# Supplementary material for: How Good Are Indirect Tests at Detecting Recombination in Human mtDNA?
Source: G3 (Bethesda). 2013 Jul 1;3(7):1095–104. doi: 10.1534/g3.113.006510 (PMC3704238; doi:10.1534/g3.113.006510)
Supplement: Supporting Information [file supp_g3.113.006510_FileS2.gz]

Archive with 7,495 entries (7,406 files):
- SequenceData/mtDNA_ratehet&popgrowth/0/3rdbase/Infiles/._0_67-new.txt
- SequenceData/mtDNA_ratehet&popgrowth/0/3rdbase/Infiles/0_67-new.txt
- SequenceData/mtDNA_ratehet&popgrowth/0/3rdbase/Infiles/._0_68-new.txt
- SequenceData/mtDNA_ratehet&popgrowth/0/3rdbase/Infiles/0_68-new.txt
- SequenceData/mtDNA_ratehet&popgrowth/0/3rdbase/Infiles/._0_69-new.txt
- SequenceData/mtDNA_ratehet&popgrowth/0/3rdbase/Infiles/0_69-new.txt
- SequenceData/mtDNA_ratehet&popgrowth/0/3rdbase/Infiles/._0_7-new.txt
- SequenceData/mtDNA_ratehet&popgrowth/0/3rdbase/Infiles/0_7-new.txt
- SequenceData/mtDNA_ratehet&popgrowth/0/3rdbase/Infiles/._0_70-new.txt
- SequenceData/mtDNA_ratehet&popgrowth/0/3rdbase/Infiles/0_70-new.txt
- SequenceData/mtDNA_ratehet&popgrowth/0/3rdbase/Infiles/._0_71-new.txt
- SequenceData/mtDNA_ratehet&popgrowth/0/3rdbase/Infiles/0_71-new.txt
- SequenceData/mtDNA_ratehet&popgrowth/0/3rdbase/Infiles/._0_72-new.txt
- SequenceData/mtDNA_ratehet&popgrowth/0/3rdbase/Infiles/0_72-new.txt
- SequenceData/mtDNA_ratehet&popgrowth/0/3rdbase/Infiles/._0_73-new.txt
- SequenceData/mtDNA_ratehet&popgrowth/0/3rdbase/Infiles/0_73-new.txt
- SequenceData/mtDNA_ratehet&popgrowth/0/3rdbase/Infiles/._0_74-new.txt
- SequenceData/mtDNA_ratehet&popgrowth/0/3rdbase/Infiles/0_74-new.txt
- SequenceData/mtDNA_ratehet&popgrowth/0/3rdbase/Infiles/._0_75-new.txt
- SequenceData/mtDNA_ratehet&popgrowth/0/3rdbase/Infiles/0_75-new.txt
- SequenceData/mtDNA_ratehet&popgrowth/0/3rdbase/Infiles/._0_76-new.txt
- SequenceData/mtDNA_ratehet&popgrowth/0/3rdbase/Infiles/0_76-new.txt
- SequenceData/mtDNA_ratehet&popgrowth/0/3rdbase/Infiles/._0_77-new.txt
- SequenceData/mtDNA_ratehet&popgrowth/0/3rdbase/Infiles/0_77-new.txt
- SequenceData/mtDNA_ratehet&popgrowth/0/3rdbase/Infiles/._0_78-new.txt
- SequenceData/mtDNA_ratehet&popgrowth/0/3rdbase/Infiles/0_78-new.txt
- SequenceData/mtDNA_ratehet&popgrowth/0/3rdbase/Infiles/._0_79-new.txt
- SequenceData/mtDNA_ratehet&popgrowth/0/3rdbase/Infiles/0_79-new.txt
- SequenceData/mtDNA_ratehet&popgrowth/0/3rdbase/Infiles/._0_8-new.txt
- SequenceData/mtDNA_ratehet&popgrowth/0/3rdbase/Infiles/0_8-new.txt
- SequenceData/mtDNA_ratehet&popgrowth/0/3rdbase/Infiles/._0_80-new.txt
- SequenceData/mtDNA_ratehet&popgrowth/0/3rdbase/Infiles/0_80-new.txt
- SequenceData/mtDNA_ratehet&popgrowth/0/3rdbase/Infiles/._0_81-new.txt
- SequenceData/mtDNA_ratehet&popgrowth/0/3rdbase/Infiles/0_81-new.txt
- SequenceData/mtDNA_ratehet&popgrowth/0/3rdbase/Infiles/._0_82-new.txt
- SequenceData/mtDNA_ratehet&popgrowth/0/3rdbase/Infiles/0_82-new.txt
- SequenceData/mtDNA_ratehet&popgrowth/0/3rdbase/Infiles/._0_83-new.txt
- SequenceData/mtDNA_ratehet&popgrowth/0/3rdbase/Infiles/0_83-new.txt
- SequenceData/mtDNA_ratehet&popgrowth/0/3rdbase/Infiles/._0_84-new.txt
- SequenceData/mtDNA_ratehet&popgrowth/0/3rdbase/Infiles/0_84-new.txt
- SequenceData/mtDNA_ratehet&popgrowth/0/3rdbase/Infiles/._0_85-new.txt
- SequenceData/mtDNA_ratehet&popgrowth/0/3rdbase/Infiles/0_85-new.txt
- SequenceData/mtDNA_ratehet&popgrowth/0/3rdbase/Infiles/._0_86-new.txt
- SequenceData/mtDNA_ratehet&popgrowth/0/3rdbase/Infiles/0_86-new.txt
- SequenceData/mtDNA_ratehet&popgrowth/0/3rdbase/Infiles/._0_87-new.txt
- SequenceData/mtDNA_ratehet&popgrowth/0/3rdbase/Infiles/0_87-new.txt
- SequenceData/mtDNA_ratehet&popgrowth/0/3rdbase/Infiles/._0_88-new.txt
- SequenceData/mtDNA_ratehet&popgrowth/0/3rdbase/Infiles/0_88-new.txt
- SequenceData/mtDNA_ratehet&popgrowth/0/3rdbase/Infiles/._0_89-new.txt
- SequenceData/mtDNA_ratehet&popgrowth/0/3rdbase/Infiles/0_89-new.txt
- SequenceData/mtDNA_ratehet&popgrowth/0/3rdbase/Infiles/._0_9-new.txt
- SequenceData/mtDNA_ratehet&popgrowth/0/3rdbase/Infiles/0_9-new.txt
- SequenceData/mtDNA_ratehet&popgrowth/0/3rdbase/Infiles/._0_90-new.txt
- SequenceData/mtDNA_ratehet&popgrowth/0/3rdbase/Infiles/0_90-new.txt
- SequenceData/mtDNA_ratehet&popgrowth/0/3rdbase/Infiles/._0_91-new.txt
- SequenceData/mtDNA_ratehet&popgrowth/0/3rdbase/Infiles/0_91-new.txt
- SequenceData/mtDNA_ratehet&popgrowth/0/3rdbase/Infiles/._0_92-new.txt
- SequenceData/mtDNA_ratehet&popgrowth/0/3rdbase/Infiles/0_92-new.txt
- SequenceData/mtDNA_ratehet&popgrowth/0/3rdbase/Infiles/._0_93-new.txt
- SequenceData/mtDNA_ratehet&popgrowth/0/3rdbase/Infiles/0_93-new.txt
- SequenceData/mtDNA_ratehet&popgrowth/0/3rdbase/Infiles/._0_94-new.txt
- SequenceData/mtDNA_ratehet&popgrowth/0/3rdbase/Infiles/0_94-new.txt
- SequenceData/mtDNA_ratehet&popgrowth/0/3rdbase/Infiles/._0_95-new.txt
- SequenceData/mtDNA_ratehet&popgrowth/0/3rdbase/Infiles/0_95-new.txt
- SequenceData/mtDNA_ratehet&popgrowth/0/3rdbase/Infiles/._0_96-new.txt
- SequenceData/mtDNA_ratehet&popgrowth/0/3rdbase/Infiles/0_96-new.txt
- SequenceData/mtDNA_ratehet&popgrowth/0/3rdbase/Infiles/._0_97-new.txt
- SequenceData/mtDNA_ratehet&popgrowth/0/3rdbase/Infiles/0_97-new.txt
- SequenceData/mtDNA_ratehet&popgrowth/0/3rdbase/Infiles/._0_98-new.txt
- SequenceData/mtDNA_ratehet&popgrowth/0/3rdbase/Infiles/0_98-new.txt
- SequenceData/mtDNA_ratehet&popgrowth/0/3rdbase/Infiles/._0_99-new.txt
- SequenceData/mtDNA_ratehet&popgrowth/0/3rdbase/Infiles/0_99-new.txt
- SequenceData/mtDNA_ratehet&popgrowth/0/3rdbase/Infiles/._0_1-new.txt
- SequenceData/mtDNA_ratehet&popgrowth/0/3rdbase/Infiles/0_1-new.txt
- SequenceData/mtDNA_ratehet&popgrowth/0/3rdbase/Infiles/._0_10-new.txt
- SequenceData/mtDNA_ratehet&popgrowth/0/3rdbase/Infiles/0_10-new.txt
- SequenceData/mtDNA_ratehet&popgrowth/0/3rdbase/Infiles/._0_100-new.txt
- SequenceData/mtDNA_ratehet&popgrowth/0/3rdbase/Infiles/0_100-new.txt
- SequenceData/mtDNA_ratehet&popgrowth/0/3rdbase/Infiles/._0_11-new.txt
- SequenceData/mtDNA_ratehet&popgrowth/0/3rdbase/Infiles/0_11-new.txt
- SequenceData/mtDNA_ratehet&popgrowth/0/3rdbase/Infiles/._0_12-new.txt
- SequenceData/mtDNA_ratehet&popgrowth/0/3rdbase/Infiles/0_12-new.txt
- SequenceData/mtDNA_ratehet&popgrowth/0/3rdbase/Infiles/._0_13-new.txt
- SequenceData/mtDNA_ratehet&popgrowth/0/3rdbase/Infiles/0_13-new.txt
- SequenceData/mtDNA_ratehet&popgrowth/0/3rdbase/Infiles/._0_14-new.txt
- SequenceData/mtDNA_ratehet&popgrowth/0/3rdbase/Infiles/0_14-new.txt
- SequenceData/mtDNA_ratehet&popgrowth/0/3rdbase/Infiles/._0_15-new.txt
- SequenceData/mtDNA_ratehet&popgrowth/0/3rdbase/Infiles/0_15-new.txt
- SequenceData/mtDNA_ratehet&popgrowth/0/3rdbase/Infiles/._0_16-new.txt
- SequenceData/mtDNA_ratehet&popgrowth/0/3rdbase/Infiles/0_16-new.txt
- SequenceData/mtDNA_ratehet&popgrowth/0/3rdbase/Infiles/._0_17-new.txt
- SequenceData/mtDNA_ratehet&popgrowth/0/3rdbase/Infiles/0_17-new.txt
- SequenceData/mtDNA_ratehet&popgrowth/0/3rdbase/Infiles/._0_18-new.txt
- SequenceData/mtDNA_ratehet&popgrowth/0/3rdbase/Infiles/0_18-new.txt
- SequenceData/mtDNA_ratehet&popgrowth/0/3rdbase/Infiles/._0_19-new.txt
- SequenceData/mtDNA_ratehet&popgrowth/0/3rdbase/Infiles/0_19-new.txt
- SequenceData/mtDNA_ratehet&popgrowth/0/3rdbase/Infiles/._0_2-new.txt
- SequenceData/mtDNA_ratehet&popgrowth/0/3rdbase/Infiles/0_2-new.txt
- SequenceData/mtDNA_ratehet&popgrowth/0/3rdbase/Infiles/._0_20-new.txt
- SequenceData/mtDNA_ratehet&popgrowth/0/3rdbase/Infiles/0_20-new.txt
- SequenceData/mtDNA_ratehet&popgrowth/0/3rdbase/Infiles/._0_21-new.txt
- SequenceData/mtDNA_ratehet&popgrowth/0/3rdbase/Infiles/0_21-new.txt
- SequenceData/mtDNA_ratehet&popgrowth/0/3rdbase/Infiles/._0_22-new.txt
- SequenceData/mtDNA_ratehet&popgrowth/0/3rdbase/Infiles/0_22-new.txt
- SequenceData/mtDNA_ratehet&popgrowth/0/3rdbase/Infiles/._0_23-new.txt
- SequenceData/mtDNA_ratehet&popgrowth/0/3rdbase/Infiles/0_23-new.txt
- SequenceData/mtDNA_ratehet&popgrowth/0/3rdbase/Infiles/._0_24-new.txt
- SequenceData/mtDNA_ratehet&popgrowth/0/3rdbase/Infiles/0_24-new.txt
- SequenceData/mtDNA_ratehet&popgrowth/0/3rdbase/Infiles/._0_25-new.txt
- SequenceData/mtDNA_ratehet&popgrowth/0/3rdbase/Infiles/0_25-new.txt
- SequenceData/mtDNA_ratehet&popgrowth/0/3rdbase/Infiles/._0_26-new.txt
- SequenceData/mtDNA_ratehet&popgrowth/0/3rdbase/Infiles/0_26-new.txt
- SequenceData/mtDNA_ratehet&popgrowth/0/3rdbase/Infiles/._0_27-new.txt
- SequenceData/mtDNA_ratehet&popgrowth/0/3rdbase/Infiles/0_27-new.txt
- SequenceData/mtDNA_ratehet&popgrowth/0/3rdbase/Infiles/._0_28-new.txt
- SequenceData/mtDNA_ratehet&popgrowth/0/3rdbase/Infiles/0_28-new.txt
- SequenceData/mtDNA_ratehet&popgrowth/0/3rdbase/Infiles/._0_29-new.txt
- SequenceData/mtDNA_ratehet&popgrowth/0/3rdbase/Infiles/0_29-new.txt
- SequenceData/mtDNA_ratehet&popgrowth/0/3rdbase/Infiles/._0_3-new.txt
- SequenceData/mtDNA_ratehet&popgrowth/0/3rdbase/Infiles/0_3-new.txt
- SequenceData/mtDNA_ratehet&popgrowth/0/3rdbase/Infiles/._0_30-new.txt
- SequenceData/mtDNA_ratehet&popgrowth/0/3rdbase/Infiles/0_30-new.txt
- SequenceData/mtDNA_ratehet&popgrowth/0/3rdbase/Infiles/._0_31-new.txt
- SequenceData/mtDNA_ratehet&popgrowth/0/3rdbase/Infiles/0_31-new.txt
- SequenceData/mtDNA_ratehet&popgrowth/0/3rdbase/Infiles/._0_32-new.txt
- SequenceData/mtDNA_ratehet&popgrowth/0/3rdbase/Infiles/0_32-new.txt
- SequenceData/mtDNA_ratehet&popgrowth/0/3rdbase/Infiles/._0_33-new.txt
- SequenceData/mtDNA_ratehet&popgrowth/0/3rdbase/Infiles/0_33-new.txt
- SequenceData/mtDNA_ratehet&popgrowth/0/3rdbase/Infiles/._0_34-new.txt
- SequenceData/mtDNA_ratehet&popgrowth/0/3rdbase/Infiles/0_34-new.txt
- SequenceData/mtDNA_ratehet&popgrowth/0/3rdbase/Infiles/._0_35-new.txt
- SequenceData/mtDNA_ratehet&popgrowth/0/3rdbase/Infiles/0_35-new.txt
- SequenceData/mtDNA_ratehet&popgrowth/0/3rdbase/Infiles/._0_36-new.txt
- SequenceData/mtDNA_ratehet&popgrowth/0/3rdbase/Infiles/0_36-new.txt
- SequenceData/mtDNA_ratehet&popgrowth/0/3rdbase/Infiles/._0_37-new.txt
- SequenceData/mtDNA_ratehet&popgrowth/0/3rdbase/Infiles/0_37-new.txt
- SequenceData/mtDNA_ratehet&popgrowth/0/3rdbase/Infiles/._0_38-new.txt
- SequenceData/mtDNA_ratehet&popgrowth/0/3rdbase/Infiles/0_38-new.txt
- SequenceData/mtDNA_ratehet&popgrowth/0/3rdbase/Infiles/._0_39-new.txt
- SequenceData/mtDNA_ratehet&popgrowth/0/3rdbase/Infiles/0_39-new.txt
- SequenceData/mtDNA_ratehet&popgrowth/0/3rdbase/Infiles/._0_4-new.txt
- SequenceData/mtDNA_ratehet&popgrowth/0/3rdbase/Infiles/0_4-new.txt
- SequenceData/mtDNA_ratehet&popgrowth/0/3rdbase/Infiles/._0_40-new.txt
- SequenceData/mtDNA_ratehet&popgrowth/0/3rdbase/Infiles/0_40-new.txt
- SequenceData/mtDNA_ratehet&popgrowth/0/3rdbase/Infiles/._0_41-new.txt
- SequenceData/mtDNA_ratehet&popgrowth/0/3rdbase/Infiles/0_41-new.txt
- SequenceData/mtDNA_ratehet&popgrowth/0/3rdbase/Infiles/._0_42-new.txt
- SequenceData/mtDNA_ratehet&popgrowth/0/3rdbase/Infiles/0_42-new.txt
- SequenceData/mtDNA_ratehet&popgrowth/0/3rdbase/Infiles/._0_43-new.txt
- SequenceData/mtDNA_ratehet&popgrowth/0/3rdbase/Infiles/0_43-new.txt
- SequenceData/mtDNA_ratehet&popgrowth/0/3rdbase/Infiles/._0_44-new.txt
- SequenceData/mtDNA_ratehet&popgrowth/0/3rdbase/Infiles/0_44-new.txt
- SequenceData/mtDNA_ratehet&popgrowth/0/3rdbase/Infiles/._0_45-new.txt
- SequenceData/mtDNA_ratehet&popgrowth/0/3rdbase/Infiles/0_45-new.txt
- SequenceData/mtDNA_ratehet&popgrowth/0/3rdbase/Infiles/._0_46-new.txt
- SequenceData/mtDNA_ratehet&popgrowth/0/3rdbase/Infiles/0_46-new.txt
- SequenceData/mtDNA_ratehet&popgrowth/0/3rdbase/Infiles/._0_47-new.txt
- SequenceData/mtDNA_ratehet&popgrowth/0/3rdbase/Infiles/0_47-new.txt
- SequenceData/mtDNA_ratehet&popgrowth/0/3rdbase/Infiles/._0_48-new.txt
- SequenceData/mtDNA_ratehet&popgrowth/0/3rdbase/Infiles/0_48-new.txt
- SequenceData/mtDNA_ratehet&popgrowth/0/3rdbase/Infiles/._0_49-new.txt
- SequenceData/mtDNA_ratehet&popgrowth/0/3rdbase/Infiles/0_49-new.txt
- SequenceData/mtDNA_ratehet&popgrowth/0/3rdbase/Infiles/._0_5-new.txt
- SequenceData/mtDNA_ratehet&popgrowth/0/3rdbase/Infiles/0_5-new.txt
- SequenceData/mtDNA_ratehet&popgrowth/0/3rdbase/Infiles/._0_50-new.txt
- SequenceData/mtDNA_ratehet&popgrowth/0/3rdbase/Infiles/0_50-new.txt
- SequenceData/mtDNA_ratehet&popgrowth/0/3rdbase/Infiles/._0_51-new.txt
- SequenceData/mtDNA_ratehet&popgrowth/0/3rdbase/Infiles/0_51-new.txt
- SequenceData/mtDNA_ratehet&popgrowth/0/3rdbase/Infiles/._0_52-new.txt
- SequenceData/mtDNA_ratehet&popgrowth/0/3rdbase/Infiles/0_52-new.txt
- SequenceData/mtDNA_ratehet&popgrowth/0/3rdbase/Infiles/._0_53-new.txt
- SequenceData/mtDNA_ratehet&popgrowth/0/3rdbase/Infiles/0_53-new.txt
- SequenceData/mtDNA_ratehet&popgrowth/0/3rdbase/Infiles/._0_54-new.txt
- SequenceData/mtDNA_ratehet&popgrowth/0/3rdbase/Infiles/0_54-new.txt
- SequenceData/mtDNA_ratehet&popgrowth/0/3rdbase/Infiles/._0_55-new.txt
- SequenceData/mtDNA_ratehet&popgrowth/0/3rdbase/Infiles/0_55-new.txt
- SequenceData/mtDNA_ratehet&popgrowth/0/3rdbase/Infiles/._0_56-new.txt
- SequenceData/mtDNA_ratehet&popgrowth/0/3rdbase/Infiles/0_56-new.txt
- SequenceData/mtDNA_ratehet&popgrowth/0/3rdbase/Infiles/._0_57-new.txt
- SequenceData/mtDNA_ratehet&popgrowth/0/3rdbase/Infiles/0_57-new.txt
- SequenceData/mtDNA_ratehet&popgrowth/0/3rdbase/Infiles/._0_58-new.txt
- SequenceData/mtDNA_ratehet&popgrowth/0/3rdbase/Infiles/0_58-new.txt
- SequenceData/mtDNA_ratehet&popgrowth/0/3rdbase/Infiles/._0_59-new.txt
- SequenceData/mtDNA_ratehet&popgrowth/0/3rdbase/Infiles/0_59-new.txt
- SequenceData/mtDNA_ratehet&popgrowth/0/3rdbase/Infiles/._0_6-new.txt
- SequenceData/mtDNA_ratehet&popgrowth/0/3rdbase/Infiles/0_6-new.txt
- SequenceData/mtDNA_ratehet&popgrowth/0/3rdbase/Infiles/._0_60-new.txt
- SequenceData/mtDNA_ratehet&popgrowth/0/3rdbase/Infiles/0_60-new.txt
- SequenceData/mtDNA_ratehet&popgrowth/0/3rdbase/Infiles/._0_61-new.txt
- SequenceData/mtDNA_ratehet&popgrowth/0/3rdbase/Infiles/0_61-new.txt
- SequenceData/mtDNA_ratehet&popgrowth/0/3rdbase/Infiles/._0_62-new.txt
- SequenceData/mtDNA_ratehet&popgrowth/0/3rdbase/Infiles/0_62-new.txt
- SequenceData/mtDNA_ratehet&popgrowth/0/3rdbase/Infiles/._0_63-new.txt
- SequenceData/mtDNA_ratehet&popgrowth/0/3rdbase/Infiles/0_63-new.txt
- SequenceData/mtDNA_ratehet&popgrowth/0/3rdbase/Infiles/._0_64-new.txt
- SequenceData/mtDNA_ratehet&popgrowth/0/3rdbase/Infiles/0_64-new.txt
- SequenceData/mtDNA_ratehet&popgrowth/0/3rdbase/Infiles/._0_65-new.txt
- SequenceData/mtDNA_ratehet&popgrowth/0/3rdbase/Infiles/0_65-new.txt
- SequenceData/mtDNA_ratehet&popgrowth/0/3rdbase/Infiles/._0_66-new.txt
- SequenceData/mtDNA_ratehet&popgrowth/0/3rdbase/Infiles/0_66-new.txt
- SequenceData/mtDNA_ratehet&popgrowth/10/3rdbase/Infiles/._10_67-new.txt
- SequenceData/mtDNA_ratehet&popgrowth/10/3rdbase/Infiles/10_67-new.txt
- SequenceData/mtDNA_ratehet&popgrowth/10/3rdbase/Infiles/._10_68-new.txt
- SequenceData/mtDNA_ratehet&popgrowth/10/3rdbase/Infiles/10_68-new.txt
- SequenceData/mtDNA_ratehet&popgrowth/10/3rdbase/Infiles/._10_69-new.txt
- SequenceData/mtDNA_ratehet&popgrowth/10/3rdbase/Infiles/10_69-new.txt
- SequenceData/mtDNA_ratehet&popgrowth/10/3rdbase/Infiles/._10_7-new.txt
- SequenceData/mtDNA_ratehet&popgrowth/10/3rdbase/Infiles/10_7-new.txt
- SequenceData/mtDNA_ratehet&popgrowth/10/3rdbase/Infiles/._10_70-new.txt
- SequenceData/mtDNA_ratehet&popgrowth/10/3rdbase/Infiles/10_70-new.txt
- SequenceData/mtDNA_ratehet&popgrowth/10/3rdbase/Infiles/._10_71-new.txt
- SequenceData/mtDNA_ratehet&popgrowth/10/3rdbase/Infiles/10_71-new.txt
- SequenceData/mtDNA_ratehet&popgrowth/10/3rdbase/Infiles/._10_72-new.txt
- SequenceData/mtDNA_ratehet&popgrowth/10/3rdbase/Infiles/10_72-new.txt
- SequenceData/mtDNA_ratehet&popgrowth/10/3rdbase/Infiles/._10_73-new.txt
- SequenceData/mtDNA_ratehet&popgrowth/10/3rdbase/Infiles/10_73-new.txt
- SequenceData/mtDNA_ratehet&popgrowth/10/3rdbase/Infiles/._10_74-new.txt
- SequenceData/mtDNA_ratehet&popgrowth/10/3rdbase/Infiles/10_74-new.txt
- SequenceData/mtDNA_ratehet&popgrowth/10/3rdbase/Infiles/._10_75-new.txt
- SequenceData/mtDNA_ratehet&popgrowth/10/3rdbase/Infiles/10_75-new.txt
- SequenceData/mtDNA_ratehet&popgrowth/10/3rdbase/Infiles/._10_76-new.txt
- SequenceData/mtDNA_ratehet&popgrowth/10/3rdbase/Infiles/10_76-new.txt
- SequenceData/mtDNA_ratehet&popgrowth/10/3rdbase/Infiles/._10_77-new.txt
- SequenceData/mtDNA_ratehet&popgrowth/10/3rdbase/Infiles/10_77-new.txt
- SequenceData/mtDNA_ratehet&popgrowth/10/3rdbase/Infiles/._10_78-new.txt
- SequenceData/mtDNA_ratehet&popgrowth/10/3rdbase/Infiles/10_78-new.txt
- SequenceData/mtDNA_ratehet&popgrowth/10/3rdbase/Infiles/._10_79-new.txt
- SequenceData/mtDNA_ratehet&popgrowth/10/3rdbase/Infiles/10_79-new.txt
- SequenceData/mtDNA_ratehet&popgrowth/10/3rdbase/Infiles/._10_8-new.txt
- SequenceData/mtDNA_ratehet&popgrowth/10/3rdbase/Infiles/10_8-new.txt
- SequenceData/mtDNA_ratehet&popgrowth/10/3rdbase/Infiles/._10_80-new.txt
- SequenceData/mtDNA_ratehet&popgrowth/10/3rdbase/Infiles/10_80-new.txt
- SequenceData/mtDNA_ratehet&popgrowth/10/3rdbase/Infiles/._10_81-new.txt
- SequenceData/mtDNA_ratehet&popgrowth/10/3rdbase/Infiles/10_81-new.txt
- SequenceData/mtDNA_ratehet&popgrowth/10/3rdbase/Infiles/._10_82-new.txt
- SequenceData/mtDNA_ratehet&popgrowth/10/3rdbase/Infiles/10_82-new.txt
- SequenceData/mtDNA_ratehet&popgrowth/10/3rdbase/Infiles/._10_83-new.txt
- SequenceData/mtDNA_ratehet&popgrowth/10/3rdbase/Infiles/10_83-new.txt
- SequenceData/mtDNA_ratehet&popgrowth/10/3rdbase/Infiles/._10_84-new.txt
- SequenceData/mtDNA_ratehet&popgrowth/10/3rdbase/Infiles/10_84-new.txt
- SequenceData/mtDNA_ratehet&popgrowth/10/3rdbase/Infiles/._10_85-new.txt
- SequenceData/mtDNA_ratehet&popgrowth/10/3rdbase/Infiles/10_85-new.txt
- SequenceData/mtDNA_ratehet&popgrowth/10/3rdbase/Infiles/._10_86-new.txt
- SequenceData/mtDNA_ratehet&popgrowth/10/3rdbase/Infiles/10_86-new.txt
- SequenceData/mtDNA_ratehet&popgrowth/10/3rdbase/Infiles/._10_87-new.txt
- SequenceData/mtDNA_ratehet&popgrowth/10/3rdbase/Infiles/10_87-new.txt
- SequenceData/mtDNA_ratehet&popgrowth/10/3rdbase/Infiles/._10_88-new.txt
- SequenceData/mtDNA_ratehet&popgrowth/10/3rdbase/Infiles/10_88-new.txt
- SequenceData/mtDNA_ratehet&popgrowth/10/3rdbase/Infiles/._10_89-new.txt
- SequenceData/mtDNA_ratehet&popgrowth/10/3rdbase/Infiles/10_89-new.txt
- SequenceData/mtDNA_ratehet&popgrowth/10/3rdbase/Infiles/._10_9-new.txt
- SequenceData/mtDNA_ratehet&popgrowth/10/3rdbase/Infiles/10_9-new.txt
- SequenceData/mtDNA_ratehet&popgrowth/10/3rdbase/Infiles/._10_90-new.txt
- SequenceData/mtDNA_ratehet&popgrowth/10/3rdbase/Infiles/10_90-new.txt
- SequenceData/mtDNA_ratehet&popgrowth/10/3rdbase/Infiles/._10_91-new.txt
- SequenceData/mtDNA_ratehet&popgrowth/10/3rdbase/Infiles/10_91-new.txt
- SequenceData/mtDNA_ratehet&popgrowth/10/3rdbase/Infiles/._10_92-new.txt
- SequenceData/mtDNA_ratehet&popgrowth/10/3rdbase/Infiles/10_92-new.txt
- SequenceData/mtDNA_ratehet&popgrowth/10/3rdbase/Infiles/._10_93-new.txt
- SequenceData/mtDNA_ratehet&popgrowth/10/3rdbase/Infiles/10_93-new.txt
- SequenceData/mtDNA_ratehet&popgrowth/10/3rdbase/Infiles/._10_94-new.txt
- SequenceData/mtDNA_ratehet&popgrowth/10/3rdbase/Infiles/10_94-new.txt
- SequenceData/mtDNA_ratehet&popgrowth/10/3rdbase/Infiles/._10_95-new.txt
- SequenceData/mtDNA_ratehet&popgrowth/10/3rdbase/Infiles/10_95-new.txt
- SequenceData/mtDNA_ratehet&popgrowth/10/3rdbase/Infiles/._10_96-new.txt
- SequenceData/mtDNA_ratehet&popgrowth/10/3rdbase/Infiles/10_96-new.txt
- SequenceData/mtDNA_ratehet&popgrowth/10/3rdbase/Infiles/._10_97-new.txt
- SequenceData/mtDNA_ratehet&popgrowth/10/3rdbase/Infiles/10_97-new.txt
- SequenceData/mtDNA_ratehet&popgrowth/10/3rdbase/Infiles/._10_98-new.txt
- SequenceData/mtDNA_ratehet&popgrowth/10/3rdbase/Infiles/10_98-new.txt
- SequenceData/mtDNA_ratehet&popgrowth/10/3rdbase/Infiles/._10_99-new.txt
- SequenceData/mtDNA_ratehet&popgrowth/10/3rdbase/Infiles/10_99-new.txt
- SequenceData/mtDNA_ratehet&popgrowth/10/3rdbase/Infiles/._10_1-new.txt
- SequenceData/mtDNA_ratehet&popgrowth/10/3rdbase/Infiles/10_1-new.txt
- SequenceData/mtDNA_ratehet&popgrowth/10/3rdbase/Infiles/._10_10-new.txt
- SequenceData/mtDNA_ratehet&popgrowth/10/3rdbase/Infiles/10_10-new.txt
- SequenceData/mtDNA_ratehet&popgrowth/10/3rdbase/Infiles/._10_100-new.txt
- SequenceData/mtDNA_ratehet&popgrowth/10/3rdbase/Infiles/10_100-new.txt
- SequenceData/mtDNA_ratehet&popgrowth/10/3rdbase/Infiles/._10_11-new.txt
- SequenceData/mtDNA_ratehet&popgrowth/10/3rdbase/Infiles/10_11-new.txt
- SequenceData/mtDNA_ratehet&popgrowth/10/3rdbase/Infiles/._10_12-new.txt
- SequenceData/mtDNA_ratehet&popgrowth/10/3rdbase/Infiles/10_12-new.txt
- SequenceData/mtDNA_ratehet&popgrowth/10/3rdbase/Infiles/._10_13-new.txt
- SequenceData/mtDNA_ratehet&popgrowth/10/3rdbase/Infiles/10_13-new.txt
- SequenceData/mtDNA_ratehet&popgrowth/10/3rdbase/Infiles/._10_14-new.txt
- SequenceData/mtDNA_ratehet&popgrowth/10/3rdbase/Infiles/10_14-new.txt
- SequenceData/mtDNA_ratehet&popgrowth/10/3rdbase/Infiles/._10_15-new.txt
- SequenceData/mtDNA_ratehet&popgrowth/10/3rdbase/Infiles/10_15-new.txt
- SequenceData/mtDNA_ratehet&popgrowth/10/3rdbase/Infiles/._10_16-new.txt
- SequenceData/mtDNA_ratehet&popgrowth/10/3rdbase/Infiles/10_16-new.txt
- SequenceData/mtDNA_ratehet&popgrowth/10/3rdbase/Infiles/._10_17-new.txt
- SequenceData/mtDNA_ratehet&popgrowth/10/3rdbase/Infiles/10_17-new.txt
- SequenceData/mtDNA_ratehet&popgrowth/10/3rdbase/Infiles/._10_18-new.txt
- SequenceData/mtDNA_ratehet&popgrowth/10/3rdbase/Infiles/10_18-new.txt
- SequenceData/mtDNA_ratehet&popgrowth/10/3rdbase/Infiles/._10_19-new.txt
- SequenceData/mtDNA_ratehet&popgrowth/10/3rdbase/Infiles/10_19-new.txt
- SequenceData/mtDNA_ratehet&popgrowth/10/3rdbase/Infiles/._10_2-new.txt
- SequenceData/mtDNA_ratehet&popgrowth/10/3rdbase/Infiles/10_2-new.txt
- SequenceData/mtDNA_ratehet&popgrowth/10/3rdbase/Infiles/._10_20-new.txt
- SequenceData/mtDNA_ratehet&popgrowth/10/3rdbase/Infiles/10_20-new.txt
[truncated: 7,195 more entries]
