# Supplementary material for: How Good Are Indirect Tests at Detecting Recombination in Human mtDNA?
Source: G3 (Bethesda). 2013 Jul 1;3(7):1095–104. doi: 10.1534/g3.113.006510 (PMC3704238; doi:10.1534/g3.113.006510)
Supplement: Supporting Information [file supp_g3.113.006510_FileS2.gz › SequenceData/mtDNA_ratehet&popgrowth/0/3rdbase/Infiles/0_67-new.txt]

33 2284
seq00001   ATATGGGAACCGTCCCCGGACGCGATCAGCATTATAAAAGGATTGCCCCGTTATTACAACATCCGATAAGGATCTGTGGCATACAGGATCGCCTATCGTTGACGCTTAATTATTTGTCGAACTTTGAAGTTATCAAGTGAGTATGGCCACTGGCCATTTTTTCCTCAACATAGTGTGTGAACTTACCCTTTCTAGCGTCTATCTTAGTCAAAGACAAGTGGCCTATTTGAGTCAGGCGCACGACATTTCACGACTGTCCGCCCTCGCTGAATTACGATACTACAAAACCCCATGCACGTCCGGACCACGCTCGCCGGCCCGGGACTGAATCGGTAACCGCTTGAATACCTAGTCTGTGACCTGGGAGCGCGGCAACTTACTCAATGCGCTCGGCAGTATAATGTCGGATTAACGGATTCAAGGAGACGAAAAGCTCAGTAATAATCAGGCGCGGAAGTGTAATTTGCATATGTATGACGAAGCTAGATATACAACTGAGCGAAACCGTTCCCTTTGCTGTTTTATATTCGAGCCTAAGTTAGGCGGCTAATGCCGCAACGTAGGTCCTTACCCACCTCTACTAGTAATTCCACGACCTCATATCGAGTTCTAATTAGAAACTAAATACCGATTGGTAGTCCATCTGTCCTCCAGTCATTTTTGGTTATTTTAGCTGTCCTTGTTTTACATGATTTGAATGCAGAGGGGAGCTGTTAGGGGACTATTTAATGATGTTGGTATTAATTTGCACGCAGGAAAGAATCGGAGCCATGGCAAGAGGTCACCCCCGGGCAGGGCGCGCCTGTTCACCGACATCGGCGAACGTGTTGTCCTGGGCCTACCGGCAAAAGGCCTAACCGTCTGGTCCACAGAGTGGAAGCGCCTCAAGAGTATTAGAATTGACTAGAATAAAGCCGGGTGTCACGCGATAAACTCTGCCAAGAACCGATCAAGAGTGAAAACCGCTCAAAACTCTAGAAGGGGGTCGACAGGGTCCTGATCGTAGGTTTAGTGTAGATCTGCACTAGCTTCATCTGTTTGCACGCCCATCCGAAGCAACCCGTTTTCGAGGTTTTTTTGTGTCCCATCAGGCGTATAATACACCGTTCCTCCAAATTCGTATTGCTTATCGATTGAGGAACCTTTCGCGCTCCTCGGAACTCTAACATTGCCTACTCTCTTATCCAGTAAGAATCCGGATTGCTGGAGCACCGCACATGAAAGCTGACATTACTAGACCGAACACTGTGGGCATAATTAACCGGCTGCGCTTCGCACAGGGCTTAACCTTTGAACATATTAGGACCGAATCCTCTTAGGGCGCGCTGTCACAACTAATTACATAATGCGCACCTAACCATGAGAAGTTGGAATCGATCAAAGATAGAGGTCAATATCGCTAAAGTATGGAATACATAGGATCTGAGAGACCGATTACCGCATACGACGGGGACCGCAGCCGTAATGACCGAAACTGCGGCGGAACACGTTCTGTATGGCTCGTGTAGTCAAATCTTTTATGAGCGGAGCAGAGTCTGGCCGAGGAAACCGTAATGACTTGTACGTCATTTGGAGAGATACCTGTACGTGCTATGTTGATCCGGGTGGTCATACTATCTCTGTTCCAAAAGCGAGGCGCATAGGGGTTTCGTGTGCTCGTCGTATTCATAGCCACAACTTGTGTCTACCTCGTGTCGGTCGCCTTGTCTTTGTGCCGACTAAAGGGAGGGAGCCTGTGACACTACGTAAGGGACTGTCATTTTTCGCCAGTGCCTACGAAGCTTTCCATCGAGCAGGTCGGCGTTCATGCCCTAGAGAGTTTAGACATAATCAACAAAAGTGCCTGGGATTTTCTTTCAATATGCACGGGCCACGATGATACTTTTACCTCATCCGAAGATAGGACCATTACTTGCTTCGGTAACAGATACCCTTTCTTACGCCTATAATCCACGCACTACAGAGGTCCTCGTATTCGAGGATTATCCACGCACATCCGCCTTCCCAGTTCGTTGACCGGCTGCTCTAAATTGTCAGGAACTACGGCCTCTTGCAGCGAGTCGAACGTTGAAACTCATCAGGTAACGCTACCACCACCGTACGACGGGCGATACTCCTCGCGTGCAAGTTACCGCCTCCGAGAATCAGCAATTAGTTGCGTAGCTCTGGCCTCGAGTTTTTCATTGGTAGGACGTAGGTAATGAATAACCTCCTTGTGCCTGTTTATCGTGGTCATCATCGTAAAATGGATCACATCCCCTCTGTCATTGGTGTTGCGGCATTC
seq00002   ATATGGGAACCGTCCCCGGACGCGATCAGCATTATAAAAGGATTGCCCCGTTATTACAACATCCGATAAGGATCTGTGGCATACAGGATCGCCTATCGTTGACGCTTAATTATTTGTCGAACTTTGAAGTTATCAAGTGAGTATGGCCACTGGCCATTTTTTCCTCAACATAGTGTGTGAACTTACCCTTTCTAGCGTCTATCTTAGTCAAAGACAAGTGGCCTATTTGAGTCAGGCGCACGACATTTCACGACTGTCCGCCCTCGCTGAATTACGATACTACAAAACCCCATGCACGTCCGGACCACGCTCGCCGGCCCGGGACTGAATCGGTAACCGCTTGAATACCTAGTCTGTGACCTGGGAGCGCGGCAACTTACTCAATGCGCTCGGCAGTATAATGTCGGATTAACGGATTCAAGGAGACGAAAAGCTCAGTAATAATCAGGCGCGGAAGTGTAATTTGCATATGTATGACGAAGCTAGATATACAACTGAGCGAAACCGTTCCCTTTGCTGTTTTATATTCGAGCCTAAGTTAGGCGGCTAATGCCGCAACGTAGGTCCTTACCCACCTCTACTAGTAATTCCACGACCTCATATCGAGTTCTAATTAGAAACTAAATACCGATTGGTAGTCCATCTGTCCTCCAGTCATTTTTGGTTATTTTAGCTGTCCTTGTTTTACATGATTTGAATGCAGAGGGGAGCTGTTAGGGGACTATTTAATGATGTTGGTATTAATTTGCACGCAGGAAAGAATCGGAGCCATGGCAAGAGGTCACCCCCGGGCAGGGCGCGCCTGTTCACCGACATCGGCGAACGTGTTGTCCTGGGCCTACCGGCAAAAGGCCTAACCGTCTGGTCCACAGAGTGGAAGCGCCTCAAGAGTATTAGAATTGACTAGAATAAAGCCGGGTGTCACGCGATAAACTCTGCCAAGAACCGATCAAGAGTGAAAACCGCTCAAAACTCTAGAAGGGGGTCGACAGGGTCCTGATCGTAGGTTTAGTGTAGATCTGCACTAGCTTCATCTGTTTGCACGCCCATCCGAAGCAACCCGTTTTCGAGGTTTTTTTGTGTCCCATCAGGCGTATAATACACCGTTCCTCCAAATTCGTATTGCTTATCGATTGAGGAACCTTTCGCGCTCCTCGGAACTCTAACATTGCCTACTCTCTTATCCAGTAAGAATCCGGATTGCTGGAGCACCGCACATGAAAGCTGACATTACTAGACCGAACACTGTGGGCATAATTAACCGGCTGCGCTTCGCACAGGGCTTAACCTTTGAACATATTAGGACCGAATCCTCTTAGGGCGCGCTGTCACAACTAATTACATAATGCGCACCTAACCATGAGAAGTTGGAATCGATCAAAGATAGAGGTCAATATCGCTAAAGTATGGAATACATAGGATCTGAGAGACCGATTACCGCATACGACGGGGACCGCAGCCGTAATGACCGAAACTGCGGCGGAACACGTTCTGTATGGCTCGTGTAGTCAAATCTTTTATGAGCGGAGCAGAGTCTGGCCGAGGAAACCGTAATGACTTGTACGTCATTTGGAGAGATACCTGTACGTGCTATGTTGATCCGGGTGGTCATACTATCTCTGTTCCAAAAGCGAGGCGCATAGGGGTTTCGTGTGCTCGTCGTATTCATAGCCACAACTTGTGTCTACCTCGTGTCGGTCGCCTTGTCTTTGTGCCGACTAAAGGGAGGGAGCCTGTGACACTACGTAAGGGACTGTCATTTTTCGCCAGTGCCTACGAAGCTTTCCATCGAGCAGGTCGGCGTTCATGCCCTAGAGAGTTTAGACATAATCAACAAAAGTGCCTGGGATTTTCTTTCAATATGCACGGGCCACGATGATACTTTTACCTCATCCGAAGATAGGACCATTACTTGCTTCGGTAACAGATACCCTTTCTTACGCCTATAATCCACGCACTACAGAGGTCCTCGTATTCGAGGATTATCCACGCACATCCGCCTTCCCAGTTCGTTGACCGGCTGCTCTAAATTGTCAGGAACTACGGCCTCTTGCAGCGAGTCGAACGTTGAAACTCATCAGGTAACGCTACCACCACCGTACGACGGGCGATACTCCTCGCGTGCAAGTTACCGCCTCCGAGAATCAGCAATTAGTTGCGTAGCTCTGGCCTCGAGTTTTTCATTGGTAGGACGTAGGTAATGAATAACCTCCTTGTGCCTGTTTATCGTGGTCATCATCGTAAAATGGATCACATCCCCTCTGTCATTGGTGTTGCGGCATTC
seq00003   ATATGGGAACCGTCCCCGGACGCGATCAGCATTATAAAAGGATTGCCCCGTTATTACAACATCCGATAAGGATCTGTGGCATACAGGATCGCCTATCGTTGACGCTTAATTATTTGTCGAACTTTGAAGTTATCAAGTGAGTATGGCCACTGGCCATTTTTTCCTCAACATAGTGTGTGAACTTACCCTTTCTAGCGTCTATCTTAGTCAAAGACAAGTGGCCTATTTGAGTCAGGCGCACGACATTTCACGACTGTCCGCCCTCGCTGAATTACGATACTACAAAACCCCATGCACGTCCGGACCACGCTCGCCGGCCCGGGACTGAATCGGTAACCGCTTGAATACCTAGTCTGTGACCTGGGAGCGCGGCAACTTACTCAATGCGCTCGGCAGTATAATGTCGGATTAACGGATTCAAGGAGACGAAAAGCTCAGTAATAATCAGGCGCGGAAGTGTAATTTGCATATGTATGACGAAGCTAGATATACAACTGAGCGAAACCGTTCCCTTTGCTGTTTTATATTCGAGCCTAAGTTAGGCGGCTAATGCCGCAACGTAGGTCCTTACCCACCTCTACTAGTAATTCCACGACCTCATATCGAGTTCTAATTAGAAACTAAATACCGATTGGTAGTCCATCTGTCCTCCAGTCATTTTTGGTTATTTTAGCTGTCCTTGTTTTACATGATTTGAATGCAGAGGGGAGCTGTTAGGGGACTATTTAATGATGTTGGTATTAATTTGCACGCAGGAAAGAATCGGAGCCATGGCAAGAGGTCACCCCCGGGCAGGGCGCGCCTGTTCACCGACATCGGCGAACGTGTTGTCCTGGGCCTACCGGCAAAAGGCCTAACCGTCTGGTCCACAGAGTGGAAGCGCCTCAAGAGTATTAGAATTGACTAGAATAAAGCCGGGTGTCACGCGATAAACTCTGCCAAGAACCGATCAAGAGTGAAAACCGCTCAAAACTCTAGAAGGGGGTCGACAGGGTCCTGATCGTAGGTTTAGTGTAGATCTGCACTAGCTTCATCTGTTTGCACGCCCATCCGAAGCAACCCGTTTTCGAGGTTTTTTTGTGTCCCATCAGGCGTATAATACACCGTTCCTCCAAATTCGTATTGCTTATCGATTGAGGAACCTTTCGCGCTCCTCGGAACTCTAACATTGCCTACTCTCTTATCCAGTAAGAATCCGGATTGCTGGAGCACCGCACATGAAAGCTGACATTACTAGACCGAACACTGTGGGCATAATTAACCGGCTGCGCTTCGCACAGGGCTTAACCTTTGAACATATTAGGACCGAATCCTCTTAGGGCGCGCTGTCACAACTAATTACATAATGCGCAACTAACCATGAGAAGTTGGAATCGATCAAAGATAGAGGTCAATATCGCTAAAGTATGGAATACATAGGATCTGAGAGACCGATTACCGCATACGACGGGGACCGCAGCCGTAATGACCGAAACTGCGGCGGAACACGTTCTGTATGGCTCGTGTAGTCAAATCTTTTATGAGCGGAGCAGAGTCTGGCCGAGGAAACCGTAATGACTTGTACGTCATTTGGAGAGATACCTGTACGTGCTATGTTGATCCGGGTGGTCATACTATCTCTGTTCCAAAAGCGAGGCGCATAGGGGTTTCGTGTGCTCGTCGTATTCATAGCCACAACTTGTGTCTACCTCGTGTCGGTCGCCTTGTCTTTGTGCCGACTAAAGGGAGGGAGCCTGTGACACTACGTAAGGGACTGTCATTTTTCGCCAGTGCCTACGAAGCTTTCCATCGAGCAGGTCGGCGTTCATGCCCTAGAGAGTTTAGACATAATCAACAAAAGTGCCTGGGATTTTCTTTCAATATGCACGGGCCACGATGATACTTTTACCTCATCCGAAGATAGGACCATTACTTGCTTCGGTAACAGATACCCTTTCTTACGCCTATAATCCACGCACTACAGAGGTCCTCGTATTCGAGGATTATCCACGCACATCCGCCTTCCCAGTTCGTTGACCGGCTGCTCTAAATTGTCAGGAACTACGGCCTCTTGCAGCGAGTCGAACGTTGAAACTCATCAGGTAACGCTACCACCACCGTACGACGGGCGATACTCCTCGCGTGCAAGTTACCGCCTCCGAGAATCAGCAATTAGTTGCGTAGCTCTGGCCTCGAGTTTTTCATTGGTAGGACGTAGGTAATGAATAACCTCCTTGTGCCTGTTTATCGTGGTCATCATCGTAAAATGGATCACATCCCCTCTGTCATTGGTGTTGCGGCATTC
seq00004   ATATGGGAACCGTCCCCGGACGCGATCAGCATTATAAAAGGATTGCCCCGTTATTACAACATCCGATAAGGATCTGTGGCATACAGGATCGCCTATCGTTGACGCTTAATTATTTGTCGAACTTTGAAGTTATCAAGTGAGTATGGCCACTGGCCATTTTTTCCTCAACATAGTGTGTGAACTTACCCTTTCTAGCGTCTATCTTAGTCAAAGACAAGTGGCCTATTTGAGTCAGGCGCACGACATTTCACGACTGTCCGCCCTCGCTGAATTACGATACTACAAAACCCCATGCACGTCCGGACCACGCTCGCCGGCCCGGGACTGAATCGGTAACCGCTTGAATACCTAGTCTGAGACCTGGGAGCGCGGCAACTTACTCAATGCGCTCGGCAGTATAATGTCGGATTAACGGATTCAAGGAGACGAAAAGCTCAGTAATAATCAGGCGCGGAAGTGTAATTTGCATATGTATGACGAAGCTAGATATACAACTGAGCGAAACCGTTCCCTTTGCTGTTTTATATTCGAGCCTAAGTTAGGCGGCTAATGCCGCAACGTAGGTCCTTACCCACCTCTACTAGTAATTCCACGACCTCATATCGAGTTCTAATTAGAAACTAAATACCGATTGGTAGTCCATCTGTCCTCCAGTCATTTTTGGTTATTTTAGCTGTCCTTGTTTTACATGATTTGAATGCAGAGGGGAGCTGTTAGGGGACTATTTAATGATGTTGGTATTAATTTGCACGCAGGAAAGAATCGGAGCCATGGCAAGAGGTCACCCCCGGGCAGGGCCCGCCTGTTCACCGACATCGGCGAACGTGTTGTCCTGGGCCTACCGGCAAAAGGCCTAACCGTCTGGTCCACAGAGTGGAAGCGCCTCAAGAGTATTAGAATTGACTAGAATAAAGCCGGGTGTCACGCGATAAACTCTGCCAAGAACCGATCAAGAGTGAAAACCGCTCAAAACTCTAGAAGGGGGTCGACAGGGTCCTGATCGTAGGTTTAGTGTAGATCTGCACTAGCTTCATCTGTTTGCACGCCCATCCGAAGCAACCCGTTTTCGAGGTTTTTTTGTGTCCCATCAGGCGTATAATACACCGTTCCTCCAAATTCGTATTGCTTATCGATTGAGGAACCTTTCGCGCTCCTCGGAACTCTAACATTGCCTACTCTCTTATCCAGTAAGAATCCGGATTGCTGGAGCACCGCACATGAAAGCTGACATTACTAGACCGAACACTGTGGGCATAATTAACCGGCTGCGCTTCGCACAGGGCTTAACCTTTGAACATATTAGGACCGAATCCTCTTAGGGCGCGCTGTCACAACTAATTACATAATGCGCAACTAACCATGAGAAGTTGGAATCGATCAAAGATAGAGGTCAATATCGCTAAAGTATGGAATACATAGGATCTGAGAGACCGATTACCGCATACGACGGGGACCGCAGCCGTAATGACCGAAACTGCGGCGGAACACGTTCTGTATGGCTCGTGTAGTCAAATCTTTTATGAGCGGAGCAGAGTCTGGCCGAGGAAACCGTAATGACTTGTACGTCATTTGGAGAGATACCTGTACGTGCTATGTTGATCCGGGTGGTCATACTATCTCTGTTCCAAAAGCGAGGCGCATAGGGGTTTCGTGTGCTCGTCGTATTCATAGCCACAACTTGTGTCTACCTCGTGTCGGTCGCCTTGTCTTTGTGCCGACTAAAGGGAGGGAGCCTGTGACACTACGTAAGGGACTGTCATTTTTCGCCAGTGCCTACGAAGCTTTCCATCGAGCAGGTCGGCGTTCATGCCCTAGAGAGTTTAGACATAATCAACAAAAGTGCCTGGGATTTTCTTTCAATATGCACGGGCCACGATGATACTTTTACCTCATCCGAAGATAGGACCATTACTTGCTTCGGTAACAGATACCCTTTCTTACGCCTATAATCCACGCACTACAGAGGTCCTCGTATTCGAGGATTATCCACGCACATCCGCCTTCCCAGTTCGTTGACCGGCTGCTCTAAATTGTCAGGAACTACGGCCTCTTGCAGCGAGTCGAACGTTGAAACTCATCAGGTAACGCTACCACCACCGTACGACGGGCGATACTCCTCGCGTGCAAGTTACCGCCTCCGAGAATCAGCAATTAGTTGCGTAGCTCTGGCCTCGAGTTTTTCATTGGTAGGACGTAGGTAATGAATAACCTCCTTGTGCCTGTTTATCGTGGTCATCATCGTAAAATGGATCACATCCCCTCTGTCATTGGTGTTGCGGCATTC
seq00005   ATATGGGAACCGTCCCCGGACGCGATCAGCATTATAAAAGGATTGCCCCGTTATTACAACATCCGATAAGGATCTGTGGCATACAGGATCGCCTATCGTTGACGCTTAATTATTTGTCGAACTTTGAAGTTATCAAGTGAGTATGGCCACTGGCCATTTTTTCCTCAACATAGTGTGTGAACTTACCCTTTCTAGCGTCTATCTTAGTCAAAGACAAGTGGCCTATTTGAGTCAGGCGCACGACATTTCACGACTGTCCGCCCTCGCTGAATTACGATACTACAAAACCCCATGCACGTCCGGACCACGCTCGCCGGCCCGGGACTGAATCGGTAACCGCTTGAATACCTAGTCTGTGACCTGGGAGCGCGGCAACTTACTCAATGCGCTCGGCAGTATAATGTCGGATTAACGGATTCAAGGAGACGAAAAGCTCAGTAATAATCAGGCGCGGAAGTGTAATTTGCATATGTATGACGAAGCTAGATATACAACTGAGCGAAACCGTTCCCTTTGCTGTTTTATATTCGAGCCTAAGTTAGGCGGCTAATGCCGCAACGTAGGTCCTTACCCACCTCTACTAGTAATTCCACGACCTCATATCGAGTTCTAATTAGAAACTAAATACCGATTGGTAGTCCATCTGTCCTCCAGTCATTTTTGGTTATTTTAGCTGTCCTTGTTTTACATGATTTGAATGCAGAGGGGAGCTGTTAGGGGACTATTTAATGATGTTGGTATTAATTTGCACGCAGGAAAGAATCGGAGCCATGGCAAGAGGTCACCCCCGGGCAGGGCGCGCCTGTTCACCGACATCGGCGAACGTGTTGTCCTGGGCCTACCGGCAAAAGGCCTAACCGTCTGGTCCACAGAGTGGAAGCGCCTCAAGAGTATTAGAATTGACTAGAATAAAGCCGGGTGTCACGCGATAAACTCTGCCAAGAACCGATCAAGAGTGAAAACCGCTCAAAACTCTAGAAGGGGGTCGACAGGGTCCTGATCGTAGGTTTAGTGTAGATCTGCACTAGCTTCATCTGTTTGCACGCCCATCCGAAGCAACCCGTTTTCGAGGTTTTTTTGTGTCCCATCAGGCGTATAATACACCGTTCCTCCAAATTCGTATTGCTTATCGATTGAGGAACCTTTCGCGCTCCTCGGAACTCTAACATTGCCTACTCTCTTATCCAGTAAGAATCCGGATTGCTGGAGCACCGCACATGAAAGCTGACATTACTAGACCGAACACTGTGGGCATAATTAACCGGCTGCGCTTCGCACAGGGCTTAACCTTTGAACATATTAGGACCGAATCCTCTTAGGGCGCGCTGTCACAACTAATTACATAATGCGCAACTAACCATGAGAAGTTGGAATCGATCAAAGATAGAGGTCAATATCGCTAAAGTATGGAATACATAGGATCTGAGAGACCGATTACCGCATACGACGGGGACCGCAGCCGTAATGACCGAAACTGCGGCGGAACACGTTCTGTATGGCTCGTGTAGTCAAATCTTTTATGAGCGGAGCAGAGTCTGGCCGAGGAAACCGTAATGACTTGTACGTCATTTGGAGAGATACCTGTACGTGCTATGTTGATCCGGGTGGTCATACTATCTCTGTTCCAAAAGCGAGGCGCATAGGGGTTTCGTGTGCTCGTCGTATTCATAGCCACAACTTGTGTCTACCTCGTGTCGGTCGCCTTGTCTTTGTGCCGACTAAAGGGAGGGAGCCTGTGACACTACGTAAGGGACTGTCATTTTTCGCCAGTGCCTACGAAGCTTTCCATCGAGCAGGTCGGCGTTCATGCCCTAGAGAGTTTAGACATAATCAACAAAAGTGCCTGGGATTTTCTTTCAATATGCACGGGCCACGATGATACTTTTACCTCATCCGAAGATAGGACCATTACTTGCTTCGGTAACAGATACCCTTTCTTACGCCTATAATCCACGCACTACAGAGGTCCTCGTATTCGAGGATTATCCACGCACATCCGCCTTCCCAGTTCGTTGACCGGCTGCTCTAAATTGTCAGGAACTACGGCCTCTTGCAGCGAGTCGAACGTTGAAACTCATCAGGTAACGCTACCACCACCGTACGACGGGCGATACTCCTCGCGTGCAAGTTACCGCCTCCGAGAATCAGCAATTAGTTGCGTAGCTCTGGCCTCGAGTTTTTCATTGGTAGGACGTAGGTAATGAATAACCTCCTTGTGCCTGTTTATCGTGGTCATCATCGTAAAATGGATCACATCCCCTCTGTCATTGGTGTTGCGGCATTC
seq00006   ATATGGGAACCGTCCCCGGACGCGATCAGCATTATAAAAGGATTGCCCCGTTATTACAACATCCGATAAGGATCTGTGGCATACAGGATCGCCTATCGTTGACGCTTAATTATTTGTCGAACTTTGAAGTTATCAAGTGAGTATGGCCACTGGCCATTTTTTCCTCAACATAGTGTGTGAACTTACCCTTTCTAGCGTCTATCTTAGTCAAAGACAAGTGGCCTATTTGAGTCAGGCGCACGACATTTCACGACTGTCCGCCCTCGCTGAATTACGATACTACAAAACCCCATGCACGTCCGGACCACGCTCGCCGGCCCGGGACTGAATCGGTAACCGCTTGAATACCTAGTCTGTGACCTGGGAGCGCGGCAACTTACTCAATGCGCTCGGCAGTATAATGTCGGATTAACGGATTCAAGGAGACGAAAAGCTCAGTAATAATCAGGCGCGGAAGTGTAATTTGCATATGTATGACGAAGCTAGATATACAACTGAGCGAAACCGTTCCCTTTGCTGTTTTATATTCGAGCCTAAGTTAGGCGGCTAATGCCGCAACGTAGGTCCTTACCCACCTCTACTAGTAATTCCACGACCTCATATCGAGTTCTAATTAGAAACTAAATACCGATTGGTAGTCCATCTGTCCTCCAGTCATTTTTGGTTATTTTAGCTGTCCTTGTTTTACATGATTTGAATGCAGAGGGGAGCTGTTAGGGGACTATTTAATGATGTTGGTATTAATTTGCACGCAGGAAAGAATCGGAGCCATGGCAAGAGGTCACCCCCGGGCAGGGCGCGCCTGTTCACCGACATCGGCGAACGTGTTGTCCTGGGCCTACCGGCAAAAGGCCTAACCGTCTGGTCCACAGAGTGGAAGCGCCTCAAGAGTATTAGAATTGACTAGAATAAAGCCGGGTGTCACGCGATAAACTCTGCCAAGAACCGATCAAGAGTGAAAACCGCTCAAAACTCTAGAAGGGGGTCGACAGGGTCCTGATCGTAGGTTTAGTGTAGATCTGCACTAGCTTCATCTGTTTGCACGCCCATCCGAAGCAACCCGTTTTCGAGGTTTTTTTGTGTCCCATCAGGCGTATAATACACCGTTCCTCCAAATTCGTATTGCTTATCGATTGAGGAACCTTTCGCGCTCCTCGGAACTCTAACATTGCCTACTCTCTTATCCAGTAAGAATCCGGATTGCTGGAGCACCGCACATGAAAGCTGACATTACTAGACCGAACACTGTGGGCATAATTAACCGGCTGCGCTTCGCACAGGGCTTAACCTTTGAACATATTAGGACCGAATCCTCTTAGGGCGCGCTGTCACAACTAATTACATAATGCGCACCTAACCATGAGAAGTTGGAATCGATCAAAGATAGAGGTCAATATCGCTAAAGTATGGAATACATAGGATCTGAGAGACCGATTACCGCATACGACGGGGACCGCAGCCGTAATGACCGAAACTGCGGCGGAACACGTTCTGTATGGCTCGTGTAGTCAAATCTTTTATGAGCGGAGCAGAGTCTGGCCGAGGAAACCGTAATGACTTGTACGTCATTTGGAGAGATACCTGTACGTGCTATGTTGATCCGGGTGGTCATACTATCTCTGTTCCAAAAGCGAGGCGCATAGGGGTTTCGTGTGCTCGTCGTATTCATAGCCACAACTTGTGTCTACCTCGTGTCGGTCGCCTTGTCTTTGTGCCGACTAAAGGGAGGGAGCCTGTGACACTACGTAAGGGACTGTCATTTTTCGCCAGTGCCTACGAAGCTTTCCATCGAGCAGGTCGGCGTTCATGCCCTAGAGAGTTTAGACATAATCAACAAAAGTGCCTGGGATTTTCTTTCAATATGCACGGGCCACGATGATACTTTTACCTCATCCGAAGATAGGACCATTACTTGCTTCGGTAACAGATACCCTTTCTTACGCCTATAATCCACGCACTACAGAGGTCCTCGTATTCGAGGATTATCCACGCACATCCGCCTTCCCAGTTCGTTGACCGGCTGCTCTAAATTGTCAGGAACTACGGCCTCTTGCAGCGAGTCGAACGTTGAAACTCATCAGGTAACGCTACCACCACCGTACGACGGGCGATACTCCTCGCGTGCAAGTTACCGCCTCCGAGAATCAGCAATTAGTTGCGTAGCTCTGGCCTCGAGTTTTTCATTGGTAGGACGTAGGTAATGAATAACCTCCTTGTGCCTGTTTATCGTGGTCATCATCGTAAAATGGATCACATCCCCTCTGTCATTGGTGTTGCGGCATTC
seq00007   ATATGGGAACCGTCCCCGGACGCGATCAGCATTATAAAAGGATTGCCCCGTTATTACAACATCCGATAAGGATCTGTGGCATACAGGATCGCCTATCGTTGACGCTTAATTATTTGTCGAACTTTGAAGTTATCAAGTGAGTATGGCCACTGGCCATTTTTTCCTCAACATAGTGTGTGAACTTACCCTTTCTAGCGTCTATCTTAGTCAAAGACAAGTGGCCTATTTGAGTCAGGCGCACGACATTTCACGACTGTCCGCCCTCGCTGAATTACGATACTACAAAACCCCATGCACGTCCGGACCACGCTCGCCGGCCCGGGACTGAATCGGTAACCGCTTGAATACCTAGTCTGTGACCTGGGAGCGCGGCAACTTACTCAATGCGCTCGGCAGTATAATGTCGGATTAACGGATTCAAGGAGACGAAAAGCTCAGTAATAATCAGGCGCGGAAGTGTAATTTGCATATGTATGACGAAGCTAGATATACAACTGAGCGAAACCGTTCCCTTTGCTGTTTTATATTCGAGCCTAAGTTAGGCGGCTAATGCCGCAACGTAGGTCCTTACCCACCTCTACTAGTAATTCCACGACCTCATATCGAGTTCTAATTAGAAACTAAATACCGATTGGTAGTCCATCTGTCCTCCAGTCATTTTTGGTTATTTTAGCTGTCCTTGTTTTACATGATTTGAATGCAGAGGGGAGCTGTTAGGGGACTATTTAATGATGTTGGTATTAATTTGCACGCAGGAAAGAATCGGAGCCATGGCAAGAGGTCACCCCCGGGCAGGGCGCGCCTGTTCACCGACATCGGCGAACGTGTTGTCCTGGGCCTACCGGCAAAAGGCCTAACCGTCTGGTCCACAGAGTGGAAGCGCCTCAAGAGTATTAGAATTGACTAGAATAAAGCCGGGTGTCACGCGATAAACTCTGCCAAGAACCGATCAAGAGTGAAAACCGCTCAAAACTCTAGAAGGGGGTCGACAGGGTCCTGATCGTAGGTTTAGTGTAGATCTGCACTAGCTTCATCTGTTTGCACGCCCATCCGAAGCAACCCGTTTTCGAGGTTTTTTTGTGTCCCATCAGGCGTATAATACACCGTTCCTCCAAATTCGTATTGCTTATCGATTGAGGAACCTTTCGCGCTCCTCGGAACTCTAACATTGCCTACTCTCTTATCCAGTAAGAATCCGGATTGCTGGAGCACCGCACATGAAAGCTGACATTACTAGACCGAACACTGTGGGCATAATTAACCGGCTGCGCTTCGCACAGGGCTTAACCTTTGAACATATTAGGACCGAATCCTCTTAGGGCGCGCTGTCACAACTAATTACATAATGCGCAACTAACCATGAGAAGTTGGAATCGATCAAAGATAGAGGTCAATATCGCTAAAGTATGGAATACATAGGATCTGAGAGACCGATTACCGCATACGACGGGGACCGCAGCCGTAATGACCGAAACTGCGGCGGAACACGTTCTGTATGGCTCGTGTAGTCAAATCTTTTATGAGCGGAGCAGAGTCTGGCCGAGGAAACCGTAATGACTTGTACGTCATTTGGAGAGATACCTGTACGTGCTATGTTGATCCGGGTGGTCATACTATCTCTGTTCCAAAAGCGAGGCGCATAGGGGTTTCGTGTGCTCGTCGTATTCATAGCCACAACTTGTGTCTACCTCGTGTCGGTCGCCTTGTCTTTGTGCCGACTAAAGGGAGGGAGCCTGTGACACTACGTAAGGGACTGTCATTTTTCGCCAGTGCCTACGAAGCTTTCCATCGAGCAGGTCGGCGTTCATGCCCTAGAGAGTTTAGACATAATCAACAAAAGTGCCTGGGATTTTCTTTCAATATGCACGGGCCACGATGATACTTTTACCTCATCCGAAGATAGGACCATTACTTGCTTCGGTAACAGATACCCTTTCTTACGCCTATAATCCACGCACTACAGAGGTCCTCGTATTCGAGGATTATCCACGCACATCCGCCTTCCCAGTTCGTTGACCGGCTGCTCTAAATTGTCAGGAACTACGGCCTCTTGCAGCGAGTCGAACGTTGAAACTCATCAGGTAACGCTACCACCACCGTACGACGGGCGATACTCCTCGCGTGCAAGTTACCGCCTCCGAGAATCAGCAATTAGTTGCGTAGCTCTGGCCTCGAGTTTTTCATTGGTAGGACGTAGGTAATGAATAACCTCCTTGTGCCTGTTTATCGTGGTCATCATCGTAAAATGGATCACATCCCCTCTGTCATTGGTGTTGCGGCATTC
seq00008   ATATGGGAACCGTCCCCGGACGCGATCAGCATTATAAAAGGATTGCCCCGTTATTACAACATCCGATAAGGATCTGTGGCATACAGGATCGCCTATCGTTGACGCTTAATTATTTGTCGAACTTTGAAGTTATCAAGTGAGTATGGCCACTGGCCATTTTTTCCTCAACATAGTGTGTGAACTTACCCTTTCTAGCGTCTATCTTAGTCAAAGACAAGTGGCCTATTTGAGTCAGGCGCACGACATTTCACGACTGTCCGCCCTCGCTGAATTACGATACTACAAAACCCCATGCACGTCCGGACCACGCTCGCCGGCCCGGGACTGAATCGGTAACCGCTTGAATACCTAGTCTGTGACCTGGGAGCGCGGCAACTTACTCAATGCGCTCGGCAGTATAATGTCGGATTAACGGATTCAAGGAGACGAAAAGCTCAGTAATAATCAGGCGCGGAAGTGTAATTTGCATATGTATGACGAAGCTAGATATACAACTGAGCGAAACCGTTCCCTTTGCTGTTTTATATTCGAGCCTAAGTTAGGCGGCTAATGCCGCAACGTAGGTCCTTACCCACCTCTACTAGTAATTCCACGACCTCATATCGAGTTCTAATTAGAAACTAAATACCGATTGGTAGTCCATCTGTCCTCCAGTCATTTTTGGTTATTTTAGCTGTCCTTGTTTTACATGATTTGAATGCAGAGGGGAGCTGTTAGGGGACTATTTAATGATGTTGGTATTAATTTGCACGCAGGAAAGAATCGGAGCCATGGCAAGAGGTCACCCCCGGGCAGGGCGCGCCTGTTCACCGACATCGGCGAACGTGTTGTCCTGGGCCTACCGGCAAAAGGCCTAACCGTCTGGTCCACAGAGTGGAAGCGCCTCAAGAGTATTAGAATTGACTAGAATAAAGCCGGGTGTCACGCGATAAACTCTGCCAAGAACCGATCAAGAGTGAAAACCGCTCAAAACTCTAGAAGGGGGTCGACAGGGTCCTGATCGTAGGTTTAGTGTAGATCTGCACTAGCTTCATCTGTTTGCACGCCCATCCGAAGCAACCCGTTTTCGAGGTTTTTTTGTGTCCCATCAGGCGTATAATACACCGTTCCTCCAAATTCGTATTGCTTATCGATTGAGGAACCTTTCGCGCTCCTCGGAACTCTAACATTGCCTACTCTCTTATCCAGTAAGAATCCGGATTGCTGGAGCACCGCACATGAAAGCTGACATTACTAGACCGAACACTGTGGGCATAATTAACCGGCTGCGCTTCGCACAGGGCTTAACCTTTGAACATATTAGGACCGAATCCTCTTAGGGCGCGCTGTCACAACTAATTACATAATGCGCAACTAACCATGAGAAGTTGGAATCGATCAAAGATAGAGGTCAATATCGCTAAAGTATGGAATACATAGGATCTGAGAGACCGATTACCGCATACGACGGGGACCGCAGCCGTAATGACCGAAACTGCGGCGGAACACGTTCTGTATGGCTCGTGTAGTCAAATCTTTTATGAGCGGAGCAGAGTCTGGCCGAGGAAACCGTAATGACTTGTACGTCATTTGGAGAGATACCTGTACGTGCTATGTTGATCCGGGTGGTCATACTATCTCTGTTCCAAAAGCGAGGCGCATAGGGGTTTCGTGTGCTCGTCGTATTCATAGCCACAACTTGTGTCTACCTCGTGTCGGTCGCCTTGTCTTTGTGCCGACTAAAGGGAGGGAGCCTGTGACACTACGTAAGGGACTGTCATTTTTCGCCAGTGCCTACGAAGCTTTCCATCGAGCAGGTCGGCGTTCATGCCCTAGAGAGTTTAGACATAATCAACAAAAGTGCCTGGGATTTTCTTTCAATATGCACGGGCCACGATGATACTTTTACCTCATCCGAAGATAGGACCATTACTTGCTTCGGTAACAGATACCCTTTCTTACGCCTATAATCCACGCACTACAGAGGTCCTCGTATTCGAGGATTATCCACGCACATCCGCCTTCCCAGTTCGTTGACCGGCTGCTCTAAATTGTCAGGAACTACGGCCTCTTGCAGCGAGTCGAACGTTGAAACTCATCAGGTAACGCTACCACCACCGTACGACGGGCGATACTCCTCGCGTGCAAGTTACCGCCTCCGAGAATCAGCAATTAGTTGCGTAGCTCTGGCCTCGAGTTTTTCATTGGTAGGACGTAGGTAATGAATAACCTCCTTGTGCCTGTTTATCGTGGTCATCATCGTAAAATGGATCACATCCCCTCTGTCATTGGTGTTGCGGCATTC
seq00009   ATATGGGAACCGTCCCCGGACGCGATCAGCATTATAAAAGGATTGCCCCGTTATTACAACATCCGATAAGGATCTGTGGCATACAGGATCGCCTATCGTTGACGCTTAATTATTTGTCGAACTTTGAAGTTATCAAGTGAGTATGGCCACTGGCCATTTTTTCCTCAACATAGTGTGTGAACTTACCCTTTCTAGCGTCTATCTTAGTCAAAGACAAGTGGCCTATTTGAGTCAGGCGCACGACATTTCACGACTGTCCGCCCTCGCTGAATTACGATACTACAAAACCCCATGCACGTCCGGACCACGCTCGCCGGCCCGGGACTGAATCGGTAACCGCTTGAATACCTAGTCTGTGACCTGGGAGCGCGGCAACTTACTCAATGCGCTCGGCAGTATAATGTCGGATTAACGGATTCAAGGAGACGAAAAGCTCAGTAATAATCAGGCGCGGAAGTGTAATTTGCATATGTATGACGAAGCTAGATATACAACTGAGCGAAACCGTTCCCTTTGCTGTTTTATATTCGAGCCTAAGTTAGGCGGCTAATGCCGCAACGTAGGTCCTTACCCACCTCTACTAGTAATTCCACGACCTCATATCGAGTTCTAATTAGAAACTAAATACCGATTGGTAGTCCATCTGTCCTCCAGTCATTTTTGGTTATTTTAGCTGTCCTTGTTTTACATGATTTGAATGCAGAGGGGAGCTGTTAGGGGACTATTTAATGATGTTGGTATTAATTTGCACGCAGGAAAGAATCGGAGCCATGGCAAGAGGTCACCCCCGGGCAGGGCGCGCCTGTTCACCGACATCGGCGAACGTGTTGTCCTGGGCCTACCGGCAAAAGGCCTAACCGTCTGGTCCACAGAGTGGAAGCGTCTCAAGAGTATTAGAATTGACTAGAATAAAGCCGGGTGTCACGCGATAAACTCTGCCAAGAACCGATCAAGAGTGAAAACCGCTCAAAACTCTAGAAGGGGGTCGACAGGGTCCTGATCGTAGGTTTAGTGTAGATCTGCACTAGCTTCATCTGTTTGCACGCCCATCCGAAGCAACCCGTTTTCGAGGTTTTTTTGTGTCCCATCAGGCGTATAATACACCGTTCCTCCAAATTCGTATTGCTTATCGATTGAGGAACCTTTCGCGCTCCTCGGAACTCTAACATTGCCTACTCTCTTATCCAGTAAGAATCCGGATTGCTGGAGCACCGCACATGAAAGCTGACATTACTAGACCGAACACTGTGGGCATAATTAACCGGCTGCGCTTCGCACAGGGCTTAACCTTTGAACATATTAGGACCGAATCCTCTTAGGGCGCGCTGTCACAACTAATTACATAATGCGCAACTAACCATGAGAAGTTGGAATCGATCAAAGATAGAGGTCAATATCGCTAAAGTATGGAATACATAGGATCTGAGAGACCGATTACCGCATACGACGGGGACCGCAGCCGTAATGACCGAAACTGCGGCGGAACACGTTCTGTATGGCTCGTGTAGTCAAATCTTTTATGAGCGGAGCAGAGTCTGGCCGAGGAAACCGTAATGACTTGTACGTCATTTGGAGAGATACCTGTACGTGCTATGTTGATCCGGGTGGTCATACTATCTCTGTTCCAAAAGCGAGGCGCATAGGGGTTTCGTGTGCTCGTCGTATTCATAGCCACAACTTGTGTCTACCTCGTGTCGGTCGCCTTGTCTTTGTGCCGACTAAAGGGAGGGAGCCTGTGACACTACGTAAGGGACTGTCATTTTTCGCCAGTGCCTACGAAGCTTTCCATCGAGCAGGTCGGCGTTCATGCCCTAGAGAGTTTAGACATAATCAACAAAAGTGCCTGGGATTTTCTTTCAATATGCACGGGCCACGATGATACTTTTACCTCATCCGAAGATAGGACCATTACTTGCTTCGGTAACAGATACCCTTTCTTACGCCTATAATCCACGCACTACAGAGGTCCTCGTATTCGAGGATTATCCACGCACATCCGCCTTCCCAGTTCGTTGACCGGCTGCTCTAAATTGTCAGGAACTACGGCCTCTTGCAGCGAGTCGAACGTTGAAACTCATCAGGTAACGCTACCACCACCGTACGACGGGCGATACTCCTCGCGTGCAAGTTACCGCCTCCGAGAATCAGCAATTAGTTGCGTAGCTCTGGCCTCGAGTTTTTCATTGGTAGGACGTAGGTAATGAATAACCTCCTTGTGCCTGTTTATCGTGGTCATCATCGTAAAATGGATCACATCCCCTCTGTCATTGGTGTTGCGGCATTC
seq00010   ATATGGGAACCGTCCCCGGACGCGATCAGCATTATAAAAGGATTGCCCCGTTATTACAACATCCGATAAGGATCTGTGGCATACAGGATCGCCTATCGTTGACGCTTAATTATTTGTCGAACTTTGAAGTTATCAAGTGAGTATGGCCACTGGCCATTTTTTCCTCAACATAGTGTGTGAACTTACCCTTTCTAGCGTCTATCTTAGTCAAAGACAAGTGGCCTATTTGAGTCAGGCGCACGACATTTCACGACTGTCCGCCCTCGCTGAATTACGATACTACAAAACCCCATGCACGTCCGGACCACGCTCGCCGGCCCGGGACTGAATCGGTAACCGCTTGAATACCTAGTCTGAGACCTGGGAGCGCGGCAACTTACTCAATGCGCTCGGCAGTATAATGTCGGATTAACGGATTCAAGGAGACGAAAAGCTCAGTAATAATCAGGCGCGGAAGTGTAATTTGCATATGTATGACGAAGCTAGATATACAACTGAGCGAAACCGTTCCCTTTGCTGTTTTATATTCGAGCCTAAGTTAGGCGGCTAATGCCGCAACGTAGGTCCTTACCCACCTCTACTAGTAATTCCACGACCTCATATCGAGTTCTAATTAGAAACTAAATACCGATTGGTAGTCCATCTGTCCTCCAGTCATTTTTGGTTATTTTAGCTGTCCTTGTTTTACATGATTTGAATGCAGAGGGGAGCTGTTAGGGGACTATTTAATGATGTTGGTATTAATTTGCACGCAGGAAAGAATCGGAGCCATGGCAAGAGGTCACCCCCGGGCAGGGCCCGCCTGTTCACCGACATCGGCGAACGTGTTGTCCTGGGCCTACCGGCAAAAGGCCTAACCGTCTGGTCCACAGAGTGGAAGCGCCTCAAGAGTATTAGAATTGACTAGAATAAAGCCGGGTGTCACGCGATAAACTCTGCCAAGAACCGATCAAGAGTGAAAACCGCTCAAAACTCTAGAAGGGGGTCGACAGGGTCCTGATCGTAGGTTTAGTGTAGATCTGCACTAGCTTCATCTGTTTGCACGCCCATCCGAAGCAACCCGTTTTCGAGGTTTTTTTGTGTCCCATCAGGCGTATAATACACCGTTCCTCCAAATTCGTATTGCTTATCGATTGAGGAACCTTTCGCGCTCCTCGGAACTCTAACATTGCCTACTCTCTTATCCAGTAAGAATCCGGATTGCTGGAGCACCGCACATGAAAGCTGACATTACTAGACCGAACACTGTGGGCATAATTAACCGGCTGCGCTTCGCACAGGGCTTAACCTTTGAACATATTAGGACCGAATCCTCTTAGGGCGCGCTGTCACAACTAATTACATAATGCGCAACTAACCATGAGAAGTTGGAATCGATCAAAGATAGAGGTCAATATCGCTAAAGTATGGAATACATAGGATCTGAGAGACCGATTACCGCATACGACGGGGACCGCAGCCGTAATGACCGAAACTGCGGCGGAACACGTTCTGTATGGCTCGTGTAGTCAAATCTTTTATGAGCGGAGCAGAGTCTGGCCGAGGAAACCGTAATGACTTGTACGTCATTTGGAGAGATACCTGTACGTGCTATGTTGATCCGGGTGGTCATACTATCTCTGTTCCAAAAGCGAGGCGCATAGGGGTTTCGTGTGCTCGTCGTATTCATAGCCACAACTTGTGTCTACCTCGTGTCGGTCGCCTTGTCTTTGTGCCGACTAAAGGGAGGGAGCCTGTGACACTACGTAAGGGACTGTCATTTTTCGCCAGTGCCTACGAAGCTTTCCATCGAGCAGGTCGGCGTTCATGCCCTAGAGAGTTTAGACATAATCAACAAAAGTGCCTGGGATTTTCTTTCAATATGCACGGGCCACGATGATACTTTTACCTCATCCGAAGATAGGACCATTACTTGCTTCGGTAACAGATACCCTTTCTTACGCCTATAATCCACGCACTACAGAGGTCCTCGTATTCGAGGATTATCCACGCACATCCGCCTTCCCAGTTCGTTGACCGGCTGCTCTAAATTGTCAGGAACTACGGCCTCTTGCAGCGAGTCGAACGTTGAAACTCATCAGGTAACGCTACCACCACCGTACGACGGGCGATACTCCTCGCGTGCAAGTTACCGCCTCCGAGAATCAGCAATTAGTTGCGTAGCTCTGGCCTCGAGTTTTTCATTGGTAGGACGTAGGTAATGAATAACCTCCTTGTGCCTGTTTATCGTGGTCATCATCGTAAAATGGATCACATCCCCTCTGTCATTGGTGTTGCGGCATTC
seq00011   ATATGGGAACCGTCCCCGGACGCGATCAGCATTATAAAAGGATTGCCCCGTTATTACAACATCCGATAAGGATCTGTGGCATACAGGATCGCCTATCGTTGACGCTTAATTATTTGTCGAACTTTGAAGTTATCAAGTGAGTATGGCCACTGGCCATTTTTTCCTCAACATAGTGTGTGAACTTACCCTTTCTAGCGTCTATCTTAGTCAAAGACAAGTGGCCTATTTGAGTCAGGCGCACGACATTTCACGACTGTCCGCCCTCGCTGAATTACGATACTACAAAACCCCATGCACGTCCGGACCACGCTCGCCGGCCCGGGACTGAATCGGTAACCGCTTGAATACCTAGTCTGTGACCTGGGAGCGCGGCAACTTACTCAATGCGCTCGGCAGTATAATGTCGGATTAACGGATTCAAGGAGACGAAAAGCTCAGTAATAATCAGGCGCGGAAGTGTAATTTGCATATGTATGACGAAGCTAGATATACAACTGAGCGAAACCGTTCCCTTTGCTGTTTTATATTCGAGCCTAAGTTAGGCGGCTAATGCCGCAACGTAGGTCCTTACCCACCTCTACTAGTAATTCCACGACCTCATATCGAGTTCTAATTAGAAACTAAATACCGATTGGTAGTCCATCTGTCCTCCAGTCATTTTTGGTTATTTTAGCTGTCCTTGTTTTACATGATTTGAATGCAGAGGGGAGCTGTTAGGGGACTATTTAATGATGTTGGTATTAATTTGCACGCAGGAAAGAATCGGAGCCATGGCAAGAGGTCACCCCCGGGCAGGGCGCGCCTGTTCACCGACATCGGCGAACGTGTTGTCCTGGGCCTACCGGCAAAAGGCCTAACCGTCTGGTCCACAGAGTGGAAGCGCCTCAAGAGTATTAGAATTGACTAGAATAAAGCCGGGTGTCACGCGATAAACTCTGCCAAGAACCGATCAAGAGTGAAAACCGCTCAAAACTCTAGAAGGGGGTCGACAGGGTCCTGATCGTAGGTTTAGTGTAGATCTGCACTAGCTTCATCTGTTTGCACGCCCATCCGAAGCAACCCGTTTTCGAGGTTTTTTTGTGTCCCATCAGGCGTATAATACACCGTTCCTCCAAATTCGTATTGCTTATCGATTGAGGAACCTTTCGCGCTCCTCGGAACTCTAACATTGCCTACTCTCTTATCCAGTAAGAATCCGGATTGCTGGAGCACCGCACATGAAAGCTGACATTACTAGACCGAACACTGTGGGCATAATTAACCGGCTGCGCTTCGCACAGGGCTTAACCTTTGAACATATTAGGACCGAATCCTCTTAGGGCGCGCTGTCACAACTAATTACATAATGCGCAACTAACCATGAGAAGTTGGAATCGATCAAAGATAGAGGTCAATATCGCTAAAGTATGGAATACATAGGATCTGAGAGACCGATTACCGCATACGACGGGGACCGCAGCCGTAATGACCGAAACTGCGGCGGAACACGTTCTGTATGGCTCGTGTAGTCAAATCTTTTATGAGCGGAGCAGAGTCTGGCCGAGGAAACCGTAATGACTTGTACGTCATTTGGAGAGATACCTGTACGTGCTATGTTGATCCGGGTGGTCATACTATCTCTGTTCCAAAAGCGAGGCGCATAGGGGTTTCGTGTGCTCGTCGTATTCATAGCCACAACTTGTGTCTACCTCGTGTCGGTCGCCTTGTCTTTGTGCCGACTAAAGGGAGGGAGCCTGTGACACTACGTAAGGGACTGTCATTTTTCGCCAGTGCCTACGAAGCTTTCCATCGAGCAGGTCGGCGTTCATGCCCTAGAGAGTTTAGACATAATCAACAAAAGTGCCTGGGATTTTCTTTCAATATGCACGGGCCACGATGATACTTTTACCTCATCCGAAGATAGGACCATTACTTGCTTCGGTAACAGATACCCTTTCTTACGCCTATAATCCACGCACTACAGAGGTCCTCGTATTCGAGGATTATCCACGCACATCCGCCTTCCCAGTTCGTTGACCGGCTGCTCTAAATTGTCAGGAACTACGGCCTCTTGCAGCGAGTCGAACGTTGAAACTCATCAGGTAACGCTACCACCACCGTACGACGGGCGATACTCCTCGCGTGCAAGTTACCGCCTCCGAGAATCAGCAATTAGTTGCGTAGCTCTGGCCTCGAGTTTTTCATTGGTAGGACGTAGGTAATGAATAACCTCCTTGTGCCTGTTTATCGTGGTCATCATCGTAAAATGGATCACATCCCCTCTGTCATTGGTGTTGCGGCATTC
seq00012   ATATGGGAACCGTCCCCGGACGCGATCAGCATTATAAAAGGATTGCCCCGTTATTACAACATCCGATAAGGATCTGTGGCATACAGGATCGCCTATCGTTGACGCTTAATTATTTGTCGAACTTTGAAGTTATCAAGTGAGTATGGCCACTGGCCATTTTTTCCTCAACATAGTGTGTGAACTTACCCTTTCTAGCGTCTATCTTAGTCAAAGACAAGTGGCCTATTTGAGTCAGGCGCACGACATTTCACGACTGTCCGCCCTCGCTGAATTACGATACTACAAAACCCCATGCACGTCCGGACCACGCTCGCCGGCCCGGGACTGAATCGGTAACCGCTTGAATACCTAGTCTGTGACCTGGGAGCGCGGCAACTTACTCAATGCGCTCGGCAGTATAATGTCGGATTAACGGATTCAAGGAGACGAAAAGCTCAGTAATAATCAGGCGCGGAAGTGTAATTTGCATATGTATGACGAAGCTAGATATACAACTGAGCGAAACCGTTCCCTTTGCTGTTTTATATTCGAGCCTAAGTTAGGCGGCTAATGCCGCAACGTAGGTCCTTACCCACCTCTACTAGTAATTCCACGACCTCATATCGAGTTCTAATTAGAAACTAAATACCGATTGGTAGTCCATCTGTCCTCCAGTCATTTTTGGTTATTTTAGCTGTCCTTGTTTTACATGATTTGAATGCAGAGGGGAGCTGTTAGGGGACTATTTAATGATGTTGGTATTAATTTGCACGCAGGAAAGAATCGGAGCCATGGCAAGAGGTCACCCCCGGGCAGGGCGCGCCTGTTCACCGACATCGGCGAACGTGTTGTCCTGGGCCTACCGGCAAAAGGCCTAACCGTCTGGTCCACAGAGTGGAAGCGCCTCAAGAGTATTAGAATTGACTAGAATAAAGCCGGGTGTCACGCGATAAACTCTGCCAAGAACCGATCAAGAGTGAAAACCGCTCAAAACTCTAGAAGGGGGTCGACAGGGTCCTGATCGTAGGTTTAGTGTAGATCTGCACTAGCTTCATCTGTTTGCACGCCCATCCGAAGCAACCCGTTTTCGAGGTTTTTTTGTGTCCCATCAGGCGTATAATACACCGTTCCTCCAAATTCGTATTGCTTATCGATTGAGGAACCTTTCGCGCTCCTCGGAACTCTAACATTGCCTACTCTCTTATCCAGTAAGAATCCGGATTGCTGGAGCACCGCACATGAAAGCTGACATTACTAGACCGAACACTGTGGGCATAATTAACCGGCTGCGCTTCGCACAGGGCTTAACCTTTGAACATATTAGGACCGAATCCTCTTAGGGCGCGCTGTCACAACTAATTACATAATGCGCACCTAACCATGAGAAGTTGGAATCGATCAAAGATAGAGGTCAATATCGCTAAAGTATGGAATACATAGGATCTGAGAGACCGATTACCGCATACGACGGGGACCGCAGCCGTAATGACCGAAACTGCGGCGGAACACGTTCTGTATGGCTCGTGTAGTCAAATCTTTTATGAGCGGAGCAGAGTCTGGCCGAGGAAACCGTAATGACTTGTACGTCATTTGGAGAGATACCTGTACGTGCTATGTTGATCCGGGTGGTCATACTATCTCTGTTCCAAAAGCGAGGCGCATAGGGGTTTCGTGTGCTCGTCGTATTCATAGCCACAACTTGTGTCTACCTCGTGTCGGTCGCCTTGTCTTTGTGCCGACTAAAGGGAGGGAGCCTGTGACACTACGTAAGGGACTGTCATTTTTCGCCAGTGCCTACGAAGCTTTCCATCGAGCAGGTCGGCGTTCATGCCCTAGAGAGTTTAGACATAATCAACAAAAGTGCCTGGGATTTTCTTTCAATATGCACGGGCCACGATGATACTTTTACCTCATCCGAAGATAGGACCATTACTTGCTTCGGTAACAGATACCCTTTCTTACGCCTATAATCCACGCACTACAGAGGTCCTCGTATTCGAGGATTATCCACGCACATCCGCCTTCCCAGTTCGTTGACCGGCTGCTCTAAATTGTCAGGAACTACGGCCTCTTGCAGCGAGTCGAACGTTGAAACTCATCAGGTAACGCTACCACCACCGTACGACGGGCGATACTCCTCGCGTGCAAGTTACCGCCTCCGAGAATCAGCAATTAGTTGCGTAGCTCTGGCCTCGAGTTTTTCATTGGTAGGACGTAGGTAATGAATAACCTCCTTGTGCCTGTTTATCGTGGTCATCATCGTAAAATGGATCACATCCCCTCTGTCATTGGTGTTGCGGCATTC
seq00013   ATATGGGAACCGTCCCCGGACGCGATCAGCATTATAAAAGGATTGCCCCGTTATTACAACATCCGATAAGGATCTGTGGCATACAGGATCGCCTATCGTTGACGCTTAATTATTTGTCGAACTTTGAAGTTATCAAGTGAGTATGGCCACTGGCCATTTTTTCCTCAACATAGTGTGTGAACTTACCCTTTCTAGCGTCTATCTTAGTCAAAGACAAGTGGCCTATTTGAGTCAGGCGCACGACATTTCACGACTGTCCGCCCTCGCTGAATTACGATACTACAAAACCCCATGCACGTCCGGACCACGCTCGCCGGCCCGGGACTGAATCGGTAACCGCTTGAATACCTAGTCTGTGACCTGGGAGCGCGGCAACTTACTCAATGCGCTCGGCAGTATAATGTCGGATTAACGGATTCAAGGAGACGAAAAGCTCAGTAATAATCAGGCGCGGAAGTGTAATTTGCATATGTATGACGAAGCTAGATATACAACTGAGCGAAACCGTTCCCTTTGCTGTTTTATATTCGAGCCTAAGTTAGGCGGCTAATGCCGCAACGTAGGTCCTTACCCACCTCTACTAGTAATTCCACGACCTCATATCGAGTTCTAATTAGAAACTAAATACCGATTGGTAGTCCATCTGTCCTCCAGTCATTTTTGGTTATTTTAGCTGTCCTTGTTTTACATGATTTGAATGCAGAGGGGAGCTGTTAGGGGACTATTTAATGATGTTGGTATTAATTTGCACGCAGGAAAGAATCGGAGCCATGGCAAGAGGTCACCCCCGGGCAGGGCGCGCCTGTTCACCGACATCGGCGAACGTGTTGTCCTGGGCCTACCGGCAAAAGGCCTAACCGTCTGGTCCACAGAGTGGAAGCGCCTCAAGAGTATTAGAATTGACTAGAATAAAGCCGGGTGTCACGCGATAAACTCTGCCAAGAACCGATCAAGAGTGAAAACCGCTCAAAACTCTAGAAGGGGGTCGACAGGGTCCTGATCGTAGGTTTAGTGTAGATCTGCACTAGCTTCATCTGTTTGCACGCCCATCCGAAGCAACCCGTTTTCGAGGTTTTTTTGTGTCCCATCAGGCGTATAATACACCGTTCCTCCAAATTCGTATTGCTTATCGATTGAGGAACCTTTCGCGCTCCTCGGAACTCTAACATTGCCTACTCTCTTATCCAGTAAGAATCCGGATTGCTGGAGCACCGCACATGAAAGCTGACATTACTAGACCGAACACTGTGGGCATAATTAACCGGCTGCGCTTCGCACAGGGCTTAACCTTTGAACATATTAGGACCGAATCCTCTTAGGGCGCGCTGTCACAACTAATTACATAATGCGCACCTAACCATGAGAAGTTGGAATCGATCAAAGATAGAGGTCAATATCGCTAAAGTATGGAATACATAGGATCTGAGAGACCGATTACCGCATACGACGGGGACCGCAGCCGTAATGACCGAAACTGCGGCGGAACACGTTCTGTATGGCTCGTGTAGTCAAATCTTTTATGAGCGGAGCAGAGTCTGGCCGAGGAAACCGTAATGACTTGTACGTCATTTGGAGAGATACCTGTACGTGCTATGTTGATCCGGGTGGTCATACTATCTCTGTTCCAAAAGCGAGGCGCATAGGGGTTTCGTGTGCTCGTCGTATTCATAGCCACAACTTGTGTCTACCTCGTGTCGGTCGCCTTGTCTTTGTGCCGACTAAAGGGAGGGAGCCTGTGACACTACGTAAGGGACTGTCATTTTTCGCCAGTGCCTACGAAGCTTTCCATCGAGCAGGTCGGCGTTCATGCCCTAGAGAGTTTAGACATAATCAACAAAAGTGCCTGGGATTTTCTTTCAATATGCACGGGCCACGATGATACTTTTACCTCATCCGAAGATAGGACCATTACTTGCTTCGGTAACAGATACCCTTTCTTACGCCTATAATCCACGCACTACAGAGGTCCTCGTATTCGAGGATTATCCACGCACATCCGCCTTCCCAGTTCGTTGACCGGCTGCTCTAAATTGTCAGGAACTACGGCCTCTTGCAGCGAGTCGAACGTTGAAACTCATCAGGTAACGCTACCACCACCGTACGACGGGCGATACTCCTCGCGTGCAAGTTACCGCCTCCGAGAATCAGCAATTAGTTGCGTAGCTCTGGCCTCGAGTTTTTCATTGGTAGGACGTAGGTAATGAATAACCTCCTTGTGCCTGTTTATCGTGGTCATCATCGTAAAATGGATCACATCCCCTCTGTCATTGGTGTTGCGGCATTC
seq00014   ATATGGGAACCGTCCCCGGACGCGATCAGCATTATAAAAGGATTGCCCCGTTATTACAACATCCGATAAGGATCTGTGGCATACAGGATCGCCTATCGTTGACGCTTAATTATTTGTCGAACTTTGAAGTTATCAAGTGAGTATGGCCACTGGCCATTTTTTCCTCAACATAGTGTGTGAACTTACCCTTTCTAGCGTCTATCTTAGTCAAAGACAAGTGGCCTATTTGAGTCAGGCGCACGACATTTCACGACTGTCCGCCCTCGCTGAATTACGATACTACAAAACCCCATGCACGTCCGGACCACGCTCGCCGGCCCGGGACTGAATCGGTAACCGCTTGAATACCTAGTCTGTGACCTGGGAGCGCGGCAACTTACTCAATGCGCTCGGCAGTATAATGTCGGATTAACGGATTCAAGGAGACGAAAAGCTCAGTAATAATCAGGCGCGGAAGTGTAATTTGCATATGTATGACGAAGCTAGATATACAACTGAGCGAAACCGTTCCCTTTGCTGTTTTATATTCGAGCCTAAGTTAGGCGGCTAATGCCGCAACGTAGGTCCTTACCCACCTCTACTAGTAATTCCACGACCTCATATCGAGTTCTAATTAGAAACTAAATACCGATTGGTAGTCCATCTGTCCTCCAGTCATTTTTGGTTATTTTAGCTGTCCTTGTTTTACATGATTTGAATGCAGAGGGGAGCTGTTAGGGGACTATTTAATGATGTTGGTATTAATTTGCACGCAGGAAAGAATCGGAGCCATGGCAAGAGGTCACCCCCGGGCAGGGCCCGCCTGTTCACCGACATCGGCGAACGTGTTGTCCTGGGCCTACCGGCAAAAGGCCTAACCGTCTGGTCCACAGAGTGGAAGCGCCTCAAGAGTATTAGAATTGACTAGAATAAAGCCGGGTGTCACGCGATAAACTCTGCCAAGAACCGATCAAGAGTGAAAACCGCTCAAAACTCTAGAAGGGGGTCGACAGGGTCCTGATCGTAGGTTTAGTGTAGATCTGCACTAGCTTCATCTGTTTGCACGCCCATCCGAAGCAACCCGTTTTCGAGGTTTTTTTGTGTCCCATCAGGCGTATAATACACCGTTCCTCCAAATTCGTATTGCTTATCGATTGAGGAACCTTTCGCGCTCCTCGGAACTCTAACATTGCCTACTCTCTTATCCAGTAAGAATCCGGATTGCTGGAGCACCGCACATGAAAGCTGACATTACTAGACCGAACACTTTGGGCATAATTAACCGGCTGCGCTTCGCACAGGGCTTAACCTTTGAACATATTAGGACCGAATCCTCTTAGGGCGCGCTGTCACAACTAATTACATAATGCGCAACTAACCATGAGAAGTTGGAATCGATCAAAGATAGAGGTCAATATCGCTAAAGTATGGAATACATAGGATCTGAGAGACCGATTACCGCATACGACGGGGACCGCAGCCGTAATGACCGAAACTGCGGCGGAACACGTTCTGTATGGCTCGTGTAGTCAAATCTTTTATGAGCGGAGCAGAGTCTGGCCGAGGAAACCGTAATGACTTGTACGTCATTTGGAGAGATACCTGTACGTGCTATGTTGATCCGGGTGGTCATACTATCTCTGTTCCAAAAGCGAGGCGCATAGGGGTTTCGTGTGCTCGTCGTATTCATAGCCACAACTTGTGTCTACCTCGTGTCGGTCGCCTTGTCTTTGTGCCGACTAAAGGGAGGGAGCCTGTGACACTACGTAAGGGACTGTCATTTTTCGCCAGTGCCTACGAAGCTTTCCATCGAGCAGGTCGGCGTTCATGCCCTAGAGAGTTTAGACATAATCAACAAAAGTGCCTGGGATTTTCTTTCAATATGCACGGGCCACGATGATACTTTTACCTCATCCGAAGATAGGACCATTACTTGCTTCGGTAACAGATACCCTTTCTTACGCCTATAATCCACGCACTACAGAGGTCCTCGTATTCGAGGATTATCCACGCACATCCGCCTTCCCAGTTCGTTGACCGGCTGCTCTAAATTGTCAGGAACTACGGCCTCTTGCAGCGAGTCGAACGTTGAAACTCATCAGGTAACGCTACCACCACCGTACGACGGGCGATACTCCTCGCGTGCAAGTTACCGCCTCCGAGAATCAGCAATTAGTTGCGTAGCTCTGGCCTCGAGTTTTTCATTGGTAGGACGTAGGTAATGAATAACCTCCTTGTGCCTGTTTATCGTGGTCATCATCGTAAAATGGATCACATCCCCTCTGTCATTGGTGTTGCGGCATTC
seq00015   ATATGGGAACCGTCCCCGGACGCGATCAGCATTATAAAAGGATTGCCCCGTTATTACAACATCCGATAAGGATCTGTGGCATACAGGATCGCCTATCGTTGACGCTTAATTATTTGTCGAACTTTGAAGTTATCAAGTGAGTATGGCCACTGGCCATTTTTTCCTCAACATAGTGTGTGAACTTACCCTTTCTAGCGTCTATCTTAGTCAAAGACAAGTGGCCTATTTGAGTCAGGCGCACGACATTTCACGACTGTCCGCCCTCGCTGAATTACGATACTACAAAACCCCATGCACGTCCGGACCACGCTCGCCGGCCCGGGACTGAATCGGTAACCGCTTGAATACCTAGTCTGTGACCTGGGAGCGCGGCAACTTACTCAATGCGCTCGGCAGTATAATGTCGGATTAACGGATTCAAGGAGACGAAAAGCTCAGTAATAATCAGGCGCGGAAGTGTAATTTGCATATGTATGACGAAGCTAGATATACAACTGAGCGAAACCGTTCCCTTTGCTGTTTTATATTCGAGCCTAAGTTAGGCGGCTAATGCCGCAACGTAGGTCCTTACCCACCTCTACTAGTAATTCCACGACCTCATATCGAGTTCTAATTAGAAACTAAATACCGATTGGTAGTCCATCTGTCCTCCAGTCATTTTTGGTTATTTTAGCTGTCCTTGTTTTACATGATTTGAATGCAGAGGGGAGCTGTTAGGGGACTATTTAATGATGTTGGTATTAATTTGCACGCAGGAAAGAATCGGAGCCATGGCAAGAGGTCACCCCCGGGCAGGGCGCGCCTGTTCACCGACATCGGCGAACGTGTTGTCCTGGGCCTACCGGCAAAAGGCCTAACCGTCTGGTCCACAGAGTGGAAGCGCCTCAAGAGTATTAGAATTGACTAGAATAAAGCCGGGTGTCACGCGATAAACTCTGCCAAGAACCGATCAAGAGTGAAAACCGCTCAAAACTCTAGAAGGGGGTCGACAGGGTCCTGATCGTAGGTTTAGTGTAGATCTGCACTAGCTTCATCTGTTTGCACGCCCATCCGAAGCAACCCGTTTTCGAGGTTTTTTTGTGTCCCATCAGGCGTATAATACACCGTTCCTCCAAATTCGTATTGCTTATCGATTGAGGAACCTTTCGCGCTCCTCGGAACTCTAACATTGCCTACTCTCTTATCCAGTAAGAATCCGGATTGCTGGAGCACCGCACATGAAAGCTGACATTACTAGACCGAACACTGTGGGCATAATTAACCGGCTGCGCTTCGCACAGGGCTTAACCTTTGAACATATTAGGACCGAATCCTCTTAGGGCGCGCTGTCACAACTAATTACATAATGCGCAACTAACCATGAGAAGTTGGAATCGATCAAAGATAGAGGTCACTATCGCTAAAGTATGGAATACATAGGATCTGAGAGACCGATTACCGCATACGACGGGGACCGCAGCCGTAATGACCGAAACTGCGGCGGAACACGTTCTGTATGGCTCGTGTAGTCAAATCTTTTATGAGCGGAGCAGAGTCTGGCCGAGGAAACCGTAATGACTTGTACGTCATTTGGAGAGATACCTGTACGTGCTATGTTGATCCGGGTGGTCATACTATCTCTGTTCCAAAAGCGAGGCGCATAGGGGTTTCGTGTGCTCGTCGTATTCATAGCCACAACTTGTGTCTACCTCGTGTCGGTCGCCTTGTCTTTGTGCCGACTAAAGGGAGGGAGCCTGTGACACTACGTAAGGGACTGTCATTTTTCGCCAGTGCCTACGAAGCTTTCCATCGAGCAGGTCGGCGTTCATGCCCTAGAGAGTTTAGACATAATCAACAAAAGTGCCTGGGATTTTCTTTCAATATGCACGGGCCACGATGATACTTTTACCTCATCCGAAGATAGGACCATTACTTGCTTCGGTAACAGATACCCTTTCTTACGCCTATAATCCACGCACTACAGAGGTCCTCGTATTCGAGGATTATCCACGCACATCCGCCTTCCCAGTTCGTTGACCGGCTGCTCTAAATTGTCAGGAACTACGGCCTCTTGCAGCGAGTCGAACGTTGAAACTCATCAGGTAACGCTACCACCACCGTACGACGGGCGATACTCCTCGCGTGCAAGTTACCGCCTCCGAGAATCAGCAATTAGTTGCGTAGCTCTGGCCTCGAGTTTTTCATTGGTAGGACGTAGGTAATGAATAACCTCCTTGTGCCTGTTTATCGTGGTCATCATCGTAAAATGGATCACATCCCCTCTGTCATTGGTGTTGCGGCATTC
seq00016   ATATGGGAACCGTCCCCGGACGCGATCAGCATTATAAAAGGATTGCCCCGTTATTACAACATCCGATAAGGATCTGTGGCATACAGGATCGCCTATCGTTGACGCTTAATTATTTGTCGAACTTTGAAGTTATCAAGTGAGTATGGCCACTGGCCATTTTTTCCTCAACATAGTGTGTGAACTTACCCTTTCTAGCGTCTATCTTAGTCAAAGACAAGTGGCCTATTTGAGTCAGGCGCACGACATTTCACGACTGTCCGCCCTCGCTGAATTACGATACTACAAAACCCCATGCACGTCCGGACCACGCTCGCCGGCCCGGGACTGAATCGGTAACCGCTTGAATACCTAGTCTGTGACCTGGGAGCGCGGCAACTTACTCAATGCGCTCGGCAGTATAATGTCGGATTAACGGATTCAAGGAGACGAAAAGCTCAGTAATAATCAGGCGCGGAAGTGTAATTTGCATATGTATGACGAAGCTAGATATACAACTGAGCGAAACCGTTCCCTTTGCTGTTTTATATTCGAGCCTAAGTTAGGCGGCTAATGCCGCAACGTAGGTCCTTACCCACCTCTACTAGTAATTCCACGACCTCATATCGAGTTCTAATTAGAAACTAAATACCGATTGGTAGTCCATCTGTCCTCCAGTCATTTTTGGTTATTTTAGCTGTCCTTGTTTTACATGATTTGAATGCAGAGGGGAGCTGTTAGGGGACTATTTAATGATGTTGGTATTAATTTGCACGCAGGAAAGAATCGGAGCCATGGCAAGAGGTCACCCCCGGGCAGGGCGCGCCTGTTCACCGACATCGGCGAACGTGTTGTCCTGGGCCTACCGGCAAAAGGCCTAACCGTCTGGTCCACAGAGTGGAAGCGCCTCAAGAGTATTAGAATTGACTAGAATAAAGCCGGGTGTCACGCGATAAACTCTGCCAAGAACCGATCAAGAGTGAAAACCGCTCAAAACTCTAGAAGGGGGTCGACAGGGTCCTGATCGTAGGTTTAGTGTAGATCTGCACTAGCTTCATCTGTTTGCACGCCCATCCGAAGCAACCCGTTTTCGAGGTTTTTTTGTGTCCCATCAGGCGTATAATACACCGTTCCTCCAAATTCGTATTGCTTATCGATTGAGGAACCTTTCGCGCTCCTCGGAACTCTAACATTGCCTACTCTCTTATCCAGTAAGAATCCGGATTGCTGGAGCACCGCACATGAAAGCTGACATTACTAGACCGAACACTGTGGGCATAATTAACCGGCTGCGCTTCGCACAGGGCTTAACCTTTGAACATATTAGGACCGAATCCTCTTAGGGCGCGCTGTCACAACTAATTACATAATGCGCAACTAACCATGAGAAGTTGGAATCGATCAAAGATAGAGGTCAATATCGCTAAAGTATGGAATACATAGGATCTGAGAGACCGATTACCGCATACGACGGGGACCGCAGCCGTAATGACCGAAACTGCGGCGGAACACGTTCTGTATGGCTCGTGTAGTCAAATCTTTTATGAGCGGAGCAGAGTCTGGCCGAGGAAACCGTAATGACTTGTACGTCATTTGGAGAGATACCTGTACGTGCTATGTTGATCCGGGTGGTCATACTATCTCTGTTCCAAAAGCGAGGCGCATAGGGGTTTCGTGTGCTCGTCGTATTCATAGCCACAACTTGTGTCTACCTCGTGTCGGTCGCCTTGTCTTTGTGCCGACTAAAGGGAGGGAGCCTGTGACACTACGTAAGGGACTGTCATTTTTCGCCAGTGCCTACGAAGCTTTCCATCGAGCAGGTCGGCGTTCATGCCCTAGAGAGTTTAGACATAATCAACAAAAGTGCCTGGGATTTTCTTTCAATATGCACGGGCCACGATGATACTTTTACCTCATCCGAAGATAGGACCATTACTTGCTTCGGTAACAGATACCCTTTCTTACGCCTATAATCCACGCACTACAGAGGTCCTCGTATTCGAGGATTATCCACGCACATCCGCCTTCCCAGTTCGTTGACCGGCTGCTCTAAATTGTCAGGAACTACGGCCTCTTGCAGCGAGTCGAACGTTGAAACTCATCAGGTAACGCTACCACCACCGTACGACGGGCGATACTCCTCGCGTGCAAGTTACCGCCTCCGAGAATCAGCAATTAGTTGCGTAGCTCTGGCCTCGAGTTTTTCATTGGTAGGACGTAGGTAATGAATAACCTCCTTGTGCCTGTTTATCGTGGTCATCATCGTAAAATGGATCACATCCCCTCTGTCATTGGTGTTGCGGCATTC
seq00017   ATATGGGAACCGTCCCCGGACGCGATCAGCATTATAAAAGGATTGCCCCGTTATTACAACATCCGATAAGGATCTGTGGCATACAGGATCGCCTATCGTTGACGCTTAATTATTTGTCGAACTTTGAAGTTATCAAGTGAGTATGGCCACTGGCCATTTTTTCCTCAACATAGTGTGTGAACTTACCCTTTCTAGCGTCTATCTTAGTCAAAGACAAGTGGCCTATTTGAGTCAGGCGCACGACATTTCACGACTGTCCGCCCTCGCTGAATTACGATACTACAAAACCCCATGCACGTCCGGACCACGCTCGCCGGCCCGGGACTGAATCGGTAACCGCTTGAATACCTAGTCTGTGACCTGGGAGCGCGGCAACTTACTCAATGCGCTCGGCAGTATAATGTCGGATTAACGGATTCAAGGAGACGAAAAGCTCAGTAATAATCAGGCGCGGAAGTGTAATTTGCATATGTATGACGAAGCTAGATATACAACTGAGCGAAACCGTTCCCTTTGCTGTTTTATATTCGAGCCTAAGTTAGGCGGCTAATGCCGCAACGTAGGTCCTTACCCACCTCTACTAGTAATTCCACGACCTCATATCGAGTTCTAATTAGAAACTAAATACCGATTGGTAGTCCATCTGTCCTCCAGTCATTTTTGGTTATTTTAGCTGTCCTTGTTTTACATGATTTGAATGCAGAGGGGAGCTGTTAGGGGACTATTTAATGATGTTGGTATTAATTTGCACGCAGGAAAGAATCGGAGCCATGGCAAGAGGTCACCCCCGGGCAGGGCGCGCCTGTTCACCGACATCGGCGAACGTGTTGTCCTGGGCCTACCGGCAAAAGGCCTAACCGTCTGGTCCACAGAGTGGAAGCGCCTCAAGAGTATTAGAATTGACTAGAATAAAGCCGGGTGTCACGCGATAAACTCTGCCAAGAACCGATCAAGAGTGAAAACCGCTCAAAACTCTAGAAGGGGGTCGACAGGGTCCTGATCGTAGGTTTAGTGTAGATCTGCACTAGCTTCATCTGTTTGCACGCCCATCCGAAGCAACCCGTTTTCGAGGTTTTTTTGTGTCCCATCAGGCGTATAATACACCGTTCCTCCAAATTCGTATTGCTTATCGATTGAGGAACCTTTCGCGCTCCTCGGAACTCTAACATTGCCTACTCTCTTATCCAGTAAGAATCCGGATTGCTGGAGCACCGCACATGAAAGCTGACATTACTAGACCGAACACTGTGGGCATAATTAACCGGCTGCGCTTCGCACAGGGCTTAACCTTTGAACATATTAGGACCGAATCCTCTTAGGGCGCGCTGTCACAACTAATTACATAATGCGCACCTAACCATGAGAAGTTGGAATCGATCAAAGATAGAGGTCAATATCGCTAAAGTATGGAATACATAGGATCTGAGAGACCGATTACCGCATACGACGGGGACCGCAGCCGTAATGACCGAAACTGCGGCGGAACACGTTCTGTATGGCTCGTGTAGTCAAATCTTTTATGAGCGGAGCAGAGTCTGGCCGAGGAAACCGTAATGACTTGTACGTCATTTGGAGAGATACCTGTACGTGCTATGTTGATCCGGGTGGTCATACTATCTCTGTTCCAAAAGCGAGGCGCATAGGGGTTTCGTGTGCTCGTCGTATTCATAGCCACAACTTGTGTCTACCTCGTGTCGGTCGCCTTGTCTTTGTGCCGACTAAAGGGAGGGAGCCTGTGACACTACGTAAGGGACTGTCATTTTTCGCCAGTGCCTACGAAGCTTTCCATCGAGCAGGTCGGCGTTCATGCCCTAGAGAGTTTAGACATAATCAACAAAAGTGCCTGGGATTTTCTTTCAATATGCACGGGCCACGATGATACTTTTACCTCATCCGAAGATAGGACCATTACTTGCTTCGGTAACAGATACCCTTTCTTACGCCTATAATCCACGCACTACAGAGGTCCTCGTATTCGAGGATTATCCACGCACATCCGCCTTCCCAGTTCGTTGACCGGCTGCTCTAAATTGTCAGGAACTACGGCCTCTTGCAGCGAGTCGAACGTTGAAACTCATCAGGTAACGCTACCACCACCGTACGACGGGCGATACTCCTCGCGTGCAAGTTACCGCCTCCGAGAATCAGCAATTAGTTGCGTAGCTCTGGCCTCGAGTTTTTCATTGGTAGGACGTAGGTAATGAATAACCTCCTTGTGCCTGTTTATCGTGGTCATCATCGTAAAATGGATCACATCCCCTCTGTCATTGGTGTTGCGGCATTC
seq00018   ATATGGGAACCGTCCCCGGACGCGATCAGCATTATAAAAGGATTGCCCCGTTATTACAACATCCGATAAGGATCTGTGGCATACAGGATCGCCTATCGTTGACGCTTAATTATTTGTCGAACTTTGAAGTTATCAAGTGAGTATGGCCACTGGCCATTTTTTCCTCAACATAGTGTGTGAACTTACCCTTTCTAGCGTCTATCTTAGTCAAAGACAAGTGGCCTATTTGAGTCAGGCGCACGACATTTCACGACTGTCCGCCCTCGCTGAATTACGATACTACAAAACCCCATGCACGTCCGGACCACGCTCGCCGGCCCGGGACTGAATCGGTAACCGCTTGAATACCTAGTCTGTGACCTGGGAGCGCGGCAACTTACTCAATGCGCTCGGCAGTATAATGTCGGATTAACGGATTCAAGGAGACGAAAAGCTCAGTAATAATCAGGCGCGGAAGTGTAATTTGCATATGTATGACGAAGCTAGATATACAACTGAGCGAAACCGTTCCCTTTGCTGTTTTATATTCGAGCCTAAGTTAGGCGGCTAATGCCGCAACGTAGGTCCTTACCCACCTCTACTAGTAATTCCACGACCTCATATCGAGTTCTAATTAGAAACTAAATACCGATTGGTAGTCCATCTGTCCTCCAGTCATTTTTGGTTATTTTAGCTGTCCTTGTTTTACATGATTTGAATGCAGAGGGGAGCTGTTAGGGGACTATTTAATGATGTTGGTATTAATTTGCACGCAGGAAAGAATCGGAGCCATGGCAAGAGGTCACCCCCGGGCAGGGCGCGCCTGTTCACCGACATCGGCGAACGTGTTGTCCTGGGCCTACCGGCAAAAGGCCTAACCGTCTGGTCCACAGAGTGGAAGCGCCTCAAGAGTATTAGAATTGACTAGAATAAAGCCGGGTGTCACGCGATAAACTCTGCCAAGAACCGATCAAGAGTGAAAACCGCTCAAAACTCTAGAAGGGGGTCGACAGGGTCCTGATCGTAGGTTTAGTGTAGATCTGCACTAGCTTCATCTGTTTGCACGCCCATCCGAAGCAACCCGTTTTCGAGGTTTTTTTGTGTCCCATCAGGCGTATAATACACCGTTCCTCCAAATTCGTATTGCTTATCGATTGAGGAACCTTTCGCGCTCCTCGGAACTCTAACATTGCCTACTCTCTTATCCAGTAAGAATCCGGATTGCTGGAGCACCGCACATGAAAGCTGACATTACTAGACCGAACACTGTGGGCATAATTAACCGGCTGCGCTTCGCACAGGGCTTAACCTTTGAACATATTAGGACCGAATCCTCTTAGGGCGCGCTGTCACAACTAATTACATAATGCGCACCTAACCATGAGAAGTTGGAATCGATCAAAGATAGAGGTCAATATCGCTAAAGTATGGAATACATAGGATCTGAGAGACCGATTACCGCATACGACGGGGACCGCAGCCGTAATGACCGAAACTGCGGCGGAACACGTTCTGTATGGCTCGTGTAGTCAAATCTTTTATGAGCGGAGCAGAGTCTGGCCGAGGAAACCGTAATGACTTGTACGTCATTTGGAGAGATACCTGTACGTGCTATGTTGATCCGGGTGGTCATACTATCTCTGTTCCAAAAGCGAGGCGCATAGGGGTTTCGTGTGCTCGTCGTATTCATAGCCACAACTTGTGTCTACCTCGTGTCGGTCGCCTTGTCTTTGTGCCGACTAAAGGGAGGGAGCCTGTGACACTACGTAAGGGACTGTCATTTTTCGCCAGTGCCTACGAAGCTTTCCATCGAGCAGGTCGGCGTTCATGCCCTAGAGAGTTTAGACATAATCAACAAAAGTGCCTGGGATTTTCTTTCAATATGCACGGGCCACGATGATACTTTTACCTCATCCGAAGATAGGACCATTACTTGCTTCGGTAACAGATACCCTTTCTTACGCCTATAATCCACGCACTACAGAGGTCCTCGTATTCGAGGATTATCCACGCACATCCGCCTTCCCAGTTCGTTGACCGGCTGCTCTAAATTGTCAGGAACTACGGCCTCTTGCAGCGAGTCGAACGTTGAAACTCATCAGGTAACGCTACCACCACCGTACGACGGGCGATACTCCTCGCGTGCAAGTTACCGCCTCCGAGAATCAGCAATTAGTTGCGTAGCTCTGGCCTCGAGTTTTTCATTGGTAGGACGTAGGTAATGAATAACCTCCTTGTGCCTGTTTATCGTGGTCATCATCGTAAAATGGATCACATCCCCTCTGTCATTGGTGTTGCGGCATTC
seq00019   ATATGGGAACCGTCCCCGGACGCGATCAGCATTATAAAAGGATTGCCCCGTTATTACAACATCCGATAAGGATCTGTGGCATACAGGATCGCCTATCGTTGACGCTTAATTATTTGTCGAACTTTGAAGTTATCAAGTGAGTATGGCCACTGGCCATTTTTTCCTCAACATAGTGTGTGAACTTACCCTTTCTAGCGTCTATCTTAGTCAAAGACAAGTGGCCTATTTGAGTCAGGCGCACGACATTTCACGACTGTCCGCCCTCGCTGAATTACGATACTACAAAACCCCATGCACGTCCGGACCACGCTCGCCGGCCCGGGACTGAATCGGTAACCGCTTGAATACCTAGTCTGTGACCTGGGAGCGCGGCAACTTACTCAATGCGCTCGGCAGTATAATGTCGGATTAACGGATTCAAGGAGACGAAAAGCTCAGTAATAATCAGGCGCGGAAGTGTAATTTGCATATGTATGACGAAGCTAGATATACAACTGAGCGAAACCGTTCCCTTTGCTGTTTTATATTCGAGCCTAAGTTAGGCGGCTAATGCCGCAACGTAGGTCCTTACCCACCTCTACTAGTAATTCCACGACCTCATATCGAGTTCTAATTAGAAACTAAATACCGATTGGTAGTCCATCTGTCCTCCAGTCATTTTTGGTTATTTTAGCTGTCCTTGTTTTACATGATTTGAATGCAGAGGGGAGCTGTTAGGGGACTATTTAATGATGTTGGTATTAATTTGCACGCAGGAAAGAATCGGAGCCATGGCAAGAGGTCACCCCCGGGCAGGGCGCGCCTGTTCACCGACATCGGCGAACGTGTTGTCCTGGGCCTACCGGCAAAAGGCCTAACCGTCTGGTCCACAGAGTGGAAGCGCCTCAAGAGTATTAGAATTGACTAGAATAAAGCCGGGTGTCACGCGATAAACTCTGCCAAGAACCGATCAAGAGTGAAAACCGCTCAAAACTCTAGAAGGGGGTCGACAGGGTCCTGATCGTAGGTTTAGTGTAGATCTGCACTAGCTTCATCTGTTTGCACGCCCATCCGAAGCAACCCGTTTTCGAGGTTTTTTTGTGTCCCATCAGGCGTATAATACACCGTTCCTCCAAATTCGTATTGCTTATCGATTGAGGAACCTTTCGCGCTCCTCGGAACTCTAACATTGCCTACTCTCTTATCCAGTAAGAATCCGGATTGCTGGAGCACCGCACATGAAAGCTGACATTACTAGACCGAACACTGTGGGCATAATTAACCGGCTGCGCTTCGCACAGGGCTTAACCTTTGAACATATTAGGACCGAATCCTCTTAGGGCGCGCTGTCACAACTAATTACATAATGCGCACCTAACCATGAGAAGTTGGAATCGATCAAAGATAGAGGTCAATATCGCTAAAGTATGGAATACATAGGATCTGAGAGACCGATTACCGCATACGACGGGGACCGCAGCCGTAATGACCGAAACTGCGGCGGAACACGTTCTGTATGGCTCGTGTAGTCAAATCTTTTATGAGCGGAGCAGAGTCTGGCCGAGGAAACCGTAATGACTTGTACGTCATTTGGAGAGATACCTGTACGTGCTATGTTGATCCGGGTGGTCATACTATCTCTGTTCCAAAAGCGAGGCGCATAGGGGTTTCGTGTGCTCGTCGTATTCATAGCCACAACTTGTGTCTACCTCGTGTCGGTCGCCTTGTCTTTGTGCCGACTAAAGGGAGGGAGCCTGTGACACTACGTAAGGGACTGTCATTTTTCGCCAGTGCCTACGAAGCTTTCCATCGAGCAGGTCGGCGTTCATGCCCTAGAGAGTTTAGACATAATCAACAAAAGTGCCTGGGATTTTCTTTCAATATGCACGGGCCACGATGATACTTTTACCTCATCCGAAGATAGGACCATTACTTGCTTCGGTAACAGATACCCTTTCTTACGCCTATAATCCACGCACTACAGAGGTCCTCGTATTCGAGGATTATCCACGCACATCCGCCTTCCCAGTTCGTTGACCGGCTGCTCTAAATTGTCAGGAACTACGGCCTCTTGCAGCGAGTCGAACGTTGAAACTCATCAGGTAACGCTACCACCACCGTACGACGGGCGATACTCCTCGCGTGCAAGTTACCGCCTCCGAGAATCAGCAATTAGTTGCGTAGCTCTGGCCTCGAGTTTTTCATTGGTAGGACGTAGGTAATGAATAACCTCCTTGTGCCTGTTTATCGTGGTCATCATCGTAAAATGGATCACATCCCCTCTGTCATTGGTGTTGCGGCATTC
seq00020   ATATGGGAACCGTCCCCGGACGCGATCAGCATTATAAAAGGATTGCCCCGTTATTACAACATCCGATAAGGATCTGTGGCATACAGGATCGCCTATCGTTGACGCTTAATTATTTGTCGAACTTTGAAGTTATCAAGTGAGTATGGCCACTGGCCATTTTTTCCTCAACATAGTGTGTGAACTTACCCTTTCTAGCGTCTATCTTAGTCAAAGACAAGTGGCCTATTTGAGTCAGGCGCACGACATTTCACGACTGTCCGCCCTCGCTGAATTACGATACTACAAAACCCCATGCACGTCCGGACCACGCTCGCCGGCCCGGGACTGAATCGGTAACCGCTTGAATACCTAGTCTGTGACCTGGGAGCGCGGCAACTTACTCAATGCGCTCGGCAGTATAATGTCGGATTAACGGATTCAAGGAGACGAAAAGCTCAGTAATAATCAGGCGCGGAAGTGTAATTTGCATATGTATGACGAAGCTAGATATACAACTGAGCGAAACCGTTCCCTTTGCTGTTTTATATTCGAGCCTAAGTTAGGCGGCTAATGCCGCAACGTAGGTCCTTACCCACCTCTACTAGTAATTCCACGACCTCATATCGAGTTCTAATTAGAAACTAAATACCGATTGGTAGTCCATCTGTCCTCCAGTCATTTTTGGTTATTTTAGCTGTCCTTGTTTTACATGATTTGAATGCAGAGGGGAGCTGTTAGGGGACTATTTAATGATGTTGGTATTAATTTGCACGCAGGAAAGAATCGGAGCCATGGCAAGAGGTCACCCCCGGGCAGGGCGCGCCTGTTCACCGACATCGGCGAACGTGTTGTCCTGGGCCTACCGGCAAAAGGCCTAACCGTCTGGTCCACAGAGTGGAAGCGCCTCAAGAGTATTAGAATTGACTAGAATAAAGCCGGGTGTCACGCGATAAACTCTGCCAAGAACCGATCAAGAGTGAAAACCGCTCAAAACTCTAGAAGGGGGTCGACAGGGTCCTGATCGTAGGTTTAGTGTAGATCTGCACTAGCTTCATCTGTTTGCACGCCCATCCGAAGCAACCCGTTTTCGAGGTTTTTTTGTGTCCCATCAGGCGTATAATACACCGTTCCTCCAAATTCGTATTGCTTATCGATTGAGGAACCTTTCGCGCTCCTCGGAACTCTAACATTGCCTACTCTCTTATCCAGTAAGAATCCGGATTGCTGGAGCACCGCACATGAAAGCTGACATTACTAGACCGAACACTGTGGGCATAATTAACCGGCTGCGCTTCGCACAGGGCTTAACCTTTGAACATATTAGGACCGAATCCTCTTAGGGCGCGCTGTCACAACTAATTACATAATGCGCACCTAACCATGAGAAGTTGGAATCGATCAAAGATAGAGGTCAATATCGCTAAAGTATGGAATACATAGGATCTGAGAGACCGATTACCGCATACGACGGGGACCGCAGCCGTAATGACCGAAACTGCGGCGGAACACGTTCTGTATGGCTCGTGTAGTCAAATCTTTTATGAGCGGAGCAGAGTCTGGCCGAGGAAACCGTAATGACTTGTACGTCATTTGGAGAGATACCTGTACGTGCTATGTTGATCCGGGTGGTCATACTATCTCTGTTCCAAAAGCGAGGCGCATAGGGGTTTCGTGTGCTCGTCGTATTCATAGCCACAACTTGTGTCTACCTCGTGTCGGTCGCCTTGTCTTTGTGCCGACTAAAGGGAGGGAGCCTGTGACACTACGTAAGGGACTGTCATTTTTCGCCAGTGCCTACGAAGCTTTCCATCGAGCAGGTCGGCGTTCATGCCCTAGAGAGTTTAGACATAATCAACAAAAGTGCCTGGGATTTTCTTTCAATATGCACGGGCCACGATGATACTTTTACCTCATCCGAAGATAGGACCATTACTTGCTTCGGTAACAGATACCCTTTCTTACGCCTATAATCCACGCACTACAGAGGTCCTCGTATTCGAGGATTATCCACGCACATCCGCCTTCCCAGTTCGTTGACCGGCTGCTCTAAATTGTCAGGAACTACGGCCTCTTGCAGCGAGTCGAACGTTGAAACTCATCAGGTAACGCTACCACCACCGTACGACGGGCGATACTCCTCGCGTGCAAGTTACCGCCTCCGAGAATCAGCAATTAGTTGCGTAGCTCTGGCCTCGAGTTTTTCATTGGTAGGACGTAGGTAATGAATAACCTCCTTGTGCCTGTTTATCGTGGTCATCATCGTAAAATGGATCACATCCCCTCTGTCATTGGTGTTGCGGCATTC
seq00021   ATATGGGAACCGTCCCCGGACGCGATCAGCATTATAAAAGGATTGCCCCGTTATTACAACATCCGATAAGGATCTGTGGCATACAGGATCGCCTATCGTTGACGCTTAATTATTTGTCGAACTTTGAAGTTATCAAGTGAGTATGGCCACTGGCCATTTTTTCCTCAACATAGTGTGTGAACTTACCCTTTCTAGCGTCTATCTTAGTCAAAGACAAGTGGCCTATTTGAGTCAGGCGCACGACATTTCACGACTGTCCGCCCTCGCTGAATTACGATACTACAAAACCCCATGCACGTCCGGACCACGCTCGCCGGCCCGGGACTGAATCGGTAACCGCTTGAATACCTAGTCTGTGACCTGGGAGCGCGGCAACTTACTCAATGCGCTCGGCAGTATAATGTCGGATTAACGGATTCAAGGAGACGAAAAGCTCAGTAATAATCAGGCGCGGAAGTGTAATTTGCATATGTATGACGAAGCTAGATATACAACTGAGCGAAACCGTTCCCTTTGCTGTTTTATATTCGAGCCTAAGTTAGGCGGCTAATGCCGCAACGTAGGTCCTTACCCACCTCTACTAGTAATTCCACGACCTCATATCGAGTTCTAATTAGAAACTAAATACCGATTGGTAGTCCATCTGTCCTCCAGTCATTTTTGGTTATTTTAGCTGTCCTTGTTTTACATGATTTGAATGCAGAGGGGAGCTGTTAGGGGACTATTTAATGATGTTGGTATTAATTTGCACGCAGGAAAGAATCGGAGCCATGGCAAGAGGTCACCCCCGGGCAGGGCGCGCCTGTTCACCGACATCGGCGAACGTGTTGTCCTGGGCCTACCGGCAAAAGGCCTAACCGTCTGGTCCACAGAGTGGAAGCGTCTCAAGAGTATTAGAATTGACTAGAATAAAGCCGGGTGTCACGCGATAAACTCTGCCAAGAACCGATCAAGAGTGAAAACCGCTCAAAACTCTAGAAGGGGGTCGACAGGGTCCTGATCGTAGGTTTAGTGTAGATCTGCACTAGCTTCATCTGTTTGCACGCCCATCCGAAGCAACCCGTTTTCGAGGTTTTTTTGTGTCCCATCAGGCGTATAATACACCGTTCCTCCAAATTCGTATTGCTTATCGATTGAGGAACCTTTCGCGCTCCTCGGAACTCTAACATTGCCTACTCTCTTATCCAGTAAGAATCCGGATTGCTGGAGCACCGCACATGAAAGCTGACATTACTAGACCGAACACTGTGGGCATAATTAACCGGCTGCGCTTCGCACAGGGCTTAACCTTTGAACATATTAGGACCGAATCCTCTTAGGGCGCGCTGTCACAACTAATTACATAATGCGCAACTAACCATGAGAAGTTGGAATCGATCAAAGATAGAGGTCAATATCGCTAAAGTATGGAATACATAGGATCTGAGAGACCGATTACCGCATACGACGGGGACCGCAGCCGTAATGACCGAAACTGCGGCGGAACACGTTCTGTATGGCTCGTGTAGTCAAATCTTTTATGAGCGGAGCAGAGTCTGGCCGAGGAAACCGTAATGACTTGTACGTCATTTGGAGAGATACCTGTACGTGCTATGTTGATCCGGGTGGTCATACTATCTCTGTTCCAAAAGCGAGGCGCATAGGGGTTTCGTGTGCTCGTCGTATTCATAGCCACAACTTGTGTCTACCTCGTGTCGGTCGCCTTGTCTTTGTGCCGACTAAAGGGAGGGAGCCTGTGACACTACGTAAGGGACTGTCATTTTTCGCCAGTGCCTACGAAGCTTTCCATCGAGCAGGTCGGCGTTCATGCCCTAGAGAGTTTAGACATAATCAACAAAAGTGCCTGGGATTTTCTTTCAATATGCACGGGCCACGATGATACTTTTACCTCATCCGAAGATAGGACCATTACTTGCTTCGGTAACAGATACCCTTTCTTACGCCTATAATCCACGCACTACAGAGGTCCTCGTATTCGAGGATTATCCACGCACATCCGCCTTCCCAGTTCGTTGACCGGCTGCTCTAAATTGTCAGGAACTACGGCCTCTTGCAGCGAGTCGAACGTTGAAACTCATCAGGTAACGCTACCACCACCGTACGACGGGCGATACTCCTCGCGTGCAAGTTACCGCCTCCGAGAATCAGCAATTAGTTGCGTAGCTCTGGCCTCGAGTTTTTCATTGGTAGGACGTAGGTAATGAATAACCTCCTTGTGCCTGTTTATCGTGGTCATCATCGTAAAATGGATCACATCCCCTCTGTCATTGGTGTTGCGGCATTC
seq00022   ATATGGGAACCGTCCCCGGACGCGATCAGCATTATAAAAGGATTGCCCCGTTATTACAACATCCGATAAGGATCTGTGGCATACAGGATCGCCTATCGTTGACGCTTAATTATTTGTCGAACTTTGAAGTTATCAAGTGAGTATGGCCACTGGCCATTTTTTCCTCAACATAGTGTGTGAACTTACCCTTTCTAGCGTCTATCTTAGTCAAAGACAAGTGGCCTATTTGAGTCAGGCGCACGACATTTCACGACTGTCCGCCCTCGCTGAATTACGATACTACAAAACCCCATGCACGTCCGGACCACGCTCGCCGGCCCGGGACTGAATCGGTAACCGCTTGAATACCTAGTCTGTGACCTGGGAGCGCGGCAACTTACTCAATGCGCTCGGCAGTATAATGTCGGATTAACGGATTCAAGGAGACGAAAAGCTCAGTAATAATCAGGCGCGGAAGTGTAATTTGCATATGTATGACGAAGCTAGATATACAACTGAGCGAAACCGTTCCCTTTGCTGTTTTATATTCGAGCCTAAGTTAGGCGGCTAATGCCGCAACGTAGGTCCTTACCCACCTCTACTAGTAATTCCACGACCTCATATCGAGTTCTAATTAGAAACTAAATACCGATTGGTAGTCCATCTGTCCTCCAGTCATTTTTGGTTATTTTAGCTGTCCTTGTTTTACATGATTTGAATGCAGAGGGGAGCTGTTAGGGGACTATTTAATGATGTTGGTATTAATTTGCACGCAGGAAAGAATCGGAGCCATGGCAAGAGGTCACCCCCGGGCAGGGCGCGCCTGTTCACCGACATCGGCGAACGTGTTGTCCTGGGCCTACCGGCAAAAGGCCTAACCGTCTGGTCCACAGAGTGGAAGCGCCTCAAGAGTATTAGAATTGACTAGAATAAAGCCGGGTGTCACGCGATAAACTCTGCCAAGAACCGATCAAGAGTGAAAACCGCTCAAAACTCTAGAAGGGGGTCGACAGGGTCCTGATCGTAGGTTTAGTGTAGATCTGCACTAGCTTCATCTGTTTGCACGCCCATCCGAAGCAACCCGTTTTCGAGGTTTTTTTGTGTCCCATCAGGCGTATAATACACCGTTCCTCCAAATTCGTATTGCTTATCGATTGAGGAACCTTTCGCGCTCCTCGGAACTCTAACATTGCCTACTCTCTTATCCAGTAAGAATCCGGATTGCTGGAGCACCGCACATGAAAGCTGACATTACTAGACCGAACACTGTGGGCATAATTAACCGGCTGCGCTTCGCACAGGGCTTAACCTTTGAACATATTAGGACCGAATCCTCTTAGGGCGCGCTGTCACAACTAATTACATAATGCGCACCTAACCATGAGAAGTTGGAATCGATCAAAGATAGAGGTCAATATCGCTAAAGTATGGAATACATAGGATCTGAGAGACCGATTACCGCATACGACGGGGACCGCAGCCGTAATGACCGAAACTGCGGCGGAACACGTTCTGTATGGCTCGTGTAGTCAAATCTTTTATGAGCGGAGCAGAGTCTGGCCGAGGAAACCGTAATGACTTGTACGTCATTTGGAGAGATACCTGTACGTGCTATGTTGATCCGGGTGGTCATACTATCTCTGTTCCAAAAGCGAGGCGCATAGGGGTTTCGTGTGCTCGTCGTATTCATAGCCACAACTTGTGTCTACCTCGTGTCGGTCGCCTTGTCTTTGTGCCGACTAAAGGGAGGGAGCCTGTGACACTACGTAAGGGACTGTCATTTTTCGCCAGTGCCTACGAAGCTTTCCATCGAGCAGGTCGGCGTTCATGCCCTAGAGAGTTTAGACATAATCAACAAAAGTGCCTGGGATTTTCTTTCAATATGCACGGGCCACGATGATACTTTTACCTCATCCGAAGATAGGACCATTACTTGCTTCGGTAACAGATACCCTTTCTTACGCCTATAATCCACGCACTACAGAGGTCCTCGTATTCGAGGATTATCCACGCACATCCGCCTTCCCAGTTCGTTGACCGGCTGCTCTAAATTGTCAGGAACTACGGCCTCTTGCAGCGAGTCGAACGTTGAAACTCATCAGGTAACGCTACCACCACCGTACGACGGGCGATACTCCTCGCGTGCAAGTTACCGCCTCCGAGAATCAGCAATTAGTTGCGTAGCTCTGGCCTCGAGTTTTTCATTGGTAGGACGTAGGTAATGAATAACCTCCTTGTGCCTGTTTATCGTGGTCATCATCGTAAAATGGATCACATCCCCTCTGTCATTGGTGTTGCGGCATTC
seq00023   ATATGGGAACCGTCCCCGGACGCGATCAGCATTATAAAAGGATTGCCCCGTTATTACAACATCCGATAAGGATCTGTGGCATACAGGATCGCCTATCGTTGACGCTTAATTATTTGTCGAACTTTGAAGTTATCAAGTGAGTATGGCCACTGGCCATTTTTTCCTCAACATAGTGTGTGAACTTACCCTTTCTAGCGTCTATCTTAGTCAAAGACAAGTGGCCTATTTGAGTCAGGCGCACGACATTTCACGACTGTCCGCCCTCGCTGAATTACGATACTACAAAACCCCATGCACGTCCGGACCACGCTCGCCGGCCCGGGACTGAATCGGTAACCGCTTGAATACCTAGTCTGTGACCTGGGAGCGCGGCAACTTACTCAATGCGCTCGGCAGTATAATGTCGGATTAACGGATTCAAGGAGACGAAAAGCTCAGTAATAATCAGGCGCGGAAGTGTAATTTGCATATGTATGACGAAGCTAGATATACAACTGAGCGAAACCGTTCCCTTTGCTGTTTTATATTCGAGCCTAAGTTAGGCGGCTAATGCCGCAACGTAGGTCCTTACCCACCTCTACTAGTAATTCCACGACCTCATATCGAGTTCTAATTAGAAACTAAATACCGATTGGTAGTCCATCTGTCCTCCAGTCATTTTTGGTTATTTTAGCTGTCCTTGTTTTACATGATTTGAATGCAGAGGGGAGCTGTTAGGGGACTATTTAATGATGTTGGTATTAATTTGCACGCAGGAAAGAATCGGAGCCATGGCAAGAGGTCACCCCCGGGCAGGGCGCGCCTGTTCACCGACATCGGCGAACGTGTTGTCCTGGGCCTACCGGCAAAAGGCCTAACCGTCTGGTCCACAGAGTGGAAGCGCCTCAAGAGTATTAGAATTGACTAGAATAAAGCCGGGTGTCACGCGATAAACTCTGCCAAGAACCGATCAAGAGTGAAAACCGCTCAAAACTCTAGAAGGGGGTCGACAGGGTCCTGATCGTAGGTTTAGTGTAGATCTGCACTAGCTTCATCTGTTTGCACGCCCATCCGAAGCAACCCGTTTTCGAGGTTTTTTTGTGTCCCATCAGGCGTATAATACACCGTTCCTCCAAATTCGTATTGCTTATCGATTGAGGAACCTTTCGCGCTCCTCGGAACTCTAACATTGCCTACTCTCTTATCCAGTAAGAATCCGGATTGCTGGAGCACCGCACATGAAAGCTGACATTACTAGACCGAACACTGTGGGCATAATTAACCGGCTGCGCTTCGCACAGGGCTTAACCTTTGAACATATTAGGACCGAATCCTCTTAGGGCGCGCTGTCACAACTAATTACATAATGCGCAACTAACCATGAGAAGTTGGAATCGATCAAAGATAGAGGTCAATATCGCTAAAGTATGGAATACATAGGATCTGAGAGACCGATTACCGCATACGACGGGGACCGCAGCCGTAATGACCGAAACTGCGGCGGAACACGTTCTGTATGGCTCGTGTAGTCAAATCTTTTATGAGCGGAGCAGAGTCTGGCCGAGGAAACCGTAATGACTTGTACGTCATTTGGAGAGATACCTGTACGTGCTATGTTGATCCGGGTGGTCATACTATCTCTGTTCCAAAAGCGAGGCGCATAGGGGTTTCGTGTGCTCGTCGTATTCATAGCCACAACTTGTGTCTACCTCGTGTCGGTCGCCTTGTCTTTGTGCCGACTAAAGGGAGGGAGCCTGTGACACTACGTAAGGGACTGTCATTTTTCGCCAGTGCCTACGAAGCTTTCCATCGAGCAGGTCGGCGTTCATGCCCTAGAGAGTTTAGACATAATCAACAAAAGTGCCTGGGATTTTCTTTCAATATGCACGGGCCACGATGATACTTTTACCTCATCCGAAGATAGGACCATTACTTGCTTCGGTAACAGATACCCTTTCTTACGCCTATAATCCACGCACTACAGAGGTCCTCGTATTCGAGGATTATCCACGCACATCCGCCTTCCCAGTTCGTTGACCGGCTGCTCTAAATTGTCAGGAACTACGGCCTCTTGCAGCGAGTCGAACGTTGAAACTCATCAGGTAACGCTACCACCACCGTACGACGGGCGATACTCCTCGCGTGCAAGTTACCGCCTCCGAGAATCAGCAATTAGTTGCGTAGCTCTGGCCTCGAGTTTTTCATTGGTAGGACGTAGGTAATGAATAACCTCCTTGTGCCTGTTTATCGTGGTCATCATCGTAAAATGGATCACATCCCCTCTGTCATTGGTGTTGCGGCATTC
seq00024   ATATGGGAACCGTCCCCGGACGCGATCAGCATTATAAAAGGATTGCCCCGTTATTACAACATCCGATAAGGATCTGTGGCATACAGGATCGCCTATCGTTGACGCTTAATTATTTGTCGAACTTTGAAGTTATCAAGTGAGTATGGCCACTGGCCATTTTTTCCTCAACATAGTGTGTGAACTTACCCTTTCTAGCGTCTATCTTAGTCAAAGACAAGTGGCCTATTTGAGTCAGGCGCACGACATTTCACGACTGTCCGCCCTCGCTGAATTACGATACTACAAAACCCCATGCACGTCCGGACCACGCTCGCCGGCCCGGGACTGAATCGGTAACCGCTTGAATACCTAGTCTGTGACCTGGGAGCGCGGCAACTTACTCAATGCGCTCGGCAGTATAATGTCGGATTAACGGATTCAAGGAGACGAAAAGCTCAGTAATAATCAGGCGCGGAAGTGTAATTTGCATATGTATGACGAAGCTAGATATACAACTGAGCGAAACCGTTCCCTTTGCTGTTTTATATTCGAGCCTAAGTTAGGCGGCTAATGCCGCAACGTAGGTCCTTACCCACCTCTACTAGTAATTCCACGACCTCATATCGAGTTCTAATTAGAAACTAAATACCGATTGGTAGTCCATCTGTCCTCCAGTCATTTTTGGTTATTTTAGCTGTCCTTGTTTTACATGATTTGAATGCAGAGGGGAGCTGTTAGGGGACTATTTAATGATGTTGGTATTAATTTGCACGCAGGAAAGAATCGGAGCCATGGCAAGAGGTCACCCCCGGGCAGGGCGCGCCTGTTCACCGACATCGGCGAACGTGTTGTCCTGGGCCTACCGGCAAAAGGCCTAACCGTCTGGTCCACAGAGTGGAAGCGCCTCAAGAGTATTAGAATTGACTAGAATAAAGCCGGGTGTCACGCGATAAACTCTGCCAAGAACCGATCAAGAGTGAAAACCGCTCAAAACTCTAGAAGGGGGTCGACAGGGTCCTGATCGTAGGTTTAGTGTAGATCTGCACTAGCTTCATCTGTTTGCACGCCCATCCGAAGCAACCCGTTTTCGAGGTTTTTTTGTGTCCCATCAGGCGTATAATACACCGTTCCTCCAAATTCGTATTGCTTATCGATTGAGGAACCTTTCGCGCTCCTCGGAACTCTAACATTGCCTACTCTCTTATCCAGTAAGAATCCGGATTGCTGGAGCACCGCACATGAAAGCTGACATTACTAGACCGAACACTGTGGGCATAATTAACCGGCTGCGCTTCGCACAGGGCTTAACCTTTGAACATATTAGGACCGAATCCTCTTAGGGCGCGCTGTCACAACTAATTACATAATGCGCACCTAACCATGAGAAGTTGGAATCGATCAAAGATAGAGGTCAATATCGCTAAAGTATGGAATACATAGGATCTGAGAGACCGATTACCGCATACGACGGGGACCGCAGCCGTAATGACCGAAACTGCGGCGGAACACGTTCTGTATGGCTCGTGTAGTCAAATCTTTTATGAGCGGAGCAGAGTCTGGCCGAGGAAACCGTAATGACTTGTACGTCATTTGGAGAGATACCTGTACGTGCTATGTTGATCCGGGTGGTCATACTATCTCTGTTCCAAAAGCGAGGCGCATAGGGGTTTCGTGTGCTCGTCGTATTCATAGCCACAACTTGTGTCTACCTCGTGTCGGTCGCCTTGTCTTTGTGCCGACTAAAGGGAGGGAGCCTGTGACACTACGTAAGGGACTGTCATTTTTCGCCAGTGCCTACGAAGCTTTCCATCGAGCAGGTCGGCGTTCATGCCCTAGAGAGTTTAGACATAATCAACAAAAGTGCCTGGGATTTTCTTTCAATATGCACGGGCCACGATGATACTTTTACCTCATCCGAAGATAGGACCATTACTTGCTTCGGTAACAGATACCCTTTCTTACGCCTATAATCCACGCACTACAGAGGTCCTCGTATTCGAGGATTATCCACGCACATCCGCCTTCCCAGTTCGTTGACCGGCTGCTCTAAATTGTCAGGAACTACGGCCTCTTGCAGCGAGTCGAACGTTGAAACTCATCAGGTAACGCTACCACCACCGTACGACGGGCGATACTCCTCGCGTGCAAGTTACCGCCTCCGAGAATCAGCAATTAGTTGCGTAGCTCTGGCCTCGAGTTTTTCATTGGTAGGACGTAGGTAATGAATAACCTCCTTGTGCCTGTTTATCGTGGTCATCATCGTAAAATGGATCACATCCCCTCTGTCATTGGTGTTGCGGCATTC
seq00025   ATATGGGAACCGTCCCCGGACGCGATCAGCATTATAAAAGGATTGCCCCGTTATTACAACATCCGATAAGGATCTGTGGCATACAGGATCGCCTATCGTTGACGCTTAATTATTTGTCGAACTTTGAAGTTATCAAGTGAGTATGGCCACTGGCCATTTTTTCCTCAACATAGTGTGTGAACTTACCCTTTCTAGCGTCTATCTTAGTCAAAGACAAGTGGCCTATTTGAGTCAGGCGCACGACATTTCACGACTGTCCGCCCTCGCTGAATTACGATACTACAAAACCCCATGCACGTCCGGACCACGCTCGCCGGCCCGGGACTGAATCGGTAACCGCTTGAATACCTAGTCTGTGACCTGGGAGCGCGGCAACTTACTCAATGCGCTCGGCAGTATAATGTCGGATTAACGGATTCAAGGAGACGAAAAGCTCAGTAATAATCAGGCGCGGAAGTGTAATTTGCATATGTATGACGAAGCTAGATATACAACTGAGCGAAACCGTTCCCTTTGCTGTTTTATATTCGAGCCTAAGTTAGGCGGCTAATGCCGCAACGTAGGTCCTTACCCACCTCTACTAGTAATTCCACGACCTCATATCGAGTTCTAATTAGAAACTAAATACCGATTGGTAGTCCATCTGTCCTCCAGTCATTTTTGGTTATTTTAGCTGTCCTTGTTTTACATGATTTGAATGCAGAGGGGAGCTGTTAGGGGACTATTTAATGATGTTGGTATTAATTTGCACGCAGGAAAGAATCGGAGCCATGGCAAGAGGTCACCCCCGGGCAGGGCGCGCCTGTTCACCGACATCGGCGAACGTGTTGTCCTGGGCCTACCGGCAAAAGGCCTAACCGTCTGGTCCACAGAGTGGAAGCGCCTCAAGAGTATTAGAATTGACTAGAATAAAGCCGGGTGTCACGCGATAAACTCTGCCAAGAACCGATCAAGAGTGAAAACCGCTCAAAACTCTAGAAGGGGGTCGACAGGGTCCTGATCGTAGGTTTAGTGTAGATCTGCACTAGCTTCATCTGTTTGCACGCCCATCCGAAGCAACCCGTTTTCGAGGTTTTTTTGTGTCCCATCAGGCGTATAATACACCGTTCCTCCAAATTCGTATTGCTTATCGATTGAGGAACCTTTCGCGCTCCTCGGAACTCTAACATTGCCTACTCTCTTATCCAGTAAGAATCCGGATTGCTGGAGCACCGCACATGAAAGCTGACATTACTAGACCGAACACTGTGGGCATAATTAACCGGCTGCGCTTCGCACAGGGCTTAACCTTTGAACATATTAGGACCGAATCCTCTTAGGGCGCGCTGTCACAACTAATTACATAATGCGCAACTAACCATGAGAAGTTGGAATCGATCAAAGATAGAGGTCAATATCGCTAAAGTATGGAATACATAGGATCTGAGAGACCGATTACCGCATACGACGGGGACCGCAGCCGTAATGACCGAAACTGCGGCGGAACACGTTCTGTATGGCTCGTGTAGTCAAATCTTTTATGAGCGGAGCAGAGTCTGGCCGAGGAAACCGTAATGACTTGTACGTCATTTGGAGAGATACCTGTACGTGCTATGTTGATCCGGGTGGTCATACTATCTCTGTTCCAAAAGCGAGGCGCATAGGGGTTTCGTGTGCTCGTCGTATTCATAGCCACAACTTGTGTCTACCTCGTGTCGGTCGCCTTGTCTTTGTGCCGACTAAAGGGAGGGAGCCTGTGACACTACGTAAGGGACTGTCATTTTTCGCCAGTGCCTACGAAGCTTTCCATCGAGCAGGTCGGCGTTCATGCCCTAGAGAGTTTAGACATAATCAACAAAAGTGCCTGGGATTTTCTTTCAATATGCACGGGCCACGATGATACTTTTACCTCATCCGAAGATAGGACCATTACTTGCTTCGGTAACAGATACCCTTTCTTACGCCTATAATCCACGCACTACAGAGGTCCTCGTATTCGAGGATTATCCACGCACATCCGCCTTCCCAGTTCGTTGACCGGCTGCTCTAAATTGTCAGGAACTACGGCCTCTTGCAGCGAGTCGAACGTTGAAACTCATCAGGTAACGCTACCACCGCCGTACGACGGGCGATACTCCTCGCGTGCAAGTTACCGCCTCCGAGAATCAGCAATTAGTTGCGTAGCTCTGGCCTCGAGTTTTTCATTGGTAGGACGTAGGTAATGAATAACCTCCTTGTGCCTGTTTATCGTGGTCATCATCGTAAAATGGATCACATCCCCTCTGTCATTGGTGTTGCGGCATTC
seq00026   ATATGGGAACCGTCCCCGGACGCGATCAGCATTATAAAAGGATTGCCCCGTTATTACAACATCCGATAAGGATCTGTGGCATACAGGATCGCCTATCGTTGACGCTTAATTATTTGTCGAACTTTGAAGTTATCAAGTGAGTATGGCCACTGGCCATTTTTTCCTCAACATAGTGTGTGAACTTACCCTTTCTAGCGTCTATCTTAGTCAAAGACAAGTGGCCTATTTGAGTCAGGCGCACGACATTTCACGACTGTCCGCCCTCGCTGAATTACGATACTACAAAACCCCATGCACGTCCGGACCACGCTCGCCGGCCCGGGACTGAATCGGTAACCGCTTGAATACCTAGTCTGTGACCTGGGAGCGCGGCAACTTACTCAATGCGCTCGGCAGTATAATGTCGGATTAACGGATTCAAGGAGACGAAAAGCTCAGTAATAATCAGGCGCGGAAGTGTAATTTGCATATGTATGACGAAGCTAGATATACAACTGAGCGAAACCGTTCCCTTTGCTGTTTTATATTCGAGCCTAAGTTAGGCGGCTAATGCCGCAACGTAGGTCCTTACCCACCTCTACTAGTAATTCCACGACCTCATATCGAGTTCTAATTAGAAACTAAATACCGATTGGTAGTCCATCTGTCCTCCAGTCATTTTTGGTTATTTTAGCTGTCCTTGTTTTACATGATTTGAATGCAGAGGGGAGCTGTTAGGGGACTATTTAATGATGTTGGTATTAATTTGCACGCAGGAAAGAATCGGAGCCATGGCAAGAGGTCACCCCCGGGCAGGGCGCGCCTGTTCACCGACATCGGCGAACGTGTTGTCCTGGGCCTACCGGCAAAAGGCCTAACCGTCTGGTCCACAGAGTGGAAGCGCCTCAAGAGTATTAGAATTGACTAGAATAAAGCCGGGTGTCACGCGATAAACTCTGCCAAGAACCGATCAAGAGTGAAAACCGCTCAAAACTCTAGAAGGGGGTCGACAGGGTCCTGATCGTAGGTTTAGTGTAGATCTGCACTAGCTTCATCTGTTTGCACGCCCATCCGAAGCAACCCGTTTTCGAGGTTTTTTTGTGTCCCATCAGGCGTATAATACACCGTTCCTCCAAATTCGTATTGCTTATCGATTGAGGAACCTTTCGCGCTCCTCGGAACTCTAACATTGCCTACTCTCTTATCCAGTAAGAATCCGGATTGCTGGAGCACCGCACATGAAAGCTGACATTACTAGACCGAACACTGTGGGCATAATTAACCGGCTGCGCTTCGCACAGGGCTTAACCTTTGAACATATTAGGACCGAATCCTCTTAGGGCGCGCTGTCACAACTAATTACATAATGCGCACCTAACCATGAGAAGTTGGAATCGATCAAAGATAGAGGTCAATATCGCTAAAGTATGGAATACATAGGATCTGAGAGACCGATTACCGCATACGACGGGGACCGCAGCCGTAATGACCGAAACTGCGGCGGAACACGTTCTGTATGGCTCGTGTAGTCAAATCTTTTATGAGCGGAGCAGAGTCTGGCCGAGGAAACCGTAATGACTTGTACGTCATTTGGAGAGATACCTGTACGTGCTATGTTGATCCGGGTGGTCATACTATCTCTGTTCCAAAAGCGAGGCGCATAGGGGTTTCGTGTGCTCGTCGTATTCATAGCCACAACTTGTGTCTACCTCGTGTCGGTCGCCTTGTCTTTGTGCCGACTAAAGGGAGGGAGCCTGTGACACTACGTAAGGGACTGTCATTTTTCGCCAGTGCCTACGAAGCTTTCCATCGAGCAGGTCGGCGTTCATGCCCTAGAGAGTTTAGACATAATCAACAAAAGTGCCTGGGATTTTCTTTCAATATGCACGGGCCACGATGATACTTTTACCTCATCCGAAGATAGGACCATTACTTGCTTCGGTAACAGATACCCTTTCTTACGCCTATAATCCACGCACTACAGAGGTCCTCGTATTCGAGGATTATCCACGCACATCCGCCTTCCCAGTTCGTTGACCGGCTGCTCTAAATTGTCAGGAACTACGGCCTCTTGCAGCGAGTCGAACGTTGAAACTCATCAGGTAACGCTACCACCACCGTACGACGGGCGATACTCCTCGCGTGCAAGTTACCGCCTCCGAGAATCAGCAATTAGTTGCGTAGCTCTGGCCTCGAGTTTTTCATTGGTAGGACGTAGGTAATGAATAACCTCCTTGTGCCTGTTTATCGTGGTCATCATCGTAAAATGGATCACATCCCCTCTGTCATTGGTGTTGCGGCATTC
seq00027   ATATGGGAACCGTCCCCGGACGCGATCAGCATTATAAAAGGATTGCCCCGTTATTACAACATCCGATAAGGATCTGTGGCATACAGGATCGCCTATCGTTGACGCTTAATTATTTGTCGAACTTTGAAGTTATCAAGTGAGTATGGCCACTGGCCATTTTTTCCTCAACATAGTGTGTGAACTTACCCTTTCTAGCGTCTATCTTAGTCAAAGACAAGTGGCCTATTTGAGTCAGGCGCACGACATTTCACGACTGTCCGCCCTCGCTGAATTACGATACTACAAAACCCCATGCACGTCCGGACCACGCTCGCCGGCCCGGGACTGAATCGGTAACCGCTTGAATACCTAGTCTGTGACCTGGGAGCGCGGCAACTTACTCAATGCGCTCGGCAGTATAATGTCGGATTAACGGATTCAAGGAGACGAAAAGCTCAGTAATAATCAGGCGCGGAAGTGTAATTTGCATATGTATGACGAAGCTAGATATACAACTGAGCGAAACCGTTCCCTTTGCTGTTTTATATTCGAGCCTAAGTTAGGCGGCTAATGCCGCAACGTAGGTCCTTACCCACCTCTACTAGTAATTCCACGACCTCATATCGAGTTCTAATTAGAAACTAAATACCGATTGGTAGTCCATCTGTCCTCCAGTCATTTTTGGTTATTTTAGCTGTCCTTGTTTTACATGATTTGAATGCAGAGGGGAGCTGTTAGGGGACTATTTAATGATGTTGGTATTAATTTGCACGCAGGAAAGAATCGGAGCCATGGCAAGAGGTCACCCCCGGGCAGGGCCCGCCTGTTCACCGACATCGGCGAACGTGTTGTCCTGGGCCTACCGGCAAAAGGCCTAACCGTCTGGTCCACAGAGTGGAAGCGCCTCAAGAGTATTAGAATTGACTAGAATAAAGCCGGGTGTCACGCGATAAACTCTGCCAAGAACCGATCAAGAGTGAAAACCGCTCAAAACTCTAGAAGGGGGTCGACAGGGTCCTGATCGTAGGTTTAGTGTAGATCTGCACTAGCTTCATCTGTTTGCACGCCCATCCGAAGCAACCCGTTTTCGAGGTTTTTTTGTGTCCCATCAGGCGTATAATACACCGTTCCTCCAAATTCGTATTGCTTATCGATTGAGGAACCTTTCGCGCTCCTCGGAACTCTAACATTGCCTACTCTCTTATCCAGTAAGAATCCGGATTGCTGGAGCACCGCACATGAAAGCTGACATTACTAGACCGAACACTGTGGGCATAATTAACCGGCTGCGCTTCGCACAGGGCTTAACCTTTGAACATATTAGGACCGAATCCTCTTAGGGCGCGCTGTCACAACTAATTACATAATGCGCAACTAACCATGAGAAGTTGGAATCGATCAAAGATAGAGGTCAATATCGCTAAAGTATGGAATACATAGGATCTGAGAGACCGATTACCGCATACGACGGGGACCGCAGCCGTAATGACCGAAACTGCGGCGGAACACGTTCTGTATGGCTCGTGTAGTCAAATCTTTTATGAGCGGAGCAGAGTCTGGCCGAGGAAACCGTAATGACTTGTACGTCATTTGGAGAGATACCTGTACGTGCTATGTTGATCCGGGTGGTCATACTATCTCTGTTCCAAAAGCGAGGCGCATAGGGGTTTCGTGTGCTCGTCGTATTCATAGCCACAACTTGTGTCTACCTCGTGTCGGTCGCCTTGTCTTTGTGCCGACTAAAGGGAGGGAGCCTGTGACACTACGTAAGGGACTGTCATTTTTCGCCAGTGCCTACGAAGCTTTCCATCGAGCAGGTCGGCGTTCATGCCCTAGAGAGTTTAGACATAATCAACAAAAGTGCCTGGGATTTTCTTTCAATATGCACGGGCCACGATGATACTTTTACCTCATCCGAAGATAGGACCATTACTTGCTTCGGTAACAGATACCCTTTCTTACGCCTATAATCCACGCACTACAGAGGTCCTCGTATTCGAGGATTATCCACGCACATCCGCCTTCCCAGTTCGTTGACCGGCTGCTCTAAATTGTCAGGAACTACGGCCTCTTGCAGCGAGTCGAACGTTGAAACTCATCAGGTAACGCTACCACCACCGTACGACGGGCGATACTCCTCGCGTGCAAGTTACCGCCTCCGAGAATCAGCAATTAGTTGCGTAGCTCTGGCCTCGAGTTTTTCATTGGTAGGACGTAGGTAATGAATAACCTCCTTGTGCCTGTTTATCGTGGTCATCATCGTAAAATGGATCACATCCCCTCTGTCATTGGTGTTGCGGCATTC
seq00028   ATATGGGAACCGTCCCCGGACGCGATCAGCATTATAAAAGGATTGCCCCGTTATTACAACATCCGATAAGGATCTGTGGCATACAGGATCGCCTATCGTTGACGCTTAATTATTTGTCGAACTTTGAAGTTATCAAGTGAGTATGGCCACTGGCCATTTTTTCCTCAACATAGTGTGTGAACTTACCCTTTCTAGCGTCTATCTTAGTCAAAGACAAGTGGCCTATTTGAGTCAGGCGCACGACATTTCACGACTGTCCGCCCTCGCTGAATTACGATACTACAAAACCCCATGCACGTCCGGACCACGCTCGCCGGCCCGGGACTGAATCGGTAACCGCTTGAATACCTAGTCTGTGACCTGGGAGCGCGGCAACTTACTCAATGCGCTCGGCAGTATAATGTCGGATTAACGGATTCAAGGAGACGAAAAGCTCAGTAATAATCAGGCGCGGAAGTGTAATTTGCATATGTATGACGAAGCTAGATATACAACTGAGCGAAACCGTTCCCTTTGCTGTTTTATATTCGAGCCTAAGTTAGGCGGCTAATGCCGCAACGTAGGTCCTTACCCACCTCTACTAGTAATTCCACGACCTCATATCGAGTTCTAATTAGAAACTAAATACCGATTGGTAGTCCATCTGTCCTCCAGTCATTTTTGGTTATTTTAGCTGTCCTTGTTTTACATGATTTGAATGCAGAGGGGAGCTGTTAGGGGACTATTTAATGATGTTGGTATTAATTTGCACGCAGGAAAGAATCGGAGCCATGGCAAGAGGTCACCCCCGGGCAGGGCGCGCCTGTTCACCGACATCGGCGAACGTGTTGTCCTGGGCCTACCGGCAAAAGGCCTAACCGTCTGGTCCACAGAGTGGAAGCGCCTCAAGAGTATTAGAATTGACTAGAATAAAGCCGGGTGTCACGCGATAAACTCTGCCAAGAACCGATCAAGAGTGAAAACCGCTCAAAACTCTAGAAGGGGGTCGACAGGGTCCTGATCGTAGGTTTAGTGTAGATCTGCACTAGCTTCATCTGTTTGCACGCCCATCCGAAGCAACCCGTTTTCGAGGTTTTTTTGTGTCCCATCAGGCGTATAATACACCGTTCCTCCAAATTCGTATTGCTTATCGATTGAGGAACCTTTCGCGCTCCTCGGAACTCTAACATTGCCTACTCTCTTATCCAGTAAGAATCCGGATTGCTGGAGCACCGCACATGAAAGCTGACATTACTAGACCGAACACTGTGGGCATAATTAACCGGCTGCGCTTCGCACAGGGCTTAACCTTTGAACATATTAGGACCGAATCCTCTTAGGGCGCGCTGTCACAACTAATTACATAATGCGCACCTAACCATGAGAAGTTGGAATCGATCAAAGATAGAGGTCAATATCGCTAAAGTATGGAATACATAGGATCTGAGAGACCGATTACCGCATACGACGGGGACCGCAGCCGTAATGACCGAAACTGCGGCGGAACACGTTCTGTATGGCTCGTGTAGTCAAATCTTTTATGAGCGGAGCAGAGTCTGGCCGAGGAAACCGTAATGACTTGTACGTCATTTGGAGAGATACCTGTACGTGCTATGTTGATCCGGGTGGTCATACTATCTCTGTTCCAAAAGCGAGGCGCATAGGGGTTTCGTGTGCTCGTCGTATTCATAGCCACAACTTGTGTCTACCTCGTGTCGGTCGCCTTGTCTTTGTGCCGACTAAAGGGAGGGAGCCTGTGACACTACGTAAGGGACTGTCATTTTTCGCCAGTGCCTACGAAGCTTTCCATCGAGCAGGTCGGCGTTCATGCCCTAGAGAGTTTAGACATAATCAACAAAAGTGCCTGGGATTTTCTTTCAATATGCACGGGCCACGATGATACTTTTACCTCATCCGAAGATAGGACCATTACTTGCTTCGGTAACAGATACCCTTTCTTACGCCTATAATCCACGCACTACAGAGGTCCTCGTATTCGAGGATTATCCACGCACATCCGCCTTCCCAGTTCGTTGACCGGCTGCTCTAAATTGTCAGGAACTACGGCCTCTTGCAGCGAGTCGAACGTTGAAACTCATCAGGTAACGCTACCACCACCGTACGACGGGCGATACTCCTCGCGTGCAAGTTACCGCCTCCGAGAATCAGCAATTAGTTGCGTAGCTCTGGCCTCGAGTTTTTCATTGGTAGGACGTAGGTAATGAATAACCTCCTTGTGCCTGTTTATCGTGGTCATCATCGTAAAATGGATCACATCCCCTCTGTCATTGGTGTTGCGGCATTC
seq00029   ATATGGGAACCGTCCCCGGACGCGATCAGCATTATAAAAGGATTGCCCCGTTATTACAACATCCGATAAGGATCTGTGGCATACAGGATCGCCTATCGTTGACGCTTAATTATTTGTCGAACTTTGAAGTTATCAAGTGAGTATGGCCACTGGCCATTTTTTCCTCAACATAGTGTGTGAACTTACCCTTTCTAGCGTCTATCTTAGTCAAAGACAAGTGGCCTATTTGAGTCAGGCGCACGACATTTCACGACTGTCCGCCCTCGCTGAATTACGATACTACAAAACCCCATGCACGTCCGGACCACGCTCGCCGGCCCGGGACTGAATCGGTAACCGCTTGAATACCTAGTCTGTGACCTGGGAGCGCGGCAACTTACTCAATGCGCTCGGCAGTATAATGTCGGATTAACGGATTCAAGGAGACGAAAAGCTCAGTAATAATCAGGCGCGGAAGTGTAATTTGCATATGTATGACGAAGCTAGATATACAACTGAGCGAAACCGTTCCCTTTGCTGTTTTATATTCGAGCCTAAGTTAGGCGGCTAATGCCGCAACGTAGGTCCTTACCCACCTCTACTAGTAATTCCACGACCTCATATCGAGTTCTAATTAGAAACTAAATACCGATTGGTAGTCCATCTGTCCTCCAGTCATTTTTGGTTATTTTAGCTGTCCTTGTTTTACATGATTTGAATGCAGAGGGGAGCTGTTAGGGGACTATTTAATGATGTTGGTATTAATTTGCACGCAGGAAAGAATCGGAGCCATGGCAAGAGGTCACCCCCGGGCAGGGCGCGCCTGTTCACCGACATCGGCGAACGTGTTGTCCTGGGCCTACCGGCAAAAGGCCTAACCGTCTGGTCCACAGAGTGGAAGCGCCTCAAGAGTATTAGAATTGACTAGAATAAAGCCGGGTGTCACGCGATAAACTCTGCCAAGAACCGATCAAGAGTGAAAACCGCTCAAAACTCTAGAAGGGGGTCGACAGGGTCCTGATCGTAGGTTTAGTGTAGATCTGCACTAGCTTCATCTGTTTGCACGCCCATCCGAAGCAACCCGTTTTCGAGGTTTTTTTGTGTCCCATCAGGCGTATAATACACCGTTCCTCCAAATTCGTATTGCTTATCGATTGAGGAACCTTTCGCGCTCCTCGGAACTCTAACATTGCCTACTCTCTTATCCAGTAAGAATCCGGATTGCTGGAGCACCGCACATGAAAGCTGACATTACTAGACCGAACACTGTGGGCATAATTAACCGGCTGCGCTTCGCACAGGGCTTAACCTTTGAACATATTAGGACCGAATCCTCTTAGGGCGCGCTGTCACAACTAATTACATAATGCGCAACTAACCATGAGAAGTTGGAATCGATCAAAGATAGAGGTCAATATCGCTAAAGTATGGAATACATAGGATCTGAGAGACCGATTACCGCATACGACGGGGACCGCAGCCGTAATGACCGAAACTGCGGCGGAACACGTTCTGTATGGCTCGTGTAGTCAAATCTTTTATGAGCGGAGCAGAGTCTGGCCGAGGAAACCGTAATGACTTGTACGTCATTTGGAGAGATACCTGTACGTGCTATGTTGATCCGGGTGGTCATACTATCTCTGTTCCAAAAGCGAGGCGCATAGGGGTTTCGTGTGCTCGTCGTATTCATAGCCACAACTTGTGTCTACCTCGTGTCGGTCGCCTTGTCTTTGTGCCGACTAAAGGGAGGGAGCCTGTGACACTACGTAAGGGACTGTCATTTTTCGCCAGTGCCTACGAAGCTTTCCATCGAGCAGGTCGGCGTTCATGCCCTAGAGAGTTTAGACATAATCAACAAAAGTGCCTGGGATTTTCTTTCAATATGCACGGGCCACGATGATACTTTTACCTCATCCGAAGATAGGACCATTACTTGCTTCGGTAACAGATACCCTTTCTTACGCCTATAATCCACGCACTACAGAGGTCCTCGTATTCGAGGATTATCCACGCACATCCGCCTTCCCAGTTCGTTGACCGGCTGCTCTAAATTGTCAGGAACTACGGCCTCTTGCAGCGAGTCGAACGTTGAAACTCATCAGGTAACGCTACCACCACCGTACGACGGGCGATACTCCTCGCGTGCAAGTTACCGCCTCCGAGAATCAGCAATTAGTTGCGTAGCTCTGGCCTCGAGTTTTTCATTGGTAGGACGTAGGTAATGAATAACCTCCTTGTGCCTGTTTATCGTGGTCATCATCGTAAAATGGATCACATCCCCTCTGTCATTGGTGTTGCGGCATTC
seq00030   ATATGGGAACCGTCCCCGGACGCGATCAGCATTATAAAAGGATTGCCCCGTTATTACAACATCCGATAAGGATCTGTGGCATACAGGATCGCCTATCGTTGACGCTTAATTATTTGTCGAACTTTGAAGTTATCAAGTGAGTATGGCCACTGGCCATTTTTTCCTCAACATAGTGTGTGAACTTACCCTTTCTAGCGTCTATCTTAGTCAAAGACAAGTGGCCTATTTGAGTCAGGCGCACGACATTTCACGACTGTCCGCCCTCGCTGAATTACGATACTACAAAACCCCATGCACGTCCGGACCACGCTCGCCGGCCCGGGACTGAATCGGTAACCGCTTGAATACCTAGTCTGTGACCTGGGAGCGCGGCAACTTACTCAATGCGCTCGGCAGTATAATGTCGGATTAACGGATTCAAGGAGACGAAAAGCTCAGTAATAATCAGGCGCGGAAGTGTAATTTGCATATGTATGACGAAGCTAGATATACAACTGAGCGAAACCGTTCCCTTTGCTGTTTTATATTCGAGCCTAAGTTAGGCGGCTAATGCCGCAACGTAGGTCCTTACCCACCTCTACTAGTAATTCCACGACCTCATATCGAGTTCTAATTAGAAACTAAATACCGATTGGTAGTCCATCTGTCCTCCAGTCATTTTTGGTTATTTTAGCTGTCCTTGTTTTACATGATTTGAATGCAGAGGGGAGCTGTTAGGGGACTATTTAATGATGTTGGTATTAATTTGCACGCAGGAAAGAATCGGAGCCATGGCAAGAGGTCACCCCCGGGCAGGGCGCGCCTGTTCACCGACATCGGCGAACGTGTTGTCCTGGGCCTACCGGCAAAAGGCCTAACCGTCTGGTCCACAGAGTGGAAGCGCCTCAAGAGTATTAGAATTGACTAGAATAAAGCCGGGTGTCACGCGATAAACTCTGCCAAGAACCGATCAAGAGTGAAAACCGCTCAAAACTCTAGAAGGGGGTCGACAGGGTCCTGATCGTAGGTTTAGTGTAGATCTGCACTAGCTTCATCTGTTTGCACGCCCATCCGAAGCAACCCGTTTTCGAGGTTTTTTTGTGTCCCATCAGGCGTATAATACACCGTTCCTCCAAATTCGTATTGCTTATCGATTGAGGAACCTTTCGCGCTCCTCGGAACTCTAACATTGCCTACTCTCTTATCCAGTAAGAATCCGGATTGCTGGAGCACCGCACATGAAAGCTGACATTACTAGACCGAACACTGTGGGCATAATTAACCGGCTGCGCTTCGCACAGGGCTTAACCTTTGAACATATTAGGACCGAATCCTCTTAGGGCGCGCTGTCACAACTAATTACATAATGCGCACCTAACCATGAGAAGTTGGAATCGATCAAAGATAGAGGTCAATATCGCTAAAGTATGGAATACATAGGATCTGAGAGACCGATTACCGCATACGACGGGGACCGCAGCCGTAATGACCGAAACTGCGGCGGAACACGTTCTGTATGGCTCGTGTAGTCAAATCTTTTATGAGCGGAGCAGAGTCTGGCCGAGGAAACCGTAATGACTTGTACGTCATTTGGAGAGATACCTGTACGTGCTATGTTGATCCGGGTGGTCATACTATCTCTGTTCCAAAAGCGAGGCGCATAGGGGTTTCGTGTGCTCGTCGTATTCATAGCCACAACTTGTGTCTACCTCGTGTCGGTCGCCTTGTCTTTGTGCCGACTAAAGGGAGGGAGCCTGTGACACTACGTAAGGGACTGTCATTTTTCGCCAGTGCCTACGAAGCTTTCCATCGAGCAGGTCGGCGTTCATGCCCTAGAGAGTTTAGACATAATCAACAAAAGTGCCTGGGATTTTCTTTCAATATGCACGGGCCACGATGATACTTTTACCTCATCCGAAGATAGGACCATTACTTGCTTCGGTAACAGATACCCTTTCTTACGCCTATAATCCACGCACTACAGAGGTCCTCGTATTCGAGGATTATCCACGCACATCCGCCTTCCCAGTTCGTTGACCGGCTGCTCTAAATTGTCAGGAACTACGGCCTCTTGCAGCGAGTCGAACGTTGAAACTCATCAGGTAACGCTACCACCACCGTACGACGGGCGATACTCCTCGCGTGCAAGTTACCGCCTCCGAGAATCAGCAATTAGTTGCGTAGCTCTGGCCTCGAGTTTTTCATTGGTAGGACGTAGGTAATGAATAACCTCCTTGTGCCTGTTTATCGTGGTCATCATCGTAAAATGGATCACATCCCCTCTGTCATTGGTGTTGCGGCATTC
seq00031   ATATGGGAACCGTCCCCGGACGCGATCAGCATTATAAAAGGATTGCCCCGTTATTACAACATCCGATAAGGATCTGTGGCATACAGGATCGCCTATCGTTGACGCTTAATTATTTGTCGAACTTTGAAGTTATCAAGTGAGTATGGCCACTGGCCATTTTTTCCTCAACATAGTGTGTGAACTTACCCTTTCTAGCGTCTATCTTAGTCAAAGACAAGTGGCCTATTTGAGTCAGGCGCACGACATTTCACGACTGTCCGCCCTCGCTGAATTACGATACTACAAAACCCCATGCACGTCCGGACCACGCTCGCCGGCCCGGGACTGAATCGGTAACCGCTTGAATACCTAGTCTGTGACCTGGGAGCGCGGCAACTTACTCAATGCGCTCGGCAGTATAATGTCGGATTAACGGATTCAAGGAGACGAAAAGCTCAGTAATAATCAGGCGCGGAAGTGTAATTTGCATATGTATGACGAAGCTAGATATACAACTGAGCGAAACCGTTCCCTTTGCTGTTTTATATTCGAGCCTAAGTTAGGCGGCTAATGCCGCAACGTAGGTCCTTACCCACCTCTACTAGTAATTCCACGACCTCATATCGAGTTCTAATTAGAAACTAAATACCGATTGGTAGTCCATCTGTCCTCCAGTCATTTTTGGTTATTTTAGCTGTCCTTGTTTTACATGATTTGAATGCAGAGGGGAGCTGTTAGGGGACTATTTAATGATGTTGGTATTAATTTGCACGCAGGAAAGAATCGGAGCCATGGCAAGAGGTCACCCCCGGGCAGGGCGCGCCTGTTCACCGACATCGGCGAACGTGTTGTCCTGGGCCTACCGGCAAAAGGCCTAACCGTCTGGTCCACAGAGTGGAAGCGCCTCAAGAGTATTAGAATTGACTAGAATAAAGCCGGGTGTCACGCGATAAACTCTGCCAAGAACCGATCAAGAGTGAAAACCGCTCAAAACTCTAGAAGGGGGTCGACAGGGTCCTGATCGTAGGTTTAGTGTAGATCTGCACTAGCTTCATCTGTTTGCACGCCCATCCGAAGCAACCCGTTTTCGAGGTTTTTTTGTGTCCCATCAGGCGTATAATACACCGTTCCTCCAAATTCGTATTGCTTATCGATTGAGGAACCTTTCGCGCTCCTCGGAACTCTAACATTGCCTACTCTCTTATCCAGTAAGAATCCGGATTGCTGGAGCACCGCACATGAAAGCTGACATTACTAGACCGAACACTGTGGGCATAATTAACCGGCTGCGCTTCGCACAGGGCTTAACCTTTGAACATATTAGGACCGAATCCTCTTAGGGCGCGCTGTCACAACTAATTACATAATGCGCACCTAACCATGAGAAGTTGGAATCGATCAAAGATAGAGGTCAATATCGCTAAAGTATGGAATACATAGGATCTGAGAGACCGATTACCGCATACGACGGGGACCGCAGCCGTAATGACCGAAACTGCGGCGGAACACGTTCTGTATGGCTCGTGTAGTCAAATCTTTTATGAGCGGAGCAGAGTCTGGCCGAGGAAACCGTAATGACTTGTACGTCATTTGGAGAGATACCTGTACGTGCTATGTTGATCCGGGTGGTCATACTATCTCTGTTCCAAAAGCGAGGCGCATAGGGGTTTCGTGTGCTCGTCGTATTCATAGCCACAACTTGTGTCTACCTCGTGTCGGTCGCCTTGTCTTTGTGCCGACTAAAGGGAGGGAGCCTGTGACACTACGTAAGGGACTGTCATTTTTCGCCAGTGCCTACGAAGCTTTCCATCGAGCAGGTCGGCGTTCATGCCCTAGAGAGTTTAGACATAATCAACAAAAGTGCCTGGGATTTTCTTTCAATATGCACGGGCCACGATGATACTTTTACCTCATCCGAAGATAGGACCATTACTTGCTTCGGTAACAGATACCCTTTCTTACGCCTATAATCCACGCACTACAGAGGTCCTCGTATTCGAGGATTATCCACGCACATCCGCCTTCCCAGTTCGTTGACCGGCTGCTCTAAATTGTCAGGAACTACGGCCTCTTGCAGCGAGTCGAACGTTGAAACTCATCAGGTAACGCTACCACCACCGTACGACGGGCGATACTCCTCGCGTGCAAGTTACCGCCTCCGAGAATCAGCAATTAGTTGCGTAGCTCTGGCCTCGAGTTTTTCATTGGTAGGACGTAGGTAATGAATAACCTCCTTGTGCCTGTTTATCGTGGTCATCATCGTAAAATGGATCACATCCCCTCTGTCATTGGTGTTGCGGCATTC
seq00032   ATATGGGAACCGTCCCCGGACGCGATCAGCATTATAAAAGGATTGCCCCGTTATTACAACATCCGATAAGGATCTGTGGCATACAGGATCGCCTATCGTTGACGCTTAATTATTTGTCGAACTTTGAAGTTATCAAGTGAGTATGGCCACTGGCCATTTTTTCCTCAACATAGTGTGTGAACTTACCCTTTCTAGCGTCTATCTTAGTCAAAGACAAGTGGCCTATTTGAGTCAGGCGCACGACATTTCACGACTGTCCGCCCTCGCTGAATTACGATACTACAAAACCCCATGCACGTCCGGACCACGCTCGCCGGCCCGGGACTGAATCGGTAACCGCTTGAATACCTAGTCTGTGACCTGGGAGCGCGGCAACTTACTCAATGCGCTCGGCAGTATAATGTCGGATTAACGGATTCAAGGAGACGAAAAGCTCAGTAATAATCAGGCGCGGAAGTGTAATTTGCATATGTATGACGAAGCTAGATATACAACTGAGCGAAACCGTTCCCTTTGCTGTTTTATATTCGAGCCTAAGTTAGGCGGCTAATGCCGCAACGTAGGTCCTTACCCACCTCTACTAGTAATTCCACGACCTCATATCGAGTTCTAATTAGAAACTAAATACCGATTGGTAGTCCATCTGTCCTCCAGTCATTTTTGGTTATTTTAGCTGTCCTTGTTTTACATGATTTGAATGCAGAGGGGAGCTGTTAGGGGACTATTTAATGATGTTGGTATTAATTTGCACGCAGGAAAGAATCGGAGCCATGGCAAGAGGTCACCCCCGGGCAGGGCGCGCCTGTTCACCGACATCGGCGAACGTGTTGTCCTGGGCCTACCGGCAAAAGGCCTAACCGTCTGGTCCACAGAGTGGAAGCGCCTCAAGAGTATTAGAATTGACTAGAATAAAGCCGGGTGTCACGCGATAAACTCTGCCAAGAACCGATCAAGAGTGAAAACCGCTCAAAACTCTAGAAGGGGGTCGACAGGGTCCTGATCGTAGGTTTAGTGTAGATCTGCACTAGCTTCATCTGTTTGCACGCCCATCCGAAGCAACCCGTTTTCGAGGTTTTTTTGTGTCCCATCAGGCGTATAATACACCGTTCCTCCAAATTCGTATTGCTTATCGATTGAGGAACCTTTCGCGCTCCTCGGAACTCTAACATTGCCTACTCTCTTATCCAGTAAGAATCCGGATTGCTGGAGCACCGCACATGAAAGCTGACATTACTAGACCGAACACTGTGGGCATAATTAACCGGCTGCGCTTCGCACAGGGCTTAACCTTTGAACATATTAGGACCGAATCCTCTTAGGGCGCGCTGTCACAACTAATTACATAATGCGCACCTAACCATGAGAAGTTGGAATCGATCAAAGATAGAGGTCAATATCGCTAAAGTATGGAATACATAGGATCTGAGAGACCGATTACCGCATACGACGGGGACCGCAGCCGTAATGACCGAAACTGCGGCGGAACACGTTCTGTATGGCTCGTGTAGTCAAATCTTTTATGAGCGGAGCAGAGTCTGGCCGAGGAAACCGTAATGACTTGTACGTCATTTGGAGAGATACCTGTACGTGCTATGTTGATCCGGGTGGTCATACTATCTCTGTTCCAAAAGCGAGGCGCATAGGGGTTTCGTGTGCTCGTCGTATTCATAGCCACAACTTGTGTCTACCTCGTGTCGGTCGCCTTGTCTTTGTGCCGACTAAAGGGAGGGAGCCTGTGACACTACGTAAGGGACTGTCATTTTTCGCCAGTGCCTACGAAGCTTTCCATCGAGCAGGTCGGCGTTCATGCCCTAGAGAGTTTAGACATAATCAACAAAAGTGCCTGGGATTTTCTTTCAATATGCACGGGCCACGATGATACTTTTACCTCATCCGAAGATAGGACCATTACTTGCTTCGGTAACAGATACCCTTTCTTACGCCTATAATCCACGCACTACAGAGGTCCTCGTATTCGAGGATTATCCACGCACATCCGCCTTCCCAGTTCGTTGACCGGCTGCTCTAAATTGTCAGGAACTACGGCCTCTTGCAGCGAGTCGAACGTTGAAACTCATCAGGTAACGCTACCACCACCGTACGACGGGCGATACTCCTCGCGTGCAAGTTACCGCCTCCGAGAATCAGCAATTAGTTGCGTAGCTCTGGCCTCGAGTTTTTCATTGGTAGGACGTAGGTAATGAATAACCTCCTTGTGCCTGTTTATCGTGGTCATCATCGTAAAATGGATCACATCCCCTCTGTCATTGGTGTTGCGGCATTC
seq00033   ATATGGGAACCGTCCCCGGACGCGATCAGCATTATAAAAGGATTGCCCCGTTATTACAACATCCGATAAGGATCTGTGGCATACAGGATCGCCTATCGTTGACGCTTAATTATTTGTCGAACTTTGAAGTTATCAAGTGAGTATGGCCACTGGCCATTTTTTCCTCAACATAGTGTGTGAACTTACCCTTTCTAGCGTCTATCTTAGTCAAAGACAAGTGGCCTATTTGAGTCAGGCGCACGACATTTCACGACTGTCCGCCCTCGCTGAATTACGATACTACAAAACCCCATGCACGTCCGGACCACGCTCGCCGGCCCGGGACTGAATCGGTAACCGCTTGAATACCTAGTCTGTGACCTGGGAGCGCGGCAACTTACTCAATGCGCTCGGCAGTATAATGTCGGATTAACGGATTCAAGGAGACGAAAAGCTCAGTAATAATCAGGCGCGGAAGTGTAATTTGCATATGTATGACGAAGCTAGATATACAACTGAGCGAAACCGTTCCCTTTGCTGTTTTATATTCGAGCCTAAGTTAGGCGGCTAATGCCGCAACGTAGGTCCTTACCCACCTCTACTAGTAATTCCACGACCTCATATCGAGTTCTAATTAGAAACTAAATACCGATTGGTAGTCCATCTGTCCTCCAGTCATTTTTGGTTATTTTAGCTGTCCTTGTTTTACATGATTTGAATGCAGAGGGGAGCTGTTAGGGGACTATTTAATGATGTTGGTATTAATTTGCACGCAGGAAAGAATCGGAGCCATGGCAAGAGGTCACCCCCGGGCAGGGCGCGCCTGTTCACCGACATCGGCGAACGTGTTGTCCTGGGCCTACCGGCAAAAGGCCTAACCGTCTGGTCCACAGAGTGGAAGCGCCTCAAGAGTATTAGAATTGACTAGAATAAAGCCGGGTGTCACGCGATAAACTCTGCCAAGAACCGATCAAGAGTGAAAACCGCTCAAAACTCTAGAAGGGGGTCGACAGGGTCCTGATCGTAGGTTTAGTGTAGATCTGCACTAGCTTCATCTGTTTGCACGCCCATCCGAAGCAACCCGTTTTCGAGGTTTTTTTGTGTCCCATCAGGCGTATAATACACCGTTCCTCCAAATTCGTATTGCTTATCGATTGAGGAACCTTTCGCGCTCCTCGGAACTCTAACATTGCCTACTCTCTTATCCAGTAAGAATCCGGATTGCTGGAGCACCGCACATGAAAGCTGACATTACTAGACCGAACACTGTGGGCATAATTAACCGGCTGCGCTTCGCACAGGGCTTAACCTTTGAACATATTAGGACCGAATCCTCTTAGGGCGCGCTGTCACAACTAATTACATAATGCGCAACTAACCATGAGAAGTTGGAATCGATCAAAGATAGAGGTCAATATCGCTAAAGTATGGAATACATAGGATCTGAGAGACCGATTACCGCATACGACGGGGACCGCAGCCGTAATGACCGAAACTGCGGCGGAACACGTTCTGTATGGCTCGTGTAGTCAAATCTTTTATGAGCGGAGCAGAGTCTGGCCGAGGAAACCGTAATGACTTGTACGTCATTTGGAGAGATACCTGTACGTGCTATGTTGATCCGGGTGGTCATACTATCTCTGTTCCAAAAGCGAGGCGCATAGGGGTTTCGTGTGCTCGTCGTATTCATAGCCACAACTTGTGTCTACCTCGTGTCGGTCGCCTTGTCTTTGTGCCGACTAAAGGGAGGGAGCCTGTGACACTACGTAAGGGACTGTCATTTTTCGCCAGTGCCTACGAAGCTTTCCATCGAGCAGGTCGGCGTTCATGCCCTAGAGAGTTTAGACATAATCAACAAAAGTGCCTGGGATTTTCTTTCAATATGCACGGGCCACGATGATACTTTTACCTCATCCGAAGATAGGACCATTACTTGCTTCGGTAACAGATACCCTTTCTTACGCCTATAATCCACGCACTACAGAGGTCCTCGTATTCGAGGATTATCCACGCACATCCGCCTTCCCAGTTCGTTGACCGGCTGCTCTAAATTGTCAGGAACTACGGCCTCTTGCAGCGAGTCGAACGTTGAAACTCATCAGGTAACGCTACCACCACCGTACGACGGGCGATACTCCTCGCGTGCAAGTTACCGCCTCCGAGAATCAGCAATTAGTTGCGTAGCTCTGGCCTCGAGTTTTTCATTGGTAGGACGTAGGTAATGAATAACCTCCTTGTGCCTGTTTATCGTGGTCATCATCGTAAAATGGATCACATCCCCTCTGTCATTGGTGTTGCGGCATTC
