# Supplementary material for: How Good Are Indirect Tests at Detecting Recombination in Human mtDNA?
Source: G3 (Bethesda). 2013 Jul 1;3(7):1095–104. doi: 10.1534/g3.113.006510 (PMC3704238; doi:10.1534/g3.113.006510)
Supplement: Supporting Information [file supp_g3.113.006510_FileS2.gz › SequenceData/mtDNA_ratehet&popgrowth/0/3rdbase/Infiles/0_68-new.txt]

33 2284
seq00001   CATAGAGTTCCAACACCATGATGTGGGCCTCGTTAGGTTTTGGGCTCATGGGAGTACACGTGGCTAGAACCAGCAGAACTACAGGCGTATACAGGCGTTTTGCTACGGCTTGGAGGTTATTGAGCAGCCCTAATCGCAGTTCGACTGCGACACTCAGCGAAGCTCGACTTTTAAAAGGGCTTCATCAGACTACGTAGTGCATCTCAAGAATGCACCCTGATGGAGGTCGCCAAGAGACGATTCCGGAAATAGATTCATACACAAACCAATATTACGAGGTGGGGGGTCCACATGGGGATATTATCACGGTAGTTTGAAGAGGACTAAGGGGTTATGTTCATCTTACGCGCGTGCGCTGGCGGACTCGGGCATAATTTCTTTGCAGGGTATCAGAGTCCTGACCAGCCGCCCGTACGCTGTCTAGCCCCATCTGGGGGAAGGTAACGTTTTGTCAGTCTCCAGATGACATCGAGTCTCGTTCTTTCACACTAACTATTCTAGCGAAACAGGAATCCTAAGACTATTAGGCTGGATATGTGATCGTCATGAACCGTCTCTGTCCATCCGTAAGACTGGGTCCGCTAACTATCACTATCTTGAATGATACCATTCTCTCTTGGCCTGGGGTGTGCGTCAACGAAGTATCGGGGTTCGATCTCTCCGTGGGAGCACGTCTGAGGCGACCTGCTACTGAATCGTCGCCGTCTGGCGCCCTGGCAGTGTCATGCGGCGAATGAGCGGACCACCGTATTTACGTTATTCTGTGAGGCTGGTATGAGCCATCAATGAGTCACCGTCAAATAACCATTTACCACTTGTGCGCAGACGCAACGCGAGCGCGGATACGCCCCTACTTTTTTCAACGAACAACGGCCCCCCCGTGAGTGTAGGGTATGGGGCGCGGTCCTGCTTCGTTTAGCCGCGTGACCTTGGGTCATTAACCTAGAAGCCCTACCGGAAACCATTATCTTCCGCCCTGGCAACTCAGCCGACCTTAATCAAGCGTACTACTTGTCCCAAACTGGAGCAGCACTGGTCCGAAATCAAGCGTCAACTAGACGAGGCAGAAATCGCCGCTCGCGCTGTGTCTCCTTGTATAACCCAGGCTGAGGTAGATCGATATCATGTCGGATTCGACTGTATTTGCGACTCTTTCTGTTACGCTCACTCATTGACTATTAACCGTGAAACCCCACTTAGGCTCCTGTAATGGTGCGCGTTAGTCCGACAGATCACCTACGTATGAATTCTTACCAAGTGCTCCTGGAGTATAGCAGCACTGTAGATGACTTGGTGATGCCAGCTTCAGTTCGTGCATCGGAAGTTGTTAGAATATGTAGACTGGCCAATGGCATCTTGTAAACCGGAGCTATCAGAAGTCACGGTTGACACTTGGCAAGTCATTTGGCTATACAGGTCGTTAGCCAATAGGGAACCGCAGACTCTGATGACTGAACATGCTCGTCCGGCCTGTTCTCGAAGGGTCTTTCTGCCGACCGAACTCTTATTAAAAGTCGCTGGAAGTACGACGGTGATCTGAATGTTTCAATGTGTTGTTCGAAATCGCTAGGAACTCAGGGATGCGCAAAGACTCTCGTATGTGCATGACCGAACACGTACCGCACATGATAGAGCTTTTAAACCGCCCAGAGGCCATCCACGGTCGATGTCTTGGACTCTGTTGTCGACGTTGGAACCTGAATTGATGTTATCCTCCCATCGCACTTCACCCGTCTTCGAACCTCGAGACTCTCTCAGGGAGGGCTCACACCCGGCTAACGGCAAGGCTAGTTCCAGGATATGAAGGGATAACAGACACGTGGACTGTCAGGGTCCACCCGCCTAGAGCCTAGCTCTTAAGTATAAATTCCGAGAGCATAATTATATGCGCAGATAATTTTAAGTTCTACATGTTGATGGTTTAACTCAGCTCGATTCGCTGGAGTGCTAGTAAGTGGTTTATCTTATTAAGTGGCAGGTACTGTCAGCACTTAGGCTCGACCGTATAGTAAGAATCTGGAGCGTCAATCTGTATGAAATGTATTTCCATGTGCGTAAACTCTCTCGTACGTACAAAACGCAGATCGCTTTATGAGGGCTGATTTGATCGTTGGCCGCTCAACATAGCACAGGGGCTGAGGCGTCGGGTCGTGCCGTCAATCGCGTGCAGTCTGCAAAAAGTCTCGATCGGATCAGCATCTCTACGAGAGAGATCGACGATAGGAGTAAGCTCCTCGCTATGACATTCTGCAAGCCTATATTGAACATTTACACTTTATGGATA
seq00002   CATAGAGTTCCAACACCATGATGTGGGCCTCGTTAGGTTTTGGGCTCATGGGAGTACACGTGGCTAGAACCAGCAGAACTACAGGCGTATACAGGCGTTTTGCTACGGCTTGGAGGTTATTGAGCAGCCCTAATCGCAGTTCGACTGCGACACTCAGCGAAGCTCGACTTTTAAAAGGGCTTCATCAGACTACGTAGTGCATCTCAAGAATGCACCCTGATGGAGGTCGCCAAGAGACGATTCCGGAAATAGATTCATACACAAACCAATATTACGAGGTGGGGGGTCCACATGGGGATATTATCACGGTAGTTTGAAGAGGACTAAGGGGTTATGTTCATCTTACGCGCGTGCGCTGGCGGACTCGGGCATAATTTCTTTGCAGGGTATCAGAGTCCTGACCAGCCGCCCGTACGCTGTCTAGCCCCATCTGGGGGAAGGTAACGTTTTGTCAGTCTCCAGATGACATCGAGTCTCGTTCTTTCACACTAACTATTCTAGCGAAACAGGAATCCTAAGACTATTAGGCTGGATATGTGATCGTCATGAACCGTCTCTGTCCATCCGTAAGACTGGGTCCGCTAACTATCACTATCTTGAATGATACCATTCTCTCTTGGCCTGGGGTGTGCGTCAACGAAGTATCGGGGTTCGATCTCTCCGTGGGAGCACGTCTGAGGCGACCTGCTACTGAATCGTCGCCGTCTGGCGCCCTGGCAGTGTCATGCGGCGAATGAGCGGACCACCGTATTTACGTTATTCTGTGAGGCTGGTATGAGCCATCAATGAGTCACCGTCAAATAACCATTTACCACTTGTGCGCAGACGCAACGCGAGCGCGGATACGCCCCTACTTTTTTCAACGAACAACGGCCCCCCCGTGAGTGTAGGGTATGGGGCGCGGTCCTGCTTCGTTTAGCCGCGTGACCTTGGGTCATTAACCTAGAAGCCCTACCGGAAACCATTATCTTCCGCCCTGGCAACTCAGCCGACCTTAATCAAGCGTACTACTTGTCCCAAACTGGAGCAGCACTGGTCCGAAATCAAGCGTCAACTAGACGAGGCAGAAATCGCCGCTCGCGCTGTGTCTCCTTGTATAACCCAGGCTGAGGTAGATCGATATCATGTCGGATTCGACTGTATTTGCGACTCTTTCTGTTACGCTCACTCATTGACTATTAACCGTGAAACCCCACTTAGGCTCCTGTAATGGTGCGCGTTAGTCCGACAGATCACCTACGTATGAATTCTTACCAAGTGCTCCTGGAGTATAGCAGCACTGTAGATGACTTGGTGATGCCAGCTTCAGTTCGTGCATCGGAAGTTGTTAGAATATGTAGACTGGCCAATGGCATCTTGTAAACCGGAGCTATCAGAAGTCACGGTTGACACTTGGCAAGTCATTTGGCTATACAGGTCGTTAGCCAATAGGGAACCGCAGACTCTGATGACTGAACATGCTCGTCCGGCCTGTTCTCGAAGGGTCTTTCTGCCGACCGAACTCTTATTAAAAGTCGCTGGAAGTACGACGGTGATCTGAATGTTTCAATGTGTTGTTCGAAATCGCTAGGAACTCAGGGATGCGCAAAGACTCTCGTATGTGCATGACCGAACACGTACCGCACATGATAGAGCTTTTAAACCGCCCAGAGGCCATCCACGGTCGATGTCTTGGACTCTGTTGTCGACGTTGGAACCTGAATTGATGTTATCCTCCCATCGCACTTCACCCGTCTTCGAACCTCGAGACTCTCTCAGGGAGGGCTCACACCCGGCTAACGGCAAGGCTAGTTCCAGGATATGAAGGGATAACAGACACGTGGACTGTCAGGGTCCACCCGCCTAGAGCCTAGCTCTTAAGTATAAATTCCGAGAGCATAATTATATGCGCAGATAATTTTAAGTTCTACATGTTGATGGTTTAACTCAGCTCGATTCGCTGGAGTGCTAGTAAGTGGTTTATCTTATTAAGTGGCAGGTACTGTCAGCACTTAGGCTCGACCGTATAGTAAGAATCTGGAGCGTCAATCTGTATGAAATGTATTTCCATGTGCGTAAACTCTCTCGTACGTACAAAACGCAGATCGCTTTATGAGGGCTGATTTGATCGTTGGCCGCTCAACATAGCACAGGGGCTGAGGCGTCGGGTCGTGCCGTCAATCGCGTGCAGTCTGCAAAAAGTCTCGATCGGATCAGCATCTCTACGAGAGAGATCGACGATAGGAGTAAGCTCCTCGCTATGACATTCTGCAAGCCTATATTGAACATTTACACTTTATGGATA
seq00003   CATAGAGTTCCAACACCATGATGTGGGCCTCGTTAGGTTTTGGGCTCACGGGAGTACACGTGGCTAGAACCAGCAGAACTACAGGCGTATACAGGCGTTTTGCTACGGCTTGGAGGTTATTGAGCAGCCCTAATCGCAGTTCGACTGCGACACTCAGCGAAGCTCGACTTTTAAAAGGGCTTCATCAGACTACGTAGTGCATCTCAAGAATGCACCCTGATGGAGGTCGCCAAGAGACGATTCCGGAAATAGATTCATACACAAACCAATATTACGAGGTGGGGGGTCCACATGGGGATATTATCACGGTAGTTTGAAGAGGACTAAGGGGTTATGTTCATCTTACGCGCGTGCGCTGGCGGACTCGGGCATAATTTCTTTGCAGGGTATCAGAGTCCTGACCAGCCGCCCGTACGCTGTCTAGCCCCATCTGGGGGAAGGTAACGTTTTGTCAGTCTCCAGATGACATCGAGTCTCGTTCTTTCACACTAACTATTCTAGCGAAACAGGAATCCTAAGACTATTAGGCTGGATATGTGATCGTCATGAACCGTCTCTGTCCATCCGTAAGACTGGGTCCGCTAACTATCACTATCTTGAATTATACCATTCTCTCTTGGCCTGGGGTGTGCGTCAACGAAGTATCGGGGTTCGATCTCTCCGTGGGAGCACGTCTGAGGCGACCTGCTACTGAATCGTCGCCGTCTGGCGCCCTGGCAGTGTCATGCGGCGAATGAGCGGACCACCGTATTTACGTTATTCTGTGAGGCTGGTATGAGCCATCAATGAGTCACCGTCAAATAACCATTTACCACTTGTGCGCAGACGCAACGCGAGCGCGGATACGCCCCTACTTTTTTCAACGAACAACGGCCCCCCCGTGAGTGTAGGGTATGGGGCGCGGTCCTGCTTCGTTTAGCCGCGTGACCTTGGGTCATTAACCTAGAAGCCCTACCGGAAACCATTATCTTCCGCCCTGGCAACTCAGCCGACCTTAATCAAGCGTACTACTTGTCCCAAACTGGAGCAGCACTGGTCCGAAATCAAGCGTCAACTAGACGAGGCAGAAATCGCCGCTCGCGCTGTGTCTCCTTGTATAACCCAGGCTGAGGTAGATCGATATCATGTCGGATTCGACTGTATTTGCGACTCTTTCTGTTACGCTCACTCATTGACTATTAACCGTGAAACCCCACTTAGGCTCCTGTAATGGTGCGCGTTAGTCCGACAGATCACCTACGTATGAATTCTTACCAAGTGCTCCTGGAGTATAGCAGCACTGTAGATGACTTGGTGATGCCAGCTTCAGTTCGTGCATCGGAAGTTGTTAGAATATGTAGACTGGCCAATGGCATCTTGTAAACCGGAGCTATCAGAAGTCACGGTTGACACTTGGCAAGTCATTTGGCTATACAGGTCGTTAGCCAATAGGGAACCGCAGACTCTGATGACTGAACATGCTCGTCCGGCCTGTTCTCGAAGGGTCTTTCTGCCGACCGAACTCTTATTAAAAGTCGCTGGAAGTACGACGGTGATCTGAATGTTTCAATGTGTTGTTCGAAATCGCTAGGAACTCAGGGATGCGCAAAGACTCTCGTATGTGCATGACCGAACACGTACCGCACATGATAGAGCTTTTAAACCGCCCAGAGGCCATCCACGGTCGATGTCTTGGACTCTGTTGTCGACGTTGGAACCTGAATTGATGTTATCCTCCCATCGCACTTCACCCGTCTTCGAACCTCGAGACTCTCTCAGGGAGGGCTCACACCCGGCTAACGGCAAGGCTAGTTCCAGGATATGAAGGGATAACAGACACGTGGACTGTCAGGGTCCACCCGCCTAGAGCCTAGCTCTTAAGTATAAATTCCGAGAGCATAATTATATGCGCAGATAATTTTAAGTTCTACATGTTGATGGTTTAACTCAGCTCGATTCGCTGGAGTGCTAGTAAGTGGTTTATCTTATTAAGTGGCAGGTACTGTCAGCACTTAGGCTCGACCGTATAGTAAGAATCTGGAGCGTCAATCTGTATGAAATGTATTTCCATGTGCGTAAACTCTCTCGTACGTACAAAACGCAGATCGCTTTATGAGGGCTGATTTGATCGTTGGCCGCTCAACATAGCACAGGGGCTGAGGCGTCGGGTCGTGCCGTCAATCGCGTGCAGTCTGCAAAAAGTCTCGATCGGATCAGCATCTCTACGAGAGAGATCGACGATAGGAGTAAGCTCCTCGCTATGACATTCTGCAAGCCTATATTGAACATTTACACTTTATGGATA
seq00004   CATAGAGTTCCAACACCATGATGTGGGCCTCGTTAGGTTTTGGGCTCACGGGAGTACACGTGGCTAGAACCAGCAGAACTACAGGCGTATACAGGCGTTTTGCTACGGCTTGGAGGTTATTGCGCAGCCCTAATCGCAGTTCGACTGCGACACTCAGCGAAGCTCGACTTTTAAAAGGGCTTCATCAGACTACGTAGTGCATCTCAAGAATGCACCCTGATGGAGGTCGCCAAGAGACGATTCCGGAAATAGATTCATACACAAACCAATATTACGAGGTGGGGGGTCCACATGGGGATATTATCACGGTAGTTTGAAGAGGACTAAGGGGTTATGTTCATCTTACGCGCGTGCGCTGGCGGACTCGGGCATAATTTCTTTGCAGGGTATCAGAGTCCTGACCAGCCGCCCGTACGCTGTCTAGCCCCATCTGGGGGAAGGTAAGGTTTTGTCAGTCTCCAGATGACATCGAGTCTCGTTCTTTCACACTAACTATTCTAGCGAAACAGGAATCCTAAGACTATTAGGCTGGATATGTGATCGTCATGAACCGTCTCTGTCCATCCGTAAGACTGGGTCCGCTAACTATCACTATCTTGAATTATACCATTCTCTCTTGGCCTGGGGTGTGCGTCAACGAAGTATCGGGGTTCGATCTCTCCGTGGGAGCACGTCTGAGGCGACCTGCTACTGAATCGTCGCCGTCTGGCGCCCTGGCAGTGTCATGCGGCGAATGAGCGGACCACCGTATTTACGTTATTCTGTGAGGCTGGTATGAGCCATCAATGAGTCACCGTCAAATAACCATTTACCACTTGTGCGCAGACGCAACGCGAGCGCGGATACGCCCCTACTTTTTTCAACGAACAACGGCCCCCCCGTGAGTGTAGGGTATGGGGCGCGGTCCTGCTTCGTTTAGCCGCGTGACCTTGGGTCATTAACCTAGAAGCCCTACCGGAAACCATTATCTTCCGCCCTGGCAACTCAGCCGACCTTAATCAAGCGTACTACTTGTCCCAAACTGGAGCAGCACTGGTCCGAAATCAAGCGTCAACTAGACGAGGCAGAAATCGCCGCTCGCGCTGTGTCTCCTTGTATAACCCAGGCTGAGGTAGATCGATATCATGTCGGATTCGACTGTATTTGCGACTCTTTCTGTTACGCTCACTCATTGACTATTAACCGTGAAACCCCACTTAGGCTCCTGTAATGGTGCGCGTTAGTCCGACAGATCACCTACGTATGAATTCTTACCAAGTGCTCCTGGAGTATAGCAGCACTGTAGATGACTTGGTGATGCCAGCTTCAGTTCGTGCATCGGAAGTTGTTAGAATATGTAGACTGGCCAATGGCATCTTGTAAACCGGAGCTATCAGAAGTCACGGTTGACACTTGGCAAGTCATTTGGCTATACAGGTCGTTAGCCAATAGGGAACCGCAGACTCTGATGACTGAACATGCTCGTCCGGCCTGTTCTCGAAGGGTCTTTCTGCCGACCGAACTCTTATTAAAAGTCGCTGGAAGTACGACGGTGATCTGAATGTTTCAATGTGTTGTTCGAAATCGCTAGGAACTCAGGGATGCGCAAAGACTCTCGTATGTGCATGACCGAACACGTACCGCACATGATAGAGCTTTTAAACCGCCCAGAGGCCATCCACGGTCGATGTCTTGGACTCTGTTGTCGACGTTGGAACCTGAATTGATGTTATCCTCCCATCGCACTTCACCCGTCTTCGAACCTCGAGACTCTCTCAGGGAGGGCTCACACCCGGCTACCGGCAAGGCTAGTTCCAGGATATGAAGGGATAACAGACACGTGGACTGTCAGGGTCCACCCGCCTAGAGCCTAGCTCTTAAGTATAAATTCCGAGAGCATAATTATATGCGCAGATAATTTTAAGTTCTACATGTTGATGGTTTAACTCAGCTCGATTCGCTGGAGTGCTAGTAAGTGGTTTATCTTATTAAGTGGCAGGTACTGTCAGCACTTAGGCTCGACCGTATAGTAAGAATCTGGAGCGTCAATCTGTATGAAATGTATTTCCATGTGCGTAAACTCTCTCGTACGTACAAAACGCAGATCGCTTTATGAGGGCTGATTTGATCGTTGGCCGCTCAACATAGCACAGGGGCTGAGGCGTCGGGTCGTGCCGTCAATCGCGTGCAGTCTGCAAAAAGTCTCGATCGGATCAGCATCTCTACGAGAGAGATCGACGATAGGAGTAAGCTCCTCGCTATGACATTCTGCAAGCCTATATTGAACATTTACACTTTATGGATA
seq00005   CATAGAGTTCCAACACCATGATGTGGGCCTCGTTAGGTTTTGGGCTCACGGGAGTACACGTGGCTAGAACCAGCAGAACTACAGGCGTATACAGGCGTTTTGCTACGGCTTGGAGGTTATTGAGCAGCCCTAATCGCAGTTCGACTGCGACACTCAGCGAAGCTCGACTTTTAAAAGGGCTTCATCAGACTACGTAGTGCATCTCAAGAATGCACCCTGATGGAGGTCGCCAAGAGACGATTCCGGAAATAGATTCATACACAAACCAATATTACGAGGTGGGGGGTCCACATGGGGATATTATCACGGTAGTTTGAAGAGGACTAAGGGGTTATGTTCATCTTACGCGCGTGCGCTGGCGGACTCGGGCATAATTTCTTTGCAGGGTATCAGAGTCCTGACCAGCCGCCCGTACGCTGTCTAGCCCCATCTGGGGGAAGGTAACGTTTTGTCAGTCTCCAGATGACATCGAGTCTCGTTCTTTCACACTAACTATTCTAGCGAAACAGGAATCCTAAGACTATTAGGCTGGATATGTGATCGTCATGAACCGTCTCTGTCCATCCGTAAGACTGGGTCCGCTAACTATCACTATCTTGAATTATACCATTCTCTCTTGGCCTGGGGTGTGCGTCAACGAAGTATCGGGGTTCGATCTCTCCGTGGGAGCACGTCTGAGGCGACCTGCTACTGAATCGTCGCCGTCTGGCGCCCTGGCAGTGTCATGCGGCGAATGAGCGGACCACCGTATTTACGTTATTCTGTGAGGCTGGTATGAGCCATCAATGAGTCACCGTCAAATAACCATTTACCACTTGTGCGCAGACGCAACGCGAGCGCGGATACGCCCCTACTTTTTTCAACGAACAACGGCCCCCCCGTGAGTGTAGGGTATGGGGCGCGGTCCTGCTTCGTTTAGCCGCGTGACCTTGGGTCATTAACCTAGAAGCCCTACCGGAAACCATTATCTTCCGCCCTGGCAACTCAGCCGACCTTAATCAAGCGTACTACTTGTCCCAAACTGGAGCAGCACTGGTCCGAAATCAAGCGTCAACTAGACGAGGCAGAAATCGCCGCTCGCGCTGTGTCTCCTTGTATAACCCAGGCTGAGGTAGATCGATATCATGTCGGATTCGACTGTATTTGCGACTCTTTCTGTTACGCTCACTCATTGACTATTAACCGTGAAACCCCACTTAGGCTCCTGTAATGGTGCGCGTTAGTCCGACAGATCACCTACGTATGAATTCTTACCAAGTGCTCCTGGAGTATAGCAGCACTGTAGATGACTTGGTGATGCCAGCTTCAGTTCGTGCATCGGAAGTTGTTAGAATATGTAGACTGGCCAATGGCATCTTGTAAACCGGAGCTATCAGAAGTCACGGTTGACACTTGGCAAGTCATTTGGCTATACAGGTCGTTAGCCAATAGGGAACCGCAGACTCTGATGACTGAACATGCTCGTCCGGCCTGTTCTCGAAGGGTCTTTCTGCCGACCGAACTCTTATTAAAAGTCGCTGGAAGTACGACGGTGATCTGAATGTTTCAATGTGTTGTTCGAAATCGCTAGGAACTCAGGGATGCGCAAAGACTCTCGTATGTGCATGACCGAACACGTACCGCACATGATAGAGCTTTTAAACCGCCCAGAGGCCATCCACGGTCGATGTCTTGGACTCTGTTGTCGACGTTGGAACCTGAATTGATGTTATCCTCCCATCGCACTTCACCCGTCTTCGAACCTCGAGACTCTCTCAGGGAGGGCTCACACCCGGCTAACGGCAAGGCTAGTTCCAGGATATGAAGGGATAACAGACACGTGGACTGTCAGGGTCCACCCGCCTAGAGCCTAGCTCTTAAGTATAAATTCCGAGAGCATAATTATATGCGCAGATAATTTTAAGTTCTACATGTTGATGGTTTAACTCAGCTCGATTCGCTGGAGTGCTAGTAAGTGGTTTATCTTATTAAGTGGCAGGTACTGTCAGCACTTAGGCTCGACCGTATAGTAAGAATCTGGAGCGTCAATCTGTATGAAATGTATTTCCATGTGCGTAAACTCTCTCGTACGTACAAAACGCAGATCGCTTTATGAGGGCTGATTTGATCGTTGGCCGCTCAACATAGCACAGGGGCTGAGGCGTCGGGTCGTGCCGTCAATCGCGTGCAGTCTGCAAAAAGTCTCGATCGGATCAGCATCTCTACGAGAGAGATCGACGATAGGAGTAAGCTCCTCGCTATGACATTCTGCAAGCCTATATTGAACATTTACACTTTATGGATA
seq00006   CATAGAGTTCCAACACCATGATGTGGGCCTCGTTAGGTTTTGGGCTCATGGGAGTACACGTGGCTAGAACCAGCAGAACTACAGGCGTATACAGGCGTTTTGCTACGGCTTGGAGGTTATTGAGCAGCCCTAATCGCAGTTCGACTGCGACACTCAGCGAAGCTCGACTTTTAAAAGGGCTTCATCAGACTACGTAGTGCATCTCAAGAATGCACCCTGATGGAGGTCGCCAAGAGACGATTCCGGAAATAGATTCATACACAAACCAATATTACGAGGTGGGGGGTCCACATGGGGATATTATCACGGTAGTTTGAAGAGGACTAAGGGGTTATGTTCATCTTACGCGCGTGCGCTGGCGGACTCGGGCATAATTTCTTTGCAGGGTATCAGAGTCCTGACCAGCCGCCCGTACGCTGTCTAGCCCCATCTGGGGGAAGGTAACGTTTTGTCAGTCTCCAGATGACATCGAGTCTCGTTCTTTCACACTAACTATTCTAGCGAAACAGGAATCCTAAGACTATTAGGCTGGATATGTGATCGTCATGAACCGTCTCTGTCCATCCGTAAGACTGGGTCCGCTAACTATCACTATCTTGAATGATACCATTCTCTCTTGGCCTGGGGTGTGCGTCAACGAAGTATCGGGGTTCGATCTCTCCGTGGGAGCACGTCTGAGGCGACCTGCTACTGAATCGTCGCCGTCTGGCGCCCTGGCAGTGTCATGCGGCGAATGAGCGGACCACCGTATTTACGTTATTCTGTGAGGCTGGTATGAGCCATCAATGAGTCACCGTCAAATAACCATTTACCACTTGTGCGCAGACGCAACGCGAGCGCGGATACGCCCCTACTTTTTTCAACGAACAACGGCCCCCCCGTGAGTGTAGGGTATGGGGCGCGGTCCTGCTTCGTTTAGCCGCGTGACCTTGGGTCATTAACCTAGAAGCCCTACCGGAAACCATTATCTTCCGCCCTGGCAACTCAGCCGACCTTAATCAAGCGTACTACTTGTCCCAAACTGGAGCAGCACTGGTCCGAAATCAAGCGTCAACTAGACGAGGCAGAAATCGCCGCTCGCGCTGTGTCTCCTTGTATAACCCAGGCTGAGGTAGATCGATATCATGTCGGATTCGACTGTATTTGCGACTCTTTCTGTTACGCTCACTCATTGACTATTAACCGTGAAACCCCACTTAGGCTCCTGTAATGGTGCGCGTTAGTCCGACAGATCACCTACGTATGAATTCTTACCAAGTGCTCCTGGAGTATAGCAGCACTGTAGATGACTTGGTGATGCCAGCTTCAGTTCGTGCATCGGAAGTTGTTAGAATATGTAGACTGGCCAATGGCATCTTGTAAACCGGAGCTATCAGAAGTCACGGTTGACACTTGGCAAGTCATTTGGCTATACAGGTCGTTAGCCAATAGGGAACCGCAGACTCTGATGACTGAACATGCTCGTCCGGCCTGTTCTCGAAGGGTCTTTCTGCCGACCGAACTCTTATTAAAAGTCGCTGGAAGTACGACGGTGATCTGAATGTTTCAATGTGTTGTTCGAAATCGCTAGGAACTCAGGGATGCGCAAAGACTCTCGTATGTGCATGACCGAACACGTACCGCACATGATAGAGCTTTTAAACCGCCCAGAGGCCATCCACGGTCGATGTCTTGGACTCTGTTGTCGACGTTGGAACCTGAATTGATGTTATCCTCCCATCGCACTTCACCCGTCTTCGAACCTCGAGACTCTCTCAGGGAGGGCTCACACCCGGCTAACGGCAAGGCTAGTTCCAGGATATGAAGGGATAACAGACACGTGGACTGTCAGGGTCCACCCGCCTAGAGCCTAGCTCTTAAGTATAAATTCCGAGAGCATAATTATATGCGCAGATAATTTTAAGTTCTACATGTTGATGGTTTAACTCAGCTCGATTCGCTGGAGTGCTAGTAAGTGGTTTATCTTATTAAGTGGCAGGTACTGTCAGCACTTAGGCTCGACCGTATAGTAAGAATCTGGAGCGTCAATCTGTATGAAATGTATTTCCATGTGCGTAAACTCTCTCGTACGTACAAAACGCAGATCGCTTTATGAGGGCTGATTTGATCGTTGGCCGCTCAACATAGCACAGGGGCTGAGGCGTCGGGTCGTGCCGTCAATCGCGTGCAGTCTGCAAAAAGTCTCGATCGGATCAGCATCTCTACGAGAGAGATCGACGATAGGAGTAAGCTCCTCGCTATGACATTCTGCAAGCCTATATTGAACATTTACACTTTATGGATA
seq00007   CATAGAGTTCCAACACCATGATGTGGGCCTCGTTAGGTTTTGGGCTCACGGGAGTACACGTGGCTAGAACCAGCAGAACTACAGGCGTATACAGGCGTTTTGCTACGGCTTGGAGGTTATTGAGCAGCCCTAATCGCAGTTCGACTGCGACACTCAGCGAAGCTCGACTTTTAAAAGGGCTTCATCAGACTACGTAGTGCATCTCAAGAATGCACCCTGATGGAGGTCGCCAAGAGACGATTCCGGAAATAGATTCATACACAAACCAATATTACGAGGTGGGGGGTCCACATGGGGATATTATCACGGTAGTTTGAAGAGGACTAAGGGGTTATGTTCATCTTACGCGCGTGCGCTGGCGGACTCGGGCATAATTTCTTTGCAGGGTATCAGAGTCCTGACCAGCCGCCCGTACGCTGTCTAGCCCCATCTGGGGGAAGGTAACGTTTTGTCAGTCTCCAGATGACATCGAGTCTCGTTCTTTCACACTAACTATTCTAGCGAAACAGGAATCCTAAGACTATTAGGCTGGATATGTGATCGTCATGAACCGTCTCTGTCCATCCGTAAGACTGGGTCCGCTAACTATCACTATCTTGAATTATACCATTCTCTCTTGGCCTGGGGTGTGCGTCAACGAAGTATCGGGGTTCGATCTCTCCGTGGGAGCACGTCTGAGGCGACCTGCTACTGAATCGTCGCCGTCTGGCGCCCTGGCAGTGTCATGCGGCGAATGAGCGGACCACCGTATTTACGTTATTCTGTGAGGCTGGTATGAGCCATCAATGAGTCACCGTCAAATAACCATTTACCACTTGTGCGCAGACGCAACGCGAGCGCGGATACGCCCCTACTTTTTTCAACGAACAACGGCCCCCCCGTGAGTGTAGGGTATGGGGCGCGGTCCTGCTTCGTTTAGCCGCGTGACCTTGGGTCATTAACCTAGAAGCCCTACCGGAAACCATTATCTTCCGCCCTGGCAACTCAGCCGACCTTAATCAAGCGTACTACTTGTCCCAAACTGGAGCAGCACTGGTCCGAAATCAAGCGTCAACTAGACGAGGCAGAAATCGCCGCTCGCGCTGTGTCTCCTTGTATAACCCAGGCTGAGGTAGATCGATATCATGTCGGATTCGACTGTATTTGCGACTCTTTCTGTTACGCTCACTCATTGACTATTAACCGTGAAACCCCACTTAGGCTCCTGTAATGGTGCGCGTTAGTCCGACAGATCACCTACGTATGAATTCTTACCAAGTGCTCCTGGAGTATAGCAGCACTGTAGATGACTTGGTGATGCCAGCTTCAGTTCGTGCATCGGAAGTTGTTAGAATATGTAGACTGGCCAATGGCATCTTGTAAACCGGAGCTATCAGAAGTCACGGTTGACACTTGGCAAGTCATTTGGCTATACAGGTCGTTAGCCAATAGGGAACCGCAGACTCTGATGACTGAACATGCTCGTCCGGCCTGTTCTCGAAGGGTCTTTCTGCCGACCGAACTCTTATTAAAAGTCGCTGGAAGTACGACGGTGATCTGAATGTTTCAATGTGTTGTTCGAAATCGCTAGGAACTCAGGGATGCGCAAAGACTCTCGTATGTGCATGACCGAACACGTACCGCACATGATAGAGCTTTTAAACCGCCCAGAGGCCATCCACGGTCGATGTCTTGGACTCTGTTGTCGACGTTGGAACCTGAATTGATGTTATCCTCCCATCGCACTTCACCCGTCTTCGAACCTCGAGACTCTCTCAGGGAGGGCTCACACCCGGCTAACGGCAAGGCTAGTTCCAGGATATGAAGGGATAACAGACACGTGGACTGTCAGGGTCCACCCGCCTAGAGCCTAGCTCTTAAGTATAAATTCCGAGAGCATAATTATATGCGCAGATAATTTTAAGTTCTACATGTTGATGGTTTAACTCAGCTCGATTCGCTGGAGTGCTAGTAAGTGGTTTATCTTATTAAGTGGCAGGTACTGTCAGCACTTAGGCTCGACCGTATAGTAAGAATCTGGAGCGTCAATCTGTATGAAATGTATTTCCATGTGCGTAAACTCTCTCGTACGTACAAAACGCAGATCGCTTTATGAGGGCTGATTTGATCGTTGGCCGCTCAACATAGCACAGGGGCTGAGGCGTCGGGTCGTGCCGTCAATCGCGTGCAGTCTGCAAAAAGTCTCGATCGGATCAGCATCTCTACGAGAGAGATCGACGATAGGAGTAAGCTCCTCGCTATGACATTCTGCAAGCCTATATTGAACATTTACACTTTATGGATA
seq00008   CATAGAGTTCCAACACCATGATGTGGGCCTCGTTAGGTTTTGGGCTCATGGGAGTACACGTGGCTAGAACCAGCAGAACTACAGGCGTATACAGGCGTTTTGCTACGGCTTGGAGGTTATTGAGCAGCCCTAATCGCAGTTCGACTGCGACACTCAGCGAAGCTCGACTTTTAAAAGGGCTTCATCAGACTACGTAGTGCATCTCAAGAATGCACCCTGATGGAGGTCGCCAAGAGACGATTCCGGAAATAGATTCATACACAAACCAATATTACGAGGTGGGGGGTCCACATGGGGATATTATCACGGTAGTTTGAAGAGGACTAAGGGGTTATGTTCATCTTACGCGCGTGCGCTGGCGGACTCGGGCATAATTTCTTTGCAGGGTATCAGAGTCCTGACCAGCCGCCCGTACGCTGTCTAGCCCCATCTGGGGGAAGGTAACGTTTTGTCAGTCTCCAGATGACATCGAGTCTCGTTCTTTCACACTAACTATTCTAGCGAAACAGGAATCCTAAGACTATTAGGCTGGATATGTGATCGTCATGAACCGTCTCTGTCCATCCGTAAGACTGGGTCCGCTAACTATCACTATCTTGAATGATACCATTCTCTCTTGGCCTGGGGTGTGCGTCAACGAAGTATCGGGGTTCGATCTCTCCGTGGGAGCACGTCTGAGGCGACCTGCTACTGAATCGTCGCCGTCTGGCGCCCTGGCAGTGTCATGCGGCGAATGAGCGGACCACCGTATTTACGTTATTCTGTGAGGCTGGTATGAGCCATCAATGAGTCACCGTCAAATAACCATTTACCACTTGTGCGCAGACGCAACGCGAGCGCGGATACGCCCCTACTTTTTTCAACGAACAACGGCCCCCCCGTGAGTGTAGGGTATGGGGCGCGGTCCTGCTTCGTTTAGCCGCGTGACCTTGGGTCATTAACCTAGAAGCCCTACCGGAAACCATTATCTTCCGCCCTGGCAACTCAGCCGACCTTAATCAAGCGTACTACTTGTCCCAAACTGGAGCAGCACTGGTCCGAAATCAAGCGTCAACTAGACGAGGCAGAAATCGCCGCTCGCGCTGTGTCTCCTTGTATAACCCAGGCTGAGGTAGATCGATATCATGTCGGATTCGACTGTATTTGCGACTCTTTCTGTTACGCTCACTCATTGACTATTAACCGTGAAACCCCACTTAGGCTCCTGTAATGGTGCGCGTTAGTCCGACAGATCACCTACGTATGAATTCTTACCAAGTGCTCCTGGAGTATAGCAGCACTGTAGATGACTTGGTGATGCCAGCTTCAGTTCGTGCATCGGAAGTTGTTAGAATATGTAGACTGGCCAATGGCATCTTGTAAACCGGAGCTATCAGAAGTCACGGTTGACACTTGGCAAGTCATTTGGCTATACAGGTCGTTAGCCAATAGGGAACCGCAGACTCTGATGACTGAACATGCTCGTCCGGCCTGTTCTCGAAGGGTCTTTCTGCCGACCGAACTCTTATTAAAAGTCGCTGGAAGTACGACGGTGATCTGAATGTTTCAATGTGTTGTTCGAAATCGCTAGGAACTCAGGGATGCGCAAAGACTCTCGTATGTGCATGACCGAACACGTACCGCACATGATAGAGCTTTTAAACCGCCCAGAGGCCATCCACGGTCGATGTCTTGGACTCTGTTGTCGACGTTGGAACCTGAATTGATGTTATCCTCCCATCGCACTTCACCCGTCTTCGAACCTCGAGACTCTCTCAGGGAGGGCTCACACCCGGCTAACGGCAAGGCTAGTTCCAGGATATGAAGGGATAACAGACACGTGGACTGTCAGGGTCCACCCGCCTAGAGCCTAGCTCTTAAGTATAAATTCCGAGAGCATAATTATATGCGCAGATAATTTTAAGTTCTACATGTTGATGGTTTAACTCAGCTCGATTCGCTGGAGTGCTAGTAAGTGGTTTATCTTATTAAGTGGCAGGTACTGTCAGCACTTAGGCTCGACCGTATAGTAAGAATCTGGAGCGTCAATCTGTATGAAATGTATTTCCATGTGCGTAAACTCTCTCGTACGTACAAAACGCAGATCGCTTTATGAGGGCTGATTTGATCGTTGGCCGCTCAACATAGCACAGGGGCTGAGGCGTCGGGTCGTGCCGTCAATCGCGTGCAGTCTGCAAAAAGTCTCGATCGGATCAGCATCTCTACGAGAGAGATCGACGATAGGAGTAAGCTCCTCGCTATGACATTCTGCAAGCCTATATTGAACATTTACACTTTATGGATA
seq00009   CATAGAGTTCCAACACCATGATGTGGGCCTCGTTAGGTTTTGGGCTCACGGGAGTACACGTGGCTAGAACCAGCAGAACTACAGGCGTATACAGGCGTTTTGCTACGGCTTGGAGGTTATTGAGCAGCCCTAATCGCAGTTCGACTGCGACACTCAGCGAAGCTCGACTTTTAAAAGGGCTTCATCAGACTACGTAGTGCATCTCAAGAATGCACCCTGATGGAGGTCGCCAAGAGACGATTCCGGAAATAGATTCATACACAAACCAATATTACGAGGTGGGGGGTCCACATGGGGATATTATCACGGTAGTTTGAAGAGGACTAAGGGGTTATGTTCATCTTACGCGCGTGCGCTGGCGGACTCGGGCATAATTTCTTTGCAGGGTATCAGAGTCCTGACCAGCCGCCCGTACGCTGTCTAGCCCCATCTGGGGGAAGGTAACGTTTTGTCAGTCTCCAGATGACATCGAGTCTCGTTCTTTCACACTAACTATTCTAGCGAAACAGGAATCCTAAGACTATTAGGCTGGATATGTGATCGTCATGAACCGTCTCTGTCCATCCGTAAGACTGGGTCCGCTAACTATCACTATCTTGAATTATACCATTCTCTCTTGGCCTGGGGTGTGCGTCAACGAAGTATCGGGGTTCGATCTCTCCGTGGGAGCACGTCTGAGGCGACCTGCTACTGAATCGTCGCCGTCTGGCGCCCTGGCAGTGTCATGCGGCGAATGAGCGGACCACCGTATTTACGTTATTCTGTGAGGCTGGTATGAGCCATCAATGAGTCACCGTCAAATAACCATTTACCACTTGTGCGCAGACGCAACGCGAGCGCGGATACGCCCCTACTTTTTTCAACGAACAACGGCCCCCCCGTGAGTGTAGGGTATGGGGCGCGGTCCTGCTTCGTTTAGCCGCGTGACCTTGGGTCATTAACCTAGAAGCCCTACCGGAAACCATTATCTTCCGCCCTGGCAACTCAGCCGACCTTAATCAAGCGTACTACTTGTCCCAAACTGGAGCAGCACTGGTCCGAAATCAAGCGTCAACTAGACGAGGCAGAAATCGCCGCTCGCGCTGTGTCTCCTTGTATAACCCAGGCTGAGGTAGATCGATATCATGTCGGATTCGACTGTATTTGCGACTCTTTCTGTTACGCTCACTCATTGACTATTAACCGTGAAACCCCACTTAGGCTCCTGTAATGGTGCGCGTTAGTCCGACAGATCACCTACGTATGAATTCTTACCAAGTGCTCCTGGAGTATAGCAGCACTGTAGATGACTTGGTGATGCCAGCTTCAGTTCGTGCATCGGAAGTTGTTAGAATATGTAGACTGGCCAATGGCATCTTGTAAACCGGAGCTATCAGAAGTCACGGTTGACACTTGGCAAGTCATTTGGCTATACAGGTCGTTAGCCAATAGGGAACCGCAGACTCTGATGACTGAACATGCTCGTCCGGCCTGTTCTCGAAGGGTCTTTCTGCCGACCGAACTCTTATTAAAAGTCGCTGGAAGTACGACGGTGATCTGAATGTTTCAATGTGTTGTTCGAAATCGCTAGGAACTCAGGGATGCGCAAAGACTCTCGTATGTGCATGACCGAACACGTACCGCACATGATAGAGCTTTTAAACCGCCCAGAGGCCATCCACGGTCGATGTCTTGGACTCTGTTGTCGACGTTGGAACCTGAATTGATGTTATCCTCCCATCGCACTTCACCCGTCTTCAAACCTCGAGACTCTCTCAGGGAGGGCTCACACCCGGCTAACGGCAAGGCTAGTTCCAGGATATGAAGGGATAACAGACACGTGGACTGTCAGGGTCCACCCGCCTAGAGCCTAGCTCTTAAGTATAAATTCCGAGAGCATAATTATATGCGCAGATAATTTTAAGTTCTACATGTTGATGGTTTAACTCAGCTCGATTCGCTGGAGTGCTAGTAAGTGGTTTATCTTATTAAGTGGCAGGTACTGTCAGCACTTAGGCTCGACCGTATAGTAAGAATCTGGAGCGTCAATCTGTATGAAATGTATTTCCATGTGCGTAAACTCTCTCGTACGTACAAAACGCAGATCGCTTTATGAGGGCTGATTTGATCGTTGGCCGCTCAACATAGCACAGGGGCTGAGGCGTCGGGTCGTGCCGTCAATCGCGTGCAGTCTGCAAAAAGTCTCGATCGGATCAGCATCTCTACGAGAGAGATCGACGATAGGAGTAAGCTCCTCGCTATGACATTCTGCAAGCCTATATTGAACATTTACACTTTATGGATA
seq00010   CATAGAGTTCCAACACCATGATGTGGGCCTCGTTAGGTTTTGGGCTCACGGGAGTACACGTGGCTAGAACCAGCAGAACTACAGGCGTATACAGGCGTTTTGCTACGGCTTGGAGGTTATTGAGCAGCCCTAATCGCAGTTCGACTGCGACACTCAGCGAAGCTCGACTTTTAAAAGGGCTTCATCAGACTACGTAGTGCATCTCAAGAATGCACCCTGATGGAGGTCGCCAAGAGACGATTCCGGAAATAGATTCATACACAAACCAATATTACGAGGTGGGGGGTCCACATGGGGATATTATCACGGTAGTTTGAAGAGGACTAAGGGGTTATGTTCATCTTACGCGCGTGCGCTGGCGGACTCGGGCATAATTTCTTTGCAGGGTATCAGAGTCCTGACCAGCCGCCCGTACGCTGTCTAGCCCCATCTGGGGGAAGGTAACGTTTTGTCAGTCTCCAGATGACATCGAGTCTCGTTCTTTCACACTAACTATTCTAGCGAAACAGGAATCCTAAGACTATTAGGCTGGATATGTGATCGTCATGAACCCTCTCTGTCCATCCGTAAGACTGGGTCCGCTAACTATCACTATCTTGAATTATACCATTCTCTCTTGGCCTGGGGTGTGCGTCAACGAAGTATCGGGGTTCGATCTCTCCGTGGGAGCACGTCTGAGGCGACCTGCTACTGAATCGTCGCCGTCTGGCGCCCTGGCAGTGTCATGCGGCGAATGAGCGGACCACCGTATTTACGTTATTCTGTGAGGCTGGTATGAGCCATCAATGAGTCACCGTCAAATAACCATTTACCACTTGTGCGCAGACGCAACGCGAGCGCGGATACGCCCCTACTTTTTTCAACGAACAACGGCCCCCCCGTGAGTGTAGGGTATGGGGCGCGGTCCTGCTTCGTTTAGCCGCGTGACCTTGGGTCATTAACCTAGAAGCCCTACCGGAAACCATTATCTTCCGCCCTGGCAACTCAGCCGACCTTAATCAAGCGTACTACTTGTCCCAAACTGGAGCAGCACTGGTCCGAAATCAAGCGTCAACTAGACGAGGCAGAAATCGCCGCTCGCGCTGTGTCTCCTTGTATAACCCAGGCTGAGGTAGATCGATATCATGTCGGATTCGACTGTATTTGCGACTCTTTCTGTTACGCTCACTCATTGACTATTAACCGTGAAACCCCACTTAGGCTCCTGTAATGGTGCGCGTTAGTCCGACAGATCACCTACGTATGAATTCTTACCAAGTGCTCCTGGAGTATAGCAGCACTGTAGATGACTTGGTGATGCCAGCTTCAGTTCGTGCATCGGAAGTTGTTAGAATATGTAGACTGGCCAATGGCATCTTGTAAACCGGAGCTATCAGAAGTCACGGTTGACACTTGGCAAGTCATTTGGCTATACAGGTCGTTAGCCAATAGGGAACCGCAGACTCTGATGACTGAACATGCTCGTCCGGCCTGTTCTCGAAGGGTCTTTCTGCCGACCGAACTCTTATTAAAAGTCGCTGGAAGTACGACGGTGATCTGAATGTTTCAATGTGTTGTTCGAAATCGCTAGGAACTCAGGGATGCGCAAAGACTCTCGTATGTGCATGACCGAACACGTACCGCACATGATAGAGCTTTTAAACCGCCCAGAGGCCATCCACGGTCGATGTCTTGGACTCTGTTGTCGACGTTGGAACCTGAATTGATGTTATCCTCCCATCGCACTTCACCCGTCTTCGAACCTCGAGACTCTCTCAGGGAGGGCTCACACCCGGCTAACGGCAAGGCTAGTTCCAGGATATGAAGGGATAACAGACACGTGGACTGTCAGGGTCCACCCGCCTAGAGCCTAGCTCTTAAGTATAAATTCCGAGAGCATAATTATATGCGCAGATAATTTTAAGTTCTACATGTTGATGGTTTAACTCAGCTCGATTCGCTGGAGTGCTAGTAAGTGGTTTATCTTATTAAGTGGCAGGTACTGTCAGCACTTAGGCTCGACCGTATAGTAAGAATCTGGAGCGTCAATCTGTATGAAATGTATTTCCATGTGCGTAAACTCTCTCGTACGTACAAAACGCAGATCGCTTTATGAGGGCTGATTTGATCGTTGGCCGCTCAACATAGCACAGGGGCTGAGGCGTCGGGTCGTGCCGTCAATCGCGTGCAGTCTGCAAAAAGTCTCGATCGGATCAGCATCTCTACGAGAGAGATCGACGATAGGAGTAAGCTCCTCGCTATGACATTCTGCAAGCCTATATTGAACATTTACACTTTATGGATA
seq00011   CATAGAGTTCCAACACCATGATGTGGGCCTCGTTAGGTTTTGGGCTCATGGGAGTACACGTGGCTAGAACCAGCAGAACTACAGGCGTATACAGGCGTTTTGCTACGGCTTGGAGGTTATTGAGCAGCCCTAATCGCAGTTCGACTGCGACACTCAGCGAAGCTCGACTTTTAAAAGGGCTTCATCAGACTACGTAGTGCATCTCAAGAATGCACCCTGATGGAGGTCGCCAAGAGACGATTCCGGAAATAGATTCATACACAAACCAATATTACGAGGTGGGGGGTCCACATGGGGATATTATCACGGTAGTTTGAAGAGGACTAAGGGGTTATGTTCATCTTACGCGCGTGCGCTGGCGGACTCGGGCATAATTTCTTTGCAGGGTATCAGAGTCCTGACCAGCCGCCCGTACGCTGTCTAGCCCCATCTGGGGGAAGGTAACGTTTTGTCAGTCTCCAGATGACATCGAGTCTCGTTCTTTCACACTAACTATTCTAGCGAAACAGGAATCCTAAGACTATTAGGCTGGATATGTGATCGTCATGAACCGTCTCTGTCCATCCGTAAGACTGGGTCCGCTAACTATCACTATCTTGAATGATACCATTCTCTCTTGGCCTGGGGTGTGCGTCAACGAAGTATCGGGGTTCGATCTCTCCGTGGGAGCACGTCTGAGGCGACCTGCTACTGAATCGTCGCCGTCTGGCGCCCTGGCAGTGTCATGCGGCGAATGAGCGGACCACCGTATTTACGTTATTCTGTGAGGCTGGTATGAGCCATCAATGAGTCACCGTCAAATAACCATTTACCACTTGTGCGCAGACGCAACGCGAGCGCGGATACGCCCCTACTTTTTTCAACGAACAACGGCCCCCCCGTGAGTGTAGGGTATGGGGCGCGGTCCTGCTTCGTTTAGCCGCGTGACCTTGGGTCATTAACCTAGAAGCCCTACCGGAAACCATTATCTTCCGCCCTGGCAACTCAGCCGACCTTAATCAAGCGTACTACTTGTCCCAAACTGGAGCAGCACTGGTCCGAAATCAAGCGTCAACTAGACGAGGCAGAAATCGCCGCTCGCGCTGTGTCTCCTTGTATAACCCAGGCTGAGGTAGATCGATATCATGTCGGATTCGACTGTATTTGCGACTCTTTCTGTTACGCTCACTCATTGACTATTAACCGTGAAACCCCACTTAGGCTCCTGTAATGGTGCGCGTTAGTCCGACAGATCACCTACGTATGAATTCTTACCAAGTGCTCCTGGAGTATAGCAGCACTGTAGATGACTTGGTGATGCCAGCTTCAGTTCGTGCATCGGAAGTTGTTAGAATATGTAGACTGGCCAATGGCATCTTGTAAACCGGAGCTATCAGAAGTCACGGTTGACACTTGGCAAGTCATTTGGCTATACAGGTCGTTAGCCAATAGGGAACCGCAGACTCTGATGACTGAACATGCTCGTCCGGCCTGTTCTCGAAGGGTCTTTCTGCCGACCGAACTCTTATTAAAAGTCGCTGGAAGTACGACGGTGATCTGAATGTTTCAATGTGTTGTTCGAAATCGCTAGGAACTCAGGGATGCGCAAAGACTCTCGTATGTGCATGACCGAACACGTACCGCACATGATAGAGCTTTTAAACCGCCCAGAGGCCATCCACGGTCGATGTCTTGGACTCTGTTGTCGACGTTGGAACCTGAATTGATGTTATCCTCCCATCGCACTTCACCCGTCTTCGAACCTCGAGACTCTCTCAGGGAGGGCTCACACCCGGCTAACGGCAAGGCTAGTTCCAGGATATGAAGGGATAACAGACACGTGGACTGTCAGGGTCCACCCGCCTAGAGCCTAGCTCTTAAGTATAAATTCCGAGAGCATAATTATATGCGCAGATAATTTTAAGTTCTACATGTTGATGGTTTAACTCAGCTCGATTCGCTGGAGTGCTAGTAAGTGGTTTATCTTATTAAGTGGCAGGTACTGTCAGCACTTAGGCTCGACCGTATAGTAAGAATCTGGAGCGTCAATCTGTATGAAATGTATTTCCATGTGCGTAAACTCTCTCGTACGTACAAAACGCAGATCGCTTTATGAGGGCTGATTTGATCGTTGGCCGCTCAACATAGCACAGGGGCTGAGGCGTCGGGTCGTGCCGTCAATCGCGTGCAGTCTGCAAAAAGTCTCGATCGGATCAGCATCTCTACGAGAGAGATCGACGATAGGAGTAAGCTCCTCGCTATGACATTCTGCAAGCCTATATTGAACATTTACACTTTATGGATA
seq00012   CATAGAGTTCCAACACCATGATGTGGGCCTCGTTAGGTTTTGGGCTCACGGGAGTACACGTGGCTAGAACCAGCAGAACTACAGGCGTATACAGGCGTTTTGCTACGGCTTGGAGGTTATTGAGCAGCCCTAATCGCAGTTCGACTGCGACACTCAGCGAAGCTCGACTTTTAAAAGGGCTTCATCAGACTACGTAGTGCATCTCAAGAATGCACCCTGATGGAGGTCGCCAAGAGACGATTCCGGAAATAGATTCATACACAAACCAATATTACGAGGTGGGGGGTCCACATGGGGATATTATCACGGTAGTTTGAAGAGGACTAAGGGGTTATGTTCATCTTACGCGCGTGCGCTGGCGGACTCGGGCATAATTTCTTTGCAGGGTATCAGAGTCCTGACCAGCCGCCCGTACGCTGTCTAGCCCCATCTGGGGGAAGGTAACGTTTTGTCAGTCTCCAGATGACATCGAGTCTCGTTCTTTCACACTAACTATTCTAGCGAAACAGGAATCCTAAGACTATTAGGCTGGATATGTGATCGTCATGAACCGTCTCTGTCCATCCGTAAGACTGGGTCCGCTAACTATCACTATCTTGAATTATACCATTCTCTCTTGGCCTGGGGTGTGCGTCAACGAAGTATCGGGGTTCGATCTCTCCGTGGGAGCACGTCTGAGGCGACCTGCTACTGAATCGTCGCCGTCTGGCGCCCTGGCAGTGTCATGCGGCGAATGAGCGGACCACCGTATTTACGTTATTCTGTGAGGCTGGTATGAGCCATCAATGAGTCACCGTCAAATAACCATTTACCACTTGTGCGCAGACGCAACGCGAGCGCGGATACGCCCCTACTTTTTTCAACGAACAACGGCCCCCCCGTGAGTGTAGGGTATGGGGCGCGGTCCTGCTTCGTTTAGCCGCGTGACCTTGGGTCATTAACCTAGAAGCCCTACCGGAAACCATTATCTTCCGCCCTGGCAACTCAGCCGACCTTAATCAAGCGTACTACTTGTCCCAAACTGGAGCAGCACTGGTCCGAAATCAAGCGTCAACTAGACGAGGCAGAAATCGCCGCTCGCGCTGTGTCTCCTTGTATAACCCAGGCTGAGGTAGATCGATATCATGTCGGATTCGACTGTATTTGCGACTCTTTCTGTTACGCTCACTCATTGACTATTAACCGTGAAACCCCACTTAGGCTCCTGTAATGGTGCGCGTTAGTCCGACAGATCACCTACGTATGAATTCTTACCAAGTGCTCCTGGAGTATAGCAGCACTGTAGATGACTTGGTGATGCCAGCTTCAGTTCGTGCATCGGAAGTTGTTAGAATATGTAGACTGGCCAATGGCATCTTGTAAACCGGAGCTATCAGAAGTCACGGTTGACACTTGGCAAGTCATTTGGCTATACAGGTCGTTAGCCAATAGGGAACCGCAGACTCTGATGACTGAACATGCTCGTCCGGCCTGTTCTCGAAGGGTCTTTCTGCCGACCGAACTCTTATTAAAAGTCGCTGGAAGTACGACGGTGATCTGAATGTTTCAATGTGTTGTTCGAAATCGCTAGGAACTCAGGGATGCGCAAAGACTCTCGTATGTGCATGACCGAACACGTACCGCACATGATAGAGCTTTTAAACCGCCCAGAGGCCATCCACGGTCGATGTCTTGGACTCTGTTGTCGACGTTGGAACCTGAATTGATGTTATCCTCCCATCGCACTTCACCCGTCTTCGAACCTCGAGACTCTCTCAGGGAGGGCTCACACCCGGCTAACGGCAAGGCTAGTTCCAGGATATGAAGGGATAACAGACACGTGGACTGTCAGGGTCCACCCGCCTAGAGCCTAGCTCTTAAGTATAAATTCCGAGAGCATAATTATATGCGCAGATAATTTTAAGTTCTACATGTTGATGGTTTAACTCAGCTCGATTCGCTGGAGTGCTAGTAAGTGGTTTATCTTATTAAGTGGCAGGTACTGTCAGCACTTAGGCTCGACCGTATAGTAAGAATCTGGAGCGTCAATCTGTATGAAATGTATTTCCATGTGCGTAAACTCTCTCGTACGTACAAAACGCAGATCGCTTTATGAGGGCTGATTTGATCGTTGGCCGCTCAACATAGCACAGGGGCTGAGGCGTCGGGTCGTGCCGTCAATCGCGTGCAGTCTGCAAAAAGTCTCGATCGGATCAGCATCTCTACGAGAGAGATCGACGATAGGAGTAAGCTCCTCGCTATGACATTCTGCAAGCCTATATTGAACATTTACACTTTATGGATA
seq00013   CATAGAGTTCCAACACCATGATGTGGGCCTCGTTAGGTTTTGGGCTCACGGGAGTACACGTGGCTAGAACCAGCAGAACTACAGGCGTATACAGGCGTTTTGCTACGGCTTGGAGGTTATTGAGCAGCCCTAATCGCAGTTCGACTGCGACACTCAGCGAAGCTCGACTTTTAAAAGGGCTTCATCAGACTACGTAGTGCATCTCAAGAATGCACCCTGATGGAGGTCGCCAAGAGACGATTCCGGAAATAGATTCATACACAAACCAATATTACGAGGTGGGGGGTCCACATGGGGATATTATCACGGTAGTTTGAAGAGGACTAAGGGGTTATGTTCATCTTACGCGCGTGCGCTGGCGGACTCGGGCATAATTTCTTTGCAGGGTATCAGAGTCCTGACCAGCCGCCCGTACGCTGTCTAGCCCCATCTGGGGGAAGGTAACGTTTTGTCAGTCTCCAGATGACATCGAGTCTCGTTCTTTCACACTAACTATTCTAGCGAAACAGGAATCCTAAGACTATTAGGCTGGATATGTGATCGTCATGAACCGTCTCTGTCCATCCGTAAGACTGGGTCCGCTAACTATCACTATCTTGAATTATACCATTCTCTCTTGGCCTGGGGTGTGCGTCAACGAAGTATCGGGGTTCGATCTCTCCGTGGGAGCACGTCTGAGGCGACCTGCTACTGAATCGTCGCCGTCTGGCGCCCTGGCAGTGTCATGCGGCGAATGAGCGGACCACCGTATTTACGTTATTCTGTGAGGCTGGTATGAGCCATCAATGAGTCACCGTCAAATAACCATTTACCACTTGTGCGCAGACGCAACGCGAGCGCGGATACGCCCCTACTTTTTTCAACGAACAACGGCCCCCCCGTGAGTGTAGGGTATGGGGCGCGGTCCTGCTTCGTTTAGCCGCGTGACCTTGGGTCATTAACCTAGAAGCCCTACCGGAAACCATTATCTTCCGCCCTGGCAACTCAGCCGACCTTAATCAAGCGTACTACTTGTCCCAAACTGGAGCAGCACTGGTCCGAAATCAAGCGTCAACTAGACGAGGCAGAAATCGCCGCTCGCGCTGTGTCTCCTTGTATAACCCAGGCTGAGGTAGATCGATATCATGTCGGATTCGACTGTATTTGCGACTCTTTCTGTTACGCTCACTCATTGACTATTAACCGTGAAACCCCACTTAGGCTCCTGTAATGGTGCGCGTTAGTCCGACAGATCACCTACGTATGAATTCTTACCAAGTGCTCCTGGAGTATAGCAGCACTGTAGATGACTTGGTGATGCCAGCTTCAGTTCGTGCATCGGAAGTTGTTAGAATATGTAGACTGGCCAATGGCATCTTGTAAACCGGAGCTATCAGAAGTCACGGTTGACACTTGGCAAGTCATTTGGCTATACAGGTCGTTAGCCAATAGGGAACCGCAGACTCTGATGACTGAACATGCTCGTCCGGCCTGTTCTCGAAGGGTCTTTCTGCCGACCGAACTCTTATTAAAAGTCGCTGGAAGTACGACGGTGATCTGAATGTTTCAATGTGTTGTTCGAAATCGCTAGGAACTCAGGGATGCGCAAAGACTCTCGTATGTGCATGACCGAACACGTACCGCACATGATAGAGCTTTTAAACCGCCCAGAGGCCATCCACGGTCGATGTCTTGGACTCTGTTGTCGACGTTGGAACCTGAATTGATGTTATCCTCCCATCGCACTTCACCCGTCTTCGAACCTCGAGACTCTCTCAGGGAGGGCTCACACCCGGCTAACGGCAAGGCTAGTTCCAGGATATGAAGGGATAACAGACACGTGGACTGTCAGGGTCCACCCGCCTAGAGCCTAGCTCTTAAGTATAAATTCCGAGAGCATAATTATATGCGCAGATAATTTTAAGTTCTACATGTTGATGGTTTAACTCAGCTCGATTCGCTGGAGTGCTAGTAAGTGGTTTATCTTATTAAGTGGCAGGTACTGTCAGCACTTAGGCTCGACCGTATAGTAAGAATCTGGAGCGTCAATCTGTATGAAATGTATTTCCATGTGCGTAAACTCTCTCGTACGTACAAAACGCAGATCGCTTTATGAGGGCTGATTTGATCGTTGGCCGCTCAACATAGCACAGGGGCTGAGGCGTCGGGTCGTGCCGTCAATCGCGTGCAGTCTGCAAAAAGTCTCGATCGGATCAGCATCTCTACGAGAGAGATCGACGATAGGAGTAAGCTCCTCGCTATGACATTCTGCAAGCCTATATTGAACATTTACACTTTATGGATA
seq00014   CATAGAGTTCCAACACCATGATGTGGGCCTCGTTAGGTTTTGGGCTCATGGGAGTACACGTGGCTAGAACCAGCAGAACTACAGGCGTATACAGGCGTTTTGCTACGGCTTGGAGGTTATTGAGCAGCCCTAATCGCAGTTCGACTGCGACACTCAGCGAAGCTCGACTTTTAAAAGGGCTTCATCAGACTACGTAGTGCATCTCAAGAATGCACCCTGATGGAGGTCGCCAAGAGACGATTCCGGAAATAGATTCATACACAAACCAATATTACGAGGTGGGGGGTCCACATGGGGATATTATCACGGTAGTTTGAAGAGGACTAAGGGGTTATGTTCATCTTACGCGCGTGCGCTGGCGGACTCGGGCATAATTTCTTTGCAGGGTATCAGAGTCCTGACCAGCCGCCCGTACGCTGTCTAGCCCCATCTGGGGGAAGGTAACGTTTTGTCAGTCTCCAGATGACATCGAGTCTCGTTCTTTCACACTAACTATTCTAGCGAAACAGGAATCCTAAGACTATTAGGCTGGATATGTGATCGTCATGAACCGTCTCTGTCCATCCGTAAGACTGGGTCCGCTAACTATCACTATCTTGAATGATACCATTCTCTCTTGGCCTGGGGTGTGCGTCAACGAAGTATCGGGGTTCGATCTCTCCGTGGGAGCACGTCTGAGGCGACCTGCTACTGAATCGTCGCCGTCTGGCGCCCTGGCAGTGTCATGCGGCGAATGAGCGGACCACCGTATTTACGTTATTCTGTGAGGCTGGTATGAGCCATCAATGAGTCACCGTCAAATAACCATTTACCACTTGTGCGCAGACGCAACGCGAGCGCGGATACGCCCCTACTTTTTTCAACGAACAACGGCCCCCCCGTGAGTGTAGGGTATGGGGCGCGGTCCTGCTTCGTTTAGCCGCGTGACCTTGGGTCATTAACCTAGAAGCCCTACCGGAAACCATTATCTTCCGCCCTGGCAACTCAGCCGACCTTAATCAAGCGTACTACTTGTCCCAAACTGGAGCAGCACTGGTCCGAAATCAAGCGTCAACTAGACGAGGCAGAAATCGCCGCTCGCGCTGTGTCTCCTTGTATAACCCAGGCTGAGGTAGATCGATATCATGTCGGATTCGACTGTATTTGCGACTCTTTCTGTTACGCTCACTCATTGACTATTAACCGTGAAACCCCACTTAGGCTCCTGTAATGGTGCGCGTTAGTCCGACAGATCACCTACGTATGAATTCTTACCAAGTGCTCCTGGAGTATAGCAGCACTGTAGATGACTTGGTGATGCCAGCTTCAGTTCGTGCATCGGAAGTTGTTAGAATATGTAGACTGGCCAATGGCATCTTGTAAACCGGAGCTATCAGAAGTCACGGTTGACACTTGGCAAGTCATTTGGCTATACAGGTCGTTAGCCAATAGGGAACCGCAGACTCTGATGACTGAACATGCTCGTCCGGCCTGTTCTCGAAGGGTCTTTCTGCCGACCGAACTCTTATTAAAAGTCGCTGGAAGTACGACGGTGATCTGAATGTTTCAATGTGTTGTTCGAAATCGCTAGGAACTCAGGGATGCGCAAAGACTCTCGTATGTGCATGACCGAACACGTACCGCACATGATAGAGCTTTTAAACCGCCCAGAGGCCATCCACGGTCGATGTCTTGGACTCTGTTGTCGACGTTGGAACCTGAATTGATGTTATCCTCCCATCGCACTTCACCCGTCTTCGAACCTCGAGACTCTCTCAGGGAGGGCTCACACCCGGCTAACGGCAAGGCTAGTTCCAGGATATGAAGGGATAACAGACACGTGGACTGTCAGGGTCCACCCGCCTAGAGCCTAGCTCTTAAGTATAAATTCCGAGAGCATAATTATATGCGCAGATAATTTTAAGTTCTACATGTTGATGGTTTAACTCAGCTCGATTCGCTGGAGTGCTAGTAAGTGGTTTATCTTATTAAGTGGCAGGTACTGTCAGCACTTAGGCTCGACCGTATAGTAAGAATCTGGAGCGTCAATCTGTATGAAATGTATTTCCATGTGCGTAAACTCTCTCGTACGTACAAAACGCAGATCGCTTTATGAGGGCTGATTTGATCGTTGGCCGCTCAACATAGCACAGGGGCTGAGGCGTCGGGTCGTGCCGTCAATCGCGTGCAGTCTGCAAAAAGTCTCGATCGGATCAGCATCTCTACGAGAGAGATCGACGATAGGAGTAAGCTCCTCGCTATGACATTCTGCAAGCCTATATTGAACATTTACACTTTATGGATA
seq00015   CATAGAGTTCCAACACCATGATGTGGGCCTCGTTAGGTTTTGGGCTCACGGGAGTACACGTGGCTAGAACCAGCAGAACTACAGGCGTATACAGGCGTTTTGCTACGGCTTGGAGGTTATTGAGCAGCCCTAATCGCAGTTCGACTGCGACACTCAGCGAAGCTCGACTTTTAAAAGGGCTTCATCAGACTACGTAGTGCATCTCAAGAATGCACCCTGATGGAGGTCGCCAAGAGACGATTCCGGAAATAGATTCATACACAAACCAATATTACGAGGTGGGGGGTCCACATGGGGATATTATCACGGTAGTTTGAAGAGGACTAAGGGGTTATGTTCATCTTACGCGCGTGCGCTGGCGGACTCGGGCATAATTTCTTTGCAGGGTATCAGAGTCCTGACCAGCCGCCCGTACGCTGTCTAGCCCCATCTGGGGGAAGGTAACGTTTTGTCAGTCTCCAGATGACATCGAGTCTCGTTCTTTCACACTAACTATTCTAGCGAAACAGGAATCCTAAGACTATTAGGCTGGATATGTGATCGTCATGAACCGTCTCTGTCCATCCGTAAGACTGGGTCCGCTAACTATCACTATCTTGAATTATACCATTCTCTCTTGGCCTGGGGTGTGCGTCAACGAAGTATCGGGGTTCGATCTCTCCGTGGGAGCACGTCTGAGGCGACCTGCTACTGAATCGTCGCCGTCTGGCGCCCTGGCAGTGTCATGCGGCGAATGAGCGGACCACCGTATTTACGTTATTCTGTGAGGCTGGTATGAGCCATCAATGAGTCACCGTCAAATAACCATTTACCACTTGTGCGCAGACGCAACGCGAGCGCGGATACGCCCCTACTTTTTTCAACGAACAACGGCCCCCCCGTGAGTGTAGGGTATGGGGCGCGGTCCTGCTTCGTTTAGCCGCGTGACCTTGGGTCATTAACCTAGAAGCCCTACCGGAAACCATTATCTTCCGCCCTGGCAACTCAGCCGACCTTAATCAAGCGTACTACTTGTCCCAAACTGGAGCAGCACTGGTCCGAAATCAAGCGTCAACTAGACGAGGCAGAAATCGCCGCTCGCGCTGTGTCTCCTTGTATAACCCAGGCTGAGGTAGATCGATATCATGTCGGATTCGACTGTATTTGCGACTCTTTCTGTTACGCTCACTCATTGACTATTAACCGTGAAACCCCACTTAGGCTCCTGTAATGGTGCGCGTTAGTCCGACAGATCACCTACGTATGAATTCTTACCAAGTGCTCCTGGAGTATAGCAGCACTGTAGATGACTTGGTGATGCCAGCTTCAGTTCGTGCATCGGAAGTTGTTAGAATATGTAGACTGGCCAATGGCATCTTGTAAACCGGAGCTATCAGAAGTCACGGTTGACACTTGGCAAGTCATTTGGCTATACAGGTCGTTAGCCAATAGGGAACCGCAGACTCTGATGACTGAACATGCTCGTCCGGCCTGTTCTCGAAGGGTCTTTCTGCCGACCGAACTCTTATTAAAAGTCGCTGGAAGTACGACGGTGATCTGAATGTTTCAATGTGTTGTTCGAAATCGCTAGGAACTCAGGGATGCGCAAAGACTCTCGTATGTGCATGACCGAACACGTACCGCACATGATAGAGCTTTTAAACCGCCCAGAGGCCATCCACGGTCGATGTCTTGGACTCTGTTGTCGACGTTGGAACCTGAATTGATGTTATCCTCCCATCGCACTTCACCCGTCTTCGAACCTCGAGACTCTCTCAGGGAGGGCTCACACCCGGCTAACGGCAAGGCTAGTTCCAGGATATGAAGGGATAACAGACACGTGGACTGTCAGGGTCCACCCGCCTAGAGCCTAGCTCTTAAGTATAAATTCCGAGAGCATAATTATATGCGCAGATAATTTTAAGTTCTACATGTTGATGGTTTAACTCAGCTCGATTCGCTGGAGTGCTAGTAAGTGGTTTATCTTATTAAGTGGCAGGTACTGTCAGCACTTAGGCTCGACCGTATAGTAAGAATCTGGAGCGTCAATCTGTATGAAATGTATTTCCATGTGCGTAAACTCTCTCGTACGTACAAAACGCAGATCGCTTTATGAGGGCTGATTTGATCGTTGGCCGCTCAACATAGCACAGGGGCTGAGGCGTCGGGTCGTGCCGTCAATCGCGTGCAGTCTGCAAAAAGTCTCGATCGGATCAGCATCTCTACGAGAGAGATCGACGATAGGAGTAAGCTCCTCGCTATGACATTCTGCAAGCCTATATTGAACATTTACACTTTATGGATA
seq00016   CATAGAGTTCCAACACCATGATGTGGGCCTCGTTAGGTTTTGGGCTCACGGGAGTACACGTGGCTAGAACCAGCAGAACTACAGGCGTATACAGGCGTTTTGCTACGGCTTGGAGGTTATTGAGCAGCCCTAATCGCAGTTCGACTGCGACACTCAGCGAAGCTCGACTTTTAAAAGGGCTTCATCAGACTACGTAGTGCATCTCAAGAATGCACCCTGATGGAGGTCGCCAAGAGACGATTCCGGAAATAGATTCATACACAAACCAATATTACGAGGTGGGGGGTCCACATGGGGATATTATCACGGTAGTTTGAAGAGGACTAAGGGGTTATGTTCATCTTACGCGCGTGCGCTGGCGGACTCGGGCATAATTTCTTTGCAGGGTATCAGAGTCCTGACCAGCCGCCCGTACGCTGTCTAGCCCCATCTGGGGGAAGGTAACGTTTTGTCAGTCTCCAGATGACATCGAGTCTTGTTCTTTCACACTAACTATTCTAGCGAAACAGGAATCCTAAGACTATTAGGCTGGATATGTGATCGTCATGAACCGTCTCTGTCCATCCGTAAGACTGGGTCCGCTAACTATCACTATCTTGAATTATACCATTCTCTCTTGGCCTGGGGTGTGCGTCAACGAAGTATCGGGGTTCGATCTCTCCGTGGGAGCACGTCTGAGGCGACCTGCTACTGAATCGTCGCCGTCTGGCGCCCTGGCAGTGTCATGCGGCGAATGAGCGGACCACCGTATTTACGTTATTCTGTGAGGCTGGTATGAGCCATCAATGAGTCACCGTCAAATAACCATTTACCACTTGTGCGCAGACGCAACGCGAGCGCGGATACGCCCCTACTTTTTTCAACGAACAACGGCCCCCCCGTGAGTGTAGGGTATGGGGCGCGGTCCTGCTTCGTTTAGCCGCGTGACCTTGGGTCATTAACCTAGAAGCCCTACCGGAAACCATTATCTTCCGCCCTGGCAACTCAGCCGACCTTAATCAAGCGTACTACTTGTCCCAAACTGGAGCAGCACTGGTCCGAAATCAAGCGTCAACTAGACGAGGCAGAAATCGCCGCTCGCGCTGTGTCTCCTTGTATAACCCAGGCTGAGGTAGATCGATATCATGTCGGATTCGACTGTATTTGCGACTCTTTCTGTTACGCTCACTCATTGACTATTAACCGTGAAACCCCACTTAGGCTCCTGTAATGGTGCGCGTTAGTCCGACAGATCACCTACGTATGAATTCTTACCAAGTGCTCCTGGAGTATAGCAGCACTGTAGATGACTTGGTGATGCCAGCTTCAGTTCGTGCATCGGAAGTTGTTAGAATATGTAGACTGGCCAATGGCATCTTGTAAACCGGAGCTATCAGAAGTCACGGTTGACACTTGGCAAGTCATTTGGCTATACAGGTCGTTAGCCAATAGGGAACCGCAGACTCTGATGACTGAACATGCTCGTCCGGCCTGTTCTCGAAGGGTCTTTCTGCCGACCGAACTCTTATTAAAAGTCGCTGGAAGTACGACGGTGATCTGAATGTTTCAATGTGTTGTTCGAAATCGCTAGGAACTCAGGGATGCGCAAAGACTCTCGTATGTGCATGACCGAACACGTACCGCACATGATAGAGCTTTTAAACCGCCCAGAGGCCATCCACGGTCGATGTCTTGGACTCTGTTGTCGACGTTGGAACCTGAATTGATGTTATCCTCCCATCGCACTTCACCCGTCTTCGAACCTCGAGACTCTCTCAGGGAGGGCTCACACCCGGCTAACGGCAAGGCTAGTTCCAGGATATGAAGGGATAACAGACACGTGGACTGTCAGGGTCCACCCGCCTAGAGCCTAGCTCTTAAGTATAAATTCCGAGAGCATAATTATATGCGCAGATAATTTTAAGTTCTACATGTTGATGGTTTAACTCAGCTCGATTCGCTGGAGTGCTAGTAAGTGGTTTATCTTATTAAGTGGCAGGTACTGTCAGCACTTAGGCTCGACCGTATAGTAAGAATCTGGAGCGTCAATCTGTATGAAATGTATTTCCATGTGCGTAAACTCTCTCGTACGTACAAAACGCAGATCGCTTTATGAGGGCTGATTTGATCGTTGGCCGCTCAACATAGCACAGGGGCTGAGGCGTCGGGTCGTGCCGTCAATCGCGTGCAGTCTGCAAAAAGTCTCGATCGGATCAGCATCTCTACGAGAGAGATCGACGATAGGAGTAAGCTCCTCGCTATGACATTCTGCAAGCCTATATTGAACATTTACACTTTATGGATA
seq00017   CATAGAGTTCCAACACCATGATGTGGGCCTCGTTAGGTTTTGGGCTCACGGGAGTACACGTGGCTAGAACCAGCAGAACTACAGGCGTATACAGGCGTTTTGCTACGGCTTGGAGGTTATTGAGCAGCCCTAATCGCAGTTCGACTGCGACACTCAGCGAAGCTCGACTTTTAAAAGGGCTTCATCAGACTACGTAGTGCATCTCAAGAATGCACCCTGATGGAGGTCGCCAAGAGACGATTCCGGAAATAGATTCATACACAAACCAATATTACGAGGTGGGGGGTCCACATGGGGATATTATCACGGTAGTTTGAAGAGGACTAAGGGGTTATGTTCATCTTACGCGCGTGCGCTGGCGGACTCGGGCATAATTTCTTTGCAGGGTATCAGAGTCCTGACCAGCCGCCCGTACGCTGTCTAGCCCCATCTGGGGGAAGGTAACGTTTTGTCAGTCTCCAGATGACATCGAGTCTCGTTCTTTCACACTAACTATTCTAGCGAAACAGGAATCCTAAGACTATTAGGCTGGATATGTGATCGTCATGAACCGTCTCTGTCCATCCGTAAGACTGGGTCCGCTAACTATCACTATCTTGAATTATACCATTCTCTCTTGGCCTGGGGTGTGCGTCAACGAAGTATCGGGGTTCGATCTCTCCGTGGGAGCACGTCTGAGGCGACCTGCTACTGAATCGTCGCCGTCTGGCGCCCTGGCAGTGTCATGCGGCGAATGAGCGGACCACCGTATTTACGTTATTCTGTGAGGCTGGTATGAGCCATCAATGAGTCACCGTCAAATAACCATTTACCACTTGTGCGCAGACGCAACGCGAGCGCGGATACGCCCCTACTTTTTTCAACGAACAACGGCCCCCCCGTGAGTGTAGGGTATGGGGCGCGGTCCTGCTTCGTTTAGCCGCGTGACCTTGGGTCATTAACCTAGAAGCCCTACCGGAAACCATTATCTTCCGCCCTGGCAACTCAGCCGACCTTAATCAAGCGTACTACTTGTCCCAAACTGGAGCAGCACTGGTCCGAAATCAAGCGTCAACTAGACGAGGCAGAAATCGCCGCTCGCGCTGTGTCTCCTTGTATAACCCAGGCTGAGGTAGATCGATATCATGTCGGATTCGACTGTATTTGCGACTCTTTCTGTTACGCTCACTCATTGACTATTAACCGTGAAACCCCACTTAGGCTCCTGTAATGGTGCGCGTTAGTCCGACAGATCACCTACGTATGAATTCTTACCAAGTGCTCCTGGAGTATAGCAGCACTGTAGATGACTTGGTGATGCCAGCTTCAGTTCGTGCATCGGAAGTTGTTAGAATATGTAGACTGGCCAATGGCATCTTGTAAACCGGAGCTATCAGAAGTCACGGTTGACACTTGGCAAGTCATTTGGCTATACAGGTCGTTAGCCAATAGGGAACCGCAGACTCTGATGACTGAACATGCTCGTCCGGCCTGTTCTCGAAGGGTCTTTCTGCCGACCGAACTCTTATTAAAAGTCGCTGGAAGTACGACGGTGATCTGAATGTTTCAATGTGTTGTTCGAAATCGCTAGGAACTCAGGGATGCGCAAAGACTCTCGTATGTGCATGACCGAACACGTACCGCACATGATAGAGCTTTTAAACCGCCCAGAGGCCATCCACGGTCGATGTCTTGGACTCTGTTGTCGACGTTGGAACCTGAATTGATGTTATCCTCCCATCGCACTTCACCCGTCTTCGAACCTCGAGACTCTCTCAGGGAGGGCTCACACCCGGCTAACGGCAAGGCTAGTTCCAGGATATGAAGGGATAACAGACACGTGGACTGTCAGGGTCCACCCGCCTAGAGCCTAGCTCTTAAGTATAAATTCCGAGAGCATAATTATATGCGCAGATAATTTTAAGTTCTACATGTTGATGGTTTAACTCAGCTCGATTCGCTGGAGTGCTAGTAAGTGGTTTATCTTATTAAGTGGCAGGTACTGTCAGCACTTAGGCTCGACCGTATAGTAAGAATCTGGAGCGTCAATCTGTATGAAATGTATTTCCATGTGCGTAAACTCTCTCGTACGTACAAAACGCAGATCGCTTTATGAGGGCTGATTTGATCGTTGGCCGCTCAACATAGCACAGGGGCTGAGGCGTCGGGTCGTGCCGTCAATCGCGTGCAGTCTGCAAAAAGTCTCGATCGGATCAGCATCTCTACGAGAGAGATCGACGATAGGAGTAAGCTCCTCGCTATGACATTCTGCAAGCCTATATTGAACATTTACACTTTATGGATA
seq00018   CATAGAGTTCCAACACCATGATGTGGGCCTCGTTAGGTTTTGGGCTCATGGGAGTACACGTGGCTAGAACCAGCAGAACTACAGGCGTATACAGGCGTTTTGCTACGGCTTGGAGGTTATTGAGCAGCCCTAATCGCAGTTCGACTGCGACACTCAGCGAAGCTCGACTTTTAAAAGGGCTTCATCAGACTACGTAGTGCATCTCAAGAATGCACCCTGATGGAGGTCGCCAAGAGACGATTCCGGAAATAGATTCATACACAAACCAATATTACGAGGTGGGGGGTCCACATGGGGATATTATCACGGTAGTTTGAAGAGGACTAAGGGGTTATGTTCATCTTACGCGCGTGCGCTGGCGGACTCGGGCATAATTTCTTTGCAGGGTATCAGAGTCCTGACCAGCCGCCCGTACGCTGTCTAGCCCCATCTGGGGGAAGGTAACGTTTTGTCAGTCTCCAGATGACATCGAGTCTCGTTCTTTCACACTAACTATTCTAGCGAAACAGGAATCCTAAGACTATTAGGCTGGATATGTGATCGTCATGAACCGTCTCTGTCCATCCGTAAGACTGGGTCCGCTAACTATCACTATCTTGAATTATACCATTCTCTCTTGGCCTGGGGTGTGCGTCAACGAAGTATCGGGGTTCGATCTCTCCGTGGGAGCACGTCTGAGGCGACCTGCTACTGAATCGTCGCCGTCTCGCGCCCTGGCAGTGTCATGCGGCGAATGAGCGGACCACCGTATTTACGTTATTCTGTGAGGCTGGTATGAGCCATCAATGAGTCACCGTCAAATAACCATTTACCACTTGTGCGCAGACGCAACGCGAGCGCGGATACGCCCCTACTTTTTTCAACGAACAACGGCCCCCCCGTGAGTGTAGGGTATGGGGCGCGGTCCTGCTTCGTTTAGCCGCGTGACCTTGGGTCATTAACCTAGAAGCCCTACCGGAAACCATTATCTTCCGCCCTGGCAACTCAGCCGACCTTAATCAAGCGTACTACTTGTCCCAAACTGGAGCAGCACTGGTCCGAAATCAAGCGTCAACTAGACGAGGCAGAAATCGCCGCTCGCGCTGTGTCTCCTTGTATAACCCAGGCTGAGGTAGATCGATATCATGTCGGATTCGACTGTATTTGCGACTCTTTCTGTTACGCTCACTCATTGACTATTAACCGTGAAACCCCACTTAGGCTCCTGTAATGGTGCGCGTTAGTCCGACAGATCACCTACGTATGAATTCTTACCAAGTGCTCCTGGAGTATAGCAGCACTGTAGATGACTTGGTGATGCCAGCTTCAGTTCGTGCATCGGAAGTTGTTAGAATATGTAGACTGGCCAATGGCATCTTGTAAACCGGAGCTATCAGAAGTCACGGTTGACACTTGGCAAGTCATTTGGCTATACAGGTCGTTAGCCAATAGGGAACCGCAGACTCTGATGACTGAACATGCTCGTCCGGCCTGTTCTCGAAGGGTCTTTCTGCCGACCGAACTCTTATTAAAAGTCGCTGGAAGTACGACGGTGATCTGAATGTTTCAATGTGTTGTTCGAAATCGCTAGGAACTCAGGGATGCGCAAAGACTCTCGTATGTGCATGACCGAACACGTACCGCACATGATAGAGCTTTTAAACCGCCCAGAGGCCATCCACGGTCGATGTCTTGGACTCTGTTGTCGACGTTGGAACCTGAATTGATGTTATCCTCCCATCGCACTTCACCCGTCTTCGAACCTCGAGACTCTCTCAGGGAGGGCTCACACCCGGCTAACGGCAAGGCTAGTTCCAGGATATGAAGGGATAACAGACACGTGGACTGTCAGGGTCCACCCGCCTAGAGCCTAGCTCTTAAGTATAAATTCCGAGAGCATAATTATATGCGCAGATAATTTTAAGTTCTACATGTTGATGGTTTAACTCAGCTCGATTCGCTGGAGTGCTAGTAAGTGGTTTATCTTATTAAGTGGCAGGTACTGTCAGCACTTAGGCTCGACCGTATAGTAAGAATCTGGAGCGTCAATCTGTATGAAATGTATTTCCATGTGCGTAAACTCTCTCGTACGTACAAAACGCAGATCGCTTTATGAGGGCTGATTTGATCGTTGGCCGCTCAACATAGCACAGGGGCTGAGGCGTCGGGTCGTGCCGTCAATCGCGTGCAGTCTGCAAAAAGTCTCGATCGGATCAGCATCTCTACGAGAGAGATCGACGATAGGAGTAAGCTCCTCGCTATGACATTCTGCAAGCCTATATTGAACATTTACACTTTATGGATA
seq00019   CATAGAGTTCCAACACCATGATGTGGGCCTCGTTAGGTTTTGGGCTCACGGGAGTACACGTGGCTAGAACCAGCAGAACTACAGGCGTATACAGGCGTTTTGCTACGGCTTGGAGGTTATTGAGCAGCCCTAATCGCAGTTCGACTGCGACACTCAGCGAAGCTCGACTTTTAAAAGGGCTTCATCAGACTACGTAGTGCATCTCAAGAATGCACCCTGATGGAGGTCGCCAAGAGACGATTCCGGAAATAGATTCATACACAAACCAATATTACGAGGTGGGGGGTCCACATGGGGATATTATCACGGTAGTTTGAAGAGGACTAAGGGGTTATGTTCATCTTACGCGCGTGCGCTGGCGGACTCGGGCATAATTTCTTTGCAGGGTATCAGAGTCCTGACCAGCCGCCCGTACGCTGTCTAGCCCCATCTGGGGGAAGGTAACGTTTTGTCAGTCTCCAGATGACATCGAGTCTCGTTCTTTCACACTAACTATTCTAGCGAAACAGGAATCCTAAGACTATTAGGCTGGATATGTGATCGTCATGAACCGTCTCTGTCCATCCGTAAGACTGGGTCCGCTAACTATCACTATCTTGAATTATACCATTCTCTCTTGGCCTGGGGTGTGCGTCAACGAAGTATCGGGGTTCGATCTCTCCGTGGGAGCACGTCTGAGGCGACCTGCTACTGAATCGTCGCCGTCTGGCGCCCTGGCAGTGTCATGCGGCGAATGAGCGGACCACCGTATTTACGTTATTCTGTGAGGCTGGTATGAGCCATCAATGAGTCACCGTCAAATAACCATTTACCACTTGTGCGCAGACGCAACGCGAGCGCGGATACGCCCCTACTTTTTTCAACGAACAACGGCCCCCCCGTGAGTGTAGGGTATGGGGCGCGGTCCTGCTTCGTTTAGCCGCGTGACCTTGGGTCATTAACCTAGAAGCCCTACCGGAAACCATTATCTTCCGCCCTGGCAACTCAGCCGACCTTAATCAAGCGTACTACTTGTCCCAAACTGGAGCAGCACTGGTCCGAAATCAAGCGTCAACTAGACGAGGCAGAAATCGCCGCTCGCGCTGTGTCTCCTTGTATAACCCAGGCTGAGGTAGATCGATATCATGTCGGATTCGACTGTATTTGCGACTCTTTCTGTTACGCTCACTCATTGACTATTAACCGTGAAACCCCACTTAGGCTCCTGTAATGGTGCGCGTTAGTCCGACAGATCACCTACGTATGAATTCTTACCAAGTGCTCCTGGAGTATAGCAGCACTGTAGATGACTTGGTGATGCCAGCTTCAGTTCGTGCATCGGAAGTTGTTAGAATATGTAGACTGGCCAATGGCATCTTGTAAACCGGAGCTATCAGAAGTCACGGTTGACACTTGGCAAGTCATTTGGCTATACAGGTCGTTAGCCAATAGGGAACCGCAGACTCTGATGACTGAACATGCTCGTCCGGCCTGTTCTCGAAGGGTCTTTCTGCCGACCGAACTCTTATTAAAAGTCGCTGGAAGTACGACGGTGATCTGAATGTTTCAATGTGTTGTTCGAAATCGCTAGGAACTCAGGGATGCGCAAAGACTCTCGTATGTGCATGACCGAACACGTACCGCACATGATAGAGCTTTTAAACCGCCCAGAGGCCATCCACGGTCGATGTCTTGGACTCTGTTGTCGACGTTGGAACCTGAATTGATGTTATCCTCCCATCGCACTTCACCCGTCTTCGAACCTCGAGACTCTCTCAGGGAGGGCTCACACCCGGCTAACGGCAAGGCTAGTTCCAGGATATGAAGGGATAACAGACACGTGGACTGTCAGGGTCCACCCGCCTAGAGCCTAGCTCTTAAGTATAAATTCCGAGAGCATAATTATATGCGCAGATAATTTTAAGTTCTACATGTTGATGGTTTAACTCAGCTCGATTCGCTGGAGTGCTAGTAAGTGGTTTATCTTATTAAGTGGCAGGTACTGTCAGCACTTAGGCTCGACCGTATAGTAAGAATCTGGAGCGTCAATCTGTATGAAATGTATTTCCATGTGCGTAAACTCTCTCGTACGTACAAAACGCAGATCGCTTTATGAGGGCTGATTTGATCGTTGGCCGCTCAACATAGCACAGGGGCTGAGGCGTCGGGTCGTGCCGTCAATCGCGTGCAGTCTGCAAAAAGTCTCGATCGGATCAGCATCTCTACGAGAGAGATCGACGATAGGAGTAAGCTCCTCGCTATGACATTCTGCAAGCCTATATTGAACATTTACACTTTATGGATA
seq00020   CATAGAGTTCCAACACCATGATGTGGGCCTCGTTAGGTTTTGGGCTCACGGGAGTACACGTGGCTAGAACCAGCAGAACTACAGGCGTATACAGGCGTTTTGCTACGGCTTGGAGGTTATTGAGCAGCCCTAATCGCAGTTCGACTGCGACACTCAGCGAAGCTCGACTTTTAAAAGGGCTTCATCAGACTACGTAGTGCATCTCAAGAATGCACCCTGATGGAGGTCGCCAAGAGACGATTCCGGAAATAGATTCATACACAAACCAATATTACGAGGTGGGGGGTCCACATGGGGATATTATCACGGTAGTTTGAAGAGGACTAAGGGGTTATGTTCATCTTACGCGCGTGCGCTGGCGGACTCGGGCATAATTTCTTTGCAGGGTATCAGAGTCCTGACCAGCCGCCCGTACGCTGTCTAGCCCCATCTGGGGGAAGGTAACGTTTTGTCAGTCTCCAGATGACATCGAGTCTCGTTCTTTCACACTAACTATTCTAGCGAAACAGGAATCCTAAGACTATTAGGCTGGATATGTGATCGTCATGAACCGTCTCTGTCCATCCGTAAGACTGGGTCCGCTAACTATCACTATCTTGAATTATACCATTCTCTCTTGGCCTGGGGTGTGCGTCAACGAAGTATCGGGGTTCGATCTCTCCGTGGGAGCACGTCTGAGGCGACCTGCTACTGAATCGTCGCCGTCTGGCGCCCTGGCAGTGTCATGCGGCGAATGAGCGGACCACCGTATTTACGTTATTCTGTGAGGCTGGTATGAGCCATCAATGAGTCACCGTCAAATAACCATTTACCACTTGTGCGCAGACGCAACGCGAGCGCGGATACGCCCCTACTTTTTTCAACGAACAACGGCCCCCCCGTGAGTGTAGGGTATGGGGCGCGGTCCTGCTTCGTTTAGCCGCGTGACCTTGGGTCATTAACCTAGAAGCCCTACCGGAAACCATTATCTTCCGCCCTGGCAACTCAGCCGACCTTAATCAAGCGTACTACTTGTCCCAAACTGGAGCAGCACTGGTCCGAAATCAAGCGTCAACTAGACGAGGCAGAAATCGCCGCTCGCGCTGTGTCTCCTTGTATAACCCAGGCTGAGGTAGATCGATATCATGTCGGATTCGACTGTATTTGCGACTCTTTCTGTTACGCTCACTCATTGACTATTAACCGTGAAACCCCACTTAGGCTCCTGTAATGGTGCGCGTTAGTCCGACAGATCACCTACGTATGAATTCTTACCAAGTGCTCCTGGAGTATAGCAGCACTGTAGATGACTTGGTGATGCCAGCTTCAGTTCGTGCATCGGAAGTTGTTAGAATATGTAGACTGGCCAATGGCATCTTGTAAACCGGAGCTATCAGAAGTCACGGTTGACACTTGGCAAGTCATTTGGCTATACAGGTCGTTAGCCAATAGGGAACCGCAGACTCTGATGACTGAACATGCTCGTCCGGCCTGTTCTCGAAGGGTCTTTCTGCCGACCGAACTCTTATTAAAAGTCGCTGGAAGTACGACGGTGATCTGAATGTTTCAATGTGTTGTTCGAAATCGCTAGGAACTCAGGGATGCGCAAAGACTCTCGTATGTGCATGACCGAACACGTACCGCACATGATAGAGCTTTTAAACCGCCCAGAGGCCATCCACGGTCGATGTCTTGGACTCTGTTGTCGACGTTGGAACCTGAATTGATGTTATCCTCCCATCGCACTTCACCCGTCTTCGAACCTCGAGACTCTCTCAGGGAGGGCTCACACCCGGCTACCGGCAAGGCTAGTTCCAGGATATGAAGGGATAACAGACACGTGGACTGTCAGGGTCCACCCGCCTAGAGCCTAGCTCTTAAGTATAAATTCCGAGAGCATAATTATATGCGCAGATAATTTTAAGTTCTACATGTTGATGGTTTAACTCAGCTCGATTCGCTGGAGTGCTAGTAAGTGGTTTATCTTATTAAGTGGCAGGTACTGTCAGCACTTAGGCTCGACCGTATAGTAAGAATCTGGAGCGTCAATCTGTATGAAATGTATTTCCATGTGCGTAAACTCTCTCGTACGTACAAAACGCAGATCGCTTTATGAGGGCTGATTTGATCGTTGGCCGCTCAACATAGCACAGGGGCTGAGGCGTCGGGTCGTGCCGTCAATCGCGTGCAGTCTGCAAAAAGTCTCGATCGGATCAGCATCTCTACGAGAGAGATCGACGATAGGAGTAAGCTCCTCGCTATGACATTCTGCAAGCCTATATTGAACATTTACACTTTATGGATA
seq00021   CATAGAGTTCCAACACCATGATGTGGGCCTCGTTAGGTTTTGGGCTCACGGGAGTACACGTGGCTAGAACCAGCAGAACTACAGGCGTATACAGGCGTTTTGCTACGGCTTGGAGGTTATTGAGCAGCCCTAATCGCAGTTCGACTGCGACACTCAGCGAAGCTCGACTTTTAAAAGGGCTTCATCAGACTACGTAGTGCATCTCAAGAATGCACCCTGATGGAGGTCGCCAAGAGACGATTCCGGAAATAGATTCATACACAAACCAATATTACGAGGTGGGGGGTCCACATGGGGATATTATCACGGTAGTTTGAAGAGGACTAAGGGGTTATGTTCATCTTACGCGCGTGCGCTGGCGGACTCGGGCATAATTTCTTTGCAGGGTATCAGAGTCCTGACCAGCCGCCCGTACGCTGTCTAGCCCCATCTGGGGGAAGGTAAGGTTTTGTCAGTCTCCAGATGACATCGAGTCTCGTTCTTTCACACTAACTATTCTAGCGAAACAGGAATCCTAAGACTATTAGGCTGGATATGTGATCGTCATGAACCGTCTCTGTCCATCCGTAAGACTGGGTCCGCTAACTATCACTATCTTGAATTATACCATTCTCTCTTGGCCTGGGGTGTGCGTCAACGAAGTATCGGGGTTCGATCTCTCCGTGGGAGCACGTCTGAGGCGACCTGCTACTGAATCGTCGCCGTCTGGCGCCCTGGCAGTGTCATGCGGCGAATGAGCGGACCACCGTATTTACGTTATTCTGTGAGGCTGGTATGAGCCATCAATGAGTCACCGTCAAATAACCATTTACCACTTGTGCGCAGACGCAACGCGAGCGCGGATACGCCCCTACTTTTTTCAACGAACAACGGCCCCCCCGTGAGTGTAGGGTATGGGGCGCGGTCCTGCTTCGTTTAGCCGCGTGACCTTGGGTCATTAACCTAGAAGCCCTACCGGAAACCATTATCTTCCGCCCTGGCAACTCAGCCGACCTTAATCAAGCGTACTACTTGTCCCAAACTGGAGCAGCACTGGTCCGAAATCAAGCGTCAACTAGACGAGGCAGAAATCGCCGCTCGCGCTGTGTCTCCTTGTATAACCCAGGCTGAGGTAGATCGATATCATGTCGGATTCGACTGTATTTGCGACTCTTTCTGTTACGCTCACTCATTGACTATTAACCGTGAAACCCCACTTAGGCTCCTGTAATGGTGCGCGTTAGTCCGACAGATCACCTACGTATGAATTCTTACCAAGTGCTCCTGGAGTATAGCAGCACTGTAGATGACTTGGTGATGCCAGCTTCAGTTCGTGCATCGGAAGTTGTTAGAATATGTAGACTGGCCAATGGCATCTTGTAAACCGGAGCTATCAGAAGTCACGGTTGACACTTGGCAAGTCATTTGGCTATACAGGTCGTTAGCCAATAGGGAACCGCAGACTCTGATGACTGAACATGCTCGTCCGGCCTGTTCTCGAAGGGTCTTTCTGCCGACCGAACTCTTATTAAAAGTCGCTGGAAGTACGACGGTGATCTGAATGTTTCAATGTGTTGTTCGAAATCGCTAGGAACTCAGGGATGCGCAAAGACTCTCGTATGTGCATGACCGAACACGTACCGCACATGATAGAGCTTTTAAACCGCCCAGAGGCCATCCACGGTCGATGTCTTGGACTCTGTTGTCGACGTTGGAACCTGAATTGATGTTATCCTCCCATCGCACTTCACCCGTCTTCGAACCTCGAGACTCTCTCAGGGAGGGCTCACACCCGGCTACCGGCAAGGCTAGTTCCAGGATATGAAGGGATAACAGACACGTGGACTGTCAGGGTCCACCCGCCTAGAGCCTAGCTCTTAAGTATAAATTCCGAGAGCATAATTATATGCGCAGATAATTTTAAGTTCTACATGTTGATGGTTTAACTCAGCTCGATTCGCTGGAGTGCTAGTAAGTGGTTTATCTTATTAAGTGGCAGGTACTGTCAGCACTTAGGCTCGACCGTATAGTAAGAATCTGGAGCGTCAATCTGTATGAAATGTATTTCCATGTGCGTAAACTCTCTCGTACGTACAAAACGCAGATCGCTTTATGAGGGCTGATTTGATCGTTGGCCGCTCAACATAGCACAGGGGCTGAGGCGTCGGGTCGTGCCGTCAATCGCGTGCAGTCTGCAAAAAGTCTCGATCGGATCAGCATCTCTACGAGAGAGATCGACGATAGGAGTAAGCTCCTCGCTATGACATTCTGCAAGCCTATATTGAACATTTACACTTTATGGATA
seq00022   CATAGAGTTCCAACACCATGATGTGGGCCTCGTTAGGTTTTGGGCTCACGGGAGTACACGTGGCTAGAACCAGCAGAACTACAGGCGTATACAGGCGTTTTGCTACGGCTTGGAGGTTATTGAGCAGCCCTAATCGCAGTTCGACTGCGACACTCAGCGCAGCTCGACTTTTAAAAGGGCTTCATCAGACTACGTAGTGCATCTCAAGAATGCACCCTGATGGAGGTCGCCAAGAGACGATTCCGGAAATAGATTCATACACAAACCAATATTACGAGGTGGGGGGTCCACATGGGGATATTATCACGGTAGTTTGAAGAGGACTAAGGGGTTATGTTCATCTTACGCGCGTGCGCTGGCGGACTCGGGCATAATTTCTTTGCAGGGTATCAGAGTCCTGACCAGCCGCCCGTACGCTGTCTAGCCCCATCTGGGGGAAGGTAACGTTTTGTCAGTCTCCAGATGACATCGAGTCTCGTTCTTTCACACTAACTATTCTAGCGAAACAGGAATCCTAAGACTATTAGGCTGGATATGTGATCGTCATGAACCGTCTCTGTCCATCCGTAAGACTGGGTCCGCTAACTATCACTATCTTGAATTATACCATTCTCTCTTGGCCTGGGGTGTGCGTCAACGAAGTATCGGGGTTCGATCTCTCCGTGGGAGCACGTCTGAGGCGACCTGCTACTGAATCGTCGCCGTCTGGCGCCCTGGCAGTGTCATGCGGCGAATGAGCGGACCACCGTATTTACGTTATTCTGTGAGGCTGGTATGAGCCATCAATGAGTCACCGTCTAATAACCATTTACCACTTGTGCGCAGACGCAACGCGAGCGCGGATACGCCCCTACTTTTTTCAACGAACAACGGCCCCCCCGTGAGTGTAGGGTATGGGGCGCGGTCCTGCTTCGTTTAGCCGCGTGACCTTGGGTCATTAACCTAGAAGCCCTACCGGAAACCATTATCTTCCGCCCTGGCAACTCAGCCGACCTTAATCAAGCGTACTACTTGTCCCAAACTGGAGCAGCACTGGTCCGAAATCAAGCGTCAACTAGACGAGGCAGAAATCGCCGCTCGCGCTGTGTCTCCTTGTATAACCCAGGCTGAGGTAGATCGATATCATGTCGGATTCGACTGTATTTGCGACTCTTTCTGTTACGCTCACTCATTGACTATTAACCGTGAAACCCCACTTAGGCTCCTGTAATGGTGCGCGTTAGTCCGACAGATCACCTACGTATGAATTCTTACCAAGTGCTCCTGGAGTATAGCAGCACTGTAGATGACTTGGTGATGCCAGCTTCAGTTCGTGCATCGGAAGTTGTTAGAATATGTAGACTGGCCAATGGCATCTTGTAAACCGGAGCTATCAGAAGTCACGGTTGACACTTGGCAAGTCATTTGGCTATACAGGTCGTTAGCCAATAGGGAACCGCAGACTCTGATGACTGAACATGCTCGTCCGGCCTGTTCTCGAAGGGTCTTTCTGCCGACCGAACTCTTATTAAAAGTCGCTGGAAGTACGACGGTGATCTGAATGTTTCAATGTGTTGTTCGAAATCGCTAGGAACTCAGGGATGCGCAAAGACTCTCGTATGTGCATGACCGAACACGTACCGCACATGATAGAGCTTTTAAACCGCCCAGAGGCCATCCACGGTCGATGTCTTGGACTCTGTTGTCGACGTTGGAACCTGAATTGATGTTATCCTCCCATCGCACTTCACCCGTCTTCGAACCTCGAGACTCTCTCAGGGAGGGCTCACACCCGGCTACCGGCAAGGCTAGTTCCAGGATATGAAGGGATAACAGACACGTGGACTGTCAGGGTCCACCCGCCTAGAGCCTAGCTCTTAAGTATAAATTCCGAGAGCATAATTATCTGCGCAGATAATTTTAAGTTCTACATGTTGATGGTTTAACTCAGCTCGATTCGCTGGAGTGCTAGTAAGTGGTTTATCTTATTAAGTGGCAGGTACTGTCAGCACTTAGGCTCGACCGTATAGTAAGAATCTGGAGCGTCAATCTGTATGAAATGTATTTCCATGTGCGTAAACTCTCTCGTACGTACAAAACGCAGATCGCTTTATGAGGGCTGATTTGATCGTTGGCCGCTCAACATAGCACAGGGGCTGAGGCGTCGGGTCGTGCCGTCAATCGCGTGCAGTCTGCAAAAAGTCTCGATCGGATCAGCATCTCTACGAGAGAGATCGACGATAGGAGTAAGCTCCTCGCTATGACATTCTGCAAGCCTATATTGAACATTTACACTTTATGGATA
seq00023   CATAGAGTTCCAACACCATGATGTGGGCCTCGTTAGGTTTTGGGCTCACGGGAGTACACGTGGCTAGAACCAGCAGAACTACAGGCGTATACAGGCGTTTTGCTACGGCTTGGAGGTTATTGAGCAGCCCTAATCGCAGTTCGACTGCGACACTCAGCGAAGCTCGACTTTTAAAAGGGCTTCATCAGACTACGTAGTGCATCTCAAGAATGCACCCTGATGGAGGTCGCCAAGAGACGATTCCGGAAATAGATTCATACACAAACCAATATTACGAGGTGGGGGGTCCACATGGGGATATTATCACGGTAGTTTGAAGAGGACTAAGGGGTTATGTTCATCTTACGCGCGTGCGCTGGCGGACTCGGGCATAATTTCTTTGCAGGGTATCAGAGTCCTGACCAGCCGCCCGTACGCTGTCTAGCCCCATCTGGGGGAAGGTAACGTTTTGTCAGTCTCCAGATGACATCGAGTCTCGTTCTTTCACACTAACTATTCTAGCGAAACAGGAATCCTAAGACTATTAGGCTGGATATGTGATCGTCATGAACCGTCTCTGTCCATCCGTAAGACTGGGTCCGCTAACTATCACTATCTTGAATTATACCATTCTCTCTTGGCCTGGGGTGTGCGTCAACGAAGTATCGGGGTTCGATCTCTCCGTGGGAGCACGTCTGAGGCGACCTGCTACTGAATCGTCGCCGTCTGGCGCCCTGGCAGTGTCATGCGGCGAATGAGCGGACCACCGTATTTACGTTATTCTGTGAGGCTGGTATGAGCCATCAATGAGTCACCGTCAAATAACCATTTACCACTTGTGCGCAGACGCAACGCGAGCGCGGATACGCCCCTACTTTTTTCAACGAACAACGGCCCCCCCGTGAGTGTAGGGTATGGGGCGCGGTCCTGCTTCGTTTAGCCGCGTGACCTTGGGTCATTAACCTAGAAGCCCTACCGGAAACCATTATCTTCCGCCCTGGCAACTCAGCCGACCTTAATCAAGCGTACTACTTGTCCCAAACTGGAGCAGCACTGGTCCGAAATCAAGCGTCAACTAGACGAGGCAGAAATCGCCGCTCGCGCTGTGTCTCCTTGTATAACCCAGGCTGAGGTAGATCGATATCATGTCGGATTCGACTGTATTTGCGACTCTTTCTGTTACGCTCACTCATTGACTATTAACCGTGAAACCCCACTTAGGCTCCTGTAATGGTGCGCGTTAGTCCGACAGATCACCTACGTATGAATTCTTACCAAGTGCTCCTGGAGTATAGCAGCACTGTAGATGACTTGGTGATGCCAGCTTCAGTTCGTGCATCGGAAGTTGTTAGAATATGTAGACTGGCCAATGGCATCTTGTAAACCGGAGCTATCAGAAGTCACGGTTGACACTTGGCAAGTCATTTGGCTATACAGGTCGTTAGCCAATAGGGAACCGCAGACTCTGATGACTGAACATGCTCGTCCGGCCTGTTCTCGAAGGGTCTTTCTGCCGACCGAACTCTTATTAAAAGTCGCTGGAAGTACGACGGTGATCTGAATGTTTCAATGTGTTGTTCGAAATCGCTAGGAACTCAGGGATGCGCAAAGACTCTCGTATGTGCATGACCGAACACGTACCGCACATGATAGAGCTTTTAAACCGCCCAGAGGCCATCCACGGTCGATGTCTTGGACTCTGTTGTCGACGTTGGAACCTGAATTGATGTTATCCTCCCATCGCACTTCACCCGTCTTCGAACCTCGAGACTCTCTCAGGGAGGGCTCACACCCGGCTAACGGCAAGGCTAGTTCCAGGATATGAAGGGATAACAGACACGTGGACTGTCAGGGTCCACCCGCCTAGAGCCTAGCTCTTAAGTATAAATTCCGAGAGCATAATTATATGCGCAGATAATTTTAAGTTCTACATGTTGATGGTTTAACTCAGCTCGATTCGCTGGAGTGCTAGTAAGTGGTTTATCTTATTAAGTGGCAGGTACTGTCAGCACTTAGGCTCGACCGTATAGTAAGAATCTGGAGCGTCAATCTGTATGAAATGTATTTCCATGTGCGTAAACTCTCTCGTACGTACAAAACGCAGATCGCTTTATGAGGGCTGATTTGATCGTTGGCCGCTCAACATAGCACAGGGGCTGAGGCGTCGGGTCGTGCCGTCAATCGCGTGCAGTCTGCAAAAAGTCTCGATCGGATCAGCATCTCTACGAGAGAGATCGACGATAGGAGTAAGCTCCTCGCTATGACATTCTGCAAGCCTATATTGAACATTTACACTTTATGGATA
seq00024   CATAGAGTTCCAACACCATGATGTGGGCCTCGTTAGGTTTTGGGCTCACGGGAGTACACGTGGCTAGAACCAGCAGAACTACAGGCGTATACAGGCGTTTTGCTACGGCTTGGAGGTTATTGAGCAGCCCTAATCGCAGTTCGACTGCGACACTCAGCGAAGCTCGACTTTTAAAAGGGCTTCATCAGACTACGTAGTGCATCTCAAGAATGCACCCTGATGGAGGTCGCCAAGAGACGATTCCGGAAATAGATTCATACACAAACCAATATTACGAGGTGGGGGGTCCACATGGGGATATTATCACGGTAGTTTGAAGAGGACTAAGGGGTTATGTTCATCTTACGCGCGTGCGCTGGCGGACTCGGGCATAATTTCTTTGCAGGGTATCAGAGTCCTGACCAGCCGCCCGTACGCTGTCTAGCCCCATCTGGGGGAAGGTAACGTTTTGTCAGTCTCCAGATGACATCGAGTCTCGTTCTTTCACACTAACTATTCTAGCGAAACAGGAATCCTAAGACTATTAGGCTGGATATGTGATCGTCATGAACCGTCTCTGTCCATCCGTAAGACTGGGTCCGCTAACTATCACTATCTTGAATTATACCATTCTCTCTTGGCCTGGGGTGTGCGTCAACGAAGTATCGGGGTTCGATCTCTCCGTGGGAGCACGTCTGAGGCGACCTGCTACTGAATCGTCGCCGTCTGGCGCCCTGGCAGTGTCATGCGGCGAATGAGCGGACCACCGTATTTACGTTATTCTGTGAGGCTGGTATGAGCCATCAATGAGTCACCGTCAAATAACCATTTACCACTTGTGCGCAGACGCAACGCGAGCGCGGATACGCCCCTACTTTTTTCAACGAACAACGGCCCCCCCGTGAGTGTAGGGTATGGGGCGCGGTCCTGCTTCGTTTAGCCGCGTGACCTTGGGTCATTAACCTAGAAGCCCTACCGGAAACCATTATCTTCCGCCCTGGCAACTCAGCCGACCTTAATCAAGCGTACTACTTGTCCCAAACTGGAGCAGCACTGGTCCGAAATCAAGCGTCAACTAGACGAGGCAGAAATCGCCGCTCGCGCTGTGTCTCCTTGTATAACCCAGGCTGAGGTAGATCGATATCATGTCGGATTCGACTGTATTTGCGACTCTTTCTGTTACGCTCACTCATTGACTATTAACCGTGAAACCCCACTTAGGCTCCTGTAATGGTGCGCGTTAGTCCGACAGATCACCTACGTATGAATTCTTACCAAGTGCTCCTGGAGTATAGCAGCACTGTAGATGACTTGGTGATGCCAGCTTCAGTTCGTGCATCGGAAGTTGTTAGAATATGTAGACTGGCCAATGGCATCTTGTAAACCGGAGCTATCAGAAGTCACGGTTGACACTTGGCAAGTCATTTGGCTATACAGGTCGTTAGCCAATAGGGAACCGCAGACTCTGATGACTGAACATGCTCGTCCGGCCTGTTCTCGAAGGGTCTTTCTGCCGACCGAACTCTTATTAAAAGTCGCTGGAAGTACGACGGTGATCTGAATGTTTCAATGTGTTGTTCGAAATCGCTAGGAACTCAGGGATGCGCAAAGACTCTCGTATGTGCATGACCGAACACGTACCGCACATGATAGAGCTTTTAAACCGCCCAGAGGCCATCCACGGTCGATGTCTTGGACTCTGTTGTCGACGTTGGAACCTGAATTGATGTTATCCTCCCATCGCACTTCACCCGTCTTCGAACCTCGAGACTCTCTCAGGGAGGGCTCACACCCGGCTAACGGCAAGGCTAGTTCCAGGATATGAAGGGATAACAGACACGTGGACTGTCAGGGTCCACCCGCCTAGAGCCTAGCTCTTAAGTATAAATTCCGAGAGCATAATTATATGCGCAGATAATTTTAAGTTCTACATGTTGATGGTTTAACTCAGCTCGATTCGCTGGAGTGCTAGTAAGTGGTTTATCTTATTAAGTGGCAGGTACTGTCAGCACTTAGGCTCGACCGTATAGTAAGAATCTGGAGCGTCAATCTGTATGAAATGTATTTCCATGTGCGTAAACTCTCTCGTACGTACAAAACGCAGATCGCTTTATGAGGGCTGATTTGATCGTTGGCCGCTCAACATAGCACAGGGGCTGAGGCGTCGGGTCGTGCCGTCAATCGCGTGCAGTCTGCAAAAAGTCTCGATCGGATCAGCATCTCTACGAGAGAGATCGACGATAGGAGTAAGCTCCTCGCTATGACATTCTGCAAGCCTATATTGAACATTTACACTTTATGGATA
seq00025   CATAGAGTTCCAACACCATGATGTGGGCCTCGTTAGGTTTTGGGCTCATGGGAGTACACGTGGCTAGAACCAGCAGAACTACAGGCGTATACAGGCGTTTTGCTACGGCTTGGAGGTTATTGAGCAGCCCTAATCGCAGTTCGACTGCGACACTCAGCGAAGCTCGACTTTTAAAAGGGCTTCATCAGACTACGTAGTGCATCTCAAGAATGCACCCTGATGGAGGTCGCCAAGAGACGATTCCGGAAATAGATTCATACACAAACCAATATTACGAGGTGGGGGGTCCACATGGGGATATTATCACGGTAGTTTGAAGAGGACTAAGGGGTTATGTTCATCTTACGCGCGTGCGCTGGCGGACTCGGGCATAATTTCTTTGCAGGGTATCAGAGTCCTGACCAGCCGCCCGTACGCTGTCTAGCCCCATCTGGGGGAAGGTAACGTTTTGTCAGTCTCCAGATGACATCGAGTCTCGTTCTTTCACACTAACTATTCTAGCGAAACAGGAATCCTAAGACTATTAGGCTGGATATGTGATCGTCATGAACCGTCTCTGTCCATCCGTAAGACTGGGTCCGCTAACTATCACTATCTTGAATGATACCATTCTCTCTTGGCCTGGGGTGTGCGTCAACGAAGTATCGGGGTTCGATCTCTCCGTGGGAGCACGTCTGAGGCGACCTGCTACTGAATCGTCGCCGTCTGGCGCCCTGGCAGTGTCATGCGGCGAATGAGCGGACCACCGTATTTACGTTATTCTGTGAGGCTGGTATGAGCCATCAATGAGTCACCGTCAAATAACCATTTACCACTTGTGCGCAGACGCAACGCGAGCGCGGATACGCCCCTACTTTTTTCAACGAACAACGGCCCCCCCGTGAGTGTAGGGTATGGGGCGCGGTCCTGCTTCGTTTAGCCGCGTGACCTTGGGTCATTAACCTAGAAGCCCTACCGGAAACCATTATCTTCCGCCCTGGCAACTCAGCCGACCTTAATCAAGCGTACTACTTGTCCCAAACTGGAGCAGCACTGGTCCGAAATCAAGCGTCAACTAGACGAGGCAGAAATCGCCGCTCGCGCTGTGTCTCCTTGTATAACCCAGGCTGAGGTAGATCGATATCATGTCGGATTCGACTGTATTTGCGACTCTTTCTGTTACGCTCACTCATTGACTATTAACCGTGAAACCCCACTTAGGCTCCTGTAATGGTGCGCGTTAGTCCGACAGATCACCTACGTATGAATTCTTACCAAGTGCTCCTGGAGTATAGCAGCACTGTAGATGACTTGGTGATGCCAGCTTCAGTTCGTGCATCGGAAGTTGTTAGAATATGTAGACTGGCCAATGGCATCTTGTAAACCGGAGCTATCAGAAGTCACGGTTGACACTTGGCAAGTCATTTGGCTATACAGGTCGTTAGCCAATAGGGAACCGCAGACTCTGATGACTGAACATGCTCGTCCGGCCTGTTCTCGAAGGGTCTTTCTGCCGACCGAACTCTTATTAAAAGTCGCTGGAAGTACGACGGTGATCTGAATGTTTCAATGTGTTGTTCGAAATCGCTAGGAACTCAGGGATGCGCAAAGACTCTCGTATGTGCATGACCGAACACGTACCGCACATGATAGAGCTTTTAAACCGCCCAGAGGCCATCCACGGTCGATGTCTTGGACTCTGTTGTCGACGTTGGAACCTGAATTGATGTTATCCTCCCATCGCACTTCACCCGTCTTCGAACCTCGAGACTCTCTCAGGGAGGGCTCACACCCGGCTAACGGCAAGGCTAGTTCCAGGATATGAAGGGATAACAGACACGTGGACTGTCAGGGTCCACCCGCCTAGAGCCTAGCTCTTAAGTATAAATTCCGAGAGCATAATTATATGCGCAGATAATTTTAAGTTCTACATGTTGATGGTTTAACTCAGCTCGATTCGCTGGAGTGCTAGTAAGTGGTTTATCTTATTAAGTGGCAGGTACTGTCAGCACTTAGGCTCGACCGTATAGTAAGAATCTGGAGCGTCAATCTGTATGAAATGTATTTCCATGTGCGTAAACTCTCTCGTACGTACAAAACGCAGATCGCTTTATGAGGGCTGATTTGATCGTTGGCCGCTCAACATAGCACAGGGGCTGAGGCGTCGGGTCGTGCCGTCAATCGCGTGCAGTCTGCAAAAAGTCTCGATCGGATCAGCATCTCTACGAGAGAGATCGACGATAGGAGTAAGCTCCTCGCTATGACATTCTGCAAGCCTATATTGAACATTTACACTTTATGGATA
seq00026   CATAGAGTTCCAACACCATGATGTGGGCCTCGTTAGGTTTTGGGCTCATGGGAGTACACGTGGCTAGAACCAGCAGAACTACAGGCGTATACAGGCGTTTTGCTACGGCTTGGAGGTTATTGAGCAGCCCTAATCGCAGTTCGACTGCGACACTCAGCGAAGCTCGACTTTTAAAAGGGCTTCATCAGACTACGTAGTGCATCTCAAGAATGCACCCTGATGGAGGTCGCCAAGAGACGATTCCGGAAATAGATTCATACACAAACCAATATTACGAGGTGGGGGGTCCACATGGGGATATTATCACGGTAGTTTGAAGAGGACTAAGGGGTTATGTTCATCTTACGCGCGTGCGCTGGCGGACTCGGGCATAATTTCTTTGCAGGGTATCAGAGTCCTGACCAGCCGCCCGTACGCTGTCTAGCCCCATCTGGGGGAAGGTAACGTTTTGTCAGTCTCCAGATGACATCGAGTCTCGTTCTTTCACACTAACTATTCTAGCGAAACAGGAATCCTAAGACTATTAGGCTGGATATGTGATCGTCATGAACCGTCTCTGTCCATCCGTAAGACTGGGTCCGCTAACTATCACTATCTTGAATGATACCATTCTCTCTTGGCCTGGGGTGTGCGTCAACGAAGTATCGGGGTTCGATCTCTCCGTGGGAGCACGTCTGAGGCGACCTGCTACTGAATCGTCGCCGTCTGGCGCCCTGGCAGTGTCATGCGGCGAATGAGCGGACCACCGTATTTACGTTATTCTGTGAGGCTGGTATGAGCCATCAATGAGTCACCGTCAAATAACCATTTACCACTTGTGCGCAGACGCAACGCGAGCGCGGATACGCCCCTACTTTTTTCAACGAACAACGGCCCCCCCGTGAGTGTAGGGTATGGGGCGCGGTCCTGCTTCGTTTAGCCGCGTGACCTTGGGTCATTAACCTAGAAGCCCTACCGGAAACCATTATCTTCCGCCCTGGCAACTCAGCCGACCTTAATCAAGCGTACTACTTGTCCCAAACTGGAGCAGCACTGGTCCGAAATCAAGCGTCAACTAGACGAGGCAGAAATCGCCGCTCGCGCTGTGTCTCCTTGTATAACCCAGGCTGAGGTAGATCGATATCATGTCGGATTCGACTGTATTTGCGACTCTTTCTGTTACGCTCACTCATTGACTATTAACCGTGAAACCCCACTTAGGCTCCTGTAATGGTGCGCGTTAGTCCGACAGATCACCTACGTATGAATTCTTACCAAGTGCTCCTGGAGTATAGCAGCACTGTAGATGACTTGGTGATGCCAGCTTCAGTTCGTGCATCGGAAGTTGTTAGAATATGTAGACTGGCCAATGGCATCTTGTAAACCGGAGCTATCAGAAGTCACGGTTGACACTTGGCAAGTCATTTGGCTATACAGGTCGTTAGCCAATAGGGAACCGCAGACTCTGATGACTGAACATGCTCGTCCGGCCTGTTCTCGAAGGGTCTTTCTGCCGACCGAACTCTTATTAAAAGTCGCTGGAAGTACGACGGTGATCTGAATGTTTCAATGTGTTGTTCGAAATCGCTAGGAACTCAGGGATGCGCAAAGACTCTCGTATGTGCATGACCGAACACGTACCGCACATGATAGAGCTTTTAAACCGCCCAGAGGCCATCCACGGTCGATGTCTTGGACTCTGTTGTCGACGTTGGAACCTGAATTGATGTTATCCTCCCATCGCACTTCACCCGTCTTCGAACCTCGAGACTCTCTCAGGGAGGGCTCACACCCGGCTAACGGCAAGGCTAGTTCCAGGATATGAAGGGATAACAGACACGTGGACTGTCAGGGTCCACCCGCCTAGAGCCTAGCTCTTAAGTATAAATTCCGAGAGCATAATTATATGCGCAGATAATTTTAAGTTCTACATGTTGATGGTTTAACTCAGCTCGATTCGCTGGAGTGCTAGTAAGTGGTTTATCTTATTAAGTGGCAGGTACTGTCAGCACTTAGGCTCGACCGTATAGTAAGAATCTGGAGCGTCAATCTGTATGAAATGTATTTCCATGTGCGTAAACTCTCTCGTACGTACAAAACGCAGATCGCTTTATGAGGGCTGATTTGATCGTTGGCCGCTCAACATAGCACAGGGGCTGAGGCGTCGGGTCGTGCCGTCAATCGCGTGCAGTCTGCAAAAAGTCTCGATCGGATCAGCATCTCTACGAGAGAGATCGACGATAGGAGTAAGCTCCTCGCTATGACATTCTGCAAGCCTATATTGAACATTTACACTTTATGGATA
seq00027   CATAGAGTTCCAACACCATGATGTGGGCCTCGTTAGGTTTTGGGCTCACGGGAGTACACGTGGCTAGAACCAGCAGAACTACAGGCGTATACAGGCGTTTTGCTACGGCTTGGAGGTTATTGAGCAGCCCTAATCGCAGTTCGACTGCGACACTCAGCGAAGCTCGACTTTTAAAAGGGCTTCATCAGACTACGTAGTGCATCTCAAGAATGCACCCTGATGGAGGTCGCCAAGAGACGATTCCGGAAATAGATTCATACACAAACCAATATTACGAGGTGGGGGGTCCACATGGGGATATTATCACGGTAGTTTGAAGAGGACTAAGGGGTTATGTTCATCTTACGCGCGTGCGCTGGCGGACTCGGGCATAATTTCTTTGCAGGGTATCAGAGTCCTGACCAGCCGCCCGTACGCTGTCTAGCCCCATCTGGGGGAAGGTAACGTTTTGTCAGTCTCCAGATGACATCGAGTCTCGTTCTTTCACACTAACTATTCTAGCGAAACAGGAATCCTAAGACTATTAGGCTGGATATGTGATCGTCATGAACCCTCTCTGTCCATCCGTAAGACTGGGTCCGCTAACTATCACTATCTTGAATTATACCATTCTCTCTTGGCCTGGGGTGTGCGTCAACGAAGTATCGGGGTTCGATCTCTCCGTGGGAGCACGTCTGAGGCGACCTGCTACTGAATCGTCGCCGTCTGGCGCCCTGGCAGTGTCATGCGGCGAATGAGCGGACCACCGTATTTACGTTATTCTGTGAGGCTGGTATGAGCCATCAATGAGTCACCGTCAAATAACCATTTACCACTTGTGCGCAGACGCAACGCGAGCGCGGATACGCCCCTACTTTTTTCAACGAACAACGGCCCCCCCGTGAGTGTAGGGTATGGGGCGCGGTCCTGCTTCGTTTAGCCGCGTGACCTTGGGTCATTAACCTAGAAGCCCTACCGGAAACCATTATCTTCCGCCCTGGCAACTCAGCCGACCTTAATCAAGCGTACTACTTGTCCCAAACTGGAGCAGCACTGGTCCGAAATCAAGCGTCAACTAGACGAGGCAGAAATCGCCGCTCGCGCTGTGTCTCCTTGTATAACCCAGGCTGAGGTAGATCGATATCATGTCGGATTCGACTGTATTTGCGACTCTTTCTGTTACGCTCACTCATTGACTATTAACCGTGAAACCCCACTTAGGCTCCTGTAATGGTGCGCGTTAGTCCGACAGATCACCTACGTATGAATTCTTACCAAGTGCTCCTGGAGTATAGCAGCACTGTAGATGACTTGGTGATGCCAGCTTCAGTTCGTGCATCGGAAGTTGTTAGAATATGTAGACTGGCCAATGGCATCTTGTAAACCGGAGCTATCAGAAGTCACGGTTGACACTTGGCAAGTCATTTGGCTATACAGGTCGTTAGCCAATAGGGAACCGCAGACTCTGATGACTGAACATGCTCGTCCGGCCTGTTCTCGAAGGGTCTTTCTGCCGACCGAACTCTTATTAAAAGTCGCTGGAAGTACGACGGTGATCTGAATGTTTCAATGTGTTGTTCGAAATCGCTAGGAACTCAGGGATGCGCAAAGACTCTCGTATGTGCATGACCGAACACGTACCGCACATGATAGAGCTTTTAAACCGCCCAGAGGCCATCCACGGTCGATGTCTTGGACTCTGTTGTCGACGTTGGAACCTGAATTGATGTTATCCTCCCATCGCACTTCACCCGTCTTCGAACCTCGAGACTCTCTCAGGGAGGGCTCACACCCGGCTAACGGCAAGGCTAGTTCCAGGATATGAAGGGATAACAGACACGTGGACTGTCAGGGTCCACCCGCCTAGAGCCTAGCTCTTAAGTATAAATTCCGAGAGCATAATTATATGCGCAGATAATTTTAAGTTCTACATGTTGATGGTTTAACTCAGCTCGATTCGCTGGAGTGCTAGTAAGTGGTTTATCTTATTAAGTGGCAGGTACTGTCAGCACTTAGGCTCGACCGTATAGTAAGAATCTGGAGCGTCAATCTGTATGAAATGTATTTCCATGTGCGTAAACTCTCTCGTACGTACAAAACGCAGATCGCTTTATGAGGGCTGATTTGATCGTTGGCCGCTCAACATAGCACAGGGGCTGAGGCGTCGGGTCGTGCCGTCAATCGCGTGCAGTCTGCAAAAAGTCTCGATCGGATCAGCATCTCTACGAGAGAGATCGACGATAGGAGTAAGCTCCTCGCTATGACATTCTGCAAGCCTATATTGAACATTTACACTTTATGGATA
seq00028   CATAGAGTTCCAACACCATGATGTGGGCCTCGTTAGGTTTTGGGCTCATGGGAGTACACGTGGCTAGAACCAGCAGAACTACAGGCGTATACAGGCGTTTTGCTACGGCTTGGAGGTTATTGAGCAGCCCTAATCGCAGTTCGACTGCGACACTCAGCGAAGCTCGACTTTTAAAAGGGCTTCATCAGACTACGTAGTGCATCTCAAGAATGCACCCTGATGGAGGTCGCCAAGAGACGATTCCGGAAATAGATTCATACACAAACCAATATTACGAGGTGGGGGGTCCACATGGGGATATTATCACGGTAGTTTGAAGAGGACTAAGGGGTTATGTTCATCTTACGCGCGTGCGCTGGCGGACTCGGGCATAATTTCTTTGCAGGGTATCAGAGTCCTGACCAGCCGCCCGTACGCTGTCTAGCCCCATCTGGGGGAAGGTAACGTTTTGTCAGTCTCCAGATGACATCGAGTCTCGTTCTTTCACACTAACTATTCTAGCGAAACAGGAATCCTAAGACTATTAGGCTGGATATGTGATCGTCATGAACCGTCTCTGTCCATCCGTAAGACTGGGTCCGCTAACTATCACTATCTTGAATGATACCATTCTCTCTTGGCCTGGGGTGTGCGTCAACGAAGTATCGGGGTTCGATCTCTCCGTGGGAGCACGTCTGAGGCGACCTGCTACTGAATCGTCGCCGTCTGGCGCCCTGGCAGTGTCATGCGGCGAATGAGCGGACCACCGTATTTACGTTATTCTGTGAGGCTGGTATGAGCCATCAATGAGTCACCGTCAAATAACCATTTACCACTTGTGCGCAGACGCAACGCGAGCGCGGATACGCCCCTACTTTTTTCAACGAACAACGGCCCCCCCGTGAGTGTAGGGTATGGGGCGCGGTCCTGCTTCGTTTAGCCGCGTGACCTTGGGTCATTAACCTAGAAGCCCTACCGGAAACCATTATCTTCCGCCCTGGCAACTCAGCCGACCTTAATCAAGCGTACTACTTGTCCCAAACTGGAGCAGCACTGGTCCGAAATCAAGCGTCAACTAGACGAGGCAGAAATCGCCGCTCGCGCTGTGTCTCCTTGTATAACCCAGGCTGAGGTAGATCGATATCATGTCGGATTCGACTGTATTTGCGACTCTTTCTGTTACGCTCACTCATTGACTATTAACCGTGAAACCCCACTTAGGCTCCTGTAATGGTGCGCGTTAGTCCGACAGATCACCTACGTATGAATTCTTACCAAGTGCTCCTGGAGTATAGCAGCACTGTAGATGACTTGGTGATGCCAGCTTCAGTTCGTGCATCGGAAGTTGTTAGAATATGTAGACTGGCCAATGGCATCTTGTAAACCGGAGCTATCAGAAGTCACGGTTGACACTTGGCAAGTCATTTGGCTATACAGGTCGTTAGCCAATAGGGAACCGCAGACTCTGATGACTGAACATGCTCGTCCGGCCTGTTCTCGAAGGGTCTTTCTGCCGACCGAACTCTTATTAAAAGTCGCTGGAAGTACGACGGTGATCTGAATGTTTCAATGTGTTGTTCGAAATCGCTAGGAACTCAGGGATGCGCAAAGACTCTCGTATGTGCATGACCGAACACGTACCGCACATGATAGAGCTTTTAAACCGCCCAGAGGCCATCCACGGTCGATGTCTTGGACTCTGTTGTCGACGTTGGAACCTGAATTGATGTTATCCTCCCATCGCACTTCACCCGTCTTCGAACCTCGAGACTCTCTCAGGGAGGGCTCACACCCGGCTAACGGCAAGGCTAGTTCCAGGATATGAAGGGATAACAGACACGTGGACTGTCAGGGTCCACCCGCCTAGAGCCTAGCTCTTAAGTATAAATTCCGAGAGCATAATTATATGCGCAGATAATTTTAAGTTCTACATGTTGATGGTTTAACTCAGCTCGATTCGCTGGAGTGCTAGTAAGTGGTTTATCTTATTAAGTGGCAGGTACTGTCAGCACTTAGGCTCGACCGTATAGTAAGAATCTGGAGCGTCAATCTGTATGAAATGTATTTCCATGTGCGTAAACTCTCTCGTACGTACAAAACGCAGATCGCTTTATGAGGGCTGATTTGATCGTTGGCCGCTCAACATAGCACAGGGGCTGAGGCGTCGGGTCGTGCCGTCAATCGCGTGCAGTCTGCAAAAAGTCTCGATCGGATCAGCATCTCTACGAGAGAGATCGACGATAGGAGTAAGCTCCTCGCTATGACATTCTGCAAGCCTATATTGAACATTTACACTTTATGGATA
seq00029   CATAGAGTTCCAACACCATGATGTGGGCCTCGTTAGGTTTTGGGCTCACGGGAGTACACGTGGCTAGAACCAGCAGAACTACAGGCGTATACAGGCGTTTTGCTACGGCTTGGAGGTTATTGAGCAGCCCTAATCGCAGTTCGACTGCGACACTCAGCGAAGCTCGACTTTTAAAAGGGCTTCATCAGACTACGTAGTGCATCTCAAGAATGCACCCTGATGGAGGTCGCCAAGAGACGATTCCGGAAATAGATTCATACACAAACCAATATTACGAGGTGGGGGGTCCACATGGGGATATTATCACGGTAGTTTGAAGAGGACTAAGGGGTTATGTTCATCTTACGCGCGTGCGCTGGCGGACTCGGGCATAATTTCTTTGCAGGGTATCAGAGTCCTGACCAGCCGCCCGTACGCTGTCTAGCCCCATCTGGGGGAAGGTAACGTTTTGTCAGTCTCCAGATGACATCGAGTCTCGTTCTTTCACACTAACTATTCTAGCGAAACAGGAATCCTAAGACTATTAGGCTGGATATGTGATCGTCATGAACCGTCTCTGTCCATCCGTAAGACTGGGTCCGCTAACTATCACTATCTTGAATTATACCATTCTCTCTTGGCCTGGGGTGTGCGTCAACGAAGTATCGGGGTTCGATCTCTCCGTGGGAGCACGTCTGAGGCGACCTGCTACTGAATCGTCGCCGTCTGGCGCCCTGGCAGTGTCATGCGGCGAATGAGCGGACCACCGTATTTACGTTATTCTGTGAGGCTGGTATGAGCCATCAATGAGTCACCGTCAAATAACCATTTACCACTTGTGCGCAGACGCAACGCGAGCGCGGATACGCCCCTACTTTTTTCAACGAACAACGGCCCCCCCGTGAGTGTAGGGTATGGGGCGCGGTCCTGCTTCGTTTAGCCGCGTGACCTTGGGTCATTAACCTAGAAGCCCTACCGGAAACCATTATCTTCCGCCCTGGCAACTCAGCCGACCTTAATCAAGCGTACTACTTGTCCCAAACTGGAGCAGCACTGGTCCGAAATCAAGCGTCAACTAGACGAGGCAGAAATCGCCGCTCGCGCTGTGTCTCCTTGTATAACCCAGGCTGAGGTAGATCGATATCATGTCGGATTCGACTGTATTTGCGACTCTTTCTGTTACGCTCACTCATTGACTATTAACCGTGAAACCCCACTTAGGCTCCTGTAATGGTGCGCGTTAGTCCGACAGATCACCTACGTATGAATTCTTACCAAGTGCTCCTGGAGTATAGCAGCACTGTAGATGACTTGGTGATGCCAGCTTCAGTTCGTGCATCGGAAGTTGTTAGAATATGTAGACTGGCCAATGGCATCTTGTAAACCGGAGCTATCAGAAGTCACGGTTGACACTTGGCAAGTCATTTGGCTATACAGGTCGTTAGCCAATAGGGAACCGCAGACTCTGATGACTGAACATGCTCGTCCGGCCTGTTCTCGAAGGGTCTTTCTGCCGACCGAACTCTTATTAAAAGTCGCTGGAAGTACGACGGTGATCTGAATGTTTCAATGTGTTGTTCGAAATCGCTAGGAACTCAGGGATGCGCAAAGACTCTCGTATGTGCATGACCGAACACGTACCGCACATGATAGAGCTTTTAAACCGCCCAGAGGCCATCCACGGTCGATGTCTTGGACTCTGTTGTCGACGTTGGAACCTGAATTGATGTTATCCTCCCATCGCACTTCACCCGTCTTCGAACCTCGAGACTCTCTCAGGGAGGGCTCACACCCGGCTAACGGCAAGGCTAGTTCCAGGATATGAAGGGATAACAGACACGTGGACTGTCAGGGTCCACCCGCCTAGAGCCTAGCTCTTAAGTATAAATTCCGAGAGCATAATTATATGCGCAGATAATTTTAAGTTCTACATGTTGATGGTTTAACTCAGCTCGATTCGCTGGAGTGCTAGTAAGTGGTTTATCTTATTAAGTGGCAGGTACTGTCAGCACTTAGGCTCGACCGTATAGTAAGAATCTGGAGCGTCAATCTGTATGAAATGTATTTCCATGTGCGTAAACTCTCTCGTACGTACAAAACGCAGATCGCTTTATGAGGGCTGATTTGATCGTTGGCCGCTCAACATAGCACAGGGGCTGAGGCGTCGGGTCGTGCCGTCAATCGCGTGCAGTCTGCAAAAAGTCTCGATCGGATCAGCATCTCTACGAGAGAGATCGACGATAGGAGTAAGCTCCTCGCTATGACATTCTGCAAGCCTATATTGAACATTTACACTTTATGGATA
seq00030   CATAGAGTTCCAACACCATGATGTGGGCCTCGTTAGGTTTTGGGCTCATGGGAGTACACGTGGCTAGAACCAGCAGAACTACAGGCGTATACAGGCGTTTTGCTACGGCTTGGAGGTTATTGAGCAGCCCTAATCGCAGTTCGACTGCGACACTCAGCGAAGCTCGACTTTTAAAAGGGCTTCATCAGACTACGTAGTGCATCTCAAGAATGCACCCTGATGGAGGTCGCCAAGAGACGATTCCGGAAATAGATTCATACACAAACCAATATTACGAGGTGGGGGGTCCACATGGGGATATTATCACGGTAGTTTGAAGAGGACTAAGGGGTTATGTTCATCTTACGCGCGTGCGCTGGCGGACTCGGGCATAATTTCTTTGCAGGGTATCAGAGTCCTGACCAGCCGCCCGTACGCTGTCTAGCCCCATCTGGGGGAAGGTAACGTTTTGTCAGTCTCCAGATGACATCGAGTCTCGTTCTTTCACACTAACTATTCTAGCGAAACAGGAATCCTAAGACTATTAGGCTGGATATGTGATCGTCATGAACCGTCTCTGTCCATCCGTAAGACTGGGTCCGCTAACTATCACTATCTTGAATGATACCATTCTCTCTTGGCCTGGGGTGTGCGTCAACGAAGTATCGGGGTTCGATCTCTCCGTGGGAGCACGTCTGAGGCGACCTGCTACTGAATCGTCGCCGTCTGGCGCCCTGGCAGTGTCATGCGGCGAATGAGCGGACCACCGTATTTACGTTATTCTGTGAGGCTGGTATGAGCCATCAATGAGTCACCGTCAAATAACCATTTACCACTTGTGCGCAGACGCAACGCGAGCGCGGATACGCCCCTACTTTTTTCAACGAACAACGGCCCCCCCGTGAGTGTAGGGTATGGGGCGCGGTCCTGCTTCGTTTAGCCGCGTGACCTTGGGTCATTAACCTAGAAGCCCTACCGGAAACCATTATCTTCCGCCCTGGCAACTCAGCCGACCTTAATCAAGCGTACTACTTGTCCCAAACTGGAGCAGCACTGGTCCGAAATCAAGCGTCAACTAGACGAGGCAGAAATCGCCGCTCGCGCTGTGTCTCCTTGTATAACCCAGGCTGAGGTAGATCGATATCATGTCGGATTCGACTGTATTTGCGACTCTTTCTGTTACGCTCACTCATTGACTATTAACCGTGAAACCCCACTTAGGCTCCTGTAATGGTGCGCGTTAGTCCGACAGATCACCTACGTATGAATTCTTACCAAGTGCTCCTGGAGTATAGCAGCACTGTAGATGACTTGGTGATGCCAGCTTCAGTTCGTGCATCGGAAGTTGTTAGAATATGTAGACTGGCCAATGGCATCTTGTAAACCGGAGCTATCAGAAGTCACGGTTGACACTTGGCAAGTCATTTGGCTATACAGGTCGTTAGCCAATAGGGAACCGCAGACTCTGATGACTGAACATGCTCGTCCGGCCTGTTCTCGAAGGGTCTTTCTGCCGACCGAACTCTTATTAAAAGTCGCTGGAAGTACGACGGTGATCTGAATGTTTCAATGTGTTGTTCGAAATCGCTAGGAACTCAGGGATGCGCAAAGACTCTCGTATGTGCATGACCGAACACGTACCGCACATGATAGAGCTTTTAAACCGCCCAGAGGCCATCCACGGTCGATGTCTTGGACTCTGTTGTCGACGTTGGAACCTGAATTGATGTTATCCTCCCATCGCACTTCACCCGTCTTCGAACCTCGAGACTCTCTCAGGGAGGGCTCACACCCGGCTAACGGCAAGGCTAGTTCCAGGATATGAAGGGATAACAGACACGTGGACTGTCAGGGTCCACCCGCCTAGAGCCTAGCTCTTAAGTATAAATTCCGAGAGCATAATTATATGCGCAGATAATTTTAAGTTCTACATGTTGATGGTTTAACTCAGCTCGATTCGCTGGAGTGCTAGTAAGTGGTTTATCTTATTAAGTGGCAGGTACTGTCAGCACTTAGGCTCGACCGTATAGTAAGAATCTGGAGCGTCAATCTGTATGAAATGTATTTCCATGTGCGTAAACTCTCTCGTACGTACAAAACGCAGATCGCTTTATGAGGGCTGATTTGATCGTTGGCCGCTCAACATAGCACAGGGGCTGAGGCGTCGGGTCGTGCCGTCAATCGCGTGCAGTCTGCAAAAAGTCTCGATCGGATCAGCATCTCTACGAGAGAGATCGACGATAGGAGTAAGCTCCTCGCTATGACATTCTGCAAGCCTATATTGAACATTTACACTTTATGGATA
seq00031   CATAGAGTTCCAACACCATGATGTGGGCCTCGTTAGGTTTTGGGCTCATGGGAGTACACGTGGCTAGAACCAGCAGAACTACAGGCGTATACAGGCGTTTTGCTACGGCTTGGAGGTTATTGAGCAGCCCTAATCGCAGTTCGACTGCGACACTCAGCGAAGCTCGACTTTTAAAAGGGCTTCATCAGACTACGTAGTGCATCTCAAGAATGCACCCTGATGGAGGTCGCCAAGAGACGATTCCGGAAATAGATTCATACACAAACCAATATTACGAGGTGGGGGGTCCACATGGGGATATTATCACGGTAGTTTGAAGAGGACTAAGGGGTTATGTTCATCTTACGCGCGTGCGCTGGCGGACTCGGGCATAATTTCTTTGCAGGGTATCAGAGTCCTGACCAGCCGCCCGTACGCTGTCTAGCCCCATCTGGGGGAAGGTAACGTTTTGTCAGTCTCCAGATGACATCGAGTCTCGTTCTTTCACACTAACTATTCTAGCGAAACAGGAATCCTAAGACTATTAGGCTGGATATGTGATCGTCATGAACCGTCTCTGTCCATCCGTAAGACTGGGTCCGCTAACTATCACTATCTTGAATGATACCATTCTCTCTTGGCCTGGGGTGTGCGTCAACGAAGTATCGGGGTTCGATCTCTCCGTGGGAGCACGTCTGAGGCGACCTGCTACTGAATCGTCGCCGTCTGGCGCCCTGGCAGTGTCATGCGGCGAATGAGCGGACCACCGTATTTACGTTATTCTGTGAGGCTGGTATGAGCCATCAATGAGTCACCGTCAAATAACCATTTACCACTTGTGCGCAGACGCAACGCGAGCGCGGATACGCCCCTACTTTTTTCAACGAACAACGGCCCCCCCGTGAGTGTAGGGTATGGGGCGCGGTCCTGCTTCGTTTAGCCGCGTGACCTTGGGTCATTAACCTAGAAGCCCTACCGGAAACCATTATCTTCCGCCCTGGCAACTCAGCCGACCTTAATCAAGCGTACTACTTGTCCCAAACTGGAGCAGCACTGGTCCGAAATCAAGCGTCAACTAGACGAGGCAGAAATCGCCGCTCGCGCTGTGTCTCCTTGTATAACCCAGGCTGAGGTAGATCGATATCATGTCGGATTCGACTGTATTTGCGACTCTTTCTGTTACGCTCACTCATTGACTATTAACCGTGAAACCCCACTTAGGCTCCTGTAATGGTGCGCGTTAGTCCGACAGATCACCTACGTATGAATTCTTACCAAGTGCTCCTGGAGTATAGCAGCACTGTAGATGACTTGGTGATGCCAGCTTCAGTTCGTGCATCGGAAGTTGTTAGAATATGTAGACTGGCCAATGGCATCTTGTAAACCGGAGCTATCAGAAGTCACGGTTGACACTTGGCAAGTCATTTGGCTATACAGGTCGTTAGCCAATAGGGAACCGCAGACTCTGATGACTGAACATGCTCGTCCGGCCTGTTCTCGAAGGGTCTTTCTGCCGACCGAACTCTTATTAAAAGTCGCTGGAAGTACGACGGTGATCTGAATGTTTCAATGTGTTGTTCGAAATCGCTAGGAACTCAGGGATGCGCAAAGACTCTCGTATGTGCATGACCGAACACGTACCGCACATGATAGAGCTTTTAAACCGCCCAGAGGCCATCCACGGTCGATGTCTTGGACTCTGTTGTCGACGTTGGAACCTGAATTGATGTTATCCTCCCATCGCACTTCACCCGTCTTCGAACCTCGAGACTCTCTCAGGGAGGGCTCACACCCGGCTAACGGCAAGGCTAGTTCCAGGATATGAAGGGATAACAGACACGTGGACTGTCAGGGTCCACCCGCCTAGAGCCTAGCTCTTAAGTATAAATTCCGAGAGCATAATTATATGCGCAGATAATTTTAAGTTCTACATGTTGATGGTTTAACTCAGCTCGATTCGCTGGAGTGCTAGTAAGTGGTTTATCTTATTAAGTGGCAGGTACTGTCAGCACTTAGGCTCGACCGTATAGTAAGAATCTGGAGCGTCAATCTGTATGAAATGTATTTCCATGTGCGTAAACTCTCTCGTACGTACAAAACGCAGATCGCTTTATGAGGGCTGATTTGATCGTTGGCCGCTCAACATAGCACAGGGGCTGAGGCGTCGGGTCGTGCCGTCAATCGCGTGCAGTCTGCAAAAAGTCTCGATCGGATCAGCATCTCTACGAGAGAGATCGACGATAGGAGTAAGCTCCTCGCTATGACATTCTGCAAGCCTATATTGAACATTTACACTTTATGGATA
seq00032   CATAGAGTTCCAACACCATGATGTGGGCCTCGTTAGGTTTTGGGCTCACGGGAGTACACGTGGCTAGAACCAGCAGAACTACAGGCGTATACAGGCGTTTTGCTACGGCTTGGAGGTTATTGAGCAGCCCTAATCGCAGTTCGACTGCGACACTCAGCGAAGCTCGACTTTTAAAAGGGCTTCATCAGACTACGTAGTGCATCTCAAGAATGCACCCTGATGGAGGTCGCCAAGAGACGATTCCGGAAATAGATTCATACACAAACCAATATTACGAGGTGGGGGGTCCACATGGGGATATTATCACGGTAGTTTGAAGAGGACTAAGGGGTTATGTTCATCTTACGCGCGTGCGCTGGCGGACTCGGGCATAATTTCTTTGCAGGGTATCAGAGTCCTGACCAGCCGCCCGTACGCTGTCTAGCCCCATCTGGGGGAAGGTAACGTTTTGTCAGTCTCCAGATGACATCGAGTCTCGTTCTTTCACACTAACTATTCTAGCGAAACAGGAATCCTAAGACTATTAGGCTGGATATGTGATCGTCATGAACCGTCTCTGTCCATCCGTAAGACTGGGTCCGCTAACTATCACTATCTTGAATTATACCATTCTCTCTTGGCCTGGGGTGTGCGTCAACGAAGTATCGGGGTTCGATCTCTCCGTGGGAGCACGTCTGAGGCGACCTGCTACTGAATCGTCGCCGTCTGGCGCCCTGGCAGTGTCATGCGGCGAATGAGCGGACCACCGTATTTACGTTATTCTGTGAGGCTGGTATGAGCCATCAATGAGTCACCGTCAAATAACCATTTACCACTTGTGCGCAGACGCAACGCGAGCGCGGATACGCCCCTACTTTTTTCAACGAACAACGGCCCCCCCGTGAGTGTAGGGTATGGGGCGCGGTCCTGCTTCGTTTAGCCGCGTGACCTTGGGTCATTAACCTAGAAGCCCTACCGGAAACCATTATCTTCCGCCCTGGCAACTCAGCCGACCTTAATCAAGCGTACTACTTGTCCCAAACTGGAGCAGCACTGGTCCGAAATCAAGCGTCAACTAGACGAGGCAGAAATCGCCGCTCGCGCTGTGTCTCCTTGTATAACCCAGGCTGAGGTAGATCGATATCATGTCGGATTCGACTGTATTTGCGACTCTTTCTGTTACGCTCACTCATTGACTATTAACCGTGAAACCCCACTTAGGCTCCTGTAATGGTGCGCGTTAGTCCGACAGATCACCTACGTATGAATTCTTACCAAGTGCTCCTGGAGTATAGCAGCACTGTAGATGACTTGGTGATGCCAGCTTCAGTTCGTGCATCGGAAGTTGTTAGAATATGTAGACTGGCCAATGGCATCTTGTAAACCGGAGCTATCAGAAGTCACGGTTGACACTTGGCAAGTCATTTGGCTATACAGGTCGTTAGCCAATAGGGAACCGCAGACTCTGATGACTGAACATGCTCGTCCGGCCTGTTCTCGAAGGGTCTTTCTGCCGACCGAACTCTTATTAAAAGTCGCTGGAAGTACGACGGTGATCTGAATGTTTCAATGTGTTGTTCGAAATCGCTAGGAACTCAGGGATGCGCAAAGACTCTCGTATGTGCATGACCGAACACGTACCGCACATGATAGAGCTTTTAAACCGCCCAGAGGCCATCCACGGTCGATGTCTTGGACTCTGTTGTCGACGTTGGAACCTGAATTGATGTTATCCTCCCATCGCACTTCACCCGTCTTCGAACCTCGAGACTCTCTCAGGGAGGGCTCACACCCGGCTAACGGCAAGGCTAGTTCCAGGATATGAAGGGATAACAGACACGTGGACTGTCAGGGTCCACCCGCCTAGAGCCTAGCTCTTAAGTATAAATTCCGAGAGCATAATTATATGCGCAGATAATTTTAAGTTCTACATGTTGATGGTTTAACTCAGCTCGATTCGCTGGAGTGCTAGTAAGTGGTTTATCTTATTAAGTGGCAGGTACTGTCAGCACTTAGGCTCGACCGTATAGTAAGAATCTGGAGCGTCAATCTGTATGAAATGTATTTCCATGTGCGTAAACTCTCTCGTACGTACAAAACGCAGATCGCTTTATGAGGGCTGATTTGATCGTTGGCCGCTCAACATAGCACAGGGGCTGAGGCGTCGGGTCGTGCCGTCAATCGCGTGCAGTCTGCAAAAAGTCTCGATCGGATCAGCATCTCTACGAGAGAGATCGACGATAGGAGTAAGCTCCTCGCTATGACATTCTGCAAGCCTATATTGAACATTTACACTTTATGGATA
seq00033   CATAGAGTTCCAACACCATGATGTGGGCCTCGTTAGGTTTTGGGCTCACGGGAGTACACGTGGCTAGAACCAGCAGAACTACAGGCGTATACAGGCGTTTTGCTACGGCTTGGAGGTTATTGAGCAGCCCTAATCGCAGTTCGACTGCGACACTCAGCGAAGCTCGACTTTTAAAAGGGCTTCATCAGACTACGTAGTGCATCTCAAGAATGCACCCTGATGGAGGTCGCCAAGAGACGATTCCGGAAATAGATTCATACACAAACCAATATTACGAGGTGGGGGGTCCACATGGGGATATTATCACGGTAGTTTGAAGAGGACTAAGGGGTTATGTTCATCTTACGCGCGTGCGCTGGCGGACTCGGGCATAATTTCTTTGCAGGGTATCAGAGTCCTGACCAGCCGCCCGTACGCTGTCTAGCCCCATCTGGGGGAAGGTAACGTTTTGTCAGTCTCCAGATGACATCGAGTCTCGTTCTTTCACACTAACTATTCTAGCGAAACAGGAATCCTAAGACTATTAGGCTGGATATGTGATCGTCATGAACCGTCTCTGTCCATCCGTAAGACTGGGTCCGCTAACTATCACTATCTTGAATTATACCATTCTCTCTTGGCCTGGGGTGTGCGTCAACGAAGTATCGGGGTTCGATCTCTCCGTGGGAGCACGTCTGAGGCGACCTGCTACTGAATCGTCGCCGTCTGGCGCCCTGGCAGTGTCATGCGGCGAATGAGCGGACCACCGTATTTACGTTATTCTGTGAGGCTGGTATGAGCCATCAATGAGTCACCGTCAAATAACCATTTACCACTTGTGCGCAGACGCAACGCGAGCGCGGATACGCCCCTACTTTTTTCAACGAACAACGGCCCCCCCGTGAGTGTAGGGTATGGGGCGCGGTCCTGCTTCGTTTAGCCGCGTGACCTTGGGTCATTAACCTAGAAGCCCTACCGGAAACCATTATCTTCCGCCCTGGCAACTCAGCCGACCTTAATCAAGCGTACTACTTGTCCCAAACTGGAGCAGCACTGGTCCGAAATCAAGCGTCAACTAGACGAGGCAGAAATCGCCGCTCGCGCTGTGTCTCCTTGTATAACCCAGGCTGAGGTAGATCGATATCATGTCGGATTCGACTGTATTTGCGACTCTTTCTGTTACGCTCACTCATTGACTATTAACCGTGAAACCCCACTTAGGCTCCTGTAATGGTGCGCGTTAGTCCGACAGATCACCTACGTATGAATTCTTACCAAGTGCTCCTGGAGTATAGCAGCACTGTAGATGACTTGGTGATGCCAGCTTCAGTTCGTGCATCGGAAGTTGTTAGAATATGTAGACTGGCCAATGGCATCTTGTAAACCGGAGCTATCAGAAGTCACGGTTGACACTTGGCAAGTCATTTGGCTATACAGGTCGTTAGCCAATAGGGAACCGCAGACTCTGATGACTGAACATGCTCGTCCGGCCTGTTCTCGAAGGGTCTTTCTGCCGACCGAACTCTTATTAAAAGTCGCTGGAAGTACGACGGTGATCTGAATGTTTCAATGTGTTGTTCGAAATCGCTAGGAACTCAGGGATGCGCAAAGACTCTCGTATGTGCATGACCGAACACGTACCGCACATGATAGAGCTTTTAAACCGCCCAGAGGCCATCCACGGTCGATGTCTTGGACTCTGTTGTCGACGTTGGAACCTGAATTGATGTTATCCTCCCATCGCACTTCACCCGTCTTCGAACCTCGAGACTCTCTCAGGGAGGGCTCACACCCGGCTAACGGCAAGGCTAGTTCCAGGATATGAAGGGATAACAGACACGTGGACTGTCAGGGTCCACCCGCCTAGAGCCTAGCTCTTAAGTATAAATTCCGAGAGCATAATTATATGCGCAGATAATTTTAAGTTCTACATGTTGATGGTTTAACTCAGCTCGATTCGCTGGAGTGCTAGTAAGTGGTTTATCTTATTAAGTGGCAGGTACTGTCAGCACTTAGGCTCGACCGTATAGTAAGAATCTGGAGCGTCAATCTGTATGAAATGTATTTCCATGTGCGTAAACTCTCTCGTACGTACAAAACGCAGATCGCTTTATGAGGGCTGATTTGATCGTTGGCCGCTCAACATAGCACAGGGGCTGAGGCGTCGGGTCGTGCCGTCAATCGCGTGCAGTCTGCAAAAAGTCTCGATCGGATCAGCATCTCTACGAGAGAGATCGACGATAGGAGTAAGCTCCTCGCTATGACATTCTGCAAGCCTATATTGAACATTTACACTTTATGGATA
