# Supplementary material for: How Good Are Indirect Tests at Detecting Recombination in Human mtDNA?
Source: G3 (Bethesda). 2013 Jul 1;3(7):1095–104. doi: 10.1534/g3.113.006510 (PMC3704238; doi:10.1534/g3.113.006510)
Supplement: Supporting Information [file supp_g3.113.006510_FileS2.gz › SequenceData/mtDNA_ratehet&popgrowth/0/3rdbase/Infiles/0_69-new.txt]

33 2284
seq00001   GTACCTATCTAGAGGGCTGGTTGAGACAGTGTTCAATTTTATAAGACAGCCCTCAAATTATCTTCCGAGTACCTCGGCGGTTTCAACATAGTCATTAAATGCTGGGTATTATAGCGCACCAAAGAATTTAGGACTTTCGCAGAGAGAGCACTGTACCGTCCTAAGAATCGTGAGGCGTGCGTGAACCTACGACACGGTAGGAAATTGCAAGCCCCGTTCGGTCTAGGCCTATACCTTTTCGAGGGTACTGCGCTGGGGGTTCTCGAAAGGTACTGGACAAAGTCCGATGCGATCAACCTTTCTCATGCTGATCTCAGCGTTAACTGCTTCAACATTGCGTGCTTGAACCCCACCGGAGACGATGCGCGGGCCTGACGCTACACAGAGGTGGTGTAGGTCTAATAGGCGAAGACAGAAACGTTTACGCGAGAGTTAGCAGTATCCCGTTCCGCGAGAAAACATGGACAAATACCAGAGTCAGGAAGCGCACAGCGATATAATTGGGCTGCGCGGGGACCGACCCAATAGTCATACCCAAATCACTAGCTAATACGAGGTATAACGCCGAAGCACCCTTCCGTGCCCGGGACACATTACCCCCTCACTTCGTGCTGGGTTCTGCTCCGTCCCAGGGCTTGTGTGAGCCGCCTGTAGATCCAAAAGTGTGCTGAGAAGCCCTCCTAAGGCGCATAGTACGGGACATAATACTGCGTACGACGCACACGCTGTCGACCTATGTAGGCCGACTAGACCACTAACCCTTTCTTCCGTGGCGAACGCCCCCGTCATACCCGAGCAGTTGCTGATTAAGGCAAACCCGTGACATTGCTGAGCATGTGCCCCTCGGACTCACAGCAAGGGACTCGTTTCTCCTGAAAAAAGCATCATACTACCTACCTTTACTTAGATACTCTTGTGGTTGACCGAGTACCGAACTAGCCTTACAGGTTTCGAAGGCCTATATTGGGTTGCAGCTACGGCGCCCCACGGGGGGGTTTGTAACCTGCTGCGCACCATAGCGTAGTGAAGCCCTAGTATCCGTCAGAGCACGTGGTTCATCTCCAACGACCATATACATTGCCATCCTACGGGGCGTGGCTCGCGGCACATGGTGATGAATGTCCGTGGGTCGAACCAGCAAAGTCGCAAGTGCAGAGCACGTATAGCACTAACCGCGAGTATACACAATCTTCTCATTAGGAGTTGGGGCAGAAATACCCGCAACACGGGAGATAACCAAGACGGTTCCGAACCCTCGTCGACACTCGGAGCGCGAGGCACACCTTACAGGAATGAGGAAGGCGCAGGGAAAATAAAAGCGTTACGTCGCGGGGACTTCGTCCGTCCAAATTTCACCCTATCACGAAGAGACGAATCAGAACTTGTTTTGACTCGATGTAGCACCAATTATCGCCAACCCGTAGAGAAGCGCCAATATGCTTCGATGTGGGGAGTACCTCTAGCGGAACGTAAACTATTACACACCTAAATGTCGTCGATATTCGCTTAAGTGAAACATGACCAAGGCCGGGTCACGCCTACTGGATCTGCCCTGTCAACGTCCCCCCTTGCGTGTTGGTTGTTCGTCTCGGGATAACCGAGAACCTAGGGCTGATATTAAAGAGTTGCCGCAATTAACCTCAGGTTTCCCAGGCCGCTGGTAAGGGTCGTGGGAAAGTTGTAAGAGGACCAACTGCGGGACACGGAGCGTGATATCGCTGTGCAAGGAAGAAACGACACGCTAAGGGCCAGGCCGAGAACCAGGGAGGTTATATCCGGCTAGCTAATTTCGTAGATTAACAAGGTCAAGGGGATACCCTATCGGACGACGTTGTACTGAAATGGATGGGGATGGTTAGATCGCCGGCATACGTATTTCTCTCAGGTCGGAAGCCTCAATATTAGTGATCACGCAGCCATTATCCGCCCCTCCTAGCGGGTAATTTGCTCTAGATACCCCCTCGGAAGACATGTGTATGTCAGCAGAGCAAAATAGCATAGGCTTCTGCCCCTTTCAACGGATTGTCGTCAATGGACAGCGTTCGTGTGACAACGGGTCTGCCTGGATGCCCCTGGACATGGCTGTGGTTAATGCACTCGGAACGCGTGACGAGGTCAGCTGACTTAGAGGCTTCGTGGGCCGCTTAATAGACCTATGGTCACGGCCAAAAGTCTAAGTTACACCGTATGCCTACGGATCTCCCGTACCGTGACATGAAAATGGCGTAATGGCGAATAACCCCGATCTAGATGTATCGGAGCACCAGTATGTACCGCAGTACCG
seq00002   GTACCTATCTAGAGGGCTGGTTGAGACAGTGTTCAATTTTATAAGACAGCCCTCAAATTATCTTCCGAGTACCTCGGCGGTTTCAACATAGTCATTAAATGCTGGGTATTATAGCGCACCAAAGAATTTAGGACTTTCGCAGAGAGAGCACTGTACCGTCCTAAGAATCGTGAGGCGTGCGTGAACCTACGACACGGTAGGAAATTGCAAGCCCCGTTCGGTCTAGGCCTATACCTTTTCGAGGGTACTGCGCTGGGGGTTCTCGAAAGGTACTGGACAAAGTCCGATGCGATCAACCTTTCTCATGCTGATCTCAGCGTTAACTGCTTCAACATTGCGTGCTTGAACCCCACCGGAGACGATGCGCGGGCCTGACGCTACACAGAGGTGGTGTAGGTCTAATAGGCGAAGACAGAAACGTTTACGCGAGAGTTAGCAGTATCCCGTTCCGCGAGAAAACATGGACAAATACCAGAGTCAGGAAGCGCACAGCGATATAATTGGGCTGCGCGGGGACCGACCCAATAGTCATACCCAAATCACTAGCTAATACGAGGTATAACGCCGAAGCACCCTTCCGTGCCCGGGACACATTACCCCCTCACTTCGTGCTGGGTTCTGCTCCGTCCCAGGGCTTGTGTGAGCCGCCTGTAGATCCAAAAGTGTGCTGAGAAGCCCTCCTAAGGCGCATAGTACGGGACATAATACTGCGTACGACGCACACGCTGTCGACCTATGTAGGCCGACTAGACCACTAACCCTTTCTTCCGAGGCGAACGCCCCCGTCATACCCGAGCAGTTGCTGATTAAGGCAAACCCGTGACATTGCTGAGCATGTGCCCCTCGGACTCACAGCAAGGGACTCGTTTCTCCTGAAAAAAGCATCATACTACCTACCTTTACTTAGATACTCTTGTGGTTGACCGAGTACCGAACTAGCCTTACAGGTTTCGAAGGTCTATATTGGGTTGCAGCTACGGCGCCCCACGGGGGGGTTTGTAACCTGCTGCGCACCATAGCGTAGTGAAGCCCTAGTATCCGTCAGAGCACGTGGTTCATCTCCAACGACCATATACATTGCCATCCTACGGGGCGTGGCTCGCGGCACATGGTGATGAATGTCCGTGGGTCCAACCAGCAAAGTCGCAAGTGCAGAGCACGTATAGCACTAACCGCGAGTATACACAATCTTCTCATTAGGAGTTGGGGCAGAAATACCCGCAACACGGGAGATAACCAAGACGGTTCCGAACCCTCGTCGACACTCGGAGCGCGAGGCACACCTTACAGGAATGAGGAAGGCGCAGGGAAAATAAAAGCGTTACGTCGCGGGGACTTCGTCCGTCCAAATTTCACCCTATCACGAAGAGACGAATCAGAACTTGTTTTGACTCGATGTAGCACCAATTATCGCCAACCCGTAGAGAAGCGCCAATATGCTTCGATGTGGGGAGTACCTCTAGCGGAACGTAAACTATTACACACCTAAATGTCGTCGATATTCGCTTAAGTGAAACATGACCAAGGCCGGGTCACGCCTACTGGATCTGCCCTGTCAACGTCCCCCCTTGCGTGTTGGTTGTTCGTCTCGGGATAACCGAGAACCTAGGGCTGATATTAAAGAGTTGCCGCAATTAACCTCAGGTTTCCCAGGCCGCTGGTAAGGGTCGTGGGAAAGTTGTAAGAGGACCAACTGCGGGACACGGAGCGTGATATCGCTGTGCAAGGAAGAAACGACACGCTAAGGGCCAGGCCGAGAACCAGGGAGGTTATATCCGGCTAGCTAATTTCGTAGATTAACAAGGTCAAGGGGATACCCTATCGGACGACGTTGTACTGAAATGGATGGGGATGGTTAGATCGCCGGCATACGTATTTCTCTCAGGTCGGATGCCTCAATATTAGTGATCACGCAGCCATTATCCGCCCCTCCTAGCGGGTAATTTGCTCTAGATACCCCCTCGGAAGACATGTGTATGTCAGCAGAGCAAAATAGCATAGGCTTCTGCCCCTTTCAACGGATTGTCGTCAATGGACAGCGTTCGTGTGACAACGGGTCTGCCTGGATGCCCCTGGACATGGCTGTGGTTAATGCACTTGGAACGCGTGACGAGGTCAGCTGACTTAGAGGCTTCGTGGGCCGCTTAATAGACCTATGGTCACGGCCAAAAGTCTAAGTTACACCGTATGCCTACGGATCTCCCGTACCGTGACATGAAAATGGCGTAATGGCGAATAACCCCGATCTAGATGTATCGGAGTACCAGTATGTACCGCAGTACCG
seq00003   GTACCTATCTAGAGGGCTGGTTGAGACAGTGTTCAATTTTATAAGACAGCCCTCAAATTATCTTCCGAGTACCTCGGCGGTTTCAACATAGTCATTAAATGCTGGGTATTATAGCGCACCAAAGAATTTAGGACTTTCGCAGAGAGAGCACTGTACCGTCCTAAGAATCGTGAGGCGTGCGTGAACCTACGACACGGTAGGAAATTGCAAGCCCCGTTCGGTCTAGGCCTATACCTTTTCGAGGGTACTGCGCTGGGGGTTCTCGAAAGGTACTGGACAAAGTCCGATGCGATCAACCTTTCTCATGCTGATCTCAGCGTTAACTGCTTCAACATTGCGTGCTTGAACCCCACCGGAGACGATGCGCGGGCCTGACGCTACACAGAGGTGGTGTAGGTCTAATAGGCGAAGACAGAAACGTTTACGCGAGAGTTAGCAGTATCCCGTTCCGCGAGAAAACATGGACAAATACCAGAGTCAGGAAGCGCACAGCGATATAATTGGGCTGCGCGGGGACCGACCCAATAGTCATACCCAAATCACTAGCTAATACGAGGTATAACGCCGAAGCACCCTTCCGTGCCCGGGACACATTACCCCCTCACTTCGTGCTGGGTTCTGCTCCGTCCCAGGGCTTGTGTGAGCCGCCTGTAGATCCAAAAGTGTGCTGAGAAGCCCTCCTAAGGCGCATAGTACGGGACATAATACTGCGTACGACGCACACGCTGTCGACCTATGTAGGCCGACTAGACCACTAACCCTTTCTTCCGAGGCGAACGCCCCCGTCATACCCGAGCAGTTGCTGATTAAGGCAAACCCGTGACATTGCTGAGCATGTGCCCCTCGGACTCACAGCAAGGGACTCGTTTCTCCTGAAAAAAGCATCATACTACCTACCTTTACTTAGATACTCTTGTGGTTGACCGAGTACCGAACTAGCCTTACAGGTTTCGAAGGCCTATATTGGGTTGCAGCTACGGCGCCCCACGGGGGGGTTTGTAACCTGCTGCGCACCATAGCGTAGTGAAGCCCTAGTATCCGTCAGAGCACGTGGTTCATCTCCAACGACCATATACATTGCCATCCTACGGGGCGTGGCTCGCGGCACATGGTGATGAATGTCCGTGGGTCGAACCAGCAAAGTCGCAAGTGCAGAGCACGTATAGCACTAACCGCGAGTATACACAATCTTCTCATTAGGAGTTGGGGCAGAAATACCCGCAACACGGGAGATAACCAAGACGGTTCCGAACCCTCGTCGACACTCGGAGCGCGAGGCACACCTTACAGGAATGAGGAAGGCGCAGGGAAAATAAAAGCGTTACGTCGCGGGGACTTCGTCCGTCCAAATTTCACCCTATCACGAAGAGACGAATCAGAACTTGTTTTGACTCGATGTAGCACCAATTATCGCCAACCCGTAGAGAAGCGCCAATATGCTTCGATGTGGGGAGTACCTCTAGCGGAACGTAAACTATTACACACCTAAATGTCGTCGATATTCGCTTAAGTGAAACATGACCAAGGCCGGGTCACGCCTACTGGATCTGCCCTGTCAACGTCCCCCCTTGCGTGTTGGTTGTTCGTCTCGGGATAACCGAGAACCTAGGGCTGATATTAAAGAGTTGCCGCAATTAACCTCAGGTTTCCCAGGCCGCTGGTAAGGGTCGTGGGAAAGTTGTAAGAGGACCAACTGCGGGACACGGAGCGTGATATCGCTGTGCAAGGAAGAAACGACACGCTAAGGGCCAGGCCGAGAACCAGGGAGGTTATATCCGGCTAGCTAATTTCGTAGATTAACAAGGTCAAGGGGATACCCTATCGGACGACGTTGTACTGAAATGGATGGGGATGGTTAGATCGCCGGCATACGTATTTCTCTCAGGTCGGAAGCCTCAATATTAGTGATCACGCAGCCATTATCCGCCCCTCCTAGCGGGTAATTTGCTCTAGATACCCCCTCGGAAGACATGTGTATGTCAGCAGAGCAAAATAGCATAGGCTTCTGCCCCTTTCAACGGATTGTCGTCAATGGACAGCGTTCGTGTGACAACGGGTCTGCCTGGATGCCCCTGGACATGGCTGTGGTTAATGCACTTGGAACGCGTGACGAGGTCAGCTGACTTAGAGGCTTCGTGGGCCGCTTAATAGACCTATGGTCACGGCCAAAAGTCTAAGTTACACCGTATGCCTACGGATCTCCCGTACCGTGACATGAAAATGGCGTAATGGCGAATAACCCCGATCTAGATGTATCGGAGTACCAGTATGTACCGCAGTACCG
seq00004   GTACCTATCTAGAGGGCTGGTTGAGACAGTGTTCAATTTTATAAGACAGCCCTCAAATTATCTTCCGAGTACCTCGGCGGTTTCAACATAGTCATTAAATGCTGGGTATTATAGCGCACCAAAGAATTTAGGACTTTCGCAGAGAGAGCACTGTACCGTCCTAAGAATCGTGAGGCGTGCGTGAACCTACGACACGGTAGGAAATTGCAAGCCCCGTTCGGTCTAGGCCTATACCTTTTCGAGGGTACTGCGCTGGGGGTTCTCGAAAGGTACTGGACAAAGTCCGATGCGATCAACCTTTCTCATGCTGATCTCAGCGTTAACTGCTTCAACATTGCGTGCTTGAACCCCACCGGAGACGATGCGCGGGCCTGACGCTACACAGAGGTGGTGTAGGTCTAATAGGCGAAGACAGAAACGTTTACGCGAGAGTTAGCAGTATCCCGTTCCGCGAGAAAACATGGACAAATACCAGAGTCAGGAAGCGCACAGCGATATAATTGGGCTGCGCGGGGACCGACCCAATAGTCATACCCAAATCACTAGCTAATACGAGGTATAACGCCGAAGCACCCTTCCGTGCCCGGGACACATTACCCCCTCACTTCGTGCTGGGTTCTGCTCCGTCCCAGGGCTTGTGTGAGCCGCCTGTAGATCCAAAAGTGTGCTGAGAAGCCCTCCTAAGGCGCATAGTACGGGACATAATACTGCGTACGACGCACACGCTGTCGACCTATGTAGGCCGACTAGACCACTAACCCTTTCTTCCGAGGCGAACGCCCCCGTCATACCCGAGCAGTTGCTGATTAAGGCAAACCCGTGACATTGCTGAGCATGTGCCCCTCGGACTCACAGCAAGGGACTCGTTTCTCCTGAAAAAAGCATCATACTACCTACCTTTACTTAGATACTCTTGTGGTTGACCGAGTACCGAACTAGCCTTACAGGTTTCGAAGGTCTATATTGGGTTGCAGCTACGGCGCCCCACGGGGGGGTTTGTAACCTGCTGCGCACCATAGCGTAGTGAAGCCCTAGTATCCGTCAGAGCACGTGGTTCATCTCCAACGACCATATACATTGCCATCCTACGGGGCGTGGCTCGCGGCACATGGTGATGAATGTCCGTGGGTCGAACCAGCAAAGTCGCAAGTGCAGAGCACGTATAGCACTAACCGCGAGTATACACAATCTTCTCATTAGGAGTTGGGGCAGAAATACCCGCAACACGGGAGATAACCAAGACGGTTCCGAACCCTCGTCGACACTCGGAGCGCGAGGCACACCTTACAGGAATGAGGAAGGCGCAGGGAAAATAAAAGCGTTACGTCGCGGGGACTTCGTCCGTCCAAATTTCACCCTATCACGAAGAGACGAATCAGAACTTGTTTTGACTCGATGTAGCACCAATTATCGCCAACCCGTAGAGAAGCGCCAATATGCTTCGATGTGGGGAGTACCTCTAGCGGAACGTAAACTATTACACACCTAAATGTCGTCGATATTCGCTTAAGTGAAACATGACCAAGGCCGGGTCACGCCTACTGGATCTGCCCTGTCAACGTCCCCCCTTGCGTGTTGGTTGTTCGTCTCGGGATAACCGAGAACCTAGGGCTGATATTAAAGAGTTGCCGCAATTAACCTCAGGTTTCCCAGGCCGCTGGTAAGGGTCGTGGGAAAGTTGTAAGAGGACCAACTGCGGGACACGGAGCGTGATATCGCTGTGCAAGGAAGAAACGACACGCTAAGGGCCAGGCCGAGAACCAGGGAGGTTATATCCGGCTAGCTAATTTCGTAGATTAACAAGGTCAAGGGGATACCCTATCGGACGACGTTGTACTGAAATGGATGGGGATGGTTAGATCGCCGGCATACGTATTTCTCTCAGGTCGGATGCCTCAATATTAGTGATCACGCAGCCATTATCCGCCCCTCCTAGCGGGTAATTTGCTCTAGATACCCCCTCGGAAGACATGTGTATGTCAGCAGAGCAAAATAGCATAGGCTTCTGCCCCTTTCAACGGATTGTCGTCAATGGACAGCGTTCGTGTGACAACGGGTCTGCCTGGATGCCCCTGGACATGGCTGTGGTTAATGCACTTGGAACGCGTGACGAGGTCAGCTGACTTAGAGGCTTCGTGGGCCGCTTAATAGACCTATGGTCACGGCCAAAAGTCTAAGTTACACCGTATGCCTACGGATCTCCCGTACCGTGACATGAAAATGGCGTAATGGCGAATAACCCCGATCTAGATGTATCGGAGTACCAGTATGTACCGCAGTACCG
seq00005   GTACCTATCTAGAGGGCTGGTTGAGACAGTGTTCAATTTTATAAGACAGCCCTCAAATTATCTTCCGAGTACCTCGGCGGTTTCAACATAGTCATTAAATGCTGGGTATTATAGCGCACCAAAGAATTTAGGACTTTCGCAGAGAGAGCACTGTACCGTCCTAAGAATCGTGAGGCGTGCGTGAACCTACGACACGGTAGGAAATTGCAAGCCCCGTTCGGTCTAGGCCTATACCTTTTCGAGGGTACTGCGCTGGGGGTTCTCGAAAGGTACTGGACAAAGTCCGATGCGATCAACCTTTCTCATGCTGATCTCAGCGTTAACTGCTTCAACATTGCGTGCTTGAACCCCACCGGAGACGATGCGCGGGCCTGACGCTACACAGAGGTGGTGTAGGTCTAATAGGCGAAGACAGAAACGTTTACGCGAGAGTTAGCAGTATCCCGTTCCGCGAGAAAACATGGACAAATACCAGAGTCAGGAAGCGCACAGCGATATAATTGGGCTGCGCGGGGACCGACCCAATAGTCATACCCAAATCACTAGCTAATACGAGGTATAACGCCGAAGCACCCTTCCGTGCCCGGGACACATTACCCCCTCACTTCGTGCTGGGTTCTGCTCCGTCCCAGGGCTTGTGTGAGCCGCCTGTAGATCCAAAAGTGTGCTGAGAAGCCCTCCTAAGGCGCATAGTACGGGACATAATACTGCGTACGACGCACACGCTGTCGACCTATGTAGGCCGACTAGACCACTAACCCTTTCTTCCGAGGCGAACGCCCCCGTCATACCCGAGCAGTTGCTGATTAAGGCAAACCCGTGACATTGCTGAGCATGTGCCCCTCGGACTCACAGCAAGGGACTCGTTTCTCCTGAAAAAAGCATCATACTACCTACCTTTACTTAGATACTCTTGTGGTTGACCGAGTACCGAACTAGCCTTACAGGTTTCGAAGGCCTATATTGGGTTGCAGCTACGGCGCCCCACGGGGGGGTTTGTAACCTGCTGCGCACCATAGCGTAGTGAAGCCCTAGTATCCGTCAGAGCACGTGGTTCATCTCCAACGACCATATACATTGCCATCCTACGGGGCGTGGCTCGCGGCACATGGTGATGAATGTCCGTGGGTCGAACCAGCAAAGTCGCAAGTGCAGAGCACGTATAGCACTAACCGCGAGTATACACAATCTTCTCATTAGGAGTTGGGGCAGAAATACCCGCAACACGGGAGATAACCAAGACGGTTCCGAACCCTCGTCGACACTCGGAGCGCGAGGCACACCTTACAGGAATGAGGAAGGCGCAGGGAAAATAAAAGCGTTACGTCGCGGGGACTTCGTCCGTCCAAATTTCACCCTATCACGAAGAGACGAATCAGAACTTGTTTTGACTCGATGTAGCACCAATTATCGCCAACCCGTAGAGAAGCGCCAATATGCTTCGATGTGGGGAGTACCTCTAGCGGAACGTAAACTATTACACACCTAAATGTCGTCGATATTCGCTTAAGTGAAACATGACCAAGGCCGGGTCACGCCTACTGGATCTGCCCTGTCAACGTCCCCCCTTGCGTGTTGGTTGTTCGTCTCGGGATAACCGAGAACCTAGGGCTGATATTAAAGAGTTGCCGCAATTAACCTCAGGTTTCCCAGGCCGCTGGTAAGGGTCGTGGGAAAGTTGTAAGAGGACCAACTGCGGGACACGGAGCGTGATATCGCTGTGCAAGGAAGAAACGACACTCTAAGGGCCAGGCCGAGAACCAGGGAGGTTATATCCGGCTAGCTAATTTCGTAGATTAACAAGGTCAAGGGGATACCCTATCGGACGACGTTGTACTGAAATGGATGGGGATGGTTAGATCGCCGGCATACGTATTTCTCTCAGGTCGGAAGCCTCAATATTAGTGATCACGCAGCCATTATCCGCCCCTCCTAGCGGGTAATTTGCTCTAGATACCCCCTCGGAAGACATGTGTATGTCAGCAGAGCAAAATAGCATAGGCTTCTGCCCCTTTCAACGGATTGTCGTCAATGGACAGCGTTCGTGTGACAACGGGTCTGCCTGGATGCCCCTGGACATGGCTGTGGTTAATGCACTCGGAACGCGTGACGAGGTCAGCTGACTTAGAGGCTTCGTGGGCCGCTTAATAGACCTATGGTCACGGCCAAAAGTCTAAGTTACACCGTATGCCTACGGATCTCCCGTACCGTGACATGAAAATGGCGTAATGGCGAATAACCCCGATCTAGATGTATCGGAGCACCAGTATGTACCGCAGTACCG
seq00006   GTACCTATCTAGAGGGCTGGTTGAGACAGTGTTCAATTTTATAAGACAGCCCTCAAATTATCTTCCGAGTACCTCGGCGGTTTCAACATAGTCATTAAATGCTGGGTATTATAGCGCACCAAAGAATTTAGGACTTTCGCAGAGAGAGCACTGTACCGTCCTAAGAATCGTGAGGCGTGCGTGAACCTACGACACGGTAGGAAATTGCAAGCCCCGTTCGGTCTAGGCCTATACCTTTTCGAGGGTACTGCGCTGGGGGTTCTCGAAAGGTACTGGACAAAGTCCGATGCGATCAACCTTTCTCATGCTGATCTCAGCGTTAACTGCTTCAACATTGCGTGCTTGAACCCCACCGGAGACGATGCGCGGGCCTGACGCTACACAGAGGTGGTGTAGGTCTAATAGGCGAAGACAGAAACGTTTACGCGAGAGTTAGCAGTATCCCGTTCCGCGAGAAAACATGGACAAATACCAGAGTCAGGAAGCGCACAGCGATATAATTGGGCTGCGCGGGGACCGACCCAATAGTCATACCCAAATCACTAGCTAATACGAGGTATAACGCCGAAGCACCCTTCCGTGCCCGGGACACATTACCCCCTCACTTCGTGCTGGGTTCTGCTCCGTCCCAGGGCTTGTGTGAGCCGCCTGTAGATCCAAAAGTGTGCTGAGAAGCCCTCCTAAGGCGCATAGTACGGGACATAATACTGCGTACGACGCACACGCTGTCGACCTATGTAGGCCGACTAGACCACTAACCCTTTCTTCCGAGGCGAACGCCCCCGTCATACCCGAGCAGTTGCTGATTAAGGCAAACCCGTGACATTGCTGAGCATGTGCCCCTCGGACTCACAGCAAGGGACTCGTTTCTCCTGAAAAAAGCATCATACTACCTACCTTTACTTAGATACTCTTGTGGTTGACCGAGTACCGAACTAGCCTTACAGGTTTCGAAGGCCTATATTGGGTTGCAGCTACGGCGCCCCACGGGGGGGTTTGTAACCTGCTGCGCACCATAGCGTAGTGAAGCCCTAGTATCCGTCAGAGCACGTGGTTCATCTCCAACGACCATATACATTGCCATCCTACGGGGCGTGGCTCGCGGCACATGGTGATGAATGTCCGTGGGTCGAACCAGCAAAGTCGCAAGTGCAGAGCACGTATAGCACTAACCGCGAGTATACACAATCTTCTCATTAGGAGTTGGGGCAGAAATACCCGCAACACGGGAGATAACCAAGACGGTTCCGAACCCTCGTCGACACTCGGAGCGCGAGGCACACCTTACAGGAATGAGGAAGGCGCAGGGAAAATAAAAGCGTTACGTCGCGGGGACTTCGTCCGTCCAAATTTCACCCTATCACGAAGAGACGAATCAGAACTTGTTTTGACTCGATGTAGCACCAATTATCGCCAACCCGTAGAGAAGCGCCAATATGCTTCGATGTGGGGAGTACCTCTAGCGGAACGTAAACTATTACACACCTAAATGTCGTCGATATTCGCTTAAGTGAAACATGACCAAGGCCGGGTCACGCCTACTGGATCTGCCCTGTCAACGTCCCCCCTTGCGTGTTGGTTGTTCGTCTCGGGATAACCGAGAACCTAGGGCTGATATTAAAGAGTTGCCGCAATTAACCTCAGGTTTCCCAGGCCGCTGGTAAGGGTCGTGGGAAAGTTGTAAGAGGACCAACTGCGGGACACGGAGCGTGATATCGCTGTGCAAGGAAGAAACGACACGCTAAGGGCCAGGCCGAGAACCAGGGAGGTTATATCCGGCTAGCTAATTTCGTAGATTAACAAGGTCAAGGGGATACCCTATCGGACGACGTTGTACTGAAATGGATGGGGATGGTTAGATCGCCGGCATACGTATTTCTCTCAGGTCGGAAGCCTCAATATTAGTGATCACGCAGCCATTATCCGCCCCTCCTAGCGGGTAATTTGCTCTAGATACCCCCTCGGAAGACATGTGTATGTCAGCAGAGCAAAATAGCATAGGCTTCTGCCCCTTTCAACGGATTGTCGTCAATGGACAGCGTTCGTGTGACAACGGGTCTGCCTGGATGCCCCTGGACATGGCTGTGGTTAATGCACTCGGAACGCGTGACGAGGTCAGCTGACTTAGAGGCTTCGTGGGCCGCTTAATAGACCTATGGTCACGGCCAAAAGTCTAAGTTACACCGTATGCCTACGGATCTCCCGTACCGTGACATGAAAATGGCGTAATGGCGAATAACCCCGATCTAGATGTATCGGAGCACCAGTATGTACCGCAGTACCG
seq00007   GTACCTATCTAGAGGGCTGGTTGAGACAGTGTTCAATTTTATAAGACAGCCCTCAAATTATCTTCCGAGTACCTCGGCGGTTTCAACATAGTCATTAAATGCTGGGTATTATAGCGCACCAAAGAATTTAGGACTTTCGCAGAGAGAGCACTGTACCGTCCTAAGAATCGTGAGGCGTGCGTGAACCTACGACACGGTAGGAAATTGCAAGCCCCGTTCGGTCTAGGCCTATACCTTTTCGAGGGTACTGCGCTGGGGGTTCTCGAAAGGTACTGGACAAAGTCCGATGCGATCAACCTTTCTCATGCTGATCTCAGCGTTAACTGCTTCAACATTGCGTGCTTGAACCCCACCGGAGACGATGCGCGGGCCTGACGCTACACAGAGGTGGTGTAGGTCTAATAGGCGAAGACAGAAACGTTTACGCGAGAGTTAGCAGTATCCCGTTCCGCGAGAAAACATGGACAAATACCAGAGTCAGGAAGCGCACAGCGATATAATTGGGCTGCGCGGGGACCGACCCAATAGTCATACCCAAATCACTAGCTAATACGAGGTATAACGCCGAAGCACCCTTCCGTGCCCGGGACACATTACCCCCTCACTTCGTGCTGGGTTCTGCTCCGTCCCAGGGCTTGTGTGAGCCGCCTGTAGATCCAAAAGTGTGCTGAGAAGCCCTCCTAAGGCGCATAGTACGGGACATAATACTGCGTACGACGCACACGCTGTCGACCTATGTAGGCCGACTAGACCACTAACCCTTTCTTCCGAGGCGAACGCCCCCGTCATACCCGAGCAGTTGCTGATTAAGGCAAACCCGTGACATTGCTGAGCATGTGCCCCTCGGACTCACAGCAAGGGACTCGTTTCTCCTGAAAAAAGCATCATACTACCTACCTTTACTTAGATACTCTTGTGGTTGACCGAGTACCGAACTAGCCTTACAGGTTTCGAAGGTCTATATTGGGTTGCAGCTACGGCGCCCCACGGGGGGGTTTGTAACCTGCTGCGCACCATAGCGTAGTGAAGCCCTAGTATCCGTCAGAGCACGTGGTTCATCTCCAACGACCATATACATTGCCATCCTACGGGGCGTGGCTCGCGGCACATGGTGATGAATGTCCGTGGGTCGAACCAGCAAAGTCGCAAGTGCAGAGCACGTATAGCACTAACCGCGAGTATACACAATCTTCTCATTAGGAGTTGGGGCAGAAATACCCGCAACACGGGAGATAACCAAGACGGTTCCGAACCCTCGTCGACACTCGGAGCGCGAGGCACACCTTACAGGAATGAGGAAGGCGCAGGGAAAATAAAAGCGTTACGTCGCGGGGACTTCGTCCGTCCAAATTTCACCCTATCACGAAGAGACGAATCAGAACTTGTTTTGACTCGATGTAGCACCAATTATCGCCAACCCGTAGAGAAGCGCCAATATGCTTCGATGTGGGGAGTACCTCTAGCGGAACGTAAACTATTACACACCTAAATGTCGTCGATATTCGCTTAAGTGAAACATGACCAAGGCCGGGTCACGCCTACTGGATCTGCCCTGTCAACGTCCCCCCTTGCGTGTTGGTTGTTCGTCTCGGGATAACCGAGAACCTAGGGCTGATATTAAAGAGTTGCCGCAATTAACCTCAGGTTTCCCAGGCCGCTGGTAAGGGTCGTGGGAAAGTTGTAAGAGGACCAACTGCGGGACACGGAGCGTGATATCGCTGTGCAAGGAAGAAACGACACGCTAAGGGCCAGGCCGAGAACCAGGGAGGTTATATCCGGCTAGCTAATTTCGTAGATTAACAAGGTCAAGGGGATACCCTATCGGACGACGTTGTACTGAAATGGATGGGGATGGTTAGATCGCCGGCATACGTATTTCTCTCAGGTCGGAAGCCTCAATATTAGTGATCACGCAGCCATTATCCGCCCCTCCTAGCGGGTAATTTGCTCTAGATACCCCCTCGGAAGACATGTGTATGTCAGCAGAGCAAAATAGCATAGGCTTCTGCCCCTTTCAACGGATTGTCGTCAATGGACAGCGTTCGTGTGACAACGGGTCTGCCTGGATGCCCCTGGACATGGCTGTGGTTAATGCACTTGGAACGCGTGACGAGGTCAGCTGACTTAGAGGCTTCGTGGGCCGCTTAATAGACCTATGGTCACGGCCAAAAGTCTAAGTTACACCGTATGCCTACGGATCTCCCGTACCGTGACTTGAAAATGGCGTAATGGCGAATAACCCCGATCTAGATGTATCGGAGTACCAGTATGTACCGCAGTACCG
seq00008   GTACCTATCTAGAGGGCTGGTTGAGACAGTGTTCAATTTTATAAGACAGCCCTCAAATTATCTTCCGAGTACCTCGGCGGTTTCAACATAGTCATTAAATGCTGGGTATTATAGCGCACCAAAGAATTTAGGACTTTCGCAGAGAGAGCACTGTACCGTCCTAAGAATCGTGAGGCGTGCGTGAACCTACGACACGGTAGGAAATTGCAAGCCCCGTTCGGTCTAGGCCTATACCTTTTCGAGGGTACTGCGCTGGGGGTTCTCGAAAGGTACTGGACAAAGTCCGATGCGATCAACCTTTCTCATGCTGATCTCAGCGTTAACTGCTTCAACATTGCGTGCTTGAACCCCACCGGAGACGATGCGCGGGCCTGACGCTACACAGAGGTGGTGTAGGTCTAATAGGCGAAGACAGAAACGTTTACGCGAGAGTTAGCAGTATCCCGTTCCGCGAGAAAACATGGACAAATACCAGAGTCAGGAAGCGCACAGCGATATAATTGGGCTGCGCGGGGACCGACCCAATAGTCATACCCAAATCACTAGCTAATACGAGGTATAACGCCGAAGCACCCTTCCGTGCCCGGGACACATTACCCCCTCACTTCGTGCTGGGTTCTGCTCCGTCCCAGGGCTTGTGTGAGCCGCCTGTAGATCCAAAAGTGTGCTGAGAAGCCCTCCTAAGGCGCATAGTACGGGACATAATACTGCGTACGACGCACACGCTGTCGACCTATGTAGGCCGACTAGACCACTAACCCTTTCTTCCGAGGCGAACGCCCCCGTCATACCCGAGCAGTTGCTGATTAAGGCAAACCCGTGACATTGCTGAGCATGTGCCCCTCGGACTCACAGCAAGGGACTCGTTTCTCCTGAAAAAAGCATCATACTACCTACCTTTACTTAGATACTCTTGTGGTTGACCGAGTACCGAACTAGCCTTACAGGTTTCGAAGGTCTATATTGGGTTGCAGCTACGGCGCCCCACGGGGGGGTTTGTAACCTGCTGCGCACCATAGCGTAGTGAAGCCCTAGTATCCGTCAGAGCACGTGGTTCATCTCCAACGACCATATACATTGCCATCCTACGGGGCGTGGCTCGCGGCACATGGTGATGAATGTCCGTGGGTCGAACAAGCAAAGTCGCAAGTGCAGAGCACGTATAGCACTAACCGCGAGTATACACAATCTTCTCATTAGGAGTTGGGGCAGAAATACCCGCAACACGGGAGATAACCAAGACGGTTCCGAACCCTCGTCGACACTCGGAGCGCGAGGCACACCTTACAGGAATGAGGAAGGCGCAGGGAAAATAAAAGCGTTACGTCGCGGGGACTTCGTCCGTCCAAATTTCACCCTATCACGAAGAGACGAATCAGAACTTGTTTTGACTCGATGTAGCACCAATTATCGCCAACCCGTAGAGAAGCGCCAATATGCTTCGATGTGGGGAGTACCTCTAGCGGAACGTAAACTATTACACACCTAAATGTCGTCGATATTCGCTTAAGTGAAACATGACCAAGGCCGGGTCACGCCTACTGGATCTGCCCTGTCAACGTCCCCCCTTGCGTGTTGGTTGTTCGTCTCGGGATAACCGAGAACCTAGGGCTGATATTAAAGAGTTGCCGCAATTAACCTCAGGTTTCCCAGGCCGCTGGTAAGGGTCGTGGGAAAGTTGTAAGAGGACCAACTGCGGGACACGGAGCGTGATATCGCTGTGCAAGGAAGAAACGACACGCTAAGGGCCAGGCCGAGAACCAGGGAGGTTATATCCGGCTAGCTAATTTCGTAGATTAACAAGGTCAAGGGGATACCCTATCGGACGACGTTGTACTGAAATGGATGGGGATGGTTAGATCGCCGGCATACGTATTTCTCTCAGGTCGGAAGCCTCAATATTAGTGATCACGCAGCCATTATCCGCCCCTCCTAGCGGGTAATTTGCTCTAGATACCCCCTCGGAAGACATGTGTATGTCAGCAGAGCAAAATAGCATAGGCTTCTGCCCCTTTCAACGGATTGTCGTCAATGGACAGCGTTCGTGTGACAACGGGTCTGCCTGGATGCCCCTGGACATGGCTGTGGTTAATGCACTTGGAACGCGTGACGAGGTCAGCTGACTTAGAGGCTTCGTGGGCCGCTTAATAGACCTATGGTCACGGCCAAAAGTCTAAGTTACACCGTATGCCTACGGATCTCCCGTACCGTGACTTGAAAATGGCGTAATGGCGAATAACCCCGATCTAGATGTATCGGAGTACCAGTATGTACCGCAGTACCG
seq00009   GTACCTATCTAGAGGGCTGGTTGAGACAGTGTTCAATTTTATAAGACAGCCCTCAAATTATCTTCCGAGTACCTCGGCGGTTTCAACATAGTCATTAAATGCTGGGTATTATAGCGCACCAAAGAATTTAGGACTTTCGCAGAGAGAGCACTGTACCGTCCTAAGAATCGTGAGGCGTGCGTGAACCTACGACACGGTAGGAAATTGCAAGCCCCGTTCGGTCTAGGCCTATACCTTTTCGAGGGTACTGCGCTGGGGGTTCTCGAAAGGTACTGGACAAAGTCCGATGCGATCAACCTTTCTCATGCTGATCTCAGCGTTAACTGCTTCAACATTGCGTGCTTGAACCCCACCGGAGACGATGCGCGGGCCTGACGCTACACAGAGGTGGTGTAGGTCTAATAGGCGAAGACAGAAACGTTTACGCGAGAGTTAGCAGTATCCCGTTCCGCGAGAAAACATGGACAAATACCAGAGTCAGGAAGCGCACAGCGATATAATTGGGCTGCGCGGGGACCGACCCAATAGTCATACCCAAATCACTAGCTAATACGAGGTATAACGCCGAAGCACCCTTCCGTGCCCGGGACACATTACCCCCTCACTTCGTGCTGGGTTCTGCTCCGTCCCAGGGCTTGTGTGAGCCGCCTGTAGATCCAAAAGTGTGCTGAGAAGCCCTCCTAAGGCGCATAGTACGGGACATAATACTGCGTACGACGCACACGCTGTCGACCTATGTAGGCCGACTAGACCACTAACCCTTTCTTCCGAGGCGAACGCCCCCGTCATACCCGAGCAGTTGCTGATTAAGGCAAACCCGTGACATTGCTGAGCATGTGCCCCTCGGACTCACAGCAAGGGACTCGTTTCTCCTGAAAAAAGCATCATACTACCTACCTTTACTTAGATACTCTTGTGGTTGACCGAGTACCGAACTAGCCTTACAGGTTTCGAAGGCCTATATTGGGTTGCAGCTACGGCGCCCCACGGGGGGGTTTGTAACCTGCTGCGCACCATAGCGTAGTGAAGCCCTAGTATCCGTCAGAGCACGTGGTTCATCTCCAACGACCATATACATTGCCATCCTACGGGGCGTGGCTCGCGGCACATGGTGATGAATGTCCGTGGGTCGAACCAGCAAAGTCGCAAGTGCAGAGCACGTATAGCACTAACCGCGAGTATACACAATCTTCTCATTAGGAGTTGGGGCAGAAATACCCGCAACACGGGAGATAACCAAGACGGTTCCGAACCCTCGTCGACACTCGGAGCGCGAGGCACACCTTACAGGAATGAGGAAGGCGCAGGGAAAATAAAAGCGTTACGTCGCGGGGACTTCGTCCGTCCAAATTTCACCCTATCACGAAGAGACGAATCAGAACTTGTTTTGACTCGATGTAGCACCAATTATCGCCAACCCGTAGAGAAGCGCCAATATGCTTCGATGTGGGGAGTACCTCTAGCGGAACGTAAACTATTACACACCTAAATGTCGTCGATATTCGCTTAAGTGAAACATGACCAAGGCCGGGTCACGCCTACTGGATCTGCCCTGTCAACGTCCCCCCTTGCGTGTTGGTTGTTCGTCTCGGGATAACCGAGAACCTAGGGCTGATATTAAAGAGTTGCCGCAATTAACCTCAGGTTTCCCAGGCCGCTGGTAAGGGTCGTGGGAAAGTTGTAAGAGGACCAACTGCGGGACACGGAGCGTGATATCGCTGTGCAAGGAAGAAACGACACGCTAAGGGCCAGGCCGAGAACCAGGGAGGTTATATCCGGCTAGCTAATTTCGTAGATTAACAAGGTCAAGGGGATACCCTATCGGACGACGTTGTACTGAAATGGATGGGGATGGTTAGATCGCCGGCATACGTATTTCTCTCAGGTCGGAAGCCTCAATATTAGTGATCACGCAGCCATTATCCGCCCCTCCTAGCGGGTAATTTGCTCTAGATACCCCCTCGGAAGACATGTGTATGTCAGCAGAGCAAAATAGCATAGGCTTCTGCCCCTTTCAACGGATTGTCGTCAATGGACAGCGTTCGTGTGACAACGGGTCTGCCTGGATGCCCCTGGACATGGCTGTGGTTAATGCACTTGGAACGCGTGACGAGGTCAGCTGACTTAGAGGCTTCGTGGGCCGCTTAATAGACCTATGGTCACGGCCAAAAGTCTAAGTTACACCGTATGCCTACGGATCTCCCGTACCGTGACATGAAAATGGCGTAATGGCGAATAACCCCGATCTAGATGTATCGGAGTACCAGTATGTACCGCAGTACCG
seq00010   GTACCTATCTAGAGGGCTGGTTGAGACAGTGTTCAATTTTATAAGACAGCCCTCAAATTATCTTCCGAGTACCTCGGCGGTTTCAACATAGTCATTAAATGCTGGGTATTATAGCGCACCAAAGAATTTAGGACTTTCGCAGAGAGAGCACTGTACCGTCCTAAGAATCGTGAGGCGTGCGTGAACCTACGACACGGTAGGAAATTGCAAGCCCCGTTCGGTCTAGGCCTATACCTTTTCGAGGGTACTGCGCTGGGGGTTCTCGAAAGGTACTGGACAAAGTCCGATGCGATCAACCTTTCTCATGCTGATCTCAGCGTTAACTGCTTCAACATTGCGTGCTTGAACCCCACCGGAGACGATGCGCGGGCCTGACGCTACACAGAGGTGGTGTAGGTCTAATAGGCGAAGACAGAAACGTTTACGCGAGAGTTAGCAGTATCCCGTTCCGCGAGAAAACATGGACAAATACCAGAGTCAGGAAGCGCACAGCGATATAATTGGGCTGCGCGGGGACCGACCCAATAGTCATACCCAAATCACTAGCTAATACGAGGTATAACGCCGAAGCACCCTTCCGTGCCCGGGACACATTACCCCCTCACTTCGTGCTGGGTTCTGCTCCGTCCCAGGGCTTGTGTGAGCCGCCTGTAGATCCAAAAGTGTGCTGAGAAGCCCTCCTAAGGCGCATAGTACGGGACATAATACTGCGTACGACGCACACGCTGTCGACCTATGTAGGCCGACTAGACCACTAACCCTTTCTTCCGAGGCGAACGCCCCCGTCATACCCGAGCAGTTGCTGATTAAGGCAAACCCGTGACATTGCTGAGCATGTGCCCCTCGGACTCACAGCAAGGGACTCGTTTCTCCTGAAAAAAGCATCATACTACCTACCTTTACTTAGATACTCTTGTGGTTGACCGAGTACCGAACTAGCCTTACAGGTTTCGAAGGTCTATATTGGGTTGCAGCTACGGCGCCCCACGGGGGGGTTTGTAACCTGCTGCGCACCATAGCGTAGTGAAGCCCTAGTATCCGTCAGAGCACGTGGTTCATCTCCAACGACCATATACATTGCCATCCTACGGGGCGTGGCTCGCGGCACATGGTGATGAATGTCCGTGGGTCGAACCAGCAAAGTCGCAAGTGCAGAGCACGTATAGCACTAACCGCGAGTATACACAATCTTCTCATTAGGAGTTGGGGCAGAAATACCCGCAACACGGGAGATAACCAAGACGGTTCCGAACCCTCGTCGACACTCGGAGCGCGAGGCACACCTTACAGGAATGAGGAAGGCGCAGGGAAAATAAAAGCGTTACGTCGCGGGGACTTCGTCCGTCCAAATTTCACCCTATCACGAAGAGACGAATCAGAACTTGTTTTGACTCGATGTAGCACCAATTATCGCCAACCCGTAGAGAAGCGCCAATATGCTTCGATGTGGGGAGTACCTCTAGCGGAACGTAAACTATTACACACCTAAATGTCGTCGATATTCGCTTAAGTGAAACATGACCAAGGCCGGGTCACGCCTACTGGATCTGCCCTGTCAACGTCCCCCCTTGCGTGTTGGTTGTTCGTCTCGGGATAACCGAGAACCTAGGGCTGATATTAAAGAGTTGCCGCAATTAACCTCAGGTTTCCCAGGCCGCTGGTAAGGGTCGTGGGAAAGTTGTAAGAGGACCAACTGCGGGACACGGAGCGTGATATCGCTGTGCAAGGAAGAAACGACACGCTAAGGGCCAGGCCGAGAACCAGGGAGGTTATATCCGGCTAGCTAATTTCGTAGATTAACAAGGTCAAGGGGATACCCTATCGGACGACGTTGTACTGAAATGGATGGGGATGGTTAGATCGCCGGCATACGTATTTCTCTCAGGTCGGATGCCTCAATATTAGTGATCACGCAGCCATTATCCGCCCCTCCTAGCGGGTAATTTGCTCTAGATACCCCCTCGGAAGACATGTGTATGTCAGCAGAGCAAAATAGCATAGGCTTCTGCCCCTTTCAACGGATTGTCGTCAATGGACAGCGTTCGTGTGACAACGGGTCTGCCTGGATGCCCCTGGACATGGCTGTGGTTAATGCACTTGGAACGCGTGACGAGGTCAGCTGACTTAGAGGCTTCGTGGGCCGCTTAATAGACCTATGGTCACGGCCAAAAGTCTAAGTTACACCGTATGCCTACGGATCTCCCGTACCGTGACATGAAAATGGCGTAATGGCGAATAACCCCGATCTAGATGTATCGGAGTACCAGTATGTACCGCAGTACCG
seq00011   GTACCTATCTAGAGGGCTGGTTGAGACAGTGTTCAATTTTATAAGACAGCCCTCAAATTATCTTCCGAGTACCTCGGCGGTTTCAACATAGTCATTAAATGCTGGGTATTATAGCGCACCAAAGAATTTAGGACTTTCGCAGAGAGAGCACTGTACCGTCCTAAGAATCGTGAGGCGTGCGTGAACCTACGACACGGTAGGAAATTGCAAGCCCCGTTCGGTCTAGGCCTATACCTTTTCGAGGGTACTGCGCTGGGGGTTCTCGAAAGGTACTGGACAAAGTCCGATGCGATCAACCTTTCTCATGCTGATCTCAGCGTTAACTGCTTCAACATTGCGTGCTTGAACCCCACCGGAGACGATGCGCGGGCCTGACGCTACACAGAGGTGGTGTAGGTCTAATAGGCGAAGACAGAAACGTTTACGCGAGAGTTAGCAGTATCCCGTTCCGCGAGAAAACATGGACAAATACCAGAGTCAGGAAGCGCACAGCGATATAATTGGGCTGCGCGGGGACCGACCCAATAGTCATACCCAAATCACTAGCTAATACGAGGTATAACGCCGAAGCACCCTTCCGTGCCCGGGACACATTACCCCCTCACTTCGTGCTGGGTTCTGCTCCGTCCCAGGGCTTGTGTGAGCCGCCTGTAGATCCAAAAGTGTGCTGAGAAGCCCTCCTAAGGCGCATAGTACGGGACATAATACTGCGTACGACGCACACGCTGTCGACCTATGTAGGCCGACTAGACCACTAACCCTTTCTTCCGAGGCGAACGCCCCCGTCATACCCGAGCAGTTGCTGATTAAGGCAAACCCGTGACATTGCTGAGCATGTGCCCCTCGGACTCACAGCAAGGGACTCGTTTCTCCTGAAAAAAGCATCATACTACCTACCTTTACTTAGATACTCTTGTGGTTGACCGAGTACCGAACTAGCCTTACAGGTTTCGAAGGCCTATATTGGGTTGCAGCTACGGCGCCCCACGGGGGGGTTTGTAACCTGCTGCGCACCATAGCGTAGTGAAGCCCTAGTATCCGTCAGAGCACGTGGTTCATCTCCAACGACCATATACATTGCCATCCTACGGGGCGTGGCTCGCGGCACATGGTGATGAATGTCCGTGGGTCGAACCAGCAAAGTCGCAAGTGCAGAGCACGTATAGCACTAACCGCGAGTATACACAATCTTCTCATTAGGAGTTGGGGCAGAAATACCCGCAACACGGGAGATAACCAAGACGGTTCCGAACCCTCGTCGACACTCGGAGCGCGAGGCACACCTTACAGGAATGAGGAAGGCGCAGGGAAAATAAAAGCGTTACGTCGCGGGGACTTCGTCCGTCCAAATTTCACCCTATCACGAAGAGACGAATCAGAACTTGTTTTGACTCGATGTAGCACCAATTATCGCCAACCCGTAGAGAAGCGCCAATATGCTTCGATGTGGGGAGTACCTCTAGCGGAACGTAAACTATTACACACCTAAATGTCGTCGATATTCGCTTAAGTGAAACATGACCAAGGCCGGGTCACGCCTACTGGATCTGCCCTGTCAACGTCCCCCCTTGCGTGTTGGTTGTTCGTCTCGGGATAACCGAGAACCTAGGGCTGATATTAAAGAGTTGCCGCAATTAACCTCAGGTTTCCCAGGCCGCTGGTAAGGGTCGTGGGAAAGTTGTAAGAGGACCAACTGCGGGACACGGAGCGTGATATCGCTGTGCAAGGAAGAAACGACACGCTAAGGGCCAGGCCGAGAACCAGGGAGGTTATATCCGGCTAGCTAATTTCGTAGATTAACAAGGTCAAGGGGATACCCTATCGGACGACGTTGTACTGAAATGGATGGGGATGGTTAGATCGCCGGCATACGTATTTCTCTCAGGTCGGAAGCCTCAATATTAGTGATCACGCAGCCATTATCCGCCCCTCCTAGCGGGTAATTTGCTCTAGATACCCCCTCGGAAGACATGTGTATGTCAGCAGAGCAAAATAGCATAGGCTTCTGCCCCTTTCAACGGATTGTCGTCAATGGACAGCGTTCGTGTGACAACGGGTCTGCCTGGATGCCCCTGGACATGGCTGTGGTTAATGCACTTGGAACGCGTGACGAGGTCAGCTGACTTAGAGGCTTCGTGGGCCGCTTAATAGACCTATGGTCACGGCCAAAAGTCTAAGTTACACCGTATGCCTACGGATCTCCCGTACCGTGACATGAAAATGGCGTAATGGCGAATAACCCCGATCTAGATGTATCGGAGTACCAGTATGTACCGCAGTACCG
seq00012   GTACCTATCTAGAGGGCTGGTTGAGACAGTGTTCAATTTTATAAGACAGCCCTCAAATTATCTTCCGAGTACCTCGGCGGTTTCAACATAGTCATTAAATGCTGGGTATTATAGCGCACCAAAGAATTTAGGACTTTCGCAGAGAGAGCACTGTACCGTCCTAAGAATCGTGAGGCGTGCGTGAACCTACGACACGGTAGGAAATTGCAAGCCCCGTTCGGTCTAGGCCTATACCTTTTCGAGGGTACTGCGCTGGGGGTTCTCGAAAGGTACTGGACAAAGTCCGATGCGATCAACCTTTCTCATGCTGATCTCAGCGTTAACTGCTTCAACATTGCGTGCTTGAACCCCACCGGAGACGATGCGCGGGCCTGACGCTACACAGAGGTGGTGTAGGTCTAATAGGCGAAGACAGAAACGTTTACGCGAGAGTTAGCAGTATCCCGTTCCGCGAGAAAACATGGACAAATACCAGAGTCAGGAAGCGCACAGCGATATAATTGGGCTGCGCGGGGACCGACCCAATAGTCATACCCAAATCACTAGCTAATACGAGGTATAACGCCGAAGCACCCTTCCGTGCCCGGGACACATTACCCCCTCACTTCGTGCTGGGTTCTGCTCCGTCCCAGGGCTTGTGTGAGCCGCCTGTAGATCCAAAAGTGTGCTGAGAAGCCCTCCTAAGGCGCATAGTACGGGACATAATACTGCGTACGACGCACACGCTGTCGACCTATGTAGGCCGACTAGACCACTAACCCTTTCTTCCGAGGCGAACGCCCCCGTCATACCCGAGCAGTTGCTGATTAAGGCAAACCCGTGACATTGCTGAGCATGTGCCCCTCGGACTCACAGCAAGGGACTCGTTTCTCCTGAAAAAAGCATCATACTACCTACCTTTACTTAGATACTCTTGTGGTTGACCGAGTACCGAACTAGCCTTACAGGTTTCGAAGGTCTATATTGGGTTGCAGCTACGGCGCCCCACGGGGGGGTTTGTAACCTGCTGCGCACCATAGCGTAGTGAAGCCCTAGTATCCGTCAGAGCACGTGGTTCATCTCCAACGACCATATACATTGCCATCCTACGGGGCGTGGCTCGCGGCACATGGTGATGAATGTCCGTGGGTCGAACCAGCAAAGTCGCAAGTGCAGAGCACGTATAGCACTAACCGCGAGTATACACAATCTTCTCATTAGGAGTTGGGGCAGAAATACCCGCAACACGGGAGATAACCAAGACGGTTCCGAACCCTCGTCGACACTCGGAGCGCGAGGCACACCTTACAGGAATGAGGAAGGCGCAGGGAAAATAAAAGCGTTACGTCGCGGGGACTTCGTCCGTCCAAATTTCACCCTATCACGAAGAGACGAATCAGAACTTGTTTTGACTCGATGTAGCACCAATTATCGCCAACCCGTAGAGAAGCGCCAATATGCTTCGATGTGGGGAGTACCTCTAGCGGAACGTAAACTATTACACACCTAAATGTCGTCGATATTCGCTTAAGTGAAACATGACCAAGGCCGGGTCACGCCTACTGGATCTGCCCTGTCAACGTCCCCCCTTGCGTGTTGGTTGTTCGTCTCGGGATAACCGAGAACCTAGGGCTGATATTAAAGAGTTGCCGCAATTAACCTCAGGTTTCCCAGGCCGCTGGTAAGGGTCGTGGGAAAGTTGTAAGAGGACCAACTGCGGGACACGGAGCGTGATATCGCTGTGCAAGGAAGAAACGACACGCTAAGGGCCAGGCCGAGAACCAGGGAGGTTATATCCGGCTAGCTAATTTCGTAGATTAACAAGGTCAAGGGGATACCCTATCGGACGACGTTGTACTGAAATGGATGGGGATGGTTAGATCGCCGGCATACGTATTTCTCTCAGGTCGGATGCCTCAATATTAGTGATCACGCAGCCATTATCCGCCCCTCCTAGCGGGTAATTTGCTCTAGATACCCCCTCGGAAGACATGTGTATGTCAGCAGAGCAAAATAGCATAGGCTTCTGCCCCTTTCAACGGATTGTCGTCAATGGACAGCGTTCGTGTGACAACGGGTCTGCCTGGATGCCCCTGGACATGGCTGTGGTTAATGCACTTGGAACGCGTGACGAGGTCAGCTGACTTAGAGGCTTCGTGGGCCGCTTAATAGACCTATGGTCACGGCCAAAAGTCTAAGTTACACCGTATGCCTACGGATCTCCCGTACCGTGACATGAAAATGGCGTAATGGCGAATAACCCCGATCTAGATGTATCGGAGTACCAGTATGTACCGCAGTACCG
seq00013   GTACCTATCTAGAGGGCTGGTTGAGACAGTGTTCAATTTTATAAGACAGCCCTCAAATTATCTTCCGAGTACCTCGGCGGTTTCAACATAGTCATTAAATGCTGGGTATTATAGCGCACCAAAGAATTTAGGACTTTCGCAGAGAGAGCACTGTACCGTCCTAAGAATCGTGAGGCGTGCGTGAACCTACGACACGGTAGGAAATTGCAAGCCCCGTTCGGTCTAGGCCTATACCTTTTCGAGGGTACTGCGCTGGGGGTTCTCGAAAGGTACTGGACAAAGTCCGATGCGATCAACCTTTCTCATGCTGATCTCAGCGTTAACTGCTTCAACATTGCGTGCTTGAACCCCACCGGAGACGATGCGCGGGCCTGACGCTACACAGAGGTGGTGTAGGTCTAATAGGCGAAGACAGAAACGTTTACGCGAGAGTTAGCAGTATCCCGTTCCGCGAGAAAACATGGACAAATACCAGAGTCAGGAAGCGCACAGCGATATAATTGGGCTGCGCGGGGACCGACCCAATAGTCATACCCAAATCACTAGCTAATACGAGGTATAACGCCGAAGCACCCTTCCGTGCCCGGGACACATTACCCCCTCACTTCGTGCTGGGTTCTGCTCCGTCCCAGGGCTTGTGTGAGCCGCCTGTAGATCCAAAAGTGTGCTGAGAAGCCCTCCTAAGGCGCATAGTACGGGACATAATACTGCGTACGACGCACACGCTGTCGACCTATGTAGGCCGACTAGACCACTAACCCTTTCTTCCGAGGCGAACGCCCCCGTCATACCCGAGCAGTTGCTGATTAAGGCAAACCCGTGACATTGCTGAGCATGTGCCCCTCGGACTCACAGCAAGGGACTCGTTTCTCCTGAAAAAAGCATCATACTACCTACCTTTACTTAGATACTCTTGTGGTTGACCGAGTACCGAACTAGCCTTACAGGTTTCGAAGGTCTATATTGGGTTGCAGCTACGGCGCCCCACGGGGGGGTTTGTAACCTGCTGCGCACCATAGCGTAGTGAAGCCCTAGTATCCGTCAGAGCACGTGGTTCATCTCCAACGACCATATACATTGCCATCCTACGGGGCGTGGCTCGCGGCACATGGTGATGAATGTCCGTGGGTCGAACCAGCAAAGTCGCAAGTGCAGAGCACGTATAGCACTAACCGCGAGTATACACAATCTTCTCATTAGGAGTTGGGGCAGAAATACCCGCAACACGGGAGATAACCAAGACGGTTCCGAACCCTCGTCGACACTCGGAGCGCGAGGCACACCTTACAGGAATGAGGAAGGCGCAGGGAAAATAAAAGCGTTACGTCGCGGGGACTTCGTCCGTCCAAATTTCACCCTATCACGAAGAGACGAATCAGAACTTGTTTTGACTCGATGTAGCACCAATTATCGCCAACCCGTAGAGAAGCGCCAATATGCTTCGATGTGGGGAGTACCTCTAGCGGAACGTAAACTATTACACACCTAAATGTCGTCGATATTCGCTTAAGTGAAACATGACCAAGGCCGGGTCACGCCTACTGGATCTGCCCTGTCAACGTCCCCCCTTGCGTGTTGGTTGTTCGTCTCGGGATAACCGAGAACCTAGGGCTGATATTAAAGAGTTGCCGCAATTAACCTCAGGTTTCCCAGGCCGCTGGTAAGGGTCGTGGGAAAGTTGTAAGAGGACCAACTGCGGGACACGGAGCGTGATATCGCTGTGCAAGGAAGAAACGACACGCTAAGGGCCAGGCCGAGAACCAGGGAGGTTATATCCGGCTAGCTAATTTCGTAGATTAACAAGGTCAAGGGGATACCCTATCGGACGACGTTGTACTGAAATGGATGGGGATGGTTAGATCGCCGGCATACGTATTTCTCTCAGGTCGGATGCCTCAATATTAGTGATCACGCAGCCATTATCCGCCCCTCCTAGCGGGTAATTTGCTCTAGATACCCCCTCGGAAGACATGTGTATGTCAGCAGAGCAAAATAGCATAGGCTTCTGCCCCTTTCAACGGATTGTCGTCAATGGACAGCGTTCGTGTGACAACGGGTCTGCCTGGATGCCCCTGGACATGGCTGTGGTTAATGCACTTGGAACGCGTGACGAGGTCAGCTGACTTAGAGGCTTCGTGGGCCGCTTAATAGACCTATGGTCACGGCCAAAAGTCTAAGTTACACCGTATGCCTACGGATCTCCCGTACCGTGACATGAAAATGGCGTAATGGCGAATAACCCCGATCTAGATGTATCGGAGTACCAGTATGTACCGCAGTACCG
seq00014   GTACCTATCTAGAGGGCTGGTTGAGACAGTGTTCAATTTTATAAGACAGCCCTCAAATTATCTTCCGAGTACCTCGGCGGTTTCAACATAGTCATTAAATGCTGGGTATTATAGCGCACCAAAGAATTTAGGACTTTCGCAGAGAGAGCACTGTACCGTCCTAAGAATCGTGAGGCGTGCGTGAACCTACGACACGGTAGGAAATTGCAAGCCCCGTTCGGTCTAGGCCTATACCTTTTCGAGGGTACTGCGCTGGGGGTTCTCGAAAGGTACTGGACAAAGTCCGATGCGATCAACCTTTCTCATGCTGATCTCAGCGTTAACTGCTTCAACATTGCGTGCTTGAACCCCACCGGAGACGATGCGCGGGCCTGACGCTACACAGAGGTGGTGTAGGTCTAATAGGCGAAGACAGAAACGTTTACGCGAGAGTTAGCAGTATCCCGTTCCGCGAGAAAACATGGACAAATACCAGAGTCAGGAAGCGCACAGCGATATAATTGGGCTGCGCGGGGACCGACCCAATAGTCATACCCAAATCACTAGCTAATACGAGGTATAACGCCGAAGCACCCTTCCGTGCCCGGGACACATTACCCCCTCACTTCGTGCTGGGTTCTGCTCCGTCCCAGGGCTTGTGTGAGCCGCCTGTAGATCCAAAAGTGTGCTGAGAAGCCCTCCTAAGGCGCATAGTACGGGACATAATACTGCGTACGACGCACACGCTGTCGACCTATGTAGGCCGACTAGACCACTAACCCTTTCTTCCGAGGCGAACGCCCCCGTCATACCCGAGCAGTTGCTGATTAAGGCAAACCCGTGACATTGCTGAGCATGTGCCCCTCGGACTCACAGCAAGGGACTCGTTTCTCCTGAAAAAAGCATCATACTACCTACCTTTACTTAGATACTCTTGTGGTTGACCGAGTACCGAACTAGCCTTACAGGTTTCGAAGGCCTATATTGGGTTGCAGCTACGGCGCCCCACGGGGGGGTTTGTAACCTGCTGCGCACCATAGCGTAGTGAAGCCCTAGTATCCGTCAGAGCACGTGGTTCATCTCCAACGACCATATACATTGCCATCCTACGGGGCGTGGCTCGCGGCACATGGTGATGAATGTCCGTGGGTCGAACCAGCAAAGTCGCAAGTGCAGAGCACGTATAGCACTAACCGCGAGTATACACAATCTTCTCATTAGGAGTTGGGGCAGAAATACCCGCAACACGGGAGATAACCAAGACGGTTCCGAACCCTCGTCGACACTCGGAGCGCGAGGCACACCTTACAGGAATGAGGAAGGCGCAGGGAAAATAAAAGCGTTACGTCGCGGGGACTTCGTCCGTCCAAATTTCACCCTATCACGAAGAGACGAATCAGAACTTGTTTTGACTCGATGTAGCACCAATTATCGCCAACCCGTAGAGAAGCGCCAATATGCTTCGATGTGGGGAGTACCTCTAGCGGAACGTAAACTATTACACACCTAAATGTCGTCGATATTCGCTTAAGTGAAACATGACCAAGGCCGGGTCACGCCTACTGGATCTGCCCTGTCAACGTCCCCCCTTGCGTGTTGGTTGTTCGTCTCGGGATAACCGAGAACCTAGGGCTGATATTAAAGAGTTGCCGCAATTAACCTCAGGTTTCCCAGGCCGCTGGTAAGGGTCGTGGGAAAGTTGTAAGAGGACCAACTGCGGGACACGGAGCGTGATATCGCTGTGCAAGGAAGAAACGACACGCTAAGGGCCAGGCCGAGAACCAGGGAGGTTATATCCGGCTAGCTAATTTCGTAGATTAACAAGGTCAAGGGGATACCCTATCGGACGACGTTGTACTGAAATGGATGGGGATGGTTAGATCGCCGGCATACGTATTTCTCTCAGGTCGGAAGCCTCAATATTAGTGATCACGCAGCCATTATCCGCCCCTCCTAGCGGGTAATTTGCTCTAGATACCCCCTCGGAAGACATGTGTATGTCAGCAGAGCAAAATAGCATAGGCTTCTGCCCCTTTCAACGGATTGTCGTCAATGGACAGCGTTCGTGTGACAACGGGTCTGCCTGGATGCCCCTGGACATGGCTGTGGTTAATGCACTTGGAACGCGTGACGAGGTCAGCTGACTTAGAGGCTTCGTGGGCCGCTTAATAGACCTATGGTCACGGCCAAAAGTCTAAGTTACACCGTATGCCTACGGATCTCCCGTACCGTGACATGAAAATGGCGTAATGGCGAATAACCCCGATCTAGATGTATCGGAGTACCAGTATGTACCGCAGTACCG
seq00015   GTACCTATCTAGAGGGCTGGTTGAGACAGTGTTCAATTTTATAAGACAGCCCTCAAATTATCTTCCGAGTACCTCGGCGGTTTCAACATAGTCATTAAATGCTGGGTATTATAGCGCACCAAAGAATTTAGGACTTTCGCAGAGAGAGCACTGTACCGTCCTAAGAATCGTGAGGCGTGCGTGAACCTACGACACGGTAGGAAATTGCAAGCCCCGTTCGGTCTAGGCCTATACCTTTTCGAGGGTACTGCGCTGGGGGTTCTCGAAAGGTACTGGACAAAGTCCGATGCGATCAACCTTTCTCATGCTGATCTCAGCGTTAACTGCTTCAACATTGCGTGCTTGAACCCCACCGGAGACGATGCGCGGGCCTGACGCTACACAGAGGTGGTGTAGGTCTAATAGGCGAAGACAGAAACGTTTACGCGAGAGTTAGCAGTATCCCGTTCCGCGAGAAAACATGGACAAATACCAGAGTCAGGAAGCGCACAGCGATATAATTGGGCTGCGCGGGGACCGACCCAATAGTCATACCCAAATCACTAGCTAATACGAGGTATAACGCCGAAGCACCCTTCCGTGCCCGGGACACATTACCCCCTCACTTCGTGCTGGGTTCTGCTCCGTCCCAGGGCTTGTGTGAGCCGCCTGTAGATCCAAAAGTGTGCTGAGAAGCCCTCCTAAGGCGCATAGTACGGGACATAATACTGCGTACGACGCACACGCTGTCGACCTATGTAGGCCGACTAGACCACTAACCCTTTCTTCCGAGGCGAACGCCCCCGTCATACCCGAGCAGTTGCTGATTAAGGCAAACCCGTGACATTGCTGAGCATGTGCCCCTCGGACTCACAGCAAGGGACTCGTTTCTCCTGAAAAAAGCATCATACTACCTACCTTTACTTAGATACTCTTGTGGTTGACCGAGTACCGAACTAGCCTTACAGGTTTCGAAGGCCTATATTGGGTTGCAGCTACGGCGCCCCACGGGGGGGTTTGTAACCTGCTGCGCACCATAGCGTAGTGAAGCCCTAGTATCCGTCAGAGCACGTGGTTCATCTCCAACGACCATATACATTGCCATCCTACGGGGCGTGGCTCGCGGCACATGGTGATGAATGTCCGTGGGTCGAACCAGCAAAGTCGCAAGTGCAGAGCACGTATAGCACTAACCGCGAGTATACACAATCTTCTCATTAGGAGTTGGGGCAGAAATACCCGCAACACGGGAGATAACCAAGACGGTTCCGAACCCTCGTCGACACTCGGAGCGCGAGGCACACCTTACAGGAATGAGGAAGGCGCAGGGAAAATAAAAGCGTTACGTCGCGGGGACTTCGTCCGTCCAAATTTCACCCTATCACGAAGAGACGAATCAGAACTTGTTTTGACTCGATGTAGCACCAATTATCGCCAACCCGTAGAGAAGCGCCAATATGCTTCGATGTGGGGAGTACCTCTAGCGGAACGTAAACTATTACACACCTAAATGTCGTCGATATTCGCTTAAGTGAAACATGACCAAGGCCGGGTCACGCCTACTGGATCTGCCCTGTCAACGTCCCCCCTTGCGTGTTGGTTGTTCGTCTCGGGATAACCGAGAACCTAGGGCTGATATTAAAGAGTTGCCGCAATTAACCTCAGGTTTCCCAGGCCGCTGGTAAGGGTCGTGGGAAAGTTGTAAGAGGACCAACTGCGGGACACGGAGCGTGATATCGCTGTGCAAGGAAGAAACGACACGCTAAGGGCCAGGCCGAGAACCAGGGAGGTTATATCCGGCTAGCTAATTTCGTAGATTAACAAGGTCAAGGGGATACCCTATCGGACGACGTTGTACTGAAATGGATGGGGATGGTTAGATCGCCGGCATACGTATTTCTCTCAGGTCGGAAGCCTCAATATTAGTGATCACGCAGCCATTATCCGCCCCTCCTAGCGGGTAATTTGCTCTAGATACCCCCTCGGAAGACATGTGTATGTCAGCAGAGCAAAATAGCATAGGCTTCTGCCCCTTTCAACGGATTGTCGTCAATGGACAGCGTTCGTGTGACAACGGGTCTGCCTGGATGCCCCTGGACATGGCTGTGGTTAATGCACTTGGAACGCGTGACGAGGTCAGCTGACTTAGAGGCTTCGTGGGCCGCTTAATAGACCTATGGTCACGGCCAAAAGTCTAAGTTACACCGTATGCCTACGGATCTCCCGTACCGTGACATGAAAATGGCGTAATGGCGAATAACCCCGATCTAGATGTATCGGAGTACCAGTATGTACCGCAGTACCG
seq00016   GTACCTATCTAGAGGGCTGGTTGAGACAGTGTTCAATTTTATAAGACAGCCCTCAAATTATCTTCCGAGTACCTCGGCGGTTTCAACATAGTCATTAAATGCTGGGTATTATAGCGCACCAAAGAATTTAGGACTTTCGCAGAGAGAGCACTGTACCGTCCTAAGAATCGTGAGGCGTGCGTGAACCTACGACACGGTAGGAAATTGCAAGCCCCGTTCGGTCTAGGCCTATACCTTTTCGAGGGTACTGCGCTGGGGGTTCTCGAAAGGTACTGGACAAAGTCCGATGCGATCAACCTTTCTCATGCTGATCTCAGCGTTAACTGCTTCAACATTGCGTGCTTGAACCCCACCGGAGACGATGCGCGGGCCTGACGCTACACAGAGGTGGTGTAGGTCTAATAGGCGAAGACAGAAACGTTTACGCGAGAGTTAGCAGTATCCCGTTCCGCGAGAAAACATGGACAAATACCAGAGTCAGGAAGCGCACAGCGATATAATTGGGCTGCGCGGGGACCGACCCAATAGTCATACCCAAATCACTAGCTAATACGAGGTATAACGCCGAAGCACCCTTCCGTGCCCGGGACACATTACCCCCTCACTTCGTGCTGGGTTCTGCTCCGTCCCAGGGCTTGTGTGAGCCGCCTGTAGATCCAAAAGTGTGCTGAGAAGCCCTCCTAAGGCGCATAGTACGGGACATAATACTGCGTACGACGCACACGCTGTCGACCTATGTAGGCCGACTAGACCACTAACCCTTTCTTCCGAGGCGAACGCCCCCGTCATACCCGAGCAGTTGCTGATTAAGGCAAACCCGTGACATTGCTGAGCATGTGCCCCTCGGACTCACAGCAAGGGACTCGTTTCTCCTGAAAAAAGCATCATACTACCTACCTTTACTTAGATACTCTTGTGGTTGACCGAGTACCGAACTAGCCTTACAGGTTTCGAAGGCCTATATTGGGTTGCAGCTACGGCGCCCCACGGGGGGGTTTGTAACCTGCTGCGCACCATAGCGTAGTGAAGCCCTAGTATCCGTCAGAGCACGTGGTTCATCTCCAACGACCATATACATTGCCATCCTACGGGGCGTGGCTCGCGGCACATGGTGATGAATGTCCGTGGGTCGAACCAGCAAAGTCGCAAGTGCAGAGCACGTATAGCACTAACCGCGAGTATACACAATCTTCTCATTAGGAGTTGGGGCAGAAATACCCGCAACACGGGAGATAACCAAGACGGTTCCGAACCCTCGTCGACACTCGGAGCGCGAGGCACACCTTACAGGAATGAGGAAGGCGCAGGGAAAATAAAAGCGTTACGTCGCGGGGACTTCGTCCGTCCAAATTTCACCCTATCACGAAGAGACGAATCAGAACTTGTTTTGACTCGATGTAGCACCAATTATCGCCAACCCGTAGAGAAGCGCCAATATGCTTCGATGTGGGGAGTACCTCTAGCGGAACGTAAACTATTACACACCTAAATGTCGTCGATATTCGCTTAAGTGAAACATGACCAAGGCCGGGTCACGCCTACTGGATCTGCCCTGTCAACGTCCCCCCTTGCGTGTTGGTTGTTCGTCTCGGGATAACCGAGAACCTAGGGCTGATATTAAAGAGTTGCCGCAATTAACCTCAGGTTTCCCAGGCCGCTGGTAAGGGTCGTGGGAAAGTTGTAAGAGGACCAACTGCGGGACACGGAGCGTGATATCGCTGTGCAAGGAAGAAACGACACGCTAAGGGCCAGGCCGAGAACCAGGGAGGTTATATCCGGCTAGCTAATTTCGTAGATTAACAAGGTCAAGGGGATACCCTATCGGACGACGTTGTACTGAAATGGATGGGGATGGTTAGATCGCCGGCATACGTATTTCTCTCAGGTCGGAAGCCTCAATATTAGTGATCACGCAGCCATTATCCGCCCCTCCTAGCGGGTAATTTGCTCTAGATACCCCCTCGGAAGACATGTGTATGTCAGCAGAGCAAAATAGCATAGGCTTCTGCCCCTTTCAACGGATTGTCGTCAATGGACAGCGTTCGTGTGACAACGGGTCTGCCTGGATGCCCCTGGACATGGCTGTGGTTAATGCACTTGGAACGCGTGACGAGGTCAGCTGACTTAGAGGCTTCGTGGGCCGCTTAATAGACCTATGGTCACGGCCAAAAGTCTAAGTTACACCGTATGCCTACGGATCTCCCGTACCGTGACATGAAAATGGCGTAATGGCGAATAACCCCGATCTAGATGTATCGGAGTACCAGTATGTACCGCAGTACCG
seq00017   GTACCTATCTAGAGGGCTGGTTGAGACAGTGTTCAATTTTATAAGACAGCCCTCAAATTATCTTCCGAGTACCTCGGCGGTTTCAACATAGTCATTAAATGCTGGGTATTATAGCGCACCAAAGAATTTAGGACTTTCGCAGAGAGAGCACTGTACCGTCCTAAGAATCGTGAGGCGTGCGTGAACCTACGACACGGTAGGAAATTGCAAGCCCCGTTCGGTCTAGGCCTATACCTTTTCGAGGGTACTGCGCTGGGGGTTCTCGAAAGGTACTGGACAAAGTCCGATGCGATCAACCTTTCTCATGCTGATCTCAGCGTTAACTGCTTCAACATTGCGTGCTTGAACCCCACCGGAGACGATGCGCGGGCCTGACGCTACACAGAGGTGGTGTAGGTCTAATAGGCGAAGACAGAAACGTTTACGCGAGAGTTAGCAGTATCCCGTTCCGCGAGAAAACATGGACAAATACCAGAGTCAGGAAGCGCACAGCGATATAATTGGGCTGCGCGGGGACCGACCCAATAGTCATACCCAAATCACTAGCTAATACGAGGTATAACGCCGAAGCACCCTTCCGTGCCCGGGACACATTACCCCCTCACTTCGTGCTGGGTTCTGCTCCGTCCCAGGGCTTGTGTGAGCCGCCTGTAGATCCAAAAGTGTGCTGAGAAGCCCTCCTAAGGCGCATAGTACGGGACATAATACTGCGTACGACGCACACGCTGTCGACCTATGTAGGCCGACTAGACCACTAACCCTTTCTTCCGTGGCGAACGCCCCCGTCATACCCGAGCAGTTGCTGATTAAGGCAAACCCGTGACATTGCTGAGCATGTGCCCCTCGGACTCACAGCAAGGGACTCGTTTCTCCTGAAAAAAGCATCATACTACCTACCTTTACTTAGATACTCTTGTGGTTGACCGAGTACCGAACTAGCCTTACAGGTTTCGAAGGCCTATATTGGGTTGCAGCTACGGCGCCCCACGGGGGGGTTTGTAACCTGCTGCGCACCATAGCGTAGTGAAGCCCTAGTATCCGTCAGAGCACGTGGTTCATCTCCAACGACCATATACATTGCCATCCTACGGGGCGTGGCTCGCGGCACATGGTGATGAATGTCCGTGGGTCGAACCAGCAAAGTCGCAAGTGCAGAGCACGTATAGCACTAACCGCGAGTATACACAATCTTCTCATTAGGAGTTGGGGCAGAAATACCCGCAACACGGGAGATAACCAAGACGGTTCCGAACCCTCGTCGACACTCGGAGCGCGAGGCACACCTTACAGGAATGAGGAAGGCGCAGGGAAAATAAAAGCGTTACGTCGCGGGGACTTCGTCCGTCCAAATTTCACCCTATCACGAAGAGACGAATCAGAACTTGTTTTGACTCGATGTAGCACCAATTATCGCCAACCCGTAGAGAAGCGCCAATATGCTTCGATGTGGGGAGTACCTCTAGCGGAACGTAAACTATTACACACCTAAATGTCGTCGATATTCGCTTAAGTGAAACATGACCAAGGCCGGGTCACGCCTACTGGATCTGCCCTGTCAACGTCCCCCCTTGCGTGTTGGTTGTTCGTCTCGGGATAACCGAGAACCTAGGGCTGATATTAAAGAGTTGCCGCAATTAACCTCAGGTTTCCCAGGCCGCTGGTAAGGGTCGTGGGAAAGTTGTAAGAGGACCAACTGCGGGACACGGAGCGTGATATCGCTGTGCAAGGAAGAAACGACACGCTAAGGGCCAGGCCGAGAACCAGGGAGGTTATATCCGGCTAGCTAATTTCGTAGATTAACAAGGTCAAGGGGATACCCTATCGGACGACGTTGTACTGAAATGGATGGGGATGGTTAGATCGCCGGCATACGTATTTCTCTCAGGTCGGAAGCCTCAATATTAGTGATCACGCAGCCATTATCCGCCCCTCCTAGCGGGTAATTTGCTCTAGATACCCCCTCGGAAGACATGTGTATGTCAGCAGAGCAAAATAGCATAGGCTTCTGCCCCTTTCAACGGATTGTCGTCAATGGACAGCGTTCGTGTGACAACGGGTCTGCCTGGATGCCCCTGGACATGGCTGTGGTTAATGCACTCGGAACGCGTGACGAGGTCAGCTGACTTAGAGGCTTCGTGGGCCGCTTAATAGACCTATGGTCACGGCCAAAAGTCTAAGTTACACCGTATGCCTACGGATCTCCCGTACCGTGACATGAAAATGGCGTAATGGCGAATAACCCCGATCTAGATGTATCGGAGCACCAGTATGTACCGCAGTACCG
seq00018   GTACCTATCTAGAGGGCTGGTTGAGACAGTGTTCAATTTTATAAGACAGCCCTCAAATTATCTTCCGAGTACCTCGGCGGTTTCAACATAGTCATTAAATGCTGGGTATTATAGCGCACCAAAGAATTTAGGACTTTCGCAGAGAGAGCACTGTACCGTCCTAAGAATCGTGAGGCGTGCGTGAACCTACGACACGGTAGGAAATTGCAAGCCCCGTTCGGTCTAGGCCTATACCTTTTCGAGGGTACTGCGCTGGGGGTTCTCGAAAGGTACTGGACAAAGTCCGATGCGATCAACCTTTCTCATGCTGATCTCAGCGTTAACTGCTTCAACATTGCGTGCTTGAACCCCACCGGAGACGATGCGCGGGCCTGACGCTACACAGAGGTGGTGTAGGTCTAATAGGCGAAGACAGAAACGTTTACGCGAGAGTTAGCAGTATCCCGTTCCGCGAGAAAACATGGACAAATACCAGAGTCAGGAAGCGCACAGCGATATAATTGGGCTGCGCGGGGACCGACCCAATAGTCATACCCAAATCACTAGCTAATACGAGGTATAACGCCGAAGCACCCTTCCGTGCCCGGGACACATTACCCCCTCACTTCGTGCTGGGTTCTGCTCCGTCCCAGGGCTTGTGTGAGCCGCCTGTAGATCCAAAAGTGTGCTGAGAAGCCCTCCTAAGGCGCATAGTACGGGACATAATACTGCGTACGACGCACACGCTGTCGACCTATGTAGGCCGACTAGACCACTAACCCTTTCTTCCGAGGCGAACGCCCCCGTCATACCCGAGCAGTTGCTGATTAAGGCAAACCCGTGACATTGCTGAGCATGTGCCCCTCGGACTCACAGCAAGGGACTCGTTTCTCCTGAAAAAAGCATCATACTACCTACCTTTACTTAGATACTCTTGTGGTTGACCGAGTACCGAACTAGCCTTACAGGTTTCGAAGGCCTATATTGGGTTGCAGCTACGGCGCCCCACGGGGGGGTTTGTAACCTGCTGCGCACCATAGCGTAGTGAAGCCCTAGTATCCGTCAGAGCACGTGGTTCATCTCCAACGACCATATACATTGCCATCCTACGGGGCGTGGCTCGCGGCACATGGTGATGAATGTCCGTGGGTCGAACCAGCAAAGTCGCAAGTGCAGAGCACGTATAGCACTAACCGCGAGTATACACAATCTTCTCATTAGGAGTTGGGGCAGAAATACCCGCAACACGGGAGATAACCAAGACGGTTCCGAACCCTCGTCGACACTCGGAGCGCGAGGCACACCTTACAGGAATGAGGAAGGCGCAGGGAAAATAAAAGCGTTACGTCGCGGGGACTTCGTCCGTCCAAATTTCACCCTATCACGAAGAGACGAATCAGAACTTGTTTTGACTCGATGTAGCACCAATTATCGCCAACCCGTAGAGAAGCGCCAATATGCTTCGATGTGGGGAGTACCTCTAGCGGAACGTAAACTATTACACACCTAAATGTCGTCGATATTCGCTTAAGTGAAACATGACCAAGGCCGGGTCACGCCTACTGGATCTGCCCTGTCAACGTCCCCCCTTGCGTGTTGGTTGTTCGTCTCGGGATAACCGAGAACCTAGGGCTGATATTAAAGAGTTGCCGCAATTAACCTCAGGTTTCCCAGGCCGCTGGTAAGGGTCGTGGGAAAGTTGTAAGAGGACCAACTGCGGGACACGGAGCGTGATATCGCTGTGCAAGGAAGAAACGACACGCTAAGGGCCAGGCCGAGAACCAGGGAGGTTATATCCGGCTAGCTAATTTCGTAGATTAACAAGGTCAAGGGGATACCCTATCGGACGACGTTGTACTGAAATGGATGGGGATGGTTAGATCGCCGGCATACGTATTTCTCTCAGGTCGGAAGCCTCAATATTAGTGATCACGCAGCCATTATCCGCCCCTCCTAGCGGGTAATTTGCTCTAGATACCCCCTCGGAAGACATGTGTATGTCAGCAGAGCAAAATAGCATAGGCTTCTGCCCCTTTCAACGGATTGTCGTCAATGGACAGCGTTCGTGTGACAACGGGTCTGCCTGGATGCCCCTGGACATGGCTGTGGTTAATGCACTTGGAACGCGTGACGAGGTCAGCTGACTTAGAGGCTTCGTGGGCCGCTTAATAGACCTATGGTCACGGCCAAAAGTCTAAGTTACACCGTATGCCTACGGATCTCCCGTACCGTGACATGAAAATGGCGTAATGGCGAATAACCCCGATCTAGATGTATCGGAGTACCAGTATGTACCGCAGTACCG
seq00019   GTACCTATCTAGAGGGCTGGTTGAGACAGTGTTCAATTTTATAAGACAGCCCTCAAATTATCTTCCGAGTACCTCGGCGGTTTCAACATAGTCATTAAATGCTGGGTATTATAGCGCACCAAAGAATTTAGGACTTTCGCAGAGAGAGCACTGTACCGTCCTAAGAATCGTGAGGCGTGCGTGAACCTACGACACGGTAGGAAATTGCAAGCCCCGTTCGGTCTAGGCCTATACCTTTTCGAGGGTACTGCGCTGGGGGTTCTCGAAAGGTACTGGACAAAGTCCGATGCGATCAACCTTTCTCATGCTGATCTCAGCGTTAACTGCTTCAACATTGCGTGCTTGAACCCCACCGGAGACGATGCGCGGGCCTGACGCTACACAGAGGTGGTGTAGGTCTAATAGGCGAAGACAGAAACGTTTACGCGAGAGTTAGCAGTATCCCGTTCCGCGAGAAAACATGGACAAATACCAGAGTCAGGAAGCGCACAGCGATATAATTGGGCTGCGCGGGGACCGACCCAATAGTCATACCCAAATCACTAGCTAATACGAGGTATAACGCCGAAGCACCCTTCCGTGCCCGGGACACATTACCCCCTCACTTCGTGCTGGGTTCTGCTCCGTCCCAGGGCTTGTGTGAGCCGCCTGTAGATCCAAAAGTGTGCTGAGAAGCCCTCCTAAGGCGCATAGTACGGGACATAATACTGCGTACGACGCACACGCTGTCGACCTATGTAGGCCGACTAGACCACTAACCCTTTCTTCCGAGGCGAACGCCCCCGTCATACCCGAGCAGTTGCTGATTAAGGCAAACCCGTGACATTGCTGAGCATGTGCCCCTCGGACTCACAGCAAGGGACTCGTTTCTCCTGAAAAAAGCATCATACTACCTACCTTTACTTAGATACTCTTGTGGTTGACCGAGTACCGAACTAGCCTTACAGGTTTCGAAGGTCTATATTGGGTTGCAGCTACGGCGCCCCACGGGGGGGTTTGTAACCTGCTGCGCACCATAGCGTAGTGAAGCCCTAGTATCCGTCAGAGCACGTGGTTCATCTCCAACGACCATATACATTGCCATCCTACGGGGCGTGGCTCGCGGCACATGGTGATGAATGTCCGTGGGTCGAACCAGCAAAGTCGCAAGTGCAGAGCACGTATAGCACTAACCGCGAGTATACACAATCTTCTCATTAGGAGTTGGGGCAGAAATACCCGCAACACGGGAGATAACCAAGACGGTTCCGAACCCTCGTCGACACTCGGAGCGCGAGGCACACCTTACAGGAATGAGGAAGGCGCAGGGAAAATAAAAGCGTTACGTCGCGGGGACTTCGTCCGTCCAAATTTCACCCTATCACGAAGAGACGAATCAGAACTTGTTTTGACTCGATGTAGCACCAATTATCGCCAACCCGTAGAGAAGCGCCAATATGCTTCGATGTGGGGAGTACCTCTAGCGGAACGTAAACTATTACACACCTAAATGTCGTCGATATTCGCTTAAGTGAAACATGACCAAGGCCGGGTCACGCCTACTGGATCTGCCCTGTCAACGTCCCCCCTTGCGTGTTGGTTGTTCGTCTCGGGATAACCGAGAACCTAGGGCTGATATTAAAGAGTTGCCGCAATTAACCTCAGGTTTCCCAGGCCGCTGGTAAGGGTCGTGGGAAAGTTGTAAGAGGACCAACTGCGGGACACGGAGCGTGATATCGCTGTGCAAGGAAGAAACGACACGCTAAGGGCCAGGCCGAGAACCAGGGAGGTTATATCCGGCTAGCTAATTTCGTAGATTAACAAGGTCAAGGGGATACCCTATCGGACGACGTTGTACTGAAATGGATGGGGATGGTTAGATCGCCGGCATACGTATTTCTCTCAGGTCGGATGCCTCAATATTAGTGATCACGCAGCCATTATCCGCCCCTCCTAGCGGGTAATTTGCTCTAGATACCCCCTCGGAAGACATGTGTATGTCAGCAGAGCAAAATAGCATAGGCTTCTGCCCCTTTCAACGGATTGTCGTCAATGGACAGCGTTCGTGTGACAACGGGTCTGCCTGGATGCCCCTGGACATGGCTGTGGTTAATGCACTTGGAACGCGTGACGAGGTCAGCTGACTTAGAGGCTTCGTGGGCCGCTTAATAGACCTATGGTCACGGCCAAAAGTCTAAGTTACACCGTATGCCTACGGATCTCCCGTACCGTGACATGAAAATGGCGTAATGGCGAATAACCCCGATCTAGATGTATCGGAGTACCAGTATGTACCGCAGTACCG
seq00020   GTACCTATCTAGAGGGCTGGTTGAGACAGTGTTCAATTTTATAAGACAGCCCTCAAATTATCTTCCGAGTACCTCGGCGGTTTCAACATAGTCATTAAATGCTGGGTATTATAGCGCACCAAAGAATTTAGGACTTTCGCAGAGAGAGCACTGTACCGTCCTAAGAATCGTGAGGCGTGCGTGAACCTACGACACGGTAGGAAATTGCAAGCCCCGTTCGGTCTAGGCCTATACCTTTTCGAGGGTACTGCGCTGGGGGTTCTCGAAAGGTACTGGACAAAGTCCGATGCGATCAACCTTTCTCATGCTGATCTCAGCGTTAACTGCTTCAACATTGCGTGCTTGAACCCCACCGGAGACGATGCGCGGGCCTGACGCTACACAGAGGTGGTGTAGGTCTAATAGGCGAAGACAGAAACGTTTACGCGAGAGTTAGCAGTATCCCGTTCCGCGAGAAAACATGGACAAATACCAGAGTCAGGAAGCGCACAGCGATATAATTGGGCTGCGCGGGGACCGACCCAATAGTCATACCCAAATCACTAGCTAATACGAGGTATAACGCCGAAGCACCCTTCCGTGCCCGGGACACATTACCCCCTCACTTCGTGCTGGGTTCTGCTCCGTCCCAGGGCTTGTGTGAGCCGCCTGTAGATCCAAAAGTGTGCTGAGAAGCCCTCCTAAGGCGCATAGTACGGGACATAATACTGCGTACGACGCACACGCTGTCGACCTATGTAGGCCGACTAGACCACTAACCCTTTCTTCCGAGGCGAACGCCCCCGTCATACCCGAGCAGTTGCTGATTAAGGCAAACCCGTGACATTGCTGAGCATGTGCCCCTCGGACTCACAGCAAGGGACTCGTTTCTCCTGAAAAAAGCATCATACTACCTACCTTTACTTAGATACTCTTGTGGTTGACCGAGTACCGAACTAGCCTTACAGGTTTCGAAGGTCTATATTGGGTTGCAGCTACGGCGCCCCACGGGGGGGTTTGTAACCTGCTGCGCACCATAGCGTAGTGAAGCCCTAGTATCCGTCAGAGCACGTGGTTCATCTCCAACGACCATATACATTGCCATCCTACGGGGCGTGGCTCGCGGCACATGGTGATGAATGTCCGTGGGTCGAACCAGCAAAGTCGCAAGTGCAGAGCACGTATAGCACTAACCGCGAGTATACACAATCTTCTCATTAGGAGTTGGGGCAGAAATACCCGCAACACGGGAGATAACCAAGACGGTTCCGAACCCTCGTCGACACTCGGAGCGCGAGGCACACCTTACAGGAATGAGGAAGGCGCAGGGAAAATAAAAGCGTTACGTCGCGGGGACTTCGTCCGTCCAAATTTCACCCTATCACGAAGAGACGAATCAGAACTTGTTTTGACTCGATGTAGCACCAATTATCGCCAACCCGTAGAGAAGCGCCAATATGCTTCGATGTGGGGAGTACCTCTAGCGGAACGTAAACTATTACACACCTAAATGTCGTCGATATTCGCTTAAGTGAAACATGACCAAGGCCGGGTCACGCCTACTGGATCTGCCCTGTCAACGTCCCCCCTTGCGTGTTGGTTGTTCGTCTCGGGATAACCGAGAACCTAGGGCTGATATTAAAGAGTTGCCGCAATTAACCTCAGGTTTCCCAGGCCGCTGGTAAGGGTCGTGGGAAAGTTGTAAGAGGACCAACTGCGGGACACGGAGCGTGATATCGCTGTGCAAGGAAGAAACGACACGCTAAGGGCCAGGCCGAGAACCAGGGAGGTTATATCCGGCTAGCTAATTTCGTAGATTAACAAGGTCAAGGGGATACCCTATCGGACGACGTTGTACTGAAATGGATGGGGATGGTTAGATCGCCGGCATACGTATTTCTCTCAGGTCGGATGCCTCAATATTAGTGATCACGCAGCCATTATCCGCCCCTCCTAGCGGGTAATTTGCTCTAGATACCCCCTCGGAAGACATGTGTATGTCAGCAGAGCAAAATAGCATAGGCTTCTGCCCCTTTCAACGGATTGTCGTCAATGGACAGCGTTCGTGTGACAACGGGTCTGCCTGGATGCCCCTGGACATGGCTGTGGTTAATGCACTTGGAACGCGTGACGAGGTCAGCTGACTTAGAGGCTTCGTGGGCCGCTTAATAGACCTATGGTCACGGCCAAAAGTCTAAGTTACACCGTATGCCTACGGATCTCCCGTACCGTGACATGAAAATGGCGTAATGGCGAATAACCCCGATCTAGATGTATCGGAGTACCAGTATGTACCGCAGTACCG
seq00021   GTACCTATCTAGAGGGCTGGTTGAGACAGTGTTCAATTTTATAAGACAGCCCTCAAATTATCTTCCGAGTACCTCGGCGGTTTCAACATAGTCATTAAATGCTGGGTATTATAGCGCACCAAAGAATTTAGGACTTTCGCAGAGAGAGCACTGTACCGTCCTAAGAATCGTGAGGCGTGCGTGAACCTACGACACGGTAGGAAATTGCAAGCCCCGTTCGGTCTAGGCCTATACCTTTTCGAGGGTACTGCGCTGGGGGTTCTCGAAAGGTACTGGACAAAGTCCGATGCGATCAACCTTTCTCATGCTGATCTCAGCGTTAACTGCTTCAACATTGCGTGCTTGAACCCCACCGGAGACGATGCGCGGGCCTGACGCTACACAGAGGTGGTGTAGGTCTAATAGGCGAAGACAGAAACGTTTACGCGAGAGTTAGCAGTATCCCGTTCCGCGAGAAAACATGGACAAATACCAGAGTCAGGAAGCGCACAGCGATATAATTGGGCTGCGCGGGGACCGACCCAATAGTCATACCCAAATCACTAGCTAATACGAGGTATAACGCCGAAGCACCCTTCCGTGCCCGGGACACATTACCCCCTCACTTCGTGCTGGGTTCTGCTCCGTCCCAGGGCTTGTGTGAGCCGCCTGTAGATCCAAAAGTGTGCTGAGAAGCCCTCCTAAGGCGCATAGTACGGGACATAATACTGCGTACGACGCACACGCTGTCGACCTATGTAGGCCGACTAGACCACTAACCCTTTCTTCCGAGGCGAACGCCCCCGTCATACCCGAGCAGTTGCTGATTAAGGCAAACCCGTGACATTGCTGAGCATGTGCCCCTCGGACTCACAGCAAGGGACTCGTTTCTCCTGAAAAAAGCATCATACTACCTACCTTTACTTAGATACTCTTGTGGTTGACCGAGTACCGAACTAGCCTTACAGGTTTCGAAGGTCTATATTGGGTTGCAGCTACGGCGCCCCACGGGGGGGTTTGTAACCTGCTGCGCACCATAGCGTAGTGAAGCCCTAGTATCCGTCAGAGCACGTGGTTCATCTCCAACGACCATATACATTGCCATCCTACGGGGCGTGGCTCGCGGCACATGGTGATGAATGTCCGTGGGTCGAACCAGCAAAGTCGCAAGTGCAGAGCACGTATAGCACTAACCGCGAGTATACACAATCTTCTCATTAGGAGTTGGGGCAGAAATACCCGCAACACGGGAGATAACCAAGACGGTTCCGAACCCTCGTCGACACTCGGAGCGCGAGGCACACCTTACAGGAATGAGGAAGGCGCAGGGAAAATAAAAGCGTTACGTCGCGGGGACTTCGTCCGTCCAAATTTCACCCTATCACGAAGAGACGAATCAGAACTTGTTTTGACTCGATGTAGCACCAATTATCGCCAACCCGTAGAGAAGCGCCAATATGCTTCGATGTGGGGAGTACCTCTAGCGGAACGTAAACTATTACACACCTAAATGTCGTCGATATTCGCTTAAGTGAAACATGACCAAGGCCGGGTCACGCCTACTGGATCTGCCCTGTCAACGTCCCCCCTTGCGTGTTGGTTGTTCGTCTCGGGATAACCGAGAACCTAGGGCTGATATTAAAGAGTTGCCGCAATTAACCTCAGGTTTCCCAGGCCGCTGGTAAGGGTCGTGGGAAAGTTGTAAGAGGACCAACTGCGGGACACGGAGCGTGATATCGCTGTGCAAGGAAGAAACGACACGCTAAGGGCCAGGCCGAGAACCAGGGAGGTTATATCCGGCTAGCTAATTTCGTAGATTAACAAGGTCAAGGGGATACCCTATCGGACGACGTTGTACTGAAATGGATGGGGATGGTTAGATCGCCGGCATACGTATTTCTCTCAGGTCGGATGCCTCAATATTAGTGATCACGCAGCCATTATCCGCCCCTCCTAGCGGGTAATTTGCTCTAGATACCCCCTCGGAAGACATGTGTATGTCAGCAGAGCAAAATAGCATAGGCTTCTGCCCCTTTCAACGGATTGTCGTCAATGGACAGCGTTCGTGTGACAACGGGTCTGCCTGGATGCCCCTGGACATGGCTGTGGTTAATGCACTTGGAACGCGTGACGAGGTCAGCTGACTTAGAGGCTTCGTGGGCCGCTTAATAGACCTATGGTCACGGCCAAAAGTCTAAGTTACACCGTATGCCTACGGATCTCCCGTACCGTGACATGAAAATGGCGTAATGGCGAATAACCCCGATCTAGATGTATCGGAGTACCAGTATGTACCGCAGTACCG
seq00022   GTACCTATCTAGAGGGCTGGTTGAGACAGTGTTCAATTTTATAAGACAGCCCTCAAATTATCTTCCGAGTACCTCGGCGGTTTCAACATAGTCATTAAATGCTGGGTATTATAGCGCACCAAAGAATTTAGGACTTTCGCAGAGAGAGCACTGTACCGTCCTAAGAATCGTGAGGCGTGCGTGAACCTACGACACGGTAGGAAATTGCAAGCCCCGTTCGGTCTAGGCCTATACCTTTTCGAGGGTACTGCGCTGGGGGTTCTCGAAAGGTACTGGACAAAGTCCGATGCGATCAACCTTTCTCATGCTGATCTCAGCGTTAACTGCTTCAACATTGCGTGCTTGAACCCCACCGGAGACGATGCGCGGGCCTGACGCTACACAGAGGTGGTGTAGGTCTAATAGGCGAAGACAGAAACGTTTACGCGAGAGTTAGCAGTATCCCGTTCCGCGAGAAAACATGGACAAATACCAGAGTCAGGAAGCGCACAGCGATATAATTGGGCTGCGCGGGGACCGACCCAATAGTCATACCCAAATCACTAGCTAATACGAGGTATAACGCCGAAGCACCCTTCCGTGCCCGGGACACATTACCCCCTCACTTCGTGCTGGGTTCTGCTCCGTCCCAGGGCTTGTGTGAGCCGCCTGTAGATCCAAAAGTGTGCTGAGAAGCCCTCCTAAGGCGCATAGTACGGGACATAATACTGCGTACGACGCACACGCTGTCGACCTATGTAGGCCGACTAGACCACTAACCCTTTCTTCCGAGGCGAACGCCCCCGTCATACCCGAGCAGTTGCTGATTAAGGCAAACCCGTGACATTGCTGAGCATGTGCCCCTCGGACTCACAGCAAGGGACTCGTTTCTCCTGAAAAAAGCATCATACTACCTACCTTTACTTAGATACTCTTGTGGTTGACCGAGTACCGAACTAGCCTTACAGGTTTCGAAGGCCTATATTGGGTTGCAGCTACGGCGCCCCACGGGGGGGTTTGTAACCTGCTGCGCACCATAGCGTAGTGAAGCCCTAGTATCCGTCAGAGCACGTGGTTCATCTCCAACGACCATATACATTGCCATCCTACGGGGCGTGGCTCGCGGCACATGGTGATGAATGTCCGTGGGTCGAACCAGCAAAGTCGCAAGTGCAGAGCACGTATAGCACTAACCGCGAGTATACACAATCTTCTCATTAGGAGTTGGGGCAGAAATACCCGCAACACGGGAGATAACCAAGACGGTTCCGAACCCTCGTCGACACTCGGAGCGCGAGGCACACCTTACAGGAATGAGGAAGGCGCAGGGAAAATAAAAGCGTTACGTCGCGGGGACTTCGTCCGTCCAAATTTCACCCTATCACGAAGAGACGAATCAGAACTTGTTTTGACTCGATGTAGCACCAATTATCGCCAACCCGTAGAGAAGCGCCAATATGCTTCGATGTGGGGAGTACCTCTAGCGGAACGTAAACTATTACACACCTAAATGTCGTCGATATTCGCTTAAGTGAAACATGACCAAGGCCGGGTCACGCCTACTGGATCTGCCCTGTCAACGTCCCCCCTTGCGTGTTGGTTGTTCGTCTCGGGATAACCGAGAACCTAGGGCTGATATTAAAGAGTTGCCGCAATTAACCTCAGGTTTCCCAGGCCGCTGGTAAGGGTCGTGGGAAAGTTGTAAGAGGACCAACTGCGGGACACGGAGCGTGATATCGCTGTGCAAGGAAGAAACGACACGCTAAGGGCCAGGCCGAGAACCAGGGAGGTTATATCCGGCTAGCTAATTTCGTAGATTAACAAGGTCAAGGGGATACCCTATCGGACGACGTTGTACTGAAATGGATGGGGATGGTTAGATCGCCGGCATACGTATTTCTCTCAGGTCGGAAGCCTCAATATTAGTGATCACGCAGCCATTATCCGCCCCTCCTAGCGGGTAATTTGCTCTAGATACCCCCTCGGAAGACATGTGTATGTCAGCAGAGCAAAATAGCATAGGCTTCTGCCCCTTTCAACGGATTGTCGTCAATGGACAGCGTTCGTGTGACAACGGGTCTGCCTGGATGCCCCTGGACATGGCTGTGGTTAATGCACTCGGAACGCGTGACGAGGTCAGCTGACTTAGAGGCTTCGTGGGCCGCTTAATAGACCTATGGTCACGGCCAAAAGTCTAAGTTACACCGTATGCCTACGGATCTCCCGTACCGTGACATGAAAATGGCGTAATGGCGAATAACCCCGATCTAGATGTATCGGAGCACCAGTATGTACCGCAGTACCG
seq00023   GTACCTATCTAGAGGGCTGGTTGAGACAGTGTTCAATTTTATAAGACAGCCCTCAAATTATCTTCCGAGTACCTCGGCGGTTTCAACATAGTCATTAAATGCTGGGTATTATAGCGCACCAAAGAATTTAGGACTTTCGCAGAGAGAGCACTGTACCGTCCTAAGAATCGTGAGGCGTGCGTGAACCTACGACACGGTAGGAAATTGCAAGCCCCGTTCGGTCTAGGCCTATACCTTTTCGAGGGTACTGCGCTGGGGGTTCTCGAAAGGTACTGGACAAAGTCCGATGCGATCAACCTTTCTCATGCTGATCTCAGCGTTAACTGCTTCAACATTGCGTGCTTGAACCCCACCGGAGACGATGCGCGGGCCTGACGCTACACAGAGGTGGTGTAGGTCTAATAGGCGAAGACAGAAACGTTTACGCGAGAGTTAGCAGTATCCCGTTCCGCGAGAAAACATGGACAAATACCAGAGTCAGGAAGCGCACAGCGATATAATTGGGCTGCGCGGGGACCGACCCAATAGTCATACCCAAATCACTAGCTAATACGAGGTATAACGCCGAAGCACCCTTCCGTGCCCGGGACACATTACCCCCTCACTTCGTGCTGGGTTCTGCTCCGTCCCAGGGCTTGTGTGAGCCGCCTGTAGATCCAAAAGTGTGCTGAGAAGCCCTCCTAAGGCGCATAGTACGGGACATAATACTGCGTACGACGCACACGCTGTCGACCTATGTAGGCCGACTAGACCACTAACCCTTTCTTCCGAGGCGAACGCCCCCGTCATACCCGAGCAGTTGCTGATTAAGGCAAACCCGTGACATTGCTGAGCATGTGCCCCTCGGACTCACAGCAAGGGACTCGTTTCTCCTGAAAAAAGCATCATACTACCTACCTTTACTTAGATACTCTTGTGGTTGACCGAGTACCGAACTAGCCTTACAGGTTTCGAAGGCCTATATTGGGTTGCAGCTACGGCGCCCCACGGGGGGGTTTGTAACCTGCTGCGCACCATAGCGTAGTGAAGCCCTAGTATCCGTCAGAGCACGTGGTTCATCTCCAACGACCATATACATTGCCATCCTACGGGGCGTGGCTCGCGGCACATGGTGATGAATGTCCGTGGGTCGAACCAGCAAAGTCGCAAGTGCAGAGCACGTATAGCACTAACCGCGAGTATACACAATCTTCTCATTAGGAGTTGGGGCAGAAATACCCGCAACACGGGAGATAACCAAGACGGTTCCGAACCCTCGTCGACACTCGGAGCGCGAGGCACACCTTACAGGAATGAGGAAGGCGCAGGGAAAATAAAAGCGTTACGTCGCGGGGACTTCGTCCGTCCAAATTTCACCCTATCACGAAGAGACGAATCAGAACTTGTTTTGACTCGATGTAGCACCAATTATCGCCAACCCGTAGAGAAGCGCCAATATGCTTCGATGTGGGGAGTACCTCTAGCGGAACGTAAACTATTACACACCTAAATGTCGTCGATATTCGCTTAAGTGAAACATGACCAAGGCCGGGTCACGCCTACTGGATCTGCCCTGTCAACGTCCCCCCTTGCGTGTTGGTTGTTCGTCTCGGGATAACCGAGAACCTAGGGCTGATATTAAAGAGTTGCCGCAATTAACCTCAGGTTTCCCAGGCCGCTGGTAAGGGTCGTGGGAAAGTTGTAAGAGGACCAACTGCGGGACACGGAGCGTGATATCGCTGTGCAAGGAAGAAACGACACTCTAAGGGCCAGGCCGAGAACCAGGGAGGTTATATCCGGCTAGCTAATTTCGTAGATTAACAAGGTCAAGGGGATACCCTATCGGACGACGTTGTACTGAAATGGATGGGGATGGTTAGATCGCCGGCATACGTATTTCTCTCAGGTCGGAAGCCTCAATATTAGTGATCACGCAGCCATTATCCGCCCCTCCTAGCGGGTAATTTGCTCTAGATACCCCCTCGGAAGACATGTGTATGTCAGCAGAGCAAAATAGCATAGGCTTCTGCCCCTTTCAACGGATTGTCGTCAATGGACAGCGTTCGTGTGACAACGGGTCTGCCTGGATGCCCCTGGACATGGCTGTGGTTAATGCACTTGGAACGCGTGACGAGGTCAGCTGACTTAGAGGCTTCGTGGGCCGCTTAATAGACCTATGGTCACGGCCAAAAGTCTAAGTTACACCGTATGCCTACGGATCTCCCGTACCGTGACATGAAAATGGCGTAATGGCGAATAACCCCGATCTAGATGTATCGGAGTACCAGTATGTACCGCAGTACCG
seq00024   GTACCTATCTAGAGGGCTGGTTGAGACAGTGTTCAATTTTATAAGACAGCCCTCAAATTATCTTCCGAGTACCTCGGCGGTTTCAACATAGTCATTAAATGCTGGGTATTATAGCGCACCAAAGAATTTAGGACTTTCGCAGAGAGAGCACTGTACCGTCCTAAGAATCGTGAGGCGTGCGTGAACCTACGACACGGTAGGAAATTGCAAGCCCCGTTCGGTCTAGGCCTATACCTTTTCGAGGGTACTGCGCTGGGGGTTCTCGAAAGGTACTGGACAAAGTCCGATGCGATCAACCTTTCTCATGCTGATCTCAGCGTTAACTGCTTCAACATTGCGTGCTTGAACCCCACCGGAGACGATGCGCGGGCCTGACGCTACACAGAGGTGGTGTAGGTCTAATAGGCGAAGACAGAAACGTTTACGCGAGAGTTAGCAGTATCCCGTTCCGCGAGAAAACATGGACAAATACCAGAGTCAGGAAGCGCACAGCGATATAATTGGGCTGCGCGGGGACCGACCCAATAGTCATACCCAAATCACTAGCTAATACGAGGTATAACGCCGAAGCACCCTTCCGTGCCCGGGACACATTACCCCCTCACTTCGTGCTGGGTTCTGCTCCGTCCCAGGGCTTGTGTGAGCCGCCTGTAGATCCAAAAGTGTGCTGAGAAGCCCTCCTAAGGCGCATAGTACGGGACATAATACTGCGTACGACGCACACGCTGTCGACCTATGTAGGCCGACTAGACCACTAACCCTTTCTTCCGAGGCGAACGCCCCCGTCATACCCGAGCAGTTGCTGATTAAGGCAAACCCGTGACATTGCTGAGCATGTGCCCCTCGGACTCACAGCAAGGGACTCGTTTCTCCTGAAAAAAGCATCATACTACCTACCTTTACTTAGATACTCTTGTGGTTGACCGAGTACCGAACTAGCCTTACAGGTTTCGAAGGCCTATATTGGGTTGCAGCTACGGCGCCCCACGGGGGGGTTTGTAACCTGCTGCGCACCATAGCGTAGTGAAGCCCTAGTATCCGTCAGAGCACGTGGTTCATCTCCAACGACCATATACATTGCCATCCTACGGGGCGTGGCTCGCGGCACATGGTGATGAATGTCCGTGGGTCGAACCAGCAAAGTCGCAAGTGCAGAGCACGTATAGCACTAACCGCGAGTATACACAATCTTCTCATTAGGAGTTGGGGCAGAAATACCCGCAACACGGGAGATAACCAAGACGGTTCCGAACCCTCGTCGACACTCGGAGCGCGAGGCACACCTTACAGGAATGAGGAAGGCGCAGGGAAAATAAAAGCGTTACGTCGCGGGGACTTCGTCCGTCCAAATTTCACCCTATCACGAAGAGACGAATCAGAACTTGTTTTGACTCGATGTAGCACCAATTATCGCCAACCCGTAGAGAAGCGCCAATATGCTTCGATGTGGGGAGTACCTCTAGCGGAACGTAAACTATTACACACCTAAATGTCGTCGATATTCGCTTAAGTGAAACATGACCAAGGCCGGGTCACGCCTACTGGATCTGCCCTGTCAACGTCCCCCCTTGCGTGTTGGTTGTTCGTCTCGGGATAACCGAGAACCTAGGGCTGATATTAAAGAGTTGCCGCAATTAACCTCAGGTTTCCCAGGCCGCTGGTAAGGGTCGTGGGAAAGTTGTAAGAGGACCAACTGCGGGACACGGAGCGTGATATCGCTGTGCAAGGAAGAAACGACACTCTAAGGGCCAGGCCGAGAACCAGGGAGGTTATATCCGGCTAGCTAATTTCGTAGATTAACAAGGTCAAGGGGATACCCTATCGGACGACGTTGTACTGAAATGGATGGGGATGGTTAGATCGCCGGCATACGTATTTCTCTCAGGTCGGAAGCCTCAATATTAGTGATCACGCAGCCATTATCCGCCCCTCCTAGCGGGTAATTTGCTCTAGATACCCCCTCGGAAGACATGTGTATGTCAGCAGAGCAAAATAGCATAGGCTTCTGCCCCTTTCAACGGATTGTCGTCAATGGACAGCGTTCGTGTGACAACGGGTCTGCCTGGATGCCCCTGGACATGGCTGTGGTTAATGCACTCGGAACGCGTGACGAGGTCAGCTGACTTAGAGGCTTCGTGGGCCGCTTAATAGACCTATGGTCACGGCCAAAAGTCTAAGTTACACCGTATGCCTACGGATCTCCCGTACCGTGACATGAAAATGGCGTAATGGCGAATAACCCCGATCTAGATGTATCGGAGCACCAGTATGTACCGCAGTACCG
seq00025   GTACCTATCTAGAGGGCTGGTTGAGACAGTGTTCAATTTTATAAGACAGCCCTCAAATTATCTTCCGAGTACCTCGGCGGTTTCAACATAGTCATTAAATGCTGGGTATTATAGCGCACCAAAGAATTTAGGACTTTCGCAGAGAGAGCACTGTACCGTCCTAAGAATCGTGAGGCGTGCGTGAACCTACGACACGGTAGGAAATTGCAAGCCCCGTTCGGTCTAGGCCTATACCTTTTCGAGGGTACTGCGCTGGGGGTTCTCGAAAGGTACTGGACAAAGTCCGATGCGATCAACCTTTCTCATGCTGATCTCAGCGTTAACTGCTTCAACATTGCGTGCTTGAACCCCACCGGAGACGATGCGCGGGCCTGACGCTACACAGAGGTGGTGTAGGTCTAATAGGCGAAGACAGAAACGTTTACGCGAGAGTTAGCAGTATCCCGTTCCGCGAGAAAACATGGACAAATACCAGAGTCAGGAAGCGCACAGCGATATAATTGGGCTGCGCGGGGACCGACCCAATAGTCATACCCAAATCACTAGCTAATACGAGGTATAACGCCGAAGCACCCTTCCGTGCCCGGGACACATTACCCCCTCACTTCGTGCTGGGTTCTGCTCCGTCCCAGGGCTTGTGTGAGCCGCCTGTAGATCCAAAAGTGTGCTGAGAAGCCCTCCTAAGGCGCATAGTACGGGACATAATACTGCGTACGACGCACACGCTGTCGACCTATGTAGGCCGACTAGACCACTAACCCTTTCTTCCGAGGCGAACGCCCCCGTCATACCCGAGCAGTTGCTGATTAAGGCAAACCCGTGACATTGCTGAGCATGTGCCCCTCGGACTCACAGCAAGGGACTCGTTTCTCCTGAAAAAAGCATCATACTACCTACCTTTACTTAGATACTCTTGTGGTTGACCGAGTACCGAACTAGCCTTACAGGTTTCGAAGGTCTATATTGGGTTGCAGCTACGGCGCCCCACGGGGGGGTTTGTAACCTGCTGCGCACCATAGCGTAGTGAAGCCCTAGTATCCGTCAGAGCACGTGGTTCATCTCCAACGACCATATACATTGCCATCCTACGGGGCGTGGCTCGCGGCACATGGTGATGAATGTCCGTGGGTCGAACCAGCAAAGTCGCAAGTGCAGAGCACGTATAGCACTAACCGCGAGTATACACAATCTTCTCATTAGGAGTTGGGGCAGAAATACCCGCAACACGGGAGATAACCAAGACGGTTCCGAACCCTCGTCGACACTCGGAGCGCGAGGCACACCTTACAGGAATGAGGAAGGCGCAGGGAAAATAAAAGCGTTACGTCGCGGGGACTTCGTCCGTCCAAATTTCACCCTATCACGAAGAGACGAATCAGAACTTGTTTTGACTCGATGTAGCACCAATTATCGCCAACCCGTAGAGAAGCGCCAATATGCTTCGATGTGGGGAGTACCTCTAGCGGAACGTAAACTATTACACACCTAAATGTCGTCGATATTCGCTTAAGTGAAACATGACCAAGGCCGGGTCACGCCTACTGGATCTGCCCTGTCAACGTCCCCCCTTGCGTGTTGGTTGTTCGTCTCGGGATAACCGAGAACCTAGGGCTGATATTAAAGAGTTGCCGCAATTAACCTCAGGTTTCCCAGGCCGCTGGTAAGGGTCGTGGGAAAGTTGTAAGAGGACCAACTGCGGGACACGGAGCGTGATATCGCTGTGCAAGGAAGAAACGACACGCTAAGGGCCAGGCCGAGAACCAGGGAGGTTATATCCGGCTAGCTAATTTCGTAGATTAACAAGGTCAAGGGGATACCCTATCGGACGACGTTGTACTGAAATGGATGGGGATGGTTAGATCGCCGGCATACGTATTTCTCTCAGGTCGGAAGCCTCAATATTAGTGATCACGCAGCCATTATCCGCCCCTCCTAGCGGGTAATTTGCTCTAGATACCCCCTCGGAAGACATGTGTATGTCAGCAGAGCAAAATAGCATAGGCTTCTGCCCCTTTCAACGGATTGTCGTCAATGGACAGCGTTCGTGTGACAACGGGTCTGCCTGGATGCCCCTGGACATGGCTGTGGTTAATGCACTTGGAACGCGTGACGAGGTCAGCTGACTTAGAGGCTTCGTGGGCCGCTTAATAGACCTATGGTCACGGCCAAAAGTCTAAGTTACACCGTATGCCTACGGATCTCCCGTACCGTGACTTGAAAATGGCGTAATGGCGAATAACCCCGATCTAGATGTATCGGAGTACCAGTATGTACCGCAGTACCG
seq00026   GTACCTATCTAGAGGGCTGGTTGAGACAGTGTTCAATTTTATAAGACAGCCCTCAAATTATCTTCCGAGTACCTCGGCGGTTTCAACATAGTCATTAAATGCTGGGTATTATAGCGCACCAAAGAATTTAGGACTTTCGCAGAGAGAGCACTGTACCGTCCTAAGAATCGTGAGGCGTGCGTGAACCTACGACACGGTAGGAAATTGCAAGCCCCGTTCGGTCTAGGCCTATACCTTTTCGAGGGTACTGCGCTGGGGGTTCTCGAAAGGTACTGGACAAAGTCCGATGCGATCAACCTTTCTCATGCTGATCTCAGCGTTAACTGCTTCAACATTGCGTGCTTGAACCCCACCGGAGACGATGCGCGGGCCTGACGCTACACAGAGGTGGTGTAGGTCTAATAGGCGAAGACAGAAACGTTTACGCGAGAGTTAGCAGTATCCCGTTCCGCGAGAAAACATGGACAAATACCAGAGTCAGGAAGCGCACAGCGATATAATTGGGCTGCGCGGGGACCGACCCAATAGTCATACCCAAATCACTAGCTAATACGAGGTATAACGCCGAAGCACCCTTCCGTGCCCGGGACACATTACCCCCTCACTTCGTGCTGGGTTCTGCTCCGTCCCAGGGCTTGTGTGAGCCGCCTGTAGATCCAAAAGTGTGCTGAGAAGCCCTCCTAAGGCGCATAGTACGGGACATAATACTGCGTACGACGCACACGCTGTCGACCTATGTAGGCCGACTAGACCACTAACCCTTTCTTCCGAGGCGAACGCCCCCGTCATACCCGAGCAGTTGCTGATTAAGGCAAACCCGTGACATTGCTGAGCATGTGCCCCTCGGACTCACAGCAAGGGACTCGTTTCTCCTGAAAAAAGCATCATACTACCTACCTTTACTTAGATACTCTTGTGGTTGACCGAGTACCGAACTAGCCTTACAGGTTTCGAAGGCCTATATTGGGTTGCAGCTACGGCGCCCCACGGGGGGGTTTGTAACCTGCTGCGCACCATAGCGTAGTGAAGCCCTAGTATCCGTCAGAGCACGTGGTTCATCTCCAACGACCATATACATTGCCATCCTACGGGGCGTGGCTCGCGGCACATGGTGATGAATGTCCGTGGGTCGAACCAGCAAAGTCGCAAGTGCAGAGCACGTATAGCACTAACCGCGAGTATACACAATCTTCTCATTAGGAGTTGGGGCAGAAATACCCGCAACACGGGAGATAACCAAGACGGTTCCGAACCCTCGTCGACACTCGGAGCGCGAGGCACACCTTACAGGAATGAGGAAGGCGCAGGGAAAATAAAAGCGTTACGTCGCGGGGACTTCGTCCGTCCAAATTTCACCCTATCACGAAGAGACGAATCAGAACTTGTTTTGACTCGATGTAGCACCAATTATCGCCAACCCGTAGAGAAGCGCCAATATGCTTCGATGTGGGGAGTACCTCTAGCGGAACGTAAACTATTACACACCTAAATGTCGTCGATATTCGCTTAAGTGAAACATGACCAAGGCCGGGTCACGCCTACTGGATCTGCCCTGTCAACGTCCCCCCTTGCGTGTTGGTTGTTCGTCTCGGGATAACCGAGAACCTAGGGCTGATATTAAAGAGTTGCCGCAATTAACCTCAGGTTTCCCAGGCCGCTGGTAAGGGTCGTGGGAAAGTTGTAAGAGGACCAACTGCGGGACACGGAGCGTGATATCGCTGTGCAAGGAAGAAACGACACGCTAAGGGCCAGGCCGAGAACCAGGGAGGTTATATCCGGCTAGCTAATTTCGTAGATTAACAAGGTCAAGGGGATACCCTATCGGACGACGTTGTACTGAAATGGATGGGGATGGTTAGATCGCCGGCATACGTATTTCTCTCAGGTCGGAAGCCTCAATATTAGTGATCACGCAGCCATTATCCGCCCCTCCTAGCGGGTAATTTGCTCTAGATACCCCCTCGGAAGACATGTGTATGTCAGCAGAGCAAAATAGCATAGGCTTCTGCCCCTTTCAACGGATTGTCGTCAATGGACAGCGTTCGTGTGACAACGGGTCTGCCTGGATGCCCCTGGACATGGCTGTGGTTAATGCACTTGGAACGCGTGACGAGGTCAGCTGACTTAGAGGCTTCGTGGGCCGCTTAATAGACCTATGGTCACGGCCAAAAGTCTAAGTTACACCGTATGCCTACGGATCTCCCGTACCGTGACATGAAAATGGCGTAATGGCGAATAACCCCGATCTAGATGTATCGGAGTACCAGTATGTACCGCAGTACCG
seq00027   GTACCTATCTAGAGGGCTGGTTGAGACAGTGTTCAATTTTATAAGACAGCCCTCAAATTATCTTCCGAGTACCTCGGCGGTTTCAACATAGTCATTAAATGCTGGGTATTATAGCGCACCAAAGAATTTAGGACTTTCGCAGAGAGAGCACTGTACCGTCCTAAGAATCGTGAGGCGTGCGTGAACCTACGACACGGTAGGAAATTGCAAGCCCCGTTCGGTCTAGGCCTATACCTTTTCGAGGGTACTGCGCTGGGGGTTCTCGAAAGGTACTGGACAAAGTCCGATGCGATCAACCTTTCTCATGCTGATCTCAGCGTTAACTGCTTCAACATTGCGTGCTTGAACCCCACCGGAGACGATGCGCGGGCCTGACGCTACACAGAGGTGGTGTAGGTCTAATAGGCGAAGACAGAAACGTTTACGCGAGAGTTAGCAGTATCCCGTTCCGCGAGAAAACATGGACAAATACCAGAGTCAGGAAGCGCACAGCGATATAATTGGGCTGCGCGGGGACCGACCCAATAGTCATACCCAAATCACTAGCTAATACGAGGTATAACGCCGAAGCACCCTTCCGTGCCCGGGACACATTACCCCCTCACTTCGTGCTGGGTTCTGCTCCGTCCCAGGGCTTGTGTGAGCCGCCTGTAGATCCAAAAGTGTGCTGAGAAGCCCTCCTAAGGCGCATAGTACGGGACATAATACTGCGTACGACGCACACGCTGTCGACCTATGTAGGCCGACTAGACCACTAACCCTTTCTTCCGAGGCGAACGCCCCCGTCATACCCGAGCAGTTGCTGATTAAGGCAAACCCGTGACATTGCTGAGCATGTGCCCCTCGGACTCACAGCAAGGGACTCGTTTCTCCTGAAAAAAGCATCATACTACCTACCTTTACTTAGATACTCTTGTGGTTGACCGAGTACCGAACTAGCCTTACAGGTTTCGAAGGCCTATATTGGGTTGCAGCTACGGCGCCCCACGGGGGGGTTTGTAACCTGCTGCGCACCATAGCGTAGTGAAGCCCTAGTATCCGTCAGAGCACGTGGTTCATCTCCAACGACCATATACATTGCCATCCTACGGGGCGTGGCTCGCGGCACATGGTGATGAATGTCCGTGGGTCGAACCAGCAAAGTCGCAAGTGCAGAGCACGTATAGCACTAACCGCGAGTATACACAATCTTCTCATTAGGAGTTGGGGCAGAAATACCCGCAACACGGGAGATAACCAAGACGGTTCCGAACCCTCGTCGACACTCGGAGCGCGAGGCACACCTTACAGGAATGAGGAAGGCGCAGGGAAAATAAAAGCGTTACGTCGCGGGGACTTCGTCCGTCCAAATTTCACCCTATCACGAAGAGACGAATCAGAACTTGTTTTGACTCGATGTAGCACCAATTATCGCCAACCCGTAGAGAAGCGCCAATATGCTTCGATGTGGGGAGTACCTCTAGCGGAACGTAAACTATTACACACCTAAATGTCGTCGATATTCGCTTAAGTGAAACATGACCAAGGCCGGGTCACGCCTACTGGATCTGCCCTGTCAACGTCCCCCCTTGCGTGTTGGTTGTTCGTCTCGGGATAACCGAGAACCTAGGGCTGATATTAAAGAGTTGCCGCAATTAACCTCAGGTTTCCCAGGCCGCTGGTAAGGGTCGTGGGAAAGTTGTAAGAGGACCAACTGCGGGACACGGAGCGTGATATCGCTGTGCAAGGAAGAAACGACACGCTAAGGGCCAGGCCGAGAACCAGGGAGGTTATATCCGGCTAGCTAATTTCGTAGATTAACAAGGTCAAGGGGATACCCTATCGGACGACGTTGTACTGAAATGGATGGGGATGGTTAGATCGCCGGCATACGTATTTCTCTCAGGTCGGAAGCCTCAATATTAGTGATCACGCAGCCATTATCCGCCCCTCCTAGCGGGTAATTTGCTCTAGATACCCCCTCGGAAGACATGTGTATGTCAGCAGAGCAAAATAGCATAGGCTTCTGCCCCTTTCAACGGATTGTCGTCAATGGACAGCGTTCGTGTGACAACGGGTCTGCCTGGATGCCCCTGGACATGGCTGTGGTTAATGCACTCGGAACGCGTGACGAGGTCAGCTGACTTAGAGGCTTCGTGGGCCGCTTAATAGACCTATGGTCACGGCCAAAAGTCTAAGTTACACCGTATGCCTACGGATCTCCCGTACCGTGACATGAAAATGGCGTAATGGCGAATAACCCCGATCTAGATGTATCGGAGCACCAGTATGTACCGCAGTACCG
seq00028   GTACCTATCTAGAGGGCTGGTTGAGACAGTGTTCAATTTTATAAGACAGCCCTCAAATTATCTTCCGAGTACCTCGGCGGTTTCAACATAGTCATTAAATGCTGGGTATTATAGCGCACCAAAGAATTTAGGACTTTCGCAGAGAGAGCACTGTACCGTCCTAAGAATCGTGAGGCGTGCGTGAACCTACGACACGGTAGGAAATTGCAAGCCCCGTTCGGTCTAGGCCTATACCTTTTCGAGGGTACTGCGCTGGGGGTTCTCGAAAGGTACTGGACAAAGTCCGATGCGATCAACCTTTCTCATGCTGATCTCAGCGTTAACTGCTTCAACATTGCGTGCTTGAACCCCACCGGAGACGATGCGCGGGCCTGACGCTACACAGAGGTGGTGTAGGTCTAATAGGCGAAGACAGAAACGTTTACGCGAGAGTTAGCAGTATCCCGTTCCGCGAGAAAACATGGACAAATACCAGAGTCAGGAAGCGCACAGCGATATAATTGGGCTGCGCGGGGACCGACCCAATAGTCATACCCAAATCACTAGCTAATACGAGGTATAACGCCGAAGCACCCTTCCGTGCCCGGGACACATTACCCCCTCACTTCGTGCTGGGTTCTGCTCCGTCCCAGGGCTTGTGTGAGCCGCCTGTAGATCCAAAAGTGTGCTGAGAAGCCCTCCTAAGGCGCATAGTACGGGACATAATACTGCGTACGACGCACACGCTGTCGACCTATGTAGGCCGACTAGACCACTAACCCTTTCTTCCGAGGCGAACGCCCCCGTCATACCCGAGCAGTTGCTGATTAAGGCAAACCCGTGACATTGCTGAGCATGTGCCCCTCGGACTCACAGCAAGGGACTCGTTTCTCCTGAAAAAAGCATCATACTACCTACCTTTACTTAGATACTCTTGTGGTTGACCGAGTACCGAACTAGCCTTACAGGTTTCGAAGGCCTATATTGGGTTGCAGCTACGGCGCCCCACGGGGGGGTTTGTAACCTGCTGCGCACCATAGCGTAGTGAAGCCCTAGTATCCGTCAGAGCACGTGGTTCATCTCCAACGACCATATACATTGCCATCCTACGGGGCGTGGCTCGCGGCACATGGTGATGAATGTCCGTGGGTCGAACCAGCAAAGTCGCAAGTGCAGAGCACGTATAGCACTAACCGCGAGTATACACAATCTTCTCATTAGGAGTTGGGGCAGAAATACCCGCAACACGGGAGATAACCAAGACGGTTCCGAACCCTCGTCGACACTCGGAGCGCGAGGCACACCTTACAGGAATGAGGAAGGCGCAGGGAAAATAAAAGCGTTACGTCGCGGGGACTTCGTCCGTCCAAATTTCACCCTATCACGAAGAGACGAATCAGAACTTGTTTTGACTCGATGTAGCACCAATTATCGCCAACCCGTAGAGAAGCGCCAATATGCTTCGATGTGGGGAGTACCTCTAGCGGAACGTAAACTATTACACACCTAAATGTCGTCGATATTCGCTTAAGTGAAACATGACCAAGGCCGGGTCACGCCTACTGGATCTGCCCTGTCAACGTCCCCCCTTGCGTGTTGGTTGTTCGTCTCGGGATAACCGAGAACCTAGGGCTGATATTAAAGAGTTGCCGCAATTAACCTCAGGTTTCCCAGGCCGCTGGTAAGGGTCGTGGGAAAGTTGTAAGAGGACCAACTGCGGGACACGGAGCGTGATATCGCTGTGCAAGGAAGAAACGACACGCTAAGGGCCAGGCCGAGAACCAGGGAGGTTATATCCGGCTAGCTAATTTCGTAGATTAACAAGGTCAAGGGGATACCCTATCGGACGACGTTGTACTGAAATGGATGGGGATGGTTAGATCGCCGGCATACGTATGTCTCTCAGGTCGGAAGCCTCAATATTAGTGATCACGCAGCCATTATCCGCCCCTCCTAGCGGGTAATTTGCTCTAGATACCCCCTCGGAAGACATGTGTATGTCAGCAGAGCAAAATAGCATAGGCTTCTGCCCCTTTCAACGGATTGTCGTCAATGGACAGCGTTCGTGTGACAACGGGTCTGCCTGGATGCCCCTGGACATGGCTGTGGTTAATGCACTTGGAACGCGTGACGAGGTCAGCTGACTTAGAGGCTTCGTGGGCCGCTTAATAGACCTATGGTCACGGCCAAAAGTCTAAGTTACACCGTATGCCTACGGATCTCCCGTACCGTGACATGAAAATGGCGTAATGGCGAATAACCCCGATCTAGATGTATCGGAGTACCAGTATGTACCGCAGTACCG
seq00029   GTACCTATCTAGAGGGCTGGTTGAGACAGTGTTCAATTTTATAAGACAGCCCTCAAATTATCTTCCGAGTACCTCGGCGGTTTCAACATAGTCATTAAATGCTGGGTATTATAGCGCACCAAAGAATTTAGGACTTTCGCAGAGAGAGCACTGTACCGTCCTAAGAATCGTGAGGCGTGCGTGAACCTACGACACGGTAGGAAATTGCAAGCCCCGTTCGGTCTAGGCCTATACCTTTTCGAGGGTACTGCGCTGGGGGTTCTCGAAAGGTACTGGACAAAGTCCGATGCGATCAACCTTTCTCATGCTGATCTCAGCGTTAACTGCTTCAACATTGCGTGCTTGAACCCCACCGGAGACGATGCGCGGGCCTGACGCTACACAGAGGTGGTGTAGGTCTAATAGGCGAAGACAGAAACGTTTACGCGAGAGTTAGCAGTATCCCGTTCCGCGAGAAAACATGGACAAATACCAGAGTCAGGAAGCGCACAGCGATATAATTGGGCTGCGCGGGGACCGACCCAATAGTCATACCCAAATCACTAGCTAATACGAGGTATAACGCCGAAGCACCCTTCCGTGCCCGGGACACATTACCCCCTCACTTCGTGCTGGGTTCTGCTCCGTCCCAGGGCTTGTGTGAGCCGCCTGTAGATCCAAAAGTGTGCTGAGAAGCCCTCCTAAGGCGCATAGTACGGGACATAATACTGCGTACGACGCACACGCTGTCGACCTATGTAGGCCGACTAGACCACTAACCCTTTCTTCCGAGGCGAACGCCCCCGTCATACCCGAGCAGTTGCTGATTAAGGCAAACCCGTGACATTGCTGAGCATGTGCCCCTCGGACTCACAGCAAGGGACTCGTTTCTCCTGAAAAAAGCATCATACTACCTACCTTTACTTAGATACTCTTGTGGTTGACCGAGTACCGAACTAGCCTTACAGGTTTCGAAGGTCTATATTGGGTTGCAGCTACGGCGCCCCACGGGGGGGTTTGTAACCTGCTGCGCACCATAGCGTAGTGAAGCCCTAGTATCCGTCAGAGCACGTGGTTCATCTCCAACGACCATATACATTGCCATCCTACGGGGCGTGGCTCGCGGCACATGGTGATGAATGTCCGTGGGTCGAACCAGCAAAGTCGCAAGTGCAGAGCACGTATAGCACTAACCGCGAGTATACACAATCTTCTCATTAGGAGTTGGGGCAGAAATACCCGCAACACGGGAGATAACCAAGACGGTTCCGAACCCTCGTCGACACTCGGAGCGCGAGGCACACCTTACAGGAATGAGGAAGGCGCAGGGAAAATAAAAGCGTTACGTCGCGGGGACTTCGTCCGTCCAAATTTCACCCTATCACGAAGAGACGAATCAGAACTTGTTTTGACTCGATGTAGCACCAATTATCGCCAACCCGTAGAGAAGCGCCAATATGCTTCGATGTGGGGAGTACCTCTAGCGGAACGTAAACTATTACACACCTAAATGTCGTCGATATTCGCTTAAGTGAAACATGACCAAGGCCGGGTCACGCCTACTGGATCTGCCCTGTCAACGTCCCCCCTTGCGTGTTGGTTGTTCGTCTCGGGATAACCGAGAACCTAGGGCTGATATTAAAGAGTTGCCGCAATTAACCTCAGGTTTCCCAGGCCGCTGGTAAGGGTCGTGGGAAAGTTGTAAGAGGACCAACTGCGGGACACGGAGCGTGATATCGCTGTGCAAGGAAGAAACGACACGCTAAGGGCCAGGCCGAGAACCAGGGAGGTTATATCCGGCTAGCTAATTTCGTAGATTAACAAGGTCAAGGGGATACCCTATCGGACGACGTTGTACTGAAATGGATGGGGATGGTTAGATCGCCGGCATACGTATTTCTCTCAGGTCGGAAGCCTCAATATTAGTGATCACGCAGCCATTATCCGCCCCTCCTAGCGGGTAATTTGCTCTAGATACCCCCTCGGAAGACATGTGTATGTCAGCAGAGCAAAATAGCATAGGCTTCTGCCCCTTTCAACGGATTGTCGTCAATGGACAGCGTTCGTGTGACAACGGGTCTGCCTGGATGCCCCTGGACATGGCTGTGGTTAATGCACTTGGAACGCGTGACGAGGTCAGCTGACTTAGAGGCTTCGTGGGCCGCTTAATAGACCTATGGTCACGGCCAAAAGTCTAAGTTACACCGTATGCCTACGGATCTCCCGTACCGTGACTTGAAAATGGCGTAATGGCGAATAACCCCGATCTAGATGTATCGGAGTACCAGTATGTACCGCAGTACCG
seq00030   GTACCTATCTAGAGGGCTGGTTGAGACAGTGTTCAATTTTATAAGACAGCCCTCAAATTATCTTCCGAGTACCTCGGCGGTTTCAACATAGTCATTAAATGCTGGGTATTATAGCGCACCAAAGAATTTAGGACTTTCGCAGAGAGAGCACTGTACCGTCCTAAGAATCGTGAGGCGTGCGTGAACCTACGACACGGTAGGAAATTGCAAGCCCCGTTCGGTCTAGGCCTATACCTTTTCGAGGGTACTGCGCTGGGGGTTCTCGAAAGGTACTGGACAAAGTCCGATGCGATCAACCTTTCTCATGCTGATCTCAGCGTTAACTGCTTCAACATTGCGTGCTTGAACCCCACCGGAGACGATGCGCGGGCCTGACGCTACACAGAGGTGGTGTAGGTCTAATAGGCGAAGACAGAAACGTTTACGCGAGAGTTAGCAGTATCCCGTTCCGCGAGAAAACATGGACAAATACCAGAGTCAGGAAGCGCACAGCGATATAATTGGGCTGCGCGGGGACCGACCCAATAGTCATACCCAAATCACTAGCTAATACGAGGTATAACGCCGAAGCACCCTTCCGTGCCCGGGACACATTACCCCCTCACTTCGTGCTGGGTTCTGCTCCGTCCCAGGGCTTGTGTGAGCCGCCTGTAGATCCAAAAGTGTGCTGAGAAGCCCTCCTAAGGCGCATAGTACGGGACATAATACTGCGTACGACGCACACGCTGTCGACCTATGTAGGCCGACTAGACCACTAACCCTTTCTTCCGAGGCGAACGCCCCCGTCATACCCGAGCAGTTGCTGATTAAGGCAAACCCGTGACATTGCTGAGCATGTGCCCCTCGGACTCACAGCAAGGGACTCGTTTCTCCTGAAAAAAGCATCATACTACCTACCTTTACTTAGATACTCTTGTGGTTGACCGAGTACCGAACTAGCCTTACAGGTTTCGAAGGTCTATATTGGGTTGCAGCTACGGCGCCCCACGGGGGGGTTTGTAACCTGCTGCGCACCATAGCGTAGTGAAGCCCTAGTATCCGTCAGAGCACGTGGTTCATCTCCAACGACCATATACATTGCCATCCTACGGGGCGTGGCTCGCGGCACATGGTGATGAATGTCCGTGGGTCGAACCAGCAAAGTCGCAAGTGCAGAGCACGTATAGCACTAACCGCGAGTATACACAATCTTCTCATTAGGAGTTGGGGCAGAAATACCCGCAACACGGGAGATAACCAAGACGGTTCCGAACCCTCGTCGACACTCGGAGCGCGAGGCACACCTTACAGGAATGAGGAAGGCGCAGGGAAAATAAAAGCGTTACGTCGCGGGGACTTCGTCCGTCCAAATTTCACCCTATCACGAAGAGACGAATCAGAACTTGTTTTGACTCGATGTAGCACCAATTATCGCCAACCCGTAGAGAAGCGCCAATATGCTTCGATGTGGGGAGTACCTCTAGCGGAACGTAAACTATTACACACCTAAATGTCGTCGATATTCGCTTAAGTGAAACATGACCAAGGCCGGGTCACGCCTACTGGATCTGCCCTGTCAACGTCCCCCCTTGCGTGTTGGTTGTTCGTCTCGGGATAACCGAGAACCTAGGGCTGATATTAAAGAGTTGCCGCAATTAACCTCAGGTTTCCCAGGCCGCTGGTAAGGGTCGTGGGAAAGTTGTAAGAGGACCAACTGCGGGACACGGAGCGTGATATCGCTGTGCAAGGAAGAAACGACACGCTAAGGGCCAGGCCGAGAACCAGGGAGGTTATATCCGGCTAGCTAATTTCGTAGATTAACAAGGTCAAGGGGATACCCTATCGGACGACGTTGTACTGAAATGGATGGGGATGGTTAGATCGCCGGCATACGTATTTCTCTCAGGTCGGATGCCTCAATATTAGTGATCACGCAGCCATTATCCGCCCCTCCTAGCGGGTAATTTGCTCTAGATACCCCCTCGGAAGACATGTGTATGTCAGCAGAGCAAAATAGCATAGGCTTCTGCCCCTTTCAACGGATTGTCGTCAATGGACAGCGTTCGTGTGACAACGGGTCTGCCTGGATGCCCCTGGACATGGCTGTGGTTAATGCACTTGGAACGCGTGACGAGGTCAGCTGACTTAGAGGCTTCGTGGGCCGCTTAATAGACCTATGGTCACGGCCAAAAGTCTAAGTTACACCGTATGCCTACGGATCTCCCGTACCGTGACATGAAAATGGCGTAATGGCGAATAACCCCGATCTAGATGTATCGGAGTACCAGTATGTACCGCAGTACCG
seq00031   GTACCTATCTAGAGGGCTGGTTGAGACAGTGTTCAATTTTATAAGACAGCCCTCAAATTATCTTCCGAGTACCTCGGCGGTTTCAACATAGTCATTAAATGCTGGGTATTATAGCGCACCAAAGAATTTAGGACTTTCGCAGAGAGAGCACTGTACCGTCCTAAGAATCGTGAGGCGTGCGTGAACCTACGACACGGTAGGAAATTGCAAGCCCCGTTCGGTCTAGGCCTATACCTTTTCGAGGGTACTGCGCTGGGGGTTCTCGAAAGGTACTGGACAAAGTCCGATGCGATCAACCTTTCTCATGCTGATCTCAGCGTTAACTGCTTCAACATTGCGTGCTTGAACCCCACCGGAGACGATGCGCGGGCCTGACGCTACACAGAGGTGGTGTAGGTCTAATAGGCGAAGACAGAAACGTTTACGCGAGAGTTAGCAGTATCCCGTTCCGCGAGAAAACATGGACAAATACCAGAGTCAGGAAGCGCACAGCGATATAATTGGGCTGCGCGGGGACCGACCCAATAGTCATACCCAAATCACTAGCTAATACGAGGTATAACGCCGAAGCACCCTTCCGTGCCCGGGACACATTACCCCCTCACTTCGTGCTGGGTTCTGCTCCGTCCCAGGGCTTGTGTGAGCCGCCTGTAGATCCAAAAGTGTGCTGAGAAGCCCTCCTAAGGCGCATAGTACGGGACATAATACTGCGTACGACGCACACGCTGTCGACCTATGTAGGCCGACTAGACCACTAACCCTTTCTTCCGAGGCGAACGCCCCCGTCATACCCGAGCAGTTGCTGATTAAGGCAAACCCGTGACATTGCTGAGCATGTGCCCCTCGGACTCACAGCAAGGGACTCGTTTCTCCTGAAAAAAGCATCATACTACCTACCTTTACTTAGATACTCTTGTGGTTGACCGAGTACCGAACTAGCCTTACAGGTTTCGAAGGCCTATATTGGGTTGCAGCTACGGCGCCCCACGGGGGGGTTTGTAACCTGCTGCGCACCATAGCGTAGTGAAGCCCTAGTATCCGTCAGAGCACGTGGTTCATCTCCAACGACCATATACATTGCCATCCTACGGGGCGTGGCTCGCGGCACATGGTGATGAATGTCCGTGGGTCGAACCAGCAAAGTCGCAAGTGCAGAGCACGTATAGCACTAACCGCGAGTATACACAATCTTCTCATTAGGAGTTGGGGCAGAAATACCCGCAACACGGGAGATAACCAAGACGGTTCCGAACCCTCGTCGACACTCGGAGCGCGAGGCACACCTTACAGGAATGAGGAAGGCGCAGGGAAAATAAAAGCGTTACGTCGCGGGGACTTCGTCCGTCCAAATTTCACCCTATCACGAAGAGACGAATCAGAACTTGTTTTGACTCGATGTAGCACCAATTATCGCCAACCCGTAGAGAAGCGCCAATATGCTTCGATGTGGGGAGTACCTCTAGCGGAACGTAAACTATTACACACCTAAATGTCGTCGATATTCGCTTAAGTGAAACATGACCAAGGCCGGGTCACGCCTACTGGATCTGCCCTGTCAACGTCCCCCCTTGCGTGTTGGTTGTTCGTCTCGGGATAACCGAGAACCTAGGGCTGATATTAAAGAGTTGCCGCAATTAACCTCAGGTTTCCCAGGCCGCTGGTAAGGGTCGTGGGAAAGTTGTAAGAGGACCAACTGCGGGACACGGAGCGTGATATCGCTGTGCAAGGAAGAAACGACACGCTAAGGGCCAGGCCGAGAACCAGGGAGGTTATATCCGGCTAGCTAATTTCGTAGATTAACAAGGTCAAGGGGATACCCTATCGGACGACGTTGTACTGAAATGGATGGGGATGGTTAGATCGCCGGCATACGTATTTCTCTCAGGTCGGAAGCCTCAATATTAGTGATCACGCAGCCATTATCCGCCCCTCCTAGCGGGTAATTTGCTCTAGATACCCCCTCGGAAGACATGTGTATGTCAGCAGAGCAAAATAGCATAGGCTTCTGCCCCTTTCAACGGATTGTCGTCAATGGACAGCGTTCGTGTGACAACGGGTCTGCCTGGATGCCCCTGGACATGGCTGTGGTTAATGCACTCGGAACGCGTGACGAGGTCAGCTGACTTAGAGGCTTCGTGGGCCGCTTAATAGACCTATGGTCACGGCCAAAAGTCTAAGTTACACCGTATGCCTACGGATCTCCCGTACCGTGACATGAAAATGGCGTAATGGCGAATAACCCCGATCTAGATGTATCGGAGCACCAGTATGTACCGCAGTACCG
seq00032   GTACCTATCTAGAGGGCTGGTTGAGACAGTGTTCAATTTTATAAGACAGCCCTCAAATTATCTTCCGAGTACCTCGGCGGTTTCAACATAGTCATTAAATGCTGGGTATTATAGCGCACCAAAGAATTTAGGACTTTCGCAGAGAGAGCACTGTACCGTCCTAAGAATCGTGAGGCGTGCGTGAACCTACGACACGGTAGGAAATTGCAAGCCCCGTTCGGTCTAGGCCTATACCTTTTCGAGGGTACTGCGCTGGGGGTTCTCGAAAGGTACTGGACAAAGTCCGATGCGATCAACCTTTCTCATGCTGATCTCAGCGTTAACTGCTTCAACATTGCGTGCTTGAACCCCACCGGAGACGATGCGCGGGCCTGACGCTACACAGAGGTGGTGTAGGTCTAATAGGCGAAGACAGAAACGTTTACGCGAGAGTTAGCAGTATCCCGTTCCGCGAGAAAACATGGACAAATACCAGAGTCAGGAAGCGCACAGCGATATAATTGGGCTGCGCGGGGACCGACCCAATAGTCATACCCAAATCACTAGCTAATACGAGGTATAACGCCGAAGCACCCTTCCGTGCCCGGGACACATTACCCCCTCACTTCGTGCTGGGTTCTGCTCCGTCCCAGGGCTTGTGTGAGCCGCCTGTAGATCCAAAAGTGTGCTGAGAAGCCCTCCTAAGGCGCATAGTACGGGACATAATACTGCGTACGACGCACACGCTGTCGACCTATGTAGGCCGACTAGACCACTAACCCTTTCTTCCGAGGCGAACGCCCCCGTCATACCCGAGCAGTTGCTGATTAAGGCAAACCCGTGACATTGCTGAGCATGTGCCCCTCGGACTCACAGCAAGGGACTCGTTTCTCCTGAAAAAAGCATCATACTACCTACCTTTACTTAGATACTCTTGTGGTTGACCGAGTACCGAACTAGCCTTACAGGTTTCGAAGGTCTATATTGGGTTGCAGCTACGGCGCCCCACGGGGGGGTTTGTAACCTGCTGCGCACCATAGCGTAGTGAAGCCCTAGTATCCGTCAGAGCACGTGGTTCATCTCCAACGACCATATACATTGCCATCCTACGGGGCGTGGCTCGCGGCACATGGTGATGAATGTCCGTGGGTCGAACCAGCAAAGTCGCAAGTGCAGAGCACGTATAGCACTAACCGCGAGTATACACAATCTTCTCATTAGGAGTTGGGGCAGAAATACCCGCAACACGGGAGATAACCAAGACGGTTCCGAACCCTCGTCGACACTCGGAGCGCGAGGCACACCTTACAGGAATGAGGAAGGCGCAGGGAAAATAAAAGCGTTACGTCGCGGGGACTTCGTCCGTCCAAATTTCACCCTATCACGAAGAGACGAATCAGAACTTGTTTTGACTCGATGTAGCACCAATTATCGCCAACCCGTAGAGAAGCGCCAATATGCTTCGATGTGGGGAGTACCTCTAGCGGAACGTAAACTATTACACACCTAAATGTCGTCGATATTCGCTTAAGTGAAACATGACCAAGGCCGGGTCACGCCTACTGGATCTGCCCTGTCAACGTCCCCCCTTGCGTGTTGGTTGTTCGTCTCGGGATAACCGAGAACCTAGGGCTGATATTAAAGAGTTGCCGCAATTAACCTCAGGTTTCCCAGGCCGCTGGTAAGGGTCGTGGGAAAGTTGTAAGAGGACCAACTGCGGGACACGGAGCGTGATATCGCTGTGCAAGGAAGAAACGACACGCTAAGGGCCAGGCCGAGAACCAGGGAGGTTATATCCGGCTAGCTAATTTCGTAGATTAACAAGGTCAAGGGGATACCCTATCGGACGACGTTGTACTGAAATGGATGGGGATGGTTAGATCGCCGGCATACGTATTTCTCTCAGGTCGGAAGCCTCAATATTAGTGATCACGCAGCCATTATCCGCCCCTCCTAGCGGGTAATTTGCTCTAGATACCCCCTCGGAAGACATGTGTATGTCAGCAGAGCAAAATAGCATAGGCTTCTGCCCCTTTCAACGGATTGTCGTCAATGGACAGCGTTCGTGTGACAACGGGTCTGCCTGGATGCCCCTGGACATGGCTGTGGTTAATGCACTTGGAACGCGTGACGAGGTCAGCTGACTTAGAGGCTTCGTGGGCCGCTTAATAGACCTATGGTCACGGCCAAAAGTCTAAGTTACACCGTATGCCTACGGATCTCCCGTACCGTGACTTGAAAATGGCGTAATGGCGAATAACCCCGATCTAGATGTATCGGAGTACCAGTATGTACCGCAGTACCG
seq00033   GTACCTATCTAGAGGGCTGGTTGAGACAGTGTTCAATTTTATAAGACAGCCCTCAAATTATCTTCCGAGTACCTCGGCGGTTTCAACATAGTCATTAAATGCTGGGTATTATAGCGCACCAAAGAATTTAGGACTTTCGCAGAGAGAGCACTGTACCGTCCTAAGAATCGTGAGGCGTGCGTGAACCTACGACACGGTAGGAAATTGCAAGCCCCGTTCGGTCTAGGCCTATACCTTTTCGAGGGTACTGCGCTGGGGGTTCTCGAAAGGTACTGGACAAAGTCCGATGCGATCAACCTTTCTCATGCTGATCTCAGCGTTAACTGCTTCAACATTGCGTGCTTGAACCCCACCGGAGACGATGCGCGGGCCTGACGCTACACAGAGGTGGTGTAGGTCTAATAGGCGAAGACAGAAACGTTTACGCGAGAGTTAGCAGTATCCCGTTCCGCGAGAAAACATGGACAAATACCAGAGTCAGGAAGCGCACAGCGATATAATTGGGCTGCGCGGGGACCGACCCAATAGTCATACCCAAATCACTAGCTAATACGAGGTATAACGCCGAAGCACCCTTCCGTGCCCGGGACACATTACCCCCTCACTTCGTGCTGGGTTCTGCTCCGTCCCAGGGCTTGTGTGAGCCGCCTGTAGATCCAAAAGTGTGCTGAGAAGCCCTCCTAAGGCGCATAGTACGGGACATAATACTGCGTACGACGCACACGCTGTCGACCTATGTAGGCCGACTAGACCACTAACCCTTTCTTCCGAGGCGAACGCCCCCGTCATACCCGAGCAGTTGCTGATTAAGGCAAACCCGTGACATTGCTGAGCATGTGCCCCTCGGACTCACAGCAAGGGACTCGTTTCTCCTGAAAAAAGCATCATACTACCTACCTTTACTTAGATACTCTTGTGGTTGACCGAGTACCGAACTAGCCTTACAGGTTTCGAAGGTCTATATTGGGTTGCAGCTACGGCGCCCCACGGGGGGGTTTGTAACCTGCTGCGCACCATAGCGTAGTGAAGCCCTAGTATCCGTCAGAGCACGTGGTTCATCTCCAACGACCATATACATTGCCATCCTACGGGGCGTGGCTCGCGGCACATGGTGATGAATGTCCGTGGGTCGAACAAGCAAAGTCGCAAGTGCAGAGCACGTATAGCACTAACCGCGAGTATACACAATCTTCTCATTAGGAGTTGGGGCAGAAATACCCGCAACACGGGAGATAACCAAGACGGTTCCGAACCCTCGTCGACACTCGGAGCGCGAGGCACACCTTACAGGAATGAGGAAGGCGCAGGGAAAATAAAAGCGTTACGTCGCGGGGACTTCGTCCGTCCAAATTTCACCCTATCACGAAGAGACGAATCAGAACTTGTTTTGACTCGATGTAGCACCAATTATCGCCAACCCGTAGAGAAGCGCCAATATGCTTCGATGTGGGGAGTACCTCTAGCGGAACGTAAACTATTACACACCTAAATGTCGTCGATATTCGCTTAAGTGAAACATGACCAAGGCCGGGTCACGCCTACTGGATCTGCCCTGTCAACGTCCCCCCTTGCGTGTTGGTTGTTCGTCTCGGGATAACCGAGAACCTAGGGCTGATATTAAAGAGTTGCCGCAATTAACCTCAGGTTTCCCAGGCCGCTGGTAAGGGTCGTGGGAAAGTTGTAAGAGGACCAACTGCGGGACACGGAGCGTGATATCGCTGTGCAAGGAAGAAACGACACGCTAAGGGCCAGGCCGAGAACCAGGGAGGTTATATCCGGCTAGCTAATTTCGTAGATTAACAAGGTCAAGGGGATACCCTATCGGACGACGTTGTACTGAAATGGATGGGGATGGTTAGATCGCCGGCATACGTATTTCTCTCAGGTCGGAAGCCTCAATATTAGTGATCACGCAGCCATTATCCGCCCCTCCTAGCGGGTAATTTGCTCTAGATACCCCCTCGGAAGACATGTGTATGTCAGCAGAGCAAAATAGCATAGGCTTCTGCCCCTTTCAACGGATTGTCGTCAATGGACAGCGTTCGTGTGACAACGGGTCTGCCTGGATGCCCCTGGACATGGCTGTGGTTAATGCACTTGGAACGCGTGACGAGGTCAGCTGACTTAGAGGCTTCGTGGGCCGCTTAATAGACCTATGGTCACGGCCAAAAGTCTAAGTTACACCGTATGCCTACGGATCTCCCGTACCGTGACTTGAAAATGGCGTAATGGCGAATAACCCCGATCTAGATGTATCGGAGTACCAGTATGTACCGCAGTACCG
