# Supplementary material for: How Good Are Indirect Tests at Detecting Recombination in Human mtDNA?
Source: G3 (Bethesda). 2013 Jul 1;3(7):1095–104. doi: 10.1534/g3.113.006510 (PMC3704238; doi:10.1534/g3.113.006510)
Supplement: Supporting Information [file supp_g3.113.006510_FileS2.gz › SequenceData/mtDNA_ratehet&popgrowth/0/3rdbase/Infiles/0_7-new.txt]

33 2284
seq00001   AGACTCGGAAGAGCGGAGCAAATGGTACCCCCACACCTGTCGGATAGGCTTTATAACTGTCTGAAGCTCCCACCTCCACCAACCGGTTGCTTGGAGGGCCTAGCCCCGACCAAATGCTCGGGCTGGACGGCGACAGGAGCTTTCGGCCATTAGTCGAGTGTGGTTAGTGTAGTCGTATTCTCAGTTGTCTTGATTCATGATAGTCGGTGCCATCCGTATGCATGGCTGTCGAAGAGCGAGCCCACAGGGTCATACATGTCTTGCAGGGAACGCAGCCTACCGCTGGTCAGAACACGTTTTGGATTGAGGTCTATGATTCTAATTCGTCTCCGTGAAAGTCGCTCATGCAAGCGATTGCAAGTTGCCCACAAGTCTGAGCGGCCTATACGCGCCGGTGACGCGCAATATAAAGAAGGGGATATTGAACGCCTCACAAGCGTCGCCCTGAAAACACATAACGTATCTGCAAAAGACATTGTAAGACACGGGTCCGCTTTATATCCGTAACACCACGATAACACAGTCTTCGGAGCGTGCGTGATAATGACGATGCCTGATTCTAGCGATTGCTGGGTGGTACCAGACAACGGGGCTCCGGCGGAGAGTTCCTCCCACATCACCGTCCTTGGTACATAGAGGGTGGTTAAGATGCTAATGCCACAGGGCTAAGAAGCAGGTGGAGTTACGACAATCCCAGCCATTGTGTTTGATACGCCTATATCTCATCGGGCATCGTTACTAGGGTGAACAGGATCCGTCCTGTCAGGTACGTAGGGGAATGGCTAAGCACGCACCGGCTTTACGGGGACGCGCCGGATGGTATGCATACAGTGCCACCGGAAAAATGAAGCCCATATGCACGTATAAACTTGAGTAGCTTTATCGCATGCTCCCAGCTGCGGTGTCTTCGGCCTATGGATAACAGTCGCTACTTCACTGCCGCCGATTTATGTATACGCATCAGGTTTACTGAGATGTACATGAGTTATTTTGTGGAGTAAGGAATTACAACTCGCACACGAAGCGGACAGTCCAAGCCATTATTAATAGTGAATTCTACGTCGTGTTGGGATTTGTACTTCAGAGCGCTTTGGCGGAAAAGATGTCGGTGCGGGATACGACTTGTAGCGGGTATGGCATTATTACCGGTTACTTGAGCCTTTATCTATCTTCCTAGTTCAAAGGTGGCCGGCCAATCTTAGAAAAAGCTATAGTACCGCCACTCTGCCCGAGTGGGCGGAGCTGGTTTCGCAATGTGCAGCATGAGCCCTGCTCATGCCGCTGCCGGTTTTGACTGTAGTGCTGCTACCCAGCTGCGGGCGCTTTTCTACAAACCGTAAGCAGGTAATTATAACTTCGGATCTGTGCCCGTGTATAGGTAGACGAAGGCAGGTCGCTCGAATTGACGACCGCTTCTGCAAGGATATTCTACGTCGAGGGCCTAAGTGGCTCTACTGAAGGTAGAACGGCTTAGAAGAGAGATCTATCCCATGAAAGCCCATGTGTCCCACGGTGACTTCCTGCCATGGACCAGGCGGTGGATAGAATTGGCAACCGTTGGCCCCGCGTTATCCTTCCGATACGATCACTGGGGCACCTCACTGTTTCGGGTTTTCTTATATCAGGACTAACTTAGGAGGAGATCCTCACACACAATAAATTGAATCGAATATGTAAACAGCGACTGGGAACTTCCCGATTTAGGACCGCCTCTGGACTTAAAGGCAATAAAAGGGAGGTGACTGCTCCTGGCGTGACTCGTAGTCACTTGAGCATCTTCTTTGTTGCTTGTGTGTCGCTCCTTCTATCCAGCCGTTGGACCCAAGTAAAAGCTCTCCATTCCCCCCGCCCGGAGAGCAATACGAGATCGCTCGAGGGGGAACGGAATGTACCTCGCAGTATATCGGCACTCTGTCCCCGGTTATCCATTAACCTCTCAAATTAGTCTATTCCAGGGGTACGACCCAGGTAGTCCGCGAAGGTTGTGCTTCCCCCCTATCTTTGAACTAAGAGCAGTTGGAACAACTACGCCATATGGATGGAGTTCTGCAATACTCGTCCAATAAACCTCACACTCGTCAAGACCGTTGATTTACAAGATGATGGTTCGTAAAGGACAGCTGAGGATGTTTAGGGATTTAAGCTTAACCCGCGGGGAAACAGTTGATTTGGAAAGCTGCTCTGTTGCTCGTTGAGGGTAGGAAACTTAAGAGGGCAAACAGCTCCCCCCTTTAGATAACTTGACTGGTGTCGCGGAGCTACATGCAGGAATCGCTTGTGCTCT
seq00002   AGACTCGGAAGAGCGGAGCAAATGGTACCCCCACACCTGTCGGATAGGCTTTATAACTGTCTGAAGCTCCCACCTCCACCAACCGGTTGCTTGGAGGGCCTAGCCCCGACCAAATGCTCGGGCTGGACGGCGACAGGAGCTTTCGGCCATTAGTCGAGTGTGGTTAGTGTAGTCGTATTCTCAGTTGTCTTGATTCATGATAGTCGGTGCCATCCGTATGCATGGCTGTCGAAGAGCGAGCCCACAGGGTCATACATGTCTTGCAGGGAACGCAGCCTACCGCTGGTCAGAACACGTTTTGGATTGAGGTCTATGATTCTAATTCGTCTCCGTGAAAGTCGCTCATGCAAGCGATTGCAAGTTGCCCACAAGTCTGAGCGGCCTATACGCGCCGGTGACGCGCAATATAAAGAAGGGGATATTGAACGCCTCACAAGCGTCGCCCTGAAAACACATAACGTATCTGCAAAAGACATTGTAAGACACGGGTCCGCTTTATATCCGTAACACCACGATAACACAGTCTTCGGAGCGTGCGTGATAATGACGATGCCTGATTCTAGCGATTGCTGGGTGGTACCAGACAACGGGGCTCCGGCGGAGAGTTCCTCCCACATCACCGTCCTTGGTACATAGAGGGTGGTTAAGATGCTAATGCCACAGGGCTAAGAAGCAGGTGGAGTTACGACAATCCCAGCCATTGTGTTTGATACGCCTATATCTCATCGGGCATCGTTACTAGGGTGAACAGGATCCGTCCTGTCAGGTACGTAGGGGAATGGCTAAGCACGCACCGGCTTTACGGGGACGCGCCGGATGGTATGCATACAGTGCCACCGGAAAAATGAAGCCCATATGCACGTATAAACTTGAGTAGCTTTATCGCATGCTCCCAGCTGCGGTGTCTTCGGCCTATGGATAACAGTCGCTACTTCACTGCCGCCGATTTATGTATACGCATCAGGTTTACTGAGATGTACATGAGTTATTTTGTGGAGTAAGGAATTACAACTCGCACACGAAGCGGACAGTCCAAGCCATTATTAATAGTGAATTCTACGTCGTGTTGGGATTTGTACTTCAGAGCGCTTTGGCGGAAAAGATGTCGGTGCGGGATACGACTTGTAGCGGGTATGGCATTATTACCGGTTACTTGAGCCTTTATCTATCTTCCTAGTTCAAAGGTGGCCGGCCAATCTTAGAAAAAGCTATAGTACCGCCACTCTGCCCGAGTGGGCGGAGCTGGTTTCGCAATGTGCAGCATGAGCCCTGCTCATGCCGCTGCCGGTTTTGACTGTAGTGCTGCTACCCAGCTGCGGGCGCTTTTCTACAAACCGTAAGCAGGTAATTATAACTTCGGATCTGTGCCCGTGTATAGGTAGACGAAGGCAGGTCGCTCGAATTGACGACCGCTTCTGCAAGGATATTCTACGTCGAGGGCCTAAGTGGCTCTACTGAAGGTAGAACGGCTTAGAAGAGAGATCTATCCCATGAAAGCCCATGTGTCCCACGGTGACTTCCTGCCATGGACCAGGCGGTGGATAGAATTGGCAACCGTTGGCCCCGCGTTATCCTTCCGATACGATCACTGGGGCACCTCACTGTTTCGGGTTTTCTTATATCAGGACTAACTTAGGAGGAGATCCTCACACACAATAAATTGAATCGAATATGTAAACAGCGACTGGGAACTTCCCGATTTAGGACCGCCTCTGGACTTAAAGGCAATAAAAGGGAGGTGACTGCTCCTGGCGTGACTCGTAGTCACTTGAGCATCTTCTTTGTTGCTTGTGTGTCGCTCCTTCTATCCAGCCGTTGGACCCAAGTAAAAGCTCTCCATTCCCCCCGCCCGGAGAGCAATACGAGATCGCTCGAGGGGGAACGGAATGTACCTCGCAGTATATCGGCACTCTGTCCCCGGTTATCCATTAACCTCTCAAATTAGTCTATTCCAGGGGTACGACCCAGGTAGTCCGCGAAGGTTGTGCTTCCCCCCTATCTTTGAACTAAGAGCAGTTGGAACAACTACGCCATATGGATGGAGTTCTGCAATACTCGTCCAATAAACCTCACACTCGTCAAGACCGTTGATTTACAAGATGATGGTTCGTAAAGGACAGCTGAGGATGTTTAGGGATTTAAGCTTAACCCGCGGGGAAACAGTTGATTTGGAAAGCTGCTCTGTTGCTCGTTGAGGGTAGGAAACTTAAGAGGGCAAACAGCTCCCCCCTTTAGATAACTTGACTGGTGTCGCGGAGCTACATGCAGGAATCGCTTGTGCTCT
seq00003   AGACTCGGAAGAGCGGAGCAAATGGTACCCCCACACCTGTCGGATAGGCTTTATAACTGTCTGAAGCTCCCACCTCCACCAACCGGTTGCTTGGAGGGCCTAGCCCCGACCAAATGCTCGGGCTGGACGGCGACAGGAGCTTTCGGCCATTAGTCGAGTGTGGTTAGTGTAGTCGTATTCTCAGTTGTCTTGATTCATGATAGTCGGTGCCATCCGTATGCATGGCTGTCGAAGAGCGAGCCCACAGGGTCATACATGTCTTGCAGGGAACGCAGCCTACCGCTGGTCAGAACACGTTTTGGATTGAGGTCTATGATTCTAATTCGTCTCCGTGAAAGTCGCTCATGCAAGCGATTGCAAGTTGCCCACAAGTCTGAGCGGCCTATACGCGCCGGTGACGCGCAATATAAAGAAGGGGATATTGAACGCCTCACAAGCGTCGCCCTGAAAACACATAACGTATCTGCAAAAGACATTGTAAGACACGGGTCCGCTTTATATCCGTAACACCACGATAACACAGTCTTCGGAGCGTGCGTGATAATGACGATGCCTGATTCTAGCGATTGCTGGGTGGTACCAGACAACGGGGCTCCGGCGGAGAGTTCCTCCCACATCACCGTCCTTGGTACATAGAGGGTGGTTAAGATGCTAATGCCACAGGGCTAAGAAGCAGGTGGAGTTACGACAATCCCAGCCATTGTGTTTGATACGCCTATATCTCATCGGGCATCGTTACTAGGGTGAACAGGATCCGTCCTGTCAGGTACGTAGGGGAATGGCTAAGCACGCACCGGCTTTACGGGGACGCGCCGGATGGTATGCATACAGTGCCACCGGAAAAATGAAGCCCATATGCACGTATAAACTTGAGTAGCTTTATCGCATGCTCCCAGCTGCGGTGTCTTCGGCCTATGGATAACAGTCGCTACTTCACTGCCGCCGATTTATGTATACGCATCAGGTTTACTGAGATGTACATGAGTTATTTTGTGGAGTAAGGAATTACAACTCGCACACGAAGCGGACAGTCCAAGCCATTATTAATAGTGAATTCTACGTCGTGTTGGGATTTGTACTTCAGAGCGCTTTGGCGGAAAAGATGTCGGTGCGGGATACGACTTGTAGCGGGTATGGCATTATTACCGGTTACTTGAGCCTTTATCTATCTTCCTAGTTCAAAGGTGGCCGGCCAATCTTAGAAAAAGCTATAGTACCGCCACTCTGCCCGAGTGGGCGGAGCTGGTTTCGCAATGTGCAGCATGAGCCCTGCTCATGCCGCTGCCGGTTTTGACTGTAGTGCTGCTACCCAGCTGCGGGCGCTTTTCTACAAACCGTAAGCAGGTAATTATAACTTCGGATCTGTGCCCGTGTATAGGTAGACGAAGGCAGGTCGCTCGAATTGACGACCGCTTCTGCAAGGATATTCTACGTCGAGGGCCTAAGTGGCTCTACTGAAGGTAGAACGGCTTAGAAGAGAGATCTATCCCATGAAAGCCCATGTGTCCCACGGTGACTTCCTGCCATGGACCAGGCGGTGGATAGAATTGGCAACCGTTGGCCCCGCGTTATCCTTCCGATACGATCACTGGGGCACCTCACTGTTTCGGGTTTTCTTATATCAGGACTAACTTAGGAGGAGATCCTCACACACAATAAATTGAATCGAATATGTAAACAGCGACTGGGAACTTCCCGATTTAGGACCGCCTCTGGACTTAAAGGCAATAAAAGGGAGGTGACTGCTCCTGGCGTGACTCGTAGTCACTTGAGCATCTTCTTTGTTGCTTGTGTGTCGCTCCTTCTATCCAGCCGTTGGACCCAAGTAAAAGCTCTCCATTCCCCCCGCCCGGAGAGCAATACGAGATCGCTCGAGGGGGAACGGAATGTACCTCGCAGTATATCGGCACTCTGTCCCCGGTTATCCATTAACCTCTCAAATTAGTCTATTCCAGGGGTACGACCCAGGTAGTCCGCGAAGGTTGTGCTTCCCCCCTATCTTTTAACTAAGAGCAGTTGGAACAACTACGCCATATGGATGGAGTTCTGCAATACTCGTCCAATAAACCTCACACTCGTCAAGACCGTTGATTTACAAGATGATGGTTCGTAAAGGACAGCTGAGGATGTTTAGGGATTTAAGCTTAACCCGCGGGGAAACAGTTGATTTGGAAAGCTGCTCTGTTGCTCGTTGAGGGTAGGAAACTTAAGAGGGCAAACAGCTCCCCCCTTTAGATAACTTGACTGGTGTCGCGGAGCTACATGCAGGAATCGCTTGTGCTCT
seq00004   AGACTCGGAAGAGCGGAGCAAATGGTACCCCCACACCTGTCGGATAGGCTTTATAACTGTCTGAAGCTCCCACCTCCACCAACCGGTTGCTTGGAGGGCCTAGCCCCGACCAAATGCTCGGGCTGGACGGCGACAGGAGCTTTCGGCCATTAGTCGAGTGTGGTTAGTGTAGTCGTATTCTCAGTTGTCTTGATTCATGATAGTCGGTGCCATCCGTATGCATGGCTGTCGAAGAGCGAGCCCACAGGGTCATACATGTCTTGCAGGGAACGCAGCCTACCGCTGGTCAGAACACGTTTTGGATTGAGGTCTATGATTCTAATTCGTCTCCGTGAAAGTCGCTCATGCAAGCGATTGCAAGTTGCCCACAAGTCTGAGCGGCCTATACGCGCCGGTGACGCGCAATATAAAGAAGGGGATATTGAACGCCTCACAAGCGTCGCCCTGAAGACGCATAACGTATCTGCAAAAGACATTGTAAGACACGGGTCCGCTTTATATCCGTAACACCACGATAACACAGTCTTCGGAGCGTGCGTGATAATGACGATGCCTGATTCTAGCGATTGCTGGGTGGTACCAGACAACGGGGCTCCGGCGGAGAGTTCCTCCCACATCACCGTCCTTGGTACATAGAGGGTGGTTAAGATGCTAATGCCACAGGGCTAAGAAGCAGGTGGAGTTACGACAATCCCAGCCATTGTGTTTGATACGCCTATATCTCATCGGGCATCGTTACTAGGGTGAACAGGATCCGTCCTGTCAGGTACGTAGGGGAATGGCTAAGCACGCACCGGCTTTACGGGGACGCGCCGGATGGTATGCATACAGTGCCACCGGAAAAATGAAGCCCATATGCACGTATAAACTTGAGTAGCTTTATCGCATGCTCCCAGCTGCGGTGTCTTCGGCCTATGGATAACAGTCGCTACTTCACTGCCGCCGATTTATGTATACGCATCAGGTTTACTGAGATGTACATGAGTTATTTTGTGGAGTAAGGAATTACAACTCGCACACGAAGCGGACAGTCCAAGCCATTATTAATAGTGAATTCTACGTCGTGTTGGGATTTGTACTTCAGAGCGCTTTGGCGGAAAAGATGTCGGTGCGGGATACGACTTGTAGCGGGTATGGCATTATTACCGGTTACTTGAGCCTTTATCTATCTTCCTAGTTCAAAGGTGGCCGGCCAATCTTAGAAAAAGCTATAGTACCGCCACTCTGCCCGAGTGGGCGGAGCTGGTTTCGCAATGTGCAGCATGAGCCCTGCTCATGCCGCTGCCGGTTTTGACTGTAGTGCTGCTACCCAGCTGCGGGCGCTTTTCTACAAACCGTAAGCAGGTAATTATAACTTCGGATCTGTGCCCGTGTATAGGTAGACGAAGGCAGGTCGCTCGAATTGACGACCGCTTCTGCAAGGATATTCTACGTCGAGGGCCTAAGTGGCTCTACTGAAGGTAGAACGGCTTAGAAGAGAGATCTATCCCATGAAAGCCCATGTGTCCCACGGTGACTTCCTGCCATGGACCAGGCGGTGGATAGAATTGGCAACCGTTGGCCCCGCGTTATCCTTCCGATACGATCACTGGGGCACCTCACTGTTTCGGGTTTTCTTATATCAGGACTAACTTAGGAGGAGATCCTCACACACAATAAATTGAATCGAATATGTAAACAGCGACTGGGAACTTCCCGATTTAGGACCGCCTCTGGACTTAAAGGCAATAAAAGGGAGGTGACTGCTCCTGGCGTGACTCGTAGTCACTTGAGCATCTTCTTTGTTGCTTGTGTGTCGCTCCTTCTATCCAGCCGTTGGACCCAAGTAAAAGCTCTCCATTCCCCCCGCCCGGAGAGCAATACGAGATCGCTCGAGGGGGAACGGAATGTACCTCGCAGTATATCGGCACTCTGTCCCCGGTTATCCATTAACCCCTCAAATTAGTCTATTCCAGGGGTACGACCCAGGTAGTCCGCGAAGGTTGTGCTTCCCCCCTATCTTTGAACTAAGAGCAGTTGGAACAACTACGCCATATGGATGGAGTTCTGCAATACTCGTCCAATAAACCTCACACTCGTCAAGACCGTTGATTTACAAGATGATGGTTCGTAAAGGACAGCTGAGGATGTTTAGGGATTTAAGCTTAACCCGCGGGGAAACAGTTGATTTGGAAAGCTGCTCTGTTGCTCGTTGAGGGTAGGAAACTTAAGAGGGCAAACAGCTCCCCCCTTTAGATAACTTGACTGGTGTCGCGGAGCTACATGCAGGAATCGCTTGTGCTCT
seq00005   AGACTCGGAAGAGCGGAGCAAATGGTACCCCCACACCTGTCGGATAGGCTTTATAACTGTCTGAAGCTCCCACCTCCACCAACCGGTTGCTTGGAGGGCCTAGCCCCGACCAAATGCTCGGGCTGGACGGCGACAGGAGCTTTCGGCCATTAGTCGAGTGTGGTTAGTGTAGTCGTATTCTCAGTTGTCTTGATTCATGATAGTCGGTGCCATCCGTATGCATGGCTGTCGAAGAGCGAGCCCACAGGGTCATACATGTCTTGCAGGGAACGCAGCCTACCGCTGGTCAGAACACGTTTTGGATTGAGGTCTATGATTCTAATTCGTCTCCGTGAAAGTCGCTCATGCAAGCGATTGCAAGTTGCCCACAAGTCTGAGCGGCCTATACGCGCCGGTGACGCGCAATATAAAGAAGGGGATATTGAACGCCTCACAAGCGTCGCCCTGAAAACACATAACGTATCTGCAAAAGACATTGTAAGACACGGGTCCGCTTTATATCCGTAACACCACGATAACACAGTCTTCGGAGCGTGCGTGATAATGACGATGCCTGATTCTAGCGATTGCTGGGTGGTACCAGACAACGGGGCTCCGGCGGAGAGTTCCTCCCACATCACCGTCCTTGGTACATAGAGGGTGGTTAAGATGCTAATGCCACAGGGCTAAGAAGCAGGTGGAGTTACGACAATCCCAGCCATTGTGTTTGATACGCCTATATCTCATCGGGCATCGTTACTAGGGTGAACAGGATCCGTCCTGTCAGGTACGTAGGGGAATGGCTAAGCACGCACCGGCTTTACGGGGACGCGCCGGATGGTATGCATACAGTGCCACCGGAAAAATGAAGCCCATATGCACGTATAAACTTGAGTAGCTTTATCGCATGCTCCCAGCTGCGGTGTCTTCGGCCTATGGATAACAGTCGCTACTTCACTGCCGCCGATTTATGTATACGCATCAGGTTTACTGAGATGTACATGAGTTATTTTGTGGAGTAAGGAATTACAACTCGCACACGAAGCGGACAGTCCAAGCCATTATTAATAGTGAATTCTACGTCGTGTTGGGATTTGTACTTCAGAGCGCTTTGGCGGAAAAGATGTCGGTGCGGGATACGACTTGTAGCGGGTATGGCATTATTACCGGTTACTTGAGCCTTTATCTATCTTCCTAGTTCAAAGGTGGCCGGCCAATCTTAGAAAAAGCTATAGTACCGCCACTCTGCCCGAGTGGGCGGAGCTGGTTTCGCAATGTGCAGCATGAGCCCTGCTCATGCCGCTGCCGGTTTTGACTGTAGTGCTGCTACCCAGCTGCGGGCGCTTTTCTACAAACCGTAAGCAGGTAATTATAACTTCGGATCTGTGCCCGTGTATAGGTAGACGAAGGCAGGTCGCTCGAATTGACGACCGCTTCTGCAAGGATATTCTACGTCGAGGGCCTAAGTGGCTCTACTGAAGGTAGAACGGCTTAGAAGAGAGATCTATCCCATGAAAGCCCATGTGTCCCACGGTGACTTCCTGCCATGGACCAGGCGGTGGATAGAATTGGCAACCGTTGGCCCCGCGTTATCCTTCCGATACGATCACTGGGGCACCTCACTGTTTCGGGTTTTCTTATATCAGGACTAACTTAGGAGGAGATCCTCACACACAATAAATTGAATCGAATATGTAAACAGCGACTGGGAACTTCCCGATTTAGGACCGCCTCTGGACTTAAAGGCAATAAAAGGGAGGTGACTGCTCCTGGCGTGACTCGTAGTCACTTGAGCATCTTCTTTGTTGCTTGTGTGTCGCTCCTTCTATCCAGCCGTTGGACCCAAGTAAAAGCTCTCCATTCCCCCCGCCCGGAGAGCAATACGAGATCGCTCGAGGGGGAACGGAATGTACCTCGCAGTATATCGGCACTCTGTCCCCGGTTATCCATTAACCCCTCAAATTAGTCTATTCCAGGGGTACGACCCAGGTAGTCCGCGAAGGTTGTGCTTCCCCCCTATCTTTGAACTAAGAGCAGTTGGAACAACTACGCCATATGGATGGAGTTCTGCAATACTCGTCCAATAAACCTCACACTCGTCAAGACCGTTGATTTACAAGATGATGGTTCGTAAAGGACAGCTGAGGATGTTTAGGGATTTAAGCTTAACCCGCGGGGAAACAGTTGATTTGGAAAGCTGCTCTGTTGCTCGTTGAGGGTAGGAAACTTAAGAGGGCAAACAGCTCCCCCCTTTAGATAACTTGACTGGTGTCGCGGAGCTACATGCAGGAATCGCTTGTGCTCT
seq00006   AGACTCGGAAGAGCGGAGCAAATGGTACCCCCACACCTGTCGGATAGGCTTTATAACTGTCTGAAGCTCCCACCTCCACCAACCGGTTGCTTGGAGGGCCTAGCCCCGACCAAATGCTCGGGCTGGACGGCGACAGGAGCTTTCGGCCATTAGTCGAGTGTGGTTAGTGTAGTCGTATTCTCAGTTGTCTTGATTCATGATAGTCGGTGCCATCCGTATGCATGGCTGTCGAAGAGCGAGCCCACAGGGTCATACATGTCTTGCAGGGAACGCAGCCTACCGCTGGTCAGAACACGTTTTGGATTGAGGTCTATGATTCTAATTCGTCTCCGTGAAAGTCGCTCATGCAAGCGATTGCAAGTTGCCCACAAGTCTGAGCGGCCTATACGCGCCGGTGACGCGCAATATAAAGAAGGGGATATTGAACGCCTCACAAGCGTCGCCCTGAAGACGCATAACGTATCTGCAAAAGACATTGTAAGACACGGGTCCGCTTTATATCCGTAACACCACGATAACACAGTCTTCGGAGCGTGCGTGATAATGACGATGCCTGATTCTAGCGATTGCTGGGTGGTACCAGACAACGGGGCTCCGGCGGAGAGTTCCTCCCACATCACCGTCCTTGGTACATAGAGGGTGGTTAAGATGCTAATGCCACAGGGCTAAGAAGCAGGTGGAGTTACGACAATCCCAGCCATTGTGTTTGATACGCCTATATCTCATCGGGCATCGTTACTAGGGTGAACAGGATCCGTCCTGTCAGGTACGTAGGGGAATGGCTAAGCACGCACCGGCTTTACGGGGACGCGCCGGATGGTATGCATACAGTGCCACCGGAAAAATGAAGCCCATATGCACGTATAAACTTGAGTAGCTTTATCGCATGCTCCCAGCTGCGGTGTCTTCGGCCTATGGATAACAGTCGCTACTTCACTGCCGCCGATTTATGTATACGCATCAGGTTTACTGAGATGTACATGAGTTATTTTGTGGAGTAAGGAATTACAACTCGCACACGAAGCGGACAGTCCAAGCCATTATTAATAGTGAATTCTACGTCGTGTTGGGATTTGTACTTCAGAGCGCTTTGGCGGAAAAGATGTCGGTGCGGGATACGACTTGTAGCGGGTATGGCATTATTACCGGTTACTTGAGCCTTTATCTATCTTCCTAGTTCAAAGGTGGCCGGCCAATCTTAGAAAAAGCTATAGTACCGCCACTCTGCCCGAGTGGGCGGAGCTGGTTTCGCAATGTGCAGCATGAGCCCTGCTCATGCCGCTGCCGGTTTTGACTGTAGTGCTGCTACCCAGCTGCGGGCGCTTTTCTACAAACCGTAAGCAGGTAATTATAACTTCGGATCTGTGCCCGTGTATAGGTAGACGAAGGCAGGTCGCTCGAATTGACGACCGCTTCTGCAAGGATATTCTACGTCGAGGGCCTAAGTGGCTCTACTGAAGGTAGAACGGCTTAGAAGAGAGATCTATCCCATGAAAGCCCATGTGTCCCACGGTGACTTCCTGCCATGGACCAGGCGGTGGATAGAATTGGCAACCGTTGGCCCCGCGTTATCCTTCCGATACGATCACTGGGGCACCTCACTGTTTCGGGTTTTCTTATATCAGGACTAACTTAGGAGGAGATCCTCACACACAATAAATTGAATCGAATATGTAAACAGCGACTGGGAACTTCCCGATTTAGGACCGCCTCTGGACTTAAAGGCAATAAAAGGGAGGTGACTGCTCCTGGCGTGACTCGTAGTCACTTGAGCATCTTCTTTGTTGCTTGTGTGTCGCTCCTTCTATCCAGCCGTTGGACCCAAGTAAAAGCTCTCCATTCCCCCCGCCCGGAGAGCAATACGAGATCGCTCGAGGGGGAACGGAATGTACCTCGCAGTATATCGGCACTCTGTCCCCGGTTATCCATTAACCCCTCAAATTAGTCTATTCCAGGGGTACGACCCAGGTAGTCCGCGAAGGTTGTGCTTCCCCCCTATCTTTGAACTAAGAGCAGTTGGAACAACTACGCCATATGGATGGAGTTCTGCAATACTCGTCCAATAAACCTCACACTCGTCAAGACCGTTGATTTACAAGATGATGGTTCGTAAAGGACAGCTGAGGATGTTTAGGGATTTAAGCTTAACCCGCGGGGAAACAGTTGATTTGGAAAGCTGCTCTGTTGCTCGTTGAGGGTAGGAAACTTAAGAGGGCAAACAGCTCCCCCCTTTAGATAACTTGACTGGTGTCGCGGAGCTACATGCAGGAATCGCTTGTGCTCT
seq00007   AGACTCGGAAGAGCGGAGCAAATGGTACCCCCACACCTGTCGGATAGGCTTTATAACTGTCTGAAGCTCCCACCTCCACCAACCGGTTGCTTGGAGGGCCTAGCCCCGACCAAATGCTCGGGCTGGACGGCGACAGGAGCTTTCGGCCATTAGTCGAGTGTGGTTAGTGTAGTCGTATTCTCAGTTGTCTTGATTCATGATAGTCGGTGCCATCCGTATGCATGGCTGTCGAAGAGCGAGCCCACAGGGTCATACATTTCTTGCAGGGAACGCAGCCTACCGCTGGTCAGAACACGTTTTGGATTGAGGTCTATGATTCTAATTCGTCTCCGTGAAAGTCGCTCATGCAAGCGATTGCAAGTTGCCCACAAGTCTGAGCGGCCTATACGCGCCGGTGACGCGCAATATAAAGAAGGGGATATTGAACGCCTCACAAGCGTCGCCCTGAAAACACATAACGTATCTGCAAAAGACATTGTAAGACACGGGTCCGCTTTATATCCGTAACACCACGATAACACAGTCTTCGGAGCGTGCGTGATAATGACGATGCCTGATTCTAGCGATTGCTGGGTGGTACCAGACAACGGGGCTCCGGCGGAGAGTTCCTCCCACATCACCGTCCTTGGTACATAGAGGGTGGTTAAGATGCTAATGCCACAGGGCTAAGAAGCAGGTGGAGTTACGACAATCCCAGCCATTGTGTTTGATACGCCTATATCTCATCGGGCATCGTTACTAGGGTGAACAGGATCCGTCCTGTCAGGTACGTAGGGGAATGGCTAAGCACGCACCGGCTTTACGGGGACGCGCCGGATGGTATGCATACAGTGCCACCGGAAAAATGAAGCCCATATGCACGTATAAACTTGAGTAGCTTTATCGCATGCTCCCAGCTGCGGTGTCTTCGGCCTATGGATAACAGTCGCTACTTCACTGCCGCCGATTTATGTATACGCATCAGGTTTACTGAGATGTACATGAGTTATTTTGTGGAGTAAGGAATTACAACTCGCACACGAAGCGGACAGTCCAAGCCATTATTAATAGTGAATTCTACGTCGTGTTGGGATTTGTACTTCAGAGCGCTTTGGCGGAAAAGATGTCGGTGCGGGATACGACTTGTAGCGGGTATGGCATTATTACCGGTTACTTGAGCCTTTATCTATCTTCCTAGTTCAAAGGTGGCCGGCCAATCTTAGAAAAAGCTATAGTACCGCCACTCTGCCCGAGTGGGCGGAGCTGGTTTCGCAATGTGCAGCATGAGCCCTGCTCATGCCGCTGCCGGTTTTGACTGTAGTGCTGCTACCCAGCTGCGGGCGCTTTTCTACAGACCGTAAGCAGGTAATTATAACTTCGGATCTGTGCCCGTGTATAGGTAGACGAAGGCAGGTCGCTCGAATTGACGACCGCTTCTGCAAGGATATTCTACGTCGAGGGCCTAAGTGGCTCTACTGAAGGTAGAACGGCTTAGAAGAGAGATCTATCCCATGAAAGCCCATGTGTCCCACGGTGACTTCCTGCCATGGACCAGGCGGTGGATAGAATTGGCAACCGTTGGCCCCGCGTTATCCTTCCGATACGATCACTGGGGCACCTCACTGTTTCGGGTTTTCTTATATCAGGACTAACTTAGGAGGAGATCCTCACACACAATAAATTGAATCGAATATGTAAACAGCGACTGGGAACTTCCCGATTTAGGACCGCCTCTGGACTTAAAGGCAATAAAAGGGAGGTGACTGCTCCTGGCGTGACTCGTAGTCACTTGAGCATCTTCTTTGTTGCTTGTGTGTCGCTCCTTCTATCCAGCCGTTGGACCCAAGTAAAAGCTCTCCATTCCCCCCGCCCGGAGAGCAATACGAGATCGCTCGAGGGGGAACGGAATGTACCTCGCAGTATATCGGCACTCTGTCCCCGGTTATCCATTAACCCCTCAAATTAGTCTATTCCAGGGGTACGACCCAGGTAGTCCGCGAAGGTTGTGCTTCCCCCCTATCTTTGAACTAAGAGCAGTTGGAACAACTACGCCATATGGATGGAGTTCTGCAATACTCGTCCAATAAACCTCACACTCGTCAAGACCGTTGATTTACAAGATGATGGTTCGTAAAGGACAGCTGAGGATGTTTAGGGATTTAAGCTTAACCCGCGGGGAAACAGTTGATTTGGAAAGCTGCTCTGTTGCTCGTTGAGGGTAGGAAACTTAAGAGGGCAAACAGCTCCCCCCTTTAGATAACTTGACTGGTGTCGCGGAGCTACATGCAGGAATCGCTTGTGCTCT
seq00008   AGACTCGGAAGAGCGGAGCAAATGGTACCCCCACACCTGTCGGATAGGCTTTATAACTGTCTGAAGCTCCCACCTCCACCAACCGGTTGCTTGGAGGGCCTAGCCCCGACCAAATGCTCGGGCTGGACGGCGACAGGAGCTTTCGGCCATTAGTCGAGTGTGGTTAGTGTAGTCGTATTCTCGGTTGTCTTGATTCATGATAGTCGGTGCCATCCGTATGCATGGCTGTCGAAGAGCGAGCCCACAGGGTCATACATGTCTTGCAGGGAACGCAGCCTACCGCTGGTCAGAACACGTTTTGGATTGAGGTCTAAGATTCTAATTCGTCTCCGTGAAAGTCGCTCATGCAAGCGATTGCAAGTTGCCCACAAGTCTGAGCGGCCTATACGCGCCGGTGACGCGCAATATAAAGAAGGGGATATTGAACGCCTCACAAGCGTCGCCCTGAAAACACATAACGTATCTGCAAAAGACATTGTAAGACACGGGTCCGCTTTATATCCGTAACACCACGATAACACAGTCTTCGGAGCGTGCGTGATAATGACGATGCCTGATTCTAGCGATTGCTGGGTGGTACCAGACAACGGGGCTCCGGCGGAGAGTTCCTCCCACATCACCGTCCTTGGTACATAGAGGGTGGTTAAGATGCTAATGCCACAGGGCTAAGAAGCAGGTGGAGTTACGACAATCCCAGCCATTGTGTTTGATACGCCTATATCTCATCGGGCATCGTTACTAGGGTGAACAGGATCCGTCCTGTCAGGTACGTAGGGGAATGGCTAAGCACGCACCGGCTTTACGGGGACGCGCCGGATGGTATGCATACAGTGCCACCGGAAAAATGAAGCCCATATGCACGTATAAACTTGAGTAGCTTTATCGCATGCTCCCAGCTGCGGTGTCTTCGGCCTATGGATAACAGTCGCTACTTCACTGCCGCCGATTTATGTATACGCATCAGGTTTACTGAGATGTACATGAGTTATTTTGTGGAGTAAGGAATTACAACTCGCACACGAAGCGGACAGTCCAAGCCATTATTAATAGTGAATTCTACGTCGTGTTGGGATTTGTACTTCAGAGCGCTTTGGCGGAAAAGATGTCGGTGCGGGATACGACTTGTAGCGGGTATGGCATTATTACCGGTTACTTGAGCCTTTATCTATCTTCCTAGTTCAAAGGTGGCCGGCCAATCTTAGAAAAAGCTATAGTACCGCCACTCTGCCCGAGTGGGCGGAGCTGGTTTCGCAATGTGCAGCATGAGCCCTGCTCATGCCGCTGCCGGTTTTGACTGTAGTGCTGCTACCCAGCTGCGGGCGCTTTTCTACAAACCGTAAGCAGGTAATTATAACTTCGGATCTGTGCCCGTGTATAGGTAGACGAAGGCAGGTCGCTCGAATTGACGACCGCTTCTGCAAGGATATTCTACGTCGAGGGCCTAAGTGGCTCTACTGAAGGTAGAACGGCTTAGAAGAGAGATCTATCCCATGAAAGCCCATGTGTCCCACGGTGACTTCCTGCCATGGACCAGGCGGTGGATAGAATTGGCAACCGTTGGCCCCGCGTTATCCTTCCGATACGATCACTGGGGCACCTCACTGTTTCGGGTTTTCTTATATCAGGACTAACTTAGGAGGAGATCCTCACACACAATAAATTGAATCGAATATGTAAACAGCGACTGGGAACTTCCCGATTTAGGACCGCCTCTGGACTTAAAGGCAATAAAAGGGAGGTGACTGCTCCTGGCGTGACTCGTAGTCACTTGAGCATCTTCTTTGTTGCTTGTGTGTCGCTCCTTCTATCCAGCCGTTGGACCCAAGTAAAAGCTCTCCATTCCCCCCGCCCGGAGAGCAATACGAGATCGCTCGAGGGGGAACGGAATGTACCTCGCAGTATATCGGCACTCTGTCCCCGGTTATCCATTAACCCCTCAAATTAGTCTATTCCAGGGGTACGACCCAGGTAGTCCGCGAAGGTTGTGCTTCCCCCCTATCTTTGAACTAAGAGCAGTTGGAACAACTACGCCATATGGATGGAGTTCTGCAATACTCGTCCAATAAACCTCACACTCGTCAAGACCGTTGATTTACAAGATGATGGTTCGTAAAGGACAGCTGAGGATGTTTAGGGATTTAAGCTTAACCCGCGGGGAAACAGTTGATTTGGAAAGCTGCTCTGTTGCTCGTTGAGGGTAGGAAACTTAAGAGGGCAAACAGCTCCCCCCTTTAGATAACTTGACTGGTGTCGCGGAGCTACATGCAGGAATCGCTTGTGCTCT
seq00009   AGACTCGGAAGAGCGGAGCAAATGGTACCCCCACACCTGTCGGATAGGCTTTATAACTGTCTGAAGCTCCCACCTCCACCAACCGGTTGCTTGGAGGGCCTAGCCCCGACCAAATGCTCGGGCTGGACGGCGACAGGAGCTTTCGGCCATTAGTCGAGTGTGGTTAGTGTAGTCGTATTCTCAGTTGTCTTGATTCATGATAGTCGGTGCCATCCGTATGCATGGCTGTCGAAGAGCGAGCCCACAGGGTCATACATGTCTTGCAGGGAACGCAGCCTACCGCTGGTCAGAACACGTTTTGGATTGAGGTCTATGATTCTAATTCGTCTCCGTGAAAGTCGCTCATGCAAGCGATTGCAAGTTGCCCACAAGTCTGAGCGGCCTATACGCGCCGGTGACGCGCAATATAAAGAAGGGGATATTGAACGCCTCACAAGCGTCGCCCTGAAAACACATAACGTATCTGCAAAAGACATTGTAAGACACGGGTCCGCTTTATATCCGTAACACCACGATAACACAGTCTTCGGAGCGTGCGTGATAATGACGATGCCTGATTCTAGCGATTGCTGGGTGGTACCAGACAACGGGGCTCCGGCGGAGAGTTCCTCCCACATCACCGTCCTTGGTACATAGAGGGTGGTTAAGATGCTAATGCCACAGGGCTAAGAAGCAGGTGGAGTTACGACAATCCCAGCCATTGTGTTTGATACGCCTATATCTCATCGGGCATCGTTACTAGGGTGAACAGGATCCGTCCTGTCAGGTACGTAGGGGAATGGCTAAGCACGCACCGGCTTTACGGGGACGCGCCGGATGGTATGCATACAGTGCCACCGGAAAAATGAAGCCCATATGCACGTATAAACTTGAGTAGCTTTATCGCATGCTCCCAGCTGCGGTGTCTTCGGCCTATGGATAACAGTCGCTACTTCACTGCCGCCGATTTATGTATACGCATCAGGTTTACTGAGATGTACATGAGTTATTTTGTGGAGTAAGGAATTACAACTCGCACACGAAGCGGACAGTCCAAGCCATTATTAATAGTGAATTCTACGTCGTGTTGGGATTTGTACTTCAGAGCGCTTTGACGGAAAAGATGTCGGTGCGGGATACGACTTGTAGCGGGTATGGCATTATTACCGGTTACTTGAGCCTTTATCTATCTTCCTAGTTCAAAGGTGGCCGGCCAATCTTAGAAAAAGCTATAGTACCGCCACTCTGCCCGAGTGGGCGGAGCTGGTTTCGCAATGTGCAGCATGAGCCCTGCTCATGCCGCTGCCGGTTTTGACTGTAGTGCTGCTACCCAGCTGCGGGCGCTTTTCTACAAACCGTAAGCAGGTAATTATAACTTCGGATCTGTGCCCGTGTATAGGTAGACGAAGGCAGGTCGCTCGAATTGACGACCACTTCTGCAAGGATATTCTACGTCGAGGGCCTAAGTGGCTCTACTGAAGGTAGAACGGCTTAGAAGAGAGATCTATCCCATGAAAGCCCATGTGTCCCACGGTGACTTCCTGCCATGGACCAGGCGGTGGATAGAATTGGCAACCGTTGGCCCCGCGTTATCCTTCCGATACGATCACTGGGGCACCTCACTGTTTCGGGTTTTCTTATATCAGGACTAACTTAGGAGGAGATCCTCACACACAATAAATTGAATCGAATATGTAAACAGCGACTGGGAACTTCCCGATTTAGGACCGCCTCTGGACTTAAAGGCAATAAAAGGGAGGTGACTGCTCCTGGCGTGACTCGTAGTCACTTGAGCATCTTCTTTGTTGCTTGTGTGTCGCTCCTTCTATCCAGCCGTTGGACCCAAGTAAAAGCTCTCCATTCCCCCCGCCCGGAGAGCAATACGAGATCGCTCGAGGGGGAACGGAATGTACCTCGCAGTATATCGGCACTCTGTCCCCGGTTATCCATTAACCCCTCAAATTAGTCTATTCCAGGGGTACGACCCAGGTAGTCCGCGAAGGTTGTGCTTCCCCCCTATCTTTGAACTAAGAGCAGTTGGAACAACTACGCCATATGGATGGAGTTCTGCAATACTCGTCCAATAAACCTCACACTCGTCAAGACCGTTGATTTACAAGATGATGGTTCGTAAAGGACAGCTGAGGATGTTTAGGGATTTAAGCTTAACCCGCGGGGAAACAGTTGATTTGGAAAGCTGCTCTGTTGCTCGTTGAGGGTAGGAAACTTAAGAGGGCAAACAGCTCCCCCCTTTAGATAACTTGACTGGTGTCGCGGAGCTACATGCAGGAATCGCTTGTGCTCT
seq00010   AGACTCGGAAGAGCGGAGCAAATGGTACCCCCACACCTGTCGGATAGGCTTTATAACTGTCTGAAGCTCCCACCTCCACCAACCGGTTGCTTGGAGGGCCTAGCCCCGACCAAATGCTCGGGCTGGACGGCGACAGGAGCTTTCGGCCATTAGTCGAGTGTGGTTAGTGTAGTCGTATTCTCAGTTGTCTTGATTCATGATAGTCGGTGCCATCCGTATGCATGGCTGTCGAAGAGCGAGCCCACAGGGTCATACATGTCTTGCAGGGAACGCAGCCTACCGCTGGTCAGAACACGTTTTGGATTGAGGTCTATGATTCTAATTCGTCTCCGTGAAAGTCGCTCATGCAAGCGATTGCAAGTTGCCCACAAGTCTGAGCGGCCTATACGCGCCGGTGACGCGCAATATAAAGAAGGGGATATTGAACGCCTCACAAGCGTCGCCCTGAAAACACATAACGTATCTGCAAAAGACATTGTAAGACACGGGTCCGCTTTATATCCGTAACACCACGATAACACAGTCTTCGGAGCGTGCGTGATAATGACGATGCCTGATTCTAGCGATTGCTGGGTGGTACCAGACAACGGGGCTCCGGCGGAGAGTTCCTCCCACATCACCGTCCTTGGTACATAGAGGGTGGTTAAGATGCTAATGCCACAGGGCTAAGAAGCAGGTGGAGTTACGACAATCCCAGCCATTGTGTTTGATACGCCTATATCTCATCGGGCATCGTTACTAGGGTGAACAGGATCCGTCCTGTCAGGTACGTAGGGGAATGGCTAAGCACGCACCGGCTTTACGGGGACGCGCCGGATGGTATGCATACAGTGCCACCGGAAAAATGAAGCCCATATGCACGTATAAACTTGAGTAGCTTTATCGCATGCTCCCAGCTGCGGTGTCTTCGGCCTATGGATAACAGTCGCTACTTCACTGCCGCCGATTTATGTATACGCATCAGGTTTACTGAGATGTACATGAGTTATTTTGTGGAGTAAGGAATTACAACTCGCACACGAAGCGGACAGTCCAAGCCATTATTAATAGTGAATTCTACGTCGTGTTGGGATTTGTACTTCAGAGCGCTTTGGCGGAAAAGATGTCGGTGCGGGATACGACTTGTAGCGGGTATGGCATTATTACCGGTTACTTGAGCCTTTATCTATCTTCCTAGTTCAAAGGTGGCCGGCCAATCTTAGAAAAAGCTATAGTACCGCCACTCTGCCCGAGTGGGCGGAGCTGGTTTCGCAATGTGCAGCATGAGCCCTGCTCATGCCGCTGCCGGTTTTGACTGTAGTGCTGCTACCCAGCTGCGGGCGCTTTTCTACAAACCGTAAGCAGGTAATTATAACTTCGGATCTGTGCCCGTGTATAGGTAGACGAAGGCAGGTCGCTCGAATTGACGACCGCTTCTGCAAGGATATTCTACGTCGAGGGCCTAAGTGGCTCTACTGAAGGTAGAACGGCTTAGAAGAGAGATCTATCCCATGAAAGCCCATGTGTCCCACGGTGACTTCCTGCCATGGACCAGGCGGTGGATAGAATTGGCAACCGTTGGCCCCGCGTTATCCTTCCGATACGATCACTGGGGCACCTCACTGTTTCGGGTTTTCTTATATCAGGACTAACTTAGGAGGAGATCCTCACACACAATAAATTGAATCGAATATGTAAACAGCGACTGGGAACTTCCCGATTTAGGACCGCCTCTGGACTTAAAGGCAATAAAAGGGAGGTGACTGCTCCTGGCGTGACTCGTAGTCACTTGAGCATCTTCTTTGTTGCTTGTGTGTCGCTCCTTCTATCCAGCCGTTGGACCCAAGTAAAAGCTCTCCATTCCCCCCGCCCGGAGAGCAATACGAGATCGCTCGAGGGGGAACGGAATGTACCTCGCAGTATATCGGCACTCTGTCCCCGGTTATCCATTAACCCCTCAAATTAGTCTATTCCAGGGGTACGACCCAGGTAGTCCGCGAAGGTTGTGCTTCCCCCCTATCTTTGAACTAAGAGCAGTTGGAACAACTACGCCATATGGATGGAGTTCTGCAATACTCGTCCAATAAACCTCACACTCGTCAAGACCGTTGATTTACAAGATGATGGTTCGTAAAGGACAGCTGAGGATGTTTAGGGATTTAAGCTTAACCCGCGGGGAAACAGTTGATTTGGAAAGCTGCTCTGTTGCTCGTTGAGGGTAGGAAACTTAAGAGGGCAAACAGCTCCCCCCTTTAGATAACTTGACTGGTGTCGCGGAGCTACATGCAGGAATCGCTTGTGCTCT
seq00011   AGACTCGGAAGAGCGGAGCAAATGGTACCCCCACACCTGTCGGATAGGCTTTATAACTGTCTGAAGCTCCCACCTCCACCAACCGGTTGCTTGGAGGGCCTAGCCCCGACCAAATGCTCGGGCTGGACGGCGACAGGAGCTTTCGGCCATTAGTCGAGTGTGGTTAGTGTAGTCGTATTCTCAGTTGTCTTGATTCATGATAGTCGGTGCCATCCGTATGCATGGCTGTCGAAGAGCGAGCCCACAGGGTCATACATGTCTTGCAGGGAACGCAGCCTACCGCTGGTCAGAACACGTTTTGGATTGAGGTCTATGATTCTAATTCGTCTCCGTGAAAGTCGCTCATGCAAGCGATTGCAAGTTGCCCACAAGTCTGAGCGGCCTATACGCGCCGGTGACGCGCAATATAAAGAAGGGGATATTGAACGCCTCACAAGCGTCGCCCTGAAAACACATAACGTATCTGCAAAAGACATTGTAAGACACGGGTCCGCTTTATATCCGTAACACCACGATAACACAGTCTTCGGAGCGTGCGTGATAATGACGATGCCTGATTCTAGCGATTGCTGGGTGGTACCAGACAACGGGGCTCCGGCGGAGAGTTCCTCCCACATCACCGTCCTTGGTACATAGAGGGTGGTTAAGATGCTAATGCCACAGGGCTAAGAAGCAGGTGGAGTTACGACAATCCCAGCCATTGTGTTTGATACGCCTATATCTCATCGGGCATCGTTACTAGGGTGAACAGGATCCGTCCTGTCAGGTACGTAGGGGAATGGCTAAGCACGCACCGGCTTTACGGGGACGCGCCGGATGGTATGCATACAGTGCCACCGGAAAAATGAAGCCCATATGCACGTATAAACTTGAGTAGCTTTATCGCATGCTCCCAGCTGCGGTGTCTTCGGCCTATGGATAACAGTCGCTACTTCACTGCCGCCGATTTATGTATACGCATCAGGTTTACTGAGATGTACATGAGTTATTTTGTGGAGTAAGGAATTACAACTCGCACACGAAGCGGACAGTCCAAGCCATTATTAATAGTGAATTCTACGTCGTGTTGGGATTTGTACTTCAGAGCGCTTTGGCGGAAAAGATGTCGGTGCGGGATACGACTTGTAGCGGGTATGGCATTATTACCGGTTACTTGAGCCTTTATCTATCTTCCTAGTTCAAAGGTGGCCGGCCAATCTTAGAAAAAGCTATAGTACCGCCACTCTGCCCGAGTGGGCGGAGCTGGTTTCGCAATGTGCAGCATGAGCCCTGCTCATGCCGCTGCCGGTTTTGACTGTAGTGCTGCTACCCAGCTGCGGGCGCTTTTCTACAAACCGTAAGCAGGTAATTATAACTTCGGATCTGTGCCCGTGTATAGGTAGACGAAGGCAGGTCGCTCGAATTGACGACCGCTTCTGCAAGGATATTCTACGTCGAGGGCCTAAGTGGCTCTACTGAAGGTAGAACGGCTTAGAAGAGAGATCTATCCCATGAAAGCCCATGTGTCCCACGGTGACTTCCTGCCATGGACCAGGCGGTGGATAGAATTGGCAACCGTTGGCCCCGCGTTATCCTTCCGATACGATCACTGGGGCACCTCACTGTTTCGGGTTTTCTTATATCAGGACTAACTTAGGAGGAGATCCTCACACACAATAAATTGAATCGAATATGTAAACAGCGACTGGGAACTTCCCGATTTAGGACCGCCTCTGGACTTAAAGGCAATAAAAGGGAGGTGACTGCTCCTGGCGTGACTCGTAGTCACTTGAGCATCTTCTTTGTTGCTTGTGTGTCGCTCCTTCTATCCAGCCGTTGGACCCAAGTAAAAGCTCTCCATTCCCCCCGCCCGGAGAGCAATACGAGATCGCTCGAGGGGGAACGGAATGTACCTCGCAGTATATCGGCACTCTGTCCCCGGTTATCCATTAACCCCTCAAATTAGTCTATTCCAGGGGTACGACCCAGGTAGTCCGCGAAGGTTGTGCTTCCCCCCTATCTTTGAACTAAGAGCAGTTGGAACAACTACGCCATATGGATGGAGTTCTGCAATACTCGTCCAATAAACCTCACACTCGTCAAGACCGTTGATTTACAAGATGATGGTTCGTAAAGGACAGCTGAGGATGTTTAGGGATTTAAGCTTAACCCGCGGGGAAACAGTTGATTTGGAAAGCTGCTCTGTTGCTCGTTGAGGGTAGGAAACTTAAGAGGGCAAACAGCTCCCCCCTTTAGATAACTTGACTGGTGTCGCGGAGCTACATGCAGGAATCGCTTGTGCTCT
seq00012   AGACTCGGAAGAGCGGAGCAAATGGTACCCCCACACCTGTCGGATAGGCTTTATAACTGTCTGAAGCTCCCACCTCCACCAACCGGTTGCTTGGAGGGCCTAGCCCCGACCAAATGCTCGGGCTGGACGGCGACAGGAGCTTTCGGCCATTAGTCGAGTGTGGTTAGTGTAGTCGTATTCTCAGTTGTCTTGATTCATGATAGTCGGTGCCATCCGTATGCATGGCTGTCGAAGAGCGAGCCCACAGGGTCATACATGTCTTGCAGGGAACGCAGCCTACCGCTGGTCAGAACACGTTTTGGATTGAGGTCTATGATTCTAATTCGTCTCCGTGAAAGTCGCTCATGCAAGCGATTGCAAGTTGCCCACAAGTCTGAGCGGCCTATACGCGCCGGTGACGCGCAATATAAAGAAGGGGATATTGAACGCCTCACAAGCGTCGCCCTGAAAACACATAACGTATCTGCAAAAGACATTGTAAGACACGGGTCCGCTTTATATCCGTAACACCACGATAACACAGTCTTCGGAGCGTGCGTGATAATGACGATGCCTGATTCTAGCGATTGCTGGGTGGTACCAGACAACGGGGCTCCGGCGGAGAGTTCCTCCCACATCACCGTCCTTGGTACATAGAGGGTGGTTAAGATGCTAATGCCACAGGGCTAAGAAGCAGGTGGAGTTACGACAATCCCAGCCATTGTGTTTGATACGCCTATATCTCATCGGGCATCGTTACTAGGGTGAACAGGATCCGTCCTGTCAGGTACGTAGGGGAATGGCTAAGCACGCACCGGCTTTACGGGGACGCGCCGGATGGTATGCATACAGTGCCACCGGAAAAATGAAGCCCATATGCACGTATAAACTTGAGTAGCTTTATCGCATGCTCCCAGCTGCGGTGTCTTCGGCCTATGGATAACAGTCGCTACTTCACTGCCGCCGATTTATGTATACGCATCAGGTTTACTGAGATGTACATGAGTTATTTTGTGGAGTAAGGAATTACAACTCGCACACGAAGCGGACAGTCCAAGCCATTATTAATAGTGAATTCTACGTCGTGTTGGGATTTGTACTTCAGAGCGCTTTGGCGGAAAAGATGTCGGTGCGGGATACGACTTGTAGCGGGTATGGCATTATTACCGGTTACTTGAGCCTTTATCTATCTTCCTAGTTCAAAGGTGGCCGGCCAATCTTAGAAAAAGCTATAGTACCGCCACTCTGCCCGAGTGGGCGGAGCTGGTTTCGCAATGTGCAGCATGAGCCCTGCTCATGCCGCTGCCGGTTTTGACTGTAGTGCTGCTACCCAGCTGCGGGCGCTTTTCTACAAACCGTAAGCAGGTAATTATAACTTCGGATCTGTGCCCGTGTATAGGTAGACGAAGGCAGGTCGCTCGAATTGACGACCGCTTCTGCAAGGATATTCTACGTCGAGGGCCTAAGTGGCTCTACTGAAGGTAGAACGGCTTAGAAGAGAGATCTATCCCATGAAAGCCCATGTGTCCCACGGTGACTTCCTGCCATGGACCAGGCGGTGGATAGAATTGGCAACCGTTGGCCCCGCGTTATCCTTCCGATACGATCACTGGGGCACCTCACTGTTTCGGGTTTTCTTATATCAGGACTAACTTAGGAGGAGATCCTCACACACAATAAATTGAATCGAATATGTAAACAGCGACTGGGAACTTCCCGATTTAGGACCGCCTCTGGACTTAAAGGCAATAAAAGGGAGGTGACTGCTCCTGGCGTGACTCGTAGTCACTTGAGCATCTTCTTTGTTGCTTGTGTGTCGCTCCTTCTATCCAGCCGTTGGACCCAAGTAAAAGCTCTCCATTCCCCCCGCCCGGAGAGCAATACGAGATCGCTCGAGGGGGAACGGAATGTACCTCGCAGTATATCGGCACTCTGTCCCCGGTTATCCATTAACCCCTCAAATTAGTCTATTCCAGGGGTACGACCCAGGTAGTCCGCGAAGGTTGTGCTTCCCCCCTATCTTTGAACTAAGAGCAGTTGGAACAACTACGCCATATGGATGGAGTTCTGCAATACTCGTCCAATAAACCTCACACTCGTCAAGACCGTTGATTTACAAGATGATGGTTCGTAAAGGACAGCTGAGGATGTTTAGGGATTTAAGCTTAACCCGCGGGGAAACAGTTGATTTGGAAAGCTGCTCTGTTGCTCGTTGAGGGTAGGAAACTTAAGAGGGCAAACAGCTCCCCCCTTTAGATAACTTGACTGGTGTCGCGGAGCTACATGCAGGAATCGCTTGTGCTCT
seq00013   AGACTCGGAAGAGCGGAGCAAATGGTACCCCCACACCTGTCGGATAGGCTTTATAACTGTCTGAAGCTCCCACCTCCACCAACCGGTTGCTTGGAGGGCCTAGCCCCGACCAAATGCTCGGGCTGGACGGCGACAGGAGCTTTCGGCCATTAGTCGAGTGTGGTTAGTGTAGTCGTATTCTCAGTTGTCTTGATTCATGATAGTCGGTGCCATCCGTATGCATGGCTGTCGAAGAGCGAGCCCACAGGGTCATACATGTCTTGCAGGGAACGCAGCCTACCGCTGGTCAGAACACGTTTTGGATTGAGGTCTATGATTCTAATTCGTCTCCGTGAAAGTCGCTCATGCAAGCGATTGCAAGTTGCCCACAAGTCTGAGCGGCCTATACGCGCCGGTGACGCGCAATATAAAGAAGGGGATATTGAACGCCTCACAAGCGTCGCCCTGAAAACACATAACGTATCTGCAAAAGACATTGTAAGACACGGGTCCGCTTTATATCCGTAACACCACGATAACACAGTCTTCGGAGCGTGCGTGATAATGACGATGCCTGATTCTAGCGATTGCTGGGTGGTACCAGACAACGGGGCTCCGGCGGAGAGTTCCTCCCACATCACCGTCCTTGGTACATAGAGGGTGGTTAAGATGCTAATGCCACAGGGCTAAGAAGCAGGTGGAGTTACGACAATCCCAGCCATTGTGTTTGATACGCCTATATCTCATCGGGCATCGTTACTAGGGTGAACAGGATCCGTCCTGTCAGGTACGTAGGGGAATGGCTAAGCACGCACCGGCTTTACGGGGACGCGCCGGATGGTATGCATACAGTGCCACCGGAAAAATGAAGCCCATATGCACGTATAAACTTGAGTAGCTTTATCGCATGCTCCCAGCTGCGGTGTCTTCGGCCTATGGATAACAGTCGCTACTTCACTGCCGCCGATTTATGTATACGCATCAGGTTTACTGAGATGTACATGAGTTATTTTGTGGAGTAAGGAATTACAACTCGCACACGAAGCGGACAGTCCAAGCCATTATTAATAGTGAATTCTACGTCGTGTTGGGATTTGTACTTCAGAGCGCTTTGGCGGAAAAGATGTCGGTGCGGGATACGACTTGTAGCGGGTATGGCATTATTACCGGTTACTTGAGCCTTTATCTATCTTCCTAGTTCAAAGGTGGCCGGCCAATCTTAGAAAAAGCTATAGTACCGCCACTCTGCCCGAGTGGGCGGAGCTGGTTTCGCAATGTGCAGCATGAGCCCTGCTCATGCCGCTGCCGGTTTTGACTGTAGTGCTGCTACCCAGCTGCGGGCGCTTTTCTACAAACCGTAAGCAGGTAATTATAACTTCGGATCTGTGCCCGTGTATAGGTAGACGAAGGCAGGTCGCTCGAATTGACGACCGCTTCTGCAAGGATATTCTACGTCGAGGGCCTAAGTGGCTCTACTGAAGGTAGAACGGCTTAGAAGAGAGATCTATCCCATGAAAGCCCATGTGTCCCACGGTGACTTCCTGCCATGGACCAGGCGGTGGATAGAATTGGCAACCGTTGGCCCCGCGTTATCCTTCCGATACGATCACTGGGGCACCTCACTGTTTCGGGTTTTCTTATATCAGGACTAACTTAGGAGGAGATCCTCACACACAATAAATTGAATCGAATATGTAAACAGCGACTGGGAACTTCCCGATTTAGGACCGCCTCTGGACTTAAAGGCAATAAAAGGGAGGTGACTGCTCCTGGCGTGACTCGTAGTCACTTGAGCATCTTCTTTGTTGCTTGTGTGTCGCTCCTTCTATCCAGCCGTTGGACCCAAGTAAAAGCTCTCCATTCCCCCCGCCCGGAGAGCAATACGAGATCGCTCGAGGGGGAACGGAATGTACCTCGCAGTATATCGGCACTCTGTCCCCGGTTATCCATTAACCCCTCAAATTAGTCTATTCCAGGGGTACGACCCAGGTAGTCCGCGAAGGTTGTGCTTCCCCCCTATCTTTGAACTAAGAGCAGTTGGAACAACTACGCCATATGGATGGAGTTCTGCAATACTCGTCCAATAAACCTCACACTCGTCAAGACCGTTGATTTACAAGATGATGGTTCGTAAAGGACAGCTGAGGATGTTTAGGGATTTAAGCTTAACCCGCGGGGAAACAGTTGATTTGGAAAGCTGCTCTGTTGCTCGTTGAGGGTAGGAAACTTAAGAGGGCAAACAGCTCCCCCCTTTAGATAACTTGACTGGTGTCGCGGAGCTACATGCAGGAATCGCTTGTGCTCT
seq00014   AGACTCGGAAGAGCGGAGCAAATGGTACCCCCACACCTGTCGGATAGGCTTTATAACTGTCTGAAGCTCCCACCTCCACCAACCGGTTGCTTGGAGGGCCTAGCCCCGACCAAATGCTCGGGCTGGACGGCGACAGGAGCTTTCGGCCATTAGTCGAGTGTGGTTAGTGTAGTCGTATTCTCAGTTGTCTTGATTCATGATAGTCGGTGCCATCCGTATGCATGGCTGTCGAAGAGCGAGCCCACAGGGTCATACATGTCTTGCAGGGAACGCAGCCTACCGCTGGTCAGAACACGTTTTGGATTGAGGTCTATGATTCTAATTCGTCTCCGTGAAAGTCGCTCATGCAAGCGATTGCAAGTTGCCCACAAGTCTGAGCGGCCTATACGCGCCGGTGACGCGCAATATAAAGAAGGGGATATTGAACGCCTCACAAGCGTCGCCCTGAAAACACATAACGTATCTGCAAAAGACATTGTAAGACACGGGTCCGCTTTATATCCGTAACACCACGATAACACAGTCTTCGGAGCGTGCGTGATAATGACGATGCCTGATTCTAGCGATTGCTGGGTGGTACCAGACAACGGGGCTCCGGCGGAGAGTTCCTCCCACATCACCGTCCTTGGTACATAGAGGGTGGTTAAGATGCTAATGCCACAGGGCTAAGAAGCAGGTGGAGTTACGACAATCCCAGCCATTGTGTTTGATACGCCTATATCTCATCGGGCATCGTTACTAGGGTGAACAGGATCCGTCCTGTCAGGTACGTAGGGGAATGGCTAAGCACGCACCGGCTTTACGGGGACGCGCCGGATGGTATGCATACAGTGCCACCGGAAAAATGAAGCCCATATGCACGTATAAACTTGAGTAGCTTTATCGCATGCTCCCAGCTGCGGTGTCTTCGGCCTATGGATAACAGTCGCTACTTCACTGCCGCCGATTTATGTATACGCATCAGGTTTACTGAGATGTACATGAGTTATTTTGTGGAGTAAGGAATTACAACTCGCACACGAAGCGGACAGTCCAAGCCATTATTAATAGTGAATTCTACGTCGTGTTGGGATTTGTACTTCAGAGCGCTTTGGCGGAAAAGATGTCGGTGCGGGATACGACTTGTAGCGGGTATGGCATTATTACCGGTTACTTGAGCCTTTATCTATCTTCCTAGTTCAAAGGTGGCCGGCCAATCTTAGAAAAAGCTATAGTACCGCCACTCTGCCCGAGTGGGCGGAGCTGGTTTCGCAATGTGCAGCATGAGCCCTGCTCATGCCGCTGCCGGTTTTGACTGTAGTGCTGCTACCCAGCTGCGGGCGCTTTTCTACAAACCGTAAGCAGGTAATTATAACTTCGGATCTGTGCCCGTGTATAGGTAGACGAAGGCAGGTCGCTCGAATTGACGACCGCTTCTGCAAGGATATTCTACGTCGAGGGCCTAAGTGGCTCTACTGAAGGTAGAACGGCTTAGAAGAGAGATCTATCCCATGAAAGCCCATGTGTCCCACGGTGACTTCCTGCCATGGACCAGGCGGTGGATAGAATTGGCAACCGTTGGCCCCGCGTTATCCTTCCGATACGATCACTGGGGCACCTCACTGTTTCGGGTTTTCTTATATCAGGACTAACTTAGGAGGAGATCCTCACACACAATAAATTGAATCGAATATGTAAACAGCGACTGGGAACTTCCCGATTTAGGACCGCCTCTGGACTTAAAGGCAATAAAAGGGAGGTGACTGCTCCTGGCGTGACTCGTAGTCACTTGAGCATCTTCTTTGTTGCTTGTGTGTCGCTCCTTCTATCCAGCCGTTGGACCCAAGTAAAAGCTCTCCATTCCCCCCGCCCGGAGAGCAATACGAGATCGCTCGAGGGGGAACGGAATGTACCTCGCAGTATATCGGCACTCTGTCCCCGGTTATCCATTAACCTCTCAAATTAGTCTATTCCAGGGGTACGACCCAGGTAGTCCGCGAAGGTTGTGCTTCCCCCCTATCTTTGAACTAAGAGCAGTTGGAACAACTACGCCATATGGATGGAGTTCTGCAATACTCGTCCAATAAACCTCACACTCGTCAAGACCGTTGATTTACAAGATGATGGTTCGTAAAGGACAGCTGAGGATGTTTAGGGATTTAAGCTTAACCCGCGGGGAAACAGTTGATTTGGAAAGCTGCTCTGTTGCTCGTTGAGGGTAGGAAACTTAAGAGGGCAAACAGCTCCCCCCTTTAGATAACTTGACTGGTGTCGCGGAGCTACATGCAGGAATCGCTTGTGCTCT
seq00015   AGACTCGGAAGAGCGGAGCAAATGGTACCCCCACACCTGTCGGATAGGCTTTATAACTGTCTGAAGCTCCCACCTCCACCAACCGGTTGCTTGGAGGGCCTAGCCCCGACCAAATGCTCGGGCTGGACGGCGACAGGAGCTTTCGGCCATTAGTCGAGTGTGGTTAGTGTAGTCGTATTCTCAGTTGTCTTGATTCATGATAGTCGGTGCCATCCGTATGCATGGCTGTCGAAGAGCGAGCCCACAGGGTCATACATGTCTTGCAGGGAACGCAGCCTACCGCTGGTCAGAACACGTTTTGGATTGAGGTCTATGATTCTAATTCGTCTCCGTGAAAGTCGCTCATGCAAGCGATTGCAAGTTGCCCACAAGTCTGAGCGGCCTATACGCGCCGGTGACGCGCAATATAAAGAAGGGGATATTGAACGCCTCACAAGCGTCGCCCTGAAGACGCATAACGTATCTGCAAAAGACATTGTAAGACACGGGTCCGCTTTATATCCGTAACACCACGATAACACAGTCTTCGGAGCGTGCGTGATAATGACGATGCCTGATTCTAGCGATTGCTGGGTGGTACCAGACAACGGGGCTCCGGCGGAGAGTTCCTCCCACATCACCGTCCTTGGTACATAGAGGGTGGTTAAGATGCTAATGCCACAGGGCTAAGAAGCAGGTGGAGTTACGACAATCCCAGCCATTGTGTTTGATACGCCTATATCTCATCGGGCATCGTTACTAGGGTGAACAGGATCCGTCCTGTCAGGTACGTAGGGGAATGGCTAAGCACGCACCGGCTTTACGGGGACGCGCCGGATGGTATGCATACAGTGCCACCGGAAAAATGAAGCCCATATGCACGTATAAACTTGAGTAGCTTTATCGCATGCTCCCAGCTGCGGTGTCTTCGGCCTATGGATAACAGTCGCTACTTCACTGCCGCCGATTTATGTATACGCATCAGGTTTACTGAGATGTACATGAGTTATTTTGTGGAGTAAGGAATTACAACTCGCACACGAAGCGGACAGTCCAAGCCATTATTAATAGTGAATTCTACGTCGTGTTGGGATTTGTACTTCAGAGCGCTTTGGCGGAAAAGATGTCGGTGCGGGATACGACTTGTAGCGGGTATGGCATTATTACCGGTTACTTGAGCCTTTATCTATCTTCCTAGTTCAAAGGTGGCCGGCCAATCTTAGAAAAAGCTATAGTACCGCCACTCTGCCCGAGTGGGCGGAGCTGGTTTCGCAATGTGCAGCATGAGCCCTGCTCATGCCGCTGCCGGTTTTGACTGTAGTGCTGCTACCCAGCTGCGGGCGCTTTTCTACAAACCGTAAGCAGGTAATTATAACTTCGGATCTGTGCCCGTGTATAGGTAGACGAAGGCAGGTCGCTCGAATTGACGACCGCTTCTGCAAGGATATTCTACGTCGAGGGCCTAAGTGGCTCTACTGAAGGTAGAACGGCTTAGAAGAGAGATCTATCCCATGAAAGCCCATGTGTCCCACGGTGACTTCCTGCCATGGACCAGGCGGTGGATAGAATTGGCAACCGTTGGCCCCGCGTTATCCTTCCGATACGATCACTGGGGCACCTCACTGTTTCGGGTTTTCTTATATCAGGACTAACTTAGGAGGAGATCCTCACACACAATAAATTGAATCGAATATGTAAACAGCGACTGGGAACTTCCCGATTTAGGACCGCCTCTGGACTTAAAGGCAATAAAAGGGAGGTGACTGCTCCTGGCGTGACTCGTAGTCACTTGAGCATCTTCTTTGTTGCTTGTGTGTCGCTCCTTCTATCCAGCCGTTGGACCCAAGTAAAAGCTCTCCATTCCCCCCGCCCGGAGAGCAATACGAGATCGCTCGAGGGGGAACGGAATGTACCTCGCAGTATATCGGCACTCTGTCCCCGGTTATCCATTAACCCCTCAAATTAGTCTATTCCAGGGGTACGACCCAGGTAGTCCGCGAAGGTTGTGCTTCCCCCCTATCTTTGAACTAAGAGCAGTTGGAACAACTACGCCATATGGATGGAGTTCTGCAATACTCGTCCAATAAACCTCACACTCGTCAAGACCGTTGATTTACAAGATGATGGTTCGTAAAGGACAGCTGAGGATGTTTAGGGATTTAAGCTTAACCCGCGGGGAAACAGTTGATTTGGAAAGCTGCTCTGTTGCTCGTTGAGGGTAGGAAACTTAAGAGGGCAAACAGCTCCCCCCTTTAGATAACTTGACTGGTGTCGCGGAGCTACATGCAGGAATCGCTTGTGCTCT
seq00016   AGACTCGGAAGAGCGGAGCAAATGGTACCCCCACACCTGTCGGATAGGCTTTATAACTGTCTGAAGCTCCCACCTCCACCAACCGGTTGCTTGGAGGGCCTAGCCCCGACCAAATGCTCGGGCTGGACGGCGACAGGAGCTTTCGGCCATTAGTCGAGTGTGGTTAGTGTAGTCGTATTCTCAGTTGTCTTGATTCATGATAGTCGGTGCCATCCGTATGCATGGCTGTCGAAGAGCGAGCCCACAGGGTCATACATGTCTTGCAGGGAACGCAGCCTACCGCTGGTCAGAACACGTTTTGGATTGAGGTCTATGATTCTAATTCGTCTCCGTGAAAGTCGCTCATGCAAGCGATTGCAAGTTGCCCACAAGTCTGAGCGGCCTATACGCGCCGGTGACGCGCAATATAAAGAAGGGGATATTGAACGCCTCACAAGCGTCGCCCTGAAAACACATAACGTATCTGCAAAAGACATTGTAAGACACGGGTCCGCTTTATATCCGTAACACCACGATAACACAGTCTTCGGAGCGTGCGTGATAATGACGATGCCTGATTCTAGCGATTGCTGGGTGGTACCAGACAACGGGGCTCCGGCGGAGAGTTCCTCCCACATCACCGTCCTTGGTACATAGAGGGTGGTTAAGATGCTAATGCCACAGGGCTAAGAAGCAGGTGGAGTTACGACAATCCCAGCCATTGTGTTTGATACGCCTATATCTCATCGGGCATCGTTACTAGGGTGAACAGGATCCGTCCTGTCAGGTACGTAGGGGAATGGCTAAGCACGCACCGGCTTTACGGGGACGCGCCGGATGGTATGCATACAGTGCCACCGGAAAAATGAAGCCCATATGCACGTATAAACTTGAGTAGCTTTATCGCATGCTCCCAGCTGCGGTGTCTTCGGCCTATGGATAACAGTCGCTACTTCACTGCCGCCGATTTATGTATACGCATCAGGTTTACTGAGATGTACATGAGTTATTTTGTGGAGTAAGGAATTACAACTCGCACACGAAGCGGACAGTCCAAGCCATTATTAATAGTGAATTCTACGTCGTGTTGGGATTTGTACTTCAGAGCGCTTTGGCGGAAAAGATGTCGGTGCGGGATACGACTTGTAGCGGGTATGGCATTATTACCGGTTACTTGAGCCTTTATCTATCTTCCTAGTTCAAAGGTGGCCGGCCAATCTTAGAAAAAGCTATAGTACCGCCACTCTGCCCGAGTGGGCGGAGCTGGTTTCGCAATGTGCAGCATGAGCCCTGCTCATGCCGCTGCCGGTTTTGACTGTAGTGCTGCTACCCAGCTGCGGGCGCTTTTCTACAAACCGTAAGCAGGTAATTATAACTTCGGATCTGTGCCCGTGTATAGGTAGACGAAGGCAGGTCGCTCGAATTGACGACCGCTTCTGCAAGGATATTCTACGTCGAGGGCCTAAGTGGCTCTACTGAAGGTAGAACGGCTTAGAAGAGAGATCTATCCCATGAAAGCCCATGTGTCCCACGGTGACTTCCTGCCATGGACCAGGCGGTGGATAGAATTGGCAACCGTTGGCCCCGCGTTATCCTTCCGATACGATCACTGGGGCACCTCACTGTTTCGGGTTTTCTTATATCAGGACTAACTTAGGAGGAGATCCTCACACACAATAAATTGAATCGAATATGTAAACAGCGACTGGGAACTTCCCGATTTAGGACCGCCTCTGGACTTAAAGGCAATAAAAGGGAGGTGACTGCTCCTGGCGTGACTCGTAGTCACTTGAGCATCTTCTTTGTTGCTTGTGTGTCGCTCCTTCTATCCAGCCGTTGGACCCAAGTAAAAGCTCTCCATTCCCCCCGCCCGGAGAGCAATACGAGATCGCTCGAGGGGGAACGGAATGTACCTCGCAGTATATCGGCACTCTGTCCCCGGTTATCCATTAACCTCTCAAATTAGTCTATTCCAGGGGTACGACCCAGGTAGTCCGCGAAGGTTGTGCTTCCCCCCTATCTTTGAACTAAGAGCAGTTGGAACAACTACGCCATATGGATGGAGTTCTGCAATACTCGTCCAATAAACCTCACACTCGTCAAGACCGTTGATTTACAAGATGATGGTTCGTAAAGGACAGCTGAGGATGTTTAGGGATTTAAGCTTAACCCGCGGGGAAACAGTTGATTTGGAAAGCTGCTCTGTTGCTCGTTGAGGGTAGGAAACTTAAGAGGGCAAACAGCTCCCCCCTTTAGATAACTTGACTGGTGTCGCGGAGCTACATGCAGGAATCGCTTGTGGTCT
seq00017   AGACTCGGAAGAGCGGAGCAAATGGTACCCCCACACCTGTCGGATAGGCTTTATAACTGTCTGAAGCTCCCACCTCCACCAACCGGTTGCTTGGAGGGCCTAGCCCCGACCAAATGCTCGGGCTGGACGGCGACAGGAGCTTTCGGCCATTAGTCGAGTGTGGTTAGTGTAGTCGTATTCTCGGTTGTCTTGATTCATGATAGTCGGTGCCATCCGTATGCATGGCTGTCGAAGAGCGAGCCCACAGGGTCATACATGTCTTGCAGGGAACGCAGCCTACCGCTGGTCAGAACACGTTTTGGATTGAGGTCTAAGATTCTAATTCGTCTCCGTGAAAGTCGCTCATGCAAGCGATTGCAAGTTGCCCACAAGTCTGAGCGGCCTATACGCGCCGGTGACGCGCAATATAAAGAAGGGGATATTGAACGCCTCACAAGCGTCGCCCTGAAAACACATAACGTATCTGCAAAAGACATTGTAAGACACGGGTCCGCTTTATATCCGTAACACCACGATAACACAGTCTTCGGAGCGTGCGTGATAATGACGATGCCTGATTCTAGCGATTGCTGGGTGGTACCAGACAACGGGGCTCCGGCGGAGAGTTCCTCCCACATCACCGTCCTTGGTACATAGAGGGTGGTTAAGATGCTAATGCCACAGGGCTAAGAAGCAGGTGGAGTTACGACAATCCCAGCCATTGTGTTTGATACGCCTATATCTCATCGGGCATCGTTACTAGGGTGAACAGGATCCGTCCTGTCAGGTACGTAGGGGAATGGCTAAGCACGCACCGGCTTTACGGGGACGCGCCGGATGGTATGCATACAGTGCCACCGGAAAAATGAAGCCCATATGCACGTATAAACTTGAGTAGCTTTATCGCATGCTCCCAGCTGCGGTGTCTTCGGCCTATGGATAACAGTCGCTACTTCACTGCCGCCGATTTATGTATACGCATCAGGTTTACTGAGATGTACATGAGTTATTTTGTGGAGTAAGGAATTACAACTCGCACACGAAGCGGACAGTCCAAGCCATTATTAATAGTGAATTCTACGTCGTGTTGGGATTTGTACTTCAGAGCGCTTTGGCGGAAAAGATGTCGGTGCGGGATACGACTTGTAGCGGGTATGGCATTATTACCGGTTACTTGAGCCTTTATCTATCTTCCTAGTTCAAAGGTGGCCGGCCAATCTTAGAAAAAGCTATAGTACCGCCACTCTGCCCGAGTGGGCGGAGCTGGTTTCGCAATGTGCAGCATGAGCCCTGCTCATGCCGCTGCCGGTTTTGACTGTAGTGCTGCTACCCAGCTGCGGGCGCTTTTCTACAAACCGTAAGCAGGTAATTATAACTTCGGATCTGTGCCCGTGTATAGGTAGACGAAGGCAGGTCGCTCGAATTGACGACCGCTTCTGCAAGGATATTCTACGTCGAGGGCCTAAGTGGCTCTACTGAAGGTAGAACGGCTTAGAAGAGAGATCTATCCCATGAAAGCCCATGTGTCCCACGGTGACTTCCTGCCATGGACCAGGCGGTGGATAGAATTGGCAACCGTTGGCCCCGCGTTATCCTTCCGATACGATCACTGGGGCACCTCACTGTTTCGGGTTTTCTTATATCAGGACTAACTTAGGAGGAGATCCTCACACACAATAAATTGAATCGAATATGTAAACAGCGACTGGGAACTTCCCGATTTAGGACCGCCTCTGGACTTAAAGGCAATAAAAGGGAGGTGACTGCTCCTGGCGTGACTCGTAGTCACTTGAGCATCTTCTTTGTTGCTTGTGTGTCGCTCCTTCTATCCAGCCGTTGGACCCAAGTAAAAGCTCTCCATTCCCCCCGCCCGGAGAGCAATACGAGATCGCTCGAGGGGGAACGGAATGTACCTCGCAGTATATCGGCACTCTGTCCCCGGTTATCCATTAACCCCTCAAATTAGTCTATTCCAGGGGTACGACCCAGGTAGTCCGCGAAGGTTGTGCTTCCCCCCTATCTTTGCACTAAGAGCAGTTGGAACAACTACGCCATATGGATGGAGTTCTGCAATACTCGTCCAATAAACCTCACACTCGTCAAGACCGTTGATTTACAAGATGATGGTTCGTAAAGGACAGCTGAGGATGTTTAGGGATTTAAGCTTAACCCGCGGGGAAACAGTTGATTTGGAAAGCTGCTCTGTTGCTCGTTGAGGGTAGGAAACTTAAGAGGGCAAACAGCTCCCCCCTTTAGATAACTTGACTGGTGTCGCGGAGCTACATGCAGGAATCGCTTGTGCTCT
seq00018   AGACTCGGAAGAGCGGAGCAAATGGTACCCCCACACCTGTCGGATAGGCTTTATAACTGTCTGAAGCTCCCACCTCCACCAACCGGTTGCTTGGAGGGCCTAGCCCCGACCAAATGCTCGGGCTGGACGGCGACAGGAGCTTTCGGCCATTAGTCGAGTGTGGTTAGTGTAGTCGTATTCTCAGTTGTCTTGATTCATGATAGTCGGTGCCATCCGTATGCATGGCTGTCGAAGAGCGAGCCCACAGGGTCATACATGTCTTGCAGGGAACGCAGCCTACCGCTGGTCAGAACACGTTTTGGATTGAGGTCTATGATTCTAATTCGTCTCCGTGAAAGTCGCTCATGCAAGCGATTGCAAGTTGCCCACAAGTCTGAGCGGCCTATACGCGCCGGTGACGCGCAATATAAAGAAGGGGATATTGAACGCCTCACAAGCGTCGCCCTGAAAACACATAACGTATCTGCAAAAGACATTGTAAGACACGGGTCCGCTTTATATCCGTAACACCACGATAACACAGTCTTCGGAGCGTGCGTGATAATGACGATGCCTGATTCTAGCGATTGCTGGGTGGTACCAGACAACGGGGCTCCGGCGGAGAGTTCCTCCCACATCACCGTCCTTGGTACATAGAGGGTGGTTAAGATGCTAATGCCACAGGGCTAAGAAGCAGGTGGAGTTACGACAATCCCAGCCATTGTGTTTGATACGCCTATATCTCATCGGGCATCGTTACTAGGGTGAACAGGATCCGTCCTGTCAGGTACGTAGGGGAATGGCTAAGCACGCACCGGCTTTACGGGGACGCGCCGGATGGTATGCATACAGTGCCACCGGAAAAATGAAGCCCATATGCACGTATAAACTTGAGTAGCTTTATCGCATGCTCCCAGCTGCGGTGTCTTCGGCCTATGGATAACAGTCGCTACTTCACTGCCGCCGATTTATGTATACGCATCAGGTTTACTGAGATGTACATGAGTTATTTTGTGGAGTAAGGAATTACAACTCGCACACGAAGCGGACAGTCCAAGCCATTATTAATAGTGAATTCTACGTCGTGTTGGGATTTGTACTTCAGAGCGCTTTGGCGGAAAAGATGTCGGTGCGGGATACGACTTGTAGCGGGTATGGCATTATTACCGGTTACTTGAGCCTTTATCTATCTTCCTAGTTCAAAGGTGGCCGGCCAATCTTAGAAAAAGCTATAGTACCGCCACTCTGCCCGAGTGGGCGGAGCTGGTTTCGCAATGTGCAGCATGAGCCCTGCTCATGCCGCTGCCGGTTTTGACTGTAGTGCTGCTACCCAGCTGCGGGCGCTTTTCTACAAACCGTAAGCAGGTAATTATAACTTCGGATCTGTGCCCGTGTATAGGTAGACGAAGGCAGGTCGCTCGAATTGACGACCACTTCTGCAAGGATATTCTACGTCGAGGGCCTAAGTGGCTCTACTGAAGGTAGAACGGCTTAGAAGAGAGATCTATCCCATGAAAGCCCATGTGTCCCACGGTGACTTCCTGCCATGGACCAGGCGGTGGATAGAATTGGCAACCGTTGGCCCCGCGTTATCCTTCCGATACGATCACTGGGGCACCTCACTGTTTCGGGTTTTCTTATATCAGGACTAACTTAGGAGGAGATCCTCACACACAATAAATTGAATCGAATATGTAAACAGCGACTGGGAACTTCCCGATTTAGGACCGCCTCTGGACTTAAAGGCAATAAAAGGGAGGTGACTGCTCCTGGCGTGACTCGTAGTCACTTGAGCATCTTCTTTGTTGCTTGTGTGTCGCTCCTTCTATCCAGCCGTTGGACCCAAGTAAAAGCTCTCCATTCCCCCCGCCCGGAGAGCAATACGAGATCGCTCGAGGGGGAACGGAATGTACCTCGCAGTATATCGGCACTCTGTCCCCGGTTATCCATTAACCCCTCAAATTAGTCTATTCCAGGGGTACGACCCAGGTAGTCCGCGAAGGTTGTGCTTCCCCCCTATCTTTGAACTAAGAGCAGTTGGAACAACTACGCCATATGGATGGAGTTCTGCAATACTCGTCCAATAAACCTCACACTCGTCAAGACCGTTGATTTACAAGATGATGGTTCGTAAAGGACAGCTGAGGATGTTTAGGGATTTAAGCTTAACCCGCGGGGAAACAGTTGATTTGGAAAGCTGCTCTGTTGCTCGTTGAGGGTAGGAAACTTAAGAGGGCAAACAGCTCCCCCCTTTAGATAACTTGACTGGTGTCGCGGAGCTACATGCAGGAATCGCTTGTGCTCT
seq00019   AGACTCGGAAGAGCGGAGCAAATGGTACCCCCACACCTGTCGGATAGGCTTTATAACTGTCTGAAGCTCCCACCTCCACCAACCGGTTGCTTGGAGGGCCTAGCCCCGACCAAATGCTCGGGCTGGACGGCGACAGGAGCTTTCGGCCATTAGTCGAGTGTGGTTAGTGTAGTCGTATTCTCAGTTGTCTTGATTCATGATAGTCGGTGCCATCCGTATGCATGGCTGTCGAAGAGCGAGCCCACAGGGTCATACATGTCTTGCAGGGAACGCAGCCTACCGCTGGTCAGAACACGTTTTGGATTGAGGTCTATGATTCTAATTCGTCTCCGTGAAAGTCGCTCATGCAAGCGATTGCAAGTTGCCCACAAGTCTGAGCGGCCTATACGCGCCGGTGACGCGCAATATAAAGAAGGGGATATTGAACGCCTCACAAGCGTCGCCCTGAAAACACATAACGTATCTGCAAAAGACATTGTAAGACACGGGTCCGCTTTATATCCGTAACACCACGATAACACAGTCTTCGGAGCGTGCGTGATAATGACGATGCCTGATTCTAGCGATTGCTGGGTGGTACCAGACAACGGGGCTCCGGCGGAGAGTTCCTCCCACATCACCGTCCTTGGTACATAGAGGGTGGTTAAGATGCTAATGCCACAGGGCTAAGAAGCAGGTGGAGTTACGACAATCCCAGCCATTGTGTTTGATACGCCTATATCTCATCGGGCATCGTTACTAGGGTGAACAGGATCCGTCCTGTCAGGTACGTAGGGGAATGGCTAAGCACGCACCGGCTTTACGGGGACGCGCCGGATGGTATGCATACAGTGCCACCGGAAAAATGAAGCCCATATGCACGTATAAACTTGAGTAGCTTTATCGCATGCTCCCAGCTGCGGTGTCTTCGGCCTATGGATAACAGTCGCTACTTCACTGCCGCCGATTTATGTATACGCATCAGGTTTACTGAGATGTACATGAGTTATTTTGTGGAGTAAGGAATTACAACTCGCACACGAAGCGGACAGTCCAAGCCATTATTAATAGTGAATTCTACGTCGTGTTGGGATTTGTACTTCAGAGCGCTTTGGCGGAAAAGATGTCGGTGCGGGATACGACTTGTAGCGGGTATGGCATTATTACCGGTTACTTGAGCCTTTATCTATCTTCCTAGTTCAAAGGTGGCCGGCCAATCTTAGAAAAAGCTATAGTACCGCCACTCTGCCCGAGTGGGCGGAGCTGGTTTCGCAATGTGCAGCATGAGCCCTGCTCATGCCGCTGCCGGTTTTGACTGTAGTGCTGCTACCCAGCTGCGGGCGCTTTTCTACAAACCGTAAGCAGGTAATTATAACTTCGGATCTGTGCCCGTGTATAGGTAGACGAAGGCAGGTCGCTCGAATTGACGACCACTTCTGCAAGGATATTCTACGTCGAGGGCCTAAGTGGCTCTACTGAAGGTAGAACGGCTTAGAAGAGAGATCTATCCCATGAAAGCCCATGTGTCCCACGGTGACTTCCTGCCATGGACCAGGCGGTGGATAGAATTGGCAACCGTTGGCCCCGCGTTATCCTTCCGATACGATCACTGGGGCACCTCACTGTTTCGGGTTTTCTTATATCAGGACTAACTTAGGAGGAGATCCTCACACACAATAAATTGAATCGAATATGTAAACAGCGACTGGGAACTTCCCGATTTAGGACCGCCTCTGGACTTAAAGGCAATAAAAGGGAGGTGACTGCTCCTGGCGTGACTCGTAGTCACTTGAGCATCTTCTTTGTTGCTTGTGTGTCGCTCCTTCTATCCAGCCGTTGGACCCAAGTAAAAGCTCTCCATTCCCCCCGCCCGGAGAGCAATACGAGATCGCTCGAGGGGGAACGGAATGTACCTCGCAGTATATCGGCACTCTGTCCCCGGTTATCCATTAACCCCTCAAATTAGTCTATTCCAGGGGTACGACCCAGGTAGTCCGCGAAGGTTGTGCTTCCCCCCTATCTTTGAACTAAGAGCAGTTGGAACAACTACGCCATATGGATGGAGTTCTGCAATACTCGTCCAATAAACCTCACACTCGTCAAGACCGTTGATTTACAAGATGATGGTTCGTAAAGGACAGCTGAGGATGTTTAGGGATTTAAGCTTAACCCGCGGGGAAACAGTTGATTTGGAAAGCTGCTCTGTTGCTCGTTGAGGGTAGGAAACTTAAGAGGGCAAACAGCTCCCCCCTTTAGATAACTTGACTGGTGTCGCGGAGCTACATGCAGGAATCGCTTGTGCTCT
seq00020   AGACTCGGAAGAGCGGAGCAAATGGTACCCCCACACCTGTCGGATAGGCTTTATAACTGTCTGAAGCTCCCACCTCCACCAACCGGTTGCTTGGAGGGCCTAGCCCCGACCAAATGCTCGGGCTGGACGGCGACAGGAGCTTTCGGCCATTAGTCGAGTGTGGTTAGTGTAGTCGTATTCTCAGTTGTCTTGATTCATGATAGTCGGTGCCATCCGTATGCATGGCTGTCGAAGAGCGAGCCCACAGGGTCATACATGTCTTGCAGGGAACGCAGCCTACCGCTGGTCAGAACACGTTTTGGATTGAGGTCTATGATTCTAATTCGTCTCCGTGAAAGTCGCTCATGCAAGCGATTGCAAGTTGCCCACAAGTCTGAGCGGCCTATACGCGCCGGTGACGCGCAATATAAAGAAGGGGATATTGAACGCCTCACAAGCGTCGCCCTGAAAACACATAACGTATCTGCAAAAGACATTGTAAGACACGGGTCCGCTTTATATCCGTAACACCACGATAACACAGTCTTCGGAGCGTGCGTGATAATGACGATGCCTGATTCTAGCGATTGCTGGGTGGTACCAGACAACGGGGCTCCGGCGGAGAGTTCCTCCCACATCACCGTCCTTGGTACATAGAGGGTGGTTAAGATGCTAATGCCACAGGGCTAAGAAGCAGGTGGAGTTACGACAATCCCAGCCATTGTGTTTGATACGCCTATATCTCATCGGGCATCGTTACTAGGGTGAACAGGATCCGTCCTGTCAGGTACGTAGGGGAATGGCTAAGCACGCACCGGCTTTACGGGGACGCGCCGGATGGTATGCATACAGTGCCACCGGAAAAATGAAGCCCATATGCACGTATAAACTTGAGTAGCTTTATCGCATGCTCCCAGCTGCGGTGTCTTCGGCCTATGGATAACAGTCGCTACTTCACTGCCGCCGATTTATGTATACGCATCAGGTTTACTGAGATGTACATGAGTTATTTTGTGGAGTAAGGAATTACAACTCGCACACGAAGCGGACAGTCCAAGCCATTATTAATAGTGAATTCTACGTCGTGTTGGGATTTGTACTTCAGAGCGCTTTGGCGGAAAAGATGTCGGTGCGGGATACGACTTGTAGCGGGTATGGCATTATTACCGGTTACTTGAGCCTTTATCTATCTTCCTAGTTCAAAGGTGGCCGGCCAATCTTAGAAAAAGCTATAGTACCGCCACTCTGCCCGAGTGGGCGGAGCTGGTTTCGCAATGTGCAGCATGAGCCCTGCTCATGCCGCTGCCGGTTTTGACTGTAGTGCTGCTACCCAGCTGCGGGCGCTTTTCTACAAACCGTAAGCAGGTAATTATAACTTCGGATCTGTGCCCGTGTATAGGTAGACGAAGGCAGGTCGCTCGAATTGACGACCGCTTCTGCAAGGATATTCTACGTCGAGGGCCTAAGTGGCTCTACTGAAGGTAGAACGGCTTAGAAGAGAGATCTATCCCATGAAAGCCCATGTGTCCCACGGTGACTTCCTGCCATGGACCAGGCGGTGGATAGAATTGGCAACCGTTGGCCCCGCGTTATCCTTCCGATACGATCACTGGGGCACCTCACTGTTTCGGGTTTTCTTATATCAGGACTAACTTAGGAGGAGATCCTCACACACAATAAATTGAATCGAATATGTAAACAGCGACTGGGAACTTCCCGATTTAGGACCGCCTCTGGACTTAAAGGCAATAAAAGGGAGGTGACTGCTCCTGGCGTGACTCGTAGTCACTTGAGCATCTTCTTTGTTGCTTGTGTGTCGCTCCTTCTATCCAGCCGTTGGACCCAAGTAAAAGCTCTCCATTCCCCCCGCCCGGAGAGCAATACGAGATCGCTCGAGGGGGAACGGAATGTACCTCGCAGTATATCGGCACTCTGTCCCCGGTTATCCATTAACCTCTCAAATTAGTCTATTCCAGGGGTACGACCCAGGTAGTCCGCGAAGGTTGTGCTTCCCCCCTATCTTTGAACTAAGAGCAGTTGGAACAACTACGCCATATGGATGGAGTTCTGCAATACTCGTCCAATAAACCTCACACTCGTCAAGACCGTTGATTTACAAGATGATGGTTCGTAAAGGACAGCTGAGGATGTTTAGGGATTTAAGCTTAACCCGCGGGGAAACAGTTGATTTGGAAAGCTGCTCTGTTGCTCGTTGAGGGTAGGAAACTTAAGAGGGCAAACAGCTCCCCCCTTTAGATAACTTGACTGGTGTCGCGGAGCTACATGCAGGAATCGCTTGTGGTCT
seq00021   AGACTCGGAAGAGCGGAGCAAATGGTACCCCCACACCTGTCGGATAGGCTTTATAACTGTCTGAAGCTCCCACCTCCACCAACCGGTTGCTTGGAGGGCCTAGCCCCGACCAAATGCTCGGGCTGGACGGCGACAGGAGCTTTCGGCCATTAGTCGAGTGTGGTTAGTGTAGTCGTATTCTCAGTTGTCTTGATTCATGATAGTCGGTGCCATCCGTATGCATGGCTGTCGAAGAGCGAGCCCACAGGGTCATACATGTCTTGCAGGGAACGCAGCCTACCGCTGGTCAGAACACGTTTTGGATTGAGGTCTATGATTCTAATTCGTCTCCGTGAAAGTCGCTCATGCAAGCGATTGCAAGTTGCCCACAAGTCTGAGCGGCCTATACGCGCCGGTGACGCGCAATATAAAGAAGGGGATATTGAACGCCTCACAAGCGTCGCCCTGAAAACACATAACGTATCTGCAAAAGACATTGTAAGACACGGGTCCGCTTTATATCCGTAACACCACGATAACACAGTCTTCGGAGCGTGCGTGATAATGACGATGCCTGATTCTAGCGATTGCTGGGTGGTACCAGACAACGGGGCTCCGGCGGAGAGTTCCTCCCACATCACCGTCCTTGGTACATAGAGGGTGGTTAAGATGCTAATGCCACAGGGCTAAGAAGCAGGTGGAGTTACGACAATCCCAGCCATTGTGTTTGATACGCCTATATCTCATCGGGCATCGTTACTAGGGTGAACAGGATCCGTCCTGTCAGGTACGTAGGGGAATGGCTAAGCACGCACCGGCTTTACGGGGACGCGCCGGATGGTATGCATACAGTGCCACCGGAAAAATGAAGCCCATATGCACGTATAAACTTGAGTAGCTTTATCGCATGCTCCCAGCTGCGGTGTCTTCGGCCTATGGATAACAGTCGCTACTTCACTGCCGCCGATTTATGTATACGCATCAGGTTTACTGAGATGTACATGAGTTATTTTGTGGAGTAAGGAATTACAACTCGCACACGAAGCGGACAGTCCAAGCCATTATTAATAGTGAATTCTACGTCGTGTTGGGATTTGTACTTCAGAGCGCTTTGGCGGAAAAGATGTCGGTGCGGGATACGACTTGTAGCGGGTATGGCATTATTACCGGTTACTTGAGCCTTTATCTATCTTCCTAGTTCAAAGGTGGCCGGCCAATCTTAGAAAAAGCTATAGTACCGCCACTCTGCCCGAGTGGGCGGAGCTGGTTTCGCAATGTGCAGCATGAGCCCTGCTCATGCCGCTGCCGGTTTTGACTGTAGTGCTGCTACCCAGCTGCGGGCGCTTTTCTACAAACCGTAAGCAGGTAATTATAACTTCGGATCTGTGCCCGTGTATAGGTAGACGAAGGCAGGTCGCTCGAATTGACGACCGCTTCTGCAAGGATATTCTACGTCGAGGGCCTAAGTGGCTCTACTGAAGGTAGAACGGCTTAGAAGAGAGATCTATCCCATGAAAGCCCATGTGTCCCACGGTGACTTCCTGCCATGGACCAGGCGGTGGATAGAATTGGCAACCGTTGGCCCCGCGTTATCCTTCCGATACGATCACTGGGGCACCTCACTGTTTCGGGTTTTCTTATATCAGGACTAACTTAGGAGGAGATCCTCACACACAATAAATTGAATCGAATATGTAAACAGCGACTGGGAACTTCCCGATTTAGGACCGCCTCTGGACTTAAAGGCAATAAAAGGGAGGTGACTGCTCCTGGCGTGACTCGTAGTCACTTGAGCATCTTCTTTGTTGCTTGTGTGTCGCTCCTTCTATCCAGCCGTTGGACCCAAGTAAAAGCTCTCCATTCCCCCCGCCCGGAGAGCAATACGAGATCGCTCGAGGGGGAACGGAATGTACCTCGCAGTATATCGGCACTCTGTCCCCGGTTATCCATTAACCTCTCAAATTAGTCTATTCCAGGGGTACGACCCAGGTAGTCCGCGAAGGTTGTGCTTCCCCCCTATCTTTGAACTAAGAGCAGTTGGAACAACTACGCCATATGGATGGAGTTCTGCAATACTCGTCCAATAAACCTCACACTCGTCAAGACCGTTGATTTACAAGATGATGGTTCGTAAAGGACAGCTGAGGATGTTTAGGGATTTAAGCTTAACCCGCGGGGAAACAGTTGATTTGGAAAGCTGCTCTGTTGCTCGTTGAGGGTAGGAAACTTAAGAGGGCAAACAGCTCCCCCCTTTAGATAACTTGACTGGTGTCGCGGAGCTACATGCAGGAATCGCTTGTGCTCT
seq00022   AGACTCGGAAGAGCGGAGCAAATGGTACCCCCACACCTGTCGGATAGGCTTTATAACTGTCTGAAGCTCCCACCTCCACCAACCGGTTGCTTGGAGGGCCTAGCCCCGACCAAATGCTCGGGCTGGACGGCGACAGGAGCTTTCGGCCATTAGTCGAGTGTGGTTAGTGTAGTCGTATTCTCAGTTGTCTTGATTCATGATAGTCGGTGCCATCCGTATGCATGGCTGTCGAAGAGCGAGCCCACAGGGTCATACATGTCTTGCAGGGAACGCAGCCTACCGCTGGTCAGAACACGTTTTGGATTGAGGTCTATGATTCTAATTCGTCTCCGTGAAAGTCGCTCATGCAAGCGATTGCAAGTTGCCCACAAGTCTGAGCGGCCTATACGCGCCGGTGACGCGCAATATAAAGAAGGGGATATTGAACGCCTCACAAGCGTCGCCCTGAAAACACATAACGTATCTGCAAAAGACATTGTAAGACACGGGTCCGCTTTATATCCGTAACACCACGATAACACAGTCTTCGGAGCGTGCGTGATAATGACGATGCCTGATTCTAGCGATTGCTGGGTGGTACCAGACAACGGGGCTCCGGCGGAGAGTTCCTCCCACATCACCGTCCTTGGTACATAGAGGGTGGTTAAGATGCTAATGCCACAGGGCTAAGAAGCAGGTGGAGTTACGACAATCCCAGCCATTGTGTTTGATACGCCTATATCTCATCGGGCATCGTTACTAGGGTGAACAGGATCCGTCCTGTCAGGTACGTAGGGGAATGGCTAAGCACGCACCGGCTTTACGGGGACGCGCCGGATGGTATGCATACAGTGCCACCGGAAAAATGAAGCCCATATGCACGTATAAACTTGAGTAGCTTTATCGCATGCTCCCAGCTGCGGTGTCTTCGGCCTATGGATAACAGTCGCTACTTCACTGCCGCCGATTTATGTATACGCATCAGGTTTACTGAGATGTACATGAGTTATTTTGTGGAGTAAGGAATTACAACTCGCACACGAAGCGGACAGTCCAAGCCATTATTAATAGTGAATTCTACGTCGTGTTGGGATTTGTACTTCAGAGCGCTTTGGCGGAAAAGATGTCGGTGCGGGATACGACTTGTAGCGGGTATGGCATTATTACCGGTTACTTGAGCCTTTATCTATCTTCCTAGTTCAAAGGTGGCCGGCCAATCTTAGAAAAAGCTATAGTACCGCCACTCTGCCCGAGTGGGCGGAGCTGGTTTCGCAATGTGCAGCATGAGCCCTGCTCATGCCGCTGCCGGTTTTGACTGTAGTGCTGCTACCCAGCTGCGGGCGCTTTTCTACAAACCGTAAGCAGGTAATTATAACTTCGGATCTGTGCCCGTGTATAGGTAGACGAAGGCAGGTCGCTCGAATTGACGACCACTTCTGCAAGGATATTCTACGTCGAGGGCCTAAGTGGCTCTACTGAAGGTAGAACGGCTTAGAAGAGAGATCTATCCCATGAAAGCCCATGTGTCCCACGGTGACTTCCTGCCATGGACCAGGCGGTGGATAGAATTGGCAACCGTTGGCCCCGCGTTATCCTTCCGATACGATCACTGGGGCACCTCACTGTTTCGGGTTTTCTTATATCAGGACTAACTTAGGAGGAGATCCTCACACACAATAAATTGAATCGAATATGTAAACAGCGACTGGGAACTTCCCGATTTAGGACCGCCTCTGGACTTAAAGGCAATAAAAGGGAGGTGACTGCTCCTGGCGTGACTCGTAGTCACTTGAGCATCTTCTTTGTTGCTTGTGTGTCGCTCCTTCTATCCAGCCGTTGGACCCAAGTAAAAGCTCTCCATTCCCCCCGCCCGGAGAGCAATACGAGATCGCTCGAGGGGGAACGGAATGTACCTCGCAGTATATCGGCACTCTGTCCCCGGTTATCCATTAACCCCTCAAATTAGTCTATTCCAGGGGTACGACCCAGGTAGTCCGCGAAGGTTGTGCTTCCCCCCTATCTTTGAACTAAGAGCAGTTGGAACAACTACGCCATATGGATGGAGTTCTGCAATACTCGTCCAATAAACCTCACACTCGTCAAGACCGTTGATTTACAAGATGATGGTTCGTAAAGGACAGCTGAGGATGTTTAGGGATTTAAGCTTAACCCGCGGGGAAACAGTTGATTTGGAAAGCTGCTCTGTTGCTCGTTGAGGGTAGGAAACTTAAGAGGGCAAACAGCTCCCCCCTTTAGATAACTTGACTGGTGTCGCGGAGCTACATGCAGGAATCGCTTGTGCTCT
seq00023   AGACTCGGAAGAGCGGAGCAAATGGTACCCCCACACCTGTCGGATAGGCTTTATAACTGTCTGAAGCTCCCACCTCCACCAACCGGTTGCTTGGAGGGCCTAGCCCCGACCAAATGCTCGGGCTGGACGGCGACAGGAGCTTTCGGCCATTAGTCGAGTGTGGTTAGTGTAGTCGTATTCTCAGTTGTCTTGATTCATGATAGTCGGTGCCATCCGTATGCATGGCTGTCGAAGAGCGAGCCCACAGGGTCATACATGTCTTGCAGGGAACGCAGCCTACCGCTGGTCAGAACACGTTTTGGATTGAGGTCTATGATTCTAATTCGTCTCCGTGAAAGTCGCTCATGCAAGCGATTGCAAGTTGCCCACAAGTCTGAGCGGCCTATACGCGCCGGTGACGCGCAATATAAAGAAGGGGATATTGAACGCCTCACAAGCGTCGCCCTGAAAACACATAACGTATCTGCAAAAGACATTGTAAGACACGGGTCCGCTTTATATCCGTAACACCACGATAACACAGTCTTCGGAGCGTGCGTGATAATGACGATGCCTGATTCTAGCGATTGCTGGGTGGTACCAGACAACGGGGCTCCGGCGGAGAGTTCCTCCCACATCACCGTCCTTGGTACATAGAGGGTGGTTAAGATGCTAATGCCACAGGGCTAAGAAGCAGGTGGAGTTACGACAATCCCAGCCATTGTGTTTGATACGCCTATATCTCATCGGGCATCGTTACTAGGGTGAACAGGATCCGTCCTGTCAGGTACGTAGGGGAATGGCTAAGCACGCACCGGCTTTACGGGGACGCGCCGGATGGTATGCATACAGTGCCACCGGAAAAATGAAGCCCATATGCACGTATAAACTTGAGTAGCTTTATCGCATGCTCCCAGCTGCGGTGTCTTCGGCCTATGGATAACAGTCGCTACTTCACTGCCGCCGATTTATGTATACGCATCAGGTTTACTGAGATGTACATGAGTTATTTTGTGGAGTAAGGAATTACAACTCGCACACGAAGCGGACAGTCCAAGCCATTATTAATAGTGAATTCTACGTCGTGTTGGGATTTGTACTTCAGAGCGCTTTGGCGGAAAAGATGTCGGTGCGGGATACGACTTGTAGCGGGTATGGCATTATTACCGGTTACTTGAGCCTTTATCTATCTTCCTAGTTCAAAGGTGGCCGGCCAATCTTAGAAAAAGCTATAGTACCGCCACTCTGCCCGAGTGGGCGGAGCTGGTTTCGCAATGTGCAGCATGAGCCCTGCTCATGCCGCTGCCGGTTTTGACTGTAGTGCTGCTACCCAGCTGCGGGCGCTTTTCTACAAACCGTAAGCAGGTAATTATAACTTCGGATCTGTGCCCGTGTATAGGTAGACGAAGGCAGGTCGCTCGAATTGACGACCGCTTCTGCAAGGATATTCTACGTCGAGGGCCTAAGTGGCTCTACTGAAGGTAGAACGGCTTAGAAGAGAGATCTATCCCATGAAAGCCCATGTGTCCCACGGTGACTTCCTGCCATGGACCAGGCGGTGGATAGAATTGGCAACCGTTGGCCCCGCGTTATCCTTCCGATACGATCACTGGGGCACCTCACTGTTTCGGGTTTTCTTATATCAGGACTAACTTAGGAGGAGATCCTCACACACAATAAATTGAATCGAATATGTAAACAGCGACTGGGAACTTCCCGATTTAGGACCGCCTCTGGACTTAAAGGCAATAAAAGGGAGGTGACTGCTCCTGGCGTGACTCGTAGTCACTTGAGCATCTTCTTTGTTGCTTGTGTGTCGCTCCTTCTATCCAGCCGTTGGACCCAAGTAAAAGCTCTCCATTCCCCCCGCCCGGAGAGCAATACGAGATCGCTCGAGGGGGAACGGAATGTACCTCGCAGTATATCGGCACTCTGTCCCCGGTTATCCATTAACCCCTCAAATTAGTCTATTCCAGGGGTACGACCCAGGTAGTCCGCGAAGGTTGTGCTTCCCCCCTATCTTTGAACTAAGAGCAGTTGGAACAACTACGCCATATGGATGGAGTTCTGCAATACTCGTCCAATAAACCTCACACTCGTCAAGACCGTTGATTTACAAGATGATGGTTCGTAAAGGACAGCTGAGGATGTTTAGGGATTTAAGCTTAACCCGCGGGGAAACAGTTGATTTGGAAAGCTGCTCTGTTGCTCGTTGAGGGTAGGAAACTTAAGAGGGCAAACAGCTCCCCCCTTTAGATAACTTGACTGGTGTCGCGGAGCTACATGCAGGAATCGCTTGTGCTCT
seq00024   AGACTCGGAAGAGCGGAGCAAATGGTACCCCCACACCTGTCGGATAGGCTTTATAACTGTCTGAAGCTCCCACCTCCACCAACCGGTTGCTTGGAGGGCCTAGCCCCGACCAAATGCTCGGGCTGGACGGCGACAGGAGCTTTCGGCCATTAGTCGAGTGTGGTTAGTGTAGTCGTATTCTCAGTTGTCTTGATTCATGATAGTCGGTGCCATCCGTATGCATGGCTGTCGAAGAGCGAGCCCACAGGGTCATACATGTCTTGCAGGGAACGCAGCCTACCGCTGGTCAGAACACGTTTTGGATTGAGGTCTATGATTCTAATTCGTCTCCGTGAAAGTCGCTCATGCAAGCGATTGCAAGTTGCCCACAAGTCTGAGCGGCCTATACGCGCCGGTGACGCGCAATATAAAGAAGGGGATATTGAACGCCTCACAAGCGTCGCCCTGAAAACACATAACGTATCTGCAAAAGACATTGTAAGACACGGGTCCGCTTTATATCCGTAACACCACGATAACACAGTCTTCGGAGCGTGCGTGATAATGACGATGCCTGATTCTAGCGATTGCTGGGTGGTACCAGACAACGGGGCTCCGGCGGAGAGTTCCTCCCACATCACCGTCCTTGGTACATAGAGGGTGGTTAAGATGCTAATGCCACAGGGCTAAGAAGCAGGTGGAGTTACGACAATCCCAGCCATTGTGTTTGATACGCCTATATCTCATCGGGCATCGTTACTAGGGTGAACAGGATCCGTCCTGTCAGGTACGTAGGGGAATGGCTAAGCACGCACCGGCTTTACGGGGACGCGCCGGATGGTATGCATACAGTGCCACCGGAAAAATGAAGCCCATATGCACGTATAAACTTGAGTAGCTTTATCGCATGCTCCCAGCTGCGGTGTCTTCGGCCTATGGATAACAGTCGCTACTTCACTGCCGCCGATTTATGTATACGCATCAGGTTTACTGAGATGTACATGAGTTATTTTGTGGAGTAAGGAATTACAACTCGCACACGAAGCGGACAGTCCAAGCCATTATTAATAGTGAATTCTACGTCGTGTTGGGATTTGTACTTCAGAGCGCTTTGGCGGAAAAGATGTCGGTGCGGGATACGACTTGTAGCGGGTATGGCATTATTACCGGTTACTTGAGCCTTTATCTATCTTCCTAGTTCAAAGGTGGCCGGCCAATCTTAGAAAAAGCTATAGTACCGCCACTCTGCCCGAGTGGGCGGAGCTGGTTTCGCAATGTGCAGCATGAGCCCTGCTCATGCCGCTGCCGGTTTTGACTGTAGTGCTGCTACCCAGCTGCGGGCGCTTTTCTACAAACCGTAAGCAGGTAATTATAACTTCGGATCTGTGCCCGTGTATAGGTAGACGAAGGCAGGTCGCTCGAATTGACGACCGCTTCTGCAAGGATATTCTACGTCGAGGGCCTAAGTGGCTCTACTGAAGGTAGAACGGCTTAGAAGAGAGATCTATCCCATGAAAGCCCATGTGTCCCACGGTGACTTCCTGCCATGGACCAGGCGGTGGATAGAATTGGCAACCGTTGGCCCCGCGTTATCCTTCCGATACGATCACTGGGGCACCTCACTGTTTCGGGTTTTCTTATATCAGGACTAACTTAGGAGGAGATCCTCACACACAATAAATTGAATCGAATATGTAAACAGCGACTGGGAACTTCCCGATTTAGGACCGCCTCTGGACTTAAAGGCAATAAAAGGGAGGTGACTGCTCCTGGCGTGACTCGTAGTCACTTGAGCATCTTCTTTGTTGCTTGTGTGTCGCTCCTTCTATCCAGCCGTTGGACCCAAGTAAAAGCTCTCCATTCCCCCCGCCCGGAGAGCAATACGAGATCGCTCGAGGGGGAACGGAATGTACCTCGCAGTATATCGGCACTCTGTCCCCGGTTATCCATTAACCCCTCAAATTAGTCTATTCCAGGGGTACGACCCAGGTAGTCCGCGAAGGTTGTGCTTCCCCCCTATCTTTGAACTAAGAGCAGTTGGAACAACTACGCCATATGGATGGAGTTCTGCAATACTCGTCCAATAAACCTCACACTCGTCAAGACCGTTGATTTACAAGATGATGGTTCGTAAAGGACAGCTGAGGATGTTTAGGGATTTAAGCTTAACCCGCGGGGAAACAGTTGATTTGGAAAGCTGCTCTGTTGCTCGTTGAGGGTAGGAAACTTAAGAGGGCAAACAGCTCCCCCCTTTAGATAACTTGACTGGTGTCGCGGAGCTACATGCAGGAATCGCTTGTGCTCT
seq00025   AGACTCGGAAGAGCGGAGCAAATGGTACCCCCACACCTGTCGGATAGGCTTTATAACTGTCTGAAGCTCCCACCTCCACCAACCGGTTGCTTGGAGGGCCTAGCCCCGACCAAATGCTCGGGCTGGACGGCGACAGGAGCTTTCGGCCATTAGTCGAGTGTGGTTAGTGTAGTCGTATTCTCAGTTGTCTTGATTCATGATAGTCGGTGCCATCCGTATGCATGGCTGTCGAAGAGCGAGCCCACAGGGTCATACATGTCTTGCAGGGAACGCAGCCTACCGCTGGTCAGAACACGTTTTGGATTGAGGTCTATGATTCTAATTCGTCTCCGTGAAAGTCGCTCATGCAAGCGATTGCAAGTTGCCCACAAGTCTGAGCGGCCTATACGCGCCGGTGACGCGCAATATAAAGAAGGGGATATTGAACGCCTCACAAGCGTCGCCCTGAAAACACATAACGTATCTGCAAAAGACATTGTAAGACACGGGTCCGCTTTATATCCGTAACACCACGATAACACAGTCTTCGGAGCGTGCGTGATAATGACGATGCCTGATTCTAGCGATTGCTGGGTGGTACCAGACAACGGGGCTCCGGCGGAGAGTTCCTCCCACATCACCGTCCTTGGTACATAGAGGGTGGTTAAGATGCTAATGCCACAGGGCTAAGAAGCAGGTGGAGTTACGACAATCCCAGCCATTGTGTTTGATACGCCTATATCTCATCGGGCATCGTTACTAGGGTGAACAGGATCCGTCCTGTCAGGTACGTAGGGGAATGGCTAAGCACGCACCGGCTTTACGGGGACGCGCCGGATGGTATGCATACAGTGCCACCGGAAAAATGAAGCCCATATGCACGTATAAACTTGAGTAGCTTTATCGCATGCTCCCAGCTGCGGTGTCTTCGGCCTATGGATAACAGTCGCTACTTCACTGCCGCCGATTTATGTATACGCATCAGGTTTACTGAGATGTACATGAGTTATTTTGTGGAGTAAGGAATTACAACTCGCACACGAAGCGGACAGTCCAAGCCATTATTAATAGTGAATTCTACGTCGTGTTGGGATTTGTACTTCAGAGCGCTTTGGCGGAAAAGATGTCGGTGCGGGATACGACTTGTAGCGGGTATGGCATTATTACCGGTTACTTGAGCCTTTATCTATCTTCCTAGTTCAAAGGTGGCCGGCCAATCTTAGAAAAAGCTATAGTACCGCCACTCTGCCCGAGTGGGCGGAGCTGGTTTCGCAATGTGCAGCATGAGCCCTGCTCATGCCGCTGCCGGTTTTGACTGTAGTGCTGCTACCCAGCTGCGGGCGCTTTTCTACAAACCGTAAGCAGGTAATTATAACTTCGGATCTGTGCCCGTGTATAGGTAGACGAAGGCAGGTCGCTCGAATTGACGACCGCTTCTGCAAGGATATTCTACGTCGAGGGCCTAAGTGGCTCTACTGAAGGTAGAACGGCTTAGAAGAGAGATCTATCCCATGAAAGCCCATGTGTCCCACGGTGACTTCCTGCCATGGACCAGGCGGTGGATAGAATTGGCAACCGTTGGCCCCGCGTTATCCTTCCGATACGATCACTGGGGCACCTCACTGTTTCGGGTTTTCTTATATCAGGACTAACTTAGGAGGAGATCCTCACACACAATAAATTGAATCGAATATGTAAACAGCGACTGGGAACTTCCCGATTTAGGACCGCCTCTGGACTTAAAGGCAATAAAAGGGAGGTGACTGCTCCTGGCGTGACTCGTAGTCACTTGAGCATCTTCTTTGTTGCTTGTGTGTCGCTCCTTCTATCCAGCCGTTGGACCCAAGTAAAAGCTCTCCATTCCCCCCGCCCGGAGAGCAATACGAGATCGCTCGAGGGGGAACGGAATGTACCTCGCAGTATATCGGCACTCTGTCCCCGGTTATCCATTAACCCCTCAAATTAGTCTATTCCAGGGGTACGACCCAGGTAGTCCGCGAAGGTTGTGCTTCCCCCCTATCTTTGAACTAAGAGCAGTTGGAACAACTACGCCATATGGATGGAGTTCTGCAATACTCGTCCAATAAACCTCACACTCGTCAAGACCGTTGATTTACAAGATGATGGTTCGTAAAGGACAGCTGAGGATGTTTAGGGATTTAAGCTTAACCCGCGGGGAAACAGTTGATTTGGAAAGCTGCTCTGTTGCTCGTTGAGGGTAGGAAACTTAAGAGGGCAAACAGCTCCCCCCTTTAGATAACTTGACTGGTGTCGCGGAGCTACATGCAGGAATCGCTTGTGCTCT
seq00026   AGACTCGGAAGAGCGGAGCAAATGGTACCCCCACACCTGTCGGATAGGCTTTATAACTGTCTGAAGCTCCCACCTCCACCAACCGGTTGCTTGGAGGGCCTAGCCCCGACCAAATGCTCGGGCTGGACGGCGACAGGAGCTTTCGGCCATTAGTCGAGTGTGGTTAGTGTAGTCGTATTCTCAGTTGTCTTGATTCATGATAGTCGGTGCCATCCGTATGCATGGCTGTCGAAGAGCGAGCCCACAGGGTCATACATGTCTTGCAGGGAACGCAGCCTACCGCTGGTCAGAACACGTTTTGGATTGAGGTCTATGATTCTAATTCGTCTCCGTGAAAGTCGCTCATGCAAGCGATTGCAAGTTGCCCACAAGTCTGAGCGGCCTATACGCGCCGGTGACGCGCAATATAAAGAAGGGGATATTGAACGCCTCACAAGCGTCGCCCTGAAAACACATAACGTATCTGCAAAAGACATTGTAAGACACGGGTCCGCTTTATATCCGTAACACCACGATAACACAGTCTTCGGAGCGTGCGTGATAATGACGATGCCTGATTCTAGCGATTGCTGGGTGGTACCAGACAACGGGGCTCCGGCGGAGAGTTCCTCCCACATCACCGTCCTTGGTACATAGAGGGTGGTTAAGATGCTAATGCCACAGGGCTAAGAAGCAGGTGGAGTTACGACAATCCCAGCCATTGTGTTTGATACGCCTATATCTCATCGGGCATCGTTACTAGGGTGAACAGGATCCGTCCTGTCAGGTACGTAGGGGAATGGCTAAGCACGCACCGGCTTTACGGGGACGCGCCGGATGGTATGCATACAGTGCCACCGGAAAAATGAAGCCCATATGCACGTATAAACTTGAGTAGCTTTATCGCATGCTCCCAGCTGCGGTGTCTTCGGCCTATGGATAACAGTCGCTACTTCACTGCCGCCGATTTATGTATACGCATCAGGTTTACTGAGATGTACATGAGTTATTTTGTGGAGTAAGGAATTACAACTCGCACACGAAGCGGACAGTCCAAGCCATTATTAATAGTGAATTCTACGTCGTGTTGGGATTTGTACTTCAGAGCGCTTTGGCGGAAAAGATGTCGGTGCGGGATACGACTTGTAGCGGGTATGGCATTATTACCGGTTACTTGAGCCTTTATCTATCTTCCTAGTTCAAAGGTGGCCGGCCAATCTTAGAAAAAGCTATAGTACCGCCACTCTGCCCGAGTGGGCGGAGCTGGTTTCGCAATGTGCAGCATGAGCCCTGCTCATGCCGCTGCCGGTTTTGACTGTAGTGCTGCTACCCAGCTGCGGGCGCTTTTCTACAAACCGTAAGCAGGTAATTATAACTTCGGATCTGTGCCCGTGTATAGGTAGACGAAGGCAGGTCGCTCGAATTGACGACCGCTTCTGCAAGGATATTCTACGTCGAGGGCCTAAGTGGCTCTACTGAAGGTAGAACGGCTTAGAAGAGAGATCTATCCCATGAAAGCCCATGTGTCCCACGGTGACTTCCTGCCATGGACCAGGCGGTGGATAGAATTGGCAACCGTTGGCCCCGCGTTATCCTTCCGATACGATCACTGGGGCACCTCACTGTTTCGGGTTTTCTTATATCAGGACTAACTTAGGAGGAGATCCTCACACACAATAAATTGAATCGAATATGTAAACAGCGACTGGGAACTTCCCGATTTAGGACCGCCTCTGGACTTAAAGGCAATAAAAGGGAGGTGACTGCTCCTGGCGTGACTCGTAGTCACTTGAGCATCTTCTTTGTTGCTTGTGTGTCGCTCCTTCTATCCAGCCGTTGGACCCAAGTAAAAGCTCTCCATTCCCCCCGCCCGGAGAGCAATACGAGATCGCTCGAGGGGGAACGGAATGTACCTCGCAGTATATCGGCACTCTGTCCCCGGTTATCCATTAACCTCTCAAATTAGTCTATTCCAGGGGTACGACCCAGGTAGTCCGCGAAGGTTGTGCTTCCCCCCTATCTTTGAACTAAGAGCAGTTGGAACAACTACGCCATATGGATGGAGTTCTGCAATACTCGTCCAATAAACCTCACACTCGTCAAGACCGTTGATTTACAAGATGATGGTTCGTAAAGGACAGCTGAGGATGTTTAGGGATTTAAGCTTAACCCGCGGGGAAACAGTTGATTTGGAAAGCTGCTCTGTTGCTCGTTGAGGGTAGGAAACTTAAGAGGGCAAACAGCTCCCCCCTTTAGATAACTTGACTGGTGTCGCGGAGCTACATGCAGGAATCGCTTGTGCTCT
seq00027   AGACTCGGAAGAGCGGAGCAAATGGTACCCCCACACCTGTCGGATAGGCTTTATAACTGTCTGAAGCTCCCACCTCCACCAACCGGTTGCTTGGAGGGCCTAGCCCCGACCAAATGCTCGGGCTGGACGGCGACAGGAGCTTTCGGCCATTAGTCGAGTGTGGTTAGTGTAGTCGTATTCTCAGTTGTCTTGATTCATGATAGTCGGTGCCATCCGTATGCATGGCTGTCGAAGAGCGAGCCCACAGGGTCATACATGTCTTGCAGGGAACGCAGCCTACCGCTGGTCAGAACACGTTTTGGATTGAGGTCTATGATTCTAATTCGTCTCCGTGAAAGTCGCTCATGCAAGCGATTGCAAGTTGCCCACAAGTCTGAGCGGCCTATACGCGCCGGTGACGCGCAATATAAAGAAGGGGATATTGAACGCCTCACAAGCGTCGCCCTGAAAACACATAACGTATCTGCAAAAGACATTGTAAGACACGGGTCCGCTTTATATCCGTAACACCACGATAACACAGTCTTCGGAGCGTGCGTGATAATGACGATGCCTGATTCTAGCGATTGCTGGGTGGTACCAGACAACGGGGCTCCGGCGGAGAGTTCCTCCCACATCACCGTCCTTGGTACATAGAGGGTGGTTAAGATGCTAATGCCACAGGGCTAAGAAGCAGGTGGAGTTACGACAATCCCAGCCATTGTGTTTGATACGCCTATATCTCATCGGGCATCGTTACTAGGGTGAACAGGATCCGTCCTGTCAGGTACGTAGGGGAATGGCTAAGCACGCACCGGCTTTACGGGGACGCGCCGGATGGTATGCATACAGTGCCACCGGAAAAATGAAGCCCATATGCACGTATAAACTTGAGTAGCTTTATCGCATGCTCCCAGCTGCGGTGTCTTCGGCCTATGGATAACAGTCGCTACTTCACTGCCGCCGATTTATGTATACGCATCAGGTTTACTGAGATGTACATGAGTTATTTTGTGGAGTAAGGAATTACAACTCGCACACGAAGCGGACAGTCCAAGCCATTATTAATAGTGAATTCTACGTCGTGTTGGGATTTGTACTTCAGAGCGCTTTGGCGGAAAAGATGTCGGTGCGGGATACGACTTGTAGCGGGTATGGCATTATTACCGGTTACTTGAGCCTTTATCTATCTTCCTAGTTCAAAGGTGGCCGGCCAATCTTAGAAAAAGCTATAGTACCGCCACTCTGCCCGAGTGGGCGGAGCTGGTTTCGCAATGTGCAGCATGAGCCCTGCTCATGCCGCTGCCGGTTTTGACTGTAGTGCTGCTACCCAGCTGCGGGCGCTTTTCTACAAACCGTAAGCAGGTAATTATAACTTCGGATCTGTGCCCGTGTATAGGTAGACGAAGGCAGGTCGCTCGAATTGACGACCGCTTCTGCAAGGATATTCTACGTCGAGGGCCTAAGTGGCTCTACTGAAGGTAGAACGGCTTAGAAGAGAGATCTATCCCATGAAAGCCCATGTGTCCCACGGTGACTTCCTGCCATGGACCAGGCGGTGGATAGAATTGGCAACCGTTGGCCCCGCGTTATCCTTCCGATACGATCACTGGGGCACCTCACTGTTTCGGGTTTTCTTATATCAGGACTAACTTAGGAGGAGATCCTCACACACAATAAATTGAATCGAATATGTAAACAGCGACTGGGAACTTCCCGATTTAGGACCGCCTCTGGACTTAAAGGCAATAAAAGGGAGGTGACTGCTCCTGGCGTGACTCGTAGTCACTTGAGCATCTTCTTTGTTGCTTGTGTGTCGCTCCTTCTATCCAGCCGTTGGACCCAAGTAAAAGCTCTCCATTCCCCCCGCCCGGAGAGCAATACGAGATCGCTCGAGGGGGAACGGAATGTACCTCGCAGTATATCGGCACTCTGTCCCCGGTTATCCATTAACCCCTCAAATTAGTCTATTCCAGGGGTACGACCCAGGTAGTCCGCGAAGGTTGTGCTTCCCCCCTATCTTTGAACTAAGAGCAGTTGGAACAACTACGCCATATGGATGGAGTTCTGCAATACTCGTCCAATAAACCTCACACTCGTCAAGACCGTTGATTTACAAGATGATGGTTCGTAAAGGACAGCTGAGGATGTTTAGGGATTTAAGCTTAACCCGCGGGGAAACAGTTGATTTGGAAAGCTGCTCTGTTGCTCGTTGAGGGTAGGAAACTTAAGAGGGCAAACAGCTCCCCCCTTTAGATAACTTGACTGGTGTCGCGGAGCTACATGCAGGAATCGCTTGTGCTCT
seq00028   AGACTCGGAAGAGCGGAGCAAATGGTACCCCCACACCTGTCGGATAGGCTTTATAACTGTCTGAAGCTCCCACCTCCACCAACCGGTTGCTTGGAGGGCCTAGCCCCGACCAAATGCTCGGGCTGGACGGCGACAGGAGCTTTCGGCCATTAGTCGAGTGTGGTTAGTGTAGTCGTATTCTCAGTTGTCTTGATTCATGATAGTCGGTGCCATCCGTATGCATGGCTGTCGAAGAGCGAGCCCACAGGGTCATACATGTCTTGCAGGGAACGCAGCCTACCGCTGGTCAGAACACGTTTTGGATTGAGGTCTATGATTCTAATTCGTCTCCGTGAAAGTCGCTCATGCAAGCGATTGCAAGTTGCCCACAAGTCTGAGCGGCCTATACGCGCCGGTGACGCGCAATATAAAGAAGGGGATATTGAACGCCTCACAAGCGTCGCCCTGAAAACACATAACGTATCTGCAAAAGACATTGTAAGACACGGGTCCGCTTTATATCCGTAACACCACGATAACACAGTCTTCGGAGCGTGCGTGATAATGACGATGCCTGATTCTAGCGATTGCTGGGTGGTACCAGACAACGGGGCTCCGGCGGAGAGTTCCTCCCACATCACCGTCCTTGGTACATAGAGGGTGGTTAAGATGCTAATGCCACAGGGCTAAGAAGCAGGTGGAGTTACGACAATCCCAGCCATTGTGTTTGATACGCCTATATCTCATCGGGCATCGTTACTAGGGTGAACAGGATCCGTCCTGTCAGGTACGTAGGGGAATGGCTAAGCACGCACCGGCTTTACGGGGACGCGCCGGATGGTATGCATACAGTGCCACCGGAAAAATGAAGCCCATATGCACGTATAAACTTGAGTAGCTTTATCGCATGCTCCCAGCTGCGGTGTCTTCGGCCTATGGATAACAGTCGCTACTTCACTGCCGCCGATTTATGTATACGCATCAGGTTTACTGAGATGTACATGAGTTATTTTGTGGAGTAAGGAATTACAACTCGCACACGAAGCGGACAGTCCAAGCCATTATTAATAGTGAATTCTACGTCGTGTTGGGATTTGTACTTCAGAGCGCTTTGGCGGAAAAGATGTCGGTGCGGGATACGACTTGTAGCGGGTATGGCATTATTACCGGTTACTTGAGCCTTTATCTATCTTCCTAGTTCAAAGGTGGCCGGCCAATCTTAGAAAAAGCTATAGTACCGCCACTCTGCCCGAGTGGGCGGAGCTGGTTTCGCAATGTGCAGCATGAGCCCTGCTCATGCCGCTGCCGGTTTTGACTGTAGTGCTGCTACCCAGCTGCGGGCGCTTTTCTACAAACCGTAAGCAGGTAATTATAACTTCGGATCTGTGCCCGTGTATAGGTAGACGAAGGCAGGTCGCTCGAATTGACGACCGCTTCTGCAAGGATATTCTACGTCGAGGGCCTAAGTGGCTCTACTGAAGGTAGAACGGCTTAGAAGAGAGATCTATCCCATGAAAGCCCATGTGTCCCACGGTGACTTCCTGCCATGGACCAGGCGGTGGATAGAATTGGCAACCGTTGGCCCCGCGTTATCCTTCCGATACGATCACTGGGGCACCTCACTGTTTCGGGTTTTCTTATATCAGGACTAACTTAGGAGGAGATCCTCACACACAATAAATTGAATCGAATATGTAAACAGCGACTGGGAACTTCCCGATTTAGGACCGCCTCTGGACTTAAAGGCAATAAAAGGGAGGTGACTGCTCCTGGCGTGACTCGTAGTCACTTGAGCATCTTCTTTGTTGCTTGTGTGTCGCTCCTTCTATCCAGCCGTTGGACCCAAGTAAAAGCTCTCCATTCCCCCCGCCCGGAGAGCAATACGAGATCGCTCGAGGGGGAACGGAATGTACCTCGCAGTATATCGGCACTCTGTCCCCGGTTATCCATTAACCTCTCAAATTAGTCTATTCCAGGGGTACGACCCAGGTAGTCCGCGAAGGTTGTGCTTCCCCCCTATCTTTGAACTAAGAGCAGTTGGAACAACTACGCCATATGGATGGAGTTCTGCAATACTCGTCCAATAAACCTCACACTCGTCAAGACCGTTGATTTACAAGATGATGGTTCGTAAAGGACAGCTGAGGATGTTTAGGGATTTAAGCTTAACCCGCGGGGAAACAGTTGATTTGGAAAGCTGCTCTGTTGCTCGTTGAGGGTAGGAAACTTAAGAGGGCAAACAGCTCCCCCCTTTAGATAACTTGACTGGTGTCGCGGAGCTACATGCAGGAATCGCTTGTGCTCT
seq00029   AGACTCGGAAGAGCGGAGCAAATGGTACCCCCACACCTGTCGGATAGGCTTTATAACTGTCTGAAGCTCCCACCTCCACCAACCGGTTGCTTGGAGGGCCTAGCCCCGACCAAATGCTCGGGCTGGACGGCGACAGGAGCTTTCGGCCATTAGTCGAGTGTGGTTAGTGTAGTCGTATTCTCAGTTGTCTTGATTCATGATAGTCGGTGCCATCCGTATGCATGGCTGTCGAAGAGCGAGCCCACAGGGTCATACATGTCTTGCAGGGAACGCAGCCTACCGCTGGTCAGAACACGTTTTGGATTGAGGTCTATGATTCTAATTCGTCTCCGTGAAAGTCGCTCATGCAAGCGATTGCAAGTTGCCCACAAGTCTGAGCGGCCTATACGCGCCGGTGACGCGCAATATAAAGAAGGGGATATTGAACGCCTCACAAGCGTCGCCCTGAAAACACATAACGTATCTGCAAAAGACATTGTAAGACACGGGTCCGCTTTATATCCGTAACACCACGATAACACAGTCTTCGGAGCGTGCGTGATAATGACGATGCCTGATTCTAGCGATTGCTGGGTGGTACCAGACAACGGGGCTCCGGCGGAGAGTTCCTCCCACATCACCGTCCTTGGTACATAGAGGGTGGTTAAGATGCTAATGCCACAGGGCTAAGAAGCAGGTGGAGTTACGACAATCCCAGCCATTGTGTTTGATACGCCTATATCTCATCGGGCATCGTTACTAGGGTGAACAGGATCCGTCCTGTCAGGTACGTAGGGGAATGGCTAAGCACGCACCGGCTTTACGGGGACGCGCCGGATGGTATGCATACAGTGCCACCGGAAAAATGAAGCCCATATGCACGTATAAACTTGAGTAGCTTTATCGCATGCTCCCAGCTGCGGTGTCTTCGGCCTATGGATAACAGTCGCTACTTCACTGCCGCCGATTTATGTATACGCATCAGGTTTACTGAGATGTACATGAGTTATTTTGTGGAGTAAGGAATTACAACTCGCACACGAAGCGGACAGTCCAAGCCATTATTAATAGTGAATTCTACGTCGTGTTGGGATTTGTACTTCAGAGCGCTTTGGCGGAAAAGATGTCGGTGCGGGATACGACTTGTAGCGGGTATGGCATTATTACCGGTTACTTGAGCCTTTATCTATCTTCCTAGTTCAAAGGTGGCCGGCCAATCTTAGAAAAAGCTATAGTACCGCCACTCTGCCCGAGTGGGCGGAGCTGGTTTCGCAATGTGCAGCATGAGCCCTGCTCATGCCGCTGCCGGTTTTGACTGTAGTGCTGCTACCCAGCTGCGGGCGCTTTTCTACAAACCGTAAGCAGGTAATTATAACTTCGGATCTGTGCCCGTGTATAGGTAGACGAAGGCAGGTCGCTCGAATTGACGACCGCTTCTGCAAGGATATTCTACGTCGAGGGCCTAAGTGGCTCTACTGAAGGTAGAACGGCTTAGAAGAGAGATCTATCCCATGAAAGCCCATGTGTCCCACGGTGACTTCCTGCCATGGACCAGGCGGTGGATAGAATTGGCAACCGTTGGCCCCGCGTTATCCTTCCGATACGATCACTGGGGCACCTCACTGTTTCGGGTTTTCTTATATCAGGACTAACTTAGGAGGAGATCCTCACACACAATAAATTGAATCGAATATGTAAACAGCGACTGGGAACTTCCCGATTTAGGACCGCCTCTGGACTTAAAGGCAATAAAAGGGAGGTGACTGCTCCTGGCGTGACTCGTAGTCACTTGAGCATCTTCTTTGTTGCTTGTGTGTCGCTCCTTCTATCCAGCCGTTGGACCCAAGTAAAAGCTCTCCATTCCCCCCGCCCGGAGAGCAATACGAGATCGCTCGAGGGGGAACGGAATGTACCTCGCAGTATATCGGCACTCTGTCCCCGGTTATCCATTAACCCCTCAAATTAGTCTATTCCAGGGGTACGACCCAGGTAGTCCGCGAAGGTTGTGCTTCCCCCCTATCTTTGAACTAAGAGCAGTTGGAACAACTACGCCATATGGATGGAGTTCTGCAATACTCGTCCAATAAACCTCACACTCGTCAAGACCGTTGATTTACAAGATGATGGTTCGTAAAGGACAGCTGAGGATGTTTAGGGATTTAAGCTTAACCCGCGGGGAAACAGTTGATTTGGAAAGCTGCTCTGTTGCTCGTTGAGGGTAGGAAACTTAAGAGGGCAAACAGCTCCCCCCTTTAGATAACTTGACTGGTGTCGCGGAGCTACATGCAGGAATCGCTTGTGCTCT
seq00030   AGACTCGGAAGAGCGGAGCAAATGGTACCCCCACACCTGTCGGATAGGCTTTATAACTGTCTGAAGCTCCCACCTCCACCAACCGGTTGCTTGGAGGGCCTAGCCCCGACCAAATGCTCGGGCTGGACGGCGACAGGAGCTTTCGGCCATTAGTCGAGTGTGGTTAGTGTAGTCGTATTCTCAGTTGTCTTGATTCATGATAGTCGGTGCCATCCGTATGCATGGCTGTCGAAGAGCGAGCCCACAGGGTCATACATGTCTTGCAGGGAACGCAGCCTACCGCTGGTCAGAACACGTTTTGGATTGAGGTCTATGATTCTAATTCGTCTCCGTGAAAGTCGCTCATGCAAGCGATTGCAAGTTGCCCACAAGTCTGAGCGGCCTATACGCGCCGGTGACGCGCAATATAAAGAAGGGGATATTGAACGCCTCACAAGCGTCGCCCTGAAAACACATAACGTATCTGCAAAAGACATTGTAAGACACGGGTCCGCTTTATATCCGTAACACCACGATAACACAGTCTTCGGAGCGTGCGTGATAATGACGATGCCTGATTCTAGCGATTGCTGGGTGGTACCAGACAACGGGGCTCCGGCGGAGAGTTCCTCCCACATCACCGTCCTTGGTACATAGAGGGTGGTTAAGATGCTAATGCCACAGGGCTAAGAAGCAGGTGGAGTTACGACAATCCCAGCCATTGTGTTTGATACGCCTATATCTCATCGGGCATCGTTACTAGGGTGAACAGGATCCGTCCTGTCAGGTACGTAGGGGAATGGCTAAGCACGCACCGGCTTTACGGGGACGCGCCGGATGGTATGCATACAGTGCCACCGGAAAAATGAAGCCCATATGCACGTATAAACTTGAGTAGCTTTATCGCATGCTCCCAGCTGCGGTGTCTTCGGCCTATGGATAACAGTCGCTACTTCACTGCCGCCGATTTATGTATACGCATCAGGTTTACTGAGATGTACATGAGTTATTTTGTGGAGTAAGGAATTACAACTCGCACACGAAGCGGACAGTCCAAGCCATTATTAATAGTGAATTCTACGTCGTGTTGGGATTTGTACTTCAGAGCGCTTTGGCGGAAAAGATGTCGGTGCGGGATACGACTTGTAGCGGGTATGGCATTATTACCGGTTACTTGAGCCTTTATCTATCTTCCTAGTTCAAAGGTGGCCGGCCAATCTTAGAAAAAGCTATAGTACCGCCACTCTGCCCGAGTGGGCGGAGCTGGTTTCGCAATGTGCAGCATGAGCCCTGCTCATGCCGCTGCCGGTTTTGACTGTAGTGCTGCTACCCAGCTGCGGGCGCTTTTCTACAAACCGTAAGCAGGTAATTATAACTTCGGATCTGTGCCCGTGTATAGGTAGACGAAGGCAGGTCGCTCGAATTGACGACCGCTTCTGCAAGGATATTCTACGTCGAGGGCCTAAGTGGCTCTACTGAAGGTAGAACGGCTTAGAAGAGAGATCTATCCCATGAAAGCCCATGTGTCCCACGGTGACTTCCTGCCATGGACCAGGCGGTGGATAGAATTGGCAACCGTTGGCCCCGCGTTATCCTTCCGATACGATCACTGGGGCACCTCACTGTTTCGGGTTTTCTTATATCAGGACTAACTTAGGAGGAGATCCTCACACACAATAAATTGAATCGAATATGTAAACAGCGACTGGGAACTTCCCGATTTAGGACCGCCTCTGGACTTAAAGGCAATAAAAGGGAGGTGACTGCTCCTGGCGTGACTCGTAGTCACTTGAGCATCTTCTTTGTTGCTTGTGTGTCGCTCCTTCTATCCAGCCGTTGGACCCAAGTAAAAGCTCTCCATTCCCCCCGCCCGGAGAGCAATACGAGATCGCTCGAGGGGGAACGGAATGTACCTCGCAGTATATCGGCACTCTGTCCCCGGTTATCCATTAACCTCTCAAATTAGTCTATTCCAGGGGTACGACCCAGGTAGTCCGCGAAGGTTGTGCTTCCCCCCTATCTTTGAACTAAGAGCAGTTGGAACAACTACGCCATATGGATGGAGTTCTGCAATACTCGTCCAATAAACCTCACACTCGTCAAGACCGTTGATTTACAAGATGATGGTTCGTAAAGGACAGCTGAGGATGTTTAGGGATTTAAGCTTAACCCGCGGGGAAACAGTTGATTTGGAAAGCTGCTCTGTTGCTCGTTGAGGGTAGGAAACTTAAGAGGGCAAACAGCTCCCCCCTTTAGATAACTTGACTGGTGTCGCGGAGCTACATGCAGGAATCGCTTGTGGTCT
seq00031   AGACTCGGAAGAGCGGAGCAAATGGTACCCCCACACCTGTCGGATAGGCTTTATAACTGTCTGAAGCTCCCACCTCCACCAACCGGTTGCTTGGAGGGCCTAGCCCCGACCAAATGCTCGGGCTGGACGGCGACAGGAGCTTTCGGCCATTAGTCGAGTGTGGTTAGTGTAGTCGTATTCTCAGTTGTCTTGATTCATGATAGTCGGTGCCATCCGTATGCATGGCTGTCGAAGAGCGAGCCCACAGGGTCATACATGTCTTGCAGGGAACGCAGCCTACCGCTGGTCAGAACACGTTTTGGATTGAGGTCTATGATTCTAATTCGTCTCCGTGAAAGTCGCTCATGCAAGCGATTGCAAGTTGCCCACAAGTCTGAGCGGCCTATACGCGCCGGTGACGCGCAATATAAAGAAGGGGATATTGAACGCCTCACAAGCGTCGCCCTGAAAACACATAACGTATCTGCAAAAGACATTGTAAGACACGGGTCCGCTTTATATCCGTAACACCACGATAACACAGTCTTCGGAGCGTGCGTGATAATGACGATGCCTGATTCTAGCGATTGCTGGGTGGTACCAGACAACGGGGCTCCGGCGGAGAGTTCCTCCCACATCACCGTCCTTGGTACATAGAGGGTGGTTAAGATGCTAATGCCACAGGGCTAAGAAGCAGGTGGAGTTACGACAATCCCAGCCATTGTGTTTGATACGCCTATATCTCATCGGGCATCGTTACTAGGGTGAACAGGATCCGTCCTGTCAGGTACGTAGGGGAATGGCTAAGCACGCACCGGCTTTACGGGGACGCGCCGGATGGTATGCATACAGTGCCACCGGAAAAATGAAGCCCATATGCACGTATAAACTTGAGTAGCTTTATCGCATGCTCCCAGCTGCGGTGTCTTCGGCCTATGGATAACAGTCGCTACTTCACTGCCGCCGATTTATGTATACGCATCAGGTTTACTGAGATGTACATGAGTTATTTTGTGGAGTAAGGAATTACAACTCGCACACGAAGCGGACAGTCCAAGCCATTATTAATAGTGAATTCTACGTCGTGTTGGGATTTGTACTTCAGAGCGCTTTGGCGGAAAAGATGTCGGTGCGGGATACGACTTGTAGCGGGTATGGCATTATTACCGGTTACTTGAGCCTTTATCTATCTTCCTAGTTCAAAGGTGGCCGGCCAATCTTAGAAAAAGCTATAGTACCGCCACTCTGCCCGAGTGGGCGGAGCTGGTTTCGCAATGTGCAGCATGAGCCCTGCTCATGCCGCTGCCGGTTTTGACTGTAGTGCTGCTACCCAGCTGCGGGCGCTTTTCTACAAACCGTAAGCAGGTAATTATAACTTCGGATCTGTGCCCGTGTATAGGTAGACGAAGGCAGGTCGCTCGAATTGACGACCGCTTCTGCAAGGATATTCTACGTCGAGGGCCTAAGTGGCTCTACTGAAGGTAGAACGGCTTAGAAGAGAGATCTATCCCATGAAAGCCCATGTGTCCCACGGTGACTTCCTGCCATGGACCAGGCGGTGGATAGAATTGGCAACCGTTGGCCCCGCGTTATCCTTCCGATACGATCACTGGGGCACCTCACTGTTTCGGGTTTTCTTATATCAGGACTAACTTAGGAGGAGATCCTCACACACAATAAATTGAATCGAATATGTAAACAGCGACTGGGAACTTCCCGATTTAGGACCGCCTCTGGACTTAAAGGCAATAAAAGGGAGGTGACTGCTCCTGGCGTGACTCGTAGTCACTTGAGCATCTTCTTTGTTGCTTGTGTGTCGCTCCTTCTATCCAGCCGTTGGACCCAAGTAAAAGCTCTCCATTCCCCCCGCCCGGAGAGCAATACGAGATCGCTCGAGGGGGAACGGAATGTACCTCGCAGTATATCGGCACTCTGTCCCCGGTTATCCATTAACCCCTCAAATTAGTCTATTCCAGGGGTACGACCCAGGTAGTCCGCGAAGGTTGTGCTTCCCCCCTATCTTTGAACTAAGAGCAGTTGGAACAACTACGCCATATGGATGGAGTTCTGCAATACTCGTCCAATAAACCTCACACTCGTCAAGACCGTTGATTTACAAGATGATGGTTCGTAAAGGACAGCTGAGGATGTTTAGGGATTTAAGCTTAACCCGCGGGGAAACAGTTGATTTGGAAAGCTGCTCTGTTGCTCGTTGAGGGTAGGAAACTTAAGAGGGCAAACAGCTCCCCCCTTTAGATAACTTGACTGGTGTCGCGGAGCTACATGCAGGAATCGCTTGTGCTCT
seq00032   AGACTCGGAAGAGCGGAGCAAATGGTACCCCCACACCTGTCGGATAGGCTTTATAACTGTCTGAAGCTCCCACCTCCACCAACCGGTTGCTTGGAGGGCCTAGCCCCGACCAAATGCTCGGGCTGGACGGCGACAGGAGCTTTCGGCCATTAGTCGAGTGTGGTTAGTGTAGTCGTATTCTCAGTTGTCTTGATTCATGATAGTCGGTGCCATCCGTATGCATGGCTGTCGAAGAGCGAGCCCACAGGGTCATACATGTCTTGCAGGGAACGCAGCCTACCGCTGGTCAGAACACGTTTTGGATTGAGGTCTATGATTCTAATTCGTCTCCGTGAAAGTCGCTCATGCAAGCGATTGCAAGTTGCCCACAAGTCTGAGCGGCCTATACGCGCCGGTGACGCGCAATATAAAGAAGGGGATATTGAACGCCTCACAAGCGTCGCCCTGAAAACACATAACGTATCTGCAAAAGACATTGTAAGACACGGGTCCGCTTTATATCCGTAACACCACGATAACACAGTCTTCGGAGCGTGCGTGATAATGACGATGCCTGATTCTAGCGATTGCTGGGTGGTACCAGACAACGGGGCTCCGGCGGAGAGTTCCTCCCACATCACCGTCCTTGGTACATAGAGGGTGGTTAAGATGCTAATGCCACAGGGCTAAGAAGCAGGTGGAGTTACGACAATCCCAGCCATTGTGTTTGATACGCCTATATCTCATCGGGCATCGTTACTAGGGTGAACAGGATCCGTCCTGTCAGGTACGTAGGGGAATGGCTAAGCACGCACCGGCTTTACGGGGACGCGCCGGATGGTATGCATACAGTGCCACCGGAAAAATGAAGCCCATATGCACGTATAAACTTGAGTAGCTTTATCGCATGCTCCCAGCTGCGGTGTCTTCGGCCTATGGATAACAGTCGCTACTTCACTGCCGCCGATTTATGTATACGCATCAGGTTTACTGAGATGTACATGAGTTATTTTGTGGAGTAAGGAATTACAACTCGCACACGAAGCGGACAGTCCAAGCCATTATTAATAGTGAATTCTACGTCGTGTTGGGATTTGTACTTCAGAGCGCTTTGGCGGAAAAGATGTCGGTGCGGGATACGACTTGTAGCGGGTATGGCATTATTACCGGTTACTTGAGCCTTTATCTATCTTCCTAGTTCAAAGGTGGCCGGCCAATCTTAGAAAAAGCTATAGTACCGCCACTCTGCCCGAGTGGGCGGAGCTGGTTTCGCAATGTGCAGCATGAGCCCTGCTCATGCCGCTGCCGGTTTTGACTGTAGTGCTGCTACCCAGCTGCGGGCGCTTTTCTACAAACCGTAAGCAGGTAATTATAACTTCGGATCTGTGCCCGTGTATAGGTAGACGAAGGCAGGTCGCTCGAATTGACGACCGCTTCTGCAAGGATATTCTACGTCGAGGGCCTAAGTGGCTCTACTGAAGGTAGAACGGCTTAGAAGAGAGATCTATCCCATGAAAGCCCATGTGTCCCACGGTGACTTCCTGCCATGGACCAGGCGGTGGATAGAATTGGCAACCGTTGGCCCCGCGTTATCCTTCCGATACGATCACTGGGGCACCTCACTGTTTCGGGTTTTCTTATATCAGGACTAACTTAGGAGGAGATCCTCACACACAATAAATTGAATCGAATATGTAAACAGCGACTGGGAACTTCCCGATTTAGGACCGCCTCTGGACTTAAAGGCAATAAAAGGGAGGTGACTGCTCCTGGCGTGACTCGTAGTCACTTGAGCATCTTCTTTGTTGCTTGTGTGTCGCTCCTTCTATCCAGCCGTTGGACCCAAGTAAAAGCTCTCCATTCCCCCCGCCCGGAGAGCAATACGAGATCGCTCGAGGGGGAACGGAATGTACCTCGCAGTATATCGGCACTCTGTCCCCGGTTATCCATTAACCCCTCAAATTAGTCTATTCCAGGGGTACGACCCAGGTAGTCCGCGAAGGTTGTGCTTCCCCCCTATCTTTGAACTAAGAGCAGTTGGAACAACTACGCCATATGGATGGAGTTCTGCAATACTCGTCCAATAAACCTCACACTCGTCAAGACCGTTGATTTACAAGATGATGGTTCGTAAAGGACAGCTGAGGATGTTTAGGGATTTAAGCTTAACCCGCGGGGAAACAGTTGATTTGGAAAGCTGCTCTGTTGCTCGTTGAGGGTAGGAAACTTAAGAGGGCAAACAGCTCCCCCCTTTAGATAACTTGACTGGTGTCGCGGAGCTACATGCAGGAATCGCTTGTGCTCT
seq00033   AGACTCGGAAGAGCGGAGCAAATGGTACCCCCACACCTGTCGGATAGGCTTTATAACTGTCTGAAGCTCCCACCTCCACCAACCGGTTGCTTGGAGGGCCTAGCCCCGACCAAATGCTCGGGCTGGACGGCGACAGGAGCTTTCGGCCATTAGTCGAGTGTGGTTAGTGTAGTCGTATTCTCAGTTGTCTTGATTCATGATAGTCGGTGCCATCCGTATGCATGGCTGTCGAAGAGCGAGCCCACAGGGTCATACATGTCTTGCAGGGAACGCAGCCTACCGCTGGTCAGAACACGTTTTGGATTGAGGTCTATGATTCTAATTCGTCTCCGTGAAAGTCGCTCATGCAAGCGATTGCAAGTTGCCCACAAGTCTGAGCGGCCTATACGCGCCGGTGACGCGCAATATAAAGAAGGGGATATTGAACGCCTCACAAGCGTCGCCCTGAAAACACATAACGTATCTGCAAAAGACATTGTAAGACACGGGTCCGCTTTATATCCGTAACACCACGATAACACAGTCTTCGGAGCGTGCGTGATAATGACGATGCCTGATTCTAGCGATTGCTGGGTGGTACCAGACAACGGGGCTCCGGCGGAGAGTTCCTCCCACATCACCGTCCTTGGTACATAGAGGGTGGTTAAGATGCTAATGCCACAGGGCTAAGAAGCAGGTGGAGTTACGACAATCCCAGCCATTGTGTTTGATACGCCTATATCTCATCGGGCATCGTTACTAGGGTGAACAGGATCCGTCCTGTCAGGTACGTAGGGGAATGGCTAAGCACGCACCGGCTTTACGGGGACGCGCCGGATGGTATGCATACAGTGCCACCGGAAAAATGAAGCCCATATGCACGTATAAACTTGAGTAGCTTTATCGCATGCTCCCAGCTGCGGTGTCTTCGGCCTATGGATAACAGTCGCTACTTCACTGCCGCCGATTTATGTATACGCATCAGGTTTACTGAGATGTACATGAGTTATTTTGTGGAGTAAGGAATTACAACTCGCACACGAAGCGGACAGTCCAAGCCATTATTAATAGTGAATTCTACGTCGTGTTGGGATTTGTACTTCAGAGCGCTTTGGCGGAAAAGATGTCGGTGCGGGATACGACTTGTAGCGGGTATGGCATTATTACCGGTTACTTGAGCCTTTATCTATCTTCCTAGTTCAAAGGTGGCCGGCCAATCTTAGAAAAAGCTATAGTACCGCCACTCTGCCCGAGTGGGCGGAGCTGGTTTCGCAATGTGCAGCATGAGCCCTGCTCATGCCGCTGCCGGTTTTGACTGTAGTGCTGCTACCCAGCTGCGGGCGCTTTTCTACAAACCGTAAGCAGGTAATTATAACTTCGGATCTGTGCCCGTGTATAGGTAGACGAAGGCAGGTCGCTCGAATTGACGACCGCTTCTGCAAGGATATTCTACGTCGAGGGCCTAAGTGGCTCTACTGAAGGTAGAACGGCTTAGAAGAGAGATCTATCCCATGAAAGCCCATGTGTCCCACGGTGACTTCCTGCCATGGACCAGGCGGTGGATAGAATTGGCAACCGTTGGCCCCGCGTTATCCTTCCGATACGATCACTGGGGCACCTCACTGTTTCGGGTTTTCTTATATCAGGACTAACTTAGGAGGAGATCCTCACACACAATAAATTGAATCGAATATGTAAACAGCGACTGGGAACTTCCCGATTTAGGACCGCCTCTGGACTTAAAGGCAATAAAAGGGAGGTGACTGCTCCTGGCGTGACTCGTAGTCACTTGAGCATCTTCTTTGTTGCTTGTGTGTCGCTCCTTCTATCCAGCCGTTGGACCCAAGTAAAAGCTCTCCATTCCCCCCGCCCGGAGAGCAATACGAGATCGCTCGAGGGGGAACGGAATGTACCTCGCAGTATATCGGCACTCTGTCCCCGGTTATCCATTAACCCCTCAAATTAGTCTATTCCAGGGGTACGACCCAGGTAGTCCGCGAAGGTTGTGCTTCCCCCCTATCTTTGAACTAAGAGCAGTTGGAACAACTACGCCATATGGATGGAGTTCTGCAATACTCGTCCAATAAACCTCACACTCGTCAAGACCGTTGATTTACAAGATGATGGTTCGTAAAGGACAGCTGAGGATGTTTAGGGATTTAAGCTTAACCCGCGGGGAAACAGTTGATTTGGAAAGCTGCTCTGTTGCTCGTTGAGGGTAGGAAACTTAAGAGGGCAAACAGCTCCCCCCTTTAGATAACTTGACTGGTGTCGCGGAGCTACATGCAGGAATCGCTTGTGCTCT
