# Supplementary material for: How Good Are Indirect Tests at Detecting Recombination in Human mtDNA?
Source: G3 (Bethesda). 2013 Jul 1;3(7):1095–104. doi: 10.1534/g3.113.006510 (PMC3704238; doi:10.1534/g3.113.006510)
Supplement: Supporting Information [file supp_g3.113.006510_FileS2.gz › SequenceData/mtDNA_ratehet&popgrowth/0/3rdbase/Infiles/0_70-new.txt]

33 2284
seq00001   GAGAACCGGTGTAAGTCTATTGTCCTAAGGTGGCCTTCCTGCATACAAGGTTCGTCTGAACTGCGTAATGAACCGTAGGCCTCAGTCAGCCCATGTGTTGCCCAATCGGCATCCATGGCTACGTACCTAATCGCCCCCCTGCTGAGCTGCTCCATGAAGTCGACTACAGAGGCCGTGGGCAGGGTCAACCATTTTACGTTCTAGAACCACGACTCATTGACGGTATACTCGCCGTGATCGACGAAATGGCAATGGCTGCACGCGGGTAATAGGCTGGCGTATCTCGAATTGATCGTAGCGTCAGCAGACCGACATCTACTACTTAGACGTCCCGCCCGCTGGGTCTCGAGCGACAATATTGCCGTTCGAAATCATAGATGACCAGCAGGTATTAGGTGATAGTACGCTATACAACCGATACTTGGCGCTTTCAACGCATGGCCCGACATCGGGACAATCGGCCAATGTTCCTGGACCAGTGGCAAACATTTTTCGTTACAGGGCGCCGATTCCCACCTCATGAAGAAACCGGAATTAACCTGGTGATAGAGTTTGGAGACTGTTCCATGCCTCCAGAGTTTCAGTTGCGGGCGAGAACCGTGTGTGTAGAGCACGAAAGCCTAGCACGTAACTGAAACGTACAAGCCGTCCACGGTCTAAATGGAGTATACCAGGCTAGTCGTAGAGATAATGATCCACCGGCCCGAGTAGCTCGTTCTGCGAGGAGCGCCGGGGTGCGTCTCGAGATCGAGGTCTTGAATACGTGATTTTACCTCGGTCTCTCAGATTAGACAAGTGCTGTATGGAGCTATAGGATGACACGCCTAACTCTATTATAGCTATACGGATAAAGACGTATAGCCGGACAACTGTGTGTTGATACTTATGCCCATGATTGTACATTATATTCGGCGCGACTAGCGCCAGGACACTTCATTCGGCATATTCAAAACTAAACACTATATGGTCGTGAGTAATGTATTCGTTGCTAGGCGCAAGCCTTCTAAGGCTCCATAACTGGTGCTACTAGCGTCAACATAACTGGCTAGTTGTAGTAGACTTTATCCTTATGTTCCATGATTGTACTAGTATTCTCCTTTAAAGTTCAGGATAACGCACCCACCGTGAAGGGGTACCCATGTGAAACCCCTGCTGGAACTATCTTTAAGCGTTCTGCTTGACAGACCCTAGTGTCGTATCCTTAAGCTCGATTATACTCACGTCTTAGTTTACACCAGACATACTTGGCGTCAGGCTTTAAGGGGTCGCGCTGTTTTAGCTGTCCATGTAGTAGTCCCTGAATAAGTGTGGGTGTGATGACGTGACTATTACCAGTATAATGAACATTTATTTAGCATGGACTAAGAAGCTCTATCCGACTAATTGTTACTCTCTCGCCGGGAACGTCTAAGTTCCGGTCACTAACTGAGCTCTATGAGTACACATCCCAGAACATCTCCAGCGGACCTAGAATACGTTCCCGATTAGTTAAGCGTAAGTTAGCAAGGGGTTTATACTATGCTCCAACCTATTAAATGACGATGCTTGGTTCCGACACAAAATACCACACCGCCGAGATGATACCTAGGGGAGAATGCCAGCTATCCTGAGGTATTCTGTGGCAGGCTACTAGTCGCGTCGGTTTCTGGTTAACAACGGGATGACAGCGAACTGTAGGATGATAGAGTTTCCGAGGGAAATTTTAGGTCTACCCCCCCGTGTTCTTGAACAAACATCGCACGTAGTTCGTAGAAACATGAACACTAGAATTTCCTAGGTTGCTCAGTGTCCACGGGTATCACGCGGTCAGGACCATCAGGAGATTGCTCGAACAGATTACGAGCCTTGCGGCAGTTGCTTGTCCAAACCACTACCCGGGACGTGAAAACGTGTGCGACCCTCTGAAATCGGTGACTGGAACCCCTGAGCGGTCAGTTTTTTATAGTATGCGGAGTGTGCCAGACTCAACTCGTAATGGAAGGACACTGAGGGTTGTATGTTTCTCCTCGGTTTGAACAAGCATGGGTGCTCAGCACAATCGAAATCACTTAGCTGGGACGGACTCTTTAAGAACAGACGACGCATCAAAACGCGCCATTACCCGACAATACAGTCCGGTCCCATGCATAATCTACCGGCATCTTCGGCTCTAAACTACATTCTTTGGATGTTAGTTTGTCATTCCAATTGTGCGGGCTTCCATACCCCGTACGAACTCCAAGAAAGCTTGATCTCAATAGACAATTGGTTCTGAATCCCAGGATCCCAATAGCGTCCAGAATTT
seq00002   GAGAACCGGTGTAAGTCTATTGTCCTAAGGTGGCCTTCCTGCATACAAGGTTCGTCTGAACTGCGTAATGAACCGTAGGCCTCAGTCAGCCCATGTGTTGCCCAATCGGCATCCATGGCTACGTACCTAATCGCCCCCCTGCTGAGCTGCTCCATGAAGTCGACTACAGAGGCCGTGGGCAGGGTCAACCATTTTACGTTCTAGAACCACGACTCATTGACGGTATACTCGCCGTGATCGACGAAATGGCAATGGCTGCACGCGGGTAATAGGCTGGCGTATCTCGAATTGATCGTAGCGTCAGCAGACCGACATCTACTACTTAGACGTCCCGCCCGCTGGGTCTCGAGCGACAATATTGCCGTTCGAAATCATAGATGACCAGCAGGTATTAGGTGATAGTACGCTATACAACCGATACTTGGCGCTTTCAACGCATGGCCCGACATCGGGACAATCGGCCAATGTTCCTGGACCAGTGGCAAACATTTTTCGTTACAGGGCGCCGATTCCCACCTCATGAAGAAACCGGAATTAACCTGGTGATAGAGTTTGGAGACTGTTCCATGCCTCCAGAGTTTCAGTTGCGGGCGAGAACCGTGTGTGTAGAGCACGAAAGCCTAGCACGTAACTGAAACGTACAAGCCGTCCACGGTCTAAATGGAGTATACCAGGCTAGTCGTAGAGATAATGATCCACCGGCCCGAGTAGCTCGTTCTGCGAGGAGCGCCGGGGTGCGTCTCGAGATCGAGGTCTTGAATACGTGATTTTACCTCGGTCTCTCAGATTAGACAAGTGCTGTATGGAGCTATAGGATGACACGCCTAACTCTATTATAGCTATACGGATAAAGACGTATAGCCGGACAACTGTGTGTTGATACTTATGCCCATGATTGTACATTATATTCGGCGCGACTAGCGCCAGGACACTTCATTCGGCATATTCAAAACTAAACACTATATGGTCGTGAGTAATGTATTCGTTGCTAGGCGCAAGCCTTCTAAGGCTCCATAACTGGTGCTACTAGCGTCAACATAACTGGCTAGTTGTAGTAGACTTTATCCTTATGTTCCATGATTGTACTAGTATTCTCCTTTAAAGTTCAGGATAACGCACCCACCGTGAAGGGGTACCCATGTGAAACCCCTGCTGGAACTATCTTTAAGCGTTCTGCTTGACAGACCCTAGTGTCGTATCCTTAAGCTCGATTATACTCACGTCTTAGTTTACACCAGACATACTTGGCGTCAGGCTTTAAGGGGTCGCGCTGTTTTAGCTGTCCATGTAGTAGTCCCTGAATAAGTGTGGGTGTGATGACGTGACTATTACCAGTATAATGAACATTTATTTAGCATGGACTAAGAAGCTCTATCCGACTAATTGTTACTCTCTCGCCGGGAACGTCTAAGTTCCGGTCACTAACTGAGCTCTATGAGTACACATCCCAGAACATCTCCAGCGGACCTAGAATACGTTCCCGATTAGTTAAGCGTAAGTTAGCAAGGGGTTTATACTATGCTCCAACCTATTAAATGACGATGCTTGGTTCCGACACAAAATACCACACCGCCGAGATGATACCTAGGGGAGAATGCCAGCTATCCTGAGGTATTCTGTGGCAGGCTACTAGTCGCGTCGGTTTCTGGTTAACAACGGGATGACAGCGAACTGTAGGATGATAGAGTTTCCGAGGGAAATTTTAGGTCTACCCCCCCGTGTTCTTGAACAAACATCGCACGTAGTTCGTAGAAACATGAACACTAGAATTTCCTAGGTTGCTCAGTGTCCACGGGTATCACGCGGTCAGGACCATCAGGAGATTGCTCGAACAGATTACGAGCCTTGCGGCAGTTGCTTGTCCAAACCACTACCCGGGACGTGAAAACGTGTGCGACCCTCTGAAATCGGTGACTGGAACCCCTGAGCGGTCAGTTTTTTATAGTATGCGGAGTGTGCCAGACTCAACTCGTAATGGAAGGACACTGAGGGTTGTATGTTTCTCCTCGGTTTGAACAAGCATGGGTGCTCAGCACAATCGAAATCACTTAGCTGGGACGGACTCTTTAAGAACAGACGACGCATCAAAACGCGCCATTACCCGACAATACAGTCCGGTCCCATGCATAATCTACCGGCATCTTCGGCTCTAAACTACATTCTTTGGATGTTAGTTTGTCATTCCAATTGTGCGGGCTTCCATACCCCGTACGAACTCCAAGAAAGCTTGATCTCAATAGACAATTGGTTCTGAATCCCAGGATCCCAATAGCGTCCAGAATTT
seq00003   GAGAACCGGTGTAAGTCTATTGTCCTAAGGTGGCCTTCCTGCATACAAGGTTCGTCTGAACTGCGTAATGAACCGTAGGCCTCAGTCAGCCCATGTGTTGCCCAATCGGCATCCATGGCTACGTACCTAATCGCCCCCCTGCTGAGCTGCTCCATGAAGTCGACTACAGAGGCCGTGGGCAGGGTCAACCATTTTACGTTCTAGAACCACGACTCATTGACGGTATACTCGCCGTGATCGACGAAATGGCAATGGCTGCACGCGGGTAATAGGCTGGCGTATCTCGAATTGATCGTAGCGTCAGCAGACCGACATCTACTACTTAGACGTCCCGCCCGCTGGGTCTCGAGCGACAATATTGCCGTTCGAAATCATAGATGACCAGCAGGTATTAGGTGATAGTACGCTATACAACCGATACTTGGCGCTTTCAACGCATGGCCCGACATCGGGACAATCGGCCAATGTTCCTGGACCAGTGGCAAACATTTTTCGTTACAGGGCGCCGATTCCCACCTCATGAAGAAACCGGAATTAACCTGGTGATAGAGTTTGGAGACTGTTCCATGCCTCCAGAGTTTCAGTTGCGGGCGAGAACCGTGTGTGTAGAGCACGAAAGCCTAGCACGTAACTGAAACGTACAAGCCGTCCACGGTCTAAATGGAGTATACCAGGCTAGTCGTAGAGATAATGATCCACCGGCCCGAGTAGCTCGTTCTGCGAGGAGCGCCGGGGTGCGTCTCGAGATCGAGGTCTTGAATACGTGATTTTACCTCGGTCTCTCAGATTAGACAAGTGCTGTATGGAGCTATAGGATGACACGCCTAACTCTATTATAGCTATACGGATAAAGACGTATAGCCGGACAACTGTGTGTTGATACTTATGCCCATGATTGTACATTATATTCGGCGCGACTAGCGCCAGGACACTTCATTCGGCATATTCAAAACTAAACACTATATGGTCGTGAGTAATGTATTCGTTGCTAGGCGCAAGCCTTCTAAGGCTCCATAACTGGTGCTACTAGCGTCAACATAACTGGCTAGTTGTAGTAGACTTTATCCTTATGTTCCATGATTGTACTAGTATTCTCCTTTAAAGTTCAGGATAACGCACCCACCGTGAAGGGGTACCCATGTGAAACCCCTGCTGGAACTATCTTTAAGCGTTCTGCTTGACAGACCCTAGTGTCGTATCCTTAAGCTCGATTATACTCACGTCTTAGTTTACACCAGACATACTTGGCGTCAGGCTTTAAGGGGTCGCGCTGTTTTAGCTGTCCATGTAGTAGTCCCTGAATAAGTGTGGGTGTGATGACGTGACTATTACCAGTATAATGAACATTTATTTAGCATGGACTAAGAAGCTCTATCCGACTAATTGTTACTCTCTCGCCGGGAACGTCTAAGTTCCGGTCACTAACTGAGCTCTATGAGTACACATCCCAGAACATCTCCAGCGGACCTAGAATACGTTCCCGATTAGTTAAGCGTAAGTTAGCAAGGGGTTTATACTATGCTCCAACCTATTAAATGACGATGCTTGGTTCCGACACAAAATACCACACCGCCGAGATGATACCTAGGGGAGAATGCCAGCTATCCTGAGGTATTCTGTGGCAGGCTACTAGTCGCGTCGGTTTCTGGTTAACAACGGGATGACAGCGAACTGTAGGATGATAGAGTTTCCGAGGGAAATTTTAGGTCTACCCCCCCGTGTTCTTGAACAAACATCGCACGTAGTTCGTAGAAACATGAACACTAGAATTTCCTAGGTTGCTCAGTGTCCACGGGTATCACGCGGTCAGGACCATCAGGAGATTGCTCGAACAGATTACGAGCCTTGCGGCAGTTGCTTGTCCAAACCACTACCCGGGACGTGAAAACGTGTGCGACCCTCTGAAATCGGTGACTGGAACCCCTGAGCGGTCAGTTTTTTATAGTATGCGGAGTGTGCCAGACTCAACTCGTAATGGAAGGACACTGAGGGTTGTATGTTTCTCCTCGGTTTGAACAAGCATGGGTGCTCAGCACAATCGAAATCACTTAGCTGGGACGGACTCTTTAAGAACAGACGACGCATCAAAACGCGCCATTACCCGACAATACAGTCCGGTCCCATGCATAATCTACCGGCATCTTCGGCTCTAAACTACATTCTTTGGATGTTAGTTTGTCATTCCAATTGTGCGGGCTTCCATACCCCGTACGAACTCCAAGAAAGCTTGATCTCAATAGACAATTGGTTCTGAATCCCAGGATCCCAATAGCGTCCAGAATTT
seq00004   GAGAACCGGTGTAAGTCTATTGTCCTAAGGTGGCCTTCCTGCATACAAGGTTCGTCTGAACTGCGTAATGAACCGTAGGCCTCAGTCAGCCCATGTGTTGCCCAATCGGCATCCATGGCTACGTACCTAATCGCCCCCCTGCTGAGCTGCTCCATGAAGTCGACTACAGAGGCCGTGGGCAGGGTCAACCATTTTACGTTCTAGAACCACGACTCATTGACGGTATACTCGCCGTGATCGACGAAATGGCAATGGCTGCACGCGGGTAATAGGCTGGCGTATCTCGAATTGATCGTAGCGTCAGCAGACCGACATCTACTACTTAGACGTCCCGCCCGCTGGGTCTCGAGCGACAATATTGCCGTTCGAAATCATAGATGACCAGCAGGTATTAGGTGATAGTACGCTATACAACCGATACTTGGCGCTTTCAACGCATGGCCCGACATCGGGACAATCGGCCAATGTTCCTGGACCAGTGGCAAACATTTTTCGTTACAGGGCGCCGATTCCCACCTCATGAAGAAACCGGAATTAACCTGGTGATAGAGTTTGGAGACTGTTCCATGCCTCCAGAGTTTCAGTTGCGGGCGAGAACCGTGTGTGTAGAGCACGAAAGCCTAGCACGTAACTGAAACGTACAAGCCGTCCACGGTCTAAATGGAGTATACCAGGCTAGTCGTAGAGATAATGATCCACCGGCCCGAGTAGCTCGTTCTGCGAGGAGCGCCGGGGTGCGTCTCGAGATCGAGGTCTTGAATACGTGATTTTACCTCGGTCTCTCAGATTAGACAAGTGCTGTATGGAGCTATAGGATGACACGCCTAACTCTATTATAGCTATACGGATAAAGACGTATAGCCGGACAACTGTGTGTTGATACTTATGCCCATGATTGTACATTATATTCGGCGCGACTAGCGCCAGGACACTTCATTCGGCATATTCAAAACTAAACACTATATGGTCGTGAGTAATGTATTCGTTGCTAGGCGCAAGCCTTCTAAGGCTCCATAACTGGTGCTACTAGCGTCAACATAACTGGCTAGTTGTAGTAGACTTTATCCTTATGTTCCATGATTGTACTAGTATTCTCCTTTAAAGTTCAGGATAACGCACCCACCGTGAAGGGGTACCCATGTGAAACCCCTGCTGGAACTATCTTTAAGCGTTCTGCTTGACAGACCCTAGTGTCGTATCCTTAAGCTCGATTATACTCACGTCTTAGTTTACACCAGACATACTTGGCGTCAGGCTTTAAGGGGTCGCGCTGTTTTAGCTGTCCATGTAGTAGTCCCTGAATAAGTGTGGGTGTGATGACGTGACTATTACCAGTATAATGAACATTTATTTAGCATGGACTAAGAAGCTCTATCCGACTAATTGTTACTCTCTCGCCGGGAACGTCTAAGTTCCGGTCACTAACTGAGCTCTATGAGTACACATCCCAGAACATCTCCAGCGGACCTAGAATACGTTCCCGATTAGTTAAGCGTAAGTTAGCAAGGGGTTTATACTATGCTCCAACCTATTAAATGACGATGCTTGGTTCCGACACAAAATACCACACCGCCGAGATGATACCTAGGGGAGAATGCCAGCTATCCTGAGGTATTCTGTGGCAGGCTACTAGTCGCGTCGGTTTCTGGTTAACAACGGGATGACAGCGAACTGTAGGATGATAGAGTTTCCGAGGGAAATTTTAGGTCTACCCCCCCGTGTTCTTGAACAAACATCGCACGTAGTTCGTAGAAACATGAACACTAGAATTTCCTAGGTTGCTCAGTGTCCACGGGTATCACGCGGTCAGGACCATCAGGAGATTGCTCGAACAGATTACGAGCCTTGCGGCAGTTGCTTGTCCAAACCACTACCCGGGACGTGAAAACGTGTGCGACCCTCTGAAATCGGTGACTGGAACCCCTGAGCGGTCAGTTTTTTATAGTATGCGGAGTGTGCCAGACTCAACTCGTAATGGAAGGACACTGAGGGTTGTATGTTTCTCCTCGGTTTGAACAAGCATGGGTGCTCAGCACAATCGAAATCACTTAGCTGGGACGGACTCTTTAAGAACAGACGACGCATCAAAACGCGCCATTACCCGACAATACAGTCCGGTCCCATGCATAATCTACCGGCATCTTCGGCTCTAAACTACATTCTTTGGATGTTAGTTTGTCATTCCAATTGTGCGGGCTTCCATACCCCGTACGAACTCCAAGAAAGCTTGATCTCAATAGACAATTGGTTCTGAATCCCAGGATCCCAATAGCGTCCAGAATTT
seq00005   GAGAACCGGTGTAAGTCTATTGTCCTAAGGTGGCCTTCCTGCATACAAGGTTCGTCTGAACTGCGTAATGAACCGTAGGCCTCAGTCAGCCCATGTGTTGCCCAATCGGCATCCATGGCTACGTACCTAATCGCCCCCCTGCTGAGCTGCTCCATGAAGTCGACTACAGAGGCCGTGGGCAGGGTCAACCATTTTACGTTCTAGAACCACGACTCATTGACGGTATACTCGCCGTGATCGACGAAATGGCAATGGCTGCACGCGGGTAATAGGCTGGCGTATCTCGAATTGATCGTAGCGTCAGCAGACCGACATCTGCTACTTAGACGTCCCGCCCGCTGGGTCTCGAGCGACAATATTGCCGTTCGAAATCATAGATGACCAGCAGGTATTAGGTGATAGTACGCTATACAACCGATACTTGGCGCTTTCAACGCATGGCCCGACATCGGGACAATCGGCCAATGTTCCTGGACCAGTGGCAAACATTTTTCGTTACAGGGCGCCGATTCCCACCTCATGAAGAAACCGGAATTAACCTGGTGATAGAGTTTGGAGACTGTTCCATGCCTCCAGAGTTTCAGTTGCGGGCGAGAACCGTGTGTGTAGAGCACGAAAGCCTAGCACGTAACTGAAACGTACAAGCCGTCCACGGTCTAAATGGAGTATACCAGGCTAGTCGTAGAGATAATGATCCACCGGCCCGAGTAGCTCGTTCTGCGAGGAGCGCCGGGGTGCGTCTCGAGATCGAGGTCTTGAATACGTGATTTTACCTCGGTCTCTCAGATTAGACAAGTGCTGTATGGAGCTATAGGATGACACGCCTAACTCTATTATAGCTATACGGATAAAGACGTATAGCCGGACAACTGTGTGTTGATACTTATGCCCATGATTGTACATTATATTCGGCGCGACTAGCGCCAGGACACTTCATTCGGCATATTCAAAACTAAACACTATATGGTCGTGAGTAATGTATTCGTTGCTAGGCGCAAGCCTTCTAAGGCTCCATAACTGGTGCTACTAGCGTCAACATAACTGGCTAGTTGTAGTAGACTTTATCCTTATGTTCCATGATTGTACTAGTATTCTCCTTTAAAGTTCAGGATAACGCACCCACCGTGAAGGGGTACCCATGTGAAACCCCTGCTGGAACTATCTTTAAGCGTTCTGCTTGACAGACCCTAGTGTCGTATCCTTAAGCTCGATTATACTCACGTCTTAGTTTACACCAGACATACTTGGCGTCAGGCTTTAAGGGGTCGCGCTGTTTTAGCTGTCCATGTAGTATTCCCTGAATAAGTGTGGGTGTGATGACGTGACTATTACCAGTATAATGAACATTTATTTAGCATGGACTAAGAAGCTCTATCCGACTAATTGTTACTCTCTCGCCGGGAACGTCTAAGTTCCGGTCACTAACTGAGCTCTATGAGTACACATCCCAGAACATCTCCAGCGGACCTAGAATACGTTCCCGATTAGTTAAGCGTAAGTTAGCAAGGGGTTTATACTATGCTCCAACCTATTAAATGACGATGCTTGGTTCCGACACAAAATACCACACCGCCGAGATGATACCTAGGGGAGAATGCCAGCTATCCTGAGGTATTCTGTGGCAGGCTACTAGTCGCGTCGGTTTCTGGTTAACAACGGGATGACAGCGAACTGTAGGATGATAGAGTTTCCGAGGGAAATTTTAGGTCTACCCCCCCGTGTTCTTGAACAAACATCGCACGTAGTTCGTAGAAACATGAACACTAGAATTTCCTAGGTTGCTCAGTGTCCACGGGTATCACGCGGTCAGGACCATCAGGAGATTGCTCGAACAGATTACGAGCCTTGCGGCAGTTGCTTGTCCAAACCACTACCCGGGACGTGAAAACGTGTGCGACCCTCTGAAATCGGTGACTGGAACCCCTGAGCGGTCAGTTTTTTATAGTATGCGGAGTGTGCCAGACTCAACTCGTAATGGAAGGACACTGAGGGTTGTATGTTTCTCCTCGGTTTGAACAAGCATGGGTGCTCAGCACAATCGAAATCACTTAGCTGGGACGGACTCTTTAAGAACAGACGACGCATCAAAACGCGCCATTACCCGACAATACAGTCCGGTCCCATGCATAATCTACCGGCATCTTCGGCTCTAAACTACATTCTTTGGATGTTAGTTTGTCATTCCAATTGTGCGGGCTTCCATACCCCGTACGAACTCCAAGAAAGCTTGATCTCAATAGACAATTGGTTCTGAATCCCAGGATCCCAATAGCGTCCAGAATTT
seq00006   GAGAACCGGTGTAAGTCTATTGTCCTAAGGTGGCCTTCCTGCATACAAGGTTCGTCTGAACTGCGTAATGAACCGTAGGCCTCAGTCAGCCCATGTGTTGCCCAATCGGCATCCATGGCTACGTACCTAATCGCCCCCCTGCTGAGCTGCTCCATGAAGTCGACTACAGAGGCCGTGGGCAGGGTCAACCATTTTACGTTCTAGAACCACGACTCATTGACGGTATACTCGCCGTGATCGACGAAATGGCAATGGCTGCACGCGGGTAATAGGCTGGCGTATCTCGAATTGATCGTAGCGTCAGCAGACCGACATCTACTACTTAGACGTCCCGCCCGCTGGGTCTCGAGCGACAATATTGCCGTTCGAAATCATAGATGACCAGCAGGTATTAGGTGATAGTACGCTATACAACCGATACTTGGCGCTTTCAACGCATGGCCCGACATCGGGACAATCGGCCAATGTTCCTGGACCAGTGGCAAACATTTTTCGTTACAGGGCGCCGATTCCCACCTCATGAAGAAACCGGAATTAACCTGGTGATAGAGTTTGGAGACTGTTCCATGCCTCCAGAGTTTCAGTTGCGGGCGAGAACCGTGTGTGTAGAGCACGAAAGCCTAGCACGTAACTGAAACGTACAAGCCGTCCACGGTCTAAATGGAGTATACCAGGCTAGTCGTAGAGATAATGATCCACCGGCCCGAGTAGCTCGTTCTGCGAGGAGCGCCGGGGTGCGTCTCGAGATCGAGGTCTTGAATACGTGATTTTACCTCGGTCTCTCAGATTAGACAAGTGCTGTATGGAGCTATAGGATGACACGCCTAACTCTATTATAGCTATACGGATAAAGACGTATAGCCGGACAACTGTGTGTTGATACTTATGCCCATGATTGTACATTATATTCGGCGCGACTAGCGCCAGGACACTTCATTCGGCATATTCAAAACTAAACACTATATGGTCGTGAGTAATGTATTCGTTGCTAGGCGCAAGCCTTCTAAGGCTCCATAACTGGTGCTACTAGCGTCAACATAACTGGCTAGTTGTAGTAGACTTTATCCTTATGTTCCATGATTGTACTAGTATTCTCCTTTAAAGTTCAGGATAACGCACCCACCGTGAAGGGGTACCCATGTGAAACCCCTGCTGGAACTATCTTTAAGCGTTCTGCTTGACAGACCCTAGTGTCGTATCCTTAAGCTCGATTATACTCACGTCTTAGTTTACACCAGACATACTTGGCGTCAGGCTTTAAGGGGTCGCGCTGTTTTAGCTGTCCATGTAGTAGTCCCTGAATAAGTGTGGGTGTGATGACGTGACTATTACCAGTATAATGAACATTTATTTAGCATGGACTAAGAAGCTCTATCCGACTAATTGTTACTCTCTCGCCGGGAACGTCTAAGTTCCGGTCACTAACTGAGCTCTATGAGTACACATCCCAGAACATCTCCAGCGGACCTAGAATACGTTCCCGATTAGTTAAGCGTAAGTTAGCAAGGGGTTTATACTATGCTCCAACCTATTAAATGACGATGCTTGGTTCCGACACAAAATACCACACCGCCGAGATGATACCTAGGGGAGAATGCCAGCTATCCTGAGGTATTCTGTGGCAGGCTACTAGTCGCGTCGGTTTCTGGTTAACAACGGGATGACAGCGAACTGTAGGATGATAGAGTTTCCGAGGGAAATTTTAGGTCTACCCCCCCGTGTTCTTGAACAAACATCGCACGTAGTTCGTAGAAACATGAACACTAGAATTTCCTAGGTTGCTCAGTGTCCACGGGTATCACGCGGTCAGGACCATCAGGAGATTGCTCGAACAGATTACGAGCCTTGCGGCAGTTGCTTGTCCAAACCACTACCCGGGACGTGAAAACGTGTGCGACCCTCTGAAATCGGTGACTGGAACCCCTGAGCGGTCAGTTTTTTATAGTATGCGGAGTGTGCCAGACTCAACTCGTAATGGAAGGACACTGAGGGTTGTATGTTTCTCCTCGGTTTGAACAAGCATGGGTGCTCAGCACAATCGAAATCACTTAGCTGGGACGGACTCTTTAAGAACAGACGACGCATCAAAACGCGCCATTACCCGACAATACAGTCCGGTCCCATGCATAATCTACCGGCATCTTCGGCTCTAAACTACATTCTTTGGATGTTAGTTTGTCATTCCAATTGTGCGGGCTTCCATACCCCGTACGAACTCCAAGAAAGCTTGATCTCAATAGACAATTGGTTCTGAATCCCAGGATCCCAATAGCGTCCAGAATTT
seq00007   GAGAACCGGTGTAAGTCTATTGTCCTAAGGTGGCCTTCCTGCATACAAGGTTCGTCTGAACTGCGTAATGAACCGTAGGCCTCAGTCAGCCCATGTGTTGCCCAATCGGCATCCATGGCTACGTACCTAATCGCCCCCCTGCTGAGCTGCTCCATGAAGTCGACTACAGAGGCCGTGGGCAGGGTCAACCATTTTACGTTCTAGAACCACGACTCATTGACGGTATACTCGCCGTGATCGACGAAATGGCAATGGCTGCACGCGGGTAATAGGCTGGCGTATCTCGAATTGATCGTAGCGTCAGCAGACCGACATCTACTACTTAGACGTCCCGCCCGCTGGGTCTCGAGCGACAATATTGCCGTTCGAAATCATAGATGACCAGCAGGTATTAGGTGATAGTACGCTATACAACCGATACTTGGCGCTTTCAACGCATGGCCCGACATCGGGACAATCGGCCAATGTTCCTGGACCAGTGGCAAACATTTTTCGTTACAGGGCGCCGATTCCCACCTCATGAAGAAACCGGAATTAACCTGGTGATAGAGTTTGGAGACTGTTCCATGCCTCCAGAGTTTCAGTTGCGGGCGAGAACCGTGTGTGTAGAGCACGAAAGCCTAGCACGTAACTGAAACGTACAAGCCGTCCACGGTCTAAATGGAGTATACCAGGCTAGTCGTAGAGATAATGATCCACCGGCCCGAGTAGCTCGTTCTGCGAGGAGCGCCGGGGTGCGTCTCGAGATCGAGGTCTTGAATACGTGATTTTACCTCGGTCTCTCAGATTAGACAAGTGCTGTATGGAGCTATAGGATGACACGCCTAACTCTATTATAGCTATACGGATAAAGACGTATAGCCGGACAACTGTGTGTTGATACTTATGCCCATGATTGTACATTATATTCGGCGCGACTAGCGCCAGGACACTTCATTCGGCATATTCAAAACTAAACACTATATGGTCGTGAGTAATGTATTCGTTGCTAGGCGCAAGCCTTCTAAGGCTCCATAACTGGTGCTACTAGCGTCAACATAACTGGCTAGTTGTAGTAGACTTTATCCTTATGTTCCATGATTGTACTAGTATTCTCCTTTAAAGTTCAGGATAACGCACCCACCGTGAAGGGGTACCCATGTGAAACCCCTGCTGGAACTATCTTTAAGCGTTCTGCTTGACAGACCCTAGTGTCGTATCCTTAAGCTCGATTATACTCACGTCTTAGTTTACACCAGACATACTTGGCGTCAGGCTTTAAGGGGTCGCGCTGTTTTAGCTGTCCATGTAGTAGTCCCTGAATAAGTGTGGGTGTGATGACGTGACTATTACCAGTATAATGAACATTTATTTAGCATGGACTAAGAAGCTCTATCCGACTAATTGTTACTCTCTCGCCGGGAACGTCTAAGTTCCGGTCACTAACTGAGCTCTATGAGTACACATCCCAGAACATCTCCAGCGGACCTAGAATACGTTCCCGATTAGTTAAGCGTAAGTTAGCAAGGGGTTTATACTATGCTCCAACCTATTAAATGACGATGCTTGGTTCCGACACAAAATACCACACCGCCGAGATGATACCTAGGGGAGAATGCCAGCTATCCTGAGGTATTCTGTGGCAGGCTACTAGTCGCGTCGGTTTCTGGTTAACAACGGGATGACAGCGAACTGTAGGATGATAGAGTTTCCGAGGGAAATTTTAGGTCTACCCCCCCGTGTTCTTGAACAAACATCGCACGTAGTTCGTAGAAACATGAACACTAGAATTTCCTAGGTTGCTCAGTGTCCACGGGTATCACGCGGTCAGGACCATCAGGAGATTGCTCGAACAGATTACGAGCCTTGCGGCAGTTGCTTGTCCAAACCACTACCCGGGACGTGAAAACGTGTGCGACCCTCTGAAATCGGTGACTGGAACCCCTGAGCGGTCAGTTTTTTATAGTATGCGGAGTGTGCCAGACTCAACTCGTAATGGAAGGACACTGAGGGTTGTATGTTTCTCCTCGGTTTGAACAAGCATGGGTGCTCAGCACAATCGAAATCACTTAGCTGGGACGGACTCTTTAAGAACAGACGACGCATCAAAACGCGCCATTACCCGACAATACAGTCCGGTCCCATGCATAATCTACCGGCATCTTCGGCTCTAAACTACATTCTTTGGATGTTAGTTTGTCATTCCAATTGTGCGGGCTTCCATACCCCGTACGAACTCCAAGAAAGCTTGATCTCAATAGACAATTGGTTCTGAATCCCAGGATCCCAATAGCGTCCAGAATTT
seq00008   GAGAACCGGTGTAAGTCTATTGTCCTAAGGTGGCCTTCCTGCATACAAGGTTCGTCTGAACTGCGTAATGAACCGTAGGCCTCAGTCAGCCCATGTGTTGCCCAATCGGCATCCATGGCTACGTACCTAATCGCCCCCCTGCTGAGCTGCTCCATGAAGTCGACTATAGAGGCCGTGGGCAGGGTCAACCATTTTACGTTCTAGAACCACGACTCATTGACGGTATACTCGCCGTGATCGACGAAATGGCAATGGCTGCACGCGGGTAATAGGCTGGCGTATCTCGAATTGATCGTAGCGTCAGCAGACCGACATCTACTACTTAGACGTCCCGCCCGCTGGGTCTCGAGCGACAATATTGCCGTTCGAAATCATAGATGACCAGCAGGTATTAGGTGATAGTACGCTATACAACCGATACTTGGCGCTTTCAACGCATGGCCCGACATCGGGACAATCGGCCAATGTTCCTGGACCAGTGGCAAACATTTTTCGTTACAGGGCGCCGATTCCCACCTCATGAAGAAACCGGAATTAACCTGGTGATAGAGTTTGGAGACTGTTCCATGCCTCCAGAGTTTCAGTTGCGGGCGAGAACCGTGTGTGTAGAGCACGAAAGCCTAGCACGTAACTGAAACGTACAAGCCGTCCACGGTCTAAATGGAGTATACCAGGCTAGTCGTAGAGATAATGATCCACCGGCCCGAGTAGCTCGTTCTGCGAGGAGCGCCGGGGTGCGTCTCGAGATCGAGGTCTTGAATACGTGATTTTACCTCGGTCTCTCAGATTAGACAAGTGCTGTATGGAGCTATAGGATGACACGCCTAACTCTATTATAGCTATACGGATAAAGACGTATAGCCGGACAACTGTGTGTTGATACTTATGCCCATGATTGTACATTATATTCGGCGCGACTAGCGCCAGGACACTTCATTCGGCATATTCAAAACTAAACACTATATGGTCGTGAGTAATGTATTCGTTGCTAGGCGCAAGCCTTCTAAGGCTCCATAACTGGTGCTACTAGCGTCAACATAACTGGCTAGTTGTAGTAGACTTTATCCTTATGTTCCATGATTGTACTAGTATTCTCCTTTAAAGTTCAGGATAACGCACCCACCGTGAAGGGGTACCCATGTGAAACCCCTGCTGGAACTATCTTTAAGCGTTCTGCTTGACAGACCCTAGTGTCGTATCCTTAAGCTCGATTATACTCACGTCTTAGTTTACACCAGACATACTTGGCGTCAGGCTTTAAGGGGTCGCGCTGTTTTAGCTGTCCATGTAGTAGTCCCTGAATAAGTGTGGGTGTGATGACGTGACTATTACCAGTATAATGAACATTTATTTAGCATGGACTAAGAAGCTCTATCCGACTAATTGTTACTCTCTCGCCGGGAACGTCTAAGTTCCGGTCACTAACTGAGCTCTATGAGTACACATCCCAGAACATCTCCAGCGGACCTAGAATACGTTCCCGATTAGTTAAGCGTAAGTTAGCAAGGGGTTTATACTATGCTCCAACCTATTAAATGACGATGCTTGGTTCCGACACAAAATACCACACCGCCGAGATGATACCTAGGGGAGAATGCCAGCTATCCTGAGGTATTCTGTGGCAGGCTACTAGTCGCGTCGGTTTCTGGTTAACAACGGGATGACAGCGAACTGTAGGATGATAGAGTTTCCGAGGGAAATTTTAGGTCTACCCCCCCGTGTTCTTGAACAAACATCGCACGTAGTTCGTAGAAACATGAACACTAGAATTTCCTAGGTTGCTCAGTGTCCACGGGTATCACGCGGTCAGGACCATCAGGAGATTGCTCGAACAGATTACGAGCCTTGCGGCAGTTGCTTGTCCAAACCACTACCCGGGACGTGAAAACGTGTGCGACCCTCTGAAATCGGTGACTGGAACCCCTGAGCGGTCAGTTTTTTATAGTATGCGGAGTGTGCCAGACTCAACTCGTAATGGAAGGACACTGAGGGTTGTATGTTTCTCCTCGGTTTGAACAAGCATGGGTGCTCAGCACAATCGAAATCACTTAGCTGGGACGGACTCTTTAAGAACAGACGACGCATCAAAACGCGCCATTACCCGACAATACAGTCCGGTCCCATGCATAATCTACCGGCATCTTCGGCTCTAAACTACATTCTTTGGATGTTAGTTTGTCATTCCAATTGTGCGGGCTTCCATACCCCGTACGAACTCCAAGAAAGCTTGATCTCAATAGACAATTGGTTCTGAATCCCAGGATCCCAATAGCGTCCAGAATTT
seq00009   GAGAACCGGTGTAAGTCTATTGTCCTAAGGTGGCCTTCCTGCATACAAGGTTCGTCTGAACTGCGTAATGAACCGTAGGCCTCAGTCAGCCCATGTGTTGCCCAATCGGCATCCATGGCTACGTACCTAATCGCCCCCCTGCTGAGCTGCTCCATGAAGTCGACTACAGAGGCCGTGGGCAGGGTCAACCATTTTACGTTCTAGAACCACGACTCATTGACGGTATACTCGCCGTGATCGACGAAATGGCAATGGCTGCACGCGGGTAATAGGCTGGCGTATCTCGAATTGATCGTAGCGTCAGCAGACCGACATCTACTACTTAGACGTCCCGCCCGCTGGGTCTCGAGCGACAATATTGCCGTTCGAAATCATAGATGACCAGCAGGTATTAGGTGATAGTACGCTATACAACCGATACTTGGCGCTTTCAACGCATGGCCCGACATCGGGACAATCGGCCAATGTTCCTGGACCAGTGGCAAACATTTTTCGTTACAGGGCGCCGATTCCCACCTCATGAAGAAACCGGAATTAACCTGGTGATAGAGTTTGGAGACTGTTCCATGCCTCCAGAGTTTCAGTTGCGGGCGAGAACCGTGTGTGTAGAGCACGAAAGCCTAGCACGTAACTGAAACGTACAAGCCGTCCACGGTCTAAATGGAGTATACCAGGCTAGTCGTAGAGATAATGATCCACCGGCCCGAGTAGCTCGTTCTGCGAGGAGCGCCGGGGTGCGTCTCGAGATCGAGGTCTTGAATACGTGATTTTACCTCGGTCTCTCAGATTAGACAAGTGCTGTATGGAGCTATAGGATGACACGCCTAACTCTATTATAGCTATACGGATAAAGACGTATAGCCGGACAACTGTGTGTTGATACTTATGCCCATGATTGTACATTATATTCGGCGCGACTAGCGCCAGGACACTTCATTCGGCATATTCAAAACTAAACACTATATGGTCGTGAGTAATGTATTCGCTGCTAGGCGCAAGCCTTCTAAGGCTCCATAACTGGTGCTACTAGCGTCAACATAACTGGCTAGTTGTAGTAGACTTTATCCTTATGTTCCATGATTGTACTAGTATTCTCCTTTAAAGTTCAGGATAACGCACCCACCGTGAAGGGGTACCCATGTGAAACCCCTGCTGGAACTATCTTTAAGCGTTCTGCTTGACAGACCCTAGTGTCGTATCCTTAAGCTCGATTATACTCACGTCTTAGTTTACACCAGACATACTTGGCGTCAGGCTTTAAGGGGTCGCGCTGTTTTAGCTGTCCATGTAGTAGTCCCTGAATAAGTGTGGGTGTGATGACGTGACTATTACCAGTATAATGAACATTTATTTAGCATGGACTAAGAAGCTCTATCCGACTAATTGTTACTCTCTCGCCGGGAACGTCTAAGTTCCGGTCACTAACTGAGCTCTATGAGTACACATCCCAGAACATCTCCAGCGGACCTAGAATACGTTCCCGATTAGTTAAGCGTAAGTTAGCAAGGGGTTTATACTATGCTCCAACCTATTAAATGACGATGCTTGGTTCCGACACAAAATACCACACCGCCGAGATGATACCTAGGGGAGAATGCCAGCTATCCTGAGGTATTCTGTGGCAGGCTACTAGTCGCGTCGGTTTCTGGTTAACAACGGGATGACAGCGAACTGTAGGATGATAGAGTTTCCGAGGGAAATTTTAGGTCTACCCCCCCGTGTTCTTGAACAAACATCGCACGTAGTTCGTAGAAACATGAACACTAGAATTTCCTAGGTTGCTCAGTGTCCACGGGTATCACGCGGTCAGGACCATCAGGAGATTGCTCGAACAGATTACGAGCCTTGCGGCAGTTGCTTGTCCAAACCACTACCCGGGACGTGAAAACGTGTGCGACCCTCTGAAATCGGTGACTGGAACCCCTGAGCGGTCAGTTTTTTATAGTATGCGGAGTGTGCCAGACTCAACTCGTAATGGAAGGACACTGAGGGTTGTATGTTTCTCCTCGGTTTGAACAAGCATGGGTGCTCAGCACAATCGAAATCACTTAGCTGGGACGGACTCTTTAAGAACAGACGACGCATCAAAACGCGCCATTACCCGACAATACAGTCCGGTCCCATGCATAATCTACCGGCATCTTCGGCTCTAAACTACATTCTTTGGATGTTAGTTTGTCATTCCAATTGTGCGGGCTTCCATACCCCGTACGAACTCCAAGAAAGCTTGATCTCAATAGACAATTGGTTCTGAATCCCAGGATCCCAATAGCGTCCAGAATTT
seq00010   GAGAACCGGTGTAAGTCTATTGTCCTAAGGTGGCCTTCCTGCATACAAGGTTCGTCTGAACTGCGTAATGAACCGTAGGCCTCAGTCAGCCCATGTGTTGCCCAATCGGCATCCATGGCTACGTACCTAATCGCCCCCCTGCTGAGCTGCTCCATGAAGTCGACTACAGAGGCCGTGGGCAGGGTCAACCATTTTACGTTCTAGAACCACGACTCATTGACGGTATACTCGCCGTGATCGACGAAATGGCAATGGCTGCACGCGGGTAATAGGCTGGCGTATCTCGAATTGATCGTAGCGTCAGCAGACCGACATCTACTACTTAGACGTCCCGCCCGCTGGGTCTCGAGCGACAATATTGCCGTTCGAAATCATAGATGACCAGCAGGTATTAGGTGATAGTACGCTATACAACCGATACTTGGCGCTTTCAACGCATGGCCCGACATCGGGACAATCGGCCAATGTTCCTGGACCAGTGGCAAACATTTTTCGTTACAGGGCGCCGATTCCCACCTCATGAAGAAACCGGAATTAACCTGGTGATAGAGTTTGGAGACTGTTCCATGCCTCCAGAGTTTCAGTTGCGGGCGAGAACCGTGTGTGTAGAGCACGAAAGCCTAGCACGTAACTGAAACGTACAAGCCGTCCACGGTCTAAATGGAGTATACCAGGCTAGTCGTAGAGATAATGATCCACCGGCCCGAGTAGCTCGTTCTGCGAGGAGCGCCGGGGTGCGTCTCGAGATCGAGGTCTTGAATACGTGATTTTACCTCGGTCTCTCAGATTAGACAAGTGCTGTATGGAGCTATAGGATGACACGCCTAACTCTATTATAGCTATACGGATAAAGACGTATAGCCGGACAACTGTGTGTTGATACTTATGCCCATGATTGTACATTATATTCGGCGCGACTAGCGCCAGGACACTTCATTCGGCATATTCAAAACTAAACACTATATGGTCGTGAGTAATGTATTCGTTGCTAGGCGCAAGCCTTCTAAGGCTCCATAACTGGTGCTACTAGCGTCAACATAACTGGCTAGTTGTAGTAGACTTTATCCTTATGTTCCATGATTGTACTAGTATTCTCCTTTAAAGTTCAGGATAACGCACCCACCGTGAAGGGGTACCCATGTGAAACCCCTGCTGGAACTATCTTTAAGCGTTCTGCTTGACAGACCCTAGTGTCGTATCCTTAAGCTCGATTATACTCACGTCTTAGTTTACACCAGACATACTTGGCGTCAGGCTTTAAGGGGTCGCGCTGTTTTAGCTGTCCATGTAGTAGTCCCTGAATAAGTGTGGGTGTGATGACGTGACTATTACCAGTATAATGAACATTTATTTAGCATGGACTAAGAAGCTCTATCCGACTAATTGTTACTCTCTCGCCGGGAACGTCTAAGTTCCGGTCACTAACTGAGCTCTATGAGTACACATCCCAGAACATCTCCAGCGGACCTAGAATACGTTCCCGATTAGTTAAGCGTAAGTTAGCAAGGGGTTTATACTATGCTCCAACCTATTAAATGACGATGCTTGGTTCCGACACAAAATACCACACCGCCGAGATGATACCTAGGGGAGAATGCCAGCTATCCTGAGGTATTCTGTGGCAGGCTACTAGTCGCGTCGGTTTCTGGTTAACAACGGGATGACAGCGAACTGTAGGATGATAGAGTTTCCGAGGGAAATTTTAGGTCTACCCCCCCGTGTTCTTGAACAAACATCGCACGTAGTTCGTAGAAACATGAACACTAGAATTTCCTAGGTTGCTCAGTGTCCACGGGTATCACGCGGTCAGGACCATCAGGAGATTGCTCGAACAGATTACGAGCCTTGCGGCAGTTGCTTGTCCAAACCACTACCCGGGACGTGAAAACGTGTGCGACCCTCTGAAATCGGTGACTGGAACCCCTGAGCGGTCAGTTTTTTATAGTATGCGGAGTGTGCCAGACTCAACTCGTAATGGAAGGACACTGAGGGTTGTATGTTTCTCCTCGGTTTGAACAAGCATGGGTGCTCAGCACAATCGAAATCACTTAGCTGGGACGGACTCTTTAAGAACAGACGACGCATCAAAACGCGCCATTACCCGACAATACAGTCCGGTCCCATGCATAATCTACCGGCATCTTCGGCTCTAAACTACATTCTTTGGATGTTAGTTTGTCATTCCAATTGTGCGGGCTTCCATACCCCGTACGAACTCCAAGAAAGCTTGATCTCAATAGACAATTGGTTCTGAATCCCAGGATCCCAATAGCGTCCAGAATTT
seq00011   GAGAACCGGTGTAAGTCTATTGTCCTAAGGTGGCCTTCCTGCATACAAGGTTCGTCTGAACTGCGTAATGAACCGTAGGCCTCAGTCAGCCCATGTGTTGCCCAATCGGCATCCATGGCTACGTACCTAATCGCCCCCCTGCTGAGCTGCTCCATGAAGTCGACTACAGAGGCCGTGGGCAGGGTCAACCATTTTACGTTCTAGAACCACGACTCATTGACGGTATACTCGCCGTGATCGACGAAATGGCAATGGCTGCACGCGGGTAATAGGCTGGCGTATCTCGAATTGATCGTAGCGTCAGCAGACCGACATCTACTACTTAGACGTCCCGCCCGCTGGGTCTCGAGCGACAATATTGCCGTTCGAAATCATAGATGACCAGCAGGTATTAGGTGATAGTACGCTATACAACCGATACTTGGCGCTTTCAACGCATGGCCCGACATCGGGACAATCGGCCAATGTTCCTGGACCAGTGGCAAACATTTTTCGTTACAGGGCGCCGATTCCCACCTCATGAAGAAACCGGAATTAACCTGGTGATAGAGTTTGGAGACTGTTCCATGCCTCCAGAGTTTCAGTTGCGGGCGAGAACCGTGTGTGTAGAGCACGAAAGCCTAGCACGTAACTGAAACGTACAAGCCGTCCACGGTCTAAATGGAGTATACCAGGCTAGTCGTAGAGATAATGATCCACCGGCCCGAGTAGCTCGTTCTGCGAGGAGCGCCGGGGTGCGTCTCGAGATCGAGGTCTTGAATACGTGATTTTACCTCGGTCTCTCAGATTAGACAAGTGCTGTATGGAGCTATAGGATGACACGCCTAACTCTATTATAGCTATACGGATAAAGACGTATAGCCGGACAACTGTGTGTTGATACTTATGCCCATGATTGTACATTATATTCGGCGCGACTAGCGCCAGGACACTTCATTCGGCATATTCAAAACTAAACACTATATGGTCGTGAGTAATGTATTCGTTGCTAGGCGCAAGCCTTCTAAGGCTCCATAACTGGTGCTACTAGCGTCAACATAACTGGCTAGTTGTAGTAGACTTTATCCTTATGTTCCATGATTGTACTAGTATTCTCCTTTAAAGTTCAGGATAACGCACCCACCGTGAAGGGGTACCCATGTGAAACCCCTGCTGGAACTATCTTTAAGCGTTCTGCTTGACAGACCCTAGTGTCGTATCCTTAAGCTCGATTATACTCACGTCTTAGTTTACACCAGACATACTTGGCGTCAGGCTTTAAGGGGTCGCGCTGTTTTAGCTGTCCATGTAGTAGTCCCTGAATAAGTGTGGGTGTGATGACGTGACTATTACCAGTATAATGAACATTTATTTAGCATGGACTAAGAAGCTCTATCCGACTAATTGTTACTCTCTCGCCGGGAACGTCTAAGTTCCGGTCACTAACTGAGCTCTATGAGTACACATCCCAGAACATCTCCAGCGGACCTAGAATACGTTCCCGATTAGTTAAGCGTAAGTTAGCAAGGGGTTTATACTATGCTCCAACCTATTAAATGACGATGCTTGGTTCCGACACAAAATACCACACCGCCGAGATGATACCTAGGGGAGAATGCCAGCTATCCTGAGGTATTCTGTGGCAGGCTACTAGTCGCGTCGGTTTCTGGTTAACAACGGGATGACAGCGAACTGTAGGATGATAGAGTTTCCGAGGGAAATTTTAGGTCTACCCCCCCGTGTTCTTGAACAAACATCGCACGTAGTTCGTAGAAACATGAACACTAGAATTTCCTAGGTTGCTCAGTGTCCACGGGTATCACGCGGTCAGGACCATCAGGAGATTGCTCGAACAGATTACGAGCCTTGCGGCAGTTGCTTGTCCAAACCACTACCCGGGACGTGAAAACGTGTGCGACCCTCTGAAATCGGTGACTGGAACCCCTGAGCGGTCAGTTTTTTATAGTATGCGGAGTGTGCCAGACTCAACTCGTAATGGAAGGACACTGAGGGTTGTATGTTTCTCCTCGGTTTGAACAAGCATGGGTGCTCAGCACAATCGAAATCACTTAGCTGGGACGGACTCTTTAAGAACAGACGACGCATCAAAACGCGCCATTACCCGACAATACAGTCCGGTCCCATGCATAATCTACCGGCATCTTCGGCTCTAAACTACATTCTTTGGATGTTAGTTTGTCATTCCAATTGTGCGGGCTTCCATACCCCGTACGAACTCCAAGAAAGCTTGATCTCAATAGACAATTGGTTCTGAATCCCAGGATCCCAATAGCGTCCAGAATTT
seq00012   GAGAACCGGTGTAAGTCTATTGTCCTAAGGTGGCCTTCCTGCATACAAGGTTCGTCTGAACTGCGTAATGAACCGTAGGCCTCAGTCAGCCCATGTGTTGCCCAATCGGCATCCATGGCTACGTACCTAATCGCCCCCCTGCTGAGCTGCTCCATGAAGTCGACTACAGAGGCCGTGGGCAGGGTCAACCATTTTACGTTCTAGAACCACGACTCATTGACGGTATACTCGCCGTGATCGACGAAATGGCAATGGCTGCACGCGGGTAATAGGCTGGCGTATCTCGAATTGATCGTAGCGTCAGCAGACCGACATCTACTACTTAGACGTCCCGCCCGCTGGGTCTCGAGCGACAATATTGCCGTTCGAAATCATAGATGACCAGCAGGTATTAGGTGATAGTACGCTATACAACCGATACTTGGCGCTTTCAACGCATGGCCCGACATCGGGACAATCGGCCAATGTTCCTGGACCAGTGGCAAACATTTTTCGTTACAGGGCGCCGATTCCCACCTCATGAAGAAACCGGAATTAACCTGGTGATAGAGTTTGGAGACTGTTCCATGCCTCCAGAGTTTCAGTTGCGGGCGAGAACCGTGTGTGTAGAGCACGAAAGCCTAGCACGTAACTGAAACGTACAAGCCGTCCACGGTCTAAATGGAGTATACCAGGCTAGTCGTAGAGATAATGATCCACCGGCCCGAGTAGCTCGTTCTGCGAGGAGCGCCGGGGTGCGTCTCGAGATCGAGGTCTTGAATACGTGATTTTACCTCGGTCTCTCAGATTAGACAAGTGCTGTATGGAGCTATAGGATGACACGCCTAACTCTATTATAGCTATACGGATAAAGACGTATAGCCGGACAACTGTGTGTTGATACTTATGCCCATGATTGTACATTATATTCGGCGCGACTAGCGCCAGGACACTTCATTCGGCATATTCAAAACTAAACACTATATGGTCGTGAGTAATGTATTCGTTGCTAGGCGCAAGCCTTCTAAGGCTCCATAACTGGTGCTACTAGCGTCAACATAACTGGCTAGTTGTAGTAGACTTTATCCTTATGTTCCATGATTGTACTAGTATTCTCCTTTAAAGTTCAGGATAACGCACCCACCGTGAAGGGGTACCCATGTGAAACCCCTGCTGGAACTATCTTTAAGCGTTCTGCTTGACAGACCCTAGTGTCGTATCCTTAAGCTCGATTATACTCACGTCTTAGTTTACACCAGACATACTTGGCGTCAGGCTTTAAGGGGTCGCGCTGTTTTAGCTGTCCATGTAGTAGTCCCTGAATAAGTGTGGGTGTGATGACGTGACTATTACCAGTATAATGAACATTTATTTAGCATGGACTAAGAAGCTCTATCCGACTAATTGTTACTCTCTCGCCGGGAACGTCTAAGTTCCGGTCACTAACTGAGCTCTATGAGTACACATCCCAGAACATCTCCAGCGGACCTAGAATACGTTCCCGATTAGTTAAGCGTAAGTTAGCAAGGGGTTTATACTATGCTCCAACCTATTAAATGACGATGCTTGGTTCCGACACAAAATACCACACCGCCGAGATGATACCTAGGGGAGAATGCCAGCTATCCTGAGGTATTCTGTGGCAGGCTACTAGTCGCGTCGGTTTCTGGTTAACAACGGGATGACAGCGAACTGTAGGATGATAGAGTTTCCGAGGGAAATTTTAGGTCTACCCCCCCGTGTTCTTGAACAAACATCGCACGTAGTTCGTAGAAACATGAACACTAGAATTTCCTAGGTTGCTCAGTGTCCACGGGTATCACGCGGTCAGGACCATCAGGAGATTGCTCGAACAGATTACGAGCCTTGCGGCAGTTGCTTGTCCAAACCACTACCCGGGACGTGAAAACGTGTGCGACCCTCTGAAATCGGTGACTGGAACCCCTGAGCGGTCAGTTTTTTATAGTATGCGGAGTGTGCCAGACTCAACTCGTAATGGAAGGACACTGAGGGTTGTATGTTTCTCCTCGGTTTGAACAAGCATGGGTGCTCAGCACAATCGAAATCACTTAGCTGGGACGGACTCTTTAAGAACAGACGACGCATCAAAACGCGCCATTACCCGACAATACAGTCCGGTCCCATGCATAATCTACCGGCATCTTCGGCTCTAAACTACATTCTTTGGATGTTAGTTTGTCATTCCAATTGTGCGGGCTTCCATACCCCGTACGAACTCCAAGAAAGCTTGATCTCAATAGACAATTGGTTCTGAATCCCAGGATCCCAATAGCGTCCAGAATTT
seq00013   GAGAACCGGTGTAAGTCTATTGTCCTAAGGTGGCCTTCCTGCATACAAGGTTCGTCTGAACTGCGTAATGAACCGTAGGCCTCAGTCAGCCCATGTGTTGCCCAATCGGCATCCATGGCTACGTACCTAATCGCCCCCCTGCTGAGCTGCTCCATGAAGTCGACTACAGAGGCCGTGGGCAGGGTCAACCATTTTACGTTCTAGAACCACGACTCATTGACGGTATACTCGCCGTGATCGACGAAATGGCAATGGCTGCACGCGGGTAATAGGCTGGCGTATCTCGAATTGATCGTAGCGTCAGCAGACCGACATCTACTACTTAGACGTCCCGCCCGCTGGGTCTCGAGCGACAATATTGCCGTTCGAAATCATAGATGACCAGCAGGTATTAGGTGATAGTACGCTATACAACCGATACTTGGCGCTTTCAACGCATGGCCCGACATCGGGACAATCGGCCAATGTTCCTGGACCAGTGGCAAACATTTTTCGTTACAGGGCGCCGATTCCCACCTCATGAAGAAACCGGAATTAACCTGGTGATAGAGTTTGGAGACTGTTCCATGCCTCCAGAGTTTCAGTTGCGGGCGAGAACCGTGTGTGTAGAGCACGAAAGCCTAGCACGTAACTGAAACGTACAAGCCGTCCACGGTCTAAATGGAGTATACCAGGCTAGTCGTAGAGATAATGATCCACCGGCCCGAGTAGCTCGTTCTGCGAGGAGCGCCGGGGTGCGTCTCGAGATCGAGGTCTTGAATACGTGATTTTACCTCGGTCTCTCAGATTAGACAAGTGCTGTATGGAGCTATAGGATGACACGCCTAACTCTATTATAGCTATACGGATAAAGACGTATAGCCGGACAACTGTGTGTTGATACTTATGCCCATGATTGTACATTATATTCGGCGCGACTAGCGCCAGGACACTTCATTCGGCATATTCAAAACTAAACACTATATGGTCGTGAGTAATGTATTCGCTGCTAGGCGCAAGCCTTCTAAGGCTCCATAACTGGTGCTACTAGCGTCAACATAACTGGCTAGTTGTAGTAGACTTTATCCTTATGTTCCATGATTGTACTAGTATTCTCCTTTAAAGTTCAGGATAACGCACCCACCGTGAAGGGGTACCCATGTGAAACCCCTGCTGGAACTATCTTTAAGCGTTCTGCTTGACAGACCCTAGTGTCGTATCCTTAAGCTCGATTATACTCACGTCTTAGTTTACACCAGACATACTTGGCGTCAGGCTTTAAGGGGTCGCGCTGTTTTAGCTGTCCATGTAGTAGTCCCTGAATAAGTGTGGGTGTGATGACGTGACTATTACCAGTATAATGAACATTTATTTAGCATGGACTAAGAAGCTCTATCCGACTAATTGTTACTCTCTCGCCGGGAACGTCTAAGTTCCGGTCACTAACTGAGCTCTATGAGTACACATCCCAGAACATCTCCAGCGGACCTAGAATACGTTCCCGATTAGTTAAGCGTAAGTTAGCAAGGGGTTTATACTATGCTCCAACCTATTAAATGACGATGCTTGGTTCCGACACAAAATACCACACCGCCGAGATGATACCTAGGGGAGAATGCCAGCTATCCTGAGGTATTCTGTGGCAGGCTACTAGTCGCGTCGGTTTCTGGTTAACAACGGGATGACAGCGAACTGTAGGATGATAGAGTTTCCGAGGGAAATTTTAGGTCTACCCCCCCGTGTTCTTGAACAAACATCGCACGTAGTTCGTAGAAACATGAACACTAGAATTTCCTAGGTTGCTCAGTGTCCACGGGTATCACGCGGTCAGGACCATCAGGAGATTGCTCGAACAGATTACGAGCCTTGCGGCAGTTGCTTGTCCAAACCACTACCCGGGACGTGAAAACGTGTGCGACCCTCTGAAATCGGTGACTGGAACCCCTGAGCGGTCAGTTTTTTATAGTATGCGGAGTGTGCCAGACTCAACTCGTAATGGAAGGACACTGAGGGTTGTATGTTTCTCCTCGGTTTGAACAAGCATGGGTGCTCAGCACAATCGAAATCACTTAGCTGGGACGGACTCTTTAAGAACAGACGACGCATCAAAACGCGCCATTACCCGACAATACAGTCCGGTCCCATGCATAATCTACCGGCATCTTCGGCTCTAAACTACATTCTTTGGATGTTAGTTTGTCATTCCAATTGTGCGGGCTTCCATACCCCGTACGAACTCCAAGAAAGCTTGATCTCAATAGACAATTGGTTCTGAATCCCAGGATCCCAATAGCGTCCAGAATTT
seq00014   GAGAACCGGTGTAAGTCTATTGTCCTAAGGTGGCCTTCCTGCATACAAGGTTCGTCTGAACTGCGTAATGAACCGTAGGCCTCAGTCAGCCCATGTGTTGCCCAATCGGCATCCATGGCTACGTACCTAATCGCCCCCCTGCTGAGCTGCTCCATGAAGTCGACTACAGAGGCCGTGGGCAGGGTCAACCATTTTACGTTCTAGAACCACGACTCATTGACGGTATACTCGCCGTGATCGACGAAATGGCAATGGCTGCACGCGGGTAATAGGCTGGCGTATCTCGAATTGATCGTAGCGTCAGCAGACCGACATCTACTACTTAGACGTCCCGCCCGCTGGGTCTCGAGCGACAATATTGCCGTTCGAAATCATAGATGACCAGCAGGTATTAGGTGATAGTACGCTATACAACCGATACTTGGCGCTTTCAACGCATGGCCCGACATCGGGACAATCGGCCAATGTTCCTGGACCAGTGGCAAACATTTTTCGTTACAGGGCGCCGATTCCCACCTCATGAAGAAACCGGAATTAACCTGGTGATAGAGTTTGGAGACTGTTCCATGCCTCCAGAGTTTCAGTTGCGGGCGAGAACCGTGTGTGTAGAGCACGAAAGCCTAGCACGTAACTGAAACGTACAAGCCGTCCACGGTCTAAATGGAGTATACCAGGCTAGTCGTAGAGATAATGATCCACCGGCCCGAGTAGCTCGTTCTGCGAGGAGCGCCGGGGTGCGTCTCGAGATCGAGGTCTTGAATACGTGATTTTACCTCGGTCTCTCAGATTAGACAAGTGCTGTATGGAGCTATAGGATGACACGCCTAACTCTATTATAGCTATACGGATAAAGACGTATAGCCGGACAACTGTGTGTTGATACTTATGCCCATGATTGTACATTATATTCGGCGCGACTAGCGCCAGGACACTTCATTCGGCATATTCAAAACTAAACACTATATGGTCGTGAGTAATGTATTCGCTGCTAGGCGCAAGCCTTCTAAGGCTCCATAACTGGTGCTACTAGCGTCAACATAACTGGCTAGTTGTAGTAGACTTTATCCTTATGTTCCATGATTGTACTAGTATTCTCCTTTAAAGTTCAGGATAACGCACCCACCGTGAAGGGGTACCCATGTGAAACCCCTGCTGGAACTATCTTTAAGCGTTCTGCTTGACAGACCCTAGTGTCGTATCCTTAAGCTCGATTATACTCACGTCTTAGTTTACACCAGACATACTTGGCGTCAGGCTTTAAGGGGTCGCGCTGTTTTAGCTGTCCATGTAGTAGTCCCTGAATAAGTGTGGGTGTGATGACGTGACTATTACCAGTATAATGAACATTTATTTAGCATGGACTAAGAAGCTCTATCCGACTAATTGTTACTCTCTCGCCGGGAACGTCTAAGTTCCGGTCACTAACTGAGCTCTATGAGTACACATCCCAGAACATCTCCAGCGGACCTAGAATACGTTCCCGATTAGTTAAGCGTAAGTTAGCAAGGGGTTTATACTATGCTCCAACCTATTAAATGACGATGCTTGGTTCCGACACAAAATACCACACCGCCGAGATGATACCTAGGGGAGAATGCCAGCTATCCTGAGGTATTCTGTGGCAGGCTACTAGTCGCGTCGGTTTCTGGTTAACAACGGGATGACAGCGAACTGTAGGATGATAGAGTTTCCGAGGGAAATTTTAGGTCTACCCCCCCGTGTTCTTGAACAAACATCGCACGTAGTTCGTAGAAACATGAACACTAGAATTTCCTAGGTTGCTCAGTGTCCACGGGTATCACGCGGTCAGGACCATCAGGAGATTGCTCGAACAGATTACGAGCCTTGCGGCAGTTGCTTGTCCAAACCACTACCCGGGACGTGAAAACGTGTGCGACCCTCTGAAATCGGTGACTGGAACCCCTGAGCGGTCAGTTTTTTATAGTATGCGGAGTGTGCCAGACTCAACTCGTAATGGAAGGACACTGAGGGTTGTATGTTTCTCCTCGGTTTGAACAAGCATGGGTGCTCAGCACAATCGAAATCACTTAGCTGGGACGGACTCTTTAAGAACAGACGACGCATCAAAACGCGCCATTACCCGACAATACAGTCCGGTCCCATGCATAATCTACCGGCATCTTCGGCTCTAAACTACATTCTTTGGATGTTAGTTTGTCATTCCAATTGTGCGGGCTTCCATACCCCGTACGAACTCCAAGAAAGCTTGATCTCAATAGACAATTGGTTCTGAATCCCAGGATCCCAATAGCGTCCAGAATTT
seq00015   GAGAACCGGTGTAAGTCTATTGTCCTAAGGTGGCCTTCCTGCATACAAGGTTCGTCTGAACTGCGTAATGAACCGTAGGCCTCAGTCAGCCCATGTGTTGCCCAATCGGCATCCATGGCTACGTACCTAATCGCCCCCCTGCTGAGCTGCTCCATGAAGTCGACTACAGAGGCCGTGGGCAGGGTCAACCATTTTACGTTCTAGAACCACGACTCATTGACGGTATACTCGCCGTGATCGACGAAATGGCAATGGCTGCACGCGGGTAATAGGCTGGCGTATCTCGAATTGATCGTAGCGTCAGCAGACCGACATCTACTACTTAGACGTCCCGCCCGCTGGGTCTCGAGCGACAATATTGCCGTTCGAAATCATAGATGACCAGCAGGTATTAGGTGATAGTACGCTATACAACCGATACTTGGCGCTTTCAACGCATGGCCCGACATCGGGACAATCGGCCAATGTTCCTGGACCAGTGGCAAACATTTTTCGTTACAGGGCGCCGATTCCCACCTCATGAAGAAACCGGAATTAACCTGGTGATAGAGTTTGGAGACTGTTCCATGCCTCCAGAGTTTCAGTTGCGGGCGAGAACCGTGTGTGTAGAGCACGAAAGCCTAGCACGTAACTGAAACGTACAAGCCGTCCACGGTCTAAATGGAGTATACCAGGCTAGTCGTAGAGATAATGATCCACCGGCCCGAGTAGCTCGTTCTGCGAGGAGCGCCGGGGTGCGTCTCGAGATCGAGGTCTTGAATACGTGATTTTACCTCGGTCTCTCAGATTAGACAAGTGCTGTATGGAGCTATAGGATGACACGCCTAACTCTATTATAGCTATACGGATAAAGACGTATAGCCGGACAACTGTGTGTTGATACTTATGCCCATGATTGTACATTATATTCGGCGCGACTAGCGCCAGGACACTTCATTCGGCATATTCAAAACTAAACACTATATGGTCGTGAGTAATGTATTCGTTGCTAGGCGCAAGCCTTCTAAGGCTCCATAACTGGTGCTACTAGCGTCAACATAACTGGCTAGTTGTAGTAGACTTTATCCTTATGTTCCATGATTGTACTAGTATTCTCCTTTAAAGTTCAGGATAACGCACCCACCGTGAAGGGGTACCCATGTGAAACCCCTGCTGGAACTATCTTTAAGCGTTCTGCTTGACAGACCCTAGTGTCGTATCCTTAAGCTCGATTATACTCACGTCTTAGTTTACACCAGACATACTTGGCGTCAGGCTTTAAGGGGTCGCGCTGTTTTAGCTGTCCATGTAGTAGTCCCTGAATAAGTGTGGGTGTGATGACGTGACTATTACCAGTATAATGAACATTTATTTAGCATGGACTAAGAAGCTCTATCCGACTAATTGTTACTCTCTCGCCGGGAACGTCTAAGTTCCGGTCACTAACTGAGCTCTATGAGTACACATCCCAGAACATCTCCAGCGGACCTAGAATACGTTCCCGATTAGTTAAGCGTAAGTTAGCAAGGGGTTTATACTATGCTCCAACCTATTAAATGACGATGCTTGGTTCCGACACAAAATACCACACCGCCGAGATGATACCTAGGGGAGAATGCCAGCTATCCTGAGGTATTCTGTGGCAGGCTACTAGTCGCGTCGGTTTCTGGTTAACAACGGGATGACAGCGAACTGTAGGATGATAGAGTTTCCGAGGGAAATTTTAGGTCTACCCCCCCGTGTTCTTGAACAAACATCGCACGTAGTTCGTAGAAACATGAACACTAGAATTTCCTAGGTTGCTCAGTGTCCACGGGTATCACGCGGTCAGGACCATCAGGAGATTGCTCGAACAGATTACGAGCCTTGCGGCAGTTGCTTGTCCAAACCACTACCCGGGACGTGAAAACGTGTGCGACCCTCTGAAATCGGTGACTGGAACCCCTGAGCGGTCAGTTTTTTATAGTATGCGGAGTGTGCCAGACTCAACTCGTAATGGAAGGACACTGAGGGTTGTATGTTTCTCCTCGGTTTGAACAAGCATGGGTGCTCAGCACAATCGAAATCACTTAGCTGGGACGGACTCTTTAAGAACAGACGACGCATCAAAACGCGCCATTACCCGACAATACAGTCCGGTCCCATGCATAATCTACCGGCATCTTCGGCTCTAAACTACATTCTTTGGATGTTAGTTTGTCATTCCAATTGTGCGGGCTTCCATACCCCGTACGAACTCCAAGAAAGCTTGATCTCAATAGACAATTGGTTCTGAATCCCAGGATCCCAATAGCGTCCAGAATTT
seq00016   GAGAACCGGTGTAAGTCTATTGTCCTAAGGTGGCCTTCCTGCATACAAGGTTCGTCTGAACTGCGTAATGAACCGTAGGCCTCAGTCAGCCCATGTGTTGCCCAATCGGCATCCATGGCTACGTACCTAATCGCCCCCCTGCTGAGCTGCTCCATGAAGTCGACTACAGAGGCCGTGGGCAGGGTCAACCATTTTACGTTCTAGAACCACGACTCATTGACGGTATACTCGCCGTGATCGACGAAATGGCAATGGCTGCACGCGGGTAATAGGCTGGCGTATCTCGAATTGATCGTAGCGTCAGCAGACCGACATCTACTACTTAGACGTCCCGCCCGCTGGGTCTCGAGCGACAATATTGCCGTTCGAAATCATAGATGACCAGCAGGTATTAGGTGATAGTACGCTATACAACCGATACTTGGCGCTTTCAACGCATGGCCCGACATCGGGACAATCGGCCAATGTTCCTGGACCAGTGGCAAACATTTTTCGTTACAGGGCGCCGATTCCCACCTCATGAAGAAACCGGAATTAACCTGGTGATAGAGTTTGGAGACTGTTCCATGCCTCCAGAGTTTCAGTTGCGGGCGAGAACCGTGTGTGTAGAGCACGAAAGCCTAGCACGTAACTGAAACGTACAAGCCGTCCACGGTCTAAATGGAGTATACCAGGCTAGTCGTAGAGATAATGATCCACCGGCCCGAGTAGCTCGTTCTGCGAGGAGCGCCGGGGTGCGTCTCGAGATCGAGGTCTTGAATACGTGATTTTACCTCGGTCTCTCAGATTAGACAAGTGCTGTATGGAGCTATAGGATGACACGCCTAACTCTATTATAGCTATACGGATAAAGACGTATAGCCGGACAACTGTGTGTTGATACTTATGCCCATGATTGTACATTATATTCGGCGCGACTAGCGCCAGGACACTTCATTCGGCATATTCAAAACTAAACACTATATGGTCGTGAGTAATGTATTCGCTGCTAGGCGCAAGCCTTCTAAGGCTCCATAACTGGTGCTACTAGCGTCAACATAACTGGCTAGTTGTAGTAGACTTTATCCTTATGTTCCATGATTGTACTAGTATTCTCCTTTAAAGTTCAGGATAACGCACCCACCGTGAAGGGGTACCCATGTGAAACCCCTGCTGGAACTATCTTTAAGCGTTCTGCTTGACAGACCCTAGTGTCGTATCCTTAAGCTCGATTATACTCACGTCTTAGTTTACACCAGACATACTTGGCGTCAGGCTTTAAGGGGTCGCGCTGTTTTAGCTGTCCATGTAGTAGTCCCTGAATAAGTGTGGGTGTGATGACGTGACTATTACCAGTATAATGAACATTTATTTAGCATGGACTAAGAAGCTCTATCCGACTAATTGTTACTCTCTCGCCGGGAACGTCTAAGTTCCGGTCACTAACTGAGCTCTATGAGTACACATCCCAGAACATCTCCAGCGGACCTAGAATACGTTCCCGATTAGTTAAGCGTAAGTTAGCAAGGGGTTTATACTATGCTCCAACCTATTAAATGACGATGCTTGGTTCCGACACAAAATACCACACCGCCGAGATGATACCTAGGGGAGAATGCCAGCTATCCTGAGGTATTCTGTGGCAGGCTACTAGTCGCGTCGGTTTCTGGTTAACAACGGGATGACAGCGAACTGTAGGATGATAGAGTTTCCGAGGGAAATTTTAGGTCTACCCCCCCGTGTTCTTGAACAAACATCGCACGTAGTTCGTAGAAACATGAACACTAGAATTTCCTAGGTTGCTCAGTGTCCACGGGTATCACGCGGTCAGGACCATCAGGAGATTGCTCGAACAGATTACGAGCCTTGCGGCAGTTGCTTGTCCAAACCACTACCCGGGACGTGAAAACGTGTGCGACCCTCTGAAATCGGTGACTGGAACCCCTGAGCGGTCAGTTTTTTATAGTATGCGGAGTGTGCCAGACTCAACTCGTAATGGAAGGACACTGAGGGTTGTATGTTTCTCCTCGGTTTGAACAAGCATGGGTGCTCAGCACAATCGAAATCACTTAGCTGGGACGGACTCTTTAAGAACAGACGACGCATCAAAACGCGCCATTACCCGACAATACAGTCCGGTCCCATGCATAATCTACCGGCATCTTCGGCTCTAAACTACATTCTTTGGATGTTAGTTTGTCATTCCAATTGTGCGGGCTTCCATACCCCGTACGAACTCCAAGAAAGCTTGATCTCAATAGACAATTGGTTCTGAATCCCAGGATCCCAATAGCGTCCAGAATTT
seq00017   GAGAACCGGTGTAAGTCTATTGTCCTAAGGTGGCCTTCCTGCATACAAGGTTCGTCTGAACTGCGTAATGAACCGTAGGCCTCAGTCAGCCCATGTGTTGCCCAATCGGCATCCATGGCTACGTACCTAATCGCCCCCCTGCTGAGCTGCTCCATGAAGTCGACTACAGAGGCCGTGGGCAGGGTCAACCATTTTACGTTCTAGAACCACGACTCATTGACGGTATACTCGCCGTGATCGACGAAATGGCAATGGCTGCACGCGGGTAATAGGCTGGCGTATCTCGAATTGATCGTAGCGTCAGCAGACCGACATCTACTACTTAGACGTCCCGCCCGCTGGGTCTCGAGCGACAATATTGCCGTTCGAAATCATAGATGACCAGCAGGTATTAGGTGATAGTACGCTATACAACCGATACTTGGCGCTTTCAACGCATGGCCCGACATCGGGACAATCGGCCAATGTTCCTGGACCAGTGGCAAACATTTTTCGTTACAGGGCGCCGATTCCCACCTCATGAAGAAACCGGAATTAACCTGGTGATAGAGTTTGGAGACTGTTCCATGCCTCCAGAGTTTCAGTTGCGGGCGAGAACCGTGTGTGTAGAGCACGAAAGCCTAGCACGTAACTGAAACGTACAAGCCGTCCACGGTCTAAATGGAGTATACCAGGCTAGTCGTAGAGATAATGATCCACCGGCCCGAGTAGCTCGTTCTGCGAGGAGCGCCGGGGTGCGTCTCGAGATCGAGGTCTTGAATACGTGATTTTACCTCGGTCTCTCAGATTAGACAAGTGCTGTATGGAGCTATAGGATGACACGCCTAACTCTATTATAGCTATACGGATAAAGACGTATAGCCGGACAACTGTGTGTTGATACTTATGCCCATGATTGTACATTATATTCGGCGCGACTAGCGCCAGGACACTTCATTCGGCATATTCAAAACTAAACACTATATGGTCGTGAGTAATGTATTCGTTGCTAGGCGCAAGCCTTCTAAGGCTCCATAACTGGTGCTACTAGCGTCAACATAACTGGCTAGTTGTAGTAGACTTTATCCTTATGTTCCATGATTGTACTAGTATTCTCCTTTAAAGTTCAGGATAACGCACCCACCGTGAAGGGGTACCCATGTGAAACCCCTGCTGGAACTATCTTTAAGCGTTCTGCTTGACAGACCCTAGTGTCGTATCCTTAAGCTCGATTATACTCACGTCTTAGTTTACACCAGACATACTTGGCGTCAGGCTTTAAGGGGTCGCGCTGTTTTAGCTGTCCATGTAGTAGTCCCTGAATAAGTGTGGGTGTGATGACGTGACTATTACCAGTATAATGAACATTTATTTAGCATGGACTAAGAAGCTCTATCCGACTAATTGTTACTCTCTCGCCGGGAACGTCTAAGTTCCGGTCACTAACTGAGCTCTATGAGTACACATCCCAGAACATCTCCAGCGGACCTAGAATACGTTCCCGATTAGTTAAGCGTAAGTTAGCAAGGGGTTTATACTATGCTCCAACCTATTAAATGACGATGCTTGGTTCCGACACAAAATACCACACCGCCGAGATGATACCTAGGGGAGAATGCCAGCTATCCTGAGGTATTCTGTGGCAGGCTACTAGTCGCGTCGGTTTCTGGTTAACAACGGGATGACAGCGAACTGTAGGATGATAGAGTTTCCGAGGGAAATTTTAGGTCTACCCCCCCGTGTTCTTGAACAAACATCGCACGTAGTTCGTAGAAACATGAACACTAGAATTTCCTAGGTTGCTCAGTGTCCACGGGTATCACGCGGTCAGGACCATCAGGAGATTGCTCGAACAGATTACGAGCCTTGCGGCAGTTGCTTGTCCAAACCACTACCCGGGACGTGAAAACGTGTGCGACCCTCTGAAATCGGTGACTGGAACCCCTGAGCGGTCAGTTTTTTATAGTATGCGGAGTGTGCCAGACTCAACTCGTAATGGAAGGACACTGAGGGTTGTATGTTTCTCCTCGGTTTGAACAAGCATGGGTGCTCAGCACAATCGAAATCACTTAGCTGGGACGGACTCTTTAAGAACAGACGACGCATCAAAACGCGCCATTACCCGACAATACAGTCCGGTCCCATGCATAATCTACCGGCATCTTCGGCTCTAAACTACATTCTTTGGATGTTAGTTTGTCATTCCAATTGTGCGGGCTTCCATACCCCGTACGAACTCCAAGAAAGCTTGATCTCAATAGACAATTGGTTCTGAATCCCAGGATCCCAATAGCGTCCAGAATTT
seq00018   GAGAACCGGTGTAAGTCTATTGTCCTAAGGTGGCCTTCCTGCATACAAGGTTCGTCTGAACTGCGTAATGAACCGTAGGCCTCAGTCAGCCCATGTGTTGCCCAATCGGCATCCATGGCTACGTACCTAATCGCCCCCCTGCTGAGCTGCTCCATGAAGTCGACTACAGAGGCCGTGGGCAGGGTCAACCATTTTACGTTCTAGAACCACGACTCATTGACGGTATACTCGCCGTGATCGACGAAATGGCAATGGCTGCACGCGGGTAATAGGCTGGCGTATCTCGAATTGATCGTAGCGTCAGCAGACCGACATCTACTACTTAGACGTCCCGCCCGCTGGGTCTCGAGCGACAATATTGCCGTTCGAAATCATAGATGACCAGCAGGTATTAGGTGATAGTACGCTATACAACCGATACTTGGCGCTTTCAACGCATGGCCCGACATCGGGACAATCGGCCAATGTTCCTGGACCAGTGGCAAACATTTTTCGTTACAGGGCGCCGATTCCCACCTCATGAAGAAACCGGAATTAACCTGGTGATAGAGTTTGGAGACTGTTCCATGCCTCCAGAGTTTCAGTTGCGGGCGAGAACCGTGTGTGTAGAGCACGAAAGCCTAGCACGTAACTGAAACGTACAAGCCGTCCACGGTCTAAATGGAGTATACCAGGCTAGTCGTAGAGATAATGATCCACCGGCCCGAGTAGCTCGTTCTGCGAGGAGCGCCGGGGTGCGTCTCGAGATCGAGGTCTTGAATACGTGATTTTACCTCGGTCTCTCAGATTAGACAAGTGCTGTATGGAGCTATAGGATGACACGCCTAACTCTATTATAGCTATACGGATAAAGACGTATAGCCGGACAACTGTGTGTTGATACTTATGCCCATGATTGTACATTATATTCGGCGCGACTAGCGCCAGGACACTTCATTCGGCATATTCAAAACTAAACACTATATGGTCGTGAGTAATGTATTCGTTGCTAGGCGCAAGCCTTCTAAGGCTCCATAACTGGTGCTACTAGCGTCAACATAACTGGCTAGTTGTAGTAGACTTTATCCTTATGTTCCATGATTGTACTAGTATTCTCCTTTAAAGTTCAGGATAACGCACCCACCGTGAAGGGGTACCCATGTGAAACCCCTGCTGGAACTATCTTTAAGCGTTCTGCTTGACAGACCCTAGTGTCGTATCCTTAAGCTCGATTATACTCACGTCTTAGTTTACACCAGACATACTTGGCGTCAGGCTTTAAGGGGTCGCGCTGTTTTAGCTGTCCATGTAGTAGTCCCTGAATAAGTGTGGGTGTGATGACGTGACTATTACCAGTATAATGAACATTTATTTAGCATGGACTAAGAAGCTCTATCCGACTAATTGTTACTCTCTCGCCGGGAACGTCTAAGTTCCGGTCACTAACTGAGCTCTATGAGTACACATCCCAGAACATCTCCAGCGGACCTAGAATACGTTCCCGATTAGTTAAGCGTAAGTTAGCAAGGGGTTTATACTATGCTCCAACCTATTAAATGACGATGCTTGGTTCCGACACAAAATACCACACCGCCGAGATGATACCTAGGGGAGAATGCCAGCTATCCTGAGGTATTCTGTGGCAGGCTACTAGTCGCGTCGGTTTCTGGTTAACAACGGGATGACAGCGAACTGTAGGATGATAGAGTTTCCGAGGGAAATTTTAGGTCTACCCCCCCGTGTTCTTGAACAAACATCGCACGTAGTTCGTAGAAACATGAACACTAGAATTTCCTAGGTTGCTCAGTGTCCACGGGTATCACGCGGTCAGGACCATCAGGAGATTGCTCGAACAGATTACGAGCCTTGCGGCAGTTGCTTGTCCAAACCACTACCCGGGACGTGAAAACGTGTGCGACCCTCTGAAATCGGTGACTGGAACCCCTGAGCGGTCAGTTTTTTATAGTATGCGGAGTGTGCCAGACTCAACTCGTAATGGAAGGACACTGAGGGTTGTATGTTTCTCCTCGGTTTGAACAAGCATGGGTGCTCAGCACAATCGAAATCACTTAGCTGGGACGGACTCTTTAAGAACAGACGACGCATCAAAACGCGCCATTACCCGACAATACAGTCCGGTCCCATGCATAATCTACCGGCATCTTCGGCTCTAAACTACATTCTTTGGATGTTAGTTTGTCATTCCAATTGTGCGGGCTTCCATACCCCGTACGAACTCCAAGAAAGCTTGATCTCAATAGACAATTGGTTCTGAATCCCAGGATCCCAATAGCGTCCAGAATTT
seq00019   GAGAACCGGTGTAAGTCTATTGTCCTAAGGTGGCCTTCCTGCATACAAGGTTCGTCTGAACTGCGTAATGAACCGTAGGCCTCAGTCAGCCCATGTGTTGCCCAATCGGCATCCATGGCTACGTACCTAATCGCCCCCCTGCTGAGCTGCTCCATGAAGTCGACTACAGAGGCCGTGGGCAGGGTCAACCATTTTACGTTCTAGAACCACGACTCATTGACGGTATACTCGCCGTGATCGACGAAATGGCAATGGCTGCACGCGGGTAATAGGCTGGCGTATCTCGAATTGATCGTAGCGTCAGCAGACCGACATCTACTACTTAGACGTCCCGCCCGCTGGGTCTCGAGCGACAATATTGCCGTTCGAAATCATAGATGACCAGCAGGTATTAGGTGATAGTACGCTATACAACCGATACTTGGCGCTTTCAACGCATGGCCCGACATCGGGACAATCGGCCAATGTTCCTGGACCAGTGGCAAACATTTTTCGTTACAGGGCGCCGATTCCCACCTCATGAAGAAACCGGAATTAACCTGGTGATAGAGTTTGGAGACTGTTCCATGCCTCCAGAGTTTCAGTTGCGGGCGAGAACCGTGTGTGTAGAGCACGAAAGCCTAGCACGTAACTGAAACGTACAAGCCGTCCACGGTCTAAATGGAGTATACCAGGCTAGTCGTAGAGATAATGATCCACCGGCCCGAGTAGCTCGTTCTGCGAGGAGCGCCGGGGTGCGTCTCGAGATCGAGGTCTTGAATACGTGATTTTACCTCGGTCTCTCAGATTAGACAAGTGCTGTATGGAGCTATAGGATGACACGCCTAACTCTATTATAGCTATACGGATAAAGACGTATAGCCGGACAACTGTGTGTTGATACTTATGCCCATGATTGTACATTATATTCGGCGCGACTAGCGCCAGGACACTTCATTCGGCATATTCAAAACTAAACACTATATGGTCGTGAGTAATGTATTCGTTGCTAGGCGCAAGCCTTCTAAGGCTCCATAACTGGTGCTACTAGCGTCAACATAACTGGCTAGTTGTAGTAGACTTTATCCTTATGTTCCATGATTGTACTAGTATTCTCCTTTAAAGTTCAGGATAACGCACCCACCGTGAAGGGGTACCCATGTGAAACCCCTGCTGGAACTATCTTTAAGCGTTCTGCTTGACAGACCCTAGTGTCGTATCCTTAAGCTCGATTATACTCACGTCTTAGTTTACACCAGACATACTTGGCGTCAGGCTTTAAGGGGTCGCGCTGTTTTAGCTGTCCATGTAGTAGTCCCTGAATAAGTGTGGGTGTGATGACGTGACTATTACCAGTATAATGAACATTTATTTAGCATGGACTAAGAAGCTCTATCCGACTAATTGTTACTCTCTCGCCGGGAACGTCTAAGTTCCGGTCACTAACTGAGCTCTATGAGTACACATCCCAGAACATCTCCAGCGGACCTAGAATACGTTCCCGATTAGTTAAGCGTAAGTTAGCAAGGGGTTTATACTATGCTCCAACCTATTAAATGACGATGCTTGGTTCCGACACAAAATACCACACCGCCGAGATGATACCTAGGGGAGAATGCCAGCTATCCTGAGGTATTCTGTGGCAGGCTACTAGTCGCGTCGGTTTCTGGTTAACAACGGGATGACAGCGAACTGTAGGATGATAGAGTTTCCGAGGGAAATTTTAGGTCTACCCCCCCGTGTTCTTGAACAAACATCGCACGTAGTTCGTAGAAACATGAACACTAGAATTTCCTAGGTTGCTCAGTGTCCACGGGTATCACGCGGTCAGGACCATCAGGAGATTGCTCGAACAGATTACGAGCCTTGCGGCAGTTGCTTGTCCAAACCACTACCCGGGACGTGAAAACGTGTGCGACCCTCTGAAATCGGTGACTGGAACCCCTGAGCGGTCAGTTTTTTATAGTATGCGGAGTGTGCCAGACTCAACTCGTAATGGAAGGACACTGAGGGTTGTATGTTTCTCCTCGGTTTGAACAAGCATGGGTGCTCAGCACAATCGAAATCACTTAGCTGGGACGGACTCTTTAAGAACAGACGACGCATCAAAACGCGCCATTACCCGACAATACAGTCCGGTCCCATGCATAATCTACCGGCATCTTCGGCTCTAAACTACATTCTTTGGATGTTAGTTTGTCATTCCAATTGTGCGGGCTTCCATACCCCGTACGAACTCCAAGAAAGCTTGATCTCAATAGACAATTGGTTCTGAATCCCAGGATCCCAATAGCGTCCAGAATTT
seq00020   GAGAACCGGTGTAAGTCTATTGTCCTAAGGTGGCCTTCCTGCATACAAGGTTCGTCTGAACTGCGTAATGAACCGTAGGCCTCAGTCAGCCCATGTGTTGCCCAATCGGCATCCATGGCTACGTACCTAATCGCCCCCCTGCTGAGCTGCTCCATGAAGTCGACTACAGAGGCCGTGGGCAGGGTCAACCATTTTACGTTCTAGAACCACGACTCATTGACGGTATACTCGCCGTGATCGACGAAATGGCAATGGCTGCACGCGGGTAATAGGCTGGCGTATCTCGAATTGATCGTAGCGTCAGCAGACCGACATCTACTACTTAGACGTCCCGCCCGCTGGGTCTCGAGCGACAATATTGCCGTTCGAAATCATAGATGACCAGCAGGTATTAGGTGATAGTACGCTATACAACCGATACTTGGCGCTTTCAACGCATGGCCCGACATCGGGACAATCGGCCAATGTTCCTGGACCAGTGGCAAACATTTTTCGTTACAGGGCGCCGATTCCCACCTCATGAAGAAACCGGAATTAACCTGGTGATAGAGTTTGGAGACTGTTCCATGCCTCCAGAGTTTCAGTTGCGGGCGAGAACCGTGTGTGTAGAGCACGAAAGCCTAGCACGTAACTGAAACGTACAAGCCGTCCACGGTCTAAATGGAGTATACCAGGCTAGTCGTAGAGATAATGATCCACCGGCCCGAGTAGCTCGTTCTGCGAGGAGCGCCGGGGTGCGTCTCGAGATCGAGGTCTTGAATACGTGATTTTACCTCGGTCTCTCAGATTAGACAAGTGCTGTATGGAGCTATAGGATGACACGCCTAACTCTATTATAGCTATACGGATAAAGACGTATAGCCGGACAACTGTGTGTTGATACTTATGCCCATGATTGTACATTATATTCGGCGCGACTAGCGCCAGGACACTTCATTCGGCATATTCAAAACTAAACACTATATGGTCGTGAGTAATGTATTCGTTGCTAGGCGCAAGCCTTCTAAGGCTCCATAACTGGTGCTACTAGCGTCAACATAACTGGCTAGTTGTAGTAGACTTTATCCTTATGTTCCATGATTGTACTAGTATTCTCCTTTAAAGTTCAGGATAACGCACCCACCGTGAAGGGGTACCCATGTGAAACCCCTGCTGGAACTATCTTTAAGCGTTCTGCTTGACAGACCCTAGTGTCGTATCCTTAAGCTCGATTATACTCACGTCTTAGTTTACACCAGACATACTTGGCGTCAGGCTTTAAGGGGTCGCGCTGTTTTAGCTGTCCATGTAGTAGTCCCTGAATAAGTGTGGGTGTGATGACGTGACTATTACCAGTATAATGAACATTTATTTAGCATGGACTAAGAAGCTCTATCCGACTAATTGTTACTCTCTCGCCGGGAACGTCTAAGTTCCGGTCACTAACTGAGCTCTATGAGTACACATCCCAGAACATCTCCAGCGGACCTAGAATACGTTCCCGATTAGTTAAGCGTAAGTTAGCAAGGGGTTTATACTATGCTCCAACCTATTAAATGACGATGCTTGGTTCCGACACAAAATACCACACCGCCGAGATGATACCTAGGGGAGAATGCCAGCTATCCTGAGGTATTCTGTGGCAGGCTACTAGTCGCGTCGGTTTCTGGTTAACAACGGGATGACAGCGAACTGTAGGATGATAGAGTTTCCGAGGGAAATTTTAGGTCTACCCCCCCGTGTTCTTGAACAAACATCGCACGTAGTTCGTAGAAACATGAACACTAGAATTTCCTAGGTTGCTCAGTGTCCACGGGTATCACGCGGTCAGGACCATCAGGAGATTGCTCGAACAGATTACGAGCCTTGCGGCAGTTGCTTGTCCAAACCACTACCCGGGACGTGAAAACGTGTGCGACCCTCTGAAATCGGTGACTGGAACCCCTGAGCGGTCAGTTTTTTATAGTATGCGGAGTGTGCCAGACTCAACTCGTAATGGAAGGACACTGAGGGTTGTATGTTTCTCCTCGGTTTGAACAAGCATGGGTGCTCAGCACAATCGAAATCACTTAGCTGGGACGGACTCTTTAAGAACAGACGACGCATCAAAACGCGCCATTACCCGACAATACAGTCCGGTCCCATGCATAATCTACCGGCATCTTCGGCTCTAAACTACATTCTTTGGATGTTAGTTTGTCATTCCAATTGTGCGGGCTTCCATACCCCGTACGAACTCCAAGAAAGCTTGATCTCAATAGACAATTGGTTCTGAATCCCAGGATCCCAATAGCGTCCAGAATTT
seq00021   GAGAACCGGTGTAAGTCTATTGTCCTAAGGTGGCCTTCCTGCATACAAGGTTCGTCTGAACTGCGTAATGAACCGTAGGCCTCAGTCAGCCCATGTGTTGCCCAATCGGCATCCATGGCTACGTACCTAATCGCCCCCCTGCTGAGCTGCTCCATGAAGTCGACTACAGAGGCCGTGGGCAGGGTCAACCATTTTACGTTCTAGAACCACGACTCATTGACGGTATACTCGCCGTGATCGACGAAATGGCAATGGCTGCACGCGGGTAATAGGCTGGCGTATCTCGAATTGATCGTAGCGTCAGCAGACCGACATCTACTACTTAGACGTCCCGCCCGCTGGGTCTCGAGCGACAATATTGCCGTTCGAAATCATAGATGACCAGCAGGTATTAGGTGATAGTACGCTATACAACCGATACTTGGCGCTTTCAACGCATGGCCCGACATCGGGACAATCGGCCAATGTTCCTGGACCAGTGGCAAACATTTTTCGTTACAGGGCGCCGATTCCCACCTCATGAAGAAACCGGAATTAACCTGGTGATAGAGTTTGGAGACTGTTCCATGCCTCCAGAGTTTCAGTTGCGGGCGAGAACCGTGTGTGTAGAGCACGAAAGCCTAGCACGTAACTGAAACGTACAAGCCGTCCACGGTCTAAATGGAGTATACCAGGCTAGTCGTAGAGATAATGATCCACCGGCCCGAGTAGCTCGTTCTGCGAGGAGCGCCGGGGTGCGTCTCGAGATCGAGGTCTTGAATACGTGATTTTACCTCGGTCTCTCAGATTAGACAAGTGCTGTATGGAGCTATAGGATGACACGCCTAACTCTATTATAGCTATACGGATAAAGACGTATAGCCGGACAACTGTGTGTTGATACTTATGCCCATGATTGTACATTATATTCGGCGCGACTAGCGCCAGGACACTTCATTCGGCATATTCAAAACTAAACACTATATGGTCGTGAGTAATGTATTCGCTGCTAGGCGCAAGCCTTCTAAGGCTCCATAACTGGTGCTACTAGCGTCAACATAACTGGCTAGTTGTAGTAGACTTTATCCTTATGTTCCATGATTGTACTAGTATTCTCCTTTAAAGTTCAGGATAACGCACCCACCGTGAAGGGGTACCCATGTGAAACCCCTGCTGGAACTATCTTTAAGCGTTCTGCTTGACAGACCCTAGTGTCGTATCCTTAAGCTCGATTATACTCACGTCTTAGTTTACACCAGACATACTTGGCGTCAGGCTTTAAGGGGTCGCGCTGTTTTAGCTGTCCATGTAGTAGTCCCTGAATAAGTGTGGGTGTGATGACGTGACTATTACCAGTATAATGAACATTTATTTAGCATGGACTAAGAAGCTCTATCCGACTAATTGTTACTCTCTCGCCGGGAACGTCTAAGTTCCGGTCACTAACTGAGCTCTATGAGTACACATCCCAGAACATCTCCAGCGGACCTAGAATACGTTCCCGATTAGTTAAGCGTAAGTTAGCAAGGGGTTTATACTATGCTCCAACCTATTAAATGACGATGCTTGGTTCCGACACAAAATACCACACCGCCGAGATGATACCTAGGGGAGAATGCCAGCTATCCTGAGGTATTCTGTGGCAGGCTACTAGTCGCGTCGGTTTCTGGTTAACAACGGGATGACAGCGAACTGTAGGATGATAGAGTTTCCGAGGGAAATTTTAGGTCTACCCCCCCGTGTTCTTGAACAAACATCGCACGTAGTTCGTAGAAACATGAACACTAGAATTTCCTAGGTTGCTCAGTGTCCACGGGTATCACGCGGTCAGGACCATCAGGAGATTGCTCGAACAGATTACGAGCCTTGCGGCAGTTGCTTGTCCAAACCACTACCCGGGACGTGAAAACGTGTGCGACCCTCTGAAATCGGTGACTGGAACCCCTGAGCGGTCAGTTTTTTATAGTATGCGGAGTGTGCCAGACTCAACTCGTAATGGAAGGACACTGAGGGTTGTATGTTTCTCCTCGGTTTGAACAAGCATGGGTGCTCAGCACAATCGAAATCACTTAGCTGGGACGGACTCTTTAAGAACAGACGACGCATCAAAACGCGCCATTACCCGACAATACAGTCCGGTCCCATGCATAATCTACCGGCATCTTCGGCTCTAAACTACATTCTTTGGATGTTAGTTTGTCATTCCAATTGTGCGGGCTTCCATACCCCGTACGAACTCCAAGAAAGCTTGATCTCAATAGACAATTGGTTCTGAATCCCAGGATCCCAATAGCGTCCAGAATTT
seq00022   GAGAACCGGTGTAAGTCTATTGTCCTAAGGTGGCCTTCCTGCATACAAGGTTCGTCTGAACTGCGTAATGAACCGTAGGCCTCAGTCAGCCCATGTGTTGCCCAATCGGCATCCATGGCTACGTACCTAATCGCCCCCCTGCTGAGCTGCTCCATGAAGTCGACTACAGAGGCCGTGGGCAGGGTCAACCATTTTACGTTCTAGAACCACGACTCATTGACGGTATACTCGCCGTGATCGACGAAATGGCAATGGCTGCACGCGGGTAATAGGCTGGCGTATCTCGAATTGATCGTAGCGTCAGCAGACCGACATCTACTACTTAGACGTCCCGCCCGCTGGGTCTCGAGCGACAATATTGCCGTTCGAAATCATAGATGACCAGCAGGTATTAGGTGATAGTACGCTATACAACCGATACTTGGCGCTTTCAACGCATGGCCCGACATCGGGACAATCGGCCAATGTTCCTGGACCAGTGGCAAACATTTTTCGTTACAGGGCGCCGATTCCCACCTCATGAAGAAACCGGAATTAACCTGGTGATAGAGTTTGGAGACTGTTCCATGCCTCCAGAGTTTCAGTTGCGGGCGAGAACCGTGTGTGTAGAGCACGAAAGCCTAGCACGTAACTGAAACGTACAAGCCGTCCACGGTCTAAATGGAGTATACCAGGCTAGTCGTAGAGATAATGATCCACCGGCCCGAGTAGCTCGTTCTGCGAGGAGCGCCGGGGTGCGTCTCGAGATCGAGGTCTTGAATACGTGATTTTACCTCGGTCTCTCAGATTAGACAAGTGCTGTATGGAGCTATAGGATGACACGCCTAACTCTATTATAGCTATACGGATAAAGACGTATAGCCGGACAACTGTGTGTTGATACTTATGCCCATGATTGTACATTATATTCGGCGCGACTAGCGCCAGGACACTTCATTCGGCATATTCAAAACTAAACACTATATGGTCGTGAGTAATGTATTCGCTGCTAGGCGCAAGCCTTCTAAGGCTCCATAACTGGTGCTACTAGCGTCAACATAACTGGCTAGTTGTAGTAGACTTTATCCTTATGTTCCATGATTGTACTAGTATTCTCCTTTAAAGTTCAGGATAACGCACCCACCGTGAAGGGGTACCCATGTGAAACCCCTGCTGGAACTATCTTTAAGCGTTCTGCTTGACAGACCCTAGTGTCGTATCCTTAAGCTCGATTATACTCACGTCTTAGTTTACACCAGACATACTTGGCGTCAGGCTTTAAGGGGTCGCGCTGTTTTAGCTGTCCATGTAGTAGTCCCTGAATAAGTGTGGGTGTGATGACGTGACTATTACCAGTATAATGAACATTTATTTAGCATGGACTAAGAAGCTCTATCCGACTAATTGTTACTCTCTCGCCGGGAACGTCTAAGTTCCGGTCACTAACTGAGCTCTATGAGTACACATCCCAGAACATCTCCAGCGGACCTAGAATACGTTCCCGATTAGTTAAGCGTAAGTTAGCAAGGGGTTTATACTATGCTCCAACCTATTAAATGACGATGCTTGGTTCCGACACAAAATACCACACCGCCGAGATGATACCTAGGGGAGAATGCCAGCTATCCTGAGGTATTCTGTGGCAGGCTACTAGTCGCGTCGGTTTCTGGTTAACAACGGGATGACAGCGAACTGTAGGATGATAGAGTTTCCGAGGGAAATTTTAGGTCTACCCCCCCGTGTTCTTGAACAAACATCGCACGTAGTTCGTAGAAACATGAACACTAGAATTTCCTAGGTTGCTCAGTGTCCACGGGTATCACGCGGTCAGGACCATCAGGAGATTGCTCGAACAGATTACGAGCCTTGCGGCAGTTGCTTGTCCAAACCACTACCCGGGACGTGAAAACGTGTGCGACCCTCTGAAATCGGTGACTGGAACCCCTGAGCGGTCAGTTTTTTATAGTATGCGGAGTGTGCCAGACTCAACTCGTAATGGAAGGACACTGAGGGTTGTATGTTTCTCCTCGGTTTGAACAAGCATGGGTGCTCAGCACAATCGAAATCACTTAGCTGGGACGGACTCTTTAAGAACAGACGACGCATCAAAACGCGCCATTACCCGACAATACAGTCCGGTCCCATGCATAATCTACCGGCATCTTCGGCTCTAAACTACATTCTTTGGATGTTAGTTTGTCATTCCAATTGTGCGGGCTTCCATACCCCGTACGAACTCCAAGAAAGCTTGATCTCAATAGACAATTGGTTCTGAATCCCAGGATCCCAATAGCGTCCAGAATTT
seq00023   GAGAACCGGTGTAAGTCTATTGTCCTAAGGTGGCCTTCCTGCATACAAGGTTCGTCTGAACTGCGTAATGAACCGTAGGCCTCAGTCAGCCCATGTGTTGCCCAATCGGCATCCATGGCTACGTACCTAATCGCCCCCCTGCTGAGCTGCTCCATGAAGTCGACTACAGAGGCCGTGGGCAGGGTCAACCATTTTACGTTCTAGAACCACGACTCATTGACGGTATACTCGCCGTGATCGACGAAATGGCAATGGCTGCACGCGGGTAATAGGCTGGCGTATCTCGAATTGATCGTAGCGTCAGCAGACCGACATCTACTACTTAGACGTCCCGCCCGCTGGGTCTCGAGCGACAATATTGCCGTTCGAAATCATAGATGACCAGCAGGTATTAGGTGATAGTACGCTATACAACCGATACTTGGCGCTTTCAACGCATGGCCCGACATCGGGACAATCGGCCAATGTTCCTGGACCAGTGGCAAACATTTTTCGTTACAGGGCGCCGATTCCCACCTCATGAAGAAACCGGAATTAACCTGGTGATAGAGTTTGGAGACTGTTCCATGCCTCCAGAGTTTCAGTTGCGGGCGAGAACCGTGTGTGTAGAGCACGAAAGCCTAGCACGTAACTGAAACGTACAAGCCGTCCACGGTCTAAATGGAGTATACCAGGCTAGTCGTAGAGATAATGATCCACCGGCCCGAGTAGCTCGTTCTGCGAGGAGCGCCGGGGTGCGTCTCGAGATCGAGGTCTTGAATACGTGATTTTACCTCGGTCTCTCAGATTAGACAAGTGCTGTATGGAGCTATAGGATGACACGCCTAACTCTATTATAGCTATACGGATAAAGACGTATAGCCGGACAACTGTGTGTTGATACTTATGCCCATGATTGTACATTATATTCGGCGCGACTAGCGCCAGGACACTTCATTCGGCATATTCAAAACTAAACACTATATGGTCGTGAGTAATGTATTCGTTGCTAGGCGCAAGCCTTCTAAGGCTCCATAACTGGTGCTACTAGCGTCAACATAACTGGCTAGTTGTAGTAGACTTTATCCTTATGTTCCATGATTGTACTAGTATTCTCCTTTAAAGTTCAGGATAACGCACCCACCGTGAAGGGGTACCCATGTGAAACCCCTGCTGGAACTATCTTTAAGCGTTCTGCTTGACAGACCCTAGTGTCGTATCCTTAAGCTCGATTATACTCACGTCTTAGTTTACACCAGACATACTTGGCGTCAGGCTTTAAGGGGTCGCGCTGTTTTAGCTGTCCATGTAGTAGTCCCTGAATAAGTGTGGGTGTGATGACGTGACTATTACCAGTATAATGAACATTTATTTAGCATGGACTAAGAAGCTCTATCCGACTAATTGTTACTCTCTCGCCGGGAACGTCTAAGTTCCGGTCACTAACTGAGCTCTATGAGTACACATCCCAGAACATCTCCAGCGGACCTAGAATACGTTCCCGATTAGTTAAGCGTAAGTTAGCAAGGGGTTTATACTATGCTCCAACCTATTAAATGACGATGCTTGGTTCCGACACAAAATACCACACCGCCGAGATGATACCTAGGGGAGAATGCCAGCTATCCTGAGGTATTCTGTGGCAGGCTACTAGTCGCGTCGGTTTCTGGTTAACAACGGGATGACAGCGAACTGTAGGATGATAGAGTTTCCGAGGGAAATTTTAGGTCTACCCCCCCGTGTTCTTGAACAAACATCGCACGTAGTTCGTAGAAACATGAACACTAGAATTTCCTAGGTTGCTCAGTGTCCACGGGTATCACGCGGTCAGGACCATCAGGAGATTGCTCGAACAGATTACGAGCCTTGCGGCAGTTGCTTGTCCAAACCACTACCCGGGACGTGAAAACGTGTGCGACCCTCTGAAATCGGTGACTGGAACCCCTGAGCGGTCAGTTTTTTATAGTATGCGGAGTGTGCCAGACTCAACTCGTAATGGAAGGACACTGAGGGTTGTATGTTTCTCCTCGGTTTGAACAAGCATGGGTGCTCAGCACAATCGAAATCACTTAGCTGGGACGGACTCTTTAAGAACAGACGACGCATCAAAACGCGCCATTACCCGACAATACAGTCCGGTCCCATGCATAATCTACCGGCATCTTCGGCTCTAAACTACATTCTTTGGATGTTAGTTTGTCATTCCAATTGTGCGGGCTTCCATACCCCGTACGAACTCCAAGAAAGCTTGATCTCAATAGACAATTGGTTCTGAATCCCAGGATCCCAATAGCGTCCAGAATTT
seq00024   GAGAACCGGTGTAAGTCTATTGTCCTAAGGTGGCCTTCCTGCATACAAGGTTCGTCTGAACTGCGTAATGAACCGTAGGCCTCAGTCAGCCCATGTGTTGCCCAATCGGCATCCATGGCTACGTACCTAATCGCCCCCCTGCTGAGCTGCTCCATGAAGTCGACTATAGAGGCCGTGGGCAGGGTCAACCATTTTACGTTCTAGAACCACGACTCATTGACGGTATACTCGCCGTGATCGACGAAATGGCAATGGCTGCACGCGGGTAATAGGCTGGCGTATCTCGAATTGATCGTAGCGTCAGCAGACCGACATCTACTACTTAGACGTCCCGCCCGCTGGGTCTCGAGCGACAATATTGCCGTTCGAAATCATAGATGACCAGCAGGTATTAGGTGATAGTACGCTATACAACCGATACTTGGCGCTTTCAACGCATGGCCCGACATCGGGACAATCGGCCAATGTTCCTGGACCAGTGGCAAACATTTTTCGTTACAGGGCGCCGATTCCCACCTCATGAAGAAACCGGAATTAACCTGGTGATAGAGTTTGGAGACTGTTCCATGCCTCCAGAGTTTCAGTTGCGGGCGAGAACCGTGTGTGTAGAGCACGAAAGCCTAGCACGTAACTGAAACGTACAAGCCGTCCACGGTCTAAATGGAGTATACCAGGCTAGTCGTAGAGATAATGATCCACCGGCCCGAGTAGCTCGTTCTGCGAGGAGCGCCGGGGTGCGTCTCGAGATCGAGGTCTTGAATACGTGATTTTACCTCGGTCTCTCAGATTAGACAAGTGCTGTATGGAGCTATAGGATGACACGCCTAACTCTATTATAGCTATACGGATAAAGACGTATAGCCGGACAACTGTGTGTTGATACTTATGCCCATGATTGTACATTATATTCGGCGCGACTAGCGCCAGGACACTTCATTCGGCATATTCAAAACTAAACACTATATGGTCGTGAGTAATGTATTCGTTGCTAGGCGCAAGCCTTCTAAGGCTCCATAACTGGTGCTACTAGCGTCAACATAACTGGCTAGTTGTAGTAGACTTTATCCTTATGTTCCATGATTGTACTAGTATTCTCCTTTAAAGTTCAGGATAACGCACCCACCGTGAAGGGGTACCCATGTGAAACCCCTGCTGGAACTATCTTTAAGCGTTCTGCTTGACAGACCCTAGTGTCGTATCCTTAAGCTCGATTATACTCACGTCTTAGTTTACACCAGACATACTTGGCGTCAGGCTTTAAGGGGTCGCGCTGTTTTAGCTGTCCATGTAGTAGTCCCTGAATAAGTGTGGGTGTGATGACGTGACTATTACCAGTATAATGAACATTTATTTAGCATGGACTAAGAAGCTCTATCCGACTAATTGTTACTCTCTCGCCGGGAACGTCTAAGTTCCGGTCACTAACTGAGCTCTATGAGTACACATCCCAGAACATCTCCAGCGGACCTAGAATACGTTCCCGATTAGTTAAGCGTAAGTTAGCAAGGGGTTTATACTATGCTCCAACCTATTAAATGACGATGCTTGGTTCCGACACAAAATACCACACCGCCGAGATGATACCTAGGGGAGAATGCCAGCTATCCTGAGGTATTCTGTGGCAGGCTACTAGTCGCGTCGGTTTCTGGTTAACAACGGGATGACAGCGAACTGTAGGATGATAGAGTTTCCGAGGGAAATTTTAGGTCTACCCCCCCGTGTTCTTGAACAAACATCGCACGTAGTTCGTAGAAACATGAACACTAGAATTTCCTAGGTTGCTCAGTGTCCACGGGTATCACGCGGTCAGGACCATCAGGAGATTGCTCGAACAGATTACGAGCCTTGCGGCAGTTGCTTGTCCAAACCACTACCCGGGACGTGAAAACGTGTGCGACCCTCTGAAATCGGTGACTGGAACCCCTGAGCGGTCAGTTTTTTATAGTATGCGGAGTGTGCCAGACTCAACTCGTAATGGAAGGACACTGAGGGTTGTATGTTTCTCCTCGGTTTGAACAAGCATGGGTGCTCAGCACAATCGAAATCACTTAGCTGGGACGGACTCTTTAAGAACAGACGACGCATCAAAACGCGCCATTACCCGACAATACAGTCCGGTCCCATGCATAATCTACCGGCATCTTCGGCTCTAAACTACATTCTTTGGATGTTAGTTTGTCATTCCAATTGTGCGGGCTTCCATACCCCGTACGAACTCCAAGAAAGCTTGATCTCAATAGACAATTGGTTCTGAATCCCAGGATCCCAATAGCGTCCAGAATTT
seq00025   GAGAACCGGTGTAAGTCTATTGTCCTAAGGTGGCCTTCCTGCATACAAGGTTCGTCTGAACTGCGTAATGAACCGTAGGCCTCAGTCAGCCCATGTGTTGCCCAATCGGCATCCATGGCTACGTACCTAATCGCCCCCCTGCTGAGCTGCTCCATGAAGTCGACTACAGAGGCCGTGGGCAGGGTCAACCATTTTACGTTCTAGAACCACGACTCATTGACGGTATACTCGCCGTGATCGACGAAATGGCAATGGCTGCACGCGGGTAATAGGCTGGCGTATCTCGAATTGATCGTAGCGTCAGCAGACCGACATCTACTACTTAGACGTCCCGCCCGCTGGGTCTCGAGCGACAATATTGCCGTTCGAAATCATAGATGACCAGCAGGTATTAGGTGATAGTACGCTATACAACCGATACTTGGCGCTTTCAACGCATGGCCCGACATCGGGACAATCGGCCAATGTTCCTGGACCAGTGGCAAACATTTTTCGTTACAGGGCGCCGATTCCCACCTCATGAAGAAACCGGAATTAACCTGGTGATAGAGTTTGGAGACTGTTCCATGCCTCCAGAGTTTCAGTTGCGGGCGAGAACCGTGTGTGTAGAGCACGAAAGCCTAGCACGTAACTGAAACGTACAAGCCGTCCACGGTCTAAATGGAGTATACCAGGCTAGTCGTAGAGATAATGATCCACCGGCCCGAGTAGCTCGTTCTGCGAGGAGCGCCGGGGTGCGTCTCGAGATCGAGGTCTTGAATACGTGATTTTACCTCGGTCTCTCAGATTAGACAAGTGCTGTATGGAGCTATAGGATGACACGCCTAACTCTATTATAGCTATACGGATAAAGACGTATAGCCGGACAACTGTGTGTTGATACTTATGCCCATGATTGTACATTATATTCGGCGCGACTAGCGCCAGGACACTTCATTCGGCATATTCAAAACTAAACACTATATGGTCGTGAGTAATGTATTCGCTGCTAGGCGCAAGCCTTCTAAGGCTCCATAACTGGTGCTACTAGCGTCAACATAACTGGCTAGTTGTAGTAGACTTTATCCTTATGTTCCATGATTGTACTAGTATTCTCCTTTAAAGTTCAGGATAACGCACCCACCGTGAAGGGGTACCCATGTGAAACCCCTGCTGGAACTATCTTTAAGCGTTCTGCTTGACAGACCCTAGTGTCGTATCCTTAAGCTCGATTATACTCACGTCTTAGTTTACACCAGACATACTTGGCGTCAGGCTTTAAGGGGTCGCGCTGTTTTAGCTGTCCATGTAGTAGTCCCTGAATAAGTGTGGGTGTGATGACGTGACTATTACCAGTATAATGAACATTTATTTAGCATGGACTAAGAAGCTCTATCCGACTAATTGTTACTCTCTCGCCGGGAACGTCTAAGTTCCGGTCACTAACTGAGCTCTATGAGTACACATCCCAGAACATCTCCAGCGGACCTAGAATACGTTCCCGATTAGTTAAGCGTAAGTTAGCAAGGGGTTTATACTATGCTCCAACCTATTAAATGACGATGCTTGGTTCCGACACAAAATACCACACCGCCGAGATGATACCTAGGGGAGAATGCCAGCTATCCTGAGGTATTCTGTGGCAGGCTACTAGTCGCGTCGGTTTCTGGTTAACAACGGGATGACAGCGAACTGTAGGATGATAGAGTTTCCGAGGGAAATTTTAGGTCTACCCCCCCGTGTTCTTGAACAAACATCGCACGTAGTTCGTAGAAACATGAACACTAGAATTTCCTAGGTTGCTCAGTGTCCACGGGTATCACGCGGTCAGGACCATCAGGAGATTGCTCGAACAGATTACGAGCCTTGCGGCAGTTGCTTGTCCAAACCACTACCCGGGACGTGAAAACGTGTGCGACCCTCTGAAATCGGTGACTGGAACCCCTGAGCGGTCAGTTTTTTATAGTATGCGGAGTGTGCCAGACTCAACTCGTAATGGAAGGACACTGAGGGTTGTATGTTTCTCCTCGGTTTGAACAAGCATGGGTGCTCAGCACAATCGAAATCACTTAGCTGGGACGGACTCTTTAAGAACAGACGACGCATCAAAACGCGCCATTACCCGACAATACAGTCCGGTCCCATGCATAATCTACCGGCATCTTCGGCTCTAAACTACATTCTTTGGATGTTAGTTTGTCATTCCAATTGTGCGGGCTTCCATACCCCGTACGAACTCCAAGAAAGCTTGATCTCAATAGACAATTGGTTCTGAATCCCAGGATCCCAATAGCGTCCAGAATTT
seq00026   GAGAACCGGTGTAAGTCTATTGTCCTAAGGTGGCCTTCCTGCATACAAGGTTCGTCTGAACTGCGTAATGAACCGTAGGCCTCAGTCAGCCCATGTGTTGCCCAATCGGCATCCATGGCTACGTACCTAATCGCCCCCCTGCTGAGCTGCTCCATGAAGTCGACTACAGAGGCCGTGGGCAGGGTCAACCATTTTACGTTCTAGAACCACGACTCATTGACGGTATACTCGCCGTGATCGACGAAATGGCAATGGCTGCACGCGGGTAATAGGCTGGCGTATCTCGAATTGATCGTAGCGTCAGCAGACCGACATCTACTACTTAGACGTCCCGCCCGCTGGGTCTCGAGCGACAATATTGCCGTTCGAAATCATAGATGACCAGCAGGTATTAGGTGATAGTACGCTATACAACCGATACTTGGCGCTTTCAACGCATGGCCCGACATCGGGACAATCGGCCAATGTTCCTGGACCAGTGGCAAACATTTTTCGTTACAGGGCGCCGATTCCCACCTCATGAAGAAACCGGAATTAACCTGGTGATAGAGTTTGGAGACTGTTCCATGCCTCCAGAGTTTCAGTTGCGGGCGAGAACCGTGTGTGTAGAGCACGAAAGCCTAGCACGTAACTGAAACGTACAAGCCGTCCACGGTCTAAATGGAGTATACCAGGCTAGTCGTAGAGATAATGATCCACCGGCCCGAGTAGCTCGTTCTGCGAGGAGCGCCGGGGTGCGTCTCGAGATCGAGGTCTTGAATACGTGATTTTACCTCGGTCTCTCAGATTAGACAAGTGCTGTATGGAGCTATAGGATGACACGCCTAACTCTATTATAGCTATACGGATAAAGACGTATAGCCGGACAACTGTGTGTTGATACTTATGCCCATGATTGTACATTATATTCGGCGCGACTAGCGCCAGGACACTTCATTCGGCATATTCAAAACTAAACACTATATGGTCGTGAGTAATGTATTCGTTGCTAGGCGCAAGCCTTCTAAGGCTCCATAACTGGTGCTACTAGCGTCAACATAACTGGCTAGTTGTAGTAGACTTTATCCTTATGTTCCATGATTGTACTAGTATTCTCCTTTAAAGTTCAGGATAACGCACCCACCGTGAAGGGGTACCCATGTGAAACCCCTGCTGGAACTATCTTTAAGCGTTCTGCTTGACAGACCCTAGTGTCGTATCCTTAAGCTCGATTATACTCACGTCTTAGTTTACACCAGACATACTTGGCGTCAGGCTTTAAGGGGTCGCGCTGTTTTAGCTGTCCATGTAGTAGTCCCTGAATAAGTGTGGGTGTGATGACGTGACTATTACCAGTATAATGAACATTTATTTAGCATGGACTAAGAAGCTCTATCCGACTAATTGTTACTCTCTCGCCGGGAACGTCTAAGTTCCGGTCACTAACTGAGCTCTATGAGTACACATCCCAGAACATCTCCAGCGGACCTAGAATACGTTCCCGATTAGTTAAGCGTAAGTTAGCAAGGGGTTTATACTATGCTCCAACCTATTAAATGACGATGCTTGGTTCCGACACAAAATACCACACCGCCGAGATGATACCTAGGGGAGAATGCCAGCTATCCTGAGGTATTCTGTGGCAGGCTACTAGTCGCGTCGGTTTCTGGTTAACAACGGGATGACAGCGAACTGTAGGATGATAGAGTTTCCGAGGGAAATTTTAGGTCTACCCCCCCGTGTTCTTGAACAAACATCGCACGTAGTTCGTAGAAACATGAACACTAGAATTTCCTAGGTTGCTCAGTGTCCACGGGTATCACGCGGTCAGGACCATCAGGAGATTGCTCGAACAGATTACGAGCCTTGCGGCAGTTGCTTGTCCAAACCACTACCCGGGACGTGAAAACGTGTGCGACCCTCTGAAATCGGTGACTGGAACCCCTGAGCGGTCAGTTTTTTATAGTATGCGGAGTGTGCCAGACTCAACTCGTAATGGAAGGACACTGAGGGTTGTATGTTTCTCCTCGGTTTGAACAAGCATGGGTGCTCAGCACAATCGAAATCACTTAGCTGGGACGGACTCTTTAAGAACAGACGACGCATCAAAACGCGCCATTACCCGACAATACAGTCCGGTCCCATGCATAATCTACCGGCATCTTCGGCTCTAAACTACATTCTTTGGATGTTAGTTTGTCATTCCAATTGTGCGGGCTTCCATACCCCGTACGAACTCCAAGAAAGCTTGATCTCAATAGACAATTGGTTCTGAATCCCAGGATCCCAATAGCGTCCAGAATTT
seq00027   GAGAACCGGTGTAAGTCTATTGTCCTAAGGTGGCCTTCCTGCATACAAGGTTCGTCTGAACTGCGTAATGAACCGTAGGCCTCAGTCAGCCCATGTGTTGCCCAATCGGCATCCATGGCTACGTACCTAATCGCCCCCCTGCTGAGCTGCTCCATGAAGTCGACTACAGAGGCCGTGGGCAGGGTCAACCATTTTACGTTCTAGAACCACGACTCATTGACGGTATACTCGCCGTGATCGACGAAATGGCAATGGCTGCACGCGGGTAATAGGCTGGCGTATCTCGAATTGATCGTAGCGTCAGCAGACCGACATCTACTACTTAGACGTCCCGCCCGCTGGGTCTCGAGCGACAATATTGCCGTTCGAAATCATAGATGACCAGCAGGTATTAGGTGATAGTACGCTATACAACCGATACTTGGCGCTTTCAACGCATGGCCCGACATCGGGACAATCGGCCAATGTTCCTGGACCAGTGGCAAACATTTTTCGTTACAGGGCGCCGATTCCCACCTCATGAAGAAACCGGAATTAACCTGGTGATAGAGTTTGGAGACTGTTCCATGCCTCCAGAGTTTCAGTTGCGGGCGAGAACCGTGTGTGTAGAGCACGAAAGCCTAGCACGTAACTGAAACGTACAAGCCGTCCACGGTCTAAATGGAGTATACCAGGCTAGTCGTAGAGATAATGATCCACCGGCCCGAGTAGCTCGTTCTGCGAGGAGCGCCGGGGTGCGTCTCGAGATCGAGGTCTTGAATACGTGATTTTACCTCGGTCTCTCAGATTAGACAAGTGCTGTATGGAGCTATAGGATGACACGCCTAACTCTATTATAGCTATACGGATAAAGACGTATAGCCGGACAACTGTGTGTTGATACTTATGCCCATGATTGTACATTATATTCGGCGCGACTAGCGCCAGGACACTTCATTCGGCATATTCAAAACTAAACACTATATGGTCGTGAGTAATGTATTCGTTGCTAGGCGCAAGCCTTCTAAGGCTCCATAACTGGTGCTACTAGCGTCAACATAACTGGCTAGTTGTAGTAGACTTTATCCTTATGTTCCATGATTGTACTAGTATTCTCCTTTAAAGTTCAGGATAACGCACCCACCGTGAAGGGGTACCCATGTGAAACCCCTGCTGGAACTATCTTTAAGCGTTCTGCTTGACAGACCCTAGTGTCGTATCCTTAAGCTCGATTATACTCACGTCTTAGTTTACACCAGACATACTTGGCGTCAGGCTTTAAGGGGTCGCGCTGTTTTAGCTGTCCATGTAGTAGTCCCTGAATAAGTGTGGGTGTGATGACGTGACTATTACCAGTATAATGAACATTTATTTAGCATGGACTAAGAAGCTCTATCCGACTAATTGTTACTCTCTCGCCGGGAACGTCTAAGTTCCGGTCACTAACTGAGCTCTATGAGTACACATCCCAGAACATCTCCAGCGGACCTAGAATACGTTCCCGATTAGTTAAGCGTAAGTTAGCAAGGGGTTTATACTATGCTCCAACCTATTAAATGACGATGCTTGGTTCCGACACAAAATACCACACCGCCGAGATGATACCTAGGGGAGAATGCCAGCTATCCTGAGGTATTCTGTGGCAGGCTACTAGTCGCGTCGGTTTCTGGTTAACAACGGGATGACAGCGAACTGTAGGATGATAGAGTTTCCGAGGGAAATTTTAGGTCTACCCCCCCGTGTTCTTGAACAAACATCGCACGTAGTTCGTAGAAACATGAACACTAGAATTTCCTAGGTTGCTCAGTGTCCACGGGTATCACGCGGTCAGGACCATCAGGAGATTGCTCGAACAGATTACGAGCCTTGCGGCAGTTGCTTGTCCAAACCACTACCCGGGACGTGAAAACGTGTGCGACCCTCTGAAATCGGTGACTGGAACCCCTGAGCGGTCAGTTTTTTATAGTATGCGGAGTGTGCCAGACTCAACTCGTAATGGAAGGACACTGAGGGTTGTATGTTTCTCCTCGGTTTGAACAAGCATGGGTGCTCAGCACAATCGAAATCACTTAGCTGGGACGGACTCTTTAAGAACAGACGACGCATCAAAACGCGCCATTACCCGACAATACAGTCCGGTCCCATGCATAATCTACCGGCATCTTCGGCTCTAAACTACATTCTTTGGATGTTAGTTTGTCATTCCAATTGTGCGGGCTTCCATACCCCGTACGAACTCCAAGAAAGCTTGATCTCAATAGACAATTGGTTCTGAATCCCAGGATCCCAATAGCGTCCAGAATTT
seq00028   GAGAACCGGTGTAAGTCTATTGTCCTAAGGTGGCCTTCCTGCATACAAGGTTCGTCTGAACTGCGTAATGAACCGTAGGCCTCAGTCAGCCCATGTGTTGCCCAATCGGCATCCATGGCTACGTACCTAATCGCCCCCCTGCTGAGCTGCTCCATGAAGTCGACTACAGAGGCCGTGGGCAGGGTCAACCATTTTACGTTCTAGAACCACGACTCATTGACGGTATACTCGCCGTGATCGACGAAATGGCAATGGCTGCACGCGGGTAATAGGCTGGCGTATCTCGAATTGATCGTAGCGTCAGCAGACCGACATCTACTACTTAGACGTCCCGCCCGCTGGGTCTCGAGCGACAATATTGCCGTTCGAAATCATAGATGACCAGCAGGTATTAGGTGATAGTACGCTATACAACCGATACTTGGCGCTTTCAACGCATGGCCCGACATCGGGACAATCGGCCAATGTTCCTGGACCAGTGGCAAACATTTTTCGTTACAGGGCGCCGATTCCCACCTCATGAAGAAACCGGAATTAACCTGGTGATAGAGTTTGGAGACTGTTCCATGCCTCCAGAGTTTCAGTTGCGGGCGAGAACCGTGTGTGTAGAGCACGAAAGCCTAGCACGTAACTGAAACGTACAAGCCGTCCACGGTCTAAATGGAGTATACCAGGCTAGTCGTAGAGATAATGATCCACCGGCCCGAGTAGCTCGTTCTGCGAGGAGCGCCGGGGTGCGTCTCGAGATCGAGGTCTTGAATACGTGATTTTACCTCGGTCTCTCAGATTAGACAAGTGCTGTATGGAGCTATAGGATGACACGCCTAACTCTATTATAGCTATACGGATAAAGACGTATAGCCGGACAACTGTGTGTTGATACTTATGCCCATGATTGTACATTATATTCGGCGCGACTAGCGCCAGGACACTTCATTCGGCATATTCAAAACTAAACACTATATGGTCGTGAGTAATGTATTCGTTGCTAGGCGCAAGCCTTCTAAGGCTCCATAACTGGTGCTACTAGCGTCAACATAACTGGCTAGTTGTAGTAGACTTTATCCTTATGTTCCATGATTGTACTAGTATTCTCCTTTAAAGTTCAGGATAACGCACCCACCGTGAAGGGGTACCCATGTGAAACCCCTGCTGGAACTATCTTTAAGCGTTCTGCTTGACAGACCCTAGTGTCGTATCCTTAAGCTCGATTATACTCACGTCTTAGTTTACACCAGACATACTTGGCGTCAGGCTTTAAGGGGTCGCGCTGTTTTAGCTGTCCATGTAGTAGTCCCTGAATAAGTGTGGGTGTGATGACGTGACTATTACCAGTATAATGAACATTTATTTAGCATGGACTAAGAAGCTCTATCCGACTAATTGTTACTCTCTCGCCGGGAACGTCTAAGTTCCGGTCACTAACTGAGCTCTATGAGTACACATCCCAGAACATCTCCAGCGGACCTAGAATACGTTCCCGATTAGTTAAGCGTAAGTTAGCAAGGGGTTTATACTATGCTCCAACCTATTAAATGACGATGCTTGGTTCCGACACAAAATACCACACCGCCGAGATGATACCTAGGGGAGAATGCCAGCTATCCTGAGGTATTCTGTGGCAGGCTACTAGTCGCGTCGGTTTCTGGTTAACAACGGGATGACAGCGAACTGTAGGATGATAGAGTTTCCGAGGGAAATTTTAGGTCTACCCCCCCGTGTTCTTGAACAAACATCGCACGTAGTTCGTAGAAACATGAACACTAGAATTTCCTAGGTTGCTCAGTGTCCACGGGTATCACGCGGTCAGGACCATCAGGAGATTGCTCGAACAGATTACGAGCCTTGCGGCAGTTGCTTGTCCAAACCACTACCCGGGACGTGAAAACGTGTGCGACCCTCTGAAATCGGTGACTGGAACCCCTGAGCGGTCAGTTTTTTATAGTATGCGGAGTGTGCCAGACTCAACTCGTAATGGAAGGACACTGAGGGTTGTATGTTTCTCCTCGGTTTGAACAAGCATGGGTGCTCAGCACAATCGAAATCACTTAGCTGGGACGGACTCTTTAAGAACAGACGACGCATCAAAACGCGCCATTACCCGACAATACAGTCCGGTCCCATGCATAATCTACCGGCATCTTCGGCTCTAAACTACATTCTTTGGATGTTAGTTTGTCATTCCAATTGTGCGGGCTTCCATACCCCGTACGAACTCCAAGAAAGCTTGATCTCAATAGACAATTGGTTCTGAATCCCAGGATCCCAATAGCGTCCAGAATTT
seq00029   GAGAACCGGTGTAAGTCTATTGTCCTAAGGTGGCCTTCCTGCATACAAGGTTCGTCTGAACTGCGTAATGAACCGTAGGCCTCAGTCAGCCCATGTGTTGCCCAATCGGCATCCATGGCTACGTACCTAATCGCCCCCCTGCTGAGCTGCTCCATGAAGTCGACTACAGAGGCCGTGGGCAGGGTCAACCATTTTACGTTCTAGAACCACGACTCATTGACGGTATACTCGCCGTGATCGACGAAATGGCAATGGCTGCACGCGGGTAATAGGCTGGCGTATCTCGAATTGATCGTAGCGTCAGCAGACCGACATCTACTACTTAGACGTCCCGCCCGCTGGGTCTCGAGCGACAATATTGCCGTTCGAAATCATAGATGACCAGCAGGTATTAGGTGATAGTACGCTATACAACCGATACTTGGCGCTTTCAACGCATGGCCCGACATCGGGACAATCGGCCAATGTTCCTGGACCAGTGGCAAACATTTTTCGTTACAGGGCGCCGATTCCCACCTCATGAAGAAACCGGAATTAACCTGGTGATAGAGTTTGGAGACTGTTCCATGCCTCCAGAGTTTCAGTTGCGGGCGAGAACCGTGTGTGTAGAGCACGAAAGCCTAGCACGTAACTGAAACGTACAAGCCGTCCACGGTCTAAATGGAGTATACCAGGCTAGTCGTAGAGATAATGATCCACCGGCCCGAGTAGCTCGTTCTGCGAGGAGCGCCGGGGTGCGTCTCGAGATCGAGGTCTTGAATACGTGATTTTACCTCGGTCTCTCAGATTAGACAAGTGCTGTATGGAGCTATAGGATGACACGCCTAACTCTATTATAGCTATACGGATAAAGACGTATAGCCGGACAACTGTGTGTTGATACTTATGCCCATGATTGTACATTATATTCGGCGCGACTAGCGCCAGGACACTTCATTCGGCATATTCAAAACTAAACACTATATGGTCGTGAGTAATGTATTCGTTGCTAGGCGCAAGCCTTCTAAGGCTCCATAACTGGTGCTACTAGCGTCAACATAACTGGCTAGTTGTAGTAGACTTTATCCTTATGTTCCATGATTGTACTAGTATTCTCCTTTAAAGTTCAGGATAACGCACCCACCGTGAAGGGGTACCCATGTGAAACCCCTGCTGGAACTATCTTTAAGCGTTCTGCTTGACAGACCCTAGTGTCGTATCCTTAAGCTCGATTATACTCACGTCTTAGTTTACACCAGACATACTTGGCGTCAGGCTTTAAGGGGTCGCGCTGTTTTAGCTGTCCATGTAGTAGTCCCTGAATAAGTGTGGGTGTGATGACGTGACTATTACCAGTATAATGAACATTTATTTAGCATGGACTAAGAAGCTCTATCCGACTAATTGTTACTCTCTCGCCGGGAACGTCTAAGTTCCGGTCACTAACTGAGCTCTATGAGTACACATCCCAGAACATCTCCAGCGGACCTAGAATACGTTCCCGATTAGTTAAGCGTAAGTTAGCAAGGGGTTTATACTATGCTCCAACCTATTAAATGACGATGCTTGGTTCCGACACAAAATACCACACCGCCGAGATGATACCTAGGGGAGAATGCCAGCTATCCTGAGGTATTCTGTGGCAGGCTACTAGTCGCGTCGGTTTCTGGTTAACAACGGGATGACAGCGAACTGTAGGATGATAGAGTTTCCGAGGGAAATTTTAGGTCTACCCCCCCGTGTTCTTGAACAAACATCGCACGTAGTTCGTAGAAACATGAACACTAGAATTTCCTAGGTTGCTCAGTGTCCACGGGTATCACGCGGTCAGGACCATCAGGAGATTGCTCGAACAGATTACGAGCCTTGCGGCAGTTGCTTGTCCAAACCACTACCCGGGACGTGAAAACGTGTGCGACCCTCTGAAATCGGTGACTGGAACCCCTGAGCGGTCAGTTTTTTATAGTATGCGGAGTGTGCCAGACTCAACTCGTAATGGAAGGACACTGAGGGTTGTATGTTTCTCCTCGGTTTGAACAAGCATGGGTGCTCAGCACAATCGAAATCACTTAGCTGGGACGGACTCTTTAAGAACAGACGACGCATCAAAACGCGCCATTACCCGACAATACAGTCCGGTCCCATGCATAATCTACCGGCATCTTCGGCTCTAAACTACATTCTTTGGATGTTAGTTTGTCATTCCAATTGTGCGGGCTTCCATACCCCGTACGAACTCCAAGAAAGCTTGATCTCAATAGACAATTGGTTCTGAATCCCAGGATCCCAATAGCGTCCAGAATTT
seq00030   GAGAACCGGTGTAAGTCTATTGTCCTAAGGTGGCCTTCCTGCATACAAGGTTCGTCTGAACTGCGTAATGAACCGTAGGCCTCAGTCAGCCCATGTGTTGCCCAATCGGCATCCATGGCTACGTACCTAATCGCCCCCCTGCTGAGCTGCTCCATGAAGTCGACTACAGAGGCCGTGGGCAGGGTCAACCATTTTACGTTCTAGAACCACGACTCATTGACGGTATACTCGCCGTGATCGACGAAATGGCAATGGCTGCACGCGGGTAATAGGCTGGCGTATCTCGAATTGATCGTAGCGTCAGCAGACCGACATCTACTACTTAGACGTCCCGCCCGCTGGGTCTCGAGCGACAATATTGCCGTTCGAAATCATAGATGACCAGCAGGTATTAGGTGATAGTACGCTATACAACCGATACTTGGCGCTTTCAACGCATGGCCCGACATCGGGACAATCGGCCAATGTTCCTGGACCAGTGGCAAACATTTTTCGTTACAGGGCGCCGATTCCCACCTCATGAAGAAACCGGAATTAACCTGGTGATAGAGTTTGGAGACTGTTCCATGCCTCCAGAGTTTCAGTTGCGGGCGAGAACCGTGTGTGTAGAGCACGAAAGCCTAGCACGTAACTGAAACGTACAAGCCGTCCACGGTCTAAATGGAGTATACCAGGCTAGTCGTAGAGATAATGATCCACCGGCCCGAGTAGCTCGTTCTGCGAGGAGCGCCGGGGTGCGTCTCGAGATCGAGGTCTTGAATACGTGATTTTACCTCGGTCTCTCAGATTAGACAAGTGCTGTATGGAGCTATAGGATGACACGCCTAACTCTATTATAGCTATACGGATAAAGACGTATAGCCGGACAACTGTGTGTTGATACTTATGCCCATGATTGTACATTATATTCGGCGCGACTAGCGCCAGGACACTTCATTCGGCATATTCAAAACTAAACACTATATGGTCGTGAGTAATGTATTCGCTGCTAGGCGCAAGCCTTCTAAGGCTCCATAACTGGTGCTACTAGCGTCAACATAACTGGCTAGTTGTAGTAGACTTTATCCTTATGTTCCATGATTGTACTAGTATTCTCCTTTAAAGTTCAGGATAACGCACCCACCGTGAAGGGGTACCCATGTGAAACCCCTGCTGGAACTATCTTTAAGCGTTCTGCTTGACAGACCCTAGTGTCGTATCCTTAAGCTCGATTATACTCACGTCTTAGTTTACACCAGACATACTTGGCGTCAGGCTTTAAGGGGTCGCGCTGTTTTAGCTGTCCATGTAGTAGTCCCTGAATAAGTGTGGGTGTGATGACGTGACTATTACCAGTATAATGAACATTTATTTAGCATGGACTAAGAAGCTCTATCCGACTAATTGTTACTCTCTCGCCGGGAACGTCTAAGTTCCGGTCACTAACTGAGCTCTATGAGTACACATCCCAGAACATCTCCAGCGGACCTAGAATACGTTCCCGATTAGTTAAGCGTAAGTTAGCAAGGGGTTTATACTATGCTCCAACCTATTAAATGACGATGCTTGGTTCCGACACAAAATACCACACCGCCGAGATGATACCTAGGGGAGAATGCCAGCTATCCTGAGGTATTCTGTGGCAGGCTACTAGTCGCGTCGGTTTCTGGTTAACAACGGGATGACAGCGAACTGTAGGATGATAGAGTTTCCGAGGGAAATTTTAGGTCTACCCCCCCGTGTTCTTGAACAAACATCGCACGTAGTTCGTAGAAACATGAACACTAGAATTTCCTAGGTTGCTCAGTGTCCACGGGTATCACGCGGTCAGGACCATCAGGAGATTGCTCGAACAGATTACGAGCCTTGCGGCAGTTGCTTGTCCAAACCACTACCCGGGACGTGAAAACGTGTGCGACCCTCTGAAATCGGTGACTGGAACCCCTGAGCGGTCAGTTTTTTATAGTATGCGGAGTGTGCCAGACTCAACTCGTAATGGAAGGACACTGAGGGTTGTATGTTTCTCCTCGGTTTGAACAAGCATGGGTGCTCAGCACAATCGAAATCACTTAGCTGGGACGGACTCTTTAAGAACAGACGACGCATCAAAACGCGCCATTACCCGACAATACAGTCCGGTCCCATGCATAATCTACCGGCATCTTCGGCTCTAAACTACATTCTTTGGATGTTAGTTTGTCATTCCAATTGTGCGGGCTTCCATACCCCGTACGAACTCCAAGAAAGCTTGATCTCAATAGACAATTGGTTCTGAATCCCAGGATCCCAATAGCGTCCAGAATTT
seq00031   GAGAACCGGTGTAAGTCTATTGTCCTAAGGTGGCCTTCCTGCATACAAGGTTCGTCTGAACTGCGTAATGAACCGTAGGCCTCAGTCAGCCCATGTGTTGCCCAATCGGCATCCATGGCTACGTACCTAATCGCCCCCCTGCTGAGCTGCTCCATGAAGTCGACTACAGAGGCCGTGGGCAGGGTCAACCATTTTACGTTCTAGAACCACGACTCATTGACGGTATACTCGCCGTGATCGACGAAATGGCAATGGCTGCACGCGGGTAATAGGCTGGCGTATCTCGAATTGATCGTAGCGTCAGCAGACCGACATCTACTACTTAGACGTCCCGCCCGCTGGGTCTCGAGCGACAATATTGCCGTTCGAAATCATAGATGACCAGCAGGTATTAGGTGATAGTACGCTATACAACCGATACTTGGCGCTTTCAACGCATGGCCCGACATCGGGACAATCGGCCAATGTTCCTGGACCAGTGGCAAACATTTTTCGTTACAGGGCGCCGATTCCCACCTCATGAAGAAACCGGAATTAACCTGGTGATAGAGTTTGGAGACTGTTCCATGCCTCCAGAGTTTCAGTTGCGGGCGAGAACCGTGTGTGTAGAGCACGAAAGCCTAGCACGTAACTGAAACGTACAAGCCGTCCACGGTCTAAATGGAGTATACCAGGCTAGTCGTAGAGATAATGATCCACCGGCCCGAGTAGCTCGTTCTGCGAGGAGCGCCGGGGTGCGTCTCGAGATCGAGGTCTTGAATACGTGATTTTACCTCGGTCTCTCAGATTAGACAAGTGCTGTATGGAGCTATAGGATGACACGCCTAACTCTATTATAGCTATACGGATAAAGACGTATAGCCGGACAACTGTGTGTTGATACTTATGCCCATGATTGTACATTATATTCGGCGCGACTAGCGCCAGGACACTTCATTCGGCATATTCAAAACTAAACACTATATGGTCGTGAGTAATGTATTCGTTGCTAGGCGCAAGCCTTCTAAGGCTCCATAACTGGTGCTACTAGCGTCAACATAACTGGCTAGTTGTAGTAGACTTTATCCTTATGTTCCATGATTGTACTAGTATTCTCCTTTAAAGTTCAGGATAACACACCCACCGTGAAGGGGTACCCATGTGAAACCCCTGCTGGAACTATCTTTAAGCGTTCTGCTTGACAGACCCTAGTGTCGTATCCTTAAGCTCGATTATACTCACGTCTTAGTTTACACCAGACATACTTGGCGTCAGGCTTTAAGGGGTCGCGCTGTTTTAGCTGTCCATGTAGTAGTCCCTGAATAAGTGTGGGTGTGATGACGTGACTATTACCAGTATAATGAACATTTATTTAGCATGGACTAAGAAGCTCTATCCGACTAATTGTTACTCTCTCGCCGGGAACGTCTAAGTTCCGGTCACTAACTGAGCTCTATGAGTACACATCCCAGAACATCTCCAGCGGACCTAGAATACGTTCCCGATTAGTTAAGCGTAAGTTAGCAAGGGGTTTATACTATGCTCCAACCTATTAAATGACGATGCTTGGTTCCGACACAAAATACCACACCGCCGAGATGATACCTAGGGGAGAATGCCAGCTATCCTGAGGTATTCTGTGGCAGGCTACTAGTCGCGTCGGTTTCTGGTTAACAACGGGATGACAGCGAACTGTAGGATGATAGAGTTTCCGAGGGAAATTTTAGGTCTACCCCCCCGTGTTCTTGAACAAACATCGCACGTAGTTCGTAGAAACATGAACACTAGAATTTCCTAGGTTGCTCAGTGTCCACGGGTATCACGCGGTCAGGACCATCAGGAGATTGCTCGAACAGATTACGAGCCTTGCGGCAGTTGCTTGTCCAAACCACTACCCGGGACGTGAAAACGTGTGCGACCCTCTGAAATCGGTGACTGGAACCCCTGAGCGGTCAGTTTTTTATAGTATGCGGAGTGTGCCAGACTCAACTCGTAATGGAAGGACACTGAGGGTTGTATGTTTCTCCTCGGTTTGAACAAGCATGGGTGCTCAGCACAATCGAAATCACTTAGCTGGGACGGACTCTTTAAGAACAGACGACGCATCAAAACGCGCCATTACCCGACAATACAGTCCGGTCCCATGCATAATCTACCGGCATCTTCGGCTCTAAACTACATTCTTTGGATGTTAGTTTGTCATTCCAATTGTGCGGGCTTCCATACCCCGTACGAACTCCAAGAAAGCTTGATCTCAATAGACAATTGGTTCTGAATCCCAGGATCCCAATAGCGTCCAGAATCT
seq00032   GAGAACCGGTGTAAGTCTATTGTCCTAAGGTGGCCTTCCTGCATACAAGGTTCGTCTGAACTGCGTAATGAACCGTAGGCCTCAGTCAGCCCATGTGTTGCCCAATCGGCATCCATGGCTACGTACCTAATCGCCCCCCTGCTGAGCTGCTCCATGAAGTCGACTACAGAGGCCGTGGGCAGGGTCAACCATTTTACGTTCTAGAACCACGACTCATTGACGGTATACTCGCCGTGATCGACGAAATGGCAATGGCTGCACGCGGGTAATAGGCTGGCGTATCTCGAATTGATCGTAGCGTCAGCAGACCGACATCTACTACTTAGACGTCCCGCCCGCTGGGTCTCGAGCGACAATATTGCCGTTCGAAATCATAGATGACCAGCAGGTATTAGGTGATAGTACGCTATACAACCGATACTTGGCGCTTTCAACGCATGGCCCGACATCGGGACAATCGGCCAATGTTCCTGGACCAGTGGCAAACATTTTTCGTTACAGGGCGCCGATTCCCACCTCATGAAGAAACCGGAATTAACCTGGTGATAGAGTTTGGAGACTGTTCCATGCCTCCAGAGTTTCAGTTGCGGGCGAGAACCGTGTGTGTAGAGCACGAAAGCCTAGCACGTAACTGAAACGTACAAGCCGTCCACGGTCTAAATGGAGTATACCAGGCTAGTCGTAGAGATAATGATCCACCGGCCCGAGTAGCTCGTTCTGCGAGGAGCGCCGGGGTGCGTCTCGAGATCGAGGTCTTGAATACGTGATTTTACCTCGGTCTCTCAGATTAGACAAGTGCTGTATGGAGCTATAGGATGACACGCCTAACTCTATTATAGCTATACGGATAAAGACGTATAGCCGGACAACTGTGTGTTGATACTTATGCCCATGATTGTACATTATATTCGGCGCGACTAGCGCCAGGACACTTCATTCGGCATATTCAAAACTAAACACTATATGGTCGTGAGTAATGTATTCGCTGCTAGGCGCAAGCCTTCTAAGGCTCCATAACTGGTGCTACTAGCGTCAACATAACTGGCTAGTTGTAGTAGACTTTATCCTTATGTTCCATGATTGTACTAGTATTCTCCTTTAAAGTTCAGGATAACGCACCCACCGTGAAGGGGTACCCATGTGAAACCCCTGCTGGAACTATCTTTAAGCGTTCTGCTTGACAGACCCTAGTGTCGTATCCTTAAGCTCGATTATACTCACGTCTTAGTTTACACCAGACATACTTGGCGTCAGGCTTTAAGGGGTCGCGCTGTTTTAGCTGTCCATGTAGTAGTCCCTGAATAAGTGTGGGTGTGATGACGTGACTATTACCAGTATAATGAACATTTATTTAGCATGGACTAAGAAGCTCTATCCGACTAATTGTTACTCTCTCGCCGGGAACGTCTAAGTTCCGGTCACTAACTGAGCTCTATGAGTACACATCCCAGAACATCTCCAGCGGACCTAGAATACGTTCCCGATTAGTTAAGCGTAAGTTAGCAAGGGGTTTATACTATGCTCCAACCTATTAAATGACGATGCTTGGTTCCGACACAAAATACCACACCGCCGAGATGATACCTAGGGGAGAATGCCAGCTATCCTGAGGTATTCTGTGGCAGGCTACTAGTCGCGTCGGTTTCTGGTTAACAACGGGATGACAGCGAACTGTAGGATGATAGAGTTTCCGAGGGAAATTTTAGGTCTACCCCCCCGTGTTCTTGAACAAACATCGCACGTAGTTCGTAGAAACATGAACACTAGAATTTCCTAGGTTGCTCAGTGTCCACGGGTATCACGCGGTCAGGACCATCAGGAGATTGCTCGAACAGATTACGAGCCTTGCGGCAGTTGCTTGTCCAAACCACTACCCGGGACGTGAAAACGTGTGCGACCCTCTGAAATCGGTGACTGGAACCCCTGAGCGGTCAGTTTTTTATAGTATGCGGAGTGTGCCAGACTCAACTCGTAATGGAAGGACACTGAGGGTTGTATGTTTCTCCTCGGTTTGAACAAGCATGGGTGCTCAGCACAATCGAAATCACTTAGCTGGGACGGACTCTTTAAGAACAGACGACGCATCAAAACGCGCCATTACCCGACAATACAGTCCGGTCCCATGCATAATCTACCGGCATCTTCGGCTCTAAACTACATTCTTTGGATGTTAGTTTGTCATTCCAATTGTGCGGGCTTCCATACCCCGTACGAACTCCAAGAAAGCTTGATCTCAATAGACAATTGGTTCTGAATCCCAGGATCCCAATAGCGTCCAGAATTT
seq00033   GAGAACCGGTGTAAGTCTATTGTCCTAAGGTGGCCTTCCTGCATACAAGGTTCGTCTGAACTGCGTAATGAACCGTAGGCCTCAGTCAGCCCATGTGTTGCCCAATCGGCATCCATGGCTACGTACCTAATCGCCCCCCTGCTGAGCTGCTCCATGAAGTCGACTACAGAGGCCGTGGGCAGGGTCAACCATTTTACGTTCTAGAACCACGACTCATTGACGGTATACTCGCCGTGATCGACGAAATGGCAATGGCTGCACGCGGGTAATAGGCTGGCGTATCTCGAATTGATCGTAGCGTCAGCAGACCGACATCTACTACTTAGACGTCCCGCCCGCTGGGTCTCGAGCGACAATATTGCCGTTCGAAATCATAGATGACCAGCAGGTATTAGGTGATAGTACGCTATACAACCGATACTTGGCGCTTTCAACGCATGGCCCGACATCGGGACAATCGGCCAATGTTCCTGGACCAGTGGCAAACATTTTTCGTTACAGGGCGCCGATTCCCACCTCATGAAGAAACCGGAATTAACCTGGTGATAGAGTTTGGAGACTGTTCCATGCCTCCAGAGTTTCAGTTGCGGGCGAGAACCGTGTGTGTAGAGCACGAAAGCCTAGCACGTAACTGAAACGTACAAGCCGTCCACGGTCTAAATGGAGTATACCAGGCTAGTCGTAGAGATAATGATCCACCGGCCCGAGTAGCTCGTTCTGCGAGGAGCGCCGGGGTGCGTCTCGAGATCGAGGTCTTGAATACGTGATTTTACCTCGGTCTCTCAGATTAGACAAGTGCTGTATGGAGCTATAGGATGACACGCCTAACTCTATTATAGCTATACGGATAAAGACGTATAGCCGGACAACTGTGTGTTGATACTTATGCCCATGATTGTACATTATATTCGGCGCGACTAGCGCCAGGACACTTCATTCGGCATATTCAAAACTAAACACTATATGGTCGTGAGTAATGTATTCGTTGCTAGGCGCAAGCCTTCTAAGGCTCCATAACTGGTGCTACTAGCGTCAACATAACTGGCTAGTTGTAGTAGACTTTATCCTTATGTTCCATGATTGTACTAGTATTCTCCTTTAAAGTTCAGGATAACGCACCCACCGTGAAGGGGTACCCATGTGAAACCCCTGCTGGAACTATCTTTAAGCGTTCTGCTTGACAGACCCTAGTGTCGTATCCTTAAGCTCGATTATACTCACGTCTTAGTTTACACCAGACATACTTGGCGTCAGGCTTTAAGGGGTCGCGCTGTTTTAGCTGTCCATGTAGTAGTCCCTGAATAAGTGTGGGTGTGATGACGTGACTATTACCAGTATAATGAACATTTATTTAGCATGGACTAAGAAGCTCTATCCGACTAATTGTTACTCTCTCGCCGGGAACGTCTAAGTTCCGGTCACTAACTGAGCTCTATGAGTACACATCCCAGAACATCTCCAGCGGACCTAGAATACGTTCCCGATTAGTTAAGCGTAAGTTAGCAAGGGGTTTATACTATGCTCCAACCTATTAAATGACGATGCTTGGTTCCGACACAAAATACCACACCGCCGAGATGATACCTAGGGGAGAATGCCAGCTATCCTGAGGTATTCTGTGGCAGGCTACTAGTCGCGTCGGTTTCTGGTTAACAACGGGATGACAGCGAACTGTAGGATGATAGAGTTTCCGAGGGAAATTTTAGGTCTACCCCCCCGTGTTCTTGAACAAACATCGCACGTAGTTCGTAGAAACATGAACACTAGAATTTCCTAGGTTGCTCAGTGTCCACGGGTATCACGCGGTCAGGACCATCAGGAGATTGCTCGAACAGATTACGAGCCTTGCGGCAGTTGCTTGTCCAAACCACTACCCGGGACGTGAAAACGTGTGCGACCCTCTGAAATCGGTGACTGGAACCCCTGAGCGGTCAGTTTTTTATAGTATGCGGAGTGTGCCAGACTCAACTCGTAATGGAAGGACACTGAGGGTTGTATGTTTCTCCTCGGTTTGAACAAGCATGGGTGCTCAGCACAATCGAAATCACTTAGCTGGGACGGACTCTTTAAGAACAGACGACGCATCAAAACGCGCCATTACCCGACAATACAGTCCGGTCCCATGCATAATCTACCGGCATCTTCGGCTCTAAACTACATTCTTTGGATGTTAGTTTGTCATTCCAATTGTGCGGGCTTCCATACCCCGTACGAACTCCAAGAAAGCTTGATCTCAATAGACAATTGGTTCTGAATCCCAGGATCCCAATAGCGTCCAGAATTT
