# Supplementary material for: How Good Are Indirect Tests at Detecting Recombination in Human mtDNA?
Source: G3 (Bethesda). 2013 Jul 1;3(7):1095–104. doi: 10.1534/g3.113.006510 (PMC3704238; doi:10.1534/g3.113.006510)
Supplement: Supporting Information [file supp_g3.113.006510_FileS2.gz › SequenceData/mtDNA_ratehet&popgrowth/0/3rdbase/Infiles/0_71-new.txt]

33 2284
seq00001   GTCAGCGTCGGACCCTGTAGTTTCATCCATCTTTTTGTTTAGACCTTAATTGTCTGACCGCTTGGTGTCATATCCATGACCCACTGACCCAAAAAGCGCTATAAAGGGATTACATCTGTCCACTAGAGATGCTCTATAACGGTGAGATGCCGCACGACAGCGTCGGTAGTCATTTTGGCCGCACAGTATCGGCAGGATACGGCAGAGATTCCTGGTTTTCGAAAGGGCTATCTGTGGGGGGATTTTCTCCAGACCCATAGAATCCAAGCACAGTACGTCGGTCCCAACCTAATGGATTATGTGGCAATGCCCCGATATGAGCTAGTCAAACGCATACAGAAATCGTAGCTTGGATCGCAGCCGATGGTACCACTGGCCCGGTCATGCTAAATGCTATGCCATCGTTGGCAGACACAGTATCTTGGACTTATACACTACACTGACCTGTGCCTTCAGCGAGCGGAAAGAAATGACGCCGGTGAGGGATATTTACGCCCGTATATCTCCCCCAAGAACTTGGTCCAACTCGGTGCCGTTGATAGTTCCCGGGATGGGTACCCTCTGGCTTATGCCTCTATTTAATCCTTCTTTCAGAATCATTAAGGACATTGTCCAGCTCCCGACTACCCAGGTCCGATAACACTATAGCAGTGCGCTCTATGCCATGATTTGTAGCGGTCCAAAAAACGGAGTCATCCAAGTATAACGGTCGATGATGGTTTTTCACGCTATAGGAGTGGATATATCACACTACCGAGCGTCGAGGATCATACTGTAACGTCTCCAGCGGGCCGCTGAGACCTGCCCCAGACTTAGCTGCGCGGGAGACTCCTACCGTGAAGATCGCATGATAGTGAAATTCATATGGTCATAAGTCCCGTTAGGTAGCTTCCACGAGCAAAGTCACGCAATTGACCCCGGTACAACATTTTCCATGTCCTAAGGATTATGTATTAATAATGGGGTCTATAAGGTAAGTTGAAGCTACGTTAACCAGCCGGAAAGTGTTTACTGAGGAAGAGACATCGTCTGAGTCATTCTAACGTAGTCAAGAGGAGTAATAGAGACCTTCATTTTTCCCACCCCATGTGATCTTCATCCTATTCCCATCAAGTGCTTTGACGGTATTACGAGCCAATCCTCTCACGGCTAAAAGTAGCCTCAGGCGGTGCGACACTGGGCCAGACAGTGCGTCACCGGAAACTCAGGTATCTGAGGCTGCAGCTAGGCGTGTCCGATGAAAACTTTGGGCGAGAGATAATATAAATTGTAACATCTCAAAATCTTGTGTATACAGGAGGCGTGTCACCATATTGTAGGTGAGCTACCCGCGGCCAATCCAATCAAAGTCTACTAGTAACCGTTAGCGCATTTTCCATATGCGCAATAGTTCTCTTACGCTTATCGATGACCGGGCCAATTCACGCTCTCGACTCTAGGAACACCCTGCGGATACCGCTTAAGAAAAGCACATCTGAGTGCTAGGAAATACCCCCTGGCGAGTAAATTTTGGCAGAGTAAGATCGCAGGCCAAGCATCCCTTCGAGGAGTACCAAGCCCGGTCCCAGGGCGGGGTTTCGTTTCTCTGCCCTGGGCAGACTGTCTCTATAACTGGAGCCCGTGGTCTTTTGCTTCGATCCGCCTCTTGAGATATGCTTCAATATCTTTCGCATACGTCATCCGCGACGAAGCCAAGCCCGCTGCATGTATTTACACTTTTTGGCATAAAATCAGCTACTCAGGTAGCGAAGGTTGGCTAACCTGGGAGGGCGAGACTTGCTTGTAATTCGATTAGGAGAGATTTTTGGAGCATAAAACCAGGAAGAACTTGTTAGTAAGACAACAGATATCACTGGCCGAGGGCGTAGTTCGGCGCTCGATAGTGACCGCCAAGCCCTGCGGCAGGTCGACTGTAAGTCAGAGTAGGGAAAGTAAATGGAATAGGTCTCAGAAACCGTTCAACCTGGTCATCTATCAGCTTTCACGATATGTGTGGCTGCAAGTGAACCGTTCAAGACCGAGCCGATCTTCACGTTGGCAAGGGCGCGCCTCTGGAACCCATCGTGACCCACCGAAATTCCCGCAGGGTCCAACTAAGTGACTCTGTTTCTTCGAGTCCAATGTTCTTTTAGCGAACAAATCTTGGAGAGCTGCTTCGACTCCCATTCATCCACCCCGCAAATACCGTCGTTTTGCCACGGAGGGGTTATGGTGGGCTGTATGTTATGTGGATCCGACTGACTACTACGTATTGCTCTCTTCGCCTAGGTGTAAAATGCGATAG
seq00002   GTCAGCGTCGGACCCTGTAGTTTCATCCATCTTTTTGTTTAGACCTTAATTGTCTGACCGCTTGGTGTCATATCCATGACCCACTGACCCAAAAAGCGCTATAAAGGGATTACATCTGTCCACTAGAGATGCTCTATAACGGTGAGATGCCGCACGACAGCGTCGGTAGTCATTTTGGCCGCACAGTATCGGCAGGATACGGCAGAGATTCCTGGTTTTCGAAAGGGCTATCTGTGGGGGGATTTTCTCCAGACCCATAGAATCCAAGCACAGTACGTCGGTCCCAACCTAATGGATTATGTGGCAATGCCCCGATATGAGCTAGTCAAACGCATACAGAAATCGTAGCTTGGATCGCAGCCGATGGTACCACTGGCCCGGTCATGCTAAATGCTATGCCATCGTTGGCAGACACAGTATCTTGGACTTATACACTACACTGACCTGTGCCTTCAGCGAGCGGAAAGAAATGACGCCGGTGAGGGATATTTACGCCCGTATATCTCCCCCAAGAACTTGGTCCAACTCGGTGCCGTTGATAGTTCCCGGGATGGGTACCCTCTGGCTTATGCCTCTATTTAATCCTTCTTTCAGAATCATTAAGGACATTGTCCAGCTCCCGACTACCCAGGTCCGATAACACTATAGCAGTGCGCTCTATGCCATGATTTGTAGCGGTCCAAAAAACGGAGTCATCCAAGTATAACGGTCGATGATGGTTTTTCACGCTATAGGAGTGGATATATCACACTACCGAGCGTCGAGGATCATACTGTAACGTCTCCAGCGGGCCGCTGAGACCTGCCCCAGACTTAGCTGCGCGGGAGACTCCTACCGTGAAGATCGCATGATAGTGAAATTCATATGGTCATAAGTCCCGTTAGGTAGCTTCCACGAGCAAAGTCACGCAATTGACCCCGGTACAACATTTTCCATGTCCTAAGGATTATGTATTAATAATGGGGTCTATAAGGTAAGTTGAAGCTACGTTAACCAGCCGGAAAGTGTTTACTGAGGAAGAGACATCGTCTGAGTCATTCTAACGTAGTCAAGAGGAGTAATAGAGACCTTCATTTTTCCCACCCCATGTGATCTTCATCCTATTCCCATCAAGTGCTTTGACGGTATTACGAGCCAATCCTCTCACGGCTAAAAGTAGCCTCAGGCGGTGCGACACTGGGCCAGACAGTGCGTCACCGGAAACTCAGGTATCTGAGGCTGCAGCTAGGCGTGTCCGATGAAAACTTTGGGCGAGAGATAATATAAATTGTAACATCTCAAAATCTTGTGTATACAGGAGGCGTGTCACCATATTGTAGGTGAGCTACCCGCGGCCAATCCAATCAAAGTCTACTAGTAACCGTTAGCGCATTTTCCATATGCGCAATAGTTCTCTTACGCTTATCGATGACCGGGCCAATTCACGCTCTCGACTCTAGGAACACCCTGCGGATACCGCTTAAGAAAAGCACATCTGAGTGCTAGGAAATACCCCCTGGCGAGTAAATTTTGGCAGAGTAAGATCGCAGGCCAAGCATCCCTTCGAGGAGTACCAAGCCCGGTCCCAGGGCGGGGTTTCGTTTCTCTGCCCTGGGCAGACTGTCTCTATAACTGGAGCCCGTGGTCTTTTGCTTCGATCCGCCTCTTGAGATATGCTTCAATATCTTTCGCATACGTCATCCGCGACGAAGCCAAGCCCGCTGCATGTATTTACACTTTTTGGCATAAAATCAGCTACTCAGGTAGCGAAGGTTGGCTAACCTGGGAGGGCGAGACTTGCTTGTAATTCGATTAGGAGAGATTTTTGGAGCATAAAACCAGGAAGAACTTGTTAGTAAGACAACAGATATCACTGGCCGAGGGCGTAGTTCGGCGCTCGATAGTGACCGCCAAGCCCTGCGGCAGGTCGACTGTAAGTCAGAGTAGGGAAAGTAAATGGAATAGGTCTCAGAAACCGTTCAACCTGGTCATCTATCAGCTTTCACGATATGTGTGGCTGCAAGTGAACCGTTCAAGACCGAGCCGATCTTCACGTTGGCAAGGGCGCGCCTCTGGAACCCATCGTGACCCACCGAAATTCCCGCAGGGTCCAACTAAGTGACTCTGTTTCTTCGAGTCCAATGTTCTTTTAGCGAACAAATCTTGGAGAGCTGCTTCGACTCCCATTCATCCACCCCGCAAATACCGTCGTTTTGCCACGGAGGGGTTATGGTGGGCTGTATGTTATGTGGATCCGACTGACTACTACGTATTGCTCTCTTCGCCTAGGTGTAAAATGCGATAG
seq00003   GTCAGCGTCGGACCCTGTAGTTTCATCCATCTTTTTGTTTAGACCTTAATTGTCTGACCGCTTGGTGTCATATCCATGACCCACTGACCCAAAAAGCGCTATAAAGGGATTACATCTGTCCACTAGAGATGCTCTATAACGGTGAGATGCCGCACGACAGCGTCGGTAGTCATTTTGGCCGCACAGTATCGGCAGGATACGGCAGAGATTCCTGGTTTTCGAAAGGGCTATCTGTGGGGGGATTTTCTCCAGACCCATAGAATCCAAGCACAGTACGTCGGTCCCAACCTAATGGATTATGTGGCAATGCCCCGATATGAGCTAGTCAAACGCATACAGAAATCGTAGCTTGGATCGCAGCCGATGGTACCACTGGCCCGGTCATGCTAAATGCTATGCCATCGTTGGCAGACACAGTATCTTGGACTTATACACTACACTGACCTGTGCCTTCAGCGAGCGGAAAGAAATGACGCCGGTGAGGGATATTTACGCCCGTATATCTCCCCCAAGAACTTGGTCCAACTCGGTGCCGTTGATAGTTCCCGGGATGGGTACCCTCTGGCTTATGCCTCTATTTAATCCTTCTTTCAGAATCATTAAGGACATTGTCCAGCTCCCGACTACCCAGGTCCGATAACACTATAGCAGTGCGCTCTATGCCATGATTTGTAGCGGTCCAAAAAACGGAGTCATCCAAGTATAACGGTCGATGATGGTTTTTCACGCTATAGGAGTGGATATATCACACTACCGAGCGTCGAGGATCATACTGTAACGTCTCCAGCGGGCCGCTGAGACCTGCCCCAGACTTAGCTGCGCGGGAGACTCCTACCGTGAAGATCGCATGATAGTGAAATTCATATGGTCATAAGTCCCGTTAGGTAGCTTCCACGAGCAAAGTCACGCAATTGACCCCGGTACAACATTTTCCATGTCCTAAGGATTATGTATTAATAATGGGGTCTATAAGGTAAGTTGAAGCTACGTTAACCAGCCGGAAAGTGTTTACTGAGGAAGAGACATCGTCTGAGTCATTCTAACGTAGTCAAGAGGAGTAATAGAGACCTTCATTTTTCCCACCCCATGTGATCTTCATCCTATTCCCATCAAGTGCTTTGACGGTATTACGAGCCAATCCTCTCACGGCTAAAAGTAGCCTCAGGCGGTGCGACACTGGGCCAGACAGTGCGTCACCGGAAACTCAGGTATCTGAGGCTGCAGCTAGGCGTGTCCGATGAAAACTTTGGGCGAGAGATAATATAAATTGTAACATCTCAAAATCTTGTGTATACAGGAGGCGTGTCACCATATTGTAGGTGAGCTACCCGCGGCCAATCCAATCAAAGTCTACTAGTAACCGTTAGCGCATTTTCCATATGCGCAATAGTTCTCTTACGCTTATCGATGACCGGGCCAATTCACGCTCTCGACTCTAGGAACACCCTGCGGATACCGCTTAAGAAAAGCACATCTGAGTGCTAGGAAATACCCCCTGGCGAGTAAATTTTGGCAGAGTAAGATCGCAGGCCAAGCATCCCTTCGAGGAGTACCAAGCCCGGTCCCAGGGCGGGGTTTCGTTTCTCTGCCCTGGGCAGACTGTCTCTATAACTGGAGCCCGTGGTCTTTTGCTTCGATCCGCCTCTTGAGATATGCTTCAATATCTTTCGCATACGTCATCCGCGACGAAGCCAAGCCCGCTGCATGTATTTACACTTTTTGGCATAAAATCAGCTACTCAGGTAGCGAAGGTTGGCTAACCTGGGAGGGCGAGACTTGCTTGTAATTCGATTAGGAGAGATTTTTGGAGCATAAAACCAGGAAGAACTTGTTAGTAAGACAACAGATATCACTGGCCGAGGGCGTAGTTCGGCGCTCGATAGTGACCGCCAAGCCCTGCGGCAGGTCGACTGTAAGTCAGAGTAGGGAAAGTAAATGGAATAGGTCTCAGAAACCGTTCAACCTGGTCATCTATCAGCTTTCACGATATGTGTGGCTGCAAGTGAACCGTTCAAGACCGAGCCGATCTTCACGTTGGCAAGGGCGCGCCTCTGGAACCCATCGTGACCCACCGAAATTCCCGCAGGGTCCAACTAAGTGACTCTGTTTCTTCGAGTCCAATGTTCTTTTAGCGAACAAATCTTGGAGAGCTGCTTCGACTCCCATTCATCCACCCCGCAAATACCGTCGTTTTGCCACGGAGGGGTTATGGTGGGCTGTATGTTATGTGGATCCGACTGACTACTACGTATTGCTCTCTTCGCCTAGGTGTAAAATGCGATAG
seq00004   GTCAGCGTCGGACCCTGTAGTTTCATCCATCTTTTTGTTTAGACCTTAATTGTCTGACCGCTTGGTGTCATATCCATGACCCACTGACCCAAAAAGCGCTATAAAGGGATTACATCTGTCCACTAGAGATGCTCTATAACGGTGAGATGCCGCACGACAGCGTCGGTAGTCATTTTGGCCGCACAGTATCGGCAGGATACGGCAGAGATTCCTGGTTTTCGAAAGGGCTATCTGTGGGGGGATTTTCTCCAGACCCATAGAATCCAAGCACAGTACGTCGGTCCCAACCTAATGGATTATGTGGCAATGCCCCGATATGAGCTAGTCAAACGCATACAGAAATCGTAGCTTGGATCGCAGCCGATGGTACCACTGGCCCGGTCATGCTAAATGCTATGCCATCGTTGGCAGACACAGTATCTTGGACTTATACACTACACTGACCTGTGCCTTCAGCGAGCGGAAAGAAATGACGCCGGTGAGGGATATTTACGCCCGTATATCTCCCCCAAGAACTTGGTCCAACTCGGTGCCGTTGATAGTTCCCGGGATGGGTACCCTCTGGCTTATGCCTCTATTTAATCCTTCTTTCAGAATCATTAAGGACATTGTCCAGCTCCCGACTACCCAGGTCCGATAACACTATAGCAGTGCGCTCTATGCCATGATTTGTAGCGGTCCAAAAAACGGAGTCATCCAAGTATAACGGTCGATGATGGTTTTTCACGCTATAGGAGTGGATATATCACACTACCGAGCGTCGAGGATCATACTGTAACGTCTCCAGCGGGCCGCTGAGACCTGCCCCAGACTTAGCTGCGCGGGAGACTCCTACCGTGAAGATCGCATGATAGTGAAATTCATATGGTCATAAGTCCCGTTAGGTAGCTTCCACGAGCAAAGTCACGCAATTGACCCCGGTACAACATTTTCCATGTCCTAAGGATTATGTATTAATAATGGGGTCTATAAGGTAAGTTGAAGCTACGTTAACCAGCCGGAAAGTGTTTACTGAGGAAGAGACATCGTCTGAGTCATTCTAACGTAGTCAAGAGGAGTAATAGAGACCTTCATTTTTCCCACCCCATGTGATCTTCATCCTATTCCCATCAAGTGCTTTGACGGTATTACGAGCCAATCCTCTCACGGCTAAAAGTAGCCTCAGGCGGTGCGACACTGGGCCAGACAGTGCGTCACCGGAAACTCAGGTATCTGAGGCTGCAGCTAGGCGTGTCCGATGAAAACTTTGGGCGAGAGATAATATAAATTGTAACATCTCAAAATCTTGTGTATACAGGAGGCGTGTCACCATATTGTAGGTGAGCTACCCGCGGCCAATCCAATCAAAGTCTACTAGTAACCGTTAGCGCATTTTCCATATGCGCAATAGTTCTCTTACGCTTATCGATGACCGGGCCAATTCACGCTCTCGACTCTAGGAACACCCTGCGGATACCGCTTAAGAAAAGCACATCTGAGTGCTAGGAAATACCCCCTGGCGAGTAAATTTTGGCAGAGTAAGATCGCAGGCCAAGCATCCCTTCGAGGAGTACCAAGCCCGGTCCCAGGGCGGGGTTTCGTTTCTCTGCCCTGGGCAGACTGTCTCTATAACTGGAGCCCGTGGTCTTTTGCTTCGATCCGCCTCTTGAGATATGCTTCAATATCTTTCGCATACGTCATCCGCGACGAAGCCAAGCCCGCTGCATGTATTTACACTTTTTGGCATAAAATCAGCTACTCAGGTAGCGAAGGTTGGCTAACCTGGGAGGGCGAGACTTGCTTGTAATTCGATTAGGAGAGATTTTTGGAGCATAAAACCAGGAAGAACTTGTTAGTAAGACAACAGATATCACTGGCCGAGGGCGTAGTTCGGCGCTCGATAGTGACCGCCAAGCCCTGCGGCAGGTCGACTGTAAGTCAGAGTAGGGAAAGTAAATGGAATAGGTCTCAGAAACCGTTCAACCTGGTCATCTATCAGCTTTCACGATATGTGTGGCTGCAAGTGAACCGTTCAAGACCGAGCCGATCTTCACGTTGGCAAGGGCGCGCCTCTGGAACCCATCGTGACCCACCGAAATTCCCGCAGGGTCCAACTAAGTGACTCTGTTTCTTCGAGTCCAATGTTCTTTTAGCGAACAAATCTTGGAGAGCTGCTTCGACTCCCATTCATCCACCCCGCAAATACCGTCGTTTTGCCACGGAGGGGTTATGGTGGGCTGTATGTTATGTGGATCCGACTGACTACTACGTATTGCTCTCTTCGCCTAGGTGTAAAATGCGATAG
seq00005   GTCAGCGTCGGACCCTGTAGTTTCATCCATCTTTTTGTTTAGACCTTAATTGTCTGACCGCTTGGTGTCATATCCATGACCCACTGACCCAAAAAGCGCTATAAAGGGATTACATCTGTCCACTAGAGATGCTCTATAACGGTGAGATGCCGCACGACAGCGTCGGTAGTCATTTTGGCCGCACAGTATCGGCAGGATACGGCAGAGATTCCTGGTTTTCGAAAGGGCTATCTGTGGGGGGATTTTCTCCAGACCCATAGAATCCAAGCACAGTACGTCGGTCCCAACCTAATGGATTATGTGGCAATGCCCCGATATGAGCTAGTCAAACGCATACAGAAATCGTAGCTTGGATCGCAGCCGATGGTACCACTGGCCCGGTCATGCTAAATGCTATGCCATCGTTGGCAGACACAGTATCTTGGACTTATACACTACACTGACCTGTGCCTTCAGCGAGCGGAAAGAAATGACGCCGGTGAGGGATATTTACGCCCGTATATCTCCCCCAAGAACTTGGTCCAACTCGGTGCCGTTGATAGTTCCCGGGATGGGTACCCTCTGGCTTATGCCTCTATTTAATCCTTCTTTCAGAATCATTAAGGACATTGTCCAGCTCCCGACTACCCAGGTCCGATAACACTATAGCAGTGCGCTCTATGCCATGATTTGTAGCGGTCCAAAAAACGGAGTCATCCAAGTATAACGGTCGATGATGGTTTTTCACGCTATAGGAGTGGATATATCACACTACCGAGCGTCGAGGATCATACTGTAACGTCTCCAGCGGGCCGCTGAGACCTGCCCCAGACTTAGCTGCGCGGGAGACTCCTACCGTGAAGATCGCATGATAGTGAAATTCATATGGTCATAAGTCCCGTTAGGTAGCTTCCACGAGCAAAGTCACGCAATTGACCCCGGTACAACATTTTCCATGTCCTAAGGATTATGTATTAATAATGGGGTCTATAAGGTAAGTTGAAGCTACGTTAACCAGCCGGAAAGTGTTTACTGAGGAAGAGACATCGTCTGAGTCATTCTAACGTAGTCAAGAGGAGTAATAGAGACCTTCATTTTTCCCACCCCATGTGATCTTCATCCTATTCCCATCAAGTGCTTTGACGGTATTACGAGCCAATCCTCTCACGGCTAAAAGTAGCCTCAGGCGGTGCGACACTGGGCCAGACAGTGCGTCACCGGAAACTCAGGTATCTGAGGCTGCAGCTAGGCGTGTCCGATGAAAACTTTGGGCGAGAGATAATATAAATTGTAACATCTCAAAATCTTGTGTATACAGGAGGCGTGTCACCATATTGTAGGTGAGCTACCCGCGGCCAATCCAATCAAAGTCTACTAGTAACCGTTAGCGCATTTTCCATATGCGCAATAGTTCTCTTACGCTTATCGATGACCGGGCCAATTCACGCTCTCGACTCTAGGAACACCCTGCGGATACCGCTTAAGAAAAGCACATCTGAGTGCTAGGAAATACCCCCTGGCGAGTAAATTTTGGCAGAGTAAGATCGCAGGCCAGGCATCCCTTCGAGGAGTACCAAGCCCGGTCCCAGGGCGGGGTTTCGTTTCTCTGCCCTGGGCAGACTGTCTCTATAACTGGAGCCCGTGGTCTTTTGCTTCGATCCGCCTCTTGAGATATGCTTCAATATCTTTCGCATACGTCATCCGCGACGAAGCCAAGCCCGCTGCATGTATTTACACTTTTTGGCATAAAATCAGCTACTCAGGTAGCGAAGGTTGGCTAACCTGGGAGGGCGAGACTTGCTTGTAATTCGATTAGGAGAGATTTTTGGAGCATAAAACCAGGAAGAACTTGTTAGTAAGACAACAGATATCACTGGCCGAGGGCGTAGTTCGGCGCTCGATAGTGACCGCCAAGCCCTGCGGCAGGTCGACTGTAAGTCAGAGTAGGGAAAGTAAATGGAATAGGTCTCAGAAACCGTTCAACCTGGTCATCTATCAGCTTTCACGATATGTGTGGCTGCAAGTGAACCGTTCAAGACCGAGCCGATCTTCACGTTGGCAAGGGCGCGCCTCTGGAACCCATCGTGACCCACCGAAATTCCCGCAGGGTCCAACTAAGTGACTCTGTTTCTTCGAGTCCAATGTTCTTTTAGCGAACAAATCTTGGAGAGCTGCTTCGACTCCCATTCATCCACCCCGCAAATACCGTCGTTTTGCCACGGAGGGGTTATGGTGGGCTGTATGTTATGTGGATCCGACTGACTACTACGTATTGCTCTCTTCGCCTAGGTGTAAAATGCGATAG
seq00006   GTCAGCGTCGGACCCTGTAGTTTCATCCATCTTTTTGTTTAGACCTTAATTGTCTGACCGCTTGGTGTCATATCCATGACCCACTGACCCAAAAAGCGCTATAAAGGGATTACATCTGTCCACTAGAGATGCTCTATAACGGTGAGATGCCGCACGACAGCGTCGGTAGTCATTTTGGCCGCACAGTATCGGCAGGATACGGCGGAGATTCCTGGTTTTCGAAAGGGCTATCTGTGGGGGGATTTTCTCCAGACCCATAGAATCCAAGCACAGTACGTCGGTCCCAACCTAATGGATTATGTGGCAATGCCCCGATATGAGCTAGTCAAACGCATACAGAAATCGTAGCTTGGATCGCAGCCGATGGTACCACTGGCCCGGTCATGCTAAATGCTATGCCATCGTTGGCAGACACAGTATCTTGGACTTATACACTACACTGACCTGTGCCTTCAGCGAGCGGAAAGAAATGACGCCGGTGAGGGATATTTACGCCCGTATATCTCCCCCAAGAACTTGGTCCAACTCGGTGCCGTTGATAGTTCCCGGGATGGGTACCCTCTGGCTTATGCCTCTATTTAATCCTTCTTTCAGAATCATTAAGGACATTGTCCAGCTCCCGACTACCCAGGTCCGATAACACTATAGCAGTGCGCTCTATGCCATGATTTGTAGCGGTCCAAAAAACGGAGTCATCCAAGTATAACGGTCGATGATGGTTTTTCACGCTATAGGAGTGGATATATCACACTACCGAGCGTCGAGGATCATACTGTAACGTCTCCAGCGGGCCGCTGAGACCTGCCCCAGACTTAGCTGCGCGGGAGACTCCTACCGTGAAGATCGCATGATAGTGAAATTCATATGGTCATAAGTCCCGTTAGGTAGCTTCCACGAGCAAAGTCACGCAATTGACCCCGGTACAACATTTTCCATGTCCTAAGGATTATGTATTAATAATGGGGTCTATAAGGTAAGTTGAAGCTACGTTAACCAGCCGGAAAGTGTTTACTGATGAAGAGACATCGTCTGAGTCATTCTAACGTAGTCAAGAGGAGTAATAGAGACCTTCATTTTTCCCACCCCATGTGATCTTCATCCTATTCCCATCAAGTGCTTTGACGGTATTACGAGCCAATCCTCTCACGGCTAAAAGTAGCCTCAGGCGGTGCGACACTGGGCCAGACAGTGCGTCACCGGAAACTCAGGTATCTGAGGCTGCAGCTAGGCGTGTCCGATGAAAACTTTGGGCGAGAGATAATATAAATTGTAACATCTCAAAATCTTGTGTATACAGGAGGCGTGTCACCATATTGTAGGTGAGCTACCCGCGGCCAATCCAATCAAAGTCTACTAGTAACCGTTAGCGCATTTTCCATATGCGCAATAGTTCTCTTACGCTTATCGATGACCGGGCCAATTCACGCTCTCGACTCTAGGAACACCCTGCGGATACCGCTTAAGAAAAGCACATCTGAGTGCTAGGAAATACCCCCTGGCGAGTAAATTTTGGCAGAGTAAGATCGCAGGCCAAGCATCCCTTCGAGGAGTACCAAGCCCGGTCCCAGGGCGGGGTTTCGTTTCTCTGCCCTGGGCAGACTGTCTCTATAACTGGAGCCCGTGGTCTTTTGCTTCGATCCGCCTCTTGAGATATGCTTCAATATCTTTCGCATACGTCATCCGCGACGAAGCCAAGCCCGCTGCATGTATTTACACTTTTTGGCATAAAATCAGCTACTCAGGTAGCGAAGGTTGGCTAACCTGGGAGGGCGAGACTTGCTTGTAATTCGATTAGGAGAGATTTTTGGAGCATAAAACCAGGAAGAACTTGTTAGTAAGACAACAGATATCACTGGCCGAGGGCGTAGTTCGGCGCTCGATAGTGACCGCCAAGCCCTGCGGCAGGTCGACTGTAAGTCAGAGTAGGGAAAGTAAATGGAATAGGTCTCAGAAACCGTTCAACCTGGTCATCTATCAGCTTTCACGATATGTGTGGCTGCAAGTGAACCGTTCAAGACCGAGCCGATCTTCACGTTGGCAAGGGCGCGCCTCTGGAACCCATCGTGACCCACCGAAATTCCCGCAGGGTCCAACTAAGTGACTCTGTTTCTTCGAGTCCAATGTTCTTTTAGCGAACAAATCTTGGAGAGCTGCTTCGACTCCCATTCATCCACCCCGCAAATACCGTCGTTTTGCCACGGAGGGGTTATGGTGGGCTGTATGTTATGTGGATCCGACTGACTACTACGTATTGCTCTCTTCGCCTAGGTGTAAAATGCGATAG
seq00007   GTCAGCGTCGGACCCTGTAGTTTCATCCATCTTTTTGTTTAGACCTTAATTGTCTGACCGCTTGGTGTCATATCCATGACCCACTGACCCAAAAAGCGCTATAAAGGGATTACATCTGTCCACTAGAGATGCTCTATAACGGTGAGATGCCGCACGACAGCGTCGGTAGTCATTTTGGCCGCACAGTATCGGCAGGATACGGCAGAGATTCCTGGTTTTCGAAAGGGCTATCTGTGGGGGGATTTTCTCCAGACCCATAGAATCCAAGCACAGTACGTCGGTCCCAACCTAATGGATTATGTGGCAATGCCCCGATATGAGCTAGTCAAACGCATACAGAAATCGTAGCTTGGATCGCAGCCGATGGTACCACTGGCCCGGTCATGCTAAATGCTATGCCATCGTTGGCAGACACAGTATCTTGGACTTATACACTACACTGACCTGTGCCTTCACCGAGCGGAAAGAAATGACGCCGGTGAGGGATATTTACGCCCGTATATCTCCCCCAAGAACTTGGTCCAACTCGGTGCCGTTGATAGTTCCCGGGATGGGTACCCTCTGGCTTATGCCTCTATTTAATCCTTCTTTCAGAATCATTAAGGACATTGTCCAGCTCCCGACTACCCAGGTCCGATAACACTATAGCAGTGCGTTCTATGCCATGATTTGTAGCGGTCCAAAAAACGGAGTCATCCAAGTATAACGGTCGATGATGGTTTTTCACGCTATAGGAGTGGATATATCACACTACCGAGCGTCGAGGATCATACTGTAACGTCTCCAGCGGGCCGCTGAGACCTGCCCCAGACTTAGCTGCGCGGGAGACTCCTACCGTGAAGATCGCATGATAGTGAAATTCATATGGTCATAAGTCCCGTTAGGTAGCTTCCACGAGCAAAGTCACGCAATTGACCCCGGTACAACATTTTCCATGTCCTAAGGATTATGTATTAATAATGGGGTCTATAAGGTAAGTTGAAGCTACGTTAACCAGCCGGAAAGTGTTTACTGAGGAAGAGACATCGTCTGAGTCATTCTAACGTAGTCAAGAGGAGTAATAGAGACCTTCATTTTTCCCACCCCATGTGATCTTCATCCTATTCCCATCAAGTGCTTTGACGGTATTACGAGCCAATCCTCTCACGGCTAAAAGTAGCCTCAGGCGGTGCGACACTGGGCCAGACAGTGCGTCACCGGAAACTCAGGTATCTGAGGCTGCAGCTAGGCGTGTCCGATGAAAACTTTGGGCGAGAGATAATATAAATTGTAACATCTCAAAATCTTGTGTATACAGGAGGCGTGTCACCATATTGTATGTGAGCTACCCGCGGCCAATCCAATCAAAGTCTACTAGTAACCGTTAGCGCATTTTCCATATGCGCAATAGTTCTCTTACGCTTATCGATGACCGGGCCAATTCACGCTCTCGACTCTAGGAACACCCTGCGGATACCGCTTAAGAAAAGCACATCTGAGTGCTAGGAAATACCCCCTGGCGAGTAAATTTTGGCAGAGTAAGATCGCAGGCCAAGCATCCCTTCGAGGAGTACCAAGCCCGGTCCCAGGGCGGGGTTTCGTTTCTCTGCCCTGGGCAGACTGTCTCTATAACTGGAGCCCGTGGTCTTTTGCTTCGATCCGCCTCTTGAGATATGCTTCAATATCTTTCGCATACGTCATCCGCGACGAAGCCAAGCCCGCTGCATGTATTTACACTTTTTGGCATAAAATCAGCTACTCAGGTAGCGAAGGTTGGCTAACCTGGGAGGGCGAGACTTGCTTGTAATTCGATTAGGAGAGATTTTTGGAGCATAAAACCAGGAAGAACTTGTTAGTAAGACAACAGATATCACTGGCCGAGGGCGTAGTTCGGCGCTCGATAGTGACCGCCAAGCCCTGCGGCAGGTCGACTGTAAGTCAGAGTAGGGAAAGTAAATGGAATAGGTCTCAGAAACCGTTCAACCTGGTCATCTATCAGCTTTCACGATATGTGTGGCTGCAAGTGAACCGTTCAAGACCGAGCCGATCTTCACGTTGGCAAGGGCGCGCCTCTGGAACCCATCGTGACCCACCGAAATTCCCGCAGGGTCCAACTAAGTGACTCTGTTTCTTCGAGTCCAATGTTCTTTTAGCGAACAAATCTTGGAGAGCTGCTTCGACTCCCATTCATCCACCCCGCAAATACCGTCGTTTTGCCACGGAGGGGTTATGGTGGGCTGTATGTAATGTGGATCCGACTGACTACTACGTATTGCTCTCTTCGCCTAGGTGTAAAATGCGATAG
seq00008   GTCAGCGTCGGACCCTGTAGTTTCATCCATCTTTTTGTTTAGACCTTAATTGTCTGACCGCTTGGTGTCATATCCATGACCCACTGACCCAAAAAGCGCTATAAAGGGATTACATCTGTCCACTAGAGATGCTCTATAACGGTGAGATGCCGCACGACAGCGTCGGTAGTCATTTTGGCCGCACAGTATCGGCAGGATACGGCAGAGATTCCTGGTTTTCGAAAGGGCTATCTGTGGGGGGATTTTCTCCAGACCCATAGAATCCAAGCACAGTACGTCGGTCCCAACCTAATGGATTATGTGGCAATGCCCCGATATGAGCTAGTCAAACGCATACAGAAATCGTAGCTTGGATCGCAGCCGATGGTACCACTGGCCCGGTCATGCTAAATGCTATGCCATCGTTGGCAGACACAGTATCTTGGACTTATACACTACACTGACCTGTGCCTTCAGCGAGCGGAAAGAAATGACGCCGGTGAGGGATATTTACGCCCGTATATCTCCCCCAAGAACTTGGTCCAACTCGGTGCCGTTGATAGTTCCCGGGATGGGTACCCTCTGGCTTATGCCTCTATTTAATCCTTCTTTCAGAATCATTAAGGACATTGTCCAGCTCCCGACTACCCAGGTCCGATAACACTATAGCAGTGCGCTCTATGCCATGATTTGTAGCGGTCCAAAAAACGGAGTCATCCAAGTATAACGGTCGATGATGGTTTTTCACGCTATAGGAGTGGATATATCACACTACCGAGCGTCGAGGATCATACTGTAACGTCTCCAGCGGGCCGCTGAGACCTGCCCCAGACTTAGCTGCGCGGGAGACTCCTACCGTGAAGATCGCATGATAGTGAAATTCATATGGTCATAAGTCCCGTTAGGTAGCTTCCACGAGCAAAGTCACGCAATTGACCCCGGTACAACATTTTCCATGTCCTAAGGATTATGTATTAATAATGGGGTCTATAAGGTAAGTTGAAGCTACGTTAACCAGCCGGAAAGTGTTTACTGAGGAAGAGACATCGTCTGAGTCATTCTAACGTAGTCAAGAGGAGTAATAGAGACCTTCATTTTTCCCACCCCATGTGATCTTCATCCTATTCCCATCAAGTGCTTTGACGGTATTACGAGCCAATCCTCTCACGGCTAAAAGTAGCCTCAGGCGGTGCGACACTGGGCCAGACAGTGCGTCACCGGAAACTCAGGTATCTGAGGCTGCAGCTAGGCGTGTCCGATGAAAACTTTGGGCGAGAGATAATATAAATTGTAACATCTCAAAATCTTGTGTATACAGGAGGCGTGTCACCATATTGTAGGTGAGCTACCCGCGGCCAATCCAATCAAAGTCTACTAGTAACCGTTAGCGCATTTTCCATATGCGCAATAGTTCTCTTACGCTTATCGATGACCGGGCCAATTCACGCTCTCGACTCTAGGAACACCCTGCGGATACCGCTTAAGAAAAGCACATCTGAGTGCTAGGAAATACCCCCTGGCGAGTAAATTTTGGCAGAGTAAGATCGCAGGCCAAGCATCCCTTCGAGGAGTACCAAGCCCGGTCCCAGGGCGGGGTTTCGTTTCTCTGCCCTGGGCAGACTGTCTCTATAACTGGAGCCCGTGGTCTTTTGCTTCGATCCGCCTCTTGAGATATGCTTCAATATCTTTCGCATACGTCATCCGCGACGAAGCCAAGCCCGCTGCATGTATTTACACTTTTTGGCATAAAATCAGCTACTCAGGTAGCGAAGGTTGGCTAACCTGGGAGGGCGAGACTTGCTTGTAATTCGATTAGGAGAGATTTTTGGAGCATAAAACCAGGAAGAACTTGTTAGTAAGACAACAGATATCACTGGCCGAGGGCGTAGTTCGGCGCTCGATAGTGACCGCCAAGCCCTGCGGCAGGTCGACTGTAAGTCAGAGTAGGGAAAGTAAATGGAATAGGTCTCAGAAACCGTTCAACCTGGTCATCTATCAGCTTTCACGATATGTGTGGCTGCAAGTGAACCGTTCAAGACCGAGCCGATCTTCACGTTGGCAAGGGCGCGCCTCTGGAACCCATCGTGACCCACCGAAATTCCCGCAGGGTCCAACTAAGTGACTCTGTTTCTTCGAGTCCAATGTTCTTTTAGCGAACAAATCTTGGAGAGCTGCTTCGACTCCCATTCATCCACCCCGCAAATACCGTCGTTTTGCCACGGAGGGGTTATGGTGGGCTGTATGTTATGTGGATCCGACTGACTACTACGTATTGCTCTCTTCGCCTAGGTGTAAAATGCGATAG
seq00009   GTCAGCGTCGGACCCTGTAGTTTCATCCATCTTTTTGTTTAGACCTTAATTGTCTGACCGCTTGGTGTCATATCCATGACCCACTGACCCAAAAAGCGCTATAAAGGGATTACATCTGTCCACTAGAGATGCTCTATAACGGTGAGATGCCGCACGACAGCGTCGGTAGTCATTTTGGCCGCACAGTATCGGCAGGATACGGCAGAGATTCCTGGTTTTCGAAAGGGCTATCTGTGGGGGGATTTTCTCCAGACCCATAGAATCCAAGCACAGTACGTCGGTCCCAACCTAATGGATTATGTGGCAATGCCCCGATATGAGCTAGTCAAACGCATACAGAAATCGTAGCTTGGATCGCAGCCGATGGTACCACTGGCCCGGTCATGCTAAATGCTATGCCATCGTTGGCAGACACAGTATCTTGGACTTATACACTACACTGACCTGTGCCTTCACCGAGCGGAAAGAAATGACGCCGGTGAGGGATATTTACGCCCGTATATCTCCCCCAAGAACTTGGTCCAACTCGGTGCCGTTGATAGTTCCCGGGATGGGTACCCTCTGGCTTATGCCTCTATTTAATCCTTCTTTCAGAATCATTAAGGACATTGTCCAGCTCCCGACTACCCAGGTCCGATAACACTATAGCAGTGCGTTCTATGCCATGATTTGTAGCGGTCCAAAAAACGGAGTCATCCAAGTATAACGGTCGATGATGGTTTTTCACGCTATAGGAGTGGATATATCACACTACCGAGCGTCGAGGATCATACTGTAACGTCTCCAGCGGGCCGCTGAGACCTGCCCCAGACTTAGCTGCGCGGGAGACTCCTACCGTGAAGATCGCATGATAGTGAAATTCATATGGTCATAAGTCCCGTTAGGTAGCTTCCACGAGCAAAGTCACGCAATTGACCCCGGTACAACATTTTCCATGTCCTAAGGATTATGTATTAATAATGGGGTCTATAAGGTAAGTTGAAGCTACGTTAACCAGCCGGAAAGTGTTTACTGAGGAAGAGACATCGTCTGAGTCATTCTAACGTAGTCAAGAGGAGTAATAGAGACCTTCATTTTTCCCACCCCATGTGATCTTCATCCTATTCCCATCAAGTGCTTTGACGGTATTACGAGCCAATCCTCTCACGGCTAAAAGTAGCCTCAGGCGGTGCGACACTGGGCCAGACAGTGCGTCACCGGAAACTCAGGTATCTGAGGCTGCAGCTAGGCGTGTCCGATGAAAACTTTGGGCGAGAGATAATATAAATTGTAACATCTCAAAATCTTGTGTATACAGGAGGCGTGTCACCATATTGTATGTGAGCTACCCGCGGCCAATCCAATCAAAGTCTACTAGTAACCGTTAGCGCATTTTCCATATGCGCAATAGTTCTCTTACGCTTATCGATGACCGGGCCAATTCACGCTCTCGACTCTAGGAACACCCTGCGGATACCGCTTAAGAAAAGCACATCTGAGTGCTAGGAAATACCCCCTGGCGAGTAAATTTTGGCAGAGTAAGATCGCAGGCCAAGCATCCCTTCGAGGAGTACCAAGCCCGGTCCCAGGGCGGGGTTTCGTTTCTCTGCCCTGGGCAGACTGTCTCTATAACTGGAGCCCGTGGTCTTTTGCTTCGATCCGCCTCTTGAGATATGCTTCAATATCTTTCGCATACGTCATCCGCGACGAAGCCAAGCCCGCTGCATGTATTTACACTTTTTGGCATAAAATCAGCTACTCAGGTAGCGAAGGTTGGCTAACCTGGGAGGGCGAGACTTGCTTGTAATTCGATTAGGAGAGATTTTTGGAGCATAAAACCAGGAAGAACTTGTTAGTAAGACAACAGATATCACTGGCCGAGGGCGTAGTTCGGCGCTCGATAGTGACCGCCAAGCCCTGCGGCAGGTCGACTGTAAGTCAGAGTAGGGAAAGTAAATGGAATAGGTCTCAGAAACCGTTCAACCTGGTCATCTATCAGCTTTCACGATATGTGTGGCTGCAAGTGAACCGTTCAAGACCGAGCCGATCTTCACGTTGGCAAGGGCGCGCCTCTGGAACCCATCGTGACCCACCGAAATTCCCGCAGGGTCCAACTAAGTGACTCTGTTTCTTCGAGTCCAATGTTCTTTTAGCGAACAAATCTTGGAGAGCTGCTTCGACTCCCATTCATCCACCCCGCAAATACCGTCGTTTTGCCACGGAGGGGTTATGGTGGGCTGTATGTTATGTGGATCCGACTGACTACTACGTATTGCTCTCTTCGCCTAGGTGTAAAATGCGATAG
seq00010   GTCAGCGTCGGACCCTGTAGTTTCATCCATCTTTTTGTTTAGACCTTAATTGTCTGACCGCTTGGTGTCATATCCATGACCCACTGACCCAAAAAGCGCTATAAAGGGATTACATCTGTCCACTAGAGATGCTCTATAACGGTGAGATGCCGCACGACAGCGTCGGTAGTCATTTTGGCCGCACAGTATCGGCAGGATACGGCAGAGATTCCTGGTTTTCGAAAGGGCTATCTGTGGGGGGATTTTCTCCAGACCCATAGAATCCAAGCACAGTACGTCGGTCCCAACCTAATGGATTATGTGGCAATGCCCCGATATGAGCTAGTCAAACGCATACAGAAATCGTAGCTTGGATCGCAGCCGATGGTACCACTGGCCCGGTCATGCTAAATGCTATGCCATCGTTGGCAGACACAGTATCTTGGACTTATACACTACACTGACCTGTGCCTTCAGCGAGCGGAAAGAAATGACGCCGGTGAGGGATATTTACGCCCGTATATCTCCCCCAAGAACTTGGTCCAACTCGGTGCCGTTGATAGTTCCCGGGATGGGTACCCTCTGGCTTATGCCTCTATTTAATCCTTCTTTCAGAATCATTAAGGACATTGTCCAGCTCCCGACTACCCAGGTCCGATAACACTATAGCAGTGCGCTCTATGCCATGATTTGTAGCGGTCCAAAAAACGGAGTCATCCAAGTATAACGGTCGATGATGGTTTTTCACGCTATAGGAGTGGATATATCACACTACCGAGCGTCGAGGATCATACTGTAACGTCTCCAGCGGGCCGCTGAGACCTGCCCCAGACTTAGCTGCGCGGGAGACTCCTACCGTGAAGATCGCATGATAGTGAAATTCATATGGTCATAAGTCCCGTTAGGTAGCTTCCACGAGCAAAGTCACGCAATTGACCCCGGTACAACATTTTCCATGTCCTAAGGATTATGTATTAATAATGGGGTCTATAAGGTAAGTTGAAGCTACGTTAACCAGCCGGAAAGTGTTTACTGAGGAAGAGACATCGTCTGAGTCATTCTAACGTAGTCAAGAGGAGTAATAGAGACCTTCATTTTTCCCACCCCATGTGATCTTCATCCTATTCCCATCAAGTGCTTTGACGGTATTACGAGCCAATCCTCTCACGGCTAAAAGTAGCCTCAGGCGGTGCGACACTGGGCCAGACAGTGCGTCACCGGAAACTCAGGTATCTGAGGCTGCAGCTAGGCGTGTCCGATGAAAACTTTGGGCGAGAGATAATATAAATTGTAACATCTCAAAATCTTGTGTATACAGGAGGCGTGTCACCATATTGTAGGTGAGCTACCCGCGGCCAATCCAATCAAAGTCTACTAGTAACCGTTAGCGCATTTTCCATATGCGCAATAGTTCTCTTACGCTTATCGATGACCGGGCCAATTCACGCTCTCGACTCTAGGAACACCCTGCGGATACCGCTTAAGAAAAGCACATCTGAGTGCTAGGAAATACCCCCTGGCGAGTAAATTTTGGCAGAGTAAGATCGCAGGCCAAGCATCCCTTCGAGGAGTACCAAGCCCGGTCCCAGGGCGGGGTTTCGTTTCTCTGCCCTGGGCAGACTGTCTCTATAACTGGAGCCCGTGGTCTTTTGCTTCGATCCGCCTCTTGAGATATGCTTCAATATCTTTCGCATACGTCATCCGCGACGAAGCCAAGCCCGCTGCATGTATTTACACTTTTTGGCATAAAATCAGCTACTCAGGTAGCGAAGGTTGGCTAACCTGGGAGGGCGAGACTTGCTTGTAATTCGATTAGGAGAGATTTTTGGAGCATAAAACCAGGAAGAACTTGTTAGTAAGACAACAGATATCACTGGCCGAGGGCGTAGTTCGGCGCTCGATAGTGACCGCCAAGCCCTGCGGCAGGTCGACTGTAAGTCAGAGTAGGGAAAGTAAATGGAATAGGTCTCAGAAACCGTTCAACCTGGTCATCTATCAGCTTTCACGATATGTGTGGCTGCAAGTGAACCGTTCAAGACCGAGCCGATCTTCACGTTGGCAAGGGCGCGCCTCTGGAACCCATCGTGACCCACCGAAATTCCCGCAGGGTCCAACTAAGTGACTCTGTTTCTTCGAGTCCAATGTTCTTTTAGCGAACAAATCTTGGAGAGCTGCTTCGACTCCCATTCATCCACCCCGCAAATACCGTCGTTTTGCCACGGAGGGGTTATGGTGGGCTGTATGTTATGTGGATCCGACTGACTACTACGTATTGCTCTCTTCGCCTAGGTGTAAAATGCGATAG
seq00011   GTCAGCGTCGGACCCTGTAGTTTCATCCATCTTTTTGTTTAGACCTTAATTGTCTGACCGCTTGGTGTCATATCCATGACCCACTGACCCAAAAAGCGCTATAAAGGGATTACATCTGTCCACTAGAGATGCTCTATAACGGTGAGATGCCGCACGACAGCGTCGGTAGTCATTTTGGCCGCACAGTATCGGCAGGATACGGCAGAGATTCCTGGTTTTCGAAAGGGCTATCTGTGGGGGGATTTTCTCCAGACCCATAGAATCCAAGCACAGTACGTCGGTCCCAACCTAATGGATTATGTGGCAATGCCCCGATATGAGCTAGTCAAACGCATACAGAAATCGTAGCTTGGATCGCAGCCGATGGTACCACTGGCCCGGTCATGCTAAATGCTATGCCATCGTTGGCAGACACAGTATCTTGGACTTATACACTACACTGACCTGTGCCTTCAGCGAGCGGAAAGAAATGACGCCGGTGAGGGATATTTACGCCCGTATATCTCCCCCAAGAACTTGGTCCAACTCGGTGCCGTTGATAGTTCCCGGGATGGGTACCCTCTGGCTTATGCCTCTATTTAATCCTTCTTTCAGAATCATTAAGGACATTGTCCAGCTCCCGACTACCCAGGTCCGATAACACTATAGCAGTGCGCTCTATGCCATGATTTGTAGCGGTCCAAAAAACGGAGTCATCCAAGTATAACGGTCGATGATGGTTTTTCACGCTATAGGAGTGGATATATCACACTACCGAGCGTCGAGGATCATACTGTAACGTCTCCAGCGGGCCGCTGAGACCTGCCCCAGACTTAGCTGCGCGGGAGACTCCTACCGTGAAGATCGCATGATAGTGAAATTCATATGGTCATAAGTCCCGTTAGGTAGCTTCCACGAGCAAAGTCACGCAATTGACCCCGGTACAACATTTTCCATGTCCTAAGGATTATGTATTAATAATGGGGTCTATAAGGTAAGTTGAAGCTACGTTAACCAGCCGGAAAGTGTTTACTGAGGAAGAGACATCGTCTGAGTCATTCTAACGTAGTCAAGAGGAGTAATAGAGACCTTCATTTTTCCCACCCCATGTGATCTTCATCCTATTCCCATCAAGTGCTTTGACGGTATTACGAGCCAATCCTCTCACGGCTAAAAGTAGCCTCAGGCGGTGCGACACTGGGCCAGACAGTGCGTCACCGGAAACTCAGGTATCTGAGGCTGCAGCTAGGCGTGTCCGATGAAAACTTTGGGCGAGAGATAATATAAATTGTAACATCTCAAAATCTTGTGTATACAGGAGGCGTGTCACCATATTGTAGGTGAGCTACCCGCGGCCAATCCAATCAAAGTCTACTAGTAACCGTTAGCGCATTTTCCATATGCGCAATAGTTCTCTTACGCTTATCGATGACCGGGCCAATTCACGCTCTCGACTCTAGGAACACCCTGCGGATACCGCTTAAGAAAAGCACATCTGAGTGCTAGGAAATACCCCCTGGCGAGTAAATTTTGGCAGAGTAAGATCGCAGGCCAAGCATCCCTTCGAGGAGTACCAAGCCCGGTCCCAGGGCGGGGTTTCGTTTCTCTGCCCTGGGCAGACTGTCTCTATAACTGGAGCCCGTGGTCTTTTGCTTCGATCCGCCTCTTGAGATATGCTTCAATATCTTTCGCATACGTCATCCGCGACGAAGCCAAGCCCGCTGCATGTATTTACACTTTTTGGCATAAAATCAGCTACTCAGGTAGCGAAGGTTGGCTAACCTGGGAGGGCGAGACTTGCTTGTAATTCGATTAGGAGAGATTTTTGGAGCATAAAACCAGGAAGAACTTGTTAGTAAGACAACAGATATCACTGGCCGAGGGCGTAGTTCGGCGCTCGATAGTGACCGCCAAGCCCTGCGGCAGGTCGACTGTAAGTCAGAGTAGGGAAAGTAAATGGAATAGGTCTCAGAAACCGTTCAACCTGGTCATCTATCAGCTTTCACGATATGTGTGGCTGCAAGTGAACCGTTCAAGACCGAGCCGATCTTCACGTTGGCAAGGGCGCGCCTCTGGAACCCATCGTGACCCACCGAAATTCCCGCAGGGTCCAACTAAGTGACTCTGTTTCTTCGAGTCCAATGTTCTTTTAGCGAACAAATCTTGGAGAGCTGCTTCGACTCCCATTCATCCACCCCGCAAATACCGTCGTTTTGCCACGGAGGGGTTATGGTGGGCTGTATGTTATGTGGATCCGACTGACTACTACGTATTGCTCTCTTCGCCTAGGTGTAAAATGCGATAG
seq00012   GTCAGCGTCGGACCCTGTAGTTTCATCCATCTTTTTGTTTAGACCTTAATTGTCTGACCGCTTGGTGTCATATCCATGACCCACTGACCCAAAAAGCGCTATAAAGGGATTACATCTGTCCACTAGAGATGCTCTATAACGGTGAGATGCCGCACGACAGCGTCGGTAGTCATTTTGGCCGCACAGTATCGGCAGGATACGGCAGAGATTCCTGGTTTTCGAAAGGGCTATCTGTGGGGGGATTTTCTCCAGACCCATAGAATCCAAGCACAGTACGTCGGTCCCAACCTAATGGATTATGTGGCAATGCCCCGATATGAGCTAGTCAAACGCATACAGAAATCGTAGCTTGGATCGCAGCCGATGGTACCACTGGCCCGGTCATGCTAAATGCTATGCCATCGTTGGCAGACACAGTATCTTGGACTTATACACTACACTGACCTGTGCCTTCAGCGAGCGGAAAGAAATGACGCCGGTGAGGGATATTTACGCCCGTATATCTCCCCCAAGAACTTGGTCCAACTCGGTGCCGTTGATAGTTCCCGGGATGGGTACCCTCTGGCTTATGCCTCTATTTAATCCTTCTTTCAGAATCATTAAGGACATTGTCCAGCTCCCGACTACCCAGGTCCGATAACACTATAGCAGTGCGCTCTATGCCATGATTTGTAGCGGTCCAAAAAACGGAGTCATCCAAGTATAACGGTCGATGATGGTTTTTCACGCTATAGGAGTGGATATATCACACTACCGAGCGTCGAGGATCATACTGTAACGTCTCCAGCTGGCCGCTGAGACCTGCCCCAGACTTAGCTGCGCGGGAGACTCCTACCGTGAAGATCGCATGATAGTGAAATTCATATGGTCATAAGTCCCGTTAGGTAGCTTCCACGAGCAAAGTCACGCAATTGACCCCGGTACAACATTTTCCATGTCCTAAGGATTATGTATTAATAATGGGGTCTATAAGGTAAGTTGAAGCTACGTTAACCAGCCGGAAAGTGTTTACTGAGGAAGAGACATCGTCTGAGTCATTCTAACGTAGTCAAGAGGAGTAATAGAGACCTTCATTTTTCCCACCCCATGTGATCTTCATCCTATTCCCATCAAGTGCTTTGACGGTATTACGAGCCAATCCTCTCACGGCTAAAAGTAGCCTCAGGCGGTGCGACACTGGGCCAGACAGTGCGTCACCGGAAACTCAGGTATCTGAGGCTGCAGCTAGGCGTGTCCGATGAAAACTTTGGGCGAGAGATAATATAAATTGTAACATCTCAAAATCTTGTGTATACAGGAGGCGTGTCACCATATTGTAGGTGAGCTACCCGCGGCCAATCCAATCAAAGTCTACTAGTAACCGTTAGCGCATTTTCCATATGCGCAATAGTTCTCTTACGCTTATCGATGACCGGGCCAATTCACGCTCTCGACTCTAGGAACACCCTGCGGATACCGCTTAAGAAAAGCACATCTGAGTGCTAGGAAATACCCCCTGGCGAGTAAATTTTGGCAGAGTAAGATCGCAGGCCAAGCATCCCTTCGAGGAGTACCAAGCCCGGTCCCAGGGCGGGGTTTCGTTTCTCTGCCCTGGGCAGACTGTCTCTATAACTGGAGCCCGTGGTCTTTTGCTTCGATCCGCCTCTTGAGATATGCTTCAATATCTTTCGCATACGTCATCCGCGACGAAGCCAAGCCCGCTGCATGTATTTACACTTTTTGGCATAAAATCAGCTACTCAGGTAGCGAAGGTTGGCTAACCTGGGAGGGCGAGACTTGCTTGTAATTCGATTAGGAGAGATTTTTGGAGCATAAAACCAGGAAGAACTTGTTAGTAAGACAACAGATATCACTGGCCGAGGGCGTAGTTCGGCGCTCGATAGTGACCGCCAAGCCCTGCGGCAGGTCGACTGTAAGTCAGAGTAGGGAAAGTAAATGGAATAGGTCTCAGAAACCGTTCAACCTGGTCATCTATCAGCTTTCACGATATGTGTGGCTGCAAGTGAACCGTTCAAGACCGAGCCGATCTTCACGTTGGCAAGGGCGCGCCTCTGGAACCCATCGTGACCCACCGAAATTCCCGCAGGGTCCAACTAAGTGACTCTGTTTCTTCGAGTCCAATGTTCTTTTAGCGAACAAATCTTGGAGAGCTGCTTCGACTCCCATTCATCCACCCCGCAAATACCGTCGTTTTGCCACGGAGGGGTTATGGTGGGCTGTATGTTATGTGGATCCGACTGACTACTACGTATTGCTCTCTTCGCCTAGGTGTAAAATGCGATAG
seq00013   GTCAGCGTCGGACCCTGTAGTTTCATCCATCTTTTTGTTTAGACCTTAATTGTCTGACCGCTTGGTGTCATATCCATGACCCACTGACCCAAAAAGCGCTATAAAGGGATTACATCTGTCCACTAGAGATGCTCTATAACGGTGAGATGCCGCACGACAGCGTCGGTAGTCATTTTGGCCGCACAGTATCGGCAGGATACGGCAGAGATTCCTGGTTTTCGAAAGGGCTATCTGTGGGGGGATTTTCTCCAGACCCATAGAATCCAAGCACAGTACGTCGGTCCCAACCTAATGGATTATGTGGCAATGCCCCGATATGAGCTAGTCAAACGCATACAGAAATCGTAGCTTGGATCGCAGCCGATGGTACCACTGGCCCGGTCATGCTAAATGCTATGCCATCGTTGGCAGACACAGTATCTTGGACTTATACACTACACTGACCTGTGCCTTCAGCGAGCGGAAAGAAATGACGCCGGTGAGGGATATTTACGCCCGTATATCTCCCCCAAGAACTTGGTCCAACTCGGTGCCGTTGATAGTTCCCGGGATGGGTACCCTCTGGCTTATGCCTCTATTTAATCCTTCTTTCAGAATCATTAAGGACATTGTCCAGCTCCCGACTACCCAGGTCCGATAACACTATAGCAGTGCGCTCTATGCCATGATTTGTAGCGGTCCAAAAAACGGAGTCATCCAAGTATAACGGTCGATGATGGTTTTTCACGCTATAGGAGTGGATATATCACACTACCGAGCGTCGAGGATCATACTGTAACGTCTCCAGCGGGCCGCTGAGACCTGCCCCAGACTTAGCTGCGCGGGAGACTCCTACCGTGAAGATCGCATGATAGTGAAATTCATATGGTCATAAGTCCCGTTAGGTAGCTTCCACGAGCAAAGTCACGCAATTGACCCCGGTACAACATTTTCCATGTCCTAAGGATTATGTATTAATAATGGGGTCTATAAGGTAAGTTGAAGCTACGTTAACCAGCCGGAAAGTGTTTACTGAGGAAGAGACATCGTCTGAGTCATTCTAACGTAGTCAAGAGGAGTAATAGAGACCTTCATTTTTCCCACCCCATGTGATCTTCATCCTATTCCCATCAAGTGCTTTGACGGTATTACGAGCCAATCCTCTCACGGCTAAAAGTAGCCTCAGGCGGTGCGACACTGGGCCAGACAGTGCGTCACCGGAAACTCAGGTATCTGAGGCTGCAGCTAGGCGTGTCCGATGAAAACTTTGGGCGAGAGATAATATAAATTGTAACATCTCAAAATCTTGTGTATACAGGAGGCGTGTCACCATATTGTAGGTGAGCTACCCGCGGCCAATCCAATCAAAGTCTACTAGTAACCGTTAGCGCATTTTCCATATGCGCAATAGTTCTCTTACGCTTATCGATGACCGGGCCAATTCACGCTCTCGACTCTAGGAACACCCTGCGGATACCGCTTAAGAAAAGCACATCTGAGTGCTAGGAAATACCCCCTGGCGAGTAAATTTTGGCAGAGTAAGATCGCAGGCCAAGCATCCCTTCGAGGAGTACCAAGCCCGGTCCCAGGGCGGGGTTTCGTTTCTCTGCCCTGGGCAGACTGTCTCTATAACTGGAGCCCGTGGTCTTTTGCTTCGATCCGCCTCTTGAGATATGCTTCAATATCTTTCGCATACGTCATCCGCGACGAAGCCAAGCCCGCTGCATGTATTTACACTTTTTGGCATAAAATCAGCTACTCAGGTAGCGAAGGTTGGCTAACCTGGGAGGGCGAGACTTGCTTGTAATTCGATTAGGAGAGATTTTTGGAGCATAAAACCAGGAAGAACTTGTTAGTAAGACAACAGATATCACTGGCCGAGGGCGTAGTTCGGCGCTCGATAGTGACCGCCAAGCCCTGCGGCAGGTCGACTGTAAGTCAGAGTAGGGAAAGTAAATGGAATAGGTCTCAGAAACCGTTCAACCTGGTCATCTATCAGCTTTCACGATATGTGTGGCTGCAAGTGAACCGTTCAAGACCGAGCCGATCTTCACGTTGGCAAGGGCGCGCCTCTGGAACCCATCGTGACCCACCGAAATTCCCGCAGGGTCCAACTAAGTGACTCTGTTTCTTCGAGTCCAATGTTCTTTTAGCGAACAAATCTTGGAGAGCTGCTTCGACTCCCATTCATCCACCCCGCAAATACCGTCGTTTTGCCACGGAGGGGTTATGGTGGGCTGTATGTTATGTGGATCCGACTGACTACTACGTATTGCTCTCTTCGCCTAGGTGTAAAATGCGATAG
seq00014   GTCAGCGTCGGACCCTGTAGTTTCATCCATCTTTTTGTTTAGACCTTAATTGTCTGACCGCTTGGTGTCATATCCATGACCCACTGACCCAAAAAGCGCTATAAAGGGATTACATCTGTCCACTAGAGATGCTCTATAACGGTGAGATGCCGCACGACAGCGTCGGTAGTCATTTTGGCCGCACAGTATCGGCAGGATACGGCAGAGATTCCTGGTTTTCGAAAGGGCTATCTGTGGGGGGATTTTCTCCAGACCCATAGAATCCAAGCACAGTACGTCGGTCCCAACCTAATGGATTATGTGGCAATGCCCCGATATGAGCTAGTCAAACGCATACAGAAATCGTAGCTTGGATCGCAGCCGATGGTACCACTGGCCCGGTCATGCTAAATGCTATGCCATCGTTGGCAGACACAGTATCTTGGACTTATACACTACACTGACCTGTGCCTTCAGCGAGCGGAAAGAAATGACGCCGGTGAGGGATATTTACGCCCGTATATCTCCCCCAAGAACTTGGTCCAACTCGGTGCCGTTGATAGTTCCCGGGATGGGTACCCTCTGGCTTATGCCTCTATTTAATCCTTCTTTCAGAATCATTAAGGACATTGTCCAGCTCCCGACTACCCAGGTCCGATAACACTATAGCAGTGCGCTCTATGCCATGATTTGTAGCGGTCCAAAAAACGGAGTCATCCAAGTATAACGGTCGATGATGGTTTTTCACGCTATAGGAGTGGATATATCACACTACCGAGCGTCGAGGATCATACTGTAACGTCTCCAGCGGGCCGCTGAGACCTGCCCCAGACTTAGCTGCGCGGGAGACTCCTACCGTGAAGATCGCATGATAGTGAAATTCATATGGTCATAAGTCCCGTTAGGTAGCTTCCACGAGCAAAGTCACGCAATTGACCCCGGTACAACATTTTCCATGTCCTAAGGATTATGTATTAATAATGGGGTCTATAAGGTAAGTTGAAGCTACGTTAACCAGCCGGAAAGTGTTTACTGAGGAAGAGACATCGTCTGAGTCATTCTAACGTAGTCAAGAGGAGTAATAGAGACCTTCATTTTTCCCACCCCATGTGATCTTCATCCTATTCCCATCAAGTGCTTTGACGGTATTACGAGCCAATCCTCTCACGGCTAAAAGTAGCCTCAGGCGGTGCGACACTGGGCCAGACAGTGCGTCACCGGAAACTCAGGTATCTGAGGCTGCAGCTAGGCGTGTCCGATGAAAACTTTGGGCGAGAGATAATATAAATTGTAACATCTCAAAATCTTGTGTATACAGGAGGCGTGTCACCATATTGTAGGTGAGCTACCCGCGGCCAATCCAATCAAAGTCTACTAGTAACCGTTAGCGCATTTTCCATATGCGCAATAGTTCTCTTACGCTTATCGATGACCGGGCCAATTCACGCTCTCGACTCTAGGAACACCCTGCGGATACCGCTTAAGAAAAGCACATCTGAGTGCTAGGAAATACCCCCTGGCGAGTAAATTTTGGCAGAGTAAGATCGCAGGCCAAGCATCCCTTCGAGGAGTACCAAGCCCGGTCCCAGGGCGGGGTTTCGTTTCTCTGCCCTGGGCAGACTGTCTCTATAACTGGAGCCCGTGGTCTTTTGCTTCGATCCGCCTCTTGAGATATGCTTCAATATCTTTCGCATACGTCATCCGCGACGAAGCCAAGCCCGCTGCATGTATTTACACTTTTTGGCATAAAATCAGCTACTCAGGTAGCGAAGGTTGGCTAACCTGGGAGGGCGAGACTTGCTTGTAATTCGATTAGGAGAGATTTTTGGAGCATAAAACCAGGAAGAACTTGTTAGTAAGACAACAGATATCACTGGCCGAGGGCGTAGTTCGGCGCTCGATAGTGACCGCCAAGCCCTGCGGCAGGTCGACTGTAAGTCAGAGTAGGGAAAGTAAATGGAATAGGTCTCAGAAACCGTTCAACCTGGTCATCTATCAGCTTTCACGATATGTGTGGCTGCAAGTGAACCGTTCAAGACCGAGCCGATCTTCACGTTGGCAAGGGCGCGCCTCTGGAACCCATCGTGACCCACCGAAATTCCCGCAGGGTCCAACTAAGTGACTCTGTTTCTTCGAGTCCAATGTTCTTTTAGCGAACAAATCTTGGAGAGCTGCTTCGACTCCCATTCATCCACCCCGCAAATACCGTCGTTTTGCCACGGAGGGGTTATGGTGGGCTGTATGTTATGTGGATCCGACTGACTACTACGTATTGCTCTCTTCGCCTAGGTGTAAAATGCGATAG
seq00015   GTCAGCGTCGGACCCTGTAGTTTCATCCATCTTTTTGTTTAGACCTTAATTGTCTGACCGCTTGGTGTCATATCCATGACCCACTGACCCAAAAAGCGCTATAAAGGGATTACATCTGTCCACTAGAGATGCTCTATAACGGTGAGATGCCGCACGACAGCGTCGGTAGTCATTTTGGCCGCACAGTATCGGCAGGATACGGCAGAGATTCCTGGTTTTCGAAAGGGCTATCTGTGGGGGGATTTTCTCCAGACCCATAGAATCCAAGCACAGTACGTCGGTCCCAACCTAATGGATTATGTGGCAATGCCCCGATATGAGCTAGTCAAACGCATACAGAAATCGTAGCTTGGATCGCAGCCGATGGTACCACTGGCCCGGTCATGCTAAATGCTATGCCATCGTTGGCAGACACAGTATCTTGGACTTATACACTACACTGACCTGTGCCTTCAGCGAGCGGAAAGAAATGACGCCGGTGAGGGATATTTACGCCCGTATATCTCCCCCAAGAACTTGGTCCAACTCGGTGCCGTTGATAGTTCCCGGGATGGGTACCCTCTGGCTTATGCCTCTATTTAATCCTTCTTTCAGAATCATTAAGGACATTGTCCAGCTCCCGACTACCCAGGTCCGATAACACTATAGCAGTGCGCTCTATGCCATGATTTGTAGCGGTCCAAAAAACGGAGTCATCCAAGTATAACGGTCGATGATGGTTTTTCACGCTATAGGAGTGGATATATCACACTACCGAGCGTCGAGGATCATACTGTAACGTCTCCAGCGGGCCGCTGAGACCTGCCCCAGACTTAGCTGCGCGGGAGACTCCTACCGTGAAGATCGCATGATAGTGAAATTCATATGGTCATAAGTCCCGTTAGGTAGCTTCCACGAGCAAAGTCACGCAATTGACCCCGGTACAACATTTTCCATGTCCTAAGGATTATGTATTAATAATGGGGTCTATAAGGTAAGTTGAAGCTACGTTAACCAGCCGGAAAGTGTTTACTGAGGAAGAGACATCGTCTGAGTCATTCTAACGTAGTCAAGAGGAGTAATAGAGACCTTCATTTTTCCCACCCCATGTGATCTTCATCCTATTCCCATCAAGTGCTTTGACGGTATTACGAGCCAATCCTCTCACGGCTAAAAGTAGCCTCAGGCGGTGCGACACTGGGCCAGACAGTGCGTCACCGGAAACTCAGGTATCTGAGGCTGCAGCTAGGCGTGTCCGATGAAAACTTTGGGCGAGAGATAATATAAATTGTAACATCTCAAAATCTTGTGTATACAGGAGGCGTGTCACCATATTGTAGGTGAGCTACCCGCGGCCAATCCAATCAAAGTCTACTAGTAACCGTTAGCGCATTTTCCATATGCGCAATAGTTCTCTTACGCTTATCGATGACCGGGCCAATTCACGCTCTCGACTCTAGGAACACCCTGCGGATACCGCTTAAGAAAAGCACATCTGAGTGCTAGGAAATACCCCCTGGCGAGTAAATTTTGGCAGAGTAAGATCGCAGGCCAAGCATCCCTTCGAGGAGTACCAAGCCCGGTCCCAGGGCGGGGTTTCGTTTCTCTGCCCTGGGCAGACTGTCTCTATAACTGGAGCCCGTGGTCTTTTGCTTCGATCCGCCTCTTGAGATATGCTTCAATATCTTTCGCATACGTCATCCGCGACGAAGCCAAGCCCGCTGCATGTATTTACACTTTTTGGCATAAAATCAGCTACTCAGGTAGCGAAGGTTGGCTAACCTGGGAGGGCGAGACTTGCTTGTAATTCGATTAGGAGAGATTTTTGGAGCATAAAACCAGGAAGAACTTGTTAGTAAGACAACAGATATCACTGGCCGAGGGCGTAGTTCGGCGCTCGATAGTGACCGCCAAGCCCTGCGGCAGGTCGACTGTAAGTCAGAGTAGGGAAAGTAAATGGAATAGGTCTCAGAAACCGTTCAACCTGGTCATCTATCAGCTTTCACGATATGTGTGGCTGCAAGTGAACCGTTCAAGACCGAGCCGATCTTCACGTTGGCAAGGGCGCGCCTCTGGAACCCATCGTGACCCACCGAAATTCCCGCAGGGTCCAACTAAGTGACTCTGTTTCTTCGAGTCCAATGTTCTTTTAGCGAACAAATCTTGGAGAGCTGCTTCGACTCCCATTCATCCACCCCGCAAATACCGTCGTTTTGCCACGGAGGGGTTATGGTGGGCTGTATGTTATGTGGATCCGACTGACTACTACGTATTGCTCTCTTCGCCTAGGTGTAAAATGCGATAG
seq00016   GTCAGCGTCGGACCCTGTAGTTTCATCCATCTTTTTGTTTAGACCTTAATTGTCTGACCGCTTGGTGTCATATCCATGACCCACTGACCCAAAAAGCGCTATAAAGGGATTACATCTGTCCACTAGAGATGCTCTATAACGGTGAGATGCCGCACGACAGCGTCGGTAGTCATTTTGGCCGCACAGTATCGGCAGGATACGGCAGAGATTCCTGGTTTTCGAAAGGGCTATCTGTGGGGGGATTTTCTCCAGACCCATAGAATCCAAGCACAGTACGTCGGTCCCAACCTAATGGATTATGTGGCAATGCCCCGATATGAGCTAGTCAAACGCATACAGAAATCGTAGCTTGGATCGCAGCCGATGGTACCACTGGCCCGGTCATGCTAAATGCTATGCCATCGTTGGCAGACACAGTATCTTGGACTTATACACTACACTGACCTGTGCCTTCAGCGAGCGGAAAGAAATGACGCCGGTGAGGGATATTTACGCCCGTATATCTCCCCCAAGAACTTGGTCCAACTCGGTGCCGTTGATAGTTCCCGGGATGGGTACCCTCTGGCTTATGCCTCTATTTAATCCTTCTTTCAGAATCATTAAGGACATTGTCCAGCTCCCGACTACCCAGGTCCGATAACACTATAGCAGTGCGCTCTATGCCATGATTTGTAGCGGTCCAAAAAACGGAGTCATCCAAGTATAACGGTCGATGATGGTTTTTCACGCTATAGGAGTGGATATATCACACTACCGAGCGTCGAGGATCATACTGTAACGTCTCCAGCGGGCCGCTGAGACCTGCCCCAGACTTAGCTGCGCGGGAGACTCCTACCGTGAAGATCGCATGATAGTGAAATTCATATGGTCATAAGTCCCGTTAGGTAGCTTCCACGAGCAAAGTCACGCAATTGACCCCGGTACAACATTTTCCATGTCCTAAGGATTATGTATTAATAATGGGGTCTATAAGGTAAGTTGAAGCTACGTTAACCAGCCGGAAAGTGTTTACTGAGGAAGAGACATCGTCTGAGTCATTCTAACGTAGTCAAGAGGAGTAATAGAGACCTTCATTTTTCCCACCCCATGTGATCTTCATCCTATTCCCATCAAGTGCTTTGACGGTATTACGAGCCAATCCTCTCACGGCTAAAAGTAGCCTCAGGCGGTGCGACACTGGGCCAGACAGTGCGTCACCGGAAACTCAGGTATCTGAGGCTGCAGCTAGGCGTGTCCGATGAAAACTTTGGGCGAGAGATAATATAAATTGTAACATCTCAAAATCTTGTGTATACAGGAGGCGTGTCACCATATTGTAGGTGAGCTACCCGCGGCCAATCCAATCAAAGTCTACTAGTAACCGTTAGCGCATTTTCCATATGCGCAATAGTTCTCTTACGCTTATCGATGACCGGGCCAATTCACGCTCTCGACTCTAGGAACACCCTGCGGATACCGCTTAAGAAAAGCACATCTGAGTGCTAGGAAATACCCCCTGGCGAGTAAATTTTGGCAGAGTAAGATCGCAGGCCAAGCATCCCTTCGAGGAGTACCAAGCCCGGTCCCAGGGCGGGGTTTCGTTTCTCTGCCCTGGGCAGACTGTCTCTATAACTGGAGCCCGTGGTCTTTTGCTTCGATCCGCCTCTTGAGATATGCTTCAATATCTTTCGCATACGTCATCCGCGACGAAGCCAAGCCCGCTGCATGTATTTACACTTTTTGGCATAAAATCAGCTACTCAGGTAGCGAAGGTTGGCTAACCTGGGAGGGCGAGACTTGCTTGTAATTCGATTAGGAGAGATTTTTGGAGCATAAAACCAGGAAGAACTTGTTAGTAAGACAACAGATATCACTGGCCGAGGGCGTAGTTCGGCGCTCGATAGTGACCGCCAAGCCCTGCGGCAGGTCGACTGTAAGTCAGAGTAGGGAAAGTAAATGGAATAGGTCTCAGAAACCGTTCAACCTGGTCATCTATCAGCTTTCACGATATGTGTGGCTGCAAGTGAACCGTTCAAGACCGAGCCGATCTTCACGTTGGCAAGGGCGCGCCTCTGGAACCCATCGTGACCCACCGAAATTCCCGCAGGGTCCAACTAAGTGACTCTGTTTCTTCGAGTCCAATGTTCTTTTAGCGAACAAATCTTGGAGAGCTGCTTCGACTCCCATTCATCCACCCCGCAAATACCGTCGTTTTGCCACGGAGGGGTTATGGTGGGCTGTATGTTATGTGGATCCGACTGACTACTACGTATTGCTCTCTTCGCCTAGGTGTAAAATGCGATAG
seq00017   GTCAGCGTCGGACCCTGTAGTTTCATCCATCTTTTTGTTTAGACCTTAATTGTCTGACCGCTTGGTGTCATATCCATGACCCACTGACCCAAAAAGCGCTATAAAGGGATTACATCTGTCCACTAGAGATGCTCTATAACGGTGAGATGCCGCACGACAGCGTCGGTAGTCATTTTGGCCGCACAGTATCGGCAGGATACGGCAGAGATTCCTGGTTTTCGAAAGGGCTATCTGTGGGGGGATTTTCTCCAGACCCATAGAATCCAAGCACAGTACGTCGGTCCCAACCTAATGGATTATGTGGCAATGCCCCGATATGAGCTAGTCAAACGCATACAGAAATCGTAGCTTGGATCGCAGCCGATGGTACCACTGGCCCGGTCATGCTAAATGCTATGCCATCGTTGGCAGACACAGTATCTTGGACTTATACACTACACTGACCTGTGCCTTCAGCGAGCGGAAAGAAATGACGCCGGTGAGGGATATTTACGCCCGTATATCTCCCCCAAGAACTTGGTCCAACTCGGTGCCGTTGATAGTTCCCGGGATGGGTACCCTCTGGCTTATGCCTCTATTTAATCCTTCTTTCAGAATCATTAAGGACATTGTCCAGCTCCCGACTACCCAGGTCCGATAACACTATAGCAGTGCGCTCTATGCCATGATTTGTAGCGGTCCAAAAAACGGAGTCATCCAAGTATAACGGTCGATGATGGTTTTTCACGCTATAGGAGTGGATATATCACACTACCGAGCGTCGAGGATCATACTGTAACGTCTCCAGCGGGCCGCTGAGACCTGCCCCAGACTTAGCTGCGCGGGAGACTCCTACCGTGAAGATCGCATGATAGTGAAATTCATATGGTCATAAGTCCCGTTAGGTAGCTTCCACGAGCAAAGTCACGCAATTGACCCCGGTACAACATTTTCCATGTCCTAAGGATTATGTATTAATAATGGGGTCTATAAGGTAAGTTGAAGCTACGTTAACCAGCCGGAAAGTGTTTACTGAGGAAGAGACATCGTCTGAGTCATTCTAACGTAGTCAAGAGGAGTAATAGAGACCTTCATTTTTCCCACCCCATGTGATCTTCATCCTATTCCCATCAAGTGCTTTGACGGTATTACGAGCCAATCCTCTCACGGCTAAAAGTAGCCTCAGGCGGTGCGACACTGGGCCAGACAGTGCGTCACCGGAAACTCAGGTATCTGAGGCTGCAGCTAGGCGTGTCCGATGAAAACTTTGGGCGAGAGATAATATAAATTGTAACATCTCAAAATCTTGTGTATACAGGAGGCGTGTCACCATATTGTAGGTGAGCTACCCGCGGCCAATCCAATCAAAGTCTACTAGTAACCGTTAGCGCATTTTCCATATGCGCAATAGTTCTCTTACGCTTATCGATGACCGGGCCAATTCACGCTCTCGACTCTAGGAACACCCTGCGGATACCGCTTAAGAAAAGCACATCTGAGTGCTAGGAAATACCCCCTGGCGAGTAAATTTTGGCAGAGTAAGATCGCAGGCCAAGCATCCCTTCGAGGAGTACCAAGCCCGGTCCCAGGGCGGGGTTTCGTTTCTCTGCCCTGGGCAGACTGTCTCTATAACTGGAGCCCGTGGTCTTTTGCTTCGATCCGCCTCTTGAGATATGCTTCAATATCTTTCGCATACGTCATCCGCGACGAAGCCAAGCCCGCTGCATGTATTTACACTTTTTGGCATAAAATCAGCTACTCAGGTAGCGAAGGTTGGCTAACCTGGGAGGGCGAGACTTGCTTGTAATTCGATTAGGAGAGATTTTTGGAGCATAAAACCAGGAAGAACTTGTTAGTAAGACAACAGATATCACTGGCCGAGGGCGTAGTTCGGCGCTCGATAGTGACCGCCAAGCCCTGCGGCAGGTCGACTGTAAGTCAGAGTAGGGAAAGTAAATGGAATAGGTCTCAGAAACCGTTCAACCTGGTCATCTATCAGCTTTCACGATATGTGTGGCTGCAAGTGAACCGTTCAAGACCGAGCCGATCTTCACGTTGGCAAGGGCGCGCCTCTGGAACCCATCGTGACCCACCGAAATTCCCGCAGGGTCCAACTAAGTGACTCTGTTTCTTCGAGTCCAATGTTCTTTTAGCGAACAAATCTTGGAGAGCTGCTTCGACTCCCATTCATCCACCCCGCAAATACCGTCGTTTTGCCACGGAGGGGTTATGGTGGGCTGTATGTTATGTGGATCCGACTGACTACTACGTATTGCTCTCTTCGCCTAGGTGTAAAATGCGATAG
seq00018   GTCAGCGTCGGACCCTGTAGTTTCATCCATCTTTTTGTTTAGACCTTAATTGTCTGACCGCTTGGTGTCATATCCATGACCCACTGACCCAAAAAGCGCTATAAAGGGATTACATCTGTCCACTAGAGATGCTCTATAACGGTGAGATGCCGCACGACAGCGTCGGTAGTCATTTTGGCCGCACAGTATCGGCAGGATACGGCAGAGATTCCTGGTTTTCGAAAGGGCTATCTGTGGGGGGATTTTCTCCAGACCCATAGAATCCAAGCACAGTACGTCGGTCCCAACCTAATGGATTATGTGGCAATGCCCCGATATGAGCTAGTCAAACGCATACAGAAATCGTAGCTTGGATCGCAGCCGATGGTACCACTGGCCCGGTCATGCTAAATGCTATGCCATCGTTGGCAGACACAGTATCTTGGACTTATACACTACACTGACCTGTGCCTTCAGCGAGCGGAAAGAAATGACGCCGGTGAGGGATATTTACGCCCGTATATCTCCCCCAAGAACTTGGTCCAACTCGGTGCCGTTGATAGTTCCCGGGATGGGTACCCTCTGGCTTATGCCTCTATTTAATCCTTCTTTCAGAATCATTAAGGACATTGTCCAGCTCCCGACTACCCAGGTCCGATAACACTATAGCAGTGCGCTCTATGCCATGATTTGTAGCGGTCCAAAAAACGGAGTCATCCAAGTATAACGGTCGATGATGGTTTTTCACGCTATAGGAGTGGATATATCACACTACCGAGCGTCGAGGATCATACTGTAACGTCTCCAGCGGGCCGCTGAGACCTGCCCCAGACTTAGCTGCGCGGGAGACTCCTACCGTGAAGATCGCATGATAGTGAAATTCATATGGTCATAAGTCCCGTTAGGTAGCTTCCACGAGCAAAGTCACGCAATTGACCCCGGTACAACATTTTCCATGTCCTAAGGATTATGTATTAATAATGGGGTCTATAAGGTAAGTTGAAGCTACGTTAACCAGCCGGAAAGTGTTTACTGAGGAAGAGACATCGTCTGAGTCATTCTAACGTAGTCAAGAGGAGTAATAGAGACCTTCATTTTTCCCACCCCATGTGATCTTCATCCTATTCCCATCAAGTGCTTTGACGGTATTACGAGCCAATCCTCTCACGGCTAAAAGTAGCCTCAGGCGGTGCGACACTGGGCCAGACAGTGCGTCACCGGAAACTCAGGTATCTGAGGCTGCAGCTAGGCGTGTCCGATGAAAACTTTGGGCGAGAGATAATATAAATTGTAACATCTCAAAATCTTGTGTATACAGGAGGCGTGTCACCATATTGTAGGTGAGCTACCCGCGGCCAATCCAATCAAAGTCTACTAGTAACCGTTAGCGCATTTTCCATATGCGCAATAGTTCTCTTACGCTTATCGATGACCGGGCCAATTCACGCTCTCGACTCTAGGAACACCCTGCGGATACCGCTTAAGAAAAGCACATCTGAGTGCTAGGAAATACCCCCTGGCGAGTAAATTTTGGCAGAGTAAGATCGCAGGCCAAGCATCCCTTCGAGGAGTACCAAGCCCGGTCCCAGGGCGGGGTTTCGTTTCTCTGCCCTGGGCAGACTGTCTCTATAACTGGAGCCCGTGGTCTTTTGCTTCGATCCGCCTCTTGAGATATGCTTCAATATCTTTCGCATACGTCATCCGCGACGAAGCCAAGCCCGCTGCATGTATTTACACTTTTTGGCATAAAATCAGCTACTCAGGTAGCGAAGGTTGGCTAACCTGGGAGGGCGAGACTTGCTTGTAATTCGATTAGGAGAGATTTTTGGAGCATAAAACCAGGAAGAACTTGTTAGTAAGACAACAGATATCACTGGCCGAGGGCGTAGTTCGGCGCTCGATAGTGACCGCCAAGCCCTGCGGCAGGTCGACTGTAAGTCAGAGTAGGGAAAGTAAATGGAATAGGTCTCAGAAACCGTTCAACCTGGTCATCTATCAGCTTTCACGATATGTGTGGCTGCAAGTGAACCGTTCAAGACCGAGCCGATCTTCACGTTGGCAAGGGCGCGCCTCTGGAACCCATCGTGACCCACCGAAATTCCCGCAGGGTCCAACTAAGTGACTCTGTTTCTTCGAGTCCAATGTTCTTTTAGCGAACAAATCTTGGAGAGCTGCTTCGACTCCCATTCATCCACCCCGCAAATACCGTCGTTTTGCCACGGAGGGGTTATGGTGGGCTGTATGTTATGTGGATCCGACTGACTACTACGTATTGCTCTCTTCGCCTAGGTGTAAAATGCGATAG
seq00019   GTCAGCGTCGGACCCTGTAGTTTCATCCATCTTTTTGTTTAGACCTTAATTGTCTGACCGCTTGGTGTCATATCCATGACCCACTGACCCAAAAAGCGCTATAAAGGGATTACATCTGTCCACTAGAGATGCTCTATAACGGTGAGATGCCGCACGACAGCGTCGGTAGTCATTTTGGCCGCACAGTATCGGCAGGATACGGCAGAGATTCCTGGTTTTCGAAAGGGCTATCTGTGGGGGGATTTTCTCCAGACCCATAGAATCCAAGCACAGTACGTCGGTCCCAACCTAATGGATTATGTGGCAATGCCCCGATATGAGCTAGTCAAACGCATACAGAAATCGTAGCTTGGATCGCAGCCGATGGTACCACTGGCCCGGTCATGCTAAATGCTATGCCATCGTTGGCAGACACAGTATCTTGGACTTATACACTACACTGACCTGTGCCTTCAGCGAGCGGAAAGAAATGACGCCGGTGAGGGATATTTACGCCCGTATATCTCCCCCAAGAACTTGGTCCAACTCGGTGCCGTTGATAGTTCCCGGGATGGGTACCCTCTGGCTTATGCCTCTATTTAATCCTTCTTTCAGAATCATTAAGGACATTGTCCAGCTCCCGACTACCCAGGTCCGATAACACTATAGCAGTGCGCTCTATGCCATGATTTGTAGCGGTCCAAAAAACGGAGTCATCCAAGTATAACGGTCGATGATGGTTTTTCACGCTATAGGAGTGGATATATCACACTACCGAGCGTCGAGGATCATACTGTAACGTCTCCAGCGGGCCGCTGAGACCTGCCCCAGACTTAGCTGCGCGGGAGACTCCTACCGTGAAGATCGCATGATAGTGAAATTCATATGGTCATAAGTCCCGTTAGGTAGCTTCCACGAGCAAAGTCACGCAATTGACCCCGGTACAACATTTTCCATGTCCTAAGGATTATGTATTAATAATGGGGTCTATAAGGTAAGTTGAAGCTACGTTAACCAGCCGGAAAGTGTTTACTGAGGAAGAGACATCGTCTGAGTCATTCTAACGTAGTCAAGAGGAGTAATAGAGACCTTCATTTTTCCCACCCCATGTGATCTTCATCCTATTCCCATCAAGTGCTTTGACGGTATTACGAGCCAATCCTCTCACGGCTAAAAGTAGCCTCAGGCGGTGCGACACTGGGCCAGACAGTGCGTCACCGGAAACTCAGGTATCTGAGGCTGCAGCTAGGCGTGTCCGATGAAAACTTTGGGCGAGAGATAATATAAATTGTAACATCTCAAAATCTTGTGTATACAGGAGGCGTGTCACCATATTGTAGGTGAGCTACCCGCGGCCAATCCAATCAAAGTCTACTAGTAACCGTTAGCGCATTTTCCATATGCGCAATAGTTCTCTTACGCTTATCGATGACCGGGCCAATTCACGCTCTCGACTCTAGGAACACCCTGCGGATACCGCTTAAGAAAAGCACATCTGAGTGCTAGGAAATACCCCCTGGCGAGTAAATTTTGGCAGAGTAAGATCGCAGGCCAAGCATCCCTTCGAGGAGTACCAAGCCCGGTCCCAGGGCGGGGTTTCGTTTCTCTGCCCTGGGCAGACTGTCTCTATAACTGGAGCCCGTGGTCTTTTGCTTCGATCCGCCTCTTGAGATATGCTTCAATATCTTTCGCATACGTCATCCGCGACGAAGCCAAGCCCGCTGCATGTATTTACACTTTTTGGCATAAAATCAGCTACTCAGGTAGCGAAGGTTGGCTAACCTGGGAGGGCGAGACTTGCTTGTAATTCGATTAGGAGAGATTTTTGGAGCATAAAACCAGGAAGAACTTGTTAGTAAGACAACAGATATCACTGGCCGAGGGCGTAGTTCGGCGCTCGATAGTGACCGCCAAGCCCTGCGGCAGGTCGACTGTAAGTCAGAGTAGGGAAAGTAAATGGAATAGGTCTCAGAAACCGTTCAACCTGGTCATCTATCAGCTTTCACGATATGTGTGGCTGCAAGTGAACCGTTCAAGACCGAGCCGATCTTCACGTTGGCAAGGGCGCGCCTCTGGAACCCATCGTGACCCACCGAAATTCCCGCAGGGTCCAACTAAGTGACTCTGTTTCTTCGAGTCCAATGTTCTTTTAGCGAACAAATCTTGGAGAGCTGCTTCGACTCCCATTCATCCACCCCGCAAATACCGTCGTTTTGCCACGGAGGGGTTATGGTGGGCTGTATGTTATGTGGATCCGACTGACTACTACGTATTGCTCTCTTCGCCTAGGTGTAAAATGCGATAG
seq00020   GTCAGCGTCGGACCCTGTAGTTTCATCCATCTTTTTGTTTAGACCTTAATTGTCTGACCGCTTGGTGTCATATCCATGACCCACTGACCCAAAAAGCGCTATAAAGGGATTACATCTGTCCACTAGAGATGCTCTATAACGGTGAGATGCCGCACGACAGCGTCGGTAGTCATTTTGGCCGCACAGTATCGGCAGGATACGGCAGAGATTCCTGGTTTTCGAAAGGGCTATCTGTGGGGGGATTTTCTCCAGACCCATAGAATCCAAGCACAGTACGTCGGTCCCAACCTAATGGATTATGTGGCAATGCCCCGATATGAGCTAGTCAAACGCATACAGAAATCGTAGCTTGGATCGCAGCCGATGGTACCACTGGCCCGGTCATGCTAAATGCTATGCCATCGTTGGCAGACACAGTATCTTGGACTTATACACTACACTGACCTGTGCCTTCAGCGAGCGGAAAGAAATGACGCCGGTGAGGGATATTTACGCCCGTATATCTCCCCCAAGAACTTGGTCCAACTCGGTGCCGTTGATAGTTCCCGGGATGGGTACCCTCTGGCTTATGCCTCTATTTAATCCTTCTTTCAGAATCATTAAGGACATTGTCCAGCTCCCGACTACCCAGGTCCGATAACACTATAGCAGTGCGCTCTATGCCATGATTTGTAGCGGTCCAAAAAACGGAGTCATCCAAGTATAACGGTCGATGATGGTTTTTCACGCTATAGGAGTGGATATATCACACTACCGAGCGTCGAGGATCATACTGTAACGTCTCCAGCGGGCCGCTGAGACCTGCCCCAGACTTAGCTGCGCGGGAGACTCCTACCGTGAAGATCGCATGATAGTGAAATTCATATGGTCATAAGTCCCGTTAGGTAGCTTCCACGAGCAAAGTCACGCAATTGACCCCGGTACAACATTTTCCATGTCCTAAGGATTATGTATTAATAATGGGGTCTATAAGGTAAGTTGAAGCTACGTTAACCAGCCGGAAAGTGTTTACTGAGGAAGAGACATCGTCTGAGTCATTCTAACGTAGTCAAGAGGAGTAATAGAGACCTTCATTTTTCCCACCCCATGTGATCTTCATCCTATTCCCATCAAGTGCTTTGACGGTATTACGAGCCAATCCTCTCACGGCTAAAAGTAGCCTCAGGCGGTGCGACACTGGGCCAGACAGTGCGTCACCGGAAACTCAGGTATCTGAGGCTGCAGCTAGGCGTGTCCGATGAAAACTTTGGGCGAGAGATAATATAAATTGTAACATCTCAAAATCTTGTGTATACAGGAGGCGTGTCACCATATTGTAGGTGAGCTACCCGCGGCCAATCCAATCAAAGTCTACTAGTAACCGTTAGCGCATTTTCCATATGCGCAATAGTTCTCTTACGCTTATCGATGACCGGGCCAATTCACGCTCTCGACTCTAGGAACACCCTGCGGATACCGCTTAAGAAAAGCACATCTGAGTGCTAGGAAATACCCCCTGGCGAGTAAATTTTGGCAGAGTAAGATCGCAGGCCAAGCATCCCTTCGAGGAGTACCAAGCCCGGTCCCAGGGCGGGGTTTCGTTTCTCTGCCCTGGGCAGACTGTCTCTATAACTGGAGCCCGTGGTCTTTTGCTTCGATCCGCCTCTTGAGATATGCTTCAATATCTTTCGCATACGTCATCCGCGACGAAGCCAAGCCCGCTGCATGTATTTACACTTTTTGGCATAAAATCAGCTACTCAGGTAGCGAAGGTTGGCTAACCTGGGAGGGCGAGACTTGCTTGTAATTCGATTAGGAGAGATTTTTGGAGCATAAAACCAGGAAGAACTTGTTAGTAAGACAACAGATATCACTGGCCGAGGGCGTAGTTCGGCGCTCGATAGTGACCGCCAAGCCCTGCGGCAGGTCGACTGTAAGTCAGAGTAGGGAAAGTAAATGGAATAGGTCTCAGAAACCGTTCAACCTGGTCATCTATCAGCTTTCACGATATGTGTGGCTGCAAGTGAACCGTTCAAGACCGAGCCGATCTTCACGTTGGCAAGGGCGCGCCTCTGGAACCCATCGTGACCCACCGAAATTCCCGCAGGGTCCAACTAAGTGACTCTGTTTCTTCGAGTCCAATGTTCTTTTAGCGAACAAATCTTGGAGAGCTGCTTCGACTCCCATTCATCCACCCCGCAAATACCGTCGTTTTGCCACGGAGGGGTTATGGTGGGCTGTATGTTATGTGGATCCGACTGACTACTACGTATTGCTCTCTTCGCCTAGGTGTAAAATGCGATAG
seq00021   GTCAGCGTCGGACCCTGTAGTTTCATCCATCTTTTTGTTTAGACCTTAATTGTCTGACCGCTTGGTGTCATATCCATGACCCACTGACCCAAAAAGCGCTATAAAGGGATTACATCTGTCCACTAGAGATGCTCTATAACGGTGAGATGCCGCACGACAGCGTCGGTAGTCATTTTGGCCGCACAGTATCGGCAGGATACGGCAGAGATTCCTGGTTTTCGAAAGGGCTATCTGTGGGGGGATTTTCTCCAGACCCATAGAATCCAAGCACAGTACGTCGGTCCCAACCTAATGGATTATGTGGCAATGCCCCGATATGAGCTAGTCAAACGCATACAGAAATCGTAGCTTGGATCGCAGCCGATGGTACCACTGGCCCGGTCATGCTAAATGCTATGCCATCGTTGGCAGACACAGTATCTTGGACTTATACACTACACTGACCTGTGCCTTCAGCGAGCGGAAAGAAATGACGCCGGTGAGGGATATTTACGCCCGTATATCTCCCCCAAGAACTTGGTCCAACTCGGTGCCGTTGATAGTTCCCGGGATGGGTACCCTCTGGCTTATGCCTCTATTTAATCCTTCTTTCAGAATCATTAAGGACATTGTCCAGCTCCCGACTACCCAGGTCCGATAACACTATAGCAGTGCGCTCTATGCCATGATTTGTAGCGGTCCAAAAAACGGAGTCATCCAAGTATAACGGTCGATGATGGTTTTTCACGCTATAGGAGTGGATATATCACACTACCGAGCGTCGAGGATCATACTGTAACGTCTCCAGCGGGCCGCTGAGACCTGCCCCAGACTTAGCTGCGCGGGAGACTCCTACCGTGAAGATCGCATGATAGTGAAATTCATATGGTCATAAGTCCCGTTAGGTAGCTTCCACGAGCAAAGTCACGCAATTGACCCCGGTACAACATTTTCCATGTCCTAAGGATTATGTATTAATAATGGGGTCTATAAGGTAAGTTGAAGCTACGTTAACCAGCCGGAAAGTGTTTACTGAGGAAGAGACATCGTCTGAGTCATTCTAACGTAGTCAAGAGGAGTAATAGAGACCTTCATTTTTCCCACCCCATGTGATCTTCATCCTATTCCCATCAAGTGCTTTGACGGTATTACGAGCCAATCCTCTCACGGCTAAAAGTAGCCTCAGGCGGTGCGACACTGGGCCAGACAGTGCGTCACCGGAAACTCAGGTATCTGAGGCTGCAGCTAGGCGTGTCCGATGAAAACTTTGGGCGAGAGATAATATAAATTGTAACATCTCAAAATCTTGTGTATACAGGAGGCGTGTCACCATATTGTAGGTGAGCTACCCGCGGCCAATCCAATCAAAGTCTACTAGTAACCGTTAGCGCATTTTCCATATGCGCAATAGTTCTCTTACGCTTATCGATGACCGGGCCAATTCACGCTCTCGACTCTAGGAACACCCTGCGGATACCGCTTAAGAAAAGCACATCTGAGTGCTAGGAAATACCCCCTGGCGAGTAAATTTTGGCAGAGTAAGATCGCAGGCCAAGCATCCCTTCGAGGAGTACCAAGCCCGGTCCCAGGGCGGGGTTTCGTTTCTCTGCCCTGGGCAGACTGTCTCTATAACTGGAGCCCGTGGTCTTTTGCTTCGATCCGCCTCTTGAGATATGCTTCAATATCTTTCGCATACGTCATCCGCGACGAAGCCAAGCCCGCTGCATGTATTTACACTTTTTGGCATAAAATCAGCTACTCAGGTAGCGAAGGTTGGCTAACCTGGGAGGGCGAGACTTGCTTGTAATTCGATTAGGAGAGATTTTTGGAGCATAAAACCAGGAAGAACTTGTTAGTAAGACAACAGATATCACTGGCCGAGGGCGTAGTTCGGCGCTCGATAGTGACCGCCAAGCCCTGCGGCAGGTCGACTGTAAGTCAGAGTAGGGAAAGTAAATGGAATAGGTCTCAGAAACCGTTCAACCTGGTCATCTATCAGCTTTCACGATATGTGTGGCTGCAAGTGAACCGTTCAAGACCGAGCCGATCTTCACGTTGGCAAGGGCGCGCCTCTGGAACCCATCGTGACCCACCGAAATTCCCGCAGGGTCCAACTAAGTGACTCTGTTTCTTCGAGTCCAATGTTCTTTTAGCGAACAAATCTTGGAGAGCTGCTTCGACTCCCATTCATCCACCCCGCAAATACCGTCGTTTTGCCACGGAGGGGTTATGGTGGGCTGTATGTTATGTGGATCCGACTGACTACTACGTATTGCTCTCTTCGCCTAGGTGTAAAATGCGATAG
seq00022   GTCAGCGTCGGACCCTGTAGTTTCATCCATCTTTTTGTTTAGACCTTAATTGTCTGACCGCTTGGTGTCATATCCATGACCCACTGACCCAAAAAGCGCTATAAAGGGATTACATCTGTCCACTAGAGATGCTCTATAACGGTGAGATGCCGCACGACAGCGTCGGTAGTCATTTTGGCCGCACAGTATCGGCAGGATACGGCAGAGATTCCTGGTTTTCGAAAGGGCTATATGTGGGGGGATTTTCTCCAGACCCATAGAATCCAAGCACAGTACGTCGGTCCCAACCTAATGGATTATGTGGCAATGCCCCGATATGAGCTAGTCAAACGCATACAGAAATCGTAGCTTGGATCGCAGCCGATGGTACCACTGGCCCGGTCATGCTAAATGCTATGCCATCGTTGGCAGACACAGTATCTTGGACTTATACACTACACTGACCTGTGCCTTCAGCGAGCGGAAAGAAATGACGCCGGTGAGGGATATTTACGCCCGTATATCTCCCCCAAGAACTTGGTCCAACTCGGTGCCGTTGATAGTTCCCGGGATGGGTACCCTCTGGCTTATGCCTCTATTTAATCCTTCTTTCAGAATCATTAAGGACATTGTCCAGCTCCCGACTACCCAGGTCCGATAACACTATAGCAGTGCGCTCTATGCCATGATTTGTAGCGGTCCAAAAAACGGAGTCATCCAAGTATAACGGTCGATGATGGTTTTTCACGCTATAGGAGTGGATATATCACACTACCGAGCGTCGAGGATCATACTGTAACGTCTCCAGCGGGCCGCTGAGACCTGCCCCAGACTTAGCTGCGCGGGAGACTCCTACCGTGAAGATCGCATGATAGTGAAATTCATATGGTCATAAGTCCCGTTAGGTAGCTTCCACGAGCAAAGTCACGCAATTGACCCCGGTACAACATTTTCCATGTCCTAAGGATTATGTATTAATAATGGGGTCTATAAGGTAAGTTGAAGCTACGTTAACCAGCCGGAAAGTGTTTACTGAGGAAGAGACATCGTCTGAGTCATTCTAACGTAGTCAAGAGGAGTAATAGAGACCTTCATTTTTCCCACCCCATGTGATCTTCATCCTATTCCCATCAAGTGCTTTGACGGTATTACGAGCCAATCCTCTCACGGCTAAAAGTAGCCTCAGGCGGTGCGACACTGGGCCAGACAGTGCGTCACCGGAAACTCAGGTATCTGAGGCTGCAGCTAGGCGTGTCCGATGAAAACTTTGGGCGAGAGATAATATAAATTGTAACATCTCAAAATCTTGTGTATACAGGAGGCGTGTCACCATATTGTAGGTGAGCTACCCGCGGCCAATCCAATCAAAGTCTACTAGTAACCGTTAGCGCATTTTCCATATGCGCAATAGTTCTCTTACGCTTATCGATGACCGGGCCAATTCACGCTCTCGACTCTAGGAACACCCTGCGGATACCGCTTAAGAAAAGCACATCTGAGTGCTAGGAAATACCCCCTGGCGAGTAAATTTTGGCAGAGTAAGATCGCAGGCCAAGCATCCCTTCGAGGAGTACCAAGCCCGGTCCCAGGGCGGGGTTTCGTTTCTCTGCCCTGGGCAGACTGTCTCTATAACTGGAGCCCGTGGTCTTTTGCTTCGATCCGCCTCTTGAGATATGCTTCAATATCTTTCGCATACGTCATCCGCGACGAAGCCAAGCCCGCTGCATGTATTTACACTTTTTGGCATAAAATCAGCTACTCAGGTAGCGAAGGTTGGCTAACCTGGGAGGGCGAGACTTGCTTGTAATTCGATTAGGAGAGATTTTTGGAGCATAAAACCAGGAAGAACTTGTTAGTAAGACAACAGATATCACTGGCCGAGGGCGTAGTTCGGCGCTCGATAGTGACCGCCAAGCCCTGCGGCAGGTCGACTGTAAGTCAGAGTAGGGAAAGTAAATGGAATAGGTCTCAGAAACCGTTCAACCTGGTCATCTATCAGCTTTCACGATATGTGTGGCTGCAAGTGAACCGTTCAAGACCGAGCCGATCTTCACGTTGGCAAGGGCGCGCCTCTGGAACCCATCGTGACCCACCGAAATTCCCGCAGGGTCCAACTAAGTGACTCTGTTTCTTCGAGTCCAATGTTCTTTTAGCGAACAAATCTTGGAGAGCTGCTTCGACTCCCATTCATCCACCCCGCAAATACCGTCGTTTTGCCACGGAGGGGTTATGGTGGGCTGTATGTTATGTGGATCCGACTGACTACTACGTATTGCTCTCTTCGCCTAGGTGTAAAATGCGATAG
seq00023   GTCAGCGTCGGACCCTGTAGTTTCATCCATCTTTTTGTTTAGACCTTAATTGTCTGACCGCTTGGTGTCATATCCATGACCCACTGACCCAAAAAGCGCTATAAAGGGATTACATCTGTCCACTAGAGATGCTCTATAACGGTGAGATGCCGCACGACAGCGTCGGTAGTCATTTTGGCCGCACAGTATCGGCAGGATACGGCAGAGATTCCTGGTTTTCGAAAGGGCTATCTGTGGGGGGATTTTCTCCAGACCCATAGAATCCAAGCACAGTACGTCGGTCCCAACCTAATGGATTATGTGGCAATGCCCCGATATGAGCTAGTCAAACGCATACAGAAATCGTAGCTTGGATCGCAGCCGATGGTACCACTGGCCCGGTCATGCTAAATGCTATGCCATCGTTGGCAGACACAGTATCTTGGACTTATACACTACACTGACCTGTGCCTTCAGCGAGCGGAAAGAAATGACGCCGGTGAGGGATATTTACGCCCGTATATCTCCCCCAAGAACTTGGTCCAACTCGGTGCCGTTGATAGTTCCCGGGATGGGTACCCTCTGGCTTATGCCTCTATTTAATCCTTCTTTCAGAATCATTAAGGACATTGTCCAGCTCCCGACTACCCAGGTCCGATAACACTATAGCAGTGCGCTCTATGCCATGATTTGTAGCGGTCCAAAAAACGGAGTCATCCAAGTATAACGGTCGATGATGGTTTTTCACGCTATAGGAGTGGATATATCACACTACCGAGCGTCGAGGATCATACTGTAACGTCTCCAGCGGGCCGCTGAGACCTGCCCCAGACTTAGCTGCGCGGGAGACTCCTACCGTGAAGATCGCATGATAGTGAAATTCATATGGTCATAAGTCCCGTTAGGTAGCTTCCACGAGCAAAGTCACGCAATTGACCCCGGTACAACATTTTCCATGTCCTAAGGATTATGTATTAATAATGGGGTCTATAAGGTAAGTTGAAGCTACGTTAACCAGCCGGAAAGTGTTTACTGAGGAAGAGACATCGTCTGAGTCATTCTAACGTAGTCAAGAGGAGTAATAGAGACCTTCATTTTTCCCACCCCATGTGATCTTCATCCTATTCCCATCAAGTGCTTTGACGGTATTACGAGCCAATCCTCTCACGGCTAAAAGTAGCCTCAGGCGGTGCGACACTGGGCCAGACAGTGCGTCACCGGAAACTCAGGTATCTGAGGCTGCAGCTAGGCGTGTCCGATGAAAACTTTGGGCGAGAGATAATATAAATTGTAACATCTCAAAATCTTGTGTATACAGGAGGCGTGTCACCATATTGTAGGTGAGCTACCCGCGGCCAATCCAATCAAAGTCTACTAGTAACCGTTAGCGCATTTTCCATATGCGCAATAGTTCTCTTACGCTTATCGATGACCGGGCCAATTCACGCTCTCGACTCTAGGAACACCCTGCGGATACCGCTTAAGAAAAGCACATCTGAGTGCTAGGAAATACCCCCTGGCGAGTAAATTTTGGCAGAGTAAGATCGCAGGCCAAGCATCCCTTCGAGGAGTACCAAGCCCGGTCCCAGGGCGGGGTTTCGTTTCTCTGCCCTGGGCAGACTGTCTCTATAACTGGAGCCCGTGGTCTTTTGCTTCGATCCGCCTCTTGAGATATGCTTCAATATCTTTCGCATACGTCATCCGCGACGAAGCCAAGCCCGCTGCATGTATTTACACTTTTTGGCATAAAATCAGCTACTCAGGTAGCGAAGGTTGGCTAACCTGGGAGGGCGAGACTTGCTTGTAATTCGATTAGGAGAGATTTTTGGAGCATAAAACCAGGAAGAACTTGTTAGTAAGACAACAGATATCACTGGCCGAGGGCGTAGTTCGGCGCTCGATAGTGACCGCCAAGCCCTGCGGCAGGTCGACTGTAAGTCAGAGTAGGGAAAGTAAATGGAATAGGTCTCAGAAACCGTTCAACCTGGTCATCTATCAGCTTTCACGATATGTGTGGCTGCAAGTGAACCGTTCAAGACCGAGCCGATCTTCACGTTGGCAAGGGCGCGCCTCTGGAACCCATCGTGACCCACCGAAATTCCCGCAGGGTCCAACTAAGTGACTCTGTTTCTTCGAGTCCAATGTTCTTTTAGCGAACAAATCTTGGAGAGCTGCTTCGACTCCCATTCATCCACCCCGCAAATACCGTCGTTTTGCCACGGAGGGGTTATGGTGGGCTGTATGTTATGTGGATCCGACTGACTACTACGTATTGCTCTCTTCGCCTAGGTGTAAAATGCGATAG
seq00024   GTCAGCGTCGGACCCTGTAGTTTCATCCATCTTTTTGTTTAGACCTTAATTGTCTGACCGCTTGGTGTCATATCCATGACCCACTGACCCAAAAAGCGCTATAAAGGGATTACATCTGTCCACTAGAGATGCTCTATAACGGTGAGATGCCGCACGACAGCGTCGGTAGTCATTTTGGCCGCACAGTATCGGCAGGATACGGCAGAGATTCCTGGTTTTCGAAAGGGCTATCTGTGGGGGGATTTTCTCCAGACCCATAGAATCCAAGCACAGTACGTCGGTCCCAACCTAATGGATTATGTGGCAATGCCCCGATATGAGCTAGTCAAACGCATACAGAAATCGTAGCTTGGATCGCAGCCGATGGTACCACTGGCCCGGTCATGCTAAATGCTATGCCATCGTTGGCAGACACAGTATCTTGGACTTATACACTACACTGACCTGTGCCTTCAGCGAGCGGAAAGAAATGACGCCGGTGAGGGATATTTACGCCCGTATATCTCCCCCAAGAACTTGGTCCAACTCGGTGCCGTTGATAGTTCCCGGGATGGGTACCCTCTGGCTTATGCCTCTATTTAATCCTTCTTTCAGAATCATTAAGGACATTGTCCAGCTCCCGACTACCCAGGTCCGATAACACTATAGCAGTGCGCTCTATGCCATGATTTGTAGCGGTCCAAAAAACGGAGTCATCCAAGTATAACGGTCGATGATGGTTTTTCACGCTATAGGAGTGGATATATCACACTACCGAGCGTCGAGGATCATACTGTAACGTCTCCAGCGGGCCGCTGAGACCTGCCCCAGACTTAGCTGCGCGGGAGACTCCTACCGTGAAGATCGCATGATAGTGAAATTCATATGGTCATAAGTCCCGTTAGGTAGCTTCCACGAGCAAAGTCACGCAATTGACCCCGGTACAACATTTTCCATGTCCTAAGGATTATGTATTAATAATGGGGTCTATAAGGTAAGTTGAAGCTACGTTAACCAGCCGGAAAGTGTTTACTGAGGAAGAGACATCGTCTGAGTCATTCTAACGTAGTCAAGAGGAGTAATAGAGACCTTCATTTTTCCCACCCCATGTGATCTTCATCCTATTCCCATCAAGTGCTTTGACGGTATTACGAGCCAATCCTCTCACGGCTAAAAGTAGCCTCAGGCGGTGCGACACTGGGCCAGACAGTGCGTCACCGGAAACTCAGGTATCTGAGGCTGCAGCTAGGCGTGTCCGATGAAAACTTTGGGCGAGAGATAATATAAATTGTAACATCTCAAAATCTTGTGTATACAGGAGGCGTGTCACCATATTGTAGGTGAGCTACCCGCGGCCAATCCAATCAAAGTCTACTAGTAACCGTTAGCGCATTTTCCATATGCGCAATAGTTCTCTTACGCTTATCGATGACCGGGCCAATTCACGCTCTCGACTCTAGGAACACCCTGCGGATACCGCTTAAGAAAAGCACATCTGAGTGCTAGGAAATACCCCCTGGCGAGTAAATTTTGGCAGAGTAAGATCGCAGGCCAAGCATCCCTTCGAGGAGTACCAAGCCCGGTCCCAGGGCGGGGTTTCGTTTCTCTGCCCTGGGCAGACTGTCTCTATAACTGGAGCCCGTGGTCTTTTGCTTCGATCCGCCTCTTGAGATATGCTTCAATATCTTTCGCATACGTCATCCGCGACGAAGCCAAGCCCGCTGCATGTATTTACACTTTTTGGCATAAAATCAGCTACTCAGGTAGCGAAGGTTGGCTAACCTGGGAGGGCGAGACTTGCTTGTAATTCGATTAGGAGAGATTTTTGGAGCATAAAACCAGGAAGAACTTGTTAGTAAGACAACAGATATCACTGGCCGAGGGCGTAGTTCGGCGCTCGATAGTGACCGCCAAGCCCTGCGGCAGGTCGACTGTAAGTCAGAGTAGGGAAAGTAAATGGAATAGGTCTCAGAAACCGTTCAACCTGGTCATCTATCAGCTTTCACGATATGTGTGGCTGCAAGTGAACCGTTCAAGACCGAGCCGATCTTCACGTTGGCAAGGGCGCGCCTCTGGAACCCATCGTGACCCACCGAAATTCCCGCAGGGTCCAACTAAGTGACTCTGTTTCTTCGAGTCCAATGTTCTTTTAGCGAACAAATCTTGGAGAGCTGCTTCGACTCCCATTCATCCACCCCGCAAATACCGTCGTTTTGCCACGGAGGGGTTATGGTGGGCTGTATGTTATGTGGATCCGACTGACTACTACGTATTGCTCTCTTCGCCTAGGTGTAAAATGCGATAG
seq00025   GTCAGCGTCGGACCCTGTAGTTTCATCCATCTTTTTGTTTAGACCTTAATTGTCTGACCGCTTGGTGTCATATCCATGACCCACTGACCCAAAAAGCGCTATAAAGGGATTACATCTGTCCACTAGAGATGCTCTATAACGGTGAGATGCCGCACGACAGCGTCGGTAGTCATTTTGGCCGCACAGTATCGGCAGGATACGGCAGAGATTCCTGGTTTTCGAAAGGGCTATCTGTGGGGGGATTTTCTCCAGACCCATAGAATCCAAGCACAGTACGTCGGTCCCAACCTAATGGATTATGTGGCAATGCCCCGATATGAGCTAGTCAAACGCATACAGAAATCGTAGCTTGGATCGCAGCCGATGGTACCACTGGCCCGGTCATGCTAAATGCTATGCCATCGTTGGCAGACACAGTATCTTGGACTTATACACTACACTGACCTGTGCCTTCAGCGAGCGGAAAGAAATGACGCCGGTGAGGGATATTTACGCCCGTATATCTCCCCCAAGAACTTGGTCCAACTCGGTGCCGTTGATAGTTCCCGGGATGGGTACCCTCTGGCTTATGCCTCTATTTAATCCTTCTTTCAGAATCATTAAGGACATTGTCCAGCTCCCGACTACCCAGGTCCGATAACACTATAGCAGTGCGCTCTATGCCATGATTTGTAGCGGTCCAAAAAACGGAGTCATCCAAGTATAACGGTCGATGATGGTTTTTCACGCTATAGGAGTGGATATATCACACTACCGAGCGTCGAGGATCATACTGTAACGTCTCCAGCGGGCCGCTGAGACCTGCCCCAGACTTAGCTGCGCGGGAGACTCCTACCGTGAAGATCGCATGATAGTGAAATTCATATGGTCATAAGTCCCGTTAGGTAGCTTCCACGAGCAAAGTCACGCAATTGACCCCGGTACAACATTTTCCATGTCCTAAGGATTATGTATTAATAATGGGGTCTATAAGGTAAGTTGAAGCTACGTTAACCAGCCGGAAAGTGTTTACTGAGGAAGAGACATCGTCTGAGTCATTCTAACGTAGTCAAGAGGAGTAATAGAGACCTTCATTTTTCCCACCCCATGTGATCTTCATCCTATTCCCATCAAGTGCTTTGACGGTATTACGAGCCAATCCTCTCACGGCTAAAAGTAGCCTCAGGCGGTGCGACACTGGGCCAGACAGTGCGTCACCGGAAACTCAGGTATCTGAGGCTGCAGCTAGGCGTGTCCGATGAAAACTTTGGGCGAGAGATAATATAAATTGTAACATCTCAAAATCTTGTGTATACAGGAGGCGTGTCACCATATTGTAGGTGAGCTACCCGCGGCCAATCCAATCAAAGTCTACTAGTAACCGTTAGCGCATTTTCCATATGCGCAATAGTTCTCTTACGCTTATCGATGACCGGGCCAATTCACGCTCTCGACTCTAGGAACACCCTGCGGATACCGCTTAAGAAAAGCACATCTGAGTGCTAGGAAATACCCCCTGGCGAGTAAATTTTGGCAGAGTAAGATCGCAGGCCAAGCATCCCTTCGAGGAGTACCAAGCCCGGTCCCAGGGCGGGGTTTCGTTTCTCTGCCCTGGGCAGACTGTCTCTATAACTGGAGCCCGTGGTCTTTTGCTTCGATCCGCCTCTTGAGATATGCTTCAATATCTTTCGCATACGTCATCCGCGACGAAGCCAAGCCCGCTGCATGTATTTACACTTTTTGGCATAAAATCAGCTACTCAGGTAGCGAAGGTTGGCTAACCTGGGAGGGCGAGACTTGCTTGTAATTCGATTAGGAGAGATTTTTGGAGCATAAAACCAGGAAGAACTTGTTAGTAAGACAACAGATATCACTGGCCGAGGGCGTAGTTCGGCGCTCGATAGTGACCGCCAAGCCCTGCGGCAGGTCGACTGTAAGTCAGAGTAGGGAAAGTAAATGGAATAGGTCTCAGAAACCGTTCAACCTGGTCATCTATCAGCTTTCACGATATGTGTGGCTGCAAGTGAACCGTTCAAGACCGAGCCGATCTTCACGTTGGCAAGGGCGCGCCTCTGGAACCCATCGTGACCCACCGAAATTCCCGCAGGGTCCAACTAAGTGACTCTGTTTCTTCGAGTCCAATGTTCTTTTAGCGAACAAATCTTGGAGAGCTGCTTCGACTCCCATTCATCCACCCCGCAAATACCGTCGTTTTGCCACGGAGGGGTTATGGTGGGCTGTATGTTATGTGGATCCGACTGACTACTACGTATTGCTCTCTTCGCCTAGGTGTAAAATGCGATAG
seq00026   GTCAGCGTCGGACCCTGTAGTTTCATCCATCTTTTTGTTTAGACCTTAATTGTCTGACCGCTTGGTGTCATATCCATGACCCACTGACCCAAAAAGCGCTATAAAGGGATTACATCTGTCCACTAGAGATGCTCTATAACGGTGAGATGCCGCACGACAGCGTCGGTAGTCATTTTGGCCGCACAGTATCGGCAGGATACGGCAGAGATTCCTGGTTTTCGAAAGGGCTATCTGTGGGGGGATTTTCTCCAGACCCATAGAATCCAAGCACAGTACGTCGGTCCCAACCTAATGGATTATGTGGCAATGCCCCGATATGAGCTAGTCAAACGCATACAGAAATCGTAGCTTGGATCGCAGCCGATGGTACCACTGGCCCGGTCATGCTAAATGCTATGCCATCGTTGGCAGACACAGTATCTTGGACTTATACACTACACTGACCTGTGCCTTCAGCGAGCGGAAAGAAATGACGCCGGTGAGGGATATTTACGCCCGTATATCTCCCCCAAGAACTTGGTCCAACTCGGTGCCGTTGATAGTTCCCGGGATGGGTACCCTCTGGCTTATGCCTCTATTTAATCCTTCTTTCAGAATCATTAAGGACATTGTCCAGCTCCCGACTACCCAGGTCCGATAACACTATAGCAGTGCGCTCTATGCCATGATTTGTAGCGGTCCAAAAAACGGAGTCATCCAAGTATAACGGTCGATGATGGTTTTTCACGCTATAGGAGTGGATATATCACACTACCGAGCGTCGAGGATCATACTGTAACGTCTCCAGCGGGCCGCTGAGACCTGCCCCAGACTTAGCTGCGCGGGAGACTCCTACCGTGAAGATCGCATGATAGTGAAATTCATATGGTCATAAGTCCCGTTAGGTAGCTTCCACGAGCAAAGTCACGCAATTGACCCCGGTACAACATTTTCCATGTCCTAAGGATTATGTATTAATAATGGGGTCTATAAGGTAAGTTGAAGCTACGTTAACCAGCCGGAAAGTGTTTACTGAGGAAGAGACATCGTCTGAGTCATTCTAACGTAGTCAAGAGGAGTAATAGAGACCTTCATTTTTCCCACCCCATGTGATCTTCATCCTATTCCCATCAAGTGCTTTGACGGTATTACGAGCCAATCCTCTCACGGCTAAAAGTAGCCTCAGGCGGTGCGACACTGGGCCAGACAGTGCGTCACCGGAAACTCAGGTATCTGAGGCTGCAGCTAGGCGTGTCCGATGAAAACTTTGGGCGAGAGATAATATAAATTGTAACATCTCAAAATCTTGTGTATACAGGAGGCGTGTCACCATATTGTAGGTGAGCTACCCGCGGCCAATCCAATCAAAGTCTACTAGTAACCGTTAGCGCATTTTCCATATGCGCAATAGTTCTCTTACGCTTATCGATGACCGGGCCAATTCACGCTCTCGACTCTAGGAACACCCTGCGGATACCGCTTAAGAAAAGCACATCTGAGTGCTAGGAAATACCCCCTGGCGAGTAAATTTTGGCAGAGTAAGATCGCAGGCCAAGCATCCCTTCGAGGAGTACCAAGCCCGGTCCCAGGGCGGGGTTTCGTTTCTCTGCCCTGGGCAGACTGTCTCTATAACTGGAGCCCGTGGTCTTTTGCTTCGATCCGCCTCTTGAGATATGCTTCAATATCTTTCGCATACGTCATCCGCGACGAAGCCAAGCCCGCTGCATGTATTTACACTTTTTGGCATAAAATCAGCTACTCAGGTAGCGAAGGTTGGCTAACCTGGGAGGGCGAGACTTGCTTGTAATTCGATTAGGAGAGATTTTTGGAGCATAAAACCAGGAAGAACTTGTTAGTAAGACAACAGATATCACTGGCCGAGGGCGTAGTTCGGCGCTCGATAGTGACCGCCAAGCCCTGCGGCAGGTCGACTGTAAGTCAGAGTAGGGAAAGTAAATGGAATAGGTCTCAGAAACCGTTCAACCTGGTCATCTATCAGCTTTCACGATATGTGTGGCTGCAAGTGAACCGTTCAAGACCGAGCCGATCTTCACGTTGGCAAGGGCGCGCCTCTGGAACCCATCGTGACCCACCGAAATTCCCGCAGGGTCCAACTAAGTGACTCTGTTTCTTCGAGTCCAATGTTCTTTTAGCGAACAAATCTTGGAGAGCTGCTTCGACTCCCATTCATCCACCCCGCAAATACCGTCGTTTTGCCACGGAGGGGTTATGGTGGGCTGTATGTTATGTGGATCCGACTGACTACTACGTATTGCTCTCTTCGCCTAGGTGTAAAATGCGATAG
seq00027   GTCAGCGTCGGACCCTGTAGTTTCATCCATCTTTTTGTTTAGACCTTAATTGTCTGACCGCTTGGTGTCATATCCATGACCCACTGACCCAAAAAGCGCTATAAAGGGATTACATCTGTCCACTAGAGATGCTCTATAACGGTGAGATGCCGCACGACAGCGTCGGTAGTCATTTTGGCCGCACAGTATCGGCAGGATACGGCGGAGATTCCTGGTTTTCGAAAGGGCTATCTGTGGGGGGATTTTCTCCAGACCCATAGAATCCAAGCACAGTACGTCGGTCCCAACCTAATGGATTATGTGGCAATGCCCCGATATGAGCTAGTCAAACGCATACAGAAATCGTAGCTTGGATCGCAGCCGATGGTACCACTGGCCCGGTCATGCTAAATGCTATGCCATCGTTGGCAGACACAGTATCTTGGACTTATACACTACACTGACCTGTGCCTTCAGCGAGCGGAAAGAAATGACGCCGGTGAGGGATATTTACGCCCGTATATCTCCCCCAAGAACTTGGTCCAACTCGGTGCCGTTGATAGTTCCCGGGATGGGTACCCTCTGGCTTATGCCTCTATTTAATCCTTCTTTCAGAATCATTAAGGACATTGTCCAGCTCCCGACTACCCAGGTCCGATAACACTATAGCAGTGCGCTCTATGCCATGATTTGTAGCGGTCCAAAAAACGGAGTCATCCAAGTATAACGGTCGATGATGGTTTTTCACGCTATAGGAGTGGATATATCACACTACCGAGCGTCGAGGATCATACTGTAACGTCTCCAGCGGGCCGCTGAGACCTGCCCCAGACTTAGCTGCGCGGGAGACTCCTACCGTGAAGATCGCATGATAGTGAAATTCATATGGTCATAAGTCCCGTTAGGTAGCTTCCACGAGCAAAGTCACGCAATTGACCCCGGTACAACATTTTCCATGTCCTAAGGATTATGTATTAATAATGGGGTCTATAAGGTAAGTTGAAGCTACGTTAACCAGCCGGAAAGTGTTTACTGATGAAGAGACATCGTCTGAGTCATTCTAACGTAGTCAAGAGGAGTAATAGAGACCTTCATTTTTCCCACCCCATGTGATCTTCATCCTATTCCCATCAAGTGCTTTGACGGTATTACGAGCCAATCCTCTCACGGCTAAAAGTAGCCTCAGGCGGTGCGACACTGGGCCAGACAGTGCGTCACCGGAAACTCAGGTATCTGAGGCTGCAGCTAGGCGTGTCCGATGAAAACTTTGGGCGAGAGATAATATAAATTGTAACATCTCAAAATCTTGTGTATACAGGAGGCGTGTCACCATATTGTAGGTGAGCTACCCGCGGCCAATCCAATCAAAGTCTACTAGTAACCGTTAGCGCATTTTCCATATGCGCAATAGTTCTCTTACGCTTATCGATGACCGGGCCAATTCACGCTCTCGACTCTAGGAACACCCTGCGGATACCGCTTAAGAAAAGCACATCTGAGTGCTAGGAAATACCCCCTGGCGAGTAAATTTTGGCAGAGTAAGATCGCAGGCCAAGCATCCCTTCGAGGAGTACCAAGCCCGGTCCCAGGGCGGGGTTTCGTTTCTCTGCCCTGGGCAGACTGTCTCTATAACTGGAGCCCGTGGTCTTTTGCTTCGATCCGCCTCTTGAGATATGCTTCAATATCTTTCGCATACGTCATCCGCGACGAAGCCAAGCCCGCTGCATGTATTTACACTTTTTGGCATAAAATCAGCTACTCAGGTAGCGAAGGTTGGCTAACCTGGGAGGGCGAGACTTGCTTGTAATTCGATTAGGAGAGATTTTTGGAGCATAAAACCAGGAAGAACTTGTTAGTAAGACAACAGATATCACTGGCCGAGGGCGTAGTTCGGCGCTCGATAGTGACCGCCAAGCCCTGCGGCAGGTCGACTGTAAGTCAGAGTAGGGAAAGTAAATGGAATAGGTCTCAGAAACCGTTCAACCTGGTCATCTATCAGCTTTCACGATATGTGTGGCTGCAAGTGAACCGTTCAAGACCGAGCCGATCTTCACGTTGGCAAGGGCGCGCCTCTGGAACCCATCGTGACCCACCGAAATTCCCGCAGGGTCCAACTAAGTGACTCTGTTTCTTCGAGTCCAATGTTCTTTTAGCGAACAAATCTTGGAGAGCTGCTTCGACTCCCATTCATCCACCCCGCAAATACCGTCGTTTTGCCACGGAGGGGTTATGGTGGGCTGTATGTTATGTGGATCCGACTGACTACTACGTATTGCTCTCTTCGCCTAGGTGTAAAATGCGATAG
seq00028   GTCAGCGTCGGACCCTGTAGTTTCATCCATCTTTTTGTTTAGACCTTAATTGTCTGACCGCTTGGTGTCATATCCATGACCCACTGACCCAAAAAGCGCTATAAAGGGATTACATCTGTCCACTAGAGATGCTCTATAACGGTGAGATGCCGCACGACAGCGTCGGTAGTCATTTTGGCCGCACAGTATCGGCAGGATACGGCAGAGATTCCTGGTTTTCGAAAGGGCTATCTGTGGGGGGATTTTCTCCAGACCCATAGAATCCAAGCACAGTACGTCGGTCCCAACCTAATGGATTATGTGGCAATGCCCCGATATGAGCTAGTCAAACGCATACAGAAATCGTAGCTTGGATCGCAGCCGATGGTACCACTGGCCCGGTCATGCTAAATGCTATGCCATCGTTGGCAGACACAGTATCTTGGACTTATACACTACACTGACCTGTGCCTTCAGCGAGCGGAAAGAAATGACGCCGGTGAGGGATATTTACGCCCGTATATCTCCCCCAAGAACTTGGTCCAACTCGGTGCCGTTGATAGTTCCCGGGATGGGTACCCTCTGGCTTATGCCTCTATTTAATCCTTCTTTCAGAATCATTAAGGACATTGTCCAGCTCCCGACTACCCAGGTCCGATAACACTATAGCAGTGCGCTCTATGCCATGATTTGTAGCGGTCCAAAAAACGGAGTCATCCAAGTATAACGGTCGATGATGGTTTTTCACGCTATAGGAGTGGATATATCACACTACCGAGCGTCGAGGATCATACTGTAACGTCTCCAGCGGGCCGCTGAGACCTGCCCCAGACTTAGCTGCGCGGGAGACTCCTACCGTGAAGATCGCATGATAGTGAAATTCATATGGTCATAAGTCCCGTTAGGTAGCTTCCACGAGCAAAGTCACGCAATTGACCCCGGTACAACATTTTCCATGTCCTAAGGATTATGTATTAATAATGGGGTCTATAAGGTAAGTTGAAGCTACGTTAACCAGCCGGAAAGTGTTTACTGAGGAAGAGACATCGTCTGAGTCATTCTAACGTAGTCAAGAGGAGTAATAGAGACCTTCATTTTTCCCACCCCATGTGATCTTCATCCTATTCCCATCAAGTGCTTTGACGGTATTACGAGCCAATCCTCTCACGGCTAAAAGTAGCCTCAGGCGGTGCGACACTGGGCCAGACAGTGCGTCACCGGAAACTCAGGTATCTGAGGCTGCAGCTAGGCGTGTCCGATGAAAACTTTGGGCGAGAGATAATATAAATTGTAACATCTCAAAATCTTGTGTATACAGGAGGCGTGTCACCATATTGTAGGTGAGCTACCCGCGGCCAATCCAATCAAAGTCTACTAGTAACCGTTAGCGCATTTTCCATATGCGCAATAGTTCTCTTACGCTTATCGATGACCGGGCCAATTCACGCTCTCGACTCTAGGAACACCCTGCGGATACCGCTTAAGAAAAGCACATCTGAGTGCTAGGAAATACCCCCTGGCGAGTAAATTTTGGCAGAGTAAGATCGCAGGCCAAGCATCCCTTCGAGGAGTACCAAGCCCGGTCCCAGGGCGGGGTTTCGTTTCTCTGCCCTGGGCAGACTGTCTCTATAACTGGAGCCCGTGGTCTTTTGCTTCGATCCGCCTCTTGAGATATGCTTCAATATCTTTCGCATACGTCATCCGCGACGAAGCCAAGCCCGCTGCATGTATTTACACTTTTTGGCATAAAATCAGCTACTCAGGTAGCGAAGGTTGGCTAACCTGGGAGGGCGAGACTTGCTTGTAATTCGATTAGGAGAGATTTTTGGAGCATAAAACCAGGAAGAACTTGTTAGTAAGACAACAGATATCACTGGCCGAGGGCGTAGTTCGGCGCTCGATAGTGACCGCCAAGCCCTGCGGCAGGTCGACTGTAAGTCAGAGTAGGGAAAGTAAATGGAATAGGTCTCAGAAACCGTTCAACCTGGTCATCTATCAGCTTTCACGATATGTGTGGCTGCAAGTGAACCGTTCAAGACCGAGCCGATCTTCACGTTGGCAAGGGCGCGCCTCTGGAACCCATCGTGACCCACCGAAATTCCCGCAGGGTCCAACTAAGTGACTCTGTTTCTTCGAGTCCAATGTTCTTTTAGCGAACAAATCTTGGAGAGCTGCTTCGACTCCCATTCATCCACCCCGCAAATACCGTCGTTTTGCCACGGAGGGGTTATGGTGGGCTGTATGTTATGTGGATCCGACTGACTACTACGTATTGCTCTCTTCGCCTAGGTGTAAAATGCGATAG
seq00029   GTCAGCGTCGGACCCTGTAGTTTCATCCATCTTTTTGTTTAGACCTTAATTGTCTGACCGCTTGGTGTCATATCCATGACCCACTGACCCAAAAAGCGCTATAAAGGGATTACATCTGTCCACTAGAGATGCTCTATAACGGTGAGATGCCGCACGACAGCGTCGGTAGTCATTTTGGCCGCACAGTATCGGCAGGATACGGCGGAGATTCCTGGTTTTCGAAAGGGCTATCTGTGGGGGGATTTTCTCCAGACCCATAGAATCCAAGCACAGTACGTCGGTCCCAACCTAATGGATTATGTGGCAATGCCCCGATATGAGCTAGTCAAACGCATACAGAAATCGTAGCTTGGATCGCAGCCGATGGTACCACTGGCCCGGTCATGCTAAATGCTATGCCATCGTTGGCAGACACAGTATCTTGGACTTATACACTACACTGACCTGTGCCTTCAGCGAGCGGAAAGAAATGACGCCGGTGAGGGATATTTACGCCCGTATATCTCCCCCAAGAACTTGGTCCAACTCGGTGCCGTTGATAGTTCCCGGGATGGGTACCCTCTGGCTTATGCCTCTATTTAATCCTTCTTTCAGAATCATTAAGGACATTGTCCAGCTCCCGACTACCCAGGTCCGATAACACTATAGCAGTGCGCTCTATGCCATGATTTGTAGCGGTCCAAAAAACGGAGTCATCCAAGTATAACGGTCGATGATGGTTTTTCACGCTATAGGAGTGGATATATCACACTACCGAGCGTCGAGGATCATACTGTAACGTCTCCAGCGGGCCGCTGAGACCTGCCCCAGACTTAGCTGCGCGGGAGACTCCTACCGTGAAGATCGCATGATAGTGAAATTCATATGGTCATAAGTCCCGTTAGGTAGCTTCCACGAGCAAAGTCACGCAATTGACCCCGGTACAACATTTTCCATGTCCTAAGGATTATGTATTAATAATGGGGTCTATAAGGTAAGTTGAAGCTACGTTAACCAGCCGGAAAGTGTTTACTGATGAAGAGACATCGTCTGAGTCATTCTAACGTAGTCAAGAGGAGTAATAGAGACCTTCATTTTTCCCACCCCATGTGATCTTCATCCTATTCCCATCAAGTGCTTTGACGGTATTACGAGCCAATCCTCTCACGGCTAAAAGTAGCCTCAGGCGGTGCGACACTGGGCCAGACAGTGCGTCACCGGAAACTCAGGTATCTGAGGCTGCAGCTAGGCGTGTCCGATGAAAACTTTGGGCGAGAGATAATATAAATTGTAACATCTCAAAATCTTGTGTATACAGGAGGCGTGTCACCATATTGTAGGTGAGCTACCCGCGGCCAATCCAATCAAAGTCTACTAGTAACCGTTAGCGCATTTTCCATATGCGCAATAGTTCTCTTACGCTTATCGATGACCGGGCCAATTCACGCTCTCGACTCTAGGAACACCCTGCGGATACCGCTTAAGAAAAGCACATCTGAGTGCTAGGAAATACCCCCTGGCGAGTAAATTTTGGCAGAGTAAGATCGCAGGCCAAGCATCCCTTCGAGGAGTACCAAGCCCGGTCCCAGGGCGGGGTTTCGTTTCTCTGCCCTGGGCAGACTGTCTCTATAACTGGAGCCCGTGGTCTTTTGCTTCGATCCGCCTCTTGAGATATGCTTCAATATCTTTCGCATACGTCATCCGCGACGAAGCCAAGCCCGCTGCATGTATTTACACTTTTTGGCATAAAATCAGCTACTCAGGTAGCGAAGGTTGGCTAACCTGGGAGGGCGAGACTTGCTTGTAATTCGATTAGGAGAGATTTTTGGAGCATAAAACCAGGAAGAACTTGTTAGTAAGACAACAGATATCACTGGCCGAGGGCGTAGTTCGGCGCTCGATAGTGACCGCCAAGCCCTGCGGCAGGTCGACTGTAAGTCAGAGTAGGGAAAGTAAATGGAATAGGTCTCAGAAACCGTTCAACCTGGTCATCTATCAGCTTTCACGATATGTGTGGCTGCAAGTGAACCGTTCAAGACCGAGCCGATCTTCACGTTGGCAAGGGCGCGCCTCTGGAACCCATCGTGACCCACCGAAATTCCCGCAGGGTCCAACTAAGTGACTCTGTTTCTTCGAGTCCAATGTTCTTTTAGCGAACAAATCTTGGAGAGCTGCTTCGACTCCCATTCATCCACCCCGCAAATACCGTCGTTTTGCCACGGAGGGGTTATGGTGGGCTGTATGTTATGTGGATCCGACTGACTACTACGTATTGCTCTCTTCGCCTAGGTGTAAAATGCGATAG
seq00030   GTCAGCGTCGGACCCTGTAGTTTCATCCATCTTTTTGTTTAGACCTTAATTGTCTGACCGCTTGGTGTCATATCCATGACCCACTGACCCAAAAAGCGCTATAAAGGGATTACATCTGTCCACTAGAGATGCTCTATAACGGTGAGATGCCGCACGACAGCGTCGGTAGTCATTTTGGCCGCACAGTATCGGCAGGATACGGCAGAGATTCCTGGTTTTCGAAAGGGCTATCTGTGGGGGGATTTTCTCCAGACCCATAGAATCCAAGCACAGTACGTCGGTCCCAACCTAATGGATTATGTGGCAATGCCCCGATATGAGCTAGTCAAACGCATACAGAAATCGTAGCTTGGATCGCAGCCGATGGTACCACTGGCCCGGTCATGCTAAATGCTATGCCATCGTTGGCAGACACAGTATCTTGGACTTATACACTACACTGACCTGTGCCTTCAGCGAGCGGAAAGAAATGACGCCGGTGAGGGATATTTACGCCCGTATATCTCCCCCAAGAACTTGGTCCAACTCGGTGCCGTTGATAGTTCCCGGGATGGGTACCCTCTGGCTTATGCCTCTATTTAATCCTTCTTTCAGAATCATTAAGGACATTGTCCAGCTCCCGACTACCCAGGTCCGATAACACTATAGCAGTGCGCTCTATGCCATGATTTGTAGCGGTCCAAAAAACGGAGTCATCCAAGTATAACGGTCGATGATGGTTTTTCACGCTATAGGAGTGGATATATCACACTACCGAGCGTCGAGGATCATACTGTAACGTCTCCAGCGGGCCGCTGAGACCTGCCCCAGACTTAGCTGCGCGGGAGACTCCTACCGTGAAGATCGCATGATAGTGAAATTCATATGGTCATAAGTCCCGTTAGGTAGCTTCCACGAGCAAAGTCACGCAATTGACCCCGGTACAACATTTTCCATGTCCTAAGGATTATGTATTAATAATGGGGTCTATAAGGTAAGTTGAAGCTACGTTAACCAGCCGGAAAGTGTTTACTGAGGAAGAGACATCGTCTGAGTCATTCTAACGTAGTCAAGAGGAGTAATAGAGACCTTCATTTTTCCCACCCCATGTGATCTTCATCCTATTCCCATCAAGTGCTTTGACGGTATTACGAGCCAATCCTCTCACGGCTAAAAGTAGCCTCAGGCGGTGCGACACTGGGCCAGACAGTGCGTCACCGGAAACTCAGGTATCTGAGGCTGCAGCTAGGCGTGTCCGATGAAAACTTTGGGCGAGAGATAATATAAATTGTAACATCTCAAAATCTTGTGTATACAGGAGGCGTGTCACCATATTGTAGGTGAGCTACCCGCGGCCAATCCAATCAAAGTCTACTAGTAACCGTTAGCGCATTTTCCATATGCGCAATAGTTCTCTTACGCTTATCGATGACCGGGCCAATTCACGCTCTCGACTCTAGGAACACCCTGCGGATACCGCTTAAGAAAAGCACATCTGAGTGCTAGGAAATACCCCCTGGCGAGTAAATTTTGGCAGAGTAAGATCGCAGGCCAAGCATCCCTTCGAGGAGTACCAAGCCCGGTCCCAGGGCGGGGTTTCGTTTCTCTGCCCTGGGCAGACTGTCTCTATAACTGGAGCCCGTGGTCTTTTGCTTCGATCCGCCTCTTGAGATATGCTTCAATATCTTTCGCATACGTCATCCGCGACGAAGCCAAGCCCGCTGCATGTATTTACACTTTTTGGCATAAAATCAGCTACTCAGGTAGCGAAGGTTGGCTAACCTGGGAGGGCGAGACTTGCTTGTAATTCGATTAGGAGAGATTTTTGGAGCATAAAACCAGGAAGAACTTGTTAGTAAGACAACAGATATCACTGGCCGAGGGCGTAGTTCGGCGCTCGATAGTGACCGCCAAGCCCTGCGGCAGGTCGACTGTAAGTCAGAGTAGGGAAAGTAAATGGAATAGGTCTCAGAAACCGTTCAACCTGGTCATCTATCAGCTTTCACGATATGTGTGGCTGCAAGTGAACCGTTCAAGACCGAGCCGATCTTCACGTTGGCAAGGGCGCGCCTCTGGAACCCATCGTGACCCACCGAAATTCCCGCAGGGTCCAACTAAGTGACTCTGTTTCTTCGAGTCCAATGTTCTTTTAGCGAACAAATCTTGGAGAGCTGCTTCGACTCCCATTCATCCACCCCGCAAATACCGTCGTTTTGCCACGGAGGGGTTATGGTGGGCTGTATGTTATGTGGATCCGACTGACTACTACGTATTGCTCTCTTCGCCTAGGTGTAAAATGCGATAG
seq00031   GTCAGCGTCGGACCCTGTAGTTTCATCCATCTTTTTGTTTAGACCTTAATTGTCTGACCGCTTGGTGTCATATCCATGACCCACTGACCCAAAAAGCGCTATAAAGGGATTACATCTGTCCACTAGAGATGCTCTATAACGGTGAGATGCCGCACGACAGCGTCGGTAGTCATTTTGGCCGCACAGTATCGGCAGGATACGGCAGAGATTCCTGGTTTTCGAAAGGGCTATCTGTGGGGGGATTTTCTCCAGACCCATAGAATCCAAGCACAGTACGTCGGTCCCAACCTAATGGATTATGTGGCAATGCCCCGATATGAGCTAGTCAAACGCATACAGAAATCGTAGCTTGGATCGCAGCCGATGGTACCACTGGCCCGGTCATGCTAAATGCTATGCCATCGTTGGCAGACACAGTATCTTGGACTTATACACTACACTGACCTGTGCCTTCACCGAGCGGAAAGAAATGACGCCGGTGAGGGATATTTACGCCCGTATATCTCCCCCAAGAACTTGGTCCAACTCGGTGCCGTTGATAGTTCCCGGGATGGGTACCCTCTGGCTTATGCCTCTATTTAATCCTTCTTTCAGAATCATTAAGGACATTGTCCAGCTCCCGACTACCCAGGTCCGATAACACTATAGCAGTGCGCTCTATGCCATGATTTGTAGCGGTCCAAAAAACGGAGTCATCCAAGTATAACGGTCGATGATGGTTTTTCACGCTATAGGAGTGGATATATCACACTACCGAGCGTCGAGGATCATACTGTAACGTCTCCAGCGGGCCGCTGAGACCTGCCCCAGACTTAGCTGCGCGGGAGACTCCTACCGTGAAGATCGCATGATAGTGAAATTCATATGGTCATAAGTCCCGTTAGGTAGCTTCCACGAGCAAAGTCACGCAATTGACCCCGGTACAACATTTTCCATGTCCTAAGGATTATGTATTAATAATGGGGTCTATAAGGTAAGTTGAAGCTACGTTAACCAGCCGGAAAGTGTTTACTGAGGAAGAGACATCGTCTGAGTCATTCTAACGTAGTCAAGAGGAGTAATAGAGACCTTCATTTTTCCCACCCCATGTGATCTTCATCCTATTCCCATCAAGTGCTTTGACGGTATTACGAGCCAATCCTCTCACGGCTAAAAGTAGCCTCAGGCGGTGCGACACTGGGCCAGACAGTGCGTCACCGGAAACTCAGGTATCTGAGGCTGCAGCTAGGCGTGTCCGATGAAAACTTTGGGCGAGAGATAATATAAATTGTAACATCTCAAAATCTTGTGTATACAGGAGGCGTGTCACCATATTGTATGTGAGCTACCCGCGGCCAATCCAATCAAAGTCTACTAGTAACCGTTAGCGCATTTTCCATATGCGCAATAGTTCTCTTACGCTTATCGATGACCGGGCCAATTCACGCTCTCGACTCTAGGAACACCCTGCGGATACCGCTTAAGAAAAGCACATCTGAGTGCTAGGAAATACCCCCTGGCGAGTAAATTTTGGCAGAGTAAGATCGCAGGCCAAGCATCCCTTCGAGGAGTACCAAGCCCGGTCCCAGGGCGGGGTTTCGTTTCTCTGCCCTGGGCAGACTGTCTCTATAACTGGAGCCCGTGGTCTTTTGCTTCGATCCGCCTCTTGAGATATGCTTCAATATCTTTCGCATACGTCATCCGCGACGAAGCCAAGCCCGCTGCATGTATTTACACTTTTTGGCATAAAATCAGCTACTCAGGTAGCGAAGGTTGGCTAACCTGGGAGGGCGAGACTTGCTTGTAATTCGATTAGGAGAGATTTTTGGAGCATAAAACCAGGAAGAACTTGTTAGTAAGACAACAGATATCACTGGCCGAGGGCGTAGTTCGGCGCTCGATAGTGACCGCCAAGCCCTGCGGCAGGTCGACTGTAAGTCAGAGTAGGGAAAGTAAATGGAATAGGTCTCAGAAACCGTTCAACCTGGTCATCTATCAGCTTTCACGATATGTGTGGCTGCAAGTGAACCGTTCAAGACCGAGCCGATCTTCACGTTGGCAAGGGCGCGCCTCTGGAACCCATCGTGACCCACCGAAATTCCCGCAGGGTCCAACTAAGTGACTCTGTTTCTTCGAGTCCAATGTTCTTTTAGCGAACAAATCTTGGAGAGCTGCTTCGACTCCCATTCATCCACCCCGCAAATACCGTCGTTTTGCCACGGAGGGGTTATGGTGGGCTGTATGTTATGTGGATCCGACTGACTACTACGTATTGCTCTCTTCGCCTAGGTGTAAAATGCGATAG
seq00032   GTCAGCGTCGGACCCTGTAGTTTCATCCATCTTTTTGTTTAGACCTTAATTGTCTGACCGCTTGGTGTCATATCCATGACCCACTGACCCAAAAAGCGCTATAAAGGGATTACATCTGTCCACTAGAGATGCTCTATAACGGTGAGATGCCGCACGACAGCGTCGGTAGTCATTTTGGCCGCACAGTATCGGCAGGATACGGCAGAGATTCCTGGTTTTCGAAAGGGCTATCTGTGGGGGGATTTTCTCCAGACCCATAGAATCCAAGCACAGTACGTCGGTCCCAACCTAATGGATTATGTGGCAATGCCCCGATATGAGCTAGTCAAACGCATACAGAAATCGTAGCTTGGATCGCAGCCGATGGTACCACTGGCCCGGTCATGCTAAATGCTATGCCATCGTTGGCAGACACAGTATCTTGGACTTATACACTACACTGACCTGTGCCTTCAGCGAGCGGAAAGAAATGACGCCGGTGAGGGATATTTACGCCCGTATATCTCCCCCAAGAACTTGGTCCAACTCGGTGCCGTTGATAGTTCCCGGGATGGGTACCCTCTGGCTTATGCCTCTATTTAATCCTTCTTTCAGAATCATTAAGGACATTGTCCAGCTCCCGACTACCCAGGTCCGATAACACTATAGCAGTGCGCTCTATGCCATGATTTGTAGCGGTCCAAAAAACGGAGTCATCCAAGTATAACGGTCGATGATGGTTTTTCACGCTATAGGAGTGGATATATCACACTACCGAGCGTCGAGGATCATACTGTAACGTCTCCAGCGGGCCGCTGAGACCTGCCCCAGACTTAGCTGCGCGGGAGACTCCTACCGTGAAGATCGCATGATAGTGAAATTCATATGGTCATAAGTCCCGTTAGGTAGCTTCCACGAGCAAAGTCACGCAATTGACCCCGGTACAACATTTTCCATGTCCTAAGGATTATGTATTAATAATGGGGTCTATAAGGTAAGTTGAAGCTACGTTAACCAGCCGGAAAGTGTTTACTGAGGAAGAGACATCGTCTGAGTCATTCTAACGTAGTCAAGAGGAGTAATAGAGACCTTCATTTTTCCCACCCCATGTGATCTTCATCCTATTCCCATCAAGTGCTTTGACGGTATTACGAGCCAATCCTCTCACGGCTAAAAGTAGCCTCAGGCGGTGCGACACTGGGCCAGACAGTGCGTCACCGGAAACTCAGGTATCTGAGGCTGCAGCTAGGCGTGTCCGATGAAAACTTTGGGCGAGAGATAATATAAATTGTAACATCTCAAAATCTTGTGTATACAGGAGGCGTGTCACCATATTGTAGGTGAGCTACCCGCGGCCAATCCAATCAAAGTCTACTAGTAACCGTTAGCGCATTTTCCATATGCGCAATAGTTCTCTTACGCTTATCGATGACCGGGCCAATTCACGCTCTCGACTCTAGGAACACCCTGCGGATACCGCTTAAGAAAAGCACATCTGAGTGCTAGGAAATACCCCCTGGCGAGTAAATTTTGGCAGAGTAAGATCGCAGGCCAAGCATCCCTTCGAGGAGTACCAAGCCCGGTCCCAGGGCGGGGTTTCGTTTCTCTGCCCTGGGCAGACTGTCTCTATAACTGGAGCCCGTGGTCTTTTGCTTCGATCCGCCTCTTGAGATATGCTTCAATATCTTTCGCATACGTCATCCGCGACGAAGCCAAGCCCGCTGCATGTATTTACACTTTTTGGCATAAAATCAGCTACTCAGGTAGCGAAGGTTGGCTAACCTGGGAGGGCGAGACTTGCTTGTAATTCGATTAGGAGAGATTTTTGGAGCATAAAACCAGGAAGAACTTGTTAGTAAGACAACAGATATCACTGGCCGAGGGCGTAGTTCGGCGCTCGATAGTGACCGCCAAGCCCTGCGGCAGGTCGACTGTAAGTCAGAGTAGGGAAAGTAAATGGAATAGGTCTCAGAAACCGTTCAACCTGGTCATCTATCAGCTTTCACGATATGTGTGGCTGCAAGTGAACCGTTCAAGACCGAGCCGATCTTCACGTTGGCAAGGGCGCGCCTCTGGAACCCATCGTGACCCACCGAAATTCCCGCAGGGTCCAACTAAGTGACTCTGTTTCTTCGAGTCCAATGTTCTTTTAGCGAACAAATCTTGGAGAGCTGCTTCGACTCCCATTCATCCACCCCGCAAATACCGTCGTTTTGCCACGGAGGGGTTATGGTGGGCTGTATGTTATGTGGATCCGACTGACTACTACGTATTGCTCTCTTCGCCTAGGTGTAAAATGCGATAG
seq00033   GTCAGCGTCGGACCCTGTAGTTTCATCCATCTTTTTGTTTAGACCTTAATTGTCTGACCGCTTGGTGTCATATCCATGACCCACTGACCCAAAAAGCGCTATAAAGGGATTACATCTGTCCACTAGAGATGCTCTATAACGGTGAGATGCCGCACGACAGCGTCGGTAGTCATTTTGGCCGCACAGTATCGGCAGGATACGGCAGAGATTCCTGGTTTTCGAAAGGGCTATCTGTGGGGGGATTTTCTCCAGACCCATAGAATCCAAGCACAGTACGTCGGTCCCAACCTAATGGATTATGTGGCAATGCCCCGATATGAGCTAGTCAAACGCATACAGAAATCGTAGCTTGGATCGCAGCCGATGGTACCACTGGCCCGGTCATGCTAAATGCTATGCCATCGTTGGCAGACACAGTATCTTGGACTTATACACTACACTGACCTGTGCCTTCAGCGAGCGGAAAGAAATGACGCCGGTGAGGGATATTTACGCCCGTATATCTCCCCCAAGAACTTGGTCCAACTCGGTGCCGTTGATAGTTCCCGGGATGGGTACCCTCTGGCTTATGCCTCTATTTAATCCTTCTTTCAGAATCATTAAGGACATTGTCCAGCTCCCGACTACCCAGGTCCGATAACACTATAGCAGTGCGCTCTATGCCATGATTTGTAGCGGTCCAAAAAACGGAGTCATCCAAGTATAACGGTCGATGATGGTTTTTCACGCTATAGGAGTGGATATATCACACTACCGAGCGTCGAGGATCATACTGTAACGTCTCCAGCGGGCCGCTGAGACCTGCCCCAGACTTAGCTGCGCGGGAGACTCCTACCGTGAAGATCGCATGATAGTGAAATTCATATGGTCATAAGTCCCGTTAGGTAGCTTCCACGAGCAAAGTCACGCAATTGACCCCGGTACAACATTTTCCATGTCCTAAGGATTATGTATTAATAATGGGGTCTATAAGGTAAGTTGAAGCTACGTTAACCAGCCGGAAAGTGTTTACTGAGGAAGAGACATCGTCTGAGTCATTCTAACGTAGTCAAGAGGAGTAATAGAGACCTTCATTTTTCCCACCCCATGTGATCTTCATCCTATTCCCATCAAGTGCTTTGACGGTATTACGAGCCAATCCTCTCACGGCTAAAAGTAGCCTCAGGCGGTGCGACACTGGGCCAGACAGTGCGTCACCGGAAACTCAGGTATCTGAGGCTGCAGCTAGGCGTGTCCGATGAAAACTTTGGGCGAGAGATAATATAAATTGTAACATCTCAAAATCTTGTGTATACAGGAGGCGTGTCACCATATTGTAGGTGAGCTACCCGCGGCCAATCCAATCAAAGTCTACTAGTAACCGTTAGCGCATTTTCCATATGCGCAATAGTTCTCTTACGCTTATCGATGACCGGGCCAATTCACGCTCTCGACTCTAGGAACACCCTGCGGATACCGCTTAAGAAAAGCACATCTGAGTGCTAGGAAATACCCCCTGGCGAGTAAATTTTGGCAGAGTAAGATCGCAGGCCAAGCATCCCTTCGAGGAGTACCAAGCCCGGTCCCAGGGCGGGGTTTCGTTTCTCTGCCCTGGGCAGACTGTCTCTATAACTGGAGCCCGTGGTCTTTTGCTTCGATCCGCCTCTTGAGATATGCTTCAATATCTTTCGCATACGTCATCCGCGACGAAGCCAAGCCCGCTGCATGTATTTACACTTTTTGGCATAAAATCAGCTACTCAGGTAGCGAAGGTTGGCTAACCTGGGAGGGCGAGACTTGCTTGTAATTCGATTAGGAGAGATTTTTGGAGCATAAAACCAGGAAGAACTTGTTAGTAAGACAACAGATATCACTGGCCGAGGGCGTAGTTCGGCGCTCGATAGTGACCGCCAAGCCCTGCGGCAGGTCGACTGTAAGTCAGAGTAGGGAAAGTAAATGGAATAGGTCTCAGAAACCGTTCAACCTGGTCATCTATCAGCTTTCACGATATGTGTGGCTGCAAGTGAACCGTTCAAGACCGAGCCGATCTTCACGTTGGCAAGGGCGCGCCTCTGGAACCCATCGTGACCCACCGAAATTCCCGCAGGGTCCAACTAAGTGACTCTGTTTCTTCGAGTCCAATGTTCTTTTAGCGAACAAATCTTGGAGAGCTGCTTCGACTCCCATTCATCCACCCCGCAAATACCGTCGTTTTGCCACGGAGGGGTTATGGTGGGCTGTATGTTATGTGGATCCGACTGACTACTACGTATTGCTCTCTTCGCCTAGGTGTAAAATGCGATAG
