# Supplementary material for: How Good Are Indirect Tests at Detecting Recombination in Human mtDNA?
Source: G3 (Bethesda). 2013 Jul 1;3(7):1095–104. doi: 10.1534/g3.113.006510 (PMC3704238; doi:10.1534/g3.113.006510)
Supplement: Supporting Information [file supp_g3.113.006510_FileS2.gz › SequenceData/mtDNA_ratehet&popgrowth/0/3rdbase/Infiles/0_72-new.txt]

33 2284
seq00001   GAAAAATTTCTCCAAGTCTTGTCAAGGGCTCCAGGGCCGACTAAGTTTAGGGCGCGTCTCTTAGCTACGCGAGCACATATGAACCCTGTCGCCACGAAGCTGGTATTCAATGTAGATGAGAGTCTCCCCAAAGGGCTTAATGTATAGCTGCTACGGGTGGCGGTCAGATTTGATGGTTCCAGTCACAATGTGTCAAGGAACTACATACGTTTGCCACCTTCCTCATGAACGGACCGGATAAGCCTGAAGTGATCCTAGGGAAGGGACCCTGTTGCCAACGCTATTGTCCGTGTATGCAATCAAGCCGGGTAATCGACTCGGCGCGGGTCAAGAGAACGGGCAGACAGCACCTGGGACGGTTTTGGCAGTGACGCCGATGGATCTATTCCTTGGGTCGGTTCTTTTGAGCAAGAAATAGCGTGCGGCTTGGGTAATTGACCTCTTCATAGAGGGTTTCATGCATAGGCATGGAAGTACCGGGAGTCGGTGACATTGGGACGCGAAACTTTTACTAACAGGCACCCTAACAATTGATACTTATCATCTGTGGTAATATTGATAAACCAGTACGACCCCTTAAGGCTCGCCTCACTGTCTGTGAAACCGCTCCTAAGGTTTAGTGCCGACGAGTCCCGAGTCGTGCACACTTTCTCGATAGACTCATCACAACTATGAGACAGCTTGCTGTCCCCATCACTGCACTGGCCGGGGGCCCTCGAGCCTCGGGCATATTGCGCGCAGACAAAGCGAACGTAGTTGCTAAGAGGGGTACAGGCATGAACCTCCAGACGACGGTGAGAGCATTGGTACCCCCTCGCGACGCCCCGGGGTACGGAATAGGAGAAAACCACAGTGTCGATTCTTGAACACTGCAACTTAAATGTTAACGGCTCGGGGGTATCAGGTAGACACCCTGAATACGGGTGAAGCCGGCTTGAGTTGCTGATCTTTCAGTTATCTACCGGGATGTATCCCGTGTGGGCGTCGTCCTAATCTCGCGTAGGGTCAGATAAGGTCACGTTCAGATTAGCAGAGATGGAATTGATAGAGGTACAACATTATCATCCGACCTTGTAGCCCGCCAAAGAGTCGTACTGTCAATGCAAATTTTTGCCAACTATCACTGGCCACGACATGGGTTGAGGATACAACGGACAATGCGAATTAACCAAATCATGCTCTCACCACAAACGCGGTCCCGATTTGGACTAGTATTAGGGGCTGTTGGGTGATACTCCTTCATTCCATACTTTTTGTTCCCTGGTTCAGAGGAGCCCGATTTGACTATTACGCCGCTCGGATCTGAACTCGAGTAGGTGGGGGACCCCAGGTTCCCCACACACAGTCCCGTCGATGGTAAATCTCGCTCAGCCGGCGCCCGTGTATTCCGAATTCCCATCCAATCCCCCATTCTCCACCTCAACGTATCTGGGCGAACTCGCCGCTAGGCGACTATCGTCAGTCAGAAGGTTATTCGTTGTAGACCGCCGCAGCGGCGTGGCTTCCTCGAAATTAAAGCACTCCCCTCTTCAGACGGTTACTCGCGAACGGAGCAGTCAGCTCGAGACCTTTTGGTGGCTGATAATGTGGGATCAATCGTGGAAAGCGAGCGGCATTCTTGCGCCGGGCCGCTCTGACTCCGTAAGTTTGGCAGATCGCTAACGGCATGCTATCTGTCTGGACCGCCAGTTGCGTCTATTACGCCGAATCAGTGGTCTCGATACTTTACTCGGAAGCGTAGATGCCCCGCTTATAGCGAGTTCGCCTACGTGATAACTCAGCGCCCCCGGGGCTGACACGTTGGACCTCAGGTCGTACCCCGCGCCGGAGTCTGGTCAGGGTTCAAGCAACTCCGAGCGTCGTTTACCGCACACGCACGCCCATGGTCCCCGGATTGCACAGTAGGCGCTCAGTTCGTACCGTAGCTATGAGTGGCATTTTCGCAACTCAGGATACTGAGAGAGTAGCTTGCAGAACTTGACGTCCCTGAATCAAACTTTGCTTATCTAATTGAGTCTTGATTGACCATAGTCAACTATGCACCGCACGCATAGAACACAGAAAGGCGATTCAATCAGCCGCTTGTGATCAGGCACTTTGGGCTGCTACTGTTATCTTTAATCCATTCTCAAAAGTCAAAAAGCTCACGCGGCTTTTAGTGCTCTTCCCTCACAGATTTGTATAAACTTTATCTGATTCCCAGGGTGTGCTCCATGACGGAATTTGTCCATAGCGATCACGAGACGCCTGGCCTTAATACGAAATATCATCCGACCCTGTCCAC
seq00002   GAAAAATTTCTCCAAGTCTTGTCAAGGGCTCCAGGGCCGACTAAGTTTAGGGCGCGTCTCTTAGCTACGCGAGCACATATGAACCCTGTCGCCACGAAGCTGGTATTCAATGTAGATGAGAGTCTCCCCAAAGGGCTTAATGTATAGCTGCTACGGGTGGCGGTCAGATTTGATGGTTCCAGTCACAATGTGTCAAGGAACTACATACGTTTGCCACCTTCCTCATGAACGGACCGGATAAGCCTGAAGTGATCCTAGGGAAGGGACCCTGTTGCCAACGCTATTGTCCGTGTATGCAATCAAGCCGGGTAATCGACTCGGCGCGGGTCAAGAGAACGGGCAGACAGCACCTGGGACGGTTTTGGCAGTGACGCCGATGGATCTATTCCTTGGGTCGGTTCTTTTGAGCAAGAAATAGCGTGCGGCTTGGGTAATTGACCTCTTCATAGAGGGTTTCATGCATAGGCATGGAAGTACCGGGAGTCGGTGACATTGGGACGCGAAACTTTTACTAACAGGCACCCTAACAATTGATACTTATCATCTGTGGTAATATTGATAAACCAGTACGACCCCTTAATGCTCGCCTCACTGTCTGTGAAACCGCTCCTAAGGTTTAGTGCCGACGAGTCCCGAGTCGTGCACACTTTCTCGATAGACTCATCACAACTATGAGACAGCTTGCTGTCCCCATCACTGCACTGGCCGGGGGCCCTCGAGCCTCGGGCATATTGCGCGCAGACAAAGCGAACGTAGTTGCTAAGAGGGGTACAGGCATGAACCTCCAGACGACGGTGAGAGCATTGGTACCCCCTCGCGACGCCCCGGGGTACGGAATAGGAGAAAACCACAGTGTCGATTCTTGAACACTGCAACTTAAATGTTAACGGCTCGGGGGTATCAGGTAGACACCCTGAATACGGGTGAAGCCGGCTTGAGTTGCTGATCTTTCAGTTATCTACCGGGATGTATCCCGTGTGGGCGTCGTCCTAATCTCGCGTAGGGTCAGATAAGGTCACGTTCAGATTAGCAGAGATGGAATTGATAGAGGTACAACATTATCATCCGACCTTGTAGCCCGCCAAAGAGTCGTACTGTCAATGCAAATTTTTGCCAACTATCACTGGCCACGACATGGGTTGAGGATACAACGGACAATGCGAATTAACCAAATCATGCTCTCACCACAAACGCGGTCCCGATTTGGACTAGTATTAGGGGCTGTTGGGTGATACTCCTTCATTCCATACTTTTTGTTCCCTGGTTCAGAGGAGCCCGATTTGACTATTACGCCGCTCGGATCTGAACTCGAGTAGGTGGGGGACCCCAGGTTCCCCACACACAGTCCCGTCGATGGTAAATCTCGCTCAGCCGGCGCCCGTGTATTCCGAATTCCCATCCAATCCCCCATTCTCCACCTCAACGTATCTGGGCGAACTCGCCGCTAGGCGACTATCGTCAGTCAGAAGGTTATTCGTTGTAGACCGCCGCAGCGGCGTGGCTTCCTCGAAATTAAAGCACTCCCCTCTTCAGACGGTTACTCGCGAACGGAGCAGTCAGCTCGAGACCTTTTGGTGGCTGATAATGTGGGATCAATCGTGGAAAGCGAGCGGCATTCTTGCGCCGGGCCGCTCTGACTCCGTAAGTTTGGCAGATCGCTAACGGCATGCTATCTGTCTGGACCGCCAGTTGCGTCTATTACGCCGAATCAGTGGTCTCGATACTTTACTCGGAAGCGTAGATGCCCCGCTTATAGCGAGTTCGCCTACGTGATAACTCAGCGCCCCCGGGGCTGACACGTTGGACCTCAGGTCGTACCCCGCGCCGGAGTCTGGTCAGGGTTCAAGCAACTCCGAGCGTCGTTTACCGCACACGCACGCCCATGGTCCCCGGATTGCACAGTAGGCGCTCAGTTCGTACCGTAGCTATGAGTGGCATTTTCGCAACTCAGGATACTGAGAGAGTAGCTTGCAGAACTTGACGTCCCTGAGTCAAACTTTGCTTATCTAATTGAGTCTTGATTGACCATAGTCAACTATGCACCGCACGCATAGAACACAGAAAGGCGATTCAATCAGCCGCTTGTGATCAGGCACTTTGGGCTGCTACTGTTATCTTTAATCCATTCTCAAAAGTCAAAAAGCTCACGCGGCTTTTAGTGCTCTTCCCTCACAGATTTGTATAAACTTTATCTGATTCCCAGGGTGTGCTCCATGACGGAATTTGTCCATAGCGATCACGAGACGCCTGGCCTTAATACGAAATATCATCCGACCCTGTCCAC
seq00003   GAAAAATTTCTCCAAGTCTTGTCAAGGGCTCCAGGGCCGACTAAGTTTAGGGCGCGTCTCTTAGCTACGCGAGCACATATGAACCCTGTCGCCACGAAGCTGGTATTCAATGTAGATGAGAGTCTCCCCAAAGGGCTTAATGTATAGCTGCTACGGGTGGCGGTCAGATTTGATGGTTCCAGTCACAATGTGTCAAGGAACTACATACGTTTGCCACCTTCCTCATGAACGGACCGGATAAGCCTGAAGTGATCCTAGGGAAGGGACCCTGTTGCCAACGCTATTGTCCGTGTATGCAATCAAGCCGGGTAATCGACTCGGCGCGGGTCAAGAGAACGGGCAGACAGCACCTGGGACGGTTTTGGCAGTGACGCCGATGGATCTATTCCTTGGGTCGGTTCTTTTGAGCAAGAAATAGCGTGCGGCTTGGGTAATTGACCTCTTCATAGAGGGTTTCATGCATAGGCATGGAAGTACCGGGAGTCGGTGACATTGGGACGCGAAACTTTTACTAACAGGCACCCTAACAATTGATACTTATCATCTGTGGTAATATTGATAAACCAGTACGACCCCTTAATGCTCGCCTCACTGTCTGTGAAACCGCTCCTAAGGTTTAGTGCCGACGAGTCCCGAGTCGTGCACACTTTCTCGATAGACTCATCACAACTATGAGACAGCTTGCTGTCCCCATCACTGCACTGGCCGGGGGCCCTCGAGCCTCGGGCATATTGCGCGCAGACAAAGCGAACGTAGTTGCTAAGAGGGGTACAGGCATGAACCTCCAGACGACGGTGAGAGCATTGGTACCCCCTCGCGACGCCCCGGGGTACGGAATAGGAGAAAACCACAGTGTCGATTCTTGAACACTGCAACTTAAATGTTAACGGCTCGGGGGTATCAGGTAGACACCCTGAATACGGGTGAAGCCGGCTTGAGTTGCTGATCTTTCAGTTATCTACCGGGATGTATCCCGTGTGGGCGTCGTCCTAATCTCGCGTAGGGTCAGATAAGGTCACGTTCAGATTAGCAGAGATGGAATTGATAGAGGTACAACATTATCATCCGACCTTGTAGCCCGCCAAAGAGTCGTACTGTCAATGCAAATTTTTGCCAACTATCACTGGCCACGACATGGGTTGAGGATACAACGGACAATGCGAATTAACCAAATCATGCTCTCACCACAAACGCGGTCCCGATTTGGACTAGTATTAGGGGCTGTTGGGTGATACTCCTTCATTCCATACTTTTTGTTCCCTGGTTCAGAGGAGCCCGATTTGACTATTACGCCGCTCGGATCTGAACTCGAGTAGGTGGGGGACCCCAGGTTCCCCACACACAGTCCCGTCGATGGTAAATCTCGCTCAGCCGGCGCCCGTGTATTCCGAATTCCCATCCAATCCCCCATTCTCCACCTCAACGTATCTGGGCGAACTCGCCGCTAGGCGACTATCGTCAGTCAGAAGGTTATTCGTTGTAGACCGCCGCAGCGGCGTGGCTTCCTCGAAATTAAAGCACTCCCCTCTTCAGACGGTTACTCGCGAACGGAGCAGTCAGCTCGAGACCTTTTGGTGGCTGATAATGTGGGATCAATCGTGGAAAGCGAGCGGCATTCTTGCGCCGGGCCGCTCTGACTCCGTAAGTTTGGCAGATCGCTAACGGCATGCTATCTGTCTGGACCGCCAGTTGCGTCTATTACGCCGAATCAGTGGTCTCGATACTTTACTCGGAAGCGTAGATGCCCCGCTTATAGCGAGTTCGCCTACGTGATAACTCAGCGCCCCCGGGGCTGACACGTTGGACCTCAGGTCGTACCCCGCGCCGGAGTCTGGTCAGGGTTCAAGCAACTCCGAGCGTCGTTTACCGCACACGCACGCCCATGGTCCCCGGATTGCACAGTAGGCGCTCAGTTCGTACCGTAGCTATGAGTGGCATTTTCGCAACTCAGGATACTGAGAGAGTAGCTTGCAGAACTTGACGTCCCTGAGTCAAACTTTGCTTATCTAATTGAGTCTTGATTGACCATAGTCAACTATGCACCGCACGCATAGAACACAGAAAGGCGATTCAATCAGCCGCTTGTGATCAGGCACTTTGGGCTGCTACTGTTATCTTTAATCCATTCTCAAAAGTCAAAAAGCTCACGCGGCTTTTAGTGCTCTTCCCTCACAGATTTGTATAAACTTTATCTGATTCCCAGGGTGTGCTCCATGACGGAATTTGTCCATAGCGATCACGAGACGCCTGGCCTTAATACGAAATATCATCCGACCCTGTCCAC
seq00004   GAAAAATTTCTCCAAGTCTTGTCAAGGGCTCCAGGGCCGACTAAGTTTAGGGCGCGTCTCTTAGCTACGCGAGCACATATGAACCCTGTCGCCACGAAGCTGGTATTCAATGTAGATGAGAGTCTCCCCAAAGGGCTTAATGTATAGCTGCTACGGGTGGCGGTCAGATTTGATGGTTCCAGTCACAATGTGTCAAGGAACTACATACGTTTGCCACCTTCCTCATGAACGGACCGGATAAGCCTGAAGTGATCCTAGGGAAGGGACCCTGTTGCCAACGCTATTGTCCGTGTATGCAATCAAGCCGGGTAATCGACTCGGCGCGGGTCAAGAGAACGGGCAGACAGCACCTGGGACGGTTTTGGCAGTGACGCCGATGGATCTATTCCTTGGGTCGGTTCTTTTGAGCAAGAAATAGCGTGCGGCTTGGGTAATTGACCTCTTCATAGAGGGTTTCATGCATAGGCATGGAAGTACCGGGAGTCGGTGACATTGGGACGCGAAACTTTTACTAACAGGCACCCTAACAATTGATACTTATCATCTGTGGTAATATTGATAAACCAGTACGACCCCTTAATGCTCGCCTCACTGTCTGTGAAACCGCTCCTAAGGTTTAGTGCCGACGAGTCCCGAGTCGTGCACACTTTCTCGATAGACTCATCACAACTATGAGACAGCTTGCTGTCCCCATCACTGCACTGGCCGGGGGCCCTCGAGCCTCGGGCATATTGCGCGCAGACAAAGCGAACGTAGTTGCTAAGAGGGGTACAGGCATGAACCTCCAGACGACGGTGAGAGCATTGGTACCCCCTCGCGACGCCCCGGGGTACGGAATAGGAGAAAACCACAGTGTCGATTCTTGAACACTGCAACTTAAATGTTAACGGCTCGGGGGTATCAGGTAGACACCCTGAATACGGGTGAAGCCGGCTTGAGTTGCTGATCTTTCAGTTATCTACCGGGATGTATCCCGTGTGGGCGTCGTCCTAATCTCGCGTAGGGTCAGATAAGGTCACGTTCAGATTAGCAGAGATGGAATTGATAGAGGTACAACATTATCATCCGACCTTGAAGCCCGCCAAAGAGTCGTACTGTCAATGCAAATTTTTGCCAACTATCACTGCCCACGACATGGGTTGAGGATACAACGGACAATGCGAATTAACCAAATCATGCTCTCACCACAAACGCGGTCCCGATTTGGACTAGTATTAGGGGCTGTTGGGTGATACTCCTTCATTCCATACTTTTTGTTCCCTGGTTCAGAGGAGCCCGATTTGACTATTACGCCGCTCGGATCTGAACTCGAGTAGGTGGGGGACCCCAGGTTCCCCACACACAGTCCCGTCGATGGTAAATCTCGCTCAGCCGGCGCCCGTGTATTCCGAATTCCCATCCAATCCCCCATTCTCCACCTCAACGTATCTGGGCGAACTCGCCGCTAGGCGACTATCGTCAGTCAGAAGGTTATTCGTTGTAGACCGCCGCAGCGGCGTGGCTTCCTCGAAATTAAAGCACTCCCCTCTTCAGACGGTTACTCGCGAACGGAGCAGTCAGCTCGAGACCTTTTGGTGGCTGATAATGTGGGATCAATCGTGGAAAGCGAGCGGCATTCTTGCGCCGGGCCGCTCTGACTCCGTAAGTTTGGCAGATCGCTAACGGCATGCTATCTGTCTGGACCGCCAGTTGCGTCTATTACGCCGAATCAGTGGTCTCGATACTTTACTCGGAAGCGTAGATGCCCCGCTTATAGCGAGTTCGCCTACGTGATAACTCAGCGCCCCCGGGGCTGACACGTTGGACCTCAGGTCGTACCCCGCGCCGGAGTCTGGTCAGGGTTCAAGCAACTCCGAGCGTCGTTTACCGCACACGCACGCCCATGGTCCCCGGATTGCACAGTAGGCGCTCAGTTCGTACCGTAGCTATGAGTGGCATTTTCGCAACTCAGGATACTGAGAGAGTAGCTTGCAGAACTTGACGTCCCTGAATCAAACTTTGCTTATCTAATTGAGTCTTGATTGACCATAGTCAACTATGCACCGCACGCATAGAACACAGAAAGGCGATTCAATCAGCCGCTTGTGATCAGGCACTTTGGGCTGCTACTGTTATCTTTAATCCATTCTCAAAAGTCTAAAAGCTCACGCGGCTTTTAGTGCTCTTCCCTCACAGATTTGTATAAACTTTATCTGATTCCCAGGGTGTGCTCCATGACGGAATTTGTCCATAGCGATCACGAGACGCCTGGCCTTAATACGAAATATCATCCGACCCTGTCCAC
seq00005   GAAAAATTTCTCCAAGTCTTGTCAAGGGCTCCAGGGCCGACTAAGTTTAGGGCGCGTCTCTTAGCTACGCGAGCACATATGAACCCTGTCGCCACGAAGCTGGTATTCAATGTAGATGAGAGTCTCCCCAAAGGGCTTAATGTATAGCTGCTACGGGTGGCGGTCAGATTTGATGGTTCCAGTCACAATGTGTCAAGGAACTACATACGTTTGCCACCTTCCTCATGAACGGACCGGATAAGCCTGAAGTGATCCTAGGGAAGGGACCCTGTTGCCAACGCTATTGTCCGTGTATGCAATCAAGCCGGGTAATCGACTCGGCGCGGGTCAAGAGAACGGGCAGACAGCACCTGGGACGGTTTTGGCAGTGACGCCGATGGATCTATTCCTTGGGTCGGTTCTTTTGAGCAAGAAATAGCGTGCGGCTTGGGTAATTGACCTCTTCATAGAGGGTTTCATGCATAGGCATGGAAGTACCGGGAGTCGGTGACATTGGGACGCGAAACTTTTACTAACAGGCACCCTAACAATTGATACTTATCATCTGTGGTAATATTGATAAACCAGTACGACCCCTTAATGCTCGCCTCACTGTCTGTGAAACCGCTCCTAAGGTTTAGTGCCGACGAGTCCCGAGTCGTGCACACTTTCTCGATAGACTCATCACAACTATGAGACAGCTTGCTGTCCCCATCACTGCACTGGCCGGGGGCCCTCGAGCCTCGGGCATATTGCGCGCAGACAAAGCGAACGTAGTTGCTAAGAGGGGTACAGGCATGAACCTCCAGACGACGGTGAGAGCATTGGTACCCCCTCGCGACGCCCCGGGGTACGGAATAGGAGAAAACCACAGTGTCGATTCTTGAACACTGCAACTTAAATGTTAACGGCTCGGGGGTATCAGGTAGACACCCTGAATACGGGTGAAGCCGGCTTGAGTTGCTGATCTTTCAGTTATCTACCGGGATGTATCCCGTGTGGGCGTCGTCCTAATCTCGCGTAGGGTCAGATAAGGTCACGTTCAGATTAGCAGAGATGGAATTGATAGAGGTACAACATTATCATCCGACCTTGAAGCCCGCCAAAGAGTCGTACTGTCAATGCAAATTTTTGCCAACTATCACTGGCCACGACATGGGTTGAGGATACAACGGACAATGCGAATTAACCAAATCATGCTCTCACCACAAACGCGGTCCCGATTTGGACTAGTATTAGGGGCTGTTGGGTGATACTCCTTCATTCCATACTTTTTGTTCCCTGGTTCAGAGGAGCCCGATTTGACTATTACGCCGCTCGGATCTGAACTCGAGTAGGTGGGGGACCCCAGGTTCCCCACACACAGTCCCGTCGATGGTAAATCTCGCTCAGCCGGCGCCCGTGTATTCCGAATTCCCATCCAATCCCCCATTCTCCACCTCAACGTATCTGGGCGAACTCGCCGCTAGGCGACTATCGTCAGTCAGAAGGTTATTCGTTGTAGACCGCCGCAGCGGCGTGGCTTCCTCGAAATTAAAGCACTCCCCTCTTCAGACGGTTACTCGCGAACGGAGCAGTCAGCTCGAGACCTTTTGGTGGCTGATAATGTGGGATCAATCGTGGAAAGCGAGCGGCATTCTTGCGCCGGGCCGCTCTGACTCCGTAAGTTTGGCAGATCGCTAACGGCATGCTATCTGTCTGGACCGCCAGTTGCGTCTATTACGCCGAATCAGTGGTCTCGATACTTTACTCGGAAGCGTAGATGCCCCGCTTATAGCGAGTTCGCCTACGTGATAACTCAGCGCCCCCGGGGCTGACACGTTGGACCTCAGGTCGTACCCCGCGCCGGAGTCTGGTCAGGGTTCAAGCAACTCCGAGCGTCGTTTACCGCACACGCACGCCCATGGTCCCCGGATTGCACAGTAGGCGCTCAGTTCGTACCGTAGCTATGAGTGGCATTTTCGCAACTCAGGATACTGAGAGAGTAGCTTGCAGAACTTGACGTCCCTGAATCAAACTTTGCTTATCTAATTGAGTCTTGATTGACCATAGTCAACTATGCACCGCACGCATAGAACACAGAAAGGCGATTCAATCAGCCGCTTGTGATCAGGCACTTTGGGCTGCTACTGTTATCTTTAATCCATTCTCAAAAGTCAAAAAGCTCACGCGGCTTTTAGTGCTCTTCCCTCACAGATTTGTATAAACTTTATCTGATTCCCAGGGTGTGCTCCATGACGGAATTTGTCCATAGCGATCACGAGACGCCTGGCCTTAATACGAAATATCATCCGACCCTGTCCAC
seq00006   GAAAAATTTCTCCAAGTCTTGTCAAGGGCTCCAGGGCCGACTAAGTTTAGGGCGCGTCTCTTAGCTACGCGAGCACATATGAACCCTGTCGCCACGAAGCTGGTATTCAATGTAGATGAGAGTCTCCCCAAAGGGCTTAATGTATAGCTGCTACGGGTGGCGGTCAGATTTGATGGTTCCAGTCACAATGTGTCAAGGAACTACATACGTTTGCCACCTTCCTCATGAACGGACCGGATAAGCCTGAAGTGATCCTAGGGAAGGGACCCTGTTGCCAACGCTATTGTCCGTGTATGCAATCAAGCCGGGTAATCGACTCGGCGCGGGTCAAGAGAACGGGCAGACAGCACCTGGGACGGTTTTGGCAGTGACGCCGATGGATCTATTCCTTGGGTCGGTTCTTTTGAGCAAGAAATAGCGTGCGGCTTGGGTAATTGACCTCTTCATAGAGGGTTTCATGCATAGGCATGGAAGTACCGGGAGTCGGTGACATTGGGACGCGAAACTTTTACTAACAGGCACCCTAACAATTGATACTTATCATCTGTGGTAATATTGATAAACCAGTACGACCCCTTAATGCTCGCCTCACTGTCTGTGAAACCGCTCCTAAGGTTTAGTGCCGACGAGTCCCGAGTCGTGCACACTTTCTCGATAGACTCATCACAACTATGAGACAGCTTGCTGTCCCCATCACTGCACTGGCCGGGGGCCCTCGAGCCTCGGGCATATTGCGCGCAGACAAAGCGAACGTAGTTGCTAAGAGGGGTACAGGCATGAACCTCCAGACGACGGTGAGAGCATTGGTACCCCCTCGCGACGCCCCGGGGTACGGAATAGGAGAAAACCACAGTGTCGATTCTTGAACACTGCAACTTAAATGTTAACGGCTCGGGGGTATCAGGTAGACACCCTGAATACGGGTGAAGCCGGCTTGAGTTGCTGATCTTTCAGTTATCTACCGGGATGTATCCCGTGTGGGCGTCGTCCTAATCTCGCGTAGGGTCAGATAAGGTCACGTTCAGATTAGCAGAGATGGAATTGATAGAGGTACAACATTATCATCCGACCTTGTAGCCCGCCAAAGAGTCGTACTGTCAATGCAAATTTTTGCCAACTATCACTGGCCACGACATGGGTTGAGGATACAACGGACAATGCGAATTAACCAAATCATGCTCTCACCACAAACGCGGTCCCGATTTGGACTAGTATTAGGGGCTGTTGGGTGATACTCCTTCATTCCATACTTTTTGTTCCCTGGTTCAGAGGAGCCCGATTTGACTATTACGCCGCTCGGATCTGAACTCGAGTAGGTGGGGGACCCCAGGTTCCCCACACACAGTCCCGTCGATGGTAAATCTCGCTCAGCCGGCGCCCGTGTATTCCGAATTCCCATCCAATCCCCCATTCTCCACCTCAACGTATCTGGGCGAACTCGCCGCTAGGCGACTATCGTCAGTCAGAAGGTTATTCGTTGTAGACCGCCGCAGCGGCGTGGCTTCCTCGAAATTAAAGCACTCCCCTCTTCAGACGGTTACTCGCGAACGGAGCAGTCAGCTCGAGACCTTTTGGTGGCTGATAATGTGGGATCAATCGTGGAAAGCGAGCGGCATTCTTGCGCCGGGCCGCTCTGACTCCGTAAGTTTGGCAGATCGCTAACGGCATGCTATCTGTCTGGACCGCCAGTTGCGTCTATTACGCCGAATCAGTGGTCTCGATACTTTACTCGGAAGCGTAGATGCCCCGCTTATAGCGAGTTCGCCTACGTGATAACTCAGCGCCCCCGGGGCTGACACGTTGGACCTCAGGTCGTACCCCGCGCCGGAGTCTGGTCAGGGTTCAAGCAACTCCGAGCGTCGTTTACCGCACACGCACGCCCATGGTCCCCGGATTGCACAGTAGGCGCTCAGTTCGTACCGTAGCTATGAGTGGCATTTTCGCAACTCAGGATACTGAGAGAGTAGCTTGCAGAACTTGACGTCCCTGAGTCAAACTTTGCTTATCTAATTGAGTCTTGATTGACCATAGTCAACTATGCACCGCACGCATAGAACACAGAAAGGCGATTCAATCAGCCGCTTGTGATCAGGCACTTTGGGCTGCTACTGTTATCTTTAATCCATTCTCAAAAGTCAAAAAGCTCACGCGGCTTTTAGTGCTCTTCCCTCACAGATTTGTATAAACTTTATCTGATTCCCAGGGTGTGCTCCATGACGGAATTTGTCCATAGCGATCACGAGACGCCTGGCCTTAATACGAAATATCATCCGACCCTGTCCAC
seq00007   GAAAAATTTCTCCAAGTCTTGTCAAGGGCTCCAGGGCCGACTAAGTTTAGGGCGCGTCTCTTAGCTACGCGAGCACATATGAACCCTGTCGCCACGAAGCTGGTATTCAATGTAGATGAGAGTCTCCCCAAAGGGCTTAATGTATAGCTGCTACGGGTGGCGGTCAGATTTGATGGTTCCAGTCACAATGTGTCAAGGAACTACATACGTTTGCCACCTTCCTCATGAACGGACCGGATAAGCCTGAAGTGATCCTAGGGAAGGGACCCTGTTGCCAACGCTATTGTCCGTGTATGCAATCAAGCCGGGTAATCGACTCGGCGCGGGTCAAGAGAACGGGCAGACAGCACCTGGGACGGTTTTGGCAGTGACGCCGATGGATCTATTCCTTGGGTCGGTTCTTTTGAGCAAGAAATAGCGTGCGGCTTGGGTAATTGACCTCTTCATAGAGGGTTTCATGCATAGGCATGGAAGTACCGGGAGTCGGTGACATTGGGACGCGAAACTTTTACTAACAGGCACCCTAACAATTGATACTTATCATCTGTGGTAATATTGATAAACCAGTACGACCCCTTAATGCTCGCCTCACTGTCTGTGAAACCGCTCCTAAGGTTTAGTGCCGACGAGTCCCGAGTCGTGCACACTTTCTCGATAGACTCATCACAACTATGAGACAGCTTGCTGTCCCCATCACTGCACTGGCCGGGGGCCCTCGAGCCTCGGGCATATTGCGCGCAGACAAAGCGAACGTAGTTGCTAAGAGGGGTACAGGCATGAACCTCCAGACGACGGTGAGAGCATTGGTACCCCCTCGCGACGCCCCGGGGTACGGAATAGGAGAAAACCACAGTGTCGATTCTTGAACACTGCAACTTAAATGTTAACGGCTCGGGGGTATCAGGTAGACACCCTGAATACGGGTGAAGCCGGCTTGAGTTGCTGATCTTTCAGTTATCTACCGGGATGTATCCCGTGTGGGCGTCGTCCTAATCTCGCGTAGGGTCAGATAAGGTCACGTTCAGATTAGCAGAGATGGAATTGATAGAGGTACAACATTATCATCCGACCTTGTAGCCCGCCAAAGAGTCGTACTGTCAATGCAAATTTTTGCCAACTATCACTGGCCACGACATGGGTTGAGGATACAACGGACAATGCGAATTAACCAAATCATGCTCTCACCACAAACGCGGTCACGATTTGGACTAGTATTAGGGGCTGTTGGGTGATACTCCTTCATTCCATACTTTTTGTTCCCTGGTTCAGAGGAGCCCGATTTGACTATTACGCCGCTCGGATCTGAACTCGAGTAGGTGGGGGACCCCAGGTTCCCCACACACAGTCCCGTCGATGGTAAATCTCGCTCAGCCGGCGCCCGTGTATTCCGAATTCCCATCCAATCCCCCATTCTCCACCTCAACGTATCTGGGCGAACTCGCCGCTAGGCGACTATCGTCAGTCAGAAGGTTATTCGTTGTAGACCGCCGCAGCGGCGTGGCTTCCTCGAAATTAAAGCACTCCCCTCTTCAGACGGTTACTCGCGAACGGAGCAGTCAGCTCGAGACCTTTTGGTGGCTGATAATGTGGGATCAATCGTGGAAAGCGAGCGGCATTCTTGCGCCGGGCCGCTCTGACTCCGTAAGTTTGGCAGATCGCTAACGGCATGCTATCTGTCTGGACCGCCAGTTGCGTCTATTACGCCGAATCAGTGGTCTCGATACTTTACTCGGAAGCGTAGATGCCCCGCTTATAGCGAGTTCGCCTACGTGATAACTCAGCGCCCCCGGGGCTGACACGTTGGACCTCAGGTCGTACCCCGCGCCGGAGTCTGGTCAGGGTTCAAGCAACTCCGAGCGTCGTTTACCGCACACGCACGCCCATGGTCCCCGGATTGCACAGTAGGCGCTCAGTTCGTACCGTAGCTATGAGTGGCATTTTCGCAACTCAGGATACTGAGAGAGTAGCTTGCAGAACTTGACGTCCCTGAGTCAAACTTTGCTTATCTAATTGAGTCTTGATTGACCATAGTCAACTATGCACCGCACGCATAGAACACAGAAAGGCGATTCAATCAGCCGCTTGTGATCAGGCACTTTGGGCTGCTACTGTTATCTTTAATCCATTCTCAAAAGTCAAAAAGCTCACGCGGCTTTTAGTGCTCTTCCCTCACAGATTTGTATAAACTTTATCTGATTCCCAGGGTGTGCTCCATGACGGAATTTGTCCATAGCGATCACGAGACGCCTGGCCTTAATACGAAATATCATCCGACCCTGTCCAC
seq00008   GAAAAATTTCTCCAAGTCTTGTCAAGGGCTCCAGGGCCGACTAAGTTTAGGGCGCGTCTCTTAGCTACGCGAGCACATATGAACCCTGTCGCCACGAAGCTGGTATTCAATGTAGATGAGAGTCTCCCCAAAGGGCTTAATGTATAGCTGCTACGGGTGGCGGTCAGATTTGATGGTTCCAGTCACAATGTGTCAAGGAACTACATACGTTTGCCACCTTCCTCATGAACGGACCGGATAAGCCTGAAGTGATCCTAGGGAAGGGACCCTGTTGCCAACGCTATTGTCCGTGTATGCAATCAAGCCGGGTAATCGACTCGGCGCGGGTCAAGAGAACGGGCAGACAGCACCTGGGACGGTTTTGGCAGTGAAGCCGATGGATCTATTCCTTGGGTCGGTTCTTTTGAGCAAGAAATAGCGTGCGGCTTGGGTAATTGACCTCTTCATAGAGGGTTTCATGCATAGGCATGGAAGTACCGGGAGTCGGTGACATTGGGACGCGAAACTTTTACTAACAGGCACCCTAACAATTGATACTTATCATCTGTGGTAATATTGATAAACCAGTACGACCCCTTAATGCTCGCCTCACTGTCTGTGAAACCGCTCCTAAGGTTTAGTGCCGACGAGTCCCGAGTCGTGCACACTTTCTCGATAGACTCATCACAACTATGAGACAGCTTGCTGTCCCCATCACTGCACTGGCCGGGGGCCCTCGAGCCTCGGGCATATTGCGCGCAGACAAAGCGAACGTAGTTGCTAAGAGGGGTACAGGCATGAACCTCCAGACGACGGTGAGAGCATTGGTACCCCCTCGCGACGCCCCGGGGTACGGAATAGGAGAAAACCACAGTGTCGATTCTTGAACACTGCAACTTAAATGTTAACGGCTCGGGGGTATCAGGTAGACACCCTGAATACGGGTGAAGCCGGCTTGAGTTGCTGATCTTTCAGTTATCTACCGGGATGTATCCCGTGTGGGCGTCGTCCTAATCTCGCGTAGGGTCAGATAAGGTCACGTTCAGATTAGCAGAGATGGAATTGATAGAGGTACAACATTATCATCCGACCTTGAAGCCCGCCAAAGAGTCGTACTGTCAATGCAAATTTTTGCCAACTATCACTGGCCACGACATGGGTTGAGGATACAACGGACAATGCGAATTAACCAAATCATGCTCTCACCACAAACGCGGTCCCGATTTGGACTAGTATTAGGGGCTGTTGGGTGATACTCCTTCATTCCATACTTTTTGTTCCCTGGTTCAGAGGAGCCCGATTTGACTATTACGCCGCTCGGATCTGAACTCGAGTAGGTGGGGGACCCCAGGTTCCCCACACACAGTCCCGTCGATGGTAAATCTCGCTCAGCCGGCGCCCGTGTATTCCGAATTCCCATCCAATCCCCCATTCTCCACCTCAACGTATCTGGGCGAACTCGCCGCTAGGCGACTATCGTCAGTCAGAAGGTTATTCGTTGTAGACCGCCGCAGCGGCGTGGCTTCCTCGAAATTAAAGCACTCCCCTCTTCAGACGGTTACTCGCGAACGGAGCAGTCAGCTCGAGACCTTTTGGTGGCTGATAATGTGGGATCAATCGTGGAAAGCGAGCGGCATTCTTGCGCCGGGCCGCTCTGACTCCGTAAGTTTGGCAGATCGCTAACGGCATGCTATCTGTCTGGACCGCCAGTTGCGTCTATTACGCCGAATCAGTGGTCTCGATACTTTACTCGGAAGCGTAGATGCCCCGCTTATAGCGAGTTCGCCTACGTGATAACTCAGCGCCCCCGGGGCTGACACGTTGGACCTCAGGTCGTACCCCGCGCCGGAGTCTGGTCAGGGTTCAAGCAACTCCGAGCGTCGTTTACCGCACACGCACGCCCATGGTCCCCGGATTGCACAGTAGGCGCTCAGTTCGTACCGTAGCTATGAGTGGCATTTTCGCAACTCAGGATACTGAGAGAGTAGCTTGCAGAACTTGACGTCCCTGAATCAAACTTTGCTTATCTAATTGAGTCTTGATTGACCATAGTCAACTATGCACCGCACGCATAGAACACAGAAAGGCGATTCAATCAGCCGCTTGTGATCAGGCACTTTGGGCTGCTACTGTTATCTTTAATCCATTCTCAAAAGTCAAAAAGCTCACGCGGCTTTTAGTGCTCTTCCCTCACAGATTTGTATAAACTTTATCTGATTCCCAGGGTGTGCTCCATGACGGAATTTGTCCATAGCGATCACGAGACGCCTGGCCTTAATACGAAATATCATCCGACCCTGTCCAC
seq00009   GAAAAATTTCTCCAAGTCTTGTCAAGGGCTCCAGGGCCGACTAAGTTTAGGGCGCGTCTCTTAGCTACGCGAGCACATATGAACCCTGTCGCCACGAAGCTGGTATTCAATGTAGATGAGAGTCTCCCCAAAGGGCTTAATGTATAGCTGCTACGGGTGGCGGTCAGATTTGATGGTTCCAGTCACAATGTGTCAAGGAACTACATACGTTTGCCACCTTCCTCATGAACGGACCGGATAAGCCTGAAGTGATCCTAGGGAAGGGACCCTGTTGCCAACGCTATTGTCCGTGTATGCAATCAAGCCGGGTAATCGACTCGGCGCGGGTCAAGAGAACGGGCAGACAGCACCTGGGACGGTTTTGGCAGTGACGCCGATGGATCTATTCCTTGGGTCGGTTCTTTTGAGCAAGAAATAGCGTGCGGCTTGGGTAATTGACCTCTTCATAGAGGGTTTCATGCATAGGCATGGAAGTACCGGGAGTCGGTGACATTGGGACGCGAAACTTTTACTAACAGGCACCCTAACAATTGATACTTATCATCTGTGGTAATATTGATAAACCAGTACGACCCCTTAATGCTCGCCTCACTGTCTGTGAAACCGCTCCTAAGGTTTAGTGCCGACGAGTCCCGAGTCGTGCACACTTTCTCGATAGACTCATCACAACTATGAGACAGCTTGCTGTCCCCATCACTGCACTGGCCGGGGGCCCTCGAGCCTCGGGCATATTGCGCGCAGACAAAGCGAACGTAGTTGCTAAGAGGGGTACAGGCATGAACCTCCAGACGACGGTGAGAGCATTGGTACCCCCTCGCGACGCCCCGGGGTACGGAATAGGAGAAAACCACAGTGTCGATTCTTGAACACTGCAACTTAAATGTTAACGGCTCGGGGGTATCAGGTAGACACCCTGAATACGGGTGAAGCCGGCTTGAGTTGCTGATCTTTCAGTTATCTACCGGGATGTATCCCGTGTGGGCGTCGTCCTAATCTCGCGTAGGGTCAGATAAGGTCACGTTCAGATTAGCAGAGATGGAATTGATAGAGGTACAACATTATCATCCGACCTTGTAGCCCGCCAAAGAGTCGTACTGTCAATGCAAATTTTTGCCAACTATCACTGGCCACGACATGGGTTGAGGATACAACGGACAATGCGAATTAACCAAATCATGCTCTCACCACAAACGCGGTCCCGATTTGGACTAGTATTAGGGGCTGTTGGGTGATACTCCTTCATTCCATACTTTTTGTTCCCTGGTTCAGAGGAGCCCGATTTGACTATTACGCCGCTCGGATCTGAACTCGAGTAGGTGGGGGACCCCAGGTTCCCCACACACAGTCCCGTCGATGGTAAATCTCGCTCAGCCGGCGCCCGTGTATTCCGAATTCCCATCCAATCCCCCATTCTCCACCTCAACGTATCTGGGCGAACTCGCCGCTAGGCGACTATCGTCAGTCAGAAGGTTATTCGTTGTAGACCGCCGCAGCGGCGTGGCTTCCTCGAAATTAAAGCACTCCCCTCTTCAGACGGTTACTCGCGAACGGAGCAGTCAGCTCGAGACCTTTTGGTGGCTGATAATGTGGGATCAATCGTGGAAAGCGAGCGGCATTCTTGCGCCGGGCCGCTCTGACTCCGTAAGTTTGGCAGATCGCTAACGGCATGCTATCTGTCTGGACCGCCAGTTGCGTCTATTACGCCGAATCAGTGGTCTCGATACTTTACTCGGAAGCGTAGATGCCCCGCTTATAGCGAGTTCGCCTACGTGATAACTCAGCGCCCCCGGGGCTGACACGTTGGACCTCAGGTCGTACCCCGCGCCGGAGTCTGGTCAGGGTTCAAGCAACTCCGAGCGTCGTTTACCGCACACGCACGCCCATGGTCCCCGGATTGCACAGTAGGCGCTCAGTTCGTACCGTAGCTATGAGTGGCATTTTCGCAACTCAGGATACTGAGAGAGTAGCTTGCAGAACTTGACGTCCCTGAATCAAACTTTGCTTATCTAATTGAGTCTTGATTGACCATAGTCAACTATGCACCGCACGCATAGAACACAGAAAGGCGATTCAATCAGCCGCTTGTGATCAGGCACTTTGGGCTGCTACTGTTATCTTTAATCCATTCTCAAAAGTCAAAAAGCTCACGCGGCTTTTAGTGCTCTTCCCTCACAGATTTGTATAAACTTTATCTGATTCCCAGGGTGTGCTCCATGACGGAATTTGTCCATAGCGATCACGAGACGCCTGGCCTTAATACGAAATATCATCCGACCCTGTCCAC
seq00010   GAAAAATTTCTCCAAGTCTTGTCAAGGGCTCCAGGGCCGACTAAGTTTAGGGCGCGTCTCTTAGCTACGCGAGCACATATGAACCCTGTCGCCACGAAGCTGGTATTCAATGTAGATGAGAGTCTCCCCAAAGGGCTTAATGTATAGCTGCTACGGGTGGCGGTCAGATTTGATGGTTCCAGTCACAATGTGTCAAGGAACTACATACGTTTGCCACCTTCCTCATGAACGGACCGGATAAGCCTGAAGTGATCCTAGGGAAGGGACCCTGTTGCCAACGCTATTGTCCGTGTATGCAATCAAGCCGGGTAATCGACTCGGCGCGGGTCAAGAGAACGGGCAGACAGCACCTGGGACGGTTTTGGCAGTGACGCCGATGGATCTATTCCTTGGGTCGGTTCTTTTGAGCAAGAAATAGCGTGCGGCTTGGGTAATTGACCTCTTCATAGAGGGTTTCATGCATAGGCATGGAAGTACCGGGAGTCGGTGACATTGGGACGCGAAACTTTTACTAACAGGCACCCTAACAATTGATACTTATCATCTGTGGTAATATTGATAAACCAGTACGACCCCTTAATGCTCGCCTCACTGTCTGTGAAACCGCTCCTAAGGTTTAGTGCCGACGAGTCCCGAGTCGTGCACACTTTCTCGATAGACTCATCACAACTATGAGACAGCTTGCTGTCCCCATCACTGCACTGGCCGGGGGCCCTCGAGCCTCGGGCATATTGCGCGCAGACAAAGCGAACGTAGTTGCTAAGAGGGGTACAGGCATGAACCTCCAGACGACGGTGAGAGCATTGGTACCCCCTCGCGACGCCCCGGGGTACGGAATAGGAGAAAACCACAGTGTCGATTCTTGAACACTGCAACTTAAATGTTAACGGCTCGGGGGTATCAGGTAGACACCCTGAATACGGGTGAAGCCGGCTTGAGTTGCTGATCTTTCAGTTATCTACCGGGATGTATCCCGTGTGGGCGTCGTCCTAATCTCGCGTAGGGTCAGATAAGGTCACGTTCAGATTAGCAGAGATGGAATTGATAGAGGTACAACATTATCATCCGACCTTGTAGCCCGCCAAAGAGTCGTACTGTCAATGCAAATTTTTGCCAACTATCACTGGCCACGACATGGGTTGAGGATACAACGGACAATGCGAATTAACCAAATCATGCTCTCACCACAAACGCGGTCCCGATTTGGACTAGTATTAGGGGCTGTTGGGTGATACTCCTTCATTCCATACTTTTTGTTCCCTGGTTCAGAGGAGCCCGATTTGACTATTACGCCGCTCGGATCTGAACTCGAGTAGGTGGGGGACCCCAGGTTCCCCACACACAGTCCCGTCGATGGTAAATCTCGCTCAGCCGGCGCCCGTGTATTCCGAATTCCCATCCAATCCCCCATTCTCCACCTCAACGTATCTGGGCGAACTCGCCGCTAGGCGACTATCGTCAGTCAGAAGGTTATTCGTTGTAGACCGCCGCAGCGGCGTGGCTTCCTCGAAATTAAAGCACTCCCCTCTTCAGACGGTTACTCGCGAACGGAGCAGTCAGCTCGAGACCTTTTGGTGGCTGATAATGTGGGATCAATCGTGGAAAGCGAGCGGCATTCTTGCGCCGGGCCGCTCTGACTCCGTAAGTTTGGCAGATCGCTAACGGCATGCTATCTGTCTGGACCGCCAGTTGCGTCTATTACGCCGAATCAGTGGTCTCGATACTTTACTCGGAAGCGTAGATGCCCCGCTTATAGCGAGTTCGCCTACGTGATAACTCAGCGCCCCCGGGGCTGACACGTTGGACCTCAGGTCGTACCCCGCGCCGGAGTCTGGTCAGGGTTCAAGCAACTCCGAGCGTCGTTTACCGCACACGCACGCCCATGGTCCCCGGATTGCACAGTAGGCGCTCAGTTCGTACCGTAGCTATGAGTGGCATTTTCGCAACTCAGGATACTGAGAGAGTAGCTTGCAGAACTTGACGTCCCTGAATCAAACTTTGCTTATCTAATTGAGTCTTGATTGACCATAGTCAACTATGCACCGCACGCATAGAACACAGAAAGGCGATTCAATCAGCCGCTTGTGATCAGGCACTTTGGGCTGCTACTGTTATCTTTAATCCATTCTCAAAAGTCAAAAAGCTCACGCGGCTTTTAGTGCTCTTCCCTCACAGATTTGTATAAACTTTATCTGATTCCCAGGGTGTGCTCCATGACGGAATTTGTCCATAGCGATCACGAGACGCCTGGCCTTAATACGAAATATCATCCGACCCTGTCCAC
seq00011   GAAAAATTTCTCCAAGTCTTGTCAAGGGCTCCAGGGCCGACTAAGTTTAGGGCGCGTCTCTTAGCTACGCGAGCACATATGAACCCTGTCGCCACGAAGCTGGTATTCAATGTAGATGAGAGTCTCCCCAAAGGGCTTAATGTATAGCTGCTACGGGTGGCGGTCAGATTTGATGGTTCCAGTCACAATGTGTCAAGGAACTACATACGTTTGCCACCTTCCTCATGAACGGACCGGATAAGCCTGAAGTGATCCTAGGGAAGGGACCCTGTTGCCAACGCTATTGTCCGTGTATGCAATCAAGCCGGGTAATCGACTCGGCGCGGGTCAAGAGAACGGGCAGACAGCACCTGGGACGGTTTTGGCAGTGACGCCGATGGATCTATTCCTTGGGTCGGTTCTTTTGAGCAAGAAATAGCGTGCGGCTTGGGTAATTGACCTCTTCATAGAGGGTTTCATGCATAGGCATGGAAGTACCGGGAGTCGGTGACATTGGGACGCGAAACTTTTACTAACAGGCACCCTAACAATTGATACTTATCATCTGTGGTAATATTGATAAACCAGTACGACCCCTTAATGCTCGCCTCACTGTCTGTGAAACCGCTCCTAAGGTTTAGTGCCGACGAGTCCCGAGTCGTGCACACTTTCTCGATAGACTCATCACAACTATGAGACAGCTTGCTGTCCCCATCACTGCACTGGCCGGGGGCCCTCGAGCCTCGGGCATATTGCGCGCAGACAAAGCGAACGTAGTTGCTAAGAGGGGTACAGGCATGAACCTCCAGACGACGGTGAGAGCATTGGTACCCCCTCGCGACGCCCCGGGGTACGGAATAGGAGAAAACCACAGTGTCGATTCTTGAACACTGCAACTTAAATGTTAACGGCTCGGGGGTATCAGGTAGACACCCTGAATACGGGTGAAGCCGGCTTGAGTTGCTGATCTTTCAGTTATCTACCGGGATGTATCCCGTGTGGGCGTCGTCCTAATCTCGCGTAGGGTCAGATAAGGTCACGTTCAGATTAGCAGAGATGGAATTGATAGAGGTACAACATTATCATCCGACCTTGAAGCCCGCCAAAGAGTCGTACTGTCAATGCAAATTTTTGCCAACTATCACTGGCCACGACATGGGTTGAGGATACAACGGACAATGCGAATTAACCAAATCATGCTCTCACCACAAACGCGGTCCCGATTTGGACTAGTATTAGGGGCTGTTGGGTGATACTCCTTCATTCCATACTTTTTGTTCCCTGGTTCAGAGGAGCCCGATTTGACTATTACGCCGCTCGGATCTGAACTCGAGTAGGTGGGGGACCCCAGGTTCCCCACACACAGTCCCGTCGATGGTAAATCTCGCTCAGCCGGCGCCCGTGTATTCCGAATTCCCATCCAATCCCCCATTCTCCACCTCAACGTATCTGGGCGAACTCGCCGCTAGGCGACTATCGTCAGTCAGAAGGTTATTCGTTGTAGACCGCCGCAGCGGCGTGGCTTCCTCGAAATTAAAGCACTCCCCTCTTCAGACGGTTACTCGCGAACGGAGCAGTCAGCTCGAGACCTTTTGGTGGCTGATAATGTGGGATCAATCGTGGAAAGCGAGCGGCATTCTTGCGCCGGGCCGCTCTGACTCCGTAAGTTTGGCAGATCGCTAACGGCATGCTATCTGTCTGGACCGCCAGTTGCGTCTATTACGCCGAATCAGTGGTCTCGATACTTTACTCGGAAGCGTAGATGCCCCGCTTATAGCGAGTTCGCCTACGTGATAACTCAGCGCCCCCGGGGCTGACACGTTGGACCTCAGGTCGTACCCCGCGCCGGAGTCTGGTCAGGGTTCAAGCAACTCCGAGCGTCGTTTACCGCACACGCACGCCCATGGTCCCCGGATTGCACAGTAGGCGCTCAGTTCGTACCGTAGCTATGAGTGGCATTTTCGCAACTCAGGATACTGAGAGAGTAGCTTGCAGAACTTGACGTCCCTGAATCAAACTTTGCTTATCTAATTGAGTCTTGATTGACCATAGTCAACTATGCACCGCACGCATAGAACACAGAAAGGCGATTCAATCAGCCGCTTGTGATCAGGCACTTTGGGCTGCTACTGTTATCTTTAATCCATTCTCAAAAGTCAAAAAGCTCACGCGGCTTTTAGTGCTCTTCCCTCACAGATTTGTATAAACTTTATCTGATTCCCAGGGTGTGCTCCATGACGGAATTTGTCCATAGCGATCACGAGACGCCTGGCCTTAATACGAAATATCATCCGACCCTGTCCAC
seq00012   GAAAAATTTCTCCAAGTCTTGTCAAGGGCTCCAGGGCCGACTAAGTTTAGGGCGCGTCTCTTAGCTACGCGAGCACATATGAACCCTGTCGCCACGAAGCTGGTATTCAATGTAGATGAGAGTCTCCCCAAAGGGCTTAATGTATAGCTGCTACGGGTGGCGGTCAGATTTGATGGTTCCAGTCACAATGTGTCAAGGAACTACATACGTTTGCCACCTTCCTCATGAACGGACCGGATAAGCCTGAAGTGATCCTAGGGAAGGGACCCTGTTGCCAACGCTATTGTCCGTGTATGCAATCAAGCCGGGTAATCGACTCGGCGCGGGTCAAGAGAACGGGCAGACAGCACCTGGGACGGTTTTGGCAGTGACGCCGATGGATCTATTCCTTGGGTCGGTTCTTTTGAGCAAGAAATAGCGTGCGGCTTGGGTAATTGACCTCTTCATAGAGGGTTTCATGCATAGGCATGGAAGTACCGGGAGTCGGTGACATTGGGACGCGAAACTTTTACTAACAGGCACCCTAACAATTGATACTTATCATCTGTGGTAATATTGATAAACCAGTACGACCCCTTAATGCTCGCCTCACTGTCTGTGAAACCGCTCCTAAGGTTTAGTGCCGACGAGTCCCGAGTCGTGCACACTTTCTCGATAGACTCATCACAACTATGAGACAGCTTGCTGTCCCCATCACTGCACTGGCCGGGGGCCCTCGAGCCTCGGGCATATTGCGCGCAGACAAAGCGAACGTAGTTGCTAAGAGGGGTACAGGCATGAACCTCCAGACGACGGTGAGAGCATTGGTACCCCCTCGCGACGCCCCGGGGTACGGAATAGGAGAAAACCACAGTGTCGATTCTTGAACACTGCAACTTAAATGTTAACGGCTCGGGGGTATCAGGTAGACACCCTGAATACGGGTGAAGCCGGCTTGAGTTGCTGATCTTTCAGTTATCTACCGGGATGTATCCCGTGTGGGCGTCGTCCTAATCTCGCGTAGGGTCAGATAAGGTCACGTTCAGATTAGCAGAGATGGAATTGATAGAGGTACAACATTATCATCCGACCTTGAAGCCCGCCAAAGAGTCGTACTGTCAATGCAAATTTTTGCCAACTATCACTGCCCACGACATGGGTTGAGGATACAACGGACAATGCGAATTAACCAAATCATGCTCTCACCACAAACGCGGTCCCGATTTGGACTAGTATTAGGGGCTGTTGGGTGATACTCCTTCATTCCATACTTTTTGTTCCCTGGTTCAGAGGAGCCCGATTTGACTATTACGCCGCTCGGATCTGAACTCGAGTAGGTGGGGGACCCCAGGTTCCCCACACACAGTCCCGTCGATGGTAAATCTCGCTCAGCCGGCGCCCGTGTATTCCGAATTCCCATCCAATCCCCCATTCTCCACCTCAACGTATCTGGGCGAACTCGCCGCTAGGCGACTATCGTCAGTCAGAAGGTTATTCGTTGTAGACCGCCGCAGCGGCGTGGCTTCCTCGAAATTAAAGCACTCCCCTCTTCAGACGGTTACTCGCGAACGGAGCAGTCAGCTCGAGACCTTTTGGTGGCTGATAATGTGGGATCAATCGTGGAAAGCGAGCGGCATTCTTGCGCCGGGCCGCTCTGACTCCGTAAGTTTGGCAGATCGCTAACGGCATGCTATCTGTCTGGACCGCCAGTTGCGTCTATTACGCCGAATCAGTGGTCTCGATACTTTACTCGGAAGCGTAGATGCCCCGCTTATAGCGAGTTCGCCTACGTGATAACTCAGCGCCCCCGGGGCTGACACGTTGGACCTCAGGTCGTACCCCGCGCCGGAGTCTGGTCAGGGTTCAAGCAACTCCGAGCGTCGTTTACCGCACACGCACGCCCATGGTCCCCGGATTGCACAGTAGGCGCTCAGTTCGTACCGTAGCTATGAGTGGCATTTTCGCAACTCAGGATACTGAGAGAGTAGCTTGCAGAACTTGACGTCCCTGAATCAAACTTTGCTTATCTAATTGAGTCTTGATTGACCATAGTCAACTATGCACCGCACGCATAGAACACAGAAAGGCGATTCAATCAGCCGCTTGTGATCAGGCACTTTGGGCTGCTACTGTTATCTTTAATCCATTCTCAAAAGTCTAAAAGCTCACGCGGCTTTTAGTGCTCTTCCCTCACAGATTTGTATAAACTTTATCTGATTCCCAGGGTGTGCTCCATGACGGAATTTGTCCATAGCGATCACGAGACGCCTGGCCTTAATACGAAATATCATCCGACCCTGTCCAC
seq00013   GAAAAATTTCTCCAAGTCTTGTCAAGGGCTCCAGGGCCGACTAAGTTTAGGGCGCGTCTCTTAGCTACGCGAGCACATATGAACCCTGTCGCCACGAAGCTGGTATTCAATGTAGATGAGAGTCTCCCCAAAGGGCTTAATGTATAGCTGCTACGGGTGGCGGTCAGATTTGATGGTTCCAGTCACAATGTGTCAAGGAACTACATACGTTTGCCACCTTCCTCATGAACGGACCGGATAAGCCTGAAGTGATCCTAGGGAAGGGACCCTGTTGCCAACGCTATTGTCCGTGTATGCAATCAAGCCGGGTAATCGACTCGGCGCGGGTCAAGAGAACGGGCAGACAGCACCTGGGACGGTTTTGGCAGTGAAGCCGATGGATCTATTCCTTGGGTCGGTTCTTTTGAGCAAGAAATAGCGTGCGGCTTGGGTAATTGACCTCTTCATAGAGGGTTTCATGCATAGGCATGGAAGTACCGGGAGTCGGTGACATTGGGACGCGAAACTTTTACTAACAGGCACCCTAACAATTGATACTTATCATCTGTGGTAATATTGATAAACCAGTACGACCCCTTAATGCTCGCCTCACTGTCTGTGAAACCGCTCCTAAGGTTTAGTGCCGACGAGTCCCGAGTCGTGCACACTTTCTCGATAGACTCATCACAACTATGAGACAGCTTGCTGTCCCCATCACTGCACTGGCCGGGGGCCCTCGAGCCTCGGGCATATTGCGCGCAGACAAAGCGAACGTAGTTGCTAAGAGGGGTACAGGCATGAACCTCCAGACGACGGTGAGAGCATTGGTACCCCCTCGCGACGCCCCGGGGTACGGAATAGGAGAAAACCACAGTGTCGATTCTTGAACACTGCAACTTAAATGTTAACGGCTCGGGGGTATCAGGTAGACACCCTGAATACGGGTGAAGCCGGCTTGAGTTGCTGATCTTTCAGTTATCTACCGGGATGTATCCCGTGTGGGCGTCGTCCTAATCTCGCGTAGGGTCAGATAAGGTCACGTTCAGATTAGCAGAGATGGAATTGATAGAGGTACAACATTATCATCCGACCTTGAAGCCCGCCAAAGAGTCGTACTGTCAATGCAAATTTTTGCCAACTATCACTGGCCACGACATGGGTTGAGGATACAACGGACAATGCGAATTAACCAAATCATGCTCTCACCACAAACGCGGTCCCGATTTGGACTAGTATTAGGGGCTGTTGGGTGATACTCCTTCATTCCATACTTTTTGTTCCCTGGTTCAGAGGAGCCCGATTTGACTATTACGCCGCTCGGATCTGAACTCGAGTAGGTGGGGGACCCCAGGTTCCCCACACACAGTCCCGTCGATGGTAAATCTCGCTCAGCCGGCGCCCGTGTATTCCGAATTCCCATCCAATCCCCCATTCTCCACCTCAACGTATCTGGGCGAACTCGCCGCTAGGCGACTATCGTCAGTCAGAAGGTTATTCGTTGTAGACCGCCGCAGCGGCGTGGCTTCCTCGAAATTAAAGCACTCCCCTCTTCAGACGGTTACTCGCGAACGGAGCAGTCAGCTCGAGACCTTTTGGTGGCTGATAATGTGGGATCAATCGTGGAAAGCGAGCGGCATTCTTGCGCCGGGCCGCTCTGACTCCGTAAGTTTGGCAGATCGCTAACGGCATGCTATCTGTCTGGACCGCCAGTTGCGTCTATTACGCCGAATCAGTGGTCTCGATACTTTACTCGGAAGCGTAGATGCCCCGCTTATAGCGAGTTCGCCTACGTGATAACTCAGCGCCCCCGGGGCTGACACGTTGGACCTCAGGTCGTACCCCGCGCCGGAGTCTGGTCAGGGTTCAAGCAACTCCGAGCGTCGTTTACCGCACACGCACGCCCATGGTCCCCGGATTGCACAGTAGGCGCTCAGTTCGTACCGTAGCTATGAGTGGCATTTTCGCAACTCAGGATACTGAGAGAGTAGCTTGCAGAACTTGACGTCCCTGAATCAAACTTTGCTTATCTAATTGAGTCTTGATTGACCATAGTCAACTATGCACCGCACGCATAGAACACAGAAAGGCGATTCAATCAGCCGCTTGTGATCAGGCACTTTGGGCTGCTACTGTTATCTTTAATCCATTCTCAAAAGTCAAAAAGCTCACGCGGCTTTTAGTGCTCTTCCCTCACAGATTTGTATAAACTTTATCTGATTCCCAGGGTGTGCTCCATGACGGAATTTGTCCATAGCGATCACGAGACGCCTGGCCTTAATACGAAATATCATCCGACCCTGTCCAC
seq00014   GAAAAATTTCTCCAAGTCTTGTCAAGGGCTCCAGGGCCGACTAAGTTTAGGGCGCGTCTCTTAGCTACGCGAGCACATATGAACCCTGTCGCCACGAAGCTGGTATTCAATGTAGATGAGAGTCTCCCCAAAGGGCTTAATGTATAGCTGCTACGGGTGGCGGTCAGATTTGATGGTTCCAGTCACAATGTGTCAAGGAACTACATACGTTTGCCACCTTCCTCATGAACGGACCGGATAAGCCTGAAGTGATCCTAGGGAAGGGACCCTGTTGCCAACGCTATTGTCCGTGTATGCAATCAAGCCGGGTAATCGACTCGGCGCGGGTCAAGAGAACGGGCAGACAGCACCTGGGACGGTTTTGGCAGTGACGCCGATGGATCTATTCCTTGGGTCGGTTCTTTTGAGCAAGAAATAGCGTGCGGCTTGGGTAATTGACCTCTTCATAGAGGGTTTCATGCATAGGCATGGAAGTACCGGGAGTCGGTGACATTGGGACGCGAAACTTTTACTAACAGGCACCCTAACAATTGATACTTATCATCTGTGGTAATATTGATAAACCAGTACGACCCCTTAATGCTCGCCTCACTGTCTGTGAAACCGCTCCTAAGGTTTAGTGCCGACGAGTCCCGAGTCGTGCACACTTTCTCGATAGACTCATCACAACTATGAGACAGCTTGCTGTCCCCATCACTGCACTGGCCGGGGGCCCTCGAGCCTCGGGCATATTGCGCGCAGACAAAGCGAACGTAGTTGCTAAGAGGGGTACAGGCATGAACCTCCAGACGACGGTGAGAGCATTGGTACCCCCTCGCGACGCCCCGGGGTACGGAATAGGAGAAAACCACAGTGTCGATTCTTGAACACTGCAACTTAAATGTTAACGGCTCGGGGGTATCAGGTAGACACCCTGAATACGGGTGAAGCCGGCTTGAGTTGCTGATCTTTCAGTTATCTACCGGGATGTATCCCGTGTGGGCGTCGTCCTAATCTCGCGTAGGGTCAGATAAGGTCACGTTCAGATTAGCAGAGATGGAATTGATAGAGGTACAACATTATCATCCGACCTTGAAGCCCGCCAAAGAGTCGTACTGTCAATGCAAATTTTTGCCAACTATCACTGCCCACGACATGGGTTGAGGATACAACGGACAATGCGAATTAACCAAATCATGCTCTCACCACAAACGCGGTCCCGATTTGGACTAGTATTAGGGGCTGTTGGGTGATACTCCTTCATTCCATACTTTTTGTTCCCTGGTTCAGAGGAGCCCGATTTGACTATTACGCCGCTCGGATCTGAACTCGAGTAGGTGGGGGACCCCAGGTTCCCCACACACAGTCCCGTCGATGGTAAATCTCGCTCAGCCGGCGCCCGTGTATTCCGAATTCCCATCCAATCCCCCATTCTCCACCTCAACGTATCTGGGCGAACTCGCCGCTAGGCGACTATCGTCAGTCAGAAGGTTATTCGTTGTAGACCGCCGCAGCGGCGTGGCTTCCTCGAAATTAAAGCACTCCCCTCTTCAGACGGTTACTCGCGAACGGAGCAGTCAGCTCGAGACCTTTTGGTGGCTGATAATGTGGGATCAATCGTGGAAAGCGAGCGGCATTCTTGCGCCGGGCCGCTCTGACTCCGTAAGTTTGGCAGATCGCTAACGGCATGCTATCTGTCTGGACCGCCAGTTGCGTCTATTACGCCGAATCAGTGGTCTCGATACTTTACTCGGAAGCGTAGATGCCCCGCTTATAGCGAGTTCGCCTACGTGATAACTCAGCGCCCCCGGGGCTGACACGTTGGACCTCAGGTCGTACCCCGCGCCGGAGTCTGGTCAGGGTTCAAGCAACTCCGAGCGTCGTTTACCGCACACGCACGCCCATGGTCCCCGGATTGCACAGTAGGCGCTCAGTTCGTACCGTAGCTATGAGTGGCATTTTCGCAACTCAGGATACTGAGAGAGTAGCTTGCAGAACTTGACGTCCCTGAATCAAACTTTGCTTATCTAATTGAGTCTTGATTGACCATAGTCAACTATGCACCGCACGCATAGAACACAGAAAGGCGATTCAATCAGCCGCTTGTGATCAGGCACTTTGGGCTGCTACTGTTATCTTTAATCCATTCTCAAAAGTCTAAAAGCTCACGCGGCTTTTAGTGCTCTTCCCTCACAGATTTGTATAAACTTTATCTGATTCCCAGGGTGTGCTCCATGACGGAATTTGTCCATAGCGATCACGAGACGCCTGGCCTTAATACGAAATATCATCCGACCCTGTCCAC
seq00015   GAAAAATTTCTCCAAGTCTTGTCAAGGGCTCCAGGGCCGACTAAGTTTAGGGCGCGTCTCTTAGCTACGCGAGCACATATGAACCCTGTCGCCACGAAGCTGGTATTCAATGTAGATGAGAGTCTCCCCAAAGGGCTTAATGTATAGCTGCTACGGGTGGCGGTCAGATTTGATGGTTCCAGTCACAATGTGTCAAGGAACTACATACGTTTGCCACCTTCCTCATGAACGGACCGGATAAGCCTGAAGTGATCCTAGGGAAGGGACCCTGTTGCCAACGCTATTGTCCGTGTATGCAATCAAGCCGGGTAATCGACTCGGCGCGGGTCAAGAGAACGGGCAGACAGCACCTGGGACGGTTTTGGCAGTGACGCCGATGGATCTATTCCTTGGGTCGGTTCTTTTGAGCAAGAAATAGCGTGCGGCTTGGGTAATTGACCTCTTCATAGAGGGTTTCATGCATAGGCATGGAAGTACCGGGAGTCGGTGACATTGGGACGCGAAACTTTTACTAACAGGCACCCTAACAATTGATACTTATCATCTGTGGTAATATTGATAAACCAGTACGACCCCTTAAGGCTCGCCTCACTGTCTGTGAAACCGCTCCTAAGGTTTAGTGCCGACGAGTCCCGAGTCGTGCACACTTTCTCGATAGACTCATCACAACTATGAGACAGCTTGCTGTCCCCATCACTGCACTGGCCGGGGGCCCTCGAGCCTCGGGCATATTGCGCGCAGACAAAGCGAACGTAGTTGCTAAGAGGGGTACAGGCATGAACCTCCAGACGACGGTGAGAGCATTGGTACCCCCTCGCGACGCCCCGGGGTACGGAATAGGAGAAAACCACAGTGTCGATTCTTGAACACTGCAACTTAAATGTTAACGGCTCGGGGGTATCAGGTAGACACCCTGAATACGGGTGAAGCCGGCTTGAGTTGCTGATCTTTCAGTTATCTACCGGGATGTATCCCGTGTGGGCGTCGTCCTAATCTCGCGTAGGGTCAGATAAGGTCACGTTCAGATTAGCAGAGATGGAATTGATAGAGGTACAACATTATCATCCGACCTTGTAGCCCGCCAAAGAGTCGTACTGTCAATGCAAATTTTTGCCAACTATCACTGGCCACGACATGGGTTGAGGATACAACGGACAATGCGAATTAACCAAATCATGCTCTCACCACAAACGCGGTCCCGATTTGGACTAGTATTAGGGGCTGTTGGGTGATACTCCTTCATTCCATACTTTTTGTTCCCTGGTTCAGAGGAGCCCGATTTGACTATTACGCCGCTCGGATCTGAACTCGAGTAGGTGGGGGACCCCAGGTTCCCCACACACAGTCCCGTCGATGGTAAATCTCGCTCAGCCGGCGCCCGTGTATTCCGAATTCCCATCCAATCCCCCATTCTCCACCTCAACGTATCTGGGCGAACTCGCCGCTAGGCGACTATCGTCAGTCAGAAGGTTATTCGTTGTAGACCGCCGCAGCGGCGTGGCTTCCTCGAAATTAAAGCACTCCCCTCTTCAGACGGTTACTCGCGAACGGAGCAGTCAGCTCGAGACCTTTTGGTGGCTGATAATGTGGGATCAATCGTGGAAAGCGAGCGGCATTCTTGCGCCGGGCCGCTCTGACTCCGTAAGTTTGGCAGATCGCTAACGGCATGCTATCTGTCTGGACCGCCAGTTGCGTCTATTACGCCGAATCAGTGGTCTCGATACTTTACTCGGAAGCGTAGATGCCCCGCTTATAGCGAGTTCGCCTACGTGATAACTCAGCGCCCCCGGGGCTGACACGTTGGACCTCAGGTCGTACCCCGCGCCGGAGTCTGGTCAGGGTTCAAGCAACTCCGAGCGTCGTTTACCGCACACGCACGCCCATGGTCCCCGGATTGCACAGTAGGCGCTCAGTTCGTACCGTAGCTATGAGTGGCATTTTCGCAACTCAGGATACTGAGAGAGTAGCTTGCAGAACTTGACGTCCCTGAATCAAACTTTGCTTATCTAATTGAGTCTTGATTGACCATAGTCAACTATGCACCGCACGCATAGAACACAGAAAGGCGATTCAATCAGCCGCTTGTGATCAGGCACTTTGGGCTGCTACTGTTATCTTTAATCCATTCTCAAAAGTCAAAAAGCTCACGCGGCTTTTAGTGCTCTTCCCTCACAGATTTGTATAAACTTTATCTGATTCCCAGGGTGTGCTCCATGACGGAATTTGTCCATAGCGATCACGAGACGCCTGGCCTTAATACGAAATATCATCCGACCCTGTCCAC
seq00016   GAAAAATTTCTCCAAGTCTTGTCAAGGGCTCCAGGGCCGACTAAGTTTAGGGCGCGTCTCTTAGCTACGCGAGCACATATGAACCCTGTCGCCACGAAGCTGGTATTCAATGTAGATGAGAGTCTCCCCAAAGGGCTTAATGTATAGCTGCTACGGGTGGCGGTCAGATTTGATGGTTCCAGTCACAATGTGTCAAGGAACTACATACGTTTGCCACCTTCCTCATGAACGGACCGGATAAGCCTGAAGTGATCCTAGGGAAGGGACCCTGTTGCCAACGCTATTGTCCGTGTATGCAATCAAGCCGGGTAATCGACTCGGCGCGGGTCAAGAGAACGGGCAGACAGCACCTGGGACGGTTTTGGCAGTGACGCCGATGGATCTATTCCTTGGGTCGGTTCTTTTGAGCAAGAAATAGCGTGCGGCTTGGGTAATTGACCTCTTCATAGAGGGTTTCATGCATAGGCATGGAAGTACCGGGAGTCGGTGACATTGGGACGCGAAACTTTTACTAACAGGCACCCTAACAATTGATACTTATCATCTGTGGTAATATTGATAAACCAGTACGACCCCTTAATGCTCGCCTCACTGTCTGTGAAACCGCTCCTAAGGTTTAGTGCCGACGAGTCCCGAGTCGTGCACACTTTCTCGATAGACTCATCACAACTATGAGACAGCTTGCTGTCCCCATCACTGCACTGGCCGGGGGCCCTCGAGCCTCGGGCATATTGCGCGCAGACAAAGCGAACGTAGTTGCTAAGAGGGGTACAGGCATGAACCTCCAGACGACGGTGAGAGCATTGGTACCCCCTCGCGACGCCCCGGGGTACGGAATAGGAGAAAACCACAGTGTCGATTCTTGAACACTGCAACTTAAATGTTAACGGCTCGGGGGTATCAGGTAGACACCCTGAATACGGGTGAAGCCGGCTTGAGTTGCTGATCTTTCAGTTATCTACCGGGATGTATCCCGTGTGGGCGTCGTCCTAATCTCGCGTAGGGTCAGATAAGGTCACGTTCAGATTAGCAGAGATGGAATTGATAGAGGTACAACATTATCATCCGACCTTGTAGCCCGCCAAAGAGTCGTACTGTCAATGCAAATTTTTGCCAACTATCACTGGCCACGACATGGGTTGAGGATACAACGGACAATGCGAATTAACCAAATCATGCTCTCACCACAAACGCGGTCCCGATTTGGACTAGTATTAGGGGCTGTTGGGTGATACTCCTTCATTCCATACTTTTTGTTCCCTGGTTCAGAGGAGCCCGATTTGACTATTACGCCGCTCGGATCTGAACTCGAGTAGGTGGGGGACCCCAGGTTCCCCACACACAGTCCCGTCGATGGTAAATCTCGCTCAGCCGGCGCCCGTGTATTCCGAATTCCCATCCAATCCCCCATTCTCCACCTCAACGTATCTGGGCGAACTCGCCGCTAGGCGACTATCGTCAGTCAGAAGGTTATTCGTTGTAGACCGCCGCAGCGGCGTGGCTTCCTCGAAATTAAAGCACTCCCCTCTTCAGACGGTTACTCGCGAACGGAGCAGTCAGCTCGAGACCTTTTGGTGGCTGATAATGTGGGATCAATCGTGGAAAGCGAGCGGCATTCTTGCGCCGGGCCGCTCTGACTCCGTAAGTTTGGCAGATCGCTAACGGCATGCTATCTGTCTGGACCGCCAGTTGCGTCTATTACGCCGAATCAGTGGTCTCGATACTTTACTCGGAAGCGTAGATGCCCCGCTTATAGCGAGTTCGCCTACGTGATAACTCAGCGCCCCCGGGGCTGACACGTTGGACCTCAGGTCGTACCCCGCGCCGGAGTCTGGTCAGGGTTCAAGCAACTCCGAGCGTCGTTTACCGCACACGCACGCCCATGGTCCCCGGATTGCACAGTAGGCGCTCAGTTCGTACCGTAGCTATGAGTGGCATTTTCGCAACTCAGGATACTGAGAGAGTAGCTTGCAGAACTTGACGTCCCTGAATCAAACTTTGCTTATCTAATTGAGTCTTGATTGACCATAGTCAACTATGCACCGCACGCATAGAACACAGAAAGGCGATTCAATCAGCCGCTTGTGATCAGGCACTTTGGGCTGCTACTGTTATCTTTAATCCATTCTCAAAAGTCAAAAAGCTCACGCGGCTTTTAGTGCTCTTCCCTCACAGATTTGTATAAACTTTATCTGATTCCCAGGGTGTGCTCCATGACGGAATTTGTCCATAGCGATCACGAGACGCCTGGCCTTAATACGAAATATCATCCGACCCTGTCCAC
seq00017   GAAAAATTTCTCCAAGTCTTGTCAAGGGCTCCAGGGCCGACTAAGTTTAGGGCGCGTCTCTTAGCTACGCGAGCACATATGAACCCTGTCGCCACGAAGCTGGTATTCAATGTAGATGAGAGTCTCCCCAAAGGGCTTAATGTATAGCTGCTACGGGTGGCGGTCAGATTTGATGGTTCCAGTCACAATGTGTCAAGGAACTACATACGTTTGCCACCTTCCTCATGAACGGACCGGATAAGCCTGAAGTGATCCTAGGGAAGGGACCCTGTTGCCAACGCTATTGTCCGTGTATGCAATCAAGCCGGGTAATCGACTCGGCGCGGGTCAAGAGAACGGGCAGACAGCACCTGGGACGGTTTTGGCAGTGACGCCGATGGATCTATTCCTTGGGTCGGTTCTTTTGAGCAAGAAATAGCGTGCGGCTTGGGTAATTGACCTCTTCATAGAGGGTTTCATGCATAGGCATGGAAGTACCGGGAGTCGGTGACATTGGGACGCGAAACTTTTACTAACAGGCACCCTAACAATTGATACTTATCATCTGTGGTAATATTGATAAACCAGTACGACCCCTTAATGCTCGCCTCACTGTCTGTGAAACCGCTCCTAAGGTTTAGTGCCGACGAGTCCCGAGTCGTGCACACTTTCTCGATAGACTCATCACAACTATGAGACAGCTTGCTGTCCCCATCACTGCACTGGCCGGGGGCCCTCGAGCCTCGGGCATATTGCGCGCAGACAAAGCGAACGTAGTTGCTAAGAGGGGTACAGGCATGAACCTCCAGACGACGGTGAGAGCATTGGTACCCCCTCGCGACGCCCCGGGGTACGGAATAGGAGAAAACCACAGTGTCGATTCTTGAACACTGCAACTTAAATGTTAACGGCTCGGGGGTATCAGGTAGACACCCTGAATACGGGTGAAGCCGGCTTGAGTTGCTGATCTTTCAGTTATCTACCGGGATGTATCCCGTGTGGGCGTCGTCCTAATCTCGCGTAGGGTCAGATAAGGTCACGTTCAGATTAGCAGAGATGGAATTGATAGAGGTACAACATTATCATCCGACCTTGTAGCCCGCCAAAGAGTCGTACTGTCAATGCAAATTTTTGCCAACTATCACTGGCCACGACATGGGTTGAGGATACAACGGACAATGCGAATTAACCAAATCATGCTCTCACCACAAACGCGGTCCCGATTTGGACTAGTATTAGGGGCTGTTGGGTGATACTCCTTCATTCCATACTTTTTGTTCCCTGGTTCAGAGGAGCCCGATTTGACTATTACGCCGCTCGGATCTGAACTCGAGTAGGTGGGGGACCCCAGGTTCCCCACACACAGTCCCGTCGATGGTAAATCTCGCTCAGCCGGCGCCCGTGTATTCCGAATTCCCATCCAATCCCCCATTCTCCACCTCAACGTATCTGGGCGAACTCGCCGCTAGGCGACTATCGTCAGTCAGAAGGTTATTCGTTGTAGACCGCCGCAGCGGCGTGGCTTCCTCGAAATTAAAGCACTCCCCTCTTCAGACGGTTACTCGCGAACGGAGCAGTCAGCTCGAGACCTTTTGGTGGCTGATAATGTGGGATCAATCGTGGAAAGCGAGCGGCATTCTTGCGCCGGGCCGCTCTGACTCCGTAAGTTTGGCAGATCGCTAACGGCATGCTATCTGTCTGGACCGCCAGTTGCGTCTATTACGCCGAATCAGTGGTCTCGATACTTTACTCGGAAGCGTAGATGCCCCGCTTATAGCGAGTTCGCCTACGTGATAACTCAGCGCCCCCGGGGCTGACACGTTGGACCTCAGGTCGTACCCCGCGCCGGAGTCTGGTCAGGGTTCAAGCAACTCCGAGCGTCGTTTACCGCACACGCACGCCCATGGTCCCCGGATTGCACAGTAGGCGCTCAGTTCGTACCGTAGCTATGAGTGGCATTTTCGCAACTCAGGATACTGAGAGAGTAGCTTGCAGAACTTGACGTCCCTGAGTCAAACTTTGCTTATCTAATTGAGTCTTGATTGACCATAGTCAACTATGCACCGCACGCATAGAACACAGAAAGGCGATTCAATCAGCCGCTTGTGATCAGGCACTTTGGGCTGCTACTGTTATCTTTAATCCATTCTCAAAAGTCAAAAAGCTCACGCGGCTTTTAGTGCTCTTCCCTCACAGATTTGTATAAACTTTATCTGATTCCCAGGGTGTGCTCCATGACGGAATTTGTCCATAGCGATCACGAGACGCCTGGCCTTAATACGAAATATCATCCGACCCTGTCCAC
seq00018   GAAAAATTTCTCCAAGTCTTGTCAAGGGCTCCAGGGCCGACTAAGTTTAGGGCGCGTCTCTTAGCTACGCGAGCACATATGAACCCTGTCGCCACGAAGCTGGTATTCAATGTAGATGAGAGTCTCCCCAAAGGGCTTAATGTATAGCTGCTACGGGTGGCGGTCAGATTTGATGGTTCCAGTCACAATGTGTCAAGGAACTACATACGTTTGCCACCTTCCTCATGAACGGACCGGATAAGCCTGAAGTGATCCTAGGGAAGGGACCCTGTTGCCAACGCTATTGTCCGTGTATGCAATCAAGCCGGGTAATCGACTCGGCGCGGGTCAAGAGAACGGGCAGACAGCACCTGGGACGGTTTTGGCAGTGACGCCGATGGATCTATTCCTTGGGTCGGTTCTTTTGAGCAAGAAATAGCGTGCGGCTTGGGTAATTGACCTCTTCATAGAGGGTTTCATGCATAGGCATGGAAGTACCGGGAGTCGGTGACATTGGGACGCGAAACTTTTACTAACAGGCACCCTAACAATTGATACTTATCATCTGTGGTAATATTGATAAACCAGTACGACCCCTTAATGCTCGCCTCACTGTCTGTGAAACCGCTCCTAAGGTTTAGTGCCGACGAGTCCCGAGTCGTGCACACTTTCTCGATAGACTCATCACAACTATGAGACAGCTTGCTGTCCCCATCACTGCACTGGCCGGGGGCCCTCGAGCCTCGGGCATATTGCGCGCAGACAAAGCGAACGTAGTTGCTAAGAGGGGTACAGGCATGAACCTCCAGACGACGGTGAGAGCATTGGTACCCCCTCGCGACGCCCCGGGGTACGGAATAGGAGAAAACCACAGTGTCGATTCTTGAACACTGCAACTTAAATGTTAACGGCTCGGGGGTATCAGGTAGACACCCTGAATACGGGTGAAGCCGGCTTGAGTTGCTGATCTTTCAGTTATCTACCGGGATGTATCCCGTGTGGGCGTCGTCCTAATCTCGCGTAGGGTCAGATAAGGTCACGTTCAGATTAGCAGAGATGGAATTGATAGAGGTACAACATTATCATCCGACCTTGTAGCCCGCCAAAGAGTCGTACTGTCAATGCAAATTTTTGCCAACTATCACTGGCCACGACATGGGTTGAGGATACAACGGACAATGCGAATTAACCAAATCATGCTCTCACCACAAACGCGGTCCCGATTTGGACTAGTATTAGGGGCTGTTGGGTGATACTCCTTCATTCCATACTTTTTGTTCCCTGGTTCAGAGGAGCCCGATTTGACTATTACGCCGCTCGGATCTGAACTCGAGTAGGTGGGGGACCCCAGGTTCCCCACACACAGTCCCGTCGATGGTAAATCTCGCTCAGCCGGCGCCCGTGTATTCCGAATTCCCATCCAATCCCCCATTCTCCACCTCAACGTATCTGGGCGAACTCGCCGCTAGGCGACTATCGTCAGTCAGAAGGTTATTCGTTGTAGACCGCCGCAGCGGCGTGGCTTCCTCGAAATTAAAGCACTCCCCTCTTCAGACGGTTACTCGCGAACGGAGCAGTCAGCTCGAGACCTTTTGGTGGCTGATAATGTGGGATCAATCGTGGAAAGCGAGCGGCATTCTTGCGCCGGGCCGCTCTGACTCCGTAAGTTTGGCAGATCGCTAACGGCATGCTATCTGTCTGGACCGCCAGTTGCGTCTATTACGCCGAATCAGTGGTCTCGATACTTTACTCGGAAGCGTAGATGCCCCGCTTATAGCGAGTTCGCCTACGTGATAACTCAGCGCCCCCGGGGCTGACACGTTGGACCTCAGGTCGTACCCCGCGCCGGAGTCTGGTCAGGGTTCAAGCAACTCCGAGCGTCGTTTACCGCACACGCACGCCCATGGTCCCCGGATTGCACAGTAGGCGCTCAGTTCGTACCGTAGCTATGAGTGGCATTTTCGCAACTCAGGATACTGAGAGAGTAGCTTGCAGAACTTGACGTCCCTGAGTCAAACTTTGCTTATCTAATTGAGTCTTGATTGACCATAGTCAACTATGCACCGCACGCATAGAACACAGAAAGGCGATTCAATCAGCCGCTTGTGATCAGGCACTTTGGGCTGCTACTGTTATCTTTAATCCATTCTCAAAAGTCAAAAAGCTCACGCGGCTTTTAGTGCTCTTCCCTCACAGATTTGTATAAACTTTATCTGATTCCCAGGGTGTGCTCCATGACGGAATTTGTCCATAGCGATCACGAGACGCCTGGCCTTAATACGAAATATCATCCGACCCTGTCCAC
seq00019   GAAAAATTTCTCCAAGTCTTGTCAAGGGCTCCAGGGCCGACTAAGTTTAGGGCGCGTCTCTTAGCTACGCGAGCACATATGAACCCTGTCGCCACGAAGCTGGTATTCAATGTAGATGAGAGTCTCCCCAAAGGGCTTAATGTATAGCTGCTACGGGTGGCGGTCAGATTTGATGGTTCCAGTCACAATGTGTCAAGGAACTACATACGTTTGCCACCTTCCTCATGAACGGACCGGATAAGCCTGAAGTGATCCTAGGGAAGGGACCCTGTTGCCAACGCTATTGTCCGTGTATGCAATCAAGCCGGGTAATCGACTCGGCGCGGGTCAAGAGAACGGGCAGACAGCACCTGGGACGGTTTTGGCAGTGACGCCGATGGATCTATTCCTTGGGTCGGTTCTTTTGAGCAAGAAATAGCGTGCGGCTTGGGTAATTGACCTCTTCATAGAGGGTTTCATGCATAGGCATGGAAGTACCGGGAGTCGGTGACATTGGGACGCGAAACTTTTACTAACAGGCACCCTAACAATTGATACTTATCATCTGTGGTAATATTGATAAACCAGTACGACCCCTTAATGCTCGCCTCACTGTCTGTGAAACCGCTCCTAAGGTTTAGTGCCGACGAGTCCCGAGTCGTGCACACTTTCTCGATAGACTCATCACAACTATGAGACAGCTTGCTGTCCCCATCACTGCACTGGCCGGGGGCCCTCGAGCCTCGGGCATATTGCGCGCAGACAAAGCGAACGTAGTTGCTAAGAGGGGTACAGGCATGAACCTCCAGACGACGGTGAGAGCATTGGTACCCCCTCGCGACGCCCCGGGGTACGGAATAGGAGAAAACCACAGTGTCGATTCTTGAACACTGCAACTTAAATGTTAACGGCTCGGGGGTATCAGGTAGACACCCTGAATACGGGTGAAGCCGGCTTGAGTTGCTGATCTTTCAGTTATCTACCGGGATGTATCCCGTGTGGGCGTCGTCCTAATCTCGCGTAGGGTCAGATAAGGTCACGTTCAGATTAGCAGAGATGGAATTGATAGAGGTACAACATTATCATCCGACCTTGTAGCCCGCCAAAGAGTCGTACTGTCAATGCAAATTTTTGCCAACTATCACTGGCCACGACATGGGTTGAGGATACAACGGACAATGCGAATTAACCAAATCATGCTCTCACCACAAACGCGGTCCCGATTTGGACTAGTATTAGGGGCTGTTGGGTGATACTCCTTCATTCCATACTTTTTGTTCCCTGGTTCAGAGGAGCCCGATTTGACTATTACGCCGCTCGGATCTGAACTCGAGTAGGTGGGGGACCCCAGGTTCCCCACACACAGTCCCGTCGATGGTAAATCTCGCTCAGCCGGCGCCCGTGTATTCCGAATTCCCATCCAATCCCCCATTCTCCACCTCAACGTATCTGGGCGAACTCGCCGCTAGGCGACTATCGTCAGTCAGAAGGTTATTCGTTGTAGACCGCCGCAGCGGCGTGGCTTCCTCGAAATTAAAGCACTCCCCTCTTCAGACGGTTACTCGCGAACGGAGCAGTCAGCTCGAGACCTTTTGGTGGCTGATAATGTGGGATCAATCGTGGAAAGCGAGCGGCATTCTTGCGCCGGGCCGCTCTGACTCCGTAAGTTTGGCAGATCGCTAACGGCATGCTATCTGTCTGGACCGCCAGTTGCGTCTATTACGCCGAATCAGTGGTCTCGATACTTTACTCGGAAGCGTAGATGCCCCGCTTATAGCGAGTTCGCCTACGTGATAACTCAGCGCCCCCGGGGCTGACACGTTGGACCTCAGGTCGTACCCCGCGCCGGAGTCTGGTCAGGGTTCAAGCAACTCCGAGCGTCGTTTACCGCACACGCACGCCCATGGTCCCCGGATTGCACAGTAGGCGCTCAGTTCGTACCGTAGCTATGAGTGGCATTTTCGCAACTCAGGATACTGAGAGAGTAGCTTGCAGAACTTGACGTCCCTGAATCAAACTTTGCTTATCTAATTGAGTCTTGATTGACCATAGTCAACTATGCACCGCACGCATAGAACACAGAAAGGCGATTCAATCAGCCGCTTGTGATCAGGCACTTTGGGCTGCTACTGTTATCTTTAATCCATTCTCAAAAGTCAAAAAGCTCACGCGGCTTTTAGTGCTCTTCCCTCACAGATTTGTATAAACTTTATCTGATTCCCAGGGTGTGCTCCATGACGGAATTTGTCCATAGCGATCACGAGACGCCTGGCCTTAATACGAAATATCATCCGACCCTGTCCAC
seq00020   GAAAAATTTCTCCAAGTCTTGTCAAGGGCTCCAGGGCCGACTAAGTTTAGGGCGCGTCTCTTAGCTACGCGAGCACATATGAACCCTGTCGCCACGAAGCTGGTATTCAATGTAGATGAGAGTCTCCCCAAAGGGCTTAATGTATAGCTGCTACGGGTGGCGGTCAGATTTGATGGTTCCAGTCACAATGTGTCAAGGAACTACATACGTTTGCCACCTTCCTCATGAACGGACCGGATAAGCCTGAAGTGATCCTAGGGAAGGGACCCTGTTGCCAACGCTATTGTCCGTGTATGCAATCAAGCCGGGTAATCGACTCGGCGCGGGTCAAGAGAACGGGCAGACAGCACCTGGGACGGTTTTGGCAGTGACGCCGATGGATCTATTCCTTGGGTCGGTTCTTTTGAGCAAGAAATAGCGTGCGGCTTGGGTAATTGACCTCTTCATAGAGGGTTTCATGCATAGGCATGGAAGTACCGGGAGTCGGTGACATTGGGACGCGAAACTTTTACTAACAGGCACCCTAACAATTGATACTTATCATCTGTGGTAATATTGATAAACCAGTACGACCCCTTAATGCTCGCCTCACTGTCTGTGAAACCGCTCCTAAGGTTTAGTGCCGACGAGTCCCGAGTCGTGCACACTTTCTCGATAGACTCATCACAACTATGAGACAGCTTGCTGTCCCCATCACTGCACTGGCCGGGGGCCCTCGAGCCTCGGGCATATTGCGCGCAGACAAAGCGAACGTAGTTGCTAAGAGGGGTACAGGCATGAACCTCCAGACGACGGTGAGAGCATTGGTACCCCCTCGCGACGCCCCGGGGTACGGAATAGGAGAAAACCACAGTGTCGATTCTTGAACACTGCAACTTAAATGTTAACGGCTCGGGGGTATCAGGTAGACACCCTGAATACGGGTGAAGCCGGCTTGAGTTGCTGATCTTTCAGTTATCTACCGGGATGTATCCCGTGTGGGCGTCGTCCTAATCTCGCGTAGGGTCAGATAAGGTCACGTTCAGATTAGCAGAGATGGAATTGATAGAGGTACAACATTATCATCCGACCTTGTAGCCCGCCAAAGAGTCGTACTGTCAATGCAAATTTTTGCCAACTATCACTGGCCACGACATGGGTTGAGGATACAACGGACAATGCGAATTAACCAAATCATGCTCTCACCACAAACGCGGTCCCGATTTGGACTAGTATTAGGGGCTGTTGGGTGATACTCCTTCATTCCATACTTTTTGTTCCCTGGTTCAGAGGAGCCCGATTTGACTATTACGCCGCTCGGATCTGAACTCGAGTAGGTGGGGGACCCCAGGTTCCCCACACACAGTCCCGTCGATGGTAAATCTCGCTCAGCCGGCGCCCGTGTATTCCGAATTCCCATCCAATCCCCCATTCTCCACCTCAACGTATCTGGGCGAACTCGCCGCTAGGCGACTATCGTCAGTCAGAAGGTTATTCGTTGTAGACCGCCGCAGCGGCGTGGCTTCCTCGAAATTAAAGCACTCCCCTCTTCAGACGGTTACTCGCGAACGGAGCAGTCAGCTCGAGACCTTTTGGTGGCTGATAATGTGGGATCAATCGTGGAAAGCGAGCGGCATTCTTGCGCCGGGCCGCTCTGACTCCGTAAGTTTGGCAGATCGCTAACGGCATGCTATCTGTCTGGACCGCCAGTTGCGTCTATTACGCCGAATCAGTGGTCTCGATACTTTACTCGGAAGCGTAGATGCCCCGCTTATAGCGAGTTCGCCTACGTGATAACTCAGCGCCCCCGGGGCTGACACGTTGGACCTCAGGTCGTACCCCGCGCCGGAGTCTGGTCAGGGTTCAAGCAACTCCGAGCGTCGTTTACCGCACACGCACGCCCATGGTCCCCGGATTGCACAGTAGGCGCTCAGTTCGTACCGTAGCTATGAGTGGCATTTTCGCAACTCAGGATACTGAGAGAGTAGCTTGCAGAACTTGACGTCCCTGAATCAAACTTTGCTTATCTAATTGAGTCTTGATTGACCATAGTCAACTATGCACCGCACGCATAGAACACAGAAAGGCGATTCAATCAGCCGCTTGTGATCAGGCACTTTGGGCTGCTACTGTTATCTTTAATCCATTCTCAAAAGTCAAAAAGCTCACGCGGCTTTTAGTGCTCTTCCCTCACAGATTTGTATAAACTTTATCTGATTCCCAGGGTGTGCTCCATGACGGAATTTGTCCATAGCGATCACGAGACGCCTGGCCTTAATACGAAATATCATCCGACCCTGTCCAC
seq00021   GAAAAATTTCTCCAAGTCTTGTCAAGGGCTCCAGGGCCGACTAAGTTTAGGGCGCGTCTCTTAGCTACGCGAGCACATATGAACCCTGTCGCCACGAAGCTGGTATTCAATGTAGATGAGAGTCTCCCCAAAGGGCTTAATGTATAGCTGCTACGGGTGGCGGTCAGATTTGATGGTTCCAGTCACAATGTGTCAAGGAACTACATACGTTTGCCACCTTCCTCATGAACGGACCGGATAAGCCTGAAGTGATCCTAGGGAAGGGACCCTGTTGCCAACGCTATTGTCCGTGTATGCAATCAAGCCGGGTAATCGACTCGGCGCGGGTCAAGAGAACGGGCAGACAGCACCTGGGACGGTTTTGGCAGTGACGCCGATGGATCTATTCCTTGGGTCGGTTCTTTTGAGCAAGAAATAGCGTGCGGCTTGGGTAATTGACCTCTTCATAGAGGGTTTCATGCATAGGCATGGAAGTACCGGGAGTCGGTGACATTGGGACGCGAAACTTTTACTAACAGGCACCCTAACAATTGATACTTATCATCTGTGGTAATATTGATAAACCAGTACGACCCCTTAAGGCTCGCCTCACTGTCTGTGAAACCGCTCCTAAGGTTTAGTGCCGACGAGTCCCGAGTCGTGCACACTTTCTCGATAGACTCATCACAACTATGAGACAGCTTGCTGTCCCCATCACTGCACTGGCCGGGGGCCCTCGAGCCTCGGGCATATTGCGCGCAGACAAAGCGAACGTAGTTGCTAAGAGGGGTACAGGCATGAACCTCCAGACGACGGTGAGAGCATTGGTACCCCCTCGCGACGCCCCGGGGTACGGAATAGGAGAAAACCACAGTGTCGATTCTTGAACACTGCAACTTAAATGTTAACGGCTCGGGGGTATCAGGTAGACACCCTGAATACGGGTGAAGCCGGCTTGAGTTGCTGATCTTTCAGTTATCTACCGGGATGTATCCCGTGTGGGCGTCGTCCTAATCTCGCGTAGGGTCAGATAAGGTCACGTTCAGATTAGCAGAGATGGAATTGATAGAGGTACAACATTATCATCCGACCTTGTAGCCCGCCAAAGAGTCGTACTGTCAATGCAAATTTTTGCCAACTATCACTGGCCACGACATGGGTTGAGGATACAACGGACAATGCGAATTAACCAAATCATGCTCTCACCACAAACGCGGTCCCGATTTGGACTAGTATTAGGGGCTGTTGGGTGATACTCCTTCATTCCATACTTTTTGTTCCCTGGTTCAGAGGAGCCCGATTTGACTATTACGCCGCTCGGATCTGAACTCGAGTAGGTGGGGGACCCCAGGTTCCCCACACACAGTCCCGTCGATGGTAAATCTCGCTCAGCCGGCGCCCGTGTATTCCGAATTCCCATCCAATCCCCCATTCTCCACCTCAACGTATCTGGGCGAACTCGCCGCTAGGCGACTATCGTCAGTCAGAAGGTTATTCGTTGTAGACCGCCGCAGCGGCGTGGCTTCCTCGAAATTAAAGCACTCCCCTCTTCAGACGGTTACTCGCGAACGGAGCAGTCAGCTCGAGACCTTTTGGTGGCTGATAATGTGGGATCAATCGTGGAAAGCGAGCGGCATTCTTGCGCCGGGCCGCTCTGACTCCGTAAGTTTGGCAGATCGCTAACGGCATGCTATCTGTCTGGACCGCCAGTTGCGTCTATTACGCCGAATCAGTGGTCTCGATACTTTACTCGGAAGCGTAGATGCCCCGCTTATAGCGAGTTCGCCTACGTGATAACTCAGCGCCCCCGGGGCTGACACGTTGGACCTCAGGTCGTACCCCGCGCCGGAGTCTGGTCAGGGTTCAAGCAACTCCGAGCGTCGTTTACCGCACACGCACGCCCATGGTCCCCGGATTGCACAGTAGGCGCTCAGTTCGTACCGTAGCTATGAGTGGCATTTTCGCAACTCAGGATACTGAGAGAGTAGCTTGCAGAACTTGACGTCCCTGAATCAAACTTTGCTTATCTAATTGAGTCTTGATTGACCATAGTCAACTATGCACCGCACGCATAGAACACAGAAAGGCGATTCAATCAGCCGCTTGTGATCAGGCACTTTGGGCTGCTACTGTTATCTTTAATCCATTCTCAAAAGTCAAAAAGCTCACGCGGCTTTTAGTGCTCTTCCCTCACAGATTTGTATAAACTTTATCTGATTCCCAGGGTGTGCTCCATGACGGAATTTGTCCATAGCGATCACGAGACGCCTGGCCTTAATACGAAATATCATCCGACCCTGTCCAC
seq00022   GAAAAATTTCTCCAAGTCTTGTCAAGGGCTCCAGGGCCGACTAAGTTTAGGGCGCGTCTCTTAGCTACGCGAGCACATATGAACCCTGTCGCCACGAAGCTGGTATTCAATGTAGATGAGAGTCTCCCCAAAGGGCTTAATGTATAGCTGCTACGGGTGGCGGTCAGATTTGATGGTTCCAGTCACAATGTGTCAAGGAACTACATACGTTTGCCACCTTCCTCATGAACGGACCGGATAAGCCTGAAGTGATCCTAGGGAAGGGACCCTGTTGCCAACGCTATTGTCCGTGTATGCAATCAAGCCGGGTAATCGACTCGGCGCGGGTCAAGAGAACGGGCAGACAGCACCTGGGACGGTTTTGGCAGTGACGCCGATGGATCTATTCCTTGGGTCGGTTCTTTTGAGCAAGAAATAGCGTGCGGCTTGGGTAATTGACCTCTTCATAGAGGGTTTCATGCATAGGCATGGAAGTACCGGGAGTCGGTGACATTGGGACGCGAAACTTTTACTAACAGGCACCCTAACAATTGATACTTATCATCTGTGGTAATATTGATAAACCAGTACGACCCCTTAATGCTCGCCTCACTGTCTGTGAAACCGCTCCTAAGGTTTAGTGCCGACGAGTCCCGAGTCGTGCACACTTTCTCGATAGACTCATCACAACTATGAGACAGCTTGCTGTCCCCATCACTGCACTGGCCGGGGGCCCTCGAGCCTCGGGCATATTGCGCGCAGACAAAGCGAACGTAGTTGCTAAGAGGGGTACAGGCATGAACCTCCAGACGACGGTGAGAGCATTGGTACCCCCTCGCGACGCCCCGGGGTACGGAATAGGAGAAAACCACAGTGTCGATTCTTGAACACTGCAACTTAAATGTTAACGGCTCGGGGGTATCAGGTAGACACCCTGAATACGGGTGAAGCCGGCTTGAGTTGCTGATCTTTCAGTTATCTACCGGGATGTATCCCGTGTGGGCGTCGTCCTAATCTCGCGTAGGGTCAGATAAGGTCACGTTCAGATTAGCAGAGATGGAATTGATAGAGGTACAACATTATCATCCGACCTTGAAGCCCGCCAAAGAGTCGTACTGTCAATGCAAATTTTTGCCAACTATCACTGCCCACGACATGGGTTGAGGATACAACGGACAATGCGAATTAACCAAATCATGCTCTCACCACAAACGCGGTCCCGATTTGGACTAGTATTAGGGGCTGTTGGGTGATACTCCTTCATTCCATACTTTTTGTTCCCTGGTTCAGAGGAGCCCGATTTGACTATTACGCCGCTCGGATCTGAACTCGAGTAGGTGGGGGACCCCAGGTTCCCCACACACAGTCCCGTCGATGGTAAATCTCGCTCAGCCGGCGCCCGTGTATTCCGAATTCCCATCCAATCCCCCATTCTCCACCTCAACGTATCTGGGCGAACTCGCCGCTAGGCGACTATCGTCAGTCAGAAGGTTATTCGTTGTAGACCGCCGCAGCGGCGTGGCTTCCTCGAAATTAAAGCACTCCCCTCTTCAGACGGTTACTCGCGAACGGAGCAGTCAGCTCGAGACCTTTTGGTGGCTGATAATGTGGGATCAATCGTGGAAAGCGAGCGGCATTCTTGCGCCGGGCCGCTCTGACTCCGTAAGTTTGGCAGATCGCTAACGGCATGCTATCTGTCTGGACCGCCAGTTGCGTCTATTACGCCGAATCAGTGGTCTCGATACTTTACTCGGAAGCGTAGATGCCCCGCTTATAGCGAGTTCGCCTACGTGATAACTCAGCGCCCCCGGGGCTGACACGTTGGACCTCAGGTCGTACCCCGCGCCGGAGTCTGGTCAGGGTTCAAGCAACTCCGAGCGTCGTTTACCGCACACGCACGCCCATGGTCCCCGGATTGCACAGTAGGCGCTCAGTTCGTACCGTAGCTATGAGTGGCATTTTCGCAACTCAGGATACTGAGAGAGTAGCTTGCAGAACTTGACGTCCCTGAATCAAACTTTGCTTATCTAATTGAGTCTTGATTGACCATAGTCAACTATGCACCGCACGCATAGAACACAGAAAGGCGATTCAATCAGCCGCTTGTGATCAGGCACTTTGGGCTGCTACTGTTATCTTTAATCCATTCTCAAAAGTCTAAAAGCTCACGCGGCTTTTAGTGCTCTTCCCTCACAGATTTGTATAAACTTTATCTGATTCCCAGGGTGTGCTCCATGACGGAATTTGTCCATAGCGATCACGAGACGCCTGGCCTTAATACGAAATATCATCCGACCCTGTCCAC
seq00023   GAAAAATTTCTCCAAGTCTTGTCAAGGGCTCCAGGGCCGACTAAGTTTAGGGCGCGTCTCTTAGCTACGCGAGCACATATGAACCCTGTCGCCACGAAGCTGGTATTCAATGTAGATGAGAGTCTCCCCAAAGGGCTTAATGTATAGCTGCTACGGGTGGCGGTCAGATTTGATGGTTCCAGTCACAATGTGTCAAGGAACTACATACGTTTGCCACCTTCCTCATGAACGGACCGGATAAGCCTGAAGTGATCCTAGGGAAGGGACCCTGTTGCCAACGCTATTGTCCGTGTATGCAATCAAGCCGGGTAATCGACTCGGCGCGGGTCAAGAGAACGGGCAGACAGCACCTGGGACGGTTTTGGCAGTGACGCCGATGGATCTATTCCTTGGGTCGGTTCTTTTGAGCAAGAAATAGCGTGCGGCTTGGGTAATTGACCTCTTCATAGAGGGTTTCATGCATAGGCATGGAAGTACCGGGAGTCGGTGACATTGGGACGCGAAACTTTTACTAACAGGCACCCTAACAATTGATACTTATCATCTGTGGTAATATTGATAAACCAGTACGACCCCTTAATGCTCGCCTCACTGTCTGTGAAACCGCTCCTAAGGTTTAGTGCCGACGAGTCCCGAGTCGTGCACACTTTCTCGATAGACTCATCACAACTATGAGACAGCTTGCTGTCCCCATCACTGCACTGGCCGGGGGCCCTCGAGCCTCGGGCATATTGCGCGCAGACAAAGCGAACGTAGTTGCTAAGAGGGGTACAGGCATGAACCTCCAGACGACGGTGAGAGCATTGGTACCCCCTCGCGACGCCCCGGGGTACGGAATAGGAGAAAACCACAGTGTCGATTCTTGAACACTGCAACTTAAATGTTAACGGCTCGGGGGTATCAGGTAGACACCCTGAATACGGGTGAAGCCGGCTTGAGTTGCTGATCTTTCAGTTATCTACCGGGATGTATCCCGTGTGGGCGTCGTCCTAATCTCGCGTAGGGTCAGATAAGGTCACGTTCAGATTAGCAGAGATGGAATTGATAGAGGTACAACATTATCATCCGACCTTGTAGCCCGCCAAAGAGTCGTACTGTCAATGCAAATTTTTGCCAACTATCACTGGCCACGACATGGGTTGAGGATACAACGGACAATGCGAATTAACCAAATCATGCTCTCACCACAAACGCGGTCCCGATTTGGACTAGTATTAGGGGCTGTTGGGTGATACTCCTTCATTCCATACTTTTTGTTCCCTGGTTCAGAGGAGCCCGATTTGACTATTACGCCGCTCGGATCTGAACTCGAGTAGGTGGGGGACCCCAGGTTCCCCACACACAGTCCCGTCGATGGTAAATCTCGCTCAGCCGGCGCCCGTGTATTCCGAATTCCCATCCAATCCCCCATTCTCCACCTCAACGTATCTGGGCGAACTCGCCGCTAGGCGACTATCGTCAGTCAGAAGGTTATTCGTTGTAGACCGCCGCAGCGGCGTGGCTTCCTCGAAATTAAAGCACTCCCCTCTTCAGACGGTTACTCGCGAACGGAGCAGTCAGCTCGAGACCTTTTGGTGGCTGATAATGTGGGATCAATCGTGGAAAGCGAGCGGCATTCTTGCGCCGGGCCGCTCTGACTCCGTAAGTTTGGCAGATCGCTAACGGCATGCTATCTGTCTGGACCGCCAGTTGCGTCTATTACGCCGAATCAGTGGTCTCGATACTTTACTCGGAAGCGTAGATGCCCCGCTTATAGCGAGTTCGCCTACGTGATAACTCAGCGCCCCCGGGGCTGACACGTTGGACCTCAGGTCGTACCCCGCGCCGGAGTCTGGTCAGGGTTCAAGCAACTCCGAGCGTCGTTTACCGCACACGCACGCCCATGGTCCCCGGATTGCACAGTAGGCGCTCAGTTCGTACCGTAGCTATGAGTGGCATTTTCGCAACTCAGGATACTGAGAGAGTAGCTTGCAGAACTTGACGTCCCTGAGTCAAACTTTGCTTATCTAATTGAGTCTTGATTGACCATAGTCAACTATGCACCGCACGCATAGAACACAGAAAGGCGATTCAATCAGCCGCTTGTGATCAGGCACTTTGGGCTGCTACTGTTATCTTTAATCCATTCTCAAAAGTCAAAAAGCTCACGCGGCTTTTAGTGCTCTTCCCTCACAGATTTGTATAAACTTTATCTGATTCCCAGGGTGTGCTCCATGACGGAATTTGTCCATAGCGATCACGAGACGCCTGGCCTTAATACGAAATATCATCCGACCCTGTCCAC
seq00024   GAAAAATTTCTCCAAGTCTTGTCAAGGGCTCCAGGGCCGACTAAGTTTAGGGCGCGTCTCTTAGCTACGCGAGCACATATGAACCCTGTCGCCACGAAGCTGGTATTCAATGTAGATGAGAGTCTCCCCAAAGGGCTTAATGTATAGCTGCTACGGGTGGCGGTCAGATTTGATGGTTCCAGTCACAATGTGTCAAGGAACTACATACGTTTGCCACCTTCCTCATGAACGGACCGGATAAGCCTGAAGTGATCCTAGGGAAGGGACCCTGTTGCCAACGCTATTGTCCGTGTATGCAATCAAGCCGGGTAATCGACTCGGCGCGGGTCAAGAGAACGGGCAGACAGCACCTGGGACGGTTTTGGCAGTGACGCCGATGGATCTATTCCTTGGGTCGGTTCTTTTGAGCAAGAAATAGCGTGCGGCTTGGGTAATTGACCTCTTCATAGAGGGTTTCATGCATAGGCATGGAAGTACCGGGAGTCGGTGACATTGGGACGCGAAACTTTTACTAACAGGCACCCTAACAATTGATACTTATCATCTGTGGTAATATTGATAAACCAGTACGACCCCTTAATGCTCGCCTCACTGTCTGTGAAACCGCTCCTAAGGTTTAGTGCCGACGAGTCCCGAGTCGTGCACACTTTCTCGATAGACTCATCACAACTATGAGACAGCTTGCTGTCCCCATCACTGCACTGGCCGGGGGCCCTCGAGCCTCGGGCATATTGCGCGCAGACAAAGCGAACGTAGTTGCTAAGAGGGGTACAGGCATGAACCTCCAGACGACGGTGAGAGCATTGGTACCCCCTCGCGACGCCCCGGGGTACGGAATAGGAGAAAACCACAGTGTCGATTCTTGAACACTGCAACTTAAATGTTAACGGCTCGGGGGTATCAGGTAGACACCCTGAATACGGGTGAAGCCGGCTTGAGTTGCTGATCTTTCAGTTATCTACCGGGATGTATCCCGTGTGGGCGTCGTCCTAATCTCGCGTAGGGTCAGATAAGGTCACGTTCAGATTAGCAGAGATGGAATTGATAGAGGTACAACATTATCATCCGACCTTGTAGCCCGCCAAAGAGTCGTACTGTCAATGCAAATTTTTGCCAACTATCACTGGCCACGACATGGGTTGAGGATACAACGGACAATGCGAATTAACCAAATCATGCTCTCACCACAAACGCGGTCACGATTTGGACTAGTATTAGGGGCTGTTGGGTGATACTCCTTCATTCCATACTTTTTGTTCCCTGGTTCAGAGGAGCCCGATTTGACTATTACGCCGCTCGGATCTGAACTCGAGTAGGTGGGGGACCCCAGGTTCCCCACACACAGTCCCGTCGATGGTAAATCTCGCTCAGCCGGCGCCCGTGTATTCCGAATTCCCATCCAATCCCCCATTCTCCACCTCAACGTATCTGGGCGAACTCGCCGCTAGGCGACTATCGTCAGTCAGAAGGTTATTCGTTGTAGACCGCCGCAGCGGCGTGGCTTCCTCGAAATTAAAGCACTCCCCTCTTCAGACGGTTACTCGCGAACGGAGCAGTCAGCTCGAGACCTTTTGGTGGCTGATAATGTGGGATCAATCGTGGAAAGCGAGCGGCATTCTTGCGCCGGGCCGCTCTGACTCCGTAAGTTTGGCAGATCGCTAACGGCATGCTATCTGTCTGGACCGCCAGTTGCGTCTATTACGCCGAATCAGTGGTCTCGATACTTTACTCGGAAGCGTAGATGCCCCGCTTATAGCGAGTTCGCCTACGTGATAACTCAGCGCCCCCGGGGCTGACACGTTGGACCTCAGGTCGTACCCCGCGCCGGAGTCTGGTCAGGGTTCAAGCAACTCCGAGCGTCGTTTACCGCACACGCACGCCCATGGTCCCCGGATTGCACAGTAGGCGCTCAGTTCGTACCGTAGCTATGAGTGGCATTTTCGCAACTCAGGATACTGAGAGAGTAGCTTGCAGAACTTGACGTCCCTGAGTCAAACTTTGCTTATCTAATTGAGTCTTGATTGACCATAGTCAACTATGCACCGCACGCATAGAACACAGAAAGGCGATTCAATCAGCCGCTTGTGATCAGGCACTTTGGGCTGCTACTGTTATCTTTAATCCATTCTCAAAAGTCAAAAAGCTCACGCGGCTTTTAGTGCTCTTCCCTCACAGATTTGTATAAACTTTATCTGATTCCCAGGGTGTGCTCCATGACGGAATTTGTCCATAGCGATCACGAGACGCCTGGCCTTAATACGAAATATCATCCGACCCTGTCCAC
seq00025   GAAAAATTTCTCCAAGTCTTGTCAAGGGCTCCAGGGCCGACTAAGTTTAGGGCGCGTCTCTTAGCTACGCGAGCACATATGAACCCTGTCGCCACGAAGCTGGTATTCAATGTAGATGAGAGTCTCCCCAAAGGGCTTAATGTATAGCTGCTACGGGTGGCGGTCAGATTTGATGGTTCCAGTCACAATGTGTCAAGGAACTACATACGTTTGCCACCTTCCTCATGAACGGACCGGATAAGCCTGAAGTGATCCTAGGGAAGGGACCCTGTTGCCAACGCTATTGTCCGTGTATGCAATCAAGCCGGGTAATCGACTCGGCGCGGGTCAAGAGAACGGGCAGACAGCACCTGGGACGGTTTTGGCAGTGACGCCGATGGATCTATTCCTTGGGTCGGTTCTTTTGAGCAAGAAATAGCGTGCGGCTTGGGTAATTGACCTCTTCATAGAGGGTTTCATGCATAGGCATGGAAGTACCGGGAGTCGGTGACATTGGGACGCGAAACTTTTACTAACAGGCACCCTAACAATTGATACTTATCATCTGTGGTAATATTGATAAACCAGTACGACCCCTTAATGCTCGCCTCACTGTCTGTGAAACCGCTCCTAAGGTTTAGTGCCGACGAGTCCCGAGTCGTGCACACTTTCTCGATAGACTCATCACAACTATGAGACAGCTTGCTGTCCCCATCACTGCACTGGCCGGGGGCCCTCGAGCCTCGGGCATATTGCGCGCAGACAAAGCGAACGTAGTTGCTAAGAGGGGTACAGGCATGAACCTCCAGACGACGGTGAGAGCATTGGTACCCCCTCGCGACGCCCCGGGGTACGGAATAGGAGAAAACCACAGTGTCGATTCTTGAACACTGCAACTTAAATGTTAACGGCTCGGGGGTATCAGGTAGACACCCTGAATACGGGTGAAGCCGGCTTGAGTTGCTGATCTTTCAGTTATCTACCGGGATGTATCCCGTGTGGGCGTCGTCCTAATCTCGCGTAGGGTCAGATAAGGTCACGTTCAGATTAGCAGAGATGGAATTGATAGAGGTACAACATTATCATCCGACCTTGAAGCCCGCCAAAGAGTCGTACTGTCAATGCAAATTTTTGCCAACTATCACTGGCCACGACATGGGTTGAGGATACAACGGACAATGCGAATTAACCAAATCATGCTCTCACCACAAACGCGGTCCCGATTTGGACTAGTATTAGGGGCTGTTGGGTGATACTCCTTCATTCCATACTTTTTGTTCCCTGGTTCAGAGGAGCCCGATTTGACTATTACGCCGCTCGGATCTGAACTCGAGTAGGTGGGGGACCCCAGGTTCCCCACACACAGTCCCGTCGATGGTAAATCTCGCTCAGCCGGCGCCCGTGTATTCCGAATTCCCATCCAATCCCCCATTCTCCACCTCAACGTATCTGGGCGAACTCGCCGCTAGGCGACTATCGTCAGTCAGAAGGTTATTCGTTGTAGACCGCCGCAGCGGCGTGGCTTCCTCGAAATTAAAGCACTCCCCTCTTCAGACGGTTACTCGCGAACGGAGCAGTCAGCTCGAGACCTTTTGGTGGCTGATAATGTGGGATCAATCGTGGAAAGCGAGCGGCATTCTTGCGCCGGGCCGCTCTGACTCCGTAAGTTTGGCAGATCGCTAACGGCATGCTATCTGTCTGGACCGCCAGTTGCGTCTATTACGCCGAATCAGTGGTCTCGATACTTTACTCGGAAGCGTAGATGCCCCGCTTATAGCGAGTTCGCCTACGTGATAACTCAGCGCCCCCGGGGCTGACACGTTGGACCTCAGGTCGTACCCCGCGCCGGAGTCTGGTCAGGGTTCAAGCAACTCCGAGCGTCGTTTACCGCACACGCACGCCCATGGTCCCCGGATTGCACAGTAGGCGCTCAGTTCGTACCGTAGCTATGAGTGGCATTTTCGCAACTCAGGATACTGAGAGAGTAGCTTGCAGAACTTGACGTCCCTGAATCAAACTTTGCTTATCTAATTGAGTCTTGATTGACCATAGTCAACTATGCACCGCACGCATAGAACACAGAAAGGCGATTCAATCAGCCGCTTGTGATCAGGCACTTTGGGCTGCTACTGTTATCTTTAATCCATTCTCAAAAGTCAAAAAGCTCACGCGGCTTTTAGTGCTCTTCCCTCACAGATTTGTATAAACTTTATCTGATTCCCAGGGTGTGCTCCATGACGGAATTTGTCCATAGCGATCACGAGACGCCTGGCCTTAATACGAAATATCATCCGACCCTGTCCAC
seq00026   GAAAAATTTCTCCAAGTCTTGTCAAGGGCTCCAGGGCCGACTAAGTTTAGGGCGCGTCTCTTAGCTACGCGAGCACATATGAACCCTGTCGCCACGAAGCTGGTATTCAATGTAGATGAGAGTCTCCCCAAAGGGCTTAATGTATAGCTGCTACGGGTGGCGGTCAGATTTGATGGTTCCAGTCACAATGTGTCAAGGAACTACATACGTTTGCCACCTTCCTCATGAACGGACCGGATAAGCCTGAAGTGATCCTAGGGAAGGGACCCTGTTGCCAACGCTATTGTCCGTGTATGCAATCAAGCCGGGTAATCGACTCGGCGCGGGTCAAGAGAACGGGCAGACAGCACCTGGGACGGTTTTGGCAGTGACGCCGATGGATCTATTCCTTGGGTCGGTTCTTTTGAGCAAGAAATAGCGTGCGGCTTGGGTAATTGACCTCTTCATAGAGGGTTTCATGCATAGGCATGGAAGTACCGGGAGTCGGTGACATTGGGACGCGAAACTTTTACTAACAGGCACCCTAACAATTGATACTTATCATCTGTGGTAATATTGATAAACCAGTACGACCCCTTAATGCTCGCCTCACTGTCTGTGAAACCGCTCCTAAGGTTTAGTGCCGACGAGTCCCGAGTCGTGCACACTTTCTCGATAGACTCATCACAACTATGAGACAGCTTGCTGTCCCCATCACTGCACTGGCCGGGGGCCCTCGAGCCTCGGGCATATTGCGCGCAGACAAAGCGAACGTAGTTGCTAAGAGGGGTACAGGCATGAACCTCCAGACGACGGTGAGAGCATTGGTACCCCCTCGCGACGCCCCGGGGTACGGAATAGGAGAAAACCACAGTGTCGATTCTTGAACACTGCAACTTAAATGTTAACGGCTCGGGGGTATCAGGTAGACACCCTGAATACGGGTGAAGCCGGCTTGAGTTGCTGATCTTTCAGTTATCTACCGGGATGTATCCCGTGTGGGCGTCGTCCTAATCTCGCGTAGGGTCAGATAAGGTCACGTTCAGATTAGCAGAGATGGAATTGATAGAGGTACAACATTATCATCCGACCTTGTAGCCCGCCAAAGAGTCGTACTGTCAATGCAAATTTTTGCCAACTATCACTGGCCACGACATGGGTTGAGGATACAACGGACAATGCGAATTAACCAAATCATGCTCTCACCACAAACGCGGTCCCGATTTGGACTAGTATTAGGGGCTGTTGGGTGATACTCCTTCATTCCATACTTTTTGTTCCCTGGTTCAGAGGAGCCCGATTTGACTATTACGCCGCTCGGATCTGAACTCGAGTAGGTGGGGGACCCCAGGTTCCCCACACACAGTCCCGTCGATGGTAAATCTCGCTCAGCCGGCGCCCGTGTATTCCGAATTCCCATCCAATCCCCCATTCTCCACCTCAACGTATCTGGGCGAACTCGCCGCTAGGCGACTATCGTCAGTCAGAAGGTTATTCGTTGTAGACCGCCGCAGCGGCGTGGCTTCCTCGAAATTAAAGCACTCCCCTCTTCAGACGGTTACTCGCGAACGGAGCAGTCAGCTCGAGACCTTTTGGTGGCTGATAATGTGGGATCAATCGTGGAAAGCGAGCGGCATTCTTGCGCCGGGCCGCTCTGACTCCGTAAGTTTGGCAGATCGCTAACGGCATGCTATCTGTCTGGACCGCCAGTTGCGTCTATTACGCCGAATCAGTGGTCTCGATACTTTACTCGGAAGCGTAGATGCCCCGCTTATAGCGAGTTCGCCTACGTGATAACTCAGCGCCCCCGGGGCTGACACGTTGGACCTCAGGTCGTACCCCGCGCCGGAGTCTGGTCAGGGTTCAAGCAACTCCGAGCGTCGTTTACAGCACACGCACGCCCATGGTCCCCGGATTGCACAGTAGGCGCTCAGTTCGTACCGTAGCTATGAGTGGCATTTTCGCAACTCAGGATACTGAGAGAGTAGCTTGCAGAACTTGACGTCCCTGAGTCAAACTTTGCTTATCTAATTGAGTCTTGATTGACCATAGTCAACTATGCACCGCACGCATAGAACACAGAAAGGCGATTCAATCAGCCGCTTGTGATCAGGCACTTTGGGCTGCTACTGTTATCTTTAATCCATTCTCAAAAGTCAAAAAGCTCACGCGGCTTTTAGTGCTCTTCCCTCACAGATTTGTATAAACTTTATCTGATTCCCAGGGTGTGCTCCATGACGGAATTTGTCCATAGCGATCACGAGACGCCTGGCCTTAATACGAAATATCATCCGACCCTGTCCAC
seq00027   GAAAAATTTCTCCAAGTCTTGTCAAGGGCTCCAGGGCCGACTAAGTTTAGGGCGCGTCTCTTAGCTACGCGAGCACATATGAACCCTGTCGCCACGAAGCTGGTATTCAATGTAGATGAGAGTCTCCCCAAAGGGCTTAATGTATAGCTGCTACGGGTGGCGGTCAGATTTGATGGTTCCAGTCACAATGTGTCAAGGAACTACATACGTTTGCCACCTTCCTCATGAACGGACCGGATAAGCCTGAAGTGATCCTAGGGAAGGGACCCTGTTGCCAACGCTATTGTCCGTGTATGCAATCAAGCCGGGTAATCGACTCGGCGCGGGTCAAGAGAACGGGCAGACAGCACCTGGGACGGTTTTGGCAGTGACGCCGATGGATCTATTCCTTGGGTCGGTTCTTTTGAGCAAGAAATAGCGTGCGGCTTGGGTAATTGACCTCTTCATAGAGGGTTTCATGCATAGGCATGGAAGTACCGGGAGTCGGTGACATTGGGACGCGAAACTTTTACTAACAGGCACCCTAACAATTGATACTTATCATCTGTGGTAATATTGATAAACCAGTACGACCCCTTAATGCTCGCCTCACTGTCTGTGAAACCGCTCCTAAGGTTTAGTGCCGACGAGTCCCGAGTCGTGCACACTTTCTCGATAGACTCATCACAACTATGAGACAGCTTGCTGTCCCCATCACTGCACTGGCCGGGGGCCCTCGAGCCTCGGGCATATTGCGCGCAGACAAAGCGAACGTAGTTGCTAAGAGGGGTACAGGCATGAACCTCCAGACGACGGTGAGAGCATTGGTACCCCCTCGCGACGCCCCGGGGTACGGAATAGGAGAAAACCACAGTGTCGATTCTTGAACACTGCAACTTAAATGTTAACGGCTCGGGGGTATCAGGTAGACACCCTGAATACGGGTGAAGCCGGCTTGAGTTGCTGATCTTTCAGTTATCTACCGGGATGTATCCCGTGTGGGCGTCGTCCTAATCTCGCGTAGGGTCAGATAAGGTCACGTTCAGATTAGCAGAGATGGAATTGATAGAGGTACAACATTATCATCCGACCTTGAAGCCCGCCAAAGAGTCGTACTGTCAATGCAAATTTTTGCCAACTATCACTGGCCACGACATGGGTTGAGGATACAACGGACAATGCGAATTAACCAAATCATGCTCTCACCACAAACGCGGTCCCGATTTGGACTAGTATTAGGGGCTGTTGGGTGATACTCCTTCATTCCATACTTTTTGTTCCCTGGTTCAGAGGAGCCCGATTTGACTATTACGCCGCTCGGATCTGAACTCGAGTAGGTGGGGGACCCCAGGTTCCCCACACACAGTCCCGTCGATGGTAAATCTCGCTCAGCCGGCGCCCGTGTATTCCGAATTCCCATCCAATCCCCCATTCTCCACCTCAACGTATCTGGGCGAACTCGCCGCTAGGCGACTATCGTCAGTCAGAAGGTTATTCGTTGTAGACCGCCGCAGCGGCGTGGCTTCCTCGAAATTAAAGCACTCCCCTCTTCAGACGGTTACTCGCGAACGGAGCAGTCAGCTCGAGACCTTTTGGTGGCTGATAATGTGGGATCAATCGTGGAAAGCGAGCGGCATTCTTGCGCCGGGCCGCTCTGACTCCGTAAGTTTGGCAGATCGCTAACGGCATGCTATCTGTCTGGACCGCCAGTTGCGTCTATTACGCCGAATCAGTGGTCTCGATACTTTACTCGGAAGCGTAGATGCCCCGCTTATAGCGAGTTCGCCTACGTGATAACTCAGCGCCCCCGGGGCTGACACGTTGGACCTCAGGTCGTACCCCGCGCCGGAGTCTGGTCAGGGTTCAAGCAACTCCGAGCGTCGTTTACCGCACACGCACGCCCATGGTCCCCGGATTGCACAGTAGGCGCTCAGTTCGTACCGTAGCTATGAGTGGCATTTTCGCAACTCAGGATACTGAGAGAGTAGCTTGCAGAACTTGACGTCCCTGAATCAAACTTTGCTTATCTAATTGAGTCTTGATTGACCATAGTCAACTATGCACCGCACGCATAGAACACAGAAAGGCGATTCAATCAGCCGCTTGTGATCAGGCACTTTGGGCTGCTACTGTTATCTTTAATCCATTCTCAAAAGTCAAAAAGCTCACGCGGCTTTTAGTGCTCTTCCCTCACAGATTTGTATAAACTTTATCTGATTCCCAGGGTGTGCTCCATGACGGAATTTGTCCATAGCGATCACGAGACGCCTGGCCTTAATACGAAATATCATCCGACCCTGTCCAC
seq00028   GAAAAATTTCTCCAAGTCTTGTCAAGGGCTCCAGGGCCGACTAAGTTTAGGGCGCGTCTCTTAGCTACGCGAGCACATATGAACCCTGTCGCCACGAAGCTGGTATTCAATGTAGATGAGAGTCTCCCCAAAGGGCTTAATGTATAGCTGCTACGGGTGGCGGTCAGATTTGATGGTTCCAGTCACAATGTGTCAAGGAACTACATACGTTTGCCACCTTCCTCATGAACGGACCGGATAAGCCTGAAGTGATCCTAGGGAAGGGACCCTGTTGCCAACGCTATTGTCCGTGTATGCAATCAAGCCGGGTAATCGACTCGGCGCGGGTCAAGAGAACGGGCAGACAGCACCTGGGACGGTTTTGGCAGTGACGCCGATGGATCTATTCCTTGGGTCGGTTCTTTTGAGCAAGAAATAGCGTGCGGCTTGGGTAATTGACCTCTTCATAGAGGGTTTCATGCATAGGCATGGAAGTACCGGGAGTCGGTGACATTGGGACGCGAAACTTTTACTAACAGGCACCCTAACAATTGATACTTATCATCTGTGGTAATATTGATAAACCAGTACGACCCCTTAAGGCTCGCCTCACTGTCTGTGAAACCGCTCCTAAGGTTTAGTGCCGACGAGTCCCGAGTCGTGCACACTTTCTCGATAGACTCATCACAACTATGAGACAGCTTGCTGTCCCCATCACTGCACTGGCCGGGGGCCCTCGAGCCTCGGGCATATTGCGCGCAGACAAAGCGAACGTAGTTGCTAAGAGGGGTACAGGCATGAACCTCCAGACGACGGTGAGAGCATTGGTACCCCCTCGCGACGCCCCGGGGTACGGAATAGGAGAAAACCACAGTGTCGATTCTTGAACACTGCAACTTAAATGTTAACGGCTCGGGGGTATCAGGTAGACACCCTGAATACGGGTGAAGCCGGCTTGAGTTGCTGATCTTTCAGTTATCTACCGGGATGTATCCCGTGTGGGCGTCGTCCTAATCTCGCGTAGGGTCAGATAAGGTCACGTTCAGATTAGCAGAGATGGAATTGATAGAGGTACAACATTATCATCCGACCTTGTAGCCCGCCAAAGAGTCGTACTGTCAATGCAAATTTTTGCCAACTATCACTGGCCACGACATGGGTTGAGGATACAACGGACAATGCGAATTAACCAAATCATGCTCTCACCACAAACGCGGTCCCGATTTGGACTAGTATTAGGGGCTGTTGGGTGATACTCCTTCATTCCATACTTTTTGTTCCCTGGTTCAGAGGAGCCCGATTTGACTATTACGCCGCTCGGATCTGAACTCGAGTAGGTGGGGGACCCCAGGTTCCCCACACACAGTCCCGTCGATGGTAAATCTCGCTCAGCCGGCGCCCGTGTATTCCGAATTCCCATCCAATCCCCCATTCTCCACCTCAACGTATCTGGGCGAACTCGCCGCTAGGCGACTATCGTCAGTCAGAAGGTTATTCGTTGTAGACCGCCGCAGCGGCGTGGCTTCCTCGAAATTAAAGCACTCCCCTCTTCAGACGGTTACTCGCGAACGGAGCAGTCAGCTCGAGACCTTTTGGTGGCTGATAATGTGGGATCAATCGTGGAAAGCGAGCGGCATTCTTGCGCCGGGCCGCTCTGACTCCGTAAGTTTGGCAGATCGCTAACGGCATGCTATCTGTCTGGACCGCCAGTTGCGTCTATTACGCCGAATCAGTGGTCTCGATACTTTACTCGGAAGCGTAGATGCCCCGCTTATAGCGAGTTCGCCTACGTGATAACTCAGCGCCCCCGGGGCTGACACGTTGGACCTCAGGTCGTACCCCGCGCCGGAGTCTGGTCAGGGTTCAAGCAACTCCGAGCGTCGTTTACCGCACACGCACGCCCATGGTCCCCGGATTGCACAGTAGGCGCTCAGTTCGTACCGTAGCTATGAGTGGCATTTTCGCAACTCAGGATACTGAGAGAGTAGCTTGCAGAACTTGACGTCCCTGAATCAAACTTTGCTTATCTAATTGAGTCTTGATTGACCATAGTCAACTATGCACCGCACGCATAGAACACAGAAAGGCGATTCAATCAGCCGCTTGTGATCAGGCACTTTGGGCTGCTACTGTTATCTTTAATCCATTCTCAAAAGTCAAAAAGCTCACGCGGCTTTTAGTGCTCTTCCCTCACAGATTTGTATAAACTTTATCTGATTCCCAGGGTGTGCTCCATGACGGAATTTGTCCATAGCGATCACGAGACGCCTGGCCTTAATACGAAATATCATCCGACCCTGTCCAC
seq00029   GAAAAATTTCTCCAAGTCTTGTCAAGGGCTCCAGGGCCGACTAAGTTTAGGGCGCGTCTCTTAGCTACGCGAGCACATATGAACCCTGTCGCCACGAAGCTGGTATTCAATGTAGATGAGAGTCTCCCCAAAGGGCTTAATGTATAGCTGCTACGGGTGGCGGTCAGATTTGATGGTTCCAGTCACAATGTGTCAAGGAACTACATACGTTTGCCACCTTCCTCATGAACGGACCGGATAAGCCTGAAGTGATCCTAGGGAAGGGACCCTGTTGCCAACGCTATTGTCCGTGTATGCAATCAAGCCGGGTAATCGACTCGGCGCGGGTCAAGAGAACGGGCAGACAGCACCTGGGACGGTTTTGGCAGTGACGCCGATGGATCTATTCCTTGGGTCGGTTCTTTTGAGCAAGAAATAGCGTGCGGCTTGGGTAATTGACCTCTTCATAGAGGGTTTCATGCATAGGCATGGAAGTACCGGGAGTCGGTGACATTGGGACGCGAAACTTTTACTAACAGGCACCCTAACAATTGATACTTATCATCTGTGGTAATATTGATAAACCAGTACGACCCCTTAATGCTCGCCTCACTGTCTGTGAAACCGCTCCTAAGGTTTAGTGCCGACGAGTCCCGAGTCGTGCACACTTTCTCGATAGACTCATCACAACTATGAGACAGCTTGCTGTCCCCATCACTGCACTGGCCGGGGGCCCTCGAGCCTCGGGCATATTGCGCGCAGACAAAGCGAACGTAGTTGCTAAGAGGGGTACAGGCATGAACCTCCAGACGACGGTGAGAGCATTGGTACCCCCTCGCGACGCCCCGGGGTACGGAATAGGAGAAAACCACAGTGTCGATTCTTGAACACTGCAACTTAAATGTTAACGGCTCGGGGGTATCAGGTAGACACCCTGAATACGGGTGAAGCCGGCTTGAGTTGCTGATCTTTCAGTTATCTACCGGGATGTATCCCGTGTGGGCGTCGTCCTAATCTCGCGTAGGGTCAGATAAGGTCACGTTCAGATTAGCAGAGATGGAATTGATAGAGGTACAACATTATCATCCGACCTTGAAGCCCGCCAAAGAGTCGTACTGTCAATGCAAATTTTTGCCAACTATCACTGGCCACGACATGGGTTGAGGATACAACGGACAATGCGAATTAACCAAATCATGCTCTCACCACAAACGCGGTCCCGATTTGGACTAGTATTAGGGGCTGTTGGGTGATACTCCTTCATTCCATACTTTTTGTTCCCTGGTTCAGAGGAGCCCGATTTGACTATTACGCCGCTCGGATCTGAACTCGAGTAGGTGGGGGACCCCAGGTTCCCCACACACAGTCCCGTCGATGGTAAATCTCGCTCAGCCGGCGCCCGTGTATTCCGAATTCCCATCCAATCCCCCATTCTCCACCTCAACGTATCTGGGCGAACTCGCCGCTAGGCGACTATCGTCAGTCAGAAGGTTATTCGTTGTAGACCGCCGCAGCGGCGTGGCTTCCTCGAAATTAAAGCACTCCCCTCTTCAGACGGTTACTCGCGAACGGAGCAGTCAGCTCGAGACCTTTTGGTGGCTGATAATGTGGGATCAATCGTGGAAAGCGAGCGGCATTCTTGCGCCGGGCCGCTCTGACTCCGTAAGTTTGGCAGATCGCTAACGGCATGCTATCTGTCTGGACCGCCAGTTGCGTCTATTACGCCGAATCAGTGGTCTCGATACTTTACTCGGAAGCGTAGATGCCCCGCTTATAGCGAGTTCGCCTACGTGATAACTCAGCGCCCCCGGGGCTGACACGTTGGACCTCAGGTCGTACCCCGCGCCGGAGTCTGGTCAGGGTTCAAGCAACTCCGAGCGTCGTTTACCGCACACGCACGCCCATGGTCCCCGGATTGCACAGTAGGCGCTCAGTTCGTACCGTAGCTATGAGTGGCATTTTCGCAACTCAGGATACTGAGAGAGTAGCTTGCAGAACTTGACGTCCCTGAATCAAACTTTGCTTATCTAATTGAGTCTTGATTGACCATAGTCAACTATGCACCGCACGCATAGAACACAGAAAGGCGATTCAATCAGCCGCTTGTGATCAGGCACTTTGGGCTGCTACTGTTATCTTTAATCCATTCTCAAAAGTCAAAAAGCTCACGCGGCTTTTAGTGCTCTTCCCTCACAGATTTGTATAAACTTTATCTGATTCCCAGGGTGTGCTCCATGACGGAATTTGTCCATAGCGATCACGAGACGCCTGGCCTTAATACGAAATATCATCCGACCCTGTCCAC
seq00030   GAAAAATTTCTCCAAGTCTTGTCAAGGGCTCCAGGGCCGACTAAGTTTAGGGCGCGTCTCTTAGCTACGCGAGCACATATGAACCCTGTCGCCACGAAGCTGGTATTCAATGTAGATGAGAGTCTCCCCAAAGGGCTTAATGTATAGCTGCTACGGGTGGCGGTCAGATTTGATGGTTCCAGTCACAATGTGTCAAGGAACTACATACGTTTGCCACCTTCCTCATGAACGGACCGGATAAGCCTGAAGTGATCCTAGGGAAGGGACCCTGTTGCCAACGCTATTGTCCGTGTATGCAATCAAGCCGGGTAATCGACTCGGCGCGGGTCAAGAGAACGGGCAGACAGCACCTGGGACGGTTTTGGCAGTGACGCCGATGGATCTATTCCTTGGGTCGGTTCTTTTGAGCAAGAAATAGCGTGCGGCTTGGGTAATTGACCTCTTCATAGAGGGTTTCATGCATAGGCATGGAAGTACCGGGAGTCGGTGACATTGGGACGCGAAACTTTTACTAACAGGCACCCTAACAATTGATACTTATCATCTGTGGTAATATTGATAAACCAGTACGACCCCTTAATGCTCGCCTCACTGTCTGTGAAACCGCTCCTAAGGTTTAGTGCCGACGAGTCCCGAGTCGTGCACACTTTCTCGATAGACTCATCACAACTATGAGACAGCTTGCTGTCCCCATCACTGCACTGGCCGGGGGCCCTCGAGCCTCGGGCATATTGCGCGCAGACAAAGCGAACGTAGTTGCTAAGAGGGGTACAGGCATGAACCTCCAGACGACGGTGAGAGCATTGGTACCCCCTCGCGACGCCCCGGGGTACGGAATAGGAGAAAACCACAGTGTCGATTCTTGAACACTGCAACTTAAATGTTAACGGCTCGGGGGTATCAGGTAGACACCCTGAATACGGGTGAAGCCGGCTTGAGTTGCTGATCTTTCAGTTATCTACCGGGATGTATCCCGTGTGGGCGTCGTCCTAATCTCGCGTAGGGTCAGATAAGGTCACGTTCAGATTAGCAGAGATGGAATTGATAGAGGTACAACATTATCATCCGACCTTGAAGCCCGCCAAAGAGTCGTACTGTCAATGCAAATTTTTGCCAACTATCACTGCCCACGACATGGGTTGAGGATACAACGGACAATGCGAATTAACCAAATCATGCTCTCACCACAAACGCGGTCCCGATTTGGACTAGTATTAGGGGCTGTTGGGTGATACTCCTTCATTCCATACTTTTTGTTCCCTGGTTCAGAGGAGCCCGATTTGACTATTACGCCGCTCGGATCTGAACTCGAGTAGGTGGGGGACCCCAGGTTCCCCACACACAGTCCCGTCGATGGTAAATCTCGCTCAGCCGGCGCCCGTGTATTCCGAATTCCCATCCAATCCCCCATTCTCCACCTCAACGTATCTGGGCGAACTCGCCGCTAGGCGACTATCGTCAGTCAGAAGGTTATTCGTTGTAGACCGCCGCAGCGGCGTGGCTTCCTCGAAATTAAAGCACTCCCCTCTTCAGACGGTTACTCGCGAACGGAGCAGTCAGCTCGAGACCTTTTGGTGGCTGATAATGTGGGATCAATCGTGGAAAGCGAGCGGCATTCTTGCGCCGGGCCGCTCTGACTCCGTAAGTTTGGCAGATCGCTAACGGCATGCTATCTGTCTGGACCGCCAGTTGCGTCTATTACGCCGAATCAGTGGTCTCGATACTTTACTCGGAAGCGTAGATGCCCCGCTTATAGCGAGTTCGCCTACGTGATAACTCAGCGCCCCCGGGGCTGACACGTTGGACCTCAGGTCGTACCCCGCGCCGGAGTCTGGTCAGGGTTCAAGCAACTCCGAGCGTCGTTTACCGCACACGCACGCCCATGGTCCCCGGATTGCACAGTAGGCGCTCAGTTCGTACCGTAGCTATGAGTGGCATTTTCGCAACTCAGGATACTGAGAGAGTAGCTTGCAGAACTTGACGTCCCTGAATCAAACTTTGCTTATCTAATTGAGTCTTGATTGACCATAGTCAACTATGCACCGCACGCATAGAACACAGAAAGGCGATTCAATCAGCCGCTTGTGATCAGGCACTTTGGGCTGCTACTGTTATCTTTAATCCATTCTCAAAAGTCTAAAAGCTCACGCGGCTTTTAGTGCTCTTCCCTCACAGATTTGTATAAACTTTATCTGATTCCCAGGGTGTGCTCCATGACGGAATTTGTCCATAGCGATCACGAGACGCCTGGCCTTAATACGAAATATCATCCGACCCTGTCCAC
seq00031   GAAAAATTTCTCCAAGTCTTGTCAAGGGCTCCAGGGCCGACTAAGTTTAGGGCGCGTCTCTTAGCTACGCGAGCACATATGAACCCTGTCGCCACGAAGCTGGTATTCAATGTAGATGAGAGTCTCCCCAAAGGGCTTAATGTATAGCTGCTACGGGTGGCGGTCAGATTTGATGGTTCCAGTCACAATGTGTCAAGGAACTACATACGTTTGCCACCTTCCTCATGAACGGACCGGATAAGCCTGAAGTGATCCTAGGGAAGGGACCCTGTTGCCAACGCTATTGTCCGTGTATGCAATCAAGCCGGGTAATCGACTCGGCGCGGGTCAAGAGAACGGGCAGACAGCACCTGGGACGGTTTTGGCAGTGACGCCGATGGATCTATTCCTTGGGTCGGTTCTTTTGAGCAAGAAATAGCGTGCGGCTTGGGTAATTGACCTCTTCATAGAGGGTTTCATGCATAGGCATGGAAGTACCGGGAGTCGGTGACATTGGGACGCGAAACTTTTACTAACAGGCACCCTAACAATTGATACTTATCATCTGTGGTAATATTGATAAACCAGTACGACCCCTTAAGGCTCGCCTCACTGTCTGTGAAACCGCTCCTAAGGTTTAGTGCCGACGAGTCCCGAGTCGTGCACACTTTCTCGATAGACTCATCACAACTATGAGACAGCTTGCTGTCCCCATCACTGCACTGGCCGGGGGCCCTCGAGCCTCGGGCATATTGCGCGCAGACAAAGCGAACGTAGTTGCTAAGAGGGGTACAGGCATGAACCTCCAGACGACGGTGAGAGCATTGGTACCCCCTCGCGACGCCCCGGGGTACGGAATAGGAGAAAACCACAGTGTCGATTCTTGAACACTGCAACTTAAATGTTAACGGCTCGGGGGTATCAGGTAGACACCCTGAATACGGGTGAAGCCGGCTTGAGTTGCTGATCTTTCAGTTATCTACCGGGATGTATCCCGTGTGGGCGTCGTCCTAATCTCGCGTAGGGTCAGATAAGGTCACGTTCAGATTAGCAGAGATGGAATTGATAGAGGTACAACATTATCATCCGACCTTGTAGCCCGCCAAAGAGTCGTACTGTCAATGCAAATTTTTGCCAACTATCACTGGCCACGACATGGGTTGAGGATACAACGGACAATGCGAATTAACCAAATCATGCTCTCACCACAAACGCGGTCCCGATTTGGACTAGTATTAGGGGCTGTTGGGTGATACTCCTTCATTCCATACTTTTTGTTCCCTGGTTCAGAGGAGCCCGATTTGACTATTACGCCGCTCGGATCTGAACTCGAGTAGGTGGGGGACCCCAGGTTCCCCACACACAGTCCCGTCGATGGTAAATCTCGCTCAGCCGGCGCCCGTGTATTCCGAATTCCCATCCAATCCCCCATTCTCCACCTCAACGTATCTGGGCGAACTCGCCGCTAGGCGACTATCGTCAGTCAGAAGGTTATTCGTTGTAGACCGCCGCAGCGGCGTGGCTTCCTCGAAATTAAAGCACTCCCCTCTTCAGACGGTTACTCGCGAACGGAGCAGTCAGCTCGAGACCTTTTGGTGGCTGATAATGTGGGATCAATCGTGGAAAGCGAGCGGCATTCTTGCGCCGGGCCGCTCTGACTCCGTAAGTTTGGCAGATCGCTAACGGCATGCTATCTGTCTGGACCGCCAGTTGCGTCTATTACGCCGAATCAGTGGTCTCGATACTTTACTCGGAAGCGTAGATGCCCCGCTTATAGCGAGTTCGCCTACGTGATAACTCAGCGCCCCCGGGGCTGACACGTTGGACCTCAGGTCGTACCCCGCGCCGGAGTCTGGTCAGGGTTCAAGCAACTCCGAGCGTCGTTTACCGCACACGCACGCCCATGGTCCCCGGATTGCACAGTAGGCGCTCAGTTCGTACCGTAGCTATGAGTGGCATTTTCGCAACTCAGGATACTGAGAGAGTAGCTTGCAGAACTTGACGTCCCTGAATCAAACTTTGCTTATCTAATTGAGTCTTGATTGACCATAGTCAACTATGCACCGCACGCATAGAACACAGAAAGGCGATTCAATCAGCCGCTTGTGATCAGGCACTTTGGGCTGCTACTGTTATCTTTAATCCATTCTCAAAAGTCAAAAAGCTCACGCGGCTTTTAGTGCTCTTCCCTCACAGATTTGTATAAACTTTATCTGATTCCCAGGGTGTGCTCCATGACGGAATTTGTCCATAGCGATCACGAGACGCCTGGCCTTAATACGAAATATCATCCGACCCTGTCCAC
seq00032   GAAAAATTTCTCCAAGTCTTGTCAAGGGCTCCAGGGCCGACTAAGTTTAGGGCGCGTCTCTTAGCTACGCGAGCACATATGAACCCTGTCGCCACGAAGCTGGTATTCAATGTAGATGAGAGTCTCCCCAAAGGGCTTAATGTATAGCTGCTACGGGTGGCGGTCAGATTTGATGGTTCCAGTCACAATGTGTCAAGGAACTACATACGTTTGCCACCTTCCTCATGAACGGACCGGATAAGCCTGAAGTGATCCTAGGGAAGGGACCCTGTTGCCAACGCTATTGTCCGTGTATGCAATCAAGCCGGGTAATCGACTCGGCGCGGGTCAAGAGAACGGGCAGACAGCACCTGGGACGGTTTTGGCAGTGACGCCGATGGATCTATTCCTTGGGTCGGTTCTTTTGAGCAAGAAATAGCGTGCGGCTTGGGTAATTGACCTCTTCATAGAGGGTTTCATGCATAGGCATGGAAGTACCGGGAGTCGGTGACATTGGGACGCGAAACTTTTACTAACAGGCACCCTAACAATTGATACTTATCATCTGTGGTAATATTGATAAACCAGTACGACCCCTTAATGCTCGCCTCACTGTCTGTGAAACCGCTCCTAAGGTTTAGTGCCGACGAGTCCCGAGTCGTGCACACTTTCTCGATAGACTCATCACAACTATGAGACAGCTTGCTGTCCCCATCACTGCACTGGCCGGGGGCCCTCGAGCCTCGGGCATATTGCGCGCAGACAAAGCGAACGTAGTTGCTAAGAGGGGTACAGGCATGAACCTCCAGACGACGGTGAGAGCATTGGTACCCCCTCGCGACGCCCCGGGGTACGGAATAGGAGAAAACCACAGTGTCGATTCTTGAACACTGCAACTTAAATGTTAACGGCTCGGGGGTATCAGGTAGACACCCTGAATACGGGTGAAGCCGGCTTGAGTTGCTGATCTTTCAGTTATCTACCGGGATGTATCCCGTGTGGGCGTCGTCCTAATCTCGCGTAGGGTCAGATAAGGTCACGTTCAGATTAGCAGAGATGGAATTGATAGAGGTACAACATTATCATCCGACCTTGTAGCCCGCCAAAGAGTCGTACTGTCAATGCAAATTTTTGCCAACTATCACTGGCCACGACATGGGTTGAGGATACAACGGACAATGCGAATTAACCAAATCATGCTCTCACCACAAACGCGGTCCCGATTTGGACTAGTATTAGGGGCTGTTGGGTGATACTCCTTCATTCCATACTTTTTGTTCCCTGGTTCAGAGGAGCCCGATTTGACTATTACGCCGCTCGGATCTGAACTCGAGTAGGTGGGGGACCCCAGGTTCCCCACACACAGTCCCGTCGATGGTAAATCTCGCTCAGCCGGCGCCCGTGTATTCCGAATTCCCATCCAATCCCCCATTCTCCACCTCAACGTATCTGGGCGAACTCGCCGCTAGGCGACTATCGTCAGTCAGAAGGTTATTCGTTGTAGACCGCCGCAGCGGCGTGGCTTCCTCGAAATTAAAGCACTCCCCTCTTCAGACGGTTACTCGCGAACGGAGCAGTCAGCTCGAGACCTTTTGGTGGCTGATAATGTGGGATCAATCGTGGAAAGCGAGCGGCATTCTTGCGCCGGGCCGCTCTGACTCCGTAAGTTTGGCAGATCGCTAACGGCATGCTATCTGTCTGGACCGCCAGTTGCGTCTATTACGCCGAATCAGTGGTCTCGATACTTTACTCGGAAGCGTAGATGCCCCGCTTATAGCGAGTTCGCCTACGTGATAACTCAGCGCCCCCGGGGCTGACACGTTGGACCTCAGGTCGTACCCCGCGCCGGAGTCTGGTCAGGGTTCAAGCAACTCCGAGCGTCGTTTACCGCACACGCACGCCCATGGTCCCCGGATTGCACAGTAGGCGCTCAGTTCGTACCGTAGCTATGAGTGGCATTTTCGCAACTCAGGATACTGAGAGAGTAGCTTGCAGAACTTGACGTCCCTGAGTCAAACTTTGCTTATCTAATTGAGTCTTGATTGACCATAGTCAACTATGCACCGCACGCATAGAACACAGAAAGGCGATTCAATCAGCCGCTTGTGATCAGGCACTTTGGGCTGCTACTGTTATCTTTAATCCATTCTCAAAAGTCAAAAAGCTCACGCGGCTTTTAGTGCTCTTCCCTCACAGATTTGTATAAACTTTATCTGATTCCCAGGGTGTGCTCCATGACGGAATTTGTCCATAGCGATCACGAGACGCCTGGCCTTAATACGAAATATCATCCGACCCTGTCCAC
seq00033   GAAAAATTTCTCCAAGTCTTGTCAAGGGCTCCAGGGCCGACTAAGTTTAGGGCGCGTCTCTTAGCTACGCGAGCACATATGAACCCTGTCGCCACGAAGCTGGTATTCAATGTAGATGAGAGTCTCCCCAAAGGGCTTAATGTATAGCTGCTACGGGTGGCGGTCAGATTTGATGGTTCCAGTCACAATGTGTCAAGGAACTACATACGTTTGCCACCTTCCTCATGAACGGACCGGATAAGCCTGAAGTGATCCTAGGGAAGGGACCCTGTTGCCAACGCTATTGTCCGTGTATGCAATCAAGCCGGGTAATCGACTCGGCGCGGGTCAAGAGAACGGGCAGACAGCACCTGGGACGGTTTTGGCAGTGACGCCGATGGATCTATTCCTTGGGTCGGTTCTTTTGAGCAAGAAATAGCGTGCGGCTTGGGTAATTGACCTCTTCATAGAGGGTTTCATGCATAGGCATGGAAGTACCGGGAGTCGGTGACATTGGGACGCGAAACTTTTACTAACAGGCACCCTAACAATTGATACTTATCATCTGTGGTAATATTGATAAACCAGTACGACCCCTTAATGCTCGCCTCACTGTCTGTGAAACCGCTCCTAAGGTTTAGTGCCGACGAGTCCCGAGTCGTGCACACTTTCTCGATAGACTCATCACAACTATGAGACAGCTTGCTGTCCCCATCACTGCACTGGCCGGGGGCCCTCGAGCCTCGGGCATATTGCGCGCAGACAAAGCGAACGTAGTTGCTAAGAGGGGTACAGGCATGAACCTCCAGACGACGGTGAGAGCATTGGTACCCCCTCGCGACGCCCCGGGGTACGGAATAGGAGAAAACCACAGTGTCGATTCTTGAACACTGCAACTTAAATGTTAACGGCTCGGGGGTATCAGGTAGACACCCTGAATACGGGTGAAGCCGGCTTGAGTTGCTGATCTTTCAGTTATCTACCGGGATGTATCCCGTGTGGGCGTCGTCCTAATCTCGCGTAGGGTCAGATAAGGTCACGTTCAGATTAGCAGAGATGGAATTGATAGAGGTACAACATTATCATCCGACCTTGTAGCCCGCCAAAGAGTCGTACTGTCAATGCAAATTTTTGCCAACTATCACTGGCCACGACATGGGTTGAGGATACAACGGACAATGCGAATTAACCAAATCATGCTCTCACCACAAACGCGGTCCCGATTTGGACTAGTATTAGGGGCTGTTGGGTGATACTCCTTCATTCCATACTTTTTGTTCCCTGGTTCAGAGGAGCCCGATTTGACTATTACGCCGCTCGGATCTGAACTCGAGTAGGTGGGGGACCCCAGGTTCCCCACACACAGTCCCGTCGATGGTAAATCTCGCTCAGCCGGCGCCCGTGTATTCCGAATTCCCATCCAATCCCCCATTCTCCACCTCAACGTATCTGGGCGAACTCGCCGCTAGGCGACTATCGTCAGTCAGAAGGTTATTCGTTGTAGACCGCCGCAGCGGCGTGGCTTCCTCGAAATTAAAGCACTCCCCTCTTCAGACGGTTACTCGCGAACGGAGCAGTCAGCTCGAGACCTTTTGGTGGCTGATAATGTGGGATCAATCGTGGAAAGCGAGCGGCATTCTTGCGCCGGGCCGCTCTGACTCCGTAAGTTTGGCAGATCGCTAACGGCATGCTATCTGTCTGGACCGCCAGTTGCGTCTATTACGCCGAATCAGTGGTCTCGATACTTTACTCGGAAGCGTAGATGCCCCGCTTATAGCGAGTTCGCCTACGTGATAACTCAGCGCCCCCGGGGCTGACACGTTGGACCTCAGGTCGTACCCCGCGCCGGAGTCTGGTCAGGGTTCAAGCAACTCCGAGCGTCGTTTACCGCACACGCACGCCCATGGTCCCCGGATTGCACAGTAGGCGCTCAGTTCGTACCGTAGCTATGAGTGGCATTTTCGCAACTCAGGATACTGAGAGAGTAGCTTGCAGAACTTGACGTCCCTGAGTCAAACTTTGCTTATCTAATTGAGTCTTGATTGACCATAGTCAACTATGCACCGCACGCATAGAACACAGAAAGGCGATTCAATCAGCCGCTTGTGATCAGGCACTTTGGGCTGCTACTGTTATCTTTAATCCATTCTCAAAAGTCAAAAAGCTCACGCGGCTTTTAGTGCTCTTCCCTCACAGATTTGTATAAACTTTATCTGATTCCCAGGGTGTGCTCCATGACGGAATTTGTCCATAGCGATCACGAGACGCCTGGCCTTAATACGAAATATCATCCGACCCTGTCCAC
