# Supplementary material for: How Good Are Indirect Tests at Detecting Recombination in Human mtDNA?
Source: G3 (Bethesda). 2013 Jul 1;3(7):1095–104. doi: 10.1534/g3.113.006510 (PMC3704238; doi:10.1534/g3.113.006510)
Supplement: Supporting Information [file supp_g3.113.006510_FileS2.gz › SequenceData/mtDNA_ratehet&popgrowth/0/3rdbase/Infiles/0_73-new.txt]

33 2284
seq00001   CACTATAACCCATCGAATAATACTTGTTATAAAGATGAAACAGATTCGGAAGTGGCGCTTGGCGTTCCGACCCATATAAAGAGGCTACAAAAGTCACATGTGGAAAACTAATAATCTACTCGAGACCTAAGCGTAAAGCCGGAGTGAACTACCCGTCACTGGGGCCACTAGTCAGTGGATGATAGGATGGTTAGATTCTTTCCTCACAGCAGGGAAAAATCGCTATCAACCACACTGATTATTCTTCTGGTGTATCACTGACCAGGAGATGATATAAACTATATGTTTACATATTTGGTTCTATCTGCCAAACAGTCAACCGCTACGCCAAAGCGCTTGTGAGAGAAGTTGTGTGGTGGTGAGTCGGTATCCCTCGGATTCAACCTCCACGTCTGAGTACTATATGCTTTTGGTAGAGTCCACCAAAGAAAGATATATGTGTGAAGCGCATGTAAATATCAGTGACTCCAGATCTGAAATGGACTACATCTGTCTGAACTACTCACCTCATGGCCTAAATCTAAGGTAATAGACGCGGGATGTTGTGGGTACGGTGCCGGTTGACAAAGATAACCTGTAATAAGGTTTTATAAACGGAGGAAGCGCCACTACACCCGGGGTTTAGCGGGTACTGGGTCTAGGCCGGACGCGACCATCCATCCCATTGATAGCCCCATTAGCCATCCTGCATAGGAGCTCCACGGCTCATTAGTCAGTAAGGGAGAGGGTCTATCCTTATGGTTGCACCAGTCCAGTGATATGCGACGCCTGCGTATGCCTCTCCTGATAGTAATGCGGCTGGTTCGCGAGAGGTTGAAATAAGTAGACTTGGAGCCTAGCGCAGACAGAAATTAAATTGACGCGAAAAGAGACACTAAACACACTAGGCATTAGACCGCATTACGGGGAAGGAACCTCTTACCGTCGATTGACTCTTGTGTACTAATAGTCCTTATGATTAGGAAATCTCTTAAGTTCGGACCTCACTTTGTACGGGGCAGAGTCGTTATTTCCCCCTTTAGCGGTCCTCCTCGATCGAAGGATGTACCGCACTTATACAAAGAAATTCTATGGTCGCACCGACTATGCCTAGAATGATATACTGCGCGTGTGTTTTGTTAACAGGGGATGAATCGGTTGGGACGTATTCAAAAAACCTCAGTTACGGCCACTCGGCGAATATCTCTTGTCTATTCTGTTGACAGCAGGCCAGAGGACTCTTTGCAAACGCCTCCGTGCGCCCTCGACTTTCGCGTATGTGGGACTGGGAGCCGTTGTGCCCTATCGACAAATTAGACCGCGGGTCCCAGGTATAGAGCTGAGCCTCCCCCCAAATCAACTTGCTACGGTGTGGATTGCTGTAGGGCCCTGATCCCTAGTGGACGGCGCTCGTTGACGCGCAGTACTGAGTTTTTAAGTTGTTCATCACCCCGCTCTTAGTCTGGACCACTCTCACGTAAATACCACTGTCATCCGGTAGAAATTAACAAGAGCGATTTTATGGTTAGAGAACTATACCTGTCGGTTTTTAACTATCTTGTAACCCCCCGTCGGTGCTTAATTGTCCCCTAGATCATGCTCAGGAATGTTTGGACTCACCAATTTTGGGTTGTAAGTAGGCACCTTCTGCCCTCGCATTCAAAAGCGGACCGTTGGAATCGGGCATGCAAGTCAAAAAAATGCAAAGTTAGTGGTTAGCTTCCTAAGGTGCTTAGTGAGATTGATTCGTCTTCTGGCATCTGTTATCATCTGGTATGAGAGTTCCAGGTCGTGTACGTTGGCAGGCACACGGCTTCGTTACCGTTGATCCGACGTTTTCAGCGCCGATAGGGACCATCTATCTCACAGGAAGACCTCGCCGCCCATTAGGTAGCAGCATATGTGTTGGTCTGTAGTTTTTAGCAACTGCAGGAAGTGGGGAACCGGGTGGCCGTCACAGGATGTTAGTGAGATTATAGCTTCCTTCTACGTAAGGGTACCTATAACTGCATGCCGTAGAAGTAACGAGATCACACTGTGTGTCGGTGTCCCCCTTTGTTTAACCCAGAGCATTCCGCTCGATAGAGATTAAGGCGTTATCCAGGATTCCGTGGAGGTAGCCAGAGATAGGCTTACAGGGTGTAGTGAGGAAACTTCCTTTGTATTTGACCAACTGCACTTACGGAGCCGTCCTGGCACGTTTTTCGACCGGAAGCGCTGTGCGGACGCGAGTTAGGAGTCATTAGCAGCGCCAAGAGACAGCACCGTTTAAGGAGAGAACAATCAGACGTCGGATTTAGGCTGC
seq00002   CACTATAACCCATCGAATAATACTTGTTATAAAGATGAAACAGATTCGGAAGTGGCGCTTGGCGTTCCGACCCATATAAAGAGGCTACAAAAGTCACATGTGGAAAACTAATAATCTACTCGAGACCTAAGCGTAAAGCCGGAGTGAACTACCCGTCACTGGGGTCACTAGTCAGTGGATGATAGGATGGTTAGATTCTTTCCTCACAGCAGGGAAAAATCGCTATCAACCACACTGATTATTCTTCTGGTGTATCACTGACCAGGAGATGATATAAACTATATGTTTACATATTTGGTTCTATCTGCCAAACAGTCAACCGCTACGCCAAAGCGCTTGTGAGAGAAGTTGTGTGGTGGTGAGTCGGTATCCCTCGGATTCAACCTCCACGTCTGAGTACTATATGCTTTTAGTAGAGTCCACCAAAGAAAGATATATGTGTGAAGCGCATGTAAATATCAGTGACTCCAGATCTGAAATGGACTACATCTGTCTGAACTACTCACCTCATGGCCTAAATCTAAGGTAATAGACGCGGGATGTTGTGGGTACGGTGCCGGTTGACAAAGATAACCTGTAATAAGGTTTTATAAACGGAGGAAGCGCCACTACACCCGGGGTTTAGCGGGTACTGGGTCTAGGCCGGACGCGACCATCCATCCCATTGATAGCCCCATTAGCCATCCTGCATAGGATCTCCACGGCTCATTAGTCAGTAAGGGAGAGGGTCTATCCTTATGGTTGCACCAGTCCAGTGATATGCGACGCCTGCGTATGCCTCTCCTGATAGTAATGCGGCTGGTTCGCGAGAGGTTGAAATAAGTAGACTTGGAGCCTAGCGCAGACAGAAATTAAATTGACGCGAAAAGAGACACTAAACACACTAGGCATTAGACCGCATTACGGGGAAGGAACCTCTTACCGTCGATTGACTCTTGTGTACTAATAGTCCTTATGATTAGGAAATCACTTAAGTTCGGACCTCACTTTGTACGGGGCAGAGTCGTTATTTCCCCCTTTAGCGGTCCTCCTCGATCGAAGGATGTACCGCACTTATACAAAGAAATTCTATGGTCGCACCGACTATGCCTAGAATGATATACTGCGCGTGTGTTTTGTTAACAGGGGATGAATCGGTTGGGACGTATTCAAAAAACCTCAGTTACGGCCACTCGGCGAATATCTCTTGTCTATTCTGTTGACAGCAGGCCAGAGGACTCTTTGCAAACGCCTCCGTGCGCCCTCGATTTTCGCGTATGTGGGACTGGGAGCCGTTGTGCCCTATCGACAAATTAGACCGCGGGTCCCAGGTATAGAGCTGAGCCTCCCCCCAAATCAACTTGCTACGGTGTGGATTGCTGTAGGGCCCTGATCCCTAGTGGACGGCGCTCGTTGACGCGCAGTACTGAGTTTTTAAGTTGTTCATCACCCCGCTCTTAGTCTGGACCACTCTCACGTAAATACCACTGTCATCCGGTAGAAATTAACAAGAGCGATTTTATGGTTAGAGAACTATACCTGTCGGTTTTTAACTATCTTGTAACCCCCCGTCGGTGCTTAATTGTCCCCTAGATCATGCTCAGGAATGTTTGGACTCACCAATTTTGGGTTGTAAGTAGGCACCTTCTGCCCTCGTATTCAAAAGCGGACCGTTGGAATCGGGCATGCAAGTCAAAAAAATGCAAAGTTAGTGGTTAGCTTCCTAAGGTGCTTAGTGAGATTGATTCGTCTTCTGGCATCTGTTATCATCTGGTATGAGAGTTCCAGGTCGTGTACGTTGGCAGGCACACGGCTTCGTTACCGTTGATCCGACGTTTTCAGCGCCGATAGGGACCATCTATCTCACAGGAAGACCTCGCCGCCCATTAGGTAGCAGCATATGTGTTGGTCTGTAGTTTTTAGCAACTGCAGGAAGTGGGGAACCGGGTTGCCGTCACAGGATGTTAGTGAGATTATAGCTTCCTTCTACGTAAGGGTACCTATAACTGCATGCCGTAGAAGTAACGAGATCACACTGTGTGTCGGTGTCCCCCTTTGTTTAACCCAGAGCATTCCGCTCGATAGAGATTAAGGCGTTATCCAGGATTCCGTGGAGGTAGCCAGAGATAGGCTTACAGGGTGTAGTGAGGAAACTTCCTTTGTATTTGACCAACTGCACTTACGGAGCCGTCCTGGCACGTTTTTCGACCGGAAGCGCTGTGCGGACGCGAGTTAGGAGTCATTAGCAGCGCCAAGAGACAGCACCGTTTAAGGAGAGAACAATCAGACGTCGGATTTAGGCTGC
seq00003   CACTATAACCCATCGAATAATACTTGTTATAAAGATGAAACAGATTCGGAAGTGGCGCTTGGCGTTCCGACCCATATAAAGAGGCTACAAAAGTCACATGTGGAAAACTAATAATCTACTCGAGACCTAAGCGTAAAGCCGGAGTGAACTACCCGTCACTGGGGTCACTAGTCAGTGGATGATAGGATGGTTAGATTCTTTCCTCACAGCAGGGAAAAATCGCTATCAACCACACTGATTATTCTTCTGGTGTATCACTGACCAGGAGATGATATAAACTATATGTTTACATATTTGGTTCTATCTGCCAAACAGTCAACCGCTACGCCAAAGCGCTTGTGAGAGAAGTTGTGTGGTGGTGAGTCGGTATCCCTCGGATTCAACCTCCACGTCTGAGTACTATATGCTTTTAGTAGAGTCCACCAAAGAAAGATATATGTGTGAAGCGCATGTAAATATCAGTGACTCCAGATCTGAAATGGACTACATCTGTCTGAACTACTCACCTCATGGCCTAAATCTAAGGTAATAGACGCGGGATGTTGTGGGTACGGTGCCGGTTGACAAAGATAACCTGTAATAAGGTTTTATAAACGGAGGAAGCGCCACTACACCCGGGGTTTAGCGGGTACTGGGTCTAGGCCGGACGCGACCATCCATCCCATTGATAGCCCCATTAGCCATCCTGCATAGGAGCTCCACGGCTCATTAGTCAGTAAGGGAGAGGGTCTATCCTTATGGTTGCACCAGTCCAGTGATATGCGACGCCTGCGTATGCCTCTCCTGATAGTAATGCGGCTGGTTCGCGAGAGGTTGAAATAAGTAGACTTGGAGCCTAGCGCAGACAGAAATTAAATTGACGCGAAAAGAGACACTAAACACACTAGGCATTAGACCGCATTACGGGGAAGGAACCTCTTACCGTCGATTGACTCTTGTGTACTAATAGTCCTTATGATTAGGAAATCTCTTAAGTTCGGACCTCACTTTGTACGGGGCAGAGTCGTTATTTCCCCCTTTAGCGGTCCTCCTCGATCGAAGGATGTACCGCACTTATACAAAGAAATTCTATGGTCGCACCGACTATGCCTAGAATGATATACTGCGCGTGTGTTTTGTTAACAGGGGATGAATCGGTTGGGACGTATTCAAAAAACCTCAGTTACGGCCACTCGGCGAATATCTCTTGTCTATTCTGTTGACAGCAGGCCAGAGGACTCTTTGCAAACGCCTCCGTGCGCCCTCGACTTTCGCGTATGTGGGACTGGGAGCCGTTGTGCCCTATCGACAAATTAGACCGCGGGTCCCAGGTATAGAGCTGAGCCTCCCCCCAAATCAACTTGCTACGGTGTGGATTGCTGTAGGGCCCTGATCCCTAGTGGACGGCGCTCGTTGACGCGCAGTACTGAGTTTTTAAGTTGTTCATCACCCCGCTCTTAGTCTGGACCACTCTCACGTAAATACCACTGTCATCCGGTAGAAATTAACAAGAGCGATTTTATGGTTAGAGAACTATACCTGTCGGTTTTTAACTATCTTGTAACCCCCCGTCGGTGCTTAATTGTCCCCTAGATCATGCTCAGGAATGTTTGGACTCACCAATTTTGGGTTGTAAGTAGGCACCTTCTGCCCTCGTATTCAAAAGCGGACCGTTGGAATCGGGCATGCAAGTCAAAAAAATGCAAAGTTAGTGGTTAGCTTCCTAAGGTGCTTAGTGAGATTGATTCGTCTTCTGGCATCTGTTATCATCTGGTATGAGAGTTCCAGGTCGTGTACGTTGGCAGGCACACGGCTTCGTTACCGTTGATCCGACGTTTTCAGCGCCGATAGGGACCATCTATCTCACAGGAAGACCTCGCCGCCCATTAGGTAGCAGCATATGTGTTGGTCTGTAGTTTTTAGCAACTGCAGGAAGTGGGGAACCGGGTTGCCGTCACAGGATGTTAGTGAGATTATAGCTTCCTTCTACGTAAGGGTACCTATAACTGCATGCCGTAGAAGTAACGAGATCACACTGTGTGTCGGTGTCCCCCTTTGTTTAACCCAGAGCATTCCGCTCGATAGAGATTAAGGCGTTATCCAGGATTCCGTGGAGGTAGCCAGAGATAGGCTTACAGGGTGTAGTGAGGAAACTTCCTTTGTATTTGACCAACTGCACTTACGGAGCCGTCCTGGCACGTTTTTCGACCGGAAGCGCTGTGCGGACGCGAGTTAGGAGTCATTAGCAGCGCCAAGAGACAGCACCGTTTAAGGAGAGAACAATCAGACGTCGGATTTAGGCTGC
seq00004   CACTATAACCCATCGAATAATACTTGTTATAAAGATGAAACAGATTCGGAAGTGGCGCTTGGCGTTCCGACCCATATAAAGAGGCTACAAAAGTCACATGTGGAAAACTAATAATCTACTCGAGACCTAAGCGTAAAGCCGGAGTGAACTACCCGTCACTGGGGTCACTAGTCAGTGGATGATAGGATGGTTAGATTCTTTCCTCACAGCAGGGAAAAATCGCTATCAACCACACTGATTATTCTTCTGGTGTATCACTGACCAGGAGATGATATAAACTATATGTTTACATATTTGGTTCTATCTGCCAAACAGTCAACCGCTACGCCAAAGCGCTTGTGAGAGAAGTTGTGTGGTGGTGAGTCGGTATCCCTCGGATTCAACCTCCACGTCTGAGTACTATATGCTTTTAGTAGAGTCCACCAAAGAAAGATATATGTGTGAAGCGCATGTAAATATCAGTGACTCCAGATCTGAAATGGACTACATCTGTCTGAACTACTCACCTCATGGCCTAAATCTAAGGTAATAGACGCGGGATGTTGTGGGTACGGTGCCGGTTGACAAAGATAACCTGTAATAAGGTTTTATAAACGGAGGAAGCGCCACTACACCCGGGGTTTAGCGGGTACTGGGTCTAGGCCGGACGCGACCATCCATCCCATTGATAGCCCCATTAGCCATCCTGCATAGGAGCTCCACGGCTCATTAGTCAGTAAGGGAGAGGGTCTATCCTTATGGTTGCACCAGTCCAGTGATATGCGACGCCTGCGTATGCCTCTCCTGATAGTAATGCGGCTGGTTCGCGAGAGGTTGAAATAAGTAGACTTGGAGCCTAGCGCAGACAGAAATTAAATTGACGCGAAAAGAGACACTAAACACACTAGGCATTAGACCGCATTACGGGGAAGGAACCTCTTACCGTCGATTGACTCTTGTGTACTAATAGTCCTTATGATTAGGAAATCTGTTAAGTTCGGACCTCACTTTGTACGGGGCAGAGTCGTTATTTCCCCCTTTAGCGGTCCTCCTCGATCGAAGGATGTACCGCACTTATACAAAGAAATTCTATGGTCGCACCGACTATGCCTAGAATGATATACTGCGCGTGTGTTTTGTTAACAGGGGATGAATCGGTTGGGACGTATTCAAAAAACCTCAGTTACGGCCACTCGGCGAATATCTCTTGTCTATTCTGTTGACAGCAGGCCAGAGGACTCTTTGCAAACGCCTCCGTGCGCCCTCGACTTTCGCGTATGTGGGACTGGGAGCCGTTGTGCCCTATCGACAAATTAGACCGCAGGTCCCAGGTATAGAGCTGAGCCTCCCCCCAAATCAACTTGCTACGGTGTGGATTGCTGTAGGGCCCTGATCCCTAGTGGACGGCGCTCGTTGACGCGCAGTACTGAGTTTTTAAGTTGTTCATCACCCCGCTCTTAGTCTGGACCACTCTCACGTAAATACCACTGTCATCCGGTAGAAATTAACAAGAGCGATTTTATGGTTAGAGAACTATACCTGTCGGTTTTTAACTATCTTGTAACCCCCCGTCGGTGCTTAATTGTCCCCTAGATCATGCTCAGGAATGTTTGGACTCACCAATTTTGGGTTGTAAGTAGGCACCTTCTGCCCTCGTATTCAAAAGCGGACCGTTGGAATCGGGCATGCAAGTCAAAAAAATGCAAAGTTAGTGGTTAGCTTCCTAAGGTGCTTAGTGAGATTGATTCGTCTTCTGGCATCTGTTATCATCTGGTATGAGAGTTCCAGGTCGTGTACGTTGGCAGGCACACGGCTTCGTTACCGTTGATCCGACGTTTTCAGCGCCGATAGGGACCATCTATCTCACAGGAAGACCTCGCCGCCCATTAGGTAGCAGCATATGTGTTGGTCTGTAGTTTTTAGCAACTGCAGGAAGTGGGGAACCGGGTTGCCGTCACAGGATGTTAGTGAGATTATAGCTTCCTTCTACGTAAGGGTACCTATAACTGCATGCCGTAGAAGTAACGAGATCACACTGTGTGTCGGTGTCCCCCTTTGTTTAACCCAGAGCATTCCGCTCGATAGAGATTAAGGCGTTATCCAGGATTCCGTGGAGGTAGCCAGAGATAGGCTTACAGGGTGTAGTGAGGAAACTTCCTTTGTATTTGACCAACTGCACTTACGGAGCCGTCCTGGCACGTTTTTCGACCGGAAGCGCTGTGCGGACGCGAGTTAGGAGTCATTAGCAGCGCCAAGAGACAGCACCGTTTAAGGAGAGAACAATCAGACGTCGGATTTAGGCTGC
seq00005   CACTATAACCCATCGAATAATACTTGTTATAAAGATGAAACAGATTCGGAAGTGGCGCTTGGCGTTCCGACCCATATAAAGAGGCTACAAAAGTCACATGTGGAAAACTAATAATCTACTCGAGACCTAAGCGTAAAGCCGGAGTGAACTACCCGTCACTGGGGTCACTAGTCAGTGGATGATAGGATGGTTAGATTCTTTCCTCACAGCAGGGAAAAATCGCTATCAACCACACTGATTATTCTTCTGGTGTATCACTGACCAGGAGATGATATAAACTATATGTTTACATATTTGGTTCTATCTGCCAAACAGTCAACCGCTACGCCAAAGCGCTTGTGAGAGAAGTTGTGTGGTGGTGAGTCGGTATCCCTCGGATTCAACCTCCACGTCTGAGTACTATATGCTTTTAGTAGAGTCCACCAAAGAAAGATATATGTGTGAAGCGCATGTAAATATCAGTGACTCCAGATCTGAAATGGACTTCATCTGTCTGAACTACTCACCTCATGGCCTAAATCTAAGGTAATAGACGCGGGATGTTGTGGGTACGGTGCCGGTTGACAAAGATAACCTGTAATAAGGTTTTATAAACGGAGGAAGCGCCACTACACCCGGGGTTTAGCGGGTACTGGGTCTAGGCCGGACGCGACCATCCATCCCATTGATAGCCCCATTAGCCATCCTGCATAGGAGCTCCACGGCTCATTAGTCAGTAAGGGAGAGGGTCTATCCTTATGGTTGCACCAGTCCAGTGATATGCGACGCCTGCGTATGCCTCTCCTGATAGTAATGCGGCTGGTTCGCGAGAGGTTGAAATAAGTAGACTTGGAGCCTAGCGCAGACAGAAATTAAATTGACGCGAAAAGAGACACTAAACACACTAGGCATTAGACCGCATTACGGGGAAGGAACCTCTTACCGTCGATTGACTCTTGTGTACTAATAGTCCTTATGATTAGGAAATCTCTTAAGTTCGGACCTCACTTTGTACGGGGCAGAGTCGTTATTTCCCCCTTTAGCGGTCCTCCTCGATCGAAGGATGTACCGCACTTAGACAAAGAAATTCTATGGTCGCACCGACTATGCCTAGAATGATATACTGCGCGTGTGTTTTGTTAACAGGGGATGAATCGGTTGGGACGTATTCAAAAAACCTCAGTTACGGCCACTCGGCGAATATCTCTTGTCTATTCTGTTGACAGCAGGCCAGAGGACTCTTTGCAAACGCCTCCGTGCGCCCTCGACTTTCGCGTATGTGGGACTGGGAGCCGTTGTGCCCTATCGACAAATTAGACCGCGGGTCCCAGGTATAGAGCTGAGCCTCCCCCCAAATCAACTTGCTACGGTGTGGATTGCTGTAGGGCCCTGATCCCTAGTGGACGGCGCTCGTTGACGCGCAGTACTGAGTTTTTAAGTTGTTCATCACCCCGCTCTTAGTCTGGACCACTCTCACGTAAATACCACTGTCATCCGGTAGAAATTAACAAGAGCGATTTTATGGTTAGAGAACTATACCTGTCGGTTTTTAACTATCTTGTAACCCCCCGTCGGTGCTTAATTGTCCCCTAGATCATGCTCAGGAATCTTTGGACTCACCAATTTTGGGTTGTAAGTAGGCACCTTCTGCCCTCGCATTCAAAAGCGGACCGTTGGAATCGGGCATGCAAGTCAAAAAAATGCAAAGTTAGTGGTTAGCTTCCTAAGGTGCTTAGTGAGATTGATTCGTCTTCTGGCATCTGTTATCATCTGGTATGAGAGTTCCAGGTCGTGTACGTTGGCAGGCACACGGCTTCGTTACCGTTGATCCGACGTTTTCAGCGCCGATAGGGACCATCTATCTCACAGGAAGACCTCGCCGCCCATTAGGTAGCAGCATATGTGTTGGTCTGTAGTTTTTAGCAACTGCAGGAAGTGGGGAACCGGGTTGCCGTCACAGGATGTTAGTGAGATTATAGCTTCCTTCTACGTAAGGGTACCTATAACTGCATGCCGTAGAAGTAACGAGATCACACTGTGTGTCGGTGTCCCCCTTTGTTTAACCCAGAGCATTCCGCTCGATAGAGATTAAGGCGTTATCCAGGATTCCGTGGAGGTAGCCAGAGATAGGCTTACAGGGTGTAGTGAGGAAACTTCCTTTGTATTTGACCAACTGCACTTACGGAGCCGTCCTGGCACGTTTTTCGACCGGAAGCGCTGTGCGGACGCGAGTTAGGAGTCATTAGCAGCGCCAAGAGACAGCACCGTTTAAGGAGAGAACAATCAGACGTCGGATTTAGGCTGC
seq00006   CACTATAACCCATCGAATAATACTTGTTATAAAGATGAAACAGATTCGGAAGTGGCGCTTGGCGTTCCGACCCATATAAAGAGGCTACAAAAGTCACATGTGGAAAACTAATAATCTACTCGAGACCTAAGCGTAAAGCCGGAGTGAACTACCCGTCACTGGGGTCACTAGTCAGTGGATGATAGGATGGTTAGATTCTTTCCTCACAGCAGGGAAAAATCGCTATCAACCACACTGATTATTCTTCTGGTGTATCACTGACCAGGAGATGATATAAACTATATGTTTACATATTTGGTTCTATCTGCCAAACAGTCAACCGCTACGCCAAAGCGCTTGTGAGAGAAGTTGTGTGGTGGTGAGTCGGTATCCCTCGGATTCAACCTCCACGTCTGAGTACTATATGCTTTTAGTAGAGTCCACCAAAGAAAGATATATGTGTGAAGCGCATGTAAATATCAGTGACTCCAGATCTGAAATGGACTACATCTGTCTGAACTACTCACCTCATGGCCTAAATCTAAGGTAATAGACGCGGGATGTTGTGGGTACGGTGCCGGTTGACAAAGATAACCTGTAATAAGGTTTTATAAACGGAGGAAGCGCCACTACACCCGGGGTTTAGCGGGTACTGGGTCTAGGCCGGACGCGACCATCCATCCCATTGATAGCCCCATTAGCCATCCTGCATAGGAGCTCCACGGCTCATTAGTCAGTAAGGGAGAGGGTCTATCCTTATGGTTGCACCAGTCCAGTGATATGCGACGCCTGCGTATGCCTCTCCTGATAGTAATGCGGCTGGTTCGCGAGAGGTTGAAATAAGTAGACTTGGAGCCTAGCGCAGACAGAAATTAAATTGACGCGAAAAGAGACACTAAACACACTAGGCATTAGACCGCATTACGGGGAAGGAACCTCTTACCGTCGATTGACTCTTGTGTACTAATAGTCCTTATGATTAGGAAATCTCTTAAGTTCGGACCTCACTTTGTACGGGGCAGAGTCGTTATTTCCCCCTTTAGCGGTCCTCCTCGATCGAAGGATGTACCGCACTTATACAAAGAAATTCTATGGTCGCACCGACTATGCCTAGAATGATATACTGCGCGTGTGTTTTGTTAACAGGGGATGAATCGGTTGGGACGTATTCAAAAAACCTCAGTTACGGCCACTCGGCGAATATCTCTTGTCTATTCTGTTGACAGCAGGCCAGAGGACTCTTTGCAAACGCCTCCGTGCGCCCTCGACTTTCGCGTATGTGGGACTGGGAGCCGTTGTGCCCTATCGACAAATTAGACCGCGGGTCCCAGGTATAGAGCTGAGCCTCCCCCCAAATCAACTTGCTACGGTGTGGATTGCTGTAGGGCCCTGATCCCTAGTGGACGGCGCTCGTTGACGCGCAGTACTGAGTTTTTAAGTTGTTCATCACCCCGCTCTTAGTCTGGACCACTCTCACGTAAATACCACTGTCATCCGGTAGAAATTAACAAGAGCGATTTTATGGTTAGAGAACTATACCTGTCGGTTTTTAACTATCTTGTAACCCCCCGTCGGTGCTTAATTGTCCCCTAGATCATGCTCAGGAATGTTTGGACTCACCAATTTTGGGTTGTAAGTAGGCACCTTCTGCCCTCGTATTCAAAAGCGGACCGTTGGAATCGGGCATGCAAGTCAAAAAAATGCAAAGTTAGTGGTTAGCTTCCTAAGGTGCTTAGTGAGATTGATTCGTCTTCTGGCATCTGTTATCATCTGGTATGAGAGTTCCAGGTCGTGTACGTTGGCAGGCACACGGCTTCGTTACCGTTGATCCGACGTTTTCAGCGCCGATAGGGACCATCTATCTCACAGGAAGACCTCGCCGCCCATTAGGTAGCAGCATATGTGTTGGTCTGTAGTTTTTAGCAACTGCAGGAAGTGGGGAACCGGGTTGCCGTCACAGGATGTTAGTGAGATTATAGCTTCCTTCTACGTAAGGGTACCTATAACTGCATGCCGTAGAAGTAACGAGATCACACTGTGTGTCGGTGTCCCCCTTTGTTTAACCCAGAGCATTCCGCTCGATAGAGATTAAGGCGTTATCCAGGATTCCGTGGAGGTAGCCAGAGATAGGCTTACAGGGTGTAGTGAGGAAACTTCCTTTGTATTTGACCAACTGCACTTACGGAGCCGTCCTGGCACGTTTTTCGACCGGAAGCGCTGTGCGGACGCGAGTTAGGAGTCATTAGCAGCGCCAAGAGACAGCACCGTTTAAGGAGAGAACAATCAGACGTCGGATTTAGGCTGC
seq00007   CACTATAACCCATCGAATAATACTTGTTATAAAGATGAAACAGATTCGGAAGTGGCGCTTGGCGTTCCGACCCATATAAAGAGGCTACAAAAGTCACATGTGGAAAACTAATAATCTACTCGAGACCTAAGCGTAAAGCCGGAGTGAACTACCCGTCACTGGGGTCACTAGTCAGTGGATGATAGGATGGTTAGATTCTTTCCTCACAGCAGGGAAAAATCGCTATCAACCACACTGATTATTCTTCTGGTGTATCACTGACCAGGAGATGATATAAACTATATGTTTACATATTTGGTTCTATCTGCCAAACAGTCAACCGCTACGCCAAAGCGCTTGTGAGAGAAGTTGTGTGGTGGTGAGTCGGTATCCCTCGGATTCAACCTCCACGTCTGAGTACTATATGCTTTTAGTAGAGTCCACCAAAGAAAGATATATGTGTGAAGCGCATGTAAATATCAGTGACTCCAGATCTGAAATGGACTACATCTGTCTGAACTACTCACCTCATGGCCTAAATCTAAGGTAATAGACGCGGGATGTTGTGGGTACGGTGCCGGTTGACAAAGATAACCTGTAATAAGGTTTTATAAACGGAGGAAGCGCCACTACACCCGGGGTTTAGCGGGTACTGGGTCTAGGCCGGACGCGACCATCCATCCCATTGATAGCCCCATTAGCCATCCTGCATAGGATCTCCACGGCTCATTAGTCAGTAAGGGAGAGGGTCTATCCTTATGGTTGCACCAGTCCAGTGATATGCGACGCCTGCGTATGCCTCTCCTGATAGTAATGCGGCTGGTTCGCGAGAGGTTGAAATAAGTAGACTTGGAGCCTAGCGCAGACAGAAATTAAATTGACGCGAAAAGAGACACTAAACACACTAGGCATTAGACCGCATTACGGGGAAGGAACCTCTTACCGTCGATTGACTCTTGTGTACTAATAGTCCTTATGATTAGGAAATCACTTAAGTTCGGACCTCACTTTGTACGGGGCAGAGTCGTTATTTCCCCCTTTAGCGGTCCTCCTCGATCGAAGGATGTACCGCACTTATACAAAGAAATTCTATGGTCGCACCGACTATGCCTAGAATGATATACTGCGCGTGTGTTTTGTTAACAGGGGATGAATCGGTTGGGACGTATTCAAAAAACCTCAGTTACGGCCACTCGGCGAATATCTCTTGTCTATTCTGTTGACAGCAGGCCAGAGGACTCTTTGCAAACGCCTCCGTGCGCCCTCGACTTTCGCGTATGTGGGACTGGGAGCCGTTGTGCCCTATCGACAAATTAGACCGCGGGTCCCAGGTATAGAGCTGAGCCTCCCCCCAAATCAACTTGCTACGGTGTGGATTGCTGTAGGGCCCTGATCCCTAGTGGACGGCGCTCGTTGACGCGCAGTACTGAGTTTTTAAGTTGTTCATCACCCCGCTCTTAGTCTGGACCACTCTCACGTAAATACCACTGTCATCCGGTAGAAATTAACAAGAGCGATTTTATGGTTAGAGAACTATACCTGTCGGTTTTTAACTATCTTGTAACCCCCCGTCGGTGCTTAATTGTCCCCTAGATCATGCTCAGGAATGTTTGGACTCACCAATTTTGGGTTGTAAGTAGGCACCTTCTGCCCTCGTATTCAAAAGCGGACCGTTGGAATCGGGCATGCAAGTCAAAAAAATGCAAAGTTAGTGGTTAGCTTCCTAAGGTGCTTAGTGAGATTGATTCGTCTTCTGGCATCTGTTATCATCTGGTATGAGAGTTCCAGGTCGTGTACGTTGGCAGGCACACGGCTTCGTTACCGTTGATCCGACGTTTTCAGCGCCGATAGGGACCATCTATCTCACAGGAAGACCTCGCCGCCCATTAGGTAGCAGCATATGTGTTGGTCTGTAGTTTTTAGCAACTGCAGGAAGTGGGGAACCGGGTTGCCGTCACAGGATGTTAGTGAGATTATAGCTTCCTTCTACGTAAGGGTACCTATAACTGCATGCCGTAGAAGTAACGAGATCACACTGTGTGTCGGTGTCCCCCTTTGTTTAACCCAGAGCATTCCGCTCGATAGAGATTAAGGCGTTATCCAGGATTCCGTGGAGGTAGCCAGAGATAGGCTTACAGGGTGTAGTGAGGAAACTTCCTTTGTATTTGACCAACTGCACTTACGGAGCCGTCCTGGCACGTTTTTCGACCGGAAGCGCTGTGCGGACGCGAGTTAGGAGTCATTAGCAGCGCCAAGAGACAGCACCGTTTAAGGAGAGAACAATCAGACGTCGGATTTAGGCTGC
seq00008   CACTATAACCCATCGAATAATACTTGTTATAAAGATGAAACAGATTCGGAAGTGGCGCTTGGCGTTCCGACCCATATAAAGAGGCTACAAAAGTCACATGTGGAAAACTAATAATCTACTCGAGACCTAAGCGTAAAGCCGGAGTGAACTACCCGTCACTGGGGTCACTAGTCAGTGGATGATAGGATGGTTAGATTCTTTCCTCACAGCAGGGAAAAATCGCTATCAACCACACTGATTATTCTTCTGGTGTATCACTGACCAGGAGATGATATAAACTATATGTTTACATATTTGGTTCTATCTGCCAAACAGTCAACCGCTACGCCAAAGCGCTTGTGAGAGAAGTTGTGTGGTGGTGAGTCGGTATCCCTCGGATTCAACCTCCACGTCTGAGTACTATATGCTTTTAGTAGAGTCCACCAAAGAAAGATATATGTGTGAAGCGCATGTAAATATCAGTGACTCCAGATCTGAAATGGACTACATCTGTCTGAACTACTCACCTCATGGCCTAAATCTAAGGTAATAGACGCGGGATGTTGTGGGTACGGTGCCGGTTGACAAAGATAACCTGTAATAAGGTTTTATAAACGGAGGAAGCGCCACTACACCCGGGGTTTAGCGGGTACTGGGTCTAGGCCGGACGCGACCATCCATCCCATTGATAGCCCCATTAGCCATCCTGCATAGGAGCTCCACGGCTCATTAGTCAGTAAGGGAGAGGGTCTATCCTTATGGTTGCACCAGTCCAGTGATATGCGACGCCTGCGTATGCCTCTCCTGATAGTAATGCGGCTGGTTCGCGAGAGGTTGAAATAAGTAGACTTGGAGCCTAGCGCAGACAGAAATTAAATTGACGCGAAAAGAGACACTAAACACACTAGGCATTAGACCGCATTACGGGGAAGGAACCTCTTACCGTCGATTGACTCTTGTGTACTAATAGTCCTTATGATTAGGAAATCTCTTAAGTTCGGACCTCACTTTGTACGGGGCAGAGTCGTTATTTCCCCCTTTAGCGGTCCTCCTCGATCGAAGGATGTACCGCACTTATACAAAGAAATTCTATGGTCGCACCGACTATGCCTAGAATGATATACTGCGCGTGTGTTTTGTTAACAGGGGATGAATCGGTTGGGACGTATTCAAAAAACCTCAGTTACGGCCACTCGGCGAATATCTCTTGTCTATTCTGTTGACAGCAGGCCAGAGGACTCTTTGCAAACGCCTCCGTGCGCCCTCGACTTTCGCGTATGTGGGACTGGGAGCCGTTGTGCCCTATCGACAAATTAGACCGCGGGTCCCAGGTATAGAGCTGAGCCTCCCCCCAAATCAACTTGCTACGGTGTGGATTGCTGTAGGGCCCTGATCCCTAGTGGACGGCGCTCGTTGACGCGCAGTACTGAGTTTTTAAGTTGTTCATCACCCCGCTCTTAGTCTGGACCACTCTCACGTAAATACCACTGTCATCCGGTAGAAATTAACAAGAGCGATTTTATGGTTAGAGAACTATACCTGTCGGTTTTTAACTATCTTGTAACCCCCCGTCGGTGCTTAATTGTCCCCTAGATCATGCTCAGGAATGTTTGGACTCACCAATTTTGGGTTGTAAGTAGGCACCTTCTGCCCTCGCATTCAAAAGCGGACCGTTGGAATCGGGCATGCAAGTCAAAAAAATGCAAAGTTAGTGGTTAGCTTCCTAAGGTGCTTAGTGAGATTGATTCGTCTTCTGGCATCTGTTATCATCTGGTATGAGAGTTCCAGGTCGTGTACGTTGGCAGGCACACGGCTTCGTTACCGTTGATCCGACGTTTTCAGCGCCGATAGGGACCATCTATCTCACAGGAAGACCTCGCCGCCCATTAGGTAGCAGCATATGTGTTGGTCTGTAGTTTTTAGCAACTGCAGGAAGTGGGGAACCGGGTGGCCGTCACAGGATGTTAGTGAGATTATAGCTTCCTTCTACGTAAGGGTACCTATAACTGCATGCCGTATAAGTAACGAGATCACACTGTGTGTCGGTGTCCCCCTTTGTTTAACCCAGAGCATTCCGCTCGATAGAGATTAAGGCGTTATCCAGGATTCCGTGGAGGTAGCCAGAGATAGGCTTACAGGGTGTAGTGAGGAAACTTCCTTTGTATTTGACCAACTGCACTTACGGAGCCGTCCTGGCACGTTTTTCGACCGGAAGCGCTGTGCGGACGCGAGTTAGGAGTCATTAGCAGCGCCAAGAGACAGCACCGTTTAAGGAGAGAACAATCAGACGTCGGATTTAGGCTGC
seq00009   CACTATAACCCATCGAATAATACTTGTTATAAAGATGAAACAGATTCGGAAGTGGCGCTTGGCGTTCCGACCCATATAAAGAGGCTACAAAAGTCACATGTGGAAAACTAATAATCTACTCGAGACCTAAGCGTAAAGCCGGAGTGAACTACCCGTCACTGGGGTCACTAGTCAGTGGATGATAGGATGGTTAGATTCTTTCCTCACAGCAGGGAAAAATCGCTATCAACCACACTGATTATTCTTCTGGTGTATCACTGACCAGGAGATGATATAAACTATATGTTTACATATTTGGTTCTATCTGCCAAACAGTCAACCGCTACGCCAAAGCGCTTGTGAGAGAAGTTGTGTGGTGGTGAGTCGGTATCCCTCGGATTCAACCTCCACGTCTGAGTACTATATGCTTTTAGTAGAGTCCACCAAAGAAAGATATATGTGTGAAGCGCATGTAAATATCAGTGACTCCAGATCTGAAATGGACTACATCTGTCTGAACTACTCACCTCATGGCCTAAATCTAAGGTAATAGACGCGGGATGTTGTGGGTACGGTGCCGGTTGACAAAGATAACCTGTAATAAGGTTTTATAAACGGAGGAAGCGCCACTACACCCGGGGTTTAGCGGGTACTGGGTCTAGGCCGGACGCGACCATCCATCCCATTGATAGCCCCATTAGCCATCCTGCATAGGAGCTCCACGGCTCATTAGTCAGTAAGGGAGAGGGTCTATCCTTATGGTTGCACCAGTCCAGTGATATGCGACGCCTGCGTATGCCTCTCCTGATAGTAATGCGGCTGGTTCGCGAGAGGTTGAAATAAGTAGACTTGGAGCCTAGCGCAGACAGAAATTAAATTGACGCGAAAAGAGACACTAAACACACTAGGCATTAGACCGCATTACGGGGAAGGAACCTCTTACCGTCGATTGACTCTTGTGTACTAATAGTCCTTATGATTAGGAAATCTCTTAAGTTCGGACCTCACTTTGTACGGGGCAGAGTCGTTATTTCCCCCTTTAGCGGTCCTCCTCGATCGAAGGATGTACCGCACTTATACAAAGAAATTCTATGGTCGCACCGACTATGCCTAGAATGATATACTGCGCGTGTGTTTTGTTAACAGGGGATGAATCGGTTGGGACGTATTCAAAAAACCTCAGTTACGGCCACTCGGCGAATATCTCTTGTCTATTCTGTTGACAGCAGGCCAGAGGACTCTTTGCAAACGCCTCCGTGCGCCCTCGACTTTCGCGTATGTGGGACTGGGAGCCGTTGTGCCCTATCGACAAATTAGACCGCGGGTCCCAGGTATAGAGCTGAGCCTCCCCCCAAATCAACTTGCTACGGTGTGGATTGCTGTAGGGCCCTGATCCCTAGTGGACGGCGCTCGTTGACGCGCAGTACTGAGTTTTTAAGTTGTTCATCACCCCGCTCTTAGTCTGGACCACTCTCACGTAAATACCACTGTCATCCGGTAGAAATTAACAAGAGCGATTTTATGGTTAGAGAACTATACCTGTCGGTTTTTAACTATCTTGTAACCCCCCGTCGGTGCTTAATTGTCCCCTAGATCATGCTCAGGAATGTTTGGACTCACCAATTTTGGGTTGTAAGTAGGCACCTTCTGCCCTCGTATTCAAAAGCGGACCGTTGGAATCGGGCATGCAAGTCAAAAAAATGCAAAGTTAGTGGTTAGCTTCCTAAGGTGCTTAGTGAGATTGATTCGTCTTCTGGCATCTGTTATCATCTGGTATGAGAGTTCCAGGTCGTGTACGTTGGCAGGCACACGGCTTCGTTACCGTTGATCCGACGTTTTCAGCGCCGATAGGGACCATCTATCTCACAGGAAGACCTCGCCGCCCATTAGGTAGCAGCATATGTGTTGGTCTGTAGTTTTTAGCAACTGCAGGAAGTGGGGAACCGGGTTGCCGTCACAGGATGTTAGTGAGATTATAGCTTCCTTCTACGTAAGGGTACCTATAACTGCATGCCGTAGAAGTAACGAGATCACACTGTGTGTCGGTGTCCCCCTTTGTTTAACCCAGAGCATTCCGCTCGATAGAGATTAAGGCGTTATCCAGGATTCCGTGGAGGTAGCCAGAGATAGGCTTACAGGGTGTAGTGAGGAAACTTCCTTTGTATTTGACCAACTGCACTTACGGAGCCGTCCTGGCACGTTTTTCGACCGGAAGCGCTGTGCGGACGCGAGTTAGGAGTCATTAGCAGCGCCAAGAGACAGCACCGTTTAAGGAGAGAACAATCAGACGTCGGATTTAGGCTGC
seq00010   CACTATAACCCATCGAATAATACTTGTTATAAAGATGAAACAGATTCGGAAGTGGCGCTTGGCGTTCCGACCCATATAAAGAGGCTACAAAAGTCACATGTGGAAAACTAATAATCTACTCGAGACCTAAGCGTAAAGCCGGAGTGAACTACCCGTCACTGGGGTCACTAGTCAGTGGATGATAGGATGGTTAGATTCTTTCCTCACAGCAGGGAAAAATCGCTATCAACCACACTGATTATTCTTCTGGTGTATCACTGACCAGGAGATGATATAAACTATATGTTTACATATTTGGTTCTATCTGCCAAACAGTCAACCGCTACGCCAAAGCGCTTGTGAGAGAAGTTGTGTGGTGGTGAGTCGGTATCCCTCGGATTCAACCTCCACGTCTGAGTACTATATGCTTTTAGTAGAGTCCACCAAAGAAAGATATATGTGTGAAGCGCATGTAAATATCAGTGACTCCAGATCTGAAATGGACTACATCTGTCTGAACTACTCACCTCATGGCCTAAATCTAAGGTAATAGACGCGGGATGTTGTGGGTACGGTGCCGGTTGACAAAGATAACCTGTAATAAGGTTTTATAAACGGAGGAAGCGCCACTACACCCGGGGTTTAGCGGGTACTGGGTCTAGGCCGGACGCGACCATCCATCCCATTGATAGCCCCATTAGCCATCCTGCATAGGATCTCCACGGCTCATTAGTCAGTAAGGGAGAGGGTCTATCCTTATGGTTGCACCAGTCCAGTGATATGCGACGCCTGCGTATGCCTCTCCTGATAGTAATGCGGCTGGTTCGCGAGAGGTTGAAATAAGTAGACTTGGAGCCTAGCGCAGACAGAAATTAAATTGACGCGAAAAGAGACACTAAACACACTAGGCATTAGACCGCATTACGGGGAAGGAACCTCTTACCGTCGATTGACTCTTGTGTACTAATAGTCCTTATGATTAGGAAATCACTTAAGTTCGGACCTCACTTTGTACGGGGCAGAGTCGTTATTTCCCCCTTTAGCGGTCCTCCTCGATCGAAGGATGTACCGCACTTATACAAAGAAATTCTATGGTCGCACCGACTATGCCTAGAATGATATACTGCGCGTGTGTTTTGTTAACAGGGGATGAATCGGTTGGGACGTATTCAAAAAACCTCAGTTACGGCCACTCGGCGAATATCTCTTGTCTATTCTGTTGACAGCAGGCCAGAGGACTCTTTGCAAACGCCTCCGTGCGCCCTCGACTTTCGCGTATGTGGGACTGGGAGCCGTTGTGCCCTATCGACAAATTAGACCGCGGGTCCCAGGTATAGAGCTGAGCCTCCCCCCAAATCAACTTGCTACGGTGTGGATTGCTGTAGGGCCCTGATCCCTAGTGGACGGCGCTCGTTGACGCGCAGTACTGAGTTTTTAAGTTGTTCATCACCCCGCTCTTAGTCTGGACCACTCTCACGTAAATACCACTGTCATCCGGTAGAAATTAACAAGAGCGATTTTATGGTTAGAGAACTATACCTGTCGGTTTTTAACTATCTTGTAACCCCCCGTCGGTGCTTAATTGTCCCCTAGATCATGCTCAGGAATGTTTGGACTCACCAATTTTGGGTTGTAAGTAGGCACCTTCTGCCCTCGTATTCAAAAGCGGACCGTTGGAATCGGGCATGCAAGTCAAAAAAATGCAAAGTTAGTGGTTAGCTTCCTAAGGTGCTTAGTGAGATTGATTCGTCTTCTGGCATCTGTTATCATCTGGTATGAGAGTTCCAGGTCGTGTACGTTGGCAGGCACACGGCTTCGTTACCGTTGATCCGACGTTTTCAGCGCCGATAGGGACCATCTATCTCACAGGAAGACCTCGCCGCCCATTAGGTAGCAGCATATGTGTTGGTCTGTAGTTTTTAGCAACTGCAGGAAGTGGGGAACCGGGTTGCCGTCACAGGATGTTAGTGAGATTATAGCTTCCTTCTACGTAAGGGTACCTATAACTGCATGCCGTAGAAGTAACGAGATCACACTGTGTGTCGGTGTCCCCCTTTGTTTAACCCAGAGCATTCCGCTCGATAGAGATTAAGGCGTTATCCAGGATTCCGTGGAGGTAGCCAGAGATAGGCTTACAGGGTGTAGTGAGGAAACTTCCTTTGTATTTGACCAACTGCACTTACGGAGCCGTCCTGGCACGTTTTTCGACCGGAAGCGCTGTGCGGACGCGAGTTAGGAGTCATTAGCAGCGCCAAGAGACAGCACCGTTTAAGGAGAGAACAATCAGACGTCGGATTTAGGCTGC
seq00011   CACTATAACCCATCGAATAATACTTGTTATAAAGATGAAACAGATTCGGAAGTGGCGCTTGGCGTTCCGACCCATATAAAGAGGCTACAAAAGTCACATGTGGAAAACTAATAATCTACTCGAGACCTAAGCGTAAAGCCGGAGTGAACTACCCGTCACTGGGGCCACTAGTCAGTGGATGATAGGATGGTTAGATTCTTTCCTCACAGCAGGGAAAAATCGCTATCAACCACACTGATTATTCTTCTGGTGTATCACTGACCAGGAGATGATATAAACTATATGTTTACATATTTGGTTCTATCTGCCAAACAGTCAACCGCTACGCCAAAGCGCTTGTGAGAGAAGTTGTGTGGTGGTGAGTCGGTATCCCTCGGATTCAACCTCCACGTCTGAGTACTATATGCTTTTGGTAGAGTCCACCAAAGAAAGATATATGTGTGAAGCGCATGTAAATATCAGTGACTCCAGATCTGAAATGGACTACATCTGTCTGAACTACTCACCTCATGGCCTAAATCTAAGGTAATAGACGCGGGATGTTGTGGGTACGGTGCCGGTTGACAAAGATAACCTGTAATAAGGTTTTATAAACGGAGGAAGCGCCACTACACCCGGGGTTTAGCGGGTACTGGGTCTAGGCCGGACGCGACCATCCATCCCATTGATAGCCCCATTAGCCATCCTGCATAGGAGCTCCACGGCTCATTAGTCAGTAAGGGAGAGGGTCTATCCTTATGGTTGCACCAGTCCAGTGATATGCGACGCCTGCGTATGCCTCTCCTGATAGTAATGCGGCTGGTTCGCGAGAGGTTGAAATAAGTAGACTTGGAGCCTAGCGCAGACAGAAATTAAATTGACGCGAAAAGAGACACTAAACACACTAGGCATTAGACCGCATTACGGGGAAGGAACCTCTTACCGTCGATTGACTCTTGTGTACTAATAGTCCTTATGATTAGGAAATCTCTTAAGTTCGGACCTCACTTTGTACGGGGCAGAGTCGTTATTTCCCCCTTTAGCGGTCCTCCTCGATCGAAGGATGTACCGCACTTATACAAAGAAATTCTATGGTCGCACCGACTATGCCTAGAATGATATACTGCGCGTGTGTTTTGTTAACAGGGGATGAATCGGTTGGGACGTATTCAAAAAACCTCAGTTACGGCCACTCGGCGAATATCTCTTGTCTATTCTGTTGACAGCAGGCCAGAGGACTCTTTGCAAACGCCTCCGTGCGCCCTCGACTTTCGCGTATGTGGGACTGGGAGCCGTTGTGCCCTATCGACAAATTAGACCGCGGGTCCCAGGTATAGAGCTGAGCCTCCCCCCAAATCAACTTGCTACGGTGTGGATTGCTGTAGGGCCCTGATCCCTAGTGGACGGCGCTCGTTGACGCGCAGTACTGAGTTTTTAAGTTGTTCATCACCCCGCTCTTAGTCTGGACCACTCTCACGTAAATACCACTGTCATCCGGTAGAAATTAACAAGAGCGATTTTATGGTTAGAGAACTATACCTGTCGGTTTTTAACTATCTTGTAACCCCCCGTCGGTGCTTAATTGTCCCCTAGATCATGCTCAGGAATGTTTGGACTCACCAATTTTGGGTTGTAAGTAGGCACCTTCTGCCCTCGCATTCAAAAGCGGACCGTTGGAATCGGGCATGCAAGTCAAAAAAATGCAAAGTTAGTGGTTAGCTTCCTAAGGTGCTTAGTGAGATTGATTCGTCTTCTGGCATCTGTTATCATCTGGTATGAGAGTTCCAGGTCGTGTACGTTGGCAGGCACACGGCTTCGTTACCGTTGATCCGACGTTTTCAGCGCCGATAGGGACCATCTATCTCACAGGAAGACCTCGCCGCCCATTAGGTAGCAGCATATGTGTTGGTCTGTAGTTTTTAGCAACTGCAGGAAGTGGGGAACCGGGTGGCCGTCACAGGATGTTAGTGAGATTATAGCTTCCTTCTACGTAAGGGTACCTATAACTGCATGCCGTAGAAGTAACGAGATCACACTGTGTGTCGGTGTCCCCCTTTGTTTAACCCAGAGCATTCCGCTCGATAGAGATTAAGGCGTTATCCAGGATTCCGTGGAGGTAGCCAGAGATAGGCTTACAGGGTGTAGTGAGGAAACTTCCTTTGTATTTGACCAACTGCACTTACGGAGCCGTCCTGGCACGTTTTTCGACCGGAAGCGCTGTGCGGACGCGAGTTAGGAGTCATTAGCAGCGCCAAGAGACAGCACCGTTTAAGGAGAGAACAATCAGACGTCGGATTTAGGCTGC
seq00012   CACTATAACCCATCGAATAATACTTGTTATAAAGATGAAACAGATTCGGAAGTGGCGCTTGGCGTTCCGACCCATATAAAGAGGCTACAAAAGTCACATGTGGAAAACTAATAATCTACTCGAGACCTAAGCGTAAAGCCGGAGTGAACTACCCGTCACTGGGGTCACTAGTCAGTGGATGATAGGATGGTTAGATTCTTTCCTCACAGCAGGGAAAAATCGCTATCAACCACACTGATTATTCTTCTGGTGTATCACTGACCAGGAGATGATATAAACTATATGTTTACATATTTGGTTCTATCTGCCAAACAGTCAACCGCTACGCCAAAGCGCTTGTGAGAGAAGTTGTGTGGTGGTGAGTCGGTATCCCTCGGATTCAACCTCCACGTCTGAGTACTATATGCTTTTAGTAGAGTCCACCAAAGAAAGATATATGTGTGAAGCGCATGTAAATATCAGTGACTCCAGATCTGAAATGGACTACATCTGTCTGAACTACTCACCTCATGGCCTAAATCTAAGGTAATAGACGCGGGATGTTGTGGGTACGGTGCCGGTTGACAAAGATAACCTGTAATAAGGTTTTATAAACGGAGGAAGCGCCACTACACCCGGGGTTTAGCGGGTACTGGATCTAGGCCGGACGCGACCATCCATCCCATTGATAGCCCCATTAGCCATCCTGCATAGGAGCTCCACGGCTCATTAGTCAGTAAGGGAGAGGGTCTATCCTTATGGTTGCACCAGTCCAGTGATATGCGACGCCTGCGTATGCCTCTCCTGATAGTAATGCGGCTGGTTCGCGAGAGGTTGAAATAAGTAGACTTGGAGCCTAGCGCAGACAGAAATTAAATTGACGCGAAAAGAGACACTAAACACACTAGGCATTAGACCGCATTACGGGGAAGGAACCTCTTACCGTCGATTGACTCTTGTGTACTAATAGTCCTTATGATTAGGAAATCTCTTAAGTTCGGACCTCACTTTGTACGGGGCAGAGTCGTTATTTCCCCCTTTAGCGGTCCTCCTCGATCGAAGGATGTACCGCACTTATACAAAGAAATTCTATGGTCGCACCGACTATGCCTAGAATGATATACTGCGCGTGTGTTTTGTTAACAGGGGATGAATCGGTTGGGACGTATTCAAAAAACCTCAGTTACGGCCACTCGGCGAATATCTCTTGTCTATTCTGTTGACAGCAGGCCAGAGGACTCTTTGCAAACGCCTCCGTGCGCCCTCGACTTTCGCGTATGTGGGACTGGGAGCCGTTGTGCCCTATCGACAAATTAGACCGCGGGTCCCAGGTATAGAGCTGAGCCTCCCCCCAAATCAACTTGCTACGGTGTGGATTGCTGTAGGGCCCTGATCCCTAGTGGACGGCGCTCGTTGACGCGCAGTACTGAGTTTTTAAGTTGTTCATCACCCCGCTCTTAGTCTGGACCACTCTCACGTAAATACCACTGTCATCCGGTAGAAATTAACAAGAGCGATTTTATGGTTAGAGAACTATACCTGTCGGTTTTTAACTATCTTGTAACCCCCCGTCGGTGCTTAATTGTCCCCTAGATCATGCTCAGGAATGTTTGGACTCACCAATTTTGGGTTGTAAGTAGGCACCTTCTGCCCTCGTATTCAAAAGCGGACCGTTGGAATCGGGCATGCAAGTCAAAAAAATGCAAAGTTAGTGGTTAGCTTCCTAAGGTGCTTAGTGAGATTGATTCGTCTTCTGGCATCTGTTATCATCTGGTATGAGAGTTCCAGGTCGTGTACGTTGGCAGGCACACGGCTTCGTTACCGTTGATCCGACGTTTTCAGCGCCGATAGGGACCATCTATCTCACAGGAAGACCTCGCCGCCCATTAGGTAGCAGCATATGTGTTGGTCTGTAGTTTTTAGCAACTGCAGGAAGTGGGGAACCGGGTTGCCGTCACAGGATGTTAGTGAGATTATAGCTTCCTTCTACGTAAGGGTACCTATAACTGCATGCCGTAGAAGTAACGAGATCACACTGTGTGTCGGTGTCCCCCTTTGTTTAACCCAGAGCATTCCGCTCGATAGAGATTAAGGCGTTATCCAGGATTCCGTGGAGGTAGCCAGAGATAGGCTTACAGGGTGTAGTGAGGAAACTTCCTTTGTATTTGACCAACTGCACTTACGGAGCCGTCCTGGCACGTTTTTCGACCGGAAGCGCTGTGCGGACGCGAGTTAGGAGTCATTAGCAGCGCCAAGAGACAGCACCGTTTAAGGAGAGAACAATCAGACGTCGGATTTAGGCTGC
seq00013   CACTATAACCCATCGAATAATACTTGTTATAAAGATGAAACAGATTCGGAAGTGGCGCTTGGCGTTCCGACCCATATAAAGAGGCTACAAAAGTCACATGTGGAAAACTAATAATCTACTCGAGACCTAAGCGTAAAGCCGGAGTGAACTACCCGTCACTGGGGCCACTAGTCAGTGGATGATAGGATGGTTAGATTCTTTCCTCACAGCAGGGAAAAATCGCTATCAACCACACTGATTATTCTTCTGGTGTATCACTGACCAGGAGATGATATAAACTATATGTTTACATATTTGGTTCTATCTGCCAAACAGTCAACCGCTACGCCAAAGCGCTTGTGAGAGAAGTTGTGTGGTGGTGAGTCGGTATCCCTCGGATTCAACCTCCACGTCTGAGTACTATATGCTTTTGGTAGAGTCCACCAAAGAAAGATATATGTGTGAAGCGCATGTAAATATCAGTGACTCCAGATCTGAAATGGACTACATCTGTCTGAACTACTCACCTCATGGCCTAAATCTAAGGTAATAGACGCGGGATGTTGTGGGTACGGTGCCGGTTGACAAAGATAACCTGTAATAAGGTTTTATAAACGGAGGAAGCGCCACTACACCCGGGGTTTAGCGGGTACTGGGTCTAGGCCGGACGCGACCATCCATCCCATTGATAGCCCCATTAGCCATCCTGCATAGGAGCTCCACGGCTCATTAGTCAGTAAGGGAGAGGGTCTATCCTTATGGTTGCACCAGTCCAGTGATATGCGACGCCTGCGTATGCCTCTCCTGATAGTAATGCGGCTGGTTCGCGAGAGGTTGAAATAAGTAGACTTGGAGCCTAGCGCAGACAGAAATTAAATTGACGCGAAAAGAGACACTAAACACACTAGGCATTAGACCGCATTACGGGGAAGGAACCTCTTACCGTCGATTGACTCTTGTGTACTAATAGTCCTTATGATTAGGAAATCTCTTAAGTTCGGACCTCACTTTGTACGGGGCAGAGTCGTTATTTCCCCCTTTAGCGGTCCTCCTCGATCGAAGGATGTACCGCACTTATACAAAGAAATTCTATGGTCGCACCGACTATGCCTAGAATGATATACTGCGCGTGTGTTTTGTTAACAGGGGATGAATCGGTTGGGACGTATTCAAAAAACCTCAGTTACGGCCACTCGGCGAATATCTCTTGTCTATTCTGTTGACAGCAGGCCAGAGGACTCTTTGCAAACGCCTCCGTGCGCCCTCGACTTTCGCGTATGTGGGACTGGGAGCCGTTGTGCCCTATCGACAAATTAGACCGCGGGTCCCAGGTATAGAGCTGAGCCTCCCCCCAAATCAACTTGCTACGGTGTGGATTGCTGTAGGGCCCTGATCCCTAGTGGACGGCGCTCGTTGACGCGCAGTACTGAGTTTTTAAGTTGTTCATCACCCCGCTCTTAGTCTGGACCACTCTCACGTAAATACCACTGTCATCCGGTAGAAATTAACAAGAGCGATTTTATGGTTAGAGAACTATACCTGTCGGTTTTTAACTATCTTGTAACCCCCCGTCGGTGCTTAATTGTCCCCTAGATCATGCTCAGGAATGTTTGGACTCACCAATTTTGGGTTGTAAGTAGGCACCTTCTGCCCTCGCATTCAAAAGCGGACCGTTGGAATCGGGCATGCAAGTCAAAAAAATGCAAAGTTAGTGGTTAGCTTCCTAAGGTGCTTAGTGAGATTGATTCGTCTTCTGGCATCTGTTATCATCTGGTATGAGAGTTCCAGGTCGTGTACGTTGGCAGGCACACGGCTTCGTTACCGTTGATCCGACGTTTTCAGCGCCGATAGGGACCATCTATCTCACAGGAAGACCTCGCCGCCCATTAGGTAGCAGCATATGTGTTGGTCTGTAGTTTTTAGCAACTGCAGGAAGTGGGGAACCGGGTGGCCGTCACAGGATGTTAGTGAGATTATAGCTTCCTTCTACGTAAGGGTACCTATAACTGCATGCCGTAGAAGTAACGAGATCACACTGTGTGTCGGTGTCCCCCTTTGTTTAACCCAGAGCATTCCGCTCGATAGAGATTAAGGCGTTATCCAGGATTCCGTGGAGGTAGCCAGAGATAGGCTTACAGGGTGTAGTGAGGAAACTTCCTTTGTATTTGACCAACTGCACTTACGGAGCCGTCCTGGCACGTTTTTCGACCGGAAGCGCTGTGCGGACGCGAGTTAGGAGTCATTAGCAGCGCCAAGAGACAGCACCGTTTAAGGAGAGAACAATCAGACGTCGGATTTAGGCTGC
seq00014   CACTATAACCCATCGAATAATACTTGTTATAAAGATGAAACAGATTCGGAAGTGGCGCTTGGCGTTCCGACCCATATAAAGAGGCTACAAAAGTCACATGTGGAAAACTAATAATCTACTCGAGACCTAAGCGTAAAGCCGGAGTGAACTACCCGTCACTGGGGTCACTAGTCAGTGGATGATAGGATGGTTAGATTCTTTCCTCACAGCAGGGAAAAATCGCTATCAACCACACTGATTATTCTTCTGGTGTATCACTGACCAGGAGATGATATAAACTATATGTTTACATATTTGGTTCTATCTGCCAAACAGTCAACCGCTACGCCAAAGCGCTTGTGAGAGAAGTTGTGTGGTGGTGAGTCGGTATCCCTCGGATTCAACCTCCACGTCTGAGTACTATATGCTTTTAGTAGAGTCCACCAAAGAAAGATATATGTGTGAAGCGCATGTAAATATCAGTGACTCCAGATCTGAAATGGACTACATCTGTCTGAACTACTCACCTCATGGCCTAAATCTAAGGTAATAGACGCGGGATGTTGTGGGTACGGTGCCGGTTGACAAAGATAACCTGTAATAAGGTTTTATAAACGGAGGAAGCGCCACTACACCCGGGGTTTAGCGGGTACTGGGTCTAGGCCGGACGCGACCATCCATCCCATTGATAGCCCCATTAGCCATCCTGCATAGGAGCTCCACGGCTCATTAGTCAGTAAGGGAGAGGGTCTATCCTTATGGTTGCACCAGTCCAGTGATATGCGACGCCTGCGTATGCCTCTCCTGATAGTAATGCGGCTGGTTCGCGAGAGGTTGAAATAAGTAGACTTGGAGCCTAGCGCAGACAGAAATTAAATTGACGCGAAAAGAGACACTAAACACACTAGGCATTAGACCGCATTACGGGGAAGGAACCTCTTACCGTCGATTGACTCTTGTGTACTAATAGTCCTTATGATTAGGAAATCTCTTAAGTTCGGACCTCACTTTGTACGGGGCAGAGTCGTTATTTCCCCCTTTAGCGGTCCTCCTCGATCGAAGGATGTACCGCACTTATACAAAGAAATTCTATGGTCGCACCGACTATGCCTAGAATGATATACTGCGCGTGTGTTTTGTTAACAGGGGATGAATCGGTTGGGACGTATTCAAAAAACCTCAGTTACGGCCACTCGGCGAATATCTCTTGTCTATTCTGTTGACAGCAGGCCAGAGGACTCTTTGCAAACGCCTCCGTGCGCCCTCGACTTTCGCGTATGTGGGACTGGGAGCCGTTGTGCCCTATCGACAAATTAGACCGCGGGTCCCAGGTATAGAGCTGAGCCTCCCCCCAAATCAACTTGCTACGGTGTGGATTGCTGTAGGGCCCTGATCCCTAGTGGACGGCGCTCGTTGACGCGCAGTACTGAGTTTTTAAGTTGTTCATCACCCCGCTCTTAGTCTGGACCACTCTCACGTAAATACCACTGTCATCCGGTAGAAATTAACAAGAGCGATTTTATGGTTAGAGAACTATACCTGTCGGTTTTTAACTATCTTGTAACCCCCCGTCGGTGCTTAATTGTCCCCTAGATCATGCTCAGGAATGTTTGGACTCACCAATTTTGGGTTGTAAGTAGGCACCTTCTGCCCTCGTATTCAAAAGCGGACCGTTGGAATCGGGCATGCAAGTCAAAAAAATGCAAAGTTAGTGGTTAGCTTCCTAAGGTGCTTAGTGAGATTGATTCGTCTTCTGGCATCTGTTATCATCTGGTATGAGAGTTCCAGGTCGTGTACGTTGGCAGGCACACGGCTTCGTTACCGTTGATCCGACGTTTTCAGCGCCGATAGGGACCATCTATCTCACAGGAAGACCTCGCCGCCCATTAGGTAGCAGCATATGTGTTGGTCTGTAGTTTTTAGCAACTGCAGGAAGTGGGGAACCGGGTTGCCGTCACAGGATGTTAGTGAGATTATAGCTTCCTTCTACGTAAGGGTACCTATAACTGCATGCCGTAGAAGTAACGAGATCACACTGTGTGTCGGTGTCCCCCTTTGTTTAACCCAGAGCATTCCGCTCGATAGAGATTAAGGCGTTATCCAGGATTCCGTGGAGGTAGCCAGAGATAGGCTTACAGGGTGTAGTGAGGAAACTTCCTTTGTATTTGACCAACTGCACTTACGGAGCCGTCCTGGCACGTTTTTCGACCGGAAGCGCTGTGCGGACGCGAGTTAGGAGTCATTAGCAGCGCCAAGAGACAGCACCGTTTAAGGAGAGAACAATCAGACGTCGGATTTAGGCTGC
seq00015   CACTATAACCCATCGAATAATACTTGTTATAAAGATGAAACAGATTCGGAAGTGGCGCTTGGCGTTCCGACCCATATAAAGAGGCTACAAAAGTCACATGTGGAAAACTAATAATCTACTCGAGACCTAAGCGTAAAGCCGGAGTGAACTACCCGTCACTGGGGTCACTAGTCAGTGGATGATAGGATGGTTAGATTCTTTCCTCACAGCAGGGAAAAATCGCTATCAACCACACTGATTATTCTTCTGGTGTATCACTGACCAGGAGATGATATAAACTATATGTTTACATATTTGGTTCTATCTGCCAAACAGTCAACCGCTACGCCAAAGCGCTTGTGAGAGAAGTTGTGTGGTGGTGAGTCGGTATCCCTCGGATTCAACCTCCACGTCTGAGTACTATATGCTTTTAGTAGAGTCCACCAAAGAAAGATATATGTGTGAAGCGCATGTAAATATCAGTGACTCCAGATCTGAAATGGACTACATCTGTCTGAACTACTCACCTCATGGCCTAAATCTAAGGTAATAGACGCGGGATGTTGTGGGTACGGTGCCGGTTGACAAAGATAACCTGTAATAAGGTTTTATAAACGGAGGAAGCGCCACTACACCCGGGGTTTAGCGGGTACTGGGTCTAGGCCGGACGCGACCATCCATCCCATTGATAGCCCCATTAGCCATCCTGCATAGGAGCTCCACGGCTCATTAGTCAGTAAGGGAGAGGGTCTATCCTTATGGTTGCACCAGTCCAGTGATATGCGACGCCTGCGTATGCCTCTCCTGATAGTAATGCGGCTGGTTCGCGAGAGGTTGAAATAAGTAGACTTGGAGCCTAGCGCAGACAGAAATTAAATTGACGCGAAAAGAGACACTAAACACACTAGGCATTAGACCGCATTACGGGGAAGGAACCTCTTACCGTCGATTGACTCTTGTGTACTAATAGTCCTTATGATTAGGAAATCTGTTAAGTTCGGACCTCACTTTGTACGGGGCAGAGTCGTTATTTCCCCCTTTAGCGGTCCTCCTCGATCGAAGGATGTACCGCACTTATACAAAGAAATTCTATGGTCGCACCGACTATGCCTAGAATGATATACTGCGCGTGTGTTTTGTTAACAGGGGATGAATCGGTTGGGACGTATTCAAAAAACCTCAGTTACGGCCACTCGGCGAATATCTCTTGTCTATTCTGTTGACAGCAGGCCAGAGGACTCTTTGCAAACGCCTCCGTGCGCCCTCGACTTTCGCGTATGTGGGACTGGGAGCCGTTGTGCCCTATCGACAAATTAGACCGCGGGTCCCAGGTATAGAGCTGAGCCTCCCCCCAAATCAACTTGCTACGGTGTGGATTGCTGTAGGGCCCTGATCCCTAGTGGACGGCGCTCGTTGACGCGCAGTACTGAGTTTTTAATTTGTTCATCACCCCGCTCTTAGTCTGGACCACTCTCACGTAAATACCACTGTCATCCGGTAGAAATTAACAAGAGCGATTTTATGGTTAGAGAACTATACCTGTCGGTTTTTAACTATCTTGTAACCCCCCGTCGGTGCTTAATTGTCCCCTAGATCATGCTCAGGAATGTTTGGACTCACCAATTTTGGGTTGTAAGTAGGCACCTTCTGCCCTCGTATTCAAAAGCGGACCGTTGGAATCGGGCATGCAAGTCAAAAAAATGCAAAGTTAGTGGTTAGCTTCCTAAGGTGCTTAGTGAGATTGATTCGTCTTCTGGCATCTGTTATCATCTGGTATGAGAGTTCCAGGTCGTGTACGTTGGCAGGCACACGGCTTCGTTACCGTTGATCCGACGTTTTCAGCGCCGATAGGGACCATCTATCTCACAGGAAGACCTCGCCGCCCATTAGGTAGCAGCATATGTGTTGGTCTGTAGTTTTTAGCAACTGCAGGAAGTGGGGAACCGGGTTGCCGTCACAGGATGTTAGTGAGATTATAGCTTCCTTCTACGTAAGGGTACCTATAACTGCATGCCGTAGAAGTAACGAGATCACACTGTGTGTCGGTGTCCCCCTTTGTTTAACCCAGAGCATTCCGCTCGATAGAGATTAAGGCGTTATCCAGGATTCCGTGGAGGTAGCCAGAGATAGGCTTACAGGGTGTAGTGAGGAAACTTCCTTTGTATTTGACCAACTGCACTTACGGAGCCGTCCTGGCACGTTTTTCGACCGGAAGCGCTGTGCGGACGCGAGTTAGGAGTCATTAGCAGCGCCAAGAGACAGCACCGTTTAAGGAGAGAACAATCAGACGTCGGATTTAGGCTGC
seq00016   CACTATAACCCATCGAATAATACTTGTTATAAAGATGAAACAGATTCGGAAGTGGCGCTTGGCGTTCCGACCCATATAAAGAGGCTACAAAAGTCACATGTGGAAAACTAATAATCTACTCGAGACCTAAGCGTAAAGCCGGAGTGAACTACCCGTCACTGGGGTCACTAGTCAGTGGATGATAGGATGGTTAGATTCTTTCCTCACAGCAGGGAAAAATCGCTATCAACCACACTGATTATTCTTCTGGTGTATCACTGACCAGGAGATGATATAAACTATATGTTTACATATTTGGTTCTATCTGCCAAACAGTCAACCGCTACGCCAAAGCGCTTGTGAGAGAAGTTGTGTGGTGGTGAGTCGGTATCCCTCGGATTCAACCTCCACGTCTGAGTACTATATGCTTTTAGTAGAGTCCACCAAAGAAAGATATATGTGTGAAGCGCATGTAAATATCAGTGACTCCAGATCTGAAATGGACTACATCTGTCTGAACTACTCACCTCATGGCCTAAATCTAAGGTAATAGACGCGGGATGTTGTGGGTACGGTGCCGGTTGACAAAGATAACCTGTAATAAGGTTTTATAAACGGAGGAAGCGCCACTACACCCGGGGTTTAGCGGGTACTGGGTCTAGGCCGGACGCGACCATCCATCCCATTGATAGCCCCATTAGCCATCCTGCATAGGAGCTCCACGGCTCATTAGTCAGTAAGGGAGAGGGTCTATCCTTATGGTTGCACCAGTCCAGTGATATGCGACGCCTGCGTATGCCTCTCCTGATAGTAATGCGGCTGGTTCGCGAGAGGTTGAAATAAGTAGACTTGGAGCCTAGCGCAGACAGAAATTAAATTGACGCGAAAAGAGACACTAAACACACTAGGCATTAGACCGCATTACGGGGAAGGAACCTCTTACCGTCGATTGACTCTTGTGTACTAATAGTCCTTATGATTAGGAAATCTCTTAAGTTCGGACCTCACTTTGTACGGGGCAGAGTCGTTATTTCCCCCTTTAGCGGTCCTCCTCGATCGAAGGATGTACCGCACTTATACAAAGAAATTCTATGGTCGCACCGACTATGCCTAGAATGATATACTGCGCGTGTGTTTTGTTAACAGGGGATGAATCGGTTGGGACGTATTCAAAAAACCTCAGTTACGGCCACTCGGCGAATATCTCTTGTCTATTCTGTTGACAGCAGGCCAGAGGACTCTTTGCAAACGCCTCCGTGCGCCCTCGACTTTCGCGTATGTGGGACTGGGAGCCGTTGTGCCCTATCGACAAATTAGACCGCGGGTCCCAGGTATAGAGCTGAGCCTCCCCCCAAATCAACTTGCTACGGTGTGGATTGCTGTAGGGCCCTGATCCCTAGTGGACGGCGCTCGTTGACGCGCAGTACTGAGTTTTTAAGTTGTTCATCACCCCGCTCTTAGTCTGGACCACTCTCACGTAAATACCACTGTCATCCGGTAGAAATTAACAAGAGCGATTTTATGGTTAGAGAACTATACCTGTCGGTTTTTAACTATCTTGTAACCCCCCGTCGGTGCTTAATTGTCCCCTAGATCATGCTCAGGAATGTTTGGACTCACCAATTTTGGGTTGTAAGTAGGCACCTTCTGCCCTCGCATTCAAAAGCGGACCGTTGGAATCGGGCATGCAAGTCAAAAAAATGCAAAGTTAGTGGTTAGCTTCCTAAGGTGCTTAGTGAGATTGATTCGTCTTCTGGCATCTGTTATCATCTGGTATGAGAGTTCCAGGTCGTGTACGTTGGCAGGCACACGGCTTCGTTACCGTTGATCCGACGTTTTCAGCGCCGATAGGGACCATCTATCTCACAGGAAGACCTCGCCGCCCATTAGGTAGCAGCATATGTGTTGGTCTGTAGTTTTTAGCAACTGCAGGAAGTGGGGAACCGGGTGGCCGTCACAGGATGTTAGTGAGATTATAGCTTCCTTCTACGTAAGGGTACCTATAACTGCATGCCGTAGAAGTAACGAGATCACACTGTGTGTCGGTGTCCCCCTTTGTTTAACCCAGAGCATTCCGCTCGATAGAGATTAAGGCGTTATCCAGGATTCCGTGGAGGTAGCCAGAGATAGGCTTACAGGGTGTAGTGAGGAAACTTCCTTTGTATTTGACCAACTGCACTTACGGAGCCGTCCTGGCACGTTTTTCGACCGGAAGCGCTGTGCGGACGCGAGTTAGGAGTCATTAGCAGCGCCAAGAGACAGCACCGTTTAAGGAGAGAACAATCAGACGTCGGATTTAGGCTGC
seq00017   CACTATAACCCATCGAATAATACTTGTTATAAAGATGAAACAGATTCGGAAGTGGCGCTTGGCGTTCCGACCCATATAAAGAGGCTACAAAAGTCACATGTGGAAAACTAATAATCTACTCGAGACCTAAGCGTAAAGCCGGAGTGAACTACCCGTCACTGGGGTCACTAGTCAGTGGATGATAGGATGGTTAGATTCTTTCCTCACAGCAGGGAAAAATCGCTATCAACCACACTGATTATTCTTCTGGTGTATCACTGACCAGGAGATGATATAAACTATATGTTTACATATTTGGTTCTATCTGCCAAACAGTCAACCGCTACGCCAAAGCGCTTGTGAGAGAAGTTGTGTGGTGGTGAGTCGGTATCCCTCGGATTCAACCTCCACGTCTGAGTACTATATGCTTTTAGTAGAGTCCACCAAAGAAAGATATATGTGTGAAGCGCATGTAAATATCAGTGACTCCAGATCTGAAATGGACTACATCTGTCTGAACTACTCACCTCATGGCCTAAATCTAAGGTAATAGACGCGGGATGTTGTGGGTACGGTGCCGGTTGACAAAGATAACCTGTAATAAGGTTTTATAAACGGAGGAAGCGCCACTACACCCGGGGTTTAGCGGGTACTGGGTCTAGGCCGGACGCGACCATCCATCCCATTGATAGCCCCATTAGCCATCCTGCATAGGAGCTCCACGGCTCATTAGTCAGTAAGGGAGAGGGTCTATCCTTATGGTTGCACCAGTCCAGTGATATGCGACGCCTGCGTATGCCTCTCCTGATAGTAATGCGGCTGGTTCGCGAGAGGTTGAAATAAGTAGACTTGGAGCCTAGCGCAGACAGAAATTAAATTGACGCGAAAAGAGACACTAAACACACTAGGCATTAGACCGCATTACGGGGAAGGAACCTCTTACCGTCGATTGACTCTTGTGTACTAATAGTCCTTATGATTAGGAAATCTGTTAAGTTCGGACCTCACTTTGTACGGGGCAGAGTCGTTATTTCCCCCTTTAGCGGTCCTCCTCGATCGAAGGATGTACCGCACTTATACAAAGAAATTCTATGGTCGCACCGACTATGCCTAGAATGATATACTGCGCGTGTGTTTTGTTAACAGGGGATGAATCGGTTGGGACGTATTCAAAAAACCTCAGTTACGGCCACTCGGCGAATATCTCTTGTCTATTCTGTTGACAGCAGGCCAGAGGACTCTTTGCAAACGCCTCCGTGCGCCCTCGACTTTCGCGTATGTGGGACTGGGAGCCGTTGTGCCCTATCGACAAATTAGACCGCAGGTCCCAGGTATAGAGCTGAGCCTCCCCCCAAATCAACTTGCTACGGTGTGGATTGCTGTAGGGCCCTGATCCCTAGTGGACGGCGCTCGTTGACGCGCAGTACTGAGTTTTTAAGTTGTTCATCACCCCGCTCTTAGTCTGGACCACTCTCACGTAAATACCACTGTCATCCGGTAGAAATTAACAAGAGCGATTTTATGGTTAGAGAACTATACCTGTCGGTTTTTAACTATCTTGTAACCCCCCGTCGGTGCTTAATTGTCCCCTAGATCATGCTCAGGAATGTTTGGACTCACCAATTTTGGGTTGTAAGTAGGCACCTTCTGCCCTCGTATTCAAAAGCGGACCGTTGGAATCGGGCATGCAAGTCAAAAAAATGCAAAGTTAGTGGTTAGCTTCCTAAGGTGCTTAGTGAGATTGATTCGTCTTCTGGCATCTGTTATCATCTGGTATGAGAGTTCCAGGTCGTGTACGTTGGCAGGCACACGGCTTCGTTACCGTTGATCCGACGTTTTCAGCGCCGATAGGGACCATCTATCTCACAGGAAGACCTCGCCGCCCATTAGGTAGCAGCATATGTGTTGGTCTGTAGTTTTTAGCAACTGCAGGAAGTGGGGAACCGGGTTGCCGTCACAGGATGTTAGTGAGATTATAGCTTCCTTCTACGTAAGGGTACCTATAACTGCATGCCGTAGAAGTAACGAGATCACACTGTGTGTCGGTGTCCCCCTTTGTTTAACCCAGAGCATTCCGCTCGATAGAGATTAAGGCGTTATCCAGGATTCCGTGGAGGTAGCCAGAGATAGGCTTACAGGGTGTAGTGAGGAAACTTCCTTTGTATTTGACCAACTGCACTTACGGAGCCGTCCTGGCACGTTTTTCGACCGGAAGCGCTGTGCGGACGCGAGTTAGGAGTCATTAGCAGCGCCAAGAGACAGCACCGTTTAAGGAGAGAACAATCAGACGTCGGATTTAGGCTGC
seq00018   CACTATAACCCATCGAATAATACTTGTTATAAAGATGAAACAGATTCGGAAGTGGCGCTTGGCGTTCCGACCCATATAAAGAGGCTACAAAAGTCACATGTGGAAAACTAATAATCTACTCGAGACCTAAGCGTAAAGCCGGAGTGAACTACCCGTCACTGGGGTCACTAGTCAGTGGATGATAGGATGGTTAGATTCTTTCCTCACAGCAGGGAAAAATCGCTATCAACCACACTGATTATTCTTCTGGTGTATCACTGACCAGGAGATGATATAAACTATATGTTTACATATTTGGTTCTATCTGCCAAACAGTCAACCGCTACGCCAAAGCGCTTGTGAGAGAAGTTGTGTGGTGGTGAGTCGGTATCCCTCGGATTCAACCTCCACGTCTGAGTACTATATGCTTTTAGTAGAGTCCACCAAAGAAAGATATATGTGTGAAGCGCATGTAAATATCAGTGACTCCAGATCTGAAATGGACTACATCTGTCTGAACTACTCACCTCATGGCCTAAATCTAAGGTAATAGACGCGGGATGTTGTGGGTACGGTGCCGGTTGACAAAGATAACCTGTAATAAGGTTTTATAAACGGAGGAAGCGCCACTACACCCGGGGTTTAGCGGGTACTGGGTCTAGGCCGGACGCGACCATCCATCCCATTGATAGCCCCATTAGCCATCCTGCATAGGATCTCCACGGCTCATTAGTCAGTAAGGGAGAGGGTCTATCCTTATGGTTGCACCAGTCCAGTGATATGCGACGCCTGCGTATGCCTCTCCTGATAGTAATGCGGCTGGTTCGCGAGAGGTTGAAATAAGTAGACTTGGAGCCTAGCGCAGACAGAAATTAAATTGACGCGAAAAGAGACACTAAACACACTAGGCATTAGACCGCATTACGGGGAAGGAACCTCTTACCGTCGATTGACTCTTGTGTACTAATAGTCCTTATGATTAGGAAATCACTTAAGTTCGGACCTCACTTTGTACGGGGCAGAGTCGTTATTTCCCCCTTTAGCGGTCCTCCTCGATCGAAGGATGTACCGCACTTATACAAAGAAATTCTATGGTCGCACCGACTATGCCTAGAATGATATACTGCGCGTGTGTTTTGTTAACAGGGGATGAATCGGTTGGGACGTATTCAAAAAACCTCAGTTACGGCCACTCGGCGAATATCTCTTGTCTATTCTGTTGACAGCAGGCCAGAGGACTCTTTGCAAACGCCTCCGTGCGCCCTCGACTTTCGCGTATGTGGGACTGGGAGCCGTTGTGCCCTATCGACAAATTAGACCGCGGGTCCCAGGTATAGAGCTGAGCCTCCCCCCAAATCAACTTGCTACGGTGTGGATTGCTGTAGGGCCCTGATCCCTAGTGGACGGCGCTCGTTGACGCGCAGTACTGAGTTTTTAAGTTGTTCATCACCCCGCTCTTAGTCTGGACCACTCTCACGTAAATACCACTGTCATCCGGTAGAAATTAACAAGAGCGATTTTATGGTTAGAGAACTATACCTGTCGGTTTTTAACTATCTTGTAACCCCCCGTCGGTGCTTAATTGTCCCCTAGATCATGCTCAGGAATGTTTGGACTCACCAATTTTGGGTTGTAAGTAGGCACCTTCTGCCCTCGTATTCAAAAGCGGACCGTTGGAATCGGGCATGCAAGTCAAAAAAATGCAAAGTTAGTGGTTAGCTTCCTAAGGTGCTTAGTGAGATTGATTCGTCTTCTGGCATCTGTTATCATCTGGTATGAGAGTTCCAGGTCGTGTACGTTGGCAGGCACACGGCTTCGTTACCGTTGATCCGACGTTTTCAGCGCCGATAGGGACCATCTATCTCACAGGAAGACCTCGCCGCCCATTAGGTAGCAGCATATGTGTTGGTCTGTAGTTTTTAGCAACTGCAGGAAGTGGGGAACCGGGTTGCCGTCACAGGATGTTAGTGAGATTATAGCTTCCTTCTACGTAAGGGTACCTATAACTGCATGCCGTAGAAGTAACGAGATCACACTGTGTGTCGGTGTCCCCCTTTGTTTAACCCAGAGCATTCCGCTCGATAGAGATTAAGGCGTTATCCAGGATTCCGTGGAGGTAGCCAGAGATAGGCTTACAGGGTGTAGTGAGGAAACTTCCTTTGTATTTGACCAACTGCACTTACGGAGCCGTCCTGGCACGTTTTTCGACCGGAAGCGCTGTGCGGACGCGAGTTAGGAGTCATTAGCAGCGCCAAGAGACAGCACCGTTTAAGGAGAGAACAATCAGACGTCGGATTTAGGCTGC
seq00019   CACTATAACCCATCGAATAATACTTGTTATAAAGATGAAACAGATTCGGAAGTGGCGCTTGGCGTTCCGACCCATATAAAGAGGCTACAAAAGTCACATGTGGAAAACTAATAATCTACTCGAGACCTAAGCGTAAAGCCGGAGTGAACTACCCGTCACTGGGGTCACTAGTCAGTGGATGATAGGATGGTTAGATTCTTTCCTCACAGCAGGGAAAAATCGCTATCAACCACACTGATTATTCTTCTGGTGTATCACTGACCAGGAGATGATATAAACTATATGTTTACATATTTGGTTCTATCTGCCAAACAGTCAACCGCTACGCCAAAGCGCTTGTGAGAGAAGTTGTGTGGTGGTGAGTCGGTATCCCTCGGATTCAACCTCCACGTCTGAGTACTATATGCTTTTAGTAGAGTCCACCAAAGAAAGATATATGTGTGAAGCGCATGTAAATATCAGTGACTCCAGATCTGAAATGGACTACATCTGTCTGAACTACTCACCTCATGGCCTAAATCTAAGGTAATAGACGCGGGATGTTGTGGGTACGGTGCCGGTTGACAAAGATAACCTGTAATAAGGTTTTATAAACGGAGGAAGCGCCACTACACCCGGGGTTTAGCGGGTACTGGGTCTAGGCCGGACGCGACCATCCATCCCATTGATAGCCCCATTAGCCATCCTGCATAGGATCTCCACGGCTCATTAGTCAGTAAGGGAGAGGGTCTATCCTTATGGTTGCACCAGTCCAGTGATATGCGACGCCTGCGTATGCCTCTCCTGATAGTAATGCGGCTGGTTCGCGAGAGGTTGAAATAAGTAGACTTGGAGCCTAGCGCAGACAGAAATTAAATTGACGCGAAAAGAGACACTAAACACACTAGGCATTAGACCGCATTACGGGGAAGGAACCTCTTACCGTCGATTGACTCTTGTGTACTAATAGTCCTTATGATTAGGAAATCACTTAAGTTCGGACCTCACTTTGTACGGGGCAGAGTCGTTATTTCCCCCTTTAGCGGTCCTCCTCGATCGAAGGATGTACCGCACTTATACAAAGAAATTCTATGGTCGCACCGACTATGCCTAGAATGATATACTGCGCGTGTGTTTTGTTAACAGGGGATGAATCGGTTGGGACGTATTCAAAAAACCTCAGTTACGGCCACTCGGCGAATATCTCTTGTCTATTCTGTTGACAGCAGGCCAGAGGACTCTTTGCAAACGCCTCCGTGCGCCCTCGATTTTCGCGTATGTGGGACTGGGAGCCGTTGTGCCCTATCGACAAATTAGACCGCGGGTCCCAGGTATAGAGCTGAGCCTCCCCCCAAATCAACTTGCTACGGTGTGGATTGCTGTAGGGCCCTGATCCCTAGTGGACGGCGCTCGTTGACGCGCAGTACTGAGTTTTTAAGTTGTTCATCACCCCGCTCTTAGTCTGGACCACTCTCACGTAAATACCACTGTCATCCGGTAGAAATTAACAAGAGCGATTTTATGGTTAGAGAACTATACCTGTCGGTTTTTAACTATCTTGTAACCCCCCGTCGGTGCTTAATTGTCCCCTAGATCATGCTCAGGAATGTTTGGACTCACCAATTTTGGGTTGTAAGTAGGCACCTTCTGCCCTCGTATTCAAAAGCGGACCGTTGGAATCGGGCATGCAAGTCAAAAAAATGCAAAGTTAGTGGTTAGCTTCCTAAGGTGCTTAGTGAGATTGATTCGTCTTCTGGCATCTGTTATCATCTGGTATGAGAGTTCCAGGTCGTGTACGTTGGCAGGCACACGGCTTCGTTACCGTTGATCCGACGTTTTCAGCGCCGATAGGGACCATCTATCTCACAGGAAGACCTCGCCGCCCATTAGGTAGCAGCATATGTGTTGGTCTGTAGTTTTTAGCAACTGCAGGAAGTGGGGAACCGGGTTGCCGTCACAGGATGTTAGTGAGATTATAGCTTCCTTCTACGTAAGGGTACCTATAACTGCATGCCGTAGAAGTAACGAGATCACACTGTGTGTCGGTGTCCCCCTTTGTTTAACCCAGAGCATTCCGCTCGATAGAGATTAAGGCGTTATCCAGGATTCCGTGGAGGTAGCCAGAGATAGGCTTACAGGGTGTAGTGAGGAAACTTCCTTTGTATTTGACCAACTGCACTTACGGAGCCGTCCTGGCACGTTTTTCGACCGGAAGCGCTGTGCGGACGCGAGTTAGGAGTCATTAGCAGCGCCAAGAGACAGCACCGTTTAAGGAGAGAACAATCAGACGTCGGATTTAGGCTGC
seq00020   CACTATAACCCATCGAATAATACTTGTTATAAAGATGAAACAGATTCGGAAGTGGCGCTTGGCGTTCCGACCCATATAAAGAGGCTACAAAAGTCACATGTGGAAAACTAATAATCTACTCGAGACCTAAGCGTAAAGCCGGAGTGAACTACCCGTCACTGGGGTCACTAGTCAGTGGATGATAGGATGGTTAGATTCTTTCCTCACAGCAGGGAAAAATCGCTATCAACCACACTGATTATTCTTCTGGTGTATCACTGACCAGGAGATGATATAAACTATATGTTTACATATTTGGTTCTATCTGCCAAACAGTCAACCGCTACGCCAAAGCGCTTGTGAGAGAAGTTGTGTGGTGGTGAGTCGGTATCCCTCGGATTCAACCTCCACGTCTGAGTACTATATGCTTTTAGTAGAGTCCACCAAAGAAAGATATATGTGTGAAGCGCATGTAAATATCAGTGACTCCAGATCTGAAATGGACTACATCTGTCTGAACTACTCACCTCATGGCCTAAATCTAAGGTAATAGACGCGGGATGTTGTGGGTACGGTGCCGGTTGACAAAGATAACCTGTAATAAGGTTTTATAAACGGAGGAAGCGCCACTACACCCGGGGTTTAGCGGGTACTGGGTCTAGGCCGGACGCGACCATCCATCCCATTGATAGCCCCATTAGCCATCCTGCATAGGATCTCCACGGCTCATTAGTCAGTAAGGGAGAGGGTCTATCCTTATGGTTGCACCAGTCCAGTGATATGCGACGCCTGCGTATGCCTCTCCTGATAGTAATGCGGCTGGTTCGCGAGAGGTTGAAATAAGTAGACTTGGAGCCTAGCGCAGACAGAAATTAAATTGACGCGAAAAGAGACACTAAACACACTAGGCATTAGACCGCATTACGGGGAAGGAACCTCTTACCGTCGATTGACTCTTGTGTACTAATAGTCCTTATGATTAGGAAATCACTTAAGTTCGGACCTCACTTTGTACGGGGCAGAGTCGTTATTTCCCCCTTTAGCGGTCCTCCTCGATCGAAGGATGTACCGCACTTATACAAAGAAATTCTATGGTCGCACCGACTATGCCTAGAATGATATACTGCGCGTGTGTTTTGTTAACAGGGGATGAATCGGTTGGGACGTATTCAAAAAACCTCAGTTACGGCCACTCGGCGAATATCTCTTGTCTATTCTGTTGACAGCAGGCCAGAGGACTCTTTGCAAACGCCTCCGTGCGCCCTCGACTTTCGCGTATGTGGGACTGGGAGCCGTTGTGCCCTATCGACAAATTAGACCGCGGGTCCCAGGTATAGAGCTGAGCCTCCCCCCAAATCAACTTGCTACGGTGTGGATTGCTGTAGGGCCCTGATCCCTAGTGGACGGCGCTCGTTGACGCGCAGTACTGAGTTTTTAAGTTGTTCATCACCCCGCTCTTAGTCTGGACCACTCTCACGTAAATACCACTGTCATCCGGTAGAAATTAACAAGAGCGATTTTATGGTTAGAGAACTATACCTGTCGGTTTTTAACTATCTTGTAACCCCCCGTCGGTGCTTAATTGTCCCCTAGATCATGCTCAGGAATGTTTGGACTCACCAATTTTGGGTTGTAAGTAGGCACCTTCTGCCCTCGTATTCAAAAGCGGACCGTTGGAATCGGGCATGCAAGTCAAAAAAATGCAAAGTTAGTGGTTAGCTTCCTAAGGTGCTTAGTGAGATTGATTCGTCTTCTGGCATCTGTTATCATCTGGTATGAGAGTTCCAGGTCGTGTACGTTGGCAGGCACACGGCTTCGTTACCGTTGATCCGACGTTTTCAGCGCCGATAGGGACCATCTATCTCACAGGAAGACCTCGCCGCCCATTAGGTAGCAGCATATGTGTTGGTCTGTAGTTTTTAGCAACTGCAGGAAGTGGGGAACCGGGTTGCCGTCACAGGATGTTAGTGAGATTATAGCTTCCTTCTACGTAAGGGTACCTATAACTGCATGCCGTAGAAGTAACGAGATCACACTGTGTGTCGGTGTCCCCCTTTGTTTAACCCAGAGCATTCCGCTCGATAGAGATTAAGGCGTTATCCAGGATTCCGTGGAGGTAGCCAGAGATAGGCTTACAGGGTGTAGTGAGGAAACTTCCTTTGTATTTGACCAACTGCACTTACGGAGCCGTCCTGGCACGTTTTTCGACCGGAAGCGCTGTGCGGACGCGAGTTAGGAGTCATTAGCAGCGCCAAGAGACAGCACCGTTTAAGGAGAGAACAATCAGACGTCGGATTTAGGCTGC
seq00021   CACTATAACCCATCGAATAATACTTGTTATAAAGATGAAACAGATTCGGAAGTGGCGCTTGGCGTTCCGACCCATATAAAGAGGCTACAAAAGTCACATGTGGAAAACTAATAATCTACTCGAGACCTAAGCGTAAAGCCGGAGTGAACTACCCGTCACTGGGGTCACTAGTCAGTGGATGATAGGATGGTTAGATTCTTTCCTCACAGCAGGGAAAAATCGCTATCAACCACACTGATTATTCTTCTGGTGTATCACTGACCAGGAGATGATATAAACTATATGTTTACATATTTGGTTCTATCTGCCAAACAGTCAACCGCTACGCCAAAGCGCTTGTGAGAGAAGTTGTGTGGTGGTGAGTCGGTATCCCTCGGATTCAACCTCCACGTCTGAGTACTATATGCTTTTAGTAGAGTCCACCAAAGAAAGATATATGTGTGAAGCGCATGTAAATATCAGTGACTCCAGATCTGAAATGGACTACATCTGTCTGAACTACTCACCTCATGGCCTAAATCTAAGGTAATAGACGCGGGATGTTGTGGGTACGGTGCCGGTTGACAAAGATAACCTGTAATAAGGTTTTATAAACGGAGGAAGCGCCACTACACCCGGGGTTTAGCGGGTACTGGGTCTAGGCCGGACGCGACCATCCATCCCATTGATAGCCCCATTAGCCATCCTGCATAGGATCTCCACGGCTCATTAGTCAGTAAGGGAGAGGGTCTATCCTTATGGTTGCACCAGTCCAGTGATATGCGACGCCTGCGTATGCCTCTCCTGATAGTAATGCGGCTGGTTCGCGAGAGGTTGAAATAAGTAGACTTGGAGCCTAGCGCAGACAGAAATTAAATTGACGCGAAAAGAGACACTAAACACACTAGGCATTAGACCGCATTACGGGGAAGGAACCTCTTACCGTCGATTGACTCTTGTGTACTAATAGTCCTTATGATTAGGAAATCACTTAAGTTCGGACCTCACTTTGTACGGGGCAGAGTCGTTATTTCCCCCTTTAGCGGTCCTCCTCGATCGAAGGATGTACCGCACTTATACAAAGAAATTCTATGGTCGCACCGACTATGCCTAGAATGATATACTGCGCGTGTGTTTTGTTAACAGGGGATGAATCGGTTGGGACGTATTCAAAAAACCTCAGTTACGGCCACTCGGCGAATATCTCTTGTCTATTCTGTTGACAGCAGGCCAGAGGACTCTTTGCAAACGCCTCCGTGCGCCCTCGACTTTCGCGTATGTGGGACTGGGAGCCGTTGTGCCCTATCGACAAATTAGACCGCGGGTCCCAGGTATAGAGCTGAGCCTCCCCCCAAATCAACTTGCTACGGTGTGGATTGCTGTAGGGCCCTGATCCCTAGTGGACGGCGCTCGTTGACGCGCAGTACTGAGTTTTTAAGTTGTTCATCACCCCGCTCTTAGTCTGGACCACTCTCACGTAAATACCACTGTCATCCGGTAGAAATTAACAAGAGCGATTTTATGGTTAGAGAACTATACCTGTCGGTTTTTAACTATCTTGTAACCCCCCGTCGGTGCTTAATTGTCCCCTAGATCATGCTCAGGAATGTTTGGACTCACCAATTTTGGGTTGTAAGTAGGCACCTTCTGCCCTCGTATTCAAAAGCGGACCGTTGGAATCGGGCATGCAAGTCAAAAAAATGCAAAGTTAGTGGTTAGCTTCCTAAGGTGCTTAGTGAGATTGATTCGTCTTCTGGCATCTGTTATCATCTGGTATGAGAGTTCCAGGTCGTGTACGTTGGCAGGCACACGGCTTCGTTACCGTTGATCCGACGTTTTCAGCGCCGATAGGGACCATCTATCTCACAGGAAGACCTCGCCGCCCATTAGGTAGCAGCATATGTGTTGGTCTGTAGTTTTTAGCAACTGCAGGAAGTGGGGAACCGGGTTGCCGTCACAGGATGTTAGTGAGATTATAGCTTCCTTCTACGTAAGGGTACCTATAACTGCATGCCGTAGAAGTAACGAGATCACACTGTGTGTCGGTGTCCCCCTTTGTTTAACCCAGAGCATTCCGCTCGATAGAGATTAAGGCGTTATCCAGGATTCCGTGGAGGTAGCCAGAGATAGGCTTACAGGGTGTAGTGAGGAAACTTCCTTTGTATTTGACCAACTGCACTTACGGAGCCGTCCTGGCACGTTTTTCGACCGGAAGCGCTGTGCGGACGCGAGTTAGGAGTCATTAGCAGCGCCAAGAGACAGCACCGTTTAAGGAGAGAACAATCAGACGTCGGATTTAGGCTGC
seq00022   CACTATAACCCATCGAATAATACTTGTTATAAAGATGAAACAGATTCGGAAGTGGCGCTTGGCGTTCCGACCCATATAAAGAGGCTACAAAAGTCACATGTGGAAAACTAATAATCTACTCGAGACCTAAGCGTAAAGCCGGAGTGAACTACCCGTCACTGGGGTCACTAGTCAGTGGATGATAGGATGGTTAGATTCTTTCCTCACAGCAGGGAAAAATCGCTATCAACCACACTGATTATTCTTCTGGTGTATCACTGACCAGGAGATGATATAAACTATATGTTTACATATTTGGTTCTATCTGCCAAACAGTCAACCGCTACGCCAAAGCGCTTGTGAGAGAAGTTGTGTGGTGGTGAGTCGGTATCCCTCGGATTCAACCTCCACGTCTGAGTACTATATGCTTTTAGTAGAGTCCACCAAAGAAAGATATATGTGTGAAGCGCATGTAAATATCAGTGACTCCAGATCTGAAATGGACTACATCTGTCTGAACTACTCACCTCATGGCCTAAATCTAAGGTAATAGACGCGGGATGTTGTGGGTACGGTGCCGGTTGACAAAGATAACCTGTAATAAGGTTTTATAAACGGAGGAAGCGCCACTACACCCGGGGTTTAGCGGGTACTGGGTCTAGGCCGGACGCGACCATCCATCCCATTGATAGCCCCATTAGCCATCCTGCATAGGAGCTCCACGGCTCATTAGTCAGTAAGGGAGAGGGTCTATCCTTATGGTTGCACCAGTCCAGTGATATGCGACGCCTGCGTATGCCTCTCCTGATAGTAATGCGGCTGGTTCGCGAGAGGTTGAAATAAGTAGACTTGGAGCCTAGCGCAGACAGAAATTAAATTGACGCGAAAAGAGACACTAAACACACTAGGCATTAGACCGCATTACGGGGAAGGAACCTCTTACCGTCGATTGACTCTTGTGTACTAATAGTCCTTATGATTAGGAAATCTCTTAAGTTCGGACCTCACTTTGTACGGGGCAGAGTCGTTATTTCCCCCTTTAGCGGTCCTCCTCGATCGAAGGATGTACCGCACTTATACAAAGAAATTCTATGGTCGCACCGACTATGCCTAGAATGATATACTGCGCGTGTGTTTTGTTAACAGGGGATGAATCGGTTGGGACGTATTCAAAAAACCTCAGTTACGGCCACTCGGCGAATATCTCTTGTCTATTCTGTTGACAGCAGGCCAGAGGACTCTTTGCAAACGCCTCCGTGCGCCCTCGACTTTCGCGTATGTGGGACTGGGAGCCGTTGTGCCCTATCGACAAATTAGACCGCGGGTCCCAGGTATAGAGCTGAGCCTCCCCCCAAATCAACTTGCTACGGTGTGGATTGCTGTAGGGCCCTGATCCCTAGTGGACGGCGCTCGTTGACGCGCAGTACTGAGTTTTTAAGTTGTTCATCACCCCGCTCTTAGTCTGGACCACTCTCACGTAAATACCACTGTCATCCGGTAGAAATTAACAAGAGCGATTTTATGGTTAGAGAACTATACCTGTCGGTTTTTAACTATCTTGTAACCCCCCGTCGGTGCTTAATTGTCCCCTAGATCATGCTCAGGAATGTTTGGACTCACCAATTTTGGGTTGTAAGTAGGCACCTTCTGCCCTCGTATTCAAAAGCGGACCGTTGGAATCGGGCATGCAAGTCAAAAAAATGCAAAGTTAGTGGTTAGCTTCCTAAGGTGCTTAGTGAGATTGATTCGTCTTCTGGCATCTGTTATCATCTGGTATGAGAGTTCCAGGTCGTGTACGTTGGCAGGCACACGGCTTCGTTACCGTTGATCCGACGTTTTCAGCGCCGATAGGGACCATCTATCTCACAGGAAGACCTCGCCGCCCATTAGGTAGCAGCATATGTGTTGGTCTGTAGTTTTTAGCAACTGCAGGAAGTGGGGAACCGGGTTGCCGTCACAGGATGTTAGTGAGATTATAGCTTCCTTCTACGTAAGGGTACCTATAACTGCATGCCGTAGAAGTAACGAGATCACACTGTGTGTCGGTGTCCCCCTTTGTTTAACCCAGAGCATTCCGCTCGATAGAGATTAAGGCGTTATCCAGGATTCCGTGGAGGTAGCCAGAGATAGGCTTACAGGGTGTAGTGAGGAAACTTCCTTTGTATTTGACCAACTGCACTTACGGAGCCGTCCTGGCACGTTTTTCGACCGGAAGCGCTGTGCGGACGCGAGTTAGGAGTCATTAGCAGCGCCAAGAGACAGCACCGTTTAAGGAGAGAACAATCAGACGTCGGATTTAGGCTGC
seq00023   CACTATAACCCATCGAATAATACTTGTTATAAAGATGAAACAGATTCGGAAGTGGCGCTTGGCGTTCCGACCCATATAAAGAGGCTACAAAAGTCACATGTGGAAAACTAATAATCTACTCGAGACCTAAGCGTAAAGCCGGAGTGAACTACCCGTCACTGGGGTCACTAGTCAGTGGATGATAGGATGGTTAGATTCTTTCCTCACAGCAGGGAAAAATCGCTATCAACCACACTGATTATTCTTCTGGTGTATCACTGACCAGGAGATGATATAAACTATATGTTTACATATTTGGTTCTATCTGCCAAACAGTCAACCGCTACGCCAAAGCGCTTGTGAGAGAAGTTGTGTGGTGGTGAGTCGGTATCCCTCGGATTCAACCTCCACGTCTGAGTACTATATGCTTTTAGTAGAGTCCACCAAAGAAAGATATATGTGTGAAGCGCATGTAAATATCAGTGACTCCAGATCTGAAATGGACTACATCTGTCTGAACTACTCACCTCATGGCCTAAATCTAAGGTAATAGACGCGGGATGTTGTGGGTACGGTGCCGGTTGACAAAGATAACCTGTAATAAGGTTTTATAAACGGAGGAAGCGCCACTACACCCGGGGTTTAGCGGGTACTGGGTCTAGGCCGGACGCGACCATCCATCCCATTGATAGCCCCATTAGCCATCCTGCATAGGAGCTCCACGGCTCATTAGTCAGTAAGGGAGAGGGTCTATCCTTATGGTTGCACCAGTCCAGTGATATGCGACGCCTGCGTATGCCTCTCCTGATAGTAATGCGGCTGGTTCGCGAGAGGTTGAAATAAGTAGACTTGGAGCCTAGCGCAGACAGAAATTAAATTGACGCGAAAAGAGACACTAAACACACTAGGCATTAGACCGCATTACGGGGAAGGAACCTCTTACCGTCGATTGACTCTTGTGTACTAATAGTCCTTATGATTAGGAAATCTCTTAAGTTCGGACCTCACTTTGTACGGGGCAGAGTCGTTATTTCCCCCTTTAGCGGTCCTCCTCGATCGAAGGATGTACCGCACTTATACAAAGAAATTCTATGGTCGCACCGACTATGCCTAGAATGATATACTGCGCGTGTGTTTTGTTAACAGGGGATGAATCGGTTGGGACGTATTCAAAAAACCTCAGTTACGGCCACTCGGCGAATATCTCTTGTCTATTCTGTTGACAGCAGGCCAGAGGACTCTTTGCAAACGCCTCCGTGCGCCCTCGACTTTCGCGTATGTGGGACTGGGAGCCGTTGTGCCCTATCGACAAATTAGACCGCGGGTCCCAGGTATAGAGCTGAGCCTCCCCCCAAATCAACTTGCTACGGTGTGGATTGCTGTAGGGCCCTGATCCCTAGTGGACGGCGCTCGTTGACGCGCAGTACTGAGTTTTTAAGTTGTTCATCACCCCGCTCTTAGTCTGGACCACTCTCACGTAAATACCACTGTCATCCGGTAGAAATTAACAAGAGCGATTTTATGGTTAGAGAACTATACCTGTCGGTTTTTAACTATCTTGTAACCCCCCGTCGGTGCTTAATTGTCCCCTAGATCATGCTCAGGAATGTTTGGACTCACCAATTTTGGGTTGTAAGTAGGCACCTTCTGCCCTCGTATTCAAAAGCGGACCGTTGGAATCGGGCATGCAAGTCAAAAAAATGCAAAGTTAGTGGTTAGCTTCCTAAGGTGCTTAGTGAGATTGATTCGTCTTCTGGCATCTGTTATCATCTGGTATGAGAGTTCCAGGTCGTGTACGTTGGCAGGCACACGGCTTCGTTACCGTTGATCCGACGTTTTCAGCGCCGATAGGGACCATCTATCTCACAGGAAGACCTCGCCGCCCATTAGGTAGCAGCATATGTGTTGGTCTGTAGTTTTTAGCAACTGCAGGAAGTGGGGAACCGGGTTGCCGTCACAGGATGTTAGTGAGATTATAGCTTCCTTCTACGTAAGGGTACCTATAACTGCATGCCGTAGAAGTAACGAGATCACACTGTGTGTCGGTGTCCCCCTTTGTTTAACCCAGAGCATTCCGCTCGATAGAGATTAAGGCGTTATCCAGGATTCCGTGGAGGTAGCCAGAGATAGGCTTACAGGGTGTAGTGAGGAAACTTCCTTTGTATTTGACCAACTGCACTTACGGAGCCGTCCTGGCACGTTTTTCGACCGGAAGCGCTGTGCGGACGCGAGTTAGGAGTCATTAGCAGCGCCAAGAGACAGCACCGTTTAAGGAGAGAACAATCAGACGTCGGATTTAGGCTGC
seq00024   CACTATAACCCATCGAATAATACTTGTTATAAAGATGAAACAGATTCGGAAGTGGCGCTTGGCGTTCCGACCCATATAAAGAGGCTACAAAAGTCACATGTGGAAAACTAATAATCTACTCGAGACCTAAGCGTAAAGCCGGAGTGAACTACCCGTCACTGGGGTCACTAGTCAGTGGATGATAGGATGGTTAGATTCTTTCCTCACAGCAGGGAAAAATCGCTATCAACCACACTGATTATTCTTCTGGTGTATCACTGACCAGGAGATGATATAAACTATATGTTTACATATTTGGTTCTATCTGCCAAACAGTCAACCGCTACGCCAAAGCGCTTGTGAGAGAAGTTGTGTGGTGGTGAGTCGGTATCCCTCGGATTCAACCTCCACGTCTGAGTACTATATGCTTTTAGTAGAGTCCACCAAAGAAAGATATATGTGTGAAGCGCATGTAAATATCAGTGACTCCAGATCTGAAATGGACTACATCTGTCTGAACTACTCACCTCATGGCCTAAATCTAAGGTAATAGACGCGGGATGTTGTGGGTACGGTGCCGGTTGACAAAGATAACCTGTAATAAGGTTTTATAAACGGAGGAAGCGCCACTACACCCGGGGTTTAGCGGGTACTGGATCTAGGCCGGACGCGACCATCCATCCCATTGATAGCCCCATTAGCCATCCTGCATAGGAGCTCCACGGCTCATTAGTCAGTAAGGGAGAGGGTCTATCCTTATGGTTGCACCAGTCCAGTGATATGCGACGCCTGCGTATGCCTCTCCTGATAGTAATGCGGCTGGTTCGCGAGAGGTTGAAATAAGTAGACTTGGAGCCTAGCGCAGACAGAAATTAAATTGACGCGAAAAGAGACACTAAACACACTAGGCATTAGACCGCATTACGGGGAAGGAACCTCTTACCGTCGATTGACTCTTGTGTACTAATAGTCCTTATGATTAGGAAATCTCTTAAGTTCGGACCTCACTTTGTACGGGGCAGAGTCGTTATTTCCCCCTTTAGCGGTCCTCCTCGATCGAAGGATGTACCGCACTTATACAAAGAAATTCTATGGTCGCACCGACTATGCCTAGAATGATATACTGCGCGTGTGTTTTGTTAACAGGGGATGAATCGGTTGGGACGTATTCAAAAAACCTCAGTTACGGCCACTCGGCGAATATCTCTTGTCTATTCTGTTGACAGCAGGCCAGAGGACTCTTTGCAAACGCCTCCGTGCGCCCTCGACTTTCGCGTATGTGGGACTGGGAGCCGTTGTGCCCTATCGACAAATTAGACCGCGGGTCCCAGGTATAGAGCTGAGCCTCCCCCCAAATCAACTTGCTACGGTGTGGATTGCTGTAGGGCCCTGATCCCTAGTGGACGGCGCTCGTTGACGCGCAGTACTGAGTTTTTAAGTTGTTCATCACCCCGCTCTTAGTCTGGACCACTCTCACGTAAATACCACTGTCATCCGGTAGAAATTAACAAGAGCGATTTTATGGTTAGAGAACTATACCTGTCGGTTTTTAACTATCTTGTAACCCCCCGTCGGTGCTTAATTGTCCCCTAGATCATGCTCAGGAATGTTTGGACTCACCAATTTTGGGTTGTAAGTAGGCACCTTCTGCCCTCGTATTCAAAAGCGGACCGTTGGAATCGGGCATGCAAGTCAAAAAAATGCAAAGTTAGTGGTTAGCTTCCTAAGGTGCTTAGTGAGATTGATTCGTCTTCTGGCATCTGTTATCATCTGGTATGAGAGTTCCAGGTCGTGTACGTTGGCAGGCACACGGCTTCGTTACCGTTGATCCGACGTTTTCAGCGCCGATAGGGACCATCTATCTCACAGGAAGACCTCGCCGCCCATTAGGTAGCAGCATATGTGTTGGTCTGTAGTTTTTAGCAACTGCAGGAAGTGGGGAACCGGGTTGCCGTCACAGGATGTTAGTGAGATTATAGCTTCCTTCTACGTAAGGGTACCTATAACTGCATGCCGTAGAAGTAACGAGATCACACTGTGTGTCGGTGTCCCCCTTTGTTTAACCCAGAGCATTCCGCTCGATAGAGATTAAGGCGTTATCCAGGATTCCGTGGAGGTAGCCAGAGATAGGCTTACAGGGTGTAGTGAGGAAACTTCCTTTGTATTTGACCAACTGCACTTACGGAGCCGTCCTGGCACGTTTTTCGACCGGAAGCGCTGTGCGGACGCGAGTTAGGAGTCATTAGCAGCGCCAAGAGACAGCACCGTTTAAGGAGAGAACAATCAGACGTCGGATTTAGGCTGC
seq00025   CACTATAACCCATCGAATAATACTTGTTATAAAGATGAAACAGATTCGGAAGTGGCGCTTGGCGTTCCGACCCATATAAAGAGGCTACAAAAGTCACATGTGGAAAACTAATAATCTACTCGAGACCTAAGCGTAAAGCCGGAGTGAACTACCCGTCACTGGGGTCACTAGTCAGTGGATGATAGGATGGTTAGATTCTTTCCTCACAGCAGGGAAAAATCGCTATCAACCACACTGATTATTCTTCTGGTGTATCACTGACCAGGAGATGATATAAACTATATGTTTACATATTTGGTTCTATCTGCCAAACAGTCAACCGCTACGCCAAAGCGCTTGTGAGAGAAGTTGTGTGGTGGTGAGTCGGTATCCCTCGGATTCAACCTCCACGTCTGAGTACTATATGCTTTTAGTAGAGTCCACCAAAGAAAGATATATGTGTGAAGCGCATGTAAATATCAGTGACTCCAGATCTGAAATGGACTACATCTGTCTGAACTACTCACCTCATGGCCTAAATCTAAGGTAATAGACGCGGGATGTTGTGGGTACGGTGCCGGTTGACAAAGATAACCTGTAATAAGGTTTTATAAACGGAGGAAGCGCCACTACACCCGGGGTTTAGCGGGTACTGGGTCTAGGCCGGACGCGACCATCCATCCCATTGATAGCCCCATTAGCCATCCTGCATAGGAGCTCCACGGCTCATTAGTCAGTAAGGGAGAGGGTCTATCCTTATGGTTGCACCAGTCCAGTGATATGCGACGCCTGCGTATGCCTCTCCTGATAGTAATGCGGCTGGTTCGCGAGAGGTTGAAATAAGTAGACTTGGAGCCTAGCGCAGACAGAAATTAAATTGACGCGAAAAGAGACACTAAACACACTAGGCATTAGACCGCATTACGGGGAAGGAACCTCTTACCGTCGATTGACTCTTGTGTACTAATAGTCCTTATGATTAGGAAATCTCTTAAGTTCGGACCTCACTTTGTACGGGGCAGAGTCGTTATTTCCCCCTTTAGCGGTCCTCCTCGATCGAAGGATGTACCGCACTTATACAAAGAAATTCTATGGTCGCACCGACTATGCCTAGAATGATATACTGCGCGTGTGTTTTGTTAACAGGGGATGAATCGGTTGGGACGTATTCAAAAAACCTCAGTTACGGCCACTCGGCGAATATCTCTTGTCTATTCTGTTGACAGCAGGCCAGAGGACTCTTTGCAAACGCCTCCGTGCGCCCTCGACTTTCGCGTATGTGGGACTGGGAGCCGTTGTGCCCTATCGACAAATTAGACCGCGGGTCCCAGGTATAGAGCTGAGCCTCCCCCCAAATCAACTTGCTACGGTGTGGATTGCTGTAGGGCCCTGATCCCTAGTGGACGGCGCTCGTTGACGCGCAGTACTGAGTTTTTAAGTTGTTCATCACCCCGCTCTTAGTCTGGACCACTCTCACGTAAATACCACTGTCATCCGGTAGAAATTAACAAGAGCGATTTTATGGTTAGAGAACTATACCTGTCGGTTTTTAACTATCTTGTAACCCCCCGTCGGTGCTTAATTGTCCCCTAGATCATGCTCAGGAATGTTTGGACTCACCAATTTTGGGTTGTAAGTAGGCACCTTCTGCCCTCGCATTCAAAAGCGGACCGTTGGAATCGGGCATGCAAGTCAAAAAAATGCAAAGTTAGTGGTTAGCTTCCTAAGGTGCTTAGTGAGATTGATTCGTCTTCTGGCATCTGTTATCATCTGGTATGAGAGTTCCAGGTCGTGTACGTTGGCAGGCACACGGCTTCGTTACCGTTGATCCGACGTTTTCAGCGCCGATAGGGACCATCTATCTCACAGGAAGACCTCGCCGCCCATTAGGTAGCAGCATATGTGTTGGTCTGTAGTTTTTAGCAACTGCAGGAAGTGGGGAACCGGGTGGCCGTCACAGGATGTTAGTGAGATTATAGCTTCCTTCTACGTAAGGGTACCTATAACTGCATGCCGTATAAGTAACGAGATCACACTGTGTGTCGGTGTCCCCCTTTGTTTAACCCAGAGCATTCCGCTCGATAGAGATTAAGGCGTTATCCAGGATTCCGTGGAGGTAGCCAGAGATAGGCTTACAGGGTGTAGTGAGGAAACTTCCTTTGTATTTGACCAACTGCACTTACGGAGCCGTCCTGGCACGTTTTTCGACCGGAAGCGCTGTGCGGACGCGAGTTAGGAGTCATTAGCAGCGCCAAGAGACAGCACCGTTTAAGGAGAGAACAATCAGACGTCGGATTTAGGCTGC
seq00026   CACTATAACCCATCGAATAATACTTGTTATAAAGATGAAACAGATTCGGAAGTGGCGCTTGGCGTTCCGACCCATATAAAGAGGCTACAAAAGTCACATGTGGAAAACTAATAATCTACTCGAGACCTAAGCGTAAAGCCGGAGTGAACTACCCGTCACTGGGGTCACTAGTCAGTGGATGATAGGATGGTTAGATTCTTTCCTCACAGCAGGGAAAAATCGCTATCAACCACACTGATTATTCTTCTGGTGTATCACTGACCAGGAGATGATATAAACTATATGTTTACATATTTGGTTCTATCTGCCAAACAGTCAACCGCTACGCCAAAGCGCTTGTGAGAGAAGTTGTGTGGTGGTGAGTCGGTATCCCTCGGATTCAACCTCCACGTCTGAGTACTATATGCTTTTAGTAGAGTCCACCAAAGAAAGATATATGTGTGAAGCGCATGTAAATATCAGTGACTCCAGATCTGAAATGGACTACATCTGTCTGAACTACTCACCTCATGGCCTAAATCTAAGGTAATAGACGCGGGATGTTGTGGGTACGGTGCCGGTTGACAAAGATAACCTGTAATAAGGTTTTATAAACGGAGGAAGCGCCACTACACCCGGGGTTTAGCGGGTACTGGGTCTAGGCCGGACGCGACCATCCATCCCATTGATAGCCCCATTAGCCATCCTGCATAGGAGCTCCACGGCTCATTAGTCAGTAAGGGAGAGGGTCTATCCTTATGGTTGCACCAGTCCAGTGATATGCGACGCCTGCGTATGCCTCTCCTGATAGTAATGCGGCTGGTTCGCGAGAGGTTGAAATAAGTAGACTTGGAGCCTAGCGCAGACAGAAATTAAATTGACGCGAAAAGAGACACTAAACACACTAGGCATTAGACCGCATTACGGGGAAGGAACCTCTTACCGTCGATTGACTCTTGTGTACTAATAGTCCTTATGATTAGGAAATCTCTTAAGTTCGGACCTCACTTTGTACGGGGCAGAGTCGTTATTTCCCCCTTTAGCGGTCCTCCTCGATCGAAGGATGTACCGCACTTATACAAAGAAATTCTATGGTCGCACCGACTATGCCTAGAATGATATACTGCGCGTGTGTTTTGTTAACAGGGGATGAATCGGTTGGGACGTATTCAAAAAACCTCAGTTACGGCCACTCGGCGAATATCTCTTGTCTATTCTGTTGACAGCAGGCCAGAGGACTCTTTGCAAACGCCTCCGTGCGCCCTCGACTTTCGCGTATGTGGGACTGGGAGCCGTTGTGCCCTATCGACAAATTAGACCGCGGGTCCCAGGTATAGAGCTGAGCCTCCCCCCAAATCAACTTGCTACGGTGTGGATTGCTGTAGGGCCCTGATCCCTAGTGGACGGCGCTCGTTGACGCGCAGTACTGAGTTTTTAAGTTGTTCATCACCCCGCTCTTAGTCTGGACCACTCTCACGTAAATACCACTGTCATCCGGTAGAAATTAACAAGAGCGATTTTATGGTTAGAGAACTATACCTGTCGGTTTTTAACTATCTTGTAACCCCCCGTCGGTGCTTAATTGTCCCCTAGATCATGCTCAGGAATGTTTGGACTCACCAATTTTGGGTTGTAAGTAGGCACCTTCTGCCCTCGTATTCAAAAGCGGACCGTTGGAATCGGGCATGCAAGTCAAAAAAATGCAAAGTTAGTGGTTAGCTTCCTAAGGTGCTTAGTGAGATTGATTCGTCTTCTGGCATCTGTTATCATCTGGTATGAGAGTTCCAGGTCGTGTACGTTGGCAGGCACACGGCTTCGTTACCGTTGATCCGACGTTTTCAGCGCCGATAGGGACCATCTATCTCACAGGAAGACCTCGCCGCCCATTAGGTAGCAGCATATGTGTTGGTCTGTAGTTTTTAGCAACTGCAGGAAGTGGGGAACCGGGTTGCCGTCACAGGATGTTAGTGAGATTATAGCTTCCTTCTACGTAAGGGTACCTATAACTGCATGCCGTAGAAGTAACGAGATCACACTGTGTGTCGGTGTCCCCCTTTGTTTAACCCAGAGCATTCCGCTCGATAGAGATTAAGGCGTTATCCAGGATTCCGTGGAGGTAGCCAGAGATAGGCTTACAGGGTGTAGTGAGGAAACTTCCTTTGTATTTGACCAACTGCACTTACGGAGCCGTCCTGGCACGTTTTTCGACCGGAAGCGCTGTGCGGACGCGAGTTAGGAGTCATTAGCAGCGCCAAGAGACAGCACCGTTTAAGGAGAGAACAATCAGACGTCGGATTTAGGCTGC
seq00027   CACTATAACCCATCGAATAATACTTGTTATAAAGATGAAACAGATTCGGAAGTGGCGCTTGGCGTTCCGACCCATATAAAGAGGCTACAAAAGTCACATGTGGAAAACTAATAATCTACTCGAGACCTAAGCGTAAAGCCGGAGTGAACTACCCGTCACTGGGGTCACTAGTCAGTGGATGATAGGATGGTTAGATTCTTTCCTCACAGCAGGGAAAAATCGCTATCAACCACACTGATTATTCTTCTGGTGTATCACTGACCAGGAGATGATATAAACTATATGTTTACATATTTGGTTCTATCTGCCAAACAGTCAACCGCTACGCCAAAGCGCTTGTGAGAGAAGTTGTGTGGTGGTGAGTCGGTATCCCTCGGATTCAACCTCCACGTCTGAGTACTATATGCTTTTAGTAGAGTCCACCAAAGAAAGATATATGTGTGAAGCGCATGTAAATATCAGTGACTCCAGATCTGAAATGGACTACATCTGTCTGAACTACTCACCTCATGGCCTAAATCTAAGGTAATAGACGCGGGATGTTGTGGGTACGGTGCCGGTTGACAAAGATAACCTGTAATAAGGTTTTATAAACGGAGGAAGCGCCACTACACCCGGGGTTTAGCGGGTACTGGATCTAGGCCGGACGCGACCATCCATCCCATTGATAGCCCCATTAGCCATCCTGCATAGGAGCTCCACGGCTCATTAGTCAGTAAGGGAGAGGGTCTATCCTTATGGTTGCACCAGTCCAGTGATATGCGACGCCTGCGTATGCCTCTCCTGATAGTAATGCGGCTGGTTCGCGAGAGGTTGAAATAAGTAGACTTGGAGCCTAGCGCAGACAGAAATTAAATTGACGCGAAAAGAGACACTAAACACACTAGGCATTAGACCGCATTACGGGGAAGGAACCTCTTACCGTCGATTGACTCTTGTGTACTAATAGTCCTTATGATTAGGAAATCTCTTAAGTTCGGACCTCACTTTGTACGGGGCAGAGTCGTTATTTCCCCCTTTAGCGGTCCTCCTCGATCGAAGGATGTACCGCACTTATACAAAGAAATTCTATGGTCGCACCGACTATGCCTAGAATGATATACTGCGCGTGTGTTTTGTTAACAGGGGATGAATCGGTTGGGACGTATTCAAAAAACCTCAGTTACGGCCACTCGGCGAATATCTCTTGTCTATTCTGTTGACAGCAGGCCAGAGGACTCTTTGCAAACGCCTCCGTGCGCCCTCGACTTTCGCGTATGTGGGACTGGGAGCCGTTGTGCCCTATCGACAAATTAGACCGCGGGTCCCAGGTATAGAGCTGAGCCTCCCCCCAAATCAACTTGCTACGGTGTGGATTGCTGTAGGGCCCTGATCCCTAGTGGACGGCGCTCGTTGACGCGCAGTACTGAGTTTTTAAGTTGTTCATCACCCCGCTCTTAGTCTGGACCACTCTCACGTAAATACCACTGTCATCCGGTAGAAATTAACAAGAGCGATTTTATGGTTAGAGAACTATACCTGTCGGTTTTTAACTATCTTGTAACCCCCCGTCGGTGCTTAATTGTCCCCTAGATCATGCTCAGGAATGTTTGGACTCACCAATTTTGGGTTGTAAGTAGGCACCTTCTGCCCTCGTATTCAAAAGCGGACCGTTGGAATCGGGCATGCAAGTCAAAAAAATGCAAAGTTAGTGGTTAGCTTCCTAAGGTGCTTAGTGAGATTGATTCGTCTTCTGGCATCTGTTATCATCTGGTATGAGAGTTCCAGGTCGTGTACGTTGGCAGGCACACGGCTTCGTTACCGTTGATCCGACGTTTTCAGCGCCGATAGGGACCATCTATCTCACAGGAAGACCTCGCCGCCCATTAGGTAGCAGCATATGTGTTGGTCTGTAGTTTTTAGCAACTGCAGGAAGTGGGGAACCGGGTTGCCGTCACAGGATGTTAGTGAGATTATAGCTTCCTTCTACGTAAGGGTACCTATAACTGCATGCCGTAGAAGTAACGAGATCACACTGTGTGTCGGTGTCCCCCTTTGTTTAACCCAGAGCATTCCGCTCGATAGAGATTAAGGCGTTATCCAGGATTCCGTGGAGGTAGCCAGAGATAGGCTTACAGGGTGTAGTGAGGAAACTTCCTTTGTATTTGACCAACTGCACTTACGGAGCCGTCCTGGCACGTTTTTCGACCGGAAGCGCTGTGCGGACGCGAGTTAGGAGTCATTAGCAGCGCCAAGAGACAGCACCGTTTAAGGAGAGAACAATCAGACGTCGGATTTAGGCTGC
seq00028   CACTATAACCCATCGAATAATACTTGTTATAAAGATGAAACAGATTCGGAAGTGGCGCTTGGCGTTCCGACCCATATAAAGAGGCTACAAAAGTCACATGTGGAAAACTAATAATCTACTCGAGACCTAAGCGTAAAGCCGGAGTGAACTACCCGTCACTGGGGCCACTAGTCAGTGGATGATAGGATGGTTAGATTCTTTCCTCACAGCAGGGAAAAATCGCTATCAACCACACTGATTATTCTTCTGGTGTATCACTGACCAGGAGATGATATAAACTATATGTTTACATATTTGGTTCTATCTGCCAAACAGTCAACCGCTACGCCAAAGCGCTTGTGAGAGAAGTTGTGTGGTGGTGAGTCGGTATCCCTCGGATTCAACCTCCACGTCTGAGTACTATATGCTTTTGGTAGAGTCCACCAAAGAAAGATATATGTGTGAAGCGCATGTAAATATCAGTGACTCCAGATCTGAAATGGACTACATCTGTCTGAACTACTCACCTCATGGCCTAAATCTAAGGTAATAGACGCGGGATGTTGTGGGTACGGTGCCGGTTGACAAAGATAACCTGTAATAAGGTTTTATAAACGGAGGAAGCGCCACTACACCCGGGGTTTAGCGGGTACTGGGTCTAGGCCGGACGCGACCATCCATCCCATTGATAGCCCCATTAGCCATCCTGCATAGGAGCTCCACGGCTCATTAGTCAGTAAGGGAGAGGGTCTATCCTTATGGTTGCACCAGTCCAGTGATATGCGACGCCTGCGTATGCCTCTCCTGATAGTAATGCGGCTGGTTCGCGAGAGGTTGAAATAAGTAGACTTGGAGCCTAGCGCAGACAGAAATTAAATTGACGCGAAAAGAGACACTAAACACACTAGGCATTAGACCGCATTACGGGGAAGGAACCTCTTACCGTCGATTGACTCTTGTGTACTAATAGTCCTTATGATTAGGAAATCTCTTAAGTTCGGACCTCACTTTGTACGGGGCAGAGTCGTTATTTCCCCCTTTAGCGGTCCTCCTCGATCGAAGGATGTACCGCACTTATACAAAGAAATTCTATGGTCGCACCGACTATGCCTAGAATGATATACTGCGCGTGTGTTTTGTTAACAGGGGATGAATCGGTTGGGACGTATTCAAAAAACCTCAGTTACGGCCACTCGGCGAATATCTCTTGTCTATTCTGTTGACAGCAGGCCAGAGGACTCTTTGCAAACGCCTCCGTGCGCCCTCGACTTTCGCGTATGTGGGACTGGGAGCCGTTGTGCCCTATCGACAAATTAGACCGCGGGTCCCAGGTATAGAGCTGAGCCTCCCCCCAAATCAACTTGCTACGGTGTGGATTGCTGTAGGGCCCTGATCCCTAGTGGACGGCGCTCGTTGACGCGCAGTACTGAGTTTTTAAGTTGTTCATCACCCCGCTCTTAGTCTGGACCACTCTCACGTAAATACCACTGTCATCCGGTAGAAATTAACAAGAGCGATTTTATGGTTAGAGAACTATACCTGTCGGTTTTTAACTATCTTGTAACCCCCCGTCGGTGCTTAATTGTCCCCTAGATCATGCTCAGGAATGTTTGGACTCACCAATTTTGGGTTGTAAGTAGGCACCTTCTGCCCTCGCATTCAAAAGCGGACCGTTGGAATCGGGCATGCAAGTCAAAAAAATGCAAAGTTAGTGGTTAGCTTCCTAAGGTGCTTAGTGAGATTGATTCGTCTTCTGGCATCTGTTATCATCTGGTATGAGAGTTCCAGGTCGTGTACGTTGGCAGGCACACGGCTTCGTTACCGTTGATCCGACGTTTTCAGCGCCGATAGGGACCATCTATCTCACAGGAAGACCTCGCCGCCCATTAGGTAGCAGCATATGTGTTGGTCTGTAGTTTTTAGCAACTGCAGGAAGTGGGGAACCGGGTGGCCGTCACAGGATGTTAGTGAGATTATAGCTTCCTTCTACGTAAGGGTACCTATAACTGCATGCCGTAGAAGTAACGAGATCACACTGTGTGTCGGTGTCCCCCTTTGTTTAACCCAGAGCATTCCGCTCGATAGAGATTAAGGCGTTATCCAGGATTCCGTGGAGGTAGCCAGAGATAGGCTTACAGGGTGTAGTGAGGAAACTTCCTTTGTATTTGACCAACTGCACTTACGGAGCCGTCCTGGCACGTTTTTCGACCGGAAGCGCTGTGCGGACGCGAGTTAGGAGTCATTAGCAGCGCCAAGAGACAGCACCGTTTAAGGAGAGAACAATCAGACGTCGGATTTAGGCTGC
seq00029   CACTATAACCCATCGAATAATACTTGTTATAAAGATGAAACAGATTCGGAAGTGGCGCTTGGCGTTCCGACCCATATAAAGAGGCTACAAAAGTCACATGTGGAAAACTAATAATCTACTCGAGACCTAAGCGTAAAGCCGGAGTGAACTACCCGTCACTGGGGTCACTAGTCAGTGGATGATAGGATGGTTAGATTCTTTCCTCACAGCAGGGAAAAATCGCTATCAACCACACTGATTATTCTTCTGGTGTATCACTGACCAGGAGATGATATAAACTATATGTTTACATATTTGGTTCTATCTGCCAAACAGTCAACCGCTACGCCAAAGCGCTTGTGAGAGAAGTTGTGTGGTGGTGAGTCGGTATCCCTCGGATTCAACCTCCACGTCTGAGTACTATATGCTTTTAGTAGAGTCCACCAAAGAAAGATATATGTGTGAAGCGCATGTAAATATCAGTGACTCCAGATCTGAAATGGACTACATCTGTCTGAACTACTCACCTCATGGCCTAAATCTAAGGTAATAGACGCGGGATGTTGTGGGTACGGTGCCGGTTGACAAAGATAACCTGTAATAAGGTTTTATAAACGGAGGAAGCGCCACTACACCCGGGGTTTAGCGGGTACTGGGTCTAGGCCGGACGCGACCATCCATCCCATTGATAGCCCCATTAGCCATCCTGCATAGGAGCTCCACGGCTCATTAGTCAGTAAGGGAGAGGGTCTATCCTTATGGTTGCACCAGTCCAGTGATATGCGACGCCTGCGTATGCCTCTCCTGATAGTAATGCGGCTGGTTCGCGAGAGGTTGAAATAAGTAGACTTGGAGCCTAGCGCAGACAGAAATTAAATTGACGCGAAAAGAGACACTAAACACACTAGGCATTAGACCGCATTACGGGGAAGGAACCTCTTACCGTCGATTGACTCTTGTGTACTAATAGTCCTTATGATTAGGAAATCTGTTAAGTTCGGACCTCACTTTGTACGGGGCAGAGTCGTTATTTCCCCCTTTAGCGGTCCTCCTCGATCGAAGGATGTACCGCACTTATACAAAGAAATTCTATGGTCGCACCGACTATGCCTAGAATGATATACTGCGCGTGTGTTTTGTTAACAGGGGATGAATCGGTTGGGACGTATTCAAAAAACCTCAGTTACGGCCACTCGGCGAATATCTCTTGTCTATTCTGTTGACAGCAGGCCAGAGGACTCTTTGCAAACGCCTCCGTGCGCCCTCGACTTTCGCGTATGTGGGACTGGGAGCCGTTGTGCCCTATCGACAAATTAGACCGCGGGTCCCAGGTATAGAGCTGAGCCTCCCCCCAAATCAACTTGCTACGGTGTGGATTGCTGTAGGGCCCTGATCCCTAGTGGACGGCGCTCGTTGACGCGCAGTACTGAGTTTTTAAGTTGTTCATCACCCCGCTCTTAGTCTGGACCACTCTCACGTAAATACCACTGTCATCCGGTAGAAATTAACAAGAGCGATTTTATGGTTAGAGAACTATACCTGTCGGTTTTTAACTATCTTGTAACCCCCCGTCGGTGCTTAATTGTCCCCTAGATCATGCTCAGGAATGTTTGGACTCACCAATTTTGGGTTGTAAGTAGGCACCTTCTGCCCTCGTATTCAAAAGCGGACCGTTGGAATCGGGCATGCAAGTCAAAAAAATGCAAAGTTAGTGGTTAGCTTCCTAAGGTGCTTAGTGAGATTGATTCGTCTTCTGGCATCTGTTATCATCTGGTATGAGAGTTCCAGGTCGTGTACGTTGGCAGGCACACGGCTTCGTTACCGTTGATCCGACGTTTTCAGCGCCGATAGGGACCATCTATCTCACAGGAAGACCTCGCCGCCCATTAGGTAGCAGCATATGTGTTGGTCTGTAGTTTTTAGCAACTGCAGGAAGTGGGGAACCGGGTTGCCGTCACAGGATGTTAGTGAGATTATAGCTTCCTTCTACGTAAGGGTACCTATAACTGCATGCCGTAGAAGTAACGAGATCACACTGTGTGTCGGTGTCCCCCTTTGTTTAACCCAGAGCATTCCGCTCGATAGAGATTAAGGCGTTATCCAGGATTCCGTGGAGGTAGCCAGGGATAGGCTTACAGGGTGTAGTGAGGAAACTTCCTTTGTATTTGACCAACTGCACTTACGGAGCCGTCCTGGCACGTTTTTCGACCGGAAGCGCTGTGCGGACGCGAGTTAGGAGTCATTAGCAGCGCCAAGAGACAGCACCGTTTAAGGAGAGAACAATCAGACGTCGGATTTAGGCTGC
seq00030   CACTATAACCCATCGAATAATACTTGTTATAAAGATGAAACAGATTCGGAAGTGGCGCTTGGCGTTCCGACCCATATAAAGAGGCTACAAAAGTCACATGTGGAAAACTAATAATCTACTCGAGACCTAAGCGTAAAGCCGGAGTGAACTACCCGTCACTGGGGTCACTAGTCAGTGGATGATAGGATGGTTAGATTCTTTCCTCACAGCAGGGAAAAATCGCTATCAACCACACTGATTATTCTTCTGGTGTATCACTGACCAGGAGATGATATAAACTATATGTTTACATATTTGGTTCTATCTGCCAAACAGTCAACCGCTACGCCAAAGCGCTTGTGAGAGAAGTTGTGTGGTGGTGAGTCGGTATCCCTCGGATTCAACCTCCACGTCTGAGTACTATATGCTTTTAGTAGAGTCCACCAAAGAAAGATATATGTGTGAAGCGCATGTAAATATCAGTGACTCCAGATCTGAAATGGACTACATCTGTCTGAACTACTCACCTCATGGCCTAAATCTAAGGTAATAGACGCGGGATGTTGTGGGTACGGTGCCGGTTGACAAAGATAACCTGTAATAAGGTTTTATAAACGGAGGAAGCGCCACTACACCCGGGGTTTAGCGGGTACTGGGTCTAGGCCGGACGCGACCATCCATCCCATTGATAGCCCCATTAGCCATCCTGCATAGGAGCTCCACGGCTCATTAGTCAGTAAGGGAGAGGGTCTATCCTTATGGTTGCACCAGTCCAGTGATATGCGACGCCTGCGTATGCCTCTCCTGATAGTAATGCGGCTGGTTCGCGAGAGGTTGAAATAAGTAGACTTGGAGCCTAGCGCAGACAGAAATTAAATTGACGCGAAAAGAGACACTAAACACACTAGGCATTAGACCGCATTACGGGGAAGGAACCTCTTACCGTCGATTGACTCTTGTGTACTAATAGTCCTTATGATTAGGAAATCTCTTAAGTTCGGACCTCACTTTGTACGGGGCAGAGTCGTTATTTCCCCCTTTAGCGGTCCTCCTCGATCGAAGGATGTACCGCACTTATACAAAGAAATTCTATGGTCGCACCGACTATGCCTAGAATGATATACTGCGCGTGTGTTTTGTTAACAGGGGATGAATCGGTTGGGACGTATTCAAAAAACCTCAGTTACGGCCACTCGGCGAATATCTCTTGTCTATTCTGTTGACAGCAGGCCAGAGGACTCTTTGCAAACGCCTCCGTGCGCCCTCGACTTTCGCGTATGTGGGACTGGGAGCCGTTGTGCCCTATCGACAAATTAGACCGCGGGTCCCAGGTATAGAGCTGAGCCTCCCCCCAAATCAACTTGCTACGGTGTGGATTGCTGTAGGGCCCTGATCCCTAGTGGACGGCGCTCGTTGACGCGCAGTACTGAGTTTTTAAGTTGTTCATCACCCCGCTCTTAGTCTGGACCACTCTCACGTAAATACCACTGTCATCCGGTAGAAATTAACAAGAGCGATTTTATGGTTAGAGAACTATACCTGTCGGTTTTTAACTATCTTGTAACCCCCCGTCGGTGCTTAATTGTCCCCTAGATCATGCTCAGGAATGTTTGGACTCACCAATTTTGGGTTGTAAGTAGGCACCTTCTGCCCTCGTATTCAAAAGCGGACCGTTGGAATCGGGCATGCAAGTCAAAAAAATGCAAAGTTAGTGGTTAGCTTCCTAAGGTGCTTAGTGAGATTGATTCGTCTTCTGGCATCTGTTATCATCTGGTATGAGAGTTCCAGGTCGTGTACGTTGGCAGGCACACGGCTTCGTTACCGTTGATCCGACGTTTTCAGCGCCGATAGGGACCATCTATCTCACAGGAAGACCTCGCCGCCCATTAGGTAGCAGCATATGTGTTGGTCTGTAGTTTTTAGCAACTGCAGGAAGTGGGGAACCGGGTTGCCGTCACAGGATGTTAGTGAGATTATAGCTTCCTTCTACGTAAGGGTACCTATAACTGCATGCCGTAGAAGTAACGAGATCACACTGTGTGTCGGTGTCCCCCTTTGTTTAACCCAGAGCATTCCGCTCGATAGAGATTAAGGCGTTATCCAGGATTCCGTGGAGGTAGCCAGAGATAGGCTTACAGGGTGTAGTGAGGAAACTTCCTTTGTATTTGACCAACTGCACTTACGGAGCCGTCCTGGCACGTTTTTCGACCGGAAGCGCTGTGCGGACGCGAGTTAGGAGTCATTAGCAGCGCCAAGAGACAGCACCGTTTAAGGAGAGAACAATCAGACGTCGGATTTAGGCTGC
seq00031   CACTATAACCCATCGAATAATACTTGTTATAAAGATGAAACAGATTCGGAAGTGGCGCTTGGCGTTCCGACCCATATAAAGAGGCTACAAAAGTCACATGTGGAAAACTAATAATCTACTCGAGACCTAAGCGTAAAGCCGGAGTGAACTACCCGTCACTGGGGTCACTAGTCAGTGGATGATAGGATGGTTAGATTCTTTCCTCACAGCAGGGAAAAATCGCTATCAACCACACTGATTATTCTTCTGGTGTATCACTGACCAGGAGATGATATAAACTATATGTTTACATATTTGGTTCTATCTGCCAAACAGTCAACCGCTACGCCAAAGCGCTTGTGAGAGAAGTTGTGTGGTGGTGAGTCGGTATCCCTCGGATTCAACCTCCACGTCTGAGTACTATATGCTTTTAGTAGAGTCCACCAAAGAAAGATATATGTGTGAAGCGCATGTAAATATCAGTGACTCCAGATCTGAAATGGACTACATCTGTCTGAACTACTCACCTCATGGCCTAAATCTAAGGTAATAGACGCGGGATGTTGTGGGTACGGTGCCGGTTGACAAAGATAACCTGTAATAAGGTTTTATAAACGGAGGAAGCGCCACTACACCCGGGGTTTAGCGGGTACTGGGTCTAGGCCGGACGCGACCATCCATCCCATTGATAGCCCCATTAGCCATCCTGCATAGGAGCTCCACGGCTCATTAGTCAGTAAGGGAGAGGGTCTATCCTTATGGTTGCACCAGTCCAGTGATATGCGACGCCTGCGTATGCCTCTCCTGATAGTAATGCGGCTGGTTCGCGAGAGGTTGAAATAAGTAGACTTGGAGCCTAGCGCAGACAGAAATTAAATTGACGCGAAAAGAGACACTAAACACACTAGGCATTAGACCGCATTACGGGGAAGGAACCTCTTACCGTCGATTGACTCTTGTGTACTAATAGTCCTTATGATTAGGAAATCTGTTAAGTTCGGACCTCACTTTGTACGGGGCAGAGTCGTTATTTCCCCCTTTAGCGGTCCTCCTCGATCGAAGGATGTACCGCACTTATACAAAGAAATTCTATGGTCGCACCGACTATGCCTAGAATGATATACTGCGCGTGTGTTTTGTTAACAGGGGATGAATCGGTTGGGACGTATTCAAAAAACCTCAGTTACGGCCACTCGGCGAATATCTCTTGTCTATTCTGTTGACAGCAGGCCAGAGGACTCTTTGCAAACGCCTCCGTGCGCCCTCGACTTTCGCGTATGTGGGACTGGGAGCCGTTGTGCCCTATCGACAAATTAGACCGCGGGTCCCAGGTATAGAGCTGAGCCTCCCCCCAAATCAACTTGCTACGGTGTGGATTGCTGTAGGGCCCTGATCCCTAGTGGACGGCGCTCGTTGACGCGCAGTACTGAGTTTTTAAGTTGTTCATCACCCCGCTCTTAGTCTGGACCACTCTCACGTAAATACCACTGTCATCCGGTAGAAATTAACAAGAGCGATTTTATGGTTAGAGAACTATACCTGTCGGTTTTTAACTATCTTGTAACCCCCCGTCGGTGCTTAATTGTCCCCTAGATCATGCTCAGGAATGTTTGGACTCACCAATTTTGGGTTGTAAGTAGGCACCTTCTGCCCTCGTATTCAAAAGCGGACCGTTGGAATCGGGCATGCAAGTCAAAAAAATGCAAAGTTAGTGGTTAGCTTCCTAAGGTGCTTAGTGAGATTGATTCGTCTTCTGGCATCTGTTATCATCTGGTATGAGAGTTCCAGGTCGTGTACGTTGGCAGGCACACGGCTTCGTTACCGTTGATCCGACGTTTTCAGCGCCGATAGGGACCATCTATCTCACAGGAAGACCTCGCCGCCCATTAGGTAGCAGCATATGTGTTGGTCTGTAGTTTTTAGCAACTGCAGGAAGTGGGGAACCGGGTTGCCGTCACAGGATGTTAGTGAGATTATAGCTTCCTTCTACGTAAGGGTACCTATAACTGCATGCCGTAGAAGTAACGAGATCACACTGTGTGTCGGTGTCCCCCTTTGTTTAACCCAGAGCATTCCGCTCGATAGAGATTAAGGCGTTATCCAGGATTCCGTGGAGGTAGCCAGAGATAGGCTTACAGGGTGTAGTGAGGAAACTTCCTTTGTATTTGACCAACTGCACTTACGGAGCCGTCCTGGCACGTTTTTCGACCGGAAGCGCTGTGCGGACGCGAGTTAGGAGTCATTAGCAGCGCCAAGAGACAGCACCGTTTAAGGAGAGAACAATCAGACGTCGGATTTAGGCTGC
seq00032   CACTATAACCCATCGAATAATACTTGTTATAAAGATGAAACAGATTCGGAAGTGGCGCTTGGCGTTCCGACCCATATAAAGAGGCTACAAAAGTCACATGTGGAAAACTAATAATCTACTCGAGACCTAAGCGTAAAGCCGGAGTGAACTACCCGTCACTGGGGTCACTAGTCAGTGGATGATAGGATGGTTAGATTCTTTCCTCACAGCAGGGAAAAATCGCTATCAACCACACTGATTATTCTTCTGGTGTATCACTGACCAGGAGATGATATAAACTATATGTTTACATATTTGGTTCTATCTGCCAAACAGTCAACCGCTACGCCAAAGCGCTTGTGAGAGAAGTTGTGTGGTGGTGAGTCGGTATCCCTCGGATTCAACCTCCACGTCTGAGTACTATATGCTTTTAGTAGAGTCCACCAAAGAAAGATATATGTGTGAAGCGCATGTAAATATCAGTGACTCCAGATCTGAAATGGACTACATCTGTCTGAACTACTCACCTCATGGCCTAAATCTAAGGTAATAGACGCGGGATGTTGTGGGTACGGTGCCGGTTGACAAAGATAACCTGTAATAAGGTTTTATAAACGGAGGAAGCGCCACTACACCCGGGGTTTAGCGGGTACTGGGTCTAGGCCGGACGCGACCATCCATCCCATTGATAGCCCCATTAGCCATCCTGCATAGGATCTCCACGGCTCATTAGTCAGTAAGGGAGAGGGTCTATCCTTATGGTTGCACCAGTCCAGTGATATGCGACGCCTGCGTATGCCTCTCCTGATAGTAATGCGGCTGGTTCGCGAGAGGTTGAAATAAGTAGACTTGGAGCCTAGCGCAGACAGAAATTAAATTGACGCGAAAAGAGACACTAAACACACTAGGCATTAGACCGCATTACGGGGAAGGAACCTCTTACCGTCGATTGACTCTTGTGTACTAATAGTCCTTATGATTAGGAAATCACTTAAGTTCGGACCTCACTTTGTACGGGGCAGAGTCGTTATTTCCCCCTTTAGCGGTCCTCCTCGATCGAAGGATGTACCGCACTTATACAAAGAAATTCTATGGTCGCACCGACTATGCCTAGAATGATATACTGCGCGTGTGTTTTGTTAACAGGGGATGAATCGGTTGGGACGTATTCAAAAAACCTCAGTTACGGCCACTCGGCGAATATCTCTTGTCTATTCTGTTGACAGCAGGCCAGAGGACTCTTTGCAAACGCCTCCGTGCGCCCTCGACTTTCGCGTATGTGGGACTGGGAGCCGTTGTGCCCTATCGACAAATTAGACCGCGGGTCCCAGGTATAGAGCTGAGCCTCCCCCCAAATCAACTTGCTACGGTGTGGATTGCTGTAGGGCCCTGATCCCTAGTGGACGGCGCTCGTTGACGCGCAGTACTGAGTTTTTAAGTTGTTCATCACCCCGCTCTTAGTCTGGACCACTCTCACGTAAATACCACTGTCATCCGGTAGAAATTAACAAGAGCGATTTTATGGTTAGAGAACTATACCTGTCGGTTTTTAACTATCTTGTAACCCCCCGTCGGTGCTTAATTGTCCCCTAGATCATGCTCAGGAATGTTTGGACTCACCAATTTTGGGTTGTAAGTAGGCACCTTCTGCCCTCGTATTCAAAAGCGGACCGTTGGAATCGGGCATGCAAGTCAAAAAAATGCAAAGTTAGTGGTTAGCTTCCTAAGGTGCTTAGTGAGATTGATTCGTCTTCTGGCATCTGTTATCATCTGGTATGAGAGTTCCAGGTCGTGTACGTTGGCAGGCACACGGCTTCGTTACCGTTGATCCGACGTTTTCAGCGCCGATAGGGACCATCTATCTCACAGGAAGACCTCGCCGCCCATTAGGTAGCAGCATATGTGTTGGTCTGTAGTTTTTAGCAACTGCAGGAAGTGGGGAACCGGGTTGCCGTCACAGGATGTTAGTGAGATTATAGCTTCCTTCTACGTAAGGGTACCTATAACTGCATGCCGTAGAAGTAACGAGATCACACTGTGTGTCGGTGTCCCCCTTTGTTTAACCCAGAGCATTCCGCTCGATAGAGATTAAGGCGTTATCCAGGATTCCGTGGAGGTAGCCAGAGATAGGCTTACAGGGTGTAGTGAGGAAACTTCCTTTGTATTTGACCAACTGCACTTACGGAGCCGTCCTGGCACGTTTTTCGACCGGAAGCGCTGTGCGGACGCGAGTTAGGAGTCATTAGCAGCGCCAAGAGACAGCACCGTTTAAGGAGAGAACAATCAGACGTCGGATTTAGGCTGC
seq00033   CACTATAACCCATCGAATAATACTTGTTATAAAGATGAAACAGATTCGGAAGTGGCGCTTGGCGTTCCGACCCATATAAAGAGGCTACAAAAGTCACATGTGGAAAACTAATAATCTACTCGAGACCTAAGCGTAAAGCCGGAGTGAACTACCCGTCACTGGGGTCACTAGTCAGTGGATGATAGGATGGTTAGATTCTTTCCTCACAGCAGGGAAAAATCGCTATCAACCACACTGATTATTCTTCTGGTGTATCACTGACCAGGAGATGATATAAACTATATGTTTACATATTTGGTTCTATCTGCCAAACAGTCAACCGCTACGCCAAAGCGCTTGTGAGAGAAGTTGTGTGGTGGTGAGTCGGTATCCCTCGGATTCAACCTCCACGTCTGAGTACTATATGCTTTTAGTAGAGTCCACCAAAGAAAGATATATGTGTGAAGCGCATGTAAATATCAGTGACTCCAGATCTGAAATGGACTACATCTGTCTGAACTACTCACCTCATGGCCTAAATCTAAGGTAATAGACGCGGGATGTTGTGGGTACGGTGCCGGTTGACAAAGATAACCTGTAATAAGGTTTTATAAACGGAGGAAGCGCCACTACACCCGGGGTTTAGCGGGTACTGGATCTAGGCCGGACGCGACCATCCATCCCATTGATAGCCCCATTAGCCATCCTGCATAGGAGCTCCACGGCTCATTAGTCAGTAAGGGAGAGGGTCTATCCTTATGGTTGCACCAGTCCAGTGATATGCGACGCCTGCGTATGCCTCTCCTGATAGTAATGCGGCTGGTTCGCGAGAGGTTGAAATAAGTAGACTTGGAGCCTAGCGCAGACAGAAATTAAATTGACGCGAAAAGAGACACTAAACACACTAGGCATTAGACCGCATTACGGGGAAGGAACCTCTTACCGTCGATTGACTCTTGTGTACTAATAGTCCTTATGATTAGGAAATCTCTTAAGTTCGGACCTCACTTTGTACGGGGCAGAGTCGTTATTTCCCCCTTTAGCGGTCCTCCTCGATCGAAGGATGTACCGCACTTATACAAAGAAATTCTATGGTCGCACCGACTATGCCTAGAATGATATACTGCGCGTGTGTTTTGTTAACAGGGGATGAATCGGTTGGGACGTATTCAAAAAACCTCAGTTACGGCCACTCGGCGAATATCTCTTGTCTATTCTGTTGACAGCAGGCCAGAGGACTCTTTGCAAACGCCTCCGTGCGCCCTCGACTTTCGCGTATGTGGGACTGGGAGCCGTTGTGCCCTATCGACAAATTAGACCGCGGGTCCCAGGTATAGAGCTGAGCCTCCCCCCAAATCAACTTGCTACGGTGTGGATTGCTGTAGGGCCCTGATCCCTAGTGGACGGCGCTCGTTGACGCGCAGTACTGAGTTTTTAAGTTGTTCATCACCCCGCTCTTAGTCTGGACCACTCTCACGTAAATACCACTGTCATCCGGTAGAAATTAACAAGAGCGATTTTATGGTTAGAGAACTATACCTGTCGGTTTTTAACTATCTTGTAACCCCCCGTCGGTGCTTAATTGTCCCCTAGATCATGCTCAGGAATGTTTGGACTCACCAATTTTGGGTTGTAAGTAGGCACCTTCTGCCCTCGTATTCAAAAGCGGACCGTTGGAATCGGGCATGCAAGTCAAAAAAATGCAAAGTTAGTGGTTAGCTTCCTAAGGTGCTTAGTGAGATTGATTCGTCTTCTGGCATCTGTTATCATCTGGTATGAGAGTTCCAGGTCGTGTACGTTGGCAGGCACACGGCTTCGTTACCGTTGATCCGACGTTTTCAGCGCCGATAGGGACCATCTATCTCACAGGAAGACCTCGCCGCCCATTAGGTAGCAGCATATGTGTTGGTCTGTAGTTTTTAGCAACTGCAGGAAGTGGGGAACCGGGTTGCCGTCACAGGATGTTAGTGAGATTATAGCTTCCTTCTACGTAAGGGTACCTATAACTGCATGCCGTAGAAGTAACGAGATCACACTGTGTGTCGGTGTCCCCCTTTGTTTAACCCAGAGCATTCCGCTCGATAGAGATTAAGGCGTTATCCAGGATTCCGTGGAGGTAGCCAGAGATAGGCTTACAGGGTGTAGTGAGGAAACTTCCTTTGTATTTGACCAACTGCACTTACGGAGCCGTCCTGGCACGTTTTTCGACCGGAAGCGCTGTGCGGACGCGAGTTAGGAGTCATTAGCAGCGCCAAGAGACAGCACCGTTTAAGGAGAGAACAATCAGACGTCGGATTTAGGCTGC
