# Supplementary material for: How Good Are Indirect Tests at Detecting Recombination in Human mtDNA?
Source: G3 (Bethesda). 2013 Jul 1;3(7):1095–104. doi: 10.1534/g3.113.006510 (PMC3704238; doi:10.1534/g3.113.006510)
Supplement: Supporting Information [file supp_g3.113.006510_FileS2.gz › SequenceData/mtDNA_ratehet&popgrowth/0/3rdbase/Infiles/0_74-new.txt]

33 2284
seq00001   TGAGACTAGCGCAGGTCGTCACTCGCTCCTTAATCGGACATAATTTTCAGACATTCGATGAAGCGCCAGACCAGTCAACTTTAGCACTTGAACTTTCCTGGGCCCTTCCAATAGAGAAATGAAGTCGCACCTAGTGGCATATGCACAGTATAGCGCCCCTAGAGTTATTGCAAATCAAGCACCTCGCTTAAGGTGTCTTGATCTCCGATGTACTTCGATTGGAGAGCGTCGCCCCGCTAAGGTGTATCATAACCATCAGTAGAGGCAAGTAGATGGCAGCCCTATCGGGACTCTGCGTATCAACGCAGTCTCCGCACATTCAGGGAACACCTAGATCAGGTGCTGTTTAACCTCGGCTTTGTTCTAACTCGCGCAAGCGGCAGGGATGTACAGGAGTATAGCCAGGAGGAACTAGTCTACTTCGGTCAGGGACATATAGCGGTGACAGTTGGCTCGCTTCTACATCATCAGGAGGATAGCCTTTCGCTACAGGGTACGCCTATGCGGCCAAACCACCTAACGGCTATTTACAAAGGGCGATGAGACAGATTTGAGTAGTCTGAGGGGAGCCAGGCCGGCACCAGTCCAGGGGAAAGACCTTGCGGCGTACCCGTTTTTAACACATGTAAGCGTACCTCGTAGATCGGTGGTATGATCTTGTCGCACATCTCGAGTCGACTACTGGCCTGCTGTCGTCCGTGAACCTATCATCCCCATAACGCTTTCGTACGTATAATAAAACATATAGTGACTGGTAACATGGGTTCCGTGTGCAGGGAATCGAAGGCTGCCCCGTTCGAGTATACAGCGATCTTCTCTGTGAATCACCGTCTATTACCTGCCGCGAACGACCCTTTATTAGTCACAGTTATCGTCGAGGGGTCCTAACAGCTACAGCTTAGTAGCCAAAAACTAGCTGCAGGCGAGGGATCCTCTCTCGATACTAAACATAAGGAAGGGAAAGAGGTAGATTGTTCAGTCCCGCCCTAGAGCCCCCCGGTTAGGGGCATACATGGACCTAAAGAACCTGGTACAGAATCCCCGGTAGGGCTATCCATCATGACCCTACAGGAGTGCGGATTGTGGTCACAGGCAAGTGGCGCCACCAGTCGAGAATTGTGGTCTCGTTCCACTTCACCACTCTAACCCGCCCGGACAAAGGTCACTCGGTGTACATGTACAATCTAGGATGTAGAATGATTAATCAATCCTCGTTCTCCTCCTGGGGAGCATGAACGTGCCACATGGGCTGGGTCCCGACGTTACATTCCATGTAGAAGGTGCTGGCGCTGCGACATACCCAGTGCCGCCTGTTACCGTTCAACGGTAATGTCGATAATCGTGAAGATCTATCCCGCGGCACGGTGGGTAATGTTGACACATCTAAACACTCGGCAGGAAAATCATTCGGGGGCATCCCGCTTCTTGGTGTGGAGGGGGTAGTAGGTGCTCGGGGACGTTGCATATAGCCCACGATCTAGGTGACACCCGTGTGATCGATGACTTTGTGCTGCGGCAAGACACTACCCTGAGATTAAGCTAAGGTATCACGCTAACCATCGAGCGACTGACTACGTACGCGGAGGGCCCTGGACCACTTCAAGCACCGTAACGATGTTGACACGTTCCACTTTCTATCGACTGCTCTATCAAGCGGAAAATCATCTGGTTGAGTAGTACTAAATGAAAGGCTGCCGTAAGCTTCTGAACAGCCTAAGTTCTCCACTACCCGTCATAACTGTGCTTAGGCCAATCCCAGAGTTATCTAGGGTGAGTCTCTACCATTAACGGGCGCTTTATAGCTAGTAGTCGCCCCTGGTTTAAATTCATACAACATCTGCGTTAGCGTCTAACTCGGACTTAGGATCCTTCATGGATCCGCATCGGGTGGTGTGTAATTCCTATTCAGCGCGACCCAGCGACAATCTGTGAGGTTCCCCTCTAAATGCTAGTGGCCGTCGAACTATAGTCCAACAAATAAACACGGGGTCAGGGGGCTTTCTATTGGAAACTCGGCCATAACGGTACGGTGCGAGTATCCAACAGAGGAGGGCACTAGCATCTACCCCTCTTCCGTACATGTGTAGGCACCGAGTAAGACAGTGGTGATTCAAAAACAAAACCTTGTAAGTATGAACATATATATCATTACTCAACTGGAAGTAAGGATGAATAAAGACATAATCGTTATGGATTCATGACTTTCAGTGCCCCTTGCCGACTATAATTATGGCGGAACCCTGCGTTGTTGTTGTATATCAACTACGCTCGCAAGCATGTGCTG
seq00002   TGAGACTAGCGCAGGTCGTCACTCGCTCCTTAATCGGACATAATTTTCAGACATTCGATGAAGCGCCAGACCAGTCAACTTTAGCACTTGAACTTTCCTGGGCCCTTCCAATAGAGAAATGAAGTCGCACCTAGTGGCATATGCACAGTATAGCGCCCCTAGAGTTATTGCAAATCAAGCACCTCGCTTAAGGTGTCTTGATCTCCGATGTACTTCGATTGGAGAGCGTCGCCCCGCTAAGGTGTATCATAACCATCAGTAGAGGCAAGTAGATGGCAGCCCTATCGGGACTCTGCGTATCAACGCAGTCTCCGCACATTCAGGGAACACCTAGATCAGGTGCTGTTTAACCTCGGCTTTGTTCTAACTCGCGCAAGCGGCAGGGATGTACAGGAGTATAGCCAGGAGGAACTAGTCTACTTCGGTCAGGGACATATAGCGGTGACAGTTGGCTCGCTTCTACATCATCAGGAGGATAGCCTTTCGCTACAGGGTACGCCTATGCGGCCAAACCACCTAACGGCTATTTACAAAGGGCGATGAGACAGATTTGAGTAGTCTGAGGGGAGCCAGGCCGGCACCAGTCCAGGGGAAAGACCTTGCGGCGTACCCGTTTTTAACACATGTAAGCGTACCTCGTAGATCGGTGGTATGATCTTGTCGCACATCTCGAGTCGACTACTGGCCTGCTGTCGTCCATGAACCTATCATCCCCATAACGCTTTCGTACGTATAATAAAACATATAGTGACTGGTAACATGGGTTCCGTGTGCAGGGAATCGAAGGCTGCCCCGTTCGAGTATACAGCGATCTTCTCTGTGAATCACCGTCTATTACCTGCCGCGAACGACCCTTTATTAGTCACAGTTATCGTCGAGGAGTCCTAACAGCTACAGCTTAGTAGCCAAAAACTAGCTGCAGGCGAGGGATCCTCTCTCGATACTAAACATAAGGAAGGGAAAGAGGTAGATTGTTCAGTCCCGCCCTAGAGCCCCCCGGTTAGGGGCATACATGGACCTAAAGAACCTGGTACAGAATCCCCGGTAGGGCTATCCATCATGACCCTACAGGAGTGCGGATTGTGGTCACAGGCAAGTGGCGCCACCAGTCGAGAATTGTGGTCTCGTTCCACTTCACCACTCTAACCCGCCCGGACAAAGGTCACTCGGTGTACATGTACAATCTAGGATGTAGAATGATTAATCAATCCTCGTTCTCCTCCTGGGGAGCATGAACGTGCCACATGGGCTGGGTCCCGACGTTACATTCCATGTAGAAGGTGCTGGCGCTGCGACATACCCAGTGCCGCCTGTTACCGTTCAACGGTAATGTCGATAATCGTGAAGATCTATCCCGCGGCACGGTGGGTAATGTTGACACATCTAAACACTCGGCAGGAAAATCATTCGGGGGCATCCCGCTTCTTGGTGTGGAGGGGGTAGTAGGTGCTCGGGGACGTTGCATATAGCCCACGATCTAGGTGACACCCGTGTGATCGATGACTTTGTGCTGCGGCAAGACACTACCCTGAGATTAAGCTAAGGTATCACGCTAACCATCGAGCGACTGACTACGTACGCGGAGGGCCCTGGACCACTTCAAGCACCGTAACGATGTTGACACGTTCCACTTTCTATCGACTGCTCTATCAAGCGGAAAATCATCTGGTTGAGTAGTACTAAATGAAAGGCTGCCGTAAGCTTCTGAACAGCCTAAGTTCTCCACTACCCGTCATAACTGTGCTTAGGCCAATCCCAGAGTTATCTAGGGTGAGTCTCTACCATTAACGGGCGCTTTATAGCTAGTAGTCGCCCCTGGTTTAAATTCATACAACATCTGCGTTAGCGTCTAACTCGGACTTAGGATCCTTCATGGATCCGCATCGGGTGGTGTGTAATTCCTATTCAGCGCGACCCAGCGACAATCTGTGAGGTTCCCCTCTAAATGCTAGTGGCCGTCGAACTATAGTCCAACAAATAAACACGGGGTCAGGGGGCTTTCTATTGGAAACTCGGCCATAACGGTACGGTGCGAGTATCCAACAGAGGAGGGCACTAGCATCTACCCCTCTTCCGCACATGTGTAGGCACCGAGTAAGACAGTGGTGATTCAAAAACAAAACCTTGTAAGTATGAACATATATATCATTACTCAACTGGAAGTAAGGATGAATAAAGACATAATCGTTATGGATTCATGACTTTCAGTGCCCCTTGCCGACTATAATTATGGCGGAACCCTGCGTTGTTGTTGTATATCAACTACGCTCGCAAGCATGTGCTG
seq00003   TGAGACTAGCGCAGGTCGTCACTCGCTCCTTAATCGGACATAATTTTCAGACATTCGATGAAGCGCCAGACCAGTCAACTTTAGCACTTGAACTTTCCTGGGCCCTTCCAATAGAGAAATGAAGTCGCACCTAGTGGCATATGCACAGTATAGCGCCCCTAGAGTTATTGCAAATCAAGCACCTCGCTTAAGGTGTCTTGATCTCCGATGTACTTCGATTGGAGAGCGTCGCCCCGCTAAGGTGTATCATAACCATCAGTAGAGGCAAGTAGATGGCAGCCCTATCGGGACTCTGCGTATCAACGCAGTCTCCGCACATTCAGGGAACACCTAGATCAGGTGCTGTTTAACCTCGGCTTTGTTCTAACTCGCGCAAGCGGCAGGGATGTACAGGAGTATAGCCAGGAGGAACTAGTCTACTTCGGTCAGGGACATATAGCGGTGACAGTTGGCTCGCTTCTACATCATCAGGAGGATAGCCTTTCGCTACAGGGTACGCCTATGCGGCCAAACCACCTAACGGCTATTTACAAAGGGCGATGAGACAGATTTGAGTAGTCTGAGGGGAGCCAGGCCGGCACCAGTCCAGGGGAAAGACCTTGCGGCGTACCCGTTTTTAACACATGTAAGCGTACCTCGTAGATCGGTGGTATGATCTTGTCGCACATCTCGAGTCGACTACTGGCCTGCTGTCGTCCATGAACCTATCATCCCCATAACGCTTTCGTACGTATAATAAAACATATAGTGACTGGTAACATGGGTTCCGTGTGCAGGGAATCGAAGGCTGCCCCGTTCGAGTATACAGCGATCTTCTCTGTGAATCACCGTCTATTACCTGCCGCGAACGACCCTTTATTAGTCACAGTTATCGTCGAGGAGTCCTAACAGCTACAGCTTAGTAGCCAAAAACTAGCTGCAGGCGAGGGATCCTCTCTCGATACTAAACATAAGGAAGGGAAAGAGGTAGATTGTTCAGTCCCGCCCTAGAGCCCCCCGGTTAGGGGCATACATGGACCTAAAGAACCTGGTACAGAATCCCCGGTAGGGCTATCCATCATGACCCTACAGGAGTGCGGATTGTGGTCACAGGCAAGTGGCGCCACCAGTCGAGAATTGTGGTCTCGTTCCACTTCACCACTCTAACCCGCCCGGACAAAGGTCACTCGGTGTACATGTACAATCTAGGATGTAGAATGATTAATCAATCCTCGTTCTCCTCCTGGGGAGCATGAACGTGCCACATGGGCTGGGTCCCGACGTTACATTCCATGTAGAAGGTGCTGGCGCTGCGACATACCCAGTGCCGCCTGTTACCGTTCAACGGTAATGTCGATAATCGTGAAGATCTATCCCGCGGCACGGTGGGTAATGTTGACACATCTAAACACTCGGCAGGAAAATCATTCGGGGGCATCCCGCTTCTTGGTGTGGAGGGGGTAGTAGGTGCTCGGGGACGTTGCATATAGCCCACGATCTAGGTGACACCCGTGTGATCGATGACTTTGTGCTGCGGCAAGACACTACCCTGAGATTAAGCTAAGGTATCACGCTAACCATCGAGCGACTGACTACGTACGCGGAGGGCCCTGGACCACTTCAAGCACCGTAACGATGTTGACACGTTCCACTTTCTATCGACTGCTCTATCAAGCGGAAAATCATCTGGTTGAGTAGTACTAAATGAAAGGCTGCCGTAAGCTTCTGAACAGCCTAAGTTCTCCACTACCCGTCATAACTGTGCTTAGGCCAATCCCAGAGTTATCTAGGGTGAGTCTCTACCATTAACGGGCGCTTTATAGCTAGTAGTCGCCCCTGGTTTAAATTCATACAACATCTGCGTTAGCGTCTAACTCGGACTTAGGATCCTTCATGGATCCGCATCGGGTGGTGTGTAATTCCTATTCAGCGCGACCCAGCGACAATCTGTGAGGTTCCCCTCTAAATGCTAGTGGCCGTCGAACTATAGTCCAACAAATAAACACGGGGTCAGGGGGCTTTCTATTGGAAACTCGGCCATAACGGTACGGTGCGAGTATCCAACAGAGGAGGGCACTAGCATCTACCCCTCTTCCGCACATGTGTAGGCACCGAGTAAGACAGTGGTGATTCAAAAACAAAACCTTGTAAGTATGAACATATATATCATTACTCAACTGGAAGTAAGGATGAATAAAGACATAATCGTTATGGATTCATGACTTTCAGTGCCCCTTGCCGACTATAATTATGGCGGAACCCTGCGTTGTTGTTGTATATCAACTACGCTCGCAAGCATGTGCTG
seq00004   TGAGACTAGCGCAGGTCGTCACTCGCTCCTTAATCGGACATAATTTTCAGACATTCGATGAAGCGCCAGACCAGTCAACTTTAGCACTTGAACTTTCCTGGGCCCTTCCAATAGAGAAATGAAGTCGCACCTAGTGGCATATGCACAGTATAGCGCCCCTAGAGTTATTGCAAATCAAGCACCTCGCTTAAGGTGTCTTGATCTCCGATGTACTTCGATTGGAGAGCGTCGCCCCGCTAAGGTGTATCATAACCATCAGTAGAGGCAAGTAGATGGCAGCCCTATCGGGACTCTGCGTATCAACGCAGTCTCCGCACATTCAGGGAACACCTAGATCAGGTGCTGTTTAACCTCGGCTTTGTTCTAACTCGCGCAAGCGGCAGGGATGTACAGGAGTATAGCCAGGAGGAACTAGTCTACTTCGGTCAGGGACATATAGCGGTGACAGTTGGCTCGCTTCTACATCATCAGGAGGATAGCCTTTCGCTACAGGGTACGCCTATGCGGCCAAACCACCTAACGGCTATTTACAAAGGGCGATGAGACAGATTTGAGTAGTCTGAGGGGAGCCAGGCCGGCACCAGTCCAGGGGAAAGACCTTGCGGCGTACCCGTTTTTAACACATGTAAGCGTACCTCGTAGATCGGTGGTATGATCTTGTCGCACATCTCGAGTCGACTACTGGCCTGCTGTCGTCCATGAACCTATCATCCCCATAACGCTTTCGTACGTATAATAAAACATATAGTGACTGGTAACATGGGTTCCGTGTGCAGGGAATCGAAGGCTGCCCCGTTCGAGTATACAGCGATCTTCTCTGTGAATCACCGTCTATTACCTGCCGCGAACGACCCTTTATTAGTCACAGTTATCGTCGAGGAGTCCTAACAGCTACAGCTTAGTAGCCAAAAACTAGCTGCAGGCGAGGGATCCTCTCTCGATACTAAACATAAGGAAGGGAAAGAGGTAGATTGTTCAGTCCCGCCCTAGAGCCCCCCGGTTAGGGGCATACATGGACCTAAAGAACCTGGTACAGAATCCCCGGTAGGGCTATCCATCATGACCCTACAGGAGTGCGGATTGTGGTCACAGGCAAGTGGCGCCACCAGTCGAGAATTGTGGTCTCGTTCCACTTCACCACTCTAACCCGCCCGGACAAAGGTCACTCGGTGTACATGTACAATCTAGGATGTAGAATGATTAATCAATCCTCGTTCTCCTCCTGGGGAGCATGAACGTGCCACATGGGCTGGGTCCCGACGTTACATTCCATGTAGAAGGTGCTGGCGCTGCGACATACCCAGTGCCGCCTGTTACCGTTCAACGGTAATGTCGATAATCGTGAAGATCTATCCCGCGGCACGGTGGGTAATGTTGACACATCTAAACACTCGGCAGGAAAATCATTCGGGGGCATCCCGCTTCTTGGTGTGGAGGGGGTAGTAGGTGCTCGGGGACGTTGCATATAGCCCACGATCTAGGTGACACCCGTGTGATCGATGACTTTGTGCTGCGGCAAGACACTACCCTGAGATTAAGCTAAGGTATCACGCTAACCATCGAGCGACTGACTACGTACGCGGAGGGCCCTGGACCACTTCAAGCACCGTAACGATGTTGACACGTTCCACTTTCTATCGACTGCTCTATCAAGCGGAAAATCATCTGGTTGAGTAGTACTAAATGAAAGGCTGCCGTAAGCTTCTGAACAGCCTAAGTTCTCCACTACCCGTCATAACTGTGCTTAGGCCAATCCCAGAGTTATCTAGGGTGAGTCTCTACCATTAACGGGCGCTTTATAGCTAGTAGTCGCCCCTGGTTTAAATTCATACAACATCTGCGTTAGCGTCTAACTCGGACTTAGGATCCTTCATGGATCCGCATCGGGTGGTGTGTAATTCCTATTCAGCGCGACCCAGCGACAATCTGTGAGGTTCCCCTCTAAATGCTAGTGGCCGTCGAACTATAGTCCAACAAATAAACACGGGGTCAGGGGGCTTTCTATTGGAAACTCGGCCATAACGGTACGGTGCGAGTATCCAACAGAGGAGGGCACTAGCATCTACCCCTCTTCCGCACATGTGTAGGCACCGAGTAAGACAGTGGTGATTCAAAAACAAAACCTTGTAAGTATGAACATATATATCATTACTCAACTGGAAGTAAGGATGAATAAAGACATAATCGTTATGGATTCATGACTTTCAGTGCCCCTTGCCGACTATAATTATGGCGGAACCCTGCGTTGTTGTTGTATATCAACTACGCTCGCAAGCATGTGCTG
seq00005   TGAGACTAGCGCAGGTCGTCACTCGCTCCTTAATCGGACATAATTTTCAGACATTCGATGAAGCGCCAGACCAGTCAACTTTAGCACTTGAACTTTCCTGGGCCCTTCCAATAGAGAAATGAAGTCGCACCTAGTGGCATATGCACAGTATAGCGCCCCTAGAGTTATTGCAAATCAAGCACCTCGCTTAAGGTGTCTTGATCTCCGATGTACTTCGATTGGAGAGCGTCGCCCCGCTAAGGTGTATCATAACCATCAGTAGAGGCAAGTAGATGGCAGCCCTATCGGGACTCTGCGTATCAACGCAGTCTCCGCACATTCAGGGAACACCTAGATCAGGTGCTGTTTAACCTCGGCTTTGTTCTAACTCGCGCAAGCGGCAGGGATGTACAGGAGTATAGCCAGGAGGAACTAGTCTACTTCGGTCAGGGACATATAGCGGTGACAGTTGGCTCGCTTCTACATCATCAGGAGGATAGCCTTTCGCTACAGGGTACGCCTATGCGGCCAAACCACCTAACGGCTATTTACAAAGGGCGATGAGACAGATTTGAGTAGTCTGAGGGGAGCCAGGCCGGCACCAGTCCAGGGGAAAGACCTTGCGGCGTACCCGTTTTTAACACATGTAAGCGTACCTCGTAGATCGGTGGTATGATCTTGTCGCACATCTCGAGTCGACTACTGGCCTGCTGTCGTCCATGAACCTATCATCCCCATAACGCTTTCGTACGTATAATAAAACATATAGTGACTGGTAACATGGGTTCCGTGTGCAGGGAATCGAAGGCTGCCCCGTTCGAGTATACAGCGATCTTCTCTGTGAATCACCGTCTATTACCTGCCGCGAACGACCCTTTATTAGTCACAGTTATCGTCGAGGAGTCCTAACAGCTACAGCTTAGTAGCCAAAAACTAGCTGCAGGCGAGGGATCCTCTCTCGATACTAAACATAAGGAAGGGAAAGAGGTAGATTGTTCAGTCCCGCCCTAGAGCCCCCCGGTTAGGGGCATACATGGACCTAAAGAACCTGGTACAGAATCCCCGGTAGGGCTATCCATCATGACCCTACAGGAGTGCGGATTGTGGTCACAGGCAAGTGGCGCCACCAGTCGAGAATTGTGGTCTCGTTCCACTTCACCACTCTAACCCGCCCGGACAAAGGTCACTCGGTGTACATGTACAATCTAGGATGTAGAATGATTAATCAATCCTCGTTCTCCTCCTGGGGAGCATGAACGTGCCACATGGGCTGGGTCCCGACGTTACATTCCATGTAGAAGGTGCTGGCGCTGCGACATACCCAGTGCCGCCTGTTACCGTTCAACGGTAATGTCGATAATCGTGAAGATCTATCCCGCGGCACGGTGGGTAATGTTGACACATCTAAACACTCGGCAGGAAAATCATTCGGGGGCATCCCGCTTCTTGGTGTGGAGGGGGTAGTAGGTGCTCGGGGACGTTGCATATAGCCCACGATCTAGGTGACACCCGTGTGATCGATGACTTTGTGCTGCGGCAAGACACTACCCTGAGATTAAGCTAAGGTATCACGCTAACCATCGAGCGACTGACTACGTACGCGGAGGGCCCTGGACCACTTCAAGCACCGTAACGATGTTGACACGTTCCACTTTCTATCGACTGCTCTATCAAGCGGAAAATCATCTGGTTGAGTAGTACTAAATGAAAGGCTGCCGTAAGCTTCTGAACAGCCTAAGTTCTCCACTACCCGTCATAACTGTGCTTAGGCCAATCCCAGAGTTATCTAGGGTGAGTCTCTACCATTAACGGGCGCTTTATAGCTAGTAGTCGCCCCTGGTTTAAATTCATACAACATCTGCGTTAGCGTCTAACTCGGACTTAGGATCCTTCATGGATCCGCATCGGGTGGTGTGTAATTCCTATTCAGCGCGACCCAGCGACAATCTGTGAGGTTCCCCTCTAAATGCTAGTGGCCGTCGAACTATAGTCCAACAAATAAACACGGGGTCAGGGGGCTTTCTATTGGAAACTCGGCCATAACGGTACGGTGCGAGTATCCAACAGAGGAGGGCACTAGCATCTACCCCTCTTCCGCACATGTGTAGGCACCGAGTAAGACAGTGGTGATTCAAAAACAAAACCTTGTAAGTATGAACATATATATCATTACTCAACTGGAAGTAAGGATGAATAAAGACATAATCGTTATGGATTCATGACTTTCAGTGCCCCTTGCCGACTATAATTATGGCGGAACCCTGCGTTGTTGTTGTATATCAACTACGCTCGCAAGCATGTGCTG
seq00006   TGAGACTAGCGCAGGTCGTCACTCGCTCCTTAATCGGACATAATTTTCAGACATTCGATGAAGCGCCAGACCAGTCAACTTTAGCACTTGAACTTTCCTGGGCCCTTCCAATAGAGAAATGAAGTCGCACCTAGTGGCATATGCACAGTATAGCGCCCCTAGAGTTATTGCAAATCAAGCACCTCGCTTAAGGTGTCTTGATCTCCGATGTACTTCGATTGGAGAGCGTCGCCCCGCTAAGGTGTATCATAACCATCAGTAGAGGCAAGTAGATGGCAGCCCTATCGGGACTCTGCGTCTCAACGCAGTCTCCGCACATTCAGGGAACACCTAGATCAGGTGCTGTTTAACCTCGGCTTTGTTCTAACTCGCGCAAGCGGCAGGGATGTACAGGAGTATAGCCAGGAGGAACTAGTCTACTTCGGTCAGGGACATATAGCGGTGACAGTTGGCTCGCTTCTACATCATCAGGAGGATAGCCTTTCGCTACAGGGTACGCCTATGCGGCCAAACCACCTAACGGCTATTTACAAAGGGCGATGAGACAGATTTGAGTAGTCTGAGGGGAGCCAGGCCGGCACCAGTCCAGGGGAAAGACCTTGCGGCGTACCCGTTTTTAACACATGTAAGCGTACCTCGTAGATCGGTGGTATGATCTTGTCGCACATCTCGAGTCGACTACTGGCCTGCTGTCGTCCGTGAACCTATCATCCCCATAACGCTTTCGTACGTATAATAAAACATATAGTGACTGGTAACATGGGTTCCGTGTGCAGGGAATCGAAGGCTGCCCCGTTCGAGTATACAGCGATCTTCTCTGTGAATCACCGTCTATTACCTGCCGCGAACGACCCTTTATTAGTCACAGTTATCGTCGAGGGGTCCTAACAGCTACAGCTTAGTAGCCAAAAACTAGCTGCAGGCGAGGGATCCTCTCTCGATACTAAACATAAGGAAGGGAAAGAGGTAGATTGTTCAGTCCCGCCCTAGAGCCCCCCGGTTAGGGGCATACATGGACCTAAAGAACCTGGTACAGAATCCCCGGTAGGGCTATCCATCATGACCCTACAGGAGTGCGGATTGTGGTCACAGGCAAGTGGCGCCACCAGTCGAGAATTGTGGTCTCGTTCCACTTCACCACTCTAACCCGCCCGGACAAAGGTCACTCGGTGTACATGTACAATCTAGGATGTAGAATGATTAATCAATCCTCGTTCTCCTCCTGGGGAGCATGAACGTGCCACATGGGCTGGGTCCCGACGTTACATTCCATGTAGAAGGTGCTGGCGCTGCGACATACCCAGTGCCGCCTGTTACCGTTCAACGGTAATGTCGATAATCGTGAAGATCTATCCCGCGGCACGGTGGGTAATGTTGACACATCTAAACACTCGGCAGGAAAATCATTCGGGGGCATCCCGCTTCTTGGTGTGGAGGGGGTAGTAGGTGCTCGGGGACGTTGCATATAGCCCACGATCTAGGTGACACCCGTGTGATCGATGACTTTGTGCTGCGGCAAGACACTACCCTGAGATTAAGCTAAGGTATCACGCTAACCATCGAGCGACTGACTACGTACGCGGAGGGCCCTGGACCACTTCAAGCACCGTAACGATGTTGACACGTTCCACTTTCTATCGACTGCTCTATCAAGCGGAAAATCATCTGGTTGAGTAGTACTAAATGAAAGGCTGCCGTAAGCTTCTGAACAGCCTAAGTTCTCCACTACCCGTCATAACTGTGCTTAGGCCAATCCCAGAGTTATCTAGGGTGAGTCTCTACCATTAACGGGCGCTTTATAGCTAGTAGTCGCCCCTGGTTTAAATTCATACAACATCTGCGTTAGCGTCTAACTCGGACTTAGGATCCTTCATGGATCCGCATCGGGTGGTGTGTAATTCCTATTCAGCGCGACCCAGCGACAATCTGTGAGGTTCCCCTCTAAATGCTAGTGGCCGTCGAACTATAGTCCAACAAATAAATACGGGGTCAGGGGGCTTTCTATTGGAAACTCGGCCATAACGGTACGGTGCGAGTATCCAACAGAGGAGGGCACTAGCATCTACCCCTCTTCCGTACATGTGTAGGCACCGAGTAAGACAGTGGTGATTCAAAAACAAAACCTTGTAAGTATGAACATATATATCATTACTCAACTGGAAGTAAGGATGAATAAAGACATAATCGTTATGGATTCATGACTTTCAGTGCCCCTTGCCGACTGTAATTATGGCGGAACCCTGCGTTGTTGTTGTATATCAACTACGCTCGCAAGCATGTGCTG
seq00007   TGAGACTAGCGCAGGTCGTCACTCGCTCCTTAATCGGACATAATTTTCAGACATTCGATGAAGCGCCAGACCAGTCAACTTTAGCACTTGAACTTTCCTGGGCCCTTCCAATAGAGAAATGAAGTCGCACCTAGTGGCATATGCACAGTATAGCGCCCCTAGAGTTATTGCAAATCAAGCACCTCGCTTAAGGTGTCTTGATCTCCGATGTACTTCGATTGGAGAGCGTCGCCCCGCTAAGGTGTATCATAACCATCAGTAGAGGCAAGTAGATGGCAGCCCTATCGGGACTCTGCGTATCAACGCAGTCTCCGCACATTCAGGGAACACCTAGATCAGGTGCTGTTTAACCTCGGCTTTGTTCTAACTCGCGCAAGCGGCAGGGATGTACAGGAGTATAGCCAGGAGGAACTAGTCTACTTCGGTCAGGGACATATAGCGGTGACAGTTGGCTCGCTTCTACATCATCAGGAGGATAGCCTTTCGCTACAGGGTACGCCTATGCGGCCAAACCACCTAACGGCTATTTACAAAGGGCGATGAGACAGATTTGAGTAGTCTGAGGGGAGCCAGGCCGGCACCAGTCCAGGGGAAAGACCTTGCGGCGTACCCGTTTTTAACACATGTAAGCGTACCTCGTAGATCGGTGGTATGATCTTGTCGCACATCTCGAGTCGACTACTGGCCTGCTGTCGTCCGTGAACCTATCATCCCCATAACGCTTTCGTACGTATAATAAAACATATAGTGACTGGTAACATGGGTTCCGTGTGCAGGGAATCGAAGGCTGCCCCGTTCGAGTATACAGCGATCTTCTCTGTGAATCACCGTCTATTACCTGCCGCGAACGACCCTTTATTAGTCACAGTTATCGTCGAGGAGTCCTAACAGCTACAGCTTAGTAGCCAAAAACTAGCTGCAGGCGAGGGATCCTCTCTCGATACTAAACATAAGGAAGGGAAAGAGGTAGATTGTTCAGTCCCGCCCTAGAGCCCCCCGGTTAGGGGCATACATGGACCTAAAGAACCTGGTACAGAATCCCCGGTAGGGCTATCCATCATGACCCTACAGGAGTGCGGATTGTGGTCACAGGCAAGTGGCGCCACCAGTCGAGAATTGTGGTCTCGTTCCACTTCACCACTCTAACCCGCCCGGACAAAGGTCACTCGGTGTACATGTACAATCTAGGATGTAGAATGATTAATCAATCCTCGTTCTCCTCCTGGGGAGCATGAACGTGCCACATGGGCTGGGTCCCGACGTTACATTCCATGTAGAAGGTGCTGGCGCTGCGACATACCCAGTGCCGCCTGTTACCGTTCAACGGTAATGTCGATAATCGTGAAGATCTATCCCGCGGCACGGTGGGTAATGTTGACACATCTAAACACTCGGCAGGAAAATCATTCGGGGGCATCCCGCTTCTTGGTGTGGAGGGGGTAGTAGGTGCTCGGGGACGTTGCATATAGCCCACGATCTAGGTGACACCCGTGTGATCGATGACTTTGTGCTGCGGCAAGACACTACCCTGAGATTAAGCTAAGGTATCACGCTAACCATCGAGCGACTGACTACGTACGCGGAGGGCCCTGGACCACTTCAAGCACCGTAACGATGTTGACACGTTCCACTTTCTATCGACTGCTCTATCAAGCGGAAAATCATCTGGTTGAGTAGTACTAAATGAAAGGCTGCCGTAAGCTTCTGAACAGCCTAAGTTCTCCACTACCCGTCATAACTGTGCTTAGGCCAATCCCAGAGTTATCTAGGGTGAGTCTCTACCATTAACGGGCGCTTTATAGCTAGTAGTCGCCCCTGGTTTAAATTCATACAACATCTGCGTTAGCGTCTAACTCGGACTTAGGATCCTTCATGGATCCGCATCGGGTGGTGTGTAATTCCTATTCAGCGCGACCCAGCGACAATCTGTGAGGTTCCCCTCTAAATGCTAGTGGCCGTCGAACTATAGTCCAACAAATAAACACGGGGTCAGGGGGCTTTCTATTGGAAACTCGGCCATAACGGTACGGTGCGAGTATCCAACAGAGGAGGGCACTAGCATCTACCCCTCTTCCGCACATGTGTAGGCACCGAGTAAGACAGTGGTGATTCAAAAACAAAACCTTGTAAGTATGAACATATATATCATTACTCAACTGGAAGTAAGGATGAATAAAGACATAATCGTTATGGATTCATGACTTTCAGTGCCCCTTGCCGACTATAATTATGGCGGAACCCTGCGTTGTTGTTGTATATCAACTACGCTCGCAAGCATGTGCTG
seq00008   TGAGACTAGCGCAGGTCGTCACTCGCTCCTTAATCGGACATAATTTTCAGACATTCGATGAAGCGCCAGACCAGTCAACTTTAGCACTTGAACTTTCCTGGGCCCTTCCAATAGAGAAATGAAGTCGCACCTAGTGGCATATGCACAGTATAGCGCCCCTAGAGTTATTGCAAATCAAGCACCTCGCTTAAGGTGTCTTAATCTCCGATGTACTTCGATTGGAGAGCGTCGCCCCGCTAAGGTGTATCATAACCATCAGTAGAGGCAAGTAGATGGCAGCCCTATCGGGACTCTGCGTATCAACGCAGTCTCCGCACATTCAGGGAACACCTAGATCAGGTGCTGTTTAACCTCGGCTTTGTTCTAACTCGCGCAAGCGGCAGGGATGTACAGGAGTATAGCCAGGAGGAACTAGTCTACTTCGGTCAGGGACATATAGCGGTGACAGTTGGCTCGCTTCTACATCATCAGGAGGATAGCCTTTCGCTACAGGGTACGCCTATGCGGCCAAACCACCTAACGGCTATTTACAAAGGGCGATGAGACAGATTTGAGTAGTCTGAGGGGAGCCAGGCCGGCACCAGTCCAGGGGAAAGACCTTGCGGCGTACCCGTTTTTAACACATGTAAGCGTACCTCGTAGATCGGTGGTATGATCTTGTCGCACATCTCGAGTCGACTACTGGCCTGCTGTCGTCCGTGAACCTATCATCCCCATAACGCTTTCGTACGTATAATAAAACATATAGTGACTGGTAACATGGGTTCCGTGTGCAGGGAATCGAAGGCTGCCCCGTTCGAGTATACAGCGATCTTCTCTGTGAATCACCGTCTATTACCTGCCGCGAACGACCCTTTATTAGTCACAGTTATCGTCGAGGGGTCCTAACAGCTACAGCTTAGTAGCCAAAAACTAGCTGCAGGCGAGGGATCCTCTCTCGATACTAAACATAAGGAAGGGAAAGAGGTAGATTGTTCAGTCCCGCCCTAGAGCCCCCCGGTTAGGGGCATACATGGACCTAAAGAACCTGGTACAGAATCCCCGGTAGGGCTATCCATCATGACCCTACAGGAGTGCGGATTGTGGTCACAGGCAAGTGGCGCCACCAGTCGAGAATTGTGGTCTCGTTCCACTTCACCACTCTAACCCGCCCGGACAAAGGTCACTCGGTGTACATGTACAATCTAGGATGTAGAATGATTAATCAATCCTCGTTCTCCTCCTGGGGAGCATGAACGTGCCACATGGGCTGGGTCCCGACGTTACATTCCATGTAGAAGGTGCTGGCGCTGCGACATACCCAGTGCCGCCTGTTACCGTTCAACGGTAATGTCGATAATCGTGAAGATCTATCCCGCGGCACGGTCGGTAATGTTGACACATCTAAACACTCGGCAGGAAAATCATTCGGGGGCATCCCGCTTCTTGGTGTGGAGGGGGTAGTAGGTGCTCGGGGACGTTGCATATAGCCCACGATCTAGGTGACACCCGTGTGATCGATGACTTTGTGCTGCGGCAAGACACTACCCTGAGATTAAGCTAAGGTATCACGCTAACCATCGAGCGACTGACTACGTACGCGGAGGGCCCTGGACCACTTCAAGCACCGTAACGATGTTGACACGTTCCACTTTCTATCGACTGCTCTATCAAGCGGAAAATCATCTGGTTGAGTAGTACTAAATGAAAGGCTGCCGTAAGCTTCTGAACAGCCTAAGTTCTCCACTACCCGACATAACTGTGCTTAGGCCAATCCCAGAGTTATCTAGGGTGAGTCTCTACCATTAACGGGCGCTTTATAGCTAGTAGTCGCCCCTGGTTTAAATTCATACAACATCTGCGTTAGCGTCTAACTCGGACTTAGGATCCTTCATGGATCCGCATCGGGTGGTGTGTAATTCCTATTCAGCGCGACCCAGCGACAATCTGTGAGGTTCCCCTCTAAATGCTAGTGGCCGTCGAACTATAGTCCAACAAATAAACACGGGGTCAGGGGGCTTTCTATTGGAAACTCGGCCATAACGGTACGGTGCGAGTATCCAACAGAGGAGGGCACTAGCATCTACCCCTCTTCCGTACATGTGTAGGCACCGAGTAAGACAGTGGTGATTCAAAAACAAAACCTTGTAAGTATGAACATATATATCATTACTCAACTGGAAGTAAGGATGAATAAAGACATAATCGTTATGGATTCATGACTTTCAGTGCCCCTTGCCGACTATAATTATGGCGGAACCCTGCGTTGTTGTTGTATATCAACTACGCTCGCAAGCATGTGCTG
seq00009   TGAGACTAGCGCAGGTCGTCACTCGCTCCTTAATCGGACATAATTTTCAGACATTCGATGAAGCGCCAGACCAGTCAACTTTAGCACTTGAACTTTCCTGGGCCCTTCCAATAGAGAAATGAAGTCGCACCTAGTGGCATATGCACAGTATAGCGCCCCTAGAGTTATTGCAAATCAAGCACCTCGCTTAAGGTGTCTTGATCTCCGATGTACTTCGATTGGAGAGCGTCGCCCCGCTAAGGTGTATCATAACCATCAGTAGAGGCAAGTAGATGGCAGCCCTATCGGGACTCTGCGTATCAACGCAGTCTCCGCACATTCAGGGAACACCTAGATCAGGTGCTGTTTAACCTCGGCTTTGTTCTAACTCGCGCAAGCGGCAGGGATGTACAGGAGTATAGCCAGGAGGAACTAGTCTACTTCGGTCAGGGACATATAGCGGTGACAGTTGGCTCGCTTCTACATCATCAGGAGGATAGCCTTTCGCTACAGGGTACGCCTATGCGGCCAAACCACCTAACGGCTATTTACAAAGGGCGATGAGACAGATTTGAGTAGTCTGAGGGGAGCCAGGCCGGCACCAGTCCAGGGGAAAGACCTTGCGGCGTACCCGTTTTTAACACATGTAAGCGTACCTCGTAGATCGGTGGTATGATCTTGTCGCACATCTCGAGTCGACTACTGGCCTGCTGTCGTCCATGAACCTATCATCCCCATAACGCTTTCGTACGTATAATAAAACATATAGTGACTGGTAACATGGGTTCCGTGTGCAGGGAATCGAAGGCTGCCCCGTTCGAGTATACAGCGATCTTCTCTGTGAATCACCGTCTATTACCTGCCGCGAACGACCCTTTATTAGTCACAGTTATCGTCGAGGAGTCCTAACAGCTACAGCTTAGTAGCCAAAAACTAGCTGCAGGCGAGGGATCCTCTCTCGATACTAAACATAAGGAAGGGAAAGAGGTAGATTGTTCAGTCCCGCCCTAGAGCCCCCCGGTTAGGGGCATACATGGACCTAAAGAACCTGGTACAGAATCCCCGGTAGGGCTATCCATCATGACCCTACAGGAGTGCGGATTGTGGTCACAGGCAAGTGGCGCCACCAGTCGAGAATTGTGGTCTCGTTCCACTTCACCACTCTAACCCGCCCGGACAAAGGTCACTCGGTGTACATGTACAATCTAGGATGTAGAATGATTAATCAATCCTCGTTCTCCTCCTGGGGAGCATGAACGTGCCACATGGGCTGGGTCCCGACGTTACATTCCATGTAGAAGGTGCTGGCGCTGCGACATACCCAGTGCCGCCTGTTACCGTTCAACGGTAATGTCGATAATCGTGAAGATCTATCCCGCGGCACGGTGGGTAATGTTGACACATCTAAACACTCGGCAGGAAAATCATTCGGGGGCATCCCGCTTCTTGGTGTGGAGGGGGTAGTAGGTGCTCGGGGACGTTGCATATAGCCCACGATCTAGGTGACACCCGTGTGATCGATGACTTTGTGCTGCGGCAAGACACTACCCTGAGATTAAGCTAAGGTATCACGCTAACCATCGAGCGACTGACTACGTACGCGGAGGGCCCTGGACCACTTCAAGCACCGTAACGATGTTGACACGTTCCACTTTCTATCGACTGCTCTATCAAGCGGAAAATCATCTGGTTGAGTAGTACTAAATGAAAGGCTGCCGTAAGCTTCTGAACAGCCTAAGTTCTCCACTACCCGTCATAACTGTGCTTAGGCCAATCCCAGAGTTATCTAGGGTGAGTCTCTACCATTAACGGGCGCTTTATAGCTAGTAGTCGCCCCTGGTTTAAATTCATACAACATCTGCGTTAGCGTCTAACTCGGACTTAGGATCCTTCATGGATCCGCATCGGGTGGTGTGTAATTCCTATTCAGCGCGACCCAGCGACAATCTGTGAGGTTCCCCTCTAAATGCTAGTGGCCGTCGAACTATAGTCCAACAAATAAACACGGGGTCAGGGGGCTTTCTATTGGAAACTCGGCCATAACGGTACGGTGCGAGTATCCAACAGAGGAGGGCACTAGCATCTACCCCTCTTCCGCACATGTGTAGGCACCGAGTAAGACAGTGGTGATTCAAAAACAAAACCTTGTAAGTATGAACATATATATCATTACTCAACTGGAAGTAAGGATGAATAAAGACATAATCGTTATGGATTCATGACTTTCAGTGCCCCTTGCCGACTATAATTATGGCGGAACCCTGCGTTGTTGTTGTATATCAACTACGCTCGCAAGCATGTGCTG
seq00010   TGAGACTAGCGCAGGTCGTCACTCGCTCCTTAATCGGACATAATTTTCAGACATTCGATGAAGCGCCAGACCAGTCAACTTTAGCACTTGAACTTTCCTGGGCCCTTCCAATAGAGAAATGAAGTCGCACCTAGTGGCATATGCACAGTATAGCGCCCCTAGAGTTATTGCAAATCAAGCACCTCGCTTAAGGTGTCTTGATCTCCGATGTACTTCGATTGGAGAGCGTCGCCCCGCTAAGGTGTATCATAACCATCAGTAGAGGCAAGTAGATGGCAGCCCTATCGGGACTCTGCGTCTCAACGCAGTCTCCGCACATTCAGGGAACACCTAGATCAGGTGCTGTTTAACCTCGGCTTTGTTCTAACTCGCGCAAGCGGCAGGGATGTACAGGAGTATAGCCAGGAGGAACTAGTCTACTTCGGTCAGGGACATATAGCGGTGACAGTTGGCTCGCTTCTACATCATCAGGAGGATAGCCTTTCGCTACAGGGTACGCCTATGCGGCCAAACCACCTAACGGCTATTTACAAAGGGCGATGAGACAGATTTGAGTAGTCTGAGGGGAGCCAGGCCGGCACCAGTCCAGGGGAAAGACCTTGCGGCGTACCCGTTTTTAACACATGTAAGCGTACCTCGTAGATCGGTGGTATGATCTTGTCGCACATCTCGAGTCGACTACTGGCCTGCTGTCGTCCGTGAACCTATCATCCCCATAACGCTTTCGTACGTATAATAAAACATATAGTGACTGGTAACATGGGTTCCGTGTGCAGGGAATCGAAGGCTGCCCCGTTCGAGTATACAGCGATCTTCTCTGTGAATCACCGTCTATTACCTGCCGCGAACGACCCTTTATTAGTCACAGTTATCGTCGAGGGGTCCTAACAGCTACAGCTTAGTAGCCAAAAACTAGCTGCAGGCGAGGGATCCTCTCTCGATACTAAACATAAGGAAGGGAAAGAGGTAGATTGTTCAGTCCCGCCCTAGAGCCCCCCGGTTAGGGGCATACATGGACCTAAAGAACCTGGTACAGAATCCCCGGTAGGGCTATCCATCATGACCCTACAGGAGTGCGGATTGTGGTCACAGGCAAGTGGCGCCACCAGTCGAGAATTGTGGTCTCGTTCCACTTCACCACTCTAACCCGCCCGGACAAAGGTCACTCGGTGTACATGTACAATCTAGGATGTAGAATGATTAATCAATCCTCGTTCTCCTCCTGGGGAGCATGAACGTGCCACATGGGCTGGGTCCCGACGTTACATTCCATGTAGAAGGTGCTGGCGCTGCGACATACCCAGTGCCGCCTGTTACCGTTCAACGGTAATGTCGATAATCGTGAAGATCTATCCCGCGGCACGGTGGGTAATGTTGACACATCTAAACACTCGGCAGGAAAATCATTCGGGGGCATCCCGCTTCTTGGTGTGGAGGGGGTAGTAGGTGCTCGGGGACGTTGCATATAGCCCACGATCTAGGTGACACCCGTGTGATCGATGACTTTGTGCTGCGGCAAGACACTACCCTGAGATTAAGCTAAGGTATCACGCTAACCATCGAGCGACTGACTACGTACGCGGAGGGCCCTGGACCACTTCAAGCACCGTAACGATGTTGACACGTTCCACTTTCTATCGACTGCTCTATCAAGCGGAAAATCATCTGGTTGAGTAGTACTAAATGAAAGGCTGCCGTAAGCTTCTGAACAGCCTAAGTTCTCCACTACCCGTCATAACTGTGCTTAGGCCAATCCCAGAGTTATCTAGGGTGAGTCTCTACCATTAACGGGCGCTTTATAGCTAGTAGTCGCCCCTGGTTTAAATTCATACAACATCTGCGTTAGCGTCTAACTCGGACTTAGGATCCTTCATGGATCCGCATCGGGTGGTGTGTAATTCCTATTCAGCGCGACCCAGCGACAATCTGTGAGGTTCCCCTCTAAATGCTAGTGGCCGTCGAACTATAGTCCAACAAATAAATACGGGGTCAGGGGGCTTTCTATTGGAAACTCGGCCATAACGGTACGGTGCGAGTATCCAACAGAGGAGGGCACTAGCATCTACCCCTCTTCCGTACATGTGTAGGCACCGAGTAAGACAGTGGTGATTCAAAAACAAAACCTTGTAAGTATGAACATATATATCATTACTCAACTGGAAGTAAGGATGAATAAAGACATAATCGTTATGGATTCATGACTTTCAGTGCCCCTTGCCGACTGTAATTATGGCGGAACCCTGCGTTGTTGTTGTATATCAACTACGCTCGCAAGCATGTGCTG
seq00011   TGAGACTAGCGCAGGTCGTCACTCGCTCCTTAATCGGACATAATTTTCAGACATTCGATGAAGCGCCAGACCAGTCAACTTTAGCACTTGAACTTTCCTGGGCCCTTCCAATAGAGAAATGAAGTCGCACCTAGTGGCATATGCACAGTATAGCGCCCCTAGAGTTATTGCAAATCAAGCACCTCGCTTAAGGTGTCTTAATCTCCGATGTACTTCGATTGGAGAGCGTCGCCCCGCTAAGGTGTATCATAACCATCAGTAGAGGCAAGTAGATGGCAGCCCTATCGGGACTCTGCGTATCAACGCAGTCTCCGCACATTCAGGGAACACCTAGATCAGGTGCTGTTTAACCTCGGCTTTGTTCTAACTCGCGCAAGCGGCAGGGATGTACAGGAGTATAGCCAGGAGGAACTAGTCTACTTCGGTCAGGGACATATAGCGGTGACAGTTGGCTCGCTTCTACATCATCAGGAGGATAGCCTTTCGCTACAGGGTACGCCTATGCGGCCAAACCACCTAACGGCTATTTACAAAGGGCGATGAGACAGATTTGAGTAGTCTGAGGGGAGCCAGGCCGGCACCAGTCCAGGGGAAAGACCTTGCGGCGTACCCGTTTTTAACACATGTAAGCGTACCTCGTAGATCGGTGGTATGATCTTGTCGCACATCTCGAGTCGACTACTGGCCTGCTGTCGTCCGTGAACCTATCATCCCCATAACGCTTTCGTACGTATAATAAAACATATAGTGACTGGTAACATGGGTTCCGTGTGCAGGGAATCGAAGGCTGCCCCGTTCGAGTATACAGCGATCTTCTCTGTGAATCACCGTCTATTACCTGCCGCGAACGACCCTTTATTAGTCACAGTTATCGTCGAGGGGTCCTAACAGCTACAGCTTAGTAGCCAAAAACTAGCTGCAGGCGAGGGATCCTCTCTCGATACTAAACATAAGGAAGGGAAAGAGGTAGATTGTTCAGTCCCGCCCTAGAGCCCCCCGGTTAGGGGCATACATGGACCTAAAGAACCTGGTACAGAATCCCCGGTAGGGCTATCCATCATGACCCTACAGGAGTGCGGATTGTGGTCACAGGCAAGTGGCGCCACCAGTCGAGAATTGTGGTCTCGTTCCACTTCACCACTCTAACCCGCCCGGACAAAGGTCACTCGGTGTACATGTACAATCTAGGATGTAGAATGATTAATCAATCCTCGTTCTCCTCCTGGGGAGCATGAACGTGCCACATGGGCTGGGTCCCGACGTTACATTCCATGTAGAAGGTGCTGGCGCTGCGACATACCCAGTGCCGCCTGTTACCGTTCAACGGTAATGTCGATAATCGTGAAGATCTATCCCGCGGCACGGTGGGTAATGTTGACACATCTAAACACTCGGCAGGAAAATCATTCGGGGGCATCCCGCTTCTTGGTGTGGAGGGGGTAGTAGGTGCTCGGGGACGTTGCATATAGCCCACGATCTAGGTGACACCCGTGTGATCGATGACTTTGTGCTGCGGCAAGACACTACCCTGAGATTAAGCTAAGGTATCACGCTAACCATCGAGCGACTGACTACGTACGCGGAGGGCCCTGGACCACTTCAAGCACCGTAACGATGTTGACACGTTCCACTTTCTATCGACTGCTCTATCAAGCGGAAAATCATCTGGTTGAGTAGTACTAAATGAAAGGCTGCCGTAAGCTTCTGAACAGCCTAAGTTCTCCACTACCCGTCATAACTGTGCTTAGGCCAATCCCAGAGTTATCTAGGGTGAGTCTCTACCATTAACGGGCGCTTTATAGCTAGTAGTCGCCCCTGGTTTAAATTCATACAACATCTGCGTTAGCGTCTAACTCGGACTTAGGATCCTTCATGGATCCGCATCGGGTGCTGTGTAATTCCTATTCAGCGCGACCCAGCGACAATCTGTGAGGTTCCCCTCTAAATGCTAGTGGCCGTCGAACTATAGTCCAACAAATAAACACGGGGTCAGGGGGCTTTCTATTGGAAACTCGGCCATAACGGTACGGTGCGAGTATCCAACAGAGGAGGGCACTAGCATCTACCCCTCTTCCGTACATGTGTAGGCACCGAGTAAGACAGTGGTGATTCAAAAACAAAACCTTGTAAGTATGAACATATATATCATTACTCAACTGGAAGTAAGGATGAATAAAGACATAATCGTTATGGATTCATGACTTTCAGTGCCCCTTGCCGACTATAATTATGGCGGAACCCTGCGTTGTTGTTGTATATCAACTACGCTCGCAAGCATGTGCTG
seq00012   TGAGACTAGCGCAGGTCGTCACTCGCTCTTTAATCGGACATAATTTTCAGACATTCGATGAAGCGCCAGACCAGTCAACTTTAGCACTTGAACTTTCCTGGGCCCTTCCAATAGAGAAATGAAGTCGCACCTAGTGGCATATGCACAGTATAGCGCCCCTAGAGTTATTGCAAATCAAGCACCTCGCTTAAGGTGTCTTGATCTCCGATGTACTTCGATTGGAGAGCGTCGCCCCGCTAAGGTGTATCATAACCATCAGTAGAGGCAAGTAGATGGCAGCCCTATCGGGACTCTGCGTATCAACGCAGTCTCCGCACATTCAGGGAACACCTAGATCAGGTGCTGTTTAACCTCGGCTTTGTTCTAACTCGCGCAAGCGGCAGGGATGTACAGGAGTATAGCCAGGAGGAACTAGTCTACTTCGGTCAGGGACATATAGCGGTGACAGTTGGCTCGCTTCTACATCATCAGGAGGATAGCCTTTCGCTACAGGGTACGCCTATGCGGCCAAACCACCTAACGGCTATTTACAAAGGGCGATGAGACAGATTTGAGTAGTCTGAGGGGAGCCAGGCCGGCACCAGTCCAGGGGAAAGACCTTGCGGCGTACCCGTTTTTAACACATGTAAGCGTACCTCGTAGATCGGTGGTATGATCTTGTCGCACATCTCGAGTCGACTACTGGCCTGCTGTCGTCCGTGAACCTATCATCCCCATAACGCTTTCGTACGTATAATAAAACATATAGTGACTGGTAACATGGGTTCCGTGTGCAGGGAATCGAAGGCTGCCCCGTTCGAGTATACAGCGATCTTCTCTGTGAATCACCGTCTATTACCTGCCGCGAACGACCCTTTATTAGTCACAGTTATCGTCGAGGAGTCCTAACAGCTACAGCTTAGTAGCCAAAAACTAGCTGCAGGCGAGGGATCCTCTCTCGATACTAAACATAAGGAAGGGAAAGAGGTAGATTGTTCAGTCCCGCCCTAGAGCCCCCCGGTTAGGGGCATACATGGACCTAAAGAACCTGGTACAGAATCCCCGGTAGGGCTATCCATCATGACCCTACAGGAGTGCGGATTGTGGTCACAGGCAAGTGGCGCCACCAGTCGAGAATTGTGGTCTCGTTCCACTTCACCACTCTAACCCGCCCGGACAAAGGTCACTCGGTGTACATGTACAATCTAGGATGTAGAATGATTAATCAATCCTCGTTCTCCTCCTGGGGAGCATGAACGTGCCACATGGGCTGGGTCCCGACGTTACATTCCATGTAGAAGGTGCTGGCGCTGCGACATACCCAGTGCCGCCTGTTACCGTTCAACGGTAATGTCGATAATCGTGAAGATCTATCCCGCGGCACGGTGGGTAATGTTGACACATCTAAACACTCGGCAGGAAAATCATTCGGGGGCATCCCGCTTCTTGGTGTGGAGGGGGTAGTAGGTGCTCGGGGACGTTGCATATAGCCCACGATCTAGGTGACACCCGTGTGATCGATGACTTTGTGCTGCGGCAAGACACTACCCTGAGATTAAGCTAAGGTATCACGCTAACCATCGAGCGACTGACTACGTACGCGGAGGGCCCTGGACCACTTCAAGCACCGTAACGATGTTGACACGTTCCACTTTCTATCGACTGCTCTATCAAGCGGAAAATCATCTGGTTGAGTAGTACTAAATGAAAGGCTGCCGTAAGCTTCTGAACAGCCTAAGTTCTCCACTACCCGTCATAACTGTGCTTAGGCCAATCCCAGAGTTATCTAGGGTGAGTCTCTACCATTAACGGGCGCTTTATAGCTAGTAGTCGCCCCTGGTTTAAATTCATACAACATCTGCGTTAGCGTCTAACTCGGACTTAGGATCCTTCATGGATCCGCATCGGGTGGTGTGTAATTCCTATTCAGCGCGACCCAGCGACAATCTGTGAGGTTCCCCTCTAAATGCTAGTGGCCGTCGAACTATAGTCCAACAAATAAACACGGGGTCAGGGGGCTTTCTATTGGAAACTCGGCCATAACGGTACGGTGCGAGTATCCAACAGAGGAGGGCACTAGCATCTACCCCTCTTCCGCACATGTGTAGGCACCGAGTAAGACAGTGGTGATTCAAAAACAAAACCTTGTAAGTATGAACATATATATCATTACTCAACTGGAAGTAAGGATGAATAAAGACATAATCGTTATGGATTCATGACTTTCAGTGCCCCTTGCCGACTATAATTATGGCGGAACCCTGCGTTGTTGTTGTATATCAACTACGCTCGCAAGCATGTGCTG
seq00013   TGAGACTAGCGCAGGTCGTCACTCGCTCCTTAATCGGACATAATTTTCAGACATTCGATGAAGCGCCAGACCAGTCAACTTTAGCACTTGAACTTTCCTGGGCCCTTCCAATAGAGAAATGAAGTCGCACCTAGTGGCATATGCACAGTATAGCGCCCCTAGAGTTATTGCAAATCAAGCACCTCGCTTAAGGTGTCTTGATCTCCGATGTACTTCGATTGGAGAGCGTCGCCCCGCTAAGGTGTATCATAACCATCAGTAGAGGCAAGTAGATGGCAGCCCTATCGGGACTCTGCGTATCAACGCAGTCTCCGCACATTCAGGGAACACCTAGATCAGGTGCTGTTTAACCTCGGCTTTGTTCTAACTCGCGCAAGCGGCAGGGATGTACAGGAGTATAGCCAGGAGGAACTAGTCTACTTCGGTCAGGGACATATAGCGGTGACAGTTGGCTCGCTTCTACATCATCAGGAGGATAGCCTTTCGCTACAGGGTACGCCTATGCGGCCAAACCACCTAACGGCTATTTACAAAGGGCGATGAGACAGATTTGAGTAGTCTGAGGGGAGCCAGGCCGGCACCAGTCCAGGGGAAAGACCTTGCGGCGTACCCGTTTTTAACACATGTAAGCGTACCTCGTAGATCGGTGGTATGATCTTGTCGCACATCTCGAGTCGACTACTGGCCTGCTGTCGTCCATGAACCTATCATCCCCATAACGCTTTCGTACGTATAATAAAACATATAGTGACTGGTAACATGGGTTCCGTGTGCAGGGAATCGAAGGCTGCCCCGTTCGAGTATACAGCGATCTTCTCTGTGAATCACCGTCTATTACCTGCCGCGAACGACCCTTTATTAGTCACAGTTATCGTCGAGGAGTCCTAACAGCTACAGCTTAGTAGCCAAAAACTAGCTGCAGGCGAGGGATCCTCTCTCGATACTAAACATAAGGAAGGGAAAGAGGTAGATTGTTCAGTCCCGCCCTAGAGCCCCCCGGTTAGGGGCATACATGGACCTAAAGAACCTGGTACAGAATCCCCGGTAGGGCTATCCATCATGACCCTACAGGAGTGCGGATTGTGGTCACAGGCAAGTGGCGCCACCAGTCGAGAATTGTGGTCTCGTTCCACTTCACCACTCTAACCCGCCCGGACAAAGGTCACTCGGTGTACATGTACAATCTAGGATGTAGAATGATTAATCAATCCTCGTTCTCCTCCTGGGGAGCATGAACGTGCCACATGGGCTGGGTCCCGACGTTACATTCCATGTAGAAGGTGCTGGCGCTGCGACATACCCAGTGCCGCCTGTTACCGTTCAACGGTAATGTCGATAATCGTGAAGATCTATCCCGCGGCACGGTGGGTAATGTTGACACATCTAAACACTCGGCAGGAAAATCATTCGGGGGCATCCCGCTTCTTGGTGTGGAGGGGGTAGTAGGTGCTCGGGGACGTTGCATATAGCCCACGATCTAGGTGACACCCGTGTGATCGATGACTTTGTGCTGCGGCAAGACACTACCCTGAGATTAAGCTAAGGTATCACGCTAACCATCGAGCGACTGACTACGTACGCGGAGGGCCCTGGACCACTTCAAGCACCGTAACGATGTTGACACGTTCCACTTTCTATCGACTGCTCTATCAAGCGGAAAATCATCTGGTTGAGTAGTACTAAATGAAAGGCTGCCGTAAGCTTCTGAACAGCCTAAGTTCTCCACTACCCGTCATAACTGTGCTTAGGCCAATCCCAGAGTTATCTAGGGTGAGTCTCTACCATTAACGGGCGCTTTATAGCTAGTAGTCGCCCCTGGTTTAAATTCATACAACATCTGCGTTAGCGTCTAACTCGGACTTAGGATCCTTCATGGATCCGCATCGGGTGGTGTGTAATTCCTATTCAGCGCGACCCAGCGACAATCTGTGAGGTTCCCCTCTAAATGCTAGTGGCCGTCGAACTATAGTCCAACAAATAAACACGGGGTCAGGGGGCTTTCTATTGGAAACTCGGCCATAACGGTACGGTGCGAGTATCCAACAGAGGAGGGCACTAGCATCTACCCCTCTTCCGCACATGTGTAGGCACCGAGTAAGACAGTGGTGATTCAAAAACAAAACCTTGTAAGTATGAACATATATATCATTACTCAACTGGAAGTAAGGATGAATAAAGACATAATCGTTATGGATTCATGACTTTCAGTGCCCCTTGCCGACTATAATTATGGCGGAACCCTGCGTTGTTGTTGTATATCAACTACGCTCGCAAGCATGTGCTG
seq00014   TGAGACTAGCGCAGGTCGTCACTCGCTCCTTAATCGGACATAATTTTCAGACATTCGATGAAGCGCCAGACCAGTCAACTTTAGCACTTGAACTTTCCTGGGCCCTTCCAATAGAGAAATGAAGTCGCACCTAGTGGCATATGCACAGTATAGCGCCCCTAGAGTTATTGCAAATCAAGCACCTCGCTTAAGGTGTCTTAATCTCCGATGTACTTCGATTGGAGAGCGTCGCCCCGCTAAGGTGTATCATAACCATCAGTAGAGGCAAGTAGATGGCAGCCCTATCGGGACTCTGCGTATCAACGCAGTCTCCGCACATTCAGGGAACACCTAGATCAGGTGCTGTTTAACCTCGGCTTTGTTCTAACTCGCGCAAGCGGCAGGGATGTACAGGAGTATAGCCAGGAGGAACTAGTCTACTTCGGTCAGGGACATATAGCGGTGACAGTTGGCTCGCTTCTACATCATCAGGAGGATAGCCTTTCGCTACAGGGTACGCCTATGCGGCCAAACCACCTAACGGCTATTTACAAAGGGCGATGAGACAGATTTGAGTAGTCTGAGGGGAGCCAGGCCGGCACCAGTCCAGGGGAAAGACCTTGCGGCGTACCCGTTTTTAACACATGTAAGCGTACCTCGTAGATCGGTGGTATGATCTTGTCGCACATCTCGAGTCGACTACTGGCCTGCTGTCGTCCGTGAACCTATCATCCCCATAACGCTTTCGTACGTATAATAAAACATATAGTGACTGGTAACATGGGTTCCGTGTGCAGGGAATCGAAGGCTGCCCCGTTCGAGTATACAGCGATCTTCTCTGTGAATCACCGTCTATTACCTGCCGCGAACGACCCTTTATTAGTCACAGTTATCGTCGAGGGGTCCTAACAGCTACAGCTTAGTAGCCAAAAACTAGCTGCAGGCGAGGGATCCTCTCTCGATACTAAACATAAGGAAGGGAAAGAGGTAGATTGTTCAGTCCCGCCCTAGAGCCCCCCGGTTAGGGGCATACATGGACCTAAAGAACCTGGTACAGAATCCCCGGTAGGGCTATCCATCATGACCCTACAGGAGTGCGGATTGTGGTCACAGGCAAGTGGCGCCACCAGTCGAGAATTGTGGTCTCGTTCCACTTCACCACTCTAACCCGCCCGGACAAAGGTCACTCGGTGTACATGTACAATCTAGGATGTAGAATGATTAATCAATCCTCGTTCTCCTCCTGGGGAGCATGAACGTGCCACATGGGCTGGGTCCCGACGTTACATTCCATGTAGAAGGTGCTGGCGCTGCGACATACCCAGTGCCGCCTGTTACCGTTCAACGGTAATGTCGATAATCGTGAAGATCTATCCCGCGGCACGGTGGGTAATGTTGACACATCTAAACACTCGGCAGGAAAATCATTCGGGGGCATCCCGCTTCTTGGTGTGGAGGGGGTAGTAGGTGCTCGGGGACGTTGCATATAGCCCACGATCTAGGTGACACCCGTGTGATCGATGACTTTGTGCTGCGGCAAGACACTACCCTGAGATTAAGCTAAGGTATCACGCTAACCATCGAGCGACTGACTACGTACGCGGAGGGCCCTGGACCACTTCAAGCACCGTAACGATGTTGACACGTTCCACTTTCTATCGACTGCTCTATCAAGCGGAAAATCATCTGGTTGAGTAGTACTAAATGAAAGGCTGCCGTAAGCTTCTGAACAGCCTAAGTTCTCCACTACCCGTCATAACTGTGCTTAGGCCAATCCCAGAGTTATCTAGGGTGAGTCTCTACCATTAACGGGCGCTTTATAGCTAGTAGTCGCCCCTGGTTTAAATTCATACAACATCTGCGTTAGCGTCTAACTCGGACTTAGGATCCTTCATGGATCCGCATCGGGTGCTGTGTAATTCCTATTCAGCGCGACCCAGCGACAATCTGTGAGGTTCCCCTCTAAATGCTAGTGGCCGTCGAACTATAGTCCAACAAATAAACACGGGGTCAGGGGGCTTTCTATTGGAAACTCGGCCATAACGGTACGGTGCGAGTATCCAACAGAGGAGGGCACTAGCATCTACCCCTCTTCCGTACATGTGTAGGCACCGAGTAAGACAGTGGTGATTCAAAAACAAAACCTTGTAAGTATGAACATATATATCATTACTCAACTGGAAGTAAGGATGAATAAAGACATAATCGTTATGGATTCATGACTTTCAGTGCCCCTTGCCGACTATAATTATGGCGGAACCCTGCGTTGTTGTTGTATATCAACTACGCTCGCAAGCATGTGCTG
seq00015   TGAGACTAGCGCAGGTCGTCACTCGCTCCTTAATCGGACATAATTTTCAGACATTCGATGAAGCGCCAGACCAGTCAACTTTAGCACTTGAACTTTCCTGGGCCCTTCCAATAGAGAAATGAAGTCGCACCTAGTGGCATATGCACAGTATAGCGCCCCTAGAGTTATTGCAAATCAAGCACCTCGCTTAAGGTGTCTTGATCTCCGATGTACTTCGATTGGAGAGCGTCGCCCCGCTAAGGTGTATCATAACCATCAGTAGAGGCAAGTAGATGGCAGCCCTATCGGGACTCTGCGTATCAACGCAGTCTCCGCACATTCAGGGAACACCTAGATCAGGTGCTGTTTAACCTCGGCTTTGTTCTAACTCGCGCAAGCGGCAGGGATGTACAGGAGTATAGCCAGGAGGAACTAGTCTACTTCGGTCAGGGACATATAGCGGTGACAGTTGGCTCGCTTCTACATCATCAGGAGGATAGCCTTTCGCTACAGGGTACGCCTATGCGGCCAAACCACCTAACGGCTATTTACAAAGGGCGATGAGACAGATTTGAGTAGTCTGAGGGGAGCCAGGCCGGCACCAGTCCAGGGGAAAGACCTTGCGGCGTACCCGTTTTTAACACATGTAAGCGTACCTCGTAGATCGGTGGTATGATCTTGTCGCACATCTCGAGTCGACTACTGGCCTGCTGTCGTCCGTGAACCTATCATCCCCATAACGCTTTCGTACGTATAATAAAACATATAGTGACTGGTAACATGGGTTCCGTGTGCAGGGAATCGAAGGCTGCCCCGTTCGAGTATACAGCGATCTTCTCTGTGAATCACCGTCTATTACCTGCCGCGAACGACCCTTTATTAGTCACAGTTATCGTCGAGGGGTCCTAACAGCTACAGCTTAGTAGCCAAAAACTAGCTGCAGGCGAGGGATCCTCTCTCGATACTAAACATAAGGAAGGGAAAGAGGTAGATTGTTCAGTCCCGCCCTAGAGCCCCCCGGTTAGGGGCATACATGGACCTAAAGAACCTGGTACAGAATCCCCGGTAGGGCTATCCATCATGACCCTACAGGAGTGCGGATTGTGGTCACAGGCAAGTGGCGCCACCAGTCGAGAATTGTGGTCTCGTTCCACTTCACCACTCTAACCCGCCCGGACAAAGGTCACTCGGTGTACATGTACAATCTAGGATGTAGAATGATTAATCAATCCTCGTTCTCCTCCTGGGGAGCATGAACGTGCCACATGGGCTGGGTCCCGACGTTACATTCCATGTAGAAGGTGCTGGCGCTGCGACATACCCAGTGCCGCCTGTTACCGTTCAACGGTAATGTCGATAATCGTGAAGATCTATCCCGCGGCACGGTGGGTAATGTTGACACATCTAAACACTCGGCAGGAAAATCATTCGGGGGCATCCCGCTTCTTGGTGTGGAGGGGGTAGTAGGTGCTCGGGGACGTTGCATATAGCCCACGATCTAGGTGACACCCGTGTGATCGATGACTTTGTGCTGCGGCAAGACACTACCCTGAGATTAAGCTAAGGTATCACGCTAACCATCGAGCGACTGACTACGTACGCGGAGGGCCCTGGACCACTTCAAGCACCGTAACGATGTTGACACGTTCCACTTTCTATCGACTGCTCTATCAAGCGGAAAATCATCTGGTTGAGTAGTACTAAATGAAAGGCTGCCGTAAGCTTCTGAACAGCCTAAGTTCTCCACTACCCGTCATAACTGTGCTTAGGCCAATCCCAGAGTTATCTAGGGTGAGTCTCTACCATTAACGGGCGCTTTATAGCTAGTAGTCGCCCCTGGTTTAAATTCATACAACATCTGCGTTAGCGTCTAACTCGGACTTAGGATCCTTCATGGATCCGCATCGGGTGGTGTGTAATTCCTATTCAGCGCGACCCAGCGACAATCTGTGAGGTTCCCCTCTAAATGCTAGTGGCCGTCGAACTATAGTCCAACAAATAAACACGGGGTCAGGGGGCTTTCTATTGGAAACTCGGCCATAACGGTACGGTGCGAGTATCCAACAGAGGAGGGCACTAGCATCTACCCCTCTTCCGTACATGTGTAGGCACCGAGTAAGACAGTGGTGATTCAAAAACAAAACCTTGTAAGTATGAACATATATATCATTACTCAACTGGAAGTAAGGATGAATAAAGACATAATCGTTATGGATTCATGACTTTCAGTGCCCCTTGCCGACTATAATTATGGCGGAACCCTGCGTTGTTGTTGTATATCAACTACGCTCGCAAGCATGTGCTG
seq00016   TGAGACTAGCGCAGGTCGTCACTCGCTCCTTAATCGGACATAATTTTCAGACATTCGATGAAGCGCCAGACCAGTCAACTTTAGCACTTGAACTTTCCTGGGCCCTTCCAATAGAGAAATGAAGTCGCACCTAGTGGCATATGCACAGTATAGCGCCCCTAGAGTTATTGCAAATCAAGCACCTCGCTTAAGGTGTCTTGATCTCCGATGTACTTCGATTGGAGAGCGTCGCCCCGCTAAGGTGTATCATAACCATCAGTAGAGGCAAGTAGATGGCAGCCCTATCGGGACTCTGCGTATCAACGCAGTCTCCGCACATTCAGGGAACACCTAGATCAGGTGCTGTTTAACCTCGGCTTTGTTCTAACTCGCGCAAGCGGCAGGGATGTACAGGAGTATAGCCAGGAGGAACTAGTCTACTTCGGTCAGGGACATATAGCGGTGACAGTTGGCTCGCTTCTACATCATCAGGAGGATAGCCTTTCGCTACAGGGTACGCCTATGCGGCCAAACCACCTAACGGCTATTTACAAAGGGCGATGAGACAGATTTGAGTAGTCTGAGGGGAGCCAGGCCGGCACCAGTCCAGGGGAAAGACCTTGCGGCGTACCCGTTTTTAACACATGTAAGCGTACCTCGTAGATCGGTGGTATGATCTTGTCGCACATCTCGAGTCGACTACTGGCCTGCTGTCGTCCGTGAACCTATCATCCCCATAACGCTTTCGTACGTATAATAAAACATATAGTGACTGGTAACATGGGTTCCGTGTGCAGGGAATCGAAGGCTGCCCCGTTCGAGTATACAGCGATCTTCTCTGTGAATCACCGTCTATTACCTGCCGCGAACGACCCTTTATTAGTCACAGTTATCGTCGAGGGGTCCTAACAGCTACAGCTTAGTAGCCAAAAACTAGCTGCAGGCGAGGGATCCTCTCTCGATACTAAACATAAGGAAGGGAAAGAGGTAGATTGTTCAGTCCCGCCCTAGAGCCCCCCGGTTAGGGGCATACATGGACCTAAAGAACCTGGTACAGAATCCCCGGTAGGGCTATCCATCATGACCCTACAGGAGTGCGGATTGTGGTCACAGGCAAGTGGCGCCACCAGTCGAGAATTGTGGTCTCGTTCCACTTCACCACTCTAACCCGCCCGGACAAAGGTCACTCGGTGTACATGTACAATCTAGGATGTAGAATGATTAATCAATCCTCGTTCTCCTCCTGGGGAGCATGAACGTGCCACATGGGCTGGGTCCCGACGTTACATTCCATGTAGAAGGTGCTGGCGCTGCGACATACCCAGTGCCGCCTGTTACCGTTCAACGGTAATGTCGATAATCGTGAAGATCTATCCCGCGGCACGGTGGGTAATGTTGACACATCTAAACACTCGGCAGGAAAATCATTCGGGGGCATCCCGCTTCTTGGTGTGGAGGGGGTAGTAGGTGCTCGGGGACGTTGCATATAGCCCACGATCTAGGTGACACCCGTGTGATCGATGACTTTGTGCTGCGGCAAGACACTACCCTGAGATTAAGCTAAGGTATCACGCTAACCATCGAGCGACTGACTACGTACGCGGAGGGCCCTGGACCACTTCAAGCACCGTAACGATGTTGACACGTTCCACTTTCTATCGACTGCTCTATCAAGCGGAAAATCATCTGGTTGAGTAGTACTAAATGAAAGGCTGCCGTAAGCTTCTGAACAGCCTAAGTTCTCCACTACCCGTCATAACTGTGCTTAGGCCAATCCCAGAGTTATCTAGGGTGAGTCTCTACCATTAACGGGCGCTTTATAGCTAGTAGTCGCCCCTGGTTTAAATTCATACAACATCTGCGTTAGCGTCTAACTCGGACTTAGGATCCTTCATGGATCCGCATCGGGTGGTGTGTAATTCCTATTCAGCGCGACCCAGCGACAATCTGTGAGGTTCCCCTCTAAATGCTAGTGGCCGTCGAACTATAGTCCAACAAATAAACACGGGGTCAGGGGGCTTTCTATTGGAAACTCGGCCATAACGGTACGGTGCGAGTATCCAACAGAGGAGGGCACTAGCATCTACCCCTCTTCCGTACATGTGTAGGCACCGAGTAAGACAGTGGTGATTCAAAAACAAAACCTTGTAAGTATGAACATATATATCATTACTCAACTGGAAGTAAGGATGAATAAAGACATAATCGTTATGGATTCATGACTTTCAGTGCCCCTTGCCGACTATAATTATGGCGGAACCCTGCGTTGTTGTTGTATATCAACTACGCTCGCAAGCATGTGCTG
seq00017   TGAGACTAGCGCAGGTCGTCACTCGCTCCTTAATCGGACATAATTTTCAGACATTCGATGAAGCGCCAGACCAGTCAACTTTAGCACTTGAACTTTCCTGGGCCCTTCCAATAGAGAAATGAAGTCGCACCTAGTGGCATATGCACAGTATAGCGCCCCTAGAGTTATTGCAAATCAAGCACCTCGCTTAAGGTGTCTTAATCTCCGATGTACTTCGATTGGAGAGCGTCGCCCCGCTAAGGTGTATCATAACCATCAGTAGAGGCAAGTAGATGGCAGCCCTATCGGGACTCTGCGTATCAACGCAGTCTCCGCACATTCAGGGAACACCTAGATCAGGTGCTGTTTAACCTCGGCTTTGTTCTAACTCGCGCAAGCGGCAGGGATGTACAGGAGTATAGCCAGGAGGAACTAGTCTACTTCGGTCAGGGACATATAGCGGTGACAGTTGGCTCGCTTCTACATCATCAGGAGGATAGCCTTTCGCTACAGGGTACGCCTATGCGGCCAAACCACCTAACGGCTATTTACAAAGGGCGATGAGACAGATTTGAGTAGTCTGAGGGGAGCCAGGCCGGCACCAGTCCAGGGGAAAGACCTTGCGGCGTACCCGTTTTTAACACATGTAAGCGTACCTCGTAGATCGGTGGTATGATCTTGTCGCACATCTCGAGTCGACTACTGGCCTGCTGTCGTCCGTGAACCTATCATCCCCATAACGCTTTCGTACGTATAATAAAACATATAGTGACTGGTAACATGGGTTCCGTGTGCAGGGAATCGAAGGCTGCCCCGTTCGAGTATACAGCGATCTTCTCTGTGAATCACCGTCTATTACCTGCCGCGAACGACCCTTTATTAGTCACAGTTATCGTCGAGGGGTCCTAACAGCTACAGCTTAGTAGCCAAAAACTAGCTGCAGGCGAGGGATCCTCTCTCGATACTAAACATAAGGAAGGGAAAGAGGTAGATTGTTCAGTCCCGCCCTAGAGCCCCCCGGTTAGGGGCATACATGGACCTAAAGAACCTGGTACAGAATCCCCGGTAGGGCTATCCATCATGACCCTACAGGAGTGCGGATTGTGGTCACAGGCAAGTGGCGCCACCAGTCGAGAATTGTGGTCTCGTTCCACTTCACCACTCTAACCCGCCCGGACAAAGGTCACTCGGTGTACATGTACAATCTAGGATGTAGAATGATTAATCAATCCTCGTTCTCCTCCTGGGGAGCATGAACGTGCCACATGGGCTGGGTCCCGACGTTACATTCCATGTAGAAGGTGCTGGCGCTGCGACATACCCAGTGCCGCCTGTTACCGTTCAACGGTAATGTCGATAATCGTGAAGATCTATCCCGCGGCACGGTGGGTAATGTTGACACATCTAAACACTCGGCAGGAAAATCATTCGGGGGCATCCCGCTTCTTGGTGTGGAGGGGGTAGTAGGTGCTCGGGGACGTTGCATATAGCCCACGATCTAGGTGACACCCGTGTGATCGATGACTTTGTGCTGCGGCAAGACACTACCCTGAGATTAAGCTAAGGTATCACGCTAACCATCGAGCGACTGACTACGTACGCGGAGGGCCCTGGACCACTTCAAGCACCGTAACGATGTTGACACGTTCCACTTTCTATCGACTGCTCTATCAAGCGGAAAATCATCTGGTTGAGTAGTACTAAATGAAAGGCTGCCGTAAGCTTCTGAACAGCCTAAGTTCTCCACTACCCGTCATAACTGTGCTTAGGCCAATCCCAGAGTTATCTAGGGTGAGTCTCTACCATTAACGGGCGCTTTATAGCTAGTAGTCGCCCCTGGTTTAAATTCATACAACATCTGCGTTAGCGTCTAACTCGGACTTAGGATCCTTCATGGATCCGCATCGGGTGCTGTGTAATTCCTATTCAGCGCGACCCAGCGACAATCTGTGAGGTTCCCCTCTAAATGCTAGTGGCCGTCGAACTATAGTCCAACAAATAAACACGGGGTCAGGGGGCTTTCTATTGGAAACTCGGCCATAACGGTACGGTGCGAGTATCCAACAGAGGAGGGCACTAGCATCTACCCCTCTTCCGTACATGTGTAGGCACCGAGTAAGACAGTGGTGATTCAAAAACAAAACCTTGTAAGTATGAACATATATATCATTACTCAACTGGAAGTAAGGATGAATAAAGACATAATCGTTATGGATTCATGACTTTCAGTGCCCCTTGCCGACTATAATTATGGCGGAACCCTGCGTTGTTGTTGTATATCAACTACGCTCGCAAGCATGTGCTG
seq00018   TGAGACTAGCGCAGGTCGTCACTCGCTCCTTAATCGGACATAATTTTCAGACATTCGATGAAGCGCCAGACCAGTCAACTTTAGCACTTGAACTTTCCTGGGCCCTTCCAATAGAGAAATGAAGTCGCACCTAGTGGCATATGCACAGTATAGCGCCCCTAGAGTTATTGCAAATCAAGCACCTCGCTTAAGGTGTCTTGATCTCCGATGTACTTCGATTGGAGAGCGTCGCCCCGCTAAGGTGTATCATAACCATCAGTAGAGGCAAGTAGATGGCAGCCCTATCGGGACTCTGCGTATCAACGCAGTCTCCGCACATTCAGGGAACACCTAGATCAGGTGCTGTTTAACCTCGGCTTTGTTCTAACTCGCGCAAGCGGCAGGGATGTACAGGAGTATAGCCAGGAGGAACTAGTCTACTTCGGTCAGGGACATATAGCGGTGACAGTTGGCTCGCTTCTACATCATCAGGAGGATAGCCTTTCGCTACAGGGTACGCCTATGCGGCCAAACCACCTAACGGCTATTTACAAAGGGCGATGAGACAGATTTGAGTAGTCTGAGGGGAGCCAGGCCGGCACCAGTCCAGGGGAAAGACCTTGCGGCGTACCCGTTTTTAACACATGTAAGCGTACCTCGTAGATCGGTGGTATGATCTTGTCGCACATCTCGAGTCGACTACTGGCCTGCTGTCGTCCGTGAACCTATCATCCCCATAACGCTTTCGTACGTATAATAAAACATATAGTGACTGGTAACATGGGTTCCGTGTGCAGGGAATCGAAGGCTGCCCCGTTCGAGTATACAGCGATCTTCTCTGTGAATCACCGTCTATTACCTGCCGCGAACGACCCTTTATTAGTCACAGTTATCGTCGAGGGGTCCTAACAGCTACAGCTTAGTAGCCAAAAACTAGCTGCAGGCGAGGGATCCTCTCTCGATACTAAACATAAGGAAGGGAAAGAGGTAGATTGTTCAGTCCCGCCCTAGAGCCCCCCGGTTAGGGGCATACATGGACCTAAAGAACCTGGTACAGAATCCCCGGTAGGGCTATCCATCATGACCCTACAGGAGTGCGGATTGTGGTCACAGGCAAGTGGCGCCACCAGTCGAGAATTGTGGTCTCGTTCCACTTCACCACTCTAACCCGCCCGGACAAAGGTCACTCGGTGTACATGTACAATCTAGGATGTAGAATGATTAATCAATCCTCGTTCTCCTCCTGGGGAGCATGAACGTGCCACATGGGCTGGGTCCCGACGTTACATTCCATGTAGAAGGTGCTGGCGCTGCGACATACCCAGTGCCGCCTGTTACCGTTCAACGGTAATGTCGATAATCGTGAAGATCTATCCCGCGGCACGGTGGGTAATGTTGACACATCTAAACACTCGGCAGGAAAATCATTCGGGGGCATCCCGCTTCTTGGTGTGGAGGGGGTAGTAGGTGCTCGGGGACGTTGCATATAGCCCACGATCTAGGTGACACCCGTGTGATCGATGACTTTGTGCTGCGGCAAGACACTACCCTGAGATTAAGCTAAGGTATCACGCTAACCATCGAGCGACTGACTACGTACGCGGAGGGCCCTGGACCACTTCAAGCACCGTAACGATGTTGACACGTTCCACTTTCTATCGACTGCTCTATCAAGCGGAAAATCATCTGGTTGAGTAGTACTAAATGAAAGGCTGCCGTAAGCTTCTGAACAGCCTAAGTTCTCCACTACCCGTCATAACTGTGCTTAGGCCAATCCCAGAGTTATCTAGGGTGAGTCTCTACCATTAACGGGCGCTTTATAGCTAGTAGTCGCCCCTGGTTTAAATTCATACAACATCTGCGTTAGCGTCTAACTCGGACTTAGGATCCTTCATGGATCCGCATCGGGTGGTGTGTAATTCCTATTCAGCGCGACCCAGCGACAATCTGTGAGGTTCCCCTCTAAATGCTAGTGGCCGTCGAACTATAGTCCAACAAATAAACACGGGGTCAGGGGGCTTTCTATTGGAAACTCGGCCATAACGGTACGGTGCGAGTATCCAACAGAGGAGGGCACTAGCATCTACCCCTCTTCCGTACATGTGTAGGCACCGAGTAAGACAGTGGTGATTCAAAAACAAAACCTTGTAAGTATGAACATATATATCATTACTCAACTGGAAGTAAGGATGAATAAAGACATAATCGTTATGGATTCATGACTTTCAGTGCCCCTTGCCGACTATAATTATGGCGGAACCCTGCGTTGTTGTTGTATATCAACTACGCTCGCAAGCATGTGCTG
seq00019   TGAGACTAGCGCAGGTCGTCACTCGCTCCTTAATCGGACATAATTTTCAGACATTCGATGAAGCGCCAGACCAGTCAACTTTAGCACTTGAACTTTCCTGGGCCCTTCCAATAGAGAAATGAAGTCGCACCTAGTGGCATATGCACAGTATAGCGCCCCTAGAGTTATTGCAAATCAAGCACCTCGCTTAAGGTGTCTTGATCTCCGATGTACTTCGATTGGAGAGCGTCGCCCCGCTAAGGTGTATCATAACCATCAGTAGAGGCAAGTAGATGGCAGCCCTATCGGGACTCTGCGTATCAACGCAGTCTCCGCACATTCAGGGAACACCTAGATCAGGTGCTGTTTAACCTCGGCTTTGTTCTAACTCGCGCAAGCGGCAGGGATGTACAGGAGTATAGCCAGGAGGAACTAGTCTACTTCGGTCAGGGACATATAGCGGTGACAGTTGGCTCGCTTCTACATCATCAGGAGGATAGCCTTTCGCTACAGGGTACGCCTATGCGGCCAAACCACCTAACGGCTATTTACAAAGGGCGATGAGACAGATTTGAGTAGTCTGAGGGGAGCCAGGCCGGCACCAGTCCAGGGGAAAGACCTTGCGGCGTACCCGTTTTTAACACATGTAAGCGTACCTCGTAGATCGGTGGTATGATCTTGTCGCACATCTCGAGTCGACTACTGGCCTGCTGTCGTCCGTGAACCTATCATCCCCATAACGCTTTCGTACGTATAATAAAACATATAGTGACTGGTAACATGGGTTCCGTGTGCAGGGAATCGAAGGCTGCCCCGTTCGAGTATACAGCGATCTTCTCTGTGAATCACCGTCTATTACCTGCCGCGAACGACCCTTTATTAGTCACAGTTATCGTCGAGGGGTCCTAACAGCTACAGCTTAGTAGCCAAAAACTAGCTGCAGGCGAGGGATCCTCTCTCGATACTAAACATAAGGAAGGGAAAGAGGTAGATTGTTCAGTCCCGCCCTAGAGCCCCCCGGTTAGGGGCATACATGGACCTAAAGAACCTGGTACAGAATCCCCGGTAGGGCTATCCATCATGACCCTACAGGAGTGCGGATTGTGGTCACAGGCAAGTGGCGCCACCAGTCGAGAATTGTGGTCTCGTTCCACTTCACCACTCTAACCCGCCCGGACAAAGGTCACTCGGTGTACATGTACAATCTAGGATGTAGAATGATTAATCAATCCTCGTTCTCCTCCTGGGGAGCATGAACGTGCCACATGGGCTGGGTCCCGACGTTACATTCCATGTAGAAGGTGCTGGCGCTGCGACATACCCAGTGCCGCCTGTTACCGTTCAACGGTAATGTCGATAATCGTGAAGATCTATCCCGCGGCACGGTGGGTAATGTTGACACATCTAAACACTCGGCAGGAAAATCATTCGGGGGCATCCCGCTTCTTGGTGTGGAGGGGGTAGTAGGTGCTCGGGGACGTTGCATATAGCCCACGATCTAGGTGACACCCGTGTGATCGATGACTTTGTGCTGCGGCAAGACACTACCCTGAGATTAAGCTAAGGTATCACGCTAACCATCGAGCGACTGACTACGTACGCGGAGGGCCCTGGACCACTTCAAGCACCGTAACGATGTTGACACGTTCCACTTTCTATCGACTGCTCTATCAAGCGGAAAATCATCTGGTTGAGTAGTACTAAATGAAAGGCTGCCGTAAGCTTCTGAACAGCCTAAGTTCTCCACTACCCGTCATAACTGTGCTTAGGCCAATCCCAGAGTTATCTAGGGTGAGTCTCTACCATTAACGGGCGCTTTATAGCTAGTAGTCGCCCCTGGTTTAAATTCATACAACATCTGCGTTAGCGTCTAACTCGGACTTAGGATCCTTCATGGATCCGCATCGGGTGGTGTGTAATTCCTATTCAGCGCGACCCAGCGACAATCTGTGAGGTTCCCCTCTAAATGCTAGTGGCCGTCGAACTATAGTCCAACAAATAAACACGGGGTCAGGGGGCTTTCTATTGGAAACTCGGCCATAACGGTACGGTGCGAGTATCCAACAGAGGAGGGCACTAGCATCTACCCCTCTTCCGTACATGTGTAGGCACCGAGTAAGACAGTGGTGATTCAAAAACAAAACCTTGTAAGTATGAACATATATATCATTACTCAACTGGAAGTAAGGATGAATAAAGACATAATCGTTATGGATTCATGACTTTCAGTGCCCCTTGCCGACTATAATTATGGCGGAACCCTGCGTTGTTGTTGTATATCAACTACGCTCGCAAGCATGTGCTG
seq00020   TGAGACTAGCGCAGGTCGTCACTCGCTCCTTAATCGGACATAATTTTCAGACATTCGATGAAGCGCCAGACCAGTCAACTTTAGCACTTGAACTTTCCTGGGCCCTTCCAATAGAGAAATGAAGTCGCACCTAGTGGCATATGCACAGTATAGCGCCCCTAGAGTTATTGCAAATCAAGCACCTCGCTTAAGGTGTCTTAATCTCCGATGTACTTCGATTGGAGAGCGTCGCCCCGCTAAGGTGTATCATAACCATCAGTAGAGGCAAGTAGATGGCAGCCCTATCGGGACTCTGCGTATCAACGCAGTCTCCGCACATTCAGGGAACACCTAGATCAGGTGCTGTTTAACCTCGGCTTTGTTCTAACTCGCGCAAGCGGCAGGGATGTACAGGAGTATAGCCAGGAGGAACTAGTCTACTTCGGTCAGGGACATATAGCGGTGACAGTTGGCTCGCTTCTACATCATCAGGAGGATAGCCTTTCGCTACAGGGTACGCCTATGCGGCCAAACCACCTAACGGCTATTTACAAAGGGCGATGAGACAGATTTGAGTAGTCTGAGGGGAGCCAGGCCGGCACCAGTCCAGGGGAAAGACCTTGCGGCGTACCCGTTTTTAACACATGTAAGCGTACCTCGTAGATCGGTGGTATGATCTTGTCGCACATCTCGAGTCGACTACTGGCCTGCTGTCGTCCGTGAACCTATCATCCCCATAACGCTTTCGTACGTATAATAAAACATATAGTGACTGGTAACATGGGTTCCGTGTGCAGGGAATCGAAGGCTGCCCCGTTCGAGTATACAGCGATCTTCTCTGTGAATCACCGTCTATTACCTGCCGCGAACGACCCTTTATTAGTCACAGTTATCGTCGAGGGGTCCTAACAGCTACAGCTTAGTAGCCAAAAACTAGCTGCAGGCGAGGGATCCTCTCTCGATACTAAACATAAGGAAGGGAAAGAGGTAGATTGTTCAGTCCCGCCCTAGAGCCCCCCGGTTAGGGGCATACATGGACCTAAAGAACCTGGTACAGAATCCCCGGTAGGGCTATCCATCATGACCCTACAGGAGTGCGGATTGTGGTCACAGGCAAGTGGCGCCACCAGTCGAGAATTGTGGTCTCGTTCCACTTCACCACTCTAACCCGCCCGGACAAAGGTCACTCGGTGTACATGTACAATCTAGGATGTAGAATGATTAATCAATCCTCGTTCTCCTCCTGGGGAGCATGAACGTGCCACATGGGCTGGGTCCCGACGTTACATTCCATGTAGAAGGTGCTGGCGCTGCGACATACCCAGTGCCGCCTGTTACCGTTCAACGGTAATGTCGATAATCGTGAAGATCTATCCCGCGGCACGGTGGGTAATGTTGACACATCTAAACACTCGGCAGGAAAATCATTCGGGGGCATCCCGCTTCTTGGTGTGGAGGGGGTAGTAGGTGCTCGGGGACGTTGCATATAGCCCACGATCTAGGTGACACCCGTGTGATCGATGACTTTGTGCTGCGGCAAGACACTACCCTGAGATTAAGCTAAGGTATCACGCTAACCATCGAGCGACTGACTACGTACGCGGAGGGCCCTGGACCACTTCAAGCACCGTAACGATGTTGACACGTTCCACTTTCTATCGACTGCTCTATCAAGCGGAAAATCATCTGGTTGAGTAGTACTAAATGAAAGGCTGCCGTAAGCTTCTGAACAGCCTAAGTTCTCCACTACCCGTCATAACTGTGCTTAGGCCAATCCCAGAGTTATCTAGGGTGAGTCTCTACCATTAACGGGCGCTTTATAGCTAGTAGTCGCCCCTGGTTTAAATTCATACAACATCTGCGTTAGCGTCTAACTCGGACTTAGGATCCTTCATGGATCCGCATCGGGTGCTGTGTAATTCCTATTCAGCGCGACCCAGCGACAATCTGTGAGGTTCCCCTCTAAATGCTAGTGGCCGTCGAACTATAGTCCAACAAATAAACACGGGGTCAGGGGGCTTTCTATTGGAAACTCGGCCATAACGGTACGGTGCGAGTATCCAACAGAGGAGGGCACTAGCATCTACCCCTCTTCCGTACATGTGTAGGCACCGAGTAAGACAGTGGTGATTCAAAAACAAAACCTTGTAAGTATGAACATATATATCATTACTCAACTGGAAGTAAGGATGAATAAAGACATAATCGTTATGGATTCATGACTTTCAGTGCCCCTTGCCGACTATAATTATGGCGGAACCCTGCGTTGTTGTTGTATATCAACTACGCTCGCAAGCATGTGCTG
seq00021   TGAGACTAGCGCAGGTCGTCACTCGCTCCTTAATCGGACATAATTTTCAGACATTCGATGAAGCGCCAGACCAGTCAACTTTAGCACTTGAACTTTCCTGGGCCCTTCCAATAGAGAAATGAAGTCGCACCTAGTGGCATATGCACAGTATAGCGCCCCTAGAGTTATTGCAAATCAAGCACCTCGCTTAAGGTGTCTTAATCTCCGATGTACTTCGATTGGAGAGCGTCGCCCCGCTAAGGTGTATCATAACCATCAGTAGAGGCAAGTAGATGGCAGCCCTATCGGGACTCTGCGTATCAACGCAGTCTCCGCACATTCAGGGAACACCTAGATCAGGTGCTGTTTAACCTCGGCTTTGTTCTAACTCGCGCAAGCGGCAGGGATGTACAGGAGTATAGCCAGGAGGAACTAGTCTACTTCGGTCAGGGACATATAGCGGTGACAGTTGGCTCGCTTCTACATCATCAGGAGGATAGCCTTTCGCTACAGGGTACGCCTATGCGGCCAAACCACCTAACGGCTATTTACAAAGGGCGATGAGACAGATTTGAGTAGTCTGAGGGGAGCCAGGCCGGCACCAGTCCAGGGGAAAGACCTTGCGGCGTACCCGTTTTTAACACATGTAAGCGTACCTCGTAGATCGGTGGTATGATCTTGTCGCACATCTCGAGTCGACTACTGGCCTGCTGTCGTCCGTGAACCTATCATCCCCATAACGCTTTCGTACGTATAATAAAACATATAGTGACTGGTAACATGGGTTCCGTGTGCAGGGAATCGAAGGCTGCCCCGTTCGAGTATACAGCGATCTTCTCTGTGAATCACCGTCTATTACCTGCCGCGAACGACCCTTTATTAGTCACAGTTATCGTCGAGGGGTCCTAACAGCTACAGCTTAGTAGCCAAAAACTAGCTGCAGGCGAGGGATCCTCTCTCGATACTAAACATAAGGAAGGGAAAGAGGTAGATTGTTCAGTCCCGCCCTAGAGCCCCCCGGTTAGGGGCATACATGGACCTAAAGAACCTGGTACAGAATCCCCGGTAGGGCTATCCATCATGACCCTACAGGAGTGCGGATTGTGGTCACAGGCAAGTGGCGCCACCAGTCGAGAATTGTGGTCTCGTTCCACTTCACCACTCTAACCCGCCCGGACAAAGGTCACTCGGTGTACATGTACAATCTAGGATGTAGAATGATTAATCAATCCTCGTTCTCCTCCTGGGGAGCATGAACGTGCCACATGGGCTGGGTCCCGACGTTACATTCCATGTAGAAGGTGCTGGCGCTGCGACATACCCAGTGCCGCCTGTTACCGTTCAACGGTAATGTCGATAATCGTGAAGATCTATCCCGCGGCACGGTGGGTAATGTTGACACATCTAAACACTCGGCAGGAAAATCATTCGGGGGCATCCCGCTTCTTGGTGTGGAGGGGGTAGTAGGTGCTCGGGGACGTTGCATATAGCCCACGATCTAGGTGACACCCGTGTGATCGATGACTTTGTGCTGCGGCAAGACACTACCCTGAGATTAAGCTAAGGTATCACGCTAACCATCGAGCGACTGACTACGTACGCGGAGGGCCCTGGACCACTTCAAGCACCGTAACGATGTTGACACGTTCCACTTTCTATCGACTGCTCTATCAAGCGGAAAATCATCTGGTTGAGTAGTACTAAATGAAAGGCTGCCGTAAGCTTCTGAACAGCCTAAGTTCTCCACTACCCGTCATAACTGTGCTTAGGCCAATCCCAGAGTTATCTAGGGTGAGTCTCTACCATTAACGGGCGCTTTATAGCTAGTAGTCGCCCCTGGTTTAAATTCATACAACATCTGCGTTAGCGTCTAACTCGGACTTAGGATCCTTCATGGATCCGCATCGGGTGCTGTGTAATTCCTATTCAGCGCGACCCAGCGACAATCTGTGAGGTTCCCCTCTAAATGCTAGTGGCCGTCGAACTATAGTCCAACAAATAAACACGGGGTCAGGGGGCTTTCTATTGGAAACTCGGCCATAACGGTACGGTGCGAGTATCCAACAGAGGAGGGCACTAGCATCTACCCCTCTTCCGTACATGTGTAGGCACCGAGTAAGACAGTGGTGATTCAAAAACAAAACCTTGTAAGTATGAACATATATATCATTACTCAACTGGAAGTAAGGATGAATAAAGACATAATCGTTATGGATTCATGACTTTCAGTGCCCCTTGCCGACTATAATTATGGCGGAACCCTGCGTTGTTGTTGTATATCAACTACGCTCGCAAGCATGTGCTG
seq00022   TGAGACTAGCGCAGGTCGTCACTCGCTCCTTAATCGGACATAATTTTCAGACATTCGATGAAGCGCCAGACCAGTCAACTTTAGCACTTGAACTTTCCTGGGCCCTTCCAATAGAGAAATGAAGTCGCACCTAGTGGCATATGCACAGTATAGCGCCCCTAGAGTTATTGCAAATCAAGCACCTCGCTTAAGGTGTCTTGATCTCCGATGTACTTCGATTGGAGAGCGTCGCCCCGCTAAGGTGTATCATAACCATCAGTAGAGGCAAGTAGATGGCAGCCCTATCGGGACTCTGCGTATCAACGCAGTCTCCGCACATTCAGGGAACACCTAGATCAGGTGCTGTTTAACCTCGGCTTTGTTCTAACTCGCGCAAGCGGCAGGGATGTACAGGAGTATAGCCAGGAGGAACTAGTCTACTTCGGTCAGGGACATATAGCGGTGACAGTTGGCTCGCTTCTACATCATCAGGAGGATAGCCTTTCGCTACAGGGTACGCCTATGCGGCCAAACCACCTAACGGCTATTTACAAAGGGCGATGAGACAGATTTGAGTAGTCTGAGGGGAGCCAGGCCGGCACCAGTCCAGGGGAAAGACCTTGCGGCGTACCCGTTTTTAACACATGTAAGCGTACCTCGTAGATCGGTGGTATGATCTTGTCGCACATCTCGAGTCGACTACTGGCCTGCTGTCGTCCGTGAACCTATCATCCCCATAACGCTTTCGTACGTATAATAAAACATATAGTGACTGGTAACATGGGTTCCGTGTGCAGGGAATCGAAGGCTGCCCCGTTCGAGTATACAGCGATCTTCTCTGTGAATCACCGTCTATTACCTGCCGCGAACGACCCTTTATTAGTCACAGTTATCGTCGAGGAGTCCTAACAGCTACAGCTTAGTAGCCAAAAACTAGCTGCAGGCGAGGGATCCTCTCTCGATACTAAACATAAGGAAGGGAAAGAGGTAGATTGTTCAGTCCCGCCCTAGAGCCCCCCGGTTAGGGGCATACATGGACCTAAAGAACCTGGTACAGAATCCCCGGTAGGGCTATCCATCATGACCCTACAGGAGTGCGGATTGTGGTCACAGGCAAGTGGCGCCACCAGTCGAGAATTGTGGTCTCGTTCCACTTCACCACTCTAACCCGCCCGGACAAAGGTCACTCGGTGTACATGTACAATCTAGGATGTAGAATGATTAATCAATCCTCGTTCTCCTCCTGGGGAGCATGAACGTGCCACATGGGCTGGGTCCCGACGTTACATTCCATGTAGAAGGTGCTGGCGCTGCGACATACCCAGTGCCGCCTGTTACCGTTCAACGGTAATGTCGATAATCGTGAAGATCTATCCCGCGGCACGGTGGGTAATGTTGACACATCTAAACACTCGGCAGGAAAATCATTCGGGGGCATCCCGCTTCTTGGTGTGGAGGGGGTAGTAGGTGCTCGGGGACGTTGCATATAGCCCACGATCTAGGTGACACCCGTGTGATCGATGACTTTGTGCTGCGGCAAGACACTACCCTGAGATTAAGCTAAGGTATCACGCTAACCATCGAGCGACTGACTACGTACGCGGAGGGCCCTGGACCACTTCAAGCACCGTAACGATGTTGACACGTTCCACTTTCTATCGACTGCTCTATCAAGCGGAAAATCATCTGGTTGAGTAGTACTAAATGAAAGGCTGCCGTAAGCTTCTGAACAGCCTAAGTTCTCCACTACCCGTCATAACTGTGCTTAGGCCAATCCCAGAGTTATCTAGGGTGAGTCTCTACCATTAACGGGCGCTTTATAGCTAGTAGTCGCCCCTGGTTTAAATTCATACAACATCTGCGTTAGCGTCTAACTCGGACTTAGGATCCTTCATGGATCCGCATCGGGTGGTGTGTAATTCCTATTCAGCGCGACCCAGCGACAATCTGTGAGGTTCCCCTCTAAATGCTAGTGGCCGTCGAACTATAGTCCAACAAATAAACACGGGGTCAGGGGGCTTTCTATTGGAAACTCGGCCATAACGGTACGGTGCGAGTATCCAACAGAGGAGGGCACTAGCATCTACCCCTCTTCCGCACATGTGTAGGCACCGAGTAAGACAGTGGTGATTCAAAAACAAAACCTTGTAAGTATGAACATATATATCATTACTCAACTGGAAGTAAGGATGAATAAAGACATAATCGTTATGGATTCATGACTTTCAGTGCCCCTTGCCGACTATAATTATGGCGGAACCCTGCGTTGTTGTTGTATATCAACTACGCTCGCAAGCATGTGCTG
seq00023   TGAGACTAGCGCAGGTCGTCACTCGCTCCTTAATCGGACATAATTTTCAGACATTCGATGAAGCGCCAGACCAGTCAACTTTAGCACTTGAACTTTCCTGGGCCCTTCCAATAGAGAAATGAAGTCGCACCTAGTGGCATATGCACAGTATAGCGCCCCTAGAGTTATTGCAAATCAAGCACCTCGCTTAAGGTGTCTTGATCTCCGATGTACTTCGATTGGAGAGCGTCGCCCCGCTAAGGTGTATCATAACCATCAGTAGAGGCAAGTAGATGGCAGCCCTATCGGGACTCTGCGTATCAACGCAGTCTCCGCACATTCAGGGAACACCTAGATCAGGTGCTGTTTAACCTCGGCTTTGTTCTAACTCGCGCAAGCGGCAGGGATGTACAGGAGTATAGCCAGGAGGAACTAGTCTACTTCGGTCAGGGACATATAGCGGTGACAGTTGGCTCGCTTCTACATCATCAGGAGGATAGCCTTTCGCTACAGGGTACGCCTATGCGGCCAAACCACCTAACGGCTATTTACAAAGGGCGATGAGACAGATTTGAGTAGTCTGAGGGGAGCCAGGCCGGCACCAGTCCAGGGGAAAGACCTTGCGGCGTACCCGTTTTTAACACATGTAAGCGTACCTCGTAGATCGGTGGTATGATCTTGTCGCACATCTCGAGTCGACTACTGGCCTGCTGTCGTCCGTGAACCTATCATCCCCATAACGCTTTCGTACGTATAATAAAACATATAGTGACTGGTAACATGGGTTCCGTGTGCAGGGAATCGAAGGCTGCCCCGTTCGAGTATACAGCGATCTTCTCTGTGAATCACCGTCTATTACCTGCCGCGAACGACCCTTTATTAGTCACAGTTATCGTCGAGGGGTCCTAACAGCTACAGCTTAGTAGCCAAAAACTAGCTGCAGGCGAGGGATCCTCTCTCGATACTAAACATAAGGAAGGGAAAGAGGTAGATTGTTCAGTCCCGCCCTAGAGCCCCCCGGTTAGGGGCATACATGGACCTAAAGAACCTGGTACAGAATCCCCGGTAGGGCTATCCATCATGACCCTACAGGAGTGCGGATTGTGGTCACAGGCAAGTGGCGCCACCAGTCGAGAATTGTGGTCTCGTTCCACTTCACCACTCTAACCCGCCCGGACAAAGGTCACTCGGTGTACATGTACAATCTAGGATGTAGAATGATTAATCAATCCTCGTTCTCCTCCTGGGGAGCATGAACGTGCCACATGGGCTGGGTCCCGACGTTACATTCCATGTAGAAGGTGCTGGCGCTGCGACATACCCAGTGCCGCCTGTTACCGTTCAACGGTAATGTCGATAATCGTGAAGATCTATCCCGCGGCACGGTGGGTAATGTTGACACATCTAAACACTCGGCAGGAAAATCATTCGGGGGCATCCCGCTTCTTGGTGTGGAGGGGGTAGTAGGTGCTCGGGGACGTTGCATATAGCCCACGATCTAGGTGACACCCGTGTGATCGATGACTTTGTGCTGCGGCAAGACACTACCCTGAGATTAAGCTAAGGTATCACGCTAACCATCGAGCGACTGACTACGTACGCGGAGGGCCCTGGACCACTTCAAGCACCGTAACGATGTTGACACGTTCCACTTTCTATCGACTGCTCTATCAAGCGGAAAATCATCTGGTTGAGTAGTACTAAATGAAAGGCTGCCGTAAGCTTCTGAACAGCCTAAGTTCTCCACTACCCGTCATAACTGTGCTTAGGCCAATCCCAGAGTTATCTAGGGTGAGTCTCTACCATTAACGGGCGCTTTATAGCTAGTAGTCGCCCCTGGTTTAAATTCATACAACATCTGCGTTAGCGTCTAACTCGGACTTAGGATCCTTCATGGATCCGCATCGGGTGGTGTGTAATTCCTATTCAGCGCGACCCAGCGACAATCTGTGAGGTTCCCCTCTAAATGCTAGTGGCCGTCGAACTATAGTCCAACAAATAAACACGGGGTCAGGGGGCTTTCTATTGGAAACTCGGCCATAACGGTACGGTGCGAGTATCCAACAGAGGAGGGCACTAGCATCTACCCCTCTTCCGTACATGTGTAGGCACCGAGTAAGACAGTGGTGATTCAAAAACAAAACCTTGTAAGTATGAACATATATATCATTACTCAACTGGAAGTAAGGATGAATAAAGACATAATCGTTATGGATTCATGACTTTCAGTGCCCCTTGCCGACTATAATTATGGCGGAACCCTGCGTTGTTGTTGTATATCAACTACGCTCGCAAGCATGTGCTG
seq00024   TGAGACTAGCGCAGGTCGTCACTCGCTCCTTAATCGGACATAATTTTCAGACATTCGATGAAGCGCCAGACCAGTCAACTTTAGCACTTGAACTTTCCTGGGCCCTTCCAATAGAGAAATGAAGTCGCACCTAGTGGCATATGCACAGTATAGCGCCCCTAGAGTTATTGCAAATCAAGCACCTCGCTTAAGGTGTCTTGATCTCCGATGTACTTCGATTGGAGAGCGTCGCCCCGCTAAGGTGTATCATAACCATCAGTAGAGGCAAGTAGATGGCAGCCCTATCGGGACTCTGCGTATCAACGCAGTCTCCGCACATTCAGGGAACACCTAGATCAGGTGCTGTTTAACCTCGGCTTTGTTCTAACTCGCGCAAGCGGCAGGGATGTACAGGAGTATAGCCAGGAGGAACTAGTCTACTTCGGTCAGGGACATATAGCGGTGACAGTTGGCTCGCTTCTACATCATCAGGAGGATAGCCTTTCGCTACAGGGTACGCCTATGCGGCCAAACCACCTAACGGCTATTTACAAAGGGCGATGAGACAGATTTGAGTAGTCTGAGGGGAGCCAGGCCGGCACCAGTCCAGGGGAAAGACCTTGCGGCGTACCCGTTTTTAACACATGTAAGCGTACCTCGTAGATCGGTGGTATGATCTTGTCGCACATCTCGAGTCGACTACTGGCCTGCTGTCGTCCGTGAACCTATCATCCCCATAACGCTTTCGTACGTATAATAAAACATATAGTGACTGGTAACATGGGTTCCGTGTGCAGGGAATCGAAGGCTGCCCCGTTCGAGTATACAGCGATCTTCTCTGTGAATCACCGTCTATTACCTGCCGCGAACGACCCTTTATTAGTCACAGTTATCGTCGAGGGGTCCTAACAGCTACAGCTTAGTAGCCAAAAACTAGCTGCAGGCGAGGGATCCTCTCTCGATACTAAACATAAGGAAGGGAAAGAGGTAGATTGTTCAGTCCCGCCCTAGAGCCCCCCGGTTAGGGGCATACATGGACCTAAAGAACCTGGTACAGAATCCCCGGTAGGGCTATCCATCATGACCCTACAGGAGTGCGGATTGTGGTCACAGGCAAGTGGCGCCACCAGTCGAGAATTGTGGTCTCGTTCCACTTCACCACTCTAACCCGCCCGGACAAAGGTCACTCGGTGTACATGTACAATCTAGGATGTAGAATGATTAATCAATCCTCGTTCTCCTCCTGGGGAGCATGAACGTGCCACATGGGCTGGGTCCCGACGTTACATTCCATGTAGAAGGTGCTGGCGCTGCGACATACCCAGTGCCGCCTGTTACCGTTCAACGGTAATGTCGATAATCGTGAAGATCTATCCCGCGGCACGGTGGGTAATGTTGACACATCTAAACACTCGGCAGGAAAATCATTCGGGGGCATCCCGCTTCTTGGTGTGGAGGGGGTAGTAGGTGCTCGGGGACGTTGCATATAGCCCACGATCTAGGTGACACCCGTGTGATCGATGACTTTGTGCTGCGGCAAGACACTACCCTGAGATTAAGCTAAGGTATCACGCTAACCATCGAGCGACTGACTACGTACGCGGAGGGCCCTGGACCACTTCAAGCACCGTAACGATGTTGACACGTTCCACTTTCTATCGACTGCTCTATCAAGCGGAAAATCATCTGGTTGAGTAGTACTAAATGAAAGGCTGCCGTAAGCTTCTGAACAGCCTAAGTTCTCCACTACCCGTCATAACTGTGCTTAGGCCAATCCCAGAGTTATCTAGGGTGAGTCTCTACCATTAACGGGCGCTTTATAGCTAGTAGTCGCCCCTGGTTTAAATTCATACAACATCTGCGTTAGCGTCTAACTCGGACTTAGGATCCTTCATGGATCCGCATCGGGTGGTGTGTAATTCCTATTCAGCGCGACCCAGCGACAATCTGTGAGGTTCCCCTCTAAATGCTAGTGGCCGTCGAACTATAGTCCAACAAATAAACACGGGGTCAGGGGGCTTTCTATTGGAAACTCGGCCATAACGGTACGGTGCGAGTATCCAACAGAGGAGGGCACTAGCATCTACCCCTCTTCCGTACATGTGTAGGCACCGAGTAAGACAGTGGTGATTCAAAAACAAAACCTTGTAAGTATGAACATATATATCATTACTCAACTGGAAGTAAGGATGAATAAAGACATAATCGTTATGGATTCATGACTTTCAGTGCCCCTTGCCGACTATAATTATGGCGGAACCCTGCGTTGTTGTTGTATATCAACTACGCTCGCAAGCATGTGCTG
seq00025   TGAGACTAGCGCAGGTCGTCACTCGCTCCTTAATCGGACATAATTTTCAGACATTCGATGAAGCGCCAGACCAGTCAACTTTAGCACTTGAACTTTCCTGGGCCCTTCCAATAGAGAAATGAAGTCGCACCTAGTGGCATATGCACAGTATAGCGCCCCTAGAGTTATTGCAAATCAAGCACCTCGCTTAAGGTGTCTTGATCTCCGATGTACTTCGATTGGAGAGCGTCGCCCCGCTAAGGTGTATCATAACCATCAGTAGAGGCAAGTAGATGGCAGCCCTATCGGGACTCTGCGTATCAACGCAGTCTCCGCACATTCAGGGAACACCTAGATCAGGTGCTGTTTAACCTCGGCTTTGTTCTAACTCGCGCAAGCGGCAGGGATGTACAGGAGTATAGCCAGGAGGAACTAGTCTACTTCGGTCAGGGACATATAGCGGTGACAGTTGGCTCGCTTCTACATCATCAGGAGGATAGCCTTTCGCTACAGGGTACGCCTATGCGGCCAAACCACCTAACGGCTATTTACAAAGGGCGATGAGACAGATTTGAGTAGTCTGAGGGGAGCCAGGCCGGCACCAGTCCAGGGGAAAGACCTTGCGGCGTACCCGTTTTTAACACATGTAAGCGTACCTCGTAGATCGGTGGTATGATCTTGTCGCACATCTCGAGTCGACTACTGGCCTGCTGTCGTCCGTGAACCTATCATCCCCATAACGCTTTCGTACGTATAATAAAACATATAGTGACTGGTAACATGGGTTCCGTGTGCAGGGAATCGAAGGCTGCCCCGTTCGAGTATACAGCGATCTTCTCTGTGAATCACCGTCTATTACCTGCCGCGAACGACCCTTTATTAGTCACAGTTATCGTCGAGGGGTCCTAACAGCTACAGCTTAGTAGCCAAAAACTAGCTGCAGGCGAGGGATCCTCTCTCGATACTAAACATAAGGAAGGGAAAGAGGTAGATTGTTCAGTCCCGCCCTAGAGCCCCCCGGTTAGGGGCATACATGGACCTAAAGAACCTGGTACAGAATCCCCGGTAGGGCTATCCATCATGACCCTACAGGAGTGCGGATTGTGGTCACAGGCAAGTGGCGCCACCAGTCGAGAATTGTGGTCTCGTTCCACTTCACCACTCTAACCCGCCCGGACAAAGGTCACTCGGTGTACATGTACAATCTAGGATGTAGAATGATTAATCAATCCTCGTTCTCCTCCTGGGGAGCATGAACGTGCCACATGGGCTGGGTCCCGACGTTACATTCCATGTAGAAGGTGCTGGCGCTGCGACATACCCAGTGCCGCCTGTTACCGTTCAACGGTAATGTCGATAATCGTGAAGATCTATCCCGCGGCACGGTGGGTAATGTTGACACATCTAAACACTCGGCAGGAAAATCATTCGGGGGCATCCCGCTTCTTGGTGTGGAGGGGGTAGTAGGTGCTCGGGGACGTTGCATATAGCCCACGATCTAGGTGACACCCGTGTGATCGATGACTTTGTGCTGCGGCAAGACACTACCCTGAGATTAAGCTAAGGTATCACGCTAACCATCGAGCGACTGACTACGTACGCGGAGGGCCCTGGACCACTTCAAGCACCGTAACGATGTTGACACGTTCCACTTTCTATCGACTGCTCTATCAAGCGGAAAATCATCTGGTTGAGTAGTACTAAATGAAAGGCTGCCGTAAGCTTCTGAACAGCCTAAGTTCTCCACTACCCGTCATAACTGTGCTTAGGCCAATCCCAGAGTTATCTAGGGTGAGTCTCTACCATTAACGGGCGCTTTATAGCTAGTAGTCGCCCCTGGTTTAAATTCATACAACATCTGCGTTAGCGTCTAACTCGGACTTAGGATCCTTCATGGATCCGCATCGGGTGGTGTGTAATTCCTATTCAGCGCGACCCAGCGACAATCTGTGAGGTTCCCCTCTAAATGCTAGTGGCCGTCGAACTATAGTCCAACAAATAAACACGGGGTCAGGGGGCTTTCTATTGGAAACTCGGCCATAACGGTACGGTGCGAGTATCCAACAGAGGAGGGCACTAGCATCTACCCCTCTTCCGTACATGTGTAGGCACCGAGTAAGACAGTGGTGATTCAAAAACAAAACCTTGTAAGTATGAACATATATATCATTACTCAACTGGAAGTAAGGATGAATAAAGACATAATCGTTATGGATTCATGACTTTCAGTGCCCCTTGCCGACTATAATTATGGCGGAACCCTGCGTTGTTGTTGTATATCAACTACGCTCGCAAGCATGTGCTG
seq00026   TGAGACTAGCGCAGGTCGTCACTCGCTCCTTAATCGGACATAATTTTCAGACATTCGATGAAGCGCCAGACCAGTCAACTTTAGCACTTGAACTTTCCTGGGCCCTTCCAATAGAGAAATGAAGTCGCACCTAGTGGCATATGCACAGTATAGCGCCCCTAGAGTTATTGCAAATCAAGCACCTCGCTTAAGGTGTCTTAATCTCCGATGTACTTCGATTGGAGAGCGTCGCCCCGCTAAGGTGTATCATAACCATCAGTAGAGGCAAGTAGATGGCAGCCCTATCGGGACTCTGCGTATCAACGCAGTCTCCGCACATTCAGGGAACACCTAGATCAGGTGCTGTTTAACCTCGGCTTTGTTCTAACTCGCGCAAGCGGCAGGGATGTACAGGAGTATAGCCAGGAGGAACTAGTCTACTTCGGTCAGGGACATATAGCGGTGACAGTTGGCTCGCTTCTACATCATCAGGAGGATAGCCTTTCGCTACAGGGTACGCCTATGCGGCCAAACCACCTAACGGCTATTTACAAAGGGCGATGAGACAGATTTGAGTAGTCTGAGGGGAGCCAGGCCGGCACCAGTCCAGGGGAAAGACCTTGCGGCGTACCCGTTTTTAACACATGTAAGCGTACCTCGTAGATCGGTGGTATGATCTTGTCGCACATCTCGAGTCGACTACTGGCCTGCTGTCGTCCGTGAACCTATCATCCCCATAACGCTTTCGTACGTATAATAAAACATATAGTGACTGGTAACATGGGTTCCGTGTGCAGGGAATCGAAGGCTGCCCCGTTCGAGTATACAGCGATCTTCTCTGTGAATCACCGTCTATTACCTGCCGCGAACGACCCTTTATTAGTCACAGTTATCGTCGAGGGGTCCTAACAGCTACAGCTTAGTAGCCAAAAACTAGCTGCAGGCGAGGGATCCTCTCTCGATACTAAACATAAGGAAGGGAAAGAGGTAGATTGTTCAGTCCCGCCCTAGAGCCCCCCGGTTAGGGGCATACATGGACCTAAAGAACCTGGTACAGAATCCCCGGTAGGGCTATCCATCATGACCCTACAGGAGTGCGGATTGTGGTCACAGGCAAGTGGCGCCACCAGTCGAGAATTGTGGTCTCGTTCCACTTCACCACTCTAACCCGCCCGGACAAAGGTCACTCGGTGTACATGTACAATCTAGGATGTAGAATGATTAATCAATCCTCGTTCTCCTCCTGGGGAGCATGAACGTGCCACATGGGCTGGGTCCCGACGTTACATTCCATGTAGAAGGTGCTGGCGCTGCGACATACCCAGTGCCGCCTGTTACCGTTCAACGGTAATGTCGATAATCGTGAAGATCTATCCCGCGGCACGGTGGGTAATGTTGACACATCTAAACACTCGGCAGGAAAATCATTCGGGGGCATCCCGCTTCTTGGTGTGGAGGGGGTAGTAGGTGCTCGGGGACGTTGCATATAGCCCACGATCTAGGTGACACCCGTGTGATCGATGACTTTGTGCTGCGGCAAGACACTACCCTGAGATTAAGCTAAGGTATCACGCTAACCATCGAGCGACTGACTACGTACGCGGAGGGCCCTGGACCACTTCAAGCACCGTAACGATGTTGACACGTTCCACTTTCTATCGACTGCTCTATCAAGCGGAAAATCATCTGGTTGAGTAGTACTAAATGAAAGGCTGCCGTAAGCTTCTGAACAGCCTAAGTTCTCCACTACCCGTCATAACTGTGCTTAGGCCAATCCCAGAGTTATCTAGGGTGAGTCTCTACCATTAACGGGCGCTTTATAGCTAGTAGTCGCCCCTGGTTTAAATTCATACAACATCTGCGTTAGCGTCTAACTCGGACTTAGGATCCTTCATGGATCCGCATCGGGTGCTGTGTAATTCCTATTCAGCGCGACCCAGCGACAATCTGTGAGGTTCCCCTCTAAATGCTAGTGGCCGTCGAACTATAGTCCAACAAATAAACACGGGGTCAGGGGGCTTTCTATTGGAAACTCGGCCATAACGGTACGGTGCGAGTATCCAACAGAGGAGGGCACTAGCATCTACCCCTCTTCCGTACATGTGTAGGCACCGAGTAAGACAGTGGTGATTCAAAAACAAAACCTTGTAAGTATGAACATATATATCATTACTCAACTGGAAGTAAGGATGAATAAAGACATAATCGTTATGGATTCATGACTTTCAGTGCCCCTTGCCGACTATAATTATGGCGGAACCCTGCGTTGTTGTTGTATATCAACTACGCTCGCAAGCATGTGCTG
seq00027   TGAGACTAGCGCAGGTCGTCACTCGCTCCTTAATCGGACATAATTTTCAGACATTCGATGAAGCGCCAGACCAGTCAACTTTAGCACTTGAACTTTCCTGGGCCCTTCCAATAGAGAAATGAAGTCGCACCTAGTGGCATATGCACAGTATAGCGCCCCTAGAGTTATTGCAAATCAAGCACCTCGCTTAAGGTGTCTTGATCTCCGATGTACTTCGATTGGAGAGCGTCGCCCCGCTAAGGTGTATCATAACCATCAGTAGAGGCAAGTAGATGGCAGCCCTATCGGGACTCTGCGTATCAACGCAGTCTCCGCACATTCAGGGAACACCTAGATCAGGTGCTGTTTAACCTCGGCTTTGTTCTAACTCGCGCAAGCGGCAGGGATGTACAGGAGTATAGCCAGGAGGAACTAGTCTACTTCGGTCAGGGACATATAGCGGTGACAGTTGGCTCGCTTCTACATCATCAGGAGGATAGCCTTTCGCTACAGGGTACGCCTATGCGGCCAAACCACCTAACGGCTATTTACAAAGGGCGATGAGACAGATTTGAGTAGTCTGAGGGGAGCCAGGCCGGCACCAGTCCAGGGGAAAGACCTTGCGGCGTACCCGTTTTTAACACATGTAAGCGTACCTCGTAGATCGGTGGTATGATCTTGTCGCACATCTCGAGTCGACTACTGGCCTGCTGTCGTCCATGAACCTATCATCCCCATAACGCTTTCGTACGTATAATAAAACATATAGTGACTGGTAACATGGGTTCCGTGTGCAGGGAATCGAAGGCTGCCCCGTTCGAGTATACAGCGATCTTCTCTGTGAATCACCGTCTATTACCTGCCGCGAACGACCCTTTATTAGTCACAGTTATCGTCGAGGAGTCCTAACAGCTACAGCTTAGTAGCCAAAAACTAGCTGCAGGCGAGGGATCCTCTCTCGATACTAAACATAAGGAAGGGAAAGAGGTAGATTGTTCAGTCCCGCCCTAGAGCCCCCCGGTTAGGGGCATACATGGACCTAAAGAACCTGGTACAGAATCCCCGGTAGGGCTATCCATCATGACCCTACAGGAGTGCGGATTGTGGTCACAGGCAAGTGGCGCCACCAGTCGAGAATTGTGGTCTCGTTCCACTTCACCACTCTAACCCGCCCGGACAAAGGTCACTCGGTGTACATGTACAATCTAGGATGTAGAATGATTAATCAATCCTCGTTCTCCTCCTGGGGAGCATGAACGTGCCACATGGGCTGGGTCCCGACGTTACATTCCATGTAGAAGGTGCTGGCGCTGCGACATACCCAGTGCCGCCTGTTACCGTTCAACGGTAATGTCGATAATCGTGAAGATCTATCCCGCGGCACGGTGGGTAATGTTGACACATCTAAACACTCGGCAGGAAAATCATTCGGGGGCATCCCGCTTCTTGGTGTGGAGGGGGTAGTAGGTGCTCGGGGACGTTGCATATAGCCCACGATCTAGGTGACACCCGTGTGATCGATGACTTTGTGCTGCGGCAAGACACTACCCTGAGATTAAGCTAAGGTATCACGCTAACCATCGAGCGACTGACTACGTACGCGGAGGGCCCTGGACCACTTCAAGCACCGTAACGATGTTGACACGTTCCACTTTCTATCGACTGCTCTATCAAGCGGAAAATCATCTGGTTGAGTAGTACTAAATGAAAGGCTGCCGTAAGCTTCTGAACAGCCTAAGTTCTCCACTACCCGTCATAACTGTGCTTAGGCCAATCCCAGAGTTATCTAGGGTGAGTCTCTACCATTAACGGGCGCTTTATAGCTAGTAGTCGCCCCTGGTTTAAATTCATACAACATCTGCGTTAGCGTCTAACTCGGACTTAGGATCCTTCATGGATCCGCATCGGGTGGTGTGTAATTCCTATTCAGCGCGACCCAGCGACAATCTGTGAGGTTCCCCTCTAAATGCTAGTGGCCGTCGAACTATAGTCCAACAAATAAACACGGGGTCAGGGGGCTTTCTATTGGAAACTCGGCCATAACGGTACGGTGCGAGTATCCAACAGAGGAGGGCACTAGCATCTACCCCTCTTCCGCACATGTGTAGGCACCGAGTAAGACAGTGGTGATTCAAAAACAAAACCTTGTAAGTATGAACATATATATCATTACTCAACTGGAAGTAAGGATGAATAAAGACATAATCGTTATGGATTCATGACTTTCAGTGCCCCTTGCCGACTATAATTATGGCGGAACCCTGCGTTGTTGTTGTATATCAACTACGCTCGCAAGCATGTGCTG
seq00028   TGAGACTAGCGCAGGTCGTCACTCGCTCCTTAATCGGACATAATTTTCAGACATTCGATGAAGCGCCAGACCAGTCAACTTTAGCACTTGAACTTTCCTGGGCCCTTCCAATAGAGAAATGAAGTCGCACCTAGTGGCATATGCACAGTATAGCGCCCCTAGAGTTATTGCAAATCAAGCACCTCGCTTAAGGTGTCTTGATCTCCGATGTACTTCGATTGGAGAGCGTCGCCCCGCTAAGGTGTATCATAACCATCAGTAGAGGCAAGTAGATGGCAGCCCTATCGGGACTCTGCGTCTCAACGCAGTCTCCGCACATTCAGGGAACACCTAGATCAGGTGCTGTTTAACCTCGGCTTTGTTCTAACTCGCGCAAGCGGCAGGGATGTACAGGAGTATAGCCAGGAGGAACTAGTCTACTTCGGTCAGGGACATATAGCGGTGACAGTTGGCTCGCTTCTACATCATCAGGAGGATAGCCTTTCGCTACAGGGTACGCCTATGCGGCCAAACCACCTAACGGCTATTTACAAAGGGCGATGAGACAGATTTGAGTAGTCTGAGGGGAGCCAGGCCGGCACCAGTCCAGGGGAAAGACCTTGCGGCGTACCCGTTTTTAACACATGTAAGCGTACCTCGTAGATCGGTGGTATGATCTTGTCGCACATCTCGAGTCGACTACTGGCCTGCTGTCGTCCGTGAACCTATCATCCCCATAACGCTTTCGTACGTATAATAAAACATATAGTGACTGGTAACATGGGTTCCGTGTGCAGGGAATCGAAGGCTGCCCCGTTCGAGTATACAGCGATCTTCTCTGTGAATCACCGTCTATTACCTGCCGCGAACGACCCTTTATTAGTCACAGTTATCGTCGAGGGGTCCTAACAGCTACAGCTTAGTAGCCAAAAACTAGCTGCAGGCGAGGGATCCTCTCTCGATACTAAACATAAGGAAGGGAAAGAGGTAGATTGTTCAGTCCCGCCCTAGAGCCCCCCGGTTAGGGGCATACATGGACCTAAAGAACCTGGTACAGAATCCCCGGTAGGGCTATCCATCATGACCCTACAGGAGTGCGGATTGTGGTCACAGGCAAGTGGCGCCACCAGTCGAGAATTGTGGTCTCGTTCCACTTCACCACTCTAACCCGCCCGGACAAAGGTCACTCGGTGTACATGTACAATCTAGGATGTAGAATGATTAATCAATCCTCGTTCTCCTCCTGGGGAGCATGAACGTGCCACATGGGCTGGGTCCCGACGTTACATTCCATGTAGAAGGTGCTGGCGCTGCGACATACCCAGTGCCGCCTGTTACCGTTCAACGGTAATGTCGATAATCGTGAAGATCTATCCCGCGGCACGGTGGGTAATGTTGACACATCTAAACACTCGGCAGGAAAATCATTCGGGGGCATCCCGCTTCTTGGTGTGGAGGGGGTAGTAGGTGCTCGGGGACGTTGCATATAGCCCACGATCTAGGTGACACCCGTGTGATCGATGACTTTGTGCTGCGGCAAGACACTACCCTGAGATTAAGCTAAGGTATCACGCTAACCATCGAGCGACTGACTACGTACGCGGAGGGCCCTGGACCACTTCAAGCACCGTAACGATGTTGACACGTTCCACTTTCTATCGACTGCTCTATCAAGCGGAAAATCATCTGGTTGAGTAGTACTAAATGAAAGGCTGCCGTAAGCTTCTGAACAGCCTAAGTTCTCCACTACCCGTCATAACTGTGCTTAGGCCAATCCCAGAGTTATCTAGGGTGAGTCTCTACCATTAACGGGCGCTTTATAGCTAGTAGTCGCCCCTGGTTTAAATTCATACAACATCTGCGTTAGCGTCTAACTCGGACTTAGGATCCTTCATGGATCCGCATCGGGTGGTGTGTAATTCCTATTCAGCGCGACCCAGCGACAATCTGTGAGGTTCCCCTCTAAATGCTAGTGGCCGTCGAACTATAGTCCAACAAATAAATACGGGGTCAGGGGGCTTTCTATTGGAAACTCGGCCATAACGGTACGGTGCGAGTATCCAACAGAGGAGGGCACTAGCATCTACCCCTCTTCCGTACATGTGTAGGCACCGAGTAAGACAGTGGTGATTCAAAAACAAAACCTTGTAAGTATGAACATATATATCATTACTCAACTGGAAGTAAGGATGAATAAAGACATAATCGTTATGGATTCATGACTTTCAGTGCCCCTTGCCGACTGTAATTATGGCGGAACCCTGCGTTGTTGTTGTATATCAACTACGCTCGCAAGCATGTGCTG
seq00029   TGAGACTAGCGCAGGTCGTCACTCGCTCCTTAATCGGACATAATTTTCAGACATTCGATGAAGCGCCAGACCAGTCAACTTTAGCACTTGAACTTTCCTGGGCCCTTCCAATAGAAAAATGAAGTCGCACCTAGTGGCATATGCACAGTATAGCGCCCCTAGAGTTATTGCAAATCAAGCACCTCGCTTAAGGTGTCTTGATCTCCGATGTACTTCGATTGGAGAGCGTCGCCCCGCTAAGGTGTATCATAACCATCAGTAGAGGCAAGTAGATGGCAGCCCTATCGGGACTCTGCGTATCAACGCAGTCTCCGCACATTCAGGGAACACCTAGATCAGGTGCTGTTTAACCTCGGCTTTGTTCTAACTCGCGCAAGCGGCAGGGATGTACAGGAGTATAGCCAGGAGGAACTAGTCTACTTCGGTCAGGGACATATAGCGGTGACAGTTGGCTCGCTTCTACATCATCAGGAGGATAGCCTTTCGCTACAGGGTACGCCTATGCGGCCAAACCACCTAACGGCTATTTACAAAGGGCGATGAGACAGATTTGAGTAGTCTGAGGGGAGCCAGGCCGGCACCAGTCCAGGGGAAAGACCTTGCGGCGTACCCGTTTTTAACACATGTAAGCGTACCTCGTAGATCGGTGGTATGATCTTGTCGCACATCTCGAGTCGACTACTGGCCTGCTGTCGTCCGTGAACCTATCATCCCCATAACGCTTTCGTACGTATAATAAAACATATAGTGACTGGTAACATGGGTTCCGTGTGCAGGGAATCGAAGGCTGCCCCGTTCGAGTATACAGCGATCTTCTCTGTGAATCACCGTCTATTACCTGCCGCGAACGACCCTTTATTAGTCACAGTTATCGTCGAGGGGTCCTAACAGCTACAGCTTAGTAGCCAAAAACTAGCTGCAGGCGAGGGATCCTCTCTCGATACTAAACATAAGGAAGGGAAAGAGGTAGATTGTTCAGTCCCGCCCTAGAGCCCCCCGGTTAGGGGCATACATGGACCTAAAGAACCTGGTACAGAATCCCCGGTAGGGCTATCCATCATGACCCTACAGGAGTGCGGATTGTGGTCACAGGCAAGTGGCGCCACCAGTCGAGAATTGTGGTCTCGTTCCACTTCACCACTCTAACCCGCCCGGACAAAGGTCACTCGGTGTACATGTACAATCTAGGATGTAGAATGATTAATCAATCCTCGTTCTCCTCCTGGGGAGCATGAACGTGCCACATGGGCTGGGTCCCGACGTTACATTCCATGTAGAAGGTGCTGGCGCTGCGACATACCCAGTGCCGCCTGTTACCGTTCAACGGTAATGTCGATAATCGTGAAGATCTATCCCGCGGCACGGTGGGTAATGTTGACACATCTAAACACTCGGCAGGAAAATCATTCGGGGGCATCCCGCTTCTTGGTGTGGAGGGGGTAGTAGGTGCTCGGGGACGTTGCATATAGCCCACGATCTAGGTGACACCCGTGTGATCGATGACTTTGTGCTGCGGCAAGACACTACCCTGAGATTAAGCTAAGGTATCACGCTAACCATCGAGCGACTGACTACGTACGCGGAGGGCCCTGGACCACTTCAAGCACCGTAACGATGTTGACACGTTCCACTTTCTATCGACTGCTCTATCAAGCGGAAAATCATCTGGTTGAGTAGTACTAAATGAAAGGCTGCCGTAAGCTTCTGAACAGCCTAAGTTCTCCACTACCCGTCATAACTGTGCTTAGGCCAATCCCAGAGTTATCTAGGGTGAGTCTCTACCATTAACGGGCGCTTTATAGCTAGTAGTCGCCCCTGGTTTAAATTCATACAACATCTGCGTTAGCGTCTAACTCGGACTTAGGATCCTTCATGGATCCGCATCGGGTGGTGTGTAATTCCTATTCAGCGCGACCCAGCGACAATCTGTGAGGTTCCCCTCTAAATGCTAGTGGCCGTCGAACTATAGTCCAACAAATAAACACGGGGTCAGGGGGCTTTCTATTGGAAACTCGGCCATAACGGTACGGTGCGAGTATCCAACAGAGGAGGGCACTAGCATCTACCCCTCTTCCGTACATGTGTAGGCACCGAGTAAGACAGTGGTGATTCAAAAACAAAACCTTGTAAGTATGAACATATATATCATTACTCAACTGGAAGTAAGGATGAATAAAGACATAATCGTTATGGATTCATGACTTTCAGTGCCCCTTGCCGACTATAATTATGGCGGAACCCTGCGTTGTTGTTGTATATCAACTACGCTCGCAAGCATGTGCTG
seq00030   TGAGACTAGCGCAGGTCGTCACTCGCTCCTTAATCGGACATAATTTTCAGACATTCGATGAAGCGCCAGACCAGTCAACTTTAGCACTTGAACTTTCCTGGGCCCTTCCAATAGAGAAATGAAGTCGCACCTAGTGGCATATGCACAGTATAGCGCCCCTAGAGTTATTGCAAATCAAGCACCTCGCTTAAGGTGTCTTGATCTCCGATGTACTTCGATTGGAGAGCGTCGCCCCGCTAAGGTGTATCATAACCATCAGTAGAGGCAAGTAGATGGCAGCCCTATCGGGACTCTGCGTATCAACGCAGTCTCCGCACATTCAGGGAACACCTAGATCAGGTGCTGTTTAACCTCGGCTTTGTTCTAACTCGCGCAAGCGGCAGGGATGTACAGGAGTATAGCCAGGAGGAACTAGTCTACTTCGGTCAGGGACATATAGCGGTGACAGTTGGCTCGCTTCTACATCATCAGGAGGATAGCCTTTCGCTACAGGGTACGCCTATGCGGCCAAACCACCTAACGGCTATTTACAAAGGGCGATGAGACAGATTTGAGTAGTCTGAGGGGAGCCAGGCCGGCACCAGTCCAGGGGAAAGACCTTGCGGCGTACCCGTTTTTAACACATGTAAGCGTACCTCGTAGATCGGTGGTATGATCTTGTCGCACATCTCGAGTCGACTACTGGCCTGCTGTCGTCCGTGAACCTATCATCCCCATAACGCTTTCGTACGTATAATAAAACATATAGTGACTGGTAACATGGGTTCCGTGTGCAGGGAATCGAAGGCTGCCCCGTTCGAGTATACAGCGATCTTCTCTGTGAATCACCGTCTATTACCTGCCGCGAACGACCCTTTATTAGTCACAGTTATCGTCGAGGGGTCCTAACAGCTACAGCTTAGTAGCCAAAAACTAGCTGCAGGCGAGGGATCCTCTCTCGATACTAAACATAAGGAAGGGAAAGAGGTAGATTGTTCAGTCCCGCCCTAGAGCCCCCCGGTTAGGGGCATACATGGACCTAAAGAACCTGGTACAGAATCCCCGGTAGGGCTATCCATCATGACCCTACAGGAGTGCGGATTGTGGTCACAGGCAAGTGGCGCCACCAGTCGAGAATTGTGGTCTCGTTCCACTTCACCACTCTAACCCGCCCGGACAAAGGTCACTCGGTGTACATGTACAATCTAGGATGTAGAATGATTAATCAATCCTCGTTCTCCTCCTGGGGAGCATGAACGTGCCACATGGGCTGGGTCCCGACGTTACATTCCATGTAGAAGGTGCTGGCGCTGCGACATACCCAGTGCCGCCTGTTACCGTTCAACGGTAATGTCGATAATCGTGAAGATCTATCCCGCGGCACGGTGGGTAATGTTGACACATCTAAACACTCGGCAGGAAAATCATTCGGGGGCATCCCGCTTCTTGGTGTGGAGGGGGTAGTAGGTGCTCGGGGACGTTGCATATAGCCCACGATCTAGGTGACACCCGTGTGATCGATGACTTTGTGCTGCGGCAAGACACTACCCTGAGATTAAGCTAAGGTATCACGCTAACCATCGAGCGACTGACTACGTACGCGGAGGGCCCTGGACCACTTCAAGCACCGTAACGATGTTGACACGTTCCACTTTCTATCGACTGCTCTATCAAGCGGAAAATCATCTGGTTGAGTAGTACTAAATGAAAGGCTGCCGTAAGCTTCTGAACAGCCTAAGTTCTCCACTACCCGTCATAACTGTGCTTAGGCCAATCCCAGAGTTATCTAGGGTGAGTCTCTACCATTAACGGGCGCTTTATAGCTAGTAGTCGCCCCTGGTTTAAATTCATACAACATCTGCGTTAGCGTCTAACTCGGACTTAGGATCCTTCATGGATCCGCATCGGGTGGTGTGTAATTCCTATTCAGCGCGACCCAGCGACAATCTGTGAGGTTCCCCTCTAAATGCTAGTGGCCGTCGAACTATAGTCCAACAAATAAACACGGGGTCAGGGGGCTTTCTATTGGAAACTCGGCCATAACGGTACGGTGCGAGTATCCAACAGAGGAGGGCACTAGCATCTACCCCTCTTCCGTACATGTGTAGGCACCGAGTAAGACAGTGGTGATTCAAAAACAAAACCTTGTAAGTATGAACATATATATCATTACTCAACTGGAAGTAAGGATGAATAAAGACATAATCGTTATGGATTCATGACTTTCAGTGCCCCTTGCCGACTATAATTATGGCGGAACCCTGCGTTGTTGTTGTATATCAACTACGCTCGCAAGCATGTGCTG
seq00031   TGAGACTAGCGCAGGTCGTCACTCGCTCCTTAATCGGACATAATTTTCAGACATTCGATGAAGCGCCAGACCAGTCAACTTTAGCACTTGAACTTTCCTGGGCCCTTCCAATAGAGAAATGAAGTCGCACCTAGTGGCATATGCACAGTATAGCGCCCCTAGAGTTATTGCAAATCAAGCACCTCGCTTAAGGTGTCTTGATCTCCGATGTACTTCGATTGGAGAGCGTCGCCCCGCTAAGGTGTATCATAACCATCAGTAGAGGCAAGTAGATGGCAGCCCTATCGGGACTCTGCGTATCAACGCAGTCTCCGCACATTCAGGGAACACCTAGATCAGGTGCTGTTTAACCTCGGCTTTGTTCTAACTCGCGCAAGCGGCAGGGATGTACAGGAGTATAGCCAGGAGGAACTAGTCTACTTCGGTCAGGGACATATAGCGGTGACAGTTGGCTCGCTTCTACATCATCAGGAGGATAGCCTTTCGCTACAGGGTACGCCTATGCGGCCAAACCACCTAACGGCTATTTACAAAGGGCGATGAGACAGATTTGAGTAGTCTGAGGGGAGCCAGGCCGGCACCAGTCCAGGGGAAAGACCTTGCGGCGTACCCGTTTTTAACACATGTAAGCGTACCTCGTAGATCGGTGGTATGATCTTGTCGCACATCTCGAGTCGACTACTGGCCTGCTGTCGTCCGTGAACCTATCATCCCCATAACGCTTTCGTACGTATAATAAAACATATAGTGACTGGTAACATGGGTTCCGTGTGCAGGGAATCGAAGGCTGCCCCGTTCGAGTATACAGCGATCTTCTCTGTGAATCACCGTCTATTACCTGCCGCGAACGACCCTTTATTAGTCACAGTTATCGTCGAGGGGTCCTAACAGCTACAGCTTAGTAGCCAAAAACTAGCTGCAGGCGAGGGATCCTCTCTCGATACTAAACATAAGGAAGGGAAAGAGGTAGATTGTTCAGTCCCGCCCTAGAGCCCCCCGGTTAGGGGCATACATGGACCTAAAGAACCTGGTACAGAATCCCCGGTAGGGCTATCCATCATGACCCTACAGGAGTGCGGATTGTGGTCACAGGCAAGTGGCGCCACCAGTCGAGAATTGTGGTCTCGTTCCACTTCACCACTCTAACCCGCCCGGACAAAGGTCACTCGGTGTACATGTACAATCTAGGATGTAGAATGATTAATCAATCCTCGTTCTCCTCCTGGGGAGCATGAACGTGCCACATGGGCTGGGTCCCGACGTTACATTCCATGTAGAAGGTGCTGGCGCTGCGACATACCCAGTGCCGCCTGTTACCGTTCAACGGTAATGTCGATAATCGTGAAGATCTATCCCGCGGCACGGTGGGTAATGTTGACACATCTAAACACTCGGCAGGAAAATCATTCGGGGGCATCCCGCTTCTTGGTGTGGAGGGGGTAGTAGGTGCTCGGGGACGTTGCATATAGCCCACGATCTAGGTGACACCCGTGTGATCGATGACTTTGTGCTGCGGCAAGACACTACCCTGAGATTAAGCTAAGGTATCACGCTAACCATCGAGCGACTGACTACGTACGCGGAGGGCCCTGGACCACTTCAAGCACCGTAACGATGTTGACACGTTCCACTTTCTATCGACTGCTCTATCAAGCGGAAAATCATCTGGTTGAGTAGTACTAAATGAAAGGCTGCCGTAAGCTTCTGAACAGCCTAAGTTCTCCACTACCCGTCATAACTGTGCTTAGGCCAATCCCAGAGTTATCTAGGGTGAGTCTCTACCATTAACGGGCGCTTTATAGCTAGTAGTCGCCCCTGGTTTAAATTCATACAACATCTGCGTTAGCGTCTAACTCGGACTTAGGATCCTTCATGGATCCGCATCGGGTGGTGTGTAATTCCTATTCAGCGCGACCCAGCGACAATCTGTGAGGTTCCCCTCTAAATGCTAGTGGCCGTCGAACTATAGTCCAACAAATAAACACGGGGTCAGGGGGCTTTCTATTGGAAACTCGGCCATAACGGTACGGTGCGAGTATCCAACAGAGGAGGGCACTAGCATCTACCCCTCTTCCGTACATGTGTAGGCACCGAGTAAGACAGTGGTGATTCAAAAACAAAACCTTGTAAGTATGAACATATATATCATTACTCAACTGGAAGTAAGGATGAATAAAGACATAATCGTTATGGATTCATGACTTTCAGTGCCCCTTGCCGACTATAATTATGGCGGAACCCTGCGTTGTTGTTGTATATCAACTACGCTCGCAAGCATGTGCTG
seq00032   TGAGACTAGCGCAGGTCGTCACTCGCTCCTTAATCGGACATAATTTTCAGACATTCGATGAAGCGCCAGACCAGTCAACTTTAGCACTTGAACTTTCCTGGGCCCTTCCAATAGAGAAATGAAGTCGCACCTAGTGGCATATGCACAGTATAGCGCCCCTAGAGTTATTGCAAATCAAGCACCTCGCTTAAGGTGTCTTAATCTCCGATGTACTTCGATTGGAGAGCGTCGCCCCGCTAAGGTGTATCATAACCATCAGTAGAGGCAAGTAGATGGCAGCCCTATCGGGACTCTGCGTATCAACGCAGTCTCCGCACATTCAGGGAACACCTAGATCAGGTGCTGTTTAACCTCGGCTTTGTTCTAACTCGCGCAAGCGGCAGGGATGTACAGGAGTATAGCCAGGAGGAACTAGTCTACTTCGGTCAGGGACATATAGCGGTGACAGTTGGCTCGCTTCTACATCATCAGGAGGATAGCCTTTCGCTACAGGGTACGCCTATGCGGCCAAACCACCTAACGGCTATTTACAAAGGGCGATGAGACAGATTTGAGTAGTCTGAGGGGAGCCAGGCCGGCACCAGTCCAGGGGAAAGACCTTGCGGCGTACCCGTTTTTAACACATGTAAGCGTACCTCGTAGATCGGTGGTATGATCTTGTCGCACATCTCGAGTCGACTACTGGCCTGCTGTCGTCCGTGAACCTATCATCCCCATAACGCTTTCGTACGTATAATAAAACATATAGTGACTGGTAACATGGGTTCCGTGTGCAGGGAATCGAAGGCTGCCCCGTTCGAGTATACAGCGATCTTCTCTGTGAATCACCGTCTATTACCTGCCGCGAACGACCCTTTATTAGTCACAGTTATCGTCGAGGGGTCCTAACAGCTACAGCTTAGTAGCCAAAAACTAGCTGCAGGCGAGGGATCCTCTCTCGATACTAAACATAAGGAAGGGAAAGAGGTAGATTGTTCAGTCCCGCCCTAGAGCCCCCCGGTTAGGGGCATACATGGACCTAAAGAACCTGGTACAGAATCCCCGGTAGGGCTATCCATCATGACCCTACAGGAGTGCGGATTGTGGTCACAGGCAAGTGGCGCCACCAGTCGAGAATTGTGGTCTCGTTCCACTTCACCACTCTAACCCGCCCGGACAAAGGTCACTCGGTGTACATGTACAATCTAGGATGTAGAATGATTAATCAATCCTCGTTCTCCTCCTGGGGAGCATGAACGTGCCACATGGGCTGGGTCCCGACGTTACATTCCATGTAGAAGGTGCTGGCGCTGCGACATACCCAGTGCCGCCTGTTACCGTTCAACGGTAATGTCGATAATCGTGAAGATCTATCCCGCGGCACGGTCGGTAATGTTGACACATCTAAACACTCGGCAGGAAAATCATTCGGGGGCATCCCGCTTCTTGGTGTGGAGGGGGTAGTAGGTGCTCGGGGACGTTGCATATAGCCCACGATCTAGGTGACACCCGTGTGATCGATGACTTTGTGCTGCGGCAAGACACTACCCTGAGATTAAGCTAAGGTATCACGCTAACCATCGAGCGACTGACTACGTACGCGGAGGGCCCTGGACCACTTCAAGCACCGTAACGATGTTGACACGTTCCACTTTCTATCGACTGCTCTATCAAGCGGAAAATCATCTGGTTGAGTAGTACTAAATGAAAGGCTGCCGTAAGCTTCTGAACAGCCTAAGTTCTCCACTACCCGACATAACTGTGCTTAGGCCAATCCCAGAGTTATCTAGGGTGAGTCTCTACCATTAACGGGCGCTTTATAGCTAGTAGTCGCCCCTGGTTTAAATTCATACAACATCTGCGTTAGCGTCTAACTCGGACTTAGGATCCTTCATGGATCCGCATCGGGTGGTGTGTAATTCCTATTCAGCGCGACCCAGCGACAATCTGTGAGGTTCCCCTCTAAATGCTAGTGGCCGTCGAACTATAGTCCAACAAATAAACACGGGGTCAGGGGGCTTTCTATTGGAAACTCGGCCATAACGGTACGGTGCGAGTATCCAACAGAGGAGGGCACTAGCATCTACCCCTCTTCCGTACATGTGTAGGCACCGAGTAAGACAGTGGTGATTCAAAAACAAAACCTTGTAAGTATGAACATATATATCATTACTCAACTGGAAGTAAGGATGAATAAAGACATAATCGTTATGGATTCATGACTTTCAGTGCCCCTTGCCGACTATAATTATGGCGGAACCCTGCGTTGTTGTTGTATATCAACTACGCTCGCAAGCATGTGCTG
seq00033   TGAGACTAGCGCAGGTCGTCACTCGCTCCTTAATCGGACATAATTTTCAGACATTCGATGAAGCGCCAGACCAGTCAACTTTAGCACTTGAACTTTCCTGGGCCCTTCCAATAGAGAAATGAAGTCGCACCTAGTGGCATATGCACAGTATAGCGCCCCTAGAGTTATTGCAAATCAAGCACCTCGCTTAAGGTGTCTTGATCTCCGATGTACTTCGATTGGAGAGCGTCGCCCCGCTAAGGTGTATCATAACCATCAGTAGAGGCAAGTAGATGGCAGCCCTATCGGGACTCTGCGTATCAACGCAGTCTCCGCACATTCAGGGAACACCTAGATCAGGTGCTGTTTAACCTCGGCTTTGTTCTAACTCGCGCAAGCGGCAGGGATGTACAGGAGTATAGCCAGGAGGAACTAGTCTACTTCGGTCAGGGACATATAGCGGTGACAGTTGGCTCGCTTCTACATCATCAGGAGGATAGCCTTTCGCTACAGGGTACGCCTATGCGGCCAAACCACCTAACGGCTATTTACAAAGGGCGATGAGACAGATTTGAGTAGTCTGAGGGGAGCCAGGCCGGCACCAGTCCAGGGGAAAGACCTTGCGGCGTACCCGTTTTTAACACATGTAAGCGTACCTCGTAGATCGGTGGTATGATCTTGTCGCACATCTCGAGTCGACTACTGGCCTGCTGTCGTCCGTGAACCTATCATCCCCATAACGCTTTCGTACGTATAATAAAACATATAGTGACTGGTAACATGGGTTCCGTGTGCAGGGAATCGAAGGCTGCCCCGTTCGAGTATACAGCGATCTTCTCTGTGAATCACCGTCTATTACCTGCCGCGAACGACCCTTTATTAGTCACAGTTATCGTCGAGGGGTCCTAACAGCTACAGCTTAGTAGCCAAAAACTAGCTGCAGGCGAGGGATCCTCTCTCGATACTAAACATAAGGAAGGGAAAGAGGTAGATTGTTCAGTCCCGCCCTAGAGCCCCCCGGTTAGGGGCATACATGGACCTAAAGAACCTGGTACAGAATCCCCGGTAGGGCTATCCATCATGACCCTACAGGAGTGCGGATTGTGGTCACAGGCAAGTGGCGCCACCAGTCGAGAATTGTGGTCTCGTTCCACTTCACCACTCTAACCCGCCCGGACAAAGGTCACTCGGTGTACATGTACAATCTAGGATGTAGAATGATTAATCAATCCTCGTTCTCCTCCTGGGGAGCATGAACGTGCCACATGGGCTGGGTCCCGACGTTACATTCCATGTAGAAGGTGCTGGCGCTGCGACATACCCAGTGCCGCCTGTTACCGTTCAACGGTAATGTCGATAATCGTGAAGATCTATCCCGCGGCACGGTGGGTAATGTTGACACATCTAAACACTCGGCAGGAAAATCATTCGGGGGCATCCCGCTTCTTGGTGTGGAGGGGGTAGTAGGTGCTCGGGGACGTTGCATATAGCCCACGATCTAGGTGACACCCGTGTGATCGATGACTTTGTGCTGCGGCAAGACACTACCCTGAGATTAAGCTAAGGTATCACGCTAACCATCGAGCGACTGACTACGTACGCGGAGGGCCCTGGACCACTTCAAGCACCGTAACGATGTTGACACGTTCCACTTTCTATCGACTGCTCTATCAAGCGGAAAATCATCTGGTTGAGTAGTACTAAATGAAAGGCTGCCGTAAGCTTCTGAACAGCCTAAGTTCTCCACTACCCGTCATAACTGTGCTTAGGCCAATCCCAGAGTTATCTAGGGTGAGTCTCTACCATTAACGGGCGCTTTATAGCTAGTAGTCGCCCCTGGTTTAAATTCATACAACATCTGCGTTAGCGTCTAACTCGGACTTAGGATCCTTCATGGATCCGCATCGGGTGGTGTGTAATTCCTATTCAGCGCGACCCAGCGACAATCTGTGAGGTTCCCCTCTAAATGCTAGTGGCCGTCGAACTATAGTCCAACAAATAAACACGGGGTCAGGGGGCTTTCTATTGGAAACTCGGCCATAACGGTACGGTGCGAGTATCCAACAGAGGAGGGCACTAGCATCTACCCCTCTTCCGTACATGTGTAGGCACCGAGTAAGACAGTGGTGATTCAAAAACAAAACCTTGTAAGTATGAACATATATATCATTACTCAACTGGAAGTAAGGATGAATAAAGACATAATCGTTATGGATTCATGACTTTCAGTGCCCCTTGCCGACTATAATTATGGCGGAACCCTGCGTTGTTGTTGTATATCAACTACGCTCGCAAGCATGTGCTG
