# Supplementary material for: How Good Are Indirect Tests at Detecting Recombination in Human mtDNA?
Source: G3 (Bethesda). 2013 Jul 1;3(7):1095–104. doi: 10.1534/g3.113.006510 (PMC3704238; doi:10.1534/g3.113.006510)
Supplement: Supporting Information [file supp_g3.113.006510_FileS2.gz › SequenceData/mtDNA_ratehet&popgrowth/0/3rdbase/Infiles/0_75-new.txt]

33 2284
seq00001   CACTGTAATCCATCGGCAGGGCAACAGATTAGAAGGGGCGGGTGGACTTGAAATAGGAGACCTTAAGTCACACCCGAGGAATATACTAGTATTGCGATATGGAATGAAAAACTCAAGGTAGCGCGGTAGAGCGCGTGTGCGGGGCACACCAAACATGAAAAATTCAGTTCATCAACCCAGTAAATAAAGGCGAATTTCGCATTCACTGAACCCTGGCGTTGGTAAAAGGCCACTCCGTCCACGATTTACCAATTGAAGTCCGTGATCCGGATGCGTTTACTACCTCTGTACCGGCCAAGGGCACTTTAAACCTGTGGCGCTTTCATTGATCACGTATCGCATCCTAATCAGTGGGAGGATCCACCATCGAATGGACGTGTGTCGGCCTGTGGCGATCATTGATCCGTAACGAATTGCTGAGGTATGCACTTCCGGACTGGCGCAATAATAACCCCTGATACACAACCCTTTCCTTGCCTCTAGGGTTTTTGACGAAGTGTAACGCCGTCGAGGCGGTCCGTTAGAGCATTAAGCAGCCTCACAGTTTGTCTAGTTCTTAAGGGGGATGTCTAGCAGACGGGTGGTACACGCAACGAGTTGTGTCTCCCACCGCGCCGCAGCCGTCCTAGAATTGGAACATCACCCCGTACCGAAGACTTTAGCCCCTGTGTAGGAGTACGCCCGGATACGTCCTTCTCGCTAGTCTTATAGGACAACCCCCAGTGCCTAGCCCGATCGATATGTGGGGTACAGATCATCCCCAAGTATAGCTCACTGTGTAGCTATCCCCTATGCCGGCCGGCACCGCTAGGTTATACAGACCACGTTTACGGCGGCGGGTTAGAGACCACTGGGCTCCTTGCTTGGACCCGAACTCTAGGGTACCCCAGTGGAGGACAAAAACACGCCGATTCCTTACCGGGAGTGGGCTTTTGCTAAGTTTCCGGACTGTCGTAAGACGTTAAGCAAATAAGCTAAAAAGAGTTAAGGTTGAAATCTCCCATTCTTCCAATATAACCGTGTACTGGATACTCGGGTCCCAGGGTACCGCGATTTTATCTGATATCTCGGTCTTTCACTCCCTGCGCATTCGTTTAAGCGACGCGACGCCAATGCTTGACCGGCTTCATACCATGATCGAGGTATTCCGCAGGATCCGAACTTATCACTATTCGCCTACGGCAACACGATGCCGCTTCGTTGACGATACGAGGATGTGGCGAAGTATGGGGCGTAATCCTCAGGGGTCCTATTAGCACCGTTTGAACCCAAAGAAAGACACTGGGCCGAGGGATGATGCTTACATCCACTAAGGTTAGTCGAGACGAAACCCGAGTGTCCGAACCCCTCGAAGACGCAGGGGAGGTGGCATATGATGTAAGTGCCATTTAGACCCCCTATGCGCTGGATGGACCGGCGGGCAATGAGTACTATCATCTAATGGAGTGCATTAACTCTCCTGATGACGCGAGCTGTGAAGTCCTTAAGGTGCTCATAATCTTCCTTTTTGGAGTCAGTTTTAGCCGCGGCTGAGTGCGAACGGAAGTTGACATATCTCCACAGTAAGCACATTTTTGAAACTCCATGTCGGCCGTCAGTGCATACTATAAATGGCGAATTACACCAAATGGGAATCACAAAACCCCGATGGTCGGCCCGGCTACTATAGTGGGATCAATCAAAGAATTGAATGTCGACAGCCGGCGGCTAAGGGATGCTCGCGAAGCATGTACGCGCTTCCTACAACGACTGCGGGCCATACACTCCAGAGGCGCCGTAGGTCAGAGCAGTCGCCCTAGGGTTAGCCACGCGCTTACAGCACACTCTGATATAAAAGAGTCTAGAGAATATCCACCCGAATAAAACCTTAGCTACTCCTACGCCGTTTGCAGCCAAAGATACCTGAACATGTCCTTAGTAAGGCACTGTTTTCGCGTTTACAGGCCGTCTGAGATAAAGTGCGGACCTCACAATGCCGAGTAGCCTGGGTTATAGTTCTTCCTGAATATTCCTCACAGTTCAGTGTTACAAGCCAGGTACTCCACACGCTGGCTGAAATTTCGAAAGCCCAGTTAACTCCTATACCGAATGCCCGAGCCGGCTTGCTCTTCTGGACATATGACTAGATACTTCATGTCTTTCGCTAAGACAAGGTGATTGATATACGATTCCGCACCCATCATATTCGGAAAAGTTAGAATTCTACGAGGCTACGGGCCAAGATCGGCTAGCCTAACCATTATTGCACTATGTTGCGCTTCCCGCCGAAACTACCTTGGCGCCG
seq00002   CACTGTAATCCATCGGCAGGGCAACAGATTAGAAGGGGCGGGTGGACTTGAAATAGGAGACCTTAAGTCACACCCGAGGAATATACTAGTATTGCGATATGGAATGAAAAACTCAAGGTAGCGCGGTAGAGCGCGTGTGCGGGGCACACCAAACATGAAAAATTCAGTTCATCAACCCAGTAAATAAAGGCGAATTTCGCATTCACTGAACCCTGGCGTTGGTAAAAGGCCACTCCGTCCACGATTTACCAATTGAAGTCCGTGATCCGGATGCGTTTACTACCTCTGTACCGGCCAAGGGCACTTTAAACCTGTGGCGCTTTCATTGATCACGTATCGCATCCTAATCAGTGGGAGGATCCACCATCGAATGGACGTGTGTCGGCCTGTGGCGATCATTGATCCGTAACGAATTGCTGAGGTATGCACTTCCGGACTGGCGCAATAATAACCCCTGATACACAACCCTTTCCTTGCCTCTAGGGTTTTTGACGAAGTGTAACGCCGTCGAGGCGGTCCGTTAGAGCATTAAGCAGCCTCACAGTTTGTCTAGTTCTTAAGGGGGATGTCTAGCAGACGGGTGGTACACGCAACGAGTTGTGTCTCCCACCGCGCCGCAGCCGTCCTAGAATTGGAACATCACCCCGTACCGAAGACTTTAGCCCCTGTGTAGGAGTACGCCCGGATACGTCCTTCTCGCTAGTCTTATAGGACAACCCCCAGTGCCTAGCCCGATCGATATGTGGGGTACAGATCATCCCCAAGTATAGCTCACTGTGTAGCTATCCCCTATGCCGGCCGGCACCGCTAGGTTATACAGACCACGTTTACGGCGGCGGGTTAGAGACCACTGGGCTCCTTGCTTGGACCCGAACTCTAGGGTACCCCAGTGGAGGACAAAAACACGCCGATTCCTTACCGGGAGTGGGCTTTTGCTAAGTTTCCGGACTGTCGTAAGACGTTAAGCAAATAAGCTAAAAAGAGTTAAGGTTGAAATCTCCCATTCTTCCAATATAACCGTGTACTGGATACTCGGGTCCCAGGGTACCGCGATTTTATCTGATATCTCGGTCTTTCACTCCCTGCGCATTCGTTTAAGCGACGCGACGCCAATGCTTGACCGGCTTCATACCATGATCGAGGTATTCCGCAGGATCCGAACTTATCACTATTCGCCTACGGCAACACGATGCCGCTTCGTTGACGATACGAGGATGTGGCGAAGTATGGGGCGTAATCCTCAGGGGTCCTATTAGCACCGTTTGAACCCAAAGAAAGACACTGGGCCGAGGGATGATGCTTACATCCACTAAGGTTAGTCGAGACGAAACCCGAGTGTCCGAACCCCTCGAAGACGCAGGGGAGGTGGCATATGATGTAAGTGCCATTTAGACCCCCTATGCGCTGGATGGACCGGCGGGCAATGAGTACTATCATCTAATGGAGTGCATTAACTCTCCTGATGACGCGAGCTGTGAAGTCCTTAAGGTGCTCATAATCTTCCTTTTTGGAGTCAGTTTTAGCCGCGGCTGAGTGCGAACGGAAGTTGACATATCTCCACAGTAAGCACATTTTTGAAACTCCATGTCGGCCGTCAGTGCATACTATAAATGGCGAATTACACCAAATGGGAATCACAAAACCCCGATAGTCGGCCCGGCTACTATAGTGGGATCAATCAAAGAATTGAATGTCGACAGCCGGCGGCTAAGGGATGCTCGCGAAGCATGTACGCGCTTCCTACAACGACTGCGGGCCATACACTCCAGAGGCGCCGTAGGTCAGAGCAGTCGCCCTAGGGTTAGCCACGCGCTTACAGCACACTCTGATATAAAAGAGTCTAGAGAATATCCACCCGAATAAAACCTTAGCTACTCCTACGCCGTTTGCAGCCAAAGATACCTGAACATGTCCTTAGTAAGGCACTGTTTTCGCGTTTACAGGCCGTCTGAGATAAAGTGCGGACCTCACAATGCCGAGTAGCCTGGGTTATAGTTCTTCCTGAATATTCCTCACAGTTCAGTGTTACAAGCCAGGTACTCCACACGCTGGCTGAAATTTCGAAAGCCCAGTTAACTCCTATACCGAATGCCCGAGCCGGCTTGCTCTTCTGGACATATGACTAGATACTTCATGTCTTTCGCTAAGACAAGGTGATTGATATACGATTCCGCACCCATCATATTCGGAAAAGTTAGAATTCTACGAGGCTACGGGCCAAGATCGGCTAGCCTAACCATTATTGCACTATGTTGCGCTTCCCGCCGAAACTACCTTGGCGCCG
seq00003   CACTGTAATCCATCGGCAGGGCAACAGATTAGAAGGGGCGGGTGGACTTGAAATAGGAGACCTTAAGTCACACCCGAGGAATATACTAGTATTGCGATATGGAATGAAAAACTCAAGGTAGCGCGGTAGAGCGCGTGTGCGGGGCACACCAAACATGAAAAATTCAGTTCATCAACCCAGTAAATAAAGGCGAATTTCGCATTCACTGAACCCTGGCGTTGGTAAAAGGCCACTCCGTCCACGATTTACCAATTGAAGTCCGTGATCCGGATGCGTTTACTACCTCTGTACCGGCCAAGGGCACTTTAAACCTGTGGCGCTTTCATTGATCACGTATCGCATCCTAATCAGTGGGAGGATCCACCATCGAATGGACGTGTGTCGGCCTGTGGCGATCATTGATCCGTAACGAATTGCTGAGGTATGCACTTCCGGACTGGCGCAATAATAACCCCTGATACACAACCCTTTCCTTGCCTCTAGGGTTTTTGACGAAGTGTAACGCCGTCGAGGCGGTCCGTTAGAGCATTAAGCAGCCTCACAGTTTGTCTAGTTCTTAAGGGGGATGTCTAGCAGACGGGTGGTACACGCAACGAGTTGTGTCTCCCACCGCGCCGCAGCCGTCCTAGAATTGGAACATCACCCCGTACCGAAGACTTTAGCCCCTGTGTAGGAGTACGCCCGGATACGTCCTTCTCGCTAGTCTTATAGGACAACCCCCAGTGCCTAGCCCGATCGATATGTGGGGTACAGATCATCCCCAAGTATAGCTCACTGTGTAGCTATCCCCTATGCCGGCCGGCACCGCTAGGTTATACAGACCACGTTTACGGCGGCGGGTTAGAGACCACTGGGCTCCTTGCTTGGACCCGAACTCTAGGGTACCCCAGTGGAGGACAAAAACACGCCGATTCCTTACCGGGAGTGGGCTTTTGCTAAGTTTCCGGACTGTCGTAAGACGTTAAGCAAATAAGCTTAAAAGAGTTAAGGTTGAAATCTCCCATTCTTCCAATATAACCGTGTACTGGATACTCGGGTCCCAGGGTACCGCGATTTTATCTGATATCTCGGTCTTTCACTCCCTGCGCATTCGTTTAAGCGACGCGACGCCAATGCTTGACCGGCTTCATACCATGATCGAGGTATTCCGCAGGATCCGAACTTATCACTATTCGCCTACGGCAACACGATGCCGCTTCGTTGACGATACGAGGATGTGGCGAAGTATGGGGCGTAATCCTCAGGGGTCCTATTAGCACCGTTTGAACCCAAAGAAAGACACTGGGCCGAGGGATGATGCTTACATCCACTAAGGTTAGTCGAGACGAAACCCGAGTGTCCGAACCCCTCGAAGACGCAGGGGAGGTGGCATATGATGTAAGTGCCATTTAGACCCCCTATGCGCTGGATGGACCGGCGGGCAATGAGTACTATCATCTAATGGAGTGCATTAACTCTCCTGATGACGCGAGCTGTGAAGTCCTTAAGGTGCTCATAATCTTCCTTTTTGGAGTCAGTTTTAGCCGCGGCTGAGTGCGAACGGAAGTTGACATATCTCCACAGTAAGCACATTTTTGAAACTCCATGTCGGCCGTCAGTGCATACTATAAATGGCGAATTACACCAAATGGGAATCACAAAACCCCGATAGTCGGCCCGGCTACTATAGTGGGATCAATCAAAGAATTGAATGTCGACAGCCGGCGGCTAAGGGATGCTCGCGAAGCATGTACGCGCTTCCTACAACGACTGCGGGCCATACACTCCAGAGGCGCCGTAGGTCAGAGCAGTCGCCCTAGGGTTAGCCACGCGCTTACAGCACACTCTGATATAAAAGAGTCTAGAGAATATCCACCCGAATAAAACCTTAGCTACTCCTACGCCGTTTGCAGCCAAAGATACCTGAACATGTCCTTAGTAAGGCACTGTTTTCGCGTTTACAGGCCGTCTGAGATAAAGTGCGGACCTCACAATGCCGAGTAGCCTGGGTTATAGTTCTTCCTGAATATTCCTCACAGTTCAGTGTTACAAGCCAGGTACTCCACACGCTGGCTGAAATTTCGAAAGCCCAGTTAACTCCTATACCGAATGCCCGAGCCGGCTTGCTCTTCTGGACATATGACTAGATACTTCATGTCTTTCGCTAAGACAAGGTGATTGATATACGATTCCGCACCCATCATATTCGGAAAAGTTAGAATTCTACGAGGCTACGGGCCAAGATCGGCTAGCCTAACCATTATTGCACTATGTTGCGCTTCCCGCCGAAACTACCTTGGCGCCG
seq00004   CACTGTAATCCATCGGCAGGGCAACAGATTAGAAGGGGCGGGTGGACTTGAAATAGGAGACCTTAAGTCACACCCGAGGAATATACTAGTATTGCGATATGGAATGAAAAACTCAAGGTAGCGCGGTAGAGCGCGTGTGCGGGGCACACCAAACATGAAAAATTCAGTTCATCAACCCAGTAAATAAAGGCGAATTTCGCATTCACTGAACCCTGGCGTTGGTAAAAGGCCACTCCGTCCACGATTTACCAATTGAAGTCCGTGATCCGGATGCGTTTACTACCTCTGTACCGGCCAAGGGCACTTTAAACCTGTGGCGCTTTCATTGATCACGTATCGCATCCTAATCAGTGGGAGGATCCACCATCGAATGGACGTGTGTCGGCCTGTGGCGATCATTGATCCGTAACGAATTGCTGAGGTATGCACTTCCGGACTGGCGCAATAATAACCCCTGATACACAACCCTTTCCTTGCCTCTAGGGTTTTTGACGAAGTGTAACGCCGTCGAGGCGGTCCGTTAGAGCATTAAGCAGCCTCACAGTTTGTCTAGTTCTTAAGGGGGATGTCTAGCAGACGGGTGGTACACGCAACGAGTTGTGTCTCCCACCGCGCCGCAGCCGTCCTAGAATTGGAACATCACCCCGTACCGAAGACTTTAGCCCCTGTGTAGGAGTACGCCCGGATACGTCCTTCTCGCTAGTCTTATAGGACAACCCCAAGTGCCTAGCCCGATCGATATGTGGGGTACAGATCATCCCCAAGTATAGCTCACTGTGTAGCTATCCCCTATGCCGGCCGGCACCGCTAGGTTATACAGACCACGTTTACGGCGGCGGGTTAGAGACCACTGGGCTCCTTGCTTGGACCCGAACTCTAGGGTACCCCAGTGGAGGACAAAAACACGCCGATTCCTTACCGGGAGTGGGCTTTTGCTAAGTTTCCGGACTGTCGTAAGACGTTAAGCAAATAAGCTAAAAAGAGTTAAGGTTGAAATCTCCCATTCTTCCAATATAACCGTGTACTGGATACTCGGGTCCCAGGGTACCGCGATTTTATCTGATATCTCGGTCTTTCACTCCCTGCGCATTCGTTTAAGCGACGCGACGCCAATGCTTGACCGGCTTCATACCATGATCGAGGTATTCCGCAGGATCCGAACTTATCACTATTCGCCTACGGCAACACGATGCCGCTTCGTTGACGATACGAGGATGTGGCGAAGTATGGGGCGTAATCCTCAGGGGTCCTATTAGCACCGTTTGAACCCAAAGAAAGACACTGGGCCGAGGGATGATGCTTACATCCACTAAGGTTAGTCGAGACGAAACCCGAGTGTCCGAACCCCTCGAAGACGCAGGGGAGGTGGCATATGATGTAAGTGCCATTTAGACCCCCTATGCGCTGGATGGACCGGCGGGCAATGAGTACTATCATCTAATGGAGTGCATTAACTCTCCTGATGACGCGAGCTGTGAAGTCCTTAAGGTGCTCATAATCTTCCTTTTTGGAGTCAGTTTTAGCCGCGGCTGAGTGCGAACGGAAGTTGACATATCTCCACAGTAAGCACATTTTTGAAACTCCATGTCGGCCGTCAGTGCATACTATAAATGGCGAATTACACCAAATGGGAATCACAAAACCCCGATAGTCGGCCCGGCTACTATAGTGGGATCAATCAAAGAATTGAATGTCGACAGCCGGCGGCTAAGGGATGCTCGCGAAGCATGTACGCGCTTCCTACAACGACTGCGGGCCATACACTCCAGAGGCGCCGTAGGTCAGAGCAGTCGCCCTTGGGTTACCCACGCGCTTACAGCACACTCTGATATAAAAGAGTCTAGAGAATATCCACCCGAATAAAACCTTAGCTACTCCTACGCCGTTTGCAGCCAAAGATACCTGAACATGTCCTTAGTAAGGCACTGTTTTCGCGTTTACAGGCCGTCTGAGATAAAGTGCGGACCTCACAATGCCGAGTAGCCTGGGTTATAGTTCTTCCTGAATATTCCTCACAGTTCAGTGTTACAAGCCAGGTACTCCACACGCTGGCTGAAATTTCGAAAGCCCAGTTAACTCCTATACCGAATGCCCGAGCCGGCTTGCTCTTCTGGACATATGACTAGATACTTCATGTCTTTCGCTAAGACAAGGTGATTGATATACGATTCCGCACCCATCATATTCGGAAAAGTTAGAATTCTACGAGGCTACGGGCCAAGATCGGCTAGCCTAACCCTTATTGCACTATGTTGCGCTTCCCGCCGAAACTACCTTGGCGCCG
seq00005   CACTGTAATCCATCGGCAGGGCAACAGATTAGAAGGGGCGGGTGGACTTGAAATAGGAGACCTTAAGTCACACCCGAGGAATATACTAGTATTGCGATATGGAATGAAAAACTCAAGGTAGCGCGGTAGAGCGCGTGTGCGGGGCACACCAAACATGAAAAATTCAGTTCATCAACCCAGTAAATAAAGGCGAATTTCGCATTCACTGAACCCTGGCGTTGGTAAAAGGCCACTCCGTCCACGATTTACCAATTGAAGTCCGTGATCCGGATGCGTTTACTACCTCTGTACCGGCCAAGGGCACTTTAAACCTGTGGCGCTTTCATTGATCACGTATCGCATCCTAATCAGTGGGAGGATCCACCATCGAATGGACGTGTGTCGGCCTGTGGCGATCATTGATCCGTAACGAATTGCTGAGGTATGCACTTCCGGACTGGCGCAATAATAACCCCTGATACACAACCCTTTCCTTGCCTCTAGGGTTTTTGACGAAGTGTAACGCCGTCGAGGCGGTCCGTTAGAGCATTAAGCAGCCTCACAGTTTGTCTAGTTCTTAAGGGGGATGTCTAGCAGACGGGTGGTACACGCAACGAGTTGTGTCTCCCACCGCGCCGCAGCCGTCCTAGAATTGGAACATCACCCCGTACCGAAGACTTTAGCCCCTGTGTAGGAGTACGCCCGGATACGTCCTTCTCGCTAGTCTTATAGGACAACCCCAAGTGCCTAGCCCGATCGATATGTGGGGTACAGATCATCCCCAAGTATAGCTCACTGTGTAGCTATCCCCTATGCCGGCCGGCACCGCTAGGTTATACAGACCACGTTTACGGCGGCGGGTTAGAGACCACTGGGCTCCTTGCTTGGACCCGAACTCTAGGGTACCCCAGTGGAGGACAAAAACACGCCGATTCCTTACCGGGAGTGGGCTTTTGCTAAGTTTCCGGACTGTCGTAAGACGTTAAGCAAATAAGCTAAAAAGAGTTAAGGTTGAAATCTCCCATTCTTCCAATATAACCGTGTACTGGATACTCGGGTCCCAGGGTACCGCGATTTTATCTGATATCTCGGTCTTTCACTCCCTGCGCATTCGTTTAAGCGACGCGACGCCAATGCTTGACCGGCTTCATACCATGATCGAGGTATTCCGCAGGATCCGAACTTATCACTATTCGCCTACGGCAACACGATGCCGCTTCGTTGACGATACGAGGATGTGGCGAAGTATGGGGCGTAATCCTCAGGGGTCCTATTAGCACCGTTTGAACCCAAAGAAAGACACTGGGCCGAGGGATGATGCTTACATCCACTAAGGTTAGTCGAGACGAAACCCGAGTGTCCGAACCCCTCGAAGACGCAGGGGAGGTGGCATATGATGTAAGTGCCATTTAGACCCCCTATGCGCTGGATGGACCGGCGGGCAATGAGTACTATCATCTAATGGAGTGCATTAACTCTCCTGATGACGCGAGCTGTGAAGTCCTTAAGGTGCTCATAATCTTCCTTTTTGGAGTCAGTTTTAGCCGCGGCTGAGTGCGAACGGAAGTTGACATATCTCCACAGTAAGCACATTTTTGAAACTCCATGTCGGCCGTCAGTGCATACTATAAATGGCGAATTACACCAAATGGGAATCACAAAACCCCGATAGTCGGCCCGGCTACTATAGTGGGATCAATCAAAGAATTGAATGTCGACAGCCGGCGGCTAAGGGATGCTCGCGAAGCATGTACGCGCTTCCTACAACGACTGCGGGCCATACACTCCAGAGGCGCCGTAGGTCAGAGCAGTCGCCCTTGGGTTACCCACGCGCTTACAGCACACTCTGATATAAAAGAGTCTAGAGAATATCCACCCGAATAAAACCTTAGCTACTCCTACGCCGTTTGCAGCCAAAGATACCTGAACATGTCCTTAGTAAGGCACTGTTTTCGCGTTTACAGGCCGTCTGAGATAAAGTGCGGACCTCACAATGCCGAGTAGCCTGGGTTATAGTTCTTCCTGAATATTCCTCACAGTTCAGTGTTACAAGCCAGGTACTCCACACGCTGGCTGAAATTTCGAAAGCCCAGTTAACTCCTATACCGAATGCCCGAGCCGGCTTGCTCTTCTGGACATATGACTAGATACTTCATGTCTTTCGCTAAGACAAGGTGATTGATATACGATTCCGCACCCATCATATTCGGAAAAGTTAGAATTCTACGAGGCTACGGGCCAAGATCGGCTAGCCTAACCCTTATTGCACTATGTTGCGCTTCCCGCCGAAACTACCTTGGCGCCG
seq00006   CACTGTAATCCATCGGCAGGGCAACAGATTAGAAGGGGCGGGTGGACTTGAAATAGGAGACCTTAAGTCACACCCGAGGAATATACTAGTATTGCGATATGGAATGAAAAACTCAAGGTAGCGCGGTAGAGCGCGTGTGCGGGGCACACCAAACATGAAAAATTCAGTTCATCAACCCAGTAAATAAAGGCGAATTTCGCATTCACTGAACCCTGGCGTTGGTAAAAGGCCACTCCGTCCACGATTTACCAATTGAAGTCCGTGATCCGGATGCGTTTACTACCTCTGTACCGGCCAAGGGCACTTTAAACCTGTGGCGCTTTCATTGATCACGTATCGCATCCTAATCAGTGGGAGGATCCACCATCGAATGGACGTGTGTCGGCCTGTGGCGATCATTGATCCGTAACGAATTGCTGAGGTATGCACTTCCGGACTGGCGCAATAATAACCCCTGATACACAACCCTTTCCTTGCCTCTAGGGTTTTTGACGAAGTGTAACGCCGTCGAGGCGGTCCGTTAGAGCATTAAGCAGCCTCACAGTTTGTCTAGTTCTTAAGGGGGATGTCTAGCAGACGGGTGGTACACGCAACGAGTTGTGTCTCCCACCGCGCCGCAGCCGTCCTAGAATTGGAACATCACCCCGTACCGAAGACTTTAGCCCCTGTGTAGGAGTACGCCCGGATACGTCCTTCTCGCTAGTCTTATAGGACAACCCCCAGTGCCTAGCCCGATCGATATGTGGGGTACAGATCATCCCCAAGTATAGCTCACTGTGTAGCTATCCCCTATGCCGGCCGGCACCGCTAGGTTATACAGACCACGTTTACGGCGGCGGGTTAGAGACCACTGGGCTCCTTGCTTGGACCCGAACTCTAGGGTACCCCAGTGGAGGACAAAAACACGCCGATTCCTTACCGGGAGTGGGCTTTTGCTAAGTTTCCGGACTGTCGTAAGACGTTAAGCAAATAAGCTAAAAAGAGTTAAGGTTGAAATCTCCCATTCTTCCAATATAACCGTGTACTGGATACTCGGGTCCCAGGGTACCGCGATTTTATCTGATATCTCGGTCTTTCACTCCCTGCGCATTCGTTTAAGCGACGCGACGCCAATGCTTGACCGGCTTCATACCATGATCGAGGTATTCCGCAGGATCCGAACTTATCACTATTCGCCTACGGCAACACGATGCCGCTTCGTTGACGATACGAGGATGTGGCGAAGTATGGGGCGTAATCCTCAGGGGTCCTATTAGCACCGTTTGAACCCAAAGAAAGACACTGGGCCGAGGGATGATGCTTACATCCACTAAGGTTAGTCGAGACGAAACCCGAGTGTCCGAACCCCTCGAAGACGCAGGGGAGGTGGCATATGATGTAAGTGCCATTTAGACCCCCTATGCGCTGGATGGACCGGCGGGCAATGAGTACTATCATCTAATGGAGTGCATTAACTCTCCTGATGACGCGAGCTGTGAAGTCCTTAAGGTGCTCATAATCTTCCTTTTTGGAGTCAGTTTTAGCCGCGGCTGAGTGCGAACGGAAGTTGACATATCTCCACAGTAAGCACATTTTTGAAACTCCATGTCGGCCGTCAGTGCATACTATAAATGGCGAATTACACCAAATGGGAATCACAAAACCCCGATAGTCGGCCCGGCTACTATAGTGGGATCAATCAAAGAATTGAATGTCGACAGCCGGCGGCTAAGGGATGCTCGCGAAGCATGTACGCGCTTCCTACAACGACTGCGGGCCATACACTCCAGAGGCGCCGTAGGTCAGAGCAGTCGCCCTAGGGTTAGCCACGCGCTTACAGCACACTCTGATATAAAAGAGTCTAGAGAATATCCACCCGAATAAAACCTTAGCTACTCCTACGCCGTTTGCAGCCAAAGATACCTGAACATGTCCTTAGTAAGGCACTGTTTTCGCGTTTACAGGCCGTCTGAGATAAAGTGCGGACCTCACAATGCCGAGTAGCCTGGGTTATAGTTCTTCCTGAATATTCCTCACAGTTCAGTGTTACAAGCCAGGTACTCCACACGCTGGCTGAAATTTCGAAAGCCCAGTTAACTCCTATACCGAATGCCCGAGCCGGCTTGCTCTTCTGGACATATGACTAGATACTTCATGTCTTTCGCTAAGACAAGGTGATTGATATACGATTCCGCACCCATCATATTCGGAAAAGTTAGAATTCTACGAGGCTACGGGCCAAGATCGGCTAGCCTAACCATTATTGCACTATGTTGCGCTTCCCGCCGAAACTACCTTGGCGCCG
seq00007   CACTGTAATCCATCGGCAGGGCAACAGATTAGAAGGGGCGGGTGGACTTGAAATAGGAGACCTTAAGTCACACCCGAGGAATATACTAGTATTGCGATATGGAATGAAAAACTCAAGGTAGCGCGGTAGAGCGCGTGTGCGGGGCACACCAAACATGAAAAATTCAGTTCATCAACCCAGTAAATAAAGGCGAATTTCGCATTCACTGAACCCTGGCGTTGGTAAAAGGCCACTCCGTCCACGATTTACCAATTGAAGTCCGTGATCCGGATGCGTTTACTACCTCTGTACCGGCCAAGGGCACTTTAAACCTGTGGCGCTTTCATTGATCACGTATCGCATCCTAATCAGTGGGAGGATCCACCATCGAATGGACGTGTGTCGGCCTGTGGCGATCATTGATCCGTAACGAATTGCTGAGGTATGCACTTCCGGACTGGCGCAATAATAACCCCTGATACACAACCCTTTCCTTGCCTCTAGGGTTTTTGACGAAGTGTAACGCCGTCGAGGCGGTCCGTTAGAGCATTAAGCAGCCTCACAGTTTGTCTAGTTCTTAAGGGGGATGTCTAGCAGACGGGTGGTACACGCAACGAGTTGTGTCTCCCACCGCGCCGCAGCCGTCCTAGAATTGGAACATCACCCCGTACCGAAGACTTTAGCCCCTGTGTAGGAGTACGCCCGGATACGTCCTTCTCGCTAGTCTTATAGGACAACCCCCAGTGCCTAGCCCGATCGATATGTGGGGTACAGATCATCCCCAAGTATAGCTCACTGTGTAGCTATCCCCTATGCCGGCCGGCACCGCTAGGTTATACAGACCACGTTTACGGCGGCGGGTTAGAGACCACTGGGCTCCTTGCTTGGACCCGAACTCTAGGGTACCCCAGTGGAGGACAAAAACACGCCGATTCCTTACCGGGAGTGGGCTTTTGCTAAGTTTCCGGACTGTCGTAAGACGTTAAGCAAATAAGCTAAAAAGAGTTAAGGTTGAAATCTCCCATTCTTCCAATATAACCGTGTACTGGATACTCGGGTCCCAGGGTACCGCGATTTTATCTGATATCTCGGTCTTTCACTCCCTGCGCATTCGTTTAAGCGACGCGACGCCAATGCTTGACCGGCTTCATACCATGATCGAGGTATTCCGCAGGATCCGAACCTATCACTATTCGCCTACGGCAACACGATGCCGCTTCGTTGACGATACGAGGATGTGGCGAAGTATGGGGCGTAATCCTCAGGGGTCCTATTAGCACCGTTTGAACCCAAAGAAAGACACTGGGCCGAGGGATGATGCTTACATCCACTAAGGTTAGTCGAGACGAAACCCGAGTGTCCGAACCCCTCGAAGACGCAGGGGAGGTGGCATATGATGTAAGTGCCATTTAGACCCCCTATGCGCTGGATGGACCGGCGGGCAATGAGTACTATCATCTAATGGAGTGCATTAACTCTCCTGATGACGCGAGCTGTGAAGTCCTTAAGGTGCTCATAATCTTCCTTTTTGGAGTCAGTTTTAGCCGCGGCTGAGTGCGAACGGAAGTTGACATATCTCCACAGTAAGCACATTTTTGAAACTCCATGTCGGCCGTCAGTGCATACTATAAATGGCGAATTACACCAAATGGGAATCACAAAACCCCGATAGTCGGCCCGGCTACTATAGTGGGATCAATCAAAGAATTGAATGTCGACAGCCGGCGGCTAAGGGATGCTCGCGAAGCATGTACGCGCTTCCTACAACGACTGCGGGCCATACACTCCAGAGGCGCCGTAGGTCAGAGCAGTCGCCCTAGGGTTAGCCACGCGCTTACAGCACACTCTGATATAAAAGAGTCTAGAGAATATCCACCCGAATAAAACCTTAGCTACTCCTACGCCGTTTGCAGCCAAAGATACCTGAACATGTCCTTAGTAAGGCACTGTTTTCGCGTTTACAGGCCGTCTGAGATAAAGTGCGGACCTCACAATGCCGAGTAGCCTGGGTTATAGTTCTTCCTGAATATTCCTCACAGTTCAGTGTTACAAGCCAGGTACTCCACACGCTGGCTGAAATTTCGAAAGCCCAGTTAACTCCTATACCGAATGCCCGAGCCGGCTTGCTCTTCTGGACATATGACTAGATACTTCATGTCTTTCGCTAAGACAAGGTGATTGATATACGATTCCGCACCCATCATATTCGGAAAAGTTAGAATTCTACGAGGCTACGGGCCAAGATCGGCTAGCCTAACCATTATTGCACTATGTTGCGCTTCCCGCCGAAACTACCTTGGCGCCG
seq00008   CACTGTAATCCATCGGCAGGGCAACAGATTAGAAGGGGCGGGTGGACTTGAAATAGGAGACCTTAAGTCACACCCGAGGAATATACTAGTATTGCGATATGGAATGAAAAACTCAAGGTAGCGCGGTAGAGCGCGTGTGCGGGGCACACCAAACATGAAAAATTCAGTTCATCAACCCAGTAAATAAAGGCGAATTTCGCATTCACTGAACCCTGGCGTTGGTAAAAGGCCACTCCGTCCACGATTTACCAATTGAAGTCCGTGATCCGGATGCGTTTACTACCTCTGTACCGGCCAAGGGCACTTTAAACCTGTGGCGCTTTCATTGATCACGTATCGCATCCTAATCAGTGGGAGGATCCACCATCGAATGGACGTGTGTCGGCCTGTGGCGATCATTGATCCGTAACGAATTGCTGAGGTATGCACTTCCGGACTGGCGCAATAATAACCCCTGATACACAACCCTTTCCTTGCCTCTAGGGTTTTTGACGAAGTGTAACGCCGTCGAGGCGGTCCGTTAGAGCATTAAGCAGCCTCACAGTTTGTCTAGTTCTTAAGGGGGATGTCTAGCAGACGGGTGGTACACGCAACGAGTTGTGTCTCCCACCGCGCCGCAGCCGTCCTAGAATTGGAACATCACCCCGTACCGAAGACTTTAGCCCCTGTGTAGGAGTACGCCCGGATACGTCCTTCTCGCTAGTCTTATAGGACAACCCCCAGTGCCTAGCCCGATCGATATGTGGGGTACAGATCATCCCCAAGTATAGCTCACTGTGTAGCTATCCCCTATGCCGGCCGGCACCGCTAGGTTATACAGACCACGTTTACGGCGGCGGGTTAGAGACCACTGGGCTCCTTGCTTGGACCCGAACTCTAGGGTACCCCAGTGGAGGACAAAAACACGCCGATTCCTTACCGGGAGTGGGCTTTTGCTAAGTTTCCGGACTGTCGTAAGACGTTAAGCAAATAAGCTAAAAAGAGTTAAGGTTGAAATCTCCCATTCTTCCAATATAACCGTGTACTGGATACTCGGGTCCCAGGGTACCGCGATTTTATCTGATATCTCGGTCTTTCACTCCCTGCGCATTCGTTTAAGCGACGCGACGCCAATGCTTGACCGGCTTCATACCATGATCGAGGTATTCCGCAGGATCCGAACTTATCACTATTCGCCTACGGCAACACGATGCCGCTTCGTTGACGATACGAGGATGTGGCGAAGTATGGGGCGTAATCCTCAGGGGTCCTATTAGCACCGTTTGAACCCAAAGAAAGACACTGGGCCGAGGGATGATGCTTACATCCACTAAGGTTAGTCGAGACGAAACCCGAGTGTCCGAACCCCTCGAAGACGCAGGGGAGGTGGCATATGATGTAAGTGCCATTTAGACCCCCTATGCGCTGGATGGACCGGCGGGCAATGAGTACTATCATCTAATGGAGTGCATTAACTCTCCTGATGACGCGAGCTGTGAAGTCCTTAAGGTGCTCATAATCTTCCTTTTTGGAGTCAGTTTTAGCCGCGGCTGAGTGCGAACGGAAGTTGACATATCTCCACAGTAAGCACATTTTTGAAACTCCATGTCGGCCGTCAGTGCATACTATAAATGGCGAATTACACCAAATGGGAATCACAAAACCCCGATAGTCGGCCCGGCTACTATAGTGGGATCAATCAAAGAATTGAATGTCGACAGCCGGCGGCTAAGGGATGCTCGCGAAGCATGTACGCGCTTCCTACAACGACTGCGGGCCATACACTCCAGAGGCGCCGTAGGTCAGAGCAGTCGCCCTAGGGTTAGCCACGCGCTTACAGCACACTCTGATATAAAAGAGTCTAGAGAATATCCACCCGAATAAAACCTTAGCTACTCCTACGCCGTTTGCAGCCAAAGATACCTGAACATGTCCTTAGTAAGGCACTGTTTTCGCGTTTACAGGCCGTCTGAGATAAAGTGCGGACCTCACAATGCCGAGTAGCCTGGGTTATAGTTCTTCCTGAATATTCCTCACAGTTCAGTGTTACAAGCCAGGTACTCCACACGCTGGCTGAAATTTCGAAAGCCCAGTTAACTCCTATACCGAATGCCCGAGCCGGCTTGCTCTTCTGGACATATGACTAGATACTTCATGTCTTTCGCTAAGACAAGGTGATTGATATACGATTCCGCACCCATCATATTCGGAAAAGTTAGAATTCTACGAGGCTACGGGCCAAGATCGGCTAGCCTAACCATTATTGCACTATGTTGCGCTTCCCGCCGAAACTACCTTGGCGCCG
seq00009   CACTGTAATCCATCGGCAGGGCAACAGATTAGAAGGGGCGGGTGGACTTGAAATAGGAGACCTTAAGTCACACCCGAGGAATATACTAGTATTGCGATATGGAATGAAAAACTCAAGGTAGCGCGGTAGAGCGCGTGTGCGGGGCACACCAAACATGAAAAATTCAGTTCATCAACCCAGTAAATAAAGGCGAATTTCGCATTCACTGAACCCTGGCGTTGGTAAAAGGCCACTCCGTCCACGATTTACCAATTGAAGTCCGTGATCCGGATGCGTTTACTACCTCTGTACCGGCCAAGGGCACTTTAAACCTGTGGCGCTTTCATTGATCACGTATCGCATCCTAATCAGTGGGAGGATCCACCATCGAATGGACGTGTGTCGGCCTGTGGCGATCATTGATCCGTAACGAATTGCTGAGGTATGCACTTCCGGACTGGCGCAATAATAACCCCTGATACACAACCCTTTCCTTGCCTCTAGGGTTTTTGACGAAGTGTTACGCCGTCGAGGCGGTCCGTTAGAGCATTAAGCAGCCTCACAGTTTGTCTAGTTCTTAAGGGGGATGTCTAGCAGACGGGTGGTACACGCAACGAGTTGTGTCTCCCACCGCGCCGCAGCCGTCCTAGAATTGGAACATCACCCCGTACCGAAGACTTTAGCCCCTGTGTAGGAGTACGCCCGGATACGTCCTTCTCGCTAGTCTTATAGGACAACCCCCACTGCCTAGCCCGATCGATATGTGGGGTACAGATCATCCCCAAGTATAGCTCACTGTGTAGCTATCCCCTATGCCGGCCGGCACCGCTAGGTTATACAGACCACGTTTACGGCGGCGGGTTAGAGACCACTGGGCTCCTTGCTTGGACCCGAACTCTAGGGTACCCCAGTGGAGGACAAAAACACGCCGATTCCTTACCGGGAGTGGGCTTTTGCTAAGTTTCCGGACTGTCGTAAGACGTTAAGCAAATAAGCTAAAAAGAGTTAAGGTTGAAATCTCCCATTCTTCCAATATAACCGTGTACTGGATACTCGGGTCCCAGGGTACCGCGATTTTATCTGATATCTCGGTCTTTCACTCCCTGCGCATTCGTTTAAGCGACGCGACGCCAATGCTTGACCGGCTTCATACCATGATCGAGGTATTCCGCAGGATCCGAACTTATCACTATTCGCCTACGGCAACACGATGCCGCTTCGTTGACGATACGAGGATGTGGCGAAGTATGGGGCGTAATCCTCAGGGGTCCTATTAGCACCGTTTGAACCCAAAGAAAGACACTGGGCCGAGGGATGATGCTTACATCCACTAAGGTTAGTCGAGACGAAACCCGAGTGTCCGAACCCCTCGAAGACGCAGGGGAGGTGGCATATGATGTAAGTGCCATTTAGACCCCCTATGCGCTGGATGGACCGGCGGGCAATGAGTACTATCATCTAATGGAGTGCATTAACTCTCCTGATGACGCGAGCTGTGAAGTCCTTAAGGTGCTCATAATCTTCCTTTTTGGAGTCAGTTTTAGCCGCGGCTGAGTGCGAACGGAAGTTGACATATCTCCACAGTAAGCACATTTTTGAAACTCCATGTCGGCCGTCAGTGCATACTATAAATGGCGAATTACACCAAATGGGAATCACAAAACCCCGATAGTCGGCCCGGCTACTATAGTGGGATCAATCAAAGAATTGAATGTCGACAGCCGGCGGCTAAGGGATGCTCGCGAAGCATGTACGCGCTTCCTACAACGACTGCGGGCCATACACTCCAGAGGCGCCGTAGGTCAGAGCAGTCGCCCTAGGGTTAGCCACGCGCTTACAGCACACTCTGATATAAAAGAGTCTAGAGAATATCCACCCGAATAAAACCTTAGCTACTCCTACGCCGTTTGCAGCCAAAGATACCTGAACATGTCCTTAGTAAGGCACTGTTTTCGCGTTTACAGGCCGTCTGAGATAAAGTGCGGACCTCACAATGCCGAGTAGCCTGGGTTATAGTTCTTCCTGAATATTCCTCACAGTTCAGTGTTACAAGCCAGGTACTCCACACGCTGGCTGAAATTTCGAAAGCCCAGTTAACTCCTATACCGAATGCCCGAGCCGGCTTGCTCTTCTGGACATATGACTAGATACTTCATGTCTTTCGCTAAGACAAGGTGATTGATATACGATGCCGCACCCATCATATTCGGAAAAGTTAGAATTCTACGAGGCTACGGGCCAAGATCGGCTAGCCTAACCATTATTGCACTATGTTGCGCTTCCCGCCGAAACTACCTTGGCGCCG
seq00010   CACTGTAATCCATCGGCAGGGCAACAGATTAGAAGGGGCGGGTGGACTTGAAATAGGAGACCTTAAGTCACACCCGAGGAATATACTAGTATTGCGATATGGAATGAAAAACTCAAGGTAGCGCGGTAGAGCGCGTGTGCGGGGCACACCAAACATGAAAAATTCAGTTCATCAACCCAGTAAATAAAGGCGAATTTCGCATTCACTGAACCCTGGCGTTGGTAAAAGGCCACTCCGTCCACGATTTACCAATTGAAGTCCGTGATCCGGATGCGTTTACTACCTCTGTACCGGCCAAGGGCACTTTAAACCTGTGGCGCTTTCATTGATCACGTATCGCATCCTAATCAGTGGGAGGATCCACCATCGAATGGACGTGTGTCGGCCTGTGGCGATCATTGATCCGTAACGAATTGCTGAGGTATGCACTTCCGGACTGGCGCAATAATAACCCCTGATACACAACCCTTTCCTTGCCTCTAGGGTTTTTGACGAAGTGTAACGCCGTCGAGGCGGTCCGTTAGAGCATTAAGCAGCCTCACAGTTTGTCTAGTTCTTAAGGGGGATGTCTAGCAGACGGGTGGTACACGCAACGAGTTGTGTCTCCCACCGCGCCGCAGCCGTCCTAGAATTGGAACATCACCCCGTACCGAAGACTTTAGCCCCTGTGTAGGAGTACGCCCGGATACGTCCTTCTCGCTAGTCTTATAGGACAACCCCCAGTGCCTAGCCCGATCGATATGTGGGGTACAGATCATCCCCAAGTATAGCTCACTGTGTAGCTATCCCCTATGCCGGCCGGCACCGCTAGGTTATACAGACCACGTTTACGGCGGCGGGTTAGAGACCACTGGGCTCCTTGCTTGGACCCGAACTCTAGGGTACCCCAGTGGAGGACAAAAACACGCCGATTCCTTACCGGGAGTGGGCTTTTGCTAAGTTTCCGGACTGTCGTAAGACGTTAAGCAAATAAGCTTAAAAGAGTTAAGGTTGAAATCTCCCATTCTTCCAATATAACCGTGTACTGGATACTCGGGTCCCAGGGTACCGCGATTTTATCTGATATCTCGGTCTTTCACTCCCTGCGCATTCGTTTAAGCGACGCGACGCCAATGCTTGACCGGCTTCATACCATGATCGAGGTATTCCGCAGGATCCGAACTTATCACTATTCGCCTACGGCAACACGATGCCGCTTCGTTGACGATACGAGGATGTGGCGAAGTATGGGGCGTAATCCTCAGGGGTCCTATTAGCACCGTTTGAACCCAAAGAAAGACACTGGGCCGAGGGATGATGCTTACATCCACTAAGGTTAGTCGAGACGAAACCCGAGTGTCCGAACCCCTCGAAGACGCAGGGGAGGTGGCATATGATGTAAGTGCCATTTAGACCCCCTATGCGCTGGATGGACCGGCGGGCAATGAGTACTATCATCTAATGGAGTGCATTAACTCTCCTGATGACGCGAGCTGTGAAGTCCTTAAGGTGCTCATAATCTTCCTTTTTGGAGTCAGTTTTAGCCGCGGCTGAGTGCGAACGGAAGTTGACATATCTCCACAGTAAGCACATTTTTGAAACTCCATGTCGGCCGTCAGTGCATACTATAAATGGCGAATTACACCAAATGGGAATCACAAAACCCCGATAGTCGGCCCGGCTACTATAGTGGGATCAATCAAAGAATTGAATGTCGACAGCCGGCGGCTAAGGGATGCTCGCGAAGCATGTACGCGCTTCCTACAACGACTGCGGGCCATACACTCCAGAGGCGCCGTAGGTCAGAGCAGTCGCCCTAGGGTTAGCCACGCGCTTACAGCACACTCTGATATAAAAGAGTCTAGAGAATATCCACCCGAATAAAACCTTAGCTACTCCTACGCCGTTTGCAGCCAAAGATACCTGAACATGTCCTTAGTAAGGCACTGTTTTCGCGTTTACAGGCCGTCTGAGATAAAGTGCGGACCTCACAATGCCGAGTAGCCTGGGTTATAGTTCTTCCTGAATATTCCTCACAGTTCAGTGTTACAAGCCAGGTACTCCACACGCTGGCTGAAATTTCGAAAGCCCAGTTAACTCCTATACCGAATGCCCGAGCCGGCTTGCTCTTCTGGACATATGACTAGATACTTCATGTCTTTCGCTAAGACAAGGTGATTGATATACGATTCCGCACCCATCATATTCGGAAAAGTTAGAATTCTACGAGGCTACGGGCCAAGATCGGCTAGCCTAACCATTATTGCACTATGTTGCGCTTCCCGCCGAAACTACCTTGGCGCCG
seq00011   CACTGTAATCCATCGGCAGGGCAACAGATTAGAAGGGGCGGGTGGACTTGAAATAGGAGACCTTAAGTCACACCCGAGGAATATACTAGTATTGCGATATGGAATGAAAAACTCAAGGTAGCGCGGTAGAGCGCGTGTGCGGGGCACACCAAACATGAAAAATTCAGTTCATCAACCCAGTAAATAAAGGCGAATTTCGCATTCACTGAACCCTGGCGTTGGTAAAAGGCCACTCCGTCCACGATTTACCAATTGAAGTCCGTGATCCGGATGCGTTTACTACCTCTGTACCGGCCAAGGGCACTTTAAACCTGTGGCGCTTTCATTGATCACGTATCGCATCCTAATCAGTGGGAGGATCCACCATCGAATGGACGTGTGTCGGCCTGTGGCGATCATTGATCCGTAACGAATTGCTGAGGTATGCACTTCCGGACTGGCGCAATAATAACCCCTGATACACAACCCTTTCCTTGCCTCTAGGGTTTTTGACGAAGTGTAACGCCGTCGAGGCGGTCCGTTAGAGCATTAAGCAGCCTCACAGTTTGTCTAGTTCTTAAGGGGGATGTCTAGCAGACGGGTGGTACACGCAACGAGTTGTGTCTCCCACCGCGCCGCAGCCGTCCTAGAATTGGAACATCACCCCGTACCGAAGACTTTAGCCCCTGTGTAGGAGTACGCCCGGATACGTCCTTCTCGCTAGTCTTATAGGACAACCCCCAGTGCCTAGCCCGATCGATATGTGGGGTACAGATCATCCCCAAGTATAGCTCACTGTGTAGCTATCCCCTATGCCGGCCGGCACCGCTAGGTTATACAGACCACGTTTACGGCGGCGGGTTAGAGACCACTGGGCTCCTTGCTTGGACCCGAACTCTAGGGTACCCCAGTGGAGGACAAAAACACGCCGATTCCTTACCGGGAGTGGGCTTTTGCTAAGTTTCCGGACTGTCGTAAGACGTTAAGCAAATAAGCTAAAAAGAGTTAAGGTTGAAATCTCCCATTCTTCCAATATAACCGTGTACTGGATACTCGGGTCCCAGGGTACCGCGATTTTATCTGATATCTCGGTCTTTCACTCCCTGCGCATTCGTTTAAGCGACGCGACGCCAATGCTTGACCGGCTTCATACCATGATCGAGGTATTCCGCAGGATCCGAACTTATCACTATTCGCCTACGGCAACACGATGCCGCTTCGTTGACGATACGAGGATGTGGCGAAGTATGGGGCGTAATCCTCAGGGGTCCTATTAGCACCGTTTGAACCCAAAGAAAGACACTGGGCCGAGGGATGATGCTTACATCCACTAAGGTTAGTCGAGACGAAACCCGAGTGTCCGAACCCCTCGAAGACGCAGGGGAGGTGGCATATGATGTAAGTGCCATTTAGACCCCCTATGCGCTGGATGGACCGGCGGGCAATGAGTACTATCATCTAATGGAGTGCATTAACTCTCCTGATGACGCGAGCTGTGAAGTCCTTAAGGTGCTCATAATCTTCCTTTTTGGAGTCAGTTTTAGCCGCGGCTGAGTGCGAACGGAAGTTGACATATCTCCACAGTAAGCACATTTTTGAAACTCCATGTCGGCCGTCAGTGCATACTATAAATGGCGAATTACACCAAATGGGAATCACAAAACCCCGATAGTCGGCCCGGCTACTATAGTGGGATCAATCAAAGAATTGAATGTCGACAGCCGGCGGCTAAGGGATGCTCGCGAAGCATGTACGCGCTTCCTACAACGACTGCGGGCCATACACTCCAGAGGCGCCGTAGGTCAGAGCAGTCGCCCTAGGGTTAGCCACGCGCTTACAGCACACTCTGATATAAAAGAGTCTAGAGAATATCCACCCGAATAAAACCTTAGCTACTCCTACGCCGTTTGCAGCCAAAGATACCTGAACATGTCCTTAGTAAGGCACTGTTTTCGCGTTTACAGGCCGTCTGAGATAAAGTGCGGACCTCACAATGCCGAGTAGCCTGGGTTATAGTTCTTCCTGAATATTCCTCACAGTTCAGTGTTACAAGCCAGGTACTCCACACGCTGGCTGAAATTTCGAAAGCCCAGTTAACTCCTATACCGAATGCCCGAGCCGGCTTGCTCTTCTGGACATATGACTAGATACTTCATGTCTTTCGCTAAGACAAGGTGATTGATATACGATTCCGCACCCATCATATTCGGAAAAGTTAGAATTCTACGAGGCTACGGGCCAAGATCGGCTAGCCTAACCATTATTGCACTATGTTGCGCTTCCCGCCGAAACTACCTTGGCGCCG
seq00012   CACTGTAATCCATCGGCAGGGCAACAGATTAGAAGGGGCGGGTGGACTTGAAATAGGAGACCTTAAGTCACACCCGAGGAATATACTAGTATTGCGATATGGAATGAAAAACTCAAGGTAGCGCGGTAGAGCGCGTGTGCGGGGCACACCAAACATGAAAAATTCAGTTCATCAACCCAGTAAATAAAGGCGAATTTCGCATTCACTGAACCCTGGCGTTGGTAAAAGGCCACTCCGTCCACGATTTACCAATTGAAGTCCGTGATCCGGATGCGTTTACTACCTCTGTACCGGCCAAGGGCACTTTAAACCTGTGGCGCTTTCATTGATCACGTATCGCATCCTAATCAGTGGGAGGATCCACCATCGAATGGACGTGTGTCGGCCTGTGGCGATCATTGATCCGTAACGAATTGCTGAGGTATGCACTTCCGGACTGGCGCAATAATAACCCCTGATACACAACCCTTTCCTTGCCTCTAGGGTTTTTGACGAAGTGTAACGCCGTCGAGGCGGTCCGTTAGAGCATTAAGCAGCCTCACAGTTTGTCTAGTTCTTAAGGGGGATGTCTAGCAGACGGGTGGTACACGCAACGAGTTGTGTCTCCCACCGCGCCGCAGCCGTCCTAGAATTGGAACATCACCCCGTACCGAAGACTTTAGCCCCTGTGTAGGAGTACGCCCGGATACGTCCTTCTCGCTAGTCTTATAGGACAACCCCCAGTGCCTAGCCCGATCGATATGTGGGGTACAGATCATCCCCAAGTATAGCTCACTGTGTAGCTATCCCCTATGCCGGCCGGCACCGCTAGGTTATACAGACCACGTTTACGGCGGCGGGTTAGAGACCACTGGGCTCCTTGCTTGGACCCGAACTCTAGGGTACCCCAGTGGAGGACAAAAACACGCCGATTCCTTACCGGGAGTGGGCTTTTGCTAAGTTTCCGGACTGTCGTAAGACGTTAAGCAAATAAGCTAAAAAGAGTTAAGGTTGAAATCTCCCATTCTTCCAATATAACCGTGTACTGGATACTCGGGTCCCAGGGTACCGCGATTTTATCTGATATCTCGGTCTTTCACTCCCTGCGCATTCGTTTAAGCGACGCGACGCCAATGCTTGACCGGCTTCATACCATGATCGAGGTATTCCGCAGGATCCGAACTTATCACTATTCGCCTACGGCAACACGATGCCGCTTCGTTGACGATACGAGGATGTGGCGAAGTATGGGGCGTAATCCTCAGGGGTCCTATTAGCACCGTTTGAACCCAAAGAAAGACACTGGGCCGAGGGATGATGCTTACATCCACTAAGGTTAGTCGAGACGAAACCCGAGTGTCCGAACCCCTCGAAGACGCAGGGGAGGTGGCATATGATGTAAGTGCCATTTAGACCCCCTATGCGCTGGATGGACCGGCGGGCAATGAGTACTATCATCTAATGGAGTGCATTAACTCTCCTGATGACGCGAGCTGTGAAGTCCTTAAGGTGCTCATAATCTTCCTTTTTGGAGTCAGTTTTAGCCGCGGCAGAGTGCGAACGGAAGTTGACATATCTCCACAGTAAGCACATTTTTGAAACTCCATGTCGGCCGTCAGTGCATACTATAAATGGCGAATTACACCAAATGGGAATCACAAAACCCCGATAGTCGGCCCGGCTACTATAGTGGGATCAATCAAAGAATTGAATGTCGACAGCCGGCGGCTAAGGGATGCTCGCGAAGCATGTACGCGCTTCCTACAACGACTGCGGGCCATACACTCCAGAGGCGCCGTAGGTCAGAGCAGTCGCCCTAGGGTTAGCCACGCGCTTACAGCACACTCTGATATAAAAGAGTCTAGAGAATATCCACCCGAATAAAACCTTAGCTACTCCTACGCCGTTTGCAGCCAAAGATACCTGAACATGTCCTTAGTAAGGCACTGTTTTCGCGTTTACAGGCCGTCTGAGATAAAGTGCGGACCTCACAATGCCGAGTAGCCTGGGTTATAGTTCTTCCTGAATATTCCTCACAGTTCAGTGTTACAAGCCAGGTACTCCACACGCTGGCTGAAATTTCGAAAGCCCAGTTAACTCCTATACCGAATGCCCGAGCCGGCTTGCTCTTCTGGACATATGACTAGATACTTCATGTCTTTCGCTAAGACAAGGTGATTGATATACGATTCCGCACCCATCATATTCGGAAAAGTTAGAATTCTACGAGGCTACGGGCCAAGATCGGCTAGCCTAACCATTATTGCACTATGTTGCGCTTCCCGCCGAAACTACCTTGGCGCCG
seq00013   CACTGTAATCCATCGGCAGGGCAACAGATTAGAAGGGGCGGGTGGACTTGAAATAGGAGACCTTAAGTCACACCCGAGGAATATACTAGTATTGCGATATGGAATGAAAAACTCAAGGTAGCGCGGTAGAGCGCGTGTGCGGGGCACACCAAACATGAAAAATTCAGTTCATCAACCCAGTAAATAAAGGCGAATTTCGCATTCACTGAACCCTGGCGTTGGTAAAAGGCCACTCCGTCCACGATTTACCAATTGAAGTCCGTGATCCGGATGCGTTTACTACCTCTGTACCGGCCAAGGGCACTTTAAACCTGTGGCGCTTTCATTGATCACGTATCGCATCCTAATCAGTGGGAGGATCCACCATCGAATGGACGTGTGTCGGCCTGTGGCGATCATTGATCCGTAACGAATTGCTGAGGTATGCACTTCCGGACTGGCGCAATAATAACCCCTGATACACAACCCTTTCCTTGCCTCTAGGGTTTTTGACGAAGTGTAACGCCGTCGAGGCGGTCCGTTAGAGCATTAAGCAGCCTCACAGTTTGTCTAGTTCTTAAGGGGGATGTCTAGCAGACGGGTGGTACACGCAACGAGTTGTGTCTCCCACCGCGCCGCAGCCGTCCTAGAATTGGAACATCACCCCGTACCGAAGACTTTAGCCCCTGTGTAGGAGTACGCCCGGATACGTCCTTCTCGCTAGTCTTATAGGACAACCCCCAGTGCCTAGCCCGATCGATATGTGGGGTACAGATCATCCCCAAGTATAGCTCACTGTGTAGCTATCCCCTATGCCGGCCGGCACCGCTAGGTTATACAGACCACGTTTACGGCGGCGGGTTAGAGACCACTGGGCTCCTTGCTTGGACCCGAACTCTAGGGTACCCCAGTGGAGGACAAAAACACGCCGATTCCTTACCGGGAGTGGGCTTTTGCTAAGTTTCCGGACTGTCGTAAGACGTTAAGCAAATAAGCTAAAAAGAGTTAAGGTTGAAATCTCCCATTCTTCCAATATAACCGTGTACTGGATACTCGGGTCCCAGGGTACCGCGATTTTATCTGATATCTCGGTCTTTCACTCCCTGCGCATTCGTTTAAGCGACGCGACGCCAATGCTTGACCGGCTTCATACCATGATCGAGGTATTCCGCAGGATCCGAACTTATCACTATTCGCCTACGGCAACACGATGCCGCTTCGTTGACGATACGAGGATGTGGCGAAGTATGGGGCGTAATCCTCAGGGGTCCTATTAGCACCGTTTGAACCCAAAGAAAGACACTGGGCCGAGGGATGATGCTTACATCCACTAAGGTTAGTCGAGACGAAACCCGAGTGTCCGAACCCCTCGAAGACGCAGGGGAGGTGGCATATGATGTAAGTGCCATTTAGACCCCCTATGCGCTGGATGGACCGGCGGGCAATGAGTACTATCATCTAATGGAGTGCATTAACTCTCCTGATGACGCGAGCTGTGAAGTCCTTAAGGTGCTCATAATCTTCCTTTTTGGAGTCAGTTTTAGCCGCGGCTGAGTGCGAACGGAAGTTGACATATCTCCACAGTAAGCACATTTTTGAAACTCCATGTCGGCCGTCAGTGCATACTATAAATGGCGAATTACACCAAATGGGAATCACAAAACCCCGATAGTCGGCCCGGCTACTATAGTGGGATCAATCAAAGAATTGAATGTCGACAGCCGGCGGCTAAGGGATGCTCGCGAAGCATGTACGCGCTTCCTACAACGACTGCGGGCCATACACTCCAGAGGCGCCGTAGGTCAGAGCAGTCGCCCTAGGGTTAGCCACGCGCTTACAGCACACTCTGATATAAAAGAGTCTAGAGAATATCCACCCGAATAAAACCTTAGCTACTCCTACGCCGTTTGCAGCCAAAGATACCTGAACATGTCCTTAGTAAGGCACTGTTTTCGCGTTTACAGGCCGTCTGAGATAAAGTGCGGACCTCACAATGCCGAGTAGCCTGGGTTATAGTTCTTCCTGAATATTCCTCACAGTTCAGTGTTACAAGCCAGGTACTCCACACGCTGGCTGAAATTTCGAAAGCCCAGTTAACTCCTATACCGAATGCCCGAGCCGGCTTGCTCTTCTGGACATATGACTAGATACTTCATGTCTTTCGCTAAGACAAGGTGATTGATATACGATTCCGCACCCATCATATTCGGAAAAGTTAGAATTCTACGAGGCTACGGGCCAAGATCGGCTAGCCTAACCATTATTGCACTATGTTGCGCTTCCCGCCGAAACTACCTTGGCGCCG
seq00014   CACTGTAATCCATCGGCAGGGCAACAGATTAGAAGGGGCGGGTGGACTTGAAATAGGAGACCTTAAGTCACACCCGAGGAATATACTAGTATTGCGATATGGAATGAAAAACTCAAGGTAGCGCGGTAGAGCGCGTGTGCGGGGCACACCAAACATGAAAAATTCAGTTCATCAACCCAGTAAATAAAGGCGAATTTCGCATTCACTGAACCCTGGCGTTGGTAAAAGGCCACTCCGTCCACGATTTACCAATTGAAGTCCGTGATCCGGATGCGTTTACTACCTCTGTACCGGCCAAGGGCACTTTAAACCTGTGGCGCTTTCATTGATCACGTATCGCATCCTAATCAGTGGGAGGATCCACCATCGAATGGACGTGTGTCGGCCTGTGGCGATCATTGATCCGTAACGAATTGCTGAGGTATGCACTTCCGGACTGGCGCAATAATAACCCCTGATACACAACCCTTTCCTTGCCTCTAGGGTTTTTGACGAAGTGTTACGCCGTCGAGGCGGTCCGTTAGAGCATTAAGCAGCCTCACAGTTTGTCTAGTTCTTAAGGGGGATGTCTAGCAGACGGGTGGTACACGCAACGAGTTGTGTCTCCCACCGCGCCGCAGCCGTCCTAGAATTGGAACATCACCCCGTACCGAAGACTTTAGCCCCTGTGTAGGAGTACGCCCGGATACGTCCTTCTCGCTAGTCTTATAGGACAACCCCCACTGCCTAGCCCGATCGATATGTGGGGTACAGATCATCCCCAAGTATAGCTCACTGTGTAGCTATCCCCTATGCCGGCCGGCACCGCTAGGTTATACAGACCACGTTTACGGCGGCGGGTTAGAGACCACTGGGCTCCTTGCTTGGACCCGAACTCTAGGGTACCCCAGTGGAGGACAAAAACACGCCGATTCCTTACCGGGAGTGGGCTTTTGCTAAGTTTCCGGACTGTCGTAAGACGTTAAGCAAATAAGCTAAAAAGAGTTAAGGTTGAAATCTCCCATTCTTCCAATATAACCGTGTACTGGATACTCGGGTCCCAGGGTACCGCGATTTTATCTGATATCTCGGTCTTTCACTCCCTGCGCATTCGTTTAAGCGACGCGACGCCAATGCTTGACCGGCTTCATACCATGATCGAGGTATTCCGCAGGATCCGAACTTATCACTATTCGCCTACGGCAACACGATGCCGCTTCGTTGACGATACGAGGATGTGGCGAAGTATGGGGCGTAATCCTCAGGGGTCCTATTAGCACCGTTTGAACCCAAAGAAAGACACTGGGCCGAGGGATGATGCTTACATCCACTAAGGTTAGTCGAGACGAAACCCGAGTGTCCGAACCCCTCGAAGACGCAGGGGAGGTGGCATATGATGTAAGTGCCATTTAGACCCCCTATGCGCTGGATGGACCGGCGGGCAATGAGTACTATCATCTAATGGAGTGCATTAACTCTCCTGATGACGCGAGCTGTGAAGTCCTTAAGGTGCTCATAATCTTCCTTTTTGGAGTCAGTTTTAGCCGCGGCTGAGTGCGAACGGAAGTTGACATATCTCCACAGTAAGCACATTTTTGAAACTCCATGTCGGCCGTCAGTGCATACTATAAATGGCGAATTACACCAAATGGGAATCACAAAACCCCGATAGTCGGCCCGGCTACTATAGTGGGATCAATCAAAGAATTGAATGTCGACAGCCGGCGGCTAAGGGATGCTCGCGAAGCATGTACGCGCTTCCTACAACGACTGCGGGCCATACACTCCAGAGGCGCCGTAGGTCAGAGCAGTCGCCCTAGGGTTAGCCACGCGCTTACAGCACACTCTGATATAAAAGAGTCTAGAGAATATCCACCCGAATAAAACCTTAGCTACTCCTACGCCGTTTGCAGCCAAAGATACCTGAACATGTCCTTAGTAAGGCACTGTTTTCGCGTTTACAGGCCGTCTGAGATAAAGTGCGGACCTCACAATGCCGAGTAGCCTGGGTTATAGTTCTTCCTGAATATTCCTCACAGTTCAGTGTTACAAGCCAGGTACTCCACACGCTGGCTGAAATTTCGAAAGCCCAGTTAACTCCTATACCGAATGCCCGAGCCGGCTTGCTCTTCTGGACATATGACTAGATACTTCATGTCTTTCGCTAAGACAAGGTGATTGATATACGATGCCGCACCCATCATATTCGGAAAAGTTAGAATTCTACGAGGCTACGGGCCAAGATCGGCTAGCCTAACCATTATTGCACTATGTTGCGCTTCCCGCCGAAACTACCTTGGCGCCG
seq00015   CACTGTAATCCATCGGCAGGGCAACAGATTAGAAGGGGCGGGTGGACTTGAAATAGGAGACCTTAAGTCACACCCGAGGAATATACTAGTATTGCGATATGGAATGAAAAACTCAAGGTAGCGCGGTAGAGCGCGTGTGCGGGGCACACCAAACATGAAAAATTCAGTTCATCAACCCAGTAAATAAAGGCGAATTTCGCATTCACTGAACCCTGGCGTTGGTAAAAGGCCACTCCGTCCACGATTTACCAATTGAAGTCCGTGATCCGGATGCGTTTACTACCTCTGTACCGGCCAAGGGCACTTTAAACCTGTGGCGCTTTCATTGATCACGTATCGCATCCTAATCAGTGGGAGGATCCACCATCGAATGGACGTGTGTCGGCCTGTGGCGATCATTGATCCGTAACGAATTGCTGAGGTATGCACTTCCGGACTGGCGCAATAATAACCCCTGATACACAACCCTTTCCTTGCCTCTAGGGTTTTTGACGAAGTGTAACGCCGTCGAGGCGGTCCGTTAGAGCATTAAGCAGCCTCACAGTTTGTCTAGTTCTTAAGGGGGATGTCTAGCAGACGGGTGGTACACGCAACGAGTTGTGTCTCCCACCGCGCCGCAGCCGTCCTAGAATTGGAACATCACCCCGTACCGAAGACTTTAGCCCCTGTGTAGGAGTACGCCCGGATACGTCCTTCTCGCTAGTCTTATAGGACAACCCCCAGTGCCTAGCCCGATCGATATGTGGGGTACAGATCATCCCCAAGTATAGCTCACTGTGTAGCTATCCCCTATGCCGGCCGGCACCGCTAGGTTATACAGACCACGTTTACGGCGGCGGGTTAGAGACCACTGGGCTCCTTGCTTGGACCCGAACTCTAGGGTACCCCAGTGGAGGACAAAAACACGCCGATTCCTTACCGGGAGTGGGCTTTTGCTAAGTTTCCGGACTGTCGTAAGACGTTAAGCAAATAAGCTAAAAAGAGTTAAGGTTGAAATCTCCCATTCTTCCAATATAACCGTGTACTGGATACTCGGGTCCCAGGGTACCGCGATTTTATCTGATATCTCGGTCTTTCACTCCCTGCGCATTCGTTTAAGCGACGCGACGCCAATGCTTGACCGGCTTCATACCATGATCGAGGTATTCCGCAGGATCCGAACCTATCACTATTCGCCTACGGCAACACGATGCCGCTTCGTTGACGATACGAGGATGTGGCGAAGTATGGGGCGTAATCCTCAGGGGTCCTATTAGCACCGTTTGAACCCAAAGAAAGACACTGGGCCGAGGGATGATGCTTACATCCACTAAGGTTAGTCGAGACGAAACCCGAGTGTCCGAACCCCTCGAAGACGCAGGGGAGGTGGCATATGATGTAAGTGCCATTTAGACCCCCTATGCGCTGGATGGACCGGCGGGCAATGAGTACTATCATCTAATGGAGTGCATTAACTCTCCTGATGACGCGAGCTGTGAAGTCCTTAAGGTGCTCATAATCTTCCTTTTTGGAGTCAGTTTTAGCCGCGGATGAGTGCGAACGGAAGTTGACATATCTCCACAGTAAGCACATTTTTGAAACTCCATGTCGGCCGTCAGTGCATACTATAAATGGCGAATTACACCAAATGGGAATCACAAAACCCCGATAGTCGGCCCGGCTACTATAGTGGGATCAATCAAAGAATTGAATGTCGACAGCCGGCGGCTAAGGGATGCTCGCGAAGCATGTACGCGCTTCCTACAACGACTGCGGGCCATACACTCCAGAGGCGCCGTAGGTCAGAGCAGTCGCCCTAGGGTTAGCCACGCGCTTACAGCACACTCTGATATAAAAGAGTCTAGAGAATATCCACCCGAATAAAACCTTAGCTACTCCTACGCCGTTTGCAGCCAAAGATACCTGAACATGTCCTTAGTAAGGCACTGTTTTCGCGTTTACAGGCCGTCTGAGATAAAGTGCGGACCTCACAATGCCGAGTAGCCTGGGTTATAGTTCTTCCTGAATATTCCTCACAGTTCAGTGTTACAAGCCAGGTACTCCACACGCTGGCTGAAATTTCGAAAGCCCAGTTAACTCCTATACCGAATGCCCGAGCCGGCTTGCTCTTCTGGACATATGACTAGATACTTCATGTCTTTCGCTAAGACAAGGTGATTGATATACGATTCCGCACCCATCATATTCGGAAAAGTTAGAATTCTACGAGGCTACGGGCCAAGATCGGCTAGCCTAACCATTATTGCACTATGTTGCGCTTCCCGCCGAAACTACCTTGGCGCCG
seq00016   CACTGTAATCCATCGGCAGGGCAACAGATTAGAAGGGGCGGGTGGACTTGAAATAGGAGACCTTAAGTCACACCCGAGGAATATACTAGTATTGCGATATGGAATGAAAAACTCAAGGTAGCGCGGTAGAGCGCGTGTGCGGGGCACACCAAACATGAAAAATTCAGTTCATCAACCCAGTAAATAAAGGCGAATTTCGCATTCACTGAACCCTGGCGTTGGTAAAAGGCCACTCCGTCCACGATTTACCAATTGAAGTCCGTGATCCGGATGCGTTTACTACCTCTGTACCGGCCAAGGGCACTTTAAACCTGTGGCGCTTTCATTGATCACGTATCGCATCCTAATCAGTGGGAGGATCCACCATCGAATGGACGTGTGTCGGCCTGTGGCGATCATTGATCCGTAACGAATTGCTGAGGTATGCACTTCCGGACTGGCGCAATAATAACCCCTGATACACAACCCTTTCCTTGCCTCTAGGGTTTTTGACGAAGTGTAACGCCGTCGAGGCGGTCCGTTAGAGCATTAAGCAGCCTCACAGTTTGTCTAGTTCTTAAGGGGGATGTCTAGCAGACGGGTGGTACACGCAACGAGTTGTGTCTCCCACCGCGCCGCAGCCGTCCTAGAATTGGAACATCACCCCGTACCGAAGACTTTAGCCCCTGTGTAGGAGTACGCCCGGATACGTCCTTCTCGCTAGTCTTATAGGACAACCCCCAGTGCCTAGCCCGATCGATATGTGGGGTACAGATCATCCCCAAGTATAGCTCACTGTGTAGCTATCCCCTATGCCGGCCGGCACCGCTAGGTTATACAGACCACGTTTACGGCGGCGGGTTAGAGACCACTGGGCTCCTTGCTTGGACCCGAACTCTAGGGTACCCCAGTGGAGGACAAAAACACGCCGATTCCTTACCGGGAGTGGGCTTTTGCTAAGTTTCCGGACTGTCGTAAGACGTTAAGCAAATAAGCTAAAAAGAGTTAAGGTTGAAATCTCCCATTCTTCCAATATAACCGTGTACTGGATACTCGGGTCCCAGGGTACCGCGATTTTATCTGATATCTCGGTCTTTCACTCCCTGCGCATTCGTTTAAGCGACGCGACGCCAATGCTTGACCGGCTTCATACCATGATCGAGGTATTCCGCAGGATCCGAACTTATCACTATTCGCCTACGGCAACACGATGCCGCTTCGTTGACGATACGAGGATGTGGCGAAGTATGGGGCGTAATCCTCAGGGGTCCTATTAGCACCGTTTGAACCCAAAGAAAGACACTGGGCCGAGGGATGATGCTTACATCCACTAAGGTTAGTCGAGACGAAACCCGAGTGTCCGAACCCCTCGAAGACGCAGGGGAGGTGGCATATGATGTAAGTGCCATTTAGACCCCCTATGCGCTGGATGGACCGGCGGGCAATGAGTACTATCATCTAATGGAGTGCATTAACTCTCCTGATGACGCGAGCTGTGAAGTCCTTAAGGTGCTCATAATCTTCCTTTTTGGAGTCAGTTTTAGCCGCGGCTGAGTGCGAACGGAAGTTGACATATCTCCACAGTAAGCACATTTTTGAAACTCCATGTCGGCCGTCAGTGCATACTATAAATGGCGAATTACACCAAATGGGAATCACAAAACCCCGATAGTCGGCCCGGCTACTATAGTGGGATCAATCAAAGAATTGAATGTCGACAGCCGGCGGCTAAGGGATGCTCGCGAAGCATGTACGCGCTTCCTACAACGACTGCGGGCCATACACTCCAGAGGCGCCGTAGGTCAGAGCAGTCGCCCTAGGGTTAGCCACGCGCTTACAGCACACTCTGATATAAAAGAGTCTAGAGAATATCCACCCGAATAAAACCTTAGCTACTCCTACGCCGTTTGCAGCCAAAGATACCTGAACATGTCCTTAGTAAGGCACTGTTTTCGCGTTTACAGGCCGTCTGAGATAAAGTGCGGACCTCACAATGCCGAGTAGCCTGGGTTATAGTTCTTCCTGAATATTCCTCACAGTTCAGTGTTACAAGCCAGGTACTCCACACGCTGGCTGAAATTTCGAAAGCCCAGTTAACTCCTATACCGAATGCCCGAGCCGGCTTGCTCTTCTGGACATATGACTAGATACTTCATGTCTTTCGCTAAGACAAGGTGATTGATATACGATTCCGCACCCATCATATTCGGAAAAGTTAGAATTCTACGAGGCTACGGGCCAAGATCGGCTAGCCTAACCATTATTGCACTATGTTGCGCTTCCCGCCGAAACTACCTTGGCGCCG
seq00017   CACTGTAATCCATCGGCAGGGCAACAGATTAGAAGGGGCGGGTGGACTTGAAATAGGAGACCTTAAGTCACACCCGAGGAATATACTAGTATTGCGATATGGAATGAAAAACTCAAGGTAGCGCGGTAGAGCGCGTGTGCGGGGCACACCAAACATGAAAAATTCAGTTCATCAACCCAGTAAATAAAGGCGAATTTCGCATTCACTGAACCCTGGCGTTGGTAAAAGGCCACTCCGTCCACGATTTACCAATTGAAGTCCGTGATCCGGATGCGTTTACTACCTCTGTACCGGCCAAGGGCACTTTAAACCTGTGGCGCTTTCATTGATCACGTATCGCATCCTAATCAGTGGGAGGATCCACCATCGAATGGACGTGTGTCGGCCTGTGGCGATCATTGATCCGTAACGAATTGCTGAGGTATGCACTTCCGGACTGGCGCAATAATAACCCCTGATACACAACCCTTTCCTTGCCTCTAGGGTTTTTGACGAAGTGTAACGCCGTCGAGGCGGTCCGTTAGAGCATTAAGCAGCCTCACAGTTTGTCTAGTTCTTAAGGGGGATGTCTAGCAGACGGGTGGTACACGCAACGAGTTGTGTCTCCCACCGCGCCGCAGCCGTCCTAGAATTGGAACATCACCCCGTACCGAAGACTTTAGCCCCTGTGTAGGAGTACGCCCGGATACGTCCTTCTCGCTAGTCTTATAGGACAACCCCCAGTGCCTAGCCCGATCGATATGTGGGGTACAGATCATCCCCAAGTATAGCTCACTGTGTAGCTATCCCCTATGCCGGCCGGCACCGCTAGGTTATACAGACCACGTTTACGGCGGCGGGTTAGAGACCACTGGGCTCCTTGCTTGGACCCGAACTCTAGGGTACCCCAGTGGAGGACAAAAACACGCCGATTCCTTACCGGGAGTGGGCTTTTGCTAAGTTTCCGGACTGTCGTAAGACGTTAAGCAAATAAGCTAAAAAGAGTTAAGGTTGAAATCTCCCATTCTTCCAATATAACCGTGTACTGGATACTCGGGTCCCAGGGTACCGCGATTTTATCTGATATCTCGGTCTTTCACTCCCTGCGCATTCGTTTAAGCGACGCGACGCCAATGCTTGACCGGCTTCATACCATGATCGAGGTATTCCGCAGGATCCGAACTTATCACTATTCGCCTACGGCAACACGATGCCGCTTCGTTGACGATACGAGGATGTGGCGAAGTATGGGGCGTAATCCTCAGGGGTCCTATTAGCACCGTTTGAACCCAAAGAAAGACACTGGGCCGAGGGATGATGCTTACATCCACTAAGGTTAGTCGAGACGAAACCCGAGTGTCCGAACCCCTCGAAGACGCAGGGGAGGTGGCATATGATGTAAGTGCCATTTAGACCCCCTATGCGCTGGATGGACCGGCGGGCAATGAGTACTATCATCTAATGGAGTGCATTAACTCTCCTGATGACGCGAGCTGTGAAGTCCTTAAGGTGCTCATAATCTTCCTTTTTGGAGTCAGTTTTAGCCGCGGCTGAGTGCGAACGGAAGTTGACATATCTCCACAGTAAGCACATTTTTGAAACTCCATGTCGGCCGTCAGTGCATACTATAAATGGCGAATTACACCAAATGGGAATCACAAAACCCCGATAGTCGGCCCGGCTACTATAGTGGGATCAATCAAAGAATTGAATGTCGACAGCCGGCGGCTAAGGGATGCTCGCGAAGCATGTACGCGCTTCCTACAACGACTGCGGGCCATACACTCCAGAGGCGCCGTAGGTCAGAGCAGTCGCCCTAGGGTTAGCCACGCGCTTACAGCACACTCTGATATAAAAGAGTCTAGAGAATATCCACCCGAATAAAACCTTAGCTACTCCTACGCCGTTTGCAGCCAAAGATACCTGAACATGTCCTTAGTAAGGCACTGTTTTCGCGTTTACAGGCCGTCTGAGATAAAGTGCGGACCTCACAATGCCGAGTAGCCTGGGTTATAGTTCTTCCTGAATATTCCTCACAGTTCAGTGTTACAAGCCAGGTACTCCACACGCTGGCTGAAATTTCGAAAGCCCAGTTAACTCCTATACCGAATGCCCGAGCCGGCTTGCTCTTCTGGACATATGACTAGATACTTCATGTCTTTCGCTAAGACAAGGTGATTGATATACGATTCCGCACCCATCATATTCGGAAAAGTTAGAATTCTACGAGGCTACGGGCCAAGATCGGCTAGCCTAACCATTATTGCACTATGTTGCGCTTCCCGCCGAAACTACCTTGGCGCCG
seq00018   CACTGTAATCCATCGGCAGGGCAACAGATTAGAAGGGGCGGGTGGACTTGAAATAGGAGACCTTAAGTCACACCCGAGGAATATACTAGTATTGCGATATGGAATGAAAAACTCAAGGTAGCGCGGTAGAGCGCGTGTGCGGGGCACACCAAACATGAAAAATTCAGTTCATCAACCCAGTAAATAAAGGCGAATTTCGCATTCACTGAACCCTGGCGTTGGTAAAAGGCCACTCCGTCCACGATTTACCAATTGAAGTCCGTGATCCGGATGCGTTTACTACCTCTGTACCGGCCAAGGGCACTTTAAACCTGTGGCGCTTTCATTGATCACGTATCGCATCCTAATCAGTGGGAGGATCCACCATCGAATGGACGTGTGTCGGCCTGTGGCGATCATTGATCCGTAACGAATTGCTGAGGTATGCACTTCCGGACTGGCGCAATAATAACCCCTGATACACAACCCTTTCCTTGCCTCTAGGGTTTTTGACGAAGTGTAACGCCGTCGAGGCGGTCCGTTAGAGCATTAAGCAGCCTCACAGTTTGTCTAGTTCTTAAGGGGGATGTCTAGCAGACGGGTGGTACACGCAACGAGTTGTGTCTCCCACCGCGCCGCAGCCGTCCTAGAATTGGAACATCACCCCGTACCGAAGACTTTAGCCCCTGTGTAGGAGTACGCCCGGATACGTCCTTCTCGCTAGTCTTATAGGACAACCCCCAGTGCCTAGCCCGATCGATATGTGGGGTACAGATCATCCCCAAGTATAGCTCACTGTGTAGCTATCCCCTATGCCGGCCGGCACCGCTAGGTTATACAGACCACGTTTACGGCGGCGGGTTAGAGACCACTGGGCTCCTTGCTTGGACCCGAACTCTAGGGTACCCCAGTGGAGGACAAAAACACGCCGATTCCTTACCGGGAGTGGGCTTTTGCTAAGTTTCCGGACTGTCGTAAGACGTTAAGCAAATAAGCTAAAAAGAGTTAAGGTTGAAATCTCCCATTCTTCCAATATAACCGTGTACTGGATACTCGGGTCCCAGGGTACCGCGATTTTATCTGATATCTCGGTCTTTCACTCCCTGCGCATTCGTTTAAGCGACGCGACGCCAATGCTTGACCGGCTTCATACCATGATCGAGGTATTCCGCAGGATCCGAACCTATCACTATTCGCCTACGGCAACACGATGCCGCTTCGTTGACGATACGAGGATGTGGCGAAGTATGGGGCGTAATCCTCAGGGGTCCTATTAGCACCGTTTGAACCCAAAGAAAGACACTGGGCCGAGGGATGATGCTTACATCCACTAAGGTTAGTCGAGACGAAACCCGAGTGTCCGAACCCCTCGAAGACGCAGGGGAGGTGGCATATGATGTAAGTGCCATTTAGACCCCCTATGCGCTGGATGGACCGGCGGGCAATGAGTACTATCATCTAATGGAGTGCATTAACTCTCCTGATGACGCGAGCTGTGAAGTCCTTAAGGTGCTCATAATCTTCCTTTTTGGAGTCAGTTTTAGCCGCGGCTGAGTGCGAACGGAAGTTGACATATCTCCACAGTAAGCACATTTTTGAAACTCCATGTCGGCCGTCAGTGCATACTATAAATGGCGAATTACACCAAATGGGAATCACAAAACCCCGATAGTCGGCCCGGCTACTATAGTGGGATCAATCAAAGAATTGAATGTCGACAGCCGGCGGCTAAGGGATGCTCGCGAAGCATGTACGCGCTTCCTACAACGACTGCGGGCCATACACTCCAGAGGCGCCGTAGGTCAGAGCAGTCGCCCTAGGGTTAGCCACGCGCTTACAGCACACTCTGATATAAAAGAGTCTAGAGAATATCCACCCGAATAAAACCTTAGCTACTCCTACGCCGTTTGCAGCCAAAGATACCTGAACATGTCCTTAGTAAGGCACTGTTTTCGCGTTTACAGGCCGTCTGAGATAAAGTGCGGACCTCACAATGCCGAGTAGCCTGGGTTATAGTTCTTCCTGAATATTCCTCACAGTTCAGTGTTACAAGCCAGGTACTCCACACGCTGGCTGAAATTTCGAAAGCCCAGTTAACTCCTATACCGAATGCCCGAGCCGGCTTGCTCTTCTGGACATATGACTAGATACTTCATGTCTTTCGCTAAGACAAGGTGATTGATATACGATTCCGCACCCATCATATTCGGAAAAGTTAGAATTCTACGAGGCTACGGGCCAAGATCGGCTAGCCTAACCATTATTGCACTATGTTGCGCTTCCCGCCGAAACTACCTTGGCGCCG
seq00019   CACTGTAATCCATCGGCAGGGCAACAGATTAGAAGGGGCGGGTGGACTTGAAATAGGAGACCTTAAGTCACACCCGAGGAATATACTAGTATTGCGATATGGAATGAAAAACTCAAGGTAGCGCGGTAGAGCGCGTGTGCGGGGCACACCAAACATGAAAAATTCAGTTCATCAACCCAGTAAATAAAGGCGAATTTCGCATTCACTGAACCCTGGCGTTGGTAAAAGGCCACTCCGTCCACGATTTACCAATTGAAGTCCGTGATCCGGATGCGTTTACTACCTCTGTACCGGCCAAGGGCACTTTAAACCTGTGGCGCTTTCATTGATCACGTATCGCATCCTAATCAGTGGGAGGATCCACCATCGAATGGACGTGTGTCGGCCTGTGGCGATCATTGATCCGTAACGAATTGCTGAGGTATGCACTTCCGGACTGGCGCAATAATAACCCCTGATACACAACCCTTTCCTTGCCTCTAGGGTTTTTGACGAAGTGTAACGCCGTCGAGGCGGTCCGTTAGAGCATTAAGCAGCCTCACAGTTTGTCTAGTTCTTAAGGGGGATGTCTAGCAGACGGGTGGTACACGCAACGAGTTGTGTCTCCCACCGCGCCGCAGCCGTCCTAGAATTGGAACATCACCCCGTACCGAAGACTTTAGCCCCTGTGTAGGAGTACGCCCGGATACGTCCTTCTCGCTAGTCTTATAGGACAACCCCCAGTGCCTAGCCCGATCGATATGTGGGGTACAGATCATCCCCAAGTATAGCTCACTGTGTAGCTATCCCCTATGCCGGCCGGCACCGCTAGGTTATACAGACCACGTTTACGGCGGCGGGTTAGAGACCACTGGGCTCCTTGCTTGGACCCGAACTCTAGGGTACCCCAGTGGAGGACAAAAACACGCCGATTCCTTACCGGGAGTGGGCTTTTGCTAAGTTTCCGGACTGTCGTAAGACGTTAAGCAAATAAGCTAAAAAGAGTTAAGGTTGAAATCTCCCATTCTTCCAATATAACCGTGTACTGGATACTCGGGTCCCAGGGTACCGCGATTTTATCTGATATCTCGGTCTTTCACTCCCTGCGCATTCGTTTAAGCGACGCGACGCCAATGCTTGACCGGCTTCATACCATGATCGAGGTATTCCGCAGGATCCGAACTTATCACTATTCGCCTACGGCAACACGATGCCGCTTCGTTGACGATACGAGGATGTGGCGAAGTATGGGGCGTAATCCTCAGGGGTCCTATTAGCACCGTTTGAACCCAAAGAAAGACACTGGGCCGAGGGATGATGCTTACATCCACTAAGGTTAGTCGAGACGAAACCCGAGTGTCCGAACCCCTCGAAGACGCAGGGGAGGTGGCATATGATGTAAGTGCCATTTAGACCCCCTATGCGCTGGATGGACCGGCGGGCAATGAGTACTATCATCTAATGGAGTGCATTAACTCTCCTGATGACGCGAGCTGTGAAGTCCTTAAGGTGCTCATAATCTTCCTTTTTGGAGTCAGTTTTAGCCGCGGCTGAGTGCGAACGGAAGTTGACATATCTCCACAGTAAGCACATTTTTGAAACTCCATGTCGGCCGTCAGTGCATACTATAAATGGCGAATTACACCAAATGGGAATCACAAAACCCCGATAGTCGGCCCGGCTACTATAGTGGGATCAATCAAAGAATTGAATGTCGACAGCCGGCGGCTAAGGGATGCTCGCGAAGCATGTACGCGCTTCCTACAACGACTGCGGGCCATACACTCCAGAGGCGCCGTAGGTCAGAGCAGTCGCCCTAGGGTTAGCCACGCGCTTACAGCACACTCTGATATAAAAGAGTCTAGAGAATATCCACCCGAATAAAACCTTAGCTACTCCTACGCCGTTTGCAGCCAAAGATACCTGAACATGTCCTTAGTAAGGCACTGTTTTCGCGTTTACAGGCCGTCTGAGATAAAGTGCGGACCTCACAATGCCGAGTAGCCTGGGTTATAGTTCTTCCTGAATATTCCTCACAGTTCAGTGTTACAAGCCAGGTACTCCACACGCTGGCTGAAATTTCGAAAGCCCAGTTAACTCCTATACCGAATGCCCGAGCCGGCTTGCTCTTCTGGACATATGACTAGATACTTCATGTCTTTCGCTAAGACAAGGTGATTGATATACGATTCCGCACCCATCATATTCGGAAAAGTTAGAATTCTACGAGGCTACGGGCCAAGATCGGCTAGCCTAACCATTATTGCACTATGTTGCGCTTCCCGCCGAAACTACCTTGGCCCCG
seq00020   CACTGTAATCCATCGGCAGGGCAACAGATTAGAAGGGGCGGGTGGACTTGAAATAGGAGACCTTAAGTCACACCCGAGGAATATACTAGTATTGCGATATGGAATGAAAAACTCAAGGTAGCGCGGTAGAGCGCGTGTGCGGGGCACACCAAACATGAAAAATTCAGTTCATCAACCCAGTAAATAAAGGCGAATTTCGCATTCACTGAACCCTGGCGTTGGTAAAAGGCCACTCCGTCCACGATTTACCAATTGAAGTCCGTGATCCGGATGCGTTTACTACCTCTGTACCGGCCAAGGGCACTTTAAACCTGTGGCGCTTTCATTGATCACGTATCGCATCCTAATCAGTGGGAGGATCCACCATCGAATGGACGTGTGTCGGCCTGTGGCGATCATTGATCCGTAACGAATTGCTGAGGTATGCACTTCCGGACTGGCGCAATAATAACCCCTGATACACAACCCTTTCCTTGCCTCTAGGGTTTTTGACGAAGTGTAACGCCGTCGAGGCGGTCCGTTAGAGCATTAAGCAGCCTCACAGTTTGTCTAGTTCTTAAGGGGGATGTCTAGCAGACGGGTGGTACACGCAACGAGTTGTGTCTCCCACCGCGCCGCAGCCGTCCTAGAATTGGAACATCACCCCGTACCGAAGACTTTAGCCCCTGTGTAGGAGTACGCCCGGATACGTCCTTCTCGCTAGTCTTATAGGACAACCCCCAGTGCCTAGCCCGATCGATATGTGGGGTACAGATCATCCCCAAGTATAGCTCACTGTGTAGCTATCCCCTATGCCGGCCGGCACCGCTAGGTTATACAGACCACGTTTACGGCGGCGGGTTAGAGACCACTGGGCTCCTTGCTTGGACCCGAACTCTAGGGTACCCCAGTGGAGGACAAAAACACGCCGATTCCTTACCGGGAGTGGGCTTTTGCTAAGTTTCCGGACTGTCGTAAGACGTTAAGCAAATAAGCTTAAAAGAGTTAAGGTTGAAATCTCCCATTCTTCCAATATAACCGTGTACTGGATACTCGGGTCCCAGGGTACCGCGATTTTATCTGATATCTCGGTCTTTCACTCCCTGCGCATTCGTTTAAGCGACGCGACGCCAATGCTTGACCGGCTTCATACCATGATCGAGGTATTCCGCAGGATCCGAACTTATCACTATTCGCCTACGGCAACACGATGCCGCTTCGTTGACGATACGAGGATGTGGCGAAGTATGGGGCGTAATCCTCAGGGGTCCTATTAGCACCGTTTGAACCCAAAGAAAGACACTGGGCCGAGGGATGATGCTTACATCCACTAAGGTTAGTCGAGACGAAACCCGAGTGTCCGAACCCCTCGAAGACGCAGGGGAGGTGGCATATGATGTAAGTGCCATTTAGACCCCCTATGCGCTGGATGGACCGGCGGGCAATGAGTACTATCATCTAATGGAGTGCATTAACTCTCCTGATGACGCGAGCTGTGAAGTCCTTAAGGTGCTCATAATCTTCCTTTTTGGAGTCAGTTTTAGCCGCGGCTGAGTGCGAACGGAAGTTGACATATCTCCACAGTAAGCACATTTTTGAAACTCCATGTCGGCCGTCAGTGCATACTATAAATGGCGAATTACACCAAATGGGAATCACAAAACCCCGATAGTCGGCCCGGCTACTATAGTGGGATCAATCAAAGAATTGAATGTCGACAGCCGGCGGCTAAGGGATGCTCGCGAAGCATGTACGCGCTTCCTACAACGACTGCGGGCCATACACTCCAGAGGCGCCGTAGGTCAGAGCAGTCGCCCTAGGGTTAGCCACGCGCTTACAGCACACTCTGATATAAAAGAGTCTAGAGAATATCCACCCGAATAAAACCTTAGCTACTCCTACGCCGTTTGCAGCCAAAGATACCTGAACATGTCCTTAGTAAGGCACTGTTTTCGCGTTTACAGGCCGTCTGAGATAAAGTGCGGACCTCACAATGCCGAGTAGCCTGGGTTATAGTTCTTCCTGAATATTCCTCACAGTTCAGTGTTACAAGCCAGGTACTCCACACGCTGGCTGAAATTTCGAAAGCCCAGTTAACTCCTATACCGAATGCCCGAGCCGGCTTGCTCTTCTGGACATATGACTAGATACTTCATGTCTTTCGCTAAGACAAGGTGATTGATATACGATTCCGCACCCATCATATTCGGAAAAGTTAGAATTCTACGAGGCTACGGGCCAAGATCGGCTAGCCTAACCATTATTGCACTATGTTGCGCTTCCCGCCGAAACTACCTTGGCGCCG
seq00021   CACTGTAATCCATCGGCAGGGCAACAGATTAGAAGGGGCGGGTGGACTTGAAATAGGAGACCTTAAGTCACACCCGAGGAATATACTAGTATTGCGATATGGAATGAAAAACTCAAGGTAGCGCGGTAGAGCGCGTGTGCGGGGCACACCAAACATGAAAAATTCAGTTCATCAACCCAGTAAATAAAGGCGAATTTCGCATTCACTGAACCCTGGCGTTGGTAAAAGGCCACTCCGTCCACGATTTACCAATTGAAGTCCGTGATCCGGATGCGTTTACTACCTCTGTACCGGCCAAGGGCACTTTAAACCTGTGGCGCTTTCATTGATCACGTATCGCATCCTAATCAGTGGGAGGATCCACCATCGAATGGACGTGTGTCGGCCTGTGGCGATCATTGATCCGTAACGAATTGCTGAGGTATGCACTTCCGGACTGGCGCAATAATAACCCCTGATACACAACCCTTTCCTTGCCTCTAGGGTTTTTGACGAAGTGTAACGCCGTCGAGGCGGTCCGTTAGAGCATTAAGCAGCCTCACAGTTTGTCTAGTTCTTAAGGGGGATGTCTAGCAGACGGGTGGTACACGCAACGAGTTGTGTCTCCCACCGCGCCGCAGCCGTCCTAGAATTGGAACATCACCCCGTACCGAAGACTTTAGCCCCTGTGTAGGAGTACGCCCGGATACGTCCTTCTCGCTAGTCTTATAGGACAACCCCAAGTGCCTAGCCCGATCGATATGTGGGGTACAGATCATCCCCAAGTATAGCTCACTGTGTAGCTATCCCCTATGCCGGCCGGCACCGCTAGGTTATACAGACCACGTTTACGGCGGCGGGTTAGAGACCACTGGGCTCCTTGCTTGGACCCGAACTCTAGGGTACCCCAGTGGAGGACAAAAACACGCCGATTCCTTACCGGGAGTGGGCTTTTGCTAAGTTTCCGGACTGTCGTAAGACGTTAAGCAAATAAGCTAAAAAGAGTTAAGGTTGAAATCTCCCATTCTTCCAATATAACCGTGTACTGGATACTCGGGTCCCAGGGTACCGCGATTTTATCTGATATCTCGGTCTTTCACTCCCTGCGCATTCGTTTAAGCGACGCGACGCCAATGCTTGACCGGCTTCATACCATGATCGAGGTATTCCGCAGGATCCGAACTTATCACTATTCGCCTACGGCAACACGATGCCGCTTCGTTGACGATACGAGGATGTGGCGAAGTATGGGGCGTAATCCTCAGGGGTCCTATTAGCACCGTTTGAACCCAAAGAAAGACACTGGGCCGAGGGATGATGCTTACATCCACTAAGGTTAGTCGAGACGAAACCCGAGTGTCCGAACCCCTCGAAGACGCAGGGGAGGTGGCATATGATGTAAGTGCCATTTAGACCCCCTATGCGCTGGATGGACCGGCGGGCAATGAGTACTATCATCTAATGGAGTGCATTAACTCTCCTGATGACGCGAGCTGTGAAGTCCTTAAGGTGCTCATAATCTTCCTTTTTGGAGTCAGTTTTAGCCGCGGCTGAGTGCGAACGGAAGTTGACATATCTCCACAGTAAGCACATTTTTGAAACTCCATGTCGGCCGTCAGTGCATACTATAAATGGCGAATTACACCAAATGGGAATCACAAAACCCCGATAGTCGGCCCGGCTACTATAGTGGGATCAATCAAAGAATTGAATGTCGACAGCCGGCGGCTAAGGGATGCTCGCGAAGCATGTACGCGCTTCCTACAACGACTGCGGGCCATACACTCCAGAGGCGCCGTAGGTCAGAGCAGTCGCCCTTGGGTTACCCACGCGCTTACAGCACACTCTGATATAAAAGAGTCTAGAGAATATCCACCCGAATAAAACCTTAGCTACTCCTACGCCGTTTGCAGCCAAAGATACCTGAACATGTCCTTAGTAAGGCACTGTTTTCGCGTTTACAGGCCGTCTGAGATAAAGTGCGGACCTCACAATGCCGAGTAGCCTGGGTTATAGTTCTTCCTGAATATTCCTCACAGTTCAGTGTTACAAGCCAGGTACTCCACACGCTGGCTGAAATTTCGAAAGCCCAGTTAACTCCTATACCGAATGCCCGAGCCGGCTTGCTCTTCTGGACATATGACTAGATACTTCATGTCTTTCGCTAAGACAAGGTGATTGATATACGATTCCGCACCCATCATATTCGGAAAAGTTAGAATTCTACGAGGCTACGGGCCAAGATCGGCTAGCCTAACCCTTATTGCACTATGTTGCGCTTCCCGCCGAAACTACCTTGGCGCCG
seq00022   CACTGTAATCCATCGGCAGGGCAACAGATTAGAAGGGGCGGGTGGACTTGAAATAGGAGACCTTAAGTCACACCCGAGGAATATACTAGTATTGCGATATGGAATGAAAAACTCAAGGTAGCGCGGTAGAGCGCGTGTGCGGGGCACACCAAACATGAAAAATTCAGTTCATCAACCCAGTAAATAAAGGCGAATTTCGCATTCACTGAACCCTGGCGTTGGTAAAAGGCCACTCCGTCCACGATTTACCAATTGAAGTCCGTGATCCGGATGCGTTTACTACCTCTGTACCGGCCAAGGGCACTTTAAACCTGTGGCGCTTTCATTGATCACGTATCGCATCCTAATCAGTGGGAGGATCCACCATCGAATGGACGTGTGTCGGCCTGTGGCGATCATTGATCCGTAACGAATTGCTGAGGTATGCACTTCCGGACTGGCGCAATAATAACCCCTGATACACAACCCTTTCCTTGCCTCTAGGGTTTTTGACGAAGTGTAACGCCGTCGAGGCGGTCCGTTAGAGCATTAAGCAGCCTCACAGTTTGTCTAGTTCTTAAGGGGGATGTCTAGCAGACGGGTGGTACACGCAACGAGTTGTGTCTCCCACCGCGCCGCAGCCGTCCTAGAATTGGAACATCACCCCGTACCGAAGACTTTAGCCCCTGTGTAGGAGTACGCCCGGATACGTCCTTCTCGCTAGTCTTATAGGACAACCCCCAGTGCCTAGCCCGATCGATATGTGGGGTACAGATCATCCCCAAGTATAGCTCACTGTGTAGCTATCCCCTATGCCGGCCGGCACCGCTAGGTTATACAGACCACGTTTACGGCGGCGGGTTAGAGACCACTGGGCTCCTTGCTTGGACCCGAACTCTAGGGTACCCCAGTGGAGGACAAAAACACGCCGATTCCTTACCGGGAGTGGGCTTTTGCTAAGTTTCCGGACTGTCGTAAGACGTTAAGCAAATAAGCTAAAAAGAGTTAAGGTTGAAATCTCCCATTCTTCCAATATAACCGTGTACTGGATACTCGGGTCCCAGGGTACCGCGATTTTATCTGATATCTCGGTCTTTCACTCCCTGCGCATTCGTTTAAGCGACGCGACGCCAATGCTTGACCGGCTTCATACCATGATCGAGGTATTCCGCAGGATCCGAACTTATCACTATTCGCCTACGGCAACACGATGCCGCTTCGTTGACGATACGAGGATGTGGCGAAGTATGGGGCGTAATCCTCAGGGGTCCTATTAGCACCGTTTGAACCCAAAGAAAGACACTGGGCCGAGGGATGATGCTTACATCCACTAAGGTTAGTCGAGACGAAACCCGAGTGTCCGAACCCCTCGAAGACGCAGGGGAGGTGGCATATGATGTAAGTGCCATTTAGACCCCCTATGCGCTGGATGGACCGGCGGGCAATGAGTACTATCATCTAATGGAGTGCATTAACTCTCCTGATGACGCGAGCTGTGAAGTCCTTAAGGTGCTCATAATCTTCCTTTTTGGAGTCAGTTTTAGCCGCGGCTGAGTGCGAACGGAAGTTGACATATCTCCACAGTAAGCACATTTTTGAAACTCCATGTCGGCCGTCAGTGCATACTATAAATGGCGAATTACACCAAATGGGAATCACAAAACCCCGATAGTCGGCCCGGCTACTATAGTGGGATCAATCAAAGAATTGAATGTCGACAGCCGGCGGCTAAGGGATGCTCGCGAAGCATGTACGCGCTTCCTACAACGACTGCGGGCCATACACTCCAGAGGCGCCGTAGGTCAGAGCAGTCGCCCTAGGGTTAGCCACGCGCTTACAGCACACTCTGATATAAAAGAGTCTAGAGAATATCCACCCGAATAAAACCTTAGCTACTCCTACGCCGTTTGCAGCCAAAGATACCTGAACATGTCCTTAGTAAGGCACTGTTTTCGCGTTTACAGGCCGTCTGAGATAAAGTGCGGACCTCACAATGCCGAGTAGCCTGGGTTATAGTTCTTCCTGAATATTCCTCACAGTTCAGTGTTACAAGCCAGGTACTCCACACGCTGGCTGAAATTTCGAAAGCCCAGTTAACTCCTATACCGAATGCCCGAGCCGGCTTGCTCTTCTGGACATATGACTAGATACTTCATGTCTTTCGCTAAGACAAGGTGATTGATATACGATTCCGCACCCATCATATTCGGAAAAGTTAGAATTCTACGAGGCTACGGGCCAAGATCGGCTAGCCTAACCATTATTGCACTATGTTGCGCTTCCCGCCGAAACTACCTTGGCGCCG
seq00023   CACTGTAATCCATCGGCAGGGCAACAGATTAGAAGGGGCGGGTGGACTTGAAATAGGAGACCTTAAGTCACACCCGAGGAATATACTAGTATTGCGATATGGAATGAAAAACTCAAGGTAGCGCGGTAGAGCGCGTGTGCGGGGCACACCAAACATGAAAAATTCAGTTCATCAACCCAGTAAATAAAGGCGAATTTCGCATTCACTGAACCCTGGCGTTGGTAAAAGGCCACTCCGTCCACGATTTACCAATTGAAGTCCGTGATCCGGATGCGTTTACTACCTCTGTACCGGCCAAGGGCACTTTAAACCTGTGGCGCTTTCATTGATCACGTATCGCATCCTAATCAGTGGGAGGATCCACCATCGAATGGACGTGTGTCGGCCTGTGGCGATCATTGATCCGTAACGAATTGCTGAGGTATGCACTTCCGGACTGGCGCAATAATAACCCCTGATACACAACCCTTTCCTTGCCTCTAGGGTTTTTGACGAAGTGTAACGCCGTCGAGGCGGTCCGTTAGAGCATTAAGCAGCCTCACAGTTTGTCTAGTTCTTAAGGGGGATGTCTAGCAGACGGGTGGTACACGCAACGAGTTGTGTCTCCCACCGCGCCGCAGCCGTCCTAGAATTGGAACATCACCCCGTACCGAAGACTTTAGCCCCTGTGTAGGAGTACGCCCGGATACGTCCTTCTCGCTAGTCTTATAGGACAACCCCCAGTGCCTAGCCCGATCGATATGTGGGGTACAGATCATCCCCAAGTATAGCTCACTGTGTAGCTATCCCCTATGCCGGCCGGCACCGCTAGGTTATACAGACCACGTTTACGGCGGCGGGTTAGAGACCACTGGGCTCCTTGCTTGGACCCGAACTCTAGGGTACCCCAGTGGAGGACAAAAACACGCCGATTCCTTACCGGGAGTGGGCTTTTGCTAAGTTTCCGGACTGTCGTAAGACGTTAAGCAAATAAGCTTAAAAGAGTTAAGGTTGAAATCTCCCATTCTTCCAATATAACCGTGTACTGGATACTCGGGTCCCAGGGTACCGCGATTTTATCTGATATCTCGGTCTTTCACTCCCTGCGCATTCGTTTAAGCGACGCGACGCCAATGCTTGACCGGCTTCATACCATGATCGAGGTATTCCGCAGGATCCGAACTTATCACTATTCGCCTACGGCAACACGATGCCGCTTCGTTGACGATACGAGGATGTGGCGAAGTATGGGGCGTAATCCTCAGGGGTCCTATTAGCACCGTTTGAACCCAAAGAAAGACACTGGGCCGAGGGATGATGCTTACATCCACTAAGGTTAGTCGAGACGAAACCCGAGTGTCCGAACCCCTCGAAGACGCAGGGGAGGTGGCATATGATGTAAGTGCCATTTAGACCCCCTATGCGCTGGATGGACCGGCGGGCAATGAGTACTATCATCTAATGGAGTGCATTAACTCTCCTGATGACGCGAGCTGTGAAGTCCTTAAGGTGCTCATAATCTTCCTTTTTGGAGTCAGTTTTAGCCGCGGCTGAGTGCGAACGGAAGTTGACATATCTCCACAGTAAGCACATTTTTGAAACTCCATGTCGGCCGTCAGTGCATACTATAAATGGCGAATTACACCAAATGGGAATCACAAAACCCCGATAGTCGGCCCGGCTACTATAGTGGGATCAATCAAAGAATTGAATGTCGACAGCCGGCGGCTAAGGGATGCTCGCGAAGCATGTACGCGCTTCCTACAACGACTGCGGGCCATACACTCCAGAGGCGCCGTAGGTCAGAGCAGTCGCCCTAGGGTTAGCCACGCGCTTACAGCACACTCTGATATAAAAGAGTCTAGAGAATATCCACCCGAATAAAACCTTAGCTACTCCTACGCCGTTTGCAGCCAAAGATACCTGAACATGTCCTTAGTAAGGCACTGTTTTCGCGTTTACAGGCCGTCTGAGATAAAGTGCGGACCTCACAATGCCGAGTAGCCTGGGTTATAGTTCTTCCTGAATATTCCTCACAGTTCAGTGTTACAAGCCAGGTACTCCACACGCTGGCTGAAATTTCGAAAGCCCAGTTAACTCCTATACCGAATGCCCGAGCCGGCTTGCTCTTCTGGACATATGACTAGATACTTCATGTCTTTCGCTAAGACAAGGTGATTGATATACGATTCCGCACCCATCATATTCGGAAAAGTTAGAATTCTACGAGGCTACGGGCCAAGATCGGCTAGCCTAACCATTATTGCACTATGTTGCGCTTCCCGCCGAAACTACCTTGGCGCCG
seq00024   CACTGTAATCCATCGGCAGGGCAACAGATTAGAAGGGGCGGGTGGACTTGAAATAGGAGACCTTAAGTCACACCCGAGGAATATACTAGTATTGCGATATGGAATGAAAAACTCAAGGTAGCGCGGTAGAGCGCGTGTGCGGGGCACACCAAACATGAAAAATTCAGTTCATCAACCCAGTAAATAAAGGCGAATTTCGCATTCACTGAACCCTGGCGTTGGTAAAAGGCCACTCCGTCCACGATTTACCAATTGAAGTCCGTGATCCGGATGCGTTTACTACCTCTGTACCGGCCAAGGGCACTTTAAACCTGTGGCGCTTTCATTGATCACGTATCGCATCCTAATCAGTGGGAGGATCCACCATCGAATGGACGTGTGTCGGCCTGTGGCGATCATTGATCCGTAACGAATTGCTGAGGTATGCACTTCCGGACTGGCGCAATAATAACCCCTGATACACAACCCTTTCCTTGCCTCTAGGGTTTTTGACGAAGTGTAACGCCGTCGAGGCGGTCCGTTAGAGCATTAAGCAGCCTCACAGTTTGTCTAGTTCTTAAGGGGGATGTCTAGCAGACGGGTGGTACACGCAACGAGTTGTGTCTCCCACCGCGCCGCAGCCGTCCTAGAATTGGAACATCACCCCGTACCGAAGACTTTAGCCCCTGTGTAGGAGTACGCCCGGATACGTCCTTCTCGCTAGTCTTATAGGACAACCCCCAGTGCCTAGCCCGATCGATATGTGGGGTACAGATCATCCCCAAGTATAGCTCACTGTGTAGCTATCCCCTATGCCGGCCGGCACCGCTAGGTTATACAGACCACGTTTACGGCGGCGGGTTAGAGACCACTGGGCTCCTTGCTTGGACCCGAACTCTAGGGTACCCCAGTGGAGGACAAAAACACGCCGATTCCTTACCGGGAGTGGGCTTTTGCTAAGTTTCCGGACTGTCGTAAGACGTTAAGCAAATAAGCTAAAAAGAGTTAAGGTTGAAATCTCCCATTCTTCCAATATAACCGTGTACTGGATACTCGGGTCCCAGGGTACCGCGATTTTATCTGATATCTCGGTCTTTCACTCCCTGCGCATTCGTTTAAGCGACGCGACGCCAATGCTTGACCGGCTTCATACCATGATCGAGGTATTCCGCAGGATCCGAACTTATCACTATTCGCCTACGGCAACACGATGCCGCTTCGTTGACGATACGAGGATGTGGCGAAGTATGGGGCGTAATCCTCAGGGGTCCTATTAGCACCGTTTGAACCCAAAGAAAGACACTGGGCCGAGGGATGATGCTTACATCCACTAAGGTTAGTCGAGACGAAACCCGAGTGTCCGAACCCCTCGAAGACGCAGGGGAGGTGGCATATGATGTAAGTGCCATTTAGACCCCCTATGCGCTGGATGGACCGGCGGGCAATGAGTACTATCATCTAATGGAGTGCATTAACTCTCCTGATGACGCGAGCTGTGAAGTCCTTAAGGTGCTCATAATCTTCCTTTTTGGAGTCAGTTTTAGCCGCGGCTGAGTGCGAACGGAAGTTGACATATCTCCACAGTAAGCACATTTTTGAAACTCCATGTCGGCCGTCAGTGCATACTATAAATGGCGAATTACACCAAATGGGAATCACAAAACCCCGATAGTCGGCCCGGCTACTATAGTGGGATCAATCAAAGAATTGAATGTCGACAGCCGGCGGCTAAGGGATGCTCGCGAAGCATGTACGCGCTTCCTACAACGACTGCGGGCCATACACTCCAGAGGCGCCGTAGGTCAGAGCAGTCGCCCTAGGGTTAGCCACGCGCTTACAGCACACTCTGATATAAAAGAGTCTAGAGAATATCCACCCGAATAAAACCTTAGCTACTCCTACGCCGTTTGCAGCCAAAGATACCTGAACATGTCCTTAGTAAGGCACTGTTTTCGCGTTTACAGGCCGTCTGAGATAAAGTGCGGACCTCACAATGCCGAGTAGCCTGGGTTATAGTTCTTCCTGAATATTCCTCACAGTTCAGTGTTACAAGCCAGGTACTCCACACGCTGGCTGAAATTTCGAAAGCCCAGTTAACTCCTATACCGAATGCCCGAGCCGGCTTGCTCTTCTGGACATATGACTAGATACTTCATGTCTTTCGCTAAGACAAGGTGATTGATATACGATTCCGCACCCATCATATTCGGAAAAGTTAGAATTCTACGAGGCTACGGGCCAAGATCGGCTAGCCTAACCATTATTGCACTATGTTGCGCTTCCCGCCGAAACTACCTTGGCGCCG
seq00025   CACTGTAATCCATCGGCAGGGCAACAGATTAGAAGGGGCGGGTGGACTTGAAATAGGAGACCTTAAGTCACACCCGAGGAATATACTAGTATTGCGATATGGAATGAAAAACTCAAGGTAGCGCGGTAGAGCGCGTGTGCGGGGCACACCAAACATGAAAAATTCAGTTCATCAACCCAGTAAATAAAGGCGAATTTCGCATTCACTGAACCCTGGCGTTGGTAAAAGGCCACTCCGTCCACGATTTACCAATTGAAGTCCGTGATCCGGATGCGTTTACTACCTCTGTACCGGCCAAGGGCACTTTAAACCTGTGGCGCTTTCATTGATCACGTATCGCATCCTAATCAGTGGGAGGATCCACCATCGAATGGACGTGTGTCGGCCTGTGGCGATCATTGATCCGTAACGAATTGCTGAGGTATGCACTTCCGGACTGGCGCAATAATAACCCCTGATACACAACCCTTTCCTTGCCTCTAGGGTTTTTGACGAAGTGTAACGCCGTCGAGGCGGTCCGTTAGAGCATTAAGCAGCCTCACAGTTTGTCTAGTTCTTAAGGGGGATGTCTAGCAGACGGGTGGTACACGCAACGAGTTGTGTCTCCCACCGCGCCGCAGCCGTCCTAGAATTGGAACATCACCCCGTACCGAAGACTTTAGCCCCTGTGTAGGAGTACGCCCGGATACGTCCTTCTCGCTAGTCTTATAGGACAACCCCCAGTGCCTAGCCCGATCGATATGTGGGGTACAGATCATCCCCAAGTATAGCTCACTGTGTAGCTATCCCCTATGCCGGCCGGCACCGCTAGGTTATACAGACCACGTTTACGGCGGCGGGTTAGAGACCACTGGGCTCCTTGCTTGGACCCGAACTCTAGGGTACCCCAGTGGAGGACAAAAACACGCCGATTCCTTACCGGGAGTGGGCTTTTGCTAAGTTTCCGGACTGTCGTAAGACGTTAAGCAAATAAGCTAAAAAGAGTTAAGGTTGAAAGCTCCCATTCTTCCAATATAACCGTGTACTGGATACTCGGGTCCCAGGGTACCGCGATTTTATCTGATATCTCGGTCTTTCACTCCCTGCGCATTCGTTTAAGCGACGCGACGCCAATGCTTGACCGGCTTCATACCATGATCGAGGTATTCCGCAGGATCCGAACCTATCACTATTCGCCTACGGCAACACGATGCCGCTTCGTTGACGATACGAGGATGTGGCGAAGTATGGGGCGTAATCCTCAGGGGTCCTATTAGCACCGTTTGAACCCAAAGAAAGACACTGGGCCGAGGGATGATGCTTACATCCACTAAGGTTAGTCGAGACGAAACCCGAGTGTCCGAACCCCTCGAAGACGCAGGGGAGGTGGCATATGATGTAAGTGCCATTTAGACCCCCTATGCGCTGGATGGACCGGCGGGCAATGAGTACTATCATCTAATGGAGTGCATTAACTCTCCTGATGACGCGAGCTGTGAAGTCCTTAAGGTGCTCATAATCTTCCTTTTTGGAGTCAGTTTTAGCCGCGGATGAGTGCGAACGGAAGTTGACATATCTCCACAGTAAGCACATTTTTGAAACTCCATGTCGGCCGTCAGTGCATACTATAAATGGCGAATTACACCAAATGGGAATCACAAAACCCCGATAGTCGGCCCGGCTACTATAGTGGGATCAATCAAAGAATTGAATGTCGACAGCCGGCGGCTAAGGGATGCTCGCGAAGCATGTACGCGCTTCCTACAACGACTGCGGGCCATACACTCCAGAGGCGCCGTAGGTCAGAGCAGTCGCCCTAGGGTTAGCCACGCGCTTACAGCACACTCTGATATAAAAGAGTCTAGAGAATATCCACCCGAATAAAACCTTAGCTACTCCTACGCCGTTTGCAGCCAAAGATACCTGAACATGTCCTTAGTAAGGCACTGTTTTCGCGTTTACAGGCCGTCTGAGATAAAGTGCGGACCTCACAATGCCGAGTAGCCTGGGTTATAGTTCTTCCTGAATATTCCTCACAGTTCAGTGTTACAAGCCAGGTACTCCACACGCTGGCTGAAATTTCGAAAGCCCAGTTAACTCCTATACCGAATGCCCGAGCCGGCTTGCTCTTCTGGACATATGACTAGATACTTCATGTCTTTCGCTAAGACAAGGTGATTGATATACGATTCCGCACCCATCATATTCGGAAAAGTTAGAATTCTACGAGGCTACGGGCCAAGATCGGCTAGCCTAACCATTATTGCACTATGTTGCGCTTCCCGCCGAAACTACCTTGGCGCCG
seq00026   CACTGTAATCCATCGGCAGGGCAACAGATTAGAAGGGGCGGGTGGACTTGAAATAGGAGACCTTAAGTCACACCCGAGGAATATACTAGTATTGCGATATGGAATGAAAAACTCAAGGTAGCGCGGTAGAGCGCGTGTGCGGGGCACACCAAACATGAAAAATTCAGTTCATCAACCCAGTAAATAAAGGCGAATTTCGCATTCACTGAACCCTGGCGTTGGTAAAAGGCCACTCCGTCCACGATTTACCAATTGAAGTCCGTGATCCGGATGCGTTTACTACCTCTGTACCGGCCAAGGGCACTTTAAACCTGTGGCGCTTTCATTGATCACGTATCGCATCCTAATCAGTGGGAGGATCCACCATCGAATGGACGTGTGTCGGCCTGTGGCGATCATTGATCCGTAACGAATTGCTGAGGTATGCACTTCCGGACTGGCGCAATAATAACCCCTGATACACAACCCTTTCCTTGCCTCTAGGGTTTTTGACGAAGTGTAACGCCGTCGAGGCGGTCCGTTAGAGCATTAAGCAGCCTCACAGTTTGTCTAGTTCTTAAGGGGGATGTCTAGCAGACGGGTGGTACACGCAACGAGTTGTGTCTCCCACCGCGCCGCAGCCGTCCTAGAATTGGAACATCACCCCGTACCGAAGACTTTAGCCCCTGTGTAGGAGTACGCCCGGATACGTCCTTCTCGCTAGTCTTATAGGACAACCCCCAGTGCCTAGCCCGATCGATATGTGGGGTACAGATCATCCCCAAGTATAGCTCACTGTGTAGCTATCCCCTATGCCGGCCGGCACCGCTAGGTTATACAGACCACGTTTACGGCGGCGGGTTAGAGACCACTGGGCTCCTTGCTTGGACCCGAACTCTAGGGTACCCCAGTGGAGGACAAAAACACGCCGATTCCTTACCGGGAGTGGGCTTTTGCTAAGTTTCCGGACTGTCGTAAGACGTTAAGCAAATAAGCTTAAAAGAGTTAAGGTTGAAATCTCCCATTCTTCCAATATAACCGTGTACTGGATACTCGGGTCCCAGGGTACCGCGATTTTATCTGATATCTCGGTCTTTCACTCCCTGCGCATTCGTTTAAGCGACGCGACGCCAATGCTTGACCGGCTTCATACCATGATCGAGGTATTCCGCAGGATCCGAACTTATCACTATTCGCCTACGGCAACACGATGCCGCTTCGTTGACGATACGAGGATGTGGCGAAGTATGGGGCGTAATCCTCAGGGGTCCTATTAGCACCGTTTGAACCCAAAGAAAGACACTGGGCCGAGGGATGATGCTTACATCCACTAAGGTTAGTCGAGACGAAACCCGAGTGTCCGAACCCCTCGAAGACGCAGGGGAGGTGGCATATGATGTAAGTGCCATTTAGACCCCCTATGCGCTGGATGGACCGGCGGGCAATGAGTACTATCATCTAATGGAGTGCATTAACTCTCCTGATGACGCGAGCTGTGAAGTCCTTAAGGTGCTCATAATCTTCCTTTTTGGAGTCAGTTTTAGCCGCGGCTGAGTGCGAACGGAAGTTGACATATCTCCACAGTAAGCACATTTTTGAAACTCCATGTCGGCCGTCAGTGCATACTATAAATGGCGAATTACACCAAATGGGAATCACAAAACCCCGATAGTCGGCCCGGCTACTATAGTGGGATCAATCAAAGAATTGAATGTCGACAGCCGGCGGCTAAGGGATGCTCGCGAAGCATGTACGCGCTTCCTACAACGACTGCGGGCCATACACTCCAGAGGCGCCGTAGGTCAGAGCAGTCGCCCTAGGGTTAGCCACGCGCTTACAGCACACTCTGATATAAAAGAGTCTAGAGAATATCCACCCGAATAAAACCTTAGCTACTCCTACGCCGTTTGCAGCCAAAGATACCTGAACATGTCCTTAGTAAGGCACTGTTTTCGCGTTTACAGGCCGTCTGAGATAAAGTGCGGACCTCACAATGCCGAGTAGCCTGGGTTATAGTTCTTCCTGAATATTCCTCACAGTTCAGTGTTACAAGCCAGGTACTCCACACGCTGGCTGAAATTTCGAAAGCCCAGTTAACTCCTATACCGAATGCCCGAGCCGGCTTGCTCTTCTGGACATATGACTAGATACTTCATGTCTTTCGCTAAGACAAGGTGATTGATATACGATTCCGCACCCATCATATTCGGAAAAGTTAGAATTCTACGAGGCTACGGGCCAAGATCGGCTAGCCTAACCATTATTGCACTATGTTGCGCTTCCCGCCGAAACTACCTTGGCGCCG
seq00027   CACTGTAATCCATCGGCAGGGCAACAGATTAGAAGGGGCGGGTGGACTTGAAATAGGAGACCTTAAGTCACACCCGAGGAATATACTAGTATTGCGATATGGAATGAAAAACTCAAGGTAGCGCGGTAGAGCGCGTGTGCGGGGCACACCAAACATGAAAAATTCAGTTCATCAACCCAGTAAATAAAGGCGAATTTCGCATTCACTGAACCCTGGCGTTGGTAAAAGGCCACTCCGTCCACGATTTACCAATTGAAGTCCGTGATCCGGATGCGTTTACTACCTCTGTACCGGCCAAGGGCACTTTAAACCTGTGGCGCTTTCATTGATCACGTATCGCATCCTAATCAGTGGGAGGATCCACCATCGAATGGACGTGTGTCGGCCTGTGGCGATCATTGATCCGTAACGAATTGCTGAGGTATGCACTTCCGGACTGGCGCAATAATAACCCCTGATACACAACCCTTTCCTTGCCTCTAGGGTTTTTGACGAAGTGTAACGCCGTCGAGGCGGTCCGTTAGAGCATTAAGCAGCCTCACAGTTTGTCTAGTTCTTAAGGGGGATGTCTAGCAGACGGGTGGTACACGCAACGAGTTGTGTCTCCCACCGCGCCGCAGCCGTCCTAGAATTGGAACATCACCCCGTACCGAAGACTTTAGCCCCTGTGTAGGAGTACGCCCGGATACGTCCTTCTCGCTAGTCTTATAGGACAACCCCCAGTGCCTAGCCCGATCGATATGTGGGGTACAGATCATCCCCAAGTATAGCTCACTGTGTAGCTATCCCCTATGCCGGCCGGCACCGCTAGGTTATACAGACCACGTTTACGGCGGCGGGTTAGAGACCACTGGGCTCCTTGCTTGGACCCGAACTCTAGGGTACCCCAGTGGAGGACAAAAACACGCCGATTCCTTACCGGGAGTGGGCTTTTGCTAAGTTTCCGGACTGTCGTAAGACGTTAAGCAAATAAGCTAAAAAGAGTTAAGGTTGAAATCTCCCATTCTTCCAATATAACCGTGTACTGGATACTCGGGTCCCAGGGTACCGCGATTTTATCTGATATCTCGGTCTTTCACTCCCTGCGCATTCGTTTAAGCGACGCGACGCCAATGCTTGACCGGCTTCATACCATGATCGAGGTATTCCGCAGGATCCGAACCTATCACTATTCGCCTACGGCAACACGATGCCGCTTCGTTGACGATACGAGGATGTGGCGAAGTATGGGGCGTAATCCTCAGGGGTCCTATTAGCACCGTTTGAACCCAAAGAAAGACACTGGGCCGAGGGATGATGCTTACATCCACTAAGGTTAGTCGAGACGAAACCCGAGTGTCCGAACCCCTCGAAGACGCAGGGGAGGTGGCATATGATGTAAGTGCCATTTAGACCCCCTATGCGCTGGATGGACCGGCGGGCAATGAGTACTATCATCTAATGGAGTGCATTAACTCTCCTGATGACGCGAGCTGTGAAGTCCTTAAGGTGCTCATAATCTTCCTTTTTGGAGTCAGTTTTAGCCGCGGATGAGTGCGAACGGAAGTTGACATATCTCCACAGTAAGCACATTTTTGAAACTCCATGTCGGCCGTCAGTGCATACTATAAATGGCGAATTACACCAAATGGGAATCACAAAACCCCGATAGTCGGCCCGGCTACTATAGTGGGATCAATCAAAGAATTGAATGTCGACAGCCGGCGGCTAAGGGATGCTCGCGAAGCATGTACGCGCTTCCTACAACGACTGCGGGCCATACACTCCAGAGGCGCCGTAGGTCAGAGCAGTCGCCCTAGGGTTAGCCACGCGCTTACAGCACACTCTGATATAAAAGAGTCTAGAGAATATCCACCCGAATAAAACCTTAGCTACTCCTACGCCGTTTGCAGCCAAAGATACCTGAACATGTCCTTAGTAAGGCACTGTTTTCGCGTTTACAGGCCGTCTGAGATAAAGTGCGGACCTCACAATGCCGAGTAGCCTGGGTTATAGTTCTTCCTGAATATTCCTCACAGTTCAGTGTTACAAGCCAGGTACTCCACACGCTGGCTGAAATTTCGAAAGCCCAGTTAACTCCTATACCGAATGCCCGAGCCGGCTTGCTCTTCTGGACATATGACTAGATACTTCATGTCTTTCGCTAAGACAAGGTGATTGATATACGATTCCGCACCCATCATATTCGGAAAAGTTAGAATTCTACGAGGCTACGGGCCAAGATCGGCTAGCCTAACCATTATTGCACTATGTTGCGCTTCCCGCCGAAACTACCTTGGCGCCG
seq00028   CACTGTAATCCATCGGCAGGGCAACAGATTAGAAGGGGCGGGTGGACTTGAAATAGGAGACCTTAAGTCACACCCGAGGAATATACTAGTATTGCGATATGGAATGAAAAACTCAAGGTAGCGCGGTAGAGCGCGTGTGCGGGGCACACCAAACATGAAAAATTCAGTTCATCAACCCAGTAAATAAAGGCGAATTTCGCATTCACTGAACCCTGGCGTTGGTAAAAGGCCACTCCGTCCACGATTTACCAATTGAAGTCCGTGATCCGGATGCGTTTACTACCTCTGTACCGGCCAAGGGCACTTTAAACCTGTGGCGCTTTCATTGATCACGTATCGCATCCTAATCAGTGGGAGGATCCACCATCGAATGGACGTGTGTCGGCCTGTGGCGATCATTGATCCGTAACGAATTGCTGAGGTATGCACTTCCGGACTGGCGCAATAATAACCCCTGATACACAACCCTTTCCTTGCCTCTAGGGTTTTTGACGAAGTGTAACGCCGTCGAGGCGGTCCGTTAGAGCATTAAGCAGCCTCACAGTTTGTCTAGTTCTTAAGGGGGATGTCTAGCAGACGGGTGGTACACGCAACGAGTTGTGTCTCCCACCGCGCCGCAGCCGTCCTAGAATTGGAACATCACCCCGTACCGAAGACTTTAGCCCCTGTGTAGGAGTACGCCCGGATACGTCCTTCTCGCTAGTCTTATAGGACAACCCCCAGTGCCTAGCCCGATCGATATGTGGGGTACAGATCATCCCCAAGTATAGCTCACTGTGTAGCTATCCCCTATGCCGGCCGGCACCGCTAGGTTATACAGACCACGTTTACGGCGGCGGGTTAGAGACCACTGGGCTCCTTGCTTGGACCCGAACTCTAGGGTACCCCAGTGGAGGACAAAAACACGCCGATTCCTTACCGGGAGTGGGCTTTTGCTAAGTTTCCGGACTGTCGTAAGACGTTAAGCAAATAAGCTAAAAAGAGTTAAGGTTGAAATCTCCCATTCTTCCAATATAACCGTGTACTGGATACTCGGGTCCCAGGGTACCGCGATTTTATCTGATATCTCGGTCTTTCACTCCCTGCGCATTCGTTTAAGCGACGCGACGCCAATGCTTGACCGGCTTCATACCATGATCGAGGTATTCCGCAGGATCCGAACTTATCACTATTCGCCTACGGCAACACGATGCCGCTTCGTTGACGATACGAGGATGTGGCGAAGTATGGGGCGTAATCCTCAGGGGTCCTATTAGCACCGTTTGAACCCAAAGAAAGACACTGGGCCGAGGGATGATGCTTACATCCACTAAGGTTAGTCGAGACGAAACCCGAGTGTCCGAACCCCTCGAAGACGCAGGGGAGGTGGCATATGATGTAAGTGCCATTTAGACCCCCTATGCGCTGGATGGACCGGCGGGCAATGAGTACTATCATCTAATGGAGTGCATTAACTCTCCTGATGACGCGAGCTGTGAAGTCCTTAAGGTGCTCATAATCTTCCTTTTTGGAGTCAGTTTTAGCCGCGGCTGAGTGCGAACGGAAGTTGACATATCTCCACAGTAAGCACATTTTTGAAACTCCATGTCGGCCGTCAGTGCATACTATAAATGGCGAATTACACCAAATGGGAATCACAAAACCCCGATAGTCGGCCCGGCTACTATAGTGGGATCAATCAAAGAATTGAATGTCGACAGCCGGCGGCTAAGGGATGCTCGCGAAGCATGTACGCGCTTCCTACAACGACTGCGGGCCATACACTCCAGAGGCGCCGTAGGTCAGAGCAGTCGCCCTAGGGTTAGCCACGCGCTTACAGCACACTCTGATATAAAAGAGTCTAGAGAATATCCACCCGAATAAAACCTTAGCTACTCCTACGCCGTTTGCAGCCAAAGATACCTGAACATGTCCTTAGTAAGGCACTGTTTTCGCGTTTACAGGCCGTCTGAGATAAAGTGCGGACCTCACAATGCCGAGTAGCCTGGGTTATAGTTCTTCCTGAATATTCCTCACAGTTCAGTGTTACAAGCCAGGTACTCCACACGCTGGCTGAAATTTCGAAAGCCCAGTTAACTCCTATACCGAATGCCCGAGCCGGCTTGCTCTTCTGGACATATGACTAGATACTTCATGTCTTTCGCTAAGACAAGGTGATTGATATACGATTCCGCACCCATCATATTCGGAAAAGTTAGAATTCTACGAGGCTACGGGCCAAGATCGGCTAGCCTAACCATTATTGCACTATGTTGCGCTTCCCGCCGAAACTACCTTGGCGCCG
seq00029   CACTGTAATCCATCGGCAGGGCAACAGATTAGAAGGGGCGGGTGGACTTGAAATAGGAGACCTTAAGTCACACCCGAGGAATATACTAGTATTGCGATATGGAATGAAAAACTCAAGGTAGCGCGGTAGAGCGCGTGTGCGGGGCACACCAAACATGAAAAATTCAGTTCATCAACCCAGTAAATAAAGGCGAATTTCGCATTCACTGAACCCTGGCGTTGGTAAAAGGCCACTCCGTCCACGATTTACCAATTGAAGTCCGTGATCCGGATGCGTTTACTACCTCTGTACCGGCCAAGGGCACTTTAAACCTGTGGCGCTTTCATTGATCACGTATCGCATCCTAATCAGTGGGAGGATCCACCATCGAATGGACGTGTGTCGGCCTGTGGCGATCATTGATCCGTAACGAATTGCTGAGGTATGCACTTCCGGACTGGCGCAATAATAACCCCTGATACACAACCCTTTCCTTGCCTCTAGGGTTTTTGACGAAGTGTAACGCCGTCGAGGCGGTCCGTTAGAGCATTAAGCAGCCTCACAGTTTGTCTAGTTCTTAAGGGGGATGTCTAGCAGACGGGTGGTACACGCAACGAGTTGTGTCTCCCACCGCGCCGCAGCCGTCCTAGAATTGGAACATCACCCCGTACCGAAGACTTTAGCCCCTGTGTAGGAGTACGCCCGGATACGTCCTTCTCGCTAGTCTTATAGGACAACCCCCAGTGCCTAGCCCGATCGATATGTGGGGTACAGATCATCCCCAAGTATAGCTCACTGTGTAGCTATCCCCTATGCCGGCCGGCACCGCTAGGTTATACAGACCACGTTTACGGCGGCGGGTTAGAGACCACTGGGCTCCTTGCTTGGACCCGAACTCTAGGGTACCCCAGTGGAGGACAAAAACACGCCGATTCCTTACCGGGAGTGGGCTTTTGCTAAGTTTCCGGACTGTCGTAAGACGTTAAGCAAATAAGCTAAAAAGAGTTAAGGTTGAAATCTCCCATTCTTCCAATATAACCGTGTACTGGATACTCGGGTCCCAGGGTACCGCGATTTTATCTGATATCTCGGTCTTTCACTCCCTGCGCATTCGTTTAAGCGACGCGACGCCAATGCTTGACCGGCTTCATACCATGATCGAGGTATTCCGCAGGATCCGAACTTATCACTATTCGCCTACGGCAACACGATGCCGCTTCGTTGACGATACGAGGATGTGGCGAAGTATGGGGCGTAATCCTCAGGGGTCCTATTAGCACCGTTTGAACCCAAAGAAAGACACTGGGCCGAGGGATGATGCTTACATCCACTAAGGTTAGTCGAGACGAAACCCGAGTGTCCGAACCCCTCGAAGACGCAGGGGAGGTGGCATATGATGTAAGTGCCATTTAGACCCCCTATGCGCTGGATGGACCGGCGGGCAATGAGTACTATCATCTAATGGAGTGCATTAACTCTCCTGATGACGCGAGCTGTGAAGTCCTTAAGGTGCTCATAATCTTCCTTTTTGGAGTCAGTTTTAGCCGCGGCTGAGTGCGAACGGAAGTTGACATATCTCCACAGTAAGCACATTTTTGAAACTCCATGTCGGCCGTCAGTGCATACTATAAATGGCGAATTACACCAAATGGGAATCACAAAACCCCGATAGTCGGCCCGGCTACTATAGTGGGATCAATCAAAGAATTGAATGTCGACAGCCGGCGGCTAAGGGATGCTCGCGAAGCATGTACGCGCTTCCTACAACGACTGCGGGCCATACACTCCAGAGGCGCCGTAGGTCAGAGCAGTCGCCCTAGGGTTAGCCACGCGCTTACAGCACACTCTGATATAAAAGAGTCTAGAGAATATCCACCCGAATAAAACCTTAGCTACTCCTACGCCGTTTGCAGCCAAAGATACCTGAACATGTCCTTAGTAAGGCACTGTTTTCGCGTTTACAGGCCGTCTGAGATAAAGTGCGGACCTCACAATGCCGAGTAGCCTGGGTTATAGTTCTTCCTGAATATTCCTCACAGTTCAGTGTTACAAGCCAGGTACTCCACACGCTGGCTGAAATTTCGAAAGCCCAGTTAACTCCTATACCGAATGCCCGAGCCGGCTTGCTCTTCTGGACATATGACTAGATACTTCATGTCTTTCGCTAAGACAAGGTGATTGATATACGATTCCGCACCCATCATATTCGGAAAAGTTAGAATTCTACGAGGCTACGGGCCAAGATCGGCTAGCCTAACCATTATTGCACTATGTTGCGCTTCCCGCCGAAACTACCTTGGCGCCG
seq00030   CACTGTAATCCATCGGCAGGGCAACAGATTAGAAGGGGCGGGTGGACTTGAAATAGGAGACCTTAAGTCACACCCGAGGAATATACTAGTATTGCGATATGGAATGAAAAACTCAAGGTAGCGCGGTAGAGCGCGTGTGCGGGGCACACCAAACATGAAAAATTCAGTTCATCAACCCAGTAAATAAAGGCGAATTTCGCATTCACTGAACCCTGGCGTTGGTAAAAGGCCACTCCGTCCACGATTTACCAATTGAAGTCCGTGATCCGGATGCGTTTACTACCTCTGTACCGGCCAAGGGCACTTTAAACCTGTGGCGCTTTCATTGATCACGTATCGCATCCTAATCAGTGGGAGGATCCACCATCGAATGGACGTGTGTCGGCCTGTGGCGATCATTGATCCGTAACGAATTGCTGAGGTATGCACTTCCGGACTGGCGCAATAATAACCCCTGATACACAACCCTTTCCTTGCCTCTAGGGTTTTTGACGAAGTGTAACGCCGTCGAGGCGGTCCGTTAGAGCATTAAGCAGCCTCACAGTTTGTCTAGTTCTTAAGGGGGATGTCTAGCAGACGGGTGGTACACGCAACGAGTTGTGTCTCCCACCGCGCCGCAGCCGTCCTAGAATTGGAACATCACCCCGTACCGAAGACTTTAGCCCCTGTGTAGGAGTACGCCCGGATACGTCCTTCTCGCTAGTCTTATAGGACAACCCCCAGTGCCTAGCCCGATCGATATGTGGGGTACAGATCATCCCCAAGTATAGCTCACTGTGTAGCTATCCCCTATGCCGGCCGGCACCGCTAGGTTATACAGACCACGTTTACGGCGGCGGGTTAGAGACCACTGGGCTCCTTGCTTGGACCCGAACTCTAGGGTACCCCAGTGGAGGACAAAAACACGCCGATTCCTTACCGGGAGTGGGCTTTTGCTAAGTTTCCGGACTGTCGTAAGACGTTAAGCAAATAAGCTAAAAAGAGTTAAGGTTGAAATCTCCCATTCTTCCAATATAACCGTGTACTGGATACTCGGGTCCCAGGGTACCGCGATTTTATCTGATATCTCGGTCTTTCACTCCCTGCGCATTCGTTTAAGCGACGCGACGCCAATGCTTGACCGGCTTCATACCATGATCGAGGTATTCCGCAGGATCCGAACTTATCACTATTCGCCTACGGCAACACGATGCCGCTTCGTTGACGATACGAGGATGTGGCGAAGTATGGGGCGTAATCCTCAGGGGTCCTATTAGCACCGTTTGAACCCAAAGAAAGACACTGGGCCGAGGGATGATGCTTACATCCACTAAGGTTAGTCGAGACGAAACCCGAGTGTCCGAACCCCTCGAAGACGCAGGGGAGGTGGCATATGATGTAAGTGCCATTTAGACCCCCTATGCGCTGGATGGACCGGCGGGCAATGAGTACTATCATCTAATGGAGTGCATTAACTCTCCTGATGACGCGAGCTGTGAAGTCCTTAAGGTGCTCATAATCTTCCTTTTTGGAGTCAGTTTTAGCCGCGGCTGAGTGCGAACGGAAGTTGACATATCTCCACAGTAAGCACATTTTTGAAACTCCATGTCGGCCGTCAGTGCATACTATAAATGGCGAATTACACCAAATGGGAATCACAAAACCCCGATAGTCGGCCCGGCTACTATAGTGGGATCAATCAAAGAATTGAATGTCGACAGCCGGCGGCTAAGGGATGCTCGCGAAGCATGTACGCGCTTCCTACAACGACTGCGGGCCATACACTCCAGAGGCGCCGTAGGTCAGAGCAGTCGCCCTAGGGTTAGCCACGCGCTTACAGCACACTCTGATATAAAAGAGTCTAGAGAATATCCACCCGAATAAAACCTTAGCTACTCCTACGCCGTTTGCAGCCAAAGATACCTGAACATGTCCTTAGTAAGGCACTGTTTTCGCGTTTACAGGCCGTCTGAGATAAAGTGCGGACCTCACAATGCCGAGTAGCCTGGGTTATAGTTCTTCCTGAATATTCCTCACAGTTCAGTGTTACAAGCCAGGTACTCCACACGCTGGCTGAAATTTCGAAAGCCCAGTTAACTCCTATACCGAATGCCCGAGCCGGCTTGCTCTTCTGGACATATGACTAGATACTTCATGTCTTTCGCTAAGACAAGGTGATTGATATACGATTCCGCACCCATCATATTCGGAAAAGTTAGAATTCTACGAGGCTACGGGCCAAGATCGGCTAGCCTAACCATTATTGCACTATGTTGCGCTTCCCGCCGAAACTACCTTGGCGCCG
seq00031   CACTGTAATCCATCGGCAGGGCAACAGATTAGAAGGGGCGGGTGGACTTGAAATAGGAGACCTTAAGTCACACCCGAGGAATATACTAGTATTGCGATATGGAATGAAAAACTCAAGGTAGCGCGGTAGAGCGCGTGTGCGGGGCACACCAAACATGAAAAATTCAGTTCATCAACCCAGTAAATAAAGGCGAATTTCGCATTCACTGAACCCTGGCGTTGGTAAAAGGCCACTCCGTCCACGATTTACCAATTGAAGTCCGTGATCCGGATGCGTTTACTACCTCTGTACCGGCCAAGGGCACTTTAAACCTGTGGCGCTTTCATTGATCACGTATCGCATCCTAATCAGTGGGAGGATCCACCATCGAATGGACGTGTGTCGGCCTGTGGCGATCATTGATCCGTAACGAATTGCTGAGGTATGCACTTCCGGACTGGCGCAATAATAACCCCTGATACACAACCCTTTCCTTGCCTCTAGGGTTTTTGACGAAGTGTAACGCCGTCGAGGCGGTCCGTTAGAGCATTAAGCAGCCTCACAGTTTGTCTAGTTCTTAAGGGGGATGTCTAGCAGACGGGTGGTACACGCAACGAGTTGTGTCTCCCACCGCGCCGCAGCCGTCCTAGAATTGGAACATCACCCCGTACCGAAGACTTTAGCCCCTGTGTAGGAGTACGCCCGGATACGTCCTTCTCGCTAGTCTTATAGGACAACCCCCAGTGCCTAGCCCGATCGATATGTGGGGTACAGATCATCCCCAAGTATAGCTCACTGTGTAGCTATCCCCTATGCCGGCCGGCACCGCTAGGTTATACAGACCACGTTTACGGCGGCGGGTTAGAGACCACTGGGCTCCTTGCTTGGACCCGAACTCTAGGGTACCCCAGTGGAGGACAAAAACACGCCGATTCCTTACCGGGAGTGGGCTTTTGCTAAGTTTCCGGACTGTCGTAAGACGTTAAGCAAATAAGCTAAAAAGAGTTAAGGTTGAAATCTCCCATTCTTCCAATATAACCGTGTACTGGATACTCGGGTCCCAGGGTACCGCGATTTTATCTGATATCTCGGTCTTTCACTCCCTGCGCATTCGTTTAAGCGACGCGACGCCAATGCTTGACCGGCTTCATACCATGATCGAGGTATTCCGCAGGATCCGAACTTATCACTATTCGCCTACGGCAACACGATGCCGCTTCGTTGACGATACGAGGATGTGGCGAAGTATGGGGCGTAATCCTCAGGGGTCCTATTAGCACCGTTTGAACCCAAAGAAAGACACTGGGCCGAGGGATGATGCTTACATCCACTAAGGTTAGTCGAGACGAAACCCGAGTGTCCGAACCCCTCGAAGACGCAGGGGAGGTGGCATATGATGTAAGTGCCATTTAGACCCCCTATGCGCTGGATGGACCGGCGGGCAATGAGTACTATCATCTAATGGAGTGCATTAACTCTCCTGATGACGCGAGCTGTGAAGTCCTTAAGGTGCTCATAATCTTCCTTTTTGGAGTCAGTTTTAGCCGCGGCTGAGTGCGAACGGAAGTTGACATATCTCCACAGTAAGCACATTTTTGAAACTCCATGTCGGCCGTCAGTGCATACTATAAATGGCGAATTACACCAAATGGGAATCACAAAACCCCGATAGTCGGCCCGGCTACTATAGTGGGATCAATCAAAGAATTGAATGTCGACAGCCGGCGGCTAAGGGATGCTCGCGAAGCATGTACGCGCTTCCTACAACGACTGCGGGCCATACACTCCAGAGGCGCCGTAGGTCAGAGCAGTCGCCCTAGGGTTAGCCACGCGCTTACAGCACACTCTGATATAAAAGAGTCTAGAGAATATCCACCCGAATAAAACCTTAGCTACTCCTACGCCGTTTGCAGCCAAAGATACCTGAACATGTCCTTAGTAAGGCACTGTTTTCGCGTTTACAGGCCGTCTGAGATAAAGTGCGGACCTCACAATGCCGAGTAGCCTGGGTTATAGTTCTTCCTGAATATTCCTCACAGTTCAGTGTTACAAGCCAGGTACTCCACACGCTGGCTGAAATTTCGAAAGCCCAGTTAACTCCTATACCGAATGCCCGAGCCGGCTTGCTCTTCTGGACATATGACTAGATACTTCATGTCTTTCGCTAAGACAAGGTGATTGATATACGATTCCGCACCCATCATATTCGGAAAAGTTAGAATTCTACGAGGCTACGGGCCAAGATCGGCTAGCCTAACCATTATTGCACTATGTTGCGCTTCCCGCCGAAACTACCTTGGCGCCG
seq00032   CACTGTAATCCATCGGCAGGGCAACAGATTAGAAGGGGCGGGTGGACTTGAAATAGGAGACCTTAAGTCACACCCGAGGAATATACTAGTATTGCGATATGGAATGAAAAACTCAAGGTAGCGCGGTAGAGCGCGTGTGCGGGGCACACCAAACATGAAAAATTCAGTTCATCAACCCAGTAAATAAAGGCGAATTTCGCATTCACTGAACCCTGGCGTTGGTAAAAGGCCACTCCGTCCACGATTTACCAATTGAAGTCCGTGATCCGGATGCGTTTACTACCTCTGTACCGGCCAAGGGCACTTTAAACCTGTGGCGCTTTCATTGATCACGTATCGCATCCTAATCAGTGGGAGGATCCACCATCGAATGGACGTGTGTCGGCCTGTGGCGATCATTGATCCGTAACGAATTGCTGAGGTATGCACTTCCGGACTGGCGCAATAATAACCCCTGATACACAACCCTTTCCTTGCCTCTAGGGTTTTTGACGAAGTGTAACGCCGTCGAGGCGGTCCGTTAGAGCATTAAGCAGCCTCACAGTTTGTCTAGTTCTTAAGGGGGATGTCTAGCAGACGGGTGGTACACGCAACGAGTTGTGTCTCCCACCGCGCCGCAGCCGTCCTAGAATTGGAACATCACCCCGTACCGAAGACTTTAGCCCCTGTGTAGGAGTACGCCCGGATACGTCCTTCTCGCTAGTCTTATAGGACAACCCCCAGTGCCTAGCCCGATCGATATGTGGGGTACAGATCATCCCCAAGTATAGCTCACTGTGTAGCTATCCCCTATGCCGGCCGGCACCGCTAGGTTATACAGACCACGTTTACGGCGGCGGGTTAGAGACCACTGGGCTCCTTGCTTGGACCCGAACTCTAGGGTACCCCAGTGGAGGACAAAAACACGCCGATTCCTTACCGGGAGTGGGCTTTTGCTAAGTTTCCGGACTGTCGTAAGACGTTAAGCAAATAAGCTAAAAAGAGTTAAGGTTGAAATCTCCCATTCTTCCAATATAACCGTGTACTGGATACTCGGGTCCCAGGGTACCGCGATTTTATCTGATATCTCGGTCTTTCACTCCCTGCGCATTCGTTTAAGCGACGCGACGCCAATGCTTGACCGGCTTCATACCATGATCGAGGTATTCCGCAGGATCCGAACTTATCACTATTCGCCTACGGCAACACGATGCCGCTTCGTTGACGATACGAGGATGTGGCGAAGTATGGGGCGTAATCCTCAGGGGTCCTATTAGCACCGTTTGAACCCAAAGAAAGACACTGGGCCGAGGGATGATGCTTACATCCACTAAGGTTAGTCGAGACGAAACCCGAGTGTCCGAACCCCTCGAAGACGCAGGGGAGGTGGCATATGATGTAAGTGCCATTTAGACCCCCTATGCGCTGGATGGACCGGCGGGCAATGAGTACTATCATCTAATGGAGTGCATTAACTCTCCTGATGACGCGAGCTGTGAAGTCCTTAAGGTGCTCATAATCTTCCTTTTTGGAGTCAGTTTTAGCCGCGGCTGAGTGCGAACGGAAGTTGACATATCTCCACAGTAAGCACATTTTTGAAACTCCATGTCGGCCGTCAGTGCATACTATAAATGGCGAATTACACCAAATGGGAATCACAAAACCCCGATAGTCGGCCCGGCTACTATAGTGGGATCAATCAAAGAATTGAATGTCGACAGCCGGCGGCTAAGGGATGCTCGCGAAGCATGTACGCGCTTCCTACAACGACTGCGGGCCATACACTCCAGAGGCGCCGTAGGTCAGAGCAGTCGCCCTAGGGTTAGCCACGCGCTTACAGCACACTCTGATATAAAAGAGTCTAGAGAATATCCACCCGAATAAAACCTTAGCTACTCCTACGCCGTTTGCAGCCAAAGATACCTGAACATGTCCTTAGTAAGGCACTGTTTTCGCGTTTACAGGCCGTCTGAGATAAAGTGCGGACCTCACAATGCCGAGTAGCCTGGGTTATAGTTCTTCCTGAATATTCCTCACAGTTCAGTGTTACAAGCCAGGTACTCCACACGCTGGCTGAAATTTCGAAAGCCCAGTTAACTCCTATACCGAATGCCCGAGCCGGCTTGCTCTTCTGGACATATGACTAGATACTTCATGTCTTTCGCTAAGACAAGGTGATTGATATACGATTCCGCACCCATCATATTCGGAAAAGTTAGAATTCTACGAGGCTACGGGCCAAGATCGGCTAGCCTAACCATTATTGCACTATGTTGCGCTTCCCGCCGAAACTACCTTGGCGCCG
seq00033   CACTGTAATCCATCGGCAGGGCAACAGATTAGAAGGGGCGGGTGGACTTGAAATAGGAGACCTTAAGTCACACCCGAGGAATATACTAGTATTGCGATATGGAATGAAAAACTCAAGGTAGCGCGGTAGAGCGCGTGTGCGGGGCACACCAAACATGAAAAATTCAGTTCATCAACCCAGTAAATAAAGGCGAATTTCGCATTCACTGAACCCTGGCGTTGGTAAAAGGCCACTCCGTCCACGATTTACCAATTGAAGTCCGTGATCCGGATGCGTTTACTACCTCTGTACCGGCCAAGGGCACTTTAAACCTGTGGCGCTTTCATTGATCACGTATCGCATCCTAATCAGTGGGAGGATCCACCATCGAATGGACGTGTGTCGGCCTGTGGCGATCATTGATCCGTAACGAATTGCTGAGGTATGCACTTCCGGACTGGCGCAATAATAACCCCTGATACACAACCCTTTCCTTGCCTCTAGGGTTTTTGACGAAGTGTAACGCCGTCGAGGCGGTCCGTTAGAGCATTAAGCAGCCTCACAGTTTGTCTAGTTCTTAAGGGGGATGTCTAGCAGACGGGTGGTACACGCAACGAGTTGTGTCTCCCACCGCGCCGCAGCCGTCCTAGAATTGGAACATCACCCCGTACCGAAGACTTTAGCCCCTGTGTAGGAGTACGCCCGGATACGTCCTTCTCGCTAGTCTTATAGGACAACCCCCAGTGCCTAGCCCGATCGATATGTGGGGTACAGATCATCCCCAAGTATAGCTCACTGTGTAGCTATCCCCTATGCCGGCCGGCACCGCTAGGTTATACAGACCACGTTTACGGCGGCGGGTTAGAGACCACTGGGCTCCTTGCTTGGACCCGAACTCTAGGGTACCCCAGTGGAGGACAAAAACACGCCGATTCCTTACCGGGAGTGGGCTTTTGCTAAGTTTCCGGACTGTCGTAAGACGTTAAGCAAATAAGCTTAAAAGAGTTAAGGTTGAAATCTCCCATTCTTCCAATATAACCGTGTACTGGATACTCGGGTCCCAGGGTACCGCGATTTTATCTGATATCTCGGTCTTTCACTCCCTGCGCATTCGTTTAAGCGACGCGACGCCAATGCTTGACCGGCTTCATACCATGATCGAGGTATTCCGCAGGATCCGAACTTATCACTATTCGCCTACGGCAACACGATGCCGCTTCGTTGACGATACGAGGATGTGGCGAAGTATGGGGCGTAATCCTCAGGGGTCCTATTAGCACCGTTTGAACCCAAAGAAAGACACTGGGCCGAGGGATGATGCTTACATCCACTAAGGTTAGTCGAGACGAAACCCGAGTGTCCGAACCCCTCGAAGACGCAGGGGAGGTGGCATATGATGTAAGTGCCATTTAGACCCCCTATGCGCTGGATGGACCGGCGGGCAATGAGTACTATCATCTAATGGAGTGCATTAACTCTCCTGATGACGCGAGCTGTGAAGTCCTTAAGGTGCTCATAATCTTCCTTTTTGGAGTCAGTTTTAGCCGCGGCTGAGTGCGAACGGAAGTTGACATATCTCCACAGTAAGCACATTTTTGAAACTCCATGTCGGCCGTCAGTGCATACTATAAATGGCGAATTACACCAAATGGGAATCACAAAACCCCGATAGTCGGCCCGGCTACTATAGTGGGATCAATCAAAGAATTGAATGTCGACAGCCGGCGGCTAAGGGATGCTCGCGAAGCATGTACGCGCTTCCTACAACGACTGCGGGCCATACACTCCAGAGGCGCCGTAGGTCAGAGCAGTCGCCCTAGGGTTAGCCACGCGCTTACAGCACACTCTGATATAAAAGAGTCTAGAGAATATCCACCCGAATAAAACCTTAGCTACTCCTACGCCGTTTGCAGCCAAAGATACCTGAACATGTCCTTAGTAAGGCACTGTTTTCGCGTTTACAGGCCGTCTGAGATAAAGTGCGGACCTCACAATGCCGAGTAGCCTGGGTTATAGTTCTTCCTGAATATTCCTCACAGTTCAGTGTTACAAGCCAGGTACTCCACACGCTGGCTGAAATTTCGAAAGCCCAGTTAACTCCTATACCGAATGCCCGAGCCGGCTTGCTCTTCTGGACATATGACTAGATACTTCATGTCTTTCGCTAAGACAAGGTGATTGATATACGATTCCGCACCCATCATATTCGGAAAAGTTAGAATTCTACGAGGCTACGGGCCAAGATCGGCTAGCCTAACCATTATTGCACTATGTTGCGCTTCCCGCCGAAACTACCTTGGCGCCG
