# Supplementary material for: How Good Are Indirect Tests at Detecting Recombination in Human mtDNA?
Source: G3 (Bethesda). 2013 Jul 1;3(7):1095–104. doi: 10.1534/g3.113.006510 (PMC3704238; doi:10.1534/g3.113.006510)
Supplement: Supporting Information [file supp_g3.113.006510_FileS2.gz › SequenceData/mtDNA_ratehet&popgrowth/0/3rdbase/Infiles/0_76-new.txt]

33 2284
seq00001   GGCAATCACCTGCGGGGGTGATACGCGTAGCGTCAAGGTGGTGACCGTAAGATGTCGCCTAAAAGGGATGGGGTCGGCCTATCTTGAACTGATATTGGTTCACAGATTGGAGCCGGTGGGAGTAACAGCCAGACGACCGGGCGCCGATGGCCCTAGAACTCAGCGTAACTCATAACAGGCGTAAGGAGTGACATGTAAAGTACGATGCGACTTCGGCTCAACGCCCCCATAGGCGCTCTTAGTGGCACTCATGGACTGCGTATCGGCATGACCTTTTAGAGGCTGCATTCCTTTCCTTTCTGTGGAGTAGGGATGCCGTCGCAGATGAGTGCTAAGAAATATCTGTCCTATCCGTGACTGATGCTGGAGCAGGACTACGTATAGCTTGAGTGCAGTTTCCTAGCACCGGACAATAACGACAGACTCTCCCCGATTTCAACATGCCACGTCTATAGGTCAAGGGCCATGGCTGAGGTTGGAGGTGACTCGCTATTCCCAAATAGATTTTCACCCCCTTGTGCTTTAGGTGAACGGTGTATAGTCGTGGGACAGGTAGGTAGCCGCCTAGGGAAAAGCAGCAACACACGCAACAGGGCCTGATTAGTTGCTCCGTGGGCCATTGAGCTTCTACCGAAACATGCCTGAGAGGTTAAGCACATTGTGTGCATCGTACGGGCCTGAGCACCGCGATCGGCATTACGCACGTCGGCCCAGCCGCACGCGCGCTTCGAATCTTGTTAGAACGTCCTGCACGCATCCGATGGACAAGAGCGAGGCATCCAGCCATCATAGCATCGGAAGGCGAGTCTGCCCCAGTGCTTGGTACGAGTTAAAGACGTTCAAGTTGGTGCGTACAGGAGCGCACGAATACGCCTCAAAAAGTGGAGAAATTATATAAATCGGATGCATAAAAATCTGCCAGAGTACGGGGACCTAGGTGAGCGTTCCCTCGAAGACGGAGCCGTATTCACGGAAAGCGTAAATGCGTACGTAAAAGGTCTTAACCCGCGACTTAAGCGTCGGAGCCCATGTGTGAAGTCTTGCCCAACAAACCATTGCTGGCCCCACTCGTCTCATCGCGTCCTGCGGCATAAGGCTATCGATAAGGCTCCCCGCCACAGGACACCTATAGCCGGGAGACAGTATCGAGGCTAAACCCGCGTATCCCAACTTCTAGTCACGAAATTATGGCGCGGTGCGTGCTGTATAGCCGTAACGCCCTTCTCAGAATCGCCTAGCCTTAACTGCCTTAATATCCCCGGCATTTTATACCATCCTACCTGGGGAACTATTTAACTGGTATGCGCTTGGGGACCTCGAACATGCGTGCCAACGGTACTAAAGGGCCTTCTTCGAGACACTATTAACCCGAGCGAGTGCGAGGTTCAGTACGTATTATTCACCGCCGTCAATAGGCGATTCTAGCGTTATAAACACTTGGCACGGTGACGCGTGAGAGTGCGTACATTTTACAGGGAACGTGAAGCACGTTGAAATAATTAAATATTAGTGAAGATTTAAACTGGAAAATACAAACTCATCCTCGGCCGGTTTGAAGATAGTAATTCGAACCGCATCTTCGGGCGCACAAGTTTGAAGGACGGGCACGGTATTCCACTTAGACAGAATCTTTGCACGGACGCATCAGATTCAGCACATGTTTATCCTCTTGGGACACGGTGTGCTCAAACTTGCAGAGATGTAGTCCCAAGTGACCCGTTATAGCATAAACGAACTCACATCTCCACGTAGAAAATTCAGTGCTATCTCTACTGAACCACCCCATTATTCGTCGCCAATATCCTGGACACTTCTTTACCTGCATTCCTTTGAGCGTATGGCCGCTAGCGGACATAGTTGATCGCAAATCGGGACAACACACAAACTACCGTATACCTACCTCCTGGTTAAATCTCGTACCGTCCTAATGGACGTACCGCCCCACCATATCACGGACAGAGGCGTAATGATATCGTTCAGTAATTATCGAGCAAGACCTATCTGTATCAGTAGTGCCCGGCACGAAGTTCTACCGCTCGCTTAGAGTGAGCACGAGTCGTATACTCAAAAGCCAACACACTGACATTATCAACTTTACGGTGGTCGGTCTATGTAATTTCGACTTCCGGACACTCTCCCAAGGCGTTAGGGAAGTGTTTTGTACACGAAGACGCATTGACTTCCCTAACTCAACCTAGTTCCATACGCAACGTTTAGTGCCTATTTCCGAACAAGCGAAGACCTGTCGGTCCAAACAACTGGTGCCTTCGAAGACGGTGACGGT
seq00002   GGGAATCACCTGCGGGGGTGATACGCGTAGCGTCAAGGTGGTGACCGTAAGATGTCGCCTAAAAGGGATGGGGTCGGCCTATCTTGAACTGATATTGGTTCACAGATTGGAGCCGGTGGGAGTAACAGCCAGACGACCGGGCGCCGATGGCCCTAGAACTCAGCGTAACTCATAACAGGCGTAAGGAGTGACATGTAAAGTACGATGCGACTTCGGCTCAACGCCCCCATAGGCGCTCTTAGTGGCACTCATGGACTGCGTATCGGCATGACCTTTTAGAGGCTGCATTCCTTTCCTTTCTGTGGAGTAGGGATGCCGTCGCAGATGAGTGCTAAGAAATATCTGTCCTATCCGTGACTGATGCTGGAGCAGGACTACGTATAGCTTGAGTGCAGTTTCCTAGCACCGGACAATAACGACAGACTCTCCCCGATTTCAACATGCCACGTCTATAGGTCAAGGGCCATGGCTGAGGTTGGAGGTGACTCGCTATTCCCAAATAGATTTTCACCCCCTTGTGCTTTAGGTGAACGGTGTATAGTCGTGGGACAGGTAGGTAGCCGCCTAGGGAAAAGCAGCAACACACGCAACAGGGCCTGATTAGTTGCTCCGTGGGCCATTGAGCTTCTACCGAAACATGCCTGAGAGGTTAAGCACATTGTGTGCATCGTACGGGCCTGAGCACCGCGATCGGCATTACGCACGTCGGCCCAGCCGCACGCGCGCTTCGAATCTTGTTAGAACGTCCTGCACGCATCCGATGGACAAGAGCGAGGCATCCAGCCATCATAGCATCGGAAGGCGAGTCTGCCCCAGTGCTTGGTACGAGTTAAAGACGTTCAAGTTGGTGCGTACAGGAGCGCACGAATACGCCTCAAAAAGTGGAGAAATTATATAAATCGGATGCATAAAAATCTGCCAGAGTACGGGGACCTAGGTGAGCGTTCCCTCGAAGACGGAGCCGTATTCACGGAAAGCGTAAATGCGTACGTAAAAGGTCTTAACCCGCGACTTAAGCGTCGGAGCCCATGTGTGAAGTCTTGCCCAACAAACCATTGCTGGCCCCACTCGTCTCATCGCGTCCTGCGGCATAAGGCTATCGATAAGGCTCCCCGCCACAGGACACCTATAGCCGGGAGACAGTATCGAGGCTAAACCCGCGTATCCCAACTTCTAGTCACGAAATTATGGCGCGGTGCGTGCTGTATAGCCGTAACGCCCTTCTCAGAATCGCCTAGCCTTAACTGCCTTAATATCCCCGGCATTTTATACCATCCTACCTGGGGAACTATTTAACTGGTATGCGCTTGGGGACCTCGAACATGCGTGCCAACGGTACTAAAGGGCCTTCTTCGAGACACTATTAACCCGAGCGAGTGCGAGGTTCAGTACGTATTATTCACCGCCGTCAATAGGCGATTCTAGCGTTATAAACACTTGGCACGGTGACGCGTGAGAGTGCGTACATTTTACAGGGAACGTGAAGCACGTTGAAATAATTAAATATTAGTGAAGATTTAAACTGGAAAATACAAACTCATCCTCGGCCGGTTTGAAGATAGTAATTCGAACCGCATCTTCGGGCGCACAAGTTTGAAGGACGGGCACGGTATTCCACTTAGACAGAATCTTTGCACGGACGCATCAGATACAGCACATGTTTATCCTCTTGGGACACGGTGTGCTCAAACTTGCAGAGATGTAGTCCCAAGTGACCCGTTATAGCATAAACGAACTCACATCTCCACGTAGAAAATTCAGTGCTATCTCTACTGAACCACCCCATTATTCGTCGCCAATATCCTGGACACTTCTTTACCTGCATTCCTTTGAGCGTATGGCCGCTAGCGGACATAGTTGATCGCAAATCGGGACAACACACAAACTACCGTATACCTACCTCCTGGTTAAATCTCGTACCGTCCTAATGGACGTACCGCCCCACCATATCACGGACAGAGGCGTAATGATATCGTTCAGTAATTATCGAGCAAGACCTATCTGTATCAGTAGTGCCCGGCACGAAGTTCTACCGCTCGCTTAGAGTGAGCACGAGTCGTATACTCAAAAGCCAACACACTGACATTATCAACTTTACGGTGGTCGGTCTATGTAATTTCGACTTCCGGACACTCTCCCAAGGCGTTAGGGAAGTGTTTTGTACACGAAGACGCATTGACTTCCCTAACTCAACCTAGTTCCATACGCAACGTTTAGTGCCTATTTCCGAACAAGCGAAGACCTGTCGGTCCAAACAACTGGTGCCTTCGAAGACGGTGACGGT
seq00003   GGCAATCACCTGCGGGGGTGATACGCGTAGCGTCAAGGTGGTGACCGTAAGATGTCGCCTAAAAGGGATGGGGTCGGCCTATCTTGAACTGATATTGGTTCACAGATTGGAGCCGGTGGGAGTAACAGCCAGACGACCGGGCGCCGATGGCCCTAGAACTCAGCGTAACTCATAACAGGCGTAAGGAGTGACATGTAAAGTACGATGCGACTTCGGCTCAACGCCCCCATAGGCGCTCTTAGTGGCACTCATGGACTGCGTATCGGCATGACCTTTTAGAGGCTGCATTCCTTTCCTTTCTGTGGAGTAGGGATGCCGTCGCAGATGAGTGCTAAGAAATATCTGTCCTATCCGTGACTGATGCTGGAGCAGGACTACGTATAGCTTGAGTGCAGTTTCCTAGCACCGGACAATAACGACAGACTCTCCCCGATTTCAACATGCCACGTCTATAGGTCAAGGGCCATGGCTGAGGTTGGAGGTGACTCGCTATTCCCAAATAGATTTTCACCCCCTTGTGCTTTAGGTGAACGGTGTATAGTCGTGGGACAGGTAGGTAGCCGCCTAGGGAAAAGCAGCAACACACGCAACAGGGCCTGATTAGTTGCTCCGTGGGCCATTGAGCTTCTACCGAAACATGCCTGAGAGGTTAAGCACATTGTGTGCATCGTACGGGCCTGAGCACCGCGATCGGCATTACGCACGTCGGCCCAGCCGCACGCGCGCTTCGAATCTTGTTAGAACGTTCTGCACGCATCCGATGGACAAGAGCGAGGCATCCAGCCATCATAGCATCGGAAGGCGAGTCTGCCCCAGTGCTTGGTACGAGTTAAAGACGTTCAAGTTGGTGCGTACAGGAGCGCACGAATACGCCTCAAAAAGTGGAGAAATTATATAAATCGGATGCATAAAAATCTGCCAGAGTACGGGGACCTAGGTGAGCGTTCCCTCGAAGACGGAGCCGTATTCACGGAAAGCGTAAATGCGTACGTAAAAGGTCTTAACCCGCGACTTAAGCGTCGGAGCCCATGTGTGAAGTCTTGCCCAACAAACCATTGCTGGCCCCACTCGTCTCATCGCGTCCTGCGGCATAAGGCTATCGATAAGGCTCCCCGCCACAGGACACCTATAGCCGGGAGACAGTATCGAGGCTAAACCCGCGTATCCCAACTTCTAGTCACGAAATTATGGCGCGGTGCGTGCTGTATAGCCGTAACGCCCTTCTCAGAATCGCCTAGCCTTAACTGCCTTAATATCCCCGGCATTTTATACCATCCTACCTGGGGAACTATTTAACTGGTATGCGCTTGGGGACCTCGAACATGCGTGCCAACGGTACTAAAGGGCCTTCTTCGAGACACTATTAACCCGAGCGAGTGCGAGGTTCAGTACGTATTATTCACCGCCGTCAATAGGCGATTCTAGCGTTATAAACACTTGGCACGGTGACGCGTGAGAGTGCGTACATTTTACAGGGAACGTGAAGCACGTTGAAATAATTAAATATTAGTGAAGATTTAAACTGGAAAATACAAACTCATCCTCGGCCGGTTTGAAGATAGTAATTCGAACCGCATCTTCGGGCGCACAAGTTTGAAGGACGGGCACGGTATTCCACTTAGACAGAATCTTTGCACGGACGCATCAGATTCAGCACATGTTTATCCTCTTGGGACACGGTGTGCTCAAACTTGCAGAGATGTAGTCCCAAGTGACCCGTTATAGCATAAACGAACTCACATCTCCACGTAGAAAATTCAGTGCTATCTCTACTGAACCACCCCATTATTCGTCGCCAATATCCTGGACACTTCTTTACCTGCATTCCTTTGAGCGTATGGCCGCTAGCGGACATAGTTGATCGCAAATCGGGACAACACACAAACTACCGTATACCTACCTCCTGGTTAAATCTCGTACCGTCCTAATGGACGTACCGCCCCACCATATCACGGACAGAGGCGTAATGATATCGTTCAGTAATTATCGAGCAAGACCTATCTGTATCAGTAGTGCCCGGCACGAAGTTCTACCGCTCGCTTAGAGTGAGCACGAGTCGTATACTCAAAAGCCAACACACTGACATTATCAACTTTACGGTGGTCGGTCTATGTAATTTCGACTTCCGGACACTCTCCCAAGGCGTTAGGGAAGTGTTTTGTACACGAAGACGCATTGACTTCCCTAACTCAACCTAGTTCCATACGCAACGTTTAGTGCCTATTTCCGAACAAGCGAAGACCTGTCGGTCCAAACAACTGGTGCCTTCGAAGACGGTGACGGT
seq00004   GGGAATCACCTGCGGGGGTGATACGCGTAGCGTCAAGGTGGTGACCGTAAGATGTCGCCTAAAAGGGATGGGGTCGGCCTATCTTGAACTGATATTGGTTCACAGATTGGAGCCGGTGGGAGTAACAGCCAGACGACCGGGCGCCGATGGCCCTAGAACTCAGCGTAACTCATAACAGGCGTAAGGAGTGACATGTAAAGTACGATGCGACTTCGGCTCAACGCCCCCATAGGCGCTCTTAGTGGCACTCATGGACTGCGTATCGGCATGACCTTTTAGAGGCTGCATTCCTTTCCTTTCTGTGGAGTAGGGATGCCGTCGCAGATGAGTGCTAAGAAATATCTGTCCTATCCGTGACTGATGCTGGAGCAGGACTACGTATAGCTTGAGTGCAGTTTCCTAGCACCGGACAATAACGACAGACTCTCCCCGATTTCAACATGCCACGTCTATAGGTCAAGGGCCATGGCTGAGGTTGGAGGTGACTCGCTATTCCCAAATAGATTTTCACCCCCTTGTGCTTTAGGTGAACGGTGTATAGTCGTGGGACAGGTAGGTAGCCGCCTAGGGAAAAGCAGCAACACACGCAACAGGGCCTGATTAGTTGCTCCGTGGGCCATTGAGCTTCTACCGAAACATGCCTGAGAGGTTAAGCACATTGTGTGCATCGTACGGGCCTGAGCACCGCGATCGGCATTACGCACGTCGGCCCAGCCGCACGCGCGCTTCGAATCTTGTTAGAACGTCCTGCACGCATCCGATGGACAAGAGCGAGGCATCCAGCCATCATAGCATCGGAAGGCGAGTCTGCCCCAGTGCTTGGTACGAGTTAAAGACGTTCAAGTTGGTGCGTACAGGAGCGCACGAATACGCCTCAAAAAGTGGAGAAATTATATAAATCGGATGCATAAAAATCTGCCAGAGTACGGGGACCTAGGTGAGCGTTCCCTCGAAGACGGAGCCGTATTCACGGAAAGCGTAAATGCGTACGTAAAAGGTCTTAACCCGCGACTTAAGCGTCGGAGCCCATGTGTGAAGTCTTGCCCAACAAACCATTGCTGGCCCCACTCGTCTCATCGCGTCCTGCGGCATAAGGCTATCGATAAGGCTCCCCGCCACAGGACACCTATAGCCGGGAGACAGTATCGAGGCTAAACCCGCGTATCCCAACTTCTAGTCACGAAATTATGGCGCGGTGCGTGCTGTATAGCCGTAACGCCCTTCTCAGAATCGCCTAGCCTTAACTGCCTTAATATCCCCGGCATTTTATACCATCCTACCTGGGGAACTATTTAACTGGTATGCGCTTGGGGACCTCGAACATGCGTGCCAACGGTACTAAAGGGCCTTCTTCGAGACACTATTAACCCGAGCGAGTGCGAGGTTCAGTACGTATTATTCACCGCCGTCAATAGGCGATTCTAGCGTTATAAACACTTGGCACGGTGACGCGTGAGAGTGCGTACATTTTACAGGGAACGTGAAGCACGTTGAAATAATTAAATATTAGTGAAGATTTAAACTGGAAAATACAAACTCATCCTCGGCCGGTTTGAAGATAGTAATTCGAACCGCATCTTCGGGCGCACAAGTTTGAAGGACGGGCACGGTATTCCACTTAGACAGAATCTTTGCACGGACGCATCAGATACAGCACATGTTTATCCTCTTGGGACACGGTGTGCTCAAACTTGCAGAGATGTAGTCCCAAGTGACCCGTTATAGCATAAACGAACTCACATCTCCACGTAGAAAATTCAGTGCTATCTCTACTGAACCACCCCATTATTCGTCGCCAATATCCTGGACACTTCTTTACCTGCATTCCTTTGAGCGTATGGCCGCTAGCGGACATAGTTGATCGCAAATCGGGACAACACACAAACTACCGTATACCTACCTCCTGGTTAAATCTCGTACCGTCCTAATGGACGTACCGCCCCACCATATCACGGACAGAGGCGTAATGATATCGTTCAGTAATTATCGAGCAAGACCTATCTGTATCAGTAGTGCCCGGCACGAAGTTCTACCGCTCGCTTAGAGTGAGCACGAGTCGTATACTCAAAAGCCAACACACTGACATTATCAACTTTACGGTGGTCGGTCTATGTAATTTCGACTTCCGGACACTCTCCCAAGGCGTTAGGGAAGTGTTTTGTACACGAAGACGCATTGACTTCCCTAACTCAACCTAGTTCCATACGCAACGTATAGTGCCTATTTCCGAACAAGCGAAGACCTGTCGGTCCAAACAACTGGTGCCTTCGAAGACGGTGACGGT
seq00005   GGCAATCACCTGCGGGGGTGATACGCGTAGCGTCAAGGTGGTGACCGTAAGATGTCGCCTAAAAGGGATGGGGTCGGCCTATCTTGAACTGATATTGGTTCACAGATTGGAGCCGGTGGGAGTAACAGCCAGACGACCGGGCGCCGATGGCCCTAGAACTCAGCGTAACTCATAACAGGCGTAAGGAGTGACATGTAAAGTACGATGCGACTTCGGCTCAACGCCCCCATAGGCGCTCTTAGTGGCACTCATGGACTGCGTATCGGCATGACCTTTTAGAGGCTGCATTCCTTTCCTTTCTGTGGAGTAGGGATGCCGTCGCAGATGAGTGCTAAGAAATATCTGTCCTATCCGTGACTGATGCTGGAGCAGGACTACGTATAGCTTGAGTGCAGTTTCCTAGCACCGGACAATAACGACAGACTCTCCCCGATTTCAACATGCCACGTCTATAGGTCAAGGGCCATGGCTGAGGTTGGAGGTGACTCGCTATTCCCAAATAGATTTTCACCCCCTTGTGCTTTAGGTGAACGGTGTATAGTCGTGGGACAGGTAGGTAGCCGCCTAGGGAAAAGCAGCAACACACGCAACAGGGCCTGATTAGTTGCTCCGTGGGCCATTGAGCTTCTACCGAAACATGCCTGAGAGGTTAAGCACATTGTGTGCATCGTACGGGCCTGAGCACCGCGATCGGCATTACGCACGTCGGCCCAGCCGCACGCGCGCTTCGAATCTTGTTAGAACGTCCTGCACGCATCCGATGGACAAGAGCGAGGCATCCAGCCATCATAGCATCGGAAGGCGAGTCTGCCCCAGTGCTTGGTACGAGTTAAAGACGTTCAAGTTGGTGCGTACAGGAGCGCACGAATACGCCTCAAAAAGTGGAGAAATTATATAAATCGGATGCATAAAAATCTGCCAGAGTACGGGGACCTAGGTGAGCGTTCCCTCGAAGACGGAGCCGTATTCACGGAAAGCGTAAATGCGTACGTAAAAGGTCTTAACCCGCGACTTAAGCGTCGGAGCCCATGTGTGAAGTCTTGCCCAACAAACCATTGCTGGCCCCACTCGTCTCATCGCGTCCTGCGGCATAAGGCTATCGATAAGGCTCCCCGCCACAGGACACCTATAGCCGGGAGACAGTATCGAGGCTAAACCCGCGTATCCCAACTTCTAGTCACGAAATTATGGCGCGGTGCGTGCTGTATAGCCGTAACGCCCTTCTCAGAATCGCCTAGCCTTAACTGCCTTAATATCCCCGGCATTTTATACCATCCTACCTGGGGAACTATTTAACTGGTATGCGCTTGGGGACCTCGAACATGCGTGCCAACGGTACTAAAGGGCCTTCTTCGAGACACTATTAACCCGAGCGAGTGCGAGGTTCAGTACGTATTATTCACCGCCGTCAATAGGCGATTCTAGCGTTATAAACACTTGGCACGGTGACGCGTGAGAGTGCGTACATTTTACAGGGAACGTGAAGCACGTTGAAATAATTAAATATTAGTGAAGATTTAAACTGGAAAATACAAACTCATCCTCGGCCGGTTTGAAGATAGTAATTCGAACCGCATCTTCAGGCGCACAAGTTTGAAGGACGGGCACGGTATTCCACTTAGACAGAATCTTTGCACGGACGCATCAGATTCAGCACATGTTTATCCTCTTGGGACACGGTGTGCTCAAACTTGCAGAGATGTAGTCCCAAGTGACCCGTTATAGCATAAACGAACTCACATCTCCACGTAGAAAATTCAGTGCTATCTCTACTGAACCACCCCATTATTCGTCGCCAATATCCTGGACACTTCTTTACCTGCATTCCTTTGAGCGTATGGCCGCTAGCGGACATAGTTGATCGCAAATCGGGACAACACACAAACTACCGTATACCTACCTCCTGGTTAAATCTCGTACCGTCCTAATGGACGTACCGCCCCACCATATCACGGACAGAGGCGTAATGATATCGTTCAGTAATTATCGAGCAAGACCTATCTGTATCAGTAGTGCCCGGCACGAAGTTCTACCGCTCGCTTAGAGTGAGCACGAGTCGTATACTCAAAAGCCAACACACTGACATTATCAACTTTACGGTGGTCGGTCTATGTAATTTCGACTTCCGGACACTCTCCCAAGGCGTTAGGGAAGTGTTTTGTACACGAAGACGCATTGACTTCCCTAACTCAACCTAGTTCCATACGCAACGTTTAGTGCCTATTTCCGAACAAGCGAAGACCTGTCGGTCCAAACAACTGGTGCCTTCGAAGACGGTGACGGT
seq00006   GGGAATCACCTGCGGGGGTGATACGCGTAGCGTCAAGGTGGTGACCGTAAGATGTCGCCTAAAAGGGATGGGGTCGGCCTATCTTGAACTGATATTGGTTCACAGATTGGAGCCGGTGGGAGTAACAGCCAGACGACCGGGCGCCGATGGCCCTAGAACTCAGCGTAACTCATAACAGGCGTAAGGAGTGACATGTAAAGTACGATGCGACTTCGGCTCAACGCCCCCATAGGCGCTCTTAGTGGCACTCATGGACTGCGTATCGGCATGACCTTTTAGAGGCTGCATTCCTTTCCTTTCTGTGGAGTAGGGATGCCGTCGCAGATGAGTGCTAAGAAATATCTGTCCTATCCGTGACTGATGCTGGAGCAGGACTACGTATAGCTTGAGTGCAGTTTCCTAGCACCGGACAATAACGACAGACTCTCCCCGATTTCAACATGCCACGTCTATAGGTCAAGGGCCATGGCTGAGGTTGGAGGTGACTCGCTATTCCCAAATAGATTTTCACCCCCTTGTGCTTTAGGTGAACGGTGTATAGTCGTGGGACAGGTAGGTAGCCGCCTAGGGAAAAGCAGCAACACACGCAACAGGGCCTGATTAGTTGCTCCGTGGGCCATTGAGCTTCTACCGAAACATGCCTGAGAGGTTAAGCACATTGTGTGCATCGTACGGGCCTGAGCACCGCGATCGGCATTACGCACGTCGGCCCAGCCGCACGCGCGCTTCGAATCTTGTTAGAACGTCCTGCACGCATCCGATGGACAAGAGCGAGGCATCCAGCCATCATAGCATCGGAAGGCGAGTCTGCCCCAGTGCTTGGTACGAGTTAAAGACGTTCAAGTTGGTGCGTACAGGAGCGCACGAATACGCCTCAAAAAGTGGAGAAATTATATAAATCGGATGCATAAAAATCTGCCAGAGTACGGGGACCTAGGTGAGCGTTCCCTCGAAGACGGAGCCGTATTCACGGAAAGCGTAAATGCGTACGTAAAAGGTCTTAACCCGCGACTTAAGCGTCGGAGCCCATGTGTGAAGTCTTGCCCAACAAACCATTGCTGGCCCCACTCGTCTCATCGCGTCCTGCGGCATAAGGCTATCGATAAGGCTCCCCGCCGCAGGACACCTATAGCCGGGAGACAGTATCGAGGCTAAACCCGCGTATCCCAACTTCTAGTCACGAAATTATGGCGCGGTGCGTGCTGTATAGCCGTAACGCCCTTCTCAGAATCGCCTAGCCTTAACTGCCTTAATATCCCCGGCATTTTATACCATCCTACCTGGGGAACTATTTAACTGGTATGCGCTTGGGGACCTCGAACATGCGTGCCAACGGTACTAAAGGGCCTTCTTCGAGACACTATTAACCCGAGCGAGTGCGAGGTTCAGTACGTATTATTCACCGCCGTCAATAGGCGATTCTAGCGTTATAAACACTTGGCACGGTGACGCGTGAGAGTGCGTACATTATACAGGGAACGTGAAGCACGTTGAAATAATTAAATATTAGTGAAGATTTAAACTGGAAAATACAAACTCATCCTCGGCCGGTTTGAAGATAGTAATTCGAACCGCATCTTCGGGCGCACAAGTTTGAAGGACGGGCACGGTATTCCACTTAGACAGAATCTTTGCACGGACGCATCAGATACAGCACATGTTTATCCTCTTGGGACACGGTGTGCTCAAACTTGCAGAGATGTAGTCCCAAGTGACCCGTTATAGCATAAACGAACTCACATCTCCACGTAGAAAATTCAGTGCTATCTCTACTGAACCACCCCATTATTCGTCGCCAATATCCTGGACACTTCTTTACCTGCATTCCTTTGAGCGTATGGCCGCTAGCGGACATAGTTGATCGCAAATCGGGACAACACACAAACTACCGTATACCTACCTCCTGGTTAAATCTCGTACCGTCCTAATGGACGTACCGCCCCACCATATCACGGACAGAGGCGTAATGATATCGTTCAGTAATTATCGAGCAAGACCTATCTGTATCAGTAGTGCCCGGCACGAAGTTCTACCGCTCGCTTAGAGTGAGCACGAGTCGTATACTCAAAAGCCAACACACTGACATTATCAACTTTACGGTGGTCGGTCTATGTAATTTCGACTTCCGGACACTCTCCCAAGGCGTTAGGGAAGTGTTTTGTACACGAAGACGCATTGACTTCCCTAACTCAACCTAGTTCCATACGCAACGTTTAGTGCCTATTTCCGAACAAGCGAAGACCTGTCGGTCCAAACAACTGGTGCCTTCGAAGACGGTGACGGT
seq00007   GGGAATCACCTGCGGGGGTGATACGCGTAGCGTCAAGGTGGTGACCGTAAGATGTCGCCTAAAAGGGATGGGGTCGGCCTATCTTGAACTGATATTGGTTCACAGATTGGAGCCGGTGGGAGTAACAGCCAGACGACCGGGCGCCGATGGCCCTAGAACTCAGCGTAACTCATAACAGGCGTAAGGAGTGACATGTAAAGTACGATGCGACTTCGGCTCAACGCCCCCATAGGCGCTCTTAGTGGCACTCATGGACTGCGTATCGGCATGACCTTTTAGAGGCTGCATTCCTTTCCTTTCTGTGGAGTAGGGATGCCGTCGCAGATGAGTGCTAAGAAATATCTGTCCTATCCGTGACTGATGCTGGAGCAGGACTACGTATAGCTTGAGTGCAGTTTCCTAGCACCGGACAATAACGACAGACTCTCCCCGATTTCAACATGCCACGTCTATAGGTCAAGGGCCATGGCTGAGGTTGGAGGTGACTCGCTATTCCCAAATAGATTTTCACCCCCTTGTGCTTTAGGTGAACGGTGTATAGTCGTGGGACAGGTAGGTAGCCGCCTAGGGAAAAGCAGCAACACACGCAACAGGGCCTGATTAGTTGCTCCGTGGGCCATTGAGCTTCTACCGAAACATGCCTGAGAGGTTAAGCACATTGTGTGCATCGTACGGGCCTGAGCACCGCGATCGGCATTACGCACGTCGGCCCAGCCGCACGCGCGCTTCGAATCTTGTTAGAACGTCCTGCACGCATCCGATGGACAAGAGCGAGGCATCCAGCCATCATAGCATCGGAAGGCGAGTCTGCCCCAGTGCTTGGTACGAGTTAAAGACGTTCAAGTTGGTGCGTACAGGAGCGCACGAATACGCCTCAAAAAGTGGAGAAATTATATAAATCGGATGCATAAAAATCTGCCAGAGTACGGGGACCTAGGTGAGCGTTCCCTCGAAGACGGAGCCGTATTCACGGAAAGCGTAAATGCGTACGTAAAAGGTCTTAACCCGCGACTTAAGCGTCGGAGCCCATGTGTGAAGTCTTGCCCAACAAACCATTGCTGGCCCCACTCGTCTCATCGCGTCCTGCGGCATAAGGCTATCGATAAGGCTCCCCGCCACAGGACACCTATAGCCGGGAGACAGTATCGAGGCTAAACCCGCGTATCCCAACTTCTAGTCACGAAATTATGGCGCGGTGCGTGCTGTATAGCCGTAACGCCCTTCTCAGAATCGCCTAGCCTTAACTGCCTTAATATCCCCGGCATTTTATACCATCCTACCTGGGGAACTATTTAACTGGTATGCGCTTGGGGACCTCGAACATGCGTGCCAACGGTACTAAAGGGCCTTCTTCGAGACACTATTAACCCGAGCGAGTGCGAGGTTCAGTACGTATTATTCACCGCCGTCAATAGGCGATTCTAGCGTTATAAACACTTGGCACGGTGACGCGTGAGAGTGCGTACATTATACAGGGAACGTGAAGCACGTTGAAATAATTAAATATTAGTGAAGATTTAAACTGGAAAATACAAACTCATCCTCGGCCGGTTTGAAGATAGTAATTCGAACCGCATCTTCGGGCGCACAAGTTTGAAGGACGGGCACGGTATTCCACTTAGACAGAATCTTTGCACGGACGCATCAGATACAGCACATGTTTATCCTCTTGGGACACGGTGTGCTCAAACTTGCAGAGATGTAGTCCCAAGTGACCCGTTATAGCATAAACGAACTCACATCTCCACGTAGAAAATTCAGTGCTATCTCTACTGAACCACCCCATTATTCGTCGCCAATATCCTGGACACTTCTTTACCTGCATTCCTTTGAGCGTATGGCCGCTAGCGGACATAGTTGATCGCAAATCGGGACAACACACAAACTACCGTATACCTACCTCCTGGTTAAATCTCGTACCGTCCTAATGGACGTACCGCCCCACCATATCACGGACAGAGGCGTAATGATATCGTTCAGTAATTATCGAGCAAGACCTATCTGTATCAGTAGTGCCCGGCACGAAGTTCTACCGCTCGCTTAGAGTGAGCACGAGTCGTATACTCAAAAGCCAACACACTGACATTATCAACTTTACGGTGGTCGGTCTATGTAATTTCGACTTCCGGACACTCTCCCAAGGCGTTAGGGAAGTGTTTTGTACACGAAGACGCATTGACTTCCCTAACTCAACCTAGTTCCATACGCAACGTTTAGTGCCTATTTCCGAACAAGCGAAGACCTGTCGGTCCAAACAACTGGTGCCTTCGAAGACGGTGACGGT
seq00008   GGGAATCACCTGCGGGGGTGATACGCGTAGCGTCAAGGTGGTGACCGTAAGATGTCGCCTAAAAGGGATGGGGTCGGCCTATCTTGAACTGATATTGGTTCACAGATTGGAGCCGGTGGGAGTAACAGCCAGACGACCGGGCGCCGATGGCCCTAGAACTCAGCGTAACTCATAACAGGCGTAAGGAGTGACATGTAAAGTACGATGCGACTTCGGCTCAACGCCCCCATAGGCGCTCTTAGTGGCACTCATGGACTGCGTATCGGCATGACCTTTTAGAGGCTGCATTCCTTTCCTTTCTGTGGAGTAGGGATGCCGTCGCAGATGAGTGCTAAGAAATATCTGTCCTATCCGTGACTGATGCTGGAGCAGGACTACGTATAGCTTGAGTGCAGTTTCCTAGCACCGGACAATAACGACAGACTCTCCCCGATTTCAACATGCCACGTCTATAGGTCAAGGGCCATGGCTGAGGTTGGAGGTGACTCGCTATTCCCAAATAGATTTTCACCCCCTTGTGCTTTAGGTGAACGGTGTATAGTCGTGGGACAGGTAGGTAGCCGCCTAGGGAAAAGCAGCAACACACGCAACAGGGCCTGATTAGTTGCTCCGTGGGCCATTGAGCTTCTACCGAAACATGCCTGAGAGGTTAAGCACATTGTGTGCATCGTACGGGCCTGAGCACCGCGATCGGCATTACGCACGTCGGCCCAGCCGCACGCGCGCTTCGAATCTTGTTAGAACGTCCTGCACGCATCCGATGGACAAGAGCGAGGCATCCAGCCATCATAGCATCGGAAGGCGAGTCTGCCCCAGTGCTTGGTACGAGTTAAAGACGTTCAAGTTGGTGCGTACAGGAGCGCACGAATACGCCTCAAAAAGTGGAGAAATTATATAAATCGGATGCATAAAAATCTGCCAGAGTACGGGGACCTAGGTGAGCGTTCCCTCGAAGACGGAGCCGTATTCACGGAAAGCGTAAATGCGTACGTAAAAGGTCTTAACCCGCGACTTAAGCGTCGGAGCCCATGTGTGAAGTCTTGCCCAACAAACCATTGCTGGCCCCACTCGTCTCATCGCGTCCTGCGGCATAAGGCTATCGATAAGGCTCCCCGCCACAGGACACCTATAGCCGGGAGACAGTATCGAGGCTAAACCCGCGTATCCCAACTTCTAGTCACGAAATTATGGCGCGGTGCGTGCTGTATAGCCGTAACGCCCTTCTCAGAATCGCCTAGCCTTAACTGCCTTAATATCCCCGGCATTTTATACCATCCTACCTGGGGAACTATTTAACTGGTATGCGCTTGGGGACCTCGAACATGCGTGCCAACGGTACTAAAGGGCCTTCTTCGAGACACTATTAACCCGAGCGAGTGCGAGGTTCAGTACGTATTATTCACCGCCGTCAATAGGCGATTCTAGCGTTATAAACACTTGGCACGGTGACGCGTGAGAGTGCGTACATTTTACAGGGAACGTGAAGCACGTTGAAATAATTAAATATTAGTGAAGATTTAAACTGGAAAATACAAACTCATCCTCGGCCGGTTTGAAGATAGTAATTCGAACCGCATCTTCGGGCGCACAAGTTTGAAGGACGGGCACGGTATTCCACTTAGACAGAATCTTTGCACGGACGCATCAGATACAGCACATGTTTATCCTCTTGGGACACGGTGTGCTCAAACTTGCAGAGATGTAGTCCCAAGTGACCCGTTATAGCATAAACGAACTCACATCTCCACGTAGAAAATTCAGTGCTATCTCTACTGAACCACCCCATTATTCGTCGCCAATATCCTGGACACTTCTTTACCTGCATTCCTTTGAGCGTATGGCCGCTAGCGGACATAGTTGATCGCAAATCGGGACAACACACAAACTACCGTATACCTACCTCCTGGTTAAATCTCGTACCGTCCTAATGGACGTACCGCCCCACCATATCACGGACAGAGGCGTAATGATATCGTTCAGTAATTATCGAGCAAGACCTATCTGTATCAGTAGTGCCCGGCACGAAGTTCTACCGCTCGCTTAGAGTGAGCACGAGTCGTATACTCAAAAGCCAACACACTGACATTATCAACTTTACGGTGGTCGGTCTATGTAATTTCGACTTCCGGACACTCTCCCAAGGCGTTAGGGAAGTGTTTTGTACACGAAGACGCATTGACTTCCCTAACTCAACCTAGTTCCATACGCAACGTTTAGTGCCTATTTCCGAACAAGCGAAGACCTGTCGGTCCAAACAACTGGTGCCTTCGAAGACGGTGACGGT
seq00009   GGCAATCACCTGCGGGGGTGATACGCGTAGCGTCAAGGTGGTGACCGTAAGATGTCGCCTAAAAGGGATGGGGTCGGCCTATCTTGAACTGATATTGGTTCACAGATTGGAGCCGGTGGGAGTAACAGCCAGACGACCGGGCGCCGATGGCCCTAGAACTCAGCGTAACTCATAACAGGCGTAAGGAGTGACATGTAAAGTACGATGCGACTTCGGCTCAACGCCCCCATAGGCGCTCTTAGTGGCACTCATGGACTGCGTATCGGCATGACCTTTTAGAGGCTGCATTCCTTTCCTTTCTGTGGAGTAGGGATGCCGTCGCAGATGAGTGCTAAGAAATATCTGTCCTATCCGTGACTGATGCTGGAGCAGGACTACGTATAGCTTGAGTGCAGTTTCCTAGCACCGGACAATAACGACAGACTCTCCCCGATTTCAACATGCCACGTCTATAGGTCAAGGGCCATGGCTGAGGTTGGAGGTGACTCGCTATTCCCAAATAGATTTTCACCCCCTTGTGCTTTAGGTGAACGGTGTATAGTCGTGGGACAGGTAGGTAGCCGCCTAGGGAAAAGCAGCAACACACGCAACAGGGCCTGATTAGTTGCTCCGTGGGCCATTGAGCTTCTACCGAAACATGCCTGAGAGGTTAAGCACATTGTGTGCATCGTACGGGCCTGAGCACCGCGATCGGCATTACGCACGTCGGCCCAGCCGCACGCGCGCTTCGAATCTTGTTAGAACGTCCTGCACGCATCCGATGGACAAGAGCGAGGCATCCAGCCATCATAGCATCGGAAGGCGAGTCTGCCCCAGTGCTTGGTACGAGTTAAAGACGTTCAAGTTGGTGCGTACAGGAGCGCACGAATACGCCTCAAAAAGTGGAGAAATTATATAAATCGGATGCATAAAAATCTGCCAGAGTACGGGGACCTAGGTGAGCGTTCCCTCGAAGACGGAGCCGTATTCACGGAAAGCGTAAATGCGTACGTAAAAGGTCTTAACCCGCGACTTAAGCGTCGGAGCCCATGTGTGAAGTCTTGCCCAACAAACCATTGCTGGCCCCACTCGTCTCATCGCGTCCTGCGGCATAAGGCTATCGATAAGGCTCCCCGCCACAGGACACCTATAGCCGGGAGACAGTATCGAGGCTAAACCCGCGTATCCCAACTTCTAGTCACGAAATTATGGCGCGGTGCGTGCTGTATAGCCGTAACGCCCTTCTCAGAATCGCCTAGCCTTAACTGCCTTAATATCCCCGGCATTTTATACCATCCTACCTGGGGAACTATTTAACTGGTATGCGCTTGGGGACCTCGAACATGCGTGCCAACGGTACTAAAGGGCCTTCTTCGAGACACTATTAACCCGAGCGAGTGCGAGGTTCAGTACGTATTATTCACCGCCGTCAATAGGCGATTCTAGCGTTATAAACACTTGGCACGGTGACGCGTGAGAGTGCGTACATTTTACAGGGAACGTGAAGCACGTTGAAATAATTAAATATTAGTGAAGATTTAAACTGGAAAATACAAACTCATCCTCGGCCGGTTTGAAGATAGTAATTCGAACCGCATCTTCGGGCGCACAAGTTTGAAGGACGGGCACGGTATTCCACTTAGACAGAATCTTTGCACGGACGCATCAGATTCAGCACATGTTTATCCTCTTGGGACACGGTGTGCTCAAACTTGCAGAGATGTAGTCCCAAGTGACCCGTTATAGCATAAACGAACTCACATCTCCACGTAGAAAATTCAGTGCTATCTCTACTGAACCACCCCATTATTCGTCGCCAATATCCTGGACACTTCTTTACCTGCATTCCTTTGAGCGTATGGCCGCTAGCGGACATAGTTGATCGCAAATCGGGACAACACACAAACTACCGTATACCTACCTCCTGGTTAAATCTCGTACCGTCCTAATGGACGTACCGCCCCACCATATCACGGACAGAGGCGTAATGATATCGTTCAGTAATTATCGAGCAAGACCTATCTGTATCAGTAGTGCCCGGCACGAAGTTCTACCGCTCGCTTAGAGTGAGCACGAGTCGTATACTCAAAAGCCAACACACTGACATTATCAACTTTACGGTGGTCGGTCTATGTAATTTCGACTTCCGGACACTCTCCCAAGGCGTTAGGGAAGTGTTTTGTACACGAAGACGCATTGACTTCCCTAACTCAACCTAGTTCCATACGCAACGTTTAGTGCCTATTTCCGAACAAGCGAAGACCTGTCGGTCCAAACAACTGGTGCCTTCGAAGACGGTGACGGT
seq00010   GGGAATCACCTGCGGGGGTGATACGCGTAGCGTCAAGGTGGTGACCGTAAGATGTCGCCTAAAAGGGATGGGGTCGGCCTATCTTGAACTGATATTGGTTCACAGATTGGAGCCGGTGGGAGTAACAGCCAGACGACCGGGCGCCGATGGCCCTAGAACTCAGCGTAACTCATAACAGGCGTAAGGAGTGACATGTAAAGTACGATGCGACTTCGGCTCAACGCCCCCATAGGCGCTCTTAGTGGCACTCATGGACTGCGTATCGGCATGACCTTTTAGAGGCTGCATTCCTTTCCTTTCTGTGGAGTAGGGATGCCGTCGCAGATGAGTGCTAAGAAATATCTGTCCTATCCGTGACTGATGCTGGAGCAGGACTACGTATAGCTTGAGTGCAGTTTCCTAGCACCGGACAATAACGACAGACTCTCCCCGATTTCAACATGCCACGTCTATAGGTCAAGGGCCATGGCTGAGGTTGGAGGTGACTCGCTATTCCCAAATAGATTTTCACCCCCTTGTGCTTTAGGTGAACGGTGTATAGTCGTGGGACAGGTAGGTAGCCGCCTAGGGAAAAGCAGCAACACACGCAACAGGGCCTGATTAGTTGCTCCGTGGGCCATTGAGCTTCTACCGAAACATGCCTGAGAGGTTAAGCACATTGTGTGCATCGTACGGGCCTGAGCACCGCGATCGGCATTACGCACGTCGGCCCAGCCGCACGCGCGCTTCGAATCTTGTTAGAACGTCCTGCACGCATCCGATGGACAAGAGCGAGGCATCCAGCCATCATAGCATCGGAAGGCGAGTCTGCCCCAGTGCTTGGTACGAGTTAAAGACGTTCAAGTTGGTGCGTACAGGAGCGCACGAATACGCCTCAAAAAGTGGAGAAATTATATAAATCGGATGCATAAAAATCTGCCAGAGTACGGGGACCTAGGTGAGCGTTCCCTCGAAGACGGAGCCGTATTCACGGAAAGCGTAAATGCGTACGTAAAAGGTCTTAACCCGCGACTTAAGCGTCGGAGCCCATGTGTGAAGTCTTGCCCAACAAACCATTGCTGGCCCCACTCGTCTCATCGCGTCCTGCGGCATAAGGCTATCGATAAGGCTCCCCGCCACAGGACACCTATAGCCGGGAGACAGTATCGAGGCTAAACCCGCGTATCCCAACTTCTAGTCACGAAATTATGGCGCGGTGCGTGCTGTATAGCCGTAACGCCCTTCTCAGAATCGCCTAGCCTTAACTGCCTTAATATCCCCGGCATTTTATACCATCCTACCTGGGGAACTATTTAACTGGTATGCGCTTGGGGACCTCGAACATGCGTGCCAACGGTACTAAAGGGCCTTCTTCGAGACACTATTAACCCGAGCGAGTGCGAGGTTCAGTACGTATTATTCACCGCCGTCAATAGGCGATTCTAGCGTTATAAACACTTGGCACGGTGACGCGTGAGAGTGCGTACATTTTACAGGGAACGTGAAGCACGTTGAAATAATTAAATATTAGTGAAGATTTAAACTGGAAAATACAAACTCATCCTCGGCCGGTTTGAAGATAGTAATTCGAACCGCATCTTCGGGCGCACAAGTTTGAAGGACGGGCACGGTATTCCACTTAGACAGAATCTTTGCACGGACGCATCAGATACAGCACATGTTTATCCTCTTGGGACACGGTGTGCTCAAACTTGCAGAGATGTAGTCCCAAGTGACCCGTTATAGCATAAACGAACTCACATCTCCACGTAGAAAATTCAGTGCTATCTCTACTGAACCACCCCATTATTCGTCGCCAATATCCTGGACACTTCTTTACCTGCATTCCTTTGAGCGTATGGCCGCTAGCGGACATAGTTGATCGCAAATCGGGACAACACACAAACTACCGTATACCTACCTCCTGGTTAAATCTCGTACCGTCCTAATGGACGTACCGCCCCACCATATCACGGACAGAGGCGTAATGATATCGTTCAGTAATTATCGAGCAAGACCTATCTGTATCAGTAGTGCCCGGCACGAAGTTCTACCGCTCGCTTAGAGTGAGCACGAGTCGTATACTCAAAAGCCAACACACTGACATTATCAACTTTACGGTGGTCGGTCTATGTAATTTCGACTTCCGGACACTCTCCCAAGGCGTTAGGGAAGTGTTTTGTACACGAAGACGCATTGACTTCCCTAACTCAACCTAGTTCCATACGCAACGTTTAGTGCCTATTTCCGAACAAGCGAAGACCTGTCGGTCCAAACAACTGGTGCCTTCGAAGACGGTGACGGT
seq00011   GGGAATCACCTGCGGGGGTGATACGCGTAGCGTCAAGGTGGTGACCGTAAGATGTCGCCTAAAAGGGATGGGGTCGGCCTATCTTGAACTGATATTGGTTCACAGATTGGAGCCGGTGGGAGTAACAGCCAGACGACCGGGCGCCGATGGCCCTAGAACTCAGCGTAACTCATAACAGGCGTAAGGAGTGACATGTAAAGTACGATGCGACTTCGGCTCAACGCCCCCATAGGCGCTCTTAGTGGCACTCATGGACTGCGTATCGGCATGACCTTTTAGAGGCTGCATTCCTTTCCTTTCTGTGGAGTAGGGATGCCGTCGCAGATGAGTGCTAAGAAATATCTGTCCTATCCGTGACTGATGCTGGAGCAGGACTACGTATAGCTTGAGTGCAGTTTCCTAGCACCGGACAATAACGACAGACTCTCCCCGATTTCAACATGCCACGTCTATAGGTCAAGGGCCATGGCTGAGGTTGGAGGTGACTCGCTATTCCCAAATAGATTTTCACCCCCTTGTGCTTTAGGTGAACGGTGTATAGTCGTGGGACAGGTAGGTAGCCGCCTAGGGAAAAGCAGCAACACACGCAACAGGGCCTGATTAGTTGCTCCGTGGGCCATTGAGCTTCTACCGAAACATGCCTGAGAGGTTAAGCACATTGTGTGCATCGTACGGGCCTGAGCACCGCGATCGGCATTACGCACGTCGGCCCAGCCGCACGCGCGCTTCGAATCTTGTTAGAACGTCCTGCACGCATCCGATGGACAAGAGCGAGGCATCCAGCCATCATAGCATCGGAAGGCGAGTCTGCCCCAGTGCTTGGTACGAGTTAAAGACGTTCAAGTTGGTGCGTACAGGAGCGCACGAATACGCCTCAAAAAGTGGAGAAATTATATAAATCGGATGCATAAAAATCTGCCAGAGTACGGGGACCTAGGTGAGCGTTCCCTCGAAGACGGAGCCGTATTCACGGAAAGCGTAAATGCGTACGTAAAAGGTCTTAACCCGCGACTTAAGCGTCGGAGCCCATGTGTGAAGTCTTGCCCAACAAACCATTGCTGGCCCCACTCGTCTCATCGCGTCCTGCGGCATAAGGCTATCGATAAGGCTCCCCGCCACAGGACACCTATAGCCGGGAGACAGTATCGAGGCTAAACCCGCGTATCCCAACTTCTAGTCACGAAATTATGGCGCGGTGCGTGCTGTATAGCCGTAACGCCCTTCTCAGAATCGCCTAGCCTTAACTGCCTTAATATCCCCGGCATTTTATACCATCCTACCTGGGGAACTATTTAACTGGTATGCGCTTGGGGACCTCGAACATGCGTGCCAACGGTACTAAAGGGCCTTCTTCGAGACACTATTAACCCGAGCGAGTGCGAGGTTCAGTACGTATTATTCACCGCCGTCAATAGGCGATTCTAGCGTTATAAACACTTGGCACGGTGACGCGTGAGAGTGCGTACATTTTACAGGGAACGTGAAGCACGTTGAAATAATTAAATATTAGTGAAGATTTAAACTGGAAAATACAAACTCATCCTCGGCCGGTTTGAAGATAGTAATTCGAACCGCATCTTCGGGCGCACAAGTTTGAAGGACGGGCACGGTATTCCACTTAGACAGAATCTTTGCACGGACGCATCAGATACAGCACATGTTTATCCTCTTGGGACACGGTGTGCTCAAACTTGCAGAGATGTAGTCCCAAGTGACCCGTTATAGCATAAACGAACTCACATCTCCACGTAGAAAATTCAGTGCTATCTCTACTGAACCACCCCATTATTCGTCGCCAATATCCTGGACACTTCTTTACCTGCATTCCTTTGAGCGTATGGCCGCTAGCGGACATAGTTGATCGCAAATCGGGACAACACACAAACTACCGTATACCTACCTCCTGGTTAAATCTCGTACCGTCCTAATGGACGTACCGCCCCACCATATCACGGACAGAGGCGTAATGATATCGTTCAGTAATTATCGAGCAAGACCTATCTGTATCAGTAGTGCCCGGCACGAAGTTCTACCGCTCGCTTAGAGTGAGCACGAGTCGTATACTCAAAAGCCAACACACTGACATTATCAACTTTACGGTGGTCGGTCTATGTAATTTCGACTTCCGGACACTCTCCCAAGGCGTTAGGGAAGTGTTTTGTACACGAAGACGCATTGACTTCCCTAACTCAACCTAGTTCCATACGCAACGTTTAGTGCCTATTTCCGAACAAGCGAAGACCTGTCGGTCCAAACAACTGGTGCCTTCGAAGACGGTGACGGT
seq00012   GGGAATCACCTGCGGGGGTGATACGCGTAGCGTCAAGGTGGTGACCGTAAGATGTCGCCTAAAAGGGATGGGGTCGGCCTATCTTGAACTGATATTGGTTCACAGATTGGAGCCGGTGGGAGTAACAGCCAGACGACCGGGCGCCGATGGCCCTAGAACTCAGCGTAACTCATAACAGGCGTAAGGAGTGACATGTAAAGTACGATGCGACTTCGGCTCAACGCCCCCATAGGCGCTCTTAGTGGCACTCATGGACTGCGTATCGGCATGACCTTTTAGAGGCTGCATTCCTTTCCTTTCTGTGGAGTAGGGATGCCGTCGCAGATGAGTGCTAAGAAATATCTGTCCTATCCGTGACTGATGCTGGAGCAGGACTACGTATAGCTTGAGTGCAGTTTCCTAGCACCGGACAATAACGACAGACTCTCCCCGATTTCAACATGCCACGTCTATAGGTCAAGGGCCATGGCTGAGGTTGGAGGTGACTCGCTATTCCCAAATAGATTTTCACCCCCTTGTGCTTTAGGTGAACGGTGTATAGTCGTGGGACAGGTAGGTAGCCGCCTAGGGAAAAGCAGCAACACACGCAACAGGGCCTGATTAGTTGCTCCGTGGGCCATTGAGCTTCTACCGAAACATGCCTGAGAGGTTAAGCACATTGTGTGCATCGTACGGGCCTGAGCACCGCGATCGGCATTACGCACGTCGGCCCAGCCGCACGCGCGCTTCGAATCTTGTTAGAACGTCCTGCACGCATCCGATGGACAAGAGCGAGGCATCCAGCCATCATAGCATCGGAAGGCGAGTCTGCCCCAGTGCTTGGTACGAGTTAAAGACGTTCAAGTTGGTGCGTACAGGAGCGCACGAATACGCCTCAAAAAGTGGAGAAATTATATAAATCGGATGCATAAAAATCTGCCAGAGTACGGGGACCTAGGTGAGCGTTCCCTCGAAGACGGAGCCGTATTCACGGAAAGCGTAAATGCGTACGTAAAAGGTCTTAACCCGCGACTTAAGCGTCGGAGCCCATGTGTGAAGTCTTGCCCAACAAACCATTGCTGGCCCCACTCGTCTCATCGCGTCCTGCGGCATAAGGCTATCGATAAGGCTCCCCGCCACAGGACACCTATAGCCGGGAGACAGTATCGAGGCTAAACCCGCGTATCCCAACTTCTAGTCACGAAATTATGGCGCGGTGCGTGCTGTATAGCCGTAACGCCCTTCTCAGAATCGCCTAGCCTTAACTGCCTTAATATCCCCGGCATTTTATACCATCCTACCTGGGGAACTATTTAACTGGTATGCGCTTGGGGACCTCGAACATGCGTGCCAACGGTACTAAAGGGCCTTCTTCGAGACACTATTAACCCGAGCGAGTGCGAGGTTCAGTACGTATTATTCACCGCCGTCAATAGGCGATTCTAGCGTTATAAACACTTGGCACGGTGACGCGTGAGAGTGCGTACATTTTACAGGGAACGTGAAGCACGTTGAAATAATTAAATATTAGTGAAGATTTAAACTGGAAAATACAAACTCATCCTCGGCCGGTTTGAAGATAGTAATTCGAACCGCATCTTCGGGCGCACAAGTTTGAAGGACGGGCACGGTATTCCACTTAGACAGAATCTTTGCACGGACGCATCAGATACAGCACATGTTTATCCTCTTGGGACACGGTGTGCTCAAACTTGCAGAGATGTAGTCCCAAGTGACCCGTTATAGCATAAACGAACTCACATCTCCACGTAGAAAATTCAGTGCTATCTCTACTGAACCACCCCATTATTCGTCGCCAATATCCTGGACACTTCTTTACCTGCATTCCTTTGAGCGTATGGCCGCTAGCGGACATAGTTGATCGCAAATCGGGACAACACACAAACTACCGTATACCTACCTCCTGGTTAAATCTCGTACCGTCCTAATGGACGTACCGCCCCACCATATCACGGACAGAGGCGTAATGATATCGTTCAGTAATTATCGAGCAAGACCTATCTGTATCAGTAGTGCCCGGCACGAAGTTCTACCGCTCGCTTAGAGTGAGCACGAGTCGTATACTCAAAAGCCAACACACTGACATTATCAACTTTACGGTGGTCGGTCTATGTAATTTCGACTTCCGGACACTCTCCCAAGGCGTTAGGGAAGTGTTTTGTACACGAAGACGCATTGACTTCCCTAACTCAACCTAGTTCCATACGCAACGTATAGTGCCTATTTCCGAACAAGCGAAGACCTGTCGGTCCAAACAACTGGTGCCTTCGAAGACGGTGACGGT
seq00013   GGCAATCACCTGCGGGGGTGATACGCGTAGCGTCAAGGTGGTGACCGTAAGATGTCGCCTAAAAGGGATGGGGTCGGCCTATCTTGAACTGATATTGGTTCACAGATTGGAGCCGGTGGGAGTAACAGCCAGACGACCGGGCGCCGATGGCCCTAGAACTCAGCGTAACTCATAACAGGCGTAAGGAGTGACATGTAAAGTACGATGCGACTTCGGCTCAACGCCCCCATAGGCGCTCTTAGTGGCACTCATGGACTGCGTATCGGCATGACCTTTTAGAGGCTGCATTCCTTTCCTTTCTGTGGAGTAGGGATGCCGTCGCAGATGAGTGCTAAGAAATATCTGTCCTATCCGTGACTGATGCTGGAGCAGGACTACGTATAGCTTGAGTGCAGTTTCCTAGCACCGGACAATAACGACAGACTCTCCCCGATTTCAACATGCCACGTCTATAGGTCAAGGGCCATGGCTGAGGTTGGAGGTGACTCGCTATTCCCAAATAGATTTTCACCCCCTTGTGCTTTAGGTGAACGGTGTATAGTCGTGGGACAGGTAGGTAGCCGCCTAGGGAAAAGCAGCAACACACGCAACAGGGCCTGATTAGTTGCTCCGTGGGCCATTGAGCTTCTACCGAAACATGCCTGAGAGGTTAAGCACATTGTGTGCATCGTACGGGCCTGAGCACCGCGATCGGCATTACGCACGTCGGCCCAGCCGCACGCGCGCTTCGAATCTTGTTAGAACGTCCTGCACGCATCCGATGGACAAGAGCGAGGCATCCAGCCATCATAGCATCGGAAGGCGAGTCTGCCCCAGTGCTTGGTACGAGTTAAAGACGTTCAAGTTGGTGCGTACAGGAGCGCACGAATACGCCTCAAAAAGTGGAGAAATTATATAAATCGGATGCATAAAAATCTGCCAGAGTACGGGGACCTAGGTGAGCGTTCCCTCGAAGACGGAGCCGTATTCACGGAAAGCGTAAATGCGTACGTAAAAGGTCTTAACCCGCGACTTAAGCGTCGGAGCCCATGTGTGAAGTCTTGCCCAACAAACCATTGCTGGCCCCACTCGTCTCATCGCGTCCTGCGGCATAAGGCTATCGATAAGGCTCCCCGCCACAGGACACCTATAGCCGGGAGACAGTATCGAGGCTAAACCCGCGTATCCCAACTTCTAGTCACGAAATTATGGCGCGGTGCGTGCTGTATAGCCGTAACGCCCTTCTCAGAATCGCCTAGCCTTAACTGCCTTAATATCCCCGGCATTTTATACCATCCTACCTGGGGAACTATTTAACTGGTATGCGCTTGGGGACCTCGAACATGCGTGCCAACGGTACTAAAGGGCCTTCTTCGAGACACTATTAACCCGAGCGAGTGCGAGGTTCAGTACGTATTATTCACCGCCGTCAATAGGCGATTCTAGCGTTATAAACACTTGGCACGGTGACGCGTGAGAGTGCGTACATTTTACAGGGAACGTGAAGCACGTTGAAATAATTAAATATTAGTGAAGATTTAAACTGGAAAATACAAACTCATCCTCGGCCGGTTTGAAGATAGTAATTCGAACCGCATCTTCGGGCGCACAAGTTTGAAGGACGGGCACGGTATTCCACTTAGACAGAATCTTTGCACGGACGCATCAGATTCAGCACATGTTTATCCTCTTGGGACACGGTGTGCTCAAACTTGCAGAGATGTAGTCCCAAGTGACCCGTTATAGCATAAACGAACTCACATCTCCACGTAGAAAATTCAGTGCTATCTCTACTGAACCACCCCATTATTCGTCGCCAATATCCTGGACACTTCTTTACCTGCATTCCTTTGAGCGTATGGCCGCTAGCGGACATAGTTGATCGCAAATCGGGACAACACACAAACTACCGTATACCTACCTCCTGGTTAAATCTCGTACCGTCCTAATGGACGTACCGCCCCACCATATCACGGACAGAGGCGTAATGATATCGTTCAGTAATTATCGAGCAAGACCTATCTGTATCAGTAGTGCCCGGCACGAAGTTCTACCGCTCGCTTAGAGTGAGCACGAGTCGTATACTCAAAAGCCAACACACTGACATTATCAACTTTACGGTGGTCGGTCTATGTAATTTCGACTTCCGGACACTCTCCCAAGGCGTTAGGGAAGTGTTTTGTACACGAAGACGCATTGACTTCCCTAACTCAACCTAGTTCCATACGCAACGTTTAGTGCCTATTTCCGAACAAGCGAAGACCTGTCGGTCCAAACAACTGGTGCCTTCGAAGACGGTGACGGT
seq00014   GGGAATCACCTGCGGGGGTGATACGCGTAGCGTCAAGGTGGTGACCGTAAGATGTCGCCTAAAAGGGATGGGGTCGGCCTATCTTGAACTGATATTGGTTCACAGATTGGAGCCGGTGGGAGTAACAGCCAGACGACCGGGCGCCGATGGCCCTAGAACTCAGCGTAACTCATAACAGGCGTAAGGAGTGACATGTAAAGTACGATGCGACTTCGGCTCAACGCCCCCATAGGCGCTCTTAGTGGCACTCATGGACTGCGTATCGGCATGACCTTTTAGAGGCTGCATTCCTTTCCTTTCTGTGGAGTAGGGATGCCGTCGCAGATGAGTGCTAAGAAATATCTGTCCTATCCGTGACTGATGCTGGAGCAGGACTACGTATAGCTTGAGTGCAGTTTCCTAGCACCGGACAATAACGACAGACTCTCCCCGATTTCAACATGCCACGTCTATAGGTCAAGGGCCATGGCTGAGGTTGGAGGTGACTCGCTATTCCCAAATAGATTTTCACCCCCTTGTGCTTTAGGTGAACGGTGTATAGTCGTGGGACAGGTAGGTAGCCGCCTAGGGAAAAGCAGCAACACACGCAACAGGGCCTGATTAGTTGCTCCGTGGGCCATTGAGCTTCTACCGAAACATGCCTGAGAGGTTAAGCACATTGTGTGCATCGTACGGGCCTGAGCACCGCGATCGGCATTACGCACGTCGGCCCAGCCGCACGCGCGCTTCGAATCTTGTTAGAACGTCCTGCACGCATCCGATGGACAAGAGCGAGGCATCCAGCCATCATAGCATCGGAAGGCGAGTCTGCCCCAGTGCTTGGTACGAGTTAAAGACGTTCAAGTTGGTGCGTACAGGAGCGCACGAATACGCCTCAAAAAGTGGAGAAATTATATAAATCGGATGCATAAAAATCTGCCAGAGTACGGGGACCTAGGTGAGCGTTCCCTCGAAGACGGAGCCGTATTCACGGAAAGCGTAAATGCGTACGTAAAAGGTCTTAACCCGCGACTTAAGCGTCGGAGCCCATGTGTGAAGTCTTGCCCAACAAACCATTGCTGGCCCCACTCGTCTCATCGCGTCCTGCGGCATAAGGCTATCGATAAGGCTCCCCGCCACAGGACACCTATAGCCGGGAGACAGTATCGAGGCTAAACCCGCGTATCCCAACTTCTAGTCACGAAATTATGGCGCGGTGCGTGCTGTATAGCCGTAACGCCCTTCTCAGAATCGCCTAGCCTTAACTGCCTTAATATCCCCGGCATTTTATACCATCCTACCTGGGGAACTATTTAACTGGTATGCGCTTGGGGACCTCGAACATGCGTGCCAACGGTACTAAAGGGCCTTCTTCGAGACACTATTAACCCGAGCGAGTGCGAGGTTCAGTACGTATTATTCACCGCCGTCAATAGGCGATTCTAGCGTTATAAACACTTGGCACGGTGACGCGTGAGAGTGCGTACATTTTACAGGGAACGTGAAGCACGTTGAAATAATTAAATATTAGTGAAGATTTAAACTGGAAAATACAAACTCATCCTCGGCCGGTTTGAAGATAGTAATTCGAACCGCATCTTCGGGCGCACAAGTTTGAAGGACGGGCACGGTATTCCACTTAGACAGAATCTTTGCACGGACGCATCAGATACAGCACATGTTTATCCTCTTGGGACACGGTGTGCTCAAACTTGCAGAGATGTAGTCCCAAGTGACCCGTTATAGCATAAACGAACTCACATCTCCACGTAGAAAATTCAGTGCTATCTCTACTGAACCACCCCATTATTCGTCGCCAATATCCTGGACACTTCTTTACCTGCATTCCTTTGAGCGTATGGCCGCTAGCGGACATAGTTGATCGCAAATCGGGACAACACACAAACTACCGTATACCTACCTCCTGGTTAAATCTCGTACCGTCCTAATGGACGTACCGCCCCACCATATCACGGACAGAGGCGTAATGATATCGTTCAGTAATTATCGAGCAAGACCTATCTGTATCAGTAGTGCCCGGCACGAAGTTCTACCGCTCGCTTAGAGTGAGCACGAGTCGTATACTCAAAAGCCAACACACTGACATTATCAACTTTACGGTGGTCGGTCTATGTAATTTCGACTTCCGGACACTCTCCCAAGGCGTTAGGGAAGTGTTTTGTACACGAAGACGCATTGACTTCCCTAACTCAACCTAGTTCCATACGCAACGTTTAGTGCCTATTTCCGAACAAGCGAAGACCTGTCGGTCCAAACAACTGGTGCCTTCGAAGACGGTGACGGT
seq00015   GGGAATCACCTGCGGGGGTGATACGCGTAGCGTCAAGGTGGTGACCGTAAGATGTCGCCTAAAAGGGATGGGGTCGGCCTATCTTGAACTGATATTGGTTCACAGATTGCAGCCGGTGGGAGTAACAGCCAGACGACCGGGCGCCGATGGCCCTAGAACTCAGCGTAACTCATAACAGGCGTAAGGAGTGACATGTAAAGTACGATGCGACTTCGGCTCAACGCCCCCATAGGCGCTCTTAGTGGCACTCATGGACTGCGTATCGGCATGACCTTTTAGAGGCTGCATTCCTTTCCTTTCTGTGGAGTAGGGATGCCGTCGCAGATGAGTGCTAAGAAATATCTGTCCTATCCGTGACTGATGCTGGAGCAGGACTACGTATAGCTTGAGTGCAGTTTCCTAGCACCGGACAATAACGACAGACTCTCCCCGATTTCAACATGCCACGTCTATAGGTCAAGGGCCATGGCTGAGGTTGGAGGTGACTCGCTATTCCCAAATAGATTTTCACCCCCTTGTGCTTTAGGTGAACGGTGTATAGTCGTGGGACAGGTAGGTAGCCGCCTAGGGAAAAGCAGCAACACACGCAACAGGGCCTGATTAGTTGCCCCGTGGGCCATTGAGCTTCTACCGAAACATGCCTGAGAGGTTAAGCACATTGTGTGCATCGTACGGGCCTGAGCACCGCGATCGGCATTACGCACGTCGGCCCAGCCGCACGCGCGCTTCGAATCTTGTTAGAACGTCCTGCACGCATCCGATGGACAAGAGCGAGGCATCCAGCCATCATAGCATCGGAAGGCGAGTCTGCCCCAGTGCTTGGTACGAGTTAAAGACGTTCAAGTTGGTGCGTACAGGAGCGCACGAATACGCCTCAAAAAGTGGAGAAATTATATAAATCGGATGCATAAAAATCTGCCAGAGTACGGGGACCTAGGTGAGCGTTCCCTCGAAGACGGAGCCGTATTCACGGAAAGCGTAAATGCGTACGTAAAAGGTCTTAACCCGCGACTTAAGCGTCGGAGCCCATGTGTGAAGTCTTGCCCAACAAACCATTGCTGGCCCCACTCGTCTCATCGCGTCCTGCGGCATAAGGCTATCGATAAGGCTCCCCGCCACAGGACACCTATAGCCGGGAGACAGTATCGAGGCTAAACCCGCGTATCCCAACTTCTAGTCACGAAATTATGGCGCGGTGCGTGCTGTATAGCCGTAACGCCCTTCTCAGAATCGCCTAGCCTTAACTGCCTTAATATCCCCGGCATTTTATACCATCCTACCTGGGGAACTATTTAACTGGTATGCGCTTGGGGACCTCGAACATGCGTGCCAACGGTACTAAAGGGCCTTCTTCGAGACACTATTAACCCGAGCGAGTGCGAGGTTCAGTACGTATTATTCACCGCCGTCAATAGGCGATTCTAGCGTTATAAACACTTGGCACGGTGACGCGTGAGAGTGCGTACATTTTACAGGGAACGTGAAGCACGTTGAAATAATTAAATATTAGTGAAGATTTAAACTGGAAAATACAAACTCATCCTCGGCCGGTTTGAAGATAGTAATTCGAACCGCATCTTCGGGCGCACAAGTTTGAAGGACGGGCACGGTATTCCACTTAGACAGAATCTTTGCACGGACGCATCAGATACAGCACATGTTTATCCTCTTGGGACACGGTGTGCTCAAACTTGCAGAGATGTAGTCCCAAGTGACCCGTTATAGCATAAACGAACTCACATCTCCACGTAGAAAATTCAGTGCTATCTCTACTGAACCACCCCATTATTCGTCGCCAATATCCTGGACACTTCTTTACCTGCATTCCTTTGAGCGTATGGCCGCTAGCGGACATAGTTGATCGCAAATCGGGACAACACACAAACTACCGTATACCTACCTCCTGGTTAAATCTCGTACCGTCCTAATGGACGTACCGCCCCACCATATCACGGACAGAGGCGTAATGATATCGTTCAGTAATTATCGAGCAAGACCTATCTGTATCAGTAGTGCCCGGCACGAAGTTCTACCGCTCGCTTAGAGTGAGCACGAGTCGTATACTCAAAAGCCAACACACTGACATTATCAACTTTACGGTGGTCGGTCTATGTAATTTCGACTTCCGGACACTCTCCCAAGGCGTTAGGGAAGTGTTTTGTACACGAAGACGCATTGACTTCCCTAACTCAACCTAGTTCCATACGCAACGTATAGTGCCTATTTCCGAACAAGCGAAGACCTGTCGGTCCAAACAACTGGTGCCTTCGAAGACGGTGACGGT
seq00016   GGGAATCACCTGCGGGGGTGATACGCGTAGCGTCAAGGTGGTGACCGTAAGATGTCGCCTAAAAGGGATGGGGTCGGCCTATCTTGAACTGATATTGGTTCACAGATTGGAGCCGGTGGGAGTAACAGCCAGACGACCGGGCGCCGATGGCCCTAGAACTCAGCGTAACTCATAACAGGCGTAAGGAGTGACATGTAAAGTACGATGCGACTTCGGCTCAACGCCCCCATAGGCGCTCTTAGTGGCACTCATGGACTGCGTATCGGCATGACCTTTTAGAGGCTGCATTCCTTTCCTTTCTGTGGAGTAGGGATGCCGTCGCAGATGAGTGCTAAGAAATATCTGTCCTATCCGTGACTGATGCTGGAGCAGGACTACGTATAGCTTGAGTGCAGTTTCCTAGCACCGGACAATAACGACAGACTCTCCCCGATTTCAACATGCCACGTCTATAGGTCAAGGGCCATGGCTGAGGTTGGAGGTGACTCGCTATTCCCAAATAGATTTTCACCCCCTTGTGCTTTAGGTGAACGGTGTATAGTCGTGGGACAGGTAGGTAGCCGCCTAGGGAAAAGCAGCAACACACGCAACAGGGCCTGATTAGTTGCTCCGTGGGCCATTGAGCTTCTACCGAAACATGCCTGAGAGGTTAAGCACATTGTGTGCATCGTACGGGCCTGAGCACCGCGATCGGCATTACGCACGTCGGCCCAGCCGCACGCGCGCTTCGAATCTTGTTAGAACGTCCTGCACGCATCCGATGGACGAGAGCGAGGCATCCAGCCATCATAGCATCGGAAGGCGAGTCTGCCCCAGTGCTTGGTACGAGTTAAAGACGTTCAAGTTGGTGCGTACAGGAGCGCACGAATACGCCTCAAAAAGTGGAGAAATTATATAAATCGGATGCATAAAAATCTGCCAGAGTACGGGGACCTAGGTGAGCGTTCCCTCGAAGACGGAGCCGTATTCACGGAAAGCGTAAATGCGTACGTAAAAGGTCTTAACCCGCGACTTAAGCGTCGGAGCCCATGTGTGAAGTCTTGCCCAACAAACCATTGCTGGCCCCACTCGTCTCATCGCGTCCTGCGGCATAAGGCTATCGATAAGGCTCCCCGCCACAGGACACCTATAGCCGGGAGACAGTATCGAGGCTAAACCCGCGTATCCCAACTTCTAGTCACGAAATTATGGCGCGGTGCGTGCTGTATAGCCGTAACGCCCTTCTCAGAATCGCCTAGCCTTAACTGCCTTAATATCCCCGGCATTTTATACCATCCTACCTGGGGAACTATTTAACTGGTATGCGCTTGGGGACCTCGAACATGCGTGCCAACGGTACTAAAGGGCCTTCTTCGAGACACTATTAACCCGAGCGAGTGCGAGGTTCAGTACGTATTATTCACCGCCGTCAATAGGCGATTCTAGCGTTATAAACACTTGGCACGGTGACGCGTGAGAGTGCGTACATTTTACAGGGAACGTGAAGCACGTTGAAATAATTAAATATTAGTGAAGATTTAAACTGGAAAATACAAACTCATCCTCGGCCGGTTTGAAGATAGTAATTCGAACCGCATCTTCGGGCGCACAAGTTTGAAGGACGGGCACGGTATTCCACTTAGACAGAATCTTTGCACGGACGCATCAGATACAGCACATGTTTATCCTCTTGGGACACGGTGTGCTCAAACTTGCAGAGATGTAGTCCCAAGTGACCCGTTATAGCATAAACGAACTCACATCTCCACGTAGAAAATTCAGTGCTATCTCTACTGAACCACCCCATTATTCGTCGCCAATATCCTGGACACTTCTTTACCTGCATTCCTTTGAGCGTATGGCCGCTAGCGGACATAGTTGATCGCAAATCGGGACAACACACAAACTACCGTATACCTACCTCCTGGTTAAATCTCGTACCGTCCTAATGGACGTACCGCCCCACCATATCACGGACAGAGGCGTAATGATATCGTTCAGTAATTATCGAGCAAGACCTATCTGTATCAGTAGTGCCCGGCACGAAGTTCTACCGCTCGCTTAGAGTGAGCACGAGTCGTATACTCAAAAGCCAACACACTGACATTATCAACTTTACGGTGGTCGGTCTATGTAATTTCGACTTCCGGACACTCTCCCAAGGCGTTAGGGAAGTGTTTTGTACACGAAGACGCATTGACTTCCCTAACTCAACCTAGTTCCATACGCAACGTATAGTGCCTATTTCCGAACAAGCGAAGACCTGTCGGTCCAAACAACTGGTGCCTTCGAAGACGGTGACGGT
seq00017   GGCAATCACCTGCGGGGGTGATACGCGTAGCGTCAAGGTGGTGACCGTAAGATGTCGCCTAAAAGGGATGGGGTCGGCCTATCTTGAACTGATATTGGTTCACAGATTGGAGCCGGTGGGAGTAACAGCCAGACGACCGGGCGCCGATGGCCCTAGAACTCAGCGTAACTCATAACAGGCGTAAGGAGTGACATGTAAAGTACGATGCGACTTCGGCTCAACGCCCCCATAGGCGCTCTTAGTGGCACTCATGGACTGCGTATCGGCATGACCTTTTAGAGGCTGCATTCCTTTCCTTTCTGTGGAGTAGGGATGCCGTCGCAGATGAGTGCTAAGAAATATCTGTCCTATCCGTGACTGATGCTGGAGCAGGACTACGTATAGCTTGAGTGCAGTTTCCTAGCACCGGACAATAACGACAGACTCTCCCCGATTTCAACATGCCACGTCTATAGGTCAAGGGCCATGGCTGAGGTTGGAGGTGACTCGCTATTCCCAAATAGATTTTCACCCCCTTGTGCTTTAGGTGAACGGTGTATAGTCGTGGGACAGGTAGGTAGCCGCCTAGGGAAAAGCAGCAACACACGCAACAGGGCCTGATTAGTTGCTCCGTGGGCCATTGAGCTTCTACCGAAACATGCCTGAGAGGTTAAGCACATTGTGTGCATCGTACGGGCCTGAGCACCGCGATCGGCATTACGCACGTCGGCCCAGCCGCACGCGCGCTTCGAATCTTGTTAGAACGTCCTGCACGCATCCGATGGACAAGAGCGAGGCATCCAGCCATCATAGCATCGGAAGGCGAGTCTGCCCCAGTGCTTGGTACGAGTTAAAGACGTTCAAGTTGGTGCGTACAGGAGCGCACGAATACGCCTCAAAAAGTGGAGAAATTATATAAATCGGATGCATAAAAATCTGCCAGAGTACGGGGACCTAGGTGAGCGTTCCCTCGAAGACGGAGCCGTATTCACGGAAAGCGTAAATGCGTACGTAAAAGGTCTTAACCCGCGACTTAAGCGTCGGAGCCCATGTGTGAAGTCTTGCCCAACAAACCATTGCTGGCCCCACTCGTCTCATCGCGTCCTGCGGCATAAGGCTATCGATAAGGCTCCCCGCCACAGGACACCTATAGCCGGGAGACAGTATCGAGGCTAAACCCGCGTATCCCAACTTCTAGTCACGAAATTATGGCGCGGTGCGTGCTGTATAGCCGTAACGCCCTTCTCAGAATCGCCTAGCCTTAACTGCCTTAATATCCCCGGCATTTTATACCATCCTACCTGGGGAACTATTTAACTGGTATGCGCTTGGGGACCTCGAACATGCGTGCCAACGGTACTAAAGGGCCTTCTTCGAGACACTATTAACCCGAGCGAGTGCGAGGTTCAGTACGTATTATTCACCGCCGTCAATAGGCGATTCTAGCGTTATAAACACTTGGCACGGTGACGCGTGAGAGTGCGTACATTTTACAGGGAACGTGAAGCACGTTGAAATAATTAAATATTAGTGAAGATTTAAACTGGAAAATACAAACTCATCCTCGGCCGGTTTGAAGATAGTAATTCGAACCGCATCTTCAGGCGCACAAGTTTGAAGGACGGGCACGGTATTCCACTTAGACAGAATCTTTGCACGGACGCATCAGATTCAGCACATGTTTATCCTCTTGGGACACGGTGTGCTCAAACTTGCAGAGATGTAGTCCCAAGTGACCCGTTATAGCATAAACGAACTCACATCTCCACGTAGAAAATTCAGTGCTATCTCTACTGAACCACCCCATTATTCGTCGCCAATATCCTGGACACTTCTTTACCTGCATTCCTTTGAGCGTATGGCCGCTAGCGGACATAGTTGATCGCAAATCGGGACAACACACAAACTACCGTATACCTACCTCCTGGTTAAATCTCGTACCGTCCTAATGGACGTACCGCCCCACCATATCACGGACAGAGGCGTAATGATATCGTTCAGTAATTATCGAGCAAGACCTATCTGTATCAGTAGTGCCCGGCACGAAGTTCTACCGCTCGCTTAGAGTGAGCACGAGTCGTATACTCAAAAGCCAACACACTGACATTATCAACTTTACGGTGGTCGGTCTATGTAATTTCGACTTCCGGACACTCTCCCAAGGCGTTAGGGAAGTGTTTTGTACACGAAGACGCATTGACTTCCCTAACTCAACCTAGTTCCATACGCAACGTTTAGTGCCTATTTCCGAACAAGCGAAGACCTGTCGGTCCAAACAACTGGTGCCTTCGAAGACGGTGACGGT
seq00018   GGGAATCACCTGCGGGGGTGATACGCGTAGCGTCAAGGTGGTGACCGTAAGATGTCGCCTAAAAGGGATGGGGTCGGCCTATCTTGAACTGATATTGGTTCACAGATTGGAGCCGGTGGGAGTAACAGCCAGACGACCGGGCGCCGATGGCCCTAGAACTCAGCGTAACTCATAACAGGCGTAAGGAGTGACATGTAAAGTACGATGCGACTTCGGCTCAACGCCCCCATAGGCGCTCTTAGTGGCACTCATGGACTGCGTATCGGCATGACCTTTTAGAGGCTGCATTCCTTTCCTTTCTGTGGAGTAGGGATGCCGTCGCAGATGAGTGCTAAGAAATATCTGTCCTATCCGTGACTGATGCTGGAGCAGGACTACGTATAGCTTGAGTGCAGTTTCCTAGCACCGGACAATAACGACAGACTCTCCCCGATTTCAACATGCCACGTCTATAGGTCAAGGGCCATGGCTGAGGTTGGAGGTGACTCGCTATTCCCAAATAGATTTTCACCCCCTTGTGCTTTAGGTGAACGGTGTATAGTCGTGGGACAGGTAGGTAGCCGCCTAGGGAAAAGCAGCAACACACGCAACAGGGCCTGATTAGTTGCTCCGTGGGCCATTGAGCTTCTACCGAAACATGCCTGAGAGGTTAAGCACATTGTGTGCATCGTACGGGCCTGAGCACCGCGATCGGCATTACGCACGTCGGCCCAGCCGCACGCGCGCTTCGAATCTTGTTAGAACGTCCTGCACGCATCCGATGGACGAGAGCGAGGCATCCAGCCATCATAGCATCGGAAGGCGAGTCTGCCCCAGTGCTTGGTACGAGTTAAAGACGTTCAAGTTGGTGCGTACAGGAGCGCACGAATACGCCTCAAAAAGTGGAGAAATTATATAAATCGGATGCATAAAAATCTGCCAGAGTACGGGGACCTAGGTGAGCGTTCCCTCGAAGACGGAGCCGTATTCACGGAAAGCGTAAATGCGTACGTAAAAGGTCTTAACCCGCGACTTAAGCGTCGGAGCCCATGTGTGAAGTCTTGCCCAACAAACCATTGCTGGCCCCACTCGTCTCATCGCGTCCTGCGGCATAAGGCTATCGATAAGGCTCCCCGCCACAGGACACCTATAGCCGGGAGACAGTATCGAGGCTAAACCCGCGTATCCCAACTTCTAGTCACGAAATTATGGCGCGGTGCGTGCTGTATAGCCGTAACGCCCTTCTCAGAATCGCCTAGCCTTAACTGCCTTAATATCCCCGGCATTTTATACCATCCTACCTGGGGAACTATTTAACTGGTATGCGCTTGGGGACCTCGAACATGCGTGCCAACGGTACTAAAGGGCCTTCTTCGAGACACTATTAACCCGAGCGAGTGCGAGGTTCAGTACGTATTATTCACCGCCGTCAATAGGCGATTCTAGCGTTATAAACACTTGGCACGGTGACGCGTGAGAGTGCGTACATTTTACAGGGAACGTGAAGCACGTTGAAATAATTAAATATTAGTGAAGATTTAAACTGGAAAATACAAACTCATCCTCGGCCGGTTTGAAGATAGTAATTCGAACCGCATCTTCGGGCGCACAAGTTTGAAGGACGGGCACGGTATTCCACTTAGACAGAATCTTTGCACGGACGCATCAGATACAGCACATGTTTATCCTCTTGGGACACGGTGTGCTCAAACTTGCAGAGATGTAGTCCCAAGTGACCCGTTATAGCATAAACGAACTCACATCTCCACGTAGAAAATTCAGTGCTATCTCTACTGAACCACCCCATTATTCGTCGCCAATATCCTGGACACTTCTTTACCTGCATTCCTTTGAGCGTATGGCCGCTAGCGGACATAGTTGATCGCAAATCGGGACAACACACAAACTACCGTATACCTACCTCCTGGTTAAATCTCGTACCGTCCTAATGGACGTACCGCCCCACCATATCACGGACAGAGGCGTAATGATATCGTTCAGTAATTATCGAGCAAGACCTATCTGTATCAGTAGTGCCCGGCACGAAGTTCTACCGCTCGCTTAGAGTGAGCACGAGTCGTATACTCAAAAGCCAACACACTGACATTATCAACTTTACGGTGGTCGGTCTATGTAATTTCGACTTCCGGACACTCTCCCAAGGCGTTAGGGAAGTGTTTTGTACACGAAGACGCATTGACTTCCCTAACTCAACCTAGTTCCATACGCAACGTATAGTGCCTATTTCCGAACAAGCGAAGACCTGTCGGTCCAAACAACTGGTGCCTTCGAAGACGGTGACGGT
seq00019   GGGAATCACCTGCGGGGGTGATACGCGTAGCGTCAAGGTGGTGACCGTAAGATGTCGCCTAAAAGGGATGGGGTCGGCCTATCTTGAACTGATATTGGTTCACAGATTGGAGCCGGTGGGAGTAACAGCCAGACGACCGGGCGCCGATGGCCCTAGAACTCAGCGTAACTCATAACAGGCGTAAGGAGTGACATGTAAAGTACGATGCGACTTCGGCTCAACGCCCCCATAGGCGCTCTTAGTGGCACTCATGGACTGCGTATCGGCATGACCTTTTAGAGGCTGCATTCCTTTCCTTTCTGTGGAGTAGGGATGCCGTCGCAGATGAGTGCTAAGAAATATCTGTCCTATCCGTGACTGATGCTGGAGCAGGACTACGTATAGCTTGAGTGCAGTTTCCTAGCACCGGACAATAACGACAGACTCTCCCCGATTTCAACATGCCACGTCTATAGGTCAAGGGCCATGGCTGAGGTTGGAGGTGACTCGCTATTCCCAAATAGATTTTCACCCCCTTGTGCTTTAGGTGAACGGTGTATAGTCGTGGGACAGGTAGGTAGCCGCCTAGGGAAAAGCAGCAACACACGCAACAGGGCCTGATTAGTTGCTCCGTGGGCCATTGAGCTTCTACCGAAACATGCCTGAGAGGTTAAGCACATTGTGTGCATCGTACGGGCCTGAGCACCGCGATCGGCATTACGCACGTCGGCCCAGCCGCACGCGCGCTTCGAATCTTGTTAGAACGTCCTGCACGCATCCGATGGACAAGAGCGAGGCATCCAGCCATCATAGCATCGGAAGGCGAGTCTGCCCCAGTGCTTGGTACGAGTTAAAGACGTTCAAGTTGGTGCGTACAGGAGCGCACGAATACGCCTCAAAAAGTGGAGAAATTATATAAATCGGATGCATAAAAATCTGCCAGAGTACGGGGACCTAGGTGAGCGTTCCCTCGAAGACGGAGCCGTATTCACGGAAAGCGTAAATGCGTACGTAAAAGGTCTTAACCCGCGACTTAAGCGTCGGAGCCCATGTGTGAAGTCTTGCCCAACAAACCATTGCTGGCCCCACTCGTCTCATCGCGTCCTGCGGCATAAGGCTATCGATAAGGCTCCCCGCCACAGGACACCTATAGCCGGGAGACAGTATCGAGGCTAAACCCGCGTATCCCAACTTCTAGTCACGAAATTATGGCGCGGTGCGTGCTGTATAGCCGTAACGCCCTTCTCAGAATCGCCTAGCCTTAACTGCCTTAATATCCCCGGCATTTTATACCATCCTACCTGGGGAACTATTTAACTGGTATGCGCTTGGGGACCTCGAACATGCGTGCCAACGGTACTAAAGGGCCTTCTTCGAGACACTATTAACCCGAGCGAGTGCGAGGTTCAGTACGTATTATTCACCGCCGTCAATAGGCGATTCTAGCGTTATAAACACTTGGCACGGTGACGCGTGAGAGTGCGTACATTATACAGGGAACGTGAAGCACGTTGAAATAATTAAATATTAGTGAAGATTTAAACTGGAAAATACAAACTCATCCTCGGCCGGTTTGAAGATAGTAATTCGAACCGCATCTTCGGGCGCACAAGTTTGAAGGACGGGCACGGTATTCCACTTAGACAGAATCTTTGCACGGACGCATCAGATACAGCACATGTTTATCCTCTTGGGACACGGTGTGCTCAAACTTGCAGAGATGTAGTCCCAAGTGACCCGTTATAGCATAAACGAACTCACATCTCCACGTAGAAAATTCAGTGCTATCTCTACTGAACCACCCCATTATTCGTCGCCAATATCCTGGACACTTCTTTACCTGCATTCCTTTGAGCGTATGGCCGCTAGCGGACATAGTTGATCGCAAATCGGGACAACACACAAACTACCGTATACCTACCTCCTGGTTAAATCTCGTACCGTCCTAATGGACGTACCGCCCCACCATATCACGGACAGAGGCGTAATGATATCGTTCAGTAATTATCGAGCAAGACCTATCTGTATCAGTAGTGCCCGGCACGAAGTTCTACCGCTCGCTTAGAGTGAGCACGAGTCGTATACTCAAAAGCCAACACACTGACATTATCAACTTTACGGTGGTCGGTCTATGTAATTTCGACTTCCGGACACTCTCCCAAGGCGTTAGGGAAGTGTTTTGTACACGAAGACGCATTGACTTCCCTAACTCAACCTAGTTCCATACGCAACGTTTAGTGCCTATTTCCGAACAAGCGAAGACCTGTCGGTCCAAACAACTGGTGCCTTCGAAGACGGTGACGGT
seq00020   GGGAATCACCTGCGGGGGTGATACGCGTAGCGTCAAGGTGGTGACCGTAAGATGTCGCCTAAAAGGGATGGGGTCGGCCTATCTTGAACTGATATTGGTTCACAGATTGGAGCCGGTGGGAGTAACAGCCAGACGACCGGGCGCCGATGGCCCTAGAACTCAGCGTAACTCATAACAGGCGTAAGGAGTGACATGTAAAGTACGATGCGACTTCGGCTCAACGCCCCCATAGGCGCTCTTAGTGGCACTCATGGACTGCGTATCGGCATGACCTTTTAGAGGCTGCATTCCTTTCCTTTCTGTGGAGTAGGGATGCCGTCGCAGATGAGTGCTAAGAAATATCTGTCCTATCCGTGACTGATGCTGGAGCAGGACTACGTATAGCTTGAGTGCAGTTTCCTAGCACCGGACAATAACGACAGACTCTCCCCGATTTCAACATGCCACGTCTATAGGTCAAGGGCCATGGCTGAGGTTGGAGGTGACTCGCTATTCCCAAATAGATTTTCACCCCCTTGTGCTTTAGGTGAACGGTGTATAGTCGTGGGACAGGTAGGTAGCCGCCTAGGGAAAAGCAGCAACACACGCAACAGGGCCTGATTAGTTGCTCCGTGGGCCATTGAGCTTCTACCGAAACATGCCTGAGAGGTTAAGCACATTGTGTGCATCGTACGGGCCTGAGCACCGCGATCGGCATTACGCACGTCGGCCCAGCCGCACGCGCGCTTCGAATCTTGTTAGAACGTCCTGCACGCATCCGATGGACAAGAGCGAGGCATCCAGCCATCATAGCATCGGAAGGCGAGTCTGCCCCAGTGCTTGGTACGAGTTAAAGACGTTCAAGTTGGTGCGTACAGGAGCGCACGAATACGCCTCAAAAAGTGGAGAAATTATATAAATCGGATGCATAAAAATCTGCCAGAGTACGGGGACCTAGGTGAGCGTTCCCTCGAAGACGGAGCCGTATTCACGGAAAGCGTAAATGCGTACGTAAAAGGTCTTAACCCGCGACTTAAGCGTCGGAGCCCATGTGTGAAGTCTTGCCCAACAAACCATTGCTGGCCCCACTCGTCTCATCGCGTCCTGCGGCATAAGGCTATCGATAAGGCTCCCCGCCACAGGACACCTATAGCCGGGAGACAGTATCGAGGCTAAACCCGCGTATCCCAACTTCTAGTCACGAAATTATGGCGCGGTGCGTGCTGTATAGCCGTAACGCCCTTCTCAGAATCGCCTAGCCTTAACTGCCTTAATATCCCCGGCATTTTATACCATCCTACCTGGGGAACTATTTAACTGGTATGCGCTTGGGGACCTCGAACATGCGTGCCAACGGTACTAAAGGGCCTTCTTCGAGACACTATTAACCCGAGCGAGTGCGAGGTTCAGTACGTATTATTCACCGCCGTCAATAGGCGATTCTAGCGTTATAAACACTTGGCACGGTGACGCGTGAGAGTGCGTACATTTTACAGGGAACGTGAAGCACGTTGAAATAATTAAATATTAGTGAAGATTTAAACTGGAAAATACAAACTCATCCTCGGCCGGTTTGAAGATAGTAATTCGAACCGCATCTTCGGGCGCACAAGTTTGAAGGACGGGCACGGTATTCCACTTAGACAGAATCTTTGCACGGACGCATCAGATACAGCACATGTTTATCCTCTTGGGACACGGTGTGCTCAAACTTGCAGAGATGTAGTCCCAAGTGACCCGTTATAGCATAAACGAACTCACATCTCCACGTAGAAAATTCAGTGCTATCTCTACTGAACCACCCCATTATTCGTCGCCAATATCCTGGACACTTCTTTACCTGCATTCCTTTGAGCGTATGGCCGCTAGCGGACATAGTTGATCGCAAATCGGGACAACACACAAACTACCGTATACCTACCTCCTGGTTAAATCTCGTACCGTCCTAATGGACGTACCGCCCCACCATATCACGGACAGAGGCGTAATGATATCGTTCAGTAATTATCGAGCAAGACCTATCTGTATCAGTAGTGCCCGGCACGAAGTTCTACCGCTCGCTTAGAGTGAGCACGAGTCGTATACTCAAAAGCCAACACACTGACATTATCAACTTTACGGTGGTCGGTCTATGTAATTTCGACTTCCGGACACTCTCCCAAGGCGTTAGGGAAGTGTTTTGTACACGAAGACGCATTGACTTCCCTAACTCAACCTAGTTCCATACGCAACGTATAGTGCCTATTTCCGAACAAGCGAAGACCTGTCGGTCCAAACAACTGGTGCCTTCGAAGACGGTGACGGT
seq00021   GGGAATCACCTGCGGGGGTGATACGCGTAGCGTCAAGGTGGTGACCGTAAGATGTCGCCTAAAAGGGATGGGGTCGGCCTATCTTGAACTGATATTGGTTAACAGATTGGAGCCGGTGGGAGTAACAGCCAGACGACCGGGCGCCGATGGCCCTAGAACTCAGCGTAACTCATAACAGGCGTAAGGAGTGACATGTAAAGTACGATGCGACTTCGGCTCAACGCCCCCATAGGCGCTCTTAGTGGCACTCATGGACTGCGTATCGGCATGACCTTTTAGAGGCTGCATTCCTTTCCTTTCTGTGGAGTAGGGATGCCGTCGCAGATGAGTGCTAAGAAATATCTGTCCTTTCCGTGACTGATGCTGGAGCAGGACTACGTATAGCTTGAGTGCAGTTTCCTAGCACCGGACAATAACGACAGACTCTCCCCGATTTCAACATGCCACGTCTATAGGTCAAGGGCCATGGCTGAGGTTGGAGGTGACTCGCTATTCCCAAATAGATTTTCACCCCCTTGTGCTTTAGGTGAACGGTGTATAGTCGTGGGACAGGTAGGTAGCCGCCTAGGGAAAAGCAGCAACACACGCAACAGGGCCTGATTAGTTGCTCCGTGGGCCATTGAGCTTCTACCGAAACATGCCTGAGAGGTTAAGCACATTGTGTGCATCGTACGGGCCTGAGCACCGCGATCGGCATTACGCACGTCGGCCCAGCCGCACGCGCGCTTCGAATCTTGTTAGAACGTCCTGCACGCATCCGATGGACAAGAGCGAGGCATCCAGCCATCATAGCATCGGAAGGCGAGTCTGCCCCAGTGCTTGGTACGAGTTAAAGACGTTCAAGTTGGTGCGTACAGGAGCGCACGAATACGCCTCAAAAAGTGGAGAAATTATATAAATCGGATGCATAAAAATCTGCCAGAGTACGGGGACCTAGGTGAGCGTTCCCTCGAAGACGGAGCCGTATTCACGGAAAGCGTAAATGCGTACGTAAAAGGTCTTAACCCGCGACTTAAGCGTCGGAGCCCATGTGTGAAGTCTTGCCCAACAAACCATTGCTGGCCCCACTCGTCTCATCGCGTCCTGCGGCATAAGGCTATCGATAAGGCTCCCCGCCACAGGACACCTATAGCCGGGAGACAGTATCGAGGCTAAACCCGCGTATCCCAACTTCTAGTCACGAAATTATGGCGCGGTGCGTGCTGTATAGCCGTAACGCCCTTCTCAGAATCGCCTAGCCTTAACTGCCTTAATATCCCCGGCATTTTATACCATCCTACCTGGGGAACTATTTAACTGGTATGCGCTTGGGGACCTCGAACATGCGTGCCAACGGTACTAAAGGGCCTTCTTCGAGACACTATTAACCCGAGCGAGTGCGAGGTTCAGTACGTATTATTCACCGCCGTCAATAGGCGATTCTAGCGTTATAAACACTTGGCACGGTGACGCGTGAGAGTGCGTACATTTTACAGGGAACGTGAAGCACGTTGAAATAATTAAATATTAGTGAAGATTTAAACTGGAAAATACAAACTCATCCTCGGCCGGTTTGAAGATAGTAATTCGAACCGCATCTTCGGGCGCACAAGTTTGAAGGACGGGCACGGTATTCCACTTAGACAGAATCTTTGCACGGACGCATCAGATACAGCACATGTTTATCCTCTTGGGACACGGTGTGCTCAAACTTGCAGAGATGTAGTCCCAAGTGACCCGTTATAGCATAAACGAACTCACATCTCCACGTAGAAAATTCAGTGCTATCTCTACTGAACCACCCCATTATTCGTCGCCAATATCCTGGACACTTCTTTACCTGCATTCCTTTGAGCGTATGGCCGCTAGCGGACATAGTTGATCGCAAATCGGGACAACACACAAACTACCGTATACCTACCTCCTGGTTAAATCTCGTACCGTCCTAATGGACGTACCGCCCCACCATATCACGGACAGAGGCGTAATGATATCGTTCAGTAATTATCGAGCAAGACCTATCTGTATCAGTAGTGCCCGGCACGAAGTTCTACCGCTCGCTTAGAGTGAGCACGAGTCGTATACTCAAAAGCCAACACACTGACATTATCAACTTTACGGTGGTCGGTCTATGTAATTTCGACTTCCGGACACTCTCCCAAGGCGTTAGGGAAGTGTTTTGTACACGAAGACGCATTGACTTCCCTAACTCAACCTAGTTCCATACGCAACGTTTAGTGCCTATTTCCGAACAAGCGAAGACCTGTCGGTCCAAACAACTGGTGCCTTCGAAGACGGTGACGGT
seq00022   GGCAATCACCTGCGGGGGTGATACGCGTAGCGTCAAGGTGGTGACCGTAAGATGTCGCCTAAAAGGGATGGGGTCGGCCTATCTTGAACTGATATTGGTTCACAGATTGGAGCCGGTGGGAGTAACAGCCAGACGACCGGGCGCCGATGGCCCTAGAACTCAGCGTAACTCATAACAGGCGTAAGGAGTGACATGTAAAGTACGATGCGACTTCGGCTCAACGCCCCCATAGGCGCTCTTAGTGGCACTCATGGACTGCGTATCGGCATGACCTTTTAGAGGCTGCATTCCTTTCCTTTCTGTGGAGTAGGGATGCCGTCGCAGATGAGTGCTAAGAAATATCTGTCCTATCCGTGACTGATGCTGGAGCAGGACTACGTATAGCTTGAGTGCAGTTTCCTAGCACCGGACAATAACGACAGACTCTCCCCGATTTCAACATGCCACGTCTATAGGTCAAGGGCCATGGCTGAGGTTGGAGGTGACTCGCTATTCCCAAATAGATTTTCACCCCCTTGTGCTTTAGGTGAACGGTGTATAGTCGTGGGACAGGTAGGTAGCCGCCTAGGGAAAAGCAGCAACACACGCAACAGGGCCTGATTAGTTGCTCCGTGGGCCATTGAGCTTCTACCGAAACATGCCTGAGAGGTTAAGCACATTGTGTGCATCGTACGGGCCTGAGCACCGCGATCGGCATTACGCACGTCGGCCCAGCCGCACGCGCGCTTCGAATCTTGTTAGAACGTCCTGCACGCATCCGATGGACAAGAGCGAGGCATCCAGCCATCATAGCATCGGAAGGCGAGTCTGCCCCAGTGCTTGGTACGAGTTAAAGACGTTCAAGTTGGTGCGTACAGGAGCGCACGAATACGCCTCAAAAAGTGGAGAAATTATATAAATCGGATGCATAAAAATCTGCCAGAGTACGGGGACCTAGGTGAGCGTTCCCTCGAAGACGGAGCCGTATTCACGGAAAGCGTAAATGCGTACGTAAAAGGTCTTAACCCGCGACTTAAGCGTCGGAGCCCATGTGTGAAGTCTTGCCCAACAAACCATTGCTGGCCCCACTCGTCTCATCGCGTCCTGCGGCATAAGGCTATCGATAAGGCTCCCCGCCACAGGACACCTATAGCCGGGAGACAGTATCGAGGCTAAACCCGCGTATCCCAACTTCTAGTCACGAAATTATGGCGCGGTGCGTGCTGTATAGCCGTAACGCCCTTCTCAGAATCGCCTAGCCTTAACTGCCTTAATATCCCCGGCATTTTATACCATCCTACCTGGGGAACTATTTAACTGGTATGCGCTTGGGGACCTCGAACATGCGTGCCAACGGTACTAAAGGGCCTTCTTCGAGACACTATTAACCCGAGCGAGTGCGAGGTTCAGTACGTATTATTCACCGCCGTCAATAGGCGATTCTAGCGTTATAAACACTTGGCACGGTGACGCGTGAGAGTGCGTACATTTTACAGGGAACGTGAAGCACGTTGAAATAATTAAATATTAGTGAAGATTTAAACTGGAAAATACAAACTCATCCTCGGCCGGTTTGAAGATAGTAATTCGAACCGCATCTTCAGGCGCACAAGTTTGAAGGACGGGCACGGTATTCCACTTAGACAGAATCTTTGCACGGACGCATCAGATTCAGCACATGTTTATCCTCTTGGGACACGGTGTGCTCAAACTTGCAGAGATGTAGTCCCAAGTGACCCGTTATAGCATAAACGAACTCACATCTCCACGTAGAAAATTCAGTGCTATCTCTACTGAACCACCCCATTATTCGTCGCCAATATCCTGGACACTTCTTTACCTGCATTCCTTTGAGCGTATGGCCGCTAGCGGACATAGTTGATCGCAAATCGGGACAACACACAAACTACCGTATACCTACCTCCTGGTTAAATCTCGTACCGTCCTAATGGACGTACCGCCCCACCATATCACGGACAGAGGCGTAATGATATCGTTCAGTAATTATCGAGCAAGACCTATCTGTATCAGTAGTGCCCGGCACGAAGTTCTACCGCTCGCTTAGAGTGAGCACGAGTCGTATACTCAAAAGCCAACACACTGACATTATCAACTTTACGGTGGTCGGTCTATGTAATTTCGACTTCCGGACACTCTCCCAAGGCGTTAGGGAAGTGTTTTGTACACGAAGACGCATTGACTTCCCTAACTCAACCTAGTTCCATACGCAACGTTTAGTGCCTATTTCCGAACAAGCGAAGACCTGTCGGTCCAAACAACTGGTGCCTTCGAAGACGGTGACGGT
seq00023   GGGAATCACCTGCGGGGGTGATACGCGTAGCGTCAAGGTGGTGACCGTAAGATGTCGCCTAAAAGGGATGGGGTCGGCCTATCTTGAACTGATATTGGTTCACAGATTGGAGCCGGTGGGAGTAACAGCCAGACGACCGGGCGCCGATGGCCCTAGAACTCAGCGTAACTCATAACAGGCGTAAGGAGTGACATGTAAAGTACGATGCGACTTCGGCTCAACGCCCCCATAGGCGCTCTTAGTGGCACTCATGGACTGCGTATCGGCATGACCTTTTAGAGGCTGCATTCCTTTCCTTTCTGTGGAGTAGGGATGCCGTCGCAGATGAGTGCTAAGAAATATCTGTCCTATCCGTGACTGATGCTGGAGCAGGACTACGTATAGCTTGAGTGCAGTTTCCTAGCACCGGACAATAACGACAGACTCTCCCCGATTTCAACATGCCACGTCTATAGGTCAAGGGCCATGGCTGAGGTTGGAGGTGACTCGCTATTCCCAAATAGATTTTCACCCCCTTGTGCTTTAGGTGAACGGTGTATAGTCGTGGGACAGGTAGGTAGCCGCCTAGGGAAAAGCAGCAACACACGCAACAGGGCCTGATTAGTTGCTCCGTGGGCCATTGAGCTTCTACCGAAACATGCCTGAGAGGTTAAGCACATTGTGTGCATCGTACGGGCCTGAGCACCGCGATCGGCATTACGCACGTCGGCCCAGCCGCACGCGCGCTTCGAATCTTGTTAGAACGTCCTGCACGCATCCGATGGACAAGAGCGAGGCATCCAGCCATCATAGCATCGGAAGGCGAGTCTGCCCCAGTGCTTGGTACGAGTTAAAGACGTTCAAGTTGGTGCGTACAGGAGCGCACGAATACGCCTCAAAAAGTGGAGAAATTATATAAATCGGATGCATAAAAATCTGCCAGAGTACGGGGACCTAGGTGAGCGTTCCCTCGAAGACGGAGCCGTATTCACGGAAAGCGTAAATGCGTACGTAAAAGGTCTTAACCCGCGACTTAAGCGTCGGAGCCCATGTGTGAAGTCTTGCCCAACAAACCATTGCTGGCCCCACTCGTCTCATCGCGTCCTGCGGCATAAGGCTATCGATAAGGCTCCCCGCCACAGGACACCTATAGCCGGGAGACAGTATCGAGGCTAAACCCGCGTATCCCAACTTCTAGTCACGAAATTATGGCGCGGTGCGTGCTGTATAGCCGTAACGCCCTTCTCAGAATCGCCTAGCCTTAACTGCCTTAATATCCCCGGCATTTTATACCATCCTACCTGGGGAACTATTTAACTGGTATGCGCTTGGGGACCTCGAACATGCGTGCCAACGGTACTAAAGGGCCTTCTTCGAGACACTATTAACCCGAGCGAGTGCGAGGTTCAGTACGTATTATTCACCGCCGTCAATAGGCGATTCTAGCGTTATAAACACTTGGCACGGTGACGCGTGAGAGTGCGTACATTTTACAGGGAACGTGAAGCACGTTGAAATAATTAAATATTAGTGAAGATTTAAACTGGAAAATACAAACTCATCCTCGGCCGGTTTGAAGATAGTAATTCGAACCGCATCTTCGGGCGCACAAGTTTGAAGGACGGGCACGGTATTCCACTTAGACAGAATCTTTGCACGGACGCATCAGATACAGCACATGTTTATCCTCTTGGGACACGGTGTGCTCAAACTTGCAGAGATGTAGTCCCAAGTGACCCGTTATAGCATAAACGAACTCACATCTCCACGTAGAAAATTCAGTGCTATCTCTACTGAACCACCCCATTATTCGTCGCCAATATCCTGGACACTTCTTTACCTGCATTCCTTTGAGCGTATGGCCGCTAGCGGACATAGTTGATCGCAAATCGGGACAACACACAAACTACCGTATACCTACCTCCTGGTTAAATCTCGTACCGTCCTAATGGACGTACCGCCCCACCATATCACGGACAGAGGCGTAATGATATCGTTCAGTAATTATCGAGCAAGACCTATCTGTATCAGTAGTGCCCGGCACGAAGTTCTACCGCTCGCTTAGAGTGAGCACGAGTCGTATACTCAAAAGCCAACACACTGACATTATCAACTTTACGGTGGTCGGTCTATGTAATTTCGACTTCCGGACACTCTCCCAAGGCGTTAGGGAAGTGTTTTGTACACGAAGACGCATTGACTTCCCTAACTCAACCTAGTTCCATACGCAACGTTTAGTGCCTATTTCCGAACAAGCGAAGACCTGTCGGTCCAAACAACTGGTGCCTTCGAAGACGGTGACGGT
seq00024   GGGAATCACCTGCGGGGGTGATACGCGTAGCGTCAAGGTGGTGACCGTAAGATGTCGCCTAAAAGGGATGGGGTCGGCCTATCTTGAACTGATATTGGTTCACAGATTGGAGCCGGTGGGAGTAACAGCCAGACGACCGGGCGCCGATGGCCCTAGAACTCAGCGTAACTCATAACAGGCGTAAGGAGTGACATGTAAAGTACGATGCGACTTCGGCTCAACGCCCCCATAGGCGCTCTTAGTGGCACTCATGGACTGCGTATCGGCATGACCTTTTAGAGGCTGCATTCCTTTCCTTTCTGTGGAGTAGGGATGCCGTCGCAGATGAGTGCTAAGAAATATCTGTCCTATCCGTGACTGATGCTGGAGCAGGACTACGTATAGCTTGAGTGCAGTTTCCTAGCACCGGACAATAACGACAGACTCTCCCCGATTTCAACATGCCACGTCTATAGGTCAAGGGCCATGGCTGAGGTTGGAGGTGACTCGCTATTCCCAAATAGATTTTCACCCCCTTGTGCTTTAGGTGAACGGTGTATAGTCGTGGGACAGGTAGGTAGCCGCCTAGGGAAAAGCAGCAACACACGCAACAGGGCCTGATTAGTTGCTCCGTGGGCCATTGAGCTTCTACCGAAACATGCCTGAGAGGTTAAGCACATTGTGTGCATCGTACGGGCCTGAGCACCGCGATCGGCATTACGCACGTCGGCCCAGCCGCACGCGCGCTTCGAATCTTGTTAGAACGTCCTGCACGCATCCGATGGACAAGAGCGAGGCATCCAGCCATCATAGCATCGGAAGGCGAGTCTGCCCCAGTGCTTGGTACGAGTTAAAGACGTTCAAGTTGGTGCGTACAGGAGCGCACGAATACGCCTCAAAAAGTGGAGAAATTATATAAATCGGATGCATAAAAATCTGCCAGAGTACGGGGACCTAGGTGAGCGTTCCCTCGAAGACGGAGCCGTATTCACGGAAAGCGTAAATGCGTACGTAAAAGGTCTTAACCCGCGACTTAAGCGTCGGAGCCCATGTGTGAAGTCTTGCCCAACAAACCATTGCTGGCCCCACTCGTCTCATCGCGTCCTGCGGCATAAGGCTATCGATAAGGCTCCCCGCCACAGGACACCTATAGCCGGGAGACAGTATCGAGGCTAAACCCGCGTATCCCAACTTCTAGTCACGAAATTATGGCGCGGTGCGTGCTGTATAGCCGTAACGCCCTTCTCAGAATCGCCTAGCCTTAACTGCCTTAATATCCCCGGCATTTTATACCATCCTACCTGGGGAACTATTTAACTGGTATGCGCTTGGGGACCTCGAACATGCGTGCCAACGGTACTAAAGGGCCTTCTTCGAGACACTATTAACCCGAGCGAGTGCGAGGTTCAGTACGTATTATTCACCGCCGTCAATAGGCGATTCTAGCGTTATAAACACTTGGCACGGTGACGCGTGAGAGTGCGTACATTATACAGGGAACGTGAAGCACGTTGAAATAATTAAATATTAGTGAAGATTTAAACTGGAAAATACAAACTCATCCTCGGCCGGTTTGAAGATAGTAATTCGAACCGCATCTTCGGGCGCACAAGTTTGAAGGACGGGCACGGTATTCCACTTAGACAGAATCTTTGCACGGACGCATCAGATACAGCACATGTTTATCCTCTTGGGACACGGTGTGCTCAAACTTGCAGAGATGTAGTCCCAAGTGACCCGTTATAGCATAAACGAACTCACATCTCCACGTAGAAAATTCAGTGCTATCTCTACTGAACCACCCCATTATTCGTCGCCAATATCCTGGACACTTCTTTACCTGCATTCCTTTGAGCGTATGGCCGCTAGCGGACATAGTTGATCGCAAATCGGGACAACACACAAACTACCGTATACCTACCTCCTGGTTAAATCTCGTACCGTCCTAATGGACGTACCGCCCCACCATATCACGGACAGAGGCGTAATGATATCGTTCAGTAATTATCGAGCAAGACCTATCTGTATCAGTAGTGCCCGGCACGAAGTTCTACCGCTCGCTTAGAGTGAGCACGAGTCGTATACTCAAAAGCCAACACACTGACATTATCAACTTTACGGTGGTCGGTCTATGTAATTTCGACTTCCGGACACTCTCCCAAGGCGTTAGGGAAGTGTTTTGTACACGAAGACGCATTGACTTCCCTAACTCAACCTAGTTCCATACGCAACGTTTAGTGCCTATTTCCGAACAAGCGAAGACCTGTCGGTCCAAACAACTGGTGCCTTCGAAGACGGTGACGGT
seq00025   GGGAATCACCTGCGGGGGTGATACGCGTAGCGTCAAGGTGGTGACCGTAAGATGTCGCCTAAAAGGGATGGGGTCGGCCTATCTTGAACTGATATTGGTTCACAGATTGGAGCCGGTGGGAGTAACAGCCAGACGACCGGGCGCCGATGGCCCTAGAACTCAGCGTAACTCATAACAGGCGTAAGGAGTGACATGTAAAGTACGATGCGACTTCGGCTCAACGCCCCCATAGGCGCTCTTAGTGGCACTCATGGACTGCGTATCGGCATGACCTTTTAGAGGCTGCATTCCTTTCCTTTCTGTGGAGTAGGGATGCCGTCGCAGATGAGTGCTAAGAAATATCTGTCCTATCCGTGACTGATGCTGGAGCAGGACTACGTATAGCTTGAGTGCAGTTTCCTAGCACCGGACAATAACGACAGACTCTCCCCGATTTCAACATGCCACGTCTATAGGTCAAGGGCCATGGCTGAGGTTGGAGGTGACTCGCTATTCCCAAATAGATTTTCACCCCCTTGTGCTTTAGGTGAACGGTGTATAGTCGTGGGACAGGTAGGTAGCCGCCTAGGGAAAAGCAGCAACACACGCAACAGGGCCTGATTAGTTGCTCCGTGGGCCATTGAGCTTCTACCGAAACATGCCTGAGAGGTTAAGCACATTGTGTGCATCGTACGGGCCTGAGCACCGCGATCGGCATTACGCACGTCGGCCCAGCCGCACGCGCGCTTCGAATCTTGTTAGAACGTCCTGCACGCATCCGATGGACAAGAGCGAGGCATCCAGCCATCATAGCATCGGAAGGCGAGTCTGCCCCAGTGCTTGGTACGAGTTAAAGACGTTCAAGTTGGTGCGTACAGGAGCGCACGAATACGCCTCAAAAAGTGGAGAAATTATATAAATCGGATGCATAAAAATCTGCCAGAGTACGGGGACCTAGGTGAGCGTTCCCTCGAAGACGGAGCCGTATTCACGGAAAGCGTAAATGCGTACGTAAAAGGTCTTAACCCGCGACTTAAGCGTCGGAGCCCATGTGTGAAGTCTTGCCCAACAAACCATTGCTGGCCCCACTCGTCTCATCGCGTCCTGCGGCATAAGGCTATCGATAAGGCTCCCCGCCACAGGACACCTATAGCCGGGAGACAGTATCGAGGCTAAACCCGCGTATCCCAACTTCTAGTCACGAAATTATGGCGCGGTGCGTGCTGTATAGCCGTAACGCCCTTCTCAGAATCGCCTAGCCTTAACTGCCTTAATATCCCCGGCATTTTATACCATCCTACCTGGGGAACTATTTAACTGGTATGCGCTTGGGGACCTCGAACATGCGTGCCAACGGTACTAAAGGGCCTTCTTCGAGACACTATTAACCCGAGCGAGTGCGAGGTTCAGTACGTATTATTCACCGCCGTCAATAGGCGATTCTAGCGTTATAAACACTTGGCACGGTGACGCGTGAGAGTGCGTACATTTTACAGGGAACGTGAAGCACGTTGAAATAATTAAATATTAGTGAAGATTTAAACTGGAAAATACAAACTCATCCTCGGCCGGTTTGAAGATAGTAATTCGAACCGCATCTTCGGGCGCACAAGTTTGAAGGACGGGCACGGTATTCCACTTAGACAGAATCTTTGCACGGACGCATCAGATACAGCACATGTTTATCCTCTTGGGACACGGTGTGCTCAAACTTGCAGAGATGTAGTCCCAAGTGACCCGTTATAGCATAAACGAACTCACATCTCCACGTAGAAAATTCAGTGCTATCTCTACTGAACCACCCCATTATTCGTCGCCAATATCCTGGACACTTCTTTACCTGCATTCCTTTGAGCGTATGGCCGCTAGCGGACATAGTTGATCGCAAATCGGGACAACACACAAACTACCGTATACCTACCTCCTGGTTAAATCTCGTACCGTCCTAATGGACGTACCGCCCCACCATATCACGGACAGAGGCGTAATGATATCGTTCAGTAATTATCGAGCAAGACCTATCTGTATCAGTAGTGCCCGGCACGAAGTTCTACCGCTCGCTTAGAGTGAGCACGAGTCGTATACTCAAAAGCCAACACACTGACATTATCAACTTTACGGTGGTCGGTCTATGTAATTTCGACTTCCGGACACTCTCCCAAGGCGTTAGGGAAGTGTTTTGTACACGAAGACGCATTGACTTCCCTAACTCAACCTAGTTCCATACGCAACGTTTAGTGCCTATTTCCGAACAAGCGAAGACCTGTCGGTCCAAACAACTGGTGCCTTCGAAGACGGTGACGGT
seq00026   GGGAATCACCTGCGGGGGTGATACGCGTAGCGTCAAGGTGGTGACCGTAAGATGTCGCCTAAAAGGGATGGGGTCGGCCTATCTTGAACTGATATTGGTTCACAGATTGGAGCCGGTGGGAGTAACAGCCAGACGACCGGGCGCCGATGGCCCTAGAACTCAGCGTAACTCATAACAGGCGTAAGGAGTGACATGTAAAGTACGATGCGACTTCGGCTCAACGCCCCCATAGGCGCTCTTAGTGGCACTCATGGACTGCGTATCGGCATGACCTTTTAGAGGCTGCATTCCTTTCCTTTCTGTGGAGTAGGGATGCCGTCGCAGATGAGTGCTAAGAAATATCTGTCCTATCCGTGACTGATGCTGGAGCAGGACTACGTATAGCTTGAGTGCAGTTTCCTAGCACCGGACAATAACGACAGACTCTCCCCGATTTCAACATGCCACGTCTATAGGTCAAGGGCCATGGCTGAGGTTGGAGGTGACTCGCTATTCCCAAATAGATTTTCACCCCCTTGTGCTTTAGGTGAACGGTGTATAGTCGTGGGACAGGTAGGTAGCCGCCTAGGGAAAAGCAGCAACACACGCAACAGGGCCTGATTAGTTGCTCCGTGGGCCATTGAGCTTCTACCGAAACATGCCTGAGAGGTTAAGCACATTGTGTGCATCGTACGGGCCTGAGCACCGCGATCGGCATTACGCACGTCGGCCCAGCCGCACGCGCGCTTCGAATCTTGTTAGAACGTCCTGCACGCATCCGATGGACAAGAGCGAGGCATCCAGCCATCATAGCATCGGAAGGCGAGTCTGCCCCAGTGCTTGGTACGAGTTAAAGACGTTCAAGTTGGTGCGTACAGGAGCGCACGAATACGCCTCAAAAAGTGGAGAAATTATATAAATCGGATGCATAAAAATCTGCCAGAGTACGGGGACCTAGGTGAGCGTTCCCTCGAAGACGGAGCCGTATTCACGGAAAGCGTAAATGCGTACGTAAAAGGTCTTAACCCGCGACTTAAGCGTCGGAGCCCATGTGTGAAGTCTTGCCCAACAAACCATTGCTGGCCCCACTCGTCTCATCGCGTCCTGCGGCATAAGGCTATCGATAAGGCTCCCCGCCACAGGACACCTATAGCCGGGAGACAGTATCGAGGCTAAACCCGCGTATCCCAACTTCTAGTCACGAAATTATGGCGCGGTGCGTGCTGTATAGCCGTAACGCCCTTCTCAGAATCGCCTAGCCTTAACTGCCTTAATATCCCCGGCATTTTATACCATCCTACCTGGGGAACTATTTAACTGGTATGCGCTTGGGGACCTCGAACATGCGTGCCAACGGTACTAAAGGGCCTTCTTCGAGACACTATTAACCCGAGCGAGTGCGAGGTTCAGTACGTATTATTCACCGCCGTCAATAGGCGATTCTAGCGTTATAAACACTTGGCACGGTGACGCGTGAGAGTGCGTACATTTTACAGGGAACGTGAAGCACGTTGAAATAATTAAATATTAGTGAAGATTTAAACTGGAAAATACAAACTCATCCTCGGCCGGTTTGAAGATAGTAATTCGAACCGCATCTTCGGGCGCACAAGTTTGAAGGACGGGCACGGTATTCCACTTAGACAGAATCTTTGCACGGACGCATCAGATACAGCACATGTTTATCCTCTTGGGACACGGTGTGCTCAAACTTGCAGAGATGTAGTCCCAAGTGACCCGTTATAGCATAAACGAACTCACATCTCCACGTAGAAAATTCAGTGCTATCTCTACTGAACCACCCCATTATTCGTCGCCAATATCCTGGACACTTCTTTACCTGCATTCCTTTGAGCGTATGGCCGCTAGCGGACATAGTTGATCGCAAATCGGGACAACACACAAACTACCGTATACCTACCTCCTGGTTAAATCTCGTACCGTCCTAATGGACGTACCGCCCCACCATATCACGGACAGAGGCGTAATGATATCGTTCAGTAATTATCGAGCAAGACCTATCTGTATCAGTAGTGCCCGGCACGAAGTTCTACCGCTCGCTTAGAGTGAGCACGAGTCGTATACTCAAAAGCCAACACACTGACATTATCAACTTTACGGTGGTCGGTCTATGTAATTTCGACTTCCGGACACTCTCCCAAGGCGTTAGGGAAGTGTTTTGTACACGAAGACGCATTGACTTCCCTAACTCAACCTAGTTCCATACGCAACGTTTAGTGCCTATTTCCGAACAAGCGAAGACCTGTCGGTCCAAACAACTGGTGCCTTCGAAGACGGTGACGGT
seq00027   GGCAATCACCTGCGGGGGTGATACGCGTAGCGTCAAGGTGGTGACCGTAAGATGTCGCCTAAAAGGGATGGGGTCGGCCTATCTTGAACTGATATTGGTTCACAGATTGGAGCCGGTGGGAGTAACAGCCAGACGACCGGGCGCCGATGGCCCTAGAACTCAGCGTAACTCATAACAGGCGTAAGGAGTGACATGTAAAGTACGATGCGACTTCGGCTCAACGCCCCCATAGGCGCTCTTAGTGGCACTCATGGACTGCGTATCGGCATGACCTTTTAGAGGCTGCATTCCTTTCCTTTCTGTGGAGTAGGGATGCCGTCGCAGATGAGTGCTAAGAAATATCTGTCCTATCCGTGACTGATGCTGGAGCAGGACTACGTATAGCTTGAGTGCAGTTTCCTAGCACCGGACAATAACGACAGACTCTCCCCGATTTCAACATGCCACGTCTATAGGTCAAGGGCCATGGCTGAGGTTGGAGGTGACTCGCTATTCCCAAATAGATTTTCACCCCCTTGTGCTTTAGGTGAACGGTGTATAGTCGTGGGACAGGTAGGTAGCCGCCTAGGGAAAAGCAGCAACACACGCAACAGGGCCTGATTAGTTGCTCCGTGGGCCATTGAGCTTCTACCGAAACATGCCTGAGAGGTTAAGCACATTGTGTGCATCGTACGGGCCTGAGCACCGCGATCGGCATTACGCACGTCGGCCCAGCCGCACGCGCGCTTCGAATCTTGTTAGAACGTTCTGCACGCATCCGATGGACAAGAGCGAGGCATCCAGCCATCATAGCATCGGAAGGCGAGTCTGCCCCAGTGCTTGGTACGAGTTAAAGACGTTCAAGTTGGTGCGTACAGGAGCGCACGAATACGCCTCAAAAAGTGGAGAAATTATATAAATCGGATGCATAAAAATCTGCCAGAGTACGGGGACCTAGGTGAGCGTTCCCTCGAAGACGGAGCCGTATTCACGGAAAGCGTAAATGCGTACGTAAAAGGTCTTAACCCGCGACTTAAGCGTCGGAGCCCATGTGTGAAGTCTTGCCCAACAAACCATTGCTGGCCCCACTCGTCTCATCGCGTCCTGCGGCATAAGGCTATCGATAAGGCTCCCCGCCACAGGACACCTATAGCCGGGAGACAGTATCGAGGCTAAACCCGCGTATCCCAACTTCTAGTCACGAAATTATGGCGCGGTGCGTGCTGTATAGCCGTAACGCCCTTCTCAGAATCGCCTAGCCTTAACTGCCTTAATATCCCCGGCATTTTATACCATCCTACCTGGGGAACTATTTAACTGGTATGCGCTTGGGGACCTCGAACATGCGTGCCAACGGTACTAAAGGGCCTTCTTCGAGACACTATTAACCCGAGCGAGTGCGAGGTTCAGTACGTATTATTCACCGCCGTCAATAGGCGATTCTAGCGTTATAAACACTTGGCACGGTGACGCGTGAGAGTGCGTACATTTTACAGGGAACGTGAAGCACGTTGAAATAATTAAATATTAGTGAAGATTTAAACTGGAAAATACAAACTCATCCTCGGCCGGTTTGAAGATAGTAATTCGAACCGCATCTTCGGGCGCACAAGTTTGAAGGACGGGCACGGTATTCCACTTAGACAGAATCTTTGCACGGACGCATCAGATTCAGCACATGTTTATCCTCTTGGGACACGGTGTGCTCAAACTTGCAGAGATGTAGTCCCAAGTGACCCGTTATAGCATAAACGAACTCACATCTCCACGTAGAAAATTCAGTGCTATCTCTACTGAACCACCCCATTATTCGTCGCCAATATCCTGGACACTTCTTTACCTGCATTCCTTTGAGCGTATGGCCGCTAGCGGACATAGTTGATCGCAAATCGGGACAACACACAAACTACCGTATACCTACCTCCTGGTTAAATCTCGTACCGTCCTAATGGACGTACCGCCCCACCATATCACGGACAGAGGCGTAATGATATCGTTCAGTAATTATCGAGCAAGACCTATCTGTATCAGTAGTGCCCGGCACGAAGTTCTACCGCTCGCTTAGAGTGAGCACGAGTCGTATACTCAAAAGCCAACACACTGACATTATCAACTTTACGGTGGTCGGTCTATGTAATTTCGACTTCCGGACACTCTCCCAAGGCGTTAGGGAAGTGTTTTGTACACGAAGACGCATTGACTTCCCTAACTCAACCTAGTTCCATACGCAACGTTTAGTGCCTATTTCCGAACAAGCGAAGACCTGTCGGTCCAAACAACTGGTGCCTTCGAAGACGGTGACGGT
seq00028   GGCAATCACCTGCGGGGGTGATACGCGTAGCGTCAAGGTGGTGACCGTAAGATGTCGCCTAAAAGGGATGGGGTCGGCCTATCTTGAACTGATATTGGTTCACAGATTGGAGCCGGTGGGAGTAACAGCCAGACGACCGGGCGCCGATGGCCCTAGAACTCAGCGTAACTCATAACAGGCGTAAGGAGTGACATGTAAAGTACGATGCGACTTCGGCTCAACGCCCCCATAGGCGCTCTTAGTGGCACTCATGGACTGCGTATCGGCATGACCTTTTAGAGGCTGCATTCCTTTCCTTTCTGTGGAGTAGGGATGCCGTCGCAGATGAGTGCTAAGAAATATCTGTCCTATCCGTGACTGATGCTGGAGCAGGACTACGTATAGCTTGAGTGCAGTTTCCTAGCACCGGACAATAACGACAGACTCTCCCCGATTTCAACATGCCACGTCTATAGGTCAAGGGCCATGGCTGAGGTTGGAGGTGACTCGCTATTCCCAAATAGATTTTCACCCCCTTGTGCTTTAGGTGAACGGTGTATAGTCGTGGGACAGGTAGGTAGCCGCCTAGGGAAAAGCAGCAACACACGCAACAGGGCCTGATTAGTTGCTCCGTGGGCCATTGAGCTTCTACCGAAACATGCCTGAGAGGTTAAGCACATTGTGTGCATCGTACGGGCCTGAGCACCGCGATCGGCATTACGCACGTCGGCCCAGCCGCACGCGCGCTTCGAATCTTGTTAGAACGTTCTGCACGCATCCGATGGACAAGAGCGAGGCATCCAGCCATCATAGCATCGGAAGGCGAGTCTGCCCCAGTGCTTGGTACGAGTTAAAGACGTTCAAGTTGGTGCGTACAGGAGCGCACGAATACGCCTCAAAAAGTGGAGAAATTATATAAATCGGATGCATAAAAATCTGCCAGAGTACGGGGACCTAGGTGAGCGTTCCCTCGAAGACGGAGCCGTATTCACGGAAAGCGTAAATGCGTACGTAAAAGGTCTTAACCCGCGACTTAAGCGTCGGAGCCCATGTGTGAAGTCTTGCCCAACAAACCATTGCTGGCCCCACTCGTCTCATCGCGTCCTGCGGCATAAGGCTATCGATAAGGCTCCCCGCCACAGGACACCTATAGCCGGGAGACAGTATCGAGGCTAAACCCGCGTATCCCAACTTCTAGTCACGAAATTATGGCGCGGTGCGTGCTGTATAGCCGTAACGCCCTTCTCAGAATCGCCTAGCCTTAACTGCCTTAATATCCCCGGCATTTTATACCATCCTACCTGGGGAACTATTTAACTGGTATGCGCTTGGGGACCTCGAACATGCGTGCCAACGGTACTAAAGGGCCTTCTTCGAGACACTATTAACCCGAGCGAGTGCGAGGTTCAGTACGTATTATTCACCGCCGTCAATAGGCGATTCTAGCGTTATAAACACTTGGCACGGTGACGCGTGAGAGTGCGTACATTTTACAGGGAACGTGAAGCACGTTGAAATAATTAAATATTAGTGAAGATTTAAACTGGAAAATACAAACTCATCCTCGGCCGGTTTGAAGATAGTAATTCGAACCGCATCTTCGGGCGCACAAGTTTGAAGGACGGGCACGGTATTCCACTTAGACAGAATCTTTGCACGGACGCATCAGATTCAGCACATGTTTATCCTCTTGGGACACGGTGTGCTCAAACTTGCAGAGATGTAGTCCCAAGTGACCCGTTATAGCATAAACGAACTCACATCTCCACGTAGAAAATTCAGTGCTATCTCTACTGAACCACCCCATTATTCGTCGCCAATATCCTGGACACTTCTTTACCTGCATTCCTTTGAGCGTATGGCCGCTAGCGGACATAGTTGATCGCAAATCGGGACAACACACAAACTACCGTATACCTACCTCCTGGTTAAATCTCGTACCGTCCTAATGGACGTACCGCCCCACCATATCACGGACAGAGGCGTAATGATATCGTTCAGTAATTATCGAGCAAGACCTATCTGTATCAGTAGTGCCCGGCACGAAGTTCTACCGCTCGCTTAGAGTGAGCACGAGTCGTATACTCAAAAGCCAACACACTGACATTATCAACTTTACGGTGGTCGGTCTATGTAATTTCGACTTCCGGACACTCTCCCAAGGCGTTAGGGAAGTGTTTTGTACACGAAGACGCATTGACTTCCCTAACTCAACCTAGTTCCATACGCAACGTTTAGTGCCTATTTCCGAACAAGCGAAGACCTGTCGGTCCAAACAACTGGTGCCTTCGAAGACGGTGACGGT
seq00029   GGGAATCACCTGCGGGGGTGATACGCGTAGCGTCAAGGTGGTGACCGTAAGATGTCGCCTAAAAGGGATGGGGTCGGCCTATCTTGAACTGATATTGGTTCACAGATTGGAGCCGGTGGGAGTAACAGCCAGACGACCGGGCGCCGATGGCCCTAGAACTCAGCGTAACTCATAACAGGCGTAAGGAGTGACATGTAAAGTACGATGCGACTTCGGCTCAACGCCCCCATAGGCGCTCTTAGTGGCACTCATGGACTGCGTATCGGCATGACCTTTTAGAGGCTGCATTCCTTTCCTTTCTGTGGAGTAGGGATGCCGTCGCAGATGAGTGCTAAGAAATATCTGTCCTATCCGTGACTGATGCTGGAGCAGGACTACGTATAGCTTGAGTGCAGTTTCCTAGCACCGGACAATAACGACAGACTCTCCCCGATTTCAACATGCCACGTCTATAGGTCAAGGGCCATGGCTGAGGTTGGAGGTGACTCGCTATTCCCAAATAGATTTTCACCCCCTTGTGCTTTAGGTGAACGGTGTATAGTCGTGGGACAGGTAGGTAGCCGCCTAGGGAAAAGCAGCAACACACGCAACAGGGCCTGATTAGTTGCTCCGTGGGCCATTGAGCTTCTACCGAAACATGCCTGAGAGGTTAAGCACATTGTGTGCATCGTACGGGCCTGAGCACCGCGATCGGCATTACGCACGTCGGCCCAGCCGCACGCGCGCTTCGAATCTTGTTAGAACGTCCTGCACGCATCCGATGGACAAGAGCGAGGCATCCAGCCATCATAGCATCGGAAGGCGAGTCTGCCCCAGTGCTTGGTACGAGTTAAAGACGTTCAAGTTGGTGCGTACAGGAGCGCACGAATACGCCTCAAAAAGTGGAGAAATTATATAAATCGGATGCATAAAAATCTGCCAGAGTACGGGGACCTAGGTGAGCGTTCCCTCGAAGACGGAGCCGTATTCACGGAAAGCGTAAATGCGTACGTAAAAGGTCTTAACCCGCGACTTAAGCGTCGGAGCCCATGTGTGAAGTCTTGCCCAACAAACCATTGCTGGCCCCACTCGTCTCATCGCGTCCTGCGGCATAAGGCTATCGATAAGGCTCCCCGCCACAGGACACCTATAGCCGGGAGACAGTATCGAGGCTAAACCCGCGTATCCCAACTTCTAGTCACGAAATTATGGCGCGGTGCGTGCTGTATAGCCGTAACGCCCTTCTCAGAATCGCCTAGCCTTAACTGCCTTAATATCCCCGGCATTTTATACCATCCTACCTGGGGAACTATTTAACTGGTATGCGCTTGGGGACCTCGAACATGCGTGCCAACGGTACTAAAGGGCCTTCTTCGAGACACTATTAACCCGAGCGAGTGCGAGGTTCAGTACGTATTATTCACCGCCGTCAATAGGCGATTCTAGCGTTATAAACACTTGGCACGGTGACGCGTGAGAGTGCGTACATTTTACAGGGAACGTGAAGCACGTTGAAATAATTAAATATTAGTGAAGATTTAAACTGGAAAATACAAACTCATCCTCGGCCGGTTTGAAGATAGTAATTCGAACCGCATCTTCGGGCGCACAAGTTTGAAGGACGGGCACGGTATTCCACTTAGACAGAATCTTTGCACGGACGCATCAGATACAGCACATGTTTATCCTCTTGGGACACGGTGTGCTCAAACTTGCAGAGATGTAGTCCCAAGTGACCCGTTATAGCATAAACGAACTCACATCTCCACGTAGAAAATTCAGTGCTATCTCTACTGAACCACCCCATTATTCGTCGCCAATATCCTGGACACTTCTTTACCTGCATTCCTTTGAGCGTATGGCCGCTAGCGGACATAGTTGATCGCAAATCGGGACAACACACAAACTACCGTATACCTACCTCCTGGTTAAATCTCGTACCGTCCTAATGGACGTACCGCCCCACCATATCACGGACAGAGGCGTAATGATATCGTTCAGTAATTATCGAGCAAGACCTATCTGTATCAGTAGTGCCCGGCACGAAGTTCTACCGCTCGCTTAGAGTGAGCACGAGTCGTATACTCAAAAGCCAACACACTGACATTATCAACTTTACGGTGGTCGGTCTATGTAATTTCGACTTCCGGACACTCTCCCAAGGCGTTAGGGAAGTGTTTTGTACACGAAGACGCATTGACTTCCCTAACTCAACCTAGTTCCATACGCAACGTTTAGTGCCTATTTCCGAACAAGCGAAGACCTGTCGGTCCAAACAACTGGTGCCTTCGAAGACGGTGACGGT
seq00030   GGCAATCACCTGCGGGGGTGATACGCGTAGCGTCAAGGTGGTGACCGTAAGATGTCGCCTAAAAGGGATGGGGTCGGCCTATCTTGAACTGATATTGGTTCACAGATTGGAGCCGGTGGGAGTAACAGCCAGACGACCGGGCGCCGATGGCCCTAGAACTCAGCGTAACTCATAACAGGCGTAAGGAGTGACATGTAAAGTACGATGCGACTTCGGCTCAACGCCCCCATAGGCGCTCTTAGTGGCACTCATGGACTGCGTATCGGCATGACCTTTTAGAGGCTGCATTCCTTTCCTTTCTGTGGAGTAGGGATGCCGTCGCAGATGAGTGCTAAGAAATATCTGTCCTATCCGTGACTGATGCTGGAGCAGGACTACGTATAGCTTGAGTGCAGTTTCCTAGCACCGGACAATAACGACAGACTCTCCCCGATTTCAACATGCCACGTCTATAGGTCAAGGGCCATGGCTGAGGTTGGAGGTGACTCGCTATTCCCAAATAGATTTTCACCCCCTTGTGCTTTAGGTGAACGGTGTATAGTCGTGGGACAGGTAGGTAGCCGCCTAGGGAAAAGCAGCAACACACGCAACAGGGCCTGATTAGTTGCTCCGTGGGCCATTGAGCTTCTACCGAAACATGCCTGAGAGGTTAAGCACATTGTGTGCATCGTACGGGCCTGAGCACCGCGATCGGCATTACGCACGTCGGCCCAGCCGCACGCGCGCTTCGAATCTTGTTAGAACGTCCTGCACGCATCCGATGGACAAGAGCGAGGCATCCAGCCATCATAGCATCGGAAGGCGAGTCTGCCCCAGTGCTTGGTACGAGTTAAAGACGTTCAAGTTGGTGCGTACAGGAGCGCACGAATACGCCTCAAAAAGTGGAGAAATTATATAAATCGGATGCATAAAAATCTGCCAGAGTACGGGGACCTAGGTGAGCGTTCCCTCGAAGACGGAGCCGTATTCACGGAAAGCGTAAATGCGTACGTAAAAGGTCTTAACCCGCGACTTAAGCGTCGGAGCCCATGTGTGAAGTCTTGCCCAACAAACCATTGCTGGCCCCACTCGTCTCATCGCGTCCTGCGGCATAAGGCTATCGATAAGGCTCCCCGCCACAGGACACCTATAGCCGGGAGACAGTATCGAGGCTAAACCCGCGTATCCCAACTTCTAGTCACGAAATTATGGCGCGGTGCGTGCTGTATAGCCGTAACGCCCTTCTCAGAATCGCCTAGCCTTAACTGCCTTAATATCCCCGGCATTTTATACCATCCTACCTGGGGAACTATTTAACTGGTATGCGCTTGGGGACCTCGAACATGCGTGCCAACGGTACTAAAGGGCCTTCTTCGAGACACTATTAACCCGAGCGAGTGCGAGGTTCAGTACGTATTATTCACCGCCGTCAATAGGCGATTCTAGCGTTATAAACACTTGGCACGGTGACGCGTGAGAGTGCGTACATTTTACAGGGAACGTGAAGCACGTTGAAATAATTAAATATTAGTGAAGATTTAAACTGGAAAATACAAACTCATCCTCGGCCGGTTTGAAGATAGTAATTCGAACCGCATCTTCAGGCGCACAAGTTTGAAGGACGGGCACGGTATTCCACTTAGACAGAATCTTTGCACGGACGCATCAGATTCAGCACATGTTTATCCTCTTGGGACACGGTGTGCTCAAACTTGCAGAGATGTAGTCCCAAGTGACCCGTTATAGCATAAACGAACTCACATCTCCACGTAGAAAATTCAGTGCTATCTCTACTGAACCACCCCATTATTCGTCGCCAATATCCTGGACACTTCTTTACCTGCATTCCTTTGAGCGTATGGCCGCTAGCGGACATAGTTGATCGCAAATCGGGACAACACACAAACTACCGTATACCTACCTCCTGGTTAAATCTCGTACCGTCCTAATGGACGTACCGCCCCACCATATCACGGACAGAGGCGTAATGATATCGTTCAGTAATTATCGAGCAAGACCTATCTGTATCAGTAGTGCCCGGCACGAAGTTCTACCGCTCGCTTAGAGTGAGCACGAGTCGTATACTCAAAAGCCAACACACTGACATTATCAACTTTACGGTGGTCGGTCTATGTAATTTCGACTTCCGGACACTCTCCCAAGGCGTTAGGGAAGTGTTTTGTACACGAAGACGCATTGACTTCCCTAACTCAACCTAGTTCCATACGCAACGTTTAGTGCCTATTTCCGAACAAGCGAAGACCTGTCGGTCCAAACAACTGGTGCCTTCGAAGACGGTGACGGT
seq00031   GGGAATCACCTGCGGGGGTGATACGCGTAGCGTCAAGGTGGTGACCGTAAGATGTCGCCTAAAAGGGATGGGGTCGGCCTATCTTGAACTGATATTGGTTCACAGATTGGAGCCGGTGGGAGTAACAGCCAGACGACCGGGCGCCGATGGCCCTAGAACTCAGCGTAACTCATAACAGGCGTAAGGAGTGACATGTAAAGTACGATGCGACTTCGGCTCAACGCCCCCATAGGCGCTCTTAGTGGCACTCATGGACTGCGTATCGGCATGACCTTTTAGAGGCTGCATTCCTTTCCTTTCTGTGGAGTAGGGATGCCGTCGCAGATGAGTGCTAAGAAATATCTGTCCTATCCGTGACTGATGCTGGAGCAGGACTACGTATAGCTTGAGTGCAGTTTCCTAGCACCGGACAATAACGACAGACTCTCCCCGATTTCAACATGCCACGTCTATAGGTCAAGGGCCATGGCTGAGGTTGGAGGTGACTCGCTATTCCCAAATAGATTTTCACCCCCTTGTGCTTTAGGTGAACGGTGTATAGTCGTGGGACAGGTAGGTAGCCGCCTAGGGAAAAGCAGCAACACACGCAACAGGGCCTGATTAGTTGCTCCGTGGGCCATTGAGCTTCTACCGAAACATGCCTGAGAGGTTAAGCACATTGTGTGCATCGTACGGGCCTGAGCACCGCGATCGGCATTACGCACGTCGGCCCAGCCGCACGCGCGCTTCGAATCTTGTTAGAACGTCCTGCACGCATCCGATGGACAAGAGCGAGGCATCCAGCCATCATAGCATCGGAAGGCGAGTCTGCCCCAGTGCTTGGTACGAGTTAAAGACGTTCAAGTTGGTGCGTACAGGAGCGCACGAATACGCCTCAAAAAGTGGAGAAATTATATAAATCGGATGCATAAAAATCTGCCAGAGTACGGGGACCTAGGTGAGCGTTCCCTCGAAGACGGAGACGTATTCACGGAAAGCGTAAATGCGTACGTAAAAGGTCTTAACCCGCGACTTAAGCGTCGGAGCCCATGTGTGAAGTCTTGCCCAACAAACCATTGCTGGCCCCACTCGTCTCATCGCGTCCTGCGGCATAAGGCTATCGATAAGGCTCCCCGCCACAGGACACCTATAGCCGGGAGACAGTATCGAGGCTAAACCCGCGTATCCCAACTTCTAGTCACGAAATTATGGCGCGGTGCGTGCTGTATAGCCGTAACGCCCTTCTCAGAATCGCCTAGCCTTAACTGCCTTAATATCCCCGGCATTTTATACCATCCTACCTGGGGAACTATTTAACTGGTATGCGCTTGGGGACCTCGAACATGCGTGCCAACGGTACTAAAGGGCCTTCTTCGAGACACTATTAACCCGAGCGAGTGCGAGGTTCAGTACGTATTATTCACCGCCGTCAATAGGCGATTCTAGCGTTATAAACACTTGGCACGGTGACGCGTGAGAGTGCGTACATTTTACAGGGAACGTGAAGCACGTTGAAATAATTAAATATTAGTGAAGATTTAAACTGGAAAATACAAACTCATCCTCGGCCGGTTTGAAGATAGTAATTCGAACCGCATCTTCGGGCGCACAAGTTTGAAGGACGGGCACGGTATTCCACTTAGACAGAATCTTTGCACGGACGCATCAGATACAGCACATGTTTATCCTCTTGGGACACGGTGTGCTCAAACTTGCAGAGATGTAGTCCCAAGTGACCCGTTATAGCATAAACGAACTCACATCTCCACGTAGAAAATTCAGTGCTATCTCTACTGAACCACCCCATTATTCGTCGCCAATATCCTGGACACTTCTTTACCTGCATTCCTTTGAGCGTATGGCCGCTAGCGGACATAGTTGATCGCAAATCGGGACAACACACAAACTACCGTATACCTACCTCCTGGTTAAATCTCGTACCGTCCTAATGGACGTACCGCCCCACCATATCACGGACAGAGGCGTAATGATATCGTTCAGTAATTATCGAGCAAGACCTATCTGTATCAGTAGTGCCCGGCACGAAGTTCTACCGCTCGCTTAGAGTGAGCACGAGTCGTATACTCAAAAGCCAACACACTGACATTATCAACTTTACGGTGGTCGGTCTATGTAATTTCGACTTCCGGACACTCTCCCAAGGCGTTAGGGAAGTGTTTTGTACACGAAGACGCATTGACTTCCCTAACTCAACCTAGTTCCATACGCAACGTTTAGTGCCTATTTCCGAACAAGCGAAGACCTGTCGGTCCAAACAACTGGTGCCTTCGAAGACGGTGACGGT
seq00032   GGGAATCACCTGCGGGGGTGATACGCGTAGCGTCAAGGTGGTGACCGTAAGATGTCGCCTAAAAGGGATGGGGTCGGCCTATCTTGAACTGATATTGGTTCACAGATTGGAGCCGGTGGGAGTAACAGCCAGACGACCGGGCGCCGATGGCCCTAGAACTCAGCGTAACTCATAACAGGCGTAAGGAGTGACATGTAAAGTACGATGCGACTTCGGCTCAACGCCCCCATAGGCGCTCTTAGTGGCACTCATGGACTGCGTATCGGCATGACCTTTTAGAGGCTGCATTCCTTTCCTTTCTGTGGAGTAGGGATGCCGTCGCAGATGAGTGCTAAGAAATATCTGTCCTATCCGTGACTGATGCTGGAGCAGGACTACGTATAGCTTGAGTGCAGTTTCCTAGCACCGGACAATAACGACAGACTCTCCCCGATTTCAACATGCCACGTCTATAGGTCAAGGGCCATGGCTGAGGTTGGAGGTGACTCGCTATTCCCAAATAGATTTTCACCCCCTTGTGCTTTAGGTGAACGGTGTATAGTCGTGGGACAGGTAGGTAGCCGCCTAGGGAAAAGCAGCAACACACGCAACAGGGCCTGATTAGTTGCTCCGTGGGCCATTGAGCTTCTACCGAAACATGCCTGAGAGGTTAAGCACATTGTGTGCATCGTACGGGCCTGAGCACCGCGATCGGCATTACGCACGTCGGCCCAGCCGCACGCGCGCTTCGAATCTTGTTAGAACGTCCTGCACGCATCCGATGGACAAGAGCGAGGCATCCAGCCATCATAGCATCGGAAGGCGAGTCTGCCCCAGTGCTTGGTACGAGTTAAAGACGTTCAAGTTGGTGCGTACAGGAGCGCACGAATACGCCTCAAAAAGTGGAGAAATTATATAAATCGGATGCATAAAAATCTGCCAGAGTACGGGGACCTAGGTGAGCGTTCCCTCGAAGACGGAGCCGTATTCACGGAAAGCGTAAATGCGTACGTAAAAGGTCTTAACCCGCGACTTAAGCGTCGGAGCCCATGTGTGAAGTCTTGCCCAACAAACCATTGCTGGCCCCACTCGTCTCATCGCGTCCTGCGGCATAAGGCTATCGATAAGGCTCCCCGCCACAGGACACCTATAGCCGGGAGACAGTATCGAGGCTAAACCCGCGTATCCCAACTTCTAGTCACGAAATTATGGCGCGGTGCGTGCTGTATAGCCGTAACGCCCTTCTCAGAATCGCCTAGCCTTAACTGCCTTAATATCCCCGGCATTTTATACCATCCTACCTGGGGAACTATTTAACTGGTATGCGCTTGGGGACCTCGAACATGCGTGCCAACGGTACTAAAGGGCCTTCTTCGAGACACTATTAACCCGAGCGAGTGCGAGGTTCAGTACGTATTATTCACCGCCGTCAATAGGCGATTCTAGCGTTATAAACACTTGGCACGGTGACGCGTGAGAGTGCGTACATTTTACAGGGAACGTGAAGCACGTTGAAATAATTAAATATTAGTGAAGATTTAAACTGGAAAATACAAACTCATCCTCGGCCGGTTTGAAGATAGTAATTCGAACCGCATCTTCGGGCGCACAAGTTTGAAGGACGGGCACGGTATTCCACTTAGACAGAATCTTTGCACGGACGCATCAGATACAGCACATGTTTATCCTCTTGGGACACGGTGTGCTCAAACTTGCAGAGATGTAGTCCCAAGTGACCCGTTATAGCATAAACGAACTCACATCTCCACGTAGAAAATTCAGTGCTATCTCTACTGAACCACCCCATTATTCGTCGCCAATATCCTGGACACTTCTTTACCTGCATTCCTTTGAGCGTATGGCCGCTAGCGGACATAGTTGATCGCAAATCGGGACAACACACAAACTACCGTATACCTACCTCCTGGTTAAATCTCGTACCGTCCTAATGGACGTACCGCCCCACCATATCACGGACAGAGGCGTAATGATATCGTTCAGTAATTATCGAGCAAGACCTATCTGTATCAGTAGTGCCCGGCACGAAGTTCTACCGCTCGCTTAGAGTGAGCACGAGTCGTATACTCAAAAGCCAACACACTGACATTATCAACTTTACGGTGGTCGGTCTATGTAATTTCGACTTCCGGACACTCTCCCAAGGCGTTAGGGAAGTGTTTTGTACACGAAGACGCATTGACTTCCCTAACTCAACCTAGTTCCATACGCAACGTTTAGTGCCTATTTCCGAACAAGCGAAGACCTGTCGGTCCAAACAACTGGTGCCTTCGAAGACGGTGACGGT
seq00033   GGGAATCACCTGCGGGGGTGATACGCGTAGCGTCAAGGTGGTGACCGTAAGATGTCGCCTAAAAGGGATGGGGTCGGCCTATCTTGAACTGATATTGGTTCACAGATTGGAGCCGGTGGGAGTAACAGCCAGACGACCGGGCGCCGATGGCCCTAGAACTCAGCGTAACTCATAACAGGCGTAAGGAGTGACATGTAAAGTACGATGCGACTTCGGCTCAACGCCCCCATAGGCGCTCTTAGTGGCACTCATGGACTGCGTATCGGCATGACCTTTTAGAGGCTGCATTCCTTTCCTTTCTGTGGAGTAGGGATGCCGTCGCAGATGAGTGCTAAGAAATATCTGTCCTATCCGTGACTGATGCTGGAGCAGGACTACGTATAGCTTGAGTGCAGTTTCCTAGCACCGGACAATAACGACAGACTCTCCCCGATTTCAACATGCCACGTCTATAGGTCAAGGGCCATGGCTGAGGTTGGAGGTGACTCGCTATTCCCAAATAGATTTTCACCCCCTTGTGCTTTAGGTGAACGGTGTATAGTCGTGGGACAGGTAGGTAGCCGCCTAGGGAAAAGCAGCAACACACGCAACAGGGCCTGATTAGTTGCTCCGTGGGCCATTGAGCTTCTACCGAAACATGCCTGAGAGGTTAAGCACATTGTGTGCATCGTACGGGCCTGAGCACCGCGATCGGCATTACGCACGTCGGCCCAGCCGCACGCGCGCTTCGAATCTTGTTAGAACGTCCTGCACGCATCCGATGGACAAGAGCGAGGCATCCAGCCATCATAGCATCGGAAGGCGAGTCTGCCCCAGTGCTTGGTACGAGTTAAAGACGTTCAAGTTGGTGCGTACAGGAGCGCACGAATACGCCTCAAAAAGTGGAGAAATTATATAAATCGGATGCATAAAAATCTGCCAGAGTACGGGGACCTAGGTGAGCGTTCCCTCGAAGACGGAGCCGTATTCACGGAAAGCGTAAATGCGTACGTAAAAGGTCTTAACCCGCGACTTAAGCGTCGGAGCCCATGTGTGAAGTCTTGCCCAACAAACCATTGCTGGCCCCACTCGTCTCATCGCGTCCTGCGGCATAAGGCTATCGATAAGGCTCCCCGCCACAGGACACCTATAGCCGGGAGACAGTATCGAGGCTAAACCCGCGTATCCCAACTTCTAGTCACGAAATTATGGCGCGGTGCGTGCTGTATAGCCGTAACGCCCTTCTCAGAATCGCCTAGCCTTAACTGCCTTAATATCCCCGGCATTTTATACCATCCTACCTGGGGAACTATTTAACTGGTATGCGCTTGGGGACCTCGAACATGCGTGCCAACGGTACTAAAGGGCCTTCTTCGAGACACTATTAACCCGAGCGAGTGCGAGGTTCAGTACGTATTATTCACCGCCGTCAATAGGCGATTCTAGCGTTATAAACACTTGGCACGGTGACGCGTGAGAGTGCGTACATTTTACAGGGAACGTGAAGCACGTTGAAATAATTAAATATTAGTGAAGATTTAAACTGGAAAATACAAACTCATCCTCGGCCGGTTTGAAGATAGTAATTCGAACCGCATCTTCGGGCGCACAAGTTTGAAGGACGGGCACGGTATTCCACTTAGACAGAATCTTTGCACGGACGCATCAGATACAGCACATGTTTATCCTCTTGGGACACGGTGTGCTCAAACTTGCAGAGATGTAGTCCCAAGTGACCCGTTATAGCATAAACGAACTCACATCTCCACGTAGAAAATTCAGTGCTATCTCTACTGAACCACCCCATTATTCGTCGCCAATATCCTGGACACTTCTTTACCTGCATTCCTTTGAGCGTATGGCCGCTAGCGGACATAGTTGATCGCAAATCGGGACAACACACAAACTACCGTATACCTACCTCCTGGTTAAATCTCGTACCGTCCTAATGGACGTACCGCCCCACCATATCACGGACAGAGGCGTAATGATATCGTTCAGTAATTATCGAGCAAGACCTATCTGTATCAGTAGTGCCCGGCACGAAGTTCTACCGCTCGCTTAGAGTGAGCACGAGTCGTATACTCAAAAGCCAACACACTGACATTATCAACTTTACGGTGGTCGGTCTATGTAATTTCGACTTCCGGACACTCTCCCAAGGCGTTAGGGAAGTGTTTTGTACACGAAGACGCATTGACTTCCCTAACTCAACCTAGTTCCATACGCAACGTATAGTGCCTATTTCCGAACAAGCGAAGACCTGTCGGTCCAAACAACTGGTGCCTTCGAAGACGGTGACGGT
