# Supplementary material for: How Good Are Indirect Tests at Detecting Recombination in Human mtDNA?
Source: G3 (Bethesda). 2013 Jul 1;3(7):1095–104. doi: 10.1534/g3.113.006510 (PMC3704238; doi:10.1534/g3.113.006510)
Supplement: Supporting Information [file supp_g3.113.006510_FileS2.gz › SequenceData/mtDNA_ratehet&popgrowth/0/3rdbase/Infiles/0_77-new.txt]

33 2284
seq00001   TACACGCTAATGGAGAGAACCTGTCGCCATGGAGATCTCAGGAGCTGGCTGGGATATAACCATGGAGAATGGCAATGCTTCTTTCGCGATCTACTGTAAAGAAAGTCCAAGTAACGCCATGGTTTCACCAAGGCTAATCCCACGATGGTTCTGACCTAACAGGATCAATGCTTATATGCCCTCGTATTAGGACGCGTTTATCAGTAAATCCGGACGTACCGGTCTATTGTCCGAGACCCCATGAGACGTGTGGCATCATTAAGTTTTTTGGCTCTCCGTTACATAGGATCGGGGCCTTAATAGCTTTCAATCTGAAACGGAGCGGGGGTCTACCACTAACCTGAACCGATACACTCCTTGCCTCACAGGAACCGCCGGTCAATGCTAGCTTGTATGCGGAGTCCGCGACTAAATTACGTGGTAGCAGTCCCCGCCCAGCACTCATTCTGGGTCTGAAAGCGGGGTCTCCCACATAAGTACCGATCACTTAGAGGATCGGTACCATGTGCCGGACTAAGATTGTCACTGGTCACCATCCAAAAGTCCGACTAGCAACCAAGACCAGTCGTTCAGCCACGTAAAGCTTACCAGTAGAAGCACTTCCGGGATAGACGACTTAAGGAGTCAAAGCAAAGGCTCCTGTTGGAAAGAGTAGTCGGATTTGGACATAGACCTCTGGTATACTTGAAGCAATATGTAAAGACTTCTTGTCGTCCAAGGTTTAGGTTCAACGCTGGTACCAGGGAAACAATTGTTGACGGACCGGTTGGGTTACCTTTGCCAGCCCGAGTTTTGCCGCGTTATTAGTGACCTGCCAGACTCCGTTTAGGAATCGTAAGGAGTGCATGGCCACTGGGCGAGGGAACGATATATAAACCCCTCGGCCTCACAATTTTAATACATGAGCCAACCACGCGGTGCCACATAGATGCCTTCCAGCCCGGTGTTTCCAGGGACATGGGCCGTCAGCCACCCCCTGATATTATAAGTAATGAGCGGGACACCACACTCTAGGAATTGCTCTCAAGCTGAGGCTAGGAATCGCAGGCTTGACCTCACCTGTGATCGTGGGAAGTAGCTCTGAACAGATACGGATGCCCGAACAATCGTCGCCGTTACACGGGCTACCTGCCACGTCCCTGCCCCCACAGGTGTAGGACGCTTATTTTACCCGAGGGTCGTTACGCGTTATTGCTGGCGGGTTCCTTGATTATTTGGATGGGCAGGGGGTAGAAACTGACGTATGACGATTGCTTTGGAGGACCACTCAACTCCGGTAACTTTGGTCGGTGTTCGAGCGTTGTCCCGCCTTAGATGTTCCCTTGCCATGGCCGTGGTAGTGCACGACTGGTATTTTATGCCGCAGACGTGATTTGCAGGAGCGAACGTGACCGGGTATTGTCGGGACCTTTACCGGTACGGCGTAGCCCAGCTCACCGACGCGGTTGCAGGGCCGTCGGAAACAATCCTAATCATAATTTGAGATCCTGCCTGTAAACCTTGCTGCTGTTACCCGCTTGTCCGTTATATTTATGACCCTCGGTGAACGGCTTCCCTGTGAACCTATCGCTGACCCTAACCTCTAGCAACAACACGGGACTAATTTCTTCCTTACGCGCGCGACGTCCTTTAATTGATCATGAAGCGCAGTTCTCAACCGCTACCCACCATCACTCCATCTCCGACTCTACGACTTTCATTGGAGACCTCCCGTACGGGGCATCTGGTACCTTGACTCGGTTATCTCACAAAGGTAGCTAAAGTCTATGGTTAATCGTAGCGTGCGTGCGGATCAAGGTCTTCAGCTCAGAAAACCGCAAATGATCGGCCACCTGGACACCAAACATCTGTTCGGTTAGTGCCGCGGTTGGGTATCGGCTACAGCCGGACACCTAAAAGACATGCCGCGAGAGCATGAGACCCGGATATCAGTTCAATTAGCATAGGTATCGGTTTTCTCGGGTCCGATGCGTAGCAATGGACCGGCAGCAGGTCGATCTAGCGCAGATTAGGCAATTGGTCGGCGGGTCAGAGGCGTGTGGCCGGCCTCTTTCTCTCAAAACCAGCGAACCAGTAAGATGTTTGATTTTAGTGATGCTGATACTCACGCAGTGCTTCGCTTTCTCGTATGGGGTCCCCTATGTGTCGTTAATACACTCCCTCGTAATCGCCGTGCATAACATTCCACGAGGAATCGGTCTTGAGCACAAGCCTGGCTCGCATACTACACGGAAACCCCACGCAACTGAATGGGTCAACTGTGTTCGACGAATTCGCTAGCCGC
seq00002   TACACGCTAATGGAGAGAACCTGTCGCCATGGAGATCTCAGGAGCTGGCTGGGATATAACCATGGAGAATGGCAATGCTTCTTTCGCGATCTACTGTAAAGAAAGTCCAAGTAACGCCATGGTTTCACCAAGGCTAATCCCACGATGGTTCTGACCTAACAGGATCAATGCTTATATGCCCTCGTATTAGGACGCGTTTATCAGTAAATCCGGACGTACCGGTCTATTGTCCGAGACCCCATGAGACGTGTGGCATCATTAAGTTTTTTGGCTCTCCGTTACATAGGATCGGGGCCTTAATAGCTTTCAATCTGAAACGGAGCGGGGGTCTACCACTAACCTGAACCGATACACTCCTTGCCTCACAGGAACCGCCGGTCAATGCTAGCTTGTATGCGGAGTCCGCGACTAAATTACGTGGTAGCAGTCCCCGCCCAGCACTCATTCTGGGTCTGAAAGCGGGGTCTCCCACATAAGTACCGATCACTTAGAGGATCGGTACCATGTGCCGGACTAAGATTGTCACTGGTCACCATCCAAAAGTCCGACTAGCAACCAAGACCAGTCGTTCAGCCACGTAAAGCTTACCAGTAGAAGCACTTCCGGGATAGACGACTTAAGGAGTCAAAGCAAAGGCTCCTGTTGGAAAGAGTAGTCGGATTTGGACATAGACCTCTGGTATACTTGAAGCAATATGTAAAGACTTCTTGTCGTCCAAGGTTTAGGTTCAACGCTGGTACCAGGGAAACAATTGTTGACGGACCGGTTGGGTTACCTTTGCCAGCCCGAGTTTTGCCGCGTTATTAGTGAACTGCCAGACTCCGTTTAGGAATCGTAAGGAGTGCATGGCCACTGGGCGAGGGAACGATATATAAACCCCTCGGCCTCACAATTTTAATACATGAGCCAACCACGCGGTGCCACATAGATGCCTTCCAGCCCGGTGTTTCCAGGGACATGGGCCGTCAGCCACCCCCTGATATTATAAGTAATGAGCGGGACACCACACTCTAGGAATTGCTCTCAAGCTGAGGCTAGGAATCGCAGGCTTGACCTCACCTGTGATCGTGGGAAGTAGCTCTGAACAGATACGGATGCCCGAACAATCGTCGCCGTTACACGGGCTACCTGCCACGTCCCTGCCCCCACAGGTGTAGGACGCTTATTTTACCCGAGGGTCGTTACGCGTTATTGCTGGCGGGTTCCTTGATTATTTGGATGGGCAGGGGGTAGAAACTGACGTATGACGATTGCTTTGGAGGACCACTCAACTCCGGTAACTTTGGTCGGTGTTCGAGCGTTGTCCCGCCTTAGATGTTCCCTTGCCATGGCCGTGGTAGTGCACGACTGGTATTTTATGCCGCAGACGTGATTTGCAGGAGCGAACGTGACCGGGTATTGTCGGGACCTTTACCGGTACGGCGTAGCCCAGCTCACCGACGCGGTTGCAGGGCCGTCGGAAACAATCCTAATCATAATTTGAGATCCTGCCTGTAAACCTTGCTGCTGTTACCCGCTTGTCCGTTATATTTATGACCCTCGGTGAACGGCTTCCCTGTGAACCTATCGCTGACCCTAACCTCTAGCAACAACACGGGACTAATTTCTTCCTTACGCGCGCGACGTCCTTTAATTGATCATGAAGCGCAGTTCTCAACCGCTACCCACCATCACTCCATCTCCGACTCTACGACTTTCATTGGAGACCTCCCGTACGGGGCATCTGGTACCTTGACTCGGTTATCTCACAAAGGTAGCTAAAGTCTATGGTTAATCGTAGCGTGCGTGCGGATCAAGGTCTTCAGCTCAGAAAACCGCAAATGATCGGCCACCTGGACACCAAACATCTGTTCGGTTAGTGCCGCGGTTGGGTATCGGCTACAGCCGGACACCTAAAAGACATGCCGCGAGAGCATGAGACCCGGATATCAGTTCAATTAGCATAGGTATCGGTTTTCTCGGGTCCGATGCGTAGCAATGGACCGGCAGCAGGTCGATCTAGCGCAGATTAGGCAATTGGTCGGCGGGTCAGAGGCGTGTGGCCGGCCTCTTTCTCTCAAAACCAGCGAACCAGTAAGATGTTTGATTTTAGTGATGCTGATACTCACGCAGTGCTTCGCTTTCTCGTATGGGGTCCCCTATGTGTCGTTAATACACTCCCTCGTAATCGCCGTGCATAACATTCCACGAGGAATCGGTCTTGAGCACAAGCCTGGCTCGCATACTACACGGAAACCCCACGCAACTGAATGGGTCAACTGTGTTCGACGAATTCGCTAGCCGC
seq00003   TACACGCTAATGGAGAAAACCTGTCGCCATGGAGATCTCAGGAGCTGGCTGGGATATAACCATGGAGAATGGCAATGCTTCTTTCGCGATCTACTGTAAAGAAAGTCCAAGTAACGCCATGGTTTCACCAAGGCTAATCCCACGATGGTTCTGACCTAACAGGATCAATGCTTATATGCCCTCGTATTAGGACGCGTTTATCAGTAAATCCGGACGTACCGGTCTATTGTCCGAGACCCCATGAGACGTGTGGCATCATTAAGTTTTTTGGCTCTCCGTTACATAGGATCGGGGCCTTAATAGCTTTCAATCTGAAACGGAGCGGGGGTCTACCACTAACCTGAACCGATACACTCCTTGCCTCACAGGAACCGCCGGTCAATGCTAGCTTGTATGCGGAGTCCGCGACTAAATTACGTGGTAGCAGTCCCCGCCCAGCACTCATTCTGGGTCTGAAAGCGGGGTCTCCCACATAAGTACCGATCACTTAGAGGATCGGTACCATGTGCCGGACTAAGATTGTCACTGGTCACCATCCAAAAGTCCGACTAGCAACCAAGACCAGTCGTTCAGCCACGTAAAGCTTACCAGTAGAAGCACTTCCGGGATAGACGACTTAAGGAGTCAAAGCAAAGGCTCCTGTTGGAAAGAGTAGTCGGATTTGGACATAGACCTCTGGTATACTTGAAGCAATATGTAAAGACTTCTTGTCGTCCAAGGTTTAGGTTCAACGCTGGTACCAGGGAAACAATTGTTGACGGACCGGTTGGGTTACCTTTGCCAGCCCGAGTTTTGCCGCGTTATTAGTGACCTGCCAGACTCCGTTTAGGAATCGTAAGGAGTGCATGGCCACTGGGCGAGGGAACGATATATAAACCCCTCGGCCTCACAATTTTAATACATGAGCCAACCACGTGGTGCCACATAGATGCCTTCCAGCCCGGTGTTTCCAGGGACATGGGCCGTCAGCCACCCCCTGATATTATAAGTAATGAGCGGGACACCACACTCTAGGAATTGCTCTCAAGCTGAGGCTAGGAATCGCAGGCTTGACCTCACCTGTGATCGTGGGAAGTAGCTCTGAACAGATACGGATGCCCGAACAATCGTCGCCGTTACACGGGCTACCTGCCACGTCCCTGCCCCCACAGGTGTAGGACGCTTATTTTACCCGAGGGTCGTTACGCGTTATTGCTGGCGGGTTCCTTGATTATTTGGATGGGCAGGGGGTAGAAACTGACGTATGACGATTGCTTTGGAGGACCACTCAACTCCGGTAACTTTGGTCGGTGTTCGAGCGTTGTCCCGCCTTAGATGTTCCCTTGCCATGGCCGTGGTAGTGCACGACTGGTATTTTATGCCGCAGACGTGATTTGCAGGAGCGAACGTGACCGGGTATTGTCGGGACCTTTACCGGTACGGCGTAGCCCAGCTCACCGACGCGGTTGCAGGGCCGTCGGAAACAATCCTAATCATAATTTGAGATCCTGCCTGTAAACCTTGCTGCTGTTACCCGCTTGTCCGTTATATTTATGACCCTCGGTGAACGGCTTCCCTGTGAACCTATCGCTGACCCTAACCTCTAGCAACAACACGGGACTAATTTCTTCCTTACGCGCGCGACGTCCTTTAATTGATCATGAAGCGCAGTTCTCAACCGCTACCCACCATCACTCCATCTCCGACTCTACGACTTTCATTGGAGACCTCCCGTACGGGGCATCTGGTACCTTGACTCGGTTATCTCACAAAGGTAGCTAAAGTCTATGGTTAATCGTAGCGTGCGTGCGGATCAAGGTCTTCAGCTCAGAAAACCGCAAATGATCGGCCACCTGGACACCAAACATCTGTTCGGTTAGTGCCGCGGTTGGGTATCGGCTACAGCCGGACACCTAAAAGACATGCCGCGAGAGCATGAGACCCGGATCTCAGTTCAATTAGCATAGGTATCGGTTTTCTCGGGTCCGATGCGTAGCAATGGACCGGCAGCAGGTCGATCTAGCGCAGATTAGGCAATTGGTCGGCGGGTCAGAGGCGTGTGGCCGGCCTCTTTCTCTCAAAACCAGCGAACCAGTAAGATGTTTGATTTTAGTGATGCTGATACTCACGCAGTGCTTCGCTTTCTCGTATGGGGTCCCCTATGTGTCGTTAATACACTCCCTCGTAATCGCCGTGCATAACATTCCACGAGGAATCGGTCTTGAGCACAAGCCTGGCTCGCATACTACACGGAAACCCCACGCAACTGAATGGGTCAACTGTGTTCGACGAATTCGCTAGCCGC
seq00004   TACACGCTAATGGAGAGAACCTGTCGCCATGGAGATCTCAGGAGCTGGCTGGGATATAACCATGGAGAATGGCAATGCTTCTTTCGCGATCTACTGTAAAGAAAGTCCAAGTAACGCCATGGTTTCACCAAGGCTAATCCCACGATGGTTCTGACCTAACAGGATCAATGCTTATATGCCCTCGTATTAGGACGCGTTTATCAGTAAATCCGGACGTACCGGTCTATTGTCCGAGACCCCATGAGACGTGTGGCATCATTAAGTTTTTTGGCTCTCCGTTACATAGGATCGGGGCCTTAATAGCTTTCAATCTGAAACGGAGCGGGGGTCTACCACTAACCTGAACCGATACACTCCTTGCCTCACAGGAACCGCCGGTCAATGCTAGCTTGTATGCGGAGTCCGCGACTAAATTACGTGGTAGCAGTCCCCGCCCAGCACTCATTCTGGGTCTGAAAGCGGGGTCTCCCACATAAGTACCGATCACTTAGAGGATCGGTACCATGTGCCGGACTAAGATTGTCACTGGTCACCATCCAAAAGTCCGACTAGCAACCAAGACCAGTCGTTCAGCCACGTAAAGCTTACCAGTAGAAGCACTTCCGGGATAGACGACTTAAGGAGTCAAAGCAAAGGCTCCTGTTGGAAAGAGTAGTCGGATTTGGACATAGACCTCTGGTATACTTGAAGCAATATGTAAAGACTTCTTGTCGTCCAAGGTTTAGGTTCAACGCTGGTACCAGGGAAACAATTGTTGACGGACCGGTTGGGTTACCTTTGCCAGCCCGAGTTTTGCCGCGTTATTAGTGAACTGCCAGACTCCGTTTAGGAATCGTAAGGAGTGCATGGCCACTGGGCGAGGGAACGATATATAAACCCCTCGGCCTCACAATTTTAATACATGAGCCAACCACGCGGTGCCACATAGATGCCTTCCAGCCCGGTGTTTCCAGGGACATGGGCCGTCAGCCACCCCCTGATATTATAAGTAATGAGCGGGACACCACACTCTAGGAATTGCTCTCAAGCTGAGGCTAGGAATCGCAGGCTTGACCTCACCTGTGATCGTGGGAAGTAGCTCTGAACAGATACGGATGCCCGAACAATCGTCGCCGTTACACGGGCTACCTGCCACGTCCCTGCCCCCACAGGTGTAGGACGCTTATTTTACCCGAGGGTCGTTACGCGTTATTGCTGGCGGGTTCCTTGATTATTTGGATGGGCAGGGGGTAGAAACTGACGTATGACGATTGCTTTGGAGGACCACTCAACTCCGGTAACTTTGGTCGGTGTTCGAGCGTTGTCCCGCCTTAGATGTTCCCTTGCCATGGCCGTGGTAGTGCACGACTGGTATTTTATGCCGCAGACGTGATTTGCAGGAGCGAACGTGACCGGGTATTGTCGGGACCTTTACCGGTACGGCGTAGCCCAGCTCACCGACGCGGTTGCAGGGCCGTCGGAAACAATCCTAATCATAATTTGAGATCCTGCCTGTAAACCTTGCTGCTGTTACCCGCTTGTCCGTTATATTTATGACCCTCGGTGAACGGCTTCCCTGTGAACCTATCGCTGACCCTAACCTCTAGCAACAACACGGGACTAATTTCTTCCTTACGCGCGCGACGTCCTTTAATTGATCATGAAGCGCAGTTCTCAACCGCTACCCACCATCACTCCATCTCCGACTCTACGACTTTCATTGGAGACCTCCCGTACGGGGCATCTGGTACCTTGACTCGGTTATCTCACAAAGGTAGCTAAAGTCTATGGTTAATCGTAGCGTGCGTGCGGATCAAGGTCTTCAGCTCAGAAAACCGCAAATGATCGGCCACCTGGACACCAAACATCTGTTCGGTTAGTGCCGCGGTTGGGTATCGGCTACAGCCGGACACCTAAAAGACATGCCGCGAGAGCATGAGACCCGGATATCAGTTCAATTAGCATAGGTATCGGTTTTCTCGGGTCCGATGCGTAGCAATGGACCGGCAGCAGGTCGATCTAGCGCAGATTAGGCAATTGGTCGGCGGGTCAGAGGCGTGTGGCCGGCCTCTTTCTCTCAAAACCAGCGAACCAGTAAGATGTTTGATTTTAGTGATGCTGATACTCACGCAGTGCTTCGCTTTCTCGTATGGGGTCCCCTATGTGTCGTTAATACACTCCCTCGTAATCGCCGTGCATAACATTCCACGAGGAATCGGTCTTGAGCACAAGCCTGGCTCGCATACTACACGGAAACCCCACGCAACTGAATGGGTCAACTGTGTTCGACGAATTCGCTAGCCGC
seq00005   TACACGCTAATGGAGAGAACCTGTCGCCATGGAGATCTCAGGAGCTGGCTGGGATATAACCATGGAGAATGGCAATGCTTCTTTCGCGATCTACTGTAAAGAAAGTCCAAGTAACGCCATGGTTTCACCAAGGCTAATCCCACGATGGTTCTGACCTAACAGGATCAATGCTTATATGCCCTCGTATTAGGACGCGTTTATCAGTAAATCCGGACGTACCGGTCTATTGTCCGAGACCCCATGAGACGTGTGGCATCATTAAGTTTTTTGGCTCTCCGTTACATAGGATCGGGGCCTTAATAGCTTTCAATCTGAAACGGAGCGGGGGTCTACCACTAACCTGAACCGATACACTCCTTGCCTCACAGGAACCGCCGGTCAATGCTAGCTTGTATGCGGAGTCCGCGACTAAATTACGTGGTAGCAGTCCCCGCCCAGCACTCATTCTGGGTCTGAAAGCGGGGTCTCCCACATAAGTACCGATCACTTAGAGGATCGGTACCATGTGCCGGACTAAGATTGTCACTGGTCACCATCCAAAAGTCCGACTAGCAACCAAGACCAGTCGTTCAGCCACGTAAAGCTTACCAGTAGAAGCACTTCCGGGATAGACGACTTAAGGAGTCAAAGCAAAGGCTCCTGTTGGAAAGAGTAGTCGGATTTGGACATAGACCTCTGGTATACTTGAAGCAATATGTAAAGACTTCTTGTCGTCCAAGGTTTAGGTTCAACGCTGGTACCAGGGAAACAATTGTTGACGGACCGGTTGGGTTACCTTTGCCAGCCCGAGTTTTGCCGCGTTATTAGTGACCTGCCAGACTCCGTTTAGGAATCGTAAGGAGTGCATGGCCACTGGGCGAGGGAACGATATATAAACCCCTCGGCCTCACAATTTTAATACATGAGCCAACCACGTGGTGCCACATAGATGCCTTCCAGCCCGGTGTTTCCAGGGACATGGGCCGTCAGCCACCCCCTGATATTATAAGTAATGAGCGGGACACCACACTCTAGGAATTGCTCTCAAGCTGAGGCTAGGAATCGCAGGCTTGACCTCACCTGTGATCGTGGGAAGTAGCTCTGAACAGATACGGATGCCCGAACAATCGTCGCCGTTACACGGGCTACCTGCCACGTCCCTGCCCCCACAGGTGTAGGACGCTTATTTTACCCGAGGGTCGTTACGCGTTATTGCTGGCGGGTTCCTTGATTATTTGGATGGGCAGGGGGTAGAAACTGACGTATGACGATTGCTTTGGAGGACCACTCAACTCCGGTAACTTTGGTCGGTGTTCGAGCGTTGTCCCGCCTTAGATGTTCCCTTGCCATGGCCGTGGTAGTGCACGACTGGTATTTTATGCCGCAGACGTGATTTGCAGGAGCGAACGTGACCGGGTATTGTCGGGACCTTTACCGGTACGGCGTAGCCCAGCTCACCGACGCGGTTGCAGGGCCGTCGGAAACAATCCTAATCATAATTTGAGATCCTGCCTGTAAACCTTGCTGCTGTTACCCGCTTGTCCGTTATATTTATGACCCTCGGTGAACGGCTTCCCTGTGAACCTATCGCTGACCCTAACCTCTAGCAACAACACGGGACTAATTTCTTCCTTACGCGCGCGACGTCCTTTAATTGATCATGAAGCGCAGTTCTCAACCGCTACCCACCATCACTCCATCTCCGACTCTACGACTTTCATTGGAGACCTCCCGTACGGGGCATCTGGTACCTTGACTCGGTTATCTCACAAAGGTAGCTAAAGTCTATGGTTAATCGTAGCGTGCGTGCGGATCAAGGTCTTCAGCTCAGAAAACCGCAAATGATCGGCCACCTGGACACCAAACATCTGTTCGGTTAGTGCCGCGGTTGGGTATCGGCTACAGCCGGACACCTAAAAGACATGCCGCGAGAGCATGAGACCCGGATCTCAGTTCAATTAGCATAGGTATCGGTTTTCTCGGGTCCGATGCGTAGCAATGGACCGGCAGCAGGTCGATCTAGCGCAGATTAGGCAATTGGTCGGCGGGTCAGAGGCGTGTGGCCGGCCTCTTTCTCTCAAAACCAGCGAACCAGTAAGATGTTTGATTTTAGTGATGCTGATACTCACGCAGTGCTTCGCTTTCTCGTATGGGGTCCCCTATGTGTCGTTAATACACTCCCTCGTAATCGCCGTGCATAACATTCCACGAGGAATCGGTCTTGAGCACAAGCCTGGCTCGCATACTACACGGAAACCCCACGCAACTGAATGGGTCAACTGTGTTCGACGAATTCGCTAGCCGC
seq00006   TACACGCTAATGGAGAGAACCTGTCGCCATGGAGATCTCAGGAGCTGGCTGGGATATAACCATGGAGAATGGCAATGCTTCTTTCGCGATCTACTGTAAAGAAAGTCCAAGTAACGCCATGGTTTCACCAAGGCTAATCCCACGATGGTTCTGACCTAACAGGATCAATGCTTATATGCCCTCGTATTAGGACGCGTTTATCAGTAAATCCGGACGTACCGGTCTATTGTCCGAGACCCCATGAGACGTGTGGCATCATTAAGTTTTTTGGCTCTCCGTTACATAGGATCGGGGCCTTAATAGCTTTCAATCTGAAACGGAGCGGGGGTCTACCACTAACCTGAACCGATACACTCCTTGCCTCACAGGAACCGCCGGTCAATGCTAGCTTGTATGCGGAGTCCGCGACTAAATTACGTGGTAGCAGTCCCCGCCCAGCACTCATTCTGGGTCTGAAAGCGGGGTCTCCCACATAAGTACCGATCACTTAGAGGATCGGTACCATGTGCCGGACTAAGATTGTCACTGGTCACCATCCAAAAGTCCGACTAGCAACCAAGACCAGTCGTTCAGCCACGTAAAGCTTACCAGTAGAAGCACTTCCGGGATAGACGACTTAAGGAGTCAAAGCAAAGGCTCCTGTTGGAAAGAGTAGTCGGATTTGGACATAGACCTCTGGTATACTTGAAGCAATATGTAAAGACTTCTTGTCGTCCAAGGTTTAGGTTCAACGCTGGTACCAGGGAAACAATTGTTGACGGACCGGTTGGGTTACCTTTGCCAGCCCGAGTTTTGCCGCGTTATTAGTGACCTGCCAGACTCCGTTTAGGAATCGTAAGGAGTGCATGGCCACTGGGCGAGGGAACGATATATAAACCCCTCGGCCTCACAATTTTAATACATGAGCCAACCACGTGGTGCCACATAGATGCCTTCCAGCCCGGTGTTTCCAGGGACATGGGCCGTCAGCCACCCCCTGATATTATAAGTAATGAGCGGGACACCACACTCTAGGAATTGCTCTCAAGCTGAGGCTAGGAATCGCAGGCTTGACCTCACCTGTGATCGTGGGAAGTAGCTCTGAACAGATACGGATGCCCGAACAATCGTCGCCGTTACACGGGCTACCTGCCACGTCCCTGCCCCCACAGGTGTAGGACGCTTATTTTACCCGAGGGTCGTTACGCGTTATTGCTGGCGGGTTCCTTGATTATTTGGATGGGCAGGGGGTAGAAACTGACGTATGACGATTGCTTTGGAGGACCACTCAACTCCGGTAACTTTGGTCGGTGTTCGAGCGTTGTCCCGCCTTAGATGTTCCCTTGCCATGGCCGTGGTAGTGCACGACTGGTATTTTATGCCGCAGACGTGATTTGCAGGAGCGAACGTGACCGGGTATTGTCGGGACCTTTACCGGTACGGCGTAGCCCAGCTCACCGACGCGGTTGCAGGGCCGTCGGAAACAATCCTAATCATAATTTGAGATCCTGCCTGTAAACCTTGCTGCTGTTACCCGCTTGTCCGTTATATTTATGACCCTCGGTGAACGGCTTCCCTGTGAACCTATCGCTGACCCTAACCTCTAGCAACAACACGGGACTAATTTCTTCCTTACGCGCGCGACGTCCTTTAATTGATCATGAAGCGCAGTTCTCAACCGCTACCCACCATCACTCCATCTCCGACTCTACGACTTTCATTGGAGACCTCCCGTACGGGGCATCTGGTACCTTGACTCGGTTATCTCACAAAGGTAGCTAAAGTCTATGGTTAATCGTAGCGTGCGTGCGGATCAAGGTCTTCAGCTCAGAAAACCGCAAATGATCGGCCACCTGGACACCAAACATCTGTTCGGTTAGTGCCGCGGTTGGGTATCGGCTACAGCCGGACACCTAAAAGACATGCCGCGAGAGCATGAGACCCGGATCTCAGTTCAATTAGCATAGGTATCGGTTTTCTCGGGTCCGATGCGTAGCAATGGACCGGCAGCAGGTCGATCTAGCGCAGATTAGGCAATTGGTCGGCGGGTCAGAGGCGTGTGGCCGGCCTCTTTCTCTCAAAACCAGCGAACCAGTAAGATGTTTGATTTTAGTGATGCTGATACTCACGCAGTGCTTCGCTTTCTCGTATGGGGTCCCCTATGTGTCGTTAATACACTCCCTCGTAATCGCCGTGCATAACATTCCACGAGGAATCGGTCTTGAGCACAAGCCTGGCTCGCATACTACACGGAAACCCCACGCAACTGAATGGGTCAACTGTGTTCGACGAATTCGCTAGCCGC
seq00007   TACACGCTAATGGAGAGAACCTGTCGCCATGGAGATCTCAGGAGCTGGCTGGGATATAACCATGGAGAATGGCAATGCTTCTTTCGCGATCTACTGTAAAGAAAGTCCAAGTAACGCCATGGTTTCACCAAGGCTAATCCCACGATGGTTCTGACCTAACAGGATCAATGCTTATATGCCCTCGTATTAGGACGCGTTTATCAGTAAATCCGGACGTACCGGTCTATTGTCCGAGACCCCATGAGACGTGTGGCATCATTAAGTTTTTTGGCTCTCCGTTACATAGGATCGGGGCCTTAATAGCTTTCAATCTGAAACGGAGCGGGGGTCTACCACTAACCTGAACCGATACACTCCTTGCCTCACAGGAACCGCCGGTCAATGCTAGCTTGTATGCGGAGTCCGCGACTAAATTACGTGGTAGCAGTCCCCGCCCAGCACTCATTCTGGGTCTGAAAGCGGGGTCTCCCACATAAGTACCGATCACTTAGAGGATCGGTACCATGTGCCGGACTAAGATTGTCACTGGTCACCATCCAAAAGTCCGACTAACAACCAAGACCAGTCGTTCAGCCACGTAAAGCTTACCAGTAGAAGCACTTCCGGGATAGACGACTTAAGGAGTCAAAGCAAAGGCTCCTGTTGGAAAGAGTAGTCGGATTTGGACATAGACCTCTGGTATACTTGAAGCAATATGTAAAGACTTCTTGTCGTCCAAGGTTTAGGTTCAACGCTGGTACCAGGGAAACAATTGTTGACGGACCGGTTGGGTTACCTTTGCCAGCCCGAGTTTTGCCGCGTTATTAGTGACCTGCCAGACTCCGTTTAGGAATCGTAAGGAGTGCATGGCCACTGGGCGAGGGAACGATATATAAACCCCTCGGCCTCACAATTTTAATACATGAGCCAACCACGCGGTGCCACATAGATGCCTTCCAGCCCGGTGTTTCCAGGGACATGGGCCGTCAGCCACCCCCTGATATTATAAGTAATGAGCGGGACACCACACTCTAGGAATTGCTCTCAAGCTGAGGCTAGGAATCGCAGGCTTGACCTCACCTGTGATCGTGGGAAGTAGCTCTGAACAGATACGGATGCCCGAACAATCGTCGCCGTTACACGGGCTACCTGCCACGTCCCTGCCCCCACAGGTGTAGGACGCTTATTTTACCCGAGGGTCGTTACGCGTTATTGCTGGCGGGTTCCTTGATTATTTGGATGGGCAGGGGGTAGAAACTGACGTATGACGATTGCTTTGGAGGACCACTCAACTCCGGTAACTTTGGTCGGTGTTCGAGCGTTGTCCCGCCTTAGATGTTCCCTTGCCATGGCCGTGGTAGTGCACGACTGGTATTTTATGCCGCAGACGTGATTTGCAGGAGCGAACGTGACCGGGTATTGTCGGGACCTTTACCGGTACGGCGTAGCCCAGCTCACCGACGCGGTTGCAGGGCCGTCGGAAACAATCCTAATCATAATTTGAGATCCTGCCTGTAAACCTTGCTGCTGTTACCCGCTTGTCCGTTATATTTATGACCCTCGGTGAACGGCTTCCCTGTGAACCTATCGCTGACCCTAACCTCTAGCAACAACACGGGACTAATTTCTTCCTTACGCGCGCGACGTCCTTTAATTGATCATGAAGCGCAGTTCTCAACCGCTACCCACCATCACTCCATCTCCGACTCTACGACTTTCATTGGAGACCTCCCGTACGGGGCATCTGGTACCTTGACTCGGTTATCTCACAAAGGTAGCTAAAGTCTATGGTTAATCGTAGCGTGCGTGCGGATCAAGGTCTTCAGCTCAGAAAACCGCAAATGATCGGCCACCTGGACACCAAACATCTGTTCGGTTAGTGCCGCGGTTGGGTATCGGCTACAGCCGGACACCTAAAAGACATGCCGCGAGAGCATGAGACCCGGATATCAGTTCAATTAGCATAGGTATCGGTTTTCTCGGGTCCGATGCGTAGCAATGGACCGGCAGCAGGTCGATCTAGCGCAGATTAGGCAATTGGTCGGCGGGTCAGAGGCGTGTGGCCGGCCTCTTTCTCTCAAAACCAGCGAACCAGTAAGATGTTTGATTTTAGTGATGCTGATACTCACGCAGTGCTTCGCTTTCTCGTATGGGGTCCCCTATGTGTCGTTAATACACTCCCTCGTAATCGCCGTGCATAACATTCCACGAGGAATCGGTCTTGAGCACAAGCCTGGCTCGCATACTACACGGAAACCCCACGCAACTGAATGGGTCAACTGTGTTCGACGAATTCGCTAGCCGC
seq00008   TACACGCTAATGGAGAGAACCTGTCGCCATGGAGATCTCAGGAGCTGGCTGGGATATAACCATGGAGAATGGCAATGCTTCTTTCGCGATCTACTGTAAAGAAAGTCCAAGTAACGCCATGGTTTCACCAAGGCTAATCCCACGATGGTTCTGACCTAACAGGATCAATGCTTATATGCCCTCGTATTAGGACGCGTTTATCAGTAAATCCGGACGTACCGGTCTATTGTCCGAGACCCCATGAGACGTGTGGCATCATTAAGTTTTTTGGCTCTCCGTTACATAGGATCGGGGCCTTAATAGCTTTCAATCTGAAACGGAGCGGGGGTCTACCACTAACCTGAACCGATACACTCCTTGCCTCACAGGAACCGCCGGTCAATGCTAGCTTGTATGCGGAGTCCGCGACTAAATTACGTGGTAGCAGTCCCCGCCCAGCACTCATTCTGGGTCTGAAAGCGGGGTCTCCCACATAAGTACCGATCACTTAGAGGATCGGTACCATGTGCCGGACTAAGATTGTCACTGGTCACCATCCAAAAGTCCGACTAGCAACCAAGACCAGTCGTTCAGCCACGTAAAGCTTACCAGTAGAAGCACTTCCGGGATAGACGACTTAAGGAGTCAAAGCAAAGGCTCCTGTTGGAAAGAGTAGTCGGATTTGGACATAGACCTCTGGTATACTTGAAGCAATATGTAAAGACTTCTTGTCGTCCAAGGTTTAGGTTCAACGCTGGTACCAGGGAAACAATTGTTGACGGACCGGTTGGGTTACCTTTGCCAGCCCGAGTTTTGCCGCGTTATTAGTGACCTGCCAGACTCCGTTTAGGAATCGTAAGGAGTGCATGGCCACTGGGCGAGGGAACGATATATAAACCCCTCGGCCTCACAATTTTAATACATGAGCCAACCACGTGGTGCCACATAGATGCCTTCCAGCCCGGTGTTTCCAGGGACATGGGCCGTCAGCCACCCCCTGATATTATAAGTAATGAGCGGGACACCACACTCTAGGAATTGCTCTCAAGCTGAGGCTAGGAATCGCAGGCTTGACCTCACCTGTGATCGTGGGAAGTAGCTCTGAACAGATACGGATGCCCGAACAATCGTCGCCGTTACACGGGCTACCTGCCACGTCCCTGCCCCCACAGGTGTAGGACGCTTATTTTACCCGAGGGTCGTTACGCGTTATTGCTGGCGGGTTCCTTGATTATTTGGATGGGCAGGGGGTAGAAACTGACGTATGACGATTGCTTTGGAGGACCACTCAACTCCGGTAACTTTGGTCGGTGTTCGAGCGTTGTCCCGCCTTAGATGTTCCCTTGCCATGGCCGTGGTAGTGCACGACTGGTATTTTATGCCGCAGACGTGATTTGCAGGAGCGAACGTGACCGGGTATTGTCGGGACCTTTACCGGTACGGCGTAGCCCAGCTCACCGACGCGGTTGCAGGGCCGTCGGAAACAATCCTAATCATAATTTGAGATCCTGCCTGTAAACCTTGCTGCTGTTACCCGCTTGTCCGTTATATTTATGACCCTCGGTGAACGGCTTCCCTGTGAACCTATCGCTGACCCTAACCTCTAGCAACAACACGGGACTAATTTCTTCCTTACGCGCGCGACGTCCTTTAATTGATCATGAAGCGCAGTTCTCAACCGCTACCCACCATCACTCCATCTCCGACTCTACGACTTTCATTGGAGACCTCCCGTACGGGGCATCTGGTACCTTGACTCGGTTATCTCACAAAGGTAGCTAAAGTCTATGGTTAATCGTAGCGTGCGTGCGGATCAAGGTCTTCAGCTCAGAAAACCGCAAATGATCGGCCACCTGGACACCAAACATCTGTTCGGTTAGTGCCGCGGTTGGGTATCGGCTACAGCCGGACACCTAAAAGACATGCCGCGAGAGCATGAGACCCGGATCTCAGTTCAATTAGCATAGGTATCGGTTTTCTCGGGTCCGATGCGTAGCAATGGACCGGCAGCAGGTCGATCTAGCGCAGATTAGGCAATTGGTCGGCGGGTCAGAGGCGTGTGGCCGGCCTCTTTCTCTCAAAACCAGCGAACCAGTAAGATGTTTGATTTTAGTGATGCTGATACTCACGCAGTGCTTCGCTTTCTCGTATGGGGTCCCCTATGTGTCGTTAATACACTCCCTCGTAATCGCCGTGCATAACATTCCACGAGGAATCGGTCTTGAGCACAAGCCTGGCTCGCATACTACACGGAAACCCCACGCAACTGAATGGGTCAACTGTGTTCGACGAATTCGCTAGCCGC
seq00009   TACACGCTAATGGAGAGAACCTGTCGCCATGGAGATCTCAGGAGCTGGCTGGGATATAACCATGGAGAATGGCAATGCTTCTTTCGCGATCTACTGTAAAGAAAGTCCAAGTAACGCCATGGTTTCACCAAGGCTAATCCCACGATGGTTCTGACCTAACAGGATCAATGCTTATATGCCCTCGTATTAGGACGCGTTTATCAGTAAATCCGGACGTACCGGTCTATTGTCCGAGACCCCATGAGACGTGTGGCATCATTAAGTTTTTTGGCTCTCCGTTACATAGGATCGGGGCCTTAATAGCTTTCAATCTGAAACGGAGCGGGGGTCTACCACTAACCTGAACCGATACACTCCTTGCCTCACAGGAACCGCCGGTCAATGCTAGCTTGTATGCGGAGTCCGCGACTAAATTACGTGGTAGCAGTCCCCGCCCAGCACTCATTCTGGGTCTGAAAGCGGGGTCTCCCACATAAGTACCGATCACTTAGAGGATCGGTACCATGTGCCGGACTAAGATTGTCACTGGTCACCATCCAAAAGTCCGACTAGCAACCAAGACCAGTCGTTCAGCCACGTAAAGCTTACCAGTAGAAGCACTTCCGGGATAGACGACTTAAGGAGTCAAAGCAAAGGCTCCTGTTGGAAAGAGTAGTCGGATTTGGACATAGACCTCTGGTATACTTGAAGCAATATGTAAAGACTTCTTGTCGTCCAAGGTTTAGGTTCAACGCTGGTACCAGGGAAACAATTGTTGACGGACCGGTTGGGTTACCTTTGCCAGCCCGAGTTTTGCCGCGTTATTAGTGACCTGCCAGACTCCGTTTAGGAATCGTAAGGAGTGCATGGCCACTGGGCGAGGGAACGATATATAAACCCCTCGGCCTCACAATTTTAATACATGAGCCAACCACGTGGTGCCACATAGATGCCTTCCAGCCCGGTGTTTCCAGGGACATGGGCCGTCAGCCACCCCCTGATATTATAAGTAATGAGCGGGACACCACACTCTAGGAATTGCTCTCAAGCTGAGGCTAGGAATCGCAGGCTTGACCTCACCTGTGATCGTGGGAAGTAGCTCTGAACAGATACGGATGCCCGAACAATCGTCGCCGTTACACGGGCTACCTGCCACGTCCCTGCCCCCACAGGTGTAGGACGCTTATTTTACCCGAGGGTCGTTACGCGTTATTGCTGGCGGGTTCCTTGATTATTTGGATGGGCAGGGGGTAGAAACTGACGTATGACGATTGCTTTGGAGGACCACTCAACTCCGGTAACTTTGGTCGGTGTTCGAGCGTTGTCCCGCCTTAGATGTTCCCTTGCCATGGCCGTGGTAGTGCACGACTGGTATTTTATGCCGCAGACGTGATTTGCAGGAGCGAACGTGACCGGGTATTGTCGGGACCTTTACCGGTACGGCGTAGCCCAGCTCACCGACGCGGTTGCAGGGCCGTCGGAAACAATCCTAATCATAATTTGAGATCCTGCCTGTAAACCTTGCTGCTGTTACCCGCTTGTCCGTTATATTTATGACCCTCGGTGAACGGCTTCCCTGTGAACCTATCGCTGACCCTAACCTCTAGCAACAACACGGGACTAATTTCTTCCTTACGCGCGCGACGTCCTTTAATTGATCATGAAGCGCAGTTCTCAACCGCTACCCACCATCACTCCATCTCCGACTCTACGACTTTCATTGGAGACCTCCCGTACGGGGCATCTGGTACCTTGACTCGGTTATCTCACAAAGGTAGCTAAAGTCTATGGTTAATCGTAGCGTGCGTGCGGATCAAGGTCTTCAGCTCAGAAAACCGCAAATGATCGGCCACCTGGACACCAAACATCTGTTCGGTTAGTGCCGCGGTTGGGTATCGGCTACAGCCGGACACCTAAAAGACATGCCGCGAGAGCATGAGACCCGGATCTCAGTTCAATTAGCATAGGTATCGGTTTTCTCGGGTCCGATGCGTAGCAATGGACCGGCAGCAGGTCGATCTAGCGCAGATTAGGCAATTGGTCGGCGGGTCAGAGGCGTGTGGCCGGCCTCTTTCTCTCAAAACCAGCGAACCAGTAAGATGTTTGATTTTAGTGATGCTGATACTCACGCAGTGCTTCGCTTTCTCGTATGGGGTCCCCTATGTGTCGTTAATACACTCCCTCGTAATCGCCGTGCATAACATTCCACGAGGAATCGGTCTTGAGCACAAGCCTGGCTCGCATACTACACGGAAACCCCACGCAACTGAATGGGTCAACTGTGTTCGACGAATTCGCTAGCCGC
seq00010   TACACGCTAATGGAGAGAACCTGTCGCCATGGAGATCTCAGGAGCTGGCTGGGATATAACCATGGAGAATGGCAATGCTTCTTTCGCGATCTACTGTAAAGAAAGTCCAAGTAACGCCATGGTTTCACCAAGGCTAATCCCACGATGGTTCTGACCTAACAGGATCAATGCTTATATGCCCTCGTATTAGGACGCGTTTATCAGTAAATCCGGACGTACCGGTCTATTGTCCGAGACCCCATGAGACGTGTGGCATCATTAAGTTTTTTGGCTCTCCGTTACATAGGATCGGGGCCTTAATAGCTTTCAATCTGAAACGGAGCGGGGGTCTACCACTAACCTGAACCGATACACTCCTTGCCTCACAGGAACCGCCGGTCAATGCTAGCTTGTATGCGGAGTCCGCGACTAAATTACGTGGTAGCAGTCCCCGCCCAGCACTCATTCTGGGTCTGAAAGCGGGGTCTCCCACATAAGTACCGATCACTTAGAGGATCGGTACCATGTGCCGGACTAAGATTGTCACTGGTCACCATCCAAAAGTCCGACTAGCAACCAAGACCAGTCGTTCAGCCACGTAAAGCTTACCAGTAGAAGCACTTCCGGGATAGACGACTTAAGGAGTCAAAGCAAAGGCTCCTGTTGGAAAGAGTAGTCGGATTTGGACATAGACCTCTGGTATACTTGAAGCAATATGTAAAGACTTCTTGTCGTCCAAGGTTTAGGTTCAACGCTGGTACCAGGGAAACAATTGTTGACGGACCGGTTGGGTTACCTTTGCCAGCCCGAGTTTTGCCGCGTTATTAGTGACCTGCCAGACTCCGTTTAGGAATCGTAAGGAGTGCATGGCCACTGGGCGAGGGAACGATATATAAACCCCTCGGCCTCACAATTTTAATACATGAGCCAACCACGTGGTGCCACATAGATGCCTTCCAGCCCGGTGTTTCCAGGGACATGGGCCGTCAGCCACCCCCTGATATTATAAGTAATGAGCGGGACACCACACTCTAGGAATTGCTCTCAAGCTGAGGCTAGGAATCGCAGGCTTGACCTCACCTGTGATCGTGGGAAGTAGCTCTGAACAGATACGGATGCCCGAACAATCGTCGCCGTTACACGGGCTACCTGCCACGTCCCTGCCCCCACAGGTGTAGGACGCTTATTTTACCCGAGGGTCGTTACGCGTTATTGCTGGCGGGTTCCTTGATTATTTGGATGGGCAGGGGGTAGAAACTGACGTATGACGATTGCTTTGGAGGACCACTCAACTCCGGTAACTTTGGTCGGTGTTCGAGCGTTGTCCCGCCTTAGATGTTCCCTTGCCATGGCCGTGGTAGTGCACGACTGGTATTTTATGCCGCAGACGTGATTTGCAGGAGCGAACGTGACCGGGTATTGTCGGGACCTTTACCGGTACGGCGTAGCCCAGCTCACCGACGCGGTTGCAGGGCCGTCGGAAACAATCCTAATCATAATTTGAGATCCTGCCTGTAAACCTTGCTGCTGTTACCCGCTTGTCCGTTATATTTATGACCCTCGGTGAACGGCTTCCCTGTGAACCTATCGCTGACCCTAACCTCTAGCAACAACACGGGACTAATTTCTTCCTTACGCGCGCGACGTCCTTTAATTGATCATGAAGCGCAGTTCTCAACCGCTACCCACCATCACTCCATCTCCGACTCTACGACTTTCATTGGAGACCTCCCGTACGGGGCATCTGGTACCTTGACTCGGTTATCTCACAAAGGTAGCTAAAGTCTATGGTTAATCGTAGCGTGCGTGCGGATCAAGGTCTTCAGCTCAGAAAACCGCAAATGATCGGCCACCTGGACACCAAACATCTGTTCGGTTAGTGCCGCGGTTGGGTATCGGCTACAGCCGGACACCTAAAAGACATGCCGCGAGAGCATGAGACCCGGATCTCAGTTCAATTAGCATAGGTATCGGTTTTCTCGGGTCCGATGCGTAGCAATGGACCGGCAGCAGGTCGATCTAGCGCAGATTAGGCAATTGGTCGGCGGGTCAGAGGCGTGTGGCCGGCCTCTTTCTCTCAAAACCAGCGAACCAGTTAGATGTTTGATTTTAGTGATGCTGATACTCACGCAGTGCTTCGCTTTCTCGTATGGGGTCCCCTATGTGTCGTTAATACACTCCCTCGTAATCGCCGTGCATAACATTCCACGAGGAATCGGTCTTGAGCACAAGCCTGGCTCGCATACTACACGGAAACCCCACGCAACTGAATGGGTCAACTGTGTTCGACGAATTCGCTAGCCGC
seq00011   TACACGCTAATGGAGAGAACCTGTCGCCATGGAGATCTCAGGAGCTGGCTGGGATATAACCATGGAGAATGGCAATGCTTCTTTCGCGATCTACTGTAAAGAAAGTCCAAGTAACGCCATGGTTTCACCAAGGCTAATCCCACGATGGTTCTGACCTAACAGGATCAATGCTTATATGCCCTCGTATTAGGACGCGTTTATCAGTAAATCCGGACGTACCGGTCTATTGTCCGAGACCCCATGAGACGTGTGGCATCATTAAGTTTTTTGGCTCTCCGTTACATAGGATCGGGGCCTTAATAGCTTTCAATCTGAAACGGAGCGGGGGTCTACCACTAACCTGAACCGATACACTCCTTGCCTCACAGGAACCGCCGGTCAATGCTAGCTTGTATGCGGAGTCCGCGACTAAATTACGTGGTAGCAGTCCCCGCCCAGCACTCATTCTGGGTCTGAAAGCGGGGTCTCCCACATAAGTACCGATCACTTAGAGGATCGGTACCATGTGCCGGACTAAGATTGTCACTGGTCACCATCCAAAAGTCCGACTAGCAACCAAGACCAGTCGTTCAGCCACGTAAAGCTTACCAGTAGAAGCACTTCCGGGATAGACGACTTAAGGAGTCAAAGCAAAGGCTCCTGTTGGAAAGAGTAGTCGGATTTGGACATAGACCTCTGGTATACTTGAAGCAATATGTAAAGACTTCTTGTCGTCCAAGGTTTAGGTTCAACGCTGGTACCAGGGAAACAATTGTTGACGGACCGGTTGGGTTACCTTTGCCAGCCCGAGTTTTGCCGCGTTATTAGTGACCTGCCAGACTCCGTTTAGGAATCGTAAGGAGTGCATGGCCACTGGGCGAGGGAACGATATATAAACCCCTCGGCCTCACAATTTTAATACATGAGCCAACCACGTGGTGCCACATAGATGCCTTCCAGCCCGGTGTTTCCAGGGACATGGGCCGTCAGCCACCCCCTGATATTATAAGTAATGAGCGGGACACCACACTCTAGGAATTGCTCTCAAGCTGAGGCTAGGAATCGCAGGCTTGACCTCACCTGTGATCGTGGGAAGTAGCTCTGAACAGATACGGATGCCCGAACAATCGTCGCCGTTACACGGGCTACCTGCCACGTCCCTGCCCCCACAGGTGTAGGACGCTTATTTTACCCGAGGGTCGTTACGCGTTATTGCTGGCGGGTTCCTTGATTATTTGGATGGGCAGGGGGTAGAAACTGACGTATGACGATTGCTTTGGAGGACCACTCAACTCCGGTAACTTTGGTCGGTGTTCGAGCGTTGTCCCGCCTTAGATGTTCCCTTGCCATGGCCGTGGTAGTGCACGACTGGTATTTTATGCCGCAGACGTGATTTGCAGGAGCGAACGTGACCGGGTATTGTCGGGACCTTTACCGGTACGGCGTAGCCCAGCTCACCGACGCGGTTGCAGGGCCGTCGGAAACAATCCTAATCATAATTTGAGATCCTGCCTGTAAACCTTGCTGCTGTTACCCGCTTGTCCGTTATATTTATGACCCTCGGTGAACGGCTTCCCTGTGAACCTATCGCTGACCCTAACCTCTAGCAACAACACGGGACTAATTTCTTCCTTACGCGCGCGACGTCCTTTAATTGATCATGAAGCGCAGTTCTCAACCGCTACCCACCATCACTCCATCTCCGACTCTACGACTTTCATTGGAGACCTCCCGTACGGGGCATCTGGTACCTTGACTCGGTTATCTCACAAAGGTAGCTAAAGTCTATGGTTAATCGTAGCGTGCGTGCGGATCAAGGTCTTCAGCTCAGAAAACCGCAAATGATCGGCCACCTGGACACCAAACATCTGTTCGGTTAGTGCCGCGGTTGGGTATCGGCTACAGCCGGACACCTAAAAGACATGCCGCGAGAGCATGAGACCCGGATCTCAGTTCAATTAGCATAGGTATCGGTTTTCTCGGGTCCGATGCGTAGCAATGGACCGGCAGCAGGTCGATCTAGCGCAGATTAGGCAATTGGTCGGCGGGTCAGAGGCGTGTGGCCGGCCTCTTTCTCTCAAAACCAGCGAACCAGTTAGATGTTTGATTTTAGTGATGCTGATACTCACGCAGTGCTTCGCTTTCTCGTATGGGGTCCCCTATGTGTCGTTAATACACTCCCTCGTAATCGCCGTGCATAACATTCCACGAGGAATCGGTCTTGAGCACAAGCCTGGCTCGCATACTACACGGAAACCCCACGCAACTGAATGGGTCAACTGTGTTCGACGAATTCGCTAGCCGC
seq00012   TACACGCTAATGGAGAGAACCTGTCGCCATGGAGATCTCAGGAGCTGGCTGGGATATAACCATGGAGAATGGCAATGCTTCTTTCGCGATCTACTGTAAAGAAAGTCCAAGTAACGCCATGGTTTCACCAAGGCTAATCCCACGATGGTTCTGACCTAACAGGATCAATGCTTATATGCCCTCGTATTAGGACGCGTTTATCAGTAAATCCGGACGTACCGGTCTATTGTCCGAGACCCCATGAGACGTGTGGCATCATTAAGTTTTTTGGCTCTCCGTTACATAGGATCGGGGCCTTAATAGCTTTCAATCTGAAACGGAGCGGGGGTCTACCACTAACCTGAACCGATACACTCCTTGCCTCACAGGAACCGCCGGTCAATGCTAGCTTGTATGCGGAGTCCGCGACTAAATTACGTGGTAGCAGTCCCCGCCCAGCACTCATTCTGGGTCTGAAAGCGGGGTCTCCCACATAAGTACCGATCACTTAGAGGATCGGTACCATGTGCCGGACTAAGATTGTCACTGGTCACCATCCAAAAGTCCGACTAGCAACCAAGACCAGTCGTTCAGCCACGTAAAGCTTACCAGTAGAAGCACTTCCGGGATAGACGACTTAAGGAGTCAAAGCAAAGGCTCCTGTTGGAAAGAGTAGTCGGATTTGGACATAGACCTCTGGTATACTTGAAGCAATATGTAAAGACTTCTTGTCGTCCAAGGTTTAGGTTCAACGCTGGTACCAGGGAAACAATTGTTGACGGACCGGTTGGGTTACCTTTGCCAGCCCGAGTTTTGCCGCGTTATTAGTGACCTGCCAGACTCCGTTTAGGAATCGTAAGGAGTGCATGGCCACTGGGCGAGGGAACGATATATAAACCCCTCGGCCTCACAATTTTAATACATGAGCCAACCACGTGGTGCCACATAGATGCCTTCCAGCCCGGTGTTTCCAGGGACATGGGCCGTCAGCCACCCCCTGATATTATAAGTAATGAGCGGGACACCACACTCTAGGAATTGCTCTCAAGCTGAGGCTAGGAATCGCAGGCTTGACCTCACCTGTGATCGTGGGAAGTAGCTCTGAACAGATACGGATGCCCGAACAATCGTCGCCGTTACACGGGCTACCTGCCACGTCCCTGCCCCCACAGGTGTAGGACGCTTATTTTACCCGAGGGTCGTTACGCGTTATTGCTGGCGGGTTCCTTGATTATTTGGATGGGCAGGGGGTAGAAACTGACGTATGACGATTGCTTTGGAGGACCACTCAACTCCGGTAACTTTGGTCGGTGTTCGAGCGTTGTCCCGCCTTAGATGTTCCCTTGCCATGGCCGTGGTAGTGCACGACTGGTATTTTATGCCGCAGACGTGATTTGCAGGAGCGAACGTGACCGGGTATTGTCGGGACCTTTACCGGTACGGCGTAGCCCAGCTCACCGACGCGGTTGCAGGGCCGTCGGAAACAATCCTAATCATAATTTGAGATCCTGCCTGTAAACCTTGCTGCTGTTACCCGCTTGTCCGTTATATTTATGACCCTCGGTGAACGGCTTCCCTGTGAACCTATCGCTGACCCTAACCTCTAGCAACAACACGGGACTAATTTCTTCCTTACGCGCGCGACGTCCTTTAATTGATCATGAAGCGCAGTTCTCAACCGCTACCCACCATCACTCCATCTCCGACTCTACGACTTTCATTGGAGACCTCCCGTACGGGGCATCTGGTACCTTGACTCGGTTATCTCACAAAGGTAGCTAAAGTCTATGGTTAATCGTAGCGTGCGTGCGGATCAAGGTCTTCAGCTCAGAAAACCGCAAATGATCGGCCACCTGGACACCAAACATCTGTTCGGTTAGTGCCGCGGTTGGGTATCGGCTACAGCCGGACACCTAAAAGACATGCCGCGAGAGCATGAGACCCGGATCTCAGTTCAATTAGCATAGGTATCGGTTTTCTCGGGTCCGATGCGTAGCAATGGACCGGCAGCAGGTCGATCTAGCGCAGATTAGGCAATTGGTCGGCGGGTCAGAGGCGTGTGGCCGGCCTCTTTCTCTCAAAACCAGCGAACCAGTTAGATGTTTGATTTTAGTGATGCTGATACTCACGCAGTGCTTCGCTTTCTCGTATGGGGTCCCCTATGTGTCGTTAATACACTCCCTCGTAATCGCCGTGCATAACATTCCACGAGGAATCGGTCTTGAGCACAAGCCTGGCTCGCATACTACACGGAAACCCCACGCAACTGAATGGGTCAACTGTGTTCGACGAATTCGCTAGCCGC
seq00013   TACACGCTAATGGAGAAAACCTGTCGCCATGGAGATCTCAGGAGCTGGCTGGGATATAACCATGGAGAATGGCAATGCTTCTTTCGCGATCTACTGTAAAGAAAGTCCAAGTAACGCCATGGTTTCACCAAGGCTAATCCCACGATGGTTCTGACCTAACAGGATCAATGCTTATATGCCCTCGTATTAGGACGCGTTTATCAGTAAATCCGGACGTACCGGTCTATTGTCCGAGACCCCATGAGACGTGTGGCATCATTAAGTTTTTTGGCTCTCCGTTACATAGGATCGGGGCCTTAATAGCTTTCAATCTGAAACGGAGCGGGGGTCTACCACTAACCTGAACCGATACACTCCTTGCCTCACAGGAACCGCCGGTCAATGCTAGCTTGTATGCGGAGTCCGCGACTAAATTACGTGGTAGCAGTCCCCGCCCAGCACTCATTCTGGGTCTGAAAGCGGGGTCTCCCACATAAGTACCGATCACTTAGAGGATCGGTACCATGTGCCGGACTAAGATTGTCACTGGTCACCATCCAAAAGTCCGACTAGCAACCAAGACCAGTCGTTCAGCCACGTAAAGCTTACCAGTAGAAGCACTTCCGGGATAGACGACTTAAGGAGTCAAAGCAAAGGCTCCTGTTGGAAAGAGTAGTCGGATTTGGACATAGACCTCTGGTATACTTGAAGCAATATGTAAAGACTTCTTGTCGTCCAAGGTTTAGGTTCAACGCTGGTACCAGGGAAACAATTGTTGACGGACCGGTTGGGTTACCTTTGCCAGCCCGAGTTTTGCCGCGTTATTAGTGACCTGCCAGACTCCGTTTAGGAATCGTAAGGAGTGCATGGCCACTGGGCGAGGGAACGATATATAAACCCCTCGGCCTCACAATTTTAATACATGAGCCAACCACGTGGTGCCACATAGATGCCTTCCAGCCCGGTGTTTCCAGGGACATGGGCCGTCAGCCACCCCCTGATATTATAAGTAATGAGCGGGACACCACACTCTAGGAATTGCTCTCAAGCTGAGGCTAGGAATCGCAGGCTTGACCTCACCTGTGATCGTGGGAAGTAGCTCTGAACAGATACGGATGCCCGAACAATCGTCGCCGTTACACGGGCTACCTGCCACGTCCCTGCCCCCACAGGTGTAGGACGCTTATTTTACCCGAGGGTCGTTACGCGTTATTGCTGGCGGGTTCCTTGATTATTTGGATGGGCAGGGGGTAGAAACTGACGTATGACGATTGCTTTGGAGGACCACTCAACTCCGGTAACTTTGGTCGGTGTTCGAGCGTTGTCCCGCCTTAGATGTTCCCTTGCCATGGCCGTGGTAGTGCACGACTGGTATTTTATGCCGCAGACGTGATTTGCAGGAGCGAACGTGACCGGGTATTGTCGGGACCTTTACCGGTACGGCGTAGCCCAGCTCACCGACGCGGTTGCAGGGCCGTCGGAAACAATCCTAATCATAATTTGAGATCCTGCCTGTAAACCTTGCTGCTGTTACCCGCTTGTCCGTTATATTTATGACCCTCGGTGAACGGCTTCCCTGTGAACCTATCGCTGACCCTAACCTCTAGCAACAACACGGGACTAATTTCTTCCTTACGCGCGCGACGTCCTTTAATTGATCATGAAGCGCAGTTCTCAACCGCTACCCACCATCACTCCATCTCCGACTCTACGACTTTCATTGGAGACCTCCCGTACGGGGCATCTGGTACCTTGACTCGGTTATCTCACAAAGGTAGCTAAAGTCTATGGTTAATCGTAGCGTGCGTGCGGATCAAGGTCTTCAGCTCAGAAAACCGCAAATGATCGGCCACCTGGACACCAAACATCTGTTCGGTTAGTGCCGCGGTTGGGTATCGGCTACAGCCGGACACCTAAAAGACATGCCGCGAGAGCATGAGACCCGGATCTCAGTTCAATTAGCATAGGTATCGGTTTTCTCGGGTCCGATGCGTAGCAATGGACCGGCAGCAGGTCGATCTAGCGCAGATTAGGCAATTGGTCGGCGGGTCAGAGGCGTGTGGCCGGCCTCTTTCTCTCAAAACCAGCGAACCAGTAAGATGTTTGATTTTAGTGATGCTGATACTCACGCAGTGCTTCGCTTTCTCGTATGGGGTCCCCTATGTGTCGTTAATACACTCCCTCGTAATCGCCGTGCATAACATTCCACGAGGAATCGGTCTTGAGCACAAGCCTGGCTCGCATACTACACGGAAACCCCACGCAACTGAATGGGTCAACTGTGTTCGACGAATTCGCTAGCCGC
seq00014   TACACGCTAATGGAGAGAACCTGTCGCCATGGAGATCTCAGGAGCTGGCTGGGATATAACCATGGAGAATGGCAATGCTTCTTTCGCGATCTACTGTAAAGAAAGTCCAAGTAACGCCATGGTTTCACCAAGGCTAATCCCACGATGGTTCTGACCTAACAGGATCAATGCTTATATGCCCTCGTATTAGGACGCGTTTATCAGTAAATCCGGACGTACCGGTCTATTGTCCGAGACCCCATGAGACGTGTGGCATCATTAAGTTTTTTGGCTCTCCGTTACATAGGATCGGGGCCTTAATAGCTTTCAATCTGAAACGGAGCGGGGGTCTACCACTAACCTGAACCGATACACTCCTTGCCTCACAGGAACCGCCGGTCAATGCTAGCTTGTATGCGGAGTCCGCGACTAAATTACGTGGTAGCAGTCCCCGCCCAGCACTCATTCTGGGTCTGAAAGCGGGGTCTCCCACATAAGTACCGATCACTTAGAGGATCGGTACCATGTGCCGGACTAAGATTGTCACTGGTCACCATCCAAAAGTCCGACTAGCAACCAAGACCAGTCGTTCAGCCACGTAAAGCTTACCAGTAGAAGCACTTCCGGGATAGACGACTTAAGGAGTCAAAGCAAAGGCTCCTGTTGGAAAGAGTAGTCGGATTTGGACATAGACCTCTGGTATACTTGAAGCAATATGTAAAGACTTCTTGTCGTCCAAGGTTTAGGTTCAACGCTGGTACCAGGGAAACAATTGTTGACGGACCGGTTGGGTTACCTTTGCCAGCCCGAGTTTTGCCGCGTTATTAGTGACCTGCCAGACTCCGTTTAGGAATCGTAAGGAGTGCATGGCCACTGGGCGAGGGAACGATATATAAACCCCTCGGCCTCACAATTTTAATACATGAGCCAACCACGTGGTGCCACATAGATGCCTTCCAGCCCGGTGTTTCCAGGGACATGGGCCGTCAGCCACCCCCTGATATTATAAGTAATGAGCGGGACACCACACTCTAGGAATTGCTCTCAAGCTGAGGCTAGGAATCGCAGGCTTGACCTCACCTGTGATCGTGGGAAGTAGCTCTGAACAGATACGGATGCCCGAACAATCGTCGCCGTTACACGGGCTACCTGCCACGTCCCTGCCCCCACAGGTGTAGGACGCTTATTTTACCCGAGGGTCGTTACGCGTTATTGCTGGCGGGTTCCTTGATTATTTGGATGGGCAGGGGGTAGAAACTGACGTATGACGATTGCTTTGGAGGACCACTCAACTCCGGTAACTTTGGTCGGTGTTCGAGCGTTGTCCCGCCTTAGATGTTCCCTTGCCATGGCCGTGGTAGTGCACGACTGGTATTTTATGCCGCAGACGTGATTTGCAGGAGCGAACGTGACCGGGTATTGTCGGGACCTTTACCGGTACGGCGTAGCCCAGCTCACCGACGCGGTTGCAGGGCCGTCGGAAACAATCCTAATCATAATTTGAGATCCTGCCTGTAAACCTTGCTGCTGTTACCCGCTTGTCCGTTATATTTATGACCCTCGGTGAACGGCTTCCCTGTGAACCTATCGCTGACCCTAACCTCTAGCAACAACACGGGACTAATTTCTTCCTTACGCGCGCGACGTCCTTTAATTGATCATGAAGCGCAGTTCTCAACCGCTACCCACCATCACTCCATCTCCGACTCTACGACTTTCATTGGAGACCTCCCGTACGGGGCATCTGGTACCTTGACTCGGTTATCTCACAAAGGTAGCTAAAGTCTATGGTTAATCGTAGCGTGCGTGCGGATCAAGGTCTTCAGCTCAGAAAACCGCAAATGATCGGCCACCTGGACACCAAACATCTGTTCGGTTAGTGCCGCGGTTGGGTATCGGCTACAGCCGGACACCTAAAAGACATGCCGCGAGAGCATGAGACCCGGATCTCAGTTCAATTAGCATAGGTATCGGTTTTCTCGGGTCCGATGCGTAGCAATGGACCGGCAGCAGGTCGATCTAGCGCAGATTAGGCAATTGGTCGGCGGGTCAGAGGCGTGTGGCCGGCCTCTTTCTCTCAAAACCAGCGAACCAGTAAGATGTTTGATTTTAGTGATGCTGATACTCACGCAGTGCTTCGCTTTCTCGTATGGGGTCCCCTATGTGTCGTTAATACACTCCCTCGTAATCGCCGTGCATAACATTCCACGAGGAATCGGTCTTGAGCACAAGCCTGGCTCGCATACTACACGGAAACCCCACGCAACTGAATGGGTCAACTGTGTTCGACGAATTCGCTAGCCGC
seq00015   TACACGCTAATGGAGAGAACCTGTCGCCATGGAGATCTCAGGAGCTGGCTGGGATATAACCATGGAGAATGGCAATGCTTCTTTCGCGATCTACTGTAAAGAAAGTCCAAGTAACGCCATGGTTTCACCAAGGCTAATCCCACGATGGTTCTGACCTAACAGGATCAATGCTTATATGCCCTCGTATTAGGACGCGTTTATCAGTAAATCCGGACGTACCGGTCTATTGTCCGAGACCCCATGAGACGTGTGGCATCATTAAGTTTTTTGGCTCTCCGTTACATAGGATCGGGGCCTTAATAGCTTTCAATCTGAAACGGAGCGGGGGTCTACCACTAACCTGAACCGATACACTCCTTGCCTCACAGGAACCGCCGGTCAATGCTAGCTTGTATGCGGAGTCCGCGACTAAATTACGTGGTAGCAGTCCCCGCCCAGCACTCATTCTGGGTCTGAAAGCGGGGTCTCCCACATAAGTACCGATCACTTAGAGGATCGGTACCATGTGCCGGACTAAGATTGTCACTGGTCACCATCCAAAAGTCCGACTAGCAACCAAGACCAGTCGTTCAGCCACGTAAAGCTTACCAGTAGAAGCACTTCCGGGATAGACGACTTAAGGAGTCAAAGCAAAGGCTCCTGTTGGAAAGAGTAGTCGGATTTGGACATAGACCTCTGGTATACTTGAAGCAATATGTAAAGACTTCTTGTCGTCCAAGGTTTAGGTTCAACGCTGGTACCAGGGAAACAATTGTTGACGGACCGGTTGGGTTACCTTTGCCAGCCCGAGTTTTGCCGCGTTATTAGTGACCTGCCAGACTCCGTTTAGGAATCGTAAGGAGTGCATGGCCACTGGGCGAGGGAACGATATATAAACCCCTCGGCCTCACAATTTTAATACATGAGCCAACCACGCGGTGCCACATAGATGCCTTCAAGCCCGGTGTTTCCAGGGACATGGGCCGTCAGCCACCCCCTGATATTATAAGTAATGAGCGGGACACCACACTCTAGGAATTGCTCTCAAGCTGAGGCTAGGAATCGCAGGCTTGACCTCACCTGTGATCGTGGGAAGTAGCTCTGAACAGATACGGATGCCCGAACAATCGTCGCCGTTACACGGGCTACCTGCCACGTCCCTGCCCCCACAGGTGTAGGACGCTTATTTTACCCGAGGGTCGTTACGCGTTATTGCTGGCGGGTTCCTTGATTATTTGGATGGGCAGGGGGTAGAAACTGACGTATGACGATTGCTTTGGAGGACCACTCAACTCCGGTAACTTTGGTCGGTGTTCGAGCGTTGTCCCGCCTTAGATGTTCCCTTGCCATGGCCGTGGTAGTGCACGACTGGTATTTTATGCCGCAGACGTGATTTGCAGGAGCGAACGTGACCGGGTATTGTCGGGACCTTTACCGGTACGGCGTAGCCCAGCTCACCGACGCGGTTGCAGGGCCGTCGGAAACAATCCTAATCATAATTTGAGATCCTGCCTGTAAACCTTGCTGCTGTTACCCGCTTGTCCGTTATATTTATGACCCTCGGTGAACGGCTTCCCTGTGAACCTATCGCTGACCCTAACCTCTAGCAACAACACGGGACTAATTTCTTCCTTACGCGCGCGACGTCCTTTAATTGATCATGAAGCGCAGTTCTCAACCGCTACCCACCATCACTCCATCTCCGACTCTACGACTTTCATTGGAGACCTCCCGTACGGGGCATCTGGTACCTTGACTCGGTTATCTCACAAAGGTAGCTAAAGTCTATGGTTAATCGTAGCGTGCGTGCGGATCAAGGTCTTCAGCTCAGAAAACCGCAAATGATCGGCCACCTGGACACCAAACATCTGTTCGGTTAGTGCCGCGGTTGGGTATCGGCTACAGCCGGACACCTAAAAGACATGCCGCGAGAGCATGAGACCCGGATATCAGTTCAATTAGCATAGGTATCGGTTTTCTCGGGTCCGATGCGTAGCAATGGACCGGCAGCAGGTCGATCTAGCGCAGATTAGGCAATTGGTCGGCGGGTCAGAGGCGTGTGGCCGGCCTCTTTCTCTCAAAACCAGCGAACCAGTAAGATGTTTGATTTTAGTGATGCTGATACTCACGCAGTGCTTCGCTTTCTCGTATGGGGTCCCCTATGTGTCGTTAATACACTCCCTCGTAATCGCCGTGCATAACATTCCACGAGGAATCGGTCTTGAGCACAAGCCTGGCTCGCATACTACACGGAAACCCCACGCAACTGAATGGGTCAACTGTGTTCGACGAATTCGCTAGCCGC
seq00016   TACACGCTAATGGAGAGAACCTGTCGCCATGGAGATCTCAGGAGCTGGCTGGGATATAACCATGGAGAATGGCAATGCTTCTTTCGCGATCTACTGTAAAGAAAGTCCAAGTAACGCCATGGTTTCACCAAGGCTAATCCCACGATGGTTCTGACCTAACAGGATCAATGCTTATATGCCCTCGTATTAGGACGCGTTTATCAGTAAATCCGGACGTACCGGTCTATTGTCCGAGACCCCATGAGACGTGTGGCATCATTAAGTTTTTTGGCTCTCCGTTACATAGGATCGGGGCCTTAATAGCTTTCAATCTGAAACGGAGCGGGGGTCTACCACTAACCTGAACCGATACACTCCTTGCCTCACAGGAACCGCCGGTCAATGCTAGCTTGTATGCGGAGTCCGCGACTAAATTACGTGGTAGCAGTCCCCGCCCAGCACTCATTCTGGGTCTGAAAGCGGGGTCTCCCACATAAGTACCGATCACTTAGAGGATCGGTACCATGTGCCGGACTAAGATTGTCACTGGTCACCATCCAAAAGTCCGACTAACAACCAAGACCAGTCGTTCAGCCACGTAAAGCTTACCAGTAGAAGCACTTCCGGGATAGACGACTTAAGGAGTCAAAGCAAAGGCTCCTGTTGGAAAGAGTAGTCGGATTTGGACATAGACCTCTGGTATACTTGAAGCAATATGTAAAGACTTCTTGTCGTCCAAGGTTTAGGTTCAACGCTGGTACCAGGGAAACAATTGTTGACGGACCGGTTGGGTTACCTTTGCCAGCCCGAGTTTTGCCGCGTTATTAGTGACCTGCCAGACTCCGTTTAGGAATCGTAAGGAGTGCATGGCCACTGGGCGAGGGAACGATATATAAACCCCTCGGCCTCACAATTTTAATACATGAGCCAACCACGCGGTGCCACATAGATGCCTTCCAGCCCGGTGTTTCCAGGGACATGGGCCGTCAGCCACCCCCTGATATTATAAGTAATGAGCGGGACACCACACTCTAGGAATTGCTCTCAAGCTGAGGCTAGGAATCGCAGGCTTGACCTCACCTGTGATCGTGGGAAGTAGCTCTGAACAGATACGGATGCCCGAACAATCGTCGCCGTTACACGGGCTACCTGCCACGTCCCTGCCCCCACAGGTGTAGGACGCTTATTTTACCCGAGGGTCGTTACGCGTTATTGCTGGCGGGTTCCTTGATTATTTGGATGGGCAGGGGGTAGAAACTGACGTATGACGATTGCTTTGGAGGACCACTCAACTCCGGTAACTTTGGTCGGTGTTCGAGCGTTGTCCCGCCTTAGATGTTCCCTTGCCATGGCCGTGGTAGTGCACGACTGGTATTTTATGCCGCAGACGTGATTTGCAGGAGCGAACGTGACCGGGTATTGTCGGGACCTTTACCGGTACGGCGTAGCCCAGCTCACCGACGCGGTTGCAGGGCCGTCGGAAACAATCCTAATCATAATTTGAGATCCTGCCTGTAAACCTTGCTGCTGTTACCCGCTTGTCCGTTATATTTATGACCCTCGGTGAACGGCTTCCCTGTGAACCTATCGCTGACCCTAACCTCTAGCAACAACACGGGACTAATTTCTTCCTTACGCGCGCGACGTCCTTTAATTGATCATGAAGCGCAGTTCTCAACCGCTACCCACCATCACTCCATCTCCGACTCTACGACTTTCATTGGAGACCTCCCGTACGGGGCATCTGGTACCTTGACTCGGTTATCTCACAAAGGTAGCTAAAGTCTATGGTTAATCGTAGCGTGCGTGCGGATCAAGGTCTTCAGCTCAGAAAACCGCAAATGATCGGCCACCTGGACACCAAACATCTGTTCGGTTAGTGCCGCGGTTGGGTATCGGCTACAGCCGGACACCTAAAAGACATGCCGCGAGAGCATGAGACCCGGATATCAGTTCAATTAGCATAGGTATCGGTTTTCTCGGGTCCGATGCGTAGCAATGGACCGGCAGCAGGTCGATCTAGCGCAGATTAGGCAATTGGTCGGCGGGTCAGAGGCGTGTGGCCGGCCTCTTTCTCTCAAAACCAGCGAACCAGTAAGATGTTTGATTTTAGTGATGCTGATACTCACGCAGTGCTTCGCTTTCTCGTATGGGGTCCCCTATGTGTCGTTAATACACTCCCTCGTAATCGCCGTGCATAACATTCCACGAGGAATCGGTCTTGAGCACAAGCCTGGCTCGCATACTACACGGAAACCCCACGCAACTGAATGGGTCAACTGTGTTCGACGAATTCGCTAGCCGC
seq00017   TACACGCTAATGGAGAGAACCTGTCGCCATGGAGATCTCAGGAGCTGGCTGGGATATAACCATGGAGAATGGCAATGCTTCTTTCGCGATCTACTGTAAAGAAAGTCCAAGTAACGCCATGGTTTCACCAAGGCTAATCCCACGATGGTTCTGACCTAACAGGATCAATGCTTATATGCCCTCGTATTAGGACGCGTTTATCAGTAAATCCGGACGTACCGGTCTATTGTCCGAGACCCCATGAGACGTGTGGCATCATTAAGTTTTTTGGCTCTCCGTTACATAGGATCGGGGCCTTAATAGCTTTCAATCTGAAACGGAGCGGGGGTCTACCACTAACCTGAACCGATACACTCCTTGCCTCACAGGAACCGCCGGTCAATGCTAGCTTGTATGCGGAGTCCGCGACTAAATTACGTGGTAGCAGTCCCCGCCCAGCACTCATTCTGGGTCTGAAAGCGGGGTCTCCCACATAAGTACCGATCACTTAGAGGATCGGTACCATGTGCCGGACTAAGATTGTCACTGGTCACCATCCAAAAGTCCGACTAGCAACCAAGACCAGTCGTTCAGCCACGTAAAGCTTACCAGTAGAAGCACTTCCGGGATAGACGACTTAAGGAGTCAAAGCAAAGGCTCCTGTTGGAAAGAGTAGTCGGATTTGGACATAGACCTCTGGTATACTTGAAGCAATATGTAAAGACTTCTTGTCGTCCAAGGTTTAGGTTCAACGCTGGTACCAGGGAAACAATTGTTGACGGACCGGTTGGGTTACCTTTGCCAGCCCGAGTTTTGCCGCGTTATTAGTGACCTGCCAGACTCCGTTTAGGAATCGTAAGGAGTGCATGGCCACTGGGCGAGGGAACGATATATAAACCCCTCGGCCTCACAATTTTAATACATGAGCCAACCACGCGGTGCCACATAGATGCCTTCCAGCCCGGTGTTTCCAGGGACATGGGCCGTCAGCCACCCCCTGATATTATAAGTAATGAGCGGGACACCACACTCTAGGAATTGCTCTCAAGCTGAGGCTAGGAATCGCAGGCTTGACCTCACCTGTGATCGTGGGAAGTAGCTCTGAACAGATACGGATGCCCGAACAATCGTCGCCGTTACACGGGCTACCTGCCACGTCCCTGCCCCCACAGGTGTAGGACGCTTATTTTACCCGAGGGTCGTTACGCGTTATTGCTGGCGGGTTCCTTGATTATTTGGATGGGCAGGGGGTAGAAACTGACGTATGACGATTGCTTTGGAGGACCACTCAACTCCGGTAACTTTGGTCGGTGTTCGAGCGTTGTCCCGCCTTAGATGTTCCCTTGCCATGGCCGTGGTAGTGCACGACTGGTATTTTATGCCGCAGACGTGATTTGCAGGAGCGAACGTGACCGGGTATTGTCGGGACCTTTACCGGTACGGCGTAGCCCAGCTCACCGACGCGGTTGCAGGGCCGTCGGAAACAATCCTAATCATAATTTGAGATCCTGCCTGTAAACCTTGCTGCTGTTACCCGCTTGTCCGTTATATTTATGACCCTCGGTGAACGGCTTCCCTGTGAACCTATCGCTGACCCTAACCTCTAGCAACAACACGGGACTAATTTCTTCCTTACGCGCGCGACGTCCTTTAATTGATCATGAAGCGCAGTTCTCAACCGCTACCCACCATCACTCCATCTCCGACTCTACGACTTTCATTGGAGACCTCCCGTACGGGGCATCTGGTACCTTGACTCGGTTATCTCACAAAGGTAGCTAAAGTCTATGGTTAATCGTAGCGTGCGTGCGGATCAAGGTCTTCAGCTCAGAAAACCGCAAATGATCGGCCACCTGGACACCAAACATCTGTTCGGTTAGTGCCGCGGTTGGGTATCGGCTACAGCCGGACACCTAAAAGACATGCCGCGAGAGCATGAGACCCGGATATCAGTTCAATTAGCATAGGTATCGGTTTTCTCGGGTCCGATGCGTAGCAATGGACCGGCAGCAGGTCGATCTAGCGCAGATTAGGCAATTGGTCGGCGGGTCAGAGGCGTGTGGCCGGCCTCTTTCTCTCAAAACCAGCGAACCAGTAAGATGTTTGATTTTAGTGATGCTGATACTCACGCAGTGCTTCGCTTTCTCGTATGGGGTCCCCTATGTGTCGTTAATACACTCCCTCGTAATCGCCGTGCATAACATTCCACGAGGAATCGGTCTTGAGCACAAGCCTGGCTCGCATACTACACGGAAACCCCACGCAACTGAATGGGTCAACTGTGTTCGACGAATTCGCTAGCCGC
seq00018   TACACGCTAATGGAGAGAACCTGTCGCCATGGAGATCTCAGGAGCTGGCTGGGATATAACCATGGAGAATGGCAATGCTTCTTTCGCGATCTACTGTAAAGAAAGTCCAAGTAACGCCATGGTTTCACCAAGGCTAATCCCACGATGGTTCTGACCTAACAGGATCAATGCTTATATGCCCTCGTATTAGGACGCGTTTATCAGTAAATCCGGACGTACCGGTCTATTGTCCGAGACCCCATGAGACGTGTGGCATCATTAAGTTTTTTGGCTCTCCGTTACATAGGATCGGGGCCTTAATAGCTTTCAATCTGAAACGGAGCGGGGGTCTACCACTAACCTGAACCGATACACTCCTTGCCTCACAGGAACCGCCGGTCAATGCTAGCTTGTATGCGGAGTCCGCGACTAAATTACGTGGTAGCAGTCCCCGCCCAGCACTCATTCTGGGTCTGAAAGCGGGGTCTCCCACATAAGTACCGATCACTTAGAGGATCGGTACCATGTGCCGGACTAAGATTGTCACTGGTCACCATCCAAAAGTCCGACTAGCAACCAAGACCAGTCGTTCAGCCACGTAAAGCTTACCAGTAGAAGCACTTCCGGGATAGACGACTTAAGGAGTCAAAGCAAAGGCTCCTGTTGGAAAGAGTAGTCGGATTTGGACATAGACCTCTGGTATACTTGAAGCAATATGTAAAGACTTCTTGTCGTCCAAGGTTTAGGTTCAACGCTGGTACCAGGGAAACAATTGTTGACGGACCGGTTGGGTTACCTTTGCCAGCCCGAGTTTTGCCGCGTTATTAGTGACCTGCCAGACTCCGTTTAGGAATCGTAAGGAGTGCATGGCCACTGGGCGAGGGAACGATATATAAACCCCTCGGCCTCACAATTTTAATACATGAGCCAACCACGCGGTGCCACATAGATGCCTTCCAGCCCGGTGTTTCCAGGGACATGGGCCGTCAGCCACCCCCTGATATTATAAGTAATGAGCGGGACACCACACTCTAGGAATTGCTCTCAAGCTGAGGCTAGGAATCGCAGGCTTGACCTCACCTGTGATCGTGGGAAGTAGCTCTGAACAGATACGGATGCCCGAACAATCGTCGCCGTTACACGGGCTACCTGCCACGTCCCTGCCCCCACAGGTGTAGGACGCTTATTTTACCCGAGGGTCGTTACGCGTTATTGCTGGCGGGTTCCTTGATTATTTGGATGGGCAGGGGGTAGAAACTGACGTATGACGATTGCTTTGGAGGACCACTCAACTCCGGTAACTTTGGTCGGTGTTCGAGCGTTGTCCCGCCTTAGATGTTCCCTTGCCATGGCCGTGGTAGTGCACGACTGGTATTTTATGCCGCAGACGTGATTTGCAGGAGCGAACGTGACCGGGTATTGTCGGGACCTTTACCGGTACGGCGTAGCCCAGCTCACCGACGCGGTTGCAGGGCCGTCGGAAACAATCCTAATCATAATTTGAGATCCTGCCTGTAAACCTTGCTGCTGTTACCCGCTTGTCCGTTATATTTATGACCCTCGGTGAACGGCTTCCCTGTGAACCTATCGCTGACCCTAACCTCTAGCAACAACACGGGACTAATTTCTTCCTTACGCGCGCGACGTCCTTTAATTGATCATGAAGCGCAGTTCTCAACCGCTACCCACCATCACTCCATCTCCGACTCTACGACTTTCATTGGAGACCTCCCGTACGGGGCATCTGGTACCTTGACTCGGTTATCTCACAAAGGTAGCTAAAGTCTATGGTTAATCGTAGCGTGCGTGCGGATCAAGGTCTTCAGCTCAGAAAACCGCAAATGATCGGCCACCTGGACACCAAACATCTGTTCGGTTAGTGCCGCGGTTGGGTATCGGCTACAGCCGGACACCTAAAAGACATGCCGCGAGAGCATGAGACCCGGATATCAGTTCAATTAGCATAGGTATCGGTTTTCTCGGGTCCGATGCGTAGCAATGGACCGGCAGCAGGTCGATCTAGCGCAGATTAGGCAATTGGTCGGCGGGTCAGAGGCGTGTGGCCGGCCTCTTTCTCTCAAAACCAGCGAACCAGTAAGATGTTTGATTTTAGTGATGCTGATACTCACGCAGTGCTTCGCTTTCTCGTATGGGGTCCCCTATGTGTCGTTAATACACTCCCTCGTAATCGCCGTGCATAACATTCCACGAGGAATCGGTCTTGAGCACAAGCCTGGCTCGCATACTACACGGAAACCCCACGCAACTGAATGGGTCAACTGTGTTCGACGAATTCGCTAGCCGC
seq00019   TACACGCTAATGGAGAGAACCTGTCGCCATGGAGATCTCAGGAGCTGGCTGGGATATAACCATGGAGAATGGCAATGCTTCTTTCGCGATCTACTGTAAAGAAAGTCCAAGTAACGCCATGGTTTCACCAAGGCTAATCCCACGATGGTTCTGACCTAACAGGATCAATGCTTATATGCCCTCGTATTAGGACGCGTTTATCAGTAAATCCGGACGTACCGGTCTATTGTCCGAGACCCCATGAGACGTGTGGCATCATTAAGTTTTTTGGCTCTCCGTTACATAGGATCGGGGCCTTAATAGCTTTCAATCTGAAACGGAGCGGGGGTCTACCACTAACCTGAACCGATACACTCCTTGCCTCACAGGAACCGCCGGTCAATGCTAGCTTGTATGCGGAGTCCGCGACTAAATTACGTGGTAGCAGTCCCCGCCCAGCACTCATTCTGGGTCTGAAAGCGGGGTCTCCCACATAAGTACCGATCACTTAGAGGATCGGTACCATGTGCCGGACTAAGATTGTCACTGGTCACCATCCAAAAGTCCGACTAGCAACCAAGACCAGTCGTTCAGCCACGTAAAGCTTACCAGTAGAAGCACTTCCGGGATAGACGACTTAAGGAGTCAAAGCAAAGGCTCCTGTTGGAAAGAGTAGTCGGATTTGGACATAGACCTCTGGTATACTTGAAGCAATATGTAAAGACTTCTTGTCGTCCAAGGTTTAGGTTCAACGCTGGTACCAGGGAAACAATTGTTGACGGACCGGTTGGGTTACCTTTGCCAGCCCGAGTTTTGCCGCGTTATTAGTGACCTGCCAGACTCCGTTTAGGAATCGTAAGGAGTGCATGGCCACTGGGCGAGGGAACGATATATAAACCCCTCGGCCTCACAATTTTAATACATGAGCCAACCACGTGGTGCCACATAGATGCCTTCCAGCCCGGTGTTTCCAGGGACATGGGCCGTCAGCCACCCCCTGATATTATAAGTAATGAGCGGGACACCACACTCTAGGAATTGCTCTCAAGCTGAGGCTAGGAATCGCAGGCTTGACCTCACCTGTGATCGTGGGAAGTAGCTCTGAACAGATACGGATGCCCGAACAATCGTCGCCGTTACACGGGCTACCTGCCACGTCCCTGCCCCCACAGGTGTAGGACGCTTATTTTACCCGAGGGTCGTTACGCGTTATTGCTGGCGGGTTCCTTGATTATTTGGATGGGCAGGGGGTAGAAACTGACGTATGACGATTGCTTTGGAGGACCACTCAACTCCGGTAACTTTGGTCGGTGTTCGAGCGTTGTCCCGCCTTAGATGTTCCCTTGCCATGGCCGTGGTAGTGCACGACTGGTATTTTATGCCGCAGACGTGATTTGCAGGAGCGAACGTGACCGGGTATTGTCGGGACCTTTACCGGTACGGCGTAGCCCAGCTCACCGACGCGGTTGCAGGGCCGTCGGAAACAATCCTAATCATAATTTGAGATCCTGCCTGTAAACCTTGCTGCTGTTACCCGCTTGTCCGTTATATTTATGACCCTCGGTGAACGGCTTCCCTGTGAACCTATCGCTGACCCTAACCTCTAGCAACAACACGGGACTAATTTCTTCCTTACGCGCGCGACGTCCTTTAATTGATCATGAAGCGCAGTTCTCAACCGCTACCCACCATCACTCCATCTCCGACTCTACGACTTTCATTGGAGACCTCCCGTACGGGGCATCTGGTACCTTGACTCGGTTATCTCACAAAGGTAGCTAAAGTCTATGGTTAATCGTAGCGTGCGTGCGGATCAAGGTCTTCAGCTCAGAAAACCGCAAATGATCGGCCACCTGGACACCAAACATCTGTTCGGTTAGTGCCGCGGTTGGGTATCGGCTACAGCCGGACACCTAAAAGACATGCCGCGAGAGCATGAGACCCGGATCTCAGTTCAATTAGCATAGGTATCGGTTTTCTCGGGTCCGATGCGTAGCAATGGACCGGCAGCAGGTCGATCTAGCGCAGATTAGGCAATTGGTCGGCGGGTCAGAGGCGTGTGGCCGGCCTCTTTCTCTCAAAACCAGCGAACCAGTTAGATGTTTGATTTTAGTGATGCTGATACTCACGCAGTGCTTCGCTTTCTCGTATGGGGTCCCCTATGTGTCGTTAATACACTCCCTCGTAATCGCCGTGCATAACATTCCACGAGGAATCGGTCTTGAGCACAAGCCTGGCTCGCATACTACACGGAAACCCCACGCAACTGAATGGGTCAACTGTGTTCGACGAATTCGCTAGCCGC
seq00020   TACACGCTAATGGAGAGAACCTGTCGCCATGGAGATCTCAGGAGCTGGCTGGGATATAACCATGGAGAATGGCAATGCTTCTTTCGCGATCTACTGTAAAGAAAGTCCAAGTAACGCCATGGTTTCACCAAGGCTAATCCCACGATGGTTCTGACCTAACAGGATCAATGCTTATATGCCCTCGTATTAGGACGCGTTTATCAGTAAATCCGGACGTACCGGTCTATTGTCCGAGACCCCATGAGACGTGTGGCATCATTAAGTTTTTTGGCTCTCCGTTACATAGGATCGGGGCCTTAATAGCTTTCAATCTGAAACGGAGCGGGGGTCTACCACTAACCTGAACCGATACACTCCTTGCCTCACAGGAACCGCCGGTCAATGCTAGCTTGTATGCGGAGTCCGCGACTAAATTACGTGGTAGCAGTCCCCGCCCAGCACTCATTCTGGGTCTGAAAGCGGGGTCTCCCACATAAGTACCGATCACTTAGAGGATCGGTACCATGTGCCGGACTAAGATTGTCACTGGTCACCATCCAAAAGTCCGACTAGCAACCAAGACCAGTCGTTCAGCCACGTAAAGCTTACCAGTAGAAGCACTTCCGGGATAGACGACTTAAGGAGTCAAAGCAAAGGCTCCTGTTGGAAAGAGTAGTCGGATTTGGACATAGACCTCTGGTATACTTGAAGCAATATGTAAAGACTTCTTGTCGTCCAAGGTTTAGGTTCAACGCTGGTACCAGGGAAACAATTGTTGACGGACCGGTTGGGTTACCTTTGCCAGCCCGAGTTTTGCCGCGTTATTAGTGACCTGCCAGACTCCGTTTAGGAATCGTAAGGAGTGCATGGCCACTGGGCGAGGGAACGATATATAAACCCCTCGGCCTCACAATTTTAATACATGAGCCAACCACGCGGTGCCACATAGATGCCTTCCAGCCCGGTGTTTCCAGGGACATGGGCCGTCAGCCACCCCCTGATATTATAAGTAATGAGCGGGACACCACACTCTAGGAATTGCTCTCAAGCTGAGGCTAGGAATCGCAGGCTTGACCTCACCTGTGATCGTGGGAAGTAGCTCTGAACAGATACGGATGCCCGAACAATCGTCGCCGTTACACGGGCTACCTGCCACGTCCCTGCCCCCACAGGTGTAGGACGCTTATTTTACCCGAGGGTCGTTACGCGTTATTGCTGGCGGGTTCCTTGATTATTTGGATGGGCAGGGGGTAGAAACTGACGTATGACGATTGCTTTGGAGGACCACTCAACTCCGGTAACTTTGGTCGGTGTTCGAGCGTTGTCCCGCCTTAGATGTTCCCTTGCCATGGCCGTGGTAGTGCACGACTGGTATTTTATGCCGCAGACGTGATTTGCAGGAGCGAACGTGACCGGGTATTGTCGGGACCTTTACCGGTACGGCGTAGCCCAGCTCACCGACGCGGTTGCAGGGCCGTCGGAAACAATCCTAATCATAATTTGAGATCCTGCCTGTAAACCTTGCTGCTGTTACCCGCTTGTCCGTTATATTTATGACCCTCGGTGAACGGCTTCCCTGTGAACCTATCGCTGACCCTAACCTCTAGCAACAACACGGGACTAATTTCTTCCTTACGCGCGCGACGTCCTTTAATTGATCATGAAGCGCAGTTCTCAACCGCTACCCACCATCACTCCATCTCCGACTCTACGACTTTCATTGGAGACCTCCCGTACGGGGCATCTGGTACCTTGACTCGGTTATCTCACAAAGGTAGCTAAAGTCTATGGTTAATCGTAGCGTGCGTGCGGATCAAGGTCTTCAGCTCAGAAAACCGCAAATGATCGGCCACCTGGACACCAAACATCTGTTCGGTTAGTGCCGCGGTTGGGTATCGGCTACAGCCGGACACCTAAAAGACATGCCGCGAGAGCATGAGACCCGGATATCAGTTCAATTAGCATAGGTATCGGTTTTCTCGGGTCCGATGCGTAGCAATGGACCGGCAGCAGGTCGATCTAGCGCAGATTAGGCAATTGGTCGGCGGGTCAGAGGCGTGTGGCCGGCCTCTTTCTCTCAAAACCAGCGAACCAGTAAGATGTTTGATTTTAGTGATGCTGATACTCACGCAGTGCTTCGCTTTCTCGTATGGGGTCCCCTATGTGTCGTTAATACACTCCCTCGTAATCGCCGTGCATAACATTCCACGAGGAATCGGTCTTGAGCACAAGCCTGGCTCGCATACTACACGGAAACCCCACGCAACTGAATGGGTCAACTGTGTTCGACGAATTCGCTAGCCGC
seq00021   TACACGCTAATGGAGAGAACCTGTCGCCATGGAGATCTCAGGAGCTGGCTGGGATATAACCATGGAGAATGGCAATGCTTCTTTCGCGATCTACTGTAAAGAAAGTCCAAGTAACGCCATGGTTTCACCAAGGCTAATCCCACGATGGTTCTGACCTAACAGGATCAATGCTTATATGCCCTCGTATTAGGACGCGTTTATCAGTAAATCCGGACGTACCGGTCTATTGTCCGAGACCCCATGAGACGTGTGGCATCATTAAGTTTTTTGGCTCTCCGTTACATAGGATCGGGGCCTTAATAGCTTTCAATCTGAAACGGAGCGGGGGTCTACCACTAACCTGAACCGATACACTCCTTGCCTCACAGGAACCGCCGGTCAATGCTAGCTTGTATGCGGAGTCCGCGACTAAATTACGTGGTAGCAGTCCCCGCCCAGCACTCATTCTGGGTCTGAAAGCGGGGTCTCCCACATAAGTACCGATCACTTAGAGGATCGGTACCATGTGCCGGACTAAGATTGTCACTGGTCACCATCCAAAAGTCCGACTAGCAACCAAGACCAGTCGTTCAGCCACGTAAAGCTTACCAGTAGAAGCACTTCCGGGATAGACGACTTAAGGAGTCAAAGCAAAGGCTCCTGTTGGAAAGAGTAGTCGGATTTGGACATAGACCTCTGGTATACTTGAAGCAATATGTAAAGACTTCTTGTCGTCCAAGGTTTAGGTTCAACGCTGGTACCAGGGAAACAATTGTTGACGGACCGGTTGGGTTACCTTTGCCAGCCCGAGTTTTGCCGCGTTATTAGTGACCTGCCAGACTCCGTTTAGGAATCGTAAGGAGTGCATGGCCACTGGGCGAGGGAACGATATATAAACCCCTCGGCCTCACAATTTTAATACATGAGCCAACCACGCGGTGCCACATAGATGCCTTCCAGCCCGGTGTTTCCAGGGACATGGGCCGTCAGCCACCCCCTGATATTATAAGTAATGAGCGGGACACCACACTCTAGGAATTGCTCTCAAGCTGAGGCTAGGAATCGCAGGCTTGACCTCACCTGTGATCGTGGGAAGTAGCTCTGAACAGATACGGATGCCCGAACAATCGTCGCCGTTACACGGGCTACCTGCCACGTCCCTGCCCCCACAGGTGTAGGACGCTTATTTTACCCGAGGGTCGTTACGCGTTATTGCTGGCGGGTTCCTTGATTATTTGGATGGGCAGGGGGTAGAAACTGACGTATGACGATTGCTTTGGAGGACCACTCAACTCCGGTAACTTTGGTCGGTGTTCGAGCGTTGTCCCGCCTTAGATGTTCCCTTGCCATGGCCGTGGTAGTGCACGACTGGTATTTTATGCCGCAGACGTGATTTGCAGGAGCGAACGTGACCGGGTATTGTCGGGACCTTTACCGGTACGGCGTAGCCCAGCTCACCGACGCGGTTGCAGGGCCGTCGGAAACAATCCTAATCATAATTTGAGATCCTGCCTGTAAACCTTGCTGCTGTTACCCGCTTGTCCGTTATATTTATGACCCTCGGTGAACGGCTTCCCTGTGAACCTATCGCTGACCCTAACCTCTAGCAACAACACGGGACTAATTTCTTCCTTACGCGCGCGACGTCCTTTAATTGATCATGAAGCGCAGTTCTCAACCGCTACCCACCATCACTCCATCTCCGACTCTACGACTTTCATTGGAGACCTCCCGTACGGGGCATCTGGTACCTTGACTCGGTTATCTCACAAAGGTAGCTAAAGTCTATGGTTAATCGTAGCGTGCGTGCGGATCAAGGTCTTCAGCTCAGAAAACCGCAAATGATCGGCCACCTGGACACCAAACATCTGTTCGGTTAGTGCCGCGGTTGGGTATCGGCTACAGCCGGACACCTAAAAGACATGCCGCGAGAGCATGAGACCCGGATATCAGTTCAATTAGCATAGGTATCGGTTTTCTCGGGTCCGATGCGTAGCAATGGACCGGCAGCAGGTCGATCTAGCGCAGATTAGGCAATTGGTCGGCGGGTCAGAGGCGTGTGGCCGGCCTCTTTCTCTCAAAACCAGCGAACCAGTAAGATGTTTGATTTTAGTGATGCTGATACTCACGCAGTGCTTCGCTTTCTCGTATGGGGTCCCCTATGTGTCGTTAATACACTCCCTCGTAATCGCCGTGCATAACATTCCACGAGGAATCGGTCTTGAGCACAAGCCTGGCTCGCATACTACACGGAAACCCCACGCAACTGAATGGGTCAACTGTGTTCGACGAATTCGCTAGCCGC
seq00022   TACACGCTAATGGAGAGAACCTGTCGCCATGGAGATCTCAGGAGCTGGCTGGGATATAACCATGGAGAATGGCAATGCTTCTTTCGCGATCTACTGTAAAGAAAGTCCAAGTAACGCCATGGTTTCACCAAGGCTAATCCCACGATGGTTCTGACCTAACAGGATCAATGCTTATATGCCCTCGTATTAGGACGCGTTTATCAGTAAATCCGGACGTACCGGTCTATTGTCCGAGACCCCATGAGACGTGTGGCATCATTAAGTTTTTTGGCTCTCCGTTACATAGGATCGGGGCCTTAATAGCTTTCAATCTGAAACGGAGCGGGGGTCTACCACTAACCTGAACCGATACACTCCTTGCCTCACAGGAACCGCCGGTCAATGCTAGCTTGTATGCGGAGTCCGCGACTAAATTACGTGGTAGCAGTCCCCGCCCAGCACTCATTCTGGGTCTGAAAGCGGGGTCTCCCACATAAGTACCGATCACTTAGAGGATCGGTACCATGTGCCGGACTAAGATTGTCACTGGTCACCATCCAAAAGTCCGACTAGCAACCAAGACCAGTCGTTCAGCCACGTAAAGCTTACCAGTAGAAGCACTTCCGGGATAGACGACTTAAGGAGTCAAAGCAAAGGCTCCTGTTGGAAAGAGTAGTCGGATTTGGACATAGACCTCTGGTATACTTGAAGCAATATGTAAAGACTTCTTGTCGTCCAAGGTTTAGGTTCAACGCTGGTACCAGGGAAACAATTGTTGACGGACCGGTTGGGTTACCTTTGCCAGCCCGAGTTTTGCCGCGTTATTAGTGACCTGCCAGACTCCGTTTAGGAATCGTAAGGAGTGCATGGCCACTGGGCGAGGGAACGATATATAAACCCCTCGGCCTCACAATTTTAATACATGAGCCAACCACGTGGTGCCACATAGATGCCTTCCAGCCCGGTGTTTCCAGGGACATGGGCCGTCAGCCACCCCCTGATATTATAAGTAATGAGCGGGACACCACACTCTAGGAATTGCTCTCAAGCTGAGGCTAGGAATCGCAGGCTTGACCTCACCTGTGATCGTGGGAAGTAGCTCTGAACAGATACGGATGCCCGAACAATCGTCGCCGTTACACGGGCTACCTGCCACGTCCCTGCCCCCACAGGTGTAGGACGCTTATTTTACCCGAGGGTCGTTACGCGTTATTGCTGGCGGGTTCCTTGATTATTTGGATGGGCAGGGGGTAGAAACTGACGTATGACGATTGCTTTGGAGGACCACTCAACTCCGGTAACTTTGGTCGGTGTTCGAGCGTTGTCCCGCCTTAGATGTTCCCTTGCCATGGCCGTGGTAGTGCACGACTGGTATTTTATGCCGCAGACGTGATTTGCAGGAGCGAACGTGACCGGGTATTGTCGGGACCTTTACCGGTACGGCGTAGCCCAGCTCACCGACGCGGTTGCAGGGCCGTCGGAAACAATCCTAATCATAATTTGAGATCCTGCCTGTAAACCTTGCTGCTGTTACCCGCTTGTCCGTTATATTTATGACCCTCGGTGAACGGCTTCCCTGTGAACCTATCGCTGACCCTAACCTCTAGCAACAACACGGGACTAATTTCTTCCTTACGCGCGCGACGTCCTTTAATTGATCATGAAGCGCAGTTCTCAACCGCTACCCACCATCACTCCATCTCCGACTCTACGACTTTCATTGGAGACCTCCCGTACGGGGCATCTGGTACCTTGACTCGGTTATCTCACAAAGGTAGCTAAAGTCTATGGTTAATCGTAGCGTGCGTGCGGATCAAGGTCTTCAGCTCAGAAAACCGCAAATGATCGGCCACCTGGACACCAAACATCTGTTCGGTTAGTGCCGCGGTTGGGTATCGGCTACAGCCGGACACCTAAAAGACATGCCGCGAGAGCATGAGACCCGGATCTCAGTTCAATTAGCATAGGTATCGGTTTTCTCGGGTCCGATGCGTAGCAATGGACCGGCAGCAGGTCGATCTAGCGCAGATTAGGCAATTGGTCGGCGGGTCAGAGGCGTGTGGCCGGCCTCTTTCTCTCAAAACCAGCGAACCAGTAAGATGTTTGATTTTAGTGATGCTGATACTCACGCAGTGCTTCGCTTTCTCGTATGGGGTCCCCTATGTGTCGTTAATACACTCCCTCGTAATCGCCGTGCATAACATTCCACGAGGAATCGGTCTTGAGCACAAGCCTGGCTCGCATACTACACGGAAACCCCACGCAACTGAATGGGTCAACTGTGTTCGACGAATTCGCTAGCCGC
seq00023   TACACGCTAATGGAGAGAACCTGTCGCCATGGAGATCTCAGGAGCTGGCTGGGATATAACCATGGAGAATGGCAATGCTTCTTTCGCGATCTACTGTAAAGAAAGTCCAAGTAACGCCATGGTTTCACCAAGGCTAATCCCACGATGGTTCTGACCTAACAGGATCAATGCTTATATGCCCTCGTATTAGGACGCGTTTATCAGTAAATCCGGACGTACCGGTCTATTGTCCGAGACCCCATGAGACGTGTGGCATCATTAAGTTTTTTGGCTCTCCGTTACATAGGATCGGGGCCTTAATAGCTTTCAATCTGAAACGGAGCGGGGGTCTACCACTAACCTGAACCGATACACTCCTTGCCTCACAGGAACCGCCGGTCAATGCTAGCTTGTATGCGGAGTCCGCGACTAAATTACGTGGTAGCAGTCCCCGCCCAGCACTCATTCTGGGTCTGAAAGCGGGGTCTCCCACATAAGTACCGATCACTTAGAGGATCGGTACCATGTGCCGGACTAAGATTGTCACTGGTCACCATCCAAAAGTCCGACTAGCAACCAAGACCAGTCGTTCAGCCACGTAAAGCTTACCAGTAGAAGCACTTCCGGGATAGACGACTTAAGGAGTCAAAGCAAAGGCTCCTGTTGGAAAGAGTAGTCGGATTTGGACATAGACCTCTGGTATACTTGAAGCAATATGTAAAGACTTCTTGTCGTCCAAGGTTTAGGTTCAACGCTGGTACCAGGGAAACAATTGTTGACGGACCGGTTGGGTTACCTTTGCCAGCCCGAGTTTTGCCGCGTTATTAGTGACCTGCCAGACTCCGTTTAGGAATCGTAAGGAGTGCATGGCCACTGGGCGAGGGAACGATATATAAACCCCTCGGCCTCACAATTTTAATACATGAGCCAACCACGTGGTGCCACATAGATGCCTTCCAGCCCGGTGTTTCCAGGGACATGGGCCGTCAGCCACCCCCTGATATTATAAGTAATGAGCGGGACACCACACTCTAGGAATTGCTCTCAAGCTGAGGCTAGGAATCGCAGGCTTGACCTCACCTGTGATCGTGGGAAGTAGCTCTGAACAGATACGGATGCCCGAACAATCGTCGCCGTTACACGGGCTACCTGCCACGTCCCTGCCCCCACAGGTGTAGGACGCTTATTTTACCCGAGGGTCGTTACGCGTTATTGCTGGCGGGTTCCTTGATTATTTGGATGGGCAGGGGGTAGAAACTGACGTATGACGATTGCTTTGGAGGACCACTCAACTCCGGTAACTTTGGTCGGTGTTCGAGCGTTGTCCCGCCTTAGATGTTCCCTTGCCATGGCCGTGGTAGTGCACGACTGGTATTTTATGCCGCAGACGTGATTTGCAGGAGCGAACGTGACCGGGTATTGTCGGGACCTTTACCGGTACGGCGTAGCCCAGCTCACCGACGCGGTTGCAGGGCCGTCGGAAACAATCCTAATCATAATTTGAGATCCTGCCTGTAAACCTTGCTGCTGTTACCCGCTTGTCCGTTATATTTATGACCCTCGGTGAACGGCTTCCCTGTGAACCTATCGCTGACCCTAACCTCTAGCAACAACACGGGACTAATTTCTTCCTTACGCGCGCGACGTCCTTTAATTGATCATGAAGCGCAGTTCTCAACCGCTACCCACCATCACTCCATCTCCGACTCTACGACTTTCATTGGAGACCTCCCGTACGGGGCATCTGGTACCTTGACTCGGTTATCTCACAAAGGTAGCTAAAGTCTATGGTTAATCGTAGCGTGCGTGCGGATCAAGGTCTTCAGCTCAGAAAACCGCAAATGATCGGCCACCTGGACACCAAACATCTGTTCGGTTAGTGCCGCGGTTGGGTATCGGCTACAGCCGGACACCTAAAAGACATGCCGCGAGAGCATGAGACCCGGATCTCAGTTCAATTAGCATAGGTATCGGTTTTCTCGGGTCCGATGCGTAGCAATGGACCGGCAGCAGGTCGATCTAGCGCAGATTAGGCAATTGGTCGGCGGGTCAGAGGCGTGTGGCCGGCCTCTTTCTCTCAAAACCAGCGAACCAGTTAGATGTTTGATTTTAGTGATGCTGATACTCACGCAGTGCTTCGCTTTCTCGTATGGGGTCCCCTATGTGTCGTTAATACACTCCCTCGTAATCGCCGTGCATAACATTCCACGAGGAATCGGTCTTGAGCACAAGCCTGGCTCGCATACTACACGGAAACCCCACGCAACTGAATGGGTCAACTGTGTTCGACGAATTCGCTAGCCGC
seq00024   TACACGCTAATGGAGAGAACCTGTCGCCATGGAGATCTCAGGAGCTGGCTGGGATATAACCATGGAGAATGGCAATGCTTCTTTCGCGATCTACTGTAAAGAAAGTCCAAGTAACGCCATGGTTTCACCAAGGCTAATCCCACGATGGTTCTGACCTAACAGGATCAATGCTTATATGCCCTCGTATTAGGACGCGTTTATCAGTAAATCCGGACGTACCGGTCTATTGTCCGAGACCCCATGAGACGTGTGGCATCATTAAGTTTTTTGGCTCTCCGTTACATAGGATCGGGGCCTTAATAGCTTTCAATCTGAAACGGAGCGGGGGTCTACCACTAACCTGAACCGATACACTCCTTGCCTCACAGGAACCGCCGGTCAATGCTAGCTTGTATGCGGAGTCCGCGACTAAATTACGTGGTAGCAGTCCCCGCCCAGCACTCATTCTGGGTCTGAAAGCGGGGTCTCCCACATAAGTACCGATCACTTAGAGGATCGGTACCATGTGCCGGACTAAGATTGTCACTGGTCACCATCCAAAAGTCCGACTAGCAACCAAGACCAGTCGTTCAGCCACGTAAAGCTTACCAGTAGAAGCACTTCCGGGATAGACGACTTAAGGAGTCAAAGCAAAGGCTCCTGTTGGAAAGAGTAGTCGGATTTGGACATAGACCTCTGGTATACTTGAAGCAATATGTAAAGACTTCTTGTCGTCCAAGGTTTAGGTTCAACGCTGGTACCAGGGAAACAATTGTTGACGGACCGGTTGGGTTACCTTTGCCAGCCCGAGTTTTGCCGCGTTATTAGTGACCTGCCAGACTCCGTTTAGGAATCGTAAGGAGTGCATGGCCACTGGGCGAGGGAACGATATATAAACCCCTCGGCCTCACAATTTTAATACATGAGCCAACCACGTGGTGCCACATAGATGCCTTCCAGCCCGGTGTTTCCAGGGACATGGGCCGTCAGCCACCCCCTGATATTATAAGTAATGAGCGGGACACCACACTCTAGGAATTGCTCTCAAGCTGAGGCTAGGAATCGCAGGCTTGACCTCACCTGTGATCGTGGGAAGTAGCTCTGAACAGATACGGATGCCCGAACAATCGTCGCCGTTACACGGGCTACCTGCCACGTCCCTGCCCCCACAGGTGTAGGACGCTTATTTTACCCGAGGGTCGTTACGCGTTATTGCTGGCGGGTTCCTTGATTATTTGGATGGGCAGGGGGTAGAAACTGACGTATGACGATTGCTTTGGAGGACCACTCAACTCCGGTAACTTTGGTCGGTGTTCGAGCGTTGTCCCGCCTTAGATGTTCCCTTGCCATGGCCGTGGTAGTGCACGACTGGTATTTTATGCCGCAGACGTGATTTGCAGGAGCGAACGTGACCGGGTATTGTCGGGACCTTTACCGGTACGGCGTAGCCCAGCTCACCGACGCGGTTGCAGGGCCGTCGGAAACAATCCTAATCATAATTTGAGATCCTGCCTGTAAACCTTGCTGCTGTTACCCGCTTGTCCGTTATATTTATGACCCTCGGTGAACGGCTTCCCTGTGAACCTATCGCTGACCCTAACCTCTAGCAACAACACGGGACTAATTTCTTCCTTACGCGCGCGACGTCCTTTAATTGATCATGAAGCGCAGTTCTCAACCGCTACCCACCATCACTCCATCTCCGACTCTACGACTTTTATTGGAGACCTCCCGTACGGGGCATCTGGTACCTTGACTCGGTTATCTCACAAAGGTAGCTAAAGTCTATGGTTAATCGTAGCGTGCGTGCGGATCAAGGTCTTCAGCTCAGAAAACCGCAAATGATCGGCCACCTGGACACCAAACATCTGTTCGGTTAGTGCCGCGGTTGGGTATCGGCTACAGCCGGACACCTAAAAGACATGCCGCGAGAGCATGAGACCCGGATCTCAGTTCAATTAGCATAGGTATCGGTTTTCTCGGGTCCGATGCGTAGCAATGGACCGGCAGCAGGTCGATCTAGCGCAGATTAGGCAATTGGTCGGCGGGTCAGAGGCGTGTGGCCGGCCTCTTTCTCTCAAAACCAGCGAACCAGTAAGATGTTTGATTTTAGTGATGCTGATACTCACGCAGTGCTTCGCTTTCTCGTATGGGGTCCCCTATGTGTCGTTAATACACTCCCTCGTAATCGCCGTGCATAACATTCCACGAGGAATCGGTCTTGAGCACAAGCCTGGCTCGCATACTACACGGAAACCCCACGCAACTGAATGGGTCAACTGTGTTCGACGAATTCGCTAGCCGC
seq00025   TACACGCTAATGGAGAGAACCTGTCGCCATGGAGATCTCAGGAGCTGGCTGGGATATAACCATGGAGAATGGCAATGCTTCTTTCGCGATCTACTGTAAAGAAAGTCCAAGTAACGCCATGGTTTCACCAAGGCTAATCCCACGATGGTTCTGACCTAACAGGATCAATGCTTATATGCCCTCGTATTAGGACGCGTTTATCAGTAAATCCGGACGTACCGGTCTATTGTCCGAGACCCCATGAGACGTGTGGCATCATTAAGTTTTTTGGCTCTCCGTTACATAGGATCGGGGCCTTAATAGCTTTCAATCTGAAACGGAGCGGGGGTCTACCACTAACCTGAACCGATACACTCCTTGCCTCACAGGAACCGCCGGTCAATGCTAGCTTGTATGCGGAGTCCGCGACTAAATTACGTGGTAGCAGTCCCCGCCCAGCACTCATTCTGGGTCTGAAAGCGGGGTCTCCCACATAAGTACCGATCACTTAGAGGATCGGTACCATGTGCCGGACTAAGATTGTCACTGGTCACCATCCAAAAGTCCGACTAGCAACCAAGACCAGTCGTTCAGCCACGTAAAGCTTACCAGTAGAAGCACTTCCGGGATAGACGACTTAAGGAGTCAAAGCAAAGGCTCCTGTTGGAAAGAGTAGTCGGATTTGGACATAGACCTCTGGTATACTTGAAGCAATATGTAAAGACTTCTTGTCGTCCAAGGTTTAGGTTCAACGCTGGTACCAGGGAAACAATTGTTGACGGACCGGTTGGGTTACCTTTGCCAGCCCGAGTTTTGCCGCGTTATTAGTGACCTGCCAGACTCCGTTTAGGAATCGTAAGGAGTGCATGGCCACTGGGCGAGGGAACGATATATAAACCCCTCGGCCTCACAATTTTAATACATGAGCCAACCACGTGGTGCCACATAGATGCCTTCCAGCCCGGTGTTTCCAGGGACATGGGCCGTCAGCCACCCCCTGATATTATAAGTAATGAGCGGGACACCACACTCTAGGAATTGCTCTCAAGCTGAGGCTAGGAATCGCAGGCTTGACCTCACCTGTGATCGTGGGAAGTAGCTCTGAACAGATACGGATGCCCGAACAATCGTCGCCGTTACACGGGCTACCTGCCACGTCCCTGCCCCCACAGGTGTAGGACGCTTATTTTACCCGAGGGTCGTTACGCGTTATTGCTGGCGGGTTCCTTGATTATTTGGATGGGCAGGGGGTAGAAACTGACGTATGACGATTGCTTTGGAGGACCACTCAACTCCGGTAACTTTGGTCGGTGTTCGAGCGTTGTCCCGCCTTAGATGTTCCCTTGCCATGGCCGTGGTAGTGCACGACTGGTATTTTATGCCGCAGACGTGATTTGCAGGAGCGAACGTGACCGGGTATTGTCGGGACCTTTACCGGTACGGCGTAGCCCAGCTCACCGACGCGGTTGCAGGGCCGTCGGAAACAATCCTAATCATAATTTGAGATCCTGCCTGTAAACCTTGCTGCTGTTACCCGCTTGTCCGTTATATTTATGACCCTCGGTGAACGGCTTCCCTGTGAACCTATCGCTGACCCTAACCTCTAGCAACAACACGGGACTAATTTCTTCCTTACGCGCGCGACGTCCTTTAATTGATCATGAAGCGCAGTTCTCAACCGCTACCCACCATCACTCCATCTCCGACTCTACGACTTTCATTGGAGACCTCCCGTACGGGGCATCTGGTACCTTGACTCGGTTATCTCACAAAGGTAGCTAAAGTCTATGGTTAATCGTAGCGTGCGTGCGGATCAAGGTCTTCAGCTCAGAAAACCGCAAATGATCGGCCACCTGGACACCAAACATCTGTTCGGTTAGTGCCGCGGTTGGGTATCGGCTACAGCCGGACACCTAAAAGACATGCCGCGAGAGCATGAGACCCGGATCTCAGTTCAATTAGCATAGGTATCGGTTTTCTCGGGTCCGATGCGTAGCAATGGACCGGCAGCAGGTCGATCTAGCGCAGATTAGGCAATTGGTCGGCGGGTCAGAGGCGTGTGGCCGGCCTCTTTCTCTCAAAACCAGCGAACCAGTTAGATGTTTGATTTTAGTGATGCTGATACTCACGCAGTGCTTCGCTTTCTCGTATGGGGTCCCCTATGTGTCGTTAATACACTCCCTCGTAATCGCCGTGCATAACATTCCACGAGGAATCGGTCTTGAGCACAAGCCTGGCTCGCATACTACACGGAAACCCCACGCAACTGAATGGGTCAACTGTGTTCGACGAATTCGCTAGCCGC
seq00026   TACACGCTAATGGAGAGAACCTGTCGCCATGGAGATCTCAGGAGCTGGCTGGGATATAACCATGGAGAATGGCAATGCTTCTTTCGCGATCTACTGTAAAGAAAGTCCAAGTAACGCCATGGTTTCACCAAGGCTAATCCCACGATGGTTCTGACCTAACAGGATCAATGCTTATATGCCCTCGTATTAGGACGCGTTTATCAGTAAATCCGGACGTACCGGTCTATTGTCCGAGACCCCATGAGACGTGTGGCATCATTAAGTTTTTTGGCTCTCCGTTACATAGGATCGGGGCCTTAATAGCTTTCAATCTGAAACGGAGCGGGGGTCTACCACTAACCTGAACCGATACACTCCTTGCCTCACAGGAACCGCCGGTCAATGCTAGCTTGTATGCGGAGTCCGCGACTAAATTACGTGGTAGCAGTCCCCGCCCAGCACTCATTCTGGGTCTGAAAGCGGGGTCTCCCACATAAGTACCGATCACTTAGAGGATCGGTACCATGTGCCGGACTAAGATTGTCACTGGTCACCATCCAAAAGTCCGACTAGCAACCAAGACCAGTCGTTCAGCCACGTAAAGCTTACCAGTAGAAGCACTTCCGGGATAGACGACTTAAGGAGTCAAAGCAAAGGCTCCTGTTGGAAAGAGTAGTCGGATTTGGACATAGACCTCTGGTATACTTGAAGCAATATGTAAAGACTTCTTGTCGTCCAAGGTTTAGGTTCAACGCTGGTACCAGGGAAACAATTGTTGACGGACCGGTTGGGTTACCTTTGCCAGCCCGAGTTTTGCCGCGTTATTAGTGACCTGCCAGACTCCGTTTAGGAATCGTAAGGAGTGCATGGCCACTGGGCGAGGGAACGATATATAAACCCCTCGGCCTCACAATTTTAATACATGAGCCAACCACGTGGTGCCACATAGATGCCTTCCAGCCCGGTGTTTCCAGGGACATGGGCCGTCAGCCACCCCCTGATATTATAAGTAATGAGCGGGACACCACACTCTAGGAATTGCTCTCAAGCTGAGGCTAGGAATCGCAGGCTTGACCTCACCTGTGATCGTGGGAAGTAGCTCTGAACAGATACGGATGCCCGAACAATCGTCGCCGTTACACGGGCTACCTGCCACGTCCCTGCCCCCACAGGTGTAGGACGCTTATTTTACCCGAGGGTCGTTACGCGTTATTGCTGGCGGGTTCCTTGATTATTTGGATGGGCAGGGGGTAGAAACTGACGTATGACGATTGCTTTGGAGGACCACTCAACTCCGGTAACTTTGGTCGGTGTTCGAGCGTTGTCCCGCCTTAGATGTTCCCTTGCCATGGCCGTGGTAGTGCACGACTGGTATTTTATGCCGCAGACGTGATTTGCAGGAGCGAACGTGACCGGGTATTGTCGGGACCTTTACCGGTACGGCGTAGCCCAGCTCACCGACGCGGTTGCAGGGCCGTCGGAAACAATCCTAATCATAATTTGAGATCCTGCCTGTAAACCTTGCTGCTGTTACCCGCTTGTCCGTTATATTTATGACCCTCGGTGAACGGCTTCCCTGTGAACCTATCGCTGACCCTAACCTCTAGCAACAACACGGGACTAATTTCTTCCTTACGCGCGCGACGTCCTTTAATTGATCATGAAGCGCAGTTCTCAACCGCTACCCACCATCACTCCATCTCCGACTCTACGACTTTCATTGGAGACCTCCCGTACGGGGCATCTGGTACCTTGACTCGGTTATCTCACAAAGGTAGCTAAAGTCTATGGTTAATCGTAGCGTGCGTGCGGATCAAGGTCTTCAGCTCAGAAAACCGCAAATGATCGGCCACCTGGACACCAAACATCTGTTCGGTTAGTGCCGCGGTTGGGTATCGGCTACAGCCGGACACCTAAAAGACATGCCGCGAGAGCATGAGACCCGGATCTCAGTTCAATTAGCATAGGTATCGGTTTTCTCGGGTCCGATGCGTAGCAATGGACCGGCAGCAGGTCGATCTAGCGCAGATTAGGCAATTGGTCGGCGGGTCAGAGGCGTGTGGCCGGCCTCTTTCTCTCAAAACCAGCGAACCAGTAAGATGTTTGATTTTAGTGATGCTGATACTCACGCAGTGCTTCGCTTTCTCGTATGGGGTCCCCTATGTGTCGTTAATACACTCCCTCGTAATCGCCGTGCATAACATTCCACGAGGAATCGGTCTTGAGCACAAGCCTGGCTCGCATACTACACGGAAACCCCACGCAACTGAATGGGTCAACTGTGTTCGACGAATTCGCTAGCCGC
seq00027   TACACGCTAATGGAGAGAACCTGTCGCCATGGAGATCTCAGGAGCTGGCTGGGATATAACCATGGAGAATGGCAATGCTTCTTTCGCGATCTACTGTAAAGAAAGTCCAAGTAACGCCATGGTTTCACCAAGGCTAATCCCACGATGGTTCTGACCTAACAGGATCAATGCTTATATGCCCTCGTATTAGGACGCGTTTATCAGTAAATCCGGACGTACCGGTCTATTGTCCGAGACCCCATGAGACGTGTGGCATCATTAAGTTTTTTGGCTCTCCGTTACATAGGATCGGGGCCTTAATAGCTTTCAATCTGAAACGGAGCGGGGGTCTACCACTAACCTGAACCGATACACTCCTTGCCTCACAGGAACCGCCGGTCAATGCTAGCTTGTATGCGGAGTCCGCGACTAAATTACGTGGTAGCAGTCCCCGCCCAGCACTCATTCTGGGTCTGAAAGCGGGGTCTCCCACATAAGTACCGATCACTTAGAGGATCGGTACCATGTGCCGGACTAAGATTGTCACTGGTCACCATCCAAAAGTCCGACTAGCAACCAAGACCAGTCGTTCAGCCACGTAAAGCTTACCAGTAGAAGCACTTCCGGGATAGACGACTTAAGGAGTCAAAGCAAAGGCTCCTGTTGGAAAGAGTAGTCGGATTTGGACATAGACCTCTGGTATACTTGAAGCAATATGTAAAGACTTCTTGTCGTCCAAGGTTTAGGTTCAACGCTGGTACCAGGGAAACAATTGTTGACGGACCGGTTGGGTTACCTTTGCCAGCCCGAGTTTTGCCGCGTTATTAGTGACCTGCCAGACTCCGTTTAGGAATCGTAAGGAGTGCATGGCCACTGGGCGAGGGAACGATATATAAACCCCTCGGCCTCACAATTTTAATACATGAGCCAACCACGTGGTGCCACATAGATGCCTTCCAGCCCGGTGTTTCCAGGGACATGGGCCGTCAGCCACCCCCTGATATTATAAGTAATGAGCGGGACACCACACTCTAGGAATTGCTCTCAAGCTGAGGCTAGGAATCGCAGGCTTGACCTCACCTGTGATCGTGGGAAGTAGCTCTGAACAGATACGGATGCCCGAACAATCGTCGCCGTTACACGGGCTACCTGCCACGTCCCTGCCCCCACAGGTGTAGGACGCTTATTTTACCCGAGGGTCGTTACGCGTTATTGCTGGCGGGTTCCTTGATTATTTGGATGGGCAGGGGGTAGAAACTGACGTATGACGATTGCTTTGGAGGACCACTCAACTCCGGTAACTTTGGTCGGTGTTCGAGCGTTGTCCCGCCTTAGATGTTCCCTTGCCATGGCCGTGGTAGTGCACGACTGGTATTTTATGCCGCAGACGTGATTTGCAGGAGCGAACGTGACCGGGTATTGTCGGGACCTTTACCGGTACGGCGTAGCCCAGCTCACCGACGCGGTTGCAGGGCCGTCGGAAACAATCCTAATCATAATTTGAGATCCTGCCTGTAAACCTTGCTGCTGTTACCCGCTTGTCCGTTATATTTATGACCCTCGGTGAACGGCTTCCCTGTGAACCTATCGCTGACCCTAACCTCTAGCAACAACACGGGACTAATTTCTTCCTTACGCGCGCGACGTCCTTTAATTGATCATGAAGCGCAGTTCTCAACCGCTACCCACCATCACTCCATCTCCGACTCTACGACTTTCATTGGAGACCTCCCGTACGGGGCATCTGGTACCTTGACTCGGTTATCTCACAAAGGTAGCTAAAGTCTATGGTTAATCGTAGCGTGCGTGCGGATCAAGGTCTTCAGCTCAGAAAACCGCAAATGATCGGCCACCTGGACACCAAACATCTGTTCGGTTAGTGCCGCGGTTGGGTATCGGCTACAGCCGGACACCTAAAAGACATGCCGCGAGAGCATGAGACCCGGATCTCAGTTCAATTAGCATAGGTATCGGTTTTCTCGGGTCCGATGCGTAGCAATGGACCGGCAGCAGGTCGATCTAGCGCAGATTAGGCAATTGGTCGGCGGGTCAGAGGCGTGTGGCCGGCCTCTTTCTCTCAAAACCAGCGAACCAGTTAGATGTTTGATTTTAGTGATGCTGATACTCACGCAGTGCTTCGCTTTCTCGTATGGGGTCCCCTATGTGTCGTTAATACACTCCCTCGTAATCGCCGTGCATAACATTCCACGAGGAATCGGTCTTGAGCACAAGCCTGGCTCGCATACTACACGGAAACCCCACGCAACTGAATGGGTCAACTGTGTTCGACGAATTCGCTAGCCGC
seq00028   TACACGCTAATGGAGAGAACCTGTCGCCATGGAGATCTCAGGAGCTGGCTGGGATATAACCATGGAGAATGGCAATGCTTCTTTCGCGATCTACTGTAAAGAAAGTCCAAGTAACGCCATGGTTTCACCAAGGCTAATCCCACGATGGTTCTGACCTAACAGGATCAATGCTTATATGCCCTCGTATTAGGACGCGTTTATCAGTAAATCCGGACGTACCGGTCTATTGTCCGAGACCCCATGAGACGTGTGGCATCATTAAGTTTTTTGGCTCTCCGTTACATAGGATCGGGGCCTTAATAGCTTTCAATCTGAAACGGAGCGGGGGTCTACCACTAACCTGAACCGATACACTCCTTGCCTCACAGGAACCGCCGGTCAATGCTAGCTTGTATGCGGAGTCCGCGACTAAATTACGTGGTAGCAGTCCCCGCCCAGCACTCATTCTGGGTCTGAAAGCGGGGTCTCCCACATAAGTACCGATCACTTAGAGGATCGGTACCATGTGCCGGACTAAGATTGTCACTGGTCACCATCCAAAAGTCCGACTAGCAACCAAGACCAGTCGTTCAGCCACGTAAAGCTTACCAGTAGAAGCACTTCCGGGATAGACGACTTAAGGAGTCAAAGCAAAGGCTCCTGTTGGAAAGAGTAGTCGGATTTGGACATAGACCTCTGGTATACTTGAAGCAATATGTAAAGACTTCTTGTCGTCCAAGGTTTAGGTTCAACGCTGGTACCAGGGAAACAATTGTTGACGGACCGGTTGGGTTACCTTTGCCAGCCCGAGTTTTGCCGCGTTATTAGTGACCTGCCAGACTCCGTTTAGGAATCGTAAGGAGTGCATGGCCACTGGGCGAGGGAACGATATATAAACCCCTCGGCCTCACAATTTTAATACATGAGCCAACCACGTGGTGCCACATAGATGCCTTCCAGCCCGGTGTTTCCAGGGACATGGGCCGTCAGCCACCCCCTGATATTATAAGTAATGAGCGGGACACCACACTCTAGGAATTGCTCTCAAGCTGAGGCTAGGAATCGCAGGCTTGACCTCACCTGTGATCGTGGGAAGTAGCTCTGAACAGATACGGATGCCCGAACAATCGTCGCCGTTACACGGGCTACCTGCCACGTCCCTGCCCCCACAGGTGTAGGACGCTTATTTTACCCGAGGGTCGTTACGCGTTATTGCTGGCGGGTTCCTTGATTATTTGGATGGGCAGGGGGTAGAAACTGACGTATGACGATTGCTTTGGAGGACCACTCAACTCCGGTAACTTTGGTCGGTGTTCGAGCGTTGTCCCGCCTTAGATGTTCCCTTGCCATGGCCGTGGTAGTGCACGACTGGTATTTTATGCCGCAGACGTGATTTGCAGGAGCGAACGTGACCGGGTATTGTCGGGACCTTTACCGGTACGGCGTAGCCCAGCTCACCGACGCGGTTGCAGGGCCGTCGGAAACAATCCTAATCATAATTTGAGATCCTGCCTGTAAACCTTGCTGCTGTTACCCGCTTGTCCGTTATATTTATGACCCTCGGTGAACGGCTTCCCTGTGAACCTATCGCTGACCCTAACCTCTAGCAACAACACGGGACTAATTTCTTCCTTACGCGCGCGACGTCCTTTAATTGATCATGAAGCGCAGTTCTCAACCGCTACCCACCATCACTCCATCTCCGACTCTACGACTTTCATTGGAGACCTCCCGTACGGGGCATCTGGTACCTTGACTCGGTTATCTCACAAAGGTAGCTAAAGTCTATGGTTAATCGTAGCGTGCGTGCGGATCAAGGTCTTCAGCTCAGAAAACCGCAAATGATCGGCCACCTGGACACCAAACATCTGTTCGGTTAGTGCCGCGGTTGGGTATCGGCTACAGCCGGACACCTAAAAGACATGCCGCGAGAGCATGAGACCCGGATCTCAGTTCAATTAGCATAGGTATCGGTTTTCTCGGGTCCGATGCGTAGCAATGGACCGGCAGCAGGTCGATCTAGCGCAGATTAGGCAATTGGTCGGCGGGTCAGAGGCGTGTGGCCGGCCTCTTTCTCTCAAAACCAGCGAACCAGTTAGATGTTTGATTTTAGTGATGCTGATACTCACGCAGTGCTTCGCTTTCTCGTATGGGGTCCCCTATGTGTCGTTAATACACTCCCTCGTAATCGCCGTGCATAACATTCCACGAGGAATCGGTCTTGAGCACAAGCCTGGCTCGCATACTACACGGAAACCCCACGCAACTGAATGGGTCAACTGTGTTCGACGAATTCGCTAGCCGC
seq00029   TACACGCTAATGGAGAGAACCTGTCGCCATGGAGATCTCAGGAGCTGGCTGGGATATAACCATGGAGAATGGCAATGCTTCTTTCGCGATCTACTGTAAAGAAAGTCCAAGTAACGCCATGGTTTCACCAAGGCTAATCCCACGATGGTTCTGACCTAACAGGATCAATGCTTATATGCCCTCGTATTAGGACGCGTTTATCAGTAAATCCGGACGTACCGGTCTATTGTCCGAGACCCCATGAGACGTGTGGCATCATTAAGTTTTTTGGCTCTCCGTTACATAGGATCGGGGCCTTAATAGCTTTCAATCTGAAACGGAGCGGGGGTCTACCACTAACCTGAACCGATACACTCCTTGCCTCACAGGAACCGCCGGTCAATGCTAGCTTGTATGCGGAGTCCGCGACTAAATTACGTGGTAGCAGTCCCCGCCCAGCACTCATTCTGGGTCTGAAAGCGGGGTCTCCCACATAAGTACCGATCACTTAGAGGATCGGTACCATGTGCCGGACTAAGATTGTCACTGGTCACCATCCAAAAGTCCGACTAGCAACCAAGACCAGTCGTTCAGCCACGTAAAGCTTACCAGTAGAAGCACTTCCGGGATAGACGACTTAAGGAGTCAAAGCAAAGGCTCCTGTTGGAAAGAGTAGTCGGATTTGGACATAGACCTCTGGTATACTTGAAGCAATATGTAAAGACTTCTTGTCGTCCAAGGTTTAGGTTCAACGCTGGTACCAGGGAAACAATTGTTGACGGACCGGTTGGGTTACCTTTGCCAGCCCGAGTTTTGCCGCGTTATTAGTGACCTGCCAGACTCCGTTTAGGAATCGTAAGGAGTGCATGGCCACTGGGCGAGGGAACGATATATAAACCCCTCGGCCTCACAATTTTAATACATGAGCCAACCACGTGGTGCCACATAGATGCCTTCCAGCCCGGTGTTTCCAGGGACATGGGCCGTCAGCCACCCCCTGATATTATAAGTAATGAGCGGGACACCACACTCTAGGAATTGCTCTCAAGCTGAGGCTAGGAATCGCAGGCTTGACCTCACCTGTGATCGTGGGAAGTAGCTCTGAACAGATACGGATGCCCGAACAATCGTCGCCGTTACACGGGCTACCTGCCACGTCCCTGCCCCCACAGGTGTAGGACGCTTATTTTACCCGAGGGTCGTTACGCGTTATTGCTGGCGGGTTCCTTGATTATTTGGATGGGCAGGGGGTAGAAACTGACGTATGACGATTGCTTTGGAGGACCACTCAACTCCGGTAACTTTGGTCGGTGTTCGAGCGTTGTCCCGCCTTAGATGTTCCCTTGCCATGGCCGTGGTAGTGCACGACTGGTATTTTATGCCGCAGACGTGATTTGCAGGAGCGAACGTGACCGGGTATTGTCGGGACCTTTACCGGTACGGCGTAGCCCAGCTCACCGACGCGGTTGCAGGGCCGTCGGAAACAATCCTAATCATAATTTGAGATCCTGCCTGTAAACCTTGCTGCTGTTACCCGCTTGTCCGTTATATTTATGACCCTCGGTGAACGGCTTCCCTGTGAACCTATCGCTGACCCTAACCTCTAGCAACAACACGGGACTAATTTCTTCCTTACGCGCGCGACGTCCTTTAATTGATCATGAAGCGCAGTTCTCAACCGCTACCCACCATCACTCCATCTCCGACTCTACGACTTTCATTGGAGACCTCCCGTACGGGGCATCTGGTACCTTGACTCGGTTATCTCACAAAGGTAGCTAAAGTCTATGGTTAATCGTAGCGTGCGTGCGGATCAAGGTCTTCAGCTCAGAAAACCGCAAATGATCGGCCACCTGGACACCAAACATCTGTTCGGTTAGTGCCGCGGTTGGGTATCGGCTACAGCCGGACACCTAAAAGACATGCCGCGAGAGCATGAGACCCGGATCTCAGTTCAATTAGCATAGGTATCGGTTTTCTCGGGTCCGATGCGTAGCAATGGACCGGCAGCAGGTCGATCTAGCGCAGATTAGGCAATTGGTCGGCGGGTCAGAGGCGTGTGGCCGGCCTCTTTCTCTCAAAACCAGCGAACCAGTAAGATGTTTGATTTTAGTGATGCTGATACTCACGCAGTGCTTCGCTTTCTCGTATGGGGTCCCCTATGTGTCGTTAATACACTCCCTCGTAATCGCCGTGCATAACATTCCACGAGGAATCGGTCTTGAGCACAAGCCTGGCTCGCATACTACACGGAAACCCCACGCAACTGAATGGGTCAACTGTGTTCGACGAATTCGCTAGCCGC
seq00030   TACACGCTAATGGAGAGAACCTGTCGCCATGGAGATCTCAGGAGCTGGCTGGGATATAACCATGGAGAATGGCAATGCTTCTTTCGCGATCTACTGTAAAGAAAGTCCAAGTAACGCCATGGTTTCACCAAGGCTAATCCCACGATGGTTCTGACCTAACAGGATCAATGCTTATATGCCCTCGTATTAGGACGCGTTTATCAGTAAATCCGGACGTACCGGTCTATTGTCCGAGACCCCATGAGACGTGTGGCATCATTAAGTTTTTTGGCTCTCCGTTACATAGGATCGGGGCCTTAATAGCTTTCAATCTGAAACGGAGCGGGGGTCTACCACTAACCTGAACCGATACACTCCTTGCCTCACAGGAACCGCCGGTCAATGCTAGCTTGTATGCGGAGTCCGCGACTAAATTACGTGGTAGCAGTCCCCGCCCAGCACTCATTCTGGGTCTGAAAGCGGGGTCTCCCACATAAGTACCGATCACTTAGAGGATCGGTACCATGTGCCGGACTAAGATTGTCACTGGTCACCATCCAAAAGTCCGACTAGCAACCAAGACCAGTCGTTCAGCCACGTAAAGCTTACCAGTAGAAGCACTTCCGGGATAGACGACTTAAGGAGTCAAAGCAAAGGCTCCTGTTGGAAAGAGTAGTCGGATTTGGACATAGACCTCTGGTATACTTGAAGCAATATGTAAAGACTTCTTGTCGTCCAAGGTTTAGGTTCAACGCTGGTACCAGGGAAACAATTGTTGACGGACCGGTTGGGTTACCTTTGCCAGCCCGAGTTTTGCCGCGTTATTAGTGACCTGCCAGACTCCGTTTAGGAATCGTAAGGAGTGCATGGCCACTGGGCGAGGGAACGATATATAAACCCCTCGGCCTCACAATTTTAATACATGAGCCAACCACGTGGTGCCACATAGATGCCTTCCAGCCCGGTGTTTCCAGGGACATGGGCCGTCAGCCACCCCCTGATATTATAAGTAATGAGCGGGACACCACACTCTAGGAATTGCTCTCAAGCTGAGGCTAGGAATCGCAGGCTTGACCTCACCTGTGATCGTGGGAAGTAGCTCTGAACAGATACGGATGCCCGAACAATCGTCGCCGTTACACGGGCTACCTGCCACGTCCCTGCCCCCACAGGTGTAGGACGCTTATTTTACCCGAGGGTCGTTACGCGTTATTGCTGGCGGGTTCCTTGATTATTTGGATGGGCAGGGGGTAGAAACTGACGTATGACGATTGCTTTGGAGGACCACTCAACTCCGGTAACTTTGGTCGGTGTTCGAGCGTTGTCCCGCCTTAGATGTTCCCTTGCCATGGCCGTGGTAGTGCACGACTGGTATTTTATGCCGCAGACGTGATTTGCAGGAGCGAACGTGACCGGGTATTGTCGGGACCTTTACCGGTACGGCGTAGCCCAGCTCACCGACGCGGTTGCAGGGCCGTCGGAAACAATCCTAATCATAATTTGAGATCCTGCCTGTAAACCTTGCTGCTGTTACCCGCTTGTCCGTTATATTTATGACCCTCGGTGAACGGCTTCCCTGTGAACCTATCGCTGACCCTAACCTCTAGCAACAACACGGGACTAATTTCTTCCTTACGCGCGCGACGTCCTTTAATTGATCATGAAGCGCAGTTCTCAACCGCTACCCACCATCACTCCATCTCCGACTCTACGACTTTCATTGGAGACCTCCCGTACGGGGCATCTGGTACCTTGACTCGGTTATCTCACAAAGGTAGCTAAAGTCTATGGTTAATCGTAGCGTGCGTGCGGATCAAGGTCTTCAGCTCAGAAAACCGCAAATGATCGGCCACCTGGACACCAAACATCTGTTCGGTTAGTGCCGCGGTTGGGTATCGGCTACAGCCGGACACCTAAAAGACATGCCGCGAGAGCATGAGACCCGGATCTCAGTTCAATTAGCATAGGTATCGGTTTTCTCGGGTCCGATGCGTAGCAATGGACCGGCAGCAGGTCGATCTAGCGCAGATTAGGCAATTGGTCGGCGGGTCAGAGGCGTGTGGCCGGCCTCTTTCTCTCAAAACCAGCGAACCAGTTAGATGTTTGATTTTAGTGATGCTGATACTCACGCAGTGCTTCGCTTTCTCGTATGGGGTCCCCTATGTGTCGTTAATACACTCCCTCGTAATCGCCGTGCATAACATTCCACGAGGAATCGGTCTTGAGCACAAGCCTGGCTCGCATACTACACGGAAACCCCACGCAACTGAATGGGTCAACTGTGTTCGACGAATTCGCTAGCCGC
seq00031   TACACGCTAATGGAGAGAACCTGTCGCCATGGAGATCTCAGGAGCTGGCTGGGATATAACCATGGAGAATGGCAATGCTTCTTTCGCGATCTACTGTAAAGAAAGTCCAAGTAACGCCATGGTTTCACCAAGGCTAATCCCACGATGGTTCTGACCTAACAGGATCAATGCTTATATGCCCTCGTATTAGGACGCGTTTATCAGTAAATCCGGACGTACCGGTCTATTGTCCGAGACCCCATGAGACGTGTGGCATCATTAAGTTTTTTGGCTCTCCGTTACATAGGATCGGGGCCTTAATAGCTTTCAATCTGAAACGGAGCGGGGGTCTACCACTAACCTGAACCGATACACTCCTTGCCTCACAGGAACCGCCGGTCAATGCTAGCTTGTATGCGGAGTCCGCGACTAAATTACGTGGTAGCAGTCCCCGCCCAGCACTCATTCTGGGTCTGAAAGCGGGGTCTCCCACATAAGTACCGATCACTTAGAGGATCGGTACCATGTGCCGGACTAAGATTGTCACTGGTCACCATCCAAAAGTCCGACTAGCAACCAAGACCAGTCGTTCAGCCACGTAAAGCTTACCAGTAGAAGCACTTCCGGGATAGACGACTTAAGGAGTCAAAGCAAAGGCTCCTGTTGGAAAGAGTAGTCGGATTTGGACATAGACCTCTGGTATACTTGAAGCAATATGTAAAGACTTCTTGTCGTCCAAGGTTTAGGTTCAACGCTGGTACCAGGGAAACAATTGTTGACGGACCGGTTGGGTTACCTTTGCCAGCCCGAGTTTTGCCGCGTTATTAGTGACCTGCCAGACTCCGTTTAGGAATCGTAAGGAGTGCATGGCCACTGGGCGAGGGAACGATATATAAACCCCTCGGCCTCACAATTTTAATACATGAGCCAACCACGTGGTGCCACATAGATGCCTTCCAGCCCGGTGTTTCCAGGGACATGGGCCGTCAGCCACCCCCTGATATTATAAGTAATGAGCGGGACACCACACTCTAGGAATTGCTCTCAAGCTGAGGCTAGGAATCGCAGGCTTGACCTCACCTGTGATCGTGGGAAGTAGCTCTGAACAGATACGGATGCCCGAACAATCGTCGCCGTTACACGGGCTACCTGCCACGTCCCTGCCCCCACAGGTGTAGGACGCTTATTTTACCCGAGGGTCGTTACGCGTTATTGCTGGCGGGTTCCTTGATTATTTGGATGGGCAGGGGGTAGAAACTGACGTATGACGATTGCTTTGGAGGACCACTCAACTCCGGTAACTTTGGTCGGTGTTCGAGCGTTGTCCCGCCTTAGATGTTCCCTTGCCATGGCCGTGGTAGTGCACGACTGGTATTTTATGCCGCAGACGTGATTTGCAGGAGCGAACGTGACCGGGTATTGTCGGGACCTTTACCGGTACGGCGTAGCCCAGCTCACCGACGCGGTTGCAGGGCCGTCGGAAACAATCCTAATCATAATTTGAGATCCTGCCTGTAAACCTTGCTGCTGTTACCCGCTTGTCCGTTATATTTATGACCCTCGGTGAACGGCTTCCCTGTGAACCTATCGCTGACCCTAACCTCTAGCAACAACACGGGACTAATTTCTTCCTTACGCGCGCGACGTCCTTTAATTGATCATGAAGCGCAGTTCTCAACCGCTACCCACCATCACTCCATCTCCGACTCTACGACTTTCATTGGAGACCTCCCGTACGGGGCATCTGGTACCTTGACTCGGTTATCTCACAAAGGTAGCTAAAGTCTATGGTTAATCGTAGCGTGCGTGCGGATCAAGGTCTTCAGCTCAGAAAACCGCAAATGATCGGCCACCTGGACACCAAACATCTGTTCGGTTAGTGCCGCGGTTGGGTATCGGCTACAGCCGGACACCTAAAAGACATGCCGCGAGAGCATGAGACCCGGATCTCAGTTCAATTAGCATAGGTATCGGTTTTCTCGGGTCCGATGCGTAGCAATGGACCGGCAGCAGGTCGATCTAGCGCAGATTAGGCAATTGGTCGGCGGGTCAGAGGCGTGTGGCCGGCCTCTTTCTCTCAAAACCAGCGAACCAGTAAGATGTTTGATTTTAGTGATGCTGATACTCACGCAGTGCTTCGCTTTCTCGTATGGGGTCCCCTATGTGTCGTTAATACACTCCCTCGTAATCGCCGTGCATAACATTCCACGAGGAATCGGTCTTGAGCACAAGCCTGGCTCGCATACTACACGGAAACCCCACGCAACTGAATGGGTCAACTGTGTTCGACGAATTCGCTAGCCGC
seq00032   TACACGCTAATGGAGAGAACCTGTCGCCATGGAGATCTCAGGAGCTGGCTGGGATATAACCATGGAGAATGGCAATGCTTCTTTCGCGATCTACTGTAAAGAAAGTCCAAGTAACGCCATGGTTTCACCAAGGCTAATCCCACGATGGTTCTGACCTAACAGGATCAATGCTTATATGCCCTCGTATTAGGACGCGTTTATCAGTAAATCCGGACGTACCGGTCTATTGTCCGAGACCCCATGAGACGTGTGGCATCATTAAGTTTTTTGGCTCTCCGTTACATAGGATCGGGGCCTTAATAGCTTTCAATCTGAAACGGAGCGGGGGTCTACCACTAACCTGAACCGATACACTCCTTGCCTCACAGGAACCGCCGGTCAATGCTAGCTTGTATGCGGAGTCCGCGACTAAATTACGTGGTAGCAGTCCCCGCCCAGCACTCATTCTGGGTCTGAAAGCGGGGTCTCCCACATAAGTACCGATCACTTAGAGGATCGGTACCATGTGCCGGACTAAGATTGTCACTGGTCACCATCCAAAAGTCCGACTAGCAACCAAGACCAGTCGTTCAGCCACGTAAAGCTTACCAGTAGAAGCACTTCCGGGATAGACGACTTAAGGAGTCAAAGCAAAGGCTCCTGTTGGAAAGAGTAGTCGGATTTGGACATAGACCTCTGGTATACTTGAAGCAATATGTAAAGACTTCTTGTCGTCCAAGGTTTAGGTTCAACGCTGGTACCAGGGAAACAATTGTTGACGGACCGGTTGGGTTACCTTTGCCAGCCCGAGTTTTGCCGCGTTATTAGTGACCTGCCAGACTCCGTTTAGGAATCGTAAGGAGTGCATGGCCACTGGGCGAGGGAACGATATATAAACCCCTCGGCCTCACAATTTTAATACATGAGCCAACCACGTGGTGCCACATAGATGCCTTCCAGCCCGGTGTTTCCAGGGACATGGGCCGTCAGCCACCCCCTGATATTATAAGTAATGAGCGGGACACCACACTCTAGGAATTGCTCTCAAGCTGAGGCTAGGAATCGCAGGCTTGACCTCACCTGTGATCGTGGGAAGTAGCTCTGAACAGATACGGATGCCCGAACAATCGTCGCCGTTACACGGGCTACCTGCCACGTCCCTGCCCCCACAGGTGTAGGACGCTTATTTTACCCGAGGGTCGTTACGCGTTATTGCTGGCGGGTTCCTTGATTATTTGGATGGGCAGGGGGTAGAAACTGACGTATGACGATTGCTTTGGAGGACCACTCAACTCCGGTAACTTTGGTCGGTGTTCGAGCGTTGTCCCGCCTTAGATGTTCCCTTGCCATGGCCGTGGTAGTGCACGACTGGTATTTTATGCCGCAGACGTGATTTGCAGGAGCGAACGTGACCGGGTATTGTCGGGACCTTTACCGGTACGGCGTAGCCCAGCTCACCGACGCGGTTGCAGGGCCGTCGGAAACAATCCTAATCATAATTTGAGATCCTGCCTGTAAACCTTGCTGCTGTTACCCGCTTGTCCGTTATATTTATGACCCTCGGTGAACGGCTTCCCTGTGAACCTATCGCTGACCCTAACCTCTAGCAACAACACGGGACTAATTTCTTCCTTACGCGCGCGACGTCCTTTAATTGATCATGAAGCGCAGTTCTCAACCGCTACCCACCATCACTCCATCTCCGACTCTACGACTTTCATTGGAGACCTCCCGTACGGGGCATCTGGTACCTTGACTCGGTTATCTCACAAAGGTAGCTAAAGTCTATGGTTAATCGTAGCGTGCGTGCGGATCAAGGTCTTCAGCTCAGAAAACCGCAAATGATCGGCCACCTGGACACCAAACATCTGTTCGGTTAGTGCCGCGGTTGGGTATCGGCTACAGCCGGACACCTAAAAGACATGCCGCGAGAGCATGAGACCCGGATCTCAGTTCAATTAGCATAGGTATCGGTTTTCTCGGGTCCGATGCGTAGCAATGGACCGGCAGCAGGTCGATCTAGCGCAGATTAGGCAATTGGTCGGCGGGTCAGAGGCGTGTGGCCGGCCTCTTTCTCTCAAAACCAGCGAACCAGTAAGATGTTTGATTTTAGTGATGCTGATACTCACGCAGTGCTTCGCTTTCTCGTATGGGGTCCCCTATGTGTCGTTAATACACTCCCTCGTAATCGCCGTGCATAACATTCCACGAGGAATCGGTCTTGAGCACAAGCCTGGCTCGCATACTACACGGAAACCCCACGCAACTGAATGGGTCAACTGTGTTCGACGAATTCGCTAGCCGC
seq00033   TACACGCTAATGGAGAGAACCTGTCGCCATGGAGATCTCAGGAGCTGGCTGGGATATAACCATGGAGAATGGCAATGCTTCTTTCGCGATCTACTGTAAAGAAAGTCCAAGTAACGCCATGGTTTCACCAAGGCTAATCCCACGATGGTTCTGACCTAACAGGATCAATGCTTATATGCCCTCGTATTAGGACGCGTTTATCAGTAAATCCGGACGTACCGGTCTATTGTCCGAGACCCCATGAGACGTGTGGCATCATTAAGTTTTTTGGCTCTCCGTTACATAGGATCGGGGCCTTAATAGCTTTCAATCTGAAACGGAGCGGGGGTCTACCACTAACCTGAACCGATACACTCCTTGCCTCACAGGAACCGCCGGTCAATGCTAGCTTGTATGCGGAGTCCGCGACTAAATTACGTGGTAGCAGTCCCCGCCCAGCACTCATTCTGGGTCTGAAAGCGGGGTCTCCCACATAAGTACCGATCACTTAGAGGATCGGTACCATGTGCCGGACTAAGATTGTCACTGGTCACCATCCAAAAGTCCGACTAGCAACCAAGACCAGTCGTTCAGCCACGTAAAGCTTACCAGTAGAAGCACTTCCGGGATAGACGACTTAAGGAGTCAAAGCAAAGGCTCCTGTTGGAAAGAGTAGTCGGATTTGGACATAGACCTCTGGTATACTTGAAGCAATATGTAAAGACTTCTTGTCGTCCAAGGTTTAGGTTCAACGCTGGTACCAGGGAAACAATTGTTGACGGACCGGTTGGGTTACCTTTGCCAGCCCGAGTTTTGCCGCGTTATTAGTGACCTGCCAGACTCCGTTTAGGAATCGTAAGGAGTGCATGGCCACTGGGCGAGGGAACGATATATAAACCCCTCGGCCTCACAATTTTAATACATGAGCCAACCACGTGGTGCCACATAGATGCCTTCCAGCCCGGTGTTTCCAGGGACATGGGCCGTCAGCCACCCCCTGATATTATAAGTAATGAGCGGGACACCACACTCTAGGAATTGCTCTCAAGCTGAGGCTAGGAATCGCAGGCTTGACCTCACCTGTGATCGTGGGAAGTAGCTCTGAACAGATACGGATGCCCGAACAATCGTCGCCGTTACACGGGCTACCTGCCACGTCCCTGCCCCCACAGGTGTAGGACGCTTATTTTACCCGAGGGTCGTTACGCGTTATTGCTGGCGGGTTCCTTGATTATTTGGATGGGCAGGGGGTAGAAACTGACGTATGACGATTGCTTTGGAGGACCACTCAACTCCGGTAACTTTGGTCGGTGTTCGAGCGTTGTCCCGCCTTAGATGTTCCCTTGCCATGGCCGTGGTAGTGCACGACTGGTATTTTATGCCGCAGACGTGATTTGCAGGAGCGAACGTGACCGGGTATTGTCGGGACCTTTACCGGTACGGCGTAGCCCAGCTCACCGACGCGGTTGCAGGGCCGTCGGAAACAATCCTAATCATAATTTGAGATCCTGCCTGTAAACCTTGCTGCTGTTACCCGCTTGTCCGTTATATTTATGACCCTCGGTGAACGGCTTCCCTGTGAACCTATCGCTGACCCTAACCTCTAGCAACAACACGGGACTAATTTCTTCCTTACGCGCGCGACGTCCTTTAATTGATCATGAAGCGCAGTTCTCAACCGCTACCCACCATCACTCCATCTCCGACTCTACGACTTTCATTGGAGACCTCCCGTACGGGGCATCTGGTACCTTGACTCGGTTATCTCACAAAGGTAGCTAAAGTCTATGGTTAATCGTAGCGTGCGTGCGGATCAAGGTCTTCAGCTCAGAAAACCGCAAATGATCGGCCACCTGGACACCAAACATCTGTTCGGTTAGTGCCGCGGTTGGGTATCGGCTACAGCCGGACACCTAAAAGACATGCCGCGAGAGCATGAGACCCGGATCTCAGTTCAATTAGCATAGGTATCGGTTTTCTCGGGTCCGATGCGTAGCAATGGACCGGCAGCAGGTCGATCTAGCGCAGATTAGGCAATTGGTCGGCGGGTCAGAGGCGTGTGGCCGGCCTCTTTCTCTCAAAACCAGCGAACCAGTAAGATGTTTGATTTTAGTGATGCTGATACTCACGCAGTGCTTCGCTTTCTCGTATGGGGTCCCCTATGTGTCGTTAATACACTCCCTCGTAATCGCCGTGCATAACATTCCACGAGGAATCGGTCTTGAGCACAAGCCTGGCTCGCATACTACACGGAAACCCCACGCAACTGAATGGGTCAACTGTGTTCGACGAATTCGCTAGCCGC
