# Supplementary material for: How Good Are Indirect Tests at Detecting Recombination in Human mtDNA?
Source: G3 (Bethesda). 2013 Jul 1;3(7):1095–104. doi: 10.1534/g3.113.006510 (PMC3704238; doi:10.1534/g3.113.006510)
Supplement: Supporting Information [file supp_g3.113.006510_FileS2.gz › SequenceData/mtDNA_ratehet&popgrowth/0/3rdbase/Infiles/0_78-new.txt]

33 2284
seq00001   ACGGACGCCGTTACACCCCCGCCACATGTTATGCTAAATAGGTGCTGTCAGGCAGTAGGTGTCTCATGTTTCTTCCCCCAAATATTCCGCCGCAGATGTTATAGCTCCATTAATGTCTCGAATTAACTAGTTCGGTGGAGCCCTCCCGAACACCGGACCCGCAGTCTGGTACTTCGCGGTAGATGTTGGTTATTTGGTCGCGGGAATAATGCATCATAGGTTTGCAGCCATGGAAGAAGTACCAAACTCCCATCAGAAGCGCCACTCAAGTATCTGCAGCCATGGGTTGTACAACAGTCGTACTATAGATTCTACCGAGCCGGAAATCACTCGGTATCTACTTTGATGACAGAATTATGCATATTTATCCGTTGCAAAGTATTTAGTGTTGGCGGGCCTGATACTATCTCTGCCGGAAGGTCGGTTTCATGTGTCGCTATGCTTCGACATAATGGCGCCTTGGTCTTGGAATCGTAACCAAGGATCTGTGACTGACGAAATTGCCAGGGTCCACGGCGATGACGTTGGGCGCGTTTACTCATTCTTGCCAATCGAGCGTAGCTAGTCGGGTCGTTAATCACAAATTTCCTAGACACTCAAGGAATGACCCTTTAGTGATTACGTTTCACATTATGCTTTCTTTTGATCCTACAACGTTCCAAGCACCCAATACTGTATGTCTGGGAGATCGCTAAGGTAATTTGGTGTGCTGATCATGTCCCACGGACGTAGGTGCGTGGTTAGAGTTATAGGTAATGCTATGGGGCAATGGATTGTTGGTATGACATGTTGTAAACTTTCATTGGTGCTCTTTGCACGTCGACACAGCGGCTTGCATTCCACGTGTTGGCCAAGGTACAGCACATTCCGGCCTTTGCTTAAAAGTCACCGGGGTGTGCGAGACCACAAAACATGCGGTAACTTCGTGCCAGCCTCCGTGAGGGTGATTAAGGTTGGCGCGATTTATGATTCTCTGACCAATGGCATGGTCCGACGTCTACTCATTCCGGTCGACCCTCAGTGTACCGCGATGGCGGAAAATTGACAGCATTCGTTCCGTCAACAAAGTATCCACACCATCCCACTATCCCACACACTCGGTTGACCGATTCGTGACTGTGACATTCTAGCGTTAGACGCGAAGCCCCAGATGCTCACCAGTGCGAACTGGTGCCTAGCCGGAGTTTCATCGCTGGAGTCTGGCTACCGCATGAAGGAGTAGATGACCCGTGACATCGGAACAACGAGGACGCGGGCTCCCCCCCCTGGTCCAGTAAGAGAACCTGTACGACCTGCCGAACGGCCCTGGTCGAACAGTGCCGCAAGTGCTATGCACGTGCTGAGTCCATCCGTGTTGGGATTAGCCCGCCCTCTGAATCGATGTGGACCAATGTTTTGTTCTAAGGCTGGCTTCTCGAGGTTGCGCCTAACACCCAGCTCCAGTTTAGTTACAAGGGGTCCTTGTATTATACGGTCCGGTTCAAAAGTATGTAGTGTAATCCCTAAGACTGGCTCGGTAGGCAAGAGGACTAACTGTATAGTCATCATGATATAACCGATGCGCGTTATGCCTAGAAAGGGACTATAGCCACTTCCCAAAGGCTGAAAGGAGATGGAAACAGCTGCTATGGTATTGGCGCTATATCGGGTAACTGTCTCACGTAACTCGAATACCACAACATCTCTCGTTCACAAGCAAGGTATAGTGACGGAACCAGCCCACCTAGTGATTCCTACGGCTTATCGGGGGATTATGCCGTTCCAGAACAATAACCCCCCACATCAGATTGTGCTACTAAATAAAGGTGTAGCTGAAGGTCGCTGCATTGGTTGAACTCTGCTTCTTGAAAGGCTTTAAGAGATTTCCGTTCGGGCCGTACCTCACAAAATGGATTCCTACTCTGTATAGATCTAACAACCCAGAGCAATAAACATAAAGATCTCGCTGATTACAGCCTCGGTGATGGAGATAACTCATTTGTCTGCGCTGACGAGACCTTTCAAGCCGTTCTCTTGGGCTTGGAGATGATACATGCTCGTACGAGCTCCTGGGTTAAAGAGACTTATCTGGCACTCAGTAAATACTACCCATTAGGATGCCGGTCTTGGGCCGTGCTGACTGGGGCTCATTCTCAAAAATGCGTCAGGTACTTACATTGTGGCAGTGGTGACTAGGTTGTAAGCGATATCAAACCTGTCCTTATTTTGACTCGTATGTCGACATTCCCCGAATGGTCAGTTAGTCTGCAAATTGCGTAACGGCGGTACTCTTAACAGCCGCGCG
seq00002   ACGGACGCCGTTACACCCCCGCCACATGTTATGCTAAATAGGTGCTGTCAGGCAGTAGGTGTCTCATGTTTCTTCCCCCAAATATTCCGCCGCAGATGTTATAGCTCCATTAATGTCTCGAATTAACTAGTTCGGTGGAGCCCTCCCGAACACCGGACCCGCAGTCTGGTACTTCGCGGTAGATGTTGGTTATTTGGTCGCGGGAATAATGCATCATAGGTTTGCAGCCATGGAAGAAGTACCAAACTCCCATCAGAAGCGCCACTCAAGTATCTGCAGCCATGGGTTGTACAACAGTCGTACTATAGATTCTACCGAGCCGGAAATCACTCGGTATCTACTTTGATGACAGAATTATGCATATTTATCCGTTGCAAAGTATTTAGTGTTGGCGGGCCTGATACTATCTCTGCCGGAAGGTCGGTTTCATGTGTCGCTATGCTTCGACATAATGGCGCCTTGGTCTTGGAATCGTAACCAAGGATCTGTGACTGACGAAATTGCCATGGTCCACGGCGATGACGTTGGGCGCGTTTACTCATTCTTGCCAATCGAGCGTAGCTAGTCGGGTCGTTAATCACAAATTTCCTAGACACTCAAGGAATGACCCTTTAGTGATTACGTTTCACATTATGCTTTCTTTTGATCCTACAACGTTCCAAGCACCCAATACTGTATGTCTGGGAGATCGCTAAGGTAATTTGGTGTGCTGATCATGTCCCACGGACGTAGGTGCGTGGTTAGAGTTATAGGTAATGCTATGGGGCAATGGATTGTTGGTATGACATGTTGTAAACTTTCATTGGTGCTCTTTGCACGTCGACACAGCGGCTTGCATTCCACGTGTTGGCCAAGGTACAGCACATTCCGGCCTTTGCTTAAAAGTCACCGGGGTGTGCGAGACCACAAAACATGCGGTAACTTCGTGCCAGCCTCCGTGAGGGTGATTAAGGTTGGCGCGATTTATGATTCTCTGACCAATGGCATGGTCCGACGTCTACTCATTCCGGTCGACCCTCAGTGTACCGCGATGGCGGAAAATTGACAGCATTCGTTCCGTCAACAAAGTATCCACACCATCCCACTATCCCACACACTCGGTTGACCGATTCGTGACTGTGACATTCTAGCGTTAGACGCGAAGCCCCAGATGCTCACCAGTGCGAACTGGTGCCTAGCCGGAGTTTCATCGCTGGAGTCTGGCTACCGCATGAAGGAGTAGATGACCCGTGACATCGGAACAACGAGGACGCGGGCTCCCCCCCCTGGTCCAGTAAGAGAACCTGTACGACCTGCCGAACGGCCCTGGTCGAACAGTGCCGCAAGTGCTATGCACGTGCTGAGTCCATCCGTGTTGGGATTAGCCCGCCCTCTGAATCGATGTGGACCAATGTTTTGTTCTAAGGCTGGCTTCTCGAGGTTGCGCCTAACACCCAGCTCCAGTTTAGTTACAAGGGGTCCTTGTATTATACGGTCCGGTTCAAAAGTATGTAGTGTAATCCCTAAGACTGGCTCGGTAGGCAAGAGGACTAACTGTATAGTCATCATGATATAACCGATGCGCGTTATGCCTAGAAAGGGACTATAGCCACTTCCCAAAGGCTGAAAGGAGATGGAAACAGCTGCTATGGTATTGGCGCTATATCGGGTAACTGTCTCACGTAACTCGAATACCACAACATCTCTCGTTCACAAGCAAGGTATAGTGACGGAACCAGCCCACCTAGTGATTCCTACGGCTTATCGGGGGATTATGCCGTTCCAGAACAATAACCCCCCACATCAGATTGTGCTACTAAATAAAGGTGTAGCTGAAGGTCGCTGCATTGGTTGAACTCTGCTTCTTGAAAGGCTTTAAGAGATTTCCGTTCGGGCCGTACCTCACAAAATGGATTCCTACTCTGTATAGATCTAACAACCCAGAGCAATAAACATAAAGATCTCGCTGATTACAGCCTCGGTGATGGAGATAACTCATTTGTCTGCGCTGACGAGACCTTTCAAGCCGTTCTCTTGGGCTTGGAGATGATACATGCTCGTACGAGCTCCTGGGTTAAAGAGACTTATCTGGCACTCAGTAAATACTACCCATTAGGATGCCGGTCTTGGGCCGTGCTGACTGGGGCTCATTCTCAAAAATGCGTCAGGTACTTACATTGTGGCAGTGGTGACTAGGTTGTAAGCGATATCAAACCTGTCCTTATTTTGACTCGTATGTCGACATTCCCCGAATGGTCAGTTAGTCTGCAAATTGCGTAACGGCGGTACTCTTAACAGCCGCGCG
seq00003   ACGGACGCCGTTACACCCCCGCCACATGTTATGCTAAATAGGTGCTGTCAGGCAGTAGGTGGCTCATGTTTCTTCCCCCAAATATTCCGCCGCAGATGTTATAGCTCCATTAATGTCTCGAATTAACTAGTTCGGTGGAGCCCTCCCGAACACCGGACCCGCAGTCTGGTACTTCGCGGTAGATGTTGGTTATTTGGTCGCGGGAATAATGCATCATAGGTTTGCAGCCATGGAAGAAGTACCAAACTCCCATCAGAAGCGCCACTCAAGTATCTGCAGCCATGGGTTGTACAACAGTCGTACTATAGATTCTACCGAGCCGGAAATCACTCGGTATCTACTTTGATGACAGAATTATGCATATTTATCCGTTGCAAAGTATTTAGTGTTGGCGGGCCTGATACTATCTCTGCCGGAAGGTCGGTTTCATGTGTCGCTATGCTTCGACATAATGGCGCCTTGGTCTTGGAATCGTAACCAAGGATCTGTGACTGACGAAATTGCCAGGGTCCACGGCGATGACGTTGGGCGCGTTTACTCATTCTTGCCAATCGAGCGTAGCTAGTCGGGTCGTTAATCACAAATTTCCTAGACACTCAAGGAATGACCCTTTAGTGATTACGTTTCACATTATGCTTTCTTTTGATCCTACAACGTTCCAAGCACCCAATACTGTATGTCTGGGAGATCGCTAAGGTAATTTGGTGTGCTGATCATGTCCCACGGACGTAGGTGCGTGGTTAGAGTTATAGGTAATGCTATGGGGCAATGGATTGTTGGTATGACATGTTGTAAACTTTCATTGGTGCTCTTTGCACGTCGACACAGCGGCTTGCATTCCACGTGTTGGCCAAGGTACAGCACATTCCGGCCTTTGCTTAAAAGTCACCGGGGTGTGCGAGACCACAAAACATGCGGTAACTTCGTGCCAGCCTCCGTGAGGGTGATTAAGGTTGGCGCGATTTATGATTCTCTGACCAATGGCATGGTCCGACGTCTACTCATTCCGGTCGACCCTCAGTGTACCGCGATGGCGGAAAATTGACAGCATTCGTTCCGTCAACAAAGTATCCACACCATCCCACTATCCCACACACTCGGTTGACCGATTCGTGACTGTGACATTCTAGCGTTAGACGCGAAGCCCCAGATGCTCACCAGTGCGAACTGGTGCCTAGCCGGAGTTTCATCGCTGGAGTCTGGCTACCGCATGAAGGAGTAGATGACCCGTGACATCGGAACAACGAGGACGCGGGCTCCCCCCCCTGGTCCAGTAAGAGAACCTGTACGACCTGCCGAACGGCCCTGGTCGAACAGTGCCGCAAGTGCTATGCACGTGCTGAGTCCATCCGTGTTGGGATTAGCCCGCCCTCTGAATCGATGTGGACCAATGTTTTGTTCTAAGGCTGGCTTCTCGAGGTTGCGCCTAACACCCAGCTCCAGTTTAGTTACAAGGGGTCCTTGTATTATACGGTCCGGTTCAAAAGTATGTAGTGTAATCCCTAAGACTGGCTCGGTAGGCAAGAGGACTAACTGTATAGTCATCATGATATAACCGATGCGCGTTATGCCTAGAAAGGGACTATAGCCACTTCCCAAAGGCTGAAAGTAGATGGAAACAGCTGCTATGGTATTGGCGCTATATCGGGTAACTGTCTCACGTAACTCGAATACCACAACATCTCTCGTTCACAAGCAAGGTATAGTGACGGAACCAGCCCACCTAGTGATTCCTACGGCTTATCGGGGGATTATGCCGTTCCAGAACAATAACCCCCCACATCAGATTGTGCTACTAAATAAAGGTGTAGCTGAAGGTCGCTGCATTGGTTGAACTCTGCTTCTTGAAAGGCTTTAAGAGATTTCCGTTCGGGCCGTACCTCACAAAATGGATTCCTACTCTGTATAGATCTAACAACCCAGAGCAATAAACATAAAGATCTCGCTGATTACAGCCTCGGTGATGGAGATAACTCATTTGTCTGCGCTGACGAGACCTTTCAAGCCGTTCTCTTGGGCTTGGAGATGATACATGCTCGTACGAGCTCCTGGGTTAAAGAGACTTATCTGGCACTCAGTAAATACTACCCATTAGGATGCCGGTCTTGGGCCGTGCTGACTGGGGCTCATTCTCAAAAATGCGTCAGGTACTTACATTGTGGCAGTGGTGACTAGGTTGTAAGCGATATCAAACCTGTCCTTATTTTGACTCGTATGTCGACATTCCCCGAATGGTCAGTTAGTCTGCAAATTGCGTAACGGCGGTACTCTTAACAGCCGCGCG
seq00004   ACGGACGCCGTTACACCCCCGCCACATGTTATGCTAAATAGGTGCTGTCAGGCAGTAGGTGTCTCATGTTTCTTCCCCCAAATATTCCGCCGCAGATGTTATAGCTCCATTAATGTCTCGAATTAACTAGTTCGGTGGAGCCCTCCCGAACACCGGACCCGCAGTCTGGTACTTCGCGGTAGATGTTGGTTATTTGGTCGCGGGAATAATGCATCATAGGTTTGCAGCCATGGAAGAAGTACCAAACTCCCATCAGAAGCGCCACTCAAGTATCTGCAGCCATGGGTTGTACAACAGTCGTACTATAGATTCTACCGAGCCGGAAATCACTCGGTATCTACTTTGATGACAGAATTATGCATATTTATCCGTTGCAAAGTATTTAGTGTTGGCGGGCCTGATACTATCTCTGCCGGAAGGTCGGTTTCATGTGTCGCTATGCTTCGACATAATGGCGCCTTGGTCTTGGAATCGTAACCAAGGATCTGTGACTGACGAAATTGCCAGGGTCCACGGCGATGACGTTGGGCGCGTTTACTCATTCTTGCCAATCGAGCGTAGCTAGTCGGGTCGTTAATCACAAATTTCCTAGACACTCAAGGAATGACCCTTTAGTGATTACGTTTCACATTATGCTTTCTTTTGATCCTACAACGTTCCAAGCACCCAATACTGTATGTCTGGGAGATCGCTAAGGTAATTTGGTGTGCTGATCATGTCCCACGGACGTAGGTGCGTGGTTAGAGTTATAGGTAATGCTATGGGGCAATGGATTGTTGGTATGACATGTTGTAAACTTTCATTGGTGCTCTTTGCACGTCGACACAGCGGCTTGCATTCCACGTGTTGGCCAAGGTACAGCACATTCCGGCCTTTGCTTAAAAGTCACCGGGGTGTGCGAGACCACAAAACATGCGGTAACTTCGTGCCAGCCTCCGTGAGGGTGATTAAGGTTGGCGCGATTTATGATTCTCTGACCAATGGCATGGTCCGACGTCTACTCATTCCGGTCGACCCTCAGTGTACCGCGATGGCGGAAAATTGACAGCATTCGTTCCGTCAACAAAGTATCCACACCATCCCACTATCCCACACACTCGGTTGACCGATTCGTGACTGTGACATTCTAGCGTTAGACGCGAAGCCCCAGATGCTCACCAGTGCGAACTGGTGCCTAGCCGGAGTTTCATCGCTGGAGTCTGGCTACCGCATGAAGGAGTAGATGACCCGTGACATCGGAACAACGAGGACGCGGGCTCCCCCCCCTGGTCCAGTAAGAGAACCTGTACGACCTGCCGAACGGCCCTGGTCGAACAGTGCCGCAAGTGCTATGCACGTGCTGAGTCCATCCGTGTTGGGATTAGCCCGCCCTCTGAATCGATGTGGACCAATGTTTTGTTCTAAGGCTGGCTTCTCGAGGTTGCGCCTAACACCCAGCTCCAGTTTAGTTACAAGGGGTCCTTGTATTATACGGTCCGGTTCAAAAGTATGTAGTGTAATCCCTAAGACTGGCTCGGTAGGCAAGAGGACTAACTGTATAGTCATCATGATATAACCGATGCGCGTTATGCCTAGAAAGGGACTATAGCCACTTCCCAAAGGCTGAAAGGAGATGGAAACAGCTGCTATGGTATTGGCGCTATATCGGGTAACTGTCTCACGTAACTCGAATACCACAACATCTCTCGTTCACAAGCAAGGTATAGTGACGGAACCAGCCCACCTAGTGATTCCTACGGCTTATCGGGGGATTATGCCGTTCCAGAACAATAACCCCCCACATCAGATTGTGCTACTAAATAAAGGTGTAGCTGAAGGTCGCTGCATTGGTTGAACTCTGCTTCTTGAAAGGCTTTAAGAGATTTCCGTTCGGGCCGTACCTCACAAAATGGATTCCTACTCTGTATAGATCTAACAACCCAGAGCAATAAACATAAAGATCTCGCTGATTACAGCCTCGGTGATGGAGATAACTCATTTGTCTGCGCTGACGAGACCTTTCAAGCCGTTCTCTTGGGCTTGGAGATGATACATGCTCGTACGAGCTCCTGGGTTAAAGAGACTTATCTGGCACTCAGTAAATACTACCCATTAGGATGCCGGTCTTGGGCCGTGCTGACTGGGGCTCATTCTCAAAAATGCGTCAGGTACTTACATTGTGGCAGTGGTGACTAGGTTGTAAGCGATATCAAACCTGTCCTTATTTTGACTCGTATGTCGACATTCCCCGAATGGTCAGTTAGTCTGCAAATTGCGTAACGGCGGTACTCTTAACAGCCGCGCG
seq00005   ACGGACGCCGTTACACCCCCGCCACATGTTATGCTAAATAGGTGCTGTCAGGCAGTAGGTGGCTCATGTTTCTTCCCCCAAATATTCCGCCGCAGATGTTATAGCTCCATTAATGTCTCGAATTAACTAGTTCGGTGGAGCCCTCCCGAACACCGGACCCGCAGTCTGGTACTTCGCGGTAGATGTTGGTTATTTGGTCGCGGGAATAATGCATCATAGGTTTGCAGCCATGGAAGAAGTACCAAACTCCCATCAGAAGCGCCACTCAAGTATCTGCAGCCATGGGTTGTACAACAGTCGTACTATAGATTCTACCGAGCCGGAAATCACTCGGTATCTACTTTGATGACAGAATTATGCATATTTATCCGTTGCAAAGTATTTAGTGTTGGCGGGCCTGATACTATCTCTGCCGGAAGGTCGGTTTCATGTGTCGCTATGCTTCGACATAATGGCGCCTTGGTCTTGGAATCGTAACCAAGGATCTGTGACTGACGAAATTGCCAGGGTCCACGGCGATGACGTTGGGCGCGTTTACTCATTCTTGCCAATCGAGCGTAGCTAGTCGGGTCGTTAATCACAAATTTCCTAGACACTCAAGGAATGACCCTTTAGTGATTACGTTTCACCTTATGCTTTCTTTTGATCCTACAACGTTCCAAGCACCCAATACTGTATGTCTGGGAGATCGCTAAGGTAATTTGGTGTGCTGATCATGTCCCACGGACGTAGGTGCGTGGTTAGAGTTATAGGTAATGCTATGGGGCAATGGATTGTTGGTATGACATGTTGTAAACTTTCATTGGTGCTCTTTGCACGTCGACACAGCGGCTTGCATTCCACGTGTTGGCCAAGGTACAGCACATTCCGGCCTTTGCTTAAAAGTCACCGGGGTGTGCGAGACCACAAAACATGCGGTAACTTCGTGCCAGCCTCCGTGAGGGTGATTAAGGTTGGCGCGATTTATGATTCTCTGACCAATGGCATGGTCCGACGTCTACTCATTCCGGTCGACCCTCAGTGTACCGCGATGGCGGAAAATTGACAGCATTCGTTCCGTCAACAAAGTATCCACACCATCCCACTATCCCACACACTCGGTTGACCGATTCGTGACGGTGACATTCTAGCGTTAGACGCGAAGCCCCAGATGCTCACCAGTGCGAACTGGTGCCTAGCCGGAGTTTCATCGCTGGAGTCTGGCTACCGCATGCAGGAGTAGATGACCCGTGACATCGGAACAACGAGGACGCGGGCTCCCCCCCCTGGTCCAGTAAGAGAACCTGTACGACCTGCCGAACGGCCCTGGTCGAACAGTGCCGCAAGTGCTATGCACGTGCTGAGTCCATCCGTGTTGGGATTAGCCCGCCCTCTGAATCGATGTGGACCAATGTTTTGTTCTAAGGCTGGCTTCTCGAGGTTGCGCCTAACACCCAGCTCCAGTTTAGTTACAAGGGGTCCTTGTATTATACGGTCCGGTTCAAAAGTATGTAGTGTAATCCCTAAGACTGGCTCGGTAGGCAAGAGGACTAACTGTATAGTCATCATGATATAACCGATGCGCGTTATGCCTAGAAAGGGACTATAGCCACTTCCCAAAGGCTGAAAGGAGATGGAAACAGCTGCTATGGTATTGGCGCTATATCGGGTAACTGTCTCACGTAACTCGAATACCACAACATCTCTCGTTCACAAGCAAGGTATAGTGACGGAACCAGCCCACCTAGTGATTCCTACGGCTTATCGGGGGATTATGCCGTTCCAGAACAATAACCCCCCACATCAGATTGTGCTACTAAATAAAGGTGTAGCTGAAGGTCGCTGCATTGGTTGAACTCTGCTTCTTGAAAGGCTTTAAGAGATTTCCGTTCGGGCCGTACCTCACAAAATGGATTCCTACTCTGTATAGATCTAACAACCCAGAGCAATAAACATAAAGATCTCGCTGATTACAGCCTCGGTGATGGAGATAACTCATTTGTCTGCGCTGACGAGACCTTTCAAGCCGTTCTCTTGGGCTTGGAGATGATACATGCTCGTACGAGCTCCTGGGTTAAAGAGACTTATCTGGCACTCAGTAAATACTACCCATTAGGATGCCGGTCTTGGGCCGTGCTGACTGGGGCTCATTCTCAAAAATGCGTCAGGTACTTACATTGTGGCAGTGGTGACTAGGTTGTAAGCGATATCAAACCTGTCCTTATTTTGACTCGTATGTCGACATTCCCCGAATGGTCAGTTAGTCTGCAAATTGCGTAACGGCGGTACTCTTAACAGCCGCGCG
seq00006   ACGGACGCCGTTACACCCCCGCCACATGTTATGCTAAATAGGTGCTGTCAGGCAGTAGGTGTCTCATGTTTCTTCCCCCAAATATTCCGCCGCAGATGTTATAGCTCCATTAATGTCTCGAATTAACTAGTTCGGTGGAGCCCTCCCGAACACCGGACCCGCAGTCTGGTACTTCGCGGTAGATGTTGGTTATTTGGTCGCGGGAATAATGCATCATAGGTTTGCAGCCATGGAAGAAGTACCAAACTCCCATCAGAAGCGCCACTCAAGTATCTGCAGCCATGGGTTGTACAACAGTCGTACTATAGATTCTACCGAGCCGGAAATCACTCGGTATCTACTTTGATGACAGAATTATGCATATTTATCCGTTGCAAAGTATTTAGTGTTGGCGGGCCTGATACTATCTCTGCCGGAAGGTCGGTTTCATGTGTCGCTATGCTTCGACATAATGGCGCCTTGGTCTTGGAATCGTAACCAAGGATCTGTGACTGACGAAATTGCCAGGGTCCACGGCGATGACGTTGGGCGCGTTTACTCATTCTTGCCAATCGAGCGTAGCTAGTCGGGTCGTTAATCACAAATTTCCTAGACACTCAAGGAATGACCCTTTAGTGATTACGTTTCACATTATGCTTTCTTTTGATCCTACAACGTTCCAAGCACCCAATACTGTATGTCTGGGAGATCGCTAAGGTAATTTGGTGTGCTGATCATGTCCCACGGACGTAGGTGCGTGGTTAGAGTTATAGGTAATGCTATGGGGCAATGGATTGTTGGTATGACATGTTGTAAACTTTCATTGGTGCTCTTTGCACGTCGACACAGCGGCTTGCATTCCACGTGTTGGCCAAGGTACAGCACATTCCGGCCTTTGCTTAAAAGTCACCGGGGTGTGCGAGACCACAAAACATGCGGTAACTTCGTGCCAGCCTCCGTGAGGGTGATTAAGGTTGGCGCGATTTATGATTCTCTGACCAATGGCATGGTCCGACGTCTACTCATTCCGGTCGACCCTCAGTGTACCGCGATGGCGGAAAATTGACAGCATTCGTTCCGTCAACAAAGTATCCACACCATCCCACTATCCCACACACTCGGTTGACCGATTCGTGACTGTGACATTCTAGCGTTAGACGCGAAGCCCCAGATGCTCACCAGTGCGAACTGGTGCCTAGCCGGAGTTTCATCGCTGGAGTCTGGCTACCGCATGAAGGAGTAGATGACCCGTGACATCGGAACAACGAGGACGCGGGCTCCCCCCCCTGGTCCAGTAAGAGAACCTGTACGACCTGCCGAACGGCCCTGGTCGAACAGTGCCGCAAGTGCTATGCACGTGCTGAGTCCATCCGTGTTGGGATTAGCCCGCCCTCTGAATCGATGTGGACCAATGTTTTGTTCTAAGGCTGGCTTCTCGAGGTTGCGCCTAACACCCAGCTCCAGTTTAGTTACAAGGGGTCCTTGTATTATACGGTCCGGTTCAAAAGTATGTAGTGTAATCCCTAAGACTGGCTCGGTAGGCAAGAGGACTAACTGTATAGTCATCATGATATAACCGATGCGCGTTATGCCTAGAAAGGGACTATAGCCACTTCCCAAAGGCTGAAAGGAGATGGAAACAGCTGCTATGGTATTGGCGCTATATCGGGTAACTGTCTCACGTAACTCGAATACCACAACATCTCTCGTTCACAAGCAAGGTATAGTGACGGAACCAGCCCACCTAGTGATTCCTACGGCTTATCGGGGGATTATGCCGTTCCAGAACAATAACCCCCCACATCAGATTGTGCTACTAAATAAAGGTGTAGCTGAAGGTCGCTGCATTGGTTGAACTCTGCTTCTTGAAAGGCTTTAAGAGATTTCCGTTCGGGCCGTACCTCACAAAATGGATTCCTACTCTGTATAGATCTAACAACCCAGAGCAATAAACATAAAGATCTCGCTGATTACAGCCTCGGTGATGGAGATAACTCATTTGTCTGCGCTGACGAGACCTTTCAAGCCGTTCTCTTGGGCTTGGAGATGATACATGCTCGTACGAGCTCCTGGGTTAAAGAGACTTATCTGGCACTCAGTAAATACTACCCATTAGGATGCCGGTCTTGGGCCGTGCTGACTGGGGCTCATTCTCAAAAATGCGTCAGGTACTTACATTGTGGCAGTGGTGACTAGGTTGTAAGCGATATCAAACCTGTCCTTATTTTGACTCGTATGTCGACATTCCCCGAATGGTCAGTTAGTCTGCAAATTGCGTAACGGCGGTACTCTTAACAGCCGCGCG
seq00007   ACGGACGCCGTTACACCCCCGCCACATGTTATGCTAAATAGGTGCTGTCAGGCAGTAGGTGGCTCATGTTTCTTCCCCCAAATATTCCGCCGCAGATGTTATAGCTCCATTAATGTCTCGAATTAACTAGTTCGGTGGAGCCCTCCCGAACACCGGACCCGCAGTCTGGTACTTCGCGGTAGATGTTGGTTATTTGGTCGCGGGAATAATGCATCATAGGTTTGCAGCCATGGAAGAAGTACCAAACTCCCATCAGAAGCGCCACTCAAGTATCTGCAGCCATGGGTTGTACAACAGTCGTACTATAGATTCTACCGAGCCGGAAATCACTCGGTATCTACTTTGATGACAGAATTATGCATATTTATCCGTTGCAAAGTATTTAGTGTTGGCGGGCCTGATACTATCTCTGCCGGAAGGTCGGTTTCATGTGTCGCTATGCTTCGACATAATGGCGCCTTGGTCTTGGAATCGTAACCAAGGATCTGTGACTGACGAAATTGCCAGGGTCCACGGCGATGACGTTGGGCGCGTTTACTCATTCTTGCCAATCGAGCGTAGCTAGTCGGGTCGTTAATCACAAATTTCCTAGACACTCAAGGAATGACCCTTTAGTGATTACGTTTCACCTTATGCTTTCTTTTGATCCTACAACGTTCCAAGCACCCAATACTGTATGTCTGGGAGATCGCTAAGGTAATTTGGTGTGCTGATCATGTCCCACGGACGTAGGTGCGTGGTTAGAGTTATAGGTAATGCTATGGGGCAATGGATTGTTGGTATGACATGTTGTAAACTTTCATTGGTGCTCTTTGCACGTCGACACAGCGGCTTGCATTCCACGTGTTGGCCAAGGTACAGCACATTCCGGCCTTTGCTTAAAAGTCACCGGGGTGTGCGAGACCACAAAACATGCGGTAACTTCGTGCCAGCCTCCGTGAGGGTGATTAAGGTTGGCGCGATTTATGATTCTCTGACCAATGGCATGGTCCGACGTCTACTCATTCCGGTCGACCCTCAGTGTACCGCGATGGCGGAAAATTGACAGCATTCGTTCCGTCAACAAAGTATCCACACCATCCCACTATCCCACACACTCGGTTGACCGATTCGTGACTGTGACATTCTAGCGTTAGACGCGAAGCCCCAGATGCTCACCAGTGCGAACTGGTGCCTAGCCGGAGTTTCATCGCTGGAGTCTGGCTACCGCATGCAGGAGTAGATGACCCGTGACATCGGAACAACGAGGACGCGGGCTCCCCCCCCTGGTCCAGTAAGAGAACCTGTACGACCTGCCGAACGGCCCTGGTCGAACAGTGCCGCAAGTGCTATGCACGTGCTGAGTCCATCCGTGTTGGGATTAGCCCGCCCTCTGAATCGATGTGGACCAATGTTTTGTTCTAAGGCTGGCTTCTCGAGGTTGCGCCTAACACCCAGCTCCAGTTTAGTTACAAGGGGTCCTTGTATTATACGGTCCGGTTCAAAAGTATGTAGTGTAATCCCTAAGACTGGCTCGGTAGGCAAGAGGACTAACTGTATAGTCATCATGATATAACCGATGCGCGTTATGCCTAGAAAGGGACTATAGCCACTTCCCAAAGGCTGAAAGGAGATGGAAACAGCTGCTATGGTATTGGCGCTATATCGGGTAACTGTCTCACGTAACTCGAATACCACAACATCTCTCGTTCACAAGCAAGGTATAGTGACGGAACCAGCCCACCTAGTGATTCCTACGGCTTATCGGGGGATTATGCCGTTCCAGAACAATAACCCCCCACATCAGATTGTGCTACTAAATAAAGGTGTAGCTGAAGGTCGCTGCATTGGTTGAACTCTGCTTCTTGAAAGGCTTTAAGAGATTTCCGTTCGGGCCGTACCTCACAAAATGGATTCCTACTCTGTATAGATCTAACAACCCAGAGCAATAAACATAAAGATCTCGCTGATTACAGCCTCGGTGATGGAGATAACTCATTTGTCTGCGCTGACGAGACCTTTCAAGCCGTTCTCTTGGGCTTGGAGATGATACATGCTCGTACGAGCTCCTGGGTTAAAGAGACTTATCTGGCACTCAGTAAATACTACCCATTAGGATGCCGGTCTTGGGCCGTGCTGACTGGGGCTCATTCTCAAAAATGCGTCAGGTACTTACATTGTGGCAGTGGTGACTAGGTTGTAAGCGATATCAAACCTGTCCTTATTTTGACTCGTATGTCGACATTCCCCGAATGGTCAGTTAGTCTGCAAATTGCGTAACGGCGGTACTCTTAACAGCCGCGCG
seq00008   ACGGACGCCGTTACACCCCCGCCACATGTTATGCTAAATAGGTGCTGTCAGGCAGTAGGTGGCTCATGTTTCTTCCCCCAAATATTCCGCCGCAGATGTTATAGCTCCATTAATGTCTCGAATTAACTAGTTCGGTGGAGCCCTCCCGAACACCGGACCCGCAGTCTGGTACTTCGCGGTAGATGTTGGTTATTTGGTCGCGGGAATAATGCATCATAGGTTTGCAGCCATGGAAGAAGTACCAAACTCCCATCAGAAGCGCCACTCAAGTATCTGCAGCCATGGGTTGTACAACAGTCGTACTATAGATTCTACCGAGCCGGAAATCACTCGGTATCTACTTTGATGACAGAATTATGCATATTTATCCGTTGCAAAGTATTTAGTGTTGGCGGGCCTGATACTATCTCTGCCGGAAGGTCGGTTTCATGTGTCGCTATGCTTCGACATAATGGCGCCTTGGTCTTGGAATCGTAACCAAGGATCTGTGACTGACGAAATTGCCAGGGTCCACGGCGATGACGTTGGGCGCGTTTACTCATTCTTGCCAATCGAGCGTAGCTAGTCGGGTCGTTAATCACAAATTTCCTAGACACTCAAGGAATGACCCTTTAGTGATTACGTTTCACATTATGCTTTCTTTTGATCCTACAACGTTCCAAGCACCCAATACTGTATGTCTGGGAGATCGCTAAGGTAATTTGGTGTGCTGATCATGTCCCACGGACGTAGGTGCGTGGTTAGAGTTATAGGTAATGCTATGGGGCAATGGATTGTTGGTATGACATGTTGTAAACTTTCATTGGTGCTCTTTGCACGTCGACACAGCGGCTTGCATTCCACGTGTTGGCCAAGGTACAGCACATTCCGGCCTTTGCTTAAAAGTCACCGGGGTGTGCGAGACCACAAAACATGCGGTAACTTCGTGCCAGCCTCCGTGAGGGTGATTAAGGTTGGCGCGATTTATGATTCTCTGACCAATGGCATGGTCCGACGTCTACTCATTCCGGTCGACCCTCAGTGTACCGCGATGGCGGAAAATTGACAGCATTCGTTCCGTCAACAAAGTATCCACACCATCCCACTATCCCACACACTCGGTTGACCGATTCGTGACTGTGACATTCTAGCGTTAGACGCGAAGCCCCAGATGCTCACCAGTGCGAACTGGTGCCTAGCCGGAGTTTCATCGCTGGAGTCTGGCTACCGCATGAAGGAGTAGATGACCCGTGACATCGGAACAACGAGGACGCGGGCTCCCCCCCCTGGTCCAGTAAGAGAACCTGTACGACCTGCCGAACGGCCCTGGTCGAACAGTGCCGCAAGTGCTATGCACGTGCTGAGTCCATCCGTGTTGGGATTAGCCCGCCCTCTGAATCGATGTGGACCAATGTTTTGTTCTAAGGCTGGCTTCTCGAGGTTGCGCCTAACACCCAGCTCCAGTTTAGTTACAAGGGGTCCTTGTATTATACGGTCCGGTTCAAAAGTATGTAGTGTAATCCCTAAGACTGGCTCGGTAGGCAAGAGGACTAACTGTATAGTCATCATGATATAACCGATGCGCGTTATGCCTAGAAAGGGACTATAGCCACTTCCCAAAGGCTGAAAGTAGATGGAAACAGCTGCTATGGTATTGGCGCTATATCGGGTAACTGTCTCACGTAACTCGAATACCACAACATCTCTCGTTCACAAGCAAGGTATAGTGACGGAACCAGCCCACCTAGTGATTCCTACGGCTTATCGGGGGATTATGCCGTTCCAGAACAATAACCCCCCACATCAGATTGTGCTACTAAATAAAGGTGTAGCTGAAGGTCGCTGCATTGGTTGAACTCTGCTTCTTGAAAGGCTTTAAGAGATTTCCGTTCGGGCCGTACCTCACAAAATGGATTCCTACTCTGTATAGATCTAACAACCCAGAGCAATAAACATAAAGATCTCGCTGATTACAGCCTCGGTGATGGAGATAACTCATTTGTCTGCGCTGACGAGACCTTTCAAGCCGTTCTCTTGGGCTTGGAGATGATACATGCTCGTACGAGCTCCTGGGTTAAAGAGACTTATCTGGCACTCAGTAAATACTACCCATTAGGATGCCGGTCTTGGGCCGTGCTGACTGGGGCTCATTCTCAAAAATGCGTCAGGTACTTACATTGTGGCAGTGGTGACTAGGTTGTAAGCGATATCAAACCTGTCCTTATTTTGACTCGTATGTCGACATTCCCCGAATGGTCAGTTAGTCTGCAAATTGCGTAACGGCGGTACTCTTAACAGCCGCGCG
seq00009   ACGGACGCCGTTACACCCCCGCCACATGTTATGCTAAATAGGTGCTGTCAGGCAGTAGGTGGCTCATGTTTCTTCCCCCAAATATTCCGCCGCAGATGTTATAGCTCCATTAATGTCTCGAATTAACTAGTTCGGTGGAGCCCTCCCGAACACCGGACCCGCAGTCTGGTACTTCGCGGTAGATGTTGGTTATTTGGTCGCGGGAATAATGCATCATAGGTTTGCAGCCATGGAAGAAGTACCAAACTCCCATCAGAAGCGCCACTCAAGTATCTGCAGCCATGGGTTGTACAACAGTCGTACTATAGATTCTACCGAGCCGGAAATCACTCGGTATCTACTTTGATGACAGAATTATGCATATTTATCCGTTGCAAAGTATTTAGTGTTGGCGGGCCTGATACTATCTCTGCCGGAAGGTCGGTTTCATGTGTCGCTATGCTTCGACATAATGGCGCCTTGGTCTTGGAATCGTAACCAAGGATCTGTGACTGACGAAATTGCCAGGGTCCACGGCGATGACGTTGGGCGCGTTTACTCATTCTTGCCAATCGAGCGTAGCTAGTCGGGTCGTTAATCACAAATTTCCTAGACACTCAAGGAATGACCCTTTAGTGATTACGTTTCACCTTATGCTTTCTTTTGATCCTACAACGTTCCAAGCACCCAATACTGTATGTCTGGGAGATCGCTAAGGTAATTTGGTGTGCTGATCATGTCCCACGGACGTAGGTGCGTGGTTAGAGTTATAGGTAATGCTATGGGGCAATGGATTGTTGGTATGACATGTTGTAAACTTTCATTGGTGCTCTTTGCACGTCGACACAGCGGCTTGCATTCCACGTGTTGGCCAAGGTACAGCACATTCCGGCCTTTGCTTAAAAGTCACCGGGGTGTGCGAGACCACAAAACATGCGGTAACTTCGTGCCAGCCTCCGTGAGGGTGATTAAGGTTGGCGCGATTTATGATTCTCTGACCAATGGCATGGTCCGACGTCTACTCATTCCGGTCGACCCTCAGTGTACCGCGATGGCGGAAAATTGACAGCATTCGTTCCGTCAACAAAGTATCCACACCATCCCACTATCCCACACACTCGGTTGACCGATTCGTGACTGTGACATTCTAGCGTTAGACGCGAAGCCCCAGATGCTCACCAGTGCGAACTGGTGCCTAGCCGGAGTTTCATCGCTGGAGTCTGGCTACCGCATGCAGGAGTAGATGACCCGTGACATCGGAACAACGAGGACGCGGGCTCCCCCCCCTGGTCCAGTAAGAGAACCTGTACGACCTGCCGAACGGCCCTGGTCGAACAGTGCCGCAAGTGCTATGCACGTGCTGAGTCCATCCGTGTTGGGATTAGCCCGCCCTCTGAATCGATGTGGACCAATGTTTTGTTCTAAGGCTGGCTTCTCGAGGTTGCGCCTAACACCCAGCTCCAGTTTAGTTACAAGGGGTCCTTGTATTATACGGTCCGGTTCAAAAGTATGTAGTGTAATCCCTAAGACTGGCTCGGTAGGCAAGAGGACTAACTGTATAGTCATCATGATATAACCGATGCGCGTTATGCCTAGAAAGGGACTATAGCCACTTCCCAAAGGCTGAAAGGAGATGGAAACAGCTGCTATGGTATTGGCGCTATATCGGGTAACTGTCTCACGTAACTCGAATACCACAACATCTCTCGTTCACAAGCAAGGTATAGTGACGGAACCAGCCCACCTAGTGATTCCTACGGCTTATCGGGGGATTATGCCGTTCCAGAACAATAACCCCCCACATCAGATTGTGCTACTAAATAAAGGTGTAGCTGAAGGTCGCTGCATTGGTTGAACTCTGCTTCTTGAAAGGCTTTAAGAGATTTCCGTTCGGGCCGTACCTCACAAAATGGATTCCTACTCTGTATAGATCTAACAACCCAGAGCAATAAACATAAAGATCTCGCTGATTACAGCCTCGGTGATGGAGATAACTCATTTGTCTGCGCTGACGAGACCTTTCAAGCCGTTCTCTTGGGCTTGGAGATGATACATGCTCGTACGAGCTCCTGGGTTAAAGAGACTTATCTGGCACTCAGTAAATACTACCCATTAGGATGCCGGTCTTGGGCCGTGCTGACTGGGGCTCATTCTCAAAAATGCGTCAGGTACTTACATTGTGGCAGTGGTGACTAGGTTGTAAGCGATATCAAACCTGTCCTTATTTTGACTCGTATGTCGACATTCCCCGAATGGTCAGTTAGTCTGCAAATTGCGTAACGGCGGTACTCTTAACAGCCGCGCG
seq00010   ACGGACGCCGTTACACCCCCGCCACATGTTATGCTAAATAGGTGCTGTCAGGCAGTAGGTGTCTCATGTTTCTTCCCCCAAATATTCCGCCGCAGATGTTATAGCTCCATTAATGTCTCGAATTAACTAGTTCGGTGGAGCCCTCCCGAACACCGGACCCGCAGTCTGGTACTTCGCGGTAGATGTTGGTTATTTGGTCGCGGGAATAATGCATCATAGGTTTGCAGCCATGGAAGAAGTACCAAACTCCCATCAGAAGCGCCACTCAAGTATCTGCAGCCATGGGTTGTACAACAGTCGTACTATAGATTCTACCGAGCCGGAAATCACTCGGTATCTACTTTGATGACAGAATTATGCATATTTATCCGTTGCAAAGTATTTAGTGTTGGCGGGCCTGATACTATCTCTGCCGGAAGGTCGGTTTCATGTGTCGCTATGCTTCGACATAATGGCGCCTTGGTCTTGGAATCGTAACCAAGGATCTGTGACTGACGAAATTGCCAGGGTCCACGGCGATGACGTTGGGCGCGTTTACTCATTCTTGCCAATCGAGCGTAGCTAGTCGGGTCGTTAATCACAAATTTCCTAGACACTCAAGGAATGACCCTTTAGTGATTACGTTTCACATTATGCTTTCTTTTGATCCTACAACGTTCCAAGCACCCAATACTGTATGTCTGGGAGATCGCTAAGGTAATTTGGTGTGCTGATCATGTCCCACGGACGTAGGTGCGTGGTTAGAGTTATAGGTAATGCTATGGGGCAATGGATTGTTGGTATGACATGTTGTAAACTTTCATTGGTGCTCTTTGCACGTCGACACAGCGGCTTGCATTCCACGTGTTGGCCAAGGTACAGCACATTCCGGCCTTTGCTTAAAAGTCACCGGGGTGTGCGAGACCACAAAACATGCGGTAACTTCGTGCCAGCCTCCGTGAGGGTGATTAAGGTTGGCGCGATTTATGATTCTCTGACCAATGGCATGGTCCGACGTCTACTCATTCCGGTCGACCCTCAGTGTACCGCGATGGCGGAAAATTGACAGCATTCGTTCCGTCAACAAAGTATCCACACCATCCCACTATCCCACACACTCGGTTGACCGATTCGTGACTGTGACATTCTAGCGTTAGACGCGAAGCCCCAGATGCTCACCAGTGCGAACTGGTGCCTAGCCGGAGTTTCATCGCTGGAGTCTGGCTACCGCATGAAGGAGTAGATGACCCGTGACATCGGAACAACGAGGACGCGGGCTCCCCCCCCTGGTCCAGTAAGAGAACCTGTACGACCTGCCGAACGGCCCTGGTCGAACAGTGCCGCAAGTGCTATGCACGTGCTGAGTCCATCCGTGTTGGGATTAGCCCGCCCTCTGAATCGATGTGGACCAATGTTTTGTTCTAAGGCTGGCTTCTCGAGGTTGCGCCTAACACCCAGCTCCAGTTTAGTTACAAGGGGTCCTTGTATTATACGGTCCGGTTCAAAAGTATGTAGTGTAATCCCTAAGACTGGCTCGGTAGGCAAGAGGACTAACTGTATAGTCATCATGATATAACCGATGCGCGTTATGCCTAGAAAGGGACTATAGCCACTTCCCAAAGGCTGAAAGGAGATGGAAACAGCTGCTATGGTATTGGCGCTATATCGGGTAACTGTCTCACGTAACTCGAATACCACAACATCTCTCGTTCACAAGCAAGGTATAGTGACGGAACCAGCCCACCTAGTGATTCCTACGGCTTATCGGGGGATTATGCCGTTCCAGAACAATAACCCCCCACATCAGATTGTGCTACTAAATAAAGGTGTAGCTGAAGGTCGCTGCATTGGTTGAACTCTGCTTCTTGAAAGGCTTTAAGAGATTTCCGTTCGGGCCGTACCTCACAAAATGGATTCCTACTCTGTATAGATCTAACAACCCAGAGCAATAAACATAAAGATCTCGCTGATTACAGCCTCGGTGATGGAGATAACTCATTTGTCTGCGCTGACGAGACCTTTCAACCCGTTCTCTTGGGCTTGGAGATGATACATGCTCGTACGAGCTCCTGGGTTAAAGAGACTTATCTGGCACTCAGTAAATACTACCCATTAGGATGCCGGTCTTGGGCCGTGCTGACTGGGGCTCATTCTCAAAAATGCGTCAGGTACTTACATTGTGGCAGTGGTGACTAGGTTGTAAGCGATATCAAACCTGTCCTTATTTTGACTCGTATGTCGACATTCCCCGAATGGTCAGTTAGTCTGCAAATTGCGTAACGGCGGTACTCTTAACAGCCGCGCG
seq00011   ACGGACGCCGTTACACCCCCGCCACATGTTATGCTAAATAGGTGCTGTCAGGCAGTAGGTGTCTCATGTTTCTTCCCCCAAATATTCCGCCGCAGATGTTATAGCTCCATTAATGTCTCGAATTAACTAGTTCGGTGGAGCCCTCCCGAACACCGGACCCGCAGTCTGGTACTTCGCGGTAGATGTTGGTTATTTGGTCGCGGGAATAATGCATCATAGGTTTGCAGCCATGGAAGAAGTACCAAACTCCCATCAGAAGCGCCACTCAAGTATCTGCAGCCATGGGTTGTACAACAGTCGTACTATAGATTCTACCGAGCCGGAAATCACTCGGTATCTACTTTGATGACAGAATTATGCATATTTATCCGTTGCAAAGTATTTAGTGTTGGCGGGCCTGATACTATCTCTGCCGGAAGGTCGGTTTCATGTGTCGCTATGCTTCGACATAATGGCGCCTTGGTCTTGGAATCGTAACCAAGGATCTGTGACTGACGAAATTGCCAGGGTCCACGGCGATGACGTTGGGCGCGTTTACTCATTCTTGCCAATCGAGCGTAGCTAGTCGGGTCGTTAATCACAAATTTCCTAGACACTCAAGGAATGACCCTTTAGTGATTACGTTTCACATTATGCTTTCTTTTGATCCTACAACGTTCCAAGCACCCAATACTGTATGTCTGGGAGATCGCTAAGGTAATTTGGTGTGCTGATCATGTCCCACGGACGTAGGTGCGTGGTTAGAGTTATAGGTAATGCTATGGGGCAATGGATTGTTGGTATGACATGTTGTAAACTTTCATTGGTGCTCTTTGCACGTCGACACAGCGGCTTGCATTCCACGTGTTGGCCAAGGTACAGCACATTCCGGCCTTTGCTTAAAAGTCACCGGGGTGTGCGAGACCACAAAACATGCGGTAACTTCGTGCCAGCCTCCGTGAGGGTGATTAAGGTTGGCGCGATTTATGATTCTCTGACCAATGGCATGGTCCGACGTCTACTCATTCCGGTCGACCCTCAGTGTACCGCGATGGCGGAAAATTGACAGCATTCGTTCCGTCAACAAAGTATCCACACCATCCCACTATCCCACACACTCGGTTGACCGATTCGTGACTGTGACATTCTAGCGTTAGACGCGAAGCCCCAGATGCTCACCAGTGCGAACTGGTGCCTAGCCGGAGTTTCATCGCTGGAGTCTGGCTACCGCATGAAGGAGTAGATGACCCGTGACATCGGAACAACGAGGACGCGGGCTCCCCCCCCTGGTCCAGTAAGAGAACCTGTACGACCTGCCGAACGGCCCTGGTCGAACAGTGCCGCAAGTGCTATGCACGTGCTGAGTCCATCCGTGTTGGGATTAGCCCGCCCTCTGAATCGATGTGGACCAATGTTTTGTTCTAAGGCTGGCTTCTCGAGGTTGCGCCTAACACCCAGCTCCAGTTTAGTTACAAGGGGTCCTTGTATTATACGGTCCGGTTCAAAAGTATGTAGTGTAATCCCTAAGACTGGCTCGGTAGGCAAGAGGACTAACTGTATAGTCATCATGATATAACCGATGCGCGTTATGCCTAGAAAGGGACTATAGCCACTTCCCAAAGGCTGAAAGGAGATGGAAACAGCTGCTATGGTATTGGCGCTATATCGGGTAACTGTCTCACGTAACTCGAATACCACAACATCTCTCGTTCACAAGCAAGGTATAGTGACGGAACCAGCCCACCTAGTGATTCCTACGGCTTATCGGGGGATTATGCCGTTCCAGAACAATAACCCCCCACATCAGATTGTGCTACTAAATAAAGGTGTAGCTGAAGGTCGCTGCATTGGTTGAACTCTGCTTCTTGAAAGGCTTTAAGAGATTTCCGTTCGGGCCGTACCTCACAAAATGGATTCCTACTCTGTATAGATCTAACAACCCAGAGCAATAAACATAAAGATCTCGCTGATTACAGCCTCGGTGATGGAGATAACTCATTTGTCTGCGCTGACGAGACCTTTCAAGCCGTTCTCTTGGGCTTGGAGATGATACATGCTCGTACGAGCTCCTGGGTTAAAGAGACTTATCTGGCACTCAGTAAATACTACCCATTAGGATGCCGGTCTTGGGCCGTGCTGACTGGGGCTCATTCTCAAAAATGCGTCAGGTACTTACATTGTGGCAGTGGTGACTAGGTTGTAAGCGATATCAAACCTGTCCTTATTTTGACTCGTATGTCGACATTCCCCGAATGGTCAGTTAGTCTGCAAATTGCGTAACGGCGGTACTCTTAACAGCCGCGCG
seq00012   ACGGACGCCGTTACACCCCCGCCACATGTTATGCTAAATAGGTGCTGTCAGGCAGTAGGTGGCTCATGTTTCTTCCCCCAAATATTCCGCCGCAGATGTTATAGCTCCATTAATGTCTCGAATTAACTAGTTCGGTGGAGCCCTCCCGAACACCGGACCCGCAGTCTGGTACTTCGCGGTAGATGTTGGTTATTTGGTCGCGGGAATAATGCATCATAGGTTTGCAGCCATGGAAGAAGTACCAAACTCCCATCAGAAGCGCCACTCAAGTATCTGCAGCCATGGGTTGTACAACAGTCGTACTATAGATTCTACCGAGCCGGAAATCACTCGGTATCTACTTTGATGACAGAATTATGCATATTTATCCGTTGCAAAGTATTTAGTGTTGGCGGGCCTGATACTATCTCTGCCGGAAGGTCGGTTTCATGTGTCGCTATGCTTCGACATAATGGCGCCTTGGTCTTGGAATCGTAACCAAGGATCTGTGACTGACGAAATTGCCAGGGTCCACGGCGATGACGTTGGGCGCGTTTACTCATTCTTGCCAATCGAGCGTAGCTAGTCGGGTCGTTAATCACAAATTTCCTAGACACTCAAGGAATGACCCTTTAGTGATTACGTTTCACCTTATGCTTTCTTTTGATCCTACAACGTTCCAAGCACCCAATACTGTATGTCTGGGAGATCGCTAAGGTAATTTGGTGTGCTGATCATGTCCCACGGACGTAGGTGCGTGGTTAGAGTTATAGGTAATGCTATGGGGCAATGGATTGTTGGTATGACATGTTGTAAACTTTCATTGGTGCTCTTTGCACGTCGACACAGCGGCTTGCATTCCACGTGTTGGCCAAGGTACAGCACATTCCGGCCTTTGCTTAAAAGTCACCGGGGTGTGCGAGACCACAAAACATGCGGTAACTTCGTGCCAGCCTCCGTGAGGGTGATTAAGGTTGGCGCGATTTATGATTCTCTGACCAATGGCATGGTCCGACGTCTACTCATTCCGGTCGACCCTCAGTGTACCGCGATGGCGGAAAATTGACAGCATTCGTTCCGTCAACAAAGTATCCACACCATCCCACTATCCCACACACTCGGTTGACCGATTCGTGACGGTGACATTCTAGCGTTAGACGCGAAGCCCCAGATGCTCACCAGTGCGAACTGGTGCCTAGCCGGAGTTTCATCGCTGGAGTCTGGCTACCGCATGCAGGAGTAGATGACCCGTGACATCGGAACAACGAGGACGCGGGCTCCCCCCCCTGGTCCAGTAAGAGAACCTGTACGACCTGCCGAACGGCCCTGGTCGAACAGTGCCGCAAGTGCTATGCACGTGCTGAGTCCATCCGTGTTGGGATTAGCCCGCCCTCTGAATCGATGTGGACCAATGTTTTGTTCTAAGGCTGGCTTCTCGAGGTTGCGCCTAACACCCAGCTCCAGTTTAGTTACAAGGGGTCCTTGTATTATACGGTCCGGTTCAAAAGTATGTAGTGTAATCCCTAAGACTGGCTCGGTAGGCAAGAGGACTAACTGTATAGTCATCATGATATAACCGATGCGCGTTATGCCTAGAAAGGGACTATAGCCACTTCCCAAAGGCTGAAAGGAGATGGAAACAGCTGCTATGGTATTGGCGCTATATCGGGTAACTGTCTCACGTAACTCGAATACCACAACATCTCTCGTTCACAAGCAAGGTATAGTGACGGAACCAGCCCACCTAGTGATTCCTACGGCTTATCGGGGGATTATGCCGTTCCAGAACAATAACCCCCCACATCAGATTGTGCTACTAAATAAAGGTGTAGCTGAAGGTCGCTGCATTGGTTGAACTCTGCTTCTTGAAAGGCTTTAAGAGATTTCCGTTCGGGCCGTACCTCACAAAATGGATTCCTACTCTGTATAGATCTAACAACCCAGAGCAATAAACATAAAGATCTCGCTGATTACAGCCTCGGTGATGGAGATAACTCATTTGTCTGCGCTGACGAGACCTTTCAAGCCGTTCTCTTGGGCTTGGAGATGATACATGCTCGTACGAGCTCCTGGGTTAAAGAGACTTATCTGGCACTCAGTAAATACTACCCATTAGGATGCCGGTCTTGGGCCGTGCTGACTGGGGCTCATTCTCAAAAATGCGTCAGGTACTTACATTGTGGCAGTGGTGACTAGGTTGTAAGCGATATCAAACCTGTCCTTATTTTGACTCGTATGTCGACATTCCCCGAATGGTCAGTTAGTCTGCAAATTGCGTAACGGCGGTACTCTTAACAGCCGCGCG
seq00013   ACGGACGCCGTTACACCCCCGCCACATGTTATGCTAAATAGGTGCTGTCAGGCAGTAGGTGTCTCATGTTTCTTCCCCCAAATATTCCGCCGCAGATGTTATAGCTCCATTAATGTCTCGAATTAACTAGTTCGGTGGAGCCCTCCCGAACACCGGACCCGCAGTCTGGTACTTCGCGGTAGATGTTGGTTATTTGGTCGCGGGAATAATGCATCATAGGTTTGCAGCCATGGAAGAAGTACCAAACTCCCATCAGAAGCGCCACTCAAGTATCTGCAGCCATGGGTTGTACAACAGTCGTACTATAGATTCTACCGAGCCGGAAATCACTCGGTATCTACTTTGATGACAGAATTATGCATATTTATCCGTTGCAAAGTATTTAGTGTTGGCGGGCCTGATACTATCTCTGCCGGAAGGTCGGTTTCATGTGTCGCTATGCTTCGACATAATGGCGCCTTGGTCTTGGAATCGTAACCAAGGATCTGTGACTGACGAAATTGCCAGGGTCCACGGCGATGACGTTGGGCGCGTTTACTCATTCTTGCCAATCGAGCGTAGCTAGTCGGGTCGTTAATCACAAATTTCCTAGACACTCAAGGAATGACCCTTTAGTGATTACGTTTCACATTATGCTTTCTTTTGATCCTACAACGTTCCAAGCACCCAATACTGTATGTCTGGGAGATCGCTAAGGTAATTTGGTGTGCTGATCATGTCCCACGGACGTAGGTGCGTGGTTAGAGTTATAGGTAATGCTATGGGGCAATGGATTGTTGGTATGACATGTTGTAAACTTTCATTGGTGCTCTTTGCACGTCGACACAGCGGCTTGCATTCCACGTGTTGGCCAAGGTACAGCACATTCCGGCCTTTGCTTAAAAGTCACCGGGGTGTGCGAGACCACAAAACATGCGGTAACTTCGTGCCAGCCTCCGTGAGGGTGATTAAGGTTGGCGCGATTTATGATTCTCTGACCAATGGCATGGTCCGACGTCTACTCATTCCGGTCGACCCTCAGTGTACCGCGATGGCGGAAAATTGACAGCATTCGTTCCGTCAACAAAGTATCCACACCATCCCACTATCCCACACACTCGGTTGACCGATTCGTGACTGTGACATTCTAGCGTTAGACGCGAAGCCCCAGATGCTCACCAGTGCGAACTGGTGCCTAGCCGGAGTTTCATCGCTGGAGTCTGGCTACCGCATGAAGGAGTAGATGACCCGTGACATCGGAACAACGAGGACGCGGGCTCCCCCCCCTGGTCCAGTAAGAGAACCTGTACGACCTGCCGAACGGCCCTGGTCGAACAGTGCCGCAAGTGCTATGCACGTGCTGAGTCCATCCGTGTTGGGATTAGCCCGCCCTCTGAATCGATGTGGACCAATGTTTTGTTCTAAGGCTGGCTTCTCGAGGTTGCGCCTAACACCCAGCTCCAGTTTAGTTACAAGGGGTCCTTGTATTATACGGTCCGGTTCAAAAGTATGTAGTGTAATCCCTAAGACTGGCTCGGTAGGCAAGAGGACTAACTGTATAGTCATCATGATATAACCGATGCGCGTTATGCCTAGAAAGGGACTATAGCCACTTCCCAAAGGCTGAAAGGAGATGGAAACAGCTGCTATGGTATTGGCGCTATATCGGGTAACTGTCTCACGTAACTCGAATACCACAACATCTCTCGTTCACAAGCAAGGTATAGTGACGGAACCAGCCCACCTAGTGATTCCTACGGCTTACCGGGGGATTATGCCGTTCCAGAACAATAACCCCCCACATCAGATTGTGCTACTAAATAAAGGTGTAGCTGAAGGTCGCTGCATTGGTTGAACTCTGCTTCTTGAAAGGCTTTAAGAGATTTCCGTTCGGGCCGTACCTCACAAAATGGATTCCTACTCTGTATAGATCTAACAACCCAGAGCAATAAACATAAAGATCTCGCTGATTACAGCCTCGGTGATGGAGATAACTCATTTGTCTGCGCTGACGAGACCTTTCAAGCCGTTCTCTTGGGCTTGGAGATGATACATGCTCGTACGAGCTCCTGGGTTAAAGAGACTTATCTGGCACTCAGTAAATACTACCCATTAGGATGCCGGTCTTGGGCCGTGCTGACTGGGGCTCATTCTCAAAAATGCGTCAGGTACTTACATTGTGGCAGTGGTGACTAGGTTGTAAGCGATATCAAACCTGTCCTTATTTTGACTCGTATGTCGACATTCCCCGAATGGTCAGTTAGTCTGCAAATTGCGTAACGGCGGTACTCTTAACAGCCGCGCG
seq00014   ACGGACGCCGTTACACCCCCGCCACATGTTATGCTAAATAGGTGCTGTCAGGCAGTAGGTGTCTCATGTTTCTTCCCCCAAATATTCCGCCGCAGATGTTATAGCTCCATTAATGTCTCGAATTAACTAGTTCGGTGGAGCCCTCCCGAACACCGGACCCGCAGTCTGGTACTTCGCGGTAGATGTTGGTTATTTGGTCGCGGGAATAATGCATCATAGGTTTGCAGCCATGGAAGAAGTACCAAACTCCCATCAGAAGCGCCACTCAAGTATCTGCAGCCATGGGTTGTACAACAGTCGTACTATAGATTCTACCGAGCCGGAAATCACTCGGTATCTACTTTGATGACAGAATTATGCATATTTATCCGTTGCAAAGTATTTAGTGTTGGCGGGCCTGATACTATCTCTGCCGGAAGGTCGGTTTCATGTGTCGCTATGCTTCGACATAATGGCGCCTTGGTCTTGGAATCGTAACCAAGGATCTGTGACTGACGAAATTGCCAGGGTCCACGGCGATGACGTTGGGCGCGTTTACTCATTCTTGCCAATCGAGCGTAGCTAGTCGGGTCGTTAATCACAAATTTCCTAGACACTCAAGGAATGACCCTTTAGTGATTACGTTTCACATTATGCTTTCTTTTGATCCTACAACGTTCCAAGCACCCAATACTGTATGTCTGGGAGATCGCTAAGGTAATTTGGTGTGCTGATCATGTCCCACGGACGTAGGTGCGTGGTTAGAGTTATAGGTAATGCTATGGGGCAATGGATTGTTGGTATGACATGTTGTAAACTTTCATTGGTGCTCTTTGCACGTCGACACAGCGGCTTGCATTCCACGTGTTGGCCAAGGTACAGCACATTCCGGCCTTTGCTTAAAAGTCACCGGGGTGTGCGAGACCACAAAACATGCGGTAACTTCGTGCCAGCCTCCGTGAGGGTGATTAAGGTTGGCGCGATTTATGATTCTCTGACCAATGGCATGGTCCGACGTCTACTCATTCCGGTCGACCCTCAGTGTACCGCGATGGCGGAAAATTGACAGCATTCGTTCCGTCAACAAAGTATCCACACCATCCCACTATCCCACACACTCGGTTGACCGATTCGTGACTGTGACATTCTAGCGTTAGACGCGAAGCCCCAGATGCTCACCAGTGCGAACTGGTGCCTAGCCGGAGTTTCATCGCTGGAGTCTGGCTACCGCATGAAGGAGTAGATGACCCGTGACATCGGAACAACGAGGACGCGGGCTCCCCCCCCTGGTCCAGTAAGAGAACCTGTACGACCTGCCGAACGGCCCTGGTCGAACAGTGCCGCAAGTGCTATGCACGTGCTGAGTCCATCCGTGTTGGGATTAGCCCGCCCTCTGAATCGATGTGGACCAATGTTTTGTTCTAAGGCTGGCTTCTCGAGGTTGCGCCTAACACCCAGCTCCAGTTTAGTTACAAGGGGTCCTTGTATTATACGGTCCGGTTCAAAAGTATGTAGTGTAATCCCTAAGACTGGCTCGGTAGGCAAGAGGACTAACTGTATAGTCATCATGATATAACCGATGCGCGTTATGCCTAGAAAGGGACTATAGCCACTTCCCAAAGGCTGAAAGGAGATGGAAACAGCTGCTATGGTATTGGCGCTATATCGGGTAACTGTCTCACGTAACTCGAATACCACAACATCTCTCGTTCACAAGCAAGGTATAGTGACGGAACCAGCCCACCTAGTGATTCCTACGGCTTATCGGGGGATTATGCCGTTCCAGAACAATAACCCCCCACATCAGATTGTGCTACTAAATAAAGGTGTAGCTGAAGGTCGCTGCATTGGTTGAACTCTGCTTCTTGAAAGGCTTTAAGAGATTTCCGTTCGGGCCGTACCTCACAAAATGGATTCCTACTCTGTATAGATCTAACAACCCAGAGCAATAAACATAAAGATCTCGCTGATTACAGCCTCGGTGATGGAGATAACTCATTTGTCTGCGCTGACGAGACCTTTCAAGCCGTTCTCTTGGGCTTGGAGATGATACATGCTCGTACGAGCTCCTGGGTTAAAGAGACTTATCTGGCACTCAGTAAATACTACCCATTAGGATGCCGGTCTTGGGCCGTGCTGACTGGGGCTCATTCTCAAAAATGCGTCAGGTACTTACATTGTGGCAGTGGTGACTAGGTTGTAAGCGATATCAAACCTGTCCTTATTTTGACTCGTATGTCGACATTCCCCGAATGGTCAGTTAGTCTGCAAATTGCGTAACGGCGGTACTCTTAACAGCCGCGCG
seq00015   ACGGACGCCGTTACACCCCCGCCACATGTTATGCTAAATAGGTGCTGTCAGGCAGTAGGTGGCTCATGTTTCTTCCCCCAAATATTCCGCCGCAGATGTTATAGCTCCATTAATGTCTCGAATTAACTAGTTCGGTGGAGCCCTCCCGAACACCGGACCCGCAGTCTGGTACTTCGCGGTAGATGTTGGTTATTTGGTCGCGGGAATAATGCATCATAGGTTTGCAGCCATGGAAGAAGTACCAAACTCCCATCAGAAGCGCCACTCAAGTATCTGCAGCCATGGGTTGTACAACAGTCGTACTATAGATTCTACCGAGCCGGAAATCACTCGGTATCTACTTTGATGACAGAATTATGCATATTTATCCGTTGCAAAGTATTTAGTGTTGGCGGGCCTGATACTATCTCTGCCGGAAGGTCGGTTTCATGTGTCGCTATGCTTCGACATAATGGCGCCTTGGTCTTGGAATCGTAACCAAGGATCTGTGACTGACGAAATTGCCAGGGTCCACGGCGATGACGTTGGGCGCGTTTACTCATTCTTGCCAATCGAGCGTAGCTAGTCGGGTCGTTAATCACAAATTTCCTAGACACTCAAGGAATGACCCTTTAGTGATTACGTTTCACCTTATGCTTTCTTTTGATCCTACAACGTTCCAAGCACCCAATACTGTATGTCTGGGAGATCGCTAAGGTAATTTGGTGTGCTGATCATGTCCCACGGACGTAGGTGCGTGGTTAGAGTTATAGGTAATGCTATGGGGCAATGGATTGTTGGTATGACATGTTGTAAACTTTCATTGGTGCTCTTTGCACGTCGACACAGCGGCTTGCATTCCACGTGTTGGCCAAGGTACAGCACATTCCGGCCTTTGCTTAAAAGTCACCGGGGTGTGCGAGACCACAAAACATGCGGTAACTTCGTGCCAGCCTCCGTGAGGGTGATTAAGGTTGGCGCGATTTATGATTCTCTGACCAATGGCATGGTCCGACGTCTACTCATTCCGGTCGACCCTCAGTGTACCGCGATGGCGGAAAATTGACAGCATTCGTTCCGTCAACAAAGTATCCACACCATCCCACTATCCCACACACTCGGTTGACCGATTCGTGACTGTGACATTCTAGCGTTAGACGCGAAGCCCCAGATGCTCACCAGTGCGAACTGGTGCCTAGCCGGAGTTTCATCGCTGGAGTCTGGCTACCGCATGCAGGAGTAGATGACCCGTGACATCGGAACAACGAGGACGCGGGCTCCCCCCCCTGGTCCAGTAAGAGAACCTGTACGACCTGCCGAACGGCCCTGGTCGAACAGTGCCGCAAGTGCTATGCACGTGCTGAGTCCATCCGTGTTGGGATTAGCCCGCCCTCTGAATCGATGTGGACCAATGTTTTGTTCTAAGGCTGGCTTCTCGAGGTTGCGCCTAACACCCAGCTCCAGTTTAGTTACAAGGGGTCCTTGTATTATACGGTCCGGTTCAAAAGTATGTAGTGTAATCCCTAAGACTGGCTCGGTAGGCAAGAGGACTAACTGTATAGTCATCATGATATAACCGATGCGCGTTATGCCTAGAAAGGGACTATAGCCACTTCCCAAAGGCTGAAAGGAGATGGAAACAGCTGCTATGGTATTGGCGCTATATCGGGTAACTGTCTCACGTAACTCGAATACCACAACATCTCTCGTTCACAAGCAAGGTATAGTGACGGAACCAGCCCACCTAGTGATTCCTACGGCTTATCGGGGGATTATGCCGTTCCAGAACAATAACCCCCCACATCAGATTGTGCTACTAAATAAAGGTGTAGCTGAAGGTCGCTGCATTGGTTGAACTCTGCTTCTTGAAAGGCTTTAAGAGATTTCCGTTCGGGCCGTACCTCACAAAATGGATTCCTACTCTGTATAGATCTAACAACCCAGAGCAATAAACATAAAGATCTCGCTGATTACAGCCTCGGTGATGGAGATAACTCATTTGTCTGCGCTGACGAGACCTTTCAAGCCGTTCTCTTGGGCTTGGAGATGATACATGCTCGTACGAGCTCCTGGGTTAAAGAGACTTATCTGGCACTCAGTAAATACTACCCATTAGGATGCCGGTCTTGGGCCGTGCTGACTGGGGCTCATTCTCAAAAATGCGTCAGGTACTTACATTGTGGCAGTGGTGACTAGGTTGTAAGCGATATCAAACCTGTCCTTATTTTGACTCGTATGTCGACATTCCCCGAATGGTCAGTTAGTCTGCAAATTGCGTAACGGCGGTACTCTTAACAGCCGCGCG
seq00016   ACGGACGCCGTTACACCCCCGCCACATGTTATGCTAAATAGGTGCTGTCAGGCAGTAGGTGTCTCATGTTTCTTCCCCCAAATATTCCGCCGCAGATGTTATAGCTCCATTAATGTCTCGAATTAACTAGTTCGGTGGAGCCCTCCCGAACACCGGACCCGCAGTCTGGTACTTCGCGGTAGATGTTGGTTATTTGGTCGCGGGAATAATGCATCATAGGTTTGCAGCCATGGAAGAAGTACCAAACTCCCATCAGAAGCGCCACTCAAGTATCTGCAGCCATGGGTTGTACAACAGTCGTACTATAGATTCTACCGAGCCGGAAATCACTCGGTATCTACTTTGATGACAGAATTATGCATATTTATCCGTTGCAAAGTATTTAGTGTTGGCGGGCCTGATACTATCTCTGCCGGAAGGTCGGTTTCATGTGTCGCTATGCTTCGACATAATGGCGCCTTGGTCTTGGAATCGTAACCAAGGATCTGTGACTGACGAAATTGCCAGGGTCCACGGCGATGACGTTGGGCGCGTTTACTCATTCTTGCCAATCGAGCGTAGCTAGTCGGGTCGTTAATCACAAATTTCCTAGACACTCAAGGAATGACCCTTTAGTGATTACGTTTCACATTATGCTTTCTTTTGATCCTACAACGTTCCAAGCACCCAATACTGTATGTCTGGGAGATCGCTAAGGTAATTTGGTGTGCTGATCATGTCCCACGGACGTAGGTGCGTGGTTAGAGTTATAGGTAATGCTATGGGGCAATGGATTGTTGGTATGACATGTTGTAAACTTTCATTGGTGCTCTTTGCACGTCGACACAGCGGCTTGCATTCCACGTGTTGGCCAAGGTACAGCACATTCCGGCCTTTGCTTAAAAGTCACCGGGGTGTGCGAGACCACAAAACATGCGGTAACTTCGTGCCAGCCTCCGTGAGGGTGATTAAGGTTGGCGCGATTTATGATTCTCTGACCAATGGCATGGTCCGACGTCTACTCATTCCGGTCGACCCTCAGTGTACCGCGATGGCGGAAAATTGACAGCATTCGTTCCGTCAACAAAGTATCCACACCATCCCACTATCCCACACACTCGGTTGACCGATTCGTGACTGTGACATTCTAGCGTTAGACGCGAAGCCCCAGATGCTCACCAGTGCGAACTGGTGCCTAGCCGGAGTTTCATCGCTGGAGTCTGGCTACCGCATGAAGGAGTAGATGACCCGTGACATCGGAACAACGAGGACGCGGGCTCCCCCCCCTGGTCCAGTAAGAGAACCTGTACGACCTGCCGAACGGCCCTGGTCGAACAGTGCCGCAAGTGCTATGCACGTGCTGAGTCCATCCGTGTTGGGATTAGCCCGCCCTCTGAATCGATGTGGACCAATGTTTTGTTCTAAGGCTGGCTTCTCGAGGTTGCGCCTAACACCCAGCTCCAGTTTAGTTACAAGGGGTCCTTGTATTATACGGTCCGGTTCAAAAGTATGTAGTGTAATCCCTAAGACTGGCTCGGTAGGCAAGAGGACTAACTGTATAGTCATCATGATATAACCGATGCGCGTTATGCCTAGAAAGGGACTATAGCCACTTCCCAAAGGCTGAAAGGAGATGGAAACAGCTGCTATGGTATTGGCGCTATATCGGGTAACTGTCTCACGTAACTCGAATACCACAACATCTCTCGTTCACAAGCAAGGTATAGTGACGGAACCAGCCCACCTAGTGATTCCTACGGCTTATCGGGGGATTATGCCGTTCCAGAACAATAACCCCCCACATCAGATTGTGCTACTAAATAAAGGTGTAGCTGAAGGTCGCTGCATTGGTTGAACTCTGCTTCTTGAAAGGCTTTAAGAGATTTCCGTTCGGGCCGTACCTCACAAAATGGATTCCTACTCTGTATAGATCTAACAACCCAGAGCAATAAACATAAAGATCTCGCTGATTACAGCCTCGGTGATGGAGATAACTCATTTGTCTGCGCTGACGAGACCTTTCAAGCCGTTCTCTTGGGCTTGGAGATGATACATGCTCGTACGAGCTCCTGGGTTAAAGAGACTTATCTGGCACTCAGTAAATACTACCCATTAGGATGCCGGTCTTGGGCCGTGCTGACTGGGGCTCATTCTCAAAAATGCGTCAGGTACTTACATTGTGGCAGTGGTGACTAGGTTGTAAGCGATATCAAACCTGTCCTTATTTTGACTCGTATGTCGACATTCCCCGAATGGTCAGTTAGTCTGCAAATTGCGTAACGGCGGTACTCTTAACAGCCGCGCG
seq00017   ACGGACGCCGTTACACCCCCGCCACATGTTATGCTAAATAGGTGCTGTCAGGCAGTAGGTGTCTCATGTTTCTTCCCCCAAATATTCCGCCGCAGATGTTATAGCTCCATTAATGTCTCGAATTAACTAGTTCGGTGGAGCCCTCCCGAACACCGGACCCGCAGTCTGGTACTTCGCGGTAGATGTTGGTTATTTGGTCGCGGGAATAATGCATCATAGGTTTGCAGCCATGGAAGAAGTACCAAACTCCCATCAGAAGCGCCACTCAAGTATCTGCAGCCATGGGTTGTACAACAGTCGTACTATAGATTCTACCGAGCCGGAAATCACTCGGTATCTACTTTGATGACAGAATTATGCATATTTATCCGTTGCAAAGTATTTAGTGTTGGCGGGCCTGATACTATCTCTGCCGGAAGGTCGGTTTCATGTGTCGCTATGCTTCGACATAATGGCGCCTTGGTCTTGGAATCGTAACCAAGGATCTGTGACTGACGAAATTGCCAGGGTCCACGGCGATGACGTTGGGCGCGTTTACTCATTCTTGCCAATCGAGCGTAGCTAGTCGGGTCGTTAATCACAAATTTCCTAGACACTCAAGGAATGACCCTTTAGTGATTACGTTTCACATTATGCTTTCTTTTGATCCTACAACGTTCCAAGCACCCAATACTGTATGTCTGGGAGATCGCTAAGGTAATTTGGTGTGCTGATCATGTCCCACGGACGTAGGTGCGTGGTTAGAGTTATAGGTAATGCTATGGGGCAATGGATTGTTGGTATGACATGTTGTAAACTTTCATTGGTGCTCTTTGCACGTCGACACAGCGGCTTGCATTCCACGTGTTGGCCAAGGTACAGCACATTCCGGCCTTTGCTTAAAAGTCACCGGGGTGTGCGAGACCACAAAACATGCGGTAACTTCGTGCCAGCCTCCGTGAGGGTGATTAAGGTTGGCGCGATTTATGATTCTCTGACCAATGGCATGGTCCGACGTCTACTCATTCCGGTCGACCCTCAGTGTACCGCGATGGCGGAAAATTGACAGCATTCGTTCCGTCAACAAAGTATCCACACCATCCCACTATCCCACACACTCGGTTGACCGATTCGTGACTGTGACATTCTAGCGTTAGACGCGAAGCCCCAGATGCTCACCAGTGCGAACTGGTGCCTAGCCGGAGTTTCATCGCTGGAGTCTGGCTACCGCATGAAGGAGTAGATGACCCGTGACATCGGAACAACGAGGACGCGGGCTCCCCCCCCTGGTCCAGTAAGAGAACCTGTACGACCTGCCGAACGGCCCTGGTCGAACAGTGCCGCAAGTGCTATGCACGTGCTGAGTCCATCCGTGTTGGGATTAGCCCGCCCTCTGAATCGATGTGGACCAATGTTTTGTTCTAAGGCTGGCTTCTCGAGGTTGCGCCTAACACCCAGCTCCAGTTTAGTTACAAGGGGTCCTTGTATTATACGGTCCGGTTCAAAAGTATGTAGTGTAATCCCTAAGACTGGCTCGGTAGGCAAGAGGACTAACTGTATAGTCATCATGATATAACCGATGCGCGTTATGCCTAGAAAGGGACTATAGCCACTTCCCAAAGGCTGAAAGGAGATGGAAACAGCTGCTATGGTATTGGCGCTATATCGGGTAACTGTCTCACGTAACTCGAATACCACAACATCTCTCGTTCACAAGCAAGGTATAGTGACGGAACCAGCCCACCTAGTGATTCCTACGGCTTATCGGGGGATTATGCCGTTCCAGAACAATAACCCCCCACATCAGATTGTGCTACTAAATAAAGGTGTAGCTGAAGGTCGCTGCATTGGTTGAACTCTGCTTCTTGAAAGGCTTTAAGAGATTTCCGTTCGGGCCGTACCTCACAAAATGGATTCCTACTCTGTATAGATCTAACAACCCAGAGCAATAAACATAAAGATCTCGCTGATTACAGCCTCGGTGATGGAGATAACTCATTTGTCTGCGCTGACGAGACCTTTCAACCCGTTCTCTTGGGCTTGGAGATGATACATGCTCGTACGAGCTCCTGGGTTAAAGAGACTTATCTGGCACTCAGTAAATACTACCCATTAGGATGCCGGTCTTGGGCCGTGCTGACTGGGGCTCATTCTCAAAAATGCGTCAGGTACTTACATTGTGGCAGTGGTGACTAGGTTGTAAGCGATATCAAACCTGTCCTTATTTTGACTCGTATGTCGACATTCCCCGAATGGTCAGTTAGTCTGCAAATTGCGTAACGGCGGTACTCTTAACAGCCGCGCG
seq00018   ACGGACGCCGTTACACCCCCGCCACATGTTATGCTAAATAGGTGCTGTCAGGCAGTAGGTGGCTCATGTTTCTTCCCCCAAATATTCCGCCGCAGATGTTATAGCTCCATTAATGTCTCGAATTAACTAGTTCGGTGGAGCCCTCCCGAACACCGGACCCGCAGTCTGGTACTTCGCGGTAGATGTTGGTTATTTGGTCGCGGGAATAATGCATCATAGGTTTGCAGCCATGGAAGAAGTACCAAACTCCCATCAGAAGCGCCACTCAAGTATCTGCAGCCATGGGTTGTACAACAGTCGTACTATAGATTCTACCGAGCCGGAAATCACTCGGTATCTACTTTGATGACAGAATTATGCATATTTATCCGTTGCAAAGTATTTAGTGTTGGCGGGCCTGATACTATCTCTGCCGGAAGGTCGGTTTCATGTGTCGCTATGCTTCGACATAATGGCGCCTTGGTCTTGGAATCGTAACCAAGGATCTGTGACTGACGAAATTGCCAGGGTCCACGGCGATGACGTTGGGCGCGTTTACTCATTCTTGCCAATCGAGCGTAGCTAGTCGGGTCGTTAATCACAAATTTCCTAGACACTCAAGGAATGACCCTTTAGTGATTACGTTTCACATTATGCTTTCTTTTGATCCTACAACGTTCCAAGCACCCAATACTGTATGTCTGGGAGATCGCTAAGGTAATTTGGTGTGCTGATCATGTCCCACGGACGTAGGTGCGTGGTTAGAGTTATAGGTAATGCTATGGGGCAATGGATTGTTGGTATGACATGTTGTAAACTTTCATTGGTGCTCTTTGCACGTCGACACAGCGGCTTGCATTCCACGTGTTGGCCAAGGTACAGCACATTCCGGCCTTTGCTTAAAAGTCACCGGGGTGTGCGAGACCACAAAACATGCGGTAACTTCGTGCCAGCCTCCGTGAGGGTGATTAAGGTTGGCGCGATTTATGATTCTCTGACCAATGGCATGGTCCGACGTCTACTCATTCCGGTCGACCCTCAGTGTACCGCGATGGCGGAAAATTGACAGCATTCGTTCCGTCAACAAAGTATCCACACCATCCCACTATCCCACACACTCGGTTGACCGATTCGTGACTGTGACATTCTAGCGTTAGACGCGAAGCCCCAGATGCTCACCAGTGCGAACTGGTGCCTAGCCGGAGTTTCATCGCTGGAGTCTGGCTACCGCATGAAGGAGTAGATGACCCGTGACATCGGAACAACGAGGACGCGGGCTCCCCCCCCTGGTCCAGTAAGAGAACCTGTACGACCTGCCGAACGGCCCTGGTCGAACAGTGCCGCAAGTGCTATGCACGTGCTGAGTCCATCCGTGTTGGGATTAGCCCGCCCTCTGAATCGATGTGGACCAATGTTTTGTTCTAAGGCTGGCTTCTCGAGGTTGCGCCTAACACCCAGCTCCAGTTTAGTTACAAGGGGTCCTTGTATTATACGGTCCGGTTCAAAAGTATGTAGTGTAATCCCTAAGACTGGCTCGGTAGGCAAGAGGACTAACTGTATAGTCATCATGATATAACCGATGCGCGTTATGCCTAGAAAGGGACTATAGCCACTTCCCAAAGGCTGAAAGGAGATGGAAACAGCTGCTATGGTATTGGCGCTATATCGGGTAACTGTCTCACGTAACTCGAATACCACAACATCTCTCGTTCACAAGCAAGGTATAGTGACGGAACCAGCCCACCTAGTGATTCCTACGGCTTATCGGGGGATTATGCCGTTCCAGAACAATAACCCCCCACATCAGATTGTGCTACTAAATAAAGGTGTAGCTGAAGGTCGCTGCATTGGTTGAACTCTGCTTCTTGAAAGGCTTTAAGAGATTTCCGTTCGGGCCGTACCTCACAAAATGGATTCCTACTCTGTATAGATCTAACAACCCAGAGCAATAAACATAAAGATCTCGCTGATTACAGCCTCGGTGATGGAGATAACTCATTTGTCTGCGCTGACGAGACCTTTCAAGCCGTTCTCTTGGGCTTGGAGATGATACATGCTCGTACGAGCTCCTGGGTTAAAGAGACTTATCTGGCACTCAGTAAATACTACCCATTAGGATGCCGGTCTTGGGCCGTGCTGACTGGGGCTCATTCTCAAAAATGCGTCAGGTACTTACATTGTGGCAGTGGTGACTAGGTTGTAAGCGATATCAAACCTGTCCTTATTTTGACTCGTATGTCGACATTCCCCGAATGGTCAGTTAGTCTGCAAATTGCGTAACGGCGGTACTCTTAACAGCCGCGCG
seq00019   ACGGACGCCGTTACACCCCCGCCACATGTTATGCTAAATAGGTGCTGTCAGGCAGTAGGTGTCTCATGTTTCTTCCCCCAAATATTCCGCCGCAGATGTTATAGCTCCATTAATGTCTCGAATTAACTAGTTCGGTGGAGCCCTCCCGAACACCGGACCCGCAGTCTGGTACTTCGCGGTAGATGTTGGTTATTTGGTCGCGGGAATAATGCATCATAGGTTTGCAGCCATGGAAGAAGTACCAAACTCCCATCAGAAGCGCCACTCAAGTATCTGCAGCCATGGGTTGTACAACAGTCGTACTATAGATTCTACCGAGCCGGAAATCACTCGGTATCTACTTTGATGACAGAATTATGCATATTTATCCGTTGCAAAGTATTTAGTGTTGGCGGGCCTGATACTATCTCTGCCGGAAGGTCGGTTTCATGTGTCGCTATGCTTCGACATAATGGCGCCTTGGTCTTGGAATCGTAACCAAGGATCTGTGACTGACGAAATTGCCAGGGTCCACGGCGATGACGTTGGGCGCGTTTACTCATTCTTGCCAATCGAGCGTAGCTAGTCGGGTCGTTAATCACAAATTTCCTAGACACTCAAGGAATGACCCTTTAGTGATTACGTTTCACATTATGCTTTCTTTTGATCCTACAACGTTCCAAGCACCCAATACTGTATGTCTGGGAGATCGCTAAGGTAATTTGGTGTGCTGATCATGTCCCACGGACGTAGGTGCGTGGTTAGAGTTATAGGTAATGCTATGGGGCAATGGATTGTTGGTATGACATGTTGTAAACTTTCATTGGTGCTCTTTGCACGTCGACACAGCGGCTTGCATTCCACGTGTTGGCCAAGGTACAGCACATTCCGGCCTTTGCTTAAAAGTCACCGGGGTGTGCGAGACCACAAAACATGCGGTAACTTCGTGCCAGCCTCCGTGAGGGTGATTAAGGTTGGCGCGATTTATGATTCTCTGACCAATGGCATGGTCCGACGTCTACTCATTCCGGTCGACCCTCAGTGTACCGCGATGGCGGAAAATTGACAGCATTCGTTCCGTCAACAAAGTATCCACACCATCCCACTATCCCACACACTCGGTTGACCGATTCGTGACTGTGACATTCTAGCGTTAGACGCGAAGCCCCAGATGCTCACCAGTGCGAACTGGTGCCTAGCCGGAGTTTCATCGCTGGAGTCTGGCTACCGCATGAAGGAGTAGATGACCCGTGACATCGGAACAACGAGGACGCGGGCTCCCCCCCCTGGTCCAGTAAGAGAACCTGTACGACCTGCCGAACGGCCCTGGTCGAACAGTGCCGCAAGTGCTATGCACGTGCTGAGTCCATCCGTGTTGGGATTAGCCCGCCCTCTGAATCGATGTGGACCAATGTTTTGTTCTAAGGCTGGCTTCTCGAGGTTGCGCCTAACACCCAGCTCCAGTTTAGTTACAAGGGGTCCTTGTATTATACGGTCCGGTTCAAAAGTATGTAGTGTAATCCCTAAGACTGGCTCGGTAGGCAAGAGGACTAACTGTATAGTCATCATGATATAACCGATGCGCGTTATGCCTAGAAAGGGACTATAGCCACTTCCCAAAGGCTGAAAGGAGATGGAAACAGCTGCTATGGTATTGGCGCTATATCGGGTAACTGTCTCACGTAACTCGAATACCACAACATCTCTCGTTCACAAGCAAGGTATAGTGACGGAACCAGCCCACCTAGTGATTCCTACGGCTTACCGGGGGATTATGCCGTTCCAGAACAATAACCCCCCACATCAGATTGTGCTACTAAATAAAGGTGTAGCTGAAGGTCGCTGCATTGGTTGAACTCTGCTTCTTGAAAGGCTTTAAGAGATTTCCGTTCGGGCCGTACCTCACAAAATGGATTCCTACTCTGTATAGATCTAACAACCCAGAGCAATAAACATAAAGATCTCGCTGATTACAGCCTCGGTGATGGAGATAACTCATTTGTCTGCGCTGACGAGACCTTTCAAGCCGTTCTCTTGGGCTTGGAGATGATACATGCTCGTACGAGCTCCTGGGTTAAAGAGACTTATCTGGCACTCAGTAAATACTACCCATTAGGATGCCGGTCTTGGGCCGTGCTGACTGGGGCTCATTCTCAAAAATGCGTCAGGTACTTACATTGTGGCAGTGGTGACTAGGTTGTAAGCGATATCAAACCTGTCCTTATTTTGACTCGTATGTCGACATTCCCCGAATGGTCAGTTAGTCTGCAAATTGCGTAACGGCGGTACTCTTAACAGCCGCGCG
seq00020   ACGGACGCCGTTACACCCCCGCCACATGTTATGCTAAATAGGTGCTGTCAGGCAGTAGGTGTCTCATGTTTCTTCCCCCAAATATTCCGCCGCAGATGTTATAGCTCCATTAATGTCTCGAATTAACTAGTTCGGTGGAGCCCTCCCGAACACCGGACCCGCAGTCTGGTACTTCGCGGTAGATGTTGGTTATTTGGTCGCGGGAATAATGCATCATAGGTTTGCAGCCATGGAAGAAGTACCAAACTCCCATCAGAAGCGCCACTCAAGTATCTGCAGCCATGGGTTGTACAACAGTCGTACTATAGATTCTACCGAGCCGGAAATCACTCGGTATCTACTTTGATGACAGAATTATGCATATTTATCCGTTGCAAAGTATTTAGTGTTGGCGGGCCTGATACTATCTCTGCCGGAAGGTCGGTTTCATGTGTCGCTATGCTTCGACATAATGGCGCCTTGGTCTTGGAATCGTAACCAAGGATCTGTGACTGACGAAATTGCCATGGTCCACGGCGATGACGTTGGGCGCGTTTACTCATTCTTGCCAATCGAGCGTAGCTAGTCGGGTCGTTAATCACAAATTTCCTAGACACTCAAGGAATGACCCTTTAGTGATTACGTTTCACATTATGCTTTCTTTTGATCCTACAACGTTCCAAGCACCCAATACTGTATGTCTGGGAGATCGCTAAGGTAATTTGGTGTGCTGATCATGTCCCACGGACGTAGGTGCGTGGTTAGAGTTATAGGTAATGCTATGGGGCAATGGATTGTTGGTATGACATGTTGTAAACTTTCATTGGTGCTCTTTGCACGTCGACACAGCGGCTTGCATTCCACGTGTTGGCCAAGGTACAGCACATTCCGGCCTTTGCTTAAAAGTCACCGGGGTGTGCGAGACCACAAAACATGCGGTAACTTCGTGCCAGCCTCCGTGAGGGTGATTAAGGTTGGCGCGATTTATGATTCTCTGACCAATGGCATGGTCCGACGTCTACTCATTCCGGTCGACCCTCAGTGTACCGCGATGGCGGAAAATTGACAGCATTCGTTCCGTCAACAAAGTATCCACACCATCCCACTATCCCACACACTCGGTTGACCGATTCGTGACTGTGACATTCTAGCGTTAGACGCGAAGCCCCAGATGCTCACCAGTGCGAACTGGTGCCTAGCCGGAGTTTCATCGCTGGAGTCTGGCTACCGCATGAAGGAGTAGATGACCCGTGACATCGGAACAACGAGGACGCGGGCTCCCCCCCCTGGTCCAGTAAGAGAACCTGTACGACCTGCCGAACGGCCCTGGTCGAACAGTGCCGCAAGTGCTATGCACGTGCTGAGTCCATCCGTGTTGGGATTAGCCCGCCCTCTGAATCGATGTGGACCAATGTTTTGTTCTAAGGCTGGCTTCTCGAGGTTGCGCCTAACACCCAGCTCCAGTTTAGTTACAAGGGGTCCTTGTATTATACGGTCCGGTTCAAAAGTATGTAGTGTAATCCCTAAGACTGGCTCGGTAGGCAAGAGGACTAACTGTATAGTCATCATGATATAACCGATGCGCGTTATGCCTAGAAAGGGACTATAGCCACTTCCCAAAGGCTGAAAGGAGATGGAAACAGCTGCTATGGTATTGGCGCTATATCGGGTAACTGTCTCACGTAACTCGAATACCACAACATCTCTCGTTCACAAGCAAGGTATAGTGACGGAACCAGCCCACCTAGTGATTCCTACGGCTTATCGGGGGATTATGCCGTTCCAGAACAATAACCCCCCACATCAGATTGTGCTACTAAATAAAGGTGTAGCTGAAGGTCGCTGCATTGGTTGAACTCTGCTTCTTGAAAGGCTTTAAGAGATTTCCGTTCGGGCCGTACCTCACAAAATGGATTCCTACTCTGTATAGATCTAACAACCCAGAGCAATAAACATAAAGATCTCGCTGATTACAGCCTCGGTGATGGAGATAACTCATTTGTCTGCGCTGACGAGACCTTTCAAGCCGTTCTCTTGGGCTTGGAGATGATACATGCTCGTACGAGCTCCTGGGTTAAAGAGACTTATCTGGCACTCAGTAAATACTACCCATTAGGATGCCGGTCTTGGGCCGTGCTGACTGGGGCTCATTCTCAAAAATGCGTCAGGTACTTACATTGTGGCAGTGGTGACTAGGTTGTAAGCGATATCAAACCTGTCCTTATTTTGACTCGTATGTCGACATTCCCCGAATGGTCAGTTAGTCTGCAAATTGCGTAACGGCGGTACTCTTAACAGCCGCGCG
seq00021   ACGGACGCCGTTACACCCCCGCCACATGTTATGCTAAATAGGTGCTGTCAGGCAGTAGGTGGCTCATGTTTCTTCCCCCAAATATTCCGCCGCAGATGTTATAGCTCCATTAATGTCTCGAATTAACTAGTTCGGTGGAGCCCTCCCGAACACCGGACCCGCAGTCTGGTACTTCGCGGTAGATGTTGGTTATTTGGTCGCGGGAATAATGCATCATAGGTTTGCAGCCATGGAAGAAGTACCAAACTCCCATCAGAAGCGCCACTCAAGTATCTGCAGCCATGGGTTGTACAACAGTCGTACTATAGATTCTACCGAGCCGGAAATCACTCGGTATCTACTTTGATGACAGAATTATGCATATTTATCCGTTGCAAAGTATTTAGTGTTGGCGGGCCTGATACTATCTCTGCCGGAAGGTCGGTTTCATGTGTCGCTATGCTTCGACATAATGGCGCCTTGGTCTTGGAATCGTAACCAAGGATCTGTGACTGACGAAATTGCCAGGGTCCACGGCGATGACGTTGGGCGCGTTTACTCATTCTTGCCAATCGAGCGTAGCTAGTCGGGTCGTTAATCACAAATTTCCTAGACACTCAAGGAATGACCCTTTAGTGATTACGTTTCACATTATGCTTTCTTTTGATCCTACAACGTTCCAAGCACCCAATACTGTATGTCTGGGAGATCGCTAAGGTAATTTGGTGTGCTGATCATGTCCCACGGACGTAGGTGCGTGGTTAGAGTTATAGGTAATGCTATGGGGCAATGGATTGTTGGTATGACATGTTGTAAACTTTCATTGGTGCTCTTTGCACGTCGACACAGCGGCTTGCATTCCACGTGTTGGCCAAGGTACAGCACATTCCGGCCTTTGCTTAAAAGTCACCGGGGTGTGCGAGACCACAAAACATGCGGTAACTTCGTGCCAGCCTCCGTGAGGGTGATTAAGGTTGGCGCGATTTATGATTCTCTGACCAATGGCATGGTCCGACGTCTACTCATTCCGGTCGACCCTCAGTGTACCGCGATGGCGGAAAATTGACAGCATTCGTTCCGTCAACAAAGTATCCACACCATCCCACTATCCCACACACTCGGTTGACCGATTCGTGACTGTGACATTCTAGCGTTAGACGCGAAGCCCCAGATGCTCACCAGTGCGAACTGGTGCCTAGCCGGAGTTTCATCGCTGGAGTCTGGCTACCGCATGAAGGAGTAGATGACCCGTGACATCGGAACAACGAGGACGCGGGCTCCCCCCCCTGGTCCAGTAAGAGAACCTGTACGACCTGCCGAACGGCCCTGGTCGAACAGTGCCGCAAGTGCTATGCACGTGCTGAGTCCATCCGTGTTGGGATTAGCCCGCCCTCTGAATCGATGTGGACCAATGTTTTGTTCTAAGGCTGGCTTCTCGAGGTTGCGCCTAACACCCAGCTCCAGTTTAGTTACAAGGGGTCCTTGTATTATACGGTCCGGTTCAAAAGTATGTAGTGTAATCCCTAAGACTGGCTCGGTAGGCAAGAGGACTAACTGTATAGTCATCATGATATAACCGATGCGCGTTATGCCTAGAAAGGGACTATAGCCACTTCCCAAAGGCTGAAAGTAGATGGAAACAGCTGCTATGGTATTGGCGCTATATCGGGTAACTGTCTCACGTAACTCGAATACCACAACATCTCTCGTTCACAAGCAAGGTATAGTGACGGAACCAGCCCACCTAGTGATTCCTACGGCTTATCGGGGGATTATGCCGTTCCAGAACAATAACCCCCCACATCAGATTGTGCTACTAAATAAAGGTGTAGCTGAAGGTCGCTGCATTGGTTGAACTCTGCTTCTTGAAAGGCTTTAAGAGATTTCCGTTCGGGCCGTACCTCACAAAATGGATTCCTACTCTGTATAGATCTAACAACCCAGAGCAATAAACATAAAGATCTCGCTGATTACAGCCTCGGTGATGGAGATAACTCATTTGTCTGCGCTGACGAGACCTTTCAAGCCGTTCTCTTGGGCTTGGAGATGATACATGCTCGTACGAGCTCCTGGGTTAAAGAGACTTATCTGGCACTCAGTAAATACTACCCATTAGGATGCCGGTCTTGGGCCGTGCTGACTGGGGCTCATTCTCAAAAATGCGTCAGGTACTTACATTGTGGCAGTGGTGACTAGGTTGTAAGCGATATCAAACCTGTCCTTATTTTGACTCGTATGTCGACATTCCCCGAATGGTCAGTTAGTCTGCAAATTGCGTAACGGCGGTACTCTTAACAGCCGCGCG
seq00022   ACGGACGCCGTTACACCCCCGCCACATGTTATGCTAAATAGGTGCTGTCAGGCAGTAGGTGTCTCATGTTTCTTCCCCCAAATATTCCGCCGCAGATGTTATAGCTCCATTAATGTCTCGAATTAACTAGTTCGGTGGAGCCCTCCCGAACACCGGACCCGCAGTCTGGTACTTCGCGGTAGATGTTGGTTATTTGGTCGCGGGAATAATGCATCATAGGTTTGCAGCCATGGAAGAAGTACCAAACTCCCATCAGAAGCGCCACTCAAGTATCTGCAGCCATGGGTTGTACAACAGTCGTACTATAGATTCTACCGAGCCGGAAATCACTCGGTATCTACTTTGATGACAGAATTATGCATATTTATCCGTTGCAAAGTATTTAGTGTTGGCGGGCCTGATACTATCTCTGCCGGAAGGTCGGTTTCATGTGTCGCTATGCTTCGACATAATGGCGCCTTGGTCTTGGAATCGTAACCAAGGATCTGTGACTGACGAAATTGCCATGGTCCACGGCGATGACGTTGGGCGCGTTTACTCATTCTTGCCAATCGAGCGTAGCTAGTCGGGTCGTTAATCACAAATTTCCTAGACACTCAAGGAATGACCCTTTAGTGATTACGTTTCACATTATGCTTTCTTTTGATCCTACAACGTTCCAAGCACCCAATACTGTATGTCTGGGAGATCGCTAAGGTAATTTGGTGTGCTGATCATGTCCCACGGACGTAGGTGCGTGGTTAGAGTTATAGGTAATGCTATGGGGCAATGGATTGTTGGTATGACATGTTGTAAACTTTCATTGGTGCTCTTTGCACGTCGACACAGCGGCTTGCATTCCACGTGTTGGCCAAGGTACAGCACATTCCGGCCTTTGCTTAAAAGTCACCGGGGTGTGCGAGACCACAAAACATGCGGTAACTTCGTGCCAGCCTCCGTGAGGGTGATTAAGGTTGGCGCGATTTATGATTCTCTGACCAATGGCATGGTCCGACGTCTACTCATTCCGGTCGACCCTCAGTGTACCGCGATGGCGGAAAATTGACAGCATTCGTTCCGTCAACAAAGTATCCACACCATCCCACTATCCCACACACTCGGTTGACCGATTCGTGACTGTGACATTCTAGCGTTAGACGCGAAGCCCCAGATGCTCACCAGTGCGAACTGGTGCCTAGCCGGAGTTTCATCGCTGGAGTCTGGCTACCGCATGAAGGAGTAGATGACCCGTGACATCGGAACAACGAGGACGCGGGCTCCCCCCCCTGGTCCAGTAAGAGAACCTGTACGACCTGCCGAACGGCCCTGGTCGAACAGTGCCGCAAGTGCTATGCACGTGCTGAGTCCATCCGTGTTGGGATTAGCCCGCCCTCTGAATCGATGTGGACCAATGTTTTGTTCTAAGGCTGGCTTCTCGAGGTTGCGCCTAACACCCAGCTCCAGTTTAGTTACAAGGGGTCCTTGTATTATACGGTCCGGTTCAAAAGTATGTAGTGTAATCCCTAAGACTGGCTCGGTAGGCAAGAGGACTAACTGTATAGTCATCATGATATAACCGATGCGCGTTATGCCTAGAAAGGGACTATAGCCACTTCCCAAAGGCTGAAAGGAGATGGAAACAGCTGCTATGGTATTGGCGCTATATCGGGTAACTGTCTCACGTAACTCGAATACCACAACATCTCTCGTTCACAAGCAAGGTATAGTGACGGAACCAGCCCACCTAGTGATTCCTACGGCTTATCGGGGGATTATGCCGTTCCAGAACAATAACCCCCCACATCAGATTGTGCTACTAAATAAAGGTGTAGCTGAAGGTCGCTGCATTGGTTGAACTCTGCTTCTTGAAAGGCTTTAAGAGATTTCCGTTCGGGCCGTACCTCACAAAATGGATTCCTACTCTGTATAGATCTAACAACCCAGAGCAATAAACATAAAGATCTCGCTGATTACAGCCTCGGTGATGGAGATAACTCATTTGTCTGCGCTGACGAGACCTTTCAAGCCGTTCTCTTGGGCTTGGAGATGATACATGCTCGTACGAGCTCCTGGGTTAAAGAGACTTATCTGGCACTCAGTAAATACTACCCATTAGGATGCCGGTCTTGGGCCGTGCTGACTGGGGCTCATTCTCAAAAATGCGTCAGGTACTTACATTGTGGCAGTGGTGACTAGGTTGTAAGCGATATCAAACCTGTCCTTATTTTGACTCGTATGTCGACATTCCCCGAATGGTCAGTTAGTCTGCAAATTGCGTAACGGCGGTACTCTTAACAGCCGCGCG
seq00023   ACGGACGCCGTTACACCCCCGCCACATGTTATGCTAAATAGGTGCTGTCAGGCAGTAGGTGTCTCATGTTTCTTCCCCCAAATATTCCGCCGCAGATGTTATAGCTCCATTAATGTCTCGAATTAACTAGTTCGGTGGAGCCCTCCCGAACACCGGACCCGCAGTCTGGTACTTCGCGGTAGATGTTGGTTATTTGGTCGCGGGAATAATGCATCATAGGTTTGCAGCCATGGAAGAAGTACCAAACTCCCATCAGAAGCGCCACTCAAGTATCTGCAGCCATGGGTTGTACAACAGTCGTACTATAGATTCTACCGAGCCGGAAATCACTCGGTATCTACTTTGATGACAGAATTATGCATATTTATCCGTTGCAAAGTATTTAGTGTTGGCGGGCCTGATACTATCTCTGCCGGAAGGTCGGTTTCATGTGTCGCTATGCTTCGACATAATGGCGCCTTGGTCTTGGAATCGTAACCAAGGATCTGTGACTGACGAAATTGCCAGGGTCCACGGCGATGACGTTGGGCGCGTTTACTCATTCTTGCCAATCGAGCGTAGCTAGTCGGGTCGTTAATCACAAATTTCCTAGACACTCAAGGAATGACCCTTTAGTGATTACGTTTCACATTATGCTTTCTTTTGATCCTACAACGTTCCAAGCACCCAATACTGTATGTCTGGGAGATCGCTAAGGTAATTTGGTGTGCTGATCATGTCCCACGGACGTAGGTGCGTGGTTAGAGTTATAGGTAATGCTATGGGGCAATGGATTGTTGGTATGACATGTTGTAAACTTTCATTGGTGCTCTTTGCACGTCGACACAGCGGCTTGCATTCCACGTGTTGGCCAAGGTACAGCACATTCCGGCCTTTGCTTAAAAGTCACCGGGGTGTGCGAGACCACAAAACATGCGGTAACTTCGTGCCAGCCTCCGTGAGGGTGATTAAGGTTGGCGCGATTTATGATTCTCTGACCAATGGCATGGTCCGACGTCTACTCATTCCGGTCGACCCTCAGTGTACCGCGATGGCGGAAAATTGACAGCATTCGTTCCGTCAACAAAGTATCCACACCATCCCACTATCCCACACACTCGGTTGACCGATTCGTGACTGTGACATTCTAGCGTTAGACGCGAAGCCCCAGATGCTCACCAGTGCGAACTGGTGCCTAGCCGGAGTTTCATCGCTGGAGTCTGGCTACCGCATGAAGGAGTAGATGACCCGTGACATCGGAACAACGAGGACGCGGGCTCCCCCCCCTGGTCCAGTAAGAGAACCTGTACGACCTGCCGAACGGCCCTGGTCGAACAGTGCCGCAAGTGCTATGCACGTGCTGAGTCCATCCGTGTTGGGATTAGCCCGCCCTCTGAATCGATGTGGACCAATGTTTTGTTCTAAGGCTGGCTTCTCGAGGTTGCGCCTAACACCCAGCTCCAGTTTAGTTACAAGGGGTCCTTGTATTATACGGTCCGGTTCAAAAGTATGTAGTGTAATCCCTAAGACTGGCTCGGTAGGCAAGAGGACTAACTGTATAGTCATCATGATATAACCGATGCGCGTTATGCCTAGAAAGGGACTATAGCCACTTCCCAAAGGCTGAAAGGAGATGGAAACAGCTGCTATGGTATTGGCGCTATATCGGGTAACTGTCTCACGTAACTCGAATACCACAACATCTCTCGTTCACAAGCAAGGTATAGTGACGGAACCAGCCCACCTAGTGATTCCTACGGCTTATCGGGGGATTATGCCGTTCCAGAACAATAACCCCCCACATCAGATTGTGCTACTAAATAAAGGTGTAGCTGAAGGTCGCTGCATTGGTTGAACTCTGCTTCTTGAAAGGCTTTAAGAGATTTCCGTTCGGGCCGTACCTCACAAAATGGATTCCTACTCTGTATAGATCTAACAACCCAGAGCAATAAACATAAAGATCTCGCTGATTACAGCCTCGGTGATGGAGATAACTCATTTGTCTGCGCTGACGAGACCTTTCAAGCCGTTCTCTTGGGCTTGGAGATGATACATGCTCGTACGAGCTCCTGGGTTAAAGAGACTTATCTGGCACTCAGTAAATACTACCCATTAGGATGCCGGTCTTGGGCCGTGCTGACTGGGGCTCATTCTCAAAAATGCGTCAGGTACTTACATTGTGGCAGTGGTGACTAGGTTGTAAGCGATATCAAACCTGTCCTTATTTTGACTCGTATGTCGACATTCCCCGAATGGTCAGTTAGTCTGCAAATTGCGTAACGGCGGTACTCTTAACAGCCGCGCG
seq00024   ACGGACGCCGTTACACCCCCGCCACATGTTATGCTAAATAGGTGCTGTCAGGCAGTAGGTGGCTCATGTTTCTTCCCCCAAATATTCCGCCGCAGATGTTATAGCTCCATTAATGTCTCGAATTAACTAGTTCGGTGGAGCCCTCCCGAACACCGGACCCGCAGTCTGGTACTTCGCGGTAGATGTTGGTTATTTGGTCGCGGGAATAATGCATCATAGGTTTGCAGCCATGGAAGAAGTACCAAACTCCCATCAGAAGCGCCACTCAAGTATCTGCAGCCATGGGTTGTACAACAGTCGTACTATAGATTCTACCGAGCCGGAAATCACTCGGTATCTACTTTGATGACAGAATTATGCATATTTATCCGTTGCAAAGTATTTAGTGTTGGCGGGCCTGATACTATCTCTGCCGGAAGGTCGGTTTCATGTGTCGCTATGCTTCGACATAATGGCGCCTTGGTCTTGGAATCGTAACCAAGGATCTGTGACTGACGAAATTGCCAGGGTCCACGGCGATGACGTTGGGCGCGTTTACTCATTCTTGCCAATCGAGCGTAGCTAGTCGGGTCGTTAATCACAAATTTCCTAGACACTCAAGGAATGACCCTTTAGTGATTACGTTTCACATTATGCTTTCTTTTGATCCTACAACGTTCCAAGCACCCAATACTGTATGTCTGGGAGATCGCTAAGGTAATTTGGTGTGCTGATCATGTCCCACGGACGTAGGTGCGTGGTTAGAGTTATAGGTAATGCTATGGGGCAATGGATTGTTGGTATGACATGTTGTAAACTTTCATTGGTGCTCTTTGCACGTCGACACAGCGGCTTGCATTCCACGTGTTGGCCAAGGTACAGCACATTCCGGCCTTTGCTTAAAAGTCACCGGGGTGTGCGAGACCACAAAACATGCGGTAACTTCGTGCCAGCCTCCGTGAGGGTGATTAAGGTTGGCGCGATTTATGATTCTCTGACCAATGGCATGGTCCGACGTCTACTCATTCCGGTCGACCCTCAGTGTACCGCGATGGCGGAAAATTGACAGCATTCGTTCCGTCAACAAAGTATCCACACCATCCCACTATCCCACACACTCGGTTGACCGATTCGTGACTGTGACATTCTAGCGTTAGACGCGAAGCCCCAGATGCTCACCAGTGCGAACTGGTGCCTAGCCGGAGTTTCATCGCTGGAGTCTGGCTACCGCATGAAGGAGTAGATGACCCGTGACATCGGAACAACGAGGACGCGGGCTCCCCCCCCTGGTCCAGTAAGAGAACCTGTACGACCTGCCGAACGGCCCTGGTCGAACAGTGCCGCAAGTGCTATGCACGTGCTGAGTCCATCCGTGTTGGGATTAGCCCGCCCTCTGAATCGATGTGGACCAATGTTTTGTTCTAAGGCTGGCTTCTCGAGGTTGCGCCTAACACCCAGCTCCAGTTTAGTTACAAGGGGTCCTTGTATTATACGGTCCGGTTCAAAAGTATGTAGTGTAATCCCTAAGACTGGCTCGGTAGGCAAGAGGACTAACTGTATAGTCATCATGATATAACCGATGCGCGTTATGCCTAGAAAGGGACTATAGCCACTTCCCAAAGGCTGAAAGTAGATGGAAACAGCTGCTATGGTATTGGCGCTATATCGGGTAACTGTCTCACGTAACTCGAATACCACAACATCTCTCGTTCACAAGCAAGGTATAGTGACGGAACCAGCCCACCTAGTGATTCCTACGGCTTATCGGGGGATTATGCCGTTCCAGAACAATAACCCCCCACATCAGATTGTGCTACTAAATAAAGGTGTAGCTGAAGGTCGCTGCATTGGTTGAACTCTGCTTCTTGAAAGGCTTTAAGAGATTTCCGTTCGGGCCGTACCTCACAAAATGGATTCCTACTCTGTATAGATCTAACAACCCAGAGCAATAAACATAAAGATCTCGCTGATTACAGCCTCGGTGATGGAGATAACTCATTTGTCTGCGCTGACGAGACCTTTCAAGCCGTTCTCTTGGGCTTGGAGATGATACATGCTCGTACGAGCTCCTGGGTTAAAGAGACTTATCTGGCACTCAGTAAATACTACCCATTAGGATGCCGGTCTTGGGCCGTGCTGACTGGGGCTCATTCTCAAAAATGCGTCAGGTACTTACATTGTGGCAGTGGTGACTAGGTTGTAAGCGATATCAAACCTGTCCTTATTTTGACTCGTATGTCGACATTCCCCGAATGGTCAGTTAGTCTGCAAATTGCGTAACGGCGGTACTCTTAACAGCCGCGCG
seq00025   ACGGACGCCGTTACACCCCCGCCACATGTTATGCTAAATAGGTGCTGTCAGGCAGTAGGTGGCTCATGTTTCTTCCCCCAAATATTCCGCCGCAGATGTTATAGCTCCATTAATGTCTCGAATTAACTAGTTCGGTGGAGCCCTCCCGAACACCGGACCCGCAGTCTGGTACTTCGCGGTAGATGTTGGTTATTTGGTCGCGGGAATAATGCATCATAGGTTTGCAGCCATGGAAGAAGTACCAAACTCCCATCAGAAGCGCCACTCAAGTATCTGCAGCCATGGGTTGTACAACAGTCGTACTATAGATTCTACCGAGCCGGAAATCACTCGGTATCTACTTTGATGACAGAATTATGCATATTTATCCGTTGCAAAGTATTTAGTGTTGGCGGGCCTGATACTATCTCTGCCGGAAGGTCGGTTTCATGTGTCGCTATGCTTCGACATAATGGCGCCTTGGTCTTGGAATCGTAACCAAGGATCTGTGACTGACGAAATTGCCAGGGTCCACGGCGATGACGTTGGGCGCGTTTACTCATTCTTGCCAATCGAGCGTAGCTAGTCGGGTCGTTAATCACAAATTTCCTAGACACTCAAGGAATGACCCTTTAGTGATTACGTTTCACATTATGCTTTCTTTTGATCCTACAACGTTCCAAGCACCCAATACTGTATGTCTGGGAGATCGCTAAGGTAATTTGGTGTGCTGATCATGTCCCACGGACGTAGGTGCGTGGTTAGAGTTATAGGTAATGCTATGGGGCAATGGATTGTTGGTATGACATGTTGTAAACTTTCATTGGTGCTCTTTGCACGTCGACACAGCGGCTTGCATTCCACGTGTTGGCCAAGGTACAGCACATTCCGGCCTTTGCTTAAAAGTCACCGGGGTGTGCGAGACCACAAAACATGCGGTAACTTCGTGCCAGCCTCCGTGAGGGTGATTAAGGTTGGCGCGATTTATGATTCTCTGACCAATGGCATGGTCCGACGTCTACTCATTCCGGTCGACCCTCAGTGTACCGCGATGGCGGAAAATTGACAGCATTCGTTCCGTCAACAAAGTATCCACACCATCCCACTATCCCACACACTCGGTTGACCGATTCGTGACTGTGACATTCTAGCGTTAGACGCGAAGCCCCAGATGCTCACCAGTGCGAACTGGTGCCTAGCCGGAGTTTCATCGCTGGAGTCTGGCTACCGCATGAAGGAGTAGATGACCCGTGACATCGGAACAACGAGGACGCGGGCTCCCCCCCCTGGTCCAGTAAGAGAACCTGTACGACCTGCCGAACGGCCCTGGTCGAACAGTGCCGCAAGTGCTATGCACGTGCTGAGTCCATCCGTGTTGGGATTAGCCCGCCCTCTGAATCGATGTGGACCAATGTTTTGTTCTAAGGCTGGCTTCTCGAGGTTGCGCCTAACACCCAGCTCCAGTTTAGTTACAAGGGGTCCTTGTATTATACGGTCCGGTTCAAAAGTATGTAGTGTAATCCCTAAGACTGGCTCGGTAGGCAAGAGGACTAACTGTATAGTCATCATGATATAACCGATGCGCGTTATGCCTAGAAAGGGACTATAGCCACTTCCCAAAGGCTGAAAGGAGATGGAAACAGCTGCTATGGTATTGGCGCTATATCGGGTAACTGTCTCACGTAACTCGAATACCACAACATCTCTCGTTCACAAGCAAGGTATAGTGACGGAACCAGCCCACCTAGTGATTCCTACGGCTTATCGGGGGATTATGCCGTTCCAGAACAATAACCCCCCACATCAGATTGTGCTACTAAATAAAGGTGTAGCTGAAGGTCGCTGCATTGGTTGAACTCTGCTTCTTGAAAGGCTTTAAGAGATTTCCGTTCGGGCCGTACCTCACAAAATGGATTCCTACTCTGTATAGATCTAACAACCCAGAGCAATAAACATAAAGATCTCGCTGATTACAGCCTCGGTGATGGAGATAACTCATTTGTCTGCGCTGACGAGACCTTTCAAGCCGTTCTCTTGGGCTTGGAGATGATACATGCTCGTACGAGCTCCTGGGTTAAAGAGACTTATCTGGCACTCAGTAAATACTACCCATTAGGATGCCGGTCTTGGGCCGTGCTGACTGGGGCTCATTCTCAAAAATGCGTCAGGTACTTACATTGTGGCAGTGGTGACTAGGTTGTAAGCGATATCAAACCTGTCCTTATTTTGACTCGTATGTCGACATTCCCCGAATGGTCAGTTAGTCTGCAAATTGCGTAACGGCGGTACTCTTAACAGCCGCGCG
seq00026   ACGGACGCCGTTACACCCCCGCCACATGTTATGCTAAATAGGTGCTGTCAGGCAGTAGGTGTCTCATGTTTCTTCCCCCAAATATTCCGCCGCAGATGTTATAGCTCCATTAATGTCTCGAATTAACTAGTTCGGTGGAGCCCTCCCGAACACCGGACCCGCAGTCTGGTACTTCGCGGTAGATGTTGGTTATTTGGTCGCGGGAATAATGCATCATAGGTTTGCAGCCATGGAAGAAGTACCAAACTCCCATCAGAAGCGCCACTCAAGTATCTGCAGCCATGGGTTGTACAACAGTCGTACTATAGATTCTACCGAGCCGGAAATCACTCGGTATCTACTTTGATGACAGAATTATGCATATTTATCCGTTGCAAAGTATTTAGTGTTGGCGGGCCTGATACTATCTCTGCCGGAAGGTCGGTTTCATGTGTCGCTATGCTTCGACATAATGGCGCCTTGGTCTTGGAATCGTAACCAAGGATCTGTGACTGACGAAATTGCCAGGGTCCACGGCGATGACGTTGGGCGCGTTTACTCATTCTTGCCAATCGAGCGTAGCTAGTCGGGTCGTTAATCACAAATTTCCTAGACACTCAAGGAATGACCCTTTAGTGATTACGTTTCACATTATGCTTTCTTTTGATCCTACAACGTTCCAAGCACCCAATACTGTATGTCTGGGAGATCGCTAAGGTAATTTGGTGTGCTGATCATGTCCCACGGACGTAGGTGCGTGGTTAGAGTTATAGGTAATGCTATGGGGCAATGGATTGTTGGTATGACATGTTGTAAACTTTCATTGGTGCTCTTTGCACGTCGACACAGCGGCTTGCATTCCACGTGTTGGCCAAGGTACAGCACATTCCGGCCTTTGCTTAAAAGTCACCGGGGTGTGCGAGACCACAAAACATGCGGTAACTTCGTGCCAGCCTCCGTGAGGGTGATTAAGGTTGGCGCGATTTATGATTCTCTGACCAATGGCATGGTCCGACGTCTACTCATTCCGGTCGACCCTCAGTGTACCGCGATGGCGGAAAATTGACAGCATTCGTTCCGTCAACAAAGTATCCACACCATCCCACTATCCCACACACTCGGTTGACCGATTCGTGACTGTGACATACTAGCGTTAGACGCGAAGCCCCAGATGCTCACCAGTGCGAACTGGTGCCTAGCCGGAGTTTCATCGCTGGAGTCTGGCTACCGCATGAAGGAGTAGATGACCCGTGACATCGGAACAACGAGGACGCGGGCTCCCCCCCCTGGTCCAGTAAGAGAACCTGTACGACCTGCCGAACGGCCCTGGTCGAACAGTGCCGCAAGTGCTATGCACGTGCTGAGTCCATCCGTGTTGGGATTAGCCCGCCCTCTGAATCGATGTGGACCAATGTTTTGTTCTAAGGCTGGCTTCTCGAGGTTGCGCCTAACACCCAGCTCCAGTTTAGTTACAAGGGGTCCTTGTATTATACGGTCCGGTTCAAAAGTATGTAGTGTAATCCCTAAGACTGGCTCGGTAGGCAAGAGGACTAACTGTATAGTCATCATGATATAACCGATGCGCGTTATGCCTAGAAAGGGACTATAGCCACTTCCCAAAGGCTGAAAGGAGATGGAAACAGCTGCTATGGTATTGGCGCTATATCGGGTAACTGTCTCACGTAACTCGAATACCACAACATCTCTCGTTCACAAGCAAGGTATAGTGACGGAACCAGCCCACCTAGTGATTCCTACGGCTTATCGGGGGATTATGCCGTTCCAGAACAATAACCCCCCACATCAGATTGTGCTACTAAATAAAGGTGTAGCTGAAGGTCGCTGCATTGGTTGAACTCTGCTTCTTGAAAGGCTTTAAGAGATTTCCGTTCGGGCCGTACCTCACAAAATGGATTCCTACTCTGTATAGATCTAACAACCCAGAGCAATAAACATAAAGATCTCGCTGATTACAGCCTCGGTGATGGAGATAACTCATTTGTCTGCGCTGACGAGACCTTTCAAGCCGTTCTCTTGGGCTTGGAGATGATACATGCTCGTACGAGCTCCTGGGTTAAAGAGACTTATCTGGCACTCAGTAAATACTACCCATTAGGATGCCGGTCTTGGGCCGTGCTGACTGGGGCTCATTCTCAAAAATGCGTCAGGTACTTACATTGTGGCAGTGGTGACTAGGTTGTAAGCGATATCAAACCTGTCCTTATTTTGACTCGTATGTCGACATTCCCCGAATGGTCAGTTAGTCTGCAAATTGCGTAACGGCGGTACTCTTAACAGCCGCGCG
seq00027   ACGGACGCCGTTACACCCCCGCCACATGTTATGCTAAATAGGTGCTGTCAGGCAGTAGGTGTCTCATGTTTCTTCCCCCAAATATTCCGCCGCAGATGTTATAGCTCCATTAATGTCTCGAATTAACTAGTTCGGTGGAGCCCTCCCGAACACCGGACCCGCAGTCTGGTACTTCGCGGTAGATGTTGGTTATTTGGTCGCGGGAATAATGCATCATAGGTTTGCAGCCATGGAAGAAGTACCAAACTCCCATCAGAAGCGCCACTCAAGTATCTGCAGCCATGGGTTGTACAACAGTCGTACTATAGATTCTACCGAGCCGGAAATCACTCGGTATCTACTTTGATGACAGAATTATGCATATTTATCCGTTGCAAAGTATTTAGTGTTGGCGGGCCTGATACTATCTCTGCCGGAAGGTCGGTTTCATGTGTCGCTATGCTTCGACATAATGGCGCCTTGGTCTTGGAATCGTAACCAAGGATCTGTGACTGACGAAATTGCCAGGGTCCACGGCGATGACGTTGGGCGCGTTTACTCATTCTTGCCAATCGAGCGTAGCTAGTCGGGTCGTTAATCACAAATTTCCTAGACACTCAAGGAATGACCCTTTAGTGATTACGTTTCACATTATGCTTTCTTTTGATCCTACAACGTTCCAAGCACCCAATACTGTATGTCTGGGAGATCGCTAAGGTAATTTGGTGTGCTGATCATGTCCCACGGACGTAGGTGCGTGGTTAGAGTTATAGGTAATGCTATGGGGCAATGGATTGTTGGTATGACATGTTGTAAACTTTCATTGGTGCTCTTTGCACGTCGACACAGCGGCTTGCATTCCACGTGTTGGCCAAGGTACAGCACATTCCGGCCTTTGCTTAAAAGTCACCGGGGTGTGCGAGACCACAAAACATGCGGTAACTTCGTGCCAGCCTCCGTGAGGGTGATTAAGGTTGGCGCGATTTATGATTCTCTGACCAATGGCATGGTCCGACGTCTACTCATTCCGGTCGACCCTCAGTGTACCGCGATGGCGGAAAATTGACAGCATTCGTTCCGTCAACAAAGTATCCACACCATCCCACTATCCCACACACTCGGTTGACCGATTCGTGACTGTGACATTCTAGCGTTAGACGCGAAGCCCCAGATGCTCACCAGTGCGAACTGGTGCCTAGCCGGAGTTTCATCGCTGGAGTCTGGCTACCGCATGAAGGAGTAGATGACCCGTGACATCGGAACAACGAGGACGCGGGCTCCCCCCCCTGGTCCAGTAAGAGAACCTGTACGACCTGCCGAACGGCCCTGGTCGAACAGTGCCGCAAGTGCTATGCACGTGCTGAGTCCATCCGTGTTGGGATTAGCCCGCCCTCTGAATCGATGTGGACCAATGTTTTGTTCTAAGGCTGGCTTCTCGAGGTTGCGCCTAACACCCAGCTCCAGTTTAGTTACAAGGGGTCCTTGTATTATACGGTCCGGTTCAAAAGTATGTAGTGTAATCCCTAAGACTGGCTCGGTAGGCAAGAGGACTAACTGTATAGTCATCATGATATAACCGATGCGCGTTATGCCTAGAAAGGGACTATAGCCACTTCCCAAAGGCTGAAAGGAGATGGAAACAGCTGCTATGGTATTGGCGCTATATCGGGTAACTGTCTCACGTAACTCGAATACCACAACATCTCTCGTTCACAAGCAAGGTATAGTGACGGAACCAGCCCACCTAGTGATTCCTACGGCTTATCGGGGGATTATGCCGTTCCAGAACAATAACCCCCCACATCAGATTGTGCTACTAAATAAAGGTGTAGCTGAAGGTCGCTGCATTGGTTGAACTCTGCTTCTTGAAAGGCTTTAAGAGATTTCCGTTCGGGCCGTACCTCACAAAATGGATTCCTACTCTGTATAGATCTAACAACCCAGAGCAATAAACATAAAGATCTCGCTGATTACAGCCTCGGTGATGGAGATAACTCATTTGTCTGCGCTGACGAGACCTTTCAAGCCGTTCTCTTGGGCTTGGAGATGATACATGCTCGTACGAGCTCCTGGGTTAAAGAGACTTATCTGGCACTCAGTAAATACTACCCATTAGGATGCCGGTCTTGGGCCGTGCTGACTGGGGCTCATTCTCAAAAATGCGTCAGGTACTTACATTGTGGCAGTGGTGACTAGGTTGTAAGCGATATCAAACCTGTCCTTATTTTGACTCGTATGTCGACATTCCCCGAATGGTCAGTTAGTCTGCAAATTGCGTAACGGCGGTACTCTTAACAGCCGCGCG
seq00028   ACGGACGCCGTTACACCCCCGCCACATGTTATGCTAAATAGGTGCTGTCAGGCAGTAGGTGGCTCATGTTTCTTCCCCCAAATATTCCGCCGCAGATGTTATAGCTCCATTAATGTCTCGAATTAACTAGTTCGGTGGAGCCCTCCCGAACACCGGACCCGCAGTCTGGTACTTCGCGGTAGATGTTGGTTATTTGGTCGCGGGAATAATGCATCATAGGTTTGCAGCCATGGAAGAAGTACCAAACTCCCATCAGAAGCGCCACTCAAGTATCTGCAGCCATGGGTTGTACAACAGTCGTACTATAGATTCTACCGAGCCGGAAATCACTCGGTATCTACTTTGATGACAGAATTATGCATATTTATCCGTTGCAAAGTATTTAGTGTTGGCGGGCCTGATACTATCTCTGCCGGAAGGTCGGTTTCATGTGTCGCTATGCTTCGACATAATGGCGCCTTGGTCTTGGAATCGTAACCAAGGATCTGTGACTGACGAAATTGCCAGGGTCCACGGCGATGACGTTGGGCGCGTTTACTCATTCTTGCCAATCGAGCGTAGCTAGTCGGGTCGTTAATCACAAATTTCCTAGACACTCAAGGAATGACCCTTTAGTGATTACGTTTCACCTTATGCTTTCTTTTGATCCTACAACGTTCCAAGCACCCAATACTGTATGTCTGGGAGATCGCTAAGGTAATTTGGTGTGCTGATCATGTCCCACGGACGTAGGTGCGTGGTTAGAGTTATAGGTAATGCTATGGGGCAATGGATTGTTGGTATGACATGTTGTAAACTTTCATTGGTGCTCTTTGCACGTCGACACAGCGGCTTGCATTCCACGTGTTGGCCAAGGTACAGCACATTCCGGCCTTTGCTTAAAAGTCACCGGGGTGTGCGAGACCACAAAACATGCGGTAACTTCGTGCCAGCCTCCGTGAGGGTGATTAAGGTTGGCGCGATTTATGATTCTCTGACCAATGGCATGGTCCGACGTCTACTCATTCCGGTCGACCCTCAGTGTACCGCGATGGCGGAAAATTGACAGCATTCGTTCCGTCAACAAAGTATCCACACCATCCCACTATCCCACACACTCGGTTGACCGATTCGTGACTGTGACATTCTAGCGTTAGACGCGAAGCCCCAGATGCTCACCAGTGCGAACTGGTGCCTAGCCGGAGTTTCATCGCTGGAGTCTGGCTACCGCATGCAGGAGTAGATGACCCGTGACATCGGAACAACGAGGACGCGGGCTCCCCCCCCTGGTCCAGTAAGAGAACCTGTACGACCTGCCGAACGGCCCTGGTCGAACAGTGCCGCAAGTGCTATGCACGTGCTGAGTCCATCCGTGTTGGGATTAGCCCGCCCTCTGAATCGATGTGGACCAATGTTTTGTTCTAAGGCTGGCTTCTCGAGGTTGCGCCTAACACCCAGCTCCAGTTTAGTTACAAGGGGTCCTTGTATTATACGGTCCGGTTCAAAAGTATGTAGTGTAATCCCTAAGACTGGCTCGGTAGGCAAGAGGACTAACTGTATAGTCATCATGATATAACCGATGCGCGTTATGCCTAGAAAGGGACTATAGCCACTTCCCAAAGGCTGAAAGGAGATGGAAACAGCTGCTATGGTATTGGCGCTATATCGGGTAACTGTCTCACGTAACTCGAATACCACAACATCTCTCGTTCACAAGCAAGGTATAGTGACGGAACCAGCCCACCTAGTGATTCCTACGGCTTATCGGGGGATTATGCCGTTCCAGAACAATAACCCCCCACATCAGATTGTGCTACTAAATAAAGGTGTAGCTGAAGGTCGCTGCATTGGTTGAACTCTGCTTCTTGAAAGGCTTTAAGAGATTTCCGTTCGGGCCGTACCTCACAAAATGGATTCCTACTCTGTATAGATCTAACAACCCAGAGCAATAAACATAAAGATCTCGCTGATTACAGCCTCGGTGATGGAGATAACTCATTTGTCTGCGCTGACGAGACCTTTCAAGCCGTTCTCTTGGGCTTGGAGATGATACATGCTCGTACGAGCTCCTGGGTTAAAGAGACTTATCTGGCACTCAGTAAATACTACCCATTAGGATGCCGGTCTTGGGCCGTGCTGACTGGGGCTCATTCTCAAAAATGCGTCAGGTACTTACATTGTGGCAGTGGTGACTAGGTTGTAAGCGATATCAAACCTGTCCTTATTTTGACTCGTATGTCGACATTCCCCGAATGGTCAGTTAGTCTGCAAATTGCGTAACGGCGGTACTCTTAACAGCCGCGCG
seq00029   ACGGACGCCGTTACACCCCCGCCACATGTTATGCTAAATAGGTGCTGTCAGGCAGTAGGTGTCTCATGTTTCTTCCCCCAAATATTCCGCCGCAGATGTTATAGCTCCATTAATGTCTCGAATTAACTAGTTCGGTGGAGCCCTCCCGAACACCGGACCCGCAGTCTGGTACTTCGCGGTAGATGTTGGTTATTTGGTCGCGGGAATAATGCATCATAGGTTTGCAGCCATGGAAGAAGTACCAAACTCCCATCAGAAGCGCCACTCAAGTATCTGCAGCCATGGGTTGTACAACAGTCGTACTATAGATTCTACCGAGCCGGAAATCACTCGGTATCTACTTTGATGACAGAATTATGCATATTTATCCGTTGCAAAGTATTTAGTGTTGGCGGGCCTGATACTATCTCTGCCGGAAGGTCGGTTTCATGTGTCGCTATGCTTCGACATAATGGCGCCTTGGTCTTGGAATCGTAACCAAGGATCTGTGACTGACGAAATTGCCAGGGTCCACGGCGATGACGTTGGGCGCGTTTACTCATTCTTGCCAATCGAGCGTAGCTAGTCGGGTCGTTAATCACAAATTTCCTAGACACTCAAGGAATGACCCTTTAGTGATTACGTTTCACATTATGCTTTCTTTTGATCCTACAACGTTCCAAGCACCCAATACTGTATGTCTGGGAGATCGCTAAGGTAATTTGGTGTGCTGATCATGTCCCACGGACGTAGGTGCGTGGTTAGAGTTATAGGTAATGCTATGGGGCAATGGATTGTTGGTATGACATGTTGTAAACTTTCATTGGTGCTCTTTGCACGTCGACACAGCGGCTTGCATTCCACGTGTTGGCCAAGGTACAGCACATTCCGGCCTTTGCTTAAAAGTCACCGGGGTGTGCGAGACCACAAAACATGCGGTAACTTCGTGCCAGCCTCCGTGAGGGTGATTAAGGTTGGCGCGATTTATGATTCTCTGACCAATGGCATGGTCCGACGTCTACTCATTCCGGTCGACCCTCAGTGTACCGCGATGGCGGAAAATTGACAGCATTCGTTCCGTCAACAAAGTATCCACACCATCCCACTATCCCACACACTCGGTTGACCGATTCGTGACTGTGACATTCTAGCGTTAGACGCGAAGCCCCAGATGCTCACCAGTGCGAACTGGTGCCTAGCCGGAGTTTCATCGCTGGAGTCTGGCTACCGCATGAAGGAGTAGATGACCCGTGACATCGGAACAACGAGGACGCGGGCTCCCCCCCCTGGTCCAGTAAGAGAACCTGTACGACCTGCCGAACGGCCCTGGTCGAACAGTGCCGCAAGTGCTATGCACGTGCTGAGTCCATCCGTGTTGGGATTAGCCCGCCCTCTGAATCGATGTGGACCAATGTTTTGTTCTAAGGCTGGCTTCTCGAGGTTGCGCCTAACACCCAGCTCCAGTTTAGTTACAAGGGGTCCTTGTATTATACGGTCCGGTTCAAAAGTATGTAGTGTAATCCCTAAGACTGGCTCGGTAGGCAAGAGGACTAACTGTATAGTCATCATGATATAACCGATGCGCGTTATGCCTAGAAAGGGACTATAGCCACTTCCCAAAGGCTGAAAGGAGATGGAAACAGCTGCTATGGTATTGGCGCTATATCGGGTAACTGTCTCACGTAACTCGAATACCACAACATCTCTCGTTCACAAGCAAGGTATAGTGACGGAACCAGCCCACCTAGTGATTCCTACGGCTTATCGGGGGATTATGCCGTTCCAGAACAATAACCCCCCACATCAGATTGTGCTACTAAATAAAGGTGTAGCTGAAGGTCGCTGCATTGGTTGAACTCTGCTTCTTGAAAGGCTTTAAGAGATTTCCGTTCGGGCCGTACCTCACAAAATGGATTCCTACTCTGTATAGATCTAACAACCCAGAGCAATAAACATAAAGATCTCGCTGATTACAGCCTCGGTGATGGAGATAACTCATTTGTCTGCGCTGACGAGACCTTTCAAGCCGTTCTCTTGGGCTTGGAGATGATACATGCTCGTACGAGCTCCTGGGTTAAAGAGACTTATCTGGCACTCAGTAAATACTACCCATTAGGATGCCGGTCTTGGGCCGTGCTGACTGGGGCTCATTCTCAAAAATGCGTCAGGTACTTACATTGTGGCAGTGGTGACTAGGTTGTAAGCGATATCAAACCTGTCCTTATTTTGACTCGTATGTCGACATTCCCCGAATGGTCAGTTAGTCTGCAAATTGCGTAACGGCGGTACTCTTAACAGCCGCGCG
seq00030   ACGGACGCCGTTACACCCCCGCCACATGTTATGCTAAATAGGTGCTGTCAGGCAGTAGGTGGCTCATGTTTCTTCCCCCAAATATTCCGCCGCAGATGTTATAGCTCCATTAATGTCTCGAATTAACTAGTTCGGTGGAGCCCTCCCGAACACCGGACCCGCAGTCTGGTACTTCGCGGTAGATGTTGGTTATTTGGTCGCGGGAATAATGCATCATAGGTTTGCAGCCATGGAAGAAGTACCAAACTCCCATCAGAAGCGCCACTCAAGTATCTGCAGCCATGGGTTGTACAACAGTCGTACTATAGATTCTACCGAGCCGGAAATCACTCGGTATCTACTTTGATGACAGAATTATGCATATTTATCCGTTGCAAAGTATTTAGTGTTGGCGGGCCTGATACTATCTCTGCCGGAAGGTCGGTTTCATGTGTCGCTATGCTTCGACATAATGGCGCCTTGGTCTTGGAATCGTAACCAAGGATCTGTGACTGACGAAATTGCCAGGGTCCACGGCGATGACGTTGGGCGCGTTTACTCATTCTTGCCAATCGAGCGTAGCTAGTCGGGTCGTTAATCACAAATTTCCTAGACACTCAAGGAATGACCCTTTAGTGATTACGTTTCACATTATGCTTTCTTTTGATCCTACAACGTTCCAAGCACCCAATACTGTATGTCTGGGAGATCGCTAAGGTAATTTGGTGTGCTGATCATGTCCCACGGACGTAGGTGCGTGGTTAGAGTTATAGGTAATGCTATGGGGCAATGGATTGTTGGTATGACATGTTGTAAACTTTCATTGGTGCTCTTTGCACGTCGACACAGCGGCTTGCATTCCACGTGTTGGCCAAGGTACAGCACATTCCGGCCTTTGCTTAAAAGTCACCGGGGTGTGCGAGACCACAAAACATGCGGTAACTTCGTGCCAGCCTCCGTGAGGGTGATTAAGGTTGGCGCGATTTATGATTCTCTGACCAATGGCATGGTCCGACGTCTACTCATTCCGGTCGACCCTCAGTGTACCGCGATGGCGGAAAATTGACAGCATTCGTTCCGTCAACAAAGTATCCACACCATCCCACTATCCCACACACTCGGTTGACCGATTCGTGACTGTGACATTCTAGCGTTAGACGCGAAGCCCCAGATGCTCACCAGTGCGAACTGGTGCCTAGCCGGAGTTTCATCGCTGGAGTCTGGCTACCGCATGAAGGAGTAGATGACCCGTGACATCGGAACAACGAGGACGCGGGCTCCCCCCCCTGGTCCAGTAAGAGAACCTGTACGACCTGCCGAACGGCCCTGGTCGAACAGTGCCGCAAGTGCTATGCACGTGCTGAGTCCATCCGTGTTGGGATTAGCCCGCCCTCTGAATCGATGTGGACCAATGTTTTGTTCTAAGGCTGGCTTCTCGAGGTTGCGCCTAACACCCAGCTCCAGTTTAGTTACAAGGGGTCCTTGTATTATACGGTCCGGTTCAAAAGTATGTAGTGTAATCCCTAAGACTGGCTCGGTAGGCAAGAGGACTAACTGTATAGTCATCATGATATAACCGATGCGCGTTATGCCTAGAAAGGGACTATAGCCACTTCCCAAAGGCTGAAAGTAGATGGAAACAGCTGCTATGGTATTGGCGCTATATCGGGTAACTGTCTCACGTAACTCGAATACCACAACATCTCTCGTTCACAAGCAAGGTATAGTGACGGAACCAGCCCACCTAGTGATTCCTACGGCTTATCGGGGGATTATGCCGTTCCAGAACAATAACCCCCCACATCAGATTGTGCTACTAAATAAAGGTGTAGCTGAAGGTCGCTGCATTGGTTGAACTCTGCTTCTTGAAAGGCTTTAAGAGATTTCCGTTCGGGCCGTACCTCACAAAATGGATTCCTACTCTGTATAGATCTAACAACCCAGAGCAATAAACATAAAGATCTCGCTGATTACAGCCTCGGTGATGGAGATAACTCATTTGTCTGCGCTGACGAGACCTTTCAAGCCGTTCTCTTGGGCTTGGAGATGATACATGCTCGTACGAGCTCCTGGGTTAAAGAGACTTATCTGGCACTCAGTAAATACTACCCATTAGGATGCCGGTCTTGGGCCGTGCTGACTGGGGCTCATTCTCAAAAATGCGTCAGGTACTTACATTGTGGCAGTGGTGACTAGGTTGTAAGCGATATCAAACCTGTCCTTATTTTGACTCGTATGTCGACATTCCCCGAATGGTCAGTTAGTCTGCAAATTGCGTAACGGCGGTACTCTTAACAGCCGCGCG
seq00031   ACGGACGCCGTTACACCCCCGCCACATGTTATGCTAAATAGGTGCTGTCAGGCAGTAGGTGTCTCATGTTTCTTCCCCCAAATATTCCGCCGCAGATGTTATAGCTCCATTAATGTCTCGAATTAACTAGTTCGGTGGAGCCCTCCCGAACACCGGACCCGCAGTCTGGTACTTCGCGGTAGATGTTGGTTATTTGGTCGCGGGAATAATGCATCATAGGTTTGCAGCCATGGAAGAAGTACCAAACTCCCATCAGAAGCGCCACTCAAGTATCTGCAGCCATGGGTTGTACAACAGTCGTACTATAGATTCTACCGAGCCGGAAATCACTCGGTATCTACTTTGATGACAGAATTATGCATATTTATCCGTTGCAAAGTATTTAGTGTTGGCGGGCCTGATACTATCTCTGCCGGAAGGTCGGTTTCATGTGTCGCTATGCTTCGACATAATGGCGCCTTGGTCTTGGAATCGTAACCAAGGATCTGTGACTGACGAAATTGCCAGGGTCCACGGCGATGACGTTGGGCGCGTTTACTCATTCTTGCCAATCGAGCGTAGCTAGTCGGGTCGTTAATCACAAATTTCCTAGACACTCAAGGAATGACCCTTTAGTGATTACGTTTCACATTATGCTTTCTTTTGATCCTACAACGTTCCAAGCACCCAATACTGTATGTCTGGGAGATCGCTAAGGTAATTTGGTGTGCTGATCATGTCCCACGGACGTAGGTGCGTGGTTAGAGTTATAGGTAATGCTATGGGGCAATGGATTGTTGGTATGACATGTTGTAAACTTTCATTGGTGCTCTTTGCACGTCGACACAGCGGCTTGCATTCCACGTGTTGGCCAAGGTACAGCACATTCCGGCCTTTGCTTAAAAGTCACCGGGGTGTGCGAGACCACAAAACATGCGGTAACTTCGTGCCAGCCTCCGTGAGGGTGATTAAGGTTGGCGCGATTTATGATTCTCTGACCAATGGCATGGTCCGACGTCTACTCATTCCGGTCGACCCTCAGTGTACCGCGATGGCGGAAAATTGACAGCATTCGTTCCGTCAACAAAGTATCCACACCATCCCACTATCCCACACACTCGGTTGACCGATTCGTGACTGTGACATTCTAGCGTTAGACGCGAAGCCCCAGATGCTCACCAGTGCGAACTGGTGCCTAGCCGGAGTTTCATCGCTGGAGTCTGGCTACCGCATGAAGGAGTAGATGACCCGTGACATCGGAACAACGAGGACGCGGGCTCCCCCCCCTGGTCCAGTAAGAGAACCTGTACGACCTGCCGAACGGCCCTGGTCGAACAGTGCCGCAAGTGCTATGCACGTGCTGAGTCCATCCGTGTTGGGATTAGCCCGCCCTCTGAATCGATGTGGACCAATGTTTTGTTCTAAGGCTGGCTTCTCGAGGTTGCGCCTAACACCCAGCTCCAGTTTAGTTACAAGGGGTCCTTGTATTATACGGTCCGGTTCAAAAGTATGTAGTGTAATCCCTAAGACTGGCTCGGTAGGCAAGAGGACTAACTGTATAGTCATCATGATATAACCGATGCGCGTTATGCCTAGAAAGGGACTATAGCCACTTCCCAAAGGCTGAAAGGAGATGGAAACAGCTGCTATGGTATTGGCGCTATATCGGGTAACTGTCTCACGTAACTCGAATACCACAACATCTCTCGTTCACAAGCAAGGTATAGTGACGGAACCAGCCCACCTAGTGATTCCTACGGCTTATCGGGGGATTATGCCGTTCCAGAACAATAACCCCCCACATCAGATTGTGCTACTAAATAAAGGTGTAGCTGAAGGTCGCTGCATTGGTTGAACTCTGCTTCTTGAAAGGCTTTAAGAGATTTCCGTTCGGGCCGTACCTCACAAAATGGATTCCTACTCTGTATAGATCTAACAACCCAGAGCAATAAACATAAAGATCTCGCTGATTACAGCCTCGGTGATGGAGATAACTCATTTGTCTGCGCTGACGAGACCTTTCAAGCCGTTCTCTTGGGCTTGGAGATGATACATGCTCGTACGAGCTCCTGGGTTAAAGAGACTTATCTGGCACTCAGTAAATACTACCCATTAGGATGCCGGTCTTGGGCCGTGCTGACTGGGGCTCATTCTCAAAAATGCGTCAGGTACTTACATTGTGGCAGTGGTGACTAGGTTGTAAGCGATATCAAACCTGTCCTTATTTTGACTCGTATGTCGACATTCCCCGAATGGTCAGTTAGTCTGCAAATTGCGTAACGGCGGTACTCTTAACAGCCGCGCG
seq00032   ACGGACGCCGTTACACCCCCGCCACATGTTATGCTAAATAGGTGCTGTCAGGCAGTAGGTGTCTCATGTTTCTTCCCCCAAATATTCCGCCGCAGATGTTATAGCTCCATTAATGTCTCGAATTAACTAGTTCGGTGGAGCCCTCCCGAACACCGGACCCGCAGTCTGGTACTTCGCGGTAGATGTTGGTTATTTGGTCGCGGGAATAATGCATCATAGGTTTGCAGCCATGGAAGAAGTACCAAACTCCCATCAGAAGCGCCACTCAAGTATCTGCAGCCATGGGTTGTACAACAGTCGTACTATAGATTCTACCGAGCCGGAAATCACTCGGTATCTACTTTGATGACAGAATTATGCATATTTATCCGTTGCAAAGTATTTAGTGTTGGCGGGCCTGATACTATCTCTGCCGGAAGGTCGGTTTCATGTGTCGCTATGCTTCGACATAATGGCGCCTTGGTCTTGGAATCGTAACCAAGGATCTGTGACTGACGAAATTGCCAGGGTCCACGGCGATGACGTTGGGCGCGTTTACTCATTCTTGCCAATCGAGCGTAGCTAGTCGGGTCGTTAATCACAAATTTCCTAGACACTCAAGGAATGACCCTTTAGTGATTACGTTTCACATTATGCTTTCTTTTGATCCTACAACGTTCCAAGCACCCAATACTGTATGTCTGGGAGATCGCTAAGGTAATTTGGTGTGCTGATCATGTCCCACGGACGTAGGTGCGTGGTTAGAGTTATAGGTAATGCTATGGGGCAATGGATTGTTGGTATGACATGTTGTAAACTTTCATTGGTGCTCTTTGCACGTCGACACAGCGGCTTGCATTCCACGTGTTGGCCAAGGTACAGCACATTCCGGCCTTTGCTTAAAAGTCACCGGGGTGTGCGAGACCACAAAACATGCGGTAACTTCGTGCCAGCCTCCGTGAGGGTGATTAAGGTTGGCGCGATTTATGATTCTCTGACCAATGGCATGGTCCGACGTCTACTCATTCCGGTCGACCCTCAGTGTACCGCGATGGCGGAAAATTGACAGCATTCGTTCCGTCAACAAAGTATCCACACCATCCCACTATCCCACACACTCGGTTGACCGATTCGTGACTGTGACATTCTAGCGTTAGACGCGAAGCCCCAGATGCTCACCAGTGCGAACTGGTGCCTAGCCGGAGTTTCATCGCTGGAGTCTGGCTACCGCATGAAGGAGTAGATGACCCGTGACATCGGAACAACGAGGACGCGGGCTCCCCCCCCTGGTCCAGTAAGAGAACCTGTACGACCTGCCGAACGGCCCTGGTCGAACAGTGCCGCAAGTGCTATGCACGTGCTGAGTCCATCCGTGTTGGGATTAGCCCGCCCTCTGAATCGATGTGGACCAATGTTTTGTTCTAAGGCTGGCTTCTCGAGGTTGCGCCTAACACCCAGCTCCAGTTTAGTTACAAGGGGTCCTTGTATTATACGGTCCGGTTCAAAAGTATGTAGTGTAATCCCTAAGACTGGCTCGGTAGGCAAGAGGACTAACTGTATAGTCATCATGATATAACCGATGCGCGTTATGCCTAGAAAGGGACTATAGCCACTTCCCAAAGGCTGAAAGGAGATGGAAACAGCTGCTATGGTATTGGCGCTATATCGGGTAACTGTCTCACGTAACTCGAATACCACAACATCTCTCGTTCACAAGCAAGGTATAGTGACGGAACCAGCCCACCTAGTGATTCCTACGGCTTATCGGGGGATTATGCCGTTCCAGAACAATAACCCCCCACATCAGATTGTGCTACTAAATAAAGGTGTAGCTGAAGGTCGCTGCATTGGTTGAACTCTGCTTCTTGAAAGGCTTTAAGAGATTTCCGTTCGGGCCGTACCTCACAAAATGGATTCCTACTCTGTATAGATCTAACAACCCAGAGCAATAAACATAAAGATCTCGCTGATTACAGCCTCGGTGATGGAGATAACTCATTTGTCTGCGCTGACGAGACCTTTCAAGCCGTTCTCTTGGGCTTGGAGATGATACATGCTCGTACGAGCTCCTGGGTTAAAGAGACTTATCTGGCACTCAGTAAATACTACCCATTAGGATGCCGGTCTTGGGCCGTGCTGACTGGGGCTCATTCTCAAAAATGCGTCAGGTACTTACATTGTGGCAGTGGTGACTAGGTTGTAAGCGATATCAAACCTGTCCTTATTTTGACTCGTATGTCGACATTCCCCGAATGGTCAGTTAGTCTGCAAATTGCGTAACGGCGGTACTCTTAACAGCCGCGCG
seq00033   ACGGACGCCGTTACACCCCCGCCACATGTTATGCTAAATAGGTGCTGTCAGGCAGTAGGTGGCTCATGTTTCTTCCCCCAAATATTCCGCCGCAGATGTTATAGCTCCATTAATGTCTCGAATTAACTAGTTCGGTGGAGCCCTCCCGAACACCGGACCCGCAGTCTGGTACTTCGCGGTAGATGTTGGTTATTTGGTCGCGGGAATAATGCATCATAGGTTTGCAGCCATGGAAGAAGTACCAAACTCCCATCAGAAGCGCCACTCAAGTATCTGCAGCCATGGGTTGTACAACAGTCGTACTATAGATTCTACCGAGCCGGAAATCACTCGGTATCTACTTTGATGACAGAATTATGCATATTTATCCGTTGCAAAGTATTTAGTGTTGGCGGGCCTGATACTATCTCTGCCGGAAGGTCGGTTTCATGTGTCGCTATGCTTCGACATAATGGCGCCTTGGTCTTGGAATCGTAACCAAGGATCTGTGACTGACGAAATTGCCAGGGTCCACGGCGATGACGTTGGGCGCGTTTACTCATTCTTGCCAATCGAGCGTAGCTAGTCGGGTCGTTAATCACAAATTTCCTAGACACTCAAGGAATGACCCTTTAGTGATTACGTTTCACATTATGCTTTCTTTTGATCCTACAACGTTCCAAGCACCCAATACTGTATGTCTGGGAGATCGCTAAGGTAATTTGGTGTGCTGATCATGTCCCACGGACGTAGGTGCGTGGTTAGAGTTATAGGTAATGCTATGGGGCAATGGATTGTTGGTATGACATGTTGTAAACTTTCATTGGTGCTCTTTGCACGTCGACACAGCGGCTTGCATTCCACGTGTTGGCCAAGGTACAGCACATTCCGGCCTTTGCTTAAAAGTCACCGGGGTGTGCGAGACCACAAAACATGCGGTAACTTCGTGCCAGCCTCCGTGAGGGTGATTAAGGTTGGCGCGATTTATGATTCTCTGACCAATGGCATGGTCCGACGTCTACTCATTCCGGTCGACCCTCAGTGTACCGCGATGGCGGAAAATTGACAGCATTCGTTCCGTCAACAAAGTATCCACACCATCCCACTATCCCACACACTCGGTTGACCGATTCGTGACTGTGACATTCTAGCGTTAGACGCGAAGCCCCAGATGCTCACCAGTGCGAACTGGTGCCTAGCCGGAGTTTCATCGCTGGAGTCTGGCTACCGCATGAAGGAGTAGATGACCCGTGACATCGGAACAACGAGGACGCGGGCTCCCCCCCCTGGTCCAGTAAGAGAACCTGTACGACCTGCCGAACGGCCCTGGTCGAACAGTGCCGCAAGTGCTATGCACGTGCTGAGTCCATCCGTGTTGGGATTAGCCCGCCCTCTGAATCGATGTGGACCAATGTTTTGTTCTAAGGCTGGCTTCTCGAGGTTGCGCCTAACACCCAGCTCCAGTTTAGTTACAAGGGGTCCTTGTATTATACGGTCCGGTTCAAAAGTATGTAGTGTAATCCCTAAGACTGGCTCGGTAGGCAAGAGGACTAACTGTATAGTCATCATGATATAACCGATGCGCGTTATGCCTAGAAAGGGACTATAGCCACTTCCCAAAGGCTGAAAGTAGATGGAAACAGCTGCTATGGTATTGGCGCTATATCGGGTAACTGTCTCACGTAACTCGAATACCACAACATCTCTCGTTCACAAGCAAGGTATAGTGACGGAACCAGCCCACCTAGTGATTCCTACGGCTTATCGGGGGATTATGCCGTTCCAGAACAATAACCCCCCACATCAGATTGTGCTACTAAATAAAGGTGTAGCTGAAGGTCGCTGCATTGGTTGAACTCTGCTTCTTGAAAGGCTTTAAGAGATTTCCGTTCGGGCCGTACCTCACAAAATGGATTCCTACTCTGTATAGATCTAACAACCCAGAGCAATAAACATAAAGATCTCGCTGATTACAGCCTCGGTGATGGAGATAACTCATTTGTCTGCGCTGACGAGACCTTTCAAGCCGTTCTCTTGGGCTTGGAGATGATACATGCTCGTACGAGCTCCTGGGTTAAAGAGACTTATCTGGCACTCAGTAAATACTACCCATTAGGATGCCGGTCTTGGGCCGTGCTGACTGGGGCTCATTCTCAAAAATGCGTCAGGTACTTACATTGTGGCAGTGGTGACTAGGTTGTAAGCGATATCAAACCTGTCCTTATTTTGACTCGTATGTCGACATTCCCCGAATGGTCAGTTAGTCTGCAAATTGCGTAACGGCGGTACTCTTAACAGCCGCGCG
