# Supplementary material for: How Good Are Indirect Tests at Detecting Recombination in Human mtDNA?
Source: G3 (Bethesda). 2013 Jul 1;3(7):1095–104. doi: 10.1534/g3.113.006510 (PMC3704238; doi:10.1534/g3.113.006510)
Supplement: Supporting Information [file supp_g3.113.006510_FileS2.gz › SequenceData/mtDNA_ratehet&popgrowth/0/3rdbase/Infiles/0_79-new.txt]

33 2284
seq00001   ATTTCTCGTGAGGAGAAGGGCCACCCGCGATGAAGCTTAAAGAATTCATATCTCAAATGTGGAGTCGGAGGGATCCACATCGACAGCAGCAATCCCGTTCCAAGACGCATAAGGGTGGCGTGCAATCACTGATAACAATTTTAAAACGCCTGCTGCAGGTTCATGAAAGACTCGTTACAGTCTGTGACAGCCCTCGCTCGGGAGGGAAGACCACCTACATGAGGGGTCAAATCCCGGAGACGCTCCTCAAATCGTGATCATTCTTCACCAGGACCCGCAATCCGTGTAACATCTGGTCCACTGTTACGATCCGGCAAACGCTAACTTGGTATCAACATCTCGCTCGTAGTACTTGACTACTAACGCACCTGAGATAGGCCCGACTATGAGCAAAAGGGCTGTCCGATTTGGCACGACCTTCTATGCGTACGTGCGCTCGTTGTGAACAAAATGACAGTCTGGGCCAGAACTGCGGCAGCGGCCGTTTGAAGTAGAGACAGAGACATGAACGATGCAGGCACAAATCACCGCAGGTTGGATGCTACAGAACAGAGCAATGTGCGTTTTTTCCTCTAGATTTGGTAAGAAGATCACATGCTTAGCAATCATACTGCTCGGGGACTCATTTCGGACGCATCCGTACACTCCCTCCTGACGGAATGCACCCTACTATACTCATAGGGAGAGACCACTATGGCGCGTGCGCGGCAAGGCACGACCCTTGCATGCTCGCGCGGTGGACGGATCGCCAGTGAGTAATTGCTCCCAGTTTTGCTAGAGGCGTCGTAAGATTCAATCTGTTCCATATATTTAATCAGCCATATTGTTTTAGAGGTCCTGCTGACAATAAAGTAGAGGTCTCAAGCCCTAGCCCTAAACGCATAAAGCTCGCTGATGTTGGGCGGGATTCACACACAACATTCGACGTTATGTGAGCGAAACTGTACCTTCAAATACCTGTCTTAGCAGACAGGAGCACCCGCGCATACGGTGCCTGTGGGCAGGATAGGTGGCATACAGTGGCAACATGGCCGGAACTGATCAGCTTTATCGTACGTGAAACTTCTCAACAACTAGTGACCAGATTATCTGGGAAGTGACAAGCATGGGGTCTGGAGTGCGCAACGCCCGCCGAAGTGTGATTCTGTGGCGGTATAACAGTGCCGCGGTACGTACCGTAAGTTTAGGCTCTGCGTTCCCAGTACCTAGGAACTTTGGGAAGCGTGGACGGGGACATTTTAAACTACCTTAGAAAGGTGCACTCAGGCTGGAATCGTACTAACTGTTAAACGGAGGTGAACTGCAAAATGAGAAACTTTCCAATCCGGTGACTGGTTTGGGTTGGACGATACGGTTATGAGGGTAGCAATCTGAGCCTATACTAACGCCGTTACCCCGTGGCATACATTCTGCAGCAGCCATTCGTGCATAGAATACATTAAATCGCAGATTCCCTCTCAGGCTCCCTTTACCTGCGACAGGCTGCAGAAACAAATCAAACGTGTATACCCGGGTAAAGTCATCCGAGCGCCGCTGGGCGTCCAGGTAAATCACGTGACCAACGGGCAGCTTGATAGGGAAACCCAACCGACACGACCGATACCAGCCAACAAGGTGCCTGCCCACCGGTGGGACGATCGAATTGTATAGACGAGCCACCACACGGAGGCGATTTGCTTACAATTTCACTATTCTACAAGCTAAGGTCTAAGGGGCGTCTGTCACCAACCCATTTGGCGTCCCTCCATAGTCGCCCCTATACCGGACATCCGTCATTCCCCAATTCCATTCTACATATCTCGATAGGATCTTGGCTAGCGGGTAGGTCAGCCAATAAAAACTGGCCGGAACACGACCCTAGTCAACTTGCGAGCTGGACTAGCGCACTTTCGTGAGTCATCCCAGCTGATACCAGTCGATACTAGATATTTAGCTGAACAGTTAAACTTAGAAGACGTTCTGGGTATCCAAAAACGGGAGACACTATTCGTAAGGTCGAAATCCCTACTCAAGCGTTGACTAGCAACAAAAGGTAACGGGCACGTACCTCTCCTACTGAAGCGTCGCATGATTGGTGGACGCCCCTCCTCTTGGGCTACGGTAACTGCGGTGCATCAAGGACAGGCGAATCAGCTAGGGCCGAGCTTAGTTAGGAAAAGGAATGGGTCGAAAAGCTGAAGCGCACGTCGGAAAGTGTGAGCGGAGGACCCTCGGGAAAAGATCGAGAGCTCAATTATTTAGCGTATATGTTGATTTAGCGGATTTTAAAATACTAAGCCCCACG
seq00002   ATTTCTCGTGAGGAGAAGGGCCACCCGCGATGAAGCTTAAAGAATTCATATCTCAAATGTGGAGTCGGAGGGATCCACATCGACAGCAGCAATCCCGTTCCAAGACGCATAAGGGTGGCGTGCAATCACTGATAACAATTTTAAAACGCCTGCTGCAGGTTCATGAAAGACTCGTTACAGTCTGTGACAGCCCTCGCTCGGGAGGGAAGACCACCTACATGAGGGGTCAAATCCCGGAGACGCTCCTCAAATCGTGATCATTCTTCACCAGGACCCGCAATCCGTGTAACATCTGGTCCACTGTTACGATCCGGCAAACGCTAACTTGGTATCAACATCTCGCTCGTAGTACTTGACTACTAACGCACCTGAGATAGGCCCGACTATGAGCAAAAGGGCTGTCCGATTTGGCACGACCTTCTATGCGTACGTGCGCTCGTTGTGAACAAAATGACAGTCTGGGCCAGAACTGCGTCAGCGGCCGTTTGAAGTAGAGACAGAGACATGAACGATGCAGGCACAAATCACCGCAGGTTGGATGCTACAGAACAGAGCAATGTGCGTTTTTTCCTCTAGATTTGGTAAGAAGATCACATGCTTAGCAATCATACTGCTCGGGGACTCATTTCGGACGCATCCGTACACTCCCTCCTGACGGAATGCACCCTACTATACTCATAGGGAGAGACCACTATGGCGCGTGCGCGGCAAGGCACGACCCTTGCATGCTCGCGCGGTGGACGGATCGCCAGTGAGTAATTGCTCCCAGTTTTGCTAGAGGCGTCGTAAGATTCAATCTGTTCCATATATTTAATCAGCCATATTGTTTTAGAGGTCCTGCTGACAATAAAGTAGAGGTCTCAAGCCCTAGCCCTAAACGCATAAAGCTCGCTGATGTTGGGCGGGATTCACACACAACATTCGACGTTATGTGAGCGAAACTGTACCTTCAAATACCTGTCTTAGCAGACAGGAGCACCCGCGCATACGGTGCCTGTGGGCAGGATAGGTGGCATACAGTGGCAACATGGCCGGAACTGATCAGCTTTATCGTACGTGAAACTTCTCAACAACTAGTGACCAGATTATCTGGGAAGTGACAAGCATGGGGTCTGGAGTGCGCAACGCCCGCCGAAGTGTGATTCTGTGGCGGTATAACAGTGCCGCGGTACGTACCGTAAGTTTAGGCTCTGCGTTCCCAGTACCTAGGAACTTTGGGAAGCGTGGACGGGGACATTTTAAACTACCTTAGAAAGGTGCACTCAGGCTGGAATCGTACTAACTGTTAAACGGAGGTGAACTGCAAAATGAGAAACTTTCCAATCCGGTGACTGGTTTGGGTTGGACGATACGGTTATGAGGGTAGCAATCTGAGCCTATACTAACGCCGTTACCCCGTGGCATACATTCTGCAGCAGCCATTCGTGCATAGAATACATTAAATCGCAGATTCCCTCTCAGGCTCCCTTTACCTGCGACAGGCTGCAGAAACAAATCAAACGTGTATACCCGGGTAAAGTCATCCGAGCGCCGCTGGGCGTCCAGGTAAATCACGTGACCAACGGGCAGCTTGATAGGGAAACCCAACCGACACGACCGATACCAGCCAACAAGGTGCCTGCCCACCGGTGGGACGATCGAATTGTATAGACGAGCCACCACACGGAGGCGATTTGCTTACAATTTCACTATTCTACAAGCTAAGGTCTAAGGGGCGTCTGTCACCAACCCATTTGGCGTCCCTCCATAGTCGCCCCTATACCGGACATCCGTCATTCCCCAATTCCATTCTACATATCTCGATAGGATCTTGGCTAGCGGGTAGGTCAGCCAATAAAAACTGGCCGGAACACGACCCTAGTCAACTTGCGAGCTGGACTAGCGCACTTTCGTGAGTCATCCCAGCTGATACCAGTCGATACTAGATATTTAGCTGAACAGTTAAACTTAGAAGACGTTCTGGGTATCCAAAAACGGGAGACACTATTCGTAAGGTCGAAATCCCTACTCAAGCGTTGACTAGCAACAAAAGGTAACGGGCACGTACCTCTCCTACTGAAGCGTCGCATGATTGGTGGACGCCCCTCCTCTTGGGCTACGGTAACTGCGGTGCATCAAGGACAGGCGAATCAGCTAGGGCCGAGCTTAGTTAGGAAAAGGAATGGGTCGAAAAGCTGAAGCGCACGTCGGAAAGTGTGAGCGGAGGACCCTCGGGAAAAGATCGAGAGCTCAATTATTTAGCGTATATGTTGATTTAGCGGATTTTAAAATACTAAGCCCCACG
seq00003   ATTTCTCGTGAGGAGAAGGGCCACCCGCGATGAAGCTTAAAGAATTCATATCTCAAATGTGGAGTCGGAGGGATCCACATCGACAGCAGCAATCCCGTTCCAAGACGCATAAGGGTGGCGTGCAATCACTGATAACAATTTTAAAACGCCTGCTGCAGGTTCATGAAAGACTCGTTACAGTCTGTGACAGCCCTCGCTCGGGAGGGAAGACCACCTACATGAGGGGTCAAATCCCGGAGACGCTCCTCAAATCGTGATCATTCTTCACCAGGACCCGCAATCCGTGTAACATCTGGTCCACTGTTACGATCCGGCAAACGCTAACTTGGTATCAACATCTCGCTCGTAGTACTTGACTACTAACGCACCTGAGATAGGCCCGACTATGAGCAAAAGGGCTGTCCGATTTGGCACGACCTTCTATGCGTACGTGCGCTCGTTGTGAACAAAATGACAGTCTGGGCCAGAACTGCGGCAGCGGCCGTTTGAAGTAGAGACAGAGACATGAACGATGCAGGCACAAATCACCGCAGGTTGGATGCTACAGAACAGAGCAATGTGCGTTTTTTCCTCTAGATTTGGTAAGAAGATCACATGCTTAGCAATCATACTGCTCGGGGACTCATTTCGGACGCATCCGTACACTCCCTCCTGACGGAATGCACCCTACTATACTCATAGGGAGAGACCACTATGGCGCGTGCGCGGCAAGGCACGACCCTTGCATGCTCGCGCGGTGGACGGATCGCCAGTGAGTAATTGCTCCCAGTTTTGCTAGAGGCGTCGTAAGATTCAATCTGTTCCATATATTTAATCAGCCATATTGTTTTAGAGGTCCTGCTGACAATAAAGTAGAGGTCTCAAGCCCTAGCCCTAAACGCATAAAGCTCGCTGATGTTGGGCGGGATTCACACACAACATTCGACGTTATGTGAGCGAAACTGTACCTTCAAATACCTGTCTTAGCAGACAGGAGCACCCGCGCATACGGTGCCTGTGGGCAGGATAGGTGGCATACAGTGGCAACATGGCCGGAACTGATCAGCTTTATCGTACGTGAAACTTCTCAACAACTAGTGACCAGATTATCTGGGAAGTGACAAGCATGGGGTCTGGAGTGCGCAACGCCCGCCGAAGTGTGATTCTGTGGCGGTATAACAGTGCCGCGGTACGTACCGTAAGTTTAGGCTCTGCGTTCCCAGTACCTAGGAACTTTGGGAAGCGTGGACGGGGACATTTTAAACTACCTTAGAAAGGTGCACTCAGGCTGGAATCGTACTAACTGTTAAACGGAGGTGAACTGCAAAATGAGAAACTTTCCAATCCGGTGACTGGTTTGGGTTGGACGATACGGTTATGAGGGTAGCAATCTGAGCCTATACTAACGCCGTTACCCCGTGGCATACATTCTGCAGCAGCCATTCGTGCATAGAATACATTAAATCGCAGATTCCCTCTCAGGCTCCCTTTACCTGCGACAGGCTGCAGAAACAAATCAAACGTGTATACCCGGGTAAAGTCATCCGAGCGCCGCTGGGCGTCCAGGTAAATCACGTGACCAACGGGCAGCTTGATAGGGAAACCCAACCGACACGACCGATACCAGCCAACAAGGTGCCTGCCCACCGGTGGGACGATCGAATTGTATAGACGAGCCACCACACGGAGGCGATTTGCTTACAATTTCACTATTCTACAAGCTAAGGTCTAAGGGGCGTCTGTCACCAACCCATTTGGCGTCCCTCCATAGTCGCCCCTATACCGGACATCCGTCATTCCCCAATTCCATTCTACATATCTCGATAGGATCTTGGCTAGCGGGTAGGTCAGCCAATAAAAACTGGCCGGAACACGACCCTAGTCAACTTGCGAGCTGGACTAGCGCACTTTCGTGAGTCATCCCAGCTGATACCAGTCGATACTAGATATTTAGCTGAACAGTTAAACTTAGAAGACGTTCTGGGTATCCAAAAACGGGAGACACTATTCGTAAGGTCGAAATCCCTACTCAAGCGTTGACTAGCAACAAAAGGTAACGGGCACGTACCTCTCCTACTGAAGCGTCGCATGATTGGTGGACGCCCCTCCTCTTGGGCTACGGTAACTGCGGTGCATCAAGGACAGGCGAATCAGCTAGGGCCGAGCTTAGTTAGGAAAAGGAATGGGTCGAAAAGCTGAAGCGCACGTCGGAAAGTGTGAGCGGAGGACCCTCGGGAAAAGATCGAGAGCTCAATTATTTAGCGTATATGTTGATTTAGCGGATTTTAAAATACTAAGCCCCACG
seq00004   ATTTCTCGTGAGGAGAAGGGCCACCCGCGATGAAGCTTAAAGAATTCATATCTCAAATGTGGAGTCGGAGGGATCCACATCGACAGCAGCAATCCCGTTCCAAGACGCATAAGGGTGGCGTGCAATCACTGATAACAATTTTAAAACGCCTGCTGCAGGTTCATGAAAGACTCGTTACAGTCTGTGACAGCCCTCGCTCGGGAGGGAAGACCACCTACATGAGGGGTCAAATCCCGGAGACGCTCCTCAAATCGTGATCATTCTTCACCAGGACCCGCAATCCGTGTAACATCTGGTCCACTGTTACGATCCGGCAAACGCTAACTTGGTATCAACATCTCGCTCGTAGTACTTGACTACTAACGCACCTGAGATAGGCCCGACTATGAGCAAAAGGGCTGTCCGATTTGGCACGACCTTCTATGCGTACGTGCGCTCGTTGTGAACAAAATGACAGTCTGGGCCAGAACTGCGGCAGCGGCCGTTTGAAGTAGAGACAGAGACATGAACGATGCAGGCACAAATCACCGCAGGTTGGATGCTACAGAACAGAGCAATGTGCGTTTTTTCCTCTAGATTTGGTAAGAAGATCACATGCTTAGCAATCATACTGCTCGGGGACTCATTTCGGACGCATCCGTACACTCCCTCCTGACGGAATGCACCCTACTATACTCATAGGGAGAGACCACTATGGCGCGTGCGCGGCAAGGCACGACCCTTGCATGCTCGCGCGGTGGACGGATCGCCAGTGAGTAATTGCTCCCAGTTTTGCTAGAGGCGTCGTAAGATTCAATCTGTTCCATATATTTAATCAGCCATATTGTTTTAGAGGTCCTGCTGACAATAAAGTAGAGGTCTCAAGCCCTAGCCCTAAACGCATAAAGCTCGCTGATGTTGGGCGGGATTCACACACAACATTCGACGTTATGTGAGCGAAACTGTACCTTCAAATACCTGTCTTAGCAGACAGGAGCACCCGCGCATACGGTGCCTGTGGGCAGGATAGGTGGCATACAGTGGCAACATGGCCGGAACTGATCAGCTTTATCGTACGTGAAACTTCTCAACAACTAGTGACCAGATTATCTGGGAAGTGACAAGCATGGGGTCTGGAGTGCGCAACGCCCGCCGAAGTGTGATTCTGTGGCGGTATAACAGTGCCGCGGTACGTACCGTAAGTTTAGGCTCTGCGTTCCCAGTACCTAGGAACTTTGGGAAGCGTGGACGGGGACATTTTAAACTACCTTAGAAAGGTGCACTCAGGCTGGAATCGTACTAACTGTTAAACGGAGGTGAACTGCAAAATGAGAAACTTTCCAATCCGGTGACTGGTTTGGGTTGGACGATACGGTTATGAGGGTAGCAATCTGAGCCTATACTAACGCCGTTACCCCGTGGCATACATTCTGCAGCAGCCATTCGTGCATAGAATACATTAAATCGCAGATTCCCTCTCAGGCTCCCTTTACCTGCGACAGGCTGCAGAAACAAATCAAACGTGTATACCCGGGTAAAGTCATCCGAGCGCCGCTGGGCGTCCAGGTAAATCACGTGACCAACGGGCAGCTTGATAGGGAAACCCAACCGACACGACCGATACCAGCCAACAAGGTGCCTGCCCACCGGTGGGACGATCGAATTGTATAGACGAGCCACCACACGGAGGCGATTTGCTTACAATTTCACTATTCTACAAGCTAAGGTCTAAGGGGCGTCTGTCACCAACCCATTTGGCGTCCCTCCATAGTCGCCCCTATACCGGACATCCGTCATTCCCCAATTCCATTCTACATATCTCGATAGGATCTTGGCTAGCGGGTAGGTCAGCCAATAAAAACTGGCCGGAACACGACCCTAGTCAACTTGCGAGCTGGACTAGCGCACTTTCGTGAGTCATCCCAGCTGATACCAGTCGATACTAGATATTTAGCTCAACAGTTAAACTTAGAAGACGTTCTGGGTATCCAAAAACGGGAGACACTATTCGTAAGGTCGAAATCCCTACTCAAGCGTTGACTAGCAACAAAAGGTAACGGGCACGTACCTCTACTACTGAAGCGTCGCATGATTGGTGGACGCCCCTCCTCTTGGGCTACGGTAACTGCGGTGCATCAAGGACAGGCGAATCAGCTAGGGCCGAGCTTAGTTAGGAAAAGGAATGGGTCGAAAAGCTGAAGCGCACGTCGGAAAGTGTGAGCGGAGGACCCTCGGGAAAAGATCGAGAGCTCAATTATTTAGCGTATATGTTGATTTAGCGGATTTTAAAATACTAAGCCCCACG
seq00005   ATTTCTCGTGAGGAGAAGGGCCACCCGCGATGAAGCTTAAAGAATTCATATCTCAAATGTGGAGTCGGAGGGATCCACATCGACAGCAGCAATCCCGTTCCAAGACGCATAAGGGTGGCGTGCAATCACTGATAACAATTTTAAAACGCCTGCTGCAGGTTCATGAAAGACTCGTTACAGTCTGTGACAGCCCTCGCTCGGGAGGGAAGACCACCTACATGAGGGGTCAAATCCCGGAGACGCTCCTCAAATCGTGATCATTCTTCACCAGGACCCGCAATCCGTGTAACATCTGGTCCACTGTTACGATCCGGCAAACGCTAACTTGGTATCAACATCTCGCTCGTAGTACTTGACTACTAACGCACCTGAGATAGGCCCGACTATGAGCAAAAGGGCTGTCCGATTTGGCACGACCTTCTATGCGTACGTGCGCTCGTTGTGAACAAAATGACAGTCTGGGCCAGAACTGCGGCAGCGGCCGTTTGAAGTAGAGACAGAGACATGAACGATGCAGGCACAAATCACCGCAGGTTGGATGCTACAGAACAGAGCAATGTGCGTTTTTTCCTCTAGATTTGGTAAGAAGATCACATGCTTAGCAATCATACTGCTCGGGGACTCATTTCGGACGCATCCGTACACTCCCTCCTGACGGAATGCACCCTACTATACTCATAGGGAGAGACCACTATGGCGCGTGCGCGGCAAGGCACGACCCTTGCATGCTCGCGCGGTGGACGGATCGCCAGTGAGTAATTGCTCCCAGTTTTGCTAGAGGCGTCGTAAGATTCAATCTGTTCCATATATTTAATCAGCCATATTGTTTTAGAGGTCCTGCTGACAATAAAGTAGAGGTCTCAAGCCCTAGCCCTAAACGCATAAAGCTCGCTGATGTTGGGCGGGATTCACACACAACATTCGACGTTATGTGAGCGAAACTGTACCTTCAAATACCTGTCTTAGCAGACAGGAGCACCCGCGCATACGGTGCCTGTGGGCAGGATAGGTGGCATACAGTGGCAACATGGCCGGAACTGATCAGCTTTATCGTACGTGAAACTTCTCAACAACTAGTGACCAGATTATCTGGGAAGTGACAAGCATGGGGTCTGGAGTGCGCAACGCCCGCCGAAGTGTGATTCTGTGGCGGTATAACAGTGCCGCGGTACGTACCGTAAGTTTAGGCTCTGCGTTCCCAGTACCTAGGAACTTTGGGAAGCGTGGACGGGGACATTTTAAACTACCTTAGAAAGGTGCACTCAGGCTGGAATCGTACTAACTGTTAAACGGAGGTGAACTGCAAAATGAGAAACTTTCCAATCCGGTGACTGGTTTGGGTTGGACGATACGGTTATGAGGGTAGCAATCTGAGCCTATACTAACGCCGTTACCCCGTGGCATACATTCTGCAGCAGCCATTCGTGCATAGAATACATTAAATCGCAGATTCCCTCTCAGGCTCCCTTTACCTGCGACAGGCTGCAGAAACAAATCAAACGTGTATACCCGGGTAAAGTCATCCGAGCGCCGCTGGGCGTCCAGGTAAATCACGTGACCAACGGGCAGCTTGATAGGGAAACCCAACCGACACGACCGATACCAGCCAACAAGGTGCCTGCCCACCGGTGGGACGATCGAATTGTATAGACGAGCCACCACACGGAGGCGATTTGCTTACAATTTCACTATTCTACAAGCTAAGGTCTAAGGGGCGTCTGTCACCAACCCATTTGGCGTCCCTCCATAGTCGCCCCTATACCGGACATCCGTCATTCCCCAATTCCATTCTACATATCTCGATAGGATCTTGGCTAGCGGGTAGGTCAGCCAATAAAAACTGGCCGGAACACGACCCTAGTCAACTTGCGAGCTGGACTAGCGCACTTTCGTGAGTCATCCCAGCTGATACCAGTCGATACTAGATATTTAGCTGAACAGTTAAACTTAGAAGACGTTCTGGGTATCCAAAAACGGGAGACACTATTCGTAAGGTCGAAATCCCTACTCAAGCGTTGACTAGCAACAAAAGGTAACGGGCACGTACCTCTACTACTGAAGCGTCGCATGATTGGTGGACGCCCCTCCTCTTGGGCTACGGTAACTGCGGTGCATCAAGGACAGGCGAATCAGCTAGGGCCGAGCTTAGTTAGGAAAAGGAATGGGTCGAAAAGCTGAAGCGCACGTCGGAAAGTGTGAGCGGAGGACCCTCGGGAAAAGATCGAGAGCTCAATTATTTAGCGTATATGTTGATTTAGCGGATTTTAAAATACTAAGCCCCACG
seq00006   ATTTCTCGTGAGGAGAAGGGCCACCCGCGATGAAGCTTAAAGAATTCATATCTCAAATGTGGAGTCGGAGGGATCCACATCGACAGCAGCAATCCCGTTCCAAGACGCATAAGGGTGGCGTGCAATCACTGATAACAATTTTAAAACGCCTGCTGCAGGTTCATGAAAGACTCGTTACAGTCTGTGACAGCCCTCGCTCGGGAGGGAAGACCACCTACATGAGGGGTCAAATCCCGGAGACGCTCCTCAAATCGTGATCATTCTTCACCAGGACCCGCAATCCGTGTAACATCTGGTCCACTGTTACGATCCGGCAAACGCTAACTTGGTATCAACATCTCGCTCGTAGTACTTGACTACTAACGCACCTGAGATAGGCCCGACTATGAGCAAAAGGGCTGTCCGATTTGGCACGACCTTCTATGCGTACGTGCGCTCGTTGTGAACAAAATGACAGTCTGGGCCAGAACTGCGGCAGCGGCCGTTTGAAGTAGAGACAGAGACATGAACGATGCAGGCACAAATCACCGCAGGTTGGATGCTACAGAACAGAGCAATGTGCGTTTTTTCCTCTAGATTTGGTAAGAAGATCACATGCTTAGCAATCATACTGCTCGGGGACTCATTTCGGACGCATCCGTACACTCCCTCCTGACGGAATGCACCCTACTATACTCATAGGGAGAGACCACTATGGCGCGTGCGCGGCAAGGCACGACCCTTGCATGCTCGCGCGGTGGACGGATCGCCAGTGAGTAATTGCTCCCAGTTTTGCTAGAGGCGTCGTAAGATTCAATCTGTTCCATATATTTAATCAGCCATATTGTTTTAGAGGTCCTGCTGACAATAAAGTAGAGGTCTCAAGCCCTAGCCCTAAACGCATAAAGCTCGCTGATGTTGGGCGGGATTCACACACAACATTCGACGTTATGTGAGCGAAACTGTACCTTCAAATACCTGTCTTAGCAGACAGGAGCACCCGCGCATACGGTGCCTGTGGGCAGGATAGGTGGCATACAGTGGCAACATGGCCGGAACTGATCAGCTTTATCGTACGTGAAACTTCTCAACAACTAGTGACCAGATTATCTGGGAAGTGACAAGCATGGGGTCTGGAGTGCGCAACGCCCGCCGAAGTGTGATTCTGTGGCGGTATAACAGTGCCGCGGTACGTACCGTAAGTTTAGGCTCTGCGTTCCCAGTACCTAGGAACTTTGGGAAGCGTGGACGGGGACATTTTAAACTACCTTAGAAAGGTGCACTCAGGCTGGAATCGTACTAACTGTTAAACGGAGGTGAACTGCAAAATGAGAAACTTTCCAATCCGGTGACTGGTTTGGGTTGGACGATACGGTTATGAGGGTAGCAATCTGAGCCTATACTAACGCCGTTACCCCGTGGCATACATTCTGCAGCAGCCATTCGTGCATAGAATACATTAAATCGCAGATTCCCTCTCAGGCTCCCTTTACCTGCGACAGGCTGCAGAAACAAATCAAACGTGTATACCCGGGTAAAGTCATCCGAGCGCCGCTGGGCGTCCAGGTAAATCACGTGACCAACGGGCAGCTTGATAGGGAAACCCAACCGACACGACCGATACCAGCCAACAAGGTGCCTGCCCACCGGTGGGACGATCGAATTGTATAGACGAGCCACCACACGGAGGCGATTTGCTTACAATTTCACTATTCTACAAGCTAAGGTCTAAGGGGCGTCTGTCACCAACCCATTTGGCGTCCCTCCATAGTCGCCCCTATACCGGACATCCGTCATTCCCCAATTCCATTCTACATATCTCGATAGGATCTTGGCTAGCGGGTAGGTCAGCCAATAAAAACTGGCCGGAACACGACCCTAGTCAACTTGCGAGCTGGACTAGCGCACTTTCGTGAGTCATCCCAGCTGATACCAGTCGATACTAGATATTTAGCTGAACAGTTAAACTTAGAAGACGTTCTGGGTATCCAAAAACGGGAGACACTATTCGTAAGGTCGAAATCCCTACTCAAGCGTTGACTAGCAACAAAAGGTAACGGGCACGTACCTCTCCTACTGAAGCGTCGCATGATTGGTGGACGCCCCTCCTCTTGGGCTACGGTAACTGCGGTGCATCAAGGACAGGCGAATCAGCTAGGGCCGAGCTTAGTTAGGAAAAGGAATGGGTCGAAAAGCTGAAGCGCACGTCGGAAAGTGTGAGCGGAGGACCCTCGGGAAAAGATCGAGAGCTCAATTATTTAGCGTATATGTTGATTTAGCGGATTTTAAAATACTAAGCCCCACG
seq00007   ATTTCTCGTGAGGAGAAGGGCCACCCGCGATGAAGCTTAAAGAATTCATATCTCAAATGTGGAGTCGGAGGGATCCACATCGACAGCAGCAATCCCGTTCCAAGACGCATAAGGGTGGCGTGCAATCACTGATAACAATTTTAAAACGCCTGCTGCAGGTTCATGAAAGACTCGTTACAGTCTGTGACAGCCCTCGCTCGGGAGGGAAGACCACCTACATGAGGGGTCAAATCCCGGAGACGCTCCTCAAATCGTGATCATTCTTCACCAGGACCCGCAATCCGTGTAACATCTGGTCCACTGTTACGATCCGGCAAACGCTAACTTGGTATCAACATCTCGCTCGTAGTACTTGACTACTAACGCACCTGAGATAGGCCCGACTATGAGCAAAAGGGCTGTCCGATTTGGCACGACCTTCTATGCGTACGTGCGCTCGTTGTGAACAAAATGACAGTCTGGGCCAGAACTGCGGCAGCGGCCGTTTGAAGTAGAGACAGAGACATGAACGATGCAGGCACAAATCACCGCAGGTTGGATGCTACAGAACAGAGCAATGTGCGTTTTTTCCTCTAGATTTGGTAAGAAGATCACATGCTTAGCAATCATACTGCTCGGGGACTCATTTCGGACGCATCCGTACACTCCCTCCTGACGGAATGCACCCTACTATACTCATAGGGAGAGACCACTATGGCGCGTGCGCGGCAAGGCACGACCCTTGCATGCTCGCGCGGTGGACGGATCGCCAGTGAGTAATTGCTCCCAGTTTTGCTAGAGGCGTCGTAAGATTCAATCTGTTCCATATATTTAATCAGCCATATTGTTTTAGAGGTCCTGCTGACAATAAAGTAGAGGTCTCAAGCCCTAGCCCTAAACGCATAAAGCTCGCTGATGTTGGGCGGGATTCACACACAACATTCGACGTTATGTGAGCGAAACTGTACCTTCAAATACCTGTCTTAGCAGACAGGAGCACCCGCGCATACGGTGCCTGTGGGCAGGATAGGTGGCATACAGTGGCAACATGGCCGGAACTGATCAGCTTTATCGTACGTGAAACTTCTCAACAACTAGTGACCAGATTATCTGGGAAGTGACAAGCATGGGGTCTGGAGTGCGCAACGCCCGCCGAAGTGTGATTCTGTGGCGGTATAACAGTGCCGCGGTACGTACCGTAAGTTTAGGCTCTGCGTTCCCAGTACCTAGGAACTTTGGGAAGCGTGGACGGGGACATTTTAAACTACCTTAGAAAGGTGCACTCAGGCTGGAATCGTACTAACTGTTAAACGGAGGTGAACTGCAAAATGAGAAACTTTCCAATCCGGTGACTGGTTTGGGTTGGACGATACGGTTATGAGGGTAGCAATCTGAGCCTATACTAACGCCGTTACCCCGTGGCATACATTCTGCAGCAGCCATTCGTGCATAGAATACATTAAATCGCAGATTCCCTCTCAGGCTCCCTTTACCTGCGACAGGCTGCAGAAACAAATCAAACGTGTATACCCGGGTAAAGTCATCCGAGCGCCGCTGGGCGTCCAGGTAAATCACGTGACCAACGGGCAGCTTGATAGGGAAACCCAACCGACACGACCGATACCAGCCAACAAGGTGCCTGCCCACCGGTGGGACGATCGAATTGTATAGACGAGCCACCACACGGAGGCGATTTGCTTACAATTTCACTATTCTACAAGCTAAGGTCTAAGGGGCGTCTGTCACCAACCCATTTGGCGTCCCTCCATAGTCGCCCCTATACCGGACATCCGTCATTCCCCAATTCCATTCTACATATCTCGATAGGATCTTGGCTAGCGGGTAGGTCAGCCAATAAAAACTGGCCGGAACACGACCCTAGTCAACTTGCGAGCTGGACTAGCGCACTTTCGTGAGTCATCCCAGCTGATACCAGTCGATACTAGATATTTAGCTGAACAGTTAAACTTAGAAGACGTTCTGGGTATCCAAAAACGGGAGACACTATTCGTAAGGTCGAAATCCCTACTCAAGCGTTGACTAGCAACAAAAGGTAACGGGCACGTACCTCTCCTACTGAAGCGTCGCATGATTGGTGGACGCCCCTCCTCTTGGGCTACGGTAACTGCGGTGCATCAAGGACAGGCGAATCAGCTAGGGCCGAGCTTAGTTAGGAAAAGGAATGGGTCGAAAAGCTGAAGCGCACGTCGGAAAGTGTGAGCGGAGGACCCTCGGGAAAAGATCGAGAGCTCAATTATTTAGCGTATATGTTGATTTAGCGGATTTTAAAATACTAAGCCCCACG
seq00008   ATTTCTCGTGAGGAGAAGGGCCACCCGCGATGAAGCTTAAAGAATTCATATCTCAAATGTGGAGTCGGAGGGATCCACATCGACAGCAGCAATCCCGTTCCAAGACGCATAAGGGTGGCGTGCAATCACTGATAACAATTTTAAAACGCCTGCTGCAGGTTCATGAAAGACTCGTTACAGTCTGTGACAGCCCTCGCTCGGGAGGGAAGACCACCTACATGAGGGGTCAAATCCCGGAGACGCTCCTCAAATCGTGATCATTCTTCACCAGGACCCGCAATCCGTGTAACATCTGGTCCACTGTTACGATCCGGCAAACGCTAACTTGGTATCAACATCTCGCTCGTAGTACTTGACTACTAACGCACCTGAGATAGGCCCGACTATGAGCAAAAGGGCTGTCCGATTTGGCACGACCTTCTATGCGTACGTGCGCTCGTTGTGAACAAAATGACAGTCTGGGCCAGAACTGCGGCAGCGGCCGTTTGAAGTAGAGACAGAGACATGAACGATGCAGGCACAAATCACCGCAGGTTGGATGCTACAGAACAGAGCAATGTGCGTTTTTTCCTCTAGATTTGGTAAGAAGATCACATGCTTAGCAATCATACTGCTCGGGGACTCATTTCGGACGCATCCGTACACTCCCTCCTGACGGAATGCACCCTACTATACTCATAGGGAGAGACCACTATGGCGCGTGCGCGGCAAGGCACGACCCTTGCATGCTCGCGCGGTGGACGGATCGCCAGTGAGTAATTGCTCCCAGTTTTGCTAGAGGCGTCGTAAGATTCAATCTGTTCCATATATTTAATCAGCCATATTGTTTTAGAGGTCCTGCTGACAATAAAGTAGAGGTCTCAAGCCCTAGCCCTAAACGCATAAAGCTCGCTGATGTTGGGCGGGATTCACACACAACATTCGACGTTATGTGAGCGAAACTGTACCTTCAAATACCTGTCTTAGCAGACAGGAGCACCCGCGCATACGGTGCCTGTGGGCAGGATAGGTGGCATACAGTGGCAACATGGCCGGAACTGATCAGCTTTATCGTACGTGAAACTTCTCAACAACTAGTGACCAGATTATCTGGGAAGTGACAAGCATGGGGTCTGGAGTGCGCAACGCCCGCCGAAGTGTGATTCTGTGGCGGTATAACAGTGCCGCGGTACGTACCGTAAGTTTAGGCTCTGCGTTCCCAGTACCTAGGAACTTTGGGAAGCGTGGACGGGGACATTTTAAACTACCTTAGAAAGGTGCACTCAGGCTGGAATCGTACTAACTGTTAAACGGAGGTGAACTGCAAAATGAGAAACTTTCCAATCCGGTGACTGGTTTGTGTTGGACGATACGGTTATGAGGGTAGCAATCTGAGCCTATACTAACGCCGTTACCCCGTGGCATACATTCTGCAGCAGCCATTCGTGCATAGAATACATTAAATCGCAGATTCCCTCTCAGGCTCCCTTTACCTGCGACAGGCTGCAGAAACAAATCAAACGTGTATACCCGGGTAAAGTCATCCGAGCGCCGCTGGGCGTCCAGGTAAATCACGTGACCAACGGGCAGCTTGATAGGGAAACCCAACCGACACGACCGATACCAGCCAACAAGGTGCCTGCCCACCGGTGGGACGATCGAATTGTATAGACGAGCCACCACACGGAGGCGATTTGCTTACAATTTCACTATTCTACAAGCTAAGGTCTAAGGGGCGTCTGTCACCAACCCATTTGGCGTCCCTCCATAGTCGCCCCTATACCGGACATCCGTCATTCCCCAATTCCATTCTACATATCTCGATAGGATCTTGGCTAGCGGGTAGGTCAGCCAATAAAAACTGGCCGGAACACGACCCTAGTCAACTTGCGAGCTGGACTAGCGCACTTTCGTGAGTCATCCCAGCTGATACCAGTCGATACTAGATATTTAGCTGAACAGTTAAACTTAGAAGACGTTCTGGGTATCCAAAAACGGGAGACACTATTCGTAAGGTCGAAATCCCTACTCAAGCGTTGACTAGCAACAAAAGGTAACGGGCACGTACCTCTCCTACTGAAGCGTCGCATGATTGGTGGACGCCCCTCCTCTTGGGCTACGGTAACTGCGGTGCATCAAGGACAGGCGAATCAGCTAGGGCCGAGCTTAGTTAGGAAAAGGAATGGGTCGAAAAGCTGAAGCGCACGTCGGAAAGTGTGAGCGGAGGACCCTCGGGAAAAGATCGAGAGCTCAATTATTTAGCGTATATGTTGATTTAGCGGATTTGAAAATACTAAGCCCCACG
seq00009   ATTTCTCGTGAGGAGAAGGGCCACCCGCGATGAAGCTTAAAGAATTCATATCTCAAATGTGGAGTCGGAGGGATCCACATCGACAGCAGCAATCCCGTTCCAAGACGCATAAGGGTGGCGTGCAATCACTGATAACAATTTTAAAACGCCTGCTGCAGGTTCATGAAAGACTCGTTACAGTCTGTGACAGCCCTCGCTCGGGAGGGAAGACCACCTACATGAGGGGTCAAATCCCGGAGACGCTCCTCAAATCGTGATCATTCTTCACCAGGACCCGCAATCCGTGTAACATCTGGTCCACTGTTACGATCCGGCAAACGCTAACTTGGTATCAACATCTCGCTCGTAGTACTTGACTACTAACGCACCTGAGATAGGCCCGACTATGAGCAAAAGGGCTGTCCGATTTGGCACGACCTTCTATGCGTACGTGCGCTCGTTGTGAACAAAATGACAGTCTGGGCCAGAACTGCGGCAGCGGCCGTTTGAAGTAGAGACAGAGACATGAACGATGCAGGCACAAATCACCGCAGGTTGGATGCTACAGAACAGAGCAATGTGCGTTTTTTCCTCTAGATTTGGTAAGAAGATCACATGCTTAGCAATCATACTGCTCGGGGACTCATTTCGGACGCATCCGTACACTCCCTCCTGACGGAATGCACCCTACTATACTCATAGGGAGAGACCACTATGGCGCGTGCGCGGCAAGGCACGACCCTTGCATGCTCGCGCGGTGGACGGATCGCCAGTGAGTAATTGCTCCCAGTTTTGCTAGAGGCGTCGTAAGATTCAATCTGTTCCATATATTTAATCAGCCATATTGTTTTAGAGGTCCTGCTGACAATAAAGTAGAGGTCTCAAGCCCTAGCCCTAAACGCATAAAGCTCGCTGATGTTGGGCGGGATTCACACACAACATTCGACGTTATGTGAGCGAAACTGTACCTTCAAATACCTGTCTTAGCAGACAGGAGCACCCGCGCATACGGTGCCTGTGGGCAGGATAGGTGGCATACAGTGGCAACATGGCCGGAACTGATCAGCTTTATCGTACGTGAAACTTCTCAACAACTAGTGACCAGATTATCTGGGAAGTGACAAGCATGGGGTCTGGAGTGCGCAACGCCCGCCGAAGTGTGATTCTGTGGCGGTATAACAGTGCCGCGGTACGTACCGTAAGTTTAGGCTCTGCGTTCCCAGTACCTAGGAACTTTGGGAAGCGTGGACGGGGACATTTTAAACTACCTTAGAAAGGTGCACTCAGGCTGGAATCGTACTAACTGTTAAACGGAGGTGAACTGCAAAATGAGAAACTTTCCAATCCGGTGACTGGTTTGGGTTGGACGATACGGTTATGAGGGTAGCAATCTGAGCCTATACTAACGCCGTTACCCCGTGGCATACATTCTGCAGCAGCCATTCGTGCATAGAATACATTAAATCGCAGATTCCCTCTCAGGCTCCCTTTACCTGCGACAGGCTGCAGAAACAAATCAAACGTGTATACCCGGGTAAAGTCATCCGAGCGCCGCTGGGCGTCCAGGTAAATCACGTGACCAACGGGCAGCTTGATAGGGAAACCCAACCGACACGACCGATACCAGCCAACAAGGTGCCTGCCCACCGGTGGGACGATCGAATTGTATAGACGAGCCACCACACGGAGGCGATTTGCTTACAATTTCACTATTCTACAAGCTAAGGTCTAAGGGGCGTCTGTCACCAACCCATTTGGCGTCCCTCCATAGTCGCCCCTATACCGGACATCCGTCATTCCCCAATTCCATTCTACATATCTCGATAGGATCTTGGCTAGCGGGTAGGTCAGCCAATAAAAACTGGCCGGAACACGACCCTAGTCAACTTGCGAGCTGGACTAGCGCACTTTCGTGAGTCATCCCAGCTGATACCAGTCGATACTAGATATTTAGCTGAACAGTTAAACTTAGAAGACGTTCTGGGTATCCAAAAACGGGAGACACTATTCGTAAGGTCGAAATCCCTACTCAAGCGTTGACTAGCAACAAAAGGTAACGGGCACGTACCTCTCCTACTGAAGCGTCGCATGATTGGTGGACGCCCCTCCTCTTGGGCTACGGTAACTGCGGTGCATCAAGGACAGGCGAATCAGCTAGGGCCGAGCTTAGTTAGGAAAAGGAATGGGTCGAAAAGCTGAAGCGCACGTCGGAAAGTGTGAGCGGAGGACCCTCGGGAAAAGATCGAGAGCTCAATTATTTAGCGTATATGTTGATTTAGCGGATTTTAAAATACTAAGCCCCACG
seq00010   ATTTCTCGTGAGGAGAAGGGCCACCCGCGATGAAGCTTAAAGAATTCATATCTCAAATGTGGAGTCGGAGGGATCCACATCGACAGCAGCAATCCCGTTCCAAGACGCATAAGGGTGGCGTGCAATCACTGATAACAATTTTAAAACGCCTGCTGCAGGTTCATGAAAGACTCGTTACAGTCTGTGACAGCCCTCGCTCGGGAGGGAAGACCACCTACATGAGGGGTCAAATCCCGGAGACGCTCCTCAAATCGTGATCATTCTTCACCAGGACCCGCAATCCGTGTAACATCTGGTCCACTGTTACGATCCGGCAAACGCTAACTTGGTATCAACATCTCGCTCGTAGTACTTGACTACTAACGCACCTGAGATAGGCCCGACTATGAGCAAAAGGGCTGTCCGATTTGGCACGACCTTCTATGCGTACGTGCGCTCGTTGTGAACAAAATGACAGTCTGGGCCAGAACTGCGGCAGCGGCCGTTTGAAGTAGAGACAGAGACATGAACGATGCAGGCACAAATCACCGCAGGTTGGATGCTACAGAACAGAGCAATGTGCGTTTTTTCCTCTAGATTTGGTAAGAAGATCACATGCTTAGCAATCATACTGCTCGGGGACTCATTTCGGACGCATCCGTACACTCCCTCCTGACGGAATGCACCCTACTATACTCATAGGGAGAGACCACTATGGCGCGTGCGCGGCAAGGCACGACCCTTGCATGCTCGCGCGGTGGACGGATCGCCAGTGAGTAATTGCTCCCAGTTTTGCTAGAGGCGTCGTAAGATTCAATCTGTTCCATATATTTAATCAGCCATATTGTTTTAGAGGTCCTGCTGACAATAAAGTAGAGGTCTCAAGCCCTAGCCCTAAACGCATAAAGCTCGCTGATGTTGGGCGGGATTCACACACAACATTCGACGTTATGTGAGCGAAACTGTACCTTCAAATACCTGTCTTAGCAGACAGGAGCACCCGCGCATACGGTGCCTGTGGGCAGGATAGGTGGCATACAGTGGCAACATGGCCGGAACTGATCAGCTTTATCGTACGTGAAACTTCTCAACAACTAGTGACCAGATTATCTGGGAAGTGACAAGCATGGGGTCTGGAGTGCGCAACGCCCGCCGAAGTGTGATTCTGTGGCGGTATAACAGTGCCGCGGTACGTACCGTAAGTTTAGGCTCTGCGTTCCCAGTACCTAGGAACTTTGGGAAGCGTGGACGGGGACATTTTAAACTACCTTAGAAAGGTGCACTCAGGCTGGAATCGTACTAACTGTTAAACGGAGGTGAACTGCAAAATGAGAAACTTTCCAATCCGGTGACTGGTTTGGGTTGGACGATACGGTTATGAGGGTAGCAATCTGAGCCTATACTAACGCCGTTACCCCGTGGCATACATTCTGCAGCAGCCATTCGTGCATAGAATACATTAAATCGCAGATTCCCTCTCAGGCTCCCTTTACCTGCGACAGGCTGCAGAAACAAATCAAACGTGTATACCCGGGTAAAGTCATCCGAGCGCCGCTGGGCGTCCAGGTAAATCACGTGACCAACGGGCAGCTTGATAGGGAAACCCAACCGACACGACCGATACCAGCCAACAAGGTGCCTGCCCACCGGTGGGACGATCGAATTGTATAGACGAGCCACCACACGGAGGCGATTTGCTTACAATTTCACTATTCTACAAGCTAAGGTCTAAGGGGCGTCTGTCACCAACCCATTTGGCGTCCCTCCATAGTCGCCCCTATACCGGACATCCGTCATTCCCCAATTCCATTCTACATATCTCGATAGGATCTTGGCTAGCGGGTAGGTCAGCCAATAAAAACTGGCCGGAACACGACCCTAGTCAACTTGCGAGCTGGACTAGCGCACTTTCGTGAGTCATCCCAGCTGATACCAGTCGATACTAGATATTTAGCTGAACAGTTAAACTTAGAAGACGTTCTGGGTATCCAAAAACGGGAGACACTATTCGTAAGGTCGAAATCCCTACTCAAGCGTTGACTAGCAACAAAAGGTAACGGGCACGTACCTCTACTACTGAAGCGTCGCATGATTGGTGGACGCCCCTCCTCTTGGGCTACGGTAACTGCGGTGCATCAAGGACAGGCGAATCAGCTAGGGCCGAGCTTAGTTAGGAAAAGGAATGGGTCGAAAAGCTGAAGCGCACGTCGGAAAGTGTGAGCGGAGGACCCTCGGGAAAAGATCGAGAGCTCAATTATTTAGCGTATATGTTGATTTAGCGGATTTTAAAATACTAAGCCCCACG
seq00011   ATTTCTCGTGAGGAGAAGGGCCACCCGCGATGAAGCTTAAAGAATTCATATCTCAAATGTGGAGTCGGAGGGATCCACATCGACAGCAGCAATCCCGTTCCAAGACGCATAAGGGTGGCGTGCAATCACTGATAACAATTTTAAAACGCCTGCTGCAGGTTCATGAAAGACTCGTTACAGTCTGTGACAGCCCTCGCTCGGGAGGGAAGACCACCTACATGAGGGGTCAAATCCCGGAGACGCTCCTCAAATCGTGATCATTCTTCACCAGGACCCGCAATCCGTGTAACATCTGGTCCACTGTTACGATCCGGCAAACGCTAACTTGGTATCAACATCTCGCTCGTAGTACTTGACTACTAACGCACCTGAGATAGGCCCGACTATGAGCAAAAGGGCTGTCCGATTTGGCACGACCTTCTATGCGTACGTGCGCTCGTTGTGAACAAAATGACAGTCTGGGCCAGAACTGCGGCAGCGGCCGTTTGAAGTAGAGACAGAGACATGAACGATGCAGGCACAAATCACCGCAGGTTGGATGCTACAGAACAGAGCAATGTGCGTTTTTTCCTCTAGATTTGGTAAGAAGATCACATGCTTAGCAATCATACTGCTCGGGGACTCATTTCGGACGCATCCGTACACTCCCTCCTGACGGAATGCACCCTACTATACTCATAGGGAGAGACCACTATGGCGCGTGCGCGGCAAGGCACGACCCTTGCATGCTCGCGCGGTGGACGGATCGCCAGTGAGTAATTGCTCCCAGTTTTGCTAGAGGCGTCGTAAGATTCAATCTGTTCCATATATTTAATCAGCCATATTGTTTTAGAGGTCCTGCTGACAATAAAGTAGAAGTCTCAAGCCCTAGCCCTAAACGCATAAAGCTCGCTGATGTTGGGCGGGATTCACACACAACATTCGACGTTATGTGAGCGAAACTGTACCTTCAAATACCTGTCTTAGCAGACAGGAGCACCCGCGCATACGGTGCCTGTGGGCAGGATAGGTGGCATACAGTGGCAACATGGCCGGAACTGATCAGCTTTATCGTACGTGAAACTTCTCAACAACTAGTGACCAGATTATCTGGGAAGTGACAAGCATGGGGTCTGGAGTGCGCAACGCCCGCCGAAGTGTGATTCTGTGGCGGTATAACAGTGCCGCGGTACGTACCGTAAGTTTAGGCTCTGCGTTCCCAGTACCTAGGAACTTTGGGAAGCGTGGACGGGGACATTTTAAACTACCTTAGAAAGGTGCACTCAGGCTGGAATCGTACTAACTGTTAAACGGAGGTGAACTGCAAAATGAGAAACTTTCCAATCCGGTGACTGGTTTGGGTTGGACGATACGGTTATGAGGGTAGCAATCTGAGCCTATACTAACGCCGTTACCCCGTGGCATACATTCTGCAGCAGCCATTCGTGCATAGAATACATTAAATCGCAGATTCCCTCTCAGGCTCCCTTTACCTGCGACAGGCTGCAGAAACAAATCAAACGTGTATACCCGGGTAAAGTCATCCGAGCGCCGCTGGGCGTCCAGGTAAATCACGTGACCAACGGGCAGCTTGATAGGGAAACCCAACCGACACGACCGATACCAGCCAACAAGGTGCCTGCCCACCGGTGGGACGATCGAATTGTATAGACGAGCCACCACACGGAGGCGATTTGCTTACAATTTCACTATTCTACAAGCTAAGGTCTAAGGGGCGTCTGTCACCAACCCATTTGGCGTCCCTCCATAGTCGCCCCTATACCGGACATCCGTCATTCCCCAATTCCATTCTACATATCTCGATAGGATCTTGGCTAGCGGGTAGGTCAGCCAATAAAAACTGGCCGGAACACGACCCTAGTCAACTTGCGAGCTGGACTAGCGCACTTTCGTGAGTCATCCCAGCTGATACCAGTCGATACTAGATATTTAGCTGAACAGTTAAACTTAGAAGACGTTCTGGGTATCCAAAAACGGGAGACACTATTCGTAAGGTCGAAATCCCTACTCAAGCGTTGACTAGCAACAAAAGGTAACGGGCACGTACCTCTCCTACTGAAGCGTCGCATGATTGGTGGACGCCCCTCCTCTTGGGCTACGGTAACTGCGGTGCATCAAGGACAGGCGAATCAGCTAGGGCCGAGCTTAGTTAGGAAAAGGAATGGGTCGAAAAGCTGAAGCGCACGTCGGAAAGTGTGAGCGGAGGACCCTCGGGAAAAGATCGAGAGCTCAATTATTTAGCGTATATGTTGATTTAGCGGATTTTAAAATACTAAGCCCCACG
seq00012   ATTTCTCGTGAGGAGAAGGGCCACCCGCGATGAAGCTTAAAGAATTCATATCTCAAATGTGGAGTCGGAGGGATCCACATCGACAGCAGCAATCCCGTTCCAAGACGCATAAGGGTGGCGTGCAATCACTGATAACAATTTTAAAACGCCTGCTGCAGGTTCATGAAAGACTCGTTACAGTCTGTGACAGCCCTCGCTCGGGAGGGAAGACCACCTACATGAGGGGTCAAATCCCGGAGACGCTCCTCAAATCGTGATCATTCTTCACCAGGACCCGCAATCCGTGTAACATCTGGTCCACTGTTACGATCCGGCAAACGCTAACTTGGTATCAACATCTCGCTCGTAGTACTTGACTACTAACGCACCTGAGATAGGCCCGACTATGAGCAAAAGGGCTGTCCGATTTGGCACGACCTTCTATGCGTACGTGCGCTCGTTGTGAACAAAATGACAGTCTGGGCCAGAACTGCGGCAGCGGCCGTTTGAAGTAGAGACAGAGACATGAACGATGCAGGCACAAATCACCGCAGGTTGGATGCTACAGAACAGAGCAATGTGCGTTTTTTCCTCTAGATTTGGTAAGAAGATCACATGCTTAGCAATCATACTGCTCGGGGACTCATTTCGGACGCATCCGTACACTCCCTCCTGACGGAATGCACCCTACTATACTCATAGGGAGAGACCACTATGGCGCGTGCGCGGCAAGGCACGACCCTTGCATGCTCGCGCGGTGGACGGATCGCCAGTGAGTAATTGCTCCCAGTTTTGCTAGAGGCGTCGTAAGATTCAATCTGTTCCATATATTTAATCAGCCATATTGTTTTAGAGGTCCTGCTGACAATAAAGTAGAGGTCTCAAGCCCTAGCCCTAAACGCATAAAGCTCGCTGATGTTGGGCGGGATTCACACACAACATTCGACGTTATGTGAGCGAAACTGTACCTTCAAATACCTGTCTTAGCAGACAGGAGCACCCGCGCATACGGTGCCTGTGGGCAGGATAGGTGGCATACAGTGGCAACATGGCCGGAACTGATCAGCTTTATCGTACGTGAAACTTCTCAACAACTAGTGACCAGATTATCTGGGAAGTGACAAGCATGGGGTCTGGAGTGCGCAACGCCCGCCGAAGTGTGATTCTGTGGCGGTATAACAGTGCCGCGGTACGTACCGTAAGTTTAGGCTCTGCGTTCCCAGTACCTAGGAACTTTGGGAAGCGTGGACGGGGACATTTTAAACTACCTTAGAAAGGTGCACACAGGCTGGAATCGTACTAACTGTTAAACGGAGGTGAACTGCAAAATGAGAAACTTTCCAATCCGGTGACTGGTTTGGGTTGGACGATACGGTTATGAGGGTAGCAATCTGAGCCTATACTAACGCCGTTACCCCGTGGCATACATTCTGCAGCAGCCATTCGTGCATAGAATACATTAAATCGCAGATTCCCTCTCAGGCTCCCTTTACCTGCGACAGGCTGCAGAAACAAATCAAACGTGTATACCCGGGTAAAGTCATCCGAGCGCCGCTGGGCGTCCAGGTAAATCACGTGACCAACGGGCAGCTTGATAGGGAAACCCAACCGACACGACCGATACCAGCCAACAAGGTGCCTGCCCACCGGTGGGACGATCGAATTGTATAGACGAGCCACCACACGGAGGCGATTTGCTTACAATTTCACTATTCTACAAGCTAAGGTCTAAGGGGCGTCTGTCACCAACCCATTTGGCGTCCCTCCATAGTCGCCCCTATACCGGACATCCGTCATTCCCCAATTCCATTCTACATATCTCGATAGGATCTTGGCTAGCGGGTAGGTCAGCCAATAAAAACTGGCCGGAACACGACCCTAGTCAACTTGCGAGCTGGACTAGCGCACTTTCGTGAGTCATCCCAGCTGATACCAGTCGATACTAGATATTTAGCTGAACAGTTAAACTTAGAAGACGTTCTGGGTATCCAAAAACGGGAGACACTATTCGTAAGGTCGAAATCCCTACTCAAGCGTTGACTAGCAACAAAAGGTAACGGGCACGTACCTCTACTACTGAAGCGTCGCATGATTGGTGGACGCCCCTCCTCTTGGGCTACGGTAACTGCGGTGCATCAAGGACAGGCGAATCAGCTAGGGCCGAGCTTAGTTAGGAAAAGGAATGGGTCGAAAAGCTGAAGCGCACGTCGGAAAGTGTGAGCGGAGGACCCTCGGGAAAAGATCGAGAGCTCAATTATTTAGCGTATATGTTGATTTAGCGGATTTTAAAATACTAAGCCCCACG
seq00013   ATTTCTCGTGAGGAGAAGGGCCACCCGCGATGAAGCTTAAAGAATTCATATCTCAAATGTGGAGTCGGAGGGATCCACATCGACAGCAGCAATCCCGTTCCAAGACGCATAAGGGTGGCGTGCAATCACTGATAACAATTTTAAAACGCCTGCTGCAGGTTCATGAAAGACTCGTTACAGTCTGTGACAGCCCTCGCTCGGGAGGGAAGACCACCTACATGAGGGGTCAAATCCCGGAGACGCTCCTCAAATCGTGATCATTCTTCACCAGGACCCGCAATCCGTGTAACATCTGGTCCACTGTTACGATCCGGCAAACGCTAACTTGGTATCAACATCTCGCTCGTAGTACTTGACTACTAACGCACCTGAGATAGGCCCGACTATGAGCAAAAGGGCTGTCCGATTTGGCACGACCTTCTATGCGTACGTGCGCTCGTTGTGAACAAAATGACAGTCTGGGCCAGAACTGCGGCAGCGGCCGTTTGAAGTAGAGACAGAGACATGAACGATGCAGGCACAAATCACCGCAGGTTGGATGCTACAGAACAGAGCAATGTGCGTTTTTTCCTCTAGATTTGGTAAGAAGATCACATGCTTAGCAATCATACTGCTCGGGGACTCATTTCGGACGCATCCGTACACTCCCTCCTGACGGAATGCACCCTACTATACTCATAGGGAGAGACCACTATGGCGCGTGCGCGGCAAGGCACGACCCTTGCATGCTCGCGCGGTGGACGGATCGCCAGTGAGTAATTGCTCCCAGTTTTGCTAGAGGCGTCGTAAGATTCAATCTGTTCCATATATTTAATCAGCCATATTGTTTTAGAGGTCCTGCTGACAATAAAGTAGAAGTCTCAAGCCCTAGCCCTAAACGCATAAAGCTCGCTGATGTTGGGCGGGATTCACACACAACATTCGACGTTATGTGAGCGAAACTGTACCTTCAAATACCTGTCTTAGCAGACAGGAGCACCCGCGCATACGGTGCCTGTGGGCAGGATAGGTGGCATACAGTGGCAACATGGCCGGAACTGATCAGCTTTATCGTACGTGAAACTTCTCAACAACTAGTGACCAGATTATCTGGGAAGTGACAAGCATGGGGTCTGGAGTGCGCAACGCCCGCCGAAGTGTGATTCTGTGGCGGTATAACAGTGCCGCGGTACGTACCGTAAGTTTAGGCTCTGCGTTCCCAGTACCTAGGAACTTTGGGAAGCGTGGACGGGGACATTTTAAACTACCTTAGAAAGGTGCACTCAGGCTGGAATCGTACTAACTGTTAAACGGAGGTGAACTGCAAAATGAGAAACTTTCCAATCCGGTGACTGGTTTGGGTTGGACGATACGGTTATGAGGGTAGCAATCTGAGCCTATACTAACGCCGTTACCCCGTGGCATACATTCTGCAGCAGCCATTCGTGCATAGAATACATTAAATCGCAGATTCCCTCTCAGGCTCCCTTTACCTGCGACAGGCTGCAGAAACAAATCAAACGTGTATACCCGGGTAAAGTCATCCGAGCGCCGCTGGGCGTCCAGGTAAATCACGTGACCAACGGGCAGCTTGATAGGGAAACCCAACCGACACGACCGATACCAGCCAACAAGGTGCCTGCCCACCGGTGGGACGATCGAATTGTATAGACGAGCCACCACACGGAGGCGATTTGCTTACAATTTCACTATTCTACAAGCTAAGGTCTAAGGGGCGTCTGTCACCAACCCATTTGGCGTCCCTCCATAGTCGCCCCTATACCGGACATCCGTCATTCCCCAATTCCATTCTACATATCTCGATAGGATCTTGGCTAGCGGGTAGGTCAGCCAATAAAAACTGGCCGGAACACGACCCTAGTCAACTTGCGAGCTGGACTAGCGCACTTTCGTGAGTCATCCCAGCTGATACCAGTCGATACTAGATATTTAGCTGAACAGTTAAACTTAGAAGACGTTCTGGGTATCCAAAAACGGGAGACACTATTCGTAAGGTCGAAATCCCTACTCAAGCGTTGACTAGCAACAAAAGGTAACGGGCACGTACCTCTCCTACTGAAGCGTCGCATGATTGGTGGACGCCCCTCCTCTTGGGCTACGGTAACTGCGGTGCATCAAGGACAGGCGAATCAGCTAGGGCCGAGCTTAGTTAGGAAAAGGAATGGGTCGAAAAGCTGAAGCGCACGTCGGAAAGTGTGAGCGGAGGACCCTCGGGAAAAGATCGAGAGCTCAATTATTTAGCGTATATGTTGATTTAGCGGATTTTAAAATACTAAGCCCCACG
seq00014   ATTTCTCGTGAGGAGAAGGGCCACCCGCGATGAAGCTTAAAGAATTCATATCTCAAATGTGGAGTCGGAGGGATCCACATCGACAGCAGCAATCCCGTTCCAAGACGCATAAGGGTGGCGTGCAATCACTGATAACAATTTTAAAACGCCTGCTGCAGGTTCATGAAAGACTCGTTACAGTCTGTGACAGCCCTCGCTCGGGAGGGAAGACCACCTACATGAGGGGTCAAATCCCGGAGACGCTCCTCAAATCGTGATCATTCTTCACCAGGACCCGCAATCCGTGTAACATCTGGTCCACTGTTACGATCCGGCAAACGCTAACTTGGTATCAACATCTCGCTCGTAGTACTTGACTACTAACGCACCTGAGATAGGCCCGACTATGAGCAAAAGGGCTGTCCGATTTGGCACGACCTTCTATGCGTACGTGCGCTCGTTGTGAACAAAATGACAGTCTGGGCCAGAACTGCGGCAGCGGCCGTTTGAAGTAGAGACAGAGACATGAACGATGCAGGCACAAATCACCGCAGGTTGGATGCTACAGAACAGAGCAATGTGCGTTTTTTCCTCTAGATTTGGTAAGAAGATCACATGCTTAGCAATCATACTGCTCGGGGACTCATTTCGGACGCATCCGTACACTCCCTCCTGACGGAATGCACCCTACTATACTCATAGGGAGAGACCACTATGGCGCGTGCGCGGCAAGGCACGACCCTTGCATGCTCGCGCGGTGGACGGATCGCCAGTGAGTAATTGCTCCCAGTTTTGCTAGAGGCGTCGTAAGATTCAATCTGTTCCATATATTTAATCAGCCATATTGTTTTAGAGGTCCTGCTGACAATAAAGTAGAGGTCTCAAGCCCTAGCCCTAAACGCATAAAGCTCGCTGATGTTGGGCGGGATTCACACACAACATTCGACGTTATGTGAGCGAAACTGTACCTTCAAATACCTGTCTTAGCAGACAGGAGCACCCGCGCATACGGTGCCTGTGGGCAGGATAGGTGGCATACAGTGGCAACATGGCCGGAACTGATCAGCTTTATCGTACGTGAAACTTCTCAACAACTAGTGACCAGATTATCTGGGAAGTGACAAGCATGGGGTCTGGAGTGCGCAACGCCCGCCGAAGTGTGATTCTGTGGCGGTATAACAGTGCCGCGGTACGTACCGTAAGTTTAGGCTCTGCGTTCCCAGTACCTAGGAACTTTGGGAAGCGTGGACGGGGACATTTTAAACTACCTTAGAAAGGTGCACTCAGGCTGGAATCGTACTAACTGTTAAACGGAGGTGAACTGCAAAATGAGAAACTTTCCAATCCGGTGACTGGTTTGGGTTGGACGATACGGTTATGAGGGTAGCAATCTGAGCCTATACTAACGCCGTTACCCCGTGGCATACATTCTGCAGCAGCCATTCGTGCATAGAATACATTAAATCGCAGATTCCCTCTCAGGCTCCCTTTACCTGCGACAGGCTGCAGAAACAAATCAAACGTGTATACCCGGGTAAAGTCATCCGAGCGCCGCTGGGCGTCCAGGTAAATCACGTGACCAACGGGCAGCTTGATAGGGAAACCCAACCGACACGACCGATACCAGCCAACAAGGTGCCTGCCCACCGGTGGGACGATCGAATTGTATAGACGAGCCACCACACGGAGGCGATTTGCTTACAATTTCACTATTCTACAAGCTAAGGTCTAAGGGGCGTCTGTCACCAACCCATTTGGCGTCCCTCCATAGTCGCCCCTATACCGGACATCCGTCATTCCCCAATTCCATTCTACATATCTCGACAGGATCTTGGCTAGCGGGTAGGTCAGCCAATAAAAACTGGCCGGAACACGACCCTAGTCAACTTGCGAGCTGGACTAGCGCACTTTCGTGAGTCATCCCAGCTGATACCAGTCGATACTAGATATTTAGCTGAACAGTTAAACTTAGAAGACGTTCTGGGTATCCAAAAACGGGAGACACTATTCGTAAGGTCGAAATCCCTACTCAAGCGTTGACTAGCAACAAAAGGTAACGGGCACGTACCTCTCCTACTGAAGCGTCGCATGATTGGTGGACGCCCCTCCTCTTGGGCTACGGTAACTGCGGTGCATCAAGGACAGGCGAATCAGCTAGGGCCGAGCTTAGTTAGGAAAAGGAATGGGTCGAAAAGCTGAAGCGCACGTCGGAAAGTGTGAGCGGAGGACCCTCGGGAAAAGATCGAGAGCTCAATTATTTAGCGTATATGTTGATTTAGCGGATTTTAAAATACTAAGCCCCACG
seq00015   ATTTCTCGTGAGGAGAAGGGCCACCCGCGATGAAGCTTAAAGAATTCATATCTCAAATGTGGAGTCGGAGGGATCCACATCGACAGCAGCAATCCCGTTCCAAGACGCATAAGGGTGGCGTGCAATCACTGATAACAATTTTAAAACGCCTGCTGCAGGTTCATGAAAGACTCGTTACAGTCTGTGACAGCCCTCGCTCGGGAGGGAAGACCACCTACATGAGGGGTCAAATCCCGGAGACGCTCCTCAAATCGTGATCATTCTTCACCAGGACCCGCAATCCGTGTAACATCTGGTCCACTGTTACGATCCGGCAAACGCTAACTTGGTATCAACATCTCGCTCGTAGTACTTGACTACTAACGCACCTGAGATAGGCCCGACTATGAGCAAAAGGGCTGTCCGATTTGGCACGACCTTCTATGCGTACGTGCGCTCGTTGTGAACAAAATGACAGTCTGGGCCAGAACTGCGGCAGCGGCCGTTTGAAATAGAGACAGAGACATGAACGATGCAGGCACAAATCACCGCAGGTTGGATGCTACAGAACAGAGCAATGTGCGTTTTTTCCTCTAGATTTGGTAAGAAGATCACATGCTTAGCAATCATACTGCTCGGGGACTCATTTCGGACGCATCCGTACACTCCCTCCTGACGGAATGCACCCTACTATACTCATAGGGAGAGACCACTATGGCGCGTGCGCGGCAAGGCACGACCCTTGCATGCTCGCGCGGTGGACGGATCGCCAGTGAGTAATTGCTCCCAGTTTTGCTAGAGGCGTCGTAAGATTCAATCTGTTCCATATATTTAATCAGCCATATTGTTTTAGAGGTCCTGCTGACAATAAAGTAGAGGTCTCAAGCCCTAGCCCTAAACGCATAAAGCTCGCTGATGTTGGGCGGGATTCACACACAACATTCGACGTTATGTGAGCGAAACTGTACCTTCAAATACCTGTCTTAGCAGACAGGAGCACCCGCGCATACGGTGCCTGTGGGCAGGATAGGTGGCATACAGTGGCAACATGGCCGGAACTGATCAGCTTTATCGTACGTGAAACTTCTCAACAACTAGTGACCAGATTATCTGGGAAGTGACAAGCATGGGGTCTGGAGTGCGCAACGCCCGCCGAAGTGTGATTCTGTGGCGGTATAACAGTGCCGCGGTACGTACCGTAAGTTTAGGCTCTGCGTTCCCAGTACCTAGGAACTTTGGGAAGCGTGGACGGGGACATTTTAAACTACCTTAGAAAGGTGCACTCAGGCTGGAATCGTACTAACTGTTAAACGGAGGTGAACTGCAAAATGAGAAACTTTCCAATCCGGTGACTGGTTTGGGTTGGACGATACGGTTATGAGGGTAGCAATCTGAGCCTATACTAACGCCGTTACCCCGTGGCATACATTCTGCAGCAGCCATTCGTGCATAGAATACATTAAATCGCAGATTCCCTCTCAGGCTCCCTTTACCTGCGACAGGCTGCAGAAACAAATCAAACGTGTATACCCGGGTAAAGTCATCCGAGCGCCGCTGGGCGTCCAGGTAAATCACGTGACCAACGGGCAGCTTGATAGGGAAACCCAACCGACACGACCGATACCAGCCAACAAGGTGCCTGCCCACCGGTGGGACGATCGAATTGTATAGACGAGCCACCACACGGAGGCGATTTGCTTACAATTTCACTATTCTACAAGCTAAGGTCTAAGGGGCGTCTGTCACCAACCCATTTGGCGTCCCTCCATAGTCGCCCCTATACCGGACATCCGTCATTCCCCAATTCCATTCTACATATCTCGATAGGATCTTGGCTAGCGGGTAGGTCAGCCAATAAAAACTGGCCGGAACACGACCCTAGTCAACTTGCGAGCTGGACTAGCGCACTTTCGTGAGTCATCCCAGCTGATACCAGTCGATACTAGATATTTAGCTGAACAGTTAAACTTAGAAGACGTTCTGGGTACCCAAAAACGGGAGACACTATTCGTAAGGTCGAAATCCCTACTCAAGCGTTGACTAGCAACAAAAGGTAACGGGCACGTACCTCTCCTACTGAAGCGTCGCATGATTGGTGGACGCCCCTCCTCTTGGGCTACGGTAACTGCGGTGCATCAAGGACAGGCGAATCAGCTAGGGCCGAGCTTAGTTAGGAAAAGGAATGGGTCGAAAAGCTGAAGCGCACGTCGGAAAGTGTGAGCGGAGGACCCTCGGGAAAAGATCGAGAGCTCAATTATTTAGCGTATATGTTGATTTAGCGGATTTTAAAATACTAAGCCCCACG
seq00016   ATTTCTCGTGAGGAGAAGGGCCACCCGCGATGAAGCTTAAAGAATTCATATCTCAAATGTGGAGTCGGAGGGATCCACATCGACAGCAGCAATCCCGTTCCAAGACGCATAAGGGTGGCGTGCAATCACTGATAACAATTTTAAAACGCCTGCTGCAGGTTCATGAAAGACTCGTTACAGTCTGTGACAGCCCTCGCTCGGGAGGGAAGACCACCTACATGAGGGGTCAAATCCCGGAGACGCTCCTCAAATCGTGATCATTCTTCACCAGGACCCGCAATCCGTGTAACATCTGGTCCACTGTTACGATCCGGCAAACGCTAACTTGGTATCAACATCTCGCTCGTAGTACTTGACTACTAACGCACCTGAGATAGGCCCGACTATGAGCAAAAGGGCTGTCCGATTTGGCACGACCTTCTATGCGTACGTGCGCTCGTTGTGAACAAAATGACAGTCTGGGCCAGAACTGCGGCAGCGGCCGTTTGAAGTAGAGACAGAGACATGAACGATGCAGGCACAAATCACCGCAGGTTGGATGCTACAGAACAGAGCAATGTGCGTTTTTTCCTCTAGATTTGGTAAGAAGATCACATGCTTAGCAATCATACTGCTCGGGGACTCATTTCGGACGCATCCGTACACTCCCTCCTGACGGAATGCACCCTACTATACTCATAGGGAGAGACCACTATGGCGCGTGCGCGGCAAGGCACGACCCTTGCATGCTCGCGCGGTGGACGGATCGCCAGTGAGTAATTGCTCCCAGTTTTGCTAGAGGCGTCGTAAGATTCAATCTGTTCCATATATTTAATCAGCCATATTGTTTTAGAGGTCCTGCTGACAATAAAGTAGAGGTCTCAAGCCCTAGCCCTAAACGCATAAAGCTCGCTGATGTTGGGCGGGATTCACACACAACATTCGACGTTATGTGAGCGAAACTGTACCTTCAAATACCTGTCTTAGCAGACAGGAGCACCCGCGCATACGGTGCCTGTGGGCAGGATAGGTGGCATACAGTGGCAACATGGCCGGAACTGATCAGCTTTATCGTACGTGAAACTTCTCAACAACTAGTGACCAGATTATCTGGGAAGTGACAAGCATGGGGTCTGGAGTGCGCAACGCCCGCCGAAGTGTGATTCTGTGGCGGTATAACAGTGCCGCGGTACGTACCGTAAGTTTAGGCTCTGCGTTCCCAGTACCTAGGAACTTTGGGAAGCGTGGACGGGGACATTTTAAACTACCTTAGAAAGGTGCACACAGGCTGGAATCGTACTAACTGTTAAACGGAGGTGAACTGCAAAATGAGAAACTTTCCAATCCGGTGACTGGTTTGGGTTGGACGATACGGTTATGAGGGTAGCAATCTGAGCCTATACTAACGCCGTTACCCCGTGGCATACATTCTGCAGCAGCCATTCGTGCATAGAATACATTAAATCGCAGATTCCCTCTCAGGCTCCCTTTACCTGCGACAGGCTGCAGAAACAAATCAAACGTGTATACCCGGGTAAAGTCATCCGAGCGCCGGTGGGCGTCCAGGTAAATCACGTGACCAACGGGCAGCTTGATAGGGAAACCCAACCGACACGACCGATACCAGCCAACAAGGTGCCTGCCCACCGGTGGGACGATCGAATTGTATAGACGAGCCACCACACGGAGGCGATTTGCTTACAATTTCACTATTCTACAAGCTAAGGTCTAAGGGGCGTCTGTCACCAACCCATTTGGCGTCCCTCCATAGTCGCCCCTATACCGGACATCCGTCATTCCCCAATTCCATTCTACATATCTCGATAGGATCTTGGCTAGCGGGTAGGTCAGCCAATAAAAACTGGCCGGAACACGACCCTAGTCAACTTGCGAGCTGGACTAGCGCACTTTCGTGAGTCATCCCAGCTGATACCAGTCGATACTAGATATTTAGCTGAACAGTTAAACTTAGAAGACGTTCTGGGTATCCAAAAACGGGAGACACTATTCGTAAGGTCGAAATCCCTACTCAAGCGTTGACTAGCAACAAAAGGTAACGGGCACGTACCTCTACTACTGAAGCGTCGCATGATTGGTGGACGCCCCTCCTCTTGGGCTACGGTAACTGCGGTGCATCAAGGACAGGCGAATCAGCTAGGGCCGAGCTTAGTTAGGAAAAGGAATGGGTCGAAAAGCTGAAGCGCACGTCGGAAAGTGTGAGCGGAGGACCCTCGGGAAAAGATCGAGAGCTCAATTATTTAGCGTATATGTTGATTTAGCGGATTTTAAAATACTAAGCCCCACG
seq00017   ATTTCTCGTGAGGAGAAGGGCCACCCGCGATGAAGCTTAAAGAATTCATATCTCAAATGTGGAGTCGGAGGGATCCACATCGACAGCAGCAATCCCGTTCCAAGACGCATAAGGGTGGCGTGCAATCACTGATAACAATTTTAAAACGCCTGCTGCAGGTTCATGAAAGACTCGTTACAGTCTGTGACAGCCCTCGCTCGGGAGGGAAGACCACCTACATGAGGGGTCAAATCCCGGAGACGCTCCTCAAATCGTGATCATTCTTCACCAGGACCCGCAATCCGTGTAACATCTGGTCCACTGTTACGATCCGGCAAACGCTAACTTGGTATCAACATCTCGCTCGTAGTACTTGACTACTAACGCACCTGAGATAGGCCCGACTATGAGCAAAAGGGCTGTCCGATTTGGCACGACCTTCTATGCGTACGTGCGCTCGTTGTGAACAAAATGACAGTCTGGGCCAGAACTGCGGCAGCGGCCGTTTGAAGTAGAGACAGAGACATGAACGATGCAGGCACAAATCACCGCAGGTTGGATGCTACAGAACAGAGCAATGTGCGTTTTTTCCTCTAGATTTGGTAAGAAGATCACATGCTTAGCAATCATACTGCTCGGGGACTCATTTCGGACGCATCCGTACACTCCCTCCTGACGGAATGCACCCTACTATACTCATAGGGAGAGACCACTATGGCGCGTGCGCGGCAAGGCACGACCCTTGCATGCTCGCGCGGTGGACGGATCGCCAGTGAGTAATTGCTCCCAGTTTTGCTAGAGGCGTCGTAAGATTCAATCTGTTCCATATATTTAATCAGCCATATTGTTTTAGAGGTCCTGCTGACAATAAAGTAGAGGTCTCAAGCCCTAGCCCTAAACGCATAAAGCTCGCTGATGTTGGGCGGGATTCACACACAACATTCGACGTTATGTGAGCGAAACTGTACCTTCAAATACCTGTCTTAGCAGACAGGAGCACCCGCGCATACGGTGCCTGTGGGCAGGATAGGTGGCATACAGTGGCAACATGGCCGGAACTGATCAGCTTTATCGTACGTGAAACTTCTCAACAACTAGTGACCAGATTATCTGGGAAGTGACAAGCATGGGGTCTGGAGTGCGCAACGCCCGCCGAAGTGTGATTCTGTGGCGGTATAACAGTGCCGCGGTACGTACCGTAAGTTTAGGCTCTGCGTTCCCAGTACCTAGGAACTTTGGGAAGCGTGGACGGGGACATTTTAAACTACCTTAGAAAGGTGCACTCAGGCTGGAATCGTACTAACTGTTAAACGGAGGTGAACTGCAAAATGAGAAACTTTCCAATCCGGTGACTGGTTTGTGTTGGACGATACGGTTATGAGGGTAGCAATCTGAGCCTATACTAACGCCGTTACCCCGTGGCATACATTCTGCAGCAGCCATTCGTGCATAGAATACATTAAATCGCAGATTCCCTCTCAGGCTCCCTTTACCTGCGACAGGCTGCAGAAACAAATCAAACGTGTATACCCGGGTAAAGTCATCCGAGCGCCGCTGGGCGTCCAGGTAAATCACGTGACCAACGGGCAGCTTGATAGGGAAACCCAACCGACACGACCGATACCAGCCAACAAGGTGCCTGCCCACCGGTGGGACGATCGAATTGTATAGACGAGCCACCACACGGAGGCGATTTGCTTACAATTTCACTATTCTACAAGCTAAGGTCTAAGGGGCGTCTGTCACCAACCCATTTGGCGTCCCTCCATAGTCGCCCCTATACCGGACATCCGTCATTCCCCAATTCCATTCTACATATCTCGATAGGATCTTGGCTAGCGGGTAGGTCAGCCAATAAAAACTGGCCGGAACACGACCCTAGTCAACTTGCGAGCTGGACTAGCGCACTTTCGTGAGTCATCCCAGCTGATACCAGTCGATACTAGATATTTAGCTGAACAGTTAAACTTAGAAGACGTTCTGGGTATCCAAAAACGGGAGACACTATTCGTAAGGTCGAAATCCCTACTCAAGCGTTGACTAGCAACAAAAGGTAACGGGCACGTACCTCTCCTACTGAAGCGTCGCATGATTGGTGGACGCCCCTCCTCTTGGGCTACGGTAACTGCGGTGCATCAAGGACAGGCGAATCAGCTAGGGCCGAGCTTAGTTAGGAAAAGGAATGGGTCGAAAAGCTGAAGCGCACGTCGGAAAGTGTGAGCGGAGGACCCTCGGGAAAAGATCGAGAGCTCAATTATTTAGCGTATATGTTGATTTAGCGGATTTGAAAATACTAAGCCCCACG
seq00018   ATTTCTCGTGAGGAGAAGGGCCACCCGCGATGAAGCTTAAAGAATTCATATCTCAAATGTGGAGTCGGAGGGATCCACATCGACAGCAGCAATCCCGTTCCAAGACGCATAAGGGTGGCGTGCAATCACTGATAACAATTTTAAAACGCCTGCTGCAGGTTCATGAAAGACTCGTTACAGTCTGTGACAGCCCTCGCTCGGGAGGGAAGACCACCTACATGAGGGGTCAAATCCCGGAGACGCTCCTCAAATCGTGATCATTCTTCACCAGGACCCGCAATCCGTGTAACATCTGGTCCACTGTTACGATCCGGCAAACGCTAACTTGGTATCAACATCTCGCTCGTAGTACTTGACTACTAACGCACCTGAGATAGGCCCGACTATGAGCAAAAGGGCTGTCCGATTTGGCACGACCTTCTATGCGTACGTGCGCTCGTTGTGAACAAAATGACAGTCTGGGCCAGAACTGCGGCAGCGGCCGTTTGAAGTAGAGACAGAGACATGAACGATGCAGGCACAAATCACCGCAGGTTGGATGCTACAGAACAGAGCAATGTGCGTTTTTTCCTCTAGATTTGGTAAGAAGATCACATGCTTAGCAATCATACTGCTCGGGGACTCATTTCGGACGCATCCGTACACTCCCTCCTGACGGAATGCACCCTACTATACTCATAGGGAGAGACCACTATGGCGCGTGCGCGGCAAGGCACGACCCTTGCATGCTCGCGCGGTGGACGGATCGCCAGTGAGTAATTGCTCCCAGTTTTGCTAGAGGCGTCGTAAGATTCAATCTGTTCCATATATTTAATCAGCCATATTGTTTTAGAGGTCCTGCTGACAATAAAGTAGAGGTCTCAAGCCCTAGCCCTAAACGCATAAAGCTCGCTGATGTTGGGCGGGATTCACACACAACATTCGACGTTATGTGAGCGAAACTGTACCTTCAAATACCTGTCTTAGCAGACAGGAGCACCCGCGCATACGGTGCCTGTGGGCAGGATAGGTGGCATACAGTGGCAACATGGCCGGAACTGATCAGCTTTATCGTACGTGAAACTTCTCAACAACTAGTGACCAGATTATCTGGGAAGTGACAAGCATGGGGTCTGGAGTGCGCAACGCCCGCCGAAGTGTGATTCTGTGGCGGTATAACAGTGCCGCGGTACGTACCGTAAGTTTAGGCTCTGCGTTCCCAGTACCTAGGAACTTTGGGAAGCGTGGACGGGGACATTTTAAACTACCTTAGAAAGGTGCACTCAGGCTGGAATCGTACTAACTGTTAAACGGAGGTGAACTGCAAAATGAGAAACTTTCCAATCCGGTGACTGGTTTGGGTTGGACGATACGGTTATGAGGGTAGCAATCTGAGCCTATACTAACGCCGTTACCCCGTGGCATACATTCTGCAGCAGCCATTCGTGCATAGAATACATTAAATCGCAGATTCCCTCTCAGGCTCCCTTTACCTGCGACAGGCTGCAGAAACAAATCAAACGTGTATACCCGGGTAAAGTCATCCGAGCGCCGCTGGGCGTCCAGGTAAATCACGTGACCAACGGGCAGCTTGATAGGGAAACCCAACCGACACGACCGATACCAGCCAACAAGGTGCCTGCCCACCGGTGGGACGATCGAATTGTATAGACGAGCCACCACACGGAGGCGATTTGCTTACAATTTCACTATTCTACAAGCTAAGGTCTAAGGGGCGTCTGTCACCAACCCATTTGGCGTCCCTCCATAGTCGCCCCTATACCGGACATCCGTCATTCCCCAATTCCATTCTACATATCTCGATAGGATCTTGGCTAGCGGGTAGGTCAGCCAATAAAAACTGGCCGGAACACGACCCTAGTCAACTTGCGAGCTGGACTAGCGCACTTTCGTGAGTCATCCCAGCTGATACCAGTCGATACTAGATATTTAGCTGAACAGTTAAACTTAGAAGACGTTCTGGGTATCCAAAAACGGGAGACACTATTCGTAAGGTCGAAATCCCTACTCAAGCGTTGACTAGCAACAAAAGGTAACGGGCACGTACCTCTACTACTGAAGCGTCGCATGATTGGTGGACGCCCCTCCTCTTGGGCTACGGTAACTGCGGTGCATCAAGGACAGGCGAATCAGCTAGGGCCGAGCTTAGTTAGGAAAAGGAATGGGTCGAAAAGCTGAAGCGCACGTCGGAAAGTGTGAGCGGAGGACCCTCGGGAAAAGATCGAGAGCTCAATTATTTAGCGTATATGTTGATTTAGCGGATTTTAAAATACTAAGCCCCACG
seq00019   ATTTCTCGTGAGGAGAAGGGCCACCCGCGATGAAGCTTAAAGAATTCATATCTCAAATGTGGAGTCGGAGGGATCCACATCGACAGCAGCAATCCCGTTCCAAGACGCATAAGGGTGGCGTGCAATCACTGATAACAATTTTAAAACGCCTGCTGCAGGTTCATGAAAGACTCGTTACAGTCTGTGACAGCCCTCGCTCGGGAGGGAAGACCACCTACATGAGGGGTCAAATCCCGGAGACGCTCCTCAAATCGTGATCATTCTTCACCAGGACCCGCAATCCGTGTAACATCTGGTCCACTGTTACGATCCGGCAAACGCTAACTTGGTATCAACATCTCGCTCGTAGTACTTGACTACTAACGCACCTGAGATAGGCCCGACTATGAGCAAAAGGGCTGTCCGATTTGGCACGACCTTCTATGCGTACGTGCGCTCGTTGTGAACAAAATGACAGTCTGGGCCAGAACTGCGGCAGCGGCCGTTTGAAGTAGAGACAGAGACATGAACGATGCAGGCACAAATCACCGCAGGTTGGATGCTACAGAACAGAGCAATGTGCGTTTTTTCCTCTAGATTTGGTAAGAAGATCACATGCTTAGCAATCATACTGCTCGGGGACTCATTTCGGACGCATCCGTACACTCCCTCCTGACGGAATGCACCCTACTATACTCATAGGGAGAGACCACTATGGCGCGTGCGCGGCAAGGCACGACCCTTGCATGCTCGCGCGGTGGACGGATCGCCAGTGAGTAATTGCTCCCAGTTTTGCTAGAGGCGTCGTAAGATTCAATCTGTTCCATATATTTAATCAGCCATATTGTTTTAGAGGTCCTGCTGACAATAAAGTAGAGGTCTCAAGCCCTAGCCCTAAACGCATAAAGCTCGCTGATGTTGGGCGGGATTCACACACAACATTCGACGTTATGTGAGCGAAACTGTACCTTCAAATACCTGTCTTAGCAGACAGGAGCACCCGCGCATACGGTGCCTGTGGGCAGGATAGGTGGCATACAGTGGCAACATGGCCGGAACTGATCAGCTTTATCGTACGTGAAACTTCTCAACAACTAGTGACCAGATTATCTGGGAAGTGACAAGCATGGGGTCTGGAGTGCGCAACGCCCGCCGAAGTGTGATTCTGTGGCGGTATAACAGTGCCGCGGTACGTACCGTAAGTTTAGGCTCTGCGTTCCCAGTACCTAGGAACTTTGGGAAGCGTGGACGGGGACATTTTAAACTACCTTAGAAAGGTGCACTCAGGCTGGAATCGTACTAACTGTTAAACGGAGGTGAACTGCAAAATGAGAAACTTTCCAATCCGGTGACTGGTTTGGGTTGGACGATACGGTTATGAGGGTAGCAATCTGAGCCTATACTAACGCCGTTACCCCGTGGCATACATTCTGCAGCAGCCATTCGTGCATAGAATACATTAAATCGCAGATTCCCTCTCAGGCTCCCTTTACCTGCGACAGGCTGCAGAAACAAATCAAACGTGTATACCCGGGTAAAGTCATCCGAGCGCCGCTGGGCGTCCAGGTAAATCACGTGACCAACGGGCAGCTTGATAGGGAAACCCAACCGACACGACCGATACCAGCCAACAAGGTGCCTGCCCACCGGTGGGACGATCGAATTGTATAGACGAGCCACCACACGGAGGCGATTTGCTTACAATTTCACTATTCTACAAGCTAAGGTCTAAGGGGCGTCTGTCACCAACCCATTTGGCGTCCCTCCATAGTCGCCCCTATACCGGACATCCGTCATTCCCCAATTCCATTCTACATATCTCGATAGGATCTTGGCTAGCGGGTAGGTCAGCCAATAAAAACTGGCCGGAACACGACCCTAGTCAACTTGCGAGCTGGACTAGCGCACTTTCGTGAGTCATCCCAGCTGATACCAGTCGATACTAGATATTTAGCTGAACAGTTAAACTTAGAAGACGTTCTGGGTATCCAAAAACGGGAGACACTATTCGTAAGGTCGAAATCCCTACTCAAGCGTTGACTAGCAACAAAAGGTAACGGGCACGTACCTCTCCTACTGAAGCGTCGCATGATTGGTGGACGCCCCTCCTCTTGGGCTACGGTAACTGCGGTGCATCAAGGACAGGCGAATCAGCTAGGGCCGAGCTTAGTTAGGAAAAGGAATGGGTCGAAAAGCTGAAGCGCACGTCGGAAAGTGTGAGCGGAGGACCCTCGGGAAAAGATCGAGAGCTCAATTATTTAGCGTATATGTTGATTTAGCGGATTTTAAAATACTAAGCCCCACG
seq00020   ATTTCTCGTGAGGAGAAGGGCCACCCGCGATGAAGCTTAAAGAATTCATATCTCAAATGTGGAGTCGGAGGGATCCACATCGACAGCAGCAATCCCGTTCCAAGACGCATAAGGGTGGCGTGCAATCACTGATAACAATTTTAAAACGCCTGCTGCAGGTTCATGAAAGACTCGTTACAGTCTGTGACAGCCCTCGCTCGGGAGGGAAGACCACCTACATGAGGGGTCAAATCCCGGAGACGCTCCTCAAATCGTGATCATTCTTCACCAGGACCCGCAATCCGTGTAACATCTGGTCCACTGTTACGATCCGGCAAACGCTAACTTGGTATCAACATCTCGCTCGTAGTACTTGACTACTAACGCACCTGAGATAGGCCCGACTATGAGCAAAAGGGCTGTCCGATTTGGCACGACCTTCTATGCGTACGTGCGCTCGTTGTGAACAAAATGACAGTCTGGGCCAGAACTGCGGCAGCGGCCGTTTGAAGTAGAGACAGAGACATGAACGATGCAGGCACAAATCACCGCAGGTTGGATGCTACAGAACAGAGCAATGTGCGTTTTTTCCTCTAGATTTGGTAAGAAGATCACATGCTTAGCAATCATACTGCTCGGGGACTCATTTCGGACGCATCCGTACACTCCCTCCTGACGGAATGCACCCTACTATACTCATAGGGAGAGACCACTATGGCGCGTGCGCGGCAAGGCACGACCCTTGCATGCTCGCGCGGTGGACGGATCGCCAGTGAGTAATTGCTCCCAGTTTTGCTAGAGGCGTCGTAAGATTCAATCTGTTCCATATATTTAATCAGCCATATTGTTTTAGAGGTCCTGCTGACAATAAAGTAGAGGTCTCAAGCCCTAGCCCTAAACGCATAAAGCTCGCTGATGTTGGGCGGGATTCACACACAACATTCGACGTTATGTGAGCGAAACTGTACCTTCAAATACCTGTCTTAGCAGACAGGAGCACCCGCGCATACGGTGCCTGTGGGCAGGATAGGTGGCATACAGTGGCAACATGGCCGGAACTGATCAGCTTTATCGTACGTGAAACTTCTCAACAACTAGTGACCAGATTATCTGGGAAGTGACAAGCATGGGGTCTGGAGTGCGCAACGCCCGCCGAAGTGTGATTCTGTGGCGGTATAACAGTGCCGCGGTACGTACCGTAAGTTTAGGCTCTGCGTTCCCAGTACCTAGGAACTTTGGGAAGCGTGGACGGGGACATTTTAAACTACCTTAGAAAGGTGCACTCAGGCTGGAATCGTACTAACTGTTAAACGGAGGTGAACTGCAAAATGAGAAACTTTCCAATCCGGTGACTGGTTTGGGTTGGACGATACGGTTATGAGGGTAGCAATCTGAGCCTATACTAACGCCGTTACCCCGTGGCATACATTCTGCAGCAGCCATTCGTGCATAGAATACATTAAATCGCAGATTCCCTCTCAGGCTCCCTTTACCTGCGACAGGCTGCAGAAACAAATCAAACGTGTATACCCGGGTAAAGTCATCCGAGCGCCGCTGGGCGTCCAGGTAAATCACGTGACCAACGGGCAGCTTGATAGGGAAACCCAACCGACACGACCGATACCAGCCAACAAGGTGCCTGCCCACCGGTGGGACGATCGAATTGTATAGACGAGCCACCACACGGAGGCGATTTGCTTACAATTTCACTATTCTACAAGCTAAGGTCTAAGGGGCGTCTGTCACCAACCCATTTGGCGTCCCTCCATAGTCGCCCCTATACCGGACATCCGTCATTCCCCAATTCCATTCTACATATCTCGATAGGATCTTGGCTAGCGGGTAGGTCAGCCAATAAAAACTGGCCGGAACACGACCCTAGTCAACTTGCGAGCTGGACTAGCGCACTTTCGTGAGTCATCCCAGCTGATACCAGTCGATACTAGATATTTAGCTGAACAGTTAAACTTAGAAGACGTTCTGGGTATCCAAAAACGGGAGACACTATTCGTAAGGTCGAAATCCCTACTCAAGCGTTGACTAGCAACAAAAGGTAACGGGCACGTACCTCTACTACTGAAGCGTCGCATGATTGGTGGACGCCCCTCCTCTTGGGCTACGGTAACTGCGGTGCATCAAGGACAGGCGAATCAGCTAGGGCCGAGCTTAGTTAGGAAAAGGAATGGGTCGAAAAGCTGAAGCGCACGTCGGAAAGTGTGAGCGGAGGACCCTCGGGAAAAGATCGAGAGCTCAATTATTTAGCGTATATGTTGATTTAGCGGATTTTAAAATACTAAGCCCCACG
seq00021   ATTTCTCGTGAGGAGAAGGGCCACCCGCGATGAAGCTTAAAGAATTCATATCTCAAATGTGGAGTCGGAGGGATCCACATCGACAGCAGCAATCCCGTTCCAAGACGCATAAGGGTGGCGTGCAATCACTGATAACAATTTTAAAACGCCTGCTGCAGGTTCATGAAAGACTCGTTACAGTCTGTGACAGCCCTCGCTCGGGAGGGAAGACCACCTACATGAGGGGTCAAATCCCGGAGACGCTCCTCAAATCGTGATCATTCTTCACCAGGACCCGCAATCCGTGTAACATCTGGTCCACTGTTACGATCCGGCAAACGCTAACTTGGTATCAACATCTCGCTCGTAGTACTTGACTACTAACGCACCTGAGATAGGCCCGACTATGAGCAAAAGGGCTGTCCGATTTGGCACGACCTTCTATGCGTACGTGCGCTCGTTGTGAACAAAATGACAGTCTGGGCCAGAACTGCGGCAGCGGCCGTTTGAAGTAGAGACAGAGACATGAACGATGCAGGCACAAATCACCGCAGGTTGGATGCTACAGAACAGAGCAATGTGCGTTTTTTCCTCTAGATTTGGTAAGAAGATCACATGCTTAGCAATCATACTGCTCGGGGACTCATTTCGGACGCATCCGTACACTCCCTCCTGACGGAATGCACCCTACTATACTCATAGGGAGAGACCACTATGGCGCGTGCGCGGCAAGGCACGACCCTTGCATGCTCGCGCGGTGGACGGATCGCCAGTGAGTAATTGCTCCCAGTTTTGCTAGAGGCGTCGTAAGATTCAATCTGTTCCATATATTTAATCAGCCATATTGTTTTAGAGGTCCTGCTGACAATAAAGTAGAGGTCTCAAGCCCTAGCCCTAAACGCATAAAGCTCGCTGATGTTGGGCGGGATTCACACACAACATTCGACGTTATGTGAGCGAAACTGTACCTTCAAATACCTGTCTTAGCAGACAGGAGCACCCGCGCATACGGTGCCTGTGGGCAGGATAGGTGGCATACAGTGGCAACATGGCCGGAACTGATCAGCTTTATCGTACGTGAAACTTCTCAACAACTAGTGACCAGATTATCTGGGAAGTGACAAGCATGGGGTCTGGAGTGCGCAACGCCCGCCGAAGTGTGATTCTGTGGCGGTATAACAGTGCCGCGGTACGTACCGTAAGTTTAGGCTCTGCGTTCCCAGTACCTAGGAACTTTGGGAAGCGTGGACGGGGACATTTTAAACTACCTTAGAAAGGTGCACTCAGGCTGGAATCGTACTAACTGTTAAACGGAGGTGAACTGCAAAATGAGAAACTTTCCAATCCGGTGACTGGTTTGTGTTGGACGATACGGTTATGAGGGTAGCAATCTGAGCCTATACTAACGCCGTTACCCCGTGGCATACATTCTGCAGCAGCCATTCGTGCATAGAATACATTAAATCGCAGATTCCCTCTCAGGCTCCCTTTACCTGCGACAGGCTGCAGAAACAAATCAAACGTGTATACCCGGGTAAAGTCATCCGAGCGCCGCTGGGCGTCCAGGTAAATCACGTGACCAACGGGCAGCTTGATAGGGAAACCCAACCGACACGACCGATACCAGCCAACAAGGTGCCTGCCCACCGGTGGGACGATCGAATTGTATAGACGAGCCACCACACGGAGGCGATTTGCTTACAATTTCACTATTCTACAAGCTAAGGTCTAAGGGGCGTCTGTCACCAACCCATTTGGCGTCCCTCCATAGTCGCCCCTATACCGGACATCCGTCATTCCCCAATTCCATTCTACATATCTCGATAGGATCTTGGCTAGCGGGTAGGTCAGCCAATAAAAACTGGCCGGAACACGACCCTAGTCAACTTGCGAGCTGGACTAGCGCACTTTCGTGAGTCATCCCAGCTGATACCAGTCGATACTAGATATTTAGCTGAACAGTTAAACTTAGAAGACGTTCTGGGTATCCAAAAACGGGAGACACTATTCGTAAGGTCGAAATCCCTACTCAAGCGTTGACTAGCAACAAAAGGTAACGGGCACGTACCTCTCCTACTGAAGCGTCGCATGATTGGTGGACGCCCCTCCTCTTGGGCTACGGTAACTGCGGTGCATCAAGGACAGGCGAATCAGCTAGGGCCGAGCTTAGTTAGGAAAAGGAATGGGTCGAAAAGCTGAAGCGCACGTCGGAAAGTGTGAGCGGAGGACCCTCGGGAAAAGATCGAGAGCTCAATTATTTAGCGTATATGTTGATTTAGCGGATTTGAAAATACTAAGCCCCACG
seq00022   ATTTCTCGTGAGGAGAAGGGCCACCCGCGATGAAGCTTAAAGAATTCATATCTCAAATGTGGAGTCGGAGGGATCCACATCGACAGCAGCAATCCCGTTCCAAGACGCATAAGGGTGGCGTGCAATCACTGATAACAATTTTAAAACGCCTGCTGCAGGTTCATGAAAGACTCGTTACAGTCTGTGACAGCCCTCGCTCGGGAGGGAAGACCACCTACATGAGGGGTCAAATCCCGGAGACGCTCCTCAAATCGTGATCATTCTTCACCAGGACCCGCAATCCGTGTAACATCTGGTCCACTGTTACGATCCGGCAAACGCTAACTTGGTATCAACATCTCGCTCGTAGTACTTGACTACTAACGCACCTGAGATAGGCCCGACTATGAGCAAAAGGGCTGTCCGATTTGGCACGACCTTCTATGCGTACGTGCGCTCGTTGTGAACAAAATGACAGTCTGGGCCAGAACTGCGGCAGCGGCCGTTTGAAGTAGAGACAGAGACATGAACGATGCAGGCACAAATCACCGCAGGTTGGATGCTACAGAACAGAGCAATGTGCGTTTTTTCCTCTAGATTTGGTAAGAAGATCACATGCTTAGCAATCATACTGCTCGGGGACTCATTTCGGACGCATCCGTACACTCCCTCCTGACGGAATGCACCCTACTATACTCATAGGGAGAGACCACTATGGCGCGTGCGCGGCAAGGCACGACCCTTGCATGCTCGCGCGGTGGACGGATCGCCAGTGAGTAATTGCTCCCAGTTTTGCTAGAGGCGTCGTAAGATTCAATCTGTTCCATATATTTAATCAGCCATATTGTTTTAGAGGTCCTGCTGACAATAAAGTAGAGGTCTCAAGCCCTAGCCCTAAACGCATAAAGCTCGCTGATGTTGGGCGGGATTCACACACAACATTCGACGTTATGTGAGCGAAACTGTACCTTCAAATACCTGTCTTAGCAGACAGGAGCACCCGCGCATACGGTGCCTGTGGGCAGGATAGGTGGCATACAGTGGCAACATGGCCGGAACTGATCAGCTTTATCGTACGTGAAACTTCTCAACAACTAGTGACCAGATTATCTGGGAAGTGACAAGCATGGGGTCTGGAGTGCGCAACGCCCGCCGAAGTGTGATTCTGTGGCGGTATAACAGTGCCGCGGTACGTACCGTAAGTTTAGGCTCTGCGTTCCCAGTACCTAGGAACTTTGGGAAGCGTGGACGGGGACATTTTAAACTACCTTAGAAAGGTGCACTCAGGCTGGAATCGTACTAACTGTTAAACGGAGGTGAACTGCAAAATGAGAAACTTTCCAATCCGGTGACTGGTTTGGGTTGGACGATACGGTTATGAGGGTAGCAATCTGAGCCTATACTAACGCCGTTACCCCGTGGCATACATTCTGCAGCAGCCATTCGTGCATAGAATACATTAAATCGCAGATTCCCTCTCAGGCTCCCTTTACCTGCGACAGGCTGCAGAAACAAATCAAACGTGTATACCCGGGTAAAGTCATCCGAGCGCCGCTGGGCGTCCAGGTAAATCACGTGACCAACGGGCAGCTTGATAGGGAAACCCAACCGACACGACCGATACCAGCCAACAAGGTGCCTGCCCACCGGTGGGACGATCGAATTGTATAGACGAGCCACCACACGGAGGCGATTTGCTTACAATTTCACTATTCTACAAGCTAAGGTCTAAGGGGCGTCTGTCACCAACCCATTTGGCGTCCCTCCATAGTCGCCCCTATACCGGACATCCGTCATTCCCCAATTCCATTCTACATATCTCGATAGGATCTTGGCTAGCGGGTAGGTCAGCCAATAAAAACTGGCCGGAACACGACCCTAGTCAACTTGCGAGCTGGACTAGCGCACTTTCGTGAGTCATCCCAGCTGATACCAGTCGATACTAGATATTTAGCTGAACAGTTAAACTTAGAAGACGTTCTGGGTATCCAAAAACGGGAGACACTATTCGTAAGGTCGAAATCCCTACTCAAGCGTTGACTAGCAACAAAAGGTAACGGGCACGTACCTCTCCTACTGAAGCGTCGCATGATTGGTGGACGCCCCTCCTCTTGGGCTACGGTAACTGCGGTGCATCAAGGACAGGCGAATCAGCTAGGGCCGAGCTTAGTTAGGAAAAGGAATGGGTCGAAAAGCTGAAGCGCACGTCGGAAAGTGTGAGCGGAGGACCCTCGGGAAAAGATCGAGAGCTCAATTATTTAGCGTATATGTTGATTTAGCGGATTTTAAAATACTAAGCCCCACG
seq00023   ATTTCTCGTGAGGAGAAGGGCCACCCGCGATGAAGCTTAAAGAATTCATATCTCAAATGTGGAGTCGGAGGGATCCACATCGACAGCAGCAATCCCGTTCCAAGACGCATAAGGGTGGCGTGCAATCACTGATAACAATTTTAAAACGCCTGCTGCAGGTTCATGAAAGACTCGTTACAGTCTGTGACAGCCCTCGCTCGGGAGGGAAGACCACCTACATGAGGGGTCAAATCCCGGAGACGCTCCTCAAATCGTGATCATTCTTCACCAGGACCCGCAATCCGTGTAACATCTGGTCCACTGTTACGATCCGGCAAACGCTAACTTGGTATCAACATCTCGCTCGTAGTACTTGACTACTAACGCACCTGAGATAGGCCCGACTATGAGCAAAAGGGCTGTCCGATTTGGCACGACCTTCTATGCGTACGTGCGCTCGTTGTGAACAAAATGACAGTCTGGGCCAGAACTGCGGCAGCGGCCGTTTGAAGTAGAGACAGAGACATGAACGATGCAGGCACAAATCACCGCAGGTTGGATGCTACAGAACAGAGCAATGTGCGTTTTTTCCTCTAGATTTGGTAAGAAGATCACATGCTTAGCAATCATACTGCTCGGGGACTCATTTCGGACGCATCCGTACACTCCCTCCTGACGGAATGCACCCTACTATACTCATAGGGAGAGACCACTATGGCGCGTGCGCGGCAAGGCACGACCCTTGCATGCTCGCGCGGTGGACGGATCGCCAGTGAGTAATTGCTCCCAGTTTTGCTAGAGGCGTCGTAAGATTCAATCTGTTCCATATATTTAATCAGCCATATTGTTTTAGAGGTCCTGCTGACAATAAAGTAGAAGTCTCAAGCCCTAGCCCTAAACGCATAAAGCTCGCTGATGTTGGGCGGGATTCACACACAACATTCGACGTTATGTGAGCGAAACTGTACCTTCAAATACCTGTCTTAGCAGACAGGAGCACCCGCGCATACGGTGCCTGTGGGCAGGATAGGTGGCATACAGTGGCAACATGGCCGGAACTGATCAGCTTTATCGTACGTGAAACTTCTCAACAACTAGTGACCAGATTATCTGGGAAGTGACAAGCATGGGGTCTGGAGTGCGCAACGCCCGCCGAAGTGTGATTCTGTGGCGGTATAACAGTGCCGCGGTACGTACCGTAAGTTTAGGCTCTGCGTTCCCAGTACCTAGGAACTTTGGGAAGCGTGGACGGGGACATTTTAAACTACCTTAGAAAGGTGCACTCAGGCTGGAATCGTACTAACTGTTAAACGGAGGTGAACTGCAAAATGAGAAACTTTCCAATCCGGTGACTGGTTTGGGTTGGACGATACGGTTATGAGGGTAGCAATCTGAGCCTATACTAACGCCGTTACCCCGTGGCATACATTCTGCAGCAGCCATTCGTGCATAGAATACATTAAATCGCAGATTCCCTCTCAGGCTCCCTTTACCTGCGACAGGCTGCAGAAACAAATCAAACGTGTATACCCGGGTAAAGTCATCCGAGCGCCGCTGGGCGTCCAGGTAAATCACGTGACCAACGGGCAGCTTGATAGGGAAACCCAACCGACACGACCGATACCAGCCAACAAGGTGCCTGCCCACCGGTGGGACGATCGAATTGTATAGACGAGCCACCACACGGAGGCGATTTGCTTACAATTTCACTATTCTACAAGCTAAGGTCTAAGGGGCGTCTGTCACCAACCCATTTGGCGTCCCTCCATAGTCGCCCCTATACCGGACATCCGTCATTCCCCAATTCCATTCTACATATCTCGATAGGATCTTGGCTAGCGGGTAGGTCAGCCAATAAAAACTGGCCGGAACACGACCCTAGTCAACTTGCGAGCTGGACTAGCGCACTTTCGTGAGTCATCCCAGCTGATACCAGTCGATACTAGATATTTAGCTGAACAGTTAAACTTAGAAGACGTTCTGGGTATCCAAAAACGGGAGACACTATTCGTAAGGTCGAAATCCCTACTCAAGCGTTGACTAGCAACAAAAGGTAACGGGCACGTACCTCTCCTACTGAAGCGTCGCATGATTGGTGGACGCCCCTCCTCTTGGGCTACGGTAACTGCGGTGCATCAAGGACAGGCGAATCAGCTAGGGCCGAGCTTAGTTAGGAAAAGGAATGGGTCGAAAAGCTGAAGCGCACGTCGGAAAGTGTGAGCGGAGGACCCTCGGGAAAAGATCGAGAGCTCAATTATTTAGCGTATATGTTGATTTAGCGGATTTTAAAATACTAAGCCCCACG
seq00024   ATTTCTCGTGAGGAGAAGGGCCACCCGCGATGAAGCTTAAAGAATTCATATCTCAAATGTGGAGTCGGAGGGATCCACATCGACAGCAGCAATCCCGTTCCAAGACGCATAAGGGTGGCGTGCAATCACTGATAACAATTTTAAAACGCCTGCTGCAGGTTCATGAAAGACTCGTTACAGTCTGTGACAGCCCTCGCTCGGGAGGGAAGACCACCTACATGAGGGGTCAAATCCCGGAGACGCTCCTCAAATCGTGATCATTCTTCACCAGGACCCGCAATCCGTGTAACATCTGGTCCACTGTTACGATCCGGCAAACGCTAACTTGGTATCAACATCTCGCTCGTAGTACTTGACTACTAACGCACCTGAGATAGGCCCGACTATGAGCAAAAGGGCTGTCCGATTTGGCACGACCTTCTATGCGTACGTGCGCTCGTTGTGAACAAAATGACAGTCTGGGCCAGAACTGCGGCAGCGGCCGTTTGAAGTAGAGACAGAGACATGAACGATGCAGGCACAAATCACCGCAGGTTGGATGCTACAGAACAGAGCAATGTGCGTTTTTTCCTCTAGATTTGGTAAGAAGATCACATGCTTAGCAATCATACTGCTCGGGGACTCATTTCGGACGCATCCGTACACTCCCTCCTGACGGAATGCACCCTACTATACTCATAGGGAGAGACCACTATGGCGCGTGCGCGGCAAGGCACGACCCTTGCATGCTCGCGCGGTGGACGGATCGCCAGTGAGTAATTGCTCCCAGTTTTGCTAGAGGCGTCGTAAGATTCAATCTGTTCCATATATTTAATCAGCCATATTGTTTTAGAGGTCCTGCTGACAATAAAGTAGAGGTCTCAAGCCCTAGCCCTAAACGCATAAAGCTCGCTGATGTTGGGCGGGATTCACACACAACATTCGACGTTATGTGAGCGAAACTGTACCTTCAAATACCTGTCTTAGCAGACAGGAGCACCCGCGCATACGGTGCCTGTGGGCAGGATAGGTGGCATACAGTGGCAACATGGCCGGAACTGATCAGCTTTATCGTACGTGAAACTTCTCAACAACTAGTGACCAGATTATCTGGGAAGTGACAAGCATGGGGTCTGGAGTGCGCAACGCCCGCCGAAGTGTGATTCTGTGGCGGTATAACAGTGCCGCGGTACGTACCGTAAGTTTAGGCTCTGCGTTCCCAGTACCTAGGAACTTTGGGAAGCGTGGACGGGGACATTTTAAACTACCTTAGAAAGGTGCACTCAGGCTGGAATCGTACTAACTGTTAAACGGAGGTGAACTGCAAAATGAGAAACTTTCCAATCCGGTGACTGGTTTGGGTTGGACGATACGGTTATGAGGGTAGCAATCTGAGCCTATACTAACGCCGTTACCCCGTGGCATACATTCTGCAGCAGCCATTCGTGCATAGAATACATTAAATCGCAGATTCCCTCTCAGGCTCCCTTTACCTGCGACAGGCTGCAGAAACAAATCAAACGTGTATACCCGGGTAAAGTCATCCGAGCGCCGCTGGGCGTCCAGGTAAATCACGTGACCAACGGGCAGCTTGATAGGGAAACCCAACCGACACGACCGATACCAGCCAACAAGGTGCCTGCCCACCGGTGGGACGATCGAATTGTATAGACGAGCCACCACACGGAGGCGATTTGCTTACAATTTCACTATTCTACAAGCTAAGGTCTAAGGGGCGTCTGTCACCAACCCATTTGGCGTCCCTCCATAGTCGCCCCTATACCGGACATCCGTCATTCCCCAATTCCATTCTACATATCTCGATAGGATCTTGGCTAGCGGGTAGGTCAGCCAATAAAAACTGGCCGGAACACGACCCTAGTCAACTTGCGAGCTGGACTAGCGCACTTTCGTGAGTCATCCCAGCTGATACCAGTCGATACTAGATATTTAGCTGAACAGTTAAACTTAGAAGACGTTCTGGGTATCCAAAAACGGGAGACACTATTCGTAAGGTCGAAATCCCTACTCAAGCGTTGACTAGCAACAAAAGGTAACGGGCACGTACCTCTCCTACTGAAGCGTCGCATGATTGGTGGACGCCCCTCCTCTTGGGCTACGGTAACTGCGGTGCATCAAGGACAGGCGAATCAGCTAGGGCCGAGCTTAGTTAGGAAAAGGAATGGGTCGAAAAGCTGAAGCGCACGTCGGAAAGTGTGAGCGGAGGACCCTCGGGAAAAGATCGAGAGCTCAATTATTTAGCGTATATGTTGATTTAGCGGATTTTAAAATACTAAGCCCCACG
seq00025   ATTTCTCGTGAGGAGAAGGGCCACCCGCGATGAAGCTTAAAGAATTCATATCTCAAATGTGGAGTCGGAGGGATCCACATCGACAGCAGCAATCCCGTTCCAAGACGCATAAGGGTGGCGTGCAATCACTGATAACAATTTTAAAACGCCTGCTGCAGGTTCATGAAAGACTCGTTACAGTCTGTGACAGCCCTCGCTCGGGAGGGAAGACCACCTACATGAGGGGTCAAATCCCGGAGACGCTCCTCAAATCGTGATCATTCTTCACCAGGACCCGCAATCCGTGTAACATCTGGTCCACTGTTACGATCCGGCAAACGCTAACTTGGTATCAACATCTCGCTCGTAGTACTTGACTACTAACGCACCTGAGATAGGCCCGACTATGAGCAAAAGGGCTGTCCGATTTGGCACGACCTTCTATGCGTACGTGCGCTCGTTGTGAACAAAATGACAGTCTGGGCCAGAACTGCGGCAGCGGCCGTTTGAAGTAGAGACAGAGACATGAACGATGCAGGCACAAATCACCGCAGGTTGGATGCTACAGAACAGAGCAATGTGCGTTTTTTCCTCTAGATTTGGTAAGAAGATCACATGCTTAGCAATCATACTGCTCGGGGACTCATTTCGGACGCATCCGTACACTCCCTCCTGACGGAATGCACCCTACTATACTCATAGGGAGAGACCACTATGGCGCGTGCGCGGCAAGGCACGACCCTTGCATGCTCGCGCGGTGGACGGATCGCCAGTGAGTAATTGCTCCCAGTTTTGCTAGAGGCGTCGTAAGATTCAATCTGTTCCATATATTTAATCAGCCATATTGTTTTAGAGGTCCTGCTGACAATAAAGTAGAGGTCTCAAGCCCTAGCCCTAAACGCATAAAGCTCGCTGATGTTGGGCGGGATTCACACACAACATTCGACGTTATGTGAGCGAAACTGTACCTTCAAATACCTGTCTTAGCAGACAGGAGCACCCGCGCATACGGTGCCTGTGGGCAGGATAGGTGGCATACAGTGGCAACATGGCCGGAACTGATCAGCTTTATCGTACGTGAAACTTCTCAACAACTAGTGACCAGATTATCTGGGAAGTGACAAGCATGGGGTCTGGAGTGCGCAACGCCCGCCGAAGTGTGATTCTGTGGCGGTATAACAGTGCCGCGGTACGTACCGTAAGTTTAGGCTCTGCGTTCCCAGTACCTAGGAACTTTGGGAAGCGTGGACGGGGACATTTTAAACTACCTTAGAAAGGTGCACTCAGGCTGGAATCGTACTAACTGTTAAACGGAGGTGAACTGCAAAATGAGAAACTTTCCAATCCGGTGACTGGTTTGGGTTGGACGATACGGTTATGAGGGTAGCAATCTGAGCCTATACTAACGCCGTTACCCCGTGGCATACATTCTGCAGCAGCCATTCGTGCATAGAATACATTAAATCGCAGATTCCCTCTCAGGCTCCCTTTACCTGCGACAGGCTGCAGAAACAAATCAAACGTGTATACCCGGGTAAAGTCATCCGAGCGCCGCTGGGCGTCCAGGTAAATCACGTGACCAACGGGCAGCTTGATAGGGAAACCCAACCGACACGACCGATACCAGCCAACAAGGTGCCTGCCCACCGGTGGGACGATCGAATTGTATAGACGAGCCACCACACGGAGGCGATTTGCTTACAATTTCACTATTCTACAAGCTAAGGTCTAAGGGGCGTCTGTCACCAACCCATTTGGCGTCCCTCCATAGTCGCCCCTATACCGGACATCCGTCATTCCCCAATTCCATTCTACATATCTCGATAGGATCTTGGCTAGCGGGTAGGTCAGCCAATAAAAACTGGCCGGAACACGACCCTAGTCAACTTGCGAGCTGGACTAGCGCACTTTCGTGAGTCATCCCAGCTGATACCAGTCGATACTAGATATTTAGCTGAACAGTTAAACTTAGAAGACGTTCTGGGTATCCAAAAACGGGAGACACTATTCGTAAGGTCGAAATCCCTACTCAAGCGTTGACTAGCAACAAAAGGTAACGGGCACGTACCTCTCCTACTGAAGCGTCGCATGATTGGTGGACGCCCCTCCTCTTGGGCTACGGTAACTGCGGTGCATCAAGGACAGGCGAATCAGCTAGGGCCGAGCTTAGTTAGGAAAAGGAATGGGTCGAAAAGCTGAAGCGCACGTCGGAAAGTGTGAGCGGAGGACCCTCGGGAAAAGATCGAGAGCTCAATTATTTAGCGTATATGTTGATTTAGCGGATTTTAAAATACTAAGCCCCACG
seq00026   ATTTCTCGTGAGGAGAAGGGCCACCCGCGATGAAGCTTAAAGAATTCATATCTCAAATGTGGAGTCGGAGGGATCCACATCGACAGCAGCAATCCCGTTCCAAGACGCATAAGGGTGGCGTGCAATCACTGATAACAATTTTAAAACGCCTGCTGCAGGTTCATGAAAGACTCGTTACAGTCTGTGACAGCCCTCGCTCGGGAGGGAAGACCACCTACATGAGGGGTCAAATCCCGGAGACGCTCCTCAAATCGTGATCATTCTTCACCAGGACCCGCAATCCGTGTAACATCTGGTCCACTGTTACGATCCGGCAAACGCTAACTTGGTATCAACATCTCGCTCGTAGTACTTGACTACTAACGCACCTGAGATAGGCCCGACTATGAGCAAAAGGGCTGTCCGATTTGGCACGACCTTCTATGCGTACGTGCGCTCGTTGTGAACAAAATGACAGTCTGGGCCAGAACTGCGGCAGCGGCCGTTTGAAGTAGAGACAGAGACATGAACGATGCAGGCACAAATCACCGCAGGTTGGATGCTACAGAACAGAGCAATGTGCGTTTTTTCCTCTAGATTTGGTAAGAAGATCACATGCTTAGCAATCATACTGCTCGGGGACTCATTTCGGACGCATCCGTACACTCCCTCCTGACGGAATGCACCCTACTATACTCATAGGGAGAGACCACTATGGCGCGTGCGCGGCAAGGCACGACCCTTGCATGCTCGCGCGGTGGACGGATCGCCAGTGAGTAATTGCTCCCAGTTTTGCTAGAGGCGTCGTAAGATTCAATCTGTTCCATATATTTAATCAGCCATATTGTTTTAGAGGTCCTGCTGACAATAAAGTAGAGGTCTCAAGCCCTAGCCCTAAACGCATAAAGCTCGCTGATGTTGGGCGGGATTCACACACAACATTCGACGTTATGTGAGCGAAACTGTACCTTCAAATACCTGTCTTAGCAGACAGGAGCACCCGCGCATACGGTGCCTGTGGGCAGGATAGGTGGCATACAGTGGCAACATGGCCGGAACTGATCAGCTTTATCGTACGTGAAACTTCTCAACAACTAGTGACCAGATTATCTGGGAAGTGACAAGCATGGGGTCTGGAGTGCGCAACGCCCGCCGAAGTGTGATTCTGTGGCGGTATAACAGTGCCGCGGTACGTACCGTAAGTTTAGGCTCTGCGTTCCCAGTACCTAGGAACTTTGGGAAGCGTGGACGGGGACATTTTAAACTACCTTAGAAAGGTGCACACAGGCTGGAATCGTACTAACTGTTAAACGGAGGTGAACTGCAAAATGAGAAACTTTCCAATCCGGTGACTGGTTTGGGTTGGACGATACGGTTATGAGGGTAGCAATCTGAGCCTATACTAACGCCGTTACCCCGTGGCATACATTCTGCAGCAGCCATTCGTGCATAGAATACATTAAATCGCAGATTCCCTCTCAGGCTCCCTTTACCTGCGACAGGCTGCAGAAACAAATCAAACGTGTATACCCGGGTAAAGTCATCCGAGCGCCGGTGGGCGTCCAGGTAAATCACGTGACCAACGGGCAGCTTGATAGGGAAACCCAACCGACACGACCGATACCAGCCAACAAGGTGCCTGCCCACCGGTGGGACGATCGAATTGTATAGACGAGCCACCACACGGAGGCGATTTGCTTACAATTTCACTATTCTACAAGCTAAGGTCTAAGGGGCGTCTGTCACCAACCCATTTGGCGTCCCTCCATAGTCGCCCCTATACCGGACATCCGTCATTCCCCAATTCCATTCTACATATCTCGATAGGATCTTGGCTAGCGGGTAGGTCAGCCAATAAAAACTGGCCGGAACACGACCCTAGTCAACTTGCGAGCTGGACTAGCGCACTTTCGTGAGTCATCCCAGCTGATACCAGTCGATACTAGATATTTAGCTGAACAGTTAAACTTAGAAGACGTTCTGGGTATCCAAAAACGGGAGACACTATTCGTAAGGTCGAAATCCCTACTCAAGCGTTGACTAGCAACAAAAGGTAACGGGCACGTACCTCTACTACTGAAGCGTCGCATGATTGGTGGACGCCCCTCCTCTTGGGCTACGGTAACTGCGGTGCATCAAGGACAGGCGAATCAGCTAGGGCCGAGCTTAGTTAGGAAAAGGAATGGGTCGAAAAGCTGAAGCGCACGTCGGAAAGTGTGAGCGGAGGACCCTCGGGAAAAGATCGAGAGCTCAATTATTTAGCGTATATGTTGATTTAGCGGATTTTAAAATACTAAGCCCCACG
seq00027   ATTTCTCGTGAGGAGAAGGGCCACCCGCGATGAAGCTTAAAGAATTCATATCTCAAATGTGGAGTCGGAGGGATCCACATCGACAGCAGCAATCCCGTTCCAAGACGCATAAGGGTGGCGTGCAATCACTGATAACAATTTTAAAACGCCTGCTGCAGGTTCATGAAAGACTCGTTACAGTCTGTGACAGCCCTCGCTCGGGAGGGAAGACCACCTACATGAGGGGTCAAATCCCGGAGACGCTCCTCAAATCGTGATCATTCTTCACCAGGACCCGCAATCCGTGTAACATCTGGTCCACTGTTACGATCCGGCAAACGCTAACTTGGTATCAACATCTCGCTCGTAGTACTTGACTACTAACGCACCTGAGATAGGCCCGACTATGAGCAAAAGGGCTGTCCGATTTGGCACGACCTTCTATGCGTACGTGCGCTCGTTGTGAACAAAATGACAGTCTGGGCCAGAACTGCGGCAGCGGCCGTTTGAAGTAGAGACAGAGACATGAACGATGCAGGCACAAATCACCGCAGGTTGGATGCTACAGAACAGAGCAATGTGCGTTTTTTCCTCTAGATTTGGTAAGAAGATCACATGCTTAGCAATCATACTGCTCGGGGACTCATTTCGGACGCATCCGTACACTCCCTCCTGACGGAATGCACCCTACTATACTCATAGGGAGAGACCACTATGGCGCGTGCGCGGCAAGGCACGACCCTTGCATGCTCGCGCGGTGGACGGATCGCCAGTGAGTAATTGCTCCCAGTTTTGCTAGAGGCGTCGTAAGATTCAATCTGTTCCATATATTTAATCAGCCATATTGTTTTAGAGGTCCTGCTGACAATAAAGTAGAGGTCTCAAGCCCTAGCCCTAAACGCATAAAGCTCGCTGATGTTGGGCGGGATTCACACACAACATTCGACGTTATGTGAGCGAAACTGTACCTTCAAATACCTGTCTTAGCAGACAGGAGCACCCGCGCATACGGTGCCTGTGGGCAGGATAGGTGGCATACAGTGGCAACATGGCCGGAACTGATCAGCTTTATCGTACGTGAAACTTCTCAACAACTAGTGACCAGATTATCTGGGAAGTGACAAGCATGGGGTCTGGAGTGCGCAACGCCCGCCGAAGTGTGATTCTGTGGCGGTATAACAGTGCCGCGGTACGTACCGTAAGTTTAGGCTCTGCGTTCCCAGTACCTAGGAACTTTGGGAAGCGTGGACGGGGACATTTTAAACTACCTTAGAAAGGTGCACTCAGGCTGGAATCGTACTAACTGTTAAACGGAGGTGAACTGCAAAATGAGAAACTTTCCAATCCGGTGACTGGTTTGGGTTGGACGATACGGTTATGAGGGTAGCAATCTGAGCCTATACTAACGCCGTTACCCCGTGGCATACATTCTGCAGCAGCCATTCGTGCATAGAATACATTAAATCGCAGATTCCCTCTCAGGCTCCCTTTACCTGCGACAGGCTGCAGAAACAAATCAAACGTGTATACCCGGGTAAAGTCATCCGAGCGCCGCTGGGCGTCCAGGTAAATCACGTGACCAACGGGCAGCTTGATAGGGAAACCCAACCGACACGACCGATACCAGCCAACAAGGTGCCTGCCCACCGGTGGGACGATCGAATTGTATAGACGAGCCACCACACGGAGGCGATTTGCTTACAATTTCACTATTCTACAAGCTAAGGTCTAAGGGGCGTCTGTCACCAACCCATTTGGCGTCCCTCCATAGTCGCCCCTATACCGGACATCCGTCATTCCCCAATTCCATTCTACATATCTCGATAGGATCTTGGCTAGCGGGTAGGTCAGCCAATAAAAACTGGCCGGAACACGACCCTAGTCAACTTGCGAGCTGGACTAGCGCACTTTCGTGAGTCATCCCAGCTGATACCAGTCGATACTAGATATTTAGCTGAACAGTTAAACTTAGAAGACGTTCTGGGTATCCAAAAACGGGAGACACTATTCGTAAGGTCGAAATCCCTACTCAAGCGTTGACTAGCAACAAAAGGTAACGGGCACGTACCTCTCCTACTGAAGCGTCGCATGATTGGTGGACGCCCCTCCTCTTGGGCTACGGTAACTGCGGTGCATCAAGGACAGGCGAATCAGCTAGGGCCGAGCTTAGTTAGGAAAAGGAATGGGTCGAAAAGCTGAAGCGCACGTCGGAAAGTGTGAGCGGAGGACCCTCGGGAAAAGATCGAGAGCTCAATTATTTAGCGTATATGTTGATTTAGCGGATTTTAAAATACTAAGCCCCACG
seq00028   ATTTCTCGTGAGGAGAAGGGCCACCCGCGATGAAGCTTAAAGAATTCATATCTCAAATGTGGAGTCGGAGGGATCCACATCGACAGCAGCAATCCCGTTCCAAGACGCATAAGGGTGGCGTGCAATCACTGATAACAATTTTAAAACGCCTGCTGCAGGTTCATGAAAGACTCGTTACAGTCTGTGACAGCCCTCGCTCGGGAGGGAAGACCACCTACATGAGGGGTCAAATCCCGGAGACGCTCCTCAAATCGTGATCATTCTTCACCAGGACCCGCAATCCGTGTAACATCTGGTCCACTGTTACGATCCGGCAAACGCTAACTTGGTATCAACATCTCGCTCGTAGTACTTGACTACTAACGCACCTGAGATAGGCCCGACTATGAGCAAAAGGGCTGTCCGATTTGGCACGACCTTCTATGCGTACGTGCGCTCGTTGTGAACAAAATGACAGTCTGGGCCAGAACTGCGGCAGCGGCCGTTTGAAGTAGAGACAGAGACATGAACGATGCAGGCACAAATCACCGCAGGTTGGATGCTACAGAACAGAGCAATGTGCGTTTTTTCCTCTAGATTTGGTAAGAAGATCACATGCTTAGCAATCATACTGCTCGGGGACTCATTTCGGACGCATCCGTACACTCCCTCCTGACGGAATGCACCCTACTATACTCATAGGGAGAGACCACTATGGCGCGTGCGCGGCAAGGCACGACCCTTGCATGCTCGCGCGGTGGACGGATCGCCAGTGAGTAATTGCTCCCAGTTTTGCTAGAGGCGTCGTAAGATTCAATCTGTTCCATATATTTAATCAGCCATATTGTTTTAGAGGTCCTGCTGACAATAAAGTAGAGGTCTCAAGCCCTAGCCCTAAACGCATAAAGCTCGCTGATGTTGGGCGGGATTCACACACAACATTCGACGTTATGTGAGCGAAACTGTACCTTCAAATACCTGTCTTAGCAGACAGGAGCACCCGCGCATACGGTGCCTGTGGGCAGGATAGGTGGCATACAGTGGCAACATGGCCGGAACTGATCAGCTTTATCGTACGTGAAACTTCTCAACAACTAGTGACCAGATTATCTGGGAAGTGACAAGCATGGGGTCTGGAGTGCGCAACGCCCGCCGAAGTGTGATTCTGTGGCGGTATAACAGTGCCGCGGTACGTACCGTAAGTTTAGGCTCTGCGTTCCCAGTACCTAGGAACTTTGGGAAGCGTGGACGGGGACATTTTAAACTACCTTAGAAAGGTGCACTCAGGCTGGAATCGTACTAACTGTTAAACGGAGGTGAACTGCAAAATGAGAAACTTTCCAATCCGGTGACTGGTTTGGGTTGGACGATACGGTTATGAGGGTAGCAATCTGAGCCTATACTAACGCCGTTACCCCGTGGCATACATTCTGCAGCAGCCATTCGTGCATAGAATACATTAAATCGCAGATTCCCTCTCAGGCTCCCTTTACCTGCGACAGGCTGCAGAAACAAATCAAACGTGTATACCCGGGTAAAGTCATCCGAGCGCCGCTGGGCGTCCAGGTAAATCACGTGACCAACGGGCAGCTTGATAGGGAAACCCAACCGACACGACCGATACCAGCCAACAAGGTGCCTGCCCACCGGTGGGACGATCGAATTGTATAGACGAGCCACCACACGGAGGCGATTTGCTTACAATTTCACTATTCTACAAGCTAAGGTCTAAGGGGCGTCTGTCACCAACCCATTTGGCGTCCCTCCATAGTCGCCCCTATACCGGACATCCGTCATTCCCCAATTCCATTCTACATATCTCGATAGGATCTTGGCTAGCGGGTAGGTCAGCCAATAAAAACTGGCCGGAACACGACCCTAGTCAACTTGCGAGCTGGACTAGCGCACTTTCGTGAGTCATCCCAGCTGATACCAGTCGATACTAGATATTTAGCTGAACAGTTAAACTTAGAAGACGTTCTGGGTATCCAAAAACGGGAGACACTATTCGTAAGGTCGAAATCCCTACTCAAGCGTTGACTAGCAACAAAAGGTAACGGGCACGTACCTCTACTACTGAAGCGTCGCATGATTGGTGGACGCCCCTCCTCTTGGGCTACGGTAACTGCGGTGCATCAAGGACAGGCGAATCAGCTAGGGCCGAGCTTAGTTAGGAAAAGGAATGGGTCGAAAAGCTGAAGCGCACGTCGGAAAGTGTGAGCGGAGGACCCTCGGGAAAAGATCGAGAGCTCAATTATTTAGCGTATATGTTGATTTAGCGGATTTTAAAATACTAAGCCCCACG
seq00029   ATTTCTCGTGAGGAGAAGGGCCACCCGCGATGAAGCTTAAAGAATTCATATCTCAAATGTGGAGTCGGAGGGATCCACATCGACAGCAGCAATCCCGTTCCAAGACGCATAAGGGTGGCGTGCAATCACTGATAACAATTTTAAAACGCCTGCTGCAGGTTCATGAAAGACTCGTTACAGTCTGTGACAGCCCTCGCTCGGGAGGGAAGACCACCTACATGAGGGGTCAAATCCCGGAGACGCTCCTCAAATCGTGATCATTCTTCACCAGGACCCGCAATCCGTGTAACATCTGGTCCACTGTTACGATCCGGCAAACGCTAACTTGGTATCAACATCTCGCTCGTAGTACTTGACTACTAACGCACCTGAGATAGGCCCGACTATGAGCAAAAGGGCTGTCCGATTTGGCACGACCTTCTATGCGTACGTGCGCTCGTTGTGAACAAAATGACAGTCTGGGCCAGAACTGCGGCAGCGGCCGTTTGAAGTAGAGACAGAGACATGAACGATGCAGGCACAAATCACCGCAGGTTGGATGCTACAGAACAGAGCAATGTGCGTTTTTTCCTCTAGATTTGGTAAGAAGATCACATGCTTAGCAATCATACTGCTCGGGGACTCATTTCGGACGCATCCGTACACTCCCTCCTGACGGAATGCACCCTACTATACTCATAGGGAGAGACCACTATGGCGCGTGCGCGGCAAGGCACGACCCTTGCATGCTCGCGCGGTGGACGGATCGCCAGTGAGTAATTGCTCCCAGTTTTGCTAGAGGCGTCGTAAGATTCAATCTGTTCCATATATTTAATCAGCCATATTGTTTTAGAGGTCCTGCTGACAATAAAGTAGAAGTCTCAAGCCCTAGCCCTAAACGCATAAAGCTCGCTGATGTTGGGCGGGATTCACACACAACATTCGACGTTATGTGAGCGAAACTGTACCTTCAAATACCTGTCTTAGCAGACAGGAGCACCCGCGCATACGGTGCCTGTGGGCAGGATAGGTGGCATACAGTGGCAACATGGCCGGAACTGATCAGCTTTATCGTACGTGAAACTTCTCAACAACTAGTGACCAGATTATCTGGGAAGTGACAAGCATGGGGTCTGGAGTGCGCAACGCCCGCCGAAGTGTGATTCTGTGGCGGTATAACAGTGCCGCGGTACGTACCGTAAGTTTAGGCTCTGCGTTCCCAGTACCTAGGAACTTTGGGAAGCGTGGACGGGGACATTTTAAACTACCTTAGAAAGGTGCACTCAGGCTGGAATCGTACTAACTGTTAAACGGAGGTGAACTGCAAAATGAGAAACTTTCCAATCCGGTGACTGGTTTGGGTTGGACGATACGGTTATGAGGGTAGCAATCTGAGCCTATACTAACGCCGTTACCCCGTGGCATACATTCTGCAGCAGCCATTCGTGCATAGAATACATTAAATCGCAGATTCCCTCTCAGGCTCCCTTTACCTGCGACAGGCTGCAGAAACAAATCAAACGTGTATACCCGGGTAAAGTCATCCGAGCGCCGCTGGGCGTCCAGGTAAATCACGTGACCAACGGGCAGCTTGATAGGGAAACCCAACCGACACGACCGATACCAGCCAACAAGGTGCCTGCCCACCGGTGGGACGATCGAATTGTATAGACGAGCCACCACACGGAGGCGATTTGCTTACAATTTCACTATTCTACAAGCTAAGGTCTAAGGGGCGTCTGTCACCAACCCATTTGGCGTCCCTCCATAGTCGCCCCTATACCGGACATCCGTCATTCCCCAATTCCATTCTACATATCTCGATAGGATCTTGGCTAGCGGGTAGGTCAGCCAATAAAAACTGGCCGGAACACGACCCTAGTCAACTTGCGAGCTGGACTAGCGCACTTTCGTGAGTCATCCCAGCTGATACCAGTCGATACTAGATATTTAGCTGAACAGTTAAACTTAGAAGACGTTCTGGGTATCCAAAAACGGGAGACACTATTCGTAAGGTCGAAATCCCTACTCAAGCGTTGACTAGCAACAAAAGGTAACGGGCACGTACCTCTCCTACTGAAGCGTCGCATGATTGGTGGACGCCCCTCCTCTTGGGCTACGGTAACTGCGGTGCATCAAGGACAGGCGAATCAGCTAGGGCCGAGCTTAGTTAGGAAAAGGAATGGGTCGAAAAGCTGAAGCGCACGTCGGAAAGTGTGAGCGGAGGACCCTCGGGAAAAGATCGAGAGCTCAATTATTTAGCGTATATGTTGATTTAGCGGATTTTAAAATACTAAGCCCCACG
seq00030   ATTTCTCGTGAGGAGAAGGGCCACCCGCGATGAAGCTTAAAGAATTCATATCTCAAATGTGGAGTCGGAGGGATCCACATCGACAGCAGCAATCCCGTTCCAAGACGCATAAGGGTGGCGTGCAATCACTGATAACAATTTTAAAACGCCTGCTGCAGGTTCATGAAAGACTCGTTACAGTCTGTGACAGCCCTCGCTCGGGAGGGAAGACCACCTACATGAGGGGTCAAATCCCGGAGACGCTCCTCAAATCGTGATCATTCTTCACCAGGACCCGCAATCCGTGTAACATCTGGTCCACTGTTACGATCCGGCAAACGCTAACTTGGTATCAACATCTCGCTCGTAGTACTTGACTACTAACGCACCTGAGATAGGCCCGACTATGAGCAAAAGGGCTGTCCGATTTGGCACGACCTTCTATGCGTACGTGCGCTCGTTGTGAACAAAATGACAGTCTGGGCCAGAACTGCGGCAGCGGCCGTTTGAAGTAGAGACAGAGACATGAACGATGCAGGCACAAATCACCGCAGGTTGGATGCTACAGAACAGAGCAATGTGCGTTTTTTCCTCTAGATTTGGTAAGAAGATCACATGCTTAGCAATCATACTGCTCGGGGACTCATTTCGGACGCATCCGTACACTCCCTCCTGACGGAATGCACCCTACTATACTCATAGGGAGAGACCACTATGGCGCGTGCGCGGCAAGGCACGACCCTTGCATGCTCGCGCGGTGGACGGATCGCCAGTGAGTAATTGCTCCCAGTTTTGCTAGAGGCGTCGTAAGATTCAATCTGTTCCATATATTTAATCAGCCATATTGTTTTAGAGGTCCTGCTGACAATAAAGTAGAGGTCTCAAGCCCTAGCCCTAAACGCATAAAGCTCGCTGATGTTGGGCGGGATTCACACACAACATTCGACGTTATGTGAGCGAAACTGTACCTTCAAATACCTGTCTTAGCAGACAGGAGCACCCGCGCATACGGTGCCTGTGGGCAGGATAGGTGGCATACAGTGGCAACATGGCCGGAACTGATCAGCTTTATCGTACGTGAAACTTCTCAACAACTAGTGACCAGATTATCTGGGAAGTGACAAGCATGGGGTCTGGAGTGCGCAACGCCCGCCGAAGTGTGATTCTGTGGCGGTATAACAGTGCCGCGGTACGTACCGTAAGTTTAGGCTCTGCGTTCCCAGTACCTAGGAACTTTGGGAAGCGTGGACGGGGACATTTTAAACTACCTTAGAAAGGTGCACACAGGCTGGAATCGTACTAACTGTTAAACGGAGGTGAACTGCAAAATGAGAAACTTTCCAATCCGGTGACTGGTTTGGGTTGGACGATACGGTTATGAGGGTAGCAATCTGAGCCTATACTAACGCCGTTACCCCGTGGCATACATTCTGCAGCAGCCATTCGTGCATAGAATACATTAAATCGCAGATTCCCTCTCAGGCTCCCTTTACCTGCGACAGGCTGCAGAAACAAATCAAACGTGTATACCCGGGTAAAGTCATCCGAGCGCCGCTGGGCGTCCAGGTAAATCACGTGACCAACGGGCAGCTTGATAGGGAAACCCAACCGACACGACCGATACCAGCCAACAAGGTGCCTGCCCACCGGTGGGACGATCGAATTGTATAGACGAGCCACCACACGGAGGCGATTTGCTTACAATTTCACTATTCTACAAGCTAAGGTCTAAGGGGCGTCTGTCACCAACCCATTTGGCGTCCCTCCATAGTCGCCCCTATACCGGACATCCGTCATTCCCCAATTCCATTCTACATATCTCGATAGGATCTTGGCTAGCGGGTAGGTCAGCCAATAAAAACTGGCCGGAACACGACCCTAGTCAACTTGCGAGCTGGACTAGCGCACTTTCGTGAGTCATCCCAGCTGATACCAGTCGATACTAGATATTTAGCTGAACAGTTAAACTTAGAAGACGTTCTGGGTATCCAAAAACGGGAGACACTATTCGTAAGGTCGAAATCCCTACTCAAGCGTTGACTAGCAACAAAAGGTAACGGGCACGTACCTCTACTACTGAAGCGTCGCATGATTGGTGGACGCCCCTCCTCTTGGGCTACGGTAACTGCGGTGCATCAAGGACAGGCGAATCAGCTAGGGCCGAGCTTAGTTAGGAAAAGGAATGGGTCGAAAAGCTGAAGCGCACGTCGGAAAGTGTGAGCGGAGGACCCTCGGGAAAAGATCGAGAGCTCAATTATTTAGCGTATATGTTGATTTAGCGGATTTTAAAATACTAAGCCCCACG
seq00031   ATTTCTCGTGAGGAGAAGGGCCACCCGCGATGAAGCTTAAAGAATTCATATCTCAAATGTGGAGTCGGAGGGATCCACATCGACAGCAGCAATCCCGTTCCAAGACGCATAAGGGTGGCGTGCAATCACTGATAACAATTTTAAAACGCCTGCTGCAGGTTCATGAAAGACTCGTTACAGTCTGTGACAGCCCTCGCTCGGGAGGGAAGACCACCTACATGAGGGGTCAAATCCCGGAGACGCTCCTCAAATCGTGATCATTCTTCACCAGGACCCGCAATCCGTGTAACATCTGGTCCACTGTTACGATCCGGCAAACGCTAACTTGGTATCAACATCTCGCTCGTAGTACTTGACTACTAACGCACCTGAGATAGGCCCGACTATGAGCAAAAGGGCTGTCCGATTTGGCACGACCTTCTATGCGTACGTGCGCTCGTTGTGAACAAAATGACAGTCTGGGCCAGAACTGCGGCAGCGGCCGTTTGAAGTAGAGACAGAGACATGAACGATGCAGGCACAAATCACCGCAGGTTGGATGCTACAGAACAGAGCAATGTGCGTTTTTTCCTCTAGATTTGGTAAGAAGATCACATGCTTAGCAATCATACTGCTCGGGGACTCATTTCGGACGCATCCGTACACTCCCTCCTGACGGAATGCACCCTACTATACTCATAGGGAGAGACCACTATGGCGCGTGCGCGGCAAGGCACGACCCTTGCATGCTCGCGCGGTGGACGGATCGCCAGTGAGTAATTGCTCCCAGTTTTGCTAGAGGCGTCGTAAGATTCAATCTGTTCCATATATTTAATCAGCCATATTGTTTTAGAGGTCCTGCTGACAATAAAGTAGAGGTCTCAAGCCCTAGCCCTAAACGCATAAAGCTCGCTGATGTTGGGCGGGATTCACACACAACATTCGACGTTATGTGAGCGAAACTGTACCTTCAAATACCTGTCTTAGCAGACAGGAGCACCCGCGCATACGGTGCCTGTGGGCAGGATAGGTGGCATACAGTGGCAACATGGCCGGAACTGATCAGCTTTATCGTACGTGAAACTTCTCAACAACTAGTGACCAGATTATCTGGGAAGTGACAAGCATGGGGTCTGGAGTGCGCAACGCCCGCCGAAGTGTGATTCTGTGGCGGTATAACAGTGCCGCGGTACGTACCGTAAGTTTAGGCTCTGCGTTCCCAGTACCTAGGAACTTTGGGAAGCGTGGACGGGGACATTTTAAACTACCTTAGAAAGGTGCACTCAGGCTGGAATCGTACTAACTGTTAAACGGAGGTGAACTGCAAAATGAGAAACTTTCCAATCCGGTGACTGGTTTGGGTTGGACGATACGGTTATGAGGGTAGCAATCTGAGCCTATACTAACGCCGTTACCCCGTGGCATACATTCTGCAGCAGCCATTCGTGCATAGAATACATTAAATCGCAGATTCCCTCTCAGGCTCCCTTTACCTGCGACAGGCTGCAGAAACAAATCAAACGTGTATACCCGGGTAAAGTCATCCGAGCGCCGCTGGGCGTCCAGGTAAATCACGTGACCAACGGGCAGCTTGATAGGGAAACCCAACCGACACGACCGATACCAGCCAACAAGGTGCCTGCCCACCGGTGGGACGATCGAATTGTATAGACGAGCCACCACACGGAGGCGATTTGCTTACAATTTCACTATTCTACAAGCTAAGGTCTAAGGGGCGTCTGTCACCAACCCATTTGGCGTCCCTCCATAGTCGCCCCTATACCGGACATCCGTCATTCCCCAATTCCATTCTACATATCTCGATAGGATCTTGGCTAGCGGGTAGGTCAGCCAATAAAAACTGGCCGGAACACGACCCTAGTCAACTTGCGAGCTGGACTAGCGCACTTTCGTGAGTCATCCCAGCTGATACCAGTCGATACTAGATATTTAGCTGAACAGTTAAACTTAGAAGACGTTCTGGGTATCCAAAAACGGGAGACACTATTCGTAAGGTCGAAATCCCTACTCAAGCGTTGACTAGCAACAAAAGGTAACGGGCACGTACCTCTCCTACTGAAGCGTCGCATGATTGGTGGACGCCCCTCCTCTTGGGCTACGGTAACTGCGGTGCATCAAGGACAGGCGAATCAGCTAGGGCCGAGCTTAGTTAGGAAAAGGAATGGGTCGAAAAGCTGAAGCGCACGTCGGAAAGTGTGAGCGGAGGACCCTCGGGAAAAGATCGAGAGCTCAATTATTTAGCGTATATGTTGATTTAGCGGATTTTAAAATACTAAGCCCCACG
seq00032   ATTTCTCGTGAGGAGAAGGGCCACCCGCGATGAAGCTTAAAGAATTCATATCTCAAATGTGGAGTCGGAGGGATCCACATCGACAGCAGCAATCCCGTTCCAAGACGCATAAGGGTGGCGTGCAATCACTGATAACAATTTTAAAACGCCTGCTGCAGGTTCATGAAAGACTCGTTACAGTCTGTGACAGCCCTCGCTCGGGAGGGAAGACCACCTACATGAGGGGTCAAATCCCGGAGACGCTCCTCAAATCGTGATCATTCTTCACCAGGACCCGCAATCCGTGTAACATCTGGTCCACTGTTACGATCCGGCAAACGCTAACTTGGTATCAACATCTCGCTCGTAGTACTTGACTACTAACGCACCTGAGATAGGCCCGACTATGAGCAAAAGGGCTGTCCGATTTGGCACGACCTTCTATGCGTACGTGCGCTCGTTGTGAACAAAATGACAGTCTGGGCCAGAACTGCGGCAGCGGCCGTTTGAAGTAGAGACAGAGACATGAACGATGCAGGCACAAATCACCGCAGGTTGGATGCTACAGAACAGAGCAATGTGCGTTTTTTCCTCTAGATTTGGTAAGAAGATCACATGCTTAGCAATCATACTGCTCGGGGACTCATTTCGGACGCATCCGTACACTCCCTCCTGACGGAATGCACCCTACTATACTCATAGGGAGAGACCACTATGGCGCGTGCGCGGCAAGGCACGACCCTTGCATGCTCGCGCGGTGGACGGATCGCCAGTGAGTAATTGCTCCCAGTTTTGCTAGAGGCGTCGTAAGATTCAATCTGTTCCATATATTTAATCAGCCATATTGTTTTAGAGGTCCTGCTGACAATAAAGTAGAGGTCTCAAGCCCTAGCCCTAAACGCATAAAGCTCGCTGATGTTGGGCGGGATTCACACACAACATTCGACGTTATGTGAGCGAAACTGTACCTTCAAATACCTGTCTTAGCAGACAGGAGCACCCGCGCATACGGTGCCTGTGGGCAGGATAGGTGGCATACAGTGGCAACATGGCCGGAACTGATCAGCTTTATCGTACGTGAAACTTCTCAACAACTAGTGACCAGATTATCTGGGAAGTGACAAGCATGGGGTCTGGAGTGCGCAACGCCCGCCGAAGTGTGATTCTGTGGCGGTATAACAGTGCCGCGGTACGTACCGTAAGTTTAGGCTCTGCGTTCCCAGTACCTAGGAACTTTGGGAAGCGTGGACGGGGACATTTTAAACTACCTTAGAAAGGTGCACACAGGCTGGAATCGTACTAACTGTTAAACGGAGGTGAACTGCAAAATGAGAAACTTTCCAATCCGGTGACTGGTTTGGGTTGGACGATACGGTTATGAGGGTAGCAATCTGAGCCTATACTAACGCCGTTACCCCGTGGCATACATTCTGCAGCAGCCATTCGTGCATAGAATACATTAAATCGCAGATTCCCTCTCAGGCTCCCTTTACCTGCGACAGGCTGCAGAAACAAATCAAACGTGTATACCCGGGTAAAGTCATCCGAGCGCCGGTGGGCGTCCAGGTAAATCACGTGACCAACGGGCAGCTTGATAGGGAAACCCAACCGACACGACCGATACCAGCCAACAAGGTGCCTGCCCACCGGTGGGACGATCGAATTGTATAGACGAGCCACCACACGGAGGCGATTTGCTTACAATTTCACTATTCTACAAGCTAAGGTCTAAGGGGCGTCTGTCACCAACCCATTTGGCGTCCCTCCATAGTCGCCCCTATACCGGACATCCGTCATTCCCCAATTCCATTCTACATATCTCGATAGGATCTTGGCTAGCGGGTAGGTCAGCCAATAAAAACTGGCCGGAACACGACCCTAGTCAACTTGCGAGCTGGACTAGCGCACTTTCGTGAGTCATCCCAGCTGATACCAGTCGATACTAGATATTTAGCTGAACAGTTAAACTTAGAAGACGTTCTGGGTATCCAAAAACGGGAGACACTATTCGTAAGGTCGAAATCCCTACTCAAGCGTTGACTAGCAACAAAAGGTAACGGGCACGTACCTCTACTACTGAAGCGTCGCATGATTGGTGGACGCCCCTCCTCTTGGGCTACGGTAACTGCGGTGCATCAAGGACAGGCGAATCAGCTAGGGCCGAGCTTAGTTAGGAAAAGGAATGGGTCGAAAAGCTGAAGCGCACGTCGGAAAGTGTGAGCGGAGGACCCTCGGGAAAAGATCGAGAGCTCAATTATTTAGCGTATATGTTGATTTAGCGGATTTTAAAATACTAAGCCCCACG
seq00033   ATTTCTCGTGAGGAGAAGGGCCACCCGCGATGAAGCTTAAAGAATTCATATCTCAAATGTGGAGTCGGAGGGATCCACATCGACAGCAGCAATCCCGTTCCAAGACGCATAAGGGTGGCGTGCAATCACTGATAACAATTTTAAAACGCCTGCTGCAGGTTCATGAAAGACTCGTTACAGTCTGTGACAGCCCTCGCTCGGGAGGGAAGACCACCTACATGAGGGGTCAAATCCCGGAGACGCTCCTCAAATCGTGATCATTCTTCACCAGGACCCGCAATCCGTGTAACATCTGGTCCACTGTTACGATCCGGCAAACGCTAACTTGGTATCAACATCTCGCTCGTAGTACTTGACTACTAACGCACCTGAGATAGGCCCGACTATGAGCAAAAGGGCTGTCCGATTTGGCACGACCTTCTATGCGTACGTGCGCTCGTTGTGAACAAAATGACAGTCTGGGCCAGAACTGCGGCAGCGGCCGTTTGAAGTAGAGACAGAGACATGAACGATGCAGGCACAAATCACCGCAGGTTGGATGCTACAGAACAGAGCAATGTGCGTTTTTTCCTCTAGATTTGGTAAGAAGATCACATGCTTAGCAATCATACTGCTCGGGGACTCATTTCGGACGCATCCGTACACTCCCTCCTGACGGAATGCACCCTACTATACTCATAGGGAGAGACCACTATGGCGCGTGCGCGGCAAGGCACGACCCTTGCATGCTCGCGCGGTGGACGGATCGCCAGTGAGTAATTGCTCCCAGTTTTGCTAGAGGCGTCGTAAGATTCAATCTGTTCCATATATTTAATCAGCCATATTGTTTTAGAGGTCCTGCTGACAATAAAGTAGAGGTCTCAAGCCCTAGCCCTAAACGCATAAAGCTCGCTGATGTTGGGCGGGATTCACACACAACATTCGACGTTATGTGAGCGAAACTGTACCTTCAAATACCTGTCTTAGCAGACAGGAGCACCCGCGCATACGGTGCCTGTGGGCAGGATAGGTGGCATACAGTGGCAACATGGCCGGAACTGATCAGCTTTATCGTACGTGAAACTTCTCAACAACTAGTGACCAGATTATCTGGGAAGTGACAAGCATGGGGTCTGGAGTGCGCAACGCCCGCCGAAGTGTGATTCTGTGGCGGTATAACAGTGCCGCGGTACGTACCGTAAGTTTAGGCTCTGCGTTCCCAGTACCTAGGAACTTTGGGAAGCGTGGACGGGGACATTTTAAACTACCTTAGAAAGGTGCACACAGGCTGGAATCGTACTAACTGTTAAACGGAGGTGAACTGCAAAATGAGAAACTTTCCAATCCGGTGACTGGTTTGGGTTGGACGATACGGTTATGAGGGTAGCAATCTGAGCCTATACTAACGCCGTTACCCCGTGGCATACATTCTGCAGCAGCCATTCGTGCATAGAATACATTAAATCGCAGATTCCCTCTCAGGCTCCCTTTACCTGCGACAGGCTGCAGAAACAAATCAAACGTGTATACCCGGGTAAAGTCATCCGAGCGCCGCTGGGCGTCCAGGTAAATCACGTGACCAACGGGCAGCTTGATAGGGAAACCCAACCGACACGACCGATACCAGCCAACAAGGTGCCTGCCCACCGGTGGGACGATCGAATTGTATAGACGAGCCACCACACGGAGGCGATTTGCTTACAATTTCACTATTCTACAAGCTAAGGTCTAAGGGGCGTCTGTCACCAACCCATTTGGCGTCCCTCCATAGTCGCCCCTATACCGGACATCCGTCATTCCCCAATTCCATTCTACATATCTCGATAGGATCTTGGCTAGCGGGTAGGTCAGCCAATAAAAACTGGCCGGAACACGACCCTAGTCAACTTGCGAGCTGGACTAGCGCACTTTCGTGAGTCATCCCAGCTGATACCAGTCGATACTAGATATTTAGCTGAACAGTTAAACTTAGAAGACGTTCTGGGTATCCAAAAACGGGAGACACTATTCGTAAGGTCGAAATCCCTACTCAAGCGTTGACTAGCAACAAAAGGTAACGGGCACGTACCTCTACTACTGAAGCGTCGCATGATTGGTGGACGCCCCTCCTCTTGGGCTACGGTAACTGCGGTGCATCAAGGACAGGCGAATCAGCTAGGGCCGAGCTTAGTTAGGAAAAGGAATGGGTCGAAAAGCTGAAGCGCACGTCGGAAAGTGTGAGCGGAGGACCCTCGGGAAAAGATCGAGAGCTCAATTATTTAGCGTATATGTTGATTTAGCGGATTTTAAAATACTAAGCCCCACG
