# Supplementary material for: How Good Are Indirect Tests at Detecting Recombination in Human mtDNA?
Source: G3 (Bethesda). 2013 Jul 1;3(7):1095–104. doi: 10.1534/g3.113.006510 (PMC3704238; doi:10.1534/g3.113.006510)
Supplement: Supporting Information [file supp_g3.113.006510_FileS2.gz › SequenceData/mtDNA_ratehet&popgrowth/0/3rdbase/Infiles/0_8-new.txt]

33 2284
seq00001   TTTAAAGTCAAGATTGCACTCATGACTAAGGCAATGACCACGCCTAGAACATCAAAATTGGGACCGGTAGAGGAAATTCTCCGGGTATGCTCGAGCGGGTCAGGAGGCGAAGCGCACCCTCAGGAGTACAGGCATTGGACCACTAGTTTGACTGTAGCCGTGAGGTACGACGTGTCTGACTGAGCCGAACCGACAACAGGGATTACGCGATGCCGACCGCCTGACCGGAAGAATTTTATAAGTGGGAGTACGACAATTTCCCTAGGTCCGTTCCATCCGATGTAAGTCGCGAAATGAGTCTCTACACCTGCTGACCTAGCACGACAGCTGGCCGAGAAAAATTGCCAGCCGCAAAGGCGCGTTATCCTTTATTTCGGACGAAATCATAGTTAGTAGGGGATGCATGGTGACAAAAACTTAATTAGCTGACTGCACTCGTCTCAAAGGACGAGATGAGTCCGTTTACTATGTCTTATCGGCTGGTCCTTACTGACGTTTCTTTCGTGAGGGTCCAAGTCGTCCGCCATTATTTATTTGTATGCTTGAATGGCGTCCTTTGCCCGAATAGACACTAGTTATTCCGTAGCCAGAGTACAATTTAGCAAAGGATTCGATTCCCTCGCTGTACTACCAATGGAAACTACAGCGATTCGCTACCCTTCCGGGCCTATAGAGGTCCCTAGAGGTACGTGTCGATTACCCATCCAACCGAACCCACCAGCTGCTCAAGCATCCGATTCGAGTGCCCAGACTACTCATCAAAGGCTTGAAACGAACTAGTTGTCTTTTGACACCATATAACTCGTGATTTCCGTGTCGCGTCCTCAGACCCCTGGGTGGTTGCGCGCGCGAATTAATTGGCTAATAAGCCAGTTTTGCTTGGCTCCACCCGTTGCGATGGGATCAAAATGCATTCGCTCCTCTTATCATCGAAACGACCCTTATCCCCATGGTCGTCGCCGTTAAGGGGGTCGTTTGGCCCGGGCTTGCTCACTTCGTGAGGTACGGCAATGGCTGAGTTATCGACAGTAAATCTACTTACACTTTGTTTCGTATCCGCCCATACAGGAGGAGCATAGCCTGCTAGTTCGATAGTATGGGACGTGAAAGTCTGGGCTGAGAGGAAAAACAACGTGTTTGGTTCGGTGTAGGGCATTAACGGCTCTGAGAACGACTCGTCTCTAATTAGAATCGCAGGGTGTGATTGCCACTAGAGTCGGGAAGGTCTGGCTACGGCAGCCGGCTCGCTTGAGGGACGCGTTATGCAAATTATGGCCGCTTCGTCAAGCAGCGCACGCCTAAACGACCTACCTGTGTGAATAATACAGAGTACATACGGGCTAAACAATGAGCTTTGTAAGTTCGCAATGCTACGCCCTCTACTACAAGCCTCGGGGTTTGGCCCCCCTGACTTAATGCCTACCCAGTAATAGACCGCAGACTAAACTATGTAGTGAAGTGAACACGGGACAAGTTAGGCATCACACAGATTGAGACACCAATAACTTTCCTGCGCGGCTAATTAATTCACTTACGAAAACGATACGTTTCTAGTGACGAATATTGAAAGGCCAGTATCATTAGACGGGACTGTGATACAATTTGCTTGCGCATGTGCGCCTAGAGATCAGGTTTGTGGTGAAAAACTCAAGTACCTCCGGCGCGTAGGCTTTCCTCATAGCGATTCCACCAGTCACCGTAGTATCGCCACGTGTTAGCTAAAAGAGATAGGAGTCAAGCCTACCTAACGGAACTTATAGTGACTAGGCGTTCCAGTGCCTGTTAATAAATGACTGCCGAGGGCAACTTTTGAACCGGCCTGCTAAGGCGGTTTAATACTTATCGCTATTTACTCACAACACCGGTGTAGCCCGCCAGAGCAGGCCTGACGTCCTTTTCCTGGGCAGGTCCTACGTTACATACGATCAGGAGTGGGACCCTAGTATTGGACTTCTTCGATTCGATCGCTTCGGGTGAACTACAATGCTGCATCTGTCTTGCCCACACGAAAGCGATGGCGTATTTAGATCATATCTGTCCATGGGTATGCGGATTACCGCACTTGGTGAATTTCATCTTCCTCCACCGATCGGTCTTGGCGGTGGCACGATAAGCTCCTACACGACCAGACGGCTAGTAGGTATGTGTCCGCGTCTTGTCCAACGCGTTTGTCTTACTTAACTATAACCGGGTACGGGACGACGCTCGGGCAAGTGTCGTGGGAATAGTCATGAGTTCGGCCGCCGTTCCTGGGGTAGACACCGATGGCCAATAAAGAGGGAAC
seq00002   TTTAAAGTCAAGATTGCACTCATGACTAAGGCAATGACCACGCCTAGAACATCAAAATTGGGACCGGTAGAGGAAATTCTCCGGGTATGCTCGAGCGGGTCAGGAGGCGAAGCGCACCCTCAGGAGTACAGGCATTGGACCACTAGTTTGACTGTAGCCGTGAGGTACGACGTGTCTGACTGAGCCGAACCGACAACAGGGATTACGCGATGCCGACCGCCTGACCGGAAGAATTTTATAAGTGGGAGTACGACAATTTCCCTAGGTCCGTTCCATCCGATGTAAGTCGCGAAATGAGTCTCTACACCTGCTGACCTAGCACGACAGCTGGCCGAGAAAAATTGCCAGCCGCAAAGGCGCGTTATCCTTTATTTCGGACGAAATCATAGTTAGTAGGGGATGCATGGTGACAAAAACTTAATTAGCTGACTGCACTCGTCTCAAAGGACGAGATGAGTCCGTTTACTATGTCTTATCGGCTGGTCCCTACTGACGTTTCTTTCGTGAGGGTCCAAGTCGTCCGCCATTATTTATTTGTATGCTTGCATGGCGTCCTTTGCCCGAATAGACACTAGTTATTCCGTAGCCAGAGTACAATTTAGCAAAGGATTCGATTCCCTCGCTGTACTACCAATGGAAACTACAGCGATTCGCTACCCTTCCGGGCCTATAGAGGTCCCTAGAGGTACGTGTCGATTACCCATCCAACCGAACCCACCAGCTGCTCAAGCATCCGATTCGAGTGCCCAGACTTCTCATCAAAGGCTTGAAACGAACTAGTTGTCTTTTGACACCATATAACTCGTGATTTCCGTGTCGCGTCCTCAGACCCCTGGGTGGTTGCGCGCGCGAATTAATTGGCTAATAAGCCAGTTTTGCTTGGCTCCACCCGTTGCGATGGGATCAAAATGCATTCGCTCCTCTTATCATCGAAATGACCCTTATCCCCATGGTCGTCGCCGTTAAGGGGGTCGTTTGGCCCGGGCTTGCTCACTTCGTGAGGTACGGCAATGGCTGAGTTATCGACAGTAAATCTACTTACACTTTGTTTCGTATCCGCCCATACAGGAGGAGCATAGCCTGCTAGTTCGATAGTATGGGACGTGAAAGTCTGGGCTGAGAGGAAAAACAACGTGTTTGGTTCGGTGTAGGGCATTAACGGCTCTGAGAACGACTCGTCTCTAATTAGAATCGCAGGGTGTGATTGCCACTAGAGTCGGGAAGGTCTGGCTACGGCAGCCGGCTCGCTTGAGGGACGCGTTATGCAAATTATGGCCGCTTCGTCAAGCAGCGCACGCCTAAACGACCTACCTGTGTGAATAATACAGAGTACATACGGGCTAAACAATGAGCTTTGTAAGTTCGCAATGCTACGCCCTCTACTACAAGCCTCGGGGTTTGGCCCCCCTGACTTAATGCCTACCCAGTAATAGACCGCAGACTAAACTATGTAGTGAAGTGAACACGGGACAAGTTAGGCATCACACAGATTGAGACACCAATAACTTTCCTGCGCGGCTAATTAATTCACTTACGAAAACGATACGTTTCTAGTGACGAATATTGAAAGGCCAGTATCATTAGACGGGACTGTGATACAATTTGCTTGCGCATGTGCGCCTAGAGATCAGGTTTGTGGTGAAAAACTCAAGTACCTCCGGCGCGTAGGCTTTCCTCATAGCGATTCCACCAGTCACCGTAGTATCGCCACGTGTTAGCTAAAAGAGATAGGAGTCAAGCCTACCTAACGGAACTTATAGTGACTAGGCGTTCCAGTGCCTGTTAATAAATGACTGCCGAGGGCAACTTTTGAACCGGCCTGCTAAGGCGGTTTAATACTTATCGCTATTTACTCACAACACCGGTGTAGCCCGCCAGAGCAGGCCTGACGTCTTTTTCCTGGGCAGGTCCTACGTTACATACGATCAGGAGTGGGACCCTAGTATTGGACTTCTTCGATTCGATCGCTTCGGGTGAACTACAATGCTGCATCTGTCTTGCCCACACGAAAGCGATGGCGTATTTAGATCATATCTGTCCATGGGTATGCGGATTACCGCACTTGGTGAATTTCATCTTCCTCCACCGATCGGTCTTGGCGGTGGCACGATAAGCTCCTACACGACCAGACGGCTAGTAGGTATGTGTCCGCGTCTTGTCCAACGCGTTTGTCTAACTTAACTATAACCGGGTACGGGACGACGCTCGGGCAAGTGTCGTGGGAATAGTCATGAGTTCGGCCGCCGTTCCTGGGGTAGACACCGATGGCCAATAAAGAGGGAAC
seq00003   TTTAAAGTCAAGATTGCACTCATGACTAAGGCAATGACCACGCCTAGAACATCAAAATTGGGACCGGTAGAGGAAATTCTCCGGGTATGCTCGAGCGGGTCAGGAGGCGAAGCGCACCCTCAGGAGTACAGGCATTGGACCACTAGTTTGACTGTAGCCGTGAGGTACGACGTGTCTGACTGAGCCGAACCGACAACAGGGATTACGCGATGCCGACCGCCTGACCGGAAGAATTTTATAAGTGGGAGTACGACAATTTCCCTAGGTCCGTTCCATCCGATGTAAGTCGCGAAATGAGTCTCTACACCTGCTGACCTAGCACGACAGCTGGCCGAGAAAAATTGCCAGCCGCAAAGGCGCGTTATCCTTTATTTCGGACGAAATCATAGTTAGTAGGGGATGCATGGTGACAAAAACTTAATTAGCTGACTGCACTCGTCTCAAAGGACGAGATGAGTCCGTTTACTATGTCTTATCGGCTGGTCCCTACTGACGTTTCTTTCGTGAGGGTCCAAGTCGTCCGCCATTATTTATTTGTATGCTTGCATGGCGTCCTTTGCCCGAATAGACACTAGTTATTCCGTAGCCAGAGTACAATTTAGCAAAGGATTCGATTCCCTCGCTGTACTACCAATGGAAACTACAGCGATTCGCTACCCTTCCGGGCCTATAGAGGTCCCTAGAGGTACGTGTCGATTACCCATCCAACCGAACCCACCAGCTGCTCAAGCATCCGATTCGAGTGCCCAGACTTCTCATCAAAGGCTTGAAACGAACTAGTTGTCTTTTGACACCATATAACTCGTGATTTCCGTGTCGCGTCCTCAGACCCCTGGGTGGTTGCGCGCGCGAATTAATTGGCTAATAAGCCAGTTTTGCTTGGCTCCACCCGTTGCGATGGGATCAAAATGCATTCGCTCCTCTTATCATCGAAATGACCCTTATCCCCATGGTCGTCGCCGTTAAGGGGGTCGTTTGGCCCGGGCTTGCTCACTTCGTGAGGTACGGCAATGGCTGAGTTATCGACAGTAAATCTACTTACACTTTGTTTCGTATCCGCCCATACAGGAGGAGCATAGCCTGCTAGTTCGATAGTATGGGACGTGAAAGTCTGGGCTGAGAGGAAAAACAACGTGTTTGGTTCGGTGTAGGGCATTAACGGCTCTGAGAACGACTCGTCTCTAATTAGAATCGCAGGGTGTGATTGCCACTAGAGTCGGGAAGGTCTGGCTACGGCAGCCGGCTCGCTTGAGGGACGCGTTATGCAAATTATGGCCGCTTCGTCAAGCAGCGCACGCCTAAACGACCTACCTGTGTGAATAATACAGAGTACATACGGGCTAAACAATGAGCTTTGTAAGTTCGCAATGCTACGCCCTCTACTACAAGCCTCGGGGTTTGGCCCCCCTGACTTAATGCCTACCCAGTAATAGACCGCAGACTAAACTATGTAGTGAAGTGAACACGGGACAAGTTAGGCATCACACAGATTGAGACACCAATAACTTTCCTGCGCGGCTAATTAATTCACTTACGAAAACGATACGTTTCTAGTGACGAATATTGAAAGGCCAGTATCATTAGACGGGACTGTGATACAATTTGCTTGCGCATGTGCGCCTAGAGATCAGGTTTGTGGTGAAAAACTCAAGTACCTCCGGCGCGTAGGCTTTCCTCATAGCGATTCCACCAGTCACCGTAGTATCGCCACGTGTTAGCTAAAAGAGATAGGAGTCAAGCCTACCTAACGGAACTTATAGTGACTAGGCGTTCCAGTGCCTGTTAATAAATGACTGCCGAGGGCAACTTTTGAACCGGCCTGCTAAGGCGGTTTAATACTTATCGCTATTTACTCACAACACCGGTGTAGCCCGCCAGAGCAGGCCTGACGTCCTTTTCCTGGGCAGGTCCTACGTTACATACGATCAGGAGTGGGACCCTAGTATTGGACTTCTTCGATTCGATCGCTTCGGGTGAACTACAATGCTGCATCTGTCTTGCCCACACGAAAGCGATGGCGTATTTAGATCATATCTGTCCATGGGTATGCGGATTACCGCACTTGGTGAATTTCATCTTCCTCCACCGATCGGTCTTGACGGTGGCACGATAAGCTCCTACACGACCAGACGGCTAGTAGGTATGTGTCCGCGTCTTGTCCAACGCGTTTGTCTAACTTAACTATAACCGGGTACGGGACGACGCTCGGGCAAGTGTCGTGGGAATAGTCATGAGTTCGGCCGCCGTTCCTGGGGTAGACACCGATGGCCAATAAAGAGGGAAC
seq00004   TTTAAAGTCAAGATTGCACTCATGACTAAGGCAATGACCACGCCTAGAACATCAAAATTGGGACCGGTAGAGGAAATTCTCCGGGTATGCTCGAGCGGGTCAGGAGGCGAAGCGCACCCTCAGGAGTACAGGCATTGGACCACTAGTTTGACTGTAGCCGTGAGGTACGACGTGTCTGACTGAGCCGAACCGACAACAGGGATTACGCGATGCCGACCGCCTGACCGGAAGAATTTTATAAGTGGGAGTACGACAATTTCCCTAGGTCCGTTCCATCCGATGTAAGTCGCGAAATGAGTCTCTACACCTGCTGACCTAGCACGACAGCTGGCCGAGAAAAATTGCCAGCCGCAAAGGCGCGTTATCCTTTATTTCGGACGAAATCATAGTTAGTAGGGGATGCATGGTGACAAAAACTTAATTAGCTGACTGCACTCGTCTCAAAGGACGAGATGAGTCCGTTTACTATGTCTTATCGGCTGGTCCCTACTGACGTTTCTTTCGTGAGGGTCCAAGTCGTCCGCCATTATTTATTTGTATGCTTGCATGGCGTCCTTTGCCCGAATAGACACTAGTTATTCCGTAGCCAGAGTACAATTTAGCAAAGGATTCGATTCCCTCGCTGTACTACCAATGGAAACTACAGCGATTCGCTACCCTTCCGGGCCTATAGAGGTCCCTAGAGGTACGTGTCGATTACCCATCCAACCGAACCCACCAGCTGCTCAAGCATCCGATTCGAGTGCCCAGACTTCTCATCAAAGGCTTGAAACGAACTAGTTGTCTTTTGACACCATATAACTCGTGATTTCCGTGTCGCGTCCTCAGACCCCTGGGTGGTTGCGCGCGCGAATTAATTGGCTAATAAGCCAGTTTTGCTTGGCTCCACCCGTTGCGATGGGATCAAAATGCATTCGCTCCTCTTATCATCGAAATGACCCTTATCCCCATGGTCGTCGCCGTTAAGGGGGTCGTTTGGCCCGGGCTTGCTCACTTCGTGAGGTACGGCAATGGCTGAGTTATCGACAGTAAATCTACTTACACTTTGTTTCGTATCCGCCCATACAGGAGGAGCATAGCCTGCTAGTTCGATAGTATGGGACGTGAAAGTCTGGGCTGAGAGGAAAAACAACGTGTTTGGTTCGGTGTAGGGCATTAACGGCTCTGAGAACGACTCGTCTCTAATTAGAATCGCAGGGTGTGATTGCCACTAGAGTCGGGAAGGTCTGGCTACGGCAGCCGGCTCGCTTGAGGGACGCGTTATGCAAATTATGGCCGCTTCGTCAAGCAGCGCACGCCTAAACGACCTACCTGTGTGAATAATACAGAGTACATACGGGCTAAACAATGAGCTTTGTAAGTTCGCAATGCTACGCCCTCTACTACAAGCCTCGGGGTTTGGCCCCCCTGACTTAATGCCTACCCAGTAATAGACCGCAGACTAAACTATGTAGTGAAGTGAACACGGGACAAGTTAGGCATCACACAGATTGAGACACCAATAACTTTCCTGCGCGGCTAATTAATTCACTTACGAAAACGATACGTTTCTAGTGACGAATATTGAAAGGCCAGTATCATTAGACGGGACTGTGATACAATTTGCTTGCGCATGTGCGCCTAGAGATCAGGTTTGTGGTGAAAAACTCAAGTACCTCCGGCGCGTAGGCTTTCCTCATAGCGATTCCACCAGTCACCGTAGTATCGCCACGTGTTAGCTAAAAGAGATAGGAGTCAAGCCTACCTAACGGAACTTATAGTGACTAGGCGTTCCAGTGCCTGTTAATAAATGACTGCCGAGGGCAACTTTTGAACCGGCCTGCTAAGGCGGTTTAATACTTATCGCTATTTACTCACAACACCGGTGTAGCCCGCCAGAGCAGGCCTGACGTCCTTTTCCTGGGCAGGTCCTACGTTACATACGATCAGGAGTGGGACCCTAGTATTGGACTTCTTCGATTCGATCGCTTCGGGTGAACTACAATGCTGCATCTGTCTTGCCCACACGAAAGCGATGGCGTATTTAGATCATATCTGTCCATGGGTATGCGGATTACCGCACTTGGTGAATTTCATCTTCCTCCACCGATCGGTCTTGACGGTGGCACGATAAGCTCCTACACGACCAGACGGCTAGTAGGTATGTGTCCGCGTCTTGTCCAACGCGTTTGTCTAACTTAACTATAACCGGGTACGGGACGACGCTCGGGCAAGTGTCGTGGGAATAGTCATGAGTTCGGCCGCCGTTCCTGGGGTAGACACCGATGGCCAATAAAGAGGGAAC
seq00005   TTTAAAGTCAAGATTGCACTCATGACTAAGGCAATGACCACGCCTAGAACATCAAAATTGGGACCGGTAGAGGAAATTCTCCGGGTATGCTCGAGCGGGTCAGGAGGCGAAGCGCACCCTCAGGAGTACAGGCATTGGACCACTAGTTTGACTGTAGCCGTGAGGTACGACGTGTCTGACTGAGCCGAACCGACAACAGGGATTACGCGATGCCGACCGCCTGACCGGAAGAATTTTATAAGTGGGAGTACGACAATTTCCCTAGGTCCGTTCCATCCGATGTAAGTCGCGAAATGAGTCTCTACACCTGCTGACCTAGCACGACAGCTGGCCGAGAAAAATTGCCAGCCGCAAAGGCGCGTTATCCTTTATTTCGGACGAAATCATAGTTAGTAGGGGATGCATGGTGACAAAAACTTAATTAGCTGACTGCACTCGTCTCAAAGGACGAGATGAGTCCGTTTACTATGTCTTATCGGCTGGTCCCTACTGACGTTTCTTTCGTGAGGGTCCAAGTCGTCCGCCATTATTTATTTGTATGCTTGCATGGCGTCCTTTGCCCGAATAGACACTAGTTATTCCGTAGCCAGAGTACAATTTAGCAAAGGATTCGATTCCCTCGCTGTACTACCAATGGAAACTACAGCGATTCGCTACCCTTCCGGGCCTATAGAGGTCCCTAGAGGTACGTGTCGATTACCCATCCAACCGAACCCACCAGCTGCTCAAGCATCCGATTCGAGTGCCCAGACTTCTCATCAAAGGCTTGAAACGAACTAGTTGTCTTTTGACACCATATAACTCGTGATTTCCGTGTCGCGTCCTCAGACCCCTGGGTGGTTGCGCGCGCGAATTAATTGGCTAATAAGCCAGTTTTGCTTGGCTCCACCCGTTGCGATGGGATCAAAATGCATTCGCTCCTCTTATCATCGAAATGACCCTTATCCCCATGGTCGTCGCCGTTAAGGGGGTCGTTTGGCCCGGGCTTGCTCACTTCGTGAGGTACGGCAATGGCTGAGTTATCGACAGTAAATCTACTTACACTTTGTTTCGTATCCGCCCATACAGGAGGAGCATAGCCTGCTAGTTCGATAGTATGGGACGTGAAAGTCTGGGCTGAGAGGAAAAACAACGTGTTTGGTTCGGTGTAGGGCATTAACGGCTCTGAGAACGACTCGTCTCTAATTAGAATCGCAGGGTGTGATTGCCACTAGAGTCGGGAAGGTCTGGCTACGGCAGCCGGCTCGCTTGAGGGACGCGTTATGCAAATTATGGCCGCTTCGTCAAGCAGCGCACGCCTAAACGACCTACCTGTGTGAATAATACAGAGTACATACGGGCTAAACAATGAGCTTTGTAAGTTCGCAATGCTACGCCCTCTACTACAAGCCTCGGGGTTTGGCCCCCCTGACTTAATGCCTACCCAGTAATAGACCGCAGACTAAACTATGTAGTGAAGTGAACACGGGACAAGTTAGGCATCACACAGATTGAGACACCAATAACTTTCCTGCGCGGCTAATTAATTCACTTACGAAAACGATACGTTTCTAGTGACGAATATTGAAAGGCCAGTATCATTAGACGGGACTGTGATACAATTTGCTTGCGCATGTGCGCCTAGAGATCAGGTTTGTGGTGAAAAACTCAAGTACCTCCGGCGCGTAGGCTTTCCTCATAGCGATTCCACCAGTCACCGTAGTATCGCCACGTGTTAGCTAAAAGAGATAGGAGTCAAGCCTACCTAACGGAACTTATAGTGACTAGGCGTTCCAGTGCCTGTTAATAAATGACTGCCGAGGGCAACTTTTGAACCGGCCTGCTAAGGCGGTTTAATACTTATCGCTATTTACTCACAACACCGGTGTAGCCCGCCAGAGCAGGCCTGACGTCCTTTTCCTGGGCAGGTCCTACGTTACATACGATCAGGAGTGGGACCCTAGTATTGGACTTCTTCGATTCGATCGCTTCGGGTGAACTACAATGCTGCATCTGTCTTGCCCACACGAAAGCGATGGCGTATTTAGATCATATCTGTCCATGGGTATGCGGATTACCGCACTTGGTGAATTTCATCTTCCTCCACCGATCGGTCTTGGCGGTGGCACGATAAGCTCCTACACGACCAGACGGCTAGTAGGTATGTGTCCGCGTCTTGTCCAACGCGTTTGTCTAACTTAACTATAACCGGGTACGGGACGACGCTCGGGCAAGTGTCGTGGGAATAGTCATGAGTTCGGCCGCCGTTCCTGGGGTAGACACCGATGGCCAATAAAGAGGGAAC
seq00006   TTTAAAGTCAAGATTGCACTCATGACTAAGGCAATGACCAGGCCTAGAACATCAAAATTGGGACCGGTAGAGGAAATTCTCCGGGTATGCTCGAGCGGGTCAGGAGGCGAAGCGCACCCTCAGGAGTACAGGCATTGGACCACTAGTTTGACTGTAGCCGTGAGGTACGACGTGTCTGACTGAGCCGAACCGACAACAGGGATTACGCGATGCCGACCGCCTGACCGGAAGAATTTTATAAGTGGGAGTACGACAATTTCCCTAGGTCCGTTCCATCCGATGTAAGTCGCGAAATGAGTCTCTACACCTGCTGACCTAGCACGACAGCTGGCCGAGAAAAATTGCCAGCCGCAAAGGCGCGTTATCCTTTATTTCGGACGAAATCATAGTTAGTAGGGGATGCATGGTGACAAAAACTTAATTAGCTGACTGCACTCGTCTCAAAGGACGAGATGAGTCCGTTTACTATGTCTTATCGGCTGGTCCCTACTGACGTTTCTTTCGTGAGGGTCCAAGTCGTCCGCCATTATTTATTTGTATGCTTGCATGGCGTCCTTTGCCCGAATAGACACTAGTTATTCCGTAGCCAGAGTACAATTTAGCAAAGGATTCGATTCCCTCGCTGTACTACCAATGGAAACTACAGCGATTCGCTACCCTTCCGGGCCTATAGAGGTCCCTAGAGGTACGTGTCGATTACCCATCCAACCGAACCCACCAGCTGCTCAAGCATCCGATTCGAGTGCCCAGACTTCTCATCAAAGGCTTGAAACGAACTAGTTGTCTTTTGACACCATATAACTCGTGATTTCCGTGTCGCGTCCTCAGACCCCTGGGTGGTTGCGCGCGCGAATTAATTGGCTAATAAGCCAGTTTTGCTTGGCTCCACCCGTTGCGATGGGATCAAAATGCATTCGCTCCTCTTATCATCGAAACGACCCTTATCCCCATGGTCGTCGCCGTTAAGGGGGTCGTTTGGCCCGGGCTTGCTCACTTCGTGAGGTACGGCAATGGCTGAGTTATCGACAGTAAATCTACTTACACTTTGTTTCGTATCCGCCCATACAGGAGGAGCATAGCCTGCTAGTTCGATAGTATGGGACGTGAAAGTCTGGGCTGAGAGGAAAAACAACGTGTTTGGTTCGGTGTAGGGCATTAACGGCTCTGAGAACGACTCGTCTCTAATTAGAATCGCAGGGTGTGATTGCCACTAGAGTCGGGAAGGTCTGGCTACGGCAGCCGGCTCGCTTGAGGGACGCGTTATGCAAATTATGGCCGCTTCGTCAAGCAGCGCACTCCTAAACGACCTACCTGTGTGAATAATACAGAGTACATACGGGCTAAACAATGAGCTTTGTAAGTTCGCAATGCTACGCCCTCTACTACAAGCCTCGGGGTTTGGCCCCCCTGACTTAATGCCTACCCAGTAATAGACCGCAGACTAAACTATGTAGTGAAGTGAACACGGGACAAGTTAGGCATCACACAGATTGAGACACCAATAACTTTCCTGCGCGGCTAATTAATTCACTTACGAAAACGATACGTTTCTAGTGACGAATATTGAAAGGCCAGTATCATTAGACGGGACTGTGATACAATTTGCTTGCGCATGTGCGCCTAGAGATCAGGTTTGTGGTGAAAAACTCAAGTACCTCCGGCGCGTAGGCTTTCCTCATAGCGATTCCACCAGTCACCGTAGTATCGCCACGTGTTAGCTAAAAGAGATAGGAGTCAAGCCTACCTAACGGAACTTATAGTGACTAGGCGTTCCAGTGCCTGTTAATAAATGACTGCCGAGGGCAACTTTTGAACCGGCCTGCTAAGGCGGTTTAATACTTATCGCTATTTACTCACAACACCGGTGTAGCCCGCCAGAGCAGGCCTGACGTCCTTTTCCTGGGCAGGTCCTACGTTACATACGATCAGGAGTGGGACCCTAGTATTGGACTTCTTCGATTCGATCGCTTCGGGTGAACTACAATGCTGCATCTGTCTTGCCCACACGAAAGCGATGGCGTATTTAGATCATATCTGTCCATGGGTATGCGGATTACCGCACTTGGTGAATTTCATCTTCCTCCACCGATCGGTCTTGGCGGTGGCACGATAAGCTCCTACACGACCAGACGGCTAGTAGGTATGTGTCCGCGTCTTGTCCAACGCGTTTGTCTTACTTAACTATAACCGGGTACGGGACGACGCTCGGGCAAGTGTCGTGGGAATAGTCATGAGTTCGGCCGCCGTTCCTGGGGTAGACACCGATGGCCAATAAAGAGGGAAC
seq00007   TTTAAAGTCAAGATTGCACTCATGACTAAGGCAATGACCACGCCTAGAACATCAAAATTGGGACCGGTAGAGGAAATTCTCCGGGTATGCTCGAGCGGGTCAGGAGGCGAAGCGCACCCTCAGGAGTACAGGCATTGGACCACTAGTTTGACTGTAGCCGTGAGGTACGACGTGTCTGACTGAGCCGAACCGACAACAGGGATTACGCGATGCCGACCGCCTGACCGGAAGAATTTTATAAGTGGGAGTACGACAATTTCCCTAGGTCCGTTCCATCCGATGTAAGTCGCGAAATGAGTCTCTACACCTGCTGACCTAGCACGACAGCTGGCCGAGAAAAATTGCCAGCCGCAAAGGCGCGTTATCCTTTATTTCGGACGAAATCATAGTTAGTAGGGGATGCATGGTGACAAAAACTTAATTAGCTGACTGCACTCGTCTCAAAGGACGAGATGAGTCCGTTTACTATGTCTTATCGGCTGGTCCCTACTGACGTTTCTTTCGTGAGGGTCCAAGTCGTCCGCCATTATTTATTTGTATGCTTGCATGGCGTCCTTTGCCCGAATAGACACTAGTTATTCCGTAGCCAGAGTACAATTTAGCAAAGGATTCGATTCCCTCGCTGTACTACCAATGGAAACTACAGCGATTCGCTACCCTTCCGGGCCTATAGAGGTCCCTAGAGGTACGTGTCGATTACCCATCCAACCGAACCCACCAGCTGCTCAAGCATCCGATTCGAGTGCCCAGACTTCTCATCAAAGGCTTGAAACGAACTAGTTGTCTTTTGACACCATATAACTCGTGATTTCCGTGTCGCGTCCTCAGACCCCTGGGTGGTTGCGCGCGCGAATTAATTGGCTAATAAGCCAGTTTTGCTTGGCTCCACCCGTTGCGATGGGATCAAAATGCATTCGCTCCTCTTATCATCGAAATGACCCTTATCCCCATGGTCGTCGCCGTTAAGGGGGTCGTTTGGCCCGGGCTTGCTCACTTCGTGAGGTACGGCAATGGCTGAGTTATCGACAGTAAATCTACTTACACTTTGTTTCGTATCCGCCCATACAGGAGGAGCATAGCCTGCTAGTTCGATAGTATGGGACGTGAAAGTCTGGGCTGAGAGGAAAAACAACGTGTTTGGTTCGGTGTAGGGCATTAACGGCTCTGAGAACGACTCGTCTCTAATTAGAATCGCAGGGTGTGATTGCCACTAGAGTCGGGAAGGTCTGGCTACGGCAGCCGGCTCGCTTGAGGGACGCGTTATGCAAATTATGGCCGCTTCGTCAAGCAGCGCACGCCTAAACGACCTACCTGTGTGAATAATACAGAGTACATACGGGCTAAACAATGAGCTTTGTAAGTTCGCAATGCTACGCCCTCTACTACAAGCCTCGGGGTTTGGCCCCCCTGACTTAATGCCTACCCAGTAATAGACCGCAGACTAAACTATGTAGTGAAGTGAACACGGGACAAGTTAGGCATCACACAGATTGAGACACCAATAACTTTCCTGCGCGGCTAATTAATTCACTTACGAAAACGATACGTTTCTAGTGACGAATATTGAAAGGCCAGTATCATTAGACGGGACTGTGATACAATTTGCTTGCGCATGTGCGCCTAGAGATCAGGTTTGTGGTGAAAAACTCAAGTACCTCCGGCGCGTAGGCTTTCCTCATAGCGATTCCACCAGTCACCGTAGTATCGCCACGTGTTAGCTAAAAGAGATAGGAGTCAAGCCTACCTAACGGAACTTATAGTGACTAGGCGTTCCAGTGCCTGTTAATAAATGACTGCCGAGGGCAACTTTTGAACCGGCCTGCTAAGGCGGTTTAATACTTATCGCTATTTACTCACAACACCGGTGTAGCCCGCCAGAGCAGGCCTGACGTCCTTTTCCTGGGCAGGTCCTACGTTACATACGATCAGGAGTGGGACCCTAGTATTGGACTTCTTCGATTCGATCGCTTCGGGTGAACTACAATGCTGCATCTGTCTTGCCCACACGAAAGCGATGGCGTATTTAGATCATATCTGTCCATGGGTATGCGGATTACCGCACTTGGTGAATTTCATCTTCCTCCACCGATCGGTCTTGACGGTGGCACGATAAGCTCCTACACGACCAGACGGCTAGTAGGTATGTGTCCGCGTCTTGTCCAACGCGTTTGTCTAACTTAACTATAACCGGGTACGGGACGACGCTCGGGCAAGTGTCGTGGGAATAGTCATGAGTTCGGCCGCCGTTCCTGGGGTAGACACCGATGGCCAATAAAGAGGGAAC
seq00008   TTTAAAGTCAAGATTGCACTCATGACTAAGGCAATGACCACGCCTAGAACATCAAAATTGGGACCGGTAGAGGAAATTCTCCGGGTATGCTCGAGCGGGTCAGGAGGCGAAGCGCACCCTCAGGAGTACAGGCATTGGACCACTAGTTTGACTGTAGCCGTGAGGTACGACGTGTCTGACTGAGCCGAACCGACAACAGGGATTACGCGATGCCGACCGCCTGACCGGAAGAATTTTATAAGTGGGAGTACGACAATTTCCCTAGGTCCGTTCCATCCGATGTAAGTCGCGAAATGAGTCTCTACACCTGCTGACCTAGCACGACAGCTGGCCGAGAAAAATTGCCAGCCGCAAAGGCGCGTTATCCTTTATTTCGGACGAAATCATAGTTAGTAGGGGATGCATGGTGACAAAAACTTAATTAGCTGACTGCACTCGTCTCAAAGGACGAGATGAGTCCGTTTACTATGTCTTATCGGCTGGTCCCTACTGACGTTTCTTTCGTGAGGGTCCAAGTCGTCCGCCATTATTTATTTGTATGCTTGCATGGCGTCCTTTGCCCGAATAGACACTAGTTATTCCGTAGCCAGAGTACAATTTAGCAAAGGATTCGATTCCCTCGCTGTACTACCAATGGAAACTACAGCGATTCGCTACCCTTCCGGGCCTATAGAGGTCCCTAGAGGTACGTGTCGATTACCCATCCAACCGAACCCACCAGCTGCTCAAGCATCCGATTCGAGTGCCCAGACTTCTCATCAAAGGCTTGAAACGAACTAGTTGTCTTTTGACACCATATAACTCGTGATTTCCGTGTCGCGTCCTCAGACCCCTGGGTGGTTGCGCGCGCGAATTAATTGGCTAATAAGCCAGTTTTGCTTGGCTCCACCCGTTGCGATGGGATCAAAATGCATTCGCTCCTCTTATCATCGAAATGACCCTTATCCCCATGGTCGTCGCCGTTAAGGGGGTCGTTTGGCCCGGGCTTGCTCACTTCGTGAGGTACGGCAATGGCTGAGTTATCGACAGTAAATCTACTTACACTTTGTTTCGTATCCGCCCATACAGGAGGAGCATAGCCTGCTAGTTCGATAGTATGGGACGTGAAAGTCTGGGCTGAGAGGAAAAACAACGTGTTTGGTTCGGTGTAGGGCATTAACGGCTCTGAGAACGACTCGTCTCTAATTAGAATCGCAGGGTGTGATTGCCACTAGAGTCGGGAAGGTCTGGCTACGGCAGCCGGCTCGCTTGAGGGACGCGTTATGCAAATTATGGCCGCTTCGTCAAGCAGCGCACGCCTAAACGACCTACCTGTGTGAATAATACAGAGTACATACGGGCTAAACAATGAGCTTTGTAAGTTCGCAATGCTACGCCCTCTACTACAAGCCTCGGGGTTTGGCCCCCCTGACTTAATGCCTACCCAGTAATAGACCGCAGACTAAACTATGTAGTGAAGTGAACACGGGACAAGTTAGGCATCACACAGATTGAGACACCAATAACTTTCCTGCGCGGCTAATTAATTCACTTACGAAAACGATACGTTTCTAGTGACGAATATTGAAAGGCCAGTATCATTAGACGGGACTGTGATACAATTTGCTTGCGCATGTGCGCCTAGAGATCAGGTTTGTGGTGAAAAACTCAAGTACCTCCGGCGCGTAGGCTTTCCTCATAGCGATTCCACCAGTCACCGTAGTATCGCCACGTGTTAGCTAAAAGAGATAGGAGTCAAGCCTACCTAACGGAACTTATAGTGACTAGGCGTTCCAGTGCCTGTTAATAAATGACTGCCGAGGGCAACTTTTGAACCGGCCTGCTAAGGCGGTTTAATACTTATCGCTATTTACTCACAACACCGGTGTAGCCCGCCAGAGCAGGCCTGACGTCCTTTTCCTGGGCAGGTCCTACGTTACATACGATCAGGAGTGGGACCCTAGTATTGGACTTCTTCGATTCGATCGCTTCGGGTGAACTACAATGCTGCATCTGTCTTGCCCACACGAAAGCGATGGCGTATTTAGATCATATCTGTCCATGGGTATGCGGATTACCGCACTTGGTGAATTTCATCTTCCTCCACCGATCGGTCTTGGCGGTGGCACGATAAGCTCCTACACGACCAGACGGCTAGTAGGTATGTGTCCGCGTCTTGTCCAACGCGTTTGTCTAACTTAACTATAACCGGGTACGGGACGACGCTCGGGCAAGTGTCGTGGGAATAGTCATGAGTTCGGCCGCCGTTCCTGGGGTAGACACCGATGGCCAATAAAGAGGGAAC
seq00009   TTTAAAGTCAAGATTGCACTCATGACTAAGGCAATGACCACGCCTAGAACATCAAAATTGGGACCGGTAGAGGAAATTCTCCGGGTATGCTCGAGCGGGTCAGGAGGCGAAGCGCACCCTCAGGAGTACAGGCATTGGACCACTAGTTTGACTGTAGCCGTGAGGTACGACGTGTCTGACTGAGCCGAACCGACAACAGGGATTACGCGATGCCGACCGCCTGACCGGAAGAATTTTATAAGTGGGAGTACGACAATTTCCCTAGGTCCGTTCCATCCGATGTAAGTCGCGAAATGAGTCTCTACACCTGCTGACCTAGCACGACAGCTGGCCGAGAAAAATTGCCAGCCGCAAAGGCGCGTTATCCTTTATTTCGGACGAAATCATAGTTAGTAGGGGATGCATGGTGACAAAAACTTAATTAGCTGACTGCACTCGTCTCAAAGGACGAGATGAGTCCGTTTACTATGTCTTATCGGCTGGTCCTTACTGACGTTTCTTTCGTGAGGGTCCAAGTCGTCCGCCATTATTTATTTGTATGCTTGAATGGCGTCCTTTGCCCGAATAGACACTAGTTATTCCGTAGCCAGAGTACAATTTAGCAAAGGATTCGATTCCCTCGCTGTACTACCAATGGAAACTACAGCGATTCGCTACCCTTCCGGGCCTATAGAGGTCCCTAGAGGTACGTGTCGATTACCCATCCAACCGAACCCACCAGCTGCTCAAGCATCCGATTCGAGTGCCCAGACTACTCATCAAAGGCTTGAAACGAACTAGTTGTCTTTTGACACCATATAACTCGTGATTTCCGTGTCGCGTCCTCAGACCCCTGGGTGGTTGCGCGCGCGAATTAATTGGCTAATAAGCCAGTTTTGCTTGGCTCCACCCGTTGCGATGGGATCAAAATGCATTCGCTCCTCTTATCATCGAAACGACCCTTATCCCCATGGTCGTCGCCGTTAAGGGGGTCGTTTGGCCCGGGCTTGCTCACTTCGTGAGGTACGGCAATGGCTGAGTTATCGACAGTAAATCTACTTACACTTTGTTTCGTATCCGCCCATACAGGAGGAGCATAGCCTGCTAGTTCGATAGTATGGGACGTGAAAGTCTGGGCTGAGAGGAAAAACAACGTGTTTGGTTCGGTGTAGGGCATTAACGGCTCTGAGAACGACTCGTCTCTAATTAGAATCGCAGGGTGTGATTGCCACTAGAGTCGGGAAGGTCTGGCTACGGCAGCCGGCTCGCTTGAGGGACGCGTTATGCAAATTATGGCCGCTTCGTCAAGCAGCGCACGCCTAAACGACCTACCTGTGTGAATAATACAGAGTACATACGGGCTAAACAATGAGCTTTGTAAGTTCGCAATGCTACGCCCTCTACTACAAGCCTCGGGGTTTGGCCCCCCTGACTTAATGCCTACCCAGTAATAGACCGCAGACTAAACTATGTAGTGAAGTGAACACGGGACAAGTTAGGCATCACACAGATTGAGACACCAATAACTTTCCTGCGCGGCTAATTAATTCACTTACGAAAACGATACGTTTCTAGTGACGAATATTGAAAGGCCAGTATCATTAGACGGGACTGTGATACAATTTGCTTGCGCATGTGCGCCTAGAGATCAGGTTTGTGGTGAAAAACTCAAGTACCTCCGGCGCGTAGGCTTTCCTCATAGCGATTCCACCAGTCACCGTAGTATCGCCACGTGTTAGCTAAAAGAGATAGGAGTCAAGCCTACCTAACGGAACTTATAGTGACTAGGCGTTCCAGTGCCTGTTAATAAATGACTGCCGAGGGCAACTTTTGAACCGGCCTGCTAAGGCGGTTTAATACTTATCGCTATTTACTCACAACACCGGTGTAGCCCGCCAGAGCAGGCCTGACGTCCTTTTCCTGGGCAGGTCCTACGTTACATACGATCAGGAGTGGGACCCTAGTATTGGACTTCTTCGATTCGATCGCTTCGGGTGAACTACAATGCTGCATCTGTCTTGCCCACACGAAAGCGATGGCGTATTTAGATCATATCTGTCCATGGGTATGCGGATTACCGCACTTGGTGAATTTCATCTTCCTCCACCGATCGGTCTTGGCGGTGGCACGATAAGCTCCTACACGACCAGACGGCTAGTAGGTATGTGTCCGCGTCTTGTCCAACGCGTTTGTCTTACTTAACTATAACCGGGTACGGGACGACGCTCGGGCAAGTGTCGTGGGAATAGTCATGAGTTCGGCCGCCGTTCCTGGGGTAGACACCGATGGCCAATAAAGAGGGAAC
seq00010   TTTAAAGTCAAGATTGCACTCATGACTAAGGCAATGACCACGCCTAGAACATCAAAATTGGGACCGGTAGAGGAAATTCTCCGGGTATGCTCGAGCGGGTCAGGAGGCGAAGCGCACCCTCAGGAGTACAGGCATTGGACCACTAGTTTGACTGTAGCCGTGAGGTACGACGTGTCTGACTGAGCCGAACCGACAACAGGGATTACGCGATGCCGACCGCCTGACCGGAAGAATTTTATAAGTGGGAGTACGACAATTTCCCTAGGTCCGTTCCATCCGATGTAAGTCGCGAAATGAGTCTCTACACCTGCTGACCTAGCACGACAGCTGGCCGAGAAAAATTGCCAGCCGCAAAGGCGCGTTATCCTTTATTTCGGACGAAATCATAGTTAGTAGGGGATGCATGGTGACAAAAACTTAATTAGCTGACTGCACTCGTCTCAAAGGACGAGATGAGTCCGTTTACTATGTCTTATCGGCTGGTCCTTACTGACGTTTCTTTCGTGAGGGTCCAAGTCGTCCGCCATTATTTATTTGTATGCTTGAATGGCGTCCTTTGCCCGAATAGACACTAGTTATTCCGTAGCCAGAGTACAATTTAGCAAAGGATTCGATTCCCTCGCTGTACTACCAATGGAAACTACAGCGATTCGCTACCCTTCCGGGCCTATAGAGGTCCCTAGAGGTACGTGTCGATTACCCATCCAACCGAACCCACCAGCTGCTCAAGCATCCGATTCGAGTGCCCAGACTACTCATCAAAGGCTTGAAACGAACTAGTTGTCTTTTGACACCATATAACTCGTGATTTCCGTGTCGCGTCCTCAGACCCCTGGGTGGTTGCGCGCGCGAATTAATTGGCTAATAAGCCAGTTTTGCTTGGCTCCACCCGTTGCGATGGGATCAAAATGCATTCGCTCCTCTTATCATCGAAACGACCCTTATCCCCATGGTCGTCGCCGTTAAGGGGGTCGTTTGGCCCGGGCTTGCTCACTTCGTGAGGTACGGCAATGGCTGAGTTATCGACAGTAAATCTACTTACACTTTGTTTCGTATCCGCCCATACAGGAGGAGCATAGCCTGCTAGTTCGATAGTATGGGACGTGAAAGTCTGGGCTGAGAGGAAAAACAACGTGTTTGGTTCGGTGTAGGGCATTAACGGCTCTGAGAACGACTCGTCTCTAATTAGAATCGCAGGGTGTGATTGCCACTAGAGTCGGGAAGGTCTGGCTACGGCAGCCGGCTCGCTTGAGGGACGCGTTATGCAAATTATGGCCGCTTCGTCAAGCAGCGCACGCCTAAACGACCTACCTGTGTGAATAATACAGAGTACATACGGGCTAAACAATGAGCTTTGTAAGTTCGCAATGCTACGCCCTCTACTACAAGCCTCGGGGTTTGGCCCCCCTGACTTAATGCCTACCCAGTAATAGACCGCAGACTAAACTATGTAGTGAAGTGAACACGGGACAAGTTAGGCATCACACAGATTGAGACACCAATAACTTTCCTGCGCGGCTAATTAATTCACTTACGAAAACGATACGTTTCTAGTGACGAATATTGAAAGGCCAGTATCATTAGACGGGACTGTGATACAATTTGCTTGCGCATGTGCGCCTAGAGATCAGGTTTGTGGTGAAAAACTCAAGTACCTCCGGCGCGTAGGCTTTCCTCATAGCGATTCCACCAGTCACCGTAGTATCGCCACGTGTTAGCTAAAAGAGATAGGAGTCAAGCCTACCTAACGGAACTTATAGTGACTAGGCGTTCCAGTGCCTGTTAATAAATGACTGCCGAGGGCAACTTTTGAACCGGCCTGCTAAGGCGGTTTAATACTTATCGCTATTTACTCACAACACCGGTGTAGCCCGCCAGAGCAGGCCTGACGTCCTTTTCCTGGGCAGGTCCTACGTTACATACGATCAGGAGTGGGACCCTAGTATTGGACTTCTTCGATTCGATCGCTTCGGGTGAACTACAATGCTGCATCTGTCTTGCCCACACGAAAGCGATGGCGTATTTAGATCATATCTGTCCATGGGTATGCGGATTACCGCACTTGGTGAATTTCATCTTCCTCCACCGATCGGTCTTGGCGGTGGCACGATAAGCTCCTACACGACCAGACGGCTAGTAGGTATGTGTCCGCGTCTTGTCCAACGCGTTTGTCTTACTTAACTATAACCGGGTACGGGACGACGCTCGGGCAAGTGTCGTGGGAATAGTCATGAGTTCGGCCGCCGTTCCTGGGGTAGACACCGATGGCCAATAAAGAGGGAAC
seq00011   TTTAAAGTCAAGATTGCACTCATGACTAAGGCAATGACCACGCCTAGAACATCAAAATTGGGACCGGTAGAGGAAATTCTCCGGGTATGCTCGAGCGGGTCAGGAGGCGAAGCGCACCCTCAGGAGTACAGGCATTGGACCACTAGTTTGACTGTAGCCGTGAGGTACGACGTGTCTGACTGAGCCGAACCGACAACAGGGATTACGCGATGCCGACCGCCTGACCGGAAGAATTTTATAAGTGGGAGTACGACAATTTCCCTAGGTCCGTTCCATCCGATGTAAGTCGCGAAATGAGTCTCTACACCTGCTGACCTAGCACGACAGCTGGCCGAGAAAAATTGCCAGCCGCAAAGGCGCGTTATCCTTTATTTCGGACGAAATCATAGTTAGTAGGGGATGCATGGTGACAAAAACTTAATTAGCTGACTGCACTCGTCTCAAAGGACGAGATGAGTCCGTTTACTATGTCTTATCGGCTGGTCCCTACTGACGTTTCTTTCGTGAGGGTCCAAGTCGTCCGCCATTATTTATTTGTATGCTTGCATGGCGTCCTTTGCCCGAATAGACACTAGTTATTCCGTAGCCAGAGTACAATTTAGCAAAGGATTCGATTCCCTCGCTGTACTACCAATGGAAACTACAGCGATTCGCTACCCTTCCGGGCCTATAGAGGTCCCTAGAGGTACGTGTCGATTACCCATCCAACCGAACCCACCAGCTGCTCAAGCATCCGATTCGAGTGCCCAGACTTCTCATCAAAGGCTTGAAACGAACTAGTTGTCTTTTGACACCATATAACTCGTGATTTCCGTGTCGCGTCCTCAGACCCCTGGGTGGTTGCGCGCGCGAATTAATTGGCTAATAAGCCAGTTTTGCTTGGCTCCACCCGTTGCGATGGGATCAAAATGCATTCGCTCCTCTTATCATCGAAATGACCCTTATCCCCATGGTCGTCGCCGTTAAGGGGGTCGTTTGGCCCGGGCTTGCTCACTTCGTGAGGTACGGCAATGGCTGAGTTATCGACAGTAAATCTACTTACACTTTGTTTCGTATCCGCCCATACAGGAGGAGCATAGCCTGCTAGTTCGATAGTATGGGACGTGAAAGTCTGGGCTGAGAGGAAAAACAACGTGTTTGGTTCGGTGTAGGGCATTAACGGCTCTGAGAACGACTCGTCTCTAATTAGAATCGCAGGGTGTGATTGCCACTAGAGTCGGGAAGGTCTGGCTACGGCAGCCGGCTCGCTTGAGGGACGCGTTATGCAAATTATGGCCGCTTCGTCAAGCAGCGCACGCCTAAACGACCTACCTGTGTGAATAATACAGAGTACATACGGGCTAAACAATGAGCTTTGTAAGTTCGCAATGCTACGCCCTCTACTACAAGCCTCGGGGTTTGGCCCCCCTGACTTAATGCCTACCCAGTAATAGACCGCAGACTAAACTATGTAGTGAAGTGAACACGGGACAAGTTAGGCATCACACAGATTGAGACACCAATAACTTTCCTGCGCGGCTAATTAATTCACTTACGAAAACGATACGTTTCTAGTGACGAATATTGAAAGGCCAGTATCATTAGACGGGACTGTGATACAATTTGCTTGCGCATGTGCGCCTAGAGATCAGGTTTGTGGTGAAAAACTCAAGTACCTCCGGCGCGTAGGCTTTCCTCATAGCGATTCCACCAGTCACCGTAGTATCGCCACGTGTTAGCTAAAAGAGATAGGAGTCAAGCCTACCTAACGGAACTTATAGTGACTAGGCGTTCCAGTGCCTGTTAATAAATGACTGCCGAGGGCAACTTTTGAACCGGCCTGCTAAGGCGGTTTAATACTTATCGCTATTTACTCACAACACCGGTGTAGCCCGCCAGAGCAGGCCTGACGTCCTTTTCCTGGGCAGGTCCTACGTTACATACGATCAGGAGTGGGACCCTAGTATTGGACTTCTTCGATTCGATCGCTTCGGGTGAACTACAATGCTGCATCTGTCTTGCCCACACGAAAGCGATGGCGTATTTAGATCATATCTGTCCATGGGTATGCGGATTACCGCACTTGGTGAATTTCATCTTCCTCCACCGATCGGTCTTGACGGTGGCACGATAAGCTCCTACACGACCAGACGGCTAGTAGGTATGTGTCCGCGTCTTGTCCAACGCGTTTGTCTAACTTAACTATAACCGGGTACGGGACGACGCTCGGGCAAGTGTCGTGGGAATAGTCATGAGTTCGGCCGCCGTTCCTGGGGTAGACACCGATGGCCAATAAAGAGGGAAC
seq00012   TTTAAAGTCAAGATTGCACTCATGACTAAGGCAATGACCACGCCTAGAACATCAAAATTGGGACCGGTAGAGGAAATTCTCCGGGTATGCTCGAGCGGGTCAGGAGGCGAAGCGCACCCTCGGGAGTACAGGCATTGGACCACTAGTTTGACTGTAGCCGTGAGGTACGACGTGTCTGACTGAGCCGAACCGACAACAGGGATTACGCGATGCCGACCGCCTGACCGGAAGAATTTTATAAGTGGGAGTACGACAATTTCCCTAGGTCCGTTCCATCCGATGTAAGTCGCGAAATGAGTCTCTACACCTGCTGACCTAGCACGACAGCTGGCCGAGAAAAATTGCCAGCCGCAAAGGCGCGTTATCCTTTATTTCGGACGAAATCATAGTTAGTAGGGGATGCATGGTGACAAAAACTTAATTAGCTGACTGCACTCGTCTCAAAGGACGAGATGAGTCCGTTTACTATGTCTTATCGGCTGGTCCCTACTGACGTTTCTTTCGTGAGGGTCCAAGTCGTCCGCCATTATTTATTTGTATGCTTGCATGGCGTCCTTTGCCCGAATAGACACTAGTTATTCCGTAGCCAGAGTACAATTTAGCAAAGGATTCGATTCCCTCGCTGTACTACCAATGGAAACTACAGCGATTCGCTACCCTTCCGGGCCTATAGAGGTCCCTAGAGGTACGTGTCGATTACCCATCCAACCGAACCCACCAGCTGCTCAAGCATCCGATTCGAGTGCCCAGACTTCTCATCAAAGGCTTGAAACGAACTAGTTGTCTTTTGACACCATATAACTCGTGATTTCCGTGTCGCGTCCTCAGACCCCTGGGTGGTTGCGCGCGCGAATTAATTGGCTAATAAGCCAGTTTTGCTTGGCTCCACCCGTTGCGATGGGATCAAAATGCATTCGCTCCTCTTATCATCGAAATGACCCTTATCCCCATGGTCGTCGCCGTTAAGGGGGTCGTTTGGCCCGGGCTTGCTCACTTCGTGAGGTACGGCAATGGCTGAGTTATCGACAGTAAATCTACTTACACTTTGTTTCGTATCCGCCCATACAGGAGGAGCATAGCCTGCTAGTTCGATAGTATGGGACGTGAAAGTCTGGGCTGAGAGGAAAAACAACGTGTTTGGTTCGGTGTAGGGCATTAACGGCTCTGAGAACGACTCGTCTCTAATTAGAATCGCAGGGTGTGATTGCCACTAGAGTCGGGAAGGTCTGGCTACGGCAGCCGGCTCGCTTGAGGGACGCGTTATGCAAATTATGGCCGCTTCGTCAAGCAGCGCACGCCTAAACGACCTACCTGTGTGAATAATACAGAGTACATACGGGCTAAACAATGAGCTTTGTAAGTTCGCAATGCTACGCCCTCTACTACAAGCCTCGGGGTTTGGCCCCCCTGACTTAATGCCTACCCAGTAATAGACCGCAGACTAAACTATGTAGTGAAGTGAACACGGGACAAGTTAGGCATCACACAGATTGAGACACCAATAACTTTCCTGCGCGGCTAATTAATTCACTTACGAAAACGATACGTTTCTAGTGACGAATATTGAAAGGCCAGTATCATTAGACGGGACTGTGATACAATTTGCTTGCGCATGTGCGCCTAGAGATCAGGTTTGTGGTGAAAAACTCAAGTACCTCCGGCGCGTAGGCTTTCCTCATAGCGATTCCACCAGTCACCGTAGTATCGCCACGTGTTAGCTAAAAGAGATAGGAGTCAAGCCTACCTAACGGAACTTATAGTGACTAGGCGTTCCAGTGCCTGTTAATAAATGACTGCCGAGGGCAACTTTTGAACCGGCCTGCTAAGGCGGTTTAATACTTATCGCTATTTACTCACAACACCGGTGTAGCCCGCCAGAGCAGGCCTGACGTCCTTTTCCTGGGCAGGTCCTACGTTACATACGATCAGGAGTGGGACCCTAGTATTGGACTTCTTCGATTCGATCGCTTCGGGTGAACTACAATGCTGCATCTGTCTTGCCCACACGAAAGCGATGGCGTATTTAGATCATATCTGTCCATGGGTATGCGGATTACCGCACTTGGTGAATTTCATCTTCCTCCACCGATCGGTCTTGGCGGTGGCACGATAAGCTCCTACACGACCAGACGGCTAGTAGGTATGTGTCCGCGTCTTGTCCAACGCGTTTGTCTAACTTAACTATAACCGGGTACGGGACGACGCTCGGGCAAGTGTCGTGGGAATAGTCATGAGTTCGGCCGCCGTTCCTGGGGTAGACACCGATGGCCAATAAAGAGGGAAC
seq00013   TTTAAAGTCAAGATTGCACTCATGACTAAGGCAATGACCACGCCTAGAACATCAAAATTGGGACCGGTAGAGGAAATTCTCCGGGTATGCTCGAGCGGGTCAGGAGGCGAAGCGCACCCTCAGGAGTACAGGCATTGGACCACTAGTTTGACTGTAGCCGTGAGGTACGACGTGTCTGACTGAGCCGAACCGACAACAGGGATTACGCGATGCCGACCGCCTGACCGGAAGAATTTTATAAGTGGGAGTACGACAATTTCCCTAGGTCCGTTCCATCCGATGTAAGTCGCGAAATGAGTCTCTACACCTGCTGACCTAGCACGACAGCTGGCCGAGAAAAATTGCCAGCCGCAAAGGCGCGTTATCCTTTATTTCGGACGAAATCATAGTTAGTAGGGGATGCATGGTGACAAAAACTTAATTAGCTGACTGCACTCGTCTCAAAGGACGAGATGAGTCCGTTTACTATGTCTTATCGGCTGGTCCCTACTGACGTTTCTTTCGTGAGGGTCCAAGTCGTCCGCCATTATTTATTTGTATGCTTGCATGGCGTCCTTTGCCCGAATAGACACTAGTTATTCCGTAGCCAGAGTACAATTTAGCAAAGGATTCGATTCCCTCGCTGTACTACCAATGGAAACTACAGCGATTCGCTACCCTTCCGGGCCTATAGAGGTCCCTAGAGGTACGTGTCGATTACCCATCCAACCGAACCCACCAGCTGCTCAAGCATCCGATTCGAGTGCCCAGACTTCTCATCAAAGGCTTGAAACGAACTAGTTGTCTTTTGACACCATATAACTCGTGATTTCCGTGTCGCGTCCTCAGACCCCTGGGTGGTTGCGCGCGCGAATTAATTGGCTAATAAGCCAGTTTTGCTTGGCTCCACCCGTTGCGATGGGATCAAAATGCATTCGCTCCTCTTATCATCGAAATGACCCTTATCCCCATGGTCGTCGCCGTTAAGGGGGTCGTTTGGCCCGGGCTTGCTCACTTCGTGAGGTACGGCAATGGCTGAGTTATCGACAGTAAATCTACTTACACTTTGTTTCGTATCCGCCCATACAGGAGGAGCATAGCCTGCTAGTTCGATAGTATGGGACGTGAAAGTCTGGGCTGAGAGGAAAAACAACGTGTTTGGTTCGGTGTAGGGCATTAACGGCTCTGAGAACGACTCGTCTCTAATTAGAATCGCAGGGTGTGATTGCCACTAGAGTCGGGAAGGTCTGGCTACGGCAGCCGGCTCGCTTGAGGGACGCGTTATGCAAATTATGGCCGCTTCGTCAAGCAGCGCACGCCTAAACGACCTACCTGTGTGAATAATACAGAGTACATACGGGCTAAACAATGAGCTTTGTAAGTTCGCAATGCTACGCCCTCTACTACAAGCCTCGGGGTTTGGCCCCCCTGACTTAATGCCTACCCAGTAATAGACCGCAGACTAAACTATGTAGTGAAGTGAACACGGGACAAGTTAGGCATCACACAGATTGAGACACCAATAACTTTCCTGCGCGGCTAATTAATTCACTTACGAAAACGATACGTTTCTAGTGACGAATATTGAAAGGCCAGTATCATTAGACGGGACTGTGATACAATTTGCTTGCGCATGTGCGCCTAGAGATCAGGTTTGTGGTGAAAAACTCAAGTACCTCCGGCGCGTAGGCTTTCCTCATAGCGATTCCACCAGTCACCGTAGTATCGCCACGTGTTAGCTAAAAGAGATAGGAGTCAAGCCTACCTAACGGAACTTATAGTGACTAGGCGTTCCAGTGCCTGTTAATAAATGACTGCCGAGGGCAACTTTTGAACCGGCCTGCTAAGGCGGTTTAATACTTATCGCTATTTACTCACAACACCGGTGTAGCCCGCCAGAGCAGGCCTGACGTCCTTTTCCTGGGCAGGTCCTACGTTACATACGATCAGGAGTGGGACCCTAGTATTGGACTTCTTCGATTCGATCGCTTCGGGTGAACTACAATGCTGCATCTGTCTTGCCCACACGAAAGCGATGGCGTATTTAGATCATATCTGTCCATGGGTATGCGGATTACCGCACTTGGTGAATTTCATCTTCCTCCACCGATCGGTCTTGACGGTGGCACGATAAGCTCCTACACGACCAGACGGCTAGTAGGTATGTGTCCGCGTCTTGTCCAACGCGTTTGTCTAACTTAACTATAACCGGGTACGGGACGACGCTCGGGCAAGTGTCGTGGGAATAGTCATGAGTTCGGCCGCCGTTCCTGGGGTAGACACCGATGGCCAATAAAGAGGGAAC
seq00014   TTTAAAGTCAAGATTGCACTCATGACTAAGGCAATGACCACGCCTAGAACATCAAAATTGGGACCGGTAGAGGAAATTCTCCGGGTATGCTCGAGCGGGTCAGGAGGCGAAGCGCACCCTCAGGAGTACAGGCATTGGACCACTAGTTTGACTGTAGCCGTGAGGTACGACGTGTCTGACTGAGCCGAACCGACAACAGGGATTACGCGATGCCGACCGCCTGACCGGAAGAATTTTATAAGTGGGAGTACGACAATTTCCCTAGGTCCGTTCCATCCGATGTAAGTCGCGAAATGAGTCTCTACACCTGCTGACCTAGCACGACAGCTGGCCGAGAAAAATTGCCAGCCGCAAAGGCGCGTTATCCTTTATTTCGGACGAAATCATAGTTAGTAGGGGATGCATGGTGACAAAAACTTAATTAGCTGACTGCACTCGTCTCAAAGGACGAGATGAGTCCGTTTACTATGTCTTATCGGCTGGTCCCTACTGACGTTTCTTTCGTGAGGGTCCAAGTCGTCCGCCATTATTTATTTGTATGCTTGCATGGCGTCCTTTGCCCGAATAGACACTAGTTATTCCGTAGCCAGAGTACAATTTAGCAAAGGATTCGATTCCCTCGCTGTACTACCAATGGAAACTACAGCGATTCGCTACCCTTCCGGGCCTATAGAGGTCCCTAGAGGTACGTGTCGATTACCCATCCAACCGAACCCACCAGCTGCTCAAGCATCCGATTCGAGTGCCCAGACTTCTCATCAAAGGCTTGAAACGAACTAGTTGTCTTTTGACACCATATAACTCGTGATTTCCGTGTCGCGTCCTCAGACCCCTGGGTGGTTGCGCGCGCGAATTAATTGGCTAATAAGCCAGTTTTGCTTGGCTCCACCCGTTGCGATGGGATCAAAATGCATTCGCTCCTCTTATCATCGAAATGACCCTTATCCCCATGGTCGTCGCCGTTAAGGGGGTCGTTTGGCCCGGGCTTGCTCACTTCGTGAGGTACGGCAATGGCTGAGTTATCGACAGTAAATCTACTTACACTTTGTTTCGTATCCGCCCATACAGGAGGAGCATAGCCTGCTAGTTCGATAGTATGGGACGTGAAAGTCTGGGCTGAGAGGAAAAACAACGTGTTTGGTTCGGTGTAGGGCATTAACGGCTCTGAGAACGACTCGTCTCTAATTAGAATCGCAGGGTGTGATTGCCACTAGAGTCGGGAAGGTCTGGCTACGGCAGCCGGCTCGCTTGAGGGACGCGTTATGCAAATTATGGCCGCTTCGTCAAGCAGCGCACGCCTAAACGACCTACCTGTGTGAATAATACAGAGTACATACGGGCTAAACAATGAGCTTTGTAAGTTCGCAATGCTACGCCCTCTACTACAAGCCTCGGGGTTTGGCCCCCCTGACTTAATGCCTACCCAGTAATAGACCGCAGACTAAACTATGTAGTGAAGTGAACACGGGACAAGTTAGGCATCACACAGATTGAGACACCAATAACTTTCCTGCGCGGCTAATTAATTCACTTACGAAAACGATACGTTTCTAGTGACGAATATTGAAAGGCCAGTATCATTAGACGGGACTGTGATACAATTTGCTTGCGCATGTGCGCCTAGAGATCAGGTTTGTGGTGAAAAACTCAAGTACCTCCGGCGCGTAGGCTTTCCTCATAGCGATTCCACCAGTCACCGTAGTATCGCCACGTGTTAGCTAAAAGAGATAGGAGTCAAGCCTACCTAACGGAACTTATAGTGACTAGGCGTTCCAGTGCCTGTTAATAAATGACTGCCGAGGGCAACTTTTGAACCGGCCTGCTAAGGCGGTTTAATACTTATCGCTATTTACTCACAACACCGGTGTAGCCCGCCAGAGCAGGCCTGACGTCCTTTTCCTGGGCAGGTCCTACGTTACATACGATCAGGAGTGGGACCCTAGTATTGGACTTCTTCGATTCGATCGCTTCGGGTGAACTACAATGCTGCATCTGTCTTGCCCACACGAAAGCGATGGCGTATTTAGATCATATCTGTCCATGGGTATGCGGATTACCGCACTTGGTGAATTTCATCTTCCTCCACCGATCGGTCTTGGCGGTGGCACGATAAGCTCCTACACGACCAGACGGCTAGTAGGTATGTGTCCGCGTCTTGTCCAACGCGTTTGTCTAACTTAACTATAACCGGGTACGGGACGACGCTCGGGCAAGTGTCGTGGGAATAGTCATGAGTTCGGCCGCCGTTCCTGGGGTAGACACCGATGGCCAATAAAGAGGGAAC
seq00015   TTTAAAGTCAAGATTGCACTCATGACTAAGGCAATGACCACGCCTAGAACATCAAAATTGGGACCGGTAGAGGAAATTCTCCGGGTATGCTCGAGCGGGTCAGGAGGCGAAGCGCACCCTCAGGAGTACAGGCATTGGACCACTAGTTTGACTGTAGCCGTGAGGTACGACGTGTCTGACTGAGCCGAACCGACAACAGGGATTACGCGATGCCGACCGCCTGACCGGAAGAATTTTATAAGTGGGAGTACGACAATTTCCCTAGGTCCGTTCCATCCGATGTAAGTCGCGAAATGAGTCTCTACACCTGCTGACCTAGCACGACAGCTGGCCGAGAAAAATTGCCAGCCGCAAAGGCGCGTTATCCTTTATTTCGGACGAAATCATAGTTAGTAGGGGATGCATGGTGACAAAAACTTAATTAGCTGACTGCACTCGTCTCAAAGGACGAGATGAGTCCGTTTACTATGTCTTATCGGCTGGTCCTTACTGACGTTTCTTTCGTGAGGGTCCAAGTCGTCCGCCATTATTTATTTGTATGCTTGAATGGCGTCCTTTGCCCGAATAGACACTAGTTATTCCGTAGCCAGAGTACAATTTAGCAAAGGATTCGATTCCCTCGCTGTACTACCAATGGAAACTACAGCGATTCGCTACCCTTCCGGGCCTATAGAGGTCCCTAGAGGTACGTGTCGATTACCCATCCAACCGAACCCACCAGCTGCTCAAGCATCCGATTCGAGTGCCCAGACTACTCATCAAAGGCTTGAAACGAACTAGTTGTCTTTTGACACCATATAACTCGTGATTTCCGTGTCGCGTCCTCAGACCCCTGGGTGGTTGCGCGCGCGAATTAATTGGCTAATAAGCCAGTTTTGCTTGGCTCCACCCGTTGCGATGGGATCAAAATGCATTCGCTCCTCTTATCATCGAAACGACCCTTATCCCCATGGTCGTCGCCGTTAAGGGGGTCGTTTGGCCCGGGCTTGCTCACTTCGTGAGGTACGGCAATGGCTGAGTTATCGACAGTAAATCTACTTACACTTTGTTTCGTATCCGCCCATACAGGAGGAGCATAGCCTGCTAGTTCGATAGTATGGGACGTGAAAGTCTGGGCTGAGAGGAAAAACAACGTGTTTGGTTCGGTGTAGGGCATTAACGGCTCTGAGAACGACTCGTCTCTAATTAGAATCGCAGGGTGTGATTGCCACTAGAGTCGGGAAGGTCTGGCTACGGCAGCCGGCTCGCTTGAGGGACGCGTTATGCAAATTATGGCCGCTTCGTCAAGCAGCGCACGCCTAAACGACCTACCTGTGTGAATAATACAGAGTACATACGGGCTAAACAATGAGCTTTGTAAGTTCGCAATGCTACGCCCTCTACTACAAGCCTCGGGGTTTGGCCCCCCTGACTTAATGCCTACCCAGTAATAGACCGCAGACTAAACTATGTAGTGAAGTGAACACGGGACAAGTTAGGCATCACACAGATTGAGACACCAATAACTTTCCTGCGCGGCTAATTAATTCACTTACGAAAACGATACGTTTCTAGTGACGAATATTGAAAGGCCAGTATCATTAGACGGGACTGTGATACAATTTGCTTGCGCATGTGCGCCTAGAGATCAGGTTTGTGGTGAAAAACTCAAGTACCTCCGGCGCGTAGGCTTTCCTCATAGCGATTCCACCAGTCACCGTAGTATCGCCACGTGTTAGCTAAAAGAGATAGGAGTCAAGCCTACCTAACGGAACTTATAGTGACTAGGCGTTCCAGTGCCTGTTAATAAATGACTGCCGAGGGCAACTTTTGAACCGGCCTGCTAAGGCGGTTTAATACTTATCGCTATTTACTCACAACACCGGTGTAGCCCGCCAGAGCAGGCCTGACGTCCTTTTCCTGGGCAGGTCCTACGTTACATACGATCAGGAGTGGGACCCTAGTATTGGACTTCTTCGATTCGATCGCTTCGGGTGAACTACAATGCTGCATCTGTCTTGCCCACACGAAAGCGATGGCGTATTTAGATCATATCTGTCCATGGGTATGCGGATTACCGCACTTGGTGAATTTCATCTTCCTCCACCGATCGGTCTTGGCGGTGGCACGATAAGCTCCTACACGACCAGACGGCTAGTAGGTATGTGTCCGCGTCTTGTCCAACGCGTTTGTCTTACTTAACTATAACCGGGTACGGGACGACGCTCGGGCAAGTGTCGTGGGAATAGTCATGAGTTCGGCCGCCGTTCCTGGGGTAGACACCGATGGCCAATAAAGAGGGAAC
seq00016   TTTAAAGTCAAGATTGCACTCATGACTAAGGCAATGACCACGCCTAGAACATCAAAATTGGGACCGGTAGAGGAAATTCTCCGGGTATGCTCGAGCGGGTCAGGAGGCGAAGCGCACCCTCAGGAGTACAGGCATTGGACCACTAGTTTGACTGTAGCCGTGAGGTACGACGTGTCTGACTGAGCCGAACCGACAACAGGGATTACGCGATGCCGACCGCCTGACCGGAAGAATTTTATAAGTGGGAGTACGACAATTTCCCTAGGTCCGTTCCATCCGATGTAAGTCGCGAAATGAGTCTCTACACCTGCTGACCTAGCACGACAGCTGGCCGAGAAAAATTGCCAGCCGCAAAGGCGCGTTATCCTTTATTTCGGACGAAATCATAGTTAGTAGGGGATGCATGGTGACAAAAACTTAATTAGCTGACTGCACTCGTCTCAAAGGACGAGATGAGTCCGTTTACTATGTCTTATCGGCTGGTCCCTACTGACGTTTCTTTCGTGAGGGTCCAAGTCGTCCGCCATTATTTATTTGTATGCTTGCATGGCGTCCTTTGCCCGAATAGACACTAGTTATTCCGTAGCCAGAGTACAATTTAGCAAAGGATTCGATTCCCTCGCTGTACTACCAATGGAAACTACAGCGATTCGCTACCCTTCCGGGCCTATAGAGGTCCCTAGAGGTACGTGTCGATTACCCATCCAACCGAACCCACCAGCTGCTCAAGCATCCGATTCGAGTGCCCAGACTTCTCATCAAAGGCTTGAAACGAACTAGTTGTCTTTTGACACCATATAACTCGTGATTTCCGTGTCGCGTCCTCAGACCCCTGGGTGGTTGCGCGCGCGAATTAATTGGCTAATAAGCCAGTTTTGCTTGGCTCCACCCGTTGCGATGGGATCAAAATGCATTCGCTCCTCTTATCATCGAAATGACCCTTATCCCCATGGTCGTCGCCGTTAAGGGGGTCGTTTGGCCCGGGCTTGCTCACTTCGTGAGGTACGGCAATGGCTGAGTTATCGACAGTAAATCTACTTACACTTTGTTTCGTATCCGCCCATACAGGAGGAGCATAGCCTGCTAGTTCGATAGTATGGGACGTGAAAGTCTGGGCTGAGAGGAAAAACAACGTGTTTGGTTCGGTGTAGGGCATTAACGGCTCTGAGAACGACTCGTCTCTAATTAGAATCGCAGGGTGTGATTGCCACTAGAGTCGGGAAGGTCTGGCTACGGCAGCCGGCTCGCTTGAGGGACGCGTTATGCAAATTATGGCCGCTTCGTCAAGCAGCGCACGCCTAAACGACCTACCTGTGTGAATAATACAGAGTACATACGGGCTAAACAATGAGCTTTGTAAGTTCGCAATGCTACGCCCTCTACTACAAGCCTCGGGGTTTGGCCCCCCTGACTTAATGCCTACCCAGTAATAGACCGCAGACTAAACTATGTAGTGAAGTGAACACGGGACAAGTTAGGCATCACACAGATTGAGACACCAATAACTTTCCTGCGCGGCTAATTAATTCACTTACGAAAACGATACGTTTCTAGTGACGAATATTGAAAGGCCAGTATCATTAGACGGGACTGTGATACAATTTGCTTGCGCATGTGCGCCTAGAGATCAGGTTTGTGGTGAAAAACTCAAGTACCTCCGGCGCGTAGGCTTTCCTCATAGCGATTCCACCAGTCACCGTAGTATCGCCACGTGTTAGCTAAAAGAGATAGGAGTCAAGCCTACCTAACGGAACTTATAGTGACTAGGCGTTCCAGTGCCTGTTAATAAATGACTGCCGAGGGCAACTTTTGAACCGGCCTGCTAAGGCGGTTTAATACTTATCGCTATTTACTCACAACACCGGTGTAGCCCGCCAGAGCAGGCCTGACGTCCTTTTCCTGGGCAGGTCCTACGTTACATACGATCAGGAGTGGGACCCTAGTATTGGACTTCTTCGATTCGATCGCTTCGGGTGAACTACAATGCTGCATCTGTCTTGCCCACACGAAAGCGATGGCGTATTTAGATCATATCTGTCCATGGGTATGCGGATTACCGCACTTGGTGAATTTCATCTTCCTCCACCGATCGGTCTTGGCGGTGGCACGATAAGCTCCTACACGACCAGACGGCTAGTAGGTATGTGTCCGCGTCTTGTCCAACGCGTTTGTCTAACTTAACTATAACCGGGTACGGGACGACGCTCGGGCAAGTGTCGTGGGAATAGTCATGAGTTCGGCCGCCGTTCCTGGGGTAGACACCGATGGCCAATAAAGAGGGAAC
seq00017   TTTAAAGTCAAGATTGCACTCATGACTAAGGCAATGACCAGGCCTAGAACATCAAAATTGGGACCGGTAGAGGAAATTCTCCGGGTATGCTCGAGCGGGTCAGGAGGCGAAGCGCACCCTCAGGAGTACAGGCATTGGACCACTAGTTTGACTGTAGCCGTGAGGTACGACGTGTCTGACTGAGCCGAACCGACAACAGGGATTACGCGATGCCGACCGCCTGACCGGAAGAATTTTATAAGTGGGAGTACGACAATTTCCCTAGGTCCGTTCCATCCGATGTAAGTCGCGAAATGAGTCTCTACACCTGCTGACCTAGCACGACAGCTGGCCGAGAAAAATTGCCAGCCGCAAAGGCGCGTTATCCTTTATTTCGGACGAAATCATAGTTAGTAGGGGATGCATGGTGACAAAAACTTAATTAGCTGACTGCACTCGTCTCAAAGGACGAGATGAGTCCGTTTACTATGTCTTATCGGCTGGTCCCTACTGACGTTTCTTTCGTGAGGGTCCAAGTCGTCCGCCATTATTTATTTGTATGCTTGCATGGCGTCCTTTGCCCGAATAGACACTAGTTATTCCGTAGCCAGAGTACAATTTAGCAAAGGATTCGATTCCCTCGCTGTACTACCAATGGAAACTACAGCGATTCGCTACCCTTCCGGGCCTATAGAGGTCCCTAGAGGTACGTGTCGATTACCCATCCAACCGAACCCACCAGCTGCTCAAGCATCCGATTCGAGTGCCCAGACTTCTCATCAAAGGCTTGAAACGAACTAGTTGTCTTTTGACACCATATAACTCGTGATTTCCGTGTCGCGTCCTCAGACCCCTGGGTGGTTGCGCGCGCGAATTAATTGGCTAATAAGCCAGTTTTGCTTGGCTCCACCCGTTGCGATGGGATCAAAATGCATTCGCTCCTCTTATCATCGAAACGACCCTTATCCCCATGGTCGTCGCCGTTAAGGGGGTCGTTTGGCCCGGGCTTGCTCACTTCGTGAGGTACGGCAATGGCTGAGTTATCGACAGTAAATCTACTTACACTTTGTTTCGTATCCGCCCATACAGGAGGAGCATAGCCTGCTAGTTCGATAGTATGGGACGTGAAAGTCTGGGCTGAGAGGAAAAACAACGTGTTTGGTTCGGTGTAGGGCATTAACGGCTCTGAGAACGACTCGTCTCTAATTAGAATCGCAGGGTGTGATTGCCACTAGAGTCGGGAAGGTCTGGCTACGGCAGCCGGCTCGCTTGAGGGACGCGTTATGCAAATTATGGCCGCTTCGTCAAGCAGCGCACTCCTAAACGACCTACCTGTGTGAATAATACAGAGTACATACGGGCTAAACAATGAGCTTTGTAAGTTCGCAATGCTACGCCCTCTACTACAAGCCTCGGGGTTTGGCCCCCCTGACTTAATGCCTACCCAGTAATAGACCGCAGACTAAACTATGTAGTGAAGTGAACACGGGACAAGTTAGGCATCACACAGATTGAGACACCAATAACTTTCCTGCGCGGCTAATTAATTCACTTACGAAAACGATACGTTTCTAGTGACGAATATTGAAAGGCCAGTATCATTAGACGGGACTGTGATACAATTTGCTTGCGCATGTGCGCCTAGAGATCAGGTTTGTGGTGAAAAACTCAAGTACCTCCGGCGCGTAGGCTTTCCTCATAGCGATTCCACCAGTCACCGTAGTATCGCCACGTGTTAGCTAAAAGAGATAGGAGTCAAGCCTACCTAACGGAACTTATAGTGACTAGGCGTTCCAGTGCCTGTTAATAAATGACTGCCGAGGGCAACTTTTGAACCGGCCTGCTAAGGCGGTTTAATACTTATCGCTATTTACTCACAACACCGGTGTAGCCCGCCAGAGCAGGCCTGACGTCCTTTTCCTGGGCAGGTCCTACGTTACATACGATCAGGAGTGGGACCCTAGTATTGGACTTCTTCGATTCGATCGCTTCGGGTGAACTACAATGCTGCATCTGTCTTGCCCACACGAAAGCGATGGCGTATTTAGATCATATCTGTCCATGGGTATGCGGATTACCGCACTTGGTGAATTTCATCTTCCTCCACCGATCGGTCTTGGCGGTGGCACGATAAGCTCCTACACGACCAGACGGCTAGTAGGTATGTGTCCGCGTCTTGTCCAACGCGTTTGTCTTACTTAACTATAACCGGGTACGGGACGACGCTCGGGCAAGTGTCGTGGGAATAGTCATGAGTTCGGCCGCCGTTCCTGGGGTAGACACCGATGGCCAATAAAGAGGGAAC
seq00018   TTTAAAGTCAAGATTGCACTCATGACTAAGGCAATGACCACGCCTAGAACATCAAAATTGGGACCGGTAGAGGAAATTCTCCGGGTATGCTCGAGCGGGTCAGGAGGCGAAGCGCACCCTCAGGAGTACAGGCATTGGACCACTAGTTTGACTGTAGCCGTGAGGTACGACGTGTCTGACTGAGCCGAACCGACAACAGGGATTACGCGATGCCGACCGCCTGACCGGAAGAATTTTATAAGTGGGAGTACGACAATTTCCCTAGGTCCGTTCCATCCGATGTAAGTCGCGAAATGAGTCTCTACACCTGCTGACCTAGCACGACAGCTGGCCGAGAAAAATTGCCAGCCGCAAAGGCGCGTTATCCTTTATTTCGGACGAAATCATAGTTAGTAGGGGATGCATGGTGACAAAAACTTAATTAGCTGACTGCACTCGTCTCAAAGGACGAGATGAGTCCGTTTACTATGTCTTATCGGCTGGTCCCTACTGACGTTTCTTTCGTGAGGGTCCAAGTCGTCCGCCATTATTTATTTGTATGCTTGCATGGCGTCCTTTGCCCGAATAGACACTAGTTATTCCGTAGCCAGAGTACAATTTAGCAAAGGATTCGATTCCCTCGCTGTACTACCAATGGAAACTACAGCGATTCGCTACCCTTCCGGGCCTATAGAGGTCCCTAGAGGTACGTGTCGATTACCCATCCAACCGAACCCACCAGCTGCTCAAGCATCCGATTCGAGTGCCCAGACTTCTCATCAAAGGCTTGAAACGAACTAGTTGTCTTTTGACACCATATAACTCGTGATTTCCGTGTCGCGTCCTCAGACCCCTGGGTGGTTGCGCGCGCGAATTAATTGGCTAATAAGCCAGTTTTGCTTGGCTCCACCCGTTGCGATGGGATCAAAATGCATTCGCTCCTCTTATCATCGAAACGACCCTTATCCCCATGGTCGTCGCCGTTAAGGGGGTCGTTTGGCCCGGGCTTGCTCACTTCGTGAGGTACGGCAATGGCTGAGTTATCGACAGTAAATCTACTTACACTTTGTTTCGTATCCGCCCATACAGGAGGAGCATAGCCTGCTAGTTCGATAGTATGGGACGTGAAAGTCTGGGCTGAGAGGAAAAACAACGTGTTTGGTTCGGTGTAGGGCATTAACGGCTCTGAGAACGACTCGTCTCTAATTAGAATCGCAGGGTGTGATTGCCACTAGAGTCGGGAAGGTCTGGCTACGGCAGCCGGCTCGCTTGAGGGACGCGTTATGCAAATTATGGCCGCTTCGTCAAGCAGCGCACGCCTAAACGACCTACCTGTGTGAATAATACAGAGTACATACGGGCTAAACAATGAGCTTTGTAAGTTCGAAATGCTACGCCCTCTACTACAAGCCTCGGGGTTTGGCCCCCCTGACTTAATGCCTACCCAGTAATAGACCGCAGACTAAACTATGTAGTGAAGTGAACACGGGACAAGTTAGGCATCACACAGATTGAGACACCAATAACTTTCCTGCGCGGCTAATTAATTCACTTACGAAAACGATACGTTTCTAGTGACGAATATTGAAAGGCCAGTATCATTAGACGGGACTGTGATACAATTTGCTTGCGCATGTGCGCCTAGAGATCAGGTTTGTGGTGAAAAACTCAAGTACCTCCGGCGCGTAGGCTTTCCTCATAGCGATTCCACCAGTCACCGTAGTATCGCCACGTGTTAGCTAAAAGAGATAGGAGTCAAGCCTACCTAACGGAACTTATAGTGACTAGGCGTTCCAGTGCCTGTTAATAAATGACTGCCGAGGGCAACTTTTGAACCGGCCTGCTAAGGCGGTTTAATACTTATCGCTATTTACTCACAACACCGGTGTAGCCCGCCAGAGCAGGCCTGACGTCCTTTTCCTGGGCAGGTCCTACGTTACATACGATCAGGAGTGGGACCCTAGTATTGGACTTCTTCGATTCGATCGCTTCGGGTGAACTACAATGCTGCATCTGTCTTGCCCACACGAAAGCGATGGCGTATTTAGATCATATCTGTCCATGGGTATGCGGATTACCGCACTTGGTGAATTTCATCTTCCTCCACCGATCGGTCTTGGCGGTGGCACGATAAGCTCCTACACGACCAGACGGCTAGTAGGTATGTGTCCGCGTCTTGTCCAACGCGTTTGTCTTACTTAACTATAACCGGGTACGGGACGACGCTCGGGCAAGTGTCGTGGGAATAGTCATGAGTTCGGCCGCCGTTCCTGGGGTAGACACCGATGGCCAATAAAGAGGGAAC
seq00019   TTTAAAGTCAAGATTGCACTCATGACTAAGGCAATGACCACGCCTAGAACATCAAAATTGGGACCGGTAGAGGAAATTCTCCGGGTATGCTCGAGCGGGTCAGGAGGCGAAGCGCACCCTCAGGAGTACAGGCATTGGACCACTAGTTTGACTGTAGCCGTGAGGTACGACGTGTCTGACTGAGCCGAACCGACAACAGGGATTACGCGATGCCGACCGCCTGACCGGAAGAATTTTATAAGTGGGAGTACGACAATTTCCCTAGGTCCGTTCCATCCGATGTAAGTCGCGAAATGAGTCTCTACACCTGCTGACCTAGCACGACAGCTGGCCGAGAAAAATTGCCAGCCGCAAAGGCGCGTTATCCTTTATTTCGGACGAAATCATAGTTAGTAGGGGATGCATGGTGACAAAAACTTAATTAGCTGACTGCACTCGTCTCAAAGGACGAGATGAGTCCGTTTACTATGTCTTATCGGCTGGTCCTTACTGACGTTTCTTTCGTGAGGGTCCAAGTCGTCCGCCATTATTTATTTGTATGCTTGAATGGCGTCCTTTGCCCGAATAGACACTAGTTATTCCGTAGCCAGAGTACAATTTAGCAAAGGATTCGATTCCCTCGCTGTACTACCAATGGAAACTACAGCGATTCGCTACCCTTCCGGGCCTATAGAGGTCCCTAGAGGTACGTGTCGATTACCCATCCAACCGAACCCACCAGCTGCTCAAGCATCCGATTCGAGTGCCCAGACTACTCATCAAAGGCTTGAAACGAACTAGTTGTCTTTTGACACCATATAACTCGTGATTTCCGTGTCGCGTCCTCAGACCCCTGGGTGGTTGCGCGCGCGAATTAATTGGCTAATAAGCCAGTTTTGCTTGGCTCCACCCGTTGCGATGGGATCAAAATGCATTCGCTCCTCTTATCATCGAAACGACCCTTATCCCCATGGTCGTCGCCGTTAAGGGGGTCGTTTGGCCCGGGCTTGCTCACTTCGTGAGGTACGGCAATGGCTGAGTTATCGACAGTAAATCTACTTACACTTTGTTTCGTATCCGCCCATACAGGAGGAGCATAGCCTGCTAGTTCGATAGTATGGGACGTGAAAGTCTGGGCTGAGAGGAAAAACAACGTGTTTGGTTCGGTGTAGGGCATTAACGGCTCTGAGAACGACTCGTCTCTAATTAGAATCGCAGGGTGTGATTGCCACTAGAGTCGGGAAGGTCTGGCTACGGCAGCCGGCTCGCTTGAGGGACGCGTTATGCAAATTATGGCCGCTTCGTCAAGCAGCGCACGCCTAAACGACCTACCTGTGTGAATAATACAGAGTACATACGGGCTAAACAATGAGCTTTGTAAGTTCGCAATGCTACGCCCTCTACTACAAGCCTCGGGGTTTGGCCCCCCTGACTTAATGCCTACCCAGTAATAGACCGCAGACTAAACTATGTAGTGAAGTGAACACGGGACAAGTTAGGCATCACACAGATTGAGACACCAATAACTTTCCTGCGCGGCTAATTAATTCACTTACGAAAACGATACGTTTCTAGTGACGAATATTGAAAGGCCAGTATCATTAGACGGGACTGTGATACAATTTGCTTGCGCATGTGCGCCTAGAGATCAGGTTTGTGGTGAAAAACTCAAGTACCTCCGGCGCGTAGGCTTTCCTCATAGCGATTCCACCAGTCACCGTAGTATCGCCACGTGTTAGCTAAAAGAGATAGGAGTCAAGCCTACCTAACGGAACTTATAGTGACTAGGCGTTCCAGTGCCTGTTAATAAATGACTGCCGAGGGCAACTTTTGAACCGGCCTGCTAAGGCGGTTTAATACTTATCGCTATTTACTCACAACACCGGTGTAGCCCGCCAGAGCAGGCCTGACGTCCTTTTCCTGGGCAGGTCCTACGTTACATACGATCAGGAGTGGGACCCTAGTATTGGACTTCTTCGATTCGATCGCTTCGGGTGAACTACAATGCTGCATCTGTCTTGCCCACACGAAAGCGATGGCGTATTTAGATCATATCTGTCCATGGGTATGCGGATTACCGCACTTGGTGAATTTCATCTTCCTCCACCGATCGGTCTTGGCGGTGGCACGATAAGCTCCTACACGACCAGACGGCTAGTAGGTATGTGTCCGCGTCTTGTCCAACGCGTTTGTCTTACTTAACTATAACCGGGTACGGGACGACGCTCGGGCAAGTGTCGTGGGAATAGTCATGAGTTCGGCCGCCGTTCCTGGGGTAGACACCGATGGCCAATAAAGAGGGAAC
seq00020   TTTAAAGTCAAGATTGCACTCATGACTAAGGCAATGACCAGGCCTAGAACATCAAAATTGGGACCGGTAGAGGAAATTCTCCGGGTATGCTCGAGCGGGTCAGGAGGCGAAGCGCACCCTCAGGAGTACAGGCATTGGACCACTAGTTTGACTGTAGCCGTGAGGTACGACGTGTCTGACTGAGCCGAACCGACAACAGGGATTACGCGATGCCGACCGCCTGACCGGAAGAATTTTATAAGTGGGAGTACGACAATTTCCCTAGGTCCGTTCCATCCGATGTAAGTCGCGAAATGAGTCTCTACACCTGCTGACCTAGCACGACAGCTGGCCGAGAAAAATTGCCAGCCGCAAAGGCGCGTTATCCTTTATTTCGGACGAAATCATAGTTAGTAGGGGATGCATGGTGACAAAAACTTAATTAGCTGACTGCACTCGTCTCAAAGGACGAGATGAGTCCGTTTACTATGTCTTATCGGCTGGTCCCTACTGACGTTTCTTTCGTGAGGGTCCAAGTCGTCCGCCATTATTTATTTGTATGCTTGCATGGCGTCCTTTGCCCGAATAGACACTAGTTATTCCGTAGCCAGAGTACAATTTAGCAAAGGATTCGATTCCCTCGCTGTACTACCAATGGAAACTACAGCGATTCGCTACCCTTCCGGGCCTATAGAGGTCCCTAGAGGTACGTGTCGATTACCCATCCAACCGAACCCACCAGCTGCTCAAGCATCCGATTCGAGTGCCCAGACTTCTCATCAAAGGCTTGAAACGAACTAGTTGTCTTTTGACACCATATAACTCGTGATTTCCGTGTCGCGTCCTCAGACCCCTGGGTGGTTGCGCGCGCGAATTAATTGGCTAATAAGCCAGTTTTGCTTGGCTCCACCCGTTGCGATGGGATCAAAATGCATTCGCTCCTCTTATCATCGAAACGACCCTTATCCCCATGGTCGTCGCCGTTAAGGGGGTCGTTTGGCCCGGGCTTGCTCACTTCGTGAGGTACGGCAATGGCTGAGTTATCGACAGTAAATCTACTTACACTTTGTTTCGTATCCGCCCATACAGGAGGAGCATAGCCTGCTAGTTCGATAGTATGGGACGTGAAAGTCTGGGCTGAGAGGAAAAACAACGTGTTTGGTTCGGTGTAGGGCATTAACGGCTCTGAGAACGACTCGTCTCTAATTAGAATCGCAGGGTGTGATTGCCACTAGAGTCGGGAAGGTCTGGCTACGGCAGCCGGCTCGCTTGAGGGACGCGTTATGCAAATTATGGCCGCTTCGTCAAGCAGCGCACTCCTAAACGACCTACCTGTGTGAATAATACAGAGTACATACGGGCTAAACAATGAGCTTTGTAAGTTCGCAATGCTACGCCCTCTACTACAAGCCTCGGGGTTTGGCCCCCCTGACTTAATGCCTACCCAGTAATAGACCGCAGACTAAACTATGTAGTGAAGTGAACACGGGACAAGTTAGGCATCACACAGATTGAGACACCAATAACTTTCCTGCGCGGCTAATTAATTCACTTACGAAAACGATACGTTTCTAGTGACGAATATTGAAAGGCCAGTATCATTAGACGGGACTGTGATACAATTTGCTTGCGCATGTGCGCCTAGAGATCAGGTTTGTGGTGAAAAACTCAAGTACCTCCGGCGCGTAGGCTTTCCTCATAGCGATTCCACCAGTCACCGTAGTATCGCCACGTGTTAGCTAAAAGAGATAGGAGTCAAGCCTACCTAACGGAACTTATAGTGACTAGGCGTTCCAGTGCCTGTTAATAAATGACTGCCGAGGGCAACTTTTGAACCGGCCTGCTAAGGCGGTTTAATACTTATCGCTATTTACTCACAACACCGGTGTAGCCCGCCAGAGCAGGCCTGACGTCCTTTTCCTGGGCAGGTCCTACGTTACATACGATCAGGAGTGGGACCCTAGTATTGGACTTCTTCGATTCGATCGCTTCGGGTGAACTACAATGCTGCATCTGTCTTGCCCACACGAAAGCGATGGCGTATTTAGATCATATCTGTCCATGGGTATGCGGATTACCGCACTTGGTGAATTTCATCTTCCTCCACCGATCGGTCTTGGCGGTGGCACGATAAGCTCCTACACGACCAGACGGCTAGTAGGTATGTGTCCGCGTCTTGTCCAACGCGTTTGTCTTACTTAACTATAACCGGGTACGGGACGACGCTCGGGCAAGTGTCGTGGGAATAGTCATGAGTTCGGCCGCCGTTCCTGGGGTAGACACCGATGGCCAATAAAGAGGGAAC
seq00021   TTTAAAGTCAAGATTGCACTCATGACTAAGGCAATGACCAGGCCTAGAACATCAAAATTGGGACCGGTAGAGGAAATTCTCCGGGTATGCTCGAGCGGGTCAGGAGGCGAAGCGCACCCTCAGGAGTACAGGCATTGGACCACTAGTTTGACTGTAGCCGTGAGGTACGACGTGTCTGACTGAGCCGAACCGACAACAGGGATTACGCGATGCCGACCGCCTGACCGGAAGAATTTTATAAGTGGGAGTACGACAATTTCCCTAGGTCCGTTCCATCCGATGTAAGTCGCGAAATGAGTCTCTACACCTGCTGACCTAGCACGACAGCTGGCCGAGAAAAATTGCCAGCCGCAAAGGCGCGTTATCCTTTATTTCGGACGAAATCATAGTTAGTAGGGGATGCATGGTGACAAAAACTTAATTAGCTGACTGCACTCGTCTCAAAGGACGAGATGAGTCCGTTTACTATGTCTTATCGGCTGGTCCCTACTGACGTTTCTTTCGTGAGGGTCCAAGTCGTCCGCCATTATTTATTTGTATGCTTGCATGGCGTCCTTTGCCCGAATAGACACTAGTTATTCCGTAGCCAGAGTACAATTTAGCAAAGGATTCGATTCCCTCGCTGTACTACCAATGGAAACTACAGCGATTCGCTACCCTTCCGGGCCTATAGAGGTCCCTAGAGGTACGTGTCGATTACCCATCCAACCGAACCCACCAGCTGCTCAAGCATCCGATTCGAGTGCCCAGACTTCTCATCAAAGGCTTGAAACGAACTAGTTGTCTTTTGACACCATATAACTCGTGATTTCCGTGTCGCGTCCTCAGACCCCTGGGTGGTTGCGCGCGCGAATTAATTGGCTAATAAGCCAGTTTTGCTTGGCTCCACCCGTTGCGATGGGATCAAAATGCATTCGCTCCTCTTATCATCGAAACGACCCTTATCCCCATGGTCGTCGCCGTTAAGGGGGTCGTTTGGCCCGGGCTTGCTCACTTCGTGAGGTACGGCAATGGCTGAGTTATCGACAGTAAATCTACTTACACTTTGTTTCGTATCCGCCCATACAGGAGGAGCATAGCCTGCTAGTTCGATAGTATGGGACGTGAAAGTCTGGGCTGAGAGGAAAAACAACGTGTTTGGTTCGGTGTAGGGCATTAACGGCTCTGAGAACGACTCGTCTCTAATTAGAATCGCAGGGTGTGATTGCCACTAGAGTCGGGAAGGTCTGGCTACGGCAGCCGGCTCGCTTGAGGGACGCGTTATGCAAATTATGGCCGCTTCGTCAAGCAGCGCACTCCTAAACGACCTACCTGTGTGAATAATACAGAGTACATACGGGCTAAACAATGAGCTTTGTAAGTTCGCAATGCTACGCCCTCTACTACAAGCCTCGGGGTTTGGCCCCCCTGACTTAATGCCTACCCAGTAATAGACCGCAGACTAAACTATGTAGTGAAGTGAACACGGGACAAGTTAGGCATCACACAGATTGAGACACCAATAACTTTCCTGCGCGGCTAATTAATTCACTTACGAAAACGATACGTTTCTAGTGACGAATATTGAAAGGCCAGTATCATTAGACGGGACTGTGATACAATTTGCTTGCGCATGTGCGCCTAGAGATCAGGTTTGTGGTGAAAAACTCAAGTACCTCCGGCGCGTAGGCTTTCCTCATAGCGATTCCACCAGTCACCGTAGTATCGCCACGTGTTAGCTAAAAGAGATAGGAGTCAAGCCTACCTAACGGAACTTATAGTGACTAGGCGTTCCAGTGCCTGTTAATAAATGACTGCCGAGGGCAACTTTTGAACCGGCCTGCTAAGGCGGTTTAATACTTATCGCTATTTACTCACAACACCGGTGTAGCCCGCCAGAGCAGGCCTGACGTCCTTTTCCTGGGCAGGTCCTACGTTACATACGATCAGGAGTGGGACCCTAGTATTGGACTTCTTCGATTCGATCGCTTCGGGTGAACTACAATGCTGCATCTGTCTTGCCCACACGAAAGCGATGGCGTATTTAGATCATATCTGTCCATGGGTATGCGGATTACCGCACTTGGTGAATTTCATCTTCCTCCACCGATCGGTCTTGGCGGTGGCACGATAAGCTCCTACACGACCAGACGGCTAGTAGGTATGTGTCCGCGTCTTGTCCAACGCGTTTGTCTTACTTAACTATAACCGGGTACGGGACGACGCTCGGGCAAGTGTCGTGGGAATAGTCATGAGTTCGGCCGCCGTTCCTGGGGTAGACACCGATGGCCAATAAAGAGGGAAC
seq00022   TTTAAAGTCAAGATTGCACTCATGACTAAGGCAATGACCACGCCTAGAACATCAAAATTGGGACCGGTAGAGGAAATTCTCCGGGTATGCTCGAGCGGGTCAGGAGGCGAAGCGCACCCTCAGGAGTACAGGCATTGGACCACTAGTTTGACTGTAGCCGTGAGGTACGACGTGTCTGACTGAGCCGAACCGACAACAGGGATTACGCGATGCCGACCGCCTGACCGGAAGAATTTTATAAGTGGGAGTACGACAATTTCCCTAGGTCCGTTCCATCCGATGTAAGTCGCGAAATGAGTCTCTACACCTGCTGACCTAGCACGACAGCTGGCCGAGAAAAATTGCCAGCCGCAAAGGCGCGTTATCCTTTATTTCGGACGAAATCATAGTTAGTAGGGGATGCATGGTGACAAAAACTTAATTAGCTGACTGCACTCGTCTCAAAGGACGAGATGAGTCCGTTTACTATGTCTTATCGGCTGGTCCCTACTGACGTTTCTTTCGTGAGGGTCCAAGTCGTCCGCCATTATTTATTTGTATGCTTGCATGGCGTCCTTTGCCCGAATAGACACTAGTTATTCCGTAGCCAGAGTACAATTTAGCAAAGGATTCGATTCCCTCGCTGTACTACCAATGGAAACTACAGCGATTCGCTACCCTTCCGGGCCTATAGAGGTCCCTAGAGGTACGTGTCGATTACCCATCCAACCGAACCCACCAGCTGCTCAAGCATCCGATTCGAGTGCCCAGACTTCTCATCAAAGGCTTGAAACGAACTAGTTGTCTTTTGACACCATATAACTCGTGATTTCCGTGTCGCGTCCTCAGACCCCTGGGTGGTTGCGCGCGCGAATTAATTGGCTAATAAGCCAGTTTTGCTTGGCTCCACCCGTTGCGATGGGATCAAAATGCATTCGCTCCTCTTATCATCGAAATGACCCTTATCCCCATGGTCGTCGCCGTTAAGGGGGTCGTTTGGCCCGGGCTTGCTCACTTCGTGAGGTACGGCAATGGCTGAGTTATCGACAGTAAATCTACTTACACTTTGTTTCGTATCCGCCCATACAGGAGGAGCATAGCCTGCTAGTTCGATAGTATGGGACGTGAAAGTCTGGGCTGAGAGGAAAAACAACGTGTTTGGTTCGGTGTAGGGCATTAACGGCTCTGAGAACGACTCGTCTCTAATTAGAATCGCAGGGTGTGATTGCCACTAGAGTCGGGAAGGTCTGGCTACGGCAGCCGGCTCGCTTGAGGGACGCGTTATGCAAATTATGGCCGCTTCGTCAAGCAGCGCACGCCTAAACGACCTACCTGTGTGAATAATACAGAGTACATACGGGCTAAACAATGAGCTTTGTAAGTTCGCAATGCTACGCCCTCTACTACAAGCCTCGGGGTTTGGCCCCCCTGACTTAATGCCTACCCAGTAATAGACCGCAGACTAAACTATGTAGTGAAGTGAACACGGGACAAGTTAGGCATCACACAGATTGAGACACCAATAACTTTCCTGCGCGGCTAATTAATTCACTTACGAAAACGATACGTTTCTAGTGACGAATATTGAAAGGCCAGTATCATTAGACGGGACTGTGATACAATTTGCTTGCGCATGTGCGCCTAGAGATCAGGTTTGTGGTGAAAAACTCAAGTACCTCCGGCGCGTAGGCTTTCCTCATAGCGATTCCACCAGTCACCGTAGTATCGCCACGTGTTAGCTAAAAGAGATAGGAGTCAAGCCTACCTAACGGAACTTATAGTGACTAGGCGTTCCAGTGCCTGTTAATAAATGACTGCCGAGGGCAACTTTTGAACCGGCCTGCTAAGGCGGTTTAATACTTATCGCTATTTACTCACAACACCGGTGTAGCCCGCCAGAGCAGGCCTGACGTCCTTTTCCTGGGCAGGTCCTACGTTACATACGATCAGGAGTGGGACCCTAGTATTGGACTTCTTCGATTCGATCGCTTCGGGTGAACTACAATGCTGCATCTGTCTTGCCCACACGAAAGCGATGGCGTATTTAGATCATATCTGTCCATGGGTATGCGGATTACCGCACTTGGTGAATTTCATCTTCCTCCACCGATCGGTCTTGGCGGTGGCACGATAAGCTCCTACACGACCAGACGGCTAGTAGGTATGTGTCCGCGTCTTGTCCAACGCGTTTGTCTAACTTAACTATAACCGGGTACGGGACGACGCTCGGGCAAGTGTCGTGGGAATAGTCATGAGTTCGGCCGCCGTTCCTGGGGTAGACACCGATGGCCAATAAAGAGGGAAC
seq00023   TTTAAAGTCAAGATTGCACTCATGACTAAGGCAATGACCACGCCTAGAACATCAAAATTGGGACCGGTAGAGGAAATTCTCCGGGTATGCTCGAGCGGGTCAGGAGGCGAAGCGCACCCTCAGGAGTACAGGCATTGGACCACTAGTTTGACTGTAGCCGTGAGGTACGACGTGTCTGACTGAGCCGAACCGACAACAGGGATTACGCGATGCCGACCGCCTGACCGGAAGAATTTTATAAGTGGGAGTACGACAATTTCCCTAGGTCCGTTCCATCCGATGTAAGTCGCGAAATGAGTCTCTACACCTGCTGACCTAGCACGACAGCTGGCCGAGAAAAATTGCCAGCCGCAAAGGCGCGTTATCCTTTATTTCGGACGAAATCATAGTTAGTAGGGGATGCATGGTGACAAAAACTTAATTAGCTGACTGCACTCGTCTCAAAGGACGAGATGAGTCCGTTTACTATGTCTTATCGGCTGGTCCCTACTGACGTTTCTTTCGTGAGGGTCCAAGTCGTCCGCCATTATTTATTTGTATGCTTGCATGGCGTCCTTTGCCCGAATAGACACTAGTTATTCCGTAGCCAGAGTACAATTTAGCAAAGGATTCGATTCCCTCGCTGTACTACCAATGGAAACTACAGCGATTCGCTACCCTTCCGGGCCTATAGAGGTCCCTAGAGGTACGTGTCGATTACCCATCCAACCGAACCCACCAGCTGCTCAAGCATCCGATTCGAGTGCCCAGACTTCTCATCAAAGGCTTGAAACGAACTAGTTGTCTTTTGACACCATATAACTCGTGATTTCCGTGTCGCGTCCTCAGACCCCTGGGTGGTTGCGCGCGCGAATTAATTGGCTAATAAGCCAGTTTTGCTTGGCTCCACCCGTTGCGATGGGATCAAAATGCATTCGCTCCTCTTATCATCGAAATGACCCTTATCCCCATGGTCGTCGCCGTTAAGGGGGTCGTTTGGCCCGGGCTTGCTCACTTCGTGAGGTACGGCAATGGCTGAGTTATCGACAGTAAATCTACTTACACTTTGTTTCGTATCCGCCCATACAGGAGGAGCATAGCCTGCTAGTTCGATAGTATGGGACGTGAAAGTCTGGGCTGAGAGGAAAAACAACGTGTTTGGTTCGGTGTAGGGCATTAACGGCTCTGAGAACGACTCGTCTCTAATTAGAATCGCAGGGTGTGATTGCCACTAGAGTCGGGAAGGTCTGGCTACGGCAGCCGGCTCGCTTGAGGGACGCGTTATGCAAATTATGGCCGCTTCGTCAAGCAGCGCACGCCTAAACGACCTACCTGTGTGAATAATACAGAGTACATACGGGCTAAACAATGAGCTTTGTAAGTTCGCAATGCTACGCCCTCTACTACAAGCCTCGGGGTTTGGCCCCCCTGACTTAATGCCTACCCAGTAATAGACCGCAGACTAAACTATGTAGTGAAGTGAACACGGGACAAGTTAGGCATCACACAGATTGAGACACCAATAACTTTCCTGCGCGGCTAATTAATTCACTTACGAAAACGATACGTTTCTAGTGACGAATATTGAAAGGCCAGTATCATTAGACGGGACTGTGATACAATTTGCTTGCGCATGTGCGCCTAGAGATCAGGTTTGTGGTGAAAAACTCAAGTACCTCCGGCGCGTAGGCTTTCCTCATAGCGATTCCACCAGTCACCGTAGTATCGCCACGTGTTAGCTAAAAGAGATAGGAGTCAAGCCTACCTAACGGAACTTATAGTGACTAGGCGTTCCAGTGCCTGTTAATAAATGACTGCCGAGGGCAACTTTTGAACCGGCCTGCTAAGGCGGTTTAATACTTATCGCTATTTACTCACAACACCGGTGTAGCCCGCCAGAGCAGGCCTGACGTCCTTTTCCTGGGCAGGTCCTACGTTACATACGATCAGGGGTGGGACCCTAGTATTGGACTTCTTCGATTCGATCGCTTCGGGTGAACTACAATGCTGCATCTGTCTTGCCCACACGAAAGCGATGGCGTATTTAGATCATATCTGTCCATGGGTATGCGGATTACCGCACTTGGTGAATTTCATCTTCCTCCACCGATCGGTCTTGGCGGTGGCACGATAAGCTCCTACACGACCAGACGGCTAGTAGGTATGTGTCCGCGTCTTGTCCAACGCGTTTGTCTAACTTAACTATAACCGGGTACGGGACGACGCTCGGGCAAGTGTCGTGGGAATAGTCATGAGTTCGGCCGCCGTTCCTGGGGTAGACACCGATGGCCAATAAAGAGGGAAC
seq00024   TTTAAAGTCAAGATTGCACTCATGACTAAGGCAATGACCACGCCTAGAACATCAAAATTGGGACCGGTAGAGGAAATTCTCCGGGTATGCTCGAGCGGGTCAGGAGGCGAAGCGCACCCTCAGGAGTACAGGCATTGGACCACTAGTTTGACTGTAGCCGTGAGGTACGACGTGTCTGACTGAGCCGAACCGACAACAGGGATTACGCGATGCCGACCGCCTGACCGGAAGAATTTTATAAGTGGGAGTACGACAATTTCCCTAGGTCCGTTCCATCCGATGTAAGTCGCGAAATGAGTCTCTACACCTGCTGACCTAGCACGACAGCTGGCCGAGAAAAATTGCCAGCCGCAAAGGCGCGTTATCCTTTATTTCGGACGAAATCATAGTTAGTAGGGGATGCATGGTGACAAAAACTTAATTAGCTGACTGCACTCGTCTCAAAGGACGAGATGAGTCCGTTTACTATGTCTTATCGGCTGGTCCCTACTGACGTTTCTTTCGTGAGGGTCCAAGTCGTCCGCCATTATTTATTTGTATGCTTGCATGGCGTCCTTTGCCCGAATAGACACTAGTTATTCCGTAGCCAGAGTACAATTTAGCAAAGGATTCGATTCCCTCGCTGTACTACCAATGGAAACTACAGCGATTCGCTACCCTTCCGGGCCTATAGAGGTCCCTAGAGGTACGTGTCGATTACCCATCCAACCGAACCCACCAGCTGCTCAAGCATCCGATTCGAGTGCCCAGACTTCTCATCAAAGGCTTGAAACGAACTAGTTGTCTTTTGACACCATATAACTCGTGATTTCCGTGTCGCGTCCTCAGACCCCTGGGTGGTTGCGCGCGCGAATTAATTGGCTAATAAGCCAGTTTTGCTTGGCTCCACCCGTTGCGATGGGATCAAAATGCATTCGCTCCTCTTATCATCGAAATGACCCTTATCCCCATGGTCGTCGCCGTTAAGGGGGTCGTTTGGCCCGGGCTTGCTCACTTCGTGAGGTACGGCAATGGCTGAGTTATCGACAGTAAATCTACTTACACTTTGTTTCGTATCCGCCCATACAGGAGGAGCATAGCCTGCTAGTTCGATAGTATGGGACGTGAAAGTCTGGGCTGAGAGGAAAAACAACGTGTTTGGTTCGGTGTAGGGCATTAACGGCTCTGAGAACGACTCGTCTCTAATTAGAATCGCAGGGTGTGATTGCCACTAGAGTCGGGAAGGTCTGGCTACGGCAGCCGGCTCGCTTGAGGGACGCGTTATGCAAATTATGGCCGCTTCGTCAAGCAGCGCACGCCTAAACGACCTACCTGTGTGAATAATACAGAGTACATACGGGCTAAACAATGAGCTTTGTAAGTTCGCAATGCTACGCCCTCTACTACAAGCCTCGGGGTTTGGCCCCCCTGACTTAATGCCTACCCAGTAATAGACCGCAGACTAAACTATGTAGTGAAGTGAACACGGGACAAGTTAGGCATCACACAGATTGAGACACCAATAACTTTCCTGCGCGGCTAATTAATTCACTTACGAAAACGATACGTTTCTAGTGACGAATATTGAAAGGCCAGTATCATTAGACGGGACTGTGATACAATTTGCTTGCGCATGTGCGCCTAGAGATCAGGTTTGTGGTGAAAAACTCAAGTACCTCCGGCGCGTAGGCTTTCCTCATAGCGATTCCACCAGTCACCGTAGTATCGCCACGTGTTAGCTAAAAGAGATAGGAGTCAAGCCTACCTAACGGAACTTATAGTGACTAGGCGTTCCAGTGCCTGTTAATAAATGACTGCCGAGGGCAACTTTTGAACCGGCCTGCTAAGGCGGTTTAATACTTATCGCTATTTACTCACAACACCGGTGTAGCCCGCCAGAGCAGGCCTGACGTCCTTTTCCTGGGCAGGTCCTACGTTACATACGATCAGGAGTGGGACCCTAGTATTGGACTTCTTCGATTCGATCGCTTCGGGTGAACTACAATGCTGCATCTGTCTTGCCCACACGAAAGCGATGGCGTATTTAGATCATATCTGTCCATGGGTATGCGGATTACCGCACTTGGTGAATTTCATCTTCCTCCACCGATCGGTCTTGACGGTGGCACGATAAGCTCCTACACGACCAGACGGCTAGTAGGTATGTGTCCGCGTCTTGTCCAACGCGTTTGTCTAACTTAACTATAACCGGGTACGGGACGACGCTCGGGCAAGTGTCGTGGGAATAGTCATGAGTTCGGCCGCCGTTCCTGGGGTAGACACCGATGGCCAATAAAGAGGGAAC
seq00025   TTTAAAGTCAAGATTGCACTCATGACTAAGGCAATGACCACGCCTAGAACATCAAAATTGGGACCGGTAGAGGAAATTCTCCGGGTATGCTCGAGCGGGTCAGGAGGCGAAGCGCACCCTCAGGAGTACAGGCATTGGACCACTAGTTTGACTGTAGCCGTGAGGTACGACGTGTCTGACTGAGCCGAACCGACAACAGGGATTACGCGATGCCGACCGCCTGACCGGAAGAATTTTATAAGTGGGAGTACGACAATTTCCCTAGGTCCGTTCCATCCGATGTAAGTCGCGAAATGAGTCTCTACACCTGCTGACCTAGCACGACAGCTGGCCGAGAAAAATTGCCAGCCGCAAAGGCGCGTTATCCTTTATTTCGGACGAAATCATAGTTAGTAGGGGATGCATGGTGACAAAAACTTAATTAGCTGACTGCACTCGTCTCAAAGGACGAGATGAGTCCGTTTACTATGTCTTATCGGCTGGTCCCTACTGACGTTTCTTTCGTGAGGGTCCAAGTCGTCCGCCATTATTTATTTGTATGCTTGCATGGCGTCCTTTGCCCGAATAGACACTAGTTATTCCGTAGCCAGAGTACAATTTAGCAAAGGATTCGATTCCCTCGCTGTACTACCAATGGAAACTACAGCGATTCGCTACCCTTCCGGGCCTATAGAGGTCCCTAGAGGTACGTGTCGATTACCCATCCAACCGAACCCACCAGCTGCTCAAGCATCCGATTCGAGTGCCCAGACTTCTCATCAAAGGCTTGAAACGAACTAGTTGTCTTTTGACACCATATAACTCGTGATTTCCGTGTCGCGTCCTCAGACCCCTGGGTGGTTGCGCGCGCGAATTAATTGGCTAATAAGCCAGTTTTGCTTGGCTCCACCCGTTGCGATGGGATCAAAATGCATTCGCTCCTCTTATCATCGAAATGACCCTTATCCCCATGGTCGTCGCCGTTAAGGGGGTCGTTTGGCCCGGGCTTGCTCACTTCGTGAGGTACGGCAATGGCTGAGTTATCGACAGTAAATCTACTTACACTTTGTTTCGTATCCGCCCATACAGGAGGAGCATAGCCTGCTAGTTCGATAGTATGGGACGTGAAAGTCTGGGCTGAGAGGAAAAACAACGTGTTTGGTTCGGTGTAGGGCATTAACGGCTCTGAGAACGACTCGTCTCTAATTAGAATCGCAGGGTGTGATTGCCACTAGAGTCGGGAAGGTCTGGCTACGGCAGCCGGCTCGCTTGAGGGACGCGTTATGCAAATTATGGCCGCTTCGTCAAGCAGCGCACGCCTAAACGACCTACCTGTGTGAATAATACAGAGTACATACGGGCTAAACAATGAGCTTTGTAAGTTCGCAATGCTACGCCCTCTACTACAAGCCTCGGGGTTTGGCCCCCCTGACTTAATGCCTACCCAGTAATAGACCGCAGACTAAACTATGTAGTGAAGTGAACACGGGACAAGTTAGGCATCACACAGATTGAGACACCAATAACTTTCCTGCGCGGCTAATTAATTCACTTACGAAAACGATACGTTTCTAGTGACGAATATTGAAAGGCCAGTATCATTAGACGGGACTGTGATACAATTTGCTTGCGCATGTGCGCCTAGAGATCAGGTTTGTGGTGAAAAACTCAAGTACCTCCGGCGCGTAGGCTTTCCTCATAGCGATTCCACCAGTCACCGTAGTATCGCCACGTGTTAGCTAAAAGAGATAGGAGTCAAGCCTACCTAACGGAACTTATAGTGACTAGGCGTTCCAGTGCCTGTTAATAAATGACTGCCGAGGGCAACTTTTGAACCGGCCTGCTAAGGCGGTTTAATACTTATCGCTATTTACTCACAACACCGGTGTAGCCCGCCAGAGCAGGCCTGACGTCCTTTTCCTGGGCAGGTCCTACGTTACATACGATCAGGAGTGGGACCCTAGTATTGGACTTCTTCGATTCGATCGCTTCGGGTGAACTACAATGCTGCATCTGTCTTGCCCACACGAAAGCGATGGCGTATTTAGATCATATCTGTCCATGGGTATGCGGATTACCGCACTTGGTGAATTTCATCTTCCTCCACCGATCGGTCTTGACGGTGGCACGATAAGCTCCTACACGACCAGACGGCTAGTAGGTATGTGTCCGCGTCTTGTCCAACGCGTTTGTCTAACTTAACTATAACCGGGTACGGGACGACGCTCGGGCAAGTGTCGTGGGAATAGTCATGAGTTCGGCCGCCGTTCCTGGGGTAGACACCGATGGCCAATAAAGAGGGAAC
seq00026   TTTAAAGTCAAGATTGCACTCATGACTAAGGCAATGACCACGCCTAGAACATCAAAATTGGGACCGGTAGAGGAAATTCTCCGGGTATGCTCGAGCGGGTCAGGAGGCGAAGCGCACCCTCAGGAGTACAGGCATTGGACCACTAGTTTGACTGTAGCCGTGAGGTACGACGTGTCTGACTGAGCCGAACCGACAACAGGGATTACGCGATGCCGACCGCCTGACCGGAAGAATTTTATAAGTGGGAGTACGACAATTTCCCTAGGTCCGTTCCATCCGATGTAAGTCGCGAAATGAGTCTCTACACCTGCTGACCTAGCACGACAGCTGGCCGAGAAAAATTGCCAGCCGCAAAGGCGCGTTATCCTTTATTTCGGACGAAATCATAGTTAGTAGGGGATGCATGGTGACAAAAACTTAATTAGCTGACTGCACTCGTCTCAAAGGACGAGATGAGTCCGTTTACTATGTCTTATCGGCTGGTCCCTACTGACGTTTCTTTCGTGAGGGTCCAAGTCGTCCGCCATTATTTATTTGTATGCTTGCATGGCGTCCTTTGCCCGAATAGACACTAGTTATTCCGTAGCCAGAGTACAATTTAGCAAAGGATTCGATTCCCTCGCTGTACTACCAATGGAAACTACAGCGATTCGCTACCCTTCCGGGCCTATAGAGGTCCCTAGAGGTACGTGTCGATTACCCATCCAACCGAACCCACCAGCTGCTCAAGCATCCGATTCGAGTGCCCAGACTTCTCATCAAAGGCTTGAAACGAACTAGTTGTCTTTTGACACCATATAACTCGTGATTTCCGTGTCGCGTCCTCAGACCCCTGGGTGGTTGCGCGCGCGAATTAATTGGCTAATAAGCCAGTTTTGCTTGGCTCCACCCGTTGCGATGGGATCAAAATGCATTCGCTCCTCTTATCATCGAAATGACCCTTATCCCCATGGTCGTCGCCGTTAAGGGGGTCGTTTGGCCCGGGCTTGCTCACTTCGTGAGGTACGGCAATGGCTGAGTTATCGACAGTAAATCTACTTACACTTTGTTTCGTATCCGCCCATACAGGAGGAGCATAGCCTGCTAGTTCGATAGTATGGGACGTGAAAGTCTGGGCTGAGAGGAAAAACAACGTGTTTGGTTCGGTGTAGGGCATTAACGGCTCTGAGAACGACTCGTCTCTAATTAGAATCGCAGGGTGTGATTGCCACTAGAGTCGGGAAGGTCTGGCTACGGCAGCCGGCTCGCTTGAGGGACGCGTTATGCAAATTATGGCCGCTTCGTCAAGCAGCGCACGCCTAAACGACCTACCTGTGTGAATAATACAGAGTACATACGGGCTAAACAATGAGCTTTGTAAGTTCGCAATGCTACGCCCTCTACTACAAGCCTCGGGGTTTGGCCCCCCTGACTTAATGCCTACCCAGTAATAGACCGCAGACTAAACTATGTAGTGAAGTGAACACGGGACAAGTTAGGCATCACACAGATTGAGACACCAATAACTTTCCTGCGCGGCTAATTAATTCACTTACGAAAACGATACGTTTCTAGTGACGAATATTGAAAGGCCAGTATCATTAGACGGGACTGTGATACAATTTGCTTGCGCATGTGCGCCTAGAGATCAGGTTTGTGGTGAAAAACTCAAGTACCTCCGGCGCGTAGGCTTTCCTCATAGCGATTCCACCAGTCACCGTAGTATCGCCACGTGTTAGCTAAAAGAGATAGGAGTCAAGCCTACCTAACGGAACTTATAGTGACTAGGCGTTCCAGTGCCTGTTAATAAATGACTGCCGAGGGCAACTTTTGAACCGGCCTGCTAAGGCGGTTTAATACTTATCGCTATTTACTCACAACACCGGTGTAGCCCGCCAGAGCAGGCCTGACGTCCTTTTCCTGGGCAGGTCCTACGTTACATACGATCAGGAGTGGGACCCTAGTATTGGACTTCTTCGATTCGATCGCTTCGGGTGAACTACAATGCTGCATCTGTCTTGCCCACACGAAAGCGATGGCGTATTTAGATCATATCTGTCCATGGGTATGCGGATTACCGCACTTGGTGAATTTCATCTTCCTCCACCGATCGGTCTTGGCGGTGGCACGATAAGCTCCTACACGACCAGACGGCTAGTAGGTATGTGTCCGCGTCTTGTCCAACGCGTTTGTCTAACTTAACTATAACCGGGTACGGGACGACGCTCGGGCAAGTGTCGTGGGAATAGTCATGAGTTCGGCCGCCGTTCCTGGGGTAGACACCGATGGCCAATAAAGAGGGAAC
seq00027   TTTAAAGTCAAGATTGCACTCATGACTAAGGCAATGACCACGCCTAGAACATCAAAATTGGGACCGGTAGAGGAAATTCTCCGGGTATGCTCGAGCGGGTCAGGAGGCGAAGCGCACCCTCAGGAGTACAGGCATTGGACCACTAGTTTGACTGTAGCCGTGAGGTACGACGTGTCTGACTGAGCCGAACCGACAACAGGGATTACGCGATGCCGACCGCCTGACCGGAAGAATTTTATAAGTGGGAGTACGACAATTTCCCTAGGTCCGTTCCATCCGATGTAAGTCGCGAAATGAGTCTCTACACCTGCTGACCTAGCACGACAGCTGGCCGAGAAAAATTGCCAGCCGCAAAGGCGCGTTATCCTTTATTTCGGACGAAATCATAGTTAGTAGGGGATGCATGGTGACAAAAACTTAATTAGCTGACTGCACTCGTCTCAAAGGACGAGATGAGTCCGTTTACTATGTCTTATCGGCTGGTCCTTACTGACGTTTCTTTCGTGAGGGTCCAAGTCGTCCGCCATTATTTATTTGTATGCTTGAATGGCGTCCTTTGCCCGAATAGACACTAGTTATTCCGTAGCCAGAGTACAATTTAGCAAAGGATTCGATTCCCTCGCTGTACTACCAATGGAAACTACAGCGATTCGCTACCCTTCCGGGCCTATAGAGGTCCCTAGAGGTACGTGTCGATTACCCATCCAACCGAACCCACCAGCTGCTCAAGCATCCGATTCGAGTGCCCAGACTACTCATCAAAGGCTTGAAACGAACTAGTTGTCTTTTGACACCATATAACTCGTGATTTCCGTGTCGCGTCCTCAGACCCCTGGGTGGTTGCGCGCGCGAATTAATTGGCTAATAAGCCAGTTTTGCTTGGCTCCACCCGTTGCGATGGGATCAAAATGCATTCGCTCCTCTTATCATCGAAACGACCCTTATCCCCATGGTCGTCGCCGTTAAGGGGGTCGTTTGGCCCGGGCTTGCTCACTTCGTGAGGTACGGCAATGGCTGAGTTATCGACAGTAAATCTACTTACACTTTGTTTCGTATCCGCCCATACAGGAGGAGCATAGCCTGCTAGTTCGATAGTATGGGACGTGAAAGTCTGGGCTGAGAGGAAAAACAACGTGTTTGGTTCGGTGTAGGGCATTAACGGCTCTGAGAACGACTCGTCTCTAATTAGAATCGCAGGGTGTGATTGCCACTAGAGTCGGGAAGGTCTGGCTACGGCAGCCGGCTCGCTTGAGGGACGCGTTATGCAAATTATGGCCGCTTCGTCAAGCAGCGCACGCCTAAACGACCTACCTGTGTGAATAATACAGAGTACATACGGGCTAAACAATGAGCTTTGTAAGTTCGCAATGCTACGCCCTCTACTACAAGCCTCGGGGTTTGGCCCCCCTGACTTAATGCCTACCCAGTAATAGACCGCAGACTAAACTATGTAGTGAAGTGAACACGGGACAAGTTAGGCATCACACAGATTGAGACACCAATAACTTTCCTGCGCGGCTAATTAATTCACTTACGAAAACGATACGTTTCTAGTGACGAATATTGAAAGGCCAGTATCATTAGACGGGACTGTGATACAATTTGCTTGCGCATGTGCGCCTAGAGATCAGGTTTGTGGTGAAAAACTCAAGTACCTCCGGCGCGTAGGCTTTCCTCATAGCGATTCCACCAGTCACCGTAGTATCGCCACGTGTTAGCTAAAAGAGATAGGAGTCAAGCCTACCTAACGGAACTTATAGTGACTAGGCGTTCCAGTGCCTGTTAATAAATGACTGCCGAGGGCAACTTTTGAACCGGCCTGCTAAGGCGGTTTAATACTTATCGCTATTTACTCACAACACCGGTGTAGCCCGCCAGAGCAGGCCTGACGTCCTTTTCCTGGGCAGGTCCTACGTTACATACGATCAGGAGTGGGACCCTAGTATTGGACTTCTTCGATTCGATCGCTTCGGGTGAACTACAATGCTGCATCTGTCTTGCCCACACGAAAGCGATGGCGTATTTAGATCATATCTGTCCATGGGTATGCGGATTACCGCACTTGGTGAATTTCATCTTCCTCCACCGATCGGTCTTGGCGGTGGCACGATAAGCTCCTACACGACCAGACGGCTAGTAGGTATGTGTCCGCGTCTTGTCCAACGCGTTTGTCTTACTTAACTATAACCGGGTACGGGACGACGCTCGGGCAAGTGTCGTGGGAATAGTCATGAGTTCGGCCGCCGTTCCTGGGGTAGACACCGATGGCCAATAAAGAGGGAAC
seq00028   TTTAAAGTCAAGATTGCACTCATGACTAAGGCAATGACCACGCCTAGAACATCAAAATTGGGACCGGTAGAGGAAATTCTCCGGGTATGCTCGAGCGGGTCAGGAGGCGAAGCGCACCCTCGGGAGTACAGGCATTGGACCACTAGTTTGACTGTAGCCGTGAGGTACGACGTGTCTGACTGAGCCGAACCGACAACAGGGATTACGCGATGCCGACCGCCTGACCGGAAGAATTTTATAAGTGGGAGTACGACAATTTCCCTAGGTCCGTTCCATCCGATGTAAGTCGCGAAATGAGTCTCTACACCTGCTGACCTAGCACGACAGCTGGCCGAGAAAAATTGCCAGCCGCAAAGGCGCGTTATCCTTTATTTCGGACGAAATCATAGTTAGTAGGGGATGCATGGTGACAAAAACTTAATTAGCTGACTGCACTCGTCTCAAAGGACGAGATGAGTCCGTTTACTATGTCTTATCGGCTGGTCCCTACTGACGTTTCTTTCGTGAGGGTCCAAGTCGTCCGCCATTATTTATTTGTATGCTTGCATGGCGTCCTTTGCCCGAATAGACACTAGTTATTCCGTAGCCAGAGTACAATTTAGCAAAGGATTCGATTCCCTCGCTGTACTACCAATGGAAACTACAGCGATTCGCTACCCTTCCGGGCCTATAGAGGTCCCTAGAGGTACGTGTCGATTACCCATCCAACCGAACCCACCAGCTGCTCAAGCATCCGATTCGAGTGCCCAGACTTCTCATCAAAGGCTTGAAACGAACTAGTTGTCTTTTGACACCATATAACTCGTGATTTCCGTGTCGCGTCCTCAGACCCCTGGGTGGTTGCGCGCGCGAATTAATTGGCTAATAAGCCAGTTTTGCTTGGCTCCACCCGTTGCGATGGGATCAAAATGCATTCGCTCCTCTTATCATCGAAATGACCCTTATCCCCATGGTCGTCGCCGTTAAGGGGGTCGTTTGGCCCGGGCTTGCTCACTTCGTGAGGTACGGCAATGGCTGAGTTATCGACAGTAAATCTACTTACACTTTGTTTCGTATCCGCCCATACAGGAGGAGCATAGCCTGCTAGTTCGATAGTATGGGACGTGAAAGTCTGGGCTGAGAGGAAAAACAACGTGTTTGGTTCGGTGTAGGGCATTAACGGCTCTGAGAACGACTCGTCTCTAATTAGAATCGCAGGGTGTGATTGCCACTAGAGTCGGGAAGGTCTGGCTACGGCAGCCGGCTCGCTTGAGGGACGCGTTATGCAAATTATGGCCGCTTCGTCAAGCAGCGCACGCCTAAACGACCTACCTGTGTGAATAATACAGAGTACATACGGGCTAAACAATGAGCTTTGTAAGTTCGCAATGCTACGCCCTCTACTACAAGCCTCGGGGTTTGGCCCCCCTGACTTAATGCCTACCCAGTAATAGACCGCAGACTAAACTATGTAGTGAAGTGAACACGGGACAAGTTAGGCATCACACAGATTGAGACACCAATAACTTTCCTGCGCGGCTAATTAATTCACTTACGAAAACGATACGTTTCTAGTGACGAATATTGAAAGGCCAGTATCATTAGACGGGACTGTGATACAATTTGCTTGCGCATGTGCGCCTAGAGATCAGGTTTGTGGTGAAAAACTCAAGTACCTCCGGCGCGTAGGCTTTCCTCATAGCGATTCCACCAGTCACCGTAGTATCGCCACGTGTTAGCTAAAAGAGATAGGAGTCAAGCCTACCTAACGGAACTTATAGTGACTAGGCGTTCCAGTGCCTGTTAATAAATGACTGCCGAGGGCAACTTTTGAACCGGCCTGCTAAGGCGGTTTAATACTTATCGCTATTTACTCACAACACCGGTGTAGCCCGCCAGAGCAGGCCTGACGTCCTTTTCCTGGGCAGGTCCTACGTTACATACGATCAGGAGTGGGACCCTAGTATTGGACTTCTTCGATTCGATCGCTTCGGGTGAACTACAATGCTGCATCTGTCTTGCCCACACGAAAGCGATGGCGTATTTAGATCATATCTGTCCATGGGTATGCGGATTACCGCACTTGGTGAATTTCATCTTCCTCCACCGATCGGTCTTGGCGGTGGCACGATAAGCTCCTACACGACCAGACGGCTAGTAGGTATGTGTCCGCGTCTTGTCCAACGCGTTTGTCTAACTTAACTATAACCGGGTACGGGACGACGCTCGGGCAAGTGTCGTGGGAATAGTCATGAGTTCGGCCGCCGTTCCTGGGGTAGACACCGATGGCCAATAAAGAGGGAAC
seq00029   TTTAAAGTCAAGATTGCACTCATGACTAAGGCAATGACCACGCCTAGAACATCAAAATTGGGACCGGTAGAGGAAATTCTCCGGGTATGCTCGAGCGGGTCAGGAGGCGAAGCGCACCCTCAGGAGTACAGGCATTGGACCACTAGTTTGACTGTAGCCGTGAGGTACGACGTGTCTGACTGAGCCGAACCGACAACAGGGATTACGCGATGCCGACCGCCTGACCGGAAGAATTTTATAAGTGGGAGTACGACAATTTCCCTAGGTCCGTTCCATCCGATGTAAGTCGCGAAATGAGTCTCTACACCTGCTGACCTAGCACGACAGCTGGCCGAGAAAAATTGCCAGCCGCAAAGGCGCGTTATCCTTTATTTCGGACGAAATCATAGTTAGTAGGGGATGCATGGTGACAAAAACTTAATTAGCTGACTGCACTCGTCTCAAAGGACGAGATGAGTCCGTTTACTATGTCTTATCGGCTGGTCCCTACTGACGTTTCTTTCGTGAGGGTCCAAGTCGTCCGCCATTATTTATTTGTATGCTTGCATGGCGTCCTTTGCCCGAATAGACACTAGTTATTCCGTAGCCAGAGTACAATTTAGCAAAGGATTCGATTCCCTCGCTGTACTACCAATGGAAACTACAGCGATTCGCTACCCTTCCGGGCCTATAGAGGTCCCTAGAGGTACGTGTCGATTACCCATCCAACCGAACCCACCAGCTGCTCAAGCATCCGATTCGAGTGCCCAGACTTCTCATCAAAGGCTTGAAACGAACTAGTTGTCTTTTGACACCATATAACTCGTGATTTCCGTGTCGCGTCCTCAGACCCCTGGGTGGTTGCGCGCGCGAATTAATTGGCTAATAAGCCAGTTTTGCTTGGCTCCACCCGTTGCGATGGGATCAAAATGCATTCGCTCCTCTTATCATCGAAATGACCCTTATCCCCATGGTCGTCGCCGTTAAGGGGGTCGTTTGGCCCGGGCTTGCTCACTTCGTGAGGTACGGCAATGGCTGAGTTATCGACAGTAAATCTACTTACACTTTGTTTCGTATCCGCCCATACAGGAGGAGCATAGCCTGCTAGTTCGATAGTATGGGACGTGAAAGTCTGGGCTGAGAGGAAAAACAACGTGTTTGGTTCGGTGTAGGGCATTAACGGCTCTGAGAACGACTCGTCTCTAATTAGAATCGCAGGGTGTGATTGCCACTAGAGTCGGGAAGGTCTGGCTACGGCAGCCGGCTCGCTTGAGGGACGCGTTATGCAAATTATGGCCGCTTCGTCAAGCAGCGCACGCCTAAACGACCTACCTGTGTGAATAATACAGAGTACATACGGGCTAAACAATGAGCTTTGTAAGTTCGCAATGCTACGCCCTCTACTACAAGCCTCGGGGTTTGGCCCCCCTGACTTAATGCCTACCCAGTAATAGACCGCAGACTAAACTATGTAGTGAAGTGAACACGGGACAAGTTAGGCATCACACAGATTGAGACACCAATAACTTTCCTGCGCGGCTAATTAATTCACTTACGAAAACGATACGTTTCTAGTGACGAATATTGAAAGGCCAGTATCATTAGACGGGACTGTGATACAATTTGCTTGCGCATGTGCGCCTAGAGATCAGGTTTGTGGTGAAAAACTCAAGTACCTCCGGCGCGTAGGCTTTCCTCATAGCGATTCCACCAGTCACCGTAGTATCGCCACGTGTTAGCTAAAAGAGATAGGAGTCAAGCCTACCTAACGGAACTTATAGTGACTAGGCGTTCCAGTGCCTGTTAATAAATGACTGCCGAGGGCAACTTTTGAACCGGCCTGCTAAGGCGGTTTAATACTTATCGCTATTTACTCACAACACCGGTGTAGCCCGCCAGAGCAGGCCTGACGTCCTTTTCCTGGGCAGGTCCTACGTTACATACGATCAGGAGTGGGACCCTAGTATTGGACTTCTTCGATTCGATCGCTTCGGGTGAACTACAATGCTGCATCTGTCTTGCCCACACGAAAGCGATGGCGTATTTAGATCATATCTGTCCATGGGTATGCGGATTACCGCACTTGGTGAATTTCATCTTCCTCCACCGATCGGTCTTGACGGTGGCACGATAAGCTCCTACACGACCAGACGGCTAGTAGGTATGTGTCCGCGTCTTGTCCAACGCGTTTGTCTAACTTAACTATAACCGGGTACGGGACGACGTTCGGGCAAGTGTCGTGGGAATAGTCATGAGTTCGGCCGCCGTTCCTGGGGTAGACACCGATGGCCAATAAAGAGGGAAC
seq00030   TTTAAAGTCAAGATTGCACTCATGACTAAGGCAATGACCACGCCTAGAACATCAAAATTGGGACCGGTAGAGGAAATTCTCCGGGTATGCTCGAGCGGGTCAGGAGGCGAAGCGCACCCTCAGGAGTACAGGCATTGGACCACTAGTTTGACTGTAGCCGTGAGGTACGACGTGTCTGACTGAGCCGAACCGACAACAGGGATTACGCGATGCCGACCGCCTGACCGGAAGAATTTTATAAGTGGGAGTACGACAATTTCCCTAGGTCCGTTCCATCCGATGTAAGTCGCGAAATGAGTCTCTACACCTGCTGACCTAGCACGACAGCTGGCCGAGAAAAATTGCCAGCCGCAAAGGCGCGTTATCCTTTATTTCGGACGAAATCATAGTTAGTAGGGGATGCATGGTGACAAAAACTTAATTAGCTGACTGCACTCGTCTCAAAGGACGAGATGAGTCCGTTTACTATGTCTTATCGGCTGGTCCCTACTGACGTTTCTTTCGTGAGGGTCCAAGTCGTCCGCCATTATTTATTTGTATGCTTGCATGGCGTCCTTTGCCCGAATAGACACTAGTTATTCCGTAGCCAGAGTACAATTTAGCAAAGGATTCGATTCCCTCGCTGTACTACCAATGGAAACTACAGCGATTCGCTACCCTTCCGGGCCTATAGAGGTCCCTAGAGGTACGTGTCGATTACCCATCCAACCGAACCCACCAGCTGCTCAAGCATCCGATTCGAGTGCCCAGACTTCTCATCAAAGGCTTGAAACGAACTAGTTGTCTTTTGACACCATATAACTCGTGATTTCCGTGTCGCGTCCTCAGACCCCTGGGTGGTTGCGCGCGCGAATTAATTGGCTAATAAGCCAGTTTTGCTTGGCTCCACCCGTTGCGATGGGATCAAAATGCATTCGCTCCTCTTATCATCGAAATGACCCTTATCCCCATGGTCGTCGCCGTTAAGGGGGTCGTTTGGCCCGGGCTTGCTCACTTCGTGAGGTACGGCAATGGCTGAGTTATCGACAGTAAATCTACTTACACTTTGTTTCGTATCCGCCCATACAGGAGGAGCATAGCCTGCTAGTTCGATAGTATGGGACGTGAAAGTCTGGGCTGAGAGGAAAAACAACGTGTTTGGTTCGGTGTAGGGCATTAACGGCTCTGAGAACGACTCGTCTCTAATTAGAATCGCAGGGTGTGATTGCCACTAGAGTCGGGAAGGTCTGGCTACGGCAGCCGGCTCGCTTGAGGGACGCGTTATGCAAATTATGGCCGCTTCGTCAAGCAGCGCACGCCTAAACGACCTACCTGTGTGAATAATACAGAGTACATACGGGCTAAACAATGAGCTTTGTAAGTTCGCAATGCTACGCCCTCTACTACAAGCCTCGGGGTTTGGCCCCCCTGACTTAATGCCTACCCAGTAATAGACCGCAGACTAAACTATGTAGTGAAGTGAACACGGGACAAGTTAGGCATCACACAGATTGAGACACCAATAACTTTCCTGCGCGGCTAATTAATTCACTTACGAAAACGATACGTTTCTAGTGACGAATATTGAAAGGCCAGTATCATTAGACGGGACTGTGATACAATTTGCTTGCGCATGTGCGCCTAGAGATCAGGTTTGTGGTGAAAAACTCAAGTACCTCCGGCGCGTAGGCTTTCCTCATAGCGATTCCACCAGTCACCGTAGTATCGCCACGTGTTAGCTAAAAGAGATAGGAGTCAAGCCTACCTAACGGAACTTATAGTGACTAGGCGTTCCAGTGCCTGTTAATAAATGACTGCCGAGGGCAACTTTTGAACCGGCCTGCTAAGGCGGTTTAATACTTATCGCTATTTACTCACAACACCGGTGTAGCCCGCCAGAGCAGGCCTGACGTCCTTTTCCTGGGCAGGTCCTACGTTACATACGATCAGGAGTGGGACCCTAGTATTGGACTTCTTCGATTCGATCGCTTCGGGTGAACTACAATGCTGCATCTGTCTTGCCCACACGAAAGCGATGGCGTATTTAGATCATATCTGTCCATGGGTATGCGGATTACCGCACTTGGTGAATTTCATCTTCCTCCACCGATCGGTCTTGACGGTGGCACGATAAGCTCCTACACGACCAGACGGCTAGTAGGTATGTGTCCGCGTCTTGTCCAACGCGTTTGTCTAACTTAACTATAACCGGGTACGGGACGACGCTCGGGCAAGTGTCGTGGGAATAGTCATGAGTTCGGCCGCCGTTCCTGGGGTAGACACCGATGGCCAATAAAGAGGGAAC
seq00031   TTTAAAGTCAAGATTGCACTCATGACTAAGGCAATGACCACGCCTAGAACATCAAAATTGGGACCGGTAGAGGAAATTCTCCGGGTATGCTCGAGCGGGTCAGGAGGCGAAGCGCACCCTCAGGAGTACAGGCATTGGACCACTAGTTTGACTGTAGCCGTGAGGTACGACGTGTCTGACTGAGCCGAACCGACAACAGGGATTACGCGATGCCGACCGCCTGACCGGAAGAATTTTATAAGTGGGAGTACGACAATTTCCCTAGGTCCGTTCCATCCGATGTAAGTCGCGAAATGAGTCTCTACACCTGCTGACCTAGCACGACAGCTGGCCGAGAAAAATTGCCAGCCGCAAAGGCGCGTTATCCTTTATTTCGGACGAAATCATAGTTAGTAGGGGATGCATGGTGACAAAAACTTAATTAGCTGACTGCACTCGTCTCAAAGGACGAGATGAGTCCGTTTACTATGTCTTATCGGCTGGTCCCTACTGACGTTTCTTTCGTGAGGGTCCAAGTCGTCCGCCATTATTTATTTGTATGCTTGCATGGCGTCCTTTGCCCGAATAGACACTAGTTATTCCGTAGCCAGAGTACAATTTAGCAAAGGATTCGATTCCCTCGCTGTACTACCAATGGAAACTACAGCGATTCGCTACCCTTCCGGGCCTATAGAGGTCCCTAGAGGTACGTGTCGATTACCCATCCAACCGAACCCACCAGCTGCTCAAGCATCCGATTCGAGTGCCCAGACTTCTCATCAAAGGCTTGAAACGAACTAGTTGTCTTTTGACACCATATAACTCGTGATTTCCGTGTCGCGTCCTCAGACCCCTGGGTGGTTGCGCGCGCGAATTAATTGGCTAATAAGCCAGTTTTGCTTGGCTCCACCCGTTGCGATGGGATCAAAATGCATTCGCTCCTCTTATCATCGAAATGACCCTTATCCCCATGGTCGTCGCCGTTAAGGGGGTCGTTTGGCCCGGGCTTGCTCACTTCGTGAGGTACGGCAATGGCTGAGTTATCGACAGTAAATCTACTTACACTTTGTTTCGTATCCGCCCATACAGGAGGAGCATAGCCTGCTAGTTCGATAGTATGGGACGTGAAAGTCTGGGCTGAGAGGAAAAACAACGTGTTTGGTTCGGTGTAGGGCATTAACGGCTCTGAGAACGACTCGTCTCTAATTAGAATCGCAGGGTGTGATTGCCACTAGAGTCGGGAAGGTCTGGCTACGGCAGCCGGCTCGCTTGAGGGACGCGTTATGCAAATTATGGCCGCTTCGTCAAGCAGCGCACGCCTAAACGACCTACCTGTGTGAATAATACAGAGTACATACGGGCTAAACAATGAGCTTTGTAAGTTCGCAATGCTACGCCCTCTACTACAAGCCTCGGGGTTTGGCCCCCCTGACTTAATGCCTACCCAGTAATAGACCGCAGACTAAACTATGTAGTGAAGTGAACACGGGACAAGTTAGGCATCACACAGATTGAGACACCAATAACTTTCCTGCGCGGCTAATTAATTCACTTACGAAAACGATACGTTTCTAGTGACGAATATTGAAAGGCCAGTATCATTAGACGGGACTGTGATACAATTTGCTTGCGCATGTGCGCCTAGAGATCAGGTTTGTGGTGAAAAACTCAAGTACCTCCGGCGCGTAGGCTTTCCTCATAGCGATTCCACCAGTCACCGTAGTATCGCCACGTGTTAGCTAAAAGAGATAGGAGTCAAGCCTACCTAACGGAACTTATAGTGACTAGGCGTTCCAGTGCCTGTTAATAAATGACTGCCGAGGGCAACTTTTGAACCGGCCTGCTAAGGCGGTTTAATACTTATCGCTATTTACTCACAACACCGGTGTAGCCCGCCAGAGCAGGCCTGACGTCCTTTTCCTGGGCAGGTCCTACGTTACATACGATCAGGAGTGGGACCCTAGTATTGGACTTCTTCGATTCGATCGCTTCGGGTGAACTACAATGCTGCATCTGTCTTGCCCACACGAAAGCGATGGCGTATTTAGATCATATCTGTCCATGGGTATGCGGATTACCGCACTTGGTGAATTTCATCTTCCTCCACCGATCGGTCTTGACGGTGGCACGATAAGCTCCTACACGACCAGACGGCTAGTAGGTATGTGTCCGCGTCTTGTCCAACGCGTTTGTCTAACTTAACTATAACCGGGTACGGGACGACGCTCGGGCAAGTGTCGTGGGAATAGTCATGAGTTCGGCCGCCGTTCCTGGGGTAGACACCGATGGCCAATAAAGAGGGAAC
seq00032   TTTAAAGTCAAGATTGCACTCATGACTAAGGCAATGACCACGCCTAGAACATCAAAATTGGGACCGGTAGAGGAAATTCTCCGGGTATGCTCGAGCGGGTCAGGAGGCGAAGCGCACCCTCAGGAGTACAGGCATTGGACCACTAGTTTGACTGTAGCCGTGAGGTACAACGTGTCTGACTGAGCCGAACCGACAACAGGGATTACGCGATGCCGACCGCCTGACCGGAAGAATTTTATAAGTGGGAGTACGACAATTTCCCTAGGTCCGTTCCATCCGATGTAAGTCGCGAAATGAGTCTCTACACCTGCTGACCTAGCACGACAGCTGGCCGAGAAAAATTGCCAGCCGCAAAGGCGCGTTATCCTTTATTTCGGACGAAATCATAGTTAGTAGGGGATGCATGGTGACAAAAACTTAATTAGCTGACTGCACTCGTCTCAAAGGACGAGATGAGTCCGTTTACTATGTCTTATCGGCTGGTCCCTACTGACGTTTCTTTCGTGAGGGTCCAAGTCGTCCGCCATTATTTATTTGTATGCTTGCATGGCGTCCTTTGCCCGAATAGACACTAGTTATTCCGTAGCCAGAGTACAATTTAGCAAAGGATTCGATTCCCTCGCTGTACTACCAATGGAAACTACAGCGATTCGCTACCCTTCCGGGCCTATAGAGGTCCCTAGAGGTACGTGTCGATTACCCATCCAACCGAACCCACCAGCTGCTCAAGCATCCGATTCGAGTGCCCAGACTTCTCATCAAAGGCTTGAAACGAACTAGTTGTCTTTTGACACCATATAACTCGTGATTTCCGTGTCGCGTCCTCAGACCCCTGGGTGGTTGCGCGCGCGAATTAATTGGCTAATAAGCCAGTTTTGCTTGGCTCCACCCGTTGCGATGGGATCAAAATGCATTCGCTCCTCTTATCATCGAAATGACCCTTATCCCCATGGTCGTCGCCGTTAAGGGGGTCGTTTGGCCCGGGCTTGCTCACTTCGTGAGGTACGGCAATGGCTGAGTTATCGACAGTAAATCTACTTACACTTTGTTTCGTATCCGCCCATACAGGAGGAGCATAGCCTGCTAGTTCGATAGTATGGGACGTGAAAGTCTGGGCTGAGAGGAAAAACAACGTGTTTGGTTCGGTGTAGGGCATTAACGGCTCTGAGAACGACTCGTCTCTAATTAGAATCGCAGGGTGTGATTGCCACTAGAGTCGGGAAGGTCTGGCTACGGCAGCCGGCTCGCTTGAGGGACGCGTTATGCAAATTATGGCCGCTTCGTCAAGCAGCGCACGCCTAAACGACCTACCTGTGTGAATAATACAGAGTACATACGGGCTAAACAATGAGCTTTGTAAGTTCGCAATGCTACGCCCTCTACTACAAGCCTCGGGGTTTGGCCCCCCTGACTTAATGCCTACCCAGTAATAGACCGCAGACTAAACTATGTAGTGAAGTGAACACGGGACAAGTTAGGCATCACACAGATTGAGACACCAATAACTTTCCTGCGCGGCTAATTAATTCACTTACGAAAACGATACGTTTCTAGTGACGAATATTGAAAGGCCAGTATCATTAGACGGGACTGTGATACAATTTGCTTGCGCATGTGCGCCTAGAGATCAGGTTTGTGGTGAAAAACTCAAGTACCTCCGGCGCGTAGGCTTTCCTCATAGCGATTCCACCAGTCACCGTAGTATCGCCACGTGTTAGCTAAAAGAGATAGGAGTCAAGCCTACCTAACGGAACTTATAGTGACTAGGCGTTCCAGTGCCTGTTAATAAATGACTGCCGAGGGCAACTTTTGAACCGGCCTGCTAAGGCGGTTTAATACTTATCGCTATTTACTCACAACACCGGTGTAGCCCGCCAGAGCAGGCCTGACGTCCTTTTCCTGGGCAGGTCCTACGTTACATACGATCAGGAGTGGGACCCTAGTATTGGACTTCTTCGATTCGATCGCTTCGGGTGAACTACAATGCTGCATCTGTCTTGCCCACACGAAAGCGATGGCGTATTTAGATCATATCTGTCCATGGGTATGCGGATTACCGCACTTGGTGAATTTCATCTTCCTCCACCGATCGGTCTTGACGGTGGCACGATAAGCTCCTACACGACCAGACGGCTAGTAGGTATGTGTCCGCGTCTTGTCCAACGCGTTTGTCTAACTTAACTATAACCGGGTACGGGACGACGCTCGGGCAAGTGTCGTGGGAATAGTCATGAGTTCGGCCGCCGTTCCTGGGGTAGACACCGATGGCCAATAAAGAGGGAAC
seq00033   TTTAAAGTCAAGATTGCACTCATGACTAAGGCAATGACCAGGCCTAGAACATCAAAATTGGGACCGGTAGAGGAAATTCTCCGGGTATGCTCGAGCGGGTCAGGAGGCGAAGCGCACCCTCAGGAGTACAGGCATTGGACCACTAGTTTGACTGTAGCCGTGAGGTACGACGTGTCTGACTGAGCCGAACCGACAACAGGGATTACGCGATGCCGACCGCCTGACCGGAAGAATTTTATAAGTGGGAGTACGACAATTTCCCTAGGTCCGTTCCATCCGATGTAAGTCGCGAAATGAGTCTCTACACCTGCTGACCTAGCACGACAGCTGGCCGAGAAAAATTGCCAGCCGCAAAGGCGCGTTATCCTTTATTTCGGACGAAATCATAGTTAGTAGGGGATGCATGGTGACAAAAACTTAATTAGCTGACTGCACTCGTCTCAAAGGACGAGATGAGTCCGTTTACTATGTCTTATCGGCTGGTCCCTACTGACGTTTCTTTCGTGAGGGTCCAAGTCGTCCGCCATTATTTATTTGTATGCTTGCATGGCGTCCTTTGCCCGAATAGACACTAGTTATTCCGTAGCCAGAGTACAATTTAGCAAAGGATTCGATTCCCTCGCTGTACTACCAATGGAAACTACAGCGATTCGCTACCCTTCCGGGCCTATAGAGGTCCCTAGAGGTACGTGTCGATTACCCATCCAACCGAACCCACCAGCTGCTCAAGCATCCGATTCGAGTGCCCAGACTTCTCATCAAAGGCTTGAAACGAACTAGTTGTCTTTTGACACCATATAACTCGTGATTTCCGTGTCGCGTCCTCAGACCCCTGGGTGGTTGCGCGCGCGAATTAATTGGCTAATAAGCCAGTTTTGCTTGGCTCCACCCGTTGCGATGGGATCAAAATGCATTCGCTCCTCTTATCATCGAAACGACCCTTATCCCCATGGTCGTCGCCGTTAAGGGGGTCGTTTGGCCCGGGCTTGCTCACTTCGTGAGGTACGGCAATGGCTGAGTTATCGACAGTAAATCTACTTACACTTTGTTTCGTATCCGCCCATACAGGAGGAGCATAGCCTGCTAGTTCGATAGTATGGGACGTGAAAGTCTGGGCTGAGAGGAAAAACAACGTGTTTGGTTCGGTGTAGGGCATTAACGGCTCTGAGAACGACTCGTCTCTAATTAGAATCGCAGGGTGTGATTGCCACTAGAGTCGGGAAGGTCTGGCTACGGCAGCCGGCTCGCTTGAGGGACGCGTTATGCAAATTATGGCCGCTTCGTCAAGCAGCGCACTCCTAAACGACCTACCTGTGTGAATAATACAGAGTACATACGGGCTAAACAATGAGCTTTGTAAGTTCGCAATGCTACGCCCTCTACTACAAGCCTCGGGGTTTGGCCCCCCTGACTTAATGCCTACCCAGTAATAGACCGCAGACTAAACTATGTAGTGAAGTGAACACGGGACAAGTTAGGCATCACACAGATTGAGACACCAATAACTTTCCTGCGCGGCTAATTAATTCACTTACGAAAACGATACGTTTCTAGTGACGAATATTGAAAGGCCAGTATCATTAGACGGGACTGTGATACAATTTGCTTGCGCATGTGCGCCTAGAGATCAGGTTTGTGGTGAAAAACTCAAGTACCTCCGGCGCGTAGGCTTTCCTCATAGCGATTCCACCAGTCACCGTAGTATCGCCACGTGTTAGCTAAAAGAGATAGGAGTCAAGCCTACCTAACGGAACTTATAGTGACTAGGCGTTCCAGTGCCTGTTAATAAATGACTGCCGAGGGCAACTTTTGAACCGGCCTGCTAAGGCGGTTTAATACTTATCGCTATTTACTCACAACACCGGTGTAGCCCGCCAGAGCAGGCCTGACGTCCTTTTCCTGGGCAGGTCCTACGTTACATACGATCAGGAGTGGGACCCTAGTATTGGACTTCTTCGATTCGATCGCTTCGGGTGAACTACAATGCTGCATCTGTCTTGCCCACACGAAAGCGATGGCGTATTTAGATCATATCTGTCCATGGGTATGCGGATTACCGCACTTGGTGAATTTCATCTTCCTCCACCGATCGGTCTTGGCGGTGGCACGATAAGCTCCTACACGACCAGACGGCTAGTAGGTATGTGTCCGCGTCTTGTCCAACGCGTTTGTCTTACTTAACTATAACCGGGTACGGGACGACGCTCGGGCAAGTGTCGTGGGAATAGTCATGAGTTCGGCCGCCGTTCCTGGGGTAGACACCGATGGCCAATAAAGAGGGAAC
