# Supplementary material for: How Good Are Indirect Tests at Detecting Recombination in Human mtDNA?
Source: G3 (Bethesda). 2013 Jul 1;3(7):1095–104. doi: 10.1534/g3.113.006510 (PMC3704238; doi:10.1534/g3.113.006510)
Supplement: Supporting Information [file supp_g3.113.006510_FileS2.gz › SequenceData/mtDNA_ratehet&popgrowth/0/3rdbase/Infiles/0_80-new.txt]

33 2284
seq00001   ACGCGGTTCAGAAAAGAAAACGAAAGTGTCTGCCATATAACTCGCATTGTCGGGGACGTAGCGTCTTACAATTATGAATCCCAGGGAAAGCATCATCTGAGACGGACGGCATCCCGTGTTTGCTAACGCACTCTTGCCTTAGCAGTCTACCTGACACCAACCTGATGCTTCTGCATTCGCAATGGAGCGATCGACACCCCGGCACCAAGCCAAAGCACGTAAGACTTTACATTGGCTCTGCGGGTATGGCCGGACGGTGTAAAGATGGACCATGTTGTGTACATTGGAGCCTGACCGGCAGCTCTTGCGATTCACCATCGATCACCTGGCAAAAGGCGGGCGCTGCTACCGGACAATGTAAGCCTAACATGGGGTCGCGCAAGGGGAGCTTAGAGGAACACGGATCCTGGATCCGTTATTTTCACTAGTGCGGCATAGGGCGGTGTGTCATTCCTCTGTTCAACCATGTGTTGGCGAATGTTGACTATATCATTAAGGATTCTGCTCCGGTATCAAATCACAGATGATGGAGAGTCATACCCAGCAAGAGCCCATAGGATACATGCGAATCGGCACCGCAGGGGTTTCCATCGTTATAATCGAACTGAGTTGGTCCGCAGATTGCCTTGCTTCTCCCCCGTCGGATACAACTGTACGCGGCATAATTGTGACGCATAATCTGACGCACTATTGCAGTTGAAATCCTGGCTATTACGTGGAGACATATGAGACCAATACTATCAAGTAATCCCTTTTGTCCCGCTTCCACGTGTAATGCAAGTAACTAGCACTGTTTGTCGTTGCTCTAGTGACGCAGGCGCACATGTCCTCTACCTGGGTGCCACAAGCCTCACGCTCTGACAGTCACTCAATCCTGCAGTTGTGGCATCGAACAGGGTCATTACTATCAGTGACGCATATTCTATCCCGCTGCACTTGTATGCGAGAGGAACCATGACACCATGTGTGCATTTGAATGCAGTCAACCGGAGGAGAAATGCACGCGTGTAGTTGTTCCGCCAGGGCTTGCCAACTCGCTGACGGACACAGACAAGAACGCCACCGATTTCTAGAGTTAGAGTATTACATGCCGCCAACCTAGTTATAACGATAACCAAGGCTCTTCATTCACAGGAATCGTTAAGTTGAACACTGCACCCCTCAATTGGGCTTTGAAGATAATCATTATTCAACACTTAGGCCGGTGCGAGACTAGAACGCGGGCCTTGACGCCAAGAGTACCCGGACGTCTTGCATGATTCAGAGTCGTACGCTTCCATACCGTATCGCAGGTCCATGTCGGAAACATCGAAGTTGGCGCGCACCCTGTAAGCCCAGTACACAGAAGGTCTATGAAGGCCCATGTGTTACTCAGGTTAAGCAGACCCCTCATGGTCCTTGGTTCCAGAGGAGCGTTGTTAAAGGTTTACGGCACCCTGAGTTAACATTAGGAAAGACTAGACACACAACCCTATGAGTTATCGGGACTAGCATTCCCTTTGCGACGCGGTCCCACGGATTTATCGTGTAGTCGAGATCCCACAGAGGCGTTTATCCGATGAGGGATCGGCCTCTTGACTCTAACGAAGGCTGTTTTGCATATGCCTTACGAAATCACCCAAAGCTAATCGTTACCTGGGGTCACAGGATATAATGGTTCGGCAATGATAGTAGGCCAACATGCTTTCGTACATTCCGCTTTTCTAGTGCTCGTGAAACTCCGCTACGCATTCAAACTAACAGAGCCCCGAGGAACCCTCTTATGCCGGTACTGTTCGTCAAGACACCCCTAAGTCAGGTAGCAGTTCAACGTATGTCGAAACTGACGATACAGACCAATGAAATCCGGTCCTACTATAGTGTACACCAGAACCTTCGTTTAAACCCATCGGTTGTGGTAAATCAAGGGTTAGGTATACAAACGCGACGGTAGGGTACCGAAGTATACTCAATATTGCTGCCCGCAGCTTAGCATCACAAGTGATATTGGGTGACGTGTCGGCTCCACGCCCTCATTTATCATTGGTTCATCAGCTACACTGCTAGTTTGCATTACGTAGCTTTGTACGCTTCAGAGATTTGACCAAGGAATCTTCCCCCACTGTTTCTGGTTCACCCCCAGAATTGTGGCGCTCTCCTACCTTACCTGGCTAGATATAGCTCCTAGATACCATCTGTGGTCCCGTGCCTGCCTGACCGTAGGTTTTCCCCTTACTACTGAGCGACGCCACATGATTGTGGATGAACGACTTACTACGTGTGTATGTGGCGAACATATAGTTAG
seq00002   ACGCGGTTCAGAAAAGAAAACGAAAGTGTCTGCCATATAACTCGCATTGTCGGGGACGTAGCGTCTTACAATTATGAATCCCAGGGAAAGCATCATCTGAGACGGACGGCATCCCGTGTTTGCTAACGCACTCTTGCCTTAGCAGTCTACCTGACACCAACCTGATGCTTCTGCATTCGCAATGGAGCGATCGACACCCCGGCACCAAGCCAAAGCACGTAAGACTTTACATTGGCTCTGCGGGTATGGCCGGACGGTGTAAAGATGGACCATGTTGTGTACATTGGAGCCTGACCGGCAGCTCTTGCGATTCACCATCGATCACCTGGCAAAAGGCGGGCGCTGCTACCGGACAATGTAAGCCTAACATGGGGTCGCGCAAGGGGAGCTTAGAGGAACACGGATCCTGGATCCGTTATTTTCACTAGTGCGGCATAGGGCGGTGTGTCATTCCTCTGTTCAACCATGTGTTGGCGAATGTTGACTATATCATTAAGGATTCTGCTCCGGTATCAAATCACAGATGATGGAGAGTCATACCCAGCAAGAGCCCATAGGATACATGCGAATCGGCACCGCAGGGGTTTCCATCGTTATAATCGAACTGAGTTGGTCCGCAGATTGCCTTGCTTCTCCCCCGTCGGATACAACTGTACGCGGCATAATTGTGACGCATAATCTGACGCGCTATTGCAGTTGAAATCCTGGCTATTACGTGGAGACATATGAGACCAATACTATCAAGTAATCCCTTTTGTCCCGCTTCCACGTGTAATGCAAGTAACTAGCACTGTTTGTCGTTGCTCTAGTGACGCAGGCGCACATGTCCTCTACCTGGGTGCCACAAGCCTCACGCTCTGACAGTCACTCAATCCTGCAGTTGTGGCATCGAACAGGGTCATTACTATCAGTGACGCATATTCTATCCCGCTGCACTTGTATGCGAGAGGATCCATGACACCATGTGTGCATTTGAATGCAGTCAACCGGAGGAGAATTGCACGCGTGTAGTTGTTCCGCCAGGGCTTGCCAACTCGCTGACGGACACAGACAAGAACGCCACCGATTTCTAGAGTTAGAGTATTACATGCCGCCAACCTAGTTATAACGATAACCAAGGCTCTTCATTCACAGGAATCGTTAAGTTGAACACTGCACCCCTCAATTGGGCTTTGAAGATAATCATTATTCAACACTTAGGCCGGTGCGAGACTAGAACGCGGGCCTTGACGCCAAGAGTACCCGGACGTCTTGCATGATTCAGAGTCGTACGCTTCCATACCGTATCGCAGGTCCATGTCGGAAACATCGAAGTTGGCGCGCACCCTGTAAGCCCAGTACACAGAAGGTCTATGAAGGCCCATGTGTTACTCAGGTTAAGCAGACCCCTCATGGTCCTTGGTTCAAGAGGAGCGTTGTTAAAGGTTTACGGCACCCTGAGTTAACATTAGGAAAGACTAGACACACAACCCTATGAGTTATCGGGACTAGCATTCCCTTTGCGACGCGGTCCCACGGATTTATCGTGTAGTCGAGATCCCACAGAGGCGTTTATCCGATGAGGGATCGGCCTCTTGACTCTAACGAAGGCTGTTTTGCATATGCCTTACGAAATCACCCAAAGCTAATCGTTACCTGGGGTCACAGGATATAATGGTTCGGCAATGATAGTAGGCCAACATGCTTTCGTACATTCCGCTTTTCTAGTGCTCGTGAAACTCCGCTACGCATTCAAACTAACAGAGCCCCGAGGAACCCTCTTATGCCGGTACTGTTCGTCAAGACACCCCTAAGTCAGGTAGCAGTTCAACGTATGTCGAAACTGACGATACAGACCAATGAAATCCGGTCCTACTATAGTGTACACCAGAACCTTCGTTTAAACCCATCGGTTGTGGTAAATCAAGGGTTAGGTATACAAACGCGACGGTAGGGTACCGAAGTATACTCAATATTGCTGCCCGCAGCTTAGCATCACAAGTGATATTGGGTGACGTGTCGGCTCCACGCCCTCATTTATCATTGGTTCATCAGCTACACTGCTAGTTTGCATTACGTAGCTTTGTACGCTTCAGAGATTTGACCAAGGAATCTTCCCCCACTGTTTCTGGTTCACCCCCAGAATTGTGGCGCTCTCCTACCTTACCTGGCTAGATATAGCTCCTAGATACCATCTGTGGTCCCGTGCCTGCCTGACCGTAGGTTTTCCCCTTACTACTGAGCGACGCCACATGATTGTGGATGAACGACTTACTACGTGTGTATGTGGCTAACATATAGTTAG
seq00003   ACGCGGTTCAGAAAAGAAAACGAAAGTGTCTGCCATATAACTCGCATTGTCGGGGACGTAGCGTCTTACAATTATGAATCCCAGGGAAAGCATCATCTGAGACGGACGGCATCCCGTGTTTGCTAACGCACTCTTGCCTTAGCAGTCTACCTGACACCAACCTGATGCTTCTGCATTCGCAATGGAGCGATCGACACCCCGGCACCAAGCCAAAGCACGTAAGACTTTACATTGGCTCTGCGGGTATGGCCGGACGGTGTAAAGATGGACCATGTTGTGTACATTGGAGCCTGACCGGCAGCTCTTGCGATTCACCATCGATCACCTGGCAAAAGGCGGGCGCTGCTACCGGACAATGTAAGCCTAACATGGGGTCGCGCAAGGGGAGCTTAGAGGAACACGGATCCTGGATCCGTTATTTTCACTAGTGCGGCATAGGGCGGTGTGTCATTCCTCTGTTCAACCATGTGTTGGCGAATGTTGACTATATCATTAAGGATTCTGCTCCGGTATCAAATCACAGATGATGGAGAGTCATACCCAGCAAGAGCCCATAGGATACATGCGAATCGGCACCGCAGGGGTTTCCATCGTTATAATCGAACTGAGTTGGTCCGCAGATTGCCTTGCTTCTCCCCCGTCGGATACAACTGTACGCGGCATAATTGTGACGCATAATCTGACGCGCTATTGCAGTTGAAATCCTGGCTATTACGTGGAGACATATGAGACCAATACTATCAAGTAATCCCTTTTGTCCCGCTTCCACGTGTAATGCAAGTAACTAGCACTGTTTGTCGTTGCTCTAGTGACGCAGGCGCACATGTCCTCTACCTGGGTGCCACAAGCCTCACGCTCTGACAGTCACTCAATCCTGCAGTTGTGGCATCGAACAGGGTCATTACTATCAGTGACGCATATTCTATCCCGCTGCACTTGTATGCGAGAGGATCCATGACACCATGTGTGCATTTGAATGCAGTCAACCGGAGGAGAATTGCACGCGTGTAGTTGTTCCGCCAGGGCTTGCCAACTCGCTGACGGACACAGACAAGAACGCCACCGATTTCTAGAGTTAGAGTATTACATGCCGCCAACCTAGTTATAACGATAACCAAGGCTCTTCATTCACAGGAATCGTTAAGTTGAACACTGCACCCCTCAATTGGGCTTTGAAGATAATCATTATTCAACACTTAGGCCGGTGCGAGACTAGAACGCGGGCCTTGACGCCAAGAGTACCCGGACGTCTTGCATGATTCAGAGTCGTACGCTTCCATACCGTATCGCAGGTCCATGTCGGAAACATCGAAGTTGGCGCGCACCCTGTAAGCCCAGTACACAGAAGGTCTATGAAGGCCCATGTGTTACTCAGGTTAAGCAGACCCCTCATGGTCCTTGGTTCAAGAGGAGCGTTGTTAAAGGTTTACGGCACCCTGAGTTAACATTAGGAAAGACTAGACACACAACCCTATGAGTTATCGGGACTAGCATTCCCTTTGCGACGCGGTCCCACGGATTTATCGTGTAGTCGAGATCCCACAGAGGCGTTTATCCGATGAGGGATCGGCCTCTTGACTCTAACGAAGGCTGTTTTGCATATGCCTTACGAAATCACCCAAAGCTAATCGTTACCTGGGGTCACAGGATATAATGGTTCGGCAATGATAGTAGGCCAACATGCTTTCGTACATTCCGCTTTTCTAGTGCTCGTGAAACTCCGCTACGCATTCAAACTAACAGAGCCCCGAGGAACCCTCTTATGCCGGTACTGTTCGTCAAGACACCCCTAAGTCAGGTAGCAGTTCAACGTATGTCGAAACTGACGATACAGACCAATGAAATCCGGTCCTACTATAGTGTACACCAGAACCTTCGTTTAAACCCATCGGTTGTGGTAAATCAAGGGTTAGGTATACAAACGCGACGGTAGGGTACCGAAGTATACTCAATATTGCTGCCCGCAGCTTAGCATCACAAGTGATATTGGGTGACGTGTCGGCTCCACGCCCTCATTTATCATTGGTTCATCAGCTACACTGCTAGTTTGCATTACGTAGCTTTGTACGCTTCAGAGATTTGACCAAGGAATCTTCCCCCACTGTTTCTGGTTCACCCCCAGAATTGTGGCGCTCTCCTACCTTACCTGGCTAGATATAGCTCCTAGATACCATCTGTGGTCCCGTGCCTGCCTGACCGTAGGTTTTCCCCTTACTACTGAGCGACGCCACATGATTGTGGATGAACGACTTACTACGTGTGTATGTGGCGAACATATAGTTAG
seq00004   ACGCGGTTCAGAAAAGAAAACGAAAGTGTCTGCCATATAACTCGCATTGTCGGGGACGTAGCGTCTTACAATTATGAATCCCAGGGAAAGCATCATCTGAGACGGACGGCATCCCGTGTTTGCTAACGCACTCTTGCCTTAGCAGTCTACCTGACACCAACCTGATGCTTCTGCATTCGCAATGGAGCGATCGACACCCCGGCACCAAGCCAAAGCACGTAAGACTTTACATTGGCTCTGCGGGTATGGCCGGACGGTGTAAAGATGGACCATGTTGTGTACATTGGAGCCTGACCGGCAGCTCTTGCGATTCACCATCGATCACCTGGCAAAAGGCGGGCGCTGCTACCGGACAATGTAAGCCTAACATGGGGTCGCGCAAGGGGAGCTTAGAGGAACACGGATCCTGGATCCGTTATTTTCACTAGTGCGGCATAGGGCGGTGTGTCATTCCTCTGTTCAACCATGTGTTGGCGAATGTTGACTATATCATTAAGGATTCTGCTCCGGTATCAAATCACAGATGATGGAGAGTCATACCCAGCAAGAGCCCATAGGATACATGCGAATCGGCACCGCAGGGGTTTCCATCGTTATAATCGAACTGAGTTGGTCCGCAGATTGCCTTGCTTCTCCCCCGTCGGATACAACTGTACGCGGCATAATTGTGACGCATAATCTGACGCACTATTGCAGTTGAAATCCTGGCTATTACGTGGAGACATATGAGACCAATACTATCAAGTAATCCCTTTTGTCCCGCTTCCACGTGTAATGCAAGTAACTAGCACTGTTTGTCGTTGCTCTAGTGACGCAGGCGCACATGTCCTCTACCTGGGTGCCACAAGCCTCACGCTCTGACAGTCACTCAATCCTGCAGTTGTGGCATCGAACAGGGTCATTACTATCAGTGACGCATATTCTATCCCGCTGCACTTGTATGCGAGAGGATCCATGACACCATGTGTGCATTTGAATGCAGTCAACCGGAGGAGAATTGCACGCGTGTAGTTGTTCCGCCAGGGCTTGCCAACTCGCTGACGGACACAGACAAGAACGCCACCGATTTCTAGAGTTAGAGTATTACATGCCGCCAACCTAGTTATAACGATAACCAAGGCTCTTCATTCACAGGAATCGTTAAGTTGAACACTGCACCCCTCAATTGGGCTTTGAAGATAATCATTATTCAACACTTAGGCCGGTGCGAGACTAGAACGCGGGCCTTGACGCCAAGAGTACCCGGACGTCTTGCATGATTCAGAGTCGTACGCTTCCATACCGTATCGCAGGTCCATGTCGGAAACATCGAAGTTGGCGCGCACCCTGTAAGCCCAGTACACAGAAGGTCTATGAAGGCCCATGTGTTACTCAGGTTAAGCAGACCCCTCATGGTCCTTGGTTCAAGAGGAGCGTTGTTAAAGGTTTACGGCACCCTGAGTTAACATTAGGAAAGACTAGACACACAACCCTATGAGTTATCGGGACTAGCATTCCCTTTGCGACGCGGTCCCACGGATTTATCGTGTAGTCGAGATCCCACAGAGGCGTTTATCCGATGAGGGATCGGCCTCTTGACTCTAACGAAGGCTGTTTTGCATATGCCTTACGAAATCACCCAAAGCTAATCGTTACCTGGGGTCACAGGATATAATGGTTCGGCAATGATAGTAGGCCAACATGCTTTCGTACATTCCGCTTTTCTAGTGCTCGTGAAACTCCGCTACGCATTCAAACTAACAGAGCCCCGAGGAACCCTCTTATGCCGGTACTGTTCGTCAAGACACCCCTAAGTCAGGTAGCAGTTCAACGTATGTCGAAACTGACGATACAGACCAATGAAATCCGGTCCTACTATAGTGTACACCAGAACCTTCGTTTAAACCCATCGGTTGTGGTAAATCAAGGGTTAGGTATACAAACGCGACGGTAGGGTACCGAAGTATACTCAATATTGCTGCCCGCAGCTTAGCATCACAAGTGATACTGGGTGACGTGTCGGCTCCACGCCCTCATTTATCATTGGTTCATCAGCTACACTGCTAGTTTGCATTACGTAGCTTTGTACGCTTCAGAGATTTGACCAAGGAATCTTCCCCCACTGTTTCTGGTTCACCCCCAGAATTGTGGCGCTCTCCTACCTTACCTGGCTAGATATAGCTCCTAGATACCATCTGTGGTCCCGTGCCTGCCTGACCGTAGGTTTTCCCCTTACTACTGAGCGACGCCACATGATTGTGGATGAACGACTTACTACGTGTGTATGTGGCGAACATATAGTTAG
seq00005   ACGCGGTTCAGAAAAGAAAACGAAAGTGTCTGCCATATAACTCGCATTGTCGGGGACGTAGCGTCTTACAATTATGAATCCCAGGGAAAGCATCATCTGAGACGGACGGCATCCAGTGTTTGCTAACGCACTCTTGCCTTAGCAGTCTACCTGACACCAACCTGATGCTTCTGCATTCGCAATGGAGCGATCGACACCCCGGCACCAAGCCAAAGCACGTAAGACTTTACATTGGCTCTGCGGGTATGGCCGGACGGTGTAAAGATGGACCATGTTGTGTACATTGGAGCCTGACCGGCAGCTCTTGCGATTCACCATCGATCACCTGGCAAAAGGCGGGCGCTGCTACCGGACAATGTAAGCCTAACATGGGGTCGCGCAAGGGGAGCTTAGAGGAACACGGATCCTGGATCCGTTATTTTCACTAGTGCGGCATAGGGCGGTGTGTCATTCCTCTGTTCAACCATGTGTTGGCGAATGTTGACTATATCATTAAGGATTCTTCTCCGGTATCAAATCACAGATGATGGAGAGTCATACCCAGCAAGAGCCCATAGGATACATGCGAATCGGCACCTCAGGGGTTTCCATCGTTATAATCGAACTGAGTTGGTCCGCAGATTGCCTTGCTTCTCCCCCGTCGGATACAACTGTACGCGGCATAATTGTGACGCATAATCTGACGCACTATTGCAGTTGAAATCCTGGCTATTACGTGGAGACATATGAGACCAATACTATCAAGTAATCCCTTTTGTCCCGCTTCCACGTGTAATGCAAGTAACTAGCACTGTTTGTCGTTGCTCTAGTGACGCAGGCGCACATGTCCTCTACCTGGGTGCCACAAGCCTCACGCTCTGACAGTCACTCAATCCTGCAGTTGTGGCATCGAACAGGGTCATTACTATCAGTGACGCATATTCTATCCCGCTGCACTTGTATGCGAGAGGATCCATGACACCATGTGTGCATTTGAATGCAGTCAACCGGAGGAGAATTGCACGCGTGTAGTTGTTCCGCCAGGGCTTGCCAACTCGCTGACGGACACAGACAAGAACGCCACCGATTTCTAGAGTTAGAGTATTACATGCCGCCAACCTAGTTATAACGATAACCAAGGCTCTTCATTCACAGGAATCGTTAGGTTGAACACTGCACCCCTCAATTGGGCTTTGAAGATAATCATTATTCAACACTTAGGCCGGTGCGAGACTAGAACGCGGGCCTTGACGCCAAGAGTACCCGGACGTCTTGCATGATTCAGAGTCGTACGCTTCCATACCGTATCGCAGGTCCATGTCGGAAACATCGAAGTTGGCGCGCACCCTGTAAGCCCAGTACACAGAAGGTCTATGAAGGCCCATGTGTTACTCAGGTTAAGCAGACCCCTCATGGTCCTTGGTTCAAGAGGAGCGTTGTTAAAGGTTTACGGCACCCTGAGTTAACATTAGGAAAGACTAGACACACAACCCTATGAGTTATCGGGACTAGCATTCCCTTTGCGACGCGGTCCCACGGATTTATCGTGTAGTCGAGATCCCACAGAGGCGTTTATCCGATGAGGGATCGGCCTCTTGACTCTAACGAAGGCTGTTTTGCATATGCCTTACGAAATCACCCAAAGCTAATCGTTACCTGGGGTCACAGGATATAATGGTTCGGCAATGATAGTAGGCCAACATGCTTTCGTACATTCCGCTTTTCTAGTGCTCGTGAAACTCCGCTACGCATTCAAACTAACAGAGCCCCGAGGAACCCTCTTATGCCGGTACTGTTCGTCAAGACACCCCTAAGTCAGGTAGCAGTTCAACGTATGTCGAAACTGACGATACAGACCAATGAAATCCGGTCCTACTATAGTGTACACCAGAACCTTCGTTTAAACCCATCGGTTGTGGTAAATCAAGGGTTAGGTATACAAACGCGACGGTAGGGTACCGAAGTATACTCAATATTGCTGCCCGCAGCTTAGCATCACAAGTGATATTGGGTGACGTGTCGGCTCCACGCCCTCATTTATCATTGGTTCATCAGCTACACTGCTAGTTTGCATTACGTAGCTTTGTACGCTTCAGAGATTTGACCAAGGAATCTTCCCCCACTGTTTCTGGTTCACCCCCAGAATTGTGGCGCTCTCCTACCTTACCTGGCTAGATATAGCTCCTAGATACCATCTGTGGTCCCGTGCCTGCCTGACCGTAGGTTTTCCCCTTACTACTGAGCGACGCCACATGATTGTGGATGAACGACTTACTACGTGTGTATGTGGCGAACATATAGTTAG
seq00006   ACGCGGTTCAGAAAAGAAAACGAAAGTGTCTGCCATATAACTCGCATTGTCGGGGACGTAGCGTCTTACAATTATGAATCCCAGGGAAAGCATCATCTGAGACGGACGGCATCCCGTGTTTGCTAACGCACTCTTGCCTTAGCAGTCTACCTGACACCAACCTGATGCTTCTGCATTCGCAATGGAGCGATCGACACCCCGGCACCAAGCCAAAGCACGTAAGACTTTACATTGGCTCTGCGGGTATGGCCGGACGGTGTAAAGATGGACCATGTTGTGTACATTGGAGCCTGACCGGCAGCTCTTGCGATTCACCATCGATCACCTGGCAAAAGGCGGGCGCTGCTACCGGACAATGTAAGCCTAACATGGGGTCGCGCAAGGGGAGCTTAGAGGAACACGGATCCTGGATCCGTTATTTTCACTAGTGCGGCATAGGGCGGTGTGTCATTCCTCTGTTCAACCATGTGTTGGCGAATGTTGACTATATCATTAAGGATTCTGCTCCGGTATCAAATCACAGATGATGGAGAGTCATACCCAGCAAGAGCCCATAGGATACATGCGAATCGGCACCGCAGGGGTTTCCATCGTTATAATCGAACTGAGTTGGTCCGCAGATTGCCTTGCTTCTCCCCCGTCGGATACAACTGTACGCGGCATAATTGTGACGCATAATCTGACGCACTATTGCAGTTGAAATCCTGGCTATTACGTGGAGACATATGAGACCAATACTATCAAGTAATCCCTTTTGTCCCGCTTCCACGTGTAATGCAAGTAACTAGCACTGTTTGTCGTTGCTCTAGTGACGCAGGCGCACATGTCCTCTACCTGGGTGCCACAAGCCTCACGCTCTGACAGTCACTCAATCCTGCAGTTGTGGCATCGAACAGGGTCATTACTATCAGTGACGCATATTCTATCCCGCTGCACTTGTATGCGAGAGGATCCATGACACCATGTGTGCATTTGAATGCAGTCAACCGGAGGAGAATTGCACGCGTGTAGTTGTTCCGCCAGGGCTTGCCAACTCGCTGACGGACACAGACAAGAACGCCACCGATTTCTAGAGTTAGAGTATTACATGCCGCCAACCTAGTTATAACGATAACCAAGGCTCTTCATTCACAGGAATCGTTAAGTTGAACACTGCACCCCTCAATTGGGCTTTGAAGATAATCATTATTCAACACTTAGGCCGGTGCGAGACTAGAACGCGGGCCTTGACGCCAAGAGTACCCGGACGTCTTGCATGATTCAGAGTCGTACGCTTCCATACCGTATCGCAGGTCCATGTCGGAAACATCGAAGTTGGCGCGCACCCTGTAAGCCCAGTACACAGAAGGTCTATGAAGGCCCATGTGTTACTCAGGTTAAGCAGACCCCTCATGGTCCTTGGTTCAAGAGGAGCGTTGTTAAAGGTTTACGGCACCCTGAGTTAACATTAGGAAAGACTAGACACACAACCCTATGAGTTATCGGGACTAGCATTCCCTTTGCGACGCGGTCCCACGGATTTATCGTGTAGTCGAGATCCCACAGAGGCGTTTATCCGATGAGGGATCGGCCTCTTGACTCTAACGAAGGCTGTTTTGCATATGCCTTACGAAATCACCCAAAGCTAATCGTTACCTGGGGTCACAGGATATAATGGTTCGGCAATGATAGTAGGCCAACATGCTTTCGTACATTCCGCTTTTCTAGTGCTCGTGAAACTCCGCTACGCATTCAAACTAACAGAGCCCCGAGGAACCCTCTTATGCCGGTACTGTTCGTCAAGACACCCCTAAGTCAGGTAGCAGTTCAACGTATGTCGAAACTGACGATACAGACCAATGAAATCCGGTCCTACTATAGTGTACACCAGAACCTTCGTTTAAACCCATCGGTTGTGGTAAATCAAGGGTTAGGTATACAAACGCGACGGTAGGGTACCGAAGTATACTCAATATTGCTGCCCGCAGCTTAGCATCACAAGTGATATTGGGTGACGTGTCGGCTCCACGCCCTCATTTATCATTGGTTCATCAGCTACACTGCTAGTTTGCATTACGTAGCTTTGTACGCTTCAGAGATTTGACCAAGGAATCTTCCCCCACTGTTTCTGGTTCACCCCCAGAATTGTGGCGCTCTCCTACCTTACCTGGCTAGATATAGCTCCTAGATACCATCTGTGGTCCCGTGCCTGCCTGATCGTAGGTTTTCCCCTTACTACTGAGCGACGCCACATGATTGTGGATGAACGACTTACTACGTGTGTATGTGGCGAACATATAGTTAG
seq00007   ACGCGGTTCAGAAAAGAAAACGAAAGTGTCTGCCATATAACTCGCATTGTCGGGGACGTAGCGTCTTACAATTATGAATCCCAGGGAAAGCATCATCTGAGACGGACGGCATCCCGTGTTTGCTAACGCACTCTTGCCTTAGCAGTCTACCTGACACCAACCTGATGCTTCTGCATTCGCAATGGAGCGATCGACACCCCGGCACCAAGCCAAAGCACGTAAGACTTTACATTGGCTCTGCGGGTATGGCCGGACGGTGTAAAGATGGACCATGTTGTGTACATTGGAGCCTGACCGGCAGCTCTTGCGATTCACCATCGATCACCTGGCAAAAGGCGGGCGCTGCTACCGGACAATGTAAGCCTAACATGGGGTCGCGCAAGGGGAGCTTAGAGGAACACGGATCCTGGATCCGTTATTTTCACTAGTGCGGCATAGGGCGGTGTGTCATTCCTCTGTTCAACCATGTGTTGGCGAATGTTGACTATATCATTAAGGATTCTGCTCCGGTATCAAATCACAGATGATGGAGAGTCATACCCAGCAAGAGCCCATAGGATACATGCGAATCGGCACCGCAGGGGTTTCCATCGTTATAATCGAACTGAGTTGGTCCGCAGATTGCCTTGCTTCTCCCCCGTCGGATACAACTGTACGCGGCATAATTGTGACGCATAATCTGACGCACTATTGCAGTTGAAATCCTGGCTATTACGTGGAGACATATGAGACCAATACTATCAAGTAATCCCTTTTGTCCCGCTTCCACGTGTAATGCAAGTAACTAGCACTGTTTGTCGTTGCTCTAGTGACGCAGGCGCACATGTCCTCTACCTGGGTGCCACAAGCCTCACGCTCTGACAGTCACTCAATCCTGCAGTTGTGGCATCGAACAGGGTCATTACTATCAGTGACGCATATTCTATCCCGCTGCACTTGTATGCGAGAGGAACCATGACACCATGTGTGCATTTGAATGCAGTCAACCGGAGGAGAAATGCACGCGTGTAGTTGTTCCGCCAGGGCTTGCCAACTCGCTGACGGACACAGACAAGAACGCCACCGATTTCTAGAGTTAGAGTATTACATGCCGCCAACCTAGTTATAACGATAACCAAGGCTCTTCATTCACAGGAATCGTTAAGTTGAACACTGCACCCCTCAATTGGGCTTTGAAGATAATCATTATTCAACACTTAGGCCGGTGCGAGACTAGAACGCGGGCCTTGACGCCAAGAGTACCCGGACGTCTTGCATGATTCAGAGTCGTACGCTTCCATACCGTATCGCAGGTCCATGTCGGAAACATCGAAGTTGGCGCGCACCCTGTAAGCCCAGTACACAGAAGGTCTATGAAGGCCCATGTGTTACTCAGGTTAAGCAGACCCCTCATGGTCCTTGGTTCCAGAGGAGCGTTGTTAAAGGTTTACGGCACCCTGAGTTAACATTAGGAAAGACTAGACACACAACCCTATGAGTTATCGGGACTAGCATTCCCTTTGCGACGCGGTCCCACGGATTTATCGTGTAGTCGAGATCCCACAGAGGCGTTTATCCGATGAGGGATCGGCCTCTTGACTCTAACGAAGGCTGTTTTGCATATGCCTTACGAAATCACCCAAAGCTAATCGTTACCTGGGGTCACAGGATATAATGGTTCGGCAATGATAGTAGGCCAACATGCTTTCGTACATTCCGCTTTTCTAGTGCTCGTGAAACTCCGCTACGCATTCAAACTAACAGAGCCCCGAGGAACCCTCTTATGCCGGTACTGTTCGTCAAGACACCCCTAAGTCAGGTAGCAGTTCAACGTATGTCGAAACTGACGATACAGACCAATGAAATCCGGTCCTACTATAGTGTACACCAGAACCTTCGTTTAAACCCATCGGTTGTGGTAAATCAAGGGTTAGGTATACAAACGCGACGGTAGGGTACCGAAGTATACTCAATATTGCTGCCCGCAGCTTAGCATCACAAGTGATATTGGGTGACGTGTCGGCTCCACGCCCTCATTTATCATTGGTTCATCAGCTACACTGCTAGTTTGCATTACGTAGCTTTGTACGCTTCAGAGATTTGACCAAGGAATCTTCCCCCACTGTTTCTGGTTCACCCCCAGAATTGTGGCGCTCTCCTACCTTACCTGGCTAGATATAGCTCCTAGATACCATCTGTGGTCCCGTGCCTGCCTGACCGTAGGTTTTCCCCTTACTACTGAGCGACGCCACATGATTGTGGATGAACGACTTACTACGTGTGTATGTGGCGAACATATAGTTAG
seq00008   ACGCGGTTCAGAAAAGAAAACGAAAGTGTCTGCCATATAACTCGCATTGTCGGGGACGTAGCGTCTTACAATTATGAATCCCAGGGAAAGCATCATCTGAGACGGACGGCATCCAGTGTTTGCTAACGCACTCTTGCCTTAGCAGTCTACCTGACACCAACCTGATGCTTCTGCATTCGCAATGGAGCGATCGACACCCCGGCACCAAGCCAAAGCACGTAAGACTTTACATTGGCTCTGCGGGTATGGCCGGACGGTGTAAAGATGGACCATGTTGTGTACATTGGAGCCTGACCGGCAGCTCTTGCGATTCACCATCGATCACCTGGCAAAAGGCGGGCGCTGCTACCGGACAATGTAAGCCTAACATGGGGTCGCGCAAGGGGAGCTTAGAGGAACACGGATCCTGGATCCGTTATTTTCACTAGTGCGGCATAGGGCGGTGTGTCATTCCTCTGTTCAACCATGTGTTGGCGAATGTTGACTATATCATTAAGGATTCTTCTCCGGTATCAAATCACAGATGATGGAGAGTCATACCCAGCAAGAGCCCATAGGATACATGCGAATCGGCACCGCAGGGGTTTCCATCGTTATAATCGAACTGAGTTGGTCCGCAGATTGCCTTGCTTCTCCCCCGTCGGATACAACTGTACGCGGCATAATTGTGACGCATAATCTGACGCACTATTGCAGTTGAAATCCTGGCTATTACGTGGAGACATATGAGACCAATACTATCAAGTAATCCCTTTTGTCCCGCTTCCACGTGTAATGCAAGTAACTAGCACTGTTTGTCGTTGCTCTAGTGACGCAGGCGCACATGTCCTCTACCTGGGTGCCACAAGCCTCACGCTCTGACAGTCACTCAATCCTGCAGTTGTGGCATCGAACAGGGTCATTACTATCAGTGACGCATATTCTATCCCGCTGCACTTGTATGCGAGAGGATCCATGACACCATGTGTGCATTTGAATGCAGTCAACCGGAGGAGAATTGCACGCGTGTAGTTGTTCCGCCAGGGCTTGCCAACTCGCTGACGGACACAGACAAGAACGCCACCGATTTCTAGAGTTAGAGTATTACATGCCGCCAACCTAGTTATAACGATAACCAAGGCTCTTCATTCACAGGAATCGTTAGGTTGAACACTGCACCCCTCAATTGGGCTTTGAAGATAATCATTATTAAACACTTAGGCCGGTGCGAGACTAGAACGCGGGCCTTGACGCCAAGAGTACCCGGACGTCTTGCATGATTCAGAGTCGTACGCTTCCATACCGTATCGCAGGTCCATGTCGGAAACATCGAAGTTGGCGCGCACCCTGTAAGCCCAGTACACAGAAGGTCTATGAAGGCCCATGTGTTACTCAGGTTAAGCAGACCCCTCATGGTCCTTGGTTCAAGAGGAGCGTTGTTAAAGGTTTACGGCACCCTGAGTTAACATTAGGAAAGACTAGACACACAACCCTATGAGTTATCGGGACTAGCATTCCCTTTGCGACGCGGTCCCACGGATTTATCGTGTAGTCGAGATCCCACAGAGGCGTTTATCCGATGAGGGATCGGCCTCTTGACTCTAACGAAGGCTGTTTTGCATATGCCTTACGAAATCACCCAAAGCTAATCGTTACCTGGGGTCACAGGATATAATGGTTCGGCAATGATAGTAGGCCAACATGCTTTCGTACATTCCGCTTTTCTAGTGCTCGTGAAACTCCGCTACGCATTCAAACTAACAGAGCCCCGAGGAACCCTCTTATGCCGGTACTGTTCGTCAAGACACCCCTAAGTCAGGTAGCAGTTCAACGTATGTCGAAACTGACGATACAGACCAATGAAATCCGGTCCTACTATAGTGTACACCAGAACCTTCGTTTAAACCCATCGGTTGTGGTAAATCAAGGGTTAGGTATACAAACGCGACGGTAGGGTACCGAAGTATACTCAATATTGCTGCCCGCAGCTTAGCATCACAAGTGATATTGGGTGACGTGTCGGCTCCACGCCCTCATTTATCATTGGTTCATCAGCTACACTGCTAGTTTGCATTACGTAGCTTTGTACGCTTCAGAGATTTGACCAAGGAATCTTCCCCCACTGTTTCTGGTTCACCCCCAGAATTGTGGCGCTCTCCTACCTTACCTGGCTAGATATAGCTCCTAGATACCATCTGTGGTCCCGTGCCTGCCTGACCGTAGGTTTTCCCCTTACTACTGAGCGACGCCACATGATTGTGGATGAACGACTTACTACGTGTGTATGTGGCGAACATATAGTTAG
seq00009   ACGCGGTTCAGAAAAGAAAACGAAAGTGTCTGCCATATAACTCGCATTGTCGGGGACGTAGCGTCTTACAATTATGAATCCCAGGGAAAGCATCATCTGAGACGGACGGCATCCAGTGTTTGCTAACGCACTCTTGCCTTAGCAGTCTACCTGACACCAACCTGATGCTTCTGCATTCGCAATGGAGCGATCGACACCCCGGCACCAAGCCAAAGCACGTAAGACTTTACATTGGCTCTGCGGGTATGGCCGGACGGTGTAAAGATGGACCATGTTGTGTACATTGGAGCCTGACCGGCAGCTCTTGCGATTCACCATCGATCACCTGGCAAAAGGCGGGCGCTGCTACCGGACAATGTAAGCCTAACATGGGGTCGCGCAAGGGGAGCTTAGAGGAACACGGATCCTGGATCCGTTATTTTCACTAGTGCGGCATAGGGCGGTGTGTCATTCCTCTGTTCAACCATGTGTTGGCGAATGTTGACTATATCATTAAGGATTCTTCTCCGGTATCAAATCACAGATGATGGAGAGTCATACCCAGCAAGAGCCCATAGGATACATGCGAATCGGCACCTCAGGGGTTTCCATCGTTATAATCGAACTGAGTTGGTCCGCAGATTGCCTTGCTTCTCCCCCGTCGGATACAACTGTACGCGGCATAATTGTGACGCATAATCTGACGCACTATTGCAGTTGAAATCCTGGCTATTACGTGGAGACATATGAGACCAATACTATCAAGTAATCCCTTTTGTCCCGCTTCCACGTGTAATGCAAGTAACTAGCACTGTTTGTCGTTGCTCTAGTGACGCAGGCGCACATGTCCTCTACCTGGGTGCCACAAGCCTCACGCTCTGACAGTCACTCAATCCTGCAGTTGTGGCATCGAACAGGGTCATTACTATCAGTGACGCATATTCTATCCCGCTGCACTTGTATGCGAGAGGATCCATGACACCATGTGTGCATTTGAATGCAGTCAACCGGAGGAGAATTGCACGCGTGTAGTTGTTCCGCCAGGGCTTGCCAACTCGCTGACGGACACAGACAAGAACGCCACCGATTTCTAGAGTTAGAGTATTACATGCCGCCAACCTAGTTATAACGATAACCAAGGCTCTTCATTCACAGGAATCGTTAGGTTGAACACTGCACCCCTCAATTGGGCTTTGAAGATAATCATTATTCAACACTTAGGCCGGTGCGAGACTAGAACGCGGGCCTTGACGCCAAGAGTACCCGGACGTCTTGCATGATTCAGAGTCGTACGCTTCCATACCGTATCGCAGGTCCATGTCGGAAACATCGAAGTTGGCGCGCACCCTGTAAGCCCAGTACACAGAAGGTCTATGAAGGCCCATGTGTTACTCAGGTTAAGCAGACCCCTCATGGTCCTTGGTTCAAGAGGAGCGTTGTTAAAGGTTTACGGCACCCTGAGTTAACATTAGGAAAGACTAGACACACAACCCTATGAGTTATCGGGACTAGCATTCCCTTTGCGACGCGGTCCCACGGATTTATCGTGTAGTCGAGATCCCACAGAGGCGTTTATCCGATGAGGGATCGGCCTCTTGACTCTAACGAAGGCTGTTTTGCATATGCCTTACGAAATCACCCAAAGCTAATCGTTACCTGGGGTCACAGGATATAATGGTTCGGCAATGATAGTAGGCCAACATGCTTTCGTACATTCCGCTTTTCTAGTGCTCGTGAAACTCCGCTACGCATTCAAACTAACAGAGCCCCGAGGAACCCTCTTATGCCGGTACTGTTCGTCAAGACACCCCTAAGTCAGGTAGCAGTTCAACGTATGTCGAAACTGACGATACAGACCAATGAAATCCGGTCCTACTATAGTGTACACCAGAACCTTCGTTTAAACCCATCGGTTGTGGTAAATCAAGGGTTAGGTATACAAACGCGACGGTAGGGTACCGAAGTATACTCAATATTGCTGCCCGCAGCTTAGCATCACAAGTGATATTGGGTGACGTGTCGGCTCCACGCCCTCATTTATCATTGGTTCATCAGCTACACTGCTAGTTTGCATTACGTAGCTTTGTACGCTTCAGAGATTTGACCAAGGAATCTTCCCCCACTGTTTCTGGTTCACCCCCAGAATTGTGGCGCTCTCCTACCTTACCTGGCTAGATATAGCTCCTAGATACCATCTGTGGTCCCGTGCCTGCCTGACCGTAGGTTTTCCCCTTACTACTGAGCGACGCCACATGATTGTGGATGAACGACTTACTACGTGTGTATGTGGCGAACATATAGTTAG
seq00010   ACGCGGTTCAGAAAAGAAAACGAAAGTGTCTGCCATATAACTCGCATTGTCGGGGACGTAGCGTCTTACAATTATGAATCCCAGGGAAAGCATCATCTGAGACGGACGGCATCCAGTGTTTGCTAACGCACTCTTGCCTTAGCAGTCTACCTGACACCAACCTGATGCTTCTGCATTCGCAATGGAGCGATCGACACCCCGGCACCAAGCCAAAGCACGTAAGACTTTACATTGGCTCTGCGGGTATGGCCGGACGGTGTAAAGATGGACCATGTTGTGTACATTGGAGCCTGACCGGCAGCTCTTGCGATTCACCATCGATCACCTGGCAAAAGGCGGGCGCTGCTACCGGACAATGTAAGCCTAACATGGGGTCGCGCAAGGGGAGCTTAGAGGAACACGGATCCTGGATCCGTTATTTTCACTAGTGCGGCATAGGGCGGTGTGTCATTCCTCTGTTCAACCATGTGTTGGCGAATGTTGACTATATCATTAAGGATTCTTCTCCGGTATCAAATCACAGATGATGGAGAGTCATACCCAGCAAGAGCCCATAGGATACATGCGAATCGGCACCTCAGGGGTTTCCATCGTTATAATCGAACTGAGTTGGTCCGCAGATTGCCTTGCTTCTCCCCCGTCGGATACAACTGTACGCGGCATAATTGTGACGCATAATCTGACGCACTATTGCAGTTGAAATCCTGGCTATTACGTGGAGACATATGAGACCAATACTATCAAGTAATCCCTTTTGTCCCGCTTCCACGTGTAATGCAAGTAACTAGCACTGTTTGTCGTTGCTCTAGTGACGCAGGCGCACATGTCCTCTACCTGGGTGCCACAAGCCTCACGCTCTGACAGTCACTCAATCCTGCAGTTGTGGCATCGAACAGGGTCATTACTATCAGTGACGCATATTCTATCCCGCTGCACTTGTATGCGAGAGGATCCATGACACCATGTGTGCATTTGAATGCAGTCAACCGGAGGAGAATTGCACGCGTGTAGTTGTTCCGCCAGGGCTTGCCAACTCGCTGACGGACACAGACAAGAACGCCACCGATTTCTAGAGTTAGAGTATTACATGCCGCCAACCTAGTTATAACGATAACCAAGGCTCTTCATTCACAGGAATCGTTAGGTTGAACACTGCACCCCTCAATTGGGCTTTGAAGATAATCATTATTCAACACTTAGGCCGGTGCGAGACTAGAACGCGGGCCTTGACGCCAAGAGTACCCGGACGTCTTGCATGATTCAGAGTCGTACGCTTCCATACCGTATCGCAGGTCCATGTCGGAAACATCGAAGTTGGCGCGCACCCTGTAAGCCCAGTACACAGAAGGTCTATGAAGGCCCATGTGTTACTCAGGTTAAGCAGACCCCTCATGGTCCTTGGTTCAAGAGGAGCGTTGTTAAAGGTTTACGGCACCCTGAGTTAACATTAGGAAAGACTAGACACACAACCCTATGAGTTATCGGGACTAGCATTCCCTTTGCGACGCGGTCCCACGGATTTATCGTGTAGTCGAGATCCCACAGAGGCGTTTATCCGATGAGGGATCGGCCTCTTGACTCTAACGAAGGCTGTTTTGCATATGCCTTACGAAATCACCCAAAGCTAATCGTTACCTGGGGTCACAGGATATAATGGTTCGGCAATGATAGTAGGCCAACATGCTTTCGTACATTCCGCTTTTCTAGTGCTCGTGAAACTCCGCTACGCATTCAAACTAACAGAGCCCCGAGGAACCCTCTTATGCCGGTACTGTTCGTCAAGACACCCCTAAGTCAGGTAGCAGTTCAACGTATGTCGAAACTGACGATACAGACCAATGAAATCCGGTCCTACTATAGTGTACACCAGAACCTTCGTTTAAACCCATCGGTTGTGGTAAATCAAGGGTTAGGTATACAAACGCGACGGTAGGGTACCGAAGTATACTCAATATTGCTGCCCGCAGCTTAGCATCACAAGTGATATTGGGTGACGTGTCGGCTCCACGCCCTCATTTATCATTGGTTCATCAGCTACACTGCTAGTTTGCATTACGTAGCTTTGTACGCTTCAGAGATTTGACCAAGGAATCTTCCCCCACTGTTTCTGGTTCACCCCCAGAATTGTGGCGCTCTCCTACCTTACCTGGCTAGATATAGCTCCTAGATACCATCTGTGGTCCCGTGCCTGCCTGACCGTAGGTTTTCCCCTTACTACTGAGCGACGCCACATGATTGTGGATGAACGACTTACTACGTGTGTATGTGGCGAACATATAGTTAG
seq00011   ACGCGGTTCAGAAAAGAAAACGAAAGTGTCTGCCATATAACTCGCATTGTCGGGGACGTAGCGTCTTACAATTATGAATCCCAGGGAAAGCATCATCTGAGACGGACGGCATCCAGTGTTTGCTAACGCACTCTTGCCTTAGCAGTCTACCTGACACCAACCTGATGCTTCTGCATTCGCAATGGAGCGATCGACACCCCGGCACCAAGCCAAAGCACGTAAGACTTTACATTGGCTCTGCGGGTATGGCCGGACGGTGTAAAGATGGACCATGTTGTGTACATTGGAGCCTGACCGGCAGCTCTTGCGATTCACCATCGATCACCTGGCAAAAGGCGGGCGCTGCTACCGGACAATGTAAGCCTAACATGGGGTCGCGCAAGGGGAGCTTAGAGGAACACGGATCCTGGATCCGTTATTTTCACTAGTGCGGCATAGGGCGGTGTGTCATTCCTCTGTTCAACCATGTGTTGGCGAATGTTGACTATATCATTAAGGATTCTGCTCCGGTATCAAATCACAGATGATGGAGAGTCATACCCAGCAAGAGCCCATAGGATACATGCGAATCGGCACCGCAGGGGTTTCCATCGTTATAATCGAACTGAGTTGGTCCGCAGATTGCCTTGCTTCTCCCCCGTCGGATACAACTGTACGCGGCATAATTGTGACGCATAATCTGACGCACTATTGCAGTTGAAATCCTGGCTATTACGTGGAGACATATGAGACCAATACTATCAAGTAATCCCTTTTGTCCCGCTTCCACGTGTAATGCAAGTAACTAGCAATGTTTGTCGTTGCTCTAGTGACGCAGGCGCACATGTCCTCTACCTGGGTGCCACAAGCCTCACGCTCTGACAGTCACTCAATCCTGCAGTTGTGGCATCGAACAGGGTCATTACTATCAGTGACGCATATTCTATCCCGCTGCACTTGTATGCGAGAGGATCCATGACACCATGTGTGCATTTGAATGCAGTCAACCGGAGGAGAATTGCACGCGTGTAGTTGTTCCGCCAGGGCTTGCCAACTCGCTGACGGACACAGACAAGAACGCCACCGATTTCTAGAGTTAGAGTATTACATGCCGCCAACCTAGTTATAACGATAACCAAGGCTCTTCATTCACAGGAATCGTTAAGTTGAACACTGCACCCCTCAATTGGGCTTTGAAGATAATCATTATTCAACACTTAGGCCGGTGCGAGACTAGAACGCGGGCCTTGACGCCAAGAGTACCCGGACGTCTTGCATGATTCAGAGTCGTACGCTTCCATACCGTATCGCAGGTCCATGTCGGAAACATCGAAGTTGGCGCGCACCCTGTAAGCCCAGTACACAGAAGGTCTATGAAGGCCCATGTGTTACTCAGGTTAAGCAGACCCCTCATGGTCCTTGGTTCAAGAGGAGCGTTGTTAAAGGTTTACGGCACCCTGAGTTAACATTAGGAAAGACTAGACACACAACCCTATGAGTTATCGGGACTAGCATTCCCTTTGCGACGCGGTCCCACGGATTTATCGTGTAGTCGAGATCCCACAGAGGCGTTTATCCGATGAGGGATCGGCCTCTTGACTCTAACGAAGGCTGTTTTGCATATGCCTTACGAAATCACCCAAAGCTAATCGTTACCTGGGGTCACAGGATATAATGGTTCGGCAATGATAGTAGGCCAACATGCTTTCGTACATTCCGCTTTTCTAGTGCTCGTGAAACTCCGCTACGCATTCAAACTAACAGAGCCCCGAGGAACCCTCTTATGCCGGTACTGTTCGTCAAGACACCCCTAAGTCAGGTAGCAGTTCAACGTATGTCGAAACTGACGATACAGACCAATGAAATCCGGTCCTACTATAGTGTACACCAGAACCTTCGTTTAAACCCATCGGTTGTGGTAAATCAAGGGTTAGGTATACAAACGCGACGGTAGGGTACCGAAGTATACTCAATATTGCTGCCCGCAGCTTAGCATCACAAGTGATATTGGGTGACGTGTCGGCTCCACGCCCTCATTTATCATTGGTTCATCAGCTACACTGCTAGTTTGCATTACGTAGCTTTGTACGCTTCAGAGATTTGACCAAGGAATCTTCCCCCACTGTTTCTGGTTCACCCCCAGAATTGTGGCGCTCTCCTACCTTACCTGGCTAGATATAGCTCCTAGATACCATCTGTGGTCCCGTGCCTGCCTGACCGTAGGTTTTCCCCTTACTACTGAGCGACGCCACATGATTGTGGATGAACGACTTACTACGTGTGTATGTGGCGAACATATAGTTAG
seq00012   ACGCGGTTCAGAAAAGAAAACGAAAGTGTCTGCCATATAACTCGCATTGTCGGGGACGTAGCGTCTTACAATTATGAATCCCAGGGAAAGCATCATCTGAGACGGACGGCATCCAGTGTTTGCTAACGCACTCTTGCCTTAGCAGTCTACCTGACACCAACCTGATGCTTCTGCATTCGCAATGGAGCGATCGACACCCCGGCACCAAGCCAAAGCACGTAAGACTTTACATTGGCTCTGCGGGTATGGCCGGACGGTGTAAAGATGGACCATGTTGTGTACATTGGAGCCTGACCGGCAGCTCTTGCGATTCACCATCGATCACCTGGCAAAAGGCGGGCGCTGCTACCGGACAATGTAAGCCTAACATGGGGTCGCGCAAGGGGAGCTTAGAGGAACACGGATCCTGGATCCGTTATTTTCACTAGTGCGGCATAGGGCGGTGTGTCATTCCTCTGTTCAACCATGTGTTGGCGAATGTTGACTATATCATTAAGGATTCTGCTCCGGTATCAAATCACAGATGATGGAGAGTCATACCCAGCAAGAGCCCATAGGATACATGCGAATCGGCACCGCAGGGGTTTCCATCGTTATAATCGAACTGAGTTGGTCCGCAGATTGCCTTGCTTCTCCCCCGTCGGATACAACTGTACGCGGCATAATTGTGACGCATAATCTGACGCACTATTGCAGTTGAAATCCTGGCTATTACGTGGAGACATATGAGACCAATACTATCAAGTAATCCCTTTTGTCCCGCTTCCACGTGTAATGCAAGTAACTAGCAATGTTTGTCGTTGCTCTAGTGACGCAGGCGCACATGTCCTCTACCTGGGTGCCACAAGCCTCACGCTCTGACAGTCACTCAATCCTGCAGTTGTGGCATCGAACAGGGTCATTACTATCAGTGACGCATATTCTATCCCGCTGCACTTGTATGCGAGAGGATCCATGACACCATGTGTGCATTTGAATGCAGTCAACCGGAGGAGAATTGCACGCGTGTAGTTGTTCCGCCAGGGCTTGCCAACTCGCTGACGGACACAGACAAGAACGCCACCGATTTCTAGAGTTAGAGTATTACATGCCGCCAACCTAGTTATAACGATAACCAAGGCTCTTCATTCACAGGAATCGTTAAGTTGAACACTGCACCCCTCAATTGGGCTTTGAAGATAATCATTATTCAACACTTAGGCCGGTGCGAGACTAGAACGCGGGCCTTGACGCCAAGAGTACCCGGACGTCTTGCATGATTCAGAGTCGTACGCTTCCATACCGTATCGCAGGTCCATGTCGGAAACATCGAAGTTGGCGCGCACCCTGTAAGCCCAGTACACAGAAGGTCTATGAAGGCCCATGTGTTACTCAGGTTAAGCAGACCCCTCATGGTCCTTGGTTCAAGAGGAGCGTTGTTAAAGGTTTACGGCACCCTGAGTTAACATTAGGAAAGACTAGACACACAACCCTATGAGTTATCGGGACTAGCATTCCCTTTGCGACGCGGTCCCACGGATTTATCGTGTAGTCGAGATCCCACAGAGGCGTTTATCCGATGAGGGATCGGCCTCTTGACTCTAACGAAGGCTGTTTTGCATATGCCTTACGAAATCACCCAAAGCTAATCGTTACCTGGGGTCACAGGATATAATGGTTCGGCAATGATAGTAGGCCAACATGCTTTCGTACATTCCGCTTTTCTAGTGCTCGTGAAACTCCGCTACGCATTCAAACTAACAGAGCCCCGAGGAACCCTCTTATGCCGGTACTGTTCGTCAAGACACCCCTAAGTCAGGTAGCAGTTCAACGTATGTCGAAACTGACGATACAGACCAATGAAATCCGGTCCTACTATAGTGTACACCAGAACCTTCGTTTAAACCCATCGGTTGTGGTAAATCAAGGGTTAGGTATACAAACGCGACGGTAGGGTACCGAAGTATACTCAATATTGCTGCCCGCAGCTTAGCATCACAAGTGATATTGGGTGACGTGTCGGCTCCACGCCCTCATTTATCATTGGTTCATCAGCTACACTGCTAGTTTGCATTACGTAGCTTTGTACGCTTCAGAGATTTGACCAAGGAATCTTCCCCCACTGTTTCTGGTTCACCCCCAGAATTGTGGCGCTCTCCTACCTTACCTGGCTAGATATAGCTCCTAGATACCATCTGTGGTCCCGTGCCTGCCTGACCGTAGGTTTTCCCCTTACTACTGAGCGACGCCACATGATTGTGGATGAACGACTTACTACGTGTGTATGTGGCGAACATATAGTTAG
seq00013   ACGCGGTTCAGAAAAGAAAACGAAAGTGTCTGCCATATAACTCGCATTGTCGGGGACGTAGCGTCTTACAATTATGAATCCCAGGGAAAGCATCATCTGAGACGGACGGCATCCAGTGTTTGCTAACGCACTCTTGCCTTAGCAGTCTACCTGACACCAACCTGATGCTTCTGCATTCGCAATGGAGCGATCGACACCCCGGCACCAAGCCAAAGCACGTAAGACTTTACATTGGCTCTGCGGGTATGGCCGGACGGTGTAAAGATGGACCATGTTGTGTACATTGGAGCCTGACCGGCAGCTCTTGCGATTCACCATCGATCACCTGGCAAAAGGCGGGCGCTGCTACCGGACAATGTAAGCCTAACATGGGGTCGCGCAAGGGGAGCTTAGAGGAACACGGATCCTGGATCCGTTATTTTCACTAGTGCGGCATAGGGCGGTGTGTCATTCCTCTGTTCAACCATGTGTTGGCGAATGTTGACTATATCATTAAGGATTCTTCTCCGGTATCAAATCACAGATGATGGAGAGTCATACCCAGCAAGAGCCCATAGGATACATGCGAATCGGCACCTCAGGGGTTTCCATCGTTATAATCGAACTGAGTTGGTCCGCAGATTGCCTTGCTTCTCCCCCGTCGGATACAACTGTACGCGGCATAATTGTGACGCATAATCTGACGCACTATTGCAGTTGAAATCCTGGCTATTACGTGGAGACATATGAGACCAATACTATCAAGTAATCCCTTTTGTCCCGCTTCCACGTGTAATGCAAGTAACTAGCACTGTTTGTCGTTGCTCTAGTGACGCAGGCGCACATGTCCTCTACCTGGGTGCCACAAGCCTCACGCTCTGACAGTCACTCAATCCTGCAGTTGTGGCATCGAACAGGGTCATTACTATCAGTGACGCATATTCTATCCCGCTGCACTTGTATGCGAGAGGATCCATGACACCATGTGTGCATTTGAATGCAGTCAACCGGAGGAGAATTGCACGCGTGTAGTTGTTCCGCCAGGGCTTGCCAACTCGCTGACGGACACAGACAAGAACGCCACCGATTTCTAGAGTTAGAGTATTACATGCCGCCAACCTAGTTATAACGATAACCAAGGCTCTTCATTCACAGGAATCGTTAGGTTGAACACTGCACCCCTCAATTGGGCTTTGAAGATAATCATTATTCAACACTTAGGCCGGTGCGAGACTAGAACGCGGGCCTTGACGCCAAGAGTACCCGGACGTCTTGCATGATTCAGAGTCGTACGCTTCCATACCGTATCGCAGGTCCATGTCGGAAACATCGAAGTTGGCGCGCACCCTGTAAGCCCAGTACACAGAAGGTCTATGAAGGCCCATGTGTTACTCAGGTTAAGCAGACCCCTCATGGTCCTTGGTTCAAGAGGAGCGTTGTTAAAGGTTTACGGCACCCTGAGTTAACATTAGGAAAGACTAGACACACAACCCTATGAGTTATCGGGACTAGCATTCCCTTTGCGACGCGGTCCCACGGATTTATCGTGTAGTCGAGATCCCACAGAGGCGTTTATCCGATGAGGGATCGGCCTCTTGACTCTAACGAAGGCTGTTTTGCATATGCCTTACGAAATCACCCAAAGCTAATCGTTACCTGGGGTCACAGGATATAATGGTTCGGCAATGATAGTAGGCCAACATGCTTTCGTACATTCCGCTTTTCTAGTGCTCGTGAAACTCCGCTACGCATTCAAACTAACAGAGCCCCGAGGAACCCTCTTATGCCGGTACTGTTCGTCAAGACACCCCTAAGTCAGGTAGCAGTTCAACGTATGTCGAAACTGACGATACAGACCAATGAAATCCGGTCCTACTATAGTGTACACCAGAACCTTCGTTTAAACCCATCGGTTGTGGTAAATCAAGGGTTAGGTATACAAACGCGACGGTAGGGTACCGAAGTATACTCAATATTGCTGCCCGCAGCTTAGCATCACAAGTGATATTGGGTGACGTGTCGGCTCCACGCCCTCATTTATCATTGGTTCATCAGCTACACTGCTAGTTTGCATTACGTAGCTTTGTACGCTTCAGAGATTTGACCAAGGAATCTTCCCCCACTGTTTCTGGTTCACCCCCAGAATTGTGGCGCTCTCCTACCTTACCTGGCTAGATATAGCTCCTAGATACCATCTGTGGTCCCGTGCCTGCCTGACCGTAGGTTTTCCCCTTACTACTGAGCGACGCCACATGATTGTGGATGAACGACTTACTACGTGTGTATGTGGCGAACATATAGTTAG
seq00014   ACGCGGTTCAGAAAAGAAAACGAAAGTGTCTGCCATATAACTCGCATTGTCGGGGACGTAGCGTCTTACAATTATGAATCCCAGGGAAAGCATCATCTGAGACGGACGGCATCCAGTGTTTGCTAACGCACTCTTGCCTTAGCAGTCTACCTGACACCAACCTGATGCTTCTGCATTCGCAATGGAGCGATCGACACCCCGGCACCAAGCCAAAGCACGTAAGACTTTACATTGGCTCTGCGGGTATGGCCGGACGGTGTAAAGATGGACCATGTTGTGTACATTGGAGCCTGACCGGCAGCTCTTGCGATTCACCATCGATCACCTGGCAAAAGGCGGGCGCTGCTACCGGACAATGTAAGCCTAACATGGGGTCGCGCAAGGGGAGCTTAGAGGAACACGGATCCTGGATCCGTTATTTTCACTAGTGCGGCATAGGGCGGTGTGTCATTCCTCTGTTCAACCATGTGTTGGCGAATGTTGACTATATCATTAAGGATTCTTCTCCGGTATCAAATCACAGATGATGGAGAGTCATACCCAGCAAGAGCCCATAGGATACATGCGAATCGGCACCGCAGGGGTTTCCATCGTTATAATCGAACTGAGTTGGTCCGCAGATTGCCTTGCTTCTCCCCCGTCGGATACAACTGTACGCGGCATAATTGTGACGCATAATCTGACGCACTATTGCAGTTGAAATCCTGGCTATTACGTGGAGACATATGAGACCAATACTATCAAGTAATCCCTTTTGTCCCGCTTCCACGTGTAATGCAAGTAACTAGCACTGTTTGTCGTTGCTCTAGTGACGCAGGCGCACATGTCCTCTACCTGGGTGCCACAAGCCTCACGCTCTGACAGTCACTCAATCCTGCAGTTGTGGCATCGAACAGGGTCATTACTATCAGTGACGCATATTCTATCCCGCTGCACTTGTATGCGAGAGGATCCATGACACCATGTGTGCATTTGAATGCAGTCAACCGGAGGAGAATTGCACGCGTGTAGTTGTTCCGCCAGGGCTTGCCAACTCGCTGACGGACACAGACAAGAACGCCACCGATTTCTAGAGTTAGAGTATTACATGCCGCCAACCTAGTTATAACGATAACCAAGGCTCTTCATTCACAGGAATCGTTAGGTTGAACACTGCACCCCTCAATTGGGCTTTGAAGATAATCATTATTAAACACTTAGGCCGGTGCGAGACTAGAACGCGGGCCTTGACGCCAAGAGTACCCGGACGTCTTGCATGATTCAGAGTCGTACGCTTCCATACCGTATCGCAGGTCCATGTCGGAAACATCGAAGTTGGCGCGCACCCTGTAAGCCCAGTACACAGAAGGTCTATGAAGGCCCATGTGTTACTCAGGTTAAGCAGACCCCTCATGGTCCTTGGTTCAAGAGGAGCGTTGTTAAAGGTTTACGGCACCCTGAGTTAACATTAGGAAAGACTAGACACACAACCCTATGAGTTATCGGGACTAGCATTCCCTTTGCGACGCGGTCCCACGGATTTATCGTGTAGTCGAGATCCCACAGAGGCGTTTATCCGATGAGGGATCGGCCTCTTGACTCTAACGAAGGCTGTTTTGCATATGCCTTACGAAATCACCCAAAGCTAATCGTTACCTGGGGTCACAGGATATAATGGTTCGGCAATGATAGTAGGCCAACATGCTTTCGTACATTCCGCTTTTCTAGTGCTCGTGAAACTCCGCTACGCATTCAAACTAACAGAGCCCCGAGGAACCCTCTTATGCCGGTACTGTTCGTCAAGACACCCCTAAGTCAGGTAGCAGTTCAACGTATGTCGAAACTGACGATACAGACCAATGAAATCCGGTCCTACTATAGTGTACACCAGAACCTTCGTTTAAACCCATCGGTTGTGGTAAATCAAGGGTTAGGTATACAAACGCGACGGTAGGGTACCGAAGTATACTCAATATTGCTGCCCGCAGCTTAGCATCACAAGTGATATTGGGTGACGTGTCGGCTCCACGCCCTCATTTATCATTGGTTCATCAGCTACACTGCTAGTTTGCATTACGTAGCTTTGTACGCTTCAGAGATTTGACCAAGGAATCTTCCCCCACTGTTTCTGGTTCACCCCCAGAATTGTGGCGCTCTCCTACCTTACCTGGCTAGATATAGCTCCTAGATACCATCTGTGGTCCCGTGCCTGCCTGACCGTAGGTTTTCCCCTTACTACTGAGCGACGCCACATGATTGTGGATGAACGACTTACTACGTGTGTATGTGGCGAACATATAGTTAG
seq00015   ACGCGGTTCAGAAAAGAAAACGAAAGTGTCTGCCATATAACTCGCATTGTCGGGGACGTAGCGTCTTACAATTATGAATCCCAGGGAAAGCATCATCTGAGACGGACGGCATCCAGTGTTTGCTAACGCACTCTTGCCTTAGCAGTCTACCTGACACCAACCTGATGCTTCTGCATTCGCAATGGAGCGATCGACACCCCGGCACCAAGCCAAAGCACGTAAGACTTTACATTGGCTCTGCGGGTATGGCCGGACGGTGTAAAGATGGACCATGTTGTGTACATTGGAGCCTGACCGGCAGCTCTTGCGATTCACCATCGATCACCTGGCAAAAGGCGGGCGCTGCTACCGGACAATGTAAGCCTAACATGGGGTCGCGCAAGGGGAGCTTAGAGGAACACGGATCCTGGATCCGTTATTTTCACTAGTGCGGCATAGGGCGGTGTGTCATTCCTCTGTTCAACCATGTGTTGGCGAATGTTGACTATATCATTAAGGATTCTTCTCCGGTATCAAATCACAGATGATGGAGAGTCATACCCAGCAAGAGCCCATAGGATACATGCGAATCGGCACCTCAGGGGTTTCCATCGTTATAATCGAACTGAGTTGGTCCGCAGATTGCCTTGCTTCTCCCCCGTCGGATACAACTGTACGCGGCATAATTGTGACGCATAATCTGACGCACTATTGCAGTTGAAATCCTGGCTATTACGTGGAGACATATGAGACCAATACTATCAAGTAATCCCTTTTGTCCCGCTTCCACGTGTAATGCAAGTAACTAGCACTGTTTGTCGTTGCTCTAGTGACGCAGGCGCACATGTCCTCTACCTGGGTGCCACAAGCCTCACGCTCTGACAGTCACTCAATCCTGCAGTTGTGGCATCGAACAGGGTCATTACTATCAGTGACGCATATTCTATCCCGCTGCACTTGTATGCGAGAGGATCCATGACACCATGTGTGCATTTGAATGCAGTCAACCGGAGGAGAATTGCACGCGTGTAGTTGTTCCGCCAGGGCTTGCCAACTCGCTGACGGACACAGACAAGAACGCCACCGATTTCTAGAGTTAGAGTATTACATGCCGCCAACCTAGTTATAACGATAACCAAGGCTCTTCATTCACAGGAATCGTTAGGTTGAACACTGCACCCCTCAATTGGGCTTTGAAGATAATCATTATTCAACACTTAGGCCGGTGCGAGACTAGAACGCGGGCCTTGACGCCAAGAGTACCCGGACGTCTTGCATGATTCAGAGTCGTACGCTTCCATACCGTATCGCAGGTCCATGTCGGAAACATCGAAGTTGGCGCGCACCCTGTAAGCCCAGTACACAGAAGGTCTATGAAGGCCCATGTGTTACTCAGGTTAAGCAGACCCCTCATGGTCCTTGGTTCAAGAGGAGCGTTGTTAAAGGTTTACGGCACCCTGAGTTAACATTAGGAAAGACTAGACACACAACCCTATGAGTTATCGGGACTAGCATTCCCTTTGCGACGCGGTCCCACGGATTTATCGTGTAGTCGAGATCCCACAGAGGCGTTTATCCGATGAGGGATCGGCCTCTTGACTCTAACGAAGGCTGTTTTGCATATGCCTTACGAAATCACCCAAAGCTAATCGTTACCTGGGGTCACAGGATATAATGGTTCGGCAATGATAGTAGGCCAACATGCTTTCGTACATTCCGCTTTTCTAGTGCTCGTGAAACTCCGCTACGCATTCAAACTAACAGAGCCCCGAGGAACCCTCTTATGCCGGTACTGTTCGTCAAGACACCCCTAAGTCAGGTAGCAGTTCAACGTATGTCGAAACTGACGATACAGACCAATGAAATCCGGTCCTACTATAGTGTACACCAGAACCTTCGTTTAAACCCATCGGTTGTGGTAAATCAAGGGTTAGGTATACAAACGCGACGGTAGGGTACCGAAGTATACTCAATATTGCTGCCCGCAGCTTAGCATCACAAGTGATATTGGGTGACGTGTCGGCTCCACGCCCTCATTTATCATTGGTTCATCAGCTACACTGCTAGTTTGCATTACGTAGCTTTGTACGCTTCAGAGATTTGACCAAGGAATCTTCCCCCACTGTTTCTGGTTCACCCCCAGAATTGTGGCGCTCTCCTACCTTACCTGGCTAGATATAGCTCCTAGATACCATCTGTGGTCCCGTGCCTGCCTGACCGTAGGTTTTCCCCTTACTACTGAGCGACGCCACATGATTGTGGATGAACGACTTACTACGTGTGTATGTGGCGAACATATAGTTAG
seq00016   ACGCGGTTCAGAAAAGAAAACGAAAGTGTCTGCCATATAACTCGCATTGTCGGGGACGTAGCGTCTTACAATTATGAATCCCAGGGAAAGCATCATCTGAGACGGACGGCATCCCGTGTTTGCTAACGCACTCTTGCCTTAGCAGTCTACCTGACACCAACCTGATGCTTCTGCATTCGCAATGGAGCGATCGACACCCCGGCACCAAGCCAAAGCACGTAAGACTTTACATTGGCTCTGCGGGTATGGCCGGACGGTGTAAAGATGGACCATGTTGTGTACATTGGAGCCTGACCGGCAGCTCTTGCGATTCACCATCGATCACCTGGCAAAAGGCGGGCGCTGCTACCGGACAATGTAAGCCTAACATGGGGTCGCGCAAGGGGAGCTTAGAGGAACACGGATCCTGGATCCGTTATTTTCACTAGTGCGGCATAGGGCGGTGTGTCATTCCTCTGTTCAACCATGTGTTGGCGAATGTTGACTATATCATTAAGGATTCTGCTCCGGTATCAAATCACAGATGATGGAGAGTCATACCCAGCAAGAGCCCATAGGATACATGCGAATCGGCACCGCAGGGGTTTCCATCGTTATAATCGAACTGAGTTGGTCCGCAGATTGCCTTGCTTCTCCCCCGTCGGATACAACTGTACGCGGCATAATTGTGACGCATAATCTGACGCACTATTGCAGTTGAAATCCTGGCTATTACGTGGAGACATATGAGACCAATACTATCAAGTAATCCCTTTTGTCCCGCTTCCACGTGTAATGCAAGTAACTAGCACTGTTTGTCGTTGCTCTAGTGACGCAGGCGCACATGTCCTCTACCTGGGTGCCACAAGCCTCACGCTCTGACAGTCACTCAATCCTGCAGTTGTGGCATCGAACAGGGTCATTACTATCAGTGACGCATATTCTATCCCGCTGCACTTGTATGCGAGAGGATCCATGACACCATGTGTGCATTTGAATGCAGTCAACCGGAGGAGAAATGCACGCGTGTAGTTGTTCCGCCAGGGCTTGCCAACTCGCTGACGGACACAGACAAGAACGCCACCGATTTCTAGAGTTAGAGTATTACATGCCGCCAACCTAGTTATAACGATAACCAAGGCTCTTCATTCACAGGAATCGTTAAGTTGAACACTGCACCCCTCAATTGGGCTTTGAAGATAATCATTATTCAACACTTAGGCCGGTGCGAGACTAGAACGCGGGCCTTGACGCCAAGAGTACCCGGACGTCTTGCATGATTCAGAGTCGTACGCTTCCATACCGTATCGCAGGTCCATGTCGGAAACATCGAAGTTGGCGCGCACCCTGTAAGCCCAGTACACAGAAGGTCTATGAAGGCCCATGTGTTACTCAGGTTAAGCAGACCCCTCATGGTCCTTGGTTCCAGAGGAGCGTTGTTAAAGGTTTACGGCACCCTGAGTTAACATTAGGAAAGACTAGACACACAACCCTATGAGTTATCGGGACTAGCATTCCCTTTGCGACGCGGTCCCACGGATTTATCGTGTAGTCGAGATCCCACAGAGGCGTTTATCCGATGAGGGATCGGCCTCTTGACTCTAACGAAGGCTGTTTTGCATATGCCTTACGAAATCACCCAAAGCTAATCGTTACCTGGGGTCACAGGATATAATGGTTCGGCAATGATAGTAGGCCAACATGCTTTCGTACATTCCGCTTTTCTAGTGCTCGTGAAACTCCGCTACGCATTCAAACTAACAGAGCCCCGAGGAACCCTCTTATGCCGGTACTGTTCGTCAAGACACCCCTAAGTCAGGTAGCAGTTCAACGTATGTCGAAACTGACGATACAGACCAATGAAATCCGGTCCTACTATAGTGTACACCAGAACCTTCTTTTAAACCCATCGGTTGTGGTAAATCAAGGGTTAGGTATACAAACGCGACGGTAGGGTACCGAAGTATACTCAATATTGCTGCCCGCAGCTTAGCATCACAAGTGATATTGGGTGACGTGTCGGCTCCACGCCCTCATTTATCATTGGTTCATCAGCTACACTGCTAGTTTGCATTACGTAGCTTTGTACGCTTCAGAGATTTGACCAAGGAATCTTCCCCCACTGTTTCTGGTTCACCCCCAGAATTGTGGCGCTCTCCTACCTTACCTGGCTAGATATAGCTCCTAGATACCATCTGTGGTCCCGTGCCTGCCTGACCGTAGGTTTTCCCCTTACTACTGAGCGACGCCACATGATTGTGGATGAACGACTTACTACGTGTGTATGTGGCGAACATATAGTTAG
seq00017   ACGCGGTTCAGAAAAGAAAACGAAAGTGTCTGCCATATAACTCGCATTGTCGGGGACGTAGCGTCTTACAATTATGAATCCCAGGGAAAGCATCATCTGAGACGGACGGCATCCAGTGTTTGCTAACGCACTCTTGCCTTAGCAGTCTACCTGACACCAACCTGATGCTTCTGCATTCGCAATGGAGCGATCGACACCCCGGCACCAAGCCAAAGCACGTAAGACTTTACATTGGCTCTGCGGGTATGGCCGGACGGTGTAAAGATGGACCATGTTGTGTACATTGGAGCCTGACCGGCAGCTCTTGCGATTCACCATCGATCACCTGGCAAAAGGCGGGCGCTGCTACCGGACAATGTAAGCCTAACATGGGGTCGCGCAAGGGGAGCTTAGAGGAACACGGATCCTGGATCCGTTATTTTCACTAGTGCGGCATAGGGCGGTGTGTCATTCCTCTGTTCAACCATGTGTTGGCGAATGTTGACTATATCATTAAGGATTCTGCTCCGGTATCAAATCACAGATGATGGAGAGTCATACCCAGCAAGAGCCCATAGGATACATGCGAATCGGCACCGCAGGGGTTTCCATCGTTATAATCGAACTGAGTTGGTCCGCAGATTGCCTTGCTTCTCCCCCGTCGGATACAACTGTACGCGGCATAATTGTGACGCATAATCTGACGCACTATTGCAGTTGAAATCCTGGCTATTACGTGGAGACATATGAGACCAATACTATCAAGTAATCCCTTTTGTCCCGCTTCCACGTGTAATGCAAGTAACTAGCACTGTTTGTCGTTGCTCTAGTGACGCAGGCGCACATGTCCTCTACCTGGGTGCCACAAGCCTCACGCTCTGACAGTCACTCAATCCTGCAGTTGTGGCATCGAACAGGGTCATTACTATCAGTGACGCATATTCTATCCCGCTGCACTTGTATGCGAGAGGATCCATGACACCATGTGTGCATTTGAATGCAGTCAACCGGAGGAGAATTGCACGCGTGTAGTTGTTCCGCCAGGGCTTGCCAACTCGCTGACGGACACAGACAAGAACGCCACCGATTTCTAGAGTTAGAGTATTACATGCCGCCAACCTAGTTATAACGATAACCAAGGCTCTTCATTCACAGGAATCGTTAAGTTGAACACTGCACCCCTCAATTGGGCTTTGAAGATAATCATTATTCAACACTTAGGCCGGTGCGAGACTAGAACGCGGGCCTTGACGCCAAGAGTACCCGGACGTCTTGCATGATTCAGAGTCGTACGCTTCCATACCGTATCGCAGGTCCATGTCGGAAACATCGAAGTTGGCGCGCACCCTGTAAGCCCAGTACACAGAAGGTCTATGAAGGCCCATGTGTTACTCAGGTTAAGCAGACCCCTCATGGTCCTTGGTTCAAGAGGAGCGTTGTTAAAGGTTTACGGCACCCTGAGTTAACATTAGGAAAGACTAGACACACAACCCTATGAGTTATCGGGACTAGCATTCCCTTTGCGACGCGGTCCCACGGATTTATCGTGTAGTCGAGATCCCACAGAGGCGTTTATCCGATGAGGGATCGGCCTCTTGACTCTAACGAAGGCTGTTTTGCATATGCCTTACGAAATCACCCAAAGCTAATCGTTACCTGGGGTCACAGGATATAATGGTTCGGCAATGATAGTAGGCCAACATGCTTTCGTACATTCCGCTTTTCTAGTGCTCGTGAAACTCCGCTACGCATTCAAACTAACAGAGCCCCGAGGAACCCTCTTATGCCGGTACTGTTCGTCAAGACACCCCTAAGTCAGGTAGCAGTTCAACGTATGTCGAAACTGACGATACAGACCAATGAAATCCGGTCCTACTATAGTGTACACCAGAACCTTCGTTTAAACCCATCGGTTGTGGTAAATCAAGGGTTAGGTATACAAACGCGACGGTAGGGTACCGAAGTATACTCAATATTGCTGCCCGCAGCTTAGCATCACAAGTGATATTGGGTGACGTGTCGGCTCCACGCCCTCATTTATCATTGGTTCATCAGCTACACTGCTAGTTTGCATTACGTAGCTTTGTACGCTTCAGAGATTTGACCAAGGAATCTTCCCCCACTGTTTCTGGTTCACCCCCAGAATTGTGGCGCTCTCCTACCTTACCTGGCTAGATATAGCTCCTAGATACCATCTGTGGTCCCGTGCCTGCCTGACCGTAGGTTTTCCCCTTACTACTGAGCGACGCCACATGATTGTGGATGAACGACTTACTACGTGTGTATGTGGCGAACATATAGTTAG
seq00018   ACGCGGTTCAGAAAAGAAAACGAAAGTGTCTGCCATATAACTCGCATTGTCGGGGACGTAGCGTCTTACAATTATGAATCCCAGGGAAAGCATCATCTGAGACGGACGGCATCCAGTGTTTGCTAACGCACTCTTGCCTTAGCAGTCTACCTGACACCAACCTGATGCTTCTGCATTCGCAATGGAGCGATCGACACCCCGGCACCAAGCCAAAGCACGTAAGACTTTACATTGGCTCTGCGGGTATGGCCGGACGGTGTAAAGATGGACCATGTTGTGTACATTGGAGCCTGACCGGCAGCTCTTGCGATTCACCATCGATCACCTGGCAAAAGGCGGGCGCTGCTACCGGACAATGTAAGCCTAACATGGGGTCGCGCAAGGGGAGCTTAGAGGAACACGGATCCTGGATCCGTTATTTTCACTAGTGCGGCATAGGGCGGTGTGTCATTCCTCTGTTCAACCATGTGTTGGCGAATGTTGACTATATCATTAAGGATTCTGCTCCGGTATCAAATCACAGATGATGGAGAGTCATACCCAGCAAGAGCCCATAGGATACATGCGAATCGGCACCGCAGGGGTTTCCATCGTTATAATCGAACTGAGTTGGTCCGCAGATTGCCTTGCTTCTCCCCCGTCGGATACAACTGTACGCGGCATAATTGTGACGCATAATCTGACGCACTATTGCAGTTGAAATCCTGGCTATTACGTGGAGACATATGAGACCAATACTATCAAGTAATCCCTTTTGTCCCGCTTCCACGTGTAATGCAAGTAACTAGCACTGTTTGTCGTTGCTCTAGTGACGCAGGCGCACATGTCCTCTACCTGGGTGCCACAAGCCTCACGCTCTGACAGTCACTCAATCCTGCAGTTGTGGCATCGAACAGGGTCATTACTATCAGTGACGCATATTCTATCCCGCTGCACTTGTATGCGAGAGGATCCATGACACCATGTGTGCATTTGAATGCAGTCAACCGGAGGAGAATTGCACGCGTGTAGTTGTTCCGCCAGGGCTTGCCAACTCGCTGACGGACACAGACAAGAACGCCACCGATTTCTAGAGTTAGAGTATTACATGCCGCCAACCTAGTTATAACGATAACCAAGGCTCTTCATTCACAGGAATCGTTAGGTTGAACACTGCACCCCTCAATTGGGCTTTGAAGATAATCATTATTCAACACTTAGGCCGGTGCGAGACTAGAACGCGGGCCTTGACGCCAAGAGTACCCGGACGTCTTGCATGATTCAGAGTCGTACGCTTCCATACCGTATCGCAGGTCCATGTCGGAAACATCGAAGTTGGCGCGCACCCTGTAAGCCCAGTACACAGAAGGTCTATGAAGGCCCATGTGTTACTCAGGTTAAGCAGACCCCTCATGGTCCTTGGTTCAAGAGGAGCGTTGTTAAAGGTTTACGGCACCCTGAGTTAACATTAGGAAAGACTAGACACACAACCCTATGAGTTATCGGGACTAGCATTCCCTTTGCGACGCGGTCCCACGGATTTATCGTGTAGTCGAGATCCCACAGAGGCGTTTATCCGATGAGGGATCGGCCTCTTGACTCTAACGAAGGCTGTTTTGCATATGCCTTACGAAATCACCCAAAGCTAATCGTTACCTGGGGTCACAGGATATAATGGTTCGGCAATGATAGTAGGCCAACATGCTTTCGTACATTCCGCTTTTCTAGTGCTCGTGAAACTCCGCTACGCATTCAAACTAACAGAGCCCCGAGGAACCCTCTTATGCCGGTACTGTTCGTCAAGACACCCCTAAGTCAGGTAGCAGTTCAACGTATGTCGAAACTGACGATACAGACCAATGAAATCCGGTCCTACTATAGTGTACACCAGAACCTTCGTTTAAACCCATCGGTTGTGGTAAATCAAGGGTTAGGTATACAAACGCGACGGTAGGGTACCGAAGTATACTCAATATTGCTGCCCGCAGCTTAGCATCACAAGTGATATTGGGTGACGTGTCGGCTCCACGCCCTCATTTATCATTGGTTCATCAGCTACACTGCTAGTTTGCATTACGTAGCTTTGTACGCTTCAGAGATTTGACCAAGGAATCTTCCCCCACTGTTTCTGGTTCACCCCCAGAATTGTGGCGCTCTCCTACCTTACCTGGCTAGATATAGCTCCTAGATACCATCTGTGGTCCCGTGCCTGCCTGACCGTAGGTTTTCCCCTTACTACTGAGCGACGCCACATGATTGTGGATGAACGACTTACTACGTGTGTATGTGGCGAACATATAGTTAG
seq00019   ACGCGGTTCAGAAAAGAAAACGAAAGTGTCTGCCATATAACTCGCATTGTCGGGGACGTAGCGTCTTACAATTATGAATCCCAGGGAAAGCATCATCTGAGACGGACGGCATCCAGTGTTTGCTAACGCACTCTTGCCTTAGCAGTCTACCTGACACCAACCTGATGCTTCTGCATTCGCAATGGAGCGATCGACACCCCGGCACCAAGCCAAAGCACGTAAGACTTTACATTGGCTCTGCGGGTATGGCCGGACGGTGTAAAGATGGACCATGTTGTGTACATTGGAGCCTGACCGGCAGCTCTTGCGATTCACCATCGATCACCTGGCAAAAGGCGGGCGCTGCTACCGGACAATGTAAGCCTAACATGGGGTCGCGCAAGGGGAGCTTAGAGGAACACGGATCCTGGATCCGTTATTTTCACTAGTGCGGCATAGGGCGGTGTGTCATTCCTCTGTTCAACCATGTGTTGGCGAATGTTGACTATATCATTAAGGATTCTTCTCCGGTATCAAATCACAGATGATGGAGAGTCATACCCAGCAAGAGCCCATAGGATACATGCGAATCGGCACCGCAGGGGTTTCCATCGTTATAATCGAACTGAGTTGGTCCGCAGATTGCCTTGCTTCTCCCCCGTCGGATACAACTGTACGCGGCATAATTGTGACGCATAATCTGACGCACTATTGCAGTTGAAATCCTGGCTATTACGTGGAGACATATGAGACCAATACTATCAAGTAATCCCTTTTGTCCCGCTTCCACGTGTAATGCAAGTAACTAGCACTGTTTGTCGTTGCTCTAGTGACGCAGGCGCACATGTCCTCTACCTGGGTGCCACAAGCCTCACGCTCTGACAGTCACTCAATCCTGCAGTTGTGGCATCGAACAGGGTCATTACTATCAGTGACGCATATTCTATCCCGCTGCACTTGTATGCGAGAGGATCCATGACACCATGTGTGCATTTGAATGCAGTCAACCGGAGGAGAATTGCACGCGTGTAGTTGTTCCGCCAGGGCTTGCCAACTCGCTGACGGACACAGACAAGAACGCCACCGATTTCTAGAGTTAGAGTATTACATGCCGCCAACCTAGTTATAACGATAACCAAGGCTCTTCATTCACAGGAATCGTTAGGTTGAACACTGCACCCCTCAATTGGGCTTTGAAGATAATCATTATTCAACACTTAGGCCGGTGCGAGACTAGAACGCGGGCCTTGACGCCAAGAGTACCCGGACGTCTTGCATGATTCAGAGTCGTACGCTTCCATACCGTATCGCAGGTCCATGTCGGAAACATCGAAGTTGGCGCGCACCCTGTAAGCCCAGTACACAGAAGGTCTATGAAGGCCCATGTGTTACTCAGGTTAAGCAGACCCCTCATGGTCCTTGGTTCAAGAGGAGCGTTGTTAAAGGTTTACGGCACCCTGAGTTAACATTAGGAAAGACTAGACACACAACCCTATGAGTTATCGGGACTAGCATTCCCTTTGCGACGCGGTCCCACGGATTTATCGTGTAGTCGAGATCCCACAGAGGCGTTTATCCGATGAGGGATCGGCCTCTTGACTCTAACGAAGGCTGTTTTGCATATGCCTTACGAAATCACCCAAAGCTAATCGTTACCTGGGGTCACAGGATATAATGGTTCGGCAATGATAGTAGGCCAACATGCTTTCGTACATTCCGCTTTTCTAGTGCTCGTGAAACTCCGCTACGCATTCAAACTAACAGAGCCCCGAGGAACCCTCTTATGCCGGTACTGTTCGTCAAGACACCCCTAAGTCAGGTAGCAGTTCAACGTATGTCGAAACTGACGATACAGACCAATGAAATCCGGTCCTACTATAGTGTACACCAGAACCTTCGTTTAAACCCATCGGTTGTGGTAAATCAAGGGTTAGGTATACAAACGCGACGGTAGGGTACCGAAGTATACTCAATATTGCTGCCCGCAGCTTAGCATCACAAGTGATATTGGGTGACGTGTCGGCTCCACGCCCTCATTTATCATTGGTTCATCAGCTACACTGCTAGTTTGCATTACGTAGCTTTGTACGCTTCAGAGATTTGACCAAGGAATCTTCCCCCACTGTTTCTGGTTCACCCCCAGAATTGTGGCGCTCTCCTACCTTACCTGGCTAGATATAGCTCCTAGATACCATCTGTGGTCCCGTGCCTGCCTGACCGTAGGTTTTCCCCTTACTACTGAGCGACGCCACATGATTGTGGATGAACGACTTACTACGTGTGTATGTGGCGAACATATAGTTAG
seq00020   ACGCGGTTCAGAAAAGAAAACGAAAGTGTCTGCCATATAACTCGCATTGTCGGGGACGTAGCGTCTTACAATTATGAATCCCAGGGAAAGCATCATCTGAGACGGACGGCATCCCGTGTTTGCTAACGCACTCTTGCCTTAGCAGTCTACCTGACACCAACCTGATGCTTCTGCATTCGCAATGGAGCGATCGACACCCCGGCACCAAGCCAAAGCACGTAAGACTTTACATTGGCTCTGCGGGTATGGCCGGACGGTGTAAAGATGGACCATGTTGTGTACATTGGAGCCTGACCGGCAGCTCTTGCGATTCACCATCGATCACCTGGCAAAAGGCGGGCGCTGCTACCGGACAATGTAAGCCTAACATGGGGTCGCGCAAGGGGAGCTTAGAGGAACACGGATCCTGGATCCGTTATTTTCACTAGTGCGGCATAGGGCGGTGTGTCATTCCTCTGTTCAACCATGTGTTGGCGAATGTTGACTATATCATTAAGGATTCTGCTCCGGTATCAAATCACAGATGATGGAGAGTCATACCCAGCAAGAGCCCATAGGATACATGCGAATCGGCACCGCAGGGGTTTCCATCGTTATAATCGAACTGAGTTGGTCCGCAGATTGCCTTGCTTCTCCCCCGTCGGATACAACTGTACGCGGCATAATTGTGACGCATAATCTGACGCGCTATTGCAGTTGAAATCCTGGCTATTACGTGGAGACATATGAGACCAATACTATCAAGTAATCCCTTTTGTCCCGCTTCCACGTGTAATGCAAGTAACTAGCACTGTTTGTCGTTGCTCTAGTGACGCAGGCGCACATGTCCTCTACCTGGGTGCCACAAGCCTCACGCTCTGACAGTCACTCAATCCTGCAGTTGTGGCATCGAACAGGGTCATTACTATCAGTGACGCATATTCTATCCCGCTGCACTTGTATGCGAGAGGATCCATGACACCATGTGTGCATTTGAATGCAGTCAACCGGAGGAGAATTGCACGCGTGTAGTTGTTCCGCCAGGGCTTGCCAACTCGCTGACGGACACAGACAAGAACGCCACCGATTTCTAGAGTTAGAGTATTACATGCCGCCAACCTAGTTATAACGATAACCAAGGCTCTTCATTCACAGGAATCGTTAAGTTGAACACTGCACCCCTCAATTGGGCTTTGAAGATAATCATTATTCAACACTTAGGCCGGTGCGAGACTAGAACGCGGGCCTTGACGCCAAGAGTACCCGGACGTCTTGCATGATTCAGAGTCGTACGCTTCCATACCGTATCGCAGGTCCATGTCGGAAACATCGAAGTTGGCGCGCACCCTGTAAGCCCAGTACACAGAAGGTCTATGAAGGCCCATGTGTTACTCAGGTTAAGCAGACCCCTCATGGTCCTTGGTTCAAGAGGAGCGTTGTTAAAGGTTTACGGCACCCTGAGTTAACATTAGGAAAGACTAGACACACAACCCTATGAGTTATCGGGACTAGCATTCCCTTTGCGACGCGGTCCCACGGATTTATCGTGTAGTCGAGATCCCACAGAGGCGTTTATCCGATGAGGGATCGGCCTCTTGACTCTAACGAAGGCTGTTTTGCATATGCCTTACGAAATCACCCAAAGCTAATCGTTACCTGGGGTCACAGGATATAATGGTTCGGCAATGATAGTAGGCCAACATGCTTTCGTACATTCCGCTTTTCTAGTGCTCGTGAAACTCCGCTACGCATTCAAACTAACAGAGCCCCGAGGAACCCTCTTATGCCGGTACTGTTCGTCAAGACACCCCTAAGTCAGGTAGCAGTTCAACGTATGTCGAAACTGACGATACAGACCAATGAAATCCGGTCCTACTATAGTGTACACCAGAACCTTCGTTTAAACCCATCGGTTGTGGTAAATCAAGGGTTAGGTATACAAACGCGACGGTAGGGTACCGAAGTATACTCAATATTGCTGCCCGCAGCTTAGCATCACAAGTGATATTGGGTGACGTGTCGGCTCCACGCCCTCATTTATCATTGGTTCATCAGCTACACTGCTAGTTTGCATTACGTAGCTTTGTACGCTTCAGAGATTTGACCAAGGAATCTTCCCCCACTGTTTCTGGTTCACCCCCAGAATTGTGGCGCTCTCCTACCTTACCTGGCTAGATATAGCTCCTAGATACCATCTGTGGTCCCGTGCCTGCCTGACCGTAGGTTTTCCCCTTACTACTGAGCGACGCCACATGATTGTGGATGAACGACTTACTACGTGTGTATGTGGCTAACATATAGTTAG
seq00021   ACGCGGTTCAGAAAAGAAAACGAAAGTGTCTGCCATATAACTCGCATTGTCGGGGACGTAGCGTCTTACAATTATGAATCCCAGGGAAAGCATCATCTGAGACGGACGGCATCCAGTGTTTGCTAACGCACTCTTGCCTTAGCAGTCTACCTGACACCAACCTGATGCTTCTGCATTCGCAATGGAGCGATCGACACCCCGGCACCAAGCCAAAGCACGTAAGACTTTACATTGGCTCTGCGGGTATGGCCGGACGGTGTAAAGATGGACCATGTTGTGTACATTGGAGCCTGACCGGCAGCTCTTGCGATTCACCATCGATCACCTGGCAAAAGGCGGGCGCTGCTACCGGACAATGTAAGCCTAACATGGGGTCGCGCAAGGGGAGCTTAGAGGAACACGGATCCTGGATCCGTTATTTTCACTAGTGCGGCATAGGGCGGTGTGTCATTCCTCTGTTCAACCATGTGTTGGCGAATGTTGACTATATCATTAAGGATTCTGCTCCGGTATCAAATCACAGATGATGGAGAGTCATACCCAGCAAGAGCCCATAGGATACATGCGAATCGGCACCGCAGGGGTTTCCATCGTTATAATCGAACTGAGTTGGTCCGCAGATTGCCTTGCTTCTCCCCCGTCGGATACAACTGTACGCGGCATAATTGTGACGCATAATCTGACGCACTATTGCAGTTGAAATCCTGGCTATTACGTGGAGACATATGAGACCAATACTATCAAGTAATCCCTTTTGTCCCGCTTCCACGTGTAATGCAAGTAACTAGCACTGTTTGTCGTTGCTCTAGTGACGCAGGCGCACATGTCCTCTACCTGGGTGCCACAAGCCTCACGCTCTGACAGTCACTCAATCCTGCAGTTGTGGCATCGAACAGGGTCATTACTATCAGTGACGCATATTCTATCCCGCTGCACTTGTATGCGAGAGGATCCATGACACCATGTGTGCATTTGAATGCAGTCAACCGGAGGAGAATTGCACGCGTGTAGTTGTTCCGCCAGGGCTTGCCAACTCGCTGACGGACACAGACAAGAACGCCACCGATTTCTAGAGTTAGAGTATTACATGCCGCCAACCTAGTTATAACGATAACCAAGGCTCTTCATTCACAGGAATCGTTAGGTTGAACACTGCACCCCTCAATTGGGCTTTGAAGATAATCATTATTCAACACTTAGGCCGGTGCGAGACTAGAACGCGGGCCTTGACGCCAAGAGTACCCGGACGTCTTGCATGATTCAGAGTCGTACGCTTCCATACCGTATCGCAGGTCCATGTCGGAAACATCGAAGTTGGCGCGCACCCTGTAAGCCCAGTACACAGAAGGTCTATGAAGGCCCATGTGTTACTCAGGTTAAGCAGACCCCTCATGGTCCTTGGTTCAAGAGGAGCGTTGTTAAAGGTTTACGGCACCCTGAGTTAACATTAGGAAAGACTAGACACACAACCCTATGAGTTATCGGGACTAGCATTCCCTTTGCGACGCGGTCCCACGGATTTATCGTGTAGTCGAGATCCCACAGAGGCGTTTATCCGATGAGGGATCGGCCTCTTGACTCTAACGAAGGCTGTTTTGCATATGCCTTACGAAATCACCCAAAGCTAATCGTTACCTGGGGTCACAGGATATAATGGTTCGGCAATGATAGTAGGCCAACATGCTTTCGTACATTCCGCTTTTCTAGTGCTCGTGAAACTCCGCTACGCATTCAAACTAACAGAGCCCCGAGGAACCCTCTTATGCCGGTACTGTTCGTCAAGACACCCCTAAGTCAGGTAGCAGTTCAACGTATGTCGAAACTGACGATACAGACCAATGAAATCCGGTCCTACTATAGTGTACACCAGAACCTTCGTTTAAACCCATCGGTTGTGGTAAATCAAGGGTTAGGTATACAAACGCGACGGTAGGGTACCGAAGTATACTCAATATTGCTGCCCGCAGCTTAGCATCACAAGTGATATTGGGTGACGTGTCGGCTCCACGCCCTCATTTATCATTGGTTCATCAGCTACACTGCTAGTTTGCATTACGTAGCTTTGTACGCTTCAGAGATTTGACCAAGGAATCTTCCCCCACTGTTTCTGGTTCACCCCCAGAATTGTGGCGCTCTCCTACCTTACCTGGCTAGATATAGCTCCTAGATACCATCTGTGGTCCCGTGCCTGCCTGACCGTAGGTTTTCCCCTTACTACTGAGCGACGCCACATGATTGTGGATGAACGACTTACTACGTGTGTATGTGGCGAACATATAGTTAG
seq00022   ACGCGGTTCAGAAAAGAAAACGAAAGTGTCTGCCATATAACTCGCATTGTCGGGGACGTAGCGTCTTACAATTATGAATCCCAGGGAAAGCATCATCTGAGACGGACGGCATCCCGTGTTTGCTAACGCACTCTTGCCTTAGCAGTCTACCTGACACCAACCTGATGCTTCTGCATTCGCAATGGAGCGATCGACACCCCGGCACCAAGCCAAAGCACGTAAGACTTTACATTGGCTCTGCGGGTATGGCCGGACGGTGTAAAGATGGACCATGTTGTGTACATTGGAGCCTGACCGGCAGCTCTTGCGATTCACCATCGATCACCTGGCAAAAGGCGGGCGCTGCTACCGGACAATGTAAGCCTAACATGGGGTCGCGCAAGGGGAGCTTAGAGGAACACGGATCCTGGATCCGTTATTTTCACTAGTGCGGCATAGGGCGGTGTGTCATTCCTCTGTTCAACCATGTGTTGGCGAATGTTGACTATATCATTAAGGATTCTGCTCCGGTATCAAATCACAGATGATGGAGAGTCATACCCAGCAAGAGCCCATAGGATACATGCGAATCGGCACCGCAGGGGTTTCCATCGTTATAATCGAACTGAGTTGGTCCGCAGATTGCCTTGCTTCTCCCCCGTCGGATACAACTGTACGCGGCATAATTGTGACGCATAATCTGACGCACTATTGCAGTTGAAATCCTGGCTATTACGTGGAGACATATGAGACCAATACTATCAAGTAATCCCTTTTGTCCCGCTTCCACGTGTAATGCAAGTAACTAGCACTGTTTGTCGTTGCTCTAGTGACGCAGGCGCACATGTCCTCTACCTGGGTGCCACAAGCCTCACGCTCTGACAGTCACTCAATCCTGCAGTTGTGGCATCGAACAGGGTCATTACTATCAGTGACGCATATTCTATCCCGCTGCACTTGTATGCGAGAGGATCCATGACACCATGTGTGCATTTGAACGCAGTCAACCGGAGGAGAATTGCACGCGTGTAGTTGTTCCGCCAGGGCTTGCCAACTCGCTGACGGACACAGACAAGAACGCCACCGATTTCTAGAGTTAGAGTATTACATGCCGCCAACCTAGTTATAACGATAACCAAGGCTCTTCATTCACAGGAATCGTTAAGTTGAACACTGCACCCCTCAATTGGGCTTTGAAGATAATCATTATTCAACACTTAGGCCGGTGCGAGACTAGAACGCGGGCCTTGACGCCAAGAGTACCCGGACGTCTTGCATGATTCAGAGTCGTACGCTTCCATACCGTATCGCAGGTCCATGTCGGAAACATCGAAGTTGGCGCGCACCCTGTAAGCCCAGTACACAGAAGGTCTATGAAGGCCCATGTGTTACTCAGGTTAAGCAGACCCCTCATGGTCCTTGGTTCAAGAGGAGCGTTGTTAAAGGTTTACGGCACCCTGAGTTAACATTAGGAAAGACTAGACACACAACCCTATGAGTTATCGGGACTAGCATTCCCTTTGCGACGCGGTCCCACGGATTTATCGTGTAGTCGAGATCCCACAGAGGCGTTTATCCGATGAGGGATCGGCCTCTTGACTCTAACGAAGGCTGTTTTGCATATGCCTTACGAAATCACCCAAAGCTAATCGTTACCTGGGGTCACAGGATATAATGGTTCGGCAATGATAGTAGGCCAACATGCTTTCGTACATTCCGCTTTTCTAGTGCTCGTGAAACTCCGCTACGCATTCAAACTAACAGAGCCCCGAGGAACCCTCTTATGCCGGTACTGTTCGTCAAGACACCCCTAAGTCAGGTAGCAGTTCAACGTATGTCGAAACTGACGATACAGACCAATGAAATCCGGTCCTACTATAGTGTACACCAGAACCTTCGTTTAAACCCATCGGTTGTGGTAAATCAAGGGTTAGGTATACAAACGCGACGGTAGGGTACCGAAGTATACTCAATATTGCTGCCCGCAGCTTAGCATCACAAGTGATATTGGGTGACGTGTCGGCTCCACGCCCTCATTTATCATTGGTTCATCAGCTACACTGCTAGTTTGCATTACGTAGCTTTGTACGCTTCAGAGATTTGACCAAGGAATCTTCCCCCACTGTTTCTGGTTCACCCCCAGAATTGTGGCGCTCTCCTACCTTACCTGGCTAGATATAGCTCCTAGATACCATCTGTGGTCCCGTGCCTGCCTGACCGTAGGTTTTCCCCTTACTACTGAGCGACGCCACATGATTGTGGATGAACGACTTACTACGTGTGTATGTGGCGAACATATAGTTAG
seq00023   ACGCGGTTCAGAAAAGAAAACGAAAGTGTCTGCCATATAACTCGCATTGTCGGGGACGTAGCGTCTTACAATTATGAATCCCAGGGAAAGCATCATCTGAGACGGACGGCATCCCGTGTTTGCTAACGCACTCTTGCCTTAGCAGTCTACCTGACACCAACCTGATGCTTCTGCATTCGCAATGGAGCGATCGACACCCCGGCACCAAGCCAAAGCACGTAAGACTTTACATTGGCTCTGCGGGTATGGCCGGACGGTGTAAAGATGGACCATGTTGTGTACATTGGAGCCTGACCGGCAGCTCTTGCGATTCACCATCGATCACCTGGCAAAAGGCGGGCGCTGCTACCGGACAATGTAAGCCTAACATGGGGTCGCGCAAGGGGAGCTTAGAGGAACACGGATCCTGGATCCGTTATTTTCACTAGTGCGGCATAGGGCGGTGTGTCATTCCTCTGTTCAACCATGTGTTGGCGAATGTTGACTATATCATTAAGGATTCTGCTCCGGTATCAAATCACAGATGATGGAGAGTCATACCCAGCAAGAGCCCATAGGATACATGCGAATCGGCACCGCAGGGGTTTCCATCGTTATAATCGAACTGAGTTGGTCCGCAGATTGCCTTGCTTCTCCCCCGTCGGATACAACTGTACGCGGCATAATTGTGACGCATAATCTGACGCGCTATTGCAGTTGAAATCCTGGCTATTACGTGGAGACATATGAGACCAATACTATCAAGTAATCCCTTTTGTCCCGCTTCCACGTGTAATGCAAGTAACTAGCACTGTTTGTCGTTGCTCTAGTGACGCAGGCGCACATGTCCTCTACCTGGGTGCCACAAGCCTCACGCTCTGACAGTCACTCAATCCTGCAGTTGTGGCATCGAACAGGGTCATTACTATCAGTGACGCATATTCTATCCCGCTGCACTTGTATGCGAGAGGATCCATGACACCATGTGTGCATTTGAATGCAGTCAACCGGAGGAGAATTGCACGCGTGTAGTTGTTCCGCCAGGGCTTGCCAACTCGCTGACGGACACAGACAAGAACGCCACCGATTTCTAGAGTTAGAGTATTACATGCCGCCAACCTAGTTATAACGATAACCAAGGCTCTTCATTCACAGGAATCGTTAAGTTGAACACTGCACCCCTCAATTGGGCTTTGAAGATAATCATTATTCAACACTTAGGCCGGTGCGAGACTAGAACGCGGGCCTTGACGCCAAGAGTACCCGGACGTCTTGCATGATTCAGAGTCGTACGCTTCCATACCGTATCGCAGGTCCATGTCGGAAACATCGAAGTTGGCGCGCACCCTGTAAGCCCAGTACACAGAAGGTCTATGAAGGCCCATGTGTTACTCAGGTTAAGCAGACCCCTCATGGTCCTTGGTTCAAGAGGAGCGTTGTTAAAGGTTTACGGCACCCTGAGTTAACATTAGGAAAGACTAGACACACAACCCTATGAGTTATCGGGACTAGCATTCCCTTTGCGACGCGGTCCCACGGATTTATCGTGTAGTCGAGATCCCACAGAGGCGTTTATCCGATGAGGGATCGGCCTCTTGACTCTAACGAAGGCTGTTTTGCATATGCCTTACGAAATCACCCAAAGCTAATCGTTACCTGGGGTCACAGGATATAATGGTTCGGCAATGATAGTAGGCCAACATGCTTTCGTACATTCCGCTTTTCTAGTGCTCGTGAAACTCCGCTACGCATTCAAACTAACAGAGCCCCGAGGAACCCTCTTATGCCGGTACTGTTCGTCAAGACACCCCTAAGTCAGGTAGCAGTTCAACGTATGTCGAAACTGACGATACAGACCAATGAAATCCGGTCCTACTATAGTGTACACCAGAACCTTCGTTTAAACCCATCGGTTGTGGTAAATCAAGGGTTAGGTATACAAACGCGACGGTAGGGTACCGAAGTATACTCAATATTGCTGCCCGCAGCTTAGCATCACAAGTGATATTGGGTGACGTGTCGGCTCCACGCCCTCATTTATCATTGGTTCATCAGCTACACTGCTAGTTTGCATTACGTAGCTTTGTACGCTTCAGAGATTTGACCAAGGAATCTTCCCCCACTGTTTCTGGTTCACCCCCAGAATTGTGGCGCTCTCCTACCTTACCTGGCTAGATATAGCTCCTAGATACCATCTGTGGTCCCGTGCCTGCCTGACCGTAGGTTTTCCCCTTACTACTGAGCGACGCCACATGATTGTGGATGAACGACTTACTACGTGTGTATGTGGCGAACATATAGTTAG
seq00024   ACGCGGTTCAGAAAAGAAAACGAAAGTGTCTGCCATATAACTCGCATTGTCGGGGACGTAGCGTCTTACAATTATGAATCCCAGGGAAAGCATCATCTGAGACGGACGGCATCCCGTGTTTGCTAACGCACTCTTGCCTTAGCAGTCTACCTGACACCAACCTGATGCTTCTGCATTCGCAATGGAGCGATCGACACCCCGGCACCAAGCCAAAGCACGTAAGACTTTACATTGGCTCTGCGGGTATGGCCGGACGGTGTAAAGATGGACCATGTTGTGTACATTGGAGCCTGACCGGCAGCTCTTGCGATTCACCATCGATCACCTGGCAAAAGGCGGGCGCTGCTACCGGACAATGTAAGCCTAACATGGGGTCGCGCAAGGGGAGCTTAGAGGAACACGGATCCTGGATCCGTTATTTTCACTAGTGCGGCATAGGGCGGTGTGTCATTCCTCTGTTCAACCATGTGTTGGCGAATGTTGACTATATCATTAAGGATTCTGCTCCGGTATCAAATCACAGATGATGGAGAGTCATACCCAGCAAGAGCCCATAGGATACATGCGAATCGGCACCGCAGGGGTTTCCATCGTTATAATCGAACTGAGTTGGTCCGCAGATTGCCTTGCTTCTCCCCCGTCGGATACAACTGTACGCGGCATAATTGTGACGCATAATCTGACGCGCTATTGCAGTTGAAATCCTGGCTATTACGTGGAGACATATGAGACCAATACTATCAAGTAATCCCTTTTGTCCCGCTTCCACGTGTAATGCAAGTAACTAGCACTGTTTGTCGTTGCTCTAGTGACGCAGGCGCACATGTCCTCTACCTGGGTGCCACAAGCCTCACGCTCTGACAGTCACTCAATCCTGCAGTTGTGGCATCGAACAGGGTCATTACTATCAGTGACGCATATTCTATCCCGCTGCACTTGTATGCGAGAGGATCCATGACACCATGTGTGCATTTGAATGCAGTCAACCGGAGGAGAATTGCACGCGTGTAGTTGTTCCGCCAGGGCTTGCCAACTCGCTGACGGACACAGACAAGAACGCCACCGATTTCTAGAGTTAGAGTATTACATGCCGCCAACCTAGTTATAACGATAACCAAGGCTCTTCATTCACAGGAATCGTTAAGTTGAACACTGCACCCCTCAATTGGGCTTTGAAGATAATCATTATTCAACACTTAGGCCGGTGCGAGACTAGAACGCGGGCCTTGACGCCAAGAGTACCCGGACGTCTTGCATGATTCAGAGTCGTACGCTTCCATACCGTATCGCAGGTCCATGTCGGAAACATCGAAGTTGGCGCGCACCCTGTAAGCCCAGTACACAGAAGGTCTATGAAGGCCCATGTGTTACTCAGGTTAAGCAGACCCCTCATGGTCCTTGGTTCAAGAGGAGCGTTGTTAAAGGTTTACGGCACCCTGAGTTAACATTAGGAAAGACTAGACACACAACCCTATGAGTTATCGGGACTAGCATTCCCTTTGCGACGCGGTCCCACGGATTTATCGTGTAGTCGAGATCCCACAGAGGCGTTTATCCGATGAGGGATCGGCCTCTTGACTCTAACGAAGGCTGTTTTGCATATGCCTTACGAAATCACCCAAAGCTAATCGTTACCTGGGGTCACAGGATATAATGGTTCGGCAATGATAGTAGGCCAACATGCTTTCGTACATTCCGCTTTTCTAGTGCTCGTGAAACTCCGCTACGCATTCAAACTAACAGAGCCCCGAGGAACCCTCTTATGCCGGTACTGTTCGTCAAGACACCCCTAAGTCAGGTAGCAGTTCAACGTATGTCGAAACTGACGATACAGACCAATGAAATCCGGTCCTACTATAGTGTACACCAGAACCTTCGTTTAAACCCATCGGTTGTGGTAAATCAAGGGTTAGGTATACAAACGCGACGGTAGGGTACCGAAGTATACTCAATATTGCTGCCCGCAGCTTAGCATCACAAGTGATATTGGGTGACGTGTCGGCTCCACGCCCTCATTTATCATTGGTTCATCAGCTACACTGCTAGTTTGCATTACGTAGCTTTGTACGCTTCAGAGATTTGACCAAGGAATCTTCCCCCACTGTTTCTGGTTCACCCCCAGAATTGTGGCGCTCTCCTACCTTACCTGGCTAGATATAGCTCCTAGATACCATCTGTGGTCCCGTGCCTGCCTGACCGTAGGTTTTCCCCTTACTACTGAGCGACGCCACATGATTGTGGATGAACGACTTACTACGTGTGTATGTGGCTAACATATAGTTAG
seq00025   ACGCGGTTCAGAAAAGAAAACGAAAGTGTCTGCCATATAACTCGCATTGTCGGGGACGTAGCGTCTTACAATTATGAATCCCAGGGAAAGCATCATCTGAGACGGACGGCATCCCGTGTTTGCTAACGCACTCTTGCCTTAGCAGTCTACCTGACACCAACCTGATGCTTCTGCATTCGCAATGGAGCGATCGACACCCCGGCACCAAGCCAAAGCACGTAAGACTTTACATTGGCTCTGCGGGTATGGCCGGACGGTGTAAAGATGGACCATGTTGTGTACATTGGAGCCTGACCGGCAGCTCTTGCGATTCACCATCGATCACCTGGCAAAAGGCGGGCGCTGCTACCGGACAATGTAAGCCTAACATGGGGTCGCGCAAGGGGAGCTTAGAGGAACACGGATCCTGGATCCGTTATTTTCACTAGTGCGGCATAGGGCGGTGTGTCATTCCTCTGTTCAACCATGTGTTGGCGAATGTTGACTATATCATTAAGGATTCTGCTCCGGTATCAAATCACAGATGATGGAGAGTCATACCCAGCAAGAGCCCATAGGATACATGCGAATCGGCACCGCAGGGGTTTCCATCGTTATAATCGAACTGAGTTGGTCCGCAGATTGCCTTGCTTCTCCCCCGTCGGATACAACTGTACGCGGCATAATTGTGACGCATAATCTGACGCACTATTGCAGTTGAAATCCTGGCTATTACGTGGAGACATATGAGACCAATACTATCAAGTAATCCCTTTTGTCCCGCTTCCACGTGTAATGCAAGTAACTAGCACTGTTTGTCGTTGCTCTAGTGACGCAGGCGCACATGTCCTCTACCTGGGTGCCACAAGCCTCACGCTCTGACAGTCACTCAATCCTGCAGTTGTGGCATCGAACAGGGTCATTACTATCAGTGACGCATATTCTATCCCGCTGCACTTGTATGCGAGAGGAACCATGACACCATGTGTGCATTTGAATGCAGTCAACCGGAGGAGAAATGCACGCGTGTAGTTGTTCCGCCAGGGCTTGCCAACTCGCTGACGGACACAGACAAGAACGCCACCGATTTCTAGAGTTAGAGTATTACATGCCGCCAACCTAGTTATAACGATAACCAAGGCTCTTCATTCACAGGAATCGTTAAGTTGAACACTGCACCCCTCAATTGGGCTTTGAAGATAATCATTATTCAACACTTAGGCCGGTGCGAGACTAGAACGCGGGCCTTGACGCCAAGAGTACCCGGACGTCTTGCATGATTCAGAGTCGTACGCTTCCATACCGTATCGCAGGTCCATGTCGGAAACATCGAAGTTGGCGCGCACCCTGTAAGCCCAGTACACAGAAGGTCTATGAAGGCCCATGTGTTACTCAGGTTAAGCAGACCCCTCATGGTCCTTGGTTCCAGAGGAGCGTTGTTAAAGGTTTACGGCACCCTGAGTTAACATTAGGAAAGACTAGACACACAACCCTATGAGTTATCGGGACTAGCATTCCCTTTGCGACGCGGTCCCACGGATTTATCGTGTAGTCGAGATCCCACAGAGGCGTTTATCCGATGAGGGATCGGCCTCTTGACTCTAACGAAGGCTGTTTTGCATATGCCTTACGAAATCACCCAAAGCTAATCGTTACCTGGGGTCACAGGATATAATGGTTCGGCAATGATAGTAGGCCAACATGCTTTCGTACATTCCGCTTTTCTAGTGCTCGTGAAACTCCGCTACGCATTCAAACTAACAGAGCCCCGAGGAACCCTCTTATGCCGGTACTGTTCGTCAAGACACCCCTAAGTCAGGTAGCAGTTCAACGTATGTCGAAACTGACGATACAGACCAATGAAATCCGGTCCTACTATAGTGTACACCAGAACCTTCGTTTAAACCCATCGGTTGTGGTAAATCAAGGGTTAGGTATACAAACGCGACGGTAGGGTACCGAAGTATACTCAATATTGCTGCCCGCAGCTTAGCATCACAAGTGATATTGGGTGACGTGTCGGCTCCACGCCCTCATTTATCATTGGTTCATCAGCTACACTGCTAGTTTGCATTACGTAGCTTTGTACGCTTCAGAGATTTGACCAAGGAATCTTCCCCCACTGTTTCTGGTTCACCCCCAGAATTGTGGCGCTCTCCTACCTTACCTGGCTAGATATAGCTCCTAGATACCATCTGTGGTCCCGTGCCTGCCTGACCGTAGGTTTTCCCCTTACTACTGAGCGACGCCACATGATTGTGGATGAACGACTTACTACGTGTGTATGTGGCGAACATATAGTTAG
seq00026   ACGCGGTTCAGAAAAGAAAACGAAAGTGTCTGCCATATAACTCGCATTGTCGGGGACGTAGCGTCTTACAATTATGAATCCCAGGGAAAGCATCATCTGAGACGGACGGCATCCAGTGTTTGCTAACGCACTCTTGCCTTAGCAGTCTACCTGACACCAACCTGATGCTTCTGCATTCGCAATGGAGCGATCGACACCCCGGCACCAAGCCAAAGCACGTAAGACTTTACATTGGCTCTGCGGGTATGGCCGGACGGTGTAAAGATGGACCATGTTGTGTACATTGGAGCCTGACCGGCAGCTCTTGCGATTCACCATCGATCACCTGGCAAAAGGCGGGCGCTGCTACCGGACAATGTAAGCCTAACATGGGGTCGCGCAAGGGGAGCTTAGAGGAACACGGATCCTGGATCCGTTATTTTCACTAGTGCGGCATAGGGCGGTGTGTCATTCCTCTGTTCAACCATGTGTTGGCGAATGTTGACTATATCATTAAGGATTCTTCTCCGGTATCAAATCACAGATGATGGAGAGTCATACCCAGCAAGAGCCCATAGGATACATGCGAATCGGCACCGCAGGGGTTTCCATCGTTATAATCGAACTGAGTTGGTCCGCAGATTGCCTTGCTTCTCCCCCGTCGGATACAACTGTACGCGGCATAATTGTGACGCATAATCTGACGCACTATTGCAGTTGAAATCCTGGCTATTACGTGGAGACATATGAGACCAATACTATCAAGTAATCCCTTTTGTCCCGCTTCCACGTGTAATGCAAGTAACTAGCACTGTTTGTCGTTGCTCTAGTGACGCAGGCGCACATGTCCTCTACCTGGGTGCCACAAGCCTCACGCTCTGACAGTCACTCAATCCTGCAGTTGTGGCATCGAACAGGGTCATTACTATCAGTGACGCATATTCTATCCCGCTGCACTTGTATGCGAGAGGATCCATGACACCATGTGTGCATTTGAATGCAGTCAACCGGAGGAGAATTGCACGCGTGTAGTTGTTCCGCCAGGGCTTGCCAACTCGCTGACGGACACAGACAAGAACGCCACCGATTTCTAGAGTTAGAGTATTACATGCCGCCAACCTAGTTATAACGATAACCAAGGCTCTTCATTCACAGGAATCGTTAGGTTGAACACTGCACCCCTCAATTGGGCTTTGAAGATAATCATTATTAAACACTTAGGCCGGTGCGAGACTAGAACGCGGGCCTTGACGCCAAGAGTACCCGGACGTCTTGCATGATTCAGAGTCGTACGCTTCCATACCGTATCGCAGGTCCATGTCGGAAACATCGAAGTTGGCGCGCACCCTGTAAGCCCAGTACACAGAAGGTCTATGAAGGCCCATGTGTTACTCAGGTTAAGCAGACCCCTCATGGTCCTTGGTTCAAGAGGAGCGTTGTTAAAGGTTTACGGCACCCTGAGTTAACATTAGGAAAGACTAGACACACAACCCTATGAGTTATCGGGACTAGCATTCCCTTTGCGACGCGGTCCCACGGATTTATCGTGTAGTCGAGATCCCACAGAGGCGTTTATCCGATGAGGGATCGGCCTCTTGACTCTAACGAAGGCTGTTTTGCATATGCCTTACGAAATCACCCAAAGCTAATCGTTACCTGGGGTCACAGGATATAATGGTTCGGCAATGATAGTAGGCCAACATGCTTTCGTACATTCCGCTTTTCTAGTGCTCGTGAAACTCCGCTACGCATTCAAACTAACAGAGCCCCGAGGAACCCTCTTATGCCGGTACTGTTCGTCAAGACACCCCTAAGTCAGGTAGCAGTTCAACGTATGTCGAAACTGACGATACAGACCAATGAAATCCGGTCCTACTATAGTGTACACCAGAACCTTCGTTTAAACCCATCGGTTGTGGTAAATCAAGGGTTAGGTATACAAACGCGACGGTAGGGTACCGAAGTATACTCAATATTGCTGCCCGCAGCTTAGCATCACAAGTGATATTGGGTGACGTGTCGGCTCCACGCCCTCATTTATCATTGGTTCATCAGCTACACTGCTAGTTTGCATTACGTAGCTTTGTACGCTTCAGAGATTTGACCAAGGAATCTTCCCCCACTGTTTCTGGTTCACCCCCAGAATTGTGGCGCTCTCCTACCTTACCTGGCTAGATATAGCTCCTAGATACCATCTGTGGTCCCGTGCCTGCCTGACCGTAGGTTTTCCCCTTACTACTGAGCGACGCCACATGATTGTGGATGAACGACTTACTACGTGTGTATGTGGCGAACATATAGTTAG
seq00027   ACGCGGTTCAGAAAAGAAAACGAAAGTGTCTGCCATATAACTCGCATTGTCGGGGACGTAGCGTCTTACAATTATGAATCCCAGGGAAAGCATCATCTGAGACGGACGGCATCCAGTGTTTGCTAACGCACTCTTGCCTTAGCAGTCTACCTGACACCAACCTGATGCTTCTGCATTCGCAATGGAGCGATCGACACCCCGGCACCAAGCCAAAGCACGTAAGACTTTACATTGGCTCTGCGGGTATGGCCGGACGGTGTAAAGATGGACCATGTTGTGTACATTGGAGCCTGACCGGCAGCTCTTGCGATTCACCATCGATCACCTGGCAAAAGGCGGGCGCTGCTACCGGACAATGTAAGCCTAACATGGGGTCGCGCAAGGGGAGCTTAGAGGAACACGGATCCTGGATCCGTTATTTTCACTAGTGCGGCATAGGGCGGTGTGTCATTCCTCTGTTCAACCATGTGTTGGCGAATGTTGACTATATCATTAAGGATTCTTCTCCGGTATCAAATCACAGATGATGGAGAGTCATACCCAGCAAGAGCCCATAGGATACATGCGAATCGGCACCTCAGGGGTTTCCATCGTTATAATCGAACTGAGTTGGTCCGCAGATTGCCTTGCTTCTCCCCCGTCGGATACAACTGTACGCGGCATAATTGTGACGCATAATCTGACGCACTATTGCAGTTGAAATCCTGGCTATTACGTGGAGACATATGAGACCAATACTATCAAGTAATCCCTTTTGTCCCGCTTCCACGTGTAATGCAAGTAACTAGCACTGTTTGTCGTTGCTCTAGTGACGCAGGCGCACATGTCCTCTACCTGGGTGCCACAAGCCTCACGCTCTGACAGTCACTCAATCCTGCAGTTGTGGCATCGAACAGGGTCATTACTATCAGTGACGCATATTCTATCCCGCTGCACTTGTATGCGAGAGGATCCATGACACCATGTGTGCATTTGAATGCAGTCAACCGGAGGAGAATTGCACGCGTGTAGTTGTTCCGCCAGGGCTTGCCAACTCGCTGACGGACACAGACAAGAACGCCACCGATTTCTAGAGTTAGAGTATTACATGCCGCCAACCTAGTTATAACGATAACCAAGGCTCTTCATTCACAGGAATCGTTAGGTTGAACACTGCACCCCTCAATTGGGCTTTGAAGATAATCATTATTCAACACTTAGGCCGGTGCGAGACTAGAACGCGGGCCTTGACGCCAAGAGTACCCGGACGTCTTGCATGATTCAGAGTCGTACGCTTCCATACCGTATCGCAGGTCCATGTCGGAAACATCGAAGTTGGCGCGCACCCTGTAAGCCCAGTACACAGAAGGTCTATGAAGGCCCATGTGTTACTCAGGTTAAGCAGACCCCTCATGGTCCTTGGTTCAAGAGGAGCGTTGTTAAAGGTTTACGGCACCCTGAGTTAACATTAGGAAAGACTAGACACACAACCCTATGAGTTATCGGGACTAGCATTCCCTTTGCGACGCGGTCCCACGGATTTATCGTGTAGTCGAGATCCCACAGAGGCGTTTATCCGATGAGGGATCGGCCTCTTGACTCTAACGAAGGCTGTTTTGCATATGCCTTACGAAATCACCCAAAGCTAATCGTTACCTGGGGTCACAGGATATAATGGTTCGGCAATGATAGTAGGCCAACATGCTTTCGTACATTCCGCTTTTCTAGTGCTCGTGAAACTCCGCTACGCATTCAAACTAACAGAGCCCCGAGGAACCCTCTTATGCCGGTACTGTTCGTCAAGACACCCCTAAGTCAGGTAGCAGTTCAACGTATGTCGAAACTGACGATACAGACCAATGAAATCCGGTCCTACTATAGTGTACACCAGAACCTTCGTTTAAACCCATCGGTTGTGGTAAATCAAGGGTTAGGTATACAAACGCGACGGTAGGGTACCGAAGTATACTCAATATTGCTGCCCGCAGCTTAGCATCACAAGTGATATTGGGTGACGTGTCGGCTCCACGCCCTCATTTATCATTGGTTCATCAGCTACACTGCTAGTTTGCATTACGTAGCTTTGTACGCTTCAGAGATTTGACCAAGGAATCTTCCCCCACTGTTTCTGGTTCACCCCCAGAATTGTGGCGCTCTCCTACCTTACCTGGCTAGATATAGCTCCTAGATACCATCTGTGGTCCCGTGCCTGCCTGACCGTAGGTTTTCCCCTTACTACTGAGCGACGCCACATGATTGTGGATGAACGACTTACTACGTGTGTATGTGGCGAACATATAGTTAG
seq00028   ACGCGGTTCAGAAAAGAAAACGAAAGTGTCTGCCATATAACTCGCATTGTCGGGGACGTAGCGTCTTACAATTATGAATCCCAGGGAAAGCATCATCTGAGACGGACGGCATCCCGTGTTTGCTAACGCACTCTTGCCTTAGCAGTCTACCTGACACCAACCTGATGCTTCTGCATTCGCAATGGAGCGATCGACACCCCGGCACCAAGCCAAAGCACGTAAGACTTTACATTGGCTCTGCGGGTATGGCCGGACGGTGTAAAGATGGACCATGTTGTGTACATTGGAGCCTGACCGGCAGCTCTTGCGATTCACCATCGATCACCTGGCAAAAGGCGGGCGCTGCTACCGGACAATGTAAGCCTAACATGGGGTCGCGCAAGGGGAGCTTAGAGGAACACGGATCCTGGATCCGTTATTTTCACTAGTGCGGCATAGGGCGGTGTGTCATTCCTCTGTTCAACCATGTGTTGGCGAATGTTGACTATATCATTAAGGATTCTGCTCCGGTATCAAATCACAGATGATGGAGAGTCATACCCAGCAAGAGCCCATAGGATACATGCGAATCGGCACCGCAGGGGTTTCCATCGTTATAATCGAACTGAGTTGGTCCGCAGATTGCCTTGCTTCTCCCCCGTCGGATACAACTGTACGCGGCATAATTGTGACGCATAATCTGACGCGCTATTGCAGTTGAAATCCTGGCTATTACGTGGAGACATATGAGACCAATACTATCAAGTAATCCCTTTTGTCCCGCTTCCACGTGTAATGCAAGTAACTAGCACTGTTTGTCGTTGCTCTAGTGACGCAGGCGCACATGTCCTCTACCTGGGTGCCACAAGCCTCACGCTCTGACAGTCACTCAATCCTGCAGTTGTGGCATCGAACAGGGTCATTACTATCAGTGACGCATATTCTATCCCGCTGCACTTGTATGCGAGAGGATCCATGACACCATGTGTGCATTTGAATGCAGTCAACCGGAGGAGAATTGCACGCGTGTAGTTGTTCCGCCAGGGCTTGCCAACTCGCTGACGGACACAGACAAGAACGCCACCGATTTCTAGAGTTAGAGTATTACATGCCGCCAACCTAGTTATAACGATAACCAAGGCTCTTCATTCACAGGAATCGTTAAGTTGAACACTGCACCCCTCAATTGGGCTTTGAAGATAATCATTATTCAACACTTAGGCCGGTGCGAGACTAGAACGCGGGCCTTGACGCCAAGAGTACCCGGACGTCTTGCATGATTCAGAGTCGTACGCTTCCATACCGTATCGCAGGTCCATGTCGGAAACATCGAAGTTGGCGCGCACCCTGTAAGCCCAGTACACAGAAGGTCTATGAAGGCCCATGTGTTACTCAGGTTAAGCAGACCCCTCATGGTCCTTGGTTCAAGAGGAGCGTTGTTAAAGGTTTACGGCACCCTGAGTTAACATTAGGAAAGACTAGACACACAACCCTATGAGTTATCGGGACTAGCATTCCCTTTGCGACGCGGTCCCACGGATTTATCGTGTAGTCGAGATCCCACAGAGGCGTTTATCCGATGAGGGATCGGCCTCTTGACTCTAACGAAGGCTGTTTTGCATATGCCTTACGAAATCACCCAAAGCTAATCGTTACCTGGGGTCACAGGATATAATGGTTCGGCAATGATAGTAGGCCAACATGCTTTCGTACATTCCGCTTTTCTAGTGCTCGTGAAACTCCGCTACGCATTCAAACTAACAGAGCCCCGAGGAACCCTCTTATGCCGGTACTGTTCGTCAAGACACCCCTAAGTCAGGTAGCAGTTCAACGTATGTCGAAACTGACGATACAGACCAATGAAATCCGGTCCTACTATAGTGTACACCAGAACCTTCGTTTAAACCCATCGGTTGTGGTAAATCAAGGGTTAGGTATACAAACGCGACGGTAGGGTACCGAAGTATACTCAATATTGCTGCCCGCAGCTTAGCATCACAAGTGATATTGGGTGACGTGTCGGCTCCACGCCCTCATTTATCATTGGTTCATCAGCTACACTGCTAGTTTGCATTACGTAGCTTTGTACGCTTCAGAGATTTGACCAAGGAATCTTCCCCCACTGTTTCTGGTTCACCCCCAGAATTGTGGCGCTCTCCTACCTTACCTGGCTAGATATAGCTCCTAGATACCATCTGTGGTCCCGTGCCTGCCTGACCGTAGGTTTTCCCCTTACTACTGAGCGACGCCACATGATTGTGGATGAACGACTTACTACGTGTGTATGTGGCTAACATATAGTTAG
seq00029   ACGCGGTTCAGAAAAGAAAACGAAAGTGTCTGCCATATAACTCGCATTGTCGGGGACGTAGCGTCTTACAATTATGAATCCCAGGGAAAGCATCATCTGAGACGGACGGCATCCAGTGTTTGCTAACGCACTCTTGCCTTAGCAGTCTACCTGACACCAACCTGATGCTTCTGCATTCGCAATGGAGCGATCGACACCCCGGCACCAAGCCAAAGCACGTAAGACTTTACATTGGCTCTGCGGGTATGGCCGGACGGTGTAAAGATGGACCATGTTGTGTACATTGGAGCCTGACCGGCAGCTCTTGCGATTCACCATCGATCACCTGGCAAAAGGCGGGCGCTGCTACCGGACAATGTAAGCCTAACATGGGGTCGCGCAAGGGGAGCTTAGAGGAACACGGATCCTGGATCCGTTATTTTCACTAGTGCGGCATAGGGCGGTGTGTCATTCCTCTGTTCAACCATGTGTTGGCGAATGTTGACTATATCATTAAGGATTCTTCTCCGGTATCAAATCACAGATGATGGAGAGTCATACCCAGCAAGAGCCCATAGGATACATGCGAATCGGCACCGCAGGGGTTTCCATCGTTATAATCGAACTGAGTTGGTCCGCAGATTGCCTTGCTTCTCCCCCGTCGGATACAACTGTACGCGGCATAATTGTGACGCATAATCTGACGCACTATTGCAGTTGAAATCCTGGCTATTACGTGGAGACATATGAGACCAATACTATCAAGTAATCCCTTTTGTCCCGCTTCCACGTGTAATGCAAGTAACTAGCACTGTTTGTCGTTGCTCTAGTGACGCAGGCGCACATGTCCTCTACCTGGGTGCCACAAGCCTCACGCTCTGACAGTCACTCAATCCTGCAGTTGTGGCATCGAACAGGGTCATTACTATCAGTGACGCATATTCTATCCCGCTGCACTTGTATGCGAGAGGATCCATGACACCATGTGTGCATTTGAATGCAGTCAACCGGAGGAGAATTGCACGCGTGTAGTTGTTCCGCCAGGGCTTGCCAACTCGCTGACGGACACAGACAAGAACGCCACCGATTTCTAGAGTTAGAGTATTACATGCCGCCAACCTAGTTATAACGATAACCAAGGCTCTTCATTCACAGGAATCGTTAGGTTGAACACTGCACCCCTCAATTGGGCTTTGAAGATAATCATTATTCAACACTTAGGCCGGTGCGAGACTAGAACGCGGGCCTTGACGCCAAGAGTACCCGGACGTCTTGCATGATTCAGAGTCGTACGCTTCCATACCGTATCGCAGGTCCATGTCGGAAACATCGAAGTTGGCGCGCACCCTGTAAGCCCAGTACACAGAAGGTCTATGAAGGCCCATGTGTTACTCAGGTTAAGCAGACCCCTCATGGTCCTTGGTTCAAGAGGAGCGTTGTTAAAGGTTTACGGCACCCTGAGTTAACATTAGGAAAGACTAGACACACAACCCTATGAGTTATCGGGACTAGCATTCCCTTTGCGACGCGGTCCCACGGATTTATCGTGTAGTCGAGATCCCACAGAGGCGTTTATCCGATGAGGGATCGGCCTCTTGACTCTAACGAAGGCTGTTTTGCATATGCCTTACGAAATCACCCAAAGCTAATCGTTACCTGGGGTCACAGGATATAATGGTTCGGCAATGATAGTAGGCCAACATGCTTTCGTACATTCCGCTTTTCTAGTGCTCGTGAAACTCCGCTACGCATTCAAACTAACAGAGCCCCGAGGAACCCTCTTATGCCGGTACTGTTCGTCAAGACACCCCTAAGTCAGGTAGCAGTTCAACGTATGTCGAAACTGACGATACAGACCAATGAAATCCGGTCCTACTATAGTGTACACCAGAACCTTCGTTTAAACCCATCGGTTGTGGTAAATCAAGGGTTAGGTATACAAACGCGACGGTAGGGTACCGAAGTATACTCAATATTGCTGCCCGCAGCTTAGCATCACAAGTGATATTGGGTGACGTGTCGGCTCCACGCCCTCATTTATCATTGGTTCATCAGCTACACTGCTAGTTTGCATTACGTAGCTTTGTACGCTTCAGAGATTTGACCAAGGAATCTTCCCCCACTGTTTCTGGTTCACCCCCAGAATTGTGGCGCTCTCCTACCTTACCTGGCTAGATATAGCTCCTAGATACCATCTGTGGTCCCGTGCCTGCCTGACCGTAGGTTTTCCCCTTACTACTGAGCGACGCCACATGATTGTGGATGAACGACTTACTACGTGTGTATGTGGCGAACATATAGTTAG
seq00030   ACGCGGTTCAGAAAAGAAAACGAAAGTGTCTGCCATATAACTCGCATTGTCGGGGACGTAGCGTCTTACAATTATGAATCCCAGGGAAAGCATCATCTGAGACGGACGGCATCCCGTGTTTGCTAACGCACTCTTGCCTTAGCAGTCTACCTGACACCAACCTGATGCTTCTGCATTCGCAATGGAGCGATCGACACCCCGGCACCAAGCCAAAGCACGTAAGACTTTACATTGGCTCTGCGGGTATGGCCGGACGGTGTAAAGATGGACCATGTTGTGTACATTGGAGCCTGACCGGCAGCTCTTGCGATTCACCATCGATCACCTGGCAAAAGGCGGGCGCTGCTACCGGACAATGTAAGCCTAACATGGGGTCGCGCAAGGGGAGCTTAGAGGAACACGGATCCTGGATCCGTTATTTTCACTAGTGCGGCATAGGGCGGTGTGTCATTCCTCTGTTCAACCATGTGTTGGCGAATGTTGACTATATCATTAAGGATTCTGCTCCGGTATCAAATCACAGATGATGGAGAGTCATACCCAGCAAGAGCCCATAGGATACATGCGAATCGGCACCGCAGGGGTTTCCATCGTTATAATCGAACTGAGTTGGTCCGCAGATTGCCTTGCTTCTCCCCCGTCGGATACAACTGTACGCGGCATAATTGTGACGCATAATCTGACGCGCTATTGCAGTTGAAATCCTGGCTATTACGTGGAGACATATGAGACCAATACTATCAAGTAATCCCTTTTGTCCCGCTTCCACGTGTAATGCAAGTAACTAGCACTGTTTGTCGTTGCTCTAGTGACGCAGGCGCACATGTCCTCTACCTGGGTGCCACAAGCCTCACGCTCTGACAGTCACTCAATCCTGCAGTTGTGGCATCGAACAGGGTCATTACTATCAGTGACGCATATTCTATCCCGCTGCACTTGTATGCGAGAGGATCCATGACACCATGTGTGCATTTGAATGCAGTCAACCGGAGGAGAATTGCACGCGTGTAGTTGTTCCGCCAGGGCTTGCCAACTCGCTGACGGACACAGACAAGAACGCCACCGATTTCTAGAGTTAGAGTATTACATGCCGCCAACCTAGTTATAACGATAACCAAGGCTCTTCATTCACAGGAATCGTTAAGTTGAACACTGCACCCCTCAATTGGGCTTTGAAGATAATCATTATTCAACACTTAGGCCGGTGCGAGACTAGAACGCGGGCCTTGACGCCAAGAGTACCCGGACGTCTTGCATGATTCAGAGTCGTACGCTTCCATACCGTATCGCAGGTCCATGTCGGAAACATCGAAGTTGGCGCGCACCCTGTAAGCCCAGTACACAGAAGGTCTATGAAGGCCCATGTGTTACTCAGGTTAAGCAGACCCCTCATGGTCCTTGGTTCAAGAGGAGCGTTGTTAAAGGTTTACGGCACCCTGAGTTAACATTAGGAAAGACTAGACACACAACCCTATGAGTTATCGGGACTAGCATTCCCTTTGCGACGCGGTCCCACGGATTTATCGTGTAGTCGAGATCCCACAGAGGCGTTTATCCGATGAGGGATCGGCCTCTTGACTCTAACGAAGGCTGTTTTGCATATGCCTTACGAAATCACCCAAAGCTAATCGTTACCTGGGGTCACAGGATATAATGGTTCGGCAATGATAGTAGGCCAACATGCTTTCGTACATTCCGCTTTTCTAGTGCTCGTGAAACTCCGCTACGCATTCAAACTAACAGAGCCCCGAGGAACCCTCTTATGCCGGTACTGTTCGTCAAGACACCCCTAAGTCAGGTAGCAGTTCAACGTATGTCGAAACTGACGATACAGACCAATGAAATCCGGTCCTACTATAGTGTACACCAGAACCTTCGTTTAAACCCATCGGTTGTGGTAAATCAAGGGTTAGGTATACAAACGCGACGGTAGGGTACCGAAGTATACTCAATATTGCTGCCCGCAGCTTAGCATCACAAGTGATATTGGGTGACGTGTCGGCTCCACGCCCTCATTTATCATTGGTTCATCAGCTACACTGCTAGTTTGCATTACGTAGCTTTGTACGCTTCAGAGATTTGACCAAGGAATCTTCCCCCACTGTTTCTGGTTCACCCCCAGAATTGTGGCGCTCTCCTACCTTACCTGGCTAGATATAGCTCCTAGATACCATCTGTGGTCCCGTGCCTGCCTGACCGTAGGTTTTCCCCTTACTACTGAGCGACGCCACATGATTGTGGATGAACGACTTACTACGTGTGTATGTGGCGAACATATAGTTAG
seq00031   ACGCGGTTCAGAAAAGAAAACGAAAGTGTCTGCCATATAACTCGCATTGTCGGGGACGTAGCGTCTTACAATTATGAATCCCAGGGAAAGCATCATCTGAGACGGACGGCATCCAGTGTTTGCTAACGCACTCTTGCCTTAGCAGTCTACCTGACACCAACCTGATGCTTCTGCATTCGCAATGGAGCGATCGACACCCCGGCACCAAGCCAAAGCACGTAAGACTTTACATTGGCTCTGCGGGTATGGCCGGACGGTGTAAAGATGGACCATGTTGTGTACATTGGAGCATGACCGGCAGCTCTTGCGATTCACCATCGATCACCTGGCAAAAGGCGGGCGCTGCTACCGGACAATGTAAGCCTAACATGGGGTCGCGCAAGGGGAGCTTAGAGGAACACGGATCCTGGATCCGTTATTTTCACTAGTGCGGCATAGGGCGGTGTGTCATTCCTCTGTTCAACCATGTGTTGGCGAATGTTGACTATATCATTAAGGATTCTTCTCCGGTATCAAATCACAGATGATGGAGAGTCATACCCAGCAAGAGCCCATAGGATACATGCGAATCGGCACCGCAGGGGTTTCCATCGTTATAATCGAACTGAGTTGGTCCGCAGATTGCCTTGCTTCTCCCCCGTCGGATACAACTGTACGCGGCATAATTGTGACGCATAATCTGACGCACTATTGCAGTTGAAATCCTGGCTATTACGTGGAGACATATGAGACCAATACTATCAAGTAATCCCTTTTGTCCCGCTTCCACGTGTAATGCAAGTAACTAGCACTGTTTGTCGTTGCTCTAGTGACGCAGGCGCACATGTCCTCTACCTGGGTGCCACAAGCCTCACGCTCTGACAGTCACTCAATCCTGCAGTTGTGGCATCGAACAGGGTCATTACTATCAGTGACGCATATTCTATCCCGCTGCACTTGTATGCGAGAGGATCCATGACACCATGTGTGCATTTGAATGCAGTCAACCGGAGGAGAATTGCACGCGTGTAGTTGTTCCGCCAGGGCTTGCCAACTCGCTGACGGACACAGACAAGAACGCCACCGATTTCTAGAGTTAGAGTATTACATGCCGCCAACCTAGTTATAACGATAACCAAGGCTCTTCATTCACAGGAATCGTTAGGTTGAACACTGCACCCCTCAATTGGGCTTTGAAGATAATCATTATTCAACACTTAGGCCGGTGCGAGACTAGAACGCGGGCCTTGACGCCAAGAGTACCCGGACGTCTTGCATGATTCAGAGTCGTACGCTTCCATACCGTATCGCAGGTCCATGTCGGAAACATCGAAGTTGGCGCGCACCCTGTAAGCCCAGTACACAGAAGGTCTATGAAGGCCCATGTGTTACTCAGGTTAAGCAGACCCCTCATGGTCCTTGGTTCAAGAGGAGCGTTGTTAAAGGTTTACGGCACCCTGAGTTAACATTAGGAAAGACTAGACACACAACCCTATGAGTTATCGGGACTAGCATTCCCTTTGCGACGCGGTCCCACGGATTTATCGTGTAGTCGAGATCCCACAGAGGCGTTTATCCGATGAGGGATCGGCCTCTTGACTCTAACGAAGGCTGTTTTGCATATGCCTTACGAAATCACCCAAAGCTAATCGTTACCTGGGGTCACAGGATATAATGGTTCGGCAATGATAGTAGGCCAACATGCTTTCGTACATTCCGCTTTTCTAGTGCTCGTGAAACTCCGCTACGCATTCAAACTAACAGAGCCCCGAGGAACCCTCTTATGCCGGTACTGTTCGTCAAGACACCCCTAAGTCAGGTAGCAGTTCAACGTATGTCGAAACTGACGATACAGACCAATGAAATCCGGTCCTACTATAGTGTACACCAGAACCTTCGTTTAAACCCATCGGTTGTGGTAAATCAAGGGTTAGGTATACAAACGCGACGGTAGGGTACCGAAGTATACTCAATATTGCTGCCCGCAGCTTAGCATCACAAGTGATATTGGGTGACGTGTCGGCTCCACGCCCTCATTTATCATTGGTTCATCAGCTACACTGCTAGTTTGCATTACGTAGCTTTGTACGCTTCAGAGATTTGACCAAGGAATCTTCCCCCACTGTTTCTGGTTCACCCCCAGAATTGTGGCGCTCTCCTACCTTACCTGGCTAGATATAGCTCCTAGATACCATCTGTGGTCCCGTGCCTGCCTGACCGTAGGTTTTCCCCTTACTACTGAGCGACGCCACATGATTGTGGATGAACGACTTACTACGTGTGTATGTGGCGAACATATAGTTAG
seq00032   ACGCGGTTCAGAAAAGAAAACGAAAGTGTCTGCCATATAACTCGCATTGTCGGGGACGTAGCGTCTTACAATTATGAATCCCAGGGAAAGCATCATCTGAGACGGACGGCATCCAGTGTTTGCTAACGCACTCTTGCCTTAGCAGTCTACCTGACACCAACCTGATGCTTCTGCATTCGCAATGGAGCGATCGACACCCCGGCACCAAGCCAAAGCACGTAAGACTTTACATTGGCTCTGCGGGTATGGCCGGACGGTGTAAAGATGGACCATGTTGTGTACATTGGAGCCTGACCGGCAGCTCTTGCGATTCACCATCGATCACCTGGCAAAAGGCGGGCGCTGCTACCGGACAATGTAAGCCTAACATGGGGTCGCGCAAGGGGAGCTTAGAGGAACACGGATCCTGGATCCGTTATTTTCACTAGTGCGGCATAGGGCGGTGTGTCATTCCTCTGTTCAACCATGTGTTGGCGAATGTTGACTATATCATTAAGGATTCTTCTCCGGTATCAAATCACAGATGATGGAGAGTCATACCCAGCAAGAGCCCATAGGATACATGCGAATCGGCACCGCAGGGGTTTCCATCGTTATAATCGAACTGAGTTGGTCCGCAGATTGCCTTGCTTCTCCCCCGTCGGATACAACTGTACGCGGCATAATTGTGACGCATAATCTGACGCACTATTGCAGTTGAAATCCTGGCTATTACGTGGAGACATATGAGACCAATACTATCAAGTAATCCCTTTTGTCCCGCTTCCACGTGTAATGCAAGTAACTAGCACTGTTTGTCGTTGCTCTAGTGACGCAGGCGCACATGTCCTCTACCTGGGTGCCACAAGCCTCACGCTCTGACAGTCACTCAATCCTGCAGTTGTGGCATCGAACAGGGTCATTACTATCAGTGACGCATATTCTATCCCGCTGCACTTGTATGCGAGAGGATCCATGACACCATGTGTGCATTTGAATGCAGTCAACCGGAGGAGAATTGCACGCGTGTAGTTGTTCCGCCAGGGCTTGCCAACTCGCTGACGGACACAGACAAGAACGCCACCGATTTCTAGAGTTAGAGTATTACATGCCGCCAACCTAGTTATAACGATAACCAAGGCTCTTCATTCACAGGAATCGTTAGGTTGAACACTGCACCCCTCAATTGGGCTTTGAAGATAATCATTATTAAACACTTAGGCCGGTGCGAGACTAGAACGCGGGCCTTGACGCCAAGAGTACCCGGACGTCTTGCATGATTCAGAGTCGTACGCTTCCATACCGTATCGCAGGTCCATGTCGGAAACATCGAAGTTGGCGCGCACCCTGTAAGCCCAGTACACAGAAGGTCTATGAAGGCCCATGTGTTACTCAGGTTAAGCAGACCCCTCATGGTCCTTGGTTCAAGAGGAGCGTTGTTAAAGGTTTACGGCACCCTGAGTTAACATTAGGAAAGACTAGACACACAACCCTATGAGTTATCGGGACTAGCATTCCCTTTGCGACGCGGTCCCACGGATTTATCGTGTAGTCGAGATCCCACAGAGGCGTTTATCCGATGAGGGATCGGCCTCTTGACTCTAACGAAGGCTGTTTTGCATATGCCTTACGAAATCACCCAAAGCTAATCGTTACCTGGGGTCACAGGATATAATGGTTCGGCAATGATAGTAGGCCAACATGCTTTCGTACATTCCGCTTTTCTAGTGCTCGTGAAACTCCGCTACGCATTCAAACTAACAGAGCCCCGAGGAACCCTCTTATGCCGGTACTGTTCGTCAAGACACCCCTAAGTCAGGTAGCAGTTCAACGTATGTCGAAACTGACGATACAGACCAATGAAATCCGGTCCTACTATAGTGTACACCAGAACCTTCGTTTAAACCCATCGGTTGTGGTAAATCAAGGGTTAGGTATACAAACGCGACGGTAGGGTACCGAAGTATACTCAATATTGCTGCCCGCAGCTTAGCATCACAAGTGATATTGGGTGACGTGTCGGCTCCACGCCCTCATTTATCATTGGTTCATCAGCTACACTGCTAGTTTGCATTACGTAGCTTTGTACGCTTCAGAGATTTGACCAAGGAATCTTCCCCCACTGTTTCTGGTTCACCCCCAGAATTGTGGCGCTCTCCTACCTTACCTGGCTAGATATAGCTCCTAGATACCATCTGTGGTCCCGTGCCTGCCTGACCGTAGGTTTTCCCCTTACTACTGAGCGACGCCACATGATTGTGGATGAACGACTTACTACGTGTGTATGTGGCGAACATATAGTTAG
seq00033   ACGCGGTTCAGAAAAGAAAACGAAAGTGTCTGCCATATAACTCGCATTGTCGGGGACGTAGCGTCTTACAATTATGAATCCCAGGGAAAGCATCATCTGAGACGGACGGCATCCAGTGTTTGCTAACGCACTCTTGCCTTAGCAGTCTACCTGACACCAACCTGATGCTTCTGCATTCGCAATGGAGCGATCGACACCCCGGCACCAAGCCAAAGCACGTAAGACTTTACATTGGCTCTGCGGGTATGGCCGGACGGTGTAAAGATGGACCATGTTGTGTACATTGGAGCCTGACCGGCAGCTCTTGCGATTCACCATCGATCACCTGGCAAAAGGCGGGCGCTGCTACCGGACAATGTAAGCCTAACATGGGGTCGCGCAAGGGGAGCTTAGAGGAACACGGATCCTGGATCCGTTATTTTCACTAGTGCGGCATAGGGCGGTGTGTCATTCCTCTGTTCAACCATGTGTTGGCGAATGTTGACTATATCATTAAGGATTCTTCTCCGGTATCAAATCACAGATGATGGAGAGTCATACCCAGCAAGAGCCCATAGGATACATGCGAATCGGCACCTCAGGGGTTTCCATCGTTATAATCGAACTGAGTTGGTCCGCAGATTGCCTTGCTTCTCCCCCGTCGGATACAACTGTACGCGGCATAATTGTGACGCATAATCTGACGCACTATTGCAGTTGAAATCCTGGCTATTACGTGGAGACATATGAGACCAATACTATCAAGTAATCCCTTTTGTCCCGCTTCCACGTGTAATGCAAGTAACTAGCACTGTTTGTCGTTGCTCTAGTGACGCAGGCGCACATGTCCTCTACCTGGGTGCCACAAGCCTCACGCTCTGACAGTCACTCAATCCTGCAGTTGTGGCATCGAACAGGGTCATTACTATCAGTGACGCATATTCTATCCCGCTGCACTTGTATGCGAGAGGATCCATGACACCATGTGTGCATTTGAATGCAGTCAACCGGAGGAGAATTGCACGCGTGTAGTTGTTCCGCCAGGGCTTGCCAACTCGCTGACGGACACAGACAAGAACGCCACCGATTTCTAGAGTTAGAGTATTACATGCCGCCAACCTAGTTATAACGATAACCAAGGCTCTTCATTCACAGGAATCGTTAGGTTGAACACTGCACCCCTCAATTGGGCTTTGAAGATAATCATTATTCAACACTTAGGCCGGTGCGAGACTAGAACGCGGGCCTTGACGCCAAGAGTACCCGGACGTCTTGCATGATTCAGAGTCGTACGCTTCCATACCGTATCGCAGGTCCATGTCGGAAACATCGAAGTTGGCGCGCACCCTGTAAGCCCAGTACACAGAAGGTCTATGAAGGCCCATGTGTTACTCAGGTTAAGCAGACCCCTCATGGTCCTTGGTTCAAGAGGAGCGTTGTTAAAGGTTTACGGCACCCTGAGTTAACATTAGGAAAGACTAGACACACAACCCTATGAGTTATCGGGACTAGCATTCCCTTTGCGACGCGGTCCCACGGATTTATCGTGTAGTCGAGATCCCACAGAGGCGTTTATCCGATGAGGGATCGGCCTCTTGACTCTAACGAAGGCTGTTTTGCATATGCCTTACGAAATCACCCAAAGCTAATCGTTACCTGGGGTCACAGGATATAATGGTTCGGCAATGATAGTAGGCCAACATGCTTTCGTACATTCCGCTTTTCTAGTGCTCGTGAAACTCCGCTACGCATTCAAACTAACAGAGCCCCGAGGAACCCTCTTATGCCGGTACTGTTCGTCAAGACACCCCTAAGTCAGGTAGCAGTTCAACGTATGTCGAAACTGACGATACAGACCAATGAAATCCGGTCCTACTATAGTGTACACCAGAACCTTCGTTTAAACCCATCGGTTGTGGTAAATCAAGGGTTAGGTATACAAACGCGACGGTAGGGTACCGAAGTATACTCAATATTGCTGCCCGCAGCTTAGCATCACAAGTGATATTGGGTGACGTGTCGGCTCCACGCCCTCATTTATCATTGGTTCATCAGCTACACTGCTAGTTTGCATTACGTAGCTTTGTACGCTTCAGAGATTTGACCAAGGAATCTTCCCCCACTGTTTCTGGTTCACCCCCAGAATTGTGGCGCTCTCCTACCTTACCTGGCTAGATATAGCTCCTAGATACCATCTGTGGTCCCGTGCCTGCCTGACCGTAGGTTTTCCCCTTACTACTGAGCGACGCCACATGATTGTGGATGAACGACTTACTACGTGTGTATGTGGCGAACATATAGTTAG
