# Supplementary material for: How Good Are Indirect Tests at Detecting Recombination in Human mtDNA?
Source: G3 (Bethesda). 2013 Jul 1;3(7):1095–104. doi: 10.1534/g3.113.006510 (PMC3704238; doi:10.1534/g3.113.006510)
Supplement: Supporting Information [file supp_g3.113.006510_FileS2.gz › SequenceData/mtDNA_ratehet&popgrowth/0/3rdbase/Infiles/0_81-new.txt]

33 2284
seq00001   CTGTGTATAGTCGCGTGTATCTTAAGGACGGGAGGTACCAGGCGACGTAATTTGTCCTGATGGCTCTCAGTAGTAACATGCTAGGGATTCTGTGCCCCCTTTCCGGACGAGAGTGGCATCTATTCCTCTTTCTGTCGTGCGACTATTTAAGTTTTTTGCATTAAAGATCCACGGCGCGACATCGGGTTATTCTTGGTCGTCTTTGAACGGGAGGCGGAGTCTGCTCGAGGATATACTACGATAAAGTCGCCAGTAGACCCGGCACTTAGTACTGCACTTGACAATCGGCCGACAGCAGAAACTTTAGACCTGCGTAGCAGAGTCTTCGCGTAATGAACTACAAACAGGTGATTAAGGGTTCGCTACTTTCTGTCAACACAAGATCGCTGCGTGTTAAAAACTTGATTGAATGCGTCGAGTGATCGGGCCGTATGACACCACCCACAAAACCGACAATATGTACACCGTCTGCCAGTACCCATCAGCAAGCGGGGCGCCATCACAGCTACCACCTTGAACATTGACTTTACCATCACCGACCAGTCTAAAAGTTGGCCTAATCCTCCTTCCTATGCTAGAAGCCTCGAATCTTAGTGGATTCTCCAAGCCCAAGTGTCTTTTCTTTGACTCGCGCGCTTACCCGGCTCTCGGGTAGGCAGTCACGACAACAGGACTTTTGTCAGTCATCATATATAGGGGGACTCGTAACTTGTCTATATTATGGCATAAAAACTCGATTGTGACTCCAAGGTTTTGTAACTGTTCCTGATTTAGTAAAGTCCACTAAATCACTATCTCTTTGACAACCTGATCATTTCGACCGGCGAGACCATAGTCCAGCATACACCGCGCTCTTGCGCCGTTCAGGACTCATAATGCAAGGAGCTGCACCGTGCCTGCACACGTCAGAATATGCCAGTGTCACAAAACCGTTGTCTTACACATAGGGCCGGGGTTGGCAATTGCACTAACCTCCTTCCCTGCTAAAGATTCCTCCTAATAAGATACATATGTTTTAGCTGGCGTACACGTCGCCGGACGAGCTCAGAGATCCCTGCGCAATTTTTCAGTCGGTGTCCCCCGGGCATCCTAGATGATGACTAACAGTTGGAGGGACTGCCTGATCGTTTTTACGTCATTGCTGCTGGCGAGTACATTTCACTGGGCTGACGTCCTAAATTCTGACTGAACTGGCTTCCATTGGGCTCTAAAGCTGATGTTTGGGATATTGCTGTAGACTGCTGACATCGATTTGGACCGCTTCCGGGATACCTGGTGGCCGTCTGTCTAGAGGAAGTTACGAAATTTAAGCGTGAAGAACACGCCCCGGACAACAATACCCTCCTGACGCAATGCGCGCGACTTCCTCTCCTTGAATAGGCCAGAAGGCTCGTGGTCGGTGCTGACTTGGTACAACGTGGGACTCTCAAAAAAGATCAAATGGTGACATTAGCGTATTTGGTCCCCCACCCCTATTTCCCCTATCCTGGTCAATCGACCGGGGTCGTAGTCGCGGATTGTTGGCTGAGACGGGGTTTCATACGCCAGAATCGAATGTCCGCCCCGTAACTGGCTTCTAGATCCATGGTCGATTGAGCGACGCCAGTATGATAATGGTCAACGAAAGGCAGGGATATAAATGAACCTCCATATCAACTGTGCGCCCTCAATGTGCCCACGAGCGGCCGGAGCTATAGTAAGGCAGTCGTACATCCCCATTAGCCTAAAGACGTTATGTCTAGTGCGACAGGGGACGACAGAGGTAAGGGATTTCCATACCATGAACCGTTGCCGTGGAGGTGCCAATAACGGGGAGAGCTGGATCGCGAAGTACGTAGGCATATACGGACATAAGCCTGTTGACTGAGACAGCTCCTCTGGGTGGCGGTATACGCCGATGAGGAGTCAGTCGGAGCAGCACGACCCTTGTCATACGGCCGTGTGAAGATTGACTGTTTTAATGTTTCTGCCTCTCAGAAGTATACTCACATCACAGGTTAGGCACCATTGGCCCTAGAACCCGTTTCTAGACGGGGCCGACTGTAAAAAGTCCACCAAATCGAGACTATGGGGGCTAATCACGAAGGTTACCGTGATATCAGTAGCGAACCACACGAGACACGGCCCCTCAGCCGCATAACCCGATCGTGAGGTAATACGAACGGTCGCATGTTTTACTCTTGCATTTAGAGGTTTTGACGATAGACCGGCCGTTTACCAGGCCACCCAGGTCAGACGACGAAGTAGTTGGCGGCGGGAGTAATACGCATGACAGATAAGGGAG
seq00002   CTGTGTATAGTCGCGTGTATCTTAAGGACGGGAGGTACCAGGCGACGTAATTTGTCCTGATGGCTCTCAGTAGTAACATGCTAGGGATTCTGTGCCCCCTTTCCGGACGAGAGTGGCATCTATTCCTCTTTCTGTCGTGCGACTATTTAAGTTTTTTGCATTAAAGATCCACGGCGCGACATCGGGTTATTCTTGGTCGTCTTTGAACGGGAGGCGGAGTCTGCTCGAGGATATACTACGATAAAGTCGCCAGTAGACCCGGCACTTAGTACTGCACTTGACAATCGGCCGACAGCAGAAACTTTAGACCTGCGTAGCAGAGTCTTCGCGTAATGAACTACAAACAGGTGATTAAGGGTTCGCTACTTTCTGTCAACACAAGATCGCTGCGTGTTAAAAACTTGATTGAATGCGTCGAGTGATCGGGCCGTATGACACCACCCACAAAACCGACAATATGTACACCGTCTGCCAGTACCCATCAGCAAGCGGGGCGCCATCACAGCTACCACCTTGAACATTGACTTTACCATCACCGACCAGTCTAAAAGTTGGCCTAATCCTCCTTCCTATGCTAGAAGCCTCGAATCTTAGTGGATTCTCGAAGCCCAAGTGTCTTTTCTTTGACTCGCGCGCTTACCCGGCTCTCGGGTAGGCAGTCACGACAACAGGACTTTTGTCAGTCATCATATATAGGGGGACTCGTAACTTGTCTATATTATGGCATAAAAACTCGATTGTGACTCCAAGGTTTTGTAACTGTTCCTGATTTAGTAAAGTCCACTAAATCACTATCTCTTTGACAACCTGATCATTTCGACCGGCGAGACCATAGTCCAGCATACACCGCGCTCTTGCGCCGTTCAGGACTCATAATGCAAGGAGCTGCACCGTGCCTGCACACGTCAGAATATGCCAGTGTCACAAAACCGTTGTCTTACACATAGGGCCGGGGTTGGCAATTGCACTAACCTCCTTCCCTGCTAAAGATTCCTCCTAATAAGATACATATGTTTTAGCTGGCGTACACGTCGCCGGACGAGCTCAGAGATCCCTGCGCAATTTTTCAGTCGGTGTCCCCCGGGCATCCTAGATGATGACTAACAGTTGGAGGGACTGCCTGATCGTTTTTACGTCATTGCTGCTGGCGAGTACATTTCACTGGGCTGACGTCCTAAATTCTGACTGAACTGGCTTCCATTGGGCTCTAAAGCTGATGTTTGGGATATTGCTGTAGACTGCTGACATCGATTTGGACCGCTTCCGGGATACCTGGTGGCCGTCTGTCTAGAGGAAGTTACGAAATTTAAGCGTGAAGAACACGCCCCGGACAACAATACCCTCCTGACGCAATGCGCGCGACTTCCTCTCCTTGAATAGGCCAGAAGGCTCGTGGTCGGTGCTGACTTGGTACAACGTGGGACTCTCAAAAAAGATCAAATGGTGACATTAGCGTATTTGGTCCCCCACCCCTATTTCCCCTATCCTGGTCAATCGACCGGGGTCGTAGTCGCGGATTGTTGGCTGAGACGGGGTTTCATACGCCAGAATCGAATGTCCGCCCCGTAACTGGCTTCTAGATCCATGGTCGATTGAGCGACGCCAGTATGATAATGGTCAACGAAAGGCAGGGATATAAATGAACCTCCATATCAACTGTGCGCCCTCAATGTGCCCACGAGCGGCCGGAGCTATAGTAAGGCAGTCGTACATCCCCATTAGCCTAAAGACGTTATGTCTAGTGCGACAGGGGACGACAGAGGTAAGGGATTTCCATACCATGAACCGTTGCCGTGGAGGTGCCAATAACGGGGAGAGCTGGATCGCGAAGTACGTAGGCATATACGGACATAAGCCTGTTGACTGAGACAGCTCCTCTGGGTGGCGGTATACGCCGATGAGGAGTCAGTCGGAGCAGCACGACCCTTGTCATACGGCCGTGTGAAGATTGACTGTTTTAATGTTTCTGCCTCTCAGAAGTATACTCACATCACAGGTTAGGCACCATTGGCCCTAGAACCCGTTTCTAGACGGGGCCGACTGTAAAAAGTCCACCAAATCGAGACTATGGGGGCTAATCACGAAGGTTACCGTGATATCAGTAGCGAACCACACGAGACACGGCCCCTCAGCCGCATAACCCGATCGTGAGGTAATACGAACGGTCGCATGTTTTACTCTTGCATTTAGAGGTTTTGACGATAGACCGGCCGTTTACCAGGCCACCCAGGTCAGACGACGAAGTAGTTGGCGGCGGGAGTAATACGCATGACAGATAAGGGAG
seq00003   CTGTGTATAGTCGCGTGTATCTTAAGGACGGGAGGTACCAGGCGACGTAATTTGTCCTGATGGCTCTCAGTAGTAACATGCTAGGGATTCTGTGCCCCCTTTCCGGACGAGAGTGGCATCTATTCCTCTTTCTGTCGTGCGACTATTTAAGTTTTTTGCATTAAAGATCCACGGCGCGACATCGGGTTATTCTTGGTCGTCTTTGAACGGGAGGCGGAGTCTGCTCGAGGATATACTACGATAAAGTCGCCAGTAGACCCGGCACTTAGTACTGCACTTGACAATCGGCCGACAGCAGAAACTTTAGACCTGCGTAGCAGAGTCTTCGCGTAATGAACTACAAACAGGTGATTAAGGGTTCGCTACTTTCTGTCAACACAAGATCGCTGCGTGTTAAAAACTTGATTGAATGCGTCGAGTGATCGGGCCGTATGACACCACCCACAAAACCGACAATATGTACACCGTCTGCCAGTACCCATCAGCAAGCGGGGCGCCATCACAGCTACCACCTTGAACATTGACTTTACCATCACCGACCAGTCTAAAAGTTGGCCTAATCCTCCTTCCTATGCTAGAAGCCTCGAATCTTAGTGGATTCTCCAAGCCCAAGTGTCTTTTCTTTGACTCGCGCGCTTACCCGGCTCTCGGGTAGGCAGTCACGACAACAGGACTTTTGTCAGTCATCATATATAGGGGGACTCGTAACTTGTCTATATTATGGCATAAAAACTCGATTGTGACTCCAAGGTTTTGTAACTGTTCCTGATTTAGTAAAGTCCACTAAATCACTATCTCTTTGACAACCTGATCATTTCGACCGGCGAGACCATATTCCAGCATACACCGCGCTCTTGCGCCGTTCAGGACTCATAATGCAAGGAGCTGCACCGTGCCTGCACACGTCAGAATATGCCAGTGTCACAAAACCGTTGTCTTACACATAGGGCCGGGGTTGGCAATTGCACTAACCTCCTTCCCTGCTAAAGATTCCTCCTAATAAGATACATATGTTTTAGCTGGCGTACACGTCGCCGGACGAGCTCAGAGATCCCTGCGCAATTTTTCAGTCGGTGTCCCCCGGGCATCCTAGATGATGACTAACAGTTGGAGGGACTGCCTGATCGTTTTTACGTCATTGCTGCTGGCGAGTACATTTCACTGGGCTGACGTCCTAAATTCTGACTGAACTGGCTTCCATTGGGCTCTAAAGCTGATGTTTGGGATATTGCTGTAGACTGCTGACATCGATTTGGACCGCTTCCGGGATACCTGGTGGCCGTCTGTCTAGAGGAAGTTACGAAATTTAAGCGTGAAGAACACGCCCCGGACAACAATACCCTCCTGACGCAATGCGCGCGACTTCCTCTCCTTGAATAGGCCAGAAGGCTCGTGGTCGGTGCTGACTTGGTACAACGTGGGACTCTCAAAAAAGATCAAATGGTGACATTAGCGTATTTGGTCCCCCACCCCTATTTCCCCTATCCTGGTCAATCGACCGGGGTCGTAGTCGCGGATTGTTGGCTGAGACGGGGTTTCATACGCCAGAATCGAATGTCCGCCCCGTAACTGGCTTCTAGATCCATGGTCGATTGAGCGACGCCAGTATGATAATGGTCAACGAAAGGCAGGGATATAAATGAACCTCCATATCAACTGTGCGCCCTCAATGTGCCCACGAGCGGCCGGAGCTATAGTAAGGCAGTCGTACATCCCCATTAGCCTAAAGACGTTATGTCTAGTGCGACAGGGGACGACAGAGGTAAGGGATTTCCATACCATGAACCGTTGCCGTGGAGGTGCCAATAACGGGGAGAGCTGGATCGCGAAGTACGTAGGCATATACGGACATAAGCCTGTTGACTGAGACAGCTCCTCTGGGTGGCGGTATACGCCGATGAGGAGTCAGTCGGAGCAGCACGACCCTTGTCATACGGCCGTGTGAAGATTGACTGTTTTAATGTTTCTGCCTCTCAGAAGTATACTCACATCACAGGTTAGGCACCATTGGCCCTAGAACCCGTTTCTAGACGGGGCCGACTGTAAAAAGTCCACCAAATCGAGACTATGGGGGCTAATCACGAAGGTTACCGTGATATCAGTAGCGAACCACACGAGACACGGCCCCTCAGCCGCATAACCCGATCGTGAGGTAATACGAACGGTCGCATGTTTTACTCTTGCATTTAGAGGTTTTGACGATAGACCGGCCGTTTACCAGGCCACCCAGGTCAGACGACGAAGTAGTTGGCGGCGGGAGTAATACGCATGACAGATAAGGGAG
seq00004   CTGTGTATAGTCGCGTGTATCTTAAGGACGGGAGGTACCAGGCGACGTAATTTGTCCTGATGGCTCTCAGTAGTAACATGCTAGGGATTCTGTGCCCCCTTTCCGGACGAGAGTGGCATCTATTCCTCTTTCTGTCGTGCGACTATTTAAGTTTTTTGCATTAAAGATCCACGGCGCGACATCGGGTTATTCTTGGTCGTCTTTGAACGGGAGGCGGAGTCTGCTCGAGGATATACTACGATAAAGTCGCCAGTAGACCCGGCACTTAGTACTGCACTTGACAATCGGCCGACAGCAGAAACTTTAGACCTGCGTAGCAGAGTCTTCGCGTAATGAACTACAAACAGGTGATTAAGGGTTCGCTACTTTCTGTCAACACAAGATCGCTGCGTGTTAAAAACTTGATTGAATGCGTCGAGTGATCGGGCCGTATGACACCACCCACAAAACCGACAATATGTACACCGTCTGCCAGTACCCATCAGCAAGCGGGGCGCCATCACAGCTACCACCTTGAACATTGACTTTACCATCACCGACCAGTCTAAAAGTTGGCCTAATCCTCCTTCCTATGCTAGAAGCCTCGAATCTTAGTGGATTCTCCAAGCCCAAGTGTCTTTTCTTTGACTCGCGCGCTTACCCGGCTCTCGGGTAGGCAGTCACGACAACAGGACTTTTGTCAGTCATCATATATAGGGGGACTCGTAACTTGTCTATATTATGGCATAAAAACTCGATTGTGACTCCAAGGTTTTGTAACTGTTCCTGATTTAGTAAAGTCCACTAAATCACTATCTCTTTGACAACCTGATCATTTCGACCGGCGAGACCATAGTCCAGCATACACCGCGCTCTTGCGCCGTTCAGGACTCATAATGCAAGGAGCTGCACCGTGCCTGCACACGTCAGAATATGCCAGTGTCACAAAACCGTTGTCTTACACATAGGGCCGGGGTTGGCAATTGCACTAACCTCCTTCCCTGCTAAAGATTCCTCCTAATAAGATACATATGTTTTAGCTGGCGTACACGTCGCCGGACGAGCTCAGAGATCCCTGCGCAATTTTTCAGTCGGTGTCCCCCGGGCATCCTAGATGATGACTAACAGTTGGAGGGACTGCCTGATCGTTTTTACGTCATTGCTGCTGGCGAGTACATTTCACTGGGCTGACGTCCTAAATTCTGACTGAACTGGCTTCCATTGGGCTCTAAAGCTGATGTTTGGGATATTGCTGTAGACTGCTGACATCGATTTGGACCGCTTCCGGGATACCTGGTGGCCGTCTGTCTAGAGGAAGTTACGAAATTTAAGCGTGAAGAACACGCCCCGGACAACAATACCCTCCTGACGCAATGCGCGCGACTTCCTCTCCTTGAATAGGCCAGAAGGCTCGTGGTCGGTGCTGACTTGGTACAACGTGGGACTCTCAAAAAAGATCAAATGGTGACATTAGCGTATTTGGTCCCCCACCCCTATTTCCCCTATCCTGGTCAATCGACCGGGGTCGTAGTCGCGGATTGTTGGCTGAGACGGGGTTTCATACGCCAGAATCGAATGTCCGCCCCGTAACTGGCTTCTAGATCCATGGTCGATTGAGCGACGCCAGTATGATAATGGTCAACGAAAGGCAGGGATATAAATGAACCTCCATATCAACTGTGCGCCCTCAATGTGCCCACGAGCGGCCGGAGCTATAGTAAGGCAGTCGTACATCCCCATTAGCCTAAAGACGTTATGTCTAGTGCGACAGGGGACGACAGAGGTAAGGGATTTCCATACCATGAACCGTTGCCGTGGAGGTGCCAATAACGGGGAGAGCTGGATCGCGAAGTACGTAGGCATATACGGACATAAGCCTGTTGACTGAGACAGCTCCTCTGGGTGGCGGTATACGCCGATGAGGAGTCAGTCGGAGCAGCACGACCCTTGTCATACGGCCGTGTGAAGATTGACTGTTTTAATGTTTCTGCCTCTCAGAAGTATACTCACATCACAGGTTAGGCACCATTGGCCCTAGAACCCGTTTCTAGACGGGGCCGACTGTAAAAAGTCCACCAAATCGAGACTATGGGGGCTAATCACGAAGGTTACCGTGATATCAGTAGCGAACCACACGAGACACGGCCCCTCAGCCGCATAACCCGATCGTGAGGTAATACGAACGGTCGCATGTTTTACTCTTGCATTTAGAGGTTTTGACGATAGACCGGCCGTTTACCAGGCCACCCAGGTCAGACGACGAAGTAGTTGGCGGCGGGAGTAATACGCATGACAGATAAGGGAG
seq00005   CTGTGTATAGTCGCGTGTATCTTAAGGACGGGAGGTACCAGGCGACGTAATTTGTCCTGATGGCTCTCAGTAGTAACATGCTAGGGATTCTGTGCCCCCTTTCCGGACGAGAGTGGCATCTATTCCTCTTTCTGTCGTGCGACTATTTAAGTTTTTTGCATTAAAGATCCACGGCGCGACATCGGGTTATTCTTGGTCGTCTTTGAACGGGAGGCGGAGTCTGCTCGAGGATATACTACGATAAAGTCGCCAGTAGACCCGGCACTTAGTACTGCACTTGACAATCGGCCGACAGCAGAAACTTTAGACCTGCGTAGCAGAGTCTTCGCGTAATGAACTACAAACAGGTGATTAAGGGTTCGCTACTTTCTGTCAACACAAGATCGCTGCGTGTTAAAAACTTGATTGAATGCGTCGAGTGATCGGGCCGTATGACACCACCCACAAAACCGACAATATGTACACCGTCTGCCAGTACCCATCAGCAAGCGGGGCGCCATCACAGCTACCACCTTGAACATTGACTTTACCATCACCGACCAGTCTAAAAGTTGGCCTAATCCTCCTTCCTATGCTAGAAGCCTCGAATCTTAGTGGATTCTCCAAGCCCAAGTGTCTTTTCTTTGACTCGCGCGCTTACCCGGCTCTCGGGTAGGCAGTCACGACAACAGGACTTTTGTCAGTCATCATATATAGGGGGACTCGTAACTTGTCTATATTATGGCATAAAAACTCGATTGTGACTCCAAGGTTTTGTAACTGTTCCTGATTTAGTAAAGTCCACTAAATCACTATCTCTTTGACAACCTGATCATTTCGACCGGCGAGACCATAGTCCAGCATACACCGCGCTCTTGCGCCGTTCAGGACTCATAATGCAAGGAGCTGCACCGTGCCTGCACACGTCAGAATATGCCAGTGTCACAAAACCGTTGTCTTACACATAGGGCCGGGGTTGGCAATTGCACTAACCTCCTTCCCTGCTAAAGATTCCTCCTAATAAGATACATATGTTTTAGCTGGCGTACACGTCGCCGGACGAGCTCAGAGATCCCTGCGCAATTTTTCAGTCGGTGTCCCCCGGGCATCCTAGATGATGACTAACAGTTGGAGGGACTGCCTGATCGTTTTTACGTCATTGCTGCTGGCGAGTACATTTCACTGGGCTGACGTCCTAAATTCTGACTGAACTGGCTTCCATTGGGCTCTAAAGCTGATGTTTGGGATATTGCTGTAGACTGCTGACATCGATTTGGACCGCTTCCGGGATACCTGGTGGCCGTCTGTCTAGAGGAAGTTACGAAATTTAAGCGTGAAGAACACGCCCCGGACAACAATACCCTCCTGACGCAATGCGCGCGACTTCCTCTCCTTGAATAGGCCAGAAGGCTCGTGGTCGGTGCTGACTTGGTACAACGTGGGACTCTCAAAAAAGATCAAATGGTGACATTAGCGTATTTGGTCCCCCACCCCTATTTCCCCTATCCTGGTCAATCGACCGGGGTCGTAGTCGCGGATTGTTGGCTGAGACGGGGTTTCATACGCCAGAATCGAATGTCCGCCCCGTAACTGGCTTCTAGATCCATGGTCGATTGAGCGACGCCAGTATGATAATGGTCAACGAAAGGCAGGGATATAAATGAACCTCCATATCAACTGTGCGCCCTCAATGTGCCCACGAGCGGCCGGAGCTATAGTAAGGCAGTCGTACATCCCCATTAGCCTAAAGACGTTATGTCTAGTGCGACAGGGGACGACAGAGGTAAGGGATTTCCATACCATGAACCGTTGCCGTGGAGGTGCCAATAACGGGGAGAGCTGGATCGCGAAGTACGTAGGCATATACGGACATAAGCCTGTTGACTGAGACAGCTCCTCTGGGTGGCGGTATACGCCGATGAGGAGTCAGTCGGAGCAGCACGACCCTTGTCATACGGCCGTGTGAAGATTGACTGTTTTAATGTTTCTGCCTCTCAGAAGTATACTCACATCACAGGTTAGGCACCATTGGCCCTAGAACCCGTTTCTAGACGGGGCCGACTGTAAAAAGTCCACCAAATCGAGACTATGGGGGCTAATCACGAAGGTTACCGTGATATCAGTAGCGAACCACACGAGACACGGCCCCTCAGCCGCATAACCCGATCGTGAGGTAATACGAACGGTCGCATGTTTTACTCTTGCATTTAGAGGTTTTGACGATAGACCGGCCGTTTACCAGGCCACCCAGGTCAGACGACGAAGTAGTTGGCGGCGGGAGTAATACGCATGACAGATAAGGGAG
seq00006   CTGTGTATAGTCGCGTGTATCTTAAGGACGGGAGGTACCAGGCGACGTAATTTGTCCTGATGGCTCTCAGTAGTAACATGCTAGGGATTCTGTGCCCCCTTTCCGGACGAGAGTGGCATCTATTCCTCTTTCTGTCGTGCGACTATTTAAGTTTTTTGCATTAAAGATCCACGGCGCGACATCGGGTTATTCTTGGTCGTCTTTGAACGGGAGGCGGAGTCTGCTCGAGGATATACTACGATAAAGTCGCCAGTAGACCCGGCACTTAGTACTGCACTTGACAATCGGCCGACAGCAGAAACTTTAGACCTGCGTAGCAGAGTCTTCGCGTAATGAACTACAAACAGGTGATTAAGGGTTCGCTACTTTCTGTCAACACAAGATCGCTGCGTGTTAAAAACTTGATTGAATGCGTCGAGTGATCGGGCCGTATGACACCACCCACAAAACCGACAATATGTACACCGTCTGCCAGTACCCATCAGCAAGCGGGGCGCCATCACAGCTACCACCTTGAACATTGACTTTACCATCACCGACCAGTCTAAAAGTTGGCCTAATCCTCCTTCCTATGCTAGAAGCCTCGAATCTTAGTGGATTCTCCAAGCCCAAGTGTCTTTTCTTTGACTCGCGCGCTTACCCGGCTCTCGGGTAGGCAGTCACGACAACAGGACTTTTGTCAGTCATCATATATAGGGGGACTCGTAACTTGTCTATATTATGGCATAAAAACTCGATTGTGACTCCAAGGTTTTGTAACTGTTCCTGATTTAGTAAAGTCCACTAAATCACTATCTCTTTGACAACCTGATCATTTCGACCGGCGAGACCATAGTCCAGCATACACCGCGCTCTTGCGCCGTTCAGGACTCATAATGCAAGGAGCTGCACCGTGCCTGCACACGTCAGAATATGCCAGTGTCACAAAACCGTTGTCTTACACATAGGGCCGGGGTTGGCAATTGCACTAACCTCCTTCCCTGCTAAAGATTCCTCCTAATAAGATACATATGTTTTAGCTGGCGTACACGTCGCCGGACGAGCTCAGAGATCCCTGCGCAATTTTTCAGTCGGTGTCCCCCGGGCATCCTAGATGATGACTAACAGTTGGAGGGACTGCCTGATCGTTTTTACGTCATTGCTGCTGGCGAGTACATTTCACTGGGCTGACGTCCTAAATTCTGACTGAACTGGCTTCCATTGGGCTCTAAAGCTGATGTTTGGGATATTGCTGTAGACTGCTGACATCGATTTGGACCGCTTCCGGGATACCTGGTGGCCGTCTGTCTAGAGGAAGTTACGAAATTTAAGCGTGAAGAACACGCCCCGGACAACAATACCCTCCTGACGCAATGCGCGCGACTTCCTCTCCTTGAATAGGCCAGAAGGCTCGTGGTCGGTGCTGACTTGGTACAACGTGGGACTCTCAAAAAAGATCAAATGGTGACATTAGCGTATTTGGTCCCCCACCCCTATTTCCCCTATCCTGGTCAATCGACCGGGGTCGTAGTCGCGGATTGTTGGCTGAGACGGGGTTTCATACGCCAGAATCGAATGTCCGCCCCGTAACTGGCTTCTAGATCCATGGTCGATTGAGCGACGCCAGTATGATAATGGTCAACGAAAGGCAGGGATATAAATGAACCTCCATATCAACTGTGCGCCCTCAATGTGCCCACGAGCGGCCGGAGCTATAGTAAGGCAGTCGTACATCCCCATTAGCCTAAAGACGTTATGTCTAGTGCGACAGGGGACGACAGAGGTAAGGGATTTCCATACCATGAACCGTTGCCGTGGAGGTGCCAATAACGGGGAGAGCTGGATCGCGAAGTACGTAGGCATATACGGACATAAGCCTGTTGACTGAGACAGCTCCTCTGGGTGGCGGTATACGCCGATGAGGAGTCAGTCGGAGCAGCACGACCCTTGTCATACGGCCGTGTGAAGATTGACTGTTTTAATGTTTCTGCCTCTCAGAAGTATACTCACATCACAGGTTAGGCACCATTGGCCCTAGAACCCGTTTCTAGACGGGGCCGACTGTAAAAAGTCCACCAAATCGAGACTATGGGGGCTAATCACGAAGGTTACCGTGATATCAGTAGCGAACCACACGAGACACGGCCCCTCAGCCGCATAACCCGATCGTGAGGTAATACGAACGGTCGCATGTTTTACTCTTGCATTTAGAGGTTTTGACGATAGACCGGCCGTTTACCAGGCCACCCAGGTCAGACGACGAAGTAGTTGGCGGCGGGAGTAATACGCATGACAGATAAGGGAG
seq00007   CTGTGTATAGTCGCGTGTATCTTAAGGACGGGAGGTACCAGGCGACGTAATTTGTCCTGATGGCTCTCAGTAGTAACATGCTAGGGATTCTGTGCCCCCTTTCCGGACGAGAGTGGCATCTATTCCTCTTTCTGTCGTGCGACTATTTAAGTTTTTTGCATTAAAGATCCACGGCGCGACATCGGGTTATTCTTGGTCGTCTTTGAACGGGAGGCGGAGTCTGCTCGAGGATATACTACGATAAAGTCGCCAGTAGACCCGGCACTTAGTACTGCACTTGACAATCGGCCGACAGCAGAAACTTTAGACCTGCGTAGCAGAGTCTTCGCGTAATGAACTACAAACAGGTGATTAAGGGTTCGCTACTTTCTGTCAACACAAGATCGCTGCGTGTTAAAAACTTGATTGAATGCGTCGAGTGATCGGGCCGTATGACACCACCCACAAAACCGACAATATGTACACCGTCTGCCAGTACCCATCAGCAAGCGGGGCGCCATCACAGCTACCACCTTGAACATTGACTTTACCATCACCGACCAGTCTAAAAGTTGGCCTAATCCTCCTTCCTATGCTAGAAGCCTCGAATCTTAGTGGATTCTCCAAGCCCAAGTGTCTTTGCTTTGACTCGCGCGCTTACCCGGCTCTCGGGTAGGCAGTCACGACAACAGGACTTTTGTCAGTCATCATATATAGGGGGACTCGTAACTTGTCTATATTATGGCATAAAAACTCGATTGTGACTCCAAGGTTTTGTAACTGTTCCTGATTTAGTAAAGTCCACTAAATCACTATCTCTTTGACAACCTGATCATTTCGACCGGCGAGACCATAGTCCAGCATACACCGCGCTCTTGCGCCGTTCAGGACTCATAATGCAAGGAGCTGCACCGTGCCTGCACACGTCAGAATATGCCAGTGTCACAAAACCGTTGTCTTACACATAGGGCCGGGGTTGGCAATTGCACTAACCTCCTTCCCTGCTAAAGATTCCTCCTAATAAGATACATATGTTTTAGCTGGCGTACACGTCGCCGGACGAGCTCAGAGATCCCTGCGCAATTTTTCAGTCGGTGTCCCCCGGGCATCCTAGATGATGACTAACAGTTGGAGGGACTGCCTGATCGTTTTTACGTCATTGCTGCTGGCGAGTACATTTCACTGGGCTGACGTCCTAAATTCTGACTGAACTGGCTTCCATTGGGCTCTAAAGCTGATGTTTGGGATATTGCTGTAGACTGCTGACATCGATTTGGACCGCTTCCGGGATACCTGGTGGCCGTCTGTCTAGAGGAAGTTACGAAATTTAAGCGTGAAGAACACGCCCCGGACAACAATACCCTCCTGACGCAATGCGCGCGACTTCCTCTCCTTGAATAGGCCAGAAGGCTCGTGGTCGGTGCTGACTTGGTACAACGTGGGACTCTCAAAAAAGATCAAATGGTGACATTAGCGTATTTGGTCCCCCACCCCTATTTCCCCTATCCTGGTCAATCGACCGGGGTCGTAGTCGCGGATTGTTGGCTGAGACGGGGTTTCATACGCCAGAATCGAATGTCCGCCCCGTAACTGGCTTCTAGATCCATGGTCGATTGAGCGACGCCAGTATGATAATGGTCAACGAAAGGCAGGGATATAAATGAACCTCCATATCAACTGTGCGCCCTCAATGTGCCCACGAGCGGCCGGAGCTATAGTAAGGCAGTCGTACATCCCCATTAGCCTAAAGACGTTATGTCTAGTGCGACAGGGGACGACAGAGGTAAGGGATTTCCATACCATGAACCGTTGCCGTGGAGGTGCCAATAACGGGGAGAGCTGGATCGCGAAGTACGTAGGCATATACGGACATAAGCCTGTTGACTGAGACAGCTCCTCTGGGTGGCGGTATACGCCGATGAGGAGTCAGTCGGAGCAGCACGACCCTTGTCATACGGCCGTGTGAAGATTGACTGTTTTAATGTTTCTGCCTCTCAGAAGTATACTCACATCACAGGTTAGGCACCATTGGCCCTAGAACCCGTTTCTAGACGGGGCCGACTGTAAAAAGTCCACCAAATCGAGACTATGGGGGCTAATCACGAAGGTTACCGTGATATCAGTAGCGAACCACACGAGACACGGCCCCTCAGCCGCATAACCCGATCGTGAGGTAATACGAACGGTCGCATGTTTTACTCTTGCATTTAGAGGTTTTGACGATAGACCGGCCGTTTACCAGGCCACCCAGGTCAGACGACGAAGTAGTTGGCGGCGGGAGTAATACGCATGACAGATAAGGGAG
seq00008   CTGTGTATAGTCGCGTGTATCTTAAGGACGGGAGGTACCAGGCGACGTAATTTGTCCTGATGGCTCTCAGTAGTAACATGCTAGGGATTCTGTGCCCCCTTTCCGGACGAGAGTGGCATCTATTCCTCTTTCTGTCGTGCGACTATTTAAGTTTTTTGCATTAAAGATCCACGGCGCGACATCGGGTTATTCTTGGTCGTCTTTGAACGGGAGGCGGAGTCTGCTCGAGGATATACTACGATAAAGTCGCCAGTAGACCCGGCACTTAGTACTGCACTTGACAATCGGCCGACAGCAGAAACTTTAGACCTGCGTAGCAGAGTCTTCGCGTAATGAACTACAAACAGGTGATTAAGGGTTCGCTACTTTCTGTCAACACAAGATCGCTGCGTGTTAAAAACTTGATTGAATGCGTCGAGTGATCGGGCCGTATGACACCACCCACAAAACCGACAATATGTACACCGTCTGCCAGTACGCATCAGCAAGCGGGGCGCCATCACAGCTACCACCTTGAACATTGACTTTACCATCACCGACCAGTCTAAAAGTTGGCCTAATCCTCCTTCCTATGCTAGAAGCCTCGAATCTTAGTGGATTCTCCAAGCCCAAGTGTCTTTTCTTTGACTCGCGCGCTTACCCGGCTCTCGGGTAGGCAGTCACGACAACAGGACTTTTGTCAGTCATCATATATAGGGGGACTCGTAACTTGTCTATATTATGGCATAAAAACTCGATTGTGACTCCAAGGTTTTGTAACTGTTCCTGATTTAGTAAAGTCCACTAAATCACTATCTCTTTGACAACCTGATCATTTCGACCGGCGAGACCATAGTCCAGCATACACCGCGCTCTTGCGCCGTTCAGGACTCATAATGCAAGGAGCTGCACCGTGCCTGCACACGTCAGAATATGCCAGTGTCACAAAACCGTTGTCTTACACATAGGGCCGGGGTTGGCAATTGCACTAACCTCCTTCCCTGCTAAAGATTCCTCCTAATAAGATACATATGTTTTAGCTGGCGTACACGTCGCCGGACGAGCTCAGAGATCCCTGCGCAATTTTTCAGTCGGTGTCCCCCGGGCATCCTAGATGATGACTAACAGTTGGAGGGACTGCCTGATCGTTTTTACGTCATTGCTGCTGGCGAGTACATTTCACTGGGCTGACGTCCTAAATTCTGACTGAACTGGCTTCCATTGGGCTCTAAAGCTGATGTTTGGGATATTGCTGTCGACTGCTGACATCGATTTGGACCGCTTCCGGGATACCTGGTGGCCGTCTGTCTAGAGGAAGTTACGAAATTTAAGCGTGAAGAACACGCCCCGGACAACAATACCCTCCTGACGCAATGCGCGCGACTTCCTCTCCTTGAATAGGCCAGAAGGCTCGTGGTCGGTGCTGACTTGGTACAACGTGGGACTCTCAAAAAAGATCAAATGGTGACATTAGCGTATTTGGTCCCCCACCCCTATTTCCCCTATCCTGGTCAATCGACCGGGGTCGTAGTCGCGGATTGTTGGCTGAGACGGGGTTTCATACGCCAGAATCGAATGTCCGCCCCGTAACTGGCTTCTAGATCCATGGTCGATTGAGCGACGCCAGTATGATAATGGTCAACGAAAGGCAGGGATATAAATGAACCTCCATATCAACTGTGCGCCCTCAATGTGCCCACGAGCGGCCGGAGCTATAGTAAGGCAGTCGTACATCCCCATTAGCCTAAAGACGTTATGTCTAGTGCGACAGGGGACGACAGAGGTAAGGGATTTCCATACCATGAACCGTTGCCGTGGAGGTGCCAATAACGGGGAGAGCTGGATCGCGAAGTACGTAGGCATATACGGACATAAGCCTGTTGACTGAGACAGCTCCTCTGGGTGGCGGTATACGCCGATGAGGAGTCAGTCGGAGCAGCACGACCCTTGTCATACGGCCGTGTGAAGATTGACTGTTTTAATGTTTCTGCCTCTCAGAAGTATACTCACATCACAGGTTAGGCACCATTGGCCCTAGAACCCGTTTCTAGACGGGGCCGACTGTAAAAAGTCCACCAAATCGAGACTATGGGGGCTAATCACGAAGGTTACCGTGATATCAGTAGCGAACCACACGAGACACGGCCCCTCAGCCGCATAACCCGATCGTGAGGTAATACGAACGGTCGCATGTTTTACTCTTGCATTTAGAGGTTTTGACGATAGACCGGCCGTTTACCAGGCCACCCAGGTCAGACGACGAAGTAGTTGGCGGCGGGAGTAATACGCATGACAGATAAGGGAG
seq00009   CTGTGTATAGTCGCGTGTATCTTAAGGACGGGAGGTACCAGGCGACGTAATTTGTCCTGATGGCTCTCAGTAGTAACATGCTAGGGATTCTGTGCCCCCTTTCCGGACGAGAGTGGCATCTATTCCTCTTTCTGTCGTGCGACTATTTAAGTTTTTTGCATTAAAGATCCACGGCGCGACATCGGGTTATTCTTGGTCGTCTTTGAACGGGAGGCGGAGTCTGCTCGAGGATATACTACGATAAAGTCGCCAGTAGACCCGGCACTTAGTACTGCACTTGACAATCGGCCGACAGCAGAAACTTTAGACCTGCGTAACAGAGTCTTCGCGTAATGAACTACAAACAGGTGATTAAGGGTTCGCTACTTTCTGTCAACACAAGATCGCTGCGTGTTAAAAACTTGATTGAATGCGTCGAGTGATCGGGCCGTATGACACCACCCACAAAACCGACAATATGTACACCGTCTGCCAGTACCCATCAGCAAGCGGGGCGCCATCACAGCTACCACCTTGAACATTGACTTTACCATCACCGACCAGTCTAAAAGTTGGCCTAATCCTCCTTCCTATGCTAGAAGCCTCGAATCTTAGTGGATTCTCCAAGCCCAAGTGTCTTTTCTTTGACTCGCGCGCTTACCCGGCTCTCGGGTAGGCAGTCACGACAACAGGACTTTTGTCAGTCATCATATATAGGGGGACTCGTAACTTGTCTATATTATGGCATAAAAACTCGATTGTGACTCCAAGGTTTTGTAACTGTTCCTGATTTAGTAAAGTCCACTAAATCACTATCTCTTTGACAACCTGATCATTTCGACCGGCGAGACCATAGTCCAGCATACACCGCGCTCTTGCGCCGTTCAGGACTCATAATGCAAGGAGCTGCACCGTGCCTGCACACGTCAGAATATGCCAGTGTCACAAAACCGTTGTCTTACACATAGGGCCGGGGTTGGCAATTGCACTAACCTCCTTCCCTGCTAAAGATTCCTCCTAATAAGATACATATGTTTTAGCTGGCGTACACGTCGCCGGACGAGCTCAGAGATCCCTGCGCAATTTTTCAGTCGGTGTCCCCCGGGCATCCTAGATGATGACTAACAGTTGGAGGGACTGCCTGATCGTTTTTACGTCATTGCTGCTGGCGAGTACATTTCACTGGGCTGACGTCCTAAATTCTGACTGAACTGGCTTCCATTGGGCTCTAAAGCTGATGTTTGGGATATTGCTGTAGACTGCTGACATCGATTTGGACCGCTTCCGGGATACCTGGTGGCCGTCTGTCTAGAGGAAGTTACGAAATTTAAGCGTGAAGAACACGCCCCGGACAACAATACCCTCCTGACGCAATGCGCGCGACTTCCTCTCCTTGAATAGGCCAGAAGGCTCGTGGTCGGTGCTGACTTGGTACAACGTGGGACTCTCAAAAAAGATCAAATGGTGACATTAGCGTATTTGGTCCCCCACCCCTATTTCCCCTATCCTGGTCAATCGACCGGGGTCGTAGTCGCGGATTGTTGGCTGAGACGGGGTTTCATACGCCAGAATCGAATGTCCGCCCCGTAACTGGCTTCTAGATCCATGGTCGATTGAGCGACGCCAGTATGATAATGGTCAACGAAAGGCAGGGATATAAATGAACCTCCATATCAACTGTGCGCCCTCAATGTGCCCACGAGCGGCCGGAGCTATAGTAAGGCAGTCGTACATCCCCATTAGCCTAAAGACGTTATGTCTAGTGCGACAGGGGACGACAGAGGTAAGGGATTTCCATACCATGAACCGTTGCCGTGGAGGTGCCAATAACGGGGAGAGCTGGATCGCGAAGTACGTAGGCATATACGGACATAAGCCTGTTGACTGAGACAGCTCCTCTGGGTGGCGGTATACGCCGATGAGGAGTCAGTCGGAGCAGCACGACCCTTGTCATACGGCCGTGTGAAGATTGACTGTTTTAATGTTTCTGCCTCTCAGAAGTATACTCACATCACAGGTTAGGCACCATTGGCCCTAGAACCCGTTTCTAGACGGGGCCGACTGTAAAAAGTCCACCAAATCGAGACTATGGGGGCTAATCACGAAGGTTACCGTGATATCAGTAGCGAACCACACGAGACACGGCCCCTCAGCCGCATAACCCGATCGTGAGGTAATACGAACGGTCGCATGTTTTACTCTTGCATTTAGAGGTTTTGACGATAGACCGGCCGTTTACCAGGCCACCCAGGTCAGACGACGAAGTAGTTGGCGGCGGGAGTAATACGCATGACAGATAAGGGAG
seq00010   CTGTGTATAGTCGCGTGTATCTTAAGGACGGGAGGTACCAGGCGACGTAATTTGTCCTGATGGCTCTCAGTAGTAACATGCTAGGGATTCTGTGCCCCCTTTCCGGACGAGAGTGGCATCTATTCCTCTTTCTGTCGTGCGACTATTTAAGTTTTTTGCATTAAAGATCCACGGCGCGACATCGGGTTATTCTTGGTCGTCTTTGAACGGGAGGCGGAGTCTGCTCGAGGATATACTACGATAAAGTCGCCAGTAGACCCGGCACTTAGTACTGCACTTGACAATCGGCCGACAGCAGAAACTTTAGACCTGCGTAGCAGAGTCTTCGCGTAATGAACTACAAACAGGTGATTAAGGGTTCGCTACTTTCTGTCAACACAAGATCGCTGCGTGTTAAAAACTTGATTGAATGCGTCGAGTGATCGGGCCGTATGACACCACCCACAAAACCGACAATATGTACACCGTCTGCCAGTACCCATCAGCAAGCGGGGCGCCATCACAGCTACCACCTTGAACATTGACTTTACCATCACCGACCAGTCTAAAAGTTGGCCTAATCCTCCTTCCTATGCTAGAAGCCTCGAATCTTAGTGGATTCTCCAAGCCCAAGTGTCTTTGCTTTGACTCGCGCGCTTACCCGGCTCTCGGGTAGGCAGTCACGACAACAGGACTTTTGTCAGTCATCATATATAGGGGGACTCGTAACTTGTCTATATTATGGCATAAAAACTCGATTGTGACTCCAAGGTTTTGTAACTGTTCCTGATTTAGTAAAGTCCACTAAATCACTATCTCTTTGACAACCTGATCATTTCGACCGGCGAGACCATAGTCCAGCATACACCGCGCTCTTGCGCCGTTCAGGACTCATAATGCAAGGAGCTGCACCGTGCCTGCACACGTCAGAATATGCCAGTGTCACAAAACCGTTGTCTTACACATAGGGCCGGGGTTGGCAATTGCACTAACCTCCTTCCCTGCTAAAGATTCCTCCTAATAAGATACATATGTTTTAGCTGGCGTACACGTCGCCGGACGAGCTCAGAGATCCCTGCGCAATTTTTCAGTCGGTGTCCCCCGGGCATCCTAGATGATGACTAACAGTTGGAGGGACTGCCTGATCGTTTTTACGTCATTGCTGCTGGCGAGTACATTTCACTGGGCTGACGTCCTAAATTCTGACTGAACTGGCTTCCATTGGGCTCTAAAGCTGATGTTTGGGATATTGCTGTAGACTGCTGACATCGATTTGGACCGCTTCCGGGATACCTGGTGGCCGTCTGTCTAGAGGAAGTTACGAAATTTAAGCGTGAAGAACACGCCCCGGACAACAATACCCTCCTGACGCAATGCGCGCGACTTCCTCTCCTTGAATAGGCCAGAAGGCTCGTGGTCGGTGCTGACTTGGTACAACGTGGGACTCTCAAAAAAGATCAAATGGTGACATTAGCGTATTTGGTCCCCCACCCCTATTTCCCCTATCCTGGTCAATCGACCGGGGTCGTAGTCGCGGATTGTTGGCTGAGACGGGGTTTCATACGCCAGAATCGAATGTCCGCCCCGTAACTGGCTTCTAGATCCATGGTCGATTGAGCGACGCCAGTATGATAATGGTCAACGAAAGGCAGGGATATAAATGAACCTCCATATCAACTGTGCGCCCTCAATGTGCCCACGAGCGGCCGGAGCTATAGTAAGGCAGTCGTACATCCCCATTAGCCTAAAGACGTTATGTCTAGTGCGACAGGGGACGACAGAGGTAAGGGATTTCCATACCATGAACCGTTGCCGTGGAGGTGCCAATAACGGGGAGAGCTGGATCGCGAAGTACGTAGGCATATACGGACATAAGCCTGTTGACTGAGACAGCTCCTCTGGGTGGCGGTATACGCCGATGAGGAGTCAGTCGGAGCAGCACGACCCTTGTCATACGGCCGTGTGAAGATTGACTGTTTTAATGTTTCTGCCTCTCAGAAGTATACTCACATCACAGGTTAGGCACCATTGGCCCTAGAACCCGTTTCTAGACGGGGCCGACTGTAAAAAGTCCACCAAATCGAGACTATGGGGGCTAATCACGAAGGTTACCGTGATATCAGTAGCGAACCACACGAGACACGGCCCCTCAGCCGCATAACCCGATCGTGAGGTAATACGAACGGTCGCATGTTTTACTCTTGCATTTAGAGGTTTTGACGATAGACCGGCCGTTTACCAGGCCACCCAGGTCAGACGACGAAGTAGTTGGCGGCGGGAGTAATACGCATGACAGATAAGGGAG
seq00011   CTGTGTATAGTCGCGTGTATCTTAAGGACGGGAGGTACCAGGCGACGTAATTTGTCCTGATGGCTCTCAGTAGTAACATGCTAGGGATTCTGTGCCCCCTTTCCGGACGAGAGTGGCATCTATTCCTCTTTCTGTCGTGCGACTATTTAAGTTTTTTGCATTAAAGATCCACGGCGCGACATCGGGTTATTCTTGGTCGTCTTTGAACGGGAGGCGGAGTCTGCTCGAGGATATACTACGATAAAGTCGCCAGTAGACCCGGCACTTAGTACTGCACTTGACAATCGGCCGACAGCAGAAACTTTAGACCTGCGTAGCAGAGTCTTCGCGTAATGAACTACAAACAGGTGATTAAGGGTTCGCTACTTTCTGTCAACACAAGATCGCTGCGTGTTAAAAACTTGATTGAATGCGTCGAGTGATCGGGCCGTATGACACCACCCACAAAACCGACAATATGTACACCGTCTGCCAGTACCCATCAGCAAGCGGGGCGCCATCACAGCTACCACCTTGAACATTGACTTTACCATCACCGACCAGTCTAAAAGTTGGCCTAATCCTCCTTCCTATGCTAGAAGCCTCGAATCTTAGTGGATTCTCCAAGCCCAAGTGTCTTTTCTTTGACTCGCGCGCTTACCCGGCTCTCGGGTAGGCAGTCACGACAACAGGACTTTTGTCAGTCATCATATATAGGGGGACTCGTAACTTGTCTATATTATGGCATAAAAACTCGATTGTGACTCCAAGGTTTTGTAACTGTTCCTGATTTAGTAAAGTCCACTAAATCACTATCTCTTTGACAACCTGATCATTTCGACCGGCGAGACCATAGTCCAGCATACACCGCGCTCTTGCGCCGTTCAGGACTCATAATGCAAGGAGCTGCACCGTGCCTGCACACGTCAGAATATGCCAGTGTCACAAAACCGTTGTCTTACACATAGGGCCGGGGTTGGCAATTGCACTAACCTCCTTCCCTGCTAAAGATTCCTCCTAATAAGATACATATGTTTTAGCTGGCGTACACGTCGCCGGACGAGCTCAGAGATCCCTGCGCAATTTTTCAGTCGGTGTCCCCCGGGCATCCTAGATGATGACTAACAGTTGGAGGGACTGCCTGATCGTTTTTACGTCATTGCTGCTGGCGAGTACATTTCACTGGGCTGACGTCCTAAATTCTGACTGAACTGGCTTCCATTGGGCTCTAAAGCTGATGTTTGGGATATTGCTGTAGACTGCTGACATCGATTTGGACCGCTTCCGGGATACCTGGTGGCCGTCTGTCTAGAGGAAGTTACGAAATTTAAGCGTGAAGAACACGCCCCGGACAACAATACCCTCCTGACGCAATGCGCGCGACTTCCTCTCCTTGAATAGGCCAGAAGGCTCGTGGTCGGTGCTGACTTGGTACAACGTGGGACTCTCAAAAAAGATCAAATGGTGACATTAGCGTATTTGGTCCCCCACCCCTATTTCCCCTATCCTGGTCAATCGACCGGGGTCGTAGTCGCGGATTGTTGGCTGAGACGGGGTTTCATACGCCAGAATCGAATGTCCGCCCCGTAACTGGCTTCTAGATCCATGGTCGATTGAGCGACGCCAGTATGATAATGGTCAACGAAAGGCAGGGATATAAATGAACCTCCATATCAACTGTGCGCCCTCAATGTGCCCACGAGCGGCCGGAGCTATAGTAAGGCAGTCGTACATCCCCATTAGCCTAAAGACGTTATGTCTAGTGCGACAGGGGACGACAGAGGTAAGGGATTTCCATACCATGAACCGTTGCCGTGGAGGTGCCAATAACGGGGAGAGCTGGATCGCGAAGTACGTAGGCATATACGGACATAAGCCTGTTGACTGAGACAGCTCCTCTGGGTGGCGGTATACGCCGATGAGGAGTCAGTCGGAGCAGCACGACCCTTGTCATACGGCCGTGTGAAGATTGACTGTTTTAATGTTTCTGCCTCTCAGAAGTATACTCACATCACAGGTTAGGCACCATTGGCCCTAGAACCCGTTTCTAGACGGGGCCGACTGTAAAAAGTCCACCAAATCGAGACTATGGGGGCTAATCACGAAGGTTACCGTGATATCAGTAGCGAACCACACGAGACACGGCCCCTCAGCCGCATAACCCGATCGTGAGGTAATACGAACGGTCGCATGTTTTACTCTTGCATTTAGAGGTTTTGACGATAGACCGGCCGTTTACCAGGCCACCCAGGTCAGACGACGAAGTAGTTGGCGGCGGGAGTAATACGCATGACAGATAAGGGAG
seq00012   CTGTGTATAGTCGCGTGTATCTTAAGGACGGGAGGTACCAGGCGACGTAATTTGTCCTGATGGCTCTCAGTAGTAACATGCTAGGGATTCTGTGCCCCCTTTCCGGACGAGAGTGGCATCTATTCCTCTTTCTGTCGTGCGACTATTTAAGTTTTTTGCATTAAAGATCCACGGCGCGACATCGGGTTATTCTTGGTCGTCTTTGAACGGGAGGCGGAGTCTGCTCGAGGATATACTACGATAAAGTCGCCAGTAGACCCGGCACTTAGTACTGCACTTGACAATCGGCCGACAGCAGAAACTTTAGACCTGCGTAGCAGAGTCTTCGCGTAATGAACTACAAACAGGTGATTAAGGGTTCGCTACTTTCTGTCAACACAAGATCGCTGCGTGTTAAAAACTTGATTGAATGCGTCGAGTGATCGGGCCGTATGACACCACCCACAAAACCGACAATATGTACACCGTCTGCCAGTACCCATCAGCAAGCGGGGCGCCATCACAGCTACCACCTTGAACATTGACTTTACCATCACCGACCAGTCTAAAAGTTGGCCTAATCCTCCTTCCTATGCTAGAAGCCTCGAATCTTAGTGGATTCTCCAAGCCCAAGTGTCTTTGCTTTGACTCGCGCGCTTACCCGGCTCTCGGGTAGGCAGTCACGACAACAGGACTTTTGTCAGTCATCATATATAGGGGGACTCGTAACTTGTCTATATTATGGCATAAAAACTCGATTGTGACTCCAAGGTTTTGTAACTGTTCCTGATTTAGTAAAGTCCACTAAATCACTATCTCTTTGACAACCTGATCATTTCGACCGGCGAGACCATAGTCCAGCATACACCGCGCTCTTGCGCCGTTCAGGACTCATAATGCAAGGAGCTGCACCGTGCCTGCACACGTCAGAATATGCCAGTGTCACAAAACCGTTGTCTTACACATAGGGCCGGGGTTGGCAATTGCACTAACCTCCTTCCCTGCTAAAGATTCCTCCTAATAAGATACATATGTTTTAGCTGGCGTACACGTCGCCGGACGAGCTCAGAGATCCCTGCGCAATTTTTCAGTCGGTGTCCCCCGGGCATCCTAGATGATGACTAACAGTTGGAGGGACTGCCTGATCGTTTTTACGTCATTGCTGCTGGCGAGTACATTTCACTGGGCTGACGTCCTAAATTCTGACTGAACTGGCTTCCATTGGGCTCTAAAGCTGATGTTTGGGATATTGCTGTAGACTGCTGACATCGATTTGGACCGCTTCCGGGATACCTGGTGGCCGTCTGTCTAGAGGAAGTTACGAAATTTAAGCGTGAAGAACACGCCCCGGACAACAATACCCTCCTGACGCAATGCGCGCGACTTCCTCTCCTTGAATAGGCCAGAAGGCTCGTGGTCGGTGCTGACTTGGTACAACGTGGGACTCTCAAAAAAGATCAAATGGTGACATTAGCGTATTTGGTCCCCCACCCCTATTTCCCCTATCCTGGTCAATCGACCGGGGTCGTAGTCGCGGATTGTTGGCTGAGACGGGGTTTCATACGCCAGAATCGAATGTCCGCCCCGTAACTGGCTTCTAGATCCATGGTCGATTGAGCGACGCCAGTATGATAATGGTCAACGAAAGGCAGGGATATAAATGAACCTCCATATCAACTGTGCGCCCTCAATGTGCCCACGAGCGGCCGGAGCTATAGTAAGGCAGTCGTACATCCCCATTAGCCTAAAGACGTTATGTCTAGTGCGACAGGGGACGACAGAGGTAAGGGATTTCCATACCATGAACCGTTGCCGTGGAGGTGCCAATAACGGGGAGAGCTGGATCGCGAAGTACGTAGGCATATACGGACATAAGCCTGTTGACTGAGACAGCTCCTCTGGGTGGCGGTATACGCCGATGAGGAGTCAGTCGGAGCAGCACGACCCTTGTCATACGGCCGTGTGAAGATTGACTGTTTTAATGTTTCTGCCTCTCAGAAGTATACTCACATCACAGGTTAGGCACCATTGGCCCTAGAACCCGTTTCTAGACGGGGCCGACTGTAAAAAGTCCACCAAATCGAGACTATGGGGGCTAATCACGAAGGTTACCGTGATATCAGTAGCGAACCACACGAGACACGGCCCCTCAGCCGCATAACCCGATCGTGAGGTAATACGAACGGTCGCATGTTTTACTCTTGCATTTAGAGGTTTTGACGATAGACCGGCCGTTTACCAGGCCACCCAGGTCAGACGACGAAGTAGTTGGCGGCGGGAGTAATACGCATGACAGATAAGGGAG
seq00013   CTGTGTATAGTCGCGTGTATCTTAAGGACGGGAGGTACCAGGCGACGTAATTTGTCCTGATGGCTCTCAGTAGTAACATGCTAGGGATTCTGTGCCCCCTTTCCGGACGAGAGTGGCATCTATTCCTCTTTCTGTCGTGCGACTATTTAAGTTTTTTGCATTAAAGATCCACGGCGCGACATCGGGTTATTCTTGGTCGTCTTTGAACGGGAGGCGGAGTCTGCTCGAGGATATACTACGATAAAGTCGCCAGTAGACCCGGCACTTAGTACTGCACTTGACAATCGGCCGACAGCAGAAACTTTAGACCTGCGTAGCAGAGTCTTCGCGTAATGAACTACAAACAGGTGATTAAGGGTTCGCTACTTTCTGTCAACACAAGATCGCTGCGTGTTAAAAACTTGATTGAATGCGTCGAGTGATCGGGCCGTATGACACCACCCACAAAACCGACAATATGTACACCGTCTGCCAGTACCCATCAGCAAGCGGGGCGCCATCACAGCTACCACCTTGAACATTGACTTTACCATCACCGACCAGTCTAAAAGTTGGCCTAATCCTCCTTCCTATGCTAGAAGCCTCGAATCTTAGTGGATTCTCCAAGCCCAAGTGTCTTTTCTTTGACTCGCGCGCTTACCCGGCTCTCGGGTAGGCAGTCACGACAACAGGACTTTTGTCAGTCATCATATATAGGGGGACTCGTAACTTGTCTATATTATGGCATAAAAACTCGATTGTGACTCCAAGGTTTTGTAACTGTTCCTGATTTAGTAAAGTCCACTAAATCACTATCTCTTTGACAACCTGATCATTTCGACCGGCGAGACCATAGTCCAGCATACACCGCGCTCTTGCGCCGTTCAGGACTCATAATGCAAGGAGCTGCACCGTGCCTGCACACGTCAGAATATGCCAGTGTCACAAAACCGTTGTCTTACACATAGGGCCGGGGTTGGCAATTGCACTAACCTCCTTCCCTGCTAAAGATTCCTCCTAATAAGATACATATGTTTTAGCTGGCGTACACGTCGCCGGACGAGCTCAGAGATCCCTGCGCAATTTTTCAGTCGGTGTCCCCCGGGCATCCTAGATGATGACTAACAGTTGGAGGGACTGCCTGATCGTTTTTACGTCATTGCTGCTGGCGAGTACATTTCACTGGGCTGACGTCCTAAATTCTGACTGAACTGGCTTCCATTGGGCTCTAAAGCTGATGTTTGGGATATTGCTGTAGACTGCTGACATCGATTTGGACCGCTTCCGGGATACCTGGTGGCCGTCTGTCTAGAGGAAGTTACGAAATTTAAGCGTGAAGAACACGCCCCGGACAACAATACCCTCCTGACGCAATGCGCGCGACTTCCTCTCCTTGAATAGGCCAGAAGGCTCGTGGTCGGTGCTGACTTGGTACAACGTGGGACTCTCAAAAAAGATCAAATGGTGACATTAGCGTATTTGGTCCCCCACCCCTATTTCCCCTATCCTGGTCAATCGACCGGGGTCGTAGTCGCGGATTGTTGGCTGAGACGGGGTTTCATACGCCAGAATCGAATGTCCGCCCCGTAACTGGCTTCTAGATCCATGGTCGATTGAGCGACGCCAGTATGATAATGGTCAACGAAAGGCAGGGATATAAATGAACCTCCATATCAACTGTGCGCCCTCAATGTGCCCACGAGCGGCCGGAGCTATAGTAAGGCAGTCGTACATCCCCATTAGCCTAAAGACGTTATGTCTAGTGCGACAGGGGACGACAGAGGTAAGGGATTTCCATACCATGAACCGTTGCCGTGGAGGTGCCAATAACGGGGAGAGCTGGATCGCGAAGTACGTAGGCATATACGGACATAAGCCTGTTGACTGAGACAGCTCCTCTGGGTGGCGGTATACGCCGATGAGGAGTCAGTCGGAGCAGCACGACCCTTGTCATACGGCCGTGTGAAGATTGACTGTTTTAATGTTTCTGCCTCTCAGAAGTATACTCACATCACAGGTTAGGCACCATTGGCCCTAGAACCCGTTTCTAGACGGGGCCGACTGTAAAAAGTCCACCAAATCGAGACTATGGGGGCTAATCACGAAGGTTACCGTGATATCAGTAGCGAACCACACGAGACACGGCCCCTCAGCCGCATAACCCGATCGTGAGGTAATACGAACGGTCGCATGTTTTACTCTTGCATTTAGAGGTTTTGACGATAGACCGGCCGTTTACCAGGCCACCCAGGTCAGACGACGAAGTAGTTGGCGGCGGGAGTAATACGCATGACAGATAAGGGAG
seq00014   CTGTGTATAGTCGCGTGTATCTTAAGGACGGGAGGTACCAGGCGACGTAATTTGTCCTGATGGCTCTCAGTAGTAACATGCTAGGGATTCTGTGCCCCCTTTCCGGACGAGAGTGGCATCTATTCCTCTTTCTGTCGTGCGACTATTTAAGTTTTTTGCATTAAAGATCCACGGCGCGACATCGGGTTATTCTTGGTCGTCTTTGAACGGGAGGCGGAGTCTGCTCGAGGATATACTACGATAAAGTCGCCAGTAGACCCGGCACTTAGTACTGCACTTGACAATCGGCCGACAGCAGAAACTTTAGACCTGCGTAGCAGAGTCTTCGCGTAATGAACTACAAACAGGTGATTAAGGGTTCGCTACTTTCTGTCAACACAAGATCGCTGCGTGTTAAAAACTTGATTGAATGCGTCGAGTGATCGGGCCGTATGACACCACCCACAAAACCGACAATATGTACACCGTCTGCCAGTACCCATCAGCAAGCGGGGCGCCATCACAGCTACCACCTTGAACATTGACTTTACCATCACCGACCAGTCTAAAAGTTGGCCTAATCCTCCTTCCTATGCTAGAAGCCTCGAATCTTAGTGGATTCTCCAAGCCCAAGTGTCTTTTCTTTGACTCGCGCGCTTACCCGGCTCTCGGGTAGGCAGTCACGACAACAGGACTTTTGTCAGTCATCATATATAGGGGGACTCGTAACTTGTCTATATTATGGCATAAAAACTCGATTGTGACTCCAAGGTTTTGTAACTGTTCCTGATTTAGTAAAGTCCACTAAATCACTATCTCTTTGACAACCTGATCATTTCGACCGGCGAGACCATAGTCCAGCATACACCGCGCTCTTGCGCCGTTCAGGACTCATAATGCAAGGAGCTGCACCGTGCCTGCACACGTCAGAATATGCCAGTGTCACAAAACCGTTGTCTTACACATAGGGCCGGGGTTGGCAATTGCACTAACCTCCTTCCCTGCTAAAGATTCCTCCTAATAAGATACATATGTTTTAACTGGCGTACACGTCGCCGGACGAGCTCAGAGATCCCTGCGCAATTTTTCAGTCGGTGTCCCCCGGGCATCCTAGATGATGACTAACAGTTGGAGGGACTGCCTGATCGTTTTTACGTCATTGCTGCTGGCGAGTACATTTCACTGGGCTGACGTCCTAAATTCTGACTGAACTGGCTTCCATTGGGCTCTAAAGCTGATGTTTGGGATATTGCTGTAGACTGCTGACATCGATTTGGACCGCTTCCGGGATACCTGGTGGCCGTCTGTCTAGAGGAAGTTACGAAATTTAAGCGTGAAGAACACGCCCCGGACAACAATACCCTCCTGACGCAATGCGCGCGACTTCCTCTCCTTGAATAGGCCAGAAGGCTCGTGGTCGGTGCTGACTTGGTACAACGTGGGACTCTCAAAAAAGATCAAATGGTGACATTAGCGTATTTGGTCCCCCACCCCTATTTCCCCTATCCTGGTCAATCGACCGGGGTCGTAGTCGCGGATTGTTGGCTGAGACGGGGTTTCATACGCCAGAATCGAATGTCCGCCCCGTAACTGGCTTCTAGATCCATGGTCGATTGAGCGACGCCAGTATGATAATGGTCAACGAAAGGCAGGGATATAAATGAACCTCCATATCAACTGTGCGCCCTCAATGTGCCCACGAGCGGCCGGAGCTATAGTAAGGCAGTCGTACATCCCCATTAGCCTAAAGACGTTATGTCTAGTGCGACAGGGGACGACAGAGGTAAGGGATTTCCATACCATGAACCGTTGCCGTGGAGGTGCCAATAACGGGGAGAGCTGGATCGCGAAGTACGTAGGCATATACGGACATAAGCCTGTTGACTGAGACAGCTCCTCTGGGTGGCGGTATACGCCGATGAGGAGTCAGTCGGAGCAGCACGACCCTTGTCATACGGCCGTGTGAAGATTGACTGTTTTAATGTTTCTGCCTCTCAGAAGTATACTCACATCACAGGTTAGGCACCATTGGCCCTAGAACCCGTTTCTAGACGGGGCCGACTGTAAAAAGTCCACCAAATCGAGACTATGGGGGCTAATCACGAAGGTTACCGTGATATCAGTAGCGAACCACACGAGACACGGCCCCTCAGCCGCATAACCCGATCTTGAGGTAATACGAACGGTCGCATGTTTTACTCTTGCATTTAGAGGTTTTGACGATAGACCGGCCGTTTACCAGGCCACCCAGGTCAGACGACGAAGTAGTTGGCGGCGGGAGTAATACGCATGACAGATAAGGGAG
seq00015   CTGTGTATAGTCGCGTGTATCTTAAGGACGGGAGGTACCAGGCGACGTAATTTGTCCTGATGGCTCTCAGTAGTAACATGCTAGGGATTCTGTGCCCCCTTTCCGGACGAGAGTGGCATCTATTCCTCTTTCTGTCGTGCGACTATTTAAGTTTTTTGCATTAAAGATCCACGGCGCGACATCGGGTTATTCTTGGTCGTCTTTGAACGGGAGGCGGAGTCTGCTCGAGGATATACTACGATAAAGTCGCCAGTAGACCCGGCACTTAGTACTGCACTTGACAATCGGCCGACAGCAGAAACTTTAGACCTGCGTAGCAGAGTCTTCGCGTAATGAACTACAAACAGGTGATTAAGGGTTCGCTACTTTCTGTCAACACAAGATCGCTGCGTGTTAAAAACTTGATTGAATGCGTCGAGTGATCGGGCCGTATGACACCACCCACAAAACCGACAATATGTACACCGTCTGCCAGTACCCATCAGCAAGCGGGGCGCCATCACAGCTACCACCTTGAACATTGACTTTACCATCACCGACCAGTCTAAAAGTTGGCCTAATCCTCCTTCCTATGCTAGAAGCCTCGAATCTTAGTGGATTCTCCAAGCCCAAGTGTCTTTTCTTTGACTCGCGCGCTTACCCGGCTCTCGGGTAGGCAGTCACGACAACAGGACTTTTGTCAGTCATCATATATAGGGGGACTCGTAACTTGTCTATATTATGGCATAAAAACTCGATTGTGACTCCAAGGTTTTGTAACTGTTCCTGATTTAGTAAAGTCCACTAAATCACTATCTCTTTGACAACCTGATCATTTCGACCGGCGAGACCATAGTCCAGCATACACCGCGCTCTTGCGCCGTTCAGGACTCATAATGCAAGGAGCTGCACCGTGCCTGCACACGTCAGAATATGCCAGTGTCACAAAACCGTTGTCTTACACATAGGGCCGGGGTTGGCAATTGCACTAACCTCCTTCCCTGCTAAAGATTCCTCCTAATAAGATACATATGTTTTAGCTGGCGTACACGTCGCCGGACGAGCTCAGAGATCCCTGCGCAATTTTTCAGTCGGTGTCCCCCGGGCATCCTAGATGATGACTAACAGTTGGAGGGACTGCCTGATCGTTTTTACGTCATTGCTGCTGGCGAGTACATTTCACTGGGCTGACGTCCTAAATTCTGACTGAACTGGCTTCCATTGGGCTCTAAAGCTGATGTTTGGGATATTGCTGTAGACTGCTGACATCGATTTGGACCGCTTCCGGGATACCTGGTGGCCGTCTGTCTAGAGGAAGTTACGAAATTTAAGCGTGAAGAACACGCCCCGGACAACAATACCCTCCTGACGCAATGCGCGCGACTTCCTCTCCTTGAATAGGCCAGAAGGCTCGTGGTCGGTGCTGACTTGGTACAACGTGGGACTCTCAAAAAAGATCAAATGGTGACATTAGCGTATTTGGTCCCCCACCCCTATTTCCCCTATCCTGGTCAATCGACCGGGGTCGTAGTCGCGGATTGTTGGCTGAGACGGGGTTTCATACGCCAGAATCGAATGTCCGCCCCGTAACTGGCTTCTAGATCCATGGTCGATTGAGCGACGCCAGTATGATAATGGTCAACGAAAGGCAGGGATATAAATGAACCTCCATATCAACTGTGCGCCCTCAATGTGCCCACGAGCGGCCGGAGCTATAGTAAGGCAGTCGTACATCCCCATTAGCCTAAAGACGTTATGTCTAGTGCGACAGGGGACGACAGAGGTAAGGGATTTCCATACCATGAACCGTTGCCGTGGAGGTGCCAATAACGGGGAGAGCTGGATCGCGAAGTACGTAGGCATATACGGACATAAGCCTGTTGACTGAGACAGCTCCTCTGGGTGGCGGTATACGCCGATGAGGAGTCAGTCGGAGCAGCACGACCCTTGTCATACGGCCGTGTGAAGATTGACTGTTTTAATGTTTCTGCCTCTCAGAAGTATACTCACATCACAGGTTAGGCACCATTGGCCCTAGAACCCGTTTCTAGACGGGGCCGACTGTAAAAAGTCCACCAAATCGAGACTATGGGGGCTAATCACGAAGGTTACCGTGATATCAGTAGCGAACCACACGAGACACGGCCCCTCAGCCGCATAACCCGATCGTGAGGTAATACGAACGGTCGCATGTTTTACTCTTGCATTTAGAGGTTTTGACGATAGACCGGCCGTTTACCAGGCCACCCAGGTCAGACGACGAAGTAGTTGGCGGCGGGAGTAATACGCATGACAGATAAGGGAG
seq00016   CTGTGTATAGTCGCGTGTATCTTAAGGACGGGAGGTACCAGGCGACGTAATTTGTCCTGATGGCTCTCAGTAGTAACATGCTAGGGATTCTGTGCCCCCTTTCCGGACGAGAGTGGCATCTATTCCTCTTTCTGTCGTGCGACTATTTAAGTTTTTTGCATTAAAGATCCACGGCGCGACATCGGGTTATTCTTGGTCGTCTTTGAACGGGAGGCGGAGTCTGCTCGAGGATATACTACGATAAAGTCGCCAGTAGACCCGGCACTTAGTACTGCACTTGACAATCGGCCGACAGCAGAAACTTTAGACCTGCGTAGCAGAGTCTTCGCGTAATGAACTACAAACAGGTGATTAAGGGTTCGCTACTTTCTGTCAACACAAGATCGCTGCGTGTTAAAAACTTGATTGAATGCGTCGAGTGATCGGGCCGTATGACACCACCCACAAAACCGACAATATGTACACCGTCTGCCAGTACCCATCAGCAAGCGGGGCGCCATCACAGCTACCACCTTGAACATTGACTTTACCATCACCGACCAGTCTAAAAGTTGGCCTAATCCTCCTTCCTATGCTAGAAGCCTCGAATCTTAGTGGATTCTCCAAGCCCAAGTGTCTTTTCTTTGACTCGCGCGCTTACCCGGCTCTCGGGTAGGCAGTCACGACAACAGGACTTTTGTCAGTCATCATATATAGGGGGACTCGTAACTTGTCTATATTATGGCATAAAAACTCGATTGTGACTCCAAGGTTTTGTAACTGTTCCTGATTTAGTAAAGTCCACTAAATCACTATCTCTTTGACAACCTGATCATTTCGACCGGCGAGACCATAGTCCAGCATACACCGCGCTCTTGCGCCGTTCAGGACTCATAATGCAAGGAGCTGCACCGTGCCTGCACACGTCAGAATATGCCAGTGTCACAAAACCGTTGTCTTACACATAGGGCCGGGGTTGGCAATTGCACTAACCTCCTTCCCTGCTAAAGATTCCTCCTAATAAGATACATATGTTTTAACTGGCGTACACGTCGCCGGACGAGCTCAGAGATCCCTGCGCAATTTTTCAGTCGGTGTCCCCCGGGCATCCTAGATGATGACTAACAGTTGGAGGGACTGCCTGATCGTTTTTACGTCATTGCTGCTGGCGAGTACATTTCACTGGGCTGACGTCCTAAATTCTGACTGAACTGGCTTCCATTGGGCTCTAAAGCTGATGTTTGGGATATTGCTGTAGACTGCTGACATCGATTTGGACCGCTTCCGGGATACCTGGTGGCCGTCTGTCTAGAGGAAGTTACGAAATTTAAGCGTGAAGAACACGCCCCGGACAACAATACCCTCCTGACGCAATGCGCGCGACTTCCTCTCCTTGAATAGGCCAGAAGGCTCGTGGTCGGTGCTGACTTGGTACAACGTGGGACTCTCAAAAAAGATCAAATGGTGACATTAGCGTATTTGGTCCCCCACCCCTATTTCCCCTATCCTGGTCAATCGACCGGGGTCGTAGTCGCGGATTGTTGGCTGAGACGGGGTTTCATACGCCAGAATCGAATGTCCGCCCCGTAACTGGCTTCTAGATCCATGGTCGATTGAGCGACGCCAGTATGATAATGGTCAACGAAAGGCAGGGATATAAATGAACCTCCATATCAACTGTGCGCCCTCAATGTGCCCACGAGCGGCCGGAGCTATAGTAAGGCAGTCGTACATCCCCATTAGCCTAAAGACGTTATGTCTAGTGCGACAGGGGACGACAGAGGTAAGGGATTTCCATACCATGAACCGTTGCCGTGGAGGTGCCAATAACGGGGAGAGCTGGATCGCGAAGTACGTAGGCATATACGGACATAAGCCTGTTGACTGAGACAGCTCCTCTGGGTGGCGGTATACGCCGATGAGGAGTCAGTCGGAGCAGCACGACCCTTGTCATACGGCCGTGTGAAGATTGACTGTTTTAATGTTTCTGCCTCTCAGAAGTATACTCACATCACAGGTTAGGCACCATTGGCCCTAGAACCCGTTTCTAGACGGGGCCGACTGTAAAAAGTCCACCAAATCGAGACTATGGGGGCTAATCACGAAGGTTACCGTGATATCAGTAGCGAACCACACGAGACACGGCCCCTCAGCCGCATAACCCGATCTTGAGGTAATACGAACGGTCGCATGTTTTACTCTTGCATTTAGAGGTTTTGACGATAGACCGGCCGTTTACCAGGCCACCCAGGTCAGACGACGAAGTAGTTGGCGGCGGGAGTAATACGCATGACAGATAAGGGAG
seq00017   CTGTGTATAGTCGCGTGTATCTTAAGGACGGGAGGTACCAGGCGACGTAATTTGTCCTGATGGCTCTCAGTAGTAACATGCTAGGGATTCTGTGCCCCCTTTCCGGACGAGAGTGGCATCTATTCCTCTTTCTGTCGTGCGACTATTTAAGTTTTTTGCATTAAAGATCCACGGCGCGACATCGGGTTATTCTTGGTCGTCTTTGAACGGGAGGCGGAGTCTGCTCGAGGATATACTACGATAAAGTCGCCAGTAGACCCGGCACTTAGTACTGCACTTGACAATCGGCCGACAGCAGAAACTTTAGACCTGCGTAGCAGAGTCTTCGCGTAATGAACTACAAACAGGTGATTAAGGGTTCGCTACTTTCTGTCAACACAAGATCGCTGCGTGTTAAAAACTTGATTGAATGCGTCGAGTGATCGGGCCGTATGACACCACCCACAAAACCGACAATATGTACACCGTCTGCCAGTACCCATCAGCAAGCGGGGCGCCATCACAGCTACCACCTTGAACATTGACTTTACCATCACCGACCAGTCTAAAAGTTGGCCTAATCCTCCTTCCTATGCTAGAAGCCTCGAATCTTAGTGGATTCTCCAAGCCCAAGTGTCTTTTCTTTGACTCGCGCGCTTACCCGGCTCTCGGGTAGGCAGTCACGACAACAGGACTTTTGTCAGTCATCATATATAGGGGGACTCGTAACTTGTCTATATTATGGCATAAAAACTCGATTGTGACTCCAAGGTTTTGTAACTGTTCCTGATTTAGTAAAGTCCACTAAATCACTATCTCTTTGACAACCTGATCATTTCGACCGGCGAGACCATAGTCCAGCATACACCGCGCTCTTGCGCCGTTCAGGACTCATAATGCAAGGAGCTGCACCGTGCCTGCACACGTCAGAATATGCCAGTGTCACAAAACCGTTGTCTTACACATAGGGCCGGGGTTGGCAATTGCACTAACCTCCTTCCCTGCTAAAGATTCCTCCTAATAAGATACATATGTTTTAGCTGGCGTACACGTCGCCGGACGAGCTCAGAGATCCCTGCGCAATTTTTCAGTCGGTGTCCCCCGGGCATCCTAGATGATGACTAACAGTTGGAGGGACTGCCTGATCGTTTTTACGTCATTGCTGCTGGCGAGTACATTTCACTGGGCTGACGTCCTAAATTCTGACTGAACTGGCTTCCATTGGGCTCTAAAGCTGATGTTTGGGATATTGCTGTAGACTGCTGACATCGATTTGGACCGCTTCCGGGATACCTGGTGGCCGTCTGTCTAGAGGAAGTTACGAAATTTAAGCGTGAAGAACACGCCCCGGACAACAATACCCTCCTGACGCAATGCGCGCGACTTCCTCTCCTTGAATAGGCCAGAAGGCTCGTGGTCGGTGCTGACTTGGTACAACGTGGGACTCTCAAAAAAGATCAAATGGTGACATTAGCGTATTTGGTCCCCCACCCCTATTTCCCCTATCCTGGTCAATCGACCGGGGTCGTAGTCGCGGATTGTTGGCTGAGACGGGGTTTCATACGCCAGAATCGAATGTCCGCCCCGTAACTGGCTTCTAGATCCATGGTCGATTGAGCGACGCCAGTATGATAATGGTCAACGAAAGGCAGGGATATAAATGAACCTCCATATCAACTGTGCGCCCTCAATGTGCCCACGAGCGGCCGGAGCTATAGTAAGGCAGTCGTACATCCCCATTAGCCTAAAGACGTTATGTCTAGTGCGACAGGGGACGACAGAGGTAAGGGATTTCCATACCATGAACCGTTGCCGTGGAGGTGCCAATAACGGGGAGAGCTGGATCGCGAAGTACGTAGGCATATACGGACATAAGCCTGTTGACTGAGACAGCTCCTCTGGGTGGCGGTATACGCCGATGAGGAGTCAGTCGGAGCAGCACGACCCTTGTCATACGGCCGTGTGAAGATTGACTGTTTTAATGTTTCTGCCTCTCAGAAGTATACTCACATCACAGGTTAGGCACCATTGGCCCTAGAACCCGTTTCTAGACGGGGCCGACTGTAAAAAGTCCACCAAATCGAGACTATGGGGGCTAATCACGAAGGTTACCGTGATATCAGTAGCGAACCACACGAGACACGGCCCCTCAGCCGCATAACCCGATCGTGAGGTAATACGAACGGTCGCATGTTTTACTCTTGCATTTAGAGGTTTTGACGATAGACCGGCCGTTTACCAGGCCACCCAGGTCAGACGACGAAGTAGTTGGCGGCGGGAGTAATACGCATGACAGATAAGGGAG
seq00018   CTGTGTATAGTCGCGTGTATCTTAAGGACGGGAGGTACCAGGCGACGTAATTTGTCCTGATGGCTCTCAGTAGTAACATGCTAGGGATTCTGTGCCCCCTTTCCGGACGAGAGTGGCATCTATTCCTCTTTCTGTCGTGCGACTATTTAAGTTTTTTGCATTAAAGATCCACGGCGCGACATCGGGTTATTCTTGGTCGTCTTTGAACGGGAGGCGGAGTCTGCTCGAGGATATACTACGATAAAGTCGCCAGTAGACCCGGCACTTAGTACTGCACTTGACAATCGGCCGACAGCAGAAACTTTAGACCTGCGTAGCAGAGTCTTCGCGTAATGAACTACAAACAGGTGATTAAGGGTTCGCTACTTTCTGTCAACACAAGATCGCTGCGTGTTAAAAACTTGATTGAATGCGTCGAGTGATCGGGCCGTATGACACCACCCACAAAACCGACAATATGTACACCGTCTGCCAGTACCCATCAGCAAGCGGGGCGCCATCACAGCTACCACCTTGAACATTGACTTTACCATCACCGACCAGTCTAAAAGTTGGCCTAATCCTCCTTCCTATGCTAGAAGCCTCGAATCTTAGTGGATTCTCCAAGCCCAAGTGTCTTTTCTTTGACTCGCGCGCTTACCCGGCTCTCGGGTAGGCAGTCACGACAACAGGACTTTTGTCAGTCATCATATATAGGGGGACTCGTAACTTGTCTATATTATGGCATAAAAACTCGATTGTGACTCCAAGGTTTTGTAACTGTTCCTGATTTAGTAAAGTCCACTAAATCACTATCTCTTTGACAACCTGATCATTTCGACCGGCGAGACCATAGTCCAGCATACACCGCGCTCTTGCGCCGTTCAGGACTCATAATGCAAGGAGCTGCACCGTGCCTGCACACGTCAGAATATGCCAGTGTCACAAAACCGTTGTCTTACACATAGGGCCGGGGTTGGCAATTGCACTAACCTCCTTCCCTGCTAAAGATTCCTCCTAATAAGATACATATGTTTTAGCTGGCGTACACGTCGCCGGACGAGCTCAGAGATCCCTGCGCAATTTTTCAGTCGGTGTCCCCCGGGCATCCTAGATGATGACTAACAGTTGGAGGGACTGCCTGATCGTTTTTACGTCATTGCTGCTGGCGAGTACATTTCACTGGGCTGACGTCCTAAATTCTGACTGAACTGGCTTCCATTGGGCTCTAAAGCTGATGTTTGGGATATTGCTGTAGACTGCTGACATCGATTTGGACCGCTTCCGGGATACCTGGTGGCCGTCTGTCTAGAGGAAGTTACGAAATTTAAGCGTGAAGAACACGCCCCGGACAACAATACCCTCCTGACGCAATGCGCGCGACTTCCTCTCCTTGAATAGGCCAGAAGGCTCGTGGTCGGTGCTGACTTGGTACAACGTGGGACTCTCAAAAAAGATCAAATGGTGACATTAGCGTATTTGGTCCCCCACCCCTATTTCCCCTATCCTGGTCAATCGACCGGGGTCGTAGTCGCGGATTGTTGGCTGAGACGGGGTTTCATACGCCAGAATCGAATGTCCGCCCCGTAACTGGCTTCTAGATCCATGGTCGATTGAGCGACGCCAGTATGATAATGGTCAACGAAAGGCAGGGATATAAATGAACCTCCATATCAACTGTGCGCCCTCAATGTGCCCACGAGCGGCCGGAGCTATAGTAAGGCAGTCGTACATCCCCATTAGCCTAAAGACGTTATGTCTAGTGCGACAGGGGACGACAGAGGTAAGGGATTTCCATACCATGAACCGTTGCCGTGGAGGTGCCAATAACGGGGAGAGCTGGATCGCGAAGTACGTAGGCATATACGGACATAAGCCTGTTGACTGAGACAGCTCCTCTGGGTGGCGGTATACGCCGATGAGGAGTCAGTCGGAGCAGCACGACCCTTGTCATACGGCCGTGTGAAGATTGACTGTTTTAATGTTTCTGCCTCTCAGAAGTATACTCACATCACAGGTTAGGCACCATTGGCCCTAGAACCCGTTTCTAGACGGGGCCGACTGTAAAAAGTCCACCAAATCGAGACTATGGGGGCTAATCACGAAGGTTACCGTGATATCAGTAGCGAACCACACGAGACACGGCCCCTCAGCCGCATAACCCGATCGTGAGGTAATACGAACGGTCGCATGTTTTACTCTTGCATTTAGAGGTTTTGACGATAGACCGGCCGTTTACCAGGCCACCCAGGTCAGACGACGAAGTAGTTGGCGGCGGGAGTAATACGCATGACAGATAAGGGAG
seq00019   CTGTGTATAGTCGCGTGTATCTTAAGGACGGGAGGTACCAGGCGACGTAATTTGTCCTGATGGCTCTCAGTAGTAACATGCTAGGGATTCTGTGCCCCCTTTCCGGACGAGAGTGGCATCTATTCCTCTTTCTGTCGTGCGACTATTTAAGTTTTTTGCATTAAAGATCCACGGCGCGACATCGGGTTATTCTTGGTCGTCTTTGAACGGGAGGCGGAGTCTGCTCGAGGATATACTACGATAAAGTCGCCAGTAGACCCGGCACTTAGTACTGCACTTGACAATCGGCCGACAGCAGAAACTTTAGACCTGCGTAGCAGAGTCTTCGCGTAATGAACTACAAACAGGTGATTAAGGGTTCGCTACTTTCTGTCAACACAAGATCGCTGCGTGTTAAAAACTTGATTGAATGCGTCGAGTGATCGGGCCGTATGACACCACCCACAAAACCGACAATATGTACACCGTCTGCCAGTACCCATCAGCAAGCGGGGCGCCATCACAGCTACCACCTTGAACATTGACTTTACCATCACCGACCAGTCTAAAAGTTGGCCTAATCCTCCTTCCTATGCTAGAAGCCTCGAATCTTAGTGGATTCTCCAAGCCCAAGTGTCTTTGCTTTGACTCGCGCGCTTACCCGGCTCTCGGGTAGGCAGTCACGACAACAGGACTTTTGTCAGTCATCATATATAGGGGGACTCGTAACTTGTCTATATTATGGCATAAAAACTCGATTGTGACTCCAAGGTCTTGTAACTGTTCCTGATTTAGTAAAGTCCACTAAATCACTATCTCTTTGACAACCTGATCATTTCGACCGGCGAGACCATAGTCCAGCATACACCGCGCTCTTGCGCCGTTCAGGACTCATAATGCAAGGAGCTGCACCGTGCCTGCACACGTCAGAATATGCCAGTGTCACAAAACCGTTGTCTTACACATAGGGCCGGGGTTGGCAATTGCACTAACCTCCTTCCCTGCTAAAGATTCCTCCTAATAAGATACATATGTTTTAGCTGGCGTACACGTCGCCGGACGAGCTCAGAGATCCCTGCGCAATTTTTCAGTCGGTGTCCCCCGGGCATCCTAGATGATGACTAACAGTTGGAGGGACTGCCTGATCGTTTTTACGTCATTGCTGCTGGCGAGTACATTTCACTGGGCTGACGTCCTAAATTCTGACTGAACTGGCTTCCATTGGGCTCTAAAGCTGATGTTTGGGATATTGCTGTAGACTGCTGACATCGATTTGGACCGCTTCCGGGATACCTGGTGGCCGTCTGTCTAGAGGAAGTTACGAAATTTAAGCGTGAAGAACACGCCCCGGACAACAATACCCTCCTGACGCAATGCGCGCGACTTCCTCTCCTTGAATAGGCCAGAAGGCTCGTGGTCGGTGCTGACTTGGTACAACGTGGGACTCTCAAAAAAGATCAAATGGTGACATTAGCGTATTTGGTCCCCCACCCCTATTTCCCCTATCCTGGTCAATCGACCGGGGTCGTAGTCGCGGATTGTTGGCTGAGACGGGGTTTCATACGCCAGAATCGAATGTCCGCCCCGTAACTGGCTTCTAGATCCATGGTCGATTGAGCGACGCCAGTATGATAATGGTCAACGAAAGGCAGGGATATAAATGAACCTCCATATCAACTGTGCGCCCTCAATGTGCCCACGAGCGGCCGGAGCTATAGTAAGGCAGTCGTACATCCCCATTAGCCTAAAGACGTTATGTCTAGTGCGACAGGGGACGACAGAGGTAAGGGATTTCCATACCATGAACCGTTGCCGTGGAGGTGCCAATAACGGGGAGAGCTGGATCGCGAAGTACGTAGGCATATACGGACATAAGCCTGTTGACTGAGACAGCTCCTCTGGGTGGCGGTATACGCCGATGAGGAGTCAGTCGGAGCAGCACGACCCTTGTCATACGGCCGTGTGAAGATTGACTGTTTTAATGTTTCTGCCTCTCAGAAGTATACTCACATCACAGGTTAGGCACCATTGGCCCTAGAACCCGTTTCTAGACGGGGCCGACTGTAAAAAGTCCACCAAATCGAGACTATGGGGGCTAATCACGAAGGTTACCGTGATATCAGTAGCGAACCACACGAGACACGGCCCCTCAGCCGCATAACCCGATCGTGAGGTAATACGAACGGTCGCATGTTTTACTCTTGCATTTAGAGGTTTTGACGATAGACCGGCCGTTTACCAGGCCACCCAGGTCAGACGACGAAGTAGTTGGCGGCGGGAGTAATACGCATGACAGATAAGGGAG
seq00020   CTGTGTATAGTCGCGTGTATCTTAAGGACGGGAGGTACCAGGCGACGTAATTTGTCCTGATGGCTCTCAGTAGTAACATGCTAGGGATTCTGTGCCCCCTTTCCGGACGAGAGTGGCATCTATTCCTCTTTCTGTCGTGCGACTATTTAAGTTTTTTGCATTAAAGATCCACGGCGCGACATCGGGTTATTCTTGGTCGTCTTTGAACGGGAGGCGGAGTCTGCTCGAGGATATACTACGATAAAGTCGCCAGTAGACCCGGCACTTAGTACTGCACTTGACAATCGGCCGACAGCAGAAACTTTAGACCTGCGTAGCAGAGTCTTCGCGTAATGAACTACAAACAGGTGATTAAGGGTTCGCTACTTTCTGTCAACACAAGATCGCTGCGTGTTAAAAACTTGATTGAATGCGTCGAGTGATCGGGCCGTATGACACCACCCACAAAACCGACAATATGTACACCGTCTGCCAGTACGCATCAGCAAGCGGGGCGCCATCACAGCTACCACCTTGAACATTGACTTTACCATCACCGACCAGTCTAAAAGTTGGCCTAATCCTCCTTCCTATGCTAGAAGCCTCGAATCTTAGTGGATTCTCCAAGCCCAAGTGTCTTTTCTTTGACTCGCGCGCTTACCCGGCTCTCGGGTAGGCAGTCACGACAACAGGACTTTTGTCAGTCATCATATATAGGGGGACTCGTAACTTGTCTATATTATGGCATAAAAACTCGATTGTGACTCCAAGGTTTTGTAACTGTTCCTGATTTAGTAAAGTCCACTAAATCACTATCTCTTTGACAACCTGATCATTTCGACCGGCGAGACCATAGTCCAGCATACACCGCGCTCTTGCGCCGTTCAGGACTCATAATGCAAGGAGCTGCACCGTGCCTGCACACGTCAGAATATGCCAGTGTCACAAAACCGTTGTCTTACACATAGGGCCGGGGTTGGCAATTGCACTAACCTCCTTCCCTGCTAAAGATTCCTCCTAATAAGATACATATGTTTTAGCTGGCGTACACGTCGCCGGACGAGCTCAGAGATCCCTGCGCAATTTTTCAGTCGGTGTCCCCCGGGCATCCTAGATGATGACTAACAGTTGGAGGGACTGCCTGATCGTTTTTACGTCATTGCTGCTGGCGAGTACATTTCACTGGGCTGACGTCCTAAATTCTGACTGAACTGGCTTCCATTGGGCTCTAAAGCTGATGTTTGGGATATTGCTGTCGACTGCTGACATCGATTTGGACCGCTTCCGGGATACCTGGTGGCCGTCTGTCTAGAGGAAGTTACGAAATTTAAGCGTGAAGAACACGCCCCGGACAACAATACCCTCCTGACGCAATGCGCGCGACTTCCTCTCCTTGAATAGGCCAGAAGGCTCGTGGTCGGTGCTGACTTGGTACAACGTGGGACTCTCAAAAAAGATCAAATGGTGACATTAGCGTATTTGGTCCCCCACCCCTATTTCCCCTATCCTGGTCAATCGACCGGGGTCGTAGTCGCGGATTGTTGGCTGAGACGGGGTTTCATACGCCAGAATCGAATGTCCGCCCCGTAACTGGCTTCTAGATCCATGGTCGATTGAGCGACGCCAGTATGATAATGGTCAACGAAAGGCAGGGATATAAATGAACCTCCATATCAACTGTGCGCCCTCAATGTGCCCACGAGCGGCCGGAGCTATAGTAAGGCAGTCGTACATCCCCATTAGCCTAAAGACGTTATGTCTAGTGCGACAGGGGACGACAGAGGTAAGGGATTTCCATACCATGAACCGTTGCCGTGGAGGTGCCAATAACGGGGAGAGCTGGATCGCGAAGTACGTAGGCATATACGGACATAAGCCTGTTGACTGAGACAGCTCCTCTGGGTGGCGGTATACGCCGATGAGGAGTCAGTCGGAGCAGCACGACCCTTGTCATACGGCCGTGTGAAGATTGACTGTTTTAATGTTTCTGCCTCTCAGAAGTATACTCACATCACAGGTTAGGCACCATTGGCCCTAGAACCCGTTTCTAGACGGGGCCGACTGTAAAAAGTCCACCAAATCGAGACTATGGGGGCTAATCACGAAGGTTACCGTGATATCAGTAGCGAACCACACGAGACACGGCCCCTCAGCCGCATAACCCGATCGTGAGGTAATACGAACGGTCGCATGTTTTACTCTTGCATTTAGAGGTTTTGACGATAGACCGGCCGTTTACCAGGCCACCCAGGTCAGACGACGAAGTAGTTGGCGGCGGGAGTAATACGCATGACAGATAAGGGAG
seq00021   CTGTGTATAGTCGCGTGTATCTTAAGGACGGGAGGTACCAGGCGACGTAATTTGTCCTGATGGCTCTCAGTAGTAACATGCTAGGGATTCTGTGCCCCCTTTCCGGACGAGAGTGGCATCTATTCCTCTTTCTGTCGTGCGACTATTTAAGTTTTTTGCATTAAAGATCCACGGCGCGACATCGGGTTATTCTTGGTCGTCTTTGAACGGGAGGCGGAGTCTGCTCGAGGATATACTACGATAAAGTCGCCAGTAGACCCGGCACTTAGTACTGCACTTGACAATCGGCCGACAGCAGAAACTTTAGACCTGCGTAGCAGAGTCTTCGCGTAATGAACTACAAACAGGTGATTAAGGGTTCGCTACTTTCTGTCAACACAAGATCGCTGCGTGTTAAAAACTTGATTGAATGCGTCGAGTGATCGGGCCGTATGACACCACCCACAAAACCGACAATATGTACACCGTCTGCCAGTACCCATCAGCAAGCGGGGCGCCATCACAGCTACCACCTTGAACATTGACTTTACCATCACCGACCAGTCTAAAAGTTGGCCTAATCCTCCTTCCTATGCTAGAAGCCTCGAATCTTAGTGGATTCTCCAAGCCCAAGTGTCTTTGCTTTGACTCGCGCGCTTACCCGGCTCTCGGGTAGGCAGTCACGACAACAGGACTTTTGTCAGTCATCATATATAGGGGGACTCGTAACTTGTCTATATTATGGCATAAAAACTCGATTGTGACTCCAAGGTTTTGTAACTGTTCCTGATTTAGTAAAGTCCACTAAATCACTATCTCTTTGACAACCTGATCATTTCGACCGGCGAGACCATAGTCCAGCATACACCGCGCTCTTGCGCCGTTCAGGACTCATAATGCAAGGAGCTGCACCGTGCCTGCACACGTCAGAATATGCCAGTGTCACAAAACCGTTGTCTTACACATAGGGCCGGGGTTGGCAATTGCACTAACCTCCTTCCCTGCTAAAGATTCCTCCTAATAAGATACATATGTTTTAGCTGGCGTACACGTCGCCGGACGAGCTCAGAGATCCCTGCGCAATTTTTCAGTCGGTGTCCCCCGGGCATCCTAGATGATGACTAACAGTTGGAGGGACTGCCTGATCGTTTTTACGTCATTGCTGCTGGCGAGTACATTTCACTGGGCTGACGTCCTAAATTCTGACTGAACTGGCTTCCATTGGGCTCTAAAGCTGATGTTTGGGATATTGCTGTAGACTGCTGACATCGATTTGGACCGCTTCCGGGATACCTGGTGGCCGTCTGTCTAGAGGAAGTTACGAAATTTAAGCGTGAAGAACACGCCCCGGACAACAATACCCTCCTGACGCAATGCGCGCGACTTCCTCTCCTTGAATAGGCCAGAAGGCTCGTGGTCGGTGCTGACTTGGTACAACGTGGGACTCTCAAAAAAGATCAAATGGTGACATTAGCGTATTTGGTCCCCCACCCCTATTTCCCCTATCCTGGTCAATCGACCGGGGTCGTAGTCGCGGATTGTTGGCTGAGACGGGGTTTCATACGCCAGAATCGAATGTCCGCCCCGTAACTGGCTTCTAGATCCATGGTCGATTGAGCGACGCCAGTATGATAATGGTCAACGAAAGGCAGGGATATAAATGAACCTCCATATCAACTGTGCGCCCTCAATGTGCCCACGAGCGGCCGGAGCTATAGTAAGGCAGTCGTACATCCCCATTAGCCTAAAGACGTTATGTCTAGTGCGACAGGGGACGACAGAGGTAAGGGATTTCCATACCATGAACCGTTGCCGTGGAGGTGCCAATAACGGGGAGAGCTGGATCGCGAAGTACGTAGGCATATACGGACATAAGCCTGTTGACTGAGACAGCTCCTCTGGGTGGCGGTATACGCCGATGAGGAGTCAGTCGGAGCAGCACGACCCTTGTCATACGGCCGTGTGAAGATTGACTGTTTTAATGTTTCTGCCTCTCAGAAGTATACTCACATCACAGGTTAGGCACCATTGGCCCTAGAACCCGTTTCTAGACGGGGCCGACTGTAAAAAGTCCACCAAATCGAGACTATGGGGGCTAATCACGAAGGTTACCGTGATATCAGTAGCGAACCACACGAGACACGGCCCCTCAGCCGCATAACCCGATCGTGAGGTAATACGAACGGTCGCATGTTTTACTCTTGCATTTAGAGGTTTTGACGATAGACCGGCCGTTTACCAGGCCACCCAGGTCAGACGACGAAGTAGTTGGCGGCGGGAGTAATACGCATGACAGATAAGGGAG
seq00022   CTGTGTATAGTCGCGTGTATCTTAAGGACGGGAGGTACCAGGCGACGTAATTTGTCCTGATGGCTCTCAGTAGTAACATGCTAGGGATTCTGTGCCCCCTTTCCGGACGAGAGTGGCATCTATTCCTCTTTCTGTCGTGCGACTATTTAAGTTTTTTGCATTAAAGATCCACGGCGCGACATCGGGTTATTCTTGGTCGTCTTTGAACGGGAGGCGGAGTCTGCTCGAGGATATACTACGATAAAGTCGCCAGTAGACCCGGCACTTAGTACTGCACTTGACAATCGGCCGACAGCAGAAACTTTAGACCTGCGTAGCAGAGTCTTCGCGTAATGAACTACAAACAGGTGATTAAGGGTTCGCTACTTTCTGTCAACACAAGATCGCTGCGTGTTAAAAACTTGATTGAATGCGTCGAGTGATCGGGCCGTATGACACCACCCACAAAACCGACAATATGTACACCGTCTGCCAGTACCCATCAGCAAGCGGGGCGCCATCACAGCTACCACCTTGAACATTGACTTTACCATCACCGACCAGTCTAAAAGTTGGCCTAATCCTCCTTCCTATGCTAGAAGCCTCGAATCTTAGTGGATTCTCCAAGCCCAAGTGTCTTTTCTTTGACTCGCGCGCTTACCCGGCTCTCGGGTAGGCAGTCACGACAACAGGACTTTTGTCAGTCATCATATATAGGGGGACTCGTAACTTGTCTATATTATGGCATAAAAACTCGATTGTGACTCCAAGGTTTTGTAACTGTTCCTGATTTAGTAAAGTCCACTAAATCACTATCTCTTTGACAACCTGATCATTTCGACCGGCGAGACCATAGTCCAGCATACACCGCGCTCTTGCGCCGTTCAGGACTCATAATGCAAGGAGCTGCACCGTGCCTGCACACGTCAGAATATGCCAGTGTCACAAAACCGTTGTCTTACACATAGGGCCGGGGTTGGCAATTGCACTAACCTCCTTCCCTGCTAAAGATTCCTCCTAATAAGATACATATGTTTTAACTGGCGTACACGTCGCCGGACGAGCTCAGAGATCCCTGCGCAATTTTTCAGTCGGTGTCCCCCGGGCATCCTAGATGATGACTAACAGTTGGAGGGACTGCCTGATCGTTTTTACGTCATTGCTGCTGGCGAGTACATTTCACTGGGCTGACGTCCTAAATTCTGACTGAACTGGCTTCCATTGGGCTCTAAAGCTGATGTTTGGGATATTGCTGTAGACTGCTGACATCGATTTGGACCGCTTCCGGGATACCTGGTGGCCGTCTGTCTAGAGGAAGTTACGAAATTTAAGCGTGAAGAACACGCCCCGGACAACAATACCCTCCTGACGCAATGCGCGCGACTTCCTCTCCTTGAATAGGCCAGAAGGCTCGTGGTCGGTGCTGACTTGGTACAACGTGGGACTCTCAAAAAAGATCAAATGGTGACATTAGCGTATTTGGTCCCCCACCCCTATTTCCCCTATCCTGGTCAATCGACCGGGGTCGTAGTCGCGGATTGTTGGCTGAGACGGGGTTTCATACGCCAGAATCGAATGTCCGCCCCGTAACTGGCTTCTAGATCCATGGTCGATTGAGCGACGCCAGTATGATAATGGTCAACGAAAGGCAGGGATATAAATGAACCTCCATATCAACTGTGCGCCCTCAATGTGCCCACGAGCGGCCGGAGCTATAGTAAGGCAGTCGTACATCCCCATTAGCCTAAAGACGTTATGTCTAGTGCGACAGGGGACGACAGAGGTAAGGGATTTCCATACCATGAACCGTTGCCGTGGAGGTGCCAATAACGGGGAGAGCTGGATCGCGAAGTACGTAGGCATATACGGACATAAGCCTGTTGACTGAGACAGCTCCTCTGGGTGGCGGTATACGCCGATGAGGAGTCAGTCGGAGCAGCACGACCCTTGTCATACGGCCGTGTGAAGATTGACTGTTTTAATGTTTCTGCCTCTCAGAAGTATACTCACATCACAGGTTAGGCACCATTGGCCCTAGAACCCGTTTCTAGACGGGGCCGACTGTAAAAAGTCCACCAAATCGAGACTATGGGGGCTAATCACGAAGGTTACCGTGATATCAGTAGCGAACCACACGAGACACGGCCCCTCAGCCGCATAACCCGATCTTGAGGTAATACGAACGGTCGCATGTTTTACTCTTGCATTTAGAGGTTTTGACGATAGACCGGCCGTTTACCAGGCCACCCAGGTCAGACGACGAAGTAGTTGGCGGCGGGAGTAATACGCATGACAGATAAGGGAG
seq00023   CTGTGTATAGTCGCGTGTATCTTAAGGACGGGAGGTACCAGGCGACGTAATTTGTCCTGATGGCTCTCAGTAGTAACATGCTAGGGATTCTGTGCCCCCTTTCCGGACGAGAGTGGCATCTATTCCTCTTTCTGTCGTGCGACTATTTAAGTTTTTTGCATTAAAGATCCACGGCGCGACATCGGGTTATTCTTGGTCGTCTTTGAACGGGAGGCGGAGTCTGCTCGAGGATATACTACGATAAAGTCGCCAGTAGACCCGGCACTTAGTACTGCACTTGACAATCGGCCGACAGCAGAAACTTTAGACCTGCGTAGCAGAGTCTTCGCGTAATGAACTACAAACAGGTGATTAAGGGTTCGCTACTTTCTGTCAACACAAGATCGCTGCGTGTTAAAAACTTGATTGAATGCGTCGAGTGATCGGGCCGTATGACACCACCCACAAAACCGACAATATGTACACCGTCTGCCAGTACCCATCAGCAAGCGGGGCGCCATCACAGCTACCACCTTGAACATTGACTTTACCATCACCGACCAGTCTAAAAGTTGGCCTAATCCTCCTTCCTATGCTAGAAGCCTCGAATCTTAGTGGATTCTCCAAGCCCAAGTGTCTTTGCTTTGACTCGCGCGCTTACCCGGCTCTCGGGTAGGCAGTCACGACAACAGGACTTTTGTCAGTCATCATATATAGGGGGACTCGTAACTTGTCTATATTATGGCATAAAAACTCGATTGTGACTCCAAGGTTTTGTAACTGTTCCTGATTTAGTAAAGTCCACTAAATCACTATCTCTTTGACAACCTGATCATTTCGACCGGCGAGACCATAGTCCAGCATACACCGCGCTCTTGCGCCGTTCAGGACTCATAATGCAAGGAGCTGCACCGTGCCTGCACACGTCAGAATATGCCAGTGTCACAAAACCGTTGTCTTACACATAGGGCCGGGGTTGGCAATTGCACTAACCTCCTTCCCTGCTAAAGATTCCTCCTAATAAGATACATATGTTTTAGCTGGCGTACACGTCGCCGGACGAGCTCAGAGATCCCTGCGCAATTTTTCAGTCGGTGTCCCCCGGGCATCCTAGATGATGACTAACAGTTGGAGGGACTGCCTGATCGTTTTTACGTCATTGCTGCTGGCGAGTACATTTCACTGGGCTGACGTCCTAAATTCTGACTGAACTGGCTTCCATTGGGCTCTAAAGCTGATGTTTGGGATATTGCTGTAGACTGCTGACATCGATTTGGACCGCTTCCGGGATACCTGGTGGCCGTCTGTCTAGAGGAAGTTACGAAATTTAAGCGTGAAGAACACGCCCCGGACAACAATACCCTCCTGACGCAATGCGCGCGACTTCCTCTCCTTGAATAGGCCAGAAGGCTCGTGGTCGGTGCTGACTTGGTACAACGTGGGACTCTCAAAAAAGATCAAATGGTGACATTAGCGTATTTGGTCCCCCACCCCTATTTCCCCTATCCTGGTCAATCGACCGGGGTCGTAGTCGCGGATTGTTGGCTGAGACGGGGTTTCATACGCCAGAATCGAATGTCCGCCCCGTAACTGGCTTCTAGATCCATGGTCGATTGAGCGACGCCAGTATGATAATGGTCAACGAAAGGCAGGGATATAAATGAACCTCCATATCAACTGTGCGCCCTCAATGTGCCCACGAGCGGCCGGAGCTATAGTAAGGCAGTCGTACATCCCCATTAGCCTAAAGACGTTATGTCTAGTGCGACAGGGGACGACAGAGGTAAGGGATTTCCATACCATGAACCGTTGCCGTGGAGGTGCCAATAACGGGGAGAGCTGGATCGCGAAGTACGTAGGCATATACGGACATAAGCCTGTTGACTGAGACAGCTCCTCTGGGTGGCGGTATACGCCGATGAGGAGTCAGTCGGAGCAGCACGACCCTTGTCATACGGCCGTGTGAAGATTGACTGTTTTAATGTTTCTGCCTCTCAGAAGTATACTCACATCACAGGTTAGGCACCATTGGCCCTAGAACCCGTTTCTAGACGGGGCCGACTGTAAAAAGTCCACCAAATCGAGACTATGGGGGCTAATCACGAAGGTTACCGTGATATCAGTAGCGAACCACACGAGACACGGCCCCTCAGCCGCATAACCCGATCGTGAGGTAATACGAACGGTCGCATGTTTTACTCTTGCATTTAGAGGTTTTGACGATAGACCGGCCGTTTACCAGGCCACCCAGGTCAGACGACGAAGTAGTTGGCGGCGGGAGTAATACGCATGACAGATAAGGGAG
seq00024   CTGTGTATAGTCGCGTGTATCTTAAGGACGGGAGGTACCAGGCGACGTAATTTGTCCTGATGGCTCTCAGTAGTAACATGCTAGGGATTCTGTGCCCCCTTTCCGGACGAGAGTGGCATCTATTCCTCTTTCTGTCGTGCGACTATTTAAGTTTTTTGCATTAAAGATCCACGGCGCGACATCGGGTTATTCTTGGTCGTCTTTGAACGGGAGGCGGAGTCTGCTCGAGGATATACTACGATAAAGTCGCCAGTAGACCCGGCACTTAGTACTGCACTTGACAATCGGCCGACAGCAGAAACTTTAGACCTGCGTAGCAGAGTCTTCGCGTAATGAACTACAAACAGGTGATTAAGGGTTCGCTACTTTCTGTCAACACAAGATCGCTGCGTGTTAAAAACTTGATTGAATGCGTCGAGTGATCGGGCCGTATGACACCACCCACAAAACCGACAATATGTACACCGTCTGCCAGTACCCATCAGCAAGCGGGGCGCCATCACAGCTACCACCTTGAACATTGACTTTACCATCACCGACCAGTCTAAAAGTTGGCCTAATCCTCCTTCCTATGCTAGAAGCCTCGAATCTTAGTGGATTCTCCAAGCCCAAGTGTCTTTTCTTTGACTCGCGCGCTTACCCGGCTCTCGGGTAGGCAGTCACGACAACAGGACTTTTGTCAGTCATCATATATAGGGGGACTCGTAACTTGTCTATATTATGGCATAAAAACTCGATTGTGACTCCAAGGTTTTGTAACTGTTCCTGATTTAGTAAAGTCCACTAAATCACTATCTCTTTGACAACCTGATCATTTCGACCGGCGAGACCATAGTCCAGCATACACCGCGCTCTTGCGCCGTTCAGGACTCATAATGCAAGGAGCTGCACCGTGCCTGCACACGTCAGAATATGCCAGTGTCACAAAACCGTTGTCTTACACATAGGGCCGGGGTTGGCAATTGCACTAACCTCCTTCCCTGCTAAAGATTCCTCCTAATAAGATACATATGTTTTAGCTGGCGTACACGTCGCCGGACGAGCTCAGAGATCCCTGCGCAATTTTTCAGTCGGTGTCCCCCGGGCATCCTAGATGATGACTAACAGTTGGAGGGACTGCCTGATCGTTTTTACGTCATTGCTGCTGGCGAGTACATTTCACTGGGCTGACGTCCTAAATTCTGACTGAACTGGCTTCCATTGGGCTCTAAAGCTGATGTTTGGGATATTGCTGTAGACTGCTGACATCGATTTGGACCGCTTCCGGGATACCTGGTGGCCGTCTGTCTAGAGGAAGTTACGAAATTTAAGCGTGAAGAACACGCCCCGGACAACAATACCCTCCTGACGCAATGCGCGCGACTTCCTCTCCTTGAATAGGCCAGAAGGCTCGTGGTCGGTGCTGACTTGGTACAACGTGGGACTCTCAAAAAAGATCAAATGGTGACATTAGCGTATTTGGTCCCCCACCCCTATTTCCCCTATCCTGGTCAATCGACCGGGGTCGTAGTCGCGGATTGTTGGCTGAGACGGGGTTTCATACGCCAGAATCGAATGTCCGCCCCGTAACTGGCTTCTAGATCCATGGTCGATTGAGCGACGCCAGTATGATAATGGTCAACGAAAGGCAGGGATATAAATGAACCTCCATATCAACTGTGCGCCCTCAATGTGCCCACGAGCGGCCGGAGCTATAGTAAGGCAGTCGTACATCCCCATTAGCCTAAAGACGTTATGTCTAGTGCGACAGGGGACGACAGAGGTAAGGGATTTCCATACCATGAACCGTTGCCGTGGAGGTGCCAATAACGGGGAGAGCTGGATCGCGAAGTACGTAGGCATATACGGACATAAGCCTGTTGACTGAGACAGCTCCTCTGGGTGGCGGTATACGCCGATGAGGAGTCAGTCGGAGCAGCACGACCCTTGTCATACGGCCGTGTGAAGATTGACTGTTTTAATGTTTCTGCCTCTCAGAAGTATACTCACATCACAGGTTAGGCACCATTGGCCCTAGAACCCGTTTCTAGACGGGGCCGACTGTAAAAAGTCCACCAAATCGAGACTATGGGGGCTAATCACGAAGGTTACCGTGATATCAGTAGCGAACCACACGAGACACGGCCCCTCAGCCGCATAACCCGATCGTGAGGTAATACGAACGGTCGCATGTTTTACTCTTGCATTTAGAGGTTTTGACGATAGACCGGCCGTTTACCAGGCCACCCAGGTCAGACGACGAAGTAGTTGGCGGCGGGAGTAATACGCATGACAGATAAGGGAG
seq00025   CTGTGTATAGTCGCGTGTATCTTAAGGACGGGAGGTACCAGGCGACGTAATTTGTCCTGATGGCTCTCAGTAGTAACATGCTAGGGATTCTGTGCCCCCTTTCCGGACGAGAGTGGCATCTATTCCTCTTTCTGTCGTGCGACTATTTAAGTTTTTTGCATTAAAGATCCACGGCGCGACATCGGGTTATTCTTGGTCGTCTTTGAACGGGAGGCGGAGTCTGCTCGAGGATATACTACGATAAAGTCGCCAGTAGACCCGGCACTTAGTACTGCACTTGACAATCGGCCGACAGCAGAAACTTTAGACCTGCGTAGCAGAGTCTTCGCGTAATGAACTACAAACAGGTGATTAAGGGTTCGCTACTTTCTGTCAACACAAGATCGCTGCGTGTTAAAAACTTGATTGAATGCGTCGAGTGATCGGGCCGTATGACACCACCCACAAAACCGACAATATGTACACCGTCTGCCAGTACCCATCAGCAAGCGGGGCGCCATCACAGCTACCACCTTGAACATTGACTTTACCATCACCGACCAGTCTAAAAGTTGGCCTAATCCTCCTTCCTATGCTAGAAGCCTCGAATCTTAGTGGATTCTCCAAGCCCAAGTGTCTTTGCTTTGACTCGCGCGCTTACCCGGCTCTCGGGTAGGCAGTCACGACAACAGGACTTTTGTCAGTCATCATATATAGGGGGACTCGTAACTTGTCTATATTATGGCATAAAAACTCGATTGTGACTCCAAGGTCTTGTAACTGTTCCTGATTTAGTAAAGTCCACTAAATCACTATCTCTTTGACAACCTGATCATTTCGACCGGCGAGACCATAGTCCAGCATACACCGCGCTCTTGCGCCGTTCAGGACTCATAATGCAAGGAGCTGCACCGTGCCTGCACACGTCAGAATATGCCAGTGTCACAAAACCGTTGTCTTACACATAGGGCCGGGGTTGGCAATTGCACTAACCTCCTTCCCTGCTAAAGATTCCTCCTAATAAGATACATATGTTTTAGCTGGCGTACACGTCGCCGGACGAGCTCAGAGATCCCTGCGCAATTTTTCAGTCGGTGTCCCCCGGGCATCCTAGATGATGACTAACAGTTGGAGGGACTGCCTGATCGTTTTTACGTCATTGCTGCTGGCGAGTACATTTCACTGGGCTGACGTCCTAAATTCTGACTGAACTGGCTTCCATTGGGCTCTAAAGCTGATGTTTGGGATATTGCTGTAGACTGCTGACATCGATTTGGACCGCTTCCGGGATACCTGGTGGCCGTCTGTCTAGAGGAAGTTACGAAATTTAAGCGTGAAGAACACGCCCCGGACAACAATACCCTCCTGACGCAATGCGCGCGACTTCCTCTCCTTGAATAGGCCAGAAGGCTCGTGGTCGGTGCTGACTTGGTACAACGTGGGACTCTCAAAAAAGATCAAATGGTGACATTAGCGTATTTGGTCCCCCACCCCTATTTCCCCTATCCTGGTCAATCGACCGGGGTCGTAGTCGCGGATTGTTGGCTGAGACGGGGTTTCATACGCCAGAATCGAATGTCCGCCCCGTAACTGGCTTCTAGATCCATGGTCGATTGAGCGACGCCAGTATGATAATGGTCAACGAAAGGCAGGGATATAAATGAACCTCCATATCAACTGTGCGCCCTCAATGTGCCCACGAGCGGCCGGAGCTATAGTAAGGCAGTCGTACATCCCCATTAGCCTAAAGACGTTATGTCTAGTGCGACAGGGGACGACAGAGGTAAGGGATTTCCATACCATGAACCGTTGCCGTGGAGGTGCCAATAACGGGGAGAGCTGGATCGCGAAGTACGTAGGCATATACGGACATAAGCCTGTTGACTGAGACAGCTCCTCTGGGTGGCGGTATACGCCGATGAGGAGTCAGTCGGAGCAGCACGACCCTTGTCATACGGCCGTGTGAAGATTGACTGTTTTAATGTTTCTGCCTCTCAGAAGTATACTCACATCACAGGTTAGGCACCATTGGCCCTAGAACCCGTTTCTAGACGGGGCCGACTGTAAAAAGTCCACCAAATCGAGACTATGGGGGCTAATCACGAAGGTTACCGTGATATCAGTAGCGAACCACACGAGACACGGCCCCTCAGCCGCATAACCCGATCGTGAGGTAATACGAACGGTCGCATGTTTTACTCTTGCATTTAGAGGTTTTGACGATAGACCGGCCGTTTACCAGGCCACCCAGGTCAGACGACGAAGTAGTTGGCGGCGGGAGTAATACGCATGACAGATAAGGGAG
seq00026   CTGTGTATAGTCGCGTGTATCTTAAGGACGGGAGGTACCAGGCGACGTAATTTGTCCTGATGGCTCTCAGTAGTAACATGCTAGGGATTCTGTGCCCCCTTTCCGGACGAGAGTGGCATCTATTCCTCTTTCTGTCGTGCGACTATTTAAGTTTTTTGCATTAAAGATCCACGGCGCGACATCGGGTTATTCTTGGTCGTCTTTGAACGGGAGGCGGAGTCTGCTCGAGGATATACTACGATAAAGTCGCCAGTAGACCCGGCACTTAGTACTGCACTTGACAATCGGCCGACAGCAGAAACTTTAGACCTGCGTAGCAGAGTCTTCGCGTAATGAACTACAAACAGGTGATTAAGGGTTCGCTACTTTCTGTCAACACAAGATCGCTGCGTGTTAAAAACTTGATTGAATGCGTCGAGTGATCGGGCCGTATGACACCACCCACAAAACCGACAATATGTACACCGTCTGCCAGTACCCATCAGCAAGCGGGGCGCCATCACAGCTACCACCTTGAACATTGACTTTACCATCACCGACCAGTCTAAAAGTTGGCCTAATCCTCCTTCCTATGCTAGAAGCCTCGAATCTTAGTGGATTCTCCAAGCCCAAGTGTCTTTTCTTTGACTCGCGCGCTTACCCGGCTCTCGGGTAGGCAGTCACGACAACAGGACTTTTGTCAGTCATCATATATAGGGGGACTCGTAACTTGTCTATATTATGGCATAAAAACTCGATTGTGACTCCAAGGTTTTGTAACTGTTCCTGATTTAGTAAAGTCCACTAAATCACTATCTCTTTGACAACCTGATCATTTCGACCGGCGAGACCATAGTCCAGCATACACCGCGCTCTTGCGCCGTTCAGGACTCATAATGCAAGGAGCTGCACCGTGCCTGCACACGTCAGAATATGCCAGTGTCACAAAACCGTTGTCTTACACATAGGGCCGGGGTTGGCAATTGCACTAACCTCCTTCCCTGCTAAAGATTCCTCCTAATAAGATACATATGTTTTAACTGGCGTACACGTCGCCGGACGAGCTCAGAGATCCCTGCGCAATTTTTCAGTCGGTGTCCCCCGGGCATCCTAGATGATGACTAACAGTTGGAGGGACTGCCTGATCGTTTTTACGTCATTGCTGCTGGCGAGTACATTTCACTGGGCTGACGTCCTAAATTCTGACTGAACTGGCTTCCATTGGGCTCTAAAGCTGATGTTTGGGATATTGCTGTAGACTGCTGACATCGATTTGGACCGCTTCCGGGATACCTGGTGGCCGTCTGTCTAGAGGAAGTTACGAAATTTAAGCGTGAAGAACACGCCCCGGACAACAATACCCTCCTGACGCAATGCGCGCGACTTCCTCTCCTTGAATAGGCCAGAAGGCTCGTGGTCGGTGCTGACTTGGTACAACGTGGGACTCTCAAAAAAGATCAAATGGTGACATTAGCGTATTTGGTCCCCCACCCCTATTTCCCCTATCCTGGTCAATCGACCGGGGTCGTAGTCGCGGATTGTTGGCTGAGACGGGGTTTCATACGCCAGAATCGAATGTCCGCCCCGTAACTGGCTTCTAGATCCATGGTCGATTGAGCGACGCCAGTATGATAATGGTCAACGAAAGGCAGGGATATAAATGAACCTCCATATCAACTGTGCGCCCTCAATGTGCCCACGAGCGGCCGGAGCTATAGTAAGGCAGTCGTACATCCCCATTAGCCTAAAGACGTTATGTCTAGTGCGACAGGGGACGACAGAGGTAAGGGATTTCCATACCATGAACCGTTGCCGTGGAGGTGCCAATAACGGGGAGAGCTGGATCGCGAAGTACGTAGGCATATACGGACATAAGCCTGTTGACTGAGACAGCTCCTCTGGGTGGCGGTATACGCCGATGAGGAGTCAGTCGGAGCAGCACGACCCTTGTCATACGGCCGTGTGAAGATTGACTGTTTTAATGTTTCTGCCTCTCAGAAGTATACTCACATCACAGGTTAGGCACCATTGGCCCTAGAACCCGTTTCTAGACGGGGCCGACTGTAAAAAGTCCACCAAATCGAGACTATGGGGGCTAATCACGAAGGTTACCGTGATATCAGTAGCGAACCACACGAGACACGGCCCCTCAGCCGCATAACCCGATCTTGAGGTAATACGAACGGTCGCATGTTTTACTCTTGCATTTAGAGGTTTTGACGATAGACCGGCCGTTTACCAGGCCACCCAGGTCAGACGACGAAGTAGTTGGCGGCGGGAGTAATACGCATGACAGATAAGGGAG
seq00027   CTGTGTATAGTCGCGTGTATCTTAAGGACGGGAGGTACCAGGCGACGTAATTTGTCCTGATGGCTCTCAGTAGTAACATGCTAGGGATTCTGTGCCCCCTTTCCGGACGAGAGTGGCATCTATTCCTCTTTCTGTCGTGCGACTATTTAAGTTTTTTGCATTAAAGATCCACGGCGCGACATCGGGTTATTCTTGGTCGTCTTTGAACGGGAGGCGGAGTCTGCTCGAGGATATACTACGATAAAGTCGCCAGTAGACCCGGCACTTAGTACTGCACTTGACAATCGGCCGACAGCAGAAACTTTAGACCTGCGTAGCAGAGTCTTCGCGTAATGAACTACAAACAGGTGATTAAGGGTTCGCTACTTTCTGTCAACACAAGATCGCTGCGTGTTAAAAACTTGATTGAATGCGTCGAGTGATCGGGCCGTATGACACCACCCACAAAACCGACAATATGTACACCGTCTGCCAGTACCCATCAGCAAGCGGGGCGCCATCACAGCTACCACCTTGAACATTGACTTTACCATCACCGACCAGTCTAAAAGTTGGCCTAATCCTCCTTCCTATGCTAGAAGCCTCGAATCTTAGTGGATTCTCCAAGCCCAAGTGTCTTTTCTTTGACTCGCGCGCTTACCCGGCTCTCGGGTAGGCAGTCACGACAACAGGACTTTTGTCAGTCATCATATATAGGGGGACTCGTAACTTGTCTATATTATGGCATAAAAACTCGATTGTGACTCCAAGGTTTTGTAACTGTTCCTGATTTAGTAAAGTCCACTAAATCACTATCTCTTTGACAACCTGATCATTTCGACCGGCGAGACCATAGTCCAGCATACACCGCGCTCTTGCGCCGTTCAGGACTCATAATGCAAGGAGCTGCACCGTGCCTGCACACGTCAGAATATGCCAGTGTCACAAAACCGTTGTCTTACACATAGGGCCGGGGTTGGCAATTGCACTAACCTCCTTCCCTGCTAAAGATTCCTCCTAATAAGATACATATGTTTTAGCTGGCGTACACGTCGCCGGACGAGCTCAGAGATCCCTGCGCAATTTTTCAGTCGGTGTCCCCCGGGCATCCTAGATGATGACTAACAGTTGGAGGGACTGCCTGATCGTTTTTACGTCATTGCTGCTGGCGAGTACATTTCACTGGGCTGACGTCCTAAATTCTGACTGAACTGGCTTCCATTGGGCTCTAAAGCTGATGTTTGGGATATTGCTGTAGACTGCTGACATCGATTTGGACCGCTTCCGGGATACCTGGTGGCCGTCTGTCTAGAGGAAGTTACGAAATTTAAGCGTGAAGAACACGCCCCGGACAACAATACCCTCCTGACGCAATGCGCGCGACTTCCTCTCCTTGAATAGGCCAGAAGGCTCGTGGTCGGTGCTGACTTGGTACAACGTGGGACTCTCAAAAAAGATCAAATGGTGACATTAGCGTATTTGGTCCCCCACCCCTATTTCCCCTATCCTGGTCAATCGACCGGGGTCGTAGTCGCGGATTGTTGGCTGAGACGGGGTTTCATACGCCAGAATCGAATGTCCGCCCCGTAACTGGCTTCTAGATCCATGGTCGATTGAGCGACGCCAGTATGATAATGGTCAACGAAAGGCAGGGATATAAATGAACCTCCATATCAACTGTGCGCCCTCAATGTGCCCACGAGCGGCCGGAGCTATAGTAAGGCAGTCGTACATCCCCATTAGCCTAAAGACGTTATGTCTAGTGCGACAGGGGACGACAGAGGTAAGGGATTTCCATACCATGAACCGTTGCCGTGGAGGTGCCAATAACGGGGAGAGCTGGATCGCGAAGTACGTAGGCATATACGGACATAAGCCTGTTGACTGAGACAGCTCCTCTGGGTGGCGGTATACGCCGATGAGGAGTCAGTCGGAGCAGCACGACCCTTGTCATACGGCCGTGTGAAGATTGACTGTTTTAATGTTTCTGCCTCTCAGAAGTATACTCACATCACAGGTTAGGCACCATTGGCCCTAGAACCCGTTTCTAGACGGGGCCGACTGTAAAAAGTCCACCAAATCGAGACTATGGGGGCTAATCACGAAGGTTACCGTGATATCAGTAGCGAACCACACGAGACACGGCCCCTCAGCCGCATAACCCGATCGTGAGGTAATACGAACGGTCGCATGTTTTACTCTTGCATTTAGAGGTTTTGACGATAGACCGGCCGTTTACCAGGCCACCCAGGTCAGACGACGAAGTAGTTGGCGGCGGGAGTAATACGCATGACAGATAAGGGAG
seq00028   CTGTGTATAGTCGCGTGTATCTTAAGGACGGGAGGTACCAGGCGACGTAATTTGTCCTGATGGCTCTCAGTAGTAACATGCTAGGGATTCTGTGCCCCCTTTCCGGACGAGAGTGGCATCTATTCCTCTTTCTGTCGTGCGACTATTTAAGTTTTTTGCATTAAAGATCCACGGCGCGACATCGGGTTATTCTTGGTCGTCTTTGAACGGGAGGCGGAGTCTGCTCGAGGATATACTACGATAAAGTCGCCAGTAGACCCGGCACTTAGTACTGCACTTGACAATCGGCCGACAGCAGAAACTTTAGACCTGCGTAGCAGAGTCTTCGCGTAATGAACTACAAACAGGTGATTAAGGGTTCGCTACTTTCTGTCAACACAAGATCGCTGCGTGTTAAAAACTTGATTGAATGCGTCGAGTGATCGGGCCGTATGACACCACCCACAAAACCGACAATATGTACACCGTCTGCCAGTACCCATCAGCAAGCGGGGCGCCATCACAGCTACCACCTTGAACATTGACTTTACCATCACCGACCAGTCTAAAAGTTGGCCTAATCCTCCTTCCTATGCTAGAAGCCTCGAATCTTAGTGGATTCTCCAAGCCCAAGTGTCTTTTCTTTGACTCGCGCGCTTACCCGGCTCTCGGGTAGGCAGTCACGACAACAGGACTTTTGTCAGTCATCATATATAGGGGGACTCGTAACTTGTCTATATTATGGCATAAAAACTCGATTGTGACTCCAAGGTTTTGTAACTGTTCCTGATTTAGTAAAGTCCACTAAATCACTATCTCTTTGACAACCTGATCATTTCGACCGGCGAGACCATAGTCCAGCATACACCGCGCTCTTGCGCCGTTCAGGACTCATAATGCAAGGAGCTGCACCGTGCCTGCACACGTCAGAATATGCCAGTGTCACAAAACCGTTGTCTTACACATAGGGCCGGGGTTGGCAATTGCACTAACCTCCTTCCCTGCTAAAGATTCCTCCTAATAAGATACATATGTTTTAGCTGGCGTACACGTCGCCGGACGAGCTCAGAGATCCCTGCGCAATTTTTCAGTCGGTGTCCCCCGGGCATCCTAGATGATGACTAACAGTTGGAGGGACTGCCTGATCGTTTTTACGTCATTGCTGCTGGCGAGTACATTTCACTGGGCTGACGTCCTAAATTCTGACTGAACTGGCTTCCATTGGGCTCTAAAGCTGATGTTTGGGATATTGCTGTAGACTGCTGACATCGATTTGGACCGCTTCCGGGATACCTGGTGGCCGTCTGTCTAGAGGAAGTTACGAAATTTAAGCGTGAAGAACACGCCCCGGACAACAATACCCTCCTGACGCAATGCGCGCGACTTCCTCTCCTTGAATAGGCCAGAAGGCTCGTGGTCGGTGCTGACTTGGTACAACGTGGGACTCTCAAAAAAGATCAAATGGTGACATTAGCGTATTTGGTCCCCCACCCCTATTTCCCCTATCCTGGTCAATCGACCGGGGTCGTAGTCGCGGATTGTTGGCTGAGACGGGGTTTCATACGCCAGAATCGAATGTCCGCCCCGTAACTGGCTTCTAGATCCATGGTCGATTGAGCGACGCCAGTATGATAATGGTCAACGAAAGGCAGGGATATAAATGAACCTCCATATCAACTGTGCGCCCTCAATGTGCCCACGAGCGGCCGGAGCTATAGTAAGGCAGTCGTACATCCCCATTAGCCTAAAGACGTTATGTCTAGTGCGACAGGGGACGACAGAGGTAAGGGATTTCCATACCATGAACCGTTGCCGTGGAGGTGCCAATAACGGGGAGAGCTGGATCGCGAAGTACGTAGGCATATACGGACATAAGCCTGTTGACTGAGACAGCTCCTCTGGGTGGCGGTATACGCCGATGAGGAGTCAGTCGGAGCAGCACGACCCTTGTCATACGGCCGTGTGAAGATTGACTGTTTTAATGTTTCTGCCTCTCAGAAGTATACTCACATCACAGGTTAGGCACCATTGGCCCTAGAACCCGTTTCTAGACGGGGCCGACTGTAAAAAGTCCACCAAATCGAGACTATGGGGGCTAATCACGAAGGTTACCGTGATATCAGTAGCGAACCACACGAGACACGGCCCCTCAGCCGCATAACCCGATCGTGAGGTAATACGAACGGTCGCATGTTTTACTCTTGCATTTAGAGGTTTTGACGATAGACCGGCCGTTTACCAGGCCACCCAGGTCAGACGACGAAGTAGTTGGCGGCGGGAGTAATACGCATGACAGATAAGGGAG
seq00029   CTGTGTATAGTCGCGTGTATCTTAAGGACGGGAGGTACCAGGCGACGTAATTTGTCCTGATGGCTCTCAGTAGTAACATGCTAGGGATTCTGTGCCCCCTTTCCGGACGAGAGTGGCATCTATTCCTCTTTCTGTCGTGCGACTATTTAAGTTTTTTGCATTAAAGATCCACGGCGCGACATCGGGTTATTCTTGGTCGTCTTTGAACGGGAGGCGGAGTCTGCTCGAGGATATACTACGATAAAGTCGCCAGTAGACCCGGCACTTAGTACTGCACTTGACAATCGGCCGACAGCAGAAACTTTAGACCTGCGTAGCAGAGTCTTCGCGTAATGAACTACAAACAGGTGATTAAGGGTTCGCTACTTTCTGTCAACACAAGATCGCTGCGTGTTAAAAACTTGATTGAATGCGTCGAGTGATCGGGCCGTATGACACCACCCACAAAACCGACAATATGTACACCGTCTGCCAGTACCCATCAGCAAGCGGGGCGCCATCACAGCTACCACCTTGAACATTGACTTTACCATCACCGACCAGTCTAAAAGTTGGCCTAATCCTCCTTCCTATGCTAGAAGCCTCGAATCTTAGTGGATTCTCCAAGCCCAAGTGTCTTTGCTTTGACTCGCGCGCTTACCCGGCTCTCGGGTAGGCAGTCACGACAACAGGACTTTTGTCAGTCATCATATATAGGGGGACTCGTAACTTGTCTATATTATGGCATAAAAACTCGATTGTGACTCCAAGGTTTTGTAACTGTTCCTGATTTAGTAAAGTCCACTAAATCACTATCTCTTTGACAACCTGATCATTTCGACCGGCGAGACCATAGTCCAGCATACACCGCGCTCTTGCGCCGTTCAGGACTCATAATGCAAGGAGCTGCACCGTGCCTGCACACGTCAGAATATGCCAGTGTCACAAAACCGTTGTCTTACACATAGGGCCGGGGTTGGCAATTGCACTAACCTCCTTCCCTGCTAAAGATTCCTCCTAATAAGATACATATGTTTTAGCTGGCGTACACGTCGCCGGACGAGCTCAGAGATCCCTGCGCAATTTTTCAGTCGGTGTCCCCCGGGCATCCTAGATGATGACTAACAGTTGGAGGGACTGCCTGATCGTTTTTACGTCATTGCTGCTGGCGAGTACATTTCACTGGGCTGACGTCCTAAATTCTGACTGAACTGGCTTCCATTGGGCTCTAAAGCTGATGTTTGGGATATTGCTGTAGACTGCTGACATCGATTTGGACCGCTTCCGGGATACCTGGTGGCCGTCTGTCTAGAGGAAGTTACGAAATTTAAGCGTGAAGAACACGCCCCGGACAACAATACCCTCCTGACGCAATGCGCGCGACTTCCTCTCCTTGAATAGGCCAGAAGGCTCGTGGTCGGTGCTGACTTGGTACAACGTGGGACTCTCAAAAAAGATCAAATGGTGACATTAGCGTATTTGGTCCCCCACCCCTATTTCCCCTATCCTGGTCAATCGACCGGGGTCGTAGTCGCGGATTGTTGGCTGAGACGGGGTTTCATACGCCAGAATCGAATGTCCGCCCCGTAACTGGCTTCTAGATCCATGGTCGATTGAGCGACGCCAGTATGATAATGGTCAACGAAAGGCAGGGATATAAATGAACCTCCATATCAACTGTGCGCCCTCAATGTGCCCACGAGCGGCCGGAGCTATAGTAAGGCAGTCGTACATCCCCATTAGCCTAAAGACGTTATGTCTAGTGCGACAGGGGACGACAGAGGTAAGGGATTTCCATACCATGAACCGTTGCCGTGGAGGTGCCAATAACGGGGAGAGCTGGATCGCGAAGTACGTAGGCATATACGGACATAAGCCTGTTGACTGAGACAGCTCCTCTGGGTGGCGGTATACGCCGATGAGGAGTCAGTCGGAGCAGCACGACCCTTGTCATACGGCCGTGTGAAGATTGACTGTTTTAATGTTTCTGCCTCTCAGAAGTATACTCACATCACAGGTTAGGCACCATTGGCCCTAGAACCCGTTTCTAGACGGGGCCGACTGTAAAAAGTCCACCAAATCGAGACTATGGGGGCTAATCACGAAGGTTACCGTGATATCAGTAGCGAACCACACGAGACACGGCCCCTCAGCCGCATAACCCGATCGTGAGGTAATACGAACGGTCGCATGTTTTACTCTTGCATTTAGAGGTTTTGACGATAGACCGGCCGTTTACCAGGCCACCCAGGTCAGACGACGAAGTAGTTGGCGGCGGGAGTAATACGCATGACAGATAAGGGAG
seq00030   CTGTGTATAGTCGCGTGTATCTTAAGGACGGGAGGTACCAGGCGACGTAATTTGTCCTGATGGCTCTCAGTAGTAACATGCTAGGGATTCTGTGCCCCCTTTCCGGACGAGAGTGGCATCTATTCCTCTTTCTGTCGTGCGACTATTTAAGTTTTTTGCATTAAAGATCCACGGCGCGACATCGGGTTATTCTTGGTCGTCTTTGAACGGGAGGCGGAGTCTGCTCGAGGATATACTACGATAAAGTCGCCAGTAGACCCGGCACTTAGTACTGCACTTGACAATCGGCCGACAGCAGAAACTTTAGACCTGCGTAGCAGAGTCTTCGCGTAATGAACTACAAACAGGTGATTAAGGGTTCGCTACTTTCTGTCAACACAAGATCGCTGCGTGTTAAAAACTTGATTGAATGCGTCGAGTGATCGGGCCGTATGACACCACCCACAAAACCGACAATATGTACACCGTCTGCCAGTACCCATCAGCAAGCGGGGCGCCATCACAGCTACCACCTTGAACATTGACTTTACCATCACCGACCAGTCTAAAAGTTGGCCTAATCCTCCTTCCTATGCTAGAAGCCTCGAATCTTAGTGGATTCTCCAAGCCCAAGTGTCTTTGCTTTGACTCGCGCGCTTACCCGGCTCTCGGGTAGGCAGTCACGACAACAGGACTTTTGTCAGTCATCATATATAGGGGGACTCGTAACTTGTCTATATTATGGCATAAAAACTCGATTGTGACTCCAAGGTCTTGTAACTGTTCCTGATTTAGTAAAGTCCACTAAATCACTATCTCTTTGACAACCTGATCATTTCGACCGGCGAGACCATAGTCCAGCATACACCGCGCTCTTGCGCCGTTCAGGACTCATAATGCAAGGAGCTGCACCGTGCCTGCACACGTCAGAATATGCCAGTGTCACAAAACCGTTGTCTTACACATAGGGCCGGGGTTGGCAATTGCACTAACCTCCTTCCCTGCTAAAGATTCCTCCTAATAAGATACATATGTTTTAGCTGGCGTACACGTCGCCGGACGAGCTCAGAGATCCCTGCGCAATTTTTCAGTCGGTGTCCCCCGGGCATCCTAGATGATGACTAACAGTTGGAGGGACTGCCTGATCGTTTTTACGTCATTGCTGCTGGCGAGTACATTTCACTGGGCTGACGTCCTAAATTCTGACTGAACTGGCTTCCATTGGGCTCTAAAGCTGATGTTTGGGATATTGCTGTAGACTGCTGACATCGATTTGGACCGCTTCCGGGATACCTGGTGGCCGTCTGTCTAGAGGAAGTTACGAAATTTAAGCGTGAAGAACACGCCCCGGACAACAATACCCTCCTGACGCAATGCGCGCGACTTCCTCTCCTTGAATAGGCCAGAAGGCTCGTGGTCGGTGCTGACTTGGTACAACGTGGGACTCTCAAAAAAGATCAAATGGTGACATTAGCGTATTTGGTCCCCCACCCCTATTTCCCCTATCCTGGTCAATCGACCGGGGTCGTAGTCGCGGATTGTTGGCTGAGACGGGGTTTCATACGCCAGAATCGAATGTCCGCCCCGTAACTGGCTTCTAGATCCATGGTCGATTGAGCGACGCCAGTATGATAATGGTCAACGAAAGGCAGGGATATAAATGAACCTCCATATCAACTGTGCGCCCTCAATGTGCCCACGAGCGGCCGGAGCTATAGTAAGGCAGTCGTACATCCCCATTAGCCTAAAGACGTTATGTCTAGTGCGACAGGGGACGACAGAGGTAAGGGATTTCCATACCATGAACCGTTGCCGTGGAGGTGCCAATAACGGGGAGAGCTGGATCGCGAAGTACGTAGGCATATACGGACATAAGCCTGTTGACTGAGACAGCTCCTCTGGGTGGCGGTATACGCCGATGAGGAGTCAGTCGGAGCAGCACGACCCTTGTCATACGGCCGTGTGAAGATTGACTGTTTTAATGTTTCTGCCTCTCAGAAGTATACTCACATCACAGGTTAGGCACCATTGGCCCTAGAACCCGTTTCTAGACGGGGCCGACTGTAAAAAGTCCACCAAATCGAGACTATGGGGGCTAATCACGAAGGTTACCGTGATATCAGTAGCGAACCACACGAGACACGGCCCCTCAGCCGCATAACCCGATCGTGAGGTAATACGAACGGTCGCATGTTTTACTCTTGCATTTAGAGGTTTTGACGATAGACCGGCCGTTTACCAGGCCACCCAGGTCAGACGACGAAGTAGTTGGCGGCGGGAGTAATACGCATGACAGATAAGGGAG
seq00031   CTGTGTATAGTCGCGTGTATCTTAAGGACGGGAGGTACCAGGCGACGTAATTTGTCCTGATGGCTCTCAGTAGTAACATGCTAGGGATTCTGTGCCCCCTTTCCGGACGAGAGTGGCATCTATTCCTCTTTCTGTCGTGCGACTATTTAAGTTTTTTGCATTAAAGATCCACGGCGCGACATCGGGTTATTCTTGGTCGTCTTTGAACGGGAGGCGGAGTCTGCTCGAGGATATACTACGATAAAGTCGCCAGTAGACCCGGCACTTAGTACTGCACTTGACAATCGGCCGACAGCAGAAACTTTAGACCTGCGTAGCAGAGTCTTCGCGTAATGAACTACAAACAGGTGATTAAGGGTTCGCTACTTTCTGTCAACACAAGATCGCTGCGTGTTAAAAACTTGATTGAATGCGTCGAGTGATCGGGCCGTATGACACCACCCACAAAACCGACAATATGTACACCGTCTGCCAGTACCCATCAGCAAGCGGGGCGCCATCACAGCTACCACCTTGAACATTGACTTTACCATCACCGACCAGTCTAAAAGTTGGCCTAATCCTCCTTCCTATGCTAGAAGCCTCGAATCTTAGTGGATTCTCCAAGCCCAAGTGTCTTTGCTTTGACTCGCGCGCTTACCCGGCTCTCGGGTAGGCAGTCACGACAACAGGACTTTTGTCAGTCATCATATATAGGGGGACTCGTAACTTGTCTATATTATGGCATAAAAACTCGATTGTGACTCCAAGGTTTTGTAACTGTTCCTGATTTAGTAAAGTCCACTAAATCACTATCTCTTTGACAACCTGATCATTTCGACCGGCGAGACCATAGCCCAGCATACACCGCGCTCTTGCGCCGTTCAGGACTCATAATGCAAGGAGCTGCACCGTGCCTGCACACGTCAGAATATGCCAGTGTCACAAAACCGTTGTCTTACACATAGGGCCGGGGTTGGCAATTGCACTAACCTCCTTCCCTGCTAAAGATTCCTCCTAATAAGATACATATGTTTTAGCTGGCGTACACGTCGCCGGACGAGCTCAGAGATCCCTGCGCAATTTTTCAGTCGGTGTCCCCCGGGCATCCTAGATGATGACTAACAGTTGGAGGGACTGCCTGATCGTTTTTACGTCATTGCTGCTGGCGAGTACATTTCACTGGGCTGACGTCCTAAATTCTGACTGAACTGGCTTCCATTGGGCTCTAAAGCTGATGTTTGGGATATTGCTGTAGACTGCTGACATCGATTTGGACCGCTTCCGGGATACCTGGTGGCCGTCTGTCTAGAGGAAGTTACGAAATTTAAGCGTGAAGAACACGCCCCGGACAACAATACCCTCCTGACGCAATGCGCGCGACTTCCTCTCCTTGAATAGGCCAGAAGGCTCGTGGTCGGTGCTGACTTGGTACAACGTGGGACTCTCAAAAAAGATCAAATGGTGACATTAGCGTATTTGGTCCCCCACCCCTATTTCCCCTATCCTGGTCAATCGACCGGGGTCGTAGTCGCGGATTGTTGGCTGAGACGGGGTTTCATACGCCAGAATCGAATGTCCGCCCCGTAACTGGCTTCTAGATCCATGGTCGATTGAGCGACGCCAGTATGATAATGGTCAACGAAAGGCAGGGATATAAATGAACCTCCATATCAACTGTGCGCCCTCAATGTGCCCACGAGCGGCCGGAGCTATAGTAAGGCAGTCGTACATCCCCATTAGCCTAAAGACGTTATGTCTAGTGCGACAGGGGACGACAGAGGTAAGGGATTTCCATACCATGAACCGTTGCCGTGGAGGTGCCAATAACGGGGAGAGCTGGATCGCGAAGTACGTAGGCATATACGGACATAAGCCTGTTGACTGAGACAGCTCCTCTGGGTGGCGGTATACGCCGATGAGGAGTCAGTCGGAGCAGCACGACCCTTGTCATACGGCCGTGTGAAGATTGACTGTTTTAATGTTTCTGCCTCTCAGAAGTATACTCACATCACAGGTTAGGCACCATTGGCCCTAGAACCCGTTTCTAGACGGGGCCGACTGTAAAAAGTCCACCAAATCGAGACTATGGGGGCTAATCACGAAGGTTACCGTGATATCAGTAGCGAACCACACGAGACACGGCCCCTCAGCCGCATAACCCGATCGTGAGGTAATACGAACGGTCGCATGTTTTACTCTTGCATTTAGAGGTTTTGACGATAGACCGGCCGTTTACCAGGCCACCCAGGTCAGACGACGAAGTAGTTGGCGGCGGGAGTAATACGCATGACAGATAAGGGAG
seq00032   CTGTGTATAGTCGCGTGTATCTTAAGGACGGGAGGTACCAGGCGACGTAATTTGTCCTGATGGCTCTCAGTAGTAACATGCTAGGGATTCTGTGCCCCCTTTCCGGACGAGAGTGGCATCTATTCCTCTTTCTGTCGTGCGACTATTTAAGTTTTTTGCATTAAAGATCCACGGCGCGACATCGGGTTATTCTTGGTCGTCTTTGAACGGGAGGCGGAGTCTGCTCGAGGATATACTACGATAAAGTCGCCAGTAGACCCGGCACTTAGTACTGCACTTGACAATCGGCCGACAGCAGAAACTTTAGACCTGCGTAGCAGAGTCTTCGCGTAATGAACTACAAACAGGTGATTAAGGGTTCGCTACTTTCTGTCAACACAAGATCGCTGCGTGTTAAAAACTTGATTGAATGCGTCGAGTGATCGGGCCGTATGACACCACCCACAAAACCGACAATATGTACACCGTCTGCCAGTACCCATCAGCAAGCGGGGCGCCATCACAGCTACCACCTTGAACATTGACTTTACCATCACCGACCAGTCTAAAAGTTGGCCTAATCCTCCTTCCTATGCTAGAAGCCTCGAATCTTAGTGGATTCTCCAAGCCCAAGTGTCTTTGCTTTGACTCGCGCGCTTACCCGGCTCTCGGGTAGGCAGTCACGACAACAGGACTTTTGTCAGTCATCATATATAGGGGGACTCGTAACTTGTCTATATTATGGCATAAAAACTCGATTGTGACTCCAAGGTTTTGTAACTGTTCCTGATTTAGTAAAGTCCACTAAATCACTATCTCTTTGACAACCTGATCATTTCGACCGGCGAGACCATAGTCCAGCATACACCGCGCTCTTGCGCCGTTCAGGACTCATAATGCAAGGAGCTGCACCGTGCCTGCACACGTCAGAATATGCCAGTGTCACAAAACCGTTGTCTTACACATAGGGCCGGGGTTGGCAATTGCACTAACCTCCTTCCCTGCTAAAGATTCCTCCTAATAAGATACATATGTTTTAGCTGGCGTACACGTCGCCGGACGAGCTCAGAGATCCCTGCGCAATTTTTCAGTCGGTGTCCCCCGGGCATCCTAGATGATGACTAACAGTTGGAGGGACTGCCTGATCGTTTTTACGTCATTGCTGCTGGCGAGTACATTTCACTGGGCTGACGTCCTAAATTCTGACTGAACTGGCTTCCATTGGGCTCTAAAGCTGATGTTTGGGATATTGCTGTAGACTGCTGACATCGATTTGGACCGCTTCCGGGATACCTGGTGGCCGTCTGTCTAGAGGAAGTTACGAAATTTAAGCGTGAAGAACACGCCCCGGACAACAATACCCTCCTGACGCAATGCGCGCGACTTCCTCTCCTTGAATAGGCCAGAAGGCTCGTGGTCGGTGCTGACTTGGTACAACGTGGGACTCTCAAAAAAGATCAAATGGTGACATTAGCGTATTTGGTCCCCCACCCCTATTTCCCCTATCCTGGTCAATCGACCGGGGTCGTAGTCGCGGATTGTTGGCTGAGACGGGGTTTCATACGCCAGAATCGAATGTCCGCCCCGTAACTGGCTTCTAGATCCATGGTCGATTGAGCGACGCCAGTATGATAATGGTCAACGAAAGGCAGGGATATAAATGAACCTCCATATCAACTGTGCGCCCTCAATGTGCCCACGAGCGGCCGGAGCTATAGTAAGGCAGTCGTACATCCCCATTAGCCTAAAGACGTTATGTCTAGTGCGACAGGGGACGACAGAGGTAAGGGATTTCCATACCATGAACCGTTGCCGTGGAGGTGCCAATAACGGGGAGAGCTGGATCGCGAAGTACGTAGGCATATACGGACATAAGCCTGTTGACTGAGACAGCTCCTCTGGGTGGCGGTATACGCCGATGAGGAGTCAGTCGGAGCAGCACGACCCTTGTCATACGGCCGTGTGAAGATTGACTGTTTTAATGTTTCTGCCTCTCAGAAGTATACTCACATCACAGGTTAGGCACCATTGGCCCTAGAACCCGTTTCTAGACGGGGCCGACTGTAAAAAGTCCACCAAATCGAGACTATGGGGGCTAATCACGAAGGTTACCGTGATATCAGTAGCGAACCACACGAGACACGGCCCCTCAGCCGCATAACCCGATCGTGAGGTAATACGAACGGTCGCATGTTTTACTCTTGCATTTAGAGGTTTTGACGATAGACCGGCCGTTTACCAGGCCACCCAGGTCAGACGACGAAGTAGTTGGCGGCGGGAGTAATACGCATGACAGATAAGGGAG
seq00033   CTGTGTATAGTCGCGTGTATCTTAAGGACGGGAGGTACCAGGCGACGTAATTTGTCCTGATGGCTCTCAGTAGTAACATGCTAGGGATTCTGTGCCCCCTTTCCGGACGAGAGTGGCATCTATTCCTCTTTCTGTCGTGCGACTATTTAAGTTTTTTGCATTAAAGATCCACGGCGCGACATCGGGTTATTCTTGGTCGTCTTTGAACGGGAGGCGGAGTCTGCTCGAGGATATACTACGATAAAGTCGCCAGTAGACCCGGCACTTAGTACTGCACTTGACAATCGGCCGACAGCAGAAACTTTAGACCTGCGTAGCAGAGTCTTCGCGTAATGAACTACAAACAGGTGATTAAGGGTTCGCTACTTTCTGTCAACACAAGATCGCTGCGTGTTAAAAACTTGATTGAATGCGTCGAGTGATCGGGCCGTATGACACCACCCACAAAACCGACAATATGTACACCGTCTGCCAGTACCCATCAGCAAGCGGGGCGCCATCACAGCTACCACCTTGAACATTGACTTTACCATCACCGACCAGTCTAAAAGTTGGCCTAATCCTCCTTCCTATGCTAGAAGCCTCGAATCTTAGTGGATTCTCCAAGCCCAAGTGTCTTTGCTTTGACTCGCGCGCTTACCCGGCTCTCGGGTAGGCAGTCACGACAACAGGACTTTTGTCAGTCATCATATATAGGGGGACTCGTAACTTGTCTATATTATGGCATAAAAACTCGATTGTGACTCCAAGGTTTTGTAACTGTTCCTGATTTAGTAAAGTCCACTAAATCACTATCTCTTTGACAACCTGATCATTTCGACCGGCGAGACCATAGTCCAGCATACACCGCGCTCTTGCGCCGTTCAGGACTCATAATGCAAGGAGCTGCACCGTGCCTGCACACGTCAGAATATGCCAGTGTCACAAAACCGTTGTCTTACACATAGGGCCGGGGTTGGCAATTGCACTAACCTCCTTCCCTGCTAAAGATTCCTCCTAATAAGATACATATGTTTTAGCTGGCGTACACGTCGCCGGACGAGCTCAGAGATCCCTGCGCAATTTTTCAGTCGGTGTCCCCCGGGCATCCTAGATGATGACTAACAGTTGGAGGGACTGCCTGATCGTTTTTACGTCATTGCTGCTGGCGAGTACATTTCACTGGGCTGACGTCCTAAATTCTGACTGAACTGGCTTCCATTGGGCTCTAAAGCTGATGTTTGGGATATTGCTGTAGACTGCTGACATCGATTTGGACCGCTTCCGGGATACCTGGTGGCCGTCTGTCTAGAGGAAGTTACGAAATTTAAGCGTGAAGAACACGCCCCGGACAACAATACCCTCCTGACGCAATGCGCGCGACTTCCTCTCCTTGAATAGGCCAGAAGGCTCGTGGTCGGTGCTGACTTGGTACAACGTGGGACTCTCAAAAAAGATCAAATGGTGACATTAGCGTATTTGGTCCCCCACCCCTATTTCCCCTATCCTGGTCAATCGACCGGGGTCGTAGTCGCGGATTGTTGGCTGAGACGGGGTTTCATACGCCAGAATCGAATGTCCGCCCCGTAACTGGCTTCTAGATCCATGGTCGATTGAGCGACGCCAGTATGATAATGGTCAACGAAAGGCAGGGATATAAATGAACCTCCATATCAACTGTGCGCCCTCAATGTGCCCACGAGCGGCCGGAGCTATAGTAAGGCAGTCGTACATCCCCATTAGCCTAAAGACGTTATGTCTAGTGCGACAGGGGACGACAGAGGTAAGGGATTTCCATACCATGAACCGTTGCCGTGGAGGTGCCAATAACGGGGAGAGCTGGATCGCGAAGTACGTAGGCATATACGGACATAAGCCTGTTGACTGAGACAGCTCCTCTGGGTGGCGGTATACGCCGATGAGGAGTCAGTCGGAGCAGCACGACCCTTGTCATACGGCCGTGTGAAGATTGACTGTTTTAATGTTTCTGCCTCTCAGAAGTATACTCACATCACAGGTTAGGCACCATTGGCCCTAGAACCCGTTTCTAGACGGGGCCGACTGTAAAAAGTCCACCAAATCGAGACTATGGGGGCTAATCACGAAGGTTACCGTGATATCAGTAGCGAACCACACGAGACACGGCCCCTCAGCCGCATAACCCGATCGTGAGGTAATACGAACGGTCGCATGTTTTACTCTTGCATTTAGAGGTTTTGACGATAGACCGGCCGTTTACCAGGCCACCCAGGTCAGACGACGAAGTAGTTGGCGGCGGGAGTAATACGCATGACAGATAAGGGAG
