# Supplementary material for: How Good Are Indirect Tests at Detecting Recombination in Human mtDNA?
Source: G3 (Bethesda). 2013 Jul 1;3(7):1095–104. doi: 10.1534/g3.113.006510 (PMC3704238; doi:10.1534/g3.113.006510)
Supplement: Supporting Information [file supp_g3.113.006510_FileS2.gz › SequenceData/mtDNA_ratehet&popgrowth/0/3rdbase/Infiles/0_82-new.txt]

33 2284
seq00001   GTGGGCTTCGTATATCATCTACTCGGACCAACCTGGGCGCATGTACCGAGTAAATGTTAATAAGTGACAGGGAGCACGAAGTTCTTAGCTGAGGAGAGCTTCTCTGAACGTCTGAATAAAATACTCTTGTTCTATCTAATGCAGCCGCTATCTCGATACGCTCATGTCGCGATAGGCGGTAGGGGGAGAAACAATACAGATCTGGACTTACATCGATCGTCGACTTTTGAGTGTTTTCCGCGCCCGTTGAATTGTAGCAGGCGAACATTCCTGTCTCATGTAAGATAATTTCACCTCACATGGCCGAGGATCCCGACCCGCTTGCTCTATGTCTAGATGGGTGCAAGAACATCCACGAGCTCTACATAGCCCGCGAGCGCCCGAAGGCTATTAGATGTTATTACCAACCACCTCGAGGCGGCAGCGGTAAACAATTCAAGCACTATACCCTTCGTCGGTCGCTCCCAATGCGTCAAGGCATTGGAAGACCCGGGATATGTCGTAGCTGACCTTGTGGAGAGATCACTACTGGTGTGATAAATTGCACAGCGTTGAGAAGAGGCTGTCGGGAAGCTTAACCCACAGCTTACTTCAAGGATGCTTTACGATCGGTTTTAGAACCCCTAGCAACGCTGACGTATTATGCTTTGCAGGGCAGGTGAATTACGCTCTAAGCTCACGGTTATAGATTTATTAGTGTAATGCTCAGACTAAGTCACTCTTTTCCATAGTCTTCTGGCAGGGTCATGTTCCGTGCTCGGTAGCAAGTATACACAGTAAGTAACACAGTAGTAAACTTGTTTAATCGGCAATCGAAAAATGTTAAGGAAGTATCTGTGGGCGTTACGCTTAATCGAACGAATTAGTCAGGCTTGAAGGAAGTTCAAATCTCCATCCGCAACACGGATGCGTTCGACAAGGGGCGGGTGGATGATGAGTATGAGACGCTTACATTGTAGTAGATCTAGGGAAGTATACGTGGAGCCCAGACGGCTCATGGAAACCCAATTGAGGCCATAAAAATCGACCGGACCCGTTGTCAACGAGTCACGGGTCTCAGATTTGATGTGGGCCGGATACCTGGGTATCGAAGAGCCAGTGTACGGGTTTGAGATCCACTAGTCTCCTACCTTAATACTGTGAGAGGAACTATGATTAGAACAAATTTATCCCAGCGTTCCAAGTAATGGCCTGTGATGCGGATTTGTATCTTAATTCAGTGATGAGTGATATCGTAGCACCCTGGAAGCGTGAATATAATCTAACAGGCGCAGACCGGGGCCGTCGTTTCCCGACTATCCTGCGATACTTAGGTTAGTGACCGGCACTGACTAACACAGTAAAAGTGCTGGGTCTCAAGATCATGTAATTTGGGCATTCCCACTGAAGAACCAGTCATCACCGGGTGGGCTCTCACCGTCTGTCAGTCCATTCTTAAGTAGGTCCCGTACTAGAGAGTGCTTTCGCGCGCGAGATACCACAAGTAGTACGCATTAGGGGAATGCGAGCTTGTTTATTCCTAGTTTCACAACGCGTGTAAACTTATAATTCAAGACACATTGGGTTCCTGCCTCGTGTGCATGCTCCGTCTAATAGTGGCTAGAAATTTGAATGCGCAGACCACAGCCGCCTCAAGGCGTATGGCCTCTTACACGAAGTGTCCGTAAGGTAAATAGTTCAAGCTGCCCATTCCCCCCTTCCAGCTCTCGTCAATGAAAAGTGACAGGCGCGCATAATACTCTCCATCATGAAACTTGGTGAGTTACAACCAACGTCCGACACCAGTCAGAAAGGCCTGTGGATTTCTACACGCGCAAAAGGTGTATGTAGCCATGTGTACTAACGAGATGATCAGCATAGAGGAATATGCTCATATTAGGCCCCCTGCAGTGCATCGGTCGAGCAGATCCGCTCGATTAACCATTCCAAGAGTGTATGATGCTCGGGCGAGCAGACCAGGTCGTGGTGGAATTAACTTGTAGGAGGCTGGGGAATTCAACTTCGCTTTGTAGCATGCGAAATCATCAATATTAGGTGTCAGCAAGTGGCTTACTCCGTTCGGTTTCATGGCCGTATATTTGCGAGGAAAATCGTCATTCCGACCGAGTTGAAAACAAAGGATCATGAACAATATCGGTGGCCCAGTTGATTGACCCTCGGGGGTTCACCGATCATTGTTGGCGACGGCGGATCAACTACATTTCGTCGCAGACGTTACTAAAAAGAAAGTAAACTTCCACAAATGTAGCAGTGTCAAGCGCTCGCGCTGAATCCGAGTTGTGCG
seq00002   GTGGGCTTCGTATATCATCTACTCGGACCAACCTGGGCGCATGTACCGAGTAAATGTTAATAAGTGACAGGGAGCACGAAGTTCTTAGCTGAGGAGAGCTTCTCTGAACGTCTGAATAAAATACTCTTGTTCTATCTAATGCAGCCGCTATCTCGATACGCTCATGTCGCGATAGGCGGTAGGGGGAGAAACAATACAGATCTGGACTTACATCGATCGTCGACTTTTGAGTGTTTTCCGCGCCCGTTGAATTGTAGCAGGCGAACATTCCTGTCTCATGTAAGATAATTTCACCTCACATGGCCGAGGATCCCGACCCGCTTGCTCTATGTCTAGATGGGTGCAAGAACATCCACGAGCTCTACATAGCCCGCGAGCGCCCGAAGGCTATTAGATGTTATTACCAACCACCTCGAGGCGGCAGCGGTAAACAATTCAAGCACTATACCCTTCGTCGGTCGCTCCCAATGCGTCAAGGCATTGGAAGACCCGGGATATGTCGTAGCTGACCTTGTGGAGAGATCACTACTGGTGTGATAAATTGCACAGCGTTGAGAAGAGGCTGTCGGGAAGCTTAACCCACAGCTTACTTCAAGGATGCTTTACGATCGGTTTTAGAACCCCTAGCAACGCTGACGTATTATGCTTTGCAGGGCAGGTGAATTACGCTCTAAGCTCACGGTTATAGATTTATTAGTGTAATGCTCAGACTAAGTCACTCTTTTCCATAGTCTTCTGGCAGGGTCATGTTCCGTGCTCGGTAGCAAGTATACACAGTAAGTAACACAGTAGTAAACTTGTTTAATCGGCAATCGAAAAATGTTAAGGAAGTATCTGTGGGCGTTACGCTTAATCGAACGAATTAGTCAGGCTTGAAGGAAGTTCAAATCTCCATCCGCAACACGGATGCGTTCGACAAGGGGCGGGTGGATGATGAGTATGAGACGCTTACATTGTAGTAGATCTAGGGAAGTATACGTGGAGCCCAGACGGCTCATGGAAACCCAATTGAGGCCATAAAAATCGACCGGACCCGTTGTCAACGAGTCACGGGTCTCAGATTTGATGTGGGCCGGATACCTGGGTATCGAAGAGCCACTGTACGGGTTTGAGATCCACTAGTCTCCTACCTTAATACTGTGAGAGGAACTATGATTAGAACAAATTTATCCCAGCGTTCCAAGTAATGGCCTGTGATGCGGATTTGTATCTTAATTCAGTGATGAGTGATATCGTAGCACCCTGGAAGCGTGAATATAATCTAACAGGCGCAGACCGGGGCCGTCGTTTCCCGACTATCCTGCGATACTTAGGTTAGTGACCGGCACTGACTAACACAGTAAAAGTGCTGGGTCTCAAGATCATGTAATTTGGGCATTCCCACTGAAGAACCAGTCATCACCGGGTGGGCTCTCACCGTCTGTCAGTCCATTCTTAAGTAGGTCCCGTACTAGAGAGTGCTTTCGCGCGCGAGATACCACAAGTAGTACGCATTAGGGGAATGCGAGCTTGTTTATTCCTAGTTTCACAACGCGTGTAAACTTATAATTCAAGACACATTGGGTTCCTGCCTCGTGTGCATGCTCCGTCTAATAGTGGCTAGAAATTTGAATGCGCAGACCACAGCCGCCTCAAGGCGTATGGCCTCTTACACGAAGTGTCCGTAAGGTAAATAGTTCAAGCTGCCCATTCCCCCCTTCCAGCTGTCGTCAATGAAAAGTGACAGGCGCGCATAATACTCTCCATCATGAAACTTGGTGAGTTACAACCAACGTCCGACACCAGTCAGAAAGGCCTGTGGATTTCTACACGCGCAAAAGGTGTATGTAGCCATGTGTACTAACGAGATGATCAGCATAGAGGAATATGCTCATATTAGGCCCCCTGCAGTGCATCGGTCGAGCAGATCCGCTCGATTAACCATTCCAAGAGTGTATGATGCTCGGGCGAGCAGACCAGGTCGTGGTGGAATTAACTTGTAGGAGGCTGGGGAATTCAACTTCGCTTTGTAGCATGCGAAATCATCAATATTAGGTGTCAGCAAGTGGCTTACTCCGTTCGGTTTCATGGCCGTATATTTGCGAGGAAAATCGTCATTCCGACCGAGTTGAAAACAAAGGATCATGAACAATATCGGTGGCCCAGTTGATTGACCCTCGGGGGTTCACCGATCATTGTTGGCGACGGCGGATCAACTACATTACGTCGCAGACGTTACTAAAAAGAAAGTAAACTTCCACAAATGTAGCAGTGTCAAGCGCTCGCGCTGAATCCGAGTTGTGCG
seq00003   GTGGGCTTCGTATATCATCTACTCGGACCAACCTGGGCGCATGTACCGAGTAAATGTTAATAAGTGACAGGGAGCACGAAGTTCTTAGCTGAGGAGAGCTTCTCTGAACGTCTGAATAAAATACTCTTGTTCTATCTAATGCAGCCGCTATCTCGATACGCTCATGTCGCGATAGGCGGTAGGGGGAGAAACAATACAGATCTGGACTTACATCGATCGTCGACTTTTGAGTGTTTTCCGCGCCCGTTGAATTGTAGCAGGCGAACATTCCTGTCTCATGTAAGATAATTTCACCTCACATGGCCGAGGATCCCGACCCGCTTGCTCTATGTCTAGATGGGTGCAAGAACATCCACGAGCTCTACATAGCCCGCGAGCGCCCGAAGGCTATTAGATGTTATTACCAACCACCTCGAGGCGGCAGCGGTAAACAATTCAAGCACTATACCCTTCGTCGGTCGCTCCCAATGCGTCAAGGCATTGGAAGACCCGGGATATGTCGTAGCTGACCTTGTGGAGAGATCACTACTGGTGTGATAAATTGCACAGCGTTGAGAAGAGGCTGTCGGGAAGCTTAACCCACAGCTTACTTCAAGGATGCTTTACGATCGGTTTTAGAACCCCTAGCAACGCTGACGTATTATGCTTTGCAGGGCAGGTGAATTACGCTCTAAGCTCACGGTTATAGATTTATTAGTGTAATGCTCAGACTAAGTCACTCTTTTCCATAGTCTTCTGGCAGGGTCATGTTCCGTGCTCGGTAGCAAGTATACACAGTAAGTAACACAGTAGTAAACTTGTTTAATCGGCAATCGAAAAATGTTAAGGAAGTATCTGTGGGCGTTACGCTTAATCGAACGAATTAGTCAGGCTTGAAGGAAGTTCAAATCTCCATCCGCAACACGGATGCGTTCGACAAGGGGCGGGTGGATGATGAGTATGAGACGCTTACATTGTAGTAGATCTAGGGAAGTATACGTGGAGCCCAGACGGCTCATGGAAACCCAATTGAGGCCATAAAAATCGACCGGACCCGTTGTCAACGAGTCACGGGTCTCAGATTTGATGTGGGCCGGATACCTGGGTATCGAAGAGCCACTGTACGGGTTTGAGATCCACTAGTCTCCTACCTTAATACTGTGAGAGGAACTATGATTAGAACAAATTTATCCCAGCGTTCCAAGTAATGGCCTGTGATGCGGATTTGTATCTTAATTCAGTGATGAGTGATATCGTAGCACCCTGGAAGCGTGAATATAATCTAACAGGCGCAGACCGGGGCCGTCGTTTCCCGACTATCCTGCGATACTTAGGTTAGTGACCGGCACTGACTAACACAGTAAAAGTGCTGGGTCTCAAGATCATGTAATTTGGGCATTCCCACTGAAGAACCAGTCATCACCGGGTGGGCTCTCACCGTCTGTCAGTCCATTCTTAAGTAGGTCCCGTACTAGAGAGTGCTTTCGCGCGCGAGATACCACAAGTAGTACGCATTAGGGGAATGCGAGCTTGTTTATTCCTAGTTTCACAACGCGTGTAAACTTATAATTCAAGACACATTGGGTTCCTGCCTCGTGTGCATGCTCCGTCTAATAGTGGCTAGAAATTTGAATGCGCAGACCACAGCCGCCTCAAGGCGTATGGCCTCTTACACGAAGTGTCCGTAAGGTAAATAGTTCAAGCTGCCCATTCCCCCCTTCCAGCTGTCGTCAATGAAAAGTGACAGGCGCGCATAATACTCTCCATCATGAAACTTGGTGAGTTACAGCCAACGTCCGACACCAGTCAGAAAGGCCTGTGGATTTCTACACGCGCAAAAGGTGTATGTAGCCATGTGTACTAACGAGATGATCAGCATAGAGGAATATGCTCATATTAGGCCCCCTGCAGTGCATCGGTCGAGCAGATCCGCTCGATTAACCATTCCAAGAGTGTATGATGCTCGGGCGAGCAGACCAGGTCGTGGTGGAATTAACTTGTAGGAGGCTGGGGAATTCAACTTCGCTTTGTAGCATGCGAAATCATCAATATTAGGTGTCAGCAAGTGGCTTACTCCGTTCGGTTTCATGGCCGTATATTTGCGAGGAAAATCGTCATTCCGACCGAGTTGAAAACAAAGGATCATGAACAATATCGGTGGCCCAGTTGATTGACCCTCGGGGGTTCACCGATCATTGTTGGCGACGGCGGATCAACTACATTACGTCGCAGACGTTACTAAAAAGAAAGTAAACTTCCACAAATGTAGCAGTGTCAAGCGCTCGCGCTGAATCCGAGTTGTGCG
seq00004   GTGGGCTTCGTATATCATCTACTCGGACCAACCTGGGCGCATGTACCGAGTAAATGTTAATAAGTGACAGGGAGCACGAAGTTCTTAGCTGAGGAGAGCTTCTCTGAACGTCTGAATAAAATACTCTTGTTCTATCTAATGCAGCCGCTATCTCGATACGCTCATGTCGCGATAGGCGGTAGGGGGAGAAACAATACAGATCTGGACTTACATCGATCGTCGACTTTTGAGTGTTTTCCGCGCCCGTTGAATTGTAGCAGGCGAACATTCCTGTCTCATGTAAGATAATTTGACCTCACATGGCCGAGGATCCCGACCCGCTTGCTCTATGTCTAGATGGGTGCAAGAACATCCACGAGCTCTACATAGCCCGCGAGCGCCCGAAGGCTATTAGATGTTATTACCAACCACCTCGAGGCGGCAGCGGTAAACAATTCAAGCACTATACCCTTCGTCGGTCGCTCCCAATGCGTCAAGGCATTGGAAGACCCGGGATATGTCGTAGCTGACCTTGTGGAGAGATCACTACTGGTGTGATAAATTGCACAGCGTTGAGAAGAGGCTGTCGGGAAGCTTAACCCACAGCTTACTTCAAGGATGCTTTACGATCGGTTTTAGAACCCCTAGCAACGCTGACGTATTATGCTTTGCAGGGCAGGTGAATTACGCTCTAAGCTCACGGTTATAGATTTATTAGTGTAATGCTCAGACTAAGTCACTCTTTTCCATAGTCTTCTGGCAGGGTCATGTTCCGTGCTCGGTAGCAAGTATACACAGTAAGTAACACAGTAGTAAACTTGTTTAATCGGCAATCGAAAAATGTTAAGGAAGTATCTGTGGGCGTTACGCTTAATCGAACGAATTAGTCAGGCTTGAAGGAAGTTCAAATCTCCATCCGCAACACGGATGCGTTCGACAAGGGGCGGGTGGATGATGAGTATGAGACGCTTACATTGTAGTAGATCTAGGGAAGTATACGTGGAGCCCAGACGGCTCATGGAAACCCAATTGAGGCCATAAAAATCGACCGGACCCGTTGTCAACGAGTCACGGGTCTCAGATTTGATGTGGGCCGGATACCTGGGTATCGAAGAGCCACTGTACGGGTTTGAGATCCACTAGTCTCCTACCTTAATACTGTGAGAGGAACTATGATTAGAACAAATTTATCCCAGCGTTCCAAGTAATGGCCTGTGATGCGGATTTGTATCTTAATTCAGTGATGAGTGATATCGTAGCACCCTGGAAGCGTGAATATAATCTAACAGGCGCAGACCGGGGCCGTCGTTTCCCGACTATCCTGCGATACTTAGGTTAGTGACCGGCACTGACTAACACAGTAAAAGTGCTGGGTCTCAAGATCATGTAATTTGGGCATTCCCACTGAAGAACCAGTCATCACCGGGTGGGCTCTCACCGTCTGTCAGTCCATTCTTAAGTAGGTCCCGTACTAGAGAGTGCTTTCGCGCGCGAGATACCACAAGTAGTACGCATTAGGGGAATGCGAGCTTGTTTATTCCTAGTTTCACAACGCGTGTAAACTTATAATTCAAGACACATTGGGTTCCTGCCTCGTGTGCATGCTCCGTCTAATAGTGGCTAGAAATTTGAATGCGCAGACCACAGCCGCCTCAAGGCGTATGGCCTCTTACACGAAGTGTCCGTAAGGTAAATAGTTCAAGCTGCCCATTCCCCCCTTCCAGCTGTCGTCAATGAAAAGTGACAGGCGCGCATAATACTCTCCATCATGAAACTTGGTGAGTTACAACCAACGTCCGACACCAGTCAGAAAGGCCTGTGGATTTCTACACGCGCAAAAGGTGTATGTAGCCATGTGTACTAACGAGATGATCAGCATAGAGGAATATGCTCATATTAGGCCCCCTGCAGTGCATCGGTCGAGCAGATCCGCTCGATTAACCATTCCAAGAGTGTATGATGCTCGGGCGAGCAGACCAGGTCGTGGTGGAATTAACTTGTAGGAGGCTGGGGAATTCAACTTCGCTTTGTAGCATGCGAAATCATCAATATTAGGTGTCAGCAAGTGGCTTACTCCGTTCGGTTTCATGGCCGTATATTTGCGAGGAAAATCGTCATTCCGACCGAGTTGAAAACAAAGGATCATGAACAATATCGGTGGCCCAGTTGATTGACCCTCGGGGGTTCACCGATCATTGTTGGCGACGGCGGATCAACTACATTTCGTCGCAGACGTTACTAAAAAGAAAGTAAACTTCCACAAATGTAGCAGTGTCAAGCGCTCGCGCTGAATCCGAGTTGTGCG
seq00005   GTGGGCTTCGTATATCATCTACTCGGACCAACCTGGGCGCATGTACCGAGTAAATGTTAATAAGTGACAGGGAGCACGAAGTTCTTAGCTGAGGAGAGCTTCTCTGAACGTCTGAATAAAATACTCTTGTTCTATCTAATGCAGCCGCTATCTCGATACGCTCATGTCGCGATAGGCGGTAGGGGGAGAAACAATACAGATCTGGACTTACATCGATCGTCGACTTTTGAGTGTTTTCCGCGCCCGTTGAATTGTAGCAGGCGAACATTCCTGTCTCATGTAAGATAATTTCACCTCACATGGCCGAGGATCCCGACCCGCTTGCTCTATGTCTAGATGGGTGCAAGAACATCCACGAGCTCTACATAGCCCGCGAGCGCCCGAAGGCTATTAGATGTTATTACCAACCACCTCGAGGCGGCAGCGGTAAACAATTCAAGCACTATACCCTTCGTCGGTCGCTCCCAATGCGTCAAGGCATTGGAAGACCCGGGATATGTCGTAGCTGACCTTGTGGAGAGATCACTACTGGTGTGATAAATTGCACAGCGTTGAGAAGAGGCTGTCGGGAAGCTTAACCCACAGCTTACTTCAAGGATGCTTTACGATCGGTTTTAGAACCCCTAGCAACGCTGACGTATTATGCTTTGCAGGGCAGGTGAATTACGCTCTAAGCTCACGGTTATAGATTTATTAGTGTAATGCTCAGACTAAGTCACTCTTTTCCATAGTCTTCTGGCAGGGTCATGTTCCGTGCTCGGTAGCAAGTATACACAGTAAGTAACACAGTAGTAAACTTGTTTAATCGGCAATCGAAAAATGTTAAGGAAGTATCTGTGGGCGTTACGCTTAATCGAACGAATTAGTCAGGCTTGAAGGAAGTTCAAATCTCCATCCGCAACACGGATGCGTTCGACAAGGGGCGGGTGGATGATGAGTATGAGACGCTTACATTGTAGTAGATCTAGGGAAGTATACGTGGAGCCCAGACGGCTCATGGAAACCCAATTGAGGCCATAAAAATCGACCGGACCCGTTGTCAACGAGTCACGGGTCTCAGATTTGATGTGGGCCGGATACCTGGGTATCGAAGAGCCAGTGTACGGGTTTGAGATCCACTAGTCTCCTACCTTAATACTGTGAGAGGAACTATGATTAGAACAAATTTATCCCAGCGTTCCAAGTAATGGCCTGTGATGCGGATTTGTATCTTAATTCAGTGATGAGTGATATCGTAGCACCCTGGAAGCGTGAATATAATCTAACAGGCGCAGACCGGGGCCGTCGTTTCCCGACTATCCTGCGATACTTAGGTTAGTGACCGGCACTGACTAACACAGTAAAAGTGCTGGGTCTCAAGATCATGTAATTTGGGCATTCCCACTGAAGAACCAGTCATCACCGGGTGGGCTCTCACCGTCTGTCAGTCCATTCTTAAGTAGGTCCCGTACTAGAGAGTGCTTTCGCGCGCGAGATACCACAAGTAGTACGCATTAGGGGAATGCGAGCTTGTTTATTCCTAGTTTCACAACGCGTGTAAACTTATAATTCAAGACACATTGGGTTCCTGCCTCGTGTGCATGCTCCGTCTAATAGTGGCTAGAAATTTGAATGCGCAGACCACAGCCGCCTCAAGGCGTATGGCCTCTTACACGAAGTGTCCGTAAGGTAAATAGTTCAAGCTGCCCATTCCCCCCTTCCAGCTCTCGTCAATGAAAAGTGACAGGCGCGCATAATACTCTCCATCATGAAACTTGGTGAGTTACAACCAACGTCCGACACCAGTCAGAAAGGCCTGTGGATTTCTACACGCGCAAAAGGTGTATGTAGCCATGTGTACTAACGAGATGATCAGCATAGAGGAATATGCTCATATTAGGCCCCCTGCAGTGCATCGGTCGAGCAGATCCGCTCGATTAACCATTCCAAGAGTGTATGATGCTCGGGCGAGCAGACCAGGTCGTGGTGGAATTAACTTGTAGGAGGCTGGGGAATTCAACTTCGCTTTGTAGCATGCGAAATCATCAATATTAGGTGTCAGCAAGTGGCTTACTCCGTTCGGTTTCATGGCCGTATATTTGCGAGGAAAATCGTCATTCCGACCGAGTTGAAAACAAAGGATCATGAACAATATCGGTGGCCCAGTTGATTGACCCTCGGGGGTTCACCGATCATTGTTGGCGACGGCGGATCAACTACATTTCGTCGCAGACGTTACTAAAAAGAAAGTAAACTTCCACAAATGTAGCAGTGTCAAGCGCTCGCGCTGAATCCGAGTTGTGCG
seq00006   GTGGGCTTCGTATATCATCTACTCGGACCAACCTGGGCGCATGTACCGAGTAAATGTTAATAAGTGACAGGGAGCACGAAGTTCTTAGCTGAGGAGAGCTTCTCTGAACGTCTGAATAAAATACTCTTGTTCTATCTAATGCAGCCGCTATCTCGATACGCTCATGTCGCGATAGGCGGTAGGGGGAGAAACAATACAGATCTGGACTTACATCGATCGTCGACTTTTGAGTGTTTTCCGCGCCCGTTGAATTGTAGCAGGCGAACATTCCTGTCTCATGTAAGATAATTTCACCTCACATGGCCGAGGATCCCGACCCGCTTGCTCTATGTCTAGATGGGTGCAAGAACATCCACGAGCTCTACATAGCCCGCGAGCGCCCGAAGGCTATTAGATGTTATTACCAACCACCTCGAGGCGGCAGCGGTAAACAATTCAAGCACTATACCCTTCGTCGGTCGCTCCCAATGCGTCAAGGCATTGGAAGACCCGGGATATGTCGTAGCTGACCTTGTGGAGAGATCACTACTGGTGTGATAAATTGCACAGCGTTGAGAAGAGGCTGTCGGGAAGCTTAACCCACAGCTTACTTCAAGGATGCTTTACGATCGGTTTTAGAACCCCTAGCAACGCTGACGTATTATGCTTTGCAGGGCAGGTGAATTACGCTCTAAGCTCACGGTTATAGATTTATTAGTGTAATGCTCAGACTAAGTCACTCTTTTCCATAGTCTTCTGGCAGGGTCATGTTCCGTGCTCGGTAGCAAGTATACACAGTAAGTAACACAGTAGTAAACTTGTTTAATCGGCAATCGAAAAATGTTAAGGAAGTATCTGTGGGCGTTACGCTTAATCGAACGAATTAGTCAGGCTTGAAGGAAGTTCAAATCTCCATCCGCAACACGGATGCGTTCGACAAGGGGCGGGTGGATGATGAGTATGAGACGCTTACATTGTAGTAGATCTAGGGAAGTATACGTGGAGCCCAGACGGCTCATGGAAACCCAATTGAGGCCATAAAAATCGACCGGACCCGTTGTCAACGAGTCACGGGTCTCAGATTTGATGTGGGCCGGATACCTGGGTATCGAAGAGCCAGTGTACGGGTTTGAGATCCACTAGTCTCCTACCTTAATACTGTGAGAGGAACTATGATTAGAACAAATTTATCCCAGCGTTCCAAGTAATGGCCTGTGATGCGGATTTGTATCTTAATTCAGTGATGAGTGATATCGTAGCACCCTGGAAGCGTGAATATAATCTAACAGGCGCAGACCGGGGCCGTCGTTTCCCGACTATCCTGCGATACTTAGGTTAGTGACCGGCACTGACTAACACAGTAAAAGTGCTGGGTCTCAAGATCATGTAATTTGGGCATTCCCACTGAAGAACCAGTCATCACCGGGTGGGCTCTCACCGTCTGTCAGTCCATTCTTAAGTAGGTCCCGTACTAGAGAGTGCTTTCGCGCGCGAGATACCACAAGTAGTACGCATTAGGGGAATGCGAGCTTGTTTATTCCTAGTTTCACAACGCGTGTAAACTTATAATTCAAGACACATTGGGTTCCTGCCTCGTGTGCATGCTCCGTCTAATAGTGGCTAGAAATTTGAATGCGCAGACCACAGCCGCCTCAAGGCGTATGGCCTCTTACACGAAGTGTCCGTAAGGTAAATAGTTCAAGCTGCCCATTCCCCCCTTCCAGCTCTCGTCAATGAAAAGTGACAGGCGCGCATAATACTCTCCATCATGAAACTTGGTGAGTTACAACCAACGTCCGACACCAGTCAGAAAGGCCTGTGGATTTCTACACGCGCAAAAGGTGTATGTAGCCATGTGTACTAACGAGATGATCAGCATAGAGGAATATGCTCATATTAGGCCCCCTGCAGTGCATCGGTCGAGCAGATCCGCTCGATTAACCATTCCAAGAGTGTATGATGCTCGGGCGAGCAGACCAGGTCGTGGTGGAATTAACTTGTAGGAGGCTGGGGAATTCAACTTCGCTTTGTAGCATGCGAAATCATCAATATTAGGTGTCAGCAAGTGGCTTACTCCGTTCGGTTTCATGGCCGTATATTTGCGAGGAAAATCGTCATTCCGACCGAGTTGAAAACAAAGGATCATGAACAATATCGGTGGCCCAGTTGATTGACCCTCGGGGGTTCACCGATCATTGTTGGCGACGGCGGATCAACTACATTTCGTCGCAGACGTTACTAAAAAGAAAGTAAACTTCCACAAATGTAGCAGTGTCAAGCGCTCGCGCTGAATCCGAGTTGTGCG
seq00007   GTGGGCTTCGTATATCATCTACTCGGACCAACCTGGGCGCATGTACCGAGTAAATGTTAATAAGTGACAGGGAGCACGAAGTTCTTAGCTGAGGAGAGCTTCTCTGAACGTCTGAATAAAATACTCTTGTTCTATCTAATGCAGCCGCTATCTCGATACGCTCATGTCGCGATAGGCGGTAGGGGGAGAAACAATACAGATCTGGACTTACATCGATCGTCGACTTTTGAGTGTTTTCCGCGCCCGTTGAATTGTAGCAGGCGAACATTCCTGTCTCATGTAAGATAATTTCACCTCACATGGCCGAGGATCCCGACCCGCTTGCTCTATGTCTAGATGGGTGCAAGAACATCCACGAGCTCTACATAGCCCGCGAGCGCCCGAAGGCTATTAGATGTTATTACCAACCACCTCGAGGCGGCAGCGGTAAACAATTCAAGCACTATACCCTTCGTCGGTCGCTCCCAATGCGTCAAGGCATTGGAAGACCCGGGATATGTCGTAGCTGACCTTGTGGAGAGATCACTACTGGTGTGATAAATTGCACAGCGTTGAGAAGAGGCTGTCGGGAAGCTTAACCCACAGCTTACTTCAAGGATGCTTTACGATCGGTTTTAGAACCCCTAGCAACGCTGACGTATTATGCTTTGCAGGGCAGGTGAATTACGCTCTAAGCTCACGGTTATAGATTTATTAGTGTAATGCTCAGACTAAGTCACTCTTTTCCATAGTCTTCTGGCAGGGTCATGTTCCGTGCTCGGTAGCAAGTATACACAGTAAGTAACACAGTAGTAAACTTGTTTAATCGGCAATCGAAAAATGTTAAGGAAGTATCTGTGGGCGTTACGCTTAATCGAACGAATTAGTCAGGCTTGAAGGAAGTTCAAATCTCCATCCGCAACACGGATGCGTTCGACAAGGGGCGGGTGGATGATGAGTATGAGACGCTTACATTGTAGTAGATCTAGGGAAGTATACGTGGAGCCCAGACGGCTCATGGAAACCCAATTGAGGCCATAAAAATCGACCGGACCCGTTGTCAACGAGTCACGGGTCTCAGATTTGATGTGGGCCGGATACCTGGGTATCGAAGAGCCAGTGTACGGGTTTGAGATCCACTAGTCTCCTACCTTAATACTGTGAGAGGAACTATGATTAGAACAAATTTATCCCAGCGTTCCAAGTAATGGCCTGTGATGCGGATTTGTATCTTAATTCAGTGATGAGTGATATCGTAGCACCCTGGAAGCGTGAATATAATCTAACAGGCGCAGACCGGGGCCGTCGTTTCCCGACTATCCTGCGATACTTAGGTTAGTGACCGGCACTGACTAACACAGTAAAAGTGCTGGGTCTCAAGATCATGTAATTTGGGCATTCCCACTGAAGAACCAGTCATCACCGGGTGGGCTCTCACCGTCTGTCAGTCCATTCTTAAGTAGGTCCCGTACTAGAGAGTGCTTTCGCGCGCGAGATACCACAAGTAGTACGCATTAGGGGAATGCGAGCTTGTTTATTCCTAGTTTCACAACGCGTGTAAACTTATAATTCAAGACACATTGGGTTCCTGCCTCGTGTGCATGCTCCGTCTAATAGTGGCTAGAAATTTGAATGCGCAGACCACAGCCGCCTCAAGGCGTATGGCCTCTTACACGAAGTGTCCGTAAGGTAAATAGTTCAAGCTGCCCATTCCCCCCTTCCAGCTCTCGTCAATGAAAAGTGACAGGCGCGCATAATACTCTCCATCATGAAACTTGGTGAGTTACAACCAACGTCCGACACCAGTCAGAAAGGCCTGTGGATTTCTACACGCGCAAAAGGTGTATGTAGCCATGTGTACTAACGAGATGATCAGCATAGAGGAATATGCTCATATTAGGCCCCCTGCAGTGCATCGGTCGAGCAGATCCGCTCGATTAACCATTCCAAGAGTGTATGATGCTCGGGCGAGCAGACCAGGTCGTGGTGGAATTAACTTGTAGGAGGCTGGGGAATTCAACTTCGCTTTGTAGCATGCGAAATCATCAATATTAGGTGTCAGCAAGTGGCTTACTCCGTTCGGTTTCATGGCCGTATATTTGCGAGGAAAATCGTCATTCCGACCGAGTTGAAAACAAAGGATCATGAACAATATCGGTGGCCCAGTTGATTGACCCTCGGGGGTTCACCGATCATTGTTGGCGACGGCGGATCAACTACATTTCGTCGCAGACGTTACTAAAAAGAAAGTAAACTTCCACAAATGTAGCAGTGTCAAGCGCTCGCGCTGAATCCGAGTTGTGCG
seq00008   GTGGGCTTCGTATATCATCTACTCGGACCAACCTGGGCGCATGTACCGAGTAAATGTTAATAAGTGACAGGGAGCACGAAGTTCTTAGCTGAGGAGAGCTTCTCTGAACGTCTGAATAAAATACTCTTGTTCTATCTAATGCAGCCGCTATCTCGATACGCTCATGTCGCGATAGGCGGTAGGGGGAGAAACAATACAGATCTGGACTTACATCGATCGTCGACTTTTGAGTGTTTTCCGCGCCCGTTGAATTGTAGCAGGCGAACATTCCTGTCTCATGTAAGATAATTTCACCTCACATGGCCGAGGATCCCGACCCGCTTGCTCTATGTCTAGATGGGTGCAAGAACATCCACGAGCTCTACATAGCCCGCGAGCGCCCGAAGGCTATTAGATGTTATTACCAACCACCTCGAGGCGGCAGCGGTAAACAATTCAAGCACTATACCCTTCGTCGGTCGCTCCCAATGCGTCAAGGCATTGGAAGACCCGGGATATGTCGTAGCTGACCTTGTGGAGAGATCACTACTGGTGTGGTAAATTGCACAGCGTTGAGAAGAGGCTGTCGGGAAGCTTAACCCACAGCTTACTTCAAGGATGCTTTACGATCGGTTTTAGAACCCCTAGCAACGCTGACGTATTATGCTTTGCAGGGCAGGTGAATTACGCTCTAAGCTCACGGTTATAGATTTATTAGTGTAATGCTCAGACTAAGTCACTCTTTTCCATAGTCTTCTGGCAGGGTCATGTTCCGTGCTCGGTAGCAAGTATACACAGTAAGTAACACAGTAGTAAACTTGTTTAATCGGCAATCGAAAAATGTTAAGGAAGTATCTGTGGGCGTTACGCTTAATCGAACGAATTAGTCAGGCTTGAAGGAAGTTCAAATCTCCATCCGCAACACGGATGCGTTCGACAAGGGGCGGGTGGATGATGAGTATGAGACGCTTACATTGTAGTAGATCTAGGGAAGTATACGTGGAGCCCAGACGGCTCATGGAAACCCAATTGAGGCCATAAAAATCGACCGGACCCGTTGTCAACGAGTCACGGGTCTCAGATTTGATGTGGGCCGGATACCTGGGTATCGAAGAGCCACTGTACGGGTTTGAGATCCACTAGTCTCCTACCTTAATACTGTGAGAGGAACTATGATTAGAACAAATTTATCCCAGCGTTCCAAGTAATGGCCTGTGATGCGGATTTGTATCTTAATTCAGTGATGAGTGATATCGTAGCACCCTGGAAGCGTGAATATAATCTAACAGGCGCAGACCGGGGCCGTCGTTTCCCGACTATCCTGCGATACTTAGGTTAGTGACCGGCACTGACTAACACAGTAAAAGTGCTGGGTCTCAAGATCATGTAATTTGGGCATTCCCACTGAAGAACCAGTCATCACCGGGTGGGCTCTCACCGTCTGTCAGTCCATTCTTAAGTAGGTCCCGTACTAGAGAGTGCTTTCGCGCGCGAGATACCACAAGTAGTACGCATTAGGGGAATGCGAGCTTGTTTATTCCTAGTTTCACAACGCGTGTAAACTTATAATTCAAGACACATTGGGTTCCTGCCTCGTGTGCATGCTCCGTCTAATAGTGGCTAGAAATTTGAATGCGCAGACCACAGCCGCCTCAAGGCGTATGGCCTCTTACACGAAGTGTCCGTAAGGTAAATAGTTCAAGCTGCCCATTCCCCCCTTCCAGCTGTCGTCAATGAAAAGTGACAGGCGCGCATAATACTCTCCATCATGAAACTTGGTGAGTTACAACCAACGTCCGACACCAGTCAGAAAGGCCTGTGGATTTCTACACGCGCAAAAGGTGTATGTAGCCATGTGTACTAACGAGATGATCAGCATAGAGGAATATGCTCATATTAGGCCCCCTGCAGTGCATCGGTCGAGCAGATCCGCTCGATTAACCATTCCAAGAGTGTATGATGCTCGGGCGAGCAGACCAGGTCGTGGTGGAATTAACTTGTAGGAGGCTGGGGAATTCAACTTCGCTTTGTAGCATGCGAAATCATCAATATTAGGTGTCAGCAAGTGGCTTACTCCGTTCGGTTTCATGGCCGTATATTTGCGAGGAAAATCGTCATTCCGACCGAGTTGAAAACAAAGGATCATGAACAATATCGGTGGCCCAGTTGATTGACCCTCGGGGGTTCACCGATCATTGTTGGCGACGGCGGATCAACTACATTTCGTCGCAGACGTTACTAAAAAGAAAGTAAACTTCCACAAATGTAGCAGTGTCAAGCGCTCGCGCTGAATCCGAGTTGTGCG
seq00009   GTGGGCTTCGTATATCATCTACTCGGACCAACCTGGGCGCATGTACCGAGTAAATGTTAATAAGTGACAGGGAGCACGAAGTTCTTAGCTGAGGAGAGCTTCTCTGAACGTCTGAATAAAATACTCTTGTTCTATCTAATGCAGCCGCTATCTCGATACGCTCATGTCGCGATAGGCGGTAGGGGGAGAAACAATACAGATCTGGACTTACATCGATCGTCGACTTTTGAGTGTTTTCCGCGCCCGTTGAATTGTAGCAGGCGAACATTCCTGTCTCATGTAAGATAATTTCACCTCACATGGCCGAGGATCCCGACCCGCTTGCTCTATGTCTAGATGGGTGCAAGAACATCCACGAGCTCTACATAGCCCGCGAGCGCCCGAAGGCTATTAGATGTTATTACCAACCACCTCGAGGCGGCAGCGGTAAACAATTCAAGCACTATACCCTTCGTCGGTCGCTCCCAATGCGTCAAGGCATTGGAAGACCCGGGATATGTCGTAGCTGACCTTGTGGAGAGATCACTACTGGTGTGATAAATTGCACAGCGTTGAGAAGAGGCTGTCGGGAAGCTTAACCCACAGCTTACTTCAAGGATGCTTTACGATCGGTTTTAGAACCCCTAGCAACGCTGACGTATTATGCTTTGCAGGGCAGGTGAATTACGCTCTAAGCTCACGGTTATAGATTTATTAGTGTAATGCTCAGACTAAGTCACTCTTTTCCATAGTCTTCTGGCAGGGTCATGTTCCGTGCTCGGTAGCAAGTATACACAGTAAGTAACACAGTAGTAAACTTGTTTAATCGGCAATCGAAAAATGTTAAGGAAGTATCTGTGGGCGTTACGCTTAATCGAACGAATTAGTCAGGCTTGAAGGAAGTTCAAATCTCCATCCGCAACACGGATGCGTTCGACAAGGGGCGGGTGGATGATGAGTATGAGACGCTTACATTGTAGTAGATCTAGGGAAGTATACGTGGAGCCCAGACGGCTCATGGAAACCCAATTGAGGCCATAAAAATCGACCGGACCCGTTGTCAACGAGTCACGGGTCTCAGATTTGATGTGGGCCGGATACCTGGGTATCGAAGAGCCACTGTACGGGTTTGAGATCCACTAGTCTCCTACCTTAATACTGTGAGAGGAACTATGATTAGAACAAATTTATCCCAGCGTTCCAAGTAATGGCCTGTGATGCGGATTTGTATCTTAATTCAGTGATGAGTGATATCGTAGCACCCTGGAAGCGTGAATATAATCTAACAGGCGCAGACCGGGGCCGTCGTTTCCCGACTATCCTGCGATACTTAGGTTAGTGACCGGCACTGACTAACACAGTAAAAGTGCTGGGTCTCAAGATCATGTAATTTGGGCATTCCCACTGAAGAACCAGTCATCACCGGGTGGGCTCTCACCGTCTGTCAGTCCATTCTTAAGTAGGTCCCGTACTAGAGAGTGCTTTCGCGCGCGAGATACCACAAGTAGTACGCATTAGGGGAATGCGAGCTTGTTTATTCCTAGTTTCACAACGCGTGTAAACTTATAATTCAAGACACATTGGGTTCCTGCCTCGTGTGCATGCTCCGTCTAATAGTGGCTAGAAATTTGAATGCGCAGACCACAGCCGCCTCAAGGCGTATGGCCTCTTACACGAAGTGTCCGTAAGGTAAATAGTTCAAGCTGCCCATTCCCCCCTTCCAGCTGTCGTCAATGAAAAGTGACAGGCGCGCATAATACTCTCCATCATGAAACTTGGTGAGTTACAACCAACGTCCGACACCAGTCAGAAAGGCCTGTGGATTTCTACACGCGCAAAAGGTGTATGTAGCCATGTGTACTAACGAGATGATCAGCATAGAGGAATATGCTCATATTAGGCCCCCTGCAGTGCATCGGTCGAGCAGATCCGCTCGATTAACCATTCCAAGAGTGTATGATGCTCGGGCGAGCAGACCAGGTCGTGGTGGAATTAACTTGTAGGAGGCTGGGGAATTCAACTTCGCTTTGTAGCATGCGAAATCATCAATATTAGGTGTCAGCAAGTGGCTTACTCCGTTCGATTTCATGGCCGTATATTTGCGAGGAAAATCGTCATTCCGACCGAGTTGAAAACAAAGGATCATGAACAATATCGGTGGCCCAGTTGATTGACCCTCGGGGGTTCACCGATCATTGTTGGCGACGGCGGATCAACTACATTTCGTCGCAGACGTTACTAAAAAGAAAGTAAACTTCCACAAATGTAGCAGTGTCAAGCGCTCGCGCTGAATCCGAGTTGTTCG
seq00010   GTGGGCTTCGTATATCATCTACTCGGACCAACCTGGGCGCATGTACCGAGTAAATGTTAATAAGTGACAGGGAGCACGAAGTTCTTAGCTGAGGAGAGCTTCTCTGAACGTCTGAATAAAATACTCTTGTTCTATCTAATGCAGCCGCTATCTCGATACGCTCATGTCGCGATAGGCGGTAGGGGGAGAAACAATACAGATCTGGACTTACATCGATCGTCGACTTTTGAGTGTTTTCCGCGCCCGTTGAATTGTAGCAGGCGAACATTCCTGTCTCATGTAAGATAATTTCACCTCACATGGCCGAGGATCCCGACCCGCTTGCTCTATGTCTAGATGGGTGCAAGAACATCCACGAGCTCTACATAGCCCGCGAGCGCCCGAAGGCTATTAGATGTTATTACCAACCACCTCGAGGCGGCAGCGGTAAACAATTCAAGCACTATACCCTTCGTGGGTCGCTCCCAATGCGTCAAGGCATTGGAAGACCCGGGATATGTCGTAGCTGACCTTGTGGAGAGATCACTACTGGTGTGATAAATTGCACAGCGTTGAGAAGAGGCTGTCGGGAAGCTTAACCCACAGCTTACTTCAAGGATGCTTTACGATCGGTTTTAGAACCCCTAGCAACGCTGACGTATTATGCTTTGCAGGGCAGGTGAATTACGCTCTAAGCTCACGGTTATAGATTTATTAGTGTAATGCTCAGACTAAGTCACTCTTTTCCATAGTCTTCTGGCAGGGTCATGTTCCGTGCTCGGTAGCAAGTATACACAGTAAGTAACACAGTAGTAAACTTGTTTAATCGGCAATCGAAAAATGTTAAGGAAGTATCTGTGGGCGTTACGCTTAATCGAACGAATTAGTCAGGCTTGAAGGAAGTTCAAATCTCCATCCGCAACACGGATGCGTTCGACAAGGGGCGGGTGGATGATGAGTATGAGACGCTTACATTGTAGTAGATCTAGGGAAGTATACGTGGAGCCCAGACGGCTCATGGAAACCCAATTGAGGCCATAAAAATCGACCGGACCCGTTGTCAACGAGTCACGGGTCTCAGATTTGATGTGGGCCGGATACCTGGGTATCGAAGAGCCACTGTACGGGTTTGAGATCCACTAGTCTCCTACCTTAATACTGTGAGAGGAACTATGATTAGAACAAATTTATCCCAGCGTTCCAAGTAATGGCCTGTGATGCGGATTTGTATCTTAATTCAGTGATGAGTGATATCGTAGCACCCTGGAAGCGTGAATATAATCTAACAGGCGCAGACCGGGGCCGTCGTTTCCCGACTATCCTGCGATACTTAGGTTAGTGACCGGCACTGACTAACACAGTAAAAGTGCTGGGTCTCAAGATCATGTAATTTGGGCATTCCCACTGAAGAACCAGTCATCACCGGGTGGGCTCTCACCGTCTGTCAGTCCATTCTTAAGTAGGTCCCGTACTAGAGAGTGCTTTCGCGCGCGAGATACCACAAGTAGTACGCATTAGGGGAATGCGAGCTTGTTTATTCCTAGTTTCACAACGCGTGTAAACTTATAATTCAAGACACATTGGGTTCCTGCCTCGTGTGCATGCTCCGTCTAATAGTGGCTAGAAATTTGAATGCGCAGACCACAGCCGCCTCAAGGCGTATGGCCTCTTACACGAAGTGTCCGTAAGGTAAATAGTTCAAGCTGCCCATTCCCCCCTTCCAGCTGTCGTCAATGAAAAGTGACAGGCGCGCATAATACTCTCCATCATGAAACTTGGTGAGTTACAACCAACGTCCGACACCAGTCAGAAAGGCCTGTGGATTTCTACACGCGCAAAAGGTGTATGTAGCCATGTGTACTAACGAGATGATCAGCATAGAGGAATATGCTCATATTAGGCCCCCTGCAGTGCATCGGTCGAGCAGATCCGCTCGATTAACCATTCCAAGAGTGTATGATGCTCGGGCGAGCAGACCAGGTCGTGGTGGAATTAACTTGTAGGAGGCTGGGGAATTCAACTTCGCTTTGTAGCATGCGAAATCATCAATATTAGGTGTCAGCAAGTGGCTTACTCCGTTCGGTTTCATGGCCGTATATTTGCGAGGAAAATCGTCATTCCGACCGAGTTGAAAACAAAGGATCATGAACAATATCGGTGGCCCAGTTGATTGACCCTCGGGGGTTCACCGATCATTGTTGGCGACGGCGGATCAACTACATTTCGTCGCAGACGTTACTAAAAAGAAAGTAAACTTCCACAAATGTAGCAGTGTCAAGCGCTCGCGCTGAATCCGAGTTGTGCG
seq00011   GTGGGCTTCGTATATCATCTACTCGGACCAACCTGGGCGCATGTACCGAGTAAATGTTAATAAGTGACAGGGAGCACGAAGTTCTTAGCTGAGGAGAGCTTCTCTGAACGTCTGAATAAAATACTCTTGTTCTATCTAATGCAGCCGCTATCTCGATACGCTCATGTCGCGATAGGCGGTAGGGGGAGAAACAATACAGATCTGGACTTACATCGATCGTCGACTTTTGAGTGTTTTCCGCGCCCGTTGAATTGTAGCAGGCGAACATTCCTGTCTCATGTAAGATAATTTCACCTCACATGGCCGAGGATCCCGACCCGCTTGCTCTATGTCTAGATGGGTGCAAGAACATCCACGAGCTCTACATAGCCCGCGAGCGCCCGAAGGCTATTAGATGTTATTACCAACCACCTCGAGGCGGCAGCGGTAAACAATTCAAGCACTATACCCTTCGTCGGTCGCTCCCAATGCGTCAAGGCATTGGAAGACCCGGGATATGTCGTAGCTGACCTTGTGGAGAGATCACTACTGGTGTGATAAATTGCACAGCGTTGAGAAGAGGCTGTCGGGAAGCTTAACCCACAGCTTACTTCAAGGATGCTTTACGATCGGTTTTAGAACCCCTAGCAACGCTGACGTATTATGCTTTGCAGGGCAGGTGAATTACGCTCTAAGCTCACGGTTATAGATTTATTAGTGTAATGCTCAGACTAAGTCACTCTTTTCCATAGTCTTCTGGCAGGGTCATGTTCCGTGCTCGGTAGCAAGTATACACAGTAAGTAACACAGTAGTAAACTTGTTTAATCGGCAATCGAAAAATGTTAAGGAAGTATCTGTGGGCGTTACGCTTAATCGAACGAATTAGTCAGGCTTGAAGGAAGTTCAAATCTCCATCCGCAACACGGATGCGTTCGACAAGGGGCGGGTGGATGATGAGTATGAGACGCTTACATTGTAGTAGATCTAGGGAAGTATACGTGGAGCCCAGACGGCTCATGGAAACCCAATTGAGGCCATAAAAATCGACCGGACCCGTTGTCAACGAGTCACGGGTCTCAGATTTGATGTGGGCCGGATACCTGGGTATCGAAGAGCCACTGTACGGGTTTGAGATCCACTAGTCTCCTACCTTAATACTGTGAGAGGAACTATGATTAGAACAAATTTATCCCAGCGTTCCAAGTAATGGCCTGTGATGCGGATTTGTATCTTAATTCAGTGATGAGTGATATCGTAGCACCCTGGAAGCGTGAATATAATCTAACAGGCGCAGACCGGGGCCGTCGTTTCCCGACTATCCTGCGATACTTAGGTTAGTGACCGGCACTGACTAACACAGTAAAAGTGCTGGGTCTCAAGATCATGTAATTTGGGCATTCCCACTGAAGAACCAGTCATCACCGGGTGGGCTCTCACCGTCTGTCAGTCCATTCTTAAGTAGGTCCCGTACTAGAGAGTGCTTTCGCGCGCGAGATACCACAAGTAGTACGCATTAGGGGAATGCGAGCTTGTTTATTCCTAGTTTCACAACGCGTGTAAACTTATAATTCAAGACACATTGGGTTCCTGCCTCGTGTGCATGCTCCGTCTAATAGTGGCTAGAAATTTGAATGCGCAGACCACAGCCGCCTCAAGGCGTATGGCCTCTTACACGAAGTGTCCGTAAGGTAAATAGTTCAAGCTGCCCATTCCCCCCTTCCAGCTGTCGTCAATGAAAAGTGACAGGCGCGCATAATACTCTCCATCATGAAACTTGGTGAGTTACAACCAACGTCCGACACCAGTCAGAAAGGCCTGTGGATTTCTACACGCGCAAAAGGTGTATGTAGCCATGTGTACTAACGAGATGATCAGCATAGAGGAATATGCTCATATTAGGCCCCCTGCAGTGCATCGGTCGAGCAGATCCGCTCGATTAACCATTCCAAGAGTGTATGATGCTCGGGCGAGCAGACCAGGTCGTGGTGGAATTAACTTGTAGGAGGCTGGGGAATTCAACTTCGCTTTGTAGCATGCGAAATCATCAATATTAGGTGTCAGCAAGTGGCTTACTCCGTTCGGTTTCATGGCCGTATATTTGCGAGGAAAATCGTCATTCCGACCGAGTTGAAAACAAAGGATCATGAACAATATCGGTGGCCCAGTTGATTGACCCTCGGGGGTTCACCGATCATTGTTGGCGACGGCGGATCAACTACATTTCGTCGCAGACGTTACTAAAAAGAAAGTAAACTTCCACAAATGTAGCAGTGTCAAGCGCTCGCGCTGAATCCGAGTTGTTCG
seq00012   GTGGGCTTCGTATATCATCTACTCGGACCAACCTGGGCGCATGTACCGAGTAAATGTTAATAAGTGACAGGGAGCACGAAGTTCTTAGCTGAGGAGAGCTTCTCTGAACGTCTGAATAAAATACTCTTGTTCTATCTAATGCAGCCGCTATCTCGATACGCTCATGTCGCGATAGGCGGTAGGGGGAGAAACAATACAGATCTGGACTTACATCGATCGTCGACTTTTGAGTGTTTTCCGCGCCCGTTGAATTGTAGCAGGCGAACATTCCTGTCTCATGTAAGATAATTTCACCTCACATGGCCGAGGATCCCGACCCGCTTGCTCTATGTCTAGATGGGTGCAAGAACATCCACGAGCTCTACATAGCCCGCGAGCGCCCGAAGGCTATTAGATGTTATTACCAACCACCTCGAGGCGGCAGCGGTAAACAATTCAAGCACTATACCCTTCGTCGGTCGCTCCCAATGCGTCAAGGCATTGGAAGACCCGGGATATGTCGTAGCTGACCTTGTGGAGAGATCACTACTGGTGTGATAAATTGCACAGCGTTGAGAAGAGGCTGTCGGGAAGCTTAACCCACAGCTTACTTCAAGGATGCTTTACGATCGGTTTTAGAACCCCTAGCAACGCTGACGTATTATGCTTTGCAGGGCAGGTGAATTACGCTCTAAGCTCACGGTTATAGATTTATTAGTGTAATGCTCAGACTAAGTCACTCTTTTCCATAGTCTTCTGGCAGGGTCATGTTCCGTGCTCGGTAGCAAGTATACACAGTAAGTAACACAGTAGTAAACTTGTTTAATCGGCAATCGAAAAATGTTAAGGAAGTATCTGTGGGCGTTACGCTTAATCGAACGAATTAGTCAGGCTTGAAGGAAGTTCAAATCTCCATCCGCAACACGGATGCGTTCGACAAGGGGCGGGTGGATGATGAGTATGAGACGCTTACATTGTAGTAGATCTAGGGAAGTATACGTGGAGCCCAGACGGCTCATGGAAACCCAATTGAGGCCATAAAAATCGACCGGACCCGTTGTCAACGAGTCACGGGTCTCAGATTTGATGTGGGCCGGATACCTGGGTATCGAAGAGCCAGTGTACGGGTTTGAGATCCACTAGTCTCCTACCTTAATACTGTGAGAGGAACTATGATTAGAACAAATTTATCCCAGCGTTCCAAGTAATGGCCTGTGATGCGGATTTGTATCTTAATTCAGTGATGAGTGATATCGTAGCACCCTGGAAGCGTGAATATAATCTAACAGGCGCAGACCGGGGCCGTCGTTTCCCGACTATCCTGCGATACTTAGGTTAGTGACCGGCACTGACTAACACAGTAAAAGTGCTGGGTCTCAAGATCATGTAATTTGGGCATTCCCACTGAAGAACCAGTCATCACCGGGTGGGCTCTCACCGTCTGTCAGTCCATTCTTAAGTAGGTCCCGTACTAGAGAGTGCTTTCGCGCGCGAGATACCACAAGTAGTACGCATTAGGGGAATGCGAGCTTGTTTATTCCTAGTTTCACAACGCGTGTAAACTTATAATTCAAGACACATTGGGTTCCTGCCTCGTGTGCATGCTCCGTCTAATAGTGGCTAGAAATTTGAATGCGCAGACCACAGCCGCCTCAAGGCGTATGGCCTCTTACACGAAGTGTCCGTAAGGTAAATAGTTCAAGCTGCCCATTCCCCCCTTCCAGCTCTCGTCAATGAAAAGTGACAGGCGCGCATAATACTCTCCATCATGAAACTTGGTGAGTTACAACCAACGTCCGACACCAGTCAGAAAGGCCTGTGGATTTCTACACGCGCAAAAGGTGTATGTAGCCATGTGTACTAACGAGATGATCAGCATAGAGGAATATGCTCATATTAGGCCCCCTGCAGTGCATCGGTCGAGCAGATCCGCTCGATTAACCATTCCAAGAGTGTATGATGCTCGGGCGAGCAGACCAGGTCGTGGTGGAATTAACTTGTAGGAGGCTGGGGAATTCAACTTCGCTTTGTAGCATGCGAAATCATCAATATTAGGTGTCAGCAAGTGGCTTACTCCGTTCGGTTTCATGGCCGTATATTTGCGAGGAAAATCGTCATTCCGACCGAGTTGAAAACAAAGGATCATGAACAATATCGGTGGCCCAGTTGATTGACCCTCGGGGGTTCACCGATCATTGTTGGCGACGGCGGATCAACTACATTTCGTCGCAGACGTTACTAAAAAGAAAGTAAACTTCCACAAATGTAGCAGTGTCAAGCGCTCGCGCTGAATCCGAGTTGTGCG
seq00013   GTGGGCTTCGTATATCATCTACTCGGACCAACCTGGGCGCATGTACCGAGTAAATGTTAATAAGTGACAGGGAGCACGAAGTTCTTAGCTGAGGAGAGCTTCTCTGAACGTCTGAATAAAATACTCTTGTTCTATCTAATGCAGCCGCTATCTCGATACGCTCATGTCGCGATAGGCGGTAGGGGGAGAAACAATACAGATCTGGACTTACATCGATCGTCGACTTTTGAGTGTTTTCCGCGCCCGTTGAATTGTAGCAGGCGAACATTCCTGTCTCATGTAAGATAATTTCACCTCACATGGCCGAGGATCCCGACCCGCTTGCTCTATGTCTAGATGGGTGCAAGAACATCCACGAGCTCTACATAGCCCGCGAGCGCCCGAAGGCTATTAGATGTTATTACCAACCACCTCGAGGCGGCAGCGGTAAACAATTCAAGCACTATACCCTTCGTCGGTCGCTCCCAATGCGTCAAGGCATTGGAAGACCCGGGATATGTCGTAGCTGACCTTGTGGAGAGATCACTACTGGTGTGATAAATTGCACAGCGTTGAGAAGAGGCTGTCGGGAAGCTTAACCCACAGCTTACTTCAAGGATGCTTTACGATCGGTTTTAGAACCCCTAGCAACGCTGACGTATTATGCTTTGCAGGGCAGGTGAATTACGCTCTAAGCTCACGGTTATAGATTTATTAGTGTAATGCTCAGACTAAGTCACTCTTTTCCATAGTCTTCTGGCAGGGTCATGTTCCGTGCTCGGTAGCAAGTATACACAGTAAGTAACACAGTAGTAAACTTGTTTAATCGGCAATCGAAAAATGTTAAGGAAGTATCTGTGGGCGTTACGCTTAATCGAACGAATTAGTCAGGCTTGAAGGAAGTTCAAATCTCCATCCGCAACACGGATGCGTTCGACAAGGGGCGGGTGGATGATGAGTATGAGACGCTTACATTGTAGTAGATCTAGGGAAGTATACGTGGAGCCCAGACGGCTCATGGAAACCCAATTGAGGCCATAAAAATCGACCGGACCCGTTGTCAACGAGTCACGGGTCTCAGATTTGATGTGGGCCGGATACCTGGGTATCGAAGAGCCAGTGTACGGGTTTGAGATCCACTAGTCTCCTACCTTAATACTGTGAGAGGAACTATGATTAGAACAAATTTATCCCAGCGTTCCAAGTAATGGCCTGTGATGCGGATTTGTATCTTAATTCAGTGATGAGTGATATCGTAGCACCCTGGAAGCGTGAATATAATCTAACAGGCGCAGACCGGGGCCGTCGTTTCCCGACTATCCTGCGATACTTAGGTTAGTGACCGGCACTGACTAACACAGTAAAAGTGCTGGGTCTCAAGATCATGTAATTTGGGCATTCCCACTGAAGAACCAGTCATCACCGGGTGGGCTCTCACCGTCTGTCAGTCCATTCTTAAGTAGGTCCCGTACTAGAGAGTGCTTTCGCGCGCGAGATACCACAAGTAGTACGCATTAGGGGAATGCGAGCTTGTTTATTCCTAGTTTCACAACGCGTGTAAACTTATAATTCAAGACACATTGGGTTCCTGCCTCGTGTGCATGCTCCGTCTAATAGTGGCTAGAAATTTGAATGCGCAGACCACAGCCGCCTCAAGGCGTATGGCCTCTTACACGAAGTGTCCGTAAGGTAAATAGTTCAAGCTGCCCATTCCCCCCTTCCAGCTCTCGTCAATGAAAAGTGACAGGCGCGCATAATACTCTCCATCATGAAACTTGGTGAGTTACAACCAACGTCCGACACCAGTCAGAAAGGCCTGTGGATTTCTACACGCGCAAAAGGTGTATGTAGCCATGTGTACTAACGAGATGATCAGCATAGAGGAATATGCTCATATTAGGCCCCCTGCAGTGCATCGGTCGAGCAGATCCGCTCGATTAACCATTCCAAGAGTGTATGATGCTCGGGCGAGCAGACCAGGTCGTGGTGGAATTAACTTGTAGGAGGCTGGGGAATTCAACTTCGCTTTGTAGCATGCGAAATCATCAATATTAGGTGTCAGCAAGTGGCTTACTCCGTTCGGTTTCATGGCCGTATATTTGCGAGGAAAATCGTCATTCCGACCGAGTTGAAAACAAAGGATCATGAACAATATCGGTGGCCCAGTTGATTGACCCTCGGGGGTTCACCGATCATTGTTGGCGACGGCGGATCAACTACATTTCGTCGCAGACGTTACTAAAAAGAAAGTAAACTTCCACAAATGTAGCAGTGTCAAGCGCTCGCGCTGAATCCGAGTTGTGCG
seq00014   GTGGGCTTCGTATATCATCTACTCGGACCAACCTGGGCGCATGTACCGAGTAAATGTTAATAAGTGACAGGGAGCACGAAGTTCTTAGCTGAGGAGAGCTTCTCTGAACGTCTGAATAAAATACTCTTGTTCTATCTAATGCAGCCGCTATCTCGATACGCTCATGTCGCGATAGGCGGTAGGGGGAGAAACAATACAGATCTGGACTTACATCGATCGTCGACTTTTGAGTGTTTTCCGCGCCCGTTGAATTGTAGCAGGCGAACATTCCTGTCTCATGTAAGATAATTTCACCTCACATGGCCGAGGATCCCGACCCGCTTGCTCTATGTCTAGATGGGTGCAAGAACATCCACGAGCTCTACATAGCCCGCGAGCGCCCGAAGGCTATTAGATGTTATTACCAACCACCTCGAGGCGGCAGCGGTAAACAATTCAAGCACTATACCCTTCGTCGGTCGCTCCCAATGCGTCAAGGCATTGGAAGACCCGGGATATGTCGTAGCTGACCTTGTGGAGAGATCACTACTGGTGTGATAAATTGCACAGCGTTGAGAAGAGGCTGTCGGGAAGCTTAACCCACAGCTTACTTCAAGGATGCTTTACGATCGGTTTTAGAACCCCTAGCAACGCTGACGTATTATGCTTTGCAGGGCAGGTGAATTACGCTCTAAGCTCACGGTTATAGATTTATTAGTGTAATGCTCAGACTAAGTCACTCTTTTCCATAGTCTTCTGGCAGGGTCATGTTCCGTGCTCGGTAGCAAGTATACACAGTAAGTAACACAGTAGTAAACTTGTTTAATCGGCAATCGAAAAATGTTAAGGAAGTATCTGTGGGCGTTACGCTTAATCGAACGAATTAGTCAGGCTTGAAGGAAGTTCAAATCTCCATCCGCAACACGGATGCGTTCGACAAGGGGCGGGTGGATGATGAGTATGAGACGCTTACATTGTAGTAGATCTAGGGAAGTATACGTGGAGCCCAGACGGCTCATGGAAACCCAATTGAGGCCATAAAAATCGACCGGACCCGTTGTCAACGAGTCACGGGTCTCAGATTTGATGTGGGCCGGATACCTGGGTATCGAAGAGCCACTGTACGGGTTTGAGATCCACTAGTCTCCTACCTTAATACTGTGAGAGGAACTATGATTAGAACAAATTTATCCCAGCGTTCCAAGTAATGGCCTGTGATGCGGATTTGTATCTTAATTCAGTGATGAGTGATATCGTAGCACCCTGGAAGCGTGAATATAATCTAACAGGCGCAGACCGGGGCCGTCGTTTCCCGACTATCCTGCGATACTTAGGTTAGTGACCGGCACTGACTAACACAGTAAAAGTGCTGGGTCTCAAGATCATGTAATTTGGGCATTCCCACTGAAGAACCAGTCATCACCGGGTGGGCTCTCACCGTCTGTCAGTCCATTCTTAAGTAGGTCCCGTACTAGAGAGTGCTTTCGCGCGCGAGATACCACAAGTAGTACGCATTAGGGGAATGCGAGCTTGTTTATTCCTAGTTTCACAACGCGTGTAAACTTATAATTCAAGACACATTGGGTTCCTGCCTCGTGTGCATGCTCCGTCTAATAGTGGCTAGAAATTTGAATGCGCAGACCACAGCCGCCTCAAGGCGTATGGCCTCTTACACGAAGTGTCCGTAAGGTAAATAGTTCAAGCTGCCCATTCCCCCCTTCCAGCTGTCGTCAATGAAAAGTGACAGGCGCGCATAATACTCTCCATCATGAAACTTGGTGAGTTACAACCAACGTCCGACACCAGTCAGAAAGGCCTGTGGATTTCTACACGCGCAAAAGGTGTATGTAGCCATGTGTACTAACGAGATGATCAGCATAGAGGAATATGCTCATATTAGGCCCCCTGCAGTGCATCGGTCGAGCAGATCCGCTCGATTAACCATTCCAAGAGTGTATGATGCTCGGGCGAGCAGACCAGGTCGTGGTGGAATTAACTTGTAGGAGGCTGGGGAATTCAACTTCGCTTTGTAGCATGCGAAATCATCAATATTAGGTGTCAGCAAGTGGCTTACTCCGTTCGATTTCATGGCCGTATATTTGCGAGGAAAATCGTCATTCCGACCGAGTTGAAAACAAAGGATCATGAACAATATCGGTGGCCCAGTTGATTGACCCTCGGGGGTTCACCGATCATTGTTGGCGACGGCGGATCAACTACATTTCGTCGCAGACGTTACTAAAAAGAAAGTAAACTTCCACAAATGTAGCAGTGTCAAGCGCTCGCGCTGAATCCGAGTTGTTCG
seq00015   GTGGGCTTCGTATATCATCTACTCGGACCAACCTGGGCGCATGTACCGAGTAAATGTTAATAAGTGACAGGGAGCACGAAGTTCTTAGCTGAGGAGAGCTTCTCTGAACGTCTGAATAAAATACTCTTGTTCTATCTAATGCAGCCGCTATCTCGATACGCTCATGTCGCGATAGGCGGTAGGGGGAGAAACAATACAGATCTGGACTTACATCGATCGTCGACTTTTGAGTGTTTTCCGCGCCCGTTGAATTGTAGCAGGCGAACATTCCTGTCTCATGTAAGATAATTTCACCTCACATGGCCGAGGATCCCGACCCGCTTGCTCTATGTCTAGATGGGTGCAAGAACATCCACGAGCTCTACATAGCCCGCGAGCGCCCGAAGGCTATTAGATGTTATTACCAACCACCTCGAGGCGGCAGCGGTAAACAATTCAAGCACTATACCCTTCGTCGGTCGCTCCCAATGCGTCAAGGCATTGGAAGACCCGGGATATGTCGTAGCTGACCTTGTGGAGAGATCACTACTGGTGTGATAAATTGCACAGCGTTGAGAAGAGGCTGTCGGGAAGCTTAACCCACAGCTTACTTCAAGGATGCTTTACGATCGGTTTTAGAACCCCTAGCAACGCTGACGTATTATGCTTTGCAGGGCAGGTGAATTACGCTCTAAGCTCACGGTTATAGATTTATTAGTGTAATGCTCAGACTAAGTCACTCTTTTCCATAGTCTTCTGGCAGGGTCATGTTCCGTGCTCGGTAGCAAGTATACACAGTAAGTAACACAGTAGTAAACTTGTTTAATCGGCAATCGAAAAATGTTAAGGAAGTATCTGTGGGCGTTACGCTTAATCGAACGAATTAGTCAGGCTTGAAGGAAGTTCAAATCTCCATCCGCAACACGGATGCGTTCGACAAGGGGCGGGTGGATGATGAGTATGAGACGCTTACATTGTAGTAGATCTAGGGAAGTATACGTGGAGCCCAGACGGCTCATGGAAACCCAATTGAGGCCATAAAAATCGACCGGACCCGTTGTCAACGAGTCACGGGTCTCAGATTTGAGGTGGGCCGGATACCTGGGTATCGAAGAGCCACTGTACGGGTTTGAGATCCACTAGTCTCCTACCTTAATACTGTGAGAGGAACTATGATTAGAACAAATTTATCCCAGCGTTCCAAGTAATGGCCTGTGATGCGGATTTGTATCTTAATTCAGTGATGAGTGATATCGTAGCACCCTGGAAGCGTGAATATAATCTAACAGGCGCAGACCGGGGCCGTCGTTTCCCGACTATCCTGCGATACTTAGGTTAGTGACCGGCACTGACTAACACAGTAAAAGTGCTGGGTCTCAAGATCATGTAATTTGGGCATTCCCACTGAAGAACCAGTCATCACCGGGTGGGCTCTCACCGTCTGTCAGTCCATTCTTAAGTAGGTCCCGTACTAGAGAGTGCTTTCGCGCGCGAGATACCACAAGTAGTACGCATTAGGGGAATGCGAGCTTGTTTATTCCTAGTTTCACAACGCGTGTAAACTTATAATTCAAGACACATTGGGTTCCTGCCTCGTGTGCATGCTCCGTCTAATAGTGGCTAGAAATTTGAATGCGCAGACCACAGCCGCCTCAAGGCGTATGGCCTCTTACACGAAGTGTCCGTAAGGTAAATAGTTCAAGCTGCCCATTCCCCCCTTCCAGCTGTCGTCAATGAAAAGTGACAGGCGCGCATAATACTCTCCATCATGAAACTTGGTGAGTTACAACCAACGTCCGACACCAGTCAGAAAGGCCTGTGGATTTCTACACGCGCAAAAGGTGTATGTAGCCATGTGTACTAACGAGATGATCAGCATAGAGGAATATGCTCATATTAGGCCCCCTGCAGTGCATCGGTCGAGCAGATCCGCTCGATTAACCATTCCAAGAGTGTATGATGCTCGGGCGAGCAGACCAGGTCGTGGTGGAATTAACTTGTAGGAGGCTGGGGAATTCAACTTCGCTTTGTAGCATGCGAAATCATCAATATTAGGTGTCAGCAAGTGGCTTACTCCGTTCGGTTTCATGGCCGTATATTTGCGAGGAAAATCGTCATTCCGACCGAGTTGAAAACAAAGGATCATGAACAATATCGGTGGCCCAGTTGATTGACCCTCGGGGGTTCACCGATCATTGTTGGCGACGGCGGATCAACTACATTTCGTCGCAGACGTTACTAAAAAGAAAGTAAACTTCCACAAATGTAGCAGTGTCAAGCGCTCGCGCTGAATCCGAGTTGTTCG
seq00016   GTGGGCTTCGTATATCATCTACTCGGACCAACCTGGGCGCATGTACCGAGTAAATGTTAATAAGTGACAGGGAGCACGAAGTTCTTAGCTGAGGAGAGCTTCTCTGAACGTCTGAATAAAATACTCTTGTTCTATCTAATGCAGCCGCTATCTCGATACGCTCATGTCGCGATAGGCGGTAGGGGGAGAAACAATACAGATCTGGACTTACATCGATCGTCGACTTTTGAGTGTTTTCCGCGCCCGTTGAATTGTAGCAGGCGAACATTCCTGTCTCATGTAAGATAATTTCACCTCACATGGCCGAGGATCCCGACCCGCTTGCTCTATGTCTAGATGGGTGCAAGAACATCCACGAGCTCTACATAGCCCGCGAGCGCCCGAAGGCTATTAGATGTTATTACCAACCACCTCGAGGCGGCAGCGGTAAACAATTCAAGCACTATACCCTTCGTCGGTCGCTCCCAATGCGTCAAGGCATTGGAAGACCCGGGATATGTCGTAGCTGACCTTGTGGAGAGATCACTACTGGTGTGATAAATTGCACAGCGTTGAGAAGAGGCTGTCGGGAAGCTTAACCCACAGCTTACTTCAAGGATGCTTTACGATCGGTTTTAGAACCCCTAGCAACGCTGACGTATTATGCTTTGCAGGGCAGGTGAATTACGCTCTAAGCTCACGGTTATAGATTTATTAGTGTAATGCTCAGACTAAGTCACTCTTTTCCATAGTCTTCTGGCAGGGTCATGTTCCGTGCTCGGTAGCAAGTATACACAGTAAGTAACACAGTAGTAAACTTGTTTAATCGGCAATCGAAAAATGTTAAGGAAGTATCTGTGGGCGTTACGCTTAATCGAACGAATTAGTCAGGCTTGAAGGAAGTTCAAATCTCCATCCGCAACACGGATGCGTTCGACAAGGGGCGGGTGGATGATGAGTATGAGACGCTTACATTGTAGTAGATCTAGGGAAGTATACGTGGAGCCCAGACGGCTCATGGAAACCCAATTGAGGCCATAAAAATCGACCGGACCCGTTGTCAACGAGTCACGGGTCTCAGATTTGATGTGGGCCGGATACCTGGGTATCGAAGAGCCAGTGTACGGGTTTGAGATCCACTAGTCTCCTACCTTAATACTGTGAGAGGAACTATGATTAGAACAAATTTATCCCAGCGTTCCAAGTAATGGCCTGTGATGCGGATTTGTATCTTAATTCAGTGATGAGTGATATCGTAGCACCCTGGAAGCGTGAATATAATCTAACAGGCGCAGACCGGGGCCGTCGTTTCCCGACTATCCTGCGATACTTAGGTTAGTGACCGGCACTGACTAACACAGTAAAAGTGCTGGGTCTCAAGATCATGTAATTTGGGCATTCCCACTGAAGAACCAGTCATCACCGGGTGGGCTCTCACCGTCTGTCAGTCCATTCTTAAGTAGGTCCCGTACTAGAGAGTGCTTTCGCGCGCGAGATACCACAAGTAGTACGCATTAGGGGAATGCGAGCTTGTTTATTCCTAGTTTCACAACGCGTGTAAACTTATAATTCAAGACACATTGGGTTCCTGCCTCGTGTGCATGCTCCGTCTAATAGTGGCTAGAAATTTGAATGCGCAGACCACAGCCGCCTCAAGGCGTATGGCCTCTTACACGAAGTGTCCGTAAGGTAAATAGTTCAAGCTGCCCATTCCCCCCTTCCAGCTCTCGTCAATGAAAAGTGACAGGCGCGCATAATACTCTCCATCATGAAACTTGGTGAGTTACAACCAACGTCCGACACCAGTCAGAAAGGCCTGTGGATTTCTACACGCGCAAAAGGTGTATGTAGCCATGTGTACTAACGAGATGATCAGCATAGAGGAATATGCTCATATTAGGCCCCCTGCAGTGCATCGGTCGAGCAGATCCGCTCGATTAACCATTCCAAGAGTGTATGATGCTCGGGCGAGCAGACCAGGTCGTGGTGGAATTAACTTGTAGGAGGCTGGGGAATTCAACTTCGCTTTGTAGCATGCGAAATCATCAATATTAGGTGTCAGCAAGTGGCTTACTCCGTTCGGTTTCATGGCCGTATATTTGCGAGGAAAATCGTCATTCCGACCGAGTTGAAAACAAAGGATCATGAACAATATCGGTGGCCCAGTTGATTGACCCTCGGGGGTTCACCGATCATTGTTGGCGACGGCGGATCAACTACATTTCGTCGCAGACGTTACTAAAAAGAAAGTAAACTTCCACAAATGTAGCAGTGTCAAGCGCTCGCGCTGAATCCGAGTTGTGCG
seq00017   GTGGGCTTCGTATATCATCTACTCGGACCAACCTGGGCGCATGTACCGAGTAAATGTTAATAAGTGACAGGGAGCACGAAGTTCTTAGCTGAGGAGAGCTTCTCTGAACGTCTGAATAAAATACTCTTGTTCTATCTAATGCAGCCGCTATCTCGATACGCTCATGTCGCGATAGGCGGTAGGGGGAGAAACAATACAGATCTGGACTTACATCGATCGTCGACTTTTGAGTGTTTTCCGCGCCCGTTGAATTGTAGCAGGCGAACATTCCTGTCTCATGTAAGATAATTTCACCTCACATGGCCGAGGATCCCGACCCGCTTGCTCTATGTCTAGATGGGTGCAAGAACATCCACGAGCTCTACATAGCCCGCGAGCGCCCGAAGGCTATTAGATGTTATTACCAACCACCTCGAGGCGGCAGCGGTAAACAATTCAAGCACTATACCCTTCGTCGGTCGCTCCCAATGCGTCAAGGCATTGGAAGACCCGGGATATGTCGTAGCTGACCTTGTGGAGAGATCACTACTGGTGTGATAAATTGCACAGCGTTGAGAAGAGGCTGTCGGGAAGCTTAACCCACAGCTTACTTCAAGGATGCTTTACGATCGGTTTTAGAACCCCTAGCAACGCTGACGTATTATGCTTTGCAGGGCAGGTGAATTACGCTCTAAGCTCACGGTTATAGATTTATTAGTGTAATGCTCAGACTAAGTCACTCTTTTCCATAGTCTTCTGGCAGGGTCATGTTCCGTGCTCGGTAGCAAGTATACACAGTAAGTAACACAGTAGTAAACTTGTTTAATCGGCAATCGAAAAATGTTAAGGAAGTATCTGTGGGCGTTACGCTTAATCGAACGAATTAGTCAGGCTTGAAGGAAGTTCAAATCTCCATCCGCAACACGGATGCGTTCGACAAGGGGCGGGTGGATGATGAGTATGAGACGCTTACATTGTAGTAGATCTAGGGAAGTATACGTGGAGCCCAGACGGCTCATGGAAACCCAATTGAGGCCATAAAAATCGACCGGACCCGTTGTCAACGAGTCACGGGTCTCAGATTTGATGTGGGCCGGATACCTGGGTATCGAAGAGCCAGTGTACGGGTTTGAGATCCACTAGTCTCCTACCTTAATACTGTGAGAGGAACTATGATTAGAACAAATTTATCCCAGCGTTCCAAGTAATGGCCTGTGATGCGGATTTGTATCTTAATTCAGTGATGAGTGATATCGTAGCACCCTGGAAGCGTGAATATAATCTAACAGGCGCAGACCGGGGCCGTCGTTTCCCGACTATCCTGCGATACTTAGGTTAGTGACCGGCACTGACTAACACAGTAAAAGTGCTGGGTCTCAAGATCATGTAATTTGGGCATTCCCACTGAAGAACCAGTCATCACCGGGTGGGCTCTCACCGTCTGTCAGTCCATTCTTAAGTAGGTCCCGTACTAGAGAGTGCTTTCGCGCGCGAGATACCACAAGTAGTACGCATTAGGGGAATGCGAGCTTGTTTATTCCTAGTTTCACAACGCGTGTAAACTTATAATTCAAGACACATTGGGTTCCTGCCTCGTGTGCATGCTCCGTCTAATAGTGGCTAGAAATTTGAATGCGCAGACCACAGCCGCCTCAAGGCGTATGGCCTCTTACACGAAGTGTCCGTAAGGTAAATAGTTCAAGCTGCCCATTCCCCCCTTCCAGCTCTCGTCAATGAAAAGTGACAGGCGCGCATAATACTCTCCATCATGAAACTTGGTGAGTTACAACCAACGTCCGACACCAGTCAGAAAGGCCTGTGGATTTCTACACGCGCAAAAGGTGTATGTAGCCATGTGTACTAACGAGATGATCAGCATAGAGGAATATGCTCATATTAGGCCCCCTGCAGTGCATCGGTCGAGCAGATCCGCTCGATTAACCATTCCAAGAGTGTATGATGCTCGGGCGAGCAGACCAGGTCGTGGTGGAATTAACTTGTAGGAGGCTGGGGAATTCAACTTCGCTTTGTAGCATGCGAAATCATCAATATTAGGTGTCAGCAAGTGGCTTACTCCGTTCGGTTTCATGGCCGTATATTTGCGAGGAAAATCGTCATTCCGACCGAGTTGAAAACAAAGGATCATGAACAATATCGGTGGCCCAGTTGATTGACCCTCGGGGGTTCACCGATCATTGTTGGCGACGGCGGATCAACTACATTTCGTCGCAGACGTTACTAAAAAGAAAGTAAACTTCCACAAATGTAGCAGTGTCAAGCGCTCGCGCTGAATCCGAGTTGTGCG
seq00018   GTGGGCTTCGTATATCATCTACTCGGACCAACCTGGGCGCATGTACCGAGTAAATGTTAATAAGTGACAGGGAGCACGAAGTTCTTAGCTGAGGAGAGCTTCTCTGAACGTCTGAATAAAATACTCTTGTTCTATCTAATGCAGCCGCTATCTCGATACGCTCATGTCGCGATAGGCGGTAGGGGGAGAAACAATACAGATCTGGACTTACATCGATCGTCGACTTTTGAGTGTTTTCCGCGCCCGTTGAATTGTAGCAGGCGAACATTCCTGTCTCATGTAAGATAATTTGACCTCACATGGCCGAGGATCCCGACCCGCTTGCTCTATGTCTAGATGGGTGCAAGAACATCCACGAGCTCTACATAGCCCGCGAGCGCCCGAAGGCTATTAGATGTTATTACCAACCACCTCGAGGCGGCAGCGGTAAACAATTCAAGCACTATACCCTTCGTCGGTCGCTCCCAATGCGTCAAGGCATTGGAAGACCCGGGATATGTCGTAGCTGACCTTGTGGAGAGATCACTACTGGTGTGATAAATTGCACAGCGTTGAGAAGAGGCTGTCGGGAAGCTTAACCCACAGCTTACTTCAAGGATGCTTTACGATCGGTTTTAGAACCCCTAGCAACGCTGACGTATTATGCTTTGCAGGGCAGGTGAATTACGCTCTAAGCTCACGGTTATAGATTTATTAGTGTAATGCTCAGACTAAGTCACTCTTTTCCATAGTCTTCTGGCAGGGTCATGTTCCGTGCTCGGTAGCAAGTATACACAGTAAGTAACACAGTAGTAAACTTGTTTAATCGGCAATCGAAAAATGTTAAGGAAGTATCTGTGGGCGTTACGCTTAATCGAACGAATTAGTCAGGCTTGAAGGAAGTTCAAATCTCCATCCGCAACACGGATGCGTTCGACAAGGGGCGGGTGGATGATGAGTATGAGACGCTTACATTGTAGTAGATCTAGGGAAGTATACGTGGAGCCCAGACGGCTCATGGAAACCCAATTGAGGCCATAAAAATCGACCGGACCCGTTGTCAACGAGTCACGGGTCTCAGATTTGATGTGGGCCGGATACCTGGGTATCGAAGAGCCACTGTACGGGTTTGAGATCCACTAGTCTCCTACCTTAATACTGTGAGAGGAACTATGATTAGAACAAATTTATCCCAGCGTTCCAAGTAATGGCCTGTGATGCGGATTTGTATCTTAATTCAGTGATGAGTGATATCGTAGCACCCTGGAAGCGTGAATATAATCTAACAGGCGCAGACCGGGGCCGTCGTTTCCCGACTATCCTGCGATACTTAGGTTAGTGACCGGCACTGACTAACACAGTAAAAGTGCTGGGTCTCAAGATCATGTAATTTGGGCATTCCCACTGAAGAACCAGTCATCACCGGGTGGGCTCTCACCGTCTGTCAGTCCATTCTTAAGTAGGTCCCGTACTAGAGAGTGCTTTCGCGCGCGAGATACCACAAGTAGTACGCATTAGGGGAATGCGAGCTTGTTTATTCCTAGTTTCACAACGCGTGTAAACTTATAATTCAAGACACATTGGGTTCCTGCCTCGTGTGCATGCTCCGTCTAATAGTGGCTAGAAATTTGAATGCGCAGACCACAGCCGCCTCAAGGCGTATGGCCTCTTACACGAAGTGTCCGTAAGGTAAATAGTTCAAGCTGCCCATTCCCCCCTTCCAGCTGTCGTCAATGAAAAGTGACAGGCGCGCATAATACTCTCCATCATGAAACTTGGTGAGTTACAACCAACGTCCGACACCAGTCAGAAAGGCCTGTGGATTTCTACACGCGCAAAAGGTGTATGTAGCCATGTGTACTAACGAGATGATCAGCATAGAGGAATATGCTCATATTAGGCCCCCTGCAGTGCATCGGTCGAGCAGATCCGCTCGATTAACCATTCCAAGAGTGTATGATGCTCGGGCGAGCAGACCAGGTCGTGGTGGAATTAACTTGTAGGAGGCTGGGGAATTCAACTTCGCTTTGTAGCATGCGAAATCATCAATATTAGGTGTCAGCAAGTGGCTTACTCCGTTCGGTTTCATGGCCGTATATTTGCGAGGAAAATCGTCATTCCGACCGAGTTGAAAACAAAGGATCATGAACAATATCGGTGGCCCAGTTGATTGACCCTCGGGGGTTCACCGATCATTGTTGGCGACGGCGGATCAACTACATTTCGTCGCAGACGTTACTAAAAAGAAAGTAAACTTCCACAAATGTAGCAGTGTCAAGCGCTCGCGCTGAATCCGAGTTGTGCG
seq00019   GTGGGCTTCGTATATCATCTACTCGGACCAACCTGGGCGCATGTACCGAGTAAATGTTAATAAGTGACAGGGAGCACGAAGTTCTTAGCTGAGGAGAGCTTCTCTGAACGTCTGAATAAAATACTCTTGTTCTATCTAATGCAGCCGCTATCTCGATACGCTCATGTCGCGATAGGCGGTAGGGGGAGAAACAATACAGATCTGGACTTACATCGATCGTCGACTTTTGAGTGTTTTCCGCGCCCGTTGAATTGTAGCAGGCGAACATTCCTGTCTCATGTAAGATAATTTCACCTCACATGGCCGAGGATCCCGACCCGCTTGCTCTATGTCTAGATGGGTGCAAGAACATCCACGAGCTCTACATAGCCCGCGAGCGCCCGAAGGCTATTAGATGTTATTACCAACCACCTCGAGGCGGCAGCGGTAAACAATTCAAGCACTATACCCTTCGTGGGTCGCTCCCAATGCGTCAAGGCATTGGAAGACCCGGGATATGTCGTAGCTGACCTTGTGGAGAGATCACTACTGGTGTGATAAATTGCACAGCGTTGAGAAGAGGCTGTCGGGAAGCTTAACCCACAGCTTACTTCAAGGATGCTTTACGATCGGTTTTAGAACCCCTAGCAACGCTGACGTATTATGCTTTGCAGGGCAGGTGAATTACGCTCTAAGCTCACGGTTATAGATTTATTAGTGTAATGCTCAGACTAAGTCACTCTTTTCCATAGTCTTCTGGCAGGGTCATGTTCCGTGCTCGGTAGCAAGTATACACAGTAAGTAACACAGTAGTAAACTTGTTTAATCGGCAATCGAAAAATGTTAAGGAAGTATCTGTGGGCGTTACGCTTAATCGAACGAATTAGTCAGGCTTGAAGGAAGTTCAAATCTCCATCCGCAACACGGATGCGTTCGACAAGGGGCGGGTGGATGATGAGTATGAGACGCTTACATTGTAGTAGATCTAGGGAAGTATACGTGGAGCCCAGACGGCTCATGGAAACCCAATTGAGGCCATAAAAATCGACCGGACCCGTTGTCAACGAGTCACGGGTCTCAGATTTGATGTGGGCCGGATACCTGGGTATCGAAGAGCCACTGTACGGGTTTGAGATCCACTAGTCTCCTACCTTAATACTGTGAGAGGAACTATGATTAGAACAAATTTATCCCAGCGTTCCAAGTAATGGCCTGTGATGCGGATTTGTATCTTAATTCAGTGATGAGTGATATCGTAGCACCCTGGAAGCGTGAATATAATCTAACAGGCGCAGACCGGGGCCGTCGTTTCCCGACTATCCTGCGATACTTAGGTTAGTGACCGGCACTGACTAACACAGTAAAAGTGCTGGGTCTCAAGATCATGTAATTTGGGCATTCCCACTGAAGAACCAGTCATCACCGGGTGGGCTCTCACCGTCTGTCAGTCCATTCTTAAGTAGGTCCCGTACTAGAGAGTGCTTTCGCGCGCGAGATACCACAAGTAGTACGCATTAGGGGAATGCGAGCTTGTTTATTCCTAGTTTCACAACGCGTGTAAACTTATAATTCAAGACACATTGGGTTCCTGCCTCGTGTGCATGCTCCGTCTAATAGTGGCTAGAAATTTGAATGCGCAGACCACAGCCGCCTCAAGGCGTATGGCCTCTTACACGAAGTGTCCGTAAGGTAAATAGTTCAAGCTGCCCATTCCCCCCTTCCAGCTGTCGTCAATGAAAAGTGACAGGCGCGCATAATACTCTCCATCATGAAACTTGGTGAGTTACAACCAACGTCCGACACCAGTCAGAAAGGCCTGTGGATTTCTACACGCGCAAAAGGTGTATGTAGCCATGTGTACTAACGAGATGATCAGCATAGAGGAATATGCTCATATTAGGCCCCCTGCAGTGCATCGGTCGAGCAGATCCGCTCGATTAACCATTCCAAGAGTGTATGATGCTCGGGCGAGCAGACCAGGTCGTGGTGGAATTAACTTGTAGGAGGCTGGGGAATTCAACTTCGCTTTGTAGCATGCGAAATCATCAATATTAGGTGTCAGCAAGTGGCTTACTCCGTTCGGTTTCATGGCCGTATATTTGCGAGGAAAATCGTCATTCCGACCGAGTTGAAAACAAAGGATCATGAACAATATCGGTGGCCCAGTTGATTGACCCTCGGGGGTTCACCGATCATTGTTGGCGACGGCGGATCAACTACATTTCGTCGCAGACGTTACTAAAAAGAAAGTAAACTTCCACAAATGTAGCAGTGTCAAGCGCTCGCGCTGAATCCGAGTTGTGCG
seq00020   GTGGGCTTCGTATATCATCTACTCGGACCAACCTGGGCGCATGTACCGAGTAAATGTTAATAAGTGACAGGGAGCACGAAGTTCTTAGCTGAGGAGAGCTTCTCTGAACGTCTGAATAAAATACTCTTGTTCTATCTAATGCAGCCGCTATCTCGATACGCTCATGTCGCGATAGGCGGTAGGGGGAGAAACAATACAGATCTGGACTTACATCGATCGTCGACTTTTGAGTGTTTTCCGCGCCCGTTGAATTGTAGCAGGCGAACATTCCTGTCTCATGTAAGATAATTTCACCTCACATGGCCGAGGATCCCGACCCGCTTGCTCTATGTCTAGATGGGTGCAAGAACATCCACGAGCTCTACATAGCCCGCGAGCGCCCGAAGGCTATTAGATGTTATTACCAACCACCTCGAGGCGGCAGCGGTAAACAATTCAAGCACTATACCCTTCGTCGGTCGCTCCCAATGCGTCAAGGCATTGGAAGACCCGGGATATGTCGTAGCTGACCTTGTGGAGAGATCACTACTGGTGTGATAAATTGCACAGCGTTGAGAAGAGGCTGTCGGGAAGCTTAACCCACAGCTTACTTCAAGGATGCTTTACGATCGGTTTTAGAACCCCTAGCAACGCTGACGTATTATGCTTTGCAGGGCAGGTGAATTACGCTCTAAGCTCGCGGTTATAGATTTATTAGTGTAATGCTCAGACTAAGTCACTCTTTTCCATAGTCTTCTGGCAGGGTCATGTTCCGTGCTCGGTAGCAAGTATACACAGTAAGTAACACAGTAGTAAACTTGTTTAATCGGCAATCGAAAAATGTTAAGGAAGTATCTGTGGGCGTTACGCTTAATCGAACGAATTAGTCAGGCTTGAAGGAAGTTCAAATCTCCATCCGCAACACGGATGCGTTCGACAAGGGGCGGGTGGATGATGAGTATGAGACGCTTACATTGTAGTAGATCTAGGGAAGTATACGTGGAGCCCAGACGGCTCATGGAAACCCAATTGAGGCCATAAAAATCGACCGGACCCGTTGTCAACGAGTCACGGGTCTCAGATTTGATGTGGGCCGGATACCTGGGTATCGAAGAGCCACTGTACGGGTTTGAGATCCACTAGTCTCCTACCTTAATACTGTGAGAGGAACTATGATTAGAACAAATTTATCCCAGCGTTCCAAGTAATGGCCTGTGATGCGGATTTGTATCTTAATTCAGTGATGAGTGATATCGTAGCACCCTGGAAGCGTGAATATAATCTAACAGGCGCAGACCGGGGCCGTCGTTTCCCGACTATCCTGCGATACTTAGGTTAGTGACCGGCACTGACTAACACAGTAAAAGTGCTGGGTCTCAAGATCATGTAATTTGGGCATTCCCACTGAAGAACCAGTCATCACCGGGTGGGCTCTCACCGTCTGTCAGTCCATTCTTAAGTAGGTCCCGTACTAGAGAGTGCTTTCGCGCGCGAGATACCACAAGTAGTACGCATTAGGGGAATGCGAGCTTGTTTATTCCTAGTTTCACAACGCGTGTAAACTTATAATTCAAGACACATTGGGTTCCTGCCTCGTGTGCATGCTCCGTCTAATAGTGGCTAGAAATTTGAATGCGCAGACCACAGCCGCCTCAAGGCGTATGGCCTCTTACACGAAGTGTCCGTAAGGTAAATAGTTCAAGCTGCCCATTCCCCCCTTCCAGCTGTCGTCAATGAAAAGTGACAGGCGCGCATAATACTCTCCATCATGAAACTTGGTGAGTTACAACCAACGTCCGACACCAGTCAGAAAGGCCTGTGGATTTCTACACGCGCAAAAGGTGTATGTAGCCATGTGTACTAACGAGATGATCAGCATAGAGGAATATGCTCATATTAGGCCCCCTGCAGTGCATCGGTCGAGCAGATCCGCTCGATTAACCATTCCAAGAGTGTATGATGCTCGGGCGAGCAGACCAGGTCGTGGTGGAATTAACTTGTAGGAGGCTGGGGAATTCAACTTCGCTTTGTAGCATGCGAAATCATCAATATTAGGTGTCAGCAAGTGGCTTACTCCGTTCGGTTTCATGGCCGTATATTTGCGAGGAAAATCGTCATTCCGACCGAGTTGAAAACAAAGGATCATGAACAATATCGGTGGCCCAGTTGATTGACCCTCGGGGGTTCACCGATCATTGTTGGCGACGGCGGATCAACTACATTTCGTCGCAGACGTTACTAAAAAGAAAGTAAACTTCCACAAATGTAGCAGTGTCAAGCGCTCGCGCTGAATCCGAGTTGTGCG
seq00021   GTGGGCTTCGTATATCATCTACTCGGACCAACCTGGGCGCATGTACCGAGTAAATGTTAATAAGTGACAGGGAGCACGAAGTTCTTAGCTGAGGAGAGCTTCTCTGAACGTCTGAATAAAATACTCTTGTTCTATCTAATGCAGCCGCTATCTCGATACGCTCATGTCGCGATAGGCGGTAGGGGGAGAAACAATACAGATCTGGACTTACATCGATCGTCGACTTTTGAGTGTTTTCCGCGCCCGTTGAATTGTAGCAGGCGAACATTCCTGTCTCATGTAAGATAATTTCACCTCACATGGCCGAGGATCCCGACCCGCTTGCTCTATGTCTAGATGGGTGCAAGAACATCCACGAGCTCTACATAGCCCGCGAGCGCCCGAAGGCTATTAGATGTTATTACCAACCACCTCGAGGCGGCAGCGGTAAACAATTCAAGCACTATACCCTTCGTCGGTCGCTCCCAATGCGTCAAGGCATTGGAAGACCCGGGATATGTCGTAGCTGACCTTGTGGAGAGATCACTACTGGTGTGATAAATTGCACAGCGTTGAGAAGAGGCTGTCGGGAAGCTTAACCCACAGCTTACTTCAAGGATGCTTTACGATCGGTTTTAGAACCCCTAGCAACGCTGACGTATTATGCTTTGCAGGGCAGGTGAATTACGCTCTAAGCTCACGGTTATAGATTTATTAGTGTAATGCTCAGACTAAGTCACTCTTTTCCATAGTCTTCTGGCAGGGTCATGTTCCGTGCTCGGTAGCAAGTATACACAGTAAGTAACACAGTAGTAAACTTGTTTAATCGGCAATCGAAAAATGTTAAGGAAGTATCTGTGGGCGTTACGCTTAATCGAACGAATTAGTCAGGCTTGAAGGAAGTTCAAATCTCCATCCGCAACACGGATGCGTTCGACAAGGGGCGGGTGGATGATGAGTATGAGACGCTTACATTGTAGTAGATCTAGGGAAGTATACGTGGAGCCCAGACGGCTCATGGAAACCCAATTGAGGCCATAAAAATCGACCGGACCCGTTGTCAACGAGTCACGGGTCTCAGATTTGATGTGGGCCGGATACCTGGGTATCGAAGAGCCACTGTACGGGTTTGAGATCCACTAGTCTCCTACCTTAATACTGTGAGAGGAACTATGATTAGAACAAATTTATCCCAGCGTTCCAAGTAATGGCCTGTGATGCGGATTTGTATCTTAATTCAGTGATGAGTGATATCGTAGCACCCTGGAAGCGTGAATATAATCAAACAGGCGCAGACCGGGGCCGTCGTTTCCCGACTATCCTGCGATACTTAGGTTAGTGACCGGCACTGACTAACACAGTAAAAGTGCTGGGTCTCAAGATCATGTAATTTGGGCATTCCCACTGAAGAACCAGTCATCACCGGGTGGGCTCTCACCGTCTGTCAGTCCATTCTTAAGTAGGTCCCGTACTAGAGAGTGCTTTCGCGCGCGAGATACCACAAGTAGTACGCATTAGGGGAATGCGAGCTTGTTTATTCCTAGTTTCACAACGCGTGTAAACTTATAATTCAAGACACATTGGGTTCCTGCCTCGTGTGCATGCTCCGTCTAATAGTGGCTAGAAATTTGAATGCGCAGACCACAGCCGCCTCAAGGCGTATGGCCTCTTACACGAAGTGTCCGTAAGGTAAATAGTTCAAGCTGCCCATTCCCCCCTTCCAGCTGTCGTCAATGAAAAGTGACAGGCGCGCATAATACTCTCCATCATGAAACTTGGTGAGTTACAACCAACGTCCGACACCAGTCAGAAAGGCCTGTGGATTTCTACACGCGCAAAAGGTGTATGTAGCCATGTGTACTAACGAGATGATCAGCATAGAGGAATATGCTCATATTAGGCCCCCTGCAGTGCATCGGTCGAGCAGATCCGCTCGATTAACCATTCCAAGAGTGTATGATGCTCGGGCGAGCAGACCAGGTCGTGGTGGAATTAACTTGTAGGAGGCTGGGGAATTCAACTTCGCTTTGTAGCATGCGAAATCATCAATATTAGGTGTCAGCAAGTGGCTTACTCCGTTCGGTTTCATGGCCGTATATTTGCGAGGAAAATCGTCATTCCGACCGAGTTGAAAACAAAGGATCATGAACAATATCGGTGGCCCAGTTGATTGACCCTCGGGGGTTCACCGATCATTGTTGGCGACGGCGGATCAACTACATTACGTCGCAGACGTTACTAAAAAGAAAGTAAACTTCCACAAATGTAGCAGTGTCAAGCGCTCGCGCTGAATCCGAGTTGTGCG
seq00022   GTGGGCTTCGTATATCATCTACTCGGACCAACCTGGGCGCATGTACCGAGTAAATGTTAATAAGTGACAGGGAGCACGAAGTTCTTAGCTGAGGAGAGCTTCTCTGAACGTCTGAATAAAATACTCTTGTTCTATCTAATGCAGCCGCTATCTCGATACGCTCATGTCGCGATAGGCGGTAGGGGGAGAAACAATACAGATCTGGACTTACATCGATCGTCGACTTTTGAGTGTTTTCCGCGCCCGTTGAATTGTAGCAGGCGAACATTCCTGTCTCATGTAAGATAATTTCACCTCACATGGCCGAGGATCCCGACCCGCTTGCTCTATGTCTAGATGGGTGCAAGAACATCCACGAGCTCTACATAGCCCGCGAGCGCCCGAAGGCTATTAGATGTTATTACCAACCACCTCGAGGCGGCAGCGGTAAACAATTCAAGCACTATACCCTTCGTCGGTCGCTCCCAATGCGTCAAGGCATTGGAAGACCCGGGATATGTCGTAGCTGACCTTGTGGAGAGATCACTACTGGTGTGATAAATTGCACAGCGTTGAGAAGAGGCTGTCGGGAAGCTTAACCCACAGCTTACTTCAAGGATGCTTTACGATCGGTTTTAGAACCCCTAGCAACGCTGACGTATTATGCTTTGCAGGGCAGGTGAATTACGCTCTAAGCTCACGGTTATAGATTTATTAGTGTAATGCTCAGACTAAGTCACTCTTTTCCATAGTCTTCTGGCAGGGTCATGTTCCGTGCTCGGTAGCAAGTATACACAGTAAGTAACACAGTAGTAAACTTGTTTAATCGGCAATCGAAAAATGTTAAGGAAGTATCTGTGGGCGTTACGCTTAATCGAACGAATTAGTCAGGCTTGAAGGAAGTTCAAATCTCCATCCGCAACACGGATGCGTTCGACAAGGGGCGGGTGGATGATGAGTATGAGACGCTTACATTGTAGTAGATCTAGGGAAGTATACGTGGAGCCCAGACGGCTCATGGAAACCCAATTGAGGCCATAAAAATCGACCGGACCCGTTGTCAACGAGTCACGGGTCTCAGATTTGATGTGGGCCGGATACCTGGGTATCGAAGAGCCACTGTACGGGTTTGAGATCCACTAGTCTCCTACCTTAATACTGTGAGAGGAACTATGATTAGAACAAATTTATCCCAGCGTTCCAAGTAATGGCCTGTGATGCGGATTTGTATCTTAATTCAGTGATGAGTGATATCGTAGCACCCTGGAAGCGTGAATATAATCTAACAGGCGCAGACCGGGGCCGTCGTTTCCCGACTATCCTGCGATACTTAGGTTAGTGACCGGCACTGACTAACACAGTAAAAGTGCTGGGTCTCAAGATCATGTAATTTGGGCATTCCCACTGAAGAACCAGTCATCACCGGGTGGGCTCTCACCGTCTGTCAGTCCATTCTTAAGTAGGTCCCGTACTAGAGAGTGCTTTCGCGCGCGAGATACCACAAGTAGTACGCATTAGGGGAATGCGAGCTTGTTTATTCCTAGTTTCACAACGCGTGTAAACTTATAATTCAAGACACATTGGGTTCCTGCCTCGTGTGCATGCTCCGTCTAATAGTGGCTAGAAATTTGAATGCGCAGACCACAGCCGCCTCAAGGCGTATGGCCTCTTACACGAAGTGTCCGTAAGGTAAATAGTTCAAGCTGCCCATTCCCCCCTTCCAGCTGTCGTCAATGAAAAGTGACAGGCGCGCATAATACTCTCCATCATGAAACTTGGTGAGTTACAACCAACGTCCGACACCAGTCAGAAAGGCCTGTGGATTTCTACACGCGCAAAAGGTGTATGTAGCCATGTGTACTAACGAGATGATCAGCATAGAGGAATATGCTCATATTAGGCCCCCTGCAGTGCATCGGTCGAGCAGATCCGCTCGATTAACCATTCCAAGAGTGTATGATGCTCGGGCGAGCAGACCAGGTCGTGGTGGAATTAACTTGTAGGAGGCTGGGGAATTCAACTTCGCTTTGTAGCATGCGAAATCATCAATATTAGGTGTCAGCAAGTGGCTTACTCCGTTCGGTTTCATGGCCGTATATTTGCGAGGAAAATCGTCATTCCGACCGAGTTGAAAACAAAGGATCATGAACAATATCGGTGGCCCAGTTGATTGACCCTCGGGGGTTCACCGATCATTGTTGGCGACGGCGGATCAACTACATTACGTCGCAGACGTTACTAAAAAGAAAGTAAACTTCCACAAATGTAGCAGTGTCAAGCGCTCGCGCTGAATCCGAGTTGTGCG
seq00023   GTGGGCTTCGTATATCATCTACTCGGACCAACCTGGGCGCATGTACCGAGTAAATGTTAATAAGTGACAGGGAGCACGAAGTTCTTAGCTGAGGAGAGCTTCTCTGAACGTCTGAATAAAATACTCTTGTTCTATCTAATGCAGCCGCTATCTCGATACGCTCATGTCGCGATAGGCGGTAGGGGGAGAAACAATACAGATCTGGACTTACATCGATCGTCGACTTTTGAGTGTTTTCCGCGCCCGTTGAATTGTAGCAGGCGAACATTCCTGTCTCATGTAAGATAATTTCACCTCACATGGCCGAGGATCCCGACCCGCTTGCTCTATGTCTAGATGGGTGCAAGAACATCCACGAGCTCTACATAGCCCGCGAGCGCCCGAAGGCTATTAGATGTTATTACCAACCACCTCGAGGCGGCAGCGGTAAACAATTCAAGCACTATACCCTTCGTGGGTCGCTCCCAATGCGTCAAGGCATTGGAAGACCCGGGATATGTCGTAGCTGACCTTGTGGAGAGATCACTACTGGTGTGATAAATTGCACAGCGTTGAGAAGAGGCTGTCGGGAAGCTTAACCCACAGCTTACTTCAAGGATGCTTTACGATCGGTTTTAGAACCCCTAGCAACGCTGACGTATTATGCTTTGCAGGGCAGGTGAATTACGCTCTAAGCTCACGGTTATAGATTTATTAGTGTAATGCTCAGACTAAGTCACTCTTTTCCATAGTCTTCTGGCAGGGTCATGTTCCGTGCTCGGTAGCAAGTATACACAGTAAGTAACACAGTAGTAAACTTGTTTAATCGGCAATCGAAAAATGTTAAGGAAGTATCTGTGGGCGTTACGCTTAATCGAACGAATTAGTCAGGCTTGAAGGAAGTTCAAATCTCCATCCGCAACACGGATGCGTTCGACAAGGGGCGGGTGGATGATGAGTATGAGACGCTTACATTGTAGTAGATCTAGGGAAGTATACGTGGAGCCCAGACGGCTCATGGAAACCCAATTGAGGCCATAAAAATCGACCGGACCCGTTGTCAACGAGTCACGGGTCTCAGATTTGATGTGGGCCGGATACCTGGGTATCGAAGAGCCACTGTACGGGTTTGAGATCCACTAGTCTCCTACCTTAATACTGTGAGAGGAACTATGATTAGAACAAATTTATCCCAGCGTTCCAAGTAATGGCCTGTGATGCGGATTTGTATCTTAATTCAGTGATGAGTGATATCGTAGCACCCTGGAAGCGTGAATATAATCTAACAGGCGCAGACCGGGGCCGTCGTTTCCCGACTATCCTGCGATACTTAGGTTAGTGACCGGCACTGACTAACACAGTAAAAGTGCTGGGTCTCAAGATCATGTAATTTGGGCATTCCCACTGAAGAACCAGTCATCACCGGGTGGGCTCTCACCGTCTGTCAGTCCATTCTTAAGTAGGTCCCGTACTAGAGAGTGCTTTCGCGCGCGAGATACCACAAGTAGTACGCATTAGGGGAATGCGAGCTTGTTTATTCCTAGTTTCACAACGCGTGTAAACTTATAATTCAAGACACATTGGGTTCCTGCCTCGTGTGCATGCTCCGTCTAATAGTGGCTAGAAATTTGAATGCGCAGACCACAGCCGCCTCAAGGCGTATGGCCTCTTACACGAAGTGTCCGTAAGGTAAATAGTTCAAGCTGCCCATTCCCCCCTTCCAGCTGTCGTCAATGAAAAGTGACAGGCGCGCATAATACTCTCCATCATGAAACTTGGTGAGTTACAACCAACGTCCGACACCAGTCAGAAAGGCCTGTGGATTTCTACACGCGCAAAAGGTGTATGTAGCCATGTGTACTAACGAGATGATCAGCATAGAGGAATATGCTCATATTAGGCCCCCTGCAGTGCATCGGTCGAGCAGATCCGCTCGATTAACCATTCCAAGAGTGTATGATGCTCGGGCGAGCAGACCAGGTCGTGGTGGAATTAACTTGTAGGAGGCTGGGGAATTCAACTTCGCTTTGTAGCATGCGAAATCATCAATATTAGGTGTCAGCAAGTGGCTTACTCCGTTCGGTTTCATGGCCGTATATTTGCGAGGAAAATCGTCATTCCGACCGAGTTGAAAACAAAGGATCATGAACAATATCGGTGGCCCAGTTGATTGACCCTCGGGGGTTCACCGATCATTGTTGGCGACGGCGGATCAACTACATTTCGTCGCAGACGTTACTAAAAAGAAAGTAAACTTCCACAAATGTAGCAGTGTCAAGCGCTCGCGCTGAATCCGAGTTGTGCG
seq00024   GTGGGCTTCGTATATCATCTACTCGGACCAACCTGGGCGCATGTACCGAGTAAATGTTAATAAGTGACAGGGAGCACGAAGTTCTTAGCTGAGGAGAGCTTCTCTGAACGTCTGAATAAAATACTCTTGTTCTATCTAATGCAGCCGCTATCTCGATACGCTCATGTCGCGATAGGCGGTAGGGGGAGAAACAATACAGATCTGGACTTACATCGATCGTCGACTTTTGAGTGTTTTCCGCGCCCGTTGAATTGTAGCAGGCGAACATTCCTGTCTCATGTAAGATAATTTCACCTCACATGGCCGAGGATCCCGACCCGCTTGCTCTATGTCTAGATGGGTGCAAGAACATCCACGAGCTCTACATAGCCCGCGAGCGCCCGAAGGCTATTAGATGTTATTACCAACCACCTCGAGGCGGCAGCGGTAAACAATTCAAGCACTATACCCTTCGTCGGTCGCTCCCAATGCGTCAAGGCATTGGAAGACCCGGGATATGTCGTAGCTGACCTTGTGGAGAGATCACTACTGGTGTGATAAATTGCACAGCGTTGAGAAGAGGCTGTCGGGAAGCTTAACCCACAGCTTACTTCAAGGATGCTTTACGATCGGTTTTAGAACCCCTAGCAACGCTGACGTATTATGCTTTGCAGGGCAGGTGAATTACGCTCTAAGCTCGCGGTTATAGATTTATTAGTGTAATGCTCAGACTAAGTCACTCTTTTCCATAGTCTTCTGGCAGGGTCATGTTCCGTGCTCGGTAGCAAGTATACACAGTAAGTAACACAGTAGTAAACTTGTTTAATCGGCAATCGAAAAATGTTAAGGAAGTATCTGTGGGCGTTACGCTTAATCGAACGAATTAGTCAGGCTTGAAGGAAGTTCAAATCTCCATCCGCAACACGGATGCGTTCGACAAGGGGCGGGTGGATGATGAGTATGAGACGCTTACATTGTAGTAGATCTAGGGAAGTATACGTGGAGCCCAGACGGCTCATGGAAACCCAATTGAGGCCATAAAAATCGACCGGACCCGTTGTCAACGAGTCACGGGTCTCAGATTTGATGTGGGCCGGATACCTGGGTATCGAAGAGCCACTGTACGGGTTTGAGATCCACTAGTCTCCTACCTTAATACTGTGAGAGGAACTATGATTAGAACAAATTTATCCCAGCGTTCCAAGTAATGGCCTGTGATGCGGATTTGTATCTTAATTCAGTGATGAGTGATATCGTAGCACCCTGGAAGCGTGAATATAATCTAACAGGCGCAGACCGGGGCCGTCGTTTCCCGACTATCCTGCGATACTTAGGTTAGTGACCGGCACTGACTAACACAGTAAAAGTGCTGGGTCTCAAGATCATGTAATTTGGGCATTCCCACTGAAGAACCAGTCATCACCGGGTGGGCTCTCACCGTCTGTCAGTCCATTCTTAAGTAGGTCCCGTACTAGAGAGTGCTTTCGCGCGCGAGATACCACAAGTAGTACGCATTAGGGGAATGCGAGCTTGTTTATTCCTAGTTTCACAACGCGTGTAAACTTATAATTCAAGACACATTGGGTTCCTGCCTCGTGTGCATGCTCCGTCTAATAGTGGCTAGAAATTTGAATGCGCAGACCACAGCCGCCTCAAGGCGTATGGCCTCTTACACGAAGTGTCCGTAAGGTAAATAGTTCAAGCTGCCCATTCCCCCCTTCCAGCTGTCGTCAATGAAAAGTGACAGGCGCGCATAATACTCTCCATCATGAAACTTGGTGAGTTACAACCAACGTCCGACACCAGTCAGAAAGGCCTGTGGATTTCTACACGCGCAAAAGGTGTATGTAGCCATGTGTACTAACGAGATGATCAGCATAGAGGAATATGCTCATATTAGGCCCCCTGCAGTGCATCGGTCGAGCAGATCCGCTCGATTAACCATTCCAAGAGTGTATGATGCTCGGGCGAGCAGACCAGGTCGTGGTGGAATTAACTTGTAGGAGGCTGGGGAATTCAACTTCGCTTTGTAGCATGCGAAATCATCAATATTAGGTGTCAGCAAGTGGCTTACTCCGTTCGGTTTCATGGCCGTATATTTGCGAGGAAAATCGTCATTCCGACCGAGTTGAAAACAAAGGATCATGAACAATATCGGTGGCCCAGTTGATTGACCCTCGGGGGTTCACCGATCATTGTTGGCGACGGCGGATCAACTACATTTCGTCGCAGACGTTACTAAAAAGAAAGTAAACTTCCACAAATGTAGCAGTGTCAAGCGCTCGCGCTGAATCCGAGTTGTGCG
seq00025   GTGGGCTTCGTATATCATCTACTCGGACCAACCTGGGCGCATGTACCGAGTAAATGTTAATAAGTGACAGGGAGCACGAAGTTCTTAGCTGAGGAGAGCTTCTCTGAACGTCTGAATAAAATACTCTTGTTCTATCTAATGCAGCCGCTATCTCGATACGCTCATGTCGCGATAGGCGGTAGGGGGAGAAACAATACAGATCTGGACTTACATCGATCGTCGACTTTTGAGTGTTTTCCGCGCCCGTTGAATTGTAGCAGGCGAACATTCCTGTCTCATGTAAGATAATTTCACCTCACATGGCCGAGGATCCCGACCCGCTTGCTCTATGTCTAGATGGGTGCAAGAACATCCACGAGCTCTACATAGCCCGCGAGCGCCCGAAGGCTATTAGATGTTATTACCAACCACCTCGAGGCGGCAGCGGTAAACAATTCAAGCACTATACCCTTCGTCGGTCGCTCCCAATGCGTCAAGGCATTGGAAGACCCGGGATATGTCGTAGCTGACCTTGTGGAGAGATCACTACTGGTGTGATAAATTGCACAGCGTTGAGAAGAGGCTGTCGGGAAGCTTAACCCACAGCTTACTTCAAGGATGCTTTACGATCGGTTTTAGAACCCCTAGCAACGCTGACGTATTATGCTTTGCAGGGCAGGTGAATTACGCTCTAAGCTCACGGTTATAGATTTATTAGTGTAATGCTCAGACTAAGTCACTCTTTTCCATAGTCTTCTGGCAGGGTCATGTTCCGTGCTCGGTAGCAAGTATACACAGTAAGTAACACAGTAGTAAACTTGTTTAATCGGCAATCGAAAAATGTTAAGGAAGTATCTGTGGGCGTTACGCTTAATCGAACGAATTAGTCAGGCTTGAAGGAAGTTCAAATCTCCATCCGCAACACGGATGCGTTCGACAAGGGGCGGGTGGATGATGAGTATGAGACGCTTACATTGTAGTAGATCTAGGGAAGTATACGTGGAGCCCAGACGGCTCATGGAAACCCAATTGAGGCCATAAAAATCGACCGGACCCGTTGTCAACGAGTCACGGGTCTCAGATTTGATGTGGGCCGGATACCTGGGTATCGAAGAGCCACTGTACGGGTTTGAGATCCACTAGTCTCCTACCTTAATACTGTGAGAGGAACTATGATTAGAACAAATTTATCCCAGCGTTCCAAGTAATGGCCTGTGATGCGGATTTGTATCTTAATTCAGTGATGAGTGATATCGTAGCACCCTGGAAGCGTGAATATAATCTAACAGGCGCAGACCGGGGCCGTCGTTTCCCGACTATCCTGCGATACTTAGGTTAGTGACCGGCACTGACTAACACAGTAAAAGTGCTGGGTCTCAAGATCATGTAATTTGGGCATTCCCACTGAAGAACCAGTCATCACCGGGTGGGCTCTCACCGTCTGTCAGTCCATTCTTAAGTAGGTCCCGTACTAGAGAGTGCTTTCGCGCGCGAGATACCACAAGTAGTACGCATTAGGGGAATGCGAGCTTGTTTATTCCTAGTTTCACAACGCGTGTAAACTTATAATTCAAGACACATTGGGTTCCTGCCTCGTGTGCATGCTCCGTCTAATAGTGGCTAGAAATTTGAATGCGCAGACCACAGCCGCCTCAAGGCGTATGGCCTCTTACACGAAGTGTCCGTAAGGTAAATAGTTCAAGCTGCCCATTCCCCCCTTCCAGCTGTCGTCAATGAAAAGTGACAGGCGCGCATAATACTCTCCATCATGAAACTTGGTGAGTTACAACCAACGTCCGACACCAGTCAGAAAGGCCTGTGGATTTCTACACGCGCAAAAGGTGTACGTAGCCATGTGTACTAACGAGATGATCAGCATAGAGGAATATGCTCATATTAGGCCCCCTGCAGTGCATCGGTCGAGCAGATCCGCTCGATTAACCATTCCAAGAGTGTATGATGCTCGGGCGAGCAGACCAGGTCGTGGTGGAATTAACTTGTAGGAGGCTGGGGAATTCAACTTCGCTTTGTAGCATGCGAAATCATCAATATTAGGTGTCAGCAAGTGGCTTACTCCGTTCGGTTTCATGGCCGTATATTTGCGAGGAAAATCGTCATTCCGACCGAGTTGAAAACAAAGGATCATGAACAATATCGGTGGCCCAGTTGATTGACCCTCGGGGGTTCACCGATCATTGTTGGCGACGGCGGATCAACTACATTTCGTCGCAGACGTTACTAAAAAGAAAGTAAACTTCCACAAATGTAGCAGTGTCAAGCGCTCGCGCTGAATCCGAGTTGTGCG
seq00026   GTGGGCTTCGTATATCATCTACTCGGACCAACCTGGGCGCATGTACCGAGTAAATGTTAATAAGTGACAGGGAGCACGAAGTTCTTAGCTGAGGAGAGCTTCTCTGAACGTCTGAATAAAATACTCTTGTTCTATCTAATGCAGCCGCTATCTCGATACGCTCATGTCGCGATAGGCGGTAGGGGGAGAAACAATACAGATCTGGACTTACATCGATCGTCGACTTTTGAGTGTTTTCCGCGCCCGTTGAATTGTAGCAGGCGAACATTCCTGTCTCATGTAAGATAATTTCACCTCACATGGCCGAGGATCCCGACCCGCTTGCTCTATGTCTAGATGGGTGCAAGAACATCCACGAGCTCTACATAGCCCGCGAGCGCCCGAAGGCTATTAGATGTTATTACCAACCACCTCGAGGCGGCAGCGGTAAACAATTCAAGCACTATACCCTTCGTCGGTCGCTCCCAATGCGTCAAGGCATTGGAAGACCCGGGATATGTCGTAGCTGACCTTGTGGAGAGATCACTACTGGTGTGATAAATTGCACAGCGTTGAGAAGAGGCTGTCGGGAAGCTTAACCCACAGCTTACTTCAAGGATGCTTTACGATCGGTTTTAGAACCCCTAGCAACGCTGACGTATTATGCTTTGCAGGGCAGGTGAATTACGCTCTAAGCTCACGGTTATAGATTTATTAGTGTAATGCTCAGACTAAGTCACTCTTTTCCATAGTCTTCTGGCAGGGTCATGTTCCGTGCTCGGTAGCAAGTATACACAGTAAGTAACACAGTAGTAAACTTGTTTAATCGGCAATCGAAAAATGTTAAGGAAGTATCTGTGGGCGTTACGCTTAATCGAACGAATTAGTCAGGCTTGAAGGAAGTTCAAATCTCCATCCGCAACACGGATGCGTTCGACAAGGGGCGGGTGGATGATGAGTATGAGACGCTTACATTGTAGTAGATCTAGGGAAGTATACGTGGAGCCCAGACGGCTCATGGAAACCCAATTGAGGCCATAAAAATCGACCGGACCCGTTGTCAACGAGTCACGGGTCTCAGATTTGATGTGGGCCGGATACCTGGGTATCGAAGAGCCAGTGTACGGGTTTGAGATCCACTAGTCTCCTACCTTAATACTGTGAGAGGAACTATGATTAGAACAAATTTATCCCAGCGTTCCAAGTAATGGCCTGTGATGCGGATTTGTATCTTAATTCAGTGATGAGTGATATCGTAGCACCCTGGAAGCGTGAATATAATCTAACAGGCGCAGACCGGGGCCGTCGTTTCCCGACTATCCTGCGATACTTAGGTTAGTGACCGGCACTGACTAACACAGTAAAAGTGCTGGGTCTCAAGATCATGTAATTTGGGCATTCCCACTGAAGAACCAGTCATCACCGGGTGGGCTCTCACCGTCTGTCAGTCCATTCTTAAGTAGGTCCCGTACTAGAGAGTGCTTTCGCGCGCGAGATACCACAAGTAGTACGCATTAGGGGAATGCGAGCTTGTTTATTCCTAGTTTCACAACGCGTGTAAACTTATAATTCAAGACACATTGGGTTCCTGCCTCGTGTGCATGCTCCGTCTAATAGTGGCTAGAAATTTGAATGCGCAGACCACAGCCGCCTCAAGGCGTATGGCCTCTTACACGAAGTGTCCGTAAGGTAAATAGTTCAAGCTGCCCATTCCCCCCTTCCAGCTCTCGTCAATGAAAAGTGACAGGCGCGCATAATACTCTCCATCATGAAACTTGGTGAGTTACAACCAACGTCCGACACCAGTCAGAAAGGCCTGTGGATTTCTACACGCGCAAAAGGTGTATGTAGCCATGTGTACTAACGAGATGATCAGCATAGAGGAATATGCTCATATTAGGCCCCCTGCAGTGCATCGGTCGAGCAGATCCGCTCGATTAACCATTCCAAGAGTGTATGATGCTCGGGCGAGCAGACCAGGTCGTGGTGGAATTAACTTGTAGGAGGCTGGGGAATTCAACTTCGCTTTGTAGCATGCGAAATCATCAATATTAGGTGTCAGCAAGTGGCTTACTCCGTTCGGTTTCATGGCCGTATATTTGCGAGGAAAATCGTCATTCCGACCGAGTTGAAAACAAAGGATCATGAACAATATCGGTGGCCCAGTTGATTGACCCTCGGGGGTTCACCGATCATTGTTGGCGACGGCGGATCAACTACATTTCGTCGCAGACGTTACTAAAAAGAAAGTAAACTTCCACAAATGTAGCAGTGTCAAGCGCTCGCGCTGAATCCGAGTTGTGCG
seq00027   GTGGGCTTCGTATATCATCTACTCGGACCAACCTGGGCGCATGTACCGAGTAAATGTTAATAAGTGACAGGGAGCACGAAGTTCTTAGCTGAGGAGAGCTTCTCTGAACGTCTGAATAAAATACTCTTGTTCTATCTAATGCAGCCGCTATCTCGATACGCTCATGTCGCGATAGGCGGTAGGGGGAGAAACAATACAGATCTGGACTTACATCGATCGTCGACTTTTGAGTGTTTTCCGCGCCCGTTGAATTGTAGCAGGCGAACATTCCTGTCTCATGTAAGATAATTTGACCTCACATGGCCGAGGATCCCGACCCGCTTGCTCTATGTCTAGATGGGTGCAAGAACATCCACGAGCTCTACATAGCCCGCGAGCGCCCGAAGGCTATTAGATGTTATTACCAACCACCTCGAGGCGGCAGCGGTAAACAATTCAAGCACTATACCCTTCGTCGGTCGCTCCCAATGCGTCAAGGCATTGGAAGACCCGGGATATGTCGTAGCTGACCTTGTGGAGAGATCACTACTGGTGTGATAAATTGCACAGCGTTGAGAAGAGGCTGTCGGGAAGCTTAACCCACAGCTTACTTCAAGGATGCTTTACGATCGGTTTTAGAACCCCTAGCAACGCTGACGTATTATGCTTTGCAGGGCAGGTGAATTACGCTCTAAGCTCACGGTTATAGATTTATTAGTGTAATGCTCAGACTAAGTCACTCTTTTCCATAGTCTTCTGGCAGGGTCATGTTCCGTGCTCGGTAGCAAGTATACACAGTAAGTAACACAGTAGTAAACTTGTTTAATCGGCAATCGAAAAATGTTAAGGAAGTATCTGTGGGCGTTACGCTTAATCGAACGAATTAGTCAGGCTTGAAGGAAGTTCAAATCTCCATCCGCAACACGGATGCGTTCGACAAGGGGCGGGTGGATGATGAGTATGAGACGCTTACATTGTAGTAGATCTAGGGAAGTATACGTGGAGCCCAGACGGCTCATGGAAACCCAATTGAGGCCATAAAAATCGACCGGACCCGTTGTCAACGAGTCACGGGTCTCAGATTTGATGTGGGCCGGATACCTGGGTATCGAAGAGCCACTGTACGGGTTTGAGATCCACTAGTCTCCTACCTTAATACTGTGAGAGGAACTATGATTAGAACAAATTTATCCCAGCGTTCCAAGTAATGGCCTGTGATGCGGATTTGTATCTTAATTCAGTGATGAGTGATATCGTAGCACCCTGGAAGCGTGAATATAATCTAACAGGCGCAGACCGGGGCCGTCGTTTCCCGACTATCCTGCGATACTTAGGTTAGTGACCGGCACTGACTAACACAGTAAAAGTGCTGGGTCTCAAGATCATGTAATTTGGGCATTCCCACTGAAGAACCAGTCATCACCGGGTGGGCTCTCACCGTCTGTCAGTCCATTCTTAAGTAGGTCCCGTACTAGAGAGTGCTTTCGCGCGCGAGATACCACAAGTAGTACGCATTAGGGGAATGCGAGCTTGTTTATTCCTAGTTTCACAACGCGTGTAAACTTATAATTCAAGACACATTGGGTTCCTGCCTCGTGTGCATGCTCCGTCTAATAGTGGCTAGAAATTTGAATGCGCAGACCACAGCCGCCTCAAGGCGTATGGCCTCTTACACGAAGTGTCCGTAAGGTAAATAGTTCAAGCTGCCCATTCCCCCCTTCCAGCTGTCGTCAATGAAAAGTGACAGGCGCGCATAATACTCTCCATCATGAAACTTGGTGAGTTACAACCAACGTCCGACACCAGTCAGAAAGGCCTGTGGATTTCTACACGCGCAAAAGGTGTATGTAGCCATGTGTACTAACGAGATGATCAGCATAGAGGAATATGCTCATATTAGGCCCCCTGCAGTGCATCGGTCGAGCAGATCCGCTCGATTAACCATTCCAAGAGTGTATGATGCTCGGGCGAGCAGACCAGGTCGTGGTGGAATTAACTTGTAGGAGGCTGGGGAATTCAACTTCGCTTTGTAGCATGCGAAATCATCAATATTAGGTGTCAGCAAGTGGCTTACTCCGTTCGGTTTCATGGCCGTATATTTGCGAGGAAAATCGTCATTCCGACCGAGTTGAAAACAAAGGATCATGAACAATATCGGTGGCCCAGTTGATTGACCCTCGGGGGTTCACCGATCATTGTTGGCGACGGCGGATCAACTACATTTCGTCGCAGACGTTACTAAAAAGAAAGTAAACTTCCACAAATGTAGCAGTGTCAAGCGCTCGCGCTGAATCCGAGTTGTGCG
seq00028   GTGGGCTTCGTATATCATCTACTCGGACCAACCTGGGCGCATGTACCGAGTAAATGTTAATAAGTGACAGGGAGCACGAAGTTCTTAGCTGAGGAGAGCTTCTCTGAACGTCTGAATAAAATACTCTTGTTCTATCTAATGCAGCCGCTATCTCGATACGCTCATGTCGCGATAGGCGGTAGGGGGAGAAACAATACAGATCTGGACTTACATCGATCGTCGACTTTTGAGTGTTTTCCGCGCCCGTTGAATTGTAGCAGGCGAACATTCCTGTCTCATGTAAGATAATTTCACCTCACATGGCCGAGGATCCCGACCCGCTTGCTCTATGTCTAGATGGGTGCAAGAACATCCACGAGCTCTACATAGCCCGCGAGCGCCCGAAGGCTATTAGATGTTATTACCAACCACCTCGAGGCGGCAGCGGTAAACAATTCAAGCACTATACCCTTCGTCGGTCGCTCCCAATGCGTCAAGGCATTGGAAGACCCGGGATATGTCGTAGCTGACCTTGTGGAGAGATCACTACTGGTGTGATAAATTGCACAGCGTTGAGAAGAGGCTGTCGGGAAGCTTAACCCACAGCTTACTTCAAGGATGCTTTACGATCGGTTTTAGAACCCCTAGCAACGCTGACGTATTATGCTTTGCAGGGCAGGTGAATTACGCTCTAAGCTCACGGTTATAGATTTATTAGTGTAATGCTCAGACTAAGTCACTCTTTTCCATAGTCTTCTGGCAGGGTCATGTTCCGTGCTCGGTAGCAAGTATACACAGTAAGTAACACAGTAGTAAACTTGTTTAATCGGCAATCGAAAAATGTTAAGGAAGTATCTGTGGGCGTTACGCTTAATCGAACGAATTAGTCAGGCTTGAAGGAAGTTCAAATCTCCATCCGCAACACGGATGCGTTCGACAAGGGGCGGGTGGATGATGAGTATGAGACGCTTACATTGTAGTAGATCTAGGGAAGTATACGTGGAGCCCAGACGGCTCATGGAAACCCAATTGAGGCCATAAAAATCGACCGGACCCGTTGTCAACGAGTCACGGGTCTCAGATTTGATGTGGGCCGGATACCTGGGTATCGAAGAGCCACTGTACGGGTTTGAGATCCACTAGTCTCCTACCTTAATACTGTGAGAGGAACTATGATTAGAACAAATTTATCCCAGCGTTCCAAGTAATGGCCTGTGATGCGGATTTGTATCTTAATTCAGTGATGAGTGATATCGTAGCACCCTGGAAGCGTGAATATAATCTAACAGGCGCAGACCGGGGCCGTCGTTTCCCGACTATCCTGCGATACTTAGGTTAGTGACCGGCACTGACTAACACAGTAAAAGTGCTGGGTCTCAAGATCATGTAATTTGGGCATTCCCACTGAAGAACCAGTCATCACCGGGTGGGCTCTCACCGTCTGTCAGTCCATTCTTAAGTAGGTCCCGTACTAGAGAGTGCTTTCGCGCGCGAGATACCACAAGTAGTACGCATTAGGGGAATGCGAGCTTGTTTATTCCTAGTTTCACAACGCGTGTAAACTTATAATTCAAGACACATTGGGTTCCTGCCTCGTGTGCATGCTCCGTCTAATAGTGGCTAGAAATTTGAATGCGCAGACCACAGCCGCCTCAAGGCGTATGGCCTCTTACACGAAGTGTCCGTAAGGTAAATAGTTCAAGCTGCCCATTCCCCCCTTCCAGCTGTCGTCAATGAAAAGTGACAGGCGCGCATAATACTCTCCATCATGAAACTTGGTGAGTTACAGCCAACGTCCGACACCAGTCAGAAAGGCCTGTGGATTTCTACACGCGCAAAAGGTGTATGTAGCCATGTGTACTAACGAGATGATCAGCATAGAGGAATATGCTCATATTAGGCCCCCTGCAGTGCATCGGTCGAGCAGATCCGCTCGATTAACCATTCCAAGAGTGTATGATGCTCGGGCGAGCAGACCAGGTCGTGGTGGAATTAACTTGTAGGAGGCTGGGGAATTCAACTTCGCTTTGTAGCATGCGAAATCATCAATATTAGGTGTCAGCAAGTGGCTTACTCCGTTCGGTTTCATGGCCGTATATTTGCGAGGAAAATCGTCATTCCGACCGAGTTGAAAACAAAGGATCATGAACAATATCGGTGGCCCAGTTGATTGACCCTCGGGGGTTCACCGATCATTGTTGGCGACGGCGGATCAACTACATTACGTCGCAGACGTTACTAAAAAGAAAGTAAACTTCCACAAATGTAGCAGTGTCAAGCGCTCGCGCTGAATCCGAGTTGTGCG
seq00029   GTGGGCTTCGTATATCATCTACTCGGACCAACCTGGGCGCATGTACCGAGTAAATGTTAATAAGTGACAGGGAGCACGAAGTTCTTAGCTGAGGAGAGCTTCTCTGAACGTCTGAATAAAATACTCTTGTTCTATCTAATGCAGCCGCTATCTCGATACGCTCATGTCGCGATAGGCGGTAGGGGGAGAAACAATACCGATCTGGACTTACATCGATCGTCGACTTTTGAGTGTTTTCCGCGCCCGTTGAATTGTAGCAGGCGAACATTCCTGTCTCATGTAAGATAATTTCACCTCACATGGCCGAGGATCCCGACCCGCTTGCTCTATGTCTAGATGGGTGCAAGAACATCCACGAGCTCTACATAGCCCGCGAGCGCCCGAAGGCTATTAGATGTTATTACCAACCACCTCGAGGCGGCAGCGGTAAACAATTCAAGCACTATACCCTTCGTCGGTCGCTCCCAATGCGTCAAGGCATTGGAAGACCCGGGATATGTCGTAGCTGACCTTGTGGAGAGATCACTACTGGTGTGATAAATTGCACAGCGTTGAGAAGAGGCTGTCGGGAAGCTTAACCCACAGCTTACTTCAAGGATGCTTTACGATCGGTTTTAGAACCCCTAGCAACGCTGACGTATTATGCTTTGCAGGGCAGGTGAATTACGCTCTAAGCTCACGGTTATAGATTTATTAGTGTAATGCTCAGACTAAGTCACTCTTTTCCATAGTCTTCTGGCAGGGTCATGTTCCGTGCTCGGTAGCAAGTATACACAGTAAGTAACACAGTAGTAAACTTGTTTAATCGGCAATCGAAAAATGTTAAGGAAGTATCTGTGGGCGTTACGCTTAATCGAACGAATTAGTCAGGCTTGAAGGAAGTTCAAATCTCCATCCGCAACACGGATGCGTTCGACAAGGGGCGGGTGGATGATGAGTATGAGACGCTTACATTGTAGTAGATCTAGGGAAGTATACGTGGAGCCCAGACGGCTCATGGAAACCCAATTGAGGCCATAAAAATCGACCGGACCCGTTGTCAACGAGTCACGGGTCTCAGATTTGATGTGGGCCGGATACCTGGGTATCGAAGAGCCAGTGTACGGGTTTGAGATCCACTAGTCTCCTACCTTAATACTGTGAGAGGAACTATGATTAGAACAAATTTATCCCAGCGTTCCAAGTAATGGCCTGTGATGCGGATTTGTATCTTAATTCAGTGATGAGTGATATCGTAGCACCCTGGAAGCGTGAATATAATCTAACAGGCGCAGACCGGGGCCGTCGTTTCCCGACTATCCTGCGATACTTAGGTTAGTGACCGGCACTGACTAACACAGTAAAAGTGCTGGGTCTCAAGATCATGTAATTTGGGCATTCCCACTGAAGAACCAGTCATCACCGGGTGGGCTCTCACCGTCTGTCAGTCCATTCTTAAGTAGGTCCCGTACTAGAGAGTGCTTTCGCGCGCGAGATACCACAAGTAGTACGCATTAGGGGAATGCGAGCTTGTTTATTCCTAGTTTCACAACGCGTGTAAACTTATAATTCAAGACACATTGGGTTCCTGCCTCGTGTGCATGCTCCGTCTAATAGTGGCTAGAAATTTGAATGCGCAGACCACAGCCGCCTCAAGGCGTATGGCCTCTTACACGAAGTGTCCGTAAGGTAAATAGTTCAAGCTGCCCATTCCCCCCTTCCAGCTCTCGTCAATGAAAAGTGACAGGCGCGCATAATACTCTCCATCATGAAACTTGGTGAGTTACAACCAACGTCCGACACCAGTCAGAAAGGCCTGTGGATTTCTACACGCGCAAAAGGTGTATGTAGCCATGTGTACTAACGAGATGATCAGCATAGAGGAATATGCTCATATTAGGCCCCCTGCAGTGCATCGGTCGAGCAGATCCGCTCGATTAACCATTCCAAGAGTGTATGATGCTCGGGCGAGCAGACCAGGTCGTGGTGGAATTAACTTGTAGGAGGCTGGGGAATTCAACTTCGCTTTGTAGCATGCGAAATCATCAATATTAGGTGTCAGCAAGTGGCTTACTCCGTTCGGTTTCATGGCCGTATATTTGCGAGGAAAATCGTCATTCCGACCGAGTTGAAAACAAAGGATCATGAACAATATCGGTGGCCCAGTTGATTGACCCTCGGGGGTTCACCGATCATTGTTGGCGACGGCGGATCAACTACATTTCGTCGCAGACGTTACTAAAAAGAAAGTAAACTTCCACAAATGTAGCAGTGTCAAGCGCTCGCGCTGAATCCGAGTTGTGCG
seq00030   GTGGGCTTCGTATATCATCTACTCGGACCAACCTGGGCGCATGTACCGAGTAAATGTTAATAAGTGACAGGGAGCACGAAGTTCTTAGCTGAGGAGAGCTTCTCTGAACGTCTGAATAAAATACTCTTGTTCTATCTAATGCAGCCGCTATCTCGATACGCTCATGTCGCGATAGGCGGTAGGGGGAGAAACAATACAGATCTGGACTTACATCGATCGTCGACTTTTGAGTGTTTTCCGCGCCCGTTGAATTGTAGCAGGCGAACATTCCTGTCTCATGTAAGATAATTTGACCTCACATGGCCGAGGATCCCGACCCGCTTGCTCTATGTCTAGATGGGTGCAAGAACATCCACGAGCTCTACATAGCCCGCGAGCGCCCGAAGGCTATTAGATGTTATTACCAACCACCTCGAGGCGGCAGCGGTAAACAATTCAAGCACTATACCCTTCGTCGGTCGCTCCCAATGCGTCAAGGCATTGGAAGACCCGGGATATGTCGTAGCTGACCTTGTGGAGAGATCACTACTGGTGTGATAAATTGCACAGCGTTGAGAAGAGGCTGTCGGGAAGCTTAACCCACAGCTTACTTCAAGGATGCTTTACGATCGGTTTTAGAACCCCTAGCAACGCTGACGTATTATGCTTTGCAGGGCAGGTGAATTACGCTCTAAGCTCACGGTTATAGATTTATTAGTGTAATGCTCAGACTAAGTCACTCTTTTCCATAGTCTTCTGGCAGGGTCATGTTCCGTGCTCGGTAGCAAGTATACACAGTAAGTAACACAGTAGTAAACTTGTTTAATCGGCAATCGAAAAATGTTAAGGAAGTATCTGTGGGCGTTACGCTTAATCGAACGAATTAGTCAGGCTTGAAGGAAGTTCAAATCTCCATCCGCAACACGGATGCGTTCGACAAGGGGCGGGTGGATGATGAGTATGAGACGCTTACATTGTAGTAGATCTAGGGAAGTATACGTGGAGCCCAGACGGCTCATGGAAACCCAATTGAGGCCATAAAAATCGACCGGACCCGTTGTCAACGAGTCACGGGTCTCAGATTTGATGTGGGCCGGATACCTGGGTATCGAAGAGCCACTGTACGGGTTTGAGATCCACTAGTCTCCTACCTTAATACTGTGAGAGGAACTATGATTAGAACAAATTTATCCCAGCGTTCCAAGTAATGGCCTGTGATGCGGATTTGTATCTTAATTCAGTGATGAGTGATATCGTAGCACCCTGGAAGCGTGAATATAATCTAACAGGCGCAGACCGGGGCCGTCGTTTCCCGACTATCCTGCGATACTTAGGTTAGTGACCGGCACTGACTAACACAGTAAAAGTGCTGGGTCTCAAGATCATGTAATTTGGGCATTCCCACTGAAGAACCAGTCATCACCGGGTGGGCTCTCACCGTCTGTCAGTCCATTCTTAAGTAGGTCCCGTACTAGAGAGTGCTTTCGCGCGCGAGATACCACAAGTAGTACGCATTAGGGGAATGCGAGCTTGTTTATTCCTAGTTTCACAACGCGTGTAAACTTATAATTCAAGACACATTGGGTTCCTGCCTCGTGTGCATGCTCCGTCTAATAGTGGCTAGAAATTTGAATGCGCAGACCACAGCCGCCTCAAGGCGTATGGCCTCTTACACGAAGTGTCCGTAAGGTAAATAGTTCAAGCTGCCCATTCCCCCCTTCCAGCTGTCGTCAATGAAAAGTGACAGGCGCGCATAATACTCTCCATCATGAAACTTGGTGAGTTACAACCAACGTCCGACACCAGTCAGAAAGGCCTGTGGATTTCTACACGCGCAAAAGGTGTATGTAGCCATGTGTACTAACGAGATGATCAGCATAGAGGAATATGCTCATATTAGGCCCCCTGCAGTGCATCGGTCGAGCAGATCCGCTCGATTAACCATTCCAAGAGTGTATGATGCTCGGGCGAGCAGACCAGGTCGTGGTGGAATTAACTTGTAGGAGGCTGGGGAATTCAACTTCGCTTTGTAGCATGCGAAATCATCAATATTAGGTGTCAGCAAGTGGCTTACTCCGTTCGGTTTCATGGCCGTATATTTGCGAGGAAAATCGTCATTCCGACCGAGTTGAAAACAAAGGATCATGAACAATATCGGTGGCCCAGTTGATTGACCCTCGGGGGTTCACCGATCATTGTTGGCGACGGCGGATCAACTACATTTCGTCGCAGACGTTACTAAAAAGAAAGTAAACTTCCACAAATGTAGCAGTGTCAAGCGCTCGCGCTGAATCCGAGTTGTGCG
seq00031   GTGGGCTTCGTATATCATCTACTCGGACCAACCTGGGCGCATGTACCGAGTAAATGTTAATAAGTGACAGGGAGCACGAAGTTCTTAGCTGAGGAGAGCTTCTCTGAACGTCTGAATAAAATACTCTTGTTCTATCTAATGCAGCCGCTATCTCGATACGCTCATGTCGCGATAGGCGGTAGGGGGAGAAACAATACAGATCTGGACTTACATCGATCGTCGACTTTTGAGTGTTTTCCGCGCCCGTTGAATTGTAGCAGGCGAACATTCCTGTCTCATGTAAGATAATTTCACCTCACATGGCCGAGGATCCCGACCCGCTTGCTCTATGTCTAGATGGGTGCAAGAACATCCACGAGCTCTACATAGCCCGCGAGCGCCCGAAGGCTATTAGATGTTATTACCAACCACCTCGAGGCGGCAGCGGTAAACAATTCAAGCACTATACCCTTCGTCGGTCGCTCCCAATGCGTCAAGGCATTGGAAGACCCGGGATATGTCGTAGCTGACCTTGTGGAGAGATCACTACTGGTGTGATAAATTGCACAGCGTTGAGAAGAGGCTGTCGGGAAGCTTAACCCACAGCTTACTTCAAGGATGCTTTACGATCGGTTTTAGAACCCCTAGCAACGCTGACGTATTATGCTTTGCAGGGCAGGTGAATTACGCTCTAAGCTCACGGTTATAGATTTATTAGTGTAATGCTCAGACTAAGTCACTCTTTTCCATAGTCTTCTGGCAGGGTCATGTTCCGTGCTCGGTAGCAAGTATACACAGTAAGTAACACAGTAGTAAACTTGTTTAATCGGCAATCGAAAAATGTTAAGTAAGTATCTGTGGGCGTTACGCTTAATCGAACGAATTAGTCAGGCTTGAAGGAAGTTCAAATCTCCATCCGCAACACGGATGCGTTCGACAAGGGGCGGGTGGATGATGAGTATGAGACGCTTACATTGTAGTAGATCTAGGGAAGTATACGTGGAGCCCAGACGGCTCATGGAAACCCAATTGAGGCCATAAAAATCGACCGGACCCGTTGTCAACGAGTCACGGGTCTCAGATTTGATGTGGGCCGGATACCTGGGTATCGAAGAGCCACTGTACGGGTTTGAGATCCACTAGTCTCCTACCTTAATACTGTGAGAGGAACTATGATTAGAACAAATTTATCCCAGCGTTCCAAGTAATGGCCTGTGATGCGGATTTGTATCTTAATTCAGTGATGAGTGATATCGTAGCACCCTGGAAGCGTGAATATAATCTAACAGGCGCAGACCGGGGCCGTCGTTTCCCGACTATCCTGCGATACTTAGGTTAGTGACCGGCACTGACTAACACAGTAAAAGTGCTGGGTCTCAAGATCATGTAATTTGGGCATTCCCACTGAAGAACCAGTCATCACCGGGTGGGCTCTCACCGTCTGTCAGTCCATTCTTAAGTAGGTCCCGTACTAGAGAGTGCTTTCGCGCGCGAGATACCACAAGTAGTACGCATTAGGGGAATGCGAGCTTGTTTATTCCTAGTTTCACAACGCGTGTAAACTTATAATTCAAGACACATTGGGTTCCTGCCTCGTGTGCATGCTCCGTCTAATAGTGGCTAGAAATTTGAATGCGCAGACCACAGCCGCCTCAAGGCGTATGGCCTCTTACACGAAGTGTCCGTAAGGTAAATAGTTCAAGCTGCCCATTCCCCCCTTCCAGCTGTCGTCAATGAAAAGTGACAGGCGCGCATAATACTCTCCATCATGAAATTTGGTGAGTTACAACCAACGTCCGACACCAGTCAGAAAGGCCTGTGGATTTCTACACGCGCAAAAGGTGTATGTAGCCATGTGTACTAACGAGATGATCAGCATAGAGGAATATGCTCATATTAGGCCCCCTGCAGTGCATCGGTCGAGCAGATCCGCTCGATTAACCATTCCAAGAGTGTATGATGCTCGGGCGAGCAGACCAGGTCGTGGTGGAATTAACTTCTAGGAGGCTGGGGAATTCAACTTCGCTTTGTAGCATGCGAAATCATCAATATTAGGTGTCAGCAAGTGGCTTACTCCGTTCGGTTTCATGGCCGTATATTTGCGAGGAAAATCGTCATTCCGACCGAGTTGAAAACAAAGGATCATGAACAATATCGGTGGCCCAGTTGATTGACCCTCGGGGGTTCACCGATCATTGTTGGCGACGGCGGATCAACTACATTTCGTCGCAGACGTTACTAAAAAGAAAGTAAACTTCCACAAATGTAGCAGTGTCAAGCGCTCGCGCTGAATCCGAGTTGTGCG
seq00032   GTGGGCTTCGTATATCATCTACTCGGACCAACCTGGGCGCATGTACCGAGTAAATGTTAATAAGTGACAGGGAGCACGAAGTTCTTAGCTGAGGAGAGCTTCTCTGAACGTCTGAATAAAATACTCTTGTTCTATCTAATGCAGCCGCTATCTCGATACGCTCATGTCGCGATAGGCGGTAGGGGGAGAAACAATACAGATCTGGACTTACATCGATCGTCGACTTTTGAGTGTTTTCCGCGCCCGTTGAATTGTAGCAGGCGAACATTCCTGTCTCATGTAAGATAATTTCACCTCACATGGCCGAGGATCCCGACCCGCTTGCTCTATGTCTAGATGGGTGCAAGAACATCCACGAGCTCTACATAGCCCGCGAGCGCCCGAAGGCTATTAGATGTTATTACCAACCACCTCGAGGCGGCAGCGGTAAACAATTCAAGCACTATACCCTTCGTCGGTCGCTCCCAATGCGTCAAGGCATTGGAAGACCCGGGATATGTCGTAGCTGACCTTGTGGAGAGATCACTACTGGTGTGATAAATTGCACAGCGTTGAGAAGAGGCTGTCGGGAAGCTTAACCCACAGCTTACTTCAAGGATGCTTTACGATCGGTTTTAGAACCCCTAGCAACGCTGACGTATTATGCTTTGCAGGGCAGGTGAATTACGCTCTAAGCTCACGGTTATAGATTTATTAGTGTAATGCTCAGACTAAGTCACTCTTTTCCATAGTCTTCTGGCAGGGTCATGTTCCGTGCTCGGTAGCAAGTATACACAGTAAGTAACACAGTAGTAAACTTGTTTAATCGGCAATCGAAAAATGTTAAGTAAGTATCTGTGGGCGTTACGCTTAATCGAACGAATTAGTCAGGCTTGAAGGAAGTTCAAATCTCCATCCGCAACACGGATGCGTTCGACAAGGGGCGGGTGGATGATGAGTATGAGACGCTTACATTGTAGTAGATCTAGGGAAGTATACGTGGAGCCCAGACGGCTCATGGAAACCCAATTGAGGCCATAAAAATCGACCGGACCCGTTGTCAACGAGTCACGGGTCTCAGATTTGATCTGGGCCGGATACCTGGGTATCGAAGAGCCACTGTACGGGTTTGAGATCCACTAGTCTCCTACCTTAATACTGTGAGAGGAACTATGATTAGAACAAATTTATCCCAGCGTTCCAAGTAATGGCCTGTGATGCGGATTTGTATCTTAATTCAGTGATGAGTGATATCGTAGCACCCTGGAAGCGTGAATATAATCTAACAGGCGCAGACCGGGGCCGTCGTTTCCCGACTATCCTGCGATACTTAGGTTAGTGACCGGCACTGACTAACACAGTAAAAGTGCTGGGTCTCAAGATCATGTAATTTGGGCATTCCCACTGAAGAACCAGTCATCACCGGGTGGGCTCTCACCGTCTGTCAGTCCATTCTTAAGTAGGTCCCGTACTAGAGAGTGCTTTCGCGCGCGAGATACCACAAGTAGTACGCATTAGGGGAATGCGAGCTTGTTTATTCCTAGTTTCACAACGCGTGTAAACTTATAATTCAAGACACATTGGGTTCCTGCCTCGTGTGCATGCTCCGTCTAATAGTGGCTAGAAATTTGAATGCGCAGACCACAGCCGCCTCAAGGCGTATGGCCTCTTACACGAAGTGTCCGTAAGGTAAATAGTTCAAGCTGCCCATTCCCCCCTTCCAGCTGTCGTCAATGAAAAGTGACAGGCGCGCATAATACTCTCCATCATGAAACTTGGTGAGTTACAACCAACGTCCGACACCAGTCAGAAAGGCCTGTGGATTTCTACACGCGCAAAAGGTGTATGTAGCCATGTGTACTAACGAGATGATCAGCATAGAGGAATATGCTCATATTAGGCCCCCTGCAGTGCATCGGTCGAGCAGATCCGCTCGATTAACCATTCCAAGAGTGTATGATGCTCGGGCGAGCAGACCAGGTCGTGGTGGAATTAACTTCTAGGAGGCTGGGGAATTCAACTTCGCTTTGTAGCATGCGAAATCATCAATATTAGGTGTCAGCAAGTGGCTTACTCCGTTCGGTTTCATGGCCGTATATTTGCGAGGAAAATCGTCATTCCGACCGAGTTGAAAACAAAGGATCATGAACAATATCGGTGGCCCAGTTGATTGACCCTCGGGGGTTCACCGATCATTGTTGGCGACGGCGGATCAACTACATTTCGTCGCAGACGTTACTAAAAAGAAAGTAAACTTCCACAAATGTAGCAGTGTCAAGCGCTCGCGCTGAATCCGAGTTGTGCG
seq00033   GTGGGCTTCGTATATCATCTACTCGGACCAACCTGGGCGCATGTACCGAGTAAATGTTAATAAGTGACAGGGAGCACGAAGTTCTTAGCTGAGGAGAGCTTCTCTGAACGTCTGAATAAAATACTCTTGTTCTATCTAATGCAGCCGCTATCTCGATACGCTCATGTCGCGATAGGCGGTAGGGGGAGAAACAATACAGATCTGGACTTACATCGATCGTCGACTTTTGAGTGTTTTCCGCGCCCGTTGAATTGTAGCAGGCGAACATTCCTGTCTCATGTAAGATAATTTCACCTCACATGGCCGAGGATCCCGACCCGCTTGCTCTATGTCTAGATGGGTGCAAGAACATCCACGAGCTCTACATAGCCCGCGAGCGCCCGAAGGCTATTAGATGTTATTACCAACCACCTCGAGGCGGCAGCGGTAAACAATTCAAGCACTATACCCTTCGTCGGTCGCTCCCAATGCGTCAAGGCATTGGAAGACCCGGGATATGTCGTAGCTGACCTTGTGGAGAGATCACTACTGGTGTGGTAAATTGCACAGCGTTGAGAAGAGGCTGTCGGGAAGCTTAACCCACAGCTTACTTCAAGGATGCTTTACGATCGGTTTTAGAACCCCTAGCAACGCTGACGTATTATGCTTTGCAGGGCAGGTGAATTACGCTCTAAGCTCACGGTTATAGATTTATTAGTGTAATGCTCAGACTAAGTCACTCTTTTCCATAGTCTTCTGGCAGGGTCATGTTCCGTGCTCGGTAGCAAGTATACACAGTAAGTAACACAGTAGTAAACTTGTTTAATCGGCAATCGAAAAATGTTAAGGAAGTATCTGTGGGCGTTACGCTTAATCGAACGAATTAGTCAGGCTTGAAGGAAGTTCAAATCTCCATCCGCAACACGGATGCGTTCGACAAGGGGCGGGTGGATGATGAGTATGAGACGCTTACATTGTAGTAGATCTAGGGAAGTATACGTGGAGCCCAGACGGCTCATGGAAACCCAATTGAGGCCATAAAAATCGACCGGACCCGTTGTCAACGAGTCACGGGTCTCAGATTTGATGTGGGCCGGATACCTGGGTATCGAAGAGCCACTGTACGGGTTTGAGATCCACTAGTCTCCTACCTTAATACTGTGAGAGGAACTATGATTAGAACAAATTTATCCCAGCGTTCCAAGTAATGGCCTGTGATGCGGATTTGTATCTTAATTCAGTGATGAGTGATATCGTAGCACCCTGGAAGCGTGAATATAATCTAACAGGCGCAGACCGGGGCCGTCGTTTCCCGACTATCCTGCGATACTTAGGTTAGTGACCGGCACTGACTAACACAGTAAAAGTGCTGGGTCTCAAGATCATGTAATTTGGGCATTCCCACTGAAGAACCAGTCATCACCGGGTGGGCTCTCACCGTCTGTCAGTCCATTCTTAAGTAGGTCCCGTACTAGAGAGTGCTTTCGCGCGCGAGATACCACAAGTAGTACGCATTAGGGGAATGCGAGCTTGTTTATTCCTAGTTTCACAACGCGTGTAAACTTATAATTCAAGACACATTGGGTTCCTGCCTCGTGTGCATGCTCCGTCTAATAGTGGCTAGAAATTTGAATGCGCAGACCACAGCCGCCTCAAGGCGTATGGCCTCTTACACGAAGTGTCCGTAAGGTAAATAGTTCAAGCTGCCCATTCCCCCCTTCCAGCTGTCGTCAATGAAAAGTGACAGGCGCGCATAATACTCTCCATCATGAAACTTGGTGAGTTACAACCAACGTCCGACACCAGTCAGAAAGGCCTGTGGATTTCTACACGCGCAAAAGGTGTATGTAGCCATGTGTACTAACGAGATGATCAGCATAGAGGAATATGCTCATATTAGGCCCCCTGCAGTGCATCGGTCGAGCAGATCCGCTCGATTAACCATTCCAAGAGTGTATGATGCTCGGGCGAGCAGACCAGGTCGTGGTGGAATTAACTTGTAGGAGGCTGGGGAATTCAACTTCGCTTTGTAGCATGCGAAATCATCAATATTAGGTGTCAGCAAGTGGCTTACTCCGTTCGGTTTCATGGCCGTATATTTGCGAGGAAAATCGTCATTCCGACCGAGTTGAAAACAAAGGATCATGAACAATATCGGTGGCCCAGTTGATTGACCCTCGGGGGTTCACCGATCATTGTTGGCGACGGCGGATCAACTACATTTCGTCGCAGACGTTACTAAAAAGAAAGTAAACTTCCACAAATGTAGCAGTGTCAAGCGCTCGCGCTGAATCCGAGTTGTGCG
