# Supplementary material for: How Good Are Indirect Tests at Detecting Recombination in Human mtDNA?
Source: G3 (Bethesda). 2013 Jul 1;3(7):1095–104. doi: 10.1534/g3.113.006510 (PMC3704238; doi:10.1534/g3.113.006510)
Supplement: Supporting Information [file supp_g3.113.006510_FileS2.gz › SequenceData/mtDNA_ratehet&popgrowth/0/3rdbase/Infiles/0_83-new.txt]

33 2284
seq00001   AAGGCTCACGGTGGAATTTACGAGTCTGTATAAGTTTACCAATTCGATTACGGATACCTAGTGCCATTTCATTCCGTTGAAGGCAAGGCTAGATACATCGTGGGAGTATACACATGGTTTCGGATGGCTTCGAAGCGCCTTAAGTTACTCTCGAGATGAGATTTCGGATACGAAGTTTTTAGATACGGCTACAATGGCCTGCTGATGAGGCATGATCGCGCGGTACATGGCTGCGCAACACGATTACTAGATAGACTCGCGATAGTCGGACCAGGGTTGGAGTATAAGGTCAGCAGATTAAATTCACCCTGCGATCGCGGAATTTCCGGACAGTCCCTATCCTAATGGGGGCCACCAAGCACCCGGAATCGGTGAACCTTTACACTTCCGGGCTAAATTGCGAGTCTCCGCGTCGCAAAAGTCTCCCTGGACACGCTATATCAGAAGTTTAGTAAACCAAATAACAACAGGACAAACATTTGCCGTTCGCTGGGTACTCTCCCCTCTCTTGCCGTGTTTACGTAGAAGGCGAATGAAGACCCGTGTGGTTACGTGAACGTAATGTCCTTTGAGTTAACGTGACCATACGCTGACTCTCAGGATCAAGAGTTGATGAGGAGCTGCGGAACCTAATTCCTAATTGACGGTTCGTGTTCATACCCATGCGGTCGTTAGTGTAGAAAATTGCTTCCAATGGTATTTAGAAGGGAGGACTAGTCGGCTATGCCCCTTCCACAACCGAGTCGTCCCCCACCGGACGCACTCCCATCAGGCATCGACCACGCCAGTCCACAATCGCGCGGACATTCCCCCGGAGGTCCTGAATCATACCTCTTTCCTACATTAAACCTTTCTCTAGGACCGTCCTTCTGGGAATACGACACGGAACGCACTATCTCACAGATGATGCTCACGCTCCGTCTCAATGTATGCAAGCGTCAGTGACAAGATTTTGGCGTAAGTTGTGCGACGTCGCGCAATTCTCTGCTTGGTGGAACCGGACGATTCTGCGTGTGGGGGGGGCATTTTAGACCTGTACTGGCCTGGCCGCTCTGGAACCGGGCTAGTCGAGAGCCCTGCTGGGATGATTCAACTCCTGACGGACAGACCGTCGAGCAATTTGCGTTGAGGTGATTATTACGGTGGCTAAGTCCCTAAGCGGACTCAGTACTCATCAGCAGCCAGGGGGCGCAAACCTATCGGCACATAATGGACGTGGGCGTTCACCTGTTTTTGCAGCGACATGGCCCACACAGTCCACACTTCATTCCCTCCGCGTCAGAGGGTCTATCCTGTTTCTCAACAAGAGGATACAATATGAAGGTGTACCGAGAGACTGAACACTAGTAAGCATTGCTTACGGTGAGCAGCGCGGGATTTTAGATTTGAGTTTATCTCAATTGGACGTGTTAAGGACAGCTGCCGTAAGTCTTGCCACCGCAAGGTCGTGAAAGGGGATAATCAGGCGAGAGGCGAGAGATGACAATGGATAGCGGGTCCTTGGTGGACTTAAAATCGGCAGTTCAACCGATGCTGCCACCCGTACTCTATACGGCGACTGAGATCTCGATATGCGCGACCCTTACTTTGACCGTACCATGGTCTCCCCATCAGAGGTGTATACCGAAGGCAGGGTTACACCCGTTGGCAATTTCGCAAGTCGAATTCATAGGTTAGAGTTACTGTCTTCGGGGTCCTGTTTTTCTATGGCTGCGCGCTCGCGATAGGTCTAGGGCAACCATCTGATTGCTGTTTAACATCAGGATCGCGTGATTACCCCTTTCGAGTACGTAACTTTGGAGCCCCTTCGCCCCTTCAGAATGGAGTGTCAAATACAAGCCGTGTTTCTCCTCGACTGTATTGTTATGTTTGAGGGTCTCGCACAAGGAATACAGTAATAGGTGGGACCGGTACCCATACACATAGAGCGCCCATAAAAGTAGAGGTAACTTGGGAAGGATACAGCAAATTACATCTCATGCCACTCGATGCAGCACCACCCACCTCAGATCGAACTGCATGGGTAACTGGCGCGACGGTAGGTCCGCTGGCCCAGATTGCGCATAACGGATCCCGGAAGGCCAAAGCCCTGATTGGTTCATCGCGCGGCGCTGGTGCGGAGATGACATTTCAAGATCCGCGCTTTACATTCAAACTGCCAATAGAAGTTGTCGAACTTATGGCTCAACCTTTTCGCTTCGCACGCGGAGAGATTGGAGTTCGCCAGCTATTTGAGGACGCTTGAGGCTCAGTGGGCAGAGCGCAATACAGTCTCCTACAGGCG
seq00002   AAGGCTCACGGTGGAATTTACGAGTCTGTATAAGTTTACCAATTCGATTACGGATACCTAGTGCCATTTCATTCCGTTGAAGGCAAGGCTAGATACATCGTGGGAGTATACACATGGTTTCGGATGGCTTCGAAGCGCCTTAAGTTACTCTCGAGATGAGATTTCGGATACGAAGTTTTTAGATACGGCTACAATTGCCTGCTGATGAGGCATGATCGCGCGGTACATGGTTGCGCAACACGATTACTAGATAGACTCGCGATAGTCGGACCAGGGTTGGAGTATAAGGTCAGCAGATTAAATTCACCCTGCGATCGCGGAATTTCCGGACAGTCCCTATCCTAATGGGGGCCACCAAGCACCCGGAATCGGTGAACCTTTACACTTCCGGGCTAAATTGCGAGTCTCCGCGTCGCAAAAGTCTCCCTGGACACGCTATATCAGAAGTTTAGTAAACCAAATAACAACAGCACAAACATTTGCCGTTCGCTGGGTACTCTCCCCTCTCTTGCCGTGTTTACGTAGAAGGCGAATGAAGACCCGTGTGGTTACGTGAACGTAATGTCCTTTGAGTTAACGTGACCATACGCTGACTCTCAGGATCAAGAGTTGATGAGGAGCTGCGGAACCTAATTCCTAATTGACGGTTCGTGTTCATACCGATGCGGTCGTTAGTGTAGAAAATTGCTTCCAATGGTATTTAGAAGGGAGGACTAGTCGGCTATGCCCCTTCCACAACCGAGTCGTCCCCCACCGGACGCACTCCCATCAGGCATCGACCACGCCAGTCCACAATCGCGCGGACATTCCCCCGGAGGTCCTGAATCATACCTCTTTCCTACATTAAACCTTTCTCTAGGACCGTCCTTCTGGGAATACGACACGGAACGCACTATCTCACAGATGATGCTCACGCTCCGTCTCAATGTATGCAAGCGTCAGTGACAAGATTTTGGCGTAAGTTGTGCGACGTCGCGCAATTCTCTGCTTGGTGGAACCGGACGATTCTGCGTGTGGGGGGGGCATTTTAGACCTGTACTGGCCTGGCCGCTCTGGAACCGGGCTAGTCGAGAGCCCTGCTGGGATGATTCAACTCCTGACGGACAGACCGTCGAGCAATTTGCGTTGAGGTGATTATTACGGTGGCTAAGTCCCTAAGCGGACTCAGTACTCATCAGCAGCCAGGGGGCGCAAACCTATCGGCACATAATGGACGTGGGCGTTCACCTGTTTTTGCAGCGACATGGCCCACACAGTCCACACTTCATTCCCTCCGCGTCAGAGGGTCTATCCTGTTTCTCAACAAGAGGATACAATATGAAGGTGTACCGAGAGACTGAACACTAGTAAGCATTGCTTACGGTGAGCAGCGCGGGTTTTTAGATTTGAGTTTATCTCAATTGGACGTGTTAAGGACAGCTGCCGTAAGTCTTGCCACCGCAAGGTCGTGAAAGGGGATAATCAGGCGAGAGGCGAGAGATGACAATGGATAGCGGGTCCTTGGTGGACTTAAAATCGGCAGTTCAACCGATGCTGCCACCCGTACTCTATACGGCGACTGAGATCTCGATATGCGCGACCCTTACTTTGACCGTACCATGGTCTCCCCATCAGAGGTGTATACCGAAGGCAGGGTTACACCCGTTGGCAATTTCGCAAGTCGAATTCATAGGTTAGAGTTACTGTCTTCGGGGTCCTGTTTTTCTATGGCTGCGCGCTCGCGATAGGTCTAGGGCAACCATCTGGTTGCTGTTTAACATCAGGATCGCGTGATTACCCCTTTCGAGTACGTAACTTTGGAGCCCCTTCGCCCCTTCAGAATGGAGTGTCAAATACAAGCCGTGTTTCTCCTCGACTGTATTGTTATGTTTGAGGGTCTCGCACAAGGAATACAGTAATAGGTGGGACCGGTACCCATACACATAGAGCGCCCATAAAAGTAGAGGTAACTTGGGAAGGATACAGCAAATTACATCTCATGCCACTCGATGCAGCACCACCCACCTCAGATCGAACTGCATGGGTAACTGGCGCGACGGTAGGTCCGCTGGCCCAGATTGCGCATAACGGATCCCGGAAGGCCAAAGCCCTGATTGGTTCATCGCGCGGCGCTGGTGCGGAGATGACATTTCAAGATCCGCGCTTTACATTCAAACTGCCAATAGAAGTTGTCGAACTTATGGCTCAACCTTTTCGCTTCGCACGCGGAGAGATTGGAGTTCGCCAGCTATTTGAGGACGCTTGAGGCTCAGTGGGCAGAGCGCAATACAGTCTCCTACAGGCG
seq00003   AAGGCTCACGGTGGAATTTACGAGTCTGTATAAGTTTACCAATTCGATTACGGATACCTAGTGCCATTTCATTCCGTTGAAGGCAAGGCTAGATACATCGTGGGAGTATACACATGGTTTCGGATGGCTTCGAAGCGCCTTAAGTTACTCTCGAGATGAGATTTCGGATACGAAGTTTTTAGATACGGCTACAATGGCCTGCTGATGAGGCATGATCGCGCGGTACATGGCTGCGCAACACGATTACTAGATAGACTCGCGATAGTCGGACCAGGGTTGGAGTATAAGGTCAGCAGATTAAATTCACCCTGCGATCGCGGAATTTCCGGACAGTCCCTATCCTAATGGGGGCCACCAAGCACCCGGAATCGGTGAACCTTTACACTTCCGGGCTAAATTGCGAGTCTCCGCGTCGCAAAAGTCTCCCTGGACACGCTATATCAGAAGTTTAGTAAACCAAATAACAACAGGACAAACATTTGCCGTTCGCTGGGTACTCTCCCCTCTCTTGCCGTGTTTACGTAGAAGGCGAATGAAGACCCGTGTGGTTACGTGAACGTAATGTCCTTTGAGTTAACGTGACCATACGCTGACTCTCAGGATCAAGAGTTGATGAGGAGCTGCGGAACCTAATTCCTAATTGACGGTTCGTGTTCATACCCATGCGGTCGTTAGTGTAGAAAATTGCTTCCAATGGTATTTAGAAGGGAGGACTAGTCGGCTATGCCCCTTCCACAACCGAGTCGTCCCCCACCGGACGCACTCCCATCAGGCATCGACCACGCCAGTCCACAATCGCGCGGACATTCCCCCGGAGGTCCTGAATCATACCTCTTTCCTACATTAAACCTTTCTCTAGGACCGTCCTTCTGGGAATACGACACGGAACGCACTATCTCACAGATGATGCTCACGCTCCGTCTCAATGTATGCAAGCGTCAGTGACAAGATTTTGGCGTAAGTTGTGCGACGTCGCGCAATTCTCTGCTTGGTGGAACCGGACGATTCTGCGTGTGGGGGGGGCATTTTAGACCTGTACTGGCCTGGCCGCTCTGGAACCGGGCTAGTCGAGAGCCCTGCTGGGATGATTCAACTCCTGACGGACAGACCGTCGAGCAATTTGCGTTGAGGTGATTATTACGGTGGCTAAGTCCCTAAGCGGACTCAGTACTCATCAGCAGCCAGGGGGCGCAAACCTATCGGCACATAATGGACGTGGGCGTTCACCTGTTTTTGCAGCGACATGGCCCACACAGTCCACACTTCATTCCCTCCGCGTCAGAGGGTCTATCCTGTTTCTCAACAAGAGGATACAATATGAAGGTGTACCGAGAGACTGAACACTAGTAAGCATTGCTTACGGTGAGCAGCGCGGGATTTTAGATTTGAGTTTATCTCAATTGGACGTGTTAAGGACAGCTGCCGTAAGTCTTGCCACCGCAAGGTCGTGAAAGGGGATAATCAGGCGAGAGGCGAGAGATGACAATGGATAGCGGGTCCTTGGTGGACTTAAAATCGGCAGTTCAACCGATGCTGCCACCCGTACTCTATACGGCGACTGAGATCTCGATATGCGCGACCCTTACTTTGACCGTACCATGGTCTCCCCATCAGAGGTGTATACCGAAGGCAGGGTTACACCCGTTGGCAATTTCGCAAGTCGAATTCATAGGTTAGAGTTACTGTCTTCGGGGTCCTGTTTTTCTATGGCTGCGCGCTCGCGATAGGTCTAGGGCAACCATCTGATTGCTGTTTAACATCAGGATCGCGTGATTACCCCTTTCGAGTACGTAACTTTGGAGCCCCTTCGCCCCTTCAGAATGGAGTGTCAAATACAAGCCGTGTTTCTCCTCGACTGTATTGTTATGTTTGAGGGTCTCGCACAAGGAATACAGTAATAGGTGGGACCGGTACCCATACACATAGAGCGCCCATAAAAGTAGAGGTAACTTGGGAAGGATACAGCAAATTACATCTCATGCCACTCGATGCAGCACCACCCACCTCAGATCGAACTGCATGGGTAACTGGCGCGACGGTAGGTCCGCTGGCCCAGATTGCGCATAACGGATCCCGGAAGGCCAAAGCCCTGATTGGTTCATCGCGCGGCGCTGGTGCGGAGATGACATTTCAAGATCCGCGCTTTACATTCAAACTGCCAATAGAAGTTGTCGAACTTATGGCTCAACCTTTTCGCTTCGCACGCGGAGAGATTGGAGTTCGCCAGCTATTTGAGGACGCTTGAGGCTCAGTGGGCAGAGCGCAATACAGTCTCCTACAGGCG
seq00004   AAGGCTCACGGTGGAATTTACGAGTCTGTATAAGTTTACCAATTCGATTACGGATACCTAGTGCCATTTCATTCCGTTGAAGGCAAGGCTAGATACATCGTGGGAGTATACACATGGTTTCGGATGGCTTCGAAGCGCCTTAAGTTACTCTCGAGATGAGATTTCGGATACGAAGTTTTTAGATACGGCTACAATGGCCTGCTGATGAGGCATGATCGCGCGGTACATGGCTGCGCAACACGATTACTAGATAGACTCGCGATAGTCGGACCAGGGTTGGAGTATAAGGTCAGCAGATTAAATTCACCCTGCGATCGCGGAATTTCCGGACAGTCCCTATCCTAATGGGGGCCACCAAGCACCCGGAATCGGTGAACCTTTACACTTCCGGGCTAAATTGCGAGTCTCCGCGTCGCAAAAGTCTCCCTGGACACGCTATATCAGAAGTTTAGTAAACCAAATAACAACAGGACAAACATTTGCCGTTCGCTGGGTACTCTCCCCTCTCTTGCCGTGTTTACGTAGAAGGCGAATGAAGACCCGTGTGGTTACGTGAACGTAATGTCCTTTGAGTTAACGTGACCATACGCTGACTCTCAGGATCAAGAGTTGATGAGGAGCTGCGGAACCTAATTCCTAATTGACGGTTCGTGTTCATACCCATGCGGTCGTTAGTGTAGAAAATTGCTTCCAATGGTATTTAGAAGGGAGGACTAGTCGGCTATGCCCCTTCCACAACCGAGTCGTCCCCCACCGGACGCACTCCCATCAGGCATCGACCACGCCAGTCCACAATCGCGCGGACATTCCCCCGGAGGTCCTGAATCATACCTCTTTCCTACATTAAACCTTTCTCTAGGACCGTCCTTCTGGGAATACGACACGGAACGCACTATCTCACAGATGATGCTCACGCTCCGTCTCAATGTATGCAAGCGTCAGTGACAAGATTTTGGCGTAAGTTGTGCGACGTCGCGCAATTCTCTGCTTGGTGGAACCGGACGATTCTGCGTGTGGGGGGGGCATTTTAGACCTGTACTGGCCTGGCCGCTCTGGAACCGGGCTAGTCGAGAGCCCTGCTGGGATGATTCAACTCCTGACGGACAGACCGTCGAGCAATTTGCGTTGAGGTGATTATTACGGTGGCTAAGTCCCTAAGCGGACTCAGTACTCATCAGCAGCCAGGGGGCGCAAACCTATCGGCACATAATGGACGTGGGCGTTCACCTGTTTTTGCAGCGACATGGCCCACACAGTCCACACTTCATTCCCTCCGCGTCAGAGGGTCTATCCTGTTTCTCAACAAGAGGATACAATATGAAGGTGTACCGAGAGACTGAACACTAGTAAGCATTGCTTACGGTGAGCAGCGCGGGATTTTAGATTTGAGTTTATCTCAATTGGACGTGTTAAGGACAGCTGCCGTAAGTCTTGCCACCGCAAGGTCGTGAAAGGGGATAATCAGGCGAGAGGCGAGAGATGACAATGGATAGCGGGTCCTTGGTGGACTTAAAATCGGCAGTTCAACCGATGCTGCCACCCGTACTCTATACGGCGACTGAGATCTCGATATGCGCGACCCTTACTTTGACCGTACCATGGTCTCCCCATCAGAGGTGTATACCGAAGGCAGGGTTACACCCGTTGGCAATTTCGCAAGTCGAATTCATAGGTTAGAGTTACTGTCTTCGGGGTCCTGTTTTTCTATGGCTGCGCGCTCGCGATAGGTCTAGGGCAACCATCTGATTGCTGTTTAACATCAGGATCGCGTGATTACCCCTTTCGAGTACGTAACTTTGGAGCCCCTTCGCCCCTTCAGAATGGAGTGTCAAATACAAGCCGTGTTTCTCCTCGACTGTATTGTTATGTTTGAGGGTCTCGCACAAGGAATACAGTAATAGGTGGGACCGGTACCCATACACATAGAGCGCCCATAAAAGTAGAGGTAACTTGGGAAGGATACAGCAAATTACATCTCATGCCACTCGATGCAGCACCACCCACCTCAGATCGAACTGCATGGGTAACTGGCGCGACGGTAGGTCCGCTGGCCCAGATTGCGCATAACGGATCCCGGAAGGCCAAAGCCCTGATTGGTTCATCGCGCGGCGCTGGTGCGGAGATGACATTTCAAGATCCGCGCTTTACATTCAAACTGCCAATAGAAGTTGTCGAACTTATGGCTCAACCTTTTCGCTTCGCACGCGGAGAGATTGGAGTTCGCCAGCTATTTGAGGACGCTTGAGGCTCAGTGGGCAGAGCGCAATACAGTCTCCTACAGGCG
seq00005   AAGGCTCACGGTGGAATTTACGAGTCTGTATAAGTTTACCAATTCGATTACGGATACCTAGTGCCATTTCATTCCGTTGAAGGCAAGGCTAGATACATCGTGGGAGTATACACATGGTTTCGGATGGCTTCGAAGCGCCTTAAGTTACTCTCGAGATGAGATTTCGGATACGAAGTTTTTAGATACGGCTACAATGGCCTGCTGATGAGGCATGATCGCGCGGTACATGGCTGCGCAACACGATTACTAGATAGACTCGCGATAGTCGGACCAGGGTTGGAGTATAAGGTCAGCAGATTAAATTCACCCTGCGATCGCGGAATTTCCGGACAGTCCCTATCCTAATGGGGGCCACCAAGCACCCGGAATCGGTGAACCTTTACACTTCCGGGCTAAATTGCGAGTCTCCGCGTCGCAAAAGTCTCCCTGGACACGCTATATCAGAAGTTTAGTAAACCAAATAACAACAGGACAAACATTTGCCGTTCGCTGGGTACTCTCCCCTCTCTTGCCGTGTTTACGTAGAAGGCGAATGAAGACCCGTGTGGTTACGTGAACGTAATGTCCTTTGAGTTAACGTGACCATACGCTGACTCTCAGGATCAAGAGTTGATGAGGAGCTGCGGAACCTAATTCCTAATTGACGGTTCGTGTTCATACCCATGCGGTCGTTAGTGTAGAAAATTGCTTCCAATGGTATTTAGAAGGGAGGACTAGTCGGCTATGCCCCTTCCACAACCGAGTCGTCCCCCACCGGACGCACTCCCATCAGGCATCGACCACGCCAGTCCACAATCGCGCGGACATTCCCCCGGAGGTCCTGAATCATACCTCTTTCCTACATTAAACCTTTCTCTAGGACCGTCCTTCTGGGAATACGACACGGAACGCACTATCTCACAGATGATGCTCACGCTCCGTCTCAATGTATGCAAGCGTCAGTGACAAGATTTTGGCGTAAGTTGTGCGACGTCGCGCAATTCTCTGCTTGGTGGAACCGGACGATTCTGCGTGTGGGGGGGGCATTTTAGACCTGTACTGGCCTGGCCGCTCTGGAACCGGGCTAGTCGAGAGCCCTGCTGGGATGATTCAACTCCTGACGGACAGACCGTCGAGCAATTTGCGTTGAGGTGATTATTACGGTGGCTAAGTCCCTAAGCGGACTCAGTACTCATCAGCAGCCAGGGGGCGCAAACCTATCGGCACATAATGGACGTGGGCGTTCACCTGTTTTTGCAGCGACATGGCCCACACAGTCCACACTTCATTCCCTCCGCGTCAGAGGGTCTATCCTGTTTCTCAACAAGAGGATACAATATGAAGGTGTACCGAGAGACTGAACACTAGTAAGCATTGCTTACGGTGAGCAGCGCGGGATTTTAGATTTGAGTTTATCTCAATTGGACGTGTTAAGGACAGCTGCCGTAAGTCTTGCCACCGCAAGGTCGTGAAAGGGGATAATCAGGCGAGAGGCGAGAGATGACAATGGATAGCGGGTCCTTGGTGGACTTAAAATCGGCAGTTCAACCGATGCTGCCACCCGTACTCTATACGGCGACTGAGATCTCGATATGCGCGACCCTTACTTTGACCGTACCATGGTCTCCCCATCAGAGGTGTATACCGAAGGCAGGGTTACACCCGTTGGCAATTTCGCAAGTCGAATTCATAGGTTAGAGTTACTGTCTTCGGGGTCCTGTTTTTCTATGGCTGCGCGCTCGCGATAGGTCTAGGGCAACCATCTGATTGCTGTTTAACATCAGGATCGCGTGATTACCCCTTTCGAGTACGTAACTTTGGAGCCCCTTCGCCCCTTCAGAATGGAGTGTCAAATACAAGCCGTGTTTCTCCTCGACTGTATTGTTATGTTTGAGGGTCTCGCACAAGGAATACAGTAATAGGTGGGACCGGTACCCATACACATAGAGCGCCCATAAAAGTAGAGGTAACTTGGGAAGGATACAGCAAATTACATCTCATGCCACTCGATGCAGCACCACCCACCTCAGATCGAACTGCATGGGTAACTGGCGCGACGGTAGGTCCGCTGGCCCAGATTGCGCATAACGGATCCCGGAAGGCCAAAGCCCTGATTGGTTCATCGCGCGGCGCTGGTGCGGAGATGACATTTCAAGATCCGCGCTTTACATTCAAACTGCCAATAGAAGTTGTCGAACTTATGGCTCAACCTTTTCGCTTCGCACGCGGAGAGATTGGAGTTCGCCAGCTATTTGAGGACGCTTGAGGCTCAGTGGGCAGAGCGCAATACAGTCTCCTACAGGCG
seq00006   AAGGCTCACGGTGGAATTTACGAGTCTGTATAAGTTTACCAATTCGATTACGGATACCTAGTGCCATTTCATTCCGTTGAAGGCAAGGCTAGATACATCGTGGGAGTATACACATGGTTTCGGATGGCTTCGAAGCGCCTTAAGTTACTCTCGAGATGAGATTTCGGATACGAAGTTTTTAGATACGGCTACAATGGCCTGCTGATGAGGCATGATCGCGCGGTACATGGCTGCGCAACACGATTACTAGATAGACTCGCGATAGTCGGACCAGGGTTGGAGTATAAGGTCAGCAGATTAAATTCACCCTGCGATCGCGGAATTTCCGGACAGTCCCTATCCTAATGGGGGCCACCAAGCACCCGGAATCGGTGAACCTTTACACTTCCGGGCTAAATTGCGAGTCTCCGCGTCGCAAAAGTCTCCCTGGACACGCTATATCAGAAGTTTAGTAAACCAAATAACAACAGCACAAACATTTGCCGTTCGCTGGGTACTCTCCCCTCTCTTGCCGTGTTTACGTAGAAGGCGAATGAAGACCCGTGTGGTTACGTGAACGTAATGTCCTTTGAGTTAACGTGACCATACGCTGACTCTCAGGATCAAGAGTTGATGAGGAGCTGCGGAACCTAATTCCTAATTGACGGTTCGTGTTCATACCGATGCGGTCGTTAGTGTAGAAAATTGCTTCCAATGGTATTTAGAAGGGAGGACTAGTCGGCTATGCCCCTTCCACAACCGAGTCGTCCCCCACCGGACGCACTCCCATCAGGCATCGACCACGCCAGTCCACAATCGCGCGGACATTCCCCCGGAGGTCCTGAATCATACCTCTTTCCTACATTAAACCTTTCTCTAGGACCGTCCTTCTGGGAATACGACACGGAACGCACTATCTCACAGATGATGCTCACGCTCCGTCTCAATGTATGCAAGCGTCAGTGACAAGATTTTGGCGTAAGTTGTGCGACGTCGCGCAATTCTCTGCTTGGTGGAACCGGACGATTCTGCGTGTGGGGGGGGCATTTTAGACCTGTACTGGCCTGGCCGCTCTGGAACCGGGCTAGTCGAGAGCCCTGCTGGGATGATTCAACTCCTGACGGACAGACCGTCGAGCAATTTGCGTTGAGGTGATTATTACGGTGGCTAAGTCCCTAAGCGGACTCAGTACTCATCAGCAGCCAGGGGGCGCAAACCTATCGGCACATAATGGACGTGGGCGTTCACCTGTTTTTGCAGCGACATGGCCCACACAGTCCACACTTCATTCCCTCCGCGTCAGAGGGTCTATCCTGTTTCTCAACAAGAGGATACAATATGAAGGTGTACCGAGAGACTGAACACTAGTAAGCATTGCTTACGGTGAGCAGCGCGGGATTTTAGATTTGAGTTTATCTCAATTGGACGTGTTAAGGACAGCTGCCGTAAGTCTTGCCACCGCAAGGTCGTGAAAGGGGATAATCAGGCGAGAGGCGAGAGATGACAATGGATAGCGGGTCCTTGGTGGACTTAAAATCGGCAGTTCAACCGATGCTGCCACCCGTACTCTATACGGCGACTGAGATCTCGATATGCGCGACCCTTACTTTGACCGTACCATGGTCTCCCCATCAGAGGTGTATACCGAAGGCAGGGTTACACCCGTTGGCAATTTCGCAAGTCGAATTCATAGGTTAGAGTTACTGTCTTCGGGGTCCTGTTTTTCTATGGCTGCGCGCTCGCGATAGGTCTAGGGCAACCATCTGGTTCCTGTTTAACATCAGGATCGCGTGATTACCCCTTTCGAGTACGTAACTTTGGAGCCCCTTCGCCCCTTCAGAATGGAGTGTCAAATACAAGCCGTGTTTCTCCTCGACTGTATTGTTATGTTTGAGGGTCTCGCACAAGGAATACAGTAATAGGTGGGACCGGTACCCATACACATAGAGCGCCCATAAAAGTAGAGGTAACTTGGGAAGGATACAGCAAATTACATCTCATGCCACTCGATGCAGCACCACCCACCTCAGATCGAACTGCATGGGTAACTGGCGCGACGGTAGGTCCGCTGGCCCAGATTGCGCATAACGGATCCCGGAAGGCCAAAGCCCTGATTGGTTCATCGCGCGGCGCTGGTGCGGAGATGACATTTCAAGATCCGCGCTTTACATTCAAACTGCCAATAGAAGTTGTCGAACTTATGGCTCAACCTTTTCGCTTCGCACGCGGAGAGATTGGAGTTCGCCAGCTATTTGAGGACGCTTGAGGCTCAGTGGGCAGAGCGCAATACAGTCTCCTACAGGCG
seq00007   AAGGCTCACGGTGGAATTTACGAGTCTGTATAAGTTTACCAATTCGATTACGGATACCTAGTGCCATTTCATTCCGTTGAAGGCAAGGCTAGATACATCGTGGGAGTATACACATGGTTTCGGATGGCTTCAAAGCGCCTTAAGTTACTCTCGAGATGAGATTTCGGATACGAAGTTTTTAGATACGGCTACAATGGCCTGCTGATGAGGCATGATCGCGCGGTACATGGCTGCGCAACACGATTACTAGATAGACTCGCGATAGTCGGACCAGGGTTGGAGTATAAGGTCAGCAGATTAAATTCACCCTGCGATCGCGGAATTTCCGGACAGTCCCTATCCTAATGGGGGCCACCAAGCACCCGGAATCGGTGAACCTTTACACTTCCGGGCTAAATTGCGAGTCTCCGCGTCGCAAAAGTCTCCCTGGACACGCTATATCAGAAGTTTAGTAAACCAAATAACAACAGCACAAACATTTGCCGTTCGCTGGGTACTCTCCCCTCTCTTGCCGTGTTTACGTAGAAGGCGAATGAAGACCCGTGTGGTTACGTGAACGTAATGTCCTTTGAGTTAACGTGACCATACGCTGACTCTCAGGATCAAGAGTTGATGAGGAGCTGCGGAACCTAATTCCTAATTGACGGTTCGTGTTCATACCGATGCGGTCGTTAGTGTAGAAAATTGCTTCCAATGGTATTTAGAAGGGAGGACTAGTCGGCTATGCCCCTTCCACAACCGAGTCGTCCCCCACCGGACGCACTCCCATCAGGCATCGACCACGCCAGTCCACAATCGCGCGGACATTCCCCCGGAGGTCCTGAATCATACCTCTTTCCTACATTAAACCTTTCTCTAGGACCGTCCTTCTGGGAATACGACACGGAACGCACTATCTCACAGATGATGCTCACGCTCCGTCTCAATGTATGCAAGCGTCAGTGACAAGATTTTGGCGTAAGTTGTGCGACGTCGCGCAATTCTCTGCTTGGTGGAACCGGACGATTCTGCGTGTGGGGGGGGCATTTTAGACCTGTACTGGCCTGGCCGCTCTGGAACCGGGCTAGTCGAGAGCCCTGCTGGGATGATTCAACTCCTGACGGACAGACCGTCGAGCAATTTGCGTTGAGGTGATTATTACGGTGGCTAAGTCCCTAAGCGGACTCAGTACTCATCAGCAGCCAGGGGGCGCAAACCTATCGGCACATAATGGACGTGGGCGTTCACCTGTTTTTGCAGCGACATGGCCCACACAGTCCACACTTCATTCCCTCCGCGTCAGAGGGTCTATCCTGTTTCTCAACAAGAGGATACAATATGAAGGTGTACCGAGAGACTGAACACTAGTAAGCATTGCTTACGGTGAGCAGCGCGGGATTTCAGATTTGAGTTTATCTCAATTGGACGTGTTAAGGACAGCTGCCGTAAGTCTTGCCACCGCAAGGTCGTGAAAGGGGATAATCAGGCGAGAGGCGAGAGATGACAATGGATAGCGGGTCCTTGGTGGACTTAAAATCGGCAGTTCAACCGATGCTGCCACCCGTACTCTATACGGCGACTGAGATCTCGATATGCGCGACCCTTACTTTGACCGTACCATGGTCTCCCCATCAGAGGTGTATACCGAAGGCAGGGTTACACCCGTTGGCAATTTCGCAAGTCGAATTCATAGGTTAGAGTTACTGTCTTCGGGGTCCTGTTTTTCTATGGCTGCGCGCTCGCGATAGGTCTAGGGCAACCATCTGGTTGCTGTTTAACATCAGGATCGCGTGATTACCCCTTTCGAGTACGTAACTTTGGAGCCCCTTCGCCCCTTCAGAATGGAGTGTCAAATACAAGCCGTGTTTCTCCTCGACTGTATTGTTATGTTTGAGGGTCTCGCACAAGGAATACAGTAATAGGTGGGACTGGTACCCATACACATAGAGCGCCCATAAAAGTAGAGGTAACTTGGGAAGGATACAGCAAATTACATCTCATGCCACTCGATGCAGCACCACCCACCTCAGATCGAACTGCATGGGTAACTGGCGCGACGGTAGGTCCGCTGGCCCAGATTGCGCATAACGGATCCCGGAAGGCCAAAGCCCTGATTGGTTCATCGCGCGGCGCTGGTGCGGAGATGACATTTCAAGATCCGCGCTTTACATTCAAACTGCCAATAGAAGTTGTCGAACTTATGGCTCAACCTTTTCGCTTCGCACGCGGAGAGATTGGAGTTCGCCAGCTATTTGAGGACGCTTGAGGCTCAGTGGGCAGAGCGCAATACAGTCTCCTACAGGCG
seq00008   AAGGCTCACGGTGGAATTTACGAGTCTGTATAAGTTTACCAATTCGATTACGGATACCTAGTGCCATTTCATTCCGTTGAAGGCAAGGCTAGATACATCGTGGGAGTATACACATGGTTTCGGATGGCTTCGAAGCGCCTTAAGTTACTCTCGAGATGAGATTTCGGATACGAAGTTTTTAGATACGGCTACAATGGCCTGCTGATGAGGCATGATCGCGCGGTACATGGCTGCGCAACACGATTACTAGATAGACTCGCGATAGTCGGACCAGGGTTGGAGTATAAGGTCAGCAGATTAAATTCACCCTGCGATCGCGGAATTTCCGGACAGTCCCTATCCTAATGGGGGCCACCAAGCACCCGTAATCGGTGAACCTTTACACTTCCGGGCTAAATTGCGAGTCTCCGCGTCGCAAAAGTCTCCCTGGACACGCTATATCAGAAGTTTAGTAAACCAAATAACAACAGGACAAACATTTGCCGTTCGCTGGGTACTCTCCCCTCTCTTGCCGTGTTTACGTAGAAGGCGAATGAAGACCCGTGTGGTTACGTGAACGTAATGTCCTTTGAGTTAACGTGACCATACGCTGACTCTCAGGATCAAGAGTTGATGAGGAGCTGCGGAACCTAATTCCTAATTGACGGTTCGTGTTCATACCCATGCGGTCGTTAGTGTAGAAAATTGCTTCCAATGGTATTTAGAAGGGAGGACTAGTCGGCTATGCCCCTTCCACAACCGAGTCGTCCCCCACCGGACGCACTCCCATCAGGCATCGACCACGCCAGTCCACAATCGCGCGGACATTCCCCCGGAGGTCCTGAATCATACCTCTTTCCTACATTAAACCTTTCTCTAGGACCGTCCTTCTGGGAATACGACACGGAACGCACTATCTCACAGATGATGCTCACGCTCCGTCTCAATGTATGCAAGCGTCAGTGACAAGATTTTGGCGTAAGTTGTGCGACGTCGCGCAATTCTCTGCTTGGTGGAACCGGACGATTCTGCGTGTGGGGGGGGCATTTTAGTCCTGTACTGGCCTGGCCGCTCTGGAACCGGGCTAGTCGAGAGCCCTGCTGGGATGATTCAACTCCTGACGGACAGACCGTCGAGCAATTTGCGTTGAGGTGATTATTACGGTGGCTAAGTCCCTAAGCGGACTCAGTACTCATCAGCAGCCAGGGGGCGCAAACCTATCGGCACATAATGGACGTGGGCGTTCACCTGTTTTTGCAGCGACATGGCCCACACAGTCCACACTTCATTCCCTCCGCGTCAGAGGGTCTATCCTGTTTCTCAACAAGAGGATACAATATGAAGGTGTACCGAGAGACTGAACACTAGTAAGCATTGCTTACGGTGAGCAGCGCGGGATTTTAGATTTGAGTTTATCTCAATTGGACGTGTTAAGGACAGCTGCCGTAAGTCTTGCCACCGCAAGGTCGTGAAAGGGGATAATCAGGCGAGAGGCGAGAGATGACAATGGATAGCGGGTCCTTGGTGGACTTAAAATCGGCAGTTCAACCGATGCTGCCACCCGTACTCTATACGGCGACTGAGATCTCGATATGCGCGACCCTTACTTTGACCGTACCATGGTCTCCCCATCAGAGGTGTATACCGAAGGCAGGGTTACACCCGTTGGCAATTTCGCAAGTCGAATTCATAGGTTAGAGTTACTGTCTTCGGGGTCCTGTTTTTCTATGGCTGCGCGCTCGCGATAGGTCTAGGGCAACCATCTGATTGCTGTTTAACATCAGGATCGCGTGATTACCCCTTTCGAGTACGTAACTTTGGAGCCCCTTCGCCCCTTCAGAATGGAGTGTCAAATACAAGCCGTGTTTCTCCTCGACTGTATTGTTATGTTTGAGGGTCTCGCACAAGGAATACAGTAATAGGTGGGACCGGTACCCATACACATAGAGCGCCCATAAAAGTAGAGGTAACTTGGGAAGGATACAGCAAATTACATCTCATGCCACTCGATGCAGCACCACCCACCTCAGATCGAACTGCATGGGTAACTGGCGCGACGGTAGGTCCGCTGGCCCAGATTGCGCATAACGGATCCCGGAAGGCCAAAGCCCTGATTGGTTCATCGCGCGGCGCTGGTGCGGAGATGACATTTCAAGATCCGCGCTTTACATTCAAACTGCCAATAGAAGTTGTCGAACTTATGGCTCAACCTTTTCGCTTCGCACGCGGAGAGATTGGAGTTCGCCAGCTATTTGAGGACGCTTGAGGCTCAGTGGGCAGAGCGCAATACAGTCTCCTACAGGCG
seq00009   AAGGCTCACGGTGGAATTTACGAGTCTGTATAAGTTTACCAATTCGATTACGGATACCTAGTGCCATTTCATTCCGTTGAAGGCAAGGCTAGATACATCGTGGGAGTATACACATGGTTTCGGATGGCTTCGAAGCGCCTTAAGTTACTCTCGAGATGAGATTTCGGATACGAAGTTTTTAGATACGGCTACAATGGCCTGCTGATGAGGCATGATCGCGCGGTACATGGCTGCGCAACACGATTACTAGATAGACTCGCGATAGTCGGACCAGGGTTGGAGTATAAGGTCAGCAGATTAAATTCACCCTGCGATCGCGGAATTTCCGGACAGTCCCTATCCTAATGGGGGCCACCAAGCACCCGGAATCGGTGAACCTTTACACTTCCGGGCTAAATTGCGAGTCTCCGCGTCGCAAAAGTCTCCCTGGACACGCTATATCAGAAGTTTAGTAAACCAAATAACAACAGGACAAACATTTGCCGTTCGCTGGGTACTCTCCCCTCTCTTGCCGTGTTTACGTAGAAGGCGAATGAAGACCCGTGTGGTTACGTGAACGTAATGTCCTTTGAGTTAACGTGACCATACGCTGACTCTCAGGATCAAGAGTTGATGAGGAGCTGCGGAACCTAATTCCTAATTGACGGTTCGTGTTCATACCCATGCGGTCGTTAGTGTAGAAAATTGCTTCCAATGGTATTTAGAAGGGAGGACTAGTCGGCTATGCCCCTTCCACAACCGAGTCGTCCCCCACCGGACGCACTCCCATCAGGCATCGACCACGCCAGTCCACAATCGCGCGGACATTCCCCCGGAGGTCCTGAATCATACCTCTTTCCTACATTAAACCTTTCTCTAGGACCGTCCTTCTGGGAATACGACACGGAACGCACTATCTCACAGATGATGCTCACGCTCCGTCTCAATGTATGCAAGCGTCAGTGACAAGATTTTGGCGTAAGTTGTGCGACGTCGCGCAATTCTCTGCTTGGTGGAACCGGACGATTCTGCGTGTGGGGGGGGCATTTTAGTCCTGTACTGGCCTGGCCGCTCTGGAACCGGGCTAGTCGAGAGCCCTGCTGGGATGATTCAACTCCTGACGGACAGACCGTCGAGCAATTTGCGTTGAGGTGATTATTACGGTGGCTAAGTCCCTAAGCGGACTCAGTACTCATCAGCAGCCAGGGGGCGCAAACCTATCGGCACATAATGGACGTGGGCGTTCACCTGTTTTTGCAGCGACATGGCCCACACAGTCCACACTTCATTCCCTCCGCGTCAGAGGGTCTATCCTGTTTCTCAACAAGAGGATACAATATGAAGGTGTACCGAGAGACTGAACACTAGTAAGCATTGCTTACGGTGAGCAGCGCGGGATTTTAGATTTGAGTTTATCTCAATTGGACGTGTTAAGGACAGCTGCCGTAAGTCTTGCCACCGCAAGGTCGTGAAAGGGGATAATCAGGCGAGAGGCGAGAGATGACAATGGATAGCGGGTCCTTGGTGGACTTAAAATCGGCAGTTCAACCGATGCTGCCACCCGTACTCTATACGGCGACTGAGATCTCGATATGCGCGACCCTTACTTTGACCGTACCATGGTCTCCCCATCAGAGGTGTATACCGAAGGCAGGGTTACACCCGTTGGCAATTTCGCAAGTCGAATTCATAGGTTAGAGTTACTGTCTTCGGGGTCCTGTTTTTCTATGGCTGCGCGCTCGCGATAGGTCTAGGGCAACCATCTGATTGCTGTTTAACATCAGGATCGCGTGATTACCCCTTTCGAGTACGTAACTTTGGAGCCCCTTCGCCCCTTCAGAATGGAGTGTCAAATACAAGCCGTGTTTCTCCTCGACTGTATTGTTATGTTTGAGGGTCTCGCACAAGGAATACAGTAATAGGTGGGACCGGTACCCATACACATAGAGCGCCCATAAAAGTAGAGGTAACTTGGGAAGGATACAGCAAATTACATCTCATGCCACTCGATGCAGCACCACCCACCTCAGATCGAACTGCATGGGTAACTGGCGCGACGGTAGGTCCGCTGGCCCAGATTGCGCATAACGGATCCCGGAAGGCCAAAGCCCTGATTGGTTCATCGCGCGGCGCTGGTGCGGAGATGACATTTCAAGATCCGCGCTTTACATTCAAACTGCCAATAGAAGTTGTCGAACTTATGGCTCAACCTTTTCGCTTCGCACGCGGAGAGATTGGAGTTCGCCAGCTATTTGAGGACGCTTGAGGCTCAGTGGGCAGAGCGCAATACAGTCTCCTACAGGCG
seq00010   AAGGCTCACGGTGGAATTTACGAGTCTGTATAAGTTTACCAATTCGATTACGGATACCTAGTGCCATTTCATTCCGTTGAAGGCAAGGCTAGATACATCGTGGGAGTATACACATGGTTTCGGATGGCTTCGAAGCGCCTTAAGTTACTCTCGAGATGAGATTTCGGATACGAAGTTTTTAGATACGGCTACAATGGCCTGCTGATGAGGCATGATCGCGCGGTACATGGCTGCGCAACACGATTACTAGATAGACTCGCGATAGTCGGACCAGGGTTGGAGTATAAGGTCAGCAGATTAAATTCACCCTGCGATCGCGGAATTTCCGGACAGTCCCTATCCTAATGGGGGCCACCAAGCACCCGGAATCGGTGAACCTTTACACTTCCGGGCTAAATTGCGAGTCTCCGCGTCGCAAAAGTCTCCCTGGACACGCTATATCAGAAGTTTAGTAAACCAAATAACAACAGGACAAACATTTGCCGTTCGCTGGGTACTCTCCCCTCTCTTGCCGTGTTTACGTAGAAGGCGAATGAAGACCCGTGTGGTTACGTGAACGTAATGTCCTTTGAGTTAACGTGACCATACGCTGACTCTCAGGATCAAGAGTTGATGAGGAGCTGCGGAACCTAATTCCTAATTGACGGTTCGTGTTCATACCCATGCGGTCGTTAGTGTAGAAAATTGCTTCCAATGGTATTTAGAAGGGAGGACTAGTCGGCTATGCCCCTTCCACAACCGAGTCGTCCCCCACCGGACGCACTCCCATCAGGCATCGACCACGCCAGTCCACAATCGCGCGGACATTCCCCCGGAGGTCCTGAATCATACCTCTTTCCTACATTAAACCTTTCTCTAGGACCGTCCTTCTGGGAATACGACACGGAACGCACTATCTCACAGATGATGCTCACGCTCCGTCTCAATGTATGCAAGCGTCAGTGACAAGATTTTGGCGTAAGTTGTGCGACGTCGCGCAATTCTCTGCTTGGTGGAACCGGACGATTCTGCGTGTGGGGGGGGCATTTTAGACCTGTACTGGCCTGGCCGCTCTGGAACCGGGCTAGTCGAGAGCCCTGCTGGGATGATTCAACTCCTGACGGACAGACCGTCGAGCAATTTGCGTTGAGGTGATTATTACGGTGGCTAAGTCCCTAAGCGGACTCAGTACTCATCAGCAGCCAGGGGGCGCAAACCTATCGGCACATAATGGACGTGGGCGTTCACCTGTTTTTGCAGCGACATGGCCCACACAGTCCACACTTCATTCCCTCCGCGTCAGAGGGTCTATCCTGTTTCTCAACAAGAGGATACAATATGAAGGTGTACCGAGAGACTGAACACTAGTAAGCATTGCTTACGGTGAGCAGCGCGGGATTTTAGATTTGAGTTTATCTCAATTGGACGTGTTAAGGACAGCTGCCGTAAGTCTTGCCACCGCAAGGTCGTGAAAGGGGATAATCAGGCGAGAGGCGAGAGATGACAATGGATAGCGGGTCCTTGGTGGACTTAAAATCGGCAGTTCAACCGATGCTGCCACCCGTACTCTATACGGCGACTGAGATCTCGATATGCGCGACCCTTACTTTGACCGTACCATGGTCTCCCCATCAGAGGTGTATACCGAAGGCAGGGTTACACCCGTTGGCAATTTCGCAAGTCGAATTCATAGGTTAGAGTTACTGTCTTCGGGGTCCTGTTTTTCTATGGCTGCGCGCTCGCGATAGGTCTAGGGCAACCATCTGATTGCTGTTTAACATCAGGATCGCGTGATTACCCCTTTCGAGTACGTAACTTTGGAGCCCCTTCGCCCCTTCAGAATGGAGTGTCAAATACAAGCCGTGTTTCTCCTCGACTGTATTGTTATGTTTGAGGGTCTCGCACAAGGAATACAGTAATAGGTGGGACCGGTACCCATACACATAGAGCGCCCATAAAAGTAGAGGTAACTTGGGAAGGATACAGCAAATTACATCTCATGCCACTCGATGCAGCACCACCCACCTCAGATCGAACTGCATGGGTAACTGGCGCGACGGTAGGTCCGCTGGCCCAGATTGCGCATAACGGATCCCGGAAGGCCAAAGCCCTGATTGGTTCATCGCGCGGCGCTGGTGCGGAGATGACATTTCAAGATCCGCGCTTTACATTCAAACTGCCAATAGAAGTTGTCGAACTTATGGCTCAACCTTTTCGCTTCGCACGCGGAGAGATTGGAGTTCGCCAGCTATTTGAGGACGCTTGAGGCTCAGTGGGCAGAGCGCAATACAGTCTCCTACAGGCG
seq00011   AAGGCTCACGGTGGAATTTACGAGTCTGTATAAGTTTACCAATTCGATTACGGATACCTAGTGCCATTTCATTCCGTTGAAGGCAAGGCTAGATACATCGTGGGAGTATACACATGGTTTCGGATGGCTTCGAAGCGCCTTAAGTTACTCTCGAGATGAGATTTCGGATACGAAGTTTTTAGATACGGCTACAATGGCCTGCTGATGAGGCATGATCGCGCGGTACATGGCTGCGCAACACGATTACTAGATAGACTCGCGATAGTCGGACCAGGGTTGGAGTATAAGGTCAGCAGATTAAATTCACCCTGCGATCGCGGAATTTCCGGACAGTCCCTATCCTAATGGGGGCCACCAAGCACCCGGAATCGGTGAACCTTTACACTTCCGGGCTAAATTGCGAGTCTCCGCGTCGCAAAAGTCTCCCTGGACACGCTATATCAGAAGTTTAGTAAACCAAATAACAACAGGACAAACATTTGCCGTTCGCTGGGTACTCTCCCCTCTCTTGCCGTGTTTACGTAGAAGGCGAATGAAGACCCGTGTGGTTACGTGAACGTAATGTCCTTTGAGTTAACGTGACCATACGCTGACTCTCAGGATCAAGAGTTGATGAGGAGCTGCGGAACCTAATTCCTAATTGACGGTTCGTGTTCATACCCATGCGGTCGTTAGTGTAGAAAATTGCTTCCAATGGTATTTAGAAGGGAGGACTAGTCGGCTATGCCCCTTCCACAACCGAGTCGTCCCCCACCGGACGCACTCCCATCAGGCATCGACCACGCCAGTCCACAATCGCGCGGACATTCCCCCGGAGGTCCTGAATCATACCTCTTTCCTACATTAAACCTTTCTCTAGGACCGTCCTTCTGGGAATACGACACGGAACGCACTATCTCACAGATGATGCTCACGCTCCGTCTCAATGTATGCAAGCGTCAGTGACAAGATTTTGGCGTAAGTTGTGCGACGTCGCGCAATTCTCTGCTTGGTGGAACCGGACGATTCTGCGTGTGGGGGGGGCATTTTAGACCTGTACTGGCCTGGCCGCTCTGGAACCGGGCTAGTCGAGAGCCCTGCTGGGATGATTCAACTCCTGACGGACAGACCGTCGAGCAATTTGCGTTGAGGTGATTATTACGGTGGCTAAGTCCCTAAGCGGACTCAGTACTCATCAGCAGCCAGGGGGCGCAAACCTATCGGCACATAATGGACGTGGGCGTTCACCTGTTTTTGCAGCGACATGGCCCACACAGTCCACACTTCATTCCCTCCGCGTCAGAGGGTCTATCCTGTTTCTCAACAAGAGGATACAATATGAAGGTGTACCGAGAGACTGAACACTAGTAAGCATTGCTTACGGTGAGCAGCGCGGGATTTTAGATTTGAGTTTATCTCAATTGGACGTGTTAAGGACAGCTGCCGTAAGTCTTGCCACCGCAAGGTCGTGAAAGGGGATAATCAGGCGAGAGGCGAGAGATGACAATGGATAGCGGGTCCTTGGTGGACTTAAAATCGGCAGTTCAACCGATGCTGCCACCCGTACTCTATACGGCGACTGAGATCTCGATATGCGCGACCCTTACTTTGACCGTACCATGGTCTCCCCATCAGAGGTGTATACCGAAGGCAGGGTTACACCCGTTGGCAATTTCGCAAGTCGAATTCATAGGTTAGAGTTACTGTCTTCGGGGTCCTGTTTTTCTATGGCTGCGCGCTCGCGATAGGTCTAGGGCAACCATCTGATTGCTGTTTAACATCAGGATCGCGTGATTACCCCTTTCGAGTACGTAACTTTGGAGCCCCTTCGCCCCTTCAGAATGGAGTGTCAAATACAAGCCGTGTTTCTCCTCGACTGTATTGTTATGTTTGAGGGTCTCGCACAAGGAATACAGTAATAGGTGGGACCGGTACCCATACACATAGAGCGCCCATAAAAGTAGAGGTAACTTGGGAAGGATACAGCAAATTACATCTCATGCCACTCGATGCAGCACCACCCACCTCAGATCGAACTGCATGGGTAACTGGCGCGACGGTAGGTCCGCTGGCCCAGATTGCGCATAACGGATCCCGGAAGGCCAAAGCCCTGATTGGTTCATCGCGCGGCGCTGGTGCGGAGATGACATTTCAAGATCCGCGCTTTACATTCAAACTGCCAATAGAAGTTGTCGAACTTATGGCTCAACCTTTTCGCTTCGCACGCGGAGAGATTGGAGTTCGCCAGCTATTTGAGGACGCTTGAGGCTCAGTGGGCAGAGCGCAATACAGTCTCCTACAGGCG
seq00012   AAGGCTCACGGTGGAATTTACGAGTCTGTATAAGTTTACCAATTCGATTACGGATACCTAGTGCCATTTCATTCCGTTGAAGGCAAGGCTAGATACATCGTGGGAGTATACACATGGTTTCGGATGGCTTCGAAGCGCCTTAAGTTACTCTCGAGATGAGATTTCGGATACGAAGTTTTTAGATACGGCTACAATGGCCTGCTGATGAGGCATGATCGCGCGGTACATGGCTGCGCAACACGATTACTAGATAGACTCGCGATAGTCGGACCAGGGTTGGAGTATAAGGTCAGCAGATTAAATTCACCCTGCGATCGCGGAATTTCCGGACAGTCCCTATCCTAATGGGGGCCACCAAGCACCCGGAATCGGTGAACCTTTACACTTCCGGGCTAAATTGCGAGTCTCCGCGTCGCAAAAGTCTCCCTGGACACGCTATATCAGAAGTTTAGTAAACCAAATAACAACAGGACAAACATTTGCCGTTCGCTGGGTACTCTCCCCTCTCTTGCCGTGTTTACGTAGAAGGCGAATGAAGACCCGTGTGGTTACGTGAACGTAATGTCCTTTGAGTTAACGTGACCATACGCTGACTCTCAGGATCAAGAGTTGATGAGGAGCTGCGGAACCTAATTCCTAATTGACGGTTCGTGTTCATACCCATGCGGTCGTTAGTGTAGAAAATTGCTTCCAATGGTATTTAGAAGGGAGGACTAGTCGGCTATGCCCCTTCCACAACCGAGTCGTCCCCCACCGGACGCACTCCCATCAGGCATCGACCACGCCAGTCCACAATCGCGCGGACATTCCCCCGGAGGTCCTGAATCATACCTCTTTCCTACATTAAACCTTTCTCTAGGACCGTCCTTCTGGGAATACGACACGGAACGCACTATCTCACAGATGATGCTCACGCTCCGTCTCAATGTATGCAAGCGTCAGTGACAAGATTTTGGCGTAAGTTGTGCGACGTCGCGCAATTCTCTGCTTGGTGGAACCGGACGATTCTGCGTGTGGGGGGGGCATTTTAGTCCTGTACTGGCCTGGCCGCTCTGGAACCGGGCTAGTCGAGAGCCCTGCTGGGATGATTCAACTCCTGACGGACAGACCGTCGAGCAATTTGCGTTGAGGTGATTATTACGGTGGCTAAGTCCCTAAGCGGACTCAGTACTCATCAGCAGCCAGGGGGCGCAAACCTATCGGCACATAATGGACGTGGGCGTTCACCTGTTTTTGCAGCGACATGGCCCACACAGTCCACACTTCATTCCCTCCGCGTCAGAGGGTCTATCCTGTTTCTCAACAAGAGGATACAATATGAAGGTGTACCGAGAGACTGAACACTAGTAAGCATTGCTTACGGTGAGCAGCGCGGGATTTTAGATTTGAGTTTATCTCAATTGGACGTGTTAAGGACAGCTGCCGTAAGTCTTGCCACCGCAAGGTCGTGAAAGGGGATAATCAGGCGAGAGGCGAGAGATGACAATGGATAGCGGGTCCTTGGTGGACTTAAAATCGGCAGTTCAACCGATGCTGCCACCCGTACTCTATACGGCGACTGAGATCTCGATATGCGCGACCCTTACTTTGACCGTACCATGGTCTCCCCATCAGAGGTGTATACCGAAGGCAGGGTTACACCCGTTGGCAATTTCGCAAGTCGAATTCATAGGTTAGAGTTACTGTCTTCGGGGTCCTGTTTTTCTATGGCTGCGCGCTCGCGATAGGTCTAGGGCAACCATCTGATTGCTGTTTAACATCAGGATCGCGTGATTACCCCTTTCGAGTACGTAACTTTGGAGCCCCTTCGCCCCTTCAGAATGGAGTGTCAAATACAAGCCGTGTTTCTCCTCGACTGTATTGTTATGTTTGAGGGTCTCGCACAAGGAATACAGTAATAGGTGGGACCGGTACCCATACACATAGAGCGCCCATAAAAGTAGAGGTAACTTGGGAAGGATACAGCAAATTACATCTCATGCCACTCGATGCAGCACCACCCACCTCAGATCGAACTGCATGGGTAACTGGCGCGACGGTAGGTCCGCTGGCCCAGATTGCGCATAACGGATCCCGGAAGGCCAAAGCCCTGATTGGTTCATCGCGCGGCGCTGGTGCGGAGATGACATTTCAAGATCCGCGCTTTACATTCAAACTGCCAATAGAAGTTGTCGAACTTATGGCTCAACCTTTTCGCTTCGCACGCGGAGAGATTGGAGTTCGCCAGCTATTTGAGGACGCTTGAGGCTCAGTGGGCAGAGCGCAATACAGTCTCCTACAGGCG
seq00013   AAGGCTCACGGTGGAATTTACGAGTCTGTATAAGTTTACCAATTCGATTACGGATACCTAGTGCCATTTCATTCCGTTGAAGGCAAGGCTAGATACATCGTGGGAGTATACACATGGTTTCGGATGGCTTCGAAGCGCCTTAAGTTACTCTCGAGATGAGATTTCGGATACGAAGTTTTTAGATACGGCTACAATGGCCTGCTGATGAGGCATGATCGCGCGGTACATGGCTGCGCAACACGATTACTAGATAGACTCGCGATAGTCGGACCAGGGTTGGAGTATAAGGTCAGCAGATTAAATTCACCCTGCGATCGCGGAATTTCCGGACAGTCCCTATCCTAATGGGGGCCACCAAGCACCCGGAATCGGTGAACCTTTACACTTCCGGGCTAAATTGCGAGTCTCCGCGTCGCAAAAGTCTCCCTGGACACGCTATATCAGAAGTTTAGTAAACCAAATAACAACAGCACAAACATTTGCCGTTCGCTGGGTACTCTCCCCTCTCTTGCCGTGTTTACGTAGAAGGCGAATGAAGACCCGTGTGGTTACGTGAACGTAATGTCCTTTGAGTTAACGTGACCATACGCTGACTCTCAGGATCAAGAGTTGATGAGGAGCTGCGGAACCTAATTCCTAATTGACGGTTCGTGTTCATACCGATGCGGTCGTTAGTGTAGAAAATTGCTTCCAATGGTATTTAGAAGGGAGGACTAGTCGGCTATGCCCCTTCCACAACCGAGTCGTCCCCCACCGGACGCACTCCCATCAGGCATCGACCACGCCAGTCCACAATCGCGCGGACATTCCCCCGGAGGTCCTGAATCATACCTCTTTCCTACATTAAACCTTTCTCTAGGACCGTCCTTCTGGGAATACGACACGGAACGCACTATCTCACAGATGATGCTCACGCTCCGTCTCAATGTATGCAAGCGTCAGTGACAAGATTTTGGCGTAAGTTGTGCGACGTCGCGCAATTCTCTGCTTGGTGGAACCGGACGATTCTGCGTGTGGGGGGGGCATTTTAGACCTGTACTGGCCTGGCCGCTCTGGAACCGGGCTAGTCGAGAGCCCTGCTGGGATGATTCAACTCCTGACGGACAGACCGTCGAGCAATTTGCGTTGAGGTGATTATTACGGTGGCTAAGTCCCTAAGCGGACTCAGTACTCATCAGCAGCCAGGGGGCGCAAACCTATCGGCACATAATGGACGTGGGCGTTCACCTGTTTTTGCAGCGACATGGCCCACACAGTCCACACTTCATTCCCTCCGCGTCAGAGGGTCTATCCTGTTTCTCAACAAGAGGATACAATATGAAGGTGTACCGAGAGACTGATCACTAGTAAGCATTGCTTACGGTGAGCAGCGCGGGATTTTAGATTTGAGTTTATCTCAATTGGACGTGTTAAGGACAGCTGCCGTAAGTCTTGCCACCGCAAGGTCGTGAAAGGGGATAATCAGGCGAGAGGCGAGAGATGACAATGGATAGCGGGTCCTTGGTGGACTTAAAATCGGCAGTTCAACCGATGCTGCCACCCGTACTCTATACGGCGACTGAGATCTCGATATGCGCGACCCTTTCTTTGACCGTACCATGGTCTCCCCATCAGAGGTGTATACCGAAGGCAGGGTTACACCCGTTGGCAATTTCGCAAGTCGAATTCATAGGTTAGAGTTACTGTCTTCGGGGTCCTGTTTTTCTATGGCTGCGCGCTCGCGATAGGTCTAGGGCAACCATCTGGTTGCTGTTTAACATCAGGATCGCGTGATTACCCCTTTCGAGTACGTAACTTTGGAGCCCCTTCGCCCCTTCAGAATGGAGTGTCAAATACAAGCCGTGTTTCTCCTCGACTGTATTGTTATGTTTGAGGGTCTCGCACAAGGAATACAGTAATAGGTGGGACCGGTACCCATACACATAGAGCGCCCATAAAAGTAGAGGTAACTTGGGAAGGATACAGCAAATTACATCTCATGCCACTCGATGCAGCACCACCCACCTCAGATCGAACTGCATGGGTAACTGGCGCGACGGTAGGTCCGCTGGCCCAGATTGCGCATAACGGATCCCGGAAGGCCAAAGCCCTGATTGGTTCATCGCGCGGCGCTGGTGCGGAGATGACATTTCAAGATCCGCGCTTTACATTCAAACTGCCAATAGAAGTTGTCGAACTTATGGCTCAACCTTTTCGCTTCGCACGCGGAGAGATTGGAGTTCGCCAGCTATTTGAGGACGCTTGAGGCTCAGTGGGCAGAGCGCAATACAGTCTCCTACAGGCG
seq00014   AAGGCTCACGGTGGAATTTACGAGTCTGTATAAGTTTACCAATTCGATTACGGATACCTAGTGCCATTTCATTCCGTTGAAGGCAAGGCTAGATACATCGTGGGAGTATACACATGGTTTCGGATGGCTTCGAAGCGCCTTAAGTTACTCTCGAGATGAGATTTCGGATACGAAGTTTTTAGATACGGCTACAATGGCCTGCTGATGAGGCATGATCGCGCGGTACATGGCTGCGCAACACGATTACTAGATAGACTCGCGATAGTCGGACCAGGGTTGGAGTATAAGGTCAGCAGATTAAATTCACCCTGCGATCGCGGAATTTCCGGACGGTCCCTATCCTAATGGGGGCCACCAAGCACCCGGAATCGGTGAACCTTTACACTTCCGGGCTAAATTGCGAGTCTCCGCGTCGCAAAAGTCTCCCTGGACACGCTATATCAGAAGTTTAGTAAACCAAATAACAACAGCACAAACATTTGCCGTTCGCTGGGTACTCTCCCCTCTCTTGCCGTGTTTACGTAGAAGGCGAATGAAGACCCGTGTGGTTACGTGAACGTAATGTCCTTTGAGTTAACGTGACCATACGCTGACTCTCAGGATCAAGAGTTGATGAGGAGCTGCGGAACCTAATTCCTAATTGACGGTTCGTGTTCATACCGATGCGGTCGTTAGTGTAGAAAATTGCTTCCAATGGTATTTAGAAGGGAGGACTAGTCGGCTATGCCCCTTCCACAACCGAGTCGTCCCCCACCGGACGCACTCCCATCAGGCATCGACCACGCCAGTCCACAATCGCGCGGACATTCCCCCGGAGGTCCTGAATCATACCTCTTTCCTACATTAAACCTTTCTCTAGGACCGTCCTTCTGGGAATACGACACGGAACGCACTATCTCACAGATGATGCTCACGCTCCGTCTCAATGTATGCAAGCGTCAGTGACAAGATTTTGGCGTAAGTTGTGCGACGTCGCGCAATTCTCTGCTTGGTGGAACCGGACGATTCTGCGTGTGGGGGGGGCATTTTAGACCTGTACTGGCCTGGCCGCTCTGGAACCGGGCTAGTCGAGAGCCCTGCTGGGATGATTCAACTCCTGACGGACAGACCGTCGAGCAATTTGCGTTGAGGTGATTATTACGGTGGCTAAGTCCCTAAGCGGACTCAGTACTCATCAGCAGCCAGGGGGCGCAAACCTATCGGCACATAATGGACGTGGGCGTTCACCTGTTTTTGCAGCGACATGGCCCACACAGTCCACACTTCATTCCCTCCGCGTCAGAGGGTCTATCCTGTTTCTCAACAAGAGGATACAATATGAAGGTGTACCGAGAGACTGATCACTAGTAAGCATTGCTTACGGTGAGCAGCGCGGGATTTTAGATTTGAGTTTATCTCAATTGGACGTGTTAAGGACAGCTGCCGTAAGTCTTGCCACCGCAAGGTCGTGAAAGGGGATAATCAGGCGAGAGGCGAGAGATGACAATGGATAGCGGGTCCTTGGTGGACTTAAAATCGGCAGTTCAACCGATGCTGCCACCCGTACTCTATACGGCGACTGAGATCTCGATATGCGCGACCCTTTCTTTGACCGTACCATGGTCTCCCCATCAGAGGTGTATACCGAAGGCAGGGTTACACCCGTTGGCAATTTCGCAAGTCGAATTCATAGGTTAGAGTTACTGTCTTCGGGGTCCTGTTTTTCTATGGCTGCGCGCTCGCGATAGGTCTAGGGCAACCATCTGGTTGCTGTTTAACATCAGGATCGCGTGATTACCCCTTTCGAGTACGTAACTTTGGAGCCCCTTCGCCCCTTCAGAATGGAGTGTCAAATACAAGCCGTGTTTCTCCTCGACTGTATTGTTATGTTTGAGGGTCTCGCACAAGGAATACAGTAATAGGTGGGACCGGTACCCATACACATAGAGCGCCCATAAAAGTAGAGGTAACTTGGGAAGGATACAGCAAATTACATCTCATGCCACTCGATGCAGCACCACCCACCTCAGATCGAACTGCATGGGTAACTGGCGCGACGGTAGGTCCGCTGGCCCAGATTGCGCATAACGGATCCCGGAAGGCCAAAGCCCTGATTGGTTCATCGCGCGGCGCTGGTGCGGAGATGACATTTCAAGATCCGCGCTTTACATTCAAACTGCCAATAGAAGTTGTCGAACTTATGGCTCAACCTTTTCGCTTCGCACGCGGAGAGATTGGAGTTCGCCAGCTATTTGAGGACGCTTGAGGCTCAGTGGGCAGAGCGCAATACAGTCTCCTACAGGCG
seq00015   AAGGCTCACGGTGGAATTTACGAGTCTGTATAAGTTTACCAATTCGATTACGGATACCTAGTGCCATTTCATTCCGTTGAAGGCAAGGCTAGATACATCGTGGGAGTATACACATGGTTTCGGATGGCTTCGAAGCGCCTTAAGTTACTCTCGAGATGAGATTTCGGATACGAAGTTTTTAGATACGGCTACAATGGCCTGCTGATGAGGCATGATCGCGCGGTACATGGCTGCGCAACACGATTACTAGATAGACTCGCGATAGTCGGACCAGGGTTGGAGTATAAGGTCAGCAGATTAAATTCACCCTGCGATCGCGGAATTTCCGGACAGTCCCTATCCTAATGGGGGCCACCAAGCACCCGGAATCGGTGAACCTTTACACTTCCGGGCTAAATTGCGAGTCTCCGCGTCGCAAAAGTCTCCCTGGACACGCTATATCAGAAGTTTAGTAAACCAAATAACAACAGCACAAACATTTGCCGTTCGCTGGGTACTCTCCCCTCTCTTGCCGTGTTTACGTAGAAGGCGAATGAAGACCCGTGTGGTTACGTGAACGTAATGTCCTTTGAGTTAACGTGACCATACGCTGACTCTCAGGATCAAGAGTTGATGAGGAGCTGCGGAACCTAATTCCTAATTGACGGTTCGTGTTCATACCGATGCGGTCGTTAGTGTAGAAAATTGCTTCCAATGGTATTTAGAAGGGAGGACTAGTCGGCTATGCCCCTTCCACAACCGAGTCGTCCCCCACCGGACGCACTCCCATCAGGCATCGACCACGCCAGTCCACAATCGCGCGGACATTCCCCCGGAGGTCCTGAATCATACCTCTTTCCTACATTAAACCTTTCTCTAGGACCGTCCTTCTGGGAATACGACACGGAACGCACTATCTCACAGATGATGCTCACGCTCCGTCTCAATGTATGCAAGCGTCAGTGACAAGATTTTGGCGTAAGTTGTGCGACGTCGCGCAATTCTCTGCTTGGTGGAACCGGACGATTCTGCGTGTGGGGGGGGCATTTTAGACCTGTACTGGCCTGGCCGCTCTGGAACCGGGCTAGTCGAGAGCCCTGCTGGGATGATTCAACTCCTGACGGACAGACCGTCGAGCAATTTGCGTTGAGGTGATTATTACGGTGGCTAAGTCCCTAAGCGGACTCAGTACTCATCAGCAGCCAGGGGGCGCAAACCTATCGGCACATAATGGACGTGGGCGTTCACCTGTTTTTGCAGCGACATGGCCCACACAGTCCACACTTCATTCCCTCCGCGTCAGAGGGTCTATCCTGTTTCTCAACAAGAGGATACAATATGAAGGTGTACCGAGAGACTGATCACTAGTAAGCATTGCTTACGGTGAGCAGCGCGGGATTTTAGATTTGAGTTTATCTCAATTGGACGTGTTAAGGACAGCTGCCGTAAGTCTTGCCACCGCAAGGTCGTGAAAGGGGATAATCAGGCGAGAGGCGAGAGATGACAATGGATAGCGGGTCCTTGGTGGACTTAAAATCGGCAGTTCAACCGATGCTGCCACCCGTACTCTATACGGCGACTGAGATCTCGATATGCGCGACCCTTTCTTTGACCGTACCATGGTCTCCCCATCAGAGGTGTATACCGAAGGCAGGGTTACACCCGTTGGCAATTTCGCAAGTCGAATTCATAGGTTAGAGTTACTGTCTTCGGGGTCCTGTTTTTCTATGGCTGCGCGCTCGCGATAGGTCTAGGGCAACCATCTGGTTGCTGTTTAACATCAGGATCGCGTGATTACCCCTTTCGAGTACGTAACTTTGGAGCCCCTTCGCCCCTTCAGAATGGAGTGTCAAATACAAGCCGTGTTTCTCCTCGACTGTATTGTTATGTTTGAGGGTCTCGCACAAGGAATACAGTAATAGGTGGGACCGGTACCCATACACATAGAGCGCCCATAAAAGTAGAGGTAACTTGGGAAGGATACAGCAAATTACATCTCATGCCACTCGATGCAGCACCACCCACCTCAGATCGAACTGCATGGGTAACTGGCGCGACGGTAGGTCCGCTGGCCCAGATTGCGCATAACGGATCCCGGAAGGCCAAAGCCCTGATTGGTTCATCGCGCGGCGCTGGTGCGGAGATGACATTTCAAGATCCGCGCTTTACATTCAAACTGCCAATAGAAGTTGTCGAACTTATGGCTCAACCTTTTCGCTTCGCACGCGGAGAGATTGGAGTTCGCCAGCTATTTGAGGACGCTTGAGGCTCAGTGGGCAGAGCGCAATACAGTCTCCTACAGGCG
seq00016   AAGGCTCACGGTGGAATTTACGAGTCTGTATAAGTTTACCAATTCGATTACGGATACCTAGTGCCATTTCATTCCGTTGAAGGCAAGGCTAGATACATCGTGGGAGTATACACATGGTTTCGGATGGCTTCGAAGCGCCTTAAGTTACTCTCGAGATGAGATTTCGGATACGAAGTTTTTAGATACGGCTACAATGGCCTGCTGATGAGGCATGATCGCGCGGTACATGGCTGCGCAACACGATTACTAGATAGACTCGCGATAGTCGGACCAGGGTTGGAGTATAAGGTCAGCAGATTAAATTCACCCTGCGATCGCGGAATTTCCGGACAGTCCCTATCCTAATGGGGGCCACCAAGCACCCGGAATCGGTGAACCTTTACACTTCCGGGCTAAATTGCGAGTCTCCGCGTCGCAAAAGTCTCCCTGGACACGCTATATCAGAAGTTTAGTAAACCAAATAACAACAGCACAAACATTTGCCGTTCGCTGGGTACTCTCCCCTCTCTTGCCGTGTTTACGTAGAAGGCGAATGAAGACCCGTGTGGTTACGTGAACGTAATGTCCTTTGAGTTAACGTGACCATACGCTGACTCTCAGGATCAAGAGTTGATGAGGAGCTGCGGAACCTAATTCCTAATTGACGGTTCGTGTTCATACCGATGCGGTCGTTAGTGTAGAAAATTGCTTCCAATGGTATTTAGAAGGGAGGACTAGTCGGCTATGCCCCTTCCACAACCGAGTCGTCCCCCACCGGACGCACTCCCATCAGGCATCGACCACGCCAGTCCACAATCGCGCGGACATTCCCCCGGAGGTCCTGAATCATACCTCTTTCCTACATTAAACCTTTCTCTAGGACCGTCCTTCTGGGAATACGACACGGAACGCACTATCTCACAGATGATGCTCACGCTCCGTCTCAATGTATGCAAGCGTCAGTGACAAGATTTTGGCGTAAGTTGTGCGACGTCGCGCAATTCTCTGCTTGGTGGAACCGGACGATTCTGCGTGTGGGGGGGGCATTTTAGACCTGTACTGGCCTGGCCGCTCTGGAACCGGGCTAGTCGAGAGCCCTGCTGGGATGATTCAACTCCTGACGGACAGACCGTCGAGCAATTTGCGTTGAGGTGATTATTACGGTGGCTAAGTCCCTAAGCGGACTCAGTACTCATCAGCAGCCAGGGGGCGCAAACCTATCGGCACATAATGGACGTGGGCGTTCACCTGTTTTTGCAGCGACATGGCCCACACAGTCCACACTTCATTCCCTCCGCGTCAGAGGGTCTATCCTGTTTCTCAACAAGAGGATACAATATGAAGGTGTACCGAGAGACTGAACACTAGTAAGCATTGCTTACGGTGAGCAGCGCGGGATTTTAGATTTGAGTTTATCTCAATTGGACGTGTTAAGGACAGCTGCCGTAAGTCTTGCCACCGCAAGGTCGTGAAAGGGGATAATCAGGCGAGAGGCGAGAGATGACAATGGATAGCGGGTCCTTGGTGGACTTAAAATCGGCAGTTCAACCGATGCTGCCACCCGTACTCTATACGGCGACTGAGATCTCGATATGCGCGACCCTTACTTTGACCGTACCATGGTCTCCCCATCAGAGGTGTATACCGAAGGCAGGGTTACACCCGTTGGCAATTTCGCAAGTCGAATTCATAGGTTAGAGTTACTGTCTTCGGGGTCCTGTTTTTCTATGGCTGCGCGCTCGCGATAGGTCTAGGGCAACCATCTGGTTGCTGTTTAACATCAGGATCGCGTGATTACCCCTTTCGAGTACGTAACTTTGGAGCCCCTTCGCCCCTTCAGAATGGAGTGTCAAATACAAGCCGTGTTTCTCCTCGACTGTATTGTTATGTTTGAGGGTCTCGCACAAGGAATACAGTAATAGGTGGGACCGGTACCCATACACATAGAGCGCCCATAAAAGTAGAGGTAACTTGGGAAGGATACAGCAAATTACATCTCATGCCACTCGATGCAGCACCACCCACCTCAGATCGAACTGCATGGGTAACTGGCGCGACGGTAGGTCCGCTGGCCCAGATTGCGCATAACGGATCCCGGAAGGCCAAAGCCCTGATTGGTTCATCGCGCGGCGCTGGTGCGGAGATGACATTTCAAGATCCGCGCTTTACATTCAAACTGCCAATAGAAGTTGTCGAACTTATGGCTCAACCTTTTCGCTTCGCACGCGGAGAGATTGGAGTTCGCCAGCTATTTGAGGACGCTTGAGGCTCAGTGGGCAGAGCGCAATACAGTCTCCTACAGGCG
seq00017   AAGGCTCACGGTGGAATTTACGAGTCTGTATAAGTTTACCAATTCGATTACGGATACCTAGTGCCATTTCATTCCGTTGAAGGCAAGGCTAGATACATCGTGGGAGTATACACATGGTTTCGGATGGCTTCGAAGCGCCTTAAGTTACTCTCGAGATGAGATTTCGGATACGAAGTTTTTAGATACGGCTACAATGGCCTGCTGATGAGGCATGATCGCGCGGTACATGGCTGCGCAACACGATTACTAGATAGACTCGCGATAGTCGGACCAGGGTTGGAGTATAAGGTCAGCAGATTAAATTCACCCTGCGATCGCGGAATTTCCGGACAGTCCCTATCCTAATGGGGGCCACCAAGCACCCGGAATCGGTGAACCTTTACACTTCCGGGCTAAATTGCGAGTCTCCGCGTCGCAAAAGTCTCCCTGGACACGCTATATCAGAAGTTTAGTAAACCAAATAACAACAGCACAAACATTTGCCGTTCGCTGGGTACTCTCCCCTCTCTTGCCGTGTTTACGTAGAAGGCGAATGAAGACCCGTGTGGTTACGTGAACGTAATGTCCTTTGAGTTAACGTGACCATACGCTGACTCTCAGGATCAAGAGTTGATGAGGAGCTGCGGAACCTAATTCCTAATTGACGGTTCGTGTTCATACCGATGCGGTCGTTAGTGTAGAAAATTGCTTCCAATGGTATTTAGAAGGGAGGACTAGTCGGCTATGCCCCTTCCACAACCGAGTCGTCCCCCACCGGACGCACTCCCATCAGGCATCGACCACGCCAGTCCACAATCGCGCGGACATTCCCCCGGAGGTCCTGAATCATACCTCTTTCCTACATTAAACCTTTCTCTAGGACCGTCCTTCTGGGAATACGACACGGAACGCACTATCTCACAGATGATGCTCACGCTCCGTCTCAATGTATGCAAGCGTCAGTGACAAGATTTTGGCGTAAGTTGTGCGACGTCGCGCAATTCTCTGCTTGGTGGAACCGGACGATTCTGCGTGTGGGGGGGGCATTTTAGACCTGTACTGGCCTGGCCGCTCTGGAACCGGGCTAGTCGAGAGCCCTGCTGGGATGATTCAACTCCTGACGGACAGACCGTCGAGCAATTTGCGTTGAGGTGATTATTACGGTGGCTAAGTCCCTAAGCGGACTCAGTACTCATCAGCAGCCAGGGGGCGCAAACCTATCGGCACATAATGGACGTGGGCGTTCACCTGTTTTTGCAGCGACATGGCCCACACAGTCCACACTTCATTCCCTCCGCGTCAGAGGGTCTATCCTGTTTCTCAACAAGAGGATACAATATGAAGGTGTACCGAGAGACTGAACACTAGTAAGCATTGCTTACGGTGAGCAGCGCGGGATTTTAGATTTGAGTTTATCTCAATTGGACGTGTTAAGGACAGCTGCCGTAAGTCTTGCCACCGCAAGGTCGTGAAAGGGGATAATCAGGCGAGAGGCGAGAGATGACAATGGATAGCGGGTCCTTGGTGGACTTAAAATCGGCAGTTCAACCGATGCTGCCACCCGTACTCTATACGGCGACTGAGATCTCGATATGCGCGACCCTTACTTTGACCGTACCATGGTCTCCCCATCAGAGGTGTATACCGAAGGCAGGGTTACACCCGTTGGCAATTTCGCAAGTCGAATTCATAGGTTAGAGTTACTGTCTTCGGGGTCCTGTTTTTCTATGGCTGCGCGCTCGCGATAGGTCTAGGGCAACCATCTGGTTGCTGTTTAACATCAGGATCGCGTGATTACCCCTTTCGAGTACGTAACTTTGGAGCCCCTTCGCCCCTTCAGAATGGAGTGTCAAATACAAGCCGTGTTTCTCCTCGACTGTATTGTTATGTTTGAGGGTCTCGCACAAGGAATACAGTAATAGGTGGGACTGGTACCCATACACATAGAGCGCCCATAAAAGTAGAGGTAACTTGGGAAGGATACAGCAAATTACATCTCATGCCACTCGATGCAGCACCACCCACCTCAGATCGAACTGCATGGGTAACTGGCGCGACGGTAGGTCCGCTGGCCCAGATTGCGCATAACGGATCCCGGAAGGCCAAAGCCCTGATTGGTTCATCGCGCGGCGCTGGTGCGGAGATGACATTTCAAGATCCGCGCTTTACATTCAAACTGCCAATAGAAGTTGTCGAACTTATGGCTCAACCTTTTCGCTTCGCACGCGGAGAGATTGGAGTTCGCCAGCTATTTGAGGACGCTTGAGGCTCAGTGGGCAGAGCGCAATACAGTCTCCTACAGGCG
seq00018   AAGGCTCACGGTGGAATTTACGAGTCTGTATAAGTTTACCAATTCGATTACGGATACCTAGTGCCATTTCATTCCGTTGAAGGCAAGGCTAGATACATCGTGGGAGTATACACATGGTTTCGGATGGCTTCGAAGCGCCTTAAGTTACTCTCGAGATGAGATTTCGGATACGAAGTTTTTAGATACGGCTACAATGGCCTGCTGATGAGGCATGATCGCGCGGTACATGGCTGCGCAACACGATTACTAGATAGACTCGCGATAGTCGGACCAGGGTTGGAGTATAAGGTCAGCAGATTAAATTCACCCTGCGATCGCGGAATTTCCGGACAGTCCCTATCCTAATGGGGGCCACCAAGCACCCGGAATCGGTGAACCTTTACACTTCCGGGCTAAATTGCGAGTCTCCGCGTCGCAAAAGTCTCCCTGGACACGCTATATCAGAAGTTTAGTAAACCAAATAACAACAGCACAAACATTTGCCGTTCGCTGGGTACTCTCCCCTCTCTTGCCGTGTTTACGTAGAAGGCGAATGAAGACCCGTGTGGTTACGTGAACGTAATGTCCTTTGAGTTAACGTGACCATACGCTGACTCTCAGGATCAAGAGTTGATGAGGAGCTGCGGAACCTAATTCCTAATTGACGGTTCGTGTTCATACCGATGCGGTCGTTAGTGTAGAAAATTGCTTCCAATGGTATTTAGAAGGGAGGACTAGTCGGCTATGCCCCTTCCACAACCGAGTCGTCCCCCACCGGACGCACTCCCATCAGGCATCGACCACGCCAGTCCACAATCGCGCGGACATTCCCCCGGAGGTCCTGAATCATACCTCTTTCCTACATTAAACCTTTCTCTAGGACCGTCCTTCTGGGAATACGACACGGAACGCACTATCTCACAGATGATGCTCACGCTCCGTCTCAATGTATGCAAGCGTCAGTGACAAGATTTTGGCGTAAGTTGTGCGACGTCGCGCAATTCTCTGCTTGGTGGAACCGGACGATTCTGCGTGTGGGGGGGGCATTTTAGACCTGTACTGGCCTGGCCGCTCTGGAACCGGGCTAGTCGAGAGCCCTGCTGGGATGATTCAACTCCTGACGGACAGACCGTCGAGCAATTTGCGTTGAGGTGATTATTACGGTGGCTAAGTCCCTAAGCGGACTCAGTACTCATCAGCAGCCAGGGGGCGCAAACCTATCGGCACATAATGGACGTGGGCGTTCACCTGTTTTTGCAGCGACATGGCCCACACAGTCCACACTTCATTCCCTCCGCGTCAGAGGGTCTATCCTGTTTCTCAACAAGAGGATACAATATGAAGGTGTACCGAGAGACTGAACACTAGTAAGCATTGCTTACGGTGAGCAGCGCGGGATTTTAGATTTGAGTTTATCTCAATTGGACGTGTTAAGGACAGCTGCCGTAAGTCTTGCCACCGCAAGGTCGTGAAAGGGGATAATCAGGCGAGAGGCGAGAGATGACAATGGATAGCGGGTCCTTGGTGGACTTAAAATCGGCAGTTCAACCGATGCTGCCACCCGTACTCTATACGGCGACTGAGATCTCGATATGCGCGACCCTTACTTTGACCGTACCATGGTCTCCCCATCAGAGGTGTATACCGAAGGCAGGGTTACACCCGTTGGCAATTTCGCAAGTCGAATTCATAGGTTAGAGTTACTGTCTTCGGGGTCCTGTTTTTCTATGGCTGCGCGCTCGCGATAGGTCTAGGGCAACCATCTGGTTGCTGTTTAACATCAGGATCGCGTGATTACCCCTTTCGAGTACGTAACTTTGGAGCCCCTTCGCCCCTTCAGAATGGAGTGTCAAATACAAGCCGTGTTTCTCCTCGACTGTATTGTTATGTTTGAGGGTCTCGCACAAGGAATACAGTAATAGGTGGGACCGGTACCCATACACATAGAGCGCCCATAAAAGTAGAGGTAACTTGGGAAGGATACAGCAAATTACATCTCATGCCACTCGATGCAGCACCACCCACCTCAGATCGAACTGCATGGGTAACTGGCGCGACGGTAGGTCCGCTGGCCCAGATTGCGCATAACGGATCCCGGAAGGCCAAAGCCCTGATTGGTTCATCGCGCGGCGCTGGTGCGGAGATGACATTTCAAGATCCGCGCTTTACATTCAAACTGCCAATAGAAGTTGTCGAACTTATGGCTCAACCTTTTCGCTTCGCACGCGGAGAGATTGGAGTTCGCCAGCTATTTGAGGACGCTTGAGGCTCAGTGGGCAGAGCGCAATACAGTCTCCTACAGGCG
seq00019   AAGGCTCACGGTGGAATTTACGAGTCTGTATAAGTTTACCAATTCGATTACGGATACCTAGTGCCATTTCATTCCGTTGAAGGCAAGGCTAGATACATCGTGGGAGTATACACATGGTTTCGGATGGCTTCGAAGCGCCTTAAGTTACTCTCGAGATGAGATTTCGGATACGAAGTTTTTAGATACGGCTACAATGGCCTGCTGATGAGGCATGATCGCGCGGTACATGGCTGCGCAACACGATTACTAGATAGACTCGCGATAGTCGGACCAGGGTTGGAGTATAAGGTCAGCAGATTAAATTCACCCTGCGATCGCGGAATTTCCGGACAGTCCCTATCCTAATGGGGGCCACCAAGCACCCGGAATCGGTGAACCTTTACACTTCCGGGCTAAATTGCGAGTCTCCGCGTCGCAAAAGTCTCCCTGGACACGCTATATCAGAAGTTTAGTAAACCAAATAACAACAGGACAAACATTTGCCGTTCGCTGGGTACTCTCCCCTCTCTTGCCGTGTTTACGTAGAAGGCGAATGAAGACCCGTGTGGTTACGTGAACGTAATGTCCTTTGAGTTAACGTGACCATACGCTGACTCTCAGGATCAAGAGTTGATGAGGAGCTGCGGAACCTAATTCCTAATTGACGGTTCGTGTTCATACCCATGCGGTCGTTAGTGTAGAAAATTGCTTCCAATGGTATTTAGAAGGGAGGACTAGTCGGCTATGCCCCTTCCACAACCGAGTCGTCCCCCACCGGACGCACTCCCATCAGGCATCGACCACGCCAGTCCACAATCGCGCGGACATTCCCCCGGAGGTCCTGAATCATACCTCTTTCCTACATTAAACCTTTCTCTAGGACCGTCCTTCTGGGAATACGACACGGAACGCACTATCTCACAGATGATGCTCACGCTCCGTCTCAATGTATGCAAGCGTCAGTGACAAGATTTTGGCGTAAGTTGTGCGACGTCGCGCAATTCTCTGCTTGGTGGAACCGGACGATTCTGCGTGTGGGGGGGGCATTTTAGACCTGTACTGGCCTGGCCGCTCTGGAACCGGGCTAGTCGAGAGCCCTGCTGGGATGATTCAACTCCTGACGGACAGACCGTCGAGCAATTTGCGTTGAGGTGATTATTACGGTGGCTAAGTCCCTAAGCGGACTCAGTACTCATCAGCAGCCAGGGGGCGCAAACCTATCGGCACATAATGGACGTGGGCGTTCACCTGTTTTTGCAGCGACATGGCCCACACAGTCCACACTTCATTCCCTCCGCGTCAGAGGGTCTATCCTGTTTCTCAACAAGAGGATACAATATGAAGGTGTACCGAGAGACTGAACACTAGTAAGCATTGCTTACGGTGAGCAGCGCGGGATTTTAGATTTGAGTTTATCTCAATTGGACGTGTTAAGGACAGCTGCCGTAAGTCTTGCCACCGCAAGGTCGTGAAAGGGGATAATCAGGCGAGAGGCGAGAGATGACAATGGATAGCGGGTCCTTGGTGGACTTAAAATCGGCAGTTCAACCGATGCTGCCACCCGTACTCTATACGGCGACTGAGATCTCGATATGCGCGACCCTTACTTTGACCGTACCATGGTCTCCCCATCAGAGGTGTATACCGAAGGCAGGGTTACACCCGTTGGCAATTTCGCAAGTCGAATTCATAGGTTAGAGTTACTGTCTTCGGGGTCCTGTTTTTCTATGGCTGCGCGCTCGCGATAGGTCTAGGGCAACCATCTGATTGCTGTTTAACATCAGGATCGCGTGATTACCCCTTTCGAGTACGTAACTTTGGAGCCCCTTCGCCCCTTCAGAATGGAGTGTCAAATACAAGCCGTGTTTCTCCTCGACTGTATTGTTATGTTTGAGGGTCTCGCACAAGGAATACAGTAATAGGTGGGACCGGTACCCATACACATAGAGCGCCCATAAAAGTAGAGGTAACTTGGGAAGGATACAGCAAATTACATCTCATGCCACTCGATGCAGCACCACCCACCTCAGATCGAACTGCATGGGTAACTGGCGCGACGGTAGGTCCGCTGGCCCAGATTGCGCATAACGGATCCCGGAAGGCCAAAGCCCTGATTGGTTCATCGCGCGGCGCTGGTGCGGAGATGACATTTCAAGATCCGCGCTTTACATTCAAACTGCCAATAGAAGTTGTCGAACTTATGGCTCAACCTTTTCGCTTCGCACGCGGAGAGATTGGAGTTCGCCAGCTATTTGAGGACGCTTGAGGCTCAGTGGGCAGAGCGCAATACAGTCTCCTACAGGCG
seq00020   AAGGCTCACGGTGGAATTTACGAGTCTGTATAAGTTTACCAATTCGATTACGGATACCTAGTGCCATTTCATTCCGTTGAAGGCAAGGCTAGATACATCGTGGGAGTATACACATGGTTTCGGATGGCTTCGAAGCGCCTTAAGTTACTCTCGAGATGAGATTTCGGATACGAAGTTTTTAGATACGGCTACAATGGCCTGCTGATGAGGCATGATCGCGCGGTACATGGCTGCGCAACACGATTACTAGATAGACTCGCGATAGTCGGACCAGGGTTGGAGTATAAGGTCAGCAGATTAAATTCACCCTGCGATCGCGGAATTTCCGGACAGTCCCTATCCTAATGGGGGCCACCAAGCACCCGGAATCGGTGAACCTTTACACTTCCGGGCTAAATTGCGAGTCTCCGCGTCGCAAAAGTCTCCCTGGACACGCTATATCAGAAGTTTAGTAAACCAAATAACAACAGCACAAACATTTGCCGTTCGCTGGGTACTCTCCCCTCTCTTGCCGTGTTTACGTAGAAGGCGAATGAAGACCCGTGTGGTTACGTGAACGTAATGTCCTTTGAGTTAACGTGACCATACGCTGACTCTCAGGATCAAGAGTTGATGAGGAGCTGCGGAACCTAATTCCTAATTGACGGTTCGTGTTCATACCGATGCGGTCGTTAGTGTAGAAAATTGCTTCCAATGGTATTTAGAAGGGAGGACTAGTCGGCTATGCCCCTTCCACAACCGAGTCGTCCCCCACCGGACGCACTCCCATCAGGCATCGACCACGCCAGTCCACAATCGCGCGGACATTCCCCCGGAGGTCCTGAATCATACCTCTTTCCTACATTAAACCTTTCTCTAGGACCGTCCTTCTGGGAATACGACACGGAACGCACTATCTCACAGATGATGCTCACGCTCCGTCTCAATGTATGCAAGCGTCAGTGACAAGATTTTGGCGTAAGTTGTGCGACGTCGCGCAATTCTCTGCTTGGTGGAACCGGACGATTCTGCGTGTGGGGGGGGCATTTTAGACCTGTACTGGCCTGGCCGCTCTGGAACCGGGCTAGTCGAGAGCCCTGCTGGGATGATTCAACTCCTGACGGACAGACCGTCGAGCAATTTGCGTTGAGGTGATTATTACGGTGGCTAAGTCCCTAAGCGGACTCAGTACTCATCAGCAGCCAGGGGGCGCAAACCTATCGGCACATAATGGACGTGGGCGTTCACCTGTTTTTGCAGCGACATGGCCCACACAGTCCACACTTCATTCCCTCCGCGTCAGAGGGTCTATCCTGTTTCTCAACAAGAGGATACAATATGAAGGTGTACCGAGAGACTGATCACTAGTAAGCATTGCTTACGGTGAGCAGCGCGGGATTTTAGATTTGAGTTTATCTCAATTGGACGTGTTAAGGACAGCTGCCGTAAGTCTTGCCACCGCAAGGTCGTGAAAGGGGATAATCAGGCGAGAGGCGAGAGATGACAATGGATAGCGGGTCCTTGGTGGACTTAAAATCGGCAGTTCAACCGATGCTGCCACCCGTACTCTATACGGCGACTGAGATCTCGATATGCGCGACCCTTTCTTTGACCGTACCATGGTCTCCCCATCAGAGGTGTATACCGAAGGCAGGGTTACACCCGTTGGCAATTTCGCAAGTCGAATTCATAGGTTAGAGTTACTGTCTTCGGGGTCCTGTTTTTCTATGGCTGCGCGCTCGCGATAGGTCTAGGGCAACCATCTGGTTGCTGTTTAACATCAGGATCGCGTGATTACCCCTTTCGAGTACGTAACTTTGGAGCCCCTTCGCCCCTTCAGAATGGAGTGTCAAATACAAGCCGTGTTTCTCCTCGACTGTATTGTTATGTTTGAGGGTCTCGCACAAGGAATACAGTAATAGGTGGGACCGGTACCCATACACATAGAGCGCCCATAAAAGTAGAGGTAACTTGGGAAGGATACAGCAAATTACATCTCATGCCACTCGATGCAGCACCACCCACCTCAGATCGAACTGCATGGGTAACTGGCGCGACGGTAGGTCCGCTGGCCCAGATTGCGCATAACGGATCCCGGAAGGCCAAAGCCCTGATTGGTTCATCGCGCGGCGCTGGTGCGGAGATGACATTTCAAGATCCGCGCTTTACATTCAAACTGCCAATAGAAGTTGTCGAACTTATGGCTCAACCTTTTCGCTTCGCACGCGGAGAGATTGGAGTTCGCCAGCTATTTGAGGACGCTTGAGGCTCAGTGGGCAGAGCGCAATACAGTCTCCTACAGGCG
seq00021   AAGGCTCACGGTGGAATTTACGAGTCTGTATAAGTTTACCAATTCGATTACGGATACCTAGTGCCATTTCATTCCGTTGAAGGCAAGGCTAGATACATCGTGGGAGTATACACATGGTTTCGGATGGCTTCGAAGCGCCTTAAGTTACTCTCGAGATGAGATTTCGGATACGAAGTTTTTAGATACGGCTACAATGGCCTGCTGATGAGGCATGATCGCGCGGTACATGGCTGCGCAACACGATTACTAGATAGACTCGCGATAGTCGGACCAGGGTTGGAGTATAAGGTCAGCAGATTAAATTCACCCTGCGATCGCGGAATTTCCGGACAGTCCCTATCCTAATGGGGGCCACCAAGCACCCGGAATCGGTGAACCTTTACACTTCCGGGCTAAATTGCGAGTCTCCGCGTCGCAAAAGTCTCCCTGGACACGCTATATCAGAAGTTTAGTAAACCAAATAACAACAGCACAAACATTTGCCGTTCGCTGGGTACTCTCCCCTCTCTTGCCGTGTTTACGTAGAAGGCGAATGAAGACCCGTGTGGTTACGTGAACGTAATGTCCTTTGAGTTAACGTGACCATACGCTGACTCTCAGGATCAAGAGTTGATGAGGAGCTGCGGAACCTAATTCCTAATTGACGGTTCGTGTTCATACCGATGCGGTCGTTAGTGTAGAAAATTGCTTCCAATGGTAATTAGAAGGGAGGACTAGTCGGCTATGCCCCTTCCACAACCGAGTCGTCCCCCACCGGACGCACTCCCATCAGGCATCGACCACGCCAGTCCACAATCGCGCGGACATTCCCCCGGAGGTCCTGAATCATACCTCTTTCCTACATTAAACCTTTCTCTAGGACCGTCCTTCTGGGAATACGACACGGAACGCACTATCTCACAGATGATGCTCACGCTCCGTCTCAATGTATGCAAGCGTCAGTGACAAGATTTTGGCGTAAGTTGTGCGACGTCGCGCAATTCTCTGCTTGGTGGAACCGGACGATTCTGCGTGTGGGGGGGGCATTTTAGACCTGTACTGGCCTGGCCGCTCTGGAACCGGGCTAGTCGAGAGCCCTGCTGGGATGATTCAACTCCTGACGGACAGACCGTCGAGCAATTTGCGTTGAGGTGATTATTACGGTGGCTAAGTCCCTAAGCGGACTCAGTACTCATCAGCAGCCAGGGGGCGCAAACCTATCGGCACATAATGGACGTGGGCGTTCACCTGTTTTTGCAGCGACATGGCCCACACAGTCCACACTTCATTCCCTCCGCGTCAGAGGGTCTATCCTGTTTCTCAACAAGAGGATACAATATGAAGGTGTACCGAGAGACTGAACACTAGTAAGCATTGCTTACGGTGAGCAGCGCGGGATTTTAGATTTGAGTTTATCTCAATTGGACGTGTTAAGGACAGCTGCCGTAAGTCTTGCCACCGCAAGGTCGTGAAAGGGGATAATCAGGCGAGAGGCGAGAGATGACAATGGATAGCGGGTCCTTGGTGGACTTAAAATCGGCAGTTCAACCGATGCTGCCACCCGTACTCTATACGGCGACTGAGATCTCGATATGCGCGACCCTTACTTTGACCGTACCATGGTCTCCCCATCAGAGGTGTATACCGAAGGCAGGGTTACACCCGTTGGCAATTTCGCAAGTCGAATTCATAGGTTAGAGTTACTGTCTTCGGGGTCCTGTTTTTCTATGGCTGCGCGCTCGCGATAGGTCTAGGGCAACCATCTGGTTGCTGTTTAACATCAGGATCGCGTGATTACCCCTTTCGAGTACGTAACTTTGGAGCCCCTTCGCCCCTTCAGAATGGAGTGTCAAATACAAGCCGTGTTTCTCCTCGACTGTATTGTTATGTTTGAGGGTCTCGCACAAGGAATACAGTAATAGGTGGGACTGGTACCCATACACATAGAGCGCCCATAAAAGTAGAGGTAACTTGGGAAGGATACAGCAAATTACATCTCATGCCACTCGATGCAGCACCACCCACCTCAGATCGAACTGCATGGGTAACTGGCGCGACGGTAGGTCCGCTGGCCCAGATTGCGCATAACGGATCCCGGAAGGCCAAAGCCCTGATTGGTTCATCGCGCGGCGCTGGTGCGGAGATGACATTTCAAGATCCGCGCTTTACATTCAAACTGCCAATAGAAGTTGTCGAACTTATGGCTCAACCTTTTCGCTTCGCACGCGGAGAGATTGGAGTTCGCCAGCTATTTGAGGACGCTTGAGGCTCAGTGGGCAGAGCGCAATACAGTCTCCTACAGGCG
seq00022   AAGGCTCACGGTGGAATTTACGAGTCTGTATAAGTTTACCAATTCGATTACGGATACCTAGTGCCATTTCATTCCGTTGAAGGCAAGGCTAGATACATCGTGGGAGTATACACATGGTTTCGGATGGCTTCGAAGCGCCTTAAGTTACTCTCGAGATGAGATTTCGGATACGAAGTTTTTAGATACGGCTACAATGGCCTGCTGATGAGGCATGATCGCGCGGTACATGGCTGCGCAACACGATTACTAGATAGACTCGCGATAGTCGGACCAGGGTTGGAGTATAAGGTCAGCAGATTAAATTCACCCTGCGATCGCGGAATTTCCGGACAGTCCCTATCCTAATGGGGGCCACCAAGCACCCGGAATCGGTGAACCTTTACACTTCCGGGCTAAATTGCGAGTCTCCGCGTCGCAAAAGTCTCCCTGGACACGCTATATCAGAAGTTTAGTAAACCAAATAACAACAGGACAAACATTTGCCGTTCGCTGGGTACTCTCCCCTCTCTTGCCGTGTTTACGTAGAAGGCGAATGAAGACCCGTGTGGTTACGTGAACGTAATGTCCTTTGAGTTAACGTGACCATACGCTGACTCTCAGGATCAAGAGTTGATGAGGAGCTGCGGAACCTAATTCCTAATTGACGGTTCGTGTTCATACCCATGCGGTCGTTAGTGTAGAAAATTGCTTCCAATGGTATTTAGAAGGGAGGACTAGTCGGCTATGCCCCTTCCACAACCGAGTCGTCCCCCACCGGACGCACTCCCATCAGGCATCGACCACGCCAGTCCACAATCGCGCGGACATTCCCCCGGAGGTCCTGAATCATACCTCTTTCCTACATTAAACCTTTCTCTAGGACCGTCCTTCTGGGAATACGACACGGAACGCACTATCTCACAGATGATGCTCACGCTCCGTCTCAATGTATGCAAGCGTCAGTGACAAGATTTTGGCGTAAGTTGTGCGACGTCGCGCAATTCTCTGCTTGGTGGAACCGGACGATTCTGCGTGTGGGGGGGGCATTTTAGACCTGTACTGGCCTGGCCGCTCTGGAACCGGGCTAGTCGAGAGCCCTGCTGGGATGATTCAACTCCTGACGGACAGACCGTCGAGCAATTTGCGTTGAGGTGATTATTACGGTGGCTAAGTCCCTAAGCGGACTCAGTACTCATCAGCAGCCAGGGGGCGCAAACCTATCGGCACATAATGGACGTGGGCGTTCACCTGTTTTTGCAGCGACATGGCCCACACAGTCCACACTTCATTCCCTCCGCGTCAGAGGGTCTATCCTGTTTCTCAACAAGAGGATACAATATGAAGGTGTACCGAGAGACTGAACACTAGTAAGCATTGCTTACGGTGAGCAGCGCGGGATTTTAGATTTGAGTTTATCTCAATTGGACGTGTTAAGGACAGCTGCCGTAAGTCTTGCCACCGCAAGGTCGTGAAAGGGGATAATCAGGCGAGAGGCGAGAGATGACAATGGATAGCGGGTCCTTGGTGGACTTAAAATCGGCAGTTCAACCGATGCTGCCACCCGTACTCTATACGGCGACTGAGATCTCGATATGCGCGACCCTTACTTTGACCGTACCATGGTCTCCCCATCAGAGGTGTATACCGAAGGCAGGGTTACACCCGTTGGCAATTTCGCAAGTCGAATTCATAGGTTAGAGTTACTGTCTTCGGGGTCCTGTTTTTCTATGGCTGCGCGCTCGCGATAGGTCTAGGGCAACCATCTGATTGCTGTTTAACATCAGGATCGCGTGATTACCCCTTTCGAGTACGTAACTTTGGAGCCCCTTCGCCCCTTCAGAATGGAGTGTCAAATACAAGCCGTGTTTCTCCTCGACTGTATTGTTATGTTTGAGGGTCTCGCACAAGGAATACAGTAATAGGTGGGACCGGTACCCATACACATAGAGCGCCCATAAAAGTAGAGGTAACTTGGGAAGGATACAGCAAATTACATCTCATGCCACTCGATGCAGCACCACCCACCTCAGATCGAACTGCATGGGTAACTGGCGCGACGGTAGGTCCGCTGGCCCAGATTGCGCATAACGGATCCCGGAAGGCCAAAGCCCTGATTGGTTCATCGCGCGGCGCTGGTGCGGAGATGACATTTCAAGATCCGCGCTTTACATTCAAACTGCCAATAGAAGTTGTCGAACTTATGGCTCAACCTTTTCGCTTCGCACGCGGAGAGATTGGAGTTCGCCAGCTATTTGAGGACGCTTGAGGCTCAGTGGGCAGAGCGCAATACAGTCTCCTACAGGCG
seq00023   AAGGCTCACGGTGGAATTTACGAGTCTGTATAAGTTTACCAATTCGATTACGGATACCTAGTGCCATTTCATTCCGTTGAAGGCAAGGCTAGATACATCGTGGGAGTATACACATGGTTTCGGATGGCTTCGAAGCGCCTTAAGTTACTCTCGAGATGAGATTTCGGATACGAAGTTTTTAGATACGGCTACAATGGCCTGCTGATGAGGCATGATCGCGCGGTACATGGCTGCGCAACACGATTACTAGATAGACTCGCGATAGTCGGACCAGGGTTGGAGTATAAGGTCAGCAGATTAAATTCACCCTGCGATCGCGGAATTTCCGGACAGTCCCTATCCTAATGGGGGCCACCAAGCACCCGGAATCGGTGAACCTTTACACTTCCGGGCTAAATTGCGAGTCTCCGCGTCGCAAAAGTCTCCCTGGACACGCTATATCAGAAGTTTAGTAAACCAAATAACAACAGGACAAACATTTGCCGTTCGCTGGGTACTCTCCCCTCTCTTGCCGTGTTTACGTAGAAGGCGAATGAAGACCCGTGTGGTTACGTGAACGTAATGTCCTTTGAGTTAACGTGACCATACGCTGACTCTCAGGATCAAGAGTTGATGAGGAGCTGCGGAACCTAATTCCTAATTGACGGTTCGTGTTCATACCCATGCGGTCGTTAGTGTAGAAAATTGCTTCCAATGGTATTTAGAAGGGAGGACTAGTCGGCTATGCCCCTTCCACAACCGAGTCGTCCCCCACCGGACGCACTCCCATCAGGCATCGACCACGCCAGTCCACAATCGCGCGGACATTCCCCCGGAGGTCCTGAATCATACCTCTTTCCTACATTAAACCTTTCTCTAGGACCGTCCTTCTGGGAATACGACACGGAACGCACTATCTCACAGATGATGCTCACGCTCCGTCTCAATGTATGCAAGCGTCAGTGACAAGATTTTGGCGTAAGTTGTGCGACGTCGCGCAATTCTCTGCTTGGTGGAACCGGACGATTCTGCGTGTGGGGGGGGCATTTTAGACCTGTACTGGCCTGGCCGCTCTGGAACCGGGCTAGTCGAGAGCCCTGCTGGGATGATTCAACTCCTGACGGACAGACCGTCGAGCAATTTGCGTTGAGGTGATTATTACGGTGGCTAAGTCCCTAAGCGGACTCAGTACTCATCAGCAGCCAGGGGGCGCAAACCTATCGGCACATAATGGACGTGGGCGTTCACCTGTTTTTGCAGCGACATGGCCCACACAGTCCACACTTCATTCCCTCCGCGTCAGAGGGTCTATCCTGTTTCTCAACAAGAGGATACAATATGAAGGTGTACCGAGAGACTGAACACTAGTAAGCATTGCTTACGGTGAGCAGCGCGGGATTTTAGATTTGAGTTTATCTCAATTGGACGTGTTAAGGACAGCTGCCGTAAGTCTTGCCACCGCAAGGTCGTGAAAGGGGATAATCAGGCGAGAGGCGAGAGATGACAATGGATAGCGGGTCCTTGGTGGACTTAAAATCGGCAGTTCAACCGATGCTGCCACCCGTACTCTATACGGCGACTGAGATCTCGATATGCGCGACCCTTACTTTGACCGTACCATGGTCTCCCCATCAGAGGTGTATACCGAAGGCAGGGTTACACCCGTTGGCAATTTCGCAAGTCGAATTCATAGGTTAGAGTTACTGTCTTCGGGGTCCTGTTTTTCTATGGCTGCGCGCTCGCGATAGGTCTAGGGCAACCATCTGATTGCTGTTTAACATCAGGATCGCGTGATTACCCCTTTCGAGTACGTAACTTTGGAGCCCCTTCGCCCCTTCAGAATGGAGTGTCAAATACAAGCCGTGTTTCTCCTCGACTGTATTGTTATGTTTGAGGGTCTCGCACAAGGAATACAGTAATAGGTGGGACCGGTACCCATACACATAGAGCGCCCATAAAAGTAGAGGTAACTTGGGAAGGATACAGCAAATTACATCTCATGCCACTCGATGCAGCACCACCCACCTCAGATCGAACTGCATGGGTAACTGGCGCGACGGTAGGTCCGCTGGCCCAGATTGCGCATAACGGATCCCGGAAGGCCAAAGCCCTGATTGGTTCATCGCGCGGCGCTGGTGCGGAGATGACATTTCAAGATCCGCGCTTTACATTCAAACTGCCAATAGAAGTTGTCGAACTTATGGCTCAACCTTTTCGCTTCGCACGCGGAGAGATTGGAGTTCGCCAGCTATTTGAGGACGCTTGAGGCTCAGTGGGCAGAGCGCAATACAGTCTCCTACAGGCG
seq00024   AAGGCTCACGGTGGAATTTACGAGTCTGTATAAGTTTACCAATTCGATTACGGATACCTAGTGCCATTTCATTCCGTTGAAGGCAAGGCTAGATACATCGTGGGAGTATACACATGGTTTCGGATGGCTTCAAAACGCCTTAAGTTACTCTCGAGATGAGATTTCGGATACGAAGTTTTTAGATACGGCTACAATGGCCTGCTGATGAGGCATGATCGCGCGGTACATGGCTGCGCAACACGATTACTAGATAGACTCGCGATAGTCGGACCAGGGTTGGAGTATAAGGTCAGCAGATTAAATTCACCCTGCGATCGCGGAATTTCCGGACAGTCCCTATCCTAATGGGGGCCACCAAGCACCCGGAATCGGTGAACCTTTACACTTCCGGGCTAAATTGCGAGTCTCCGCGTCGCAAAAGTCTCCCTGGACACGCTATATCAGAAGTTTAGTAAACCAAATAACAACAGCACAAACATTTGCCGTTCGCTGGGTACTCTCCCCTCTCTTGCCGTGTTTACGTAGAAGGCGAATGAAGACCCGTGTGGTTACGTGAACGTAATGTCCTTTGAGTTAACGTGACCATACGCTGACTCTCAGGATCAAGAGTTGATGAGGAGCTGCGGAACCTAATTCCTAATTGACGGTTCGTGTTCATACCGATGCGGTCGTTAGTGTAGAAAATTGCTTCCAATGGTATTTAGAAGGGAGGACTAGTCGGCTATGCCCCTTCCACAACCGAGTCGTCCCCCACCGGACGCACTCCCATCAGGCATCGACCACGCCAGTCCACAATCGCGCGGACATTCCCCCGGAGGTCCTGAATCATACCTCTTTCCTACATTAAACCTTTCTCTAGGACCGTCCTTCTGGGAATACGACACGGAACGCACTATCTCACAGATGATGCTCACGCTCCGTCTCAATGTATGCAAGCGTCAGTGACAAGATTTTGGCGTAAGTTGTGCGACGTCGCGCAATTCTCTGCTTGGTGGAACCGGACGATTCTGCGTGTGGGGGGGGCATTTTAGACCTGTACTGGCCTGGCCGCTCTGGAACCGGGCTAGTCGAGAGCCCTGCTGGGATGATTCAACTCCTGACGGACAGACCGTCGAGCAATTTGCGTTGAGGTGATTATTACGGTGGCTAAGTCCCTAAGCGGACTCAGTACTCATCAGCAGCCAGGGGGCGCAAACCTATCGGCACATAATGGACGTGGGCGTTCACCTGTTTTTGCAGCGACATGGCCCACACAGTCCACACTTCATTCCCTCCGCGTCAGAGGGTCTATCCTGTTTCTCAACAAGAGGATACAATATGAAGGTGTACCGAGAGACTGAACACTAGTAAGCATTGCTTACGGTGAGCAGCGCGGGATTTTAGATTTGAGTTTATCTCAATTGGACGTGTTAAGGACAGCTGCCGTAAGTCTTGCCACCGCAAGGTCGTGAAAGGGGATAATCAGGCGAGAGGCGAGAGATGACAATGGATAGCGGGTCCTTGGTGGACTTAAAATCGGCAGTTCAACCGATGCTGCCACCCGTACTCTATACGGCGACTGAGATCTCGATATGCGCGACCCTTACTTTGACCGTACCATGGTCTCCCCATCAGAGGTGTATACCGAAGGCAGGGTTACACCCGTTGGCAATTTCGCAAGTCGAATTCATAGGTTAGAGTTACTGTCTTCGGGGTCCTGTTTTTCTATGGCTGCGCGCTCGCGATAGGTCTAGGGCAACCATCTGGTTGCTGTTTAACATCAGGATCGCGTGATTACCCCTTTCGAGTACGTAACTTTGGAGCCCCTTCGCCCCTTCAGAATGGAGTGTCAAATACAAGCCGTGTTTCTCCTCGACTGTATTGTTATGTTTGAGGGTCTCGCACAAGGAATACAGTAATAGGTGGGACTGGTACCCATACACATAGAGCGCCCATAAAAGTAGAGGTAACTTGGGAAGGATACAGCAAATTACATCTCATGCCACTCGATGCAGCACCACCCACCTCAGATCGAACTGCATGGGTAACTGGCGCGACGGTAGGTCCGCTGGCCCAGATTGCGCATAACGGATCCCGGAAGGCCAAAGCCCTGATTGGTTCATCGCGCGGCGCTGGTGCGGAGATGACATTTCAAGATCCGCGCTTTACATTCAAACTGCCAATAGAAGTTGTCGAACTTATGGCTCAACCTTTTCGCTTCGCACGCGGAGAGATTGGAGTTCGCCAGCTATTTGAGGACGCTTGAGGCTCAGTGGGCAGAGCGCAATACAGTCTCCTACAGGCG
seq00025   AAGGCTCACGGTGGAATTTACGAGTCTGTATAAGTTTACCAATTCGATTACGGATACCTAGTGCCATTTCATTCCGTTGAAGGCAAGGCTAGATACATCGTGGGAGTATACACATGGTTTCGGATGGCTTCGAAGCGCCTTAAGTTACTCTCGAGATGAGATTTCGGATACGAAGTTTTTAGATACGGCTACAATGGCCTGCTGATGAGGCATGATCGCGCGGTACATGGCTGCGCAACACGATTACTAGATAGACTCGCGATAGTCGGACCAGGGTTGGAGTATAAGGTCAGCAGATTAAATTCACCCTGCGATCGCGGAATTTCCGGACAGTCCCTATCCTAATGGGGGCCACCAAGCACCCGGAATCGGTGAACCTTTACACTTCCGGGCTAAATTGCGAGTCTCCGCGTCGCAAAAGTCTCCCTGGACACGCTATATCAGAAGTTTAGTAAACCAAATAACAACAGCACAAACATTTGCCGTTCGCTGGGTACTCTCCCCTCTCTTGCCGTGTTTACGTAGAAGGCGAATGAAGACCCGTGTGGTTACGTGAACGTAATGTCCTTTGAGTTAACGTGACCATACGCTGACTCTCAGGATCAAGAGTTGATGAGGAGCTGCGGAACCTAATTCCTAATTGACGGTTCGTGTTCATACCGATGCGGTCGTTAGTGTAGAAAATTGCTTCCAATGGTATTTAGAAGGGAGGACTAGTCGGCTATGCCCCTTCCACAACCGAGTCGTCCCCCACCGGACGCACTCCCATCAGGCATCGACCACGCCAGTCCACAATCGCGCGGACATTCCCCCGGAGGTCCTGAATCATACCTCTTTCCTACATTAAACCTTTCTCTAGGACCGTCCTTCTGGGAATACGACACGGAACGCACTATCTCACAGATGATGCTCACGCTCCGTCTCAATGTATGCAAGCGTCAGTGACAAGATTTTGGCGTAAGTTGTGCGACGTCGCGCAATTCTCTGCTTGGTGGAACCGGACGATTCTGCGTGTGGGGGGGGCATTTTAGACCTGTACTGGCCTGGCCGCTCTGGAACCGGGCTAGTCGAGAGCCCTGCTGGGATGATTCAACTCCTGACGGACAGACCGTCGAGCAATTTGCGTTGAGGTGATTATTACGGTGGCTAAGTCCCTAAGCGGACTCAGTACTCATCAGCAGCCAGGGGGCGCAAACCTATCGGCACATAATGGACGTGGGCGTTCACCTGTTTTTGCAGCGACATGGCCCACACAGTCCACACTTCATTCCCTCCGCGTCAGAGGGTCTATCCTGTTTCTCAACAAGAGGATACAATATGAAGGTGTACCGAGAGACTGATCACTAGTAAGCATTGCTTACGGTGAGCAGCGCGGGATTTTAGATTTGAGTTTATCTCAATTGGACGTGTTAAGGACAGCTGCCGTAAGTCTTGCCACCGCAAGGTCGTGAAAGGGGATAATCAGGCGAGAGGCGAGAGATGACAATGGATAGCGGGTCCTTGGTGGACTTAAAATCGGCAGTTCAACCGATGCTGCCACCCGTACTCTATACGGCGACTGAGATCTCGATATGCGCGACCCTTTCTTTGACCGTACCATGGTCTCCCCATCAGAGGTGTATACCGAAGGCAGGGTTACACCCGTTGGCAATTTCGCAAGTCGAATTCATAGGTTAGAGTTACTGTCTTCGGGGTCCTGTTTTTCTATGGCTGCGCGCTCGCGATAGGTCTAGGGCAACCATCTGGTTGCTGTTTAACATCAGGATCGCGTGATTACCCCTTTCGAGTACGTAACTTTGGAGCCCCTTCGCCCCTTCAGAATGGAGTGTCAAATACAAGCCGTGTTTCTCCTCGACTGTATTGTTATGTTTGAGGGTCTCGCACAAGGAATACAGTAATAGGTGGGACCGGTACCCATACACATAGAGCGCCCATAAAAGTAGAGGTAACTTGGGAAGGATACAGCAAATTACATCTCATGCCACTCGATGCAGCACCACCCACCTCAGATCGAACTGCATGGGTAACTGGCGCGACGGTAGGTCCGCTGGCCCAGATTGCGCATAACGGATCCCGGAAGGCCAAAGCCCTGATTGGTTCATCGCGCGGCGCTGGTGCGGAGATGACATTTCAAGATCCGCGCTTTACATTCAAACTGCCAATAGAAGTTGTCGAACTTATGGCTCAACCTTTTCGCTTCGCACGCGGAGAGATTGGAGTTCGCCAGCTATTTGAGGACGCTTGAGGCTCAGTGGGCAGAGCGCAATACAGTCTCCTACAGGCG
seq00026   AAGGCTCACGGTGGAATTTACGAGTCTGTATAAGTTTACCAATTCGATTACGGATACCTAGTGCCATTTCATTCCGTTGAAGGCAAGGCTAGATACATCGTGGGAGTATACACATGGTTTCGGATGGCTTCGAAGCGCCTTAAGTTACTCTCGAGATGAGATTTCGGATACGAAGTTTTTAGATACGGCTACAATTGCCTGCTGATGAGGCATGATCGCGCGGTACATGGTTGCGCAACACGATTACTAGATAGACTCGCGATAGTCGGACCAGGGTTGGAGTATAAGGTCAGCAGATTAAATTCACCCTGCGATCGCGGAATTTCCGGACAGTCCCTATCCTAATGGGGGCCACCAAGCACCCGGAATCGGTGAACCTTTACACTTCCGGGCTAAATTGCGAGTCTCCGCGTCGCAAAAGTCTCCCTGGACACGCTATATCAGAAGTTTAGTAAACCAAATAACAACAGCACAAACATTTGCCGTTCGCTGGGTACTCTCCCCTCTCTTGCCGTGTTTACGTAGAAGGCGAATGAAGACCCGTGTGGTTACGTGAACGTAATGTCCTTTGAGTTAACGTGACCATACGCTGACTCTCAGGATCAAGAGTTGATGAGGAGCTGCGGAACCTAATTCCTAATTGACGGTTCGTGTTCATACCGATGCGGTCGTTAGTGTAGAAAATTGCTTCCAATGGTATTTAGAAGGGAGGACTAGTCGGCTATGCCCCTTCCACAACCGAGTCGTCCCCCACCGGACGCACTCCCATCAGGCATCGACCACGCCAGTCCACAATCGCGCGGACATTCCCCCGGAGGTCCTGAATCATACCTCTTTCCTACATTAAACCTTTCTCTAGGACCGTCCTTCTGGGAATACGACACGGAACGCACTATCTCACAGATGATGCTCACGCTCCGTCTCAATGTATGCAAGCGTCAGTGACAAGATTTTGGCGTAAGTTGTGCGACGTCGCGCAATTCTCTGCTTGGTGGAACCGGACGATTCTGCGTGTGGGGGGGGCATTTTAGACCTGTACTGGCCTGGCCGCTCTGGAACCGGGCTAGTCGAGAGCCCTGCTGGGATGATTCAACTCCTGACGGACAGACCGTCGAGCAATTTGCGTTGAGGTGATTATTACGGTGGCTAAGTCCCTAAGCGGACTCAGTACTCATCAGCAGCCAGGGGGCGCAAACCTATCGGCACATAATGGACGTGGGCGTTCACCTGTTTTTGCAGCGACATGGCCCACACAGTCCACACTTCATTCCCTCCGCGTCAGAGGGTCTATCCTGTTTCTCAACAAGAGGATACAATATGAAGGTGTACCGAGAGACTGAACACTAGTAAGCATTGCTTACGGTGAGCAGCGCGGGTTTTTAGATTTGAGTTTATCTCAATTGGACGTGTTAAGGACAGCTGCCGTAAGTCTTGCCACCGCAAGGTCGTGAAAGGGGATAATCAGGCGAGAGGCGAGAGATGACAATGGATAGCGGGTCCTTGGTGGACTTAAAATCGGCAGTTCAACCGATGCTGCCACCCGTACTCTATACGGCGACTGAGATCTCGATATGCGCGACCCTTACTTTGACCGTACCATGGTCTCCCCATCAGAGGTGTATACCGAAGGCAGGGTTACACCCGTTGGCAATTTCGCAAGTCGAATTCATAGGTTAGAGTTACTGTCTTCGGGGTCCTGTTTTTCTATGGCTGCGCGCTCGCGATAGGTCTAGGGCAACCATCTGGTTGCTGTTTAACATCAGGATCGCGTGATTACCCCTTTCGAGTACGTAACTTTGGAGCCCCTTCGCCCCTTCAGAATGGAGTGTCAAATACAAGCCGTGTTTCTCCTCGACTGTATTGTTATGTTTGAGGGTCTCGCACAAGGAATACAGTAATAGGTGGGACCGGTACCCATACACATAGAGCGCCCATAAAAGTAGAGGTAACTTGGGAAGGATACAGCAAATTACATCTCATGCCACTCGATGCAGCACCACCCACCTCAGATCGAACTGCATGGGTAACTGGCGCGACGGTAGGTCCGCTGGCCCAGATTGCGCATAACGGATCCCGGAAGGCCAAAGCCCTGATTGGTTCATCGCGCGGCGCTGGTGCGGAGATGACATTTCAAGATCCGCGCTTTACATTCAAACTGCCAATAGAAGTTGTCGAACTTATGGCTCAACCTTTTCGCTTCGCACGCGGAGAGATTGGAGTTCGCCAGCTATTTGAGGACGCTTGAGGCTCAGTGGGCAGAGCGCAATACAGTCTCCTACAGGCG
seq00027   AAGGCTCACGGTGGAATTTACGAGTCTGTATAAGTTTACCAATTCGATTACGGATACCTAGTGCCATTTCATTCCGTTGAAGGCAAGGCTAGATACATCGTGGGAGTATACACATGGTTTCGGATGGCTTCGAAGCGCCTTAAGTTACTCTCGAGATGAGATTTCGGATACGAAGTTTTTAGATACGGCTACAATGGCCTGCTGATGAGGCATGATCGCGCGGTACATGGCTGCGCAACACGATTACTAGATAGACTCGCGATAGTCGGACCAGGGTTGGAGTATAAGGTCAGCAGATTAAATTCACCCTGCGATCGCGGAATTTCCGGACAGTCCCTATCCTAATGGGGGCCACCAAGCACCCGGAATCGGTGAACCTTTACACTTCCGGGCTAAATTGCGAGTCTCCGCGTCGCAAAAGTCTCCCTGGACACGCTATATCAGAAGTTTAGTAAACCAAATAACAACAGGACAAACATTTGCCGTTCGCTGGGTACTCTCCCCTCTCTTGCCGTGTTTACGTAGAAGGCGAATGAAGACCCGTGTGGTTACGTGAACGTAATGTCCTTTGAGTTAACGTGACCATACGCTGACTCTCAGGATCAAGAGTTGATGAGGAGCTGCGGAACCTAATTCCTAATTGACGGTTCGTGTTCATACCCATGCGGTCGTTAGTGTAGAAAATTGCTTCCAATGGTATTTAGAAGGGAGGACTAGTCGGCTATGCCCCTTCCACAACCGAGTCGTCCCCCACCGGACGCACTCCCATCAGGCATCGACCACGCCAGTCCACAATCGCGCGGACATTCCCCCGGAGGTCCTGAATCATACCTCTTTCCTACATTAAACCTTTCTCTAGGACCGTCCTTCTGGGAATACGACACGGAACGCACTATCTCACAGATGATGCTCACGCTCCGTCTCAATGTATGCAAGCGTCAGTGACAAGATTTTGGCGTAAGTTGTGCGACGTCGCGCAATTCTCTGCTTGGTGGAACCGGACGATTCTGCGTGTGGGGGGGGCATTTTAGTCCTGTACTGGCCTGGCCGCTCTGGAACCGGGCTAGTCGAGAGCCCTGCTGGGATGATTCAACTCCTGACGGACAGACCGTCGAGCAATTTGCGTTGAGGTGATTATTACGGTGGCTAAGTCCCTAAGCGGACTCAGTACTCATCAGCAGCCAGGGGGCGCAAACCTATCGGCACATAATGGACGTGGGCGTTCACCTGTTTTTGCAGCGACATGGCCCACACAGTCCACACTTCATTCCCTCCGCGTCAGAGGGTCTATCCTGTTTCTCAACAAGAGGATACAATATGAAGGTGTACCGAGAGACTGAACACTAGTAAGCATTGCTTACGGTGAGCAGCGCGGGATTTTAGATTTGAGTTTATCTCAATTGGACGTGTTAAGGACAGCTGCCGTAAGTCTTGCCACCGCAAGGTCGTGAAAGGGGATAATCAGGCGAGAGGCGAGAGATGACAATGGATAGCGGGTCCTTGGTGGACTTAAAATCGGCAGTTCAACCGATGCTGCCACCCGTACTCTATACGGCGACTGAGATCTCGATATGCGCGACCCTTACTTTGACCGTACCATGGTCTCCCCATCAGAGGTGTATACCGAAGGCAGGGTTACACCCGTTGGCAATTTCGCAAGTCGAATTCATAGGTTAGAGTTACTGTCTTCGGGGTCCTGTTTTTCTATGGCTGCGCGCTCGCGATAGGTCTAGGGCAACCATCTGATTGCTGTTTAACATCAGGATCGCGTGATTACCCCTTTCGAGTACGTAACTTTGGAGCCCCTTCGCCCCTTCAGAATGGAGTGTCAAATACAAGCCGTGTTTCTCCTCGACTGTATTGTTATGTTTGAGGGTCTCGCACAAGGAATACAGTAATAGGTGGGACCGGTACCCATACACATAGAGCGCCCATAAAAGTAGAGGTAACTTGGGAAGGATACAGCAAATTACATCTCATGCCACTCGATGCAGCACCACCCACCTCAGATCGAACTGCATGGGTAACTGGCGCGACGGTAGGTCCGCTGGCCCAGATTGCGCATAACGGATCCCGGAAGGCCAAAGCCCTGATTGGTTCATCGCGCGGCGCTGGTGCGGAGATGACATTTCAAGATCCGCGCTTTACATTCAAACTGCCAATAGAAGTTGTCGAACTTATGGCTCAACCTTTTCGCTTCGCACGCGGAGAGATTGGAGTTCGCCAGCTATTTGAGGACGCTTGAGGCTCAGTGGGCAGAGCGCAATACAGTCTCCTACAGGCG
seq00028   AAGGCTCACGGTGGAATTTACGAGTCTGTATAAGTTTACCAATTCGATTACGGATACCTAGTGCCATTTCATTCCGTTGAAGGCAAGGCTAGATACATCGTGGGAGTATACACATGGTTTCGGATGGCTTCGAAGCGCCTTAAGTTACTCTCGAGATGAGATTTCGGATACGAAGTTTTTAGATACGGCTACAATGGCCTGCTGATGAGGCATGATCGCGCGGTACATGGCTGCGCAACACGATTACTAGATAGACTCGCGATAGTCGGACCAGGGTTGGAGTATAAGGTCAGCAGATTAAATTCACCCTGCGATCGCGGAATTTCCGGACAGTCCCTATCCTAATGGGGGCCACCAAGCACCCGGAATCGGTGAACCTTTACACTTCCGGGCTAAATTGCGAGTCTCCGCGTCGCAAAAGTCTCCCTGGACACGCTATATCAGAAGTTTAGTAAACCAAATAACAACAGCACAAACATTTGCCGTTCGCTGGGTACTCTCCCCTCTCTTGCCGTGTTTACGTAGAAGGCGAATGAAGACCCGTGTGGTTACGTGAACGTAATGTCCTTTGAGTTAACGTGACCATACGCTGACTCTCAGGATCAAGAGTTGATGAGGAGCTGCGGAACCTAATTCCTAATTGACGGTTCGTGTTCATACCGATGCGGTCGTTAGTGTAGAAAATTGCTTCCAATGGTATTTAGAAGGGAGGACTAGTCGGCTATGCCCCTTCCACAACCGAGTCGTCCCCCACCGGACGCACTCCCATCAGGCATCGACCACGCCAGTCCACAATCGCGCGGACATTCCCCCGGAGGTCCTGAATCATACCTCTTTCCTACATTAAACCTTTCTCTAGGACCGTCCTTCTGGGAATACGACACGGAACGCACTATCTCACAGATGATGCTCACGCTCCGTCTCAATGTATGCAAGCGTCAGTGACAAGATTTTGGCGTAAGTTGTGCGACGTCGCGCAATTCTCTGCTTGGTGGAACCGGACGATTCTGCGTGTGGGGGGGGCATTTTAGACCTGTACTGGCCTGGCCGCTCTGGAACCGGGCTAGTCGAGAGCCCTGCTGGGATGATTCAACTCCTGACGGACAGACCGTCGAGCAATTTGCGTTGAGGTGATTATTACGGTGGCTAAGTCCCTAAGCGGACTCAGTACTCATCAGCAGCCAGGGGGCGCAAACCTATCGGCACATAATGGACGTGGGCGTTCACCTGTTTTTGCAGCGACATGGCCCACACAGTCCACACTTCATTCCCTCCGCGTCAGAGGGTCTATCCTGTTTCTCAACAAGAGGATACAATATGAAGGTGTACCGAGAGACTGAACACTAGTAAGCATTGCTTACGGTGAGCAGCGCGGGATTTTAGATTTGAGTTTATCTCAATTGGACGTGTTAAGGACAGCTGCCGTAAGTCTTGCCACCGCAAGGTCGTGAAAGGGGATAATCAGGCGAGAGGCGAGAGATGACAATGGATAGCGGGTCCTTGGTGGACTTAAAATCGGCAGTTCAACCGATGCTGCCACCCGTACTCTATACGGCGACTGAGATCTCGATATGCGCGACCCTTACTTTGACCGTACCATGGTCTCCCCATCAGAGGTGTATACCGAAGGCAGGGTTACACCCGTTGGCAATTTCGCAAGTCGAATTCATAGGTTAGAGTTACTGTCTTCGGGGTCCTGTTTTTCTATGGCTGCGCGCTCGCGATAGGTCTAGGGCAACCATCTGGTTGCTGTTTAACATCAGGATCGCGTGATTACCCCTTTCGAGTACGTAACTTTGGAGCCCCTTCGCCCCTTCAGAATGGAGTGTCAAATACAAGCCGTGTTTCTCCTCGACTGTATTGTTATGTTTGAGGGTCTCGCACAAGGAATACAGTAATAGGTGGGACCGGTACCCATACACATAGAGCGCCCATAAAAGTAGAGGTAACTTGGGAAGGATACAGCAAATTACATCTCATGCCACTCGATGCAGCACCACCCACCTCAGATCGAACTGCATGGGTAACTGGCGCGACGGTAGGTCCGCTGGCCCAGATTGCGCATAACGGATCCCGGAAGGCCAAAGCCCTGATTGGTTCATCGCGCGGCGCTGGTGCGGAGATGACATTTCAAGATCCGCGCTTTACATTCAAACTGCCAATAGAAGTTGTCGAACTTATGGCTCAACCTTTTCGCTTCGCACGCGGAGAGATTGGAGTTCGCCAGCTATTTGAGGACGCTTGAGGCTCAGTGGGCAGAGCGCAATACAGTCTCCTACAGGCG
seq00029   AAGGCTCACGGTGGAATTTACGAGTCTGTATAAGTTTACCAATTCGATTACGGATACCTAGTGCCATTTCATTCCGTTGAAGGCAAGGCTAGATACATCGTGGGAGTATACACATGGTTTCGGATGGCTTCGAAGCGCCTTAAGTTACTCTCGAGATGAGATTTCGGATACGAAGTTTTTAGATACGGCTACAATGGCCTGCTGATGAGGCATGATCGCGCGGTACATGGCTGCGCAACACGATTACTAGATAGACTCGCGATAGTCGGACCAGGGTTGGAGTATAAGGTCAGCAGATTAAATTCACCCTGCGATCGCGGAATTTCCGGACGGTCCCTATCCTAATGGGGGCCACCAAGCACCCGGAATCGGTGAACCTTTACACTTCCGGGCTAAATTGCGAGTCTCCGCGTCGCAAAAGTCTCCCTGGACACGCTATATCAGAAGTTTAGTAAACCAAATAACAACAGCACAAACATTTGCCGTTCGCTGGGTACTCTCCCCTCTCTTGCCGTGTTTACGTAGAAGGCGAATGAAGACCCGTGTGGTTACGTGAACGTAATGTCCTTTGAGTTAACGTGACCATACGCTGACTCTCAGGATCAAGAGTTGATGAGGAGCTGCGGAACCTAATTCCTAATTGACGGTTCGTGTTCATACCGATGCGGTCGTTAGTGTAGAAAATTGCTTCCAATGGTATTTAGAAGGGAGGACTAGTCGGCTATGCCCCTTCCACAACCGAGTCGTCCCCCACCGGACGCACTCCCATCAGGCATCGACCACGCCAGTCCACAATCGCGCGGACATTCCCCCGGAGGTCCTGAATCATACCTCTTTCCTACATTAAACCTTTCTCTAGGACCGTCCTTCTGGGAATACGACACGGAACGCACTATCTCACAGATGATGCTCACGCTCCGTCTCAATGTATGCAAGCGTCAGTGACAAGATTTTGGCGTAAGTTGTGCGACGTCGCGCAATTCTCTGCTTGGTGGAACCGGACGATTCTGCGTGTGGGGGGGGCATTTTAGACCTGTACTGGCCTGGCCGCTCTGGAACCGGGCTAGTCGAGAGCCCTGCTGGGATGATTCAACTCCTGACGGACAGACCGTCGAGCAATTTGCGTTGAGGTGATTATTACGGTGGCTAAGTCCCTAAGCGGACTCAGTACTCATCAGCAGCCAGGGGGCGCAAACCTATCGGCACATAATGGACGTGGGCGTTCACCTGTTTTTGCAGCGACATGGCCCACACAGTCCACACTTCATTCCCTCCGCGTCAGAGGGTCTATCCTGTTTCTCAACAAGAGGATACAATATGAAGGTGTACCGAGAGACTGATCACTAGTAAGCATTGCTTACGGTGAGCAGCGCGGGATTTTAGATTTGAGTTTATCTCAATTGGACGTGTTAAGGACAGCTGCCGTAAGTCTTGCCACCGCAAGGTCGTGAAAGGGGATAATCAGGCGAGAGGCGAGAGATGACAATGGATAGCGGGTCCTTGGTGGACTTAAAATCGGCAGTTCAACCGATGCTGCCACCCGTACTCTATACGGCGACTGAGATCTCGATATGCGCGACCCTTTCTTTGACCGTACCATGGTCTCCCCATCAGAGGTGTATACCGAAGGCAGGGTTACACCCGTTGGCAATTTCGCAAGTCGAATTCATAGGTTAGAGTTACTGTCTTCGGGGTCCTGTTTTTCTATGGCTGCGCGCTCGCGATAGGTCTAGGGCAACCATCTGGTTGCTGTTTAACATCAGGATCGCGTGATTACCCCTTTCGAGTACGTAACTTTGGAGCCCCTTCGCCCCTTCAGAATGGAGTGTCAAATACAAGCCGTGTTTCTCCTCGACTGTATTGTTATGTTTGAGGGTCTCGCACAAGGAATACAGTAATAGGTGGGACCGGTACCCATACACATAGAGCGCCCATAAAAGTAGAGGTAACTTGGGAAGGATACAGCAAATTACATCTCATGCCACTCGATGCAGCACCACCCACCTCAGATCGAACTGCATGGGTAACTGGCGCGACGGTAGGTCCGCTGGCCCAGATTGCGCATAACGGATCCCGGAAGGCCAAAGCCCTGATTGGTTCATCGCGCGGCGCTGGTGCGGAGATGACATTTCAAGATCCGCGCTTTACATTCAAACTGCCAATAGAAGTTGTCGAACTTATGGCTCAACCTTTTCGCTTCGCACGCGGAGAGATTGGAGTTCGCCAGCTATTTGAGGACGCTTGAGGCTCAGTGGGCAGAGCGCAATACAGTCTCCTACAGGCG
seq00030   AAGGCTCACGGTGGAATTTACGAGTCTGTATAAGTTTACCAATTCGATTACGGATACCTAGTGCCATTTCATTCCGTTGAAGGCAAGGCTAGATACATCGTGGGAGTATACACATGGTTTCGGATGGCTTCGAAGCGCCTTAAGTTACTCTCGAGATGAGATTTCGGATACGAAGTTTTTAGATACGGCTACAATGGCCTGCTGATGAGGCATGATCGCGCGGTACATGGCTGCGCAACACGATTACTAGATAGACTCGCGATAGTCGGACCAGGGTTGGAGTATAAGGTCAGCAGATTAAATTCACCCTGCGATCGCGGAATTTCCGGACAGTCCCTATCCTAATGGGGGCCACCAAGCACCCGGAATCGGTGAACCTTTACACTTCCGGGCTAAATTGCGAGTCTCCGCGTCGCAAAAGTCTCCCTGGACACGCTATATCAGAAGTTTAGTAAACCAAATAACAACAGGACAAACATTTGCCGTTCGCTGGGTACTCTCCCCTCTCTTGCCGTGTTTACGTAGAAGGCGAATGAAGACCCGTGTGGTTACGTGAACGTAATGTCCTTTGAGTTAACGTGACCATACGCTGACTCTCAGGATCAAGAGTTGATGAGGAGCTGCGGAACCTAATTCCTAATTGACGGTTCGTGTTCATACCCATGCGGTCGTTAGTGTAGAAAATTGCTTCCAATGGTATTTAGAAGGGAGGACTAGTCGGCTATGCCCCTTCCACAACCGAGTCGTCCCCCACCGGACGCACTCCCATCAGGCATCGACCACGCCAGTCCACAATCGCGCGGACATTCCCCCGGAGGTCCTGAATCATACCTCTTTCCTACATTAAACCTTTCTCTAGGACCGTCCTTCTGGGAATACGACACGGAACGCACTATCTCACAGATGATGCTCACGCTCCGTCTCAATGTATGCAAGCGTCAGTGACAAGATTTTGGCGTAAGTTGTGCGACGTCGCGCAATTCTCTGCTTGGTGGAACCGGACGATTCTGCGTGTGGGGGGGGCATTTTAGTCCTGTACTGGCCTGGCCGCTCTGGAACCGGGCTAGTCGAGAGCCCTGCTGGGATGATTCAACTCCTGACGGACAGACCGTCGAGCAATTTGCGTTGAGGTGATTATTACGGTGGCTAAGTCCCTAAGCGGACTCAGTACTCATCAGCAGCCAGGGGGCGCAAACCTATCGGCACATAATGGACGTGGGCGTTCACCTGTTTTTGCAGCGACATGGCCCACACAGTCCACACTTCATTCCCTCCGCGTCAGAGGGTCTATCCTGTTTCTCAACAAGAGGATACAATATGAAGGTGTACCGAGAGACTGAACACTAGTAAGCATTGCTTACGGTGAGCAGCGCGGGATTTTAGATTTGAGTTTATCTCAATTGGACGTGTTAAGGACAGCTGCCGTAAGTCTTGCCACCGCAAGGTCGTGAAAGGGGATAATCAGGCGAGAGGCGAGAGATGACAATGGATAGCGGGTCCTTGGTGGACTTAAAATCGGCAGTTCAACCGATGCTGCCACCCGTACTCTATACGGCGACTGAGATCTCGATATGCGCGACCCTTACTTTGACCGTACCATGGTCTCCCCATCAGAGGTGTATACCGAAGGCAGGGTTACACCCGTTGGCAATTTCGCAAGTCGAATTCATAGGTTAGAGTTACTGTCTTCGGGGTCCTGTTTTTCTATGGCTGCGCGCTCGCGATAGGTCTAGGGCAACCATCTGATTGCTGTTTAACATCAGGATCGCGTGATTACCCCTTTCGAGTACGTAACTTTGGAGCCCCTTCGCCCCTTCAGAATGGAGTGTCAAATACAAGCCGTGTTTCTCCTCGACTGTATTGTTATGTTTGAGGGTCTCGCACAAGGAATACAGTAATAGGTGGGACCGGTACCCATACACATAGAGCGCCCATAAAAGTAGAGGTAACTTGGGAAGGATACAGCAAATTACATCTCATGCCACTCGATGCAGCACCACCCACCTCAGATCGAACTGCATGGGTAACTGGCGCGACGGTAGGTCCGCTGGCCCAGATTGCGCATAACGGATCCCGGAAGGCCAAAGCCCTGATTGGTTCATCGCGCGGCGCTGGTGCGGAGATGACATTTCAAGATCCGCGCTTTACATTCAAACTGCCAATAGAAGTTGTCGAACTTATGGCTCAACCTTTTCGCTTCGCACGCGGAGAGATTGGAGTTCGCCAGCTATTTGAGGACGCTTGAGGCTCAGTGGGCAGAGCGCAATACAGTCTCCTACAGGCG
seq00031   AAGGCTCACGGTGGAATTTACGAGTCTGTATAAGTTTACCAATTCGATTACGGATACCTAGTGCCATTTCATTCCGTTGAAGGCAAGGCTAGATACATCGTGGGAGTATACACATGGTTTCGGATGGCTTCGAAGCGCCTTAAGTTACTCTCGAGATGAGATTTCGGATACGAAGTTTTTAGATACGGCTACAATGGCCTGCTGATGAGGCATGATCGCGCGGTACATGGCTGCGCAACACGATTACTAGATAGACTCGCGATAGTCGGACCAGGGTTGGAGTATAAGGTCAGCAGATTAAATTCACCCTGCGATCGCGGAATTTCCGGACAGTCCCTATCCTAATGGGGGCCACCAAGCACCCGGAATCGGTGAACCTTTACACTTCCGGGCTAAATTGCGAGTCTCCGCGTCGCAAAAGTCTCCCTGGACACGCTATATCAGAAGTTTAGTAAACCAAATAACAACAGCACAAACATTTGCCGTTCGCTGGGTACTCTCCCCTCTCTTGCCGTGTTTACGTAGAAGGCGAATGAAGACCCGTGTGGTTACGTGAACGTAATGTCCTTTGAGTTAACGTGACCATACGCTGACTCTCAGGATCAAGAGTTGATGAGGAGCTGCGGAACCTAATTCCTAATTGACGGTTCGTGTTCATACCGATGCGGTCGTTAGTGTAGAAAATTGCTTCCAATGGTATTTAGAAGGGAGGACTAGTCGGCTATGCCCCTTCCACAACCGAGTCGTCCCCCACCGGACGCACTCCCATCAGGCATCGACCACGCCAGTCCACAATCGCGCGGACATTCCCCCGGAGGTCCTGAATCATACCTCTTTCCTACATTAAACCTTTCTCTAGGACCGTCCTTCTGGGAATACGACACGGAACGCACTATCTCACAGATGATGCTCACGCTCCGTCTCAATGTATGCAAGCGTCAGTGACAAGATTTTGGCGTAAGTTGTGCGACGTCGCGCAATTCTCTGCTTGGTGGAACCGGACGATTCTGCGTGTGGGGGGGGCATTTTAGACCTGTACTGGCCTGGCCGCTCTGGAACCGGGCTAGTCGAGAGCCCTGCTGGGATGATTCAACTCCTGACGGACAGACCGTCGAGCAATTTGCGTTGAGGTGATTATTACGGTGGCTAAGTCCCTAAGCGGACTCAGTACTCATCAGCAGCCAGGGGGCGCAAACCTATCGGCACATAATGGACGTGGGCGTTCACCTGTTTTTGCAGCGACATGGCCCACACAGTCCACACTTCATTCCCTCCGCGTCAGAGGGTCTATCCTGTTTCTCAACAAGAGGATACAATATGAAGGTGTACCGAGAGACTGATCACTAGTAAGCATTGCTTACGGTGAGCAGCGCGGGATTTTAGATTTGAGTTTATCTCAATTGGACGTGTTAAGGACAGCTGCCGTAAGTCTTGCCACCGCAAGGTCGTGAAAGGGGATAATCAGGCGAGAGGCGAGAGATGACAATGGATAGCGGGTCCTTGGTGGACTTAAAATCGGCAGTTCAACCGATGCTGCCACCCGTACTCTATACGGCGACTGAGATCTCGATATGCGCGACCCTTTCTTTGACCGTACCATGGTCTCCCCATCAGAGGTGTATACCGAAGGCAGGGTTACACCCGTTGGCAATTTCGCAAGTCGAATTCATAGGTTAGAGTTACTGTCTTCGGGGTCCTGTTTTTCTATGGCTGCGCGCTCGCGATAGGTCTAGGGCAACCATCTGGTTGCTGTTTAACATCAGGATCGCGTGATTACCCCTTTCGAGTACGTAACTTTGGAGCCCCTTCGCCCCTTCAGAATGGAGTGTCAAATACAAGCCGTGTTTCTCCTCGACTGTATTGTTATGTTTGAGGGTCTCGCACAAGGAATACAGTAATAGGTGGGACCGGTACCCATACACATAGAGCGCCCATAAAAGTAGAGGTAACTTGGGAAGGATACAGCAAATTACATCTCATGCCACTCGATGCAGCACCACCCACCTCAGATCGAACTGCATGGGTAACTGGCGCGACGGTAGGTCCGCTGGCCCAGATTGCGCATAACGGATCCCGGAAGGCCAAAGCCCTGATTGGTTCATCGCGCGGCGCTGGTGCGGAGATGACATTTCAAGATCCGCGCTTTACATTCAAACTGCCAATAGAAGTTGTCGAACTTATGGCTCAACCTTTTCGCTTCGCACGCGGAGAGATTGGAGTTCGCCAGCTATTTGAGGACGCTTGAGGCTCAGTGGGCAGAGCGCAATACAGTCTCCTACAGGCG
seq00032   AAGGCTCACGGTGGAATTTACGAGTCTGTATAAGTTTACCAATTCGATTACGGATACCTAGTGCCATTTCATTCCGTTGAAGGCAAGGCTAGATACATCGTGGGAGTATACACATGGTTTCGGATGGCTTCGAAGCGCCTTAAGTTACTCTCGAGATGAGATTTCGGATACGAAGTTTTTAGATACGGCTACAATGGCCTGCTGATGAGGCATGATCGCGCGGTACATGGCTGCGCAACACGATTACTAGATAGACTCGCGATAGTCGGACCAGGGTTGGAGTATAAGGTCAGCAGATTAAATTCACCCTGCGATCGCGGAATTTCCGGACAGTCCCTATCCTAATGGGGGCCACCAAGCACCCGGAATCGGTGAACCTTTACACTTCCGGGCTAAATTGCGAGTCTCCGCGTCGCAAAAGTCTCCCTGGACACGCTATATCAGAAGTTTAGTAAACCAAATAACAACAGCACAAACATTTGCCGTTCGCTGGGTACTCTCCCCTCTCTTGCCGTGTTTACGTAGAAGGCGAATGAAGACCCGTGTGGTTACGTGAACGTAATGTCCTTTGAGTTAACGTGACCATACGCTGACTCTCAGGATCAAGAGTTGATGAGGAGCTGCGGAACCTAATTCCTAATTGACGGTTCGTGTTCATACCGATGCGGTCGTTAGTGTAGAAAATTGCTTCCAATGGTATTTAGAAGGGAGGACTAGTCGGCTATGCCCCTTCCACAACCGAGTCGTCCCCCACCGGACGCACTCCCATCAGGCATCGACCACGCCAGTCCACAATCGCGCGGACATTCCCCCGGAGGTCCTGAATCATACCTCTTTCCTACATTAAACCTTTCTCTAGGACCGTCCTTCTGGGAATACGACACGGAACGCACTATCTCACAGATGATGCTCACGCTCCGTCTCAATGTATGCAAGCGTCAGTGACAAGATTTTGGCGTAAGTTGTGCGACGTCGCGCAATTCTCTGCTTGGTGGAACCGGACGATTCTGCGTGTGGGGGGGGCATTTTAGACCTGTACTGGCCTGGCCGCTCTGGAACCGGGCTAGTCGAGAGCCCTGCTGGGATGATTCAACTCCTGACGGACAGACCGTCGAGCAATTTGCGTTGAGGTGATTATTACGGTGGCTAAGTCCCTAAGCGGACTCAGTACTCATCAGCAGCCAGGGGGCGCAAACCTATCGGCACATAATGGACGTGGGCGTTCACCTGTTTTTGCAGCGACATGGCCCACACAGTCCACACTTCATTCCCTCCGCGTCAGAGGGTCTATCCTGTTTCTCAACAAGAGGATACAATATGAAGGTGTACCGAGAGACTGAACACTAGTAAGCATTGCTTACGGTGAGCAGCGCGGGATTTTAGATTTGAGTTTATCTCAATTGGACGTGTTAAGGACAGCTGCCGTAAGTCTTGCCACCGCAAGGTCGTGAAAGGGGATAATCAGGCGAGAGGCGAGAGATGACAATGGATAGCGGGTCCTTGGTGGACTTAAAATCGGCAGTTCAACCGATGCTGCCACCCGTACTCTATACGGCGACTGAGATCTCGATATGCGCGACCCTTACTTTGACCGTACCATGGTCTCCCCATCAGAGGTGTATACCGAAGGCAGGGTTACACCCGTTGGCAATTTCGCAAGTCGAATTCATAGGTTAGAGTTACTGTCTTCGGGGTCCTGTTTTTCTATGGCTGCGCGCTCGCGATAGGTCTAGGGCAACCATCTGGTTCCTGTTTAACATCAGGATCGCGTGATTACCCCTTTCGAGTACGTAACTTTGGAGCCCCTTCGCCCCTTCAGAATGGAGTGTCAAATACAAGCCGTGTTTCTCCTCGACTGTATTGTTATGTTTGAGGGTCTCGCACAAGGAATACAGTAATAGGTGGGACCGGTACCCATACACATAGAGCGCCCATAAAAGTAGAGGTAACTTGGGAAGGATACAGCAAATTACATCTCATGCCACTCGATGCAGCACCACCCACCTCAGATCGAACTGCATGGGTAACTGGCGCGACGGTAGGTCCGCTGGCCCAGATTGCGCATAACGGATCCCGGAAGGCCAAAGCCCTGATTGGTTCATCGCGCGGCGCTGGTGCGGAGATGACATTTCAAGATCCGCGCTTTACATTCAAACTGCCAATAGAAGTTGTCGAACTTATGGCTCAACCTTTTCGCTTCGCACGCGGAGAGATTGGAGTTCGCCAGCTATTTGAGGACGCTTGAGGCTCAGTGGGCAGAGCGCAATACAGTCTCCTACAGGCG
seq00033   AAGGCTCACGGTGGAATTTACGAGTCTGTATAAGTTTACCAATTCGATTACGGATACCTAGTGCCATTTCATTCCGTTGAAGGCAAGGCTAGATACATCGTGGGAGTATACACATGGTTTCGGATGGCTTCGAAGCGCCTTAAGTTACTCTCGAGATGAGATTTCGGATACGAAGTTTTTAGATACGGCTACAATTGCCTGCTGATGAGGCATGATCGCGCGGTACATGGTTGCGCAACACGATTACTAGATAGACTCGCGATAGTCGGACCAGGGTTGGAGTATAAGGTCAGCAGATTAAATTCACCCTGCGATCGCGGAATTTCCGGACAGTCCCTATCCTAATGGGGGCCACCAAGCACCCGGAATCGGTGAACCTTTACACTTCCGGGCTAAATTGCGAGTCTCCGCGTCGCAAAAGTCTCCCTGGACACGCTATATCAGAAGTTTAGTAAACCAAATAACAACAGCACAAACATTTGCCGTTCGCTGGGTACTCTCCCCTCTCTTGCCGTGTTTACGTAGAAGGCGAATGAAGACCCGTGTGGTTACGTGAACGTAATGTCCTTTGAGTTAACGTGACCATACGCTGACTCTCAGGATCAAGAGTTGATGAGGAGCTGCGGAACCTAATTCCTAATTGACGGTTCGTGTTCATACCGATGCGGTCGTTAGTGTAGAAAATTGCTTCCAATGGTATTTAGAAGGGAGGACTAGTCGGCTATGCCCCTTCCACAACCGAGTCGTCCCCCACCGGACGCACTCCCATCAGGCATCGACCACGCCAGTCCACAATCGCGCGGACATTCCCCCGGAGGTCCTGAATCATACCTCTTTCCTACATTAAACCTTTCTCTAGGACCGTCCTTCTGGGAATACGACACGGAACGCACTATCTCACAGATGATGCTCACGCTCCGTCTCAATGTATGCAAGCGTCAGTGACAAGATTTTGGCGTAAGTTGTGCGACGTCGCGCAATTCTCTGCTTGGTGGAACCGGACGATTCTGCGTGTGGGGGGGGCATTTTAGACCTGTACTGGCCTGGCCGCTCTGGAACCGGGCTAGTCGAGAGCCCTGCTGGGATGATTCAACTCCTGACGGACAGACCGTCGAGCAATTTGCGTTGAGGTGATTATTACGGTGGCTAAGTCCCTAAGCGGACTCAGTACTCATCAGCAGCCAGGGGGCGCAAACCTATCGGCACATAATGGACGTGGGCGTTCACCTGTTTTTGCAGCGACATGGCCCACACAGTCCACACTTCATTCCCTCCGCGTCAGAGGGTCTATCCTGTTTCTCAACAAGAGGATACAATATGAAGGTGTACCGAGAGACTGAACACTAGTAAGCATTGCTTACGGTGAGCAGCGCGGGTTTTTAGATTTGAGTTTATCTCAATTGGACGTGTTAAGGACAGCTGCCGTAAGTCTTGCCACCGCAAGGTCGTGAAAGGGGATAATCAGGCGAGAGGCGAGAGATGACAATGGATAGCGGGTCCTTGGTGGACTTAAAATCGGCAGTTCAACCGATGCTGCCACCCGTACTCTATACGGCGACTGAGATCTCGATATGCGCGACCCTTACTTTGACCGTACCATGGTCTCCCCATCAGAGGTGTATACCGAAGGCAGGGTTACACCCGTTGGCAATTTCGCAAGTCGAATTCATAGGTTAGAGTTACTGTCTTCGGGGTCCTGTTTTTCTATGGCTGCGCGCTCGCGATAGGTCTAGGGCAACCATCTGGTTGCTGTTTAACATCAGGATCGCGTGATTACCCCTTTCGAGTACGTAACTTTGGAGCCCCTTCGCCCCTTCAGAATGGAGTGTCAAATACAAGCCGTGTTTCTCCTCGACTGTATTGTTATGTTTGAGGGTCTCGCACAAGGAATACAGTAATAGGTGGGACCGGTACCCATACACATAGAGCGCCCATAAAAGTAGAGGTAACTTGGGAAGGATACAGCAAATTACATCTCATGCCACTCGATGCAGCACCACCCACCTCAGATCGAACTGCATGGGTAACTGGCGCGACGGTAGGTCCGCTGGCCCAGATTGCGCATAACGGATCCCGGAAGGCCAAAGCCCTGATTGGTTCATCGCGCGGCGCTGGTGCGGAGATGACATTTCAAGATCCGCGCTTTACATTCAAACTGCCAATAGAAGTTGTCGAACTTATGGCTCAACCTTTTCGCTTCGCACGCGGAGAGATTGGAGTTCGCCAGCTATTTGAGGACGCTTGAGGCTCAGTGGGCAGAGCGCAATACAGTCTCCTACAGGCG
