# Supplementary material for: How Good Are Indirect Tests at Detecting Recombination in Human mtDNA?
Source: G3 (Bethesda). 2013 Jul 1;3(7):1095–104. doi: 10.1534/g3.113.006510 (PMC3704238; doi:10.1534/g3.113.006510)
Supplement: Supporting Information [file supp_g3.113.006510_FileS2.gz › SequenceData/mtDNA_ratehet&popgrowth/0/3rdbase/Infiles/0_84-new.txt]

33 2284
seq00001   TTAGAGACATCGTAATGCAGACTAAGTCAATACGCTCAGTAAGATCGTCGGGTTAGGTACGCCGCGCGCAATGGGGAATCATTAGAGCTGCGAAGCAATTGGTCCACCTCGCCACCGAGATAACTGCCGCGGTCTCCATAGAAAGTCCAGTACTGCACAATGCTCCGTCCCAGCATTCGGGCTCGTTAACGTTTTAAATAATAGGTTTCTTGTAAGCTTATAATCGAGCCCTGCCTCTCGACAGGGGCCGACTGAAAGCTCTGACGAAATCCAACCTGACTACTGAGTAGTGTGCCGCGATGCGTGCTAAGGACTGAAGACGTGAGGAGGTCCCATTCGGGGACGACATGCCACCCACCTAGGCAAACGCAGATTTACCAGCTGACGACAGCTCGTAGGCTGATGAGATCCCATGCAAGCTCTTATACCTACTACAAACTCAAGTGAAAATACATTTGGCAAAGTTTGAACGCTCACGCTCGCTCCCGGACCGTCGGTAGGGTTCTTGATTCCTTACCAGCATGGCAAGGACGATACAGCCCTATCGGTAAGCACGATATGTAATGCTTCTTTTAGTCGCTCACTCGCATCCAAAGGGCGCGGCGTATCGGGGGCGTTGTTTGCCTGTGCATGGAGCGTTTCAGGCTATTCAGCGCATGTAGACTTGATGTTACGGCCGTGCAAGGTCTACATTATGCCCATTAAACGATCACTGGATTTTCTAGAGGATATCATAGGCAAGTCGTATGACCAGGACCAGGGGTGAAGAGAGGCCCCTTTGTCAATCTCTTAGTCTCTAGGATTTTCGCGTGCGTGACCTCGGTTACGGGGCGTCCCTGATTCCTCTCCTAAAAATATCTCACCCCTAGACACCGAGCTCCTGCATAAGCGTTGTAGAGCAGGCTCGGTGTCACTGTCACTAGTGCAGCTATCGGCGTTATCCACATTTCGGTACGCGCTCCTAATTCAGACTGTCGGTAGATGAAATCTGACCCCACTGCGGGAAATCTACCGACGGGGCGGCCGCCGAAGGGATGAAGGGTAATGCAAATGCGAACCAGCAAAACTCGTGCGTACACTCTGGAACAGCGAGAGTCTCAAACTTCCAGCGGACAAAGTGGAATAGAGTATCATTGCACATACTTAAGAAACCCGAATTCTCTACTATCCCAGGAGACGAATTTATGCACCATTTTCTAAAGAATGCCATGTCGTCTAGACATCGGACGTCACTCAAGTTGAATTACTTTACTGAATCGGTAGGTCAATCTCTTGAGCGCCCTAATAGGACTAATGTGTGCCGGCTGAATCCGTCGCTACAACAGACGATACTATATAAAGCGAAGCCCTGAAATGCAGTTGCCATGCATACAGCCACTGTGCTCTTCTTTGGCTTTGGGACAGCTCCATTGGAGTCACGGCCCGAAGAGGGCGGTTACAGACCCGCACCTGTTAACAATTGATCACCTGACAGGATCCTATATGGCCCGTAAACCGTAGAGTCAATTTACTTCCGCAGAATGTAACCATCAGTTCCCACTCACGTAAAATGTGACACGATTATGAAGAAGCAACAGGTAACGTATAAACTGGTATGGTCCGACAGTCTGCCGGTACCTCGCCGGTTACAGGCGACGGCACCACCGATCCAGCCGAGCCGGAATAGATGGTGGGGATAACACGGGGCACGCATGGCGCATCTGCCCTGGTAACCCTCCATATACGACCGCGAAAAAACTCTGTTATTATAGATCTGACCGTACTGGTGGTTCAGGAGCACCCAGACAGGGCAACCGGATGTTGTATGAAGTTGTCTGCTATCTCTCGGTTCGTTATTCGGAAAGTAAGGCGATGGGCTCGTGAGCGAGCCCACATGAGATATCTTTCGGCCGTGCTAATAATAGGTACAGGTGACAGCCACCCTCCACAGGTGCGTTCGCCGCCTAGGGACCGTTGGTTACAGATAGTCCAAGGTACACCTCGCCGAGATTGGTTGCGTACTGTAGACCGGATCTGCTTACTGCAAGTCTAGGAAGTCAACCCGGGACAGGAGTTTCCGCCAAGTTCGCGGTGCTCATGTAAGTAGGCTTGTCAAACTATCCTAATTTGGCACATAATAACCGCGTTTCACCTCAGAGTAATTCTCGATAAAACTTGATATACTATTGGGGCCCCTCGCTGGGTTAGTGTGTGTGGCTTGGGCTGGGGCACGGGTGTGGTTCACTATCGAACATCGGCAAGCAGTTGGGTCCCACCTTCACACGTCACGTCTAGTGGTGACTTG
seq00002   TTAGAGACATCGTAATGCAGACTAAGTCAATACGCTCAGTAAGATCGTCGGGTTAGGTACGCCGCGCGCAATGGGGAATCATTAGAGCTGCGAAGCAATTGGTCCACCTCGCCACCGAGATAACTGCCGCGGTCTCCATAGAAAGTCCAGTACTGCACAATGCTCCGTCCCAGCATTCGGGCTCGTTAACGTTTTAAATAATAGGTTTCTTGTAAGCTTATAATCGAGCCCTGCCTCTCGACAGGGGCCGACTGAAAGCTCTGACGAAATCCAACCTGACTACTGAGTAGTGTGCCGCGATGCGTGCTAAGGACTGAAGACGTGAGGAGGTCCCATTCGGGGACGACATGCCACCCACCTAGGCAAACGCAGATTTACCAGCTGACGACAGCTCGTAGGCTGATGAGATCCCATGCAAGCTCTTATACCTACTACAAACTCAAGTGAAAATACATTTGGCAAAGTTTGAACGCTCACGCTCGCTCCCGGACCGTCGGTAGGGTTCTTGATTCCTTACCAGCATGGCAAGGACGATACAGCCCTATCGGTAAGCACGATATGTAATGCTTCTTTTAGTCGCTCACTCGCATCCAAAGGGCGCGGCGTATCGGGGGCGTTGTTTGCCTGTGCATGGAGCGTTTCAGGCTATTCAGCGCATGTAGACTTGATGTTACGGCCGTGCAAGGTCTACATTATGCCCATTAAACGATCACTGGATTTTCTAGAGGATATCATAGGCAAGTCGTATGACCAGGACCAGGGGTGAAGAGAGGCCCCTTTGTCAATCTCTTAGTCTCTAGGATTTTCGCGTGCGTGACCTCGGTTACGGGGCGTCCCTGATTCCTCTCCTAAAAATATCTCACCCCTAGACACCGAGCTCCTGCATAAGCGTTGTAGAGCAGGCTCGGTGTCACTGTCACTAGTGCAGCTATCGGCGTTATCCACATTTCGGTACGCGCTCCTAATTCAGACTGTCGGTAGATGAAATCTGACCCCACTGCGGGAAATCTACCGACGGGGCGGCCGCCGAAGGGATGAAGGGTAATGCAAATGCGAACCAGCAAAACTCGTGCGTACACTCTGGAACAGCGAGAGTCTCAAACTTCCAGCGGACAAAGTGGAATAGAGTATCATTGCACATACTTAAGAAACCCGAATTCTCTACTATCCCAGGAGACGAATTTATGCACCATTTTCTAAAGAATGCCATGTCGTCTAGACATCGGACGTCACTCAAGTTGAATTACTTTACTGAATCGGTAGGTCAATCTCTTGAGCGCCCTAATAGGACTAATGTGTGCCGGCTGAATCCGTCGCTACAACAGACGATACTATATAAAGCGAAGCCCTGAAATGCAGTTGCCATGCATACAGCCACTGTGCTCTTCTTTGGCTTTGGGACAGCTCCATTGGAGTCACGGCCCGAAGAGGGCGGTTACAGACCCGCACCTGTTAACAATTGATCACCTGACAGGATCCTATATGGCCCGTAAACCGTAGAGTCAATTTACTTCCGCAGAATGTAACCATCAGTTCCCACTCACGTAAAATGTGACACGATTATGAAGAAGCAACAGGTAACGTATAAACTGGTATGGTCCGACAGTCTGCCGGTACCTCGCCGGTTACAGGCGACGGCACCACCGATCCAGCCGAGCCGGAATAGATGGTGGGGATAACACGGGGCACGCATGGCGCATCTGCCCTGGTAACCCTCCATATACGACCGCGAAAAAACTCTGTTATTATAGATCTGACCGTACTGGTGGTTCAGGAGCACCCAGACAGGGCAACCGGATGTTGTATGAAGTTGTCTGCTATCTCTCGGTTCGTTATTCGGAAAGTAAGGCGATGGGCTCGTGAGCGAGCCCACATGAGATATCTTTCGGCCGTGCTAATAATAGGTACAGGTGACAGCCACCCTCCACAGGTGCGTTCGCCGCCTAGGGACCGTTGGTTACAGATAGTCCAAGGTACACCTCGCCGAGATTGGTTGCGTACTGTAGACCGGATCTGCTTACTGCAAGTCTAGGAAGTCAACCCGGGACAGGAGTTTCCGCCAAGTTCGCGGTGCTCATGTAAGTAGGCTTGTCAAACTATCCTAATTTGGCACATAATAACCGCGTTTCACCTCAGAGTAATTCTCGATAAAACTTGATATACTATTGGGGCCCCTCGCTGGGTTAGTGTGTGTGGCTTGGGCTGGGGCACGGGTGTGGTTCACTATCGAACATCGGCAAGCAGTTGGGTCCCACCTTCACACGTCACGTCTAGTGGTGACTTG
seq00003   TTAGAGACATCGTAATGCAGACTAAGTCAATACGCTCAGTAAGATCGTCGGGTTAGGTACGCCGCGCGCAATGGGGAATCATTAGAGCTGCGAAGCAATTGGTCCACCTCGCCACCGAGATAACTGCCGCGGTCTCCATAGAAAGTCCAGTACTGCACAATGCTCCGTCCCAGCATTCGGGCTCGTTAACGTTTTAAATAATAGGTTTCTTGTAAGCTTATAATCGAGCCCTGCCTCTCGACAGGGGCCGACTGAAAGCTCTGACGAAATCCAACCTGACTACTGAGTAGTGTGCCGCGATGCGTGCTAAGGACTGAAGACGTGAGGAGGTCCCATTCGGGGACGACATGCCACCCACCTAGGCAAACGCAGATTTACCAGCTGACGACAGCTCGTAGGCTGATGAGATCCCATGCAAGCTCTTATACCTACTACAAACTCAAGTGAAAATACATTTGGCAAAGTTTGAACGCTCACGCTCGCTCCCGGACCGTCGGTAGGGTTCTTGATTCCTTACCAGCATGGCAAGGACGATACAGCCCTATCGGTAAGCACGATATGTAATGCTTCTTTTAGTCGCTCACTCGCATCCAAAGGGCGCGGCGTATCGGGGGCGTTGTTTGCCTGTGCATGGAGCGTTTCAGGCTATTCAGCGCATGTAGACTTGATGTTACGGCCGTGCAAGGTCTACATTATGCCCATTAAACGATCACTGGATTTTCTAGAGGATATCATAGGCAAGTCGTATGACCAGGACCAGGGGTGAAGAGAGGCCCCTTTGTCAATCTCTTAGTCTCTAGGATTTTCGCGTGCGTGACCTCGGTTACGGGGCGTCCCTGATTCCTCTCCTAAAAATATCTCACCCCTAGACACCGAGCTCCCGCATAAGCGTTGTAGAGCAGGCTCGGTGTCACTGTCACTAGTGCAGCTATCGGCGTTATCCACATTTCGGTACGCGCTCCTAATTCAGACTGTCGGTAGATGAAATCTGACCCCACTGCGGGAAATCTACCGACGGGGCGGCCGCCGAAGGGATGAAGGGTAATGCAAATGCGAACCAGCAAAACTCGTGCGTACACTCTGGAACAGCGAGAGTCTCAAACTTCCAGCGGACAAAGTGGAATAGAGTATCATTGCACATACTTAAGAAACCCGAATTCTCTACTATCCCAGGAGACGAATTTATGCACCATTTTCTAAAGAATGCCATGTCGTCTAGACATCGGACGTCACTCAAGTTGAATTACTTTACTGAATCGGTAGGTCAATCTCTTGAGCGCCCTAATAGGACTAATGTGTGCCGGCTGAATCCGTCGCTACAACAGACGATACTATATAAAGCGAAGCCCTGAAATGCAGTTGCCATGCATACAGCCACTGTGCTCTTCTTTGGCTTTGGGACAGCTCTATTGGAGTCACGGCCCGAAGAGGGCGGTTACAGACCCGCACCTGTTAACAATTGATCACCTGACAGGATCCTATATGGCCCGTAAACCGTAGAGTCAATTTACTTCCGCAGAATGTAACCATCAGTTCCCACTCACGTAAAATGTGACACGATTATGAAGAAGCAACAGGTAACGTATAAACTGGTATGGTCCGACAGTCTGCCGGTACCTCGCCGGTTACAGGCGACGGCACCACCGATCCAGCCGAGCCGGAATAGATGGTGGGGATAACACGGGGCACGCATGGCGCATCTGCCCTGGTAACCCTCCATATACGACCGCGAAAAAACTCTGTTATTATAGATCTGACCGTACTGGTGGTTCAGGAGCACCCAGATAGGGCAACCGGATGTTGTATGAAGTTGTCTGCTATCTCTCGGTTCGTTATTCGGAAAGTAAGGCGATGGGCTCGTGAGCGAGCCCACATGAGATATCTTTCGGCCGTGCTAATAATAGGTACAGGTGACAGCCACCCTCCACAGGTGCGTTCGCCGCCTAGGGACCGTTGGTTACAGATAGTCCAAGGTACACCTCGCCGAGATTGGTTGCGTACTGTAGACCGGATCTGCTTACTGCAAGTCTAGGAAGTCAACCCGGGACAGGAGTTTCCGCCAAGTTCGCGGTGCTCATGTAAGTAGGCTTGTCAAACTATCCTAATTTGGCACATAATAACCGCGTTTCACCTCAGAGTAATTCTCGATAAAACTTGATATACTATTGGGGCCCCTCGCTGGGTTAGTGTGTGTGGCTTGGGCTGGGGCACGGGTGTGGTTCACTATCGAACATCGGCAAGCAGTTGGGTCCCACCTTCACACGTCACGTCTAGTGGTGACTTG
seq00004   TTAGAGACATCGTAATGCAGACTAAGTCAATACGCTCAGTAAGATCGTCGGGTTAGGTACGCCGCGCGCAATGGGGAATCATTAGAGCTGCGAAGCAATTGGTCCACCTCGCCACCGAGATAACTGCCGCGGTCTCCATAGAAAGTCCAGTACTGCACAATGCTCCGTCCCAGCATTCGGGCTCGTTAACGTTTTAAATAATAGGTTTCTTGTAAGCTTATAATCGAGCCCTGCCTCTCGACAGGGGCCGACTGAAAGCTCTGACGAAATCCAACCTGTCTACTGAGTAGTGTGCCGCGATGCGTGCTAAGGACTGAAGACGTGAGGAGGTCCCATTCGGGGACGACATGCCACCCACCTAGGCAAACGCAGATTTACCAGCTGACGACAGCTCGTAGGCTGATGAGATCCCATGCAAGCTCTTATACCTACTACAAACTCAAGTGAAAATACATTTGGCAAAGTTTGAACGCTCACGCTCGCTCCCGGACCGTCGGTAGGGTTCTTGATTCCTTACCAGCATGGCAAGGACGATACAGCCCTATCGGTAAGCACGATATGTAATGCTTCTTTTAGTCGCTCACTCGCATCCAAAGGGCGCGGCGTATCGGGGGCGTTGTTTGCCTGTGCATGGAGCGTTTCAGGCTATTCAGCGCATGTAGACTTGATGTTACGGCCGTGCAAGGTCTACATTATGCCCATTAAACGATCACTGGATTTTCTAGAGGATATCATAGGCAAGTCGTATGACCAGGACCAGGGGTGAAGAGAGGCCCCTTTGTCAATCTCTTAGTCTCTAGGATTTTCGCGTGCGTGACCTCGGTTACGGGGCGTCCCTGATTCCTCTCCTAAAAATATCTCACCCCTAGACACCGAGCTCCTGCATAAGCGTTGTAGAGCAGGCTCGGTGTCACTGTCACTAGTGCAGCTATCGGCGTTATCCACATTTCGGTACGCGCTCCTAATTCAGACTGTCGGTAGATGAAATCTGACCCCACTGCGGGAAATCTACCGACGGGGCGGCCGCCGAAGGGATGAAGGGTAATGCAAATGCGAACCAGCAAAACTCGTGCGTACACTCTGGAACAGCGAGAGTCTCAAACTTCCAGCGGACAAAGTGGAATAGAGTATCATTGCACATACTTAAGAAACCCGAATTCTCTACTATCCCAGGAGACGAATTTATGCACCATTTTCTAAAGAATGCCATGTCGTCTAGACATCGGACGTCACTCAAGTTGAATTACTTTACTGAATCGGTAGGTCAATCTCTTGAGCGCCCTAATAGGACTAATGTGTGCCGGCTGAATCCGTCGCTACAACAGACGATACTATATAAAGCGAAGCCCTGAAATGCAGTTGCCATGCATACAGCCACTGTGCTCTTCTTTGGCTTTGGGACAGCTCCATTGGAGTCACGGCCCGAAGAGGGCGGTTACAGACCCGCACCTGTTAACAATTGATCACCTGACAGGATCCTATATGGCCCGTAAACCGTAGAGTCAATTTACTTCCGCAGAATGTAACCATCAGTTCCCACTCACGTAAAATGTGACACGATTATGAAGAAGCAACAGGTAACGTATAAACTGGTATGGTCCGACAGTCTGCCGGTACCTCGCCGGTTACAGGCGACGGCACCACCGATCCAGCCGAGCCGGAATAGATGGTGGGGATAACACGGGGCACGCATGGCGCATCTGCCCTGGTAACCCTCCATATACGACCGCGAAAAAACTCTGTTATTATAGATCTGACCGTACTGGTGGTTCAGGAGCACCCAGACAGGGCAACCGGATGTTGTATGAAGTTGTCTGCTATCTCTCGGTTCGTTATTCGGAAAGTAAGGCGATGGGCTCGTGAGCGAGCCCACATGAGATATCTTTCGGCCGTGCTAATAATAGGTACAGGTGACAGCCACCCTCCACAGGTGCGTTCGCCGCCTAGGGACCGTTGGTTACAGATAGTCCAAGGTACACCTCGCCGAGATTGGTTGCGTACTGTAGACCGGATCTGCTTACTGCAAGTCTAGGAAGTCAACCCGGGACAGGAGTTTCCGCCAAGTTCGCGGTGCTCATGTAAGTAGGCTTGTCAAACTATCCTAATTTGGCACATAATAACCGCGTTTCACCTCAGAGTAATTCTCGATAAAACTTGATATACTATTGGGGCCCCTCGCTGGGTTAGTGTGTGTGGCTTGGGCTGGGGCACGGGTGTGGTTCACTATCGAACATCGGCAAGCAGTTGGGTCCCACCTTCACACGTCACGTCTAGTGGTGACTTG
seq00005   TTAGAGACATCGTAATGCAGACTAAGTCAATACGCTCAGTAAGATCGTCGGGTTAGGTACGCCGCGCGCAATGGGGAATCATTAGAGCTGCGAAGCAATTGGTCCACCTCGCCACCGAGATAACTGCCGCGGTCTCCATAGAAAGTCCAGTACTGCACAATGCTCCGTCCCAGCATTCGGGCTCGTTAACGTTTTAAATAATAGGTTTCTTGTAAGCTTATAATCGAGCCCTGCCTCTCGACAGGGGCCGACTGAAAGCTCTGACGAAATCCAACCTGTCTACTGAGTAGTGTGCCGCGATGCGTGCTAAGGACTGAAGACGTGAGGAGGTCCCATTCGGGGACGACATGCCACCCACCTAGGCAAACGCAGATTTACCAGCTGACGACAGCTCGTAGGCTGATGAGATCCCATGCAAGCTCTTATACCTACTACAAACTCAAGTGAAAATACATTTGGCAAAGTTTGAACGCTCACGCTCGCTCCCGGACCGTCGGTAGGGTTCTTGATTCCTTACCAGCATGGCAAGGACGATACAGCCCTATCGGTAAGCACGATATGTAATGCTTCTTTTAGTCGCTCACTCGCATCCAAAGGGCGCGGCGTATCGGGGGCGTTGTTTGCCTGTGCATGGAGCGTTTCAGGCTATTCAGCGCATGTAGACTTGATGTTACGGCCGTGCAAGGTCTACATTATGCCCATTAAACGATCACTGGATTTTCTAGAGGATATCATAGGCAAGTCGTATGACCAGGACCAGGGGTGAAGAGAGGCCCCTTTGTCAATCTCTTAGTCTCTAGGATTTTCGCGTGCGTGACCTCGGTTACGGGGCGTCCCTGATTCCTCTCCTAAAAATATCTCACCCCTAGACACCGAGCTCCTGCATAAGCGTTGTAGAGCAGGCTCGGTGTCACTGTCACTAGTGCAGCTATCGGCGTTATCCACATTTCGGTACGCGCTCCTAATTCAGACTGTCGGTAGATGAAATCTGACCCCACTGCGGGAAATCTACCGACGGGGCGGCCGCCGAAGGGATGAAGGGTAATGCAAATGCGAACCAGCAAAACTCGTGCGTACACTCTGGAACAGCGAGAGTCTCAAACTTCCAGCGGACAAAGTGGAATAGAGTATCATTGCACATACTTAAGAAACCCGAATTCTCTACTATCCCAGGAGACGAATTTATGCACCATTTTCTAAAGAATGCCATGTCGTCTAGACATCGGACGTCACTCAAGTTGAATTACTTTACTGAATCGGTAGGTCAATCTCTTGAGCGCCCTAATAGGACTAATGTGTGCCGGCTGAATCCGTCGCTACAACAGACGATACTATATAAAGCGAAGCCCTGAAATGCAGTTGCCATGCATACAGCCACTGTGCTCTTCTTTGGCTTTGGGACAGCTCCATTGGAGTCACGGCCCGAAGAGGGCGGTTACAGACCCGCACCTGTTAACAATTGATCACCTGACAGGATCCTATATGGCCCGTAAACCGTAGAGTCAATTTACTTCCGCAGAATGTAACCATCAGTTCCCACTCACGTAAAATGTGACACGATTATGAAGAAGCAACAGGTAACGTATAAACTGGTATGGTCCGACAGTCTGCCGGTACCTCGCCGGTTACAGGCGACGGCACCACCGATCCAGCCGAGCCGGAATAGATGGTGGGGATAACACGGGGCACGCATGGCGCATCTGCCCTGGTAACCCTCCATATACGACCGCGAAAAAACTCTGTTATTATAGATCTGACCGTACTGGTGGTTCAGGAGCACCCAGACAGGGCAACCGGATGTTGTATGAAGTTGTCTGCTATCTCTCGGTTCGTTATTCGGAAAGTAAGGCGATGGGCTCGTGAGCGAGCCCACATGAGATATCTTTCGGCCGTGCTAATAATAGGTACAGGTGACAGCCACCCTCCACAGGTGCGTTCGCCGCCTAGGGACCGTTGGTTACAGATAGTCCAAGGTACACCTCGCCGAGATTGGTTGCGTACTGTAGACCGGATCTGCTTACTGCAAGTCTAGGAAGTCAACCCGGGACAGGAGTTTCCGCCAAGTTCGCGGTGCTCATGTAAGTAGGCTTGTCAAACTATCCTAATTTGGCACATAATAACCGCGTTTCACCTCAGAGTAATTCTCGATAAAACTTGATATACTATTGGGGCCCCTCGCTGGGTTAGTGTGTGTGGCTTGGGCTGGGGCACGGGTGTGGTTCACTATCGAACATCGGCAAGCAGTTGGGTCCCACCTTCACACGTCACGTCTAGTGGTGACTTG
seq00006   TTAGAGACATCGTAATGCAGACTAAGTCAATACGCTCAGTAAGATCGTCGGGTTAGGTACGCCGCGCGCAATGGGGAATCATTAGAGCTGCGAAGCAATTGGTCCACCTCGCCACCGAGATAACTGCCGCGGTCTCCATAGAAAGTCCAGTACTGCACAATGCTCCGTCCCAGCATTCGGGCTCGTTAACGTTTTAAATAATAGGTTTCTTGTAAGCTTATAATCGAGCCCTGCCTCTCGACAGGGGCCGACTGAAAGCTCTGACGAAATCCAACCTGTCTACTGAGTAGTGTGCCGCGATGCGTGCTAAGGACTGAAGACGTGAGGAGGTCCCATTCGGGGACGACATGCCACCCACCTAGGCAAACGCAGATTTACCAGCTGACGACAGCTCGTAGGCTGATGAGATCCCATGCAAGCTCTTATACCTACTACAAACTCAAGTGAAAATACATTTGGCAAAGTTTGAACGCTCACGCTCGCTCCCGGACCGTCGGTAGGGTTCTTGATTCCTTACCAGCATGGCAAGGACGATACAGCCCTATCGGTAAGCACGATATGTAATGCTTCTTTTAGTCGCTCACTCGCATCCAAAGGGCGCGGCGTATCGGGGGCGTTGTTTGCCTGTGCATGGAGCGTTTCAGGCTATTCAGCGCATGTAGACTTGATGTTACGGCCGTGCAAGGTCTACATTATGCCCATTAAACGATCACTGGATTTTCTAGAGGATATCATAGGCAAGTCGTATGACCAGGACCAGGGGTGAAGAGAGGCCCCTTTGTCAATCTCTTAGTCTCTAGGATTTTCGCGTGCGTGACCTCGGTTACGGGGCGTCCCTGATTCCTCTCCTAAAAATATCTCACCCCTAGACACCGAGCTCCTGCATAAGCGTTGTAGAGCAGGCTCGGTGTCACTGTCACTAGTGCAGCTATCGGCGTTATCCACATTTCGGTACGCGCTCCTAATTCAGACTGTCGGTAGATGAAATCTGACCCCACTGCGGGAAATCTACCGACGGGGCGGCCGCCGAAGGGATGAAGGGTAATGCAAATGCGAACCAGCAAAACTCGTGCGTACACTCTGGAACAGCGAGAGTCTCAAACTTCCAGCGGACAAAGTGGAATAGAGTATCATTGCACATACTTAAGAAACCCGAATTCTCTACTATCCCAGGAGACGAATTTATGCACCATTTTCTAAAGAATGCCATGTCGTCTAGACATCGGACGTCACTCAAGTTGAATTACTTTACTGAATCGGTAGGTCAATCTCTTGAGCGCCCTAATAGGACTAATGTGTGCCGGCTGAATCCGTCGCTACAACAGACGATACTATATAAAGCGAAGCCCTGAAATGCAGTTGCCATGCATACAGCCACTGTGCTCTTCTTTGGCTTTGGGACAGCTCCATTGGAGTCACGGCCCGAAGAGGGCGGTTACAGACCCGCACCTGTTAACAATTGATCACCTGACAGGATCCTATATGGCCCGTAAACCGTAGAGTCAATTTACTTCCGCAGAATGTAACCATCAGTTCCCACTCACGTAAAATGTGACACGATTATGAAGAAGCAACAGGTAACGTATAAACTGGTATGGTCCGACAGTCTGCCGGTACCTCGCCGGTTACAGGCGACGGCACCACCGATCCAGCCGAGCCGGAATAGATGGTGGGGATAACACGGGGCACGCATGGCGCATCTGCCCTGGTAACCCTCCATATACGACCGCGAAAAAACTCTGTTATTATAGATCTGACCGTACTGGTGGTTCAGGAGCACCCAGACAGGGCAACCGGATGTTGTATGAAGTTGTCTGCTATCTCTCGGTTCGTTATTCGGAAAGTAAGGCGATGGGCTCGTGAGCGAGCCCACATGAGATATCTTTCGGCCGTGCTAATAATAGGTACAGGTGACAGCCACCCTCCACAGGTGCGTTCGCCGCCTAGGGACCGTTGGTTACAGATAGTCCAAGGTACACCTCGCCGAGATTGGTTGCGTACTGTAGACCGGATCTGCTTACTGCAAGTCTAGGAAGTCAACCCGGGACAGGAGTTTCCGCCAAGTTCGCGGTGCTCATGTAAGTAGGCTTGTCAAACTATCCTAATTTGGCACATAATAACCGCGTTTCACCTCAGAGTAATTCTCGATAAAACTTGATATACTATTGGGGCCCCTCGCTGGGTTAGTGTGTGTGGCTTGGGCTGGGGCACGGGTGTGGTTCACTATCGAACATCGGCAAGCAGTTGGGTCCCACCTTCACACGTCACGTCTAGTGGTGACTTG
seq00007   TTAGAGACATCGTAATGCAGACTAAGTCAATACGCTCAGTAAGATCGTCGGGTTAGGTACGCCGCGCGCAATGGGGAATCATTAGAGCTGCGAAGCAATTGGTCCACCTCGCCACCGAGATAACTGCCGCGGTCTCCATAGAAAGTCCAGTACTGCACAATGCTCCGTCCCAGCATTCGGGCTCGTTAACGTTTTAAATAATAGGTTTCTTGTAAGCTTATAATCGAGCCCTGCCTCTCGACAGGGGCCGACTGAAAGCTCTGACGAAATCCAACCTGTCTACTGAGTAGTGTGCCGCGATGCGTGCTAAGGACTGAAGACGTGAGGAGGTCCCATTCGGGGACGACATGCCACCCACCTAGGCAAACGCAGATTTACCAGCTGACGACAGCTCGTAGGCTGATGAGATCCCATGCAAGCTCTTATACCTACTACAAACTCAAGTGAAAATACATTTGGCAAAGTTTGAACGCTCACGCTCGCTCCCGGACCGTCGGTAGGGTTCTTGATTCCTTACCAGCATGGCAAGGACGATACAGCCCTATCGGTAAGCACGATATGTAATGCTTCTTTTAGTCGCTCACTCGCATCCAAAGGGCGCGGCGTATCGGGGGCGTTGTTTGCCTGTGCATGGAGCGTTTCAGGCTATTCAGCGCATGTAGACTTGATGTTACGGCCGTGCAAGGTCTACATTATGCCCATTAAACGATCACTGGATTTTCTAGAGGATATCATAGGCAAGTCGTATGACCAGGACCAGGGGTGAAGAGAGGCCCCTTTGTCAATCTCTTAGTCTCTAGGATTTTCGCGTGCGTGACCTCGGTTACGGGGCGTCCCTGATTCCTCTCCTAAAAATATCTCACCCCTAGACACCGAGCTCCTGCATAAGCGTTGTAGAGCAGGCTCGGTGTCACTGTCACTAGTGCAGCTATCGGCGTTATCCACATTTCGGTACGCGCTCCTAATTCAGACTGTCGGTAGATGAAATCTGACCCCACTGCGGGAAATCTACCGACGGGGCGGCCGCCGAAGGGATGAAGGGTAATGCAAATGCGAACCAGCAAAACTCGTGCGTACACTCTGGAACAGCGAGAGTCTCAAACTTCCAGCGGACAAAGTGGAATAGAGTATCATTGCACATACTTAAGAAACCCGAATTCTCTACTATCCCAGGAGACGAATTTATGCACCATTTTCTAAAGAATGCCATGTCGTCTAGACATCGGACGTCACTCAAGTTGAATTACTTTACTGAATCGGTAGGTCAATCTCTTGAGCGCCCTAATAGGACTAATGTGTGCCGGCTGAATCCGTCGCTACAACAGACGATACTATATAAAGCGAAGCCCTGAAATGCAGTTGCCATGCATACAGCCACTGTGCTCTTCTTTGGCTTTGGGACAGCTCCATTGGAGTCACGGCCCGAAGAGGGCGGTTACAGACCCGCACCTGTTAACAATTGATCACCTGACAGGATCCTATATGGCCCGTAAACCGTAGAGTCAATTTACTTCCGCAGAATGTAACCATCAGTTCCCACTCACGTAAAATGTGACACGATTATGAAGAAGCAACAGGTAACGTATAAACTGGTATGGTCCGACAGTCTGCCGGTACCTCGCCGGTTACAGGCGACGGCACCACCGATCCAGCCGAGCCGGAATAGATGGTGGGGATAACACGGGGCACGCATGGCGCATCTGCCCTGGTAACCCTCCATATACGACCGCGAAAAAACTCTGTTATTATAGATCTGACCGTACTGGTGGTTCAGGAGCACCCAGACAGGGCAACCGGATGTTGTATGAAGTTGTCTGCTATCTCTCGGTTCGTTATTCGGAAAGTAAGGCGATGGGCTCGTGAGCGAGCCCACATGAGATATCTTTCGGCCGTGCTAATAATAGGTACAGGTGACAGCCACCCTCCACAGGTGCGTTCGCCGCCTAGGGACCGTTGGTTACAGATAGTCCAAGGTACACCTCGCCGAGATTGGTTGCGTACTGTAGACCGGATCTGCTTACTGCAAGTCTAGGAAGTCAACCCGGGACAGGAGTTTCCGCCAAGTTCGCGGTGCTCATGTAAGTAGGCTTGTCAAACTATCCTAATTTGGCACATAATAACCGCGTTTCACCTCAGAGTAATTCTCGATAAAACTTGATATACTATTGGGGCCCCTCGCTGGGTTAGTGTGTGTGGCTTGGGCTGGGGCACGGGTGTGGTTCACTATCGAACATCGGCAAGCAGTTGGGTCCCACCTTCACACGTCACGTCTAGTGGTGACTTG
seq00008   TTAGAGACATCGTAATGCAGACTAAGTCAATACGCTCAGTAAGATCGTCGGGTTAGGTACGCCGCGCGCAATGGGGAATCATTAGAGCTGCGAAGCAATTGGTCCACCTCGCCACCGAGATAACTGCCGCGGTCTCCATAGAAAGTCCAGTACTGCACAATGCTCCCTCCCAGCATTCGGGCTCGTTAACGTTTTAAATAATAGGTTTCTTGTAAGCTTATAATCGAGCCCTGCCTCTCGACAGGGGCCGACTGAAAGCTCTGACGAAATCCAACCTGACTACTGAGTAGTGTGCCGCGATGCGTGCTAAGGACTGAAGACGTGAGGAGGTCCCATTCGGGGACGACATGCCACCCACCTAGGCAAACGCAGATTTACCAGCTGACGACAGCTCGTAGGCTGATGAGATCCCATGCAAGCTCTTATACCTACTACAAACTCAAGTGAAAATACATTTGGCAAAGTTTGAACGCTCACGCTCGCTCCCGGACCGTCGGTAGGGTTCTTGATTCCTTACCAGCATGGCAAGGACGATACAGCCCTATCGGTAAGCACGATATGTAATGCTTCTTTTAGTCGCTCACTCGCATCCAAAGGGCGCGGCGTATCGGGGGCGTTGTTTGCCTGTGCATGGAGCGTTTCAGGCTATTCAGCGCATGTAGACTTGATGTTACGGCCGTGCAAGGTCTACATTATGCCCATTAAACGATCACTGGATTTTCTAGAGGATATCATAGGCAAGTCGTATGACCAGGACCAGGGGTGAAGAGAGGCCCCTTTGTCAATCTCTTAGTCTCTAGGATTTTCGCGTGCGTGACCTCGGTTACGGGGCGTCCCTGATTCCTCTCCTAAAAATATCTCACCCCTAGACACCGAGCTCCTGCATAAGCGTTGTAGAGCAGGCTCGGTGTCACTGTCACTAGTGCAGCTATCGGCGTTATCCACATTTCGGTACGCGCTCCTAATTCAGACTGTCGGTAGATGAAATCTGACCCCACTGCGGGAAATCTACCGACGGGGCGGCCGCCGAAGGGATGAAGGGTAATGCAAATGCGAACCAGCAAAACTCGTGCGTACACTCTGGAACAGCGAGAGTCTCAAACTTCCAGCGGACAAAGTGGAATAGAGTATCATTGCACATACTTAAGAAACCCGAATTCTCTACTATCCCAGGAGACGAATTTATGCACCATTTTCTAAAGAATGCCATGTCGTCTAGACATCGGACGTCACTCAAGTTGAATTACTTTACTGAATCGGTAGGTCAATCTCTTGAGCGCCCTAATAGGACTAATGTGTGCCGGCTGAATCCGTCGCTACAACAGACGATACTATATAAAGCGAAGCCCTGAAATGCAGTTGCCATGCATACAGCCACTGTGCTCTTCTTTGGCTTTGGGACAGCTCCATTGGAGTCACGGCCCGAAGAGGGCGGTTACAGACCCGCACCTGTTAACAATTGATCACCTGACAGGATCCTATATGGCCCGTAAACCGTAGAGTCAATTTACTTCCGCAGAATGTAACCATCAGTTCCCACTCACGTAAAATCTGACACGATTATGAAGAAGCAACAGGTAACGTATAAACTGGTATGGTCCGACAGTCTGCCGGTACCTCGCCGGTTACAGGCGACGGCACCACCGATCCAGCCGAGCCGGAATAGATGGTGGGGATAACACGGGGCACGCATGGCGCATCTGCCCTGGTAACCCTCCATATACGACCGCGAAAAAACTCTGTTATTATAGATCTGACCGTACTGGTGGTTCAGGAGCACCCAGACAGGGCAACCGGATGTTGTATGAAGTTGTCTGCTATCTCTCGGTTCGTTATTCGGAAAGTAAGGCGATGGGATCGTGAGCGAGCCCACATGAGATATCTTTCGGCCGTGCTAATAATAGGTACAGGTGACAGCCACCCTCCACAGGTGCGTTCGCCGCCTAGGGACCGTTGGTTACAGATAGTCCAAGGTACACCTCGCCGAGATTGGTTGCGTACTGTAGACCGGATCTGCTTACTGCAAGTCTAGGAAGTCAACCCGGGACAGGAGTTTCCGCCAAGTTCGCGGTGCTCATGTAAGTAGGCTTGTCAAACTATCCTAATTTGGCACATAATAACCGCGTTTCACCTCAGAGTAATTCTCGATAAAACTTGATATACTATTGGGGCCCCTCCCTGGGTTAGTGTGTGTGGCTTGGGCTGGGGCACGGGTGTGGTTCACTATCGAACATCGGCAAGCAGTTGGGTCCCACCTTCACACGTCACGTCTAGTGGTGACTTG
seq00009   TTAGAGACATCGTAATGCAGACTAAGTCAATACGCTCAGTAAGATCGTCGGGTTAGGTACGCCGCGCGCAATGGGGAATCATTAGAGCTGCGAAGCAATTGGTCCACCTCGCCACCGAGATAACTGCCGCGGTCTCCATAGAAAGTCCAGTACTGCACAATGCTCCGTCCCAGCATTCGGGCTCGTTAACGTTTTAAATAATAGGTTTCTTGTAAGCTTATAATCGAGCCCTGCCTCTCGACAGGGGCCGACTGAAAGCTCTGACGAAATCCAACCTGACTACTGAGTAGTGTGCCGCGATGCGTGCTAAGGACTGAAGACGTGAGGAGGTCCCATTCGGGGACGACATGCCACCCACCTAGGCAAACGCAGATTTACCAGCTGACGACAGCTCGTAGGCTGATGAGATCCCATGCAAGCTCTTATACCTACTACAAACTCAAGTGAAAATACATTTGGCAAAGTTTGAACGCTCACGCTCGCTCCCGGACCGTCGGTAGGGTTCTTGATTCCTTACCAGCATGGCAAGGACGATACAGCCCTATCGGTAAGCACGATATGTAATGCTTCTTTTAGTCGCTCACTCGCATCCAAAGGGCGCGGCGTATCGGGGGCGTTGTTTGCCTGTGCATGGAGCGTTTCAGGCTATTCAGCGCATGTAGACTTGATGTTACGGCCGTGCAAGGTCTACATTATGCCCATTAAACGATCACTGGATTTTCTAGAGGATATCATAGGCAAGTCGTATGACCAGGACCAGGGGTGAAGAGAGGCCCCTTTGTCAATCTCTTAGTCTCTAGGATTTTCGCGTGCGTGACCTCGGTTACGGGGCGTCCCTGATTCCTCTCCTAAAAATATCTCACCCCTAGACACCGAGCTCCTGCATAAGCGTTGTAGAGCAGGCTCGGTGTCACTGTCACTAGTGCAGCTATCGGCGTTATCCACATTTCGGTACGCGCTCCTAATTCAGACTGTCGGTAGATGAAATCTGACCCCACTGCGGGAAATCTACCGACGGGGCGGCCGCCGAAGGGATGAAGGGTAATGCAAATGCGAACCAGCAAAACTCGTGCGTACACTCTGGAACAGCGAGAGTCTCAAACTTCCAGCGGACAAAGTGGAATAGAGTATCATTGCACATACTTAAGAAACCCGAATTCTCTACTATCCCAGGAGACGAATTTATGCACCATTTTCTAAAGAATGCCATGTCGTCTAGACATCGGACGTCACTCAAGTTGAATTACTTTACTGAATCGGTAGGTCAATCTCTTGAGCGCCCTAATAGGACTAATGTGTGCCGGCTGAATCCGTCGCTACAACAGACGATACTATATAAAGCGAAGCCCTGAAATGCAGTTGCCATGCATACAGCCACTGTGCTCTTCTTTGGCTTTGGGACAGCTCCATTGGAGTCACGGCCCGAAGAGGGCGGTTACAGACCCGCACCTGTTAACAATTGATCACCTGACAGGATCCTATATGGCCCGTAAACCGTAGAGTCAATTTACTTCCGCAGAATGTAACCATCAGTTCCCACTCACGTAAAATGTGACACGATTATGAAGAAGCAACAGGTAACGTATAAACTGGTATGGTCCGACAGTCTGCCGGTACCTCGCCGGTTACAGGCGACGGCACCACCGATCCAGCCGAGCCGGAATAGATGGTGGGGATAACACGGGGCACGCATGGCGCATCTGCCCTGGTAACCCTCCATATACGACCGCGAAAAAACTCTGTTATTATAGATCTGACCGTACTGGTGGTTCAGGAGCACCCAGACAGGGCAACCGGATGTTGTATGAAGTTGTCTGCTATCTCTCGGTTCGTTATTCGGAAAGTAAGGCGATGGGCTCGTGAGCGAGCCCACATGAGATATCTTTCGGCCGTGCTAATAATAGGTACAGGTGACAGCCACCCTCCACAGGTGCGTTCGCCGCCTAGGGACCGTTGGTTACAGATAGTCCAAGGTACACCTCGCCGAGATTGGTTGCGTACTGTAGACCGGATCTGCTTACTGCAAGTCTAGGAAGTCAACCCGGGACAGGAGTTTCCGCCAAGTTCGCGGTGCTCATGTAAGTAGGCTTGTCAAACTATCCTAATTTGGCACATAATAACCGCGTTTCACCTCAGAGTAATTCTCGATAAAACTTGATATACTATTGGGGCCCCTCGCTGGGTTAGTGTGTGTGGCTTGGGCTGGGGCACGGGTGTGGTTCACTATCGAACATCGGCAAGCAGTTGGGTCCCACCTTCACACGTCACGTCTAGTGGTGACTTG
seq00010   TTAGAGACATCGTAATGCAGACTAAGTCAATACGCTCAGTAAGATCGTCGGGTTAGGTACGCCGCGCGCAATGGGGAATCATTAGAGCTGCGAAGCAATTGGTCCACCTCGCCACCGAGATAACTGCCGCGGTCTCCATAGAAAGTCCAGTACTGCACAATGCTCCCTCCCAGCATTCGGGCTCGTTAACGTTTTAAATAATAGGTTTCTTGTAAGCTTATAATCGAGCCCTGCCTCTCGACAGGGGCCGACTGAAAGCTCTGACGAAATCCAACCTGACTACTGAGTAGTGTGCCGCGATGCGTGCTAAGGACTGAAGACGTGAGGAGGTCCCATTCGGGGACGACATGCCACCCACCTAGGCAAACGCAGATTTACCAGCTGACGACAGCTCGTAGGCTGATGAGATCCCATGCAAGCTCTTATACCTACTACAAACTCAAGTGAAAATACATTTGGCAAAGTTTGAACGCTCACGCTCGCTCCCGGACCGTCGGTAGGGTTCTTGATTCCTTACCAGCATGGCAAGGACGATACAGCCCTATCGGTAAGCACGATATGTAATGCTTCTTTTAGTCGCTCACTCGCATCCAAAGGGCGCGGCGTATCGGGGGCGTTGTTTGCCTGTGCATGGAGCGTTTCAGGCTATTCAGCGCATGTAGACTTGATGTTACGGCCGTGCAAGGTCTACATTATGCCCATTAAACGATCACTGGATTTTCTAGAGGATATCATAGGCAAGTCGTATGACCAGGACCAGGGGTGAAGAGAGGCCCCTTTGTCAATCTCTTAGTCTCTAGGATTTTCGCGTGCGTGACCTCGGTTACGGGGCGTCCCTGATTCCTCTCCTAAAAATATCTCACCCCTAGACACCGAGCTCCTGCATAAGCGTTGTAGAGCAGGCTCGGTGTCACTGTCACTAGTGCAGCTATCGGCGTTATCCACATTTCGGTACGCGCTCCTAATTCAGACTGTCGGTAGATGAAATCTGACCCCACTGCGGGAAATCTACCGACGGGGCGGCCGCCGAAGGGATGAAGGGTAATGCAAATGCGAACCAGCAAAACTCGTGCGTACACTCTGGAACAGCGAGAGTCTCAAACTTCCAGCGGACAAAGTGGAATAGAGTATCATTGCACATACTTAAGAAACCCGAATTCTCTACTATCCCAGGAGACGAATTTATGCACCATTTTCTAAAGAATGCCATGTCGTCTAGACATCGGACGTCACTCAAGTTGAATTACTTTACTGAATCGGTAGGTCAATCTCTTGAGCGCCCTAATAGGACTAATGTGTGCCGGCTGAATCCGTCGCTACAACAGACGATACTATATAAAGCGAAGCCCTGAAATGCAGTTGCCATGCATACAGCCACTGTGCTCTTCTTTGGCTTTGGGACAGCTCCATTGGAGTCACGGCCCGAAGAGGGCGGTTACAGACCCGCACCTGTTAACAATTGATCACCTGACAGGATCCTATATGGCCCGTAAACCGTAGAGTCAATTTACTTCCGCAGAATGTAACCATCAGTTCCCACTCACGTAAAATCTGACACGATTATGAAGAAGCAACAGGTAACGTATAAACTGGTATGGTCCGACAGTCTGCCGGTACCTCGCCGGTTACAGGCGACGGCACCACCGATCCAGCCGAGCCGGAATAGATGGTGGGGATAACACGGGGCACGCATGGCGCATCTGCCCTGGTAACCCTCCATATACGACCGCGAAAAAACTCTGTTATTATAGATCTGACCGTACTGGTGGTTCAGGAGCACCCAGACAGGGCAACCGGATGTTGTATGAAGTTGTCTGCTATCTCTCGGTTCGTTATTCGGAAAGTAAGGCGATGGGATCGTGAGCGAGCCCACATGAGATATCTTTCGGCCGTGCTAATAATAGGTACAGGTGACAGCCACCCTCCACAGGTGCGTTCGCCGCCTAGGGACCGTTGGTTACAGATAGTCCAAGGTACACCTCGCCGAGATTGGTTGCGTACTGTAGACCGGATCTGCTTACTGCAAGTCTAGGAAGTCAACCCGGGACAGGAGTTTCCGCCAAGTTCGCGGTGCTCATGTAAGTAGGCTTGTCAAACTATCCTAATTTGGCACATAATAACCGCGTTTCACCTCAGAGTAATTCTCGATAAAACTTGATATACTATTGGGGCCCCTCGCTGGGTTAGTGTGTGTGGCTTGGGCTGGGGCACGGGTGTGGTTCACTATCGAACATCGGCAAGCAGTTGGGTCCCACCTTCACACGTCACGTCTAGTGGTGACTTG
seq00011   TTAGAGACATCGTAATGCAGACTAAGTCAATACGCTCAGTAAGATCGTCGGGTTAGGTACGCCGCGCGCAATGGGGAATCATTAGAGCTGCGAAGCAATTGGTCCACCTCGCCACCGAGATAACTGCCGCGGTCTCCATAGAAAGTCCAGTACTGCACAATGCTCCGTCCCAGCATTCGGGCTCGTTAACGTTTTAAATAATAGGTTTCTTGTAAGCTTATAATCGAGCCCTGCCTCTCGACAGGGGCCGACTGAAAGCTCTGACGAAATCCAACCTGACTACTGAGTAGTGTGCCGCGATGCGTGCTAAGGACTGAAGACGTGAGGAGGTCCCATTCGGGGACGACATGCCACCCACCTAGGCAAACGCAGATTTACCAGCTGACGACAGCTCGTAGGCTGATGAGATCCCATGCAAGCTCTTATACCTACTACAAACTCAAGTGAAAATACATTTGGCAAAGTTTGAACGCTCACGCTCGCTCCCGGACCGTCGGTAGGGTTCTTGATTCCTTACCAGCATGGCAAGGACGATACAGCCCTATCGGTAAGCACGATATGTAATGCTTCTTTTAGTCGCTCACTCGCATCCAAAGGGCGCGGCGTATCGGGGGCGTTGTTTGCCTGTGCATGGAGCGTTTCAGGCTATTCAGCGCATGTAGACTTGATGTTACGGCCGTGCAAGGTCTACATTATGCCCATTAAACGATCACTGGATTTTCTAGAGGATATCATAGGCAAGTCGTATGACCAGGACCAGGGGTGAAGAGAGGCCCCTTTGTCAATCTCTTAGTCTCTAGGATTTTCGCGTGCGTGACCTCGGTTACGGGGCGTCCCTGATTCCTCTCCTAAAAATATCTCACCCCTAGACACCGAGCTCCTGCATAAGCGTTGTAGAGCAGGCTCGGTGTCACTGTCACTAGTGCAGCTATCGGCGTTATCCACATTTCGGTACGCGCTCCTAATTCAGACTGTCGGTAGATGAAATCTGACCCCACTGCGGGAAATCTACCGACGGGGCGGCCGCCGAAGGGATGAAGGGTAATGCAAATGCGAACCAGCAAAACTCGTGCGTACACTCTGGAACAGCGAGAGTCTCAAACTTCCAGCGGACAAAGTGGAATAGAGTATCATTGCACATACTTAAGAAACCCGAATTCTCTACTATCCCAGGAGACGAATTTATGCACCATTTTCTAAAGAATGCCATGTCGTCTAGACATCGGACGTCACTCAAGTTGAATTACTTTACTGAATCGGTAGGTCAATCTCTTGAGCGCCCTAATAGGACTAATGTGTGCCGGCTGAATCCGTCGCTACAACAGACGATACTATATAAAGCGAAGCCCTGAAATGCAGTTGCCATGCATACAGCCACTGTGCTCTTCTTTGGCTTTGGGACAGCTCCATTGGAGTCACGGCCCGAAGAGGGCGGTTACAGACCCGCACCTGTTAACAATTGATCACCTGACAGGATCCTATATGGCCCGTAAACCGTAGAGTCAATTTACTTCCGCAGAATGTAACCATCAGTTCCCACTCACGTAAAATGTGACACGATTATGAAGAAGCAACAGGTAACGTATAAACTGGTATGGTCCGACAGTCTGCCGGTACCTCGCCGGTTACAGGCGACGGCACCACCGATCCAGCCGAGCCGGAATAGATGGTGGGGATAACACGGGGCACGCATGGCGCATCTGCCCTGGTAACCCTCCATATACGACCGCGAAAAAACTCTGTTATTATAGATCTGACCGTACTGGTGGTTCAGGAGCACCCAGACAGGGCAACCGGATGTTGTATGAAGTTGTCTGCTATCTCTCGGTTCGTTATTCGGAAAGTAAGGCGATGGGCTCGTGAGCGAGCCCACATGAGATATCTTTCGGCCGTGCTAATAATAGGTACAGGTGACAGCCACCCTCCACAGGTGCGTTCGCCGCCTAGGGACCGTTGGTTACAGATAGTCCAAGGTACACCTCGCCGAGATTGGTTGCGTACTGTAGACCGGATCTGCTTACTGCAAGTCTAGGAAGTCAACCCGGGACAGGAGTTTCCGCCAAGTTCGCGGTGCTCATGTAAGTAGGCTTGTCAAACTATCCTAATTTGGCACATAATAACCGCGTTTCACCTCAGAGTAATTCTCGATAAAACTTGATATACTATTGGGGCCCCTCGCTGGGTTAGTGTGTGTGGCTTGGGCTGGGGCACGGGTGTGGTTCACTATCGAACATCGGCAAGCAGTTGGGTCCCACCTTCACACGTCACGTCTAGTGGTGACTTG
seq00012   TTAGAGACATCGTAATGCAGACTAAGTCAATACGCTCAGTAAGATCGTCGGGTTAGGTACGCCGCGCGCAATGGGGAATCATTAGAGCTGCGAAGCAATTGGTCCACCTCGCCACCGAGATAACTGCCGCGGTCTCCATAGAAAGTCCAGTACTGCACAATGCTCCGTCCCAGCATTCGGGCTCGTTAACGTTTTAAATAATAGGTTTCTTGTAAGCTTATAATCGAGCCCTGCCTCTCGACAGGGGCCGACTGAAAGCTCTGACGAAATCCAACCTGACTACTGAGTAGTGTGCCGCGATGCGTGCTAAGGACTGAAGACGTGAGGAGGTCCCATTCGGGGACGACATGCCACCCACCTAGGCAAACGCAGATTTACCAGCTGACGACAGCTCGTAGGCTGATGAGATCCCATGCAAGCTCTTATACCTACTACAAACTCAAGTGAAAATACATTTGGCAAAGTTTGAACGCTCACGCTCGCTCCCGGACCGTCGGTAGGGTTCTTGATTCCTTACCAGCATGGCAAGGACGATACAGCCCTATCGGTAAGCACGATATGTAATGCTTCTTTTAGTCGCTCACTCGCATCCAAAGGGCGCGGCGTATCGGGGGCGTTGTTTGCCTGTGCATGGAGCGTTTCAGGCTATTCAGCGCATGTAGACTTGATGTTACGGCCGTGCAAGGTCTACATTATGCCCATTAAACGATCACTGGATTTTCTAGAGGATATCATAGGCAAGTCGTATGACCAGGACCAGGGGTGAAGAGAGGCCCCTTTGTCAATCTCTTAGTCTCTAGGATTTTCGCGTGCGTGACCTCGGTTACGGGGCGTCCCTGATTCCTCTCCTAAAAATATCTCACCCCTAGACACCGAGCTCCCGCATAAGCGTTGTAGAGCAGGCTCGGTGTCACTGTCACTAGTGCAGCTATCGGCGTTATCCACATTTCGGTACGCGCTCCTAATTCAGACTGTCGGTAGATGAAATCTGACCCCACTGCGGGAAATCTACCGACGGGGCGGCCGCCGAAGGGATGAAGGGTAATGCAAATGCGAACCAGCAAAACTCGTGCGTACACTCTGGAACAGCGAGAGTCTCAAACTTCCAGCGGACAAAGTGGAATAGAGTATCATTGCACATACTTAAGAAACCCGAATTCTCTACTATCCCAGGAGACGAATTTATGCACCATTTTCTAAAGAATGCCATGTCGTCTAGACATCGGACGTCACTCAAGTTGAATTACTTTACTGAATCGGTAGGTCAATCTCTTGAGCGCCCTAATAGGACTAATGTGTGCCGGCTGAATCCGTCGCTACAACAGACGATACTATATAAAGCGAAGCCCTGAAATGCAGTTGCCATGCATACAGCCACTGTGCTCTTCTTTGGCTTTGGGACAGCTCCATTGGAGTCACGGCCCGAAGAGGGCGGTTACAGACCCGCACCTGTTAACAATTGATCACCTGACAGGATCCTATATGGCCCGTAAACCGTAGAGTCAATTTACTTCCGCAGAATGTAACCATCAGTTCCCACTCACGTAAAATGTGACACGATTATGAAGAAGCAACAGGTAACGTATAAACTGGTATGGTCCGACAGTCTGCCGGTACCTCGCCGGTTACAGGCGACGGCACCACCGATCCAGCCGAGCCGGAATAGATGGTGGGGATAACACGGGGCACGCATGGCGCATCTGCCCTGGTAACCCTCCATATACGACCGCGAAAAAACTCTGTTATTATAGATCTGACCGTACTGGTGGTTCAGGAGCACCCAGACAGGGCAACCGGATGTTGTATGAAGTTGTCTGCTATCTCTCGGTTCGTTATTCGGAAAGTAAGGCGATGGGCTAGTGAGCGAGCCCACATGAGATATCTTTCGGCCGTGCTAATAATAGGTACAGGTGACAGCCACCCTCCACAGGTGCGTTCGCCGCCTAGGGACCGTTGGTTACAGATAGTCCAAGGTACACCTCGCCGAGATTGGTTGCGTACTGTAGACCGGATCTGCTTACTGCAAGTCTAGGAAGTCAACCCGGGACAGGAGTTTCCGCCAAGTTCGCGGTGCTCATGTAAGTAGGCTTGTCAAACTATCCTAATTTGGCACATAATAACCGCGTTTCACCTCAGAGTAATTCTCGATAAAACTTGATATACTATTGGGGCCCCTCGCTGGGTTAGTGTGTGTGGCTTGGGCTGGGGCACGGGTGTGGTTCACTATCGAACATCGGCAAGCAGTTGGGTCCCACCTTCACACGTCACGTCTAGTGGTGACTTG
seq00013   TTAGAGACATCGTAATGCAGACTAAGTCAATACGCTCAGTAAGATCGTCGGGTTAGGTACGCCGCGCGCAATGGGGAATCATTAGAGCTGCGAAGCAATTGGTCCACCTCGCCACCGAGATAACTGCCGCGGTCTCCATAGAAAGTCCAGTACTGCACAATGCTCCGTCCCAGCATTCGGGCTCGTTAACGTTTTAAATAATAGGTTTCTTGTAAGCTTATAATCGAGCCCTGCCTCTCGACAGGGGCCGACTGAAAGCTCTGACGAAATCCAACCTGTCTACTGAGTAGTGTGCCGCGATGCGTGCTAAGGACTGAAGACGTGAGGAGGTCCCATTCGGGGACGACATGCCACCCACCTAGGCAAACGCAGATTTACCAGCTGACGACAGCTCGTAGGCTGATGAGATCCCATGCAAGCTCTTATACCTACTACAAACTCAAGTGAAAATACATTTGGCAAAGTTTGAACGCTCACGCTCGCTCCCGGACCGTCGGTAGGGTTCTTGATTCCTTACCAGCATGGCAAGGACGATACAGCCCTATCGGTAAGCACGATATGTAATGCTTCTTTTAGTCGCTCACTCGCATCCAAAGGGCGCGGCGTATCGGGGGCGTTGTTTGCCTGTGCATGGAGCGTTTCAGGCTATTCAGCGCATGTAGACTTGATGTTACGGCCGTGCAAGGTCTACATTATGCCCATTAAACGATCACTGGATTTTCTAGAGGATATCATAGGCAAGTCGTATGACCAGGACCAGGGGTGAAGAGAGGCCCCTTTGTCAATCTCTTAGTCTCTAGGATTTTCGCGTGCGTGACCTCGGTTACGGGGCGTCCCTGATTCCTCTCCTAAAAATATCTCACCCCTAGACACCGAGCTCCTGCATAAGCGTTGTAGAGCAGGCTCGGTGTCACTGTCACTAGTGCAGCTATCGGCGTTATCCACATTTCGGTACGCGCTCCTAATTCAGACTGTCGGTAGATGAAATCTGACCCCACTGCGGGAAATCTACCGACGGGGCGGCCGCCGAAGGGATGAAGGGTAATGCAAATGCGAACCAGCAAAACTCGTGCGTACACTCTGGAACAGCGAGAGTCTCAAACTTCCAGCGGACAAAGTGGAATAGAGTATCATTGCACATACTTAAGAAACCCGAATTCTCTACTATCCCAGGAGACGAATTTATGCACCATTTTCTAAAGAATGCCATGTCGTCTAGACATCGGACGTCACTCAAGTTGAATTACTTTACTGAATCGGTAGGTCAATCTCTTGAGCGCCCTAATAGGACTAATGTGTGCCGGCTGAATCCGTCGCTACAACAGACGATACTATATAAAGCGAAGCCCTGAAATGCAGTTGCCATGCATACAGCCACTGTGCTCTTCTTTGGCTTTGGGACAGCTCCATTGGAGTCACGGCCCGAAGAGGGCGGTTACAGACCCGCACCTGTTAACAATTGATCACCTGACAGGATCCTATATGGCCCGTAAACCGTAGAGTCAATTTACTTCCGCAGAATGTAACCATCAGTTCCCACTCACGTAAAATGTGACACGATTATGAAGAAGCAACAGGTAACGTATAAACTGGTATGGTCCGACAGTCTGCCGGTACCTCGCCGGTTACAGGCGACGGCACCACCGATCCAGCCGAGCCGGAATAGATGGTGGGGATAACACGGGGCACGCATGGCGCATCTGCCCTGGTAACCCTCCATATACGACCGCGAAAAAACTCTGTTATTATAGATCTGACCGTACTGGTGGTTCAGGAGCACCCAGACAGGGCAACCGGATGTTGTATGAAGTTGTCTGCTATCTCTCGGTTCGTTATTCGGAAAGTAAGGCGATGGGCTCGTGAGCGAGCCCACATGAGATATCTTTCGGCCGTGCTAATAATAGGTACAGGTGACAGCCACCCTCCACAGGTGCGTTCGCCGCCTAGGGACCGTTGGTTACAGATAGTCCAAGGTACACCTCGCCGAGATTGGTTGCGTACTGTAGACCGGATCTGCTTACTGCAAGTCTAGGAAGTCAACCCGGGACAGGAGTTTCCGCCAAGTTCGCGGTGCTCATGTAAGTAGGCTTGTCAAACTATCCTAATTTGGCACATAATAACCGCGTTTCACCTCAGAGTAATTCTCGATAAAACTTGATATACTATTGGGGCCCCTCGCTGGGTTAGTGTGTGTGGCTTGGGCTGGGGCACGGGTGTGGTTCACTATCGAACATCGGCAAGCAGTTGGGTCCAACCTTCACACGTCACGTCTAGTGGTGACTTG
seq00014   TTAGAGACATCGTAATGCAGACTAAGTCAATACGCTCAGTAAGATCGTCGGGTTAGGTACGCCGCGCGCAATGGGGAATCATTAGAGCTGCGAAGCAATTGGTCCACCTCGCCACCGAGATAACTGCCGCGGTCTCCATAGAAAGTCCAGTACTGCACAATGCTCCGTCCCAGCATTCGGGCTCGTTAACGTTTTAAATAATAGGTTTCTTGTAAGCTTATAATCGAGCCCTGCCTCTCGACAGGGGCCGACTGAAAGCTCTGACGAAATCCAACCTGTCTACTGAGTAGTGTGCCGCGATGCGTGCTAAGGACTGAAGACGTGAGGAGGTCCCATTCGGGGACGACATGCCACCCACCTAGGCAAACGCAGATTTACCAGCTGACGACAGCTCGTAGGCTGATGAGATCCCATGCAAGCTCTTATACCTACTACAAACTCAAGTGAAAATACATTTGGCAAAGTTTGAACGCTCACGCTCGCTCCCGGACCGTCGGTAGGGTTCTTGATTCCTTACCAGCATGGCAAGGACGATACAGCCCTATCGGTAAGCACGATATGTAATGCTTCTTTTAGTCGCTCACTCGCATCCAAAGGGCGCGGCGTATCGGGGGCGTTGTTTGCCTGTGCATGGAGCGTTTCAGGCTATTCAGCGCATGTAGACTTGATGTTACGGCCGTGCAAGGTCTACATTATGCCCATTAAACGATCACTGGATTTTCTAGAGGATATCATAGGCAAGTCGTATGACCAGGACCAGGGGTGAAGAGAGGCCCCTTTGTCAATCTCTTAGTCTCTAGGATTTTCGCGTGCGTGACCTCGGTTACGGGGCGTCCCTGATTCCTCTCCTAAAAATATCTCACCCCTAGACACCGAGCTCCTGCATAAGCGTTGTAGAGCAGGCTCGGTGTCACTGTCACTAGTGCAGCTATCGGCGTTATCCACATTTCGGTACGCGCTCCTAATTCAGACTGTCGGTAGATGAAATCTGACCCCACTGCGGGAAATCTACCGACGGGGCGGCCGCCGAAGGGATGAAGGGTAATGCAAATGCGAACCAGCAAAACTCGTGCGTACACTCTGGAACAGCGAGAGTCTCAAACTTCCAGCGGACAAAGTGGAATAGAGTATCATTGCACATACTTAAGAAACCCGAATTCTCTACTATCCCAGGAGACGAATTTATGCACCATTTTCTAAAGAATGCCATGTCGTCTAGACATCGGACGTCACTCAAGTTGAATTACTTTACTGAATCGGTAGGTCAATCTCTTGAGCGCCCTAATAGGACTAATGTGTGCCGGCTGAATCCGTCGCTACAACAGACGATACTATATAAAGCGAAGCCCTGAAATGCAGTTGCCATGCATACAGCCACTGTGCTCTTCTTTGGCTTTGGGACAGCTCCATTGGAGTCACGGCCCGAAGAGGGCGGTTACAGACCCGCACCTGTTAACAATTGATCACCTGACAGGATCCTATATGGCCCGTAAACCGTAGAGTCAATTTACTTCCGCAGAATGTAACCATCAGTTCCCACTCACGTAAAATGTGACACGATTATGAAGAAGCAACAGGTAACGTATAAACTGGTATGGTCCGACAGTCTGCCGGTACCTCGCCGGTTACAGGCGACGGCACCACCGATCCAGCCGAGCCGGAATAGATGGTGGGGATAACACGGGGCACGCATGGCGCATCTGCCCTGGTAACCCTCCATATACGACCGCGAAAAAACTCTGTTATTATAGATCTGACCGTACTGGTGGTTCAGGAGCACCCAGACAGGGCAACCGGATGTTGTATGAAGTTGTCTGCTATCTCTCGGTTCGTTATTCGGAAAGTAAGGCGATGGGCTCGTGAGCGAGCCCACATGAGATATCTTTCGGCCGTGCTAATAATAGGTACAGGTGACAGCCACCCTCCACAGGTGCGTTCGCCGCCTAGGGACCGTTGGTTACAGATAGTCCAAGGTACACCTCGCCGAGATTGGTTGCGTACTGTAGACCGGATCTGCTTACTGCAAGTCTAGGAAGTCAACCCGGGACAGGAGTTTCCGCCAAGTTCGCGGTGCTCATGTAAGTAGGCTTGTCAAACTATCCTAATTTGGCACATAATAACCGCGTTTCACCTCAGAGTAATTCTCGATAAAACTTGATATACTATTGGGGCCCCTCGCTGGGTTAGTGTGTGTGGCTTGGGCTGGGGCACGGGTGTGGTTCACTATCGAACATCGGCAAGCAGTTGGGTCCCACCTTCACACGTCACGTCTAGTGGTGACTTG
seq00015   TTAGAGACATCGTAATGCAGACTAAGTCAATACGCTCAGTAAGATCGTCGGGTTAGGTACGCCGCGCGCAATGGGGAATCATTAGAGCTGCGAAGCAATTGGTCCACCTCGCCACCGAGATAACTGCCGCGGTCTCCATAGAAAGTCCAGTACTGCACAATGCTCCCTCCCAGCATTCGGGCTCGTTAACGTTTTAAATAATAGGTTTCTTGTAAGCTTATAATCGAGCCCTGCCTCTCGACAGGGGCCGACTGAAAGCTCTGACGAAATCCAACCTGACTACTGAGTAGTGTGCCGCGATGCGTGCTAAGGACTGAAGACGTGAGGAGGTCCCATTCGGGGACGACATGCCACCCACCTAGGCAAACGCAGATTTACCAGCTGACGACAGCTCGTAGGCTGATGAGATCCCATGCAAGCTCTTATACCTACTACAAACTCAAGTGAAAATACATTTGGCAAAGTTTGAACGCTCACGCTCGCTCCCGGACCGTCGGTAGGGTTCTTGATTCCTTACCAGCATGGCAAGGACGATACAGCCCTATCGGTAAGCACGATATGTAATGCTTCTTTTAGTCGCTCACTCGCATCCAAAGGGCGCGGCGTATCGGGGGCGTTGTTTGCCTGTGCATGGAGCGTTTCAGGCTATTCAGCGCATGTAGACTTGATGTTACGGCCGTGCAAGGTCTACATTATGCCCATTAAACGATCACTGGATTTTCTAGAGGATATCATAGGCAAGTCGTATGACCAGGACCAGGGGTGAAGAGAGGCCCCTTTGTCAATCTCTTAGTCTCTAGGATTTTCGCGTGCGTGACCTCGGTTACGGGGCGTCCCTGATTCCTCTCCTAAAAATATCTCACCCCTAGACACCGAGCTCCTGCATAAGCGTTGTAGAGCAGGCTCGGTGTCACTGTCACTAGTGCAGCTATCGGCGTTATCCACATTTCGGTACGCGCTCCTAATTCAGACTGTCGGTAGATGAAATCTGACCCCACTGCGGGAAATCTACCGACGGGGCGGCCGCCGAAGGGATGAAGGGTAATGCAAATGCGAACCAGCAAAACTCGTGCGTACACTCTGGAACAGCGAGAGTCTCAAACTTCCAGCGGACAAAGTGGAATAGAGTATCATTGCACATACTTAAGAAACCCGAATTCTCTACTATCCCAGGAGACGAATTTATGCACCATTTTCTAAAGAATGCCATGTCGTCTAGACATCGGACGTCACTCAAGTTGAATTACTTTACTGAATCGGTAGGTCAATCTCTTGAGCGCCCTAATAGGACTAATGTGTGCCGGCTGAATCCGTCGCTACAACAGACGATACTATATAAAGCGAAGCCCTGAAATGCAGTTGCCATGCATACAGCCACTGTGCTCTTCTTTGGCTTTGGGACAGCTCCATTGGAGTCACGGCCCGAAGAGGGCGGTTACAGACCCGCACCTGTTAACAATTGATCACCTGACAGGATCCTATATGGCCCGTAAACCGTAGAGTCAATTTACTTCCGCAGAATGTAACCATCAGTTCCCACTCACGTAAAATCTGACACGATTATGAAGAAGCAACAGGTAACGTATAAACTGGTATGGTCCGACAGTCTGCCGGTACCTCGCCGGTTACAGGCGACGGCACCACCGATCCAGCCGAGCCGGAATAGATGGTGGGGATAACACGGGGCACGCATGGCGCATCTGCCCTGGTAACCCTCCATATACGACCGCGAAAAAACTCTGTTATTATAGATCTGACCGTACTGGTGGTTCAGGAGCACCCAGACAGGGCAACCGGATGTTGTATGAAGTTGTCTGCTATCTCTCGGTTCGTTATTCGGAAAGTAAGGCGATGGGATCGTGAGCGAGCCCACATGAGATATCTTTCGGCCGTGCTAATAATAGGTACAGGTGACAGCCACCCTCCACAGGTGCGTTCGCCGCCTAGGGACCGTTGGTTACAGATAGTCCAAGGTACACCTCGCCGAGATTGGTTGCGTACTGTAGACCGGATCTGCTTACTGCAAGTCTAGGAAGTCAACCCGGGACAGGAGTTTCCGCCAAGTTCGCGGTGCTCATGTAAGTAGGCTTGTCAAACTATCCTAATTTGGCACATAATAACCGCGTTTCACCTCAGAGTAATTCTCGATAAAACTTGATATACTATTGGGGCCCCTCGCTGGGTTAGTGTGTGTGGCTTGGGCTGGGGCACGGGTGTGGTTCACTATCGAACATCGGCAAGCAGTTGGGTCCCACCTTCACACGTCACGTCTAGTGGTGACTTG
seq00016   TTAGAGACATCGTAATGCAGACTAAGTCAATACGCTCAGTAAGATCGTCGGGTTAGGTACGCCGCGCGCAATGGGGAATCATTAGAGCTGCGAAGCAATTGGTCCACCTCGCCACCGAGATAACTGCCGCGGTCTCCATAGAAAGTCCAGTACTGCACAATGCTCCGTCCCAGCATTCGGGCTCGTTAACGTTTTAAATAATAGGTTTCTTGTAAGCTTATAATCGAGCCCTGCCTCTCGACAGGGGCCGACTGAAAGCTCTGACGAAATCCAACCTGTCTACTGAGTAGTGTGCCGCGATGCGTGCTAAGGACTGAAGACGTGAGGAGGTCCCATTCGGGGACGACATGCCACCCACCTAGGCAAACGCAGATTTACCAGCTGACGACAGCTCGTAGGCTGATGAGATCCCATGCAAGCTCTTATACCTACTACAAACTCAAGTGAAAATACATTTGGCAAAGTTTGAACGCTCACGCTCGCTCCCGGACCGTCGGTAGGGTTCTTGATTCCTTACCAGCATGGCAAGGACGATACAGCCCTATCGGTAAGCACGATATGTAATGCTTCTTTTAGTCGCTCACTCGCATCCAAAGGGCGCGGCGTATCGGGGGCGTTGTTTGCCTGTGCATGGAGCGTTTCAGGCTATTCAGCGCATGTAGACTTGATGTTACGGCCGTGCAAGGTCTACATTATGCCCATTAAACGATCACTGGATTTTCTAGAGGATATCATAGGCAAGTCGTATGACCAGGACCAGGGGTGAAGAGAGGCCCCTTTGTCAATCTCTTAGTCTCTAGGATTTTCGCGTGCGTGACCTCGGTTACGGGGCGTCCCTGATTCCTCTCCTAAAAATATCTCACCCCTAGACACCGAGCTCCTGCATAAGCGTTGTAGAGCAGGCTCGGTGTCACTGTCACTAGTGCAGCTATCGGCGTTATCCACATTTCGGTACGCGCTCCTAATTCAGACTGTCGGTAGATGAAATCTGACCCCACTGCGGGAAATCTACCGACGGGGCGGCCGCCGAAGGGATGAAGGGTAATGCAAATGCGAACCAGCAAAACTCGTGCGTACACTCTGGAACAGCGAGAGTCTCAAACTTCCAGCGGACAAAGTGGAATAGAGTATCATTGCACATACTTAAGAAACCCGAATTCTCTACTATCCCAGGAGACGAATTTATGCACCATTTTCTAAAGAATGCCATGTCGTCTAGACATCGGACGTCACTCAAGTTGAATTACTTTACTGAATCGGTAGGTCAATCTCTTGAGCGCCCTAATAGGACTAATGTGTGCCGGCTGAATCCGTCGCTACAACAGACGATACTATATAAAGCGAAGCCCTGAAATGCAGTTGCCATGCATACAGCCACTGTGCTCTTCTTTGGCTTTGGGACAGCTCCATTGGAGTCACGGCCCGAAGAGGGCGGTTACAGACCCGCACCTGTTAACAATTGATCACCTGACAGGATCCTATATGGCCCGTAAACCGTAGAGTCAATTTACTTCCGCAGAATGTAACCATCAGTTCCCACTCACGTAAAATGTGACACGATTATGAAGAAGCAACAGGTAACGTATAAACTGGTATGGTCCGACAGTCTGCCGGTACCTCGCCGGTTACAGGCGACGGCACCACCGATCCAGCCGAGCCGGAATAGATGGTGGGGATAACACGGGGCACGCATGGCGCATCTGCCCTGGTAACCCTCCATATACGACCGCGAAAAAACTCTGTTATTATAGATCTGACCGTACTGGTGGTTCAGGAGCACCCAGACAGGGCAACCGGATGTTGTATGAAGTTGTCTGCTATCTCTCGGTTCGTTATTCGGAAAGTAAGGCGATGGGCTCGTGAGCGAGCCCACATGAGATATCTTTCGGCCGTGCTAATAATAGGTACAGGTGACAGCCACCCTCCACAGGTGCGTTCGCCGCCTAGGGACCGTTGGTTACAGATAGTCCAAGGTACACCTCGCCGAGATTGGTTGCGTACTGTAGACCGGATCTGCTTACTGCAAGTCTAGGAAGTCAACCCGGGACAGGAGTTTCCGCCAAGTTCGCGGTGCTCATGTAAGTAGGCTTGTCAAACTATCCTAATTTGGCACATAATAACCGCGTTTCACCTCAGAGTAATTCTCGATAAAACTTGATATACTATTGGGGCCCCTCGCTGGGTTAGTGTGTGTGGCTTGGGCTGGGGCACGGGTGTGGTTCACTATCGAACATCGGCAAGCAGTTGGGTCCCACCTTCACACGTCACGTCTAGTGGTGACTTG
seq00017   TTAGAGACATCGTAATGCAGACTAAGTCAATACGCTCAGTAAGATCGTCGGGTTAGGTACGCCGCGCGCAATGGGGAATCATTAGAGCTGCGAAGCAATTGGTCCACCTCGCCACCGAGATAACTGCCGCGGTCTCCATAGAAAGTCCAGTACTGCACAATGCTCCGTCCCAGCATTCGGGCTCGTTAACGTTTTAAATAATAGGTTTCTTGTAAGCTTATAATCGAGCCCTGCCTCTCGACAGGGGCCGACTGAAAGCTCTGACGAAATCCAACCTGTCTACTGAGTAGTGTGCCGCGATGCGTGCTAAGGACTGAAGACGTGAGGAGGTCCCATTCGGGGACGACATGCCACCCACCTAGGCAAACGCAGATTTACCAGCTGACGACAGCTCGTAGGCTGATGAGATCCCATGCAAGCTCTTATACCTACTACAAACTCAAGTGAAAATACATTTGGCAAAGTTTGAACGCTCACGCTCGCTCCCGGACCGTCGGTAGGGTTCTTGATTCCTTACCAGCATGGCAAGGACGATACAGCCCTATCGGTAAGCACGATATGTAATGCTTCTTTTAGTCGCTCACTCGCATCCAAAGGGCGCGGCGTATCGGGGGCGTTGTTTGCCTGTGCATGGAGCGTTTCAGGCTATTCAGCGCATGTAGACTTGATGTTACGGCCGTGCAAGGTCTACATTATGCCCATTAAACGATCACTGGATTTTCTAGAGGATATCATAGGCAAGTCGTATGACCAGGACCAGGGGTGAAGAGAGGCCCCTTTGTCAATCTCTTAGTCTCTAGGATTTTCGCGTGCGTGACCTCGGTTACGGGGCGTCCCTGATTCCTCTCCTAAAAATATCTCACCCCTAGACACCGAGCTCCTGCATAAGCGTTGTAGAGCAGGCTCGGTGTCACTGTCACTAGTGCAGCTATCGGCGTTATCCACATTTCGGTACGCGCTCCTAATTCAGACTGTCGGTAGATGAAATCTGACCCCACTGCGGGAAATCTACCGACGGGGCGGCCGCCGAAGGGATGAAGGGTAATGCAAATGCGAACCAGCAAAACTCGTGCGTACACTCTGGAACAGCGAGAGTCTCAAACTTCCAGCGGACAAAGTGGAATAGAGTATCATTGCACATACTTAAGAAACCCGAATTCTCTACTATCCCAGGAGACGAATTTATGCACCATTTTCTAAAGAATGCCATGTCGTCTAGACATCGGACGTCACTCAAGTTGAATTACTTTACTGAATCGGTAGGTCAATCTCTTGAGCGCCCTAATAGGACTAATGTGTGCCGGCTGAATCCGTCGCTACAACAGACGATACTATATAAAGCGAAGCCCTGAAATGCAGTTGCCATGCATACAGCCACTGTGCTCTTCTTTGGCTTTGGGACAGCTCCATTGGAGTCACGGCCCGAAGAGGGCGGTTACAGACCCGCACCTGTTAACAATTGATCACCTGACAGGATCCTATATGGCCCGTAAACCGTAGAGTCAATTTACTTCCGCAGAATGTAACCATCAGTTCCCACTCACGTAAAATGTGACACGATTATGAAGAAGCAACAGGTAACGTATAAACTGGTATGGTCCGACAGTCTGCCGGTACCTCGCCGGTTACAGGCGACGGCACCACCGATCCAGCCGAGCCGGAATAGATGGTGGGGATAACACGGGGCACGCATGGCGCATCTGCCCTGGTAACCCTCCATATACGACCGCGAAAAAACTCTGTTATTATAGATCTGACCGTACTGGTGGTTCAGGAGCACCCAGACAGGGCAACCGGATGTTGTATGAAGTTGTCTGCTATCTCTCGGTTCGTTATTCGGAAAGTAAGGCGATGGGCTCGTGAGCGAGCCCACATGAGATATCTTTCGGCCGTGCTAATAATAGGTACAGGTGACAGCCACCCTCCACAGGTGCGTTCGCCGCCTAGGGACCGTTGGTTACAGATAGTCCAAGGTACACCTCGCCGAGATTGGTTGCGTACTGTAGACCGGATCTGCTTACTGCAAGTCTAGGAAGTCAACCCGGGACAGGAGTTTCCGCCAAGTTCGCGGTGCTCATGTAAGTAGGCTTGTCAAACTATCCTAATTTGGCACATAATAACCGCGTTTCACCTCAGAGTAATTCTCGATAAAACTTGATATACTATTGGGGCCCCTCGCTGGGTTAGTGTGTGTGGCTTGGGCTGGGGCACGGGTGTGGTTCACTATCGAACATCGGCAAGCAGTTGGGTCCCACCTTCACACGTCACGTCTAGTGGTGACTTG
seq00018   TTAGAGACATCGTAATGCAGACTAAGTCAATACGCTCAGTAAGATCGTCGGGTTAGGTACGCCGCGCGCAATGGGGAATCATTAGAGCTGCGAAGCAATTGGTCCACCTCGCCACCGAGATAACTGCCGCGGTCTCCATAGAAAGTCCAGTACTGCACAATGCTCCGTCCCAGCATTCGGGCTCGTTAACGTTTTAAATAATAGGTTTCTTGTAAGCTTATAATCGAGCCCTGCCTCTCGACAGGGGCCGACTGAAAGCTCTGACGAAATCCAACCTGACTACTGAGTAGTGTGCCGCGATGCGTGCTAAGGACTGAAGACGTGAGGAGGTCCCATTCGGGGACGACATGCCACCCACCTAGGCAAACGCAGATTTACCAGCTGACGACAGCTCGTAGGCTGATGAGATCCCATGCAAGCTCTTATACCTACTACAAACTCAAGTGAAAATACATTTGGCAAAGTTTGAACGCTCACGCTCGCTCCCGGACCGTCGGTAGGGTTCTTGATTCCTTACCAGCATGGCAAGGACGATACAGCCCTATCGGTAAGCACGATATGTAATGCTTCTTTTAGTCGCTCACTCGCATCCAAAGGGCGCGGCGTATCGGGGGCGTTGTTTGCCTGTGCATGGAGCGTTTCAGGCTATTCAGCGCATGTAGACTTGATGTTACGGCCGTGCAAGGTCTACATTATGCCCATTAAACGATCACTGGATTTTCTAGAGGATATCATAGGCAAGTCGTATGACCAGGACCAGGGGTGAAGAGAGGCCCCTTTGTCAATCTCTTAGTCTCTAGGATTTTCGCGTGCGTGACCTCGGTTACGGGGCGTCCCTGATTCCTCTCCTAAAAATATCTCACCCCTAGACACCGAGCTCCTGCATAAGCGTTGTAGAGCAGGCTCGGTGTCACTGTCACTAGTGCAGCTATCGGCGTTATCCACATTTCGGTACGCGCTCCTAATTCAGACTGTCGGTAGATGAAATCTGACCCCACTGCGGGAAATCTACCGACGGGGCGGCCGCCGAAGGGATGAAGGGTAATGCAAATGCGAACCAGCAAAACTCGTGCGTACACTCTGGAACAGCGAGAGTCTCAAACTTCCAGCGGACAAAGTGGAATAGAGTATCATTGCACATACTTAAGAAACCCGAATTCTCTACTATCCCAGGAGACGAATTTATGCACCATTTTCTAAAGAATGCCATGTCGTCTAGACATCGGACGTCACTCAAGTTGAATTACTTTACTGAATCGGTAGGTCAATCTCTTGAGCGCCCTAATAGGACTAATGTGTGCCGGCTGAATCCGTCGCTACAACAGACGATACTATATAAAGCGAAGCCCTGAAATGCAGTTGCCATGCATACAGCCACTGTGCTCTTCTTTGGCTTTGGGACAGCTCCATTGGAGTCACGGCCCGAAGAGGGCGGTTACAGACCCGCACCTGTTAACAATTGATCACCTGACAGGATCCTATATGGCCCGTAAACCGTAGAGTCAATTTACTTCCGCAGAATGTAACCATCAGTTCCCACTCACGTAAAATGTGACACGATTATGAAGAAGCAACAGGTAACGTATAAACTGGTATGGTCCGACAGTCTGCCGGTACCTCGCCGGTTACAGGCGACGGCACCACCGATCCAGCCGAGCCGGAATAGATGGTGGGGATAACACGGGGCACGCATGGCGCATCTGCCCTGGTAACCCTCCATATACGACCGCGAAAAAACTCTGTTATTATAGATCTGACCGTACTGGTGGTTCAGGAGCACCCAGACAGGGCAACCGGATGTTGTATGAAGTTGTCTGCTATCTCTCGGTTCGTTATTCGGAAAGTAAGGCGATGGGCTCGTGAGCGAGCCCACATGAGATATCTTTCGGCCGTGCTAATAATAGGTACAGGTGACAGCCACCCTCCACAGGTGCGTTCGCCGCCTAGGGACCGTTGGTTACAGATAGTCCAAGGAACACCTCGCCGAGATTGGTTGCGTACTGTAGACCGGATCTGCTTACTGCAAGTCTAGGAAGTCAACCCGGGACAGGAGTTTCCGCCAAGTTCGCGGTGCTCATGTAAGTAGGCTTGTCAAACTATCCTAATTTGGCACATAATAACCGCGTTTCACCTCAGAGTAATTCTCGATAAAACTTGATATACTATTGGGGCCCCTCGCTGGGTTAGTGTGTGTGGCTTGGGCTGGGGCACGGGTGTGGTTCACTATCGAACATCGGCAAGCAGTTGGGTCCCACCTTCACACGTCACGTCTAGTGGTGACTTG
seq00019   TTAGAGACATCGTAATGCAGACTAAGTCAATACGCTCAGTAAGATCGTCGGGTTAGGTACGCCGCGCGCAATGGGGAATCATTAGAGCTGCGAAGCAATTGGTCCACCTCGCCACCGAGATAACTGCCGCGGTCTCCATAGAAAGTCCAGTACTGCACAATGCTCCGTCCCAGCATTCGGGCTCGTTAACGTTTTAAATAATAGGTTTCTTGTAAGCTTATAATCGAGCCCTGCCTCTCGACAGGGGCCGACTGAAAGCTCTGACGAAATCCAACCTGTCTACTGAGTAGTGTGCCGCGATGCGTGCTAAGGACTGAAGACGTGAGGAGGTCCCATTCGGGGACGACATGCCACCCACCTAGGCAAACGCAGATTTACCAGCTGACGACAGCTCGTAGGCTGATGAGATCCCATGCAAGCTCTTATACCTACTACAAACTCAAGTGAAAATACATTTGGCAAAGTTTGAACGCTCACGCTCGCTCCCGGACCGTCGGTAGGGTTCTTGATTCCTTACCAGCATGGCAAGGACGATACAGCCCTATCGGTAAGCACGATATGTAATGCTTCTTTTAGTCGCTCACTCGCATCCAAAGGGCGCGGCGTATCGGGGGCGTTGTTTGCCTGTGCATGGAGCGTTTCAGGCTATTCAGCGCATGTAGACTTGATGTTACGGCCGTGCAAGGTCTACATTATGCCCATTAAACGATCACTGGATTTTCTAGAGGATATCATAGGCAAGTCGTATGACCAGGACCAGGGGTGAAGAGAGGCCCCTTTGTCAATCTCTTAGTCTCTAGGATTTTCGCGTGCGTGACCTCGGTTACGGGGCGTCCCTGATTCCTCTCCTAAAAATATCTCACCCCTAGACACCGAGCTCCTGCATAAGCGTTGTAGAGCAGGCTCGGTGTCACTGTCACTAGTGCAGCTATCGGCGTTATCCACATTTCGGTACGCGCTCCTAATTCAGACTGTCGGTAGATGAAATCTGACCCCACTGCGGGAAATCTACCGACGGGGCGGCCGCCGAAGGGATGAAGGGTAATGCAAATGCGAACCAGCAAAACTCGTGCGTACACTCTGGAACAGCGAGAGTCTCAAACTTCCAGCGGACAAAGTGGAATAGAGTATCATTGCACATACTTAAGAAACCCGAATTCTCTACTATCCCAGGAGACGAATTTATGCACCATTTTCTAAAGAATGCCATGTCGTCTAGACATCGGACGTCACTCAAGTTGAATTACTTTACTGAATCGGTAGGTCAATCTCTTGAGCGCCCTAATAGGACTAATGTGTGCCGGCTGAATCCGTCGCTACAACAGACGATACTATATAAAGCGAAGCCCTGAAATGCAGTTGCCATGCATACAGCCACTGTGCTCTTCTTTGGCTTTGGGACAGCTCCATTGGAGTCACGGCCCGAAGAGGGCGGTTACAGACCCGCACCTGTTAACAATTGATCACCTGACAGGATCCTATATGGCCCGTAAACCGTAGAGTCAATTTACTTCCGCAGAATGTAACCATCAGTTCCCACTCACGTAAAATGTGACACGATTATGAAGAAGCAACAGGTAACGTATAAACTGGTATGGTCCGACAGTCTGCCGGTACCTCGCCGGTTACAGGCGACGGCACCACCGATCCAGCCGAGCCGGAATAGATGGTGGGGATAACACGGGGCACGCATGGCGCATCTGCCCTGGTAACCCTCCATATACGACCGCGAAAAAACTCTGTTATTATAGATCTGACCGTACTGGTGGTTCAGGAGCACCCAGACAGGGCAACCGGATGTTGTATGAAGTTGTCTGCTATCTCTCGGTTCGTTATTCGGAAAGTAAGGCGATGGGCTCGTGAGCGAGCCCACATGAGATATCTTTCGGCCGTGCTAATAATAGGTACAGGTGACAGCCACCCTCCACAGGTGCGTTCGCCGCCTAGGGACCGTTGGTTACAGATAGTCCAAGGTACACCTCGCCGAGATTGGTTGCGTACTGTAGACCGGATCTGCTTACTGCAAGTCTAGGAAGTCAACCCGGGACAGGAGTTTCCGCCAAGTTCGCGGTGCTCATGTAAGTAGGCTTGTCAAACTATCCTAATTTGGCACATAATAACCGCGTTTCACCTCAGAGTAATTCTCGATAAAACTTGATATACTATTGGGGCCCCTCGCTGGGTTAGTGTGTGTGGCTTGGGCTGGGGCACGGGTGTGGTTCACTATCGAACATCGGCAAGCAGTTGGGTCCCACCTTCACACGTCACGTCTAGTGGTGACTTG
seq00020   TTAGAGACATCGTAATGCAGACTAAGTCAATACGCTCAGTAAGATCGTCGGGTTAGGTACGCCGCGCGCAATGGGGAATCATTAGAGCTGCGAAGCAATTGGTCCACCTCGCCACCGAGATAACTGCCGCGGTCTCCATAGAAAGTCCAGTACTGCACAATGCTCCGTCCCAGCATTCGGGCTCGTTAACGTTTTAAATAATAGGTTTCTTGTAAGCTTATAATCGAGCCCTGCCTCTCGACAGGGGCCGACTGAAAGCTCTGACGAAATCCAACCTGACTACTGAGTAGTGTGCCGCGATGCGTGCTAAGGACTGAAGACGTGAGGAGGTCCCATTCGGGGACGACATGCCACCCACCTAGGCAAACGCAGATTTACCAGCTGACGACAGCTCGTAGGCTGATGAGATCCCATGCAAGCTCTTATACCTACTACAAACTCAAGTGAAAATACATTTGGCAAAGTTTGAACGCTCACGCTCGCTCCCGGACCGTCGGTAGGGTTCTTGATTCCTTACCAGCATGGCAAGGACGATACAGCCCTATCGGTAAGCACGATATGTAATGCTTCTTTTAGTCGCTCACTCGCATCCAAAGGGCGCGGCGTATCGGGGGCGTTGTTTGCCTGTGCATGGAGCGTTTCAGGCTATTCAGCGCATGTAGACTTGATGTTACGGCCGTGCAAGGTCTACATTATGCCCATTAAACGATCACTGGATTTTCTAGAGGATATCATAGGCAAGTCGTATGACCAGGACCAGGGGTGAAGAGAGGCCCCTTTGTCAATCTCTTAGTCTCTAGGATTTTCGCGTGCGTGACCTCGGTTACGGGGCGTCCCTGATTCCTCTCCTAAAAATATCTCACCCCTAGACACCGAGCTCCTGCATAAGCGTTGTAGAGCAGGCTCGGTGTCACTGTCACTAGTGCAGCTATCGGCGTTATCCACATTTCGGTACGCGCTCCTAATTCAGACTGTCGGTAGATGAAATCTGACCCCACTGCGGGAAATCTACCGACGGGGCGGCCGCCGAAGGGATGAAGGGTAATGCAAATGCGAACCAGCAAAACTCGTGCGTACACTCTGGAACAGCGAGAGTCTCAAACTTCCAGCGGACAAAGTGGAATAGAGTATCATTGCACATACTTAAGAAACCCGAATTCTCTACTATCCCAGGAGACGAATTTATGCACCATTTTCTAAAGAATGCCATGTCGTCTAGACATCGGACGTCACTCAAGTTGAATTACTTTACTGAATCGGTAGGTCAATCTCTTGAGCGCCCTAATAGGACTAATGTGTGCCGGCTGAATCCGTCGCTACAACAGACGATACTATATAAAGCGAAGCCCTGAAATGCAGTTGCCATGCATACAGCCACTGTGCTCTTCTTTGGCTTTGGGACAGCTCCATTGGAGTCACGGCCCGAAGAGGGCGGTTACAGACCCGCACCTGTTAACAATTGATCACCTGACAGGATCCTATATGGCCCGTAAACCGTAGAGTCAATTTACTTCCGCAGAATGTAACCATCAGTTCCCACTCACGTAAAATGTGACACGATTATGAAGAAGCAACAGGTAACGTATAAACTGGTATGGTCCGACAGTCTGCCGGTACCTCGCCGGTTACAGGCGACGGCACCACCGATCCAGCCGAGCCGGAATAGATGGTGGGGATAACACGGGGCACGCATGGCGCATCTGCCCTGGTAACCCTCCATATACGACCGCGAAAAAACTCTGTTATTATAGATCTGACCGTACTGGTGGTTCAGGAGCACCCAGACAGGGCAACCGGATGTTGTATGAAGTTGTCTGCTATCTCTCGGTTCGTTATTCGGAAAGTAAGGCGATGGGCTCGTGAGCGAGCCCACATGAGATATCTTTCGGCCGTGCTAATAATAGGTACAGGTGACAGCCACCCTCCACAGGTGCGTTCGCCGCCTAGGGACCGTTGGTTACAGATAGTCCAAGGTACACCTCGCCGAGATTGGTTGCGTACTGTAGACCGGATCTGCTTACTGCAAGTCTAGGAAGTCAACCCGGGACAGGAGTTTCCGCCAAGTTCGCGGTGCTCATGTAAGTAGGCTTGTCAAACTATCCTAATTTGGCACATAATAACCGCGTTTCACCTCAGAGTAATTCTCGATAAAACTTGATATACTATTGGGGCCCCTCGCTGGGTTAGTGTGTGTGGCTTGGGCTGGGGCACGGGTGTGGTTCACTATCGAACATCGGCAAGCAGTTGGGTCCCACCTTCACACGTCACGTCTAGTGGTGACTTG
seq00021   TTAGAGACATCGTAATGCAGACTAAGTCAATACGCTCAGTAAGATCGTCGGGTTAGGTACGCCGCGCGCAATGGGGAATCATTAGAGCTGCGAAGCAATTGGTCCACCTCGCCACCGAGATAACTGCCGCGGTCTCCATAGAAAGTCCAGTACTGCACAATGCTCCGTCCCAGCATTCGGGCTCGTTAACGTTTTAAATAATAGGTTTCTTGTAAGCTTATAATCGAGCCCTGCCTCTCGACAGGGGCCGACTGAAAGCTCTGACGAAATCCAACCTGTCTACTGAGTAGTGTGCCGCGATGCGTGCTAAGGACTGAAGACGTGAGGAGGTCCCATTCGGGGACGACATGCCACCCACCTAGGCAAACGCAGATTTACCAGCTGACGACAGCTCGTAGGCTGATGAGATCCCATGCAAGCTCTTATACCTACTACAAACTCAAGTGAAAATACATTTGGCAAAGTTTGAACGCTCACGCTCGCTCCCGGACCGTCGGTAGGGTTCTTGATTCCTTACCAGCATGGCAAGGACGATACAGCCCTATCGGTAAGCACGATATGTAATGCTTCTTTTAGTCGCTCACTCGCATCCAAAGGGCGCGGCGTATCGGGGGCGTTGTTTGCCTGTGCATGGAGCGTTTCAGGCTATTCAGCGCATGTAGACTTGATGTTACGGCCGTGCAAGGTCTACATTATGCCCATTAAACGATCACTGGATTTTCTAGAGGATATCATAGGCAAGTCGTATGACCAGGACCAGGGGTGAAGAGAGGCCCCTTTGTCAATCTCTTAGTCTCTAGGATTTTCGCGTGCGTGACCTCGGTTACGGGGCGTCCCTGATTCCTCTCCTAAAAATATCTCACCCCTAGACACCGAGCTCCTGCATAAGCGTTGTAGAGCAGGCTCGGTGTCACTGTCACTAGTGCAGCTATCGGCGTTATCCACATTTCGGTACGCGCTCCTAATTCAGACTGTCGGTAGATGAAATCTGACCCCACTGCGGGAAATCTACCGACGGGGCGGCCGCCGAAGGGATGAAGGGTAATGCAAATGCGAACCAGCAAAACTCGTGCGTACACTCTGGAACAGCGAGAGTCTCAAACTTCCAGCGGACAAAGTGGAATAGAGTATCATTGCACATACTTAAGAAACCCGAATTCTCTACTATCCCAGGAGACGAATTTATGCACCATTTTCTAAAGAATGCCATGTCGTCTAGACATCGGACGTCACTCAAGTTGAATTACTTTACTGAATCGGTAGGTCAATCTCTTGAGCGCCCTAATAGGACTAATGTGTGCCGGCTGAATCCGTCGCTACAACAGACGATACTATATAAAGCGAAGCCCTGAAATGCAGTTGCCATGCATACAGCCACTGTGCTCTTCTTTGGCTTTGGGACAGCTCCATTGGAGTCACGGCCCGAAGAGGGCGGTTACAGACCCGCACCTGTTAACAATTGATCACCTGACAGGATCCTATATGGCCCGTAAACCGTAGAGTCAATTTACTTCCGCAGAATGTAACCATCAGTTCCCACTCACGTAAAATGTGACACGATTATGAAGAAGCAACAGGTAACGTATAAACTGGTATGGTCCGACAGTCTGCCGGTACCTCGCCGGTTACAGGCGACGGCACCACCGATCCAGCCGAGCCGGAATAGATGGTGGGGATAACACGGGGCACGCATGGCGCATCTGCCCTGGTAACCCTCCATATACGACCGCGAAAAAACTCTGTTATTATAGATCTGACCGTACTGGTGGTTCAGGAGCACCCAGACAGGGCAACCGGATGTTGTATGAAGTTGTCTGCTATCTCTCGGTTCGTTATTCGGAAAGTAAGGCGATGGGCTCGTGAGCGAGCCCACATGAGATATCTTTCGGCCGTGCTAATAATAGGTACAGGTGACAGCCACCCTCCACAGGTGCGTTCGCCGCCTAGGGACCGTTGGTTACAGATAGTCCAAGGTACACCTCGCCGAGATTGGTTGCGTACTGTAGACCGGATCTGCTTACTGCAAGTCTAGGAAGTCAACCCGGGACAGGAGTTTCCGCCAAGTTCGCGGTGCTCATGTAAGTAGGCTTGTCAAACTATCCTAATTTGGCACATAATAACCGCGTTTCACCTCAGAGTAATTCTCGATAAAACTTGATATACTATTGGGGCCCCTCGCTGGGTTAGTGTGTGTGGCTTGGGCTGGGGCACGGGTGTGGTTCACTATCGAACATCGGCAAGCAGTTGGGTCCAACCTTCACACGTCACGTCTAGTGGTGACTTG
seq00022   TTAGAGACATCGTAATGCAGACTAAGTCAATACGCTCAGTAAGATCGTCGGGTTAGGTACGCCGCGCGCAATGGGGAATCATTAGAGCTGCGAAGCAATTGGTCCACCTCGCCACCGAGATAACTGCCGCGGTCTCCATAGAAAGTCCAGTACTGCACAATGCTCCGTCCCAGCATTCGGGCTCGTTAACGTTTTAAATAATAGGTTTCTTGTAAGCTTATAATCGAGCCCTGCCTCTCGACAGGGGCCGACTGAAAGCTCTGACGAAATCCAACCTGTCTACTGAGTAGTGTGCCGCGATGCGTGCTAAGGACTGAAGACGTGAGGAGGTCCCATTCGGGGACGACATGCCACCCACCTAGGCAAACGCAGATTTACCAGCTGACGACAGCTCGTAGGCTGATGAGATCCCATGCAAGCTCTTATACCTACTACAAACTCAAGTGAAAATACATTTGGCAAAGTTTGAACGCTCACGCTCGCTCCCGGACCGTCGGTAGGGTTCTTGATTCCTTACCAGCATGGCAAGGACGATACAGCCCTATCGGTAAGCACGATATGTAATGCTTCTTTTAGTCGCTCACTCGCATCCAAAGGGCGCGGCGTATCGGGGGCGTTGTTTGCCTGTGCATGGAGCGTTTCAGGCTATTCAGCGCATGTAGACTTGATGTTACGGCCGTGCAAGGTCTACATTATGCCCATTAAACGATCACTGGATTTTCTAGAGGATATCATAGGCAAGTCGTATGACCAGGACCAGGGGTGAAGAGAGGCCCCTTTGTCAATCTCTTAGTCTCTAGGATTTTCGCGTGCGTGACCTCGGTTACGGGGCGTCCCTGATTCCTCTCCTAAAAATATCTCACCCCTAGACACCGAGCTCCTGCATAAGCGTTGTAGAGCAGGCTCGGTGTCACTGTCACTAGTGCAGCTATCGGCGTTATCCACATTTCGGTACGCGCTCCTAATTCAGACTGTCGGTAGATGAAATCTGACCCCACTGCGGGAAATCTACCGACGGGGCGGCCGCCGAAGGGATGAAGGGTAATGCAAATGCGAACCAGCAAAACTCGTGCGTACACTCTGGAACAGCGAGAGTCTCAAACTTCCAGCGGACAAAGTGGAATAGAGTATCATTGCACATACTTAAGAAACCCGAATTCTCTACTATCCCAGGAGACGAATTTATGCACCATTTTCTAAAGAATGCCATGTCGTCTAGACATCGGACGTCACTCAAGTTGAATTACTTTACTGAATCGGTAGGTCAATCTCTTGAGCGCCCTAATAGGACTAATGTGTGCCGGCTGAATCCGTCGCTACAACAGACGATACTATATAAAGCGAAGCCCTGAAATGCAGTTGCCATGCATACAGCCACTGTGCTCTTCTTTGGCTTTGGGACAGCTCCATTGGAGTCACGGCCCGAAGAGGGCGGTTACAGACCCGCACCTGTTAACAATTGATCACCTGACAGGATCCTATATGGCCCGTAAACCGTAGAGTCAATTTACTTCCGCAGAATGTAACCATCAGTTCCCACTCACGTAAAATGTGACACGATTATGAAGAAGCAACAGGTAACGTATAAACTGGTATGGTCCGACAGTCTGCCGGTACCTCGCCGGTTACAGGCGACGGCACCACCGATCCAGCCGAGCCGGAATAGATGGTGGGGATAACACGGGGCACGCATGGCGCATCTGCCCTGGTAACCCTCCATATACGACCGCGAAAAAACTCTGTTATTATAGATCTGACCGTACTGGTGGTTCAGGAGCACCCAGACAGGGCAACCGGATGTTGTATGAAGTTGTCTGCTATCTCTCGGTTCGTTATTCGGAAAGTAAGGCGATGGGCTCGTGAGCGAGCCCACATGAGATATCTTTCGGCCGTGCTAATAATAGGTACAGGTGACAGCCACCCTCCACAGGTGCGTTCGCCGCCTAGGGACCGTTGGTTACAGATAGTCCAAGGTACACCTCGCCGAGATTGGTTGCGTACTGTAGACCGGATCTGCTTACTGCAAGTCTAGGAAGTCAACCCGGGACAGGAGTTTCCGCCAAGTTCGCGGTGCTCATGTAAGTAGGCTTGTCAAACTATCCTAATTTGGCACATAATAACCGCGTTTCACCTCAGAGTAATTCTCGATAAAACTTGATATACTATTGGGGCCCCTCGCTGGGTTAGTGTGTGTGGCTTGGGCTGGGGCACGGGTGTGGTTCACTATCGAACATCGGCAAGCAGTTGGGTCCCACCTTCACACGTCACGTCTAGTGGTGACTTG
seq00023   TTAGAGACATCGTAATGCAGACTAAGTCAATACGCTCAGTAAGATCGTCGGGTTAGGTACGCCGCGCGCAATGGGGAATCATTAGAGCTGCGAAGCAATTGGTCCACCTCGCCACCGAGATAACTGCCGCGGTCTCCATAGAAAGTCCAGTACTGCACAATGCTCCCTCCCAGCATTCGGGCTCGTTAACGTTTTAAATAATAGGTTTCTTGTAAGCTTATAATCGAGCCCTGCCTCTCGACAGGGGCCGACTGAAAGCTCTGACGAAATCCAACCTGACTACTGAGTAGTGTGCCGCGATGCGTGCTAAGGACTGAAGACGTGAGGAGGTCCCATTCGGGGACGACATGCCACCCACCTAGGCAAACGCAGATTTACCAGCTGACGACAGCTCGTAGGCTGATGAGATCCCATGCAAGCTCTTATACCTACTACAAACTCAAGTGAAAATACATTTGGCAAAGTTTGAACGCTCACGCTCGCTCCCGGACCGTCGGTAGGGTTCTTGATTCCTTACCAGCATGGCAAGGACGATACAGCCCTATCGGTAAGCACGATATGTAATGCTTCTTTTAGTCGCTCACTCGCATCCAAAGGGCGCGGCGTATCGGGGGCGTTGTTTGCCTGTGCATGGAGCGTTTCAGGCTATTCAGCGCATGTAGACTTGATGTTACGGCCGTGCAAGGTCTACATTATGCCCATTAAACGATCACTGGATTTTCTAGAGGATATCATAGGCAAGTCGTATGACCAGGACCAGGGGTGAAGAGAGGCCCCTTTGTCAATCTCTTAGTCTCTAGGATTTTCGCGTGCGTGACCTCGGTTACGGGGCGTCCCTGATTCCTCTCCTAAAAATATCTCACCCCTAGACACCGAGCTCCTGCATAAGCGTTGTAGAGCAGGCTCGGTGTCACTGTCACTAGTGCAGCTATCGGCGTTATCCACATTTCGGTACGCGCTCCTAATTCAGACTGTCGGTAGATGAAATCTGACCCCACTGCGGGAAATCTACCGACGGGGCGGCCGCCGAAGGGATGAAGGGTAATGCAAATGCGAACCAGCAAAACTCGTGCGTACACTCTGGAACAGCGAGAGTCTCAAACTTCCAGCGGACAAAGTGGAATAGAGTATCATTGCACATACTTAAGAAACCCGAATTCTCTACTATCCCAGGAGACGAATTTATGCACCATTTTCTAAAGAATGCCATGTCGTCTAGACATCGGACGTCACTCAAGTTGAATTACTTTACTGAATCGGTAGGTCAATCTCTTGAGCGCCCTAATAGGACTAATGTGTGCCGGCTGAATCCGTCGCTACAACAGACGATACTATATAAAGCGAAGCCCTGAAATGCAGTTGCCATGCATACAGCCACTGTGCTCTTCTTTGGCTTTGGGACAGCTCCATTGGAGTCACGGCCCGAAGAGGGCGGTTACAGACCCGCACCTGTTAACAATTGATCACCTGACAGGATCCTATATGGCCCGTAAACCGTAGAGTCAATTTACTTCCGCAGAATGTAACCATCAGTTCCCACTCACGTAAAATCTGACACGATTATGAAGAAGCAACAGGTAACGTATAAACTGGTATGGTCCGACAGTCTGCCGGTACCTCGCCGGTTACAGGCGACGGCACCACCGATCCAGCCGAGCCGGAATAGATGGTGGGGATAACACGGGGCACGCATGGCGCATCTGCCCTGGTAACCCTCCATATACGACCGCGAAAAAACTCTGTTATTATAGATCTGACCGTACTGGTGGTTCAGGAGCACCCAGACAGGGCAACCGGATGTTGTATGAAGTTGTCTGCTATCTCTCGGTTCGTTATTCGGAAAGTAAGGCGATGGGATCGTGAGCGAGCCCACATGAGATATCTTTCGGCCGTGCTAATAATAGGTACAGGTGACAGCCACCCTCCACAGGTGCGTTCGCCGCCTAGGGACCGTTGGTTACAGATAGTCCAAGGTACACCTCGCCGAGATTGGTTGCGTACTGTAGACCGGATCTGCTTACTGCAAGTCTAGGAAGTCAACCCGGGACAGGAGTTTCCGCCAAGTTCGCGGTGCTCATGTAAGTAGGCTTGTCAAACTATCCTAATTTGGCACATAATAACCGCGTTTCACCTCAGAGTAATTCTCGATAAAACTTGATATACTATTGGGGCCCCTCGCTGGGTTAGTGTGTGTGGCTTGGGCTGGGGCACGGGTGTGGTTCACTATCGAACATCGGCAAGCAGTTGGGTCCCACCTTCACACGTCACGTCTAGTGGTGACTTG
seq00024   TTAGAGACATCGTAATGCAGACTAAGTCAATACGCTCAGTAAGATCGTCGGGTTAGGTACGCCGCGCGCAATGGGGAATCATTAGAGCTGCGAAGCAATTGGTCCACCTCGCCACCGAGATAACTGCCGCGGTCTCCATAGAAAGTCCAGTACTGCACAATGCTCCGTCCCAGCATTCGGGCTCGTTAACGTTTTAAATAATAGGTTTCTTGTAAGCTTATAATCGAGCCCTGCCTCTCGACAGGGGCCGACTGAAAGCTCTGACGAAATCCAACCTGTCTACTGAGTAGTGTGCCGCGATGCGTGCTAAGGACTGAAGACGTGAGGAGGTCCCATTCGGGGACGACATGCCACCCACCTAGGCAAACGCAGATTTACCAGCTGACGACAGCTCGTAGGCTGATGAGATCCCATGCAAGCTCTTATACCTACTACAAACTCAAGTGAAAATACATTTGGCAAAGTTTGAACGCTCACGCTCGCTCCCGGACCGTCGGTAGGGTTCTTGATTCCTTACCAGCATGGCAAGGACGATACAGCCCTATCGGTAAGCACGATATGTAATGCTTCTTTTAGTCGCTCACTCGCATCCAAAGGGCGCGGCGTATCGGGGGCGTTGTTTGCCTGTGCATGGAGCGTTTCAGGCTATTCAGCGCATGTAGACTTGATGTTACGGCCGTGCAAGGTCTACATTATGCCCATTAAACGATCACTGGATTTTCTAGAGGATATCATAGGCAAGTCGTATGACCAGGACCAGGGGTGAAGAGAGGCCCCTTTGTCAATCTCTTAGTCTCTAGGATTTTCGCGTGCGTGACCTCGGTTACGGGGCGTCCCTGATTCCTCTCCTAAAAATATCTCACCCCTAGACACCGAGCTCCTGCATAAGCGTTGTAGAGCAGGCTCGGTGTCACTGTCACTAGTGCAGCTATCGGCGTTATCCACATTTCGGTACGCGCTCCTAATTCAGACTGTCGGTAGATGAAATCTGACCCCACTGCGGGAAATCTACCGACGGGGCGGCCGCCGAAGGGATGAAGGGTAATGCAAATGCGAACCAGCAAAACTCGTGCGTACACTCTGGAACAGCGAGAGTCTCAAACTTCCAGCGGACAAAGTGGAATAGAGTATCATTGCACATACTTAAGAAACCCGAATTCTCTACTATCCCAGGAGACGAATTTATGCACCATTTTCTAAAGAATGCCATGTCGTCTAGACATCGGACGTCACTCAAGTTGAATTACTTTACTGAATCGGTAGGTCAATCTCTTGAGCGCCCTAATAGGACTAATGTGTGCCGGCTGAATCCGTCGCTACAACAGACGATACTATATAAAGCGAAGCCCTGAAATGCAGTTGCCATGCATACAGCCACTGTGCTCTTCTTTGGCTTTGGGACAGCTCCATTGGAGTCACGGCCCGAAGAGGGCGGTTACAGACCCGCACCTGTTAACAATTGATCACCTGACAGGATCCTATATGGCCCGTAAACCGTAGAGTCAATTTACTTCCGCAGAATGTAACCATCAGTTCCCACTCACGTAAAATGTGACACGATTATGAAGAAGCAACAGGTAACGTATAAACTGGTATGGTCCGACAGTCTGCCGGTACCTCGCCGGTTACAGGCGACGGCACCACCGATCCAGCCGAGCCGGAATAGATGGTGGGGATAACACGGGGCACGCATGGCGCATCTGCCCTGGTAACCCTCCATATACGACCGCGAAAAAACTCTGTTATTATAGATCTGACCGTACTGGTGGTTCAGGAGCACCCAGACAGGGCAACCGGATGTTGTATGAAGTTGTCTGCTATCTCTCGGTTCGTTATTCGGAAAGTAAGGCGATGGGCTCGTGAGCGAGCCCACATGAGATATCTTTCGGCCGTGCTAATAATAGGTACAGGTGACAGCCACCCTCCACAGGTGCGTTCGCCGCCTAGGGACCGTTGGTTACAGATAGTCCAAGGTACACCTCGCCGAGATTGGTTGCGTACTGTAGACCGGATCTGCTTACTGCAAGTCTAGGAAGTCAACCCGGGACAGGAGTTTCCGCCAAGTTCGCGGTGCTCATGTAAGTAGGCTTGTCAAACTATCCTAATTTGGCACATAATAACCGCGTTTCACCTCAGAGTAATTCTCGATAAAACTTGATATACTATTGGGGCCCCTCGCTGGGTTAGTGTGTGTGGCTTGGGCTGGGGCACGGGTGTGGTTCACTATCGAACATCGGCAAGCAGTTGGGTCCCACCTTCACACGTCACGTCTAGTGGTGACTTG
seq00025   TTAGAGACATCGTAATGCAGACTAAGTCAATACGCTCAGTAAGATCGTCGGGTTAGGTACGCCGCGCGCAATGGGGAATCATTAGAGCTGCGAAGCAATTGGTCCACCTCGCCACCGAGATAACTGCCGCGGTCTCCATAGAAAGTCCAGTACTGCACAATGCTCCGTCCCAGCATTCGGGCTCGTTAACGTTTTAAATAATAGGTTTCTTGTAAGCTTATAATCGAGCCCTGCCTCTCGACAGGGGCCGACTGAAAGCTCTGACGAAATCCAACCTGACTACTGAGTAGTGTGCCGCGATGCGTGCTAAGGACTGAAGACGTGAGGAGGTCCCATTCGGGGACGACATGCCACCCACCTAGGCAAACGCAGATTTACCAGCTGACGACAGCTCGTAGGCTGATGAGATCCCATGCAAGCTCTTATACCTACTACAAACTCAAGTGAAAATACATTTGGCAAAGTTTGAACGCTCACGCTCGCTCCCGGACCGTCGGTAGGGTTCTTGATTCCTTACCAGCATGGCAAGGACGATACAGCCCTATCGGTAAGCACGATATGTAATGCTTCTTTTAGTCGCTCACTCGCATCCAAAGGGCGCGGCGTATCGGGGGCGTTGTTTGCCTGTGCATGGAGCGTTTCAGGCTATTCAGCGCATGTAGACTTGATGTTACGGCCGTGCAAGGTCTACATTATGCCCATTAAACGATCACTGGATTTTCTAGAGGATATCATAGGCAAGTCGTATGACCAGGACCAGGGGTGAAGAGAGGCCCCTTTGTCAATCTCTTAGTCTCTAGGATTTTCGCGTGCGTGACCTCGGTTACGGGGCGTCCCTGATTCCTCTCCTAAAAATATCTCACCCCTAGACACCGAGCTCCTGCATAAGCGTTGTAGAGCAGGCTCGGTGTCACTGTCACTAGTGCAGCTATCGGCGTTATCCACATTTCGGTACGCGCTCCTAATTCAGACTGTCGGTAGATGAAATCTGACCCCACTGCGGGAAATCTACCGACGGGGCGGCCGCCGAAGGGATGAAGGGTAATGCAAATGCGAACCAGCAAAACTCGTGCGTACACTCTGGAACAGCGAGAGTCTCAAACTTCCAGCGGACAAAGTGGAATAGAGTATCATTGCACATACTTAAGAAACCCGAATTCTCTACTATCCCAGGAGACGAATTTATGCACCATTTTCTAAAGAATGCCATGTCGTCTAGACATCGGACGTCACTCAAGTTGAATTACTTTACTGAATCGGTAGGTCAATCTCTTGAGCGCCCTAATAGGACTAATGTGTGCCGGCTGAATCCGTCGCTACAACAGACGATACTATATAAAGCGAAGCCCTGAAATGCAGTTGCCATGCATACAGCCACTGTGCTCTTCTTTGGCTTTGGGACAGCTCCATTGGAGTCACGGCCCGAAGAGGGCGGTTACAGACCCGCACCTGTTAACAATTGATCACCTGACAGGATCCTATATGGCCCGTAAACCGTAGAGTCAATTTACTTCCGCAGAATGTAACCATCAGTTCCCACTCACGTAAAATGTGACACGATTATGAAGAAGCAACAGGTAACGTATAAACTGGTATGGTCCGACAGTCTGCCGGTACCTCGCCGGTTACAGGCGACGGCACCACCGATCCAGCCGAGCCGGAATAGATGGTGGGGATAACACGGGGCACGCATGGCGCATCTGCCCTGGTAACCCTCCATATACGACCGCGAAAAAACTCTGTTATTATAGATCTGACCGTACTGGTGGTTCAGGAGCACCCAGACAGGGCAACCGGATGTTGTATGAAGTTGTCTGCTATCTCTCGGTTCGTTATTCGGAAAGTAAGGCGATGGGCTCGTGAGCGAGCCCACATGAGATATCTTTCGGCCGTGCTAATAATAGGTACAGGTGACAGCCACCCTCCACAGGTGCGTTCGCCGCCTAGGGACCGTTGGTTACAGATAGTCCAAGGTACACCTCGCCGAGATTGGTTGCGTACTGTAGACCGGATCTGCTTACTGCAAGTCTAGGAAGTCAACCCGGGACAGGAGTTTCCGCCAAGTTCGCGGTGCTCATGTAAGTAGGCTTGTCAAACTATCCTAATTTGGCACATAATAACCGCGTTTCACCTCAGAGTAATTCTCGATAAAACTTGATATACTATTGGGGCCCCTCGCTGGGTTAGTGTGTGTGGCTTGGGCTGGGGCACGGGTGTGGTTCACTATCGAACATCGGCAAGCAGTTGGGTCCCACCTTCACACGTCACGTCTAGTGGTGACTTG
seq00026   TTAGAGACATCGTAATGCAGACTAAGTCAATACGCTCAGTAAGATCGTCGGGTTAGGTACGCCGCGCGCAATGGGGAATCATTAGAGCTGCGAAGCAATTGGTCCACCTCGCCACCGAGATAACTGCCGCGGTCTCCATAGAAAGTCCAGTACTGCACAATGCTCCCTCCCAGCATTCGGGCTCGTTAACGTTTTAAATAATAGGTTTCTTGTAAGCTTATAATCGAGCCCTGCCTCTCGACAGGGGCCGACTGAAAGCTCTGACGAAATCCAACCTGACTACTGAGTAGTGTGCCGCGATGCGTGCTAAGGACTGAAGACGTGAGGAGGTCCCATTCGGGGACGACATGCCACCCACCTAGGCAAACGCAGATTTACCAGCTGACGACAGCTCGTAGGCTGATGAGATCCCATGCAAGCTCTTATACCTACTACAAACTCAAGTGAAAATACATTTGGCAAAGTTTGAACGCTCACGCTCGCTCCCGGACCGTCGGTAGGGTTCTTGATTCCTTACCAGCATGGCAAGGACGATACAGCCCTATCGGTAAGCACGATATGTAATGCTTCTTTTAGTCGCTCACTCGCATCCAAAGGGCGCGGCGTATCGGGGGCGTTGTTTGCCTGTGCATGGAGCGTTTCAGGCTATTCAGCGCATGTAGACTTGATGTTACGGCCGTGCAAGGTCTACATTATGCCCATTAAACGATCACTGGATTTTCTAGAGGATATCATAGGCAAGTCGTATGACCAGGACCAGGGGTGAAGAGAGGCCCCTTTGTCAATCTCTTAGTCTCTAGGATTTTCGCGTGCGTGACCTCGGTTACGGGGCGTCCCTGATTCCTCTCCTAAAAATATCTCACCCCTAGACACCGAGCTCCTGCATAAGCGTTGTAGAGCAGGCTCGGTGTCACTGTCACTAGTGCAGCTATCGGCGTTATCCACATTTCGGTACGCGCTCCTAATTCAGACTGTCGGTAGATGAAATCTGACCCCACTGCGGGAAATCTACCGACGGGGCGGCCGCCGAAGGGATGAAGGGTAATGCAAATGCGAACCAGCAAAACTCGTGCGTACACTCTGGAACAGCGAGAGTCTCAAACTTCCAGCGGACAAAGTGGAATAGAGTATCATTGCACATACTTAAGAAACCCGAATTCTCTACTATCCCAGGAGACGAATTTATGCACCATTTTCTAAAGAATGCCATGTCGTCTAGACATCGGACGTCACTCAAGTTGAATTACTTTACTGAATCGGTAGGTCAATCTCTTGAGCGCCCTAATAGGACTAATGTGTGCCGGCTGAATCCGTCGCTACAACAGACGATACTATATAAAGCGAAGCCCTGAAATGCAGTTGCCATGCATACAGCCACTGTGCTCTTCTTTGGCTTTGGGACAGCTCCATTGGAGTCACGGCCCGAAGAGGGCGGTTACAGACCCGCACCTGTTAACAATTGATCACCTGACAGGATCCTATATGGCCCGTAAACCGTAGAGTCAATTTACTTCCGCAGAATGTAACCATCAGTTCCCACTCACGTAAAATCTGACACGATTATGAAGAAGCAACAGGTAACGTATAAACTGGTATGGTCCGACAGTCTGCCGGTACCTCGCCGGTTACAGGCGACGGCACCACCGATCCAGCCGAGCCGGAATAGATGGTGGGGATAACACGGGGCACGCATGGCGCATCTGCCCTGGTAACCCTCCATATACGACCGCGAAAAAACTCTGTTATTATAGATCTGACCGTACTGGTGGTTCAGGAGCACCCAGACAGGGCAACCGGATGTTGTATGAAGTTGTCTGCTATCTCTCGGTTCGTTATTCGGAAAGTAAGGCGATGGGATCGTGAGCGAGCCCACATGAGATATCTTTCGGCCGTGCTAATAATAGGTACAGGTGACAGCCACCCTCCACAGGTGCGTTCGCCGCCTAGGGACCGTTGGTTACAGATAGTCCAAGGTACACCTCGCCGAGATTGGTTGCGTACTGTAGACCGGATCTGCTTACTGCAAGTCTAGGAAGTCAACCCGGGACAGGAGTTTCCGCCAAGTTCGCGGTGCTCATGTAAGTAGGCTTGTCAAACTATCCTAATTTGGCACATAATAACCGCGTTTCACCTCAGAGTAATTCTCGATAAAACTTGATATACTATTGGGGCCCCTCGCTGGGTTAGTGTGTGTGGCTTGGGCTGGGGCACGGGTGTGGTTCACTATCGAACATCGGCAAGCAGTTGGGTCCCACCTTCACACGTCACGTCTAGTGGTGACTTG
seq00027   TTAGAGACATCGTAATGCAGACTAAGTCAATACGCTCAGTAAGATCGTCGGGTTAGGTACGCCGCGCGCAATGGGGAATCATTAGAGCTGCGAAGCAATTGGTCCACCTCGCCACCGAGATAACTGCCGCGGTCTCCATAGAAAGTCCAGTACTGCACAATGCTCCGTCCCAGCATTCGGGCTCGTTAACGTTTTAAATAATAGGTTTCTTGTAAGCTTATAATCGAGCCCTGCCTCTCGACAGGGGCCGACTGAAAGCTCTGACGAAATCCAACCTGTCTACTGAGTAGTGTGCCGCGATGCGTGCTAAGGACTGAAGACGTGAGGAGGTCCCATTCGGGGACGACATGCCACCCACCTAGGCAAACGCAGATTTACCAGCTGACGACAGCTCGTAGGCTGATGAGATCCCATGCAAGCTCTTATACCTACTACAAACTCAAGTGAAAATACATTTGGCAAAGTTTGAACGCTCACGCTCGCTCCCGGACCGTCGGTAGGGTTCTTGATTCCTTACCAGCATGGCAAGGACGATACAGCCCTATCGGTAAGCACGATATGTAATGCTTCTTTTAGTCGCTCACTCGCATCCAAAGGGCGCGGCGTATCGGGGGCGTTGTTTGCCTGTGCATGGAGCGTTTCAGGCTATTCAGCGCATGTAGACTTGATGTTACGGCCGTGCAAGGTCTACATTATGCCCATTAAACGATCACTGGATTTTCTAGAGGATATCATAGGCAAGTCGTATGACCAGGACCAGGGGTGAAGAGAGGCCCCTTTGTCAATCTCTTAGTCTCTAGGATTTTCGCGTGCGTGACCTCGGTTACGGGGCGTCCCTGATTCCTCTCCTAAAAATATCTCACCCCTAGACACCGAGCTCCTGCATAAGCGTTGTAGAGCAGGCTCGGTGTCACTGTCACTAGTGCAGCTATCGGCGTTATCCACATTTCGGTACGCGCTCCTAATTCAGACTGTCGGTAGATGAAATCTGACCCCACTGCGGGAAATCTACCGACGGGGCGGCCGCCGAAGGGATGAAGGGTAATGCAAATGCGAACCAGCAAAACTCGTGCGTACACTCTGGAACAGCGAGAGTCTCAAACTTCCAGCGGACAAAGTGGAATAGAGTATCATTGCACATACTTAAGAAACCCGAATTCTCTACTATCCCAGGAGACGAATTTATGCACCATTTTCTAAAGAATGCCATGTCGTCTAGACATCGGACGTCACTCAAGTTGAATTACTTTACTGAATCGGTAGGTCAATCTCTTGAGCGCCCTAATAGGACTAATGTGTGCCGGCTGAATCCGTCGCTACAACAGACGATACTATATAAAGCGAAGCCCTGAAATGCAGTTGCCATGCATACAGCCACTGTGCTCTTCTTTGGCTTTGGGACAGCTCCATTGGAGTCACGGCCCGAAGAGGGCGGTTACAGACCCGCACCTGTTAACAATTGATCACCTGACAGGATCCTATATGGCCCGTAAACCGTAGAGTCAATTTACTTCCGCAGAATGTAACCATCAGTTCCCACTCACGTAAAATGTGACACGATTATGAAGAAGCAACAGGTAACGTATAAACTGGTATGGTCCGACAGTCTGCCGGTACCTCGCCGGTTACAGGCGACGGCACCACCGATCCAGCCGAGCCGGAATAGATGGTGGGGATAACACGGGGCACGCATGGCGCATCTGCCCTGGTAACCCTCCATATACGACCGCGAAAAAACTCTGTTATTATAGATCTGACCGTACTGGTGGTTCAGGAGCACCCAGACAGGGCAACCGGATGTTGTATGAAGTTGTCTGCTATCTCTCGGTTCGTTATTCGGAAAGTAAGGCGATGGGCTCGTGAGCGAGCCCACATGAGATATCTTTCGGCCGTGCTAATAATAGGTACAGGTGACAGCCACCCTCCACAGGTGCGTTCGCCGCCTAGGGACCGTTGGTTACAGATAGTCCAAGGTACACCTCGCCGAGATTGGTTGCGTACTGTAGACCGGATCTGCTTACTGCAAGTCTAGGAAGTCAACCCGGGACAGGAGTTTCCGCCAAGTTCGCGGTGCTCATGTAAGTAGGCTTGTCAAACTATCCTAATTTGGCACATAATAACCGCGTTTCACCTCAGAGTAATTCTCGATAAAACTTGATATACTATTGGGGCCCCTCGCTGGGTTAGTGTGTGTGGCTTGGGCTGGGGCACGGGTGTGGTTCACTATCGAACATCGGCAAGCAGTTGGGTCCCACCTTCACACGTCACGTCTAGTGGTGACTTG
seq00028   TTAGAGACATCGTAATGCAGACTAAGTCAATACGCTCAGTAAGATCGTCGGGTTAGGTACGCCGCGCGCAATGGGGAATCATTAGAGCTGCGAAGCAATTGGTCCACCTCGCCACCGAGATAACTGCCGCGGTCTCCATAGAAAGTCCAGTACTGCACAATGCTCCGTCCCAGCATTCGGGCTCGTTAACGTTTTAAATAATAGGTTTCTTGTAAGCTTATAATCGAGCCCTGCCTCTCGACAGGGGCCGACTGAAAGCTCTGACGAAATCCAACCTGACTACTGAGTAGTGTGCCGCGATGCGTGCTAAGGACTGAAGACGTGAGGAGGTCCCATTCGGGGACGACATGCCACCCACCTAGGCAAACGCAGATTTACCAGCTGACGACAGCTCGTAGGCTGATGAGATCCCATGCAAGCTCTTATACCTACTACAAACTCAAGTGAAAATACATTTGGCAAAGTTTGAACGCTCACGCTCGCTCCCGGACCGTCGGTAGGGTTCTTGATTCCTTACCAGCATGGCAAGGACGATACAGCCCTATCGGTAAGCACGATATGTAATGCTTCTTTTAGTCGCTCACTCGCATCCAAAGGGCGCGGCGTATCGGGGGCGTTGTTTGCCTGTGCATGGAGCGTTTCAGGCTATTCAGCGCATGTAGACTTGATGTTACGGCCGTGCAAGGTCTACATTATGCCCATTAAACGATCACTGGATTTTCTAGAGGATATCATAGGCAAGTCGTATGACCAGGACCAGGGGTGAAGAGAGGCCCCTTTGTCAATCTCTTAGTCTCTAGGATTTTCGCGTGCGTGACCTCGGTTACGGGGCGTCCCTGATTCCTCTCCTAAAAATATCTCACCCCTAGACACCGAGCTCCTGCATAAGCGTTGTAGAGCAGGCTCGGTGTCACTGTCACTAGTGCAGCTATCGGCGTTATCCACATTTCGGTACGCGCTCCTAATTCAGACTGTCGGTAGATGAAATCTGACCCCACTGCGGGAAATCTACCGACGGGGCGGCCGCCGAAGGGATGAAGGGTAATGCAAATGCGAACCAGCAAAACTCGTGCGTACACTCTGGAACAGCGAGAGTCTCAAACTTCCAGCGGACAAAGTGGAATAGAGTATCATTGCACATACTTAAGAAACCCGAATTCTCTACTATCCCAGGAGACGAATTTATGCACCATTTTCTAAAGAATGCCATGTCGTCTAGACATCGGACGTCACTCAAGTTGAATTACTTTACTGAATCGGTAGGTCAATCTCTTGAGCGCCCTAATAGGACTAATGTGTGCCGGCTGAATCCGTCGCTACAACAGACGATACTATATAAAGCGAAGCCCTGAAATGCAGTTGCCATGCATACAGCCACTGTGCTCTTCTTTGGCTTTGGGACAGCTCCATTGGAGTCACGGCCCGAAGAGGGCGGTTACAGACCCGCACCTGTTAACAATTGATCACCTGACAGGATCCTATATGGCCCGTAAACCGTAGAGTCAATTTACTTCCGCAGAATGTAACCATCAGTTCCCACTCACGTAAAATGTGACACGATTATGAAGAAGCAACAGGTAACGTATAAACTGGTATGGTCCGACAGTCTGCCGGTACCTCGCCGGTTACAGGCGACGGCACCACCGATCCAGCCGAGCCGGAATAGATGGTGGGGATAACACGGGGCACGCATGGCGCATCTGCCCTGGTAACCCTCCATATACGACCGCGAAAAAACTCTGTTATTATAGATCTGACCGTACTGGTGGTTCAGGAGCACCCAGACAGGGCAACCGGATGTTGTATGAAGTTGTCTGCTATCTCTCGGTTCGTTATTCGGAAAGTAAGGCGATGGGCTCGTGAGCGAGCCCACATGAGATATCTTTCGGCCGTGCTAATAATAGGTACAGGTGACAGCCACCCTCCACAGGTGCGTTCGCCGCCTAGGGACCGTTGGTTACAGATAGTCCAAGGTACACCTCGCCGAGATTGGTTGCGTACTGTAGACCGGATCTGCTTACTGCAAGTCTAGGAAGTCAACCCGGGACAGGAGTTTCCGCCAAGTTCGCGGTGCTCATGTAAGTAGGCTTGTCAAACTATCCTAATTTGGCACATAATAACCGCGTTTCACCTCAGAGTAATTCTCGATAAAACTTGATATACTATTGGGGCCCCTCGCTGGGTTAGTGTGTGTGGCTTGGGCTGGGGCACGGGTGTGGTTCACTATCGAACATCGGCAAGCAGTTGGGTCCCACCTTCACACGTCACGTCTAGTGGTGACTTG
seq00029   TTAGAGACATCGTAATGCAGACTAAGTCAATACGCTCAGTAAGATCGTCGGGTTAGGTACGCCGCGCGCAATGGGGAATCATTAGAGCTGCGAAGCAATTGGTCCACCTCGCCACCGAGATAACTGCCGCGGTCTCCATAGAAAGTCCAGTACTGCACAATGCTCCGTCCCAGCATTCGGGCTCGTTAACGTTTTAAATAATAGGTTTCTTGTAAGCTTATAATCGAGCCCTGCCTCTCGACAGGGGCCGACTGAAAGCTCTGACGAAATCCAACCTGTCTACTGAGTAGTGTGCCGCGATGCGTGCTAAGGACTGAAGACGTGAGGAGGTCCCATTCGGGGACGACATGCCACCCACCTAGGCAAACGCAGATTTACCAGCTGACGACAGCTCGTAGGCTGATGAGATCCCATGCAAGCTCTTATACCTACTACAAACTCAAGTGAAAATACATTTGGCAAAGTTTGAACGCTCACGCTCGCTCCCGGACCGTCGGTAGGGTTCTTGATTCCTTACCAGCATGGCAAGGACGATACAGCCCTATCGGTAAGCACGATATGTAATGCTTCTTTTAGTCGCTCACTCGCATCCAAAGGGCGCGGCGTATCGGGGGCGTTGTTTGCCTGTGCATGGAGCGTTTCAGGCTATTCAGCGCATGTAGACTTGATGTTACGGCCGTGCAAGGTCTACATTATGCCCATTAAACGATCACTGGATTTTCTAGAGGATATCATAGGCAAGTCGTATGACCAGGACCAGGGGTGAAGAGAGGCCCCTTTGTCAATCTCTTAGTCTCTAGGATTTTCGCGTGCGTGACCTCGGTTACGGGGCGTCCCTGATTCCTCTCCTAAAAATATCTCACCCCTAGACACCGAGCTCCTGCATAAGCGTTGTAGAGCAGGCTCGGTGTCACTGTCACTAGTGCAGCTATCGGCGTTATCCACATTTCGGTACGCGCTCCTAATTCAGACTGTCGGTAGATGAAATCTGACCCCACTGCGGGAAATCTACCGACGGGGCGGCCGCCGAAGGGATGAAGGGTAATGCAAATGCGAACCAGCAAAACTCGTGCGTACACTCTGGAACAGCGAGAGTCTCAAACTTCCAGCGGACAAAGTGGAATAGAGTATCATTGCACATACTTAAGAAACCCGAATTCTCTACTATCCCAGGAGACGAATTTATGCACCATTTTCTAAAGAATGCCATGTCGTCTAGACATCGGACGTCACTCAAGTTGAATTACTTTACTGAATCGGTAGGTCAATCTCTTGAGCGCCCTAATAGGACTAATGTGTGCCGGCTGAATCCGTCGCTACAACAGACGATACTATATAAAGCGAAGCCCTGAAATGCAGTTGCCATGCATACAGCCACTGTGCTCTTCTTTGGCTTTGGGACAGCTCCATTGGAGTCACGGCCCGAAGAGGGCGGTTACAGACCCGCACCTGTTAACAATTGATCACCTGACAGGATCCTATATGGCCCGTAAACCGTAGAGTCAATTTACTTCCGCAGAATGTAACCATCAGTTCCCACTCACGTAAAATGTGACACGATTATGAAGAAGCAACAGGTAACGTATAAACTGGTATGGTCCGACAGTCTGCCGGTACCTCGCCGGTTACAGGCGACGGCACCACCGATCCAGCCGAGCCGGAATAGATGGTGGGGATAACACGGGGCACGCATGGCGCATCTGCCCTGGTAACCCTCCATATACGACCGCGAAAAAACTCTGTTATTATAGATCTGACCGTACTGGTGGTTCAGGAGCACCCAGACAGGGCAACCGGATGTTGTATGAAGTTGTCTGCTATCTCTCGGTTCGTTATTCGGAAAGTAAGGCGATGGGCTCGTGAGCGAGCCCACATGAGATATCTTTCGGCCGTGCTAATAATAGGTACAGGTGACAGCCACCCTCCACAGGTGCGTTCGCCGCCTAGGGACCGTTGGTTACAGATAGTCCAAGGTACACCTCGCCGAGATTGGTTGCGTACTGTAGACCGGATCTGCTTACTGCAAGTCTAGGAAGTCAACCCGGGACAGGAGTTTCCGCCAAGTTCGCGGTGCTCATGTAAGTAGGCTTGTCAAACTATCCTAATTTGGCACATAATAACCGCGTTTCACCTCAGAGTAATTCTCGATAAAACTTGATATACTATTGGGGCCCCTCGCTGGGTTAGTGTGTGTGGCTTGGGCTGGGGCACGGGTGTGGTTCACTATCGAACATCGGCAAGCAGTTGGGTCCCACCTTCACACGTCACGTCTAGTGGTGACTTG
seq00030   TTAGAGACATCGTAATGCAGACTAAGTCAATACGCTCAGTAAGATCGTCGGGTTAGGTACGCCGCGCGCAATGGGGAATCATTAGAGCTGCGAAGCAATTGGTCCACCTCGCCACCGAGATAACTGCCGCGGTCTCCATAGAAAGTCCAGTACTGCACAATGCTCCGTCCCAGCATTCGGGCTCGTTAACGTTTTAAATAATAGGTTTCTTGTAAGCTTATAATCGAGCCCTGCCTCTCGACAGGGGCCGACTGAAAGCTCTGACGAAATCCAACCTGTCTACTGAGTAGTGTGCCGCGATGCGTGCTAAGGACTGAAGACGTGAGGAGGTCCCATTCGGGGACGACATGCCACCCACCTAGGCAAACGCAGATTTACCAGCTGACGACAGCTCGTAGGCTGATGAGATCCCATGCAAGCTCTTATACCTACTACAAACTCAAGTGAAAATACATTTGGCAAAGTTTGAACGCTCACGCTCGCTCCCGGACCGTCGGTAGGGTTCTTGATTCCTTACCAGCATGGCAAGGACGATACAGCCCTATCGGTAAGCACGATATGTAATGCTTCTTTTAGTCGCTCACTCGCATCCAAAGGGCGCGGCGTATCGGGGGCGTTGTTTGCCTGTGCATGGAGCGTTTCAGGCTATTCAGCGCATGTAGACTTGATGTTACGGCCGTGCAAGGTCTACATTATGCCCATTAAACGATCACTGGATTTTCTAGAGGATATCATAGGCAAGTCGTATGACCAGGACCAGGGGTGAAGAGAGGCCCCTTTGTCAATCTCTTAGTCTCTAGGATTTTCGCGTGCGTGACCTCGGTTACGGGGCGTCCCTGATTCCTCTCCTAAAAATATCTCACCCCTAGACACCGAGCTCCTGCATAAGCGTTGTAGAGCAGGCTCGGTGTCACTGTCACTAGTGCAGCTATCGGCGTTATCCACATTTCGGTACGCGCTCCTAATTCAGACTGTCGGTAGATGAAATCTGACCCCACTGCGGGAAATCTACCGACGGGGCGGCCGCCGAAGGGATGAAGGGTAATGCAAATGCGAACCAGCAAAACTCGTGCGTACACTCTGGAACAGCGAGAGTCTCAAACTTCCAGCGGACAAAGTGGAATAGAGTATCATTGCACATACTTAAGAAACCCGAATTCTCTACTATCCCAGGAGACGAATTTATGCACCATTTTCTAAAGAATGCCATGTCGTCTAGACATCGGACGTCACTCAAGTTGAATTACTTTACTGAATCGGTAGGTCAATCTCTTGAGCGCCCTAATAGGACTAATGTGTGCCGGCTGAATCCGTCGCTACAACAGACGATACTATATAAAGCGAAGCCCTGAAATGCAGTTGCCATGCATACAGCCACTGTGCTCTTCTTTGGCTTTGGGACAGCTCCATTGGAGTCACGGCCCGAAGAGGGCGGTTACAGACCCGCACCTGTTAACAATTGATCACCTGACAGGATCCTATATGGCCCGTAAACCGTAGAGTCAATTTACTTCCGCAGAATGTAACCATCAGTTCCCACTCACGTAAAATGTGACACGATTATGAAGAAGCAACAGGTAACGTATAAACTGGTATGGTCCGACAGTCTGCCGGTACCTCGCCGGTTACAGGCGACGGCACCACCGATCCAGCCGAGCCGGAATAGATGGTGGGGATAACACGGGGCACGCATGGCGCATCTGCCCTGGTAACCCTCCATATACGACCGCGAAAAAACTCTGTTATTATAGATCTGACCGTACTGGTGGTTCAGGAGCACCCAGACAGGGCAACCGGATGTTGTATGAAGTTGTCTGCTATCTCTCGGTTCGTTATTCGGAAAGTAAGGCGATGGGCTCGTGAGCGAGCCCACATGAGATATCTTTCGGCCGTGCTAATAATAGGTACAGGTGACAGCCACCCTCCACAGGTGCGTTCGCCGCCTAGGGACCGTTGGTTACAGATAGTCCAAGGTACACCTCGCCGAGATTGGTTGCGTACTGTAGACCGGATCTGCTTACTGCAAGTCTAGGAAGTCAACCCGGGACAGGAGTTTCCGCCAAGTTCGCGGTGCTCATGTAAGTAGGCTTGTCAAACTATCCTAATTTGGCACATAATAACCGCGTTTCACCTCAGAGTAATTCTCGATAAAACTTGATATACTATTGGGGCCCCTCGCTGGGTTAGTGTGTGTGGCTTGGGCTGGGGCACGGGTGTGGTTCACTATCGAACATCGGCAAGCAGTTGGGTCCAACCTTCACACGTCACGTCTAGTGGTGACTTG
seq00031   TTAGAGACATCGTAATGCAGACTAAGTCAATACGCTCAGTAAGATCGTCGGGTTAGGTACGCCGCGCGCAATGGGGAATCATTAGAGCTGCGAAGCAATTGGTCCACCTCGCCACCGAGATAACTGCCGCGGTCTCCATAGAAAGTCCAGTACTGCACAATGCTCCCTCCCAGCATTCGGGCTCGTTAACGTTTTAAATAATAGGTTTCTTGTAAGCTTATAATCGAGCCCTGCCTCTCGACAGGGGCCGACTGAAAGCTCTGACGAAATCCAACCTGACTACTGAGTAGTGTGCCGCGATGCGTGCTAAGGACTGAAGACGTGAGGAGGTCCCATTCGGGGACGACATGCCACCCACCTAGGCAAACGCAGATTTACCAGCTGACGACAGCTCGTAGGCTGATGAGATCCCATGCAAGCTCTTATACCTACTACAAACTCAAGTGAAAATACATTTGGCAAAGTTTGAACGCTCACGCTCGCTCCCGGACCGTCGGTAGGGTTCTTGATTCCTTACCAGCATGGCAAGGACGATACAGCCCTATCGGTAAGCACGATATGTAATGCTTCTTTTAGTCGCTCACTCGCATCCAAAGGGCGCGGCGTATCGGGGGCGTTGTTTGCCTGTGCATGGAGCGTTTCAGGCTATTCAGCGCATGTAGACTTGATGTTACGGCCGTGCAAGGTCTACATTATGCCCATTAAACGATCACTGGATTTTCTAGAGGATATCATAGGCAAGTCGTATGACCAGGACCAGGGGTGAAGAGAGGCCCCTTTGTCAATCTCTTAGTCTCTAGGATTTTCGCGTGCGTGACCTCGGTTACGGGGCGTCCCTGATTCCTCTCCTAAAAATATCTCACCCCTAGACACCGAGCTCCTGCATAAGCGTTGTAGAGCAGGCTCGGTGTCACTGTCACTAGTGCAGCTATCGGCGTTATCCACATTTCGGTACGCGCTCCTAATTCAGACTGTCGGTAGATGAAATCTGACCCCACTGCGGGAAATCTACCGACGGGGCGGCCGCCGAAGGGATGAAGGGTAATGCAAATGCGAACCAGCAAAACTCGTGCGTACACTCTGGAACAGCGAGAGTCTCAAACTTCCAGCGGACAAAGTGGAATAGAGTATCATTGCACATACTTAAGAAACCCGAATTCTCTACTATCCCAGGAGACGAATTTATGCACCATTTTCTAAAGAATGCCATGTCGTCTAGACATCGGACGTCACTCAAGTTGAATTACTTTACTGAATCGGTAGGTCAATCTCTTGAGCGCCCTAATAGGACTAATGTGTGCCGGCTGAATCCGTCGCTACAACAGACGATACTATATAAAGCGAAGCCCTGAAATGCAGTTGCCATGCATACAGCCACTGTGCTCTTCTTTGGCTTTGGGACAGCTCCATTGGAGTCACGGCCCGAAGAGGGCGGTTACAGACCCGCACCTGTTAACAATTGATCACCTGACAGGATCCTATATGGCCCGTAAACCGTAGAGTCAATTTACTTCCGCAGAATGTAACCATCAGTTCCCACTCACGTAAAATCTGACACGATTATGAAGAAGCAACAGGTAACGTATAAACTGGTATGGTCCGACAGTCTGCCGGTACCTCGCCGGTTACAGGCGACGGCACCACCGATCCAGCCGAGCCGGAATAGATGGTGGGGATAACACGGGGCACGCATGGCGCATCTGCCCTGGTAACCCTCCATATACGACCGCGAAAAAACTCTGTTATTATAGATCTGACCGTACTGGTGGTTCAGGAGCACCCAGACAGGGCAACCGGATGTTGTATGAAGTTGTCTGCTATCTCTCGGTTCGTTATTCGGAAAGTAAGGCGATGGGATCGTGAGCGAGCCCACATGAGATATCTTTCGGCCGTGCTAATAATAGGTACAGGTGACAGCCACCCTCCACAGGTGCGTTCGCCGCCTAGGGACCGTTGGTTACAGATAGTCCAAGGTACACCTCGCCGAGATTGGTTGCGTACTGTAGACCGGATCTGCTTACTGCAAGTCTAGGAAGTCAACCCGGGACAGGAGTTTCCGCCAAGTTCGCGGTGCTCATGTAAGTAGGCTTGTCAAACTATCCTAATTTGGCACATAATAACCGCGTTTCACCTCAGAGTAATTCTCGATAAAACTTGATATACTATTGGGGCCCCTCGCTGGGTTAGTGTGTGTGGCTTGGGCTGGGGCACGGGTGTGGTTCACTATCGAACATCGGCAAGCAGTTGGGTCCCACCTTCACACGTCACGTCTAGTGGTGACTTG
seq00032   TTAGAGACATCGTAATGCAGACTAAGTCAATACGCTCAGTAAGATCGTCGGGTTAGGTACGCCGCGCGCAATGGGGAATCATTAGAGCTGCGAAGCAATTGGTCCACCTCGCCACCGAGATAACTGCCGCGGTCTCCATAGAAAGTCCAGTACTGCACAATGCTCCCTCCCAGCATTCGGGCTCGTTAACGTTTTAAATAATAGGTTTCTTGTAAGCTTATAATCGAGCCCTGCCTCTCGACAGGGGCCGACTGAAAGCTCTGACGAAATCCAACCTGACTACTGAGTAGTGTGCCGCGATGCGTGCTAAGGACTGAAGACGTGAGGAGGTCCCATTCGGGGACGACATGCCACCCACCTAGGCAAACGCAGATTTACCAGCTGACGACAGCTCGTAGGCTGATGAGATCCCATGCAAGCTCTTATACCTACTACAAACTCAAGTGAAAATACATTTGGCAAAGTTTGAACGCTCACGCTCGCTCCCGGACCGTCGGTAGGGTTCTTGATTCCTTACCAGCATGGCAAGGACGATACAGCCCTATCGGTAAGCACGATATGTAATGCTTCTTTTAGTCGCTCACTCGCATCCAAAGGGCGCGGCGTATCGGGGGCGTTGTTTGCCTGTGCATGGAGCGTTTCAGGCTATTCAGCGCATGTAGACTTGATGTTACGGCCGTGCAAGGTCTACATTATGCCCATTAAACGATCACTGGATTTTCTAGAGGATATCATAGGCAAGTCGTATGACCAGGACCAGGGGTGAAGAGAGGCCCCTTTGTCAATCTCTTAGTCTCTAGGATTTTCGCGTGCGTGACCTCGGTTACGGGGCGTCCCTGATTCCTCTCCTAAAAATATCTCACCCCTAGACACCGAGCTCCTGCATAAGCGTTGTAGAGCAGGCTCGGTGTCACTGTCACTAGTGCAGCTATCGGCGTTATCCACATTTCGGTACGCGCTCCTAATTCAGACTGTCGGTAGATGAAATCTGACCCCACTGCGGGAAATCTACCGACGGGGCGGCCGCCGAAGGGATGAAGGGTAATGCAAATGCGAACCAGCAAAACTCGTGCGTACACTCTGGAACAGCGAGAGTCTCAAACTTCCAGCGGACAAAGTGGAATAGAGTATCATTGCACATACTTAAGAAACCCGAATTCTCTACTATCCCAGGAGACGAATTTATGCACCATTTTCTAAAGAATGCCATGTCGTCTAGACATCGGACGTCACTCAAGTTGAATTACTTTACTGAATCGGTAGGTCAATCTCTTGAGCGCCCTAATAGGACTAATGTGTGCCGGCTGAATCCGTCGCTACAACAGACGATACTATATAAAGCGAAGCCCTGAAATGCAGTTGCCATGCATACAGCCACTGTGCTCTTCTTTGGCTTTGGGACAGCTCCATTGGAGTCACGGCCCGAAGAGGGCGGTTACAGACCCGCACCTGTTAACAATTGATCACCTGACAGGATCCTATATGGCCCGTAAACCGTAGAGTCAATTTACTTCCGCAGAATGTAACCATCAGTTCCCACTCACGTAAAATCTGACACGATTATGAAGAAGCAACAGGTAACGTATAAACTGGTATGGTCCGACAGTCTGCCGGTACCTCGCCGGTTACAGGCGACGGCACCACCGATCCAGCCGAGCCGGAATAGATGGTGGGGATAACACGGGGCACGCATGGCGCATCTGCCCTGGTAACCCTCCATATACGACCGCGAAAAAACTCTGTTATTATAGATCTGACCGTACTGGTGGTTCAGGAGCACCCAGACAGGGCAACCGGATGTTGTATGAAGTTGTCTGCTATCTCTCGGTTCGTTATTCGGAAAGTAAGGCGATGGGATCGTGAGCGAGCCCACATGAGATATCTTTCGGCCGTGCTAATAATAGGTACAGGTGACAGCCACCCTCCACAGGTGCGTTCGCCGCCTAGGGACCGTTGGTTACAGATAGTCCAAGGTACACCTCGCCGAGATTGGTTGCGTACTGTAGACCGGATCTGCTTACTGCAAGTCTAGGAAGTCAACCCGGGACAGGAGTTTCCGCCAAGTTCGCGGTGCTCATGTAAGTAGGCTTGTCAAACTATCCTAATTTGGCACATAATAACCGCGTTTCACCTCAGAGTAATTCTCGATAAAACTTGATATACTATTGGGGCCCCTCCCTGGGTTAGTGTGTGTGGCTTGGGCTGGGGCACGGGTGTGGTTCACTATCGAACATCGGCAAGCAGTTGGGTCCCACCTTCACACGTCACGTCTAGTGGTGACTTG
seq00033   TTAGAGACATCGTAATGCAGACTAAGTCAATACGCTCAGTAAGATCGTCGGGTTAGGTACGCCGCGCGCAATGGGGAATCATTAGAGCTGCGAAGCAATTGGTCCACCTCGCCACCGAGATAACTGCCGCGGTCTCCATAGAAAGTCCAGTACTGCACAATGCTCCGTCCCAGCATTCGGGCTCGTTAACGTTTTAAATAATAGGTTTCTTGTAAGCTTATAATCGAGCCCTGCCTCTCGACAGGGGCCGACTGAAAGCTCTGACGAAATCCAACCTGACTACTGAGTAGTGTGCCGCGATGCGTGCTAAGGACTGAAGACGTGAGGAGGTCCCATTCGGGGACGACATGCCACCCACCTAGGCAAACGCAGATTTACCAGCTGACGACAGCTCGTAGGCTGATGAGATCCCATGCAAGCTCTTATACCTACTACAAACTCAAGTGAAAATACATTTGGCAAAGTTTGAACGCTCACGCTCGCTCCCGGACCGTCGGTAGGGTTCTTGATTCCTTACCAGCATGGCAAGGACGATACAGCCCTATCGGTAAGCACGATATGTAATGCTTCTTTTAGTCGCTCACTCGCATCCAAAGGGCGCGGCGTATCGGGGGCGTTGTTTGCCTGTGCATGGAGCGTTTCAGGCTATTCAGCGCATGTAGACTTGATGTTACGGCCGTGCAAGGTCTACATTATGCCCATTAAACGATCACTGGATTTTCTAGAGGATATCATAGGCAAGTCGTATGACCAGGACCAGGGGTGAAGAGAGGCCCCTTTGTCAATCTCTTAGTCTCTAGGATTTTCGCGTGCGTGACCTCGGTTACGGGGCGTCCCTGATTCCTCTCCTAAAAATATCTCACCCCTAGACACCGAGCTCCTGCATAAGCGTTGTAGAGCAGGCTCGGTGTCACTGTCACTAGTGCAGCTATCGGCGTTATCCACATTTCGGTACGCGCTCCTAATTCAGACTGTCGGTAGATGAAATCTGACCCCACTGCGGGAAATCTACCGACGGGGCGGCCGCCGAAGGGATGAAGGGTAATGCAAATGCGAACCAGCAAAACTCGTGCGTACACTCTGGAACAGCGAGAGTCTCAAACTTCCAGCGGACAAAGTGGAATAGAGTATCATTGCACATACTTAAGAAACCCGAATTCTCTACTATCCCAGGAGACGAATTTATGCACCATTTTCTAAAGAATGCCATGTCGTCTAGACATCGGACGTCACTCAAGTTGAATTACTTTACTGAATCGGTAGGTCAATCTCTTGAGCGCCCTAATAGGACTAATGTGTGCCGGCTGAATCCGTCGCTACAACAGACGATACTATATAAAGCGAAGCCCTGAAATGCAGTTGCCATGCATACAGCCACTGTGCTCTTCTTTGGCTTTGGGACAGCTCCATTGGAGTCACGGCCCGAAGAGGGCGGTTACAGACCCGCACCTGTTAACAATTGATCACCTGACAGGATCCTATATGGCCCGTAAACCGTAGAGTCAATTTACTTCCGCAGAATGTAACCATCAGTTCCCACTCACGTAAAATGTGACACGATTATGAAGAAGCAACAGGTAACGTATAAACTGGTATGGTCCGACAGTCTGCCGGTACCTCGCCGGTTACAGGCGACGGCACCACCGATCCAGCCGAGCCGGAATAGATGGTGGGGATAACACGGGGCACGCATGGCGCATCTGCCCTGGTAACCCTCCATATACGACCGCGAAAAAACTCTGTTATTATAGATCTGACCGTACTGGTGGTTCAGGAGCACCCAGACAGGGCAACCGGATGTTGTATGAAGTTGTCTGCTATCTCTCGGTTCGTTATTCGGAAAGTAAGGCGATGGGCTCGTGAGCGAGCCCACATGAGATATCTTTCGGCCGTGCTAATAATAGGTACAGGTGACAGCCACCCTCCACAGGTGCGTTCGCCGCCTAGGGACCGTTGGTTACAGATAGTCCAAGGTACACCTCGCCGAGATTGGTTGCGTACTGTAGACCGGATCTGCTTACTGCAAGTCTAGGAAGTCAACCCGGGACAGGAGTTTCCGCCAAGTTCGCGGTGCTCATGTAAGTAGGCTTGTCAAACTATCCTAATTTGGCACATAATAACCGCGTTTCACCTCAGAGTAATTCTCGATAAAACTTGATATACTATTGGGGCCCCTCGCTGGGTTAGTGTGTGTGGCTTGGGCTGGGGCACGGGTGTGGTTCACTATCGAACATCGGCAAGCAGTTGGGTCCCACCTTCACACGTCACGTCTAGTGGTGACTTG
