# Supplementary material for: How Good Are Indirect Tests at Detecting Recombination in Human mtDNA?
Source: G3 (Bethesda). 2013 Jul 1;3(7):1095–104. doi: 10.1534/g3.113.006510 (PMC3704238; doi:10.1534/g3.113.006510)
Supplement: Supporting Information [file supp_g3.113.006510_FileS2.gz › SequenceData/mtDNA_ratehet&popgrowth/0/3rdbase/Infiles/0_85-new.txt]

33 2284
seq00001   ACGTTACGGGAGTTCATTACACTAAGCGAATTAGGCGCCAACAAGTACTTTAGTCGGTTAGGGGGTGCGAGTTGTCGGGGACGCGACGGCAACATTCCAATACAGAGGTTCTCTATCACATATGTGGGTATTTCAGATTGCACATTCCTCGTATGGGTATAATTGGATGATGAAAGGACCGGAGCCTTTCCTATCGTGCAGCAGGGTTCGCTTAGTACACACTAATGTTCCTTTGTAAGGCCTATCTCTGATTGATGGGGCAATAAAGAAATTGAGGAACCGTGAATCTGACTTACATTGCTCTACTAGCTAATATGGACCAGTGCGGCATCGCCTAACGCCCCCATTCGGGAGAACCCACGATGGAACTGACGCTAATGAATTAGTCATCCTGGACGGAGAACGGATGAGCAGAATGATGCTCGCCGGGAGACCGGTGGCTCGCTTAGCATGGGCACTTTGAGTCCGCAGAATTCAGGTAGCCGTTTTAACGGAAAAGTTTGCTATTGGCTTCCGTAGCTGGGCCTAGGTTCTCGGCGATCGTAGGTTACATGGAATTCAGTTGTTTGGACCTTCATTCCGTAAATTGCGCGCTAGATAAACTTCAATATACGTAACCCTTTACGTTCTTGTCGCTCGTCAATACCGGCAGAGTAGTGAGCCCATAGTCATATGGCAGGATACCCTCTCTCAGTGACTCAGCGTACCCATCGTAATATTGAGAATGGTGTTTTTTTGAGTCTACCACGTAAATACAGAAGTTTATTATCGAAGGGAATCACCGATCACCCTAATCATAGCCACATACACAAATTAGTCTCACTTTTCCATTCTCCCTGTATGCGTGTAAGACTTTCGAATCGATTTGAATACAGGAAATATGTGTGAAAAAATGCTGCACTCGCTTTCAGGGCCACACACCATCGAAGCGCTTACGATCAGAAAGGTCTTTGGCACTCGCTTACTGGTTGGTATGAGCGAGGGTTTCGAAACCGTAGACTTTTACGGCGAACTTTGGTTGTTATAGTCGTCGTGTATGCCGACGTTTGGAGTGTCTAGTCAGTCTGAGGGTATATCCTCAGCGGAGGAGAGACCACTCTGCCCATCCCTACCACAAATTAATAGGTCCATGAACCGCCCTACTCCTTTCAAGGGTAAAAGATCGCAGGTTATTTTGTTTAAACCGAAGGCCTTACCGGACCCTGGGTGACCTGCATAGTGATTAGACTAATGGGTAGACGGATAAACCCGAGATAAGGCCTGGGACTCCCTACAACCGGAATGAATTTTATGCGAGGTGGGGACTAGGGACCGTCGGTCGTCTACAACCACTGATGTCTCAAGACGATGAGGACTAGGTAAGTGCCATGGACTCGCCGTTCCGGACCTATAGTTAACTAAGAGGAGGAGGAAGTACCGACGGCTTGGCCAACGCTAAGGTCACCCCTAAATCAGCTCGGGAGCAGGTCCGTGCGGACCGGTTCTAATATGCTGTTAATATAAATCGCATGCGGTATTGGGAAAGCATGGTACGATAACTTTCCCTTTTGTTGATTATAGTAATGTTGGCGATTACACTTCCTTCGGACGACAATGGCCACGGAACTTCATTCGAGTGGAGCCGCCGTAAACGGGTCCCTAATGCACACCTTATTATTCCCATTCCTCGTCACGCTTCATGCGGGTCGAGCAAGGAGAACATGATTTGGCGACTTTTTAGGATAAGATCCTAGCAGCCACGCAAAGGGTTACGACGGTCAGCGCTTGTCATCTGAGTAGCACCATTCCAGAAGCAACATACATGCTCTATTCCACGAACACTGTTTAAAAGTGGGGCAGGGGCAGTAACCCTCCAATGGTAGTTACGGCATCTTGTATGGCCGAGGTTAATCGGCGCCTTTAAGTGAGCCCTAATGGACCGGAGGGTTTGCACATCTTTGGCGGGTTAGTGACTCAATTATGTTAAGTTCATTGGGTCACCAACGTAATTGAACCCTATTGCTAAGCGGTGGGCTTATAGATTGTTGGCTGTCGGGAAGTCTTCACCTTTTGCTTCACAGTTTGGCACACACGGTGTGCCTATTAGGGCTCAACTGTGACCTTTACGGGAGCCGAGTATGGGTATTAAGCTGTTGCTTCATGCTGTAGCACTATGGCCAAGTGTGTCAACATACACAGCCGAGTCAATTACCTGGCTCCACAGCTTGTCCTCAGCAAGTTGAAGCCCTCTACTTGAATTCATTTCAACGACAGGTGCTTGGAGGACTGATTATAGTCCTCGAGA
seq00002   ACGTTACGGGAGTTCATTACACTAAGCGAATTAGGCGCCAACAAGTACTTTAGTCGGTTAGGGGGTGCGAGTTGTCGGGGACGCGACGGCAACATTCCAATACAGAGGTTCTCTATCACATATGTGGGTATTTCAGATTGCACATTCCTCGTATGGGTATAATTGGATGATGAAAGGACCGGAGCCTTTCCTATCGTGCAGCAGGGTTCGCTTAGTACACACTAATGTTCCTTTGTAAGGCCTATCTCTGATTGATGGGGCAATAAAGAAATTGAGGAACCGTGAATCTGACTTACATTGCTCTACTAGCTAATATGGACCAGTGCGGCATCGCCTAACGCCCCCATTCGGGAGAACCCACGATGGAACTGACGCTAATGAATTAGTCATCCTGGACGGAGAACGGATGAGCAGAATGATGCTCGCCGGGAGACCGGTGGCTCGCTTAGCATGGGCACTTTGAGTCCGCAGAATTCAGGTAGCCGTTTTAACGGAAAAGTTTGCTATTGGCTTCCGTAGCTGGGCCTAGGTTCTCGGCGATCGTAGGTTACATGGAATTCAGTTGTTTGGACCTTCATTCCGTAAATTGCGCGCTAGATAAACTTCAATATACGTAACCCTTTACGTTCTTGTCGCTCGTCAATACCGGCAGAGTAGTGAGCCCATAGTCATATGGCAGGATACCCTCTCTCAGTGACTCAGCGTACCCATCGTAATATTGAGAATGGTGTTTTTTTGAGTCTACCACGTAAATACAGAAGTTTATTATCGAAGGGAATCACCGATCACCCTAATCATAGCCACATACACAAATTAGTCTCACTTTTCCATTCTCCCTGTATGCGTGTAAGACTTTCGAATCGATTTGAATACAGGAAATATGTGTGAAAAAATGCTGCACTCGCTTTCAGGGCCACACACCATCGAAGCGCTTACGATCAGAAAGGTCTTTGGCACTCGCTTACTGGTTGGTATGAGCGAGGGTTTCGAAACCGTAGACTTTTACGGCGAACTTTGGTTGTTATAGTCGTCGTGTATGCCGACGTTTGGAGTGTCTAGTCAGTCTGAGGGTATATCCTCAGCGGAGGAGAGACCACTCTGCCCAGCCCTACCACAAATTAATAGGTCCATGAACCGCCCTACTCCTTTCAAGGGTAAAAGATCGCAGGTTATTTTGTTTAAACCGAAGGCCTTACCGGACCCTGGGTGACCTGCATAGTGATTAGACTAATGGGTAGACGGATAAACCCGAGATAAGGCCTGGGACTCCCTACAACCGGAATGAATTTTATGCGAGGTGGGGACTAGGGACCGTCGGTCGTCTACAACCACTGATGTCTCAAGACGATGAGGACTAGGTAAGTGCCATGGACTCGCCGTTCCGGACCTATAGTTAACTAAGAGGAGGAGGAAGTACCGACGGCTTGGCCAACGCTAAGGTCACCCCTAAATCAGCTCGGGAGCAGGTCCGTGCGGACCGGTTCTAATATGCTGTTAATATAAATCGCATGCGGTATTGGGAAAGCATGGTACGATAACTTTCCCTTTTGTTGATTATAGTAATGTTGGCGATTACACTTCCTTCGGACGACAATGGCCACGGAACTTCATTCGAGTGGAGCCGCCGTAAACGGGTCCCTAATGCACACCTTATTATTCCCATTCCTCGTCACGCTTCATGCGGGTCGAGCAAGGAGAACATGATTTGGCGACTTTTTAGGATAAGATCCTAGCAGCCACGCAAAGGGTTACGACGGTCAGCGCTTGTCATCTGAGTAGCACCATTCCAGAAGCAACATACATGCTCTATTCCACGAACACTGTTTAAAAGTGGGGCAGGGGCAGTAACCCTCCAATGGTAGTTACGGCATCTTGTATGGCCGAGGTTAATCGGCGCCTTTAAGTGAGCCCTAATGGACCGGAGGGTTTGCACATCTTTGGCGGGTTAGTGACTCAATTATGTTAAGTTCATTGGGTCACCAACGTAATTGAACCCTATTGCTAAGCGGTGGGCTTATAGATTGTTGGCTGTCGGGAAGTCTTCACCTTTTGCTTCACAGTTTGGCACACACGGTGTGCCTATTAGGGCTCAACTGTGACCTTTACGGGAGCCGAGTATGGGTATTAAGCTGTTGCTTCATGCTGTAGCACTATGGCCAAGTGTGTCAACATACACAGCCGAGTCAATTACCTGGCTCCACAGCTTGTCCTCAGCAAGTTGAAGCCCTCTACTTGAATTCATTTCAACGACAGGTGCTTGGAGGACTGATTATAGTCCTCGAGA
seq00003   ACGTTACGGGAGTTCATTACACTAAGCGAATTAGGCGCCAACAAGTACTTTAGTCGGTTAGGGGGTGCGAGTTGTCGGGGACGCGACGGCAACATTCCAATACAGAGGTTCTCTATCACATATGTGGGTATTTCAGATTGCACATTCCTCGTATGGGTATAATTGGATGATGAAAGGACCGGAGCCTTTCCTATCGTGCAGCAGGGTTCGCTTAGTACACACTAATGTTCCTTTGTAAGGCCTATCTCTGATTGATGGGGCAATAAAGAAATTGAGGAACCGTGAATCTGACTTACATTGCTCTACTAGCTAATATGGACCAGTGCGGCATCGCCTAACGCCCCCATTCGGGAGAACCCACGATGGAACTGACGCTAATGAATTAGTCATCCTGGACGGAGAACGGATGAGCAGAATGATGCTCGCCGGGAGACCGGTGGCTCGCTTAGCATGGGCACTTTGAGTCCGCAGAATTCAGGTAGCCGTTTTAACGGAAAAGTTTGCTATTGGCTTCCGTAGCTGGGCCTAGGTTCTCGGCGATCGTAGGTTACATGGAATTCAGTTGTTTGGACCTTCATTCCGTAAATTGCGCGCTAGATAAACTTCAATATACGTAACCCTTTACGTTCTTGTCGCTCGTCAATACCGGCAGAGTAGTGAGCCCATAGTCATATGGCAGGATACCCTCTCTCAGTGACTCAGCGTACCCATCGTAATATTGAGAATGGTGTTTTTTTGAGTCTACCACGTAAATACAGAAGTTTATTATCGAAGGGAATCACCGATCACCCTAATCATAGCCACATACACAAATTAGTCTCACTTTTCCATTCTCCCTGTATGCGTGTAAGACTTTCGAATCGATTTGAATACAGGAAATATGTGTGAAAAAATGCTGCACTCGCTTTCAGGGCCACACACCATCGAAGCGCTTACGATCAGAAAGGTCTTTGGCACTCGCTTACTGGTTGGTATGAGCGAGGGTTTCGAAACCGTAGACTTTTACGGCGAACTTTGGTTGTTATAGTCGTCGTGTATGCCGACGTTTGGAGTGTCTAGTCAGTCTGAGGGTATATCCTCAGCGGAGGAGAGACCACTCTGCCCATCCCTACCACAAATTAATAGGTCCATGAACCGCCCTACTCCTTTCAAGGGTAAAAGATCGCAGGTTATTTTGTTTAAACCGAAGGCCTTACCGGACCCTGGGTGACCTGCATAGTGATTAGACTAATGGGTAGACGGATAAACCCGAGATAAGGCCTGGGACTCCCTACAACCGGAATGAATTTTATGCGAGGTGGGGACTAGGGACCGTCGGTCGTCTACAACCACTGATGTCTCAAGACGATGAGGACTAGGTAAGTGCCATGGACTCGCCGTTCCGGACCTATAGTTAACTAAGAGGAGGAGGAAGTACCGACGGCTTGGCCAACGCTAAGGTCACCCCTAAATCAGCTCGGGAGCAGGTCCGTGCGGACCGGTTCTAATATGCTGTTAATATAAATCGCATGCGGTATTGGGAAAGCATGGTACGATAACTTTCCCTTTTGTTGATTATAGTAATGTTGGCGATTACACTTCCTTCGGACGACAATGGCCACGGAACTTCATTCGAGTGGAGCCGCCGTAAACGGGTCCCTAATGCACACCTTATTATTCCCATTCCTCGTCACGCTTCATGCGGGTCGAGCAAGGAGAACATGATTTGGCGACTTTTTAGGATAAGATCCTAGCAGCCACGCAAAGGGTTACGACGGTCAGCGCTTGTCATCTGAGTAGCACCATTCCAGAAGCAACATACATGCTCTATTCCACGAACACTGTTTAAAAGTGGGGCAGGGGCAGTAACCCTCCAATGGTAGTTACGGCATCTTGTATGGCCGAGGTTAATCGGCGCCTTTAAGTGAGCCCTAATGGACGGGAGGGTTTGCACATCTTTGGCGGGTTAGTGACTCAATTATGTTAAGTTCATTGGGTCACCAACGTAATTGAACCCTATTGCTAAGCGGTGGGCTTATAGATTGTTGGCTGTCGGGAAGTCTTCACCTTTTGCTTCACAGTTTGGCACACACGGTGTGCCTATTAGGGCTCAACTGTGACCTTTACGGGAGCCGAGTATGGGTATTAAGCTGTTGCTTCATGCTGTAGCACTATGGCCAAGTGTGTCAACATACACAGCCGAGTCAATTACCTGGCTCCACAGCTTGTCCTCAGCAAGTTGAAGCCCTCTACTTGAATTCATTTCAACGACAGGTGCTTGGAGGACTGATTATAGTCCTCGAGA
seq00004   ACGTTACGGGAGTTCATTACACTAAGCGAATTAGGCGCCAACAAGTACTTTAGTCGGTTAGGGGGTGCGAGTTGTCGGGGACGCGACGGCAACATTCCAATACAGAGGTTCTCTATCACATATGTGGGTATTTCAGATTGCACATTCCTCGTATGGGTATAATTGGATGATGAAAGGACCGGAGCCTTTCCTATCGTGCAGCAGGGTTCGCTTAGTACACACTAATGTTCCTTTGTAAGGCCTATCTCTGATTGATGGGGCAATAAAGAAATTGAGGAACCGTGAATCTGACTTACATTGCTCTACTAGCTAATATGGACCAGTGCGGCATCGCCTAACGCCCCCATTCGGGAGAACCCACGATGGAACTGACGCTAATGAATTAGTCATCCTGGACGGAGAACGGATGAGCAGAATGATGCTCGCCGGGAGACCGGTGGCTCGCTTAGCATGGGCACTTTGAGTCCGCAGAATTCAGGTAGCCGTTTTAACGGAAAAGTTTGCTATTGGCTTCCGTAGCTGGGCCTAGGTTCTCGGCGATCGTAGGTTACATGGAATTCAGTTGTTTGGACCTTCATTCCGTAAATTGCGCGCTAGATAAACTTCAATATACGTAACCCTTTACGTTCTTGTCGCTCGTCAATACCGGCAGAGTAGTGAGCCCATAGTCATATGGCAGGATACCCTCTCTCAGTGACTCAGCGTACCCATCGTAATATTGAGAATGGTGTTTTTTTGAGTCTACCACGTAAATACAGAAGTTTATTATCGAAGGGAATCACCGATCACCCTAATCATAGCCACATACACAAATTAGTCTCACTTTTCCATTCTCCCTGTATGCGTGTAAGACTTTCGAATCGATTTGAATACAGGAAATATGTGTGAAAAAATGCTGCACTCGCTTTCAGGGCCACACACCATCGAAGCGCTTACGATCAGAAAGGTCTTTGGCACTCGCTTACTGGTTGGTATGAGCGAGGGTTTCGAAACCGTAGACTTTTACGGCGAACTTTGGTTGTTATAGTCGTCGTGTATGCCGACGTTTGGAGTGTCTAGTCAGTCTGAGGGTATATCCTCAGCGGAGGAGAGACCACTCTGCCCATCCCTACCACAAATTAATAGGTCCATGAACCGCCCTACTCCTTTCAAGGGTAAAAGATCGCAGGTTATTTTGTTTAAACCGAAGGCCTTACCGGACCCTGGGTGACCTGCATAGTGATTAGACTAATGGGTAGACGGATAAACCCGAGATAAGGCCTGGGACTCCCTACAACCGGAATGAATTTTATGCGAGGTGGGGACTAGGGACCGTCGGTCGTCTACAACCACTGATGTCTCAAGACGATGAGGACTAGGTAAGTGCCATGGACTCGCCGTTCCGGACCTATAGTTAACTAAGAGGAGGAGGAAGTACCGACGGCTTGGCCAACGCTAAGGTCACCCCTAAATCAGCTCGGGAGCAGGTCCGTGCGGACCGGTTCTAATATGCTGTTAATATAAATCGCATGCGGTATTGGGAAAGCATGGTACGATAACTTTCCCTTTTGTTGATTATAGTAATGTTGGCGATTACACTTCCTTCGGACGACAATGGCCACGGAACTTCATTCGAGTGGAGCCGCCGTAAACGGGTCCCTAATGCACACCTTATTATTCCCATTCCTCGTCACGCTTCATGCGGGTCGAGCAAGGAGAACATGATTTGGCGACTTTTTAGGATAAGATCCTAGCAGCCACGCAAAGGGTTACGACGGTCAGCGCTTGTCATCTGAGTAGCACCATTCCAGAAGCAACATACATGCTCTATTCCACGAACACTGTTTAAAAGTGGGGCAGGGGCAGTAACCCTCCAATGGTAGTTACGGCATCTTGTATGGCCGAGGTTAATCGGCGCCTTTAAGTGAGCCCTAATGGACCGGAGGGTTTGCACATCTTTGGCGGGTTAGTGACTCAATTATGTTAAGTTCATTGGGTCACCAACGTAATTGAACCCTATTGCTAAGCGGTGGGCTTATAGATTGTTGGCTGTCGGGAAGTCTTCACCTTTTGCTTCACAGTTTGGCACACACGGTGTGCCTATTAGGGCTCAACTGTGACCTTTACGGGAGCCGAGTATGGGTATTAAGCTGTTGCTTCATGCTGTAGCACTATGGCCAAGTGTGTCAACATACACAGCCGAGTCAATTACCTGGCTCCACAGCTTGTCCTCAGCAAGTTGAAGCCCTCTACTTGAATTCATTTCAACGACAGGTGCTTGGAGGACTGATTATAGTCCTCGAGA
seq00005   ACGTTACGGGAGTTCATTACACTAAGCGAATTAGGCGCCAACAAGTACTTTAGTCGGTTAGGGGGTGCGAGTTGTCGGGGACGCGACGGCAACATTCCAATACAGAGGTTCTCTATCACATATGTGGGTATTTCAGATTGCACATTCCTCGTATGGGTATAATTGGATGATGAAAGGACCGGAGCCTTTCCTATCGTGCAGCAGGGTTCGCTTAGTACACACTAATGTTCCTTTGTAAGGCCTATCTCTGATTGATGGGGCAATAAAGAAATTGAGGAACCGTGAATCTGACTTACATTGCTCTACTAGCTAATATGGACCAGTGCGGCATCGCCTAACGCCCCCATTCGGGAGAACCCACGATGGAACTGACGCTAATGAATTAGTCATCCTGGACGGAGAACGGATGAGCAGAATGATGCTCGCCGGGAGACCGGTGGCTCGCTTAGCATGGGCACTTTGAGTCCGCAGAATTCAGGTAGCCGTTTTAACGGAAAAGTTTGCTATTGGCTTCCGTAGCTGGGCCTAGGTTCTCGGCGATCGTAGGTTACATGGAATTCAGTTGTTTGGACCTTCATTCCGTAAATTGCGCGCTAGATAAACTTCAATATACGTAACCCTTTACGTTCTTGTCGCTCGTCAATACCGGCAGAGTAGTGAGCCCATAGTCATATGGCAGGATACCCTCTCTCAGTGACTCAGCGTACCCATCGTAATATTGAGAATGGTGTTTTTTTGAGTCTACCACGTAAATACAGAAGTTTATTATCGAAGGGAATCACCGATCACCCTAATCATAGCCACATACACAAATTAGTCTCACTTTTCCATTCTCCCTGTATGCGTGTAAGACTTTCGAATCGATTTGAATACAGGAAATATGTGTGAAAAAATGCTGCACTCGCTTTCAGGGCCACACACCATCGAAGCGCTTACGATCAGAAAGGTCTTTGGCACTCGCTTACTGGTTGGTATGAGCGAGGGTTTCGAAACCGTAGACTTTTACGGCGAACTTTGGTTGTTATAGTCGTCGTGTATGCCGACGTTTGGAGTGTCTAGTCAGTCTGAGGGTATATCCTCAGCGGAGGAGAGACCACTCTGCCCAGCCCTACCACAAATTAATAGGTCCATGAACCGCCCTACTCCTTTCAAGGGTAAAAGATCGCAGGTTATTTTGTTTAAACCGAAGGCCTTACCGGACCCTGGGTGACCTGCATAGTGATTAGACTAATGGGTAGACGGATAAACCCGAGATAAGGCCTGGGACTCCCTACAACCGGAATGAATTTTATGCGAGGTGGGGACTAGGGACCGTCGGTCGTCTACAACCACTGATGTCTCAAGACGATGAGGACTAGGTAAGTGCCATGGACTCGCCGTTCCGGACCTATAGTTAACTAAGAGGAGGAGGAAGTACCGACGGCTTGGCCAACGCTAAGGTCACCCCTAAATCAGCTCGGGAGCAGGTCCGTGCGGACCGGTTCTAATATGCTGTTAATATAAATCGCATGCGGTATTGGGAAAGCATGGTACGATAACTTTCCCTTTTGTTGATTATAGTAATGTTGGCGATTACACTTCCTTCGGACGACAATGGCCACGGAACTTCATTCGAGTGGAGCCGCCGTAAACGGGTCCCTAATGCACACCTTATTATTCCCATTCCTCGTCACGCTTCATGCGGGTCGAGCAAGGAGAACATGATTTGGCGACTTTTTAGGATAAGATCCTAGCAGCCACGCAAAGGGTTACGACGGTCAGCGCTTGTCATCTGAGTAGCACCATTCCAGAAGCAACATACATGCTCTATTCCACGAACACTGTTTAAAAGTGGGGCAGGGGCAGTAACCCTCCAATGGTAGTTACGGCATCTTGTATGGCCGAGGTTAATCGGCGCCTTTAAGTGAGCCCTAATGGACCGGAGGGTTTGCACATCTTTGGCGGGTTAGTGACTCAATTATGTTAAGTTCATTGGGTCACCAACGTAATTGAACCCTATTGCTAAGCGGTGGGCTTATAGATTGTTGGCTGTCGGGAAGTCTTCACCTTTTGCTTCACAGTTTGGCACACACGGTGTGCCTATTAGGGCTCAACTGTGACCTTTACGGGAGCCGAGTATGGGTATTAAGCTGTTGCTTCATGCTGTAGCACTATGGCCAAGTGTGTCAACATACACAGCCGAGTCAATTACCTGGCTCCACAGCTTGTCCTCAGCAAGTTGAAGCCCTCTACTTGAATTCATTTCAACGACAGGTGCTTGGAGGACTGATTATAGTCCTCGAGA
seq00006   ACGTTACGGGAGTTCATTACACTAAGCGAATTAGGCGCCAACAAGTACTTTAGTCGGTTAGGGGGTGCGAGTTGTCGGGGACGCGACGGCAACATTCCAATACAGAGGTTCTCTATCACATATGTGGGTATTTCAGATTGCACATTCCTCGTATGGGTATAATTGGATGATGAAAGGACCGGAGCCTTTCCTATCGTGCAGCAGGGTTCGCTTAGTACACACTAATGTTCCTTTGTAAGGCCTATCTCTGATTGATGGGGCAATAAAGAAATTGAGGAACCGTGAATCTGACTTACATTGCTCTACTAGCTAATATGGACCAGTGCGGCATCGCCTAACGCCCCCATTCGGGAGAACCCACGATGGAACTGACGCTAATGAATTAGTCATCCTGGACGGAGAACGGATGAGCAGAATGATGCTCGCCGGGAGACCGGTGGCTCGCTTAGCATGGGCACTTTGAGTCCGCAGAATTCAGGTAGCCGTTTTAACGGAAAAGTTTGCTATTGGCTTCCGTAGCTGGGCCTAGGTTCTCGGCGATCGTAGGTTACATGGAATTCAGTTGTTTGGACCTTCATTCCGTAAATTGCGCGCTAGATAAACTTCAATATACGTAACCCTTTACGTTCTTGTCGCTCGTCAATACCGGCAGAGTAGTGAGCCCATAGTCATATGGCAGGATACCCTCTCTCAGTGACTCAGCGTACCCATCGTAATATTGAGAATGGTGTTTTTTTGAGTCTACCACGTAAATACAGAAGTTTATTATCGAAGGGAATCACCGATCACCCTAATCATAGCCACATACACAAATTAGTCTCACTTTTCCATTCTCCCTGTATGCGTGTAAGACTTTCGAATCGATTTGAATACAGGAAATATGTGTGAAAAAATGCTGCACTCGCTTTCAGGGCCACACACCATCGAAGCGCTTACGATCAGAAAGGTCTTTGGCACTCGCTTACTGGTTGGTATGAGCGAGGGTTTCGAAACCGTAGACTTTTACGGCGAACTTTGGTTGTTATAGTCGTCGTGTATGCCGACGTTTGGAGTGTCTAGTCAGTCTGAGGGTATATCCTCAGCGGAGGAGAGACCACTCTGCCCAGCCCTACCACAAATTAATAGGTCCATGAACCGCCCTACTCCTTTCAAGGGTAAAAGATCGCAGGTTATTTTGTTTAAACCGAAGGCCTTACCGGACCCTGGGTGACCTGCATAGTGATTAGACTAATGGGTAGACGGATAAACCCGAGATAAGGCCTGGGACTCCCTACAACCGGAATGAATTTTATGCGAGGTGGGGACTAGGGACCGTCGGTCGTCTACAACCACTGATGTCTCAAGACGATGAGGACTAGGTAAGTGCCATGGACTCGCCGTTCCGGACCTATAGTTAACTAAGAGGAGGAGGAAGTACCGACGGCTTGGCCAACGCTAAGGTCACCCCTAAATCAGCTCGGGAGCAGGTCCGTGCGGACCGGTTCTAATATGCTGTTAATATAAATCGCATGCGGTATTGGGAAAGCATGGTACGATAACTTTCCCTTTTGTTGATTATAGTAATGTTGGCGATTACACTTCCTTCGGACGACAATGGCCACGGAACTTCATTCGAGTGGAGCCGCCGTAAACGGGTCCCTAATGCACACCTTATTATTCCCATTCCTCGTCACGCTTCATGCGGGTCGAGCAAGGAGAACATGATTTGGCGACTTTTTAGGATAAGATCCTAGCAGCCACGCAAAGGGTTACGACGGTCAGCGCTTGTCATCTGAGTAGCACCATTCCAGAAGCAACATACATGCTCTATTCCACGAACACTGTTTAAAAGTGGGGCAGGGGCAGTAACCCTCCAATGGTAGTTACGGCATCTTGTATGGCCGAGGTTAATCGGCGCCTTTAAGTGAGCCCTAATGGACCGGAGGGTTTGCACATCTTTGGCGGGTTAGTGACTCAATTATGTTAAGTTCATTGGGTCACCAACGTAATTGAACCCTATTGCTAAGCGGTGGGCTTATAGATTGTTGGCTGTCGGGAAGTCTTCACCTTTTGCTTCACAGTTTGGCACACACGGTGTGCCTATTAGGGCTCAACTGTGACCTTTACGGGAGCCGAGTATGGGTATTAAGCTGTTGCTTCATGCTGTAGCACTATGGCCAAGTGTGTCAACATACACAGCCGAGTCAATTACCTGGCTCCACAGCTTGTCCTCAGCAAGTTGAAGCCCTCTACTTGAATTCATTTCAACGACAGGTGCTTGGAGGACTGATTATAGTCCTCGAGA
seq00007   ACGTTACGGGAGTTCATTACACTAAGCGAATTAGGCGCCAACAAGTACTTTAGTCGGTTAGGGGGTGCGAGTTGTCGGGGACGCGACGGCAACATTCCAATACAGAGGTTCTCTATCACATATGTGGGTATTTCAGATTGCACATTCCTCGTATGGGTATAATTGGATGATGAAAGGACCGGAGCCTTTCCTATCGTGCAGCAGGGTTCGCTTAGTACACACTAATGTTCCTTTGTAAGGCCTATCTCTGATTGATGGGGCAATAAAGAAATTGAGGAACCGTGAATCTGACTTACATTGCTCTACTAGCTAATATGGACCAGTGCGGCATCGCCTAACGCCCCCATTCGGGAGAACCCACGATGGAACTGACGCTAATGAATTAGTCATCCTGGACGGAGAACGGATGAGCAGAATGATGCTCGCCGGGAGACCGGTGGCTCGCTTAGCATGGGCACTTTGAGTCCGCAGAATTCAGGTAGCCGTTTTAACGGAAAAGTTTGCTATTGGCTTCCGTAGCTGGGCCTAGGTTCTCGGCGATCGTAGGTTACATGGAATTCAGTTGTTTGGACCTTCATTCCGTAAATTGCGCGCTAGATAAACTTCAATATACGTAACCCTTTACGTTCTTGTCGCTCGTCAATACCGGCAGAGTAGTGAGCCCATAGTCATATGGCAGGATACCCTCTCTCAGTGACTCAGCGTACCCATCGTAATATTGAGAATGGTGTTTTTTTGAGTCTACCACGTAAATACAGAAGTTTATTATCGAAGGGAATCACCGATCACCCTAATCATAGCCACATACACAAATTAGTCTCACTTTTCCATTCTCCCTGTATGCGTGTAAGACTTTCGAATCGATTTGAATACAGGAAATATGTGTGAAAAAATGCTGCACTCGCTTTCAGGGCCACACACCATCGAAGCGCTTACGATCAGAAAGGTCTTTGGCACTCGCTTACTGGTTGGTATGAGCGAGGGTTTCGAAACCGTAGACTTTTACGGCGAACTTTGGTTGTTATAGTCGTCGTGTATGCCGACGTTTGGAGTGTCTAGTCAGTCTGAGGGTATATCCTCAGCGGAGGAGAGACCACTCTGCCCAGCCCTACCACAAATTAATAGGTCCATGAACCGCCCTACTCCTTTCAAGGGTAAAAGATCGCAGGTTATTTTGTTTAAACCGAAGGCCTTACCGGACCCTGGGTGACCTGCATAGTGATTAGACTAATGGGTAGACGGATAAACCCGAGATAAGGCCTGGGACTCCCTACAACCGGAATGAATTTTATGCGAGGTGGGGACTAGGGACCGTCGGTCGTCTACAACCACTGATGTCTCAAGACGATGAGGACTAGGTAAGTGCCATGGACTCGCCGTTCCGGACCTATAGTTAACTAAGAGGAGGAGGAAGTACCGACGGCTTGGCCAACGCTAAGGTCACCCCTAAATCAGCTCGGGAGCAGGTCCGTGCGGACCGGTTCTAATATGCTGTTAATATAAATCGCATGCGGTATTGGGAAAGCATGGTACGATAACTTTCCCTTTTGTTGATTATAGTAATGTTGGCGATTACACTTCCTTCGGACGACAATGGCCACGGAACTTCATTCGAGTGGAGCCGCCGTAAACGGGTCCCTAATGCACACCTTATTATTCCCATTCCTCGTCACGCTTCATGCGGGTCGAGCAAGGAGAACATGATTTGGCGACTTTTTAGGATAAGATCCTAGCAGCCACGCAAAGGGTTACGACGGTCAGCGCTTGTCATCTGAGTAGCACCATTCCAGAAGCAACATACATGCTCTATTCCACGAACACTGTTTAAAAGTGGGGCAGGGGCAGTAACCCTCCAATGGTAGTTACGGCATCTTGTATGGCCGAGGTTAATCGGCGCCTTTAAGTGAGCCCTAATGGACCGGAGGGTTTGCACATCTTTGGCGGGTTAGTGACTCAATTATGTTAAGTTCATTGGGTCACCAACGTAATTGAACCCTATTGCTAAGCGGTGGGCTTATAGATTGTTGGCTGTCGGGAAGTCTTCACCTTTTGCTTCACAGTTTGGCACACACGGTGTGCCTATTAGGGCTCAACTGTGACCTTTACGGGAGCCGAGTATGGGTATTAAGCTGTTGCTTCATGCTGTAGCACTATGGCCAAGTGTGTCAACATACACAGCCGAGTCAATTACCTGGCTCCACAGCTTGTCCTCAGCAAGTTGAAGCCCTCTACTTGAATTCATTTCAACGACAGGTGCTTGGAGGACTGATTATAGTCCTCGAGA
seq00008   ACGTTACGGGAGTTCATTACACTAAGCGAATTAGGCGCCAACAAGTACTTTAGTCGGTTAGGGGGTGCGAGTTGTCGGGGACGCGACGGCAACATTCCAATACAGAGGTTCTCTATCACATATGTGGGTATTTCAGATTGCACATTCCTCGTATGGGTATAATTGGATGATGAAAGGACCGGAGCCTTTCCTATCGTGCAGCAGGGTTCGCTTAGTACACACTAATGTTCCTTTGTAAGGCCTATCTCTGATTGATGGGGCAATAAAGAAATTGAGGAACCGTGAATCTGACTTACATTGCTCTACTAGCTAATATGGACCAGTGCGGCATCGCCTAACGCCCCCATTCGGGAGAACCCACGATGGAACTGACGCTAATGAATTAGTCATCCTGGACGGAGAACGGATGAGCAGAATGATGCTCGCCGGGAGACCGGTGGCTCGCTTAGCATGGGCACTTTGAGTCCGCAGAATTCAGGTAGCCGTTTTAACGGAAAAGTTTGCTATTGGCTTCCGTAGCTGGGCCTAGGTTCTCGGCGATCGTAGGTTACATGGAATTCAGTTGTTTGGACCTTCATTCCGTAAATTGCGCGCTAGATAAACTTCAATATACGTAACCCTTTACGTTCTTGTCGCTCGTCAATACCGGCAGAGTAGTGAGCCCATAGTCATATGGCAGGATACCCTCTCTCAGTGACTCAGCGTACCCATCGTAATATTGAGAATGGTGTTTTTTTGAGTCTACCACGTAAATACAGAAGTTTATTATCGAAGGGAATCACCGATCACCCTAATCATAGCCACATACACAAATTAGTCTCACTTTTCCATTCTCCCTGTATGCGTGTAAGACTTTCGAATCGATTTGAATACAGGAAATATGTGTGAAAAAATGCTGCACTCGCTTTCAGGGCCACACACCATCGAAGCGCTTACGATCAGAAAGGTCTTTGGCACTCGCTTACTGGTTGGTATGAGCGAGGGTTTCGAAACCGTAGACTTTTACGGCGAACTTTGGTTGTTATAGTCGTCGTGTATGCCGACGTTTGGAGTGTCTAGTCAGTCTGAGGGTATATCCTCAGCGGAGGAGAGACCACTCTGCCCATCCCTACCACAAATTAATAGGTCCATGAACCGCCCTACTCCTTTCAAGGGTAAAAGATCGCAGGTTATTTTGTTTAAACCGAAGGCCTTACCGGACCCTGGGTGACCTGCATAGTGATTAGACTAATGGGTAGACGGATAAACCCGAGATAAGGCCTGGGACTCCCTACAACCGGAATGAATTTTATGCGAGGTGGGGACTAGGGACCGTCGGTCGTCTACAACCACTGATGTCTCAAGACGATGAGGACTAGGTAAGTGCCATGGACTCGCCGTTCCGGACCTATAGTTAACTAAGAGGAGGAGGAAGTACCGACGGCTTGGCCAACGCTAAGGTCACCCCTAAATCAGCTCGGGAGCAGGTCCGTGCGGACCGGTTCTAATATGCTGTTAATATAAATCGCATGCGGTATTGGGAAAGCATGGTACGATAACTTTCCCTTTTGTTGATTATAGTAATGTTGGCGATTACACTTCCTTCGGACGACAATGGCCACGGAACTTCATTCGAGTGGAGCCGCCGTAAACGGGTCCCTAATGCACACCTTATTATTCCCATTCCTCGTCACGCTTCATGCGGGTCGAGCAAGGAGAACATGATTTGGCGACTTTTTAGGATAAGATCCTAGCAGCCACGCAAAGGGTTACGACGGTCAGCGCTTGTCATCTGAGTAGCACCATTCCAGAAGCAACATACATGCTCTATTCCACGAACACTGTTTAAAAGTGGGGCAGGGGCAGTAACCCTCCAATGGTCGTTACGGCATCTTGTATGGCCGAGGTTAATCGGCGCCTTTAAGTGAGCCCTAATGGACCGGAGGGTTTGCACATCTTTGGCGGGTTAGTGACTCAATTATGTTAAGTTCATTGGGTCACCAACGTAATTGAACCCTATTGCTAAGCGGTGGGCTTATAGATTGTTGGCTGTCGGGAAGTCTTCACCTTTTGCTTCACAGTTTGGCACACACGGTGTGCCTATTAGGGCTCAACTGTGACCTTTACGGGAGCCGAGTATGGGTATTAAGCTGTTGCTTCATGCTGTAGCACTATGGCCAAGTGTGTCAACATACACAGCCGAGTCAATTACCTGGCTCCACAGCTTGTCCTCAGCAAGTTGAAGCCCTCTACTTGAATTCATTTCAACGACAGGTGCTTGGAGGACTGATTATAGTCCTCGAGA
seq00009   ACGTTACGGGAGTTCATTACACTAAGCGAATTAGGCGCCAACAAGTACTTTAGTCGGTTAGGGGGTGCGAGTTGTCGGGGACGCGACGGCAACATTCCAATACAGAGGTTCTCTATCACATATGTGGGTATTTCAGATTGCACATTCCTCGTATGGGTATAATTGGATGATGAAAGGACCGGAGCCTTTCCTATCGTGCAGCAGGGTTCGCTTAGTACACACTAATGTTCCTTTGTAAGGCCTATCTCTGATTGATGGGGCAATAAAGAAATTGAGGAACCGTGAATCTGACTTACATTGCTCTACTAGCTAATATGGACCAGTGCGGCATCGCCTAACGCCCCCATTCGGGAGAACCCACGATGGAACTGACGCTAATGAATTAGTCATCCTGGACGGAGAACGGATGAGCAGAATGATGCTCGCCGGGAGACCGGTGGCTCGCTTAGCATGGGCACTTTGAGTCCGCAGAATTCAGGTAGCCGTTTTAACGGAAAAGTTTGCTATTGGCTTCCGTAGCTGGGCCTAGGTTCTCGGCGATCGTAGGTTACATGGAATTCAGTTGTTTGGACCTTCATTCCGTAAATTGCGCGCTAGATAAACTTCAATATACGTAACCCTTTACGTTCTTGTCGCTCGTCAATACCGGCAGAGTAGTGAGCCCATAGTCATATGGCAGGATACCCTCTCTCAGTGACTCAGCGTACCCATCGTAATATTGAGAATGGTGTTTTTTTGAGTCTACCACGTAAATACAGAAGTTTATTATCGAAGGGAATCACCGATCACCCTAATCATAGCCACATACACAAATTAGTCTCACTTTTCCATTCTCCCTGTATGCGTGTAAGACTTTCGAATCGATTTGAATACAGGAAATATGTGTGAAAAAATGCTGCACTCGCTTTCAGGGCCACACACCATCGAAGCGCTTACGATCAGAAAGGTCTTTGGCACTCGCTTACTGGTTGGTATGAGCGAGGGTTTCGAAACCGTAGACTTTTACGGCGAACTTTGGTTGTTATAGTCGTCGTGTATGCCGACGTTTGGAGTGTCTAGTCAGTCTGAGGGTATATCCTCAGCGGAGGAGAGACCACTCTGCCCATCCCTACCACAAATTAATAGGTCCATGAACCGCCCTACTCCTTTCAAGGGTAAAAGATCGCAGGTTATTTTGTTTAAACCGAAGGCCTTACCGGACCCTGGGTGACCTGCATAGTGATTAGACTAATGGGTAGACGGATAAACCCGAGATAAGGCCTGGGACTCCCTACAACCGGAATGAATTTTATGCGAGGTGGGGACTAGGGACCGTCGGTCGTCTACAACCACTGATGTCTCAAGACGATGAGGACTAGGTAAGTGCCATGGACTCGCCGTTCCGGACCTATAGTTAACTAAGAGGAGGAGGAAGTACCGACGGCTTGGCCAACGCTAAGGTCACCCCTAAATCAGCTCGGGAGCAGGTCCGTGCGGACCGGTTCTAATATGCTGTTAATATAAATCGCATGCGGTATTGGGAAAGCATGGTACGATAACTTTCCCTTTTGTTGATTATAGTAATGTTGGCGATTACACTTCCTTCGGACGACAATGGCCACGGAACTTCATTCGAGTGGAGCCGCCGTAAACGGGTCCCTAATGCACACCTTATTATTCCCATTCCTCGTCACGCTTCATGCGGGTCGAGCAAGGAGAACATGATTTGGCGACTTTTTAGGATAAGATCCTAGCAGCCACGCAAAGGGTTACGACGGTCAGCGCTTGTCATCTGAGTAGCACCATTCCAGAAGCAACATACATGCTCTATTCCACGAACACTGTTTAAAAGTGGGGCAGGGGCAGTAACCCTCCAATGGTAGTTACGGCATCTTGTATGGCCGAGGTTAATCGGCGCCTTTAAGTGAGCCCTAATGGACCGGAGGGTTTGCACATCTTTGGCGGGTTAGTGACTCAATTATGTTAAGTTCATTGGGTCACCAACGTAATTGAACCCTATTGCTAAGCGGTGGGCTTATAGATTGTTGGCTGTCGGGAAGTCTTCACCTTTTGCTTCACAGTTTGGCACACACGGTGTGCCTATTAGGGCTCAACTGTGACCTTTACGGGAGCCGAGTATGGGTATTAAGCTGTTGCTTCATGCTGTAGCACTATGGCCAAGTGTGTCAACATACACAGCCGAGTCAATTACCTGGCTCCACAGCTTGTCCTCAGCAAGTTGAAGCCCTCTACTTGAATTCATTTCAACGACAGGTGCTTGGAGGACTGATTATAGTCCTCGAGA
seq00010   ACGTTACGGGAGTTCATTACACTAAGCGAATTAGGCGCCAACAAGTACTTTAGTCGGTTAGGGGGTGCGAGTTGTCGGGGACGCGACGGCAACATTCCAATACAGAGGTTCTCTATCACATATGTGGGTATTTCAGATTGCACATTCCTCGTATGGGTATAATTGGATGATGAAAGGACCGGAGCCTTTCCTATCGTGCAGCAGGGTTCGCTTAGTACACACTAATGTTCCTTTGTAAGGCCTATCTCTGATTGATGGGGCAATAAAGAAATTGAGGAACCGTGAATCTGACTTACATTGCTCTACTAGCTAATATGGACCAGTGCGGCATCGCCTAACGCCCCCATTCGGGAGAACCCACGATGGAACTGACGCTAATGAATTAGTCATCCTGGACGGAGAACGGATGAGCAGAATGATGCTCGCCGGGAGACCGGTGGCTCGCTTAGCATGGGCACTTTGAGTCCGCAGAATTCAGGTAGCCGTTTTAACGGAAAAGTTTGCTATTGGCTTCCGTAGCTGGGCCTAGGTTCTCGGCGATCGTAGGTTACATGGAATTCAGTTGTTTGGACCTTCATTCCGTAAATTGCGCGCTAGATAAACTTCAATATACGTAACCCTTTACGTTCTTGTCGCTCGTCAATACCGGCAGAGTAGTGAGCCCATAGTCATATGGCAGGATACCCTCTCTCAGTGACTCAGCGTACCCATCGTAATATTGAGAATGGTGTTTTTTTGAGTCTACCACGTAAATACAGAAGTTTATTATCGAAGGGAATCACCGATCACCCTAATCATAGCCACATACACAAATTAGTCTCACTTTTCCATTCTCCCTGTATGCGTGTAAGACTTTCGAATCGATTTGAATACAGGAAATATGTGTGAAAAAATGCTGCACTCGCTTTCAGGGCCACACACCATCGAAGCGCTTACGATCAGAAAGGTCTTTGGCACTCGCTTACTGGTTGGTATGAGCGAGGGTTTCGAAACCGTAGACTTTTACGGCGAACTTTGGTTGTTATAGTCGTCGTGTATGCCGACGTTTGGAGTGTCTAGTCAGTCTGAGGGTATATCCTCAGCGGAGGAGAGACCACTCTGCCCAGCCCTACCACAAATTAATAGGTCCATGAACCGCCCTACTCCTTTCAAGGGTAAAAGATCGCAGGTTATTTTGTTTAAACCGAAGGCCTTACCGGACCCTGGGTGACCTGCATAGTGATTAGACTAATGGGTAGACGGATAAACCCGAGATAAGGCCTGGGACTCCCTACAACCGGAATGAATTTTATGCGAGGTGGGGACTAGGGACCGTCGGTCGTCTACAACCACTGATGTCTCAAGACGATGAGGACTAGGTAAGTGCCATGGACTCGCCGTTCCGGACCTATAGTTAACTAAGAGGAGGAGGAAGTACCGACGGCTTGGCCAACGCTAAGGTCACCCCTAAATCAGCTCGGGAGCAGGTCCGTGCGGACCGGTTCTAATATGCTGTTAATATAAATCGCATGCGGTATTGGGAAAGCATGGTACGATAACTTTCCCTTTTGTTGATTATAGTAATGTTGGCGATTACACTTCCTTCGGACGACAATGGCCACGGAACTTCATTCGAGTGGAGCCGCCGTAAACGGGTCCCTAATGCACACCTTATTATTCCCATTCCTCGTCACGCTTCATGCGGGTCGAGCAAGGAGAACATGATTTGGCGACTTTTTAGGATAAGATCCTAGCAGCCACGCAAAGGGTTACGACGGTCAGCGCTTGTCATCTGAGTAGCACCATTCCAGAAGCAACATACATGCTCTATTCCACGAACACTGTTTAAAAGTGGGGCAGGGGCAGTAACCCTCCAATGGTAGTTACGGCATCTTGTATGGCCGAGGTTAATCGGCGCCTTTAAGTGAGCCCTAATGGACCGGAGGGTTTGCACATCTTTGGCGGGTTAGTGACTCAATTATGTTAAGTTCATTGGGTCACCAACGTAATTGAACCCTATTGCTAAGCGGTGGGCTTATAGATTGTTGGCTGTCGGGAAGTCTTCACCTTTTGCTTCACAGTTTGGCACACACGGTGTGCCTATTAGGGCTCAACTGTGACCTTTACGGGAGCCGAGTATGGGTATTAAGCTGTTGCTTCATGCTGTAGCACTATGGCCAAGTGTGTCAACATACACAGCCGAGTCAATTACCTGGCTCCACAGCTTGTCCTCAGCAAGTTGAAGCCCTCTACTTGAATTCATTTCAACGACAGGTGCTTGGAGGACTGATTATAGTCCTCGAGA
seq00011   ACGTTACGGGAGTTCATTACACTAAGCGAATTAGGCGCCAACAAGTACTTTAGTCGGTTAGGGGGTGCGAGTTGTCGGGGACGCGACGGCAACATTCCAATACAGAGGTTCTCTATCACATATGTGGGTATTTCAGATTGCACATTCCTCGTATGGGTATAATTGGATGATGAAAGGACCGGAGCCTTTCCTATCGTGCAGCAGGGTTCGCTTAGTACACACTAATGTTCCTTTGTAAGGCCTATCTCTGATTGATGGGGCAATAAAGAAATTGAGGAACCGTGAATCTGACTTACATTGCTCTACTAGCTAATATGGACCAGTGCGGCATCGCCTAACGCCCCCATTCGGGAGAACCCACGATGGAACTGACGCTAATGAATTAGTCATCCTGGACGGAGAACGGATGAGCAGAATGATGCTCGCCGGGAGACCGGTGGCTCGCTTAGCATGGGCACTTTGAGTCCGCAGAATTCAGGTAGCCGTTTTAACGGAAAAGTTTGCTATTGGCTTCCGTAGCTGGGCCTAGGTTCTCGGCGATCGTAGGTTACATGGAATTCAGTTGTTTGGACCTTCATTCCGTAAATTGCGCGCTAGATAAACTTCAATATACGTAACCCTTTACGTTCTTGTCGCTCGTCAATACCGGCAGAGTAGTGAGCCCATAGTCATATGGCAGGATACCCTCTCTCAGTGACTCAGCGTACCCATCGTAATATTGAGAATGGTGTTTTTTTGAGTCTACCACGTAAATACAGAAGTTTATTATCGAAGGGAATCACCGATCACCCTAATCATAGCCACATACACAAATTAGTCTCACTTTTCCATTCTCCCTGTATGCGTGTAAGACTTTCGAATCGATTTGAATACAGGAAATATGTGTGAAAAAATGCTGCACTCGCTTTCAGGGCCACACACCATCGAAGCGCTTACGATCAGAAAGGTCTTTGGCACTCGCTTACTGGTTGGTATGAGCGAGGGTTTCGAAACCGTAGACTTTTACGGCGAACTTTGGTTGTTATAGTCGTCGTGTATGCCGACGTTTGGAGTGTCTAGTCAGTCTGAGGGTATATCCTCAGCGGAGGAGAGACCACTCTGCCCAGCCCTACCACAAATTAATAGGTCCATGAACCGCCCTACTCCTTTCAAGGGTAAAAGATCGCAGGTTATTTTGTTTAAACCGAAGGCCTTACCGGACCCTGGGTGACCTGCATAGTGATTAGACTAATGGGTAGACGGATAAACCCGAGATAAGGCCTGGGACTCCCTACAACCGGAATGAATTTTATGCGAGGTGGGGACTAGGGACCGTCGGTCGTCTACAACCACTGATGTCTCAAGACGATGAGGACTAGGTAAGTGCCATGGACTCGCCGTTCCGGACCTATAGTTAACTAAGAGGAGGAGGAAGTACCGACGGCTTGGCCAACGCTAAGGTCACCCCTAAATCAGCTCGGGAGCAGGTCCGTGCGGACCGGTTCTAATATGCTGTTAATATAAATCGCATGCGGTATTGGGAAAGCATGGTACGATAACTTTCCCTTTTGTTGATTATAGTAATGTTGGCGATTACACTTCCTTCGGACGACAATGGCCACGGAACTTCATTCGAGTGGAGCCGCCGTAAACGGGTCCCTAATGCACACCTTATTATTCCCATTCCTCGTCACGCTTCATGCGGGTCGAGCAAGGAGAACATGATTTGGCGACTTTTTAGGATAAGATCCTAGCAGCCACGCAAAGGGTTACGACGGTCAGCGCTTGTCATCTGAGTAGCACCATTCCAGAAGCAACATACATGCTCTATTCCACGAACACTGTTTAAAAGTGGGGCAGGGGCAGTAACCCTCCAATGGTAGTTACGGCATCTTGTATGGCCGAGGTTAATCGGCGCCTTTAAGTGAGCCCTAATGGACCGGAGGGTTTGCACATCTTTGGCGGGTTAGTGACTCAATTATGTTAAGTTCATTGGGTCACCAACGTAATTGAACCCTATTGCTAAGCGGTGGGCTTATAGATTGTTGGCTGTCGGGAAGTCTTCACCTTTTGCTTCACAGTTTGGCACACACGGTGTGCCTATTAGGGCTCAACTGTGACCTTTACGGGAGCCGAGTATGGGTATTAAGCTGTTGCTTCATGCTGTAGCACTATGGCCAAGTGTGTCAACATACACAGCCGAGTCAATTACCTGGCTCCACAGCTTGTCCTCAGCAAGTTGAAGCCCTCTACTTGAATTCATTTCAACGACAGGTGCTTGGAGGACTGATTATAGTCCTCGAGA
seq00012   ACGTTACGGGAGTTCATTACACTAAGCGAATTAGGCGCCAACAAGTACTTTAGTCGGTTAGGGGGTGCGAGTTGTCGGGGACGCGACGGCAACATTCCAATACAGAGGTTCTCTATCACATATGTGGGTATTTCAGATTGCACATTCCTCGTATGGGTATAATTGGATGATGAAAGGACCGGAGCCTTTCCTATCGTGCAGCAGGGTTCGCTTAGTACACACTAATGTTCCTTTGTAAGGCCTATCTCTGATTGATGGGGCAATAAAGAAATTGAGGAACCGTGAATCTGACTTACATTGCTCTACTAGCTAATATGGACCAGTGCGGCATCGCCTAACGCCCCCATTCGGGAGAACCCACGATGGAACTGACGCTAATGAATTAGTCATCCTGGACGGAGAACGGATGAGCAGAATGATGCTCGCCGGGAGACCGGTGGCTCGCTTAGCATGGGCACTTTGAGTCCGCAGAATTCAGGTAGCCGTTTTAACGGAAAAGTTTGCTATTGGCTTCCGTAGCTGGGCCTAGGTTCTCGGCGATCGTAGGTTACATGGAATTCAGTTGTTTGGACCTTCATTCCGTAAATTGCGCGCTAGATAAACTTCAATATACGTAACCCTTTACGTTCTTGTCGCTCGTCAATACCGGCAGAGTAGTGAGCCCATAGTCATATGGCAGGATACCCTCTCTCAGTGACTCAGCGTACCCATCGTAATATTGAGAATGGTGTTTTTTTGAGTCTACCACGTAAATACAGAAGTTTATTATCGAAGGGAATCACCGATCACCCTAATCATAGCCACATACACAAATTAGTCTCACTTTTCCATTCTCCCTGTATGCGTGTAAGACTTTCGAATCGATTTGAATACAGGAAATATGTGTGAAAAAATGCTGCACTCGCTTTCAGGGCCACACACCATCGAAGCGCTTACGATCAGAAAGGTCTTTGGCACTCGCTTACTGGTTGGTATGAGCGAGGGTTTCGAAACCGTAGACTTTTACGGCGAACTTTGGTTGTTATAGTCGTCGTGTATGCCGACGTTTGGAGTGTCTAGTCAGTCTGAGGGTATATCCTCAGCGGAGGAGAGACCACTCTGCCCATCCCTACCACAAATTAATAGGTCCATGAACCGCCCTACTCCTTTCAAGGGTAAAAGATCGCAGGTTATTTTGTTTAAACCGAAGGCCTTACCGGACCCTGGGTGACCTGCATAGTGATTAGACTAATGGGTAGACGGATAAACCCGAGATAAGGCCTGGGACTCCCTACAACCGGAATGAATTTTATGCGAGGTGGGGACTAGGGACCGTCGGTCGTCTACAACCACTGATGTCTCAAGACGATGAGGACTAGGTAAGTGCCATGGACTCGCCGTTCCGGACCTATAGTTAACTAAGAGGAGGAGGAAGTACCGACGGCTTGGCCAACGCTAAGGTCACCCCTAAATCAGCTCGGGAGCAGGTCCGTGCGGACCGGTTCTAATATGCTGTTAATATAAATCGCATGCGGTATTGGGAAAGCATGGTACGATAACTTTCCCTTTTGTTGATTATAGTAATGTTGGCGATTACACTTCCTTCGGACGACAATGGCCACGGAACTTCATTCGAGTGGAGCCGCCGTAAACGGGTCCCTAATGCACACCTTATTATTCCCATTCCTCGTCACGCTTCATGCGGGTCGAGCAAGGAGAACATGATTTGGCGACTTTTTAGGATAAGATCCTAGCAGCCACGCAAAGGGTTACGACGGTCAGCGCTTGTCATCTGAGTAGCACCATTCCAGAAGCAACATACATGCTCTATTCCACGAACACTGTTTAAAAGTGGGGCAGGGGCAGTAACCCTCCAATGGTAGTTACGGCATCTTGTATGGCCGAGGTTAATCGGCGCCTTTAAGTGAGCCCTAATGGACGGGAGGGTTTGCACATCTTTGGCGGGTTAGTGACTCAATTATGTTAAGTTCATTGGGTCACCAACGTAATTGAACCCTATTGCTAAGCGGTGGGCTTATAGATTGTTGGCTGTCGGGAAGTCTTCACCTTTTGCTTCACAGTTTGGCACACACGGTGTGCCTATTAGGGCTCAACTGTGACCTTTACGGGAGCCGAGTATGGGTATTAAGCTGTTGCTTCATGCTGTAGCACTATGGCCAAGTGTGTCAACATACACAGCCGAGTCAATTACCTGGCTCCACAGCTTGTCCTCAGCAAGTTGAAGCCCTCTACTTGAATTCATTTCAACGACAGGTGCTTGGAGGACTGATTATAGTCCTCGAGA
seq00013   ACGTTACGGGAGTTCATTACACTAAGCGAATTAGGCGCCAACAAGTACTTTAGTCGGTTAGGGGGTGCGAGTTGTCGGGGACGCGACGGCAACATTCCAATACAGAGGTTCTCTATCACATATGTGGGTATTTCAGATTGCACATTCCTCGTATGGGTATAATTGGATGATGAAAGGACCGGAGCCTTTCCTATCGTGCAGCAGGGTTCGCTTAGTACACACTAATGTTCCTTTGTAAGGCCTATCTCTGATTGATGGGGCAATAAAGAAATTGAGGAACCGTGAATCTGACTTACATTGCTCTACTAGCTAATATGGACCAGTGCGGCATCGCCTAACGCCCCCATTCGGGAGAACCCACGATGGAACTGACGCTAATGAATTAGTCATCCTGGACGGAGAACGGATGAGCAGAATGATGCTCGCCGGGAGACCGGTGGCTCGCTTAGCATGGGCACTTTGAGTCCGCAGAATTCAGGTAGCCGTTTTAACGGAAAAGTTTGCTATTGGCTTCCGTAGCTGGGCCTAGGTTCTCGGCGATCGTAGGTTACATGGAATTCAGTTGTTTGGACCTTCATTCCGTAAATTGCGCGCTAGATAAACTTCAATATACGTAACCCTTTACGTTCTTGTCGCTCGTCAATACCGGCAGAGAAGTGAGCCCATAGTCATATGGCAGGATACCCTCTCTCAGTGACTCAGCGTACCCATCGTAATATTGAGAATGGTGTTTTTTTGAGTCTACCACGTAAATACAGAAGTTTATTATCGAAGGGAATCACCGATCACCCTAATCATAGCCACATACACAAATTAGTCTCACTTTTCCATTCTCCCTGTATGCGTGTAAGACTTTCGAATCGATTTGAATACAGGAAATATGTGTGAAAAAATGCTGCACTCGCTTTCAGGGCCACACACCATCGAAGCGCTTACGATCAGAAAGGTCTTTGGCACTCGCTTACTGGTTGGTATGAGCGAGGGTTTCGAAACCGTAGACTTTTACGGCGAACTTTGGTTGTTATAGTCGTCGTGTATGCCGACGTTTGGAGTGTCTAGTCAGTCTGAGGGTATATCCTCAGCGGAGGAGAGACCACTCTGCCCATCCCTACCACAAATTAATAGGTCCATGAACCGCCCTACTCCTTTCAAGGGTAAAAGATCGCAGGTTATTTTGTTTAAACCGAAGGCCTTACCGGACCCTGGGTGACCTGCATAGTGATTAGACTAATGGGTAGACGGATAAACCCGAGATAAGGCCTGGGACTCCCTACAACCGGAATGAATTTTATGCGAGGTGGGGACTAGGGACCGTCGGTCGTCTACAACCACTGATGTCTCAAGACGATGAGGACTAGGTAAGTGCCATGGACTCGCCGTTCCGGACCTATAGTTAACTAAGAGGAGGAGGAAGTACCGACGGCTTGGCCAACGCTAAGGTCACCCCTAAATCAGCTCGGGAGCAGGTCCGTGCGGACCGGTTCTAATATGCTGTTAATATAAATCGCATGCGGTATTGGGAAAGCATGGTACGATAACTTTCCCTTTTGTTGATTATAGTAATGTTGGCGATTACACTTCCTTCGGACGACAATGGCCACGGAACTTCATTCGAGTGGAGCCGCCGTAAACGGGTCCCTAATGCACACCTTATTATTCCCATTCCTCGTCACGCTTCATGCGGGTCGAGCAAGGAGAACATGATTTGGCGACTTTTTAGGATAAGATCCTAGCAGCCACGCAAAGGGTTACGACGGTCAGCGCTTGTCATCTGAGTAGCACCATTCCAGAAGCAACATACATGCTCTATTCCACGAACACTGTTTAAAAGTGGGGCAGGGGCAGTAACCCTCCAATGGTAGTTACGGCATCTTGTATGGCCGAGGTTAATCGGCGCCTTTAAGTGAGCCCTAATGGACCGGAGGGTTTGCACATCTTTGGCGGGTTAGTGACTCAATTATGTTAAGTTCATTGGGTCACCAACGTAATTGAACCCTATTGCTAAGCGGTGGGCTTATAGATTGTTGGCTGTCGGGAAGTCTTCACCTTTTGCTTCACAGTTTGGCACACACGGTGTGCCTATTAGGGCTCAACTGTGACCTTTACGGGAGCCGAGTATGGGTATTAAGCTGTTGCTTCATGCTGTAGCACTATGGCCAAGTGTGTCAACATACACAGCCGAGTCAATTACCTGGCTCCACAGCTTGTCCTCAGCAAGTTGAAGCCCTCTACTTGAATTCATTTCAACGACAGGTGCTTGGAGGACTGATTATAGTCCTCGAGA
seq00014   ACGTTACGGGAGTTCATTACACTAAGCGAATTAGGCGCCAACAAGTACTTTAGTCGGTTAGGGGGTGCGAGTTGTCGGGGACGCGACGGCAACATTCCAATACAGAGGTTCTCTATCACATATGTGGGTATTTCAGATTGCACATTCCTCGTATGGGTATAATTGGATGATGAAAGGACCGGAGCCTTTCCTATCGTGCAGCAGGGTTCGCTTAGTACACACTAATGTTCCTTTGTAAGGCCTATCTCTGATTGATGGGGCAATAAAGAAATTGAGGAACCGTGAATCTGACTTACATTGCTCTACTAGCTAATATGGACCAGTGCGGCATCGCCTAACGCCCCCATTCGGGAGAACCCACGATGGAACTGACGCTAATGAATTAGTCATCCTGGACGGAGAACGGATGAGCAGAATGATGCTCGCCGGGAGACCGGTGGCTCGCTTAGCATGGGCACTTTGAGTCCGCAGAATTCAGGTAGCCGTTTTAACGGAAAAGTTTGCTATTGGCTTCCGTAGCTGGGCCTAGGTTCTCGGCGATCGTAGGTTACATGGAATTCAGTTGTTTGGACCTTCATTCCGTAAATTGCGCGCTAGATAAACTTCAATATACGTAACCCTTTACGTTCTTGTCGCTCGTCAATACCGGCAGAGTAGTGAGCCCATAGTCATATGGCAGGATACCCTCTCTCAGTGACTCAGCGTACCCATCGTAATATTGAGAATGGTGTTTTTTTGAGTCTACCACGTAAATACAGAAGTTTATTATCGAAGGGAATCACCGATCACCCTAATCATAGCCACATACACAAATTAGTCTCACTTTTCCATTCTCCCTGTATGCGTGTAAGACTTTCGAATCGATTTGAATACAGGAAATATGTGTGAAAAAATGCTGCACTCGCTTTCAGGGCCACACACCATCGAAGCGCTTACGATCAGAAAGGTCTTTGGCACTCGCTTACTGGTTGGTATGAGCGAGGGTTTCGAAACCGTAGACTTTTACGGCGAACTTTGGTTGTTATAGTCGTCGTGTATGCCGACGTTTGGAGTGTCTAGTCAGTCTGAGGGTATATCCTCAGCGGAGGAGAGACCACTCTGCCCATCCCTACCACAAATTAATAGGTCCATGAACCGCCCTACTCCTTTCAAGGGTAAAAGATCGCAGGTTATTTTGTTTAAACCGAAGGCCTTACCGGACCCTGGGTGACCTGCATAGTGATTAGACTAATGGGTAGACGGATAAACCCGAGATAAGGCCTGGGACTCCCTACAACCGGAATGAATTTTATGCGAGGTGGGGACTAGGGACCGTCGGTCGTCTACAACCACTGATGTCTCAAGACGATGAGGACTAGGTAAGTGCCATGGACTCGCCGTTCCGGACCTATAGTTAACTAAGAGGAGGAGGAAGTACCGACGGCTTGGCCAACGCTAAGGTCACCCCTAAATCAGCTCGGGAGCAGGTCCGTGCGGACCGGTTCTAATATGCTGTTAATATAAATCGCATGCGGTATTGGGAAAGCATGGTACGATAACTTTCCCTTTTGTTGATTATAGTAATGTTGGCGATTACACTTCCTTCGGACGACAATGGCCACGGAACTTCATTCGAGTGGAGCCGCCGTAAACGGGTCCCTAATGCACACCTTATTATTCCCATTCCTCGTCACGCTTCATGCGGGTCGAGCAAGGAGAACATGATTTGGCGACTTTTTAGGATAAGATCCTAGCAGCCACGCAAAGGGTTACGACGGTCAGCGCTTGTCATCTGAGTAGCACCATTCCAGAAGCAACATACATGCTCTATTCCACGAACACTGTTTAAAAGTGGGGCAGGGGCAGTAACCCTCCAATGGTCGTTACGGCATCTTGTATGGCCGAGGTTAATCGGCGCCTTTAAGTGAGCCCTAATGGACCGGAGGGTTTGCACATCTTTGGCGGGTTAGTGACTCAATTATGTTAAGTTCATTGGGTCACCAACGTAATTGAACCCTATTGCTAAGCGGTGGGCTTATAGATTGTTGGCTGTCGGGAAGTCTTCACCTTTTGCTTCACAGTTTGGCACACACGGTGTGCCTATTAGGGCTCAACTGTGACCTTTACGGGAGCCGAGTATGGGTATTAAGCTGTTGCTTCATGCTGTAGCACTATGGCCAAGTGTGTCAACATACACAGCCGAGTCAATTACCTGGCTCCACAGCTTGTCCTCAGCAAGTTGAAGCCCTCTACTTGAATTCATTTCAACGACAGGTGCTTGGAGGACTGATTATAGTCCTCGAGA
seq00015   ACGTTACGGGAGTTCATTACACTAAGCGAATTAGGCGCCAACAAGTACTTTAGTCGGTTAGGGGGTGCGAGTTGTCGGGGACGCGACGGCAACATTCCAATACAGAGGTTCTCTATCACATATGTGGGTATTTCAGATTGCACATTCCTCGTATGGGTATAATTGGATGATGAAAGGACCGGAGCCTTTCCTATCGTGCAGCAGGGTTCGCTTAGTACACACTAATGTTCCTTTGTAAGGCCTATCTCTGATTGATGGGGCAATAAAGAAATTGAGGAACCGTGAATCTGACTTACATTGCTCTACTAGCTAATATGGACCAGTGCGGCATCGCCTAACGCCCCCATTCGGGAGAACCCACGATGGAACTGACGCTAATGAATTAGTCATCCTGGACGGAGAACGGATGAGCAGAATGATGCTCGCCGGGAGACCGGTGGCTCGCTTAGCATGGGCACTTTGAGTCCGCAGAATTCAGGTAGCCGTTTTAACGGAAAAGTTTGCTATTGGCTTCCGTAGCTGGGCCTAGGTTCTCGGCGATCGTAGGTTACATGGAATTCAGTTGTTTGGACCTTCATTCCGTAAATTGCGCGCTAGATAAACTTCAATATACGTAACCCTTTACGTTCTTGTCGCTCGTCAATACCGGCAGAGTAGTGAGCCCATAGTCATATGGCAGGATACCCTCTCTCAGTGACTCAGCGTACCCATCGTAATATTGAGAATGGTGTTTTTTTGAGTCTACCACGTAAATACAGAAGTTTATTATCGAAGGGAATCACCGATCACCCTAATCATAGCCACATACACAAATTAGTCTCACTTTTCCATTCTCCCTGTATGCGTGTAAGACTTTCGAATCGATTTGAATACAGGAAATATGTGTGAAAAAATGCTGCACTCGCTTTCAGGGCCACACACCATCGAAGCGCTTACGATCAGAAAGGTCTTTGGCACTCGCTTACTGGTTGGTATGAGCGAGGGTTTCGAAACCGTAGACTTTTACGGCGAACTTTGGTTGTTATAGTCGTCGTGTATGCCGACGTTTGGAGTGTCTAGTCAGTCTGAGGGTATATCCTCAGCGGAGGAGAGACCACTCTGCCCATCCCTACCACAAATTAATAGGTCCATGAACCGCCCTACTCCTTTCAAGGGTAAAAGATCGCAGGTTATTTTGTTTAAACCGAAGGCCTTACCGGACCCTGGGTGACCTGCATAGTGATTAGACTAATGGGTAGACGGATAAACCCGAGATAAGGCCTGGGACTCCCTACAACCGGAATGAATTTTATGCGAGGTGGGGACTAGGGACCGTCGGTCGTCTACAACCACTGATGTCTCAAGACGATGAGGACTAGGTAAGTGCCATGGACTCGCCGTTCCGGACCTATAGTTAACTAAGAGGAGGAGGAAGTACCGACGGCTTGGCCAACGCTAAGGTCACCCCTAAATCAGCTCGGGAGCAGGTCCGTGCGGACCGGTTCTAATATGCTGTTAATATAAATCGCATGCGGTATTGGGAAAGCATGGTACGATAACTTTCCCTTTTGTTGATTATAGTAATGTTGGCGATTACACTTCCTTCGGACGACAATGGCCACGGAACTTCATTCGAGTGGAGCCGCCGTAAACGGGTCCCTAATGCACACCTTATTATTCCCATTCCTCGTCACGCTTCATGCGGGTCGAGCAAGGAGAACATGATTTGGCGACTTTTTAGGATAAGATCCTAGCAGCCACGCAAAGGGTTACGACGGTCAGCGCTTGTCATCTGAGTAGCACCATTCCAGAAGCAACATACATGCTCTATTCCACGAACACTGTTTAAAAGTGGGGCAGGGGCAGTAACCCTCCAATGGTAGTTACGGCATCTTGTATGGCCGAGGTTAATCGGCGCCTTTAAGTGAGCCCTAATGGACCGGAGGGTTTGCACATCTTTGGCGGGTTAGTGACTCAATTATGTTAAGTTCATTGGGTCACCAACGTAATTGAACCCTATTGCTAAGCGGTGGGCTTATAGATTGTTGGCTGTCGGGAAGTCTTCACCTTTTGCTTCACAGTTTGGCACACACGGTGTGCCTATTAGGGCTCAACTGTGACCTTTACGGGAGCCGAGTATGGGTATTAAGCTGTTGCTTCATGCTGTAGCACTATGGCCAAGTGTGTCAACATACACAGCCGAGTCAATTACCTGGCTCCACAGCTTGTCCTCAGCAAGTTGAAGCCCTCTACTTGAATTCATTTCAACGACAGGTGCTTGGAGGACTGATTATAGTCCTCGAGA
seq00016   ACGTTACGGGAGTTCATTACACTAAGCGAATTAGGCGCCAACAAGTACTTTAGTCGGTTAGGGGGTGCGAGTTGTCGGGGACGCGACGGCAACATTCCAATACAGAGGTTCTCTATCACATATGTGGGTATTTCAGATTGCACATTCCTCGTATGGGTATAATTGGATGATGAAAGGACCGGAGCCTTTCCTATCGTGCAGCAGGGTTCGCTTAGTACACACTAATGTTCCTTTGTAAGGCCTATCTCTGATTGATGGGGCAATAAAGAAATTGAGGAACCGTGAATCTGACTTACATTGCTCTACTAGCTAATATGGACCAGTGCGGCATCGCCTAACGCCCCCATTCGGGAGAACCCACGATGGAACTGACGCTAATGAATTAGTCATCCTGGACGGAGAACGGATGAGCAGAATGATGCTCGCCGGGAGACCGGTGGCTCGCTTAGCATGGGCACTTTGAGTCCGCAGAATTCAGGTAGCCGTTTTAACGGAAAAGTTTGCTATTGGCTTCCGTAGCTGGGCCTAGGTTCTCGGCGATCGTAGGTTACATGGAATTCAGTTGTTTGGACCTTCATTCCGTAAATTGCGCGCTAGATAAACTTCAATATACGTAACCCTTTACGTTCTTGTCGCTCGTCAATACCGGCAGAGTAGTGAGCCCATAGTCATATGGCAGGATACCCTCTCTCAGTGACTCAGCGTACCCATCGTAATATTGAGAATGGTGTTTTTTTGAGTCTACCACGTAAATACAGAAGTTTATTATCGAAGGGAATCACCGATCACCCTAATCATAGCCACATACACAAATTAGTCTCACTTTTCCATTCTCCCTGTATGCGTGTAAGACTTTCGAATCGATTTGAATACAGGAAATATGTGTGAAAAAATGCTGCACTCGCTTTCAGGGCCACACACCATCGAAGCGCTTACGATCAGAAAGGTCTTTGGCACTCGCTTACTGGTTGGTATGAGCGAGGGTTTCGAAACCGTAGACTTTTACGGCGAACTTTGGTTGTTATAGTCGTCGTGTATGCCGACGTTTGGAGTGTCTAGTCAGTCTGAGGGTATATCCTCAGCGGAGGAGAGACCACTCTGCCCATCCCTACCACAAATTAATAGGTCCATGAACCGCCCTACTCCTTTCAAGGGTAAAAGATCGCAGGTTATTTTGTTTAAACCGAAGGCCTTACCGGACCCTGGGTGACCTGCATAGTGATTAGACTAATGGGTAGACGGATAAACCCGAGATAAGGCCTGGGACTCCCTACAACCGGAATGAATTTTATGCGAGGTGGGGACTAGGGACCGTCGGTCGTCTACAACCACTGATGTCTCAAGACGATGAGGACTAGGTAAGTGCCATGGACTCGCCGTTCCGGACCTATAGTTAACTAAGAGGAGGAGGAAGTACCGACGGCTTGGCCAACGCTAAGGTCACCCCTAAATCAGCTCGGGAGCAGGTCCGTGCGGACCGGTTCTAATATGCTGTTAATATAAATCGCATGCGGTATTGGGAAAGCATGGTACGATAACTTTCCCTTTTGTTGATTATAGTAATGTTGGCGATTACACTTCCTTCGGACGACAATGGCCACGGAACTTCATTCGAGTGGAGCCGCCGTAAACGGGTCCCTAATGCACACCTTATTATTCCCATTCCTCGTCACGCTTCATGCGGGTCGAGCAAGGAGAACATGATTTGGCGACTTTTTAGGATAAGATCCTAGCAGCCACGCAAAGGGTTACGACGGTCAGCGCTTGTCATCTGAGTAGCACCATTCCAGAAGCAACATACATGCTCTATTCCACGAACACTGTTTAAAAGTGGGGCAGGGGCAGTAACCCTCCAATGGTAGTTACGGCATCTTGTATGGCCGAGGTTAATCGGCGCCTTTAAGTGAGCCCTAATGGACGGGAGGGTTTGCACATCTTTGGCGGGTTAGTGACTCAATTATGTTAAGTTCATTGGGTCACCAACGTAATTGAACCCTATTGCTAAGCGGTGGGCTTATAGATTGTTGGCTGTCGGGAAGTCTTCACCTTTTGCTTCACAGTTTGGCACACACGGTGTGCCTATTAGGGCTCAACTGTGACCTTTACGGGAGCCGAGTATGGGTATTAAGCTGTTGCTTCATGCTGTAGCACTATGGCCAAGTGTGTCAACATACACAGCCGAGTCAATTACCTGGCTCCACAGCTTGTCCTCAGCAAGTTGAAGCCCTCTACTTGAATTCATTTCAACGACAGGTGCTTGGAGGACTGATTATAGTCCTCGAGA
seq00017   ACGTTACGGGAGTTCATTACACTAAGCGAATTAGGCGCCAACAAGTACTTTAGTCGGTTAGGGGGTGCGAGTTGTCGGGGACGCGACGGCAACATTCCAATACAGAGGTTCTCTATCACATATGTGGGTATTTCAGATTGCACATTCCTCGTATGGGTATAATTGGATGATGAAAGGACCGGAGCCTTTCCTATCGTGCAGCAGGGTTCGCTTAGTACACACTAATGTTCCTTTGTAAGGCCTATCTCTGATTGATGGGGCAATAAAGAAATTGAGGAACCGTGAATCTGACTTACATTGCTCTACTAGCTAATATGGACCAGTGCGGCATCGCCTAACGCCCCCATTCGGGAGAACCCACGATGGAACTGACGCTAATGAATTAGTCATCCTGGACGGAGAACGGATGAGCAGAATGATGCTCGCCGGGAGACCGGTGGCTCGCTTAGCATGGGCACTTTGAGTCCGCAGAATTCAGGTAGCCGTTTTAACGGAAAAGTTTGCTATTGGCTTCCGTAGCTGGGCCTAGGTTCTCGGCGATCGTAGGTTACATGGAATTCAGTTGTTTGGACCTTCATTCCGTAAATTGCGCGCTAGATAAACTTCAATATACGTAACCCTTTACGTTCTTGTCGCTCGTCAATACCGGCAGAGTAGTGAGCCCATAGTCATATGGCAGGATACCCTCTCTCAGTGACTCAGCGTACCCATCGTAATATTGAGAATGGTGTTTTTTTGAGTCTACCACGTAAATACAGAAGTTTATTATCGAAGGGAATCACCGATCACCCTAATCATAGCCACATACACAAATTAGTCTCACTTTTCCATTCTCCCTGTATGCGTGTAAGACTTTCGAATCGATTTGAATACAGGAAATATGTGTGAAAAAATGCTGCACTCGCTTTCAGGGCCACACACCATCGAAGCGCTTACGATCAGAAAGGTCTTTGGCACTCGCTTACTGGTTGGTATGAGCGAGGGTTTCGAAACCGTAGACTTTTACGGCGAACTTTGGTTGTTATAGTCGTCGTGTATGCCGACGTTTGGAGTGTCTAGTCAGTCTGAGGGTATATCCTCAGCGGAGGAGAGACCACTCTGCCCATCCCTACCACAAATTAATAGGTCCATGAACCGCCCTACTCCTTTCAAGGGTAAAAGATCGCAGGTTATTTTGTTTAAACCGAAGGCCTTACCGGACCCTGGGTGACCTGCATAGTGATTAGACTAATGGGTAGACGGATAAACCCGAGATAAGGCCTGGGACTCCCTACAACCGGAATGAATTTTATGCGAGGTGGGGACTAGGGACCGTCGGTCGTCTACAACCACTGATGTCTCAAGACGATGAGGACTAGGTAAGTGCCATGGACTCGCCGTTCCGGACCTATAGTTAACTAAGAGGAGGAGGAAGTACCGACGGCTTGGCCAACGCTAAGGTCACCCCTAAATCAGCTCGGGAGCAGGTCCGTGCGGACCGGTTCTAATATGCTGTTAATATAAATCGCATGCGGTATTGGGAAAGCATGGTACGATAACTTTCCCTTTTGTTGATTATAGTAATGTTGGCGATTACACTTCCTTCGGACGACAATGGCCACGGAACTTCATTCGAGTGGAGCCGCCGTAAACGGGTCCCTAATGCACACCTTATTATTCCCATTCCTCGTCACGCTTCATGCGGGTCGAGCAAGGAGAACATGATTTGGCGACTTTTTAGGATAAGATCCTAGCAGCCACGCAAAGGGTTACGACGGTCAGCGCTTGTCATCTGAGTAGCACCATTCCAGAAGCAACATACATGCTCTATTCCACGAACACTGTTTAAAAGTGGGGCAGGGGCAGTAACCCTCCAATGGTAGTTACGGCATCTTGTATGGCCGAGGTTAATCGGCGCCTTTAAGTGAGCCCTAATGGACCGGAGGGTTTGCACATCTTTGGCGGGTTAGTGACTCAATTATGTTAAGTTCATTGGGTCACCAACGTAATTGAACCCTATTGCTAAGCGGTGGGCTTATAGATTGTTGGCTGTCGGGAAGTCTTCACCTTTTGCTTCACAGTTTGGCACACACGGTGTGCCTATTAGGGCTCAACTGTGACCTTTACGGGAGCCGAGTATGGGTATTAAGCTGTTGCTTCATGCTGTAGCACTATGGCCAAGTGTGTCAACATACACAGCCGAGTCAATTACCTGGCTCCACAGCTTGTCCTCAGCAAGTTGAAGCCCTCTACTTGAATTCATTTCAACGACAGGTGCTTGGAGGACTGATTATAGTCCTCGAGA
seq00018   ACGTTACGGGAGTTCATTACACTAAGCGAATTAGGCGCCAACAAGTACTTTAGTCGGTTAGGGGGTGCGAGTTGTCGGGGACGCGACGGCAACATTCCAATACAGAGGTTCTCTATCACATATGTGGGTATTTCAGATTGCACATTCCTCGTATGGGTATAATTGGATGATGAAAGGACCGGAGCCTTTCCTATCGTGCAGCAGGGTTCGCTTAGTACACACTAATGTTCCTTTGTAAGGCCTATCTCTGATTGATGGGGCAATAAAGAAATTGAGGAACCGTGAATCTGACTTACATTGCTCTACTAGCTAATATGGACCAGTGCGGCATCGCCTAACGCCCCCATTCGGGAGAACCCACGATGGAACTGACGCTAATGAATTAGTCATCCTGGACGGAGAACGGATGAGCAGAATGATGCTCGCCGGGAGACCGGTGGCTCGCTTAGCATGGGCACTTTGAGTCCGCAGAATTCAGGTAGCCGTTTTAACGGAAAAGTTTGCTATTGGCTTCCGTAGCTGGGCCTAGGTTCTCGGCGATCGTAGGTTACATGGAATTCAGTTGTTTGGACCTTCATTCCGTAAATTGCGCGCTAGATAAACTTCAATATACGTAACCCTTTACGTTCTTGTCGCTCGTCAATACCGGCAGAGTAGTGAGCCCATAGTCATATGGCAGGATACCCTCTCTCAGTGACTCAGCGTACCCATCGTAATATTGAGAATGGTGTTTTTTTGAGTCTACCACGTAAATACAGAAGTTTATTATCGAAGGGAATCACCGATCACCCTAATCATAGCCACATACACAAATTAGTCTCACTTTTCCATTCTCCCTGTATGCGTGTAAGACTTTCGAATCGATTTGAATACAGGAAATATGTGTGAAAAAATGCTGCACTCGCTTTCAGGGCCACACACCATCGAAGCGCTTACGATCAGAAAGGTCTTTGGCACTCGCTTACTGGTTGGTATGAGCGAGGGTTTCGAAACCGTAGACTTTTACGGCGAACTTTGGTTGTTATAGTCGTCGTGTATGCCGACGTTTGGAGTGTCTAGTCAGTCTGAGGGTATATCCTCAGCGGAGGAGAGACCACTCTGCCCATCCCTACCACAAATTAATAGGTCCATGAACCGCCCTACTCCTTTCAAGGGTAAAAGATCGCAGGTTATTTTGTTTAAACCGAAGGCCTTACCGGACCCTGGGTGACCTGCATAGTGATTAGACTAATGGGTAGACGGATAAACCCGAGATAAGGCCTGGGACTCCCTACAACCGGAATGAATTTTATGCGAGGTGGGGACTAGGGACCGTCGGTCGTCTACAACCACTGATGTCTCAAGACGATGAGGACTAGGTAAGTGCCATGGACTCGCCGTTCCGGACCTATAGTTAACTAAGAGGAGGAGGAAGTACCGACGGCTTGGCCAACGCTAAGGTCACCCCTAAATCAGCTCGGGAGCAGGTCCGTGCGGACCGGTTCTAATATGCTGTTAATATAAATCGCATGCGGTATTGGGAAAGCATGGTACGATAACTTTCCCTTTTGTTGATTATAGTAATGTTGGCGATTACACTTCCTTCGGACGACAATGGCCACGGAACTTCATTCGAGTGGAGCCGCCGTAAACGGGTCCCTAATGCACACCTTATTATTCCCATTCCTCGTCACGCTTCATGCGGGTCGAGCAAGGAGAACATGATTTGGCGACTTTTTAGGATAAGATCCTAGCAGCCACGCAAAGGGTTACGACGGTCAGCGCTTGTCATCTGAGTAGCACCATTCCAGAAGCAACATACATGCTCTATTCCACGAACACTGTTTAAAAGTGGGGCAGGGGCAGTAACCCTCCAATGGTAGTTACGGCATCTTGTATGGCCGAGGTTAATCGGCGCCTTTAAGTGAGCCCTAATGGACGGGAGGGTTTGCACATCTTTGGCGGGTTAGTGACTCAATTATGTTAAGTTCATTGGGTCACCAACGTAATTGAACCCTATTGCTAAGCGGTGGGCTTATAGATTGTTGGCTGTCGGGAAGTCTTCACCTTTTGCTTCACAGTTTGGCACACACGGTGTGCCTACTAGGGCTCAACTGTGACCTTTACGGGAGCCGAGTATGGGTATTAAGCTGTTGCTTCATGCTGTAGCACTATGGCCAAGTGTGTCAACATACACAGCCGAGTCAATTACCTGGCTCCACAGCTTGTCCTCAGCAAGTTGAAGCCCTCTACTTGAATTCATTTCAACGACAGGTGCTTGGAGGACTGATTATAGTCCTCGAGA
seq00019   ACGTTACGGGAGTTCATTACACTAAGCGAATTAGGCGCCAACAAGTACTTTAGTCGGTTAGGGGGTGCGAGTTGTCGGGGACGCGACGGCAACATTCCAATACAGAGGTTCTCTATCACATATGTGGGTATTTCAGATTGCACATTCCTCGTATGGGTATAATTGGATGATGAAAGGACCGGAGCCTTTCCTATCGTGCAGCAGGGTTCGCTTAGTACACACTAATGTTCCTTTGTAAGGCCTATCTCTGATTGATGGGGCAATAAAGAAATTGAGGAACCGTGAATCTGACTTACATTGCTCTACTAGCTAATATGGACCAGTGCGGCATCGCCTAACGCCCCCATTCGGGAGAACCCACGATGGAACTGACGCTAATGAATTAGTCATCCTGGACGGAGAACGGATGAGCAGAATGATGCTCGCCGGGAGACCGGTGGCTCGCTTAGCATGGGCACTTTGAGTCCGCAGAATTCAGGTAGCCGTTTTAACGGAAAAGTTTGCTATTGGCTTCCGTAGCTGGGCCTAGGTTCTCGGCGATCGTAGGTTACATGGAATTCAGTTGTTTGGACCTTCATTCCGTAAATTGCGCGCTAGATAAACTTCAATATACGTAACCCTTTACGTTCTTGTCGCTCGTCAATACCGGCAGAGTAGTGAGCCCATAGTCATATGGCAGGATACCCTCTCTCAGTGACTCAGCGTACCCATCGTAATATTGAGAATGGTGTTTTTTTGAGTCTACCACGTAAATACAGAAGTTTATTATCGAAGGGAATCACCGATCACCCTAATCATAGCCACATACACAAATTAGTCTCACTTTTCCATTCTCCCTGTATGCGTGTAAGACTTTCGAATCGATTTGAATACAGGAAATATGTGTGAAAAAATGCTGCACTCGCTTTCAGGGCCACACACCATCGAAGCGCTTACGATCAGAAAGGTCTTTGGCACTCGCTTACTGGTTGGTATGAGCGAGGGTTTCGAAACCGTAGACTTTTACGGCGAACTTTGGTTGTTATAGTCGTCGTGTATGCCGACGTTTGGAGTGTCTAGTCAGTCTGAGGGTATATCCTCAGCGGAGGAGAGACCACTCTGCCCATCCCTACCACAAATTAATAGGTCCATGAACCGCCCTACTCCTTTCAAGGGTAAAAGATCGCAGGTTATTTTGTTTAAACCGAAGGCCTTACCGGACCCTGGGTGACCTGCATAGTGATTAGACTAATGGGTAGACGGATAAACCCGAGATAAGGCCTGGGACTCCCTACAACCGGAATGAATTTTATGCGAGGTGGGGACTAGGGACCGTCGGTCGTCTACAACCACTGATGTCTCAAGACGATGAGGACTAGGTAAGTGCCATGGACTCGCCGTTCCGGACCTATAGTTAACTAAGAGGAGGAGGAAGTACCGACGGCTTGGCCAACGCTAAGGTCACCCCTAAATCAGCTCGGGAGCAGGTCCGTGCGGACCGGTTCTAATATGCTGTTAATATAAATCGCATGCGGTATTGGGAAAGCATGGTACGATAACTTTCCCTTTTGTTGATTATAGTAATGTTGGCGATTACACTTCCTTCGGACGACAATGGCCACGGAACTTCATTCGAGTGGAGCCGCCGTAAACGGGTCCCTAATGCACACCTTATTATTCCCATTCCTCGTCACGCTTCATGCGGGTCGAGCAAGGAGAACATGATTTGGCGACTTTTTAGGATAAGATCCTAGCAGCCACGCAAAGGGTTACGACGGTCAGCGCTTGTCATCTGAGTAGCACCATTCCAGAAGCAACATACATGCTCTATTCCACGAACACTGTTTAAAAGTGGGGCAGGGGCAGTAACCCTCCAATGGTAGTTACGGCATCTTGTATGGCCGAGGTTAATCGGCGCCTTTAAGTGAGCCCTAATGGACGGGAGGGTTTGCACATCTTTGGCGGGTTAGTGACTCAATTATGTTAAGTTCATTGGGTCACCAACGTAATTGAACCCTATTGCTAAGCGGTGGGCTTATAGATTGTTGGCTGTCGGGAAGTCTTCACCTTTTGCTTCACAGTTTGGCACACACGGTGTGCCTATTAGGGCTCAACTGTGACCTTTACGGGAGCCGAGTATGGGTATTAAGCTGTTGCTTCATGCTGTAGCACTATGGCCAAGTGTGTCAACATACACAGCCGAGTCAATTACCTGGCTCCACAGCTTGTCCTCAGCAAGTTGAAGCCCTCTACTTGAATTCATTTCAACGACAGGTGCTTGGAGGACTGATTATAGTCCTCGAGA
seq00020   ACGTTACGGGAGTTCATTACACTAAGCGAATTAGGCGCCAACAAGTACTTTAGTCGGTTAGGGGGTGCGAGTTGTCGGGGACGCGACGGCAACATTCCAATACAGAGGTTCTCTATCACATATGTGGGTATTTCAGATTGCACATTCCTCGTATGGGTATAATTGGATGATGAAAGGACCGGAGCCTTTCCTATCGTGCAGCAGGGTTCGCTTAGTACACACTAATGTTCCTTTGTAAGGCCTATCTCTGATTGATGGGGCAATAAAGAAATTGAGGAACCGTGAATCTGACTTACATTGCTCTACTAGCTAATATGGACCAGTGCGGCATCGCCTAACGCCCCCATTCGGGAGAACCCACGATGGAACTGACGCTAATGAATTAGTCATCCTGGACGGAGAACGGATGAGCAGAATGATGCTCGCCGGGAGACCGGTGGCTCGCTTAGCATGGGCACTTTGAGTCCGCAGAATTCAGGTAGCCGTTTTAACGGAAAAGTTTGCTATTGGCTTCCGTAGCTGGGCCTAGGTTCTCGGCGATCGTAGGTTACATGGAATTCAGTTGTTTGGACCTTCATTCCGTAAATTGCGCGCTAGATAAACTTCAATATACGTAACCCTTTACGTTCTTGTCGCTCGTCAATACCGGCAGAGTAGTGAGCCCATAGTCATATGGCAGGATACCCTCTCTCAGTGACTCAGCGTACCCATCGTAATATTGAGAATGGTGTTTTTTTGAGTCTACCACGTAAATACAGAAGTTTATTATCGAAGGGAATCACCGATCACCCTAATCATAGCCACATACACAAATTAGTCTCACTTTTCCATTCTCCCTGTATGCGTGTAAGACTTTCGAATCGATTTGAATACAGGAAATATGTGTGAAAAAATGCTGCACTCGCTTTCAGGGCCACACACCATCGAAGCGCTTACGATCAGAAAGGTCTTTGGCACTCGCTTACTGGTTGGTATGAGCGAGGGTTTCGAAACCGTAGACTTTTACGGCGAACTTTGGTTGTTATAGTCGTCGTGTATGCCGACGTTTGGAGTGTCTAGTCAGTCTGAGGGTATATCCTCAGCGGAGGAGAGACCACTCTGCCCATCCCTACCACAAATTAATAGGTCCATGAACCGCCCTACTCCTTTCAAGGGTAAAAGATCGCAGGTTATTTTGTTTAAACCGAAGGCCTTACCGGACCCTGGGTGACCTGCATAGTGATTAGACTAATGGGTAGACGGATAAACCCGAGATAAGGCCTGGGACTCCCTACAACCGGAATGAATTTTATGCGAGGTGGGGACTAGGGACCGTCGGTCGTCTACAACCACTGATGTCTCAAGACGATGAGGACTAGGTAAGTGCCATGGACTCGCCGTTCCGGACCTATAGTTAACTAAGAGGAGGAGGAAGTACCGACGGCTTGGCCAACGCTAAGGTCACCCCTAAATCAGCTCGGGAGCAGGTCCGTGCGGACCGGTTCTAATATGCTGTTAATATAAATCGCATGCGGTATTGGGAAAGCATGGTACGATAACTTTCCCTTTTGTTGATTATAGTAATGTTGGCGATTACACTTCCTTCGGACGACAATGGCCACGGAACTTCATTCGAGTGGAGCCGCCGTAAACGGGTCCCTAATGCACACCTTATTATTCCCATTCCTCGTCACGCTTCATGCGGGTCGAGCAAGGAGAACATGATTTGGCGACTTTTTAGGATAAGATCCTAGCAGCCACGCAAAGGGTTACGACGGTCAGCGCTTGTCATCTGAGTAGCACCATTCCAGAAGCAACATACATGCTCTATTCCACGAACACTGTTTAAAAGTGGGGCAGGGGCAGTAACCCTCCAATGGTAGTTACGGCATCTTGTATGGCCGAGGTTAATCGGCGCCTTTAAGTGAGCCCTAATGGACCGGAGGGTTTGCACATCTTTGGCGGGTTAGTGACTCAATTATGTTAAGTTCATTGGGTCACCAACGTAATTGAACCCTATTGCTAAGCGGTGGGCTTATAGATTGTTGGCTGTCGGGAAGTCTTCACCTTTTGCTTCACAGTTTGGCACACACGGTGTGCCTATTAGGGCTCAACTGTGACCTTTACGGGAGCCGAGTATGGGTATTAAGCTGTTGCTTCATGCTGTAGCACTATGGCCAAGTGTGTCAACATACACAGCCGAGTCAATTACCTGGCTCCACAGCTTGTCCTCAGCAAGTTGAAGCCCTCTACTTGAATTCATTTCAACGACAGGTGCTTGGAGGACTGATTATAGTCCTCGAGA
seq00021   ACGTTACGGGAGTTCATTACACTAAGCGAATTAGGCGCCAACAAGTACTTTAGTCGGTTAGGGGGTGCGAGTTGTCGGGGACGCGACGGCAACATTCCAATACAGAGGTTCTCTATCACATATGTGGGTATTTCAGATTGCACATTCCTCGTATGGGTATAATTGGATGATGAAAGGACCGGAGCCTTTCCTATCGTGCAGCAGGGTTCGCTTAGTACACACTAATGTTCCTTTGTAAGGCCTATCTCTGATTGATGGGGCAATAAAGAAATTGAGGAACCGTGAATCTGACTTACATTGCTCTACTAGCTAATATGGACCAGTGCGGCATCGCCTAACGCCCCCATTCGGGAGAACCCACGATGGAACTGACGCTAATGAATTAGTCATCCTGGACGGAGAACGGATGAGCAGAATGATGCTCGCCGGGAGACCGGTGGCTCGCTTAGCATGGGCACTTTGAGTCCGCAGAATTCAGGTAGCCGTTTTAACGGAAAAGTTTGCTATTGGCTTCCGTAGCTGGGCCTAGGTTCTCGGCGATCGTAGGTTACATGGAATTCAGTTGTTTGGACCTTCATTCCGTAAATTGCGCGCTAGATAAACTTCAATATACGTAACCCTTTACGTTCTTGTCGCTCGTCAATACCGGCAGAGTAGTGAGCCCATAGTCATATGGCAGGATACCCTCTCTCAGTGACTCAGCGTACCCATCGTAATATTGAGAATGGTGTTTTTTTGAGTCTACCACGTAAATACAGAAGTTTATTATCGAAGGGAATCACCGATCACCCTAATCATAGCCACATACACAAATTAGTCTCACTTTTCCATTCTCCCTGTATGCGTGTAAGACTTTCGAATCGATTTGAATACAGGAAATATGTGTGAAAAAATGCTGCACTCGCTTTCAGGGCCACACACCATCGAAGCGCTTACGATCAGAAAGGTCTTTGGCACTCGCTTACTGGTTGGTATGAGCGAGGGTTTCGAAACCGTAGACTTTTACGGCGAACTTTGGTTGTTATAGTCGTCGTGTATGCCGACGTTTGGAGTGTCTAGTCAGTCTGAGGGTATATCCTCAGCGGAGGAGAGACCACTCTGCCCATCCCTACCACAAATTAATAGGTCCATGAACCGCCCTACTCCTTTCAAGGGTAAAAGATCGCAGGTTATTTTGTTTAAACCGAAGGCCTTACCGGACCCTGGGTGACCTGCATAGTGATTAGACTAATGGGTAGACGGATAAACCCGAGATAAGGCCTGGGACTCCCTACAACCGGAATGAATTTTATGCGAGGTGGGGACTAGGGACCGTCGGTCGTCTACAACCACTGATGTCTCAAGACGATGAGGACTAGGTAAGTGCCATGGACTCGCCGTTCCGGACCTATAGTTAACTAAGAGGAGGAGGAAGTACCGACGGCTTGGCCAACGCTAAGGTCACCCCTAAATCAGCTCGGGAGCAGGTCCGTGCGGACCGGTTCTAATATGCTGTTAATATAAATCGCATGCGGTATTGGGAAAGCATGGTACGATAACTTTCCCTTTTGTTGATTATAGTAATGTTGGCGATTACACTTCCTTCGGACGACAATGGCCACGGAACTTCATTCGAGTGGAGCCGCCGTAAACGGGTCCCTAATGCACACCTTATTATTCCCATTCCTCGTCACGCTTCATGCGGGTCGAGCAAGGAGAACATGATTTGGCGACTTTTTAGGATAAGATCCTAGCAGCCACGCAAAGGGTTACGACGGTCAGCGCTTGTCATCTGAGTAGCACCATTCCAGAAGCAACATACATGCTCTATTCCACGAACACTGTTTAAAAGTGGGGCAGGGGCAGTAACCCTCCAATGGTAGTTACGGCATCTTGTATGGCCGAGGTTAATCGGCGCCTTTAAGTGAGCCCTAATGGACGGGAGGGTTTGCACATCTTTGGCGGGTTAGTGACTCAATTATGTTAAGTTCATTGGGTCACCAACGTAATTGAACCCTATTGCTAAGCGGTGGGCTTATAGATTGTTGGCTGTCGGGAAGTCTTCACCTTTTGCTTCACAGTTTGGCACACACGGTGTGCCTATTAGGGCTCAACTGTGACCTTTACGGGAGCCGAGTATGGGTATTAAGCTGTTGCTTCATGCTGTAGCACTATGGCCAAGTGTGTCAACATACACAGCCGAGTCAATTACCTGGCTCCACAGCTTGTCCTCAGCAAGTTGAAGCCCTCTACTTGAATTCATTTCAACGACAGGTGCTTGGAGGACTGATTATAGTCCTCGAGA
seq00022   ACGTTACGGGAGTTCATTACACTAAGCGAATTAGGCGCCAACAAGTACTTTAGTCGGTTAGGGGGTGCGAGTTGTCGGGGACGCGACGGCAACATTCCAATACAGAGGTTCTCTATCACATATGTGGGTATTTCAGATTGCACATTCCTCGTATGGGTATAATTGGATGATGAAAGGACCGGAGCCTTTCCTATCGTGCAGCAGGGTTCGCTTAGTACACACTAATGTTCCTTTGTAAGGCCTATCTCTGATTGATGGGGCAATAAAGAAATTGAGGAACCGTGAATCTGACTTACATTGCTCTACTAGCTAATATGGACCAGTGCGGCATCGCCTAACGCCCCCATTCGGGAGAACCCACGATGGAACTGACGCTAATGAATTAGTCATCCTGGACGGAGAACGGATGAGCAGAATGATGCTCGCCGGGAGACCGGTGGCTCGCTTAGCATGGGCACTTTGAGTCCGCAGAATTCAGGTAGCCGTTTTAACGGAAAAGTTTGCTATTGGCTTCCGTAGCTGGGCCTAGGTTCTCGGCGATCGTAGGTTACATGGAATTCAGTTGTTTGGACCTTCATTCCGTAAATTGCGCGCTAGATAAACTTCAATATACGTAACCCTTTACGTTCTTGTCGCTCGTCAATACCGGCAGAGTAGTGAGCCCATAGTCATATGGCAGGATACCCTCTCTCAGTGACTCAGCGTACCCATCGTAATATTGAGAATGGTGTTTTTTTGAGTCTACCACGTAAATACAGAAGTTTATTATCGAAGGGAATCACCGATCACCCTAATCATAGCCACATACACAAATTAGTCTCACTTTTCCATTCTCCCTGTATGCGTGTAAGACTTTCGAATCGATTTGAATACAGGAAATATGTGTGAAAAAATGCTGCACTCGCTTTCAGGGCCACACACCATCGAAGCGCTTACGATCAGAAAGGTCTTTGGCACTCGCTTACTGGTTGGTATGAGCGAGGGTTTCGAAACCGTAGACTTTTACGGCGAACTTTGGTTGTTATAGTCGTCGTGTATGCCGACGTTTGGAGTGTCTAGTCAGTCTGAGGGTATATCCTCAGCGGAGGAGAGACCACTCTGCCCATCCCTACCACAAATTAATAGGTCCATGAACCGCCCTACTCCTTTCAAGGGTAAAAGATCGCAGGTTATTTTGTTTAAACCGAAGGCCTTACCGGACCCTGGGTGACCTGCATAGTGATTAGACTAATGGGTAGACGGATAAACCCGAGATAAGGCCTGGGACTCCCTACAACCGGAATGAATTTTATGCGAGGTGGGGACTAGGGACCGTCGGTCGTCTACAACCACTGATGTCTCAAGACGATGAGGACTAGGTAAGTGCCATGGACTCGCCGTTCCGGACCTATAGTTAACTAAGAGGAGGAGGAAGTACCGACGGCTTGGCCAACGCTAAGGTCACCCCTAAATCAGCTCGGGAGCAGGTCCGTGCGGACCGGTTCTAATATGCTGTTAATATAAATCGCATGCGGTATTGGGAAAGCATGGTACGATAACTTTCCCTTTTGTTGATTATAGTAATGTTGGCGATTACACTTCCTTCGGACGACAATGGCCACGGAACTTCATTCGAGTGGAGCCGCCGTAAACGGGTCCCTAATGCACACCTTATTATTCCCATTCCTCGTCACGCTTCATGCGGGTCGAGCAAGGAGAACATGATTTGGCGACTTTTTAGGATAAGATCCTAGCAGCCACGCAAAGGGTTACGACGGTCAGCGCTTGTCATCTGAGTAGCACCATTCCAGAAGCAACATACATGCTCTATTCCACGAACACTGTTTAAAAGTGGGGCAGGGGCAGTAACCCTCCAATGGTAGTTACGGCATCTTGTATGGCCGAGGTTAATCGGCGCCTTTAAGTGAGCCCTAATGGACCGGAGGGTTTGCACATCTTTGGCGGGTTAGTGACTCAATTATGTTAAGTTCATTGGGTCACCAACGTAATTGAACCCTATTGCTAAGCGGTGGGCTTATAGATTGTTGGCTGTCGGGAAGTCTTCACCTTTTGCTTCACAGTTTGGCACACACGGTGTGCCTATTAGGGCTCAACTGTGACCTTTACGGGAGCCGAGTATGGGTATTAAGCTGTTGCTTCATGCTGTAGCACTATGGCCAAGTGTGTCAACATACACAGCCGAGTCAATTACCTGGCTCCACAGCTTGTCCTCAGCAAGTTGAAGCCCTCTACTTGAATTCATTTCAACGACAGGTGCTTGGAGGACTGATTATAGTCCTCGAGA
seq00023   ACGTTACGGGAGTTCATTACACTAAGCGAATTAGGCGCCAACAAGTACTTTAGTCGGTTAGGGGGTGCGAGTTGTCGGGGACGCGACGGCAACATTCCAATACAGAGGTTCTCTATCACATATGTGGGTATTTCAGATTGCACATTCCTCGTATGGGTATAATTGGATGATGAAAGGACCGGAGCCTTTCCTATCGTGCAGCAGGGTTCGCTTAGTACACACTAATGTTCCTTTGTAAGGCCTATCTCTGATTGATGGGGCAATAAAGAAATTGAGGAACCGTGAATCTGACTTACATTGCTCTACTAGCTAATATGGACCAGTGCGGCATCGCCTAACGCCCCCATTCGGGAGAACCCACGATGGAACTGACGCTAATGAATTAGTCATCCTGGACGGAGAACGGATGAGCAGAATGATGCTCGCCGGGAGACCGGTGGCTCGCTTAGCATGGGCACTTTGAGTCCGCAGAATTCAGGTAGCCGTTTTAACGGAAAAGTTTGCTATTGGCTTCCGTAGCTGGGCCTAGGTTCTCGGCGATCGTAGGTTACATGGAATTCAGTTGTTTGGACCTTCATTCCGTAAATTGCGCGCTAGATAAACTTCAATATACGTAACCCTTTACGTTCTTGTCGCTCGTCAATACCGGCAGAGTAGTGAGCCCATAGTCATATGGCAGGATACCCTCTCTCAGTGACTCAGCGTACCCATCGTAATATTGAGAATGGTGTTTTTTTGAGTCTACCACGTAAATACAGAAGTTTATTATCGAAGGGAATCACCGATCACCCTAATCATAGCCACATACACAAATTAGTCTCACTTTTCCATTCTCCCTGTATGCGTGTAAGACTTTCGAATCGATTTGAATACAGGAAATATGTGTGAAAAAATGCTGCACTCGCTTTCAGGGCCACACACCATCGAAGCGCTTACGATCAGAAAGGTCTTTGGCACTCGCTTACTGGTTGGTATGAGCGAGGGTTTCGAAACCGTAGACTTTTACGGCGAACTTTGGTTGTTATAGTCGTCGTGTATGCCGACGTTTGGAGTGTCTAGTCAGTCTGAGGGTATATCCTCAGCGGAGGAGAGACCACTCTGCCCATCCCTACCACAAATTAATAGGTCCATGAACCGCCCTACTCCTTTCAAGGGTAAAAGATCGCAGGTTATTTTGTTTAAACCGAAGGCCTTACCGGACCCTGGGTGACCTGCATAGTGATTAGACTAATGGGTAGACGGATAAACCCGAGATAAGGCCTGGGACTCCCTACAACCGGAATGAATTTTATGCGAGGTGGGGACTAGGGACCGTCGGTCGTCTACAACCACTGATGTCTCAAGACGATGAGGACTAGGTAAGTGCCATGGACTCGCCGTTCCGGACCTATAGTTAACTAAGAGGAGGAGGAAGTACCGACGGCTTGGCCAACGCTAAGGTCACCCCTAAATCAGCTCGGGAGCAGGTCCGTGCGGACCGGTTCTAATATGCTGTTAATATAAATCGCATGCGGTATTGGGAAAGCATGGTACGATAACTTTCCCTTTTGTTGAATATAGTAATGTTGGCGATTACACTTCCTTCGGACGACAATGGCCACGGAACTTCATTCGAGTGGAGCCGCCGTAAACGGGTCCCTAATGCACACCTTATTATTCCCATTCCTCGTCACGCTTCATGCGGGTCGAGCAAGGAGAACATGATTTGGCGACTTTTTAGGATAAGATCCTAGCAGCCACGCAAAGGGTTACGACGGTCAGCGCTTGTCATCTGAGTAGCACCATTCCAGAAGCAACATACATGCTCTATTCCACGAACACTGTTTAAAAGTGGGGCAGGGGCAGTAACCCTCCAATGGTAGTTACGGCATCTTGTATGGCCGAGGTTAATCGGCGCCTTTAAGTGAGCCCTAATGGACGGGAGGGTTTGCACATCTTTGGCGGGTTAGTGACTCAATTATGTTAAGTTCATTGGGTCACCAACGTAATTGAACCCTATTGCTAAGCGGTGGGCTTATAGATTGTTGGCTGTCGGGAAGTCTTCACCTTTTGCTTCACAGTTTGGCACACACGGTGTGCCTATTAGGGCTCAACTGTGACCTTTACGGGAGCCGAGTATGGGTATTAAGCTGTTGCTTCATGCTGTAGCACTATGGCCAAGTGTGTCAACATACACAGCCGAGTCAATTACCTGGCTCCACAGCTTGTCCTCAGCAAGTTGAAGCCCTCTACTTGAATTCATTTCAACGACAGGTGCTTGGAGGACTGATTATAGTCCTCGAGA
seq00024   ACGTTACGGGAGTTCATTACACTAAGCGAATTAGGCGCCAACAAGTACTTTAGTCGGTTAGGGGGTGCGAGTTGTCGGGGACGCGACGGCAACATTCCAATACAGAGGTTCTCTATCACATATGTGGGTATTTCAGATTGCACATTCCTCGTATGGGTATAATTGGATGATGAAAGGACCGGAGCCTTTCCTATCGTGCAGCAGGGTTCGCTTAGTACACACTAATGTTCCTTTGTAAGGCCTATCTCTGATTGATGGGGCAATAAAGAAATTGAGGAACCGTGAATCTGACTTACATTGCTCTACTAGCTAATATGGACCAGTGCGGCATCGCCTAACGCCCCCATTCGGGAGAACCCACGATGGAACTGACGCTAATGAATTAGTCATCCTGGACGGAGAACGGATGAGCAGAATGATGCTCGCCGGGAGACCGGTGGCTCGCTTAGCATGGGCACTTTGAGTCCGCAGAATTCAGGTAGCCGTTTTAACGGAAAAGTTTGCTATTGGCTTCCGTAGCTGGGCCTAGGTTCTCGGCGATCGTAGGTTACATGGAATTCAGTTGTTTGGACCTTCATTCCGTAAATTGCGCGCTAGATAAACTTCAATATACGTAACCCTTTACGTTCTTGTCGCTCGTCAATACCGGCAGAGTAGTGAGCCCATAGTCATATGGCAGGATACCCTCTCTCAGTGACTCAGCGTACCCATCGTAATATTGAGAATGGTGTTTTTTTGAGTCTACCACGTAAATACAGAAGTTTATTATCGAAGGGAATCACCGATCACCCTAATCATAGCCACATACACAAATTAGTCTCACTTTTCCATTCTCCCTGTATGCGTGTAAGACTTTCGAATCGATTTGAATACAGGAAATATGTGTGAAAAAATGCTGCACTCGCTTTCAGGGCCACACACCATCGAAGCGCTTACGATCAGAAAGGTCTTTGGCACTCGCTTACTGGTTGGTATGAGCGAGGGTTTCGAAACCGTAGACTTTTACGGCGAACTTTGGTTGTTATAGTCGTCGTGTATGCCGACGTTTGGAGTGTCTAGTCAGTCTGAGGGTATATCCTCAGCGGAGGAGAGACCACTCTGCCCATCCCTACCACAAATTAATAGGTCCATGAACCGCCCTACTCCTTTCAAGGGTAAAAGATCGCAGGTTATTTTGTTTAAACCGAAGGCCTTACCGGACCCTGGGTGACCTGCATAGTGATTAGACTAATGGGTAGACGGATAAACCCGAGATAAGGCCTGGGACTCCCTACAACCGGAATGAATTTTATGCGAGGTGGGGACTAGGGACCGTCGGTCGTCTACAACCACTGATGTCTCAAGACGATGAGGACTAGGTAAGTGCCATGGACTCGCCGTTCCGGACCTATAGTTAACTAAGAGGAGGAGGAAGTACCGACGGCTTGGCCAACGCTAAGGTCACCCCTAAATCAGCTCGGGAGCAGGTCCGTGCGGACCGGTTCTAATATGCTGTTAATATAAATCGCATGCGGTATTGGGAAAGCATGGTACGATAACTTTCCCTTTTGTTGATTATAGTAATGTTGGCGATTACACTTCCTTCGGACGACAATGGCCACGGAACTTCATTCGAGTGGAGCCGCCGTAAACGGGTCCCTAATGCACACCTTATTATTCCCATTCCTCGTCACGCTTCATGCGGGTCGAGCAAGGAGAACATGATTTGGCGACTTTTTAGGATAAGATCCTAGCAGCCACGCAAAGGGTTACGACGGTCAGCGCTTGTCATCTGAGTAGCACCATTCCAGAAGCAACATACATGCTCTATTCCACGAACACTGTTTAAAAGTGGGGCAGGGGCAGTAACCCTCCAATGGTAGTTACGGCATCTTGTATGGCCGAGGTTAATCGGCGCCTTTAAGTGAGCCCTAATGGACCGGAGGGTTTGCACATCTTTGGCGGGTTAGTGACTCAATTATGTTAAGTTCATTGGGTCACCAACGTAATTGAACCCTATTGCTAAGCGGTGGGCTTATAGATTGTTGGCTGTCGGGAAGTCTTCACCTTTTGCTTCACAGTTTGGCACACACGGTGTGCCTATTAGGGCTCAACTGTGACCTTTACGGGAGCCGAGTATGGGTATTAAGCTGTTGCTTCATGCTGTAGCACTATGGCCAAGTGTGTCAACATACACAGCCGAGTCAATTACCTGGCTCCACAGCTTGTCCTCAGCAAGTTGAAGCCCTCTACTTGAATTCATTTCAACGACAGGTGCTTGGAGGACTGATTATAGTCCTCGAGA
seq00025   ACGTTACGGGAGTTCATTACACTAAGCGAATTAGGCGCCAACAAGTACTTTAGTCGGTTAGGGGGTGCGAGTTGTCGGGGACGCGACGGCAACATTCCAATACAGAGGTTCTCTATCACATATGTGGGTATTTCAGATTGCACATTCCTCGTATGGGTATAATTGGATGATGAAAGGACCGGAGCCTTTCCTATCGTGCAGCAGGGTTCGCTTAGTACACACTAATGTTCCTTTGTAAGGCCTATCTCTGATTGATGGGGCAATAAAGAAATTGAGGAACCGTGAATCTGACTTACATTGCTCTACTAGCTAATATGGACCAGTGCGGCATCGCCTAACGCCCCCATTCGGGAGAACCCACGATGGAACTGACGCTAATGAATTAGTCATCCTGGACGGAGAACGGATGAGCAGAATGATGCTCGCCGGGAGACCGGTGGCTCGCTTAGCATGGGCACTTTGAGTCCGCAGAATTCAGGTAGCCGTTTTAACGGAAAAGTTTGCTATTGGCTTCCGTAGCTGGGCCTAGGTTCTCGGCGATCGTAGGTTACATGGAATTCAGTTGTTTGGACCTTCATTCCGTAAATTGCGCGCTAGATAAACTTCAATATACGTAACCCTTTACGTTCTTGTCGCTCGTCAATACCGGCAGAGTAGTGAGCCCATAGTCATATGGCAGGATACCCTCTCTCAGTGACTCAGCGTACCCATCGTAATATTGAGAATGGTGTTTTTTTGAGTCTACCACGTAAATACAGAAGTTTATTATCGAAGGGAATCACCGATCACCCTAATCATAGCCACATACACAAATTAGTCTCACTTTTCCATTCTCCCTGTATGCGTGTAAGACTTTCGAATCGATTTGAATACAGGAAATATGTGTGAAAAAATGCTGCACTCGCTTTCAGGGCCACACACCATCGAAGCGCTTACGATCAGAAAGGTCTTTGGCACTCGCTTACTGGTTGGTATGAGCGAGGGTTTCGAAACCGTAGACTTTTACGGCGAACTTTGGTTGTTATAGTCGTCGTGTATGCCGACGTTTGGAGTGTCTAGTCAGTCTGAGGGTATATCCTCAGCGGAGGAGAGACCACTCTGCCCATCCCTACCACAAATTAATAGGTCCATGAACCGCCCTACTCCTTTCAAGGGTAAAAGATCGCAGGTTATTTTGTTTAAACCGAAGGCCTTACCGGACCCTGGGTGACCTGCATAGTGATTAGACTAATGGGTAGACGGATAAACCCGAGATAAGGCCTGGGACTCCCTACAACCGGAATGAATTTTATGCGAGGTGGGGACTAGGGACCGTCGGTCGTCTACAACCACTGATGTCTCAAGACGATGAGGACTAGGTAAGTGCCATGGACTCGCCGTTCCGGACCTATAGTTAACTAAGAGGAGGAGGAAGTACCGACGGCTTGGCCAACGCTAAGGTCACCCCTAAATCAGCTCGGGAGCAGGTCCGTGCGGACCGGTTCTAATATGCTGTTAATATAAATCGCATGCGGTATTGGGAAAGCATGGTACGATAACTTTCCCTTTTGTTGATTATAGTAATGTTGGCGATTACACTTCCTTCGGACGACAATGGCCACGGAACTTCATTCGAGTGGAGCCGCCGTAAACGGGTCCCTAATGCACACCTTATTATTCCCATTCCTCGTCACGCTTCATGCGGGTCGAGCAAGGAGAACATGATTTGGCGACTTTTTAGGATAAGATCCTAGCAGCCACGCAAAGGGTTACGACGGTCAGCGCTTGTCATCTGAGTAGCACCATTCCAGAAGCAACATACATGCTCTATTCCACGAACACTGTTTAAAAGTGGGGCAGGGGCAGTAACCCTCCAATGGTAGTTACGGCATCTTGTATGGCCGAGGTTAATCGGCGCCTTTAAGTGAGCCCTAATGGACGGGAGGGTTTGCACATCTTTGGCGGGTTAGTGACTCAATTATGTTAAGTTCATTGGGTCACCAACGTAATTGAACCCTATTGCTAAGCGGTGGGCTTATAGATTGTTGGCTGTCGGGAAGTCTTCACCTTTTGCTTCACAGTTTGGCACACACGGTGTGCCTATTAGGGCTCAACTGTGACCTTTACGGGAGCCGAGTATGGGTATTAAGCTGTTGCTTCATGCTGTAGCACTATGGCCAAGTGTGTCAACATACACAGCCGAGTCAATTACCTGGCTCCACAGCTTGTCCTCAGCAAGTTGAAGCCCTCTACTTGAATTCATTTCAACGACAGGTGCTTGGAGGACTGATTATAGTCCTCGAGA
seq00026   ACGTTACGGGAGTTCATTACACTAAGCGAATTAGGCGCCAACAAGTACTTTAGTCGGTTAGGGGGTGCGAGTTGTCGGGGACGCGACGGCAACATTCCAATACAGAGGTTCTCTATCACATATGTGGGTATTTCAGATTGCACATTCCTCGTATGGGTATAATTGGATGATGAAAGGACCGGAGCCTTTCCTATCGTGCAGCAGGGTTCGCTTAGTACACACTAATGTTCCTTTGTAAGGCCTATCTCTGATTGATGGGGCAATAAAGAAATTGAGGAACCGTGAATCTGACTTACATTGCTCTACTAGCTAATATGGACCAGTGCGGCATCGCCTAACGCCCCCATTCGGGAGAACCCACGATGGAACTGACGCTAATGAATTAGTCATCCTGGACGGAGAACGGATGAGCAGAATGATGCTCGCCGGGAGACCGGTGGCTCGCTTAGCATGGGCACTTTGAGTCCGCAGAATTCAGGTAGCCGTTTTAACGGAAAAGTTTGCTATTGGCTTCCGTAGCTGGGCCTAGGTTCTCGGCGATCGTAGGTTACATGGAATTCAGTTGTTTGGACCTTCATTCCGTAAATTGCGCGCTAGATAAACTTCAATATACGTAACCCTTTACGTTCTTGTCGCTCGTCAATACCGGCAGAGTAGTGAGCCCATAGTCATATGGCAGGATACCCTCTCTCAGTGACTCAGCGTACCCATCGTAATATTGAGAATGGTGTTTTTTTGAGTCTACCACGTAAATACAGAAGTTTATTATCGAAGGGAATCACCGATCACCCTAATCATAGCCACATACACAAATTAGTCTCACTTTTCCATTCTCCCTGTATGCGTGTAAGACTTTCGAATCGATTTGAATACAGGAAATATGTGTGAAAAAATGCTGCACTCGCTTTCAGGGCCACACACCATCGAAGCGCTTACGATCAGAAAGGTCTTTGGCACTCGCTTACTGGTTGGTATGAGCGAGGGTTTCGAAACCGTAGACTTTTACGGCGAACTTTGGTTGTTATAGTCGTCGTGTATGCCGACGTTTGGAGTGTCTAGTCAGTCTGAGGGTATATCCTCAGCGGAGGAGAGACCACTCTGCCCATCCCTACCACAAATTAATAGGTCCATGAACCGCCCTACTCCTTTCAAGGGTAAAAGATCGCAGGTTATTTTGTTTAAACCGAAGGCCTTACCGGACCCTGGGTGACCTGCATAGTGATTAGACTAATGGGTAGACGGATAAACCCGAGATAAGGCCTGGGACTCCCTACAACCGGAATGAATTTTATGCGAGGTGGGGACTAGGGACCGTCGGTCGTCTACAACCACTGATGTCTCAAGACGATGAGGACTAGGTAAGTGCCATGGACTCGCCGTTCCGGACCTATAGTTAACTAAGAGGAGGAGGAAGTACCGACGGCTTGGCCAACGCTAAGGTCACCCCTAAATCAGCTCGGGAGCAGGTCCGTGCGGACCGGTTCTAATATGCTGTTAATATAAATCGCATGCGGTATTGGGAAAGCATGGTACGATAACTTTCCCTTTTGTTGATTATAGTAATGTTGGCGATTACACTTCCTTCGGACGACAATGGCCACGGAACTTCATTCGAGTGGAGCCGCCGTAAACGGGTCCCTAATGCACACCTTATTATTCCCATTCCTCGTCACGCTTCATGCGGGTCGAGCAAGGAGAACATGATTTGGCGACTTTTTAGGATAAGATCCTAGCAGCCACGCAAAGGGTTACGACGGTCAGCGCTTGTCATCTGAGTAGCACCATTCCAGAAGCAACATACATGCTCTATTCCACGAACACTGTTTAAAAGTGGGGCAGGGGCAGTAACCCTCCAATGGTAGTTACGGCATCTTGTATGGCCGAGGTTAATCGGCGCCTTTAAGTGAGCCCTAATGGACCGGAGGGTTTGCACATCTTTGGCGGGTTAGTGACTCAATTATGTTAAGTTCATTGGGTCACCAACGTAATTGAACCCTATTGCTAAGCGGTGGGCTTATAGATTGTTGGCTGTCGGGAAGTCTTCACCTTTTGCTTCACAGTTTGGCACACACGGTGTGCCTATTAGGGCTCAACTGTGACCTTTACGGGAGCCGAGTATGGGTATTAAGCTGTTGCTTCATGCTGTAGCACTATGGCCAAGTGTGTCAACATACACAGCCGAGTCAATTACCTGGCTCCACAGCTTGTCCTCAGCAAGTTGAAGCCCTCTACTTGAATTCATTTCAACGACAGGTGCTTGGAGGACTGATTATAGTCCTCGAGA
seq00027   ACGTTACGGGAGTTCATTACACTAAGCGAATTAGGCGCCAACAAGTACTTTAGTCGGTTAGGGGGTGCGAGTTGTCGGGGACGCGACGGCAACATTCCAATACAGAGGTTCTCTATCACATATGTGGGTATTTCAGATTGCACATTCCTCGTATGGGTATAATTGGATGATGAAAGGACCGGAGCCTTTCCTATCGTGCAGCAGGGTTCGCTTAGTACACACTAATGTTCCTTTGTAAGGCCTATCTCTGATTGATGGGGCAATAAAGAAATTGAGGAACCGTGAATCTGACTTACATTGCTCTACTAGCTAATATGGACCAGTGCGGCATCGCCTAACGCCCCCATTCGGGAGAACCCACGATGGAACTGACGCTAATGAATTAGTCATCCTGGACGGAGAACGGATGAGCAGAATGATGCTCGCCGGGAGACCGGTGGCTCGCTTAGCATGGGCACTTTGAGTCCGCAGAATTCAGGTAGCCGTTTTAACGGAAAAGTTTGCTATTGGCTTCCGTAGCTGGGCCTAGGTTCTCGGCGATCGTAGGTTACATGGAATTCAGTTGTTTGGACCTTCATTCCGTAAATTGCGCGCTAGATAAACTTCAATATACGTAACCCTTTACGTTCTTGTCGCTCGTCAATACCGGCAGAGTAGTGAGCCCATAGTCATATGGCAGGATACCCTCTCTCAGTGACTCAGCGTACCCATCGTAATATTGAGAATGGTGTTTTTTTGAGTCTACCACGTAAATACAGAAGTTTATTATCGAAGGGAATCACCGATCACCCTAATCATAGCCACATACACAAATTAGTCTCACTTTTCCATTCTCCCTGTATGCGTGTAAGACTTTCGAATCGATTTGAATACAGGAAATATGTGTGAAAAAATGCTGCACTCGCTTTCAGGGCCACACACCATCGAAGCGCTTACGATCAGAAAGGTCTTTGGCACTCGCTTACTGGTTGGTATGAGCGAGGGTTTCGAAACCGTAGACTTTTACGGCGAACTTTGGTTGTTATAGTCGTCGTGTATGCCGACGTTTGGAGTGTCTAGTCAGTCTGAGGGTATATCCTCAGCGGAGGAGAGACCACTCTGCCCATCCCTACCACAAATTAATAGGTCCATGAACCGCCCTACTCCTTTCAAGGGTAAAAGATCGCAGGTTATTTTGTTTAAACCGAAGGCCTTACCGGACCCTGGGTGACCTGCATAGTGATTAGACTAATGGGTAGACGGATAAACCCGAGATAAGGCCTGGGACTCCCTACAACCGGAATGAATTTTATGCGAGGTGGGGACTAGGGACCGTCGGTCGTCTACAACCACTGATGTCTCAAGACGATGAGGACTAGGTAAGTGCCATGGACTCGCCGTTCCGGACCTATAGTTAACTAAGAGGAGGAGGAAGTACCGACGGCTTGGCCAACGCTAAGGTCACCCCTAAATCAGCTCGGGAGCAGGTCCGTGCGGACCGGTTCTAATATGCTGTTAATATAAATCGCATGCGGTATTGGGAAAGCATGGTACGATAACTTTCCCTTTTGTTGATTATAGTAATGTTGGCGATTACACTTCCTTCGGACGACAATGGCCACGGAACTTCATTCGAGTGGAGCCGCCGTAAACGGGTCCCTAATGCACACCTTATTATTCCCATTCCTCGTCACGCTTCATGCGGGTCGAGCAAGGAGAACATGATTTGGCGACTTTTTAGGATAAGATCCTAGCAGCCACGCAAAGGGTTACGACGGTCAGCGCTTGTCATCTGAGTAGCACCATTCCAGAAGCAACATACATGCTCTATTCCACGAACACTGTTTAAAAGTGGGGCAGGGGCAGTAACCCTCCAATGGTAGTTACGGCATCTTGTATGGCCGAGGTTAATCGGCGCCTTTAAGTGAGCCCTAATGGACCGGAGGGTTTGCACATCTTTGGCGGGTTAGTGACTCAATTATGTTAAGTTCATTGGGTCACCAACGTAATTGAACCCTATTGCTAAGCGGTGGGCTTATAGATTGTTGGCTGTCGGGAAGTCTTCACCTTTTGCTTCACAGTTTGGCACACACGGTGTGCCTATTAGGGCTCAACTGTGACCTTTACGGGAGCCGAGTATGGGTATTAAGCTGTTGCTTCATGCTGTAGCACTATGGCCAAGTGTGTCAACATACACAGCCGAGTCAATTACCTGGCTCCACAGCTTGTCCTCAGCAAGTTGAAGCCCTCTACTTGAATTCATTTCAACGACAGGTGCTTGGAGGACTGATTATAGTCCTCGAGA
seq00028   ACGTTACGGGAGTTCATTACACTAAGCGAATTAGGCGCCAACAAGTACTTTAGTCGGTTAGGGGGTGCGAGTTGTCGGGGACGCGACGGCAACATTCCAATACAGAGGTTCTCTATCACATATGTGGGTATTTCAGATTGCACATTCCTCGTATGGGTATAATTGGATGATGAAAGGACCGGAGCCTTTCCTATCGTGCAGCAGGGTTCGCTTAGTACACACTAATGTTCCTTTGTAAGGCCTATCTCTGATTGATGGGGCAATAAAGAAATTGAGGAACCGTGAATCTGACTTACATTGCTCTACTAGCTAATATGGACCAGTGCGGCATCGCCTAACGCCCCCATTCGGGAGAACCCACGATGGAACTGACGCTAATGAATTAGTCATCCTGGACGGAGAACGGATGAGCAGAATGATGCTCGCCGGGAGACCGGTGGCTCGCTTAGCATGGGCACTTTGAGTCCGCAGAATTCAGGTAGCCGTTTTAACGGAAAAGTTTGCTATTGGCTTCCGTAGCTGGGCCTAGGTTCTCGGCGATCGTAGGTTACATGGAATTCAGTTGTTTGGACCTTCATTCCGTAAATTGCGCGCTAGATAAACTTCAATATACGTAACCCTTTACGTTCTTGTCGCTCGTCAATACCGGCAGAGTAGTGAGCCCATAGTCATATGGCAGGATACCCTCTCTCAGTGACTCAGCGTACCCATCGTAATATTGAGAATGGTGTTTTTTTGAGTCTACCACGTAAATACAGAAGTTTATTATCGAAGGGAATCACCGATCACCCTAATCATAGCCACATACACAAATTAGTCTCACTTTTCCATTCTCCCTGTATGCGTGTAAGACTTTCGAATCGATTTGAATACAGGAAATATGTGTGAAAAAATGCTGCACTCGCTTTCAGGGCCACACACCATCGAAGCGCTTACGATCAGAAAGGTCTTTGGCACTCGCTTACTGGTTGGTATGAGCGAGGGTTTCGAAACCGTAGACTTTTACGGCGAACTTTGGTTGTTATAGTCGTCGTGTATGCCGACGTTTGGAGTGTCTAGTCAGTCTGAGGGTATATCCTCAGCGGAGGAGAGACCACTCTGCCCATCCCTACCACAAATTAATAGGTCCATGAACCGCCCTACTCCTTTCAAGGGTAAAAGATCGCAGGTTATTTTGTTTAAACCGAAGGCCTTACCGGACCCTGGGTGACCTGCATAGTGATTAGACTAATGGGTAGACGGATAAACCCGAGATAAGGCCTGGGACTCCCTACAACCGGAATGAATTTTATGCGAGGTGGGGACTAGGGACCGTCGGTCGTCTACAACCACTGATGTCTCAAGACGATGAGGACTAGGTAAGTGCCATGGACTCGCCGTTCCGGACCTATAGTTAACTAAGAGGAGGAGGAAGTACCGACGGCTTGGCCAACGCTAAGGTCACCCCTAAATCAGCTCGGGAGCAGGTCCGTGCGGACCGGTTCTAATATGCTGTTAATATAAATCGCATGCGGTATTGGGAAAGCATGGTACGATAACTTTCCCTTTTGTTGATTATAGTAATGTTGGCGATTACACTTCCTTCGGACGACAATGGCCACGGAACTTCATTCGAGTGGAGCCGCCGTAAACGGGTCCCTAATGCACACCTTATTATTCCCATTCCTCGTCACGCTTCATGCGGGTCGAGCAAGGAGAACATGATTTGGCGACTTTTTAGGATAAGATCCTAGCAGCCACGCAAAGGGTTACGACGGTCAGCGCTTGTCATCTGAGTAGCACCATTCCAGAAGCAACATACATGCTCTATTCCACGAACACTGTTTAAAAGTGGGGCAGGGGCAGTAACCCTCCAATGGTAGTTACGGCATCTTGTATGGCCGAGGTTAATCGGCGCCTTTAAGTGAGCCCTAATGGACGGGAGGGTTTGCACATCTTTGGCGGGTTAGTGACTCAATTATGTTAAGTTCATTGGGTCACCAACGTAATTGAACCCTATTGCTAAGCGGTGGGCTTATAGATTGTTGGCTGTCGGGAAGTCTTCACCTTTTGCTTCACAGTTTGGCACACACGGTGTGCCTATTAGGGCTCAACTGTGACCTTTACGGGAGCCGAGTATGGGTATTAAGCTGTTGCTTCATGCTGTAGCACTATGGCCAAGTGTGTCAACATACACAGCCGAGTCAATTACCTGGCTCCACAGCTTGTCCTCAGCAAGTTGAAGCCCTCTACTTGAATTCATTTCAACGACAGGTGCTTGGAGGACTGATTATAGTCCTCGAGA
seq00029   ACGTTACGGGAGTTCATTACACTAAGCGAATTAGGCGCCAACAAGTACTTTAGTCGGTTAGGGGGTGCGAGTTGTCGGGGACGCGACGGCAACATTCCAATACAGAGGTTCTCTATCACATATGTGGGTATTTCAGATTGCACATTCCTCGTATGGGTATAATTGGATGATGAAAGGACCGGAGCCTTTCCTATCGTGCAGCAGGGTTCGCTTAGTACACACTAATGTTCCTTTGTAAGGCCTATCTCTGATTGATGGGGCAATAAAGAAATTGAGGAACCGTGAATCTGACTTACATTGCTCTACTAGCTAATATGGACCAGTGCGGCATCGCCTAACGCCCCCATTCGGGAGAACCCACGATGGAACTGACGCTAATGAATTAGTCATCCTGGACGGAGAACGGATGAGCAGAATGATGCTCGCCGGGAGACCGGTGGCTCGCTTAGCATGGGCACTTTGAGTCCGCAGAATTCAGGTAGCCGTTTTAACGGAAAAGTTTGCTATTGGCTTCCGTAGCTGGGCCTAGGTTCTCGGCGATCGTAGGTTACATGGAATTCAGTTGTTTGGACCTTCATTCCGTAAATTGCGCGCTAGATAAACTTCAATATACGTAACCCTTTACGTTCTTGTCGCTCGTCAATACCGGCAGAGTAGTGAGCCCATAGTCATATGGCAGGATACCCTCTCTCAGTGACTCAGCGTACCCATCGTAATATTGAGAATGGTGTTTTTTTGAGTCTACCACGTAAATACAGAAGTTTATTATCGAAGGGAATCACCGATCACCCTAATCATAGCCACATACACAAATTAGTCTCACTTTTCCATTCTCCCTGTATGCGTGTAAGACTTTCGAATCGATTTGAATACAGGAAATATGTGTGAAAAAATGCTGCACTCGCTTTCAGGGCCACACACCATCGAAGCGCTTACGATCAGAAAGGTCTTTGGCACTCGCTTACTGGTTGGTATGAGCGAGGGTTTCGAAACCGTAGACTTTTACGGCGAACTTTGGTTGTTATAGTCGTCGTGTATGCCGACGTTTGGAGTGTCTAGTCAGTCTGAGGGTATATCCTCAGCGGAGGAGAGACCACTCTGCCCATCCCTACCACAAATTAATAGGTCCATGAACCGCCCTACTCCTTTCAAGGGTAAAAGATCGCAGGTTATTTTGTTTAAACCGAAGGCCTTACCGGACCCTGGGTGACCTGCATAGTGATTAGACTAATGGGTAGACGGATAAACCCGAGATAAGGCCTGGGACTCCCTACAACCGGAATGAATTTTATGCGAGGTGGGGACTAGGGACCGTCGGTCGTCTACAACCACTGATGTCTCAAGACGATGAGGACTAGGTAAGTGCCATGGACTCGCCGTTCCGGACCTATAGTTAACTAAGAGGAGGAGGAAGTACCGACGGCTTGGCCAACGCTAAGGTCACCCCTAAATCAGCTCGGGAGCAGGTCCGTGCGGACCGGTTCTAATATGCTGTTAATATAAATCGCATGCGGTATTGGGAAAGCATGGTACGATAACTTTCCCTTTTGTTGATTATAGTAATGTTGGCGATTACACTTCCTTCGGACGACAATGGCCACGGAACTTCATTCGAGTGGAGCCGCCGTAAACGGGTCCCTAATGCACACCTTATTATTCCCATTCCTCGTCACGCTTCATGCGGGTCGAGCAAGGAGAACATGATTTGGCGACTTTTTAGGATAAGATCCTAGCAGCCACGCAAAGGGTTACGACGGTCAGCGCTTGTCATCTGAGTAGCACCATTCCAGAAGCAACATACATGCTCTATTCCACGAACACTGTTTAAAAGTGGGGCAGGGGCAGTAACCCTCCAATGGTAGTTACGGCATCTTGTATGGCCGAGGTTAATCGGCGCCTTTAAGTGAGCCCTAATGGACGGGAGGGTTTGCACATCTTTGGCGGGTTAGTGACTCAATTATGTTAAGTTCATTGGGTCACCAACGTAATTGAACCCTATTGCTAAGCGGTGGGCTTATAGATTGTTGGCTGTCGGGAAGTCTTCACCTTTTGCTTCACAGTTTGGCACACACGGTGTGCCTATTAGGGCTCAACTGTGACCTTTACGGGAGCCGAGTATGGGTATTAAGCTGTTGCTTCATGCTGTAGCACTATGGCCAAGTGTGTCAACATACACAGCCGAGTCAATTACCTGGCTCCACAGCTTGTCCTCAGCAAGTTGAAGCCCTCTACTTGAATTCATTTCAACGACAGGTGCTTGGAGGACTGATTATAGTCCTCGAGA
seq00030   ACGTTACGGGAGTTCATTACACTAAGCGAATTAGGCGCCAACAAGTACTTTAGTCGGTTAGGGGGTGCGAGTTGTCGGGGACGCGACGGCAACATTCCAATACAGAGGTTCTCTATCACATATGTGGGTATTTCAGATTGCACATTCCTCGTATGGGTATAATTGGATGATGAAAGGACCGGAGCCTTTCCTATCGTGCAGCAGGGTTCGCTTAGTACACACTAATGTTCCTTTGTAAGGCCTATCTCTGATTGATGGGGCAATAAAGAAATTGAGGAACCGTGAATCTGACTTACATTGCTCTACTAGCTAATATGGACCAGTGCGGCATCGCCTAACGCCCCCATTCGGGAGAACCCACGATGGAACTGACGCTAATGAATTAGTCATCCTGGACGGAGAACGGATGAGCAGAATGATGCTCGCCGGGAGACCGGTGGCTCGCTTAGCATGGGCACTTTGAGTCCGCAGAATTCAGGTAGCCGTTTTAACGGAAAAGTTTGCTATTGGCTTCCGTAGCTGGGCCTAGGTTCTCGGCGATCGTAGGTTACATGGAATTCAGTTGTTTGGACCTTCATTCCGTAAATTGCGCGCTAGATAAACTTCAATATACGTAACCCTTTACGTTCTTGTCGCTCGTCAATACCGGCAGAGTAGTGAGCCCATAGTCATATGGCAGGATACCCTCTCTCAGTGACTCAGCGTACCCATCGTAATATTGAGAATGGTGTTTTTTTGAGTCTACCACGTAAATACAGAAGTTTATTATCGAAGGGAATCACCGATCACCCTAATCATAGCCACATACACAAATTAGTCTCACTTTTCCATTCTCCCTGTATGCGTGTAAGACTTTCGAATCGATTTGAATACAGGAAATATGTGTGAAAAAATGCTGCACTCGCTTTCAGGGCCACACACCATCGAAGCGCTTACGATCAGAAAGGTCTTTGGCACTCGCTTACTGGTTGGTATGAGCGAGGGTTTCGAAACCGTAGACTTTTACGGCGAACTTTGGTTGTTATAGTCGTCGTGTATGCCGACGTTTGGAGTGTCTAGTCAGTCTGAGGGTATATCCTCAGCGGAGGAGAGACCACTCTGCCCATCCCTACCACAAATTAATAGGTCCATGAACCGCCCTACTCCTTTCAAGGGTAAAAGATCGCAGGTTATTTTGTTTAAACCGAAGGCCTTACCGGACCCTGGGTGACCTGCATAGTGATTAGACTAATGGGTAGACGGATAAACCCGAGATAAGGCCTGGGACTCCCTACAACCGGAATGAATTTTATGCGAGGTGGGGACTAGGGACCGTCGGTCGTCTACAACCACTGATGTCTCAAGACGATGAGGACTAGGTAAGTGCCATGGACTCGCCGTTCCGGACCTATAGTTAACTAAGAGGAGGAGGAAGTACCGACGGCTTGGCCAACGCTAAGGTCACCCCTAAATCAGCTCGGGAGCAGGTCCGTGCGGACCGGTTCTAATATGCTGTTAATATAAATCGCATGCGGTATTGGGAAAGCATGGTACGATAACTTTCCCTTTTGTTGATTATAGTAATGTTGGCGATTACACTTCCTTCGGACGACAATGGCCACGGAACTTCATTCGAGTGGAGCCGCCGTAAACGGGTCCCTAATGCACACCTTATTATTCCCATTCCTCGTCACGCTTCATGCGGGTCGAGCAAGGAGAACATGATTTGGCGACTTTTTAGGATAAGATCCTAGCAGCCACGCAAAGGGTTACGACGGTCAGCGCTTGTCATCTGAGTAGCACCATTCCAGAAGCAACATACATGCTCTATTCCACGAACACTGTTTAAAAGTGGGGCAGGGGCAGTAACCCTCCAATGGTAGTTACGGCATCTTGTATGGCCGAGGTTAATCGGCGCCTTTAAGTGAGCCCTAATGGACCGGAGGGTTTGCACATCTTTGGCGGGTTAGTGACTCAATTATGTTAAGTTCATTGGGTCACCAACGTAATTGAACCCTATTGCTAAGCGGTGGGCTTATAGATTGTTGGCTGTCGGGAAGTCTTCACCTTTTGCTTCACAGTTTGGCACACACGGTGTGCCTATTAGGGCTCAACTGTGACCTTTACGGGAGCCGAGTATGGGTATTAAGCTGTTGCTTCATGCTGTAGCACTATGGCCAAGTGTGTCAACATACACAGCCGAGTCAATTACCTGGCTCCACAGCTTGTCCTCAGCAAGTTGAAGCCCTCTACTTGAATTCATTTCAACGACAGGTGCTTGGAGGACTGATTATAGTCCTCGAGA
seq00031   ACGTTACGGGAGTTCATTACACTAAGCGAATTAGGCGCCAACAAGTACTTTAGTCGGTTAGGGGGTGCGAGTTGTCGGGGACGCGACGGCAACATTCCAATACAGAGGTTCTCTATCACATATGTGGGTATTTCAGATTGCACATTCCTCGTATGGGTATAATTGGATGATGAAAGGACCGGAGCCTTTCCTATCGTGCAGCAGGGTTCGCTTAGTACACACTAATGTTCCTTTGTAAGGCCTATCTCTGATTGATGGGGCAATAAAGAAATTGAGGAACCGTGAATCTGACTTACATTGCTCTACTAGCTAATATGGACCAGTGCGGCATCGCCTAACGCCCCCATTCGGGAGAACCCACGATGGAACTGACGCTAATGAATTAGTCATCCTGGACGGAGAACGGATGAGCAGAATGATGCTCGCCGGGAGACCGGTGGCTCGCTTAGCATGGGCACTTTGAGTCCGCAGAATTCAGGTAGCCGTTTTAACGGAAAAGTTTGCTATTGGCTTCCGTAGCTGGGCCTAGGTTCTCGGCGATCGTAGGTTACATGGAATTCAGTTGTTTGGACCTTCATTCCGTAAATTGCGCGCTAGATAAACTTCAATATACGTAACCCTTTACGTTCTTGTCGCTCGTCAATACCGGCAGAGTAGTGAGCCCATAGTCATATGGCAGGATACCCTCTCTCAGTGACTCAGCGTACCCATCGTAATATTGAGAATGGTGTTTTTTTGAGTCTACCACGTAAATACAGAAGTTTATTATCGAAGGGAATCACCGATCACCCTAATCATAGCCACATACACAAATTAGTCTCACTTTTCCATTCTCCCTGTATGCGTGTAAGACTTTCGAATCGATTTGAATACAGGAAATATGTGTGAAAAAATGCTGCACTCGCTTTCAGGGCCACACACCATCGAAGCGCTTACGATCAGAAAGGTCTTTGGCACTCGCTTACTGGTTGGTATGAGCGAGGGTTTCGAAACCGTAGACTTTTACGGCGAACTTTGGTTGTTATAGTCGTCGTGTATGCCGACGTTTGGAGTGTCTAGTCAGTCTGAGGGTATATCCTCAGCGGAGGAGAGACCACTCTGCCCAGCCCTACCACAAATTAATAGGTCCATGAACCGCCCTACTCCTTTCAAGGGTAAAAGATCGCAGGTTATTTTGTTTAAACCGAAGGCCTTACCGGACCCTGGGTGACCTGCATAGTGATTAGACTAATGGGTAGACGGATAAACCCGAGATAAGGCCTGGGACTCCCTACAACCGGAATGAATTTTATGCAAGGTGGGGACTAGGGACCGTCGGTCGTCTACAACCACTGATGTCTCAAGACGATGAGGACTAGGTAAGTGCCATGGACTCGCCGTTCCGGACCTATAGTTAACTAAGAGGAGGAGGAAGTACCGACGGCTTGGCCAACGCTAAGGTCACCCCTAAATCAGCTCGGGAGCAGGTCCGTGCGGACCGGTTCTAATATGCTGTTAATATAAATCGCATGCGGTATTGGGAAAGCATGGTACGATAACTTTCCCTTTTGTTGATTATAGTAATGTTGGCGATTACACTTCCTTCGGACGACAATGGCCACGGAACTTCATTCGAGTGGAGCCGCCGTAAACGGGTCCCTAATGCACACCTTATTATTCCCATTCCTCGTCACGCTTCATGCGGGTCGAGCAAGGAGAACATGATTTGGCGACTTTTTAGGATAAGATCCTAGCAGCCACGCAAAGGGTTACGACGGTCAGCGCTTGTCATCTGAGTAGCACCATTCCAGAAGCAACATACATGCTCTATTCCACGAACACTGTTTAAAAGTGGGGCAGGGGCAGTAACCCTCCAATGGTAGTTACGGCATCTTGTATGGCCGAGGTTAATCGGCGCCTTTAAGTGAGCCCTAATGGACCGGAGGGTTTGCACATCTTTGGCGGGTTAGTGACTCAATTATGTTAAGTTCATTGGGTCACCAACGTAATTGAACCCTATTGCTAAGCGGTGGGCTTATAGATTGTTGGCTGTCGGGAAGTCTTCACCTTTTGCTTCACAGTTTGGCACACACGGTGTGCCTATTAGGGCTCAACTGTGACCTTTACGGGAGCCGAGTATGGGTATTAAGCTGTTGCTTCATGCTGTAGCACTATGGCCAAGTGTGTCAACATACACAGCCGAGTCAATTACCTGGCTCCACAGCTTGTCCTCAGCAAGTTGAAGCCCTCTACTTGAATTCATTTCAACGACAGGTGCTTGGAGGACTGATTATAGTCCTCGAGA
seq00032   ACGTTACGGGAGTTCATTACACTAAGCGAATTAGGCGCCAACAAGTACTTTAGTCGGTTAGGGGGTGCGAGTTGTCGGGGACGCGACGGCAACATTCCAATACAGAGGTTCTCTATCACATATGTGGGTATTTCAGATTGCACATTCCTCGTATGGGTATAATTGGATGATGAAAGGACCGGAGCCTTTCCTATCGTGCAGCAGGGTTCGCTTAGTACACACTAATGTTCCTTTGTAAGGCCTATCTCTGATTGATGGGGCAATAAAGAAATTGAGGAACCGTGAATCTGACTTACATTGCTCTACTAGCTAATATGGACCAGTGCGGCATCGCCTAACGCCCCCATTCGGGAGAACCCACGATGGAACTGACGCTAATGAATTAGTCATCCTGGACGGAGAACGGATGAGCAGAATGATGCTCGCCGGGAGACCGGTGGCTCGCTTAGCATGGGCACTTTGAGTCCGCAGAATTCAGGTAGCCGTTTTAACGGAAAAGTTTGCTATTGGCTTCCGTAGCTGGGCCTAGGTTCTCGGCGATCGTAGGTTACATGGAATTCAGTTGTTTGGACCTTCATTCCGTAAATTGCGCGCTAGATAAACTTCAATATACGTAACCCTTTACGTTCTTGTCGCTCGTCAATACCGGCAGAGTAGTGAGCCCATAGTCATATGGCAGGATACCCTCTCTCAGTGACTCAGCGTACCCATCGTAATATTGAGAATGGTGTTTTTTTGAGTCTACCACGTAAATACAGAAGTTTATTATCGAAGGGAATCACCGATCACCCTAATCATAGCCACATACACAAATTAGTCTCACTTTTCCATTCTCCCTGTATGCGTGTAAGACTTTCGAATCGATTTGAATACAGGAAATATGTGTGAAAAAATGCTGCACTCGCTTTCAGGGCCACACACCATCGAAGCGCTTACGATCAGAAAGGTCTTTGGCACTCGCTTACTGGTTGGTATGAGCGAGGGTTTCGAAACCGTAGACTTTTACGGCGAACTTTGGTTGTTATAGTCGTCGTGTATGCCGACGTTTGGAGTGTCTAGTCAGTCTGAGGGTATATCCTCAGCGGAGGAGAGACCACTCTGCCCAGCCCTACCACAAATTAATAGGTCCATGAACCGCCCTACTCCTTTCAAGGGTAAAAGATCGCAGGTTATTTTGTTTAAACCGAAGGCCTTACCGGACCCTGGGTGACCTGCATAGTGATTAGACTAATGGGTAGACGGATAAACCCGAGATAAGGCCTGGGACTCCCTACAACCGGAATGAATTTTATGCGAGGTGGGGACTAGGGACCGTCGGTCGTCTACAACCACTGATGTCTCAAGACGATGAGGACTAGGTAAGTGCCATGGACTCGCCGTTCCGGACCTATAGTTAACTAAGAGGAGGAGGAAGTACCGACGGCTTGGCCAACGCTAAGGTCACCCCTAAATCAGCTCGGGAGCAGGTCCGTGCGGACCGGTTCTAATATGCTGTTAATATAAATCGCATGCGGTATTGGGAAAGCATGGTACGATAACTTTCCCTTTTGTTGATTATAGTAATGTTGGCGATTACACTTCCTTCGGACGACAATGGCCACGGAACTTCATTCGAGTGGAGCCGCCGTAAACGGGTCCCTAATGCACACCTTATTATTCCCATTCCTCGTCACGCTTCATGCGGGTCGAGCAAGGAGAACATGATTTGGCGACTTTTTAGGATAAGATCCTAGCAGCCACGCAAAGGGTTACGACGGTCAGCGCTTGTCATCTGAGTAGCACCATTCCAGAAGCAACATACATGCTCTATTCCACGAACACTGTTTAAAAGTGGGGCAGGGGCAGTAACCCTCCAATGGTAGTTACGGCATCTTGTATGGCCGAGGTTAATCGGCGCCTTTAAGTGAGCCCTAATGGACCGGAGGGTTTGCACATCTTTGGCGGGTTAGTGACTCAATTATGTTAAGTTCATTGGGTCACCAACGTAATTGAACCCTATTGCTAAGCGGTGGGCTTATAGATTGTTGGCTGTCGGGAAGTCTTCACCTTTTGCTTCACAGTTTGGCACACACGGTGTGCCTATTAGGGCTCAACTGTGACCTTTACGGGAGCCGAGTATGGGTATTAAGCTGTTGCTTCATGCTGTAGCACTATGGCCAAGTGTGTCAACATACACAGCCGAGTCAATTACCTGGCTCCACAGCTTGTCCTCAGCAAGTTGAAGCCCTCTACTTGAATTCATTTCAACGACAGGTGCTTGGAGGACTGATTATAGTCCTCGAGA
seq00033   ACGTTACGGGAGTTCATTACACTAAGCGAATTAGGCGCCAACAAGTACTTTAGTCGGTTAGGGGGTGCGAGTTGTCGGGGACGCGACGGCAACATTCCAATACAGAGGTTCTCTATCACATATGTGGGTATTTCAGATTGCACATTCCTCGTATGGGTATAATTGGATGATGAAAGGACCGGAGCCTTTCCTATCGTGCAGCAGGGTTCGCTTAGTACACACTAATGTTCCTTTGTAAGGCCTATCTCTGATTGATGGGGCAATAAAGAAATTGAGGAACCGTGAATCTGACTTACATTGCTCTACTAGCTAATATGGACCAGTGCGGCATCGCCTAACGCCCCCATTCGGGAGAACCCACGATGGAACTGACGCTAATGAATTAGTCATCCTGGACGGAGAACGGATGAGCAGAATGATGCTCGCCGGGAGACCGGTGGCTCGCTTAGCATGGGCACTTTGAGTCCGCAGAATTCAGGTAGCCGTTTTAACGGAAAAGTTTGCTATTGGCTTCCGTAGCTGGGCCTAGGTTCTCGGCGATCGTAGGTTACATGGAATTCAGTTGTTTGGACCTTCATTCCGTAAATTGCGCGCTAGATAAACTTCAATATACGTAACCCTTTACGTTCTTGTCGCTCGTCAATACCGGCAGAGTAGTGAGCCCATAGTCATATGGCAGGATACCCTCTCTCAGTGACTCAGCGTACCCATCGTAATATTGAGAATGGTGTTTTTTTGAGTCTACCACGTAAATACAGAAGTTTATTATCGAAGGGAATCACCGATCACCCTAATCATAGCCACATACACAAATTAGTCTCACTTTTCCATTCTCCCTGTATGCGTGTAAGACTTTCAAATCGATTTGAATACAGGAAATATGTGTGAAAAAATGCTGCACTCGCTTTCAGGGCCACACACCATCGAAGCGCTTACGATCAGAAAGGTCTTTGGCACTCGCTTACTGGTTGGTATGAGCGAGGGTTTCGAAACCGTAGACTTTTACGGCGAACTTTGGTTGTTATAGTCGTCGTGTATGCCGACGTTTGGAGTGTCTAGTCAGTCTGAGGGTATATCCTCAGCGGAGGAGAGACCACTCTGCCCAGCCCTACCACAAATTAATAGGTCCATGAACCGCCCTACTCCTTTCAAGGGTAAAAGATCGCAGGTTATTTTGTTTAAACCGAAGGCCTTACCGGACCCTGGGTGACCTGCATAGTGATTAGACTAATGGGTAGACGGATAAACCCGAGATAAGGCCTGGGACTCCCTACAACCGGAATGAATTTTATGCGAGGTGGGGACTAGGGACCGTCGGTCGTCTACAACCACTGATGTCTCAAGACGATGAGGACTAGGTAAGTGCCATGGACTCGCCGTTCCGGACCTATAGTTAACTAAGAGGAGGAGGAAGTACCGACGGCTTGGCCAACGCTAAGGTCACCCCTAAATCAGCTCGGGAGCAGGTCCGTGCGGACCGGTTCTAATATGCTGTTAATATAAATCGCATGCGGTATTGGGAAAGCATGGTACGATAACTTTCCCTTTTGTTGATTATAGTAATGTTGGCGATTACACTTCCTTCGGACGACAATGGCCACGGAACTTCATTCGAGTGGAGCCGCCGTAAACGGGTCCCTAATGCACACCTTATTATTCCCATTCCTCGTCACGCTTCATGCGGGTCGAGCAAGGAGAACATGATTTGGCGACTTTTTAGGATAAGATCCTAGCAGCCACGCAAAGGGTTACGACGGTCAGCGCTTGTCATCTGAGTAGCACCATTCCAGAAGCAACATACATGCTCTATTCCACGAACACTGTTTAAAAGTGGGGCAGGGGCAGTAACCCTCCAATGGTAGTTACGGCATCTTGTATGGCCGAGGTTAATCGGCGCCTTTAAGTGAGCCCTAATGGACCGGAGGGTTTGCACATCTTTGGCGGGTTAGTGAATCAATTATGTTAAGTTCATTGGGTCACCAACGTAATTGAACCCTATTGCTAAGCGGTGGGCTTATAGATTGTTGGCTGTCGGGAAGTCTTCACCTTTTGCTTCACAGTTTGGCACACACGGTGTGCCTATTAGGGCTCAACTGTGACCTTTACGGGAGCCGAGTATGGGTATTAAGCTGTTGCTTCATGCTGTAGCACTATGGCCAAGTGTGTCAACATACACAGCCGAGTCAATTACCTGGCTCCACAGCTTGTCCTCAGCAAGTTGAAGCCCTCTACTTGAATTCATTTCAACGACAGGTGCTTGGAGGACTGATTATAGTCCTCGAGA
