# Supplementary material for: How Good Are Indirect Tests at Detecting Recombination in Human mtDNA?
Source: G3 (Bethesda). 2013 Jul 1;3(7):1095–104. doi: 10.1534/g3.113.006510 (PMC3704238; doi:10.1534/g3.113.006510)
Supplement: Supporting Information [file supp_g3.113.006510_FileS2.gz › SequenceData/mtDNA_ratehet&popgrowth/0/3rdbase/Infiles/0_86-new.txt]

33 2284
seq00001   GGCGCACGTCTGAAAACTTATCACAGACCTCAATCCACCACAAACCCTGGAGCAAAGTCCGCAAGGGTTAAGTTCTGAACCCCATTTATGCTACTAGGGCTATTAGTTTCAGAATCGACCTAGGGTACCGAGAGTCTTTCAAACCTGCAGTTTCGCCCGTCCAATGGGGGAGCGGTCGTCGCATTGGCTCCGACTAACGGAGTACCCGACGATGCGTAACATTTTATGCCCAAGATATTAGCCCTGTTCAGCATATCTGTTACGGTTCTCTTTGTATAGCGAGCAGCCCCGGAAGCATTGGAGGGGCAACGCCAACCTTCTGCAGCGTGAAAAATGGCGCAAGGTGGCGCCTGAGTTCAAGTTGATGGGCCGCAACAGTTGGTTCTTTCCCGCTAGACTTGAAGTACAACGCCTGCCAAAGCCCCACGCGTTCGCAAGAACAGCAGGGAGATCTGAAGTAAGGAAGGGGATTAAATGCCATTCCTACACCAAGCCTCTAGCTAACTTAGATCGCTCGGCTGGAATAGCGTGTCTCCTGATTTGTTCGGGTCTATGCGCGGTAAGACGTCACTAAGATGAATGTGTTCTAACACATCGCGGACCTCTGAGAATGTCCGGACTTATGGGGATTGTAGGCCTATCAAGTACCAAGCAGCGCGACCTTCGCTGTTGTTAATTATCGCTCAGATCGTAAGAAGGCCAGAAAGTTAGAAGTGGTTGCTATCCCCAAAACCTCAAGTCGAACGTTGAATTAGAATCATTATGTTTGTTGTCGGATTTGGATGGGACCGGTGTAAATAATACGTCCGCTCTTGGAGTAAACTTCAGGGCACTCGATCCTTGGACACGAGGACAACCTATCCCCCTTATAGGTGGGGAACCAGGATTACTATGGTTCGGACTCAATACGTCCTCACTACGGGACCGACTTAGGGAATTATGAAGTCAGCCCACTGCGAGGACGCACCGACGAAAGCGACCATAGGGTGTGGGGACAGGGCAATGACAGACGGAATTCAGTTTATTCGATAGCGAGTCGACTAGTTACTAAATAAGAATTCATTTAAATGTCGCGCCGACCACGTTAAAGGTAGCAACTTCGATAAAGCAGTTCCAATATAGACCCTTCCACAAGTTACCAACCCTTCTGGACATTGATAATAGTACGCTTAAAGTTGTATCGCTCCTTGTACATCACGTTGCAAATATGAGTAAATAATGCGGGTCTAAAACACCTGACCGTAATCTCTGGCTCTTTAATAATGGCAGGAGTGGCTAACTTTGGATCGTCCCGACACCGAGCAAAGTATTAACTATGGTATCAGCGACAGGGGTGTTTGCCGGTCAGTTTAGGACCGAGTGTGCCGGACCGCGACTTAGGCCTATCGCCACAGGTCTCGTAGTGCGAAACCCCCCCCCACTGCGCCGGCCCAAGAGCGAGCTGTTGGTGCCAAGCGATAATGACTGGTGTAGTATCAAGCGAGCCTGATAGTCCGGTGGATGGAGCAAGCTTTAGGCCATTAGGTAGAGATATCAGAGACCGCAGCATTCTGCTTAACAAGACCCGTATTCAACTACTCGTCCAGCATTCTAAGGATCACTTTTTACATTATAATGCTTGCTCGTAATACAAGTCCTCCATCATCGACGAAGGTCATGAAATTTCAGCCTTAGGATTGGGGCTGGCATCTATAATCGGTGGTGCCGAGTGTCGCAAATGCAATAAGGGCTACCCTGTTCCTACCCAGTTAGAGTCCACTTACTAAGACTATACTGCATTCACCTTGATGTATTGTGGCTGAGATCTGATCGTCTTTATGCGATGGTTTGTACTCCATGAGCATCCTGTGGTGCCACGTAATAAGAGTAAACGTTTTTCGGGTAATACGAGTACTGTAGCGTGGTGGGCTGTAGAAGTCAATTGCATGTGCTAGCAACTCACTACATACAATTATGCGCATACCCAGTCCTGTTAGGCTGCTCAGTAAGGTCCTGGCAGAGACGAGGCCACGAGACAAGCACTTCGGCGTGTTCCCGGACTCATGGCCCGGCAACATGCGGAAGCGTTCGAAACCTGTATCAATGTCTAACGACGGGGTTTAACGTCTACAGTCTAATGTCACCACGGATGAAGCCTGGATCTTCAATTCGTGTAGCCCTACGCGATCACCCGAGCACCTCGCTGTGAGCTCGACATTGGACCCCTGCGGTCGGCTCACGGAGCCGACCTGATACAGGCAAGCGACTTTATTCTAACACGGTGGAGAGACCATAGCCTTCAGCG
seq00002   GGCGCACGTCTGAAAACTTATCACAGACCTCAATCCACCACAAACCCTGGAGCAAAGTCCGCAAGGGTTAAGTTCTGAACCCCATTTATGCTACTAGGGCTATTAGTTTCAGAATCGACCTAGGGTACCGAGAGTCTTTCAAACCTGCAGTTTCGCCCGTCCAATGGGGGAGCGGTCGTCGCATTGGCTCCGACTAACGGAGTACCCGACGATGCGTAACATTTTATGCCCAAGATATTAGCCCTGTTCAGCATATCTGTTACGGTTCTCTTTGTATAGCGAGCAGCCCCGGAAGCATTGGAGGGGCAACGCCAACCTTCTGCAGCGTGAAAAATGGCGCAAGGTGGCGCCTGAGTTCAAGTTGATGGGCCGCAACAGTTGGTTCTTTCCCGCTAGACTTGAAGTACAACGCCTGCCAAAGCCCCACGCGTTCGCAAGAACAGCAGGGAGATCTGAAGTAAGGAAGGGGATTAAATGCCATTCCTACACCAAGCCTCTAGCTAACTTAGATCGCTCGGCTGGAATAGCGTGTCTCCTGATTTGTTCGGGTCTATGCGCGGTAAGACGTCACTAAGATGAATGTGTTCTAACACATCGCGGACCTCTGAGAATGTCCGGACTTATGGGGATTGTAGGCCTATCAAGTACCAAGCAGCGCGACCTTCGCTGTTGTTAATTATCGCTCAGATCGTAAGAAGGCCAGAAAGTTAGAAGTGGTTGCTATCCCCAAAACCTCAAGTCGAACGTTGAATTAGAATCATTATGTTTGTTGTCGGATTTGGATGGGACCGGTGTAAATAATACGTCCGCTCTTGGAGTAAACTTCAGGGCACTCGATCCTTGGACACGAGGACAACCTATCCCCCTTATAGGTGGGGAACCAGGATTACTATGGTTCGGACTCAATACGTCCTCACTACGGGACCGACTTAGGGAATTATGAAGTCAGCCCACTGCGAGGACGCACCGACGAAAGCGACCATAGGGTGTGGGGACAGGGCAATGACAGACGGAATTCAGTTTATTCGATAGCGAGTCGACTAGTTACTAAATAAGAATTCATTTAAATGTCGCGCCGACCACGTTAAAGGTAGCAACTTCGATAAAGCAGTTCCAATATAGACCCTTCCACAAGTTACCAACCCTTCTGGACATTGATAATAGTACGCTTAAAGTTGTATCGCTCCTTGTACATCACGTTGCAAATATGAGTAAATAATGCGGGTCTAAAACACCTGACCGTAATCTCTGGCTCTTTAATAATGGCAGGAGTGGCTAACTTTGGATCGTCCCGACACCGAGCAAAGTATTAACTATGGTATCAGCGACAGGGGTGTTTGCCGGTCAGTTTAGGACCGAGTGTGCCGGACCGCGACTTAGGCCTATCGCCACAGGTCTCGTAGTGCGAAACCCCCCCCCACTGCGCCGGCCCAAGAGCGAGCTGTTGGTGCCAAGCGATAATGACTGGTGTAGTATCAAGCGAGCCTGATAGTCCGGTGGATGGAGCAAGCTTTAGGCCATTAGGTAGAGATATCAGAGACCGCAGCATTCTGCTTAACAAGACCCGTATTCAACTACTCGTCCAGCATTCTAAGGATCACTTTTTACATTATAATGCTTGCTCGTAATACAAGTCCTCCATCATCGACGAAGGTCATGAAATTTCAGCCTTAGGATTGGGGCTGGCATCTATAATCGGTGGTGCCGAGTGTCGCAAATGCAATAAGGGCTACCCTGTTCCTACCCAGTTAGAGTCCACTTACTAAGACTATACTGCATTCACCTTGATGTATTGTGGCTGAGATCTGATCGTCTTTATGCGATGGTTTGTACTCCATGAGCATCCTGTGGTGCCACGTAATAAGAGTAAACGTTTTTCGGGTAATACGAGTACTGTAGCGTGGGGGGCTGTAGAAGTCAATTGCATGTGCTAGCAACTCACTACATACAATTATGCGCATACCCAGTCCTGTTAGGCTGCTCAGTAAGGTCCTGGCAGAGACGAGGCCACGAGACAAGCACTTCGGCGTGTTCCCGGACTCATGGCCCGGCAACATGCGGAAGCGTTCGAAACCTGTATCAATGTCTAACGACGGGGTTTAACGTCTACAGTCTAATGTCACCACGGATGAAGCCTGGATCTTCAATTCGTGTAGCCCTACGCGATCACCCGAGCACCTCGCTGTGAGCTCGACATTGGACCCCTGCGGTCGGCTCACGGAGCCGACCTGATACAGGCAAGCGACTTTATTCTAACACGGTGGAGAGACCATAGCCTTCAGCG
seq00003   GGCGCACGTCTGAAAACTTATCACAGACCTCAATCCACCACAAACCCTGGAGCAAAGTCCGCAAGGGTTAAGTTCTGAACCCCATTTATGCTACTAGGGCTATTAGTTTCAGAATCGACCTAGGGTACCGAGAGTCTTTCAAACCTGCAGTTTCGCCCGTCCAATGGGGGAGCGGTCGTCGCATTGGCTCCGACTAACGGAGTACCCGACGATGCGTAACATTTTATGCCCAAGATATTAGCCCTGTTCAGCATATCTGTTACGGTTCTCTTTGTATAGCGAGCAGCCCCGGAAGCATTGGAGGGGCAACGCCAACCTTCTGCAGCGTGAAAAATGGCGCAAGGTGGCGCCTGAGTTCAAGTTGATGGGCCGCAACAGTTGGTTCTTTCCCGCTAGACTTGAAGTACAACGCCTGCCAAAGCCCCACGCGTTCGCAAGAACAGCAGGGAGATCTGAAGTAAGGAAGGGGATTAAATGCCATTCCTACACCAAGCCTCTAGCTAACTTAGATCGCTCGGCTGGAATAGCGTGTCTCCTGATTTGTTCGGGTCTATGCGCGGTAAGACGTCACTAAGATGAATGTGTTCTAACACATCGCGGACCTCTGAGAATGTCCGGACTTATGGGGATTGTAGGCCTATCAAGTACCAAGCAGCGCGACCTTCGCTGTTGTTAATTATCGCTCAGATCGTAAGAAGGCCAGAAAGTTAGAAGTGGTTGCTATCCCCAAAACCTCAAGTCGAACGTTGAATTAGAATCATTATGTATGTTGTCGGATTTGGATGGGACCGGTGTAAATAATACGTCCGCTCTTGGAGTAAACTTCAGGGCACTCGATCCTTGGACACGAGGACAACCTATCCCCCTTATAGGTGGGGAACCAGGATTACTATGGTTCGGACTCAATACGTCCTCACTACGGGACCGACTTAGGGAATTATGAAGTCAGCCCACTGCGAGGACGCACCGACGAAAGCGACCATAGGGTGTGGGGACAGGGTAATGACAGACGGAATTCAGTTTATTCGATAGCGAGTCGACTAGTTACTAAATAAGAATTCATTTAAATGTCGCGCCGACCACGTTAAAGGTAGCAACTTCGATAAAGCAGTTCCAATATAGACCCTTCCACAAGTTACCAACCCTTCTGGACATTGATAATAGTACGCTTAAAGTTGTATCGCTCCTTGTACATCACGTTGCAAATATGAGTAAAGAATGCGGGTCTAAAACACCTGACCGTAATCTCTGGCTCTTTAATAATGGCAGGAGTGGCTAACTTTGGATCGTCCCGACACCGAGCAAAGTATTAACTATGGTATCAGCGACAGGGGTGTTTGCCGGTCAGTTTAGGACCGAGTGTGCCGGACCGCGACTTAGGCCTATCGCCACAGGTCTCGTAGTGCGAAACCCCCCCCCACTGCGCCGGCCCAAGAGCGAGCTGTTGGTGCCAAGCGATAATGACTGGTGTAGTATCAAGCGAGCCTGATAGTCCGGTGGATGGAGCAAGCTTTAGGCCATTAGGTAGAGATATCAGAGACCGCAGCATTCTGCTTAACAAGACCCGTATTCAACTACTCGTCCAGCATTCTAAGGATCACTTTTTACATTATAATGCTTGCTCGTAATACAAGTCCTCCATCATCGACGAAGGTCATGAAATTTCAGCCTTAGGATTGGGGCTGGCATCTATAATCGGTGGTGCCGAGTGTCGCAAATGCAATAAGGGCTACCCTGTTCCTACCCAGTTAGAGTCCACTTACTAAGACTATACTGCATTCACCTTGATGTATTGTGGCTGAGATCTGATCGTCTTTATGCGATGGTTTGTACTCCATGAGCATCCTGTGGTGCCACGTAATAAGAGTAAACGTTTTTCGGGTAATACGAGTACTGTAGCGTGGGGGGCTGTAGAAGTCAATTGCATGTGCTAGCAACTCACTACATACAATTATGCGCATACCCAGTCCTGTTAGGCTGCTCAGTAAGGTCCTGGCAGAGACGAGGCCACGAGACAAGCACTTCGGCGTGTTCCCGGACTCATGGCCCGGCAACATGCGGAAGCGTTCGAAACCTGTATCAATGTCTAACGACGGGGTTTAACGTCTACAGTCTAATGTCACCACGGATGAAGCCTGGATCTTCAATTCGTGTAGCCCTACGCGATCACCCGAGCACCTCGCTGTGAGCTCGACATTGGACCCCTGCGGTCGGCTCACGGAGCCGACCTGATACAGGCAAGCGACTTTATTCTAACACGGTGGAGAGACCATAGCCTTCAGCG
seq00004   GGCGCACGTCTGAAAACTTATCACAGACCTCAATCCACCACAAACCCTGGAGCAAAGTCCGCAAGGGTTAAGTTCTGAACCCCATTTATGCTACTAGGGCTATTAGTTTCAGAATCGACCTAGGGTACCGAGAGTCTTTCAAACCTGCAGTTTCGCCCGTCCAATGGGGGAGCGGTCGTCGCATTGGCTCCGACTAACGGAGTACCCGACGATGCGTAACATTTTATGCCCAAGATATTAGCCCTGTTCAGCATATCTGTTACGGTTCTCTTTGTATAGCGAGCAGCCCCGGAAGCATTGGAGGGGCAACGCCAACCTTCTGCAGCGTGAAAAATGGCGCAAGGTGGCGCCTGAGTTCAAGTTGATGGGCCGCAACAGTTGGTTCTTTCCCGCTAGACTTGAAGTACAACGCCTGCCAAAGCCCCACGCGTTCGCAAGAACAGCAGGGAGATCTGAAGTAAGGAAGGGGATTAAATGCCATTCCTACACCAAGCCTCTAGCTAACTTAGATCGCTCGGCTGGAATAGCGTGTCTCCTGATTTGTTCGGGTCTATGCGCGGTAAGACGTCACTAAGATGAATGTGTTCTAACACATCGCGGACCTCTGAGAATGTCCGGACTTATGGGGATTGTAGGCCTATCAAGTACCAAGCAGCGCGACCTTCGCTGTTGTTAATTATCGCTCAGATCGTAAGAAGGCCAGAAAGTTAGAAGTGGTTGCTATCCCCAAAACCTCAAGTCGAACGTTGAATTAGAATCATTATGTATGTTGTCGGATTTGGATGGGACCGGTGTAAATAATACGTCCGCTCTTGGAGTAAACTTCAGGGCACTCGATCCTTGGACACGAGGACAACCTATCCCCCTTATAGGTGGGGAACCAGGATTACTATGGTTCGGACTCAATACGTCCTCACTACGGGACCGACTTAGGGAATTATGAAGTCAGCCCACTGCGAGGACGCACCGACGAAAGCGACCATAGGGTGTGGGGACAGGGCAATGACAGACGGAATTCAGTTTATTCGATAGCGAGTCGACTAGTTACTAAATAAGAATTCATTTAAATGTCGCGCCGACCACGTTAAAGGTAGCAACTTCGATAAAGCAGTTCCAATATAGACCCTTCCACAAGTTACCAACCCTTCTGGACATTGATAATAGTACGCTTAAAGTTGTATCGCTCCTTGTACATCACGTTGCAAATATGAGTAAATAATGCGGGTCTAAAACACCTGACCGTAATCTCTGGCTCTTTAATAATGGCAGGAGTGGCTAACTTTGGATCGTCCCGACACCGAGCAAAGTATTAACTATGGTATCAGCGACAGGGGTGTTTGCCGGTCAGTTTAGGACCGAGTGTGCCGGACCGCGACTTAGGCCTATCGCCACAGGTCTCGTAGTGCGAAACCCCCCCCCACTGCGCCGGCCCAAGAGCGAGCTGTTGGTGCCAAGCGATAATGACTGGTGTAGTATCAAGCGAGCCTGATAGTCCGGTGGATGGAGCAAGCTTTAGGCCATTAGGTAGAGATATCAGAGACCGCAGCATTCTGCTTAACAAGACCCGTATTCAACTACTCGTCCAGCATTCTAAGGATCACTTTTTACATTATAATGCTTGCTCGTAATACAAGTCCTCCATCATCGACGAAGGTCATGAAATTTCAGCCTTAGGATTGGGGCTGGCATCTATAATCGGTGGTGCCGAGTGTCGCAAATGCAATAAGGGCTACCCTGTTCCTACCCAGTTAGAGTCCACTTACTAAGACTATACTGCATTCACCTTGATGTATTGTGGCTGAGATCTGATCGTCTTTATGCGATGGTTTGTACTCCATGAGCATCCTGTGGTGCCACGTAATAAGAGTAAACGTTTTTCGGGTAATACGAGTACTGTAGCGTGGGGGGCTGTAGAAGTCAATTGCATGTGCTAGCAACTCACTACATACAATTATGCGCATACCCAGTCCTGTTAGGCTGCTCAGTAAGGTCCTGGCAGAGACGAGGCCACGAGACAAGCACTTCGGCGTGTTCCCGGACTCATGGCCCGGCAACATGCGGAAGCGTTCGAAACCTGTATCAATGTCTAACGACGGGGTTTAACGTCTACAGTCTAATGTCACCACGGATGAAGCCTGGATCTTCAATTCGTGTAGCCCTACGCGATCACCCGAGCACCTCGCTGTGAGCTCGACATTGGACCCCTGCGGTCGGCTCACGGAGCCGACCTGATACAGGCAAGCGACTTTATTCTAACACGGTGGAGAGACCATAGCCTTCAGCG
seq00005   GGCGCACGTCTGAAAACTTATCACAGACCTCAATCCACCACAAACCCTGGAGCAAAGTCCGCAAGGGTTAAGTTCTGAACCCCATTTATGCTACTAGGGCTATTAGTTTCAGAATCGACCTAGGGTACCGAGAGTCTTTCAAACCTGCAGTTTCGCCCGTCCAATGGGGGAGCGGTCGTCGCATTGGCTCCGACTAACGGAGTACCCGACGATGCGTAACATTTTATGCCCAAGATATTAGCCCTGTTCAGCATATCTGTTACGGTTCTCTTTGTATAGCGAGCAGCCCCGGAAGCATTGGAGGGGCAACGCCAACCTTCTGCAGCGTGAAAAATGGCGCAAGGTGGCGCCTGAGTTCAAGTTGATGGGCCGCAACAGTTGGTTCTTTCCCGCTAGACTTGAAGTACAACGCCTGCCAAAGCCCCACGCGTTCGCAAGAACAGCAGGGAGATCTGAAGTAAGGAAGGGGATTAAATGCCATTCCTACACCAAGCCTCTAGCTAACTTAGATCGCTCGGCTGGAATAGCGTGTCTCCTGATTTGTTCGGGTCTATGCGCGGTAAGACGTCACTAAGATGAATGTGTTCTAACACATCGCGGACCTCTGAGAATGTCCGGACTTATGGGGATTGTAGGCCTATCAAGTACCAAGCAGCGCGACCTTCGCTGTTGTTAATTATCGCTCAGATCGTAAGAAGGCCAGAAAGTTAGAAGTGGTTGCTATCCCCAAAACCTCAAGTCGAACGTTGAATTAGAATCATTATGTATGTTGTCGGATTTGGATGGGACCGGTGTAAATAATACGTCCGCTCTTGGAGTAAACTTCAGGGCACTCGATCCTTGGACACGAGGACAACCTATCCCCCTTATAGGTGGGGAACCAGGATTACTATGGTTCGGACTCAATACGTCCTCACTACGGGACCGACTTAGGGAATTATGAAGTCAGCCCACTGCGAGGACGCACCGACGAAAGCGACCATAGGGTGTGGGGACAGGGCAATGACAGACGGAATTCAGTTTATTCGATAGCGAGTCGACTAGTTACTAAATAAGAATTCATTTAAATGTCGCGCCGACCACGTTAAAGGTAGCAACTTCGATAAAGCAGTTCCAATATAGACCCTTCCACAAGTTACCAACCCTTCTGGACATTGATAATAGTACGCTTAAAGTTGTATCGCTCCTTGTACATCACGTTGCAAATATGAGTAAATAATGCGGGTCTAAAACACCTGACCGTAATCTCTGGCTCTTTAATAATGGCAGGAGTGGCTAACTTTGGATCGTCCCGACACCGAGCAAAGTATTAACTATGGTATCAGCGACAGGGGTGTTTGCCGGTCAGTTTAGGACCGAGTGTGCCGGACCGCGACTTAGGCCTATCGCCACAGGTCTCGTAGTGCGAAACCCCCCCCCACTGCGCCGGCCCAAGAGCGAGCTGTTGGTGCCAAGCGATAATGACTGGTGTAGTATCAAGCGAGCCTGATAGTCCGGTGGATGGAGCAAGCTTTAGGCCATTAGGTAGAGATATCAGAGACCGCAGCATTCTGCTTAACAAGACCCGTATTCAACTACTCGTCCAGCATTCTAAGGATCACTTTTTACATTATAATGCTTGCTCGTAATACAAGTCCTCCATCATCGACGAAGGTCATGAAATTTCAGCCTTAGGATTGGGGCTGGCATCTATAATCGGTGGTGCCGAGTGTCGCAAATGCAATAAGGGCTACCCTGTTCCTACCCAGTTAGAGTCCACTTACTAAGACTATACTGCATTCACCTTGATGTATTGTGGCTGAGATCTGATCGTCTTTATGCGATGGTTTGTACTCCATGAGCATCCTGTGGTGCCACGTAATAAGAGTAAACGTTTTTCGGGTAATACGAGTACTGTAGCGTGGGGGGCTGTAGAAGTCAATTGCATGTGCTAGCAACTCACTACATACAATTATGCGCATACCCAGTCCTGTTAGGCTGCTCAGTAAGGTCCTGGCAGAGACGAGGCCACGAGACAAGCACTTCGGCGTGTTCCCGGACTCATGGCCCGGCAACATGCGGAAGCGTTCGAAACCTGTATCAATGTCTAACGACGGGGTTTAACGTCTACAGTCTAATGTCACCACGGATGAAGCCTGGATCTTCAATTCGTGTAGCCCTACGCGATCACCCGAGCACCTCGCTGTGAGCTCGACATTGGACCCCTGCGGTCGGCTCACGGAGCCGACCTGATACAGGCAAGCGACTTTATTCTAACACGGTGGAGAGACCATAGCCTTCAGCG
seq00006   GGCGCACGTCTGAAAACTTATCACAGACCTCAATCCACCACAAACCCTGGAGCAAAGTCCGCAAGGGTTAAGTTCTGAACCCCATTTATGCTACTAGGGCTATTAGTTTCAGAATCGACCTAGGGTACCGAGAGTCTTTCAAACCTGCAGTTTCGCCCGTCCAATGGGGGAGCGGTCGTCGCATTGGCTCCGACTAACGGAGTACCCGACGATGCGTAACATTTTATGCCCAAGATATTAGCCCTGTTCAGCATATCTGTTACGGTTCTCTTTGTATAGCGAGCAGCCCCGGAAGCATTGGAGGGGCAACGCCAACCTTCTGCAGCGTGAAAAATGGCGCAAGGTGGCGCCTGAGTTCAAGTTGATGGGCCGCAACAGTTGGTTCTTTCCCGCTAGACTTGAAGTACAACGCCTGCCAAAGCCCCACGCGTTCGCAAGAACAGCAGGGAGATCTGAAGTAAGGAAGGGGATTAAATGCCATTCCTACACCAAGCCTCTAGCTAACTTAGATCGCTCGGCTGGAATAGCGTGTCTCCTGATTTGTTCGGGTCTATGCGCGGTAAGACGTCACTAAGATGAATGTGTTCTAACACATCGCGGACCTCTGAGAATGTCCGGACTTATGGGGATTGTAGGCCTATCAAGTACCAAGCAGCGCGACCTTCGCTGTTGTTAATTATCGCTCAGATCGTAAGAAGGCCAGAAAGTTAGAAGTGGTTGCTATCCCCAAAACCTCAAGTCGAACGTTGAATTAGAATCATTATGTATGTTGTCGGATTTGGATGGGACCGGTGTAAATAATACGTCCGCTCTTGGAGTAAACTTCAGGGCACTCGATCCTTGGACACGAGGACAACCTATCCCCCTTATAGGTGGGGAACCAGGATTACTATGGTTCGGACTCAATACGTCCTCACTACGGGACCGACTTAGGGAATTATGAAGTCAGCCCACTGCGAGGACGCACCGACGAAAGCGACCATAGGGTGTGGGGACAGGGTAATGACAGACGGAATTCAGTTTATTCGATAGCGAGTCGACTAGTTACTAAATAAGAATTCATTTAAATGTCGCGCCGACCACGTTAAAGGTAGCAACTTCGATAAAGCAGTTCCAATATAGACCCTTCCACAAGTTACCAACCCTTCTGGACATTGATAATAGTACGCTTAAAGTTGTATCGCTCCTTGTACATCACGTTGCAAATATGAGTAAATAATGCGGGTCTAAAACACCTGACCGTAATCTCTGGCTCTTTAATAATGGCAGGAGTGGCTAACTTTGGATCGTCCCGACACCGAGCAAAGTATTAAATATGGTATCAGCGACAGGGGTGTTTGCCGGTCAGTTTAGGACCGAGTGTGCCGGACCGCGACTTAGGCCTATCGCCACAGGTCTCGTAGTGCGAAACCCCCCCCCACTGCGCCGGCCCAAGAGCGAGCTGTTGGTGCCAAGCGATAATGACTGGTGTAGTATCAAGCGAGCCTGATAGTCCGGTGGATGGAGCAAGCTTTAGGCCATTAGGTAGAGATATCAGAGACCGCAGCATTCTGCTTAACAAGACCCGTATTCAACTACTCGTCCAGCATTCTAAGGATCACTTTTTACATTATAATGCTCGCTCGTAATACAAGTCCTCCATCATCGACGAAGGTCATGAAATTTCAGCCTTAGGATTGGGGCTGGCATCTATAATCGGTGGTGCCGAGTGTCGCAAATGCAATAAGGGCTACCCTGTTCCTACCCAGTTAGAGTCCACTTACTAAGACTATACTGCATTCACCTTGATGTATTGTGGCTGAGATCTGATCGTCTTTATGCGATGGTTTGTACTCCATGAGCATCCTGTGGTGCCACGTAATAAGAGTAAACGTTTTTCGGGTAATACGAGTACTGTAGCGTGGGGGGCTGTAGAAGTCAATTGCATGTGCTAGCAACTCACTACATACAATTATGCGCATACCCAGTCCTGTTAGGCTGCTCAGTAAGGTCCTGGCAGAGACGAGGCCACGAGACAAGCACTTCGGCGTGTTCCCGGACTCATGGCCCGGCAACATGCGGAAGCGTTCGAAACCTGTATCAATGTCTAACGACGGGGTTTAACGTCTACAGTCTAATGTCACCACGGATGAAGCCTGGATCTTCAATTCGTGTAGCCCTACGCGATCACCCGAGCACCTCGCTGTGAGCTCGACATTGGACCCCTGCGGTCGGCTCACGGAGCCGACCTGATACAGGCAAGCGACTTTATTCTAACACGGTGGAGAGACCATAGCCTTCAGCG
seq00007   GGCGCACGTCTGAAAACTTATCACAGACCTCAATCCACCACAAACCCTGGAGCAAAGTCCGCAAGGGTTAAGTTCTGAACCCCATTTATGCTACTAGGGCTATTAGTTTCAGAATCGACCTAGGGTACCGAGAGTCTTTCAAACCTGCAGTTTCGCCCGTCCAATGGGGGAGCGGTCGTCGCATTGGCTCCGACTAACGGAGTACCCGACGATGCGTAACATTTTATGCCCAAGATATTAGCCCTGTTCAGCATATCTGTTACGGTTCTCTTTGTATAGCGAGCAGCCCCGGAAGCATTGGAGGGGCAACGCCAACCTTCTGCAGCGTGAAAAATGGCGCAAGGTGGCGCCTGAGTTCAAGTTGATGGGCCGCAACAGTTGGTTCTTTCCCGCTAGACTTGAAGTACAACGCCTGCCAAAGCCCCACGCGTTCGCAAGAACAGCAGGGAGATCTGAAGTAAGGAAGGGGATTAAATGCCATTCCTACACCAAGCCTCTAGCTAACTTAGATCGCTCGGCTGGAATAGCGTGTCTCCTGATTTGTTCGGGTCTATGCGCGGTAAGACGTCACTAAGATGAATGTGTTCTAACACATCGCGGACCTCTGAGAATGTCCGGACTTATGGGGATTGTAGGCCTATCAAGTACCAAGCAGCGCGACCTTCGCTGTTGTTAATTATCGCTCAGATCGTAAGAAGGCCAGAAAGTTAGAAGTGGTTGCTATCCCCAAAACCTCAAGTCGAACGTTGAATTAGAATCATTATGTATGTTGTCGGATTTGGATGGGACCGGTGTAAATAATACGTCCGCTCTTGGAGTAAACTTCAGGGCACTCGATCCTTGGACACGAGGACAACCTATCCCCCTTATAGGTGGGGAACCAGGATTACTATGGTTCGGACTCAATACGTCCTCACTACGGGACCGACTTAGGGAATTATGAAGTCAGCCCACTGCGAGGACGCACCGACGAAAGCGACCATAGGGTGTGGGGACAGGGCAATGACAGACGGAATTCAGTTTATTCGATAGCGAGTCGACTAGTTACTAAATAAGAATTCATTTAAATGTCGCGCCGACCACGTTAAAGGTAGCAACTTCGATAAAGCAGTTCCAATATAGACCCTTCCACAAGTTACCAACCCTTCTGGACATTGATAATAGTACGCTTAAAGTTGTATCGCTCCTTGTACATCACGTTGCAAATATGAGTAAATAATGCGGGTCTAAAACACCTGACCGTAATCTCTGGCTCTTTAATAATGGCAGGAGTGGCTAACTTTGGATCGTCCCGACACCGAGCAAAGTATTAACTATGGTATCAGCGACAGGGGTGTTTGCCGGTCAGTTTAGGACCGAGTGTGCCGGACCGCGACTTAGGCCTATCGCCACAGGTCTCGTAGTGCGAAACCCCCCCCCACTGCGCCGGCCCAAGAGCGAGCTGTTGGTGCCAAGCGATAATGACTGGTGTAGTATCAAGCGAGCCTGATAGTCCGGTGGATGGAGCAAGCTTTAGGCCATTAGGTAGAGATATCAGAGACCGCAGCATTCTGCTTAACAAGACCCGTGTTCAACTACTCGTCCAGCATTCTAAGGATCACTTTTTACATTATAATGCTTGCTCGTAATACAAGTCCTCCATCATCGACGAAGGTCATGAAATTTCAGCCTTAGGATTGGGGCTGGCATCTATAATCGGTGGTGCCGAGTGTCGCAAATGCAATAAGGGCTACCCTGTTCCTACCCAGTTAGAGTCCACTTACTAAGACTATACTGCATTCACCTTGATGTATTGTGGCTGAGATCTGATCGTCTTTATGCGATGGTTTGTACTCCATGAGCATCCTGTGGTGCCACGTAATAAGAGTAAACGTTTTTCGGGTAATACGAGTACTGTAGCGTGGGGGGCTGTAGAAGTCAATTGCATGTGCTAGCAACTCACTACATACAATTATGCGCATACCCAGTCCTGTTAGGCTGCTCAGTAAGGTCCTGGCAGAGACGAGGCCACGAGACAAGCACTTCGGCGTGTTCCCGGACTCATGGCCCGGCAACATGCGGAAGCGTTCGAAACCTGTATCAATGTCTAACGACGGGGTTTAACGTCTACAGTCTAATGTCACCACGGATGAAGCCTGGATCTTCAATTCGTGTAGCCCTACGCGATCACCCGAGCACCTCGCTGTGAGCTCGACATTGGACCCCTGCGGTCGGCTCACGGAGCCGACCTGATACAGGCAAGCGACTTTATTCTAACACGGTGGAGAGACCATAGCCTTCAGCG
seq00008   GGCGCACGTCTGAAAACTTATCACAGACCTCAATCCACCACAAACCCTGGAGCAAAGTCCGCAAGGGTTAAGTTCTGAACCCCATTTATGCTACTAGGGCTATTAGTTTCAGAATCGACCTAGGGTACCGAGAGTCTTTCAAACCTGCAGTTTCGCCCGTCCAATGGGGGAGCGGTCGTCGCATTGGCTCCGACTAACGGAGTACCCGACGATGCGTAACATTTTATGCCCAAGATATTAGCCCTGTTCAGCATATCTGTTACGGTTCTCTTTGTATAGCGAGCAGCCCCGGAAGCATTGGAGGGGCAACGCCAACCTTCTGCAGCGTGAAAAATGGCGCAAGGTGGCGCCTGAGTTCAAGTTGATGGGCCGCAACAGTTGGTTCTTTCCCGCTAGACTTGAAGTACAACGCCTGCCAAAGCCCCACGCGTTCGCAAGAACAGCAGGGAGATCTGAAGTAAGGAAGGGGATTAAATGCCATTCCTACACCAAGCCTCTAGCTAACTTAGATCGCTCGGCTGGAATAGCGTGTCTCCTGATTTGTTCGGGTCTATGCGCGGTAAGACGTCACTAAGATGAATGTGTTCTAACACATCGCGGACCTCTGAGAATGTCCGGACTTATGGGGATTGTAGGCCTATCAAGTACCAAGCAGCGCGACCTTCGCTGTTGTTAATTATCGCTCAGATCGTAAGAAGGCCAGAAAGTTAGAAGTGGTTGCTATCCCCAAAACCTCAAGTCGAACGTTGAATTAGAATCATTATGTATGTTGTCGGATTTGGATGGGACCGGTGTAAATAATACGTCCGCTCTTGGAGTAAACTTCAGGGCACTCGATCCTTGGACACGAGGACAACCTATCCCCCTTATAGGTGGGGAACCAGGATTACTATGGTTCGGACTCAATACGTCCTCACTACGGGACCGACTTAGGGAATTATGAAGTCAGCCCACTGCGAGGACGCACCGACGAAAGCGACCATAGGGTGTGGGGACAGGGTAATGACAGACGGAATTCAGTTTATTCGATAGCGAGTCGACTAGTTACTAAATAAGAATTCATTTAAATGTCGCGCCGACCACGTTAAAGGTAGCAACTTCGATAAAGCAGTTCCAATATAGACCCTTCCACAAGTTACCAACCCTTCTGGACATTGATAATAGTACGCTTAAAGTTGTATCGCTCCTTGTACATCACGTTGCAAATATGAGTAAAGAATGCGGGTCTAAAACACCTGACCGTAATCTCTGGCTCTTTAATAATGGCAGGAGTGGCTAACTTTGGATCGTCCCGACACCGAGCAAAGTATTAACTATGGTATCAGCGACAGGGGTGTTTGCCGGTCAGTTTAGGACCGAGTGTGCCGGACCGCGACTTAGGCCTATCGCCACAGGTCTCGTAGTGCGAAACCCCCCCCCACTGCGCCGGCCCAAGAGCGAGCTGTTGGTGCCAAGCGATAATGACTGGTGTAGTATCAAGCGAGCCTGATAGTCCGGTGGATGGAGCAAGCTTTAGGCCATTAGGTAGAGATATCAGAGACCGCAGCATTCTGCTTAACAAGACCCGTATTCAACTACTCGTCCAGCATTCTAAGGATCACTTTTTACATTATAATGCTTGCTCGTAATACAAGTCCTCCATCATCGACGAAGGTCATGAAATTTCAGCCTTAGGATTGGGGCTGGCATCTATAATCGGTGGTGCCGAGTGTCGCAAATGCAATAAGGGCTACCCTGTTCCTACCCAGTTAGAGTCCACTTACTAAGACTATACTGCATTCACCTTGATGTATTGTGGCTGAGATCTGATCGTCTTTATGCGATGGTTTGTACTCCATGAGCATCCTGTGGTGCCACGTAATAAGAGTAAACGTTTTTCGGGTAATACGAGTACTGTAGCGTGGGGGGCTGTAGAAGTCAATTGCATGTGCTAGCAACTCACTACATACAATTATGCGCATACCCAGTCCTGTTAGGCTGCTCAGTAAGGTCCTGGCAGAGACGAGGCCACGAGACAAGCACTTCGGCGTGTTCCCGGACTCATGGCCCGGCAACATGCGGAAGCGTTCGAAACCTGTATCAATGTCTAACGACGGGGTTTAACGTCTACAGTCTAATGTCACCACGGATGAAGCCTGGATCTTCAATTCGTGTAGCCCTACGCGATCACCCGAGCACCTCGCTGTGAGCTCGACATTGGACCCCTGCGGTCGGCTCACGGAGCCGACCTGATACAGGCAAGCGACTTTATTCTAACACGGTGGAGAGACCATAGCCTTCAGCG
seq00009   GGCGCACGTCTGAAAACTTATCACAGACCTCAATCCACCACAAACCCTGGAGCAAAGTCCGCAAGGGTTAAGTTCTGAACCCCATTTATGCTACTAGGGCTATTAGTTTCAGAATCGACCTAGGGTACCGAGAGTCTTTCAAACCTGCAGTTTCGCCCGTCCAATGGGGGAGCGGTCGTCGCATTGGCTCCGACTAACGGAGTACCCGACGATGCGTAACATTTTATGCCCAAGATATTAGCCCTGTTCAGCATATCTGTTACGGTTCTCTTTGTATAGCGAGCAGCCCCGGAAGCATTGGAGGGGCAACGCCAACCTTCTGCAGCGTGAAAAATGGCGCAAGGTGGCGCCTGAGTTCAAGTTGATGGGCCGCAACAGTTGGTTCTTTCCCGCTAGACTTGAAGTACAACGCCTGCCAAAGCCCCACGCGTTCGCAAGAACAGCAGGGAGATCTGAAGTAAGGAAGGGGATTAAATGCCATTCCTACACCAAGCCTCTAGCTAACTTAGATCGCTCGGCTGGAATAGCGTGTCTCCTGATTTGTTCGGGTCTATGCGCGGTAAGACGTCACTAAGATGAATGTGTTCTAACACATCGCGGACCTCTGAGAATGTCCGGACTTATGGGGATTGTAGGCCTATCAAGTACCAAGCAGCGCGACCTTCGCTGTTGTTAATTATCGCTCAGATCGTAAGAAGGCCAGAAAGTTAGAAGTGGTTGCTATCCCCAAAACCTCAAGTCGAACGTTGAATTAGAATCATTATGTATGTTGTCGGATTTGGATGGGACCGGTGTAAATAATACGTCCGCTCTTGGAGTAAACTTCAGGGCACTCGATCCTTGGACACGAGGACAACCTATCCCCCTTATAGGTGGGGAACCAGGATTACTATGGTTCGGACTCAATACGTCCTCACTACGGGACCGACTTAGGGAATTATGAAGTCAGCCCACTGCGAGGACGCACCGACGAAAGCGACCATAGGGTGTGGGGACAGGGCAATGACAGACGGAATTCAGTTTATTCGATAGCGAGTCGACTAGTTACTAAATAAGAATTCATTTAAATGTCGCGCCGACCACGTTAAAGGTAGCAACTTCGATAAAGCAGTTCCAATATAGACCCTTCCACAAGTTACCAATCCTTCTGGACATTGATAATAGTACGCTTAAAGTTGTATCGCTCCTTGTACATCACGTTGCAAATATGAGTAAATAATGCGGGTCTAAAACACCTGACCGTAATCTCTGGCTCTTTAATAATGGCAGGAGTGGCTAACTTTGGATCGTCCCGACACCGAGCAAAGTATTAACTATGGTATCAGCGACAGGGGTGTTTGCCGGTCAGTTTAGGACCGAGTGTGCCGGACCGCGACTTAGGCCTATCGCCACAGGTCTCGTAGTGCGAAACCCCCCCCCACTGCGCCGGCCCAAGAGCGAGCTGTTGGTGCCAAGCGATAATGACTGGTGTAGTATCAAGCGAGCCTGATAGTCCGGTGGATGGAGCAAGCTTTAGGCCATTAGGTAGAAATATCAGAGACCGCAGCATTCTGCTTAACAAGACCCGTATTCAACTACTCGTCCAGCATTCTAAGGATCACTTTTTACATTATAATGCTTGCTCGTAATACAAGTCCTCCATCATCGACGAAGGTCATGAAATTTCAGCCTTAGGATTGGGGCTGGCATCTATAATCGGTGGTGCCGAGTGTCGCAAATGCAATAAGGGCTACCCTGTTCCTACCCAGTTAGAGTCCACTTACTAAGACTATACTGCATTCACCTTGATGTATTGTGGCTGAGATCTGATCGTCTTTATGCGATGGTTTGTACTCCATGAGCATCCTGTGGTGCCACGTAATAAGAGTAAACGTTTTTCGGGTAATACGAGTACTGTAGCGTGGGGGGCTGTAGAAGTCAATTGCATGTGCTAGCAACTCACTACATACAATTATGCGCATACCCAGTCCTGTTAGGCTGCTCAGTAAGGTCCTGGCAGAGACGAGGCCACGAGACAAGCACTTCGGCGTGTTCCCGGACTCATGGCCCGGCAACATGCGGAAGCGTTCGAAACCTGTATCAATGTCTAACGACGGGGTTTAACGTCTACAGTCTAATGTCACCACGGATGAAGCCTGGATCTTCAATTCGTGTAGCCCTACGCGATCACCCGAGCACCTCGCTGTGAGCTCGACATTGGACCCCTGCGGTCGGCTCACGGAGCCGACCTGATACAGGCAAGCGACTTTATTCTAACACGGTGGAGAGACCATAGCCTTCAGCG
seq00010   GGCGCACGTCTGAAAACTTATCACAGACCTCAATCCACCACAAACCCTGGAGCAAAGTCCGCAAGGGTTAAGTTCTGAACCCCATTTATGCTACTAGGGCTATTAGTTTCAGAATCGACCTAGGGTACCGAGAGTCTTTCAAACCTGCAGTTTCGCCCGTCCAATGGGGGAGCGGTCGTCGCATTGGCTCCGACTAACGGAGTACCCGACGATGCGTAACATTTTATGCCCAAGATATTAGCCCTGTTCAGCATATCTGTTACGGTTCTCTTTGTATAGCGAGCAGCCCCGGAAGCATTGGAGGGGCAACGCCAACCTTCTGCAGCGTGAAAAATGGCGCAAGGTGGCGCCTGAGTTCAAGTTGATGGGCCGCAACAGTTGGTTCTTTCCCGCTAGACTTGAAGTACAACGCCTGCCAAAGCCCCACGCGTTCGCAAGAACAGCAGGGAGATCTGAAGTAAGGAAGGGGATTAAATGCCATTCCTACACCAAGCCTCTAGCTAACTTAGATCGCTCGGCTGGAATAGCGTGTCTCCTGATTTGTTCGGGTCTATGCGCGGTAAGACGTCACTAAGATGAATGTGTTCTAACACATCGCGGACCTCTGAGAATGTCCGGACTTATGGGGATTGTAGGCCTATCAAGTACCAAGCAGCGCGACCTTCGCTGTTGTTAATTATCGCTCAGATCGTAAGAAGGCCAGAAAGTTAGAAGTGGTTGCTATCCCCAAAACCTCAAGTCGAACGTTGAATTAGAATCATTATGTATGTTGTCGGATTTGGATGGGACCGGTGTAAATAATACGTCCGCTCTTGGAGTAAACTTCAGGGCACTCGATCCTTGGACACGAGGACAACCTATCCCCCTTATAGGTGGGGAACCAGGATTACTATGGTTCGGACTCAATACGTCCTCACTACGGGACCGACTTAGGGAATTATGAAGTCAGCCCACTGCGAGGACGCACCGACGAAAGCGACCATAGGGTGTGGGGACAGGGCAATGACAGACGGAATTCAGTTTATTCGATAGCGAGTCGACTAGTTACTAAATAAGAATTCATTTAAATGTCGCGCCGACCACGTTAAAGGTAGCAACTTCGATAAAGCAGTTCCAATATAGACCCTTCCACAAGTTACCAACCCTTCTGGACATTGATAATAGTACGCTTAAAGTTGTATCGCTCCTTGTACATCACGTTGCAAATATGAGTAAATAATGCGGGTCTAAAACACCTGACCGTAATCTCTGGCTCTTTAATAATGGCAGGAGTGGCTAACTTTGGATCGTCCCGACACCGAGCAAAGTATTAACTATGGTATCAGCGACAGGGGTGTTTGCCGGTCAGTTTAGGACCGAGTGTGCCGGACCGCGACTTAGGCCTATCGCCACAGGTCTCGTAGTGCGAAACCCCCCCCCACTGCGCCGGCCCAAGAGCGAGCTGTTGGTGCCAAGCGATAATGACTGGTGTAGTATCAAGCGAGCCTGATAGTCCGGTGGATGGAGCAAGCTTTAGGCCATTAGGTAGAGATATCAGAGACCGCAGCATTCTGCTTAACAAGACCCGTATTCAACTACTCGTCCAGCATTCTAAGGATCACTTTTTACATTATAATGCTTGCTCGTAATACAAGTCCTCCATCATCGACGAAGGTCATGAAATTTCAGCCTTAGGATTGGGGCTGGCATCTATAATCGGTGGTGCCGAGTGTCGCAAATGCAATAAGGGCTACCCTGTTCCTACCCAGTTAGAGTCCACTTACTAAGACTATACTGCATTCACCTTGATGTATTGTGGCTGAGATCTGATCGTCTTTATGCGATGGTTTGTACTCCATGAGCATCCTGTGGTGCCACGTAATAAGAGTAAACGTTTTTCGGGTAATACGAGTACTGTAGCGTGGGGGGCTGTAGAAGTCAATTGCATGTGCTAGCAACTCACTACATACAATTATGCGCATACCCAGTCCTGTTAGGCTGCTCAGTAAGGTCCTGGCAGAGACGAGGCCACGAGACAAGCACTTCGGCGTGTTCCCGGACTCATGGCCCGGCAACATGCGGAAGCGTTCGAAACCTGTATCAATGTCTAACGACGGGGTTTAACGTCTACAGTCTAATGTCACCACGGATGAAGCCTGGATCTTCAATTCGTGTAGCCCTACGCGATCACCCGAGCACCTCGCTGTGAGCTCGACATTGGACCCCTGCGGTCGGCTCACGGAGCCGACCTGATACAGGCAAGCGACTTTATTCTAACACGGTGGAGAGACCATAGCCTTCAGCG
seq00011   GGCGCACGTCTGAAAACTTATCACAGACCTCAATCCACCACAAACCCTGGAGCAAAGTCCGCAAGGGTTAAGTTCTGAACCCCATTTATGCTACTAGGGCTATTAGTTTCAGAATCGACCTAGGGTACCGAGAGTCTTTCAAACCTGCAGTTTCGCCCGTCCAATGGGGGAGCGGTCGTCGCATTGGCTCCGACTAACGGAGTACCCGACGATGCGTAACATTTTATGCCCAAGATATTAGCCCTGTTCAGCATATCTGTTACGGTTCTCTTTGTATAGCGAGCAGCCCCGGAAGCATTGGAGGGGCAACGCCAACCTTCTGCAGCGTGAAAAATGGCGCAAGGTGGCGCCTGAGTTCAAGTTGATGGGCCGCAACAGTTGGTTCTTTCCCGCTAGACTTGAAGTACAACGCCTGCCAAAGCCCCACGCGTTCGCAAGAACAGCAGGGAGATCTGAAGTAAGGAAGGGGATTAAATGCCATTCCTACACCAAGCCTCTAGCTAACTTAGATCGCTCGGCTGGAATAGCGTGTCTCCTGATTTGTTCGGGTCTATGCGCGGTAAGACGTCACTAAGATGAATGTGTTCTAACACATCGCGGACCTCTGAGAATGTCCGGACTTATGGGGATTGTAGGCCTATCAAGTACCAAGCAGCGCGACCTTCGCTGTTGTTAATTATCGCTCAGATCGTAAGAAGGCCAGAAAGTTAGAAGTGGTTGCTATCCCCAAAACCTCAAGTCGAACGTTGAATTAGAATCATTATGTATGTTGTCGGATTTGGATGGGACCGGTGTAAATAATACGTCCGCTCTTGGAGTAAACTTCAGGGCACTCGATCCTTGGACACGAGGACAACCTATCCCCCTTATAGGTGGGGAACCAGGATTACTATGGTTCGGACTCAATACGTCCTCACTACGGGACCGACTTAGGGAATTATGAAGTCAGCCCACTGCGAGGACGCACCGACGAAAGCGACCATAGGGTGTGGGGACAGGGCAATGACAGACGGAATTCAGTTTATTCGATAGCGAGTCGACTAGTTACTAAATAAGAATTCATTTAAATGTCGCGCCGACCACGTTAAAGGTAGCAACTTCGATAAAGCAGTTCCAATATAGACCCTTCCACAAGTTACCAACCCTTCTGGACATTGATAATAGTACGCTTAAAGTTGTATCGCTCCTTGTACATCACGTTGCAAATATGAGTAAATAATGCGGGTCTAAAACACCTGACCGTAATCTCTGGCTCTTTAATAATGGCAGGAGTGGCTAACTTTGGATCGTCCCGACACCGAGCAAAGTATTAACTATGGTATCAGCGACAGGGGTGTTTGCCGGTCAGTTTAGGACCGAGTGTGCCGGACCGCGACTTAGGCCTATCGCCACAGGTCTCGTAGTGCGAAACCCCCCCCCACTGCGCCGGCCCAAGAGCGAGCTGTTGGTGCCAAGCGATAATGACTGGTGTAGTATCAAGCGAGCCTGATAGTCCGGTGGATGGAGCAAGCTTTAGGCCATTAGGTAGAAATATCAGAGACCGCAGCATTCTGCTTAACAAGACCCGTATTCAACTACTCGTCCAGCATTCTAAGGATCACTTTTTACATTATAATGCTTGCTCGTAATACAAGTCCTCCATCATCGACGAAGGTCATGAAATTTCAGCCTTAGGATTGGGGCTGGCATCTATAATCGGTGGTGCCGAGTGTCGCAAATGCAATAAGGGCTACCCTGTTCCTACCCAGTTAGAGTCCACTTACTAAGACTATACTGCATTCACCTTGATGTATTGTGGCTGAGATCTGATCGTCTTTATGCGATGGTTTGTACTCCATGAGCATCCTGTGGTGCCACGTAATAAGAGTAAACGTTTTTCGGGTAATACGAGTACTGTAGCGTGGGGGGCTGTAGAAGTCAATTGCATGTGCTAGCAACTCACTACATACAATTATGCGCATACCCAGTCCTGTTAGGCTGCTCAGTAAGGTCCTGGCAGAGACGAGGCCACGAGACAAGCACTTCGGCGTGTTCCCGGACTCATGGCCCGGCAACATGCGGAAGCGTTCGAAACCTGTATCAATGTCTAACGACGGGGTTTAACGTCTACAGTCTAATGTCACCACGGATGAAGCCTGGATCTTCAATTCGTGTAGCCCTACGCGATCACCCGAGCACCTCGCTGTGAGCTCGACATTGGACCCCTGCGGTCGGCTCACGGAGCCGACCTGATACAGGCAAGCGACTTTATTCTAACACGGTGGAGAGACCATAGCCTTCAGCG
seq00012   GGCGCACGTCTGAAAACTTATCACAGACCTCAATCCACCACAAACCCTGGAGCAAAGTCCGCAAGGGTTAAGTTCTGAACCCCATTTATGCTACTAGGGCTATTAGTTTCAGAATCGACCTAGGGTACCGAGAGTCTTTCAAACCTGCAGTTTCGCCCGTCCAATGGGGGAGCGGTCGTCGCATTGGCTCCGACTAACGGAGTACCCGACGATGCGTAACATTTTATGCCCAAGATATTAGCCCTGTTCAGCATATCTGTTACGGTTCTCTTTGTATAGCGAGCAGCCCCGGAAGCATTGGAGGGGCAACGCCAACCTTCTGCAGCGTGAAAAATGGCGCAAGGTGGCGCCTGAGTTCAAGTTGATGGGCCGCAACAGTTGGTTCTTTCCCGCTAGACTTGAAGTACAACGCCTGCCAAAGCCCCACGCGTTCGCAAGAACAGCAGGGAGATCTGAAGTAAGGAAGGGGATTAAATGCCATTCCTACACCAAGCCTCTAGCTAACTTAGATCGCTCGGCTGGAATAGCGTGTCTCCTGATTTGTTCGGGTCTATGCGCGGTAAGACGTCACTAAGATGAATGTGTTCTAACACATCGCGGACCTCTGAGAATGTCCGGACTTATGGGGATTGTAGGCCTATCAAGTACCAAGCAGCGCGACCTTCGCTGTTGTTAATTATCGCTCAGATCGTAAGAAGGCCAGAAAGTTAGAAGTGGTTGCTATCCCCAAAACCTCAAGTCGAACGTTGAATTAGAATCATTATGTATGTTGTCGGATTTGGATGGGACCGGTGTAAATAATACGTCCGCTCTTGGAGTAAACTTCAGGGCACTCGATCCTTGGACACGAGGACAACCTATCCCCCTTATAGGTGGGGAACCAGGATTACTATGGTTCGGACTCAATACGTCCTCACTACGGGACCGACTTAGGGAATTATGAAGTCAGCCCACTGCGAGGACGCACCGACGAAAGCGACCATAGGGTGTGGGGACAGGGCAATGACAGACGGAATTCAGTTTATTCGATAGCGAGTCGACTAGTTACTAAATAAGAATTCATTTAAATGTCGCGCCGACCACGTTAAAGGTAGCAACTTCGATAAAGCAGTTCCAATATAGACCCTTCCACAAGTTACCAACCCTTCTGGACATTGATAATAGTACGCTTAAAGTTGTATCGCTCCTTGTACATCACGTTGCAAATATGAGTAAATAATGCGGGTCTAAAACACCTGACCGTAATCTCTGGCTCTTTAATAATGGCAGGAGTGGCTAACTTTGGATCGTCCCGACACCGAGCAAAGTATTAACTATGGTATCAGCGACAGGGGTGTTTGCCGGTCAGTTTAGGACCGAGTGTGCCGGACCGCGACTTAGGCCTATCGCCACAGGTCTCGTAGTGCGAAACCCCCCCCCACTGCGCCGGCCCAAGAGCGAGCTGTTGGTGCCAAGCGATAATGACTGGTGTAGTATCAAGCGAGCCTGATAGTCCGGTGGATGGAGCAAGCTTTAGGCCATTAGGTAGAGATATCAGAGACCGCAGCATTCTGCTTAACAAGACCCGTATTCAACTACTCGTCCAGCATTCTAAGGATCACTTTTTACATTATAATGCTTGCTCGTAATACAAGTCCTCCATCATCGACGAAGGTCATGAAATTTCAGCCTTAGGATTGGGGCTGGCATCTATAATCGGTGGTGCCGAGTGTCGCAAATGCAATAAGGGCTACCCTGTTCCTACCCAGTTAGAGTCCACTTACTAAGACTATACTGCATTCACCTTGATGTATTGTGGCTGAGATCTGATCGTCTTTATGCGATGGTTTGTACTCCATGAGCATCCTGTGGTGCCACGTAATAAGAGTAAACGTTTTTCGGGTAATACGAGTACTGTAGCGTGGGGGGCTGTAGAAGTCAATTGCATGTGCTAGCAACTCACTACATACAATTATGCGCATACCCAGTCCTGTTAGGCTGCTCAGTAAGGTCCTGGCAGAGACGAGGCCACGAGACAAGCACTTCGGCGTGTTCCCGGACTCATGGCCCGGCAACATGCGGAAGCGTTCGAAACCTGTATCAATGTCTAACGACGGGGTTTAACGTCTACAGTCTAATGTCACCACGGATGAAGCCTGGATCTTCAATTCGTGTAGCCCTACGCGATCACCCGAGCACCTCGCTGTGAGCTCGACATTGGACCCCTGCGGTCGGCTCACGGAGCCGACCTGATACAGGCAAGCGACTTTATTCTAACACGGTGGAGAGACCATAGCCTTCAGCG
seq00013   GGCGCACGTCTGAAAACTTATCACAGACCTCAATCCACCACAAACCCTGGAGCAAAGTCCGCAAGGGTTAAGTTCTGAACCCCATTTATGCTACTAGGGCTATTAGTTTCAGAATCGACCTAGGGTACCGAGAGTCTTTCAAACCTGCAGTTTCGCCCGTCCAATGGGGGAGCGGTCGTCGCATTGGCTCCGACTAACGGAGTACCCGACGATGCGTAACATTTTATGCCCAAGATATTAGCCCTGTTCAGCATATCTGTTACGGTTCTCTTTGTATAGCGAGCAGCCCCGGAAGCATTGGAGGGGCAACGCCAACCTTCTGCAGCGTGAAAAATGGCGCAAGGTGGCGCCTGAGTTCAAGTTGATGGGCCGCAACAGTTGGTTCTTTCCCGCTAGACTTGAAGTACAACGCCTGCCAAAGCCCCACGCGTTCGCAAGAACAGCAGGGAGATCTGAAGTAAGGAAGGGGATTAAATGCCATTCCTACACCAAGCCTCTAGCTAACTTAGATCGCTCGGCTGGAATAGCGTGTCTCCTGATTTGTTCGGGTCTATGCGCGGTAAGACGTCACTAAGATGAATGTGTTCTAACACATCGCGGACCTCTGAGAATGTCCGGACTTATGGGGATTGTAGGCCTATCAAGTACCAAGCAGCGCGACCTTCGCTGTTGTTAATTATCGCTCAGATCGTAAGAAGGCCAGAAAGTTAGAAGTGGTTGCTATCCCCAAAACCTCAAGTCGAACGTTGAATTAGAATCATTATGTTTGTTGTCGGATTTGGATGGGACCGGTGTAAATAATACGTCCGCTCTTGGAGTAAACTTCAGGGCACTCGATCCTTGGACACGAGGACAACCTATCCCCCTTATAGGTGGGGAACCAGGATTACTATGGTTCGGACTCAATACGTCCTCACTACGGGACCGACTTAGGGAATTATGAAGTCAGCCCACTGCGAGGACGCACCGACGAAAGCGACCATAGGGTGTGGGGACAGGGCAATGACAGACGGAATTCAGTTTATTCGATAGCGAGTCGACTAGTTACTAAATAAGAATTCATTTAAATGTCGCGCCGACCACGTTAAAGGTAGCAACTTCGATAAAGCAGTTCCAATATAGACCCTTCCACAAGTTACCAACCCTTCTGGACATTGATAATAGTACGCTTAAAGTTGTATCGCTCCTTGTACATCACGTTGCAAATATGAGTAAATAATGCGGGTCTAAAACACCTGACCGTAATCTCTGGCTCTTTAATAATGGCAGGAGTGGCTAACTTTGGATCGTCCCGACACCGAGCAAAGTATTAACTATGGTATCAGCGACAGGGGTGTTTGCCGGTCAGTTTAGGACCGAGTGTGCCGGACCGCGACTTAGGCCTATCGCCACAGGTCTCGTAGTGCGAAACCCCCCCCCACTGCGCCGGCCCAAGAGCGAGCTGTTGGTGCCAAGCGATAATGACTGGTGTAGTATCAAGCGAGCCTGATAGTCCGGTGGATGGAGCAAGCTTTAGGCCATTAGGTAGAGATATCAGAGACCGCAGCATTCTGCTTAACAAGACCCGTATTCAACTACTCGTCCAGCATTCTAAGGATCACTTTTTACATTATAATGCTTGCTCGTAATACAAGTCCTCCATCATCGACGAAGGTCATGAAATTTCAGCCTTAGGATTGGGGCTGGCATCTATAATCGGTGGTGCCGAGTGTCGCAAATGCAATAAGGGCTACCCTGTTCCTACCCAGTTAGAGTCCACTTACTAAGACTATACTGCATTCACCTTGATGTATTGTGGCTGAGATCTGATCGTCTTTATGCGATGGTTTGTACTCCATGAGCATCCTGTGGTGCCACGTAATAAGAGTAAACGTTTTTCGGGTAATACGAGTACTGTAGCGTGGGGGGCTGTAGAAGTCAATTGCATGTGCTAGCAACTCACTACATACAATTATGCGCATACCCAGTCCTGTTAGGCTGCTCAGTAAGGTCCTGGCAGAGACGAGGCCACGAGACAAGCACTTCGGCGTGTTCCCGGACTCATGGCCCGGCAACATGCGGAAGCGTTCGAAACCTGTATCAATGTCTAACGACGGGGTTTAACGTCTACAGTCTAATGTCACCACGGATGAAGCCTGGATCTTCAATTCGTGTAGCCCTACGCGATCACCCGAGCACCTCGCTGTGAGCTCGACATTGGACCCCTGCGGTCGGCTCACGGAGCCGACCTGATACAGGCAAGCGACTTTATTCTAACACGGTGGAGAGACCATAGCCTTCAGCG
seq00014   GGCGCACGTCTGAAAACTTATCACAGACCTCAATCCACCACAAACCCTGGAGCAAAGTCCGCAAGGGTTAAGTTCTGAACCCCATTTATGCTACTAGGGCTATTAGTTTCAGAATCGACCTAGGGTACCGAGAGTCTTTCAAACCTGCAGTTTCGCCCGTCCAATGGGGGAGCGGTCGTCGCATTGGCTCCGACTAACGGAGTACCCGACGATGCGTAACATTTTATGCCCAAGATATTAGCCCTGTTCAGCATATCTGTTACGGTTCTCTTTGTATAGCGAGCAGCCCCGGAAGCATTGGAGGGGCAACGCCAACCTTCTGCAGCGTGAAAAATGGCGCAAGGTGGCGCCTGAGTTCAAGTTGATGGGCCGCAACAGTTGGTTCTTTCCCGCTAGACTTGAAGTACAACGCCTGCCAAAGCCCCACGCGTTCGCAAGAACAGCAGGGAGATCTGAAGTAAGGAAGGGGATTAAATGCCATTCCTACACCAAGCCTCTAGCTAACTTAGATCGCTCGGCTGGAATAGCGTGTCTCCTGATTTGTTCGGGTCTATGCGCGGTAAGACGTCACTAAGATGAATGTGTTCTAACACATCGCGGACCTCTGAGAATGTCCGGACTTATGGGGATTGTAGGCCTATCAAGTACCAAGCAGCGCGACCTTCGCTGTTGTTAATTATCGCTCAGATCGTAAGAAGGCCAGAAAGTTAGAAGTGGTTGCTATCCCCAAAACCTCAAGTCGAACGTTGAATTAGAATCATTATGTATGTTGTCGGATTTGGATGGGACCGGTGTAAATAATACGTCCGCTCTTGGAGTAAACTTCAGGGCACTCGATCCTTGGACACGAGGACAACCTATCCCCCTTATAGGTGGGGAACCAGGATTACTATGGTTCGGACTCAATACGTCCTCACTACGGGACCGACTTAGGGAATTATGAAGTCAGCCCACTGCGAGGACGCACCGACGAAAGCGACCATAGGGTGTGGGGACAGGGTAATGACAGACGGAATTCAGTTTATTCGATAGCGAGTCGACTAGTTACTAAATAAGAATTCATTTAAATGTCGCGCCGACCACGTTAAAGGTAGCAACTTCGATAAAGCAGTTCCAATATAGACCCTTCCACAAGTTACCAACCCTTCTGGACATTGATAATAGTACGCTTAAAGTTGTATCGCTCCTTGTACATCACGTTGCAAATATGAGTAAAGAATGCGGGTCTAAAACACCTGACCGTAATCTCTGGCTCTTTAATAATGGCAGGAGTGGCTAACTTTGGATCGTCCCGACACCGAGCAAAGTATTAACTATGGTATCAGCGACAGGGGTGTTTGCCGGTCAGTTTAGGACCGAGTGTGCCGGACCGCGACTTAGGCCTATCGCCACAGGTCTCGTAGTGCGAAACCCCCCCCCACTGCGCCGGCCCAAGAGCGAGCTGTTGGTGCCAAGCGATAATGACTGGTGTAGTATCAAGCGAGCCTGATAGTCCGGTGGATGGAGCAAGCTTTAGGCCATTAGGTAGAGATATCAGAGACCGCAGCATTCTGCTTAACAAGACCCGTATTCAACTACTCGTCCAGCATTCTAAGGATCACTTTTTACATTATAATGCTTGCTCGTAATACAAGTCCTCCATCATCGACGAAGGTCATGAAATTTCAGCCTTAGGATTGGGGCTGGCATCTATAATCGGTGGTGCCGAGTGTCGCAAATGCAATAAGGGCTACCCTGTTCCTACCCAGTTAGAGTCCACTTACTAAGACTATACTGCATTCACCTTGATGTATTGTGGCTGAGATCTGATCGTCTTTATGCGATGGTTTGTACTCCATGAGCATCCTGTGGTGCCACGTAATAAGAGTAAACGTTTTTCGGGTAATACGAGTACTGTAGCGTGGGGGGCTGTAGAAGTCAATTGCATGTGCTAGCAACTCACTACATACAATTATGCGCATACCCAGTCCTGTTAGGCTGCTCAGTAAGGTCCTGGCAGAGACGAGGCCACGAGACAAGCACTTCGGCGTGTTCCCGGACTCATGGCCCGGCAACATGCGGAAGCGTTCGAAACCTGTATCAATGTCTAACGACGGGGTTTAACGTCTACAGTCTAATGTCACCACGGATGAAGCCTGGATCTTCAATTCGTGTAGCCCTACGCGATCACCCGAGCACCTCGCTGTGAGCTCGACATTGGACCCCTGCGGTCGGCTCACGGAGCCGACCTGATACAGGCAAGCGACTTTATTCTAACACGGTGGAGAGACCATAGCCTTCAGCG
seq00015   GGCGCACGTCTGAAAACTTATCACAGACCTCAATCCACCACAAACCCTGGAGCAAAGTCCGCAAGGGTTAAGTTCTGAACCCCATTTATGCTACTAGGGCTATTAGTTTCAGAATCGACCTAGGGTACCGAGAGTCTTTCAAACCTGCAGTTTCGCCCGTCCAATGGGGGAGCGGTCGTCGCATTGGCTCCGACTAACGGAGTACCCGACGATGCGTAACATTTTATGCCCAAGATATTAGCCCTGTTCAGCATATCTGTTACGGTTCTCTTTGTATAGCGAGCAGCCCCGGAAGCATTGGAGGGGCAACGCCAACCTTCTGCAGCGTGAAAAATGGCGCAAGGTGGCGCCTGAGTTCAAGTTGATGGGCCGCAACAGTTGGTTCTTTCCCGCTAGACTTGAAGTACAACGCCTGCCAAAGCCCCACGCGTTCGCAAGAACAGCAGGGAGATCTGAAGTAAGGAAGGGGATTAAATGCCATTCCTACACCAAGCCTCTAGCTAACTTAGATCGCTCGGCTGGAATAGCGTGTCTCCTGATTTGTTCGGGTCTATGCGCGGTAAGACGTCACTAAGATGAATGTGTTCTAACACATCGCGGACCTCTGAGAATGTCCGGACTTATGGGGATTGTAGGCCTATCAAGTACCAAGCAGCGCGACCTTCGCTGTTGTTAATTATCGCTCAGATCGTAAGAAGGCCAGAAAGTTAGAAGTGGTTGCTATCCCCAAAACCTCAAGTCGAACGTTGAATTAGAATCATTATGTATGTTGTCGGATTTGGATGGGACCGGTGTAAATAATACGTCCGCTCTTGGAGTAAACTTCAGGGCACTCGATCCTTGGACACGAGGACAACCTATCCCCCTTATAGGTGGGGAACCAGGATTACTATGGTTCGGACTCAATACGTCCTCACTACGGGACCGACTTAGGGAATTATGAAGTCAGCCCACTGCGAGGACGCACCGACGAAAGCGACCATAGGGTGTGGGGACAGGGCAATGACAGACGGAATTCAGTTTATTCGATAGCGAGTCGACTAGTTACTAAATAAGAATTCATTTAAATGTCGCGCCGACCACGTTAAAGGTAGCAACTTCGATAAAGCAGTTCCAATATAGACCCTTCCACAAGTTACCAACCCTTCTGGACATTGATAATAGTACGCTTAAAGTTGTATCGCTCCTTGTACATCACGTTGCAAATATGAGTAAATAATGCGGGTCTAAAACACCTGACCGTAATCTCTGGCTCTTTAATAATGGCAGGAGTGGCTAACTTTGGATCGTCCCGACACCGAGCAAAGTATTAACTATGGTATCAGCGACAGGGGTGTTTGCCGGTCAGTTTAGGACCGAGTGTGCCGGACCGCGACTTAGGCCTATCGCCACAGGTCTCGTAGTGCGAAACCCCCCCCCACTGCGCCGGCCCAAGAGCGAGCTGTTGGTGCCAAGCGATAATGACTGGTGTAGTATCAAGCGAGCCTGATAGTCCGGTGGATGGAGCAAGCTTTAGGCCATTAGGTAGAGATATCAGAGACCGCAGCATTCTGCTTAACAAGACCCGTATTCAACTACTCGTCCAGCATTCTAAGGATCACTTTTTACATTATAATGCTTGCTCGTAATACAAGTCCTCCATCATCGACGAAGGTCATGAAATTTCAGCCTTAGGATTGGGGCTGGCATCTATAATCGGTGGTGCCGAGTGTCGCAAATGCAATAAGGGCTACCCTGTTCCTACCCAGTTAGAGTCCACTTACTAAGACTATACTGCATTCACCTTGATGTATTGTGGCTGAGATCTGATCGTCTTTATGCGATGGTTTGTACTCCATGAGCATCCTGTGGTGCCACGTAATAAGAGTAAACGTTTTTCGGGTAATACGAGTACTGTAGCGTGGGGGGCTGTAGAAGTCAATTGCATGTGCTAGCAACTCACTACATACAATTATGCGCATACCCAGTCCTGTTAGGCTGCTCAGTAAGGTCCTGGCAGAGACGAGGCCACGAGACAAGCACTTCGGCGTGTTCCCGGACTCATGGCCCGGCAACATGCGGAAGCGTTCGAAACCTGTATCAATGTCTAACGACGGGGTTTAACGTCTACAGTCTAATGTCACCACGGATGAAGCCTGGATCTTCAATTCGTGTAGCCCTACGCGATCACCCGAGCACCTCGCTGTGAGCTCGACATTGGACCCCTGCGGTCGGCTCACGGAGCCGACCTGATACAGGCAAGCGACTTTATTCTAACACGGTGGAGAGACCATAGCCTTCAGCG
seq00016   GGCGCACGTCTGAAAACTTATCACAGACCTCAATCCACCACAAACCCTGGAGCAAAGTCCGCAAGGGTTAAGTTCTGAACCCCATTTATGCTACTAGGGCTATTAGTTTCAGAATCGACCTAGGGTACCGAGAGTCTTTCAAACCTGCAGTTTCGCCCGTCCAATGGGGGAGCGGTCGTCGCATTGGCTCCGACTAACGGAGTACCCGACGATGCGTAACATTTTATGCCCAAGATATTAGCCCTGTTCAGCATATCTGTTACGGTTCTCTTTGTATAGCGAGCAGCCCCGGAAGCATTGGAGGGGCAACGCCAACCTTCTGCAGCGTGAAAAATGGCGCAAGGTGGCGCCTGAGTTCAAGTTGATGGGCCGCAACAGTTGGTTCTTTCCCGCTAGACTTGAAGTACAACGCCTGCCAAAGCCCCACGCGTTCGCAAGAACAGCAGGGAGATCTGAAGTAAGGAAGGGGATTAAATGCCATTCCTACACCAAGCCTCTAGCTAACTTAGATCGCTCGGCTGGAATAGCGTGTCTCCTGATTTGTTCGGGTCTATGCGCGGTAAGACGTCACTAAGATGAATGTGTTCTAACACATCGCGGACCTCTGAGAATGTCCGGACTTATGGGGATTGTAGGCCTGTCAAGTACCAAGCAGCGCGACCTTCGCTGTTGTTAATTATCGCTCAGATCGTAAGAAGGCCAGAAAGTTAGAAGTGGTTGCTATCCCCAAAACCTCAAGTCGAACGTTGAATTAGAATCATTATGTATGTTGTCGGATTTGGATGGGACCGGTGTAAATAATACGTCCGCTCTTGGAGTAAACTTCAGGGCACTCGATCCTTGGACACGAGGACAACCTATCCCCCTTATAGGTGGGGAACCAGGATTACTATGGTTCGGACTCAATACGTCCTCACTACGGGACCGACTTAGGGAATTATGAAGTCAGCCCACTGCGAGGTCGCACCGACGAAAGCGACCATAGGGTGTGGGGACAGGGCAATGACAGACGGAATTCAGTTTATTCGATAGCGAGTCGACTAGTTACTAAATAAGAATTCATTTAAATGTCGCGCCGACCACGTTAAAGGTAGCAACTTCGATAAAGCAGTTCCAATATAGACCCTTCCACAAGTTACCAACCCTTCTGGACATTGATAATAGTACGCTTAAAGTTGTATCGCTCCTTGTACATCACGTTGCAAATATGAGTAAATAATGCGGGTCTAAAACACCTGACCGTAATCTCTGGCTCTTTAATAATGGCAGGAGTGGCTAACTTTGGATCGTCCCGACACCGAGCAAAGTATTAACTATGGTATCAGCGACAGGGGTGTTTGCCGGTCAGTTTAGGACCGAGTGTGCCGGACCGCGACTTAGGCCTATCGCCACAGGTCTCGTAGTGCGAAACCCCCCCCCACTGCGCCGGCCCAAGAGCGAGCTGTTGGTGCCAAGCGATAATGACTGGTGTAGTATCAAGCGAGCCTGATAGTCCGGTGGATGGAGCAAGCTTTAGGCCATTAGGTAGAGATATCAGAGACCGCAGCATTCTGCTTAACAAGACCCGTATTCAACTACTCGTCCAGCATTCTAAGGATCACTTTTTACATTATAATGCTTGCTCGTAATACAAGTCCTCCATCATCGACGAAGGTCATGAAATTTCAGCCTTAGGATTGGGGCTGGCATCTATAATCGGTGGTGCCGAGTGTCGCAAATGCAATAAGGGCTACCCTGTTCCTACCCAGTTAGAGTCCACTTACTAAGACTATACTGCATTCACCTTGATGTATTGTGGCTGAGATCTGATCGTCTTTATGCGATGGTTTGTATTCCATGAGCATCCTGTGGTGCCACGTAATAAGAGTAAACGTTTTTCGGGTAATACGAGTACTGTAGCGTGGGGGGCTGTAGAAGTCAATTGCATGTGCTAGCAACTCACTACATACAATTATGCGCATACCCAGTCCTGTTAGGCTGCTCAGTAAGGTCCTGGCAGAGACGAGGCCACGAGACAAGCACTTCGGCGTGTTCCCGGACTCATGGCCCGGCAACATGCGGAAGCGTTCGAAACCTGTATCAATGTCTAACGACGGGGTTTAACGTCTACAGTCTAATGTCACCACGGATGAAGCCTGGATCTTCAATTCGTGTAGCCCTACGCGATCACCCGAGCACCTCGCTGTGAGCTCGACATTGGACCCCTGCGGTCGGCTCACGGAGCCGACCTGATACAGGCAAGCGACTTTATTCTAACACGGTGGAGAGACCATAGCCTTCAGCG
seq00017   GGCGCACGTCTGAAAACTTATCACAGACCTCAATCCACCACAAACCCTGGAGCAAAGTCCGCAAGGGTTAAGTTCTGAACCCCATTTATGCTACTAGGGCTATTAGTTTCAGAATCGACCTAGGGTACCGAGAGTCTTTCAAACCTGCAGTTTCGCCCGTCCAATGGGGGAGCGGTCGTCGCATTGGCTCCGACTAACGGAGTACCCGACGATGCGTAACATTTTATGCCCAAGATATTAGCCCTGTTCAGCATATCTGTTACGGTTCTCTTTGTATAGCGAGCAGCCCCGGAAGCATTGGAGGGGCAACGCCAACCTTCTGCAGCGTGAAAAATGGCGCAAGGTGGCGCCTGAGTTCAAGTTGATGGGCCGCAACAGTTGGTTCTTTCCCGCTAGACTTGAAGTACAACGCCTGCCAAAGCCCCACGCGTTCGCAAGAACAGCAGGGAGATCTGAAGTAAGGAAGGGGATTAAATGCCATTCCTACACCAAGCCTCTAGCTAACTTAGATCGCTCGGCTGGAATAGCGTGTCTCCTGATTTGTTCGGGTCTATGCGCGGTAAGACGTCACTAAGATGAATGTGTTCTAACACATCGCGGACCTCTGAGAATGTCCGGACTTATGGGGATTGTAGGCCTATCAAGTACCAAGCAGCGCGACCTTCGCTGTTGTTAATTATCGCTCAGATCGTAAGAAGGCCAGAAAGTTAGAAGTGGTTGCTATCCCCAAAACCTCAAGTCGAACGTTGAATTAGAATCATTATGTATGTTGTCGGATTTGGATGGGACCGGTGTAAATAATACGTCCGCTCTTGGAGTAAACTTCAGGGCACTCGATCCTTGGACACGAGGACAACCTATCCCCCTTATAGGTGGGGAACCAGGATTACTATGGTTCGGACTCAATACGTCCTCACTACGGGACCGACTTAGGGAATTATGAAGTCAGCCCACTGCGAGGACGCACCGACGAAAGCGACCATAGGGTGTGGGGACAGGGCAATGACAGACGGAATTCAGTTTATTCGATAGCGAGTCGACTAGTTACTAAATAAGAATTCATTTAAATGTCGCGCCGACCACGTTAAAGGTAGCAACTTCGATAAAGCAGTTCCAATATAGACCCTTCCACAAGTTACCAACCCTTCTGGACATTGATAATAGTACGCTTAAAGTTGTATCGCTCCTTGTACATCACGTTGCAAATATGAGTAAATAATGCGGGTCTAAAACACCTGACCGTAATCTCTGGCTCTTTAATAATGGCAGGAGTGGCTAACTTTGGATCGTCCCGACACCGAGCAAAGTATTAACTATGGTATCAGCGACAGGGGTGTTTGCCGGTCAGTTTAGGACCGAGTGTGCCGGACCGCGACTTAGGCCTATCGCCACAGGTCTCGTAGTGCGAAACCCCCCCCCACTGCGCCGGCCCAAGAGCGAGCTGTTGGTGCCAAGCGATAATGACTGGTGTAGTATCAAGCGAGCCTGATAGTCCGGTGGATGGAGCAAGCTTTAGGCCATTAGGTAGAGATATCAGAGACCGCAGCATTCTGCTTAACAAGACCCGTATTCAACTACTCGTCCAGCATTCTAAGGATCACTTTTTACATTATAATGCTTGCTCGTAATACAAGTCCTCCATCATCGACGAAGGTCATGAAATTTCAGCCTTAGGATTGGGGCTGGCATCTATAATCGGTGGTGCCGAGTGTCGCAAATGCAATAAGGGCTACCCTGTTCCTACCCAGTTAGAGTCCACTTACTAAGACTATACTGCATTCACCTTGATGTATTGTGGCTGAGATCTGATCGTCTTTATGCGATGGTTTGTACTCCATGAGCATCCTGTGGTGCCACGTAATAAGAGTAAACGTTTTTCGGGTAATACGAGTACTGTAGCGTGGGGGGCTGTAGAAGTCAATTGCATGTGCTAGCAACTCACTACATACAATTATGCGCATACCCAGTCCTGTTAGGCTGCTCAGTAAGGTCCTGGCAGAGACGAGGCCACGAGACAAGCACTTCGGCGTGTTCCCGGACTCATGGCCCGGCAACATGCGGAAGCGTTCGAAACCTGTATCAATGTCTAACGACGGGGTTTAACGTCTACAGTCTAATGTCACCACGGATGAAGCCTGGATCTTCAATTCGTGTAGCCCTACGCGATCACCCGAGCACCTCGCTGTGAGCTCGACATTGGACCCCTGCGGTCGGCTCACGGAGCCGACCTGATACAGGCAAGCGACTTTATTCTAACACGGTGGAGAGACCATAGCCTTCAGCG
seq00018   GGCGCACGTCTGAAAACTTATCACAGACCTCAATCCACCACAAACCCTGGAGCAAAGTCCGCAAGGGTTAAGTTCTGAACCCCATTTATGCTACTAGGGCTATTAGTTTCAGAATCGACCTAGGGTACCGAGAGTCTTTCAAACCTGCAGTTTCGCCCGTCCAATGGGGGAGCGGTCGTCGCATTGGCTCCGACTAACGGAGTACCCGACGATGCGTAACATTTTATGCCCAAGATATTAGCCCTGTTCAGCATATCTGTTACGGTTCTCTTTGTATAGCGAGCAGCCCCGGAAGCATTGGAGGGGCAACGCCAACCTTCTGCAGCGTGAAAAATGGCGCAAGGTGGCGCCTGAGTTCAAGTTGATGGGCCGCAACAGTTGGTTCTTTCCCGCTAGACTTGAAGTACAACGCCTGCCAAAGCCCCACGCGTTCGCAAGAACAGCAGGGAGATCTGAAGTAAGGAAGGGGATTAAATGCCATTCCTACACCAAGCCTCTAGCTAACTTAGATCGCTCGGCTGGAATAGCGTGTCTCCTGATTTGTTCGGGTCTATGCGCGGTAAGACGTCACTAAGATGAATGTGTTCTAACACATCGCGGACCTCTGAGAATGTCCGGACTTATGGGGATTGTAGGCCTATCAAGTACCAAGCAGCGCGACCTTCGCTGTTGTTAATTATCGCTCAGATCGTAAGAAGGCCAGAAAGTTAGAAGTGGTTGCTATCCCCAAAACCTCAAGTCGAACGTTGAATTAGAATCATTATGTATGTTGTCGGATTTGGATGGGACCGGTGTAAATAATACGTCCGCTCTTGGAGTAAACTTCAGGGCACTCGATCCTTGGACACGAGGACAACCTATCCCCCTTATAGGTGGGGAACCAGGATTACTATGGTTCGGACTCAATACGTCCTCACTACGGGACCGACTTAGGGAATTATGAAGTCAGCCCACTGCGAGGACGCACCGACGAAAGCGACCATAGGGTGTGGGGACAGGGCAATGACAGACGGAATTCAGTTTATTCGATAGCGAGTCGACTAGTTACTAAATAAGAATTCATTTAAATGTCGCGCCGACCACGTTAAAGGTAGCAACTTCGATAAAGCAGTTCCAATATAGACCCTTCCACAAGTTACCAACCCTTCTGGACATTGATAATAGTACGCTTAAAGTTGTATCGCTCCTTGTACATCACGTTGCAAATATGAGTAAATAATGCGGGTCTAAAACACCTGACCGTAATCTCTGGCTCTTTAATAATGGCAGGAGTGGCTAACTTTGGATCGTCCCGACACCGAGCAAAGTATTAACTATGGTATCAGCGACAGGGGTGTTTGCCGGTCAGTTTAGGACCGAGTGTGCCGGACCGCGACTTAGGCCTATCGCCACAGGTCTCGTAGTGCGAAACCCCCCCCCACTGCGCCGGCCCAAGAGCGAGCTGTTGGTGCCAAGCGATAATGACTGGTGTAGTATCAAGCGAGCCTGATAGTCCGGTGGATGGAGCAAGCTTTAGGCCATTAGGTAGAGATATCAGAGACCGCAGCATTCTGCTTAACAAGACCCGTATTCAACTACTCGTCCAGCATTCTAAGGATCACTTTTTACATTATAATGCTTGCTCGTAATACAAGTCCTCCATCATCGACGAAGGTCATGAAATTTCAGCCTTAGGATTGGGGCTGGCATCTATAATCGGTGGTGCCGAGTGTCGCAAATGCAATAAGGGCTACCCTGTTCCTACCCAGTTAGAGTCCACTTACTAAGACTATACTGCATTCACCTTGATGTATTGTGGCTGAGATCTGATCGTCTTTATGCGATGGTTTGTACTCCATGAGCATCCTGTGGTGCCACGTAATAAGAGTAAACGTTTTTCGGGTAATACGAGTACTGTAGCGTGGGGGGCTGTAGAAGTCAATTGCATGTGCTAGCAACTCACTACATACAATTATGCGCATACCCAGTCCTGTTAGGCTGCTCAGTAAGGTCCTGGCAGAGACGAGGCCACGAGACAAGCACTTCGGCGTGTTCCCGGACTCATGGCCCGGCAACATGCGGAAGCGTTCGAAACCTGTATCAATGTCTAACGACGGGGTTTAACGTCTACAGTCTAATGTCACCACGGATGAAGCCTGGATCTTCAATTCGTGTAGCCCTACGCGATCACCCGAGCACCTCGCTGTGAGCTCGACATTGGACCCCTGCGGTCGGCTCACGGAGCCGACCTGATACAGGCAAGCGACTTTATTCTAACACGGTGGAGAGACCATAGCCTTCAGCG
seq00019   GGCGCACGTCTGAAAACTTATCACAGACCTCAATCCACCACAAACCCTGGAGCAAAGTCCGCAAGGGTTAAGTTCTGAACCCCATTTATGCTACTAGGGCTATTAGTTTCAGAATCGACCTAGGGTACCGAGAGTCTTTCAAACCTGCAGTTTCGCCCGTCCAATGGGGGAGCGGTCGTCGCATTGGCTCCGACTAACGGAGTACCCGACGATGCGTAACATTTTATGCCCAAGATATTAGCCCTGTTCAGCATATCTGTTACGGTTCTCTTTGTATAGCGAGCAGCCCCGGAAGCATTGGAGGGGCAACGCCAACCTTCTGCAGCGTGAAAAATGGCGCAAGGTGGCGCCTGAGTTCAAGTTGATGGGCCGCAACAGTTGGTTCTTTCCCGCTAGACTTGAAGTACAACGCCTGCCAAAGCCCCACGCGTTCGCAAGAACAGCAGGGAGATCTGAAGTAAGGAAGGGGATTAAATGCCATTCCTACACCAAGCCTCTAGCTAACTTAGATCGCTCGGCTGGAATAGCGTGTCTCCTGATTTGTTCGGGTCTATGCGCGGTAAGACGTCACTAAGATGAATGTGTTCTAACACATCGCGGACCTCTGAGAATGTCCGGACTTATGGGGATTGTAGGCCTATCAAGTACCAAGCAGCGCGACCTTCGCTGTTGTTAATTATCGCTCAGATCGTAAGAAGGCCAGAAAGTTAGAAGTGGTTGCTATCCCCAAAACCTCAAGTCGAACGTTGAATTAGAATCATTATGTTTGTTGTCGGATTTGGATGGGACCGGTGTAAATAATACGTCCGCTCTTGGAGTAAACTTCAGGGCACTCGATCCTTGGACACGAGGACAACCTATCCCCCTTATAGGTGGGGAACCAGGATTACTATGGTTCGGACTCAATACGTCCTCACTACGGGACCGACTTAGGGAATTATGAAGTCAGCCCACTGCGAGGACGCACCGACGAAAGCGACCATAGGGTGTGGGGACAGGGCAATGACAGACGGAATTCAGTTTATTCGATAGCGAGTCGACTAGTTACTAAATAAGAATTCATTTAAATGTCGCGCCGACCACGTTAAAGGTAGCAACTTCGATAAAGCAGTTCCAATATAGACCCTTCCACAAGTTACCAACCCTTCTGGACATTGATAATAGTACGCTTAAAGTTGTATCGCTCCTTGTACATCACGTTGCAAATATGAGTAAATAATGCGGGTCTAAAACACCTGACCGTAATCTCTGGCTCTTTAATAATGGCAGGAGTGGCTAACTTTGGATCGTCCCGACACCGAGCAAAGTATTAACTATGGTATCAGCGACAGGGGTGTTTGCCGGTCAGTTTAGGACCGAGTGTGCCGGACCGCGACTTAGGCCTATCGCCACAGGTCTCGTAGTGCGAAACCCCCCCCCACTGCGCCGGCCCAAGAGCGAGCTGTTGGTGCCAAGCGATAATGACTGGTGTAGTATCAAGCGAGCCTGATAGTCCGGTGGATGGAGCAAGCTTTAGGCCATTAGGTAGAGATATCAGAGACCGCAGCATTCTGCTTAACAAGACCCGTATTCAACTACTCGTCCAGCATTCTAAGGATCACTTTTTACATTATAATGCTTGCTCGTAATACAAGTCCTCCATCATCGACGAAGGTCATGAAATTTCAGCCTTAGGATTGGGGCTGGCATCTATAATCGGTGGTGCCGAGTGTCGCAAATGCAATAAGGGCTACCCTGTTCCTACCCAGTTAGAGTCCACTTACTAAGACTATACTGCATTCACCTTGATGTATTGTGGCTGAGATCTGATCGTCTTTATGCGATGGTTTGTACTCCATGAGCATCCTGTGGTGCCACGTAATAAGAGTAAACGTTTTTCGGGTAATACGAGTACTGTAGCGTGGGGGGCTGTAGAAGTCAATTGCATGTGCTAGCAACTCACTACATACAATTATGCGCATACCCAGTCCTGTTAGGCTGCTCAGTAAGGTCCTGGCAGAGACGAGGCCACGAGACAAGCACTTCGGCGTGTTCCCGGACTCATGGCCCGGCAACATGCGGAAGCGTTCGAAACCTGTATCAATGTCTAACGACGGGGTTTAACGTCTACAGTCTAATGTCACCACGGATGAAGCCTGGATCTTCAATTCGTGTAGCCCTACGCGATCACCCGAGCACCTCGCTGTGAGCTCGACATTGGACCCCTGCGGTCGGCTCACGGAGCCGACCTGATACAGGCAAGCGACTTTATTCTAACACGGTGGAGAGACCATAGCCTTCAGCG
seq00020   GGCGCACGTCTGAAAACTTATCACAGACCTCAATCCACCACAAACCCTGGAGCAAAGTCCGCAAGGGTTAAGTTCTGAACCCCATTTATGCTACTAGGGCTATTAGTTTCAGAATCGACCTAGGGTACCGAGAGTCTTTCAAACCTGCAGTTTCGCCCGTCCAATGGGGGAGCGGTCGTCGCATTGGCTCCGACTAACGGAGTACCCGACGATGCGTAACATTTTATGCCCAAGATATTAGCCCTGTTCAGCATATCTGTTACGGTTCTCTTTGTATAGCGAGCAGCCCCGGAAGCATTGGAGGGGCAACGCCAACCTTCTGCAGCGTGAAAAATGGCGCAAGGTGGCGCCTGAGTTCAAGTTGATGGGCCGCAACAGTTGGTTCTTTCCCGCTAGACTTGAAGTACAACGCCTGCCAAAGCCCCACGCGTTCGCAAGAACAGCAGGGAGATCTGAAGTAAGGAAGGGGATTAAATGCCATTCCTACACCAAGCCTCTAGCTAACTTAGATCGCTCGGCTGGAATAGCGTGTCTCCTGATTTGTTCGGGTCTATGCGCGGTAAGACGTCACTAAGATGAATGTGTTCTAACACATCGCGGACCTCTGAGAATGTCCGGACTTATGGGGATTGTAGGCCTATCAAGTACCAAGCAGCGCGACCTTCGCTGTTGTTAATTATCGCTCAGATCGTAAGAAGGCCAGAAAGTTAGAAGTGGTTGCTATCCCCAAAACCTCAAGTCGAACGTTGAATTAGAATCATTATGTATGTTGTCGGATTTGGATGGGACCGGTGTAAATAATACGTCCGCTCTTGGAGTAAACTTCAGGGCACTCGATCCTTGGACACGAGGACAACCTATCCCCCTTATAGGTGGGGAACCAGGATTACTATGGTTCGGACTCAATACGTCCTCACTACGGGACCGACTTAGGGAATTATGAAGTCAGCCCACTGCGAGGACGCACCGACGAAAGCGACCATAGGGTGTGGGGACAGGGCAATGACAGACGGAATTCAGTTTATTCGATAGCGAGTCGACTAGTTACTAAATAAGAATTCATTTAAATGTCGCGCCGACCACGTTAAAGGTAGCAACTTCGATAAAGCAGTTCCAATATAGACCCTTCCACAAGTTACCAACCCTTCTGGACATTGATAATAGTACGCTTAAAGTTGTATCGCTCCTTGTACATCACGTTGCAAATATGAGTAAATAATGCGGGTCTAAAACACCTGACCGTAATCTCTGGCTCTTTAATAATGGCAGGAGTGGCTAACTTTGGATCGTCCCGACACCGAGCAAAGTATTAACTATGGTATCAGCGACAGGGGTGTTTGCCGGTCAGTTTAGGACCGAGTGTGCCGGACCGCGACTTAGGCCTATCGCCACAGGTCTCGTAGTGCGAAACCCCCCCCCACTGCGCCGGCCCAAGAGCGAGCTGTTGGTGCCAAGCGATAATGACTGGTGTAGTATCAAGCGAGCCTGATAGTCCGGTGGATGGAGCAAGCTTTAGGCCATTAGGTAGAGATATCAGAGACCGCAGCATTCTGCTTAACAAGACCCGTATTCAACTACTCGTCCAGCATTCTAAGGATCACTTTTTACATTATAATGCTTGCTCGTAATACAAGTCCTCCATCATCGACGAAGGTCATGAAATTTCAGCCTTAGGATTGGGGCTGGCATCTATAATCGGTGGTGCCGAGTGTCGCAAATGCAATAAGGGCTACCCTGTTCCTACCCAGTTAGAGTCCACTTACTAAGACTATACTGCATTCACCTTGATGTATTGTGGCTGAGATCTGATCGTCTTTATGCGATGGTTTGTACTCCATGAGCATCCTGTGGTGCCACGTAATAAGAGTAAACGTTTTTCGGGTAATACGAGTACTGTAGCGTGGGGGGCTGTAGAAGTCAATTGCATGTGCTAGCAACTCACTACATACAATTATGCGCATACCCAGTCCTGTTAGGCTGCTCAGTAAGGTCCTGGCAGAGACGAGGCCACGAGACAAGCACTTCGGCGTGTTCCCGGACTCATGGCCCGGCAACATGCGGAAGCGTTCGAAACCTGTATCAATGTCTAACGACGGGGTTTAACGTCTACAGTCTAATGTCACCACGGATGAAGCCTGGATCTTCAATTCGTGTAGCCCTACGCGATCACCCGAGCACCTCGCTGTGAGCTCGACATTGGACCCCTGCGGTCGGCTCACGGAGCCGACCTGATACAGGCAAGCGACTTTATTCTAACACGGTGGAGAGACCATAGCCTTCAGCG
seq00021   GGCGCACGTCTGAAAACTTATCACAGACCTCAATCCACCACAAACCCTGGAGCAAAGTCCGCAAGGGTTAAGTTCTGAACCCCATTTATGCTACTAGGGCTATTAGTTTCAGAATCGACCTAGGGTACCGAGAGTCTTTCAAACCTGCAGTTTCGCCCGTCCAATGGGGGAGCGGTCGTCGCATTGGCTCCGACTAACGGAGTACCCGACGATGCGTAACATTTTATGCCCAAGATATTAGCCCTGTTCAGCATATCTGTTACGGTTCTCTTTGTATAGCGAGCAGCCCCGGAAGCATTGGAGGGGCAACGCCAACCTTCTGCAGCGTGAAAAATGGCGCAAGGTGGCGCCTGAGTTCAAGTTGATGGGCCGCAACAGTTGGTTCTTTCCCGCTAGACTTGAAGTACAACGCCTGCCAAAGCCCCACGCGTTCGCAAGAACAGCAGGGAGATCTGAAGTAAGGAAGGGGATTAAATGCCATTCCTACACCAAGCCTCTAGCTAACTTAGATCGCTCGGCTGGAATAGCGTGTCTCCTGATTTGTTCGGGTCTATGCGCGGTAAGACGTCACTAAGATGAATGTGTTCTAACACATCGCGGACCTCTGAGAATGTCCGGACTTATGGGGATTGTAGGCCTATCAAGTACCAAGCAGCGCGACCTTCGCTGTTGTTAATTATCGCTCAGATCGTAAGAAGGCCAGAAAGTTAGAAGTGGTTGCTATCCCCAAAACCTCAAGTCGAACGTTGAATTAGAATCATTATGTATGTTGTCGGATTTGGATGGGACCGGTGTAAATAATACGTCCGCTCTTGGAGTAAACTTCAGGGCACTCGATCCTTGGACACGAGGACAACCTATCCCCCTTATAGGTGGGGAACCAGGATTACTATGGTTCGGACTCAATACGTCCTCACTACGGGACCGACTTAGGGAATTATGAAGTCAGCCCACTGCGAGGACGCACCGACGAAAGCGACCATAGGGTGTGGGGACAGGGTAATGACAGACGGAATTCAGTTTATTCGATAGCGAGTCGACTAGTTACTAAATAAGAATTCATTTAAATGTCGCGCCGACCACGTTAAAGGTAGCAACTTCGATAAAGCAGTTCCAATATAGACCCTTCCACAAGTTACCAACCCTTCTGGACATTGATAATAGTACGCTTAAAGTTGTATCGCTCCTTGTACATCACGTTGCAAATATGAGTAAAGAATGCGGGTCTAAAACACCTGACCGTAATCTCTGGCTCTTTAATAATGGCAGGAGTGGCTAACTTTGGATCGTCCCGACACCGAGCAAAGTATTAACTATGGTATCAGCGACAGGGGTGTTTGCCGGTCAGTTTAGGACCGAGTGTGCCGGACCGCGACTTAGGCCTATCGCCACAGGTCTCGTAGTGCGAAACCCCCCCCCACTGCGCCGGCCCAAGAGCGAGCTGTTGGTGCCAAGCGATAATGACTGGTGTAGTATCAAGCGAGCCTGATAGTCCGGTGGATGGAGCAAGCTTTAGGCCATTAGGTAGAGATATCAGAGACCGCAGCATTCTGCTTAACAAGACCCGTATTCAACTACTCGTCCAGCATTCTAAGGATCACTTTTTACATTATAATGCTTGCTCGTAATACAAGTCCTCCATCATCGACGAAGGTCATGAAATTTCAGCCTTAGGATTGGGGCTGGCATCTATAATCGGTGGTGCCGAGTGTCGCAAATGCAATAAGGGCTACCCTGTTCCTACCCAGTTAGAGTCCACTTACTAAGACTATACTGCATTCACCTTGATGTATTGTGGCTGAGATCTGATCGTCTTTATGCGATGGTTTGTACTCCATGAGCATCCTGTGGTGCCACGTAATAAGAGTAAACGTTTTTCGGGTAATACGAGTACTGTAGCGTGGGGGGCTGTAGAAGTCAATTGCATGTGCTAGCAACTCACTACATACAATTATGCGCATACCCAGTCCTGTTAGGCTGCTCAGTAAGGTCCTGGCAGAGACGAGGCCACGAGACAAGCACTTCGGCGTGTTCCCGGACTCATGGCCCGGCAACATGCGGAAGCGTTCGAAACCTGTATCAATGTCTAACGACGGGGTTTAACGTCTACAGTCTAATGTCACCACGGATGAAGCCTGGATCTTCAATTCGTGTAGCCCTACGCGATCACCCGAGCACCTCGCTGTGAGCTCGACATTGGACCCCTGCGGTCGGCTCACGGAGCCGACCTGATACAGGCAAGCGACTTTATTCTAACACGGTGGAGAGACCATAGCCTTCAGCG
seq00022   GGCGCACGTCTGAAAACTTATCACAGACCTCAATCCACCACAAACCCTGGAGCAAAGTCCGCAAGGGTTAAGTTCTGAACCCCATTTATGCTACTAGGGCTATTAGTTTCAGAATCGACCTAGGGTACCGAGAGTCTTTCAAACCTGCAGTTTCGCCCGTCCAATGGGGGAGCGGTCGTCGCATTGGCTCCGACTAACGGAGTACCCGACGATGCGTAACATTTTATGCCCAAGATATTAGCCCTGTTCAGCATATCTGTTACGGTTCTCTTTGTATAGCGAGCAGCCCCGGAAGCATTGGAGGGGCAACGCCAACCTTCTGCAGCGTGAAAAATGGCGCAAGGTGGCGCCTGAGTTCAAGTTGATGGGCCGCAACAGTTGGTTCTTTCCCGCTAGACTTGAAGTACAACGCCTGCCAAAGCCCCACGCGTTCGCAAGAACAGCAGGGAGATCTGAAGTAAGGAAGGGGATTAAATGCCATTCCTACACCAAGCCTCTAGCTAACTTAGATCGCTCGGCTGGAATAGCGTGTCTCCTGATTTGTTCGGGTCTATGCGCGGTAAGACGTCACTAAGATGAATGTGTTCTAACACATCGCGGACCTCTGAGAATGTCCGGACTTATGGGGATTGTAGGCCTATCAAGTACCAAGCAGCGCGACCTTCGCTGTTGTTAATTATCGCTCAGATCGTAAGAAGGCCAGAAAGTTAGAAGTGGTTGCTATCCCCAAAACCTCAAGTCGAACGTTGAATTAGAATCATTATGTATGTTGTCGGATTTGGATGGGACCGGTGTAAATAATACGTCCGCTCTTGGAGTAAACTTCAGGGCACTCGATCCTTGGACACGAGGACAACCTATCCCCCTTATAGGTGGGGAACCAGGATTACTATGGTTCGGACTCAATACGTCCTCACTACGGGACCGACTTAGGGAATTATGAAGTCAGCCCACTGCGAGGACGCACCGACGAAAGCGACCATAGGGTGTGGGGACAGGGCAATGACAGACGGAATTCAGTTTATTCGATAGCGAGTCGACTAGTTACTAAATAAGAATTCATTTAAATGTCGCGCCGACCACGTTAAAGGTAGCAACTTCGATAAAGCAGTTCCAATATAGACCCTTCCACAAGTTACCAACCCTTCTGGACATTGATAATAGTACGCTTAAAGTTGTATCGCTCCTTGTACATCACGTTGCAAATATGAGTAAATAATGCGGGTCTAAAACACCTGACCGTAATCTCTGGCTCTTTAATAATGGCAGGAGTGGCTAACTTTGGATCGTCCCGACACCGAGCAAAGTATTAACTATGGTATCAGCGACAGGGGTGTTTGCCGGTCAGTTTAGGACCGAGTGTGCCGGACCGCGACTTAGGCCTATCGCCACAGGTCTCGTAGTGCGAAACCCCCCCCCACTGCGCCGGCCCAAGAGCGAGCTGTTGGTGCCAAGCGATAATGACTGGTGTAGTATCAAGCGAGCCTGATAGTCCGGTGGATGGAGCAAGCTTTAGGCCATTAGGTAGAGATATCAGAGACCGCAGCATTCTGCTTAACAAGACCCGTATTCAACTACTCGTCCAGCATTCTAAGGATCACTTTTTACATTATAATGCTTGCTCGTAATACAAGTCCTCCATCATCGACGAAGGTCATGAAATTTCAGCCTTAGGATTGGGGCTGGCATCTATAATCGGTGGTGCCGAGTGTCGCAAATGCAATAAGGGCTACCCTGTTCCTACCCAGTTAGAGTCCACTTACTAAGACTATACTGCATTCACCTTGATGTATTGTGGCTGAGATCTGATCGTCTTTATGCGATGGTTTGTACTCCATGAGCATCCTGTGGTGCCACGTAATAAGAGTAAACGTTTTTCGGGTAATACGAGTACTGTAGCGTGGGGGGCTGTAGAAGTCAATTGCATGTGCTAGCAACTCACTACATACAATTATGCGCATACCCAGTCCTGTTAGGCTGCTCAGTAAGGTCCTGGCAGAGACGAGGCCACGAGACAAGCACTTCGGCGTGTTCCCGGACTCATGGCCCGGCAACATGCGGAAGCGTTCGAAACCTGTATCAATGTCTAACGACGGGGTTTAACGTCTACAGTCTAATGTCACCACGGATGAAGCCTGGATCTTCAATTCGTGTAGCCCTACGCGATCACCCGAGCACCTCGCTGTGAGCTCGACATTGGACCCCTGCGGTCGGCTCACGGAGCCGACCTGATACAGGCAAGCGACTTTATTCTAACACGGTGGAGAGACCATAGCCTTCAGCG
seq00023   GGCGCACGTCTGAAAACTTATCACAGACCTCAATCCACCACAAACCCTGGAGCAAAGTCCGCAAGGGTTAAGTTCTGAACCCCATTTATGCTACTAGGGCTATTAGTTTCAGAATCGACCTAGGGTACCGAGAGTCTTTCAAACCTGCAGTTTCGCCCGTCCAATGGGGGAGCGGTCGTCGCATTGGCTCCGACTAACGGAGTACCCGACGATGCGTAACATTTTATGCCCAAGATATTAGCCCTGTTCAGCATATCTGTTACGGTTCTCTTTGTATAGCGAGCAGCCCCGGAAGCATTGGAGGGGCAACGCCAACCTTCTGCAGCGTGAAAAATGGCGCAAGGTGGCGCCTGAGTTCAAGTTGATGGGCCGCAACAGTTGGTTCTTTCCCGCTAGACTTGAAGTACAACGCCTGCCAAAGCCCCACGCGTTCGCAAGAACAGCAGGGAGATCTGAAGTAAGGAAGGGGATTAAATGCCATTCCTACACCAAGCCTCTAGCTAACTTAGATCGCTCGGCTGGAATAGCGTGTCTCCTGATTTGTTCGGGTCTATGCGCGGTAAGACGTCACTAAGATGAATGTGTTCTAACACATCGCGGACCTCTGAGAATGTCCGGACTTATGGGGATTGTAGGCCTATCAAGTACCAAGCAGCGCGACCTTCGCTGTTGTTAATTATCGCTCAGATCGTAAGAAGGCCAGAAAGTTAGAAGTGGTTGCTATCCCCAAAACCTCAAGTCGAACGTTGAATTAGAATCATTATGTATGTTGTCGGATTTGGATGGGACCGGTGTAAATAATACGTCCGCTCTTGGAGTAAACTTCAGGGCACTCGATCCTTGGACACGAGGACAACCTATCCCCCTTATAGGTGGGGAACCAGGATTACTATGGTTCGGACTCAATACGTCCTCACTACGGGACCGACTTAGGGAATTATGAAGTCAGCCCACTGCGAGGACGCACCGACGAAAGCGACCATAGGGTGTGGGGACAGGGCAATGACAGACGGAATTCAGTTTATTCGATAGCGAGTCGACTAGTTACTAAATAAGAATTCATTTAAATGTCGCGCCGACCACGTTAAAGGTAGCAACTTCGATAAAGCAGTTCCAATATAGACCCTTCCACAAGTTACCAACCCTTCTGGACATTGATAATAGTACGCTTAAAGTTGTATCGCTCCTTGTACATCACGTTGCAAATATGAGTAAATAATGCGGGTCTAAAACACCTGACCGTAATCTCTGGCTCTTTAATAATGGCAGGAGTGGCTATCTTTGGATCGTCCCGACACCGAGCAAAGAATTAACTATGGTATCAGCGACAGGGGTGTTTGCCGGTCAGTTTAGGACCGAGTGTGCCGGACCGCGACTTAGGCCTATCGCCACAGGTCTCGTAGTGCGAAACCCCCCCCCACTGCGCCGGCCCAAGAGCGAGCTGTTGGTGCCAAGCGATAATGACTGGTGTAGTATCAAGCGAGCCTGATAGTCCGGTGGATGGAGCAAGCTTTAGGCCATTAGGTAGAGATATCAGAGACCGCAGCATTCTGCTTAACAAGACCCGTATTCAACTACTCGTCCAGCATTCTAAGGATCACTTTTTACATTATAATGCTTGCTCGTAATACAAGTCCTCCATCATCGACGAAGGTCATGAAATTTCAGCCTTAGGATTGGGGCTGGCATCTATAATCGGTGGTGCCGAGTGTCGCAAATGCAATAAGGGCTACCCTGTTCCTACCCAGTTAGAGTCCACTTACTAAGACTATACTGCATTCACCTTGATGTATTGTGGCTGAGATCTGATCGTCTTTATGCGATGGTTTGTACTCCATGAGCATCCTGTGGTGCCACGTAATAAGAGTAAACGTTTTTCGGGTAATACGAGTACTGTAGCGTGGGGGGCTGTAGAAGTCAATTGCATGTGCTAGCAACTCACTACATACAATTATGCGCATACCCAGTCCTGTTAGGCTGCTCAGTAAGGTCCTGGCAGAGACGAGGCCACGAGACAAGCACTTCGGCGTGTTCCCGGACTCATGGCCCGGCAACATGCGGAAGCGTTCGAAACCTGTATCAATGTCTAACGACGGGGTTTAACGTCTACAGTCTAATGTCACCACGGATGAAGCCTGGATCTTCAATTCGTGTAGCCCTACGCGATCACCCGAGCACCTCGCTGTGAGCTCGACATTGGACCCCTGCGGTCGGCTCACGGAGCCGACCTGATACAGGCAAGCGACTTTATTCTAACACGGTGGAGAGACCATAGCCTTCAGCG
seq00024   GGCGCACGTCTGAAAACTTATCACAGACCTCAATCCACCACAAACCCTGGAGCAAAGTCCGCAAGGGTTAAGTTCTGAACCCCATTTATGCTACTAGGGCTATTAGTTTCAGAATCGACCTAGGGTACCGAGAGTCTTTCAAACCTGCAGTTTCGCCCGTCCAATGGGGGAGCGGTCGTCGCATTGGCTCCGACTAACGGAGTACCCGACGATGCGTAACATTTTATGCCCAAGATATTAGCCCTGTTCAGCATATCTGTTACGGTTCTCTTTGTATAGCGAGCAGCCCCGGAAGCATTGGAGGGGCAACGCCAACCTTCTGCAGCGTGAAAAATGGCGCAAGGTGGCGCCTGAGTTCAAGTTGATGGGCCGCAACAGTTGGTTCTTTCCCGCTAGACTTGAAGTACAACGCCTGCCAAAGCCCCACGCGTTCGCAAGAACAGCAGGGAGATCTGAAGTAAGGAAGGGGATTAAATGCCATTCCTACACCAAGCCTCTAGCTAACTTAGATCGCTCGGCTGGAATAGCGTGTCTCCTGATTTGTTCGGGTCTATGCGCGGTAAGACGTCACTAAGATGAATGTGTTCTAACACATCGCGGACCTCTGAGAATGTCCGGACTTATGGGGATTGTAGGCCTATCAAGTACCAAGCAGCGCGACCTTCGCTGTTGTTAATTATCGCTCAGATCGTAAGAAGGCCAGAAAGTTAGAAGTGGTTGCTATCCCCAAAACCTCAAGTCGAACGTTGAATTAGAATCATTATGTATGTTGTCGGATTTGGATGGGACCGGTGTAAATAATACGTCCGCTCTTGGAGTAAACTTCAGGGCACTCGATCCTTGGACACGAGGACAACCTATCCCCCTTATAGGTGGGGAACCAGGATTACTATGGTTCGGACTCAATACGTCCTCACTACGGGACCGACTTAGGGAATTATGAAGTCAGCCCACTGCGAGGACGCACCGACGAAAGCGACCATAGGGTGTGGGGACAGGGCAATGACAGACGGAATTCAGTTTATTCGATAGCGAGTCGACTAGTTACTAAATAAGAATTCATTTAAATGTCGCGCCGACCACGTTAAAGGTAGCAACTTCGATAAAGCAGTTCCAATATAGACCCTTCCACAAGTTACCAACCCTTCTGGACATTGATAATAGTACGCTTAAAGTTGTATCGCTCCTTGTACATCACGTTGCAAATATGAGTAAATAATGCGGGTCTAAAACACCTGACCGTAATCTCTGGCTCTTTAATAATGGCAGGAGTGGCTAACTTTGGATCGTCCCGACACCGAGCAAAGTATTAACTATGGTATCAGCGACAGGGGTGTTTGCCGGTCAGTTTAGGACCGAGTGTGCCGGACCGCGACTTAGGCCTATCGCCACAGGTCTCGTAGTGCGAAACCCCCCCCCACTGCGCCGGCCCAAGAGCGAGCTGTTGGTGCCAAGCGATAATGACTGGTGTAGTATCAAGCGAGCCTGATAGTCCGGTGGATGGAGCAAGCTTTAGGCCATTAGGTAGAGATATCAGAGACCGCAGCATTCTGCTTAACAAGACCCGTATTCAACTACTCGTCCAGCATTCTAAGGATCACTTTTTACATTATAATGCTTGCTCGTAATACAAGTCCTCCATCATCGACGAAGGTCATGAAATTTCAGCCTTAGGATTGGGGCTGGCATCTATAATCGGTGGTGCCGAGTGTCGCAAATGCAATAAGGGCTACCCTGTTCCTACCCAGTTAGAGTCCACTTACTAAGACTATACTGCATTCACCTTGATGTATTGTGGCTGAGATCTGATCGTCTTTATGCGATGGTTTGTACTCCATGAGCATCCTGTGGTGCCACGTAATAAGAGTAAACGTTTTTCGGGTAATACGAGTACTGTAGCGTGGGGGGCTGTAGAAGTCAATTGCATGTGCTAGCAACTCACTACATACAATTATGCGCATACCCAGTCCTGTTAGGCTGCTCAGTAAGGTCCTGGCAGAGACGAGGCCACGAGACAAGCACTTCGGCGTGTTCCCGGACTCATGGCCCGGCAACATGCGGAAGCGTTCGAAACCTGTATCAATGTCTAACGACGGGGTTTAACGTCTACAGTCTAATGTCACCACGGATGAAGCCTGGATCTTCAATTCGTGTAGCCCTACGCGATCACCCGAGCACCTCGCTGTGAGCTCGACATTGGACCCCTGCGGTCGGCTCACGGAGCCGACCTGATACAGGCAAGCGACTTTATTCTAACACGGTGGAGAGACCATAGCCTTCAGCG
seq00025   GGCGCACGTCTGAAAACTTATCACAGACCTCAATCCACCACAAACCCTGGAGCAAAGTCCGCAAGGGTTAAGTTCTGAACCCCATTTATGCTACTAGGGCTATTAGTTTCAGAATCGACCTAGGGTACCGAGAGTCTTTCAAACCTGCAGTTTCGCCCGTCCAATGGGGGAGCGGTCGTCGCATTGGCTCCGACTAACGGAGTACCCGACGATGCGTAACATTTTATGCCCAAGATATTAGCCCTGTTCAGCATATCTGTTACGGTTCTCTTTGTATAGCGAGCAGCCCCGGAAGCATTGGAGGGGCAACGCCAACCTTCTGCAGCGTGAAAAATGGCGCAAGGTGGCGCCTGAGTTCAAGTTGATGGGCCGCAACAGTTGGTTCTTTCCCGCTAGACTTGAAGTACAACGCCTGCCAAAGCCCCACGCGTTCGCAAGAACAGCAGGGAGATCTGAAGTAAGGAAGGGGATTAAATGCCATTCCTACACCAAGCCTCTAGCTAACTTAGATCGCTCGGCTGGAATAGCGTGTCTCCTGATTTGTTCGGGTCTATGCGCGGTAAGACGTCACTAAGATGAATGTGTTCTAACACATCGCGGACCTCTGAGAATGTCCGGACTTATGGGGATTGTAGGCCTATCAAGTACCAAGCAGCGCGACCTTCGCTGTTGTTAATTATCGCTCAGATCGTAAGAAGGCCAGAAAGTTAGAAGTGGTTGCTATCCCCAAAACCTCAAGTCGAACGTTGAATTAGAATCATTATGTATGTTGTCGGATTTGGATGGGACCGGTGTAAATAATACGTCCGCTCTTGGAGTAAACTTCAGGGCACTCGATCCTTGGACACGAGGACAACCTATCCCCCTTATAGGTGGGGAACCAGGATTACTATGGTTCGGACTCAATACGTCCTCACTACGGGACCGACTTAGGGAATTATGAAGTCAGCCCACTGCGAGGACGCACCGACGAAAGCGACCATAGGGTGTGGGGACAGGGCAATGACAGACGGAATTCAGTTTATTCGATAGCGAGTCGACTAGTTACTAAATAAGAATTCATTTAAATGTCGCGCCGACCACGTTAAAGGTAGCAACTTCGATAAAGCAGTTCCAATATAGACCCTTCCACAAGTTACCAACCCTTCTGGACATTGATAATAGTACGCTTAAAGTTGTATCGCTCCTTGTACATCACGTTGCAAATATGAGTAAATAATGCGGGTCTAAAACACCTGACCGTAATCTCTGGCTCTTTAATAATGGCAGGAGTGGCTAACTTTGGATCGTCCCGACACCGAGCAAAGTATTAACTATGGTATCAGCGACAGGGGTGTTTGCCGGTCAGTTTAGGACCGAGTGTGCCGGACCGCGACTTAGGCCTATCGCCACAGGTCTCGTAGTGCGAAACCCCCCCCCACTGCGCCGGCCCAAGAGCGAGCTGTTGGTGCCAAGCGATAATGACTGGTGTAGTATCAAGCGAGCCTGATAGTCCGGTGGATGGAGCAAGCTTTAGGCCATTAGGTAGAAATATCAGAGACCGCAGCATTCTGCTTAACAAGACCCGTATTCAACTACTCGTCCAGCATTCTAAGGATCACTTTTTACATTATAATGCTTGCTCGTAATACAAGTCCTCCATCATCGACGAAGGTCATGAAATTTCAGCCTTAGGATTGGGGCTGGCATCTATAATCGGTGGTGCCGAGTGTCGCAAATGCAATAAGGGCTACCCTGTTCCTACCCAGTTAGAGTCCACTTACTAAGACTATACTGCATTCACCTTGATGTATTGTGGCTGAGATCTGATCGTCTTTATGCGATGGTTTGTACTCCATGAGCATCCTGTGGTGCCACGTAATAAGAGTAAACGTTTTTCGGGTAATACGAGTACTGTAGCGTGGGGGGCTGTAGAAGTCAATTGCATGTGCTAGCAACTCACTACATACAATTATGCGCATACCCAGTCCTGTTAGGCTGCTCAGTAAGGTCCTGGCAGAGACGAGGCCACGAGACAAGCACTTCGGCGTGTTCCCGGACTCATGGCCCGGCAACATGCGGAAGCGTTCGAAACCTGTATCAATGTCTAACGACGGGGTTTAACGTCTACAGTCTAATGTCACCACGGATGAAGCCTGGATCTTCAATTCGTGTAGCCCTACGCGATCACCCGAGCACCTCGCTGTGAGCTCGACATTGGACCCCTGCGGTCGGCTCACGGAGCCGACCTGATACAGGCAAGCGACTTTATTCTAACACGGTGGAGAGACCATAGCCTTCAGCG
seq00026   GGCGCACGTCTGAAAACTTATCACAGACCTCAATCCACCACAAACCCTGGAGCAAAGTCCGCAAGGGTTAAGTTCTGAACCCCATTTATGCTACTAGGGCTATTAGTTTCAGAATCGACCTAGGGTACCGAGAGTCTTTCAAACCTGCAGTTTCGCCCGTCCAATGGGGGAGCGGTCGTCGCATTGGCTCCGACTAACGGAGTACCCGACGATGCGTAACATTTTATGCCCAAGATATTAGCCCTGTTCAGCATATCTGTTACGGTTCTCTTTGTATAGCGAGCAGCCCCGGAAGCATTGGAGGGGCAACGCCAACCTTCTGCAGCGTGAAAAATGGCGCAAGGTGGCGCCTGAGTTCAAGTTGATGGGCCGCAACAGTTGGTTCTTTCCCGCTAGACTTGAAGTACAACGCCTGCCAAAGCCCCACGCGTTCGCAAGAACAGCAGGGAGATCTGAAGTAAGGAAGGGGATTAAATGCCATTCCTACACCAAGCCTCTAGCTAACTTAGATCGCTCGGCTGGAATAGCGTGTCTCCTGATTTGTTCGGGTCTATGCGCGGTAAGACGTCACTAAGATGAATGTGTTCTAACACATCGCGGACCTCTGAGAATGTCCGGACTTATGGGGATTGTAGGCCTATCAAGTACCAAGCAGCGCGACCTTCGCTGTTGTTAATTATCGCTCAGATCGTAAGAAGGCCAGAAAGTTAGAAGTGGTTGCTATCCCCAAAACCTCAAGTCGAACGTTGAATTAGAATCATTATGTTTGTTGTCGGATTTGGATGGGACCGGTGTAAATAATACGTCCGCTCTTGGAGTAAACTTCAGGGCACTCGATCCTTGGACACGAGGACAACCTATCCCCCTTATAGGTGGGGAACCAGGATTACTATGGTTCGGACTCAATACGTCCTCACTACGGGACCGACTTAGGGAATTATGAAGTCAGCCCACTGCGAGGACGCACCGACGAAAGCGACCATAGGGTGTGGGGACAGGGCAATGACAGACGGAATTCAGTTTATTCGATAGCGAGTCGACTAGTTACTAAATAAGAATTCATTTAAATGTCGCGCCGACCACGTTAAAGGTAGCAACTTCGATAAAGCAGTTCCAATATAGACCCTTCCACAAGTTACCAACCCTTCTGGACATTGATAATAGTACGCTTAAAGTTGTATCGCTCCTTGTACATCACGTTGCAAATATGAGTAAATAATGCGGGTCTAAAACACCTGACCGTAATCTCTGGCTCTTTAATAATGGCAGGAGTGGCTAACTTTGGATCGTCCCGACACCGAGCAAAGTATTAACTATGGTATCAGCGACAGGGGTGTTTGCCGGTCAGTTTAGGACCGAGTGTGCCGGACCGCGACTTAGGCCTATCGCCACAGGTCTCGTAGTGCGAAACCCCCCCCCACTGCGCCGGCCCAAGAGCGAGCTGTTGGTGCCAAGCGATAATGACTGGTGTAGTATCAAGCGAGCCTGATAGTCCGGTGGATGGAGCAAGCTTTAGGCCATTAGGTAGAGATATCAGAGACCGCAGCATTCTGCTTAACAAGACCCGTATTCAACTACTCGTCCAGCATTCTAAGGATCACTTTTTACATTATAATGCTTGCTCGTAATACAAGTCCTCCATCATCGACGAAGGTCATGAAATTTCAGCCTTAGGATTGGGGCTGGCATCTATAATCGGTGGTGCCGAGTGTCGCAAATGCAATAAGGGCTACCCTGTTCCTACCCAGTTAGAGTCCACTTACTAAGACTATACTGCATTCACCTTGATGTATTGTGGCTGAGATCTGATCGTCTTTATGCGATGGTTTGTACTCCATGAGCATCCTGTGGTGCCACGTAATAAGAGTAAACGTTTTTCGGGTAATACGAGTACTGTAGCGTGGGGGGCTGTAGAAGTCAATTGCATGTGCTAGCAACTCACTACATACAATTATGCGCATACCCAGTCCTGTTAGGCTGCTCAGTAAGGTCCTGGCAGAGACGAGGCCACGAGACAAGCACTTCGGCGTGTTCCCGGACTCATGGCCCGGCAACATGCGGAAGCGTTCGAAACCTGTATCAATGTCTAACGACGGGGTTTAACGTCTACAGTCTAATGTCACCACGGATGAAGCCTGGATCTTCAATTCGTGTAGCCCTACGCGATCACCCGAGCACCTCGCTGTGAGCTCGACATTGGACCCCTGCGGTCGGCTCACGGAGCCGACCTGATACAGGCAAGCGACTTTATTCTAACACGGTGGAGAGACCATAGCCTTCAGCG
seq00027   GGCGCACGTCTGAAAACTTATCACAGACCTCAATCCACCACAAACCCTGGAGCAAAGTCCGCAAGGGTTAAGTTCTGAACCCCATTTATGCTACTAGGGCTATTAGTTTCAGAATCGACCTAGGGTACCGAGAGTCTTTCAAACCTGCAGTTTCGCCCGTCCAATGGGGGAGCGGTCGTCGCATTGGCTCCGACTAACGGAGTACCCGACGATGCGTAACATTTTATGCCCAAGATATTAGCCCTGTTCAGCATATCTGTTACGGTTCTCTTTGTATAGCGAGCAGCCCCGGAAGCATTGGAGGGGCAACGCCAACCTTCTGCAGCGTGAAAAATGGCGCAAGGTGGCGCCTGAGTTCAAGTTGATGGGCCGCAACAGTTGGTTCTTTCCCGCTAGACTTGAAGTACAACGCCTGCCAAAGCCCCACGCGTTCGCAAGAACAGCAGGGAGATCTGAAGTAAGGAAGGGGATTAAATGCCATTCCTACACCAAGCCTCTAGCTAACTTAGATCGCTCGGCTGGAATAGCGTGTCTCCTGATTTGTTCGGGTCTATGCGCGGTAAGACGTCACTAAGATGAATGTGTTCTAACACATCGCGGACCTCTGAGAATGTCCGGACTTATGGGGATTGTAGGCCTATCAAGTACCAAGCAGCGCGACCTTCGCTGTTGTTAATTATCGCTCAGATCGTAAGAAGGCCAGAAAGTTAGAAGTGGTTGCTATCCCCAAAACCTCAAGTCGAACGTTGAATTAGAATCATTATGTATGTTGTCGGATTTGGATGGGACCGGTGTAAATAATACGTCCGCTCTTGGAGTAAACTTCAGGGCACTCGATCCTTGGACACGAGGACAACCTATCCCCCTTATAGGTGGGGAACCAGGATTACTATGGTTCGGACTCAATACGTCCTCACTACGGGACCGACTTAGGGAATTATGAAGTCAGCCCACTGCGAGGACGCACCGACGAAAGCGACCATAGGGTGTGGGGACAGGGCAATGACAGACGGAATTCAGTTTATTCGATAGCGAGTCGACTAGTTACTAAATAAGAATTCATTTAAATGTCGCGCCGACCACGTTAAAGGTAGCAACTTCGATAAAGCAGTTCCAATATAGACCCTTCCACAAGTTACCAACCCTTCTGGACATTGATAATAGTACGCTTAAAGTTGTATCGCTCCTTGTACATCACGTTGCAAATATGAGTAAATAATGCGGGTCTAAAACACCTGACCGTAATCTCTGGCTCTTTAATAATGGCAGGAGTGGCTAACTTTGGATCGTCCCGACACCGAGCAAAGTATTAACTATGGTATCAGCGACAGGGGTGTTTGCCGGTCAGTTTAGGACCGAGTGTGCCGGACCGCGACTTAGGCCTATCGCCACAGGTCTCGTAGTGCGAAACCCCCCCCCACTGCGCCGGCCCAAGAGCGAGCTGTTGGTGCCAAGCGATAATGACTGGTGTAGTATCAAGCGAGCCTGATAGTCCGGTGGATGGAGCAAGCTTTAGGCCATTAGGTAGAGATATCAGAGACCGCAGCATTCTGCTTAACAAGACCCGTATTCAACTACTCGTCCAGCATTCTAAGGATCACTTTTTACATTATAATGCTTGCTCGTAATACAAGTCCTCCATCATCGACGAAGGTCATGAAATTTCAGCCTTAGGATTGGGGCTGGCATCTATAATCGGTGGTGCCGAGTGTCGCAAATGCAATAAGGGCTACCCTGTTCCTACCCAGTTAGAGTCCACTTACTAAGACTATACTGCATTCACCTTGATGTATTGTGGCTGAGATCTGATCGTCTTTATGCGATGGTTTGTACTCCATGAGCATCCTGTGGTGCCACGTAATAAGAGTAAACGTTTTTCGGGTAATACGAGTACTGTAGCGTGGGGGGCTGTAGAAGTCAATTGCATGTGCTAGCAACTCACTACATACAATTATGCGCATACCCAGTCCTGTTAGGCTGCTCAGTAAGGTCCTGGCAGAGACGAGGCCACGAGACAAGCACTTCGGCGTGTTCCCGGACTCATGGCCCGGCAACATGCGGAAGCGTTCGAAACCTGTATCAATGTCTAACGACGGGGTTTAACGTCTACAGTCTAATGTCACCACGGATGAAGCCTGGATCTTCAATTCGTGTAGCCCTACGCGATCACCCGAGCACCTCGCTGTGAGCTCGACATTGGACCCCTGCGGTCGGCTCACGGAGCCGACCTGATACAGGCAAGCGACTTTATTCTAACACGGTGGAGAGACCATAGCCTTCAGCG
seq00028   GGCGCACGTCTGAAAACTTATCACAGACCTCAATCCACCACAAACCCTGGAGCAAAGTCCGCAAGGGTTAAGTTCTGAACCCCATTTATGCTACTAGGGCTATTAGTTTCAGAATCGACCTAGGGTACCGAGAGTCTTTCAAACCTGCAGTTTCGCCCGTCCAATGGGGGAGCGGTCGTCGCATTGGCTCCGACTAACGGAGTACCCGACGATGCGTAACATTTTATGCCCAAGATATTAGCCCTGTTCAGCATATCTGTTACGGTTCTCTTTGTATAGCGAGCAGCCCCGGAAGCATTGGAGGGGCAACGCCAACCTTCTGCAGCGTGAAAAATGGCGCAAGGTGGCGCCTGAGTTCAAGTTGATGGGCCGCAACAGTTGGTTCTTTCCCGCTAGACTTGAAGTACAACGCCTGCCAAAGCCCCACGCGTTCGCAAGAACAGCAGGGAGATCTGAAGTAAGGAAGGGGATTAAATGCCATTCCTACACCAAGCCTCTAGCTAACTTAGATCGCTCGGCTGGAATAGCGTGTCTCCTGATTTGTTCGGGTCTATGCGCGGTAAGACGTCACTAAGATGAATGTGTTCTAACACATCGCGGACCTCTGAGAATGTCCGGACTTATGGGGATTGTAGGCCTATCAAGTACCAAGCAGCGCGACCTTCGCTGTTGTTAATTATCGCTCAGATCGTAAGAAGGCCAGAAAGTTAGAAGTGGTTGCTATCCCCAAAACCTCAAGTCGAACGTTGAATTAGAATCATTATGTATGTTGTCGGATTTGGATGGGACCGGTGTAAATAATACGTCCGCTCTTGGAGTAAACTTCAGGGCACTCGATCCTTGGACACGAGGACAACCTATCCCCCTTATAGGTGGGGAACCAGGATTACTATGGTTCGGACTCAATACGTCCTCACTACGGGACCGACTTAGGGAATTATGAAGTCAGCCCACTGCGAGGACGCACCGACGAAAGCGACCATAGGGTGTGGGGACAGGGCAATGACAGACGGAATTCAGTTTATTCGATAGCGAGTCGACTAGTTACTAAATAAGAATTCATTTAAATGTCGCGCCGACCACGTTAAAGGTAGCAACTTCGATAAAGCAGTTCCAATATAGACCCTTCCACAAGTTACCAACCCTTCTGGACATTGATAATAGTACGCTTAAAGTTGTATCGCTCCTTGTACATCACGTTGCAAATATGAGTAAATAATGCGGGTCTAAAACACCTGACCGTAATCTCTGGCTCTTTAATAATGGCAGGAGTGGCTAACTTTGGATCGTCCCGACACCGAGCAAAGTATTAACTATGGTATCAGCGACAGGGGTGTTTGCCGGTCAGTTTAGGACCGAGTGTGCCGGACCGCGACTTAGGCCTATCGCCACAGGTCTCGTAGTGCGAAACCCCCCCCCACTGCGCCGGCCCAAGAGCGAGCTGTTGGTGCCAAGCGATAATGACTGGTGTAGTATCAAGCGAGCCTGATAGTCCGGTGGATGGAGCAAGCTTTAGGCCATTAGGTAGAGATATCAGAGACCGCAGCATTCTGCTTAACAAGACCCGTATTCAACTACTCGTCCAGCATTCTAAGGATCACTTTTTACATTATAATGCTTGCTCGTAATACAAGTCCTCCATCATCGACGAAGGTCATGAAATTTCAGCCTTAGGATTGGGGCTGGCATCTATAATCGGTGGTGCCGAGTGTCGCAAATGCAATAAGGGCTACCCTGTTCCTACCCAGTTAGAGTCCACTTACTAAGACTATACTGCATTCACCTTGATGTATTGTGGCTGAGATCTGATCGTCTTTATGCGATGGTTTGTACTCCATGAGCATCCTGTGGTGCCACGTAATAAGAGTAAACGTTTTTCGGGTAATACGAGTACTGTAGCGTGGGGGGCTGTAGAAGTCAATTGCATGTGCTAGCAACTCACTACATACAATTATGCGCATACCCAGTCCTGTTAGGCTGCTCAGTAAGGTCCTGGCAGAGACGAGGCCACGAGACAAGCACTTCGGCGTGTTCCCGGACTCATGGCCCGGCAACATGCGGAAGCGTTCGAAACCTGTATCAATGTCTAACGACGGGGTTTAACGTCTACAGTCTAATGTCACCACGGATGAAGCCTGGATCTTCAATTCGTGTAGCCCTACGCGATCACCCGAGCACCTCGCTGTGAGCTCGACATTGGACCCCTGCGGTCGGCTCACGGAGCCGACCTGATACAGGCAAGCGACTTTATTCTAACACGGTGGAGAGACCATAGCCTTCAGCG
seq00029   GGCGCACGTCTGAAAACTTATCACAGACCTCAATCCACCACAAACCCTGGAGCAAAGTCCGCAAGGGTTAAGTTCTGAACCCCATTTATGCTACTAGGGCTATTAGTTTCAGAATCGACCTAGGGTACCGAGAGTCTTTCAAACCTGCAGTTTCGCCCGTCCAATGGGGGAGCGGTCGTCGCATTGGCTCCGACTAACGGAGTACCCGACGATGCGTAACATTTTATGCCCAAGATATTAGCCCTGTTCAGCATATCTGTTACGGTTCTCTTTGTATAGCGAGCAGCCCCGGAAGCATTGGAGGGGCAACGCCAACCTTCTGCAGCGTGAAAAATGGCGCAAGGTGGCGCCTGAGTTCAAGTTGATGGGCCGCAACAGTTGGTTCTTTCCCGCTAGACTTGAAGTACAACGCCTGCCAAAGCCCCACGCGTTCGCAAGAACAGCAGGGAGATCTGAAGTAAGGAAGGGGATTAAATGCCATTCCTACACCAAGCCTCTAGCTAACTTAGATCGCTCGGCTGGAATAGCGTGTCTCCTGATTTGTTCGGGTCTATGCGCGGTAAGACGTCACTAAGATGAATGTGTTCTAACACATCGCGGACCTCTGAGAATGTCCGGACTTATGGGGATTGTAGGCCTATCAAGTACCAAGCAGCGCGACCTTCGCTGTTGTTAATTATCGCTCAGATCGTAAGAAGGCCAGAAAGTTAGAAGTGGTTGCTATCCCCAAAACCTCAAGTCGAACGTTGAATTAGAATCATTATGTATGTTGTCGGATTTGGATGGGACCGGTGTAAATAATACGTCCGCTCTTGGAGTAAACTTCAGGGCACTCGATCCTTGGACACGAGGACAACCTATCCCCCTTATAGGTGGGGAACCAGGATTACTATGGTTCGGACTCAATACGTCCTCACTACGGGACCGACTTAGGGAATTATGAAGTCAGCCCACTGCGAGGACGCACCGACGAAAGCGACCATAGGGTGTGGGGACAGGGCAATGACAGACGGAATTCAGTTTATTCGATAGCGAGTCGACTAGTTACTAAATAAGAATTCATTTAAATGTCGCGCCGACCACGTTAAAGGTAGCAACTTCGATAAAGCAGTTCCAATATAGACCCTTCCACAAGTTACCAACCCTTCTGGACATTGATAATAGTACGCTTAAAGTTGTATCGCTCCTTGTACATCACGTTGCAAATATGAGTAAATAATGCGGGTCTAAAACACCTGACCGTAATCTCTGGCTCTTTAATAATGGCAGGAGTGGCTATCTTTGGATCGTCCCGACACCGAGCAAAGAATTAACTATGGTATCAGCGACAGGGGTGTTTGCCGGTCAGTTTAGGACCGAGTGTGCCGGACCGCGACTTAGGCCTATCGCCACAGGTCTCGTAGTGCGAAACCCCCCCCCACTGCGCCGGCCCAAGAGCGAGCTGTTGGTGCCAAGCGATAATGACTGGTGTAGTATCAAGCGAGCCTGATAGTCCGGTGGATGGAGCAAGCTTTAGGCCATTAGGTAGAGATATCAGAGACCGCAGCATTCTGCTTAACAAGACCCGTATTCAACTACTCGTCCAGCATTCTAAGGATCACTTTTTACATTATAATGCTTGCTCGTAATACAAGTCCTCCATCATCGACGAAGGTCATGAAATTTCAGCCTTAGGATTGGGGCTGGCATCTATAATCGGTGGTGCCGAGTGTCGCAAATGCAATAAGGGCTACCCTGTTCCTACCCAGTTAGAGTCCACTTACTAAGACTATACTGCATTCACCTTGATGTATTGTGGCTGAGATCTGATCGTCTTTATGCGATGGTTTGTACTCCATGAGCATCCTGTGGTGCCACGTAATAAGAGTAAACGTTTTTCGGGTAATACGAGTACTGTAGCGTGGGGGGCTGTAGAAGTCAATTGCATGTGCTAGCAACTCACTACATACAATTATGCGCATACCCAGTCCTGTTAGGCTGCTCAGTAAGGTCCTGGCAGAGACGAGGCCACGAGACAAGCACTTCGGCGTGTTCCCGGACTCATGGCCCGGCAACATGCGGAAGCGTTCGAAACCTGTATCAATGTCTAACGACGGGGTTTAACGTCTACAGTCTAATGTCACCACGGATGAAGCCTGGATCTTCAATTCGTGTAGCCCTACGCGATCACCCGAGCACCTCGCTGTGAGCTCGACATTGGACCCCTGCGGTCGGCTCACGGAGCCGACCTGATACAGGCAAGCGACTTTATTCTAACACGGTGGAGAGACCATAGCCTTCAGCG
seq00030   GGCGCACGTCTGAAAACTTATCACAGACCTCAATCCACCACAAACCCTGGAGCAAAGTCCGCAAGGGTTAAGTTCTGAACCCCATTTATGCTACTAGGGCTATTAGTTTCAGAATCGACCTAGGGTACCGAGAGTCTTTCAAACCTGCAGTTTCGCCCGTCCAATGGGGGAGCGGTCGTCGCATTGGCTCCGACTAACGGAGTACCCGACGATGCGTAACATTTTATGCCCAAGATATTAGCCCTGTTCAGCATATCTGTTACGGTTCTCTTTGTATAGCGAGCAGCCCCGGAAGCATTGGAGGGGCAACGCCAACCTTCTGCAGCGTGAAAAATGGCGCAAGGTGGCGCCTGAGTTCAAGTTGATGGGCCGCAACAGTTGGTTCTTTCCCGCTAGACTTGAAGTACAACGCCTGCCAAAGCCCCACGCGTTCGCAAGAACAGCAGGGAGATCTGAAGTAAGGAAGGGGATTAAATGCCATTCCTACACCAAGCCTCTAGCTAACTTAGATCGCTCGGCTGGAATAGCGTGTCTCCTGATTTGTTCGGGTCTATGCGCGGTAAGACGTCACTAAGATGAATGTGTTCTAACACATCGCGGACCTCTGAGAATGTCCGGACTTATGGGGATTGTAGGCCTATCAAGTACCAAGCAGCGCGACCTTCGCTGTTGTTAATTATCGCTCAGATCGTAAGAAGGCCAGAAAGTTAGAAGTGGTTGCTATCCCCAAAACCTCAAGTCGAACGTTGAATTAGAATCATTATGTATGTTGTCGGATTTGGATGGGACCGGTGTAAATAATACGTCCGCTCTTGGAGTAAACTTCAGGGCACTCGATCCTTGGACACGAGGACAACCTATCCCCCTTATAGGTGGGGAACCAGGATTACTATGGTTCGGACTCAATACGTCCTCACTACGGGACCGACTTAGGGAATTATGAAGTCAGCCCACTGCGAGGACGCACCGACGAAAGCGACCATAGGGTGTGGGGACAGGGCAATGACAGACGGAATTCAGTTTATTCGATAGCGAGTCGACTAGTTACTAAATAAGAATTCATTTAAATGTCGCGCCGACCACGTTAAAGGTAGCAACTTCGATAAAGCAGTTCCAATATAGACCCTTCCACAAGTTACCAACCCTTCTGGACATTGATAATAGTACGCTTAAAGTTGTATCGCTCCTTGTACATCACGTTGCAAATATGAGTAAATAATGCGGGTCTAAAACACCTGACCGTAATCTCTGGCTCTTTAATAATGGCAGGAGTGGCTAACTTTGGATCGTCCCGACACCGAGCAAAGTATTAACTATGGTATCAGCGACAGGGGTGTTTGCCGGTCAGTTTAGGACCGAGTGTGCCGGACCGCGACTTAGGCCTATCGCCACAGGTCTCGTAGTGCGAAACCCCCCCCCACTGCGCCGGCCCAAGAGCGAGCTGTTGGTGCCAAGCGATAATGACTGGTGTAGTATCAAGCGAGCCTGATAGTCCGGTGGATGGAGCAAGCTTTAGGCCATTAGGTAGAGATATCAGAGACCGCAGCATTCTGCTTAACAAGACCCGTATTCAACTACTCGTCCAGCATTCTAAGGATCACTTTTTACATTATAATGCTTGCTCGTAATACAAGTCCTCCATCATCGACGAAGGTCATGAAATTTCAGCCTTAGGATTGGGGCTGGCATCTATAATCGGTGGTGCCGAGTGTCGCAAATGCAATAAGGGCTACCCTGTTCCTACCCAGTTAGAGTCCACTTACTAAGACTATACTGCATTCACCTTGATGTATTGTGGCTGAGATCTGATCGTCTTTATGCGATGGTTTGTACTCCATGAGCATCCTGTGGTGCCACGTAATAAGAGTAAACGTTTTTCGGGTAATACGAGTACTGTAGCGTGGGGGGCTGTAGAAGTCAATTGCATGTGCTAGCAACTCACTACATACAATTATGCGCATACCCAGTCCTGTTAGGCTGCTCAGTAAGGTCCTGGCAGAGACGAGGCCACGAGACAAGCACTTCGGCGTGTTCCCGGACTCATGGCCCGGCAACATGCGGAAGCGTTCGAAACCTGTATCAATGTCTAACGACGGGGTTTAACGTCTACAGTCTAATGTCACCACGGATGAAGCCTGGATCTTCAATTCGTGTAGCCCTACGCGATCACCCGAGCACCTCGCTGTGAGCTCGACATTGGACCCCTGCGGTCGGCTCACGGAGCCGACCTGATACAGGCAAGCGACTTTATTCTAACACGGTGGAGAGACCATAGCCTTCAGCG
seq00031   GGCGCACGTCTGAAAACTTATCACAGACCTCAATCCACCACAAACCCTGGAGCAAAGTCCGCAAGGGTTAAGTTCTGAACCCCATTTATGCTACTAGGGCTATTAGTTTCAGAATCGACCTAGGGTACCGAGAGTCTTTCAAACCTGCAGTTTCGCCCGTCCAATGGGGGAGCGGTCGTCGCATTGGCTCCGACTAACGGAGTACCCGACGATGCGTAACATTTTATGCCCAAGATATTAGCCCTGTTCAGCATATCTGTTACGGTTCTCTTTGTATAGCGAGCAGCCCCGGAAGCATTGGAGGGGCAACGCCAACCTTCTGCAGCGTGAAAAATGGCGCAAGGTGGCGCCTGAGTTCAAGTTGATGGGCCGCAACAGTTGGTTCTTTCCCGCTAGACTTGAAGTACAACGCCTGCCAAAGCCCCACGCGTTCGCAAGAACAGCAGGGAGATCTGAAGTAAGGAAGGGGATTAAATGCCATTCCTACACCAAGCCTCTAGCTAACTTAGATCGCTCGGCTGGAATAGCGTGTCTCCTGATTTGTTCGGGTCTATGCGCGGTAAGACGTCACTAAGATGAATGTGTTCTAACACATCGCGGACCTCTGAGAATGTCCGGACTTATGGGGATTGTAGGCCTATCAAGTACCAAGCAGCGCGACCTTCGCTGTTGTTGATTATCGCTCAGATCGTAAGAAGGCCAGAAAGTTAGAAGTGGTTGCTATCCCCAAAACCTCAAGTCGAACGTTGAATTAGAATCATTATGTATGTTGTCGGATTTGGATGGGACCGGTGTAAATAATACGTCCGCTCTTGGAGTAAACTTCAGGGCACTCGATCCTTGGACACGAGGACAACCTATCCCCCTTATAGGTGGGGAACCAGGATTACTATGGTTCGGACTCAATACGTCCTCACTACGGGACCGACTTAGGGAATTATGAAGTCAGCCCACTGCGAGGACGCACCGACGAAAGCGACCATAGGGTGTGGGGACAGGGCAATGACAGACGGAATTCAGTTTATTCGATAGCGAGTCGACTAGTTACTAAATAAGAATTCATTTAAATGTCGCGCCGACCACGTTAAAGGTAGCAACTTCGATAAAGCAGTTCCAATATAGACCCTTCCACAAGTTACCAACCCTTCTGGACATTGATAATAGTACGCTTAAAGTTGTATCGCTCCTTGTACATCACGTTGCAAATATGAGTAAATAATGCGGGTCTAAAACACCTGACCGTAATCTCTGGCTCTTTAATAATGGCAGGAGTGGCTAACTTTGGATCGTCCCGACACCGAGCAAAGTATTAACTATGGTATCAGCGACAGGGGTGTTTGCCGGTCAGTTTAGGACCGAGTGTGCCGGACCGCGACTTAGGCCTATCGCCACAGGTCTCGTAGTGCGAAACCCCCCCCCACTGCGCCGGCCCAAGAGCGAGCTGTTGGTGCCAAGCGATAATGACTGGTGTAGTATCAAGCGAGCCTGATAGTCCGGTGGATGGAGCAAGCTTTAGGCCATTAGGTAGAGATATCAGAGACCGCAGCATTCTGCTTAACAAGACCCGTGTTCAACTACTCGTCCAGCATTCTAAGGATCACTTTTTACATTATAATGCTTGCTCGTAATACAAGTCCTCCATCATCGACGAAGGTCATGAAATTTCAGCCTTAGGATTGGGGCTGGCATCTATAATCGGTGGTGCCGAGTGTCGCAAATGCAATAAGGGCTACCCTGTTCCTACCCAGTTAGAGTCCACTTACTAAGACTATACTGCATTCACCTTGATGTATTGTGGCTGAGATCTGATCGTCTTTATGCGATGGTTTGTACTCCATGAGCATCCTGTGGTGCCACGTAATAAGAGTAAACGTTTTTCGGGTAATACGAGTACTGTAGCGTGGGGGGCTGTAGAAGTCAATTGCATGTGCTAGCAACTCACTACATACAATTATGCGCATACCCAGTCCTGTTAGGCTGCTCAGTAAGGTCCTGGCAGAGACGAGGCCACGAGACAAGCACTTCGGCGTGTTCCCGGACTCATGGCCCGGCAACATGCGGAAGCGTTCGAAACCTGTATCAATGTCTAACGACGGGGTTTAACGTCTACAGTCTAATGTCACCACGGATGAAGCCTGGATCTTCAATTCGTGTAGCCCTACGCGATCACCCGAGCACCTCGCTGTGAGCTCGACATTGGACCCCTGCGGTCGGCTCACGGAGCCGACCTGATACAGGCAAGCGACTTTATTCTAACACGGTGGAGAGACCATAGCCTTCAGCG
seq00032   GGCGCACGTCTGAAAACTTATCACAGACCTCAATCCACCACAAACCCTGGAGCAAAGTCCGCAAGGGTTAAGTTCTGAACCCCATTTATGCTACTAGGGCTATTAGTTTCAGAATCGACCTAGGGTACCGAGAGTCTTTCAAACCTGCAGTTTCGCCCGTCCAATGGGGGAGCGGTCGTCGCATTGGCTCCGACTAACGGAGTACCCGACGATGCGTAACATTTTATGCCCAAGATATTAGCCCTGTTCAGCATATCTGTTACGGTTCTCTTTGTATAGCGAGCAGCCCCGGAAGCATTGGAGGGGCAACGCCAACCTTCTGCAGCGTGAAAAATGGCGCAAGGTGGCGCCTGAGTTCAAGTTGATGGGCCGCAACAGTTGGTTCTTTCCCGCTAGACTTGAAGTACAACGCCTGCCAAAGCCCCACGCGTTCGCAAGAACAGCAGGGAGATCTGAAGTAAGGAAGGGGATTAAATGCCATTCCTACACCAAGCCTCTAGCTAACTTAGATCGCTCGGCTGGAATAGCGTGTCTCCTGATTTGTTCGGGTCTATGCGCGGTAAGACGTCACTAAGATGAATGTGTTCTAACACATCGCGGACCTCTGAGAATGTCCGGACTTATGGGGATTGTAGGCCTATCAAGTACCAAGCAGCGCGACCTTCGCTGTTGTTAATTATCGCTCAGATCGTAAGAAGGCCAGAAAGTTAGAAGTGGTTGCTATCCCCAAAACCTCAAGTCGAACGTTGAATTAGAATCATTATGTTTGTTGTCGGATTTGGATGGGACCGGTGTAAATAATACGTCCGCTCTTGGAGTAAACTTCAGGGCACTCGATCCTTGGACACGAGGACAACCTATCCCCCTTATAGGTGGGGAACCAGGATTACTATGGTTCGGACTCAATACGTCCTCACTACGGGACCGACTTAGGGAATTATGAAGTCAGCCCACTGCGAGGACGCACCGACGAAAGCGACCATAGGGTGTGGGGACAGGGCAATGACAGACGGAATTCAGTTTATTCGATAGCGAGTCGACTAGTTACTAAATAAGAATTCATTTAAATGTCGCGCCGACCACGTTAAAGGTAGCAACTTCGATAAAGCAGTTCCAATATAGACCCTTCCACAAGTTACCAACCCTTCTGGACATTGATAATAGTACGCTTAAAGTTGTATCGCTCCTTGTACATCACGTTGCAAATATGAGTAAATAATGCGGGTCTAAAACACCTGACCGTAATCTCTGGCTCTTTAATAATGGCAGGAGTGGCTAACTTTGGATCGTCCCGACACCGAGCAAAGTATTAACTATGGTATCAGCGACAGGGGTGTTTGCCGGTCAGTTTAGGACCGAGTGTGCCGGACCGCGACTTAGGCCTATCGCCACAGGTCTCGTAGTGCGAAACCCCCCCCCACTGCGCCGGCCCAAGAGCGAGCTGTTGGTGCCAAGCGATAATGACTGGTGTAGTATCAAGCGAGCCTGATAGTCCGGTGGATGGAGCAAGCTTTAGGCCATTAGGTAGAGATATCAGAGACCGCAGCATTCTGCTTAACAAGACCCGTATTCAACTACTCGTCCAGCATTCTAAGGATCACTTTTTACATTATAATGCTTGCTCGTAATACAAGTCCTCCATCATCGACGAAGGTCATGAAATTTCAGCCTTAGGATTGGGGCTGGCATCTATAATCGGTGGTGCCGAGTGTCGCAAATGCAATAAGGGCTACCCTGTTCCTACCCAGTTAGAGTCCACTTACTAAGACTATACTGCATTCACCTTGATGTATTGTGGCTGAGATCTGATCGTCTTTATGCGATGGTTTGTACTCCATGAGCATCCTGTGGTGCCACGTAATAAGAGTAAACGTTTTTCGGGTAATACGAGTACTGTAGCGTGGGGGGCTGTAGAAGTCAATTGCATGTGCTAGCAACTCACTACATACAATTATGCGCATACCCAGTCCTGTTAGGCTGCTCAGTAAGGTCCTGGCAGAGACGAGGCCACGAGACAAGCACTTCGGCGTGTTCCCGGACTCATGGCCCGGCAACATGCGGAAGCGTTCGAAACCTGTATCAATGTCTAACGACGGGGTTTAACGTCTACAGTCTAATGTCACCACGGATGAAGCCTGGATCTTCAATTCGTGTAGCCCTACGCGATCACCCGAGCACCTCGCTGTGAGCTCGACATTGGACCCCTGCGGTCGGCTCACGGAGCCGACCTGATACAGGCAAGCGACTTTATTCTAACACGGTGGAGAGACCATAGCCTTCAGCG
seq00033   GGCGCACGTCTGAAAACTTATCACAGACCTCAATCCACCACAAACCCTGGAGCAAAGTCCGCAAGGGTTAAGTTCTGAACCCCATTTATGCTACTAGGGCTATTAGTTTCAGAATCGACCTAGGGTACCGAGAGTCTTTCAAACCTGCAGTTTCGCCCGTCCAATGGGGGAGCGGTCGTCGCATTGGCTCCGACTAACGGAGTACCCGACGATGCGTAACATTTTATGCCCAAGATATTAGCCCTGTTCAGCATATCTGTTACGGTTCTCTTTGTATAGCGAGCAGCCCCGGAAGCATTGGAGGGGCAACGCCAACCTTCTGCAGCGTGAAAAATGGCGCAAGGTGGCGCCTGAGTTCAAGTTGATGGGCCGCAACAGTTGGTTCTTTCCCGCTAGACTTGAAGTACAACGCCTGCCAAAGCCCCACGCGTTCGCAAGAACAGCAGGGAGATCTGAAGTAAGGAAGGGGATTAAATGCCATTCCTACACCAAGCCTCTAGCTAACTTAGATCGCTCGGCTGGAATAGCGTGTCTCCTGATTTGTTCGGGTCTATGCGCGGTAAGACGTCACTAAGATGAATGTGTTCTAACACATCGCGGACCTCTGAGAATGTCCGGACTTATGGGGATTGTAGGCCTATCAAGTACCAAGCAGCGCGACCTTCGCTGTTGTTAATTATCGCTCAGATCGTAAGAAGGCCAGAAAGTTAGAAGTGGTTGCTATCCCCAAAACCTCAAGTCGAACGTTGAATTAGAATCATTATGTATGTTGTCGGATTTGGATGGGACCGGTGTAAATAATACGTCCGCTCTTGGAGTAAACTTCAGGGCACTCGATCCTTGGACACGAGGACAACCTATCCCCCTTATAGGTGGGGAACCAGGATTACTATGGTTCGGACTCAATACGTCCTCACTACGGGACCGACTTAGGGAATTATGAAGTCAGCCCACTGCGAGGACGCACCGACGAAAGCGACCATAGGGTGTGGGGACAGGGTAATGACAGACGGAATTCAGTTTATTCGATAGCGAGTCGACTAGTTACTAAATAAGAATTCATTTAAATGTCGCGCCGACCACGTTAAAGGTAGCAACTTCGATAAAGCAGTTCCAATATAGACCCTTCCACAAGTTACCAACCCTTCTGGACATTGATAATAGTACGCTTAAAGTTGTATCGCTCCTTGTACATCACGTTGCAAATATGAGTAAAGAATGCGGGTCTAAAACACCTGACCGTAATCTCTGGCTCTTTAATAATGGCAGGAGTGGCTAACTTTGGATCGTCCCGACACCGAGCAAAGTATTAACTATGGTATCAGCGACAGGGGTGTTTGCCGGTCAGTTTAGGACCGAGTGTGCCGGACCGCGACTTAGGCCTATCGCCACAGGTCTCGTAGTGCGAAACCCCCCCCCACTGCGCCGGCCCAAGAGCGAGCTGTTGGTGCCAAGCGATAATGACTGGTGTAGTATCAAGCGAGCCTGATAGTCCGGTGGATGGAGCAAGCTTTAGGCCATTAGGTAGAGATATCAGAGACCGCAGCATTCTGCTTAACAAGACCCGTATTCAACTACTCGTCCAGCATTCTAAGGATCACTTTTTACATTATAATGCTTGCTCGTAATACAAGTCCTCCATCATCGACGAAGGTCATGAAATTTCAGCCTTAGGATTGGGGCTGGCATCTATAATCGGTGGTGCCGAGTGTCGCAAATGCAATAAGGGCTACCCTGTTCCTACCCAGTTAGAGTCCACTTACTAAGACTATACTGCATTCACCTTGATGTATTGTGGCTGAGATCTGATCGTCTTTATGCGATGGTTTGTACTCCATGAGCATCCTGTGGTGCCACGTAATAAGAGTAAACGTTTTTCGGGTAATACGAGTACTGTAGCGTGGGGGGCTGTAGAAGTCAATTGCATGTGCTAGCAACTCACTACATACAATTATGCGCATACCCAGTCCTGTTAGGCTGCTCAGTAAGGTCCTGGCAGAGACGAGGCCACGAGACAAGCACTTCGGCGTGTTCCCGGACTCATGGCCCGGCAACATGCGGAAGCGTTCGAAACCTGTATCAATGTCTAACGACGGGGTTTAACGTCTACAGTCTAATGTCACCACGGATGAAGCCTGGATCTTCAATTCGTGTAGCCCTACGCGATCACCCGAGCACCTCGCTGTGAGCTCGACATTGGACCCCTGCGGTCGGCTCACGGAGCCGACCTGATACAGGCAAGCGACTTTATTCTAACACGGTGGAGAGACCATAGCCTTCAGCG
