# Supplementary material for: How Good Are Indirect Tests at Detecting Recombination in Human mtDNA?
Source: G3 (Bethesda). 2013 Jul 1;3(7):1095–104. doi: 10.1534/g3.113.006510 (PMC3704238; doi:10.1534/g3.113.006510)
Supplement: Supporting Information [file supp_g3.113.006510_FileS2.gz › SequenceData/mtDNA_ratehet&popgrowth/0/3rdbase/Infiles/0_87-new.txt]

33 2284
seq00001   GCCATCGTATGGGGGCCATGTGGAGCAACATTCGAGGGGTCTACTTGAACTCAATAATAAGAAGGAGGGTTGCGGGGGATGTGAGTGTGTATCAGCGGTACGCAGTGCCACTAAAGCAGAGCTCCTTGAAACCTTATCCCTGTATGTCCATTTATGCTGTTATGTTGTACCTGTGGAAGCTAAATCGGGCTGTACTTCAGAACACTGCGCTTCAAGAGGATCCGGGGGTCCCAGGCTCCCGGATCGGTTGACTCAATTCGACGTTTGCCGTTCCTCTGTGGGCAGCTGGCACTAATCACGCGGTCAATCGCGTGGCTAGTACCTTGTAGGTTCGACGAGCTTTTTACCAGAAATGATCACCCTTGGGTTTCGTAGCGAAAAGCATTCTACGGAAAGATGACATGGCATAAGCATAGAGTGTTTGTAGATGCAATAAAAAGCCTGGTGAACGCACGTACGAAGCGGGTGCTCCGCTCTAAGTTACGCCTCTCGACACCTCGTGTATCGTCGGCCCTTGAACCGGGTACTGGCCGTATATTGGATTCTCCGGCCTGACCGGACTCCTTCAAATTTGGAGGCTTCTTGAGGATTTGGTTGAGGTTCTGACGGGTCGTGATTGCTATGCAACAATGACCCGCTAAACCGGGTGGTGCCGCGTAGTTCGACCGAATTGCCGGCCAAGCTTATAGTATCGCTAAGAGAGATTGCGGCCAATAAGGGCAAACACTCAAGCTCTCTACAAAGTTAGTTCATCGATTTGTTATAACAAACGGCTTGTGCATACTTGGTTCTAGGGACCTTTTCCAGTAAGTGCCTGGCCTATTGCGAGGCTCCCGCCTAGTCGTACATTGTGGTGGAACTAGAGATGATCGCTTTGGGATCGGCGAGGAGGATCTGATGTCCTTCCAAGAGAAGGTCTCGACCGGCTGGATGATGAGCCGCGTGAGCCGAGTAAAGGCTGTTCGAGGTATGAACGACGAATAAACCTGAACCAGGACAGCAGTGGCCTAGTAGGTTTAGAGAACTAATGTGATCAACTGGAGCGCATTAATTTTTACACGGATGATCCCCTGCATAACAACCGTCCGACAGCCAAGGGTAGGATCTTGCGGTCTACCAAGCTTTGCTTTTTTGGCGCCACATTGGCGTTCGACAATATTTTGAACATATTGAGGGCCGACTGCCGGTTAGGGAAACGTTCAAGAAGGAGAATTGCCAATTCCTGGCTCTGCTACCTCTTCTAGAGATGGGCCCAGTACCAGTGCCGTGAAGTACTATTTTAACAGGGTTCCTGCTACAGCCTCGAGCAGTATTCCTCAGATCAATAGCAGGTAACGTCCCCAACTGGCACCATCGCGCCATGCCTATCTAACTTATGGCTACCAAACACGAGCCCGCGGATCATTACGCGGGTTGACAACCGGACGTACAGATCCGCGTTCTTCGTCAGTCCTTGATAGTTAGACCCGAAGAAGTGCTCATTGTCCTCGACAACACGAAATTTTTTACCGCGCCAAGTGAGCCTCTGGTCCTATAAAAACCTCTCTCCGCTAAATGGCTGGACGGAAATCCGCTCGCTTGAAAAAAGGGTGCTTTCCACTTGTGCGGCCGCCATACGCGAGCACTGCCTCGTCGCCGAACGTCTCGGTTTAAACATCCCACATTGGCGGAAGTCTCTATCGGATCAAGTAGTGCATGAAGAGGCCCAGGGTGTCTACGCCTGTAGCCCCGAGAGTTGATCGCCCTATCGAGCCCTGTCTGTTCACACCCTCGCATGTAGCCTCCAGGAAGGCATTCCCGAGTGACCGTTTGCGACCCTAACATCTAGTCACGAATAACGGGTTCTCCTGCTTGTGAATATGTCAGCAGTTTAGGCCGGATTGTTCCTGATACTGCGAGACGTAGTCTGACTTGACAGGCAACGTTTCTTGTTGTCGTGACCAGTAAATTAGATCGTCTAAGTACAGTCGTATTAATACACCGCTTAGAGCTTAAGGCACATCCTTACCGGACGTCAAGAACCAGTGCAGCCGCTTACTTACCCGAGCGAGGGCCCTGGGGTCGATGCATCGTTTAAACTGCATTATTTTGCGGGACTAGCGAGATTCGCTACTGGTCCGATTGAATACAGATAGGACAACCGTCGCATCGGTGGTGCCACGCACACTATCAACGACCTAGTGAATGTCGAATCGACAAAATTTGAGCCATATACGCCTGTGCGATTCCTTGCGGTGGAAGGCATTGGTGCCACGATATAGCCGGTTCTGTCGACTTAACTCAG
seq00002   GCCATCGTATGGGGGCCATGTGGAGCAACATTCGAGGGGTCTACTTGAACTCAATAATAAGAAGGAGGGTTGCGGGGGATGTGAGTGTGTATCAGCGGTACGCAGTGCCACTAAAGCAGAGCTCCTTGAAACCTTATCCCTGTATGTCCATTTATGCTGTTATGTTGTACCTGTGGAAGCTAAATCGGGCTGTACTTCAGAACACTGCGCTTCAAGAGGATCCGGGGGTCCCAGGCTCCCGGATCGGTTGACTCAATTCGACGTTTGCCGTTCCTCTGTGGGCAGCTGGCACTAATCACGCGGTCAATCGCGTGGCTAGTACCTTGTAGGTTCGACGAGCTTTTTACCAGAAATGATCACCCTTGGGTTTCGTAGCGAAAAGCATTCTACGGAAAGATGACATGGCATAAGCATAGAGTGTTTGTAGATGCAATAAAAAGCCTGGTGAACGCACGTACGAAGCGGGTGCTCCGCTCTAAGTTACGCCTCTCGACACCTCGTGTATCGTCGGCCCTTGAACCGGGTACTGGCCGTATATTGGATTCTCCGGCCTGACCGGACTCCTTCAAATTTGGAGGCTTCTTGAGGATTTGGTTGAGGTTCTGACGGGTCGTGATTGCTATGCAACAATGACCCGCTAAACCGGGTGGTGCCGCGTAGTTCGACCGAATTGCCGGCCAAGCTTATAGTATCGCTAAGAGAGATTGCGGCCAATAAGGGCAAACACTCAAGCTCTCTACAAAGTTAGTTCATCGATTTGTTATAACAAACGGCTTGTGCATACTTGGTTCTAGGGACCTTTTCCAGTAAGTGCCTGGCCTATTGCGAGGCTCCCGCCTAGTCGTACATTGTGGTGGAACTAGAGATGATCGCTTTGGGATCGGCGAGGAGGATCTGATGTCCTTCCAAGAGAAGGTCTCGACCGGCTGGATGATGAGCCGCGTGAGCCGAGTAAAGGCTGTTCGAGGTATGAACGACGAATAAACCTGAACCAGGACAGCAGTGGCCTAGTAGGTTTAGAGAACTAATGTGATCAACTGGAGCGCATTAATTTTTACACGGATGATCCCCTGCATAACAACCGTCCGACAGCCAAGGGTAGGATCTTGCGGTCTACCAAGCTTTGCTTTTTTGGCGCCACATTGGCGTTCGACAATATTTTGAACATATTGAGGGCCGACTGCCGGTTAGGGAAACGTTCAAGAAGGAGAATTGCCAATTCCTGGCTCTGCTACCTCTTCTAGAGATGGGCCCAGTACCAGTGCCGTGAAGTACTATTTTAACAGGGTTCCTGCTACAGCCTCGAGCAGTATTCCTCAGATCAATAGCAGGTAACGTCCCCAACTGGCACCATCGCGCCATGCCTATCTAACTTATGGCTACCAAACACGAGCCCGCGGATCATTACGCGGGTTGACAACCGGACGTACAGATCCGCGTTCTTCGTCAGTCCTTGATAGTTAGACCCGAAGAAGTGCTCATTGTCCTCGACAACACGAAATTTTTTACCGCGCCAAGTGAGCCTCTGGTCCTATAAAAACCTCTCTCCGCTAAATGGCTGGACGGAAATCCGCTCGCTTGAAAAAAGGGTGCTTTCCACTTGTGCGGCCGCCATACGCGAGCACTGCCTCGTCGCCGAACGTCTCGGTTTAAACATCCCACATTGGCGGAAGTCTCTATCGGATCAAGTAGTGCATGAAGAGGCCCAGGGTGTCTACGCCTGTAGCCCCGAGAGTTGATCGCCCTATCGAGCCCTGTCTGTTCACACCCTCGCATGTAGCCTCCAGGAAGGCATTCCCGAGTGACCGTTTGCGACCCTAACATCTAGTCACGAATAACGGGTTCTCCTGCTTGTGAATATGTCAGCAGTTTAGGCCGGATTGTTCCTGATACTGCGAGACGTAGTCTGACTTGACAGGCAACGTTTCTTGTTGTCGTGACCAGTAAATTAGATCGTCTAAGTACAGTCGTATTAATACACCGCTTAGAGCTTAAGGCACATCCTTACCGGACGTCAAGAACCAGTGCAGCCGCTTACTTACCCGAGCGAGGGCCCTGGGGTCGATGCATCGTTTAAACTGCATTATTTTGCGGGACTAGCGAGATTCGCTACTGGTCCGATTGAATACAGATAGGACAACCGTCGCATCGGTGGTGCCACGCACACTATCAACGACCTAGTGAATGTCGAATCGACAAAATTTGAGCCATATACGCCTGTGCGATTCCTTGCGGTGGAAGGCATTGGTGCCACGATATAGCCGGTTCTGTCGACTTAACTCAG
seq00003   GCCATCGTATGGGGGCCATGTGGAGCAACATTCGAGGGGTCTACTTGAACTCAATAATAAGAAGGAGGGTTGCGGGGGATGTGAGTGTGTATCAGCGGTACGCAGTGCCACTAAAGCAGAGCTCCTTGAAACCTTATCCCTGTATGTCCATTTATGCTGTTATGTTGTACCTGTGGAAGCTAAATCGGGCTGTACTTCAGAACACTGCGCTTCAAGAGGATCCGGGGGTCCCAGGCTCCCGGATCGGTTGACTCAATTCGACGTTTGCCGTTCCTCTGTGGGCAGCTGGCACTAATCACGCGGTCAATCGCGTGGCTAGTACCTTGTAGGTTCGACGAGCTTTTTACCAGAAATGATCACCCTTGGGTTTCGTAGCGAAAAGCATTCTACGGAAAGATGACATGGCATAAGCATAGAGTGTTTGTAGATGCAATAAAAAGCCTGGTGAACGCACGTACGAAGCGGGTGCTCCGCTCTAAGTTACGCCTCTCGACACCTCGTGTATCGTCGGCCCTTGAACCGGGTACTGGCCGTATATTGGATTCTCCGGCCTGACCGGACTCCTTCAAATTTGGAGGCTTCTTGAGGATTTGGTTGAGGTTCTGACGGGTCGTGATTGCTATGCAACAATGACCCGCTAAACCGGGTGGTGCCGCGTAGTTCGACCGAATTGCCGGCCAAGCTTATAGTATCGCTAAGAGAGATTGCGGCCAATAAGGGCAAACACTCAAGCTCTCTACAAAGTTAGTTCATCGATTTGTTATAACAAACGGCTTGTGCATACTTGGTTCTAGGGACCTTTTCCAGTAAGTGCCTGGCCTATTGCGAGGCTCCCGCCTAGTCGTACATTGTGGTGGAACTAGAGATGATCGCTTTGGGATCGGCGAGGAGGATCTGATGTCCTTCCAAGAGAAGGTCTCGACCGGCTGGATGATGAGCCGCGTGAGCCGAGTAAAGGCTGTTCGAGGTATGAACGACGAATAAACCTGAACCAGGACAGCAGCGGCCTAGTAGGTTTAGAGAACTAATGTGATCAACTGGAGCGCATTAATTTTTACACGGATGATCCCCTGCATAACAACCGTCCGACAGCCAAGGGTAGGATCTTGCGGTCTACCAAGCTTTGCTTTTTTGGCGCCACATTGGCGTTCGACAATATTTTGAACATATTGAGGGCCGACTGCCGGTTAGGGAAACGTTCAAGAAGGAGAATTGCCAATTCCTGGCTCTGCTACCTCTTCTAGAGATGGGCCCAGTACCAGTGCCGTGAAGTACTATTTTAACAGGGTTCCTGCTACAGCCTCGAGCAGTATTCCTCAGATCAATAGCAGGTAACGTCCCCAACTGGCACCATCGCGCCATGCCTATCTAACTTATGGCTACCAAACACGAGCCCGCGGATCATTACGCGGGTTGACAACCGGACGTACAGATCCGCGTTCTTCGTCAGTCCTTGATAGTTAGACCCGAAGAAGTGCTCATTGTCCTAGACAACACGAAATTTTTTACCGCGCCAAGTGAGCCTCTGGTCCTATAAAAACCTCTCTCCGCTAAATGGCTGGACGGAAATCCGCTCGCTTGAAAGAAGGGTGCTTTCCACTTGTGCGGCCGCCATACGCGAGCACTGCCTCGTCGCCGAACGTCTCGGTTTAAACATCCCACATTGGCGGAAGTCTCTATCGGATCAAGTAGTGCATGAAGAGGCCCAGGGTGTCTACGCCTGTAGCCCCGAGAGTTGATCGCCCTATCGAGCCCTGTCTGTTCACACCCTCGCATGTAGCCTCCAGGAAGGCATTCCCGAGTGACCGTTTGCGACCCTAACATCTAGTCACGAATAACGGGTTCTCCTGCTTGTGAATATGTCAGCAGTTTAGGCCGGATTGTTCCTGATACTGCGAGACGTAGTCTGACTTGACAGGCAACGTTTCTTGTTGTCGTGACCAGTAAATTAGATCGTCTAAGTACAGTCGTATTAATACACCGCTTAGAGCTTAAGGCACATCCTTACCGGACGTCAAGAACCAGTGCAGCCGCCTACTTACCCGAGCGAGGGCCCTGGGGTCGATGCATCGTTTAAACTGCATTATTTTGCGGGACTAGCGAGATTCGCTACTGGTCCGATTGAATACAGATAGGACAACCGTCGCATCGGTGGTGCCACGCACACTATCAACGACCTAGTGAATGTCGAATCGACAAAATTTGAGCCATATACGCCTGTGCGATTCCTTGCGGTGGAAGGCATTGGTGCCACGATATAGCCGGTTCTGTCGACTTAACTCAG
seq00004   GCCATCGTATGGGGGCCATGTGGAGCAACATTCGAGGGGTCTACTTGAACTCAATAATAAGAAGGAGGGTTGCGGGGGATGTGAGTGTGTATCAGCGGTACGCAGTGCCACTAAAGCAGAGCTCCTTGAAACCTTATCCCTGTATGTCCATTTATGCTGTTATGTTGTACCTGTGGAAGCTAAATCGGGCTGTACTTCAGAACACTGCGCTTCAAGAGGATCCGGGGGTCCCAGGCTCCCGGATCGGTTGACTCAATTCGACGTTTGCCGTTCCTCTGTGGGCAGCTGGCACTAATCACGCGGTCAATCGCGTGGCTAGTACCTTGTAGGTTCGACGAGCTTTTTACCAGAAATGATCACCCTTGGGTTTCGTAGCGAAAAGCATTCTACGGAAAGATGACATGGCATAAGCATAGAGTGTTTGTAGATGCAATAAAAAGCCTGGTGAACGCACGTACGAAGCGGGTGCTCCGCTCTAAGTTACGCCTCTCGACACCTCGTGTATCGTCGGCCCTTGAACCGGGTACTGGCCGTATATTGGATTCTCCGGCCTGACCGGACTCCTTCAAATTTGGAGGCTTCTTGAGGATTTGGTTGAGGTTCTGACGGGTCGTGATTGCTATGCAACAATGACCCGCTAAACCGGGTGGTGCCGCGTAGTTCGACCGAATTGCCGGCCAAGCTTATAGTATCGCTAAGAGAGATTGCGGCCAATAAGGGCAAACACTCAAGCTCTCTACAAAGTTAGTTCATCGATTTGTTATAACAAACGGCTTGTGCATACTTGGTTCTAGGGACCTTTTCCAGTAAGTGCCTGGCCTATTGCGAGGCTCCCGCCTAGTCGTACATTGTGGTGGAACTAGAGATGATCGCTTTGGGATCGGCGAGGAGGATCTGATGTCCTTCCAAGAGAAGGTCTCGACCGGCTGGATGATGAGCCGCGTGAGCCGAGTAAAGGCTGTTCGAGGTATGAACGACGAATAAACCTGAACCAGGACAGCAGTGGCCTAGTAGGTTTAGAGAACTAATGTGATCAACTGGAGCGCATTAATTTTTACACGGATGATCCCCTGCATAACAACCGTCCGACAGCCAAGGGTAGGATCTTGCGGTCTACCAAGCTTTGCTTTTTTGGCGCCACATTGGCGTTCGACAATATTTTGAACATATTGAGGGCCGACTGCCGGTTAGGGAAACGTTCAAGAAGGAGAATTGCCAATTCCTGGCTCTGCTACCTCTTCTAGAGATGGGCCCAGTACCAGTGCCGTGAAGTACTATTTTAACAGGGTTCCTGCTACAGCCTCGGGCAGTATTCCTCAGATCAATAGCAGGTAACGTCCCCAACTGGCACCATCGCGCCATGCCTATCTAACTTATGGCTACCAAACACGAGCCCGCGGATCATTACGCGGGTTGACAACCGGACGTACAGATCCGCGTTCTTCGTCAGTCCTTGATAGTTAGACCCGAAGAAGTGCTCATTGTCCTCGACAACACGAAATTTTTTACCGCGCCAAGTGAGCCTCTGGTCCTATAAAAACCTCTCTCCGCTAAATGGCTGGACGGAAATCCGCTCGCTTGAAAAAAGGGTGCTTTCCACTTGTGCGGCCGCCATACGCGAGCACTGCCTCGTCGCCGAACGTCTCGGTTTAAACATCCCACATTGGCGGAAGTCTCTATCGGATCAAGTAGTGCATGAAGAGGCCCAGGGTGTCTACGCCTGTAGCCCCGAGAGTTGATCGCCCTATCGAGCCCTGTCTGTTCACACCCTCGCATGTAGCCTCCAGGAAGGCATTCCCGAGTGACCGTTTGCGACCCTAACATCTAGTCACGAATAACGGGTTCTCCTGCTTGTGAATATGTCAGCAGTTTAGGCCGGATTGTTCCTGATACTGCGAGACGTAGTCTGACTTGACAGGCAACGTTTCTTGTTGTCGTGACCAGTAAATTAGATCGTCTAAGTACAGTCGTATTAATACACCGCTTAGAGCTTAAGGCACATCCTTACCGGACGTCAAGAACCAGTGCAGCCGCTTACTTACCCGAGCGAGGGCCCTGGGGTCGATGCATCGTTTAAACTGCATTATTTTGCGGGACTAGCGAGATTCGCTACTGGTCCGATTGAATACAGATAGGACAACCGTCGCATCGGTGGTGCCACGCACACTATCAACGACCTAGTGAATGTCGAATCGACAAAATTTGAGCCATATACGCCTGTGCGATTCCTTGCGGTGGAAGGCATTGGTGCCACGATATAGCCGGTTCTGTCGACTTAACTCAG
seq00005   GCCATCGTATGGGGGCCATGTGGAGCAACATTCGAGGGGTCTACTTGAACTCAATAATAAGAAGGAGGGTTGCGGGGGATGTGAGTGTGTATCAGCGGTACGCAGTGCCACTAAAGCAGAGCTCCTTGAAACCTTATCCCTGTATGTCCATTTATGCTGTTATGTTGTACCTGTGGAAGCTAAATCGGGCTGTACTTCAGAACACTGCGCTTCAAGAGGATCCGGGGGTCCCAGGCTCCCGGATCGGTTGACTCAATTCGACGTTTGCCGTTCCTCTGTGGGCAGCTGGCACTAATCACGCGGTCAATCGCGTGGCTAGTACCTTGTAGGTTCGACGAGCTTTTTACCAGAAATGATCACCCTTGGGTTTCGTAGCGAAAAGCATTCTACGGAAAGATGACATGGCATAAGCATAGAGTGTTTGTAGATGCAATAAAAAGCCTGGTGAACGCACGTACGAAGCGGGTGCTCCGCTCTAAGTTACGCCTCTCGACACCTCGTGTATCGTCGGCCCTTGAACCGGGTACTGGCCGTATATTGGATTCTCCGGCCTGACCGGACTCCTTCAAATTTGGAGGCTTCTTGAGGATTTGGTTGAGGTTCTGACGGGTCGTGATTGCTATGCAACAATGACCCGCTAAACCGGGTGGTGCCGCGTAGTTCGACCGAATTGCCGGCCAAGCTTATAGTATCGCTAAGAGAGATTGCGGCCAATAAGGGCAAACACTCAAGCTCTCTACAAAGTTAGTTCATCGATTTGTTATAACAAACGGCTTGTGCATACTTGGTTCTAGGGACCTTTTCCAGTAAGTGCCTGGCCTATTGCGAGGCTCCCGCCTAGTCGTACATTGTGGTGGAACTAGAGATGATCGCTTTGGGATCGGCGAGGAGGATCTGATGTCCTTCCAAGAGAAGGTCTCGACCGGCTGGATGATGAGCCGCGTGAGCCGAGTAAAGGCTGTTCGAGGTATGAACGACGAATAAACCTGAACCAGGACAGCAGTGGCCTAGTAGGTTTAGAGAACTAATGTGATCAACTGGAGCGCATTAATTTTTACACGGATGATCCCCTGCATAACAACCGTCCGACAGCCAAGGGTAGGATCTTGCGGTCTACCAAGCTTTGCTTTTTTGGCGCCACATTGGCGTTCGACAATATTTTGAACATATTGAGGGCCGACTGCCGGTTAGGGAAACGTTCAAGAAGGAGAATTGCCAATTCCTGGCTCTGCTACCTCTTCTAGAGATGGGCCCAGTACCAGTGCCGTGAAGTACTATTTTAACAGGGTTCCTGCTACAGCCTCGAGCAGTATTCCTCAGATCAATAGCAGGTAACGTCCCCAACTGGCACCATCGCGCCATGCCTATCTAACTTATGGCTACCAAACACGAGCCCGCGGATCATTACGCGGGTTGACAACCGGACGTACAGATCCGCGTTCTTCGTCAGTCCTTGATAGTTAGACCCGAAGAAGTGCTCATTGTCCTAGACAACACGAAATTTTTTACCGCGCCAAGTGAGCCTCTGGTCCTATAAAAACCTCTCTCCGCTAAATGGCTGGACGGAAATCCGCTCGCTTGAAAAAAGGGTGCTTTCCACTTGTGCGGCCGCCATACGCGAGCACTGCCTCGTCGCCGAACGTCTCGGTTTAAACATCCCACATTGGCGGAAGTCTCTATCGGATCAAGTAGTGCATGAAGAGGCCCAGGGTGTCTACGCCTGTAGCCCCGAGAGTTGATCGCCCTATCGAGCCCTGTCTGTTCACACCCTCGCATGTAGCCTCCAGGAAGGCATTCCCGAGTGACCGTTTGCGACCCTAACATCTAGTCACGAATAACGGGTTCTCCTGCTTGTGAATATGTCAGCAGTTTAGGCCGGATTGTTCCTGATACTGCGAGACGTAGTCTGACTTGACAGGCAACGTTTCTTGTTGTCGTGACCAGTAAATTAGATCGTCTAAGTACAGTCGTATTAATACACCGCTTAGAGCTTAAGGCACATCCTTACCGGACGTCAAGAACCAGTGCAGCCGCTTACTTACCCGAGCGAGGGCCCTGGGGTCGATGCATCGTTTAAACTGCATTATTTTGCGGGACTAGCGAGATTCGCTACTGGTCCGATTGAATACAGATAGGACAACCGTCGCATCGGTGGTGCCACGCACACTATCAACGACCTAGTGAATGTCGAATCGACAAAATTTGAGCCATATACGCCTGTGCGATTCCTTGCGGTGGAAGGCATTGGTGCCACGATATAGCCGGTTCTGTCGACTTAACTCAG
seq00006   GCCATCGTATGGGGGCCATGTGGAGCAACATTCGAGGGGTCTACTTGAACTCAATAATAAGAAGGAGGGTTGCGGGGGATGTGAGTGTGTATCAGCGGTACGCAGTGCCACTAAAGCAGAGCTCCTTGAAACCTTATCCCTGTATGTCCATTTATGCTGTTATGTTGTACCTGTGGAAGCTAAATCGGGCTGTACTTCAGAACACTGCGCTTCAAGAGGATCCGGGGGTCCCAGGCTCCCGGATCGGTTGACTCAATTCGACGTTTGCCGTTCCTCTGTGGGCAGCTGGCACTAATCACGCGGTCAATCGCGTGGCTAGTACCTTGTAGGTTCGACGAGCTTTTTACCAGAAATGATCACCCTTGGGTTTCGTAGCGAAAAGCATTCTACGGAAAGATGACATGGCATAAGCATAGAGTGTTTGTAGATGCAATAAAAAGCCTGGTGAACGCACGTACGAAGCGGGTGCTCCGCTCTAAGTTACGCCTCTCGACACCTCGTGTATCGTCGGCCCTTGAACCGGGTACTGGCCGTATATTGGATTCTCCGGCCTGACCGGACTCCTTCAAATTTGGAGGCTTCTTGAGGATTTGGTTGAGGTTCTGACGGGTCGTGATTGCTATGCAACAATGACCCGCTAAACCGGGTGGTGCCGCGTAGTTCGACCGAATTGCCGGCCAAGCTTATAGTATCGCTAAGAGAGATTGCGGCCAATAAGGGCAAACACTCAAGCTCTCTACAAAGTTAGTTCATCGATTTGTTATAACAAACGGCTTGTGCATACTTGGTTCTAGGGACCTTTTCCAGTAAGTGCCTGGCCTATTGCGAGGCTCCCGCCTAGTCGTACATTGTGGTGGAACTAGAGATGATCGCTTTGGGATCGGCGAGGAGGATCTGATGTCCTTCCAAGAGAAGGTCTCGACCGGCTGGATGATGAGCCGCGTGAGCCGAGTAAAGGCTGTTCGAGGTATGAACGACGAATAAACCTGAACCAGGACAGCAGTGGCCTAGTAGGTTTAGAGAACTAATGTGATCAACTGGAGCGCATTAATTTTTACGCGGATGATCCCCTGCATAACAACCGTCCGACAGCCAAGGGTAGGATCTTGCGGTCTACCAAGCTTTGCTTTTTTGGCGCCACATTGGCGTTCGACAATATTTTGAACATATTGAGGGCCGACTGCCGGTTAGGGAAACGTTCAAGAAGGAGAATTGCCAATTCCTGGCTCTGCTACCTCTTCTAGAGATGGGCCCAGTACCAGTGCCGTGAAGTACTATTTTAACAGGGTTCCTGCTACAGCCTCGAGCAGTATTCCTCAGATCAATAGCAGGTAACGTCCCCAACTGGCACCATCGCGCCATGCCTATCTAACTTATGGCTACCAAACACGAGCCCGCGGATCATTACGCGGGTTGACAACCGGACGTACAGATCCGCGTTCTTCGTCAGTCCTTGATAGTTAGACCCGAAGAAGTGCTCATTGTCCTAGACAACACGAAATTTTTTACCGCGCCAAGTGAGCCTCTGGTCCTATAAAAACCTCTCTCCGCTAAATGGCTGGACGGAAATCCGCTCGCTTGAAAAAAGGGTGCTTTCCACTTGTGCGGCCGCCATACGCGAGCACTGCCTCGTCGCCGAACGTCTCGGTTTAAACATCCCACATTGGCGGAAGTCTCTATCGGATCAAGTAGTGCATGAAGAGGCCCAGGGTGTCTACGCCTGTAGCCCCGAGAGTTGATCGCCCTATCGAGCCCTGTCTGTTCACACCCTCGCATGTAGCCTCCAGGAAGGCATTCCCGAGTGACCGTTTGCGACCCTAACATCTAGTCACGAATAACGGGTTCTCCTGCTTGTGAATATGTCAGCAGTTTAGGCCGGATTGTTCCTGATACTGCGAGACGTAGTCTGACTTGACAGGCAACGTTTCTTGTTGTCGTGACCAGTAAATTAGATCGTCTAAGTACAGTCGTATTAATACACCGCTTAGAGCTTAAGGCACATCCTTACCGGACGTCAAGAACCAGTGCAGCCGCTTACTTACCCGAGCGAGGGCCCTGGGGTCGATGCATCGTTTAAACTGCATTATTTTGCGGGACTAGCGAGATTCGCTACTGGTCCGATTGAATACAGATAGGACAACCGTCGCATCGGTGGTGCCACGCACACTATCAACGACCTAGTGAATGTCGAATCGACAAAATTTGAGCCATATACGCCTGTGCGATTCCTTGCGGTGGAAGGCATTGGTGCCACGATATAGCCGGTTCTGTCGACTTAACTCAG
seq00007   GCCATCGTATGGGGGCCATGTGGAGCAACATTCGAGGGGTCTACTTGAACTCAATAATAAGAAGGAGGGTTGCGGGGGATGTGAGTGTGTATCAGCGGTACGCAGTGCCACTAAAGCAGAGCTCCTTGAAACCTTATCCCTGTATGTCCATTTATGCTGTTATGTTGTACCTGTGGAAGCTAAATCGGGCTGTACTTCAGAACACTGCGCTTCAAGAGGATCCGGGGGTCCCAGGCTCCCGGATCGGTTGACTCAATTCGACGTTTGCCGTTCCTCTGTGGGCAGCTGGCACTAATCACGCGGTCAATCGCGTGGCTAGTACCTTGTAGGTTCGACGAGCTTTTTACCAGAAATGATCACCCTTGGGTTTCGTAGCGAAAAGCATTCTACGGAAAGATGACATGGCATAAGCATAGAGTGTTTGTAGATGCAATAAAAAGCCTGGTGAACGCACGTACGAAGCGGGTGCTCCGCTCTAAGTTACGCCTCTCGACACCTCGTGTATCGTCGGCCCTTGAACCGGGTACTGGCCGTATATTGGATTCTCCGGCCTGACCGGACTCCTTCAAATTTGGAGGCTTCTTGAGGATTTGGTTGAGGTTCTGACGGGTCGTGATTGCTATGCAACAATGACCCGCTAAACCGGGTGGTGCCGCGTAGTTCGACCGAATTGCCGGCCAAGCTTATAGTATCGCTAAGAGAGATTGCGGCCAATAAGGGCAAACACTCAAGCTCTCTACAAAGTTAGTTCATCGATTTGTTATAACAAACGGCTTGTGCATACTTGGTTCTAGGGACCTTTTCCAGTAAGTGCCTGGCCTATTGCGAGGCTCCCGCCTAGTCGTACATTGTGGTGGAACTAGAGATGATCGCTTTGGGATCGGCGAGGAGGATCTGATGTCCTTCCAAGAGAAGGTCTCGACCGGCTGGATGATGAGCCGCGTGAGCCGAGTAAAGGCTGTTCGAGGTATGAACGACGAATAAACCTGAACCAGGACAGCAGTGGCCTAGTAGGTTTAGAGAACTAATGTGATCAACTGGAGCGCATTAATTTTTACACGGATGATCCCCTGCATAACAACCGTCCGACAGCCAAGGGTAGGATCTTGCGGTCTACCAAGCTTTGCTTTTTTGGCGCCACATTGGCGTTCGACAATATTTTGAACATATTGAGGGCCGACTGCCGGTTAGGGAAACGTTCAAGAAGGAGAATTGCCAATTCCTGGCTCTGCTACCTCTTCTAGAGATGGGCCCAGTACCAGTGCCGTGAAGTACTATTTTAACAGGGTTCCTGCTACAGCCTCGAGCAGTATTCCTCAGATCAATAGCAGGTAACGTCCCCAACTGGCACCATCGCGCCATGCCTATCTAACTTATGGCTACCAAACACGAGCCCGCGGATCATTACGCGGGTTGACAACCGGACGTACAGATCCGCGTTCTTCGTCAGTCCTTGATAGTTAGACCCGAAGAAGTGCTCATTGTCCTCGACAACACGAAATTTTTTACCGCGCCAAGTGAGCCTCTGGTCCTATAAAAACCTCTCTCCGCTAAATGGCTGGACGGAAATCCGCTCGCTTGAAAAAAGGGTGCTTTCCACTTGTGCGGCCGCCATACGCGAGCACTGCCTCGTCGCCGAACGTCTCGGTTTAAACATCCCACATTGGCGGAAGTCTCTATCGGATCAAGTAGTGCATGAAGAGGCCCAGGGTGTCTACGCCTGTAGCCCCGAGAGTTGATCGCCCTATCGAGCCCTGTCTGTTCACACCCTCGCATGTAGCCTCCAGGAAGGCATTCCCGAGTGACCGTTTGCGACCCTAACATCTAGTCACGAATAACGGGTTCTCCTGCTTGTGAATATGTCAGCAGTTTAGGCCGGATTGTTCCTGATACTGCGAGACGTAGTCTGACTTGACAGGCAACGTTTCTTGTTGTCGTGACCAGTAAATTAGATCGTCTAAGTACAGTCGTATTAATACACCGCTTAGAGCTTAAGGCACATCCTTACCGGACGTCAAGAACCAGTGCAGCCGCTTACTTACCCGAGCGAGGGCCCTGGGGTCGATGCATCGTTTAAACTGCATTATTTTGCGGGACTAGCGAGATTCGCTACTGGTCCGATTGAATACAGATAGGACAACCGTCGCATCGGTGGTGCCACGCACACTATCAACGACCTAGTGAATGTCGAATCGACAAAATTTGAGCCATATACGCCTGTGCGATTCCTTGCGGTGGAAGGCATTGGTGCCACGATATAGCCGGTTCTGTCGACTTAACTCAG
seq00008   GCCATCGTATGGGGGCCATGTGGAGCAACATTCGAGGGGTCTACTTGAACTCAATAATAAGAAGGAGGGTTGCGGGGGATGTGAGTGTGTATCAGCGGTACGCAGTGCCACTAAAGCAGAGCTCCTTGAAACCTTATCCCTGTATGTCCATTTATGCTGTTATGTTGTACCTGTGGAAGCTAAATCGGGCTGTACTTCAGAACACTGCGCTTCAAGAGGATCCGGGGGTCCCAGGCTCCCGGATCGGTTGACTCAATTCGACGTTTGCCGTTCCTCTGTGGGCAGCTGGCACTAATCACGCGGTCAATCGCGTGGCTAGTACCTTGTAGGTTCGACGAGCTTTTTACCAGAAATGATCACCCTTGGGTTTCGTAGCGAAAAGCATTCTACGGAAAGATGACATGGCATAAGCATAGAGTGTTTGTAGATGCAATAAAAAGCCTGGTGAACGCACGTACGAAGCGGGTGCTCCGCTCTAAGTTACGCCTCTCGACACCTCGTGTATCGTCGGCCCTTGAACCGGGTACTGGCCGTATATTGGATTCTCCGGCCTGACCGGACTCCTTCAAATTTGGAGGCTTCTTGAGGATTTGGTTGAGGTTCTGACGGGTCGTGATTGCTATGCAACAATGACCCGCTAAACCGGGTGGTGCCGCGTAGTTCGACCGAATTGCCGGCCAAGCTTATAGTATCGCTAAGAGAGATTGCGGCCAATAAGGGCAAACACTCAAGCTCTCTACAAAGTTAGTTCATCGATTTGTTATAACAAACGGCTTGTGCATACTTGGTTCTAGGGACCTTTTCCAGTAAGTGCCTGGCCTATTGCGAGGCTCCCGCCTAGTCGTACATTGTGGTGGAACTAGAGATGATCGCTTTGGGATCGGCGAGGAGGATCTGATGTCCTTCCAAGAGAAGGTCTCGACCGGCTGGATGATGAGCCGCGTGAGCCGAGTAAAGGCTGTTCGAGGTATGAACGACGAATAAACCTGAACCAGGACAGCAGTGGCCTAGTAGGTTTAGAGAACTAATGTGATCAACTGGAGCGCATTAATTTTTACACGGATGATCCCCTGCATAACAACCGTCCGACAGCCAAGGGTAGGATCTTGCGGTCTACCAAGCTTTGCTTTTTTGGCGCCACATTGGCGTTCGACAATATTTTGAACATATTGAGGGCCGACTGCCGGTTAGGGAAACGTTCAAGAAGGAGAATTGCCAATTCCTGGCTCTGCTACCTCTTCTAGAGATGGGCCCAGTACCAGTGCCGTGAAGTACTATTTTAACAGGGTTCCTGCTACAGCCTCGGGCAGTATTCCTCAGATCAATAGCAGGTAACGTCCCCAACTGGCACCATCGCGCCATGCCTATCTAACTTATGGCTACCAAACACGAGCCCGCGGATCATTACGCGGGTTGACAACCGGACGTACAGATCCGCGTTCTTCGTCAGTCCTTGATAGTTAGACCCGAAGAAGTGCTCATTGTCCTCGACAACACGAAATTTTTTACCGCGCCAAGTGAGCCTCTGGTCCTATAAAAACCTCTCTCCGCTAAATGGCTGGACGGAAATCCGCTCGCTTGAAAAAAGGGTGCTTTCCACTTGTGCGGCCGCCATACGCGAGCACTGCCTCGTCGCCGAACGTCTCGGTTTAAACATCCCACATTGGCGGAAGTCTCTATCGGATCAAGTAGTGCATGAAGAGGCCCAGGGTGTCTACGCCTGTAGCCCCGAGAGTTGATCGCCCTATCGAGCCCTGTCTGTTCACACCCTCGCATGTAGCCTCCAGGAAGGCATTCCCGAGTGACCGTTTGCGACCCTAACATCTAGTCACGAATAACGGGTTCTCCTGCTTGTGAATATGTCAGCAGTTTAGGCCGGATTGTTCCTGATACTGCGAGACGTAGTCTGACTTGACAGGCAACGTTTCTTGTTGTCGTGACCAGTAAATTAGATCGTCTAAGTACAGTCGTATTAATACACCGCTTAGAGCTTAAGGCACATCCTTACCGGACGTCAAGAACCAGTGCAGCCGCTTACTTACCCGAGCGAGGGCCCTGGGGTCGATGCATCGTTTAAACTGCATTATTTTGCGGGACTAGCGAGATTCGCTACTGGTCCGATTGAATACAGATAGGACAACCGTCGCATCGGTGGTGCCACGCACACTATCAACGACCTAGTGAATGTCGAATCGACAAAATTTGAGCCATATACGCCTGTGCGATTCCTTGCGGTGGAAGGCATTGGTGCCACGATATAGCCGGTTCTGTCGACTTAACTCAG
seq00009   GCCATCGTATGGGGGCCATGTGGAGCAACATTCGAGGGGTCTACTTGAACTCAATAATAAGAAGGAGGGTTGCGGGGGATGTGAGTGTGTATCAGCGGTACGCAGTGCCACTAAAGCAGAGCTCCTTGAAACCTTATCCCTGTATGTCCATTTATGCTGTTATGTTGTACCTGTGGAAGCTAAATCGGGCTGTACTTCAGAACACTGCGCTTCAAGAGGATCCGGGGGTCCCAGGCTCCCGGATCGGTTGACTCAATTCGACGTTTGCCGTTCCTCTGTGGGCAGCTGGCACTAATCACGCGGTCAATCGCGTGGCTAGTACCTTGTAGGTTCGACGAGCTTTTTACCAGAAATGATCACCCTTGGGTTTCGTAGCGAAAAGCATTCTACGGAAAGATGACATGGCATAAGCATAGAGTGTTTGTAGATGCAATAAAAAGCCTGGTGAACGCACGTACGAAGCGGGTGCTCCGCTCTAAGTTACGCCTCTCGACACCTCGTGTATCGTCGGCCCTTGAACCGGGTACTGGCCGTATATTGGATTCTCCGGCCTGACCGGACTCCTTCAAATTTGGAGGCTTCTTGAGGATTTGGTTGAGGTTCTGACGGGTCGTGATTGCTATGCAACAATGACCCGCTAAACCGGGTGGTGCCGCGTAGTTCGACCGAATTGCCGGCCAAGCTTATAGTATCGCTAAGAGAGATTGCGGCCAATAAGGGCAAACACTCAAGCTCTCTACAAAGTTAGTTCATCGATTTGTTATAACAAACGGCTTGTGCATACTTGGTTCTAGGGACCTTTTCCAGTAAGTGCCTGGCCTATTGCGAGGCTCCCGCCTAGTCGTACATTGTGGTGGAACTAGAGATGATCGCTTTGGGATCGGCGAGGAGGATCTGATGTCCTTCCAAGAGAAGGTCTCGACCGGCTGGATGATGAGCCGCGTGAGCCGAGTAAAGGCTGTTCGAGGTATGAACGACGAATAAACCTGAACCAGGACAGCAGTGGCCTAGTAGGTTTAGAGAACTAATGTGATCAACTGGAGCGCATTAATTTTTACACGGATGATCCCCTGCATAACAACCGTCCGACAGCCAAGGGTAGGATCTTGCGGTCTACCAAGCTTTGCTTTTTTGGCGCCACATTGGCGTTCGACAATATTTTGAACATATTGAGGGCCGACTGCCGGTTAGGGAAACGTTCAAGAAGGAGAATTGCCAATTCCTGGCTCTGCTACCTCTTCTAGAGATGGGCCCAGTACCAGTGCCGTGAAGTACTATTTTAACAGGGTTCCTGCTACAGCCTCGAGCAGTATTCCTCAGATCAATAGCAGGTAACGTCCCCAACTGGCACCATCGCGCCATGCCTATCTAACTTATGGCTACCAAACACGAGCCCGCGGATCATTACGCGGGTTGACAACCGGACGTACAGATCCGCGTTCTTCGTCAGTCCTTGATAGTTAGACCCGAAGAAGTGCTCATTGTCCTCGACAACACGAAATTTTTTACCGCGCCAAGTGAGCCTCTGGTCCTATAAAAACCTCTCTCCGCTAAATGGCTGGACGGAAATCCGCTCGCTTGAAAAAAGGGTGCTTTCCACTTGTGCGGCCGCCATACGCGAGCACTGCCTCGTCGCCGAACGTCTCGGTTTAAACATCCCACATTGGCGGAAGTCTCTATCGGATCAAGTAGTGCATGAAGAGGCCCAGGGTGTCTACGCCTGTAGCCCCGAGAGTTGATCGCCCTATCGAGCCCTGTCTGTTCACACCCTCGCATGTAGCCTCCAGGAAGGCATTCCCGAGTGACCGTTTGCGACCCTAACATCTAGTCACGAATAACGGGTTCTCCTGCTTGTGAATATGTCAGCAGTTTAGGCCGGATTGTTCCTGATACTGCGAGACGTAGTCTGACTTGACAGGCAACGTTTCTTGTTGTCGTGACCAGTAAATTAGATCGTCTAAGTACAGTCGTATTAATACACCGCTTAGAGCTTAAGGCACATCCTTACCGGACGTCAAGAACCAGTGCAGCCGCTTACTTACCCGAGCGAGGGCCCTGGGGTCGATGCATCGTTTAAACTGCATTATTTTGCGGGACTAGCGAGATTCGCTACTGGTCCGATTGAATACAGATAGGACAACCGTCGCATCGGTGGTGCCACGCACACTATCAACGACCTAGTGAATGTCGAATCGACAAAATTTGAGCCATATACGCCTGTGCGATTCCTTGCGGTGGAAGGCATTGGTGCCACGATATAGCCGGTTCTGTCGACTTAACTCAG
seq00010   GCCATCGTATGGGGGCCATGTGGAGCAACATTCGAGGGGTCTACTTGAACTCAATAATAAGAAGGAGGGTTGCGGGGGATGTGAGTGTGTATCAGCGGTACGCAGTGCCACTAAAGCAGAGCTCCTTGAAACCTTATCCCTGTATGTCCATTTATGCTGTTATGTTGTACCTGTGGAAGCTAAATCGGGCTGTACTTCAGAACACTGCGCTTCAAGAGGATCCGGGGGTCCCAGGCTCCCGGATCGGTTGACTCAATTCGACGTTTGCCGTTCCTCTGTGGGCAGCTGGCACTAATCACGCGGTCAATCGCGTGGCTAGTACCTTGTAGGTTCGACGAGCTTTTTACCAGAAATGATCACCCTTGGGTTTCGTAGCGAAAAGCATTCTACGGAAAGATGACATGGCATAAGCATAGAGTGTTTGTAGATGCAATAAAAAGCCTGGTGAACGCACGTACGAAGCGGGTGCTCCGCTCTAAGTTACGCCTCTCGACACCTCGTGTATCGTCGGCCCTTGAACCGGGTACTGGCCGTATATTGGATTCTCCGGCCTGACCGGACTCCTTCAAATTTGGAGGCTTCTTGAGGATTTGGTTGAGGTTCTGACGGGTCGTGATTGCTATGCAACAATGACCCGCTAAACCGGGTGGTGCCGCGTAGTTCGACCGAATTGCCGGCCAAGCTTATAGTATCGCTAAGAGAGATTGCGGCCAATAAGGGCAAACACTCAAGCTCTCTACAAAGTTAGTTCATCGATTTGTTATAACAAACGGCTTGTGCATACTTGGTTCTAGGGACCTTTTCCAGTAAGTGCCTGGCCTATTGCGAGGCTCCCGCCTAGTCGTACATTGTGGTGGAACTAGAGATGATCGCTTTGGGATCGGCGAGGAGGATCTGATGTCCTTCCAAGAGAAGGTCTCGACCGGCTGGATGATGAGCCGCGTGAGCCGAGTAAAGGCTGTTCGAGGTATGAACGACGAATAAACCTGAACCAGGACAGCAGTGGCCTAGTAGGTTTAGAGAACTAATGTGATCAACTGGAGCGCATTAATTTTTACACGGATGATCCCCTGCATAACAACCGTCCGACAGCCAAGGGTAGGATCTTGCGGTCTACCAAGCTTTGCTTTTTTGGCGCCACATTGGCGTTCGACAATATTTTGAACATATTGAGGGCCGACTGCCGGTTAGGGAAACGTTCAAGAAGGAGAATTGCCAATTCCTGGCTCTGCTACCTCTTCTAGAGATGGGCCCAGTACCAGTGCCGTGAAGTACTATTTTAACAGGGTTCCTGCTACAGCCTCGAGCAGTATTCCTCAGATCAATAGCAGGTAACGTCCCCAACTGGCACCATCGCGCCATGCCTATCTAACTTATGGCTACCAAACACGAGCCCGCGGATCATTACGCGGGTTGACAACCGGACGTACAGATCCGCGTTCTTCGTCAGTCCTTGATAGTTAGACCCGAAGAAGTGCTCATTGTCCTAGACAACACGAAATTTTTTACCGCGCCAAGTGAGCCTCTGGTCCTATAAAAACCTCTCTCCGCTAAATGGCTGGACGGAAATCCGCTCGCTTGAAAAAAGGGTGCTTTCCACTTGTGCGGCCGCCATACGCGAGCACTGCCTCGTCGCCGAACGTCTCGGTTTAAACATCCCACATTGGCGGAAGTCTCTATCGGATCAAGTAGTGCATGAAGAGGCCCAGGGTGTCTACGCCTGTAGCCCCGAGAGTTGATCGCCCTATCGAGCCCTGTCTGTTCACACCCTCGCATGTAGCCTCCAGGAAGGCATTCCCGAGTGACCGTTTGCGACCCTAACATCTAGTCACGAATAACGGGTTCTCCTGCTTGTGAATATGTCAGCAGTTTAGGCCGGATTGTTCCTGATACTGCGAGACGTAGTCTGACTTGACAGGCAACGTTTCTTGTTGTCGTGACCAGTAAATTAGATCGTCTAAGTACAGTCGTATTAATACACCGCTTAGAGCTTAAGGCACATCCTTACCGGACGTCAAGAACCAGTGCAGCCGCTTACTTACCCGAGCGAGGGCCCTGGGGTCGATGCATCGTTTAAACTGCATTATTTTGCGGGACTAGCGAGATTCGCTACTGGTCCGATTGAATACAGATAGGACAACCGTCGCATCGGTGGTGCCACGCACACTATCAACGACCTAGTGAATGTCGAATCGACAAAATTTGAGCCATATACGCCTGTGCGATTCCTTGCGGTGGAAGGCATTGGTGCCACGATATAGCCGGTTCTGTCGACTTAACTCAG
seq00011   GCCATCGTATGGGGGCCATGTGGAGCAACATTCGAGGGGTCTACTTGAACTCAATAATAAGAAGGAGGGTTGCGGGGGATGTGAGTGTGTATCAGCGGTACGCAGTGCCACTAAAGCAGAGCTCCTTGAAACCTTATCCCTGTATGTCCATTTATGCTGTTATGTTGTACCTGTGGAAGCTAAATCGGGCTGTACTTCAGAACACTGCGCTTCAAGAGGATCCGGGGGTCCCAGGCTCCCGGATCGGTTGACTCAATTCGACGTTTGCCGTTCCTCTGTGGGCAGCTGGCACTAATCACGCGGTCAATCGCGTGGCTAGTACCTTGTAGGTTCGACGAGCTTTTTACCAGAAATGATCACCCTTGGGTTTCGTAGCGAAAAGCATTCTACGGAAAGATGACATGGCATAAGCATAGAGTGTTTGTAGATGCAATAAAAAGCCTGGTGAACGCACGTACGAAGCGGGTGCTCCGCTCTAAGTTACGCCTCTCGACACCTCGTGTATCGTCGGCCCTTGAACCGGGTACTGGCCGTATATTGGATTCTCCGGCCTGACCGGACTCCTTCAAATTTGGAGGCTTCTTGAGGATTTGGTTGAGGTTCTGACGGGTCGTGATTGCTATGCAACAATGACCCGCTAAACCGGGTGGTGCCGCGTAGTTCGACCGAATTGCCGGCCAAGCTTATAGTATCGCTAAGAGAGATTGCGGCCAATAAGGGCAAACACTCAAGCTCTCTACAAAGTTAGTTCATCGATTTGTTATAACAAACGGCTTGTGCATACTTGGTTCTAGGGACCTTTTCCAGTAAGTGCCTGGCCTATTGCGAGGCTCCCGCCTAGTCGTACATTGTGGTGGAACTAGAGATGATCGCTTTGGGATCGGCGAGGAGGATCTGATGTCCTTCCAAGAGAAGGTCTCGACCGGCTGGATGATGAGCCGCGTGAGCCGAGTAAAGGCTGTTCGAGGTATGAACGACGAATAAACCTGAACCAGGACAGCAGTGGCCTAGTAGGTTTAGAGAACTAATGTGATCAACTGGAGCGCATTAATTTTTACACGGATGATCCCCTGCATAACAACCGTCCGACAGCCAAGGGTAGGATCTTGCGGTCTACCAAGCTTTGCTTTTTTGGCGCCACATTGGCGTTCGACAATATTTTGAACATATTGAGGGCCGACTGCCGGTTAGGGAAACGTTCAAGAAGGAGAATTGCCAATTCCTGGCTCTGCTACCTCTTCTAGAGATGGGCCCAGTACCAGTGCCGTGAAGTACTATTTTAACAGGGTTCCTGCTACAGCCTCGAGCAGTATTCCTCAGATCAATAGCAGGTAACGTCCCCAACTGGCACCATCGCGCCATGCCTATCTAACTTATGGCTACCAAACACGAGCCCGCGGATCATTACGCGGGTTGACAACCGGACGTACAGATCCGCGTTCTTCGTCAGTCCTTGATAGTTAGACCCGAAGAAGTGCTCATTGTCCTCGACAACACGAAATTTTTTACCGCGCCAAGTGAGCCTCTGGTCCTATAAAAACCTCTCTCCGCTAAATGGCTGGACGGAAATCCGCTCGCTTGAAAAAAGGGTGCTTTCCACTTGTGCGGCCGCCATACGCGAGCACTGCCTCGTCGCCGAACGTCTCGGTTTAAACATCCCACATTGGCGGAAGTCTCTATCGGATCAAGTAGTGCATGAAGAGGCCCAGGGTGTCTACGCCTGTAGCCCCGAGAGTTGATCGCCCTATCGAGCCCTGTCTGTTCACACCCTCGCATGTAGCCTCCAGGAAGGCATTCCCGAGTGACCGTTTGCGACCCTAACATCTAGTCACGAATAACGGGTTCTCCTGCTTGTGAATATGTCAGCAGTTTAGGCCGGATTGTTCCTGATACTGCGAGACGTAGTCTGACTTGACAGGCAACGTTTCTTGTTGTCGTGACCAGTAAATTAGATCGTCTAAGTACAGTCGTATTAATACACCGCTTAGAGCTTAAGGCACATCCTTACCGGACGTCAAGAACCAGTGCAGCCGCTTACTTACCCGAGCGAGGGCCCTGGGGTCGATGCATCGTTTAAACTGCATTATTTTGCGGGACTAGCGAGATTCGCTACTGGTCCGATTGAATACAGATAGGACAACCGTCGCATCGGTGGTGCCACGCACACTATCAACGACCTAGTGAATGTCGAATCGACAAAATTTGAGCCATATACGCCTGTGCGATTCCTTGCGGTGGAAGGCATTGGTGCCACGATATAGCCGGTTCTGTCGACTTAACTCAG
seq00012   GCCATCGTATGGGGGCCATGTGGAGCAACATTCGAGGGGTCTACTTGAACTCAATAATAAGAAGGAGGGTTGCGGGGGATGTGAGTGTGTATCAGCGGTACGCAGTGCCACTAAAGCAGAGCTCCTTGAAACCTTATCCCTGTATGTCCATTTATGCTGTTATGTTGTACCTGTGGAAGCTAAATCGGGCTGTACTTCAGAACACTGCGCTTCAAGAGGATCCGGGGGTCCCAGGCTCCCGGATCGGTTGACTCAATTCGACGTTTGCCGTTCCTCTGTGGGCAGCTGGCACTAATCACGCGGTCAATCGCGTGGCTAGTACCTTGTAGGTTCGACGAGCTTTTTACCAGAAATGATCACCCTTGGGTTTCGTAGCGAAAAGCATTCTACGGAAAGATGACATGGCATAAGCATAGAGTGTTTGTAGATGCAATAAAAAGCCTGGTGAACGCACGTACGAAGCGGGTGCTCCGCTCTAAGTTACGCCTCTCGACACCTCGTGTATCGTCGGCCCTTGAACCGGGTACTGGCCGTATATTGGATTCTCCGGCCTGACCGGACTCCTTCAAATTTGGAGGCTTCTTGAGGATTTGGTTGAGGTTCTGACGGGTCGTGATTGCTATGCAACAATGACCCGCTAAACCGGGTGGTGCCGCGTAGTTCGACCGAATTGCCGGCCAAGCTTATAGTATCGCTAAGAGAGATTGCGGCCAATAAGGGCAAACACTCAAGCTCTCTACAAAGTTAGTTCATCGATTTGTTATAACAAACGGCTTGTGCATACTTGGTTCTAGGGACCTTTTCCAGTAAGTGCCTGGCCTATTGCGAGGCTCCCGCCTAGTCGTACATTGTGGTGGAACTAGAGATGATCGCTTTGGGATCGGCGAGGAGGATCTGATGTCCTTCCAAGAGAAGGTCTCGACCGGCTGGATGATGAGCCGCGTGAGCCGAGTAAAGGCTGTTCGAGGTATGAACGACGAATAAACCTGAACCAGGACAGCAGTGGCCTAGTAGGTTTAGAGAACTAATGTGATCAACTGGAGCGCATTAATTTTTACACGGATGATCCCCTGCATAACAACCGTCCGACAGCCAAGGGTAGGATCTTGCGGTCTACCAAGCTTTGCTTTTTTGGCGCCACATTGGCGTTCGACAATATTTTGAACATATTGAGGGCCGACTGCCGGTTAGGGAAACGTTCAAGAAGGAGAATTGCCAATTCCTGGCTCTGCTACCTCTTCTAGAGATGGGCCCAGTACCAGTGCCGTGAAGTACTATTTTAACAGGGTTCCTGCTACAGCCTCGAGCAGTATTCCTCAGATCAATAGCAGGTAACGTCCCCAACTGGCACCATCGCGCCATGCCTATCTAACTTATGGCTACCAAACACGAGCCCGCGGATCATTACGCGGGTTGACAACCGGACGTACAGATCCGCGTTCTTCGTCAGTCCTTGATAGTTAGACCCGAAGAAGTGCTCATTGTCCTCGACAACACGAAATTTTTTACCGCGCCAAGTGAGCCTCTGGTCCTATAAAAACCTCTCTCCGCTAAATGGCTGGACGGAAATCCGCTCGCTTGAAAAAAGGGTGCTTTCCACTTGTGCGGCCGCCATACGCGAGCACTGCCTCGTCGCCGAACGTCTCGGTTTAAACATCCCACATTGGCGGAAGTCTCTATCGGATCAAGTAGTGCATGAAGAGGCCCAGGGTGTCTACGCCTGTAGCCCCGAGAGTTGATCGCCCTATCGAGCCCTGTCTGTTCACACCCTCGCATGTAGCCTCCAGGAAGGCATTCCCGAGTGACCGTTTGCGACCCTAACATCTAGTCACGAATAACGGGTTCTCCTGCTTGTGAATATGTCAGCAGTTTAGGCCGGATTGTTCCTGATACTGCGAGACGTAGTCTGACTTGACAGGCAACGTTTCTTGTTGTCGTGACCAGTAAATTAGATCGTCTAAGTACAGTCGTATTAATACACCGCTTAGAGCTTAAGGCACATCCTTACCGGACGTCAAGAACCAGTGCAGCCGCTTACTTACCCGAGCGAGGGCCCTGGGGTCGATGCATCGTTTAAACTGCATTATTTTGCGGGACTAGCGAGATTCGCTACTGGTCCGATTGAATACAGATAGGACAACCGTCGCATCGGTGGTGCCACGCACACTATCAACGACCTAGTGAATGTCGAATCGACAAAATTTGAGCCATATACGCCTGTGCGATTCCTTGCGGTGGAAGGCATTGGTGCCACGATATAGCCGGTTCTGTCGACTTAACTCAG
seq00013   GCCATCGTATGGGGGCCATGTGGAGCAACATTCGAGGGGTCTACTTGAACTCAATAATAAGAAGGAGGGTTGCGGGGGATGTGAGTGTGTATCAGCGGTACGCAGTGCCACTAAAGCAGAGCTCCTTGAAACCTTATCCCTGTATGTCCATTTATGCTGTTATGTTGTACCTGTGGAAGCTAAATCGGGCTGTACTTCAGAACACTGCGCTTCAAGAGGATCCGGGGGTCCCAGGCTCCCGGATCGGTTGACTCAATTCGACGTTTGCCGTTCCTCTGTGGGCAGCTGGCACTAATCACGCGGTCAATCGCGTGGCTAGTACCTTGTAGGTTCGACGAGCTTTTTACCAGAAATGATCACCCTTGGGTTTCGTAGCGAAAAGCATTCTACGGAAAGATGACATGGCATAAGCATAGAGTGTTTGTAGATGCAATAAAAAGCCTGGTGAACGCACGTACGAAGCGGGTGCTCCGCTCTAAGTTACGCCTCTCGACACCTCGTGTATCGTCGGCCCTTGAACCGGGTACTGGCCGTATATTGGATTCTCCGGCCTGACCGGACTCCTTCAAATTTGGAGGCTTCTTGAGGATTTGGTTGAGGTTCTGACGGGTCGTGATTGCTATGCAACAATGACCCGCTAAACCGGGTGGTGCCGCGTAGTTCGACCGAATTGCCGGCCAAGCTTATAGTATCGCTAAGAGAGATTGCGGCCAATAAGGGCAAACACTCAAGCTCTCTACAAAGTTAGTTCATCGATTTGTTATAACAAACGGCTTGTGCATACTTGGTTCTAGGGACCTTTTCCAGTAAGTGCCTGGCCTATTGCGAGGCTCCCGCCTAGTCGTACATTGTGGTGGAACTAGAGATGATCGCTTTGGGATCGGCGAGGAGGATCTGATGTCCTTCCAAGAGAAGGTCTCGACCGGCTGGATGATGAGCCGCGTGAGCCGAGTAAAGGCTGTTCGAGGTATGAACGACGAATAAACCTGAACCAGGACAGCAGTGGCCTAGTAGGTTTAGAGAACTAATGTGATCAACTGGAGCGCATTAATTTTTACACGGATGATCCCCTGCATAACAACCGTCCGACAGCCAAGGGTAGGATCTTGCGGTCTACCAAGCTTTGCTTTTTTGGCGCCACATTGGCGTTCGACAATATTTTGAACATATTGAGGGCCGACTGCCGGTTAGGGAAACGTTCAAGAAGGAGAATTGCCAATTCCTGGCTCTGCTACCTCTTCTAGAGATGGGCCCAGTACCAGTGCCGTGAAGTACTATTTTAACAGGGTTCCTGCTACAGCCTCGAGCAGTATTCCTCAGATCAATAGCAGGTAACGTCCCCAACTGGCACCATCGCGCCATGCCTATCTAACTTATGGCTACCAAACACGAGCCCGCGGATCATTACGCGGGTTGACAACCGGACGTACAGATCCGCGTTCTTCGTCAGTCCTTGATAGTTAGACCCGAAGAAGTGCTCATTGTCCTAGACAACACGAAATTTTTTACCGCGCCAAGTGAGCCTCTGGTCCTATAAAAACCTCTCTCCGCTAAATGGCTGGACGGAAATCCGCTCGCTTGAAAAAAGGGTGCTTTCCACTTGTGCGGCCGCCATACGCGAGCACTGCCTCGTCGCCGAACGTCTCGGTTTAAACATCCCACATTGGCGGAAGTCTCTATCGGATCAAGTAGTGCATGAAGAGGCCCAGGGTGTCTACGCCTGTAGCCCCGAGAGTTGATCGCCCTATCGAGCCCTGTCTGTTCACACCCTCGCATGTAGCCTCCAGGAAGGCATTCCCGAGTGACCGTTTGCGACCCTAACATCTAGTCACGAATAACGGGTTCTCCTGCTTGTGAATATGTCAGCAGTTTAGGCCGGATTGTTCCTGATACTGCGAGACGTAGTCTGACTTGACAGGCAACGTTTCTTGTTGTCGTGACCAGTAAATTAGATCGTCTAAGTACAGTCGTATTAATACACCGCTTAGAGCTTAAGGCACATCCTTACCGGACGTCAAGAACCAGTGCAGCCGCTTACTTACCCGAGCGAGGGCCCTGGGGTCGATGCATCGTTTAAACTGCATTATTTTGCGGGACTAGCGAGATTCGCTACTGGTCCGATTGAATACAGATAGGACAACCGTCGCATCGGTGGTGCCACGCACACTATCAACGACCTAGTGAATGTCGAATCGACAAAATTTGAGCCATATACGCCTGTGCGATTCCTTGCGGTGGAAGGCATTGGTGCCACGATATAGCCGGTTCTGTCGACTTAACTCAG
seq00014   GCCATCGTATGGGGGCCATGTGGAGCAACATTCGAGGGGTCTACTTGAACTCAATAATAAGAAGGAGGGTTGCGGGGGATGTGAGTGTGTATCAGCGGTACGCAGTGCCACTAAAGCAGAGCTCCTTGAAACCTTATCCCTGTATGTCCATTTATGCTGTTATGTTGTACCTGTGGAAGCTAAATCGGGCTGTACTTCAGAACACTGCGCTTCAAGAGGATCCGGGGGTCCCAGGCTCCCGGATCGGTTGACTCAATTCGACGTTTGCCGTTCCTCTGTGGGCAGCTGGCACTAATCACGCGGTCAATCGCGTGGCTAGTACCTTGTAGGTTCGACGAGCTTTTTACCAGAAATGATCACCCTTGGGTTTCGTAGCGAAAAGCATTCTACGGAAAGATGACATGGCATAAGCATAGAGTGTTTGTAGATGCAATAAAAAGCCTGGTGAACGCACGTACGAAGCGGGTGCTCCGCTCTAAGTTACGCCTCTCGACACCTCGTGTATCGTCGGCCCTTGAACCGGGTACTGGCCGTATATTGGATTCTCCGGCCTGACCGGACTCCTTCAAATTTGGAGGCTTCTTGAGGATTTGGTTGAGGTTCTGACGGGTCGTGATTGCTATGCAACAATGACCCGCTAAACCGGGTGGTGCCGCGTAGTTCGACCGAATTGCCGGCCAAGCTTATAGTATCGCTAAGAGAGATTGCGGCCAATAAGGGCAAACACTCAAGCTCTCTACAAAGTTAGTTCATCGATTTGTTATAACAAACGGCTTGTGCATACTTGGTTCTAGGGACCTTTTCCAGTAAGTGCCTGGCCTATTGCGAGGCTCCCGCCTAGTCGTACATTGTGGTGGAACTAGAGATGATCGCTTTGGGATCGGCGAGGAGGATCTGATGTCCTTCCAAGAGAAGGTCTCGACCGGCTGGATGATGAGCCGCGTGAGCCGAGTAAAGGCTGTTCGAGGTATGAACGACGAATAAACCTGAACCAGGACAGCAGTGGCCTAGTAGGTTTAGAGAACTAATGTGATCAACTGGAGCGCATTAATTTTTACACGGATGATCCCCTGCATAACAACCGTCCGACAGCCAAGGGTAGGATCTTGCGGTCTACCAAGCTTTGCTTTTTTGGCGCCACATTGGCGTTCGACAATATTTTGAACATATTGAGGGCCGACTGCCGGTTAGGGAAACGTTCAAGAAGGAGAATTGCCAATTCCTGGCTCTGCTACCTCTTCTAGAGATGGGCCCAGTACCAGTGCCGTGAAGTACTATTTTAACAGGGTTCCTGCTACAGCCTCGAGCAGTATTCCTCAGATCAATAGCAGGTAACGTCCCCAACTGGCACCATCGCGCCATGCCTATCTAACTTATGGCTACCAAACACGAGCCCGCGGATCATTACGCGGGTTGACAACCGGACGTACAGATCCGCGTTCTTCGTCAGTCCTTGATAGTTAGACCCGAAGAAGTGCTCATTGTCCTCGACAACACGAAATTTTTTACCGCGCCAAGTGAGCCTCTGGTCCTATAAAAACCTCTCTCCGCTAAATGGCTGGACGGAAATCCGCTCGCTTGAAAAAAGGGTGCTTTCCACTTGTGCGGCCGCCATACGCGAGCACTGCCTCGTCGCCGAACGTCTCGGTTTAAACATCCCACATTGGCGGAAGTCTCTATCGGATCAAGTAGTGCATGAAGAGGCCCAGGGTGTCTACGCCTGTAGCCCCGAGAGTTGATCGCCCTATCGAGCCCTGTCTGTTCACACCCTCGCATGTAGCCTCCAGGAAGGCATTCCCGAGTGACCGTTTGCGACCCTAACATCTAGTCACGAATAACGGGTTCTCCTGCTTGTGAATATGTCAGCAGTTTAGGCCGGATTGTTCCTGATACTGCGAGACGTAGTCTGACTTGACAGGCAACGTTTCTTGTTGTCGTGACCAGTAAATTAGATCGTCTAAGTACAGTCGTATTAATACACCGCTTAGAGCTTAAGGCACATCCTTACCGGACGTCAAGAACCAGTGCAGCCGCTTACTTACCCGAGCGAGGGCCCTGGGGTCGATGCATCGTTTAAACTGCATTATTTTGCGGGACTAGCGAGATTCGCTACTGGTCCGATTGAATACAGATAGGACAACCGTCGCATCGGTGGTGCCACGCACACTATCAACGACCTAGTGAATGTCGAATCGACAAAATTTGAGCCATATACGCCTGTGCGATTCCTTGCGGTGGAAGGCATTGGTGCCACGATATAGCCGGTTCTGTCGACTTAACTCAG
seq00015   GCCATCGTATGGGGGCCATGTGGAGCAACATTCGAGGGGTCTACTTGAACTCAATAATAAGAAGGAGGGTTGCGGGGGATGTGAGTGTGTATCAGCGGTACGCAGTGCCACTAAAGCAGAGCTCCTTGAAACCTTATCCCTGTATGTCCATTTATGCTGTTATGTTGTACCTGTGGAAGCTAAATCGGGCTGTACTTCAGAACACTGCGCTTCAAGAGGATCCGGGGGTCCCAGGCTCCCGGATCGGTTGACTCAATTCGACGTTTGCCGTTCCTCTGTGGGCAGCTGGCACTAATCACGCGGTCAATCGCGTGGCTAGTACCTTGTAGGTTCGACGAGCTTTTTACCAGAAATGATCACCCTTGGGTTTCGTAGCGAAAAGCATTCTACGGAAAGATGACATGGCATAAGCATAGAGTGTTTGTAGATGCAATAAAAAGCCTGGTGAACGCACGTACGAAGCGGGTGCTCCGCTCTAAGTTACGCCTCTCGACACCTCGTGTATCGTCGGCCCTTGAACCGGGTACTGGCCGTATATTGGATTCTCCGGCCTGACCGGACTCCTTCAAATTTGGAGGCTTCTTGAGGATTTGGTTGAGGTTCTGACGGGTCGTGATTGCTATGCAACAATGACCCGCTAAACCGGGTGGTGCCGCGTAGTTCGACCGAATTGCCGGCCAAGCTTATAGTATCGCTAAGAGAGATTGCGGCCAATAAGGGCAAACACTCAAGCTCTCTACAAAGTTAGTTCATCGATTTGTTATAACAAACGGCTTGTGCATACTTGGTTCTAGGGACCTTTTCCAGTAAGTGCCTGGCCTATTGCGAGGCTCCCGCCTAGTCGTACATTGTGGTGGAACTAGAGATGATCGCTTTGGGATCGGCGAGGAGGATCTGATGTCCTTCCAAGAGAAGGTCTCGACCGGCTGGATGATGAGCCGCGTGAGCCGAGTAAAGGCTGTTCGAGGTATGAACGACGAATAAACCTGAACCAGGACAGCAGTGGCCTAGTAGGTTTAGAGAACTAATGTGATCAACTGGAGCGCATTAATTTTTACACGGATGATCCCCTGCATAACAACCGTCCGACAGCCAAGGGTAGGATCTTGCGGTCTACCAAGCTTTGCTTTTTTGGCGCCACATTGGCGTTCGACAATATTTTGAACATATTGAGGGCCGACTGCCGGTTAGGGAAACGTTCAAGAAGGAGAATTGCCAATTCCTGGCTCTGCTACCTCTTCTAGAGATGGGCCCAGTACCAGTGCCGTGAAGTACTATTTTAACAGGGTTCCTGCTACAGCCTCGAGCAGTATTCCTCAGATCAATAGCAGGTAACGTCCCCAACTGGCACCATCGCGCCATGCCTATCTAACTTATGGCTACCAAACACGAGCCCGCGGATCATTACGCGGGTTGACAACCGGACGTACAGATCCGCGTTCTTCGTCAGTCCTTGATAGTTAGACCCGAAGAAGTGCTCATTGTCCTCGACAACACGAAATTTTTTACCGCGCCAAGTGAGCCTCTGGTCCTATAAAAACCTCTCTCCGCTAAATGGCTGGACGGAAATCCGCTCGCTTGAAAAAAGGGTGCTTTCCACTTGTGCGGCCGCCATACGCGAGCACTGCCTCGTCGCCGAACGTCTCGGTTTAAACATCCCACATTGGCGGAAGTCTCTATCGGATCAAGTAGTGCATGAAGAGGCCCAGGGTGTCTACGCCTGTAGCCCCGAGAGTTGATCGCCCTATCGAGCCCTGTCTGTTCACACCCTCGCATGTAGCCTCCAGGAAGGCATTCCCGAGTGACCGTTTGCGACCCTAACATCTAGTCACGAATAACGGGTTCTCCTGCTTGTGAATATGTCAGCAGTTTAGGCCGGATTGTTCCTGATACTGCGAGACGTAGTCTGACTTGACAGGCAACGTTTCTTGTTGTCGTGACCAGTAAATTAGATCGTCTAAGTACAGTCGTATTAATACACCGCTTAGAGCTTAAGGCACATCCTTACCGGACGTCAAGAACCAGTGCAGCCGCTTACTTACCCGAGCGAGGGCCCTGGGGTCGATGCATCGTTTAAACTGCATTATTTTGCGGGACTAGCGAGATTCGCTACTGGTCCGATTGAATACAGATAGGACAACCGTCGCATCGGTGGTGCCACGCACACTATCAACGACCTAGTGAATGTCGAATCGACAAAATTTGAGCCATATACGCCTGTGCGATTCCTTGCGGTGGAAGGCATTGGTGCCACGATATAGCCGGTTCTGTCGACTTAACTCAG
seq00016   GCCATCGTATGGGGGCCATGTGGAGCAACATTCGAGGGGTCTACTTGAACTCAATAATAAGAAGGAGGGTTGCGGGGGATGTGAGTGTGTATCAGCGGTACGCAGTGCCACTAAAGCAGAGCTCCTTGAAACCTTATCCCTGTATGTCCATTTATGCTGTTATGTTGTACCTGTGGAAGCTAAATCGGGCTGTACTTCAGAACACTGCGCTTCAAGAGGATCCGGGGGTCCCAGGCTCCCGGATCGGTTGACTCAATTCGACGTTTGCCGTTCCTCTGTGGGCAGCTGGCACTAATCACGCGGTCAATCGCGTGGCTAGTACCTTGTAGGTTCGACGAGCTTTTTACCAGAAATGATCACCCTTGGGTTTCGTAGCGAAAAGCATTCTACGGAAAGATGACATGGCATAAGCATAGAGTGTTTGTAGATGCAATAAAAAGCCTGGTGAACGCACGTACGAAGCGGGTGCTCCGCTCTAAGTTACGCCTCTCGACACCTCGTGTATCGTCGGCCCTTGAACCGGGTACTGGCCGTATATTGGATTCTCCGGCCTGACCGGACTCCTTCAAATTTGGAGGCTTCTTGAGGATTTGGTTGAGGTTCTGACGGGTCGTGATTGCTATGCAACAATGACCCGCTAAACCGGGTGGTGCCGCGTAGTTCGACCGAATTGCCGGCCAAGCTTATAGTATCGCTAAGAGAGATTGCGGCCAATAAGGGCAAACACTCAAGCTCTCTACAAAGTTAGTTCATCGATTTGTTATAACAAACGGCTTGTGCATACTTGGTTCTAGGGACCTTTTCCAGTAAGTGCCTGGCCTATTGCGAGGCTCCCGCCTAGTCGTACATTGTGGTGGAACTAGAGATGATCGCTTTGGGATCGGCGAGGAGGATCTGATGTCCTTCCAAGAGAAGGTCTCGACCGGCTGGATGATGAGCCGCGTGAGCCGAGTAAAGGCTGTTCGAGGTATGAACGACGAATAAACCTGAACCAGGACAGCAGTGGCCTAGTAGGTTTAGAGAACTAATGTGATCAACTGGAGCGCATTAATTTTTACACGGATGATCCCCTGCATAACAACCGTCCGACAGCCAAGGGTAGGATCTTGCGGTCTACCAAGCTTTGCTTTTTTGGCGCCACATTGGCGTTCGACAATATTTTGAACATATTGAGGGCCGACTGCCGGTTAGGGAAACGTTCAAGAAGGAGAATTGCCAATTCCTGGCTCTGCTACCTCTTCTAGAGATGGGCCCAGTACCAGTGCCGTGAAGTACTATTTTAACAGGGTTCCTGCTACAGCCTCGAGCAGTATTCCTCAGATCAATAGCAGGTAACGTCCCCAACTGGCACCATCGCGCCATGCCTATCTAACTTATGGCTACCAAACACGAGCCCGCGGATCATTACGCGGGTTGACAACCGGACGTACAGATCCGCGTTCTTCGTCAGTCCTTGATAGTTAGACCCGAAGAAGTGCTCATTGTCCTCGACAACACGAAATTTTTTACCGCGCCAAGTGAGCCTCTGGTCCTATAAAAACCTCTCTCCGCTAAATGGCTGGACGGAAATCCGCTCGCTTGAAAAAAGGGTGCTTTCCACTTGTGCGGCCGCCATACGCGAGCACTGCCTCGTCGCCGAACGTCTCGGTTTAAACATCCCACATTGGCGGAAGTCTCTATCGGATCAAGTAGTGCATGAAGAGGCCCAGGGTGTCTACGCCTGTAGCCCCGAGAGTTGATCGCCCTATCGAGCCCTGTCTGTTCACACCCTCGCATGTAGCCTCCAGGAAGGCATTCCCGAGTGACCGTTTGCGACCCTAACATCTAGTCACGAATAACGGGTTCTCCTGCTTGTGAATATGTCAGCAGTTTAGGCCGGATTGTTCCTGATACTGCGAGACGTAGTCTGACTTGACAGGCAACGTTTCTTGTTGTCGTGACCAGTAAATTAGATCGTCTAAGTACAGTCGTATTAATACACCGCTTAGAGCTTAAGGCACATCCTTACCGGACGTCAAGAACCAGTGCAGCCGCTTACTTACCCGAGCGAGGGCCCTGGGGTCGATGCATCGTTTAAACTGCATTATTTTGCGGGACTAGCGAGATTCGCTACTGGTCCGATTGAATACAGATAGGACAACCGTCGCATCGGTGGTGCCACGCACACTATCAACGACCTAGTGAATGTCGAATCGACAAAATTTGAGCCATATACGCCTGTGCGATTCCTTGCGGTGGAAGGCATTGGTGCCACGATATAGCCGGTTCTGTCGACTTAACTCAG
seq00017   GCCATCGTATGGGGGCCATGTGGAGCAACATTCGAGGGGTCTACTTGAACTCAATAATAAGAAGGAGGGTTGCGGGGGATGTGAGTGTGTATCAGCGGTACGCAGTGCCACTAAAGCAGAGCTCCTTGAAACCTTATCCCTGTATGTCCATTTATGCTGTTATGTTGTACCTGTGGAAGCTAAATCGGGCTGTACTTCAGAACACTGCGCTTCAAGAGGATCCGGGGGTCCCAGGCTCCCGGATCGGTTGACTCAATTCGACGTTTGCCGTTCCTCTGTGGGCAGCTGGCACTAATCACGCGGTCAATCGCGTGGCTAGTACCTTGTAGGTTCGACGAGCTTTTTACCAGAAATGATCACCCTTGGGTTTCGTAGCGAAAAGCATTCTACGGAAAGATGACATGGCATAAGCATAGAGTGTTTGTAGATGCAATAAAAAGCCTGGTGAACGCACGTACGAAGCGGGTGCTCCGCTCTAAGTTACGCCTCTCGACACCTCGTGTATCGTCGGCCCTTGAACCGGGTACTGGCCGTATATTGGATTCTCCGGCCTGACCGGACTCCTTCAAATTTGGAGGCTTCTTGAGGATTTGGTTGAGGTTCTGACGGGTCGTGATTGCTATGCAACAATGACCCGCTAAACCGGGTGGTGCCGCGTAGTTCGACCGAATTGCCGGCCAAGCTTATAGTATCGCTAAGAGAGATTGCGGCCAATAAGGGCAAACACTCAAGCTCTCTACAAAGTTAGTTCATCGATTTGTTATAACAAACGGCTTGTGCATACTTGGTTCTAGGGACCTTTTCCAGTAAGTGCCTGGCCTATTGCGAGGCTCCCGCCTAGTCGTACATTGTGGTGGAACTAGAGATGATCGCTTTGGGATCGGCGAGGAGGATCTGATGTCCTTCCAAGAGAAGGTCTCGACCGGCTGGATGATGAGCCGCGTGAGCCGAGTAAAGGCTGTTCGAGGTATGAACGACGAATAAACCTGAACCAGGACAGCAGTGGCCTAGTAGGTTTAGAGAACTAATGTGATCAACTGGAGCGCATTAATTTTTACACGGATGATCCCCTGCATAACAACCGTCCGACAGCCAAGGGTAGGATCTTGCGGTCTACCAAGCTTTGCTTTTTTGGCGCCACATTGGCGTTCGACAATATTTTGAACATATTGAGGGCCGACTGCCGGTTAGGGAAACGTTCAAGAAGGAGAATTGCCAATTCCTGGCTCTGCTACCTCTTCTAGAGATGGGCCCAGTACCAGTGCCGTGAAGTACTATTTTAACAGGGTTCCTGCTACAGCCTCGAGCAGTATTCCTCAGATCAATAGCAGGTAACGTCCCCAACTGGCACCATCGCGCCATGCCTATCTAACTTATGGCTACCAAACACGAGCCCGCGGATCATTACGCGGGTTGACAACCGGACGTACAGATCCGCGTTCTTCGTCAGTCCTTGATAGTTAGACCCGAAGAAGTGCTCATTGTCCTCGACAACACGAAATTTTTTACCGCGCCAAGTGAGCCTCTGGTCCTATAAAAACCTCTCTCCGCTAAATGGCTGGACGGAAATCCGCTCGCTTGAAAAAAGGGTGCTTTCCACTTGTGCGGCCGCCATACGCGAGCACTGCCTCGTCGCCGAACGTCTCGGTTTAAACATCCCACATTGGCGGAAGTCTCTATCGGATCAAGTAGTGCATGAAGAGGCCCAGGGTGTCTACGCCTGTAGCCCCGAGAGTTGATCGCCCTATCGAGCCCTGTCTGTTCACACCCTCGCATGTAGCCTCCAGGAAGGCATTCCCGAGTGACCGTTTGCGACCCTAACATCTAGTCACGAATAACGGGTTCTCCTGCTTGTGAATATGTCAGCAGTTTAGGCCGGATTGTTCCTGATACTGCGAGACGTAGTCTGACTTGACAGGCAACGTTTCTTGTTGTCGTGACCAGTAAATTAGATCGTCTAAGTACAGTCGTATTAATACACCGCTTAGAGCTTAAGGCACATCCTTACCGGACGTCAAGAACCAGTGCAGCCGCTTACTTACCCGAGCGAGGGCCCTGGGGTCGATGCATCGTTTAAACTGCATTATTTTGCGGGACTAGCGAGATTCGCTACTGGTCCGATTGAATACAGATAGGACAACCGTCGCATCGGTGGTGCCACGCACACTATCAACGACCTAGTGAATGTCGAATCGACAAAATTTGAGCCATATACGCCTGTGCGATTCCTTGCGGTGGAAGGCATTGGTGCCACGATATAGCCGGTTCTGTCGACTTAACTCAG
seq00018   GCCATCGTATGGGGGCCATGTGGAGCAACATTCGAGGGGTCTACTTGAACTCAATAATAAGAAGGAGGGTTGCGGGGGATGTGAGTGTGTATCAGCGGTACGCAGTGCCACTAAAGCAGAGCTCCTTGAAACCTTATCCCTGTATGTCCATTTATGCTGTTATGTTGTACCTGTGGAAGCTAAATCGGGCTGTACTTCAGAACACTGCGCTTCAAGAGGATCCGGGGGTCCCAGGCTCCCGGATCGGTTGACTCAATTCGACGTTTGCCGTTCCTCTGTGGGCAGCTGGCACTAATCACGCGGTCAATCGCGTGGCTAGTACCTTGTAGGTTCGACGAGCTTTTTACCAGAAATGATCACCCTTGGGTTTCGTAGCGAAAAGCATTCTACGGAAAGATGACATGGCATAAGCATAGAGTGTTTGTAGATGCAATAAAAAGCCTGGTGAACGCACGTACGAAGCGGGTGCTCCGCTCTAAGTTACGCCTCTCGACACCTCGTGTATCGTCGGCCCTTGAACCGGGTACTGGCCGTATATTGGATTCTCCGGCCTGACCGGACTCCTTCAAATTTGGAGGCTTCTTGAGGATTTGGTTGAGGTTCTGACGGGTCGTGATTGCTATGCAACAATGACCCGCTAAACCGGGTGGTGCCGCGTAGTTCGACCGAATTGCCGGCCAAGCTTATAGTATCGCTAAGAGAGATTGCGGCCAATAAGGGCAAACACTCAAGCTCTCTACAAAGTTAGTTCATCGATTTGTTATAACAAACGGCTTGTGCATACTTGGTTCTAGGGACCTTTTCCAGTAAGTGCCTGGCCTATTGCGAGGCTCCCGCCTAGTCGTACATTGTGGTGGAACTAGAGATGATCGCTTTGGGATCGGCGAGGAGGATCTGATGTCCTTCCAAGAGAAGGTCTCGACCGGCTGGATGATGAGCCGCGTGAGCCGAGTAAAGGCTGTTCGAGGTATGAACGACGAATAAACCTGAACCAGGACAGCAGTGGCCTAGTAGGTTTAGAGAACTAATGTGATCAACTGGAGCGCATTAATTTTTACACGGATGATCCCCTGCATAACAACCGTCCGACAGCCAAGGGTAGGATCTTGCGGTCTACCAAGCTTTGCTTTTTTGGCGCCACATTGGCGTTCGACAATATTTTGAACATATTGAGGGCCGACTGCCGGTTAGGGAAACGTTCAAGAAGGAGAATTGCCAATTCCTGGCTCTGCTACCTCTTCTAGAGATGGGCCCAGTACCAGTGCCGTGAAGTACTATTTTAACAGGGTTCCTGCTACAGCCTCGAGCAGTATTCCTCAGATCAATAGCAGGTAACGTCCCCAACTGGCACCATCGCGCCATGCCTATCTAACTTATGGCTACCAAACACGAGCCCGCGGATCATTACGCGGGTTGACAACCGGACGTACAGATCCGCGTTCTTCGTCAGTCCTTGATAGTTAGACCCGAAGAAGTGCTCATTGTCCTAGACAACACGAAATTTTTTACCGCGCCAAGTGAGCCTCTGGTCCTATAAAAACCTCTCTCCGCTAAATGGCTGGACGGAAATCCGCTCGCTTGAAAAAAGGGTGCTTTCCACTTGTGCGGCCGCCATACGCGAGCACTGCCTCGTCGCCGAACGTCTCGGTTTAAACATCCCACATTGGCGGAAGTCTCTATCGGATCAAGTAGTGCATGAAGAGGCCCAGGGTGTCTACGCCTGTAGCCCCGAGAGTTGATCGCCCTATCGAGCCCTGTCTGTTCACACCCTCGCATGTAGCCTCCAGGAAGGCATTCCCGAGTGACCGTTTGCGACCCTAACATCTAGTCACGAATAACGGGTTCTCCTGCTTGTGAATATGTCAGCAGTTTAGGCCGGATTGTTCCTGATACTGCGAGACGTAGTCTGACTTGACAGGCAACGTTTCTTGTTGTCGTGACCAGTAAATTAGATCGTCTAAGTACAGTCGTATTAATACACCGCTTAGAGCTTAAGGCACATCCTTACCGGACGTCAAGAACCAGTGCAGCCGCTTACTTACCCGAGCGAGGGCCCTGGGGTCGATGCATCGTTTAAACTGCATTATTTTGCGGGACTAGCGAGATTCGCTACTGGTCCGATTGAATACAGATAGGACAACCGTCGCATCGGTGGTGCCACGCACACTATCAACGACCTAGTGAATGTCGAATCGACAAAATTTGAGCCATATACGCCTGTGCGATTCCTTGCGGTGGAAGGCATTGGTGCCACGATATAGCCGGTTCTGTCGACTTAACTCAG
seq00019   GCCATCGTATGGGGGCCATGTGGAGCAACATTCGAGGGGTCTACTTGAACTCAATAATAAGAAGGAGGGTTGCGGGGGATGTGAGTGTGTATCAGCGGTACGCAGTGCCACTAAAGCAGAGCTCCTTGAAACCTTATCCCTGTATGTCCATTTATGCTGTTATGTTGTACCTGTGGAAGCTAAATCGGGCTGTACTTCAGAACACTGCGCTTCAAGAGGATCCGGGGGTCCCAGGCTCCCGGATCGGTTGACTCAATTCGACGTTTGCCGTTCCTCTGTGGGCAGCTGGCACTAATCACGCGGTCAATCGCGTGGCTAGTACCTTGTAGGTTCGACGAGCTTTTTACCAGAAATGATCACCCTTGGGTTTCGTAGCGAAAAGCATTCTACGGAAAGATGACATGGCATAAGCATAGAGTGTTTGTAGATGCAATAAAAAGCCTGGTGAACGCACGTACGAAGCGGGTGCTCCGCTCTAAGTTACGCCTCTCGACACCTCGTGTATCGTCGGCCCTTGAACCGGGTACTGGCCGTATATTGGATTCTCCGGCCTGACCGGACTCCTTCAAATTTGGAGGCTTCTTGAGGATTTGGTTGAGGTTCTGACGGGTCGTGATTGCTATGCAACAATGACCCGCTAAACCGGGTGGTGCCGCGTAGTTCGACCGAATTGCCGGCCAAGCTTATAGTATCGCTAAGAGAGATTGCGGCCAATAAGGGCAAACACTCAAGCTCTCTACAAAGTTAGTTCATCGATTTGTTATAACAAACGGCTTGTGCATACTTGGTTCTAGGGACCTTTTCCAGTAAGTGCCTGGCCTATTGCGAGGCTCCCGCCTAGTCGTACATTGTGGTGGAACTAGAGATGATCGCTTTGGGATCGGCGAGGAGGATCTGATGTCCTTCCAAGAGAAGGTCTCGACCGGCTGGATGATGAGCCGCGTGAGCCGAGTAAAGGCTGTTCGAGGTATGAACGACGAATAAACCTGAACCAGGACAGCAGTGGCCTAGTAGGTTTAGAGAACTAATGTGATCAACTGGAGCGCATTAATTTTTACACGGATGATCCCCTGCATAACAACCGTCCGACAGCCAAGGGTAGGATCTTGCGGTCTACCAAGCTTTGCTTTTTTGGCGCCACATTGGCGTTCGACAATATTTTGAACATATTGAGGGCCGACTGCCGGTTAGGGAAACGTTCAAGAAGGAGAATTGCCAATTCCTGGCTCTGCTACCTCTTCTAGAGATGGGCCCAGTACCAGTGCCGTGAAGTACTATTTTAACAGGGTTCCTGCTACAGCCTCGAGCAGTATTCCTCAGATCAATAGCAGGTAACGTCCCCAACTGGCACCATCGCGCCATGCCTATCTAACTTATGGCTACCAAACACGAGCCCGCGGATCATTACGCGGGTTGACAACCGGACGTACAGATCCGCGTTCTTCGTCAGTCCTTGATAGTTAGACCCGAAGAAGTGCTCATTGTCCTAGACAACACGAAATTTTTTACCGCGCCAAGTGAGCCTCTGGTCCTATAAAAACCTCTCTCCGCTAAATGGCTGGACGGAAATCCGCTCGCTTGAAAAAAGGGTGCTTTCCACTTGTGCGGCCGCCATACGCGAGCACTGCCTCGTCGCCGAACGTCTCGGTTTAAACATCCCACATTGGCGGAAGTCTCTATCGGATCAAGTAGTGCATGAAGAGGCCCAGGGTGTCTACGCCTGTAGCCCCGAGAGTTGATCGCCCTATCGAGCCCTGTCTGTTCACACCCTCGCATGTAGCCTCCAGGAAGGCATTCCCGAGTGACCGTTTGCGACCCTAACATCTAGTCACGAATAACGGGTTCTCCTGCTTGTGAATATGTCAGCAGTTTAGGCCGGATTGTTCCTGATACTGCGAGACGTAGTCTGACTTGACAGGCAACGTTTCTTGTTGTCGTGACCAGTAAATTAGATCGTCTAAGTACAGTCGTATTAATACACCGCTTAGAGCTTAAGGCACATCCTTACCGGACGTCAAGAACCAGTGCAGCCGCTTACTTACCCGAGCGAGGGCCCTGGGGTCGATGCATCGTTTAAACTGCATTATTTTGCGGGACTAGCGAGATTCGCTACTGGTCCGATTGAATACAGATAGGACAACCGTCGCATCGGTGGTGCCACGCACACTATCAACGACCTAGTGAATGTCGAATCGACAAAATTTGAGCCATATACGCCTGTGCGATTCCTTGCGGTGGAAGGCATTGGTGCCACGATATAGCCGGTTCTGTCGACTTAACTCAG
seq00020   GCCATCGTATGGGGGCCATGTGGAGCAACATTCGAGGGGTCTACTTGAACTCAATAATAAGAAGGAGGGTTGCGGGGGATGTGAGTGTGTATCAGCGGTACGCAGTGCCACTAAAGCAGAGCTCCTTGAAACCTTATCCCTGTATGTCCATTTATGCTGTTATGTTGTACCTGTGGAAGCTAAATCGGGCTGTACTTCAGAACACTGCGCTTCAAGAGGATCCGGGGGTCCCAGGCTCCCGGATCGGTTGACTCAATTCGACGTTTGCCGTTCCTCTGTGGGCAGCTGGCACTAATCACGCGGTCAATCGCGTGGCTAGTACCTTGTAGGTTCGACGAGCTTTTTACCAGAAATGATCACCCTTGGGTTTCGTAGCGAAAAGCATTCTACGGAAAGATGACATGGCATAAGCATAGAGTGTTTGTAGATGCAATAAAAAGCCTGGTGAACGCACGTACGAAGCGGGTGCTCCGCTCTAAGTTACGCCTCTCGACACCTCGTGTATCGTCGGCCCTTGAACCGGGTACTGGCCGTATATTGGATTCTCCGGCCTGACCGGACTCCTTCAAATTTGGAGGCTTCTTGAGGATTTGGTTGAGGTTCTGACGGGTCGTGATTGCTATGCAACAATGACCCGCTAAACCGGGTGGTGCCGCGTAGTTCGACCGAATTGCCGGCCAAGCTTATAGTATCGCTAAGAGAGATTGCGGCCAATAAGGGCAAACACTCAAGCTCTCTACAAAGTTAGTTCATCGATTTGTTATAACAAACGGCTTGTGCATACTTGGTTCTAGGGACCTTTTCCAGTAAGTGCCTGGCCTATTGCGAGGCTCCCGCCTAGTCGTACATTGTGGTGGAACTAGAGATGATCGCTTTGGGATCGGCGAGGAGGATCTGATGTCCTTCCAAGAGAAGGTCTCGACCGGCTGGATGATGAGCCGCGTGAGCCGAGTAAAGGCTGTTCGAGGTATGAACGACGAATAAACCTGAACCAGGACAGCAGTGGCCTAGTAGGTTTAGAGAACTAATGTGATCAACTGGAGCGCATTAATTTTTACACGGATGATCCCCTGCATAACAACCGTCCGACAGCCAAGGGTAGGATCTTGCGGTCTACCAAGCTTTGCTTTTTTGGCGCCACATTGGCGTTCGACAATATTTTGAACATATTGAGGGCCGACTGCCGGTTAGGGAAACGTTCAAGAAGGAGAATTGCCAATTCCTGGCTCTGCTACCTCTTCTAGAGATGGGCCCAGTACCAGTGCCGTGAAGTACTATTTTAACAGGGTTCCTGCTACAGCCTCGAGCAGTATTCCTCAGATCAATAGCAGGTAACGTCCCCAACTGGCACCATCGCGCCATGCCTATCTAACTTATGGCTACCAAACACGAGCCCGCGGATCATTACGCGGGTTGACAACCGGACGTACAGATCCGCGTTCTTCGTCAGTCCTTGATAGTTAGACCCGAAGAAGTGCTCATTGTCCTAGACAACACGAAATTTTTTACCGCGCCAAGTGAGCCTCTGGTCCTATAAAAACCTCTCTCCGCTAAATGGCTGGACGGAAATCCGCTCGCTTGAAAAAAGGGTGCTTTCCACTTGTGCGGCCGCCATACGCGAGCACTGCCTCGTCGCCGAACGTCTCGGTTTAAACATCCCACATTGGCGGAAGTCTCTATCGGATCAAGTAGTGCATGAAGAGGCCCAGGGTGTCTACGCCTGTAGCCCCGAGAGTTGATCGCCCTATCGAGCCCTGTCTGTTCACACCCTCGCATGTAGCCTCCAGGAAGGCATTCCCGAGTGACCGTTTGCGACCCTAACATCTAGTCACGAATAACGGGTTCTCCTGCTTGTGAATATGTCAGCAGTTTAGGCCGGATTGTTCCTGATACTGCGAGACGTAGTCTGACTTGACAGGCAACGTTTCTTGTTGTCGTGACCAGTAAATTAGATCGTCTAAGTACAGTCGTATTAATACACCGCTTAGAGCTTAAGGCACATCCTTACCGGACGTCAAGAACCAGTGCAGCCGCTTACTTACCCGAGCGAGGGCCCTGGGGTCGATGCATCGTTTAAACTGCATTATTTTGCGGGACTAGCGAGATTCGCTACTGGTCCGATTGAATACAGATAGGACAACCGTCGCATCGGTGGTGCCACGCACACTATCAACGACCTAGTGAATGTCGAATCGACAAAATTTGAGCCATATACGCCTGTGCGATTCCTTGCGGTGGAAGGCATTGGTGCCACGATATAGCCGGTTCTGTCGACTTAACTCAG
seq00021   GCCATCGTATGGGGGCCATGTGGAGCAACATTCGAGGGGTCTACTTGAACTCAATAATAAGAAGGAGGGTTGCGGGGGATGTGAGTGTGTATCAGCGGTACGCAGTGCCACTAAAGCAGAGCTCCTTGAAACCTTATCCCTGTATGTCCATTTATGCTGTTATGTTGTACCTGTGGAAGCTAAATCGGGCTGTACTTCAGAACACTGCGCTTCAAGAGGATCCGGGGGTCCCAGGCTCCCGGATCGGTTGACTCAATTCGACGTTTGCCGTTCCTCTGTGGGCAGCTGGCACTAATCACGCGGTCAATCGCGTGGCTAGTACCTTGTAGGTTCGACGAGCTTTTTACCAGAAATGATCACCCTTGGGTTTCGTAGCGAAAAGCATTCTACGGAAAGATGACATGGCATAAGCATAGAGTGTTTGTAGATGCAATAAAAAGCCTGGTGAACGCACGTACGAAGCGGGTGCTCCGCTCTAAGTTACGCCTCTCGACACCTCGTGTATCGTCGGCCCTTGAACCGGGTACTGGCCGTATATTGGATTCTCCGGCCTGACCGGACTCCTTCAAATTTGGAGGCTTCTTGAGGATTTGGTTGAGGTTCTGACGGGTCGTGATTGCTATGCAACAATGACCCGCTAAACCGGGTGGTGCCGCGTAGTTCGACCGAATTGCCGGCCAAGCTTATAGTATCGCTAAGAGAGATTGCGGCCAATAAGGGCAAACACTCAAGCTCTCTACAAAGTTAGTTCATCGATTTGTTATAACAAACGGCTTGTGCATACTTGGTTCTAGGGACCTTTTCCAGTAAGTGCCTGGCCTATTGCGAGGCTCCCGCCTAGTCGTACATTGTGGTGGAACTAGAGATGATCGCTTTGGGATCGGCGAGGAGGATCTGATGTCCTTCCAAGAGAAGGTCTCGACCGGCTGGATGATGAGCCGCGTGAGCCGAGTAAAGGCTGTTCGAGGTATGAACGACGAATAAACCTGAACCAGGACAGCAGTGGCCTAGTAGGTTTAGAGAACTAATGTGATCAACTGGAGCGCATTAATTTTTACACGGATGATCCCCTGCATAACAACCGTCCGACAGCCAAGGGTAGGATCTTGCGGTCTACCAAGCTTTGCTTTTTTGGCGCCACATTGGCGTTCGACAATATTTTGAACATATTGAGGGCCGACTGCCGGTTAGGGAAACGTTCAAGAAGGAGAATTGCCAATTCCTGGCTCTGCTACCTCTTCTAGAGATGGGCCCAGTACCAGTGCCGTGAAGTACTATTTTAACAGGGTTCCTGCTACAGCCTCGAGCAGTAATCCTCAGATCAATAGCAGGTAACGTCCCCAACTGGCACCATCGCGCCATGCCTATCTAACTTATGGCTACCAAACACGAGCCCGCGGATCATTACGCGGGTTGACAACCGGACGTACAGATCCGCGTTCTTCGTCAGTCCTTGATAGTTAGACCCGAAGAAGTGCTCATTGTCCTAGACAACACGAAATTTTTTACCGCGCCAAGTGAGCCTCTGGTCCTATAAAAACCTCTCTCCGCTAAATGGCTGGACGGAAATCCGCTCGCTTGAAAAAAGGGTGCTTTCCACTTGTGCGGCCGCCATACGCGAGCACTGCCTCGTCGCCGAACGTCTCGGTTTAAACATCCCACATTGGCGGAAGTCTCTATCGGATCAAGTAGTGCATGAAGAGGCCCAGGGTGTCTACGCCTGTAGCCCCGAGAGTTGATCGCCCTATCGAGCCCTGTCTGTTCACACCCTCGCATGTAGCCTCCAGGAAGGCATTCCCGAGTGACCGTTTGCGACCCTAACATCTAGTCACGAATAACGGGTTCTCCTGCTTGTGAATATGTCAGCAGTTTAGGCCGGATTGTTCCTGATACTGCGAGACGTAGTCTGACTTGACTGGCAACGTTTCTTGTTGTCGTGACCAGTAAATTAGATCGTCTAAGTACAGTCGTATTAATACACCGCTTAGAGCTTAAGGCACATCCTTACCGGACGTCAAGAACCAGTGCAGCCGCTTACTTACCCGAGCGAGGGCCCTGGGGTCGATGCATCGTTTAAACTGCATTATTTTGCGGGACTAGCGAGATTCGCTACTGGTCCGATTGAATACAGATAGGACAACCGTCGCATCGGTGGTGCCACGCACACTATCAACGACCTAGTGAATGTCGAATCGACAAAATTTGAGCCATATACGCCTGTGCGATTCCTTGCGGTGGAAGGCATTGGTGCCACGATATAGCCGGTTCTGTCGACTTAACTCAG
seq00022   GCCATCGTATGGGGGCCATGTGGAGCAACATTCGAGGGGTCTACTTGAACTCAATAATAAGAAGGAGGGTTGCGGGGGATGTGAGTGTGTATCAGCGGTACGCAGTGCCACTAAAGCAGAGCTCCTTGAAACCTTATCCCTGTATGTCCATTTATGCTGTTATGTTGTACCTGTGGAAGCTAAATCGGGCTGTACTTCAGAACACTGCGCTTCAAGAGGATCCGGGGGTCCCAGGCTCCCGGATCGGTTGACTCAATTCGACGTTTGCCGTTCCTCTGTGGGCAGCTGGCACTAATCACGCGGTCAATCGCGTGGCTAGTACCTTGTAGGTTCGACGAGCTTTTTACCAGAAATGATCACCCTTGGGTTTCGTAGCGAAAAGCATTCTACGGAAAGATGACATGGCATAAGCATAGAGTGTTTGTAGATGCAATAAAAAGCCTGGTGAACGCACGTACGAAGCGGGTGCTCCGCTCTAAGTTACGCCTCTCGACACCTCGTGTATCGTCGGCCCTTGAACCGGGTACTGGCCGTATATTGGATTCTCCGGCCTGACCGGACTCCTTCAAATTTGGAGGCTTCTTGAGGATTTGGTTGAGGTTCTGACGGGTCGTGATTGCTATGCAACAATGACCCGCTAAACCGGGTGGTGCCGCGTAGTTCGACCGAATTGCCGGCCAAGCTTATAGTATCGCTAAGAGAGATTGCGGCCAATAAGGGCAAACACTCAAGCTCTCTACAAAGTTAGTTCATCGATTTGTTATAACAAACGGCTTGTGCATACTTGGTTCTAGGGACCTTTTCCAGTAAGTGCCTGGCCTATTGCGAGGCTCCCGCCTAGTCGTACATTGTGGTGGAACTAGAGATGATCGCTTTGGGATCGGCGAGGAGGATCTGATGTCCTTCCAAGAGAAGGTCTCGACCGGCTGGATGATGAGCCGCGTGAGCCGAGTAAAGGCTGTTCGAGGTATGAACGACGAATAAACCTGAACCAGGACAGCAGTGGCCTAGTAGGTTTAGAGAACTAATGTGATCAACTGGAGCGCATTAATTTTTACACGGATGATCCCCTGCATAACAACCGTCCGACAGCCAAGGGTAGGATCTTGCGGTCTACCAAGCTTTGCTTTTTTGGCGCCACATTGGCGTTCGACAATATTTTGAACATATTGAGGGCCGACTGCCGGTTAGGGAAACGTTCAAGAAGGAGAATTGCCAATTCCTGGCTCTGCTACCTCTTCTAGAGATGGGCCCAGTACCAGTGCCGTGAAGTACTATTTTAACAGGGTTCCTGCTACAGCCTCGAGCAGTATTCCTCAGATCAATAGCAGGTAACGTCCCCAACTGGCACCATCGCGCCATGCCTATCTAACTTATGGCTACCAAACACGAGCCCGCGGATCATTACGCGGGTTGACAACCGGACGTACAGATCCGCGTTCTTCGTCAGTCCTTGATAGTTAGACCCGAAGAAGTGCTCATTGTCCTAGACAACACGAAATTTTTTACCGCGCCAAGTGAGCCTCTGGTCCTATAAAAACCTCTCTCCGCTAAATGGCTGGACGGAAATCCGCTCGCTTGAAAAAAGGGTGCTTTCCACTTGTGCGGCCGCCATACGCGAGCACTGCCTCGTCGCCGAACGTCTCGGTTTAAACATCCCACATTGGCGGAAGTCTCTATCGGATCAAGTAGTGCATGAAGAGGCCCAGGGTGTCTACGCCTGTAGCCCCGAGAGTTGATCGCCCTATCGAGCCCTGTCTGTTCACACCCTCGCATGTAGCCTCCAGGAAGGCATTCCCGAGTGACCGTTTGCGACCCTAACATCTAGTCACGAATAACGGGTTCTCCTGCTTGTGAATATGTCAGCAGTTTAGGCCGGATTGTTCCTGATACTGCGAGACGTAGTCTGACTTGACAGGCAACGTTTCTTGTTGTCGTGACCAGTAAATTAGATCGTCTAAGTACAGTCGTATTAATACACCGCTTAGAGCTTAAGGCACATCCTTACCGGACGTCAAGAACCAGTGCAGCCGCTTACTTACCCGAGCGAGGGCCCTGGGGTCGATGCATCGTTTAAACTGCATTATTTTGCGGGACTAGCGAGATTCGCTACTGGTCCGATTGAATACAGATAGGACAACCGTCGCATCGGTGGTGCCACGCACACTATCAACGACCTAGTGAATGTCGAATCGACAAAATTTGAGCCATATACGCCTGTGCGATTCCTTGCGGTGGAAGGCATTGGTGCCACGATATAGCCGGTTCTGTCGACTTAACTCAG
seq00023   GCCATCGTATGGGGGCCATGTGGAGCAACATTCGAGGGGTCTACTTGAACTCAATAATAAGAAGGAGGGTTGCGGGGGATGTGAGTGTGTATCAGCGGTACGCAGTGCCACTAAAGCAGAGCTCCTTGAAACCTTATCCCTGTATGTCCATTTATGCTGTTATGTTGTACCTGTGGAAGCTAAATCGGGCTGTACTTCAGAACACTGCGCTTCAAGAGGATCCGGGGGTCCCAGGCTCCCGGATCGGTTGACTCAATTCGACGTTTGCCGTTCCTCTGTGGGCAGCTGGCACTAATCACGCGGTCAATCGCGTGGCTAGTACCTTGTAGGTTCGACGAGCTTTTTACCAGAAATGATCACCCTTGGGTTTCGTAGCGAAAAGCATTCTACGGAAAGATGACATGGCATAAGCATAGAGTGTTTGTAGATGCAATAAAAAGCCTGGTGAACGCACGTACGAAGCGGGTGCTCCGCTCTAAGTTACGCCTCTCGACACCTCGTGTATCGTCGGCCCTTGAACCGGGTACTGGCCGTATATTGGATTCTCCGGCCTGACCGGACTCCTTCAAATTTGGAGGCTTCTTGAGGATTTGGTTGAGGTTCTGACGGGTCGTGATTGCTATGCAACAATGACCCGCTAAACCGGGTGGTGCCGCGTAGTTCGACCGAATTGCCGGCCAAGCTTATAGTATCGCTAAGAGAGATTGCGGCCAATAAGGGCAAACACTCAAGCTCTCTACAAAGTTAGTTCATCGATTTGTTATAACAAACGGCTTGTGCATACTTGGTTCTAGGGACCTTTTCCAGTAAGTGCCTGGCCTATTGCGAGGCTCCCGCCTAGTCGTACATTGTGGTGGAACTAGAGATGATCGCTTTGGGATCGGCGAGGAGGATCTGATGTCCTTCCAAGAGAAGGTCTCGACCGGCTGGATGATGAGCCGCGTGAGCCGAGTAAAGGCTGTTCGAGGTATGAACGACGAATAAACCTGAACCAGGACAGCAGTGGCCTAGTAGGTTTAGAGAACTAATGTGATCAACTGGAGCGCATTAATTTTTACACGGATGATCCCCTGCATAACAACCGTCCGACAGCCAAGGGTAGGATCTTGCGGTCTACCAAGCTTTGCTTTTTTGGCGCCACATTGGCGTTCGACAATATTTTGAACATATTGAGGGCCGACTGCCGGTTAGGGAAACGTTCAAGAAGGAGAATTGCCAATTCCTGGCTCTGCTACCTCTTCTAGAGATGGGCCCAGTACCAGTGCCGTGAAGTACTATTTTAACAGGGTTCCTGCTACAGCCTCGAGCAGTATTCCTCAGATCAATAGCAGGTAACGTCCCCAACTGGCACCATCGCGCCATGCCTATCTAACTTATGGCTACCAAACACGAGCCCGCGGATCATTACGCGGGTTGACAACCGGACGTACAGATCCGCGTTCTTCGTCAGTCCTTGATAGTTAGACCCGAAGAAGTGCTCATTGTCCTAGACAACACGAAATTTTTTACCGCGCCAAGTGAGCCTCTGGTCCTATAAAAACCTCTCTCCGCTAAATGGCTGGACGGAAATCCGCTCGCTTGAAAAAAGGGTGCTTTCCACTTGTGCGGCCGCCATACGCGAGCACTGCCTCGTCGCCGAACGTCTCGGTTTAAACATCCCACATTGGCGGAAGTCTCTATCGGATCAAGTAGTGCATGAAGAGGCCCAGGGTGTCTACGCCTGTAGCCCCGAGAGTTGATCGCCCTATCGAGCCCTGTCTGTTCACACCCTCGCATGTAGCCTCCAGGAAGGCATTCCCGAGTGACCGTTTGCGACCCTAACATCTAGTCACGAATAACGGGTTCTCCTGCTTGTGAATATGTCAGCAGTTTAGGCCGGATTGTTCCTGATACTGCGAGACGTAGTCTGACTTGACAGGCAACGTTTCTTGTTGTCGTGACCAGTAAATTAGATCGTCTAAGTACAGTCGTATTAATACACCGCTTAGAGCTTAAGGCACATCCTTACCGGACGTCAAGAACCAGTGCAGCCGCTTACTTACCCGAGCGAGGGCCCTGGGGTCGATGCATCGTTTAAACTGCATTATTTTGCGGGACTAGCGAGATTCGCTACTGGTCCGATTGAATACAGATAGGACAACCGTCGCATCGGTGGTGCCACGCACACTATCAACGACCTAGTGAATGTCGAATCGACAAAATTTGAGCCATATACGCCTGTGCGATTCCTTGCGGTGGAAGGCATTGGTGCCACGATATAGCCGGTTCTGTCGACTTAACTCAG
seq00024   GCCATCGTATGGGGGCCATGTGGAGCAACATTCGAGGGGTCTACTTGAACTCAATAATAAGAAGGAGGGTTGCGGGGGATGTGAGTGTGTATCAGCGGTACGCAGTGCCACTAAAGCAGAGCTCCTTGAAACCTTATCCCTGTATGTCCATTTATGCTGTTATGTTGTACCTGTGGAAGCTAAATCGGGCTGTACTTCAGAACACTGCGCTTCAAGAGGATCCGGGGGTCCCAGGCTCCCGGATCGGTTGACTCAATTCGACGTTTGCCGTTCCTCTGTGGGCAGCTGGCACTAATCACGCGGTCAATCGCGTGGCTAGTACCTTGTAGGTTCGACGAGCTTTTTACCAGAAATGATCACCCTTGGGTTTCGTAGCGAAAAGCATTCTACGGAAAGATGACATGGCATAAGCATAGAGTGTTTGTAGATGCAATAAAAAGCCTGGTGAACGCACGTACGAAGCGGGTGCTCCGCTCTAAGTTACGCCTCTCGACACCTCGTGTATCGTCGGCCCTTGAACCGGGTACTGGCCGTATATTGGATTCTCCGGCCTGACCGGACTCCTTCAAATTTGGAGGCTTCTTGAGGATTTGGTTGAGGTTCTGACGGGTCGTGATTGCTATGCAACAATGACCCGCTAAACCGGGTGGTGCCGCGTAGTTCGACCGAATTGCCGGCCAAGCTTATAGTATCGCTAAGAGAGATTGCGGCCAATAAGGGCAAACACTCAAGCTCTCTACAAAGTTAGTTCATCGATTTGTTATAACAAACGGCTTGTGCATACTTGGTTCTAGGGACCTTTTCCAGTAAGTGCCTGGCCTATTGCGAGGCTCCCGCCTAGTCGTACATTGTGGTGGAACTAGAGATGATCGCTTTGGGATCGGCGAGGAGGATCTGATGTCCTTCCAAGAGAAGGTCTCGACCGGCTGGATGATGAGCCGCGTGAGCCGAGTAAAGGCTGTTCGAGGTATGAACGACGAATAAACCTGAACCAGGACAGCAGTGGCCTAGTAGGTTTAGAGAACTAATGTGATCAACTGGAGCGCATTAATTTTTACACGGATGATCCCCTGCATAACAACCGTCCGACAGCCAAGGGTAGGATCTTGCGGTCTACCAAGCTTTGCTTTTTTGGCGCCACATTGGCGTTCGACAATATTTTGAACATATTGAGGGCCGACTGCCGGTTAGGGAAACGTTCAAGAAGGAGAATTGCCAATTCCTGGCTCTGCTACCTCTTCTAGAGATGGGCCCAGTACCAGTGCCGTGAAGTACTATTTTAACAGGGTTCCTGCTACAGCCTCGAGCAGTATTCCTCAGATCAATAGCAGGTAACGTCCCCAACTGGCACCATCGCGCCATGCCTATCTAACTTATGGCTACCAAACACGAGCCCGCGGATCATTACGCGGGTTGACAACCGGACGTACAGATCCGCGTTCTTCGTCAGTCCTTGATAGTTAGACCCGAAGAAGTGCTCATTGTCCTCGACAACACGAAATTTTTTACCGCGCCAAGTGAGCCTCTGGTCCTATAAAAACCTCTCTCCGCTAAATGGCTGGACGGAAATCCGCTCGCTTGAAAAAAGGGTGCTTTCCACTTGTGCGGCCGCCATACGCGAGCACTGCCTCGTCGCCGAACGTCTCGGTTTAAACATCCCACATTGGCGGAAGTCTCTATCGGATCAAGTAGTGCATGAAGAGGCCCAGGGTGTCTACGCCTGTAGCCCCGAGAGTTGATCGCCCTATCGAGCCCTGTCTGTTCACACCCTCGCATGTAGCCTCCAGGAAGGCATTCCCGAGTGACCGTTTGCGACCCTAACATCTAGTCACGAATAACGGGTTCTCCTGCTTGTGAATATGTCAGCAGTTTAGGCCGGATTGTTCCTGATACTGCGAGACGTAGTCTGACTTGACAGGCAACGTTTCTTGTTGTCGTGACCAGTAAATTAGATCGTCTAAGTACAGTCGTATTAATACACCGCTTAGAGCTTAAGGCACATCCTTACCGGACGTCAAGAACCAGTGCAGCCGCTTACTTACCCGAGCGAGGGCCCTGGGGTCGATGCATCGTTTAAACTGCATTATTTTGCGGGACTAGCGAGATTCGCTACTGGTCCGATTGAATACAGATAGGACAACCGTCGCATCGGTGGTGCCACGCACACTATCAACGACCTAGTGAATGTCGAATCGACAAAATTTGAGCCATATACGCCTGTGCGATTCCTTGCGGTGGAAGGCATTGGTGCCACGATATAGCCGGTTCTGTCGACTTAACTCAG
seq00025   GCCATCGTATGGGGGCCATGTGGAGCAACATTCGAGGGGTCTACTTGAACTCAATAATAAGAAGGAGGGTTGCGGGGGATGTGAGTGTGTATCAGCGGTACGCAGTGCCACTAAAGCAGAGCTCCTTGAAACCTTATCCCTGTATGTCCATTTATGCTGTTATGTTGTACCTGTGGAAGCTAAATCGGGCTGTACTTCAGAACACTGCGCTTCAAGAGGATCCGGGGGTCCCAGGCTCCCGGATCGGTTGACTCAATTCGACGTTTGCCGTTCCTCTGTGGGCAGCTGGCACTAATCACGCGGTCAATCGCGTGGCTAGTACCTTGTAGGTTCGACGAGCTTTTTACCAGAAATGATCACCCTTGGGTTTCGTAGCGAAAAGCATTCTACGGAAAGATGACATGGCATAAGCATAGAGTGTTTGTAGATGCAATAAAAAGCCTGGTGAACGCACGTACGAAGCGGGTGCTCCGCTCTAAGTTACGCCTCTCGACACCTCGTGTATCGTCGGCCCTTGAACCGGGTACTGGCCGTATATTGGATTCTCCGGCCTGACCGGACTCCTTCAAATTTGGAGGCTTCTTGAGGATTTGGTTGAGGTTCTGACGGGTCGTGATTGCTATGCAACAATGACCCGCTAAACCGGGTGGTGCCGCGTAGTTCGACCGAATTGCCGGCCAAGCTTATAGTATCGCTAAGAGAGATTGCGGCCAATAAGGGCAAACACTCAAGCTCTCTACAAAGTTAGTTCATCGATTTGTTATAACAAACGGCTTGTGCATACTTGGTTCTAGGGACCTTTTCCAGTAAGTGCCTGGCCTATTGCGAGGCTCCCGCCTAGTCGTACATTGTGGTGGAACTAGAGATGATCGCTTTGGGATCGGCGAGGAGGATCTGATGTCCTTCCAAGAGAAGGTCTCGACCGGCTGGATGATGAGCCGCGTGAGCCGAGTAAAGGCTGTTCGAGGTATGAACGACGAATAAACCTGAACCAGGACAGCAGTGGCCTAGTAGGTTTAGAGAACTAATGTGATCAACTGGAGCGCATTAATTTTTACACGGATGATCCCCTGCATAACAACCGTCCGACAGCCAAGGGTAGGATCTTGCGGTCTACCAAGCTTTGCTTTTTTGGCGCCACATTGGCGTTCGACAATATTTTGAACATATTGAGGGCCGACTGCCGGTTAGGGAAACGTTCAAGAAGGAGAATTGCCAATTCCTGGCTCTGCTACCTCTTCTAGAGATGGGCCCAGTACCAGTGCCGTGAAGTACTATTTTAACAGGGTTCCTGCTACAGCCTCGAGCAGTATTCCTCAGATCAATAGCAGGTAACGTCCCCAACTGGCACCATCGCGCCATGCCTATCTAACTTATGGCTACCAAACACGAGCCCGCGGATCATTACGCGGGTTGACAACCGGACGTACAGATCCGCGTTCTTCGTCAGTCCTTGATAGTTAGACCCGAAGAAGTGCTCATTGTCCTAGACAACACGAAATTTTTTACCGCGCCAAGTGAGCCTCTGGTCCTATAAAAACCTCTCTCCGCTAAATGGCTGGACGGAAATCCGCTCGCTTGAAAAAAGGGTGCTTTCCACTTGTGCGGCCGCCATACGCGAGCACTGCCTCGTCGCCGAACGTCTCGGTTTAAACATCCCACATTGGCGGAAGTCTCTATCGGATCAAGTAGTGCATGAAGAGGCCCAGGGTGTCTACGCCTGTAGCCCCGAGAGTTGATCGCCCTATCGAGCCCTGTCTGTTCACACCCTCGCATGTAGCCTCCAGGAAGGCATTCCCGAGTGACCGTTTGCGACCCTAACATCTAGTCACGAATAACGGGTTCTCCTGCTTGTGAATATGTCAGCAGTTTAGGCCGGATTGTTCCTGATACTGCGAGACGTAGTCTGACTTGACAGGCAACGTTTCTTGTTGTCGTGACCAGTAAATTAGATCGTCTAAGTACAGTCGTATTAATACACCGCTTAGAGCTTAAGGCACATCCTTACCGGACGTCAAGAACCAGTGCAGCCGCCTACTTACCCGAGCGAGGGCCCTGGGGTCGATGCATCGTTTAAACTGCATTATTTTGCGGGACTAGCGAGATTCGCTACTGGTCCGATTGAATACAGATAGGACAACCGTCGCATCGGTGGTGCCACGCACACTATCAACGACCTAGTGAATGTCGAATCGACAAAATTTGAGCCATATACGCCTGTGCGATTCCTTGCGGTGGAAGGCATTGGTGCCACGATATAGCCGGTTCTGTCGACTTAACTCAG
seq00026   GCCATCGTATGGGGGCCATGTGGAGCAACATTCGAGGGGTCTACTTGAACTCAATAATAAGAAGGAGGGTTGCGGGGGATGTGAGTGTGTATCAGCGGTACGCAGTGCCACTAAAGCAGAGCTCCTTGAAACCTTATCCCTGTATGTCCATTTATGCTGTTATGTTGTACCTGTGGAAGCTAAATCGGGCTGTACTTCAGAACACTGCGCTTCAAGAGGATCCGGGGGTCCCAGGCTCCCGGATCGGTTGACTCAATTCGACGTTTGCCGTTCCTCTGTGGGCAGCTGGCACTAATCACGCGGTCAATCGCGTGGCTAGTACCTTGTAGGTTCGACGAGCTTTTTACCAGAAATGATCACCCTTGGGTTTCGTAGCGAAAAGCATTCTACGGAAAGATGACATGGCATAAGCATAGAGTGTTTGTAGATGCAATAAAAAGCCTGGTGAACGCACGTACGAAGCGGGTGCTCCGCTCTAAGTTACGCCTCTCGACACCTCGTGTATCGTCGGCCCTTGAACCGGGTACTGGCCGTATATTGGATTCTCCGGCCTGACCGGACTCCTTCAAATTTGGAGGCTTCTTGAGGATTTGGTTGAGGTTCTGACGGGTCGTGATTGCTATGCAACAATGACCCGCTAAACCGGGTGGTGCCGCGTAGTTCGACCGAATTGCCGGCCAAGCTTATAGTATCGCTAAGAGAGATTGCGGCCAATAAGGGCAAACACTCAAGCTCTCTACAAAGTTAGTTCATCGATTTGTTATAACAAACGGCTTGTGCATACTTGGTTCTAGGGACCTTTTCCAGTAAGTGCCTGGCCTATTGCGAGGCTCCCGCCTAGTCGTACATTGTGGTGGAACTAGAGATGATCGCTTTGGGATCGGCGAGGAGGATCTGATGTCCTTCCAAGAGAAGGTCTCGACCGGCTGGATGATGAGCCGCGTGAGCCGAGTAAAGGCTGTTCGAGGTATGAACGACGAATAAACCTGAACCAGGACAGCAGTGGCCTAGTAGGTTTAGAGAACTAATGTGATCAACTGGAGCGCATTAATTTTTACACGGATGATCCCCTGCATAACAACCGTCCGACAGCCAAGGGTAGGATCTTGCGGTCTACCAAGCTTTGCTTTTTTGGCGCCACATTGGCGTTCGACAATATTTTGAACATATTGAGGGCCGACTGCCGGTTAGGGAAACGTTCAAGAAGGAGAATTGCCAATTCCTGGCTCTGCTACCTCTTCTAGAGATGGGCCCAGTACCAGTGCCGTGAAGTACTATTTTAACAGGGTTCCTGCTACAGCCTCGGGCAGTATTCCTCAGATCAATAGCAGGTAACGTCCCCAACTGGCACCATCGCGCCATGCCTATCTAACTTATGGCTACCAAACACGAGCCCGCGGATCATTACGCGGGTTGACAACCGGACGTACAGATCCGCGTTCTTCGTCAGTCCTTGATAGTTAGACCCGAAGAAGTGCTCATTGTCCTCGACAACACGAAATTTTTTACCGCGCCAAGTGAGCCTCTGGTCCTATAAAAACCTCTCTCCGCTAAATGGCTGGACGGAAATCCGCTCGCTTGAAAAAAGGGTGCTTTCCACTTGTGCGGCCGCCATACGCGAGCACTGCCTCGTCGCCGAACGTCTCGGTTTAAACATCCCACATTGGCGGAAGTCTCTATCGGATCAAGTAGTGCATGAAGAGGCCCAGGGTGTCTACGCCTGTAGCCCCGAGAGTTGATCGCCCTATCGAGCCCTGTCTGTTCACACCCTCGCATGTAGCCTCCAGGAAGGCATTCCCGAGTGACCGTTTGCGACCCTAACATCTAGTCACGAATAACGGGTTCTCCTGCTTGTGAATATGTCAGCAGTTTAGGCCGGATTGTTCCTGATACTGCGAGACGTAGTCTGACTTGACAGGCAACGTTTCTTGTTGTCGTGACCAGTAAATTAGATCGTCTAAGTACAGTCGTATTAATACACCGCTTAGAGCTTAAGGCACATCCTTACCGGACGTCAAGAACCAGTGCAGCCGCTTACTTACCCGAGCGAGGGCCCTGGGGTCGATGCATCGTTTAAACTGCATTATTTTGCGGGACTAGCGAGATTCGCTACTGGTCCGATTGAATACAGATAGGACAACCGTCGCATCGGTGGTGCCACGCACACTATCAACGACCTAGTGAATGTCGAATCGACAAAATTTGAGCCATATACGCCTGTGCGATTCCTTGCGGTGGAAGGCATTGGTGCCACGATATAGCCGGTTCTGTCGACTTAACTCAG
seq00027   GCCATCGTATGGGGGCCATGTGGAGCAACATTCGAGGGGTCTACTTGAACTCAATAATAAGAAGGAGGGTTGCGGGGGATGTGAGTGTGTATCAGCGGTACGCAGTGCCACTAAAGCAGAGCTCCTTGAAACCTTATCCCTGTATGTCCATTTATGCTGTTATGTTGTACCTGTGGAAGCTAAATCGGGCTGTACTTCAGAACACTGCGCTTCAAGAGGATCCGGGGGTCCCAGGCTCCCGGATCGGTTGACTCAATTCGACGTTTGCCGTTCCTCTGTGGGCAGCTGGCACTAATCACGCGGTCAATCGCGTGGCTAGTACCTTGTAGGTTCGACGAGCTTTTTACCAGAAATGATCACCCTTGGGTTTCGTAGCGAAAAGCATTCTACGGAAAGATGACATGGCATAAGCATAGAGTGTTTGTAGATGCAATAAAAAGCCTGGTGAACGCACGTACGAAGCGGGTGCTCCGCTCTAAGTTACGCCTCTCGACACCTCGTGTATCGTCGGCCCTTGAACCGGGTACTGGCCGTATATTGGATTCTCCGGCCTGACCGGACTCCTTCAAATTTGGAGGCTTCTTGAGGATTTGGTTGAGGTTCTGACGGGTCGTGATTGCTATGCAACAATGACCCGCTAAACCGGGTGGTGCCGCGTAGTTCGACCGAATTGCCGGCCAAGCTTATAGTATCGCTAAGAGAGATTGCGGCCAATAAGGGCAAACACTCAAGCTCTCTACAAAGTTAGTTCATCGATTTGTTATAACAAACGGCTTGTGCATACTTGGTTCTAGGGACCTTTTCCAGTAAGTGCCTGGCCTATTGCGAGGCTCCCGCCTAGTCGTACATTGTGGTGGAACTAGAGATGATCGCTTTGGGATCGGCGAGGAGGATCTGATGTCCTTCCAAGAGAAGGTCTCGACCGGCTGGATGATGAGCCGCGTGAGCCGAGTAAAGGCTGTTCGAGGTATGAACGACGAATAAACCTGAACCAGGACAGCAGTGGCCTAGTAGGTTTAGAGAACTAATGTGATCAACTGGAGCGCATTAATTTTTACACGGATGATCCCCTGCATAACAACCGTCCGACAGCCAAGGGTAGGATCTTGCGGTCTACCAAGCTTTGCTTTTTTGGCGCCACATTGGCGTTCGACAATATTTTGAACATATTGAGGGCCGACTGCCGGTTAGGGAAACGTTCAAGAAGGAGAATTGCCAATTCCTGGCTCTGCTACCTCTTCTAGAGATGGGCCCAGTACCAGTGCCGTGAAGTACTATTTTAACAGGGTTCCTGCTACAGCCTCGAGCAGTATTCCTCAGATCAATAGCAGGTAACGTCCCCAACTGGCACCATCGCGCCATGCCTATCTAACTTATGGCTACCAAACACGAGCCCGCGGATCATTACGCGGGTTGACAACCGGACGTACAGATCCGCGTTCTTCGTCAGTCCTTGATAGTTAGACCCGAAGAAGTGCTCATTGTCCTAGACAACACGAAATTTTTTACCGCGCCAAGTGAGCCTCTGGTCCTATAAAAACCTCTCTCCGCTAAATGGCTGGACGGAAATCCGCTCGCTTGAAAAAAGGGTGCTTTCCACTTGTGCGGCCGCCATACGCGAGCACTGCCTCGTCGCCGAACGTCTCGGTTTAAACATCCCACATTGGCGGAAGTCTCTATCGGATCAAGTAGTGCATGAAGAGGCCCAGGGTGTCTACGCCTGTAGCCCCGAGAGTTGATCGCCCTATCGAGCCCTGTCTGTTCACACCCTCGCATGTAGCCTCCAGGAAGGCATTCCCGAGTGACCGTTTGCGACCCTAACATCTAGTCACGAATAACGGGTTCTCCTGCTTGTGAATATGTCAGCAGTTTAGGCCGGATTGTTCCTGATACTGCGAGACGTAGTCTGACTTGACAGGCAACGTTTCTTGTTGTCGTGACCAGTAAATTAGATCGTCTAAGTACAGTCGTATTAATACACCGCTTAGAGCTTAAGGCACATCCTTACCGGACGTCAAGAACCAGTGCAGCCGCTTACTTACCCGAGCGAGGGCCCTGGGGTCGATGCATCGTTTAAACTGCATTATTTTGCGGGACTAGCGAGATTCGCTACTGGTCCGATTGAATACAGATAGGACAACCGTCGCATCGGTGGTGCCACGCACACTATCAACGACCTAGTGAATGTCGAATCGACAAAATTTGAGCCATATACGCCTGTGCGATTCCTTGCGGTGGAAGGCATTGGTGCCACGATATAGCCGGTTCTGTCGACTTAACTCAG
seq00028   GCCATCGTATGGGGGCCATGTGGAGCAACATTCGAGGGGTCTACTTGAACTCAATAATAAGAAGGAGGGTTGCGGGGGATGTGAGTGTGTATCAGCGGTACGCAGTGCCACTAAAGCAGAGCTCCTTGAAACCTTATCCCTGTATGTCCATTTATGCTGTTATGTTGTACCTGTGGAAGCTAAATCGGGCTGTACTTCAGAACACTGCGCTTCAAGAGGATCCGGGGGTCCCAGGCTCCCGGATCGGTTGACTCAATTCGACGTTTGCCGTTCCTCTGTGGGCAGCTGGCACTAATCACGCGGTCAATCGCGTGGCTAGTACCTTGTAGGTTCGACGAGCTTTTTACCAGAAATGATCACCCTTGGGTTTCGTAGCGAAAAGCATTCTACGGAAAGATGACATGGCATAAGCATAGAGTGTTTGTAGATGCAATAAAAAGCCTGGTGAACGCACGTACGAAGCGGGTGCTCCGCTCTAAGTTACGCCTCTCGACACCTCGTGTATCGTCGGCCCTTGAACCGGGTACTGGCCGTATATTGGATTCTCCGGCCTGACCGGACTCCTTCAAATTTGGAGGCTTCTTGAGGATTTGGTTGAGGTTCTGACGGGTCGTGATTGCTATGCAACAATGACCCGCTAAACCGGGTGGTGCCGCGTAGTTCGACCGAATTGCCGGCCAAGCTTATAGTATCGCTAAGAGAGATTGCGGCCAATAAGGGCAAACACTCAAGCTCTCTACAAAGTTAGTTCATCGATTTGTTATAACAAACGGCTTGTGCATACTTGGTTCTAGGGACCTTTTCCAGTAAGTGCCTGGCCTATTGCGAGGCTCCCGCCTAGTCGTACATTGTGGTGGAACTAGAGATGATCGCTTTGGGATCGGCGAGGAGGATCTGATGTCCTTCCAAGAGAAGGTCTCGACCGGCTGGATGATGAGCCGCGTGAGCCGAGTAAAGGCTGTTCGAGGTATGAACGACGAATAAACCTGAACCAGGACAGCAGTGGCCTAGTAGGTTTAGAGAACTAATGTGATCAACTGGAGCGCATTAATTTTTACGCGGATGATCCCCTGCATAACAACCGTCCGACAGCCAAGGGTAGGATCTTGCGGTCTACCAAGCTTTGCTTTTTTGGCGCCACATTGGCGTTCGACAATATTTTGAACATATTGAGGGCCGACTGCCGGTTAGGGAAACGTTCAAGAAGGAGAATTGCCAATTCCTGGCTCTGCTACCTCTTCTAGAGATGGGCCCAGTACCAGTGCCGTGAAGTACTATTTTAACAGGGTTCCTGCTACAGCCTCGAGCAGTATTCCTCAGATCAATAGCAGGTAACGTCCCCAACTGGCACCATCGCGCCATGCCTATCTAACTTATGGCTACCAAACACGAGCCCGCGGATCATTACGCGGGTTGACAACCGGACGTACAGATCCGCGTTCTTCGTCAGTCCTTGATAGTTAGACCCGAAGAAGTGCTCATTGTCCTAGACAACACGAAATTTTTTACCGCGCCAAGTGAGCCTCTGGTCCTATAAAAACCTCTCTCCGCTAAATGGCTGGACGGAAATCCGCTCGCTTGAAAAAAGGGTGCTTTCCACTTGTGCGGCCGCCATACGCGAGCACTGCCTCGTCGCCGAACGTCTCGGTTTAAACATCCCACATTGGCGGAAGTCTCTATCGGATCAAGTAGTGCATGAAGAGGCCCAGGGTGTCTACGCCTGTAGCCCCGAGAGTTGATCGCCCTATCGAGCCCTGTCTGTTCACACCCTCGCATGTAGCCTCCAGGAAGGCATTCCCGAGTGACCGTTTGCGACCCTAACATCTAGTCACGAATAACGGGTTCTCCTGCTTGTGAATATGTCAGCAGTTTAGGCCGGATTGTTCCTGATACTGCGAGACGTAGTCTGACTTGACAGGCAACGTTTCTTGTTGTCGTGACCAGTAAATTAGATCGTCTAAGTACAGTCGTATTAATACACCGCTTAGAGCTTAAGGCACATCCTTACCGGACGTCAAGAACCAGTGCAGCCGCTTACTTACCCGAGCGAGGGCCCTGGGGTCGATGCATCGTTTAAACTGCATTATTTTGCGGGACTAGCGAGATTCGCTACTGGTCCGATTGAATACAGATAGGACAACCGTCGCATCGGTGGTGCCACGCACACTATCAACGACCTAGTGAATGTCGAATCGACAAAATTTGAGCCATATACGCCTGTGCGATTCCTTGCGGTGGAAGGCATTGGTGCCACGATATAGCCGGTTCTGTCGACTTAACTCAG
seq00029   GCCATCGTATGGGGGCCATGTGGAGCAACATTCGAGGGGTCTACTTGAACTCAATAATAAGAAGGAGGGTTGCGGGGGATGTGAGTGTGTATCAGCGGTACGCAGTGCCACTAAAGCAGAGCTCCTTGAAACCTTATCCCTGTATGTCCATTTATGCTGTTATGTTGTACCTGTGGAAGCTAAATCGGGCTGTACTTCAGAACACTGCGCTTCAAGAGGATCCGGGGGTCCCAGGCTCCCGGATCGGTTGACTCAATTCGACGTTTGCCGTTCCTCTGTGGGCAGCTGGCACTAATCACGCGGTCAATCGCGTGGCTAGTACCTTGTAGGTTCGACGAGCTTTTTACCAGAAATGATCACCCTTGGGTTTCGTAGCGAAAAGCATTCTACGGAAAGATGACATGGCATAAGCATAGAGTGTTTGTAGATGCAATAAAAAGCCTGGTGAACGCACGTACGAAGCGGGTGCTCCGCTCTAAGTTACGCCTCTCGACACCTCGTGTATCGTCGGCCCTTGAACCGGGTACTGGCCGTATATTGGATTCTCCGGCCTGACCGGACTCCTTCAAATTTGGAGGCTTCTTGAGGATTTGGTTGAGGTTCTGACGGGTCGTGATTGCTATGCAACAATGACCCGCTAAACCGGGTGGTGCCGCGTAGTTCGACCGAATTGCCGGCCAAGCTTATAGTATCGCTAAGAGAGATTGCGGCCAATAAGGGCAAACACTCAAGCTCTCTACAAAGTTAGTTCATCGATTTGTTATAACAAACGGCTTGTGCATACTTGGTTCTAGGGACCTTTTCCAGTAAGTGCCTGGCCTATTGCGAGGCTCCCGCCTAGTCGTACATTGTGGTGGAACTAGAGATGATCGCTTTGGGATCGGCGAGGAGGATCTGATGTCCTTCCAAGAGAAGGTCTCGACCGGCTGGATGATGAGCCGCGTGAGCCGAGTAAAGGCTGTTCGAGGTATGAACGACGAATAAACCTGAACCAGGACAGCAGTGGCCTAGTAGGTTTAGAGAACTAATGTGATCAACTGGAGCGCATTAATTTTTACACGGATGATCCCCTGCATAACAACCGTCCGACAGCCAAGGGTAGGATCTTGCGGTCTACCAAGCTTTGCTTTTTTGGCGCCACATTGGCGTTCGACAATATTTTGAACATATTGAGGGCCGACTGCCGGTTAGGGAAACGTTCAAGAAGGAGAATTGCCAATTCCTGGCTCTGCTACCTCTTCTAGAGATGGGCCCAGTACCAGTGCCGTGAAGTACTATTTTAACAGGGTTCCTGCTACAGCCTCGAGCAGTATTCCTCAGATCAATAGCAGGTAACGTCCCCAACTGGCACCATCGCGCCATGCCTATCTAACTTATGGCTACCAAACACGAGCCCGCGGATCATTACGCGGGTTGACAACCGGACGTACAGATCCGCGTTCTTCGTCAGTCCTTGATAGTTAGACCCGAAGAAGTGCTCATTGTCCTAGACAACACGAAATTTTTTACCGCGCCAAGTGAGCCTCTGGTCCTATAAAAACCTCTCTCCGCTAAATGGCTGGACGGAAATCCGCTCGCTTGAAAAAAGGGTGCTTTCCACTTGTGCGGCCGCCATACGCGAGCACTGCCTCGTCGCCGAACGTCTCGGTTTAAACATCCCACATTGGCGGAAGTCTCTGTCGGATCAAGTAGTGCATGAAGAGGCCCAGGGTGTCTACGCCTGTAGCCCCGAGAGTTGATCGCCCTATCGAGCCCTGTCTGTTCACACCCTCGCATGTAGCCTCCAGGAAGGCATTCCCGAGTGACCGTTTGCGACCCTAACATCTAGTCACGAATAACGGGTTCTCCTGCTTGTGAATATGTCAGCAGTTTAGGCCGGATTGTTCCTGATACTGCGAGACGTAGTCTGACTTGACAGGCAACGTTTCTTGTTGTCGTGACCAGTAAATTAGATCGTCTAAGTACAGTCGTATTAATACACCGCTTAGAGCTTAAGGCACATCCTTACCGGACGTCAAGAACCAGTGCAGCCGCTTACTTACCCGAGCGAGGGCCCTGGGGTCGATGCATCGTTTAAACTGCATTATTTTGCGGGACTAGCGAGATTCGCTACTGGTCCGATTGAATACAGATAGGACAACCGTCGCATCGGTGGTGCCACGCACACTATCAACGACCTAGTGAATGTCGAATCGACAAAATTTGAGCCATATACGCCTGTGCGATTCCTTGCGGTGGAAGGCATTGGTGCCACGATATAGCCGGTTCTGTCGACTTAACTCAG
seq00030   GCCATCGTATGGGGGCCATGTGGAGCAACATTCGAGGGGTCTACTTGAACTCAATAATAAGAAGGAGGGTTGCGGGGGATGTGAGTGTGTATCAGCGGTACGCAGTGCCACTAAAGCAGAGCTCCTTGAAACCTTATCCCTGTATGTCCATTTATGCTGTTATGTTGTACCTGTGGAAGCTAAATCGGGCTGTACTTCAGAACACTGCGCTTCAAGAGGATCCGGGGGTCCCAGGCTCCCGGATCGGTTGACTCAATTCGACGTTTGCCGTTCCTCTGTGGGCAGCTGGCACTAATCACGCGGTCAATCGCGTGGCTAGTACCTTGTAGGTTCGACGAGCTTTTTACCAGAAATGATCACCCTTGGGTTTCGTAGCGAAAAGCATTCTACGGAAAGATGACATGGCATAAGCATAGAGTGTTTGTAGATGCAATAAAAAGCCTGGTGAACGCACGTACGAAGCGGGTGCTCCGCTCTAAGTTACGCCTCTCGACACCTCGTGTATCGTCGGCCCTTGAACCGGGTACTGGCCGTATATTGGATTCTCCGGCCTGACCGGACTCCTTCAAATTTGGAGGCTTCTTGAGGATTTGGTTGAGGTTCTGACGGGTCGTGATTGCTATGCAACAATGACCCGCTAAACCGGGTGGTGCCGCGTAGTTCGACCGAATTGCCGGCCAAGCTTATAGTATCGCTAAGAGAGATTGCGGCCAATAAGGGCAAACACTCAAGCTCTCTACAAAGTTAGTTCATCGATTTGTTATAACAAACGGCTTGTGCATACTTGGTTCTAGGGACCTTTTCCAGTAAGTGCCTGGCCTATTGCGAGGCTCCCGCCTAGTCGTACATTGTGGTGGAACTAGAGATGATCGCTTTGGGATCGGCGAGGAGGATCTGATGTCCTTCCAAGAGAAGGTCTCGACCGGCTGGATGATGAGCCGCGTGAGCCGAGTAAAGGCTGTTCGAGGTATGAACGACGAATAAACCTGAACCAGGACAGCAGTGGCCTAGTAGGTTTAGAGAACTAATGTGATCAACTGGAGCGCATTAATTTTTACACGGATGATCCCCTGCATAACAACCGTCCGACAGCCAAGGGTAGGATCTTGCGGTCTACCAAGCTTTGCTTTTTTGGCGCCACATTGGCGTTCGACAATATTTTGAACATATTGAGGGCCGACTGCCGGTTAGGGAAACGTTCAAGAAGGAGAATTGCCAATTCCTGGCTCTGCTACCTCTTCTAGAGATGGGCCCAGTACCAGTGCCGTGAAGTACTATTTTAACAGGGTTCCTGCTACAGCCTCGAGCAGTATTCCTCAGATCAATAGCAGGTAACGTCCCCAACTGGCACCATCGCGCCATGCCTATCTAACTTATGGCTACCAAACACGAGCCCGCGGATCATTACGCGGGTTGACAACCGGACGTACAGATCCGCGTTCTTCGTCAGTCCTTGATAGTTAGACCCGAAGAAGTGCTCATTGTCCTAGACAACACGAAATTTTTTACCGCGCCAAGTGAGCCTCTGGTCCTATAAAAACCTCTCTCCGCTAAATGGCTGGACGGAAATCCGCTCGCTTGAAAAAAGGGTGCTTTCCACTTGTGCGGCCGCCATACGCGAGCACTGCCTCGTCGCCGAACGTCTCGGTTTAAACATCCCACATTGGCGGAAGTCTCTATCGGATCAAGTAGTGCATGAAGAGGCCCAGGGTGTCTACGCCTGTAGCCCCGAGAGTTGATCGCCCTATCGAGCCCTGTCTGTTCACACCCTCGCATGTAGCCTCCAAGAAGGCATTCCCGAGTGACCGTTTGCGACCCTAACATCTAGTCACGAATAACGGGTTCTCCTGCTTGTGAATATGTCAGCAGTTTAGGCCGGATTGTTCCTGATACTGCGAGACGTAGTCTGACTTGACAGGCAACGTTTCTTGTTGTCGTGACCAGTAAATTAGATCGTCTAAGTACAGTCGTATTAATACACCGCTTAGAGCTTAAGGCACATCCTTACCGGACGTCAAGAACCAGTGCAGCCGCCTACTTACCCGAGCGAGGGCCCTGGGGTCGATGCATCGTTTAAACTGCATTATTTTGCGGGACTAGCGAGATTCGCTACTGGTCCGATTGAATACAGATAGGACAACCGTCGCATCGGTGGTGCCACGCACACTATCAACGACCTAGTGAATGTCGAATCGACAAAATTTGAGCCATATACGCCTGTGCGATTCCTTGCGGTGGAAGGCATTGGTGCCACGATATAGCCGGTTCTGTCGACTTAACTCAG
seq00031   GCCATCGTATGGGGGCCATGTGGAGCAACATTCGAGGGGTCTACTTGAACTCAATAATAAGAAGGAGGGTTGCGGGGGATGTGAGTGTGTATCAGCGGTACGCAGTGCCACTAAAGCAGAGCTCCTTGAAACCTTATCCCTGTATGTCCATTTATGCTGTTATGTTGTACCTGTGGAAGCTAAATCGGGCTGTACTTCAGAACACTGCGCTTCAAGAGGATCCGGGGGTCCCAGGCTCCCGGATCGGTTGACTCAATTCGACGTTTGCCGTTCCTCTGTGGGCAGCTGGCACTAATCACGCGGTCAATCGCGTGGCTAGTACCTTGTAGGTTCGACGAGCTTTTTACCAGAAATGATCACCCTTGGGTTTCGTAGCGAAAAGCATTCTACGGAAAGATGACATGGCATAAGCATAGAGTGTTTGTAGATGCAATAAAAAGCCTGGTGAACGCACGTACGAAGCGGGTGCTCCGCTCTAAGTTACGCCTCTCGACACCTCGTGTATCGTCGGCCCTTGAACCGGGTACTGGCCGTATATTGGATTCTCCGGCCTGACCGGACTCCTTCAAATTTGGAGGCTTCTTGAGGATTTGGTTGAGGTTCTGACGGGTCGTGATTGCTATGCAACAATGACCCGCTAAACCGGGTGGTGCCGCGTAGTTCGACCGAATTGCCGGCCAAGCTTATAGTATCGCTAAGAGAGATTGCGGCCAATAAGGGCAAACACTCAAGCTCTCTACAAAGTTAGTTCATCGATTTGTTATAACAAACGGCTTGTGCATACTTGGTTCTAGGGACCTTTTCCAGTAAGTGCCTGGCCTATTGCGAGGCTCCCGCCTAGTCGTACATTGTGGTGGAACTAGAGATGATCGCTTTGGGATCGGCGAGGAGGATCTGATGTCCTTCCAAGAGAAGGTCTCGACCGGCTGGATGATGAGCCGCGTGAGCCGAGTAAAGGCTGTTCGAGGTATGAACGACGAATAAACCTGAACCAGGACAGCAGTGGCCTAGTAGGTTTAGAGAACTAATGTGATCAACTGGAGCGCATTAATTTTTACACGGATGATCCCCTGCATAACAACCGTCCGACAGCCAAGGGTAGGATCTTGCGGTCTACCAAGCTTTGCTTTTTTGGCGCCACATTGGCGTTCGACAATATTTTGAACATATTGAGGGCCGACTGCCGGTTAGGGAAACGTTCAAGAAGGAGAATTGCCAATTCCTGGCTCTGCTACCTCTTCTAGAGATGGGCCCAGTACCAGTGCCGTGAAGTACTATTTTAACAGGGTTCCTGCTACAGCCTCGAGCAGTATTCCTCAGATCAATAGCAGGTAACGTCCCCAACTGGCACCATCGCGCCATGCCTATCTAACTTATGGCTACCAAACACGAGCCCGCGGATCATTACGCGGGTTGACAACCGGACGTACAGATCCGCGTTCTTCGTCAGTCCTTGATAGTTAGACCCGAAGAAGTGCTCATTGTCCTCGACAACACGAAATTTTTTACCGCGCCAAGTGAGCCTCTGGTCCTATAAAAACCTCTCTCCGCTAAATGGCTGGACGGAAATCCGCTCGCTTGAAAAAAGGGTGCTTTCCACTTGTGCGGCCGCCATACGCGAGCACTGCCTCGTCGCCGAACGTCTCGGTTTAAACATCCCACATTGGCGGAAGTCTCTATCGGATCAAGTAGTGCATGAAGAGGCCCAGGGTGTCTACGCCTGTAGCCCCGAGAGTTGATCGCCCTATCGAGCCCTGTCTGTTCACACCCTCGCATGTAGCCTCCAGGAAGGCATTCCCGAGTGACCGTTTGCGACCCTAACATCTAGTCACGAATAACGGGTTCTCCTGCTTGTGAATATGTCAGCAGTTTAGGCCGGATTGTTCCTGATACTGCGAGACGTAGTCTGACTTGACAGGCAACGTTTCTTGTTGTCGTGACCAGTAAATTAGATCGTCTAAGTACAGTCGTATTAATACACCGCTTAGAGCTTAAGGCACATCCTTACCGGACGTCAAGAACCAGTGCAGCCGCTTACTTACCCGAGCGAGGGCCCTGGGGTCGATGCATCGTTTAAACTGCATTATTTTGCGGGACTAGCGAGATTCGCTACTGGTCCGATTGAATACAGATAGGACAACCGTCGCATCGGTGGTGCCACGCACACTATCAACGACCTAGTGAATGTCGAATCGACAAAATTTGAGCCATATACGCCTGTGCGATTCCTTGCGGTGGAAGGCATTGGTGCCACGATATAGCCGGTTCTGTCGACTTAACTCAG
seq00032   GCCATCGTATGGGGGCCATGTGGAGCAACATTCGAGGGGTCTACTTGAACTCAATAATAAGAAGGAGGGTTGCGGGGGATGTGAGTGTGTATCAGCGGTACGCAGTGCCACTAAAGCAGAGCTCCTTGAAACCTTATCCCTGTATGTCCATTTATGCTGTTATGTTGTACCTGTGGAAGCTAAATCGGGCTGTACTTCAGAACACTGCGCTTCAAGAGGATCCGGGGGTCCCAGGCTCCCGGATCGGTTGACTCAATTCGACGTTTGCCGTTCCTCTGTGGGCAGCTGGCACTAATCACGCGGTCAATCGCGTGGCTAGTACCTTGTAGGTTCGACGAGCTTTTTACCAGAAATGATCACCCTTGGGTTTCGTAGCGAAAAGCATTCTACGGAAAGATGACATGGCATAAGCATAGAGTGTTTGTAGATGCAATAAAAAGCCTGGTGAACGCACGTACGAAGCGGGTGCTCCGCTCTAAGTTACGCCTCTCGACACCTCGTGTATCGTCGGCCCTTGAACCGGGTACTGGCCGTATATTGGATTCTCCGGCCTGACCGGACTCCTTCAAATTTGGAGGCTTCTTGAGGATTTGGTTGAGGTTCTGACGGGTCGTGATTGCTATGCAACAATGACCCGCTAAACCGGGTGGTGCCGCGTAGTTCGACCGAATTGCCGGCCAAGCTTATAGTATCGCTAAGAGAGATTGCGGCCAATAAGGGCAAACACTCAAGCTCTCTACAAAGTTAGTTCATCGATTTGTTATAACAAACGGCTTGTGCATACTTGGTTCTAGGGACCTTTTCCAGTAAGTGCCTGGCCTATTGCGAGGCTCCCGCCTAGTCGTACATTGTGGTGGAACTAGAGATGATCGCTTTGGGATCGGCGAGGAGGATCTGATGTCCTTCCAAGAGAAGGTCTCGACCGGCTGGATGATGAGCCGCGTGAGCCGAGTAAAGGCTGTTCGAGGTATGAACGACGAATAAACCTGAACCAGGACAGCAGTGGCCTAGTAGGTTTAGAGAACTAATGTGATCAACTGGAGCGCATTAATTTTTACACGGATGATCCCCTGCATAACAACCGTCCGACAGCCAAGGGTAGGATCTTGCGGTCTACCAAGCTTTGCTTTTTTGGCGCCACATTGGCGTTCGACAATATTTTGAACATATTGAGGGCCGACTGCCGGTTAGGGAAACGTTCAAGAAGGAGAATTGCCAATTCCTGGCTCTGCTACCTCTTCTAGAGATGGGCCCAGTACCAGTGCCGTGAAGTACTATTTTAACAGGGTTCCTGCTACAGCCTCGAGCAGTATTCCTCAGATCAATAGCAGGTAACGTCCCCAACTGGCACCATCGCGCCATGCCTATCTAACTTATGGCTACCAAACACGAGCCCGCGGATCATTACGCGGGTTGACAACCGGACGTACAGATCCGCGTTCTTCGTCAGTCCTTGATAGTTAGACCCGAAGAAGTGCTCATTGTCCTCGACAACACGAAATTTTTTACCGCGCCAAGTGAGCCTCTGGTCCTATAAAAACCTCTCTCCGCTAAATGGCTGGACGGAAATCCGCTCGCTTGAAAAAAGGGTGCTTTCCACTTGTGCGGCCGCCATACGCGAGCACTGCCTCGTCGCCGAACGTCTCGGTTTAAACATCCCACATTGGCGGAAGTCTCTATCGGATCAAGTAGTGCATGAAGAGGCCCAGGGTGTCTACGCCTGTAGCCCCGAGAGTTGATCGCCCTATCGAGCCCTGTCTGTTCACACCCTCGCATGTAGCCTCCAGGAAGGCATTCCCGAGTGACCGTTTGCGACCCTAACATCTAGTCACGAATAACGGGTTCTCCTGCTTGTGAATATGTCAGCAGTTTAGGCCGGATTGTTCCTGATACTGCGAGACGTAGTCTGACTTGACAGGCAACGTTTCTTGTTGTCGTGACCAGTAAATTAGATCGTCTAAGTACAGTCGTATTAATACACCGCTTAGAGCTTAAGGCACATCCTTACCGGACGTCAAGAACCAGTGCAGCCGCTTACTTACCCGAGCGAGGGCCCTGGGGTCGATGCATCGTTTAAACTGCATTATTTTGCGGGACTAGCGAGATTCGCTACTGGTCCGATTGAATACAGATAGGACAACCGTCGCATCGGTGGTGCCACGCACACTATCAACGACCTAGTGAATGTCGAATCGACAAAATTTGAGCCATATACGCCTGTGCGATTCCTTGCGGTGGAAGGCATTGGTGCCACGATATAGCCGGTTCTGTCGACTTAACTCAG
seq00033   GCCATCGTATGGGGGCCATGTGGAGCAACATTCGAGGGGTCTACTTGAACTCAATAATAAGAAGGAGGGTTGCGGGGGATGTGAGTGTGTATCAGCGGTACGCAGTGCCACTAAAGCAGAGCTCCTTGAAACCTTATCCCTGTATGTCCATTTATGCTGTTATGTTGTACCTGTGGAAGCTAAATCGGGCTGTACTTCAGAACACTGCGCTTCAAGAGGATCCGGGGGTCCCAGGCTCCCGGATCGGTTGACTCAATTCGACGTTTGCCGTTCCTCTGTGGGCAGCTGGCACTAATCACGCGGTCAATCGCGTGGCTAGTACCTTGTAGGTTCGACGAGCTTTTTACCAGAAATGATCACCCTTGGGTTTCGTAGCGAAAAGCATTCTACGGAAAGATGACATGGCATAAGCATAGAGTGTTTGTAGATGCAATAAAAAGCCTGGTGAACGCACGTACGAAGCGGGTGCTCCGCTCTAAGTTACGCCTCTCGACACCTCGTGTATCGTCGGCCCTTGAACCGGGTACTGGCCGTATATTGGATTCTCCGGCCTGACCGGACTCCTTCAAATTTGGAGGCTTCTTGAGGATTTGGTTGAGGTTCTGACGGGTCGTGATTGCTATGCAACAATGACCCGCTAAACCGGGTGGTGCCGCGTAGTTCGACCGAATTGCCGGCCAAGCTTATAGTATCGCTAAGAGAGATTGCGGCCAATAAGGGCAAACACTCAAGCTCTCTACAAAGTTAGTTCATCGATTTGTTATAACAAACGGCTTGTGCATACTTGGTTCTAGGGACCTTTTCCAGTAAGTGCCTGGCCTATTGCGAGGCTCCCGCCTAGTCGTACATTGTGGTGGAACTAGAGATGATCGCTTTGGGATCGGCGAGGAGGATCTGATGTCCTTCCAAGAGAAGGTCTCGACCGGCTGGATGATGAGCCGCGTGAGCCGAGTAAAGGCTGTTCGAGGTATGAACGACGAATAAACCTGAACCAGGACAGCAGTGGCCTAGTAGGTTTAGAGAACTAATGTGATCAACTGGAGCGCATTAATTTTTACACGGATGATCCCCTGCATAACAACCGTCCGACAGCCAAGGGTAGGATCTTGCGGTCTACCAAGCTTTGCTTTTTTGGCGCCACATTGGCGTTCGACAATATTTTGAACATATTGAGGGCCGACTGCCGGTTAGGGAAACGTTCAAGAAGGAGAATTGCCAATTCCTGGCTCTGCTACCTCTTCTAGAGATGGGCCCAGTACCAGTGCCGTGAAGTACTATTTTAACAGGGTTCCTGCTACAGCCTCGGGCAGTATTCCTCAGATCAATAGCAGGTAACGTCCCCAACTGGCACCATCGCGCCATGCCTATCTAACTTATGGCTACCAAACACGAGCCCGCGGATCATTACGCGGGTTGACAACCGGACGTACAGATCCGCGTTCTTCGTCAGTCCTTGATAGTTAGACCCGAAGAAGTGCTCATTGTCCTCGACAACACGAAATTTTTTACCGCGCCAAGTGAGCCTCTGGTCCTATAAAAACCTCTCTCCGCTAAATGGCTGGACGGAAATCCGCTCGCTTGAAAAAAGGGTGCTTTCCACTTGTGCGGCCGCCATACGCGAGCACTGCCTCGTCGCCGAACGTCTCGGTTTAAACATCCCACATTGGCGGAAGTCTCTATCGGATCAAGTAGTGCATGAAGAGGCCCAGGGTGTCTACGCCTGTAGCCCCGAGAGTTGATCGCCCTATCGAGCCCTGTCTGTTCACACCCTCGCATGTAGCCTCCAGGAAGGCATTCCCGAGTGACCGTTTGCGACCCTAACATCTAGTCACGAATAACGGGTTCTCCTGCTTGTGAATATGTCAGCAGTTTAGGCCGGATTGTTCCTGATACTGCGAGACGTAGTCTGACTTGACAGGCAACGTTTCTTGTTGTCGTGACCAGTAAATTAGATCGTCTAAGTACAGTCGTATTAATACACCGCTTAGAGCTTAAGGCACATCCTTACCGGACGTCAAGAACCAGTGCAGCCGCTTACTTACCCGAGCGAGGGCCCTGGGGTCGATGCATCGTTTAAACTGCATTATTTTGCGGGACTAGCGAGATTCGCTACTGGTCCGATTGAATACAGATAGGACAACCGTCGCATCGGTGGTGCCACGCACACTATCAACGACCTAGTGAATGTCGAATCGACAAAATTTGAGCCATATACGCCTGTGCGATTCCTTGCGGTGGAAGGCATTGGTGCCACGATATAGCCGGTTCTGTCGACTTAACTCAG
