# Supplementary material for: How Good Are Indirect Tests at Detecting Recombination in Human mtDNA?
Source: G3 (Bethesda). 2013 Jul 1;3(7):1095–104. doi: 10.1534/g3.113.006510 (PMC3704238; doi:10.1534/g3.113.006510)
Supplement: Supporting Information [file supp_g3.113.006510_FileS2.gz › SequenceData/mtDNA_ratehet&popgrowth/0/3rdbase/Infiles/0_88-new.txt]

33 2284
seq00001   GGCGGTGCACGGTGCGAGAGTCCCGAGGCAAGCCGGCTTGCATGCTCCGGCCCACTAAGCGCTGGGTTGTATTTATACCGGGCACCTCGTTGACGACTATTGTGAATGCGAGGAGGTGACTTTCGCGGTACAGCTACTTCCAAACGTAGCACGGCAGGCCATCCTTAATTCCAATCAGAGACACTCTCTGAGTTAAGTAGTATATTCGGTATACTTTTAGGGGAGTTAGAGTACGGGAGGCCCCGAGAACAACAAATGTTCTCCAGGGTCGTGTAAAGGACCCCTTGACAGATGAGAGATAGGCAGCGCTGAACTCATATACGCTTAGGCATGCACTCCCAGCCACTCCCCAACTCCGCAGGCTGCGGGGCGGAATGCTCTGTGATCGGTTTACCCGGAGAAAGGTGCCATTCCATTGTGATACCGGCCTAAACTACTAGTAGTAGGACTATCCTTAAGATGCCTCCACGGACGGGTCGGGGCCATGCTTAGGAAAGCTCTAAAGCTGGCAAGAGGGTGACAACCTCGTCACAAAGGTTCATGCAGAATTCTTCTAGGACGAAACAGACGCGCGCGTAGAGTACGTTGATGGCAATGGGCAAGAACTTAAAACCAAGCAGGGGCGCTGAACTCGGGAGTTTAATGGAGTAGTACTTATGTTTGCCATTAAGTTGCTTAACTACCGGGAGGCCATTATTGACTACTCTGCCATGGATAGTATAATGAATATGAACTAGAGGCAGTTAACGGGAAGAATGCCCTGTTTAAGTTACCTACTTGGAAACGGGCCTCACCGCTTCTCGCGAGGCGTGCTTGAGCAGCCCAGATTCTAAATTAAGGTAGCGAAGCTTGGCCTGGTAACATCTCGTCCAGCGACAGGCAATCTTCTTGCGTTCAATAGCACGTTAGGCCGCCTGCGCACCCTTTATAGTTTACTAAAAAGTACTTATGAAACTGTGTAGAAAGGTTAAATTTCGCATCCACGACGGCGATGCGGTGCAGTCGGGCAGCCGAGTTTACGATTATACATGATTGCGGGCGCGATGCGACATAGAGCATTATGTCTACCCGACGGGTAAACCACAACCATGGCTGGGTACAAGGAATCGGGCTGGAGTCCTTATGGGCCCGAAGACCCTACAAAACAATACTGCAAGCCACGCTAAGCTCTCGTTGGCCTGTACCACAGGGCCAAACCTCAGGACTCCAACCATCTTGGCCATCTTAGCAACAAGTATGCACCTGGCATTCTTTACAAATGACCGGGTAATAAGTTGTCGCCTTCAGTACGTGTGAACAGCAGCTTTTGTGGAGATAACGGTTATTGCGTGCCGTTATATTTGTATTATAAGGGGCCACTTGCCGCAAAACGGCGATCGTGTGCCTGTGTAAGGCAATCGCGATAATTTACATATTGAACGTATCGCTGGGCGATATCGGGTACTTTTGGTTACTCAGGAGCCCCGGTCTTTGTACTACTATGGGCGCCGTGTCCTCCGCCCTCCGCCGCGTGTGCTGGATTATACTTCTATTGAGATACTGCCTAGAACTAGACGTGGCCAAAAGCAATGGTGAACGGATGATTAAGGCGACCCACAATCCCTTTGTAATTCTGTCTCCCATGAACCAATGAAGAAAACCGGGGGACCGCGAGTGACACTCTGACTAAATTTAACGACTCGTTAAGTTGGTCCTTTACGTAGGAGTGGGTGAGCGATGACGGGGGAAATACCTGACCAAAAAAACACCGTAAAACCAATGTACGAACTCGTATTTCGTGAAGGGCCTGTCTAGTCGCTTCAGTGGTCCAGACGCGCGCAGGAAACCGATAATACTGACAATGTCCGCAACGTCTCATTTCCTGATTCAGTATGAGATTGCCCTCTATTGAGAAGCTTCGCCCGTACGTATTAGCTAGTTTAAGTAAGAGCCACCTCCATACCTCAAAGAGTCAGCTGAACTTAACCTTGGTGTGACTGGTCGGTGGTAGAGCAAGAATTCGCCGCATTCTACCCATCAGCTGTTGGCATGGCTTGATCCAGTGAAAAAGCTGGTGCTGCAATAGTCGAGGTGGCTCAGAATAAGGTATTGCGACTTTGATTCCTCGCGGTCGTTCCGGCATGACACTGAGATCCTAAGTGTGAAACGAAAGACGCGCAGCCGCATAGACAGTTACCGGATCCATTCAGAGAGAATTAGTTGGGAGGTGCCTGCGCAGCGGAGCGCAGTGGACACGCAAGGGGAACACGCGCAGAACCGATAGGTCCGGGAAGACAACGTACGT
seq00002   GGCGGTGCACGGTGCGAGAGTCCCGAGGCAAGCCGGCTTGCATGCTCCGGCCCACTAAGCGCTGGGTTGTATTTATACCGGGCACCTCGTTGACGACTATTGTGAATGCGAGGAGGTGACTTTCGCGGTACAGCTACTTCCAAACGTAGCACGGCAGGCCATCCTTAATTCCAATCAGAGACACTCTCTGAGTTAAGTAGTATATTCGGTATACTTTTAGGGGAGTTAGAGTACGGGAGGCCCCGAGAACAACAAATGTTCTCCAGGGTCGTGTAAAGGACCCCTTGACAGATGAGAGATAGGCAGCGCTGAACTCATATACGCTTAGGCATGCACTCCCGGCCACTCCCCAACTCCGCAGGCTGCGGGGCGGAATGCTCTGTGATCGGTTTACCCGGAGAAAGGTGCCATTCCATTGTGATACCGGCCTAAACTACTAGTAGTAGGACTATCCTTAAGATGCCTCCACGGACGGGTCGGGGCCATGCTTAGGAAAGCTCTAAAGCTGGCAAGAGGGTGACAACCTCGTCACAAAGGTTCATGCAGAATTCTTCTAGGACGAAACAGACGCGCGCGTAGAGTACGTTGATGGCAATGGGCAAGAACTTAAAACCAAGCACGGGCGCTGAACTCGGGAGTTTAATGGAGTAGTACTTATGTTTGCCATTAAGTTGCTTAACTACCGGGAGGCCATTATTGACTACTCTGCCATGGATAGTATAATGAATATGAACTAGAGGCAGTTAACGGGAAGAATGCCCTGTTTAAGTTACCTACTTGGAAACGGGCCTCACCGCTTCTCGCGAGGCGTGCTTGAGCAGCCCAGATTCTAAATTAAGGTAGCGAAGCTTGGCCTGGTAACATCTCGTCCAGCGACAGGCAATCTTCTTGCGTTCAATAGCACGTTAGGCCGCCTGCGCACCCTTTATAGTTTACTAAAAAGTACTTATGAAACTGTGTAGAAAGGTTAAATTTCGCATCCACGACGGCGATGCGGTGCAGTCGGGCAGCCGAGTTTACGATTATACATGATTGCGGGCGCGATGCGACATAGAGCATTATGTCTACCCGACGGGTAAACCACAACCATGGCTGGGTACAAGGAATCGGGCTAGAGTCCTTATGGGCCCGAAGACCCTACAAAACAATACTGCAAGCCACGCTAAGCTCTCGTTGGCCTGTACCACAGGGCCAAACCTCAGGACTCCAACCATCTTGGCCATCTTAGCAACAAGTATGCACCTGGCATTCTTTACAAATGACCGGGTAATAAGTTGTCGCCTTCAGTACGTGTGAACAGCAGCTTTTGTGGAGATAACGGTTATTGCGTGCCGTTATATTTGTATTATAAGGGGCCACTTGCCGCAAAACGGCGATCGTGTGCCTGTGTAAGGCAATCGCGATAATTTACATATTGAACGTATCGCTGGGCGATATCGGGTACTTTTGGTTACTCAGGAGCCCCGGTCTTTGTACTACTATGGGCGCCGTGTCCTCCGCCCTCCGCCGCGTGTGCTGTATTATACTTCTATTGAGATACTGCCTAGAACTAGACGTGGCCAAAAGCAATGGTGAACGGATGATTAAGGCGACCCACAATCCCTTTGTAATTCTGTCTCCCATGAACCAATGAAGAAAACCGGGGGACCGCGAGTGACACTCTGACTAAATTTAACGACTCGTTAAGTTGGTCCTTTACGTAGGAGTGGGTGAGCGATGACGGGGGAAATACCTGACCAAAAAAACACCGTAAAACCAATGTACGAACTCGTATTTCGTGAAGGGCCTGTCTAGTCGCTTCAGTGGTCCAGACGCGCGCAGGAAACCGATAATACTGACAATGTCCGCAACGTCTCATTTCCTGATTCAGTATGAGATTGCCCTCTATTGAGAAGCTTCGCCCGTACGTATTAGCTAGTTTAAGTAAGAGCCACCTCCATACCTCAAAGAGTCAGCTGAACTTAACCTTGGTGTGACTGGTCGGTGGTAGAGCAAGAATTCGCCGCATTCTACCCATCAGCTGTTGGCATGGCTTGATCCAGTGAAAAAGCTGGTGCTGCAATAGTCGAGGTGGCTCAGAATAAGGTATTGCGACTTTGATTCCTCGCGGTCGTTCCGGCATGACACTGAGATCCTAAGTGTGAAACGAAAGACGCGCAGCCGCATAGACAGTTACCGGATCCATTCAGAGAGAATTAGTTGGGAGGTGCCTGCGCAGCGGAGCGCAGTGGACACGCAAGGGGAACACGCGCAGAACCGATAGGTCCGGGAAGACAACGTACGT
seq00003   GGCGGTGCACGGTGCGAGAGTCCCGAGGCAAGCCGGCTTGCATGCTCCGGCCCACTAAGCGCTGGGTTGTATTTATACCGGGCACCTCGTTGACGACTATTGTGAATGCGAGGAGGTGACTTTCGCGGTACAGCTACTTCCAAACGTAGCACGGCAGGCCATCCTTAATTCCAATCAGAGACACTCTCTGAGTTAAGTAGTATATTCGGTATACTTTTAGGGGAGTTAGAGTACGGGAGGCCCCGAGAACAACAAATGTTCTCCAGGGTCGTGTAAAGGACCCCTTGACAGATGAGAGATAGGCAGCGCTGAACTCATATACGCTTAGGCATGCACTCCCGGCCACTCCCCAACTCCGCAGGCTGCGGGGCGGAATGCTCTGTGATCGGTTTACCCGGAGAAAGGTGCCATTCCATTGTGATACCGGCCTAAACTACTAGTAGTAGGACTATCCTTAAGATGCCTCCACGGACGGGTCGGGGCCATGCTTAGGAAAGCTCTAAAGCTGGCAAGAGGGTGACAACCTCGTCACAAAGGTTCATGCAGAATTCTTCTAGGACGAAACAGACGCGCGCGTAGAGTACGTTGATGGCAATGGGCAAGAACTTAAAACCAAGCAGGGGCGCTGAACTCGGGAGTTTAATGGAGTAGTACTTATGTTTGCCATTAAGTTGCTTAACTACCGGGAGGCCATTATTGACTACTCTGCCATGGATAGTATAATGAATATGAACTAGAGGCAGTTAACGGGAAGAATGCCCTGTTTAAGTTACCTACTTGGAAACGGGCCTCACCGCTTCTCGCGAGGCGTGCTTGAGCAGCCCAGATTCTAAATTAAGGTAGCGAAGCTTGGCCTGGTAACATCTCGTCCAGCGACAGGCAATCTTCTTGCGTTCAATAGCACGTTAGGCCGCCTGCGCACCCTTTATAGTTAACTAAAAAGTACTTATGAAACTGTGTAGAAAGGTTAAATTTCGCATCCACGACGGCGATGCGGTGCAGTCGGGCAGCCGAGTTTACGATTATACATGATTGCGGGCGCGATGCGACATAGAGCATTATGTCTACCCGACGGGTAAACCACAACCATGGCTGGGTACAAGGAATCGGGCTGGAGTCCTTATGGGCCCGAAGACCCTACAAAACAATACTGCAAGCCACGCTAAGCTCTCGTTGGCCTGTACCACAGGGCCAAACCTCAGGACTCCAACCATCTTGGCCATCTTAGCAACAAGTATGCACCTGGCATTCTTTACAAATGACCGGGTAATAAGTTGTCGCCTTCAGTACGTGTGAACAGCAGCTTTTGTGGAGATAACGGTTATTGCGTGCCGTTATATTTGTATTATAAGGGGCCACTTGCCGCAAAACGGCGATCGTGTGCCTGTGTAAGGCAATCGCGATAATTTACATATTGAACGTATCGCTGGGCGATATCGGGTACTTTTGGTTACTCAGGAGCCCCAGTCTTTGTACTACTATGGGCGCCGTGTCCTCCGCCCTCCGCCGCGTGTGCTGGATTATACTTCTATTGAGATACTGCCTAGAACTAGACGTGGCCAAAAGCAATGGTGAACGGATGATTAAGGCGACCCACAATCCCTTTGTAATTCTGTCTCCCATGAACCAATGAAGAAAACCGGGGGACCGCGAGTGACACTCTGACTAAATTTAACGACTCGTTAAGTTGGTCCTTTACGTAGGAGTGGGTGAGCGATGACGGGGGAAATACCTGACCAAAAAAACACCGTAAAACCAATGTACGAACTCGTATTTCGTGAAGGGCCTGTCTAGTCGCTTCAGTGGTCCAGACGCGCGCAGGAAACCGATAATACTGACAATGTCCGCAACGTCTCATTTCCTGATTCAGTATGAGATTGCCCTCTATTGAGAAGCTTCGCCCGTACGTATTAGCTAGTTTAAGTAAGAGCCACCTCCATACCTCAAAGAGTCAGCTGAACTTAACCTTGGTGTGACTGGTCGGTGGTAGAGCAAGAATTCGCCGCATTCTACCCATCAGCTGTTGGCATGGCTTGATCCAGTGAAAAAGCTGGTGCTGCAATAGTCGAGGTGGCTCAGAATAAGGTATTGCGACTTTGATTCCTCGCGGTCGTTCCGGCATGACACTGAGATCCTAAGTGTGAAACGAAAGACGCGCAGCCGCATAGACAGTTACCGGATCCATTCAGAGAGAATTAGTTGGGAGGTGCCTGCGCAGCGGAGCGCAGTGGACACGCAAGGGGAACACGCGCAGAACCGATAGGTCCGGGAAGACAACGTACGT
seq00004   GGCGGTGCACGGTGCGAGAGTCCCGAGGCAAGCCGGCTTGCATGCTCCGGCCCACTAAGCGCTGGGTTGTATTTATACCGGGCACCTCGTTGACGACTATTGTGAATGCGAGGAGGTGACTTTCGCGGTACAGCTACTTCCAAACGTAGCACGGCAGGCCATCCTTAATTCCAATCAGAGACACTCTCTGAGTTAAGTAGTATATTCGGTATACTTTTAGGGGAGTTAGAGTACGGGAGGCCCCGAGAACAACAAATGTTCTCCAGGGTCGTGTAAAGGACCCCTTGACAGATGAGAGATAGGCAGCGCTGAACTCATATACGCTTAGGCATGCACTCCCGGCCACTCCCCAACTCCGCAGGCTGCGGGGCGGAATGCTCTGTGATCGGTTTACCCGGAGAAAGGTGCCATTCCATTGTGATACCGGCCTAAACTACTAGTAGTAGGACTATCCTTAAGATGCCTCCACGGACGGGTCGGGGCCATGCTTAGGAAAGCTCTAAAGCTGGCAAGAGGGTGACAACCTCGTCACAAAGGTTCATGCAGAATTCTTCTAGGACGAAACAGACGCGCGCGTAGAGTACGTTGATGGCAATGGGCAAGAACTTAAAACCAAGCAGGGGCGCTGAACTCGGGAGTTTAATGGAGTAGTACTTATGTTTGCCATTAAGTTGCTTAACTACCGGGAGGCCATTATTGACTACTCTGCCATGGATAGTATAATGAATATGAACTAGAGGCAGTTAACGGGAAGAATGCCCTGTTTAAGTTACCTACTTGGAAACGGGCCTCACCGCTTCTCGCGAGGCGTGCTTGAGCAGCCCAGATTCTAAATTAAGGTAGCGAAGCTTGGCCTGGTAACATCTCGTCCAGCGACAGGCAATCTTCTTGCGTTCAATAGCACGTTAGGCCGCCTGCGCACCCTTTATAGTTTACTAAAAAGTACTTATGAAACTGTGTAGAAAGGTTAAATTTCGCATCCACGACGGCGATGCGGTGCAGTCGGGCAGCCGAGTTTACGATTATACATGATTGCGGGCGCGATGCGACATAGAGCATTATGTCTACCCGACGGGTAAACCACAACCATGGCTGGGTACAAGGAATCGGGCTGGAGTCCTTATGGGCCCGAAGACCCTACAAAACAATACTGCAAGCCACGCTAAGCTCTCGTTGGCCTGTACCACAGGGCCAAACCTCAGGACTCCAACCATCTTGGCCATCTTAGCAACAAGTATGCACCTGGCATTCTTTACAAATGACCGGGTAATAAGTTGTCGCCTTCAGTACGTGTGAACAGCAGCTTTTGTGGAGATAACGGTTATTGCGTGCCGTTATATTTGTATTATAAGGGGCCACTTGCCGCAAAACGGCGATCGTGTGCCTGTGTAAGGCAATCGCGATAATTTACATATTGAACGTATCGCTGGGCGATATCGGGTACTTTTGGTTACTCAGGAGCCCCGGTCTTTGTACTACTATGGGCGCCGTGTCCTCCGCCCTCCGCCGCGTGTGCTGGATTATACTTCTATTGAGATACTGCCTAGAACTAGACGTGGCCAAAAGCAATGGTGAACGGATGATTAAGGCGACCCACAATCCCTTTGTAATTCTGTCTCCCATGAACCAATGAAGAAAACCGGGGGACCGCGAGTGACACTCTGACTAAATTTAACGACTCGTTAAGTTGGTCCTTTACGTAGGAGTGGGTGAGCGATGACGGGGGAAATACCTGACCAAAAAAACACCGTAAAACCAATGTACGAACTCGTATTTCGTGAAGGGCCTGTCTAGTCGCTTCAGTGGTCCAGACGCGCGCAGGAAACCGATAATACTGACAATGTCCGCAACGTCTCATTTCCTGATTCAGTATGAGATTGCCCTCTATTGAGAAGCTTCGCCCGTACGTATTAGCTAGTTTAAGTAAGAGCCACCTCCATACCTCAAAGAGTCAGCTGAACTTAACCTTGGTGTGACTGGTCGGTGGTAGAGCAAGAATTCGCCGCATTCTACCCATCAGCTGTTGGCATGGCTTGATCCAGTGAAAAAGCTGGTGCTGCAATAGTCGAGGTGGCTCAGAATAAGGTATTGCGACTTTGATTCCTCGCGGTCGTTCCGGCATGACACTGAGATCCTAAGTGTGAAACGAAAGACGCGCAGCCGCATAGACAGTTACCGGATCCATTCAGAGAGAATTAGTTGGGAGGTGCCTGCGCAGCGGAGCGCAGTGGACACGCAAGGGGAACACGCGCAGAACCGATAGGTCCGGGAAGACAACGTACGT
seq00005   GGCGGTGCACGGTGCGAGAGTCCCGAGGCAAGCCGGCTTGCATGCTCCGGCCCACTAAGCGCTGGGTTGTATTTATACCGGGCACCTCGTTGACGACTATTGTGAATGCGAGGAGGTGACTTTCGCGGTACAGCTACTTCCAAACGTAGCACGGCAGGCCATCCTTAATTCCAATCAGAGACACTCTCTGAGTTAAGTAGTATATTCGGTATACTTTTAGGGGAGTTAGAGTACGGGAGGCCCCGAGAACAACAAATGTTCTCCAGGGTCGTGTAAAGGACCCCTTGACAGATGAGAGATAGGCAGCGCTGAACTCATATACGCTTAGGCATGCACTCCCGGCCACTCCCCAACTCCGCAGGCTGCGGGGCGGAATGCTCTGTGATCGGTTTACCCGGAGAAAGGTGCCATTCCATTGTGATACCGGCCTAAACTACTAGTAGTAGGACTATCCTTAAGATGCCTCCACGGACGGGTCGGGGCCATGCTTAGGAAAGCTCTAAAGCTGGCAAGAGGGTGACAACCTCGTCACAAAGGTTCATGCAGAATTCTTCTAGGACGAAACAGACGCGCGCGTAGAGTACGTTGATGGCAATGGGCAAGAACTTAAAACCAAGCACGGGCGCTGAACTCGGGAGTTTAATGGAGTAGTACTTATGTTTGCCATTAAGTTGCTTAACTACCGGGAGGCCATTATTGACTACTCTGCCATGGATAGTATAATGAATATGAACTAGAGGCAGTTAACGGGAAGAATGCCCTGTTTAAGTTACCTACTTGGAAACGGGCCTCACCGCTTCTCGCGAGGCGTGCTTGAGCAGCCCAGATTCTAAATTAAGGTAGCGAAGCTTGGCCTGGTAACATCTCGTCCAGCGACAGGCAATCTTCTTGCGTTCAATAGCACGTTAGGCCGCCTGCGCACCCTTTATAGTTTACTAAAAAGTACTTATGAAACTGTGTAGAAAGGTTAAATTTCGCATCCACGACGGCGATGCGGTGCAGTCGGGCAGCCGAGTTTACGATTATACATGATTGCGGGCGCGATGCGACATAGAGCATTATGTCTACCCGACGGGTAAACCACAACCATGGCTGGGTACAAGGAATCGGGCTGGAGTCCTTATGGGCCCGAAGACCCTACAAAACAATACTGCAAGCCACGCTAAGCTCTCGTTGGCCTGTACCACAGGGCCAAACCTCAGGACTCCAACCATCTTGGCCATCTTAGCAACAAGTATGCACCTGGCATTCTTTACAAATGACCGGGTAATAAGTTGTCGCCTTCAGTACGTGTGAACAGCAGCTTTTGTGGAGATAACGGTTATTGCGTGCCGTTATATTTGTATTATAAGGGGCCACTTGCCGCAAAACGGCGATCGTGTGCCTGTGTAAGGCAATCGCGATAATTTACATATTGAACGTATCGCTGGGCGATATCGGGTACTTTTGGTTACTCAGGAGCCCCGGTCTTTGTACTACTATGGGCGCCGTGTCCTCCGCCCTCCGCCGCGTGTGCTGGATTATACTTCTATTGAGATACTGCCTAGAACTAGACGTGGCCAAAAGCAATGGTGAACGGATGATTAAGGCGACCCACAATCCCTTTGTAATTCTGTCTCCCATGAACCAATGAAGAAAACCGGGGGACCGCGAGTGACACTCTGACTAAATTTAACGACTCGTTAAGTTGGTCCTTTACGTAGGAGTGGGTGAGCGATGACGGGGGAAATACCTGACCAAAAAAACACCGTAAAACCAATGTACGAACTCGTATTTCGTGAAGGGCCTGTCTAGTCGCTTCAGTGGTCCAGACGCGCGCAGGAAACCGATAATACTGACAATGTCCGCAACGTCTCATTTCCTGATTCAGTATGAGATTGCCCTCTATTGAGAAGCTTCGCCCGTACGTATTAGCTAGTTTAAGTAAGAGCCACCTCCATACCTCAAAGAGTCAGCTGAACTTAACCTTGGTGTGACTGGTCGGTGGTAGAGCAAGAATTCGCCGCATTCTACCCATCAGCTGTTGGCATGGCTTGATCCAGTGAAAAAGCTGGTGCTGCAATAGTCGAGGTGGCTCAGAATAAGGTATTGCGACTTTGATTCCTCGCGGTCGTTCCGGCATGACACTGAGATCCTAAGTGTGAAACGAAAGACGCGCAGCCGCATAGACAGTTACCGGATCCATTCAGAGAGAATTAGTTGGGAGGTGCCTGCGCAGCGGAGCGCAGTGGACACGCAAGGGGAACACGCGCAGAACCGATAGGTCCGGGAAGACAACGTACGT
seq00006   GGCGGTGCACGGTGCGAGAGTCCCGAGGCAAGCCGGCTTGCATGCTCCGGCCCACTAAGCGCTGGGTTGTATTTATACCGGGCACCTCGTTGACGACTATTGTGAATGCGAGGAGGTGACTTTCGCGGTACAGCTACTTCCAAACGTAGCACGGCAGGCCATCCTTAATTCCAATCAGAGACACTCTCTGAGTTAAGTAGTATATTCGGTATACTTTTAGGGGAGTTAGAGTACGGGAGGCCCCGAGAACAACAAATGTTCTCCAGGGTCGTGTAAAGGACCCCTTGACAGATGAGAGATAGGCAGCGCTGAACTCATATACGCTTAGGCATGCACTCCCGGCCACTCCCCAACTCCGCAGGCTGCGGGGCGGAATGCTCTGTGATCGGTTTACCCGGAGAAAGGTGCCATTCCATTGTGATACCGGCCTAAACTACTAGTAGTAGGACTATCCTTAAGATGCCTCCACGGACGGGTCGGGGCCATGCTTAGGAAAGCTCTAAAGCTGGCAAGAGGGTGACAACCTCGTCACAAAGGTTCATGCAGAATTCTTCTAGGACGAAACAGACGCGCGCGTAGAGTACGTTGATGGCAATGGGCAAGAACTTAAAACCAAGCAGGGGCGCTGAACTCGGGAGTTTAATGGAGTAGTACTTATGTTTGCCATTAAGTTGCTTAACTACCGGGAGGCCATTATTGACTACTCTGCCATGGATAGTATAATGAATATGAACTAGAGGCAGTTAACGGGAAGAATGCCCTGTTTAAGTTACCTACTTGGAAACGGGCCTCACCGCTTCTCGCGAGGCGTGCTTGAGCAGCCCAGATTCTAAATTAAGGTAGCGAAGCTTGGCCTGGTAACATCTCGTCCAGCGACAGGCAATCTTCTTGCGTTCAATAGCACGTTAGGCCGCCTGCGCACCCTTTATAGTTTACTAAAAAGTACTTATGAAACTGTGTAGAAAGGTTAAATTTCGCATCCACGACGGCGATGCGGTGCAGTCGGGCAGCCGAGTTTACGATTATACATGATTGCGGGCGCGATGCGACATAGAGCATTATGTCTACCCGACGGGTAAACCACAACCATGGCTGGGTACAAGGAATCGGGCTGGAGTCCTTATGGGCCCGAAGACCCTACAAAACAATACTGCAAGCCACGCTAAGCTCTCGTTGGCCTGTACCACAGGGCCAAACCTCAGGACTCCAACCATCTTGGCCATCTTAGCAACAAGTATGCACCTGGCATTCTTTACAAATGACCGGGTAATAAGTTGTCGCCTTCAGTACGTGTGAACAGCAGCTTTTGTGGAGATAACGGTTATTGCGTGCCGTTATATTTGTATTATAAGGGGCCACTTGCCGCAAAACGGCGATCGTGTGCCTGTGTAAGGCAATCGCGATAATTTACATATTGAACGTATCGCTGGGCGATATCGGGTACTTTTGGTTACTCAGGAGCCCCGGTCTTTGTACTACTATGGGCGCCGTGTCCTCCGCCCTCCGCCGCGTGTGCTGGATTATACTTCTATTGAGATACTGCCTAGAACTAGACGTGGCCAAAAGCAATGGTGAACGGATGATTAAGGCGACCCACAATCCCTTTGTAATTCTGTCTCCCATGAACCAATGAAGAAAACCGGGGGACCGCGAGTGACACTCTGACTAAATTTAACGACTCGTTAAGTTGGTCCTTTACGTAGGAGTGGGTGAGCGATGACGGGGGAAATACCTGACCAAAAAAACACCGTAAAACCAATGTACGAACTCGTATTTCGTGAAGGGCCTGTCTAGTCGCTTCAGTGGTCCAGACGCGCGCAGGAAACCGATAATACTGACAATGTCCGCAACGTCTCATTTCCTGATTCAGTATGAGATTGCCCTCTATTGAGAAGCTTCGCCCGTACGTATTAGCTAGTTTAAGTAAGAGCCACCTCCATACCTCAAAGAGTCAGCTGAACTTAACCTTGGTGTGACTGGTCGGTGGTAGAGCAAGAATTCGCCGCATTCTACCCATCAGCTGTTGGCATGGCTTGATCCAGTGAAAAAGCTGGTGCTGCAATAGTCGAGGTGGCTCAGAATAAGGTATTGCGACTTTGATTCCTCGCGGTCGTTCCGGCATGACACTGAGATCCTAAGTGTGAAACGAAAGACGCGCAGCCGCATAGACAGTTACCGGATCCATTCAGAGAGAATTAGTTGGGAGGTGCCTGCGCAGCGGAGCGCAGTGGACACGCAAGGGGAACACGCGCAGAACCGATAGGTCCGGGAAGACAACGTACGT
seq00007   GGCGGTGCACGGTGCGAGAGTCCCGAGGCAAGCCGGCTTGCATGCTCCGGCCCACTAAGCGCTGGGTTGTATTTATACCGGGCACCTCGTTGACGACTATTGTGAATGCGAGGAGGTGACTTTCGCGGTACAGCTACTTCCAAACGTAGCACGGCAGGCCATCCTTAATTCCAATCAGAGACACTCTCTGAGTTAAGTAGTATATTCGGTATACTTTTAGGGGAGTTAGAGTACGGGAGGCCCCGAGAACAACAAATGTTCTCCAGGGTCGTGTAAAGGACCCCTTGACAGATGAGAGATAGGCAGCGCTGAACTCATATACGCTTAGGCATGCACTCCCGGCCACTCCCCAACTCCGCAGGCTGCGGGGCGGAATGCTCTGTGATCGGTTTACCCGGAGAAAGGTGCCATTCCATTGTGATACCGGCCTAAACTACTAGTAGTAGGACTATCCTTAAGATGCCTCCACGGACGGGTCGGGGCCATGCTTAGGAAAGCTCTAAAGCTGGCAAGAGGGTGACAACCTCGTCACAAAGGTTCATGCAGAATTCTTCTAGGACGAAACAGACGCGCGCGTAGAGTACGTTGATGGCAATGGGCAAGAACTTAAAACCAAGCAGGGGCGCTGAACTCGGGAGTTTAATGGAGTAGTACTTATGTTTGCCATTAAGTTGCTTAACTACCGGGAGGCCATTATTGACTACTCTGCCATGGATAGTATAATGAATATGAACTAGAGGCAGTTAACGGGAAGAATGCCCTGTTTAAGTTACCTACTTGGAAACGGGCCTCACCGCTTCTCGCGAGGCGTGCTTGAGCAGCCCAGATTCTAAATTAAGGTAGCGAAGCTTGGCCTGGTAACATCTCGTCCAGCGACAGGCAATCTTCTTGCGTTCAATAGCACGTTAGGCCGCCTGCGCACCCTTTATAGTTTACTAAAAAGTACTTATGAAACTGTGTAGAAAGGTTAAATTTCGCATCCACGACGGCGATGCGGTGCAGTCGGGCAGCCGAGTTTACGATTATACATGATTGCGGGCGCGATGCGACATAGAGCATTATGTCTACCCGACGGGTAAACCACAACCATGGCTGGGTACAAGGAATCGGGCTGGAGTCCTTATGGGCCCGAAGACCCTACAAAACAATACTGCAAGCCACGCTAAGCTCTCGTTGGCCTGTACCACAGGGCCAAACCTCAGGACTCCAACCATCTTGGCCATCTTAGCAACAAGTATGCACCTGGCATTCTTTACAAATGACCGGGTAATAAGTTGTCGCCTTCAGTACGTGTGAACAGCAGCTTTTGTGGAGATAACGGTTATTGCGTGCCGTTATATTTGTATTATAAGGGGCCACTTGCCGCAAAACGGCGATCGTGTGCCTGTGTAAGGCAATCGCGATAATTTACATATTGAACGTATCGCTGGGCGATATCGGGTACTTTTGGTTACTCAGGAGCCCCGGTCTTTGTACTACTATGGGCGCCGTGTCCTCCGCCCTCCGCCGCGTGTGCTGGATTATACTTCTATTGAGATACTGCCTAGAACTAGACGTGGCCAAAAGCAATGGTGAACGGATGATTAAGGCGACCCACAATCCCTTTGTAATTCTGTCTCCCATGAACCAATGAAGAAAACCGGGGGACCGCGAGTGACACTCTGACTAAATTTAACGACTCGTTAAGTTGGTCCTTTACGTAGGAGTGGGTGAGCGATGACGGGGGAAATACCTGACCAAAAAAACACCGTAAAACCAATGTACGAACTCGTATTTCGTGAAGGGCCTGTCTAGTCGCTTCAGTGGTCCAGACGCGCGCAGGAAACCGATAATACTGACAATGTCCGCAACGTCTCATTTCCTGATTCAGTATGAGATTGCCCTCTATTGAGAAGCTTCGCCCGTACGTATTAGCTAGTTTAAGTAAGAGCCACCTCCATACCTCAAAGAGTCAGCTGAACTTAACCTTGGTGTGACTGGTCGGTGGTAGAGCAAGAATTCGCCGCATTCTACCCATCAGCTGTTGGCATGGCTTGATCCAGTGAAAAAGCTGGTGCTGCAATAGTCGAGGTGGCTCAGAATAAGGTATTGCGACTTTGATTCCTCGCGGTCGTTCCGGCATGACACTGAGATCCTAAGTGTGAAACGAAAGACGCGCAGCCGCATAGACAGTTACCGGATCCATTCAGAGAGAATTAGTTGGGAGGTGCCTGCGCAGCGGAGCGCAGTGGACACGCAAGGGGAACACGCGCAGAACCGATAGGTCCGGGAAGACAACGTACGT
seq00008   GGCGGTGCACGGTGCGAGAGTCCCGAGGCAAGCCGGCTTGCATGCTCCGGCCCACTAAGCGCTGGGTTGTATTTATACCGGGCACCTCGTTGACGACTATTGTGAATGCGAGGAGGTGACTTTCGCGGTACAGCTACTTCCAAACGTAGCACGGCAGGCCATCCTTAATTCCAATCAGAGACACTCTCTGAGTTAAGTAGTATATTCGGTATACTTTTAGGGGAGTTAGAGTACGGGAGGCCCCGAGAACAACAAATGTTCTCCAGGGTCGTGTAAAGGACCCCTTGACAGATGAGAGATAGGCAGCGCTGAACTCATATACGCTTAGGCATGCACTCCCGGCCACTCCCCAACTCCGCAGGCTGCGGGGCGGAATGCTCTGTGATCGGTTTACCCGGAGAAAGGTGCCATTCCATTGTGATACCGGCCTAAACTACTAGTAGTAGGACTATCCTTAAGATGCCTCCACGGACGGGTCGGGGCCATGCTTAGGAAAGCTCTAAAGCTGGCAAGAGGGTGACAACCTCGTCACAAAGGTTCATGCAGAATTCTTCTAGGACGAAACAGACGCGCGCGTAGAGTACGTTGATGGCAATGGGCAAGAACTTAAAACCAAGCAGGGGCGCTGAACTCGGGAGTTTAATGGAGTAGTACTTATGTTTGCCATTAAGTTGCTTAACTACCGGGAGGCCATTATTGACTACTCTGCCATGGATAGTATAATGAATATGAACTAGAGGCAGTTAACGGGAAGAATGCCCTGTTTAAGTTACCTACTTGGAAACGGGCCTCACCGCTTCTCGCGAGGCGTGCTTGAGCAGCCCAGATTCTAAATTAAGGTAGCGAAGCTTGGCCTGGTAACATCTCGTCCAGCGACAGGCAATCTTCTTGCGTTCAATAGCACGTTAGGCCGCCTGCGCACCCTTTATAGTTTACTAAAAAGTACTTATGAAACTGTGTAGAAAGGTTAAATTTCGCATCCACGACGGCGATGCGGTGCAGTCGGGCAGCCGAGTTTACGATTATACATGATTGCGGGCGCGATGCGACATAGAGCATTATGTCTACCCGACGGGTAAACCACAACCATGGCTGGGTACAAGGAATCGGGCTGGAGTCCTTATGGGCCCGAAGACCCTACAAAACAATACTGCAAGCCACGCTAAGCTCTCGTTGGCCTGTACCACAGGGCCAAACCTCAGGACTCCAACCATCTTGGCCATCTTAGCAACAAGTATGCACCTGGCATTCTTTACAAATGACCGGGTAATAAGTTGTCGCCTTCAGTACGTGTGAACAGCAGCTTTTGTGGAGATAACGGTTATTGCGTGCCGTTATATTTGTATTATAAGGGGCCACTTGCCGCAAAACGGCGATCGTGTGCCTGTGTAAGGCAATCGCGATAATTTACATATTGAACGTATCGCTGGGCGATATCGGGTACTTTTGGTTACTCAGGAGCCCCGGTCTTTGTACTACTATGGGCGCCGTGTCCTCCGCCCTCCGCCGCGTGTGCTGGATTATACTTCTATTGAGATACTGCCTAGAACTAGACGTGGCCAAAAGCAATGGTGAACGGATGATTAAGGCGACCCACAATCCCTTTGTAATTCTGTCTCCCATGAACCAATGAAGAAAACCGGGGGACCGCGAGTGACACTCTGACTAAATTTAACGACTCGTTAAGTTGGTCCTTTACGTAGGAGTGGGTGAGCGATGACGGGGGAAATACCTGACCAAAAAAACACCGTAAAACCAATGTACGAACTCGTATTTCGTGAAGGGCCTGTCTAGTCGCTTCAGTGGTCCAGACGCGCGCAGGAAACCGATAATACTGACAATGTCCGCAACGTCTCATTTCCTGATTCAGTATGAGATTGCCCTCTATTGAGAAGCTTCGCCCGTACGTATTAGCTAGTTTAAGTAAGAGCCACCTCCATACCTCAAAGAGTCAGCTGAACTTAACCTTGGTGTGACTGGTCGGTGGTAGAGCAAGAATTCGCCGCATTCTACCCATCAGCTGTTGGCATGGCTTGATCCAGTGAAAAAGCTGGTGCTGCAATAGTCGAGGTGGCTCAGAATAAGGTATTGCGACTTTGATTCCTCGCGGTCGTTCCGGCATGACACTGAGATCCTAAGTGTGAAACGAAAGACGCGCAGCCGCATAGACAGTTACCGGATCCATTCAGAGAGAATTAGTTGGGAGGTGCCTGCGCAGCGGAGCGCAGTGGACACGCAAGGGGAACACGCGCAGAACCGATAGGTCCGGGAAGACAACGTACGT
seq00009   GGCGGTGCACGGTGCGAGAGTCCCGAGGCAAGCCGGCTTGCATGCTCCGGCCCACTAAGCGCTGGGTTGTATTTATACCGGGCACCTCGTTGACGACTATTGTGAATGCGAGGAGGTGACTTTCGCGGTACAGCTACTTCCAAACGTAGCACGGCAGGCCATCCTTAATTCCAATCAGAGACACTCTCTGAGTTAAGTAGTATATTCGGTATACTTTTAGGGGAGTTAGAGTACGGGAGGCCCCGAGAACAACAAATGTTCTCCAGGGTCGTGTAAAGGACCCCTTGACAGATGAGAGATAGGCAGCGCTGAACTCATATACGCTTAGGCATGCACTCCCGGCCACTCCCCAACTCCGCAGGCTGCGGGGCGGAATGCTCTGTGATCGGTTTACCCGGAGAAAGGTGCCATTCCATTGTGATACCGGCCTAAACTACTAGTAGTAGGACTATCCTTAAGATGCCTCCACGGACGGGTCGGGGCCATGCTTAGGAAAGCTCTAAAGCTGGCAAGAGGGTGACAACCTCGTCACAAAGGTTCATGCAGAATTCTTCTAGGACGAAACAGACGCGCGCGTAGAGTACGTTGATGGCAATGGGCAAGAACTTAAAACCAAGCACGGGCGCTGAACTCGGGAGTTTAATGGAGTAGTACTTATGTTTGCCATTAAGTTGCTTAACTACCGGGAGGCCATTATTGACTACTCTGCCATGGATAGTATAATGAATATGAACTAGAGGCAGTTAACGGGAAGAATGCCCTGTTTAAGTTACCTACTTGGAAACGGGCCTCACCGCTTCTCGCGAGGCGTGCTTGAGCAGCCCAGATTCTAAATTAAGGTAGCGAAGCTTGGCCTGGTAACATCTCGTCCAGCGACAGGCAATCTTCTTGCGTTCAATAGCACGTTAGGCCGCCTGCGCACCCTTTATAGTTTACTAAAAAGTACTTATGAAACTGTGTAGAAAGGTTAAATTTCGCATCCACGACGGCGATGCGGTGCAGTCGGGCAGCCGAGTTTACGATTATACATGATTGCGGGCGCGATGCGACATAGAGCATTATGTCTACCCGACGGGTAAACCACAACCATGGCTGGGTACAAGGAATCGGGCTGGAGTCCTTATGGGCCCGAAGACCCTACAAAACAATACTGCAAGCCACGCTAAGCTCTCGTTGGCCTGTACCACAGGGCCAAACCTCAGGACTCCAACCATCTTGGCCATCTTAGCAACAAGTATGCACCTGGCATTCTTTACAAATGACCGGGTAATAAGTTGTCGCCTTCAGTACGTGTGAACAGCAGCTTTTGTGGAGATAACGGTTATTGCGTGCCGTTATATTTGTATTATAAGGGGCCACTTGCCGCAAAACGGCGATCGTGTGCCTGTGTAAGGCAATCGCGATAATTTACATATTGAACGTATCGCTGGGCGATATCGGGTACTTTTGGTTACTCAGGAGCCCCGGTCTTTGTACTACTATGGGCGCCGTGTCCTCCGCCCTCCGCCGCGTGTGCTGGATTATACTTCTATTGAGATACTGCCTAGAACTAGACGTGGCCAAAAGCAATGGTGAACGGATGATTAAGGCGACCCACAATCCCTTTGTAATTCTGTCTCCCATGAACCAATGAAGAAAACCGGGGGACCGCGAGTGACACTCTGACTAAATTTAACGACTCGTTAAGTTGGTCCTTTACGTAGGAGTGGGTGAGCGATGACGGGGGAAATACCTGACCAAAAAAACACCGTAAAACCAATGTACGAACTCGTATTTCGTGAAGGGCCTGTCTAGTCGCTTCAGTGGTCCAGACGCGCGCAGGAAACCGATAATACTGACAATGTCCGCAACGTCTCATTTCCTGATTCAGTATGAGATTGCCCTCTATTGAGAAGCTTCGCCCGTACGTATTAGCTAGTTTAAGTAAGAGCCACCTCCATACCTCAAAGAGTCAGCTGAACTTAACCTTGGTGTGACTGGTCGGTGGTAGAGCAAGAATTCGCCGCATTCTACCCATCAGCTGTTGGCATGGCTTGATCCAGTGAAAAAGCTGGTGCTGCAATAGTCGAGGTGGCTCAGAATAAGGTATTGCGACTTTGATTCCTCGCGGTCGTTCCGGCATGACACTGAGATCCTAAGTGTGAAACGAAAGACGCGCAGCCGCATAGACAGTTACCGGATCCATTCAGAGAGAATTAGTTGGGAGGTGCCTGCGCAGCGGAGCGCAGTGGACACGCAAGGGGAACACGCGCAGAACCGATAGGTCCGGGAAGACAACGTACGT
seq00010   GGCGGTGCACGGTGCGAGAGTCCCGAGGCAAGCCGGCTTGCATGCTCCGGCCCACTAAGCGCTGGGTTGTATTTATACCGGGCACCTCGTTGACGACTATTGTGAATGCGAGGAGGTGACTTTCGCGGTACAGCTACTTCCAAACGTAGCACGGCAGGCCATCCTTAATTCCAATCAGAGACACTCTCTGAGTTAAGTAGTATATTCGGTATACTTTTAGGGGAGTTAGAGTACGGGAGGCCCCGAGAACAACAAATGTTCTCCAGGGTCGTGTAAAGGACCCCTTGACAGATGAGAGATAGGCAGCGCTGAACTCATATACGCTTAGGCATGCACTCCCGGCCACTCCCCAACTCCGCAGGCTGCGGGGCGGAATGCTCTGTGATCGGTTTACCCGGAGAAAGGTGCCATTCCATTGTGATACCGGCCTAAACTACTAGTAGTAGGACTATCCTTAAGATGCCTCCACGGACGGGTCGGGGCCATGCTTAGGAAAGCTCTAAAGCTGGCAAGAGGGTGACAACCTCGTCACAAAGGTTCATGCAGAATTCTTCTAGGACGAAACAGACGCGCGCGTAGAGTACGTTGATGGCAATGGGCAAGAACTTAAAACCAAGCACGGGCGCTGAACTCGGGAGTTTAATGGAGTAGTACTTATGTTTGCCATTAAGTTGCTTAACTACCGGGAGGCCATTATTGACTACTCTGCCATGGATAGTATAATGAATATGAACTAGAGGCAGTTAACGGGAAGAATGCCCTGTTTAAGTTACCTACTTGGAAACGGGCCTCACCGCTTCTCGCGAGGCGTGCTTGAGCAGCCCAGATTCTAAATTAAGGTAGCGAAGCTTGGCCTGGTAACATCTCGTCCAGCGACAGGCAATCTTCTTGCGTTCAATAGCACGTTAGGCCGCCTGCGCACCCTTTATAGTTTACTAAAAAGTACTTATGAAACTGTGTAGAAAGGTTAAATTTCGCATCCACGACGGCGATGCGGTGCAGTCGGGCAGCCGAGTTTACGATTATACATGATTGCGGGCGCGATGCGACATAGAGCATTATGTCTACCCGACGGGTAAACCACAACCATGGCTGGGTACAAGGAATCGGGCTGGAGTCCTTATGGGCCCGAAGACCCTACAAAACAATACTGCAAGCCACGCTAAGCTCTCGTTGGCCTGTACCACAGGGCCAAACCTCAGGACTCCAACCATCTTGGCCATCTTAGCAACAAGTATGCACCTGGCATTCTTTACAAATGACCGGGTAATAAGTTGTCGCCTTCAGTACGTGTGAACAGCAGCTTTTGTGGAGATAACGGTTATTGCGTGCCGTTATATTTGTATTATAAGGGGCCACTTGCCGCAAAACGGCGATCGTGTGCCTGTGTAAGGCAATCGCGATAATTTACATATTGAACGTATCGCTGGGCGATATCGGGTACTTTTGGTTACTCAGGAGCCCCGGTCTTTGTACTACTATGGGCGCCGTGTCCTCCGCCCTCCGCCGCGTGTGCTGTATTATACTTCTATTGAGATACTGCCTAGAACTAGACGTGGCCAAAAGCAATGGTGAACGGATGATTAAGGCGACCCACAATCCCTTTGTAATTCTGTCTCCCATGAACCAATGAAGAAAACCGGGGGACCGCGAGTGACACTCTGACTAAATTTAACGACTCGTTAAGTTGGTCCTTTACGTAGGAGTGGGTGAGCGATGACGGGGGAAATACCTGACCAAAAAAACACCGTAAAACCAATGTACGAACTCGTATTTCGTGAAGGGCCTGTCTAGTCGCTTCAGTGGTCCAGACGCGCGCAGGAAACCGATAATACTGACAATGTCCGCAACGTCTCATTTCCTGATTCAGTATGAGATTGCCCTCTATTGAGAAGCTTCGCCCGTACGTATTAGCTAGTTTAAGTAAGAGCCACCTCCATACCTCAAAGAGTCAGCTGAACTTAACCTTGGTGTGACTGGTCGGTGGTAGAGCAAGAATTCGCCGCATTCTACCCATCAGCTGTTGGCATGGCTTGATCCAGTGAAAAAGCTGGTGCTGCAATAGTCGAGGTGGCTCAGAATAAGGTATTGCGACTTTGATTCCTCGCGGTCGTTCCGGCATGACACTGAGATCCTAAGTGTGAAACGAAAGACGCGCAGCCGCATAGACAGTTACCGGATCCATTCAGAGAGAATTAGTTGGGAGGTGCCTGCGCAGCGGAGCGCAGTGGACACGCAAGGGGAACACGCGCAGAACCGATAGGTCCGGGAAGACAACGTACGT
seq00011   GGCGGTGCACGGTGCGAGAGTCCCGAGGCAAGCCGGCTTGCATGCTCCGGCCCACTAAGCGCTGGGTTGTATTTATACCGGGCACCTCGTTGACGACTATTGTGAATGCGAGGAGGTGACTTTCGCGGTACAGCTACTTCCAAACGTAGCACGGCAGGCCATCCTTAATTCCAATCAGAGACACTCTCTGAGTTAAGTAGTATATTCGGTATACTTTTAGGGGAGTTAGAGTACGGGAGGCCCCGAGTACAACAAATGTTCTCCAGGGTCGTGTAAAGGACCCCTTGACAGATGAGAGATAGGCAGCGCTGAACTCATATACGCTTAGGCATGCACTCCCGGCCACTCCCCAACTCCGCAGGCTGCGGGGCGGAATGCTCTGTGATCGGTTTACCCGGAGAAAGGTGCCATTCCATTGTGATACCGGCCTAAACTACTAGTAGTAGGACTATCCTTAAGATGCCTCCACGGACGGGTCGGGGCCATGCTTAGGAAAGCTCTAAAGCTGGCAAGAGGGTGACAACCTCGTCACAAAGGTTCATGCAGAATTCTTCTAGGACGAAACAGACGCGCGCGTAGAGTACGTTGATGGCAATGGGCAAGAACTTAAAACCAAGCACGGGCGCTGAACTCGGGAGTTTAATGGAGTAGTACTTATGTTTGCCATTAAGTTGCTTAACTACCGGGAGGCCATTATTGACTACTCTGCCATGGATAGTATAATGAATATGAACTAGAGGCAGTTAACGGGAAGAATGCCCTGTTTAAGTTACCTACTTGGAAACGGGCCTCACCGCTTCTCGCGAGGCGTGCTTGAGCAGCCCAGATTCTAAATTAAGGTAGCGAAGCTTGGCCTGGTAACATCTCGTCCAGCGACAGGCAATCTTCTTGCGTTCAATAGCACGTTAGGCCGCCTGCGCACCCTTTATAGTTTACTAAAAAGTACTTATGAAACTGTGTAGAAAGGTTAAATTTCGCATCCACGACGGCGATGCGGTGCAGTCGGGCAGCCGAGTTTACGATTATACATGATTGCGGGCGCGATGCGACATAGAGCATTATGTCTACCCGACGGGTAAACCACAACCATGGCTGGGTACAAGGAATCGGGCTGGAGTCCTTATGGGCCCGAAGACCCTACAAAACAATACTGCAAGCCACGCTAAGCTCTCGTTGGCCTGTACCACAGGGCCAAACCTCAGGACTCCAACCATCTTGGCCATCTTAGCAACAAGTATGCACCTGGCATTCTTTACAAATGACCGGGTAATAAGTTGTCGCCTTCAGTACGTGTGAACAGCAGCTTTTGTGGAGATAACGGTTATTGCGTGCCGTTATATTTGTATTATAAGGGGCCACTTGCCGCAAAACGGCGATCGTGTGCCTGTGTAAGGCAATCGCGATAATTTACATATTGAACGTATCGCTGGGCGATATCGGGTACTTTTGGTTACTCAGGAGCCCCGGTCTTTGTACTACTATCGGCGCCGTGTCCTCCGCCCTCCGCCGCGTGTGCTGGATTATACTTCTATTGAGATACTGCCTAGAACTAGACGTGGCCAAAAGCAATGGTGAACGGATGATTAAGGCGACCCACAATCCCTTTGTAATTCTGTCTCCCATGAACCAATGAAGAAAACCGGGGGACCGCGAGTGACACTCTGACTAAATTTAACGACTCGTTAAGTTGGTCCTTTACGTAGGAGTGGGTGAGCGATGACGGGGGAAATACCTGACCAAAAAAACACCGTAAAACCAATGTACGAACTCGTATTTCGTGAAGGGCCTGTCTAGTCGCTTCAGTGGTCCAGACGCGCGCAGGAAACCGATAATACTGACAATGTCCGCAACGTCTCATTTCCTGATTCAGTATGAGATTGCCCTCTATTGAGAAGCTTCGCCCGTACGTATTAGCTAGTTTAAGTAAGAGCCACCTCCATACCTCAAAGAGTCAGCTGAACTTAACCTTGGTGTGACTGGTCGGTGGTAGAGCAAGAATTCGCCGCATTCTACCCATCAGCTGTTGGCATGGCTTGATCCAGTGGAAAAGCTGGTGCTGCAATAGTCGAGGTGGCTCAGAATAAGGTATTGCGACTTTGATTCCTCGCGGTCGTTCCGGCATGACACTGAGATCCTAAGTGTGAAACGAAAGACGCGCAGCCGCATAGACAGTTACCGGATCCATTCAGAGAGAATTAGTTGGGAGGTGCCTGCGCAGCGGAGCGCAGTGGACACGCAAGGGGAACACGCGCAGAACCGATAGGTCCGGGAAGACAACGTACGT
seq00012   GGCGGTGCACGGTGCGAGAGTCCCGAGGCAAGCCGGCTTGCATGCTCCGGCCCACTAAGCGCTGGGTTGTATTTATACCGGGCACCTCGTTGACGACTATTGTGAATGCGAGGAGGTGACTTTCGCGGTACAGCTACTTCCAAACGTAGCACGGCAGGCCATCCTTAATTCCAATCAGAGACACTCTCTGAGTTAAGTAGTATATTCGGTATACTTTTAGGGGAGTTAGAGTACGGGAGGCCCCGAGAACAACAAATGTTCTCCAGGGTCGTGTAAAGGACCCCTTGACAGATGAGAGATAGGCAGCGCTGAACTCATATACGCTTAGGCATGCACTCCCGGCCACTCCCCAACTCCGCAGGCTGCGGGGCGGAATGCTCTGTGATCGGTTTACCCGGAGAAAGGTGCCATTCCATTGTGATACCGGCCTAAACTACTAGTAGTAGGACTATCCTTAAGATGCCTCCACGGACGGGTCGGGGCCATGCTTAGGAAAGCTCTAAAGCTGGCAAGAGGGTGACAACCTCGTCACAAAGGTTCATGCAGAATTCTTCTAGGACGAAACAGACGCGCGCGTAGAGTACGTTGATGGCAATGGGCAAGAACTTAAAACCAAGCAGGGGCGCTGAACTCGGGAGTTTAATGGAGTAGTACTTATGTTTGCCATTAAGTTGCTTAACTACCGGGAGGCCATTATTGACTACTCTGCCATGGATAGTATAATGAATATGAACTAGAGGCAGTTAACGGGAAGAATGCCCTGTTTAAGTTACCTACTTGGAAACGGGCCTCACCGCTTCTCGCGAGGCGTGCTTGAGCAGCCCAGATTCTAAATTAAGGTAGCGAAGCTTGGCCTGGTAACATCTCGTCCAGCGACAGGCAATCTTCTTGCGTTCAATAGCACGTTAGGCCGCCTGCGCACCCTTTATAGTTTACTAAAAAGTACTTATGAAACTGTGTAGAAAGGTTAAATTTCGCATCCACGACGGCGATGCGGTGCAGTCGGGCAGCCGAGTTTACGATTATACATGATTGCGGGCGCGATGCGACATAGAGCATTATGTCTACCCGACGGGTAAACCACAACCATGGCTGGGTACAAGGAATCGGGCTGGAGTCCTTATGGGCCCGAAGACCCTACAAAACAATACTGCAAGCCACGCTAAGCTCTCGTTGGCCTGTACCACAGGGCCAAACCTCAGGACTCCAACCATCTTGGCCATCTTAGCAACAAGTATGCACCTGGCATTCTTTACAAATGACCGGGTAATAAGTTGTCGCCTTCAGTACGTGTGAACAGCAGCTTTTGTGGAGATAACGGTTATTGCGTGCCGTTATATTTGTATTATAAGGGGCCACTTGCCGCAAAACGGCGATCGTGTGCCTGTGTAAGGCAATCGCGATAATTTACATATTGAACGTATCGCTGGGCGATATCGGGTACTTTTGGTTACTCAGGAGCCCCGGTCTTTGTACTACTATGGGCGCCGTGTCCTCCGCCCTCCGCCGCGTGTGCTGGATTATACTTCTATTGAGATACTGCCTAGAACTAGACGTGGCCAAAAGCAATGGTGAACGGATGATTAAGGCGACCCACAATCCCTTTGTAATTCTGTCTCCCATGAACCAATGAAGAAAACCGGGGGACCGCGAGTGACACTCTGACTAAATTTAACGACTCGTTAAGTTGGTCCTTTACGTAGGAGTGGGTGAGCGATGACGGGGGAAATACCTGACCAAAAAAACACCGTAAAACCAATGTACGAACTCGTATTTCGTGAAGGGCCTGTCTAGTCGCTTCAGTGGTCCAGACGCGCGCAGGAAACCGATAATACTGACAATGTCCGCAACGTCTCATTTCCTGATTCAGTATGAGATTGCCCTCTATTGAGAAGCTTCGCCCGTACGTATTAGCTAGTTTAAGTAAGAGCCACCTCCATACCTCAAAGAGTCAGCTGAACTTAACCTTGGTGTGACTGGTCGGTGGTAGAGCAAGAATTCGCCGCATTCTACCCATCAGCTGTTGGCATGGCTTGATCCAGTGAAAAAGCTGGTGCTGCAATAGTCGAGGTGGCTCAGAATAAGGTATTGCGACTTTGATTCCTCGCGGTCGTTCCGGCATGACACTGAGATCCTAAGTGTGAAACGAAAGACGCGCAGCCGCATAGACAGTTACCGGATCCATTCAGAGAGAATTAGTTGGGAGGTGCCTGCGCAGCGGAGCGCAGTGGACACGCAAGGGGAACACGCGCAGAACCGATAGGTCCGGGAAGACAACGTACGT
seq00013   GGCGGTGCACGGTGCGAGAGTCCCGAGGCAAGCCGGCTTGCATGCTCCGGCCCACTAAGCGCTGGGTTGTATTTATACCGGGCACCTCGTTGACGACTATTGTGAATGCGAGGAGGTGACTTTCGCGGTACAGCTACTTCCAAACGTAGCACGGCAGGCCATCCTTAATTCCAATCAGAGACACTCTCTGAGTTAAGTAGTATATTCGGTATACTTTTAGGGGAGTTAGAGTACGGGAGGCCCCGAGAACAACAAATGTTCTCCAGGGTCGTGTAAAGGACCCCTTGACAGATGAGAGATAGGCAGCGCTGAACTCATATACGCTTAGGCATGCACTCCCGGCCACTCCCCAACTCCGCAGGCTGCGGGGCGGAATGCTCTGTGATCGGTTTACCCGGAGAAAGGTGCCATTCCATTGTGATACCGGCCTAAACTACTAGTAGTAGGACTATCCTTAAGATGCCTCCACGGACGGGTCGGGGCCATGCTTAGGAAAGCTCTAAAGCTGGCAAGAGGGTGACAACCTCGTCACAAAGGTTCATGCAGAATTCTTCTAGGACGAAACAGACGCGCGCGTAGAGTACGTTGATGGCAATGGGCAAGAACTTAAAACCAAGCACGGGCGCTGAACTCGGGAGTTTAATGGAGTAGTACTTATGTTTGCCATTAAGTTGCTTAACTACCGGGAGGCCATTATTGACTACTCTGCCATGGATAGTATAATGAATATGAACTAGAGGCAGTTAACGGGAAGAATGCCCTGTTTAAGTTACCTACTTGGAAACGGGCCTCACCGCTTCTCGCGAGGCGTGCTTGAGCAGCCCAGATTCTAAATTAAGGTAGCGAAGCTTGGCCTGGTAACATCTCGTCCAGCGACAGGCAATCTTCTTGCGTTCAATAGCACGTTAGGCCGCCTGCGCACCCTTTATAGTTTACTAAAAAGTACTTATGAAACTGTGTAGAAAGGTTAAATTTCGCATCCACGACGGCGATGCGGTGCAGTCGGGCAGCCGAGTTTACGATTATACATGATTGCGGGCGCGATGCGACATAGAGCATTATGTCTACCCGACGGGTAAACCACAACCATGGCTGGGTACAAGGAATCGGGCTGGAGTCCTTATGGGCCCGAAGACCCTACAAAACAATACTGCAAGCCACGCTAAGCTCTCGTTGGCCTGTACCACAGGGCCAAACCTCAGGACTCCAACCATCTTGGCCATCTTAGCAACAAGTATGCACCTGGCATTCTTTACAAATGACCGGGTAATAAGTTGTCGCCTTCAGTACGTGTGAACAGCAGCTTTTGTGGAGATAACGGTTATTGCGTGCCGTTATATTTGTATTATAAGGGGCCACTTGCCGCAAAACGGCGATCGTGTGCCTGTGTAAGGCAATCGCGATAATTTACATATTGAACGTATCGCTGGGCGATATCGGGTACTTTTGGTTACTCAGGAGCCCCGGTCTTTGTACTACTATGGGCGCCGTGTCCTCCGCCCTCCGCCGCGTGTGCTGGATTATACTTCTATTGAGATACTGCCTAGAACTAGACGTGGCCAAAAGCAATGGTGAACGGATGATTAAGGCGACCCACAATCCCTTTGTAATTCTGTCTCCCATGAACCAATGAAGAAAACCGGGGGACCGCGAGTGACACTCTGACTAAATTTAACGACTCGTTAAGTTGGTCCTTTACGTAGGAGTGGGTGAGCGATGACGGGGGAAATACCTGACCAAAAAAACACCGTAAAACCAATGTACGAACTCGTATTTCGTGAAGGGCCTGTCTAGTCGCTTCAGTGGTCCAGACGCGCGCAGGAAACCGATAATACTGACAATGTCCGCAACGTCTCATTTCCTGATTCAGTATGAGATTGCCCTCTATTGAGAAGCTTCGCCCGTACGTATTAGCTAGTTTAAGTAAGAGCCACCTCCATACCTCAAAGAGTCAGCTGAACTTAACCTTGGTGTGACTGGTCGGTGGTAGAGCAAGAATTCGCCGCATTCTACCCATCAGCTGTTGGCATGGCTTGATCCAGTGAAAAAGCTGGTGCTGCAATAGTCGAGGTGGCTCAGAATAAGGTATTGCGACTTTGATTCCTCGCGGTCGTTCCGGCATGACACTGAGATCCTAAGTGTGAAACGAAAGACGCGCAGCCGCATAGACAGTTACCGGATCCATTCAGAGAGAATTAGTTGGGAGGTGCCTGCGCAGCGGAGCGCAGTGGACACGCAAGGGGAACACGCGCAGAACCGATAGGTCCGGGAAGACAACGTACGT
seq00014   GGCGGTGCACGGTGCGAGAGTCCCGAGGCAAGCCGGCTTGCATGCTCCGGCCCACTAAGCGCTGGGTTGTATTTATACCGGGCACCTCGTTGACGACTATTGTGAATGCGAGGAGGTGACTTTCGCGGTACAGCTACTTCCAAACGTAGCACGGCAGGCCATCCTTAATTCCAATCAGAGACACTCTCTGAGTTAAGTAGTATATTCGGTATACTTTTAGGGGAGTTAGAGTACGGGAGGCCCCGAGAACAACAAATGTTCTCCAGGGTCGTGTAAAGGACCCCTTGACAGATGAGAGATAGGCAGCGCTGAACTCATATACGCTTAGGCATGCACTCCCGGCCACTCCCCAACTCCGCAGGCTGCGGGGCGGAATGCTCTGTGATCGGTTTACCCGGAGAAAGGTGCCATTCCATTGTGATACCGGCCTAAACTACTAGTAGTAGGACTATCCTTAAGATGCCTCCACGGACGGGTCGGGGCCATGCTTAGGAAAGCTCTAAAGCTGGCAAGAGGGTGACAACCTCGTCACAAAGGTTCATGCAGAATTCTTCTAGGACGAAACAGACGCGCGCGTAGAGTACGTTGATGGCAATGGGCAAGAACTTAAAACCAAGCACGGGCGCTGAACTCGGGAGTTTAATGGAGTAGTACTTATGTTTGCCATTAAGTTGCTTAACTACCGGGAGGCCATTATTGACTACTCTGCCATGGATAGTATAATGAATATGAACTAGAGGCAGTTAACGGGAAGAATGCCCTGTTTAAGTTACCTACTTGGAAACGGGCCTCACCGCTTCTCGCGAGGCGTGCTTGAGCAGCCCAGATTCTAAATTAAGGTAGCGAAGCTTGGCCTGGTAACATCTCGTCCAGCGACAGGCAATCTTCTTGCGTTCAATAGCACGTTAGGCCGCCTGCGCACCCTTTATAGTTTACTAAAAAGTACTTATGAAACTGTGTAGAAAGGTTAAATTTCGCATCCACGACGGCGATGCGGTGCAGTCGGGCAGCCGAGTTTACGATTATACATGATTGCGGGCGCGATGCGACATAGAGCATTATGTCTACCCGACGGGTAAACCACAACCATGGCTGGGTACAAGGAATCGGGCTGGAGTCCTTATGGGCCCGAAGACCCTACAAAACAATACTGCAAGCCACGCTAAGCTCTCGTTGGCCTGTACCACAGGGCCAAACCTCAGGACTCCAACCATCTTGGCCATCTTAGCAACAAGTATGCACCTGGCATTCTTTACAAATGACCGGGTAATAAGTTGTCGCCTTCAGTACGTGTGAACAGCAGCTTTTGTGGAGATAACGGTTATTGCGTGCCGTTATATTTGTATTATAAGGGGCCACTTGCCGCAAAACGGCGATCGTGTGCCTGTGTAAGGCAATCGCGATAATTTACATATTGAACGTATCGCTGGGCGATATCGGGTACTTTTGGTTACTCAGGAGCCCCGGTCTTTGTACTACTATGGGCGCCGTGTCCTCCGCCCTCCGCCGCGTGTGCTGGATTATACTTCTATTGAGATACTGCCTAGAACTAGACGTGGCCAAAAGCAATGGTGAACGGATGATTAAGGCGACCCACAATCCCTTTGTAATTCTGTCTCCCATGAACCAATGAAGAAAACCGGGGGACCGCGAGTGACACTCTGACTAAATTTAACGACTCGTTAAGTTGGTCCTTTACGTAGGAGTGGGTGAGCGATGACGGGGGAAATACCTGACCAAAAAAACACCGTAAAACCAATGTACGAACTCGTATTTCGTGAAGGGCCTGTCTAGTCGCTTCAGTGGTCCAGACGCGCGCAGGAAACCGATAATACTGACAATGTCCGCAACGTCTCATTTCCTGATTCAGTATGAGATTGCCCTCTATTGAGAAGCTTCGCCCGTACGTATTAGCTAGTTTAAGTAAGAGCCACCTCCATACCTCAAAGAGTCAGCTGAACTTAACCTTGGTGTGACTGGTCGGTGGTAGAGCAAGAATTCGCCGCATTCTACCCATCAGCTGTTGGCATGGCTTGATCCAGTGAAAAAGCTGGTGCTGCAATAGTCGAGGTGGCTCAGAATAAGGTATTGCGACTTTGATTCCTCGCGGTCGTTCCGGCATGACACTGAGATCCTAAGTGTGAAACGAAAGACGCGCAGCCGCATAGACAGTTACCGGATCCATTCAGAGAGAATTAGTTGGGAGGTGCCTGCGCAGCGGAGCGCAGTGGACACGCAAGGGGAACACGCGCAGAACCGATAGGTCCGGGAAGACAACGTACGT
seq00015   GGCGGTGCACGGTGCGAGAGTCCCGAGGCAAGCCGGCTTGCATGCTCCGGCCCACTAAGCGCTGGGTTGTATTTATACCGGGCACCTCGTTGACGACTATTGTGAATGCGAGGAGGTGACTTTCGCGGTACAGCTACTTCCAAACGTAGCACGGCAGGCCATCCTTAATTCCAATCAGAGACACTCTCTGAGTTAAGTAGTATATTCGGTATACTTTTAGGGGTGTTAGAGTACGGGAGGCCCCGAGAACAACAAATGTTCTCCAGGGTCGTGTAAAGGACCCCTTGACAGATGAGAGATAGGCAGCGCTGAACTCATATACGCTTAGGCATGCACTCCCGGCCACTCCCCAACTCCGCAGGCTGCGGGGCGGAATGCTCTGTGATCGGTTTACCCGGAGAAAGGTGCCATTCCATTGTGATACCGGCCTAAACTACTAGTAGTAGGACTATCCTTAAGATGCCTCCACGGACGGGTCGGGGCCATGCTTAGGAAAGCTCTAAAGCTGGCAAGAGGGTGACAACCTCGTCACAAAGGTTCATGCAGAATTCTTCTAGGACGAAACAGACGCGCGCGTAGAGTACGTTGATGGCAATGGGCAAGAACTTAAAACCAAGCACGGGCGCTGAACTCGGGAGTTTAATGGAGTAGTACTTATGTTTGCCATTAAGTTGCTTAACTACCGGGAGGCCATTATTGACTACTCTGCCATGGATAGTATAATGAATATGAACTAGAGGCAGTTAACGGGAAGAATGCCCTGTTTAAGTTACCTACTTGGAAACGGGCCTCACCGCTTCTCGCGAGGCGTGCTTGAGCAGCCCAGATTCTAAATTAAGGTAGCGAAGCTTGGCCTGGTAACATCTCGTCCAGCGACAGGCAATCTTCTTGCGTTCAATAGCACGTTAGGCCGCCTGCGCACCCTTTATAGTTTACTAAAAAGTACTTATGAAACTGTGTAGAAAGGTTAAATTTCGCATCCACGACGGCGATGCGGTGCAGTCGGGCAGCCGAGTTTACGATTATACATGATTGCGGGCGCGATGCGACATAGAGCATTATGTCTACCCGACGGGTAAACCACAACCATGGCTGGGTACAAGGAATCGGGCTGGAGTCCTTATGGGCCCGAAGACCCTACAAAACAATACTGCAAGCCACGCTAAGCTCTCGTTGGCCTGTACCACAGGGCCAAACCTCAGGACTCCAACCATCTTGGCCATCTTAGCAACAAGTATGCACCTGGCATTCTTTACAAATGACCGGGTAATAAGTTGTCGCCTTCAGTACGTGTGAACAGCAGCTTTTGTGGAGATAACGGTTATTGCGTGCCGTTATATTTGTATTATAAGGGGCCACTTGCCGCAAAACGGCGATCGTGTGCCTGTGTAAGGCAATCGCGATAATTTACATATTGAACGTATCGCTGGGCGATATCGGGTACTTTTGGTTACTCAGGAGCCCCGGTCTTTGTACTACTATGGGCGCCGTGTCCTCCGCCCTCCGCCGCGTGTGCTGGATTATACTTCTATTGAGATACTGCCTAGAACTAGACGTGGCCAAAAGCAATGGTGAACGGATGATTAAGGCGACCCACAATCCCTTTGTAATTCTGTCTCCCATGAACCAATGAAGAAAACCGGGGGACCGCGAGTGACACTCTGACTAAATTTAACGACTCGTTAAGTTGGTCCTTTACGTAGGAGTGGGTGAGCGATGACGGGGGAAATACCTGACCAAAAAAACACCGTAAAACCAATGTACGAACTCGTATTTCGTGAAGGGCCTGTCTAGTCGCTTCAGTGGTCCAGACGCGCGCAGGAAACCGATAATACTGACAATGTCCGCAACGTCTCATTTCCTGATTCAGTATGAGATTGCCCTCTATTGAGAAGCTTCGCCCGTACGTATTAGCTAGTTTAAGTAAGAGCCACCTCCATACCTCAAAGAGTCAGCTGAACTTAACCTTGGTGTGACTGGTCGGTGGTAGAGCAAGAATTCGCCGCATTCTACCCATCAGCTGTTGGCATGGCTTGATCCAGTGAAAAAGCTGGTGCTGCAATAGTCGAGGTGGCTCAGAATAAGGTATTGCGACTTTGATTCCTCGCGGTCGTTCCGGCATGACACTGAGATCCTAAGTGTGAAACGAAAGACGCGCAGCCGCATAGACAGTTACCGGATCCATTCAGAGAGAATTAGTTGGGAGGTGCCTGCGCAGCGGAGCGCAGTGGACACGCAAGGGGAACACGCGCAGAACCGATAGGTCCGGGAAGACAACGTACGT
seq00016   GGCGGTGCACGGTGCGAGAGTCCCGAGGCAAGCCGGCTTGCATGCTCCGGCCCACTAAGCGCTGGGTTGTATTTATACCGGGCACCTCGTTGACGACTATTGTGAATGCGAGGAGGTGACTTTCGCGGTACAGCTACTTCCAAACGTAGCACGGCAGGCCATCCTTAATTCCAATCAGAGACACTCTCTGAGTTAAGTAGTATATTCGGTATACTTTTAGGGGAGTTAGAGTACGGGAGGCCCCGAGAACAACAAATGTTCTCCAGGGTCGTGTAAAGGACCCCTTGACAGATGAGAGATAGGCAGCGCTGAACTCATATACGCTTAGGCATGCACTCCCGGCCACTCCCCAACTCCGCAGGCTGCGGGGCGGAATGCTCTGTGATCGGTTTACCCGGAGAAAGGTGCCATTCCATTGTGATACCGGCCTAAACTACTAGTAGTAGGACTATCCTTAAGATGCCTCCACGGACGGGTCGGGGCCATGCTTAGGAAAGCTCTAAAGCTGGCAAGAGGGTGACAACCTCGTCACAAAGGTTCATGCAGAATTCTTCTAGGACGAAACAGACGCGCGCGTAGAGTACGTTGATGGCAATGGGCAAGAACTTAAAACCAAGCACGGGCGCTGAACTCGGGAGTTTAATGGAGTAGTACTTATGTTTGCCATTAAGTTGCTTAACTACCGGGAGGCCATTATTGACTACTCTGCCATGGATAGTATAATGAATATGAACTAGAGGCAGTTAACGGGAAGAATGCCCTGTTTAAGTTACCTACTTGGAAACGGGCCTCACCGCTTCTCGCGAGGCGTGCTTGAGCAGCCCAGATTCTAAATTAAGGTAGCGAAGCTTGGCCTGGTAACATCTCGTCCAGCGACAGGCAATCTTCTTGCGTTCAATAGCACGTTAGGCCGCCTGCGCACCCTTTATAGTTTACTAAAAAGTACTTATGAAACTGTGTAGAAAGGTTAAATTTCGCATCCACGACGGCGATGCGGTGCAGTCGGGCAGCCGAGTTTACGATTATACATGATTGCGGGCGCGATGCGACATAGAGCATTATGTCTACCCGACGGGTAAACCACAACCATGGCTGGGTACAAGGAATCGGGCTGGAGTCCTTATGGGCCCGAAGACCCTACAAAACAATACTGCAAGCCACGCTAAGCTCTCGTTGGCCTGTACCACAGGGCCAAACCTCAGGACTCCAACCATCTTGGCCATCTTAGCAACAAGTATGCACCTGGCATTCTTTACAAATGACCGGGTAATAAGTTGTCGCCTTCAGTACGTGTGAACAGCAGCTTTTGTGGAGATAACGGTTATTGCGTGCCGTTATATTTGTATTATAAGGGGCCACTTGCCGCAAAACGGCGATCGTGTGCCTGTGTAAGGCAATCGCGATAATTTACATATTGAACGTATCGCTGGGCGATATCGGGTACTTTTGGTTACTCAGGAGCCCCGGTCTTTGTACTACTATGGGCGCCGTGTCCTCCGCCCTCCGCCGCGTGTGCTGGATTATACTTCTATTGAGATACTGCCTAGAACTAGACGTGGCCAAAAGCAATGGTGAACGGATGATTAAGGCGACCCACAATCCCTTTGTAATTCTGTCTCCCATGAACCAATGAAGAAAACCGGGGGACCGCGAGTGACACTCTGACTAAATTTAACGACTCGTTAAGTTGGTCCTTTACGTAGGAGTGGGTGAGCGATGACGGGGGAAATACCTGACCAAAAAAACACCGTAAAACCAATGTACGAACTCGTATTTCGTGAAGGGCCTGTCTAGTCGCTTCAGTGGTCCAGACGCGCGCAGGAAACCGATAATACTGACAATGTCCGCAACGTCTCATTTCCTGATTCAGTATGAGATTGCCCTCTATTGAGAAGCTTCGCCCGTACGTATTAGCTAGTTTAAGTAAGAGCCACCTCCATACCTCAAAGAGTCAGCTGAACTTAACCTTGGTGTGACTGGTCGGTGGTAGAGCAAGAATTCGCCGCATTCTACCCATCAGCTGTTGGCATGGCTTGATCCAGTGAAAAAGTTGGTGCTGCAATAGTCGAGGTGGCTCAGAATAAGGTATTGCGACTTTGATTCCTCGCGGTCGTTCCGGCATGACACTGAGATCCTAAGTGTGAAACGAAAGACGCGCAGCCGCATAGACAGTTACCGGATCCATTCAGAGAGAATTAGTTGGGAGGTGCCTGCGCAGCGGAGCGCAGTGGACACGCAAGGGGAACACGCGCAGAACCGATAGGTCCGGGAAGACAACGTACGT
seq00017   GGCGGTGCACGGTGCGAGAGTCCCGAGGCAAGCCGGCTTGCATGCTCCGGCCCACTAAGCGCTGGGTTGTATTTATACCGGGCACCTCGTTGACGACTATTGTGAATGCGAGGAGGTGACTTTCGCGGTACAGCTACTTCCAAACGTAGCACGGCAGGCCATCCTTAATTCCAATCAGAGACACTCTCTGAGTTAAGTAGTATATTCGGTATACTTTTAGGGGTGTTAGAGTACGGGAGGCCCCGAGAACAACAAATGTTCTCCAGGGTCGTGTAAAGGACCCCTTGACAGATGAGAGATAGGCAGCGCTGAACTCATATACGCTTAGGCATGCACTCCCGGCCACTCCCCAACTCCGCAGGCTGCGGGGCGGAATGCTCTGTGATCGGTTTACCCGGAGAAAGGTGCCATTCCATTGTGATACCGGCCTAAACTACTAGTAGTAGGACTATCCTTAAGATGCCTCCACGGACGGGTCGGGGCCATGCTTAGGAAAGCTCTAAAGCTGGCAAGAGGGTGACAACCTCGTCACAAAGGTTCATGCAGAATTCTTCTAGGACGAAACAGACGCGCGCGTAGAGTACGTTGATGGCAATGGGCAAGAACTTAAAACCAAGCACGGGCGCTGAACTCGGGAGTTTAATGGAGTAGTACTTATGTTTGCCATTAAGTTGCTTAACTACCGGGAGGCCATTATTGACTACTCTGCCATGGATAGTATAATGAATATGAACTAGAGGCAGTTAACGGGAAGAATGCCCTGTTTAAGTTACCTACTTGGAAACGGGCCTCACCGCTTCTCGCGAGGCGTGCTTGAGCAGCCCAGATTCTAAATTAAGGTAGCGAAGCTTGGCCTGGTAACATCTCGTCCAGCGACAGGCAATCTTCTTGCGTTCAATAGCACGTTAGGCCGCCTGCGCACCCTTTATAGTTTACTAAAAAGTACTTATGAAACTGTGTAGAAAGGTTAAATTTCGCATCCACGACGGCGATGCGGTGCAGTCGGGCAGCCGAGTTTACGATTATACATGATTGCGGGCGCGATGCGACATAGAGCATTATGTCTACCCGACGGGTAAACCACAACCATGGCTGGGTACAAGGAATCGGGCTGGAGTCCTTATGGGCCCGAAGACCCTACAAAACAATACTGCAAGCCACGCTAAGCTCTCGTTGGCCTGTACCACAGGGCCAAACCTCAGGACTCCAACCATCTTGGCCATCTTAGCAACAAGTATGCACCTGGCATTCTTTACAAATGACCGGGTAATAAGTTGTCGCCTTCAGTACGTGTGAACAGCAGCTTTTGTGGAGATAACGGTTATTGCGTGCCGTTATATTTGTATTATAAGGGGCCACTTGCCGCAAAACGGCGATCGTGTGCCTGTGTAAGGCAATCGCGATAATTTACATATTGAACGTATCGCTGGGCGATATCGGGTACTTTTGGTTACTCAGGAGCCCCGGTCTTTGTACTACTATGGGCGCCGTGTCCTCCGCCCTCCGCCGCGTGTGCTGGATTATACTTCTATTGAGATACTGCCTAGAACTAGACGTGGCCAAAAGCAATGGTGAACGGATGATTAAGGCGACCCACAATCCCTTTGTAATTCTGTCTCCCATGAACCAATGAAGAAAACCGGGGGACCGCGAGTGACACTCTGACTAAATTTAACGACTCGTTAAGTTGGTCCTTTACGTAGGAGTGGGTGAGCGATGACGGGGGAAATACCTGACCAAAAAAACACCGTAAAACCAATGTACGAACTCGTATTTCGTGAAGGGCCTGTCTAGTCGCTTCAGTGGTCCAGACGCGCGCAGGAAACCGATAATACTGACAATGTCCGCAACGTCTCATTTCCTGATTCAGTATGAGATTGCCCTCTATTGAGAAGCTTCGCCCGTACGTATTAGCTAGTTTAAGTAAGAGCCACCTCCATACCTCAAAGAGTCAGCTGAACTTAACCTTGGTGTGACTGGTCGGTGGTAGAGCAAGAATTCGCCGCATTCTACCCATCAGCTGTTGGCATGGCTTGATCCAGTGAAAAAGCTGGTGCTGCAATAGTCGAGGTGGCTCAGAATAAGGTATTGCGACTTTGATTCCTCGCGGTCGTTCCGGCATGACACTGAGATCCTAAGTGTGAAACGAAAGACGCGCAGCCGCATAGACAGTTACCGGATCCATTCAGAGAGAATTAGTTGGGAGGTGCCTGCGCAGCGGAGCGCAGTGGACACGCAAGGGGAACACGCGCAGAACCGATAGGTCCGGGAAGACAACGTACGT
seq00018   GGCGGTGCACGGTGCGAGAGTCCCGAGGCAAGCCGGCTTGCATGCTCCGGCCCACTAAGCGCTGGGTTGTATTTATACCGGGCACCTCGTTGACGACTATTGTGAATGCGAGGAGGTGACTTTCGCGGTACAGCTACTTCCAAACGTAGCACGGCAGGCCATCCTTAATTCCAATCAGAGACACTCTCTGAGTTAAGTAGTATATTCGGTATACTTTTAGGGGAGTTAGAGTACGGGAGGCCCCGAGAACAACAAATGTTCTCCAGGGTCGTGTAAAGGACCCCTTGACAGATGAGAGATAGGCAGCGCTGAACTCATATACGCTTAGGCATGCACTCCCGGCCACTCCCCAACTCCGCAGGCTGCGGGGCGGAATGCTCTGTGATCGGTTTACCCGGAGAAAGGTGCCATTCCATTGTGATACCGGCCTAAACTACTAGTAGTAGGACTATCCTTAAGATGCCTCCACGGACGGGTCGGGGCCATGCTTAGGAAAGCTCTAAAGCTGGCAAGAGGGTGACAACCTCGTCACAAAGGTTCATGCAGAATTCTTCTAGGACGAAACAGACGCGCGCGTAGAGTACGTTGATGGCAATGGGCAAGAACTTAAAACCAAGCACGGGCGCTGAACTCGGGAGTTTAATGGAGTAGTACTTATGTTTGCCATTAAGTTGCTTAACTACCGGGAGGCCATTATTGACTACTCTGCCATGGATAGTATAATGAATATGAACTAGAGGCAGTTAACGGGAAGAATGCCCTGTTTAAGTTACCTACTTGGAAACGGGCCTCACCGCTTCTCGCGAGGCGTGCTTGAGCAGCCCAGATTCTAAATTAAGGTAGCGAAGCTTGGCCTGGTAACATCTCGTCCAGCGACAGGCAATCTTCTTGCGTTCAATAGCACGTTAGGCCGCCTGCGCACCCTTTATAGTTTACTAAAAAGTACTTATGAAACTGTGTAGAAAGGTTAAATTTCGCATCCACGACGGCGATGCGGTGCAGTCGGGCAGCCGAGTTTACGATTATACATGATTGCGGGCGCGATGCGACATAGAGCATTATGTCTACCCGACGGGTAAACCACAACCATGGCTGGGTACAAGGAATCGGGCTGGAGTCCTTATGGGCCCGAAGACCCTACAAAACAATACTGCAAGCCACGCTAAGCTCTCGTTGGCCTGTACCACAGGGCCAAACCTCAGGACTCCAACCATCTTGGCCATCTTAGCAACAAGTATGCACCTGGCATTCTTTACAAATGACCGGGTAATAAGTTGTCGCCTTCAGTACGTGTGAACAGCAGCTTTTGTGGAGATAACGGTTATTGCGTGCCGTTATATTTGTATTATAAGGGGCCACTTGCCGCAAAACGGCGATCGTGTGCCTGTGTAAGGCAATCGCGATAATTTACATATTGAACGTATCGCTGGGCGATATCGGGTACTTTTGGTTACTCAGGAGCCCCGGTCTTTGTACTACTATGGGCGCCGTGTCCTCCGCCCTCCGCCGCGTGTGCTGGATTATACTTCTATTGAGATACTGCCTAGAACTAGACGTGGCCAAAAGCAATGGTGAACGGATGATTAAGGCGACCCACAATCCCTTTGTAATTCTGTCTCCCATGAACCAATGAAGAAAACCGGGGGACCGCGAGTGACACTCTGACTAAATTTAACGACTCGTTAAGTTGGTCCTTTACGTAGGAGTGGGTGAGCGATGACGGGGGAAATACCTGACCAAAAAAACACCGTAAAACCAATGTACGAACTCGTATTTCGTGAAGGGCCTGTCTAGTCGCTTCAGTGGTCCAGACGCGCGCAGGAAACCGATAATACTGACAATGTCCGCAACGTCTCATTTCCTGATTCAGTATGAGATTGCCCTCTATTGAGAAGCTTCGCCCGTACGTATTAGCTAGTTTAAGTAAGAGCCACCTCCATACCTCAAAGAGTCAGCTGAACTTAACCTTGGTGTGACTGGTCGGTGGTAGAGCAAGAATTCGCCGCATTCTACCCATCAGCTGTTGGCATGGCTTGATCCAGTGAAAAAGCTGGTGCTGCAATAGTCGAGGTGGCTCAGAATAAGGTATTGCGACTTTGATTCCTCGCGGTCGTTCCGGCATGACACTGAGATCCTAAGTGTGAAACGAAAGACGCGCAGCCGCATAGACAGTTACCGGATCCATTCAGAGAGAATTAGTTGGGAGGTGCCTGCGCAGCGGAGCGCAGTGGACACGCAAGGGGAACACGCGCAGAACCGATAGGTCCGGGAAGACAACGTACGT
seq00019   GGCGGTGCACGGTGCGAGAGTCCCGAGGCAAGCCGGCTTGCATGCTCCGGCCCACTAAGCGCTGGGTTGTATTTATACCGGGCACCTCGTTGACGACTATTGTGAATGCGAGGAGGTGACTTTCGCGGTACAGCTACTTCCAAACGTAGCACGGCAGGCCATCCTTAATTCCAATCAGAGACACTCTCTGAGTTAAGTAGTATATTCGGTATACTTTTAGGGGAGTTAGAGTACGGGAGGCCCCGAGAACAACAAATGTTCTCCAGGGTCGTGTAAAGGACCCCTTGACAGATGAGAGATAGGCAGCGCTGAACTCATATACGCTTAGGCATGCACTCCCGGCCACTCCCCAACTCCGCAGGCTGCGGGGCGGAATGCTCTGTGATCGGTTTACCCGGAGAAAGGTGCCATTCCATTGTGATACCGGCCTAAACTACTAGTAGTAGGACTATCCTTAAGATGCCTCCACGGACGGGTCGGGGCCATGCTTAGGAAAGCTCTAAAGCTGGCAAGAGGGTGACAACCTCGTCACAAAGGTTCATGCAGAATTCTTCTAGGACGAAACAGACGCGCGCGTAGAGTACGTTGATGGCAATGGGCAAGAACTTAAAACCAAGCACGGGCGCTGAACTCGGGAGTTTAATGGAGTAGTACTTATGTTTGCCATTAAGTTGCTTAACTACCGGGAGGCCATTATTGACTACTCTGCCATGGATAGTATAATGAATATGAACTAGAGGCAGTTAACGGGAAGAATGCCCTGTTTAAGTTACCTACTTGGAAACGGGCCTCACCGCTTCTCGCGAGGCGTGCTTGAGCAGCCCAGATTCTAAATTAAGGTAGCGAAGCTTGGCCTGGTAACATCTCGTCCAGCGACAGGCAATCTTCTTGCGTTCAATAGCACGTTAGGCCGCCTGCGCACCCTTTATAGTTTACTAAAAAGTACTTATGAAACTGTGTAGAAAGGTTAAATTTCGCATCCACGACGGCGATGCGGTGCAGTCGGGCAGCCGAGTTTACGATTATACATGATTGCGGGCGCGATGCGACATAGAGCATTATGTCTACCCGACGGGTAAACCACAACCATGGCTGGGTACAAGGAATCGGGCTGGAGTCCTTATGGGCCCGAAGACCCTACAAAACAATACTGCAAGCCACGCTAAGCTCTCGTTGGCCTGTACCACAGGGCCAAACCTCAGGACTCCAACCATCTTGGCCATCTTAGCAACAAGTATGCACCTGGCATTCTTTACAAATGACCGGGTAATAAGTTGTCGCCTTCAGTACGTGTGAACAGCAGCTTTTGTGGAGATAACGGTTATTGCGTGCCGTTATATTTGTATTATAAGGGGCCACTTGCCGCAAAACGGCGATCGTGTGCCTGTGTAAGGCAATCGCGATAATTTACATATTGAACGTATCGCTGGGCGATATCGGGTACTTTTGGTTACTCAGGAGCCCCGGTCTTTGTACTACTATGGGCGCCGTGTCCTCCGCCCTCCGCCGCGTGTGCTGGATTATACTTCTATTGAGATACTGCCTAGAACTAGACGTGGCCAAAAGCAATGGTGAACGGATGATTAAGGCGACCCACAATCCCTTTGTAATTCTGTCTCCCATGAACCAATGAAGAAAACCGGGGGACCGCGAGTGACACTCTGACTAAATTTAACGACTCGTTAAGTTGGTCCTTTACGTAGGAGTGGGTGAGCGATGACGGGGGAAATACCTGACCAAAAAAACACCGTAAAACCAATGTACGAACTCGTATTTCGTGAAGGGCCTGTCTAGTCGCTTCAGTGGTCCAGACGCGCGCAGGAAACCGATAATACTGACAATGTCCGCAACGTCTCATTTCCTGATTCAGTATGAGATTGCCCTCTATTGAGAAGCTTCGCCCGTACGTATTAGCTAGTTTAAGTAAGAGCCACCTCCATACCTCAAAGAGTCAGCTGAACTTAACCTTGGTGTGACTGGTCGGTGGTAGAGCAAGAATTCGCCGCATTCTACCCATCAGCTGTTGGCATGGCTTGATCCAGTGAAAAAGCTGGTGCTGCAATAGTCGAGGTGGCTCAGAATAAGGTATTGCGACTTTGATTCCTCGCGGTCGTTCCGGCATGACACTGAGATCCTAAGTGTGAAACGAAAGACGCGCAGCCGCATAGACAGTTACCGGATCCATTCAGAGAGAATTAGTTGGGAGGTGCCTGCGCAGCGGAGCGCAGTGGACACGCAAGGGGAACACGCGCAGAACCGATAGGTCCGGGAAGACAACGTACGT
seq00020   GGCGGTGCACGGTGCGAGAGTCCCGAGGCAAGCCGGCTTGCATGCTCCGGCCCACTAAGCGCTGGGTTGTATTTATACCGGGCACCTCGTTGACGACTATTGTGAATGCGAGGAGGTGACTTTCGCGGTACAGCTACTTCCAAACGTAGCACGGCAGGCCATCCTTAATTCCAATCAGAGACACTCTCTGAGTTAAGTAGTATATTCGGTATACTTTTAGGGGAGTTAGAGTACGGGAGGCCCCGAGAACAACAAATGTTCTCCAGGGTCGTGTAAAGGACCCCTTGACAGATGAGAGATAGGCAGCACTGAACTCATATACGCTTAGGCATGCACTCCCGGCCACTCCCCAACTCCGCAGGCTGCGGGGCGGAATGCTCTGTGATCGGTTTACCCGGAGAAAGGTGCCATTCCATTGTGATACCGGCCTAAACTACTAGTAGTAGGACTATCCTTAAGATGCCTCCACGGACGGGTCGGGGCCATGCTTAGGAAAGCTCTAAAGCTGGCAAGAGGGTGACAACCTCGTCACAAAGGTTCATGCAGAATTCTTCTAGGACGAAACAGACGCGCGCGTAGAGTACGTTGATGGCAATGGGCAAGAACTTAAAACCAAGCACGGGCGCTGAACTCGGGAGTTTAATGGAGTAGTACTTATGTTTGCCATTAAGTTGCTTAACTACCGGGAGGCCATTATTGACTACTCTGCCATGGATAGTATAATGAATATGAACTAGAGGCAGTTAACGGGAAGAATGCCCTGTTTAAGTTACCTACTTGGAAACGGGCCTCACCGCTTCTCGCGAGGCGTGCTTGAGCAGCCCAGATTCTAAATTAAGGTAGCGAAGCTTGGCCTGGTAACATCTCGTCCAGCGACAGGCAATCTTCTTGCGTTCAATAGCACGTTAGGCCGCCTGCGCACCCTTTATAGTTTACTAAAAAGTACTTATGAAACTGTGTAGAAAGGTTAAATTTCGCATCCACGACGGCGATGCGGTGCAGTCGGGCAGCCGAGTTTACGATTATACATGATTGCGGGCGCGATGCGACATAGAGCATTATGTCTACCCGACGGGTAAACCACAACCATGGCTGGGTACAAGGAATCGGGCTGGAGTCCTTATGGGCCCGAAGACCCTACAAAACAATACTGCAAGCCACTCTAAGCTCTCGTTGGCCTGTACCACAGGGCCAAACCTCAGGACTCCAACCATCTTGGCCATCTTAGCAACAAGTATGCACCTGGCATTCTTTACAAATGACCGGGTAATAAGTTGTCGCCTTCAGTACGTGTGAACAGCAGCTTTTGTGGAGATAACGGTTATTGCGTGCCGTTATATTTGTATTATAAGGGGCCACTTGCCGCAAAACGGCGATCGTGTGCCTGTGTAAGGCAATCGCGATAATTTACATATTGAACGTATCGCTGGGCGATATCGGGTACTTTTGGTTACTCAGGAGCCCCGGTCTTTGTACTAGTATGGGCGCCGTGTCCTCCGCCCTCCGCCGCGTGTGCTGGATTATACTTCTATTGAGATACTGCCTAGAACTAGACGTGGCCAAAAGCAATGGTGAACGGATGATTAAGGCGACCCACAATCCCTTTGTAATTCTGTCTCCCATGAACCAATGAAGAAAACCGGGGGACCGCGAGTGACACTCTGACTAAATTTAACGACTCGTTAAGTTGGTCCTTTACGTAGGAGTGGGTGAGCGATGACGGGGGAAATACCTGACCAAAAAAACACCGTAAAACCAATGTACGAACTCGTATTTCGTGAAGGGCCTGTCTAGTCGCTTCAGTGGTCCAGACGCGCGCAGGAAACCGATAATACTGACAATGTCCGCAACGTCTCATTTCCTGATTCAGTATGAGATTGCCCTCTATTGAGAAGCTTCGCCCGTACGTATTAGCTAGTTTAAGTAAGAGCCACCTCCATACCTCAAAGAGTCAGCTGAACTTAACCTTGGTGTGACTGGTCGGTGGTAGAGCAAGAATTCGCCGCATTCTACCCATCAGCTGTTGGCATGGCTTGATCCAGTGAAAAAGCTGGTGCTGCAATAGTCGAGGTGGCTCAGAATAAGGTATTGCGACTTTGATTCCTCGCGGTCGTTCCGGCATGACACTGAGATCCTAAGTGTGAAACGAAAGACGCGCAGCCGCATAGACAGTTACCGGATCCATTCAGAGAGAATTAGTTGGGAGGTGCCTGCGCAGCGGAGCGCAGTGGACACGCAAGGGGAACACGCGCAGAACCGATAGGTCCGGGAAGACAACGTACGT
seq00021   GGCGGTGCACGGTGCGAGAGTCCCGAGGCAAGCCGGCTTGCATGCTCCGGCCCACTAAGCGCTGGGTTGTATTTATACCGGGCACCTCGTTGACGACTATTGTGAATGCGAGGAGGTGACTTTCGCGGTACAGCTACTTCCAAACGTAGCACGGCAGGCCATCCTTAATTCCAATCAGAGACACTCTCTGAGTTAAGTAGTATATTCGGTATACTTTTAGGGGAGTTAGAGTACGGGAGGCCCCGAGAACAACAAATGTTCTCCAGGGTCGTGTAAAGGACCCCTTGACAGATGAGAGATAGGCAGCGCTGAACTCATATACGCTTAGGCATGCACTCCCGGCCACTCCCCAACTCCGCAGGCTGCGGGGCGGAATGCTCTGTGATCGGTTTACCCGGAGAAAGGTGCCATTCCATTGTGATACCGGCCTAAACTACTAGTAGTAGGACTATCCTTAAGATGCCTCCACGGACGGGTCGGGGCCATGCTTAGGAAAGCTCTAAAGCTGGCAAGAGGGTGACAACCTCGTCACAAAGGTTCATGCAGAATTCTTCTAGGACGAAACAGACGCGCGCGTAGAGTACGTTGATGGCAATGGGCAAGAACTTAAAACCAAGCAGGGGCGCTGAACTCGGGAGTTTAATGGAGTAGTACTTATGTTTGCCATTAAGTTGCTTAACTACCGGGAGGCCATTATTGACTACTCTGCCATGGATAGTATAATGAATATGAACTAGAGGCAGTTAACGGGAAGAATGCCCTGTTTAAGTTACCTACTTGGAAACGGGCCTCACCGCTTCTCGCGAGGCGTGCTTGAGCAGCCCAGATTCTAAATTAAGGTAGCGAAGCTTGGCCTGGTAACATCTCGTCCAGCGACAGGCAATCTTCTTGCGTTCAATAGCACGTTAGGCCGCCTGCGCACCCTTTATAGTTTACTAAAAAGTACTTATGAAACTGTGTAGAAAGGTTAAATTTCGCATCCACGACGGCGATGCGGTGCAGTCGGGCAGCCGAGTTTACGATTATACATGATTGCGGGCGCGATGCGACATAGAGCATTATGTCTACCCGACGGGTAAACCACAACCATGGCTGGGTACAAGGAATCGGGCTGGAGTCCTTATGGGCCCGAAGACCCTACAAAACAATACTGCAAGCCACGCTAAGCTCTCGTTGGCCTGTACCACAGGGCCAAACCTCAGGACTCCAACCATCTTGGCCATCTTAGCAACAAGTATGCACCTGGCATTCTTTACAAATGACCGGGTAATAAGTTGTCGCCTTCAGTACGTGTGAACAGCAGCTTTTGTGGAGATAACGGTTATTGCGTGCCGTTATATTTGTATTATAAGGGGCCACTTGCCGCAAAACGGCGATCGTGTGCCTGTGTAAGGCAATCGCGATAATTTACATATTGAACGTATCGCTGGGCGATATCGGGTACTTTTGGTTACTCAGGAGCCCCGGTCTTTGTACTACTATGGGCGCCGTGTCCTCCGCCCTCCGCCGCGTGTGCTGGATTATACTTCTATTGAGATACTGCCTAGAACTAGACGTGGCCAAAAGCAATGGTGAACGGATGATTAAGGCGACCCACAATCCCTTTGTAATTCTGTCTCCCATGAACCAATGAAGAAAACCGGGGGACCGCGAGTGACACTCTGACTAAATTTAACGACTCGTTAAGTTGGTCCTTTACGTAGGAGTGGGTGAGCGATGACGGGGGAAATACCTGACCAAAAAAACACCGTAAAACCAATGTACGAACTCGTATTTCGTGAAGGGCCTGTCTAGTCGCTTCAGTGGTCCAGACGCGCGCAGGAAACCGATAATACTGACAATGTCCGCAACGTCTCATTTCCTGATTCAGTATGAGATTGCCCTCTATTGAGAAGCTTCGCCCGTACGTATTAGCTAGTTTAAGTAAGAGCCACCTCCATACCTCAAAGAGTCAGCTGAACTTAACCTTGGTGTGACTGGTCGGTGGTAGAGCAAGAATTCGCCGCATTCTACCCATCAGCTGTTGGCATGGCTTGATCCAGTGAAAAAGCTGGTGCTGCAATAGTCGAGGTGGCTCAGAATAAGGTATTGCGACTTTGATTCCTCGCGGTCGTTCCGGCATGACACTGAGATCCTAAGTGTGAAACGAAAGACGCGCAGCCGCATAGACAGTTACCGGATCCATTCAGAGAGAATTAGTTGGGAGGTGCCTGCGCAGCGGAGCGCAGTGGACACGCAAGGGGAACACGCGCAGAACCGATAGGTCCGGGAAGACAACGTACGT
seq00022   GGCGGTGCACGGTGCGAGAGTCCCGAGGCAAGCCGGCTTGCATGCTCCGGCCCACTAAGCGCTGGGTTGTATTTATACCGGGCACCTCGTTGACGACTATTGTGAATGCGAGGAGGTGACTTTCGCGGTACAGCTACTTCCAAACGTAGCACGGCAGGCCATCCTTAATTCCAATCAGAGACACTCTCTGAGTTAAGTAGTATATTCGGTATACTTTTAGGGGAGTTAGAGTACGGGAGGCCCCGAGAACAACAAATGTTCTCCAGGGTCGTGTAAAGGACCCCTTGACAGATGAGAGATAGGCAGCGCTGAACTCATATACGCTTAGGCATGCACTCCCGGCCACTCCCCAACTCCGCAGGCTGCGGGGCGGAATGCTCTGTGATCGGTTTACCCGGAGAAAGGTGCCATTCCATTGTGATACCGGCCTAAACTACTAGTAGTAGGACTATCCTTAAGATGCCTCCACGGACGGGTCGGGGCCATGCTTAGGAAAGCTCTAAAGCTGGCAAGAGGGTGACAACCTCGTCACAAAGGTTCATGCAGAATTCTTCTAGGACGAAACAGACGCGCGCGTAGAGTACGTTGATGGCAATGGGCAAGAACTTAAAACCAAGCAGGGGCGCTGAACTCGGGAGTTTAATGGAGTAGTACTTATGTTTGCCATTAAGTTGCTTAACTACCGGGAGGCCATTATTGACTACTCTGCCATGGATAGTATAATGAATATGAACTAGAGGCAGTTAACGGGAAGAATGCCCTGTTTAAGTTACCTACTTGGAAACGGGCCTCACCGCTTCTCGCGAGGCGTGCTTGAGCAGCCCAGATTCTAAATTAAGGTAGCGAAGCTTGGCCTGGTAACATCTCGTCCAGCGACAGGCAATCTTCTTGCGTTCAATAGCACGTTAGGCCGCCTGCGCACCCTTTATAGTTTACTAAAAAGTACTTATGAAACTGTGTAGAAAGGTTAAATTTCGCATCCACGACGGCGATGCGGTGCAGTCGGGCAGCCGAGTTTACGATTATACATGATTGCGGGCGCGATGCGACATAGAGCATTATGTCTACCCGACGGGTAAACCACAACCATGGCTGGGTACAAGGAATCGGGCTGGAGTCCTTATGGGCCCGAAGACCCTACAAAACAATACTGCAAGCCACGCTAAGCTCTCGTTGGCCTGTACCACAGGGCCAAACCTCAGGACTCCAACCATCTTGGCCATCTTAGCAACAAGTATGCACCTGGCATTCTTTACAAATGACCGGGTAATAAGTTGTCGCCTTCAGTACGTGTGAACAGCAGCTTTTGTGGAGATAACGGTTATTGCGTGCCGTTATATTTGTATTATAAGGGGCCACTTGCCGCAAAACGGCGATCGTGTGCCTGTGTAAGGCAATCGCGATAATTTACATATTGAACGTATCGCTGGGCGATATCGGGTACTTTTGGTTACTCAGGAGCCCCGGTCTTTGTACTACTATGGGCGCCGTGTCCTCCGCCCTCCGCCGCGTGTGCTGGATTATACTTCTATTGAGATACTGCCTAGAACTAGACGTGGCCAAAAGCAATGGTGAACGGATGATTAAGGCGACCCACAATCCCTTTGTAATTCTGTCTCCCATGAACCAATGAAGAAAACCGGGGGACCGCGAGTGACACTCTGACTAAATTTAACGACTCGTTAAGTTGGTCCTTTACGTAGGAGTGGGTGAGCGATGACGGGGGAAATACCTGACCAAAAAAACACCGTAAAACCAATGTACGAACTCGTATTTCGTGAAGGGCCTGTCTAGTCGCTTCAGTGGTCCAGACGCGCGCAGGAAACCGATAATACTGACAATGTCCGCAACGTCTCATTTCCTGATTCAGTATGAGATTGCCCTCTATTGAGAAGCTTCGCCCGTACGTATTAGCTAGTTTAAGTAAGAGCCACCTCCATACCTCAAAGAGTCAGCTGAACTTAACCTTGGTGTGACTGGTCGGTGGTAGAGCAAGAATTCGCCGCATTCTACCCATCAGCTGTTGGCATGGCTTGATCCAGTGAAAAAGCTGGTGCTGCAATAGTCGAGGTGGCTCAGAATAAGGTATTGCGACTTTGATTCCTCGCGGTCGTTCCGGCATGACACTGAGATCCTAAGTGTGAAACGAAAGACGCGCAGCCGCATAGACAGTTACCGGATCCATTCAGAGAGAATTAGTTGGGAGGTGCCTGCGCAGCGGAGCGCAGTGGACACGCAAGGGGAACACGCGCAGAACCGATAGGTCCGGGAAGACAACGTACGT
seq00023   GGCGGTGCACGGTGCGAGAGTCCCGAGGCAAGCCGGCTTGCATGCTCCGGCCCACTAAGCGCTGGGTTGTATTTATACCGGGCACCTCGTTGACGACTATTGTGAATGCGAGGAGGTGACTTTCGCGGTACAGCTACTTCCAAACGTAGCACGGCAGGCCATCCTTAATTCCAATCAGAGACACTCTCTGAGTTAAGTAGTATATTCGGTATACTTTTAGGGGAGTTAGAGTACGGGAGGCCCCGAGAACAACAAATGTTCTCCAGGGTCGTGTAAAGGACCCCTTGACAGATGAGAGATAGGCAGCGCTGAACTCATATACGCTTAGGCATGCACTCCCGGCCACTCCCCAACTCCGCAGGCTGCGGGGCGGAATGCTCTGTGATCGGTTTACCCGGAGAAAGGTGCCATTCCATTGTGATACCGGCCTAAACTACTAGTAGTAGGACTATCCTTAAGATGCCTCCACGGACGGGTCGGGGCCATGCTTAGGAAAGCTCTAAAGCTGGCAAGAGGGTGACAACCTCGTCACAAAGGTTCATGCAGAATTCTTCTAGGACGAAACAGACGCGCGCGTAGAGTACGTTGATGGCAATGGGCAAGAACTTAAAACCAAGCACGGGCGCTGAACTCGGGAGTTTAATGGAGTAGTACTTATGTTTGCCATTAAGTTGCTTAACTACCGGGAGGCCATTATTGACTACTCTGCCATGGATAGTATAATGAATATGAACTAGAGGCAGTTAACGGGAAGAATGCCCTGTTTAAGTTACCTACTTGGAAACGGGCCTCACCGCTTCTCGCGAGGCGTGCTTGAGCAGCCCAGATTCTAAATTAAGGTAGCGAAGCTTGGCCTGGTAACATCTCGTCCAGCGACAGGCAATCTTCTTGCGTTCAATAGCACGTTAGGCCGCCTGCGCACCCTTTATAGTTTACTAAAAAGTACTTATGAAACTGTGTAGAAAGGTTAAATTTCGCATCCACGACGGCGATGCGGTGCAGTCGGGCAGCCGAGTTTACGATTATACATGATTGCGGGCGCGATGCGACATAGAGCATTATGTCTACCCGACGGGTAAACCACAACCATGGCTGGGTACAAGGAATCGGGCTGGAGTCCTTATGGGCCCGAAGACCCTACAAAACAATACTGCAAGCCACGCTAAGCTCTCGTTGGCCTGTACCACAGGGCCAAACCTCAGGACTCCAACCATCTTGGCCATCTTAGCAACAAGTATGCACCTGGCATTCTTTACAAATGACCGGGTAATAAGTTGTCGCCTTCAGTACGTGTGAACAGCAGCTTTTGTGGAGATAACGGTTATTGCGTGCCGTTATATTTGTATTATAAGGGGCCACTTGCCGCAAAACGGCGATCGTGTGCCTGTGTAAGGCAATCGCGATAATTTACATATTGAACGTATCGCTGGGCGATATCGGGTACTTTTGGTTACTCAGGAGCCCCGGTCTTTGTACTACTATGGGCGCCGTGTCCTCCGCCCTCCGCCGCGTGTGCTGGATTATACTTCTATTGAGATACTGCCTAGAACTAGACGTGGCCAAAAGCAATGGTGAACGGATGATTAAGGCGACCCACAATCCCTTTGTAATTCTGTCTCCCATGAACCAATGAAGAAAACCGGGGGACCGCGAGTGACACTCTGACTAAATTTAACGACTCGTTAAGTTGGTCCTTTACGTAGGAGTGGGTGAGCGATGACGGGGGAAATACCTGACCAAAAAAACACCGTAAAACCAATGTACGAACTCGTATTTCGTGAAGGGCCTGTCTAGTCGCTTCAGTGGTCCAGACGCGCGCAGGAAACCGATAATACTGACAATGTCCGCAACGTCTCATTTCCTGATTCAGTATGAGATTGCCCTCTATTGAGAAGCTTCGCCCGTACGTATTAGCTAGTTTAAGTAAGAGCCACCTCCATACCTCAAAGAGTCAGCTGAACTTAACCTTGGTGTGACTGGTCGGTGGTAGAGCAAGAATTCGCCGCATTCTACCCATCAGCTGTTGGCATGGCTTGATCCAGTGAAAAAGCTGGTGCTGCAATAGTCGAGGTGGCTCAGAATAAGGTATTGCGACTTTGATTCCTCGCGGTCGTTCCGGCATGACACTGAGATCCTAAGTGTGAAACGAAAGACGCGCAGCCGCATAGACAGTTACCGGATCCATTCAGAGAGAATTAGTTGGGAGGTGCCTGCGCAGCGGAGCGCAGTGGACACGCAAGGGGAACACGCGCAGAACCGATAGGTCCGGGAAGACAACGTACGT
seq00024   GGCGGTGCACGGTGCGAGAGTCCCGAGGCAAGCCGGCTTGCATGCTCCGGCCCACTAAGCGCTGGGTTGTATTTATACCGGGCACCTCGTTGACGACTATTGTGAATGCGAGGAGGTGACTTTCGCGGTACAGCTACTTCCAAACGTAGCACGGCAGGCCATCCTTAATTCCAATCAGAGACACTCTCTGAGTTAAGTAGTATATTCGGTATACTTTTAGGGGAGTTAGAGTACGGGAGGCCCCGAGAACAACAAATGTTCTCCAGGGTCGTGTAAAGGACCCCTTGACAGATGAGAGATAGGCAGCGCTGAACTCATATACGCTTAGGCATGCACTCCCGGCCACTCCCCAACTCCGCAGGCTGCGGGGCGGAATGCTCTGTGATCGGTTTACCCGGAGAAAGGTGCCATTCCATTGTGATACCGGCCTAAACTACTAGTAGTAGGACTATCCTTAAGATGCCTCCACGGACGGGTCGGGGCCATGCTTAGGAAAGCTCTAAAGCTGGCAAGAGGGTGACAACCTCGTCACAAAGGTTCATGCAGAATTCTTCTAGGACGAAACAGACGCGCGCGTAGAGTACGTTGATGGCAATGGGCAAGAACTTAAAACCAAGCAGGGGCGCTGAACTCGGGAGTTTAATGGAGTAGTACTTATGTTTGCCATTAAGTTGCTTAACTACCGGGAGGCCATTATTGACTACTCTGCCATGGATAGTATAATGAATATGAACTAGAGGCAGTTAACGGGAAGAATGCCCTGTTTAAGTTACCTACTTGGAAACGGGCCTCACCGCTTCTCGCGAGGCGTGCTTGAGCAGCCCAGATTCTAAATTAAGGTAGCGAAGCTTGGCCTGGTAACATCTCGTCCAGCGACAGGCAATCTTCTTGCGTTCAATAGCACGTTAGGCCGCCTGCGCACCCTTTATAGTTTACTAAAAAGTACTTATGAAACTGTGTAGAAAGGTTAAATTTCGCATCCACGACGGCGATGCGGTGCAGTCGGGCAGCCGAGTTTACGATTATACATGATTGCGGGCGCGATGCGACATAGAGCATTATGTCTACCCGACGGGTAAACCACAACCATGGCTGGGTACAAGGAATCGGGCTGGAGTCCTTATGGGCCCGAAGACCCTACAAAACAATACTGCAAGCCACGCCAAGCTCTCGTTGGCCTGTACCACAGGGCCAAACCTCAGGACTCCAACCATCTTGGCCATCTTAGCAACAAGTATGCACCTGGCATTCTTTACAAATGACCGGGTAATAAGTTGTCGCCTTCAGTACGTGTGAACAGCAGCTTTTGTGGAGATAACGGTTATTGCGTGCCGTTATATTTGTATTATAAGGGGCCACTTGCCGCAAAACGGCGATCGTGTGCCTGTGTAAGGCAATCGCGATAATTTACATATTGAACGTATCGCTGGGCGATATCGGGTACTTTTGGTTACTCAGGAGCCCCGGTCTTTGTACTACTATGGGCGCCGTGTCCTCCGCCCTCCGCCGCGTGTGCTGGATTATACTTCTATTGAGATACTGCCTAGAACTAGACGTGGCCAAAAGCAATGGTGAACGGATGATTAAGGCGACCCACAATCCCTTTGTAATTCTGTCTCCCATGAACCAATGAAGAAAACCGGGGGACCGCGAGTGACACTCTGACTAAATTTAACGACTCGTTAAGTTGGTCCTTTACGTAGGAGTGGGTGAGCGATGACGGGGGAAATACCTGACCAAAAAAACACCGTAAAACCAATGTACGAACTCGTATTTCGTGAAGGGCCTGTCTAGTCGCTTCAGTGGTCCAGACGCGCGCAGGAAACCGATAATACTGACAATGTCCGCAACGTCTCATTTCCTGATTCAGTATGAGATTGCCCTCTATTGAGAAGCTTCGCCCGTACGTATTAGCTAGTTTAAGTAAGAGCCACCTCCATACCTCAAAGAGTCAGCTGAACTTAACCTTGGTGTGACTGGTCGGTGGTAGAGCAAGAATTCGCCGCATTCTACCCATCAGCTGTTGGCATGGCTTGATCCAGTGAAAAAGCTGGTGCTGCAATAGTCGAGGTGGCTCAGAATAAGGTATTGCGACTTTGATTCCTCGCGGTCGTTCCGGCATGACACTGAGATCCTAAGTGTGAAACGAAAGACGCGCAGCCGCATAGACAGTTACCGGATCCATTCAGAGAGAATTAGTTGGGAGGTGCCTGCGCAGCGGAGCGCAGTGGACACGCAAGGGGAACACGCGCAGAACCGATAGGTCCGGGAAGACAACGTACGT
seq00025   GGCGGTGCACGGTGCGAGAGTCCCGAGGCAAGCCGGCTTGCATGCTCCGGCCCACTAAGCGCTGGGTTGTATTTATACCGGGCACCTCGTTGACGACTATTGTGAATGCGAGGAGGTGACTTTCGCGGTACAGCTACTTCCAAACGTAGCACGGCAGGCCATCCTTAATTCCAATCAGAGACACTCTCTGAGTTAAGTAGTATATTCGGTATACTTTTAGGGGAGTTAGAGTACGGGAGGCCCCGAGAACAACAAATGTTCTCCAGGGTCGTGTAAAGGACCCCTTGACAGATGAGAGATAGGCAGCGCTGAACTCATATACGCTTAGGCATGCACTCCCGGCCACTCCCCAACTCCGCAGGCTGCGGGGCGGAATGCTCTGTGAGCGGTTTACCCGGAGAAAGGTGCCATTCCATTGTGATACCGGCCTAAACTACTAGTAGTAGGACTATCCTTAAGATGCCTCCACGGACGGGTCGGGGCCATGCTTAGGAAAGCTCTAAAGCTGGCAAGAGGGTGACAACCTCGTCACAAAGGTTCATGCAGAATTCTTCTAGGACGAAACAGACGCGCGCGTAGAGTACGTTGATGGCAATGGGCAAGAACTTAAAACCAAGCACGGGCGCTGAACTCGGGAGTTTAATGGAGTAGTACTTATGTTTGCCATTAAGTTGCTTAACTACCGGGAGGCCATTATTGACTACTCTGCCATGGATAGTATAATGAATATGAACTAGAGGCAGTTAACGGGAAGAATGCCCTGTTTAAGTTACCTACTTGGAAACGGGCCTCACCGCTTCTCGCGAGGCGTGCTTGAGCAGCCCAGATTCTAAATTAAGGTAGCGAAGCTTGGCCTGGTAACATCTCGTCCAGCGACAGGCAATCTTCTTGCGTTCAATAGCACGTTAGGCCGCCTGCGCACCCTTTATAGTTTACTAAAAAGTACTTATGAAACTGTGTAGAAAGGTTAAATTTCGCATCCACGACGGCGATGCGGTGCAGTCGGGCAGCCGAGTTTACGATTATACATGATTGCGGGCGCGATGCGACATAGAGCATTATGTCTACCCGACGGGTAAACCACAACCATGGCTGGGTACAAGGAATCGGGCTGGAGTCCTTATGGGCCCGAAGACCCTACAAAACAATACTGCAAGCCACGCTAAGCTCTCGTTGGCCTGTACCACAGGGCCAAACCTCAGGACTCCAACCATCTTGGCCATCTTAGCAACAAGTATGCACCTGGCATTCTTTACAAATGACCGGGTAATAAGTTGTCGCCTTCAGTACGTGTGAACAGCAGCTTTTGTGGAGATAACGGTTATTGCGTGCCGTTATATTTGTATTATAAGGGGCCACTTGCCGCAAAACGGCGATCGTGTGCCTGTGTAAGGCAATCGCGATAATTTACATATTGAACGTATCGCTGGGCGATATCGGGTACTTTTGGTTACTCAGGAGCCCCGGTCTTTGTACTACTATGGGCGCCGTGTCCTCCGCCCTCCGCCGCGTGTGCTGGATTATACTTCTATTGAGATACTGCCTAGAACTAGACGTGGCCAAAAGCAATGGTGAACGGATGATTAAGGCGACCCACAATCCCTTTGTAATTCTGTCTCCCATGAACCAATGAAGAAAACCGGGGGACCGCGAGTGACACTCTGACTAAATTTAACGACTCGTTAAGTTGGTCCTTTACGTAGGAGTGGGTGAGCGATGACGGGGGAAATACCTGACCAAAAAAACACCGTAAAACCAATGTACGAACTCGTATTTCGTGAAGGGCCTGTCTAGTCGCTTCAGTGGTCCAGACGCGCGCAGGAAACCGATAATACTGACAATGTCCGCAACGTCTCATTTCCTGATTCAGTATGAGATTGCCCTCTATTGAGAAGCTTCGCCCGTACGTATTAGCTAGTTTAAGTAAGAGCCACCTCCATACCTCAAAGAGTCAGCTGAACTTAACCTTGGTGTGACTGGTCGGTGGTAGAGCAAGAATTCGCCGCATTCTACCCATCAGCTGTTGGCATGGCTTGATCCAGTGAAAAAGCTGGTGCTGCAATAGTCGAGGTGGCTCAGAATAAGGTATTGCGACTTTGATTCCTCGCGGTCGTTCCGGCATGACACTGAGATCCTAAGTGTGAAACGAAAGACGCGCAGCCGCATAGACAGTTACCGGATCCATTCAGAGAGAATTAGTTGGGAGGTGCCTGCGCAGCGGAGCGCAGTGGACACGCAAGGGGAACACGCGCAGAACCGATAGGTCCGGGAAGACAACGTACGT
seq00026   GGCGGTGCACGGTGCGAGAGTCCCGAGGCAAGCCGGCTTGCATGCTCCGGCCCACTAAGCGCTGGGTTGTATTTATACCGGGCACCTCGTTGACGACTATTGTGAATGCGAGGAGGTGACTTTCGCGGTACAGCTACTTCCAAACGTAGCACGGCAGGCCATCCTTAATTCCAATCAGAGACACTCTCTGAGTTAAGTAGTATATTCGGTATACTTTTAGGGGTGTTAGAGTACGGGAGGCCCCGAGAACAACAAATGTTCTCCAGGGTCGTGTAAAGGACCCCTTGACAGATGAGAGATAGGCAGCGCTGAACTCATATACGCTTAGGCATGCACTCCCGGCCACTCCCCAACTCCGCAGGCTGCGGGGCGGAATGCTCTGTGATCGGTTTACCCGGAGAAAGGTGCCATTCCATTGTGATACCGGCCTAAACTACTAGTAGTAGGACTATCCTTAAGATGCCTCCACGGACGGGTCGGGGCCATGCTTAGGAAAGCTCTAAAGCTGGCAAGAGGGTGACAACCTCGTCACAAAGGTTCATGCAGAATTCTTCTAGGACGAAACAGACGCGCGCGTAGAGTACGTTGATGGCAATGGGCAAGAACTTAAAACCAAGCACGGGCGCTGAACTCGGGAGTTTAATGGAGTAGTACTTATGTTTGCCATTAAGTTGCTTAACTACCGGGAGGCCATTATTGACTACTCTGCCATGGATAGTATAATGAATATGAACTAGAGGCAGTTAACGGGAAGAATGCCCTGTTTAAGTTACCTACTTGGAAACGGGCCTCACCGCTTCTCGCGAGGCGTGCTTGAGCAGCCCAGATTCTAAATTAAGGTAGCGAAGCTTGGCCTGGTAACATCTCGTCCAGCGACAGGCAATCTTCTTGCGTTCAATAGCACGTTAGGCCGCCTGCGCACCCTTTATAGTTTACTAAAAAGTACTTATGAAACTGTGTAGAAAGGTTAAATTTCGCATCCACGACGGCGATGCGGTGCAGTCGGGCAGCCGAGTTTACGATTATACATGATTGCGGGCGCGATGCGACATAGAGCATTATGTCTACCCGACGGGTAAACCACAACCATGGCTGGGTACAAGGAATCGGGCTGGAGTCCTTATGGGCCCGAAGACCCTACAAAACAATACTGCAAGCCACGCTAAGCTCTCGTTGGCCTGTACCACAGGGCCAAACCTCAGGACTCCAACCATCTTGGCCATCTTAGCAACAAGTATGCACCTGGCATTCTTTACAAATGACCGGGTAATAAGTTGTCGCCTTCAGTACGTGTGAACAGCAGCTTTTGTGGAGATAACGGTTATTGCGTGCCGTTATATTTGTATTATAAGGGGCCACTTGCCGCAAAACGGCGATCGTGTGCCTGTGTAAGGCAATCGCGATAATTTACATATTGAACGTATCGCTGGGCGATATCGGGTACTTTTGGTTACTCAGGAGCCCCGGTCTTTGTACTACTATGGGCGCCGTGTCCTCCGCCCTCCGCCGCGTGTGCTGGATTATACTTCTATTGAGATACTGCCTAGAACTAGACGTGGCCAAAAGCAATGGTGAACGGATGATTAAGGCGACCCACAATCCCTTTGTAATTCTGTCTCCCATGAACCAATGAAGAAAACCGGGGGACCGCGAGTGACACTCTGACTAAATTTAACGACTCGTTAAGTTGGTCCTTTACGTAGGAGTGGGTGAGCGATGACGGGGGAAATACCTGACCAAAAAAACACCGTAAAACCAATGTACGAACTCGTATTTCGTGAAGGGCCTGTCTAGTCGCTTCAGTGGTCCAGACGCGCGCAGGAAACCGATAATACTGACAATGTCCGCAACGTCTCATTTCCTGATTCAGTATGAGATTGCCCTCTATTGAGAAGCTTCGCCCGTACGTATTAGCTAGTTTAAGTAAGAGCCACCTCCATACCTCAAAGAGTCAGCTGAACTTAACCTTGGTGTGACTGGTCGGTGGTAGAGCAAGAATTCGCCGCATTCTACCCATCAGCTGTTGGCATGGCTTGATCCAGTGAAAAAGCTGGTGCTGCAATAGTCGAGGTGGCTCAGAATAAGGTATTGCGACTTTGATTCCTCGCGGTCGTTCCGGCATGACACTGAGATCCTAAGTGTGAAACGAAAGACGCGCAGCCGCATAGACAGTTACCGGATCCATTCAGAGAGAATTAGTTGGGAGGTGCCTGCGCAGCGGAGCGCAGTGGACACGCAAGGGGAACACGCGCAGAACCGATAGGTCCGGGAAGACAACGTACGT
seq00027   GGCGGTGCACGGTGCGAGAGTCCCGAGGCAAGCCGGCTTGCATGCTCCGGCCCACTAAGCGCTGGGTTGTATTTATACCGGGCACCTCGTTGACGACTATTGTGAATGCGAGGAGGTGACTTTCGCGGTACAGCTACTTCCAAACGTAGCACGGCAGGCCATCCTTAATTCCAATCAGAGACACTCTCTGAGTTAAGTAGTATATTCGGTATACTTTTAGGGGAGTTAGAGTACGGGAGGCCCCGAGAACAACAAATGTTCTCCAGGGTCGTGTAAAGGACCCCTTGACAGATGAGAGATAGGCAGCGCTGAACTCATATACGCTTAGGCATGCACTCCCGGCCACTCCCCAACTCCGCAGGCTGCGGGGCGGAATGCTCTGTGATCGGTTTACCCGGAGAAAGGTGCCATTCCATTGTGATACCGGCCTAAACTACTAGTAGTAGGACTATCCTTAAGATGCCTCCACGGACGGGTCGGGGCCATGCTTAGGAAAGCTCTAAAGCTGGCAAGAGGGTGACAACCTCGTCACAAAGGTTCATGCAGAATTCTTCTAGGACGAAACAGACGCGCGCGTAGAGTACGTTGATGGCAATGGGCAAGAACTTAAAACCAAGCAGGGGCGCTGAACTCGGGAGTTTAATGGAGTAGTACTTATGTTTGCCATTAAGTTGCTTAACTACCGGGAGGCCATTATTGACTACTCTGCCATGGATAGTATAATGAATATGAACTAGAGGCAGTTAACGGGAAGAATGCCCTGTTTAAGTTACCTACTTGGAAACGGGCCTCACCGCTTCTCGCGAGGCGTGCTTGAGCAGCCCAGATTCTAAATTAAGGTAGCGAAGCTTGGCCTGGTAACATCTCGTCCAGCGACAGGCAATCTTCTTGCGTTCAATAGCACGTTAGGCCGCCTGCGCACCCTTTATAGTTAACTAAAAAGTACTTATGAAACTGTGTAGAAAGGTTAAATTTCGCATCCACGACGGCGATGCGGTGCAGTCGGGCAGCCGAGTTTACGATTATACATGATTGCGGGCGCGATGCGACATAGAGCATTATGTCTACCCGACGGGTAAACCACAACCATGGCTGGGTACAAGGAATCGGGCTGGAGTCCTTATGGGCCCGAAGACCCTACAAAACAATACTGCAAGCCACGCTAAGCTCTCGTTGGCCTGTACCACAGGGCCAAACCTCAGGACTCCAACCATCTTGGCCATCTTAGCAACAAGTATGCACCTGGCATTCTTTACAAATGACCGGGTAATAAGTTGTCGCCTTCAGTACGTGTGAACAGCAGCTTTTGTGGAGATAACGGTTATTGCGTGCCGTTATATTTGTATTATAAGGGGCCACTTGCCGCAAAACGGCGATCGTGTGCCTGTGTAAGGCAATCGCGATAATTTACATATTGAACGTATCGCTGGGCGATATCGGGTACTTTTGGTTACTCAGGAGCCCCGGTCTTTGTACTACTATGGGCGCCGTGTCCTCCGCCCTCCGCCGCGTGTGCTGGATTATACTTCTATTGAGATACTGCCTAGAACTAGACGTGGCCAAAAGCAATGGTGAACGGATGATTAAGGCGACCCACAATCCCTTTGTAATTCTGTCTCCCATGAACCAATGAAGAAAACCGGGGGACCGCGAGTGACACTCTGACTAAATTTAACGACTCGTTAAGTTGGTCCTTTACGTAGGAGTGGGTGAGCGATGACGGGGGAAATACCTGACCAAAAAAACACCGTAAAACCAATGTACGAACTCGTATTTCGTGAAGGGCCTGTCTAGTCGCTTCAGTGGTCCAGACGCGCGCAGGAAACCGATAATACTGACAATGTCCGCAACGTCTCATTTCCTGATTCAGTATGAGATTGCCCTCTATTGAGAAGCTTCGCCCGTACGTATTAGCTAGTTTAAGTAAGAGCCACCTCCATACCTCAAAGAGTCAGCTGAACTTAACCTTGGTGTGACTGGTCGGTGGTAGAGCAAGAATTCGCCGCATTCTACCCATCAGCTGTTGGCATGGCTTGATCCAGTGAAAAAGCTGGTGCTGCAATAGTCGAGGTGGCTCAGAATAAGGTATTGCGACTTTGATTCCTCGCGGTCGTTCCGGCATGACACTGAGATCCTAAGTGTGAAACGAAAGACGCGCAGCCGCATAGACAGTTACCGGATCCATTCAGAGAGAATTAGTTGGGAGGTGCCTGCGCAGCGGAGCGCAGTGGACACGCAAGGGGAACACGCGCAGAACCGATAGGTCCGGGAAGACAACGTACGT
seq00028   GGCGGTGCACGGTGCGAGAGTCCCGAGGCAAGCCGGCTTGCATGCTCCGGCCCACTAAGCGCTGGGTTGTATTTATACCGGGCACCTCGTTGACGACTATTGTGAATGCGAGGAGGTGACTTTCGCGGTACAGCTACTTCCAAACGTAGCACGGCAGGCCATCCTTAATTCCAATCAGAGACACTCTCTGAGTTAAGTAGTATATTCGGTATACTTTTAGGGGAGTTAGAGTACGGGAGGCCCCGAGAACAACAAATGTTCTCCAGGGTCGTGTAAAGGACCCCTTGACAGATGAGAGATAGGCAGCGCTGAACTCATATACGCTTAGGCATGCACTCCCGGCCACTCCCCAACTCCGCAGGCTGCGGGGCGGAATGCTCTGTGATCGGTTTACCCGGAGAAAGGTGCCATTCCATTGTGATACCGGCCTAAACTACTAGTAGTAGGACTATCCTTAAGATGCCTCCACGGACGGGTCGGGGCCATGCTTAGGAAAGCTCTAAAGCTGGCAAGAGGGTGACAACCTCGTCACAAAGGTTCATGCAGAATTCTTCTAGGACGAAACAGACGCGCGCGTAGAGTACGTTGATGGCAATGGGCAAGAACTTAAAACCAAGCACGGGCGCTGAACTCGGGAGTTTAATGGAGTAGTACTTATGTTTGCCATTAAGTTGCTTAACTACCGGGAGGCCATTATTGACTACTCTGCCATGGATAGTATAATGAATATGAACTAGAGGCAGTTAACGGGAAGAATGCCCTGTTTAAGTTACCTACTTGGAAACGGGCCTCACCGCTTCTCGCGAGGCGTGCTTGAGCAGCCCAGATTCTAAATTAAGGTAGCGAAGCTTGGCCTGGTAACATCTCGTCCAGCGACAGGCAATCTTCTTGCGTTCAATAGCACGTTAGGCCGCCTGCGCACCCTTTATAGTTTACTAAAAAGTACTTATGAAACTGTGTAGAAAGGTTAAATTTCGCATCCACGACGGCGATGCGGTGCAGTCGGGCAGCCGAGTTTACGATTATACATGATTGCGGGCGCGATGCGACATAGAGCATTATGTCTACCCGACGGGTAAACCACAACCATGGCTGGGTACAAGGAATCGGGCTGGAGTCCTTATGGGCCCGAAGACCCTACAAAACAATACTGCAAGCCACGCTAAGCTCTCGTTGGCCTGTACCACAGGGCCAAACCTCAGGACTCCAACCATCTTGGCCATCTTAGCAACAAGTATGCACCTGGCATTCTTTACAAATGACCGGGTAATAAGTTGTCGCCTTCAGTACGTGTGAACAGCAGCTTTTGTGGAGATAACGGTTATTGCGTGCCGTTATATTTGTATTATAAGGGGCCACTTGCCGCAAAACGGCGATCGTGTGCCTGTGTAAGGCAATCGCGATAATTTACATATTGAACGTATCGCTGGGCGATATCGGGTACTTTTGGTTACTCAGGAGCCCCGGTCTTTGTACTACTATGGGCGCCGTGTCCTCCGCCCTCCGCCGCGTGTGCTGGATTATACTTCTATTGAGATACTGCCTAGAACTAGACGTGGCCAAAAGCAATGGTGAACGGATGATTAAGGCGACCCACAATCCCTTTGTAATTCTGTCTCCCATGAACCAATGAAGAAAACCGGGGGACCGCGAGTGACACTCTGACTAAATTTAACGACTCGTTAAGTTGGTCCTTTACGTAGGAGTGGGTGAGCGATGACGGGGGAAATACCTGACCAAAAAAACACCGTAAAACCAATGTACGAACTCGTATTTCGTGAAGGGCCTGTCTAGTCGCTTCAGTGGTCCAGACGCGCGCAGGAAACCGATAATACTGACAATGTCCGCAACGTCTCATTTCCTGATTCAGTATGAGATTGCCCTCTATTGAGAAGCTTCGCCCGTACGTATTAGCTAGTTTAAGTAAGAGCCACCTCCATACCTCAAAGAGTCAGCTGAACTTAACCTTGGTGTGACTGGTCGGTGGTAGAGCAAGAATTCGCCGCATTCTACCCATCAGCTGTTGGCATGGCTTGATCCAGTGAAAAAGCTGGTGCTGCAATAGTCGAGGTGGCTCAGAATAAGGTATTGCGACTTTGATTCCTCGCGGTCGTTCCGGCATGACACTGAGATCCTAAGTGTGAAACGAAAGACGCGCAGCCGCATAGACAGTTACCGGATCCATTCAGAGAGAATTAGTTGGGAGGTGCCTGCGCAGCGGAGCGCAGTGGACACGCAAGGGGAACACGCGCAGAACCGATAGGTCCGGGAAGACAACGTACGT
seq00029   GGCGGTGCACGGTGCGAGAGTCCCGAGGCAAGCCGGCTTGCATGCTCCGGCCCACTAAGCGCTGGGTTGTATTTATACCGGGCACCTCGTTGACGACTATTGTGAATGCGAGGAGGTGACTTTCGCGGTACAGCTACTTCCAAACGTAGCACGGCAGGCCATCCTTAATTCCAATCAGAGACACTCTCTGAGTTAAGTAGTATATTCGGTATACTTTTAGGGGAGTTAGAGTACGGGAGGCCCCGAGAACAACAAATGTTCTCCAGGGTCGTGTAAAGGACCCCTTGACAGATGAGAGATAGGCAGCGCTGAACTCATATACGCTTAGGCATGCACTCCCGGCCACTCCCCAACTCCGCAGGCTGCGGGGCGGAATGCTCTGTGATCGGTTTACCCGGAGAAAGGTGCCATTCCATTGTGATACCGGCCTAAACTACTAGTAGTAGGACTATCCTTAAGATGCCTCCACGGACGGGTCGGGGCCATGCTTAGGAAAGCTCTAAAGCTGGCAAGAGGGTGACAACCTCGTCACAAAGGTTCATGCAGAATTCTTCTAGGACGAAACAGACGCGCGCGTAGAGTACGTTGATGGCAATGGGCAAGAACTTAAAACCAAGCAGGGGCGCTGAACTCGGGAGTTTAATGGAGTAGTACTTATGTTTGCCATTAAGTTGCTTAACTACCGGGAGGCCATTATTGACTACTCTGCCATGGATAGTATAATGAATATGAACTAGAGGCAGTTAACGGGAAGAATGCCCTGTTTAAGTTACCTACTTGGAAACGGGCCTCACCGCTTCTCGCGAGGCGTGCTTGAGCAGCCCAGATTCTAAATTAAGGTAGCGAAGCTTGGCCTGGTAACATCTCGTCCAGCGACAGGCAATCTTCTTGCGTTCAATAGCACGTTAGGCCGCCTGCGCACCCTTTATAGTTAACTAAAAAGTACTTATGAAACTGTGTAGAAAGGTTAAATTTCGCATCCACGACGGCGATGCGGTGCAGTCGGGCAGCCGAGTTTACGATTATACATGATTGCGGGCGCGATGCGACATAGAGCATTATGTCTACCCGACGGGTAAACCACAACCATGGCTGGGTACAAGGAATCGGGCTGGAGTCCTTATGGGCCCGAAGACCCTACAAAACAATACTGCAAGCCACGCTAAGCTCTCGTTGGCCTGTACCACAGGGCCAAACCTCAGGACTCCAACCATCTTGGCCATCTTAGCAACAAGTATGCACCTGGCATTCTTTACAAATGACCGGGTAATAAGTTGTCGCCTTCAGTACGTGTGAACAGCAGCTTTTGTGGAGATAACGGTTATTGCGTGCCGTTATATTTGTATTATAAGGGGCCACTTGCCGCAAAACGGCGATCGTGTGCCTGTGTAAGGCAATCGCGATAATTTACATATTGAACGTATCGCTGGGCGATATCGGGTACTTTTGGTTACTCAGGAGCCCCAGTCTTTGTACTACTATGGGCGCCGTGTCCTCCGCCCTCCGCCGCGTGTGCTGGATTATACTTCTATTGAGATACTGCCTAGAACTAGACGTGGCCAAAAGCAATGGTGAACGGATGATTAAGGCGACCCACAATCCCTTTGTAATTCTGTCTCCCATGAACCAATGAAGAAAACCGGGGGACCGCGAGTGACACTCTGACTAAATTTAACGACTCGTTAAGTTGGTCCTTTACGTAGGAGTGGGTGAGCGATGACGGGGGAAATACCTGACCAAAAAAACACCGTAAAACCAATGTACGAACTCGTATTTCGTGAAGGGCCTGTCTAGTCGCTTCAGTGGTCCAGACGCGCGCAGGAAACCGATAATACTGACAATGTCCGCAACGTCTCATTTCCTGATTCAGTATGAGATTGCCCTCTATTGAGAAGCTTCGCCCGTACGTATTAGCTAGTTTAAGTAAGAGCCACCTCCATACCTCAAAGAGTCAGCTGAACTTAACCTTGGTGTGACTGGTCGGTGGTAGAGCAAGAATTCGCCGCATTCTACCCATCAGCTGTTGGCATGGCTTGATCCAGTGAAAAAGCTGGTGCTGCAATAGTCGAGGTGGCTCAGAATAAGGTATTGCGACTTTGATTCCTCGCGGTCGTTCCGGCATGACACTGAGATCCTAAGTGTGAAACGAAAGACGCGCAGCCGCATAGACAGTTACCGGATCCATTCAGAGAGAATTAGTTGGGAGGTGCCTGCGCAGCGGAGCGCAGTGGACACGCAAGGGGAACACGCGCAGAACCGATAGGTCCGGGAAGACAACGTACGT
seq00030   GGCGGTGCACGGTGCGAGAGTCCCGAGGCAAGCCGGCTTGCATGCTCCGGCCCACTAAGCGCTGGGTTGTATTTATACCGGGCACCTCGTTGACGACTATTGTGAATGCGAGGAGGTGACTTTCGCGGTACAGCTACTTCCAAACGTAGCACGGCAGGCCATCCTTAATTCCAATCAGAGACACTCTCTGAGTTAAGTAGTATATTCGGTATACTTTTAGGGGTGTTAGAGTACGGGAGGCCCCGAGAACAACAAATGTTCTCCAGGGTCGTGTAAAGGACCCCTTGACAGATGAGAGATAGGCAGCGCTGAACTCATATACGCTTAGGCATGCACTCCCGGCCACTCCCCAACTCCGCAGGCTGCGGGGCGGAATGCTCTGTGATCGGTTTACCCGGAGAAAGGTGCCATTCCATTGTGATACCGGCCTAAACTACTAGTAGTAGGACTATCCTTAAGATGCCTCCACGGACGGGTCGGGGCCATGCTTAGGAAAGCTCTAAAGCTGGCAAGAGGGTGACAACCTCGTCACAAAGGTTCATGCAGAATTCTTCTAGGACGAAACAGACGCGCGCGTAGAGTACGTTGATGGCAATGGGCAAGAACTTAAAACCAAGCACGGGCGCTGAACTCGGGAGTTTAATGGAGTAGTACTTATGTTTGCCATTAAGTTGCTTAACTACCGGGAGGCCATTATTGACTACTCTGCCATGGATAGTATAATGAATATGAACTAGAGGCAGTTAACGGGAAGAATGCCCTGTTTAAGTTACCTACTTGGAAACGGGCCTCACCGCTTCTCGCGAGGCGTGCTTGAGCAGCCCAGATTCTAAATTAAGGTAGCGAAGCTTGGCCTGGTAACATCTCGTCCAGCGACAGGCAATCTTCTTGCGTTCAATAGCACGTTAGGCCGCCTGCGCACCCTTTATAGTTTACTAAAAAGTACTTATGAAACTGTGTAGAAAGGTTAAATTTCGCATCCACGACGGCGATGCGGTGCAGTCGGGCAGCCGAGTTTACGATTATACATGATTGCGGGCGCGATGCGACATAGAGCATTATGTCTACCCGACGGGTAAACCACAACCATGGCTGGGTACAAGGAATCGGGCTGGAGTCCTTATGGGCCCGAAGACCCTACAAAACAATACTGCAAGCCACGCTAAGCTCTCGTTGGCCTGTACCACAGGGCCAAACCTCAGGACTCCAACCATCTTGGCCATCTTAGCAACAAGTATGCACCTGGCATTCTTTACAAATGACCGGGTAATAAGTTGTCGCCTTCAGTACGTGTGAACAGCAGCTTTTGTGGAGATAACGGTTATTGCGTGCCGTTATATTTGTATTATAAGGGGCCACTTGCCGCAAAACGGCGATCGTGTGCCTGTGTAAGGCAATCGCGATAATTTACATATTGAACGTATCGCTGGGCGATATCGGGTACTTTTGGTTACTCAGGAGCCCCGGTCTTTGTACTACTATGGGCGCCGTGTCCTCCGCCCTCCGCCGCGTGTGCTGGATTATACTTCTATTGAGATACTGCCTAGAACTAGACGTGGCCAAAAGCAATGGTGAACGGATGATTAAGGCGACCCACAATCCCTTTGTAATTCTGTCTCCCATGAACCAATGAAGAAAACCGGGGGACCGCGAGTGACACTCTGACTAAATTTAACGACTCGTTAAGTTGGTCCTTTACGTAGGAGTGGGTGAGCGATGACGGGGGAAATACCTGACCAAAAAAACACCGTAAAACCAATGTACGAACTCGTATTTCGTGAAGGGCCTGTCTAGTCGCTTCAGTGGTCCAGACGCGCGCAGGAAACCGATAATACTGACAATGTCCGCAACGTCTCATTTCCTGATTCAGTATGAGATTGCCCTCTATTGAGAAGCTTCGCCCGTACGTATTAGCTAGTTTAAGTAAGAGCCACCTCCATACCTCAAAGAGTCAGCTGAACTTAACCTTGGTGTGACTGGTCGGTGGTAGAGCAAGAATTCGCCGCATTCTACCCATCAGCTGTTGGCATGGCTTGATCCAGTGAAAAAGCTGGTGCTGCAATAGTCGAGGTGGCTCAGAATAAGGTATTGCGACTTTGATTCCTCGCGGTCGTTCCGGCATGACACTGAGATCCTAAGTGTGAAACGAAAGACGCGCAGCCGCATAGACAGTTACCGGATCCATTCAGAGAGAATTAGTTGGGAGGTGCCTGCGCAGCGGAGCGCAGTGGACACGCAAGGGGAACACGCGCAGAACCGATAGGTCCGGGAAGACAACGTACGT
seq00031   GGCGGTGCACGGTGCGAGAGTCCCGAGGCAAGCCGGCTTGCATGCTCCGGCCCACTAAGCGCTGGGTTGTATTTATACCGGGCACCTCGTTGACGACTATTGTGAATGCGAGGAGGTGACTTTCGCGGTACAGCTACTTCCAAACGTAGCACGGCAGGCCATCCTTAATTCCAATCAGAGACACTCTCTGAGTTAAGTAGTATATTCGGTATACTTTTAGGGGAGTTAGAGTACGGGAGGCCCCGAGAACAACAAATGTTCTCCAGGGTCGTGTAAAGGACCCCTTGACAGATGAGAGATAGGCAGCGCTGAACTCATATACGCTTAGGCATGCACTCCCGGCCACTCCCCAACTCCGCAGGCTGCGGGGCGGAATGCTCTGTGATCGGTTTACCCGGAGAAAGGTGCCATTCCATTGTGATACCGGCCTAAACTACTAGTAGTAGGACTATCCTTAAGATGCCTCCACGGACGGGTCGGGGCCATGCTTAGGAAAGCTCTAAAGCTGGCAAGAGGGTGACAACCTCGTCACAAAGGTTCATGCAGAATTCTTCTAGGACGAAACAGACGCGCGCGTAGAGTACGTTGATGGCAATGGGCAAGAACTTAAAACCAAGCAGGGGCGCTGAACTCGGGAGTTTAATGGAGTAGTACTTATGTTTGCCATTAAGTTGCTTAACTACCGGGAGGCCATTATTGACTACTCTGCCATGGATAGTATAATGAATATGAACTAGAGGCAGTTAACGGGAAGAATGCCCTGTTTAAGTTACCTACTTGGAAACGGGCCTCACCGCTTCTCGCGAGGCGTGCTTGAGCAGCCCAGATTCTAAATTAAGGTAGCGAAGCTTGGCCTGGTAACATCTCGTCCAGCGACAGGCAATCTTCTTGCGTTCAATAGCACGTTAGGCCGCCTGCGCACCCTTTATAGTTTACTAAAAAGTACTTATGAAACTGTGTAGAAAGGTTAAATTTCGCATCCACGACGGCGATGCGGTGCAGTCGGGCAGCCGAGTTTACGATTATACATGATTGCGGGCGCGATGCGACATAGAGCATTATGTCTACCCGACGGGTAAACCACAACCATGGCTGGGTACAAGGAATCGGGCTGGAGTCCTTATGGGCCCGAAGACCCTACAAAACAATACTGCAAGCCACGCTAAGCTCTCGTTGGCCTGTACCACAGGGCCAAACCTCAGGACTCCAACCATCTTGGCCATCTTAGCAACAAGTATGCACCTGGCATTCTTTACAAATGACCGGGTAATAAGTTGTCGCCTTCAGTACGTGTGAACAGCAGCTTTTGTGGAGATAACGGTTATTGCGTGCCGTTATATTTGTATTATAAGGGGCCACTTGCCGCAAAACGGCGATCGTGTGCCTGTGTAAGGCAATCGCGATAATTTACATATTGAACGTATCGCTGGGCGATATCGGGTACTTTTGGTTACTCAGGAGCCCCGGTCTTTGTACTACTATGGGCGCCGTGTCCTCCGCCCTCCGCCGCGTGTGCTGGATTATACTTCTATTGAGATACTGCCTAGAACTAGACGTGGCCAAAAGCAATGGTGAACGGATGATTAAGGCGACCCACAATCCCTTTGTAATTCTGTCTCCCATGAACCAATGAAGAAAACCGGGGGACCGCGAGTGACACTCTGACTAAATTTAACGACTCGTTAAGTTGGTCCTTTACGTAGGAGTGGGTGAGCGATGACGGGGGAAATACCTGACCAAAAAAACACCGTAAAACCAATGTACGAACTCGTATTTCGTGAAGGGCCTGTCTAGTCGCTTCAGTGGTCCAGACGCGCGCAGGAAACCGATAATACTGACAATGTCCGCAACGTCTCATTTCCTGATTCAGTATGAGATTGCCCTCTATTGAGAAGCTTCGCCCGTACGTATTAGCTAGTTTAAGTAAGAGCCACCTCCATACCTCAAAGAGTCAGCTGAACTTAACCTTGGTGTGACTGGTCGGTGGTAGAGCAAGAATTCGCCGCATTCTACCCATCAGCTGTTGGCATGGCTTGATCCAGTGAAAAAGCTGGTGCTGCAATAGTCGAGGTGGCTCAGAATAAGGTATTGCGACTTTGATTCCTCGCGGTCGTTCCGGCATGACACTGAGATCCTAAGTGTGAAACGAAAGACGCGCAGCCGCATAGACAGTTACCGGATCCATTCAGAGAGAATTAGTTGGGAGGTGCCTGCGCAGCGGAGCGCAGTGGACACGCAAGGGGAACACGCGCAGAACCGATAGGTCCGGGAAGACAACGTACGT
seq00032   GGCGGTGCACGGTGCGAGAGTCCCGAGGCAAGCCGGCTTGCATGCTCCGGCCCACTAAGCGCTGGGTTGTATTTATACCGGGCACCTCGTTGACGACTATTGTGAATGCGAGGAGGTGACTTTCGCGGTACAGCTACTTCCAAACGTAGCACGGCAGGCCATCCTTAATTCCAATCAGAGACACTCTCTGAGTTAAGTAGTATATTCGGTATACTTTTAGGGGAGTTAGAGTACGGGAGGCCCCGAGAACAACAAATGTTCTCCAGGGTCGTGTAAAGGACCCCTTGACAGATGAGAGATAGGCAGCGCTGAACTCATATACGCTTAGGCATGCACTCCCGGCCACTCCCCAACTCCGCAGGCTGCGGGGCGGAATGCTCTGTGATCGGTTTACCCGGAGAAAGGTGCCATTCCATTGTGATACCGGCCTAAACTACTAGTAGTAGGACTATCCTTAAGATGCCTCCACGGACGGGTCGGGGCCATGCTTAGGAAAGCTCTAAAGCTGGCAAGAGGGTGACAACCTCGTCACAAAGGTTCATGCAGAATTCTTCTAGGACGAAACAGACGCGCGCGTAGAGTACGTTGATGGCAATGGGCAAGAACTTAAAACCAAGCACGGGCGCTGAACTCGGGAGTTTAATGGAGTAGTACTTATGTTTGCCATTAAGTTGCTTAACTACCGGGAGGCCATTATTGACTACTCTGCCATGGATAGTATAATGAATATGAACTAGAGGCAGTTAACGGGAAGAATGCCCTGTTTAAGTTACCTACTTGGAAACGGGCCTCACCGCTTCTCGCGAGGCGTGCTTGAGCAGCCCAGATTCTAAATTAAGGTAGCGAAGCTTGGCCTGGTAACATCTCGTCCAGCGACAGGCAATCTTCTTGCGTTCAATAGCACGTTAGGCCGCCTGCGCACCCTTTATAGTTTACTAAAAAGTACTTATGAAACTGTGTAGAAAGGTTAAATTTCGCATCCACGACGGCGATGCGGTGCAGTCGGGCAGCCGAGTTTACGATTATACATGATTGCGGGCGCGATGCGACATAGAGCATTATGTCTACCCGACGGGTAAACCACAACCATGGCTGGGTACAAGGAATCGGGCTGGAGTCCTTATGGGCCCGAAGACCCTACAAAACAATACTGCAAGCCACGCTAAGCTCTCGTTGGCCTGTACCACAGGGCCAAACCTCAGGACTCCAACCATCTTGGCCATCTTAGCAACAAGTATGCACCTGGCATTCTTTACAAATGACCGGGTAATAAGTTGTCGCCTTCAGTACGTGTGAACAGCAGCTTTTGTGGAGATAACGGTTATTGCGTGCCGTTATATTTGTATTATAAGGGGCCACTTGCCGCAAAACGGCGATCGTGTGCCTGTGTAAGGCAATCGCGATAATTTACATATTGAACGTATCGCTGGGCGATATCGGGTACTTTTGGTTACTCAGGAGCCCCGGTCTTTGTACTACTATGGGCGCCGTGTCCTCCGCCCTCCGCCGCGTGTGCTGTATTATACTTCTATTGAGATACTGCCTAGAACTAGACGTGGCCAAAAGCAATGGTGAACGGATGATTAAGGCGACCCACAATCCCTTTGTAATTCTGTCTCCCATGAACCAATGAAGAAAACCGGGGGACCGCGAGTGACACTCTGACTAAATTTAACGACTCGTTAAGTTGGTCCTTTACGTAGGAGTGGGTGAGCGATGACGGGGGAAATACCTGACCAAAAAAACACCGTAAAACCAATGTACGAACTCGTATTTCGTGAAGGGCCTGTCTAGTCGCTTCAGTGGTCCAGACGCGCGCAGGAAACCGATAATACTGACAATGTCCGCAACGTCTCATTTCCTGATTCAGTATGAGATTGCCCTCTATTGAGAAGCTTCGCCCGTACGTATTAGCTAGTTTAAGTAAGAGCCACCTCCATACCTCAAAGAGTCAGCTGAACTTAACCTTGGTGTGACTGGTCGGTGGTAGAGCAAGAATTCGCCGCATTCTACCCATCAGCTGTTGGCATGGCTTGATCCAGTGAAAAAGCTGGTGCTGCAATAGTCGAGGTGGCTCAGAATAAGGTATTGCGACTTTGATTCCTCGCGGTCGTTCCGGCATGACACTGAGATCCTAAGTGTGAAACGAAAGACGCGCAGCCGCATAGACAGTTACCGGATCCATTCAGAGAGAATTAGTTGGGAGGTGCCTGCGCAGCGGAGCGCAGTGGACACGCAAGGGGAACACGCGCAGAACCGATAGGTCCGGGAAGACAACGTACGT
seq00033   GGCGGTGCACGGTGCGAGAGTCCCGAGGCAAGCCGGCTTGCATGCTCCGGCCCACTAAGCGCTGGGTTGTATTTATACCGGGCACCTCGTTGACGACTATTGTGAATGCGAGGAGGTGACTTTCGCGGTACAGCTACTTCCAAACGTAGCACGGCAGGCCATCCTTAATTCCAATCAGAGACACTCTCTGAGTTAAGTAGTATATTCGGTATACTTTTAGGGGAGTTAGAGTACGGGAGGCCCCGAGAACAACAAATGTTCTCCAGGGTCGTGTAAAGGACCCCTTGACAGATGAGAGATAGGCAGCGCTGAACTCATATACGCTTAGGCATGCACTCCCGGCCACTCCCCAACTCCGCAGGCTGCGGGGCGGAATGCTCTGTGAGCGGTTTACCCGGAGAAAGGTGCCATTCCATTGTGATACCGGCCTAAACTACTAGTAGTAGGACTATCCTTAAGATGCCTCCACGGACGGGTCGGGGCCATGCTTAGGAAAGCTCTAAAGCTGGCAAGAGGGTGACAACCTCGTCACAAAGGTTCATGCAGAATTCTTCTAGGACGAAACAGACGCGCGCGTAGAGTACGTTGATGGCAATGGGCAAGAACTTAAAACCAAGCACGGGCGCTGAACTCGGGAGTTTAATGGAGTAGTACTTATGTTTGCCATTAAGTTGCTTAACTACCGGGAGGCCATTATTGACTACTCTGCCATGGATAGTATAATGAATATGAACTAGAGGCAGTTAACGGGAAGAATGCCCTGTTTAAGTTACCTACTTGGAAACGGGCCTCACCGCTTCTCGCGAGGCGTGCTTGAGCAGCCCAGATTCTAAATTAAGGTAGCGAAGCTTGGCCTGGTAACATCTCGTCCAGCGACAGGCAATCTTCTTGCGTTCAATAGCACGTTAGGCCGCCTGCGCACCCTTTATAGTTTACTAAAAAGTACTTATGAAACTGTGTAGAAAGGTTAAATTTCGCATCCACGACGGCGATGCGGTGCAGTCGGGCAGCCGAGTTTACGATTATACATGATTGCGGGCGCGATGCGACATAGAGCATTATGTCTACCCGACGGGTAAACCACAACCATGGCTGGGTACAAGGAATCGGGCTGGAGTCCTTATGGGCCCGAAGACCCTACAAAACAATACTGCAAGCCACGCTAAGCTCTCGTTGGCCTGTACCACAGGGCCAAACCTCAGGACTCCAACCATCTTGGCCATCTTAGCAACAAGTATGCACCTGGCATTCTTTACAAATGACCGGGTAATAAGTTGTCGCCTTCAGTACGTGTGAACAGCAGCTTTTGTGGAGATAACGGTTATTGCGTGCCGTTATATTTGTATTATAAGGGGCCACTTGCCGCAAAACGGCGATCGTGTGCCTGTGTAAGGCAATCGCGATAATTTACATATTGAACGTATCGCTGGGCGATATCGGGTACTTTTGGTTACTCAGGAGCCCCGGTCTTTGTACTACTATGGGCGCCGTGTCCTCCGCCCTCCGCCGCGTGTGCTGGATTATACTTCTATTGAGATACTGCCTAGAACTAGACGTGGCCAAAAGCAATGGTGAACGGATGATTAAGGCGACCCACAATCCCTTTGTAATTCTGTCTCCCATGAACCAATGAAGAAAACCGGGGGACCGCGAGTGACACTCTGACTAAATTTAACGACTCGTTAAGTTGGTCCTTTACGTAGGAGTGGGTGAGCGATGACGGGGGAAATACCTGACCAAAAAAACACCGTAAAACCAATGTACGAACTCGTATTTCGTGAAGGGCCTGTCTAGTCGCTTCAGTGGTCCAGACGCGCGCAGGAAACCGATAATACTGACAATGTCCGCAACGTCTCATTTCCTGATTCAGTATGAGATTGCCCTCTATTGAGAAGCTTCGCCCGTACGTATTAGCTAGTTTAAGTAAGAGCCACCTCCATACCTCAAAGAGTCAGCTGAACTTAACCTTGGTGTGACTGGTCGGTGGTAGAGCAAGAATTCGCCGCATTCTACCCATCAGCTGTTGGCATGGCTTGATCCAGTGAAAAAGCTGGTGCTGCAATAGTCGAGGTGGCTCAGAATAAGGTATTGCGACTTTGATTCCTCGCGGTCGTTCCGGCATGACACTGAGATCCTAAGTGTGAAACGAAAGACGCGCAGCCGCATAGACAGTTACCGGATCCATTCAGAGAGAATTAGTTGGGAGGTGCCTGCGCAGCGGAGCGCAGTGGACACGCAAGGGGAACACGCGCAGAACCGATAGGTCCGGGAAGACAACGTACGT
