# Supplementary material for: How Good Are Indirect Tests at Detecting Recombination in Human mtDNA?
Source: G3 (Bethesda). 2013 Jul 1;3(7):1095–104. doi: 10.1534/g3.113.006510 (PMC3704238; doi:10.1534/g3.113.006510)
Supplement: Supporting Information [file supp_g3.113.006510_FileS2.gz › SequenceData/mtDNA_ratehet&popgrowth/0/3rdbase/Infiles/0_89-new.txt]

33 2284
seq00001   GGCCGTATAGTGTGCAACTCATTAAAAGCGGGCTGGGTGCAGCTATCTATGCGTGGTTTAACTAGTGAGTGCGTATGGTACACTAACTATTATTTTACCCAAGTGACGTATAGCAAGCAGGAAAAAATAACTCGGTAGCCAGTCCCGGTGGCTTAACGAATTCATATGGCTGGTGGTAATATCGTTGAAGCAGCCTAGAAGTCCCGGCGCTGTGCTCCCCTCCAAGCGCCTGGGCTGGTGCAGACTGGCCGACGAACAGTTTTGGCAATAAGCCCATTCTGCAGTCATCACCCTTAGACTGAAATATGAGTCCAGTGGTAGCCACAGGCTCGACAAGCCCAACTTCACAAACGTTTGTCATCTTCCGATCGAGAATGTCCATGAACACCACCAATAGATATCCCAGAGTAGGGGTCGAGAGCTTGACACGGACGCTGCATGCTATTACCGCATTGTGCTAGTATCATCAGGCTGTTTCAATGGATATGCCTGGGAAGACAGGCATTCATACGAGTTGGTATGACTGTCGAGGGGTCTCACTGAAATTGGGGGGGGAGGCGCCTGGAGATCCTGTACCTAGAATTGGGGCAGTCCATGAATGTGCATAATGAAACAGTAGACAATAGATACGTGGTGTTTCGCTCCCCACCTGAAAGGCCACGACTGGGTGGAGGGTTGCAATACTACTGGGCCGCACACGTCGCCCCTATTCATGTATACGTATCATTTCAGTCATGCCGTACAGTGGTTTTAAATATCGATCTAGATAGGGCTTCACCGAAGTCTACTCGCTCTTGCCTATATTGGCACGACTGATTACAGCCCCGGGTTCTATTCGATACCCGGTGGTAATGGAAACGATTATATATAGTGTTAGTATTTCGCTTGGCTCCAACCTACGCGGCAACTCTCGCCGCACCAACACCTAGCTGCAGTGCCTCGCCCGCTCATTGAGGTTGGTTGTGGCCCAGATAACCTATGGCGCACCAAAGTTAGGCTCTCGTCACAGAGCCTGTTCATAGGTAGTGTACACCCGGCGATACGCGTGCCAGCTGGATTCTCCCCCCTGGACTGCCAGATATTTTTATCCAACTGTTACTCTTGCAGATCAGATTCTAGTCTACAGGTGACCGACTATCGTTCAACGGCAGAGAGTCTGGGAACGCTGTAATCGAGGGAAACCATGTCCTGGGGGCATGGTATAGAACCAGTGCACCTTCCGATATTCCTGAAACGTTGCGACCGAACCTGCAAGCGTGCAAACGGATAGACTGCATATCTTAATGTCCGACGCACTCAGCTGGTCGCCGGTAAACACCACTTCACGTGTTGATTCTGCGTCACGAGGAGCGTTGCAACTGTTGATTTACTGCGAGACGGGGGCACGATCAGAAGTGCTTGCTTGCCAATAATGTTTCATGAGCAGGCCAAGAAGGTGAAACGGGCTGACGAAAGAAGGCCCTACGGACGTTACTCGAGCTCATGTAGCGATGACGCAAATCGCCAAGATTAGCTTTAGAATACATGCGTAAAGGACCCTTTTCCAACGCCCAAGCGCGATCTTGGCCTCGTAGTGGAGTTCTCGTGGGCACAATGACAGTTGAGACGCTATCTACACCCCTAGGGATGAAAGGAAGTTAAGAAAGGCACGTATCCCACAGAAGGTCAGCGACCGCACGGGTAGGCCACCGAATAGGGACACAAATAGTTACAAGCCCTTTCTTTTCAACGTAGCGACTATAAGTACCCTAATGTCGCAGCTAACACAAGAAATTATTCGAAGTCCGCGGGATAGCCCCGGTCAGCAGGGACGTGACCACAGATGCGCCTGAGTTTTGGGCGACGGGACCTTTTCTTATACCTAAGGTGCAGTCTGCGGACAACGTGCAGGCGAACCCCGAAATTTAACCTCTTACAAGACCCTTGCCTATACGGCGACCGACGCATCCGGGGGACTCCATATTTCATCTGCTAAATTTGATCCTAGTTCAACCTTTCATCCAGGGTAATCACACGGCCTTGCATCGTCCGACGCCTTACTAAGCGCAGGCTCTTTTCTAGTGGGTTACAGCGTGACTGTTGTGGGACGGTGTCTACATTCTGTTAGAGGAGGGTTTGTCTCAGCGGGGGTTCTCTTCAATTGCCACGGCACTTGCAGGAAGGCTTAGACGTCATTTGAAGGGCGTGTGTTGTACTCTCTACCAAGGCTATACATTACCGGTCCAAAGATTGAACGTCTTGCATTATTGGCCCCCACAGGTAGACCGATTAGTACACTGCAAAT
seq00002   GGCCGTATAGTGTGCAACTCATTAAAAGCGGGCTGGGTGCAGCTATCTATGCGTGGTTTAACTAGTGAGTGCGTATGGTACACTAACTATTATTTTACCCAAGTGACGTATAGCAAGCAGGAAAAAATAACTCGGTAGCCAGTCCCGGTGGCTTAACGAATTCATATGGCTGGTGGTAATATCGTTGAAGCAGCCTAGAAGTCCCGGCGCTGTGCTCCCCTCCAAGCGCCTGGGCTGGTGCAGACTGGCCGACGAACAGTTTTGGCAATAAGCCCATTCTGCAGTCATCACCCTTAGACTGAAATATGAGTCCAGTGGTAGCCACAGGCTCGACAAGCCCAACTTCACAAACGTTTGTCATCTTCCGATCGAGAATGTCCATGAACACCACCAATAGATATCCCAGAGTAGGGGTCGAGAGCTTGACACGGACGCTGCATGCTATTACCGCATTGTGCTAGTATCATCAGGCTGTTTCAATGGATATGCCTGGGAAGACAGGCATTCATACGAGTTGGTATGACTGTCGAGGGGTCTCACTGAAATTGGGGGGGGAGGCGCCTGGAGATCCTGTACCTAGAATTGGGGCAGTCCATGAATGTGCATAATGAAACAGTAGACAATAGATACGTGGTGTTTCGCTCCCCACCTGAAAGGCCACGACTGGGTGGAGGGTTGCAATACTACTGGGCCGCACACGTCGCCCCTATTCATGTATACGTATCATTTCAGTCATGCCGTACAGTGGTTTTAAATATCGATCTAGATAGGGCTTCACCGAAGTCTACTCGCTCTTGCCTATATTGGCACGACTGATTACAGCCCCGGGTTCTATTCGATACCCGGTGGTAATGGAAACGATTATATATAGTGTTAGTATTTCGCTTGGCTCCAACCTACGCGGCAACTCTCGCCGCACCAACACCTAGCTGCAGTGCCTCGCCCGCTCATTGAGGTTGGTTGTGGCCCAGATAACCTATGGCGCACCAAAGTTAGGCTCTCGTCACAGAGCCTGTTCATAGGTAGTGTACACCCGGCGATACGCGTGCCAGCTGGATTCTCCCCCCTGGACTGCCAGATATTTTTATCCAACTGTTACTCTTGCAGATCAGATTCTAGTCTACAGGTGACCGACTATCGTTCAACGGCAGAGAGTCTGGGAACGCTGTAATCGAGGGAAGCCATGTCCTGGGGGCATGGTATAGAACCAGTGCACCTTCCGATATTCCTGAAACGTTGCGACCGAACCTGCAAGCGTGCAAACGGATAGACTGCATATCTTAATGTCCGACGCACTCAGCTGGTCGCCGGTAAACACCACTTCACGTGTTGATTCTGCGTCACGAGGAGCGTTGCAACTGTTGATTTACTGCGAGACGGGGGCACGATCAGAAGTGCTTGCTTGCCAATAATGTTTCATGAGCAGGCCAAGAAGGTGAAACGGGCTGACGAAAGAAGGCCCTACGGACGTTACTCGAGCTCATGTAGCGATGACGCAAATCGCCAAGATTAGCTTTAGAATACATGCGTAAAGGACCCTTTTCCAACGCCCAAGCGCGATCTTGGCCTCGTAGTGGAGTTCTCGTGGGCACAATGACAGTTGAGACGCTATCTACACCCCTAGGGATGAAAGGAAGTTAAGAAAGGCACGTATCCCACAGAAGGTCAGCGACCGCACGGGTAGGCCACCGAATAGGGACACAAATAGTTACAAGCCCTTTCTTTTCAACGTAGCGACTATAAGTACCCTAATGTCGCAGCTAACACAAGAAATTATTCGAAGTCCGCGGGATAGCCCCGGTCAGCAGGGACGTGACCACAGATGCGCCTGAGTTTTGGGCGACGGGACCTTTTCTTATACCTAAGGTGCAGTCTGCGGACAACGTGCAGGCGAACCCCGAAATTTAACCTCTTACAAGACCCTTGCCTATACGGCGACCGACGCATCCGGGGGACTCCATATTTCATCTGCTAAATTTGATCCTAGTTCAACCTTTCATCCAGGGTAATCACACGGCCTTGCATCGTCCGACGCCTTACTAAGCGCAGGCTCTTTTCTAGTGGGTTACAGCGTGACTGTTGTGGGACGGTGTCTACATTCTGTTAGAGGAGGGTTTGTCTCAGCGGGGGTTCTCTTCAATTGCCACGGCACTTGCAGGAAGGCTTAGACGTCATTTGAAGGGCGTGTGTTGTACTCTCTACCAAGGCTATACATTACCGGTCCAAAGATTGAACGTCTTGCATTATTGGCCCCCACAGGTAGACCGATTAGTACACTGCAAAT
seq00003   GGCCGTATAGTGTGCAACTCATTAAAAGCGGGCTGGGTGCAGCTATCTATGCGTGGTTTAACTAGTGAGTGCGTATGGTACACTAACTATTATTTTACCCAAGTGACGTATAGCAAGCAGGAAAAAATAACTCGGTAGCCAGTCCCGGTGGCTTAACGAATTCATATGGCTGGTGGTAATATCGTTGAAGCAGCCTAGAAGTCCCGGCGCTGTGCTCCCCTCCAAGCGCCTGGGCTGGTGCAGACTGGCCGACGAACAGTTTTGGCAATAAGCCCATTCTGCAGTCATCACCCTTAGACTGAAATATGAGTCCAGTGGTAGCCACAGGCTCGACAAGCCCAACTTCACAAACGTTTGTCATCTTCCGATCGAGAATGTCCATGAACACCACCAATAGATATCCCAGAGTAGGGGTCGAGAGCTTGACACGGACGCTGCATGCTATTACCGCATTGTGCTAGTATCATCAGGCTGTTTCAATGGATATGCCTGGGAAGACAGGCATTCATACGAGTTGGTATGACTGTCGAGGGGTCTCACTGAAATTGGGGGGGGAGGCGCCTGGAGATCCTGTACCTAGAATTGGGGCAGTCCATGAATGTGCATAATGAAACAGTAGACAATAGATACGTGGTGTTTCGCTCCCCACCTGAAAGGCCACGACTGGGTGGAGGGTTGCAATACTACTGGGCCGCACACGTCGCCCCTATTCATGTATACGTATCATTTCAGTCATGCCGTACAGTGGTTTTAAATATCGATCTAGATAGGGCTTCACCGAAGTCTACTCGCTCTTGCCTATATTGGCACGACTGATTACAGCCCCGGGTTCTATTCGATACCCGGTGGTAATGGAAACGATTATATATAGTGTTAGTATTTCGCTTGGCTCCAACCTACGCGGCAACTCTCGCCGCACCAACACCTAGCTGCAGTGCCTCGCCCGCTCATTGAGGTTGGTTGTGGCCCAGATAACCTATGGCGCACCAAAGTTAGGCTCTCGTCACAGAGCCTGTTCATAGGTAGTGTACACCCGGCGATACGCGTGCCAGCTGGATTCTCCCCCCTGGACTGCCAGATATTTTTATCCAACTGTTACTCTTGCAGATCAGATTCTAGTCTACAGGTGACCGACTATCGTTCAACGGCAGAGAGTCTGGGAACGCTGTAATCGAGGGAAGCCATGTCCTGGGGGCATGGTATAGAACCAGTGCACCTTCCGATATTCCTGAAACGTTGCGACCGAACCTGCAAGCGTGCAAACGGATAGACTGCATATCTTAATGTCCGACGCACTCAGCTGGTCGCCGGTAAACACCACTTCACGTGTTGATTCTGCGTCACGAGGAGCGTTGCAACTGTTGATTTACTGCGAGACGGGGGCACGATCAGAAGTGCTTGCTTGCCAATAATGTTTCATGAGCAGGCCAAGAAGGTGAAACGGGCTGACGAAAGAAGGCCCTACGGACGTTACTCGAGCTCATGTAGCGATGACGCAAATCGCCAAGATTAGCTTTAGAATACATGCGTAAAGGACCCTTTTCCAACGCCCAAGCGCGATCTTGGCCTCGTAGTGGAGTTCTCGTGGGCACAATGACAGTTGAGACGCTATCTACACCCCTAGGGATGAAAGGAAGTTAAGAAAGGCACGTATCCCACAGAAGGTCAGCGACCGCACGGGTAGGCCACCGAATAGGGACACAAATAGTTACAAGCCCTTTCTTTTCAACGTAGCGACTATAAGTACCCTAATGTCGCAGCTAACACAAGAAATTATTCGAAGTCCGCGGGATAGCCCCGGTCAGCAGGGACGTGACCACAGATGCGCCTGAGTTTTGGGCGACGGGACCTTTTCTTATACCTAAGGTGCAGTCTGCGGACAACGTGCAGGCGAACCCCGAAATTTAACCTCTTACAAGACCCTTGCCTATACGGCGACCGACGCATCCGGGGGACTCCATATTTCATCTGCTAAATTTGATCCTAGTTCAACCTTTCATCCAGGGTAATCACACGGCCTTGCATCGTCCGACGCCTTACTAAGCGCAGGCTCTTTTCTAGTGGGTTACAGCGTGACTGTTGTGGGACGGTGTCTACATTCTGTTAGAGGAGGGTTTGTCTCAGCGGGGGTTCTCTTCAATTGCCACGGCACTTGCAGGAAGGCTTAGACGTCATTTGAAGGGCGTGTGTTGTACTCTCTACCAAGGCTATACATTACCGGTCCAAAGATTGAACGTCTTGCATTATTGGCCCCCACAGGTAGACCGATTAGTACACTGCAAAT
seq00004   GGCCGTATAGTGTGCAACTCATTAAAAGCGGGCTGGGTGCAGCTATCTATGCGTGGTTTAACTAGTGAGTGCGTATGGTACACTAACTATTATTTTACCCAAGTGACGTATAGCAAGCAGGAAAAAATAACTCGGTAGCCAGTCCCGGTGGCTTAACGAATTCATATGGCTGGTGGTAATATCGTTGAAGCAGCCTAGAAGTCCCGGCGCTGTGCTCCCCTCCAAGCGCCTGGGCTGGTGCAGACTGGCCGACGAACAGTTTTGGCAATAAGCACATTCTGCAATCATCACCCTTAGACTGAAATATGAGTCCAGTGGTAGCCACAGGCTCGACAAGCCCAACTTCACAAACGTTTGTCATCTTCCGATCGAGAATGTCCATGAACACCACCAATAGATATCCCAGAGTAGGGGTCGAGAGCTTGACACGGACGCTGCATGCTATTACCGCATTGTGCTAGTATCATCAGGCTGTTTCAATGGATATGCCTGGGAAGACAGGCATTCATACGAGTTGGTATGACTGTCGAGGGGTCTCACTGAAATTGGGGGGGGAGGCGCCTGGAGATCCTGTACCTAGAATTGGGGCAGTCCATGAATGTGCATAATGAAACAGTAGACAATAGATACGTGGTGTTTCGCTCCCCACCTGAAAGGCCACGACTGGGTGGAGGGTTGCAATACTACTGGGCCGCACACGTCGCCCCTATTCATGTATACGTATCATTTCAGTCATGCCGTACAGTGGTTTTAAATATCGATCTAGATAGGGCTTCACCGAAGTCTACTCGCTCTTGCCTATATTGGCACGACTGATTACAGCCCCGGGTTCTATTCGATACCCGGTGGTAATGGAAACGATTATATATAGTGTTAGTATTTCGCTTGGCTCCAACCTACGCGGCAACTCTCGCCGCACCAACACCTAGCTGCAGTGCCACGCCCGCTCATTGAGGTTGGTTGTGGCCCAGATAACCTATGGCGCACCAAAGTTAGGCTCTCGTCACAGAGCCTGTTCATAGGTAGTGTACACCCGGCGATACGCGTGCCAGCTGGATTCTCCCCCCTGGACTGCCAGATATTTTTATCCAACTGTTACTCTTGCAGATCAGATTCTAGTCTACAGGTGACCGACTATCGTTCAACGGCAGAGAGTCTGGGAACGCTGTAATCGAGGGAAGCCATGTCCTGGGGGCATGGTATAGAACCAGTGCACCTTCCGATATTCCTGAAACGTTGCGACCGAACCTGCAAGCGTGCAAACGGATAGACTGCATATCTTAATGTCCGACGCACTCAGCTGGTCGCCGGTAAACACCACTTCACGTGTTGATTCTGCGTCACGAGGAGCGTTGCAACTGTTGATTTACTGCGAGACGGGGGCACGATCAGAAGTGCTTGCTTGCCAATAATGTTTCATGAGCAGGCCAAGAAGGTGAAACGGGCTGACGAAAGAAGGCCCTACGGACGTTACTCGAGCTCATGTAGCGATGACGCAAATCGCCAAGATTAGCTTTAGAATACATGCGTAAAGGACCCTTTTCCAACGCCCAAGCGCGATCTTGGCCTCGTAGTGGAGTTCTCGTGGGCACAATGACAGTTGAGACGCTATCTACACCCCTAGGGATGAAAGGAAGTTAAGAAAGGCACGTATCCCACAGAAGGTCAGCGACCGCACGGGTAGGCCACCGAATAGGGACACAAATAGTTACAAGCCCTTTCTTTTCAACGTAGCGACTATAAGTACCCTAATGTCGCAGCTAACACAAGAAATTATTCGAAGTCCGCGGGATAGCCCCGGTCAGCAGGGACGTGACCACAGATGCGCCTGAGTTTTGGGCGACGGGACCTTTTCTTATACCTAAGGTGCAGTCTGCGGACAACGTGCAGGCGAACCCCGAAATTTAACCTCTTACAAGACCCTTGCCTATACGGCGACCGACGCATCCGGGGGACTCCATATTTCATCTGCTAAATTTGATCCTAGTTCAACCTTTCATCCAGGGTAATCACACGGCCTTGCATCGTCCGACGCCTTACTAAGCGCAGGCTCTTTTCTAGTGGGTTACAGCGTGACTGTTGTGGGACGGTGTCTACATGCTGTTAGAGGAGGGTTTGTCTCAGCGGGGGTTCTCTTCAATTGCCACGGCACTTGCAGGAAGGCTTAGACGTCATTTGAAGGGCGTGTGTTGTACTCTCTACCAAGGCTATACATTACCGGTCCAAAGATTGAACGTCTTGCATTATTGGCCCCCACAGGTAGACCGATTAGTACACTGCAAAT
seq00005   GGCCGTATAGTGTGCAACTCATTAAAAGCGGGCTGGGTGCAGCTATCTATGCGTGGTTTAACTAGTGAGTGCGTATGGTACACTAACTATTATTTTACCCAAGTGACGTATAGCAAGCAGGAAAAAATAACTCGGTAGCCAGTCCCGGTGGCTTAACGAATTCATATGGCTGGTGGTAATATCGTTGAAGCAGCCTAGAAGTCCCGGCGCTGTGCTCCCCTCCAAGCGCCTGGGCTGGTGCAGACTGGCCGACGAACAGTTTTGGCAATAAGCCCATTCTGCAGTCATCACCCTTAGACTGAAATATGAGTCCAGTGGTAGCCACAGGCTCGACAAGCCCAACTTCACAAACGTTTGTCATCTTCCGATCGAGAATGTCCATGAACACCACCAATAGATATCCCAGAGTAGGGGTCGAGAGCTTGACACGGACGCTGCATGCTATTACCGCATTGTGCTAGTATCATCAGGCTGTTTCAATGGATATGCCTGGGAAGACAGGCATTCATACGAGTTGGTATGACTGTCGAGGGGTCTCACTGAAATTGGGGGGGGAGGCGCCTGGAGATCCTGTACCTAGAATTGGGGCAGTCCATGAATGTGCATAATGAAACAGTAGACAATAGATACGTGGTGTTTCGCTCCCCACCTGAAAGGCCACGACTGGGTGGAGGGTTGCAATACTACTGGGCCGCACACGTCGCCCCTATTCATGTATACGTATCATTTCAGTCATGCCGTACAGTGGTTTTAAATATCGATCTAGATAGGGCTTCACCGAAGTCTACTCGCTCTTGCCTATATTGGCACGACTGATTACAGCCCCGGGTTCTATTCGATACCCGGTGGTAATGGAAACGATTATATATAGTGTTAGTATTTCGCTTGGCTCCAACCTACGCGGCAACTCTCGCAGCACCAACACCTAGCTGCAGTGCCTCGCCCGCTCATTGAGGTTGGTTGTGGCCCAGATAACCTATGGCGCACCAAAGTTAGGCTCTCGTCACAGAGCCTGTTCATAGGTAGTGTACACCCGGCGATACGCGTGCCAGCTGGATTCTCCCCCCTGGACTGCCAGATATTTTTATCCAACTGTTACTCTTGCAGATCAGATTCTAGTCTACAGGTGACCGACTATCGTTCAACGGCAGAGAGTCTGGGAACGCTGTAATCGAGGGAAGCCATGTCCTGGGGGCATGGTATAGAACCAGTGCACCTTCCGATATTCCTGAAACGTTGCGACCGAACCTGCAAGCGTGCAAACGGATAGACTGCATATCTTAATGTCCGACGCACTCAGCTGGTCGCCGGTAAACACCACTTCACGTGTTGATTCTGCGTCACGAGGAGCGTTGCAACTGTTGATTTACTGCGAGACGGGGGCACGATCAGAAGTGCTTGCTTGCCAATAATGTTTCATGAGCAGGCCAAGAAGGTGAAACGGGCTGACGAAAGAAGGCCCTACGGACGTTACTCGAGCTCATGTAGCGATGACGCAAATCGCCAAGATTAGCTTTAGAATACATGCGTAAAGGACCCTTTTCCAACGCCCAAGCGCGATCTTGGCCTCGTAGTGGAGTTCTCGTGGGCACAATGACAGTTGAGACGCTATCTACACCCCTAGGGATGAAAGGAAGTTAAGAAAGGCACGGATCCCACAGAAGGTCAGCGACCGCACGGGTAGGCCACCGAATAGGGACACAAATAGTTACAAGCCCTTTCTTTTCAACGTAGGGACTATAAGTACCCTAATGTCGCAGCTAACACAAGAAATTATTCGAAGTCCGCGGGATAGCCCCGGTCAGCAGGGACGTGACCACAGATGCGCCTGAGTTTTGGGCGACGGGACCTTTTCTTATACCTAAGGTGCAGTCTGCGGACAACGTGCAGGCGAACCCCGAAATTTAACCTCTTACAAGACCCTTGCCTATACGGCGACCGACGCATCCGGGGGACTCCATATTTCATCTGCTAAATTTGATCCTAGTTCAACCTTTCATCCAGGGTAATCACACGGCCTTGCATCGTCCGACGCCTTACTAAGCGCAGGCTCTTTTCTAGTGGGTTACAGCGTGACTGTTGTGGGACGGTGTCTACATCCTGTTAGAGGAGGGTTTGTCTCAGCGGGGGTTCTCTTCAATTGCCACGGCACTTGCAGGAAGGCTTAGACGTCATTTGAAGGGCGTGTGTTGTACTCTCTACCAAGGCTATACATTACCGGTCCAAAGATTGAACGTCTTGCATTATTGGCCCCCACAGGTAGACCGATTAGTACACTGCAAAT
seq00006   GGCCGTATAGTGTGCAACTCATTAAAAGCGGGCTGGGTGCAGCTATCTATGCGTGGTTTAACTAGTGAGTGCGTATGGTACACTAACTATTATTTTACCCAAGTGACGTATAGCAAGCAGGAAAAAATAACTCGGTAGCCAGTCCCGGTGGCTTAACGAATTCATATGGCTGGTGGTAATATCGTTGAAGCAGCCTAGAAGTCCCGGCGCTGTGCTCCCCTCCAAGCGCCTGGGCTGGTGCAGACTGGCCGACGAACAGTTTTGGCAATAAGCCCATTCTGCAGTCATCACCCTTAGACTGAAATATGAGTCCAGTGGTAGCCACAGGCTCGACAAGCCCAACTTCACAAACGTTTGTCATCTTCCGATCGAGAATGTCCATGAACACCACCAATAGATATCCCAGAGTAGGGGTCGAGAGCTTGACACGGACGCTGCATGCTATTACCGCATTGTGCTAGTATCATCAGGCTGTTTCAATGGATATGCCTGGGAAGACAGGCATTCATACGAGTTGGTATGACTGTCGAGGGGTCTCACTGAAATTGGGGGGGGAGGCGCCTGGAGATCCTGTACCTAGAATTGGGGCAGTCCATGAATGTGCATAATGAAACAGTAGACAATAGATACGTGGTGTTTCGCTCCCCACCTGAAAGGCCACGACTGGGTGGAGGGTTGCAATACTACTGGGCCGCACACGTCGCCCCTATTCATGTATACGTATCATTTCAGTCATGCCGTACAGTGGTTTTAAATATCGATCTAGATAGGGCTTCACCGAAGTCTACTCGCTCTTGCCTATATTGGCACGACTGATTACAGCCCCGGGTTCTATTCGATACCCGGTGGTAATGGAAACGATTATATATAGTGTTAGTATTTCGCTTGGCTCCAACCTACGCGGCAACTCTCGCCGCACCAACACCTAGCTGCAGTGCCTCGCCCGCTCATTGAGGTTGGTTGTGGCCCAGATAACCTATGGCGCACCAAAGTTAGGCTCTCGTCACAGAGCCTGTTCATAGGTAGTGTACACCCGGCGATACGCGTGCCAGCTGGATTCTCCCCCCTGGACTGCCAGATATTTTTATCCAACTGTTACTCTTGCAGATCAGATTCTAGTCTACAGGTGACCGACTATCGTTCAACGGCAGAGAGTCTGGGAACGCTGTAATCGAGGGAAGCCATGTCCTGGGGGCATGGTATAGAACCAGTGCACCTTCCGATATTCCTGAAACGTTGCGACCGAACCTGCAAGCGTGCAAACGGATAGACTGCATATCTTAATGTCCGACGCACTCAGCTGGTCGCCGGTAAACACCACTTCACGTGTTGATTCTGCGTCACGAGGAGCGTTGCAACTGTTGATTTACTGCGAGACGGGGGCACGATCAGAAGTGCTTGCTTGCCAATAATGTTTCATGAGCAGGCCAAGAAGGTGAAACGGGCTGACGAAAGAAGGCCCTACGGACGTTACTCGAGCTCATGTAGCGATGACGCAAATCGCCAAGATTAGCTTTAGAATACATGCGTAAAGGACCCTTTTCCAACGCCCAAGCGCGATCTTGGCCTCGTAGTGGAGTTCTCGTGGGCACAATGACAGTTGAGACGCTATCTACACCCCTAGGGATGAAAGGAAGTTAAGAAAGGCACGTATCCCACAGAAGGTCAGCGACCGCACGGGTAGGCCACCGAATAGGGACACAAATAGTTACAAGCCCTTTCTTTTCAACGTAGCGACTATAAGTACCCTAATGTCGCAGCTAACACAAGAAATTATTCGAAGTCCGCGGGATAGCCCCGGTCAGCAGGGACGTGACCACAGATGCGCCTGAGTTTTGGGCGACGGGACCTTTTCTTATACCTAAGGTGCAGTCTGCGGACAACGTGCAGGCGAACCCCGAAATTTAACCTCTTACAAGACCCTTGCCTATACGGCGACCGACGCATCCGGGGGACTCCATATTTCATCTGCTAAATTTGATCCTAGTTCAACCTTTCATCCAGGGTAATCACACGGCCTTGCATCGTCCGACGCCTTACTAAGCGCAGGCTCTTTTCTAGTGGGTTACAGCGTGACTGTTGTGGGACGGTGTCTACATTCTGTTAGAGGAGGGTTTGTCTCAGCGGGGGTTCTCTTCAATTGCCACGGCACTTGCAGGAAGGCTTAGACGTCATTTGAAGGGCGTGTGTTGTACTCTCTACCAAGGCTATACATTACCGGTCCAAAGATTGAACGTCTTGCATTATTGGCCCCCACAGGTAGACCGATTAGTACACTGCAAAT
seq00007   GGCCGTATAGTGTGCAACTCATTAAAAGCGGGCTGGGTGCAGCTATCTATGCGTGGTTTAACTAGTGAGTGCGTATGGTACACTAACTATTATTTTACCCAAGTGACGTATAGCAAGCAGGAAAAAATAACTCGGTAGCCAGTCCCGGTGGCTTAACGAATTCATATGGCTGGTGGTAATATCGTTGAAGCAGCCTAGAAGTCCCGGCGCTGTGCTCCCCTCCAAGCGCCTGGGCTGGTGCAGACTGGCCGACGAACAGTTTTGGCAATAAGCACATTCTGCAATCATCACCCTTAGACTGAAATATGAGTCCAGTGGTAGCCACAGGCTCGACAAGCCCAACTTCACAAACGTTTGTCATCTTCCGATCGAGAATGTCCATGAACACCACCAATAGATATCCCAGAGTAGGGGTCGAGAGCTTGACACGGACGCTGCATGCTATTACCGCATTGTGCTAGTATCATCAGGCTGTTTCAATGGATATGCCTGGGAAGACAGGCATTCATACGAGTTGGTATGACTGTCGAGGGGTCTCACTGAAATTGGGGGGGGAGGCGCCTGGAGATCCTGTACCTAGAATTGGGGCAGTCCATGAATGTGCATAATGAAACAGTAGACAATAGATACGTGGTGTTTCGCTCCCCACCTGAAAGGCCACGACTGGGTGGAGGGTTGCAATACTACTGGGCCGCACACGTCGCCCCTATTCATGTATACGTATCATTTCAGTCATGCCGTACAGTGGTTTTAAATATCGATCTAGATAGGGCTTCACCGAAGTCTACTCGCTCTTGCCTATATTGGCACGACTGATTACAGCCCCGGGTTCTATTCGATACCCGGTGGTAATGGAAACGATTATATATAGTGTTAGTATTTCGCTTGGCTCCAACCTACGCGGCAACTCTCGCCGCACCAACACCTAGCTGCAGTGCCACGCCCGCTCATTGAGGTTGGTTGTGGCCCAGATAACCTATGGCGCACCAAAGTTAGGCTCTCGTCACAGAGCCTGTTCATAGGTAGTGTACACCCGGCGATACGCGTGCCAGCTGGATTCTCCCCCCTGGACTGCCAGATATTTTTATCCAACTGTTACTCTTGCAGATCAGATTCTAGTCTACAGGTGACCGACTATCGTTCAACGGCAGAGAGTCTGGGAACGCTGTAATCGAGGGAAGCCATGTCCTGGGGGCATGGTATAGAACCAGTGCACCTTCCGATATTCCTGAAACGTTGCGACCGAACCTGCAAGCGTGCAAACGGATAGACTGCATATCTTAATGTCCGACGCACTCAGCTGGTCGCCGGTAAACACCACTTCACGTGTTGATTCTGCGTCACGAGGAGCGTTGCAACTGTTGATTTACTGCGAGACGGGGGCACGATCAGAAGTGCTTGCTTGCCAATAATGTTTCATGAGCAGGCCAAGAAGGTGAAACGGGCTGACGAAAGAAGGCCCTACGGACGTTACTCGAGCTCATGTAGCGATGACGCAAATCGCCAAGATTAGCTTTAGAATACATGCGTAAAGGACCCTTTTCCAACGCCCAAGCGCGATCTTGGCCTCGTAGTGGAGTTCTCGTGGGCACAATGACAGTTGAGACGCTATCTACACCCCTAGGGATGAAAGGAAGTTAAGAAAGGCACGTATCCCACAGAAGGTCAGCGACCGCACGGGTAGGCCACCGAATAGGGACACAAATAGTTACAAGCCCTTTCTTTTCAACGTAGCGACTATAAGTACCCTAATGTCGCAGCTAACACAAGAAATTATTCGAAGTCCGCGGGATAGCCCCGGTCAGCAGGGACGTGACCACAGATGCGGCTGAGTTTTGGGCGACGGGACCTTTTCTTATACCTAAGGTGCAGTCTGCGGACAACGTGCAGGCGAACCCCGAAATTTAACCTCTTACAAGACCCTTGCCTATACGGCGACCGACGCATCCGGGGGACTCCATATTTCATCTGCTAAATTTGATCCTAGTTCAACCTTTCATCCAGGGTAATCACACGGCCTTGCATCGTCCGACGCCTTACTAAGCGCAGGCTCTTTTCTAGTGGGTTACAGCGTGACTGTTGTGGGACGGTGTCTACATGCTGTTAGAGGAGGGTTTGTCTCAGCGGGGGTTCTCTTCAATTGCCACGGCACTTGCAGGAAGGCTTAGACGTCATTTGAAGGGCGTGTGTTGTACTCTCTACCAAGGCTATACATTACCGGTCCAAAGATTGAACGTCTTGCATTATTGGCCCCCACAGGTAGACCGATTAGTACACTGCAAAT
seq00008   GGCCGTATAGTGTGCAACTCATTAAAAGCGGGCTGGGTGCAGCTATCTATGCGTGGTTTAACTAGTGAGTGCGTATGGTACACTAACTATTATTTTACCCAAGTGACGTATAGCAAGCAGGAAAAAATAACTCGGTAGCCAGTCCCGGTGGCTTAACGAATTCATATGGCTGGTGGTAATATCGTTGAAGCAGCCTAGAAGTCCCGGCGCTGTGCTCCCCTCCAAGCGCCTGGGCTGGTGCAGACTGGCCGACGAACAGTTTTGGCAATAAGCCCATTCTGCAGTCATCACCCTTAGACTGAAATATGAGTCCAGTGGTAGCCACAGGCTCGACAAGCCCAACTTCACAAACGTTTGTCATCTTCCGATCGAGAATGTCCATGAACACCACCAATAGATATCCCAGAGTAGGGGTCGAGAGCTTGACACGGACGCTGCATGCTATTACCGCATTGTGCTAGTATCATCAGGCTGTTTCAATGGATATGCCTGGGAAGACAGGCATTCATACGAGTTGGTATGACTGTCGAGGGGTCTCACTGAAATTGGGGGGGGAGGCGCCTGGAGATCCTGTACCTAGAATTGGGGCAGTCCATGAATGTGCATAATGAAACAGTAGACAATAGATACGTGGTGTTTCGCTCCCCACCTGAAAGGCCACGACTGGGTGGAGGGTTGCAATACTACTGGGCCGCACACGTCGCCCCTATTCATGTATACGTATCATTTCAGTCATGCCGTACAGTGGTTTTAAATATCGATCTAGATAGGGCTTCACCGAAGTCTACTCGCTCTTGCCTATATTGGCACGACTGATTACAGCCCCGGGTTCTATTCGATACCCGGTGGTAATGGTAACGATTATATATAGTGTTAGTATTTCGCTTGGCTCCAACCTACGCGGCAACTCTCGCCGCACCAACACCTAGCTGCAGTGCCTCGCCCGCTCATTGAGGTTGGTTGTGGCCCAGATAACCTATGGCGCACCAAAGTTAGGCTCTCGTCACAGAGCCTGTTCATAGGTAGTGTACACCCGGCGATACGCGTGCCAGCTGGATTCTCCCCCCTGGACTGCCAGATATTTTTATCCAACTGTTACTCTTGCAGATCAGATTCTAGTCTACAGGTGACCGACTATCGTTCAACGGCAGAGAGTCTGGGAACGCTGTAATCGAGGGAAGCCATGTCCTGGGGGCATGGTATAGAACCAGTGCACCTTCCGATATTCCTGAAACGTTGCGACCGAACCTGCAAGCGTGCAAACGGATAGACTGCATATCTTAATGTCCGACGCACTCAGCTGGTCGCCGGTAAACACCACTTCACGTGTTGATTCTGCGTCACGAGGAGCGTTGCAACTGTTGATTTACTGCGAGACGGGGGCACGATCAGAAGTGCTTGCTTGCCAATAATGTTTCATGAGCAGGCCAAGAAGGTGAAACGGGCTGACGAAAGAAGGCCCTACGGACGTTACTCGAGCTCATGTAGCGATGACGCAAATCGCCAAGATTAGCTTTAGAATACATGCGTAAAGGACCCTTTTCCAACGCCCAAGCGCGATCTTGGCCTCGTAGTGGAGTTCTCGTGGGCACAATGACAGTTGAGACGCTATCTACACCCCTAGGGATGAAAGGAAGTTAAGAAAGGCACGTATCCCACAGAAGGTCAGCGACCGCACGGGTAGGCCACCGAATAGGGACACAAATAGTTACAAGCCCTTTCTTTTCAACGTAGCGACTATAAGTACCCTAATGTCGCAGCTAACACAAGAAATTATTCGAAGTCCGCGGGATAGCCCCGGTCAGCAGGGACGTGACCACAGATGCGCCTGAGTTTTGGGCGACGGGACCTTTTCTTATACCTAAGGTGCAGTCTGCGGACAACGTGCAGGCGAACCCCGAAATTTAACCTCTTACAAGACCCTTGCCTATACGGCGACCGACGCATCCGGGGGACTCCATATTTCATCTGCTAAATTTGATCCTAGTTCAACCTTTCATCCAGGGTAATCACACGGCCTTGCATCGTCCGACGCCTTACTAAGCGCAGGCTCTTTTCTAGTGGGTTACAGCGTGACTGTTGTGGGACGGTGTCTACATTCTGTTAGAGGAGGGTTTGTCTCAGCGGGGGTTCTCTTCAATTGCCACGGCACTTGCAGGAAGGCTTAGACGTCATTTGAAGGGCGTGTGTTGTACTCTCTACCAAGGCTATACATTACCGGTCCAAAGATTGAACGTCTTGCATTATTGGCCCCCACAGGTAGACCGATTAGTACACTGCAAAT
seq00009   GGCCGTATAGTGTGCAACTCATTAAAAGCGGGCTGGGTGCAGCTATCTATGCGTGGTTTAACTAGTGAGTGCGTATGGTACACTAACTATTATTTTACCCAAGTGACGTATAGCAAGCAGGAAAAAATAACTCGGTAGCCAGTCCCGGTGGCTTAACGAATTCATATGGCTGGTGGTAATATCGTTGAAGCAGCCTAGAAGTCCCGGCGCTGTGCTCCCCTCCAAGCGCCTGGGCTGGTGCAGACTGGCCGACGAACAGTTTTGGCAATAAGCCCATTCTGCAGTCATCACCCTTAGACTGAAATATGAGTCCAGTGGTAGCCACAGGCTCGACAAGCCCAACTTCACAAACGTTTGTCATCTTCCGATCGAGAATGTCCATGAACACCACCAATAGATATCCCAGAGTAGGGGTCGAGAGCTTGACACGGACGCTGCATGCTATTACCGCATTGTGCTAGTATCATCAGGCTGTTTCAATGGATATGCCTGGGAAGACAGGCATTCATACGAGTTGGTATGACTGTCGAGGGGTCTCACTGAAATTGGGGGGGGAGGCGCCTGGAGATCCTGTACCTAGAATTGGGGCAGTCCATGAATGTGCATAATGAAACAGTAGACAATAGATACGTGGTGTTTCGCTCCCCACCTGAAAGGCCACGACTGGGTGGAGGGTTGCAATACTACTGGGCCGCACACGTCGCCCCTATTCATGTATACGTATCATTTCAGTCATGCCGTACAGTGGTTTTAAATATCGATCTAGATAGGGCTTCACCGAAGTCTACTCGCTCTTGCCTATATTGGCACGACTGATTACAGCCCCGGGTTCTATTCGATACCCGGTGGTAATGGTAACGATTATATATAGTGTTAGTATTTCGCTTGGCTCCAACCTACGCGGCAACTCTCGCCGCACCAACACCTAGCTGCAGTGCCTCGCCCGCTCATTGAGGTTGGTTGTGGCCCAGATAACCTATGGCGCACCAAAGTTAGGCTCTCGTCACAGAGCCTGTTCATAGGTAGTGTACACCCGGCGATACGCGTGCCAGCTGGATTCTCCCCCCTGGACTGCCAGATATTTTTATCCAACTGTTACTCTTGCAGATCAGATTCTAGTCTACAGGTGACCGACTATCGTTCAACGGCAGAGAGTCTGGGAACGCTGTAATCGAGGGAAGCCATGTCCTGGGGGCATGGTATAGAACCAGTGCACCTTCCGATATTCCTGAAACGTTGCGACCGAACCTGCAAGCGTGCAAACGGATAGACTGCATATCTTAATGTCCGACGCACTCAGCTGGTCGCCGGTAAACACCACTTCACGTGTTGATTCTGCGTCACGAGGAGCGTTGCAACTGTTGATTTACTGCGAGACGGGGGCACGATCAGAAGTGCTTGCTTGCCAATAATGTTTCATGAGCAGGCCAAGAAGGTGAAACGGGCTGACGAAAGAAGGCCCTACGGACGTTACTCGAGCTCATGTAGCGATGACGCAAATCGCCAAGATTAGCTTTAGAATACATGCGTAAAGGACCCTTTTCCAACGCCCAAGCGCGATCTTGGCCTCGTAGTGGAGTTCTCGTGGGCACAATGACAGTTGAGACGCTATCTACACCCCTAGGGATGAAAGGAAGTTAAGAAAGGCACGTATCCCACAGAAGGTCAGCGACCGCACGGGTAGGCCACCGAATAGGGACACAAATAGTTACAAGCCCTTTCTTTTCAACGTAGCGACTATAAGTACCCTAATGTCGCAGCTAACACAAGAAATTATTCGAAGTCCGCGGGATAGCCCCGGTCAGCAGGGACGTGACCACAGATGCGCCTGAGTTTTGGGCGACGGGACCTTTTCTTATACCTAAGGTGCAGTCTGCGGACAACGTGCAGGCGAACCCCGAAATTTAACCTCTTACAAGACCCTTGCCTATACGGCGACCGACGCATCCGGGGGACTCCATATTTCATCTGCTAAATTTGATCCTAGTTCAACCTTTCATCCAGGGTAATCACACGGCCTTGCATCGTCCGACGCCTTACTAAGCGCAGGCTCTTTTCTAGTGGGTTACAGCGTGACTGTTGTGGGACGGTGTCTACATTCTGTTAGAGGAGGGTTTGTCTCAGCGGGGGTTCTCTTCAATTGCCACGGCACTTGCAGGAAGGCTTAGACGTCATTTGAAGGGCGTGTGTTGTACTCTCTACCAAGGCTATACATTACCGGTCCAAAGATTGAACGTCTTGCATTATTGGCCCCCACAGGTAGACCGATTAGTACACTGCAAAT
seq00010   GGCCGTATAGTGTGCAACTCATTAAAAGCGGGCTGGGTGCAGCTATCTATGCGTGGTTTAACTAGTGAGTGCGTATGGTACACTAACTATTATTTTACCCAAGTGACGTATAGCAAGCAGGAAAAAATAACTCGGTAGCCAGTCCCGGTGGCTTAACGAATTCATATGGCTGGTGGTAATATCGTTGAAGCAGCCTAGAAGTCCCGGCGCTGTGCTCCCCTCCAAGCGCCTGGGCTGGTGCAGACTGGCCGACGAACAGTTTTGGCAATAAGCACATTCTGCAATCATCACCCTTAGACTGAAATATGAGTCCAGTGGTAGCCACAGGCTCGACAAGCCCAACTTCACAAACGTTTGTCATCTTCCGATCGAGAATGTCCATGAACACCACCAATAGATATCCCAGAGTAGGGGTCGAGAGCTTGACACGGACGCTGCATGCTATTACCGCATTGTGCTAGTATCATCAGGCTGTTTCAATGGATATGCCTGGGAAGACAGGCATTCATACGAGTTGGTATGACTGTCGAGGGGTCTCACTGAAATTGGGGGGGGAGGCGCCTGGAGATCCTGTACCTAGAATTGGGGCAGTCCATGAATGTGCATAATGAAACAGTAGACAATAGATACGTGGTGTTTCGCTCCCCACCTGAAAGGCCACGACTGGGTGGAGGGTTGCAATACTACTGGGCCGCACACGTCGCCCCTATTCATGTATACGTATCATTTCAGTCATGCCGTACAGTGGTTTTAAATATCGATCTAGATAGGGCTTCACCGAAGTCTACTCGCTCTTGCCTATATTGGCACGACTGATTACAGCCCCGGGTTCTATTCGATACCCGGTGGTAATGGAAACGATTATATATAGTGTTAGTATTTCGCTTGGCTCCAACCTACGCGGCAACTCTCGCCGCACCAACACCTAGCTGCAGTGCCACGCCCGCTCATTGAGGTTGGTTGTGGCCCAGATAACCTATGGCGCACCAAAGTTAGGCTCTCGTCACAGAGCCTGTTCATAGGTAGTGTACACCCGGCGATACGCGTGCCAGCTGGATTCTCCCCCCTGGACTGCCAGATATTTTTATCCAACTGTTACTCTTGCAGATCAGATTCTAGTCTACAGGTGACCGACTATCGTTCAACGGCAGAGAGTCTGGGAACGCTGTAATCGAGGGAAGCCATGTCCTGGGGGCATGGTATAGAACCAGTGCACCTTCCGATATTCCTGAAACGTTGCGACCGAACCTGCAAGCGTGCAAACGGATAGACTGCATATCTTAATGTCCGACGCACTCAGCTGGTCGCCGGTAAACACCACTTCACGTGTTGATTCTGCGTCACGAGGAGCGTTGCAACTGTTGATTTACTGCGAGACGGGGGCACGATCAGAAGTGCTTGCTTGCCAATAATGTTTCATGAGCAGGCCAAGAAGGTGAAACGGGCTGACGAAAGAAGGCCCTACGGACGTTACTCGAGCTCATGTAGCGATGACGCAAATCGCCAAGATTAGCTTTAGAATACATGCGTAAAGGACCCTTTTCCAACGCCCAAGCGCGATCTTGGCCTCGTAGTGGAGTTCTCGTGGGCACAATGACAGTTGAGACGCTATCTACACCCCTAGGGATGAAAGGAAGTTAAGAAAGGCACGTATCCCACAGAAGGTCAGCGACCGCACGGGTAGGCCACCGAATAGGGACACAAATAGTTACAAGCCCTTTCTTTTCAACGTAGCGACTATAAGTACCCTAATGTCGCAGCTAACACAAGAAATTATTCGAAGTCCGCGGGATAGCCCCGGTCAGCAGGGACGTGACCACAGATGCGCCTGAGTTTTGGGCGACGGGACCTTTTCTTATACCTAAGGTGCAGTCTGCGGACAACGTGCAGGCGAACCCCGAAATTTAACCTCTTACAAGACCCTTGCCTATACGGCGACCGACGCATCCGGGGGACTCCATATTTCATCTGCTAAATTTGATCCTAGTTCAACCTTTCATCCAGGGTAATCACACGGCCTTGCATCGTCCGACGCCTTACTAAGCGCAGGCTCTTTTCTAGTGGGTTACAGCGTGACTGTTGTGGGACGGTGTCTACATGCTGTTAGAGGAGGGTTTGTCTCAGCGGGGGTTCTCTTCAATTGCCACGGCACTTGCAGGAAGGCTTAGACGTCATTTGAAGGGCGTGTGTTGTACTCTCTACCAAGGCTATACATTACCGGTCCAAAGATTGAACGTCTTGCATTATTGGCCCCCACAGGTAGACCGATTAGTACACTGCAAAT
seq00011   GGCCGTATAGTGTGCAACTCATTAAAAGCGGGCTGGGTGCAGCTATCTATGCGTGGTTTAACTAGTGAGTGCGTATGGTACACTAACTATTATTTTACCCAAGTGACGTATAGCAAGCAGGAAAAAATAACTCGGTAGCCAGTCCCGGTGGCTTAACGAATTCATATGGCTGGTGGTAATATCGTTGAAGCAGCCTAGAAGTCCCGGCGCTGTGCTCCCCTCCAAGCGCCTGGGCTGGTGCAGACTGGCCGACGAACAGTTTTGGCAATAAGCCCATTCTGCAGTCATCACCCTTAGACTGAAATATGAGTCCAGTGGTAGCCACAGGCTCGACAAGCCCAACTTCACAAACGTTTGTCATCTTCCGATCGAGAATGTCCATGAACACCACCAATAGATATCCCAGAGTAGGGGTCGAGAGCTTGACACGGACGCTGCATGCTATTACCGCATTGTGCTAGTATCATCAGGCTGTTTCAATGGATATGCCTGGGAAGACAGGCATTCATACGAGTTGGTATGACTGTCGAGGGGTCTCACTGAAATTGGGGGGGGAGGCGCCTGGAGATCCTGTACCTAGAATTGGGGCAGTCCATGAATGTGCATAATGAAACAGTAGACAATAGATACGTGGTGTTTCGCTCCCCACCTGAAAGGCCACGACTGGGTGGAGGGTTGCAATACTACTGGGCCGCACACGTCGCCCCTATTCATGTATACGTATCATTTCAGTCATGCCGTACAGTGGTTTTAAATATCGATCTAGATAGGGCTTCACCGAAGTCTACTCGCTCTTGCCTATATTGGCACGACTGATTACAGCCCCGGGTTCTATTCGATACCCGGTGGTAATGGAAACGATTATATATAGTGTTAGTATTTCGCTTGGCTCCAACCTACGCGGCAACTCTCGCCGCACCAACACCTAGCTGCAGTGCCTCGCCCGCTCATTGAGGTTGGTTGTGGCCCAGATAACCTATGGCGCACCAAAGTTAGGCTCTCGTCACAGAGCCTGTTCATAGGTAGTGTACACCCGGCGATACGCGTGCCAGCTGGATTCTCCCCCCTGGACTGCCAGATATTTTTATCCAACTGTTACTCTTGCAGATCAGATTCTAGTCTACAGGTGACCGACTATCGTTCAACGGCAGAGAGTCTGGGAACGCTGTAATCGAGGGAAGCCATGTCCTGGGGGCATGGTATAGAACCAGTGCACCTTCCGATATTCCTGAAACGTTGCGACCGAACCTGCAAGCGTGCAAACGGATAGACTGCATATCTTAATGTCCGACGCACTCAGCTGGTCGCCGGTAAACACCACTTCACGTGTTGATTCTGCGTCACGAGGAGCGTTGCAACTGTTGATTTACTGCGAGACGGGGGCACGATCAGAAGTGCTTGCTTGCCAATAATGTTTCATGAGCAGGCCAAGAAGGTGAAACGGGCTGACGAAAGAAGGCCCTACGGACGTTACTCGAGCTCATGTAGCGATGACGCAAATCGCCAAGATTAGCTTTAGAATACATGCGTAAAGGACCCTTTTCCAACGCCCAAGCGCGATCTTGGCCTCGTAGTGGAGTTCTCGTGGGCACAATGACAGTTGAGACGCTATCTACACCCCTAGGGATGAAAGGAAGTTAAGAAAGGCACGTATCCCACAGAAGGTCAGCGACCGCACGGGTAGGCCACCGAATAGGGACACAAATAGTTACAAGCCCTTTCTTTTCAACGTAGCGACTATAAGTACCCTAATGTCGCAGCTAACACAAGAAATTATTCGAAGTCCGCGGGATAGCCCCGGTCAGCAGGGACGTGACCACAGATGCGCCTGAGTTTTGGGCGACGGGACCTTTTCTTATACCTAAGGTGCAGTCTGCGGACAACGTGCAGGCGAACCCCGAAATTTAACCTCTTACAAGACCCTTGCCTATACGGCGACCGACGCATCCGGGGGACTCCATATTTCATCTGCTAAATTTGATCCTAGTTCAACCTTTCATCCAGGGTAATCACACGGCCTTGCATCGTCCGACGCCTTACTAAGCGCAGGCTCTTTTCTAGTGGGTTACAGCGTGACTGTTGTGGGACGGTGTCTACATTCTGTTAGAGGAGGGTTTGTCTCAGCGGGGGTTCTCTTCAATTGCCACGGCACTTGCAGGAAGGCTTAGACGTCATTTGAAGGGCGTGTGTTGTACTCTCTACCAAGGCTATACATTACCGGTCCAAAGATTGAACGTCTTGCATTATTGGCCCCCACAGGTAGACCGATTAGTACACTGCAAAT
seq00012   GGCCGTATAGTGTGCAACTCATTAAAAGCGGGCTGGGTGCAGCTATCTATGCGTGGTTTAACTAGTGAGTGCGTATGGTACACTAACTATTATTTTACCCAAGTGACGTATAGCAAGCAGGAAAAAATAACTCGGTAGCCAGTCCCGGTGGCTTAACGAATTCATATGGCTGGTGGTAATATCGTTGAAGCAGCCTAGAAGTCCCGGCGCTGTGCTCCCCTCCAAGCGCCTGGGCTGGTGCAGACTGGCCGACGAACAGTTTTGGCAATAAGCCCATTCTGCAGTCATCACCCTTAGACTGAAATATGAGTCCAGTGGTAGCCACAGGCTCGACAAGCCCAACTTCACAAACGTTTGTCATCTTCCGATCGAGAATGTCCATGAACACCACCAATAGATATCCCAGAGTAGGGGTCGAGAGCTTGACACGGACGCTGCATGCTATTACCGCATTGTGCTAGTATCATCAGGCTGTTTCAATGGATATGCCTGGGAAGACAGGCATTCATACGAGTTGGTATGACTGTCGAGGGGTCTCACTGAAATTGGGGGGGGAGGCGCCTGGAGATCCTGTACCTAGAATTGGGGCAGTCCATGAATGTGCATAATGAAACAGTAGACAATAGATACGTGGTGTTTCGCTCCCCACCTGAAAGGCCACGACTGGGTGGAGGGTTGCAATACTACTGGGCCGCACACGTCGCCCCTATTCATGTATACGTATCATTTCAGTCATGCCGTACAGTGGTTTTAAATATCGATCTAGATAGGGCTTCACCGAAGTCTACTCGCTCTTGCCTATATTGGCACGACTGATTACAGCCCCGGGTTCTATTCGATACCCGGTGGTAATGGTAACGATTATATATAGTGTTAGTATTTCGCTTGGCTCCAACCTACGCGGCAACTCTCGCCGCACCAACACCTAGCTGCAGTGCCTCGCCCGCTCATTGAGGTTGGTTGTGGCCCAGATAACCTATGGCGCACCAAAGTTAGGCTCTCGTCACAGAGCCTGTTCATAGGTAGTGTACACCCGGCGATACGCGTGCCAGCTGGATTCTCCCCCCTGGACTGCCAGATATTTTTATCCAACTGTTACTCTTGCAGATCAGATTCTAGTCTACAGGTGACCGACTATCGTTCAACGGCAGAGAGTCTGGGAACGCTGTAATCGAGGGAAGCCATGTCCTGGGGGCATGGTATAGAACCAGTGCACCTTCCGATATTCCTGAAACGTTGCGACCGAACCTGCAAGCGTGCAAACGGATAGACTGCATATCTTAATGTCCGACGCACTCAGCTGGTCGCCGGTAAACACCACTTCACGTGTTGATTCTGCGTCACGAGGAGCGTTGCAACTGTTGATTTACTGCGAGACGGGGGCACGATCAGAAGTGCTTGCTTGCCAATAATGTTTCATGAGCAGGCCAAGAAGGTGAAACGGGCTGACGAAAGAAGGCCCTACGGACGTTACTCGAGCTCATGTAGCGATGACGCAAATCGCCAAGATTAGCTTTAGAATACATGCGTAAAGGACCCTTTTCCAACGCCCAAGCGCGATCTTGGCCTCGTAGTGGAGTTCTCGTGGGCACAATGACAGTTGAGACGCTATCTACACCCCTAGGGATGAAAGGAAGTTAAGAAAGGCACGTATCCCACAGAAGGTCAGCGACCGCACGGGTAGGCCACCGAATAGGGACACAAATAGTTACAAGCCCTTTCTTTTCAACGTAGCGACTATAAGTACCCTAATGTCGCAGCTAACACAAGAAATTATTCGAAGTCCGCGGGATAGCCCCGGTCAGCAGGGACGTGACCACAGATGCGCCTGAGTTTTGGGCGACGGGACCTTTTCTTATACCTAAGGTGCAGTCTGCGGACAACGTGCAGGCGAACCCCGAAATTTAACCTCTTACAAGACCCTTGCCTATACGGCGACCGACGCATCCGGGGGACTCCATATTTCATCTGCTAAATTTGATCCTAGTTCAACCTTTCATCCAGGGTAATCACACGGCCTTGCATCGTCCGACGCCTTACTAAGCGCAGGCTCTTTTCTAGTGGGTTACAGCGTGACTGTTGTGGGACGGTGTCTACATTCTGTTAGAGGAGGGTTTGTCTCAGCGGGGGTTCTCTTCAATTGCCACGGCACTTGCAGGAAGGCTTAGACGTCATTTGAAGGGCGTGTGTTGTACTCTCTACCAAGGCTATACATTACCGGTCCAAAGATTGAACGTCTTGCATTATTGGCCCCCACAGGTAGACCGATTAGTACACTGCAAAT
seq00013   GGCCGTATAGTGTGCAACTCATTAAAAGCGGGCTGGGTGCAGCTATCTATGCGTGGTTTAACTAGTGAGTGCGTATGGTACACTAACTATTATTTTACCCAAGTGACGTATAGCAAGCAGGAAAAAATAACTCGGTAGCCAGTCCCGGTGGCTTAACGAATTCATATGGCTGGTGGTAATATCGTTGAAGCAGCCTAGAAGTCCCGGCGCTGTGCTCCCCTCCAAGCGCCTGGGCTGGTGCAGACTGGCCGACGAACAGTTTTGGCAATAAGCCCATTCTGCAGTCATCACCCTTAGACTGAAATATGAGTCCAGTGGTAGCCACAGGCTCGACAAGCCCAACTTCACAAACGTTTGTCATCTTCCGATCGAGAATGTCCATGAACACCACCAATAGATATCCCAGAGTAGGGGTCGAGAGCTTGACACGGACGCTGCATGCTATTACCGCATTGTGCTAGTATCATCAGGCTGTTTCAATGGATATGCCTGGGAAGACAGGCATTCATACGAGTTGGTATGACTGTCGAGGGGTCTCACTGAAATTGGGGGGGGAGGCGCCTGGAGATCCTGTACCTAGAATTGGGGCAGTCCATGAATGTGCATAATGAAACAGTAGACAATAGATACGTGGTGTTTCGCTCCCCACCTGAAAGGCCACGACTGGGTGGAGGGTTGCAATACTACTGGGCCGCACACGTCGCCCCTATTCATGTATACGTATCATTTCAGTCATGCCGTACAGTGGTTTTAAATATCGATCTAGATAGGGCTTCACCGAAGTCTACTCGCTCTTGCCTATATTGGCACGACTGATTACAGCCCCGGGTTCTATTCGATACCCGGTGGTAATGGTAACGATTATATATAGTGTTAGTATTTCGCTTGGCTCCAACCTACGCGGCAACTCTCGCCGCACCAACACCTAGCTGCAGTGCCTCGCCCGCTCATTGAGGTTGGTTGTGGCCCAGATAACCTATGGCGCACCAAAGTTAGGCTCTCGTCACAGAGCCTGTTCATAGGTAGTGTACACCCGGCGATACGCGTGCCAGCTGGATTCTCCCCCCTGGACTGCCAGATATTTTTATCCAACTGTTACTCTTGCAGATCAGATTCTAGTCTACAGGTGACCGACTATCGTTCAACGGCAGAGAGTCTGGGAACGCTGTAATCGAGGGAAGCCATGTCCTGGGGGCATGGTATAGAACCAGTGCACCTTCCGATATTCCTGAAACGTTGCGACCGAACCTGCAAGCGTGCAAACGGATAGACTGCATATCTTAATGTCCGACGCACTCAGCTGGTCGCCGGTAAACACCACTTCACGTGTTGATTCTGCGTCACGAGGAGCGTTGCAACTGTTGATTTACTGCGAGACGGGGGCACGATCAGAAGTGCTTGCTTGCCAATAATGTTTCATGAGCAGGCCAAGAAGGTGAAACGGGCTGACGAAAGAAGGCCCTACGGACGTTACTCGAGCTCATGTAGCGATGACGCAAATCGCCAAGATTAGCTTTAGAATACATGCGTAAAGGACCCTTTTCCAACGCCCAAGCGCGATCTTGGCCTCGTAGTGGAGTTCTCGTGGGCACAATGACAGTTGAGACGCTATCTACACCCCTAGGGATGAAAGGAAGTTAAGAAAGGCACGTATCCCACAGAAGGTCAGCGACCGCACGGGTAGGCCACCGAATAGGGACACAAATAGTTACAAGCCCTTTCTTTTCAACGTAGCGACTATAAGTACCCTAATGTCGCAGCTAACACAAGAAATTATTCGAAGTCCGCGGGATAGCCCCGGTCAGCAGGGACGTGACCACAGATGCGCCTGAGTTTTGGGCGACGGGACCTTTTCTTATACCTAAGGTGCAGTCTGCGGACAACGTGCAGGCGAACCCCGAAATTTAACCTCTTACAAGACCCTTGCCTATACGGCGACCGACGCATCCGGGGGACTCCATATTTCATCTGCTAAATTTGATCCTAGTTCAACCTTTCATCCAGGGTAATCACACGGCCTTGCATCGTCCGACGCCTTACTAAGCGCAGGCTCTTTTCTAGTGGGTTACAGCGTGACTGTTGTGGGACGGTGTCTACATTCTGTTAGAGGAGGGTTTGTCTCAGCGGGGGTTCTCTTCAATTGCCACGGCACTTGCAGGAAGGCTTAGACGTCATTTGAAGGGCGTGTGTTGTACTCTCTACCAAGGCTATACATTACCGGTCCAAAGATTGAACGTCTTGCATTATTGGCCCCCACAGGTAGACCGATTAGTACACTGCAAAT
seq00014   GGCCGTATAGTGTGCAACTCATTAAAAGCGGGCTGGGTGCAGCTATCTATGCGTGGTTTAACTAGTGAGTGCGTATGGTACACTAACTATTATTTTACCCAAGTGACGTATAGCAAGCAGGAAAAAATAACTCGGTAGCCAGTCCCGGTGGCTTAACGAATTCATATGGCTGGTGGTAATATCGTTGAAGCAGCCTAGAAGTCCCGGCGCTGTGCTCCCCTCCAAGCGCCTGGGCTGGTGCAGACTGGCCGACGAACAGTTTTGGCAATAAGCCCATTCTGCAGTCATCACCCTTAGACTGAAATATGAGTCCAGTGGTAGCCACAGGCTCGACAAGCCCAACTTCACAAACGTTTGTCATCTTCCGATCGAGAATGTCCATGAACACCACCAATAGATATCCCAGAGTAGGGGTCGAGAGCTTGACACGGACGCTGCATGCTATTACCGCATTGTGCTAGTATCATCAGGCTGTTTCAATGGATATGCCTGGGAAGACAGGCATTCATACGAGTTGGTATGACTGTCGAGGGGTCTCACTGAAATTGGGGGGGGAGGCGCCTGGAGATCCTGTACCTAGAATTGGGGCAGTCCATGAATGTGCATAATGAAACAGTAGACAATAGATACGTGGTGTTTCGCTCCCCACCTGAAAGGCCACGACTGGGTGGAGGGTTGCAATACTACTGGGCCGCACACGTCGCCCCTATTCATGTATACGTATCATTTCAGTCATGCCGTACAGTGGTTTTAAATATCGATCTAGATAGGGCTTCACCGAAGTCTACTCGCTCTTGCCTATATTGGCACGACTGATTACAGCCCCGGGTTCTATTCGATACCCGGTGGTAATGGAAACGATTATATATAGTGTTAGTATTTCGCTTGGCTCCAACCTACGCGGCAACTCTCGCCGCACCAACACCTAGCTGCAGTGCCTCGCCCGCTCATTGAGGTTGGTTGTGGCCCAGATAACCTATGGCGCACCAAAGTTAGGCTCTCGTCACAGAGCCTGTTCATAGGTAGTGTACACCCGGCGATACGCGTGCCAGCTGGATTCTCCCCCCTGGACTGCCAGATATTTTTATCCAACTGTTACTCTTGCAGATCAGATTCTAGTCTACAGGTGACCGACTATCGTTCAACGGCAGAGAGTCTGGGAACGCTTTAATCGAGGGAAGCCATGTCCTGGGGGCATGGTATAGAACCAGTGCACCTTCCGATATTCCTGAAACGTTGCGACCGAACCTGCAAGCGTGCAAACGGATAGACTGCATATCTTAATGTCCGACGCACTCAGCTGGTCGCCGGTAAACACCACTTCACGTGTTGATTCTGCGTCACGAGGAGCGTTGCAACTGTTGATTTACTGCGAGACGGGGGCACGATCAGAAGTGCTTGCTTGCCAATAATGTTTCATGAGCAGGCCAAGAAGGTGAAACGGGCTGACGAAAGAAGGCCCTACGGACGTTACTCGAGCTCATGTAGCGATGACGCAAATCGCCAAGATTAGCTTTAGAATACATGCGTAAAGGACCCTTTTCCAACGCCCAAGCGCGATCTTGGCCTCGTAGTGGAGTTCTCGTGGGCACAATGACAGTTGAGACGCTATCTACACCCCTAGGGATGAAAGGAAGTTAAGAAAGGCACGTATCCCACAGAAGGTCAGCGACCGCACGGGTAGGCCACCGAATAGGGACACAAATAGTTACAAGCCCTTTCTTTTCAACGTAGCGACTATAAGTACCCTAATGTCGCAGCTAACACAAGAAATTATTCGAAGTCCGCGGGATAGCCCCGGTCAGCAGGGACGTGACCACAGATGCGCCTGAGTTTTGGGCGACGGGACCTTTTCTTATACCTAAGGTGCAGTCTGCGGACAACGTGCAGGCGAACCCTGAAATTTAACCTCTTACAAGACCCTTGCCTATACGGCGACCGACGCATCCGGGGGACTCCATATTTCATCTGCTAAATTTGATCCTAGTTCAACCTTTCATCCAGGGTAATCACACGGCCTTGCATCGTCCGACGCCTTACTAAGCGCAGGCTCTTTTCTAGTGGGTTACAGCGTGACTGTTGTGGGACGGTGTCTACATTCTGTTAGAGGAGGGTTTGTCTCAGCGGGGGTTCTCTTCAATTGCCACGGCACTTGCAGGAAGGCTTAGACGTCATTTGAAGGGCGTGTGTTGTACTCTCTACCAAGGCTATACATTACCGGTCCAAAGATTGAACGTCTTGCATTATTGGCCCCCACAGGTAGACCGATTAGTACACTGCAAAT
seq00015   GGCCGTATAGTGTGCAACTCATTAAAAGCGGGCTGGGTGCAGCTATCTATGCGTGGTTTAACTAGTGAGTGCGTATGGTACACTAACTATTATTTTACCCAAGTGACGTATAGCAAGCAGGAAAAAATAACTCGGTAGCCAGTCCCGGTGGCTTAACGAATTCATATGGCTGGTGGTAATATCGTTGAAGCAGCCTAGAAGTCCCGGCGCTGTGCTCCCCTCCAAGCGCCTGGGCTGGTGCAGACTGGCCGACGAACAGTTTTGGCAATAAGCCCATTCTGCAGTCATCACCCTTAGACTGAAATATGAGTCCAGTGGTAGCCACAGGCTCGACAAGCCCAACTTCACAAACGTTTGTCATCTTCCGATCGAGAATGTCCATGAACACCACCAATAGATATCCCAGAGTAGGGGTCGAGAGCTTGACACGGACGCTGCATGCTATTACCGCATTGTGCTAGTATCATCAGGCTGTTTCAATGGATATGCCTGGGAAGACAGGCATTCATACGAGTTGGTATGACTGTCGAGGGGTCTCACTGAAATTGGGGGGGGAGGCGCCTGGAGATCCTGTACCTAGAATTGGGGCAGTCCATGAATGTGCATAATGAAACAGTAGACAATAGATACGTGGTGTTTCGCTCCCCACCTGAAAGGCCACGACTGGGTGGAGGGTTGCAATACTACTGGGCCGCACACGTCGCCCCTATTCATGTATACGTATCATTTCAGTCATGCCGTACAGTGGTTTTAAATATCGATCTAGATAGGGCTTCACCGAAGTCTACTCGCTCTTGCCTATATTGGCACGACTGATTACAGCCCCGGGTTCTATTCGATACCCGGTGGTAATGGAAACGATTATATATAGTGTTAGTATTTCGCTTGGCTCCAACCTACGCGGCAACTCTCGCCGCACCAACACCTAGCTGCAGTGCCTCGCCCGCTCATTGAGGTTGGTTGTGGCCCAGATAACCTATGGCGCACCAAAGTTAGGCTCTCGTCACAGAGCCTGTTCATAGGTAGTGTACACCCGGCGATACGCGTGCCAGCTGGATTCTCCCCCCTGGACTGCCAGATATTTTTATCCAACTGTTACTCTTGCAGATCAGATTCTAGTCTACAGGTGACCGACTATCGTTCAACGGCAGAGAGTCTGGGAACGCTGTAATCGAGGGAAGCCATGTCCTGGGGGCATGGTATAGAACCAGTGCACCTTCCGATATTCCTGAAACGTTGCGACCGAACCTGCAAGCGTGCAAACGGATAGACTGCATATCTTAATGTCCGACGCACTCAGCTGGTCGCCGGTAAACACCACTTCACGTGTTGATTCTGCGGCACGAGGAGCGTTGCAACTGTTGATTTACTGCGAGACGGGGGCACGATCAGAAGTGCTTGCTTGCCAATAATGTTTCATGAGCAGGCCAAGAAGGTGAAACGGGCTGACGAAAGAAGGCCCTACGGACGTTACTCGAGCTCATGTAGCGATGACGCAAATCGCCAAGATTAGCTTTAGAATACATGCGTAAAGGACCCTTTTCCAACGCCCAAGCGCGATCTTGGCCTCGTAGTGGAGTTCTCGTGGGCACAATGACAGTTGAGACGCTATCTACACCCCTAGGGATGAAAGGAAGTTAAGAAAGGCACGTATCCCACAGAAGGTCAGCGACCGCACGGGTAGGCCACCGAATAGGGACACAAATAGTTACAAGCCCTTTCTTTTCAACGTAGCGACTATAAGTACCCTAATGTCGCAGCTAACACAAGAAATTATTCGAAGTCCGCGGGATAGCCCCGGTCAGCAGGGACGTGACCACAGATGCGCCTGAGTTTTGGGCGACGGGACCTTTTCTTATACCTAAGGTGCAGTCTGCGGACAACGTGCAGGCGAACCCCGAAATTTAACCTCTTACAAGACCCTTGCCTATACGGCGACCGACGCATCCGGGGGACTCCATATTTCATCTGCTAAATTTGATCCTAGTTCAACCTTTCATCCAGGGTAATCACACGGCCTTGCATCGTCCGACGCCTTACTAAGCGCAGGCTCTTTTCTAGTGGGTTACAGCGTGACTGTTGTGGGACGGTGTCTACATTCTGTTAGAGGGGGGTTTGTCTCAGCGGGGGTTCTCTTCAATTGCCACGGCACTTGCAGGAAGGCTTAGACGTCATTTGAAGGGCGTGTGTTGTACTCTCTACCAAGGCTATACATTACCGGTCCAAAGATTGAACGTCTTGCATTATTGGCCCCCACAGGTAGACCGATTAGTACACTGCAAAT
seq00016   GGCCGTATAGTGTGCAACTCATTAAAAGCGGGCTGGGTGCAGCTATCTATGCGTGGTTTAACTAGTGAGTGCGTATGGTACACTAACTATTATTTTACCCAAGTGACGTATAGCAAGCAGGAAAAAATAACTCGGTAGCCAGTCCCGGTGGCTTAACGAATTCATATGGCTGGTGGTAATATCGTTGAAGCAGCCTAGAAGTCCCGGCGCTGTGCTCCCCTCCAAGCGCCTGGGCTGGTGCAGACTGGCCGACGAACAGTTTTGGCAATAAGCCCATTCTGCAGTCATCACCCTTAGACTGAAATATGAGTCCAGTGGTAGCCACAGGCTCGACAAGCCCAACTTCACAAACGTTTGTCATCTTCCGATCGAGAATGTCCATGAACACCACCAATAGATATCCCAGAGTAGGGGTCGAGAGCTTGACACGGACGCTGCATGCTATTACCGCATTGTGCTAGTATCATCAGGCTGTTTCAATGGATATGCCTGGGAAGACAGGCATTCATACGAGTTGGTATGACTGTCGAGGGGTCTCACTGAAATTGGGGGGGGAGGCGCCTGGAGATCCTGTACCTAGAATTGGGGCAGTCCATGAATGTGCATAATGAAACAGTAGACAATAGATACGTGGTGTTTCGCTCCCCACCTGAAAGGCCACGACTGGGTGGAGGGTTGCAATACTACTGGGCCGCACACGTCGCCCCTATTCATGTATACGTATCATTTCAGTCATGCCGTACAGTGGTTTTAAATATCGATCTAGATAGGGCTTCACCGAAGTCTACTCGCTCTTGCCTATATTGGCACGACTGATTACAGCCCCGGGTTCTATTCGATACCCGGTGGTAATGGAAACGATTATATATAGTGTTAGTATTTCGCTTGGCTCCAACCTACGCGGCAACTCTCGCCGCACCAACACCTAGCTGCAGTGCCTCGCCCGCTCATTGAGGTTGGTTGTGGCCCAGATAACCTATGGCGCACCAAAGTTAGGCTCTCGTCACAGAGCCTGTTCATAGGTAGTGTACACCCGGCGATACGCGTGCCAGCTGGATTCTCCCCCCTGGACTGCCAGATATTTTTATCCAACTGTTACTCTTGCAGATCAGATTCTAGTCTACAGGTGACCGACTATCGTTCAACGGCAGAGAGTCTGGGAACGCTGTAATCGAGGGAAGCCATGTCCTGGGGGCATGGTATAGAACCAGTGCACCTTCCGATATTCCTGAAACGTTGCGACCGAACCTGCAAGCGTGCAAACGGATAGACTGCATATCTTAATGTCCGACGCACTCAGCTGGTCGCCGGTAAACACCACTTCACGTGTTGATTCTGCGTCACGAGGAGCGTTGCAACTGTTGATTTACTGCGAGACGGGGGCACGATCAGAAGTGCTTGCTTGCCAATAATATTTCATGAGCAGGCCAAGAAGGTGAAACGGGCTGACGAAAGAAGGCCCTACGGACGTTACTCGAGCTCATGTAGCGATGACGCAAATCGCCAAGATTAGCTTTAGAATACATGCGTAAAGGACCCTTTTCCAACGCCCAAGCGCGATCTTGGCCTCGTAGTGGAGTTCTCGTGGGCACAATGACAGTTGAGACGCTATCTACACCCCTAGGGATGAAAGGAAGTTAAGAAAGGCACGTATCCCACAGAAGGTCAGCGACCGCACGGGTAGGCCACCGAATAGGGACACAAATAGTTACAAGCCCTTTCTTTTCAACGTAGCGACTATAAGTACCCTAATGTCGCAGCTAACACAAGAAATTATTCGAAGTCCGCGGGATAGCCCCGGTCAGCAGGGACGTGACCACAGATGCGCCTGAGTTTTGGGCGACGGGACCTTTTCTTATACCTAAGGTGCAGTCTGCGGACAACGTGCAGGCGAACCCCGAAATTTAACCTCTTACAAGACCCTTGCCTATACGGCGACCGACGCATCCGGGGGACTCCATATTTCATCTGCTAAATTTGATCCTAGTTCAACCTTTCATCCAGGGTAATCACACGGCCTTGCATCGTCCGACGCCTTACTAAGCGCAGGCTCTTTTCTAGTGGGTTACAGCGTGACTGTTGTGGGACGGTGTCTACATTCTGTTAGAGGAGGGTTTGTCTCAGCGGGGGTTCTCTTCAATTGCCACGGCACTTGCAGGAAGGCTTAGACGTCATTTGAAGGGCGTGTGTTGTACTCTCTACCAAGGCTATACATTACCGGTCCAAAGATTGAACGTCTTGCATTATTGGCCCCCACAGGTAGACCGATTAGTACACTGCAAAT
seq00017   GGCCGTATAGTGTGCAACTCATTAAAAGCGGGCTGGGTGCAGCTATCTATGCGTGGTTTAACTAGTGAGTGCGTATGGTACACTAACTATTATTTTACCCAAGTGACGTATAGCAAGCAGGAAAAAATAACTCGGTAGCCAGTCCCGGTGGCTTAACGAATTCATATGGCTGGTGGTAATATCGTTGAAGCAGCCTAGAAGTCCCGGCGCTGTGCTCCCCTCCAAGCGCCTGGGCTGGTGCAGACTGGCCGACGAACAGTTTTGGCAATAAGCACATTCTGCAATCATCACCCTTAGACTGAAATATGAGTCCAGTGGTAGCCACAGGCTCGACAAGCCCAACTTCACAAACGTTTGTCATCTTCCGATCGAGAATGTCCATGAACACCACCAATAGATATCCCAGAGTAGGGGTCGAGAGCTTGACACGGACGCTGCATGCTATTACCGCATTGTGCTAGTATCATCAGGCTGTTTCAATGGATATGCCTGGGAAGACAGGCATTCATACGAGTTGATATGACTGTCGAGGGGTCTCACTGAAATTGGGGGGGGAGGCGCCTGGAGATCCTGTACCTAGAATTGGGGCAGTCCATGAATGTGCATAATGAAACAGTAGACAATAGATACGTGGTGTTTCGCTCCCCACCTGAAAGGCCACGACTGGGTGGAGGGTTGCAATACTACTGGGCCGCACACGTCGCCCCTATTCATGTATACGTATCATTTCAGTCATGCCGTACAGTGGTTTTAAATATCGATCTAGATAGGGCTTCACCGAAGTCTACTCGCTCTTGCCTATATTGGCACGACTGATTACAGCCCCGGGTTCTATTCGATACCCGGTGGTAATGGAAACGATTATATATAGTGTTAGTATTTCGCTTGGCTCCAACCTACGCGGCAACTCTCGCCGCACCAACACCTAGCTGCAGTGCCACGCCCGCTCATTGAGGTTGGTTGTGGCCCAGATAACCTATGGCGCACCAAAGTTAGGCTCTCGTCACAGAGCCTGTTCATAGGTAGTGTACACCCGGCGATACGCGTGCCAGCTGGATTCTCCCCCCTGGACTGCCAGATATTTTTATCCAACTGTTACTCTTGCAGATCAGATTCTAGTCTACAGGTGACCGACTATCGTTCAACGGCAGAGAGTCTGGGAACGCTGTAATCGAGGGAAGCCATGTCCTGGGGGCATGGTATAGAACCAGTGCACCTTCCGATATTCCTGAAACGTTGCGACCGAACCTGCAAGCGTGCAAACGGATAGACTGCATATCTTAATGTCCGACGCACTCAGCTGGTCGCCGGTAAACACCACTTCACGTGTTGATTCTGCGTCACGAGGAGCGTTGCAACTGTTGATTTACTGCGAGACGGGGGCACGATCAGAAGTGCTTGCTTGCCAATAATGTTTCATGAGCAGGCCAAGAAGGTGAAACGGGCTGACGAAAGAAGGCCCTACGGACGTTACTCGAGCTCATGTAGCGATGACGCAAATCGCCAAGATTAGCTTTAGAATACATGCGTAAAGGACCCTTTTCCAACGCCCAAGCGCGATCTTGGCCTCGTAGTGGAGTTCTCGTGGGCACAATGACAGTTGAGACGCTATCTACACCCCTAGGGATGAAAGGAAGTTAAGAAAGGCACGTATCCCACAGAAGGTCAGCGACCGCACGGGTAGGCCACCGAATAGGGACACAAATAGTTACAAGCCCTTTCTTTTCAACGTAGCGACTATAAGTACCCTAATGTCGCAGCTAACACAAGAAATTATTCGAAGTCCGCGGGATAGCCCCGGTCAGCAGGGACGTGACCACAGATGCGCCTGAGTTTTGGGCGACGGGACCTTTTCTTATACCTAAGGTGCAGTCTGCGGACAACGTGCAGGCGAACCCCGAAATTTAACCTCTTACAAGACCCTTGCCTATACGGCGACCGACGCATCCGGGGGACTCCATATTTCATCTGCTAAATTTGATCCTAGTTCAACCTTTCATCCAGGGTAATCACACGGCCTTGCATCGTCCGACGCCTTACTAAGCGCAGGCTCTTTTCTAGTGGGTTACAGCGTGACTGTTGTGGGACGGTGTCTACATGCTGTTAGAGGAGGGTTTGTCTCAGCGGGGGTTCTCTTCAATTGCCACGGCACTTGCAGGAAGGCTTAGACGTCATTTGAAGGGCGTGTGTTGTACTCTCTACCAAGGCTATACATTACCGGTCCAAAGATTGAACGTCTTGCATTATTGGCCCCCACAGGTAGACCGATTAGTACACTGCAAAT
seq00018   GGCCGTATAGTGTGCAACTCATTAAAAGCGGGCTGGGTGCAGCTATCTATGCGTGGTTTAACTAGTGAGTGCGTATGGTACACTAACTATTATTTTACCCAAGTGACGTATAGCAAGCAGGAAAAAATAACTCGGTAGCCAGTCCCGGTGGCTTAACGAATTCATATGGCTGGTGGTAATATCGTTGAAGCAGCCTAGAAGTCCCGGCGCTGTGCTCCCCTCCAAGCGCCTGGGCTGGTGCAGACTGGCCGACGAACAGTTTTGGCAATAAGCCCATTCTGCAGTCATCACCCTTAGACTGAAATATGAGTCCAGTGGTAGCCACAGGCTCGACAAGCCCAACTTCACAAACGTTTGTCATCTTCCGATCGAGAATGTCCATGAACACCACCAATAGATATCCCAGAGTAGGGGTCGAGAGCTTGACACGGACGCTGCATGCTATTACCGCATTGTGCTAGTATCATCAGGCTGTTTCAATGGATATGCCTGGGAAGACAGGCATTCATACGAGTTGGTATGACTGTCGAGGGGTCTCACTGAAATTGGGGGGGGAGGCGCCTGGAGATCCTGTACCTAGAATTGGGGCAGTCCATGAATGTGCATAATGAAACAGTAGACAATAGATACGTGGTGTTTCGCTCCCCACCTGAAAGGCCACGACTGGGTGGAGGGTTGCAATACTACTGGGCCGCACACGTCGCCCCTATTCATGTATACGTATCATTTCAGTCATGCCGTACAGTGGTTTTAAATATCGATCTAGATAGGGCTTCACCGAAGTCTACTCGCTCTTGCCTATATTGGCACGACTGATTACAGCCCCGGGTTCTATTCGATACCCGGTGGTAATGGAAACGATTATATATAGTGTTAGTATTTCGCTTGGCTCCAACCTACGCGGCAACTCTCGCCGCACCAACACCTAGCTGCAGTGCCTCGCCCGCTCATTGAGGTTGGTTGTGGCCCAGATAACCTATGGCGCACCAAAGTTAGGCTCTCGTCACAGAGCCTGTTCATAGGTAGTGTACACCCGGCGATACGCGTGCCAGCTGGATTCTCCCCCCTGGACTGCCAGATATTTTTATCCAACTGTTACTCTTGCAGATCAGATTCTAGTCTACAGGTGACCGACTATCGTTCAACGGCAGAGAGTCTGGGAACGCTGTAATCGAGGGAAGCCATGTCCTGGGGGCATGGTATAGAACCAGTGCACCTTCCGATATTCCTGAAACGTTGCGACCGAACCTGCAAGCGTGCAAACGGATAGACTGCATATCTTAATGTCCGACGCACTCAGCTGGTCGCCGGTAAACACCACTTCACGTGTTGATTCTGCGTCACGAGGAGCGTTGCAACTGTTGATTTACTGCGAGACGGGGGCACGATCAGAAGTGCTTGCTTGCCAATAATGTTTCATGAGCAGGCCAAGAAGGTGAAACGGGCTGACGAAAGAAGGCCCTACGGACGTTACTCGAGCTCATGTAGCGATGACGCAAATCGCCAAGATTAGCTTTAGAATACATGCGTAAAGGACCCTTTTCCAACGCCCAAGCGCGATCTTGGCCTCGTAGTGGAGTTCTCGTGGGCACAATGACAGTTGAGACGCTATCTACACCCCTAGGGATGAAAGGAAGTTAAGAAAGGCACGTATCCCACAGAAGGTCAGCGACCGCACGGGTAGGCCACCGAATAGGGACACAAATAGTTACAAGCCCTTTCTTTTCAACGTAGCGACTATAAGTACCCTAATGTCGCAGCTAACACAAGAAATTATTCGAAGTCCGCGGGATAGCCCCGGTCAGCAGGGACGTGACCACAGATGCGCCTGAGTTTTGGGCGACGGGACCTTTTCTTATACCTAAGGTGCAGTCTGCGGACAACGTGCAGGCGAACCCCGAAATTTAACCTCTTACAAGACCCTTGCCTATACGGCGACCGACGCATCCGGGGGACTCCATATTTCATCTGCTAAATTTGATCCTAGTTCAACCTTTCATCCAGGGTAATCACACGGCCTTGCATCGTCCGACGCCTTACTAAGCGCAGGCTCTTTTCTAGTGGGTTACAGCGTGACTGTTGTGGGACGGTGTCTACATTCTGTTAGAGGAGGGTTTGTCTCAGCGGGGGTTCTCTTCAATTGCCACGGCACTTGCAGGAAGGCTTAGACGTCATTTGAAGGGCGTGTGTTGTACTCTCTACCAAGGCTATACATTACCGGTCCAAAGATTGAACGTCTTGCATTATTGGCCCCCACAGGTAGACCGATTAGTACACTGCAAAT
seq00019   GGCCGTATAGTGTGCAACTCATTAAAAGCGGGCTGGGTGCAGCTATCTATGCGTGGTTTAACTAGTGAGTGCGTATGGTACACTAACTATTATTTTACCCAAGTGACGTATAGCAAGCAGGAAAAAATAACTCGGTAGCCAGTCCCGGTGGCTTAACGAATTCATATGGCTGGTGGTAATATCGTTGAAGCAGCCTAGAAGTCCCGGCGCTGTGCTCCCCTCCAAGCGCCTGGGCTGGTGCAGACTGGCCGACGAACAGTTTTGGCAATAAGCCCATTCTGCAGTCATCACCCTTAGACTGAAATATGAGTCCAGTGGTAGCCACAGGCTCGACAAGCCCAACTTCACAAACGTTTGTCATCTTCCGATCGAGAATGTCCATGAACACCACCAATAGATATCCCAGAGTAGGGGTCGAGAGCTTGACACGGACGCTGCATGCTATTACCGCATTGTGCTAGTATCATCAGGCTGTTTCAATGGATATGCCTGGGAAGACAGGCATTCATACGAGTTGGTATGACTGTCGAGGGGTCTCACTGAAATTGGGGGGGGAGGCGCCTGGAGATCCTGTACCTAGAATTGGGGCAGTCCATGAATGTGCATAATGAAACAGTAGACAATAGATACGTGGTGTTTCGCTCCCCACCTGAAAGGCCACGACTGGGTGGAGGGTTGCAATACTACTGGGCCGCACACGTCGCCCCTATTCATGTATACGTATCATTTCAGTCATGCCGTACAGTGGTTTTAAATATCGATCTAGATAGGGCTTCACCGAAGTCTACTCGCTCTTGCCTATATTGGCACGACTGATTACAGCCCCGGGTTCTATTCGATACCCGGTGGTAATGGTAACGATTATATATAGTGTTAGTATTTCGCTTGGCTCCAACCTACGCGGCAACTCTCGCCGCACCAACACCTAGCTGCAGTGCCTCGCCCGCTCATTGAGGTTGGTTGTGGCCCAGATAACCTATGGCGCACCAAAGTTAGGCTCTCGTCACAGAGCCTGTTCATAGGTAGTGTACACCCGGCGATACGCGTGCCAGCTGGATTCTCCCCCCTGGACTGCCAGATATTTTTATCCAACTGTTACTCTTGCAGATCAGATTCTAGTCTACAGGTGACCGACTATCGTTCAACGGCAGAGAGTCTGGGAACGCTGTAATCGAGGGAAGCCATGTCCTGGGGGCATGGTATAGAACCAGTGCACCTTCCGATATTCCTGAAACGTTGCGACCGAACCTGCAAGCGTGCAAACGGATAGACTGCATATCTTAATGTCCGACGCACTCAGCTGGTCGCCGGTAAACACCACTTCACGTGTTGATTCTGCGTCACGAGGAGCGTTGCAACTGTTGATTTACTGCGAGACGGGGGCACGATCAGAAGTGCTTGCTTGCCAATAATGTTTCATGAGCAGGCCAAGAAGGTGAAACGGGCTGACGAAAGAAGGCCCTACGGACGTTACTCGAGCTCATGTAGCGATGACGCAAATCGCCAAGATTAGCTTTAGAATACATGCGTAAAGGACCCTTTTCCAACGCCCAAGCGCGATCTTGGCCTCGTAGTGGAGTTCTCGTGGGCACAATGACAGTTGAGACGCTATCTACACCCCTAGGGATGAAAGGAAGTTAAGAAAGGCACGTATCCCACAGAAGGTCAGCGACCGCACGGGTAGGCCACCGAATAGGGACACAAATAGTTACAAGCCCTTTCTTTTCAACGTAGCGACTATAAGTACCCTAATGTCGCAGCTAACACAAGAAATTATTCGAAGTCCGCGGGATAGCCCCGGTCAGCAGGGACGTGACCACAGATGCGCCTGAGTTTTGGGCGACGGGACCTTTTCTTATACCTAAGGTGCAGTCTGCGGACAACGTGCAGGCGAACCCCGAAATTTAACCTCTTACAAGACCCTTGCCTATACGGCGACCGACGCATCCGGGGGACTCCATATTTCATCTGCTAAATTTGATCCTAGTTCAACCTTTCATCCAGGGTAATCACACGGCCTTGCATCGTCCGACGCCTTACTAAGCGCAGGCTCTTTTCTAGTGGGTTACAGCGTGACTGTTGTGGGACGGTGTCTACATTCTGTTAGAGGAGGGTTTGTCTCAGCGGGGGTTCTCTTCAATTGCCACGGCACTTGCAGGAAGGCTTAGACGTCATTTGAAGGGCGTGTGTTGTACTCTCTACCAAGGCTATACATTACCGGTCCAAAGATTGAACGTCTTGCATTATTGGCCCCCACAGGTAGACCGATTAGTACACTGCAAAT
seq00020   GGCCGTATAGTGTGCAACTCATTAAAAGCGGGCTGGGTGCAGCTATCTATGCGTGGTTTAACTAGTGAGTGCGTATGGTACACTAACTATTATTTTACCCAAGTGACGTATAGCAAGCAGGAAAAAATAACTCGGTAGCCAGTCCCGGTGGCTTAACGAATTCATATGGCTGGTGGTAATATCGTTGAAGCAGCCTAGAAGTCCCGGCGCTGTGCTCCCCTCCAAGCGCCTGGGCTGGTGCAGACTGGCCGACGAACAGTTTTGGCAATAAGCCCATTCTGCAGTCATCACCCTTAGACTGAAATATGAGTCCAGTGGTAGCCACAGGCTCGACAAGCCCAACTTCACAAACGTTTGTCATCTTCCGATCGAGAATGTCCATGAACACCACCAATAGATATCCCAGAGTAGGGGTCGAGAGCTTGACACGGACGCTGCATGCTATTACCGCATTGTGCTAGTATCATCAGGCTGTTTCAATGGATATGCCTGGGAAGACAGGCATTCATACGAGTTGGTATGACTGTCGAGGGGTCTCACTGAAATTGGGGGGGGAGGCGCCTGGAGATCCTGTACCTAGAATTGGGGCAGTCCATGAATGTGCATAATGAAACAGTAGACAATAGATACGTGGTGTTTCGCTCCCCACCTGAAAGGCCACGACTGGGTGGAGGGTTGCAATACTACTGGGCCGCACACGTCGCCCCTATTCATGTATACGTATCATTTCAGTCATGCCGTACAGTGGTTTTAAATATCGATCTAGATAGGGCTTCACCGAAGTCTACTCGCTCTTGCCTATATTGGCACGACTGATTACAGCCCCGGGTTCTATTCGATACCCGGTGGTAATGGAAACGATTATATATAGTGTTAGTATTTCGCTTGGCTCCAACCTACGCGGCAACTCTCGCAGCACCAACACCTAGCTGCAGTGCCTCGCCCGCTCATTGAGGTTGGTTGTGGCCCAGATAACCTATGGCGCACCAAAGTTAGGCTCTCGTCACAGAGCCTGTTCATAGGTAGTGTACACCCGGCGATACGCGTGCCAGCTGGATTCTCCCCCCTGGACTGCCAGATATTTTTATCCAACTGTTACTCTTGCAGATCAGATTCTAGTCTACAGGTGACCGACTATCGTTCAACGGCAGAGAGTCTGGGAACGCTGTAATCGAGGGAAGCCATGTCCTGGGGGCATGGTATAGAACCAGTGCACCTTCCGATATTCCTGAAACGTTGCGACCGAACCTGCAAGCGTGCAAACGGATAGACTGCATATCTTAATGTCCGACGCACTCAGCTGGTCGCCGGTAAACACCACTTCACGTGTTGATTCTGCGTCACGAGGAGCGTTGCAACTGTTGATTTACTGCGAGACGGGGGCACGATCAGAAGTGCTTGCTTGCCAATAATGTTTCATGAGCAGGCCAAGAAGGTGAAACGGGCTGACGAAAGAAGGCCCTACGGACGTTACTCGAGCTCATGTAGCGATGACGCAAATCGCCAAGATTAGCTTTAGAATACATGCGTAAAGGACCCTTTTCCAACGCCCAAGCGCGATCTTGGCCTCGTAGTGGAGTTCTCGTGGGCACAATGACAGTTGAGACGCTATCTACACCCCTAGGGATGAAAGGAAGTTAAGAAAGGCACGTATCCCACAGAAGGTCAGCGACCGCACGGGTAGGCCACCGAATAGGGACACAAATAGTTACAAGCCCTTTCTTTTCAACGTAGGGACTATAAGTACCCTAATGTCGCAGCTAACACAAGAAATTATTCGAAGTCCGCGGGATAGCCCCGGTCAGCAGGGACGTGACCACAGATGCGCCTGAGTTTTGGGCGACGGGACCTTTTCTTATACCTAAGGTGCAGTCTGCGGACAACGTGCAGGCGAACCCCGAAATTTAACCTCTTACAAGACCCTTGCCTATACGGCGACCGACGCATCCGGGGGACTCCATATTTCATCTGCTAAATTTGATCCTAGTTCAACCTTTCATCCAGGGTAATCACACGGCCTTGCATCGTCCGACGCCTTACTAAGCGCAGGCTCTTTTCTAGTGGGTTACAGCGTGACTGTTGTGGGACGGTGTCTACATCCTGTTAGAGGAGGGTTTGTCTCAGCGGGGGTTCTCTTCAATTGCCACGGCACTTGCAGGAAGGCTTAGACGTCATTTGAAGGGCGTGTGTTGTACTCTCTACCAAGGCTATACATTACCGGTCCAAAGATTGAACGTCTTGCATTATTGGCCCCCACAGGTAGACCGATTAGTACACTGCAAAT
seq00021   GGCCGTATAGTGTGCAACTCATTAAAAGCGGGCTGGGTGCAGCTATCTATGCGTGGTTTAACTAGTGAGTGCGTATGGTACACTAACTATTATTTTACCCAAGTGACGTATAGCAAGCAGGAAAAAATAACTCGGTAGCCAGTCCCGGTGGCTTAACGAATTCATATGGCTGGTGGTAATATCGTTGAAGCAGCCTAGAAGTCCCGGCGCTGTGCTCCCCTCCAAGCGCCTGGGCTGGTGCAGACTGGCCGACGAACAGTTTTGGCAATAAGCCCATTCTGCAGTCATCACCCTTAGACTGAAATATGAGTCCAGTGGTAGCCACAGGCTCGACAAGCCCAACTTCACAAACGTTTGTCATCTTCCGATCGAGAATGTCCATGAACACCACCAATAGATATCCCAGAGTAGGGGTCGAGAGCTTGACACGGACGCTGCATGCTATTACCGCATTGTGCTAGTATCATCAGGCTGTTTCAATGGATATGCCTGGGAAGACAGGCATTCATACGAGTTGGTATGACTGTCGAGGGGTCTCACTGAAATTGGGGGGGGAGGCGCCTGGAGATCCTGTACCTAGAATTGGGGCAGTCCATGAATGTGCATAATGAAACAGTAGACAATAGATACGTGGTGTTTCGCTCCCCACCTGAAAGGCCACGACTGGGTGGAGGGTTGCAATACTACTGGGCCGCACACGTCGCCCCTATTCATGTATACGTATCATTTCAGTCATGCCGTACAGTGGTTTTAAATATCGATCTAGATAGGGCTTCACCGAAGTCTACTCGCTCTTGCCTATATTGGCACGACTGATTACAGCCCCGGGTTCTATTCGATACCCGGTGGTAATGGAAACGATTATATATAGTGTTAGTATTTCGCTTGGCTCCAACCTACGCGGCAACTCTCGCCGCACCAACACCTAGCTGCAGTGCCTCGCCCGCTCATTGAGGTTGGTTGTGGCCCAGATAACCTATGGCGCACCAAAGTTAGGCTCTCGTCACAGAGCCTGTTCATAGGTAGTGTACACCCGGCGATACGCGTGCCAGCTGGATTCTCCCCCCTGGACTGCCAGATATTTTTATCCAACTGTTACTCTTGCAGATCAGATTCTAGTCTACAGGTGACCGACTATCGTTCAACGGCAGAGAGTCTGGGAACGCTGTAATCGAGGGAAGCCATGTCCTGGGGGCATGGTATAGAACCAGTGCACCTTCCGATATTCCTGAAACGTTGCGACCGAACCTGCAAGCGTGCAAACGGATAGACTGCATATCTTAATGTCCGACGCACTCAGCTGGTCGCCGGTAAACACCACTTCACGTGTTGATTCTGCGTCACGAGGAGCGTTGCAACTGTTGATTTACTGCGAGACGGGGGCACGATCAGAAGTGCTTGCTTGCCAATAATGTTTCATGAGCAGGCCAAGAAGGTGAAACGGGCTGACGAAAGAAGGCCCTACGGACGTTACTCGAGCTCATGTAGCGATGACGCAAATCGCCAAGATTAGCTTTAGAATACATGCGTAAAGGACCCTTTTCCAACGCCCAAGCGCGATCTTGGCCTCGTAGTGGAGTTCTCGTGGGCACAATGACAGTTGAGACGCTATCTACACCCCTAGGGATGAAAGGAAGTTAAGAAAGGCACGTATCCCACAGAAGGTCAGCGACCGCACGGGTAGGCCACCGAATAGGGACACAAATAGTTACAAGCCCTTTCTTTTCAACGTAGCGACTATAAGTACCCTAATGTCGCAGCTAACACAAGAAATTATTCGAAGTCCGCGGGATAGCCCCGGTCAGCAGGGACGTGACCACAGATGCGCCTGAGTTTTGGGCGACGGGACCTTTTCTTATACCTAAGGTGCAGTCTGCGGACAACGTGCAGGCGAACCCCGAAATTTAACCTCTTACAAGACCCTTGCCTATACGGCGACCGACGCATCCGGGGGACTCCATATTTCATCTGCTAAATTTGATCCTAGTTCAACCTTTCATCCAGGGTAATCACACGGCCTTGCATCGTCCGACGCCTTACTAAGCGCAGGCTCTTTTCTAGTGGGTTACAGCGTGACTGTTGTGGGACGGTGTCTACATTCTGTTAGAGGAGGGTTTGTCTCAGCGGGGGTTCTCTTCAATTGCCACGGCACTTGCAGGAAGGCTTAGACGTCATTTGAAGGGCGTGTGTTGTACTCTCTACCAAGGCTATACATTACCGGTCCAAAGATTGAACGTCTTGCATTATTGGCCCCCACAGGTAGACCGATTAGTACACTGCAAAT
seq00022   GGCCGTATAGTGTGCAACTCATTAAAAGCGGGCTGGGTGCAGCTATCTATGCGTGGTTTAACTAGTGAGTGCGTATGGTACACTAACTATTATTTTACCCAAGTGACGTATAGCAAGCAGGAAAAAATAACTCGGTAGCCAGTCCCGGTGGCTTAACGAATTCATATGGCTGGTGGTAATATCGTTGAAGCAGCCTAGAAGTCCCGGCGCTGTGCTCCCCTCCAAGCGCCTGGGCTGGTGCAGACTGGCCGACGAACAGTTTTGGCAATAAGCCCATTCTGCAGTCATCACCCTTAGACTGAAATATGAGTCCAGTGGTAGCCACAGGCTCGACAAGCCCAACTTCACAAACGTTTGTCATCTTCCGATCGAGAATGTCCATGAACACCACCAATAGATATCCCAGAGTAGGGGTCGAGAGCTTGACACGGACGCTGCATGCTATTACCGCATTGTGCTAGTATCATCAGGCTGTTTCAATGGATATGCCTGGGAAGACAGGCATTCATACGAGTTGGTATGACTGTCGAGGGGTCTCACTGAAATTGGGGGGGGAGGCGCCTGGAGATCCTGTACCTAGAATTGGGGCAGTCCATGAATGTGCATAATGAAACAGTAGACAATAGATACGTGGTGTTTCGCTCCCCACCTGAAAGGCCACGACTGGGTGGAGGGTTGCAATACTACTGGGCCGCACACGTCGCCCCTATTCATGTATACGTATCATTTCAGTCATGCCGTACAGTGGTTTTAAATATCGATCTAGATAGGGCTTCACCGAAGTCTACTCGCTCTTGCCTATATTGGCACGACTGATTACAGCCCCGGGTTCTATTCGATACCCGGTGGTAATGGAAACGATTATATATAGTGTTAGTATTTCGCTTGGCTCCAACCTACGCGGCAACTCTCGCAGCACCAACACCTAGCTGCAGTGCCTCGCCCGCTCATTGAGGTTGGTTGTGGCCCAGATAACCTATGGCGCACCAAAGTTAGGCTCTCGTCACAGAGCCTGTTCATAGGTAGTGTACACCCGGCGATACGCGTGCCAGCTGGATTCTCCCCCCTGGACTGCCAGATATTTTTATCCAACTGTTACTCTTGCAGATCAGATTCTAGTCTACAGGTGACCGACTATCGTTCAACGGCAGAGAGTCTGGGAACGCTGTAATCGAGGGAAGCCATGTCCTGGGGGCATGGTATAGAACCAGTGCACCTTCCGATATTCCTGAAACGTTGCGACCGAACCTGCAAGCGTGCAAACGGATAGACTGCATATCTTAATGTCCGACGCACTCAGCTGGTCGCCGGTAAACACCACTTCACGTGTTGATTCTGCGTCACGAGGAGCGTTGCAACTGTTGATTTACTGCGAGACGGGGGCACGATCAGAAGTGCTTGCTTGCCAATAATGTTTCATGAGCAGGCCAAGAAGGTGAAACGGGCTGACGAAAGAAGGCCCTACGGACGTTACTCGAGCTCATGTAGCGATGACGCAAATCGCCAAGATTAGCTTTAGAATACATGCGTAAAGGACCCTTTTCCAACGCCCAAGCGCGATCTTGGCCTCGTAGTGGAGTTCTCGTGGGCACAATGACAGTTGAGACGCTATCTACACCCCTAGGGATGAAAGGAAGTTAAGAAAGGCACGTATCCCACAGAAGGTCAGCGACCGCACGGGTAGGCCACCGAATAGGGACACAAATAGTTACAAGCCCTTTCTTTTCAACGTAGGGACTATAAGTACCCTAATGTCGCAGCTAACACAAGAAATTATTCGAAGTCCGCGGGATAGCCCCGGTCAGCAGGGACGTGACCACAGATGCGCCTGAGTTTTGGGCGACGGGACCTTTTCTTATACCTAAGGTGCAGTCTGCGGACAACGTGCAGGCGAACCCCGAAATTTAACCTCTTACAAGACCCTTGCCTATACGGCGACCGACGCATCCGGGGGACTCCATATTTCATCTGCTAAATTTGATCCTAGTTCAACCTTTCATCCAGGGTAATCACACGGCCTTGCATCGTCCGACGCCTTACTAAGCGCAGGCTCTTTTCTAGTGGGTTACAGCGTGACTGTTGTGGGACGGTGTCTACATCCTGTTAGAGGAGGGTTTGTCTCAGCGGGGGTTCTCTTCAATTGCCACGGCACTTGCAGGAAGGCTTAGACGTCATTTGAAGGGCGTGTGTTGTACTCTCTACCAAGGCTATACATTACCGGTCCAAAGATTGAACGTCTTGCATTATTGGCCCCCACAGGTAGACCGATTAGTACACTGCAAAT
seq00023   GGCCGTATAGTGTGCAACTCATTAAAAGCGGGCTGGGTGCAGCTATCTATGCGTGGTTTAACTAGTGAGTGCGTATGGTACACTAACTATTATTTTACCCAAGTGACGTATAGCAAGCAGGAAAAAATAACTCGGTAGCCAGTCCCGGTGGCTTAACGAATTCATATGGCTGGTGGTAATATCGTTGAAGCAGCCTAGAAGTCCCGGCGCTGTGCTCCCCTCCAAGCGCCTGGGCTGGTGCAGACTGGCCGACGAACAGTTTTGGCAATAAGCCCATTCTGCAGTCATCACCCTTAGACTGAAATATGAGTCCAGTGGTAGCCACAGGCTCGACAAGCCCAACTTCACAAACGTTTGTCATCTTCCGATCGAGAATGTCCATGAACACCACCAATAGATATCCCAGAGTAGGGGTCGAGAGCTTGACACGGACGCTGCATGCTATTACCGCATTGTGCTAGTATCATCAGGCTGTTTCAATGGATATGCCTGGGAAGACAGGCATTCATACGAGTTGGTATGACTGTCGAGGGGTCTCACTGAAATTGGGGGGGGAGGCGCCTGGAGATCCTGTACCTAGAATTGGGGCAGTCCATGAATGTGCATAATGAAACAGTAGACAATAGATACGTGGTGTTTCGCTCCCCACCTGAAAGGCCACGACTGGGTGGAGGGTTGCAATACTACTGGGCCGCACACGTCGCCCCTATTCATGTATACGTATCATTTCAGTCATGCCGTACAGTGGTTTTAAATATCGATCTAGATAGGGCTTCACCGAAGTCTACTCGCTCTTGCCTATATTGGCACGACTGATTACAGCCCCGGGTTCTATTCGATACCCGGTGGTAATGGAAACGATTATATATAGTGTTAGTATTTCGCTTGGCTCCAACCTACGCGGCAACTCTCGCCGCACCAACACCTAGCTGCAGTGCCTCGCCCGCTCATTGAGGTTGGTTGTGGCCCAGATAACCTATGGCGCACCAAAGTTAGGCTCTCGTCACAGAGCCTGTTCATAGGTAGTGTACACCCGGCGATACGCGTGCCAGCTGGATTCTCCCCCCTGGACTGCCAGATATTTTTATCCAACTGTTACTCTTGCAGATCAGATTCTAGTCTACAGGTGACCGACTATCGTTCAACGGCAGAGAGTCTGGGAACGCTGTAATCGAGGGAAGCCATGTCCTGGGGGCATGGTATAGAACCAGTGCACCTTCCGATATTCCTGAAACGTTGCGACCGAACCTGCAAGCGTGCAAACGGATAGACTGCATATCTTAATGTCCGACGCACTCAGCTGGTCGCCGGTAAACACCACTTCACGTGTTGATTCTGCGTCACGAGGAGCGTTGCAACTGTTGATTTACTGCGAGACGGGGGCACGATCAGAAGTGCTTGCTTGCCAATAATGTTTCATGAGCAGGCCAAGAAGGTGAAACGGGCTGACGAAAGAAGGCCCTACGGACGTTACTCGAGCTCATGTAGCGATGACGCAAATCGCCAAGATTAGCTTTAGAATACATGCGTAAAGGACCCTTTTCCAACGCCCAAGCGCGATCTTGGCCTCGTAGTGGAGTTCTCGTGGGCACAATGACAGTTGAGACGCTATCTACACCCCTAGGGATGAAAGGAAGTTAAGAAAGGCACGTATCCCACAGAAGGTCAGCGACCGCACGGGTAGGCCACCGAATAGGGACACAAATAGTTACAAGCCCTTTCTTTTCAACGTAGCGACTATAAGTACCCTAATGTCGCAGCTAACACAAGAAATTATTCGAAGTCCGCGGGATAGCCCCGGTCAGCAGGGACGTGACCACAGATGCGCCTGAGTTTTGGGCGACGGGACCTTTTCTTATACCTAAGGTGCAGTCTGCGGACAACGTGCAGGCGAACCCCGAAATTTAACCTCTTACAAGACCCTTGCCTATACGGCGACCGACGCATCCGGGGGACTCCATATTTCATCTGCTAAATTTGATCCTAGTTCAACCTTTCATCCAGGGTAATCACACGGCCTTGCATCGTCCGACGCCTTACTAAGCGCAGGCTCTTTTCTAGTGGGTTACAGCGTGACTGTTGTGGGACGGTGTCTACATTCTGTTAGAGGAGGGTTTGTCTCAGCGGGGGTTCTCTTCAATTGCCACGGCACTTGCAGGAAGGCTTAGACGTCATTTGAAGGGCGTGTGTTGTACTCTCTACCAAGGCTATACATTACCGGTCCAAAGATTGAACGTCTTGCATTATTGGCCCCCACAGGTAGACCGATTAGTACACTGCAAAT
seq00024   GGCCGTATAGTGTGCAACTCATTAAAAGCGGGCTGGGTGCAGCTATCTATGCGTGGTTTAACTAGTGAGTGCGTATGGTACACTAACTATTATTTTACCCAAGTGACGTATAGCAAGCAGGAAAAAATAACTCGGTAGCCAGTCCCGGTGGCTTAACGAATTCATATGGCTGGTGGTAATATCGTTGAAGCAGCCTAGAAGTCCCGGCGCTGTGCTCCCCTCCAAGCGCCTGGGCTGGTGCAGACTGGCCGACGAACAGTTTTGGCAATAAGCACATTCTGCAATCATCACCCTTAGACTGAAATATGAGTCCAGTGGTAGCCACAGGCTCGACAAGCCCAACTTCACAAACGTTTGTCATCTTCCGATCGAGAATGTCCATGAACACCACCAATAGATATCCCAGAGTAGGGGTCGAGAGCTTGACACGGACGCTGCATGCTATTACCGCATTGTGCTAGTATCATCAGGCTGTTTCAATGGATATGCCTGGGAAGACAGGCATTCATACGAGTTGATATGACTGTCGAGGGGTCTCACTGAAATTGGGGGGGGAGGCGCCTGGAGATCCTGTACCTAGAATTGGGGCAGTCCATGAATGTGCATAATGAAACAGTAGACAATAGATACGTGGTGTTTCGCTCCCCACCTGAAAGGCCACGACTGGGTGGAGGGTTGCAATACTACTGGGCCGCACACGTCGCCCCTATTCATGTATACGTATCATTTCAGTCATGCCGTACAGTGGTTTTAAATATCGATCTAGATAGGGCTTCACCGAAGTCTACTCGCTCTTGCCTATATTGGCACGACTGATTACAGCCCCGGGTTCTATTCGATACCCGGTGGTAATGGAAACGATTATATATAGTGTTAGTATTTCGCTTGGCTCCAACCTACGCGGCAACTCTCGCCGCACCAACACCTAGCTGCAGTGCCACGCCCGCTCATTGAGGTTGGTTGTGGCCCAGATAACCTATGGCGCACCAAAGTTAGGCTCTCGTCACAGAGCCTGTTCATAGGTAGTGTACACCCGGCGATACGCGTGCCAGCTGGATTCTCCCCCCTGGACTGCCAGATATTTTTATCCAACTGTTACTCTTGCAGATCAGATTCTAGTCTACAGGTGACCGACTATCGTTCAACGGCAGAGAGTCTGGGAACGCTGTAATCGAGGGAAGCCATGTCCTGGGGGCATGGTATAGAACCAGTGCACCTTCCGATATTCCTGAAACGTTGCGACCGAACCTGCAAGCGTGCAAACGGATAGACTGCATATCTTAATGTCCGACGCACTCAGCTGGTCGCCGGTAAACACCACTTCACGTGTTGATTCTGCGTCACGAGGAGCGTTGCAACTGTTGATTTACTGCGAGACGGGGGCACGATCAGAAGTGCTTGCTTGCCAATAATGTTTCATGAGCAGGCCAAGAAGGTGAAACGGGCTGACGAAAGAAGGCCCTACGGACGTTACTCGAGCTCATGTAGCGATGACGCAAATCGCCAAGATTAGCTTTAGAATACATGCGTAAAGGACCCTTTTCCAACGCCCAAGCGCGATCTTGGCCTCGTAGTGGAGTTCTCGTGGGCACAATGACAGTTGAGACGCTATCTACACCCCTAGGGATGAAAGGAAGTTAAGAAAGGCACGTATCCCACAGAAGGTCAGCGACCGCACGGGTAGGCCACCGAATAGGGACACAAATAGTTACAAGCCCTTTCTTTTCAACGTAGCGACTATAAGTACCCTAATGTCGCAGCTAACACAAGAAATTATTCGAAGTCCGCGGGATAGCCCCGGTCAGCAGGGACGTGACCACAGATGCGCCTGAGTTTTGGGCGACGGGACCTTTTCTTATACCTAAGGTGCAGTCTGCGGACAACGTGCAGGCGAACCCCGAAATTTAACCTCTTACAAGACCCTTGCCTATACGGCGACCGACGCATCCGGGGGACTCCATATTTCATCTGCTAAATTTGATCCTAGTTCAACCTTTCATCCAGGGTAATCACACGGCCTTGCATCGTCCGACGCCTTACTAAGCGCAGGCTCTTTTCTAGTGGGTTACAGCGTGACTGTTGTGGGACGGTGTCTACATGCTGTTAGAGGAGGGTTTGTCTCAGCGGGGGTTCTCTTCAATTGCCACGGCACTTGCAGGAAGGCTTAGACGTCATTTGAAGGGCGTGTGTTGTACTCTCTACCAAGGCTATACATTACCGGTCCAAAGATTGAACGTCTTGCATTATTGGCCCCCACAGGTAGACCGATTAGTACACTGCAAAT
seq00025   GGCCGTATAGTGTGCAACTCATTAAAAGCGGGCTGGGTGCAGCTATCTATGCGTGGTTTAACTAGTGAGTGCGTATGGTACACTAACTATTATTTTACCCAAGTGACGTATAGCAAGCAGGAAAAAATAACTCGGTAGCCAGTCCCGGTGGCTTAACGAATTCATATGGCTGGTGGTAATATCGTTGAAGCAGCCTAGAAGTCCCGGCGCTGTGCTCCCCTCCAAGCGCCTGGGCTGGTGCAGACTGGCCGACGAACAGTTTTGGCAATAAGCACATTCTGCAATCATCACCCTTAGACTGAAATATGAGTCCAGTGGTAGCCACAGGCTCGACAAGCCCAACTTCACAAACGTTTGTCATCTTCCGATCGAGAATGTCCATGAACACCACCAATAGATATCCCAGAGTAGGGGTCGAGAGCTTGACACGGACGCTGCATGCTATTACCGCATTGTGCTAGTATCATCAGGCTGTTTCAATGGATATGCCTGGGAAGACAGGCATTCATACGAGTTGGTATGACTGTCGAGGGGTCTCACTGAAATTGGGGGGGGAGGCGCCTGGAGATCCTGTACCTAGAATTGGGGCAGTCCATGAATGTGCATAATGAAACAGTAGACAATAGATACGTGGTGTTTCGCTCCCCACCTGAAAGGCCACGACTGGGTGGAGGGTTGCAATACTACTGGGCCGCACACGTCGCCCCTATTCATGTATACGTATCATTTCAGTCATGCCGTACAGTGGTTTTAAATATCGATCTAGATAGGGCTTCACCGAAGTCTACTCGCTCTTGCCTATATTGGCACGACTGATTACAGCCCCGGGTTCTATTCGATACCCGCTGGTAATGGAAACGATTATATATAGTGTTAGTATTTCGCTTGGCTCCAACCTACGCGGCAACTCTCGCCGCACCAACACCTAGCTGCAGTGCCACGCCCGCTCATTGAGGTTGGTTGTGGCCCAGATAACCTATGGCGCACCAAAGTTAGGCTCTCGTCACAGAGCCTGTTCATAGGTAGTGTACACCCGGCGATACGCGTGCCAGCTGGATTCTCCCCCCTGGACTGCCAGATATTTTTATCCAACTGTTACTCTTGCAGATCAGATTCTAGTCTACAGGTGACCGACTATCGTTCAACGGCAGAGAGTCTGGGAACGCTGTAATCGAGGGAAGCCATGTCCTGGGGGCATGGTATAGAACCAGTGCACCTTCCGATATTCCTGAAACGTTGCGACCGAACCTGCAAGCGTGCAAACGGATAGACTGCATATCTTAATGTCCGACGCACTCAGCTGGTCGCCGGTAAACACCACTTCACGTGTTGATTCTGCGTCACGAGGAGCGTTGCAACTGTTGATTTACTGCGAGACGGGGGCACGATCAGAAGTGCTTGCTTGCCAATAATGTTTCATGAGCAGGCCAAGAAGGTGAAACGGGCTGACGAAAGAAGGCCCTACGGACGTTACTCGAGCTCATGTAGCGATGACGCAAATCGCCAAGATTAGCTTTAGAATACATGCGTAAAGGACCCTTTTCCAACGCCCAAGCGCGATCTTGGCCTCGTAGTGGAGTTCTCGTGGGCACAATGACAGTTGAGACGCTATCTACACCCCTAGGGATGAAAGGAAGTTAAGAAAGGCACGTATCCCACAGAAGGTCAGCGACCGCACGGGTAGGCCACCGAATAGGGACACAAATAGTTACAAGCCCTTTCTTTTCAACGTAGCGACTATAAGTACCCTAATGTCGCAGCTAACACAAGAAATTATTCGAAGTCCGCGGGATAGCCCCGGTCAGCAGGGACGTGACCACAGATGCGCCTGAGTTTTGGGCGACGGGACCTTTTCTTATACCTAAGGTGCAGTCTGCGGACAACGTGCAGGCGAACCCCGAAATTTAACCTCTTACAAGACCCTTGCCTATACGGCGACCGACGCATCCGGGGGACTCCATATTTCATCTGCTAAATTTGATCCTAGTTCAACCTTTCATCCAGGGTAATCACACGGCCTTGCATCGTCCGACGCCTTACTAAGCGCAGGCTCTTTTCTAGTGGGTTACAGCGTGACTGTTGTGGGACGGTGTCTACATGCTGTTAGAGGAGGGTTTGTCTCAGCGGGGGTTCTCTTCAATTGCCACGGCACTTGCAGGAAGGCTTAGACGTCATTTGAAGGGCGTGTGTTGTACTCTCTACCAAGGCTATACATTACCGGTCCAAAGATTGAACGTCTTGCATTATTGGCCCCCACAGGTAGACCGATTAGTACACTGCAAAT
seq00026   GGCCGTATAGTGTGCAACTCATTAAAAGCGGGCTGGGTGCAGCTATCTATGCGTGGTTTAACTAGTGAGTGCGTATGGTACACTAACTATTATTTTACCCAAGTGACGTATAGCAAGCAGGAAAAAATAACTCGGTAGCCAGTCCCGGTGGCTTAACGAATTCATATGGCTGGTGGTAATATCGTTGAAGCAGCCTAGAAGTCCCGGCGCTGTGCTCCCCTCCAAGCGCCTGGGCTGGTGCAGACTGGCCGACGAACAGTTTTGGCAATAAGCACATTCTGCAATCATCACCCTTAGACTGAAATATGAGTCCAGTGGTAGCCACAGGCTCGACAAGCCCAACTTCACAAACGTTTGTCATCTTCCGATCGAGAATGTCCATGAACACCACCAATAGATATCCCAGAGTAGGGGTCGAGAGCTTGACACGGACGCTGCATGCTATTACCGCATTGTGCTAGTATCATCAGGCTGTTTCAATGGATATGCCTGGGAAGACAGGCATTCATACGAGTTGATATGACTGTCGAGGGGTCTCACTGAAATTGGGGGGGGAGGCGCCTGGAGATCCTGTACCTAGAATTGGGGCAGTCCATGAATGTGCATAATGAAACAGTAGACAATAGATACGTGGTGTTTCGCTCCCCACCTGAAAGGCCACGACTGGGTGGAGGGTTGCAATACTACTGGGCCGCACACGTCGCCCCTATTCATGTATACGTATCATTTCAGTCATGCCGTACAGTGGTTTTAAATATCGATCTAGATAGGGCTTCACCGAAGTCTACTCGCTCTTGCCTATATTGGCACGACTGATTACAGCCCCGGGTTCTATTCGATACCCGGTGGTAATGGAAACGATTATATATAGTGTTAGTATTTCGCTTGGCTCCAACCTACGCGGCAACTCTCGCCGCACCAACACCTAGCTGCAGTGCCACGCCCGCTCATTGAGGTTGGTTGTGGCCCAGATAACCTATGGCGCACCAAAGTTAGGCTCTCGTCACAGAGCCTGTTCATAGGTAGTGTACACCCGGCGATACGCGTGCCAGCTGGATTCTCCCCCCTGGACTGCCAGATATTTTTATCCAACTGTTACTCTTGCAGATCAGATTCTAGTCTACAGGTGACCGACTATCGTTCAACGGCAGAGAGTCTGGGAACGCTGTAATCGAGGGAAGCCATGTCCTGGGGGCATGGTATAGAACCAGTGCACCTTCCGATATTCCTGAAACGTTGCGACCGAACCTGCAAGCGTGCAAACGGATAGACTGCATATCTTAATGTCCGACGCACTCAGCTGGTCGCCGGTAAACACCACTTCACGTGTTGATTCTGCGTCACGAGGAGCGTTGCAACTGTTGATTTACTGCGAGACGGGGGCACGATCAGAAGTGCTTGCTTGCCAATAATGTTTCATGAGCAGGCCAAGAAGGTGAAACGGGCTGACGAAAGAAGGCCCTACGGACGTTACTCGAGCTCATGTAGCGATGACGCAAATCGCCAAGATTAGCTTTAGAATACATGCGTAAAGGACCCTTTTCCAACGCCCAAGCGCGATCTTGGCCTCGTAGTGGAGTTCTCGTGGGCACAATGACAGTTGAGACGCTATCTACACCCCTAGGGATGAAAGGAAGTTAAGAAAGGCACGTATCCCACAGAAGGTCAGCGACCGCACGGGTAGGCCACCGAATAGGGACACAAATAGTTACAAGCCCTTTCTTTTCAACGTAGCGACTATAAGTACCCTAATGTCGCAGCTAACACAAGAAATTATTCGAAGTCCGCGGGATAGCCCCGGTCAGCAGGGACGTGACCACAGATGCGCCTGAGTTTTGGGCGACGGGACCTTTTCTTATACCTAAGGTGCAGTCTGCGGACAACGTGCAGGCGAACCCCGAAATTTAACCTCTTACAAGACCCTTGCCTATACGGCGACCGACGCATCCGGGGGACTCCATATTTCATCTGCTAAATTTGATCCTAGTTCAACCTTTCATCCAGGGTAATCACACGGCCTTGCATCGTCCGACGCCTTACTAAGCGCAGGCTCTTTTCTAGTGGGTTACAGCGTGACTGTTGTGGGACGGTGTCTACATGCTGTTAGAGGAGGGTTTGTCTCAGCGGGGGTTCTCTTCAATTGCCACGGCACTTGCAGGAAGGCTTAGACGTCATTTGAAGGGCGTGTGTTGTACTCTCTACCAAGGCTATACATTACCGGTCCAAAGATTGAACGTCTTGCATTATTGGCCCCCACAGGTAGACCGATTAGTACACTGCAAAT
seq00027   GGCCGTATAGTGTGCAACTCATTAAAAGCGGGCTGGGTGCAGCTATCTATGCGTGGTTTAACTAGTGAGTGCGTATGGTACACTAACTATTATTTTACCCAAGTGACGTATAGCAAGCAGGAAAAAATAACTCGGTAGCCAGTCCCGGTGGCTTAACGAATTCATATGGCTGGTGGTAATATCGTTGAAGCAGCCTAGAAGTCCCGGCGCTGTGCTCCCCTCCAAGCGCCTGGGCTGGTGCAGACTGGCCGACGAACAGTTTTGGCAATAAGCCCATTCTGCAGTCATCACCCTTAGACTGAAATATGAGTCCAGTGGTAGCCACAGGCTCGACAAGCCCAACTTCACAAACGTTTGTCATCTTCCGATCGAGAATGTCCATGAACACCACCAATAGATATCCCAGAGTAGGGGTCGAGAGCTTGACACGGACGCTGCATGCTATTACCGCATTGTGCTAGTATCATCAGGCTGTTTCAATGGATATGCCTGGGAAGACAGGCATTCATACGAGTTGGTATGACTGTCGAGGGGTCTCACTGAAATTGGGGGGGGAGGCGCCTGGAGATCCTGTACCTAGAATTGGGGCAGTCCATGAATGTGCATAATGAAACAGTAGACAATAGATACGTGGTGTTTCGCTCCCCACCTGAAAGGCCACGACTGGGTGGAGGGTTGCAATACTACTGGGCCGCACACGTCGCCCCTATTCATGTATACGTATCATTTCAGTCATGCCGTACAGTGGTTTTAAATATCGATCTAGATAGGGCTTCACCGAAGTCTACTCGCTCTTGCCTATATTGGCACGACTGATTACAGCCCCGGGTTCTATTCGATACCCGGTGGTAATGGAAACGATTATATATAGTGTTAGTATTTCGCTTGGCTCCAACCTACGCGGCAACTCTCGCCGCACCAACACCTAGCTGCAGTGCCTCGCCCGCTCATTGAGGTTGGTTGTGGCCCAGATAACCTATGGCGCACCAAAGTTAGGCTCTCGTCACAGAGCCTGTTCATAGGTAGTGTACACCCGGCGATACGCGTGCCAGCTGGATTCTCCCCCCTGGACTGCCAGATATTTTTATCCAACTGTTACTCTTGCAGATCAGATTCTAGTCTACAGGTGACCGACTATCGTTCAACGGCAGAGAGTCTGGGAACGCTGTAATCGAGGGAAGCCATGTCCTGGGGGCATGGTATAGAACCAGTGCACCTTCCGATATTCCTGAAACGTTGCGACCGAACCTGCAAGCGTGCAAACGGATAGACTGCATATCTTAATGTCCGACGCACTCAGCTGGTCGCCGGTAAACACCACTTCACGTGTTGATTCTGCGTCACGAGGAGCGTTGCAACTGTTGATTTACTGCGAGACGGGGGCACGATCAGAAGTGCTTGCTTGCCAATAATGTTTCATGAGCAGGCCAAGAAGGTGAAACGGGCTGACGAAAGAAGGCCCTACGGACGTTACTCGAGCTCATGTAGCGATGACGCAAATCGCCAAGATTAGCTTTAGAATACATGCGTAAAGGACCCTTTTCCAACGCCCAAGCGCGATCTTGGCCTCGTAGTGGAGTTCTCGTGGGCACAATGACAGTTGAGACGCTATCTACACCCCTAGGGATGAAAGGAAGTTAAGAAAGGCACGTATCCCACAGAAGGTCAGCGACCGCACGGGTAGGCCACCGAATAGGGACACAAATAGTTACAAGCCCTTTCTTTTCAACGTAGCGACTATAAGTACCCTAATGTCGCAGCTAACACAAGAAATTATTCGAAGTCCGCGGGATAGCCCCGGTCAGCAGGGACGTGACCACAGATGCGCCTGAGTTTTGGGCGACGGGACCTTTTCTTATACCTAAGGTGCAGTCTGCGGACAACGTGCAGGCGAACCCCGAAATTTAACCTCTTACAAGACCCTTGCCTATACGGCGACCGACGCATCCGGGGGACTCCATATTTCATCTGCTAAATTTGATCCTAGTTCAACCTTTCATCCAGGGTAATCACACGGCCTTGCATCGTCCGACGCCTTACTAAGCGCAGGCTCTTTTCTAGTGGGTTACAGCGTGACTGTTGTGGGACGGTGTCTACATTCTGTTAGAGGAGGGTTTGTCTCAGCGGGGGTTCTCTTCAATTGCCACGGCACTTGCAGGAAGGCTTAGACGTCATTTGAAGGGCGTGTGTTGTACTCTCTACCAAGGCTATACATTACCGGTCCAAAGATTGAACGTCTTGCATTATTGGCCCCCACAGGTAGACCGATTAGTACACTGCAAAT
seq00028   GGCCGTATAGTGTGCAACTCATTAAAAGCGGGCTGGGTGCAGCTATCTATGCGTGGTTTAACTAGTGAGTGCGTATGGTACACTAACTATTATTTTACCCAAGTGACGTATAGCAAGCAGGAAAAAATAACTCGGTAGCCAGTCCCGGTGGCTTAACGAATTCATATGGCTGGTGGTAATATCGTTGAAGCAGCCTAGAAGTCCCGGCGCTGTGCTCCCCTCCAAGCGCCTGGGCTGGTGCAGACTGGCCGACGAACAGTTTTGGCAATAAGCACATTCTGCAATCATCACCCTTAGACTGAAATATGAGTCCAGTGGTAGCCACAGGCTCGACAAGCCCAACTTCACAAACGTTTGTCATCTTCCGATCGAGAATGTCCATGAACACCACCAATAGATATCCCAGAGTAGGGGTCGAGAGCTTGACACGGACGCTGCATGCTATTACCGCATTGTGCTAGTATCATCAGGCTGTTTCAATGGATATGCCTGGGAAGACAGGCATTCATACGAGTTGGTATGACTGTCGAGGGGTCTCACTGAAATTGGGGGGGGAGGCGCCTGGAGATCCTGTACCTAGAATTGGGGCAGTCCATGAATGTGCATAATGAAACAGTAGACAATAGATACGTGGTGTTTCGCTCCCCACCTGAAAGGCCACGACTGGGTGGAGGGTTGCAATACTACTGGGCCGCACACGTCGCCCCTATTCATGTATACGTATCATTTCAGTCATGCCGTACAGTGGTTTTAAATATCGATCTAGATAGGGCTTCACCGAAGTCTACTCGCTCTTGCCTATATTGGCACGACTGATTACAGCCCCGGGTTCTATTCGATACCCGGTGGTAATGGAAACGATTATATATAGTGTTAGTATTTCGCTTGGCTCCAACCTACGCGGCAACTCTCGCCGCACCAACACCTAGCTGCAGTGCCACGCCCGCTCATTGAGGTTGGTTGTGGCCCAGATAACCTATGGCGCACCAAAGTTAGGCTCTCGTCACAGAGCCTGTTCATAGGTAGTGTACACCCGGCGATACGCGTGCCAGCTGGATTCTCCCCCCTGGACTGCCAGATATTTTTATCCAACTGTTACTCTTGCAGATCAGATTCTAGTCTACAGGTGACCGACTATCGTTCAACGGCAGAGAGTCTGGGAACGCTGTAATCGAGGGAAGCCATGTCCTGGGGGCATGGTATAGAACCAGTGCACCTTCCGATATTCCTGAAACGTTGCGACCGAACCTGCAAGCGTGCAAACGGATAGACTGCATATCTTAATGTCCGACGCACTCAGCTGGTCGCCGGTAAACACCACTTCACGTGTTGATTCTGCGTCACGAGGAGCGTTGCAACTGTTGATTTACTGCGAGACGGGGGCACGATCAGAAGTGCTTGCTTGCCAATAATGTTTCATGAGCAGGCCAAGAAGGTGAAACGGGCTGACGAAAGAAGGCCCTACGGACGTTACTCGAGCTCATGTAGCGATGACGCAAATCGCCAAGATTAGCTTTAGAATACATGCGTAAAGGACCCTTTTCCAACGCCCAAGCGCGATCTTGGCCTCGTAGTGGAGTTCTCGTGGGCACAATGACAGTTGAGACGCTATCTACACCCCTAGGGATGAAAGGAAGTTAAGAAAGGCACGTATCCCACAGAAGGTCAGCGACCGCACGGGTAGGCCACCGAATAGGGACACAAATAGTTACAAGCCCTTTCTTTTCAACGTAGCGACTATAAGTACCCTAATGTCGCAGCTAACACAAGAAATTATTCGAAGTCCGCGGGATAGCCCCGGTCAGCAGGGACGTGACCACAGATGCGCCTGAGTTTTGGGCGACGGGACCTTTTCTTATACCTAAGGTGCAGTCTGCGGACAACGTGCAGGCGAACCCCGAAATTTAACCTCTTACAAGACCCTTGCCTATACGGCGACCGACGCATCCGGGGGACTCCATATTTCATCTGCTAAATTTGATCCTAGTTCAACCTTTCATCCAGGGTAATCACACGGCCTTGCATCGTCCGACGCCTTACTAAGCGCAGGCTCTTTTCTAGTGGGTTACAGCGTGACTGTTGTGGGACGGTGTCTACATGCTGTTAGAGGAGGGTTTGTCTCAGCGGGGGTTCTCTTCAATTGCCACGGCACTTGCAGGAAGGCTTAGACGTCATTTGAAGGGCGTGTGTTGTACTCTCTACCAAGGCTATACATTACCGGTCCAAAGATTGAACGTCTTGCATTATTGGCCCCCACAGGTAGACCGATTAGTACACTGCAAAT
seq00029   GGCCGTATAGTGTGCAACTCATTAAAAGCGGGCTGGGTGCAGCTATCTATGCGTGGTTTAACTAGTGAGTGCGTATGGTACACTAACTATTATTTTACCCAAGTGACGTATAGCAAGCAGGAAAAAATAACTCGGTAGCCAGTCCCGGTGGCTTAACGAATTCATATGGCTGGTGGTAATATCGTTGAAGCAGCCTAGAAGTCCCGGCGCTGTGCTCCCCTCCAAGCGCCTGGGCTGGTGCAGACTGGCCGACGAACAGTTTTGGCAATAAGCCCATTCTGCAGTCATCACCCTTAGACTGAAATATGAGTCCAGTGGTAGCCACAGGCTCGACAAGCCCAACTTCACAAACGTTTGTCATCTTCCGATCGAGAATGTCCATGAACACCACCAATAGATATCCCAGAGTAGGGGTCGAGAGCTTGACACGGACGCTGCATGCTATTACCGCATTGTGCTAGTATCATCAGGCTGTTTCAATGGATATGCCTGGGAAGACAGGCATTCATACGAGTTGGTATGACTGTCGAGGGGTCTCACTGAAATTGGGGGGGGAGGCGCCTGGAGATCCTGTACCTAGAATTGGGGCAGTCCATGAATGTGCATAATGAAACAGTAGACAATAGATACGTGGTGTTTCGCTCCCCACCTGAAAGGCCACGACTGGGTGGAGGGTTGCAATACTACTGGGCCGCACACGTCGCCCCTATTCATGTATACGTATCATTTCAGTCATGCCGTACAGTGGTTTTAAATATCGATCTAGATAGGGCTTCACCGAAGTCTACTCGCTCTTGCCTATATTGGCACGACTGATTACAGCCCCGGGTTCTATTCGATACCCGGTGGTAATGGAAACGATTATATATAGTGTTAGTATTTCGCTTGGCTCCAACCTACGCGGCAACTCTCGCCGCACCAACACCTAGCTGCAGTGCCTCGCCCGCTCATTGAGGTTGGTTGTGGCCCAGATAACCTATGGCGCACCAAAGTTAGGCTCTCGTCACAGAGCCTGTTCATAGGTAGTGTACACCCGGCGATACGCGTGCCAGCTGGATTCTCCCCCCTGGACTGCCAGATATTTTTATCCAACTGTTACTCTTGCAGATCAGATTCTAGTCTACAGGTGACCGACTATCGTTCAACGGCAGAGAGTCTGGGAACGCTGTAATCGAGGGAAGCCATGTCCTGGGGGCATGGTATAGAACCAGTGCACCTTCCGATATTCCTGAAACGTTGCGACCGAACCTGCAAGCGTGCAAACGGATAGACTGCATATCTTAATGTCCGACGCACTCAGCTGGTCGCCGGTAAACACCACTTCACGTGTTGATTCTGCGTCACGAGGAGCGTTGCAACTGTTGATTTACTGCGAGACGGGGGCACGATCAGAAGTGCTTGCTTGCCAATAATGTTTCATGAGCAGGCCAAGAAGGTGAAACGGGCTGACGAAAGAAGGCCCTACGGACGTTACTCGAGCTCATGTAGCGATGACGCAAATCGCCAAGATTAGCTTTAGAATACATGCGTAAAGGACCCTTTTCCAACGCCCAAGCGCGATCTTGGCCTCGTAGTGGAGTTCTCGTGGGCACAATGACAGTTGAGACGCTATCTACACCCCTAGGGATGAAAGGAAGTTAAGAAAGGCACGTATCCCACAGAAGGTCAGCGACCGCACGGGTAGGCCACCGAATAGGGACACAAATAGTTACAAGCCCTTTCTTTTCAACGTAGCGACTATAAGTACCCTAATGTCGCAGCTAACACAAGAAATTATTCGAAGTCCGCGGGATAGCCCCGGTCAGCAGGGACGTGACCACAGATGCGCCTGAGTTTTGGGCGACGGGACCTTTTCTTATACCTAAGGTGCAGTCTGCGGACAACGTGCAGGCGAACCCCGAAATTTAACCTCTTACAAGACCCTTGCCTATACGGCGACCGACGCATCCGGGGGACTCCATATTTCATCTGCTAAATTTGATCCTAGTTCAACCTTTCATCCAGGGTAATCACACGGCCTTGCATCGTCCGACGCCTTACTAAGCGCAGGCTCTTTTCTAGTGGGTTACAGCGTGACTGTTGTGGGACGGTGTCTACATTCTGTTAGAGGAGGGTTTGTCTCAGCGGGGGTTCTCTTCAATTGCCACGGCACTTGCAGGAAGGCTTAGACGTCATTTGAAGGGCGTGTGTTGTACTCTCTACCAAGGCTATACATTACCGGTCCAAAGATTGAACGTCTTGCATTATTGGCCCCCACAGGTAGACCGATTAGTACACTGCAAAT
seq00030   GGCCGTATAGTGTGCAACTCATTAAAAGCGGGCTGGGTGCAGCTATCTATGCGTGGTTTAACTAGTGAGTGCGTATGGTACACTAACTATTATTTTACCCAAGTGACGTATAGCAAGCAGGAAAAAATAACTCGGTAGCCAGTCCCGGTGGCTTAACGAATTCATATGGCTGGTGGTAATATCGTTGAAGCAGCCTAGAAGTCCCGGCGCTGTGCTCCCCTCCAAGCGCCTGGGCTGGTGCAGACTGGCCGACGAACAGTTTTGGCAATAAGCCCATTCTGCAGTCATCACCCTTAGACTGAAATATGAGTCCAGTGGTAGCCACAGGCTCGACAAGCCCAACTTCACAAACGTTTGTCATCTTCCGATCGAGAATGTCCATGAACACCACCAATAGATATCCCAGAGTAGGGGTCGAGAGCTTGACACGGACGCTGCATGCTATTACCGCATTGTGCTAGTATCATCAGGCTGTTTCAATGGATATGCCTGGGAAGACAGGCATTCATACGAGTTGGTATGACTGTCGAGGGGTCTCACTGAAATTGGGGGGGGAGGCGCCTGGAGATCCTGTACCTAGAATTGGGGCAGTCCATGAATGTGCATAATGAAACAGTAGACAATAGATACGTGGTGTTTCGCTCCCCACCTGAAAGGCCACGACTGGGTGGAGGGTTGCAATACTACTGGGCCGCACACGTCGCCCCTATTCATGTATACGTATCATTTCAGTCATGCCGTACAGTGGTTTTAAATATCGATCTAGATAGGGCTTCACCGAAGTCTACTCGCTCTTGCCTATATTGGCACGACTGATTACAGCCCCGGGTTCTATTCGATACCCGGTGGTAATGGAAACGATTATATATAGTGTTAGTATTTCGCTTGGCTCCAACCTACGCGGCAACTCTCGCCGCACCAACACCTAGCTGCAGTGCCTCGCCCGCTCATTGAGGTTGGTTGTGGCCCAGATAACCTATGGCGCACCAAAGTTAGGCTCTCGTCACAGAGCCTGTTCATAGGTAGTGTACACCCGGCGATACGCGTGCCAGCTGGATTCTCCCCCCTGGACTGCCAGATATTTTTATCCAACTGTTACTCTTGCAGATCAGATTCTAGTCTACAGGTGACCGACTATCGTTCAACGGCAGAGAGTCTGGGAACGCTGTAATCGAGGGAAGCCATGTCCTGGGGGCATGGTATAGAACCAGTGCACCTTCCGATATTCCTGAAACGTTGCGACCGAACCTGCAAGCGTGCAAACGGATAGACTGCATATCTTAATGTCCGACGCACTCAGCTGGTCGCCGGTAAACACCACTTCACGTGTTGATTCTGCGTCACGAGGAGCGTTGCAACTGTTGATTTACTGCGAGACGGGGGCACGATCAGAAGTGCTTGCTTGCCAATAATGTTTCATGAGCAGGCCAAGAAGGTGAAACGGGCTGACGAAAGAAGGCCCTACGGACGTTACTCGAGCTCATGTAGCGATGACGCAAATCGCCAAGATTAGCTTTAGAATACATGCGTAAAGGACCCTTTTCCAACGCCCAAGCGCGATCTTGGCCTCGTAGTGGAGTTCTCGTGGGCACAATGACAGTTGAGACGCTATCTACACCCCTAGGGATGAAAGGAAGTTAAGAAAGGCACGTATCCCACAGAAGGTCAGCGACCGCACGGGTAGGCCACCGAATAGGGACACAAATAGTTACAAGCCCTTTCTTTTCAACGTAGCGACTATAAGTACCCTAATGTCGCAGCTAACACAAGAAATTATTCGAAGTCCGCGGGATAGCCCCGGTCAGCAGGGACGTGACCACAGATGCGCCTGAGTTTTGGGCGACGGGACCTTTTCTTATACCTAAGGTGCAGTCTGCGGACAACGTGCAGGCGAACCCCGAAATTTAACCTCTTACAAGACCCTTGCCTATACGGCGACCGACGCATCCGGGGGACTCCATATTTCATCTGCTAAATTTGATCCTAGTTCAACCTTTCATCCAGGGTAATCACACGGCCTTGCATCGTCCGACGCCTTACTAAGCGCAGGCTCTTTTCTAGTGGGTTACAGCGTGACTGTTGTGGGACGGTGTCTACATTCTGTTAGAGGAGGGTTTGTCTCAGCGGGGGTTCTCTTCAATTGCCACGGCACTTGCAGGAAGGCTTAGACGTCATTTGAAGGGCGTGTGTTGTACTCTCTACCAAGGCTATACATTACCGGTCCAAAGATTGAACGTCTTGCATTATTGGCCCCCACAGGTAGACCGATTAGTACACTGCAAAT
seq00031   GGCCGTATAGTGTGCAACTCATTAAAAGCGGGCTGGGTGCAGCTATCTATGCGTGGTTTAACTAGTGAGTGCGTATGGTACACTAACTATTATTTTACCCAAGTGACGTATAGCAAGCAGGAAAAAATAACTCGGTAGCCAGTCCCGGTGGCTTAACGAATTCATATGGCTGGTGGTAATATCGTTGAAGCAGCCTAGAAGTCCCGGCGCTGTGCTCCCCTCCAAGCGCCTGGGCTGGTGCAGACTGGCCGACGAACAGTTTTGGCAATAAGCACATTCTGCAATCATCACCCTTAGACTGAAATATGAGTCCAGTGGTAGCCACAGGCTCGACAAGCCCAACTTCACAAACGTTTGTCATCTTCCGATCGAGAATGTCCATGAACACCACCAATAGATATCCCAGAGTAGGGGTCGAGAGCTTGACACGGACGCTGCATGCTATTACCGCATTGTGCTAGTATCATCAGGCTGTTTCAATGGATATGCCTGGGAAGACAGGCATTCATACGAGTTGATATGACTGTCGAGGGGTCTCACTGAAATTGGGGGGGGAGGCGCCTGGAGATCCTGTACCTAGAATTGGGGCAGTCCATGAATGTGCATAATGAAACAGTAGACAATAGATACGTGGTGTTTCGCTCCCCACCTGAAAGGCCACGACTGGGTGGAGGGTTGCAATACTACTGGGCCGCACACGTCGCCCCTATTCATGTATACGTATCATTTCAGTCATGCCGTACAGTGGTTTTAAATATCGATCTAGATAGGGCTTCACCGAAGTCTACTCGCTCTTGCCTATATTGGCACGACTGATTACAGCCCCGGGTTCTATTCGATACCCGGTGGTAATGGAAACGATTATATATAGTGTTAGTATTTCGCTTGGCTCCAACCTACGCGGCAACTCTCGCCGCACCAACACCTAGCTGCAGTGCCACGCCCGCTCATTGAGGTTGGTTGTGGCCCAGATAACCTATGGCGCACCAAAGTTAGGCTCTCGTCACAGAGCCTGTTCATAGGTAGTGTACACCCGGCGATACGCGTGCCAGCTGGATTCTCCCCCCTGGACTGCCAGATATTTTTATCCAACTGTTACTCTTGCAGATCAGATTCTAGTCTACAGGTGACCGACTATCGTTCAACGGCAGAGAGTCTGGGAACGCTGTAATCGAGGGAAGCCATGTCCTGGGGGCATGGTATAGAACCAGTGCACCTTCCGATATTCCTGAAACGTTGCGACCGAACCTGCAAGCGTGCAAACGGATAGACTGCATATCTTAATGTCCGACGCACTCAGCTGGTCGCCGGTAAACACCACTTCACGTGTTGATTCTGCGTCACGAGGAGCGTTGCAACTGTTGATTTACTGCGAGACGGGGGCACGATCAGAAGTGCTTGCTTGCCAATAATGTTTCATGAGCAGGCCAAGAAGGTGAAACGGGCTGACGAAAGAAGGCCCTACGGACGTTACTCGAGCTCATGTAGCGATGACGCAAATCGCCAAGATTAGCTTTAGAATACATGCGTAAAGGACCCTTTTCCAACGCCCAAGCGCGATCTTGGCCTCGTAGTGGAGTTCTCGTGGGCACAATGACAGTTGAGACGCTATCTACACCCCTAGGGATGAAAGGAAGTTAAGAAAGGCACGTATCCCACAGAAGGTCAGCGACCGCACGGGTAGGCCACCGAATAGGGACACAAATAGTTACAAGCCCTTTCTTTTCAACGTAGCGACTATAAGTACCCTAATGTCGCAGCTAACACAAGAAATTATTCGAAGTCCGCGGGATAGCCCCGGTCAGCAGGGACGTGACCACAGATGCGCCTGAGTTTTGGGCGACGGGACCTTTTCTTATACCTAAGGTGCAGTCTGCGGACAACGTGCAGGCGAACCCCGAAATTTAACCTCTTACAAGACCCTTGCCTATACGGCGACCGACGCATCCGGGGGACTCCATATTTCATCTGCTAAATTTGATCCTAGTTCAACCTTTCATCCAGGGTAATCACACGGCCTTGCATCGTCCGACGCCTTACTAAGCGCAGGCTCTTTTCTAGTGGGTTACAGCGTGACTGTTGTGGGACGGTGTCTACATGCTGTTAGAGGAGGGTTTGTCTCAGCGGGGGTTCTCTTCAATTGCCACGGCACTTGCAGGAAGGCTTAGACGTCATTTGAAGGGCGTGTGTTGTACTCTCTACCAAGGCTATACATTACCGGTCCAAAGATTGAACGTCTTGCATTATTGGCCCCCACAGGTAGACCGATTAGTACACTGCAAAT
seq00032   GGCCGTATAGTGTGCAACTCATTAAAAGCGGGCTGGGTGCAGCTATCTATGCGTGGTTTAACTAGTGAGTGCGTATGGTACACTAACTATTATTTTACCCAAGTGACGTATAGCAAGCAGGAAAAAATAACTCGGTAGCCAGTCCCGGTGGCTTAACGAATTCATATGGCTGGTGGTAATATCGTTGAAGCAGCCTAGAAGTCCCGGCGCTGTGCTCCCCTCCAAGCGCCTGGGCTGGTGCAGACTGGCCGACGAACAGTTTTGGCAATAAGCCCATTCTGCAGTCATCACCCTTAGACTGAAATATGAGTCCAGTGGTAGCCACAGGCTCGACAAGCCCAACTTCACAAACGTTTGTCATCTTCCGATCGAGAATGTCCATGAACACCACCAATAGATATCCCAGAGTAGGGGTCGAGAGCTTGACACGGACGCTGCATGCTATTACCGCATTGTGCTAGTATCATCAGGCTGTTTCAATGGATATGCCTGGGAAGACAGGCATTCATACGAGTTGGTATGACTGTCGAGGGGTCTCACTGAAATTGGGGGGGGAGGCGCCTGGAGATCCTGTACCTAGAATTGGGGCAGTCCATGAATGTGCATAATGAAACAGTAGACAATAGATACGTGGTGTTTCGCTCCCCACCTGAAAGGCCACGACTGGGTGGAGGGTTGCAATACTACTGGGCCGCACACGTCGCCCCTATTCATGTATACGTATCATTTCAGTCATGCCGTACAGTGGTTTTAAATATCGATCTAGATAGGGCTTCACCGAAGTCTACTCGCTCTTGCCTATATTGGCACGACTGATTACAGCCCCGGGTTCTATTCGATACCCGGTGGTAATGGAAACGATTATATATAGTGTTAGTATTTCGCTTGGCTCCAACCTACGCGGCAACTCTCGCCGCACCAACACCTAGCTGCAGTGCCTCGCCCGCTCATTGAGGTTGGTTGTGGCCCAGATAACCTATGGCGCACCAAAGTTAGGCTCTCGTCACAGAGCCTGTTCATAGGTAGTGTACACCCGGCGATACGCGTGCCAGCTGGATTCTCCCCCCTGGACTGCCAGATATTTTTATCCAACTGTTACTCTTGCAGATCAGATTCTAGTCTACAGGTGACCGACTATCGTTCAACGGCAGAGAGTCTGGGAACGCTGTAATCGAGGGAAGCCATGTCCTGGGGGCATGGTATAGAACCAGTGCACCTTCCGATATTCCTGAAACGTTGCGACCGAACCTGCAAGCGTGCAAACGGATAGACTGCATATCTTAATGTCCGACGCACTCAGCTGGTCGCCGGTAAACACCACTTCACGTGTTGATTCTGCGTCACGAGGAGCGTTGCAACTGTTGATTTACTGCGAGACGGGGGCACGATCAGAAGTGCTTGCTTGCCAATAATGTTTCATGAGCAGGCCAAGAAGGTGAAACGGGCTGACGAAAGAAGGCCCTACGGACGTTACTCGAGCTCATGTAGCGATGACGCAAATCGCCAAGATTAGCTTTAGAATACATGCGTAAAGGACCCTTTTCCAACGCCCAAGCGCGATCTTGGCCTCGTAGTGGAGTTCTCGTGGGCACAATGACAGTTGAGACGCTATCTACACCCCTAGGGATGAAAGGAAGTTAAGAAAGGCACGTATCCCACAGAAGGTCAGCGACCGCACGGGTAGGCCACCGAATAGGGACACAAATAGTTACAAGCCCTTTCTTTTCAACGTAGCGACTATAAGTACCCTAATGTCGCAGCTAACACAAGAAATTATTCGAAGTCCGCGGGATAGCCCCGGTCAGCAGGGACGTGACCACAGATGCGCCTGAGTTTTGGGCGACGGGACCTTTTCTTATACCTAAGGTGCAGTCTGCGGACAACGTGCAGGCGAACCCCGAAATTTAACCTCTTACAAGACCCTTGCCTATACGGCGACCGACGCATCCGGGGGACTCCATATTTCATCTGCTAAATTTGATCCTAGTTCAACCTTTCATCCAGGGTAATCACACGGCCTTGCATCGTCCGACGCCTTACTAAGCGCAGGCTCTTTTCTAGTGGGTTACAGCGTGACTGTTGTGGGACGGTGTCTACATTCTGTTAGAGGAGGGTTTGTCTCAGCGGGGGTTCTCTTCAATTGCCACGGCACTTGCAGGAAGGCTTAGACGTCATTTGAAGGGCGTGTGTTGTACTCTCTACCAAGGCTATACATTACCGGTCCAAAGATTGAACGTCTTGCATTATTGGCCCCCACAGGTAGACCGATTAGTACACTGCAAAT
seq00033   GGCCGTATAGTGTGCAACTCATTAAAAGCGGGCTGGGTGCAGCTATCTATGCGTGGTTTAACTAGTGAGTGCGTATGGTACACTAACTATTATTTTACCCAAGTGACGTATAGCAAGCAGGAAAAAATAACTCGGTAGCCAGTCCCGGTGGCTTAACGAATTCATATGGCTGGTGGTAATATCGTTGAAGCAGCCTAGAAGTCCCGGCGCTGTGCTCCCCTCCAAGCGCCTGGGCTGGTGCAGACTGGCCGACGAACAGTTTTGGCAATAAGCCCATTCTGCAGTCATCACCCTTAGACTGAAATATGAGTCCAGTGGTAGCCACAGGCTCGACAAGCCCAACTTCACAAACGTTTGTCATCTTCCGATCGAGAATGTCCATGAACACCACCAATAGATATCCCAGAGTAGGGGTCGAGAGCTTGACACGGACGCTGCATGCTATTACCGCATTGTGCTAGTATCATCAGGCTGTTTCAATGGATATGCCTGGGAAGACAGGCATTCATACGAGTTGGTATGACTGTCGAGGGGTCTCACTGAAATTGGGGGGGGAGGCGCCTGGAGATCCTGTACCTAGAATTGGGGCAGTCCATGAATGTGCATAATGAAACAGTAGACAATAGATACGTGGTGTTTCGCTCCCCACCTGAAAGGCCACGACTGGGTGGAGGGTTGCAATACTACTGGGCCGCACACGTCGCCCCTATTCATGTATACGTATCATTTCAGTCATGCCGTACAGTGGTTTTAAATATCGATCTAGATAGGGCTTCACCGAAGTCTACTCGCTCTTGCCTATATTGGCACGACTGATTACAGCCCCGGGTTCTATTCGATACCCGGTGGTAATGGAAACGATTATATATAGTGTTAGTATTTCGCTTGGCTCCAACCTACGCGGCAACTCTCGCCGCACCAACACCTAGCTGCAGTGCCTCGCCCGCTCATTGAGGTTGGTTGTGGCCCAGATAACCTATGGCGCACCAAAGTTAGGCTCTCGTCACAGAGCCTGTTCATAGGTAGTGTACACCCGGCGATACGCGTGCCAGCTGGATTCTCCCCCCTGGACTGCCAGATATTTTTATCCAACTGTTACTCTTGCAGATCAGATTCTAGTCTACAGGTGACCGACTATCGTTCAACGGCAGAGAGTCTGGGAACGCTGTAATCGAGGGAAGCCATGTCCTGGGGGCATGGTATAGAACCAGTGCACCTTCCGATATTCCTGAAACGTTGCGACCGAACCTGCAAGCGTGCAAACGGATAGACTGCATATCTTAATGTCCGACGCACTCAGCTGGTCGCCGGTAAACACCACTTCACGTGTTGATTCTGCGTCACGAGGAGCGTTGCAACTGTTGATTTACTGCGAGACGGGGGCACGATCAGAAGTGCTTGCTTGCCAATAATGTTTCATGAGCAGGCCAAGAAGGTGAAACGGGCTGACGAAAGAAGGCCCTACGGACGTTACTCGAGCTCATGTAGCGATGACGCAAATCGCCAAGATTAGCTTTAGAATACATGCGTAAAGGACCCTTTTCCAACGCCCAAGCGCGATCTTGGCCTCGTAGTGGAGTTCTCGTGGGCACAATGACAGTTGAGACGCTATCTACACCCCTAGGGATGAAAGGAAGTTAAGAAAGGCACGTATCCCACAGAAGGTCAGCGACCGCACGGGTAGGCCACCGAATAGGGACACAAATAGTTACAAGCCCTTTCTTTTCAACGTAGCGACTATAAGTACCCTAATGTCGCAGCTAACACAAGAAATTATTCGAAGTCCGCGGGATAGCCCCGGTCAGCAGGGACGTGACCACAGATGCGCCTGAGTTTTGGGCGACGGGACCTTTTCTTATACCTAAGGTGCAGTCTGCGGACAACGTGCAGGCGAACCCCGAAAGTTAACCTCTTACAAGACCCTTGCCTATACGGCGACCGACGCATCCGGGGGACTCCATATTTCATCTGCTAAATTTGATCCTAGTTCAACCTTTCATCCAGGGTAATCACACGGCCTTGCATCGTCCGACGCCTTACTAAGCGCAGGCTCTTTTCTAGTGGGTTACAGCGTGACTGTTGTGGGACGGTGTCTACATTCTGTTAGAGGAGGGTTTGTCTCAGCGGGGGTTCTCTTCAATTGCCACGGCACTTGCAGGAAGGCTTAGACGTCATTTGAAGGGCGTGTGTTGTACTCTCTACCAAGGCTATACATTACCGGTCCAAAGATTGAACGTCTTGCATTATTGGCCCCCACAGGTAGACCGATTAGTACACTGCAAAT
