# Supplementary material for: How Good Are Indirect Tests at Detecting Recombination in Human mtDNA?
Source: G3 (Bethesda). 2013 Jul 1;3(7):1095–104. doi: 10.1534/g3.113.006510 (PMC3704238; doi:10.1534/g3.113.006510)
Supplement: Supporting Information [file supp_g3.113.006510_FileS2.gz › SequenceData/mtDNA_ratehet&popgrowth/0/3rdbase/Infiles/0_9-new.txt]

33 2284
seq00001   AGGTAGGTTTGCATTTCCCCCATCTTGAGGGGGGCAAAAGGCAGTAAATAGCTAGGTATCGGTCCCATTCTCCAGGTCGGGCGGACTCCTAAAAACCTCACCCTTGTGCTCCTAATGTACGCGCGCTTGAGATCCGAGCCCATCAAGATAGATCACGTATGCCGACCGAGCTACCTGATTGATTATCGTCAAGCAGTCGCAGTTCCTTGAATGGGACCGTGAGACCTATCAAATATTCTCCGTCATCCACATGAAGCGGGATTACAGTGTACAGCCACACGCCAGCGCCCGTTCGCTCCTGTATGCGTAGCGTCTCCGAACAGCCCATGCAATTCCAGAATAGCTTATGTAGTCGCCCAGTTCCCGAGTTAACTTAAGTAACAGTAAGAACTAGCATTTTCGCAGAACCCGGAGTCGAATACTAAACGACGGAGCAAACCCCCATGAGATATTAAAAACGATTCGCTCAGGTATGCAGATATTGGTAGGGTTTAGACAACCCGCGGGAGGAGCCCTCATAGGCAATATATCGTTTCCCGTAATGTCAGGCGGAAACGTTAACTAATCATTCTCTCTGGACGCGAAACGATGACTGCATTACGGTGTTCTAGGGGGCGAAGGGCTAAGCCTTTGCTCGTTTCGCATTACCATCACGCCTCCTCGCTAGACTCTTGTCTCAAGTGAGTGCTACGAAACACACCCGCCATTAAGTCACTCAAGCTGATTTGAGCTGCTGTAAACGTACCTGTGGTACTTTAGTTCTTCTTCTTTCCATATCGCACTGTGTGTAGACGTACTGAGGGCCCAGGGAATTGGTTAAGGGTACTTACGGTGCGGCTTTGTTAAAAGCGCCTACCGCTTGCGGACTGTAAGGCGTGCGTATCCGGCCAGCACAATGTTGAGGGGTTAAACTACTACGGATTAAAAGTAGGCCTCACACATACAAGACGGTGTGAAATCCTGGCTGTATGTTATACTATTGGCCGTGGTGTACGAAACACGTCGTGGTAAGGAGCATCAGATATCTCTATAGGATCATATAAATTCTCTTGGTGTCGCCCTCCAGGAGGACTTCAAGCACTGAATCGGCGGCACGCGTTAAAAACTGGTGGATGCGCGCGTAAATGACCCCTCCAGCCGTGACATGACAGTTATCTACCATCGTCCCGGGTGAAGGCCTGAGCACTAGCCAAAGGGAGGCGTATCTGTAGCGGGAAGCTCTTACTGAGCGCGACTGTGCTCCCATGCGCGCGACCGAAGACTTACAAAGGACGACCAGCTGGAGGGCATTGAGAAGTGGGGGGATGAAAGTTACTCTACACCGCGCGATATGCCCTAGAGCGGTTGTCCGCGAATAGCACTTGATACCATAATGTCGCTATGGCTCATGCCGAGGTATTTGTGGGCAATGGATACACCATAATCCTTTGCAGTATCGCGTAAAAGCGACGCTTAGCCGGGTTAGGATGAACAGGATCTTGAATGCTTCTTTATTGGCCATAAACCTACGCTCTTTAAGGGTTTGCGATCTTGCTCCATCCTAAGCGTTGGGTCACACGGTCGAGGCTTAGTACGGTTGGTACATGTAAACTCGGCTGGTAGTTAGAATGTATTAATCGCCTGCGGAATATAGCACGGATGACCGCAGAGACGCGTAAGACTCCCTTTCAGTCGTTGCCATCCTTAAACGGCTTATATGATATCTTGTGTAGAATCACGCGCGTACGTCATTTCCTTGGCACAAGACGGTCGGTGTGCGACTCAACGCCGTGCCCTACAATCGAGGTTCCAGACCGATTGCGACGAGATCTTGCATACTATGCGCCCTGTAGTTAGATACTCACAACAAGGGAAGCGCTTGCAGCGTAAAGAGAACTCTGGTCGAACAATCCACGACGGAACTTAGTGCAAACTCAAATTGTACATTCCGTCTTTTTGCTACAACCAAGTCACTCGGGTTGTAGCACAAACCTACCCAAAGCCCGACACGCGGGTGGTTGATCAATGCCCCGTAATAGTTGCTAGGCGGCTTTAACGGAATTTCATATGACGGGTATCATCGACCCATACAGAGAGGGCGTGAATCCTGGGACCCAACCGAACACCCGTAGTGCCCGTTTTGCTTTATGCGGTATACCTTCAGTTGGGCCAAAAACGATGAAGGAAGATGTGGTGAGAGCAAAAACGTCCTTTTAGGAAATGTCTAATATCTAAGTATAGCGTACGACAAACTGTCCGAGCGAGACAAGGTGAGGACAGAACGATCTTGCTTGGGAAAGCACTC
seq00002   AGGTAGGTTTGCATTTCCCCCATCTTGAGGGGGGCAAAAGGCAGTAAATAGCTAGGTATCGGTCCCATTCTCCAGGTCGGGCGGACTCCTAAAAACCTCACCCTTGTGCTCCTAATGTACGCGCGCTTGAGATCCGAGCCCATCAAGATAGATCACGTATGCCGACCGAGCTACCTGATTGATTATCGTCAAGCAGTCGCAGTTCCTTGAATGGGACCGTGAGACCTATCAAATATTCTCCGTCATCCACATGAAGCGGGATTACAGTGTACAGCCACACGCCAGCGCCCGTTCGCTCCTGTATGCGTAGCGTCTCCGAACAGCCCATGCAATTCCAGAATAGCTTATGTAGTCGCCCAGTTCCCGAGTTAACTTAAGTAACAGTAAGAACTAGCATTTTCGCAGAACCCGGAGTCGAATACTAAACGACGGAGCAAACCCCCATGAGATATTAAAAACGATTCGCTCAGGTATGCAGATATTGGTAGGGTTTAGACAACCCGCGGGAGGAGCCCTCATAGGCAATATATCGTTTCCCGTAATGTCAGGCGGAAACGTTAACTAATCATTCTCTCTGGACGCGAAACGATGACTGCATTACGGTGTTCTAGGGGGCGAAGGGCTAAGCCTTTGCTCGTTTCGCATTACCATCACGCCTCCTCGCTAGACTCTTGTCTCAAGTGAGTGCTACGAAACACACCCGCCATTAAGTCACTCAAGCTGATTTGAGCTGCTGTAAACGTACCTGTGGTACTTTAGTTCTTCTTCTTTCCATATCGCACTGTGTGTAGACGTACTGAGGGCCCAGGGAATTGATTAAGGGTACTTACGGTGCGGCTTTGTTAAAAGCGCCTACCGCTTGCGGACTGTAAGGCGTGCGTATCCGGCCAGCACAATGTTGAGGGGTTAAACTACTACGGATTAAAAGTAGGCCTCACACATACAAGACGGTGTGAAATCCTGGCTGTATGTTATACTATTGGCCGTGGTGTACGAAACACGTCGTGGTAAGGAGCATCAGATATCTCTATAGGATCATATAAATTCTCTTGGTGTCGCCCTCCAGGAGGACTTCAAGCACTGAATCGGCGGCACGCGTTAAAAACTGGTGGATGCGCGCGTAAATGACCCCTCCAGCCGTGACATGACAGTTATCTACCATCGTCCCGGGTGAAGGCCTGAGCACTAGCCAAAGGGAGGCGTATCTGTAGCGGGAAGCTCTTACTGAGCGCGACTGTGCTCCCATGCGCGCGACCGAAGACTTACAAAGGACGACCAGCTGGAGGGCATTGAGAAGTGGGGGGATGAAAGTTACTCTACACCGCGCGATATGCCCTAGAGCGGTTGTCCGCGAATAGCACTTGATACCATAATGTCGCTATGGCTCATGCCGAGGTATTTGTGGGCAATGGATACACCATAATCCTTTGCAGTATCGCGTAAAAGCGACGCTTAGCCGGGTTAGGATGAACAGGATCTTGAATGCTTCTTTATTGGCCATAAACCTACGCTCTTTAAGGGTTTGCGATCTTGCTCCATCCTAAGCGTTGGGTCACACGGTCGAGGCTTAGTACGGTTGGTACATGTAAACTCGGCTGGTAGTTAGAATGTATTAATCGCCTGCGGAATATAGCACGGATGACCGCAGAGACGCGTAAGACTCCCTTTCAGTCGTTGCCATCCTTAAACGGCTTATATGATATCTTGTGTAGAATCACGCGCGTACGTCATTTCCTTGGCACAAGACGGTCGGTGTGCGACTCAACGCCGTGCCCTACAATCGAGGTTCCAGACCGATTGCGACGAGATCTTGCATACTATGCGCCCTGTAGTTAGATACTCACAACAAGGGAAGCGCTTGCAGCGTAAAGAGAACTCTGGTCGAACAATCCACGACGGAACTTAGTGCAAACTCAAATTGTACATTCCGTCTTTTTGCTACAACCAAGTCACTCGGGTTGTAGCACAAACCTACCCAAAGCCCGACACGCGGGTGGTTGATCAATGCCCCGTAATAGTTGCTAGGCGGCTTTAACGGAATTTCATATGACGGGTATCATCGACCCATACAGAGAGGGCGTGAATCCTGGGACCCAACCGAACACCCGTAATGCCCGTTTTGCTTTATGCGGTATACCTTCAGTTGGGCCAAAAACGATGAAGGAAGATGTGGTGAGAGCAAAAACGTCCTTTTAGGAAATGTCTAATATCTAAGTATAGCGTACGACAAACTGTCCGAGCGAGACAAGGTGAGGACAGAACGATCTTGCTTGGGAAAGCACTC
seq00003   AGGTAGGTTTGCATTTCCCCCATCTTGAGGGGGGCAAAAGGCAGTAAATAGCTAGGTATCGGTCCCATTCTCCAGGTCGGGCGGACTCCTAAAAACCTCACCCTTGTGCTCCTAATGTACGCGCGCTTGAGATCCGAGCCCATCAAGATAGATCACGTATGCCGACCGAGCTACCTGATTGATTATCGTCAAGCAGTCGCAGTTCCTTGAATGGGACCGTGAGACCTATCAAATATTCTCCGTCATCCACATGAAGCGGGATTACAGTGTACAGCCACACGCCAGCGCCCGTTCGCTCCTGTATGCGTAGCGTCTCCGAACAGCCCATGCAATTCCAGAATAGCTTATGTAGTCGCCCAGTTCCCGAGTTAACTTAAGTAACAGTAAGAACTAGCATTTTCGCAGAACCCGGAGTCGAATACTAAACGACGGAGCAAACCCCCATGAGATATTAAAAACGATTCGCTCAGGTATGCAGATATTGGTAGGGTTTAGACAACCCGCGGGAGGAGCCCTCATAGGCAATATATCGTTTCCCGTAATGTCAGGCGGAAACGTTAACTAATCATTCTCTCTGGACGCGAAACGATGACTGCATTACGGTGTTCTAGGGGGCGAAGGGCTAAGCCTTTGCTCGTTTCGCATTACCATCACGCCTCCTCGCTAGACTCTTGTCTCAAGTGAGTGCTACGAAACACACCCGCCATTAAGTCACTCAAGCTGATTTGAGCTGCTGTAAACGTACCTGTGGTATTTTAGTTCTTCTTCTTTCCATATCGCACTGTGTGTAGACGTACTGAGGGCCCAGGGAATTGGTTAAGGGTACTTACGGTGCGGCTTTGTTAAAAGCGCCTACCGCTTGCGGACTGTAAGGCGTGCGTATCCGGCCAGCACAATGTTGAGGGGTTAAACTACTACGGATTAAAAGTAGGCCTCACACATACAAGACGGTGTGAAATCCTGGCTGTATGTTATACTATTGGCCGTGGTGTACGAAACACGTCGTGGTAAGGAGCATCAGATATCTCTATAGGATCATATAAATTCTCTTGGTGTCGCCCTCCAGGAGGACTTCAAGCACTGAATCGGCGGCACGCGTTAAAAACTGGTGGATGCGCGCGTAAATGACCCCTCCAGCCGTGACATGACAGTTATCTACCATCGTCCCGGGTGAAGGCCTGAGCACTAGCCAAAGGGAGGCGTATCTGTAGCGGGAAGCTCTTACTGAGCGCGACTGTGCTCCCATGCGCGCGACCGAAGACTTACAAAGGACGACCAGCTGGAGGGCATTGAGAAGTGGGGGGATGAAAGTTACTCTACACCGCGCGATATGCCCTAGAGCGGTTGTCCGCGAATAGCACTTGATACCATAATGTCGCTATGGCTCATGCCGAGGTATTTGTGGGCAATGGATACACCATAATCCTTTGCAGTATCGCGTAAAAGCGACGCTTAGCCGGGTTAGGATGAACAGGATCTTGAATGCTTCTTTATTGGCCATAAACCTACGCTCTTTAAGGGTTTGCGATCTTGCTCCATCCTAAGCGTTGGGTCACACGGTCGAGGCTTAGTACGGTTGGTACATGTAAACTCGGCTGGTAGTTAGAATGTATTAATCGCCTGCGGAATATAGCACGGATGACCGCAGAGACGCGTAAGACTCCCTTTCAGTCGTTGCCATCCTTAAACGGCTTATATGATATCTTGTGTAGAATCACGCGCGTACGTCATTTCCTTGGCACAAGACGGTCGGTGTGCGACTCAACGCCGTGCCCTACAATCGAGGTTCCAGACCGATTGCGACGAGATCTTGCATACTATGCGCCCTGTAGTTAGATACTCACAACAAGGGAAGCGCTTGCAGCGTAAAGAGAACTCTGGTCGAACAATCCACGACGGAACTTAGTGCAAACTCAAATTGTACATTCCGTCTTTTTGCTACAACCAAGTCACTCGGGTTGTAGCACAAACCTACCCAAAGCCCGACACGCGGGTGGTTGATCAATGCCCCGTAATAGTTGCTAGGCGGCTTTAACGGAATTTCATATGACGGGTATCATCGACCCATACAGAGAGGGCGTGAATCCTGGGACCCAACCGAACACCCGTAGTGCCCGTTTTGCTTTATGCGGTATACCTTCAGTTGGGCCAAAAACGATGAAGGAAGATGTGGTGAGAGCAAAAACGTCCTTTTAGGAAATGTCTAATATCTAAGTATAGCGTACGACAAACTGTCCGAGCGAGACAAGGTGAGGACAGAACGATCTTGCTTGGGAAAGCACTC
seq00004   AGGTAGGTTTGCATTTCCCCCATCTTGAGGGGGGCAAAAGGCAGTAAATAGCTAGGTATCGGTCCCATTCTCCAGGTCGGGCGGACTCCTAAAAACCTCACCCTTGTGCTCCTAATGTACGCGCGCTTGAGATCCGAGCCCATCAAGATAGATCACGTATGCCGACCGAGCTACCTGATTGATTATCGTCAAGCAGTCGCAGTTCCTTGAATGGGACCGTGAGACCTATCAAATATTCTCCGTCATCCACATGAAGCGGGATTACAGTGTACAGCCACACGCCAGCGCCCGTTCGCTCCTGTATGCGTAGCGTCTCCGAACAGCCCATGCAATTCCAGAATAGCTTATGTAGTCGCCCAGTTCCCGAGTTAACTTAAGTAACAGTAAGAACTAGCATTTTCGCAGAACCCGGAGTCGAATACTAAACGACGGAGCAAACCCCCATGAGATATTAAAAACGATTCGCTCAGGTATGCAGATATTGGTAGGGTTTAGACAACCCGCGGGAGGAGCCCTCATAGGCAATATATCGTTTCCCGTAATGTCAGGCGGAAACGTTAACTAATCATTCTCTCTGGACGCGAAACGATGACTGCATTACGGTGTTCTAGGGGGCGAAGGGCTAAGCCTTTGCTCGTTTCGCATTACCATCACGCCTCCTCGCTAGACTCTTGTCTCAAGTGAGTGCTACGAAACACACCCGCCATTAAGTCACTCAAGCTGATTTGAGCTGCTGTAAACGTACCTGTGGTATTTTAGTTCTTCTTCTTTCCATATCGCACTGTGTGTAGACGTACTGAGGGCCCAGGGAATTGGTTAAGGGTACTTACGGTGCGGCTTTGTTAAAAGCGCCTACCGCTTGCGGACTGTAAGGCGTGCGTATCCGGCCAGCACAATGTTGAGGGGTTAAACTACTACGGATTAAAAGTAGGCCTCACACATACAAGACGGTGTGAAATCCTGGCTGTATGTTATACTATTGGCCGTGGTGTACGAAACACGTCGTGGTAAGGAGCATCAGATATCTCTATAGGATCATATAAATTCTCTTGGTGTCGCCCTCCAGGAGGACTTCAAGCACTGAATCGGCGGCACGCGTTAAAAACTGGTGGATGCGCGCGTAAATGACCCCTCCAGCCGTGACATGACAGTTATCTACCATCGTCCCGGGTGAAGGCCTGAGCACTAGCCAAAGGGAGGCGTATCTGTAGCGGGAAGCTCTTACTGAGCGCGACTGTGCTCCCATGCGCGCGACCGAAGACTTACAAAGGACGACCAGCTGGAGGGCATTGAGAAGTGGGGGGATGAAAGTTACTCTACACCGCGCGATATGCCCTAGAGCGGTTGTCCGCGAATAGCACTTGATACCATAATGTCGCTATGGCTCATGCCGAGGTATTTGTGGGCAATGGATACACCATAATCCTTTGCAGTATCGCGTAAAAGCGACGCTTAGCCGGGTTAGGATGAACAGGATCTTGAATGCTTCTTTATTGGCCATAAACCTACGCTCTTTAAGGGTTTGCGATCTTGCTCCATCCTAAGCGTTGGGTCACACGGTCGAGGCTTAGTACGGTTGGTACATGTAAACTCGGCTGGTAGTTAGAATGTATTAATCGCCTGCGGAATATAGCACGGATGACCGCAGAGACGCGTAAGACTCCCTTTCAGTCGTTGCCATCCTTAAACGGCTTATATGATATCTTGTGTAGAATCACGCGCGTACGTCATTTCCTTGGCACAAGACGGTCGGTGTGCGACTCAACGCCGTGCCCTACAATCGAGGTTCCAGACCGATTGCGACGAGATCTTGCATACTATGCGCCCTGTAGTTAGATACTCACAACAAGGGAAGCGCTTGCAGCGTAAAGAGAACTCTGGTCGAACAATCCACGACGGAACTTAGTGCAAACTCAAATTGTACATTCCGTCTTTTTGCTACAACCAAGTCACTCGGGTTGTAGCACAAACCTACCCAAAGCCCGACACGCGGGTGGTTGATCAATGCCCCGTAATAGTTGCTAGGCGGCTTTAACGGAATTTCATATGACGGGTATCATCGACCCATACAGAGAGGGCGTGAATCCTGGGACCCAACCGAACACCCGTAGTGCCCGTTTTGCTTTATGCGGTATACCTTCAGTTGGGCCAAAAACGATGAAGGAAGATGTGGTGAGAGCAAAAACGTCCTTTTAGGAAATGTCTAATATCTAAGTATAGCGTACGACAAACTGTCCGAGCGAGACAAGGTGAGGACAGAACGATCTTGCTTGGGAAAGCACTC
seq00005   AGGTAGGTTTGCATTTCCCCCATCTTGAGGGGGGCAAAAGGCAGTAAATAGCTAGGTATCGGTCCCATTCTCCAGGTCGGGCGGACTCCTAAAAACCTCACCCTTGTGCTCCTAATGTACGCGCGCTTGAGATCCGAGCCCATCAAGATAGATCACGTATGCCGACCGAGCTACCTGATTGATTATCGTCAAGCAGTCGCAGTTCCTTGAATGGGACCGTGAGACCTATCAAATATTCTCCGTCATCCACATGAAGCGGGATTACAGTGTACAGCCACACGCCAGCGCCCGTTCGCTCCTGTATGCGTAGCGTCTCCGAACAGCCCATGCAATTCCAGAATAGCTTATGTAGTCGCCCAGTTCCCGAGTTAACTTAAGTAACAGTAAGAACTAGCATTTTCGCAGAACCCGGAGTCGAATACTAAACGACGGAGCAAACCCCCATGAGATATTAAAAACGATTCGCTCAGGTATGCAGATATTGGTAGGGTTTAGACAACCCGCGGGAGGAGCCCTCATAGGCAATATATCGTTTCCCGTAATGTCAGGCGGAAACGTTAACTAATCATTCTCTCTGGACGCGAAACGATGACTGCATTACGGTGTTCTAGGGGGCGAAGGGCTAAGCCTTTGCTCGTTTCGCATTACCATCACGCCTCCTCGCTAGACTCTTGTCTCAAGTGAGTGCTACGAAACACACCCGCCATTAAGTCACTCAAGCTGATTTGAGCTGCTGTAAACGTACCTGTGGTACTTTAGTTCTTCTTCTTTCCATATCGCACTGTGTGTAGACGTACTGAGGGCCCAGGGAATTGGTTAAGGGTACTTACGGTGCGGCTTTGTTAAAAGCGCCTACCGCTTGCGGACTGTAAGGCGTGCGTATCCGGCCAGCACAATGTTGAGGGGTTAAACTACTACGGATTAAAAGTAGGCCTCACACATACAAGACGGTGTGAAATCCTGGCTGTATGTTATACTATTGGCCGTGGTGTACGAAACACGTCGTGGTAAGGAGCATCAGATATCTCTATAGGATCATATAAATTCTCTTGGTGTCGCCCTCCAGGAGGACTTCAAGCACTGAATCGGCGGCACGCGTTAAAAACTGGTGGATGCGCGCGTAAATGACCCCTCCAGCCGTGACATGACAGTTATCTACCATCGTCCCGGGTGAAGGCCTGAGCACTAGCCAAAGGGAGGCGTATCTGTAGCGGGAAGCTCTTACTGAGCGCGACTGTGCTCCCATGCGCGCGACCGAAGACTTACAAAGGACGACCAGCTGGAGGGCATTGAGAAGTGGGGGGATGAAAGTTACTCTACACCGCGCGATATGCCCTAGAGCGGTTGTCCGCGAATAGCACTTGATACCATAATGTCGCTATGGCTCATGCCGAGGTATTTGTGGGCAATGGATACACCATAATCCTTTGCAGTATCGCGTAAAAGCGACGCTTAGCCGGGTTAGGATGAACAGGATCTTGAATGCTTCTTTATTGGCCATAAACCTACGCTCTTTAAGGGTTTGCGATCTTGCTCCATCCTAAGCGTTGGGTCACACGGTCGAGGCTTAGTACGGTTGGTACATGTAAACTCGGCTGGTAGTTAGAATGTATTAATCGCCTGCGGAATATAGCACGGATGACCGCAGAGACGCGTAAGACTCCCTTTCAGTCGTTGCCATCCTTAAACGGCTTATATGATATCTTGTGTAGAATCACGCGCGTACGTCATTTCCTTGGCACAAGACGGTCGGTGTGCGACTCAACGCCGTGCCCTACAATCGAGGTTCCAGACCGATTGCGACGAGATCTTGCATACTATGCGCCCTGTAGTTAGATACTCACAACAAGGGAAGCGCTTGCAGCGTAAAGAGAACTCTGGTCGAACAATCCACGACGGAACTTAGTGCAAACTCAAATTGTACATTCCGTCTTTTTGCTACAACCAAGTCACTCGGGTTGTAGCACAAACCTACCCAAAGCCCGACACGCGGGTGGTTGATCAATGCCCCGTAATAGTTGCTAGGCGGCTTTAACGGAATTTCATATGACGGGTATCATCGACCCATACAGAGAGGGCGTGAATCCTGGGACCCAACCGAACACCCGTAGTGCCCGTTTTGCTTTATGCGGTATACCTTCAGTTGGGCCAAAAACGATGAAGGAAGATGTGGTGAGAGCAAAAACGTCCTTTTAGGAAATGTCTAATATCTAAGTATAGCGTACGACAAACTGTCCGAGCGAGACAAGGTGAGGACAGAACGATCTTGCTTGGGAAAGCACTC
seq00006   AGGTAGGTTTGCATTTCCCCCATCTTGAGGGGGGCAAAAGGCAGTAAATAGCTAGGTATCGGTCCCATTCTCCAGGTCGGGCGGACTCCTAAAAACCTCACCCTTGTGCTCCTAATGTACGCGCGCTTGAGATCCGAGCCCATCAAGATAGATCACGTATGCCGACCGAGCTACCTGATTGATTATCGTCAAGCAGTCGCAGTTCCTTGAATGGGACCGTGAGACCTATCAAATATTCTCCGTCATCCACATGAAGCGGGATTACAGTGTACAGCCACACGCCAGCGCCCGTTCGCTCCTGTATGCGTAGCGTCTCCGAACAGCCCATGCAATTCCAGAATAGCTTATGTAGTCGCCCAGTTCCCGAGTTAACTTAAGTAACAGTAAGAACTAGCATTTTCGCAGAACCCGGAGTCGAATACTAAACGACGGAGCAAACCCCCATGAGATATTAAAAACGATTCGCTCAGGTATGCAGATATTGGTAGGGTTTAGACAACCCGCGGGAGGAGCCCTCATAGGCAATATATCGTTTCCCGTAATGTCAGGCGGAAACGTTAACTAATCATTCTCTCTGGACGCGAAACGATGACTGCATTACGGTGTTCTAGGGGGCGAAGGGCTAAGCCTTTGCTCGTTTCGCATTACCATCACGCCTCCTCGCTAGACTCTTGTCTCAAGTGAGTGCTACGAAACACACCCGCCATTAAGTCACTCAAGCTGATTTGAGCTGCTGTAAACGTACCTGTGGTATTTTAGTTCTTCTTCTTTCCATATCGCACTGTGTGTAGACGTACTGAGGGCCCAGGGAATTGGTTAAGGGTACTTACGGTGCGGCTTTGTTAAAAGCGCCTACCGCTTGCGGACTGTAAGGCGTGCGTATCCGGCCAGCACAATGTTGAGGGGTTAAACTACTACGGATTAAAAGTAGGCCTCACACATACAAGAGGGTGTGAAATCCTGGCTGTATGTTATACTATTGGCCGTGGTGTACGAAACACGTCGTGGTAAGGAGCATCAGATATCTCTATAGGATCATATAAATTCTCTTGGTGTCGCCCTCCAGGAGGACTTCAAGCACTGAATCGGCGGCACGCGTTAAAAACTGGTGGATGCGCGCGTAAATGACCCCTCCAGCCGTGACATGACAGTTATCTACCATCGTCCCGGGTGAAGGCCTGAGCACTAGCCAAAGGGAGGCGTATCTGTAGCGGGAAGCTCTTACTGAGCGCGACTGTGCTCCCATGCGCGCGACCGAAGACTTACAAAGGACGACCAGCTGGAGGGCATTGAGAAGTGGGGGGATGAAAGTTACTCTACACCGCGCGATATGCCCTAGAGCGGTTGTCCGCGAATAGCACTTGATACCATAATGTCGCTATGGCTCATGCCGAGGTATTTGTGGGCAATGGATACACCATAATCCTTTGCAGTATCGCGTAAAAGCGACGCTTAGCCGGGTTAGGATGAACAGGATCTTGAATGCTTCTTTATTGGCCATAAACCTACGCTCTTTAAGGGTTTGCGATCTTGCTCCATCCTAAGCGTTGGGTCACACGGTCGAGGCTTAGTACGGTTGGTACATGTAAACTCGGCTGGTAGTTAGAATGTATTAATCGCCTGCGGAATATAGCACGGATGACCGCAGAGACGCGTAAGACTCCCTTTCAGTCGTTGCCATCCTTAAACGGCTTATATGATATCTTGTGTAGAATCACGCGCGTACGTCATTTCCTTGGCACAAGACGGTCGGTGTGCGACTCAACGCCGTGCCCTACAATCGAGGTTCCAGACCGATTGCGACGAGATCTTGCATACTATGCGCCCTGTAGTTAGATACTCACAACAAGGGAAGCGCTTGCAGCGTAAAGAGAACTCTGGTCGAACAATCCACGACGGAACTTAGTGCAAACTCAAATTGTACATTCCGTCTTTTTGCTACAACCAAGTCACTCGGGTTGTAGCACAAACCTACCCAAAGCCCGACACGCGGGTGGTTGATCAATGCCCCGTAATAGTTGCTAGGCGGCTTTAACGGAATTTCATATGACGGGTATCATCGACCCATACAGAGAGGGCGTGAATCCTGGGACCCAACCGAACACCCGTAGTGCCCGTTTTGCTTTATGCGGTATACCTTCAGTTGGGCCAAAAACGATGAAGGAAGATGTGGTGAGAGCAAAAACGTCCTTTTAGGAAATGTCTAATATCTAAGTATAGCGTACGACAAACTGTCCGAGCGAGACAAGGTGAGGACAGAACGATCTTGCTTGGGAAAGCACTC
seq00007   AGGTAGGTTTGCATTTCCCCCATCTTGAGGGGGGCAAAAGGCAGTAAATAGCTAGGTATCGGTCCCATTCTCCAGGTCGGGCGGACTCCTAAAAACCTCACCCTTGTGCTCCTAATGTACGCGCGCTTGAGATCCGAGCCCATCAAGATAGATCACGTATGCCGACCGAGCTACCTGATTGATTATCGTCAAGCAGTCGCAGTTCCTTGAATGGGACCGTGAGACCTATCAAATATTCTCCGTCATCCACATGAAGCGGGATTACAGTGTACAGCCACACGCCAGCGCCCGTTCGCTCCTGTATGCGTAGCGTCTCCGAACAGCCCATGCAATTCCAGAATAGCTTATGTAGTCGCCCAGTTCCCGAGTTAACTTAAGTAACAGTAAGAACTAGCATTTTCGCAGAACCCGGAGTCGAATACTAAACGACGGAGCAAACCCCCATGAGATATTAAAAACGATTCGCTCAGGTATGCAGATATTGGTAGGGTTTAGACAACCCGCGGGAGGAGCCCTCATAGGCAATATATCGTTTCCCGTAATGTCAGGCGGAAACGTTAACTAATCATTCTCTCTGGACGCGAAACGATGACTGCATTACGGTGTTCTAGGGGGCGAAGGGCTAAGCCTTTGCTCGTTTCGCATTACCATCACGCCTCCTCGCTAGACTCTTGTCTCAAGTGAGTGCTACGAAACACACCCGCCATTAAGTCACTCAAGCTGATTTGAGCTGCTGTAAACGTACCTGTGGTATTTTAGTTCTTCTTCTTTCCATATCGCACTGTGTGTAGACGTACTGAGGGCCCAGGGAATTGGTTAAGGGTACTTACGGTGCGGCTTTGTTAAAAGCGCCTACCGCTTGCGGACTGTAAGGCGTGCGTATCCGGCCAGCACAATGTTGAGGGGTTAAACTACTACGGATTAAAAGTAGGCCTCACACATACAAGAGGGTGTGAAATCCTGGCTGTATGTTATACTATTGGCCGTGGTGTACGAAACACGTCGTGGTAAGGAGCATCAGATATCTCTATAGGATCATATAAATTCTCTTGGTGTCGCCCTCCAGGAGGACTTCAAGCACTGAATCGGCGGCACGCGTTAAAAACTGGTGGATGCGCGCGTAAATGACCCCTCCAGCCGTGACATGACAGTTATCTACCATCGTCCCGGGTGAAGGCCTGAGCACTAGCCAAAGGGAGGCGTATCTGTAGCGGGAAGCTCTTACTGAGCGCGACTGTGCTCCCATGCGCGCGACCGAAGACTTACAAAGGACGACCAGCTGGAGGGCATTGAGAAGTGGGGGGATGAAAGTTACTCTACACCGCGCGATATGCCCTAGAGCGGTTGTCCGCGAATAGCACTTGATACCATAATGTCGCTATGGCTCATGCCGAGGTATTTGTGGGCAATGGATACACCATAATCCTTTGCAGTATCGCGTAAAAGCGACGCTTAGCCGGGTTAGGATGAACAGGATCTTGAATGCTTCTTTATTGGCCATAAACCTACGCTCTTTAAGGGTTTGCGATCTTGCTCCATCCTAAGCGTTGGGTCACACGGTCGAGGCTTAGTACGGTTGGTACATGTAAACTCGGCTGGTAGTTAGAATGTATTAATCGCCTGCGGAATATAGCACGGATGACCGCAGAGACGCGTAAGACTCCCTTTCAGTCGTTGCCATCCTTAAACGGCTTATATGATATCTTGTGTAGAATCACGCGCGTACGTCATTTCCTTGGCACAAGACGGTCGGTGTGCGACTCAACGCCGTGCCCTACAATCGAGGTTCCAGACCGATTGCGACGAGATCTTGCATACTATGCGCCCTGTAGTTAGATACTCACAACAAGGGAAGCGCTTGCAGCGTAAAGAGAACTCTGGTCGAACAATCCACGACGGAACTTAGTGCAAACTCAAATTGTACATTCCGTCTTTTTGCTACAACCAAGTCACTCGGGTTGTAGCACAAACCTACCCAAAGCCCGACACGCGGGTGGTTGATCAATGCCCCGTAATAGTTGCTAGGCGGCTTTAACGGAATTTCATATGACGGGTATCATCGACCCATACAGAGAGGGCGTGAATCCTGGGACCCAACCGAACACCCGTAGTGCCCGTTTTGCTTTATGCGGTATACCTTCAGTTGGGCCAAAAACGATGAAGGAAGATGTGGTGAGAGCAAAAACGTCCTTTTAGGAAATGTCTAATATCTAAGTATAGCGTACGACAAACTGTCCGAGCGAGACAAGGTGAGGACAGAACGATCTTGCTTGGGAAAGCACTC
seq00008   AGGTAGGTTTGCATTTCCCCCATCTTGAGGGGGGCAAAAGGCAGTAAATAGCTAGGTATCGGTCCCATTCTCCAGGTCGGGCGGACTCCTAAAAACCTCACCCTTGTGCTCCTAATGTACGCGCGCTTGAGATCCGAGCCCATCAAGATAGATCACGTATGCCGACCGAGCTACCTGATTGATTATCGTCAAGCAGTCGCAGTTCCTTGAATGGGACCGTGAGACCTATCAAATATTCTCCGTCATCCACATGAAGCGGGATTACAGTGTACAGCCACACGCCAGCGCCCGTTCGCTCCTGTATGCGTAGCGTCTCCGAACAGCCCATGCAATTCCAGAATAGCTTATGTAGTCGCCCAGTTCCCGAGTTAACTTAAGTAACAGTAAGAACTAGCATTTTCGCAGAACCCGGAGTCGAATACTAAACGACGGAGCAAACCCCCATGAGATATTAAAAACGATTCGCTCAGGTATGCAGATATTGGTAGGGTTTAGACAACCCGCGGGAGGAGCCCTCATAGGCAATATATCGTTTCCCGTAATGTCAGGCGGAAACGTTAACTAATCATTCTCTCTGGACGCGAAACGATGACTGCATTACGGTGTTCTAGGGGGCGAAGGGCTAAGCCTTTGCTCGTTTCGCATTACCATCACGCCTCCTCGCTAGACTCTTGTCTCAAGTGAGTGCTACGAAACACACCCGCCATTAAGTCACTCAAGCTGATTTGAGCTGCTGTAAACGTACCTGTGGTACTTTAGTTCTTCTTCTTTCCATATCGCACTGTGTGTAGACGTACTGAGGGCCCAGGGAATTGGTTAAGGGTACTTACGGTGCGGCTTTGTTAAAAGCGCCTACCGCTTGCGGACTGTAAGGCGTGCGTATCCGGCCAGCACAATGTTGAGGGGTTAAACTACTACGGATTAAAAGTAGGCCTCACACATACAAGACGGTGTGAAATCCTGGCTGTATGTTATACTATTGGCCGTGGTGTACGAAACACGTCGTGGTAAGGAGCATCAGATATCTCTATAGGATCATATAAATTCTCTTGGTGTCGCCCTCCAGGAGGACTTCAAGCACTGAATCGGCGGCACGCGTTAAAAACTGGTGGATGCGCGCGTAAATGACCCCTCCAGCCGTGACATGACAGTTATCTACCATCGTCCCGGGTGAAGGCCTGAGCACTAGCCAAAGGGAGGCGTATCTGTAGCGGGAAGCTCTTACTGAGCGCGACTGTGCTCCCATGCGCGCGACCGAAGACTTACAAAGGACGACCAGCTGGAGGGCATTGAGAAGTGGGGGGATGAAAGTTACTCTACACCGCGCGATATGCCCTAGAGCGGTTGTCCGCGAATAGCACTTGATACCATAATGTCGCTATGGCTCATGCCGAGGTATTTGTGGGCAATGGATACACCATAATCCTTTGCAGTATCGCGTAAAAGCGACGCTTAGCCGGGTTAGGATGAACAGGATCTTGAATGCTTCTTTATTGGCCATAAACCTACGCTCTTTAAGGGTTTGCGATCTTGCTCCATCCTAAGCGTTGGGTCACACGGTCGAGGCTTAGTACGGTTGGTACATGTAAACTCGGCTGGTAGTTAGAATGTATTAATCGCCTGCGGAATATAGCACGGATGACCGCAGAGACGCGTAAGACTCCCTTTCAGTCGTTGCCATCCTTAAACGGCTTATATGATATCTTGTGTAGAATCACGCGCGTACGTCATTTCCTTGGCACAAGACGGTCGGTGTGCGACTCAACGCCGTGCCCTACAATCGAGGTTCCAGACCGATTGCGACGAGATCTTGCATACTATGCGCCCTGTAGTTAGATACTCACAACAAGGGAAGCGCTTGCAGCGTAAAGAGAACTCTGGTCGAACAATCCACGACGGAACTTAGTGCAAACTCAAATTGTACATTCCGTCTTTTTGCTACAACCAAGTCACTCGGGTTGTAGCACAAACCTACCCAAAGCCCGACACGCGGGTGGTTGATCAATGCCCCGTAATAGTTGCTAGGCGGCTTTAACGGAATTTCATATGACGGGTATCATCGACCCATACAGAGAGGGCGTGAATCCTGGGACCCAACCGAACACCCGTAGTGCCCGTTTTGCTTTATGCGGTATACCTTCAGTTGGGCCAAAAACGATGAAGGAAGATGTGGTGAGAGCAAAAACGTCCTTTTAGGAAATGTCTAATATCTAAGTATAGCGTACGACAAACTGTCCGAGCGAGACAAGGTGAGGACAGAACGATCTTGCTTGGGAAAGCACTC
seq00009   AGGTAGGTTTGCATTTCCCCCATCTTGAGGGGGGCAAAAGGCAGTAAATAGCTAGGTATCGGTCCCATTCTCCAGGTCGGGCGGACTCCTAAAAACCTCACCCTTGTGCTCCTAATGTACGCGCGCTTGAGATCCGAGCCCATCAAGATAGATCACGTATGCCGACCGAGCTACCTGATTGATTATCGTCAAGCAGTCGCAGTTCCTTGAATGGGACCGTGAGACCTATCAAATATTCTCCGTCATCCACATGAAGCGGGATTACAGTGTACAGCCACACGCCAGCGCCCGTTCGCTCCTGTATGCGTAGCGTCTCCGAACAGCCCATGCAATTCCAGAATAGCTTATGTAGTCGCCCAGTTCCCGAGTTAACTTAAGTAACAGTAAGAACTAGCATTTTCGCAGAACCCGGAGTCGAATACTAAACGACGGAGCAAACCCCCATGAGATATTAAAAACGATTCGCTCAGGTATGCAGATATTGGTAGGGTTTAGACAACCCGCGGGAGGAGCCCTCATAGGCAATATATCGTTTCCCGTAATGTCAGGCGGAAACGTTAACTAATCATTCTCTCTGGACGCGAAACGATGACTGCATTACGGTGTTCTAGGGGGCGAAGGGCTAAGCCTTTGCTCGTTTCGCATTACCATCACGCCTCCTCGCTAGACTCTTGTCTCAAGTGAGTGCTACGAAACACACCCGCCATTAAGTCACTCAAGCTGATTTGAGCTGCTGTAAACGTACCTGTGGTACTTTAGTTCTTCTTCTTTCCATATCGCACTGTGTGTAGACGTACTGAGGGCCCAGGGAATTGATTAAGGGTACTTACGGTGCGGCTTTGTTAAAAGCGCCTACCGCTTGCGGACTGTAAGGCGTGCGTATCCGGCCAGCACAATGTTGAGGGGTTAAACTACTACGGATTAAAAGTAGGCCTCACACATACAAGACGGTGTGAAATCCTGGCTGTATGTTATACTATTGGCCGTGGTGTACGAAACACGTCGTGGTAAGGAGCATCAGATATCTCTATAGGATCATATAAATTCTCTTGGTGTCGCCCTCCAGGAGGACTTCAAGCACTGAATCGGCGGCACGCGTTAAAAACTGGTGGATGCGCGCGTAAATGACCCCTCCAGCCGTGACATGACAGTTATCTACCATCGTCCCGGGTGAAGGCCTGAGCACTAGCCAAAGGGAGGCGTATCTGTAGCGGGAAGCTCTTACTGAGCGCGACTGTGCTCCCATGCGCGCGACCGAAGACTTACAAAGGACGACCAGCTGGAGGGCATTGAGAAGTGGGGGGATGAAAGTTACTCTACACCGCGCGATATGCCCTAGAGCGGTTGTCCGCGAATAGCACTTGATACCATAATGTCGCTATGGCTCATGCCGAGGTATTTGTGGGCAATGGATACACCATAATCCTTTGCAGTATCGCGTAAAAGCGACGCTTAGCCGGGTTAGGATGAACAGGATCTTGAATGCTTCTTTATTGGCCATAAACCTACGCTCTTTAAGGGTTTGCGATCTTGCTCCATCCTAAGCGTTGGGTCACACGGTCGAGGCTTAGTACGGTTGGTACATGTAAACTCGGCTGGTAGTTAGAATGTATTAATCGCCTGCGGAATATAGCACGGATGACCGCAGAGACGCGTAAGACTCCCTTTCAGTCGTTGCCATCCTTAAACGGCTTATATGATATCTTGTGTAGAATCACGCGCGTACGTCATTTCCTTGGCACAAGACGGTCGGTGTGCGACTCAACGCCGTGCCCTACAATCGAGGTTCCAGACCGATTGCGACGAGATCTTGCATACTATGCGCCCTGTAGTTAGATACTCACAACAAGGGAAGCGCTTGCAGCGTAAAGAGAACTCTGGTCGAACAATCCACGACGGAACTTAGTGCAAACTCAAATTGTACATTCCGTCTTTTTGCTACAACCAAGTCACTCGGGTTGTAGCACAAACCTACCCAAAGCCCGACACGCGGGTGGTTGATCAATGCCCCGTAATAGTTGCTAGGCGGCTTTAACGGAATTTCATATGACGGGTATCATCGACCCATACAGAGAGGGCGTGAATCCTGGGACCCAACCGAACACCCGTAATGCCCGTTTTGCTTTATGCGGTATACCTTCAGTTGGGCCAAAAACGATGAAGGAAGATGTGGTGAGAGCAAAAACGTCCTTTTAGGAAATGTCTAATATCTAAGTATAGCGTACGACAAACTGTCCGAGCGAGACAAGGTGAGGACAGAACGATCTTGCTTGGGAAAGCACTC
seq00010   AGGTAGGTTTGCATTTCCCCCATCTTGAGGGGGGCAAAAGGCAGTAAATAGCTAGGTATCGGTCCCATTCTCCAGGTCGGGCGGACTCCTAAAAACCTCACCCTTGTGCTCCTAATGTACGCGCGCTTGAGATCCGAGCCCATCAAGATAGATCACGTATGCCGACCGAGCTACCTGATTGATTATCGTCAAGCAGTCGCAGTTCCTTGAATGGGACCGTGAGACCTATCAAATATTCTCCGTCATCCACATGAAGCGGGATTACAGTGTACAGCCACACGCCAGCGCCCGTTCGCTCCTGTATGCGTAGCGTCTCCGAACAGCCCATGCAATTCCAGAATAGCTTATGTAGTCGCCCAGTTCCCGAGTTAACTTAAGTAACAGTAAGAACTAGCATTTTCGCAGAACCCGGAGTCGAATACTAAACGACGGAGCAAACCCCCATGAGATATTAAAAACGATTCGCTCAGGTATGCAGATATTGGTAGGGTTTAGACAACCCGCGGGAGGAGCCCTCATAGGCAATATATCGTTTCCCGTAATGTCAGGCGGAAACGTTAACTAATCATTCTCTCTGGACGCGAAACGATGACTGCATTACGGTGTTCTAGGGGGCGAAGGGCTAAGCCTTTGCTCGTTTCGCATTACCATCACGCCTCCTCGCTAGACTCTTGTCTCAAGTGAGTGCTACGAAACACACCCGCCATTAAGTCACTCAAGCTGATTTGAGCTGCTGTAAACGTACCTGTGGTATTTTAGTTCTTCTTCTTTCCATATCGCACTGTGTGTAGACGTACTGAGGGCCCAGGGAATTGGTTAAGGGTACTTACGGTGCGGCTTTGTTAAAAGCGCCTACCGCTTGCGGACTGTAAGGCGTGCGTATCCGGCCAGCACAATGTTGAGGGGTTAAACTACTACGGATTAAAAGTAGGCCTCACACATACAAGACGGTGTGAAATCCTGGCTGTATGTTATACTATTGGCCGTGGTGTACGAAACACGTCGTGGTAAGGAGCATCAGATATCTCTATAGGATCATATAAATTCTCTTGGTGTCGCCCTCCAGGAGGACTTCAAGCACTGAATCGGCGGCACGCGTTAAAAACTGGTGGATGCGCGCGTAAATGACCCCTCCAGCCGTGACATGACAGTTATCTACCATCGTCCCGGGTGAAGGCCTGAGCACTAGCCAAAGGGAGGCGTATCTGTAGCGGGAAGCTCTTACTGAGCGCGACTGTGCTCCCATGCGCGCGACCGAAGACTTACAAAGGACGACCAGCTGGAGGGCATTGAGAAGTGGGGGGATGAAAGTTACTCTACACCGCGCGATATGCCCTAGAGCGGTTGTCCGCGAATAGCACTTGATACCATAATGTCGCTATGGCTCATGCCGAGGTATTTGTGGGCAATGGATACACCATAATCCTTTGCAGTATCGCGTAAAAGCGACGCTTAGCCGGGTTAGGATGAACAGGATCTTGAATGCTTCTTTATTGGCCATAAACCTACGCTCTTTAAGGGTTTGCGATCTTGCTCCATCCTAAGCGTTGGGTCACACGGTCGAGGCTTAGTACGGTTGGTACATGTAAACTCGGCTGGTAGTTAGAATGTATTAATCGCCTGCGGAATATAGCACGGATGACCGCAGAGACGCGTAAGACTCCCTTTCAGTCGTTGCCATCCTTAAACGGCTTATATGATATCTTGTGTAGAATCACGCGCGTACGTCATTTCCTTGGCACAAGACGGTCGGTGTGCGACTCAACGCCGTGCCCTACAATCGAGGTTCCAGACCGATTGCGACGAGATCTTGCATACTATGCGCCCTGTAGTTAGATACTCACAACAAGGGAAGCGCTTGCAGCGTAAAGAGAACTCTGGTCGAACAATCCACGACGGAACTTAGTGCAAACTCAAATTGTACATTCCGTCTTTTTGCTACAACCAAGTCACTCGGGTTGTAGCACAAACCTACCCAAAGCCCGACACGCGGGTGGTTGATCAATGCCCCGTAATAGTTGCTAGGCGGCTTTAACGGAATTTCATATGACGGGTATCATCGACCCATACAGAGAGGGCGTGAATCCTGGGACCCAACCGAACACCCGTAGTGCCCGTTTTGCTTTATGCGGTATACCTTCAGTTGGGCCAAAAACGATGAAGGAAGATGTGGTGAGAGCAAAAACGTCCTTTTAGGAAATGTCTAATATCTAAGTATAGCGTACGACAAACTGTCCGAGCGAGACAAGGTGAGGACAGAACGATCTTGCTTGGGAAAGCACTC
seq00011   AGGTAGGTTTGCATTTCCCCCATCTTGAGGGGGGCAAAAGGCAGTAAATAGCTAGGTATCGGTCCCATTCTCCAGGTCGGGCGGACTCCTAAAAACCTCACCCTTGTGCTCCTAATGTACGCGCGCTTGAGATCCGAGCCCATCAAGATAGATCACGTATGCCGACCGAGCTACCTGATTGATTATCGTCAAGCAGTCGCAGTTCCTTGAATGGGACCGTGAGACCTATCAAATATTCTCCGTCATCCACATGAAGCGGGATTACAGTGTACAGCCACACGCCAGCGCCCGTTCGCTCCTGTATGCGTAGCGTCTCCGAACAGCCCATGCAATTCCAGAATAGCTTATGTAGTCGCCCAGTTCCCGAGTTAACTTAAGTAACAGTAAGAACTAGCATTTTCGCAGAACCCGGAGTCGAATACTAAACGACGGAGCAAACCCCCATGAGATATTAAAAACGATTCGCTCAGGTATGCAGATATTGGTAGGGTTTAGACAACCCGCGGGAGGAGCCCTCATAGGCAATATATCGTTTCCCGTAATGTCAGGCGGAAACGTTAACTAATCATTCTCTCTGGACGCGAAACGATGACTGCATTACGGTGTTCTAGGGGGCGAAGGGCTAAGCCTTTGCTCGTTTCGCATTACCATCACGCCTCCTCGCTAGACTCTTGTCTCAAGTGAGTGCTACGAAACACACCCGCCATTAAGTCACTCAAGCTGATTTGAGCTGCTGTAAACGTACCTGTGGTACTTTAGTTCTTCTTCTTTCCATATCGCACTGTGTGTAGACGTACTGAGGGCCCAGGGAATTGATTAAGGGTACTTACGGTGCGGCTTTGTTAAAAGCGCCTACCGCTTGCGGACTGTAAGGCGTGCGTATCCGGCCAGCACAATGTTGAGGGGTTAAACTACTACGGATTAAAAGTAGGCCTCACACATACAAGACGGTGTGAAATCCTGGCTGTATGTTATACTATTGGCCGTGGTGTACGAAACACGTCGTGGTAAGGAGCATCAGATATCTCTATAGGATCATATAAATTCTCTTGGTGTCGCCCTCCAGGAGGACTTCAAGCACTGAATCGGCGGCACGCGTTAAAAACTGGTGGATGCGCGCGTAAATGACCCCTCCAGCCGTGACATGACAGTTATCTACCATCGTCCCGGGTGAAGGCCTGAGCACTAGCCAAAGGGAGGCGTATCTGTAGCGGGAAGCTCTTACTGAGCGCGACTGTGCTCCCATGCGCGCGACCGAAGACTTACAAAGGACGACCAGCTGGAGGGCATTGAGAAGTGGGGGGATGAAAGTTACTCTACACCGCGCGATATGCCCTAGAGCGGTTGTCCGCGAATAGCACTTGATACCATAATGTCGCTATGGCTCATGCCGAGGTATTTGTGGGCAATGGATACACCATAATCCTTTGCAGTATCGCGTAAAAGCGACGCTTAGCCGGGTTAGGATGAACAGGATCTTGAATGCTTCTTTATTGGCCATAAACCTACGCTCTTTAAGGGTTTGCGATCTTGCTCCATCCTAAGCGTTGGGTCACACGGTCGAGGCTTAGTACGGTTGGTACATGTAAACTCGGCTGGTAGTTAGAATGTATTAATCGCCTGCGGAATATAGCACGGATGACCGCAGAGACGCGTAAGACTCCCTTTCAGTCGTTGCCATCCTTAAACGGCTTATATGATATCTTGTGTAGAATCACGCGCGTACGTCATTTCCTTGGCACAAGACGGTCGGTGTGCGACTCAACGCCGTGCCCTACAATCGAGGTTCCAGACCGATTGCGACGAGATCTTGCATACTATGCGCCCTGTAGTTAGATACTCACAACAAGGGAAGCGCTTGCAGCGTAAAGAGAACTCTGGTCGAACAATCCACGACGGAACTTAGTGCAAACTCAAATTGTACATTCCGTCTTTTTGCTACAACCAAGTCACTCGGGTTGTAGCACAAACCTACCCAAAGCCCGACACGCGGGTGGTTGATCAATGCCCCGTAATAGTTGCTAGGCGGCTTTAACGGAATTTCATATGACGGGTATCATCGACCCATACAGAGAGGGCGTGAATCCTGGGACCCAACCGAACACCCGTAGTGCCCGTTTTGCTTTATGCGGTATACCTTCAGTTGGGCCAAAAACGATGAAGGAAGATGTGGTGAGAGCAAAAACGTCCTTTTAGGAAATGTCTAATATCTAAGTATAGCGTACGACAAACTGTCCGAGCGAGACAAGGTGAGGACAGAACGATCTTGCTTGGGAAAGCACTC
seq00012   AGGTAGGTTTGCATTTCCCCCATCTTGAGGGGGGCAAAAGGCAGTAAATAGCTAGGTATCGGTCCCATTCTCCAGGTCGGGCGGACTCCTAAAAACCTCACCCTTGTGCTCCTAATGTACGCGCGCTTGAGATCCGAGCCCATCAAGATAGATCACGTATGCCGACCGAGCTACCTGATTGATTATCGTCAAGCAGTCGCAGTTCCTTGAATGGGACCGTGAGACCTATCAAATATTCTCCGTCATCCACATGAAGCGGGATTACAGTGTACAGCCACACGCCAGCGCCCGTTCGCTCCTGTATGCGTAGCGTCTCCGAACAGCCCATGCAATTCCAGAATAGCTTATGTAGTCGCCCAGTTCCCGAGTTAACTTAAGTAACAGTAAGAACTAGCATTTTCGCAGAACCCGGAGTCGAATACTAAACGACGGAGCAAACCCCCATGAGATATTAAAAACGATTCGCTCAGGTATGCAGATATTGGTAGGGTTTAGACAACCCGCGGGAGGAGCCCTCATAGGCAATATATCGTTTCCCGTAATGTCAGGCGGAAACGTTAACTAATCATTCTCTCTGGACGCGAAACGATGACTGCATTACGGTGTTCTAGGGGGCGAAGGGCTAAGCCTTTGCTCGTTTCGCATTACCATCACGCCTCCTCGCTAGACTCTTGTCTCAAGTGAGTGCTACGAAACACACCCGCCATTAAGTCACTCAAGCTGATTTGAGCTGCTGTAAACGTACCTGTGGTATTTTAGTTCTTCTTCTTTCCATATCGCACTGTGTGTAGACGTACTGAGGGCCCAGGGAATTGGTTAAGGGTACTTACGGTGCGGCTTTGTTAAAAGCGCCTACCGCTTGCGGACTGTAAGGCGTGCGTATCCGGCCAGCACAATGTTGAGGGGTTAAACTACTACGGATTAAAAGTAGGCCTCACACATACAAGACGGTGTGAAATCCTGGCTGTATGTTATACTATTGGCCGTGGTGTACGAAACACGTCGTGGTAAGGAGCATCAGATATCTCTATAGGATCATATAAATTCTCTTGGTGTCGCCCTCCAGGAGGACTTCAAGCACTGAATCGGCGGCACGCGTTAAAAACTGGTGGATGCGCGCGTAAATGACCCCTCCAGCCGTGACATGACAGTTATCTACCATCGTCCCGGGTGAAGGCCTGAGCACTAGCCAAAGGGAGGCGTATCTGTAGCGGGAAGCTCTTACTGAGCGCGACTGTGCTCCCATGCGCGCGACCGAAGACTTACAAAGGACGACCAGCTGGAGGGCATTGAGAAGTGGGGGGATGAAAGTTACTCTACACCGCGCGATATGCCCTAGAGCGGTTGTCCGCGAATAGCACTTGATACCATAATGTCGCTATGGCTCATGCCGAGGTATTTGTGGGCAATGGATACACCATAATCCTTTGCAGTATCGCGTAAAAGCGACGCTTAGCCGGGTTAGGATGAACAGGATCTTGAATGCTTCTTTATTGGCCATAAACCTACGCTCTTTAAGGGTTTGCGATCTTGCTCCATCCTAAGCGTTGGGTCACACGGTCGAGGCTTAGTACGGTTGGTACATGTAAACTCGGCTGGTAGTTAGAATGTATTAATCGCCTGCGGAATATAGCACGGATGACCGCAGAGACGCGTAAGACTCCCTTTCAGTCGTTGCCATCCTTAAACGGCTTATATGATATCTTGTGTAGAATCACGCGCGTACGTCATTTCCTTGGCACAAGACGGTCGGTGTGCGACTCAACGCCGTGCCCTACAATCGAGGTTCCAGACCGATTGCGACGAGATCTTGCATACTATGCGCCCTGTAGTTAGATACTCACAACAAGGGAAGCGCTTGCAGCGTAAAGAGAACTCTGGTCGAACAATCCACGACGGAACTTAGTGCAAACTCAAATTGTACATTCCGTCTTTTTGCTACAACCAAGTCACTCGGGTTGTAGCACAAACCTACCCAAAGCCCGACACGCGGGTGGTTGATCAATGCCCCGTAATAGTTGCTAGGCGGCTTTAACGGAATTTCATATGACGGGTATCATCGACCCATACAGAGAGGGCGTGAATCCTGGGACCCAACCGAACACCCGTAGTGCCCGTTTTGCTTTATGCGGTATACCTTCAGTTGGGCCAAAAACGATGAAGGAAGATGTGGTGAGAGCAAAAACGTCCTTTTAGGAAATGTCTAATATCTAAGTATAGCGTACGACAAACTGTCCGAGCGAGACAAGGTGAGGACAGAACGATCTTGCTTGGGAAAGCACTC
seq00013   AGGTAGGTTTGCATTTCCCCCATCTTGAGGGGGGCAAAAGGCAGTAAATAGCTAGGTATCGGTCCCATTCTCCAGGTCGGGCGGACTCCTAAAAACCTCACCCTTGTGCTCCTAATGTACGCGCGCTTGAGATCCGAGCCCATCAAGATAGATCACGTATGCCGACCGAGCTACCTGATTGATTATCGTCAAGCAGTCGCAGTTCCTTGAATGGGACCGTGAGACCTATCAAATATTCTCCGTCATCCACATGAAGCGGGATTACAGTGTACAGCCACACGCCAGCGCCCGTTCGCTCCTGTATGCGTAGCGTCTCCGAACAGCCCATGCAATTCCAGAATAGCTTATGTAGTCGCCCAGTTCCCGAGTTAACTTAAGTAACAGTAAGAACTAGCATTTTCGCAGAACCCGGAGTCGAATACTAAACGACGGAGCAAACCCCCATGAGATATTAAAAACGATTCGCTCAGGTATGCAGATATTGGTAGGGTTTAGACAACCCGCGGGAGGAGCCCTCATAGGCAATATATCGTTTCCCGTAATGTCAGGCGGAAACGTTAACTAATCATTCTCTCTGGACGCGAAACGATGACTGCATTACGGTGTTCTAGGGGGCGAAGGGCTAAGCCTTTGCTCGTTTCGCATTACCATCACGCCTCCTCGCTAGACTCTTGTCTCAAGTGAGTGCTACGAAACACACCCGCCATTAAGTCACTCAAGCTGATTTGAGCTGCTGTAAACGTACCTGTGGTACTTTAGTTCTTCTTCTTTCCATATCGCACTGTGTGTAGACGTACTGAGGGCCCAGGGAATTGATTGAGGGTACTTACGGTGCGGCTTTGTTAAAAGCGCCTACCGCTTGCGGACTGTAAGGCGTGCGTATCCGGCCAGCACAATGTTGAGGGGTTAAACTACTACGGATTAAAAGTAGGCCTCACACATACAAGACGGTGTGAAATCCTGGCTGTATGTTATACTATTGGCCGTGGTGTACGAAACACGTCGTGGTAAGGAGCATCAGATATCTCTATAGGATCATATAAATTCTCTTGGTGTCGCCCTCCAGGAGGACTTCAAGCACTGAATCGGCGGCACGCGTTAAAAACTGGTGGATGCGCGCGTAAATGACCCCTCCAGCCGTGACATGACAGTTATCTACCATCGTCCCGGGTGAAGGCCTGAGCACTAGCCAAAGGGAGGCGTATCTGTAGCGGGAAGCTCTTACTGAGCGCGACTGTGCTCCCATGCGCGCGACCGAAGACTTACAAAGGACGACCAGCTGGAGGGCATTGAGAAGTGGGGGGATGAAAGTTACTCTACACCGCGCGATATGCCCTAGAGCGGTTGTCCGCGAATAGCACTTGATACCATAATGTCGCTATGGCTCATGCCGAGGTATTTGTGGGCAATGGATACACCATAATCCTTTGCAGTATCGCGTAAAAGCGACGCTTAGCCGGGTTAGGATGAACAGGATCTTGAATGCTTCTTTATTGGCCATAAACCTACGCTCTTTAAGGGTTTGCGATCTTGCTCCATCCTAAGCGTTGGGTCACACGGTCGAGGCTTAGTACGGTTGGTACATGTAAACTCGGCTGGTAGTTAGAATGTATTAATCGCCTGCGGAATATAGCACGGATGACCGCAGAGACGCGTAAGACTCCCTTTCAGTCGTTGCCATCCTTAAACGGCTTATATGATATCTTGTGTAGAATCACGCGCGTACGTCATTTCCTTGGCACAAGACGGTCGGTGTGCGACTCAACGCCGTGCCCTACAATCGAGGTTCCAGACCGATTGCGACGAGATCTTGCATACTATGCGCCCTGTAGTTAGATACTCACAACAAGGGAAGCGCTTGCAGCGTAAAGAGAACTCTGGTCGAACAATCCACGACGGAACTTAGTGCAAACTCAAATTGTACATTCCGTCTTTTTGCTACAACCAAGTCACTCGGGTTGTAGCACAAACCTACCCAAAGCCCGACACGCGGGTGGTTGATCAATGCCCCGTAATAGTTGCTAGGCGGCTTTAACGGAATTTCATATGACGGGTATCATCGACCCATACAGAGAGGGCGTGAATCCTGGGACCCAACCGAACACCCGTAGTGCCCGTTTTGCTTTATGCGGTATACCTTCAGTTGGGCCAAAAACGATGAAGGAAGATGTGGTGAGAGCAAAAACGTCCTTTTAGGAAATGTCTAATATCTAAGTATAGCGTACGACAAACTGTCCGAGCGAGACAAGGTGAGGACAGAACGATCTTGCTTGGGAAAGCACTC
seq00014   AGGTAGGTTTGCATTTCCCCCATCTTGAGGGGGGCAAAAGGCAGTAAATAGCTAGGTATCGGTCCCATTCTCCAGGTCGGGCGGACTCCTAAAAACCTCACCCTTGTGCTCCTAATGTACGCGCGCTTGAGATCCGAGCCCATCAAGATAGATCACGTATGCCGACCGAGCTACCTGATTGATTATCGTCAAGCAGTCGCAGTTCCTTGAATGGGACCGTGAGACCTATCAAATATTCTCCGTCATCCACATGAAGCGGGATTACAGTGTACAGCCACACGCCAGCGCCCGTTCGCTCCTGTATGCGTAGCGTCTCCGAACAGCCCATGCAATTCCAGAATAGCTTATGTAGTCGCCCAGTTCCCGAGTTAACTTAAGTAACAGTAAGAACTAGCATTTTCGCAGAACCCGGAGTCGAATACTAAACGACGGAGCAAACCCCCATGAGATATTAAAAACGATTCGCTCAGGTATGCAGATATTGGTAGGGTTTAGACAACCCGCGGGAGGAGCCCTCATAGGCAATATATCGTTTCCCGTAATGTCAGGCGGAAACGTTAACTAATCATTCTCTCTGGACGCGAAACGATGACTGCATTACGGTGTTCTAGGGGGCGAAGGGCTAAGCCTTTGCTCGTTTCGCATTACCATCACGCCTCCTCGCTAGACTCTTGTCTCAAGTGAGTGCTACGAAACACACCCGCCATTAAGTCACTCAAGCTGATTTGAGCTGCTGTAAACGTACCTGTGGTACTTTAGTTCTTCTTCTTTCCATATCGCACTGTGTGTAGACGTACTGAGGGCCCAGGGAATTGATTGAGGGTACTTACTGTGCGGCTTTGTTAAAAGCGCCTACCGCTTGCGGACTGTAAGGCGTGCGTATCCGGCCAGCACAATGTTGAGGGGTTAAACTACTACGGATTAAAAGTAGGCCTCACACATACAAGACGGTGTGAAATCCTGGCTGTATGTTATACTATTGGCCGTGGTGTACGAAACACGTCGTGGTAAGGAGCATCAGATATCTCTATAGGATCATATAAATTCTCTTGGTGTCGCCCTCCAGGAGGACTTCAAGCACTGAATCGGCGGCACGCGTTAAAAACTGGTGGATGCGCGCGTAAATGACCCCTCCAGCCGTGACATGACAGTTATCTACCATCGTCCCGGGTGAAGGCCTGAGCACTAGCCAAAGGGAGGCGTATCTGTAGCGGGAAGCTCTTACTGAGCGCGACTGTGCTCCCATGCGCGCGACCGAAGACTTACAAAGGACGACCAGCTGGAGGGCATTGAGAAGTGGGGGGATGAAAGTTACTCTACACCGCGCGATATGCCCTAGAGCGGTTGTCCGCGAATAGCACTTGATACCATAATGTCGCTATGGCTCATGCCGAGGTATTTGTGGGCAATGGATACACCATAATCCTTTGCAGTATCGCGTAAAAGCGACGCTTAGCCGGGTTAGGATGAACAGGATCTTGAATGCTTCTTTATTGGCCATAAACCTACGCTCTTTAAGGGTTTGCGATCTTGCTCCATCCTAAGCGTTGGGTCACACGGTCGAGGCTTAGTACGGTTGGTACATGTAAACTCGGCTGGTAGTTAGAATGTATTAATCGCCTGCGGAATATAGCACGGATGACCGCAGAGACGCGTAAGACTCCCTTTCAGTCGTTGCCATCCTTAAACGGCTTATATGATATCTTGTGTAGAATCACGCGCGTACGTCATTTCCTTGGCACAAGACGGTCGGTGTGCGACTCAACGCCGTGCCCTACAATCGAGGTTCCAGACCGATTGCGACGAGATCTTGCATACTATGCGCCCTGTAGTTAGATACTCACAACAAGGGAAGCGCTTGCAGCGTAAAGAGAACTCTGGTCGAACAATCCACGACGGAACTTAGTGCAAACTCAAATTGTACATTCCGTCTTTTTGCTACAACCAAGTCACTCGGGTTGTAGCACAAACCTACCCAAAGCCCGACACGCGGGTGGTTGATCAATGCCCCGTAATAGTTGCTAGGCGGCTTTAACGGAATTTCATATGACGGGTATCATCGACCCATACAGAGAGGGCGTGAATCCTGGGACCCAACCGAACACCCGTAGTGCCCGTTTTGCTTTATGCGGTATACCTTCAGTTGGGCCAAAAACGATGAAGGAAGATGTGGTGAGAGCAAAAACGTCCTTTTAGGAAATGTCTAATATCTAAGTATAGCGTACGACAAACTGTCCGAGCGAGACAAGGTGAGGACAGAACGATCTTGCTTGGGAAAGCACTC
seq00015   AGGTAGGTTTGCATTTCCCCCATCTTGAGGGGGGCAAAAGGCAGTAAATAGCTAGGTATCGGTCCCATTCTCCAGGTCGGGCGGACTCCTAAAAACCTCACCCTTGTGCTCCTAATGTACGCGCGCTTGAGATCCGAGCCCATCAAGATAGATCACGTATGCCGACCGAGCTACCTGATTGATTATCGTCAAGCAGTCGCAGTTCCTTGAATGGGACCGTGAGACCTATCAAATATTCTCCGTCATCCACATGAAGCGGGATTACAGTGTACAGCCACACGCCAGCGCCCGTTCGCTCCTGTATGCGTAGCGTCTCCGAACAGCCCATGCAATTCCAGAATAGCTTATGTAGTCGCCCAGTTCCCGAGTTAACTTAAGTAACAGTAAGAACTAGCATTTTCGCAGAACCCGGAGTCGAATACTAAACGACGGAGCAAACCCCCATGAGATATTAAAAACGATTCGCTCAGGTATGCAGATATTGGTAGGGTTTAGACAACCCGCGGGAGGAGCCCTCATAGGCAATATATCGTTTCCCGTAATGTCAGGCGGAAACGTTAACTAATCATTCTCTCTGGACGCGAAACGATGACTGCATTACGGTGTTCTAGGGGGCGAAGGGCTAAGCCTTTGCTCGTTTCGCATTACCATCACGCCTCCTCGCTAGACTCTTGTCTCAAGTGAGTGCTACGAAACACACCCGCCATTAAGTCACTCAAGCTGATTTGAGCTGCTGTAAACGTACCTGTGGTACTTTAGTTCTTCTTCTTTCCATATCGCACTGTGTGTAGACGTACTGAGGGCCCAGGGAATTGGTTAAGGGTACTTACGGTGCGGCTTTGTTAAAAGCGCCTACCGCTTGCGGACTGTAAGGCGTGCGTATCCGGCCAGCACAATGTTGAGGGGTTAAACTACTACGGATTAAAAGTAGGCCTCACACATACAAGACGGTGTGAAATCCTGGCTGTATGTTATACTATTGGCCGTGGTGTACGAAACACGTCGTGGTAAGGAGCATCAGATATCTCTATAGGATCATATAAATTCTCTTGGTGTCGCCCTCCAGGAGGACTTCAAGCACTGAATCGGCGGCACGCGTTAAAAACTGGTGGATGCGCGCGTAAATGACCCCTCCAGCCGTGACATGACAGTTATCTACCATCGTCCCGGGTGAAGGCCTGAGCACTAGCCAAAGGGAGGCGTATCTGTAGCGGGAAGCTCTTACTGAGCGCGACTGTGCTCCCATGCGCGCGACCGAAGACTTACAAAGGACGACCAGCTGGAGGGCATTGAGAAGTGGGGGGATGAAAGTTACTCTACACCGCGCGATATGCCCTAGAGCGGTTGTCCGCGAATAGCACTTGATACCATAATGTCGCTATGGCTCATGCCGAGGTATTTGTGGGCAATGGATACACCATAATCCTTTGCAGTATCGCGTAAAAGCGACGCTTAGCCGGGTTAGGATGAACAGGATCTTGAATGCTTCTTTATTGGCCATAAACCTACGCTCTTTAAGGGTTTGCGATCTTGCTCCATCCTAAGCGTTGGGTCACACGGTCGAGGCTTAGTACGGTTGGTACATGTAAACTCGGCTGGTAGTTAGAATGTATTAATCGCCTGCGGAATATAGCACGGATGACCGCAGAGACGCGTAAGACTCCCTTTCAGTCGTTGCCATCCTTAAACGGCTTATATGATATCTTGTGTAGAATCACGCGCGTACGTCATTTCCTTGGCACAAGACGGTCGGTGTGCGACTCAACGCCGTGCCCTACAATCGAGGTTCCAGACCGATTGCGACGAGATCTTGCATACTATGCGCCCTGTAGTTAGATACTCACAACAAGGGAAGCGCTTGCAGCGTAAAGAGAACTCTGGTCGAACAATCCACGACGGAACTTAGTGCAAACTCAAATTGTACATTCCGTCTTTTTGCTACAACCAAGTCACTCGGGTTGTAGCACAAACCTACCCAAAGCCCGACACGCGGGTGGTTGATCAATGCCCCGTAATAGTTGCTAGGCGGCTTTAACGGAATTTCATATGACGGGTATCATCGACCCATACAGAGAGGGCGTGAATCCTGGGACCCAACCGAACACCCGTAGTGCCCGTTTTGCTTTATGCGGTATACCTTCAGTTGGGCCAAAAACGATGAAGGAAGATGTGGTGAGAGCAAAAACGTCCTTTTAGGAAATGTCTAATATCTAAGTATAGCGTACGACAAACTGTCCGAGCGAGACAAGGTGAGGACAGAACGATCTTGCTTGGGAAAGCACTC
seq00016   AGGTAGGTTTGCATTTCCCCCATCTTGAGGGGGGCAAAAGGCAGTAAATAGCTAGGTATCGGTCCCATTCTCCAGGTCGGGCGGACTCCTAAAAACCTCACCCTTGTGCTCCTAATGTACGCGCGCTTGAGATCCGAGCCCATCAAGATAGATCACGTATGCCGACCGAGCTACCTGATTGATTATCGTCAAGCAGTCGCAGTTCCTTGAATGGGACCGTGAGACCTATCAAATATTCTCCGTCATCCACATGAAGCGGGATTACAGTGTACAGCCACACGCCAGCGCCCGTTCGCTCCTGTATGCGTAGCGTCTCCGAACAGCCCATGCAATTCCAGAATAGCTTATGTAGTCGCCCAGTTCCCGAGTTAACTTAAGTAACAGTAAGAACTAGCATTTTCGCAGAACCCGGAGTCGAATACTAAACGACGGAGCAAACCCCCATGAGATATTAAAAACGATTCGCTCAGGTATGCAGATATTGGTAGGGTTTAGACAACCCGCGGGAGGAGCCCTCATAGGCAATATATCGTTTCCCGTAATGTCAGGCGGAAACGTTAACTAATCATTCTCTCTGGACGCGAAACGATGACTGCATTACGGTGTTCTAGGGGGCGAAGGGCTAAGCCTTTGCTCGTTTCGCATTACCATCACGCCTCCTCGCTAGACTCTTGTCTCAAGTGAGTGCTACGAAACACACCCGCCATTAAGTCACTCAAGCTGATTTGAGCTGCTGTAAACGAACCTGTGGTACTTTAGTTCTTCTTCTTTCCATATCGCACTGTGTGTAGACGTACTGAGGGCCCAGGGAATTGATTAAGGGTACTTACGGTGCGGCTTTGTTAAAAGCGCCTACCGCTTGCGGACTGTAAGGCGTGCGTATCCGGCCAGCACAATGTTGAGGGGTTAAACTACTACGGATTAAAAGTAGGCCTCACACATACAAGACGGTGTGAAATCCTGGCTGTATGTTATACTATTGGCCGTGGTGTACGAAACACGTCGTGGTAAGGAGCATCAGATATCTCTATAGGATCATATAAATTCTCTTGGTGTCGCCCTCCAGGAGGACTTCAAGCACTGAATCGGCGGCACGCGTTAAAAACTGGTGGATGCGCGCGTAAATGACCCCTCCAGCCGTGACATGACAGTTATCTACCATCGTCCCGGGTGAAGGCCTGAGCACTAGCCAAAGGGAGGCGTATCTGTAGCGGGAAGCTCTTACTGAGCGCGACTGTGCTCCCATGCGCGCGACCGAAGACTTACAAAGGACGACCAGCTGGAGGGCATTGAGAAGTGGGGGGATGAAAGTTACTCTACACCGCGCGATATGCCCTAGAGCGGTTGTCCGCGAATAGCACTTGATACCATAATGTCGCTATGGCTCATGCCGAGGTATTTGTGGGCAATGGATACACCATAATCCTTTGCAGTATCGCGTAAAAGCGACGCTTAGCCGGGTTAGGATGAACAGGATCTTGAATGCTTCTTTATTGGCCATAAACCTACGCTCTTTAAGGGTTTGCGATCTTGCTCCATCCTAAGCGTTGGGTCACACGGTCGAGGCTTAGTACGGTTGGTACATGTAAACTCGGCTGGTAGTTAGAATGTATTAATCGCCTGCGGAATATAGCACGGATGACCGCAGAGACGCGTAAGACTCCCTTTCAGTCGTTGCCATCCTTAAACGGCTTATATGATATCTTGTGTAGAATCACGCGCGTACGTCATTTCCTTGGCACAAGACGGTCGGTGTGCGACTCAACGCCGTGCCCTACAATCGAGGTTCCAGACCGATTGCGACGAGATCTTGCATACTATGCGCCCTGTAGTTAGATACTCACAACAAGGGAAGCGCTTGCAGCGTAAAGAGAACTCTGGTCGAACAATCCACGACGGAACTTAGTGCAAACTCAAATTGTACATTCCGTCTTTTTGCTACAACCAAGTCACTCGGGTTGTAGCACAAACCTACCCAAAGCCCGACACGCGGGTGGTTGATCAATGCCCCGTAATAGTTGCTAGGCGGCTTTAACGGAATTTCATATGACGGGTATCATCGACCCATACAGAGAGGGCGTGAATCCTGGGACCCAACCGAACACCCGTAGTGCCCGTTTTGCTTTATGCGGTATACCTTCAGTTGGGCCAAAAACGATGAAGGAAGATGTGGTGAGAGCAAAAACGTCCTTTTAGGAAATGTCTAATATCTAAGTATAGCGTACGACAAACTGTCCGAGCGAGACAAGGTGAGGACAGAACGATCTTGCTTGGGAAAGCACTC
seq00017   AGGTAGGTTTGCATTTCCCCCATCTTGAGGGGGGCAAAAGGCAGTAAATAGCTAGGTATCGGTCCCATTCTCCAGGTCGGGCGGACTCCTAAAAACCTCACCCTTGTGCTCCTAATGTACGCGCGCTTGAGATCCGAGCCCATCAAGATAGATCACGTATGCCGACCGAGCTACCTGATTGATTATCGTCAAGCAGTCGCAGTTCCTTGAATGGGACCGTGAGACCTATCAAATATTCTCCGTCATCCACATGAAGCGGGATTACAGTGTACAGCCACACGCCAGCGCCCGTTCGCTCCTGTATGCGTAGCGTCTCCGAACAGCCCATGCAATTCCAGAATAGCTTATGTAGTCGCCCAGTTCCCGAGTTAACTTAAGTAACAGTAAGAACTAGCATTTTCGCAGAACCCGGAGTCGAATACTAAACGACGGAGCAAACCCCCATGAGATATTAAAAACGATTCGCTCAGGTATGCAGATATTGGTAGGGTTTAGACAACCCGCGGGAGGAGCCCTCATAGGCAATATATCGTTTCCCGTAATGTCAGGCGGAAACGTTAACTAATCATTCTCTCTGGACGCGAAACGATGACTGCATTACGGTGTTCTAGGGGGCGAAGGGCTAAGCCTTTGCTCGTTTCGCATTACCATCACGCCTCCTCGCTAGACTCTTGTCTCAAGTGAGTGCTACGAAACACACCCGCCATTAAGTCACTCAAGCTGATTTGAGCTGCTGTAAACGTACCTGTGGTATTTTAGTTCTTCTTCTTTCCATATCGCACTGTGTGTAGACGTACTGAGGGCCCAGGGAATTGGTTAAGGGTACTTACGGTGCGGCTTTGTTAAAAGCGCCTACCGCTTGCGGACTGTAAGGCGTGCGTATCCGGCCAGCACAATGTTGAGGGGTTAAACTACTACGGATTAAAAGTAGGCCTCACACATACAAGACGGTGTGAAATCCTGGCTGTATGTTATACTATTGGCCGTGGTGTACGAAACACGTCGTGGTAAGGAGCATCAGATATCTCTATAGGATCATATAAATTCTCTTGGTGTCGCCCTCCAGGAGGACTTCAAGCACTGAATCGGCGGCACGCGTTAAAAACTGGTGGATGCGCGCGTAAATGACCCCTCCAGCCGTGACATGACAGTTATCTACCATCGTCCCGGGTGAAGGCCTGAGCACTAGCCAAAGGGAGGCGTATCTGTAGCGGGAAGCTCTTACTGAGCGCGACTGTGCTCCCATGCGCGCGACCGAAGACTTACAAAGGACGACCAGCTGGAGGGCATTGAGAAGTGGGGGGATGAAAGTTACTCTACACCGCGCGATATGCCCTAGAGCGGTTGTCCGCGAATAGCACTTGATACCATAATGTCGCTATGGCTCATGCCGAGGTATTTGTGGGCAATGGATACACCATAATCCTTTGCAGTATCGCGTAAAAGCGACGCTTAGCCGGGTTAGGATGAACAGGATCTTGAATGCTTCTTTATTGGCCATAAACCTACGCTCTTTAAGGGTTTGCGATCTTGCTCCATCCTAAGCGTTGGGTCACACGGTCGAGGCTTAGTACGGTTGGTACATGTAAACTCGGCTGGTAGTTAGAATGTATTAATCGCCTGCGGAATATAGCACGGATGACCGCAGAGACGCGTAAGACTCCCTTTCAGTCGTTGCCATCCTTAAACGGCTTATATGATATCTTGTGTAGAATCACGCGCGTACGTCATTTCCTTGGCACAAGACGGTCGGTGTGCGACTCAACGCCGTGCCCTACAATCGAGGTTCCAGACCGATTGCGACGAGATCTTGCATACTATGCGCCCTGTAGTTAGATACTCACAACAAGGGAAGCGCTTGCAGCGTAAAGAGAACTCTGGTCGAACAATCCACGACGGAACTTAGTGCAAACTCAAATTGTACATTCCGTCTTTTTGCTACAACCAAGTCACTCGGGTTGTAGCACAAACCTACCCAAAGCCCGACACGCGGGTGGTTGATCAATGCCCCGTAATAGTTGCTAGGCGGCTTTAACGGAATTTCATATGACGGGTATCATCGACCCATACAGAGAGGGCGTGAATCCTGGGACCCAACCGAACACCCGTAGTGCCCGTTTTGCTTTATGCGGTATACCTTCAGTTGGGCCAAAAACGATGAAGGAAGATGTGGTGAGAGCAAAAACGTCCTTTTAGGAAATGTCTAATATCTAAGTATAGCGTACGACAAACTGTCCGAGCGAGACAAGGTGAGGACAGAACGATCTTGCTTGGGAAAGCACTC
seq00018   AGGTAGGTTTGCATTTCCCCCATCTTGAGGGGGGCAAAAGGCAGTAAATAGCTAGGTATCGGTCCCATTCTCCAGGTCGGGCGGACTCCTAAAAACCTCACCCTTGTGCTCCTAATGTACGCGCGCTTGAGATCCGAGCCCATCAAGATAGATCACGTATGCCGACCGAGCTACCTGATTGATTATCGTCAAGCAGTCGCAGTTCCTTGAATGGGACCGTGAGACCTATCAAATATTCTCCGTCATCCACATGAAGCGGGATTACAGTGTACAGCCACACGCCAGCGCCCGTTCGCTCCTGTATGCGTAGCGTCTCCGAACAGCCCATGCAATTCCAGAATAGCTTATGTAGTCGCCCAGTTCCCGAGTTAACTTAAGTAACAGTAAGAACTAGCATTTTCGCAGAACCCGGAGTCGAATACTAAACGACGGAGCAAACCCCCATGAGATATTAAAAACGATTCGCTCAGGTATGCAGATATTGGTAGGGTTTAGACAACCCGCGGGAGGAGCCCTCATAGGCAATATATCGTTTCCCGTAATGTCAGGCGGAAACGTTAACTAATCATTCTCTCTGGACGCGAAACGATGACTGCATTACGGTGTTCTAGGGGGCGAAGGGCTAAGCCTTTGCTCGTTTCGCATTACCATCACGCCTCCTCGCTAGACTCTTGTCTCAAGTGAGTGCTACGAAACACACCCGCCATTAAGTCACTCAAGCTGATTTGAGCTGCTGTAAACGTACCTGTGGTACTTTAGTTCTTCTTCTTTCCATATCGCACTGTGTGTAGACGTACTGAGGGCCCAGGGAATTGGTTAAGGGTACTTACGGTGCGGCTTTGTTAAAAGCGCCTACCGCTTGCGGACTGTAAGGCGTGCGTATCCGGCCAGCACAATGTTGAGGGGTTAAACTACTACGGATTAAAAGTAGGCCTCACACATACAAGACGGTGTGAAATCCTGGCTGTATGTTATACTATTGGCCGTGGTGTACGAAACACGTCGTGGTAAGGAGCATCAGATATCTCTATAGGATCATATAAATTCTCTTGGTGTCGCCCTCCAGGAGGACTTCAAGCACTGAATCGGCGGCACGCGTTAAAAACTGGTGGATGCGCGCGTAAATGACCCCTCCAGCCGTGACATGACAGTTATCTACCATCGTCCCGGGTGAAGGCCTGAGCACTAGCCAAAGGGAGGCGTATCTGTAGCGGGAAGCTCTTACTGAGCGCGACTGTGCTCCCATGCGCGCGACCGAAGACTTACAAAGGACGACCAGCTGGAGGGCATTGAGAAGTGGGGGGATGAAAGTTACTCTACACCGCGCGATATGCCCTAGAGCGGTTGTCCGCGAATAGCACTTGATACCATAATGTCGCTATGGCTCATGCCGAGGTATTTGTGGGCAATGGATACACCATAATCCTTTGCAGTATCGCGTAAAAGCGACGCTTAGCCGGGTTAGGATGAACAGGATCTTGAATGCTTCTTTATTGGCCATAAACCTACGCTCTTTAAGGGTTTGCGATCTTGCTCCATCCTAAGCGTTGGGTCACACGGTCGAGGCTTAGTACGGTTGGTACATGTAAACTCGGCTGGTAGTTAGAATGTATTAATCGCCTGCGGAATATAGCACGGATGACCGCAGAGACGCGTAAGACTCCCTTTCAGTCGTTGCCATCCTTAAACGGCTTATATGATATCTTGTGTAGAATCACGCGCGTACGTCATTTCCTTGGCACAAGACGGTCGGTGTGCGACTCAACGCCGTGCCCTACAATCGAGGTTCCAGACCGATTGCGACGAGATCTTGCATACTATGCGCCCTGTAGTTAGATACTCACAACAAGGGAAGCGCTTGCAGCGTAAAGAGAACTCTGGTCGAACAATCCACGACGGAACTTAGTGCAAACTCAAATTGTACATTCCGTCTTTTTGCTACAACCAAGTCACTCGGGTTGTAGCACAAACCTACCCAAAGCCCGACACGCGGGTGGTTGATCAATGCCCCGTAATAGTTGCTAGGCGGCTTTAACGGAATTTCATATGACGGGTATCATCGACCCATACAGAGAGGGCGTGAATCCTGGGACCCAACCGAACACCCGTAGTGCCCGTTTTGCTTTATGCGGTATACCTTCAGTTGGGCCAAAAACGATGAAGGAAGATGTGGTGAGAGCAAAAACGTCCTTTTAGGAAATGTCTAATATCTAAGTATAGCGTACGACAAACTGTCCGAGCGAGACAAGGTGAGGACAGAACGATCTTGCTTGGGAAAGCACTC
seq00019   AGGTAGGTTTGCATTTCCCCCATCTTGAGGGGGGCAAAAGGCAGTAAATAGCTAGGTATCGGTCCCATTCTCCAGGTCGGGCGGACTCCTAAAAACCTCACCCTTGTGCTCCTAATGTACGCGCGCTTGAGATCCGAGCCCATCAAGATAGATCACGTATGCCGACCGAGCTACCTGATTGATTATCGTCAAGCAGTCGCAGTTCCTTGAATGGGACCGTGAGACCTATCAAATATTCTCCGTCATCCACATGAAGCGGGATTACAGTGTACAGCCACACGCCAGCGCCCGTTCGCTCCTGTATGCGTAGCGTCTCCGAACAGCCCATGCAATTCCAGAATAGCTTATGTAGTCGCCCAGTTCCCGAGTTAACTTAAGTAACAGTAAGAACTAGCATTTTCGCAGAACCCGGAGTCGAATACTAAACGACGGAGCAAACCCCCATGAGATATTAAAAACGATTCGCTCAGGTATGCAGATATTGGTAGGGTTTAGACAACCCGCGGGAGGAGCCCTCATAGGCAATATATCGTTTCCCGTAATGTCAGGCGGAAACGTTAACTAATCATTCTCTCTGGACGCGAAACGATGACTGCATTACGGTGTTCTAGGGGGCGAAGGGCTAAGCCTTTGCTCGTTTCGCATTACCATCACGCCTCCTCGCTAGACTCTTGTCTCAAGTGAGTGCTACGAAACACACCCGCCATTAAGTCACTCAAGCTGATTTGAGCTGCTGTAAACGTACCTGTGGTACTTTAGTTCTTCTTCTTTCCATATCGCACTGTGTGTAGACGTACTGAGGGCCCAGGGAATTGATTAAGGGTACTTACGGTGCGGCTTTGTTAAAAGCGCCTACCGCTTGCGGACTGTAAGGCGTGCGTATCCGGCCAGCACAATGTTGAGGGGTTAAACTACTACGGATTAAAAGTAGGCCTCACACATACAAGACGGTGTGAAATCCTGGCTGTATGTTATACTATTGGCCGTGGTGTACGAAACACGTCGTGGTAAGGAGCATCAGATATCTCTATAGGATCATATAAATTCTCTTGGTGTCGCCCTCCAGGAGGACTTCAAGCACTGAATCGGCGGCACGCGTTAAAAACTGGTGGATGCGCGCGTAAATGACCCCTCCAGCCGTGACATGACAGTTATCTACCATCGTCCCGGGTGAAGGCCTGAGCACTAGCCAAAGGGAGGCGTATCTGTAGCGGGAAGCTCTTACTGAGCGCGACTGTGCTCCCATGCGCGCGACCGAAGACTTACAAAGGACGACCAGCTGGAGGGCATTGAGAAGTGGGGGGATGAAAGTTACTCTACACCGCGCGATATGCCCTAGAGCGGTTGTCCGCGAATAGCACTTGATACCATAATGTCGCTATGGCTCATGCCGAGGTATTTGTGGGCAATGGATACACCATAATCCTTTGCAGTATCGCGTAAAAGCGACGCTTAGCCGGGTTAGGATGAACAGGATCTTGAATGCTTCTTTATTGGCCATAAACCTACGCTCTTTAAGGGTTTGCGATCTTGCTCCATCCTAAGCGTTGGGTCACACGGTCGAGGCTTAGTACGGTTGGTACATGTAAACTCGGCTGGTAGTTAGAATGTATTAATCGCCTGCGGAATATAGCACGGATGACCGCAGAGACGCGTAAGACTCCCTTTCAGTCGTTGCCATCCTTAAACGGCTTATATGATATCTTGTGTAGAATCACGCGCGTACGTCATTTCCTTGGCACAAGACGGTCGGTGTGCGACTCAACGCCGTGCCCTACAATCGAGGTTCCAGACCGATTGCGACGAGATCTTGCATACTATGCGCCCTGTAGTTAGATACTCACAACAAGGGAAGCGCTTGCAGCGTAAAGAGAACTCTGGTCGAACAATCCACGACGGAACTTAGTGCAAACTCAAATTGTACATTCCGTCTTTTTGCTACAACCAAGTCACTCGGGTTGTAGCACAAACCTACCCAAAGCCCGACACGCGGGTGGTTGATCAATGCCCCGTAATAGTTGCTAGGCGGCTTTAACGGAATTTCATATGACGGGTATCATCGACCCATACAGAGAGGGCGTGAATCCTGGGACCCAACCGAACACCCGTAGTGCCCGTTTTGCTTTATGCGGTATACCTTCAGTTGGGCCAAAAACGATGAAGGAAGATGTGGTGAGAGCAAAAACGTCCTTTTAGGAAATGTCTAATATCTAAGTATAGCGTACGACAAACTGTCCGAGCGAGACAAGGTGAGGACAGAACGATCTTGCTTGGGAAAGCACTC
seq00020   AGGTAGGTTTGCATTTCCCCCATCTTGAGGGGGGCAAAAGGCAGTAAATAGCTAGGTATCGGTCCCATTCTCCAGGTCGGGCGGACTCCTAAAAACCTCACCCTTGTGCTCCTAATGTACGCGCGCTTGAGATCCGAGCCCATCAAGATAGATCACGTATGCCGACCGAGCTACCTGATTGATTATCGTCAAGCAGTCGCAGTTCCTTGAATGGGACCGTGAGACCTATCAAATATTCTCCGTCATCCACATGAAGCGGGATTACAGTGTACAGCCACACGCCAGCGCCCGTTCGCTCCTGTATGCGTAGCGTCTCCGAACAGCCCATGCAATTCCAGAATAGCTTATGTAGTCGCCCAGTTCCCGAGTTAACTTAAGTAACAGTAAGAACTAGCATTTTCGCAGAACCCGGAGTCGAATACTAAACGACGGAGCAAACCCCCATGAGATATTAAAAACGATTCGCTCAGGTATGCAGATATTGGTAGGGTTTAGACAACCCGCGGGAGGAGCCCTCATAGGCAATATATCGTTTCCCGTAATGTCAGGCGGAAACGTTAACTAATCATTCTCTCTGGACGCGAAACGATGACTGCATTACGGTGTTCTAGGGGGCGAAGGGCTAAGCCTTTGCTCGTTTCGCATTACCATCACGCCTCCTCGCTAGACTCTTGTCTCAAGTGAGTGCTACGAAACACACCCGCCATTAAGTCACTCAAGCTGATTTGAGCTGCTGTAAACGTACCTGTGGTACTTTAGTTCTTCTTCTTTCCATATCGCACTGTGTGTAGACGTACTGAGGGCCCAGGGAATTGGTTAAGGGTACTTACGGTGCGGCTTTGTTAAAAGCGCCTACCGCTTGCGGACTGTAAGGCGTGCGTATCCGGCCAGCACAATGTTGAGGGGTTAAACTACTACGGATTAAAAGTAGGCCTCACACATACAAGACGGTGTGAAATCCTGGCTGTATGTTATACTATTGGCCGTGGTGTACGAAACACGTCGTGGTAAGGAGCATCAGATATCTCTATAGGATCATATAAATTCTCTTGGTGTCGCCCTCCAGGAGGACTTCAAGCACTGAATCGGCGGCACGCGTTAAAAACTGGTGGATGCGCGCGTAAATGACCCCTCCAGCCGTGACATGACAGTTATCTACCATCGTCCCGGGTGAAGGCCTGAGCACTAGCCAAAGGGAGGCGTATCTGTAGCGGGAAGCTCTTACTGAGCGCGACTGTGCTCCCATGCGCGCGACCGAAGACTTACAAAGGACGACCAGCTGGAGGGCATTGAGAAGTGGGGGGATGAAAGTTACTCTACACCGCGCGATATGCCCTAGAGCGGTTGTCCGCGAATAGCACTTGATACCATAATGTCGCTATGGCTCATGCCGAGGTATTTGTGGGCAATGGATACACCATAATCCTTTGCAGTATCGCGTAAAAGCGACGCTTAGCCGGGTTAGGATGAACAGGATCTTGAATGCTTCTTTATTGGCCATAAACCTACGCTCTTTAAGGGTTTGCGATCTTGCTCCATCCTAAGCGTTGGGTCACACGGTCGAGGCTTAGTACGGTTGGTACATGTAAACTCGGCTGGTAGTTAGAATGTATTAATCGCCTGCGGAATATAGCACGGATGACCGCAGAGACGCGTAAGACTCCCTTTCAGTCGTTGCCATCCTTAAACGGCTTATATGATATCTTGTGTAGAATCACGCGCGTACGTCATTTCCTTGGCACAAGACGGTCGGTGTGCGACTCAACGCCGTGCCCTACAATCGAGGTTCCAGACCGATTGCGACGAGATCTTGCATACTATGCGCCCTGTAGTTAGATACTCACAACAAGGGAAGCGCTTGCAGCGTAAAGAGAACTCTGGTCGAACAATCCACGACGGAACTTAGTGCAAACTCAAATTGTACATTCCGTCTTTTTGCTACAACCAAGTCACTCGGGTTGTAGCACAAACCTACCCAAAGCCCGACACGCGGGTGGTTGATCAATGCCCCGTAATAGTTGCTAGGCGGCTTTAACGGAATTTCATATGACGGGTATCATCGACCCATACAGAGAGGGCGTGAATCCTGGGACCCAACCGAACACCCGTAGTGCCCGTTTTGCTTTATGCGGTATACCTTCAGTTGGGCCAAAAACGATGAAGGAAGATGTGGTGAGAGCAAAAACGTCCTTTTAGGAAATGTCTAATATCTAAGTATAGCGTACGACAAACTGTCCGAGCGAGACAAGGTGAGGACAGAACGATCTTGCTTGGGAAAGCACTC
seq00021   AGGTAGGTTTGCATTTCCCCCATCTTGAGGGGGGCAAAAGGCAGTAAATAGCTAGGTATCGGTCCCATTCTCCAGGTCGGGCGGACTCCTAAAAACCTCACCCTTGTGCTCCTAATGTACGCGCGCTTGAGATCCGAGCCCATCAAGATAGATCACGTATGCCGACCGAGCTACCTGATTGATTATCGTCAAGCAGTCGCAGTTCCTTGAATGGGACCGTGAGACCTATCAAATATTCTCCGTCATCCACATGAAGCGGGATTACAGTGTACAGCCACACGCCAGCGCCCGTTCGCTCCTGTATGCGTAGCGTCTCCGAACAGCCCATGCAATTCCAGAATAGCTTATGTAGTCGCCCAGTTCCCGAGTTAACTTAAGTAACAGTAAGAACTAGCATTTTCGCAGAACCCGGAGTCGAATACTAAACGACGGAGCAAACCCCCATGAGATATTAAAAACGATTCGCTCAGGTATGCAGATATTGGTAGGGTTTAGACAACCCGCGGGAGGAGCCCTCATAGGCAATATATCGTTTCCCGTAATGTCAGGCGGAAACGTTAACTAATCATTCTCTCTGGACGCGAAACGATGACTGCATTACGGTGTTCTAGGGGGCGAAGGGCTAAGCCTTTGCTCGTTTCGCATTACCATCACGCCTCCTCGCTAGACTCTTGTCTCAAGTGAGTGCTACGAAACACACCCGCCATTAAGTCACTCAAGCTGATTTGAGCTGCTGTAAACGTACCTGTGGTACTTTAGTTCTTCTTCTTTCCATATCGCACTGTGTGTAGACGTACTGAGGGCCCAGGGAATTGATTGAGGGTACTTACGGTGCGGCTTTGTTAAAAGCGCCTACCGCTTGCGGACTGTAAGGCGTGCGTATCCGGCCAGCACAATGTTGAGGGGTTAAACTACTACGGATTAAAAGTAGGCCTCACACATACAAGACGGTGTGAAATCCTGGCTGTATGTTATACTATTGGCCGTGGTGTACGAAACACGTCGTGGTAAGGAGCATCAGATATCTCTATAGGATCATATAAATTCTCTTGGTGTCGCCCTCCAGGAGGACTTCAAGCACTGAATCGGCGGCACGCGTTAAAAACTGGTGGATGCGCGCGTAAATGACCCCTCCAGCCGTGACATGACAGTTATCTACCATCGTCCCGGGTGAAGGCCTGAGCACTAGCCAAAGGGAGGCGTATCTGTAGCGGGAAGCTCTTACTGAGCGCGACTGTGCTCCCATGCGCGCGACCGAAGACTTACAAAGGACGACCAGCTGGAGGGCATTGAGAAGTGGGGGGATGAAAGTTACTCTACACCGCGCGATATGCCCTAGAGCGGTTGTCCGCGAATAGCACTTGATACCATAATGTCGCTATGGCTCATGCCGAGGTATTTGTGGGCAATGGATACACCATAATCCTTTGCAGTATCGCGTAAAAGCGACGCTTAGCCGGGTTAGGATGAACAGGATCTTGAATGCTTCTTTATTGGCCATAAACCTACGCTCTTTAAGGGTTTGCGATCTTGCTCCATCCTAAGCGTTGGGTCACACGGTCGAGGCTTAGTACGGTTGGTACATGTAAACTCGGCTGGTAGTTAGAATGTATTAATCGCCTGCGGAATATAGCACGGATGACCGCAGAGACGCGTAAGACTCCCTTTCAGTCGTTGCCATCCTTAAACGGCTTATATGATATCTTGTGTAGAATCACGCGCGTACGTCATTTCCTTGGCACAAGACGGTCGGTGTGCGACTCAACGCCGTGCCCTACAATCGAGGTTCCAGACCGATTGCGACGAGATCTTGCATACTATGCGCCCTGTAGTTAGATACTCACAACAAGGGAAGCGCTTGCAGCGTAAAGAGAACTCTGGTCGAACAATCCACGACGGAACTTAGTGCAAACTCAAATTGTACATTCCGTCTTTTTGCTACAACCAAGTCACTCGGGTTGTAGCACAAACCTACCCAAAGCCCGACACGCGGGTGGTTGATCAATGCCCCGTAATAGTTGCTAGGCGGCTTTAACGGAATTTCATATGACGGGTATCATCGACCCATACAGAGAGGGCGTGAATCCTGGGACCCAACCGAACACCCGTAGTGCCCGTTTTGCTTTATGCGGTATACCTTCAGTTGGGCCAAAAACGATGAAGGAAGATGTGGTGAGAGCAAAAACGTCCTTTTAGGAAATGTCTAATATCTAAGTATAGCGTACGACAAACTGTCCGAGCGAGACAAGGTGAGGACAGAACGATCTTGCTTGGGAAAGCACTC
seq00022   AGGTAGGTTTGCATTTCCCCCATCTTGAGGGGGGCAAAAGGCAGTAAATAGCTAGGTATCGGTCCCATTCTCCAGGTCGGGCGGACTCCTAAAAACCTCACCCTTGTGCTCCTAATGTACGCGCGCTTGAGATCCGAGCCCATCAAGATAGATCACGTATGCCGACCGAGCTACCTGATTGATTATCGTCAAGCAGTCGCAGTTCCTTGAATGGGACCGTGAGACCTATCAAATATTCTCCGTCATCCACATGAAGCGGGATTACAGTGTACAGCCACACGCCAGCGCCCGTTCGCTCCTGTATGCGTAGCGTCTCCGAACAGCCCATGCAATTCCAGAATAGCTTATGTAGTCGCCCAGTTCCCGAGTTAACTTAAGTAACAGTAAGAACTAGCATTTTCGCAGAACCCGGAGTCGAATACTAAACGACGGAGCAAACCCCCATGAGATATTAAAAACGATTCGCTCAGGTATGCAGATATTGGTAGGGTTTAGACAACCCGCGGGAGGAGCCCTCATAGGCAATATATCGTTTCCCGTAATGTCAGGCGGAAACGTTAACTAATCATTCTCTCTGGACGCGAAACGATGACTGCATTACGGTGTTCTAGGGGGCGAAGGGCTAAGCCTTTGCTCGTTTCGCATTACCATCACGCCTCCTCGCTAGACTCTTGTCTCAAGTGAGTGCTACGAAACACACCCGCCATTAAGTCACTCAAGCTGATTTGAGCTGCTGTAAACGTACCTGTGGTACTTTAGTTCTTCTTCTTTCCATATCGCACTGTGTGTAGACGTACTGAGGGCCCAGGGAATTGATTAAGGGTACTTACGGTGCGGCTTTGTTAAAAGCGCCTACCGCTTGCGGACTGTAAGGCGTGCGTATCCGGCCAGCACAATGTTGAGGGGTTAAACTACTACGGATTAAAAGTAGGCCTCACACATACAAGACGGTGTGAAATCCTGGCTGTATGTTATACTATTGGCCGTGGTGTACGAAACACGTCGTGGTAAGGAGCATCAGATATCTCTATAGGATCATATAAATTCTCTTGGTGTCGCCCTCCAGGAGGACTTCAAGCACTGAATCGGCGGCACGCGTTAAAAACTGGTGGATGCGCGCGTAAATGACCCCTCCAGCCGTGACATGACAGTTATCTACCATCGTCCCGGGTGAAGGCCTGAGCACTAGCCAAAGGGAGGCGTATCTGTAGCGGGAAGCTCTTACTGAGCGCGACTGTGCTCCCATGCGCGCGACCGAAGACTTACAAAGGACGACCAGCTGGAGGGCATTGAGAAGTGGGGGGATGAAAGTTACTCTACACCGCGCGATATGCCCTAGAGCGGTTGTCCGCGAATAGCACTTGATACCATAATGTCGCTATGGCTCATGCCGAGGTATTTGTGGGCAATGGATACACCATAATCCTTTGCAGTATCGCGTAAAAGCGACGCTTAGCCGGGTTAGGATGAACAGGATCTTGAATGCTTCTTTATTGGCCATAAACCTACGCTCTTTAAGGGTTTGCGATCTTGCTCCATCCTAAGCGTTGGGTCACACGGTCGAGGCTTAGTACGGTTGGTACATGTAAACTCGGCTGGTAGTTAGAATGTATTAATCGCCTGCGGAATATAGCACGGATGACCGCAGAGACGCGTAAGACTCCCTTTCAGTCGTTGCCATCCTTAAACGGCTTATATGATATCTTGTGTAGAATCACGCGCGTACGTCATTTCCTTGGCACAAGACGGTCGGTGTGCGACTCAACGCCGTGCCCTACAATCGAGGTTCCAGACCGATTGCGACGAGATCTTGCATACTATGCGCCCTGTAGTTAGATACTCACAACAAGGGAAGCGCTTGCAGCGTAAAGAGAACTCTGGTCGAACAATCCACGACGGAACTTAGTGCAAACTCAAATTGTACATTCCGTCTTTTTGCTACAACCAAGTCACTCGGGTTGTAGCACAAACCTACCCAAAGCCCGACACGCGGGTGGTTGATCAATGCCCCGTAATAGTTGCTAGGCGGCTTTAACGGAATTTCATATGACGGGTATCATCGACCCATACAGAGAGGGCGTGAATCCTGGGACCCAACCGAACACCCGTAGTGCCCGTTTTGCTTTATGCGGTATACCTTCAGTTGGGCCAAAAACGATGAAGGAAGATGTGGTGAGAGCAAAAACGTCCTTTTAGGAAATGTCTAATATCTAAGTATAGCGTACGACAAACTGTCCGAGCGAGACAAGGTGAGGACAGAACGATCTTGCTTGGGAAAGCACTC
seq00023   AGGTAGGTTTGCATTTCCCCCATCTTGAGGGGGGCAAAAGGCAGTAAATAGCTAGGTATCGGTCCCATTCTCCAGGTCGGGCGGACTCCTAAAAACCTCACCCTTGTGCTCCTAATGTACGCGCGCTTGAGATCCGAGCCCATCAAGATAGATCACGTATGCCGACCGAGCTACCTGATTGATTATCGTCAAGCAGTCGCAGTTCCTTGAATGGGACCGTGAGACCTATCAAATATTCTCCGTCATCCACATGAAGCGGGATTACAGTGTACAGCCACACGCCAGCGCCCGTTCGCTCCTGTATGCGTAGCGTCTCCGAACAGCCCATGCAATTCCAGAATAGCTTATGTAGTCGCCCAGTTCCCGAGTTAACTTAAGTAACAGTAAGAACTAGCATTTTCGCAGAACCCGGAGTCGAATACTAAACGACGGAGCAAACCCCCATGAGATATTAAAAACGATTCGCTCAGGTATGCAGATATTGGTAGGGTTTAGACAACCCGCGGGAGGAGCCCTCATAGGCAATATATCGTTTCCCGTAATGTCAGGCGGAAACGTTAACTAATCATTCTCTCTGGACGCGAAACGATGACTGCATTACGGTGTTCTAGGGGGCGAAGGGCTAAGCCTTTGCTCGTTTCGCATTACCATCACGCCTCCTCGCTAGACTCTTGTCTCAAGTGAGTGCTACGAAACACACCCGCCATTAAGTCACTCAAGCTGATTTGAGCTGCTGTAAACGTACCTGTGGTACTTTAGTTCTTCTTCTTTCCATATCGCACTGTGTGTAGACGTACTGAGGGCCCAGGGAATTGGTTAAGGGTACTTACGGTGCGGCTTTGTTAAAAGCGCCTACCGCTTGCGGACTGTAAGGCGTGCGTATCCGGCCAGCACAATGTTGAGGGGTTAAACTACTACGGATTAAAAGTAGGCCTCACACATACAAGACGGTGTGAAATCCTGGCTGTATGTTATACTATTGGCCGTGGTGTACGAAACACGTCGTGGTAAGGAGCATCAGATATCTCTATAGGATCATATAAATTCTCTTGGTGTCGCCCTCCAGGAGGACTTCAAGCACTGAATCGGCGGCACGCGTTAAAAACTGGTGGATGCGCGCGTAAATGACCCCTCCAGCCGTGACATGACAGTTATCTACCATCGTCCCGGGTGAAGGCCTGAGCACTAGCCAAAGGGAGGCGTATCTGTAGCGGGAAGCTCTTACTGAGCGCGACTGTGCTCCCATGCGCGCGACCGAAGACTTACAAAGGACGACCAGCTGGAGGGCATTGAGAAGTGGGGGGATGAAAGTTACTCTACACCGCGCGATATGCCCTAGAGCGGTTGTCCGCGAATAGCACTTGATACCATAATGTCGCTATGGCTCATGCCGAGGTATTTGTGGGCAATGGATACACCATAATCCTTTGCAGTATCGCGTAAAAGCGACGCTTAGCCGGGTTAGGATGAACAGGATCTTGAATGCTTCTTTATTGGCCATAAACCTACGCTCTTTAAGGGTTTGCGATCTTGCTCCATCCTAAGCGTTGGGTCACACGGTCGAGGCTTAGTACGGTTGGTACATGTAAACTCGGCTGGTAGTTAGAATGTATTAATCGCCTGCGGAATATAGCACGGATGACCGCAGAGACGCGTAAGACTCCCTTTCAGTCGTTGCCATCCTTAAACGGCTTATATGATATCTTGTGTAGAATCACGCGCGTACGTCATTTCCTTGGCACAAGACGGTCGGTGTGCGACTCAACGCCGTGCCCTACAATCGAGGTTCCAGACCGATTGCGACGAGATCTTGCATACTATGCGCCCTGTAGTTAGATACTCACAACAAGGGAAGCGCTTGCAGCGTAAAGAGAACTCTGGTCGAACAATCCACGACGGAACTTAGTGCAAACTCAAATTGTACATTCCGTCTTTTTGCTACAACCAAGTCACTCGGGTTGTAGCACAAACCTACCCAAAGCCCGACACGCGGGTGGTTGATCAATGCCCCGTAATAGTTGCTAGGCGGCTTTAACGGAATTTCATATGACGGGTATCATCGACCCATACAGAGAGGGCGTGAATCCTGGGACCCAACCGAACACCCGTAGTGCCCGTTTTGCTTTATGCGGTATACCTTCAGTTGGGCCAAAAACGATGAAGGAAGATGTGGTGAGAGCAAAAACGTCCTTTTAGGAAATGTCTAATATCTAAGTATAGCGTACGACAAACTGTCCGAGCGAGACAAGGTGAGGACAGAACGATCTTGCTTGGGAAAGCACTC
seq00024   AGGTAGGTTTGCATTTCCCCCATCTTGAGGGGGGCAAAAGGCAGTAAATAGCTAGGTATCGGTCCCATTCTCCAGGTCGGGCGGACTCCTAAAAACCTCACCCTTGTGCTCCTAATGTACGCGCGCTTGAGATCCGAGCCCATCAAGATAGATCACGTATGCCGACCGAGCTACCTGATTGATTATCGTCAAGCAGTCGCAGTTCCTTGAATGGGACCGTGAGACCTATCAAATATTCTCCGTCATCCACATGAAGCGGGATTACAGTGTACAGCCACACGCCAGCGCCCGTTCGCTCCTGTATGCGTAGCGTCTCCGAACAGCCCATGCAATTCCAGAATAGCTTATGTAGTCGCCCAGTTCCCGAGTTAACTTAAGTAACAGTAAGAACTAGCATTTTCGCAGAACCCGGAGTCGAATACTAAACGACGGAGCAAACCCCCATGAGATATTAAAAACGATTCGCTCAGGTATGCAGATATTGGTAGGGTTTAGACAACCCGCGGGAGGAGCCCTCATAGGCAATATATCGTTTCCCGTAATGTCAGGCGGAAACGTTAACTAATCATTCTCTCTGGACGCGAAACGATGACTGCATTACGGTGTTCTAGGGGGCGAAGGGCTAAGCCTTTGCTCGTTTCGCATTACCATCACGCCTCCTCGCTAGACTCTTGTCTCAAGTGAGTGCTACGAAACACACCCGCCATTAAGTCACTCAAGCTGATTTGAGCTGCTGTAAACGTACCTGTGGTATTTTAGTTCTTCTTCTTTCCATATCGCACTGTGTGTAGACGTACTGAGGGCCCAGGGAATTGGTTAAGGGTACTTACGGTGCGGCTTTGTTAAAAGCGCCTACCGCTTGCGGACTGTAAGGCGTGCGTATCCGGCCAGCACAATGTTGAGGGGTTAAACTACTACGGATTAAAAGTAGGCCTCACACATACAAGACGGTGTGAAATCCTGGCTGTATGTTATACTATTGGCCGTGGTGTACGAAACACGTCGTGGTAAGGAGCATCAGATATCTCTATAGGATCATATAAATTCTCTTGGTGTCGCCCTCCAGGAGGACTTCAAGCACTGAATCGGCGGCACGCGTTAAAAACTGGTGGATGCGCGCGTAAATGACCCCTCCAGCCGTGACATGACAGTTATCTACCATCGTCCCGGGTGAAGGCCTGAGCACTAGCCAAAGGGAGGCGTATCTGTAGCGGGAAGCTCTTACTGAGCGCGACTGTGCTCCCATGCGCGCGACCGAAGACTTACAAAGGACGACCAGCTGGAGGGCATTGAGAAGTGGGGGGATGAAAGTTACTCTACACCGCGCGATATGCCCTAGAGCGGTTGTCCGCGAATAGCACTTGATACCATAATGTCGCTATGGCTCATGCCGAGGTATTTGTGGGCAATGGATACACCATAATCCTTTGCAGTATCGCGTAAAAGCGACGCTTAGCCGGGTTAGGATGAACAGGATCTTGAATGCTTCTTTATTGGCCATAAACCTACGCTCTTTAAGGGTTTGCGATCTTGCTCCATCCTAAGCGTTGGGTCACACGGTCGAGGCTTAGTACGGTTGGTACATGTAAACTCGGCTGGTAGTTAGAATGTATTAATCGCCTGCGGAATATAGCACGGATGACCGCAGAGACGCGTAAGACTCCCTTTCAGTCGTTGCCATCCTTAAACGGCTTATATGATATCTTGTGTAGAATCACGCGCGTACGTCATTTCCTTGGCACAAGACGGTCGGTGTGCGACTCAACGCCGTGCCCTACAATCGAGGTTCCAGACCGATTGCGACGAGATCTTGCATACTATGCGCCCTGTAGTTAGATACTCACAACAAGGGAAGCGCTTGCAGCGTAAAGAGAACTCTGGTCGAACAATCCACGACGGAACTTAGTGCAAACTCAAATTGTACATTCCGTCTTTTTGCTACAACCAAGTCACTCGGGTTGTAGCACAAACCTACCCAAAGCCCGACACGCGGGTGGTTGATCAATGCCCCGTAATAGTTGCTAGGCGGCTTTAACGGAATTTCATATGACGGGTATCATCGACCCATACAGAGAGGGCGTGAATCCTGGGACCCAACCGAACACCCGTAGTGCCCGTTTTGCTTTATGCGGTATACCTTCAGTTGGGCCAAAAACGATGAAGGAAGATGTGGTGAGAGCAAAAACGTCCTTTTAGGAAATGTCTAATATCTAAGTATAGCGTACGACAAACTGTCCGAGCGAGACAAGGTGAGGACAGAACGATCTTGCTTGGGAAAGCACTC
seq00025   AGGTAGGTTTGCATTTCCCCCATCTTGAGGGGGGCAAAAGGCAGTAAATAGCTAGGTATCGGTCCCATTCTCCAGGTCGGGCGGACTCCTAAAAACCTCACCCTTGTGCTCCTAATGTACGCGCGCTTGAGATCCGAGCCCATCAAGATAGATCACGTATGCCGACCGAGCTACCTGATTGATTATCGTCAAGCAGTCGCAGTTCCTTGAATGGGACCGTGAGACCTATCAAATATTCTCCGTCATCCACATGAAGCGGGATTACAGTGTACAGCCACACGCCAGCGCCCGTTCGCTCCTGTATGCGTAGCGTCTCCGAACAGCCCATGCAATTCCAGAATAGCTTATGTAGTCGCCCAGTTCCCGAGTTAACTTAAGTAACAGTAAGAACTAGCATTTTCGCAGAACCCGGAGTCGAATACTAAACGACGGAGCAAACCCCCATGAGATATTAAAAACGATTCGCTCAGGTATGCAGATATTGGTAGGGTTTAGACAACCCGCGGGAGGAGCCCTCATAGGCAATATATCGTTTCCCGTAATGTCAGGCGGAAACGTTAACTAATCATTCTCTCTGGACGCGAAACGATGACTGCATTACGGTGTTCTAGGGGGCGAAGGGCTAAGCCTTTGCTCGTTTCGCATTACCATCACGCCTCCTCGCTAGACTCTTGTCTCAAGTGAGTGCTACGAAACACACCCGCCATTAAGTCACTCAAGCTGATTTGAGCTGCTGTAAACGAACCTGTGGTACTTTAGTTCTTCTTCTTTCCATATCGCACTGTGTGTAGACGTACTGAGGGCCCAGGGAATTGATTAAGGGTACTTACGGTGCGGCTTTGTTAAAAGCGCCTACCGCTTGCGGACTGTAAGGCGTGCGTATCCGGCCAGCACAATGTTGAGGGGTTAAACTACTACGGATTAAAAGTAGGCCTCACACATACAAGACGGTGTGAAATCCTGGCTGTATGTTATACTATTGGCCGTGGTGTACGAAACACGTCGTGGTAAGGAGCATCAGATATCTCTATAGGATCATATAAATTCTCTTGGTGTCGCCCTCCAGGAGGACTTCAAGCACTGAATCGGCGGCACGCGTTAAAAACTGGTGGATGCGCGCGTAAATGACCCCTCCAGCCGTGACATGACAGTTATCTACCATCGTCCCGGGTGAAGGCCTGAGCACTAGCCAAAGGGAGGCGTATCTGTAGCGGGAAGCTCTTACTGAGCGCGACTGTGCTCCCATGCGCGCGACCGAAGACTTACAAAGGACGACCAGCTGGAGGGCATTGAGAAGTGGGGGGATGAAAGTTACTCTACACCGCGCGATATGCCCTAGAGCGGTTGTCCGCGAATAGCACTTGATACCATAATGTCGCTATGGCTCATGCCGAGGTATTTGTGGGCAATGGATACACCATAATCCTTTGCAGTATCGCGTAAAAGCGACGCTTAGCCGGGTTAGGATGAACAGGATCTTGAATGCTTCTTTATTGGCCATAAACCTACGCTCTTTAAGGGTTTGCGATCTTGCTCCATCCTAAGCGTTGGGTCACACGGTCGAGGCTTAGTACGGTTGGTACATGTAAACTCGGCTGGTAGTTAGAATGTATTAATCGCCTGCGGAATATAGCACGGATGACCGCAGAGACGCGTAAGACTCCCTTTCAGTCGTTGCCATCCTTAAACGGCTTATATGATATCTTGTGTAGAATCACGCGCGTACGTCATTTCCTTGGCACAAGACGGTCGGTGTGCGACTCAACGCCGTGCCCTACAATCGAGGTTCCAGACCGATTGCGACGAGATCTTGCATACTATGCGCCCTGTAGTTAGATACTCACAACAAGGGAAGCGCTTGCAGCGTAAAGAGAACTCTGGTCGAACAATCCACGACGGAACTTAGTGCAAACTCAAATTGTACATTCCGTCTTTTTGCTACAACCAAGTCACTCGGGTTGTAGCACAAACCTACCCAAAGCCCGACACGCGGGTGGTTGATCAATGCCCCGTAATAGTTGCTAGGCGGCTTTAACGGAATTTCATATGACGGGTATCATCGACCCATACAGAGAGGGCGTGAATCCTGGGACCCAACCGAACACCCGTAGTGCCCGTTTTGCTTTATGCGGTATACCTTCAGTTGGGCCAAAAACGATGAAGGAAGATGTGGTGAGAGCAAAAACGTCCTTTTAGGAAATGTCTAATATCTAAGTATAGCGTACGACAAACTGTCCGAGCGAGACAAGGTGAGGACAGAACGATCTTGCTTGGGAAAGCACTC
seq00026   AGGTAGGTTTGCATTTCCCCCATCTTGAGGGGGGCAAAAGGCAGTAAATAGCTAGGTATCGGTCCCATTCTCCAGGTCGGGCGGACTCCTAAAAACCTCACCCTTGTGCTCCTAATGTACGCGCGCTTGAGATCCGAGCCCATCAAGATAGATCACGTATGCCGACCGAGCTACCTGATTGATTATCGTCAAGCAGTCGCAGTTCCTTGAATGGGACCGTGAGACCTATCAAATATTCTCCGTCATCCACATGAAGCGGGATTACAGTGTACAGCCACACGCCAGCGCCCGTTCGCTCCTGTATGCGTAGCGTCTCCGAACAGCCCATGCAATTCCAGAATAGCTTATGTAGTCGCCCAGTTCCCGAGTTAACTTAAGTAACAGTAAGAACTAGCATTTTCGCAGAACCCGGAGTCGAATACTAAACGACGGAGCAAACCCCCATGAGATATTAAAAACGATTCGCTCAGGTATGCAGATATTGGTAGGGTTTAGACAACCCGCGGGAGGAGCCCTCATAGGCAATATATCGTTTCCCGTAATGTCAGGCGGAAACGTTAACTAATCATTCTCTCTGGACGCGAAACGATGACTGCATTACGGTGTTCTAGGGGGCGAAGGGCTAAGCCTTTGCTCGTTTCGCATTACCATCACGCCTCCTCGCTAGACTCTTGTCTCAAGTGAGTGCTACGAAACACACCCGCCATTAAGTCACTCAAGCTGATTTGAGCTGCTGTAAACGTACCTGTGGTACTTTAGTTCTTCTTCTTTCCATATCGCACTGTGTGTAGACGTACTGAGGGCCCAGGGAATTGGTTAAGGGTACTTACGGTGCGGCTTTGTTAAAAGCGCCTACCGCTTGCGGACTGTAAGGCGTGCGTATCCGGCCAGCACAATGTTGAGGGGTTAAACTACTACGGATTAAAAGTAGGCCTCACACATACAAGACGGTGTGAAATCCTGGCTGTATGTTATACTATTGGCCGTGGTGTACGAAACACGTCGTGGTAAGGAGCATCAGATATCTCTATAGGATCATATAAATTCTCTTGGTGTCGCCCTCCAGGAGGACTTCAAGCACTGAATCGGCGGCACGCGTTAAAAACTGGTGGATGCGCGCGTAAATGACCCCTCCAGCCGTGACATGACAGTTATCTACCATCGTCCCGGGTGAAGGCCTGAGCACTAGCCAAAGGGAGGCGTATCTGTAGCGGGAAGCTCTTACTGAGCGCGACTGTGCTCCCATGCGCGCGACCGAAGACTTACAAAGGACGACCAGCTGGAGGGCATTGAGAAGTGGGGGGATGAAAGTTACTCTACACCGCGCGATATGCCCTAGAGCGGTTGTCCGCGAATAGCACTTGATACCATAATGTCGCTATGGCTCATGCCGAGGTATTTGTGGGCAATGGATACACCATAATCCTTTGCAGTATCGCGTAAAAGCGACGCTTAGCCGGGTTAGGATGAACAGGATCTTGAATGCTTCTTTATTGGCCATAAACCTACGCTCTTTAAGGGTTTGCGATCTTGCTCCATCCTAAGCGTTGGGTCACACGGTCGAGGCTTAGTACGGTTGGTACATGTAAACTCGGCTGGTAGTTAGAATGTATTAATCGCCTGCGGAATATAGCACGGATGACCGCAGAGACGCGTAAGACTCCCTTTCAGTCGTTGCCATCCTTAAACGGCTTATATGATATCTTGTGTAGAATCACGCGCGTACGTCATTTCCTTGGCACAAGACGGTCGGTGTGCGACTCAACGCCGTGCCCTACAATCGAGGTTCCAGACCGATTGCGACGAGATCTTGCATACTATGCGCCCTGTAGTTAGATACTCACAACAAGGGAAGCGCTTGCAGCGTAAAGAGAACTCTGGTCGAACAATCCACGACGGAACTTAGTGCAAACTCAAATTGTACATTCCGTCTTTTTGCTACAACCAAGTCACTCGGGTTGTAGCACAAACCTACCCAAAGCCCGACACGCGGGTGGTTGATCAATGCCCCGTAATAGTTGCTAGGCGGCTTTAACGGAATTTCATATGACGGGTATCATCGACCCATACAGAGAGGGCGTGAATCCTGGGACCCAACCGAACACCCGTAGTGCCCGTTTTGCTTTATGCGGTATACCTTCAGTTGGGCCAAAAACGATGAAGGAAGATGTGGTGAGAGCAAAAACGTCCTTTTAGGAAATGTCTAATATCTAAGTATAGCGTACGACAAACTGTCCGAGCGAGACAAGGTGAGGACAGAACGATCTTGCTTGGGAAAGCACTC
seq00027   AGGTAGGTTTGCATTTCCCCCATCTTGAGGGGGGCAAAAGGCAGTAAATAGCTAGGTATCGGTCCCATTCTCCAGGTCGGGCGGACTCCTAAAAACCTCACCCTTGTGCTCCTAATGTACGCGCGCTTGAGATCCGAGCCCATCAAGATAGATCACGTATGCCGACCGAGCTACCTGATTGATTATCGTCAAGCAGTCGCAGTTCCTTGAATGGGACCGTGAGACCTATCAAATATTCTCCGTCATCCACATGAAGCGGGATTACAGTGTACAGCCACACGCCAGCGCCCGTTCGCTCCTGTATGCGTAGCGTCTCCGAACAGCCCATGCAATTCCAGAATAGCTTATGTAGTCGCCCAGTTCCCGAGTTAACTTAAGTAACAGTAAGAACTAGCATTTTCGCAGAACCCGGAGTCGAATACTAAACGACGGAGCAAACCCCCATGAGATATTAAAAACGATTCGCTCAGGTATGCAGATATTGGTAGGGTTTAGACAACCCGCGGGAGGAGCCCTCATAGGCAATATATCGTTTCCCGTAATGTCAGGCGGAAACGTTAACTAATCATTCTCTCTGGACGCGAAACGATGACTGCATTACGGTGTTCTAGGGGGCGAAGGGCTAAGCCTTTGCTCGTTTCGCATTACCATCACGCCTCCTCGCTAGACTCTTGTCTCAAGTGAGTGCTACGAAACACACCCGCCATTAAGTCACTCAAGCTGATTTGAGCTGCTGTAAACGTACCTGTGGTATTTTAGTTCTTCTTCTTTCCATATCGCACTGTGTGTAGACGTACTGAGGGCCCAGGGAATTGGTTAAGGGTACTTACGGTGCGGCTTTGTTAAAAGCGCCTACCGCTTGCGGACTGTAAGGCGTGCGTATCCGGCCAGCACAATGTTGAGGGGTTAAACTACTACGGATTAAAAGTAGGCCTCACACATACAAGACGGTGTGAAATCCTGGCTGTATGTTATACTATTGGCCGTGGTGTACGAAACACGTCGTGGTAAGGAGCATCAGATATCTCTATAGGATCATATAAATTCTCTTGGTGTCGCCCTCCAGGAGGACTTCAAGCACTGAATCGGCGGCACGCGTTAAAAACTGGTGGATGCGCGCGTAAATGACCCCTCCAGCCGTGACATGACAGTTATCTACCATCGTCCCGGGTGAAGGCCTGAGCACTAGCCAAAGGGAGGCGTATCTGTAGCGGGAAGCTCTTACTGAGCGCGACTGTGCTCCCATGCGCGCGACCGAAGACTTACAAAGGACGACCAGCTGGAGGGCATTGAGAAGTGGGGGGATGAAAGTTACTCTACACCGCGCGATATGCCCTAGAGCGGTTGTCCGCGAATAGCACTTGATACCATAATGTCGCTATGGCTCATGCCGAGGTATTTGTGGGCAATGGATACACCATAATCCTTTGCAGTATCGCGTAAAAGCGACGCTTAGCCGGGTTAGGATGAACAGGATCTTGAATGCTTCTTTATTGGCCATAAACCTACGCTCTTTAAGGGTTTGCGATCTTGCTCCATCCTAAGCGTTGGGTCACACGGTCGAGGCTTAGTACGGTTGGTACATGTAAACTCGGCTGGTAGTTAGAATGTATTAATCGCCTGCGGAATATAGCACGGATGACCGCAGAGACGCGTAAGACTCCCTTTCAGTCGTTGCCATCCTTAAACGGCTTATATGATATCTTGTGTAGAATCACGCGCGTACGTCATTTCCTTGGCACAAGACGGTCGGTGTGCGACTCAACGCCGTGCCCTACAATCGAGGTTCCAGACCGATTGCGACGAGATCTTGCATACTATGCGCCCTGTAGTTAGATACTCACAACAAGGGAAGCGCTTGCAGCGTAAAGAGAACTCTGGTCGAACAATCCACGACGGAACTTAGTGCAAACTCAAATTGTACATTCCGTCTTTTTGCTACAACCAAGTCACTCGGGTTGTAGCACAAACCTACCCAAAGCCCGACACGCGGGTGGTTGATCAATGCCCCGTAATAGTTGCTAGGCGGCTTTAACGGAATTTCATATGACGGGTATCATCGACCCATACAGAGAGGGCGTGAATCCTGGGACCCAACCGAACACCCGTAGTGCCCGTTTTGCTTTATGCGGTATACCTTCAGTTGGGCCAAAAACGATGAAGGAAGATGTGGTGAGAGCAAAAACGTCCTTTTAGGAAATGTCTAATATCTAAGTATAGCGTACGACAAACTGTCCGAGCGAGACAAGGTGAGGACAGAACGATCTTGCTTGGGAAAGCACTC
seq00028   AGGTAGGTTTGCATTTCCCCCATCTTGAGGGGGGCAAAAGGCAGTAAATAGCTAGGTATCGGTCCCATTCTCCAGGTCGGGCGGACTCCTAAAAACCTCACCCTTGTGCTCCTAATGTACGCGCGCTTGAGATCCGAGCCCATCAAGATAGATCACGTATGCCGACCGAGCTACCTGATTGATTATCGTCAAGCAGTCGCAGTTCCTTGAATGGGACCGTGAGACCTATCAAATATTCTCCGTCATCCACATGAAGCGGGATTACAGTGTACAGCCACACGCCAGCGCCCGTTCGCTCCTGTATGCGTAGCGTCTCCGAACAGCCCATGCAATTCCAGAATAGCTTATGTAGTCGCCCAGTTCCCGAGTTAACTTAAGTAACAGTAAGAACTAGCATTTTCGCAGAACCCGGAGTCGAATACTAAACGACGGAGCAAACCCCCATGAGATATTAAAAACGATTCGCTCAGGTATGCAGATATTGGTAGGGTTTAGACAACCCGCGGGAGGAGCCCTCATAGGCAATATATCGTTTCCCGTAATGTCAGGCGGAAACGTTAACTAATCATTCTCTCTGGACGCGAAACGATGACTGCATTACGGTGTTCTAGGGGGCGAAGGGCTAAGCCTTTGCTCGTTTCGCATTACCATCACGCCTCCTCGCTAGACTCTTGTCTCAAGTGAGTGCTACGAAACACACCCGCCATTAAGTCACTCAAGCTGATTTGAGCTGCTGTAAACGTACCTGTGGTACTTTAGTTCTTCTTCTTTCCATATCGCACTGTGTGTAGACGTACTGAGGGCCCAGGGAATTGGTTAAGGGTACTTACGGTGCGGCTTTGTTAAAAGCGCCTACCGCTTGCGGACTGTAAGGCGTGCGTATCCGGCCAGCACAATGTTGAGGGGTTAAACTACTACGGATTAAAAGTAGGCCTCACACATACAAGACGGTGTGAAATCCTGGCTGTATGTTATACTATTGGCCGTGGTGTACGAAACACGTCGTGGTAAGGAGCATCAGATATCTCTATAGGATCATATAAATTCTCTTGGTGTCGCCCTCCAGGAGGACTTCAAGCACTGAATCGGCGGCACGCGTTAAAAACTGGTGGATGCGCGCGTAAATGACCCCTCCAGCCGTGACATGACAGTTATCTACCATCGTCCCGGGTGAAGGCCTGAGCACTAGCCAAAGGGAGGCGTATCTGTAGCGGGAAGCTCTTACTGAGCGCGACTGTGCTCCCATGCGCGCGACCGAAGACTTACAAAGGACGACCAGCTGGAGGGCATTGAGAAGTGGGGGGATGAAAGTTACTCTACACCGCGCGATATGCCCTAGAGCGGTTGTCCGCGAATAGCACTTGATACCATAATGTCGCTATGGCTCATGCCGAGGTATTTGTGGGCAATGGATACACCATAATCCTTTGCAGTATCGCGTAAAAGCGACGCTTAGCCGGGTTAGGATGAACAGGATCTTGAATGCTTCTTTATTGGCCATAAACCTACGCTCTTTAAGGGTTTGCGATCTTGCTCCATCCTAAGCGTTGGGTCACACGGTCGAGGCTTAGTACGGTTGGTACATGTAAACTCGGCTGGTAGTTAGAATGTATTAATCGCCTGCGGAATATAGCACGGATGACCGCAGAGACGCGTAAGACTCCCTTTCAGTCGTTGCCATCCTTAAACGGCTTATATGATATCTTGTGTAGAATCACGCGCGTACGTCATTTCCTTGGCACAAGACGGTCGGTGTGCGACTCAACGCCGTGCCCTACAATCGAGGTTCCAGACCGATTGCGACGAGATCTTGCATACTATGCGCCCTGTAGTTAGATACTCACAACAAGGGAAGCGCTTGCAGCGTAAAGAGAACTCTGGTCGAACAATCCACGACGGAACTTAGTGCAAACTCAAATTGTACATTCCGTCTTTTTGCTACAACCAAGTCACTCGGGTTGTAGCACAAACCTACCCAAAGCCCGACACGCGGGTGGTTGATCAATGCCCCGTAATAGTTGCTAGGCGGCTTTAACGGAATTTCATATGACGGGTATCATCGACCCATACAGAGAGGGCGTGAATCCTGGGACCCAACCGAACACCCGTAGTGCCCGTTTTGCTTTATGCGGTATACCTTCAGTTGGGCCAAAAACGATGAAGGAAGATGTGGTGAGAGCAAAAACGTCCTTTTAGGAAATGTCTAATATCTAAGTATAGCGTACGACAAACTGTCCGAGCGAGACAAGGTGAGGACAGAACGATCTTGCTTGGGAAAGCACTC
seq00029   AGGTAGGTTTGCATTTCCCCCATCTTGAGGGGGGCAAAAGGCAGTAAATAGCTAGGTATCGGTCCCATTCTCCAGGTCGGGCGGACTCCTAAAAACCTCACCCTTGTGCTCCTAATGTACGCGCGCTTGAGATCCGAGCCCATCAAGATAGATCACGTATGCCGACCGAGCTACCTGATTGATTATCGTCAAGCAGTCGCAGTTCCTTGAATGGGACCGTGAGACCTATCAAATATTCTCCGTCATCCACATGAAGCGGGATTACAGTGTACAGCCACACGCCAGCGCCCGTTCGCTCCTGTATGCGTAGCGTCTCCGAACAGCCCATGCAATTCCAGAATAGCTTATGTAGTCGCCCAGTTCCCGAGTTAACTTAAGTAACAGTAAGAACTAGCATTTTCGCAGAACCCGGAGTCGAATACTAAACGACGGAGCAAACCCCCATGAGATATTAAAAACGATTCGCTCAGGTATGCAGATATTGGTAGGGTTTAGACAACCCGCGGGAGGAGCCCTCATAGGCAATATATCGTTTCCCGTAATGTCAGGCGGAAACGTTAACTAATCATTCTCTCTGGACGCGAAACGATGACTGCATTACGGTGTTCTAGGGGGCGAAGGGCTAAGCCTTTGCTCGTTTCGCATTACCATCACGCCTCCTCGCTAGACTCTTGTCTCAAGTGAGTGCTACGAAACACACCCGCCATTAAGTCACTCAAGCTGATTTGAGCTGCTGTAAACGTACCTGTGGTACTTTAGTTCTTCTTCTTTCCATATCGCACTGTGTGTAGACGTACTGAGGGCCCAGGGAATTGATTGAGGGTACTTACGGTGCGGCTTTGTTAAAAGCGCCTACCGCTTGCGGACTGTAAGGCGTGCGTATCCGGCCAGCACAATGTTGAGGGGTTAAACTACTACGGATTAAAAGTAGGCCTCACACATACAAGACGGTGTGAAATCCTGGCTGTATGTTATACTATTGGCCGTGGTGTACGAAACACGTCGTGGTAAGGAGCATCAGATATCTCTATAGGATCATATAAATTCTCTTGGTGTCGCCCTCCAGGAGGACTTCAAGCACTGAATCGGCGGCACGCGTTAAAAACTGGTGGATGCGCGCGTAAATGACCCCTCCAGCCGTGACATGACAGTTATCTACCATCGTCCCGGGTGAAGGCCTGAGCACTAGCCAAAGGGAGGCGTATCTGTAGCGGGAAGCTCTTACTGAGCGCGACTGTGCTCCCATGCGCGCGACCGAAGACTTACAAAGGACGACCAGCTGGAGGGCATTGAGAAGTGGGGGGATGAAAGTTACTCTACACCGCGCGATATGCCCTAGAGCGGTTGTCCGCGAATAGCACTTGATACCATAATGTCGCTATGGCTCATGCCGAGGTATTTGTGGGCAATGGATACACCATAATCCTTTGCAGTATCGCGTAAAAGCGACGCTTAGCCGGGTTAGGATGAACAGGATCTTGAATGCTTCTTTATTGGCCATAAACCTACGCTCTTTAAGGGTTTGCGATCTTGCTCCATCCTAAGCGTTGGGTCACACGGTCGAGGCTTAGTACGGTTGGTACATGTAAACTCGGCTGGTAGTTAGAATGTATTAATCGCCTGCGGAATATAGCACGGATGACCGCAGAGACGCGTAAGACTCCCTTTCAGTCGTTGCCATCCTTAAACGGCTTATATGATATCTTGTGTAGAATCACGCGCGTACGTCATTTCCTTGGCACAAGACGGTCGGTGTGCGACTCAACGCCGTGCCCTACAATCGAGGTTCCAGACCGATTGCGACGAGATCTTGCATACTATGCGCCCTGTAGTTAGATACTCACAACAAGGGAAGCGCTTGCAGCGTAAAGAGAACTCTGGTCGAACAATCCACGACGGAACTTAGTGCAAACTCAAATTGTACATTCCGTCTTTTTGCTACAACCAAGTCACTCGGGTTGTAGCACAAACCTACCCAAAGCCCGACACGCGGGTGGTTGATCAATGCCCCGTAATAGTTGCTAGGCGGCTTTAACGGAATTTCATATGACGGGTATCATCGACCCATACAGAGAGGGCGTGAATCCTGGGACCCAACCGAACACCCGTAGTGCCCGTTTTGCTTTATGCGGTATACCTTCAGTTGGGCCAAAAACGATGAAGGAAGATGTGGTGAGAGCAAAAACGTCCTTTTAGGAAATGTCTAATATCTAAGTATAGCGTACGACAAACTGTCCGAGCGAGACAAGGTGAGGACAGAACGATCTTGCTTGGGAAAGCACTC
seq00030   AGGTAGGTTTGCATTTCCCCCATCTTGAGGGGGGCAAAAGGCAGTAAATAGCTAGGTATCGGTCCCATTCTCCAGGTCGGGCGGACTCCTAAAAACCTCACCCTTGTGCTCCTAATGTACGCGCGCTTGAGATCCGAGCCCATCAAGATAGATCACGTATGCCGACCGAGCTACCTGATTGATTATCGTCAAGCAGTCGCAGTTCCTTGAATGGGACCGTGAGACCTATCAAATATTCTCCGTCATCCACATGAAGCGGGATTACAGTGTACAGCCACACGCCAGCGCCCGTTCGCTCCTGTATGCGTAGCGTCTCCGAACAGCCCATGCAATTCCAGAATAGCTTATGTAGTCGCCCAGTTCCCGAGTTAACTTAAGTAACAGTAAGAACTAGCATTTTCGCAGAACCCGGAGTCGAATACTAAACGACGGAGCAAACCCCCATGAGATATTAAAAACGATTCGCTCAGGTATGCAGATATTGGTAGGGTTTAGACAACCCGCGGGAGGAGCCCTCATAGGCAATATATCGTTTCCCGTAATGTCAGGCGGAAACGTTAACTAATCATTCTCTCTGGACGCGAAACGATGACTGCATTACGGTGTTCTAGGGGGCGAAGGGCTAAGCCTTTGCTCGTTTCGCATTACCATCACGCCTCCTCGCTAGACTCTTGTCTCAAGTGAGTGCTACGAAACACACCCGCCATTAAGTCACTCAAGCTGATTTGAGCTGCTGTAAACGTACCTGTGGTATTTTAGTTCTTCTTCTTTCCATATCGCACTGTGTGTAGACGTACTGAGGGCCCAGGGAATTGGTTAAGGGTACTTACGGTGCGGCTTTGTTAAAAGCGCCTACCGCTTGCGGACTGTAAGGCGTGCGTATCCGGCCAGCACAATGTTGAGGGGTTAAACTACTACGGATTAAAAGTAGGCCTCACACATACAAGACGGTGTGAAATCCTGGCTGTATGTTATACTATTGGCCGTGGTGTACGAAACACGTCGTGGTAAGGAGCATCAGATATCTCTATAGGATCATATAAATTCTCTTGGTGTCGCCCTCCAGGAGGACTTCAAGCACTGAATCGGCGGCACGCGTTAAAAACTGGTGGATGCGCGCGTAAATGACCCCTCCAGCCGTGACATGACAGTTATCTACCATCGTCCCGGGTGAAGGCCTGAGCACTAGCCAAAGGGAGGCGTATCTGTAGCGGGAAGCTCTTACTGAGCGCGACTGTGCTCCCATGCGCGCGACCGAAGACTTACAAAGGACGACCAGCTGGAGGGCATTGAGAAGTGGGGGGATGAAAGTTACTCTACACCGCGCGATATGCCCTAGAGCGGTTGTCCGCGAATAGCACTTGATACCATAATGTCGCTATGGCTCATGCCGAGGTATTTGTGGGCAATGGATACACCATAATCCTTTGCAGTATCGCGTAAAAGCGACGCTTAGCCGGGTTAGGATGAACAGGATCTTGAATGCTTCTTTATTGGCCATAAACCTACGCTCTTTAAGGGTTTGCGATCTTGCTCCATCCTAAGCGTTGGGTCACACGGTCGAGGCTTAGTACGGTTGGTACATGTAAACTCGGCTGGTAGTTAGAATGTATTAATCGCCTGCGGAATATAGCACGGATGACCGCAGAGACGCGTAAGACTCCCTTTCAGTCGTTGCCATCCTTAAACGGCTTATATGATATCTTGTGTAGAATCACGCGCGTACGTCATTTCCTTGGCACAAGACGGTCGGTGTGCGACTCAACGCCGTGCCCTACAATCGAGGTTCCAGACCGATTGCGACGAGATCTTGCATACTATGCGCCCTGTAGTTAGATACTCACAACAAGGGAAGCGCTTGCAGCGTAAAGAGAACTCTGGTCGAACAATCCACGACGGAACTTAGTGCAAACTCAAATTGTACATTCCGTCTTTTTGCTACAACCAAGTCACTCGGGTTGTAGCACAAACCTACCCAAAGCCCGACACGCGGGTGGTTGATCAATGCCCCGTAATAGTTGCTAGGCGGCTTTAACGGAATTTCATATGACGGGTATCATCGACCCATACAGAGAGGGCGTGAATCCTGGGACCCAACCGAACACCCGTAGTGCCCGTTTTGCTTTATGCGGTATACCTTCAGTTGGGCCAAAAACGATGAAGGAAGATGTGGTGAGAGCAAAAACGTCCTTTTAGGAAATGTCTAATATCTAAGTATAGCGTACGACAAACTGTCCGAGCGAGACAAGGTGAGGACAGAACGATCTTGCTTGGGAAAGCACTC
seq00031   AGGTAGGTTTGCATTTCTCCCATCTTGAGGGGGGCAAAAGGCAGTAAATAGCTAGGTATCGGTCCCATTCTCCAGGTCGGGCGGACTCCTAAAAACCTCACCCTTGTGCTCCTAATGTACGCGCGCTTGAGATCCGAGCCCATCAAGATAGATCACGTATGCCGACCGAGCTACCTGATTGATTATCGTCAAGCAGTCGCAGTTCCTTGAATGGGACCGTGAGACCTATCAAATATTCTCCGTCATCCACATGAAGCGGGATTACAGTGTACAGCCACACGCCAGCGCCCGTTCGCTCCTGTATGCGTAGCGTCTCCGAACAGCCCATGCAATTCCAGAATAGCTTATGTAGTCGCCCAGTTCCCGAGTTAACTTAAGTAACAGTAAGAACTAGCATTTTCGCAGAACCCGGAGTCGAATACTAAACGACGGAGCAAACCCCCATGAGATATTAAAAACGATTCGCTCAGGTATGCAGATATTGGTAGGGTTTAGACAACCCGCGGGAGGAGCCCTCATAGGCAATATATCGTTTCCCGTAATGTCAGGCGGAAACGTTAACTAATCATTCTCTCTGGACGCGAAACGATGACTGCATTACGGTGTTCTAGGGGGCGAAGGGCTAAGCCTTTGCTCGTTTCGCATTACCATCACGCCTCCTCGCTAGACTCTTGTCTCAAGTGAGTGCTACGAAACACACCCGCCATTAAGTCACTCAAGCTGATTTGAGCTGCTGTAAACGTACCTGTGGTACTTTAGTTCTTCTTCTTTCCATATCGCACTGTGTGTAGACGTACTGAGGGCCCAGGGAATTGGTTAAGGGTACTTACGGTGCGGCTTTGTTAAAAGCGCCTACCGCTTGCGGACTGTAAGGCGTGCGTATCCGGCCAGCACAATGTTGAGGGGTTAAACTACTACGGATTAAAAGTAGGCCTCACACATACAAGACGGTGTGAAATCCTGGCTGTATGTTATACTATTGGCCGTGGTGTACGAAACACGTCGTGGTAAGGAGCATCAGATATCTCTATAGGATCATATAAATTCTCTTGGTGTCGCCCTCCAGGAGGACTTCAAGCACTGAATCGGCGGCACGCGTTAAAAACTGGTGGATGCGCGCGTAAATGACCCCTCCAGCCGTGACATGACAGTTATCTACCATCGTCCCGGGTGAAGGCCTGAGCACTAGCCAAAGGGAGGCGTATCTGTAGCGGGAAGCTCTTACTGAGCGCGACTGTGCTCCCATGCGCGCGACCGAAGACTTACAAAGGACGACCAGCTGGAGGGCATTGAGAAGTGGGGGGATGAAAGTTACTCTACACCGCGCGATATGCCCTAGAGCGGTTGTCCGCGAATAGCACTTGATACCATAATGTCGCTATGGCTCATGCCGAGGTATTTGTGGGCAATGGATACACCATAATCCTTTGCAGTATCGCGTAAAAGCGACGCTTAGCCGGGTTAGGATGAACAGGATCTTGAATGCTTCTTTATTGGCCATAAACCTACGCTCTTTAAGGGTTTGCGATCTTGCTCCATCCTAAGCGTTGGGTCACACGGTCGAGGCTTAGTACGGTTGGTACATGTAAACTCGGCTGGTAGTTAGAATGTATTAATCGCCTGCGGAATATAGCACGGATGACCGCAGAGACGCGTAAGACTCCCTTTCAGTCGTTGCCATCCTTAAACGGCTTATATGATATCTTGTGTAGAATCACGCGCGTACGTCATTTCCTTGGCACAAGACGGTCGGTGTGCGACTCAACGCCGTGCCCTACAATCGAGGTTCCAGACCGATTGCGACGAGATCTTGCATACTATGCGCCCTGTAGTTAGATACTCACAACAAGGGAAGCGCTTGCAGCGTAAAGAGAACTCTGGTCGAACAATCCACGACGGAACTTAGTGCAAACTCAAATTGTACATTCCGTCTTTTTGCTACAACCAAGTCACTCGGGTTGTAGCACAAACCTACCCAAAGCCCGACACGCGGGTGGTTGATCAATGCCCCGTAATAGTTGCTAGGCGGCTTTAACGGAATTTCATATGACGGGTATCATCGACCCATACAGAGAGGGCGTGAATCCTGGGACCCAACCGAACACCCGTAGTGCCCGTTTTGCTTTATGCGGTATACCTTCAGTTGGGCCAAAAACGATGAAGGAAGATGTGGTGAGAGCAAAAACGTCCTTTTAGGAAATGTCTAATATCTAAGTATAGCGTACGACAAACTGTCCGAGCGAGACAAGGTGAGGACAGAACGATCTTGCTTGGGAAAGCACTC
seq00032   AGGTAGGTTTGCATTTCCCCCATCTTGAGGGGGGCAAAAGGCAGTAAATAGCTAGGTATCGGTCCCATTCTCCAGGTCGGGCGGACTCCTAAAAACCTCACCCTTGTGCTCCTAATGTACGCGCGCTTGAGATCCGAGCCCATCAAGATAGATCACGTATGCCGACCGAGCTACCTGATTGATTATCGTCAAGCAGTCGCAGTTCCTTGAATGGGACCGTGAGACCTATCAAATATTCTCCGTCATCCACATGAAGCGGGATTACAGTGTACAGCCACACGCCAGCGCCCGTTCGCTCCTGTATGCGTAGCGTCTCCGAACAGCCCATGCAATTCCAGAATAGCTTATGTAGTCGCCCAGTTCCCGAGTTAACTTAAGTAACAGTAAGAACTAGCATTTTCGCAGAACCCGGAGTCGAATACTAAACGACGGAGCAAACCCCCATGAGATATTAAAAACGATTCGCTCAGGTATGCAGATATTGGTAGGGTTTAGACAACCCGCGGGAGGAGCCCTCATAGGCAATATATCGTTTCCCGTAATGTCAGGCGGAAACGTTAACTAATCATTCTCTCTGGACGCGAAACGATGACTGCATTACGGTGTTCTAGGGGGCGAAGGGCTAAGCCTTTGCTCGTTTCGCATTACCATCACGCCTCCTCGCTAGACTCTTGTCTCAAGTGAGTGCTACGAAACACACCCGCCATTAAGTCACTCAAGCTGATTTGAGCTGCTGTAAACGTACCTGTGGTATTTTAGTTCTTCTTCTTTCCATATCGCACTGTGTGTAGACGTACTGAGGGCCCAGGGAATTGGTTAAGGGTACTTACGGTGCGGCTTTGTTAAAAGCGCCTACCGCTTGCGGACTGTAAGGCGTGCGTATCCGGCCAGCACAATGTTGAGGGGTTAAACTACTACGGATTAAAAGTAGGCCTCACACATACAAGACGGTGTGAAATCCTGGCTGTATGTTATACTATTGGCCGTGGTGTACGAAACACGTCGTGGTAAGGAGCATCAGATATCTCTATAGGATCATATAAATTCTCTTGGTGTCGCCCTCCAGGAGGACTTCAAGCACTGAATCGGCGGCACGCGTTAAAAACTGGTGGATGCGCGCGTAAATGACCCCTCCAGCCGTGACATGACAGTTATCTACCATCGTCCCGGGTGAAGGCCTGAGCACTAGCCAAAGGGAGGCGTATCTGTAGCGGGAAGCTCTTACTGAGCGCGACTGTGCTCCCATGCGCGCGACCGAAGACTTACAAAGGACGACCAGCTGGAGGGCATTGAGAAGTGGGGGGATGAAAGTTACTCTACACCGCGCGATATGCCCTAGAGCGGTTGTCCGCGAATAGCACTTGATACCATAATGTCGCTATGGCTCATGCCGAGGTATTTGTGGGCAATGGATACACCATAATCCTTTGCAGTATCGCGTAAAAGCGACGCTTAGCCGGGTTAGGATGAACAGGATCTTGAATGCTTCTTTATTGGCCATAAACCTACGCTCTTTAAGGGTTTGCGATCTTGCTCCATCCTAAGCGTTGGGTCACACGGTCGAGGCTTAGTACGGTTGGTACATGTAAACTCGGCTGGTAGTTAGAATGTATTAATCGCCTGCGGAATATAGCACGGATGACCGCAGAGACGCGTAAGACTCCCTTTCAGTCGTTGCCATCCTTAAACGGCTTATATGATATCTTGTGTAGAATCACGCGCGTACGTCATTTCCTTGGCACAAGACGGTCGGTGTGCGACTCAACGCCGTGCCCTACAATCGAGGTTCCAGACCGATTGCGACGAGATCTTGCATACTATGCGCCCTGTAGTTAGATACTCACAACAAGGGAAGCGCTTGCAGCGTAAAGAGAACTCTGGTCGAACAATCCACGACGGAACTTAGTGCAAACTCAAATTGTACATTCCGTCTTTTTGCTACAACCAAGTCACTCGGGTTGTAGCACAAACCTACCCAAAGCCCGACACGCGGGTGGTTGATCAATGCCCCGTAATAGTTGCTAGGCGGCTTTAACGGAATTTCATATGACGGGTATCATCGACCCATACAGAGAGGGCGTGAATCCTGGGACCCAACCGAACACCCGTAGTGCCCGTTTTGCTTTATGCGGTATACCTTCAGTTGGGCCAAAAACGATGAAGGAAGATGTGGTGAGAGCAAAAACGTCCTTTTAGGAAATGTCTAATATCTAAGTATAGCGTACGACAAACTGTCCGAGCGAGACAAGGTGAGGACAGAACGATCTTGCTTGGGAAAGCACTC
seq00033   AGGTAGGTTTGCATTTCCCCCATCTTGAGGGGGGCAAAAGGCAGTAAATAGCTAGGTATCGGTCCCATTCTCCAGGTCGGGCGGACTCCTAAAAACCTCACCCTTGTGCTCCTAATGTACGCGCGCTTGAGATCCGAGCCCATCAAGATAGATCACGTATGCCGACCGAGCTACCTGATTGATTATCGTCAAGCAGTCGCAGTTCCTTGAATGGGACCGTGAGACCTATCAAATATTCTCCGTCATCCACATGAAGCGGGATTACAGTGTACAGCCACACGCCAGCGCCCGTTCGCTCCTGTATGCGTAGCGTCTCCGAACAGCCCATGCAATTCCAGAATAGCTTATGTAGTCGCCCAGTTCCCGAGTTAACTTAAGTAACAGTAAGAACTAGCATTTTCGCAGAACCCGGAGTCGAATACTAAACGACGGAGCAAACCCCCATGAGATATTAAAAACGATTCGCTCAGGTATGCAGATATTGGTAGGGTTTAGACAACCCGCGGGAGGAGCCCTCATAGGCAATATATCGTTTCCCGTAATGTCAGGCGGAAACGTTAACTAATCATTCTCTCTGGACGCGAAACGATGACTGCATTACGGTGTTCTAGGGGGCGAAGGGCTAAGCCTTTGCTCGTTTCGCATTACCATCACGCCTCCTCGCTAGACTCTTGTCTCAAGTGAGTGCTACGAAACACACCCGCCATTAAGTCACTCAAGCTGATTTGAGCTGCTGTAAACGTACCTGTGGTATTTTAGTTCTTCTTCTTTCCATATCGCACTGTGTGTAGACGTACTGAGGGCCCAGGGAATTGGTTAAGGGTACTTACGGTGCGGCTTTGTTAAAAGCGCCTACCGCTTGCGGACTGTAAGGCGTGCGTATCCGGCCAGCACAATGTTGAGGGGTTAAACTACTACGGATTAAAAGTAGGCCTCACACATACAAGACGGTGTGAAATCCTGGCTGTATGTTATACTATTGGCCGTGGTGTACGAAACACGTCGTGGTAAGGAGCATCAGATATCTCTATAGGATCATATAAATTCTCTTGGTGTCGCCCTCCAGGAGGACTTCAAGCACTGAATCGGCGGCACGCGTTAAAAACTGGTGGATGCGCGCGTAAATGACCCCTCCAGCCGTGACATGACAGTTATCTACCATCGTCCCGGGTGAAGGCCTGAGCACTAGCCAAAGGGAGGCGTATCTGTAGCGGGAAGCTCTTACTGAGCGCGACTGTGCTCCCATGCGCGCGACCGAAGACTTACAAAGGACGACCAGCTGGAGGGCATTGAGAAGTGGGGGGATGAAAGTTACTCTACACCGCGCGATATGCCCTAGAGCGGTTGTCCGCGAATAGCACTTGATACCATAATGTCGCTATGGCTCATGCCGAGGTATTTGTGGGCAATGGATACACCATAATCCTTTGCAGTATCGCGTAAAAGCGACGCTTAGCCGGGTTAGGATGAACAGGATCTTGAATGCTTCTTTATTGGCCATAAACCTACGCTCTTTAAGGGTTTGCGATCTTGCTCCATCCTAAGCGTTGGGTCACACGGTCGAGGCTTAGTACGGTTGGTACATGTAAACTCGGCTGGTAGTTAGAATGTATTAATCGCCTGCGGAATATAGCACGGATGACCGCAGAGACGCGTAAGACTCCCTTTCAGTCGTTGCCATCCTTAAACGGCTTATATGATATCTTGTGTAGAATCACGCGCGTACGTCATTTCCTTGGCACAAGACGGTCGGTGTGCGACTCAACGCCGTGCCCTACAATCGAGGTTCCAGACCGATTGCGACGAGATCTTGCATACTATGCGCCCTGTAGTTAGATACTCACAACAAGGGAAGCGCTTGCAGCGTAAAGAGAACTCTGGTCGAACAATCCACGACGGAACTTAGTGCAAACTCAAATTGTACATTCCGTCTTTTTGCTACAACCAAGTCACTCGGGTTGTAGCACAAACCTACCCAAAGCCCGACACGCGGGTGGTTGATCAATGCCCCGTAATAGTTGCTAGGCGGCTTTAACGGAATTTCATATGACGGGTATCATCGACCCATACAGAGAGGGCGTGAATCCTGGGACCCAACCGAACACCCGTAGTGCCCGTTTTGCTTTATGCGGTATACCTTCAGTTGGGCCAAAAACGATGAAGGAAGATGTGGTGAGAGCAAAAACGTCCTTTTAGGAAATGTCTAATATCTAAGTATAGCGTACGACAAACTGTCCGAGCGAGACAAGGTGAGGACAGAACGATCTTGCTTGGGAAAGCACTC
