# Supplementary material for: How Good Are Indirect Tests at Detecting Recombination in Human mtDNA?
Source: G3 (Bethesda). 2013 Jul 1;3(7):1095–104. doi: 10.1534/g3.113.006510 (PMC3704238; doi:10.1534/g3.113.006510)
Supplement: Supporting Information [file supp_g3.113.006510_FileS2.gz › SequenceData/mtDNA_ratehet&popgrowth/0/3rdbase/Infiles/0_90-new.txt]

33 2284
seq00001   ATTCCAAAGACAGCGTAAGCAGAAGTTCGTCCAGGTCCTGGTAGATTAGGGAGCGTGGGAGCATTAAATTGTCGCTTTACGGACCGCTAACGTGAGACGTCGAGAGCAGTGGGACTCCCCGTATTATCGAGCACCTTAACCGAGAAGAGTCTCAGCGGCCCATATCTTTCCATCGCACAACATCTACTTCCACAACTATGCAGAACTATATCTCTACCAAAACATTACCACTCATAGGAGCAAATTATTAGTAGCTTACATCTACAGCACGCTCGCCTGCCATCGGTGGGCACACGTGCAGCGTGAGTATATGAGTGCTCAGTACTTCGCTGCGCTGAATATATGCCTTGATGCTTGGGCCTAATACCCCGTTACATGACACCGCGGCAGAAACCGCGGCTAGGAAGCGCAACAATGGGTGCTCTCGACTATTATCGCTAATCTGTACTACAAAAGTATAATCCGAAAGAGTAACCGAGACCGAGTTAATGCGTAGGACAAGCATTGCATTGGCGAGCGTGAGTGTGTCGGCCTCCGGTGAGGGAGGGATACAGGGGGGCTTAGTACGTTAAAGTTTCACGTCGAGCCTACACGGTATATGAACAGGCACGTCATCCTGTCTCCGCTAGTCTATGAAGGGTACATGAACCCCATTTAATCTCGCTTACCGTAACCGTCAAAAAGCGTGTATCGTTGTGGCTTGGGACGGCGTAATGATACAGATATTCCCCCCACCGGTATTCCCAGCCATTCTTCATATCATGAATCGCCGTGTGTCAGGGGTGAACGACCTAACGACACGTCGCCGCACACGATGCAAGTTGTGGGCCCTTGGGGAGGGGATTCAACTAGCAGCGAGTCAGGTCGAACTTCCAGTAATATTTCAAGGGTTCCTGGGAGACTGGTAGGTCTTGCACAGGTACACTTTTTTATAGGTGCTATTTAAACAAGTACCCGCCCTGCAGCCCACGCACAGGTTACTAGTTACGGACAGACGTACCTGACCACTCCGTTATTCATCCGTGGTCTAGGATTCACGGCAGAGACGCAAGATCTTCTAACTGCCAGCGCTGATGGCTGCTCGAAGAGGACGGGAAGTCAGCATAGATTAGCGAAGCCGTACGTACGTAATAATGTCAGTTAACACGAAAGCCCCAACATACCTTGGCTGCGTAAATCCAACCCGACTAACGTGTGTATGGTCTTCCCGCGGACCCTGCATCCATAAGGAGGAACACGGGTCAATGATGTAATTTGGGATATATAGGCAAACTCGGTTACCCGGGCATGCTCATGAATACCCGAAATCTATAGTGTACGTACATCTAACCGTACGCGTCTTTTACACTTACGCTGGACCGAGAACAGGATACAAGCCAGCCTGGAACCCCCGGCCGAAACGGCCGGGAGGCATAGATACGTCGCCAAATATTTAGGGTAAAGGAGGTCTTCGTGATGGCAAACTACTCATGGATAGTGTGACCACCGGTTCCTCGACGGACTGGCCGGACTGATCTTCAGGTTAGTCCAAACGGACTCGGATGGAGAACAATGCATGTTCGCACGTGAAGTGTTCTGGAGCGTTGCCAGGTGCGAGAAGTGGGAGTATAGGAATAGTATGTATGGACTTATATGTAGTCAACGCCCAGTATCTGAGTAAGTTATCCCATAGACAGAATCGCGCATAAAGCGAGTCAAAATGTATATTGCACTTTTGAGCTGGGTATATGTCCTCCTCGGACTGGTTAATCTAGCGCGCAATGGGCAATTCTCCAGGGAGCGAAGCTCAGACGATCGGGAAACATCAACCATTCAATGTCATCGAACTGCGCTTTCGACCGGCAGCTGACGAAGCTGTAGCGACGAGTACCTGAGCGCAGTGTCTCCATTAATGTAGGATTATCCGCACCCTGCTGATAACACGATGCAGCCACCATATCGATGCCTATCCATCATTGATAACAGCTAGGGTGTTGATCCCCATGTTTGGAGCATGGACCTGTAAGAGAGACCTAAGGCTTATCCATTATTCGGGCAAATCAATTGAGGATAAAGACCAAAAGAGTTAAATCCAGAGTCGAGACTTGTACACATAAATCCGCTAATATACTTACGACTCCCTACTCTAGAAACTACGAAGTGAAGGGCCCAGTGCTCAATAATTCTGAAAGTAGTCCCTATGTATGTTTGAGAAAGAGGGCCTTAGCACCCACCGACATGATGCGCGTTGAGTCCGAACCGTTTTGGTAAATAGCGTTCCGCAGGCCTCAGCTGATTGAGCTAG
seq00002   ATTCCAAAGACAGCGTAAGCAGAAGTTCGTCCAGGTCCTGGTAGATTAGGGAGCGTGGGAGCATTAAATTGTCGCTTTACGGACCGCTAACGTGAGACGTCGAGAGCAGTGGGACTCCCCGTATTATCGAGCACCTTAACCGAGAAGAGTCTCAGCGGCCCATATCTTTCCATCGCACAACATCTACTTCCACAACTATGCAGAACTATATCTCTACCAAAACATTACCACTCATAGGAGCAAATTATTAGTAGCTTACATCTACAGCACGCTCGCCTGCCATCGGTGGGCACACGTGCAGCGTGAGTATATGAGTGCTCAGTACTTCGCTGCGCTGAATATATGCCTTGATGCTTGGGCCTAATACCCCGTTACATGACACCGCGGCAGAAACCGCGGCTAGGAAGCGCAACAATGGGTGCTCTCGACTATTATCGCTAATCTGTACTACAAAAGTATAATCCGAAAGAGTAACCGAGACCGAGTTAATGCGTAGGACAAGCATTGCATTGGCGAGCGTGAGTGTGTCGGCCTCCGGTGAGGGAGGGATACAGGGGGGCTTAGTACGTTAAAGTTTCACGTCGAGCCTACACGGTATATGAACAGGCACGTCATCCTGTCTCCGCTAGTCTATGAAGGGTACATGAACCCCATTTAATCTCGCTTACCGTAACCGTCAAAAAGCGTGTATCGTTGTGGCTTGGGACGGCGTAATGATACAGATATTCCCCCCACCGGTATTCCCAGCCATTCTTCATATCATGAATCGCCGTGTGTCAGGGGTGAACGACCTAACGACACGTCGCCGCACACGATGCAAGTTGTGGGCCCTTGGGGAGGGGATTCAACTAGCAGCGAGTCAGGTCGAACTTCCAGTAATATTTCAAGGGTTCCTGGGAGACTGGTAGGTCTTGCACAGGTACACTTTTTTATAGGTGCTATTTAAACAAGTACCCGCCCTGCAGCCCACGCACAGGTTACTAGTTACGGACAGACGTACCTGACCACTCCGTTATTCATCCGTGGTCTAGGATTCACGGCAGAGAGGCAAGATCTTCTAACTGCCAGCGCTGATGGCTGCTCGAAGAGGACGGGAAGTCAGCATAGATTAGCGAAGCCGTACGTACGTAATAATGTCAGTTAACACGAAAGCCCCAACATACCTTGGCTGCGTAAATCCAACCCGACTAACGTGTGTATGGTCTTCCCGCGGACCCTGCATCCATAAGGAGGAACACGGGTCAATGATGTAATTTGGGATATATAGGCAAACTCGGTTACCCGGGCATGCTCATGAAAACCCGAAATCTATAGTGTACGTACATCTAACCGTACGCGTCTTTTACACTTACGCTGGACCGAGAACAGGATACAAGCCAGCCTGGAACCCCCGGCCGAAACGGCCGGGAGGCATAGATACGTCGCCAAATATTTAGGGTAAAGGAGGTCTTCGTGATGGCAAACTACTCATGGATAGTGTGACCACCGGTTCCTCGACGCACTGGCCGGACTGATCTTCAGGTTAGTCCAAACGGACTCGGATGGAGAACAATGCATGTTCGCACGTGAAGTGTTCTGGAGCGTTGCCAGGTGCGAGAAGTGGGAGTATAGGAATAGTATGTATGGACTTATATGTAGTCAACGCCCAGTATCTGAGTAAGTTATCCCATAGACAGAATCGCGCATAAAGCGAGTCAAAATGTATATTGCACTTTTGAGCTGGGTATATGTCCTCCTCGGACTGGTTAATCTAGCGCGCAATGGGCAATTCTCCAGGGAGCGAAGCTCAGACGATCGGGAAACATCAACCATTCAATGTCATCGAACTGCGCTTTCGACCGGCAGCTGACGAAGCTGTAGCGACGAGTACCTGAGCGCAGTGTCTCCATTAATGTAGGATTATCCGCACCCTGCTGATAACACGATGCAGCCACCATATCGATGCCTATCCATCATTGATAACAGCTAGGGTGTTGATCCCCATGTTTGGAGCATGGACCTGTAAGAGAGACCTAAGGCTTATCCATTATTCGGGCAAATCAACTGAGGATAAGGACCAAAAGAGTTAAATCCAGAGTCGAGACTTGTACACATAAATCCGCTAATATACTTACGACTCCCTACTCTAGAAACTACGAAGTGAAGGGCCCAGTGCTCAATAATTCTGAAAGTTGTCCCTATGTATGTTTGAGAAAGAGGGCCTTAGCACCCACCGACATCATGCGCGTTGAGTCCGAACCGTTTTGGTAAATAGCGTTCCGCAGGCCTCAGCTGATTGAGCTAG
seq00003   ATTCCAAAGACAGCGTAAGCAGAAGTTCGTCCAGGTCCTGGTAGATTAGGGAGCGTGGGAGCATTAAATTGTCGCTTTACGGACCGCTAACGTGAGACGTCGAGAGCAGTGGGACTCCCCGTATTATCGAGCACCTTAACCGAGAAGAGTCTCAGCGGCCCATATCTTTCCATCGCACAACATCTACTTCCACAACTATGCAGAACTATATCTCTACCAAAACATTACCACTCATAGGAGCAAATTATTAGTAGCTTACATCTACAGCACGCTCGCCTGCCATCGGTGGGCACACGTGCAGCGTGAGTATATGAGTGCTCAGTACTTCGCTGCGCTGAATATATGCCTTGATGCTTGGGCCTAATACCCCGTTACATGACACCGCGGCAGAAACCGCGGCTAGGAAGCGCAACAATGGGTGCTCTCGACTATTATCGCTAATCTGTACTACAAAAGTATAATCCGAAAGAGTAACCGAGACCGAGTTAATGCGTAGGACAAGCATTGCATTGGCGAGCGTGAGTGTGTCGGCCTCCGGTGAGGGAGGGATACAGGGGGGCTTAGTACGTTAAAGTTTCACGTCGAGCCTACACGGTATATGAACAGGCACGTCATCCTGTCTCCGCTAGTCTATGAAGGGTACATGAACCCCATTTAATCTCGCTTACCGTAACCGTCAAAAAGCGTGTATCGTTGTGGCTTGGGACGGCGTAATGATACAGATATTCCCCCCACCGGTATTCCCAGCCATTCTTCATATCATGAATCGCCGTGTGTCAGGGGTGAACGACCTAACGACACGTCGCCGCACACGATGCAAGTTGTGGGCCCTTGGGGAGGGGATTCAACTAGCAGCGAGTCAGGTCGAACTTCCAGTAATATTTCAAGGGTTCCTGGGAGACTGGTAGGTCTTGCACAGGTACACTTTTTTATAGGTGCTATTTAAACAAGTACCCGCCCTGCAGCCCACGCACAGGTTACTAGTTACGGACAGACGTACCTGACCACTCCGTTATTCATCCGTGGTCTAGGATTCACGGCAGAGAGGCAAGATCTTCTAACTGCCAGCGCTGATGGCTGCTCGAAGAGGACGGGAAGTCAGCATAGATTAGCGAAGCCGTACGTACGTAATAATGTCAGTTAACACGAAAGCCCCAACATACCTTGGCTGCGTAAATCCAACCCGACTAACGTGTGTATGGTCTTCCCGCGGACCCTGCATCCATAAGGAGGAACACGGGTCAATGATGTAATTTGGGATATATAGGCAAACTCGGTTACCCGGGCATGCTCATGAATACCCGAAATCTATAGTGTACGTACATCTAACCGTACGCGTCTTTTACACTTACGCTGGACCGAGAACAGGATACAAGCCAGCCTGGAACCCCCGGCCGAAACGGCCGGGAGGCATAGATACGTCGCCAAATATTTAGGGTAAAGGAGGTCTTCGTGATGGCAAACTACTCATGGATAGTGTGACCACCGGTTCCTCGACGGACTGGCCGGACTGATCTTCAGGTTAGTCCAAACGGACTCGGATGGAGAACAATGCATGTTCGCACGTGAAGTGTTCTGGAGCGTTGCCAGGTGCGAGAAGTGGGAGTATAGGAATAGTATGTATGGACTTATATGTAGTCAACGCCCAGTATCTGAGTAAGTTATCCCATAGACAGAATCGCGCATAAAGCGAGTCAAAATGTATATTGCACTTTTGAGCTGGGTATATGTCCTCCTCGGACTGGTTAATCTAGCGCGCAATGGGCAATTCTCCAGGGAGCGAAGCTCAGACGATCGGGAAACATCAACCATTCAATGTCATCGAACTGCGCTTTCGACCGGCAGCTGACGAAGCTGTAGCGACGAGTACCTGAGCGCAGTGTCTCCATTAATGTAGGATTATCCGCACCCTGCTGATAACACGATGCAGCCACCATATCGATGCCTATCCATCATTGATAACAGCTAGGGTGTTGATCCCCATGTTTGGAGCATGGACCTGTAAGAGAGACCTAAGGCTTATCCATTATTCGGGCAAATCAATTGAGGATAAAGCCCAAAAGAGTTAAATCCAGAGTCGAGACTTGTACACATAAATCCGCTAATATACTTACGACTCCCTACTCTAGAAACTACGAAGTGAAGGGCCCAGTGCTCAATAATTCTGAAAGTAGTCCCTATGTATGTTTGAGAAAGAGGGCCTTAGCACCCACCGACATGATGGGCGTTGAGTCCGAACCGTTTTGGTAAATAGCGTTCCGCAGGCCTCAGCTGATTGAGCTAG
seq00004   ATTCCAAAGACAGCGTAAGCAGAAGTTCGTCCAGGTCCTGGTAGATTAGGGAGCGTGGGAGCATTAAATTGTCGCTTTACGGACCGCTAACGTGAGACGTCGAGAGCAGTGGGACTCCCCGTATTATCGAGCACCTTAACCGAGAAGAGTCTCAGCGGCCCATATCTTTCCATCGCACAACATCTACTTCCACAACTATGCAGAACTATATCTCTACCAAAACATTACCACTCATAGGAGCAAATTATTAGTAGCTTACATCTACAGCACGCTCGCCTGCCATCGGTGGGCACACGTGCAGCGTGAGTATATGAGTGCTCAGTACTTCGCTGCGCTGAATATATGCCTTGATGCTTGGGCCTAATACCCCGTTACATGACACCGCGGCAGAAACCGCGGCTAGGAAGCGCAACAATGGGTGCTCTCGACTATTATCGCTAATCTGTACTACAAAAGTATAATCCGAAAGAGTAACCGAGACCGAGTTAATGCGTAGGACAAGCATTGCATTGGCGAGCGTGAGTGTGTCGGCCTCCGGTGAGGGAGGGATACAGGGGGGCTTAGTACGTTAAAGTTTCACGTCGAGCCTACACGGTATATGAACAGGCACGTCATCCTGTCTCCGCTAGTCTATGAAGGGTACATGAACCCCATTTAATCTCGCTTACCGTAACCGTCAAAAAGCGTGTATCGTTGTGGCTTGGGAAGGCGTAATGATACAGATATTCCCCCCACCGGTATTCCCAGCCATTCTTCATATCATGAATCGCCGTGTGTCAGGGGTGAACGACCTAACGACACGTCGCCGCACACGATGCAAGTTGTGGGCCCTTGGGGAGGGGATTCAACTAGCAGCGAGTCAGGTCGAACTTCCAGTAATATTTCAAGGGTTCCTGGGAGACTGGTAGGTCTTGCACAGGTACACTTTTTTATAGGTGCTATTTAAACAAGTACCCGCCCTGCAGCCCACGCACAGGTTACTAGTTACGGACAGACGTACCTGACCACTCCGTTATTCATCCGTGGTCTAGGATTCACGGCAGAGAGGCAAGATCTTCTAACTGCCAGCGCTGATGGCTGCTCGAAGAGGACGGGAAGTCAGCATAGATTAGCGAAGCCGTACGTACGTAATAATGTCAGTTAACACGAAAGCCCCAACATACCTTGGCTGCGTAAATCCAACCCGACTAACGTGTGTATGGTCTTCCCGCGGACCCTGCATCCATAAGGAGGAACACGGGTCAATGATGTAATTTGGGATATATAGGCAAACTCGGTTACCCGGGCATGCTCATGAAAACCCGAAATCTATAGTGTACGTACATCTAACCGTACGCGTCTTTTACACTTACGCTGGACCGAGAACAGGATACAAGCCAGCCTGGAACCCCCGGCCGAAACGGCCGGGAGGCATAGATACGTCGCCAAATATTTAGGGTAAAGGAGGTCTTCGTGATGGCAAACTACTCATGGATAGTGTGACCACCGGTTCCTCGACGGACTGGCCGGACTGATCTTCAGGTTAGTCCAAACGGACTCGGATGGAGAACAATGCATGTTCGCACGTGAAGTGTTCTGGAGCGTTGCCAGGTGCGAGAAGTGGGAGTATAGGAATAGTATGTATGGACTTATATGTAGTCAACGCCCAGTATCTGAGTAAGTTATCCCATAGACAGAATCGCGCATAAAGCGAGTCAAAATGTATATTGCACTTTTGAGCTGGGTATATGTCCTCCTCGGACTGGTTAATCTAGCGCGCAATGGGCAATTCTCCAGGGAGCGAAGCTCAGACGATCGGGAAACATCAACCATTCAATGTCATCGAACTGCGCTTTCGACCGGCAGCTGACGAAGCTGTAGCGACGAGTACCTGAGCGCAGTGTCTCCATTAATGTAGGATTATCCGCACCCTGCTGATAACACGATGCAGCCACCATATCGATGCCTATCCATCATTGATAACAGCTAGGGTGTTGATCCCCATGTTTGGAGCATGGACCTGTAAGAGAGACCTAAGGCTTATCCATTATTCGGGCAAATCAATTGAGGATAAAGACCAAAAGAGTTAAATCCAGAGTCGAGACTTGTACACATAAATCCGCTAATATACTTACGACTCCCTACTCTAGAAACTACGAAGTGAAGGGCCCAGTGCTCAATAATTCTGAAAGTTGTCCCTATGTATGTTTGAGAAAGAGGGCCTTAGCACCCACCGACATGATGCGCGTTGAGTCCGAACCGTTTTGGTAAATAGCGTTCCGCAGGCCTCAGCTGATTGAGCTAG
seq00005   ATTCCAAAGACAGCGTAAGCAGAAGTTCGTCCAGGTCCTGGTAGATTAGGGAGCGTGGGAGCATTAAATTGTCGCTTTACGGACCGCTAACGTGAGACGTCGAGAGCAGTGGGACTCCCCGTATTATCGAGCACCTTAACCGAGAAGAGTCTCAGCGGCCCATATCTTTCCATCGCACAACATCTACTTCCACAACTATGCAGAACTATATCTCTACCAAAACATTACCACTCATAGGAGCAAATTATTAGTAGCTTACATCTACAGCACGCTCGCCTGCCATCGGTGGGCACACGTGCAGCGTGAGTATATGAGTGCTCAGTACTTCGCTGCGCTGAATATATGCCTTGATGCTTGGGCCTAATACCCCGTTACATGACACCGCGGCAGAAACCGCGGCTAGGAAGCGCAACAATGGGTGCTCTCGACTATTATCGCTAATCTGTACTACAAAAGTATAATCCGAAAGAGTAACCGAGACCGAGTTAATGCGTAGGACAAGCATTGCATTGGCGAGCGTGAGTGTGTCGGCCTCCGGTGAGGGAGGGATACAGGGGGGCTTAGTACGTTAAAGTTTCACGTCGAGCCTACACGGTATATGAACAGGCACGTCATCCTGTCTCCGCTAGTCTATGAAGGGTACATGAACCCCATTTAATCTCGCTTACCGTAACCGTCAAAAAGCGTGTATCGTTGTGGCTTGGGACGGCGTAATGATACAGATATTCCCCCCACCGGTATTCCCAGCCATTCTTCATATCATGAATCGCCGTGTGTCAGGGGTGAACGACCTAACGACACGTCGCCGCACACGATGCAAGTTGTGGGCCCTTGGGGAGGGGATTCAACTAGCAGCGAGTCAGGTCGAACTTCCAGTAATATTTCAAGGGTTCCTGGGAGACTGGTAGGTCTTGCACAGGTACACTTTTTTATAGGTGCTATTTAAACAAGTACCCGCCCTGCAGCCCACGCACAGGTTACTAGTTACGGACAGACGTACCTGACCACTCCGTTATTCATCCGTGGTCTAGGATTCACGGCAGAGAGGCAAGATCTTCTAACTGCCAGCGCTGATGGCTGCTCGAAGAGGACGGGAAGTCAGCATAGATTAGCGAAGCCGTACGTACGTAATAATGTCAGTTAACACGAAAGCCCCAACATACCTTGGCTGCGTAAATCCAACCCGACTAACGTGTGTATGGTCTTCCCGCGGACCCTGCATCCATAAGGAGGAACACGGGTCAATGATGTAATTTGGGATATATAGGCAAACTCGGTTACCCGGGCATGCTCATGAAAACCCGAAATCTATAGTGTACGTACATCTAACCGTACGCGTCTTTTACACTTACGCTGGACCGAGAACAGGATACAAGCCAGCCTGGAACCCCCGGCCGAAACGGCCGGGAGGCATAGATACGTCGCCAAATATTTAGGGTAAAGGAGGTCTTCGTGATGGCAAACTACTCATGGATAGTGTGACCACCGGTTCCTCGACGCACTGGCCGGACTGATCTTCAGGTTAGTCCAAACGGACTCGGATGGAGAACAATGCATGTTCGCACGTGAAGTGTTCTGGAGCGTTGCCAGGTGCGAGAAGTGGGAGTATAGGAATAGTATGTATGGACTTATATGTAGTCAACGCCCAGTATCTGAGTAAGTTATCCCATAGACAGAATCGCGCATAAAGCGAGTCAAAATGTATATTGCACTTTTGAGCTGGGTATATGTCCTCCTCGGACTGGTTAATCTAGCGCGCAATGGGCAATTCTCCAGGGAGCGAAGCTCAGACGATCGGGAAACATCAACCATTCAATGTCATCGAACTGCGCTTTCGACCGGCAGCTGACGAAGCTGTAGCGACGAGTACCTGAGCGCAGTGTCTCCATTAATGTAGGATTATCCGCACCCTGCTGATAACACGATGCAGCCACCATATCGATGCCTATCCATCATTGATAACAGCTAGGGTGTTGATCCCCATGTTTGGAGCATGGACCTGTAAGAGAGACCTAAGGCTTATCCATTATTCGGGCAAATCAACTGAGGATAAGGACCAAAAGAGTTAAATCCAGAGTCGAGACTTGTACACATAAATCCGCTAATATACTTACGACTCCCTACTCTAGAAACTACGAAGTGAAGGGCCCAGTGCTCAATAATTCTGAAAGTTGTCCCTATGTATGTTTGAGAAAGAGGGCCTTAGCACCCACCGACATCATGCGCGTTGAGTCCGAACCGTTTTGGTAAATAGCGTTCCGCAGGCCTCAGCTGATTGAGCTAG
seq00006   ATTCCAAAGACAGCGTAAGCAGAAGTTCGTCCAGGTCCTGGTAGATTAGGGAGCGTGGGAGCATTAAATTGTCGCTTTACGGACCGCTAACGTGAGACGTCGAGAGCAGTGGGACTCCCCGTATTATCGAGCACCTTAACCGAGAAGAGTCTCAGCGGCCCATATCTTTCCATCGCACAACATCTACTTCCACAACTATGCAGAACTATATCTCTACCAAAACATTACCACTCATAGGAGCAAATTATTAGTAGCTTACATCTACAGCACGCTCGCCTGCCATCGGTGGGCACACGTGCAGCGTGAGTATATGAGTGCTCAGTACTTCGCTGCGCTGAATATATGCCTTGATGCTTGGGCCTAATACCCCGTTACATGACACCGCGGCAGAAACCGCGGCTAGGAAGCGCAACAATGGGTGCTCTCGACTATTATCGCTAATCTGTACTACAAAAGTATAATCCGAAAGAGTAACCGAGACCGAGTTAATGCGTAGGACAAGCATTGCATTGGCGAGCGTGAGTGTGTCGGCCTCCGGTGAGGGAGGGATACAGGGGGGCTTAGTACGTTAAAGTTTCACGTCGAGCCTACACGGTATATGAACAGGCACGTCATCCTGTCTCCGCTAGTCTATGAAGGGTACATGAACCCCATTTAATCTCGCTTACCGTAACCGTCAAAAAGCGTGTATCGTTGTGGCTTGGGACGGCGTAATGATACAGATATTCCCCCCACCGGTATTCCCAGCCATTCTTCATATCATGAATCGCCGTGTGTCAGGGGTGAACGACCTAACGACACGTCGCCGCACACGATGCAAGTTGTGGGCCCTTGGGGAGGGGATTCAACTAGCAGCGAGTCAGGTCGAACTTCCAGTAATATTTCAAGGGTTCCTGGGAGACTGGTAGGTCTTGCACAGGTACACTTTTTTATAGGTGCTATTTAAACAAGTACCCGCCCTGCAGCCCACGCACAGGTTACTAGTTACGGACAGACGTACCTGACCACTCCGTTATTCATCCGTGGTCTAGGATTCACGGCAGAGAGGCAAGATCTTCTAACTGCCAGCGCTGATGGCTGCTCGAAGAGGACGGGAAGTCAGCATAGATTAGCGAAGCCGTACGTACGTAATAATGTCAGTTAACACGAAAGCCCCAACATACCTTGGCTGCGTAAATCCAACCCGACTAACGTGTGTATGGTCTTCCCGCGGACCCTGCATCCATAAGGAGGAACACGGGTCAATGATGTAATTTGGGATATATAGGCAAACTCGGTTACCCGGGCATGCTCATGAATACCCGAAATCTATAGTGTACGTACATCTAACCGTACGCGTCTTTTACACTTACGCTGGACCGAGAACAGGATACAAGCCAGCCTGGAACCCCCGGCCGAAACGGCCGGGAGGCATAGATACGTCGCCAAATATTTAGGGTAAAGGAGGTCTTCGTGATGGCAAACTACTCATGGATAGTGTGACCACCGGTTCCTCGACGGACTGGCCGGACTGATCTTCAGGTTAGTCCAAACGGACTCGGATGGAGAACAATGCATGTTCGCACGTGAAGTGTTCTGGAGCGTTGCCAGGTGCGAGAAGTGGGAGTATAGGAATAGTATGTATGGACTTATATGTAGTCAACGCCCAGTATCTGAGTAAGTTATCCCATAGACAGAATCGCGCATAAAGCGAGTCAAAATGTATATTGCACTTTTGAGCTGGGTATATGTCCTCCTCGGACTGGTTAATCTAGCGCGCAATGGGCAATTCTCCAGGGAGCGAAGCTCAGACGATCGGGAAACATCAACCATTCAATGTCATCGAACTGCGCTTTCGACCGGCAGCTGACGAAGCTGTAGCGACGAGTACCTGAGCGCAGTGTCTCCATTAATGTAGGATTATCCGCACCCTGCTGATAACACGATGCAGCCACCATATCGATGCCTATCCATCATTGATAACAGCTAGGGTGTTGATCCCCATGTTTGGAGCATGGACCTGTAAGAGAGACCTAAGGCTTATCCATTATTCGGGCAAATCAATTGAGGATAAAGACCAAAAGAGTTAAATCCAGAGTCGAGACTTGTACACATAAATCCGCTAATATACTTACGACTCCCTACTCTAGAAACTACGAAGTGAAGGGCCCAGTGCTCAATAATTCTGAAAGTAGTCCCTATGTATGTTTGAGAAAGAGGGCCTTAGCACCCACCGACATGATGCGCGTTGAGTCCGAACCGTTTTGGTAAATAGCGTTCCGCAGGCCTCAGCTGATTGAGCTAG
seq00007   ATTCCAAAGACAGCGTAAGCAGAAGTTCGTCCAGGTCCTGGTAGATTAGGGAGCGTGGGAGCATTAAATTGTCGCTTTACGGACCGCTAACGTGAGACGTCGAGAGCAGTGGGACTCCCCGTATTATCGAGCACCTTAACCGAGAAGAGTCTCAGCGGCCCATATCTTTCCATCGCACAACATCTACTTCCACAACTATGCAGAACTATATCTCTACCAAAACATTACCACTCATAGGAGCAAATTATTAGTAGCTTACATCTACAGCACGCTCGCCTGCCATCGGTGGGCACACGTGCAGCGTGAGTATATGAGTGCTCAGTACTTCGCTGCGCTGAATATATGCCTTGATGCTTGGGCCTAATACCCCGTTACATGACACCGCGGCAGAAACCGCGGCTAGGAAGCGCAACAATGGGTGCTCTCGACTATTATCGCTAATCTGTACTACAAAAGTATAATCCGAAAGAGTAACCGAGACCGAGTTAATGCGTAGGACAAGCATTGCATTGGCGAGCGTGAGTGTGTCGGCCTCCGGTGAGGGAGGGATACAGGGGGGCTTAGTACGTTAAAGTTTCACGTCGAGCCTACACGGTATATGAACAGGCACGTCATCCTGTCTCCGCTAGTCTATGAAGGGTACATGAACCCCATTTAATCTCGCTTACCGTAACCGTCAAAAAGCGTGTATCGTTGTGGCTTGGGACGGCGTAATGATACAGATATTCCCCCCACCGGTATTCCCAGCCATTCTTCATATCATGAATCGCCGTGTGTCAGGGGTGAACGACCTAACGACACGTCGCCGCACACGATGCAAGTTGTGGGCCCTTGGGGAGGGGATTCAACTAGCAGCGAGTCAGGTCGAACTTCCAGTAATATTTCAAGGGTTCCTGGGAGACTGGTAGGTCTTGCACAGGTACACTTTTTTATAGGTGCTATTTAAACAAGTACCCGCCCTGCAGCCCACGCACAGGTTACTAGTTACGGACAGACGTACCTGACCACTCCGTTATTCATCCGTGGTCTAGGATTCACGGCAGAGACGCAAGATCTTCTAACTGCCAGCGCTGATGGCTGCTCGAAGAGGACGGGAAGTCAGCATAGATTAGCGAAGCCGTACGTACGTAATAATGTCAGTTAACACGAAAGCCCCAACATACCTTGGCTGCGTAAATCCAACCCGACTAACGTGTGTATGGTCTTCCCGCGGACCCTGCATCCATAAGGAGGAACACGGGTCAATGATGTAATTTGGGATATATAGGCAAACTCGGTTACCCGGGCATGCTCATGAATACCCGAAATCTATAGTGTACGTACATCTAACCGTACGCGTCTTTTACACTTACGCTGGACCGAGAACAGGATACAAGCCAGCCTGGAACCCCCGGCCGAAACGGCCGGGAGGCATAGATACGTCGCCAAATATTTAGGGTAAAGGAGGTCTTCGTGATGGCAAACTACTCATGGATAGTGTGACCACCGGTTCCTCGACGGACTGGCCGGACTGATCTTCAGGTTAGTCCAAACGGACTCGGATGGAGAACAATGCATGTTCGCACGTGAAGTGTTCTGGAGCGTTGCCAGGTGCGAGAAGTGGGAGTATAGGAATAGTATGTATGGACTTATATGTAGTCAACGCCCAGTATCTGAGTAAGTTATCCCATAGACAGAATCGCGCATAAAGCGAGTCAAAATGTATATTGCACTTTTGAGCTGGGTATATGTCCTCCTCGGACTGGTTAATCTAGCGCGCAATGGGCAATTCTCCAGGGAGCGAAGCTCAGACGATCGGGAAACATCAACCATTCAATGTCATCGAACTGCGCTTTCGACCGGCAGCTGACGAAGCTGTAGCGACGAGTACCTGAGCGCAGTGTCTCCATTAATGTAGGATTATCCGCACCCTGCTGATAACACGATGCAGCCACCATATCGATGCCTATCCATCATTGATAACAGCTAGGGTGTTGATCCCCATGTTTGGAGCATGGACCTGTAAGAGAGACCTAAGGCTTATCCATTATTCGGGCAAATCAATTGAGGATAAAGACCAAAAGAGTTAAATCCAGAGTCGAGACTTGTACACATAAATCCGCTAATATACTTACGACTCCCTACTCTAGAAACTACGAAGTGAAGGGCCCAGTGCTCAATAATTCTGAAAGTAGTCCCTATGTATGTTTGAGAAAGAGGGCCTTAGCACCCACCGACATGATGCGCGTTGAGTCCGAACCGTTTTGGTAAATAGCGTTCCGCAGGCCTCAGCTGATTGAGCTAG
seq00008   ATTCCAAAGACAGCGTAAGCAGAAGTTCGTCCAGGTCCTGGTAGATTAGGGAGCGTGGGAGCATTAAATTGTCGCTTTACGGACCGCTAACGTGAGACGTCGAGAGCAGTGGGACTCCCCGTATTATCGAGCACCTTAACCGAGAAGAGTCTCAGCGGCCCATATCTTTCCATCGCACAACATCTACTTCCACAACTATGCAGAACTATATCTCTACCAAAACATTACCACTCATAGGAGCAAATTATTAGTAGCTTACATCTACAGCACGCTCGCCTGCCATCGGTGGGCACACGTGCAGCGTGAGTATATGAGTGCTCAGTACTTCGCTGCGCTGAATATATGCCTTGATGCTTGGGCCTAATACCCCGTTACATGACACCGCGGCAGAAACCGCGGCTAGGAAGCGCAACAATGGGTGCTCTCGACTATTATCGCTAATCTGTACTACAAAAGTATAATCCGAAAGAGTAACCGAGACCGAGTTAATGCGTAGGACAAGCATTGCATTGGCGAGCGTGAGTGTGTCGGCCTCCGGTGAGGGAGGGATACAGGGGGGCTTAGTACGTTAAAGTTTCACGTCGAGCCTACACGGTATATGAACAGGCACGTCATCCTGTCTCCGCTAGTCTATGAAGGGTACATGAACCCCATTTAATCTCGCTTACCGTAACCGTCAAAAAGCGTGTATCGTTGTGGCTTGGGACGGCGTAATGATACAGATATTCCCCCCACCGGTATTCCCAGCCATTCTTCATATCATGAATCGCCGTGTGTCAGGGGTGAACGACCTAACGACACGTCGCCGCACACGATGCAAGTTGTGGGCCCTTGGGGAGGGGATTCAACTAGCAGCGAGTCAGGTCGAACTTCCAGTAATATTTCAAGGGTTCCTGGGAGACTGGTAGGTCTTGCACAGGTACACTTTTTTATAGGTGCTATTTAAACAAGTACCCGCCCTGCAGCCCACGCACAGGTTACTAGTTACGGACAGACGTACCTGACCACTCCGTTATTCATCCGTGGTCTAGGATTCACGGCAGAGAGGCAAGATCTTCTAACTGCCAGCGCTGATGGCTGCTCGAAGAGGACGGGAAGTCAGCATAGATTAGCGAAGCCGTACGTACGTAATAATGTCAGTTAACACGAAAGCCCCAACATACCTTGGCTGCGTAAATCCAACCCGACTAACGTGTGTATGGTCTTCCCGCGGACCCTGCATCCATAAGGAGGAACACGGGTCAATGATGTAATTTGGGATATATAGGCAAACTCGGTTACCCGGGCATGCTCATGAAAACCCGAAATCTATAGTGTACGTACATCTAACCGTACGCGTCTTTTACACTTACGCTGGACCGAGAACAGGATACAAGCCAGCCTGGAACCCCCGGCCGAAACGGCCGGGAGGCATAGATACGTCGCCAAATATTTAGGGTAAAGGAGGTCTTCGTGATGGCAAACTACTCATGGATAGTGTGACCACCGGTTCCTCGACGGACTGGCCGGACTGATCTTCAGGTTAGTCCAAACGGACTCGGATGGAGAACAATGCATGTTCGCACGTGAAGTGTTCTGGAGCGTTGCCAGGTGCGAGAAGTGGGAGTATAGGAATAGTATGTATGGACTTATATGTAGTCAACGCCCAGTATCTGAGTAAGTTATCCCATAGACAGAATCGCGCATAAAGCGAGTCAAAATGTATATTGCACTTTTGAGCTGGGTATATGTCCTCCTCGGACTGGTTAATCTAGCGCGCAATGGGCAATTCTCCAGGGAGCGAAGCTCAGACGATCGGGAAACATCAACCATTCAATGTCATCGAACTGCGCTTTCGACCGGCAGCTGACGAAGCTGTAGCGACGAGTACCTGAGCGCAGTGTCTCCATTAATGTAGGATTATCCGCACCCTGCTGATAACACGATGCAGCCACCATATCGATGCCTATCCATCATTGATAACAGCTAGGGTGTTGATCCCCATGTTTGGAGCATGGACCTGTAAGAGAGACCTAAGGCTTATCCATTATTCGGGCAAATCAATTGAGGATAAAGACCAAAAGAGTTAAATCCAGAGTCGAGACTTGTACACATAAATCCGCTAATATACTTACGACTCCCTACTCTAGAAACTACGAAGTGAAGGGCCCAGTGCTCAATAATTCTGAAAGTTGTCCCTATGTATGTTTGAGAAAGAGGGCCTTAGCACCCACCGACATGATGCGCGTTGAGTCCGAACCGTTTTGGTAAATAGCGTTCCGCAGGCCTCAGCTGATTGAGCTAG
seq00009   ATTCCAAAGACAGCGTAAGCAGAAGTTCGTCCAGGTCCTGGTAGATTAGGGAGCGTGGGAGCATTAAATTGTCGCTTTACGGACCGCTAACGTGAGACGTCGAGAGCAGTGGGACTCCCCGTATTATCGAGCACCTTAACCGAGAAGAGTCTCAGCGGCCCATATCTTTCCATCGCACAACATCTACTTCCACAACTATGCAGAACTATATCTCTACCAAAACATTACCACTCATAGGAGCAAATTATTAGTAGCTTACATCTACAGCACGCTCGCCTGCCATCGGTGGGCACACGTGCAGCGTGAGTATATGAGTGCTCAGTACTTCGCTGCGCTGAATATATGCCTTGATGCTTGGGCCTAATACCCCGTTACATGACACCGCGGCAGAAACCGCGGCTAGGAAGCGCAACAATGGGTGCTCTCGACTATTATCGCTAATCTGTACTACAAAAGTATAATCCGAAAGAGTAACCGAGACCGAGTTAATGCGTAGGACAAGCATTGCATTGGCGAGCGTGAGTGTGTCGGCCTCCGGTGAGGGAGGGATACAGGGGGGCTTAGTACGTTAAAGTTTCACGTCGAGCCTACACGGTATATGAACAGGCACGTCATCCTGTCTCCGCTAGTCTATGAAGGGTACATGAACCCCATTTAATCTCGCTTACCGTAACCGTCAAAAAGCGTGTATCGTTGTGGCTTGGGACGGCGTAATGATACAGATATTCCCCCCACCGGTATTCCCAGCCATTCTTCATATCATGAATCGCCGTGTGTCAGGGGTGAACGACCTAACGACACGTCGCCGCACACGATGCAAGTTGTGGGCCCTTGGGGAGGGGATTCAACTAGCAGCGAGTCAGGTCGAACTTCCAGTAATATTTCAAGGGTTCCTGGGAGACTGGTAGGTCTTGCACAGGTACACTTTTTTATAGGTGCTATTTAAACAAGTACCCGCCCTGCAGCCCACGCACAGGTTACTAGTTACGGACAGACGTACCTGACCACTCCGTTATTCATCCGTGGTCTAGGATTCACGGCAGAGAGGCAAGATCTTCTAACTGCCAGCGCTGATGGCTGCTCGAAGAGGACGGGAAGTCAGCATAGATTAGCGAAGCCGTACGTACGTAATAATGTCAGTTAACACGAAAGCCCCAACATACCTTGGCTGCGTAAATCCAACCCGACTAACGTGTGTATGGTCTTCCCGCGGACCCTGCATCCATAAGGAGGAACACGGGTCAATGATGTAATTTGGGATATATAGGCAAACTCGGTTACCCGGGCATGCTCATGAATACCCGAAATCTATAGTGTACGTACATCTAACCGTACGCGTCTTTTACACTTACGCTGGACCGAGAACAGGATACAAGCCAGCCTGGAACCCCCGGCCGAAACGGCCGGGAGGCATAGATACGTCGCCAAATATTTAGGGTAAAGGAGGTCTTCGTGATGGCAAACTACTCATGGATAGTGTGACCACCGGTTCCTCGACGGACTGGCCGGACTGATCTTCAGGTTAGTCCAAACGGACTCGGATGGAGAACAATGCATGTTCGCACGTGAAGTGTTCTGGAGCGTTGCCAGGTGCGAGAAGTGGGAGTATAGGAATAGTATGTATGGACTTATATGTAGTCAACGCCCAGTATCTGAGTAAGTTATCCCATAGACAGAATCGCGCATAAAGCGAGTCAAAATGTATATTGCACTTTTGAGCTGGGTATATGTCCTCCTCGGACTGGTTAATCTAGCGCGCAATGGCCAATTCTCCAGGGAGCGAAGCTCAGACGATCGGGAAACATCAACCATTCAATGTCATCGAACTGCGCTTTCGACCGGCAGCTGACGAAGCTGTAGCGACGAGTACCTGAGCGCAGTGTCTCCATTAATGTAGGATTATCCGCACCCTGCTGATAACACGATGCAGCCACCATATCGATGCCTATCCATCATTGATAACAGCTAGGGTGTTGATCCCCATGTTTGGAGCATGGACCTGTAAGAGAGACCTAAGGCTTATCCATTATTCGGGCAAATCAATTGAGGATAAAGACCAAAAGAGTTAAATCCAGAGTCGAGACTTGTACACATAAATCCGCTAATATACTTACGACTCCCTACTCTAGAAACTACGAAGTGAAGGGCCCAGTGCTCAATAATTCTGAAAGTAGTCCCTATGTATGTTTGAGAAAGAGGGCCTTAGCACCCACCGACATGATGCGCGTTGAGTCCGAACCGTTTTGGTAAATAGCGTTCCGCAGGCCTCAGCTGATTGAGCTAG
seq00010   ATTCCAAAGACAGCGTAAGCAGAAGTTCGTCCAGGTCCTGGTAGATTAGGGAGCGTGGGAGCATTAAATTGTCGCTTTACGGACCGCTAACGTGAGACGTCGAGAGCAGTGGGACTCCCCGTATTATCGAGCACCTTAACCGAGAAGAGTCTCAGCGGCCCATATCTTTCCATCGCACAACATCTACTTCCACAACTATGCAGAACTATATCTCTACCAAAACATTACCACTCATAGGAGCAAATTATTAGTAGCTTACATCTACAGCACGCTCGCCTGCCATCGGTGGGCACACGTGCAGCGTGAGTATATGAGTGCTCAGTACTTCGCTGCGCTGAATATATGCCTTGATGCTTGGGCCTAATACCCCGTTACATGACACCGCGGCAGAAACCGCGGCTAGGAAGCGCAACAATGGGTGCTCTCGACTATTATCGCTAATCTGTACTACAAAAGTATAATCCGAAAGAGTAACCGAGACCGAGTTAATGCGTAGGACAAGCATTGCATTGGCGAGCGTGAGTGTGTCGGCCTCCGGTGAGGGAGGGATACAGGGGGGCTTAGTACGTTAAAGTTTCACGTCGAGCCTACACGGTATATGAACAGGCACGTCATCCTGTCTCCGCTAGTCTATGAAGGGTACATGAACCCCATTTAATCTCGCTTACCGTAACCGTCAAAAAGCGTGTATCGTTGTGGCTTGGGACGGCGTAATGATACAGATATTCCCCCCACCGGTATTCCCAGCCATTCTTCATATCATGAATCGCCGTGTGTCAGGGGTGAACGACCTAACGACACGTCGCCGCACACGATGCAAGTTGTGGGCCCTTGGGGAGGGGATTCAACTAGCAGCGAGTCAGGTCGAACTTCCAGTAATATTTCAAGGGTTCCTGGGAGACTGGTAGGTCTTGCACAGGTACACTTTTTTATAGGTGCTATTTAAACAAGTACCCGCCCTGCAGCCCACGCACAGGTTACTAGTTACGGACAGACGTACCTGACCACTCCGTTATTCATCCGTGGTCTAGGATTCACGGCAGAGAGGCAAGATCTTCTAACTGCCAGCGCTGATGGCTGCTCGAAGAGGACGGGAAGTCAGCATAGATTAGCGAAGCCGTACGTACGTAATAATGTCAGTTAACACGAAAGCCCCAACATACCTTGGCTGCGTAAATCCAACCCGACTAACGTGTGTATGGTCTTCCCGCGGACCCTGCATCCATAAGGAGGAACACGGGTCAATGATGTAATTTGGGATATATAGGCAAACTCGGTTACCCGGGCATGCTCATGAAAACCCGAAATCTATAGTGTACGTACATCTAACCGTACGCGTCTTTTACACTTACGCTGGACCGAGAACAGGATACAAGCCAGCCTGGAACCCCCGGCCGAAACGGCCGGGAGGCATAGATACGTCGCCAAATATTTAGGGTAAAGGAGGTCTTCGTGATGGCAAACTACTCATGGATAGTGTGACCACCGGTTCCTCGACGCACTGGCCGGACTGATCTTCAGGTTAGTCCAAACGGACTCGGATGGAGAACAATGCATGTTCGCACGTGAAGTGTTCTGGAGCGTTGCCAGGTGCGAGAAGTGGGAGTATAGGAATAGTATGTATGGACTTATATGTAGTCAACGCCCAGTATCTGAGTAAGTTATCCCATAGACAGAATCGCGCATAAAGCGAGTCAAAATGTATATTGCACTTTTGAGCTGGGTATATGTCCTCCTCGGACTGGTTAATCTAGCGCGCAATGGGCAATTCTCCAGGGAGCGAAGCTCAGACGATCGGGAAACATCAACCATTCAATGTCATCGAACTGCGCTTTCGACCGGCAGCTGACGAAGCTGTAGCGACGAGTACCTGAGCGCAGTGTCTCCATTAATGTAGGATTATCCGCACCCTGCTGATAACACGATGCAGCCACCATATCGATGCCTATCCATCATTGATAACAGCTAGGGTGTTGATCCCCATGTTTGGAGCATGGACCTGTAAGAGAGACCTAAGGCTTATCCATTATTCGGGCAAATCAACTGAGGATAAGGACCAAAAGAGTTAAATCCAGAGTCGAGACTTGTACACATAAATCCGCTAATATACTTACGACTCCCTACTCTAGAAACTACGAAGTGAAGGGCCCAGTGCTCAATAATTCTGAAAGTTGTCCCTATGTATGTTTGAGAAAGAGGGCCTTAGCACCCACCGACATCATGCGCGTTGAGTCCGAACCGTTTTGGTAAATAGCGTTCCGCAGGCCTCAGCTGATTGAGCTAG
seq00011   ATTCCAAAGACAGCGTAAGCAGAAGTTCGTCCAGGTCCTGGTAGATTAGGGAGCGTGGGAGCATTAAATTGTCGCTTTACGGACCGCTAACGTGAGACGTCGAGAGCAGTGGGACTCCCCGTATTATCGAGCACCTTAACCGAGAAGAGTCTCAGCGGCCCATATCTTTCCATCGCACAACATCTACTTCCACAACTATGCAGAACTATATCTCTACCAAAACATTACCACTCATAGGAGCAAATTATTAGTAGCTTACATCTACAGCACGCTCGCCTGCCATCGGTGGGCACACGTGCAGCGTGAGTATATGAGTGCTCAGTACTTCGCTGCGCTGAATATATGCCTTGATGCTTGGGCCTAATACCCCGTTACATGACACCGCGGCAGAAACCGCGGCTAGGAAGCGCAACAATGGGTGCTCTCGACTATTATCGCTAATCTGTACTACAAAAGTATAATCCGAAAGAGTAACCGAGACCGAGTTAATGCGTAGGACAAGCATTGCATTGGCGAGCGTGAGTGTGTCGGCCTCCGGTGAGGGAGGGATACAGGGGGGCTTAGTACGTTAAAGTTTCACGTCGAGCCTACACGGTATATGAACAGGCACGTCATCCTGTCTCCGCTAGTCTATGAAGGGTACATGAACCCCATTTAATCTCGCTTACCGTAACCGTCAAAAAGCGTGTATCGTTGTGGCTTGGGACGGCGTAATGATACAGATATTCCCCCCACCGGTATTCCCAGCCATTCTTCATATCATGAATCGCCGTGTGTCAGGGGTGAACGACCTAACGACACGTCGCCGCACACGATGCAAGTTGTGGGCCCTTGGGGAGGGGATTCAACTAGCAGCGAGTCAGGTCGAACTTCCAGTAATATTTCAAGGGTTCCTGGGAGACTGGTAGGTCTTGCACAGGTACACTTTTTTATAGGTGCTATTTAAACAAGTACCCGCCCTGCAGCCCACGCACAGGTTACTAGTTACGGACAGACGTACCTGACCACTCCGTTATTCATCCGTGGTCTAGGATTCACGGCAGAGAGGCAAGATCTTCTAACTGCCAGCGCTGATGGCTGCTCGAAGAGGACGGGAAGTCAGCATAGATTAGCGAAGCCGTACGTACGTAATAATGTCAGTTAACACGAAAGCCCCAACATACCTTGGCTGCGTAAATCCAACCCGACTAACGTGTGTATGGTCTTCCCGCGGACCCTGCATCCATAAGGAGGAACACGGGTCAATGATGTAATTTGGGATATATAGGCAAACTCGGTTACCCGGGCATGCTCATGAATACCCGAAATCTATAGTGTACGTACATCTAACCGTACGCGTCTTTTACACTTACGCTGGACCGAGAACAGGATACAAGCCAGCCTGGAACCCCCGGCCGAAACGGCCGGGAGGCATAGATACGTCGCCAAATATTTAGGGTAAAGGAGGTCTTCGTGATGGCAAACTACTCATGGATAGTGTGACCACCGGTTCCTCGACGGACTGGCCGGACTGATCTTCAGGTTAGTCCAAACGGACTCGGATGGAGAACAATGCATGTTCGCACGTGAAGTGTTCTGGAGCGTTGCCAGGTGCGAGAAGTGGGAGTATAGGAATAGTATGTATGGACTTATATGTAGTCAACGCCCAGTATCTGAGTAAGTTATCCCATAGACAGAATCGCGCATAAAGCGAGTCAAAATGTATATTGCACTTTTGAGCTGGGTATATGTCCTCCTCGGACTGGTTAATCTAGCGCGCAATGGGCAATTCTCCAGGGAGCGAAGCTCAGACGATCGGGAAACATCAACCATTCAATGTCATCGAACTGCGCTTTCGACCGGCAGCTGACGAAGCTGTAGCGACGAGTACCTGAGCGCAGTGTCTCCATTAATGTAGGATTATCCGCACCCTGCTGATAACACGATGCAGCCACCATATCGATGCCTATCCATCATTGATAACAGCTAGGGTGTTGATCCCCATGTTTGGAGCATGGACCTGTAAGAGAGACCTAAGGCTTATCCATTATTCGGGCAAATCAATTGAGGATAAAGACCAAAAGAGTTAAATCCAGAGTCGAGACTTGTACACATAAATCCGCTAATATACTTACGACTCCCTACTCTAGAAACTACGAAGTGAAGGGCCCAGTGCTCAATAATTCTGAAAGTAGTCCCTATGTATGTTTGAGAAAGAGGGCCTTAGCACCCACCGACATGATGCGCGTTGAGTCCGAACCGTTTTGGTAAATAGCGTTCCGCAGGCCTCAGCTGATTGAGCTAG
seq00012   ATTCCAAAGACAGCGTAAGCAGAAGTTCGTCCAGGTCCTGGTAGATTAGGGAGCGTGGGAGCATTAAATTGTCGCTTTACGGACCGCTAACGTGAGACGTCGAGAGCAGTGGGACTCCCCGTATTATCGAGCACCTTAACCGAGAAGAGTCTCAGCGGCCCATATCTTTCCATCGCACAACATCTACTTCCACAACTATGCAGAACTATATCTCTACCAAAACATTACCACTCATAGGAGCAAATTATTAGTAGCTTACATCTACAGCACGCTCGCCTGCCATCGGTGGGCACACGTGCAGCGTGAGTATATGAGTGCTCAGTACTTCGCTGCGCTGAATATATGCCTTGATGCTTGGGCCTAATACCCCGTTACATGACACCGCGGCAGAAACCGCGGCTAGGAAGCGCAACAATGGGTGCTCTCGACTATTATCGCTAATCTGTACTACAAAAGTATAATCCGAAAGAGTAACCGAGACCGAGTTAATGCGTAGGACAAGCATTGCATTGGCGAGCGTGAGTGTGTCGGCCTCCGGTGAGGGAGGGATACAGGGGGGCTTAGTACGTTAAAGTTTCACGTCGAGCCTACACGGTATATGAACAGGCACGTCATCCTGTCTCCGCTAGTCTATGAAGGGTACATGAACCCCATTTAATCTCGCTTACCGTAACCGTCAAAAAGCGTGTATCGTTGTGGCTTGGGACGGCGTAATGATACAGATATTCCCCCCACCGGTATTCCCAGCCATTCTTCATATCATGAATCGCCGTGTGTCAGGGGTGAACGACCTAACGACACGTCGCCGCACACGATGCAAGTTGTGGGCCCTTGGGGAGGGGATTCAACTAGCAGCGAGTCAGGTCGAACTTCCAGTAATATTTCAAGGGTTCCTGGGAGACTGGTAGGTCTTGCACAGGTACACTTTTTTATAGGTGCTATTTAAACAAGTACCCGCCCTGCAGCCCACGCACAGGTTACTAGTTACGGACAGACGTACCTGACCACTCCGTTATTCATCCGTGGTCTAGGATTCACGGCAGAGAGGCAAGATCTTCTAACTGCCAGCGCTGATGGCTGCTCGAAGAGGACGGGAAGTCAGCATAGATTAGCGAAGCCGTACGTACGTAATAATGTCAGTTAACACGAAAGCCCCAACATACCTTGGCTGCGTAAATCCAACCCGACTAACGTGTGTATGGTCTTCCCGCGGACCCTGCATCCATAAGGAGGAACACGGGTCAATGATGTAATTTGGGATATATAGGCAAACTCGGTTACCCGGGCATGCTCATGAATACCCGAAATCTATAGTGTACGTACATCTAACCGTACGCGTCTTTTACACTTACGCTGGACCGAGAACAGGATACAAGCCAGCCTGGAACCCCCGGCCGAAACGGCCGGGAGGCATAGATACGTCGCCAAATATTTAGGGTAAAGGAGGTCTTCGTGATGGCAAACTACTCATGGATAGTGTGACCACCGGTTCCTCGACGGACTGGCCGGACTGATCTTCAGGTTAGTCCAAACGGACTCGGATGGAGAACAATGCATGTTCGCACGTGAAGTGTTCTGGAGCGTTGCCAGGTGCGAGAAGTGGGAGTATAGGAATAGTATGTATGGACTTATATGTAGTCAACGCCCAGTATCTGAGTAAGTTATCCCATAGACAGAATCGCGCATAAAGCGAGTCAAAATGTATATTGCACTTTTGAGCTGGGTATATGTCCTCCTCGGACTGGTTAATCTAGCGCGCAATGGGCAATTCTCCAGGGAGCGAAGCTCAGACGATCGGGAAACATCAACCATTCAATGTCATCGAACTGCGCTTTCGACCGGCAGCTGACGAAGCTGTAGCGACGAGTACCTGAGCGCAGTGTCTCCATTAATGTAGGATTATCCGCACCCTGCTGATAACACGATGCAGCCACCATATCGATGCCTATCCATCATTGATAACAGCTAGGGTGTTGATCCCCATGTTTGGAGCATGGACCTGTAAGAGAGACCTAAGGCTTATCCATTATTCGGGCAAATCAATTGAGGATAAAGCCCAAAAGAGTTAAATCCAGAGTCGAGACTTGTACACATAAATCCGCTAATATACTTACGACTCCCTACTCTAGAAACTACGAAGTGAAGGGCCCAGTGCTCAATAATTCTGAAAGTAGTCCCTATGTATGTTTGAGAAAGAGGGCCTTAGCACCCACCGACATGATGGGCGTTGAGTCCGAACCGTTTTGGTAAATAGCGTTCCGCAGGCCTCAGCTGATTGAGCTAG
seq00013   ATTCCAAAGACAGCGTAAGCAGAAGTTCGTCCAGGTCCTGGTAGATTAGGGAGCGTGGGAGCATTAAATTGTCGCTTTACGGACCGCTAACGTGAGACGTCGAGAGCAGTGGGACTCCCCGTATTATCGAGCACCTTAACCGAGAAGAGTCTCAGCGGCCCATATCTTTCCATCGCACAACATCTACTTCCACAACTATGCAGAACTATATCTCTACCAAAACATTACCACTCATAGGAGCAAATTATTAGTAGCTTACATCTACAGCACGCTCGCCTGCCATCGGTGGGCACACGTGCAGCGTGAGTATATGAGTGCTCAGTACTTCGCTGCGCTGAATATATGCCTTGATGCTTGGGCCTAATACCCCGTTACATGACACCGCGGCAGAAACCGCGGCTAGGAAGCGCAACAATGGGTGCTCTCGACTATTATCGCTAATCTGTACTACAAAAGTATAATCCGAAAGAGTAACCGAGACCGAGTTAATGCGTAGGACAAGCATTGCATTGGCGAGCGTGAGTGTGTCGGCCTCCGGTGAGGGAGGGATACAGGGGGGCTTAGTACGTTAAAGTTTCACGTCGAGCCTACACGGTATATGAACAGGCACGTCATCCTGTCTCCGCTAGTCTATGAAGGGTACATGAACCCCATTTAATCTCGCTTACCGTAACCGTCAAAAAGCGTGTATCGTTGTGGCTTGGGACGGCGTAATGATACAGATATTCCCCCCACCGGTATTCCCAGCCATTCTTCATATCATGAATCGCCGTGTGTCAGGGGTGAACGACCTAACGACACGTCGCCGCACACGATGCAAGTTGTGGGCCCTTGGGGAGGGGATTCAACTAGCAGCGAGTCAGGTCGAACTTCCAGTAATATTTCAAGGGTTCCTGGGAGACTGGTAGGTCTTGCACAGGTACACTTTTTTATAGGTGCTATTTAAACAAGTACCCGCCCTGCAGCCCACGCACAGGTTACTAGTTACGGACAGACGTACCTGACCACTCCGTTATTCATCCGTGGTCTAGGATTCACGGCAGAGAGGCAAGATCTTCTAACTGCCAGCGCTGATGGCTGCTCGAAGAGGACGGGAAGTCAGCATAGATTAGCGAAGCCGTACGTACGTAATAATGTCAGTTAACACGAAAGCCCCAACATACCTTGGCTGCGTAAATCCAACCCGACTAACGTGTGTATGGTCTTCCCGCGGACCCTGCATCCATAAGGAGGAACACGGGTCAATGATGTAATTTGGGATATATAGGCAAACTCGGTTACCCGGGCATGCTCATGAAAACCCGAAATCTATAGTGTACGTACATCTAACCGTACGCGTCTTTTACACTTACGCTGGACCGAGAACAGGATACAAGCCAGCCTGGAACCCCCGGCCGAAACGGCCGGGAGGCATAGATACGTCGCCAAATATTTAGGGTAAAGGAGGTCTTCGTGATGGCAAACTACTCATGGATAGTGTGACCACCGGTTCCTCGACGGACTGGCCGGACTGATCTTCAGGTTAGTCCAAACGGACTCGGATGGAGAACAATGCATGTTCGCACGTGAAGTGTTCTGGAGCGTTGCCAGGTGCGAGAAGTGGGAGTATAGGAATAGTATGTATGGACTTATATGTAGTCAACGCCCAGTATCTGAGTAAGTTATCCCATAGACAGAATCGCGCATAAAGCGAGTCAAAATGTATATTGCACTTTTGAGCTGGGTATATGTCCTCCTCGGACTGGTTAATCTAGCGCGCAATGGGCAATTCTCCAGGGAGCGAAGCTCAGACGATCGGGAAACATCAACCATTCAATGTCATCGAACTGCGCTTTCGACCGGCAGCTGACGAAGCTGTAGCGACGAGTACCTGAGCGCAGTGTCTCCATTAATGTAGGATTATCCGCACCCTGCTGATAACACGATGCAGCCACCATATCGATGCCTATCCATCATTGATAACAGCTAGGGTGTTGATCCCCATGTTTGGAGCATGGACCTGTAAGAGAGACCTAAGGCTTATCCATTATTCGGGCAAATCAATTGAGGATAAAGACCAAAAGAGTTAAATCCAGAGTCGAGACTTGTACACATAAATCCGCTAATATACTTACGACTCCCTACTCTAGAAACTACGAAGTGAAGGGCCCAGTGCTCAATAATTCTGAAAGTTGTCCCTATGTATGTTTGAGAAAGAGGGCCTTAGCACCCACCGACATGATGCGCGTTGAGTCCGAACCGTTTTGGTAAATAGCGTTCCGCAGGCCTCAGCTGATTGAGCTAG
seq00014   ATTCCAAAGACAGCGTAAGCAGAAGTTCGTCCAGGTCCTGGTAGATTAGGGAGCGTGGGAGCATTAAATTGTCGCTTTACGGACCGCTAACGTGAGACGTCGAGAGCAGTGGGACTCCCCGTATTATCGAGCACCTTAACCGAGAAGAGTCTCAGCGGCCCATATCTTTCCATCGCACAACATCTACTTCCACAACTATGCAGAACTATATCTCTACCAAAACATTACCACTCATAGGAGCAAATTATTAGTAGCTTACATCTACAGCACGCTCGCCTGCCATCGGTGGGCACACGTGCAGCGTGAGTATATGAGTGCTCAGTACTTCGCTGCGCTGAATATATGCCTTGATGCTTGGGCCTAATACCCCGTTACATGACACCGCGGCAGAAACCGCGGCTAGGAAGCGCAACAATGGGTGCTCTCGACTATTATCGCTAATCTGTACTACAAAAGTATAATCCGAAAGAGTAACCGAGACCGAGTTAATGCGTAGGACAAGCATTGCATTGGCGAGCGTGAGTGTGTCGGCCTCCGGTGAGGGAGGGATACAGGGGGGCTTAGTACGTTAAAGTTTCACGTCGAGCCTACACGGTATATGAACAGGCACGTCATCCTGTCTCCGCTAGTCTATGAAGGGTACATGAACCCCATTTAATCTCGCTTACCGTAACCGTCAAAAAGCGTGTATCGTTGTGGCTTGGGACGGCGTAATGATACAGATATTCCCCCCACCGGTATTCCCAGCCATTCTTCATATCATGAATCGCCGTGTGTCAGGGGTGAACGACCTAACGACACGTCGCCGCACACGATGCAAGTTGTGGGCCCTTGGGGAGGGGATTCAACTAGCAGCGAGTCAGGTCGAACTTCCAGTAATATTTCAAGGGTTCCTGGGAGACTGGTAGGTCTTGCACAGGTACACTTTTTTATAGGTGCTATTTAAACAAGTACCCGCCCTGCAGCCCACGCACAGGTTACTAGTTACGGACAGACGTACCTGACCACTCCGTTATTCATCCGTGGTCTAGGATTCACGGCAGAGAGGCAAGATCTTCTAACTGCCAGCGCTGATGGCTGCTCGAAGAGGACGGGAAGTCAGCATAGATTAGCGAAGCCGTACGTACGTAATAATGTCAGTTAACACGAAAGCCCCAACATACCTTGGCTGCGTAAATCCAACCCGACTAACGTGTGTATGGTCTTCCCGCGGACCCTGCATCCATAAGGAGGAACACGGGTCAATGATGTAATTTGGGATATATAGGCAAACTCGGTTACCCGGGCATGCTCATGAAAACCCGAAATCTATAGTGTACGTACATCTAACCGTACGCGTCTTTTACACTTACGCTGGACCGAGAACAGGATACAAGCCAGCCTGGAACCCCCGGCCGAAACGGCCGGGAGGCATAGATACGTCGCCAAATATTTAGGGTAAAGGAGGTCTTCGTGATGGCAAACTACTCATGGATAGTGTGACCACCGGTTCCTCGACGGACTGGCCGGACTGATCTTCAGGTTAGTCCAAACGGACTCGGATGGAGAACAATGCATGTTCGCACGTGAAGTGTTCTGGAGCGTTGCCAGGTGCGAGAAGTGGGAGTATAGGAATAGTATGTATGGACTTATATGTAGTCAACGCCCAGTATCTGAGTAAGTTATCCCATAGACAGAATCGCGCATAAAGCGAGTCAAAATGTATATTGCACTTTTGAGCTGGGTATATGTCCTCCTCGGACTGGTTAATCTAGCGCGCAATGGGCAATTCTCCAGGGAGCGAAGCTCAGACGATCGGGAAACATCAACCATTCAATGTCATCGAACTGCGCTTTCGACCGGCAGCTGACGAAGCTGTAGCGACGAGTACCTGAGCGCAGTGTCTCCATTAATGTAGGATTATCCGCACCCTGCTGATAACACGATGCAGCCACCATATCGATGCCTATCCATCATTGATAACAGCTAGGGTGTTGATCCCCATGTTTGGAGCATGGACCTGTAAGAGAGACCTAAGGCTTATCCATTATTCGGGCAAATCAATTGAGGATAAAGACCAAAAGAGTTAAATCCAGAGTCGAGACTTGTACACATAAATCCGCTAATATACTTACGACTCCCTACTCTAGAAACTACGAAGTGAAGGGCCCAGTGCTCAATAATTCTGAAAGTTGTCCCTATGTATGTTTGAGAAAGAGGGCCTTAGCACCCACCGACATGATGCGCGTTGAGTCCGAACCGTTTTGGTAAATAGCGTTCCGCAGGCCTCAGCTGATTGAGCTAG
seq00015   ATTCCAAAGACAGCGTAAGCAGAAGTTCGTCCAGGTCCTGGTAGATTAGGGAGCGTGGGAGCATTAAATTGTCGCTTTACGGACCGCTAACGTGAGACGTCGAGAGCAGTGGGACTCCCCGTATTATCGAGCACCTTAACCGAGAAGAGTCTCAGCGGCCCATATCTTTCCATCGCACAACATCTACTTCCACAACTATGCAGAACTATATCTCTACCAAAACATTACCACTCATAGGAGCAAATTATTAGTAGCTTACATCTACAGCACGCTCGCCTGCCATCGGTGGGCACACGTGCAGCGTGAGTATATGAGTGCTCAGTACTTCGCTGCGCTGAATATATGCCTTGATGCTTGGGCCTAATACCCCGTTACATGACACCGCGGCAGAAACCGCGGCTAGGAAGCGCAACAATGGGTGCTCTCGACTATTATCGCTAATCTGTACTACAAAAGTATAATCCGAAAGAGTAACCGAGACCGAGTTAATGCGTAGGACAAGCATTGCATTGGCGAGCGTGAGTGTGTCGGCCTCCGGTGAGGGAGGGATACAGGGGGGCTTAGTACGTTAAAGTTTCACGTCGAGCCTACACGGTATATGAACAGGCACGTCATCCTGTCTCCGCTAGTCTATGAAGGGTACATGAACCCCATTTAATCTCGCTTACCGTAACCGTCAAAAAGCGTGTATCGTTGTGGCTTGGGACGGCGTAATGATACAGATATTCCCCCCACCGGTATTCCCAGCCATTCTTCATATCATGAATCGCCGTGTGTCAGGGGTGAACGACCTAACGACACGTCGCCGCACACGATGCAAGTTGTGGGCCCTTGGGGAGGGGATTCAACTAGCAGCGAGTCAGGTCGAACTTCCAGTAATATTTCAAGGGTTCCTGGGAGACTGGTAGGTCTTGCACAGGTACACTTTTTTATAGGTGCTATTTAAACAAGTACCCGCCCTGCAGCCCACGCACAGGTTACTAGTTACGGACAGACGTACCTGACCACTCCGTTATTCATCCGTGGTCTAGGATTCACGGCAGAGAGGCAAGATCTTCTAACTGCCAGCGCTGATGGCTGCTCGAAGAGGACGGGAAGTCAGCATAGATTAGCGAAGCCGTACGTACGTAATAATGTCAGTTAACACGAAAGCCCCAACATACCTTGGCTGCGTAAATCCAACCCGACTAACGTGTGTATGGTCTTCCCGCGGACCCTGCATCCATAAGGAGGAACACGGGTCAATGATGTAATTTGGGATATATAGGCAAACTCGGTTACCCGGGCATGCTCATGAAAACCCGAAATCTATAGTGTACGTACATCTAACCGTACGCGTCTTTTACACTTACGCTGGACCGAGAACAGGATACAAGCCAGCCTGGAACCCCCGGCCGAAACGGCCGGGAGGCATAGATACGTCGCCAAATATTTAGGGTAAAGGAGGTCTTCGTGATGGCAAACTACTCATGGATAGTGTGACCACCGGTTCCTCGACGGACTGGCCGGACTGATCTTCAGGTTAGTCCAAACGGACTCGGATGGAGAACAATGCATGTTCGCACGTGAAGTGTTCTGGAGCGTTGCCAGGTGCGAGAAGTGGGAGTATAGGAATAGTATGTATGGACTTATATGTAGTCAACGCCCAGTATCTGAGTAAGTTATCCCATAGACAGAATCGCGCATAAAGCGAGTCAAAATGTATATTGCACTTTTGAGCTGGGTATATGTCCTCCTCGGACTGGTTAATCTAGCGCGCAATGGGCAATTCTCCAGGGAGCGAAGCTCAGACGATCGGGAAACATCAACCATTCAATGTCATCGAACTGCGCTTTCGACCGGCAGCTGACGAAGCTGTAGCGACGAGTACCTGAGCGCAGTGTCTCCATTAATGTAGGATTATCCGCACCCTGCTGATAACACGATGCAGCCACCATATCGATGCCTATCCATCATTGATAACAGCTAGGGTGTTGATCCCCATGTTTGGAGCATGGACCTGTAAGAGAGACCTAAGGCTTATCCATTATTCGGGCAAATCAATTGAGGATAAAGACCAAAAGAGTTAAATCCAGAGTCGAGACTTGTACACATAAATCCGCTAATATACTTACGACTCCCTACTCTAGAAACTACGAAGTGAAGGGCCCAGTGCTCAATAATTCTGAAAGTTGTCCCTATGTATGTTTGAGAAAGAGGGCCTTAGCACCCACCGACATGATGCGCGTTGAGTCCGAACCGTTTTGGTAAATAGCGTTCCGCAGGCCTCAGCTGATTGAGCTAG
seq00016   ATTCCAAAGACAGCGTAAGCAGAAGTTCGTCCAGGTCCTGGTAGATTAGGGAGCGTGGGAGCATTAAATTGTCGCTTTACGGACCGCTAACGTGAGACGTCGAGAGCAGTGGGACTCCCCGTATTATCGAGCACCTTAACCGAGAAGAGTCTCAGCGGCCCATATCTTTCCATCGCACAACATCTACTTCCACAACTATGCAGAACTATATCTCTACCAAAACATTACCACTCATAGGAGCAAATTATTAGTAGCTTACATCTACAGCACGCTCGCCTGCCATCGGTGGGCACACGTGCAGCGTGAGTATATGAGTGCTCAGTACTTCGCTGCGCTGAATATATGCCTTGATGCTTGGGCCTAATACCCCGTTACATGACACCGCGGCAGAAACCGCGGCTAGGAAGCGCAACAATGGGTGCTCTCGACTATTATCGCTAATCTGTACTACAAAAGTATAATCCGAAAGAGTAACCGAGACCGAGTTAATGCGTAGGACAAGCATTGCATTGGCGAGCGTGAGTGTGTCGGCCTCCGGTGAGGGAGGGATACAGGGGGGCTTAGTACGTTAAAGTTTCACGTCGAGCCTACACGGTATATGAACAGGCACGTCATCCTGTCTCCGCTAGTCTATGAAGGGTACATGAACCCCATTTAATCTCGCTTACCGTAACCGTCAAAAAGCGTGTATCGTTGTGGCTTGGGACGGCGTAATGATACAGATATTCCCCCCACCGGTATTCCCAGCCATTCTTCATATCATGAATCGCCGTGTGTCAGGGGTGAACGACCTAACGACACGTCGCCGCACACGATGCAAGTTGTGGGCCCTTGGGGAGGGGATTCAACTAGCAGCGAGTCAGGTCGAACTTCCAGTAATATTTCAAGGGTTCCTGGGAGACTGGTAGGTCTTGCACAGGTACACTTTTTTATAGGTGCTATTTAAACAAGTACCCGCCCTGCAGCCCACGCACAGGTTACTAGTTACGGACAGACGTACCTGACCACTCCGTTATTCATCCGTGGTCTAGGATTCACGGCAGAGAGGCAAGATCTTCTAACTGCCAGCGCTGATGGCTGCTCGAAGAGGACGGGAAGTCAGCATAGATTAGCGAAGCCGTACGTACGTAATAATGTCAGTTAACACGAAAGCCCCAACATACCTTGGCTGCGTAAATCCAACCCGACTAACGTGTGTATGGTCTTCCCGCGGACCCTGCATCCATAAGGAGGAACACGGGTCAATGATGTAATTTGGGATATATAGGCAAACTCGGTTACCCGGGCATGCTCATGAAAACCCGAAATCTATAGTGTACGTACATCTAACCGTACGCGTCTTTTACACTTACGCTGGACCGAGAACAGGATACAAGCCAGCCTGGAACCCCCGGCCGAAACGGCCGGGAGGCATAGATACGTCGCCAAATATTTAGGGTAAAGGAGGTCTTCGTGATGGCAAACTACTCATGGATAGTGTGACCACCGGTTCCTCGACGGACTGGCCGGACTGATCTTCAGGTTAGTCCAAACGGACTCGGATGGAGAACAATGCATGTTCGCACGTGAAGTGTTCTGGAGCGTTGCCAGGTGCGAGAAGTGGGAGTATAGGAATAGTATGTATGGACTTATATGTAGTCAACGCCCAGTATCTGAGTAAGTTATCCCATAGACAGAATCGCGCATAAAGCGAGTCAAAATGTATATTGCACTTTTGAGCTGGGTATATGTCCTCCTCGGACTGGTTAATCTAGCGCGCAATGGGCAATTCTCCAGGGAGCGAAGCTCAGACGATCGGGAACCATCAACCATTCAATGTCATCGAACTGCGCTTTCGACCGGCAGCTGACGAAGCTGTAGCGACGAGTACCTGAGCGCAGTGTCTCCATTAATGTAGGATTATCCGCACCCTGCTGATAACACGATGCAGCCACCATATCGATGCCTATCCATCATTGATAACAGCTAGGGTGTTGATCCCCATGTTTGGAGCATGGACCTGTAAGAGAGACCTAAGGCTTATCCATTATTCGGGCAAATCAATTGAGGATAAAGACCAAAAGAGTTAAATCCAGAGTCGAGACTTGTACACATAAATCCGCTAATATACTTACGACTCCCTACTCTAGAAACTACGAAGTGAAGGGCCCAGTGCTCAATAATTCTGAAAGTTGTCCCTATGTATGTTTGAGAAAGAGGGCCTTAGCACCCACCGACATGATGCGCGTTGAGTCCGAACCGTTTTGGTAAATAGCGTTCCGCAGGCCTCAGCTGATTGAGCTAG
seq00017   ATTCCAAAGACAGCGTAAGCAGAAGTTCGTCCAGGTCCTGGTAGATTAGGGAGCGTGGGAGCATTAAATTGTCGCTTTACGGACCGCTAACGTGAGACGTCGAGAGCAGTGGGACTCCCCGTATTATCGAGCACCTTAACCGAGAAGAGTCTCAGCGGCCCATATCTTTCCATCGCACAACATCTACTTCCACAACTATGCAGAACTATATCTCTACCAAAACATTACCACTCATAGGAGCAAATTATTAGTAGCTTACATCTACAGCACGCTCGCCTGCCATCGGTGGGCACACGTGCAGCGTGAGTATATGAGTGCTCAGTACTTCGCTGCGCTGAATATATGCCTTGATGCTTGGGCCTAATACCCCGTTACATGACACCGCGGCAGAAACCGCGGCTAGGAAGCGCAACAATGGGTGCTCTCGACTATTATCGCTAATCTGTACTACAAAAGTATAATCCGAAAGAGTAACCGAGACCGAGTTAATGCGTAGGACAAGCATTGCATTGGCGAGCGTGAGTGTGTCGGCCTCCGGTGAGGGAGGGATACAGGGGGGCTTAGTACGTTAAAGTTTCACGTCGAGCCTACACGGTATATGAACAGGCACGTCATCCTGTCTCCGCTAGTCTATGAAGGGTACATGAACCCCATTTAATCTCGCTTACCGTAACCGTCAAAAAGCGTGTATCGTTGTGGCTTGGGACGGCGTAATGATACAGATATTCCCCCCACCGGTATTCCCAGCCATTCTTCATATCATGAATCGCCGTGTGTCAGGGGTGAACGACCTAACGACACGTCGCCGCACACGATGCAAGTTGTGGGCCCTTGGGGAGGGGATTCAACTAGCAGCGAGTCAGGTCGAACTTCCAGTAATATTTCAAGGGTTCCTGGGAGACTGGTAGGTCTTGCACAGGTACACTTTTTTATAGGTGCTATTTAAACAAGTACCCGCCCTGCAGCCCACGCACAGGTTACTAGTTACGGACAGACGTACCTGACCACTCCGTTATTCATCCGTGGTCTAGGATTCACGGCAGAGAGGCAAGATCTTCTAACTGCCAGCGCTGATGGCTGCTCGAAGAGGACGGGAAGTCAGCATAGATTAGCGAAGCCGTACGTACGTAATAATGTCAGTTAACACGAAAGCCCCAACATACCTTGGCTGCGTAAATCCAACCCGACTAACGTGTGTATGGTCTTCCCGCGGACCCTGCATCCATAAGGAGGAACACGGGTCAATGATGTAATTTGGGATATATAGGCAAACTCGGTTACCCGGGCATGCTCATGAAAACCCGAAATCTATAGTGTACGTACATCTAACCGTACGCGTCTTTTACACTTACGCTGGACCGAGAACAGGATACAAGCCAGCCTGGAACCCCCGGCCGAAACGGCCGGGAGGCATAGATACGTCGCCAAATATTTAGGGTAAAGGAGGTCTTCGTGATGGCAAACTACTCATGGATAGTGTGACCACCGGTTCCTCGACGGACTGGCCGGACTGATCTTCAGGTTAGTCCAAACGGACTCGGATGGAGAACAATGCATGTTCGCACGTGAAGTGTTCTGGAGCGTTGCCAGGTGCGAGAAGTGGGAGTATAGGAATAGTATGTATGGACTTATATGTAGTCAACGCCCAGTATCTGAGTAAGTTATCCCATAGACAGAATCGCGCATAAAGCGAGTCAAAATGTATATTGCACTTTTGAGCTGGGTATATGTCCTCCTCGGACTGGTTAATCTAGCGCGCAATGGGCAATTCTCCAGGGAGCGAAGCTCAGACGATCGGGAAACATCAACCATTCAATGTCATCGAACTGCGCTTTCGACCGGCAGCTGACGAAGCTGTAGCGACGAGTACCTGAGCGCAGTGTCTCCATTAATGTAGGATTATCCGCACCCTGCTGATAACACGATGCAGCCACCATATCGATGCCTATCCATCATTGATAACAGCTAGGGTGTTGATCCCCATGTTTGGAGCATGGACCTGTAAGAGAGACCTAAGGCTTATCCATTATTCGGGCAAATCAATTGAGGATAAAGACCAAAAGAGTTAAATCCAGAGTCGAGACTTGTACACATAAATCCGCTAATATACTTACGACTCCCTACTCTAGAAACTACGAAGTGAAGGGCCCAGTGCTCAATAATTCTGAAAGTTGTCCCTATGTATGTTTGAGAAAGAGGGCCTTAGCACCCACCGACATGATGCGCGTTGAGTCCGAACCGTTTTGGTAAATAGCGTTCCGCAGGCCTCAGCTGATTGAGCTAG
seq00018   ATTCCAAAGACAGCGTAAGCAGAAGTTCGTCCAGGTCCTGGTAGATTAGGGAGCGTGGGAGCATTAAATTGTCGCTTTACGGACCGCTAACGTGAGACGTCGAGAGCAGTGGGACTCCCCGTATTATCGAGCACCTTAACCGAGAAGAGTCTCAGCGGCCCATATCTTTCCATCGCACAACATCTACTTCCACAACTATGCAGAACTATATCTCTACCAAAACATTACCACTCATAGGAGCAAATTATTAGTAGCTTACATCTACAGCACGCTCGCCTGCCATCGGTGGGCACACGTGCAGCGTGAGTATATGAGTGCTCAGTACTTCGCTGCGCTGAATATATGCCTTGATGCTTGGGCCTAATACCCCGTTACATGACACCGCGGCAGAAACCGCGGCTAGGAAGCGCAACAATGGGTGCTCTCGACTATTATCGCTAATCTGTACTACAAAAGTATAATCCGAAAGAGTAACCGAGACCGAGTTAATGCGTAGGACAAGCATTGCATTGGCGAGCGTGAGTGTGTCGGCCTCCGGTGAGGGAGGGATACAGGGGGGCTTAGTACGTTAAAGTTTCACGTCGAGCCTACACGGTATATGAACAGGCACGTCATCCTGTCTCCGCTAGTCTATGAAGGGTACATGAACCCCATTTAATCTCGCTTACCGTAACCGTCAAAAAGCGTGTATCGTTGTGGCTTGGGACGGCGTAATGATACAGATATTCCCCCCACCGGTATTCCCAGCCATTCTTCATATCATGAATCGCCGTGTGTCAGGGGTGAACGACCTAACGACACGTCGCCGCACACGATGCAAGTTGTGGGCCCTTGGGGAGGGGATTCAACTAGCAGCGAGTCAGGTCGAACTTCCAGTAATATTTCAAGGGTTCCTGGGAGACTGGTAGGTCTTGCACAGGTACACTTTTTTATAGGTGCTATTTAAACAAGTACCCGCCCTGCAGCCCACGCACAGGTTACTAGTTACGGACAGACGTACCTGACCACTCCGTTATTCATCCGTGGTCTAGGATTCACGGCAGAGAGGCAAGATCTTCTAACTGCCAGCGCTGATGGCTGCTCGAAGAGGACGGGAAGTCAGCATAGATTAGCGAAGCCGTACGTACGTAATAATGTCAGTTAACACGAAAGCCCCAACATACCTTGGCTGCGTAAATCCAACCCGACTAACGTGTGTATGGTCTTCCCGCGGACCCTGCATCCATAAGGAGGAACACGGGTCAATGATGTAATTTGGGATATATAGGCAAACTCGGTTACCCGGGCATGCTCATGAATACCCGAAATCTATAGTGTACGTACATCTAACCGTACGCGTCTTTTACACTTACGCTGGACCGAGAACAGGATACAAGCCAGCCTGGAACCCCCGGCCGAAACGGCCGGGAGGCATAGATACGTCGCCAAATATTTAGGGTAAAGGAGGTCTTCGTGATGGCAAACTACTCATGGATAGTGTGACCACCGGTTCCTCGACGGACTGGCCGGACTGATCTTCAGGTTAGTCCAAACGGACTCGGATGGAGAACAATGCATGTTCGCACGTGAAGTGTTCTGGAGCGTTGCCAGGTGCGAGAAGTGGGAGTATAGGAATAGTATGTATGGACTTATATGTAGTCAACGCCCAGTATCTGAGTAAGTTATCCCATAGACAGAATCGCGCATAAAGCGAGTCAAAATGTATATTGCACTTTTGAGCTGGGTATATGTCCTCCTCGGACTGGTTAATCTAGCGCGCAATGGGCAATTCTCCAGGGAGCGAAGCTCAGACGATCGGGAAACATCAACCATTCAATGTCATCGAACTGCGCTTTCGACCGGCAGCTGACGAAGCTGTAGCGACGAGTACCTGAGCGCAGTGTCTCCATTAATGTAGGATTATCCGCACCCTGCTGATAACACGATGCAGCCACCATATCGATGCCTATCCATCATTGATAACAGCTAGGGTGTTGATCCCCATGTTTGGAGCATGGACCTGTAAGAGAGACCTAAGGCTTATCCATTATTCGGGCAAATCAATTGAGGATAAAGACCAAAAGAGTTAAATCCAGAGTCGAGACTTGTACACATAAATCCGCTAATATACTTACGACTCCCTACTCTAGAAACTACGAAGTGAAGGGCCCAGTGCTCAATAATTCTGAAAGTAGTCCCTATGTATGTTTGAGAAAGAGGGCCTTAGCACCCACCGACATGATGCGCGTTGAGTCCGAACCGTTTTGGTAAATAGCGTTCCGCAGGCCTCAGCTGATTGAGCTAG
seq00019   ATTCCAAAGACAGCGTAAGCAGAAGTTCGTCCAGGTCCTGGTAGATTAGGGAGCGTGGGAGCATTAAATTGTCGCTTTACGGACCGCTAACGTGAGACGTCGAGAGCAGTGGGACTCCCCGTATTATCGAGCACCTTAACCGAGAAGAGTCTCAGCGGCCCATATCTTTCCATCGCACAACATCTACTTCCACAACTATGCAGAACTATATCTCTACCAAAACATTACCACTCATAGGAGCAAATTATTAGTAGCTTACATCTACAGCACGCTCGCCTGCCATCGGTGGGCACACGTGCAGCGTGAGTATATGAGTGCTCAGTACTTCGCTGCGCTGAATATATGCCTTGATGCTTGGGCCTAATACCCCGTTACATGACACCGCGGCAGAAACCGCGGCTAGGAAGCGCAACAATGGGTGCTCTCGACTATTATCGCTAATCTGTACTACAAAAGTATAATCCGAAAGAGTAACCGAGACCGAGTTAATGCGTAGGACAAGCATTGCATTGGCGAGCGTGAGTGTGTCGGCCTCCGGTGAGGGAGGGATACAGGGGGGCTTAGTACGTTAAAGTTTCACGTCGAGCCTACACGGTATATGAACAGGCACGTCATCCTGTCTCCGCTAGTCTATGAAGGGTACATGAACCCCATTTAATCTCGCTTACCGTAACCGTCAAAAAGCGTGTATCGTTGTGGCTTGGGACGGCGTAATGATACAGATATTCCCCCCACCGGTATTCCCAGCCATTCTTCATATCATGAATCGCCGTGTGTCAGGGGTGAACGACCTAACGACACGTCGCCGCACACGATGCAAGTTGTGGGCCCTTGGGGAGGGGATTCAACTAGCAGCGAGTCAGGTCGAACTTCCAGTAATATTTCAAGGGTTCCTGGGAGACTGGTAGGTCTTGCACAGGTACACTTTTTTATAGGTGCTATTTAAACAAGTACCCGCCCTGCAGCCCACGCACAGGTTACTAGTTACGGACAGACGTACCTGACCACTCCGTTATTCATCCGTGGTCTAGGATTCACGGCAGAGAGGCAAGATCTTCTAACTGCCAGCGCTGATGGCTGCTCGAAGAGGACGGGAAGTCAGCATAGATTAGCGAAGCCGTACGTACGTAATAATGTCAGTTAACACGAAAGCCCCAACATACCTTGGCTGCGTAAATCCAACCCGACTAACGTGTGTATGGTCTTCCCGCGGACCCTGCATCCATAAGGAGGAACACGGGTCAATGATGTAATTTGGGATATATAGGCAAACTCGGTTACCCGGGCATGCTCATGAATACCCGAAATCTATAGTGTACGTACATCTAACCGTACGCGTCTTTTACACTTACGCTGGACCGAGAACAGGATACAAGCCAGCCTGGAACCCCCGGCCGAAACGGCCGGGAGGCATAGATACGTCGCCAAATATTTAGGGTAAAGGAGGTCTTCGTGATGGCAAACTACTCATGGATAGTGTGACCACCGGTTCCTCGACGGACTGGCCGGACTGATCTTCAGGTTAGTCCAAACGGACTCGGATGGAGAACAATGCATGTTCGCACGTGAAGTGTTCTGGAGCGTTGCCAGGTGCGAGAAGTGGGAGTATAGGAATAGTATGTATGGACTTATATGTAGTCAACGCCCAGTATCTGAGTAAGTTATCCCATAGACAGAATCGCGCATAAAGCGAGTCAAAATGTATATTGCACTTTTGAGCTGGGTATATGTCCTCCTCGGACTGGTTAATCTAGCGCGCAATGGGCAATTCTCCAGGGAGCGAAGCTCAGACGATCGGGAAACATCAACCATTCAATGTCATCGAACTGCGCTTTCGACCGGCAGCTGACGAAGCTGTAGCGACGAGTACCTGAGCGCAGTGTCTCCATTAATGTAGGATTATCCGCACCCTGCTGATAACACGATGCAGCCACCATATCGATGCCTATCCATCATTGATAACAGCTAGGGTGTTGATCCCCATGTTTGGAGCATGGACCTGTAAGAGAGACCTAAGGCTTATCCATTATTCGGGCAAATCAATTGAGGATAAAGACCAAAAGAGTTAAATCCAGAGTCGAGACTTGTACACATAAATCCGCTAATATACTTACGACTCCCTACTCTAGAAACTACGAAGTGAAGGGCCCAGTGCTCAATAATTCTGAAAGTAGTCCCTATGTATGTTTGAGAAAGAGGGCCTTAGCACCCACCGACATGATGCGCGTTGAGTCCGAACCGTTTTGGTAAATAGCGTTCCGCAGGCCTCAGCTGATTGAGCTAG
seq00020   ATTCCAAAGACAGCGTAAGCAGAAGTTCGTCCAGGTCCTGGTAGATTAGGGAGCGTGGGAGCATTAAATTGTCGCTTTACGGACCGCTAACGTGAGACGTCGAGAGCAGTGGGACTCCCCGTATTATCGAGCACCTTAACCGAGAAGAGTCTCAGCGGCCCATATCTTTCCATCGCACAACATCTACTTCCACAACTATGCAGAACTATATCTCTACCAAAACATTACCACTCATAGGAGCAAATTATTAGTAGCTTACATCTACAGCACGCTCGCCTGCCATCGGTGGGCACACGTGCAGCGTGAGTATATGAGTGCTCAGTACTTCGCTGCGCTGAATATATGCCTTGATGCTTGGGCCTAATACCCCGTTACATGACACCGCGGCAGAAACCGCGGCTAGGAAGCGCAACAATGGGTGCTCTCGACTATTATCGCTAATCTGTACTACAAAAGTATAATCCGAAAGAGTAACCGAGACCGAGTTAATGCGTAGGACAAGCATTGCATTGGCGAGCGTGAGTGTGTCGGCCTCCGGTGAGGGAGGGATACAGGGGGGCTTAGTACGTTAAAGTTTCACGTCGAGCCTACACGGTATATGAACAGGCACGTCATCCTGTCTCCGCTAGTCTATGAAGGGTACATGAACCCCATTTAATCTCGCTTACCGTAACCGTCAAAAAGCGTGTATCGTTGTGGCTTGGGACGGCGTAATGATACAGATATTCCCCCCACCGGTATTCCCAGCCATTCTTCATATCATGAATCGCCGTGTGTCAGGGGTGAACGACCTAACGACACGTCGCCGCACACGATGCAAGTTGTGGGCCCTTGGGGAGGGGATTCAACTAGCAGCGAGTCAGGTCGAACTTCCAGTAATATTTCAAGGGTTCCTGGGAGACTGGTAGGTCTTGCACAGGTACACTTTTTTATAGGTGCTATTTAAACAAGTACCCGCCCTGCAGCCCACGCACAGGTTACTAGTTACGGACAGACGTACCTGACCACTCCGTTATTCATCCGTGGTCTAGGATTCACGGCAGAGAGGCAAGATCTTCTAACTGCCAGCGCTGATGGCTGCTCGAAGAGGACGGGAAGTCAGCATAGATTAGCGAAGCCGTACGTACGTAATAATGTCAGTTAACACGAAAGCCCCAACATACCTTGGCTGCGTAAATCCAACCCGACTAACGTGTGTATGGTCTTCCCGCGGACCCTGCATCCATAAGGAGGAACACGGGTCAATGATGTAATTTGGGATATATAGGCAAACTCGGTTACCCGGGCATGCTCATGAATACCCGAAATCTATAGTGTACGTACATCTAACCGTACGCGTCTTTTACACTTACGCTGGACCGAGAACAGGATACAAGCCAGCCTGGAACCCCCGGCCGAAACGGCCGGGAGGCATAGATACGTCGCCAAATATTTAGGGTAAAGGAGGTCTTCGTGATGGCAAACTACTCATGGATAGTGTGACCACCGGTTCCTCGACGGACTGGCCGGACTGATCTTCAGGTTAGTCCAAACGGACTCGGATGGAGAACAATGCATGTTCGCACGTGAAGTGTTCTGGAGCGTTGCCAGGTGCGAGAAGTGGGAGTATAGGAATAGTATGTATGGACTTATATGTAGTCAACGCCCAGTATCTGAGTAAGTTATCCCATAGACAGAATCGCGCATAAAGCGAGTCAAAATGTATATTGCACTTTTGAGCTGGGTATATGTCCTCCTCGGACTGGTTAATCTAGCGCGCAATGGCCAATTCTCCAGGGAGCGAAGCTCAGACGATCGGGAAACATCAACCATTCAATGTCATCGAACTGCGCTTTCGACCGGCAGCTGACGAAGCTGTAGCGACGAGTACCTGAGCGCAGTGTCTCCATTAATGTAGGATTATCCGCACCCTGCTGATAACACGATGCAGCCACCATATCGATGCCTATCCATCATTGATAACAGCTAGGGTGTTGATCCCCATGTTTGGAGCATGGACCTGTAAGAGAGACCTAAGGCTTATCCATTATTCGGGCAAATCAATTGAGGATAAAGACCAAAAGAGTTAAATCCAGAGTCGAGACTTGTACACATAAATCCGCTAATATACTTACGACTCCCTACTCTAGAAACTACGAAGTGAAGGGCCCAGTGCTCAATAATTCTGAAAGTAGTCCCTATGTATGTTTGAGAAAGAGGGCCTTAGCACCCACCGACATGATGCGCGTTGAGTCCGAACCGTTTTGGTAAATAGCGTTCCGCAGGCCTCAGCTGATTGAGCTAG
seq00021   ATTCCAAAGACAGCGTAAGCAGAAGTTCGTCCAGGTCCTGGTAGATTAGGGAGCGTGGGAGCATTAAATTGTCGCTTTACGGACCGCTAACGTGAGACGTCGAGAGCAGTGGGACTCCCCGTATTATCGAGCACCTTAACCGAGAAGAGTCTCAGCGGCCCATATCTTTCCATCGCACAACATCTACTTCCACAACTATGCAGAACTATATCTCTACCAAAACATTACCACTCATAGGAGCAAATTATTAGTAGCTTACATCTACAGCACGCTCGCCTGCCATCGGTGGGCACACGTGCAGCGTGAGTATATGAGTGCTCAGTACTTCGCTGCGCTGAATATATGCCTTGATGCTTGGGCCTAATACCCCGTTACATGACACCGCGGCAGAAACCGCGGCTAGGAAGCGCAACAATGGGTGCTCTCGACTATTATCGCTAATCTGTACTACAAAAGTATAATCCGAAAGAGTAACCGAGACCGAGTTAATGCGTAGGACAAGCATTGCATTGGCGAGCGTGAGTGTGTCGGCCTCCGGTGAGGGAGGGATACAGGGGGGCTTAGTACGTTAAAGTTTCACGTCGAGCCTACACGGTATATGAACAGGCACGTCATCCTGTCTCCGCTAGTCTATGAAGGGTACATGAACCCCATTTAATCTCGCTTACCGTAACCGTCAAAAAGCGTGTATCGTTGTGGCTTGGGACGGCGTAATGATACAGATATTCCCCCCACCGGTATTCCCAGCCATTCTTCATATCATGAATCGCCGTGTGTCAGGGGTGAACGACCTAACGACACGTCGCCGCACACGATGCAAGTTGTGGGCCCTTGGGGAGGGGATTCAACTAGCAGCGAGTCAGGTCGAACTTCCAGTAATATTTCAAGGGTTCCTGGGAGACTGGTAGGTCTTGCACAGGTACACTTTTTTATAGGTGCTATTTAAACAAGTACCCGCCCTGCAGCCCACGCACAGGTTACTAGTTACGGACAGACGTACCTGACCACTCCGTTATTCATCCGTGGTCTAGGATTCACGGCAGAGAGGCAAGATCTTCTAACTGCCAGCGCTGATGGCTGCTCGAAGAGGACGGGAAGTCAGCATAGATTAGCGAAGCCGTACGTACGTAATAATGTCAGTTAACACGAAAGCCCCAACATACCTTGGCTGCGTAAATCCAACCCGACTAACGTGTGTATGGTCTTCCCGCGGACCCTGCATCCATAAGGAGGAACACGGGTCAATGATGTAATTTGGGATATATAGGCAAACTCGGTTACCCGGGCATGCTCATGAAAACCCGAAATCTATAGTGTACGTACATCTAACCGTACGCGTCTTTTACACTTACGCTGGACCGAGAACAGGATACAAGCCAGCCTGGAACCCCCGGCCGAAACGGCCGGGAGGCATAGATACGTCGCCAAATATTTAGGGTAAAGGAGGTCTTCGTGATGGCAAACTACTCATGGATAGTGTGACCACCGGTTCCTCGACGGACTGGCCGGACTGATCTTCAGGTTAGTCCAAACGGACTCGGATGGAGAACAATGCATGTTCGCACGTGAAGTGTTCTGGAGCGTTGCCAGGTGCGAGAAGTGGGAGTATAGGAATAGTATGTATGGACTTATATGTAGTCAACGCCCAGTATCTGAGTAAGTTATCCCATAGACAGAATCGCGCATAAAGCGAGTCAAAATGTATATTGCACTTTTGAGCTGGGTATATGTCCTCCTCGGACTGGTTAATCTAGCGCGCAATGGGCAATTCTCCAGGGAGCGAAGCTCAGACGATCGGGAAACATCAACCATTCAATGTCATCGAACTGCGCTTTCGACCGGCAGCTGACGAAGCTGTAGCGACGAGTACCTGAGCGCAGTGTCTCCATTAATGTAGGATTATCCGCACCCTGCTGATAACACGATGCAGCCACCATATCGATGCCTATCCATCATTGATAACAGCTAGGGTGTTGATCCCCATGTTTGGAGCATGGACCTGTAAGAGAGACCTAAGGCTTATCCATTATTCGGGCAAATCAATTGAGGATAAAGACCAAAAGAGTTAAATCCAGAGTCGAGACTTGTACACATAAATCCGCTAATATACTTACGACTCCCTACTCTAGAAACTACGAAGTGAAGGGCCCAGTGCTCAATAATTCTGAAAGTTGTCCCTATGTATGTTTGAGAAAGAGGGCCTTAGCACCCACCGACATGATGCGCGTTGAGTCCGAACCGTTTTGGTAAATAGCGTTCCGCAGGCCTCAGCTGATTGAGCTAG
seq00022   ATTCCAAAGACAGCGTAAGCAGAAGTTCGTCCAGGTCCTGGTAGATTAGGGAGCGTGGGAGCATTAAATTGTCGCTTTACGGACCGCTAACGTGAGACGTCGAGAGCAGTGGGACTCCCCGTATTATCGAGCACCTTAACCGAGAAGAGTCTCAGCGGCCCATATCTTTCCATCGCACAACATCTACTTCCACAACTATGCAGAACTATATCTCTACCAAAACATTACCACTCATAGGAGCAAATTATTAGTAGCTTACATCTACAGCACGCTCGCCTGCCATCGGTGGGCACACGTGCAGCGTGAGTATATGAGTGCTCAGTACTTCGCTGCGCTGAATATATGCCTTGATGCTTGGGCCTAATACCCCGTTACATGACACCGCGGCAGAAACCGCGGCTAGGAAGCGCAACAATGGGTGCTCTCGACTATTATCGCTAATCTGTACTACAAAAGTATAATCCGAAAGAGTAACCGAGACCGAGTTAATGCGTAGGACAAGCATTGCATTGGCGAGCGTGAGTGTGTCGGCCTCCGGTGAGGGAGGGATACAGGGGGGCTTAGTACGTTAAAGTTTCACGTCGAGCCTACACGGTATATGAACAGGCACGTCATCCTGTCTCCGCTAGTCTATGAAGGGTACATGAACCCCATTTAATCTCGCTTACCGTAACCGTCAAAAAGCGTGTATCGTTGTGGCTTGGGACGGCGTAATGATACAGATATTCCCCCCACCGGTATTCCCAGCCATTCTTCATATCATGAATCGCCGTGTGTCAGGGGTGAACGACCTAACGACACGTCGCCGCACACGATGCAAGTTGTGGGCCCTTGGGGAGGGGATTCAACTAGCAGCGAGTCAGGTCGAACTTCCAGTAATATTTCAAGGGTTCCTGGGAGACTGGTAGGTCTTGCACAGGTACACTTTTTTATAGGTGCTATTTAAACAAGTACCCGCCCTGCAGCCCACGCACAGGTTACTAGTTACGGACAGACGTACCTGACCACTCCGTTATTCATCCGTGGTCTAGGATTCACGGCAGAGAGGCAAGATCTTCTAACTGCCAGCGCTGATGGCTGCTCGAAGAGGACGGGAAGTCAGCATAGATTAGCGAAGCCGTACGTACGTAATAATGTCAGTTAACACGAAAGCCCCAACATACCTTGGCTGCGTAAATCCAACCCGACTAACGTGTGTATGGTCTTCCCGCGGACCCTGCATCCATAAGGAGGAACACGGGTCAATGATGTAATTTGGGATATATAGGCAAACTCGGTTACCCGGGCATGCTCATGAAAACCCGAAATCTATAGTGTACGTACATCTAACCGTACGCGTCTTTTACACTTACGCTGGACCGAGAACAGGATACAAGCCAGCCTGGAACCCCCGGCCGAAACGGCCGGGAGGCATAGATACGTCGCCAAATATTTAGGGTAAAGGAGGTCTTCGTGATGGCAAACTACTCATGGATAGTGTGACCACCGGTTCCTCGACGGACTGGCCGGACTGATCTTCAGGTTAGTCCAAACGGACTCGGATGGAGAACAATGCATGTTCGCACGTGAAGTGTTCTGGAGCGTTGCCAGGTGCGAGAAGTGGGAGTATAGGAATAGTATGTATGGACTTATATGTAGTCAACGCCCAGTATCTGAGTAAGTTATCCCATAGACAGAATCGCGCATAAAGCGAGTCAAAATGTATATTGCACTTTTGAGCTGGGTATATGTCCTCCTCGGACTGGTTAATCTAGCGCGCAATGGGCAATTCTCCAGGGAGCGAAGCTCAGACGATCGGGAAACATCAACCATTCAATGTCATCGAACTGCGCTTTCGACCGGCAGCTGACGAAGCTGTAGCGACGAGTACCTGAGCGCAGTGTCTCCATTAATGTAGGATTATCCGCACCCTGCTGATAACACGATGCAGCCACCATATCGATGCCTATCCATCATTGATAACAGCTAGGGTGTTGATCCCCATGTTTGGAGCATGGACCTGTAAGAGAGACCTAAGGCTTATCCATTATTCGGGCAAATCAATTGAGGATAAAGACCAAAAGAGTTAAATCCAGAGTCGAGACTTGTACACATAAATCCGCTAATATACTTACGACTCCCTACTCTAGAAACTACGAAGTGAAGGGCCCAGTGCTCAATAATTCTGAAAGTTGTCCCTATGTATGTTTGAGAAAGAGGGCCTTAGCACCCACCGACATGATGCGCGTTGAGTCCGAACCGTTTTGGTAAATAGCGTTCCGCAGGCCTCAGCTGATTGAGCTAG
seq00023   ATTCCAAAGACAGCGTAAGCAGAAGTTCGTCCAGGTCCTGGTAGATTAGGGAGCGTGGGAGCATTAAATTGTCGCTTTACGGACCGCTAACGTGAGACGTCGAGAGCAGTGGGACTCCCCGTATTATCGAGCACCTTAACCGAGAAGAGTCTCAGCGGCCCATATCTTTCCATCGCACAACATCTACTTCCACAACTATGCAGAACTATATCTCTACCAAAACATTACCACTCATAGGAGCAAATTATTAGTAGCTTACATCTACAGCACGCTCGCCTGCCATCGGTGGGCACACGTGCAGCGTGAGTATATGAGTGCTCAGTACTTCGCTGCGCTGAATATATGCCTTGATGCTTGGGCCTAATACCCCGTTACATGACACCGCGGCAGAAACCGCGGCTAGGAAGCGCAACAATGGGTGCTCTCGACTATTATCGCTAATCTGTACTACAAAAGTATAATCCGAAAGAGTAACCGAGACCGAGTTAATGCGTAGGACAAGCATTGCATTGGCGAGCGTGAGTGTGTCGGCCTCCGGTGAGGGAGGGATACAGGGGGGCTTAGTACGTTAAAGTTTCACGTCGAGCCTACACGGTATATGAACAGGCACGTCATCCTGTCTCCGCTAGTCTATGAAGGGTACATGAACCCCATTTAATCTCGCTTACCGTAACCGTCAAAAAGCGTGTATCGTTGTGGCTTGGGACGGCGTAATGATACAGATATTCCCCCCACCGGTATTCCCAGCCATTCTTCATATCATGAATCGCCGTGTGTCAGGGGTGAACGACCTAACGACACGTCGCCGCACACGATGCAAGTTGTGGGCCCTTGGGGAGGGGATTCAACTAGCAGCGAGTCAGGTCGAACTTCCAGTAATATTTCAAGGGTTCCTGGGAGACTGGTAGGTCTTGCACAGGTACACTTTTTTATAGGTGCTATTTAAACAAGTACCCGCCCTGCAGCCCACGCACAGGTTACTAGTTACGGACAGACGTACCTGACCACTCCGTTATTCATCCGTGGTCTAGGATTCACGGCAGAGAGGCAAGATCTTCTAACTGCCAGCGCTGATGGCTGCTCGAAGAGGACGGGAAGTCAGCATAGATTAGCGAAGCCGTACGTACGTAATAATGTCAGTTAACACGAAAGCCCCAACATACCTTGGCTGCGTAAATCCAACCCGACTAACGTGTGTATGGTCTTCCCGCGGACCCTGCATCCATAAGGAGGAACACGGGTCAATGATGTAATTTGGGATATATAGGCAAACTCGGTTACCCGGGCATGCTCATGAAAACCCGAAATCTATAGTGTACGTACATCTAACCGTACGCGTCTTTTACACTTACGCTGGACCGAGAACAGGATACAAGCCAGCCTGGAACCCCCGGCCGAAACGGCCGGGAGGCATAGATACGTCGCCAAATATTTAGGGTAAAGGAGGTCTTCGTGATGGCAAACTACTCATGGATAGTGTGACCACCGGTTCCTCGACGGACTGGCCGGACTGATCTTCAGGTTAGTCCAAACGGACTCGGATGGAGAACAATGCATGTTCGCACGTGAAGTGTTCTGGAGCGTTGCCAGGTGCGAGAAGTGGGAGTATAGGAATAGTATGTATGGACTTATATGTAGTCAACGCCCAGTATCTGAGTAAGTTATCCCATAGACAGAATCGCGCATAAAGCGAGTCAAAATGTATATTGCACTTTTGAGCTGGGTATATGTCCTCCTCGGACTGGTTAATCTAGCGCGCAATGGGCAATTCTCCAGGGAGCGAAGCTCAGACGATCGGGAAACATCAACCATTCAATGTCATCGAACTGCGCTTTCGACCGGCAGCTGACGAAGCTGTAGCGACGAGTACCTGAGCGCAGTGTCTCCATTAATGTAGGATTATCCGCACCCTGCTGATAACACGATGCAGCCACCATATCGATGCCTATCCATCATTGATAACAGCTAGGGTGTTGATCCCCATGTTTGGAGCATGGACCTGTAAGAGAGACCTAAGGCTTATCCATTATTCGGGCAAATCAATTGAGGATAAAGACCAAAAGAGTTAAATCCAGAGTCGAGACTTGTACACATAAATCCGCTAATATACTTACGACTCCCTACTCTAGAAACTACGAAGTGAAGGGCCCAGTGCTCAATAATTCTGAAAGTTGTCCCTATGTATGTTTGAGAAAGAGGGCCTTAGCACCCACCGACATGATGCGCGTTGAGTCCGAACCGTTTTGGTAAATAGCGTTCCGCAGGCCTCAGCTGATTGAGCTAG
seq00024   ATTCCAAAGACAGCGTAAGCAGAAGTTCGTCCAGGTCCTGGTAGATTAGGGAGCGTGGGAGCATTAAATTGTCGCTTTACGGACCGCTAACGTGAGACGTCGAGAGCAGTGGGACTCCCCGTATTATCGAGCACCTTAACCGAGAAGAGTCTCAGCGGCCCATATCTTTCCATCGCACAACATCTACTTCCACAACTATGCAGAACTATATCTCTACCAAAACATTACCACTCATAGGAGCAAATTATTAGTAGCTTACATCTACAGCACGCTCGCCTGCCATCGGTGGGCACACGTGCAGCGTGAGTATATGAGTGCTCAGTACTTCGCTGCGCTGAATATATGCCTTGATGCTTGGGCCTAATACCCCGTTACATGACACCGCGGCAGAAACCGCGGCTAGGAAGCGCAACAATGGGTGCTCTCGACTATTATCGCTAATCTGTACTACAAAAGTATAATCCGAAAGAGTAACCGAGACCGAGTTAATGCGTAGGACAAGCATTGCATTGGCGAGCGTGAGTGTGTCGGCCTCCGGTGAGGGAGGGATACAGGGGGGCTTAGTACGTTAAAGTTTCACGTCGAGCCTACACGGTATATGAACAGGCACGTCATCCTGTCTCCGCTAGTCTATGAAGGGTACATGAACCCCATTTAATCTCGCTTACCGTAACCGTCAAAAAGCGTGTATCGTTGTGGCTTGGGACGGCGTAATGATACAGATATTCCCCCCACCGGTATTCCCAGCCATTCTTCATATCATGAATCGCCGTGTGTCAGGGGTGAACGACCTAACGACACGTCGCCGCACACGATGCAAGTTGTGGGCCCTTGGGGAGGGGATTCAACTAGCAGCGAGTCAGGTCGAACTTCCAGTAATATTTCAAGGGTTCCTGGGAGACTGGTAGGTCTTGCACAGGTACACTTTTTTATAGGTGCTATTTAAACAAGTACCCGCCCTGCAGCCCACGCACAGGTTACTAGTTACGGACAGACGTACCTGACCACTCCGTTATTCATCCGTGGTCTAGGATTCACGGCAGAGAGGCAAGATCTTCTAACTGCCAGCGCTGATGGCTGCTCGAAGAGGACGGGAAGTCAGCATAGATTAGCGAAGCCGTACGTACGTAATAATGTCAGTTAACACGAAAGCCCCAACATACCTTGGCTGCGTAAATCCAACCCGACTAACGTGTGTATGGTCTTCCCGCGGACCCTGCATCCATAAGGAGGAACACGGGTCAATGATGTAATTTGGGATATATAGGCAAACTCGGTTACCCGGGCATGCTCATGAATACCCGAAATCTATAGTGTACGTACATCTAACCGTACGCGTCTTTTACACTTACGCTGGACCGAGAACAGGATACAAGCCAGCCTGGAACCCCCGGCCGAAACGGCCGGGAGGCATAGATACGTCGCCAAATATTTAGGGTAAAGGAGGTCTTCGTGATGGCAAACTACTCATGGATAGTGTGACCACCGGTTCCTCGACGGACTGGCCGGACTGATCTTCAGGTTAGTCCAAACGGACTCGGATGGAGAACAATGCATGTTCGCACGTGAAGTGTTCTGGAGCGTTGCCAGGTGCGAGAAGTGGGAGTATAGGAATAGTATGTATGGACTTATATGTAGTCAACGCCCAGTATCTGAGTAAGTTATCCCATAGACAGAATCGCGCATAAAGCGAGTCAAAATGTATATTGCACTTTTGAGCTGGGTATATGTCCTCCTCGGACTGGTTAATCTAGCGCGCAATGGGCAATTCTCCAGGGAGCGAAGCTCAGACGATCGGGAAACATCAACCATTCAATGTCATCGAACTGCGCTTTCGACCGGCAGCTGACGAAGCTGTAGCGACGAGTACCTGAGCGCAGTGTCTCCATTAATGTAGGATTATCCGCACCCTGCTGATAACACGATGCAGCCACCATATCGATGCCTATCCATCATTGATAACAGCTAGGGTGTTGATCCCCATGTTTGGAGCATGGACCTGTAAGAGAGACCTAAGGCTTATCCATTATTCGGGCAAATCAATTGAGGATAAAGACCAAAAGAGTTAAATCCAGAGTCGAGACTTGTACACATAAATCCGCTAATATACTTACGACTCCCTACTCTAGAAACTACGAAGTGAAGGGCCCAGTGCTCAATAATTCTGAAAGTAGTCCCTATGTATGTTTGAGAAAGAGGGCCTTAGCACCCACCGACATGATGCGCGTTGAGTCCGAACCGTTTTGGTAAATAGCGTTCCGCAGGCCTCAGCTGATTGAGCTAG
seq00025   ATTCCAAAGACAGCGTAAGCAGAAGTTCGTCCAGGTCCTGGTAGATTAGGGAGCGTGGGAGCATTAAATTGTCGCTTTACGGACCGCTAACGTGAGACGTCGAGAGCAGTGGGACTCCCCGTATTATCGAGCACCTTAACCGAGAAGAGTCTCAGCGGCCCATATCTTTCCATCGCACAACATCTACTTCCACAACTATGCAGAACTATATCTCTACCAAAACATTACCACTCATAGGAGCAAATTATTAGTAGCTTACATCTACAGCACGCTCGCCTGCCATCGGTGGGCACACGTGCAGCGTGAGTATATGAGTGCTCAGTACTTCGCTGCGCTGAATATATGCCTTGATGCTTGGGCCTAATACCCCGTTACATGACACCGCGGCAGAAACCGCGGCTAGGAAGCGCAACAATGGGTGCTCTCGACTATTATCGCTAATCTGTACTACAAAAGTATAATCCGAAAGAGTAACCGAGACCGAGTTAATGCGTAGGACAAGCATTGCATTGGCGAGCGTGAGTGTGTCGGCCTCCGGTGAGGGAGGGATACAGGGGGGCTTAGTACGTTAAAGTTTCACGTCGAGCCTACACGGTATATGAACAGGCACGTCATCCTGTCTCCGCTAGTCTATGAAGGGTACATGAACCCCATTTAATCTCGCTTACCGTAACCGTCAAAAAGCGTGTATCGTTGTGGCTTGGGACGGCGTAATGATACAGATATTCCCCCCACCGGTATTCCCAGCCATTCTTCATATCATGAATCGCCGTGTGTCAGGGGTGAACGACCTAACGACACGTCGCCGCACACGATGCAAGTTGTGGGCCCTTGGGGAGGGGATTCAACTAGCAGCGAGTCAGGTCGAACTTCCAGTAATATTTCAAGGGTTCCTGGGAGACTGGTAGGTCTTGCACAGGTACACTTTTTTATAGGTGCTATTTAAACAAGTACCCGCCCTGCAGCCCACGCACAGGTTACTAGTTACGGACAGACGTACCTGACCACTCCGTTATTCATCCGTGGTCTAGGATTCACGGCAGAGAGGCAAGATCTTCTAACTGCCAGCGCTGATGGCTGCTCGAAGAGGACGGGAAGTCAGCATAGATTAGCGAAGCCGTACGTACGTAATAATGTCAGTTAACACGAAAGCCCCAACATACCTTGGCTGCGTAAATCCAACCCGACTAACGTGTGTATGGTCTTCCCGCGGACCCTGCATCCATAAGGAGGAACACGGGTCAATGATGTAATTTGGGATATATAGGCAAACTCGGTTACCCGGGCATGCTCATGAATACCCGAAATCTATAGTGTACGTACATCTAACCGTACGCGTCTTTTACACTTACGCTGGACCGAGAACAGGATACAAGCCAGCCTGGAACCCCCGGCCGAAACGGCCGGGAGGCATAGATACGTCGCCAAATATTTAGGGTAAAGGAGGTCTTCGTGATGGCAAACTACTCATGGATAGTGTGACCACCGGTTCCTCGACGGACTGGCCGGACTGATCTTCAGGTTAGTCCAAACGGACTCGGATGGAGAACAATGCATGTTCGCACGTGAAGTGTTCTGGAGCGTTGCCAGGTGCGAGAAGTGGGAGTATAGGAATAGTATGTATGGACTTATATGTAGTCAACGCCCAGTATCTGAGTAAGTTATCCCATAGACAGAATCGCGCATAAAGCGAGTCAAAATGTATATTGCACTTTTGAGCTGGGTATATGTCCTCCTCGGACTGGTTAATCTAGCGCGCAATGGGCAATTCTCCAGGGAGCGAAGCTCAGACGATCGGGAAACATCAACCATTCAATGTCATCGAACTGCGCTTTCGACCGGCAGCTGACGAAGCTGTAGCGACGAGTACCTGAGCGCAGTGTCTCCATTAATGTAGGATTATCCGCACCCTGCTGATAACACGATGCAGCCACCATATCGATGCCTATCCATCATTGATAACAGCTAGGGTGTTGATCCCCATGTTTGGAGCATGGACCTGTAAGAGAGACCTAAGGCTTATCCATTATTCGGGCAAATCAATTGAGGATAAAGACCAAAAGAGTTAAATCCAGAGTCGAGACTTGTACACATAAATCCGCTAATATACTTACGACTCCCTACTCTAGAAACTACGAAGTGAAGGGCCCAGTGCTCAATAATTCTGAAAGTAGTCCCTATGTATGTTTGAGAAAGAGGGCCTTAGCACCCACCGACATGATGCGCGTTGAGTCCGAACCGTTTTGGTAAATAGCGTTCCGCAGGCCTCAGCTGATTGAGCTAG
seq00026   ATTCCAAAGACAGCGTAAGCAGAAGTTCGTCCAGGTCCTGGTAGATTAGGGAGCGTGGGAGCATTAAATTGTCGCTTTACGGACCGCTAACGTGAGACGTCGAGAGCAGTGGGACTCCCCGTATTATCGAGCACCTTAACCGAGAAGAGTCTCAGCGGCCCATATCTTTCCATCGCACAACATCTACTTCCACAACTATGCAGAACTATATCTCTACCAAAACATTACCACTCATAGGAGCAAATTATTAGTAGCTTACATCTACAGCACGCTCGCCTGCCATCGGTGGGCACACGTGCAGCGTGAGTATATGAGTGCTCAGTACTTCGCTGCGCTGAATATATGCCTTGATGCTTGGGCCTAATACCCCGTTACATGACACCGCGGCAGAAACCGCGGCTAGGAAGCGCAACAATGGGTGCTCTCGACTATTATCGCTAATCTGTACTACAAAAGTATAATCCGAAAGAGTAACCGAGACCGAGTTAATGCGTAGGACAAGCATTGCATTGGCGAGCGTGAGTGTGTCGGCCTCCGGTGAGGGAGGGATACAGGGGGGCTTAGTACGTTAAAGTTTCACGTCGAGCCTACACGGTATATGAACAGGCACGTCATCCTGTCTCCGCTAGTCTATGAAGGGTACATGAACCCCATTTAATCTCGCTTACCGTAACCGTCAAAAAGCGTGTATCGTTGTGGCTTGGGACGGCGTAATGATACAGATATTCCCCCCACCGGTATTCCCAGCCATTCTTCATATCATGAATCGCCGTGTGTCAGGGGTGAACGACCTAACGACACGTCGCCGCACACGATGCAAGTTGTGGGCCCTTGGGGAGGGGATTCAACTAGCAGCGAGTCAGGTCGAACTTCCAGTAATATTTCAAGGGTTCCTGGGAGACTGGTAGGTCTTGCACAGGTACACTTTTTTATAGGTGCTATTTAAACAAGTACCCGCCCTGCAGCCCACGCACAGGTTACTAGTTACGGACAGACGTACCTGACCACTCCGTTATTCATCCGTGGTCTAGGATTCACGGCAGAGAGGCAAGATCTTCTAACTGCCAGCGCTGATGGCTGCTCGAAGAGGACGGGAAGTCAGCATAGATTAGCGAAGCCGTACGTACGTAATAATGTCAGTTAACACGAAAGCCCCAACATACCTTGGCTGCGTAAATCCAACCCGACTAACGTGTGTATGGTCTTCCCGCGGACCCTGCATCCATAAGGAGGAACACGGGTCAATGATGTAATTTGGGATATATAGGCAAACTCGGTTACCCGGGCATGCTCATGAATACCCGAAATCTATAGTGTACGTACATCTAACCGTACGCGTCTTTTACACTTACGCTGGACCGAGAACAGGATACAAGCCAGCCTGGAACCCCCGGCCGAAACGGCCGGGAGGCATAGATACGTCGCCAAATATTTAGGGTAAAGGAGGTCTTCGTGATGGCAAACTACTCATGGATAGTGTGACCACCGGTTCCTCGACGGACTGGCCGGACTGATCTTCAGGTTAGTCCAAACGGACTCGGATGGAGAACAATGCATGTTCGCACGTGAAGTGTTCTGGAGCGTTGCCAGGTGCGAGAAGTGGGAGTATAGGAATAGTATGTATGGACTTATATGTAGTCAACGCCCAGTATCTGAGTAAGTTATCCCATAGACAGAATCGCGCATAAAGCGAGTCAAAATGTATATTGCACTTTTGAGCTGGGTATATGTCCTCCTCGGACTGGTTAATCTAGCGCGCAATGGGCAATTCTCCAGGGAGCGAAGCTCAGACGATCGGGAAACATCAACCATTCAATGTCATCGAACTGCGCTTTCGACCGGCAGCTGACGAAGCTGTAGCGACGAGTACCTGAGCGCAGTGTCTCCATTAATGTAGGATTATCCGCACCCTGCTGATAACACGATGCAGCCACCATATCGATGCCTATCCATCATTGATAACAGCTAGGGTGTTGATCCCCATGTTTGGAGCATGGACCTGTAAGAGAGACCTAAGGCTTATCCATTATTCGGGCAAATCAATTGAGGATAAAGACCAAAAGAGTTAAATCCAGAGTCGAGACTTGTACACATAAATCCGCTAATATACTTACGACTCCCTACTCTAGAAACTACGAAGTGAAGGGCCCAGTGCTCAATAATTCTGAAAGTAGTCCCTATGTATGTTTGAGAAAGAGGGCCTTAGCACCCACCGACATGATGCGCGTTGAGTCCGAACCGTTTTGGTAAATAGCGTTCCGCAGGCCTCAGCTGATTGAGCTAG
seq00027   ATTCCAAAGACAGCGTAAGCAGAAGTTCGTCCAGGTCCTGGTAGATTAGGGAGCGTGGGAGCATTAAATTGTCGCTTTACGGACCGCTAACGTGAGACGTCGAGAGCAGTGGGACTCCCCGTATTATCGAGCACCTTAACCGAGAAGAGTCTCAGCGGCCCATATCTTTCCATCGCACAACATCTACTTCCACAACTATGCAGAACTATATCTCTACCAAAACATTACCACTCATAGGAGCAAATTATTAGTAGCTTACATCTACAGCACGCTCGCCTGCCATCGGTGGGCACACGTGCAGCGTGAGTATATGAGTGCTCAGTACTTCGCTGCGCTGAATATATGCCTTGATGCTTGGGCCTAATACCCCGTTACATGACACCGCGGCAGAAACCGCGGCTAGGAAGCGCAACAATGGGTGCTCTCGACTATTATCGCTAATCTGTACTACAAAAGTATAATCCGAAAGAGTAACCGAGACCGAGTTAATGCGTAGGACAAGCATTGCATTGGCGAGCGTGAGTGTGTCGGCCTCCGGTGAGGGAGGGATACAGGGGGGCTTAGTACGTTAAAGTTTCACGTCGAGCCTACACGGTATATGAACAGGCACGTCATCCTGTCTCCGCTAGTCTATGAAGGGTACATGAACCCCATTTAATCTCGCTTACCGTAACCGTCAAAAAGCGTGTATCGTTGTGGCTTGGGACGGCGTAATGATACAGATATTCCCCCCACCGGTATTCCCAGCCATTCTTCATATCATGAATCGCCGTGTGTCAGGGGTGAACGACCTAACGACACGTCGCCGCACACGATGCAAGTTGTGGGCCCTTGGGGAGGGGATTCAACTAGCAGCGAGTCAGGTCGAACTTCCAGTAATATTTCAAGGGTTCCTGGGAGACTGGTAGGTCTTGCACAGGTACACTTTTTTATAGGTGCTATTTAAACAAGTACCCGCCCTGCAGCCCACGCACAGGTTACTAGTTACGGACAGACGTACCTGACCACTCCGTTATTCATCCGTGGTCTAGGATTCACGGCAGAGAGGCAAGATCTTCTAACTGCCAGCGCTGATGGCTGCTCGAAGAGGACGGGAAGTCAGCATAGATTAGCGAAGCCGTACGTACGTAATAATGTCAGTTAACACGAAAGCCCCAACATACCTTGGCTGCGTAAATCCAACCCGACTAACGTGTGTATGGTCTTCCCGCGGACCCTGCATCCATAAGGAGGAACACGGGTCAATGATGTAATTTGGGATATATAGGCAAACTCGGTTACCCGGGCATGCTCATGAAAACCCGAAATCTATAGTGTACGTACATCTAACCGTACGCGTCTTTTACACTTACGCTGGACCGAGAACAGGATACAAGCCAGCCTGGAACCCCCGGCCGAAACGGCCGGGAGGCATAGATACGTCGCCAAATATTTAGGGTAAAGGAGGTCTTCGTGATGGCAAACTACTCATGGATAGTGTGACCACCGGTTCCTCGACGGACTGGCCGGACTGATCTTCAGGTTAGTCCAAACGGACTCGGATGGAGAACAATGCATGTTCGCACGTGAAGTGTTCTGGAGCGTTGCCAGGTGCGAGAAGTGGGAGTATAGGAATAGTATGTATGGACTTATATGTAGTCAACGCCCAGTATCTGAGTAAGTTATCCCATAGACAGAATCGCGCATAAAGCGAGTCAAAATGTATATTGCACTTTTGAGCTGGGTATATGTCCTCCTCGGACTGGTTAATCTAGCGCGCAATGGGCAATTCTCCAGGGAGCGAAGCTCAGACGATCGGGAACCATCAACCATTCAATGTCATCGAACTGCGCTTTCGACCGGCAGCTGACGAAGCTGTAGCGACGAGTACCTGAGCGCAGTGTCTCCATTAATGTAGGATTATCCGCACCCTGCTGATAACACGATGCAGCCACCATATCGATGCCTATCCATCATTGATAACAGCTAGGGTGTTGATCCCCATGTTTGGAGCATGGACCTGTAAGAGAGACCTAAGGCTTATCCATTATTCGGGCAAATCAATTGAGGATAAAGACCAAAAGAGTTAAATCCAGAGTCGAGACTTGTACACATAAATCCGCTAATATACTTACGACTCCCTACTCTAGAAACTACGAAGTGAAGGGCCCAGTGCTCAATAATTCTGAAAGTTGTCCCTATGTATGTTTGAGAAAGAGGGCCTTAGCACCCACCGACATGATGCGCGTTGAGTCCGAACCGTTTTGGTAAATAGCGTTCCGCAGGCCTCAGCTGATTGAGCTAG
seq00028   ATTCCAAAGACAGCGTAAGCAGAAGTTCGTCCAGGTCCTGGTAGATTAGGGAGCGTGGGAGCATTAAATTGTCGCTTTACGGACCGCTAACGTGAGACGTCGAGAGCAGTGGGACTCCCCGTATTATCGAGCACCTTAACCGAGAAGAGTCTCAGCGGCCCATATCTTTCCATCGCACAACATCTACTTCCACAACTATGCAGAACTATATCTCTACCAAAACATTACCACTCATAGGAGCAAATTATTAGTAGCTTACATCTACAGCACGCTCGCCTGCCATCGGTGGGCACACGTGCAGCGTGAGTATATGAGTGCTCAGTACTTCGCTGCGCTGAATATATGCCTTGATGCTTGGGCCTAATACCCCGTTACATGACACCGCGGCAGAAACCGCGGCTAGGAAGCGCAACAATGGGTGCTCTCGACTATTATCGCTAATCTGTACTACAAAAGTATAATCCGAAAGAGTAACCGAGACCGAGTTAATGCGTAGGACAAGCATTGCATTGGCGAGCGTGAGTGTGTCGGCCTCCGGTGAGGGAGGGATACAGGGGGGCTTAGTACGTTAAAGTTTCACGTCGAGCCTACACGGTATATGAACAGGCACGTCATCCTGTCTCCGCTAGTCTATGAAGGGTACATGAACCCCATTTAATCTCGCTTACCGTAACCGTCAAAAAGCGTGTATCGTTGTGGCTTGGGACGGCGTAATGATACAGATATTCCCCCCACCGGTATTCCCAGCCATTCTTCATATCATGAATCGCCGTGTGTCAGGGGTGAACGACCTAACGACACGTCGCCGCACACGATGCAAGTTGTGGGCCCTTGGGGAGGGGATTCAACTAGCAGCGAGTCAGGTCGAACTTCCAGTAATATTTCAAGGGTTCCTGGGAGACTGGTAGGTCTTGCACAGGTACACTTTTTTATAGGTGCTATTTAAACAAGTACCCGCCCTGCAGCCCACGCACAGGTTACTAGTTACGGACAGACGTACCTGACCACTCCGTTATTCATCCGTGGTCTAGGATTCACGGCAGAGAGGCAAGATCTTCTAACTGCCAGCGCTGATGGCTGCTCGAAGAGGACGGGAAGTCAGCATAGATTAGCGAAGCCGTACGTACGTAATAATGTCAGTTAACACGAAAGCCCCAACATACCTTGGCTGCGTAAATCCAACCCGACTAACGTGTGTATGGTCTTCCCGCGGACCCTGCATCCATAAGGAGGAACACGGGTCAATGATGTAATTTGGGATATATAGGCAAACTCGGTTACCCGGGCATGCTCATGAAAACCCGAAATCTATAGTGTACGTACATCTAACCGTACGCGTCTTTTACACTTACGCTGGACCGAGAACAGGATACAAGCCAGCCTGGAACCCCCGGCCGAAACGGCCGGGAGGCATAGATACGTCGCCAAATATTTAGGGTAAAGGAGGTCTTCGTGATGGCAAACTACTCATGGATAGTGTGACCACCGGTTCCTCGACGGACTGGCCGGACTGATCTTCAGGTTAGTCCAAACGGACTCGGATGGAGAACAATGCATGTTCGCACGTGAAGTGTTCTGGAGCGTTGCCAGGTGCGAGAAGTGGGAGTATAGGAATAGTATGTATGGACTTATATGTAGTCAACGCCCAGTATCTGAGTAAGTTATCCCATAGACAGAATCGCGCATAAAGCGAGTCAAAATGTATATTGCACTTTTGAGCTGGGTATATGTCCTCCTCGGACTGGTTAATCTAGCGCGCAATGGGCAATTCTCCAGGGAGCGAAGCTCAGACGATCGGGAAACATCAACCATTCAATGTCATCGAACTGCGCTTTCGACCGGCAGCTGACGAAGCTGTAGCGACGAGTACCTGAGCGCAGTGTCTCCATTAATGTAGGATTATCCGCACCCTGCTGATAACACGATGCAGCCACCATATCGATGCCTATCCATCATTGATAACAGCTAGGGTGTTGATCCCCATGTTTGGAGCATGGACCTGTAAGAGAGACCTAAGGCTTATCCATTATTCGGGCAAATCAATTGAGGATAAAGACCAAAAGAGTTAAATCCAGAGTCGAGACTTGTACACATAAATCCGCTAATATACTTACGACTCCCTACTCTAGAAACTACGAAGTGAAGGGCCCAGTGCTCAATAATTCTGAAAGTTGTCCCTATGTATGTTTGAGAAAGAGGGCCTTAGCACCCACCGACATGATGCGCGTTGAGTCCGAACCGTTTTGGTAAATAGCGTTCCGCAGGCCTCAGCTGATTGAGCTAG
seq00029   ATTCCAAAGACAGCGTAAGCAGAAGTTCGTCCAGGTCCTGGTAGATTAGGGAGCGTGGGAGCATTAAATTGTCGCTTTACGGACCGCTAACGTGAGACGTCGAGAGCAGTGGGACTCCCCGTATTATCGAGCACCTTAACCGAGAAGAGTCTCAGCGGCCCATATCTTTCCATCGCACAACATCTACTTCCACAACTATGCAGAACTATATCTCTACCAAAACATTACCACTCATAGGAGCAAATTATTAGTAGCTTACATCTACAGCACGCTCGCCTGCCATCGGTGGGCACACGTGCAGCGTGAGTATATGAGTGCTCAGTACTTCGCTGCGCTGAATATATGCCTTGATGCTTGGGCCTAATACCCCGTTACATGACACCGCGGCAGAAACCGCGGCTAGGAAGCGCAACAATGGGTGCTCTCGACTATTATCGCTAATCTGTACTACAAAAGTATAATCCGAAAGAGTAACCGAGACCGAGTTAATGCGTAGGACAAGCATTGCATTGGCGAGCGTGAGTGTGTCGGCCTCCGGTGAGGGAGGGATACAGGGGGGCTTAGTACGTTAAAGTTTCACGTCGAGCCTACACGGTATATGAACAGGCACGTCATCCTGTCTCCGCTAGTCTATGAAGGGTACATGAACCCCATTTAATCTCGCTTACCGTAACCGTCAAAAAGCGTGTATCGTTGTGGCTTGGGACGGCGTAATGATACAGATATTCCCCCCACCGGTATTCCCAGCCATTCTTCATATCATGAATCGCCGTGTGTCAGGGGTGAACGACCTAACGACACGTCGCCGCACACGATGCAAGTTGTGGGCCCTTGGGGAGGGGATTCAACTAGCAGCGAGTCAGGTCGAACTTCCAGTAATATTTCAAGGGTTCCTGGGAGACTGGTAGGTCTTGCACAGGTACACTTTTTTATAGGTGCTATTTAAACAAGTACCCGCCCTGCAGCCCACGCACAGGTTACTAGTTACGGACAGACGTACCTGACCACTCCGTTATTCATCCGTGGTCTAGGATTCACGGCAGAGAGGCAAGATCTTCTAACTGCCAGCGCTGATGGCTGCTCGAAGAGGACGGGAAGTCAGCATAGATTAGCGAAGCCGTACGTACGTAATAATGTCAGTTAACACGAAAGCCCCAACATACCTTGGCTGCGTAAATCCAACCCGACTAACGTGTGTATGGTCTTCCCGCGGACCCTGCATCCATAAGGAGGAACACGGGTCAATGATGTAATTTGGGATATATAGGCAAACTCGGTTACCCGGGCATGCTCATGAATACCCGAAATCTATAGTGTACGTACATCTAACCGTACGCGTCTTTTACACTTACGCTGGACCGAGAACAGGATACAAGCCAGCCTGGAACCCCCGGCCGAAACGGCCGGGAGGCATAGATACGTCGCCAAATATTTAGGGTAAAGGAGGTCTTCGTGATGGCAAACTACTCATGGATAGTGTGACCACCGGTTCCTCGACGGACTGGCCGGACTGATCTTCAGGTTAGTCCAAACGGACTCGGATGGAGAACAATGCATGTTCGCACGTGAAGTGTTCTGGAGCGTTGCCAGGTGCGAGAAGTGGGAGTATAGGAATAGTATGTATGGACTTATATGTAGTCAACGCCCAGTATCTGAGTAAGTTATCCCATAGACAGAATCGCGCATAAAGCGAGTCAAAATGTATATTGCACTTTTGAGCTGGGTATATGTCCTCCTCGGACTGGTTAATCTAGCGCGCAATGGGCAATTCTCCAGGGAGCGAAGCTCAGACGATCGGGAAACATCAACCATTCAATGTCATCGAACTGCGCTTTCGACCGGCAGCTGACGAAGCTGTAGCGACGAGTACCTGAGCGCAGTGTCTCCATTAATGTAGGATTATCCGCACCCTGCTGATAACACGATGCAGCCACCATATCGATGCCTATCCATCATTGATAACAGCTAGGGTGTTGATCCCCATGTTTGGAGCATGGACCTGTAAGAGAGACCTAAGGCTTATCCATTATTCGGGCAAATCAATTGAGGATAAAGACCAAAAGAGTTAAATCCAGAGTCGAGACTTGTACACATAAATCCGCTAATATACTTACGACTCCCTACTCTAGAAACTACGAAGTGAAGGGCCCAGTGCTCAATAATTCTGAAAGTAGTCCCTATGTATGTTTGAGAAAGAGGGCCTTAGCACCCACCGACATGATGCGCGTTGAGTCCGAACCGTTTTGGTAAATAGCGTTCCGCAGGCCTCAGCTGATTGAGCTAG
seq00030   ATTCCAAAGACAGCGTAAGCAGAAGTTCGTCCAGGTCCTGGTAGATTAGGGAGCGTGGGAGCATTAAATTGTCGCTTTACGGACCGCTAACGTGAGACGTCGAGAGCAGTGGGACTCCCCGTATTATCGAGCACCTTAACCGAGAAGAGTCTCAGCGGCCCATATCTTTCCATCGCACAACATCTACTTCCACAACTATGCAGAACTATATCTCTACCAAAACATTACCACTCATAGGAGCAAATTATTAGTAGCTTACATCTACAGCACGCTCGCCTGCCATCGGTGGGCACACGTGCAGCGTGAGTATATGAGTGCTCAGTACTTCGCTGCGCTGAATATATGCCTTGATGCTTGGGCCTAATACCCCGTTACATGACACCGCGGCAGAAACCGCGGCTAGGAAGCGCAACAATGGGTGCTCTCGACTATTATCGCTAATCTGTACTACAAAAGTATAATCCGAAAGAGTAACCGAGACCGAGTTAATGCGTAGGACAAGCATTGCATTGGCGAGCGTGAGTGTGTCGGCCTCCGGTGAGGGAGGGATACAGGGGGGCTTAGTACGTTAAAGTTTCACGTCGAGCCTACACGGTATATGAACAGGCACGTCATCCTGTCTCCGCTAGTCTATGAAGGGTACATGAACCCCATTTAATCTCGCTTACCGTAACCGTCAAAAAGCGTGTATCGTTGTGGCTTGGGACGGCGTAATGATACAGATATTCCCCCCACCGGTATTCCCAGCCATTCTTCATATCATGAATCGCCGTGTGTCAGGGGTGAACGACCTAACGACACGTCGCCGCACACGATGCAAGTTGTGGGCCCTTGGGGAGGGGATTCAACTAGCAGCGAGTCAGGTCGAACTTCCAGTAATATTTCAAGGGTTCCTGGGAGACTGGTAGGTCTTGCACAGGTACACTTTTTTATAGGTGCTATTTAAACAAGTACCCGCCCTGCAGCCCACGCACAGGTTACTAGTTACGGACAGACGTACCTGACCACTCCGTTATTCATCCGTGGTCTAGGATTCACGGCAGAGAGGCAAGATCTTCTAACTGCCAGCGCTGATGGCTGCTCGAAGAGGACGGGAAGTCAGCATAGATTAGCGAAGCCGTACGTACGTAATAATGTCAGTTAACACGAAAGCCCCAACATACCTTGGCTGCGTAAATCCAACCCGACTAACGTGTGTATGGTCTTCCCGCGGACCCTGCATCCATAAGGAGGAACACGGGTCAATGATGTAATTTGGGATATATAGGCAAACTCGGTTACCCGGGCATGCTCATGAAAACCCGAAATCTATAGTGTACGTACATCTAACCGTACGCGTCTTTTACACTTACGCTGGACCGAGAACAGGATACAAGCCAGCCTGGAACCCCCGGCCGAAACGGCCGGGAGGCATAGATACGTCGCCAAATATTTAGGGTAAAGGAGGTCTTCGTGATGGCAAACTACTCATGGATAGTGTGACCACCGGTTCCTCGACGGACTGGCCGGACTGATCTTCAGGTTAGTCCAAACGGACTCGGATGGAGAACAATGCATGTTCGCACGTGAAGTGTTCTGGAGCGTTGCCAGGTGCGAGAAGTGGGAGTATAGGAATAGTATGTATGGACTTATATGTAGTCAACGCCCAGTATCTGAGTAAGTTATCCCATAGACAGAATCGCGCATAAAGCGAGTCAAAATGTATATTGCACTTTTGAGCTGGGTATATGTCCTCCTCGGACTGGTTAATCTAGCGCGCAATGGGCAATTCTCCAGGGAGCGAAGCTCAGACGATCGGGAAACATCAACCATTCAATGTCATCGAACTGCGCTTTCGACCGGCAGCTGACGAAGCTGTAGCGACGAGTACCTGAGCGCAGTGTCTCCATTAATGTAGGATTATCCGCACCCTGCTGATAACACGATGCAGCCACCATATCGATGCCTATCCATCATTGATAACAGCTAGGGTGTTGATCCCCATGTTTGGAGCATGGACCTGTAAGAGAGACCTAAGGCTTATCCATTATTCGGGCAAATCAATTGAGGATAAAGACCAAAAGAGTTAAATCCAGAGTCGAGACTTGTACACATAAATCCGCTAATATACTTACGACTCCCTACTCTAGAAACTACGAAGTGAAGGGCCCAGTGCTCAATAATTCTGAAAGTTGTCCCTATGTATGTTTGAGAAAGAGGGCCTTAGCACCCACCGACATGATGCGCGTTGAGTCCGAACCGTTTTGGTAAATAGCGTTCCGCAGGCCTCAGCTGATTGAGCTAG
seq00031   ATTCCAAAGACAGCGTAAGCAGAAGTTCGTCCAGGTCCTGGTAGATTAGGGAGCGTGGGAGCATTAAATTGTCGCTTTACGGACCGCTAACGTGAGACGTCGAGAGCAGTGGGACTCCCCGTATTATCGAGCACCTTAACCGAGAAGAGTCTCAGCGGCCCATATCTTTCCATCGCACAACATCTACTTCCACAACTATGCAGAACTATATCTCTACCAAAACATTACCACTCATAGGAGCAAATTATTAGTAGCTTACATCTACAGCACGCTCGCCTGCCATCGGTGGGCACACGTGCAGCGTGAGTATATGAGTGCTCAGTACTTCGCTGCGCTGAATATATGCCTTGATGCTTGGGCCTAATACCCCGTTACATGACACCGCGGCAGAAACCGCGGCTAGGAAGCGCAACAATGGGTGCTCTCGACTATTATCGCTAATCTGTACTACAAAAGTATAATCCGAAAGAGTAACCGAGACCGAGTTAATGCGTAGGACAAGCATTGCATTGGCGAGCGTGAGTGTGTCGGCCTCCGGTGAGGGAGGGATACAGGGGGGCTTAGTACGTTAAAGTTTCACGTCGAGCCTACACGGTATATGAACAGGCACGTCATCCTGTCTCCGCTAGTCTATGAAGGGTACATGAACCCCATTTAATCTCGCTTACCGTAACCGTCAAAAAGCGTGTATCGTTGTGGCTTGGGACGGCGTAATGATACAGATATTCCCCCCACCGGTATTCCCAGCCATTCTTCATATCATGAATCGCCGTGTGTCAGGGGTGAACGACCTAACGACACGTCGCCGCACACGATGCAAGTTGTGGGCCCTTGGGGAGGGGATTCAACTAGCAGCGAGTCAGGTCGAACTTCCAGTAATATTTCAAGGGTTCCTGGGAGACTGGTAGGTCTTGCACAGGTACACTTTTTTATAGGTGCTATTTAAACAAGTACCCGCCCTGCAGCCCACGCACAGGTTACTAGTTACGGACAGACGTACCTGACCACTCCGTTATTCATCCGTGGTCTAGGATTCACGGCAGAGAGGCAAGATCTTCTAACTGCCAGCGCTGATGGCTGCTCGAAGAGGACGGGAAGTCAGCATAGATTAGCGAAGCCGTACGTACGTAATAATGTCAGTTAACACGAAAGCCCCAACATACCTTGGCTGCGTAAATCCAACCCGACTAACGTGTGTATGGTCTTCCCGCGGACCCTGCATCCATAAGGAGGAACACGGGTCAATGATGTAATTTGGGATATATAGGCAAACTCGGTTACCCGGGCATGCTCATGAATACCCGAAATCTATAGTGTACGTACATCTAACCGTACGCGTCTTTTACACTTACGCTGGACCGAGAACAGGATACAAGCCAGCCTGGAACCCCCGGCCGAAACGGCCGGGAGGCATAGATACGTCGCCAAATATTTAGGGTAAAGGAGGTCTTCGTGATGGCAAACTACTCATGGATAGTGTGACCACCGGTTCCTCGACGGACTGGCCGGACTGATCTTCAGGTTAGTCCAAACGGACTCGGATGGAGAACAATGCATGTTCGCACGTGAAGTGTTCTGGAGCGTTGCCAGGTGCGAGAAGTGGGAGTATAGGAATAGTATGTATGGACTTATATGTAGTCAACGCCCAGTATCTGAGTAAGTTATCCCATAGACAGAATCGCGCATAAAGCGAGTCAAAATGTATATTGCACTTTTGAGCTGGGTATATGTCCTCCTCGGACTGGTTAATCTAGCGCGCAATGGGCAATTCTCCAGGGAGCGAAGCTCAGACGATCGGGAAACATCAACCATTCAATGTCATCGAACTGCGCTTTCGACCGGCAGCTGACGAAGCTGTAGCGACGAGTACCTGAGCGCAGTGTCTCCATTAATGTAGGATTATCCGCACCCTGCTGATAACACGATGCAGCCACCATATCGATGCCTATCCATCATTGATAACAGCTAGGGTGTTGATCCCCATGTTTGGAGCATGGACCTGTAAGAGAGACCTAAGGCTTATCCATTATTCGGGCAAATCAATTGAGGATAAAGACCAAAAGAGTTAAATCCAGAGTCGAGACTTGTACACATAAATCCGCTAATATACTTACGACTCCCTACTCTAGAAACTACGAAGTGAAGGGCCCAGTGCTCAATAATTCTGAAAGTAGTCCCTATGTATGTTTGAGAAAGAGGGCCTTAGCACCCACCGACATGATGCGCGTTGAGTCCGAACCGTTTTGGTAAATAGCGTTCCGCAGGCCTCAGCTGATTGAGCTAG
seq00032   ATTCCAAAGACAGCGTAAGCAGAAGTTCGTCCAGGTCCTGGTAGATTAGGGAGCGTGGGAGCATTAAATTGTCGCTTTACGGACCGCTAACGTGAGACGTCGAGAGCAGTGGGACTCCCCGTATTATCGAGCACCTTAACCGAGAAGAGTCTCAGCGGCCCATATCTTTCCATCGCACAACATCTACTTCCACAACTATGCAGAACTATATCTCTACCAAAACATTACCACTCATAGGAGCAAATTATTAGTAGCTTACATCTACAGCACGCTCGCCTGCCATCGGTGGGCACACGTGCAGCGTGAGTATATGAGTGCTCAGTACTTCGCTGCGCTGAATATATGCCTTGATGCTTGGGCCTAATACCCCGTTACATGACACCGCGGCAGAAACCGCGGCTAGGAAGCGCAACAATGGGTGCTCTCGACTATTATCGCTAATCTGTACTACAAAAGTATAATCCGAAAGAGTAACCGAGACCGAGTTAATGCGTAGGACAAGCATTGCATTGGCGAGCGTGAGTGTGTCGGCCTCCGGTGAGGGAGGGATACAGGGGGGCTTAGTACGTTAAAGTTTCACGTCGAGCCTACACGGTATATGAACAGGCACGTCATCCTGTCTCCGCTAGTCTATGAAGGGTACATGAACCCCATTTAATCTCGCTTACCGTAACCGTCAAAAAGCGTGTATCGTTGTGGCTTGGGACGGCGTAATGATACAGATATTCCCCCCACCGGTATTCCCAGCCATTCTTCATATCATGAATCGCCGTGTGTCAGGGGTGAACGACCTAACGACACGTCGCCGCACACGATGCAAGTTGTGGGCCCTTGGGGAGGGGATTCAACTAGCAGCGAGTCAGGTCGAACTTCCAGTAATATTTCAAGGGTTCCTGGGAGACTGGTAGGTCTTGCACAGGTACACTTTTTTATAGGTGCTATTTAAACAAGTACCCGCCCTGCAGCCCACGCACAGGTTACTAGTTACGGACAGACGTACCTGACCACTCCGTTATTCATCCGTGGTCTAGGATTCACGGCAGAGAGGCAAGATCTTCTAACTGCCAGCGCTGATGGCTGCTCGAAGAGGACGGGAAGTCAGCATAGATTAGCGAAGCCGTACGTACGTAATAATGTCAGTTAACACGAAAGCCCCAACATACCTTGGCTGCGTAAATCCAACCCGACTAACGTGTGTATGGTCTTCCCGCGGACCCTGCATCCATAAGGAGGAACACGGGTCAATGATGTAATTTGGGATATATAGGCAAACTCGGTTACCCGGGCATGCTCATGAATACCCGAAATCTATAGTGTACGTACATCTAACCGTACGCGTCTTTTACACTTACGCTGGACCGAGAACAGGATACAAGCCAGCCTGGAACCCCCGGCCGAAACGGCCGGGAGGCATAGATACGTCGCCAAATATTTAGGGTAAAGGAGGTCTTCGTGATGGCAAACTACTCATGGATAGTGTGACCACCGGTTCCTCGACGGACTGGCCGGACTGATCTTCAGGTTAGTCCAAACGGACTCGGATGGAGAACAATGCATGTTCGCACGTGAAGTGTTCTGGAGCGTTGCCAGGTGCGAGAAGTGGGAGTATAGGAATAGTATGTATGGACTTATATGTAGTCAACGCCCAGTATCTGAGTAAGTTATCCCATAGACAGAATCGCGCATAAAGCGAGTCAAAATGTATATTGCACTTTTGAGCTGGGTATATGTCCTCCTCGGACTGGTTAATCTAGCGCGCAATGGGCAATTCTCCAGGGAGCGAAGCTCAGACGATCGGGAAACATCAACCATTCAATGTCATCGAACTGCGCTTTCGACCGGCAGCTGACGAAGCTGTAGCGACGAGTACCTGAGCGCAGTGTCTCCATTAATGTAGGATTATCCGCACCCTGCTGATAACACGATGCAGCCACCATATCGATGCCTATCCATCATTGATAACAGCTAGGGTGTTGATCCCCATGTTTGGAGCATGGACCTGTAAGAGAGACCTAAGGCTTATCCATTATTCGGGCAAATCAATTGAGGATAAAGACCAAAAGAGTTAAATCCAGAGTCGAGACTTGTACACATAAATCCGCTAATATACTTACGACTCCCTACTCTAGAAACTACGAAGTGAAGGGCCCAGTGCTCAATAATTCTGAAAGTAGTCCCTATGTATGTTTGAGAAAGAGGGCCTTAGCACCCACCGACATGATGCGCGTTGAGTCCGAACCGTTTTGGTAAATAGCGTTCCGCAGGCCTCAGCTGATTGAGCTAG
seq00033   ATTCCAAAGACAGCGTAAGCAGAAGTTCGTCCAGGTCCTGGTAGATTAGGGAGCGTGGGAGCATTAAATTGTCGCTTTACGGACCGCTAACGTGAGACGTCGAGAGCAGTGGGACTCCCCGTATTATCGAGCACCTTAACCGAGAAGAGTCTCAGCGGCCCATATCTTTCCATCGCACAACATCTACTTCCACAACTATGCAGAACTATATCTCTACCAAAACATTACCACTCATAGGAGCAAATTATTAGTAGCTTACATCTACAGCACGCTCGCCTGCCATCGGTGGGCACACGTGCAGCGTGAGTATATGAGTGCTCAGTACTTCGCTGCGCTGAATATATGCCTTGATGCTTGGGCCTAATACCCCGTTACATGACACCGCGGCAGAAACCGCGGCTAGGAAGCGCAACAATGGGTGCTCTCGACTATTATCGCTAATCTGTACTACAAAAGTATAATCCGAAAGAGTAACCGAGACCGAGTTAATGCGTAGGACAAGCATTGCATTGGCGAGCGTGAGTGTGTCGGCCTCCGGTGAGGGAGGGATACAGGGGGGCTTAGTACGTTAAAGTTTCACGTCGAGCCTACACGGTATATGAACAGGCACGTCATCCTGTCTCCGCTAGTCTATGAAGGGTACATGAACCCCATTTAATCTCGCTTACCGTAACCGTCAAAAAGCGTGTATCGTTGTGGCTTGGGACGGCGTAATGATACAGATATTCCCCCCACCGGTATTCCCAGCCATTCTTCATATCATGAATCGCCGTGTGTCAGGGGTGAACGACCTAACGACACGTCGCCGCACACGATGCAAGTTGTGGGCCCTTGGGGAGGGGATTCAACTAGCAGCGAGTCAGGTCGAACTTCCAGTAATATTTCAAGGGTTCCTGGGAGACTGGTAGGTCTTGCACAGGTACACTTTTTTATAGGTGCTATTTAAACAAGTACCCGCCCTGCAGCCCACGCACAGGTTACTAGTTACGGACAGACGTACCTGACCACTCCGTTATTCATCCGTGGTCTAGGATTCACGGCAGAGAGGCAAGATCTTCTAACTGCCAGCGCTGATGGCTGCTCGAAGAGGACGGGAAGTCAGCATAGATTAGCGAAGCCGTACGTACGTAATAATGTCAGTTAACACGAAAGCCCCAACATACCTTGGCTGCGTAAATCCAACCCGACTAACGTGTGTATGGTCTTCCCGCGGACCCTGCATCCATAAGGAGGAACACGGGTCAATGATGTAATTTGGGATATATAGGCAAACTCGGTTACCCGGGCATGCTCATGAAAACCCGAAATCTATAGTGTACGTACATCTAACCGTACGCGTCTTTTACACTTACGCTGGACCGAGAACAGGATACAAGCCAGCCTGGAACCCCCGGCCGAAACGGCCGGGAGGCATAGATACGTCGCCAAATATTTAGGGTAAAGGAGGTCTTCGTGATGGCAAACTACTCATGGATAGTGTGACCACCGGTTCCTCGACGGACTGGCCGGACTGATCTTCAGGTTAGTCCAAACGGACTCGGATGGAGAACAATGCATGTTCGCACGTGAAGTGTTCTGGAGCGTTGCCAGGTGCGAGAAGTGGGAGTATAGGAATAGTATGTATGGACTTATATGTAGTCAACGCCCAGTATCTGAGTAAGTTATCCCATAGACAGAATCGCGCATAAAGCGAGTCAAAATGTATATTGCACTTTTGAGCTGGGTATATGTCCTCCTCGGACTGGTTAATCTAGCGCGCAATGGGCAATTCTCCAGGGAGCGAAGCTCAGACGATCGGGAACCATCAACCATTCAATGTCATCGAACTGCGCTTTCGACCGGCAGCTGACGAAGCTGTAGCGACGAGTACCTGAGCGCAGTGTCTCCATTAATGTAGGATTATCCGCACCCTGCTGATAACACGATGCAGCCACCATATCGATGCCTATCCATCATTGATAACAGCTAGGGTGTTGATCCCCATGTTTGGAGCATGGACCTGTAAGAGAGACCTAAGGCTTATCCATTATTCGGGCAAATCAATTGAGGATAAAGACCAAAAGAGTTAAATCCAGAGTCGAGACTTGTACACATAAATCCGCTAATATACTTACGACTCCCTACTCTAGAAACTACGAAGTGAAGGGCCCAGTGCTCAATAATTCTGAAAGTTGTCCCTATGTATGTTTGAGAAAGAGGGCCTTAGCACCCACCGACATGATGCGCGTTGAGTCCGAACCGTTTTGCTAAATAGCGTTCCGCAGGCCTCAGCTGATTGAGCTAG
