# Supplementary material for: How Good Are Indirect Tests at Detecting Recombination in Human mtDNA?
Source: G3 (Bethesda). 2013 Jul 1;3(7):1095–104. doi: 10.1534/g3.113.006510 (PMC3704238; doi:10.1534/g3.113.006510)
Supplement: Supporting Information [file supp_g3.113.006510_FileS2.gz › SequenceData/mtDNA_ratehet&popgrowth/0/3rdbase/Infiles/0_91-new.txt]

33 2284
seq00001   AGAGTACCTCTAGGCGCCCTCCAGCGACGCGTATATCGCGTCAGAACGAACTGCAAATTGTGCTCTCTCGCTCTTTGTGTTTTTCAGAACTGTTGGACTGGTTCACTATCGAAGATTCTAATCTTCGAAATCTACCGGCCAACGTAACTTTGGCATTGTTAAGGACGTCGCCTTTAGTTATCTTACGCCCAGTCTACCCTTGCTGGTTATCCGGCGCGGAAAAGAATATTGACGTAGAACAATTTGTCTGTCGGGGGCTTTCTACAATGCTGAGGCAGATGAACTTTTGACGGGTGACGTATCGTGAAAAGAGGCGAGTGGATAAGCCGCACGGCGTGATCGACGAGCTATACCGATGAGGGTCGGACGAATTGTCAAGACTACTCTGCATGGAGCAGGCAGCACCATAATGAGGTTAGGATTCCGCGTGTCATCGGGCCTTCATGAGTGGTTGACTAAAGAGGATCAAGGGGAAGCTTAAAGATGTCCCAGTAACGTGATTGGCACTGCTCATCCTTGCTGAGTGCCTACCTGATAACCATCTGAACTTAGTGAATTAAAGAGAAAATCGATTTGTCACATGATGTCGAGTGTATTTATTACCCCAACTGATTGCCAGCGACGGTAGCGCACACAGGACCTAGCTGTAAGGCCTGATAAAGTTAATTCGGGGCGACATGCATGTCTTCGTGGATGTAGAAAAGGCGGAGGCCAATCGCACACAGTCCCAGTACCCTGTTAGCTCGATATCTCATACCGCCCGCAGACTAAATCCTTCTTTGCTGAAGCGCACCTCGGCTCGTTTGAAAAAGTGGAGCAGGTGGATAATGGGTTTGCCCCCCGAACTCGCCCACATCCCCATGTCCATGAATAAGAAAGAGCATGCATGACCTCGCGGGTATCATCCGAACGCACGAGGCTCTTCATATAAGACGGATGCGAGGCAATATGGACGCAGAGACGATGCCGCTATACTCGCAACTTACTCAGCGAGTCCACTTTGCCATGGAGCCCCCTCCATGAAACTGCGGCGAGGTCTTAATGTTAACCCCTTTTATATGCATCATTTAGTATTACACTATGGCTTTGTAGTTTCTTGGCTAAAGTCAACCTTCCACTCGGGCCAGCAGACTGTTGGTCGTGGAATTGTGCTATGTAACCTATCATCTAATTAATTTTTCACGGTCAATGTACTGTGACTAGCTTCTGTGTACCTATCCGTACTCCTCGACATTAATAGTAACGTTCGTTTACCGGATGTGGCAACATGGTAGGTTCGAAATGGGTGAAGAGGTACTGGTACGCCACTCGTCAACTAGTCTCGCTCCATTGTACCCCGCGCCACTAAGTGGTACAAAGACGCAGCCCCAGTACCGGGGTAAGATCGATCCATAGCTGTTGGGCCGTGCAGGGAAAAGTTTGTGTTAACACGAGCGGACCGCTGTCTGCCAGCCAAATGTTTTATTCTTCACTGCCCGAACCAAGTTTTCGATGATATAGGGCAGCAGATCGGCGTTTTGGACTCGACCAGGGGAGTACTCTATCTTGACTTACACATCATAGCGGATATCAGCCGGTCGTGAAAAACGCGGGGGTGGACGTATCCGGGTTCTGGCCTAACCCCGAAGATGCGTTGTCTCCATCCGGAAGCTCGCGGTAATAAGGGATAACTGCTGTGCAGCGAGATGTAGGCTTCAGCATAATAGCTATCCGAACGTAGGGGCCTGGCAAGATGAACGTGCACAATGAGCGCGATCTCCCAATTAGACGACGCCTGAGATATTTTTGACCTGTCCGCTTAACCGTGTTGTACGAACCATGATCTCCGAGTGATTGAGTGGGAATGATGGAACACTCAGCAGGAGGAGAGAGAGGAGTTGTTTTCGGAAGATTGATCCATAATATTTCCAATGTTATGAGAAATATTATCCGTGTCCATCAGCTTAGGTCAGTAAATTTACTGCGGTGACTGTCACCCAGCAGTATCTCGATCTTGCAGTTCAATCCGAAGCCAAGACAACAGGCATTAAAAAGCTTGCTCTCCAGCGAGGATCGTCGACGTTTGCCTCTTTTGAGACGAGATCCTTGGTCTACCCCGTGTTAATCGGTCAACTTTGGAGCCCTAATACAGGTTTATGGTCTTGTTATCATATGTGATGAAGAACAGGACACTCGAGTTTGTCTTAGGGGTTTGTAGGCTCTTGAAGCAGTTTTGGAAACTAGTCAATCAGCTTTCCAAAGCTCAGCCTTCTCTAGAAATCTAAACAGGCTTACGTTACGCCAG
seq00002   AGAGTACCTCTAGGCGCCCTCCAGCGACGCGTATATCGCGTCAGAACGAACTGCAAATTGTGCTCTCTCGCTCTTTGTGTTTTTCAGAACTGTTGGACTGGTTCACTATCGAAGATTCTAATCTTCGAAATCTACCGGCCAACGTAACTTTGGCATTGTTAAGGACGTCGCCTTTAGTTATCTTACGCCCAGTCTACCCTTGCTGGTTATCCGGCGCGGAAAAGAATATTGACGTAGAACAATTTGTCTGTCGGGGGCTTTCTACAATGCTGAGGCAGATGAACTTTTGACGGGTGACGTATCGTGAAAAGAGGCGAGTGGATAAGCCGCACGGCGTGATCGACGAGCTATACCGATGAGGGTCGGACGAATTGTCAAGACTACTCTGCATGGAGCAGGCAGCACCATAATGAGGTTAGGATTCCGCGTGTCATCGGGCCTTCATGAGTGGTTGACTAAAGAGGATCAAGGGGAAGCTTAAAGATGTCCCAGTAACGTGATTGGCACTGCTCATCCTTGCTGAGTGCCTACCTGATAACCATCTGAACTTAGTGAATTAAAGAGAAAATCGATTTGTCACATGATGTCGAGTGTATTTATTACCCCAACTGATTGCCAGCGACGGTAGCGCACACAGGACCTAGCTGTAAGGCCTGATAAAGTTAATTCGGGGCGACATGCATGTCTTCGTGGATGTAGAAAAGGCGGAGGCCAATCGCACACAGTCCCAGTACCCTGTTAGCTCGATATCTCATACCGCCCGCAGACTAAATCCTTCTTTGCTGAAGCGCACCTCGGCTCGTTTGAAAAAGTGGAGCAGGTGGATAATGGGTTTGCCCCCCGAACTCGCCCACATCCCCATGTCCATGAATAAGAAAGAGCATGCATGACCTCGCGGGTATCATCCGAACGCACGAGGCTCTTCATATAAGACGGATGCGAGGCAATATGGACGCAGAGACGATGCCGCTATACTCGCAACTTACTCAGCGAGTCCACTTTGCCATGGAGCCCCCTCCATGAAACTGCGGCGAGGTCTTAATGTTAACCCCTTTTATATGCATCATTTAGTATTACACTATGGCTTTGTAGTTTCTTGGCTAAAGTCAACCTTCCACTCGGGCCAGCAGACTGTTGGTCGTGGAATTGTGCTATGTAACCTATCATCTAATTAATTTTTCACGGTCAATGTACTGTGACTAGCTTCTGTGTACCTATCCGTACTCCTCGACATTAATAGTAACGTTCGTTTACCGGATGTGGCAACATGGTAGGTTCGAAATGGGTGAAGAGGTACTGGTACGCCACTCGTCAACTAGTCTCGCTCCATTGTACCCCGCGCCACTAAGTGGTACAAAGACGCAGCCCCAGTACCGGGGTAAGATCGATCCATAGCTGTTGGGCCGTGCAGGGAAAAGTTTGTGTTAACACGAGCGGACCGCTGTCTGCCAGCCAAATGTTTTATTCTTCACTGCCCGAACCAAGTTTTCGATGATATAGGGCAGCAGATCGGCGTTTTGGACTCGACCAGGGGAGTACTCTATCTTGACTTACACATCATAGCGGATATCAGCCGGTCGTGAAAAACGCGGGGGTGGACGTATCCGGGTTCTGGCCTAACCCCGAAGATGCGTTGTCTCCATCCGGAAGCTCGCGGTAATAAGGGATAACTGCTGTGCAGCGAGATGTAGGCTTCAGCATAATAGCTATCCGAACGTAGGGGCCTGGCAAGATGAACGTGCACAATGAGCGCGATCTCCCAATTAGACGACGCCTGAGATATTTTTGACCTGTCCGCTTAACCGTGTTGTACGAACCATGATCTCCGAGTGATTGAGTGGGAATGATGGAACACTCAGCAGGAGGAGAGAGAGGAGTTGTTTTCGGAAGATTGATCCATAATATTTCCAATGTTATGAGAAATATTATCCGTGTCCATCAGCTTAGGTCAGTAAATTTACTGCGGTGACTGTCACCCAGCAGTATCTCGATCTTGCAGTTCAATCCGAAGCCAAGACAACAGGCATTAAAAAGCTTGCTCTCCAGCGAGGATCGTCGACGTTTGCCTCTTTTGAGACGAGATCCTTGGTCTACCCCGTGTTAATCGGTCAACTTTGGAGCCCTAATACAGGTTTATGGTCTTGTTATCATATGTGATGAAGAACAGGACACTCGAGTTTGTCTTAGGGGTTTGTAGGCTCTTGAAGCAGTTTTGGAAACTAGTCAATCAGCTTTCCAAAGCTCAGCCTTCTCTAGAAATCTAAACAGGCTTACGTTACGCCAG
seq00003   AGAGTACCTCTAGGCGCCCTCCAGCGACGCGTATATCGCGTCAGAACGAACTGCAAATTGTGCTCTCTCGCTCTTTGTGTTTTTCAGAACTGTTGGACTGGTTCACTATCGAAGATTCTAATCTTCGAAATCTACCGGCCAACGTAACTTTGGCATTGTTAAGGACGTCGCCTTTAGTTATCTTACGCCCAGTCTACCCTTGCTGGTTATCCGGCGCGGAAAAGAATATTGACGTAGAACAATTTGTCTGTCGGGGGCTTTCTACAATGCTGAGGCAGATGAACTTTTGACGGGTGACGTATCGTGAAAAGAGGCGAGTGGATAAGCCGCACGGCGTGATCGACGAGCTATACCGATGAGGGTCGGACGAATTGTCAAGACTACTCTGCATGGAGCAGGCAGCACCATAATGAGGTTAGGATTCCGCGTGTCATCGGGCCTTCATGAGTGGTTGACTAAAGAGGATCAAGGGGAAGCTTAAAGATGTCCCAGTAACGTGATTGGCACTGCTCATCCTTGCTGAGTGCCTACCTGATAACCATCTGAACTTAGTGAATTAAAGAGAAAATCGATTTGTCACATGATGTCGAGTGTATTTATTACCCCAACTGATTGCCAGCGACGGTAGCGCACACAGGACCTAGCTGTAAGGCCTGATAAAGTTAATTCGGGGCGCCATGCATGTCTTCGTGGATGTAGAAAAGGCGGAGGCCAATCGCACACAGTCCCAGTACCCTGTTAGCTCGATATCTCATACCGCCCGCAGACTAAATCCTTCTTTGCTGAAGCGCACCTCGGCTCGTTTGAAAAAGTGGAGCAGGTGGATAATGGGTTTGCCCCCCGAACTCGCCCACATCCCCATGTCCATGAATAAGAAAGAGCATGCATGACCTCGCGGGTATCATCCGAACGCACGAGGCTCTTCATATAAGACGGATGCGAGGCAATATGGACGCAGAGACGATGCCGCTATACTCGCAACTTACTCAGCGAGTCCACTTTGCCATGGAGCCCCCTCCATGAAACTGCGGCGAGGTCTTAATGTTAACCCCTTTTATATGCATCATTTAGTATTACACTATGGCTTTGTAGTTTCTTGGCTAAAGTCAACCTTCCACTCGGGCCAGCAGACTGTTGGTCGTGGAATTGTGCTATGTAACCTATCATCTAATTAATTTTTCACGGTCAATGTACTGTGACTAGCTTCTGTGTACCTATCCGTACTCCTCGACATTAATAGTAACGTTCGTTTACCGGATGTGGCAACATGGTAGGTTCGAAATGGGTGAAGAGGTACTGGTACGCCACTCGTCAACTAGTCTCGCTCCATTGTACCCCGCGCCACTAAGTGGTACAAAGACGCAGCCCCAGTACCGGGGTAAGATCGATCCATAGCTGTTGGGCCGTGCAGGGAAAAGTTTGTGTTAACACGAGCGGACCGCTGTCTGCCAGCCAAATGTTTTATTCTTCACTGCCCGAACCAAGTTTTCGATGATATAGGGCAGCAGATCGGCGTTTTGGACTCGACCAGGGGAGTACTCTATCTTGACTTACACATCATAGCGGATATCAGCCGGTCGTGAAAAACGCGGGGGTGGACGTATCCGGGTTCTGGCCTAACCCCGAAGATGCGTTGTCTCCATCCGGAAGCTCGCGGTAATAAGGGATAACTGCTGTGCAGCGAGATGTAGGCTTCAGCATAATAGCTATCCGAACGTAGGGGCCTGGCAAGATGAACGTGCACAATGAGCGCGATCTCCCAATTAGACGACGCCTGAGATATTTTTGACCTGTCCGCTTAACCGTGTTGTACGAACCATGATCTCCGAGTGATTGAGTGGGAATGATGGAACACTCAGCAGGAGGAGAGAGAGGAGTTGTTTTCGGAAGATTGATCCATAATATTTCCAATGTTATGAGAAATATTATCCGTGTCCATCAGCTTAGGTCAGTAAATTTACTGCGGTGACTGTCACCCAGCAGTATCTCGATCTTGCAGTTCAATCCGAAGCCAAGACAACAGGCATTAAAAAGCTTGCTCTCCAGCGAGGATCGTCGACGTTTGCCTCTTTTGAGACGAGATCCTTGGTCTACCCCGTGTTAATCGGTCAACTTTGGAGCCCTAATACAGGTTTATGGTCTTGTTATCATATGTGATGAAGAACAGGACACTCGAGTTTGTCTTAGGGGTTTGTAGGCTCTTGAAGCAGTTTTGGAAACTAGTCAATCAGCTTTCCAAAGCTCAGCCTTCTCTAGAAATCTAAACAGGCTTACGTTACGCCAG
seq00004   AGAGTACCTCTAGGCGCCCTCCAGCGACGCGTATATCGCGTCAGAACGAACTGCAAATTGTGCTCTATCGCTCTTTGTGTTTTTCAGAACTGTTGGACTGGTTCACTATCGAAGATTCTAATCTTCGAAATCTACCGGCCAACGTAACTTTGGCATTGTTAAGGACGTCGCCTTTAGTTATCTTACGCCCAGTCTACCCTTGCTGGTTATCCGGCGCGGAAAAGAATATTGACGTAGAACAATTTGTCTGTCGGGGGCTTTCTACAATGCTGAGGCAGATGAACTTTTGACGGGTGACGTATCGTGAAAAGAGGCGAGTGGATAAGCCGCACGGCGTGATCGACGAGCTATACCGATGAGGGTCGGACGAATTGTCAAGACTACTCTGCATGGAGCAGGCAGCACCATAATGAGGTTAGGATTCCGCGTGTCATCGGGCCTTCATGAGTGGTTGACTAAAGAGGATCAAGGGGAAGCTTAAAGATGTCCCAGTAACGTGATTGGCACTGCTCATCCTTGCTGAGTGCCTACCTGATAACCATCTGAACTTAGTGAATTAAAGAGAAAATCGATTTGTCACATGATGTCGAGTGTATTTATTACCCCAACTGATTGCCAGCGACGGTAGCGCACACAGGACCTAGCTGTAAGGCCTGATAAAGTTAATTCGGGGCGACATGCATGTCTTCGTGGATGTAGAAAAGGCGGAGGCCAATCGCACACAGTCCCAGTACCCTGTTAGCTCGATATCTCATACCGCCCGCAGACTAAATCCTTCTTTGCTGAAGCGCACCTCGGCTCGTTTGAAAAAGTGGAGCAGGTGGATAATGGGTTTGCCCCCCGAACTCGCCCACATCCCCATGTCCATGAATAAGAAAGAGCATGCATGACCTCGCGGGTATCATCCGAACGCACGAGGCTCTTCATATAAGACGGATGCGAGGCAATATGGACGCAGAGACGATGCCGCTATACTCGCAACTTACTCAGCGAGTCCACTTTGCCATGGAGCCCCCTCCATGAAACTGCGGCGAGGTCTTAATGTTAACCTCTTTTATATGCATCATTTAGTATTACACTATGGCTTTGTAGTTTCTTGGCTAAAGTCAACCTTCCACTCGGGCCAGCAGACTGTTGGTCGTGGAATTGTGCTATGTAACCTATCATCTAATTAATTTTTCACGGTCAATGTACTGTGACTACCTTCTGTGTACCTATCCGTACTCCTCGACATTAATAGTAACGTTCGTTTACCGGATGTGGCAACATGGTAGGTTCGAAATGGGTGAAGAGGTACTGGTACGCCACTCGTCAACTAGTCTCGCTCCATTGTACCCCGCGCCACTAAGTGGTACAAAGACGCAGCCCCAGTACCGGGGTAAGATCGATCCATAGCTGTTGGGCCGTGCAGGGAAAAGTTTGTGTTAACACGAGCGGACCGCTGTCTGCCAGCCAAATGTTTTATTCTTCACTGCCCGAACCAAGTTTTCGATGATATAGGGCAGCAGATCGGCGTTTTGGACTCGACCAGGGGAGTACTCTATCTTGACTTACACATCATAGCGGATATCAGCCGGTCGTGAAAAACGCGGGGGTGGACGTATCCGGGTTCTGGCCTAACCCCGAAGATGCGTTGTCTCCATCCGGAAGCTCGCGGTAATAAGGGATAACTGCTGTGCAGCGAGATGTAGGCTTCAGCATAATAGCTATCCGAACGTAGGGGCCTGGCAAGATGAACGTGCACAATGAGCGCGATCTCCCAATTAGACGACGCCTGAGATATTTTTGACCTGTCCGCTTAACCGTGTTGTACGAACCATGATCTCCGAGTGATTGAGTGGGAATGATGGAACACTCAGCAGGAGGAGAGAGAGGAGTTGTTTTCGGAAGATTGATCCATAATATTTCCAATGTTATGAGAAATATTATCCGTGTCCATCAGCTTAGGTCAGTAAATTTACTGCGGTGACTGTCACCCAGCAGTATCTCGATCTTGCAGTTCAATCCGAAGCCAAGACAACAGGCATTAAAAAGCTTGCTCTCCAGCGAGGATCGTCGACGTTTGCCTCTTTTGAGACGAGATCCTTGGTCTACCCCGTGTTAATCGGTCAACTTTGGAGCCCTAATACAGGTTTATGGTCTTGTTATCATATGTGATGAAGAACAGGACACTCGAGTTTGTCTTAGGGGTTTGTAGGCTCTTGAAGCAGTTTTGGAAACTAGTCAATCAGCTTTCCAAAGCTCAGCCTTCTCTAGAAATCTAAACAGGCTTACGTTACGCCAG
seq00005   AGAGTACCTCTAGGCGCCCTCCAGCGACGCGTATATCGCGTCAGAACGAACTGCAAATTGTGCTCTCTCGCTCTTTGTGTTTTTCAGAACTGTTGGACTGGTTCACTATCGAAGATTCTAATCTTCGAAATCTACCGGCCAACGTAACTTTGGCATTGTTAAGGACGTCGCCTTTAGTTATCTTACGCCCAGTCTACCCTTGCTGGTTATCCGGCGCGGAAAAGAATATTGACGTAGAACAATTTGTCTGTCGGGGGCTTTCTACAATGCTGAGGCAGATGAACTTTTGACGGGTGACGTATCGTGAAAAGAGGCGAGTGGATAAGCCGCACGGCGTGATCGACGAGCTATACCGATGAGGGTCGGACGAATTGTCAAGACTACTCTGCATGGAGCAGGCAGCACCATAATGAGGTTAGGATTCCGCGTGTCATCGGGCCTTCATGAGTGGTTGACTAAAGAGGATCAAGGGGAAGCTTAAAGATGTCCCAGTAACGTGATTGGCACTGCTCATCCTTGCTGAGTGCCTACCTGATAACCATCTGAACTTAGTGAATTAAAGAGAAAATCGATTTGTCACATGATGTCGAGTGTATTTATTACCCCAACTGATTGCCAGCGACGGTAGCGCACACAGGACCTAGCTGTAAGGCCTGATAAAGTTAATTCGGGGCGACATGCATGTCTTCGTGGATGTAGAAAAGGCGGAGGCCAATCGCACACAGTCCCAGTACCCTGTTAGCTCGATATCTCATACCGCCCGCAGACTAAATCCTTCTTTGCTGAAGCGCACCTCGGCTCGTTTGAAAAAGTGGAGCAGGTGGATAATGGGTTTGCCCCCCGAACTCGCCCACATCCCCATGTCCATGAATAAGAAAGAGCATGCATGACCTCGCGGGTATCATCCGAACGCACGAGGCTCTTCATATAAGACGGATGCGAGGCAATATGGACGCAGAGACGATGCCGCTATACTCGCAACTTACTCAGCGAGTCCACTTTGCCATGGAGCCCCCTCCATGAAACTGCGGCGAGGTCTTAATGTTAACCCCTTTTATATGCATCATTTAGTATTACACTATGGCTTTGTAGTTTCTTGGCTAAAGTCAACCTTCCACTCGGGCCAGCAGACTGTTGGTCGTGGAATTGTGCTATGTAACCTATCATCTAATTAATTTTTCACGGTCAATGTACTGTGACTAGCTTCTGTGTACCTATCCGTACTCCTCGACATTAATAGTAACGTTCGTTTACCGGATGTGGCAACATGGTAGGTTCGAAATGGGTGAAGAGGTACTGGTACGCCACTCGTCAACTAGTCTCGCTCCATTGTACCCCGCGCCACTAAGTGGTACAAAGACGCAGCCCCAGTACCGGGGTAAGATCGATCCATAGCTGTTGGGCCGTGCAGGGAAAAGTTTGTGTTAACACGAGCGGACCGCTGTCTGCCAGCCAAATGTTTTATTCTTCACTGCCCGAACCAAGTTTTCGATGATATAGGGCAGCAGATCGGCGTTTTGGACTCGACCAGGGGAGTACTCTATCTTGACTTACACATCATAGCGGATATCAGCCGGTCGTGAAAAACGCGGGGGTGGACGTATCCGGGTTCTGGCCTAACCCCGAAGATGCGTTGTCTCCATCCGGAAGCTCGCGGTAATAAGGGATAACTGCTGTGCAGCGAGATGTAGGCTTCAGCATAATAGCTATCCGAACGTAGGGGCCTGGCAAGATGAACGTGCACAATGAGCGCGATCTCCCAATTAGACGACGCCTGAGATATTTTTGACCTGTCCGCTTAACCGTGTTGTACGAACCATGATCTCCGAGTGATTGAGTGGGAATGATGGAACACTCAGCAGGAGGAGAGAGAGGAGTTGTTTTCGGAAGATTGATCCATAATATTTCCAATGTTATGAGAAATATTATCCGTGTCCATCAGCTTAGGTCAGTAAATTTACTGCGGTGACTGTCACCCAGCAGTATCTCGATCTTGCAGTTCAATCCGAAGCCAAGACAACAGGCATTAAAAAGCTTGCTCTCCAGCGAGGATCGTCGACGTTTGCCTCTTTTGAGACGAGATCCTTGGTCTACCCCGTGTTAATCGGTCAACTTTGGAGCCCTAATACAGGTTTATGGTCTTGTTATCATATGTGATGAAGAACAGGACACTCGAGTTTGTCTTAGGGGTTTGTAGGCTCTTGAAGCAGTTTTGGAAACTAGTCAATCAGCTTTCCAAAGCTCAGCCTTCTCTAGAAATCTAAACAGGCTTACGTTACGCCAG
seq00006   AGAGTACCTCTAGGCGCCCTCCAGCGACGCGTATATCGCGTCAGAACGAACTGCAAATTGTGCTCTCTCGCTCTTTGTGTTTTTCAGAACTGTTGGACTGGTTCACTATCGAAGATTCTAATCTTCGAAATCTACCGGCCAACGTAACTGTGGCATTGTTAAGGACGTCGCCTTTAGTTATCTTACGCCCAGTCTACCCTTGCTGGTTATCCGGCGCGGAAAAGAATATTGACGTAGAACAATTTGTCTGTCGGGGGCTTTCTACAATGCTGAGGCAGATGAACTTTTGACGGGTGACGTATCGTGAAAAGAGGCGAGTGGATAAGCCGCACGGCGTGATCGACGAGCTATACCGATGAGGGTCGGACGAATTGTCAAGACTACTCTGCATGGAGCAGGCAGCACCATAATGAGGTTAGGATTCCGCGTGTCATCGGGCCTTCATGAGTGGTTGACTAAAGAGGATCAAGGGGAAGCTTAAAGATGTCCCAGTAACGTGATTGGCACTGCTCATCCTTGCTGAGTGCCTACCTGATAACCATCTGAACTTAGTGAATTAAAGAGAAAATCGATTTGTCACATGATGTCGAGTGTATTTATTACCCCAACTGATTGCCAGCGACGGTAGCGCACACAGGACCTAGCTGTAAGGCCTGATAAAGTTAATTCGGGGCGACATGCATGTCTTCGTGGATGTAGAAAAGGCGGAGGCCAATCGCACACAGTCCCAGTACCCTGTTAGCTCGATATCTCATACCGCCCGCAGACTAAATCCTTCTTTGCTGAAGCGCACCTCGGCTCGTTTGAAAAAGTGGAGCAGGTGGATAATGGGTTTGCCCCCCGAACTCGCCCACATCCCCATGTCCATGAATAAGAAAGAGCATGCATGACCTCGCGGGTATCATCCGAACGCACGAGGCTCTTCATATAAGACGGATGCGAGGCAATATGGACGCAGAGACGATGCCGCTATACTCGCAACTTACTCAGCGAGTCCACTTTGCCATGGAGCCCCCTCCATGAAACTGCGGCGAGGTCTTAATGTTAACCCCTTTTATATGCATCATTTAGTATTACACTATGGCTTTGTAGTTTCTTGGCTAAAGTCAACCTTCCACTCGGGCCAGCAGACTGTTGGTCGTGGAATTGTGCTATGTAACCTATCATCTAATTAATTTTTCACGGTCAATGTACTGTGACTACCTTCTGTGTACCTATCCGTACTCCTCGACATTAATAGTAACGTTCGTTTACCGGATGTGGCAACATGGTAGGTTCGAAATGGGTGAAGAGGTACTGGTACGCCACTCGTCAACTAGTCTCGCTCCATTGTACCCCGCGCCACTAAGTGGTACAAAGACGCAGCCCCAGTACCGGGGTAAGATCGATCCATAGCTGTTGGGCCGTGCAGGGAAAAGTTTGTGTTAACACGAGCGGACCGCTGTCTGCCAGCCAAATGTTTTATTCTTCACTGCCCGAACCAAGTTTTCGATGATATAGGGCAGCAGATCGGCGTTTTGGACTCGACCAGGGGAGTACTCTATCTTGACTTACACATCATAGCGGATATCAGCCGGTCGTGAAAAACGCGGGGGTGGACGTATCCGGGTTCTGGCCTAACCCCGAAGATGCGTTGTCTCCATCCGGAAGCTCGCGGTAATAAGGGATAACTGCTGTGCAGCGAGATGTAGGCTTCAGCATAATAGCTATCCGAACGTAGGGGCCTGGCAAGATGAACGTGCACAATGAGCGCGATCTCCCAATTAGACGACGCCTGAGATATTTTTGACCTGTCCGCTTAACCGTGTTGTACGAACCATGATCTCCGAGTGATTGAGTGGGAATGATGGAACACTCAGCAGGAGGAGAGAGAGGAGTTGTTTTCGGAAGATTGATCCATAATATTTCCAATGTTATGAGAAATATTATCCGTGTCCATCAGCTTAGGTCAGTAAATTTACTGCGGTGACTGTCACCCAGCAGTATCTCGATCTTGCAGTTCAATCCGAAGCCAAGACAACAGGCATTAAAAAGCTTGCTCTCCAGCGAGGATCGTCGACGTTTGCCTCTTTTGAGACGAGATCCTTGGTCTACCCCGTGTTAATCGGTCAACTTTGGAGCCCTAATACAGGTTTATGGTCTTGTTATCATATGTGATGAAGAACAGGACACTCGAGTTTGTCTTAGGGGTTTGTAGGCTCTTGAAGCAGTTTTGGAAACTAGTCAATCAGCTTTCCAAAGCTCAGCCTTCTCTAGAAATCTAAACAGGCTTACGTTACGCCAG
seq00007   AGAGTACCTCTAGGCGCCCTCCAGCGACGCGTATATCGCGTCAGAACGAACTGCAAATTGTGCTCTCTCGCTCTTTGTGTTTTTCAGAACTGTTGGACTGGTTCACTATCGAAGATTCTAATCTTCGAAATCTACCGGCCAACGTAACTGTGGCATTGTTAAGGACGTCGCCTTTAGTTATCTTACGCCCAGTCTACCCTTGCTGGTTATCCGGCGCGGAAAAGAATATTGACGTAGAACAATTTGTCTGTCGGGGGCTTTCTACAATGCTGAGGCAGATGAACTTTTGACGGGTGACGTATCGTGAAAAGAGGCGAGTGGATAAGCCGCACGGCGTGATCGACGAGCTATACCGATGAGGGTCGGACGAATTGTCAAGACTACTCTGCATGGAGCAGGCAGCACCATAATGAGGTTAGGATTCCGCGTGTCATCGGGCCTTCATGAGTGGTTGACTAAAGAGGATCAAGGGGAAGCTTAAAGATGTCCCAGTAACGTGATTGGCACTGCTCATCCTTGCTGAGTGCCTACCTGATAACCATCTGAACTTAGTGAATTAAAGAGAAAATCGATTTGTCACATGATGTCGAGTGTATTTATTACCCCAACTGATTGCCAGCGACGGTAGCGCACACAGGACCTAGCTGTAAGGCCTGATAAAGTTAATTCGGGGCGACATGCATGTCTTCGTGGATGTAGAAAAGGCGGAGGCCAATCGCACACAGTCCCAGTACCCTGTTAGCTCGATATCTCATACCGCCCGCAGACTAAATCCTTCTTTGCTGAAGCGCACCTCGGCTCGTTTGAAAAAGTGGAGCAGGTGGATAATGGGTTTGCCCCCCGAACTCGCCCACATCCCCATGTCCATGAATAAGAAAGAGCATGCATGACCTCGCGGGTATCATCCGAACGCACGAGGCTCTTCATATAAGACGGATGCGAGGCAATATGGACGCAGAGACGATGCCGCTATACTCGCAACTTACTCAGCGAGTCCACTTTGCCATGGAGCCCCCTCCATGAAACTGCGGCGAGGTCTTAATGTTAACCCCTTTTATATGCATCATTTAGTATTACACTATGGCTTTGTAGTTTCTTGGCTAAAGTCAACCTTCCACTCGGGCCAGCAGACTGTTGGTCGTGGAATTGTGCTATGTAACCTATCATCTAATTAATTTTTCACGGTCAATGTACTGTGACTACCTTCTGTGTACCTATCCGTACTCCTCGACATTAATAGTAACGTTCGTTTACCGGATGTGGCAACATGGTAGGTTCGAAATGGGTGAAGAGGTACTGGTACGCCACTCGTCAACTAGTCTCGCTCCATTGTACCCCGCGCCACTAAGTGGTACAAAGACGCAGCCCCAGTACCGGGGTAAGATCGATCCATAGCTGTTGGGCCGTGCAGGGAAAAGTTTGTGTTAACACGAGCGGACCGCTGTCTGCCAGCCAAATGTTTTATTCTTCACTGCCCGAACCAAGTTTTCGATGATATAGGGCAGCAGATCGGCGTTTTGGACTCGACCAGGGGAGTACTCTATCTTGACTTACACATCATAGCGGATATCAGCCGGTCGTGAAAAACGCGGGGGTGGACGTATCCGGGTTCTGGCCTAACCCCGAAGATGCGTTGTCTCCATCCGGAAGCTCGCGGTAATAAGGGATAACTGCTGTGCAGCGAGATGTAGGCTTCAGCATAATAGCTATCCGAACGTAGGGGCCTGGCAAGATGAACGTGCACAATGAGCGCGATCTCCCAATTAGACGACGCCTGAGATATTTTTGACCTGTCCGCTTAACCGTGTTGTACGAACCATGATCTCCGAGTGATTGAGTGGGAATGATGGAACACTCAGCAGGAGGAGAGAGAGGAGTTGTTTTCGGAAGATTGATCCATAATATTTCCAATGTTATGAGAAATATTATCCGTGTCCATCAGCTTAGGTCAGTAAATTTACTGCGGTGACTGTCACCCAGCAGTATCTCGATCTTGCAGTTCAATCCGAAGCCAAGACAACAGGCATTAAAAAGCTTGCTCTCCAGCGAGGATCGTCGACGTTTGCCTCTTTTGAGACGAGATCCTTGGTCTACCCCGTGTTAATCGGTCAACTTTGGAGCCCTAATACAGGTTTATGGTCTTGTTATCATATGTGATGAAGAACAGGACACTCGAGTTTGTCTTAGGGGTTTGTAGGCTCTTGAAGCAGTTTTGGAAACTAGTCAATCAGCTTTCCAAAGCTCAGCCTTCTCTAGAAATCTAAACAGGCTTACGTTACGCCAG
seq00008   AGAGTACCTCTAGGCGCCCTCCAGCGACGCGTATATCGCGTCAGAACGAACTGCAAATTGTGCTCTCTCGCTCTTTGTGTTTTTCAGAACTGTTGGACTGGTTCACTATCGAAGATTCTAATCTTCGAAATCTACCGGCCAACGTAACTGTGGCATTGTTAAGGACGTCGCCTTTAGTTATCTTACGCCCAGTCTACCCTTGCTGGTTATCCGGCGCGGAAAAGAATATTGACGTAGAACAATTTGTCTGTCGGGGGCTTTCTACAATGCTGAGGCAGATGAACTTTTGACGGGTGACGTATCGTGAAAAGAGGCGAGTGGATAAGCCGCACGGCGTGATCGACGAGCTATACCGATGAGGGTCGGACGAATTGTCAAGACTACTCTGCATGGAGCAGGCAGCACCATAATGAGGTTAGGATTCCGCGTGTCATCGGGCCTTCATGAGTGGTTGACTAAAGAGGATCAAGGGGAAGCTTAAAGATGTCCCAGTAACGTGATTGGCACTGCTCATCCTTGCTGAGTGCCTACCTGATAACCATCTGAACTTAGTGAATTAAAGAGAAAATCGATTTGTCACATGATGTCGAGTGTATTTATTACCCCAACTGATTGCCAGCGACGGTAGCGCACACAGGACCTAGCTGTAAGGCCTGATAAAGTTAATTCGGGGCGACATGCATGTCTTCGTGGATGTAGAAAAGGCGGAGGCCAATCGCACACAGTCCCAGTACCCTGTTAGCTCGATATCTCATACCGCCCGCAGACTAAATCCTTCTTTGCTGAAGCGCACCTCGGCTCGTTTGAAAAAGTGGAGCAGGTGGATAATGGGTTTGCCCCCCGAACTCGCCCACATCCCCATGTCCATGAATAAGAAAGAGCATGCATGACCTCGCGGGTATCATCCGAACGCACGAGGCTCTTCATATAAGACGGATGCGAGGCAATATGGACGCAGAGACGATGCCGCTATACTCGCAACTTACTCAGCGAGTCCACTTTGCCATGGAGCCCCCTCCATGAAACTGCGGCGAGGTCTTAATGTTAACCCCTTTTATATGCATCATTTAGTATTACACTATGGCTTTGTAGTTTCTTGGCTAAAGTCAACCTTCCACTCGGGCCAGCAGACTGTTGGTCGTGGAATTGTGCTATGTAACCTATCATCTAATTAATTTTTCACGGTCAATGTACTGTGACTACCTTCTGTGTACCTATCCGTACTCCTCGACATTAATAGTAACGTTCGTTTACCGGATGTGGCAACATGGTAGGTTCGAAATGGGTGAAGAGGTACTGGTACGCCACTCGTCAACTAGTCTCGCTCCATTGTACCCCGCGCCACTAAGTGGTACAAAGACGCAGCCCCAGTACCGGGGTAAGATCGATCCATAGCTGTTGGGCCGTGCAGGGAAAAGTTTGTGTTAACACGAGCGGACCGCTGTCTGCCAGCCAAATGTTTTATTCTTCACTGCCCGAACCAAGTTTTCGATGATATAGGGCAGCAGATCGGCGTTTTGGACTCGACCAGGGGAGTACTCTATCTTGACTTACACATCATAGCGGATATCAGCCGGTCGTGAAAAACGCGGGGGTGGACGTATCCGGGTTCTGGCCTAACCCCGAAGATGCGTTGTCTCCATCCGGAAGCTCGCGGTAATAAGGGATAACTGCTGTGCAGCGAGATGTAGGCTTCAGCATAATAGCTATCCGAACGTAGGGGCCTGGCAAGATGAACGTGCACAATGAGCGCGATCTCCCAATTAGACGACGCCTGAGATATTTTTGACCTGTCCGCTTAACCGTGTTGTACGAACCATGATCTCCGAGTGATTGAGTGGGAATGATGGAACACTCAGCAGGAGGAGAGAGAGGAGTTGTTTTCGGAAGATTGATCCATAATATTTCCAATGTTATGAGAAATATTATCCGTGTCCATCAGCTTAGGTCAGTAAATTTACTGCGGTGACTGTCACCCAGCAGTATCTCGATCTTGCAGTTCAATCCGAAGCCAAGACAACAGGCATTAAAAAGCTTGCTCTCCAGCGAGGATCGTCGACGTTTGCCTCTTTTGAGACGAGATCCTTGGTCTACCCCGTGTTAATCGGTCAACTTTGGAGCCCTAATACAGGTTTATGGTCTTGTTATCATATGTGATGAAGAACAGGACACTCGAGTTTGTCTTAGGGGTTTGTAGGCTCTTGAAGCAGTTTTGGAAACTAGTCAATCAGCTTTCCAAAGCTCAGCCTTCTCTAGAAATCTAAACAGGCTTACGTTACGCCAG
seq00009   AGAGTACCTCTAGGCGCCCTCCAGCGACGCGTATATCGCGTCAGAACGAACTGCAAATTGTGCTCTCTCGCTCTTTGTGTTTTTCAGAACTGTTGGACTGGTTCACTATCGAAGATTCTAATCTTCGAAATCTACCGGCCAACGTAACTTTGGCATTGTTAAGGACGTCGCCTTTAGTTATCTTACGCCCAGTCTACCCTTGCTGGTTATCCGGCGCGGAAAAGAATATTGACGTAGAACAATTTGTCTGTCGGGGGCTTTCTACAATGCTGAGGCAGATGAACTTTTGACGGGTGACGTATCGTGAAAAGAGGCGAGTGGATAAGCCGCACGGCGTGATCGACGAGCTATACCGATGAGGGTCGGACGAATTGTCAAGACTACTCTGCATGGAGCAGGCAGCACCATAATGAGGTTAGGATTCCGCGTGTCATCGGGCCTTCATGAGTGGTTGACTAAAGAGGATCAAGGGGAAGCTTAAAGATGTCCCAGTAACGTGATTGGCACTGCTCATCCTTGCTGAGTGCCTACCTGATAACCATCTGAACTTAGTGAATTAAAGAGAAAATCGATTTGTCACATGATGTCGAGTGTATTTATTACCCCAACTGATTGCCAGCGACGGTAGCGCACACAGGACCTAGCTGTAAGGCCTGATAAAGTTAATTCGGGGCGACATGCATGTCTTCGTGGATGTAGAAAAGGCGGAGGCCAATCGCACACAGTCCCAGTACCCTGTTAGCTCGATATCTCATACCGCCCGCAGACTAAATCCTTCTTTGCTGAAGCGCACCTCGGCTCGTTTGAAAAAGTGGAGCAGGTGGATAATGGGTTTGCCCCCCGAACTCGCCCACATCCCCATGTCCATGAATAAGAAAGAGCATGCATGACCTCGCGGGTATCATCCGAACGCACGAGGCTCTTCATATAAGACGGATGCGAGGCAATATGGACGCAGAGACGATGCCGCTATACTCGCAACTTACTCAGCGAGTCCACTTTGCCATGGAGCCCCCTCCATGAAACTGCGGCGAGGTCTTAATGTTAACCCCTTTTATATGCATCATTTAGTATTACACTATGGCTTTGTAGTTTCTTGGCTAAAGTCAACCTTCCACTCGGGCCAGCAGACTGTTGGTCGTGGAATTGTGCTATGTAACCTATCATCTAATTAATTTTTCACGGTCAATGTACTGTGACTAGCTTCTGTGTACCTATCCGTACTCCTCGACATTAATAGTAACGTTCGTTTACCGGATGTGGCAACATGGTAGGTTCGAAATGGGTGAAGAGGTACTGGTACGCCACTCGTCAACTAGTCTCGCTCCATTGTACCCCGCGCCACTAAGTGGTACAAAGACGCAGCCCCAGTACCGGGGTAAGATCGATCCATAGCTGTTGGGCCGTGCAGGGAAAAGTTTGTGTTAACACGAGCGGACCGCTGTCTGCCAGCCAAATGTTTTATTCTTCACTGCCCGAACCAAGTTTTCGATGATATAGGGCAGCAGATCGGCGTTTTGGACTCGACCAGGGGAGTACTCTATCTTGACTTACACATCATAGCGGATATCAGCCGGTCGTGAAAAACGCGGGGGTGGACGTATCCGGGTTCTGGCCTAACCCCGAAGATGCGTTGTCTCCATCCGGAAGCTCGCGGTAATAAGGGATAACTGCTGTGCAGCGAGATGTAGGCTTCAGCATAATAGCTATCCGAACGTAGGGGCCTGGCAAGATGAACGTGCACAATGAGCGCGATCTCCCAATTAGACGACGCCTGAGATATTTTTGACCTGTCCGCTTAACCGTGTTGTACGAACCATGATCTCCGAGTGATTGAGTGGGAATGATGGAACACTCAGCAGGAGGAGAGAGAGGAGTTGTTTTCGGAAGATTGATCCATAATATTTCCAATGTTATGAGAAATATTATCCGTGTCCATCAGCTTAGGTCAGTAAATTTACTGCGGTGACTGTCACCCAGCAGTATCTCGATCTTGCAGTTCAATCCGAAGCCAAGACAACAGGCATTAAAAAGCTTGCTCTCCAGCGAGGATCGTCGACGTTTGCCTCTTTTGAGACGAGATCCTTGGTCTACCCCGTGTTAATCGGTCAACTTTGGAGCCCTAATACAGGTTTATGGTCTTGTTATCATATGTGATGAAGAACAGGACACTCGAGTTTGTCTTAGGGGTTTGTAGGCTCTTGAAGCAGTTTTGGAAACTAGTCAATCAGCTTTCCAAAGCTCAGCCTTCTCTAGAAATCTAAACAGGCTTACGTTACGCCAG
seq00010   AGAGTACCTCTAGGCGCCCTCCAGCGACGCGTATATCGCGTCAGAACGAACTGCAAATTGTGCTCTCTCGCTCTTTGTGTTTTTCAGAACTGTTGGACTGGTTCACTATCGAAGATTCTAATCTTCGAAATCTACCGGCCAACGTAACTTTGGCATTGTTAAGGACGTCGCCTTTAGTTATCTTACGCCCAGTCTACCCTTGCTGGTTATCCGGCGCGGAAAAGAATATTGACGTAGAACAATTTGTCTGTCGGGGGCTTTCTACAATGCTGAGGCAGATGAACTTTTGACGGGTGACGTATCGTGAAAAGAGGCGAGTGGATAAGCCGCACGGCGTGATCGACGAGCTATACCGATGAGGGTCGGACGAATTGTCAAGACTACTCTGCATGGAGCAGGCAGCACCATAATGAGGTTAGGATTCCGCGTGTCATCGGGCCTTCATGAGTGGTTGACTAAAGAGGATCAAGGGGAAGCTTAAAGATGTCCCAGTAACGTGATTGGCACTGCTCATCCTTGCTGAGTGCCTACCTGATAACCATCTGAACTTAGTGAATTAAAGAGAAAATCGATTTGTCACATGATGTCGAGTGTATTTATTACCCCAACTGATTGCCAGCGACGGTAGCGCACACAGGACCTAGCTGTAAGGCCTGATAAAGTTAATTCGGGGCGACATGCATGTCTTCGTGGATGTAGAAAAGGCGGAGGCCAATCGCACACAGTCCCAGTACCCTGTTAGCTCGATATCTCATACCGCCCGCAGACTAAATCCTTCTTTGCTGAAGCGCACCTCGGCTCGTTTGAAAAAGTGGAGCAGGTGGATAATGGGTTTGCCCCCCGAACTCGCCCACATCCCCATGTCCATGAATAAGAAAGAGCATGCATGACCTCGCGGGTATCATCCGAACGCACGAGGCTCTTCATATAAGACGGATGCGAGGCAATATGGACGCAGAGACGATGCCGCTATACTCGCAACTTACTCAGCGAGTCCACTTTGCCATGGAGCCCCCTCCATGAAACTGCGGCGAGGTCTTAATGTTAACCCCTTTTATATGCATCATTTAGTATTACACTATGGCTTTGTAGTTTCTTGGCTAAAGTCAACCTTCCACTCGGGCCAGCAGACTGTTGGTCGTGGAATTGTGCTATGTAACCTATCATCTAATTAATTTTTCACGGTCAATGTACTGTGACTAGCTTCTGTGTACCTATCCGTACTCCTCGACATTAATAGTAACGTTCGTTTACCGGATGTGGCAACATGGTAGGTTCGAAATGGGTGAAGAGGTACTGGTACGCCACTCGTCAACTAGTCTCGCTCCATTGTACCCCGCGCCACTAAGTGGTACAAAGACGCAGCCCCAGTACCGGGGTAAGATCGATCCATAGCTGTTGGGCCGTGCAGGGAAAAGTTTGTGTTAACACGAGCGGACCGCTGTCTGCCAGCCAAATGTTTTATTCTTCACTGCCCGAACCAAGTTTTCGATGATATAGGGCAGCAGATCGGCGTTTTGGACTCGACCAGGGGAGTACTCTATCTTGACTTACACATCATAGCGGATATCAGCCGGTCGTGAAAAACGCGGGGGTGGACGTATCCGGGTTCTGGCCTAACCCCGAAGATGCGTTGTCTCCATCCGGAAGCTCGCGGTAATAAGGGATAACTGCTGTGCAGCGAGATGTAGGCTTCAGCATAATAGCTATCCGAACGTAGGGGCCTGGCAAGATGAACGTGCACAATGAGCGCGATCTCCCAATTAGACGACGCCTGAGATATTTTTGACCTGTCCGCTTAACCGTGTTGTACGAACCATGATCTCCGAGTGATTGAGTGGGAATGATGGAACACTCAGCAGGAGGAGAGAGAGGAGTTGTTTTCGGAAGATTGATCCATAATATTTCCAATGTTATGAGAAATATTATCCGTGTCCATCAGCTTAGGTCAGTAAATTTACTGCGGTGACTGTCACCCAGCAGTATCTCGATCTTGCAGTTCAATCCGAAGCCAAGACAACAGGCATTAAAAAGCTTGCTCTCCAGCGAGGATCGTCGACGTTTGCCTCTTTTGAGACGAGATCCTTGGTCTACCCCGTGTTAATCGGTCAACTTTGGAGCCCTAATACAGGTTTATGGTCTTGTTATCATATGTGATGAAGAACAGGACACTCGAGTTTGTCTTAGGGGTTTGTAGGCTCTTGAAGCAGTTTTGGAAACTAGTCAATCAGCTTTCCAAAGCTCAGCCTTCTCTAGAAATCTAAACAGGCTTACGTTACGCCAG
seq00011   AGAGTACCTCTAGGCGCCCTCCAGCGACGCGTATATCGCGTCAGAACGAACTGCAAATTGTGCTCTCTCGCTCTTTGTGTTTTTCAGAACTGTTGGACTGGTTCACTATCGAAGATTCTAATCTTCGAAATCTACCGGCCAACGTAACTGTGGCATTGTTAAGGACGTCGCCTTTAGTTATCTTACGCCCAGTCTACCCTTGCTGGTTATCCGGCGCGGAAAAGAATATTGACGTAGAACAATTTGTCTGTCGGGGGCTTTCTACAATGCTGAGGCAGATGAACTTTTGACGGGTGACGTATCGTGAAAAGAGGCGAGTGGATAAGCCGCACGGCGTGATCGACGAGCTATACCGATGAGGGTCGGACGAATTGTCAAGACTACTCTGCATGGAGCAGGCAGCACCATAATGAGGTTAGGATTCCGCGTGTCATCGGGCCTTCATGAGTGGTTGACTAAAGAGGATCAAGGGGAAGCTTAAAGATGTCCCAGTAACGTGATTGGCACTGCTCATCCTTGCTGAGTGCCTACCTGATAACCATCTGAACTTAGTGAATTAAAGAGAAAATCGATTTGTCACATGATGTCGAGTGTATTTATTACCCCAACTGATTGCCAGCGACGGTAGCGCACACAGGACCTAGCTGTAAGGCCTGATAAAGTTAATTCGGGGCGACATGCATGTCTTCGTGGATGTAGAAAAGGCGGAGGCCAATCGCACACAGTCCCAGTACCCTGTTAGCTCGATATCTCATACCGCCCGCAGACTAAATCCTTCTTTGCTGAAGCGCACCTCGGCTCGTTTGAAAAAGTGGAGCAGGTGGATAATGGGTTTGCCCCCCGAACTCGCCCACATCCCCATGTCCATGAATAAGAAAGAGCATGCATGACCTCGCGGGTATCATCCGAACGCACGAGGCTCTTCATATAAGACGGATGCGAGGCAATATGGACGCAGAGACGATGCCGCTATACTCGCAACTTACTCAGCGAGTCCACTTTGCCATGGAGCCCCCTCCATGAAACTGCGGCGAGGTCTTAATGTTAACCCCTTTTATATGCATCATTTAGTATTACACTATGGCTTTGTAGTTTCTTGGCTAAAGTCAACCTTCCACTCGGGCCAGCAGACTGTTGGTCGTGGAATTGTGCTATGTAACCTATCATCTAATTAATTTTTCACGGTCAATGTACTGTGACTACCTTCTGTGTACCTATCCGTACTCCTCGACATTAATAGTAACGTTCGTTTACCGGATGTGGCAACATGGTAGGTTCGAAATGGGTGAAGAGGTACTGGTACGCCACTCGTCAACTAGTCTCGCTCCATTGTACCCCGCGCCACTAAGTGGTACAAAGACGCAGCCCCAGTACCGGGGTAAGATCGATCCATAGCTGTTGGGCCGTGCAGGGAAAAGTTTGTGTTAACACGAGCGGACCGCTGTCTGCCAGCCAAATGTTTTATTCTTCACTGCCCGAACCAAGTTTTCGATGATATAGGGCAGCAGATCGGCGTTTTGGACTCGACCAGGGGAGTACTCTATCTTGACTTACACATCATAGCGGATATCAGCCGGTCGTGAAAAACGCGGGGGTGGACGTATCCGGGTTCTGGCCTAACCCCGAAGATGCGTTGTCTCCATCCGGAAGCTCGCGGTAATAAGGGATAACTGCTGTGCAGCGAGATGTAGGCTTCAGCATAATAGCTATCCGAACGTAGGGGCCTGGCAAGATGAACGTGCACAATGAGCGCGATCTCCCAATTAGACGACGCCTGAGATATTTTTGACCTGTCCGCTTAACCGTGTTGTACGAACCATGATCTCCGAGTGATTGAGTGGGAATGATGGAACACTCAGCAGGAGGAGAGAGAGGAGTTGTTTTCGGAAGATTGATCCATAATATTTCCAATGTTATGAGAAATATTATCCGTGTCCATCAGCTTAGGTCAGTAAATTTACTGCGGTGACTGTCACCCAGCAGTATCTCGATCTTGCAGTTCAATCCGAAGCCAAGACAACAGGCATTAAAAAGCTTGCTCTCCAGCGAGGATCGTCGACGTTTGCCTCTTTTGAGACGAGATCCTTGGTCTACCCCGTGTTAATCGGTCAACTTTGGAGCCCTAATACAGGTTTATGGTCTTGTTATCATATGTGATGAAGAACAGGACACTCGAGTTTGTCTTAGGGGTTTGTAGGCTCTTGAAGCAGTTTTGGAAACTAGTCAATCAGCTTTCCAAAGCTCAGCCTTCTCTAGAAATCTAAACAGGCTTACGTTACGCCAG
seq00012   AGAGTACCTCTAGGCGCCCTCCAGCGACGCGTATATCGCGTCAGAACGAACTGCAAATTGTGCTCTCTCGCTCTTTGTGTTTTTCAGAACTGTTGGACTGGTTCACTATCGAAGATTCTAATCTTCGAAATCTACCGGCCAACGTAACTTTGGCATTGTTAAGGACGTCGCCTTTAGTTATCTTACGCCCAGTCTACCCTTGCTGGTTATCCGGCGCGGAAAAGAATATTGACGTAGAACAATTTGTCTGTCGGGGGCTTTCTACAATGCTGAGGCAGATGAACTTTTGACGGGTGACGTATCGTGAAAAGAGGCGAGTGGATAAGCCGCACGGCGTGATCGACGAGCTATACCGATGAGGGTCGGACGAATTGTCAAGACTACTCTGCATGGAGCAGGCAGCACCATAATGAGGTTAGGATTCCGCGTGTCATCGGGCCTTCATGAGTGGTTGACTAAAGAGGATCAAGGGGAAGCTTAAAGATGTCCCAGTAACGTGATTGGCACTGCTCATCCTTGCTGAGTGCCTACCTGATAACCATCTGAACTTAGTGAATTAAAGAGAAAATCGATTTGTCACATGATGTCGAGTGTATTTATTACCCCAACTGATTGCCAGCGACGGTAGCGCACACAGGACCTAGCTGTAAGGCCTGATAAAGTTAATTCGGGGCGACATGCATGTCTTCGTGGATGTAGAAAAGGCGGAGGCCAATCGCACACAGTCCCAGTACCCTGTTAGCTCGATATCTCATACCGCCCGCAGACTAAATCCTTCTTTGCTGAAGCGCACCTCGGCTCGTTTGAAAAAGTGGAGCAGGTGGATAATGGGTTTGCCCCCCGAACTCGCCCACATCCCCATGTCCATGAATAAGAAAGAGCATGCATGACCTCGCGGGTATCATCCGAACGCACGAGGCTCTTCATATAAGACGGATGCGAGGCAATATGGACGCAGAGACGATGCCGCTATACTCGCAACTTACTCAGCGAGTCCACTTTGCCATGGAGCCCCCTCCATGAAACTGCGGCGAGGTCTTAATGTTAACCCCTTTTATATGCATCATTTAGTATTACACTATGGCTTTGTAGTTTCTTGGCTAAAGTCAACCTTCCACTCGGGCCAGCAGACTGTTGGTCGTGGAATTGTGCTATGTAACCTATCATCTAATTAATTTTTCACGGTCAATGTACTGTGACTAGCTTCTGTGTACCTATCCGTACTCCTCGACATTAATAGTAACGTTCGTTTACCGGATGTGGCAACATGGTAGGTTCGAAATGGGTGAAGAGGTACTGGTACGCCACTCGTCAACTAGTCTCGCTCCATTGTACCCCGCGCCACTAAGTGGTACAAAGACGCAGCCCCAGTACCGGGGTAAGATCGATCCATAGCTGTTGGGCCGTGCAGGGAAAAGTTTGTGTTAACACGAGCGGACCGCTGTCTGCCAGCCAAATGTTTTATTCTTCACTGCCCGAACCAAGTTTTCGATGATATAGGGCAGCAGATCGGCGTTTTGGACTCGACCAGGGGAGTACTCTATCTTGACTTACACATCATAGCGGATATCAGCCGGTCGTGAAAAACGCGGGGGTGGACGTATCCGGGTTCTGGCCTAACCCCGAAGATGCGTTGTCTCCATCCGGAAGCTCGCGGTAATAAGGGATAACTGCTGTGCAGCGAGATGTAGGCTTCAGCATAATAGCTATCCGAACGTAGGGGCCTGGCAAGATGAACGTGCACAATGAGCGCGATCTCCCAATTAGACGACGCCTGAGATATTTTTGACCTGTCCGCTTAACCGTGTTGTACGAACCATGATCTCCGAGTGATTGAGTGGGAATGATGGAACACTCAGCAGGAGGAGAGAGAGGAGTTGTTTTCGGAAGATTGATCCATAATATTTCCAATGTTATGAGAAATATTATCCGTGTCCATCAGCTTAGGTCAGTAAATTTACTGCGGTGACTGTCACCCAGCAGTATCTCGATCTTGCAGTTCAATCCGAAGCCAAGACAACAGGCATTAAAAAGCTTGCTCTCCAGCGAGGATCGTCGACGTTTGCCTCTTTTGAGACGAGATCCTTGGTCTACCCCGTGTTAATCGGTCAACTTTGGAGCCCTAATACAGGTTTATGGTCTTGTTATCATATGTGATGAAGAACAGGACACTCGAGTTTGTCTTAGGGGTTTGTAGGCTCTTGAAGCAGTTTTGGAAACTAGTCAATCAGCTTTCCAAAGCTCAGCCTTCTCTAGAAATCTAAACAGGCTTACGTTACGCCAG
seq00013   AGAGTACCTCTAGGCGCCCTCCAGCGACGCGTATATCGCGTCAGAACGAACTGCAAATTGTGCTCTCTCGCTCTTTGTGTTTTTCAGAACTGTTGGACTGGTTCACTATCGAAGATTCTAATCTTCGAAATCTACCGGCCAACGTAACTTTGGCATTGTTAAGGACGTCGCCTTTAGTTATCTTACGCCCAGTCTACCCTTGCTGGTTATCCGGCGCGGAAAAGAATATTGACGTAGAACAATTTGTCTGTCGGGGGCTTTCTACAATGCTGAGGCAGATGAACTTTTGACGGGTGACGTATCGTGAAAAGAGGCGAGTGGATAAGCCGCACGGCGTGATCGACGAGCTATACCGATGAGGGTCGGACGAATTGTCAAGACTACTCTGCATGGAGCAGGCAGCACCATAATGAGGTTAGGATTCCGCGTGTCATCGGGCCTTCATGAGTGGTTGACTAAAGAGGATCAAGGGGAAGCTTAAAGATGTCCCAGTAACGTGATTGGCACTGCTCATCCTTGCTGAGTGCCTACCTGATAACCATCTGAACTTAGTGAATTAAAGAGAAAATCGATTTGTCACATGATGTCGAGTGTATTTATTACCCCAACTGATTGCCAGCGACGGTAGCGCACACAGGACCTAGCTGTAAGGCCTGATAAAGTTAATTCGGGGCGACATGCATGTCTTCGTGGATGTAGAAAAGGCGGAGGCCAATCGCACACAGTCCCAGTACCCTGTTAGCTCGATATCTCATACCGCCCGCAGACTAAATCCTTCTTTGCTGAAGCGCACCTCGGCTCGTTTGAAAAAGTGGAGCAGGTGGATAATGGGTTTGCCCCCCGAACTCGCCCACATCCCCATGTCCATGAATAAGAAAGAGCATGCATGACCTCGCGGGTATCATCCGAACGCACGAGGCTCTTCATATAAGACGGATGCGAGGCAATATGGACGCAGAGACGATGCCGCTATACTCGCAACTTACTCAGCGAGTCCACTTTGCCATGGAGCCCCCTCCATGAAACTGCGGCGAGGTCTTAATGTTAACCCCTTTTATATGCATCATTTAGTATTACACTATGGCTTTGTAGTTTCTTGGCTAAAGTCAACCTTCCACTCGGGCCAGCAGACTGTTGGTCGTGGAATTGTGCTATGTAACCTATCATCTAATTAATTTTTCACGGTCAATGTACTGTGACTAGCTTCTGTGTACCTATCCGTACTCCTCGACATTAATAGTAACGTTCGTTTACCGGATGTGGCAACATGGTAGGTTCGAAATGGGTGAAGAGGTACTGGTACGCCACTCGTCAACTAGTCTCGCTCCATTGTACCCCGCGCCACTAAGTGGTACAAAGACGCAGCCCCAGTACCGGGGTAAGATCGATCCATAGCTGTTGGGCCGTGCAGGGAAAAGTTTGTGTTAACACGAGCGGACCGCTGTCTGCCAGCCAAATGTTTTATTCTTCACTGCCCGAACCAAGTTTTCGATGATATAGGGCAGCAGATCGGCGTTTTGGACTCGACCAGGGGAGTACTCTATCTTGACTTACACATCATAGCGGATATCAGCCGGTCGTGAAAAACGCGGGGGTGGACGTATCCGGGTTCTGGCCTAACCCCGAAGATGCGTTGTCTCCATCCGGAAGCTCGCGGTAATAAGGGATAACTGCTGTGCAGCGAGATGTAGGCTTCAGCATAATAGCTATCCGTACGTAGGGGCCTGGCAAGATGAACGTGCACAATGAGCGCGATCTCCCAATTAGACGACGCCTGAGATATTTTTGACCTGTCCGCTTAACCGTGTTGTACGAACCATGATCTCCGAGTGATTGAGTGGGAATGATGGAACACTCAGCAGGAGGAGAGAGAGGAGTTGTTTTCGGAAGATTGATCCATAATATTTCCAATGTTATGAGAAATATTATCCGTGTCCATCAGCTTAGGTCAGTAAATTTACTGCGGTGACTGTCACCCAGCAGTATCTCGATCTTGCAGTTCAATCCGAAGCCAAGACAACAGGCATTAAAAAGCTTGCTCTCCAGCGAGGATCGTCGACGTTTGCCTCTTTTGAGACGAGATCCTTGGTCTACCCCGTGTTAATCGGTCAACTTTGGAGCCCTAATACAGGTTTATGGTCTTGTTATCATATGTGATGAAGAACAGGACACTCGAGTTTGTCTTAGGGGTTTGTAGGCTCTTGAAGCAGTTTTGGAAACTAGTCAATCAGCTTTCCAAAGCTCAGCCTTCTCTAGAAATCTAAACAGGCTTACGTTACGCCAG
seq00014   AGAGTACCTCTAGGCGCCCTCCAGCGACGCGTATATCGCGTCAGAACGAACTGCAAATTGTGCTCTCTCGCTCTTTGTGTTTTTCAGAACTGTTGGACTGGTTCACTATCGAAGATTCTAATCTTCGAAATCTACCGGCCAACGTAACTTTGGCATTGTTAAGGACGTCGCCTTTAGTTATCTTACGCCCAGTCTACCCTTGCTGGTTATCCGGCGCGGAAAAGAATATTGACGTAGAACAATTTGTCTGTCGGGGGCTTTCTACAATGCTGAGGCAGATGAACTTTTGACGGGTGACGTATCGTGAAAAGAGGCGAGTGGATAAGCCGCACGGCGTGATCGACGAGCTATACCGATGAGGGTCGGACGAATTGTCAAGACTACTCTGCATGGAGCAGGCAGCACCATAATGAGGTTAGGATTCCGCGTGTCATCGGGCCTTCATGAGTGGTTGACTAAAGAGGATCAAGGGGAAGCTTAAAGATGTCCCAGTAACGTGATTGGCACTGCTCATCCTTGCTGAGTGCCTACCTGATAACCATCTGAACTTAGTGAATTAAAGAGAAAATCGATTTGTCACATGATGTCGAGTGTATTTATTACCCCAACTGATTGCCAGCGACGGTAGCGCACACAGGACCTAGCTGTAAGGCCTGATAAAGTTAATTCGGGGCGACATGCATGTCTTCGTGGATGTAGAAAAGGCGGAGGCCAATCGCACACAGTCCCAGTACCCTGTTAGCTCGATATCTCATACCGCCCGCAGACTAAATCCTTCTTTGCTGAAGCGCACCTCGGCTCGTTTGAAAAAGTGGAGCAGGTGGATAATGGGTTTGCCCCCCGAACTCGCCCACATCCCCATGTCCATGAATAAGAAAGAGCATGCATGACCTCGCGGGTATCATCCGAACGCACGAGGCTCTTCATATAAGACGGATGCGAGGCAATATGGACGCAGAGACGATGCCGCTATACTCGCAACTTACTCAGCGAGTCCACTTTGCCATGGAGCCCCCTCCATGAAACTGCGGCGAGGTCTTAATGTTAACCCCTTTTATATGCATCATTTAGTATTACACTATGGCTTTGTAGTTTCTTGGCTAAAGTCAACCTTCCACTCGGGCCAGCAGACTGTTGGTCGTGGAATTGTGCTATGTAACCTATCATCTAATTAATTTTTCACGGTCAATGTACTGTGACTAGCTTCTGTGTACCTATCCGTACTCCTCGACATTAATAGTAACGTTCGTTTACCGGATGTGGCAACATGGTAGGTTCGAAATGGGTGAAGAGGTACTGGTACGCCACTCGTCAACTAGTCTCGCTCCATTGTACCCCGCGCCACTAAGTGGTACAAAGACGCAGCCCCAGTACCGGGGTAAGATCGATCCATAGCTGTTGGGCCGTGCAGGGAAAAGTTTGTGTTAACACGAGCGGACCGCTGTCTGCCAGCCAAATGTTTTATTCTTCACTGCCCGAACCAAGTTTTCGATGATATAGGGCAGCAGATCGGCGTTTTGGACTCGACCAGGGGAGTACTCTATCTTGACTTACACATCATAGCGGATATCAGCCGGTCGTGAAAAACGCGGGGGTGGACGTATCCGGGTTCTGGCCTAACCCCGAAGATGCGTTGTCTCCATCCGGAAGCTCGCGGTAATAAGGGATAACTGCTGTGCAGCGAGATGTAGGCTTCAGCATAATAGCTATCCGAACGTAGGGGCCTGGCAAGATGAACGTGCACAATGAGCGCGATCTCCCAATTAGACGACGCCTGAGATATTTTTGACCTGTCCGCTTAACCGTGTTGTACGAACCATGATCTCCGAGTGATTGAGTGGGAATGATGGAACACTCAGCAGGAGGAGAGAGAGGAGTTGTTTTCGGAAGATTGATCCATAATATTTCCAATGTTATGAGAAATATTATCCGTGTCCATCAGCTTAGGTCAGTAAATTTACTGCGGTGACTGTCACCCAGCAGTATCTCGATCTTGCAGTTCAATCCGAAGCCAAGACAACAGGCATTAAAAAGCTTGCTCTCCAGCGAGGATCGTCGACGTTTGCCTCTTTTGAGACGAGATCCTTGGTCTACCCCGTGTTAATCGGTCAACTTTGGAGCCCTAATACAGGTTTATGGTCTTGTTATCATATGTGATGAAGAACAGGACACTCGAGTTTGTCTTAGGGGTTTGTAGGCTCTTGAAGCAGTTTTGGAAACTAGTCAATCAGCTTTCCAAAGCTCAGCCTTCTCTAGAAATCTAAACAGGCTTACGTTACGCCAG
seq00015   AGAGTACCTCTAGGCGCCCTCCAGCGACGCGTATATCGCGTCAGAACGAACTGCAAATTGTGCTCTCTCGCTCTTTGTGTTTTTCAGAACTGTTGGACTGGTTCACTATCGAAGATTCTAATCTTCGAAATCTACCGGCCAACGTAACTTTGGCATTGTTAAGGACGTCGCCTTTAGTTATCTTACGCCCAGTCTACCCTTGCTGGTTATCCGGCGCGGAAAAGAATATTGACGTAGAACAATTTGTCTGTCGGGGGCTTTCTACAATGCTGAGGCAGATGAACTTTTGACGGGTGACGTATCGTGAAAAGAGGCGAGTGGATAAGCCGCACGGCGTGATCGACGAGCTATACCGATGAGGGTCGGACGAATTGTCAAGACTACTCTGCATGGAGCAGGCAGCACCATAATGAGGTTAGGATTCCGCGTGTCATCGGGCCTTCATGAGTGGTTGACTAAAGAGGATCAAGGGGAAGCTTAAAGATGTCCCAGTAACGTGATTGGCACTGCTCATCCTTGCTGAGTGCCTACCTGATAACCATCTGAACTTAGTGAATTAAAGAGAAAATCGATTTGTCACATGATGTCGAGTGTATTTATTACCCCAACTGATTGCCAGCGACGGTAGCGCACACAGGACCTAGCTGTAAGGCCTGATAAAGTTAATTCGGGGCGACATGCATGTCTTCGTGGATGTAGAAAAGGCGGAGGCCAATCGCACACAGTCCCAGTACCCTGTTAGCTCGATATCTCATACCGCCCGCAGACTAAATCCTTCTTTGCTGAAGCGCACCTCGGCTCGTTTGAAAAAGTGGAGCAGGTGGATAATGGGTTTGCCCCCCGAACTCGCCCACATCCCCATGTCCATGAATAAGAAAGAGCATGCATGACCTCGCGGGTATCATCCGAACGCACGAGGCTCTTCATATAAGACGGATGCGAGGCAATATGGACGCAGAGACGATGCCGCTATACTCGCAACTTACTCAGCGAGTCCACTTTGCCATGGAGCCCCCTCCATGAAACTGCGGCGAGGTCTTAATGTTAACCCCTTTTATATGCATCATTTAGTATTACACTATGGCTTTGTAGTTTCTTGGCTAAAGTCAACCTTCCACTCGGGCCAGCAGACTGTTGGTCGTGGAATTGTGCTATGTAACCTATCATCTAATTAATTTTTCACGGTCAATGTACTGTGACTAGCTTCTGTGTACCTATCCGTACTCCTCGACATTAATAGTAACGTTCGTTTACCGGATGTGGCAACATGGTAGGTTCGAAATGGGTGAAGAGGTACTGGTACGCCACTCGTCAACTAGTCTCGCTCCATTGTACCCCGCGCCACTAAGTGGTACAAAGACGCAGCCCCAGTACCGGGGTAAGATCGATCCATAGCTGTTGGGCCGTGCAGGGAAAAGTTTGTGTTAACACGAGCGGACCGCTGTCTGCCAGCCAAATGTTTTATTCTTCACTGCCCGAACCAAGTTTTCGATGATATAGGGCAGCAGATCGGCGTTTTGGACTCGACCAGGGGAGTACTCTATCTTGACTTACACATCATAGCGGATATCAGCCGGTCGTGAAAAACGCGGGGGTGGACGTATCCGGGTTCTGGCCTAACCCCGAAGATGCGTTGTCTCCATCCGGAAGCTCGCGGTAATAAGGGATAACTGCTGTGCAGCGAGATGTAGGCTTCAGCATAATAGCTATCCGAACGTAGGGGCCTGGCAAGATGAACGTGCACAATGAGCGCGATCTCCCAATTAGACGACGCCTGAGATATTTTTGACCTGTCCGCTTAACCGTGTTGTACGAACCATGATCTCCGAGTGATTGAGTGGGAATGATGGAACACTCAGCAGGAGGAGAGAGAGGAGTTGTTTTCGGAAGATTGATCCATAATATTTCCAATGTTATGAGAAATATTATCCGTGTCCATCAGCTTAGGTCAGTAAATTTACTGCGGTGACTGTCACCCAGCAGTATCTCGATCTTGCAGTTCAATCCGAAGCCAAGACAACAGGCATTAAAAAGCTTGCTCTCCAGCGAGGATCGTCGACGTTTGCCTCTTTTGAGACGAGATCCTTGGTCTACCCCGTGTTAATCGGTCAACTTTGGAGCCCTAATACAGGTTTATGGTCTTGTTATCATATGTGATGAAGAACAGGACACTCGAGTTTGTCTTAGGGGTTTGTAGGCTCTTGAAGCAGTTTTGGAAACTAGTCAATCAGCTTTCCAAAGCTCAGCCTTCTCTAGAAATCTAAACAGGCTTACGTTACGCCAG
seq00016   AGAGTACCTCTAGGCGCCCTCCAGCGACGCGTATATCGCGTCAGAACGAACTGCAAATTGTGCTCTCTCGCTCTTTGTGTTTTTCAGAACTGTTGGACTGGTTCACTATCGAAGATTCTAATCTTCGAAATCTACCGGCCAACGTAACTTTGGCATTGTTAAGGACGTCGCCTTTAGTTATCTTACGCCCAGTCTACCCTTGCTGGTTATCCGGCGCGGAAAAGAATATTGACGTAGAACAATTTGTCTGTCGGGGGCTTTCTACAATGCTGAGGCAGATGAACTTTTGACGGGTGACGTATCGTGAAAAGAGGCGAGTGGATAAGCCGCACGGCGTGATCGACGAGCTATACCGATGAGGGTCGGACGAATTGTCAAGACTACTCTGCATGGAGCAGGCAGCACCATAATGAGGTTAGGATTCCGCGTGTCATCGGGCCTTCATGAGTGGTTGACTAAAGAGGATCAAGGGGAAGCTTAAAGATGTCCCAGTAACGTGATTGGCACTGCTCATCCTTGCTGAGTGCCTACCTGATAACCATCTGAACTTAGTGAATTAAAGAGAAAATCGATTTGTCACATGATGTCGAGTGTATTTATTACCCCAACTGATTGCCAGCGACGGTAGCGCACACAGGACCTAGCTGTAAGGCCTGATAAAGTTAATTCGGGGCGACATGCATGTCTTCGTGGATGTAGAAAAGGCGGAGGCCAATCGCACACAGTCCCAGTACCCTGTTAGCTCGATATCTCATACCGCCCGCAGACTAAATCCTTCTTTGCTGAAGCGCACCTCGGCTCGTTTGAAAAAGTGGAGCAGGTGGATAATGGGTTTGCCCCCCGAACTCGCCCACATCCCCATGTCCATGAATAAGAAAGAGCATGCATGACCTCGCGGGTATCATCCGAACGCACGAGGCTCTTCATATAAGACGGATGCGAGGCAATATGGACGCAGAGACGATGCCGCTATACTCGCAACTTACTCAGCGAGTCCACTTTGCCATGGAGCCCCCTCCATGAAACTGCGGCGAGGTCTTAATGTTAACCCCTTTTATATGCATCATTTAGTATTACACTATGGCTTTGTAGTTTCTTGGCTAAAGTCAACCTTCCACTCGGGCCAGCAGACTGTTGGTCGTGGAATTGTGCTATGTAACCTATCATCTAATTAATTTTTCACGGTCAATGTACTGTGACTAGCTTCTGTGTACCTATCCGTACTCCTCGACATTAATAGTAACGTTCGTTTACCGGATGTGGCAACATGGTAGGTTCGAAATGGGTGAAGAGGTACTGGTACGCCACTCGTCAACTAGTCTCGCTCCATTGTACCCCGCGCCACTAAGTGGTACAAAGACGCAGCCCCAGTACCGGGGTAAGATCGATCCATAGCTGTTGGGCCGTGCAGGGAAAAGTTTGTGTTAACACGAGCGGACCGCTGTCTGCCAGCCAAATGTTTTATTCTTCACTGCCCGAACCAAGTTTTCGATGATATAGGGCAGCAGATCGGCGTTTTGGACTCGACCAGGGGAGTACTCTATCTTGACTTACACATCATAGCGGATATCAGCCGGTCGGGAAAAACGCGGGGGTGGACGTATCCGGGTTCTGGCCTAACCCCGAAGATGCGTTGTCTCCATCCGGAAGCTCGCGGTAATAAGGGATAACTGCTGTGCAGCGAGATGTAGGCTTCAGCATAATAGCTATCCGAACGTAGGGGCCTGGCAAGATGAACGTGCACAATGAGCGCGATCTCCCAATTAGACGACGCCTGAGATATTTTTGACCTGTCCGCTTAACCGTGTTGTACGAACCATGATCTCCGAGTGATTGAGTGGGAATGATGGAACACTCAGCAGGAGGAGAGAGAGGAGTTGTTTTCGGAAGATTGATCCATAATATTTCCAATGTTATGAGAAATATTATCCGTGTCCATCAGCTTAGGTCAGTAAATTTACTGCGGTGACTGTCACCCAGCAGTATCTCGATCTTGCAGTTCAATCCGAAGCCAAGACAACAGGCATTAAAAAGCTTGCTCTCCAGCGAGGATCGTCGACGTTTGCCTCTTTTGAGACGAGATCCTTGGTCTACCCCGTGTTAATCGGTCAACTTTGGAGCCCTAATACAGGTTTATGGTCTTGTTATCATATGTGATGAAGAACAGGACACTCGAGTTTGTCTTAGGGGTTTGTAGGCTCTTGAAGCAGTTTTGGAAACTAGTCAATCAGCTTTCCAAAGCTCAGCCTTCTCTAGAAATCTAAACAGGCTTACGTTACGCCAG
seq00017   AGAGTACCTCTAGGCGCCCTCCAGCGACGCGTATATCGCGTCAGAACGAACTGCAAATTGTGCTCTCTCGCTCTTTGTGTTTTTCAGAACTGTTGGACTGGTTCACTATCGAAGATTCTAATCTTCGAAATCTACCGGCCAACGTAACTTTGGCATTGTTAAGGACGTCGCCTTTAGTTATCTTACGCCCAGTCTACCCTTGCTGGTTATCCGGCGCGGAAAAGAATATTGACGTAGAACAATTTGTCTGTCGGGGGCTTTCTACAATGCTGAGGCAGATGAACTTTTGACGGGTGACGTATCGTGAAAAGAGGCGAGTGGATAAGCCGCACGGCGTGATCGACGAGCTATACCGATGAGGGTCGGACGAATTGTCAAGACTACTCTGCATGGAGCAGGCAGCACCATAATGAGGTTAGGATTCCGCGTGTCATCGGGCCTTCATGAGTGGTTGACTAAAGAGGATCAAGGGGAAGCTTAAAGATGTCCCAGTAACGTGATTGGCACTGCTCATCCTTGCTGAGTGCCTACCTGATAACCATCTGAACTTAGTGAATTAAAGAGAAAATCGATTTGTCACATGATGTCGAGTGTATTTATTACCCCAACTGATTGCCAGCGACGGTAGCGCACACAGGACCTAGCTGTAAGGCCTGATAAAGTTAATTCGGGGCGACATGCATGTCTTCGTGGATGTAGAAAAGGCGGAGGCCAATCGCACACAGTCCCAGTACCCTGTTAGCTCGATATCTCATACCGCCCGCAGACTAAATCCTTCTTTGCTGAAGCGCACCTCGGCTCGTTTGAAAAAGTGGAGCAGGTGGATAATGGGTTTGCCCCCCGAACTCGCCCACATCCCCATGTCCATGAATAAGAAAGAGCATGCATGACCTCGCGGGTATCATCCGAACGCACGAGGCTCTTCATATAAGACGGATGCGAGGCAATATGGACGCAGAGACGATGCCGCTATACTCGCAACTTACTCAGCGAGTCCACTTTGCCATGGAGCCCCCTCCATGAAACTGCGGCGAGGTCTTAATGTTAACCCCTTTTATATGCATCATTTAGTATTACACTATGGCTTTGTAGTTTCTTGGCTAAAGTCAACCTTCCACTCGGGCCAGCAGACTGTTGGTCGTGGAATTGTGCTATGTAACCTATCATCTAATTAATTTTTCACGGTCAATGTACTGTGACTAGCTTCTGTGTACCTATCCGTACTCCTCGACATTAATAGTAACGTTCGTTTACCGGATGTGGCAACATGGTAGGTTCGAAATGGGTGAAGAGGTACTGGTACGCCACTCGTCAACTAGTCTCGCTCCATTGTACCCCGCGCCACTAAGTGGTACAAAGACGCAGCCCCAGTACCGGGGTAAGATCGATCCATAGCTGTTGGGCCGTGCAGGGAAAAGTTTGTGTTAACACGAGCGGACCGCTGTCTGCCAGCCAAATGTTTTATTCTTCACTGCCCGAACCAAGTTTTCGATGATATAGGGCAGCAGATCGGCGTTTTGGACTCGACCAGGGGAGTACTCTATCTTGACTTACACATCATAGCGGATATCAGCCGGTCGTGAAAAACGCGGGGGTGGACGTATCCGGGTTCTGGCCTAACCCCGAAGATGCGTTGTCTCCATCCGGAAGCTCGCGGTAATAAGGGATAACTGCTGTGCAGCGAGATGTAGGCTTCAGCATAATAGCTATCCGAACGTAGGGGCCTGGCAAGATGAACGTGCACAATGAGCGCGATCTCCCAATTAGACGACGCCTGAGATATTTTTGACCTGTCCGCTTAACCGTGTTGTACGAACCATGATCTCCGAGTGATTGAGTGGGAATGATGGAACACTCAGCAGGAGGAGAGAGAGGAGTTGTTTTCGGAAGATTGATCCATAATATTTCCAATGTTATGAGAAATATTATCCGTGTCCATCAGCTTAGGTCAGTAAATTTACTGCGGTGACTGTCACCCAGCAGTATCTCGATCTTGCAGTTCAATCCGAAGCCAAGACAACAGGCATTAAAAAGCTTGCTCTCCAGCGAGGATCGTCGACGTTTGCCTCTTTTGAGACGAGATCCTTGGTCTACCCCGTGTTAATCGGTCAACTTTGGAGCCCTAATACAGGTTTATGGTCTTGTTATCATATGTGATGAAGAACAGGACACTCGAGTTTGTCTTAGGGGTTTGTAGGCTCTTGAAGCAGTTTTGGAAACTAGTCAATCAGCTTTCCAAAGCTCAGCCTTCTCTAGAAATCTAAACAGGCTTACGTTACGCCAG
seq00018   AGAGTACCTCTAGGCGCCCTCCAGCGACGCGTATATCGCGTCAGAACGAACTGCAAATTGTGCTCTCTCGCTCTTTGTGTTTTTCAGAACTGTTGGACTGGTTCACTATCGAAGATTCTAATCTTCGAAATCTACCGGCCAACGTAACTTTGGCATTGTTAAGGACGTCGCCTTTAGTTATCTTACGCCCAGTCTACCCTTGCTGGTTATCCGGCGCGGAAAAGAATATTGACGTAGAACAATTTGTCTGTCGGGGGCTTTCTACAATGCTGAGGCAGATGAACTTTTGACGGGTGACGTATCGTGAAAAGAGGCGAGTGGATAAGCCGCACGGCGTGATCGACGAGCTATACCGATGAGGGTCGGACGAATTGTCAAGACTACTCTGCATGGAGCAGGCAGCACCATAATGAGGTTAGGATTCCGCGTGTCATCGGGCCTTCATGAGTGGTTGACTAAAGAGGATCAAGGGGAAGCTTAAAGATGTCCCAGTAACGTGATTGGCACTGCTCATCCTTGCTGAGTGCCTACCTGATAACCATCTGAACTTAGTGAATTAAAGAGAAAATCGATTTGTCACATGATGTCGAGTGTATTTATTACCCCAACTGATTGCCAGCGACGGTAGCGCACACAGGAGCTAGCTGTAAGGCCTGATAAAGTTAATTCGGGGCGACATGCATGTCTTCGTGGATGTAGAAAAGGCGGAGGCCAATCGCACACAGTCCCAGTACCCTGTTAGCTCGATATCTCATACCGCCCGCAGACTAAATCCTTCTTTGCTGAAGCGCACCTCGGCTCGTTTGAAAAAGTGGAGCAGGTGGATAATGGGTTTGCCCCCCGAACTCGCCCACATCCCCATGTCCATGAATAAGAAAGAGCATGCATGACCTCGCGGGTATCATCCGAACGCACGAGGCTCTTCATATAAGACGGATGCGAGGCAATATGGACGCAGAGACGATGCCGCTATACTCGCAACTTACTCAGCGAGTCCACTTTGCCATGGAGCCCCCTCCATGAAACTGCGGCGAGGTCTTAATGTTAACCCCTTTTATATGCATCATTTAGTATTACACTATGGCTTTGTAGTTTCTTGGCTAAAGTCAACCTTCCACTCGGGCCAGCAGACTGTTGGTCGTGGAATTGTGCTATGTAACCTATCATCTAATTAATTTTTCACGGTCAATGTACTGTGACTAGCTTCTGTGTACCTATCCGTACTCCTCGACATTAATAGTAACGTTCGTTTACCGGATGTGGCAACATGGTAGGTTCGAAATGGGTGAAGAGGTACTGGTACGCCACTCGTCAACTAGTCTCGCTCCATTGTACCCCGCGCCACTAAGTGGTACAAAGACGCAGCCCCAGTACCGGGGTAAGATCGATCCATAGCTGTTGGGCCGTGCAGGGAAAAGTTTGTGTTAACACGAGCGGACCGCTGTCCGCCAGCCAAATGTTTTATTCTTCACTGCCCGAACCAAGTTTTCGATGATATAGGGCAGCAGATCGGCGTTTTGGACTCGACCAGGGGAGTACTCTATCTTGACTTACACATCATAGCGGATATCAGCCGGTCGTGAAAAACGCGGGGGTGGACGTATCCGGGTTCTGGCCTAACCCCGAAGATGCGTTGTCTCCATCCGGAAGCTCGCGGTAATAAGGGATAACTGCTGTGCAGCGAGATGTAGGCTTCAGCATAATAGCTATCCGAACGTAGGGGCCTGGCAAGATGAACGTGCACAATGAGCGCGATCTCCCAATTAGACGACGCCTGAGATATTTTTGACCTGTCCGCTTAACCGTGTTGTACGAACCATGATCTCCGAGTGATTGAGTGGGAATGATGGAACACTCAGCAGGAGGAGAGAGAGGAGTTGTTTTCGGAAGATTGATCCATAATATTTCCAATGTTATGAGAAATATTATCCGTGTCCATCAGCTTAGGTCAGTAAATTTACTGCGGTGACTGTCACCCAGCAGTATCTCGATCTTGCAGTTCAATCCGAAGCCAAGACAACAGGCATTAAAAAGCTTGCTCTCCAGCGAGGATCGTCGACGTTTGCCTCTTTTGAGACGAGATCCTTGGTCTACCCCGTGTTAATCGGTCAACTTTGGAGCCCTAATACAGGTTTATGGTCTTGTTATCATATGTGATGAAGAACAGGACACTCGAGTTTGTCTTAGGGGTTTGTAGGCTCTTGAAGCAGTTTTGGAAACTAGTCAATCAGCTTTCCAAAGCTCAGCCTTCTCTAGAAATCTAAACAGGCTTACGTTACGCCAG
seq00019   AGAGTACCTCTAGGCGCCCTCCAGCGACGCGTATATCGCGTCAGAACGAACTGCAAATTGTGCTCTCTCGCTCTTTGTGTTTTTCAGAACTGTTGGACTGGTTCACTATCGAAGATTCTAATCTTCGAAATCTACCGGCCAACGTAACTGTGGCATTGTTAAGGACGTCGCCTTTAGTTATCTTACGCCCAGTCTACCCTTGCTGGTTATCCGGCGCGGAAAAGAATATTGACGTAGAACAATTTGTCTGTCGGGGGCTTTCTACAATGCTGAGGCAGATGAACTTTTGACGGGTGACGTATCGTGAAAAGAGGCGAGTGGATAAGCCGCACGGCGTGATCGACGAGCTATACCGATGAGGGTCGGACGAATTGTCAAGACTACTCTGCATGGAGCAGGCAGCACCATAATGAGGTTAGGATTCCGCGTGTCATCGGGCCTTCATGAGTGGTTGACTAAAGAGGATCAAGGGGAAGCTTAAAGATGTCCCAGTAACGTGATTGGCACTGCTCATCCTTGCTGAGTGCCTACCTGATAACCATCTGAACTTAGTGAATTAAAGAGAAAATCGATTTGTCACATGATGTCGAGTGTATTTATTACCCCAACTGATTGCCAGCGACGGTAGCGCACACAGGACCTAGCTGTAAGGCCTGATAAAGTTAATTCGGGGCGACATGCATGTCTTCGTGGATGTAGAAAAGGCGGAGGCCAATCGCACACAGTCCCAGTACCCTGTTAGCTCGATATCTCATACCGCCCGCAGACTAAATCCTTCTTTGCTGAAGCGCACCTCGGCTCGTTTGAAAAAGTGGAGCAGGTGGATAATGGGTTTGCCCCCCGAACTCGCCCACATCCCCATGTCCATGAATAAGAAAGAGCATGCATGACCTCGCGGGTATCATCCGAACGCACGAGGCTCTTCATATAAGACGGATGCGAGGCAATATGGACGCAGAGACGATGCCGCTATACTCGCAACTTACTCAGCGAGTCCACTTTGCCATGGAGCCCCCTCCATGAAACTGCGGCGAGGTCTTAATGTTAACCCCTTTTATATGCATCATTTAGTATTACACTATGGCTTTGTAGTTTCTTGGCTAAAGTCAACCTTCCACTCGGGCCAGCAGACTGTTGGTCGTGGAATTGTGCTATGTAACCTATCATCTAATTAATTTTTCACGGTCAATGTACTGTGACTACCTTCTGTGTACCTATCCGTACTCCTCGACATTAATAGTAACGTTCGTTTACCGGATGTGGCAACATGGTAGGTTCGAAATGGGTGAAGAGGTACTGGTACGCCACTCGTCAACTAGTCTCGCTCCATTGTACCCCGCGCCACTAAGTGGTACAAAGACGCAGCCCCAGTACCGGGGTAAGATCGATCCATAGCTGTTGGGCCGTGCAGGGAAAAGTTTGTGTTAACACGAGCGGACCGCTGTCTGCCAGCCAAATGTTTTATTCTTCACTGCCCGAACCAAGTTTTCGATGATATAGGGCAGCAGATCGGCGTTTTGGACTCGACCAGGGGAGTACTCTATCTTGACTTACACATCATAGCGGATATCAGCCGGTCGTGAAAAACGCGGGGGTGGACGTATCCGGGTTCTGGCCTAACCCCGAAGATGCGTTGTCTCCATCCGGAAGCTCGCGGTAATAAGGGATAACTGCTGTGCAGCGAGATGTAGGCTTCAGCATAATAGCTATCCGAACGTAGGGGCCTGGCAAGATGAACGTGCACAATGAGCGCGATCTCCCAATTAGACGACGCCTGAGATATTTTTGACCTGTCCGCTTAACCGTGTTGTACGAACCATGATCTCCGAGTGATTGAGTGGGAATGATGGAACACTCAGCAGGAGGAGAGAGAGGAGTTGTTTTCGGAAGATTGATCCATAATATTTCCAATGTTATGAGAAATATTATCCGTGTCCATCAGCTTAGGTCAGTAAATTTACTGCGGTGACTGTCACCCAGCAGTATCTCGATCTTGCAGTTCAATCCGAAGCCAAGACAACAGGCATTAAAAAGCTTGCTCTCCAGCGAGGATCGTCGACGTTTGCCTCTTTTGAGACGAGATCCTTGGTCTACCCCGTGTTAATCGGTCAACTTTGGAGCCCTAATACAGGTTTATGGTCTTGTTATCATATGTGATGAAGAACAGGACACTCGAGTTTGTCTTAGGGGTTTGTAGGCTCTTGAAGCAGTTTTGGAAACTAGTCAATCAGCTTTCCAAAGCTCAGCCTTCTCTAGAAATCTAAACAGGCTTACGTTACGCCAG
seq00020   AGAGTACCTCTAGGCGCCCTCCAGCGACGCGTATATCGCGTCAGAACGAACTGCAAATTGTGCTCTCTCGCTCTTTGTGTTTTTCAGAACTGTTGGACTGGTTCACTATCGAAGATTCTAATCTTCGAAATCTACCGGCCAACGTAACTTTGGCATTGTTAAGGACGTCGCCTTTAGTTATCTTACGCCCAGTCTACCCTTGCTGGTTATCCGGCGCGGAAAAGAATATTGACGTAGAACAATTTGTCTGTCGGGGGCTTTCTACAATGCTGAGGCAGATGAACTTTTGACGGGTGACGTATCGTGAAAAGAGGCGAGTGGATAAGCCGCACGGCGTGATCGACGAGCTATACCGATGAGGGTCGGACGAATTGTCAAGACTACTCTGCATGGAGCAGGCAGCACCATAATGAGGTTAGGATTCCGCGTGTCATCGGGCCTTCATGAGTGGTTGACTAAAGAGGATCAAGGGGAAGCTTAAAGATGTCCCAGTAACGTGATTGGCACTGCTCATCCTTGCTGAGTGCCTACCTGATAACCATCTGAACTTAGTGAATTAAAGAGAAAATCGATTTGTCACATGATGTCGAGTGTATTTATTACCCCAACTGATTGCCAGCGACGGTAGCGCACACAGGACCTAGCTGTAAGGCCTGATAAAGTTAATTCGGGGCGACATGCATGTCTTCGTGGATGTAGAAAAGGCGGAGGCCAATCGCACACAGTCCCAGTACCCTGTTAGCTCGATATCTCATACCGCCCGCAGACTAAATCCTTCTTTGCTGAAGCGCACCTCGGCTCGTTTGAAAAAGTGGAGCAGGTGGATAATGGGTTTGCCCCCCGAACTCGCCCACATCCCCATGTCCATGAATAAGAAAGAGCATGCATGACCTCGCGGGTATCATCCGAACGCACGAGGCTCTTCATATAAGACGGATGCGAGGCAATATGGACGCAGAGACGATGCCGCTATACTCGCAACTTACTCAGCGAGTCCACTTTGCCATGGAGCCCCCTCCATGAAACTGCGGCGAGGTCTTAATGTTAACCCCTTTTATATGCATCATTTAGTATTACACTATGGCTTTGTAGTTTCTTGGCTAAAGTCAACCTTCCACTCGGGCCAGCAGACTGTTGGTCGTGGAATTGTGCTATGTAACCTATCATCTAATTAATTTTTCACGGTCAATGTACTGTGACTAGCTTCTGTGTACCTATCCGTACTCCTCGACATTAATAGTAACGTTCGTTTACCGGATGTGGCAACATGGTAGGTTCGAAATGGGTGAAGAGGTACTGGTACGCCACTCGTCAACTAGTCTCGCTCCATTGTACCCCGCGCCACTAAGTGGTACAAAGACGCAGCCCCAGTACCGGGGTAAGATCGATCCATAGCTGTTGGGCCGTGCAGGGAAAAGTTTGTGTTAACACGAGCGGACCGCTGTCTGCCAGCCAAATGTTTTATTCTTCACTGCCCGAACCAAGTTTTCGATGATATAGGGCAGCAGATCGGCGTTTTGGACTCGACCAGGGGAGTACTCTATCTTGACTTACACATCATAGCGGATATCAGCCGGTCGGGAAAAACGCGGGGGTGGACGTATCCGGGTTCTGGCCTAACCCCGAAGATGCGTTGTCTCCATCCGGAAGCTCGCGGTAATAAGGGATAACTGCTGTGCAGCGAGATGTAGGCTTCAGCATAATAGCTATCCGAACGTAGGGGCCTGGCAAGATGAACGTGCACAATGAGCGCGATCTCCCAATTAGACGACGCCTGAGATATTTTTGACCTGTCCGCTTAACCGTGTTGTACGAACCATGATCTCCGAGTGATTGAGTGGGAATGATGGAACACTCAGCAGGAGGAGAGAGAGGAGTTGTTTTCGGAAGATTGATCCATAATATTTCCAATGTTATGAGAAATATTATCCGTGTCCATCAGCTTAGGTCAGTAAATTTACTGCGGTGACTGTCACCCAGCAGTATCTCGATCTTGCAGTTCAATCCGAAGCCAAGACAACAGGCATTAAAAAGCTTGCTCTCCAGCGAGGATCGTCGACGTTTGCCTCTTTTGAGACGAGATCCTTGGTCTACCCCGTGTTAATCGGTCAACTTTGGAGCCCTAATACAGGTTTATGGTCTTGTTATCATATGTGATGAAGAACAGGACACTCGAGTTTGTCTTAGGGGTTTGTAGGCTCTTGAAGCAGTTTTGGAAACTAGTCAATCAGCTTTCCAAAGCTCAGCCTTCTCTAGAAATCTAAACAGGCTTACGTTACGCCAG
seq00021   AGAGTACCTCTAGGCGCCCTCCAGCGACGCGTATATCGCGTCAGAACGAACTGCAAATTGTGCTCTCTCGCTCTTTGTGTTTTTCAGAACTGTTGGACTGGTTCACTATCGAAGATTCTAATCTTCGAAATCTACCGGCCAACGTAACTTTGGCATTGTTAAGGACGTCGCCTTTAGTTATCTTACGCCCAGTCTACCCTTGCTGGTTATCCGGCGCGGAAAAGAATATTGACGTAGAACAATTTGTCTGTCGGGGGCTTTCTACAATGCTGAGGCAGATGAACTTTTGACGGGTGACGTATCGTGAAAAGAGGCGAGTGGATAAGCCGCACGGCGTGATCGACGAGCTATACCGATGAGGGTCGGACGAATTGTCAAGACTACTCTGCATGGAGCAGGCAGCACCATAATGAGGTTAGGATTCCGCGTGTCATCGGGCCTTCATGAGTGGTTGACTAAAGAGGATCAAGGGGAAGCTTAAAGATGTCCCAGTAACGTGATTGGCACTGCTCATCCTTGCTGAGTGCCTACCTGATAACCATCTGAACTTAGTGAATTAAAGAGAAAATCGATTTGTCACATGATGTCGAGTGTATTTATTACCCCAACTGATTGCCAGCGACGGTAGCGCACACAGGACCTAGCTGTAAGGCCTGATAAAGTTAATTCGGGGCGACATGCATGTCTTCGTGGATGTAGAAAAGGCGGAGGCCAATCGCACACAGTCCCAGTACCCTGTTAGCTCGATATCTCATACCGCCCGCAGACTAAATCCTTCTTTGCTGAAGCGCACCTCGGCTCGTTTGAAAAAGTGGAGCAGGTGGATAATGGGTTTGCCCCCCGAACTCGCCCACATCCCCATGTCCATGAATAAGAAAGAGCATGCATGACCTCGCGGGTATCATCCGAACGCACGAGGCTCTTCATATAAGACGGATGCGAGGCAATATGGACGCAGAGACGATGCCGCTATACTCGCAACTTACTCAGCGAGTCCACTTTGCCATGGAGCCCCCTCCATGAAACTGCGGCGAGGTCTTAATGTTAACCCCTTTTATATGCATCATTTAGTATTACACTATGGCTTTGTAGTTTCTTGGCTAAAGTCAACCTTCCACTCGGGCCAGCAGACTGTTGGTCGTGGAATTGTGCTATGTAACCTATCATCTAATTAATTTTTCACGGTCAATGTACTGTGACTAGCTTCTGTGTACCTATCCGTACTCCTCGACATTAATAGTAACGTTCGTTTACCGGATGTGGCAACATGGTAGGTTCGAAATGGGTGAAGAGGTACTGGTACGCCACTCGTCAACTAGTCTCGCTCCATTGTACCCCGCGCCACTAAGTGGTACAAAGACGCAGCCCCAGTACCGGGGTAAGATCGATCCATAGCTGTTGGGCCGTGCAGGGAAAAGTTTGTGTTAACACGAGCGGACCGCTGTCTGCCAGCCAAATGTTTTATTCTTCACTGCCCGAACCAAGTTTTCGATGATATAGGGCAGCAGATCGGCGTTTTGGACTCGACCAGGGGAGTACTCTATCTTGACTTACACATCATAGCGGATATCAGCCGGTCGTGAAAAACGCGGGGGTGGACGTATCCGGGTTCTGGCCTAACCCCGAAGATGCGTTGTCTCCATCCGGAAGCTCGCGGTAATAAGGGATAACTGCTGTGCAGCGAGATGTAGGCTTCAGCATAATAGCTATCCGAACGTAGGGGCCTGGCAAGATGAACGTGCACAATGAGCGCGATCTCCCAATTAGACGACGCCTGAGATATTTTTGACCTGTCCGCTTAACCGTGTTGTACGAACCATGATCTCCGAGTGATTGAGTGGGAATGATGGAACACTCAGCAGGAGGAGAGAGAGGAGTTGTTTTCGGAAGATTGATCCATAATATTTCCAATGTTATGAGAAATATTATCCGTGTCCATCAGCTTAGGTCAGTAAATTTACTGCGGTGACTGTCACCCAGCAGTATCTCGATCTTGCAGTTCAATCCGAAGCCAAGACAACAGGCATTAAAAAGCTTGCTCTCCAGCGAGGATCGTCGACGTTTGCCTCTTTTGAGACGAGATCCTTGGTCTACCCCGTGTTAATCGGTCAACTTTGGAGCCCTAATACAGGTTTATGGTCTTGTTATCATATGTGATGAAGAACAGGACACTCGAGTTTGTCTTAGGGGTTTGTAGGCTCTTGAAGCAGTTTTGGAAACTAGTCAATCAGCTTTCCAAAGCTCAGCCTTCTCTAGAAATCTAAACAGGCTTACGTTACGCCAG
seq00022   AGAGTACCTCTAGGCGCCCTCCAGCGACGCGTATATCGCGTCAGAACGAACTGCAAATTGTGCTCTCTCGCTCTTTGTGTTTTTCAGAACTGTTGGACTGGTTCACTATCGAAGATTCTAATCTTCGAAATCTACCGGCCAACGTAACTTTGGCATTGTTAAGGACGTCGCCTTTAGTTATCTTACGCCCAGTCTACCCTTGCTGGTTATCCGGCGCGGAAAAGAATATTGACGTAGAACAATTTGTCTGTCGGGGGCTTTCTACAATGCTGAGGCAGATGAACTTTTGACGGGTGACGTATCGTGAAAAGAGGCGAGTGGATAAGCCGCACGGCGTGATCGACGAGCTATACCGATGAGGGTCGGACGAATTGTCAAGACTACTCTGCATGGAGCAGGCAGCACCATAATGAGGTTAGGATTCCGCGTGTCATCGGGCCTTCATGAGTGGTTGACTAAAGAGGATCAAGGGGAAGCTTAAAGATGTCCCAGTAACGTGATTGGCACTGCTCATCCTTGCTGAGTGCCTACCTGATAACCATCTGAACTTAGTGAATTAAAGAGAAAATCGATTTGTCACATGATGTCGAGTGTATTTATTACCCCAACTGATTGCCAGCGACGGTAGCGCACACAGGACCTAGCTGTAAGGCCTGATAAAGTTAATTCGGGGCGACATGCATGTATTCGTGGATGTAGAAAAGGCGGAGGCCAATCGCACACAGTCCCAGTACCCTGTTAGCTCGATATCTCATACCGCCCGCAGACTAAATCCTTCTTTGCTGAAGCGCACCTCGGCTCGTTTGAAAAAGTGGAGCAGGTGGATAATGGGTTTGCCCCCCGAACTCGCCCACATCCCCATGTCCATGAATAAGAAAGAGCATGCATGACCTCGCGGGTATCATCCGAACGCACGAGGCTCTTCATATAAGACGGATGCGAGGCAATATGGACGCAGAGACGATGCCGCTATACTCGCAACTTACTCAGCGAGTCCACTTTGCCATGGAGCCCCCTCCATGAAACTGCGGCGAGGTCTTAATGTTAACCTCTTTTATATGCATCATTTAGTATTACACTATGGCTTTGTAGTTTCTTGGCTAAAGTCAACCTTCCACTCGGGCCAGCAGACTGTTGGTCGTGGAATTGTGCTATGTAACCTATCATCTAATTAATTTTTCACGGTCAATGTACTGTGACTACCTTCTGTGTACCTATCCGTACTCCTCGACATTAATAGTAACGTTCGTTTACCGGATGTGGCAACATGGTAGGTTCGAAATGGGTGAAGAGGTACTGGTACGCCACTCGTCAACTAGTCTCGCTCCATTGTACCCCGCGCCACTAAGTGGTACAAAGACGCAGCCCCAGTACCGGGGTAAGATCGATCCATAGCTGTTGGGCCGTGCAGGGAAAAGTTTGTGTTAACACGAGCGGACCGCTGTCTGCCAGCCAAATGTTTTATTCTTCACTGCCCGAACCAAGTTTTCGATGATATAGGGCAGCAGATCGGCGTTTTGGACTCGACCAGGGGAGTACTCTATCTTGACTTACACATCATAGCGGATATCAGCCGGTCGTGAAAAACGCGGGGGTGGACGTATCCGGGTTCTGGCCTAACCCCGAAGATGCGTTGTCTCCATCCGGAAGCTCGCGGTAATAAGGGATAACTGCTGTGCAGCGAGATGTAGGCTTCAGCATAATAGCTATCCGAACGTAGGGGCCTGGCAAGATGAACGTGCACAATGAGCGCGATCTCCCAATTAGACGACGCCTGAGATATTTTTGACCTGTCCGCTTAACCGTGTTGTACGAACCATGATCTCCGAGTGATTGAGTGGGAATGATGGAACACTCAGCAGGAGGAGAGAGAGGAGTTGTTTTCGGAAGATTGATCCATAATATTTCCAATGTTATGAGAAATATTATCCGTGTCCATCAGCTTAGGTCAGTAAATTTACTGCGGTGACTGTCACCCAGCAGTATCTCGATCTTGCAGTTCAATCCGAAGCCAAGACAACAGGCATTAAAAAGCTTGCTCTCCAGCGAGGATCGTCGACGTTTGCCTCTTTTGAGACGAGATCCTTGGTCTACCCCGTGTTAATCGGTCAACTTTGGAGCCCTAATACAGGTTTATGGTCTTGTTATCATATGTGATGAAGAACAGGACACTCGAGTTTGTCTTAGGGGTTTGTAGGCTCTTGAAGCAGTTTTGGAAACTAGTCAATCAGCTTTCCAAAGCTCAGCCTTCTCTAGAAATCTAAACAGGCTTACGTTACGCCAG
seq00023   AGAGTACCTCTAGGCGCCCTCCAGCGACGCGTATATCGCGTCAGAACGAACTGCAAATTGTGCTCTCTCGCTCTTTGTGTTTTTCAGAACTGTTGGACTGGTTCACTATCGAAGATTCTAATCTTCGAAATCTACCGGCCAACGTAACTTTGGCATTGTTAAGGACGTCGCCTTTAGTTATCTTACGCCCAGTCTACCCTTGCTGGTTATCCGGCGCGGAAAAGAATATTGACGTAGAACAATTTGTCTGTCGGGGGCTTTCTACAATGCTGAGGCAGATGAACTTTTGACGGGTGACGTATCGTGAAAAGAGGCGAGTGGATAAGCCGCACGGCGTGATCGACGAGCTATACCGATGAGGGTCGGACGAATTGTCAAGACTACTCTGCATGGAGCAGGCAGCACCATAATGAGGTTAGGATTCCGCGTGTCATCGGGCCTTCATGAGTGGTTGACTAAAGAGGATCAAGGGGAAGCTTAAAGATGTCCCAGTAACGTGATTGGCACTGCTCATCCTTGCTGAGTGCCTACCTGATAACCATCTGAACTTAGTGAATTAAAGAGAAAATCGATTTGTCACATGATGTCGAGTGTATTTATTACCCCAACTGATTGCCAGCGACGGTAGCGCACACAGGACCTAGCTGTAAGGCCTGATAAAGTTAATTCGGGGCGACATGCATGTCTTCGTGGATGTAGAAAAGGCGGAGGCCAATCGCACACAGTCCCAGTACCCTGTTAGCTCGATATCTCATACCGCCCGCAGACTAAATCCTTCTTTGCTGAAGCGCACCTCGGCTCGTTTGAAAAAGTGGAGCAGGTGGATAATGGGTTTGCCCCCCGAACTCGCCCACATCCCCATGTCCATGAATAAGAAAGAGCATGCATGACCTCGCGGGTATCATCCGAACGCACGAGGCTCTTCATATAAGACGGATGCGAGGCAATATGGACGCAGAGACGATGCCGCTATACTCGCAACTTACTCAGCGAGTCCACTTTGCCATGGAGCCCCCTCCATGAAACTGCGGCGAGGTCTTAATGTTAACCCCTTTTATATGCATCATTTAGTATTACACTATGGCTTTGTAGTTTCTTGGCTAAAGTCAACCTTCCACTCGGGCCAGCAGACTGTTGGTCGTGGAATTGTGCTATGTAACCTATCATCTAATTAATTTTTCACGGTCAATGTACTGTGACTAGCTTCTGTGTACCTATCCGTACTCCTCGACATTAATAGTAACGTTCGTTTACCGGATGTGGCAACATGGTAGGTTCGAAATGGGTGAAGAGGTACTGGTACGCCACTCGTCAACTAGTCTCGCTCCATTGTACCCCGCGCCACTAAGTGGTACAAAGACGCAGCCCCAGTACCGGGGTAAGATCGATCCATAGCTGTTGGGCCGTGCAGGGAAAAGTTTGTGTTAACACGAGCGGACCGCTGTCTGCCAGCCAAATGTTTTATTCTTCACTGCCCGAACCAAGTTTTCGATGATATAGGGCAGCAGATCGGCGTTTTGGACTCGACCAGGGGAGTACTCTATCTTGACTTACACATCATAGCGGATATCAGCCGGTCGTGAAAAACGCGGGGGTGGACGTATCCGGGTTCTGGCCTAACCCCGAAGATGCGTTGTCTCCATCCGGAAGCTCGCGGTAATAAGGGATAACTGCTGTGCAGCGAGATGTAGGCTTCAGCATAATAGCTATCCGAACGTAGGGGCCTGGCAAGATGAACGTGCACAATGAGCGCGATCTCCCAATTAGACGACGCCTGAGATATTTTTGACCTGTCCGCTTAACCGTGTTGTACGAACCATGATCTCCGAGTGATTGAGTGGGAATGATGGAACACTCAGCAGGAGGAGAGAGAGGAGTTGTTTTCGGAAGATTGATCCATAATATTTCCAATGTTATGAGAAATATTATCCGTGTCCATCAGCTTAGGTCAGTAAATTTACTGCGGTGACTGTCACCCAGCAGTATCTCGATCTTGCAGTTCAATCCGAAGCCAAGACAACAGGCATTAAAAAGCTTGCTCTCCAGCGAGGATCGTCGACGTTTGCCTCTTTTGAGACGAGATCCTTGGTCTACCCCGTGTTAATCGGTCAACTTTGGAGCCCTAATACAGGTTTATGGTCTTGTTATCATATGTGATGAAGAACAGGACACTCGAGTTTGTCTTAGGGGTTTGTAGGCTCTTGAAGCAGTTTTGGAAACTAGTCAATCAGCTTTCCAAAGCTCAGCCTTCTCTAGAAATCTAAACAGGCTTACGTTACGCCAG
seq00024   AGAGTACCTCTAGGCGCCCTCCAGCGACGCGTATATCGCGTCAGAACGAACTGCAAATTGTGCTCTCTCGCTCTTTGTGTTTTTCAGAACTGTTGGACTGGTTCACTATCGAAGATTCTAATCTTCGAAATCTACCGGCCAACGTAACTTTGGCATTGTTAAGGACGTCGCCTTTAGTTATCTTACGCCCAGTCTACCCTTGCTGGTTATCCGGCGCGGAAAAGAATATTGACGTAGAACAATTTGTCTGTCGGGGGCTTTCTACAATGCTGAGGCAGATGAACTTTTGACGGGTGACGTATCGTGAAAAGAGGCGAGTGGATAAGCCGCACGGCGTGATCGACGAGCTATACCGATGAGGGTCGGACGAATTGTCAAGACTACTCTGCATGGAGCAGGCAGCACCATAATGAGGTTAGGATTCCGCGTGTCATCGGGCCTTCATGAGTGGTTGACTAAAGAGGATCAAGGGGAAGCTTAAAGATGTCCCAGTAACGTGATTGGCACTGCTCATCCTTGCTGAGTGCCTACCTGATAACCATCTGAACTTAGTGAATTAAAGAGAAAATCGATTTGTCACATGATGTCGAGTGTATTTATTACCCCAACTGATTGCCAGCGACGGTAGCGCACACAGGACCTAGCTGTAAGGCCTGATAAAGTTAATTCGGGGCGACATGCATGTCTTCGTGGATGTAGAAAAGGCGGAGGCCAATCGCACACAGTCCCAGTACCCTGTTAGCTCGATATCTCATACCGCCCGCAGACTAAATCCTTCTTTGCTGAAGCGCACCTCGGCTCGTTTGAAAAAGTGGAGCAGGTGGATAATGGGTTTGCCCCCCGAACTCGCCCACATCCCCATGTCCATGAATAAGAAAGAGCATGCATGACCTCGCGGGTATCATCCGAACGCACGAGGCTCTTCATATAAGACGGATGCGAGGCAATATGGACGCAGAGACGATGCCGCTATACTCGCAACTTACTCAGCGAGTCCACTTTGCCATGGAGCCCCCTCCATGAAACTGCGGCGAGGTCTTAATGTTAACCCCTTTTATATGCATCATTTAGTATTACACTATGGCTTTGTAGTTTCTTGGCTAAAGTCAACCTTCCACTCGGGCCAGCAGACTGTTGGTCGTGGAATTGTGCTATGTAACCTATCATCTAATTAATTTTTCACGGTCAATGTACTGTGACTACCTTCTGTGTACCTATCCGTACTCCTCGACATTAATAGTAACGTTCGTTTACCGGATGTGGCAACATGGTAGGTTCGAAATGGGTGAAGAGGTACTGGTACGCCACTCGTCAACTAGTCTCGCTCCATTGTACCCCGCGCCACTAAGTGGTACAAAGACGCAGCCCCAGTACCGGGGTAAGATCGATCCATAGCTGTTGGGCCGTGCAGGGAAAAGTTTGTGTTAACACGAGCGGACCGCTGTCTGCCAGCCAAATGTTTTATTCTTCACTGCCCGAACCAAGTTTTCGATGATATAGGGCAGCAGATCGGCGTTTTGGACTCGACCAGGGGAGTACTCTATCTTGACTTACACATCATAGCGGATATCAGCCGGTCGTGAAAAACGCGGGGGTGGACGTATCCGGGTTCTGGCCTAACCCCGAAGATGCGTTGTCTCCATCCGGAAGCTCGCGGTAATAAGGGATAACTGCTGTGCAGCGAGATGTAGGCTTCAGCATAATAGCTATCCGAACGTAGGGGCCTGGCAAGATGAACGTGCACAATGAGCGCGATCTCCCAATTAGACGACGCCTGAGATATTTTTGACCTGTCCGCTTAACCGTGTTGTACGAACCATGATCTCCGAGTGATTGAGTGGGAATGATGGAACACTCAGCAGGAGGAGAGAGAGGAGTTGTTTTCGGAAGATTGATCCATAATATTTCCAATGTTATGAGAAATATTATCCGTGTCCATCAGCTTAGGTCAGTAAATTTACTGCGGTGACTGTCACCCAGCAGTATCTCGATCTTGCAGTTCAATCCGAAGCCAAGACAACAGGCATTAAAAAGCTTGCTCTCCAGCGAGGATCGTCGACGTTTGCCTCTTTTGAGACGAGATCCTTGGTCTACCCCGTGTTAATCGGTCAACTTTGGAGCCCTAATACAGGTTTATGGTCTTGTTATCATATGTGATGAAGAACAGGACACTCGAGTTTGTCTTAGGGGTTTGTAGGCTCTTGAAGCAGTTTTGGAAACTAGTCAATCAGCTTTCCAAAGCTCAGCCTTCTCTAGAAATCTAAACAGGCTTACGTTACGCCAG
seq00025   AGAGTACCTCTAGGCGCCCTCCAGCGACGCGTATATCGCGTCAGAACGAACTGCAAATTGTGCTCTCTCGCTCTTTGTGTTTTTCAGAACTGTTGGACTGGTTCACTATCGAAGATTCTAATCTTCGAAATCTACCGGCCAACGTAACTTTGGCATTGTTAAGGACGTCGCCTTTAGTTATCTTACGCCCAGTCTACCCTTGCTGGTTATCCGGCGCGGAAAAGAATATTGACGTAGAACAATTTGTCTGTCGGGGGCTTTCTACAATGCTGAGGCAGATGAACTTTTGACGGGTGACGTATCGTGAAAAGAGGCGAGTGGATAAGCCGCACGGCGTGATCGACGAGCTATACCGATGAGGGTCGGACGAATTGTCAAGACTACTCTGCATGGAGCAGGCAGCACCATAATGAGGTTAGGATTCCGCGTGTCATCGGGCCTTCATGAGTGGTTGACTAAAGAGGATCAAGGGGAAGCTTAAAGATGTCCCAGTAACGTGATTGGCACTGCTCATCCTTGCTGAGTGCCTACCTGATAACCATCTGAACTTAGTGAATTAAAGAGAAAATCGATTTGTCACATGATGTCGAGTGTATTTATTACCCCAACTGATTGCCAGCGACGGTAGCGCACACAGGAGCTAGCTGTAAGGCCTGATAAAGTTAATTCGGGGCGACATGCATGTCTTCGTGGATGTAGAAAAGGCGGAGGCCAATCGCACACAGTCCCAGTACCCTGTTAGCTCGATATCTCATACCGCCCGCAGACTAAATCCTTCTTTGCTGAAGCGCACCTCGGCTCGTTTGAAAAAGTGGAGCAGGTGGATAATGGGTTTGCCCCCCGAACTCGCCCACATCCCCATGTCCATGAATAAGAAAGAGCATGCATGACCTCGCGGGTATCATCCGAACGCACGAGGCTCTTCATATAAGACGGATGCGAGGCAATATGGACGCAGAGACGATGCCGCTATACTCGCAACTTACTCAGCGAGTCCACTTTGCCATGGAGCCCCCTCCATGAAACTGCGGCGAGGTCTTAATGTTAACCCCTTTTATATGCATCATTTAGTATTACACTATGGCTTTGTAGTTTCTTGGCTAAAGTCAACCTTCCACTCGGGCCAGCAGACTGTTGGTCGTGGAATTGTGCTATGTAACCTATCATCTAATTAATTTTTCACGGTCAATGTACTGTGACTAGCTTCTGTGTACCTATCCGTACTCCTCGACATTAATAGTAACGTTCGTTTACCGGATGTGGCAACATGGTAGGTTCGAAATGGGTGAAGAGGTACTGGTACGCCACTCGTCAACTAGTCTCGCTCCATTGTACCCCGCGCCACTAAGTGGTACAAAGACGCAGCCCCAGTACCGGGGTAAGATCGATCCATAGCTGTTGGGCCGTGCAGGGAAAAGTTTGTGTTAACACGAGCGGACCGCTGTCCGCCAGCCAAATGTTTTATTCTTCACTGCCCGAACCAAGTTTTCGATGATATAGGGCAGCAGATCGGCGTTTTGGACTCGACCAGGGGAGTACTCTATCTTGACTTACACATCATAGCGGATATCAGCCGGTCGTGAAAAACGCGGGGGTGGACGTATCCGGGTTCTGGCCTAACCCCGAAGATGCGTTGTCTCCATCCGGAAGCTCGCGGTAATAAGGGATAACTGCTGTGCAGCGAGATGTAGGCTTCAGCATAATAGCTATCCGAACGTAGGGGCCTGGCAAGATGAACGTGCACAATGAGCGCGATCTCCCAATTAGACGACGCCTGAGATATTTTTGACCTGTCCGCTTAACCGTGTTGTACGAACCATGATCTCCGAGTGATTGAGTGGGAATGATGGAACACTCAGCAGGAGGAGAGAGAGGAGTTGTTTTCGGAAGATTGATCCATAATATTTCCAATGTTATGAGAAATATTATCCGTGTCCATCAGCTTAGGTCAGTAAATTTACTGCGGTGACTGTCACCCAGCAGTATCTCGATCTTGCAGTTCAATCCGAAGCCAAGACAACAGGCATTAAAAAGCTTGCTCTCCAGCGAGGATCGTCGACGTTTGCCTCTTTTGAGACGAGATCCTTGGTCTACCCCGTGTTAATCGGTCAACTTTGGAGCCCTAATACAGGTTTATGGTCTTGTTATCATATGTGATGAAGAACAGGACACTCGAGTTTGTCTTAGGGGTTTGTAGGCTCTTGAAGCAGTTTTGGAAACTAGTCAATCAGCTTTCCAAAGCTCAGCCTTCTCTAGAAATCTAAACAGGCTTACGTTACGCCAG
seq00026   AGAGTACCTCTAGGCGCCCTCCAGCGACGCGTATATCGCGTCAGAACGAACTGCAAATTGTGCTCTCTCGCTCTTTGTGTTTTTCAGAACTGTTGGACTGGTTCACTATCGAAGATTCTAATCTTCGAAATCTACCGGCCAACGTAACTTTGGCATTGTTAAGGACGTCGCCTTTAGTTATCTTACGCCCAGTCTACCCTTGCTGGTTATCCGGCGCGGAAAAGAATATTGACGTAGAACAATTTGTCTGTCGGGGGCTTTCTACAATGCTGAGGCAGATGAACTTTTGACGGGTGACGTATCGTGAAAAGAGGCGAGTGGATAAGCCGCACGGCGTGATCGACGAGCTATACCGATGAGGGTCGGACGAATTGTCAAGACTACTCTGCATGGAGCAGGCAGCACCATAATGAGGTTAGGATTCCGCGTGTCATCGGGCCTTCATGAGTGGTTGACTAAAGAGGATCAAGGGGAAGCTTAAAGATGTCCCAGTAACGTGATTGGCACTGCTCATCCTTGCTGAGTGCCTACCTGATAACCATCTGAACTTAGTGAATTAAAGAGAAAATCGATTTGTCACATGATGTCGAGTGTATTTATTACCCCAACTGATTGCCAGCGACGGTAGCGCACACAGGACCTAGCTGTAAGGCCTGATAAAGTTAATTCGGGGCGACATGCATGTCTTCGTGGATGTAGAAAAGGCGGAGGCCAATCGCACACAGTCCCAGTACCCTGTTAGCTCGATATCTCATACCGCCCGCAGACTAAATCCTTCTTTGCTGAAGCGCACCTCGGCTCGTTTGAAAAAGTGGAGCAGGTGGATAATGGGTTTGCCCCCCGAACTCGCCCACATCCCCATGTCCATGAATAAGAAAGAGCATGCATGACCTCGCGGGTATCATCCGAACGCACGAGGCTCTTCATATAAGACGGATGCGAGGCAATATGGACGCAGAGACGATGCCGCTATACTCGCAACTTACTCAGCGAGTCCACTTTGCCATGGAGCCCCCTCCATGAAACTGCGGCGAGGTCTTAATGTTAACCCCTTTTATATGCATCATTTAGTATTACACTATGGCTTTGTAGTTTCTTGGCTAAAGTCAACCTTCCACTCGGGCCAGCAGACTGTTGGTCGTGGAATTGTGCTATGTAACCTATCATCTAATTAATTTTTCACGGTCAATGTACTGTGACTACCTTCTGTGTACCTATCCGTACTCCTCGACATTAATAGTAACGTTCGTTTACCGGATGTGGCAACATGGTAGGTTCGAAATGGGTGAAGAGGTACTGGTACGCCACTCGTCAACTAGTCTCGCTCCATTGTACCCCGCGCCACTAAGTGGTACAAAGACGCAGCCCCAGTACCGGGGTAAGATCGATCCATAGCTGTTGGGCCGTGCAGGGAAAAGTTTGTGTTAACACGAGCGGACCGCTGTCTGCCAGCCAAATGTTTTATTCTTCACTGCCCGAACCAAGTTTTCGATGATATAGGGCAGCAGATCGGCGTTTTGGACTCGACCAGGGGAGTACTCTATCTTGACTTACACATCATAGCGGATATCAGCCGGTCGTGAAAAACGCGGGGGTGGACGTATCCGGGTTCTGGCCTAACCCCGAAGATGCGTTGTCTCCATCCGGAAGCTCGCGGTAATAAGGGATAACTGCTGTGCAGCGAGATGTAGGCTTCAGCATAATAGCTATCCGAACGTAGGGGCCTGGCAAGATGAACGTGCACAATGAGCGCGATCTCCCAATTAGACGACGCCTGAGATATTTTTGACCTGTCCGCTTAACCGTGTTGTACGAACCATGATCTCCGAGTGATTGAGTGGGAATGATGGAACACTCAGCAGGAGGAGAGAGAGGAGTTGTTTTCGGAAGATTGATCCATAATATTTCCAATGTTATGAGAAATATTATCCGTGTCCATCAGCTTAGGTCAGTAAATTTACTGCGGTGACTGTCACCCAGCAGTATCTCGATCTTGCAGTTCAATCCGAAGCCAAGACAACAGGCATTAAAAAGCTTGCTCTCCAGCGAGGATCGTCGACGTTTGCCTCTTTTGAGACGAGATCCTTGGTCTACCCCGTGTTAATCGGTCAACTTTGGAGCCCTAATACAGGTTTATGGTCTTGTTATCATATGTGATGAAGAACAGGACACTCGAGTTTGTCTTAGGGGTTTGTAGGCTCTTGAAGCAGTTTTGGAAACTAGTCAATCAGCTTTCCAAAGCTCAGCCTTCTCTAGAAATCTAAACAGGCTTACGTTACGCCAG
seq00027   AGAGTACCTCTAGGCGCCCTCCAGCGACGCGTATATCGCGTCAGAACGAACTGCAAATTGTGCTCTCTCGCTCTTTGTGTTTTTCAGAACTGTTGGACTGGTTCACTATCGAAGATTCTAATCTTCGAAATCTACCGGCCAACGTAACTTTGGCATTGTTAAGGACGTCGCCTTTAGTTATCTTACGCCCAGTCTACCCTTGCTGGTTATCCGGCGCGGAAAAGAATATTGACGTAGAACAATTTGTCTGTCGGGGGCTTTCTACAATGCTGAGGCAGATGAACTTTTGACGGGTGACGTATCGTGAAAAGAGGCGAGTGGATAAGCCGCACGGCGTGATCGACGAGCTATACCGATGAGGGTCGGACGAATTGTCAAGACTACTCTGCATGGAGCAGGCAGCACCATAATGAGGTTAGGATTCCGCGTGTCATCGGGCCTTCATGAGTGGTTGACTAAAGAGGATCAAGGGGAAGCTTAAAGATGTCCCAGTAACGTGATTGGCACTGCTCATCCTTGCTGAGTGCCTACCTGATAACCATCTGAACTTAGTGAATTAAAGAGAAAATCGATTTGTCACATGATGTCGAGTGTATTTATTACCCCAACTGATTGCCAGCGACGGTAGCGCACACAGGACCTAGCTGTAAGGCCTGATAAAGTTAATTCGGGGCGACATGCATGTCTTCGTGGATGTAGAAAAGGCGGAGGCCAATCGCACACAGTCCCAGTACCCTGTTAGCTCGATATCTCATACCGCCCGCAGACTAAATCCTTCTTTGCTGAAGCGCACCTCGGCTCGTTTGAAAAAGTGGAGCAGGTGGATAATGGGTTTGCCCCCCGAACTCGCCCACATCCCCATGTCCATGAATAAGAAAGAGCATGCATGACCTCGCGGGTATCATCCGAACGCACGAGGCTCTTCATATAAGACGGATGCGAGGCAATATGGACGCAGAGACGATGCCGCTATACTCGCAACTTACTCAGCGAGTCCACTTTGCCATGGAGCCCCCTCCATGAAACTGCGGCGAGGTCTTAATGTTAACCCCTTTTATATGCATCATTTAGTATTACACTATGGCTTTGTAGTTTCTTGGCTAAAGTCAACCTTCCACTCGGGCCAGCAGACTGTTGGTCGTGGAATTGTGCTATGTAACCTATCATCTAATTAATTTTTCACGGTCAATGTACTGTGACTACCTTCTGTGTACCTATCCGTACTCCTCGACATTAATAGTAACGTTCGTTTACCGGATGTGGCAACATGGTAGGTTCGAAATGGGTGAAGAGGTACTGGTACGCCACTCGTCAACTAGTCTCGCTCCATTGTACCCCGCGCCACTAAGTGGTACAAAGACGCAGCCCCAGTACCGGGGTAAGATCGATCCATAGCTGTTGGGCCGTGCAGGGAAAAGTTTGTGTTAACACGAGCGGACCGCTGTCTGCCAGCCAAATGTTTTATTCTTCACTGCCCGAACCAAGTTTTCGATGATATAGGGCAGCAGATCGGCGTTTTGGACTCGACCAGGGGAGTACTCTATCTTGACTTACACATCATAGCGGATATCAGCCGGTCGTGAAAAACGCGGGGGTGGACGTATCCGGGTTCTGGCCTAACCCCGAAGATGCGTTGTCTCCATCCGGAAGCTCGCGGTAATAAGGGATAACTGCTGTGCAGCGAGATGTAGGCTTCAGCATAATAGCTATCCGAACGTAGGGGCCTGGCAAGATGAACGTGCACAATGAGCGCGATCTCCCAATTAGACGACGCCTGAGATATTTTTGACCTGTCCGCTTAACCGTGTTGTACGAACCATGATCTCCGAGTGATTGAGTGGGAATGATGGAACACTCAGCAGGAGGAGAGAGAGGAGTTGTTTTCGGAAGATTGATCCATAATATTTCCAATGTTATGAGAAATATTATCCGTGTCCATCAGCTTAGGTCAGTAAATTTACTGCGGTGACTGTCACCCAGCAGTATCTCGATCTTGCAGTTCAATCCGAAGCCAAGACAACAGGCATTAAAAAGCTTGCTCTCCAGCGAGGATCGTCGACGTTTGCCTCTTTTGAGACGAGATCCTTGGTCTACCCCGTGTTAATCGGTCAACTTTGGAGCCCTAATACAGGTTTATGGTCTTGTTATCATATGTGATGAAGAACAGGACACTCGAGTTTGTCTTAGGGGTTTGTAGGCTCTTGAAGCAGTTTTGGAAACTAGTCAATCAGCTTTCCAAAGCTCAGCCTTCTCTAGAAATCTAAACAGGCTTACGTTACGCCAG
seq00028   AGAGTACCTCTAGGCGCCCTCCAGCGACGCGTATATCGCGTCAGAACGAACTGCAAATTGTGCTCTCTCGCTCTTTGTGTTTTTCAGAACTGTTGGACTGGTTCACTATCGAAGATTCTAATCTTCGAAATCTACCGGCCAACGTAACTTTGGCATTGTTAAGGACGTCGCCTTTAGTTATCTTACGCCCAGTCTACCCTTGCTGGTTATCCGGCGCGGAAAAGAATATTGACGTAGAACAATTTGTCTGTCGGGGGCTTTCTACAATGCTGAGGCAGATGAACTTTTGACGGGTGACGTATCGTGAAAAGAGGCGAGTGGATAAGCCGCACGGCGTGATCGACGAGCTATACCGATGAGGGTCGGACGAATTGTCAAGACTACTCTGCATGGAGCAGGCAGCACCATAATGAGGTTAGGATTCCGCGTGTCATCGGGCCTTCATGAGTGGTTGACTAAAGAGGATCAAGGGGAAGCTTAAAGATGTCCCAGTAACGTGATTGGCACTGCTCATCCTTGCTGAGTGCCTACCTGATAACCATCTGAACTTAGTGAATTAAAGAGAAAATCGATTTGTCACATGATGTCGAGTGTATTTATTACCCCAACTGATTGCCAGCGACGGTAGCGCACACAGGAGCTAGCTGTAAGGCCTGATAAAGTTAATTCGGGGCGACATGCATGTCTTCGTGGATGTAGAAAAGGCGGAGGCCAATCGCACACAGTCCCAGTACCCTGTTAGCTCGATATCTCATACCGCCCGCAGACTAAATCCTTCTTTGCTGAAGCGCACCTCGGCTCGTTTGAAAAAGTGGAGCAGGTGGATAATGGGTTTGCCCCCCGAACTCGCCCACATCCCCATGTCCATGAATAAGAAAGAGCATGCATGACCTCGCGGGTATCATCCGAACGCACGAGGCTCTTCATATAAGACGGATGCGAGGCAATATGGACGCAGAGACGATGCCGCTATACTCGCAACTTACTCAGCGAGTCCACTTTGCCATGGAGCCCCCTCCATGAAACTGCGGCGAGGTCTTAATGTTAACCCCTTTTATATGCATCATTTAGTATTACACTATGGCTTTGTAGTTTCTTGGCTAAAGTCAACCTTCCACTCGGGCCAGCAGACTGTTGGTCGTGGAATTGTGCTATGTAACCTATCATCTAATTAATTTTTCACGGTCAATGTACTGTGACTAGCTTCTGTGTACCTATCCGTACTCCTCGACATTAATAGTAACGTTCGTTTACCGGATGTGGCAACATGGTAGGTTCGAAATGGGTGAAGAGGTACTGGTACGCCACTCGTCAACTAGTCTCGCTCCATTGTACCCCGCGCCACTAAGTGGTACAAAGACGCAGCCCCAGTACCGGGGTAAGATCGATCCATAGCTGTTGGGCCGTGCAGGGAAAAGTTTGTGTTAACACGAGCGGACCGCTGTCCGCCAGCCAAATGTTTTATTCTTCACTGCCCGAACCAAGTTTTCGATGATATAGGGCAGCAGATCGGCGTTTTGGACTCGACCAGGGGAGTACTCTATCTTGACTTACACATCATAGCGGATATCAGCCGGTCGTGAAAAACGCGGGGGTGGACGTATCCGGGTTCTGGCCTAACCCCGAAGATGCGTTGTCTCCATCCGGAAGCTCGCGGTAATAAGGGATAACTGCTGTGCAGCGAGATGTAGGCTTCAGCATAATAGCTATCCGAACGTAGGGGCCTGGCAAGATGAACGTGCACAATGAGCGCGATCTCCCAATTAGACGACGCCTGAGATATTTTTGACCTGTCCGCTTAACCGTGTTGTACGAACCATGATCTCCGAGTGATTGAGTGGGAATGATGGAACACTCAGCAGGAGGAGAGAGAGGAGTTGTTTTCGGAAGATTGATCCATAATATTTCCAATGTTATGAGAAATATTATCCGTGTCCATCAGCTTAGGTCAGTAAATTTACTGCGGTGACTGTCACCCAGCAGTATCTCGATCTTGCAGTTCAATCCGAAGCCAAGACAACAGGCATTAAAAAGCTTGCTCTCCAGCGAGGATCGTCGACGTTTGCCTCTTTTGAGACGAGATCCTTGGTCTACCCCGTGTTAATCGGTCAACTTTGGAGCCCTAATACAGGTTTATGGTCTTGTTATCATATGTGATGAAGAACAGGACACTCGAGTTTGTCTTAGGGGTTTGTAGGCTCTTGAAGCAGTTTTGGAAACTAGTCAATCAGCTTTCCAAAGCTCAGCCTTCTCTAGAAATCTAAACAGGCTTACGTTACGCCAG
seq00029   AGAGTACCTCTAGGCGCCCTCCAGCGACGCGTATATCGCGTCAGAACGAACTGCAAATTGTGCTCTCTCGCTCTTTGTGTTTTTCAGAACTGTTGGACTGGTTCACTATCGAAGATTCTAATCTTCGAAATCTACCGGCCAACGTAACTTTGGCATTGTTAAGGACGTCGCCTTTAGTTATCTTACGCCCAGTCTACCCTTGCTGGTTATCCGGCGCGGAAAAGAATATTGACGTAGAACAATTTGTCTGTCGGGGGCTTTCTACAATGCTGAGGCAGATGAACTTTTGACGGGTGACGTATCGTGAAAAGAGGCGAGTGGATAAGCCGCACGGCGTGATCGACGAGCTATACCGATGAGGGTCGGACGAATTGTCAAGACTACTCTGCATGGAGCAGGCAGCACCATAATGAGGTTAGGATTCCGCGTGTCATCGGGCCTTCATGAGTGGTTGACTAAAGAGGATCAAGGGGAAGCTTAAAGATGTCCCAGTAACGTGATTGGCACTGCTCATCCTTGCTGAGTGCCTACCTGATAACCATCTGAACTTAGTGAATTAAAGAGAAAATCGATTTGTCACATGATGTCGAGTGTATTTATTACCCCAACTGATTGCCAGCGACGGTAGCGCACACAGGACCTAGCTGTAAGGCCTGATAAAGTTAATTCGGGGCGACATGCATGTCTTCGTGGATGTAGAAAAGGCGGAGGCCAATCGCACACAGTCCCAGTACCCTGTTAGCTCGATATCTCATACCGCCCGCAGACTAAATCCTTCTTTGCTGAAGCGCACCTCGGCTCGTTTGAAAAAGTGGAGCAGGTGGATAATGGGTTTGCCCCCCGAACTCGCCCACATCCCCATGTCCATGAATAAGAAAGAGCATGCATGACCTCGCGGGTATCATCCGAACGCACGAGGCTCTTCATATAAGACGGATGCGAGGCAATATGGACGCAGAGACGATGCCGCTATACTCGCAACTTACTCAGCGAGTCCACTTTGCCATGGAGCCCCCTCCATGAAACTGCGGCGAGGTCTTAATGTTAACCCCTTTTATATGCATCATTTAGTATTACACTATGGCTTTGTAGTTTCTTGGCTAAAGTCAACCTTCCACTCGGGCCAGCAGACTGTTGGTCGTGGAATTGTGCTATGTAACCTATCATCTAATTAATTTTTCACGGTCAATGTACTGTGACTAGCTTCTGTGTACCTATCCGTACTCCTCGACATTAATAGTAACGTTCGTTTACCGGATGTGGCAACATGGTAGGTTCGAAATGGGTGAAGAGGTACTGGTACGCCACTCGTCAACTAGTCTCGCTCCATTGTACCCCGCGCCACTAAGTGGTACAAAGACGCAGCCCCAGTACCGGGGTAAGATCGATCCATAGCTGTTGGGCCGTGCAGGGAAAAGTTTGTGTTAACACGAGCGGACCGCTGTCTGCCAGCCAAATGTTTTATTCTTCACTGCCCGAACCAAGTTTTCGATGATATAGGGCAGCAGATCGGCGTTTTGGACTCGACCAGGGGAGTACTCTATCTTGACTTACACATCATAGCGGATATCAGCCGGTCGTGAAAAACGCGGGGGTGGACGTATCCGGGTTCTGGCCTAACCCCGAAGATGCGTTGTCTCCATCCTGAAGCTCGCGGTAATAAGGGATAACTGCTGTGCAGCGAGATGTAGGCTTCAGCATAATAGCTATCCGAACGTAGGGGCCTGGCAAGATGAACGTGCACAATGAGCGCGAGCTCCCAATTAGACGACGCCTGAGATATTTTTGACCTGTCCGCTTAACCGTGTTGTACGAACCATGATCTCCGAGTGATTGAGTGGGAATGATGGAACACTCAGCAGGAGGAGAGAGAGGAGTTGTTTTCGGAAGATTGATCCATAATATTTCCAATGTTATGAGAAATATTATCCGTGTCCATCAGCTTAGGTCAGTAAATTTACTGCGGTGACTGTCACCCAGCAGTATCTCGATCTTGCAGTTCAATCCGAAGCCAAGACAACAGGCATTAAAAAGCTTGCTCTCCAGCGAGGATCGTCGACGTTTGCCTCTTTTGAGACGAGATCCTTGGTCTACCCCGTGTTAATCGGTCAACTTTGGAGCCCTAATACAGGTTTATGGTCTTGTTATCATATGTGATGAAGAACAGGACACTCGAGTTTGTCTTAGGGGTTTGTAGGCTCTTGAAGCAGTTTTGGAAACTAGTCAATCAGCTTTCCAAAGCTCAGCCTTCTCTAGAAATCTAAACAGGCTTACGTTACGCCAG
seq00030   AGAGTACCTCTAGGCGCCCTCCAGCGACGCGTATATCGCGTCAGAACGAACTGCAAATTGTGCTCTCTCGCTCTTTGTGTTTTTCAGAACTGTTGGACTGGTTCACTATCGAAGATTCTAATCTTCGAAATCTACCGGCCAACGTAACTTTGGCATTGTTAAGGACGTCGCCTTTAGTTATCTTACGCCCAGTCTACCCTTGCTGGTTATCCGGCGCGGAAAAGAATATTGACGTAGAACAATTTGTCTGTCGGGGGCTTTCTACAATGCTGAGGCAGATGAACTTTTGACGGGTGACGTATCGTGAAAAGAGGCGAGTGGATAAGCCGCACGGCGTGATCGACGAGCTATACCGATGAGGGTCGGACGAATTGTCAAGACTACTCTGCATGGAGCAGGCAGCACCATAATGAGGTTAGGATTCCGCGTGTCATCGGGCCTTCATGAGTGGTTGACTAAAGAGGATCAAGGGGAAGCTTAAAGATGTCCCAGTAACGTGATTGGCACTGCTCATCCTTGCTGAGTGCCTACCTGATAACCATCTGAACTTAGTGAATTAAAGAGAAAATCGATTTGTCACATGATGTCGAGTGTATTTATTACCCCAACTGATTGCCAGCGACGGTAGCGCACACAGGACCTAGCTGTAAGGCCTGATAAAGTTAATTCGGGGCGACATGCATGTCTTCGTGGATGTAGAAAAGGCGGAGGCCAATCGCACACAGTCCCAGTACCCTGTTAGCTCGATATCTCATACCGCCCGCAGACTAAATCCTTCTTTGCTGAAGCGCACCTCGGCTCGTTTGAAAAAGTGGAGCAGGTGGATAATGGGTTTGCCCCCCGAACTCGCCCACATCCCCATGTCCATGAATAAGAAAGAGCATGCATGACCTCGCGGGTATCATCCGAACGCACGAGGCTCTTCATATAAGACGGATGCGAGGCAATATGGACGCAGAGACGATGCCGCTATACTCGCAACTTACTCAGCGAGTCCACTTTGCCATGGAGCCCCCTCCATGAAACTGCGGCGAGGTCTTAATGTTAACCCCTTTTATATGCATCATTTAGTATTACACTATGGCTTTGTAGTTTCTTGGCTAAAGTCAACCTTCCACTCGGGCCAGCAGACTGTTGGTCGTGGAATTGTGCTATGTAACCTATCATCTAATTAATTTTTCACGGTCAATGTACTGTGACTAGCTTCTGTGTACCTATCCGTACTCCTCGACATTAATAGTAACGTTCGTTTACCGGATGTGGCAACATGGTAGGTTCGAAATGGGTGAAGAGGTACTGGTACGCCACTCGTCAACTAGTCTCGCTCCATTGTACCCCGCGCCACTAAGTGGTACAAAGACGCAGCCCCAGTACCGGGGTAAGATCGATCCATAGCTGTTGGGCCGTGCAGGGAAAAGTTTGTGTTAACACGAGCGGACCGCTGTCTGCCAGCCAAATGTTTTATTCTTCACTGCCCGAACCAAGTTTTCGATGATATAGGGCAGCAGATCGGCGTTTTGGACTCGACCAGGGGAGTACTCTATCTTGACTTACACATCATAGCGGATATCAGCCGGTCGTGAAAAACGCGGGGGTGGACGTATCCGGGTTCTGGCCTAACCCCGAAGATGCGTTGTCTCCATCCGGAAGCTCGCGGTAATAAGGGATAACTGCTGTGCAGCGAGATGTAGGCTTCAGCATAATAGCTATCCGAACGTAGGGGCCTGGCAAGATGAACGTGCACAATGAGCGCGATCTCCCAATTAGACGACGCCTGAGATATTTTTGACCTGTCCGCTTAACCGTGTTGTACGAACCATGATCTCCGAGTGATTGAGTGGGAATGATGGAACACTCAGCAGGAGGAGAGAGAGGAGTTGTTTTCGGAAGATTGATCCATAATATTTCCAATGTTATGAGAAATATTATCCGTGTCCATCAGCTTAGGTCAGTAAATTTACTGCGGTGACTGTCACCCAGCAGTATCTCGATCTTGCAGTTCAATCCGAAGCCAAGACAACAGGCATTAAAAAGCTTGCTCTCCAGCGAGGATCGTCGACGTTTGCCTCTTTTGAGACGAGATCCTTGGTCTACCCCGTGTTAATCGGTCAACTTTGGAGCCCTAATACAGGTTTATGGTCTTGTTATCATATGTGATGAAGAACAGGACACTCGAGTTTGTCTTAGGGGTTTGTAGGCTCTTGAAGCAGTTTTGGAAACTAGTCAATCAGCTTTCCAAAGCTCAGCCTTCTCTAGAAATCTAAACAGGCTTACGTTACGCCAG
seq00031   AGAGTACCTCTAGGCGCCCTCCAGCGACGCGTATATCGCGTCAGAACGAACTGCAAATTGTGCTCTCTCGCTCTTTGTGTTTTTCAGAACTGTTGGACTGGTTCACTATCGAAGATTCTAATCTTCGAAATCTACCGGCCAACGTAACTTTGGCATTGTTAAGGACGTCGCCTTTAGTTATCTTACGCCCAGTCTACCCTTGCTGGTTATCCGGCGCGGAAAAGAATATTGACGTAGAACAATTTGTCTGTCGGGGGCTTTCTACAATGCTGAGGCAGATGAACTTTTGACGGGTGACGTATCGTGAAAAGAGGCGAGTGGATAAGCCGCACGGCGTGATCGACGAGCTATACCGATGAGGGTCGGACGAATTGTCAAGACTACTCTGCATGGAGCAGGCAGCACCATAATGAGGTTAGGATTCCGCGTGTCATCGGGCCTTCATGAGTGGTTGACTAAAGAGGATCAAGGGGAAGCTTAAAGATGTCCCAGTAACGTGATTGGCACTGCTCATCCTTGCTGAGTGCCTACCTGATAACCATCTGAACTTAGTGAATTAAAGAGAAAATCGATTTGTCACATGATGTCGAGTGTATTTATTACCCCAACTGATTGCCAGCGACGGTAGCGCACACAGGACCTAGCTGTAAGGCCTGATAAAGTTAATTCGGGGCGACATGCATGTCTTCGTGGATGTAGAAAAGGCGGAGGCCAATCGCACACAGTCCCAGTACCCTGTTAGCTCGATTTCTCATACCGCCCGCAGACTAAATCCTTCTTTGCTGAAGCGCACCTCGGCTCGTTTGAAAAAGTGGAGCAGGTGGATAATGGGTTTGCCCCCCGAACTCGCCCACATCCCCATGTCCATGAATAAGAAAGAGCATGCATGACCTCGCGGGTATCATCCGAACGCACGAGGCTCTTCATATAAGACGGATGCGAGGCAATATGGACGCAGAGACGATGCCGCTATACTCGCAACTTACTCAGCGAGTCCACTTTGCCATGGAGCCCCCTCCATGAAACTGCGGCGAGGTCTTAATGTTAACCCCTTTTATATGCATCATTTAGTATTACACTATGGCTTTGTAGTTTCTTGGCTAAAGTCAACCTTCCACTCGGGCCAGCAGACTGTTGGTCGTGGAATTGTGCTATGTAACCTATCATCTAATTAATTTTTCACGGTCAATGTACTGTGACTAGCTTCTGTGTACCTATCCGTACTCCTCGACATTAATAGTAACGTTCGTTTACCGGATGTGGCAACATGGTAGGTTCGAAATGGGTGAAGAGGTACTGGTACGCCACTCGTCAACTAGTCTCGCTCCATTGTACCCCGCGCCACTAAGTGGTACAAAGACGCAGCCCCAGTACCGGGGTAAGATCGATCCATAGCTGTTGGGCCGTGCAGGGAAAAGTTTGTGTTAACACGAGCGGACCGCTGTCTGCCAGCCAAATGTTTTATTCTTCACTGCCCGAACCAAGTTTTCGATGATATAGGGCAGCAGATCGGCGTTTTGGACTCGACCAGGGGAGTACTCTATCTTGACTTACACATCATAGCGGATATCAGCCGGTCGTGAAAAACGCGGGGGTGGACGTATCCGGGTTCTGGCCTAACCCCGAAGATGCGTTGTCTCCATCCGGAAGCTCGCGGTAATAAGGGATAACTGCTGTGCAGCGAGATGTAGGCTTCAGCATAATAGCTATCCGAACGTAGGGGCCTGGCAAGATGAACGTGCACAATGAGCGCGATCTCCCAATTAGACGACGCCTGAGATATTTTTGACCTGTCCGCTTAACCGTGTTGTACGAACCATGATCTCCGAGTGATTGAGTGGGAATGATGGAACACTCAGCAGGAGGAGAGAGAGGAGTTGTTTTCGGAAGATTGATCCATAATATTTCCAATGTTATGAGAAATATTATCCGTGTCCATCAGCTTAGGTCAGTAAATTTACTGCGGTGACTGTCACCCAGCAGTATCTCGATCTTGCAGTTCAATCCGAAGCCAAGACAACAGGCATTAAAAAGCTTGCTCTCCAGCGAGGATCGTCGACGTTTGCCTCTTTTGAGACGAGATCCTTGGTCTACCCCGTGTTAATCGGTCAACTTTGGAGCCCTAATACAGGTTTATGGTCTTGTTATCATATGTGATGAAGAACAGGACACTCGAGTTTGTCTTAGGGGTTTGTAGGCTCTTGAAGCAGTTTTGGAAACTAGTCAATCAGCTTTCCAAAGCTCAGCCTTCTCTAGAAATCTAAACAGGCTTACGTTACGCCAG
seq00032   AGAGTACCTCTAGGCGCCCTCCAGCGACGCGTATATCGCGTCAGAACGAACTGCAAATTGTGCTCTCTCGCTCTTTGTGTTTTTCAGAACTGTTGGACTGGTTCACTATCGAAGATTCTAATCTTCGAAATCTACCGGCCAACGTAACTTTGGCATTGTTAAGGACGTCGCCTTTAGTTATCTTACGCCCAGTCTACCCTTGCTGGTTATCCGGCGCGGAAAAGAATATTGACGTAGAACAATTTGTCTGTCGGGGGCTTTCTACAATGCTGAGGCAGATGAACTTTTGACGGGTGACGTATCGTGAAAAGAGGCGAGTGGATAAGCCGCACGGCGTGATCGACGAGCTATACCGATGAGGGTCGGACGAATTGTCAAGACTACTCTGCATGGAGCAGGCAGCACCATAATGAGGTTAGGATTCCGCGTGTCATCGGGCCTTCATGAGTGGTTGACTAAAGAGGATCAAGGGGAAGCTTAAAGATGTCCCAGTAACGTGATTGGCACTGCTCATCCTTGCTGAGTGCCTACCTGATAACCATCTGAACTTAGTGAATTAAAGAGAAAATCGATTTGTCACATGATGTCGAGTGTATTTATTACCCCAACTGATTGCCAGCGACGGTAGCGCACACAGGACCTAGCTGTAAGGCCTGATAAAGTTAATTCGGGGCGACATGCATGTCTTCGTGGATGTAGAAAAGGCGGAGGCCAATCGCACACAGTCCCAGTACCCTGTTAGCTCGATATCTCATACCGCCCGCAGACTAAATCCTTCTTTGCTGAAGCGCACCTCGGCTCGTTTGAAAAAGTGGAGCAGGTGGATAATGGGTTTGCCCCCCGAACTCGCCCACATCCCCATGTCCATGAATAAGAAAGAGCATGCATGACCTCGCGGGTATCATCCGAACGCACGAGGCTCTTCATATAAGACGGATGCGAGGCAATATGGACGCAGAGACGATGCCGCTATACTCGCAACTTACTCAGCGAGTCCACTTTGCCATGGAGCCCCCTCCATGAAACTGCGGCGAGGTCTTAATGTTAACCCCTTTTATATGCATCATTTAGTATTACACTATGGCTTTGTAGTTTCTTGGCTAAAGTCAACCTTCCACTCGGGCCAGCAGACTGTTGGTCGTGGAATTGTGCTATGTAACCTATCATCTAATTAATTTTTCACGGTCAATGTACTGTGACTAGCTTCTGTGTACCTATCCGTACTCCTCGACATTAATAGTAACGTTCGTTTACCGGATGTGGCAACATGGTAGGTTCGAAATGGGTGAAGAGGTACTGGTACGCCACTCGTCAACTAGTCTCGCTCCATTGTACCCCGCGCCACTAAGTGGTACAAAGACGCAGCCCCAGTACCGGGGTAAGATCGATCCATAGCTGTTGGGCCGTGCAGGGAAAAGTTTGTGTTAACACGAGCGGACCGCTGTCTGCCAGCCAAATGTTTTATTCTTCACTGCCCGAACCAAGTTTTCGATGATATAGGGCAGCAGATCGGCGTTTTGGACTCGACCAGGGGAGTACTCTATCTTGACTTACACATCATAGCGGATATCAGCCGGTCGTGAAAAACGCGGGGGTGGACGTATCCGGGTTCTGGCCTAACCCCGAAGATGCGTTGTCTCCATCCGGAAGCTCGCGGTAATAAGGGATAACTGCTGTGCAGCGAGATGTAGGCTTCAGCATAATAGCTATCCGAACGTAGGGGCCTGGCAAGATGAACGTGCACAATGAGCGCGATCTCCCAATTAGACGACGCCTGAGATATTTTTGACCTGTCCGCTTAACCGTGTTGTACGAACCATGATCTCCGAGTGATTGAGTGGGAATGATGGAACACTCAGCAGGAGGAGAGAGAGGAGTTGTTTTCGGAAGATTGATCCATAATATTTCCAATGTTATGAGAAATATTATCCGTGTCCATCAGCTTAGGTCAGTAAATTTACTGCGGTGACTGTCACCCAGCAGTATCTCGATCTTGCAGTTCAATCCGAAGCCAAGACAACAGGCATTAAAAAGCTTGCTCTCCAGCGAGGATCGTCGACGTTTGCCTCTTTTGAGACGAGATCCTTGGTCTACCCCGTGTTAATCGGTCAACTTTGGAGCCCTAATACAGGTTTATGGTCTTGTTATCATATGTGATGAAGAACAGGACACTCGAGTTTGTCTTAGGGGTTTGTAGGCTCTTGAAGCAGTTTTGGAAACTAGTCAATCAGCTTTCCAAAGCTCAGCCTTCTCTAGAAATCTAAACAGGCTTACGTTACGCCAG
seq00033   AGAGTACCTCTAGGCGCCCTCCAGCGACGCGTATATCGCGTCAGAACGAACTGCAAATTGTGCTCTCTCGCTCTTTGTGTTTTTCAGAACTGTTGGACTGGTTCACTATCGAAGATTCTAATCTTCGAAATCTACCGGCCAACGTAACTTTGGCATTGTTAAGGACGTCGCCTTTAGTTATCTTACGCCCAGTCTACCCTTGCTGGTTATCCGGCGCGGAAAAGAATATTGACGTAGAACAATTTGTCTGTCGGGGGCTTTCTACAATGCTGAGGCAGATGAACTTTTGACGGGTGACGTATCGTGAAAAGAGGCGAGTGGATAAGCCGCACGGCGTGATCGACGAGCTATACCGATGAGGGTCGGACGAATTGTCAAGACTACTCTGCATGGAGCAGGCAGCACCATAATGAGGTTAGGATTCCGCGTGTCATCGGGACTTCATGAGTGGTTGACTAAAGAGGATCAAGGGGAAGCTTAAAGATGTCCCAGTAACGTGATTGGCACTGCTCATCCTTGCTGAGTGCCTACCTGATAACCATCTGAACTTAGTGAATTAAAGAGAAAATCGATTTGTCACATGATGTCGAGTGTATTTATTACCCCAACTGATTGCCAGCGACGGTAGCGCACACAGGACCTAGCTGTAAGGCCTGATAAAGTTAATTCGGGGCGACATGCATGTCTTCGTGGATGTAGAAAAGGCGGAGGCCAATCGCACACAGTCCCAGTACCCTGTTAGCTCGATATCTCATACCGCCCGCAGACTAAATCCTTCTTTGCTGAAGCGCACCTCGGCTCGTTTGAAAAAGTGGAGCAGGTGGATAATGGGTTTGCCCCCCGAACTCGCCCACATCCCCATGTCCATGAATAAGAAAGAGCATGCATGACCTCGCGGGTATCATCCGAACGCACGAGGCTCTTCATATAAGACGGATGCGAGGCAATATGGACGCAGAGACGATGCCGCTATACTCGCAACTTACTCAGCGAGTCCACTTTGCCATGGAGCCCCCTCCATGAAACTGCGGCGAGGTCTTAATGTTAACCCCTTTTATATGCATCATTTAGTATTACACTATGGCTTTGTAGTTTCTTGGCTAAAGTCAACCTTCCACTCGGGCCAGCAGACTGTTGGTCGTGGAATTGTGCTATGTAACCTATCATCTAATTAATTTTTCACGGTCAATGTACTGTGACTAGCTTCTGTGTACCTATCCGTACTCCTCGACATTAATAGTAACGTTCGTTTACCGGATGTGGCAACATGGTAGGTTCGAAATGGGTGAAGAGGTACTGGTACGCCACTCGTCAACTAGTCTCGCTCCATTGTACCCCGCGCCACTAAGTGGTACAAAGACGCAGCCCCAGTACCGGGGTAAGATCGATCCATAGCTGTTGGGCCGTGCAGGGAAAAGTTTGTGTTAACACGAGCGGACCGCTGTCTGCCAGCCAAATGTTTTATTCTTCACTGCCCGAACCAAGTTTTCGATGATATAGGGCAGCAGATCGGCGTTTTGGACTCGACCAGGGGAGTACTCTATCTTGACTTACACATCATAGCGGATATCAGCCGGTCGTGAAAAACGCGGGGGTGGACGTATCCGGGTTCTGGCCTAACCCCGAAGATGCGTTGTCTCCATCCGGAAGCTCGCGGTAATAAGGGATAACTGCTGTGCAGCGAGATGTAGGCTTCAGCATAATAGCTATCCGAACGTAGGGGCCTGGCAAGATGAACGTGCACAATGAGCGCGATCTCCCAATTAGACGACGCCTGAGATATTTTTGACCTGTCCGCTTAACCGTGTTGTACGAACCATGATCTCCGAGTGATTGAGTGGGAATGATGGAACACTCAGCAGGAGGAGAGAGAGGAGTTGTTTTCGGAAGATTGATCCATAATATTTCCAATGTTATGAGAAATATTATCCGTGTCCATCAGCTTAGGTCAGTAAATTTACTGCGGTGACTGTCACCCAGCAGTATCTCGATCTTGCAGTTCAATCCGAAGCCAAGACAACAGGCATTAAAAAGCTTGCTCTCCAGCGAGGATCGTCGACGTTTGCCTCTTTTGAGACGAGATCCTTGGTCTACCCCGTGTTAATCGGTCAACTTTGGAGCCCTAATACAGGTTTATGGTCTTGTTATCATATGTGATGAAGAACAGGACACTCGAGTTTGTCTTAGGGGTTTGTAGGCTCTTGAAGCAGTTTTGGAAACTAGTCAATCAGCTTTCCAAAGCTCAGCCTTCTCTAGAAATCTAAACAGGCTTACGTTACGCCAG
