# Supplementary material for: How Good Are Indirect Tests at Detecting Recombination in Human mtDNA?
Source: G3 (Bethesda). 2013 Jul 1;3(7):1095–104. doi: 10.1534/g3.113.006510 (PMC3704238; doi:10.1534/g3.113.006510)
Supplement: Supporting Information [file supp_g3.113.006510_FileS2.gz › SequenceData/mtDNA_ratehet&popgrowth/0/3rdbase/Infiles/0_92-new.txt]

33 2284
seq00001   ATTCGGGTGTGATTCATATGACGCGCGGGACCTACTTTAGACCATGCTTGTTAACAATAGCATTTATTCGTACGGCCTGAAAGCAGGTGTTTCAAAGAAGCACCCTCTTCGGGCAGCAATAGTTAAACGTCAGTTAACCGGTAACGTCGACACTATCATATGGGTCGGTAAGTTCATATCGTGCGGTCATTTACTCTTTACATCGGGGCATCCTTAATGCGACCACACATACTGCACTATTGACGGACGATACAGTAAATTTCTTATGATGGGGAGTAGCTATTTGCGTTAATGTGTTGACTAGATCAAGAGCCTGCCTCGCTTACGGATACGGGAGTCTACTCCGGAGAGGCCAGACTGCATGGCGGCATTCATCATCATGCGTAAGAACAATTGTTGGCTCCGTCACGGTTAGATGGCAAAGCTAGCGGCTAGATGCGTGAGTGGACGATCTAAGCCAATGGACAGGGGTGCTCAGACAAGCGCAAGAACTTCTGAGTGATGAGTGACAGTATCCCTAACCGGTTTCTGCCAAACTTAGGGGTTGGATCAGATGCCACGGCAAACGGGTATCACGCTGCAGAACTCTAACAATAGGATTCTCAGTTGCTCGGCCTGCCTGCGAACATGCACCCGTCGACCGCAAGAAACATTGCGTCCTACAGCGGCAGCTGCGGCGTTCCTATTAGCAGTTAACAACTTGGTTCCTCCATACGAGGGTGGGTGCAGAGTACTAGTCAGTCACTAGCGTAGAGCTAAATAGCCGACGTAAAATTCAGTTCCCCAACGATAACGCCCTCTCATATCATAGATCGTTTATTTGGATAGGCCTCATTACATCAACAGGGGTAGTGCTCCGTACTTGCCGGCAGCCGAATCCTGAAACCCGTGGGGTTGACTGTAGGTCGCCCTAGCTCCGGACAGGCGGCTACCAAATTCACTGTCGCAGTGAAAAACTCGAATTCTCCATTACGCAACTCGAATAGCTGTTCGCAACTCACATAAAGGGATAGGCGTCTAGCCCCCAGAGTTGAGATCCTGTTTTTAGTAGCAGAACAACACTACGGCATGTATATGTCCCATCAAGGCAGAACGATTCACTCTGCTCGTTGCCGAATTTCTTTACTGGGAGCTACGCTGAGCCTCTGCCCCTTGCAGACATCAAAATATGAAGATTGGATTCCTGTCCTGGGGTATTAATGATCTGAAAACAGCGATAGGATCGACTAATAAAGATACCCTGAGTTCACTCTCTGAAATCAATGCCGTTAGGGATTTAAGATCCCCATGCGATCTATCTTTTATGTTTCAGCCAATATGATCATCAACCCAGGGCTTTAGCTTTATATTAGAGTGACGGTCGGCGGTGGATAGTAAACTATATCTCATTAACCTAGCAGCTCTTGGATATGCTGGGCCTCTACGAACTGGAGCCTAGACTTTAGAGTAGAACAGAATAAGGCCTTACAAAGAAGTCGTTCCTCCTGGTTCGAAAGTACCCCGCTGATCTCAGAGGTGTAGAGGCTAAGTTCGCCGATAAGGTAAGCTCGATGAATAACTCGTAACTAACACATACACATATATCTTCCGATTCTTTGACGGATCGGTCAGTCCGAGTATTCGTTTTGTGTTGCAGCCATGGAACATCATAATTCACGAACATTCGCTCTTGCAGCTGACGGGTAGCAGTTTTAGTCGCGGCTGTGTGGCGCCAGATAACTGGAGATAACAGTATTCTCAGGGGATTGATACGGGAGAAGAGAGTTCTTGCCTGCGTGGTGTTTCCTGATATCTGTTGCACTGCGTCAGTTTTTTGCTATAACGAAGTCGACTATCCAAGTCTCTTGAAACGCAGAGATAACAGGGATCCCCTGTGGAGCAACTGTGTTCTAGTACGTCTGTCCTCCAGGTCCGTACCTGTTTATAGAGTGTGCTTTTCAATATAGTGACCATTTTGGTATTGACATATCGTTTAATGAATCAGCAAGAAGAGTACCAAGATCCCTAAATTACTTTCAAACGACTACCATAGGTTGGCTGAAGGTGGAGCTCTTCAGGTATAACCTGGATACACCCTAATCATAGGTGACGGCGATTGTCAGAACTCGTCAAGCTATATAAGCCGTGTCTATGATACGCGCAACGAATGCGATTGCGCGACTACCTTAGACGCGGTCACAAACCAGTCCCCCCCTACCTGTATCGTGTTTCGCAAATCGTGACACTTAAACTTGTATCCAAGGAGGCGGGAGATCGTTGACGTCGTACGAGGCGGATCTCGGTG
seq00002   ATTCGGGTGTGATTCATATGACGCGCGGGACCTACTTTAGACCATGCTTGTTAACAATAGCATTTATTCGTACGGCCTGAAAGCAGGTGTTTCAAAGAAGCACCCTCTTCGGGCAGCAATAGTTAAACGTCAGTTAACCGGTAACGTCGACACTATCATATGGGTCGGTAAGTTCATATCGTGCGGTCATTTACTCTTTACATCGGGGCATCCTTAATGCGACCACACATACTGCACTATTGACGGACGATACAGTAAATTTCTTATGATGGGGAGTAGCTATTTGCGTTAATGTGTTGACTAGATCAAGAGCCTGCCTCGCTTACGGATACGGGAGTCTACTCCGGAGAGGCCAGACTGCATGGCGGCATTCATCATCATGCGTACGAACAATTGTTGGCTCCGTCACGGTTAGATGGCAAAGCTAGCGGCTAGATGCGTGAGTGGACGATCTAAGCCAATGGACAGGGGTGCTCAGACAAGCGCAAGAACTTCTGAGTGATGAGTGACAGTATCCCTAACCGGTTTCTGCCAAACTTAGGGGTTGGATCAGATGCCACGGCAAACGGGTATCACGCTGCAGAACTCTAACAATAGGATTCTCAGTTGCTCGGCCTGCCTGCGAACATGCACCCGTCGACCGCAAGAAACATTGCGTCCTACAGCGGCAGCTGCGGCGTTCCTATTAGCAGTTAACAACTTGGTTCCTCCATACGAGGGTGGGTGCAGAGTACTAGTCAGTCACTAGCGTAGAGCTAAATAGCCGACGTAAAATTCAGTTCCCCAACGATAACGCCCTCTCATATCATAGATCGTTTATTTGGATAGGCCTCATTACATCAACAGGGGTAGTGCTCCGTACTTGCCGGCAGCCGAATCCTGAAACCCGTGGGGTTGACTGTAGGTCGCCCTAGCTCCGGACAGGCGGCTACCAAATTCACTGTCGCAGTGAAAAACTCGAATTCTCCATTACGCAACTCGAATAGCTGTTCGCAACTCACATAAAGGGATAGGCGTCTAGCCCCCAGAGTTGAGATCCTGTTTTTAGTAGCAGAACAACACTACGGCATGTATATGTCCCATCAAGGCAGAACGATTCACTCTGCTCGTTGCCGAATTTCTTTACTGGGAGCTACGCTGAGCCTCTGCCCCTTGCAGACATCAAAATATGAAGATTGGATTCCTGTCCTGGGGTATTAATGATCTGAAAACAGCGATAGGATCGACTAATAAAGATACCCTGAGTTCACTCTCTGAAATCAATGCCGTTAGGGATTTAAGATCCCCATGCGATCTATCTTTTATGTTTCAGCCAATATGATCATCAACCCAGGGCTTTAGCTTTATATTAGAGTGACGGTCGGCGGTGGATAGTAAACTATATCTCATTAACCTAGCAGCTCTTGGATATGCTGGGCCTCTACGAACTGGAGCCTAGACTTTAGAGTAGAACAGAATAAGGCCTTACAAAGAAGTCGTTCCTCCTGGTTCGAAAGTACCCCGCTGATCTCAGAGGTGTAGAGGCTAAGTTCGCCGATAAGGTAAGCTCGATGAATAACTCGTAACTAACACATACACATATATCTTCCGATTCTTTGACGGATCGGTCAGTCCGAGTATTCGTTTTGTGTTGCAGCCATGGAACATCATAATTCACGAACATTCGCTCTTGCAGCTGACGGGTAGCAGTTTTAGTCGCGGCTGTGTGGCGCCAGATAACTGGAGATAACAGTATTCTCAGGGGATTGATACGGGAGAAGAGAGTTCTTGCCTGCGTGGTGTTTCCTGATATCTGTTGCACTGCGTCAGTTTTTTGCTATAACGAAGTCGACTATCCAAGTCTCTTGAAACGCAGAGATAACAGGGATCCCCTGTGGAGCAACTGTGTTCTAGTACGTCTGTCCTCCAGGTCCGTACCTGTTTATAGAGTGTGCTTTTCAATATAGTGACCATTTTGGTATTGACATATCGTTTAATGAATCAGCAAGAAGAGTACCAAGATCCCTAAATTACTTTCAAACGACTACCATAGGTTGGCTGAAGGTGGAGCTCTTCAGGTATAACCTGGATACACCCTAATCATAGGTGACGGCGATTGTCAGAACTCGTCAAGCTATATAAGCCGTGTCTATGATACGCGCAACGAATGCGATTGCGCGACTACCTTAGACGCGGTCACAAACCAGTCCCCCCCTACCTGTATCGTGTTTCGCAAATCGTGACACTTAAACTTGTATCCAAGGAGGCGGGAGATCGTTGACGTCGTACGAGGCGGATCTCGGTG
seq00003   ATTCGGGTGTGATTCATATGACGCGCGGGACCTACTTTAGACCATGCTTGTTAACAATAGCATTTATTCGTACGGCCTGAAAGCAGGTGTTTCAAAGAAGCACCCTCTTCGGGCAGCAATAGTTAAACGTCAGTTAACCGGTAACGTCGACACTATCATATGGGTCGGTAAGTTCATATCGTGCGGTCATTTACTCTTTACATCGGGGCATCCTTAATGCGACCACACATACTGCACTATTGACGGACGATACAGTAAATTTCTTATGATGGGGAGTAGCTATTTGCGTTAATGTGTTGACTAGATCAAGAGCCTGCCTCGCTTACGGATACGGGAGTCTACTCCGGAGAGGCCAGACTGCATGGCGGCATTCATCATCATGCGTAAGAACAATTGTTGGCTCCGTCACGGTTAGATGGCAAAGCTAGCGGCTAGATGCGTGAGTGGACGATCTAAGCCAATGGACAGGGGTGCTCAGACAAGCGCAAGAACTTCTGAGTGATGAGTGACAGTATCCCTAACCGGTTTCTGCCAAACTTAGGGGTTGGATCAGATGCCACGGCAAACGGGTATCACGCTGCAGAACTCTAACAATAGGATTCTCAGTTGCTCGGCCTGCCTGCGAACATGCACCCGTCGACCGCAAGAAACATTGCGTCCTACAGCGGCAGCTGCGGCGTTCCTATTAGCAGTTAACAACTTGGTTCCTCCATACGAGGGTGGGTGCAGAGTACTAGTCAGTCACTAGCGTAGAGCTAAATAGCCGACGTAAAATTCAGTTCCCCAACGATAACGCCCTCTCATATCATAGATCGTTTATTTGGATAGGCCTCATTACATCAACAGGGGTAGTGCTCCGTACTTGCCGGCAGCCGAATCCTGAAACCCGTGGGGTTGACTGTAGGTCGCCCTAGCTCCGGACAGGCGGCTACCAAATTCACTGTCGCAGTGAAAAACTCGAATTCTCCATTACGCAACTCGAATAGCTGTTCGCAACTCACATAAAGGGATAGGCGTCTAGCCCCCAGAGTTGAGATCCTGTTTTTAGTAGCAGAACAACACTACGGCATGTATATGTCCCATCAAGGCAGAACGATTCACTCTGCTCGTTGCCGAATTTCTTTACTGGGAGCTACGCTGAGCCTCTGCCCCTTGCAGACATCAAAATATGAAGATTGGATTCCTGTCCTGGGGTATTAATGATCTGAAAACAGCGATAGGATCGACTAATAAAGATACCCTGAGTTCACTCTCTGAAATCAATGCCGTTAGGGATTTAAGATCCCCATGCGATCTATCTTTTATGTTTCAGCCAATATGATCATCAACCCAGGGCTTTAGCTTTATATTAGAGTGACGGTCGGCGGTGGATAGTAAACTATATCTCATTAACCTAGCAGCTCTTGGATATGCTGGGCCTCTACGAACTGGAGCCTAGACTTTAGAGTAGAACAGAATAAGGCCTTACAAAGAAGTCGTTCCTCCTGGTTCGAAAGTACCCCGCTGATCTCAGAGGTGTAGAGGCTAAGTTCGCCGATAAGGTAAGCTCGATGAATAACTCGTAACTAACACATACACATATATCTTCCGATTCTTTGACGGATCGGTCAGTCCGAGTATTCGTTTTGTGTTGCAGCCATGGAACATCATAATTCACGAACATTCGCTCTTGCAGCTGACGGGTAGCAGTTTTAGTCGCGGCTGTGTGGCGCCAGATAACTGGAGATAACAGTATTCTCAGGGGATTGATACGGGAGAAGAGAGTTCTTGCCTGCGTGGTGTTTCCTGATATCTGTTGCACTGCGTCAGTTTTTTGCTATAACGAAGTCGACTATCCAAGTCTCTTGAAACGCAGAGATAACAGGGATCCCCTGTGGAGCAACTGTGTTCTAGTACGTCTGTCCTCCAGGTCCGTACCTGTTTATAGAGTGTGCTTTTCAATATAGTGACCATTTTGGTATTGACATATCGTTTAATGAATCAGCAAGAAGAGTACCAAGATCCCTAAATTACTTTCAAACGACTACCATAGGTTGGCTGAAGGTGGAGCTCTTCAGGTATAACCTGGATACACCCTAATCATAGGTGACGGCGATTGTCAGAACTCGTCAAGCTATATAAGCCGTGTCTATGATACGCGCAACGAATGCGATTGCGCGACTACCTTAGACGCGGTCACAAACCAGTCCCCCCCTACCTGTATCGTGTTTCGCAAATCGTGACACTTAAACTTGTATCCAAGGAGGCGGGAGATCGTTGACGTCGTACGAGGCGGATCTCGGTG
seq00004   ATTCGGGTGTGATTCATATGACGCGCGGGACCTACTTTAGACCATGCTTGTTAACAATAGCATTTATTCGTACGGCCTGAAAGCAGGTGTTTCAAAGAAGCACCCTCTTCGGGCAGCAATAGTTAAACGTCAGTTAACCGGTAACGTCGACACTATCATATGGGTCGGTAAGTTCATATCGTGCGGTCATTTACTCTTTACATCGGGGCATCCTTAATGCGACCACACATACTGCACTATTGACGGACGATACAGTAAATTTCTTATGATGGGGAGTAGCTATTTGCGTTAATGTGTTGACTAGATCAAGAGCCTGCCTCGCTTACGGATACGGGAGTCTACTCCGGAGAGGCCAGACTGCATGGCGGCATTCATCATCATGCGTAAGAACAATTGTTGGCTCCGTCACGGTTAGATGGCAAAGCTAGCGGCTAGATGCGTGAGTGGACGATCTAAGCCAATGGACAGGGGTGCTCAGACAAGCGCAAGAACTTCTGAGTGATGAGTGACAGTATCCCTAACCGGTTTCTGCCAAACTTAGGGGTTGGATCAGATGCCACGGCAAACGGGTATCACGCTGCAGAACTCTAACAATAGGATTCTCAGTTGCTCGGCCTGCCTGCGAACATGCACCCGTCGACCGCAAGAAACATTGCGTCCTACAGCGGCAGCTGCGGCGTTCCTATTAGCAGTTAACAACTTGGTTCCTCCATACGAGGGTGGGTGCAGAGTACTAGTCAGTCACTAGCGTAGAGCTAAATAGCCGACGTAAAATTCAGTTCCCCAACGATAACGCCCTCTCATATCATAGATCGTTTATTTGGATAGGCCTCATTACATCAACAGGGGTAGTGCTCCGTACTTGCCGGCAGCCGAATCCTGAAACCCGTGGGGTTGACTGTAGGTCGCCCTAGCTCCGGACAGGCGGCTACCAAATTCACTGTCGCAGTGAAAAACTCGAATTCTCCATTACGCAACTCGAATAGCTGTTCGCAACTCACATAAAGGGATAGGCGTCTAGCCCCCAGAGTTGAGATCCTGTTTTTAGTAGCAGAACAACACTACGGCATGTATATGTCCCATCAAGGCAGAACGATTCACTCTGCTCGTTGCCGAATTTCTTTACTGGGAGCTACGCTGAGCCTCTGCCCCTTGCAGACATCAAAATATGAAGATTGGATTCCTGTCCTGGGGTATTAATGATCTGAAAACAGCGATAGGATCGACTAATAAAGATACCCTGAGTTCACTCTCTGAAATCAATGCCGTTAGGGATTTAAGATCCCCATGCGATCTATCTTTTATGTTTCAGCCAATATGATCATCAACCCAGGGCTTTAGCTTTATATTAGAGTGACGGTCGGCGGTGGATAGTAAACTATATCTCATTAACCTAGCAGCTCTTGGATATGCTGGGCCTCTACGAACTGGAGCCTAGACTTTAGAGTAGAACAGAATAAGGCCTTACAAAGAAGTCGTTCCTCCTGGTTCGAAAGTACCCCGCTGATCTCAGAGGTGTAGAGGCTAAGTTCGCCGATAAGGTAAGCTCGATGAATAACTCGTAACTAACACATACACATATATCTTCCGATTCTTTGACGGATCGGTCAGTCCGAGTATTCGTTTTGTGTTGCAGCCATGGAACATCATAATTCACGAACATTCGCTCTTGCAGCTGACGGGTAGCAGTTTTAGTCGCGGCTGTGTGGCGCCAGATAACTGGAGATAACAGTATTCTCAGGGGATTGATACGGGAGAAGAGAGTTCTTGCCTGCGTGGTGTTTCCTGATATCTGTTGCACTGCGTCAGTTTTTTGCTATAACGAAGTCGACTATCCAAGTCTCTTGAAACGCAGAGATAACAGGGATCCCCTGTGGAGCAACTGTGTTCTAGTACGTCTGTCCTCCAGGTCCGTACCTGTTTATAGAGTGTGCTTTTCAATATAGTGACCATTTTGGTATTGACATATCGTTTAATGAATCAGCAAGAAGAGTACCAAGATCCCTAAATTACTTTCAAACGACTACCATAGGTTGGCTGAAGGTGGAGCTCTTCAGGTATAACCTGGATACACCCTAATCATAGGTGACGGCGATTGTCAGAACTCGTCAAGCTATATAAGCCGTGTCTATGATACGCGCAACGAATGCGATTGCGCGACTACCTTAGACGCGGTCACAAACCAGTCCCCCCCTACCTGTATCGTGTTTCGCAAATCGTGACACTTAAACTTGTATCCAAGGAGGCGGGAGATCGTTGACGTCGTACGAGGCGGATCTCGGTG
seq00005   ATTCGGGTGTGATTCATATGACGCGCGGGACCTACTTTAGACCATGCTTGTTAACAATAGCATTTATTCGTACGGCCTGAAAGCAGGTGTTTCAAAGAAGCACCCTCTTCGGGCAGCAATAGTTAAACGTCAGTTAACCGGTAACGTCGACACTATCATATGGGTCGGTAAGTTCATATCGTGCGGTCATTTACTCTTTACATCGGGGCATCCTTAATGCGACCACACATACTGCACTATTGACGGACGATACAGTAAATTTCTTATGATGGGGAGTAGCTATTTGCGTTAATGTGTTGACTAGATCAAGAGCCTGCCTCGCTTACGGATACGGGAGTCTACTCCGGAGAGGCCAGACTGCATGGCGGCATTCATCATCATGCGTACGAACAATTGTTGGCTCCGTCACGGTTAGATGGCAAAGCTAGCGGCTAGATGCGTGAGTGGACGATCTAAGCCAATGGACAGGGGTGCTCAGACAAGCGCAAGAACTTCTGAGTGATGAGTGACAGTATCCCTAACCGGTTTCTGCCAAACTTAGGGGTTGGATCAGATGCCACGGCAAACGGGTATCACGCTGCAGAACTCTAACAATAGGATTCTCAGTTGCTCGGCCTGCCTGCGAACATGCACCCGTCGACCGCAAGAAACATTGCGTCCTACAGCGGCAGCTGCGGCGTTCCTATTAGCAGTTAACAACTTGGTTCCTCCATACGAGGGTGGGTGCAGAGTACTAGTCAGTCACTAGCGTAGAGCTAAATAGCCGACGTAAAATTCAGTTCCCCAACGATAACGCCCTCTCATATCATAGATCGTTTATTTGGATAGGCCTCATTACATCAACAGGGGTAGTGCTCCGTACTTGCCGGCAGCCGAATCCTGAAACCCGTGGGGTTGACTGTAGGTCGCCCTAGCTCCGGACAGGCGGCTACCAAATTCACTGTCGCAGTGAAAAACTCGAATTCTCCATTACGCAACTCGAATAGCTGTTCGCAACTCACATAAAGGGATAGGCGTCTAGCCCCCAGAGTTGAGATCCTGTTTTTAGTAGCAGAACAACACTACGGCATGTATATGTCCCATCAAGGCAGAACGATTCACTCTGCTCGTTGCCGAATTTCTTTACTGGGAGCTACGCTGAGCCTCTGCCCCTTGCAGACATCAAAATATGAAGATTGGATTCCTGTCCTGGGGTATTAATGATCTGAAAACAGCGATAGGATCGACTAATAAAGATACCCTGAGTTCACTCTCTGAAATCAATGCCGTTAGGGATTTAAGATCCCCATGCGATCTATCTTTTATGTTTCAGCCAATATGATCATCAACCCAGGGCTTTAGCTTTATATTAGAGTGACGGTCGGCGGTGGATAGTAAACTATATCTCATTAACCTAGCAGCTCTTGGATATGCTGGGCCTCTACGAACTGGAGCCTAGACTTTAGAGTAGAACAGAATAAGGCCTTACAAAGAAGTCGTTCCTCCTGGTTCGAAAGTACCCCGCTGATCTCAGAGGTGTAGAGGCTAAGTTCGCCGATAAGGTAAGCTCGATGAATAACTCGTAACTAACACATACACATATATCTTCCGATTCTTTGACGGATCGGTCAGTCCGAGTATTCGTTTTGTGTTGCAGCCATGGAACATCATAATTCACGAACATTCGCTCTTGCAGCTGACGGGTAGCAGTTTTAGTCGCGGCTGTGTGGCGCCAGATAACTGGAGATAACAGTATTCTCAGGGGATTGATACGGGAGAAGAGAGTTCTTGCCTGCGTGGTGTTTCCTGATATCTGTTGCACTGCGTCAGTTTTTTGCTATAACGAAGTCGACTATCCAAGTCTCTTGAAACGCAGAGATAACAGGGATCCCCTGTGGAGCAACTGTGTTCTAGTACGTCTGTCCTCCAGGTCCGTACCTGTTTATAGAGTGTGCTTTTCAATATAGTGACCATTTTGGTATTGACATATCGTTTAATGAATCAGCAAGAAGAGTACCAAGATCCCTAAATTACTTTCAAACGACTACCATAGGTTGGCTGAAGGTGGAGCTCTTCAGGTATAACCTGGATACACCCTAATCATAGGTGACGGCGATTGTCAGAACTCGTCAAGCTATATAAGCCGTGTCTATGATACGCGCAACGAATGCGATTGCGCGACTACCTTAGACGCGGTCACAAACCAGTCCCCCCCTACCTGTATCGTGTTTCGCAAATCGTGACACTTAAACTTGTATCCAAGGAGGCGGGAGATCGTTGACGTCGTACGAGGCGGATCTCGGTG
seq00006   ATTCGGGTGTGATTCATATGACGCGCGGGACCTACTTTAGACCATGCTTGTTAACAATAGCATTTATTCGTACGGCCTGAAAGCAGGTGTTTCAAAGAAGCACCCTCTTCGGGCAGCAATAGTTAAACGTCAGTTAACCGGTAACGTCGACACTATCATATGGGTCGGTAAGTTCATATCGTGCGGTCATTTACTCTTTACATCGGGGCATCCTTAATGCGACCACACATACTGCACTATTGACGGACGATACAGTAAATTTCTTATGATGGGGAGTAGCTATTTGCGTTAATGTGTTGACTAGATCAAGAGCCTGCCTCGCTTACGGATACGGGAGTCTACTCCGGAGAGGCCAGACTGCATGGCGGCATTCATCATCATGCGTAAGAACAATTGTTGGCTCCGTCACGGTAAGATGGCAAAGCTAGCGGCTAGATGCGTGAGTGGACGATCTAAGCCAATGGACAGGGGTGCTCAGACAAGCGCAAGAACTTCTGAGTGATGAGTGACAGTATCCCTAACCGGTTTCTGCCAAACTTAGGGGTTGGATCAGATGCCACGGCAAACGGGTATCACGCTGCAGAACTCTAACAATAGGATTCTCAGTTGCTCGGCCTGCCTGCGAACATGCACCCGTCGACCGCAAGAAACTTTGCGTCCTACAGCGGCAGCTGCGGCGTTCCTATTAGCAGTTAACAACTTGGTTCCTCCATACGAGGGTGGGTGCAGAGTACTAGTCAGTCACTAGCGTAGAGCTAAATAGCCGACGTAAAATTCAGTTCCCCAACGATAACGCCCTCTCATATCATAGATCGTTTATTTGGATAGGCCTCATTACATCAACAGGGGTAGTGCTCCGTACTTGCCGGCAGCCGAATCCTGAAACCCGTGGGGTTGACTGTAGGTCGCCCTAGCTCCGGACAGGCGGCTACCAAATTCACTGTCACAGTGAAAAACTCGAATTCTCCATTACGCAACTCGAATAGCTGTTCGCAACTCACATAAAGGGATAGGCGTCTAGCCCCCAGAGTTGAGATCCTGTTTTTAGTAGCAGAACAACACTACGGCATGTATATGTCCCATCAAGGCAGAACGATTCACTCTGCTCGTTGCCGAATTTCTTTACTGGGAGCTACGCTGAGCCTCTGCCCCTTGCAGACATCAAAATATGAAGATTGGATTCCTGTCCTGGGGTATTAATGATCTGAAAACAGCGATAGGATCGACTAATAAAGATACCCTGAGTTCACTCTCTGAAATCAATGCCGTTAGGGATTTAAGATCCCCATGCGATCTATCTTTTATGTTTCAGCCAATATGATCATCAACCCAGGGCTTTAGCTTTATATTAGAGTGACGGTCGGCGGTGGATAGTAAACTATATCTCATTAACCTAGCAGCTCTTGGATATGCTGGGCCTCAACGAACTGGAGCCTAGACTTTAGAGTAGAACAGAATAAGGCCTTACAAAGAAGTCGTTCCTCCTGGTTCGAAAGTACCCCGCTGATCTCAGAGGTGTAGAGGCTAAGTTCGCCGATAAGGTAAGCTCGATGAATAACTCGTAACTAACACATACACATATATCTTCCGATTCTTTGACGGATCGGTCAGTCCGAGTATTCGTTTTGTGTTGCAGCCATGGAACATCATAATTCACGAACATTCGCTCTTGCAGCTGACGGGTAGCAGTTTTAGTCGCGGCTGTGTGGCGCCAGATAACTGGAGATAACAGTATTCTCAGGGGATTGATACGGGAGAAGAGAGTTCTTGCCTGCGTGGTGTTTCCTGATATCTGTTGCACTGCGTCAGTTTTTTGCTATAACGAAGTCGACTATCCAAGTCTCTTGAAACGCAGAGATAACAGGGATCCCCTGTGGAGCAACTGTGTTCTAGTACGTCTGTCCTCCAGGTCCGTACCTGTTTATAGAGTGTGCTTTTCAATATAGTGACCATTTTGGTATTGACATATCGTTTAATGAATCAGCAAGAAGAGTACCAAGATCCCTAAATTACTTTCAAACGACTACCATAGGTTGGCTGAAGGTGGAGCTCTTCAGGTATAACCTGGATACACCCTAATCATAGGTGACGGCGATTGTCAGAACTCGTCAAGCTATATAAGCCGTGTCTATGATACGCGCAACGAATGCGATTGCGCGACTACCTTAGACGCGGTCACAAACCAGTCCCCCCCTACCTGTATCGTGTTTCGCAAATCGTGACACTTAAACTTGTATCCAAGGAGGCGGGAGATCGTTGACGTCGTACGAGGCGGATCTCGGTG
seq00007   ATTCGGGTGTGATTCATATGACGCGCGGGACCTACTTTAGACCATGCTTGTTAACAATAGCATTTATTCGTACGGCCTGAAAGCAGGTGTTTCAAAGAAGCACCCTCTTCGGGCAGCAATAGTTAAACGTCAGTTAACCGGTAACGTCGACACTATCATATGGGTCGGTAAGTTCATATCGTGCGGTCATTTACTCTTTACATCGGGGCATCCTTAATGCGACCACACATACTGCACTATTGACGGACGATACAGTAAATTTCTTATGATGGGGAGTAGCTATTTGCGTTAATGTGTTGACTAGATCAAGAGCCTGCCTCGCTTACGGATACGGGAGTCTACTCCGGAGAGGCCAGACTGCATGGCGGCATTCATCATCATGCGTAAGAACAATTGTTGGCTCCGTCACGGTTAGATGGCAAAGCTAGCGGCTAGATGCGTGAGTGGACGATCTAAGCCAATGGACAGGGGTGCTCAGACAAGCGCAAGAACTTCTGAGTGATGAGTGACAGTATCCCTAACCGGTTTCTGCCAAACTTAGGGGTTGGATCAGATGCCACGGCAAACGGGTATCACGCTGCAGAACTCTAACAATAGGATTCTCAGTTGCTCGGCCTGCCTGCGAACATGCACCCGTCGACCGCAAGAAACATTGCGTCCTACAGCGGCAGCTGCGGCGTTCCTATTAGCAGTTAACAACTTGGTTCCTCCATACGAGGGTGGGTGCAGAGTACTAGTCAGTCACTAGCGTAGAGCTAAATAGCCGACGTAAAATTCAGTTCCCCAACGATAACGCCCTCTCATATCATAGATCGTTTATTTGGATAGGCCTCATTACATCAACAGGGGTAGTGCTCCGTACTTGCCGGCAGCCGAATCCTGAAACCCGTGGGGTTGACTGTAGGTCGCCCTAGCTCCGGACAGGCGGCTACCAAATTCACTGTCGCAGTGAAAAACTCGAATTCTCCATTACGCAACTCGAATAGCTGTTCGCAACTCACATAAAGGGATAGGCGTCTAGCCCCCAGAGTTGAGATCCTGTTTTTAGTAGCAGAACAACACTACGGCATGTATATGTCCCATCAAGGCAGAACGATTCACTCTGCTCGTTGCCGAATTTCTTTACTGGGAGCTACGCTGAGCCTCTGCCCCTTGCAGACATCAAAATATGAAGATTGGATTCCTGTCCTGGGGTATTAATGATCTGAAAACAGCGATAGGATCGACTAATAAAGATACCCTGAGTTCACTCTCTGAAATCAATGCCGTTAGGGATTTAAGATCCCCATGCGATCTATCTTTTATGTTTCAGCCAATATGATCATCAACCCAGGGCTTTAGCTTTATATTAGAGTGACGGTCGGCGGTGGATAGTAAACTATATCTCATTAACCTAGCAGCTCTTGGATATGCTGGGCCTCTACGAACTGGAGCCTAGACTTTAGAGTAGAACAGAATAAGGCCTTACAAAGAAGTCGTTCCTCCTGGTTCGAAAGTACCCCGCTGATCTCAGAGGTGTAGAGGCTAAGTTCGCCGATAAGGTAAGCTCGATGAATAACTCGTAACTAACACATACACATATATCTTCCGATTCTTTGACGGATCGGTCAGTCCGAGTATTCGTTTTGTGTTGCAGCCATGGAACATCATAATTCACGAACATTCGCTCTTGCAGCTGACGGGTAGCAGTTTTAGTCGCGGCTGTGTGGCGCCAGATAACTGGAGATAACAGTATTCTCAGGGGATTGATACGGGAGAAGAGAGTTCTTGCCTGCGTGGTGTTTCCTGATATCTGTTGCACTGCGTCAGTTTTTTGCTATAACGAAGTCGACTATCCAAGTCTCTTGAAACGCAGAGATAACAGGGATCCCCTGTGGAGCAACTGTGTTCTAGTACGTCTGTCCTCCAGGTCCGTACCTGTTTATAGAGTGTGCTTTTCAATATAGTGACCATTTTGGTATTGACATATCGTTTAATGAATCAGCAAGAAGAGTACCAAGATCCCTAAATTACTTTCAAACGACTACCATAGGTTGGCTGAAGGTGGAGCTCTTCAGGTATAACCTGGATACACCCTAATCATAGGTGACGGCGATTGTCAGAACTCGTCAAGCTATATAAGCCGTGTCTATGATACGCGCAACGAATGCGATTGCGCGACTACCTTAGACGCGGTCACAAACCAGTCCCCCCCTACCTGTATCGTGTTTCGCAAATCGTGACACTTAAACTTGTATCCAAGGAGGCGGGAGATCGTTGACGTCGTACGAGGCGGATCTCGGTG
seq00008   ATTCGGGTGTGATTCATATGACGCGCGGGACCTACTTTAGACCATGCTTGTTAACAATAGCATTTATTCGTACGGCCTGAAAGCAGGTGTTTCAAAGAAGCACCCTCTTCGGGCAGCAATAGTTAAACGTCAGTTAACCGGTAACGTCGACACTATCATATGGGTCGGTAAGTTCATATCGTGCGGTCATTTACTCTTTACATCGGGGCATCCTTAATGCGACCACACATACTGCACTATTGACGGACGATACAGTAAATTTCTTATGATGGGGAGTAGCTATTTGCGTTAATGTGTTGACTAGATCAAGAGCCTGCCTCGCTTACGGATACGGGAGTCTACTCCGGAGAGGCCAGACTGCATGGCGGCATTCATCATCATGCGTAAGAAAAATTGTTGGCTCCGTCACGGTTAGATGGCAAAGCTAGCGGCTAGATGCGTGAGTGGACGATCTAAGCCAATGGACAGGGGTGCTCAGACAAGCGCAAGAACTTCTGAGTGATGAGTGACAGTATCCCTAACCGGTTTCTGCCAAACTTAGGGGTTGGATCAGATGCCACGGCAAACGGGTATCACGCTGCAGAACTCTAACAATAGGATTCTCAGTTGCTCCGCCTGCCTGCGAACATGCACCCGTCGACCGCAAGAAACATTGCGTCCTACAGCGGCAGCTGCGGCGTTCCTATTAGCAGTTAACAACTTGGTTCCTCCATACGAGGGTGGGTGCAGAGTACTAGTCAGTCACTAGCGTAGAGCTAAATAGCCGACGTAAAATTCAGTTCCCCAACGATAACGCCCTCTCATATCATAGATCGTTTATTTGGATAGGCCTCATTACATCAACAGGGGTAGTGCTCCGTACTTGCCGGCAGCCGAATCCTGAAACCCGTGGGGTTGACTGTAGGTCGCCCTAGCTCCGGACAGGCGGCTACCAAATTCACTGTCGCAGTGAAAAACTCGAATTCTCCATTACGCAACTCGAATAGCTGTTCGCAACTCACATAAAGGGATAGGCGTCTAGCCCCCAGAGTTGAGATCCTGTTTTTAGTAGCAGAACAACACTACGGCATGTATATGTCCCATCAAGGCAGAACGATTCACTCTGCTCGTTGCCGAATTTCTTTACTGGGAGCTACGCTGAGCCTCTGCCCCTTGCAGACATCAAAATATGAAGATTGGATTCCTGTCCTGGGGTATTAATGATCTGAAAACAGCGATAGGATCGACTAATAAAGATACCCTGAGTTCACTCTCTGAAATCAATGCCGTTATGGATTTAAGATCCCCATGCGATCTATCTTTTATGTTTCAGCCAATATGATCATCACCCCAGGGCTTTAGCTTTATATTAGAGTGACGGTCGGCGGTGGATAGTAAACTATATCTTATTAACCTAGCAGCTCTTGGATATGCTGGGCCTCTACGAACTGGAGCCTAGACTTTAGAGTAGAACAGAATAAGGCCTTACAAAGAAGTCGTTCCTCCTGGTTCGAAAGTACCCCGCTGATCTCAGAGGTGTAGAGGCTAAGTTCGCCGATAAGGTAAGCTCGATGAATAACTCGTAACTAACACATACACATATATCTTCCGATTCTTTGACGGATCGGTCAGTCCGAGTATTCGTTTTGTGTTGCAGCCATGGAACATCATAATTCACGAACATTCGCTCTTGCAGCTGACGGGTAGCAGTTTTAGTCGCGGCTGTGTGGCGCCAGATAACTGGAGATAACAGTATTCTCAGGGGATTGATACGGGAGAAGAGAGTTCTTGCCTGCGTGGTGTTTCCTGATATCTGTTGCACTGCGTCAGTTTTTTGCTATAACGAAGTCGACTATCCAAGTCTCTTGAAACGCAGAGATAACAGGGATCCCCTGTGGAGCAACTGTGTTCTAGTACGTCTGTCCTCCAGGTCCGTACCTGTTTATAGAGTGTGCTTTTCAATATAGTGACCATTTTGGTATTGACATATCGTTTAATGAATCAGCAAGAAGAGTACCAAGATCCCTAAATTACTTTCAAACGACTACCATAGGTTGGCTGAAGGTGGAGCTCTTCAGGTATAACCTGGATACACCCTAATCATAGGTGACGGCGATTGTCAGAACTCGTCAAGCTATATAAGCCGTGTCTATGATACGCGCAACGAATGCGATTGCGCGACTACCTTAGACGCGGTCACAAACCAGTCCCCCCCTACCTGTATCGTGTTTCGCAAATCGTGACACTTAAACTTGTATCCAAGGAGGCGGGAGATCGTTGACGTCGTACGAGGCGGATCTCGGTG
seq00009   ATTCGGGTGTGATTCATATGACGCGCGGGACCTACTTTAGACCATGCTTGTTAACAATAGCATTTATTCGTACGGCCTGAAAGCAGGTGTTTCAAAGAAGCACCCTCTTCGGGCAGCAATAGTTAAACGTCAGTTAACCGGTAACGTCGACACTATCATATGGGTCGGTAAGTTCATATCGTGCGGTCATTTACTCTTTACATCGGGGCATCCTTAATGCGACCACACATACTGCACTATTGACGGACGATACAGTAAATTTCTTATGATGGGGAGTAGCTATTTGCGTTAATGTGTTGACTAGATCAAGAGCCTGCCTCGCTTACGGATACGGGAGTCTACTCCGGAGAGGCCAGACTGCATGGCGGCATTCATCATCATGCGTAAGAACAATTGTTGGCTCCGTCACGGTTAGATGGCAAAGCTAGCGGCTAGATGCGTGAGTGGACGATCTAAGCCAATGGACAGGGGTGCTCAGACAAGCGCAAGAACTTCTGAGTGATGAGTGACAGTATCCCTAACCGGTTTCTGCCAAACTTAGGGGTTGGATCAGATGCCACGGCAAACGGGTATCACGCTGCAGAACTCTAACAATAGGATTCTCAGTTGCTCGGCCTGCCTGCGAACATGCACCCGTCGACCGCAAGAAACATTGCGTCCTACAGCGGCAGCTGCGGCGTTCCTATTAGCAGTTAACAACTTGGTTCCTCCATACGAGGGTGGGTGCAGAGTACTAGTCAGTCACTAGCGTAGAGCTAAATAGCCGACGTAAAATTCAGTTCCCCAACGATAACGCCCTCTCATATCATAGATCGTTTATTTGGATAGGCCTCATTACATCAACAGGGGTAGTGCTCCGTACTTGCCGGCAGCCGAATCCTGAAACCCGTGGGGTTGACTGTAGGTCGCCCTAGCTCCGGACAGGCGGCTACCAAATTCACTGTCGCAGTGAAAAACTCGAATTCTCCATTACGCAACTCGAATAGCTGTTCGCAACTCACATAAAGGGATAGGCGTCTAGCCCCCAGAGTTGAGATCCTGTTTTTAGTAGCAGAACAACACTACGGCATGTATATGTCCCATCAAGGCAGAACGATTCACTCTGCTCGTTGCCGAATTTCTTTACTGGGAGCTACGCTGAGCCTCTGCCCCTTGCAGACATCAAAATATGAAGATTGGATTCCTGTCCTGGGGTATTAATGATCTGAAAACAGCGATAGGATCGACTAATAAAGATACCCTGAGTTCACTCTCTGAAATCAATGCCGTTATGGATTTAAGATCCCCATGCGATCTATCTTTTATGTTTCAGCCAATATGATCATCACCCCAGGGCTTTAGCTTTATATTAGAGTGACGGTCGGCGGTGGATAGTAAACTATATCTTATTAACCTAGCAGCTCTTGGATATGCTGGGCCTCTACGAACTGGAGCCTAGACTTTAGAGTAGAACAGAATAAGGCCTTACAAAGAAGTCGTTCCTCCTGGTTCGAAAGTACCCCGCTGATCTCAGAGGTGTAGAGGCTAAGTTCGCCGATAAGGTAAGCTCGATGAATAACTCGTAACTAACACATACACATATATCTTCCGATTCTTTGACGGATCGGTCAGTCCGAGTATTCGTTTTGTGTTGCAGCCATGGAACATCATAATTCACGAACATTCGCTCTTGCAGCTGACGGGTAGCAGTTTTAGTCGCGGCTGTGTGGCGCCAGATAACTGGAGATAACAGTATTCTCAGGGGATTGATACGGGAGAAGAGAGTTCTTGCCTGCGTGGTGTTTCCTGATATCTGTTGCACTGCGTCAGTTTTTTGCTATAACGAAGTCGACTATCCAAGTCTCTTGAAACGCAGAGATAACAGGGATCCCCTGTGGAGCAACTGTGTTCTAGTACGTCTGTCCTCCAGGTCCGTACCTGTTTATAGAGTGTGCTTTTCAATATAGTGACCATTTTGGTATTGACATATCGTTTAATGAATCAGCAAGAAGAGTACCAAGATCCCTAAATTACTTTCAAACGACTACCATAGGTTGGCTGAAGGTGGAGCTCTTCAGGTATAACCTGGATACACCCTAATCATAGGTGACGGCGATTGTCAGAACTCGTCAAGCTATATAAGCCGTGTCTATGATACGCGCAACGAATGCGATTGCGCGACTACCTTAGACGCGGTCACAAACCAGTCCCCCCCTACCTGTATCGTGTTTCGCAAATCGTGACACTTAAACTTGTATCCAAGGAGGCGGGAGATCGTTGACGTCGTACGAGGCGGATCTCGGTG
seq00010   ATTCGGGTGTGATTCATATGACGCGCGGGACCTACTTTAGACCATGCTTGTTAACAATAGCATTTATTCGTACGGCCTGAAAGCAGGTGTTTCAAAGAAGCACCCTCTTCGGGCAGCAATAGTTAAACGTCAGTTAACCGGTAACGTCGACACTATCATATGGGTCGGTAAGTTCATATCGTGCGGTCATTTACTCTTTACATCGGGGCATCCTTAATGCGACCACACATACTGCACTATTGACGGACGATACAGTAAATTTCTTATGATGGGGAGTAGCTATTTGCGTTAATGTGTTGACTAGATCAAGAGCCTGCCTCGCTTACGGATACGGGAGTCTACTCCGGAGAGGCCAGACTGCATGGCGGCATTCATCATCATGCGTAAGAACAATTGTTGGCTCCGTCACGGTTAGATGGCAAAGCTAGCGGCTAGATGCGTGAGTGGACGATCTAAGCCAATGGACAGGGGTGCTCAGACAAGCGCAAGAACTTCTGAGTGATGAGTGACAGTATCCCTAACCGGTTTCTGCCAAACTTAGGGGTTGGATCAGATGCCACGGCAAACGGGTATCACGCTGCAGAACTCTAACAATAGGATTCTCAGTTGCTCGGCCTGCCTGCGAACATGCACCCGTCGACCGCAAGAAACATTGCGTCCTACAGCGGCAGCTGCGGCGTTCCTATTAGCAGTTAACAACTTGGTTCCTCCATACGAGGGTGGGTGCAGAGTACTAGTCAGTCACTAGCGTAGAGCTAAATAGCCGACGTAAAATTCAGTTCCCCAACGATAACGCCCTCTCATATCATAGATCGTTTATTTGGATAGGCCTCATTACATCAACAGGGGTAGTGCTCCGTACTTGCCGGCAGCCGAATCCTGAAACCCGTGGGGTTGACTGTAGGTCGCCCTAGCTCCGGACAGGCGGCTACCAAATTCACTGTCGCAGTGAAAAACTCGAATTCTCCATTACGCAACTCGAATAGCTGTTCGCAACTCACATAAAGGGATAGGCGTCTAGCCCCCAGAGTTGAGATCCTGTTTTTAGTAGCAGAACAACACTACGGCATGTATATGTCCCATCAAGGCAGAACGATTCACTCTGCTCGTTGCCGAATTTCTTTACTGGGAGCTACGCTGAGCCTCTGCCCCTTGCAGACATCAAAATATGAAGATTGGATTCCTGTCCTGGGGTATTAATGATCTGAAAACAGCGATAGGATCGACTAATAAAGATACCCTGAGTTCACTCTCTGAAATCAATGCCGTTATGGATTTAAGATCCCCATGCGATCTATCTTTTATGTTTCAGCCAATATGATCATCACCCCAGGGCTTTAGCTTTATATTAGAGTGACGGTCGGCGGTGGATAGTAAACTATATCTTATTAACCTAGCAGCTCTTGGATATGCTGGGCCTCTACGAACTGGAGCCTAGACTTTAGAGTAGAACAGAATAAGGCCTTACAAAGAAGTCGTTCCTCCTGGTTCGAAGGTACCCCGCTGATCTCAGAGGTGTAGAGGCTAAGTTCGCCGATAAGGTAAGCTCGATGAATAACTCGTAACTAACACATACACATATATCTTCCGATTCTTTGACGGATCGGTCAGTCCGAGTATTCGTTTTGTGTTGCAGCCATGGAACATCATAATTCACGAACATTCGCTCTTGCAGCTGACGGGTAGCAGTTTTAGTCGCGGCTGTGTGGCGCCAGATAACTGGAGATAACAGTATTCTCAGGGGATTGATACGGGAGAAGAGAGTTCTTGCCTGCGTGGTGTTTCCTGATATCTGTTGCACTGCGTCAGTTTTTTGCTATAACGAAGTCGACTATCCAAGTCTCTTGAAACGCAGAGATAACACGGATCCCCTGTGGAGCAACTGTGTTCTAGTACGTCTGTCCTCCAGGTCCGTACCTGTTTATAGAGTGTGCTTTTCAATATAGTGACCATTTTGGTATTGACATATCGTTTAATGAATCAGCAAGAAGAGTACCAAGATCCCTAAATTACTTTCAAACGACTACCATAGGTTGGCTGAAGGTGGAGCTCTTCAGGTATAACCTGGATACACCCTAATCATAGGTGACGGCGATTGTCAGAACTCGTCAAGCTATATAAGCCGTGTCTATGATACGCGCAACGAATGCGATTGCGCGACTACCTTAGACGCGGTCACAAACCAGTCCCCCCCTACCTGTATCGTGTTTCGCAAATCGTGACACTTAAACTTGTATCCAAGGAGGCGGGAGATCGTTGACGTCGTACGAGGCGGATCTCGGTG
seq00011   ATTCGGGTGTGATTCATATGACGCGCGGGACCTACTTTAGACCATGCTTGTTAACAATAGCATTTATTCGTACGGCCTGAAAGCAGGTGTTTCAAAGAAGCACCCTCTTCGGGCAGCAATAGTTAAACGTCAGTTAACCGGTAACGTCGACACTATCATATGGGTCGGTAAGTTCATATCGTGCGGTCATTTACTCTTTACATCGGGGCATCCTTAATGCGACCACACATACTGCACTATTGACGGACGATACAGTAAATTTCTTATGATGGGGAGTAGCTATTTGCGTTAATGTGTTGACTAGATCAAGAGCCTGCCTCGCTTACGGATACGGGAGTCTACTCCGGAGAGGCCAGACTGCATGGCGGCATTCATCATCATGCGTAAGAACAATTGTTGGCTCCGTCACGGTTAGATGGCAAAGCTAGCGGCTAGATGCGTGAGTGGACGATCTAAGCCAATGGACAGGGGTGCTCAGACAAGCGCAAGAACTTCTGAGTGATGAGTGACAGTATCCCTAACCGGTTTCTGCCAAACTTAGGGGTTGGATCAGATGCCACGGCAAACGGGTATCACGCTGCAGAACTCTAACAATAGGATTCTCAGTTGCTCGGCCTGCCTGCGAACATGCACCCGTCGACCGCAAGAAACATTGCGTCCTACAGCGGCAGCTGCGGCGTTCCTATTAGCAGTTAACAACTTGGTTCCTCCATACGAGGGTGGGTGCAGAGTACTAGTCAGTCACTAGCGTAGAGCTAAATAGCCGACGTAAAATTCAGTTCCCCAACGATAACGCCCTCTCATATCATAGATCGTTTATTTGGATAGGCCTCATTACATCAACAGGGGTAGTGCTCCGTACTTGCCGGCAGCCGAATCCTGAAACCCGTGGGGTTGACTGTAGGTCGCCCTAGCTCCGGACAGGCGGCTACCAAATTCACTGTCGCAGTGAAAAACTCGAATTCTCCATTACGCAACTCGAATAGCTGTTCGCAACTCACATAAAGGGATAGGCGTCTAGCCCCCAGAGTTGAGATCCTGTTTTTAGTAGCAGAACAACACTACGGCATGTATATGTCCCATCAAGGCAGAACGATTCACTCTGCTCGTTGCCGAATTTCTTTACTGGGAGCTACGCTGAGCCTCTGCCCCTTGCAGACATCAAAATATGAAGATTGGATTCCTGTCCTGGGGTATTAATGATCTGAAAACAGCGATAGGATCGACTAATAAAGATACCCTGAGTTCACTCTCTGAAATCAATGCCGTTAGGGATTTAAGATCCCCATGCGATCTATCTTTTATGTTTCAGCCAATATGATCATCAACCCAGGGCTTTAGCTTTATATTAGAGTGACGGTCGGCGGTGGATAGTAAACTATATCTCATTAACCTAGCAGCTCTTGGATATGCTGGGCCTCTACGAACTGGAGCCTAGACTTTAGAGTAGAACAGAATAAGGCCTTACAAAGAAGTCGTTCCTCCTGGTTCGAAAGTACCCCGCTGATCTCAGAGGTGTAGAGGCTAAGTTCGCCGATAAGGTAAGCTCGATGAATAACTCGTAACTAACACATACACATATATCTTCCGATTCTTTGACGGATCGGTCAGTCCGAGTATTCGTTTTGTGTTGCAGCCATGGAACATCATAATTCACGAACATTCGCTCTTGCAGCTGACGGGTAGCAGTTTTAGTCGCGGCTGTGTGGCGCCAGATAACTGGAGATAACAGTATTCTCAGGGGATTGATACGGGAGAAGAGAGTTCTTGCCTGCGTGGTGTTTCCTGATATCTGTTGCACTGCGTCAGTTTTTTGCTATAACGAAGTCGACTATCCAAGTCTCTTGAAACGCAGAGATAACAGGGATCCCCTGTGGAGCAACTGTGTTCTAGTACGTCTGTCCTCCAGGTCCGTACCTGTTTATAGAGTGTGCTTTTCAATATAGTGACCATTTTGGTATTGACATATCGTTTAATGAATCAGCAAGAAGAGTACCAAGATCCCTAAATTACTTTCAAACGACTACCATAGGTTGGCTGAAGGTGGAGCTCTTCAGGTATAACCTGGATACACCCTAATCATAGGTGACGGCGATTGTCAGAACTCGTCAAGCTATATAAGCCGTGTCTATGATACGCGCAACGAATGCGATTGCGCGACTACCTTAGACGCGGTCACAAACCAGTCCCCCCCTACCTGTATCGTGTTTCGCAAATCGTGACACTTAAACTTGTATCCAAGGAGGCGGGAGATCGTTGACGTCGTACGAGGCGGATCTCGGTG
seq00012   ATTCGGGTGTGATTCATATGACGCGCGGGACCTACTTTAGACCATGCTTGTTAACAATAGCATTTATTCGTACGGCCTGAAAGCAGGTGTTTCAAAGAAGCACCCTCTTCGGGCAGCAATAGTTAAACGTCAGTTAACCGGTAACGTCGACACTATCATATGGGTCGGTAAGTTCATATCGTGCGGTCATTTACTCTTTACATCGGGGCATCCTTAATGCGACCACACATACTGCACTATTGACGGACGATACAGTAAATTTCTTATGATGGGGAGTAGCTATTTGCGTTAATGTGTTGACTAGATCAAGAGCCTGCCTCGCTTACGGATACGGGAGTCTACTCCGGAGAGGCCAGACTGCATGGCGGCATTCATCATCATGCGTACGAACAATTGTTGGCTCCGTCACGGTTAGATGGCAAAGCTAGCGGCTAGATGCGTGAGTGGACGATCTAAGCCAATGGACAGGGGTGCTCAGACAAGCGCAAGAACTTCTGAGTGATGAGTGACAGTATCCCTAACCGGTTTCTGCCAAACTTAGGGGTTGGATCAGATGCCACGGCAAACGGGTATCACGCTGCAGAACTCTAACAATAGGATTCTCAGTTGCTCGGCCTGCCTGCGAACATGCACCCGTCGACCGCAAGAAACATTGCGTCCTACAGCGGCAGCTGCGGCGTTCCTATTAGCAGTTAACAACTTGGTTCCTCCATACGAGGGTGGGTGCAGAGTACTAGTCAGTCACTAGCGTAGAGCTAAATAGCCGACGTAAAATTCAGTTCCCCAACGATAACGCCCTCTCATATCATAGATCGTTTATTTGGATAGGCCTCATTACATCAACAGGGGTAGTGCTCCGTACTTGCCGGCAGCCGAATCCTGAAACCCGTGGGGTTGACTGTAGGTCGCCCTAGCTCCGGACAGGCGGCTACCAAATTCACTGTCGCAGTGAAAAACTCGAATTCTCCATTACGCAACTCGAATAGCTGTTCGCAACTCACATAAAGGGATAGGCGTCTAGCCCCCAGAGTTGAGATCCTGTTTTTAGTAGCAGAACAACACTACGGCATGTATATGTCCCATCAAGGCAGAACGATTCACTCTGCTCGTTGCCGAATTTCTTTACTGGGAGCTACGCTGAGCCTCTGCCCCTTGCAGACATCAAAATATGAAGATTGGATTCCTGTCCTGGGGTATTAATGATCTGAAAACAGCGATAGGATCGACTAATAAAGATACCCTGAGTTCACTCTCTGAAATCAATGCCGTTAGGGATTTAAGATCCCCATGCGATCTATCTTTTATGTTTCAGCCAATATGATCATCAACCCAGGGCTTTAGCTTTATATTAGAGTGACGGTCGGCGGTGGATAGTAAACTATATCTCATTAACCTAGCAGCTCTTGGATATGCTGGGCCTCTACGAACTGGAGCCTAGACTTTAGAGTAGAACAGAATAAGGCCTTACAAAGAAGTCGTTCCTCCTGGTTCGAAAGTACCCCGCTGATCTCAGAGGTGTAGAGGCTAAGTTCGCCGATAAGGTAAGCTCGATGAATAACTCGTAACTAACACATACACATATATCTTCCGATTCTTTGACGGATCGGTCAGTCCGAGTATTCGTTTTGTGTTGCAGCCATGGAACATCATAATTCACGAACATTCGCTCTTGCAGCTGACGGGTAGCAGTTTTAGTCGCGGCTGTGTGGCGCCAGATAACTGGAGATAACAGTATTCTCAGGGGATTGATACGGGAGAAGAGAGTTCTTGCCTGCGTGGTGTTTCCTGATATCTGTTGCACTGCGTCAGTTTTTTGCTATAACGAAGTCGACTATCCAAGTCTCTTGAAACGCAGAGATAACAGGGATCCCCTGTGGAGCAACTGTGTTCTAGTACGTCTGTCCTCCAGGTCCGTACCTGTTTATAGAGTGTGCTTTTCAATATAGTGACCATTTTGGTATTGACATATCGTTTAATGAATCAGCAAGAAGAGTACCAAGATCCCTAAATTACTTTCAAACGACTACCATAGGTTGGCTGAAGGTGGAGCTCTTCAGGTATAACCTGGATACACCCTAATCATAGGTGACGGCGATTGTCAGAACTCGTCAAGCTATATAAGCCGTGTCTATGATACGCGCAACGAATGCGATTGCGCGACTACCTTAGACGCGGTCACAAACCAGTCCCCCCCTACCTGTATCGTGTTTCGCAAATCGTGACACTTAAACTTGTATCCAAGGAGGCGGGAGATCGTTGACGTCGTACGAGGCGGATCTCGGTG
seq00013   ATTCGGGTGTGATTCATATGACGCGCGGGACCTACTTTAGACCATGCTTGTTAACAATAGCATTTATTCGTACGGCCTGAAAGCAGGTGTTTCAAAGAAGCACCCTTTTCGGGCAGCAATAGTTAAACGTCAGTTAACCGGTAACGTCGACACTATCATATGGGTCGGTAAGTTCATATCGTGCGGTCATTTACTCTTTACATCGGGGCATCCTTAATGCGACCACACATACTGCACTATTGACGGACGATACAGTAAATTTCTTATGATGGGGAGTAGCTATTTGCGTTAATGTGTTGACTAGATCAAGAGCCTGCCTCGCTTACGGATACGGGAGTCTACTCCGGAGAGGCCAGACTGCATGGCGGCATTCATCATCATGCGTAAGAACAATTGTTGGCTCCGTCACGGTTAGATGGCAAAGCTAGCGGCTAGATGCGTGAGTGGACGATCTAAGCCAATGGACAGGGGTGCTCAGACAAGCGCAAGAACTTCTGAGTGATGAGTGACAGTATCCCTAACCGGTTTCTGCCAAACTTAGGGGTTGGATCAGATGCCACGGCAAACGGGTATCACGCTGCAGAACTCTAACAATAGGATTCTCAGTTGCTCGGCCTGCCTGCGAACATGCACCCGTCGACCGCAAGAAACATTGCGTCCTACAGCGGCAGCTGCGGCGTTCCTATTAGCAGTTAACAACTTGGTTCCTCCATACGAGGGTGGGTGCAGAGTACTAGTCAGTCACTAGCGTAGAGCTAAATAGCCGACGTAAAATTCAGTTCCCCAACGATAACGCCCTCTCATATCATAGATCGTTTATTTGGATAGGCCTCATTACATCAACAGGGGTAGTGCTCCGTACTTGCCGGCAGCCGAATCCTGAAACCCGTGGGGTTGACTGTAGGTCGCCCTAGCTCCGGACAGGCGGCTACCAAATTCACTGTCGCAGTGAAAAACTCGAATTCTCCATTACGCAACTCGAATAGCTGTTCGCAACTCACATAAAGGGATAGGCGTCTAGCCCCCAGAGTTGAGATCCTGTTTTTAGTAGCAGAACAACACTACGGCATGTATATGTCCCATCAAGGCAGAACGATTCACTCTGCTCGTTGCCGAATTTCTTTACTGGGAGCTACGCTGAGCCTCTGCCCCTTGCAGACATCAAAATATGAAGATTGGATTCCTGTCCTGGGGTATTAATGATCTGAAAACAGCGATAGGATCGACTAATAAAGATACCCTGAGTTCACTCTCTGAAATCAATGCCGTTAGGGATTTAAGATCCCCATGCGATCTATCTTTTATGTTTCAGCCAATATGATCATCAACCCAGGGCTTTAGCTTTATATTAGAGTGACGGTCGGCGGTGGATAGTAAACTATATCTCATTAACCTAGCAGCTCTTGGATATGCTGGGCCTCTACGAACTGGAGCCTAGACTTTAGAGTAGAACAGAATAAGGCCTTACAAAGAAGTCGTTCCTCCTGGTTCGAAAGTACCCCGCTGATCTCAGAGGTGTAGAGGCAAAGTTCGCCGATAAGGTAAGCTCGATGAATAACTCGTAACTAACACATACACATATATCTTCCGATTCTTTGACGGATCGGTCAGTCCGAGTATTCGTTTTGTGTTGCAGCCATGGAACATCATAATTCACGAACATTCGCTCTTGCAGCTGACGGGTAGCAGTTTTAGTCGCGGCTGTGTGGCGCCAGATAACTGGAGATAACAGTATTCTCAGGGGATTGATACGGGAGAAGAGAGTTCTTGCCTGCGTGGTGTTTCCTGATATCTGTTGCACTGCGTCAGTTTTTTGCTATAACGAAGTCGACTATCCAAGTCTCTTGAAACGCAGAGATAACAGGGATCCCCTGTGGAGCAACTGTGTTCTAGTACGTCTGTCCTCCAGGTCCGTACCTGTTTATAGAGTGTGCTTTTCAATATAGTGACCATTTTGGTATTGACATATCGTTTAATGAATCAGCAAGAAGAGTACCAAGATCCCTAAATTACTTTCAAACGACTACCATAGGTTGGCTGAAGGTGGAGCTCTTCAGGTATAACCTGGATACACCCTAATCATAGGTGACGGCGATTGTCAGAACTCGTCAAGCTATATAAGCCGTGTCTATGATACGCGCAACGAATGCGATTGCGCGACTACCTTAGACGCGGTCACAAACCAGTCCCCCCCTACCTGTATCGTGTTTCGCAAATCGTGACACTTAAACTTGTATCCAAGGAGGCGGGAGATCGTTGACGTCGTACGAGGCGGATCTCGGTG
seq00014   ATTCGGGTGTGATTCATATGACGCGCGGGACCTACTTTAGACCATGCTTGTTAACAATAGCATTTATTCGTACGGCCTGAAAGCAGGTGTTTCAAAGAAGCACCCTCTTCGGGCAGCAATAGTTAAACGTCAGTTAACCGGTAACGTCGACACTATCATATGGGTCGGTAAGTTCATATCGTGCGGTCATTTACTCTTTACATCGGGGCATCCTTAATGCGACCACACATACTGCACTATTGACGGACGATACAGTAAATTTCTTATGATGGGGAGTAGCTATTTGCGTTAATGTGTTGACTAGATCAAGAGCCTGCCTCGCTTACGGATACGGGAGTCTACTCCGGAGAGGCCAGACTGCATGGCGGCATTCATCATCATGCGTAAGAACAATTGTTGGCTCCGTCACGGTAAGATGGCAAAGCTAGCGGCTAGATGCGTGAGTGGACGATCTAAGCCAATGGACAGGGGTGCTCAGACAAGCGCAAGAACTTCTGAGTGATGAGTGACAGTATCCCTAACCGGTTTCTGCCAAACTTAGGGGTTGGATCAGATGCCACGGCAAACGGGTATCACGCTGCAGAACTCTAACAATAGGATTCTCAGTTGCTCGGCCTGCCTGCGAACATGCACCCGTCGACCGCAAGAAACTTTGCGTCCTACAGCGGCAGCTGCGGCGTTCCTATTAGCAGTTAACAACTTGGTTCCTCCATACGAGGGTGGGTGCAGAGTACTAGTCAGTCACTAGCGTAGAGCTAAATAGCCGACGTAAAATTCAGTTCCCCAACGATAACGCCCTCTCATATCATAGATCGTTTATTTGGATAGGCCTCATTACATCAACAGGGGTAGTGCTCCGTACTTGCCGGCAGCCGAATCCTGAAACCCGTGGGGTTGACTGTAGGTCGCCCTAGCTCCGGACAGGCGGCTACCAAATTCACTGTCACAGTGAAAAACTCGAATTCTCCATTACGCAACTCGAATAGCTGTTCGCAACTCACATAAAGGGATAGGCGTCTAGCCCCCAGAGTTGAGATCCTGTTTTTAGTAGCAGAACAACACTACGGCATGTATATGTCCCATCAAGGCAGAACGATTCACTCTGCTCGTTGCCGAATTTCTTTACTGGGAGCTACGCTGAGCCTCTGCCCCTTGCAGACATCAAAATATGAAGATTGGATTCCTGTCCTGGGGTATTAATGATCTGAAAACAGCGATAGGATCGACTAATAAAGATACCCTGAGTTCACTCTCTGAAATCAATGCCGTTAGGGATTTAAGATCCCCATGCGATCTATCTTTTATGTTTCAGCCAATATGATCATCAACCCAGGGCTTTAGCTTTATATTAGAGTGACGGTCGGCGGTGGATAGTAAACTATATCTCATTAACCTAGCAGCTCTTGGATATGCTGGGCCTCAACGAACTGGAGCCTAGACTTTAGAGTAGAACAGAATAAGGCCTTACAAAGAAGTCGTTCCTCCTGGTTCGAAAGTACCCCGCTGATCTCAGAGGTGTAGAGGCTAAGTTCGCCGATAAGGTAAGCTCGATGAATAACTCGTAACTAACACATACACATATATCTTCCGATTCTTTGACGGATCGGTCAGTCCGAGTATTCGTTTTGTGTTGCAGCCATGGAACATCATAATTCACGAACATTCGCTCTTGCAGCTGACGGGTAGCAGTTTTAGTCGCGGCTGTGTGGCGCCAGATAACTGGAGATAACAGTATTCTCAGGGGATTGATACGGGAGAAGAGAGTTCTTGCCTGCGTGGTGTTTCCTGATATCTGTTGCACTGCGTCAGTTTTTTGCTATAACGAAGTCGACTATCCAAGTCTCTTGAAACGCAGAGATAACAGGGATCCCCTGTGGAGCAACTGTGTTCTAGTACGTCTGTCCTCCAGGTCCGTACCTGTTTATAGAGTGTGCTTTTCAATATAGTGACCATTTTGGTATTGACATATCGTTTAATGAATCAGCAAGAAGAGTACCAAGATCCCTAAATTACTTTCAAACGACTACCATAGGTTGGCTGAAGGTGGAGCTCTTCAGGTATAACCTGGATACACCCTAATCATAGGTGACGGCGATTGTCAGAACTCGTCAAGCTATATAAGCCGTGTCTATGATACGCGCAACGAATGCGATTGCGCGACTACCTTAGACGCGGTCACAAACCAGTCCCCCCCTACCTGTATCGTGTTTCGCAAATCGTGACACTTAAACTTGTATCCAAGGAGGCGGGAGATCGTTGACGTCGTACGAGGCGGATCTCGGTG
seq00015   ATTCGGGTGTGATTCATATGACGCGCGGGACCTACTTTAGACCATGCTTGTTAACAATAGCATTTATTCGTACGGCCTGAAAGCAGGTGTTTCAAAGAAGCACCCTCTTCGGGCAGCAATAGTTAAACGTCAGTTAACCGGTAACGTCGACACTATCATATGGGTCGGTAAGTTCATATCGTGCGGTCATTTACTCTTTACATCGGGGCATCCTTAATGCGACCACACATACTGCACTATTGACGGACGATACAGTAAATTTCTTATGATGGGGAGTAGCTATTTGCGTTAATGTGTTGACTAGATCAAGAGCCTGCCTCGCTTACGGATACGGGAGTCTACTCCGGAGAGGCCAGACTGCATGGCGGCATTCATCATCATGCGTAAGAACAATTGTTGGCTCCGTCACGGTTAGATGGCAAAGCTAGCGGCTAGATGCGTGAGTGGACGATCTAAGCCAATGGACAGGGGTGCTCAGACAAGCGCAAGAACTTCTGAGTGATGAGTGACAGTATCCCTAACCGGTTTCTGCCAAACTTAGGGGTTGGATCAGATGCCACGGCAAACGGGTATCACGCTGCAGAACTCTAACAATAGGATTCTCAGTTGCTCGGCCTGCCTGCGAACATGCACCCGTCGACCGCAAGAAACATTGCGTCCTACAGCGGCAGCTGCGGCGTTCCTATTAGCAGTTAACAACTTGGTTCCTCCATACGAGGGTGGGTGCAGAGTACTAGTCAGTCACTAGCGTAGAGCTAAATAGCCGACGTAAAATTCAGTTCCCCAACGATAACGCCCTCTCATATCATAGATCGTTTATTTGGATAGGCCTCATTACATCAACAGGGGTAGTGCTCCGTACTTGCCGGCAGCCGAATCCTGAAACCCGTGGGGTTGACTGTAGGTCGCCCTAGCTCCGGACAGGCGGCTACCAAATTCACTGTCGCAGTGAAAAACTCGAATCCTCCATTTCGCAACTCGAATAGCTGTTCGCAACTCACATAAAGGGATAGGCGTCTAGCCCCCAGAGTTGAGATCCTGTTTTTAGTAGCAGAACAACACTACGGCATGTATATGTCCCATCAAGGCAGAACGATTCACTCTGCTCGTTGCCGAATTTCTTTACTGGGAGCTACGCTGAGCCTCTGCCCCTTGCAGACATCAAAATATGAAGATTGGATTCCTGTCCTGGGGTATTAATGATCTGAAAACAGCGATAGGATCGACTAATAAAGATACCCTGAGTTCACTCTCTGAAATCAATGCCGTTAGGGATTTAAGATCCCCATGCGATCTATCTTTTATGTTTCAGCCAATATGATCATCAACCCAGGGCTTTAGCTTTATATTAGAGTGACGGTCGGCGGTGGATAGTAAACTATATCTCATTAACCTAGCAGCTCTTGGATATGCTGGGCCTCTACGAACTGGAGCCTAGACTTTAGAGTAGAACAGAATAAGGCCTTACAAAGAAGTCGTTCCTCCTGGTTCGAAAGTACCCCGCTGATCTCAGAGGTGTAGAGGCTAAGTTCGCCGATAAGGTAAGCTCGATGAATAACTCGTAACTAACACATACACATATATCTTCCGATTCTTTGACGGATCGGTCAGTCCGAGTATTCGTTTTGTGTTGCAGCCATGGAACATCATAATTCACGAACATTCGCTCTTGCAGCTGACGGGTAGCAGTTTTAGTCGCGGCTGTGTGGCGCCAGATAACTGGAGATAACAGTATTCTCAGGGGATTGATACGGGAGAAGAGAGTTCTTGCCTGCGTGGTGTTTCCTGATATCTGTTGCACTGCGTCAGTTTTTTGCTATAACGAAGTCGACTATCCAAGTCTCTTGAAACGCAGAGATAACAGGGATCCCCTGTGGAGCAACTGTGTTCTAGTACGTCTGTCCTCCAGGTCCGTACCTGTTTATAGAGTGTGCTTTTCAATATAGTGACCATTTTGGTATTGACATATCGTTTAATGAATCAGCAAGAAGAGTACCAAGATCCCTAAATTACTTTCAAACGACTACCATAGGTTGGCTGAAGGTGGAGCTCTTCAGGTATAACCTGGATACACCCTAATCATAGGTGACGGCGATTGTCAGAACTCGTCAAGCTATATAAGCCGTGTCTATGATACGCGCAACGAATGCGATTGCGCGACTACCTTAGACGCGGTCACAAACCAGTCCCCCCCTACCTGTATCGTGTTTCGCAAATCGTGACACTTAAACTTGTATCCAAGGAGGCGGGAGATCGTTGACGTCGTACGAGGCGGATCTCGGTG
seq00016   ATTCGGGTGTGATTCATATGACGCGCGGGACCTACTTTAGACCATGCTTGTTAACAATAGCATTTATTCGTACGGCCTGAAAGCAGGTGTTTCAAAGAAGCACCCTCTTCGGGCAGCAATAGTTAAACGTCAGTTAACCGGTAACGTCGACACTATCATATGGGTCGGTAAGTTCATATCGTGCGGTCATTTACTCTTTACATCGGGGCATCCTTAATGCGACCACACATACTGCACTATTGACGGACGATACAGTAAATTTCTTATGATGGGGAGTAGCTATTTGCGTTAATGTGTTGACTAGATCAAGAGCCTGCCTCGCTTACGGATACGGGAGTCTACTCCGGAGAGGCCAGACTGCATGGCGGCATTCATCATCATGCGTAAGAACAATTGTTGGCTCCGTCACGGTAAGATGGCAAAGCTAGCGGCTAGATGCGTGAGTGGACGATCTAAGCCAATGGACAGGGGTGCTCAGACAAGCGCAAGAACTTCTGAGTGATGAGTGACAGTATCCCTAACCGGTTTCTGCCAAACTTAGGGGTTGGATCAGATGCCACGGCAAACGGGTATCACGCTGCAGAACTCTAACAATAGGATTCTCAGTTGCTCGGCCTGCCTGCGAACATGCACCCGTCGACCGCAAGAAACTTTGCGTCCTACAGCGGCAGCTGCGGCGTTCCTATTAGCAGTTAACAACTTGGTTCCTCCATACGAGGGTGGGTGCAGAGTACTAGTCAGTCACTAGCGTAGAGCTAAATAGCCGACGTAAAATTCAGTTCCCCAACGATAACGCCCTCTCATATCATAGATCGTTTATTTGGATAGGCCTCATTACATCAACAGGGGTAGTGCTCCGTACTTGCCGGCAGCCGAATCCTGAAACCCGTGGGGTTGACTGTAGGTCGCCCTAGCTCCGGACAGGCGGCTACCAAATTCACTGTCACAGTGAAAAACTCGAATTCTCCATTACGCAACTCGAATAGCTGTTCGCAACTCACATAAAGGGATAGGCGTCTAGCCCCCAGAGTTGAGATCCTGTTTTTAGTAGCAGAACAACACTACGGCATGTATATGTCCCATCAAGGCAGAACGATTCACTCTGCTCGTTGCCGAATTTCTTTACTGGGAGCTACGCTGAGCCTCTGCCCCTTGCAGACATCAAAATATGAAGATTGGATTCCTGTCCTGGGGTATTAATGATCTGAAAACAGCGATAGGATCGACTAATAAAGATACCCTGAGTTCACTCTCTGAAATCAATGCCGTTAGGGATTTAAGATCCCCATGCGATCTATCTTTTATGTTTCAGCCAATATGATCATCAACCCAGGGCTTTAGCTTTATATTAGAGTGACGGTCGGCGGTGGATAGTAAACTATATCTCATTAACCTAGCAGCTCTTGGATATGCTGGGCCTCAACGAACTGGAGCCTAGACTTTAGAGTAGAACAGAATAAGGCCTTACAAAGAAGTCGTTCCTCCTGGTTCGAAAGTACCCCGCTGATCTCAGAGGTGTAGAGGCTAAGTTCGCCGATAAGGTAAGCTCGATGAATAACTCGTAACTAACACATACACATATATCTTCCGATTCTTTGACGGATCGGTCAGTCCGAGTATTCGTTTTGTGTTGCAGCCATGGAACATCATAATTCACGAACATTCGCTCTTGCAGCTGACGGGTAGCAGTTTTAGTCGCGGCTGTGTGGCGCCAGATAACTGGAGATAACAGTATTCTCAGGGGATTGATACGGGAGAAGAGAGTTCTTGCCTGCGTGGTGTTTCCTGATATCTGTTGCACTGCGTCAGTTTTTTGCTATAACGAAGTCGACTATCCAAGTCTCTTGAAACGCAGAGATAACAGGGATCCCCTGTGGAGCAACTGTGTTCTAGTACGTCTGTCCTCCAGGTCCGTACCTGTTTATAGAGTGTGCTTTTCAATATAGTGACCATTTTGGTATTGACATATCGTTTAATGAATCAGCAAGAAGAGTACCAAGATCCCTAAATTACTTTCAAACGACTACCATAGGTTGGCTGAAGGTGGAGCTCTTCAGGTATAACCTGGATACACCCTAATCATAGGTGACGGCGATTGTCAGAACTCGTCAAGCTATATAAGCCGTGTCTATGATACGCGCAACGAATGCGATTGCGCGACTACCTTAGACGCGGTCACAAACCAGTCCCCCCCTACCTGTATCGTGTTTCGCAAATCGTGACACTTAAACTTGTATCCAAGGAGGCGGGAGATCGTTGACGTCGTACGAGGCGGATCTCGGTG
seq00017   ATTCGGGTGTGATTCATATGACGCGCGGGACCTACTTTAGACCATGCTTGTTAACAATAGCATTTATTCGTACGGCCTGAAAGCAGGTGTTTCAAAGAAGCACCCTCTTCGGGCAGCAATAGTTAAACGTCAGTTAACCGGTAACGTCGACACTATCATATGGGTCGGTAAGTTCATATCGTGCGGTCATTTACTCTTTACATCGGGGCATCCTTAATGCGACCACACATACTGCACTATTGACGGACGATACAGTAAATTTCTTATGATGGGGAGTAGCTATTTGCGTTAATGTGTTGACTAGATCAAGAGCCTGCCTCGCTTACGGATACGGGAGTCTACTCCGGAGAGGCCAGACTGCATGGCGGCATTCATCATCATGCGTAAGAACAATTGTTGGCTCCGTCACGGTTAGATGGCAAAGCTAGCGGCTAGATGCGTGAGTGGACGATCTAAGCCAATGGACAGGGGTGCTCAGACAAGCGCAAGAACTTCTGAGTGATGAGTGACAGTATCCCTAACCGGTTTCTGCCAAACTTAGGGGTTGGATCAGATGCCACGGCAAACGGGTATCACGCTGCAGAACTCTAACAATAGGATTCTCAGTTGCTCGGCCTGCCTGCGAACATGCACCCGTCGACCGCAAGAAACATTGCGTCCTACAGCGGCAGCTGCGGCGTTCCTATTAGCAGTTAACAACTTGGTTCCTCCATACGAGGGTGGGTGCAGAGTACTAGTCAGTCACTAGCGTAGAGCTAAATAGCCGACGTAAAATTCAGTTCCCCAACGATAACGCCCTCTCATATCATAGATCGTTTATTTGGATAGGCCTCATTACATCAACAGGGGTAGTGCTCCGTACTTGCCGGCAGCCGAATCCTGAAACCCGTGGGGTTGACTGTAGGTCGCCCTAGCTCCGGACAGGCGGCTACCAAATTCACTGTCGCAGTGAAAAACTCGAATTCTCCATTACGCAACTCGAATAGCTGTTCGCAACTCACATAAAGGGATAGGCGTCTAGCCCCCAGAGTTGAGATCCTGTTTTTAGTAGCAGAACAACACTACGGCATGTATATGTCCCATCAAGGCAGAACGATTCACTCTGCTCGTTGCCGAATTTCTTTACTGGGAGCTACGCTGAGCCTCTGCCCCTTGCAGACATCAAAATATGAAGATTGGATTCCTGTCCTGGGGTATTAATGATCTGAAAACAGCGATAGGATCGACTAATAAAGATACCCTGAGTTCACTCTCTGAAATCAATGCCGTTAGGGATTTAAGATCCCCATGCGATCTATCTTTTATGTTTCAGCCAATATGATCATCAACCCAGGGCTTTAGCTTTATATTAGAGTGACGGTCGGCGGTGGATAGTAAACTATATCTCATTAACCTAGCAGCTCTTGGATATGCTGGGCCTCTACGAACTGGAGCCTAGACTTTAGAGTAGAACAGAATAAGGCCTTACAAAGAAGTCGTTCCTCCTGGTTCGAAAGTACCCCGCTGATCTCAGAGGTGTAGAGGCTAAGTTCGCCGATAAGGTAAGCTCGATGAATAACTCGTAACTAACACATACACATATATCTTCCGATTCTTTGACGGATCGGTCAGTCCGAGTATTCGTTTTGTGTTGCAGCCATGGAACATCATAATTCACGAACATTCGCTCTTGCAGCTGACGGGTAGCAGTTTTAGTCGCGGCTGTGTGGCGCCAGATAACTGGAGATAACAGTATTCTCAGGGGATTGATACGGGAGAAGAGAGTTCTTGCCTGCGTGGTGTTTCCTGATATCTGTTGCACTGCGTCAGTTTTTTGCTATAACGAAGTCGACTATCCAAGTCTCTTGAAACGCAGAGATAACAGGGATCCCCTGTGGAGCAACTGTGTTCTAGTACGTCTGTCCTCCAGGTCCGTACCTGTTTATAGAGTGTGCTTTTCAATATAGTGACCATTTTGGTATTGACATATCGTTTAATGAATCAGCAAGAAGAGTACCAAGATCCCTAAATTACTTTCAAACGACTACCATAGGTTGGCTGAAGGTGGAGCTCTTCAGGTATAACCTGGATACACCCTAATCATAGGTGACGGCGATTGTCAGAACTCGTCAAGCTATATAAGCCGTGTCTATGATACGCGCAACGAATGCGATTGCGCGACTACCTTAGACGCGGTCACAAACCAGTCCCCCCCTACCTGTATCGTGTTTCGCAAATCGTGACACTTAAACTTGTATCCAAGGAGGCGGGAGATCGTTGACGTCGTACGAGGCGGATCTCGGTG
seq00018   ATTCGGGTGTGATTCATATGACGCGCGGGACCTACTTTAGACCATGCTTGTTAACAATAGCATTTATTCGTACGGCCTGAAAGCAGGTGTTTCAAAGAAGCACCCTCTTCGGGCAGCAATAGTTAAACGTCAGTTAACCGGTAACGTCGACACTATCATATGGGTCGGTAAGTTCATATCGTGCGGTCATTTACTCTTTACATCGGGGCATCCTTAATGCGACCACACATACTGCACTATTGACGGACGATACAGTAAATTTCTTATGATGGGGAGTAGCTATTTGCGTTAATGTGTTGACTAGATCAAGAGCCTGCCTCGCTTACGGATACGGGAGTCTACTCCGGAGAGGCCAGACTGCATGGCGGCATTCATCATCATGCGTAAGAACAATTGTTGGCTCCGTCACGGTAAGATGGCAAAGCTAGCGGCTAGATGCGTGAGTGGACGATCTAAGCCAATGGACAGGGGTGCTCAGACAAGCGCAAGAACTTCTGAGTGATGAGTGACAGTATCCCTAACCGGTTTCTGCCAAACTTAGGGGTTGGATCAGATGCCACGGCAAACGGGTATCACGCTGCAGAACTCTAACAATAGGATTCTCAGTTGCTCGGCCTGCCTGCGAACATGCACCCGTCGACCGCAAGAAACTTTGCGTCCTACAGCGGCAGCTGCGGCGTTCCTATTAGCAGTTAACAACTTGGTTCCTCCATACGAGGGTGGGTGCAGAGTACTAGTCAGTCACTAGCGTAGAGCTAAATAGCCGACGTAAAATTCAGTTCCCCAACGATAACGCCCTCTCATATCATAGATCGTTTATTTGGATAGGCCTCATTACATCAACAGGGGTAGTGCTCCGTACTTGCCGGCAGCCGAATCCTGAAACCCGTGGGGTTGACTGTAGGTCGCCCTAGCTCCGGACAGGCGGCTACCAAATTCACTGTCACAGTGAAAAACTCGAATTCTCCATTACGCAACTCGAATAGCTGTTCGCAACTCACATAAAGGGATAGGCGTCTAGCCCCCAGAGTTGAGATCCTGTTTTTAGTAGCAGAACAACACTACGGCATGTATATGTCCCATCAAGGCAGAACGATTCACTCTGCTCGTTGCCGAATTTCTTTACTGGGAGCTACGCTGAGCCTCTGCCCCTTGCAGACATCAAAATATGAAGATTGGATTCCTGTCCTGGGGTATTAATGATCTGAAAACAGCGATAGGATCGACTAATAAAGATACCCTGAGTTCACTCTCTGAAATCAATGCCGTTAGGGATTTAAGATCCCCATGCGATCTATCTTTTATGTTTCAGCCAATATGATCATCAACCCAGGGCTTTAGCTTTATATTAGAGTGACGGTCGGCGGTGGATAGTAAACTATATCTCATTAACCTAGCAGCTCTTGGATATGCTGGGCCTCAACGAACTGGAGCCTAGACTTTAGAGTAGAACAGAATAAGGCCTTACAAAGAAGTCGTTCCTCCTGGTTCGAAAGTACCCCGCTGATCTCAGAGGTGTAGAGGCTAAGTTCGCCGATAAGGTAAGCTCGATGAATAACTCGTAACTAACACATACACATATATCTTCCGATTCTTTGACGGATCGGTCAGTCCGAGTATTCGTTTTGTGTTGCAGCCATGGAACATCATAATTCACGAACATTCGCTCTTGCAGCTGACGGGTAGCAGTTTTAGTCGCGGCTGTGTGGCGCCAGATAACTGGAGATAACAGTATTCTCAGGGGATTGATACGGGAGAAGAGAGTTCTTGCCTGCGTGGTGTTTCCTGATATCTGTTGCACTGCGTCAGTTTTTTGCTATAACGAAGTCGACTATCCAAGTCTCTTGAAACGCAGAGATAACAGGGATCCCCTGTGGAGCAACTGTGTTCTAGTACGTCTGTCCTCCAGGTCCGTACCTGTTTATAGAGTGTGCTTTTCAATATAGTGACCATTTTGGTATTGACATATCGTTTAATGAATCAGCAAGAAGAGTACCAAGATCCCTAAATTACTTTCAAACGACTACCATAGGTTGGCTGAAGGTGGAGCTCTTCAGGTATAACCTGGATACACCCTAATCATAGGTGACGGCGATTGTCAGAACTCGTCAAGCTATATAAGCCGTGTCTATGATACGCGCAACGAATGCGATTGCGCGACTACCTTAGACGCGGTCACAAACCAGTCCCCCCCTACCTGTATCGTGTTTCGCAAATCGTGACACTTAAACTTGTATCCAAGGAGGCGGGAGATCGTTGACGTCGTACGAGGCGGATCTCGGTG
seq00019   ATTCGGGTGTGATTCATATGACGCGCGGGACCTACTTTAGACCATGCTTGTTAACAATAGCATTTATTCGTACGGCCTGAAAGCAGGTGTTTCAAAGAAGCACCCTCTTCGGGCAGCAATAGTTAAACGTCAGTTAACCGGTAACGTCGACACTATCATATGGGTCGGTAAGTTCATATCGTGCGGTCATTTACTCTTTACATCGGGGCATCCTTAATGCGACCACACATACTGCACTATTGACGGACGATACAGTAAATTTCTTATGATGGGGAGTAGCTATTTGCGTTAATGTGTTGACTAGATCAAGAGCCTGCCTCGCTTACGGATACGGGAGTCTACTCCGGAGAGGCCAGACTGCATGGCGGCATTCATCATCATGCGTAAGAACAATTGTTGGCTCCGTCACGGTAAGATGGCAAAGCTAGCGGCTAGATGCGTGAGTGGACGATCTAAGCCAATGGACAGGGGTGCTCAGACAAGCGCAAGAACTTCTGAGTGATGAGTGACAGTATCCCTAACCGGTTTCTGCCAAACTTAGGGGTTGGATCAGATGCCACGGCAAACGGGTATCACGCTGCAGAACTCTAACAATAGGATTCTCAGTTGCTCGGCCTGCCTGCGAACATGCACCCGTCGACCGCAAGAAACTTTGCGTCCTACAGCGGCAGCTGCGGCGTTCCTATTAGCAGTTAACAACTTGGTTCCTCCATACGAGGGTGGGTGCAGAGTACTAGTCAGTCACTAGCGTAGAGCTAAATAGCCGACGTAAAATTCAGTTCCCCAACGATAACGCCCTCTCATATCATAGATCGTTTATTTGGATAGGCCTCATTACATCAACAGGGGTAGTGCTCCGTACTTGCCGGCAGCCGAATCCTGAAACCCGTGGGGTTGACTGTAGGTCGCCCTAGCTCCGGACAGGCGGCTACCAAATTCACTGTCACAGTGAAAAACTCGAATTCTCCATTACGCAACTCGAATAGCTGTTCGCAACTCACATAAAGGGATAGGCGTCTAGCCCCCAGAGTTGAGATCCTGTTTTTAGTAGCAGAACAACACTACGGCATGTATATGTCCCATCAAGGCAGAACGATTCACTCTGCTCGTTGCCGAATTTCTTTACTGGGAGCTACGCTGAGCCTCTGCCCCTTGCAGACATCAAAATATGAAGATTGGATTCCTGTCCTGGGGTATTAATGATCTGAAAACAGCGATAGGATCGACTAATAAAGATACCCTGAGTTCACTCTCTGAAATCAATGCCGTTAGGGATTTAAGATCCCCATGCGATCTATCTTTTATGTTTCAGCCAATATGATCATCAACCCAGGGCTTTAGCTTTATATTAGAGTGACGGTCGGCGGTGGATAGTAAACTATATCTCATTAACCTAGCAGCTCTTGGATATGCTGGGCCTCAACGAACTGGAGCCTAGACTTTAGAGTAGAACAGAATAAGGCCTTACAAAGAAGTCGTTCCTCCTGGTTCGAAAGTACCCCGCTGATCTCAGAGGTGTAGAGGCTAAGTTCGCCGATAAGGTAAGCTCGATGAATAACTCGTAACTAACACATACACATATATCTTCCGATTCTTTGACGGATCGGTCAGTCCGAGTATTCGTTTTGTGTTGCAGCCATGGAACATCATAATTCACGAACATTCGCTCTTGCAGCTGACGGGTAGCAGTTTTAGTCGCGGCTGTGTGGCGCCAGATAACTGGAGATAACAGTATTCTCAGGGGATTGATACGGGAGAAGAGAGTTCTTGCCTGCGTGGTGTTTCCTGATATCTGTTGCACTGCGTCAGTTTTTTGCTATAACGAAGTCGACTATCCAAGTCTCTTGAAACGCAGAGATAACAGGGATCCCCTGTGGAGCAACTGTGTTCTAGTACGTCTGTCCTCCAGGTCCGTACCTGTTTATAGAGTGTGCTTTTCAATATAGTGACCATTTTGGTATTGACATATCGTTTAATGAATCAGCAAGAAGAGTACCAAGATCCCTAAATTACTTTCAAACGACTACCATAGGTTGGCTGAAGGTGGAGCTCTTCAGGTATAACCTGGATACACCCTAATCATAGGTGACGGCGATTGTCAGAACTCGTCAAGCTATATAAGCCGTGTCTATGATACGCGCAACGAATGCGATTGCGCGACTACCTTAGACGCGGTCACAAACCAGTCCCCCCCTACCTGTATCGTGTTTCGCAAATCGTGACACTTAAACTTGTATCCAAGGAGGCGGGAGATCGTTGACGTCGTACGAGGCGGATCTCGGTG
seq00020   ATTCGGGTGTGATTCATATGACGCGCGGGACCTACTTTAGACCATGCTTGTTAACAATAGCATTTATTCGTACGGCCTGAAAGCAGGTGTTTCAAAGAAGCACCCTCTTCGGGCAGCAATAGTTAAACGTCAGTTAACCGGTAACGTCGACACTATCATATGGGTCGGTAAGTTCATATCGTGCGGTCATTTACTCTTTACATCGGGGCATCCTTAATGCGACCACACATACTGCACTATTGACGGACGATACAGTAAATTTCTTATGATGGGGAGTAGCTATTTGCGTTAATGTGTTGACTAGATCAAGAGCCTGCCTCGCTTACGGATACGGGAGTCTACTCCGGAGAGGCCAGACTGCATGGCGGCATTCATCATCATGCGTAAGAACAATTGTTGGCTCCGTCACGGTTAGATGGCAAAGCTAGCGGCTAGATGCGTGAGTGGACGATCTAAGCCAATGGACAGGGGTGCTCAGACAAGCGCAAGAACTTCTGAGTGATGAGTGACAGTATCCCTAACCGGTTTCTGCCAAACTTAGGGGTTGGATCAGATGCCACGGCAAACGGGTATCACGCTGCAGAACTCTAACAATAGGATTCTCAGTTGCTCGGCCTGCCTGCGAACATGCACCCGTCGACCGCAAGAAACATTGCGTCCTACAGCGGCAGCTGCGGCGTTCCTATTAGCAGTTAACAACTTGGTTCCTCCATACGAGGGTGGGTGCAGAGTACTAGTCAGTCACTAGCGTAGAGCTAAATAGCCGACGTAAAATTCAGTTCCCCAACGATAACGCCCTCTCATATCATAGATCGTTTATTTGGATAGGCCTCATTACATCAACAGGGGTAGTGCTCCGTACTTGCCGGCAGCCGAATCCTGAAACCCGTGGGGTTGACTGTAGGTCGCCCTAGCTCCGGACAGGCGGCTACCAAATTCACTGTCGCAGTGAAAAACTCGAATTCTCCATTACGCAACTCGAATAGCTGTTCGCAACTCACATAAAGGGATAGGCGTCTAGCCCCCAGAGTTGAGATCCTGTTTTTAGTAGCAGAACAACACTACGGCATGTATATGTCCCATCAAGGCAGAACGATTCACTCTGCTCGTTGCCGAATTTCTTTACTGGGAGCTACGCTGAGCCTCTGCCCCTTGCAGACATCAAAATATGAAGATTGGATTCCTGTCCTGGGGTATTAATGATCTGAAAACAGCGATAGGATCGACTAATAAAGATACCCTGAGTTCACTCTCTGAAATCAATGCCGTTAGGGATTTAAGATCCCCATGCGATCTATCTTTTATGTTTCAGCCAATATGATCATCAACCCAGGGCTTTAGCTTTATATTAGAGTGACGGTCGGCGGTGGATAGTAAACTATATCTCATTAACCTAGCAGCTCTTGGATATGCTGGGCCTCTACGAACTGGAGCCTAGACTTTAGAGTAGAACAGAATAAGGCCTTACAAAGAAGTCGTTCCTCCTGGTTCGAAAGTACCCCGCTGATCTCAGAGGTGTAGAGGCTAAGTTCGCCGATAAGGTAAGCTCGATGAATAACTCGTAACTAACACATACACATATATCTTCCGATTCTTTGACGGATCGGTCAGTCCGAGTATTCGTTTTGTGTTGCAGCCATGGAACATCATAATTCACGAACATTCGCTCTTGCAGCTGACGGGTAGCAGTTTTAGTCGCGGCTGTGTGGCGCCAGATAACTGGAGATAACAGTATTCTCAGGGGATTGATACGGGAGAAGAGAGTTCTTGCCTGCGTGGTGTTTCCTGATATCTGTTGCACTGCGTCAGTTTTTTGCTATAACGAAGTCGACTATCCAAGTCTCTTGAAACGCAGAGATAACAGGGATCCCCTGTGGAGCAACTGTGTTCTAGTACGTCTGTCCTCCAGGTCCGTACCTGTTTATAGAGTGTGCTTTTCAATATAGTGACCATTTTGGTATTGACATATCGTTTAATGAATCAGCAAGAAGAGTACCAAGATCCCTAAATTACTTTCAAACGACTACCATAGGTTGGCTGAAGGTGGAGCTCTTCAGGTATAACCTGGATACACCCTAATCATAGGTGACGGCGATTGTCAGAACTCGTCAAGCTATATAAGCCGTGTCTATGATACGCGCAACGAATGCGATTGCGCGACTACCTTAGACGCGGTCACAAACCAGTCCCCCCCTACCTGTATCGTGTTTCGCAAATCGTGACACTTAAACTTGTATCCAAGGAGGCGGGAGATCGTTGACGTCGTACGAGGCGGATCTCGGTG
seq00021   ATTCGGGTGTGATTCATATGACGCGCGGGACCTACTTTAGACCATGCTTGTTAACAATAGCATTTATTCGTACGGCCTGAAAGCAGGTGTTTCAAAGAAGCACCCTCTTCGGGCAGCAATAGTTAAACGTCAGTTAACCGGTAACGTCGACACTATCATATGGGTCGGTAAGTTCATATCGTGCGGTCATTTACTCTTTACATCGGGGCATCCTTAATGCGACCACACATACTGCACTATTGACGGACGATACAGTAAATTTCTTATGATGGGGAGTAGCTATTTGCGTTAATGTGTTGACTAGATCAAGAGCCTGCCTCGCTTACGGATACGGGAGTCTACTCCGGAGAGGCCAGACTGCATGGCGGCATTCATCATCATGCGTACGAACAATTGTTGGCTCCGTCACGGTTAGATGGCAAAGCTAGCGGCTAGATGCGTGAGTGGACGATCTAAGCCAATGGACAGGGGTGCTCAGACAAGCGCAAGAACTTCTGAGTGATGAGTGACAGTATCCCTAACCGGTTTCTGCCAAACTTAGGGGTTGGATCAGATGCCACGGCAAACGGGTATCACGCTGCAGAACTCTAACAATAGGATTCTCAGTTGCTCGGCCTGCCTGCGAACATGCACCCGTCGACCGCAAGAAACATTGCGTCCTACAGCGGCAGCTGCGGCGTTCCTATTAGCAGTTAACAACTTGGTTCCTCCATACGAGGGTGGGTGCAGAGTACTAGTCAGTCACTAGCGTAGAGCTAAATAGCCGACGTAAAATTCAGTTCCCCAACGATAACGCCCTCTCATATCATAGATCGTTTATTTGGATAGGCCTCATTACATCAACAGGGGTAGTGCTCCGTACTTGCCGGCAGCCGAATCCTGAAACCCGTGGGGTTGACTGTAGGTCGCCCTAGCTCCGGACAGGCGGCTACCAAATTCACTGTCGCAGTGAAAAACTCGAATTCTCCATTACGCAACTCGAATAGCTGTTCGCAACTCACATAAAGGGATAGGCGTCTAGCCCCCAGAGTTGAGATCCTGTTTTTAGTAGCAGAACAACACTACGGCATGTATATGTCCCATCAAGGCAGAACGATTCACTCTGCTCGTTGCCGAATTTCTTTACTGGGAGCTACGCTGAGCCTCTGCCCCTTGCAGACATCAAAATATGAAGATTGGATTCCTGTCCTGGGGTATTAATGATCTGAAAACAGCGATAGGATCGACTAATAAAGATACCCTGAGTTCACTCTCTGAAATCAATGCCGTTAGGGATTTAAGATCCCCATGCGATCTATCTTTTATGTTTCAGCCAATATGATCATCAACCCAGGGCTTTAGCTTTATATTAGAGTGACGGTCGGCGGTGGATAGTAAACTATATCTCATTAACCTAGCAGCTCTTGGATATGCTGGGCCTCTACGAACTGGAGCCTAGACTTTAGAGTAGAACAGAATAAGGCCTTACAAAGAAGTCGTTCCTCCTGGTTCGAAAGTACCCCGCTGATCTCAGAGGTGTAGAGGCTAAGTTCGCCGATAAGGTAAGCTCGATGAATAACTCGTAACTAACACATACACATATATCTTCCGATTCTTTGACGGATCGGTCAGTCCGAGTATTCGTTTTGTGTTGCAGCCATGGAACATCATAATTCACGAACATTCGCTCTTGCAGCTGACGGGTAGCAGTTTTAGTCGCGGCTGTGTGGCGCCAGATAACTGGAGATAACAGTATTCTCAGGGGATTGATACGGGAGAAGAGAGTTCTTGCCTGCGTGGTGTTTCCTGATATCTGTTGCACTGCGTCAGTTTTTTGCTATAACGAAGTCGACTATCCAAGTCTCTTGAAACGCAGAGATAACAGGGATCCCCTGTGGAGCAACTGTGTTCTAGTACGTCTGTCCTCCAGGTCCGTACCTGTTTATAGAGTGTGCTTTTCAATATAGTGACCATTTTGGTATTGACATATCGTTTAATGAATCAGCAAGAAGAGTACCAAGATCCCTAAATTACTTTCAAACGACTACCATAGGTTGGCTGAAGGTGGAGCTCTTCAGGTATAACCTGGATACACCCTAATCATAGGTGACGGCGATTGTCAGAACTCGTCAAGCTATATAAGCCGTGTCTATGATACGCGCAACGAATGCGATTGCGCGACTACCTTAGACGCGGTCACAAACCAGTCCCCCCCTACCTGTATCGTGTTTCGCAAATCGTGACACTTAAACTTGTATCCAAGGAGGCGGGAGATCGTTGACGTCGTACGAGGCGGATCTCGGTG
seq00022   ATTCGGGTGTGATTCATATGACGCGCGGGACCTACTTTAGACCATGCTTGTTAACAATAGCATTTATTCGTACGGCCTGAAAGCAGGTGTTTCAAAGAAGCACCCTCTTCGGGCAGCAATAGTTAAACGTCAGTTAACCGGTAACGTCGACACTATCATATGGGTCGGTAAGTTCATATCGTGCGGTCATTTACTCTTTACATCGGGGCATCCTTAATGCGACCACACATACTGCACTATTGACGGACGATACAGTAAATTTCTTATGATGGGGAGTAGCTATTTGCGTTAATGTGTTGACTAGATCAAGAGCCTGCCTCGCTTACGGATACGGGAGTCTACTCCGGAGAGGCCAGACTGCATGGCGGCATTCATCATCATGCGTAAGAACAATTGTTGGCTCCGTCACGGTTAGATGGCAAAGCTAGCGGCTAGATGCGTGAGTGGACGATCTAAGCCAATGGACAGGGGTGCTCAGACAAGCGCAAGAACTTCTGAGTGATGAGTGACAGTATCCCTAACCGGTTTCTGCCAAACTTAGGGGTTGGACCAGATGCCACGGCAAACGGGTATCACGCTGCAGAACTCTAACAATAGGATTCTCAGTTGCTCGGCCTGCCTGCGAACATGCACCCGTCGACCGCAAGAAACATTGCGTCCTACAGCGGCAGCTGCGGCGTTCCTATTAGCAGTTAACAACTTGGTTCCTCCATACGAGGGTGGGTGCAGAGTACTAGTCAGTCACTAGCGTAGAGCTAAATAGCCGACGTAAAATTCAGTTCCCCAACGATAACGCCCTCTCATATCATAGATCGTTTATTTGGATAGGCCTCATTACATCAACAGGGGTAGTGCTCCGTACTTGCCGGCAGCCGAATCCTGAAACCCGTGGGGTTGACTGTAGGTCGCCCTAGCTCCGGACAGGCGGCTACCAAATTCACTGTCGCAGTGAAAAACTCGAATTCTCCATTACGCAACTCGAATAGCTGTTCGCAACTCACATAAAGGGATAGGCGTCTAGCCCCCAGAGTTGAGATCCTGTTTTTAGTAGCAGAACAACACTACGGCATGTATATGTCCCATCAAGGCAGAACGATTCACTCTGCTCGTTGCCGAATTTCTTTACTGGGAGCTACGCTGAGCCTCTGCCCCTTGCAGACATCAAAATATGAAGATTGGATTCCTGTCCTGGGGTATTAATGATCTGAAAACAGCGATAGGATCGACTAATAAAGATACCCTGAGTTCACTCTCTGAAATCAATGCCGTTAGGGATTTAAGATCCCCATGCGATCTATCTTTTATGTTTCAGCCAATATGATCATCAACCCAGGGCTTTAGCTTTATATTAGAGTGACGGTCGGCGGTGGATAGTAAACTATATCTCATTAACCTAGCAGCTCTTGGATATGCTGGGCCTCTACGAACTGGAGCCTAGACTTTAGAGTAGAACAGAATAAGGCCTTACAAAGAAGTCGTTCCTCCTGGTTCGAAAGTACCCCGCTGATCTCAGAGGTGTAGAGGCTAAGTTCGCCGATAAGGTAAGCTCGATGAATAACTCGTAACTAACACATACACATATATCTTCCGATTCTTTGACGGATCGGTCAGTCCGAGTATTCGTTTTGTGTTGCAGCCATGGAACATCATAATTCACGAACATTCGCTCTTGCAGCTGACGGGTAGCAGTTTTAGTCGCGGCTGTGTGGCGCCAGATAACTGGAGATAACAGTATTCTCAGGGGATTGATACGGGAGAAGAGAGTTCTTGCCTGCGTGGTGTTTCCTGATATCTGTTGCACTGCGTCAGTTTTTTGCTATAACGAAGTCGACTATCCAAGTCTCTTGAAACGCAGAGATAACAGGGATCCCCTGTGGAGCAACTGTGTTCTAGTACGTCTGTCCTCCAGGTCCGTACCTGTTTATAGAGTGTGCTTTTCAATATAGTGACCATTTTGGTATTGACATATCGTTTAATGAATCAGCAAGAAGAGTACCAAGATCCCTAAATTACTTTCAAACGACTACCATAGGTTGGCTGAAGGTGGAGCTCTTCAGGTATAACCTGGATACACCCTAATCATAGGTGACGGCGATTGTCAGAACTCGTCAAGCTATATAAGCCGTGTCTATGATACGCGCAACGAATGCGATTGCGCGACTACCTTAGACGCGGTCACAAACCAGTCCCCCCCTACCTGTATCGTGTTTCGCAAATCGTGACACTTAAACTTGTATCCAAGGAGGCGGGAGATCGTTGACGTCGTACGAGGCGGATCTCGGTG
seq00023   ATTCGGGTGTGATTCATATGACGCGCGGGACCTACTTTAGACCATGCTTGTTAACAATAGCATTTATTCGTACGGCCTGAAAGCAGGTGTTTCAAAGAAGCACCCTCTTCGGGCAGCAATAGTTAAACGTCAGTTAACCGGTAACGTCGACACTATCATATGGGTCGGTAAGTTCATATCGTGCGGTCATTTACTCTTTACATCGGGGCATCCTTAATGCGACCACACATACTGCACTATTGACGGACGATACAGTAAATTTCTTATGATGGGGAGTAGCTATTTGCGTTAATGTGTTGACTAGATCAAGAGCCTGCCTCGCTTACGGATACGGGAGTCTACTCCGGAGAGGCCAGACTGCATGGCGGCATTCATCATCATGCGTAAGAACAATTGTTGGCTCCGTCACGGTTAGATGGCAAAGCTAGCGGCTAGATGCGTGAGTGGACGATCTAAGCCAATGGACAGGGGTGCTCAGACAAGCGCAAGAACTTCTGAGTGATGAGTGACAGTATCCCTAACCGGTTTCTGCCAAACTTAGGGGTTGGATCAGATGCCACGGCAAACGGGTATCACGCTGCAGAACTCTAACAATAGGATTCTCAGTTGCTCGGCCTGCCTGCGAACATGCACCCGTCGACCGCAAGAAACATTGCGTCCTACAGCGGCAGCTGCGGCGTTCCTATTAGCAGTTAACAACTTGGTTCCTCCATACGAGGGTGGGTGCAGAGTACTAGTCAGTCACTAGCGTAGAGCTAAATAGCCGACGTAAAATTCAGTTCCCCAACGATAACGCCCTCTCATATCATAGATCGTTTATTTGGATAGGCCTCATTACATCAACAGGGGTAGTGCTCCGTACTTGCCGGCAGCCGAATCCTGAAACCCGTGGGGTTGACTGTAGGTCGCCCTAGCTCCGGACAGGCGGCTACCAAATTCACTGTCGCAGTGAAAAACTCGAATTCTCCATTACGCAACTCGAATAGCTGTTCGCAACTCACATAAAGGGATAGGCGTCTAGCCCCCAGAGTTGAGATCCTGTTTTTAGTAGCAGAACAACACTACGGCATGTATATGTCCCATCAAGGCAGAACGATTCACTCTGCTCGTTGCCGAATTTCTTTACTGGGAGCTACGCTGAGCCTCTGCCCCTTGCAGACATCAAAATATGAAGATTGGATTCCTGTCCTGGGGTATTAATGATCTGAAAACAGCGATAGGATCGACTAATAAAGATACCCTGAGTTCACTCTCTGAAATCAATGCCGTTAGGGATTTAAGATCCCCATGCGATCTATCTTTTATGTTTCAGCCAATATGATCATCAACCCAGGGCTTTAGCTTTATATTAGAGTGACGGTCGGCGGTGGATAGTAAACTATATCTCATTAACCTAGCAGCTCTTGGATATGCTGGGCCTCTACGAACTGGAGCCTAGACTTTAGAGTAGAACAGAATAAGGCCTTACAAAGAAGTCGTTCCTCCTGGTTCGAAAGTACCCCGCTGATCTCAGAGGTGTAGAGGCTAAGTTCGCCGATAAGGTAAGCTCGATGAATAACTCGTAACTAACACATACACATATATCTTCCGATTCTTTGACGGATCGGTCAGTCCGAGTATTCGTTTTGTGTTGCAGCCATGGAACATCATAATTCACGAACATTCGCTCTTGCAGCTGACGGGTAGCAGTTTTAGTCGCGGCTGTGTGGCGCCAGATAACTGGAGATAACAGTATTCTCAGGGGATTGATACGGGAGAAGAGAGTTCTTGCCTGCGTGGTGTTTCCTGATATCTGTTGCACTGCGTCAGTTTTTTGCTATAACGAAGTCGACTATCCAAGTCTCTTGAAACGCAGAGATAACAGGGATCCCCTGTGGAGCAACTGTGTTCTAGTACGTCTGTCCTCCAGGTCCGTACCTGTTTATAGAGTGTGCTTTTCAATATAGTGACCATTTTGGTATTGACATATCGTTTAATGAATCAGCAAGAAGAGTACCAAGATCCCTAAATTACTTTCAAACGACTACCATAGGTTGGCTGAAGGTGGAGCTCTTCAGGTATAACCTGGATACACCCTAATCATAGGTGACGGCGATTGTCAGAACTCGTCAAGCTATATAAGCCGTGTCTATGATACGCGCAACGAATGCGATTGCGCGACTACCTTAGACGCGGTCACAAACCAGTCCCCCCCTACCTGTATCGTGTTTCGCAAATCGTGACACTTAAACTTGTATCCAAGGAGGCGGGAGATCGTTGACGTCGTACGAGGCGGATCTCGGTG
seq00024   ATTCGGGTGTGATTCATATGACGCGCGGGACCTACTTTAGACCATGCTTGTTAACAATAGCATTTATTCGTACGGCCTGAAAGCAGGTGTTTCAAAGAAGCACCCTCTTCGGGCAGCAATAGTTAAACGTCAGTTAACCGGTAACGTCGACACTATCATATGGGTCGGTAAGTTCATATCGTGCGGTCATTTACTCTTTACATCGGGGCATCCTTAATGCGACCACACATACTGCACTATTGACGGACGATACAGTAAATTTCTTATGATGGGGAGTAGCTATTTGCGTTAATGTGTTGACTAGATCAAGAGCCTGCCTCGCTTACGGATACGGGAGTCTACTCCGGAGAGGCCAGACTGCATGGCGGCATTCATCATCATGCGTAAGAACAATTGTTGGCTCCGTCACGGTTAGATGGCAAAGCTAGCGGCTAGATGCGTGAGTGGACGATCTAAGCCAATGGACAGGGGTGCTCAGACAAGCGCAAGAACTTCTGAGTGATGAGTGACAGTATCCCTAACCGGTTTCTGCCAAACTTAGGGGTTGGATCAGATGCCACGGCAAACGGGTATCACGCTGCAGAACTCTAACAATAGGATTCTCAGTTGCTCGGCCTGCCTGCGAACATGCACCCGTCGACCGCAAGAAACATTGCGTCCTACAGCGGCAGCTGCGGCGTTCCTATTAGCAGTTAACAACTTGGTTCCTCCATACGAGGGTGGGTGCAGAGTACTAGTCAGTCACTAGCGTAGAGCTAAATAGCCGACGTAAAATTCAGTTCCCCAACGATAACGCCCTCTCATATCATAGATCGTTTATTTGGATAGGCCTCATTACATCAACAGGGGTAGTGCTCCGTACTTGCCGGCAGCCGAATCCTGAAACCCGTGGGGTTGACTGTAGGTCGCCCTAGCTCCGGACAGGCGGCTACCAAATTCACTGTCGCAGTGAAAAACTCGAATTCTCCATTACGCAACTCGAATAGCTGTTCGCAACTCACATAAAGGGATAGGCGTCTAGCCCCCAGAGTTGAGATCCTGTTTTTAGTAGCAGAACAACACTACGGCATGTATATGTCCCATCAAGGCAGAACGATTCACTCTGCTCGTTGCCGAATTTCTTTACTGGGAGCTACGCTGAGCCTCTGCCCCTTGCAGACATCAAAATATGAAGATTGGATTCCTGTCCTGGGGTATTAATGATCTGAAAACAGCGATAGGATCGACTAATAAAGATACCCTGAGTTCACTCTCTGAAATCAATGCCGTTAGGGATTTAAGATCCCCATGCGATCTATCTTTTATGTTTCAGCCAATATGATCATCAACCCAGGGCTTTAGCTTTATATTAGAGTGACGGTCGGCGGTGGATAGTAAACTATATCTCATTAACCTAGCAGCTCTTGGATATGCTGGGCCTCTACGAACTGGAGCCTAGACTTTAGAGTAGAACAGAATAAGGCCTTACAAAGAAGTCGTTCCTCCTGGTTCGAAAGTACCCCGCTGATCTCAGAGGTGTAGAGGCTAAGTTCGCCGATAAGGTAAGCTCGATGAATAACTCGTAACTAACACATACACATATATCTTCCGATTCTTTGACGGATCGGTCAGTCCGAGTATTCGTTTTGTGTTGCAGCCATGGAACATCATAATTCACGAACATTCGCTCTTGCAGCTGACGGGTAGCAGTTTTAGTCGCGGCTGTGTGGCGCCAGATAACTGGAGATAACAGTATTCTCAGGGGATTGATACGGGAGAAGAGAGTTCTTGCCTGCGTGGTGTTTCCTGATATCTGTTGCACTGCGTCAGTTTTTTGCTATAACGAAGTCGACTATCCAAGTCTCTTGAAACGCAGAGATAACAGGGATCCCCTGTGGAGCAACTGTGTTCTAGTACGTCTGTCCTCCAGGTCCGTACCTGTTTATAGAGTGTGCTTTTCAATATAGTGACCATTTTGGTATTGACATATCGTTTAATGAATCAGCAAGAAGAGTACCAAGATCCCTAAATTACTTTCAAACGACTACCATAGGTTGGCTGAAGGTGGAGCTCTTCAGGTATAACCTGGATACACCCTAATCATAGGTGACGGCGATTGTCAGAACTCGTCAAGCTATATAAGCCGTGTCTATGATACGCGCAACGAATGCGATTGCGCGACTACCTTAGACGCGGTCACAAACCAGTCCCCCCCTACCTGTATCGTGTTTCGCAAATCGTGACACTTAAACTTGTATCCAAGGAGGCGGGAGATCGTTGACGTCGTACGAGGCGGATCTCGGTG
seq00025   ATTCGGGTGTGATTCATATGACGCGCGGGACCTACTTTAGACCATGCTTGTTAACAATAGCATTTATTCGTACGGCCTGAAAGCAGGTGTTTCAAAGAAGCACCCTCTTCGGGCAGCAATAGTTAAACGTCAGTTAACCGGTAACGTCGACACTATCATATGGGTCGGTAAGTTCATATCGTGCGGTCATTTACTCTTTACATCGGGGCATCCTTAATGCGACCACACATACTGCACTATTGACGGACGATACAGTAAATTTCTTATGATGGGGAGTAGCTATTTGCGTTAATGTGTTGACTAGATCAAGAGCCTGCCTCGCTTACGGATACGGGAGTCTACTCCGGAGAGGCCAGACTGCATGGCGGCATTCATCATCATGCGTACGAACAATTGTTGGCTCCGTCACGGTTAGATGGCAAAGCTAGCGGCTAGATGCGTGAGTGGACGATCTAAGCCAATGGACAGGGGTGCTCAGACAAGCGCAAGAACTTCTGAGTGATGAGTGACAGTATCCCTAACCGGTTTCTGCCAAACTTAGGGGTTGGATCAGATGCCACGGCAAACGGGTATCACGCTGCAGAACTCTAACAATAGGATTCTCAGTTGCTCGGCCTGCCTGCGAACATGCACCCGTCGACCGCAAGAAACATTGCGTCCTACAGCGGCAGCTGCGGCGTTCCTATTAGCAGTTAACAACTTGGTTCCTCCATACGAGGGTGGGTGCAGAGTACTAGTCAGTCACTAGCGTAGAGCTAAATAGCCGACGTAAAATTCAGTTCCCCAACGATAACGCCCTCTCATATCATAGATCGTTTATTTGGATAGGCCTCATTACATCAACAGGGGTAGTGCTCCGTACTTGCCGGCAGCCGAATCCTGAAACCCGTGGGGTTGACTGTAGGTCGCCCTAGCTCCGGACAGGCGGCTACCAAATTCACTGTCGCAGTGAAAAACTCGAATTCTCCATTACGCAACTCGAATAGCTGTTCGCAACTCACATAAAGGGATAGGCGTCTAGCCCCCAGAGTTGAGATCCTGTTTTTAGTAGCAGAACAACACTACGGCATGTATATGTCCCATCAAGGCAGAACGATTCACTCTGCTCGTTGCCGAATTTCTTTACTGGGAGCTACGCTGAGCCTCTGCCCCTTGCAGACATCAAAATATGAAGATTGGATTCCTGTCCTGGGGTATTAATGATCTGAAAACAGCGATAGGATCGACTAATAAAGATACCCTGAGTTCACTCTCTGAAATCAATGCCGTTAGGGATTTAAGATCCCCATGCGATCTATCTTTTATGTTTCAGCCAATATGATCATCAACCCAGGGCTTTAGCTTTATATTAGAGTGACGGTCGGCGGTGGATAGTAAACTATATCTCATTAACCTAGCAGCTCTTGGATATGCTGGGCCTCTACGAACTGGAGCCTAGACTTTAGAGTAGAACAGAATAAGGCCTTACAAAGAAGTCGTTCCTCCTGGTTCGAAAGTACCCCGCTGATCTCAGAGGTGTAGAGGCTAAGTTCGCCGATAAGGTAAGCTCGATGAATAACTCGTAACTAACACATACACATATATCTTCCGATTCTTTGACGGATCGGTCAGTCCGAGTATTCGTTTTGTGTTGCAGCCATGGAACATCATAATTCACGAACATTCGCTCTTGCAGCTGACGGGTAGCAGTTTTAGTCGCGGCTGTGTGGCGCCAGATAACTGGAGATAACAGTATTCTCAGGGGATTGATACGGGAGAAGAGAGTTCTTGCCTGCGTGGTGTTTCCTGATATCTGTTGCACTGCGTCAGTTTTTTGCTATAACGAAGTCGACTATCCAAGTCTCTTGAAACGCAGAGATAACAGGGATCCCCTGTGGAGCAACTGTGTTCTAGTACGTCTGTCCTCCAGGTCCGTACCTGTTTATAGAGTGTGCTTTTCAATATAGTGACCATTTTGGTATTGACATATCGTTTAATGAATCAGCAAGAAGAGTACCAAGATCCCTAAATTACTTTCAAACGACTACCATAGGTTGGCTGAAGGTGGAGCTCTTCAGGTATAACCTGGATACACCCTAATCATAGGTGACGGCGATTGTCAGAACTCGTCAAGCTATATAAGCCGTGTCTATGATACGCGCAACGAATGCGATTGCGCGACTACCTTAGACGCGGTCACAAACCAGTCCCCCCCTACCTGTATCGTGTTTCGCAAATCGTGACACTTAAACTTGTATCCAAGGAGGCGGGAGATCGTTGACGTCGTACGAGGCGGATCTCGGTG
seq00026   ATTCGGGTGTGATTCATATGACGCGCGGGACCTACTTTAGACCATGCTTGTTAACAATAGCATTTATTCGTACGGCCTGAAAGCAGGTGTTTCAAAGAAGCACCCTCTTCGGGCAGCAATAGTTAAACGTCAGTTAACCGGTAACGTCGACACTATCATATGGGTCGGTAAGTTCATATCGTGCGGTCATTTACTCTTTACATCGGGGCATCCTTAATGCGACCACACATACTGCACTATTGACGGACGATACAGTAAATTTCTTATGATGGGGAGTAGCTATTTGCGTTAATGTGTTGACTAGATCAAGAGCCTGCCTCGCTTACGGATACGGGAGTCTACTCCGGAGAGGCCAGACTGCATGGCGGCATTCATCATCATGCGTAAGAACAATTGTTGGCTCCGTCACGGTTAGATGGCAAAGCTAGCGGCTAGATGCGTGAGTGGACGATCTAAGCCAATGGACAGGGGTGCTCAGACAAGCGCAAGAACTTCTGAGTGATGAGTGACAGTATCCCTAACCGGTTTCTGCCAAACTTAGGGGTTGGATCAGATGCCACGGCAAACGGGTATCACGCTGCAGAACTCTAACAATAGGATTCTCAGTTGCTCGGCCTGCCTGCGAACATGCACCCGTCGACCGCAAGAAACATTGCGTCCTACAGCGGCAGCTGCGGCGTTCCTATTAGCAGTTAACAACTTGGTTCCTCCATACGAGGGTGGGTGCAGAGTACTAGTCAGTCACTAGCGTAGAGCTAAATAGCCGACGTAAAATTCAGTTCCCCAACGATAACGCCCTCTCATATCATAGATCGTTTATTTGGATAGGCCTCATTACATCAACAGGGGTAGTGCTCCGTACTTGCCGGCAGCCGAATCCTGAAACCCGTGGGGTTGACTGTAGGTCGCCCTAGCTCCGGACAGGCGGCTACCAAATTCACTGTCGCAGTGAAAAACTCGAATTCTCCATTACGCAACTCGAATAGCTGTTCGCAACTCACATAAAGGGATAGGCGTCTAGCCCCCAGAGTTGAGATCCTGTTTTTAGTAGCAGAACAACACTACGGCATGTATATGTCCCATCAAGGCAGAACGATTCACTCTGCTCGTTGCCGAATTTCTTTACTGGGAGCTACGCTGAGCCTCTGCCCCTTGCAGACATCAAAATATGAAGATTGGATTCCTGTCCTGGGGTATTAATGATCTGAAAACAGCGATAGGATCGACTAATAAAGATACCCTGAGTTCACTCTCTGAAATCAATGCCGTTATGGATTTAAGATCCCCATGCGATCTATCTTTTATGTTTCAGCCAATATGATCATCACCCCAGGGCTTTAGCTTTATATTAGAGTGACGGTCGGCGGTGGATAGTAAACTATATCTTATTAACCTAGCAGCTCTTGGATATGCTGGGCCTCTACGAACTGGAGCCTAGACTTTAGAGTAGAACAGAATAAGGCCTTACAAAGAAGTCGTTCCTCCTGGTTCGAAGGTACCCCGCTGATCTCAGAGGTGTAGAGGCTAAGTTCGCCGATAAGGTAAGCTCGATGAATAACTCGTAACTAACACATACACATATATCTTCCGATTCTTTGACGGATCGGTCAGTCCGAGTATTCGTTTTGTGTTGCAGCCATGGAACATCATAATTCACGAACATTCGCTCTTGCAGCTGACGGGTAGCAGTTTTAGTCGCGGCTGTGTGGCGCCAGATAACTGGAGATAACAGTATTCTCAGGGGATTGATACGGGAGAAGAGAGTTCTTGCCTGCGTGGTGTTTCCTGATATCTGTTGCACTGCGTCAGTTTTTTGCTATAACGAAGTCGACTATCCAAGTCTCTTGAAACGCAGAGATAACAGGGATCCCCTGTGGAGCAACTGTGTTCTAGTACGTCTGTCCTCCAGGTCCGTACCTGTTTATAGAGTGTGCTTTTCAATATAGTGACCATTTTGGTATTGACATATCGTTTAATGAATCAGCAAGAAGAGTACCAAGATCCCTAAATTACTTTCAAACGACTACCATAGGTTGGCTGAAGGTGGAGCTCTTCAGGTATAACCTGGATACACCCTAATCATAGGTGACGGCGATTGTCAGAACTCGTCAAGCTATATAAGCCGTGTCTATGATACGCGCAACGAATGCGATTGCGCGACTACCTTAGACGCGGTCACAAACCAGTCCCCCCCTACCTGTATCGTGTTTCGCAAATCGTGACACTTAAACTTGTATCCAAGGAGGCGGGAGATCGTTGACGTCGTACGAGGCGGATCTCGGTG
seq00027   ATTCGGGTGTGATTCATATGACGCGCGGGACCTACTTTAGACCATGCTTGTTAACAATAGCATTTATTCGTACGGCCTGAAAGCAGGTGTTTCAAAGAAGCACCCTCTTCGGGCAGCAATAGTTAAACGTCAGTTAACCGGTAACGTCGACACTATCATATGGGTCGGTAAGTTCATATCGTGCGGTCATTTACTCTTTACATCGGGGCATCCTTAATGCGACCACACATACTGCACTATTGACGGACGATACAGTAAATTTCTTATGATGGGGAGTAGCTATTTGCGTTAATGTGTTGACTAGATCAAGAGCCTGCCTCGCTTACGGATACGGGAGTCTACTCCGGAGAGGCCAGACTGCATGGCGGCATTCATCATCATGCGTAAGAACAATTGTTGGCTCCGTCACGGTTAGATGGCAAAGCTAGCGGCTAGATGCGTGAGTGGACGATCTAAGCCAATGGACAGGGGTGCTCAGACAAGCGCAAGAACTTCTGAGTGATGAGTGACAGTATCCCTAACCGGTTTCTGCCAAACTTAGGGGTTGGATCAGATGCCACGGCAAACGGGTATCACGCTGCAGAACTCTAACAATAGGATTCTCAGTTGCTCGGCCTGCCTGCGAACATGCACCCGTCGACCGCAAGAAACATTGCGTCCTACAGCGGCAGCTGCGGCGTTCCTATTAGCAGTTAACAACTTGGTTCCTCCATACGAGGGTGGGTGCAGAGTACTAGTCAGTCACTAGCGTAGAGCTAAATAGCCGACGTAAAATTCAGTTCCCCAACGATAACGCCCTCTCATATCATAGATCGTTTATTTGGATAGGCCTCATTACATCAACAGGGGTAGTGCTCCGTACTTGCCGGCAGCCGAATCCTGAAACCCGTGGGGTTGACTGTAGGTCGCCCTAGCTCCGGACAGGCGGCTACCAAATTCACTGTCGCAGTGAAAAACTCGAATTCTCCATTACGCAACTCGAATAGCTGTTCGCAACTCACATAAAGGGATAGGCGTCTAGCCCCCAGAGTTGAGATCCTGTTTTTAGTAGCAGAACAACACTACGGCATGTATATGTCCCATCAAGGCAGAACGATTCACTCTGCTCGTTGCCGAATTTCTTTACTGGGAGCTACGCTGAGCCTCTGCCCCTTGCAGACATCAAAATATGAAGATTGGATTCCTGTCCTGGGGTATTAATGATCTGAAAACAGCGATAGGATCGACTAATAAAGATACCCTGAGTTCACTCTCTGAAATCAATGCCGTTAGGGATTTAAGATCCCCATGCGATCTATCTTTTATGTTTCAGCCAATATGATCATCAACCCAGGGCTTTAGCTTTATATTAGAGTGACGGTCGGCGGTGGATAGTAAACTATATCTCATTAACCTAGCAGCTCTTGGATATGCTGGGCCTCTACGAACTGGAGCCTAGACTTTAGAGTAGAACAGAATAAGGCCTTACAAAGAAGTCGTTCCTCCTGGTTCGAAAGTACCCCGCTGATCTCAGAGGTGTAGAGGCTAAGTTCGCCGATAAGGTAAGCTCGATGAATAACTCGTAACTAACACATACACATATATCTTCCGATTCTTTGACGGATCGGTCAGTCCGAGTATTCGTTTTGTGTTGCAGCCATGGAACATCATAATTCACGAACATTCGCTCTTGCAGCTGACGGGTAGCAGTTTTAGTCGCGGCTGTGTGGCGCCAGATAACTGGAGATAACAGTATTCTCAGGGGATTGATACGGGAGAAGAGAGTTCTTGCCTGCGTGGTGTTTCCTGATATCTGTTGCACTGCGTCAGTTTTTTGCTATAACGAAGTCGACTATCCAAGTCTCTTGAAACGCAGAGATAACAGGGATCCCCTGTGGAGCAACTGTGTTCTAGTACGTCTGTCCTCCAGGTCCGTACCTGTTTATAGAGTGTGCTTTTCAATATAGTGACCATTTTGGTATTGACATATCGTTTAATGAATCAGCAAGAAGAGTACCAAGATCCCTAAATTACTTTCAAACGACTACCATAGGTTGGCTGAAGGTGGAGCTCTTCAGGTATAACCTGGATACACCCTAATCATAGGTGACGGCGATTGTCAGAACTCGTCAAGCTATATAAGCCGTGTCTATGATACGCGCAACGAATGCGATTGCGCGACTACCTTAGACGCGGTCACAAACCAGTCCCCCCCTACCTGTATCGTGTTTCGCAAATCGTGACACTTAAACTTGTATCCAAGGAGGCGGGAGATCGTTGACGTCGTACGAGGCGGATCTCGGTG
seq00028   ATTCGGGTGTGATTCATATGACGCGCGGGACCTACTTTAGACCATGCTTGTTAACAATAGCATTTATTCGTACGGCCTGAAAGCAGGTGTTTCAAAGAAGCACCCTCTTCGGGCAGCAATAGTTAAACGTCAGTTAACCGGTAACGTCGACACTATCATATGGGTCGGTAAGTTCATATCGTGCGGTCATTTACTCTTTACATCGGGGCATCCTTAATGCGACCACACATACTGCACTATTGACGGACGATACAGTAAATTTCTTATGATGGGGAGTAGCTATTTGCGTTAATGTGTTGACTAGATCAAGAGCCTGCCTCGCTTACGGATACGGGAGTCTACTCCGGAGAGGCCAGACTGCATGGCGGCATTCATCATCATGCGTAAGAACAATTGTTGGCTCCGTCACGGTTAGATGGCAAAGCTAGCGGCTAGATGCGTGAGTGGACGATCTAAGCCAATGGACAGGGGTGCTCAGACAAGCGCAAGAACTTCTGAGTGATGAGTGACAGTATCCCTAACCGGTTTCTGCCAAACTTAGGGGTTGGATCAGATGCCACGGCAAACGGGTATCACGCTGCAGAACTCTAACAATAGGATTCTCAGTTGCTCGGCCTGCCTGCGAACATGCACCCGTCGACCGCAAGAAACATTGCGTCCTACAGCGGCAGCTGCGGCGTTCCTATTAGCAGTTAACAACTTGGTTCCTCCATACGAGGGTGGGTGCAGAGTACTAGTCAGTCACTAGCGTAGAGCTAAATAGCCGACGTAAAATTCAGTTCCCCAACGATAACGCCCTCTCATATCATAGATCGTTTATTTGGATAGGCCTCATTACATCAACAGGGGTAGTGCTCCGTACTTGCCGGCAGCCGAATCCTGAAACCCGTGGGGTTGACTGTAGGTCGCCCTAGCTCCGGACAGGCGGCTACCAAATTCACTGTCGCAGTGAAAAACTCGAATTCTCCATTACGCAACTCGAATAGCTGTTCGCAACTCACATAAAGGGATAGGCGTCTAGCCCCCAGAGTTGAGATCCTGTTTTTAGTAGCAGAACAACACTACGGCATGTATATGTCCCATCAAGGCAGAACGATTCACTCTGCTCGTTGCCGAATTTCTTTACTGGGAGCTACGCTGAGCCTCTGCCCCTTGCAGACATCAAAATATGAAGATTGGATTCCTGTCCTGGGGTATTAATGATCTGAAAACAGCGATAGGATCGACTAATAAAGATACCCTGAGTTCACTCTCTGAAATCAATGCCGTTAGGGATTTAAGATCCCCATGCGATCTATCTTTTATGTTTCAGCCAATATGATCATCAACCCAGGGCTTTAGCTTTATATTAGAGTGACGGTCGGCGGTGGATAGTAAACTATATCTCATTAACCTAGCAGCTCTTGGATATGCTGGGCCTCTACGAACTGGAGCCTAGACTTTAGAGTAGAACAGAATAAGGCCTTACAAAGAAGTCGTTCCTCCTGGTTCGAAAGTACCCCGCTGATCTCAGAGGTGTAGAGGCTAAGTTCGCCGATAAGGTAAGCTCGATGAATAACTCGTAACTAACACATACACATATATCTTCCGATTCTTTGACGGATCGGTCAGTCCGAGTATTCGTTTTGTGTTGCAGCCATGGAACATCATAATTCACGAACATTCGCTCTTGCAGCTGACGGGTAGCAGTTTTAGTCGCGGCTGTGTGGCGCCAGATAACTGGAGATAACAGTATTCTCAGGGGATTGATACGGGAGAAGAGAGTTCTTGCCTGCGTGGTGTTTCCTGATATCTGTTGCACTGCGTCAGTTTTTTGCTATAACGAAGTCGACTATCCAAGTCTCTTGAAACGCAGAGATAACAGGGATCCCCTGTGGAGCAACTGTGTTCTAGTACGTCTGTCCTCCAGGTCCGTACCTGTTTATAGAGTGTGCTTTTCAATATAGTGACCATTTTGGTATTGACATATCGTTTAATGAATCAGCAAGAAGAGTACCAAGATCCCTAAATTACTTTCAAACGACTACCATAGGTTGGCTGAAGGTGGAGCTCTTCAGGTATAACCTGGATACACCCTAATCATAGGTGACGGCGATTGTCAGAACTCGTCAAGCTATATAAGCCGTGTCTATGATACGCGCAACGAATGCGATTGCGCGACTACCTTAGACGCGGTCACAAACCAGTCCCCCCCTACCTGTATCGTGTTTCGCAAATCGTGACACTTAAACTTGTATCCAAGGAGGCGGGAGATCGTTGACGTCGTACGAGGCGGATCTCGGTG
seq00029   ATTCGGGTGTGATTCATATGACGCGCGGGACCTACTTTAGACCATGCTTGTTAACAATAGCATTTATTCGTACGGCCTGAAAGCAGGTGTTTCAAAGAAGCACCCTCTTCGGGCAGCAATAGTTAAACGTCAGTTAACCGGTAACGTCGACACTATCATATGGGTCGGTAAGTTCATATCGTGCGGTCATTTACTCTTTACATCGGGGCATCCTTAATGCGACCACACATACTGCACTATTGACGGACGATACAGTAAATTTCTTATGATGGGGAGTAGCTATTTGCGTTAATGTGTTGACTAGATCAAGAGCCTGCCTCGCTTACGGATACGGGAGTCTACTCCGGAGAGGCCAGACTGCATGGCGGCATTCATCATCATGCGTAAGAACAATTGTTGGCTCCGTCACGGTTAGATGGCAAAGCTAGCGGCTAGATGCGTGAGTGGACGATCTAAGCCAATGGACAGGGGTGCTCAGACAAGCGCAAGAACTTCTGAGTGATGAGTGACAGTATCCCTAACCGGTTTCTGCCAAACTTAGGGGTTGGATCAGATGCCACGGCAAACGGGTATCACGCTGCAGAACTCTAACAATAGGATTCTCAGTTGCTCGGCCTGCCTGCGAACATGCACCCGTCGACCGCAAGAAACATTGCGTCCTACAGCGGCAGCTGCGGCGTTCCTATTAGCAGTTAACAACTTGGTTCCTCCATACGAGGGTGGGTGCAGAGTACTAGTCAGTCACTAGCGTAGAGCTAAATAGCCGACGTAAAATTCAGTTCCCCAACGATAACGCCCTCTCATATCATAGATCGTTTATTTGGATAGGCCTCATTACATCAACAGGGGTAGTGCTCCGTACTTGCCGGCAGCCGAATCCTGAAACCCGTGGGGTTGACTGTAGGTCGCCCTAGCTCCGGACAGGCGGCTACCAAATTCACTGTCGCAGTGAAAAACTCGAATTCTCCATTACGCAACTCGAATAGCTGTTCGCAACTCACATAAAGGGATAGGCGTCTAGCCCCCAGAGTTGAGATCCTGTTTTTAGTAGCAGAACAACACTACGGCATGTATATGTCCCATCAAGGCAGAACGATTCACTCTGCTCGTTGCCGAATTTCTTTACTGGGAGCTACGCTGAGCCTCTGCCCCTTGCAGACATCAAAATATGAAGATTGGATTCCTGTCCTGGGGTATTAATGATCTGAAAACAGCGATAGGATCGACTAATAAAGATACCCTGAGTTCACTCTCTGAAATCAATGCCGTTAGGGATTTAAGATCCCCATGCGATCTATCTTTTATGTTTCAGCCAATATGATCATCAACCCAGGGCTTTAGCTTTATATTAGAGTGACGGTCGGCGGTGGATAGTAAACTATATCTCATTAACCTAGCAGCTCTTGGATATGCTGGGCCTCTACGAACTGGAGCCTAGACTTTAGAGTAGAACAGAATAAGGCCTTACAAAGAAGTCGTTCCTCCTGGTTCGAAAGTACCCCGCTGATCTCAGAGGTGTAGAGGCTAAGTTCGCCGATAAGGTAAGCTCGATGAATAACTCGTAACTAACACATACACATATATCTTCCGATTCTTTGACGGATCGGTCAGTCCGAGTATTCGTTTTGTGTTGCAGCCATGGAACATCATAATTCACGAACATTCGCTCTTGCAGCTGACGGGTAGCAGTTTTAGTCGCGGCTGTGTGGCGCCAGATAACTGGAGATAACAGTATTCTCAGGGGATTGATACGGGAGAAGAGAGTTCTTGCCTGCGTGGTGTTTCCTGATATCTGTTGCACTGCGTCAGTTTTTTGCTATAACGAAGTCGACTATCCAAGTCTCTTGAAACGCAGAGATAACAGGGATCCCCTGTGGAGCAACTGTGTTCTAGTACGTCTGTCCTCCAGGTCCGTACCTGTTTATAGAGTGTGCTTTTCAATATAGTGACCATTTTGGTATTGACATATCGTTTAATGAATCAGCAAGAAGAGTACCAAGATCCCTAAATTACTTTCAAACGACTACCATAGGTTGGCTGAAGGTGGAGCTCTTCAGGTATAACCTGGATACACCCTAATCATAGGTGACGGCGATTGTCAGAACTCGTCAAGCTATATAAGCCGTGTCTATGATACGCGCAACGAATGCGATTGCGCGACTACCTTAGACGCGGTCACAAACCAGTCCCCCCCTACCTGTATCGTGTTTCGCAAATCGTGACACTTAAACTTGTATCCAAGGAGGCGGGAGATCGTTGACGTCGTACGAGGCGGATCTCGGTG
seq00030   ATTCGGGTGTGATTCATATGACGCGCGGGACCTACTTTAGACCATGCTTGTTAACAATAGCATTTATTCGTACGGCCTGAAAGCAGGTGTTTCAAAGAAGCACCCTCTTCGGGCAGCAATAGTTAAACGTCAGTTAACCGGTAACGTCGACACTATCATATGGGTCGGTAAGTTCATATCGTGCGGTCATTTACTCTTTACATCGGGGCATCCTTAATGCGACCACACATACTGCACTATTGACGGACGATACAGTAAATTTCTTATGATGGGGAGTAGCTATTTGCGTTAATGTGTTGACTAGATCAAGAGCCTGCCTCGCTTACGGATACGGGAGTCTACTCCGGAGAGGCCAGACTGCATGGCGGCATTCATCATCATGCGTAAGAACAATTGTTGGCTCCGTCACGGTAAGATGGCAAAGCTAGCGGCTAGATGCGTGAGTGGACGATCTAAGCCAATGGACAGGGGTGCTCAGACAAGCGCAAGAACTTCTGAGTGATGAGTGACAGTATCCCTAACCGGTTTCTGCCAAACTTAGGGGTTGGATCAGATGCCACGGCAAACGGGTATCACGCTGCAGAACTCTAACAATAGGATTCTCAGTTGCTCGGCCTGCCTGCGAACATGCACCCGTCGACCGCAAGAAACTTTGCGTCCTACAGCGGCAGCTGCGGCGTTCCTATTAGCAGTTAACAACTTGGTTCCTCCATACGAGGGTGGGTGCAGAGTACTAGTCAGTCACTAGCGTAGAGCTAAATAGCCGACGTAAAATTCAGTTCCCCAACGATAACGCCCTCTCATATCATAGATCGTTTATTTGGATAGGCCTCATTACATCAACAGGGGTAGTGCTCCGTACTTGCCGGCAGCCGAATCCTGAAACCCGTGGGGTTGACTGTAGGTCGCCCTAGCTCCGGACAGGCGGCTACCAAATTCACTGTCACAGTGAAAAACTCGAATTCTCCATTACGCAACTCGAATAGCTGTTCGCAACTCACATAAAGGGATAGGCGTCTAGCCCCCAGAGTTGAGATCCTGTTTTTAGTAGCAGAACAACACTACGGCATGTATATGTCCCATCAAGGCAGAACGATTCACTCTGCTCGTTGCCGAATTTCTTTACTGGGAGCTACGCTGAGCCTCTGCCCCTTGCAGACATCAAAATATGAAGATTGGATTCCTGTCCTGGGGTATTAATGATCTGAAAACAGCGATAGGATCGACTAATAAAGATACCCTGAGTTCACTCTCTGAAATCAATGCCGTTAGGGATTTAAGATCCCCATGCGATCTATCTTTTATGTTTCAGCCAATATGATCATCAACCCAGGGCTTTAGCTTTATATTAGAGTGACGGTCGGCGGTGGATAGTAAACTATATCTCATTAACCTAGCAGCTCTTGGATATGCTGGGCCTCAACGAACTGGAGCCTAGACTTTAGAGTAGAACAGAATAAGGCCTTACAAAGAAGTCGTTCCTCCTGGTTCGAAAGTACCCCGCTGATCTCAGAGGTGTAGAGGCTAAGTTCGCCGATAAGGTAAGCTCGATGAATAACTCGTAACTAACACATACACATATATCTTCCGATTCTTTGACGGATCGGTCAGTCCGAGTATTCGTTTTGTGTTGCAGCCATGGAACATCATAATTCACGAACATTCGCTCTTGCAGCTGACGGGTAGCAGTTTTAGTCGCGGCTGTGTGGCGCCAGATAACTGGAGATAACAGTATTCTCAGGGGATTGATACGGGAGAAGAGAGTTCTTGCCTGCGTGGTGTTTCCTGATATCTGTTGCACTGCGTCAGTTTTTTGCTATAACGAAGTCGACTATCCAAGTCTCTTGAAACGCAGAGATAACAGGGATCCCCTGTGGAGCAACTGTGTTCTAGTACGTCTGTCCTCCAGGTCCGTACCTGTTTATAGAGTGTGCTTTTCAATATAGTGACCATTTTGGTATTGACATATCGTTTAATGAATCAGCAAGAAGAGTACCAAGATCCCTAAATTACTTTCAAACGACTACCATAGGTTGGCTGAAGGTGGAGCTCTTCAGGTATAACCTGGATACACCCTAATCATAGGTGACGGCGATTGTCAGAACTCGTCAAGCTATATAAGCCGTGTCTATGATACGCGCAACGAATGCGATTGCGCGACTACCTTAGACGCGGTCACAAACCAGTCCCCCCCTACCTGTATCGTGTTTCGCAAATCGTGACACTTAAACTTGTATCCAAGGAGGCGGGAGATCGTTGACGTCGTACGAGGCGGATCTCGGTG
seq00031   ATTCGGGTGTGATTCATATGACGCGCGGGACCTACTTTAGACCATGCTTGTTAACAATAGCATTTATTCGTACGGCCTGAAAGCAGGTGTTTCAAAGAAGCACCCTCTTCGGGCAGCAATAGTTAAACGTCAGTTAACCGGTAACGTCGACACTATCATATGGGTCGGTAAGTTCATATCGTGCGGTCATTTACTCTTTACATCGGGGCATCCTTAATGCGACCACACATACTGCACTATTGACGGACGATACAGTAAATTTCTTATGATGGGGAGTAGCTATTTGCGTTAATGTGTTGACTAGATCAAGAGCCTGCCTCGCTTACGGATACGGGAGTCTACTCCGGAGAGGCCAGACTGCATGGCGGCATTCATCATCATGCGTAAGAACAATTGTTGGCTCCGTCACGGTTAGATGGCAAAGCTAGCGGCTAGATGCGTGAGTGGACGATCTAAGCCAATGGACAGGGGTGCTCAGACAAGCGCAAGAACTTCTGAGTGATGAGTGACAGTATCCCTAACCGGTTTCTGCCAAACTTAGGGGTTGGATCAGATGCCACGGCAAACGGGTATCACGCTGCAGAACTCTAACAATAGGATTCTCAGTTGCTCGGCCTGCCTGCGAACATGCACCCGTCGACCGCAAGAAACATTGCGTCCTACAGCGGCAGCTGCGGCGTTCCTATTAGCAGTTAACAACTTGGTTCCTCCATACGAGGGTGGGTGCAGAGTACTAGTCAGTCACTAGCGTAGAGCTAAATAGCCGACGTAAAATTCAGTTCCCCAACGATAACGCCCTCTCATATCATAGATCGTTTATTTGGATAGGCCTCATTACATCAACAGGGGTAGTGCTCCGTACTTGCCGGCAGCCGAATCCTGAAACCCGTGGGGTTGACTGTAGGTCGCCCTAGCTCCGGACAGGCGGCTACCAAATTCACTGTCGCAGTGAAAAACTCGAATTCTCCATTACGCAACTCGAATAGCTGTTCGCAACTCACATAAAGGGATAGGCGTCTAGCCCCCAGAGTTGAGATCCTGTTTTTAGTAGCAGAACAACACTACGGCATGTATATGTCCCATCAAGGCAGAACGATTCACTCTGCTCGTTGCCGAATTTCTTTACTGGGAGCTACGCTGAGCCTCTGCCCCTTGCAGACATCAAAATATGAAGATTGGATTCCTGTCCTGGGGTATTAATGATCTGAAAACAGCGATAGGATCGACTAATAAAGATACCCTGAGTTCACTCTCTGAAATCAATGCCGTTAGGGATTTAAGATCCCCATGCGATCTATCTTTTATGTTTCAGCCAATATGATCATCAACCCAGGGCTTTAGCTTTATATTAGAGTGACGGTCGGCGGTGGATAGTAAACTATATCTCATTAACCTAGCAGCTCTTGGATATGCTGGGCCTCTACGAACTGGAGCCTAGACTTTAGAGTAGAACAGAATAAGGCCTTACAAAGAAGTCGTTCCTCCTGGTTCGAAAGTACCCCGCTGATCTCAGAGGTGTAGAGGCTAAGTTCGCCGATAAGGTAAGCTCGATGAATAACTCGTAACTAACACATACACATATATCTTCCGATTCTTTGACGGATCGGTCAGTCCGAGTATTCGTTTTGTGTTGCAGCCATGGAACATCATAATTCACGAACATTCGCTCTTGCAGCTGACGGGTAGCAGTTTTAGTCGCGGCTGTGTGGCGCCAGATAACTGGAGATAACAGTATTCTCAGGGGATTGATACGGGAGAAGAGAGTTCTTGCCTGCGTGGTGTTTCCTGATATCTGTTGCACTGCGTCAGTTTTTTGCTATAACGAAGTCGACTATCCAAGTCTCTTGAAACGCAGAGATAACAGGGATCCCCTGTGGAGCAACTGTGTTCTAGTACGTCTGTCCTCCAGGTCCGTACCTGTTTATAGAGTGTGCTTTTCAATATAGTGACCATTTTGGTATTGACATATCGTTTAATGAATCAGCAAGAAGAGTACCAAGATCCCTAAATTACTTTCAAACGACTACCATAGGTTGGCTGAAGGTGGAGCTCTTCAGGTATAACCTGGATACACCCTAATCATAGGTGACGGCGATTGTCAGAACTCGTCAAGCTATATAAGCCGTGTCTATGATACGCGCAACGAATGCGATTGCGCGACTACCTTAGACGCGGTCACAAACCAGTCCCCCCCTACCTGTATCGTGTTTCGCAAATCGTGACACTTAAACTTGTATCCAAGGAGGCGGGAGATCGTTGACGTCGTACGAGGCGGATCTCGGTG
seq00032   ATTCGGGTGTGATTCATATGACGCGCGGGACCTACTTTAGACCATGCTTGTTAACAATAGCATTTATTCGTACGGCCTGAAAGCAGGTGTTTCAAAGAAGCACCCTCTTCGGGCAGCAATAGTTAAACGTCAGTTAACCGGTAACGTCGACACTATCATATGGGTCGGTAAGTTCATATCGTGCGGTCATTTACTCTTTACATCGGGGCATCCTTAATGCGACCACACATACTGCACTATTGACGGACGATACAGTAAATTTCTTATGATGGGGAGTAGCTATTTGCGTTAATGTGTTGACTAGATCAAGAGCCTGCCTCGCTTACGGATACGGGAGTCTACTCCGGAGAGGCCAGACTGCATGGCGGCATTCATCATCATGCGTAAGAACAATTGTTGGCTCCGTCACGGTTAGATGGCAAAGCTAGCGGCTAGATGCGTGAGTGGACGATCTAAGCCAATGGACAGGGGTGCTCAGACAAGCGCAAGAACTTCTGAGTGATGAGTGACAGTATCCCTAACCGGTTTCTGCCAAACTTAGGGGTTGGATCAGATGCCACGGCAAACGGGTATCACGCTGCAGAACTCTAACAATAGGATTCTCAGTTGCTCGGCCTGCCTGCGAACATGCACCCGTCGACCGCAAGAAACATTGCGTCCTACAGCGGCAGCTGCGGCGTTCCTATTAGCAGTTAACAACTTGGTTCCTCCATACGAGGGTGGGTGCAGAGTACTAGTCAGTCACTAGCGTAGAGCTAAATAGCCGACGTAAAATTCAGTTCCCCAACGATAACGCCCTCTCATATCATAGATCGTTTATTTGGATAGGCCTCATTACATCAACAGGGGTAGTGCTCCGTACTTGCCGGCAGCCGAATCCTGAAACCCGTGGGGTTGACTGTAGGTCGCCCTAGCTCCGGACAGGCGGCTACCAAATTCACTGTCGCAGTGAAAAACTCGAATTCTCCATTACGCAACTCGAATAGCTGTTCGCAACTCACATAAAGGGATAGGCGTCTAGCCCCCAGAGTTGAGATCCTGTTTTTAGTAGCAGAACAACACTACGGCATGTATATGTCCCATCAAGGCAGAACGATTCACTCTGCTCGTTGCCGAATTTCTTTACTGGGAGCTACGCTGAGCCTCTGCCCCTTGCAGACATCAAAATATGAAGATTGGATTCCTGTCCTGGGGTATTAATGATCTGAAAACAGCGATAGGATCGACTAATAAAGATACCCTGAGTTCACTCTCTGAAATCAATGCCGTTAGGGATTTAAGATCCCCATGCGATCTATCTTTTATGTTTCAGCCAATATGATCATCAACCCAGGGCTTTAGCTTTATATTAGAGTGACGGTCGGCGGTGGATAGTAAACTATATCTCATTAACCTAGCAGCTCTTGGATATGCTGGGCCTCTACGAACTGGAGCCTAGACTTTAGAGTAGAACAGAATAAGGCCTTACAAAGAAGTCGTTCCTCCTGGTTCGAAAGTACCCCGCTGATCTCAGAGGTGTAGAGGCTAAGTTCGCCGATAAGGTAAGCTCGATGAATAACTCGTAACTAACACATACACATATATCTTCCGATTCTTTGACGGATCGGTCAGTCCGAGTATTCGTTTTGTGTTGCAGCCATGGAACATCATAATTCACGAACATTCGCTCTTGCAGCTGACGGGTAGCAGTTTTAGTCGCGGCTGTGTGGCGCCAGATAACTGGAGATAACAGTATTCTCAGGGGATTGATACGGGAGAAGAGAGTTCTTGCCTGCGTGGTGTTTCCTGATATCTGTTGCACTGCGTCAGTTTTTTGCTATAACGAAGTCGACTATCCAAGTCTCTTGAAACGCAGAGATAACAGGGATCCCCTGTGGAGCAACTGTGTTCTAGTACGTCTGTCCTCCAGGTCCGTACCTGTTTATAGAGTGTGCTTTTCAATATAGTGACCATTTTGGTATTGACATATCGTTTAATGAATCAGCAAGAAGAGTACCAAGATCCCTAAATTACTTTCAAACGACTACCATAGGTTGGCTGAAGGTGGAGCTCTTCAGGTATAACCTGGATACACCCTAATCATAGGTGACGGCGATTGTCAGAACTCGTCAAGCTATATAAGCCGTGTCTATGATACGCGCAACGAATGCGATTGCGCGACTACCTTAGACGCGGTCACAAACCAGTCCCCCCCTACCTGTATCGTGTTTCGCAAATCGTGACACTTAAACTTGTATCCAAGGAGGCGGGAGATCGTTGACGTCGTACGAGGCGGATCTCGGTG
seq00033   ATTCGGGTGTGATTCATATGACGCGCGGGACCTACTTTAGACCATGCTTGTTAACAATAGCATTTATTCGTACGGCCTGAAAGCAGGTGTTTCAAAGAAGCACCCTCTTCGGGCAGCAATAGTTAAACGTCAGTTAACCGGTAACGTCGACACTATCATATGGGTCGGTAAGTTCATATCGTGCGGTCATTTACTCTTTACATCGGGGCATCCTTAATGCGACCACACATACTGCACTATTGACGGACGATACAGTAAATTTCTTATGATGGGGAGTAGCTATTTGCGTTAATGTGTTGACTAGATCAAGAGCCTGCCTCGCTTACGGATACGGGAGTCTACTCCGGAGAGGCCAGACTGCATGGCGGCATTCATCATCATGCGTAAGAACAATTGTTGGCTCCGTCACGGTTAGATGGCAAAGCTAGCGGCTAGATGCGTGAGTGGACGATCTAAGCCAATGGACAGGGGTGCTCAGACAAGCGCAAGAACTTCTGAGTGATGAGTGACAGTATCCCTAACCGGTTTCTGCCAAACTTAGGGGTTGGATCAGATGCCACGGCAAACGGGTATCACGCTGCAGAACTCTAACAATAGGATTCTCAGTTGCTCGGCCTGCCTGCGAACATGCACCCGTCGACCGCAAGAAACATTGCGTCCTACAGCGGCAGCTGCGGCGTTCCTATTAGCAGTTAACAACTTGGTTCCTCCATACGAGGGTGGGTGCAGAGTACTAGTCAGTCACTAGCGTAGAGCTAAATAGCCGACGTAAAATTCAGTTCCCCAACGATAACGCCCTCTCATATCATAGATCGTTTATTTGGATAGGCCTCATTACATCAACAGGGGTAGTGCTCCGTACTTGCCGGCAGCCGAATCCTGAAACCCGTGGGGTTGACTGTAGGTCGCCCTAGCTCCGGACAGGCGGCTACCAAATTCACTGTCGCAGTGAAAAACTCGAATTCTCCATTACGCAACTCGAATAGCTGTTCGCAACTCACATAAAGGGATAGGCGTCTAGCCCCCAGAGTTGAGATCCTGTTTTTAGTAGCAGAACAACACTACGGCATGTATATGTCCCATCAAGGCAGAACGATTCACTCTGCTCGTTGCCGAATTTCTTTACTGGGAGCTACGCTGAGCCTCTGCCCCTTGCAGACATCAAAATATGAAGATTGGATTCCTGTCCTGGGGTATTAATGATCTGAAAACAGCGATAGGATCGACTAATAAAGATACCCTGAGTTCACTCTCTGAAATCAATGCCGTTATGGATTTAAGATCCCCATGCGATCTATCTTTTATGTTTCAGCCAATATGATCATCACCCCAGGGCTTTAGCTTTATATTAGAGTGACGGTCGGCGGTGGATAGTAAACTATATCTTATTAACCTAGCAGCTCTTGGATATGCTGGGCCTCTACGAACTGGAGCCTAGACTTTAGAGTAGAACAGAATAAGGCCTTACAAAGAAGTCGTTCCTCCTGGTTCGAAGGTACCCCGCTGATCTCAGAGGTGTAGAGGCTAAGTTCGCCGATAAGGTAAGCTCGATGAATAACTCGTAACTAACACATACACATATATCTTCCGATTCTTTGACGGATCGGTCAGTCCGAGTATTCGTTTTGTGTTGCAGCCATGGAACATCATAATTCACGAACATTCGCTCTTGCAGCTGACGGGTAGCAGTTTTAGTCGCGGCTGTGTGGCGCCAGATAACTGGAGATAACAGTATTCTCAGGGGATTGATACGGGAGAAGAGAGTTCTTGCCTGCGTGGTGTTTCCTGATATCTGTTGCACTGCGTCAGTTTTTTGCTATAACGAAGTCGACTATCCAAGTCTCTTGAAACGCAGAGATAACAGGGATCCCCTGTGGAGCAACTGTGTTCTAGTACGTCTGTCCTCCAGGTCCGTACCTGTTTATAGAGTGTGCTTTTCAATATAGTGACCATTTTGGTATTGACATATCGTTTAATGAATCAGCAAGAAGAGTACCAAGATCCCTAAATTACTTTCAAACGACTACCATAGGTTGGCTGAAGGTGGAGCTCTTCAGGTATAACCTGGATACACCCTAATCATAGGTGACGGCGATTGTCAGAACTCGTCAAGCTATATAAGCCGTGTCTATGATACGCGCAACGAATGCGATTGCGCGACTACCTTAGACGCGGTCACAAACCAGTCCCCCCCTACCTGTATCGTGTTTCGCAAATCGTGACACTTAAACTTGTATCCAAGGAGGCGGGAGATCGTTGACGTCGTACGAGGCGGATCTCGGTG
