# Supplementary material for: How Good Are Indirect Tests at Detecting Recombination in Human mtDNA?
Source: G3 (Bethesda). 2013 Jul 1;3(7):1095–104. doi: 10.1534/g3.113.006510 (PMC3704238; doi:10.1534/g3.113.006510)
Supplement: Supporting Information [file supp_g3.113.006510_FileS2.gz › SequenceData/mtDNA_ratehet&popgrowth/0/3rdbase/Infiles/0_93-new.txt]

33 2284
seq00001   AACATATTCTGCCATTTGGGATATAATCTCACCGTTGTCAGTAATAGTGCGCTCGTCAACATGGGTAACAATATCGTGCCGCGTCGGGAGGAACATGCTTCGTTATTTCGTCAACGCTATAGTATTTCTCATTCATACCCAGCGGGTCGTCTACAACAGCTTGAATGAACCGCACCCGAAAGCGACCGGTTAATGCTGAGTACCTGCCGCATCATTGAGCGGATCTCAGATAGATCCGGGCCTATCGGATGTCTCTTTGATGTAGTCCGCCATCGATTGTAGCACGGTTAAGACAAACAGCACCTTGTCAGTCGATGCCGTTGTCCTGATGGGACGGTACCCCGATACGCGTGGATGGCCTGATCCTGGAGCCGAAGATCTTCTGCACTGTGAGTTCAAAGCAAGCAGTTCGAACAAGACCCGGGCTCCTGAGGAATCCTAGGCCGAACAAGGAAGACTGGGACAGTAGATCATACTTAGAACTCCGCAAACTTGGAAGTGATTGGAAGCGAAGGTGAGACTCTGATGGGGGCACAATATTCGATAGCGTTCATTCAATAGCCTGAGCTCCTGGCACGCATAGCTAAAGAGAGGCTTCGTGGAAAGATGTTAGATAATTACGAGTTAGGATGATGGCTATCTAGTTACCTATCACGCGGCGAGATTGGGTGGCCTACTTCAGTAGGGCCACCGAACCATTGACGTATGTTCAGCCGCGACTCTCGTAGGTTGTGCATCCTAGGATCGACTGGCCCGGGGGTCACCCCGTACCGTCGAGTCGTTTAGGAGTTGGCACTAAGAAGTTTATATTGTACAGACAGGGAGTAAACTGGCTTCACTTGCGCTTTCACACCTCCTAGCAGTTTGTGGCGATAATATCGTACACACGAGAAATGGTAGTGCTCTCAACGCACAATCACTCAATTCCCACTCATTGCATTAAGGCCTGAGGGCTCATTGCACCCCGCACCGCTATCTGAGCTCTATCGTCGGAAGCTACGTAGAGTGAGTTGCCTTACACTAGAGTTGTGCGTTGGCGGCAAGATCCTGTCGGGGCAGCTGCACTTCACAGGATTTCCCTCTCGGAAGCCAGGCAGTTGGTGCTAAATGTGCTCTGAAATGAATGATAGACCCGCCTGGTACCTGTGGGAGGAGCATGCTAAATGGAGCGATGAGTCTATATTCACCACACTCGTTAGCACCAAACTTCGTACGAACGTCGACGCAGGGCTGAGATAGGTAACAAGGCGGTCCGTGTTAATTTCATTATTACGCTTAGCACTTAGCCCAGAATGCGCGATGCAGAAATCAGTTCTGTCTTAGTTTGACAAAACCGACAGAGGGTGAGAATGTCATAGTGGTCCCATTCCAGCCGAACAACATTCCGTTATAGAAGAAGAAGTCCCGACCGTGGCTAGCAAAAAGCTGGAGTCGAAACTTTAATGTCATGCACATCTGGATGTAGTTGAACTCAGTCCAAGTATGAAGATCTATCGGGGATACAAATTCCGTAGTCGATAAGAAAATGTGGACGAACCTAGCGGCGACAAGGCCAAACTGATGATTGTCATGTACCTACATCCCTCGCAATGCACAATGATCTGCGGGCGGTTTCCGGACACCCCCTCGTGGTCAAAGTATTGGCGTTAAATACATTCATGCCACAGGTGGCAGAATGTCCACAGGTATTGTTCTGACGTCAAGAATCACTGTTCGACACCAAATGCACTGTGGAACGACATTGTATCTCCAAATAGACGATACTACTCGGTGTGGTTGACAGCCTGTTGACCTCCGTAAATTAGTCTGTACTACCGCTCCTGGGAGCAAATCTCGTGCACAAGCGCGCGAGAACCTTAGGTGGGATAATCGGGGGATCAATGTAATACAAGTATACGCGTGACCAGCTAAGCTGTAGTAGCAGTGTACAATCTGACTAGTGAGCCTGTTTGGTCGACCCCGACACGCATTAATATGACTCCTGGTTGTGTTTTCGGAGCTGACCGGCCGTACGCTGAACACTTAGCCATTAGACCACTGCGCATTTTCGTATTTCTACAGGACCTAAACCGAAGTAAAACGAAACTAGAATAACCCTGCGAGTTGGGACCGAAGGGTTATGCCCCCATCGTGGTGGGCGCCAATTGGCAGGGTGTGCGGCGTTAGTGTGGGCTCGGGAGGCTAGTGGTAGTTTCCTTGTTCCCTCGCCCGGACTCCTGCGCTCTCGGAGCAACAGGCTATTGTATGCCGACACACGGACCAGCCACGGATCATTCATCCCGGA
seq00002   AACATATTCTGCCATTTGGGATATAATCTCACCGTTGTCAGTAATAGTGCGCTCGTCAACATGGGTAACAATATCGTGCCGCGTCGGGAGGAACATGCTTCGTTATTTCGTCAACGCTATAGTATTTCTCATTCATACCCAGCGGGTCGTCTACAACAGCTTGAATGAACCGCACCCGAAAGCGACCGGTTAATGCTGAGTACCTGCCGCATCATTGAGCGGATCTCAGATAGATCCGGGCCTATCGGATGTCTCTTTGATGTAGTCCGCCATCGATTGTAGCACGGTTAAGACAAACAGCACCTTGTCAGTCGATGCCGTTGTCCTGATGGGACGGTACCCCGATACGCGTGGATGGCCTGATCCTGGAGCCGAAGATCTTCTGCACTGTGAGTTCAAAGCAAGCAGTTCGAACAAGACCCGGGCTCCTGAGGAATCCTAGGCCGAACAAGGAAGACTGGGACAGTAGATCATACTTAGAACTCCGCAAACTTGGAAGTGATTGGAAGCGAAGGTGAGACTCTGATGGGGGCACAATATTCGATAGCGTTCATTCAATAGCCTGAGCTCCTGGCACGCATAGCTAAAGAGAGGCTTCGTGGAAAGATGTTAGATAATTACGAGTTAGGATGATGGCTATCTAGTTACCTATCACGCGGCGAGATTGGGTGGCCTACTTCAGTAGGGCCACCGAACCATTGACGTATGTTCAGCCGCGACTCTCGTAGGTTGTGCATCCTAGGATCGACTGGCCCGGGGGTCACCCCGTACCGTCGAGTCGTTTAGGAGTTGGCACTAAGAAGTTTATATTGTACAGACAGGGAGTAAACTGGCTTCACTTGCGCTTTCACACCTCCTAGCAGTTTGTGGCGATAATATCGTACACACGAGAAATGGTAGTGCTCTCAACGCACAATCACTCAATTCCCACTCATTGCATTAAGGCCTGAGGGCTCATTGCACCCCGCACCGCTATCTGAGCTCTATCGTCGGAAGCTACGTAGAGTGAGTTGCCTTACACTAGAGTTGTGCGTTGGCGGCAAGATCCTGTCGGGGCAGCTGCACTTCACAGGATTTCCCTCTCGGAAGCCAGGCAGTTGGTGCTAAATGTGCTCTGAAATGAATGATAGACCCGCCTGGTACCTGTGGGAGGAGCATGCTAAATGGAGCGATGAGTCTATATTCACCACACTCGTTAGCACCAAACTTCGTACGAACGTCGACGCAGGGCTGAGATAGGTAACAAGGCGGTCCGTGTTAATTTCATTATTACGCTTAGCACTTAGCCCAGAATGCGCGATGCAGAAATCAGTTCTGTCTTAGTTTGACAAAACCGACAGAGGGTGAGAATGTCATAGTGGTCCCATTCCAGCCGAACAACATTCCGTTATAGAAGAAGAAGTCCCGACCGTGGCTAGCAAAAAGCTGGAGTCGAAACTTTAATGTCATGCACATCTGGATGTAGTTGAACTCAGTCCAAGTATGAAGATCTATCGGGGATACAAATTCCGTAGTCGATAAGAAAATGTGGACGAACCTAGCGGCGACAAGGCCAAACTGATGATTGTCATGTACCTACATCCCTCGCAATGCACAATGATCTGCGGGCGGTTTCCGGACACCCCCTCGTGGTCAAAGTATTGGCGTTAAATACATTCATGCCACAGGTGGCAGAATGTCCACAGGTATTGTTCTGACGTCAAGAATCACTGTTCGACACCAAATGCACTGTGGAACGACATTGTATCTCCAAATAGACGATACTACTCGGTGTGGTTGACAGCCTGTTGACCTCCGTAAATTAGTCTGTACTACCGCTCCTGGGAGCAAATCTCGTGCACAAGCGCGCGAGAACCTTAGGTGGGATAATCGGGGGATCAATGTAATACAAGTATACGCGTGACCAGCTAAGCTGTAGTAGCAGTGTACAATCTGACTAGTGAGCCTGTTTGGTCGACCCCGACACGCATTAATATGACTCCTGGTTGTGTTTTCGGAGCTGACCGGCCGTACGCTGAACACTTAGCCATTAGACCACTGCGCATTTTCGTATTTCTACAGGACCTAAACCGAAGTAAAACGAAACTAGAATAACCCTGCGAGTTGGGACCGAAGGGTTATGCCCCCATCGTGGTGGGCGCCAATTGGCAGGGTGTGCGGCGTTAGTGTGGGCTCGGGAGGCTAGTGGTAGTTTCCTTGTTCCCTCGCCCGGACTCCTGCGCTCTCGGAGCAACAGGCTATTGTATGCCGACACACGGACCAGCCACGGATCATTCATCCCGGA
seq00003   AACATATTCTGCCATTTGGGATATAATCTCACCGTTGTCAGTAATAGTGCGCTCGTCAACATGGGTAACAATATCGTGCCGCGTCGGGAGGAACATGCTTCGTTATTTCGTCAACGCTATAGTATTTCTCATTCATACCCAGCGGGTCGTCTACAACAGCTTGAATGAACCGCACCCGAAAGCGACCGGTTAATGCTGAGTACCTGCCGCATCATTGAGCGGATCTCAGATAGATCCGGGCCTATCGGATGTCTCTTTGATGTAGTCCGCCATCGATTGTAGCACGGTTAAGACAAACAGCACCTTGTCAGTCGATGCCGTTGTCCTGATGGGACGGTACCCCGATACGCGTGGATGGCCTGATCCTGGAGCCGAAGATCTTCTGCACTGTGAGTTCAAAGCAAGCAGTTCGAACAAGACCCGGGCTCCTGAGGAATCCTAGGCCGAACAAGGAAGACTGGGACAGTAGATCATACTTAGAACTCCGCAAACTTGGAAGTGATTGGAAGCGAAGGTGAGACTCTGATGGGGGCACAATATTCGATAGCGTTCATTCAATAGCCTGAGCTCCTGGCACGCATAGCTAAAGAGAGGCTTCGTGGAAAGATGTTAGATAATTACGAGTTAGGATGATGGCTATCTAGTTACCTATCACGCGGCGAGATTGGGTGGCCTACTTCAGTAGGGCCACCGAACCATTGACGTATGTTCAGCCGCGACTCTCGTAGGTTGTGCATCCTAGGATCGACTGGCCCGGGGGTCACCCCGTACCGTCGAGTCGTTTAGGAGTTGGCACTAAGAAGTTTATATTGTACAGACAGGGAGTAAACTGGCTTCACTTGCGCTTTCACACCTCCTAGCAGTTTGTGGCGATAATATCGTACACACGAGAAATGGTAGTGCTCTCAACGCACAATCACTCAATTCCCACTCATTGCATTAAGGCCTGAGGGCTCATTGCACCCCGCACCGCTATCTGAGCTCTATCGTCGGAAGCTACGTAGAGTGAGTTGCCTTACACTAGAGTTGTGCGTTGGCGGCAAGATCCTGTCGGGGCAGCTGCACTTCACAGGATTTCCCTCTCGGAAGCCAGGCAGTTGGTGCTAAATGTGCTCTGAAATGAATGATAGACCCGCCTGGTACCTGTGGGAGGAGCATGCTAAATGGAGCGATGAGTCTATATTCACCACACTCGTTAGCACCAAACTTCGTACGAACGTCGACGCAGGGCTGAGATAGGTAACAAGGCGGTCCGTGTTAATTTCATTATTACGCTTAGCACTTAGCCCAGAATGCGCGATGCAGAAATCAGTTCTGTCTTAGTTTGACAAAACCGACAGAGGGTGAGAATGTCATAGTGGTCCCATTCCAGCCGAACAACATTCCGTTATAGAAGAAGAAGTCCCGACCGTGGCTAGCAAAAAGCTGGAGTCGAAACTTTAATGTCATGCACATCTGGATGTAGTTGAACTCAGTCCAAGTATGAAGATCTATCGGGGATACAAATTCCGTAGTCGATAAGAAAATGTGGACGAACCTAGCGGCGACAAGGCCAAACTGATGATTGTCATGTACCTACATCCCTCGCAATGCACAATGATCTGCGGGCGGTTTCCGGACACCCCCTCGTGGTCAAAGTATTGGCGTTAAATACATTCATGCCACAGGTGGCAGAATGTCCACAGGTATTGTTCTGACGTCAAGAATCACTGTTCGACACCAAATGCACTGTGGAACGACATTGTATCTCCAAATAGACGATACTACTCGGTGTGGTTGACAGCCTGTTGACCTCCGTAAATTAGTCTGTACTACCGCTCCTGGGAGCAAATCTCGTGCACAAGCGCGCGAGAACCTTAGGTGGGATAATCGGGGGATCAATGTAATACAAGTATACGCGTGACCAGCTAAGCTGTAGTAGCAGTGTACAATCTGACTAGTGAGCCTGTTTGGTCGACCCCGACACGCATTAATATGACTCCTGGTTGTGTTTTCGGAGCTGACCGGCCGTACGCTGAACACTTAGCCATTAGACCACTGCGCATTTTCGTATTTCTACAGGACCTAAACCGAAGTAAAACGAAACTAGAATAACCCTGCGAGTTGGGACCGAAGGGTTATGCCCCCATCGTGGTGGGCGCCAATTGGCAGGGTGTGCGGCGTTAGTGTGGGCTCGGGAGGCTAGTGGTAGTTTCCTTGTTCCCTCGCCCGGACTCCTGCGCTCTCGGAGCAACAGGCTATTGTATGCCGACACACGGACCAGCCACGGATCATTCATCCCGGA
seq00004   AACATATTCTGCCATTTGGGATATAATCTCACCGTTGTCAGTAATAGTGCGCTCGTCAACATGGGTAACAATATCGTGCCGCGTCGGGAGGAACATGCTTCGTTATTTCGTCAACGCTATAGTATTTCTCATTCATACCCAGCGGGTCGTCTACAACAGCTTGAATGAACCGCACCCGAAAGCGACCGGTTAATGCTGAGTACCTGCCGCATCATTGAGCGGATCTCAGATAGATCCGGGCCTATCGGATGTCTCTTTGATGTAGTCCGCCATCGATTGTAGCACGGTTAAGACAAACAGCACCTTGTCAGTCGATGCCGTTGTCCTGATGGGACGGTACCCCGATACGCGTGGATGGCCTGATCCTGGAGCCGAAGATCTTCTGCACTGTGAGTTCAAAGCAAGCAGTTCGAACAAGACCCGGGCTCCTGAGGAATCCTAGGCCGAACAAGGAAGACTGGGACAGTAGATCATACTTAGAACTCCGCAAACTTGGAAGTGATTGGAAGCGAAGGTGAGACTCTGATGGGGGCACAATATTCGATAGCGTTCATTCAATAGCCTGAGCTCCTGGCACGCATAGCTAAAGAGAGGCTTCGTGGAAAGATGTTAGATAATTACGAGTTAGGATGATGGCTATCTAGTTACCTATCACGCGGCGAGATTGGGTGGCCTACTTCAGTAGGGCCACCGAACCATTGACGTATGTTCAGCCGCGACTCTCGTAGGTTGTGCATCCTAGGATCGACTGGCCCGGGGGTCACCCCGTACCGTCGAGTCGTTTAGGAGTTGGCACTAAGAAGTTTATATTGTACAGACAGGGAGTAAACTGGCTTCACTTGCGCTTTCACACCTCCTAGCAGTTTGTGGCGATAATATCGTACACACGAGAAATGGTAGTGCTCTCAACGCACAATCACTCAATTCCCACTCATTGCATTAAGGCCTGAGGGCTCATTGCACCCCGCACCGCTATCTGAGCTCTATCGTCGGAAGCTACGTAGAGTGAGTTGCCTTACACTAGAGTTGTGCGTTGGCGGCAAGATCCTGTCGGGGCAGCTGCACTTCACAGGATTTCCCTCTCGGAAGCCAGGCAGTTGGTGCTAAATGTGCTCTGAAATGAATGATAGACCCGCCTGGTACCTGTGGGAGGAGCATGCTAAATGGAGCGATGAGTCTATATTCACCACACTCGTTAGCACCAAACTTCGTACGAACGTCGACGCAGGGCTGAGATAGGTAACAAGGCGGTCCGTGTTAATTTCATTATTACGCTTAGCACTTAGCCCAGAATGCGCGATGCAGAAATCAGTTCTGTCTTAGTTTGACAAAACCGACAGAGGGTGAGAATGTCATAGTGGTCCCATTCCAGCCGAACAACATTCCGTTATAGAAGAAGAAGTCCCGACCGTGGCTAGCAAAAAGCTGGAGTCGAAACTTTAATGTCATGCACATCTGGATGTAGTTGAACTCAGTCCAAGTATGAAGATCTATCGGGGATACAAATTCCGTAGTCGATAAGAAAATGTGGACGAACCTAGCGGCGACAAGGCCAAACTGATGATTGTCATGTACCTACATCCCTCGCAATGCACAATGATCTGCGGGCGGTTTCCGGACACCCCCTCGTGGTCAAAGTATTGGCGTTAAATACATTCATGCCACAGGTGGCAGAATGTCCACAGGTATTGTTCTGACGTCAAGAATCACTGTTCGATACCAAATGCACTGTGGAACGACATTGTATCTCCAAATAGACGATACTACTCGGTGTGGTTGACAGCCTGTTGACCTCCGTAAATTAGTCTGTACTACCGCTCCTGGGAGCAAATCTCGTGCACAAGCGCGCGAGAACCTTAGGTGGGATAATCGGGGGATCAATGTAATACAAGTATACGCGTGACCAGCTAAGCTGTAGTAGCAGTGTACAATCTGACTAGTGAGCCTGTTTGGTCGACCCCGACACGCATTAATATGACTCCTGGTTGTGTTTTCGGAGCTGACCGGCCGTACGCTGAACACTTAGCCATTAGACCACTGCGCATTTTCGTATTTCTACAGGACCTAAACCGAAGTAAAACGAAACTAGAATAACCCTGCGAGTTGGGACCGAAGGGTTATGCCCCCATCGTGGTGGGCGCCAATTGGCAGGGTGTGCGGCGTTAGTGTGGGCTCGGGAGGCTAGTGGTAGTTTCCTTGTTCCCTCGCCCGGACTCCTGCGCTCTCGGAGCAACAGGCTATTGTATGCCGACACACGGACCAGCCACGGATCATTCATCCCGGA
seq00005   AACATATTCTGCCATTTGGGATATAATCTCACCGTTGTCAGTAATAGTGCGCTCGTCAACATGGGTAACAATATCGTGCCGCGTCGGGAGGAACATGCTTCGTTATTTCGTCAACGCTATAGTATTTCTCATTCATACCCAGCGGGTCGTCTACAACAGCTTGAATGAACCGCACCCGAAAGCGACCGGTTAATGCTGAGTACCTGCCGCATCATTGAGCGGATCTCAGATAGATCCGGGCCTATCGGATGTCTCTTTGATGTAGTCCGCCATCGATTGTAGCACGGTTAAGACAAACAGCACCTTGTCAGTCGATGCCGTTGTCCTGATGGGACGGTACCCCGATACGCGTGGATGGCCTGATCCTGGAGCCGAAGATCTTCTGCACTGTGAGTTCAAAGCAAGCAGTTCGAACAAGACCCGGGCTCCTGAGGAATCCTAGGCCGAACAAGGAAGACTGGGACAGTAGATCATACTTAGAACTCCGCAAACTTGGAAGTGATTGGAAGCGAAGGTGAGACTCTGATGGGGGCACAATATTCGATAGCGTTCATTCAATGGCCTGAGCTCCTGGCACGCATAGCTAAAGAGAGGCTTCGTGGAAAGATGTTAGATAATTACGAGTTAGGATGATGGCTATCTAGTTACCTATCACGCGGCGAGATTGGGTGGCCTACTTCAGTAGGGCCACCGAACCATTGACGTATGTTCAGCCGCGACTCTCGTAGGTTGTGCATCCTAGGATCGACTGGCCCGGGGGTCACCCCGTACCGTCGAGTCGTTTAGGAGTTGGCACTAAGAAGTTTATATTGTACAGACAGGGAGTAAACTGGCTTCACTTGCGCTTTCACACCTCCTAGCAGTTTGTGGCGATAATATCGTACACACGAGAAATGGTAGTGCTCTCAACGCACAATCACTCAATTCCCACTCATTGCATTAAGGCCTGAGGGCTCATTGCACCCCGCACCGCTATCTGAGCTCTATCGTCGGAAGCTACGTAGAGTGAGTTGCCTTACACTAGAGTTGTGCGTTGGCGGCAAGATCCTGTCGGGGCAGCTGCACTTCACAGGATTTCCCTCTCGGCAGCCAGGCAGTTGGTGCTAAATGTGCTCTGAAATGAATGATAGACCCGCCTGGTACCTGTGGGAGGAGCATGCTAAATGGAGCGATGAGTCTATATTCACCACACTCGTTAGCACCAAACTTCGTACGAACGTCGACGCAGGGCTGAGATAGGTAACAAGGCGGTCCGTGTTAATTTCATTATTACGCTTAGCACTTAGCCCAGAATGCGCGATGCAGAAATCAGTTCTGTCTTAGTTTGACAAAACCGACAGAGGGTGAGAATGTCATAGTGGTCCCATTCCAGCCGAACAACATTCCGTTATAGAAGAAGAAGTCCCGACCGTGGCTAGCAAAAAGCTGGAGTCGAAACTTTAATGTCATGCACATCTGGATGTAGTTGAACTCAGTCCAAGTATGAACATCTATCGGGGATACAAATTCCGTAGTCGATAAGAAAATGTGGACGAACCTAGCGGCGACAAGGCCAAACTGATGATTGTCATGTACCTACATCCCTCGCAATGCACAATGATCTGCGGGCGGTTTCCGGACACCCCCTCGTGGTCAAAGTATTGGCGTTAAATACATTCATGCCACAGGTGGCAGAATGTCCACAGGTATTGTTCTGACGTCAAGAATCACTGTTCGACACCAAATGCACTGTGGAACGACATTGTATCTCCAAATAGACGATACTACTCGGTGTGGTTGACAGCCTGTTGACCTCCGTAAATTAGTCTGTACTACCGCTCCTGGGAGCAAATCTCGTGCACAAGCGCGCGAGAACCTTAGGTGGGATAATCGGGGGATCAATGTAATACAAGTATACGCGTGACCAGCTAAGCTGTAGTAGCAGTGTACAATCTGACTAGAGAGCCTGTTTGGTCGACCCCGACACGCATTAATATGACTCCTGGTTGTGTTTTCGGAGCTGACCGGCCGTACGCTGAACACTTAGCCATTAGACCACTGCGCATTTTCGTATTTCTACAGGACCTAAACCGAAGTAAAACGAAACTAGAATAACCCTGCGAGTTGGGACCGAAGGGTTATGCCCCCATCGTGGTGGGCGCCAATTGGCAGGGTGTGCGGCGTTAGTGTGGGCTCGGGAGGCTAGTGGTAGTTTCCTTGTTCCCTCGCCCGGACTCCTGCGCTCTCGGAGCAACAGGCTATTGTATGCCGACACACGGACCAGCCACGGATCATTCATCCCGGA
seq00006   AACATATTCTGCCATTTGGGATATAATCTCACCGTTGTCAGTAATAGTGCGCTCGTCAACATGGGTAACAATATCGTGCCGCGTCGGGAGGAACATGCTTCGTTATTTCGTCAACGCTATAGTATTTCTCATTCATACCCAGCGGGTCGTCTACAACAGCTTGAATGAACCGCACCCGAAAGCGACCGGTTAATGCTGAGTACCTGCCGCATCATTGAGCGGATCTCAGATAGATCCGGGCCTATCGGATGTCTCTTTGATGTAGTCCGCCATCGATTGTAGCACGGTTAAGACAAACAGCACCTTGTCAGTCGATGCCGTTGTCCTGATGGGACGGTACCCCGATACGCGTGGATGGCCTGATCCTGGAGCCGAAGATCTTCTGCACTGTGAGTTCAAAGCAAGCAGTTCGAACAAGACCCGGGCTCCTGAGGAATCCTAGGCCGAACAAGGAAGACTGGGACAGTAGATCATACTTAGAACTCCGCAAACTTGGAAGTGATTGGAAGCGAAGGTGAGACTCTGATGGGGGCACAATATTCGATAGCGTTCATTCAATAGCCTGAGCTCCTGGCACGCATAGCTAAAGAGAGGCTTCGTGGAAAGATGTTAGATAATTACGAGTTAGGATGATGGCTATCTAGTTACCTATCACGCGGCGAGATTGGGTGGCCTACTTCAGTAGGGCCACCGAACCATTGACGTATGTTCAGCCGCGACTCTCGTAGGTTGTGCATCCTAGGATCGACTGGCCCGGGGGTCACCCCGTACCGTCGAGTCGTTTAGGAGTTGGCACTAAGAAGTTTATATTGTACAGACAGGGAGTAAACTGGCTTCACTTGCGCTTTCACACCTCCTAGCAGTTTGTGGCGATAATATCGTACACACGAGAAATGGTAGTGCTCTCAACGCACAATCACTCAATTCCCACTCATTGCATTAAGGCCTGAGGGCTCATTGCACCCCGCACCGCTATCTGAGCTCTATCGTCGGAAGCTACGTAGAGTGAGTTGCCTTACACTAGAGTTGTGCGTTGGCGGCAAGATCCTGTCGGGGCAGCTGCACTTCACAGGATTTCCCTCTCGGAAGCCAGGCAGTTGGTGCTAAATGTGCTCTGAAATGAATGATAGACCCGCCTGGTACCTGTGGGAGGAGCATGCTAAATGGAGCGATGAGTCTATATTCACCACACTCGTTAGCACCAAACTTCGTACGAACGTCGACGCAGGGCTGAGATAGGTAACAAGGCGGTCCGTGTTAATTTCATTATTACGCTTAGCACTTAGCCCAGAATGCGCGATGCAGAAATCAGTTCTGTCTTAGTTTGACAAAACCGACAGAGGGTGAGAATGTCATAGTGGTCCCATTCCAGCCGAACAACATTCCGTTATAGAAGAAGAAGTCCCGACCGTGGCTAGCAAAAAGCTGGAGTCGAAACTTTAATGTCATGCACATCTGGATGTAGTTGAACTCAGTCCAAGTATGAAGATCTATCGGGGATACAAATTCCGTAGTCGATAAGAAAATGTGGACGAACCTAGCGGCGACAAGGCCAAACTGATGATTGTCATGTACCTACATCCCTCGCAATGCACAATGATCTGCGGGCGGTTTCCGGACACCCCCTCGTGGTCAAAGTATTGGCGTTAAATACATTCATGCCACAGGTGGCAGAATGTCCACAGGTATTGTTCTGACGTCAAGAATCACTGTTCGATACCAAATGCACTGTGGAACGACATTGTATCTCCAAATAGACGATACTACTCGGTGTGGTTGACAGCCTGTTGACCTCCGTAAATTAGTCTGTACTACCGCTCCTGGGAGCAAATCTCGTGCACAAGCGCGCGAGAACCTTAGGTGGGATAATCGGGGGATCAATGTAATACAAGTATACGCGTGACCAGCTAAGCTGTAGTAGCAGTGTACAATCTGACTAGTGAGCCTGTTTGGTCGACCCCGACACGCATTAATATGACTCCTGGTTGTGTTTTCGGAGCTGACCGGCCGTACGCTGAACACTTAGCCATTAGACCACTGCGCATTTTCGTATTTCTACAGGACCTAAACCGAAGTAAAACGAAACTAGAATAACCCTGCGAGTTGGGACCGAAGGGTTATGCCCCCATCGTGGTGGGCGCCAATTGGCAGGGTGTGCGGCGTTAGTGTGGGCTCGGGAGGCTAGTGGTAGTTTCCTTGTTCCCTCGCCCGGACTCCTGCGCTCTCGGAGCAACAGGCTATTGTATGCCGACACACGGACCAGCCACGGATCATTCATCCCGGA
seq00007   AACATATTCTGCCATTTGGGATATAATCTCACCGTTGTCAGTAATAGTGCGCTCGTCAACATGGGTAACAATATCGTGCCGCGTCGGGAGGAACATGCTTCGTTATTTCGTCAACGCTATAGTATTTCTCATTCATACCCAGCGGGTCGTCTACAACAGCTTGAATGAACCGCACCCGAAAGCGACCGGTTAATGCTGAGTACCTGCCGCATCATTGAGCGGATCTCAGATAGATCCGGGCCTATCGGATGTCTCTTTGATGTAGTCCGCCATCGATTGTAGCACGGTTAAGACAAACAGCACCTTGTCAGTCGATGCCGTTGTCCTGATGGGACGGTACCCCGATACGCGTGGATGGCCTGATCCTGGAGCCGAAGATCTTCTGCACTGTGAGTTCAAAGCAAGCAGTTCGAACAAGACCCGGGCTCCTGAGGAATCCTAGGCCGAACAAGGAAGACTGGGACAGTAGATCATACTTAGAACTCCGCAAACTTGGAAGTGATTGGAAGCGAAGGTGAGACTCTGATGGGGGCACAATATTCGATAGCGTTCATTCAATAGCCTGAGCTCCTGGCACGCATAGCTAAAGAGAGGCTTCGTGGAAAGATGTTAGATAATTACGAGTTAGGATGATGGCTATCTAGTTACCTATCACGCGGCGAGATTGGGTGGCCTACTTCAGTAGGGCCACCGAACCATTGACGTATGTTCAGCCGCGACTCTCGTAGGTTGTGCATCCTAGGATCGACTGGCCCGGGGGTCACCCCGTACCGTCGAGTCGTTTAGGAGTTGGCACTAAGAAGTTTATATTGTACAGACAGGGAGTAAACTGGCTTCACTTGCGCTTTCACACCTCCTAGCAGTTTGTGGCGATAATATCGTACACACGAGAAATGGTAGTGCTCTCAACGCACAATCACTCAATTCCCACTCATTGCATTAAGGCCTGAGGGCTCATTGCACCCCGCACCGCTATCTGAGCTCTATCGTCGGAAGCTACGTAGAGTGAGTTGCCTTACACTAGAGTTGTGCGTTGGCGGCAAGATCCTGTCGGGGCAGCTGCACTTCACAGGATTTCCCTCTCGGAAGCCAGGCAGTTGGTGCTAAATGTGCTCTGAAATGAATGATAGACCCGCCTGGTACCTGTGGGAGGAGCATGCTAAATGGAGCGATGAGTCTATATTCACCACACTCGTTAGCACCAAACTTCGTACGAACGTCGACGCAGGGCTGAGATAGGTAACAAGGCGGTCCGTGTTAATTTCATTATTACGCTTAGCACTTAGCCCAGAATGCGCGATGCAGAAATCAGTTCTGTCTTAGTTTGACAAAACCGACAGAGGGTGAGAATGTCATAGTGGTCCCATTCCAGCCGAACAACATTCCGTTATAGAAGAAGAAGTCCCGACCGTGGCTAGCAAAAAGCTGGAGTCGAAACTTTAATGTCATGCACATCTGGATGTAGTTGAACTCAGTCCAAGTATGAAGATCTATCGGGGATACAAATTCCGTAGTCGATAAGAAAATGTGGACGAACCTAGCGGCGACAAGGCCAAACTGATGATTGTCATGTACCTACATCCCTCGCAATGCACAATGATCTGCGGGCGGTTTCCGGACACCCCCTCGTGGTCAAAGTATTGGCGTTAAATACATTCATGCCACAGGTGGCAGAATGTCCACAGGTATTGTTCTGACGTCAAGAATCACTGTTCGATACCAAATGCACTGTGGAACGACATTGTATCTCCAAATAGACGATACTACTCGGTGTGGTTGACAGCCTGTTGACCTCCGTAAATTAGTCTGTACTACCGCTCCTGGGAGCAAATCTCGTGCACAAGCGCGCGAGAACCTTAGGTGGGATAATCGGGGGATCAATGTAATACAAGTATACGCGTGACCAGCTAAGCTGTAGTAGCAGTGTACAATCTGACTAGTGAGCCTGTTTGGTCGACCCCGACACGCATTAATATGACTCCTGGTTGTGTTTTCGGAGCTGACCGGCCGTACGCTGAACACTTAGCCATTAGACCACTGCGCATTTTCGTATTTCTACAGGACCTAAACCGAAGTAAAACGAAACTAGAATAACCCTGCGAGTTGGGACCGAAGGGTTATGCCCCCATCGTGGTGGGCGCCAATTGGCAGGGTGTGCGGCGTTAGTGTGGGCTCGGGAGGCTAGTGGTAGTTTCCTTGTTCCCTCGCCCGGACTCCTGCGCTCTCGGAGCAACAGGCTATTGTATGCCGACACACGGACCAGCCACGGATCATTCATCCCGGA
seq00008   AACATATTCTGCCATTTGGGATATAATCTCACCGTTGTCAGTAATAGTGCGCTCGTCAACATGGGTAACAATATCGTGCCGCGTCGGGAGGAACATGCTTCGTTATTTCGTCAACGCTATAGTATTTCTCATTCATACCCAGCGGGTCGTCTACAACAGCTTGAATGAACCGCACCCGAAAGCGACCGGTTAATGCTGAGTACCTGCCGCATCATTGAGCGGATCTCAGATAGATCCGGGCCTATCGGATGTCTCTTTGATGTAGTCCGCCATCGATTGTAGCACGGTTAAGACAAACAGCACCTTGTCAGTCGATGCCGTTGTCCTGATGGGACGGTACCCCGATACGCGTGGATGGCCTGATCCTGGAGCCGAAGATCTTCTGCACTGTGAGTTCAAAGCAAGCAGTTCGAACAAGACCCGGGCTCCTGAGGAATCCTAGGCCGAACAAGGAAGACTGGGACAGTAGATCATACTTAGAACTCCGCAAACTTGGAAGTGATTGGAAGCGAAGGTGAGACTCTGATGGGGGCACAATATTCGATAGCGTTCATTCAATAGCCTGAGCTCCTGGCACGCATAGCTAAAGAGAGGCTTCGTGGAAAGATGTTAGATAATTACGAGTTAGGATGATGGCTATCTAGTTACCTATCACGCGGCGAGATTGGGTGGCCTACTTCAGTAGGGCCACCGAACCATTGACGTATGTTCAGCCGCGACTCTCGTAGGTTGTGCATCCTAGGATCGACTGGCCCGGGGGTCACCCCGTACCGTCGAGTCGTTTAGGAGTTGGCACTAAGAAGTTTATATTGTACAGACAGGGAGTAAACTGGCTTCACTTGCGCTTTCACACCTCCTAGCAGTTTGTGGCGATAATATCGTACACACGAGAAATGGTAGTGCTCTCAACGCACAATCACTCAATTCCCACTCATTGCATTAAGGCCTGAGGGCTCATTGCACCCCGCACCGCTATCTGAGCTCTATCGTCGGAAGCTACGTAGAGTGAGTTGCCTTACACTAGAGTTGTGCGTTGGCGGCAAGATCCTGTCGGGGCAGCTGCACTTCACAGGATTTCCCTCTCGGAAGCCAGGCAGTTGGTGCTAAATGTGCTCTGAAATGAATGATAGACCCGCCTGGTACCTGTGGGAGGAGCATGCTAAATGGAGCGATGAGTCTATATTCACCACACTCGTTAGCACCAAACTTCGTACGAACGTCGACGCAGGGCTGAGATAGGTAACAAGGCGGTCCGTGTTAATTTCATTATTACGCTTAGCACTTAGCCCAGAATGCGCGATGCAGAAATCAGTTCTGTCTTAGTTTGACAAAACCGACAGAGGGTGAGAATGTCATAGTGGTCCCATTCCAGCCGAACAACATTCCGTTATAGAAGAAGAAGTCCCGACCGTGGCTAGCAAAAAGCTGGAGTCGAAACTTTAATGTCATGCACATCTGGATGTAGTTGAACTCAGTCCAAGTATGAAGATCTATCGGGGATACAAATTCCGTAGTCGATAAGAAAATGTGGACGAACCTAGCGGCGACAAGGCCAAACTGATGATTGTCATGTACCTACATCCCTCGCAATGCACAATGATCTGCGGGCGGTTTCCGGACACCCCCTCGTGGTCAAAGTATTGGCGTTAAATACATTCATGCCACAGGTGGCAGAATGTCCACAGGTATTGTTCTGACGTCAAGAATCACTGTTCGACACCAAATGCACTGTGGAACGACATTGTATCTCCAAATAGACGATACTACTCGGTGTGGTTGACAGCCTGTTGACCTCCGTAAATTAGTCTGTACTACCGCTCCTGGGAGCAAATCTCGTGCACAAGCGCGCGAGAACCTTAGGTGGGATAATCGGGGGATCAATGTAATACAAGTATACGCGTGACCAGCTAAGCTGTAGTAGCAGTGTACAATCTGACTAGAGAGCCTGTTTGGTCGACCCCGACACGCATTAATATGACTCCTGGTTGTGTTTTCGGAGCTGACCGGCCGTACGCTGAACACTTAGCCATTAGACCACTGCGCATTTTCGTATTTCTACAGGACCTAAACCGAAGTAAAACGAAACTAGAATAACCCTGCGAGTTGGGACCGAAGGGTTATGCCCCCATCGTGGTGGGCGCCAATTGGCAGGGTGTGCGGCGTTAGTGTGGGCTCGGGAGGCTAGTGGTAGTTTCCTTGTTCCCTCGCCCGGACTCCTGCGCTCTCGGAGCAACAGGCTATTGTATGCCGACACACGGACCAGCCACGGATCATTCATCCCGGA
seq00009   AACATATTCTGCCATTTGGGATATAATCTCACCGTTGTCAGTAATAGTGCGCTCGTCAACATGGGTAACAATATCGTGCCGCGTCGGGAGGAACATGCTTCGTTATTTCGTCAACGCTATAGTATTTCTCATTCATACCCAGCGGGTCGTCTACAACAGCTTGAATGAACCGCACCCGAAAGCGACCGGTTAATGCTGAGTACCTGCCGCATCATTGAGCGGATCTCAGATAGATCCGGGCCTATCGGATGTCTCTTTGATGTAGTCCGCCATCGATTGTAGCACGGTTAAGACAAACAGCACCTTGTCAGTCGATGCCGTTGTCCTGATGGGACGGTACCCCGATACGCGTGGATGGCCTGATCCTGGAGCCGAAGATCTTCTGCACTGTGAGTTCAAAGCAAGCAGTTCGAACAAGACCCGGGCTCCTGAGGAATCCTAGGCCGAACAAGGAAGACTGGGACAGTAGATCATACTTAGAACTCCGCAAACTTGGAAGTGATTGGAAGCGAAGGTGAGACTCTGATGGGGGCACAATATTCGATAGCGTTCATTCAATAGCCTGAGCTCCTGGCACGCATAGCTAAAGAGAGGCTTCGTGGAAAGATGTTAGATAATTACGAGTTAGGATGATGGCTATCTAGTTACCTATCACGCGGCGAGATTGGGTGGCCTACTTCAGTAGGGCCACCGAACCATTGACGTATGTTCAGCCGCGACTCTCGTAGGTTGTGCATCCTAGGATCGACTGGCCCGGGGGTCACCCCGTACCGTCGAGTCGTTTAGGAGTTGGCACTAAGAAGTTTATATTGTACAGACAGGGAGTAAACTGGCTTCACTTGCGCTTTCACACCTCCTAGCAGTTTGTGGCGATAATATCGTACACACGAGAAATGGTAGTGCTCTCAACGCACAATCACTCAATTCCCACTCATTGCATTAAGGCCTGAGGGCTCATTGCACCCCGCACCGCTATCTGAGCTCTATCGTCGGAAGCTACGTAGAGTGAGTTGCCTTACACTAGAGTTGTGCGTTGGCGGCAAGATCCTGTCGGGGCAGCTGCACTTCACAGGATTTCCCTCTCGGAAGCCAGGCAGTTGGTGCTAAATGTGCTCTGAAATGAATGATAGACCCGCCTGGTACCTGTGGGAGGAGCATGCTAAATGGAGCGATGAGTCTATATTCACCACACTCGTTAGCACCAAACTTCGTACGAACGTCGACGCAGGGCTGAGATAGGTAACAAGGCGGTCCGTGTTAATTTCATTATTACGCTTAGCACTTAGCCCAGAATGCGCGATGCAGAAATCAGTTCTGTCTTAGTTTGACAAAACCGACAGAGGGTGAGAATGTCATAGTGGTCCCATTCCAGCCGAACAACATTCCGTTATAGAAGAAGAAGTCCCGACCGTGGCTAGCAAAAAGCTGGAGTCGAAACTTTAATGTCATGCACATCTGGATGTAGTTGAACTCAGTCCAAGTATGAAGATCTATCGGGGATACAAATTCCGTAGTCGATAAGAAAATGTGGACGAACCTAGCGGCGACAAGGCCAAACTGATGATTGTCATGTACCTACATCCCTCGCAATGCACAATGATCTGCGGGCGGTTTCCGGACACCCCCTCGTGGTCAAAGTATTGGCGTTAAATACATTCATGCCACAGGTGGCAGAATGTCCACAGGTATTGTTCTGACGTCAAGAATCACTGTTCGACACCAAATGCACTGTGGAACGACATTGTATCTCCAAATAGACGATACTACTCGGTGTGGTTGACAGCCTGTTGACCTCCGTAAATTAGTCTGTACTACCGCTCCTGGGAGCAAATCTCGTGCACAAGCGCGCGAGAACCTTAGGTGGGATAATCGGGGGATCAATGTAATACAAGTATACGCGTGACCAGCTAAGCTGTAGTAGCAGTGTACAATCTGACTAGTGAGCCTGTTTGGTCGACCCCGACACGCATTAATATGACTCCTGGTTGTGTTTTCGGAGCTGACCGGCCGTACGCTGAACACTTAGCCATTAGACCACTGCGCATTTTCGTATTTCTACAGGACCTAAACCGAAGTAAAACGAAACTAGAATAACCCTGCGAGTTGGGACCGAAGGGTTATGCCCCCATCGTGGTGGGCGCCAATTGGCAGGGTGTGCGGCGTTAGTGTGGGCTCGGGAGGCTAGTGGTAGTTTCCTTGTTCCCTCGCCCGGACTCCTGCGCTCTCGGAGCAACAGGCTATTGTATGCCGACACACGGACCAGCCACGGATCATTCATCCCGGA
seq00010   AACATATTCTGCCATTTGGGATATAATCTCACCGTTGTCAGTAATAGTGCGCTCGTCAACATGGGTAACAATATCGTGCCGCGTCGGGAGGAACATGCTTCGTTATTTCGTCAACGCTATAGTATTTCTCATTCATACCCAGCGGGTCGTCTACAACAGCTTGAATGAACCGCACCCGAAAGCGACCGGTTAATGCTGAGTACCTGCCGCATCATTGAGCGGATCTCAGATAGATCCGGGCCTATCGGATGTCTCTTTGATGTAGTCCGCCATCGATTGTAGCACGGTTAAGACAAACAGCACCTTGTCAGTCGATGCCGTTGTCCTGATGGGACGGTACCCCGATACGCGTGGATGGCCTGATCCTGGAGCCGAAGATCTTCTGCACTGTGAGTTCAAAGCAAGCAGTTCGAACAAGACCCGGGCTCCTGAGGAATCCTAGGCCGAACAAGGAAGACTGGGACAGTAGATCATACTTAGAACTCCGCAAACTTGGAAGTGATTGGAAGCGAAGGTGAGACTCTGATGGGGGCACAATATTCGATAGCGTTCATTCAATAGCCTGAGCTCCTGGCACGCATAGCTAAAGAGAGGCTTCGTGGAAAGATGTTAGATAATTACGAGTTAGGATGATGGCTATCTAGTTACCTATCACGCGGCGAGATTGGGTGGCCTACTTCAGTAGGGCCACCGAACCATTGACGTATGTTCAGCCGCGACTCTCGTAGGTTGTGCATCCTAGGATCGACTGGCCCGGGGGTCACCCCGTACCGTCGAGTCGTTTAGGAGTTGGCACTAAGAAGTTTATATTGTACAGACAGGGAGTAAACTGGCTTCACTTGCGCTTTCACACCTCCTAGCAGTTTGTGGCGATAATATCGTACACACGAGAAATGGTAGTGCTCTCAACGCACAATCACTCAATTCCCACTCATTGCATTAAGGCCTGAGGGCTCATTGCACCCCGCACCGCTATCTGAGCTCTATCGTCGGAAGCTACGTAGAGTGAGTTGCCTTACACTAGAGTTGTGCGTTGGCGGCAAGATCCTGTCGGGGCAGCTGCACTTCACAGGATTTCCCTCTCGGAAGCCAGGCAGTTGGTGCTAAATGTGCTCTGAAATGAATGATAGACCCGCCTGGTACCTGTGGGAGGAGCATGCTAAATGGAGCGATGAGTCTATATTCACCACACTCGTTAGCACCAAACTTCGTACGAACGTCGACGCAGGGCTGAGATAGGTAACAAGGCGGTCCGTGTTAATTTCATTATTACGCTTAGCACTTAGCCCAGAATGCGCGATGCAGAAATCAGTTCTGTCTTAGTTTGACAAAACCGACAGAGGGTGAGAATGTCATAGTGGTCCCATTCCAGCCGAACAACATTCCGTTATAGAAGAAGAAGTCCCGACCGTGGCTAGCAAAAAGCTGGAGTCGAAACTTTAATGTCATGCACATCTGGATGTAGTTGAACTCAGTCCAAGTATGAAGATCTATCGGGGATACAAATTCCGTAGTCGATAAGAAAATGTGGACGAACCTAGCGGCGACAAGGCCAAACTGATGATTGTCATGTACCTACATCCCTCGCAATGCACAATGATCTGCGGGCGGTTTCCGGACACCCCCTCGTGGTCAAAGTATTGGCGTTAAATACATTCATGCCACAGGTGGCAGAATGTCCACAGGTATTGTTCTGACGTCAAGAATCACTGTTCGATACCAAATGCACTGTGGAACGACATTGTATCTCCAAATAGACGATACTACTCGGTGTGGTTGACAGCCTGTTGACCTCCGTAAATTAGTCTGTACTACCGCTCCTGGGAGCAAATCTCGTGCACAAGCGCGCGAGAACCTTAGGTGGGATAATCGGGGGATCAATGTAATACAAGTATACGCGTGACCAGCTAAGCTGTAGTAGCAGTGTACAATCTGACTAGTGAGCCTGTTTGGTCGACCCCGACACGCATTAATATGACTCCTGGTTGTGTTTTCGGAGCTGACCGGCCGTACGCTGAACACTTAGCCATTAGACCACTGCGCATTTTCGTATTTCTACAGGACCTAAACCGAAGTAAAACGAAACTAGAATAACCCTGCGAGTTGGGACCGAAGGGTTATGCCCCCATCGTGGTGGGCGCCAATTGGCAGGGTGTGCGGCGTTAGTGTGGGCTCGGGAGGCTAGTGGTAGTTTCCTTGTTCCCTCGCCCGGACTCCTGCGCTCTCGGAGCAACAGGCTATTGTATGCCGACACACGGACCAGCCACGGATCATTCATCCCGGA
seq00011   AACATATTCTGCCATTTGGGATATAATCTCACCGTTGTCAGTAATAGTGCGCTCGTCAACATGGGTAACAATATCGTGCCGCGTCGGGAGGAACATGCTTCGTTATTTCGTCAACGCTATAGTATTTCTCATTCATACCCAGCGGGTCGTCTACAACAGCTTGAATGAACCGCACCCGAAAGCGACCGGTTAATGCTGAGTACCTGCCGCATCATTGAGCGGATCTCAGATAGATCCGGGCCTATCGGATGTCTCTTTGATGTAGTCCGCCATCGATTGTAGCACGGTTAAGACAAACAGCACCTTGTCAGTCGATGCCGTTGTCCTGATGGGACGGTACCCCGATACGCGTGGATGGCCTGATCCTGGAGCCGAAGATCTTCTGCACTGTGAGTTCAAAGCAAGCAGTTCGAACAAGACCCGGGCTCCTGAGGAATCCTAGGCCGAACAAGGAAGACTGGGACAGTAGATCATACTTAGAACTCCGCAAACTTGGAAGTGATTGGAAGCGAAGGTGAGACTCTGATGGGGGCACAATATTCGATAGCGTTCATTCAATAGCCTGAGCTCCTGGCACGCATAGCTAAAGAGAGGCTTCGTGGAAAGATGTTAGATAATTACGAGTTAGGATGATGGCTATCTAGTTACCTATCACGCGGCGAGATTGGGTGGCCTACTTCAGTAGGGCCACCGAACCATTGACGTATGTTCAGCCGCGACTCTCGTAGGTTGTGCATCCTAGGATCGACTGGCCCGGGGGTCACCCCGTACCGTCGAGTCGTTTAGGAGTTGGCACTAAGAAGTTTATATTGTACAGACAGGGAGTAAACTGGCTTCACTTGCGCTTTCACACCTCCTAGCAGTTTGTGGCGATAATATCGTACACACGAGAAATGGTAGTGCTCTCAACGCACAATCACTCAATTCCCACTCATTGCATTAAGGCCTGAGGGCTCATTGCACCCCGCACCGCTATCTGAGCTCTATCGTCGGAAGCTACGTAGAGTGAGTTGCCTTACACTAGAGTTGTGCGTTGGCGGCAAGATCCTGTCGGGGCAGCTGCACTTCACAGGATTTCCCTCTCGGAAGCCAGGCAGTTGGTGCTAAATGTGCTCTGAAATGAATGATAGACCCGCCTGGTACCTGTGGGAGGAGCATGCTAAATGGAGCGATGAGTCTATATTCACCACACTCGTTAGCACCAAACTTCGTACGAACGTCGACGCAGGGCTGAGATAGGTAACAAGGCGGTCCGTGTTAATTTCATTATTACGCTTAGCACTTAGCCCAGAATGCGCGATGCAGAAATCAGTTCTGTCTTAGTTTGACAAAACCGACAGAGGGTGAGAATGTCATAGTGGTCCCATTCCAGCCGAACAACATTCCGTTATAGAAGAAGAAGTCCCGACCGTGGCTAGCAAAAAGCTGGAGTCGAAACTTTAATGTCATGCACATCTGGATGTAGTTGAACTCAGTCCAAGTATGAAGATCTATCGGGGATACAAATTCCGTAGTCGATAAGAAAATGTGGACGAACCTAGCGGCGACAAGGCCAAACTGATGATTGTCATGTACCTACATCCCTCGCAATGCACAATGATCTGCGGGCGGTTTCCGGACACCCCCTCGTGGTCAAAGTATTGGCGTTAAATACATTCATGCCACAGGTGGCAGAATGTCCACAGGTATTGTTCTGACGTCAAGAATCACTGTTCGACACCAAATGCACTGTGGAACGACATTGTATCTCCAAATAGACGATACTACTCGGTGTGGTTGACAGCCTGTTGACCTCCGTAAATTAGTCTGTACTACCGCTCCTGGGAGCAAATCTCGTGCACAAGCGCGCGAGAACCTTAGGTGGGATAATCGGGGGATCAATGTAATACAAGTATACGCGTGACCAGCTAAGCTGTAGTAGCAGTGTACAATCTTACTAGTGAGCCTGTTTGGTCGACCCCGACACGCATTAATATGACTCCTGGTTGTGTTTTCGGAGCTGACCGGCCGTACGCTGAACACTTAGCCATTAGACCACTGCGCATTTTCGTATTTCTACAGGACCTAAACCGAAGTAAAACGAAACTAGAATAACCCTGCGAGTTGGGACCGAAGGGTTATGCCCCCATCGTGGTGGGCGCCAATTGGCAGGGTGTGCGGCGTTAGTGTGGGCTCGGGAGGCTAGTGGTAGTTTCCTTGTTCCCTCGCCCGGACTCCTGCGCTCTCGGAGCAACAGGCTATTGTATGCCGACACACGGACCAGCCACGGATCATTCATCCCGGA
seq00012   AACATATTCTGCCATTTGGGATATAATCTCACCGTTGTCAGTAATAGTGCGCTCGTCAACATGGGTAACAATATCGTGCCGCGTCGGGAGGAACATGCTTCGTTATTTCGTCAACGCTATAGTATTTCTCATTCATACCCAGCGGGTCGTCTACAACAGCTTGAATGAACCGCACCCGAAAGCGACCGGTTAATGCTGAGTACCTGCCGCATCATTGAGCGGATCTCAGATAGATCCGGGCCTATCGGATGTCTCTTTGATGTAGTCCGCCATCGATTGTAGCACGGTTAAGACAAACAGCACCTTGTCAGTCGATGCCGTTGTCCTGATGGGACGGTACCCCGATACGCGTGGATGGCCTGATCCTGGAGCCGAAGATCTTCTGCACTGTGAGTTCAAAGCAAGCAGTTCGAACAAGACCCGGGCTCCTGAGGAATCCTAGGCCGAACAAGGAAGACTGGGACAGTAGATCATACTTAGAACTCCGCAAACTTGGAAGTGATTGGAAGCGAAGGTGAGACTCTGATGGGGGCACAATATTCGATAGCGTTCATTCAATAGCCTGAGCTCCTGGCACGCATAGCTAAAGAGAGGCTTCGTGGAAAGATGTTAGATAATTACGAGTTAGGATGATGGCTATCTAGTTACCTATCACGCGGCGAGATTGGGTGGCCTACTTCAGTAGGGCCACCGAACCATTGACGTATGTTCAGCCGCGACTCTCGTAGGTTGTGCATCCTAGGATCGACTGGCCCGGGGGTCACCCCGTACCGTCGAGTCGTTTAGGAGTTGGCACTAAGAAGTTTATATTGTACAGACAGGGAGTAAACTGGCTTCACTTGCGCTTTCACACCTCCTAGCAGTTTGTGGCGATAATATCGTACACACGAGAAATGGTAGTGCTCTCAACGCACAATCACTCAATTCCCACTCATTGCATTAAGGCCTGAGGGCTCATTGCACCCCGCACCGCTATCTGAGCTCTATCGTCGGAAGCTACGTAGAGTGAGTTGCCTTACACTAGAGTTGTGCGTTGGCGGCAAGATCCTGTCGGGGCAGCTGCACTTCACAGGATTTCCCTCTCGGAAGCCAGGCAGTTGGTGCTAAATGTGCTCTGAAATGAATGATAGACCCGCCTGGTACCTGTGGGAGGAGCATGCTAAATGGAGCGATGAGTCTATATTCACCACACTCGTTAGCACCAAACTTCGTACGAACGTCGACGCAGGGCTGAGATAGGTAACAAGGCGGTCCGTGTTAATTTCATTATTACGCTTAGCACTTAGCCCAGAATGCGCGATGCAGAAATCAGTTCTGTCTTAGTTTGACAAAACCGACAGAGGGTGAGAATGTCATAGTGGTCCCATTCCAGCCGAACAACATTCCGTTATAGAAGAAGAAGTCCCGACCGTGGCTAGCAAAAAGCTGGAGTCGAAACTTTAATGTCATGCACATCTGGATGTAGTTGAACTCAGTCCAAGTATGAAGATCTATCGGGGATACAAATTCCGTAGTCGATAAGAAAATGTGGACGAACCTAGCGGCGACAAGGCCAAACTGATGATTGTCATGTACCTACATCCCTCGCAATGCACAATGATCTGCGGGCGGTTTCCGGACACCCCCTCGTGGTCAAAGTATTGGCGTTAAATACATTCATGCCACAGGTGGCAGAATGTCCACAGGTATTGTTCTGACGTCAAGAATCACTGTTCGATACCAAATGCACTGTGGAACGACATTGTATCTCCAAATAGACGATACTACTCGGTGTGGTTGACAGCCTGTTGACCTCCGTAAATTAGTCTGTACTACCGCTCCTGGGAGCAAATCTCGTGCACAAGCGCGCGAGAACCTTAGGTGGGATAATCGGGGGATCAATGTAATACAAGTATACGCGTGACCAGCTAAGCTGTAGTAGCAGTGTACAATCTGACTAGTGAGCCTGTTTGGTCGACCCCGACACGCATTAATATGACTCCTGGTTGTGTTTTCGGAGCTGACCGGCCGTACGCTGAACACTTAGCCATTAGACCACTGCGCATTTTCGTATTTCTACAGGACCTAAACCGAAGTAAAACGAAACTAGAATAACCCTGCGAGTTGGGACCGAAGGGTTATGCCCCCATCGTGGTGGGCGCCAATTGGCAGGGTGTGCGGCGTTAGTGTGGGCTCGGGAGGCTAGTGGTAGTTTCCTTGTTCCCTCGCCCGGACTCCTGCGCTCTCGGAGCAACAGGCTATTGTATGCCGACACACGGACCAGCCACGGATCATTCATCCCGGA
seq00013   AACATATTCTGCCATTTGGGATATAATCTCACCGTTGTCAGTAATAGTGCGCTCGTCAACATGGGTAACAATATCGTGCCGCGTCGGGAGGAACATGCTTCGTTATTTCGTCAACGCTATAGTATTTCTCATTCATACCCAGCGGGTCGTCTACAACAGCTTGAATGAACCGCACCCGAAAGCGACCGGTTAATGCTGAGTACCTGCCGCATCATTGAGCGGATCTCAGATAGATCCGGGCCTATCGGATGTCTCTTTGATGTAGTCCGCCATCGATTGTAGCACGGTTAAGACAAACAGCACCTTGTCAGTCGATGCCGTTGTCCTGATGGGACGGTACCCCGATACGCGTGGATGGCCTGATCCTGGAGCCGAAGATCTTCTGCACTGTGAGTTCAAAGCAAGCAGTTCGAACAAGACCCGGGCTCCTGAGGAATCCTAGGCCGAACAAGGAAGACTGGGACAGTAGATCATACTTAGAACTCCGCAAACTTGGAAGTGATTGGAAGCGAAGGTGAGACTCTGATGGGGGCACAATATTCGATAGCGTTCATTCAATAGCCTGAGCTCCTGGCACGCATAGCTAAAGAGAGGCTTCGTGGAAAGATGTTAGATAATTACGAGTTAGGATGATGGCTATCTAGTTACCTATCACGCGGCGAGATTGGGTGGCCTACTTCAGTAGGGCCACCGAACCATTGACGTATGTTCAGCCGCGACTCTCGTAGGTTGTGCATCCTAGGATCGACTGGCCCGGGGGTCACCCCGTACCGTCGAGTCGTTTAGGAGTTGGCACTAAGAAGTTTATATTGTACAGACAGGGAGTAAACTGGCTTCACTTGCGCTTTCACACCTCCTAGCAGTTTGTGGCGATAATATCGTACACACGAGAAATGGTAGTGCTCTCAACGCACAATCACTCAATTCCCACTCATTGCATTAAGGCCTGAGGGCTCATTGCACCCCGCACCGCTATCTGAGCTCTATCGTCGGAAGCTACGTAGAGTGAGTTGCCTTACACTAGAGTTGTGCGTTGGCGGCAAGATCCTGTCGGGGCAGCTGCACTTCACAGGATTTCCCTCTCGGAAGCCAGGCAGTTGGTGCTAAATGTGCTCTGAAATGAATGATAGACCCGCCTGGTACCTGTGGGAGGAGCATGCTAAATGGAGCGATGAGTCTATATTCACCACACTCGTTAGCACCAAACTTCGTACGAACGTCGACGCAGGGCTGAGATAGGTAACAAGGCGGTCCGTGTTAATTTCATTATTACGCTTAGCACTTAGCCCAGAATGCGCGATGCAGAAATCAGTTCTGTCTTAGTTTGACAAAACCGACAGAGGGTGAGAATGTCATAGTGGTCCCATTCCAGCCGAACAACATTCCGTTATAGAAGAAGAAGTCCCGACCGTGGCTAGCAAAAAGCTGGAGTCGAAACTTTAATGTCATGCACATCTGGATGTAGTTGAACTCAGTCCAAGTATGAAGATCTATCGGGGATACAAATTCCGTAGTCGATAAGAAAATGTGGACGAACCTAGCGGCGACAAGGCCAAACTGATGATTGTCATGTACCTACATCCCTCGCAATGCACAATGATCTGCGGGCGGTTTCCGGACACCCCCTCGTGGTCAAAGTATTGGCGTTAAATACATTCATGCCACAGGTGGCAGAATGTCCACAGGTATTGTTCTGACGTCAAGAATCACTGTTCGACACCAAATGCACTGTGGAACGACATTGTATCTCCAAATAGACGATACTACTCGGTGTGGTTGACAGCCTGTTGACCTCCGTAAATTAGTCTGTACTACCGCTCCTGGGAGCAAATCTCGTGCACAAGCGCGCGAGAACCTTAGGTGGGATAATCGGGGGATCAATGTAATACAAGTATACGCGTGACCAGCTAAGCTGTAGTAGCAGTGTACAATCTGACTAGTGAGCCTGTTTGGTCGACCCCGACACGCATTAATATGACTCCTGGTTGTGTTTTCGGAGCTGACCGGCCGTACGCTGAACACTTAGCCATTAGACCACTGCGCATTTTCGTATTTCTACAGGACCTAAACCGAAGTAAAACGAAACTAGAATAACCCTGCGAGTTGGGACCGAAGGGTTATGCCCCCATCGTGGTGGGCGCCAATTGGCAGGGTGTGCGGCGTTAGTGTGGGCTCGGGAGGCTAGTGGTAGTTTCCTTGTTCCCTCGCCCGGACTCCTGCGCTCTCGGAGCAACAGGCTATTGTATGCCGACACACGGACCAGCCACGGATCATTCATCCCGGA
seq00014   AACATATTCTGCCATTTGGGATATAATCTCACCGTTGTCAGTAATAGTGCGCTCGTCAACATGGGTAACAATATCGTGCCGCGTCGGGAGGAACATGCTTCGTTATTTCGTCAACGCTATAGTATTTCTCATTCATACCCAGCGGGTCGTCTACAACAGCTTGAATGAACCGCACCCGAAAGCGACCGGTTAATGCTGAGTACCTGCCGCATCATTGAGCGGATCTCAGATAGATCCGGGCCTATCGGATGTCTCTTTGATGTAGTCCGCCATCGATTGTAGCACGGTTAAGACAAACAGCACCTTGTCAGTCGATGCCGTTGTCCTGATGGGACGGTACCCCGATACGCGTGGATGGCCTGATCCTGGAGCCGAAGATCTTCTGCACTGTGAGTTCAAAGCAAGCAGTTCGAACAAGACCCGGGCTCCTGAGGAATCCTAGGCCGAACAAGGAAGACTGGGACAGTAGATCATACTTAGAACTCCGCAAACTTGGAAGTGATTGGAAGCGAAGGTGAGACTCTGATGGGGGCACAATATTCGATAGCGTTCATTCAATAGCCTGAGCTCCTGGCACGCATAGCTAAAGAGAGGCTTCGTGGAAAGATGTTAGATAATTACGAGTTAGGATGATGGCTATCTAGTTACCTATCACGCGGCGAGATTGGGTGGCCTACTTCAGTAGGGCCACCGAACCATTGACGTATGTTCAGCCGCGACTCTCGTAGGTTGTGCATCCTAGGATCGACTGGCCCGGGGGTCACCCCGTACCGTCGAGTCGTTTAGGAGTTGGCACTAAGAAGTTTATATTGTACAGACAGGGAGTAAACTGGCTTCACTTGCGCTTTCACACCTCCTAGCAGTTTGTGGCGATAATATCGTACACACGAGAAATGGTAGTGCTCTCAACGCACAATCACTCAATTCCCACTCATTGCATTAAGGCCTGAGGGCTCATTGCACCCCGCACCGCTATCTGAGCTCTATCGTCGGAAGCTACGTAGAGTGAGTTGCCTTACACTAGAGTTGTGCGTTGGCGGCAAGATCCTGTCGGGGCAGCTGCACTTCACAGGATTTCCCTCTCGGAAGCCAGGCAGTTGGTGCTAAATGTGCTCTGAAATGAATGATAGACCCGCCTGGTACCTGTGGGAGGAGCATGCTAAATGGAGCGATGAGTCTATATTCACCACACTCGTTAGCACCAAACTTCGTACGAACGTCGACGCAGGGCTGAGATAGGTAACAAGGCGGTCCGTGTTAATTTCATTATTACGCTTAGCACTTAGCCCAGAATGCGCGATGCAGAAATCAGTTCTGTCTTAGTTTGACAAAACCGACAGAGGGTGAGAATGTCATAGTGGTCCCATTCCAGCCGAACAACATTCCGTTATAGAAGAAGAAGTCCCGACCGTGGCTAGCAAAAAGCTGGAGTCGAAACTTTAATGTCATGCACATCTGGATGTAGTTGAACTCAGTCCAAGTATGAAGATCTATCGGGGATACAAATTCCGTAGTCGATAAGAAAATGTGGACGAACCTAGCGGCGACAAGGCCAAACTGATGATTGTCATGTACCTACATCCCTCGCAATGCACAATGATCTGCGGGCGGTTTCCGGACACCCCCTCGTGGTCAAAGTATTGGCGTTAAATACATTCATGCCACAGGTGGCAGAATGTCCACAGGTATTGTTCTGACGTCAAGAATCACTGTTCGACACCAAATGCACTGTGGAACGACATTGTATCTCCAAATAGACGATACTACTCGGTGTGGTTGACAGCCTGTTGACCTCCGTAAATTAGTCTGTACTACCGCTCCTGGGAGCAAATCTCGTGCACAAGCGCGCGAGAACCTTAGGTGGGATAATCGGGGGATCAATGTAATACAAGTATACGCGTGACCAGCTAAGCTGTAGTAGCAGTGTACAATCTGACTAGTGAGCCTGTTTGGTCGACCCCGACACGCATTAATATGACTCCTGGTTGTGTTTTCGGAGCTGACCGGCCGTACGCTGAACACTTAGCCATTAGACCACTGCGCATTTTCGTATTTCTACAGGACCTAAACCGAAGTAAAACGAAACTAGAATAACCCTGCGAGTTGGGACCGAAGGGTTATGCCCCCATCGTGGTGGGCGCCAATTGGCAGGGTGTGCGGCGTTAGTGTGGGCTCGGGAGGCTAGTGGTAGTTTCCTTGTTCCCTCGCCCGGACTCCTGCGCTCTCGGAGCAACAGGCTATTGTATGCCGACACACGGACCAGCCACGGATCATTCATCCCGGA
seq00015   AACATATTCTGCCATTTGGGATATAATCTCACCGTTGTCAGTAATAGTGCGCTCGTCAACATGGGTAACAATATCGTGCCGCGTCGGGAGGAACATGCTTCGTTATTTCGTCAACGCTATAGTATTTCTCATTCATACCCAGCGGGTCGTCTACAACAGCTTGAATGAACCGCACCCGAAAGCGACCGGTTAATGCTGAGTACCTGCCGCATCATTGAGCGGATCTCAGATAGATCCGGGCCTATCGGATGTCTCTTTGATGTAGTCCGCCATCGATTGTAGCACGGTTAAGACAAACAGCACCTTGTCAGTCGATGCCGTTGTCCTGATGGGACGGTACCCCGATACGCGTGGATGGCCTGATCCTGGAGCCGAAGATCTTCTGCACTGTGAGTTCAAAGCAAGCAGTTCGAACAAGACCCGGGCTCCTGAGGAATCCTAGGCCGAACAAGGAAGACTGGGACAGTAGATCATACTTAGAACTCCGCAAACTTGGAAGTGATTGGAAGCGAAGGTGAGACTCTGATGGGGGCACAATATTCGATAGCGTTCATTCAATGGCCTGAGCTCCTGGCACGCATAGCTAAAGAGAGGCTTCGTGGAAAGATGTTAGATAATTACGAGTTAGGATGATGGCTATCTAGTTACCTATCACGCGGCGAGATTGGGTGGCCTACTTCAGTAGGGCCACCGAACCATTGACGTATGTTCAGCCGCGACTCTCGTAGGTTGTGCATCCTAGGATCGACTGGCCCGGGGGTCACCCCGTACCGTCGAGTCGTTTAGGAGTTGGCACTAAGAAGTTTATATTGTACAGACAGGGAGTAAACTGGCTTCACTTGCGCTTTCACACCTCCTAGCAGTTTGTGGCGATAATATCGTACACACGAGAAATGGTAGTGCTCTCAACGCACAATCACTCAATTCCCACTCATTGCATTAAGGCCTGAGGGCTCATTGCACCCCGCACCGCTATCTGAGCTCTATCGTCGGAAGCTACGTAGATTGAGTTGCCTTACACTAGAGTTGTGCGTTGGCGGCAAGATCCTGTCGGGGCAGCTGCACTTCACAGGATTTCCCTCTCGGAAGCCAGGCAGTTGGTGCTAAATGTGCTCTGAAATGAATGATAGACCCGCCTGGTACCTGTGGGAGGAGCATGCTAAATGGAGCGATGAGTCTATATTCACCACACTCGTTAGCACCAAACTTCGTACGAACGTCGACGCAGGGCTGAGATAGGTAACAAGGCGGTCCGTGTTAATTTCATTATTACGCTTAGCACTTAGCCCAGAATGCGCGATGCAGAAATCAGTTCTGTCTTAGTTTGACAAAACCCACAGAGGGTGAGAATGTCATAGTGGTCCCATTCCAGCCGAACAACATTCCGTTATAGAAGAAGAAGTCCCGACCGTGGCTAGCAAAAAGCTGGAGTCGAAACTTTAATGTCATGCACATCTGGATGTAGTTGAACTCAGTCCAAGTATGAAGATCTATCGGGGATACAAATTCCGTAGTCGATAAGAAAATGTGGACGAACCTAGCGGCGACAAGGCCAAACTGATGATTGTCATGTACCTACATCCCTCGCAATGCACAATGATCTGCGGGCGGTTTCCGGACACCCCCTCGTGGTCAAAGTATTGGCGTTAAATACATTCATGCCACAGGTGGCAGAATGTCCACAGGTATTGTTCTGACGTCAAGAATCACTGTTCGACACCAAATGCACTGTGGAACGACATTGTATCTCCAAATAGACGATACTACTCGGTGTGGTTGACAGCCTGTTGACCTCCGTAAATTAGTCTGTACTACCGCTCCTGTGAGCAAATCTCGTGCACAAGCGCGCGAGAACCTTAGGTGGGATAATCGGGGGATCAATGTAATACAAGTATACGCGTGACCAGCTAAGCTGTAGTAGCAGTGTACAATCTGACTAGAGAGCCTGTTTGGTCGACCCCGACACGCATTAATATGACTCCTGGTTGTGTTTTCGGAGCTGACCGGCCGTACGCTGAACACTAAGCCATTAGACCACTGCGCATTTTCGTATTTCTACAGGACCTAAACCGAAGTAAAACGAAACTAGAATAACCCTGCGAGTTGGGACCGAAGGGTTATGCCCCCATCGTGGTGGGCGCCAATTGGCAGGGTGTGCGGCGTTAGTGTGGGCTCGGGAGGCTAGTGGTAGTTTCCTTGTTCCCTCGCCCGGACTCCTGCGCTCTCGGAGCAACAGGCTATTGTATGCCGACACACGGACCAGCGACGGATCATTCATCCCGGA
seq00016   AACATATTCTGCCATTTGGGATATAATCTCACCGTTGTCAGTAATAGTGCGCTCGTCAACATGGGTAACAATATCGTGCCGCGTCGGGAGGAACATGCTTCGTTATTTCGTCAACGCTATAGTATTTCTCATTCATACCCAGCGGGTCGTCTACAACAGCTTGAATGAACCGCACCCGAAAGCGACCGGTTAATGCTGAGTACCTGCCGCATCATTGAGCGGATCTCAGATAGATCCGGGCCTATCGGATGTCTCTTTGATGTAGTCCGCCATCGATTGTAGCACGGTTAAGACAAACAGCACCTTGTCAGTCGATGCCGTTGTCCTGATGGGACGGTACCCCGATACGCGTGGATGGCCTGATCCTGGAGCCGAAGATCTTCTGCACTGTGAGTTCAAAGCAAGCAGTTCGAACAAGACCCGGGCTCCTGAGGAATCCTAGGCCGAACAAGGAAGACTGGGACAGTAGATCATACTTAGAACTCCGCAAACTTGGAAGTGATTGGAAGCGAAGGTGAGACTCTGATGGGGGCACAATATTCGATAGCGTTCATTCAATAGCCTGAGCTCCTGGCACGCATAGCTAAAGAGAGGCTTCGTGGAAAGATGTTAGATAATTACGAGTTAGGATGATGGCTATCTAGTTACCTATCACGCGGCGAGATTGGGTGGCCTACTTCAGTAGGGCCACCGAACCATTGACGTATGTTCAGCCGCGACTCTCGTAGGTTGTGCATCCTAGGATCGACTGGCCCGGGGGTCACCCCGTACCGTCGAGTCGTTTAGGAGTTGGCACTAAGAAGTTTATATTGTACAGACAGGGAGTAAACTGGCTTCACTTGCGCTTTCACACCTCCTAGCAGTTTGTGGCGATAATATCGTACACACGAGAAATGGTAGTGCTCTCAACGCACAATCACTCAATTCCCACTCATTGCATTAAGGCCTGAGGGCTCATTGCACCCCGCACCGCTATCTGAGCTCTATCGTCGGAAGCTACGTAGAGTGAGTTGCCTTACACTAGAGTTGTGCGTTGGCGGCAAGATCCTGTCGGGGCAGCTGCACTTCACAGGATTTCCCTCTCGGAAGCCAGGCAGTTGGTGCTAAATGTGCTCTGAAATGAATGATAGACCCGCCTGGTACCTGTGGGAGGAGCATGCTAAATGGAGCGATGAGTCTATATTCACCACACTCGTTAGCACCAAACTTCGTACGAACGTCGACGCAGGGCTGAGATAGGTAACAAGGCGGTCCGTGTTAATTTCATTATTACGCTTAGCACTTAGCCCAGAATGCGCGATGCAGAAATCAGTTCTGTCTTAGTTTGACAAAACCGACAGAGGGTGAGAATGTCATAGTGGTCCCATTCCAGCCGAACAACATTCCGTTATAGAAGAAGAAGTCCCGACCGTGGCTAGCAAAAAGCTGGAGTCGAAACTTTAATGTCATGCACATCTGGATGTAGTTGAACTCAGTCCAAGTATGAAGATCTATCGGGGATACAAATTCCGTAGTCGATAAGAAAATGTGGACGAACCTAGCGGCGACAAGGCCAAACTGATGATTGTCATGTACCTACATCCCTCGCAATGCACAATGATCTGCGGGCGGTTTCCGGACACCCCCTCGTGGTCAAAGTATTGGCGTTAAATACATTCATGCCACAGGTGGCAGAATGTCCACAGGTATTGTTCTGACGTCAAGAATCACTGTTCGACACCAAATGCACTGTGGAACGACATTGTATCTCCAAATAGACGATACTACTCGGTGTGGTTGACAGCCTGTTGACCTCCGTAAATTAGTCTGTACTACCGCTCCTGGGAGCAAATCTCGTGCACAAGCGCGCGAGAACCTTAGGTGGGATAATCGGGGGATCAATGTAATACAAGTATACGCGTGACCAGCTAAGCTGTAGTAGCAGTGTACAATCTGACTAGAGAGCCTGTTTGGTCGACCCCGACACGCATTAATATGACTCCTGGTTGTGTTTTCGGAGCTGACCGGCCGTACGCTGAACACTTAGCCATTAGACCACTGCGCATTTTCGTATTTCTACAGGACCTAAACCGAAGTAAAACGAAACTAGAATAACCCTGCGAGTTGGGACCGAAGGGTTATGCCCCCATCGTGGTGGGCGCCAATTGGCAGGGTGTGCGGCGTTAGTGTGGGCTCGGGAGGCTAGTGGTAGTTTCCTTGTTCCCTCGCCCGGACTCCTGCGCTCTCGGAGCAACAGGCTATTGTATGCCGACACACGGACCAGCCACGGATCATTCATCCCGGA
seq00017   AACATATTCTGCCATTTGGGATATAATCTCACCGTTGTCAGTAATAGTGCGCTCGTCAACATGGGTAACAATATCGTGCCGCGTCGGGAGGAACATGCTTCGTTATTTCGTCAACGCTATAGTATTTCTCATTCATACCCAGCGGGTCGTCTACAACAGCTTGAATGAACCGCACCCGAAAGCGACCGGTTAATGCTGAGTACCTGCCGCATCATTGAGCGGATCTCAGATAGATCCGGGCCTATCGGATGTCTCTTTGATGTAGTCCGCCATCGATTGTAGCACGGTTAAGACAAACAGCACCTTGTCAGTCGATGCCGTTGTCCTGATGGGACGGTACCCCGATACGCGTGGATGGCCTGATCCTGGAGCCGAAGATCTTCTGCACTGTGAGTTCAAAGCAAGCAGTTCGAACAAGACCCGGGCTCCTGAGGAATCCTAGGCCGAACAAGGAAGACTGGGACAGTAGATCATACTTAGAACTCCGCAAACTTGGAAGTGATTGGAAGCGAAGGTGAGACTCTGATGGGGGCACAATATTCGATAGCGTTCATTCAATAGCCTGAGCTCCTGGCACGCATAGCTAAAGAGAGGCTTCGTGGAAAGATGTTAGATAATTACGAGTTAGGATGATGGCTATCTAGTTACCTATCACGCGGCGAGATTGGGTGGCCTACTTCAGTAGGGCCACCGAACCATTGACGTATGTTCAGCCGCGACTCTCGTAGGTTGTGCATCCTAGGATCGACTGGCCCGGGGGTCACCCCGTACCGTCGAGTCGTTTAGGAGTTGGCACTAAGAAGTTTATATTGTACAGACAGGGAGTAAACTGGCTTCACTTGCGCTTTCACACCTCCTAGCAGTTTGTGGCGATAATATCGTACACACGAGAAATGGTAGTGCTCTCAACGCACAATCACTCAATTCCCACTCATTGCATTAAGGCCTGAGGGCTCATTGCACCCCGCACCGCTATCTGAGCTCTATCGTCGGAAGCTACGTAGAGTGAGTTGCCTTACACTAGAGTTGTGCGTTGGCGGCAAGATCCTGTCGGGGCAGCTGCACTTCACAGGATTTCCCTCTCGGAAGCCAGGCAGTTGGTGCTAAATGTGCTCTGAAATGAATGATAGACCCGCCTGGTACCTGTGGGAGGAGCATGCTAAATGGAGCGATGAGTCTATATTCACCACACTCGTTAGCACCAAACTTCGTACGAACGTCGACGCAGGGCTGAGATAGGTAACAAGGCGGTCCGTGTTAATTTCATTATTACGCTTAGCACTTAGCCCAGAATGCGCGATGCAGAAATCAGTTCTGTCTTAGTTTGACAAAACCGACAGAGGGTGAGAATGTCATAGTGGTCCCATTCCAGCCGAACAACATTCCGTTATAGAAGAAGAAGTCCCGACCGTGGCTAGCAAAAAGCTGGAGTCGAAACTTTAATGTCATGCACATCTGGATGTAGTTGAACTCAGTCCAAGTATGAAGATCTATCGGGGATACAAATTCCGTAGTCGATAAGAAAATGTGGACGAACCTAGCGGCGACAAGGCCAAACTGATGATTGTCATGTACCTACATCCCTCGCAATGCACAATGATCTGCGGGCGGTTTCCGGACACCCCCTCGTGGTCAAAGTATTGGCGTTAAATACATTCATGCCACAGGTGGCAGAATGTCCACAGGTATTGTTCTGACGTCAAGAATCACTGTTCGACACCAAATGCACTGTGGAACGACATTGTATCTCCAAATAGACGATACTACTCGGTGTGGTTGACAGCCTGTTGACCTCCGTAAATTAGTCTGTACTACCGCTCCTGGGAGCAAATCTCGTGCACAAGCGCGCGAGAACCTTAGGTGGGATAATCGGGGGATCAATGTAATACAAGTATACGCGTGACCAGCTAAGCTGTAGTAGCAGTGTACAATCTGACTAGTGAGCCTGTTTGGTCGACCCCGACACGCATTAATATGACTCCTGGTTGTGTTTTCGGAGCTGACCGGCCGTACGCTGAACACTTAGCCATTAGACCACTGCGCATTTTCGTATTTCTACAGGACCTAAACCGAAGTAAAACGAAACTAGAATAACCCTGCGAGTTGGGACCGAAGGGTTATGCCCCCATCGTGGTGGGCGCCAATTGGCAGGGTGTGCGGCGTTAGTGTGGGCTCGGGAGGCTAGTGGTAGTTTCCTTGTTCCCTCGCCCGGACTCCTGCGCTCTCGGAGCAACAGGCTATTGTATGCCGACACACGGACCAGCCACGGATCATTCATCCCGGA
seq00018   AACATATTCTGCCATTTGGGATATAATCTCACCGTTGTCAGTAATAGTGCGCTCGTCAACATGGGTAACAATATCGTGCCGCGTCGGGAGGAACATGCTTCGTTATTTCGTCAACGCTATAGTATTTCTCATTCATACCCAGCGGGTCGTCTACAACAGCTTGAATGAACCGCACCCGAAAGCGACCGGTTAATGCTGAGTACCTGCCGCATCATTGAGCGGATCTCAGATAGATCCGGGCCTATCGGATGTCTCTTTGATGTAGTCCGCCATCGATTGTAGCACGGTTAAGACAAACAGCACCTTGTCAGTCGATGCCGTTGTCCTGATGGGACGGTACCCCGATACGCGTGGATGGCCTGATCCTGGAGCCGAAGATCTTCTGCACTGTGAGTTCAAAGCAAGCAGTTCGAACAAGACCCGGGCTCCTGAGGAATCCTAGGCCGAACAAGGAAGACTGGGACAGTAGATCATACTTAGAACTCCGCAAACTTGGAAGTGATTGGAAGCGAAGGTGAGACTCTGATGGGGGCACAATATTCGATAGCGTTCATTCAATAGCCTGAGCTCCTGGCACGCATAGCTAAAGAGAGGCTTCGTGGAAAGATGTTAGATAATTACGAGTTAGGATGATGGCTATCTAGTTACCTATCACGCGGCGAGATTGGGTGGCCTACTTCAGTAGGGCCACCGAACCATTGACGTATGTTCAGCCGCGACTCTCGTAGGTTGTGCATCCTAGGATCGACTGGCCCGGGGGTCACCCCGTACCGTCGAGTCGTTTAGGAGTTGGCACTAAGAAGTTTATATTGTACAGACAGGGAGTAAACTGGCTTCACTTGCGCTTTCACACCTCCTAGCAGTTTGTGGCGATAATATCGTACACACGAGAAATGGTAGTGCTCTCAACGCACAATCACTCAATTCCCACTCATTGCATTAAGGCCTGAGGGCTCATTGCACCCCGCACCGCTATCTGAGCTCTATCGTCGGAAGCTACGTAGAGTGAGTTGCCTTACACTAGAGTTGTGCGTTGGCGGCAAGATCCTGTCGGGGCAGCTGCACTTCACAGGATTTCCCTCTCGGAAGCCAGGCAGTTGGTGCTAAATGTGCTCTGAAATGAATGATAGACCCGCCTGGTACCTGTGGGAGGAGCATGCTAAATGGAGCGATGAGTCTATATTCACCACACTCGTTAGCACCAAACTTCGTACGAACGTCGACGCAGGGCTGAGATAGGTAACAAGGCGGTCCGTGTTAATTTCATTATTACGCTTAGCACTTAGCCCAGAATGCGCGATGCAGAAATCAGTTCTGTCTTAGTTTGACAAAACCGACAGAGGGTGAGAATGTCATAGTGGTCCCATTCCAGCCGAACAACATTCCGTTATAGAAGAAGAAGTCCCGACCGTGGCTAGCAAAAAGCTGGAGTCGAAACTTTAATGTCATGCACATCTGGATGTAGTTGAACTCAGTCCAAGTATGAAGATCTATCGGGGATACAAATTCCGTAGTCGATAAGAAAATGTGGACGAACCTAGCGGCGACAAGGCCAAACTGATGATTGTCATGTACCTACATCCCTCGCAATGCACAATGATCTGCGGGCGGTTTCCGGACACCCCCTCGTGGTCAAAGTATTGGCGTTAAATACATTCATGCCACAGGTGGCAGAATGTCCACAGGTATTGTTCTGACGTCAAGAATCACTGTTCGACACCAAATGCACTGTGGAACGACATTGTATCTCCAAATAGACGATACTACTCGGTGTGGTTGACAGCCTGTTGACCTCCGTAAATTAGTCTGTACTACCGCTCCTGGGAGCAAATCTCGTGCACAAGCGCGCGAGAACCTTAGGTGGGATAATCGGGGGATCAATGTAATACAAGTATACGCGTGACCAGCTAAGCTGTAGTAGCAGTGTACAATCTGACTAGAGAGCCTGTTTGGTCGACCCCGACACGCATTAATATGACTCCTGGTTGTGTTTTCGGAGCTGACCGGCCGTACGCTGAACACTTAGCCATTAGACCACTGCGCATTTTCGTATTTCTACAGGACCTAAACCGAAGTAAAACGAAACTAGAATAACCCTGCGAGTTGGGACCGAAGGGTTATGCCCCCATCGTGGTGGGCGCCAATTGGCAGGGTGTGCGGCGTTAGTGTGGGCTCGGGAGGCTAGTGGTAGTTTCCTTGTTCCCTCGCCCGGACTCCTGCGCTCTCGGAGCAACAGGCTATTGTATGCCGACACACGGACCAGCCACGGATCATTCATCCCGGA
seq00019   AACATATTCTGCCATTTGGGATATAATCTCACCGTTGTCAGTAATAGTGCGCTCGTCAACATGGGTAACAATATCGTGCCGCGTCGGGAGGAACATGCTTCGTTATTTCGTCAACGCTATAGTATTTCTCATTCATACCCAGCGGGTCGTCTACAACAGCTTGAATGAACCGCACCCGAAAGCGACCGGTTAATGCTGAGTACCTGCCGCATCATTGAGCGGATCTCAGATAGATCCGGGCCTATCGGATGTCTCTTTGATGTAGTCCGCCATCGATTGTAGCACGGTTAAGACAAACAGCACCTTGTCAGTCGATGCCGTTGTCCTGATGGGACGGTACCCCGATACGCGTGGATGGCCTGATCCTGGAGCCGAAGATCTTCTGCACTGTGAGTTCAAAGCAAGCAGTTCGAACAAGACCCGGGCTCCTGAGGAATCCTAGGCCGAACAAGGAAGACTGGGACAGTAGATCATACTTAGAACTCCGCAAACTTGGAAGTGATTGGAAGCGAAGGTGAGACTCTGATGGGGGCACAATATTCGATAGCGTTCATTCAATAGCCTGAGCTCCTGGCACGCATAGCTAAAGAGAGGCTTCGTGGAAAGATGTTAGATAATTACGAGTTAGGATGATGGCTATCTAGTTACCTATCACGCGGCGAGATTGGGTGGCCTACTTCAGTAGGGCCACCGAACCATTGACGTATGTTCAGCCGCGACTCTCGTAGGTTGTGCATCCTAGGATCGACTGGCCCGGGGGTCACCCCGTACCGTCGAGTCGTTTAGGAGTTGGCACTAAGAAGTTTATATTGTACAGACAGGGAGTAAACTGGCTTCACTTGCGCTTTCACACCTCCTAGCAGTTTGTGGCGATAATATCGTACACACGAGAAATGGTAGTGCTCTCAACGCACAATCACTCAATTCCCACTCATTGCATTAAGGCCTGAGGGCTCATTGCACCCCGCACCGCTATCTGAGCTCTATCGTCGGAAGCTACGTAGAGTGAGTTGCCTTACACTAGAGTTGTGCGTTGGCGGCAAGATCCTGTCGGGGCAGCTGCACTTCACAGGATTTCCCTCTCGGAAGCCAGGCAGTTGGTGCTAAATGTGCTCTGAAATGAATGATAGACCCGCCTGGTACCTGTGGGAGGAGCATGCTAAATGGAGCGATGAGTCTATATTCACCACACTCGTTAGCACCAAACTTCGTACGAACGTCGACGCAGGGCTGAGATAGGTAACAAGGCGGTCCGTGTTAATTTCATTATTACGCTTAGCACTTAGCCCAGAATGCGCGATGCAGAAATCAGTTCTGTCTTAGTTTGACAAAACCGACAGAGGGTGAGAATGTCATAGTGGTCCCATTCCAGCCGAACAACATTCCGTTATAGAAGAAGAAGTCCCGACCGTGGCTAGCAAAAAGCTGGAGTCGAAACTTTAATGTCATGCACATCTGGATGTAGTTGAACTCAGTCCAAGTATGAAGATCTATCGGGGATACAAATTCCGTAGTCGATAAGAAAATGTGGACGAACCTAGCGGCGACAAGGCCAAACTGATGATTGTCATGTACCTACATCCCTCGCAATGCACAATGATCTGCGGGCGGTTTCCGGACACCCCCTCGTGGTCAAAGTATTGGCGTTAAATACATTCATGCCACAGGTGGCAGAATGTCCACAGGTATTGTTCTGACGTCAAGAATCACTGTTCGATACCAAATGCACTGTGGAACGACATTGTATCTCCAAATAGACGATACTACTCGGTGTGGTTGACAGCCTGTTGACCTCCGTAAATTAGTCTGTACTACCGCTCCTGGGAGCAAATCTCGTGCACAAGCGCGCGAGAACCTTAGGTGGGATAATCGGGGGATCAATGTAATACAAGTATACGCGTGACCAGCTAAGCTGTAGTAGCAGTGTACAATCTGACTAGTGAGCCTGTTTGGTCGACCCCGACACGCATTAATATGACTCCTGGTTGTGTTTTCGGAGCTGACCGGCCGTACGCTGAACACTTAGCCATTAGACCACTGCGCATTTTCGTATTTCTACAGGACCTAAACCGAAGTAAAACGAAACTAGAATAACCCTGCGAGTTGGGACCGAAGGGTTATGCCCCCATCGTGGTGGGCGCCAATTGGCAGGGTGTGCGGCGTTAGTGTGGGCTCGGGAGGCTAGTGGTAGTTTCCTTGTTCCCTCGCCCGGACTCCTGCGCTCTCGGAGCAACAGGCTATTGTATGCCGACACACGGACCAGCCACGGATCATTCATCCCGGA
seq00020   AACATATTCTGCCATTTGGGATATAATCTCACCGTTGTCAGTAATAGTGCGCTCGTCAACATGGGTAACAATATCGTGCCGCGTCGGGAGGAACATGCTTCGTTATTTCGTCAACGCTATAGTATTTCTCATTCATACCCAGCGGGTCGTCTACAACAGCTTGAATGAACCGCACCCGAAAGCGACCGGTTAATGCTGAGTACCTGCCGCATCATTGAGCGGATCTCAGATAGATCCGGGCCTATCGGATGTCTCTTTGATGTAGTCCGCCATCGATTGTAGCACGGTTAAGACAAACAGCACCTTGTCAGTCGATGCCGTTGTCCTGATGGGACGGTACCCCGATACGCGTGGATGGCCTGATCCTGGAGCCGAAGATCTTCTGCACTGTGAGTTCAAAGCAAGCAGTTCGAACAAGACCCGGGCTCCTGAGGAATCCTAGGCCGAACAAGGAAGACTGGGACAGTAGATCATACTTAGAACTCCGCAAACTTGGAAGTGATTGGAAGCGAAGGTGAGACTCTGATGGGGGCACAATATTCGATAGCGTTCATTCAATAGCCTGAGCTCCTGGCACGCATAGCTAAAGAGAGGCTTCGTGGAAAGATGTTAGATAATTACGAGTTAGGATGATGGCTATCTAGTTACCTATCACGCGGCGAGATTGGGTGGCCTACTTCAGTAGGGCCACCGAACCATTGACGTATGTTCAGCCGCGACTCTCGTAGGTTGTGCATCCTAGGATCGACTGGCCCGGGGGTCACCCCGTACCGTCGAGTCGTTTAGGAGTTGGCACTAAGAAGTTTATATTGTACAGACAGGGAGTAAACTGGCTTCACTTGCGCTTTCACACCTCCTAGCAGTTTGTGGCGATAATATCGTACACACGAGAAATGGTAGTGCTCTCAACGCACAATCACTCAATTCCCACTCATTGCATTAAGGCCTGAGGGCTCATTGCACCCCGCACCGCTATCTGAGCTCTATCGTCGGAAGCTACGTAGAGTGAGTTGCCTTACACTAGAGTTGTGCGTTGGCGGCAAGATCCTGTCGGGGCAGCTGCACTTCACAGGATTTCCCTCTCGGAAGCCAGGCAGTTGGTGCTAAATGTGCTCTGAAATGAATGATAGACCCGCCTGGTACCTGTGGGAGGAGCATGCTAAATGGAGCGATGAGTCTATATTCACCACACTCGTTAGCACCAAACTTCGTACGAACGTCGACGCAGGGCTGAGATAGGTAACAAGGCGGTCCGTGTTAATTTCATTATTACGCTTAGCACTTAGCCCAGAATGCGCGATGCAGAAATCAGTTCTGTCTTAGTTTGACAAAACCGACAGAGGGTGAGAATGTCATAGTGGTCCCATTCCAGCCGAACAACATTCCGTTATAGAAGAAGAAGTCCCGACCGTGGCTAGCAAAAAGCTGGAGTCGAAACTTTAATGTCATGCACATCTGGATGTAGTTGAACTCAGTCCAAGTATGAAGATCTATCGGGGATACAAATTCCGTAGTCGATAAGAAAATGTGGACGAACCTAGCGGCGACAAGGCCAAACTGATGATTGTCATGTACCTACATCCCTCGCAATGCACAATGATCTGCGGGCGGTTTCCGGACACCCCCTCGTGGTCAAAGTATTGGCGTTAAATACATTCATGCCACAGGTGGCAGAATGTCCACAGGTATTGTTCTGACGTCAAGAATCACTGTTCGACACCAAATGCACTGTGGAACGACATTGTATCTCCAAATAGACGATACTACTCGGTGTGGTTGACAGCCTGTTGACCTCCGTAAATTAGTCTGTACTACCGCTCCTGGGAGCAAATCTCGTGCACAAGCGCGCGAGAACCTTAGGTGGGATAATCGGGGGATCAATGTAATACAAGTATACGCGTGACCAGCTAAGCTGTAGTAGCAGTGTACAATCTGACTAGAGAGCCTGTTTGGTCGACCCCGACACGCATTAATATGACTCCTGGTTGTGTTTTCGGAGCTGACCGGCCGTACGCTGAACACTTAGCCATTAGACCACTGCGCATTTTCGTATTTCTACAGGACCTAAACCGAAGTAAAACGAAACTAGAATAACCCTGCGAGTTGGGACCGAAGGGTTATGCCCCCATCGTGGTGGGCGCCAATTGGCAGGGTGTGCGGCGTTAGTGTGGGCTCGGGAGGCTAGTGGTAGTTTCCTTGTTCCCTCGCCCGGACTCCTGCGCTCTCGGAGCAACAGGCTATTGTATGCCGACACACGGACCAGCCACGGATCATTCATCCCGGA
seq00021   AACATATTCTGCCATTTGGGATATAATCTCACCGTTGTCAGTAATAGTGCGCTCGTCAACATGGGTAACAATATCGTGCCGCGTCGGGAGGAACATGCTTCGTTATTTCGTCAACGCTATAGTATTTCTCATTCATACCCAGCGGGTCGTCTACAACAGCTTGAATGAACCGCACCCGAAAGCGACCGGTTAATGCTGAGTACCTGCCGCATCATTGAGCGGATCTCAGATAGATCCGGGCCTATCGGATGTCTCTTTGATGTAGTCCGCCATCGATTGTAGCACGGTTAAGACAAACAGCACCTTGTCAGTCGATGCCGTTGTCCTGATGGGACGGTACCCCGATACGCGTGGATGGCCTGATCCTGGAGCCGAAGATCTTCTGCACTGTGAGTTCAAAGCAAGCAGTTCGAACAAGACCCGGGCTCCTGAGGAATCCTAGGCCGAACAAGGAAGACTGGGACAGTAGATCATACTTAGAACTCCGCAAACTTGGAAGTGATTGGAAGCGAAGGTGAGACTCTGATGGGGGCACAATATTCGATAGCGTTCATTCAATAGCCTGAGCTCCTGGCACGCATAGCTAAAGAGAGGCTTCGTGGAAAGATGTTAGATAATTACGAGTTAGGATGATGGCTATCTAGTTACCTATCACGCGGCGAGATTGGGTGGCCTACTTCAGTAGGGCCACCGAACCATTGACGTATGTTCAGCCGCGACTCTCGTAGGTTGTGCATCCTAGGATCGACTGGCCCGGGGGTCACCCCGTACCGTCGAGTCGTTTAGGAGTTGGCACTAAGAAGTTTATATTGTACAGACAGGGAGTAAACTGGCTTCACTTGCGCTTTCACACCTCCTAGCAGTTTGTGGCGATAATATCGTACACACGAGAAATGGTAGTGCTCTCAACGCACAATCACTCAATTCCCACTCATTGCATTAAGGCCTGAGGGCTCATTGCACCCCGCACCGCTATCTGAGCTCTATCGTCGGAAGCTACGTAGAGTGAGTTGCCTTACACTAGAGTTGTGCGTTGGCGGCAAGATCCTGTCGGGGCAGCTGCACTTCACAGGATTTCCCTCTCGGAAGCCAGGCAGTTGGTGCTAAATGTGCTCTGAAATGAATGATAGACCCGCCTGGTACCTGTGGGAGGAGCATGCTAAATGGAGCGATGAGTCTATATTCACCACACTCGTTAGCACCAAACTTCGTACGAACGTCGACGCAGGGCTGAGATAGGTAACAAGGCGGTCCGTGTTAATTTCATTATTACGCTTAGCACTTAGCCCAGAATGCGCGATGCAGAAATCAGTTCTGTCTTAGTTTGACAAAACCGACAGAGGGTGAGAATGTCATAGTGGTCCCATTCCAGCCGAACAACATTCCGTTATAGAAGAAGAAGTCCCGACCGTGGCTAGCAAAAAGCTGGAGTCGAAACTTTAATGTCATGCACATCTGGATGTAGTTGAACTCAGTCCAAGTATGAAGATCTATCGGGGATACAAATTCCGTAGTCGATAAGAAAATGTGGACGAACCTAGCGGCGACAAGGCCAAACTGATGATTGTCATGTACCTACATCCCTCGCAATGCACAATGATCTGCGGGCGGTTTCCGGACACCCCCTCGTGGTCAAAGTATTGGCGTTAAATACATTCATGCCACAGGTGGCAGAATGTCCACAGGTATTGTTCTGACGTCAAGAATCACTGTTCGACACCAAATGCACTGTGGAACGACATTGTATCTCCAAATAGACGATACTACTCGGTGTGGTTGACAGCCTGTTGACCTCCGTAAATTAGTCTGTACTACCGCTCCTGGGAGCAAATCTCGTGCACAAGCGCGCGAGAACCTTAGGTGGGATAATCGGGGGATCAATGTAATACAAGTATACGCGTGACCAGCTAAGCTGTAGTAGCAGTGTACAATCTGACTAGAGAGCCTGTTTGGTCGACCCCGACACGCATTAATATGACTCCTGGTTGTGTTTTCGGAGCTGACCGGCCGTACGCTGAACACTTAGCCATTAGACCACTGCGCATTTTCGTATTTCTACAGGACCTAAACCGAAGTAAAACGAAACTAGAATAACCCTGCGAGTTGGGACCGAAGGGTTATGCCCCCATCGTGGTGGGCGCCAATTGGCAGGGTGTGCGGCGTTAGTGTGGGCTCGGGAGGCTAGTGGTAGTTTCCTTGTTCCCTCGCCCGGACTCCTGCGCTCTCGGAGCAACAGGCTATTGTATGCCGACACACGGACCAGCCACGGATCATTCATCCCGGA
seq00022   AACATATTCTGCCATTTGGGATATAATCTCACCGTTGTCAGTAATAGTGCGCTCGTCAACATGGGTAACAATATCGTGCCGCGTCGGGAGGAACATGCTTCGTTATTTCGTCAACGCTATAGTATTTCTCATTCATACCCAGCGGGTCGTCTACAACAGCTTGAATGAACCGCACCCGAAAGCGACCGGTTAATGCTGAGTACCTGCCGCATCATTGAGCGGATCTCAGATAGATCCGGGCCTATCGGATGTCTCTTTGATGTAGTCCGCCATCGATTGTAGCACGGTTAAGACAAACAGCACCTTGTCAGTCGATGCCGTTGTCCTGATGGGACGGTACCCCGATACGCGTGGATGGCCTGATCCTGGAGCCGAAGATCTTCTGCACTGTGAGTTCAAAGCAAGCAGTTCGAACAAGACCCGGGCTCCTGAGGAATCCTAGGCCGAACAAGGAAGACTGGGACAGTAGATCATACTTAGAACTCCGCAAACTTGGAAGTGATTGGAAGCGAAGGTGAGACTCTGATGGGGGCACAATATTCGATAGCGTTCATTCAATAGCCTGAGCTCCTGGCACGCATAGCTAAAGAGAGGCTTCGTGGAAAGATGTTAGATAATTACGAGTTAGGATGATGGCTATCTAGTTACCTATCACGCGGCGAGATTGGGTGGCCTACTTCAGTAGGGCCACCGAACCATTGACGTATGTTCAGCCGCGACTCTCGTAGGTTGTGCATCCTAGGATCGACTGGCCCGGGGGTCACCCCGTACCGTCGAGTCGTTTAGGAGTTGGCACTAAGAAGTTTATATTGTACAGACAGGGAGTAAACTGGCTTCACTTGCGCTTTCACACCTCCTAGCAGTTTGTGGCGATAATATCGTACACACGAGAAATGGTAGTGCTCTCAACGCACAATCACTCAATTCCCACTCATTGCATTAAGGCCTGAGGGCTCATTGCACCCCGCACCGCTATCTGAGCTCTATCGTCGGAAGCTACGTAGAGTGAGTTGCCTTACACTAGAGTTGTGCGTTGGCGGCAAGATCCTGTCGGGGCAGCTGCACTTCACAGGATTTCCCTCTCGGAAGCCAGGCAGTTGGTGCTAAATGTGCTCTGAAATGAATGATAGACCCGCCTGGTACCTGTGGGAGGAGCATGCTAAATGGAGCGATGAGTCTATATTCACCACACTCGTTAGCACCAAACTTCGTACGAACGTCGACGCAGGGCTGAGATAGGTAACAAGGCGGTCCGTGTTAATTTCATTATTACGCTTAGCACTTAGCCCAGAATGCGCGATGCAGAAATCAGTTCTGTCTTAGTTTGACAAAACCGACAGAGGGTGAGAATGTCATAGTGGTCCCATTCCAGCCGAACAACATTCCGTTATAGAAGAAGAAGTCCCGACCGTGGCTAGCAAAAAGCTGGAGTCGAAACTTTAATGTCATGCACATCTGGATGTAGTTGAACTCAGTCCAAGTATGAAGATCTATCGGGGATACAAATTCCGTAGTCGATAAGAAAATGTGGACGAACCTAGCGGCGACAAGGCCAAACTGATGATTGTCATGTACCTACATCCCTCGCAATGCACAATGATCTGCGGGCGGTTTCCGGACACCCCCTCGTGGTCAAAGTATTGGCGTTAAATACATTCATGCCACAGGTGGCAGAATGTCCACAGGTATTGTTCTGACGTCAAGAATCACTGTTCGACACCAAATGCACTGTGGAACGACATTGTATCTCCAAATAGACGATACTACTCGGTGTGGTTGACAGCCTGTTGACCTCCGTAAATTAGTCTGTACTACCGCTCCTGGGAGCAAATCTCGTGCACAAGCGCGCGAGAACCTTAGGTGGGATAATCGGGGGATCAATGTAATACAAGTATACGCGTGACCAGCTAAGCTGTAGTAGCAGTGTACAATCTGACTAGAGAGCCTGTTTGGTCGACCCCGACACGCATTAATATGACTCCTGGTTGTGTTTTCGGAGCTGACCGGCCGTACGCTGAACACTTAGCCATTAGACCACTGCGCATTTTCGTATTTCTACAGGACCTAAACCGAAGTAAAACGAAACTAGAATAACCCTGCGAGTTGGGACCGAAGGGTTATGCCCCCATCGTGGTGGGCGCCAATTGGCAGGGTGTGCGGCGTTAGTGTGGGCTCGGGAGGCTAGTGGTAGTTTCCTTGTTCCCTCGCCCGGACTCCTGCGCTCTCGGAGCAACAGGCTATTGTATGCCGACACACGGACCAGCCACGGATCATTCATCCCGGA
seq00023   AACATATTCTGCCATTTGGGATATAATCTCACCGTTGTCAGTAATAGTGCGCTCGTCAACATGGGTAACAATATCGTGCCGCGTCGGGAGGAACATGCTTCGTTATTTCGTCAACGCTATAGTATTTCTCATTCATACCCAGCGGGTCGTCTACAACAGCTTGAATGAACCGCACCCGAAAGCGACCGGTTAATGCTGAGTACCTGCCGCATCATTGAGCGGATCTCAGATAGATCCGGGCCTATCGGATGTCTCTTTGATGTAGTCCGCCATCGATTGTAGCACGGTTAAGACAAACAGCACCTTGTCAGTCGATGCCGTTGTCCTGATGGGACGGTACCCCGATACGCGTGGATGGCCTGATCCTGGAGCCGAAGATCTTCTGCACTGTGAGTTCAAAGCAAGCAGTTCGAACAAGACCCGGGCTCCTGAGGAATCCTAGGCCGAACAAGGAAGACTGGGACAGTAGATCATACTTAGAACTCCGCAAACTTGGAAGTGATTGGAAGCGAAGGTGAGACTCTGATGGGGGCACAATATTCGATAGCGTTCATTCAATAGCCTGAGCTCCTGGCACGCATAGCTAAAGAGAGGCTTCGTGGAAAGATGTTAGATAATTACGAGTTAGGATGATGGCTATCTAGTTACCTATCACGCGGCGAGATTGGGTGGCCTACTTCAGTAGGGCCACCGAACCATTGACGTATGTTCAGCCGCGACTCTCGTAGGTTGTGCATCCTAGGATCGACTGGCCCGGGGGTCACCCCGTACCGTCGAGTCGTTTAGGAGTTGGCACTAAGAAGTTTATATTGTACAGACAGGGAGTAAACTGGCTTCACTTGCGCTTTCACACCTCCTAGCAGTTTGTGGCGATAATATCGTACACACGAGAAATGGTAGTGCTCTCAACGCACAATCACTCAATTCCCACTCATTGCATTAAGGCCTGAGGGCTCATTGCACCCCGCACCGCTATCTGAGCTCTATCGTCGGAAGCTACGTAGAGTGAGTTGCCTTACACTAGAGTTGTGCGTTGGCGGCAAGATCCTGTCGGGGCAGCTGCACTTCACAGGATTTCCCTCTCGGAAGCCAGGCAGTTGGTGCTAAATGTGCTCTGAAATGAATGATAGACCCGCCTGGTACCTGTGGGAGGAGCATGCTAAATGGAGCGATGAGTCTATATTCACCACACTCGTTAGCACCAAACTTCGTACGAACGTCGACGCAGGGCTGAGATAGGTAACAAGGCGGTCCGTGTTAATTTCATTATTACGCTTAGCACTTAGCCCAGAATGCGCGATGCAGAAATCAGTTCTGTCTTAGTTTGACAAAACCGACAGAGGGTGAGAATGTCATAGTGGTCCCATTCCAGCCGAACAACATTCCGTTATAGAAGAAGAAGTCCCGACCGTGGCTAGCAAAAAGCTGGAGTCGAAACTTTAATGTCATGCACATCTGGATGTAGTTGAACTCAGTCCAAGTATGAAGATCTATCGGGGATACAAATTCCGTAGTCGATAAGAAAATGTGGACGAACCTAGCGGCGACAAGGCCAAACTGATGATTGTCATGTACCTACATCCCTCGCAATGCACAATGATCTGCGGGCGGTTTCCGGACACCCCCTCGTGGTCAAAGTATTGGCGTTAAATACATTCATGCCACAGGTGGCAGAATGTCCACAGGTATTGTTCTGACGTCAAGAATCACTGTTCGACACCAAATGCACTGTGGAACGACATTGTATCTCCAAATAGACGATACTACTCGGTGTGGTTGACAGCCTGTTGACCTCCGTAAATTAGTCTGTACTACCGCTCCTGGGAGCAAATCTCGTGCACAAGCGCGCGAGAACCTTAGGTGGGATAATCGGGGGATCAATGTAATACAAGTATACGCGTGACCAGCTAAGCTGTAGTAGCAGTGTACAATCTGACTAGAGAGCCTGTTTGGTCGACCCCGACACGCATTAATATGACTCCTGGTTGTGTTTTCGGAGCTGACCGGCCGTACGCTGAACACTTAGCCATTAGACCACTGCGCATTTTCGTATTTCTACAGGACCTAAACCGAAGTAAAACGAAACTAGAATAACCCTGCGAGTTGGGACCGAAGGGTTATGCCCCCATCGTGGTGGGCGCCAATTGGCAGGGTGTGCGGCGTTAGTGTGGGCTCGGGAGGCTAGTGGTAGTTTCCTTGTTCCCTCGCCCGGACTCCTGCGCTCTCGGAGCAACAGGCTATTGTATGCCGACACACGGACCAGCCACGGATCATTCATCCCGGA
seq00024   AACATATTCTGCCATTTGGGATATAATCTCACCGTTGTCAGTAATAGTGCGCTCGTCAACATGGGTAACAATATCGTGCCGCGTCGGGAGGAACATGCTTCGTTATTTCGTCAACGCTATAGTATTTCTCATTCATACCCAGCGGGTCGTCTACAACAGCTTGAATGAACCGCACCCGAAAGCGACCGGTTAATGCTGAGTACCTGCCGCATCATTGAGCGGATCTCAGATAGATCCGGGCCTATCGGATGTCTCTTTGATGTAGTCCGCCATCGATTGTAGCACGGTTAAGACAAACAGCACCTTGTCAGTCGATGCCGTTGTCCTGATGGGACGGTACCCCGATACGCGTGGATGGCCTGATCCTGGAGCCGAAGATCTTCTGCACTGTGAGTTCAAAGCAAGCAGTTCGAACAAGACCCGGGCTCCTGAGGAATCCTAGGCCGAACAAGGAAGACTGGGACAGTAGATCATACTTAGAACTCCGCAAACTTGGAAGTGATTGGAAGCGAAGGTGAGACTCTGATGGGGGCACAATATTCGATAGCGTTCATTCAATAGCCTGAGCTCCTGGCACGCATAGCTAAAGAGAGGCTTCGTGGAAAGATGTTAGATAATTACGAGTTAGGATGATGGCTATCTAGTTACCTATCACGCGGCGAGATTGGGTGGCCTACTTCAGTAGGGCCACCGAACCATTGACGTATGTTCAGCCGCGACTCTCGTAGGTTGTGCATCCTAGGATCGACTGGCCCGGGGGTCACCCCGTACCGTCGAGTCGTTTAGGAGTTGGCACTAAGAAGTTTATATTGTACAGACAGGGAGTAAACTGGCTTCACTTGCGCTTTCACACCTCCTAGCAGTTTGTGGCGATAATATCGTACACACGAGAAATGGTAGTGCTCTCAACGCACAATCACTCAATTCCCACTCATTGCATTAAGGCCTGAGGGCTCATTGCACCCCGCACCGCTATCTGAGCTCTATCGTCGGAAGCTACGTAGAGTGAGTTGCCTTACACTAGAGTTGTGCGTTGGCGGCAAGATCCTGTCGGGGCAGCTGCACTTCACAGGATTTCCCTCTCGGAAGCCAGGCAGTTGGTGCTAAATGTGCTCTGAAATGAATGATAGACCCGCCTGGTACCTGTGGGAGGAGCATGCTAAATGGAGCGATGAGTCTATATTCACCACACTCGTTAGCACCAAACTTCGTACGAACGTCGACGCAGGGCTGAGATAGGTAACAAGGCGGTCCGTGTTAATTTCATTATTACGCTTAGCACTTAGCCCAGAATGCGCGATGCAGAAATCAGTTCTGTCTTAGTTTGACAAAACCGACAGAGGGTGAGAATGTCATAGTGGTCCCATTCCAGCCGAACAACATTCCGTTATAGAAGAAGAAGTCCCGACCGTGGCTAGCAAAAAGCTGGAGTCGAAACTTTAATGTCATGCACATCTGGATGTAGTTGAACTCAGTCCAAGTATGAAGATCTATCGGGGATACAAATTCCGTAGTCGATAAGAAAATGTGGACGAACCTAGCGGCGACAAGGCCAAACTGATGATTGTCATGTACCTACATCCCTCGCAATGCACAATGATCTGCGGGCGGTTTCCGGACACCCCCTCGTGGTCAAAGTATTGGCGTTAAATACATTCATGCCACAGGTGGCAGAATGTCCACAGGTATTGTTCTGACGTCAAGAATCACTGTTCGACACCAAATGCACTGTGGAACGACATTGTATCTCCAAATAGACGATACTACTCGGTGTGGTTGACAGCCTGTTGACCTCCGTAAATTAGTCTGTACTACCGCTCCTGGGAGCAAATCTCGTGCACAAGCGCGCGAGAACCTTAGGTGGGATAATCGGGGGATCAATGTAATACAAGTATACGCGTGACCAGCTAAGCTGTAGTAGCAGTGTACAATCTGACTAGTGAGCCTGTTTGGTCGACCCCGACACGCATTAATATGACTCCTGGTTGTGTTTTCGGAGCTGACCGGCCGTACGCTGAACACTTAGCCATTAGACCACTGCGCATTTTCGTATTTCTACAGGACCTAAACCGAAGTAAAACGAAACTAGAATAACCCTGCGAGTTGGGACCGAAGGGTTATGCCCCCATCGTGGTGGGCGCCAATTGGCAGGGTGTGCGGCGTTAGTGTGGGCTCGGGAGGCTAGTGGTAGTTTCCTTGTTCCCTCGCCCGGACTCCTGCGCTCTCGGAGCAACAGGCTATTGTATGCCGACACACGGACCAGCCACGGATCATTCATCCCGGA
seq00025   AACATATTCTGCCATTTGGGATATAATCTCACCGTTGTCAGTAATAGTGCGCTCGTCAACATGGGTAACAATATCGTGCCGCGTCGGGAGGAACATGCTTCGTTATTTCGTCAACGCTATAGTATTTCTCATTCATACCCAGCGGGTCGTCTACAACAGCTTGAATGAACCGCACCCGAAAGCGACCGGTTAATGCTGAGTACCTGCCGCATCATTGAGCGGATCTCAGATAGATCCGGGCCTATCGGATGTCTCTTTGATGTAGTCCGCCATCGATTGTAGCACGGTTAAGACAAACAGCACCTTGTCAGTCGATGCCGTTGTCCTGATGGGACGGTACCCCGATACGCGTGGATGGCCTGATCCTGGAGCCGAAGATCTTCTGCACTGTGAGTTCAAAGCAAGCAGTTCGAACAAGACCCGGGCTCCTGAGGAATCCTAGGCCGAACAAGGAAGACTGGGACAGTAGATCATACTTAGAACTCCGCAAACTTGGAAGTGATTGGAAGCGAAGGTGAGACTCTGATGGGGGCACAATATTCGATAGCGTTCATTCAATAGCCTGAGCTCCTGGCACGCATAGCTAAAGAGAGGCTTCGTGGAAAGATGTTAGATAATTACGAGTTAGGATGATGGCTATCTAGTTACCTATCACGCGGCGAGATTGGGTGGCCTACTTCAGTAGGGCCACCGAACCATTGACGTATGTTCAGCCGCGACTCTCGTAGGTTGTGCATCCTAGGATCGACTGGCCCGGGGGTCACCCCGTACCGTCGAGTCGTTTAGGAGTTGGCACTAAGAAGTTTATATTGTACAGACAGGGAGTAAACTGGCTTCACTTGCGCTTTCACACCTCCTAGCAGTTTGTGGCGATAATATCGTACACACGAGAAATGGTAGTGCTCTCAACGCACAATCACTCAATTCCCACTCATTGCATTAAGGCCTGAGGGCTCATTGCACCCCGCACCGCTATCTGAGCTCTATCGTCGGAAGCTACGTAGAGTGAGTTGCCTTACACTAGAGTTGTGCGTTGGCGGCAAGATCCTGTCGGGGCAGCTGCACTTCACAGGATTTCCCTCTCGGAAGCCAGGCAGTTGGTGCTAAATGTGCTCTGAAATGAATGATAGACCCGCCTGGTACCTGTGGGAGGAGCATGCTAAATGGAGCGATGAGTCTATATTCACCACACTCGTTAGCACCAAACTTCGTACGAACGTCGACGCAGGGCTGAGATAGGTAACAAGGCGGTCCGTGTTAATTTCATTATTACGCTTAGCACTTAGCCCAGAATGCGCGATGCAGAAATCAGTTCTGTCTTAGTTTGACAAAACCGACAGAGGGTGAGAATGTCATAGTGGTCCCATTCCAGCCGAACAACATTCCGTTATAGAAGAAGAAGTCCCGACCGTGGCTAGCAAAAAGCTGGAGTCGAAACTTTAATGTCATGCACATCTGGATGTAGTTGAACTCAGTCCAAGTATGAAGATCTATCGGGGATACAAATTCCGTAGTCGATAAGAAAATGTGGACGAACCTAGCGGCGACAAGGCCAAACTGATGATTGTCATGTACCTACATCCCTCGCAATGCACAATGATCTGCGGGCGGTTTCCGGACACCCCCTCGTGGTCAAAGTATTGGCGTTAAATACATTCATGCCACAGGTGGCAGAATGTCCACAGGTATTGTTCTGACGTCAAGAATCACTGTTCGACACCAAATGCACTGTGGAACGACATTGTATCTCCAAATAGACGATACTACTCGGTGTGGTTGACAGCCTGTTGACCTCCGTAAATTAGTCTGTACTACCGCTCCTGGGAGCAAATCTCGTGCACAAGCGCGCGAGAACCTTAGGTGGGATAATCGGGGGATCAATGTAATACAAGTATACGCGTGACCAGCTAAGCTGTAGTAGCAGTGTACAATCTGACTAGTGAGCCTGTTTGGTCGACCCCGACACGCATTAATATGACTCCTGGTTGTGTTTTCGGAGCTGACCGGCCGTACGCTGAACACTTAGCCATTAGACCACTGCGCATTTTCGTATTTCTACAGGACCTAAACCGAAGTAAAACGAAACTAGAATAACCCTGCGAGTTGGGACCGAAGGGTTATGCCCCCATCGTGGTGGGCGCCAATTGGCAGGGTGTGCGGCGTTAGTGTGGGCTCGGGAGGCTAGTGGTAGTTTCCTTGTTCCCTCGCCCGGACTCCTGCGCTCTCGGAGCAACAGGCTATTGTATGCCGACACACGGACCAGCCACGGATCATTCATCCCGGA
seq00026   AACATATTCTGCCATTTGGGATATAATCTCACCGTTGTCAGTAATAGTGCGCTCGTCAACATGGGTAACAATATCGTGCCGCGTCGGGAGGAACATGCTTCGTTATTTCGTCAACGCTATAGTATTTCTCATTCATACCCAGCGGGTCGTCTACAACAGCTTGAATGAACCGCACCCGAAAGCGACCGGTTAATGCTGAGTACCTGCCGCATCATTGAGCGGATCTCAGATAGATCCGGGCCTATCGGATGTCTCTTTGATGTAGTCCGCCATCGATTGTAGCACGGTTAAGACAAACAGCACCTTGTCAGTCGATGCCGTTGTCCTGATGGGACGGTACCCCGATACGCGTGGATGGCCTGATCCTGGAGCCGAAGATCTTCTGCACTGTGAGTTCAAAGCAAGCAGTTCGAACAAGACCCGGGCTCCTGAGGAATCCTAGGCCGAACAAGGAAGACTGGGACAGTAGATCATACTTAGAACTCCGCAAACTTGGAAGTGATTGGAAGCGAAGGTGAGACTCTGATGGGGGCACAATATTCGATAGCGTTCATTCAATAGCCTGAGCTCCTGGCACGCATAGCTAAAGAGAGGCTTCGTGGAAAGATGTTAGATAATTACGAGTTAGGATGATGGCTATCTAGTTACCTATCACGCGGCGAGATTGGGTGGCCTACTTCAGTAGGGCCACCGAACCATTGACGTATGTTCAGCCGCGACTCTCGTAGGTTGTGCATCCTAGGATCGACTGGCCCGGGGGTCACCCCGTACCGTCGAGTCGTTTAGGAGTTGGCACTAAGAAGTTTATATTGTACAGACAGGGAGTAAACTGGCTTCACTTGCGCTTTCACACCTCCTAGCAGTTTGTGGCGATAATATCGTACACACGAGAAATGGTAGTGCTCTCAACGCACAATCACTCAATTCCCACTCATTGCATTAAGGCCTGAGGGCTCATTGCACCCCGCACCGCTATCTGAGCTCTATCGTCGGAAGCTACGTAGAGTGAGTTGCCTTACACTAGAGTTGTGCGTTGGCGGCAAGATCCTGTCGGGGCAGCTGCACTTCACAGGATTTCCCTCTCGGAAGCCAGGCAGTTGGTGCTAAATGTGCTCTGAAATGAATGATAGACCCGCCTGGTACCTGTGGGAGGAGCATGCTAAATGGAGCGATGAGTCTATATTCACCACACTCGTTAGCACCAAACTTCGTACGAACGTCGACGCAGGGCTGAGATAGGTAACAAGGCGGTCCGTGTTAATTTCATTATTACGCTTAGCACTTAGCCCAGAATGCGCGATGCAGAAATCAGTTCTGTCTTAGTTTGACAAAACCGACAGAGGGTGAGAATGTCATAGTGGTCCCATTCCAGCCGAACAACATTCCGTTATAGAAGAAGAAGTCCCGACCGTGGCTAGCAAAAAGCTGGAGTCGAAACTTTAATGTCATGCACATCTGGATGTAGTTGAACTCAGTCCAAGTATGAAGATCTATCGGGGATACAAATTCCGTAGTCGATAAGAAAATGTGGACGAACCTAGCGGCGACAAGGCCAAACTGATGATTGTCATGTACCTACATCCCTCGCAATGCACAATGATCTGCGGGCGGTTTCCGGACACCCCCTCGTGGTCAAAGTATTGGCGTTAAATACATTCATGCCACAGGTGGCAGAATGTCCACAGGTATTGTTCTGACGTCAAGAATCACTGTTCGACACCAAATGCACTGTGGAACGACATTGTATCTCCAAATAGACGATACTACTCGGTGTGGTTGACAGCCTGTTGACCTCCGTAAATTAGTCTGTACTACCGCTCCTGGGAGCAAATCTCGTGCACAAGCGCGCGAGAACCTTAGGTGGGATAATCGGGGGATCAATGTAATACAAGTATACGCGTGACCAGCTAAGCTGTAGTAGCAGTGTACAATCTGACTAGAGAGCCTGTTTGGTCGACCCCGACACGCATTAATATGACTCCTGGTTGTGTTTTCGGAGCTGACCGGCCGTACGCTGAACACTTAGCCATTAGACCACTGCGCATTTTCGTATTTCTACAGGACCTAAACCGAAGTAAAACGAAACTAGAATAACCCTGCGAGTTGGGACCGAAGGGTTATGCCCCCATCGTGGTGGGCGCCAATTGGCAGGGTGTGCGGCGTTAGTGTGGGCTCGGGAGGCTAGTGGTAGTTTCCTTGTTCCCTCGCCCGGACTCCTGCGCTCTCGGAGCAACAGGCTATTGTATGCCGACACACGGACCAGCCACGGATCATTCATCCCGGA
seq00027   AACATATTCTGCCATTTGGGATATAATCTCACCGTTGTCAGTAATAGTGCGCTCGTCAACATGGGTAACAATATCGTGCCGCGTCGGGAGGAACATGCTTCGTTATTTCGTCAACGCTATAGTATTTCTCATTCATACCCAGCGGGTCGTCTACAACAGCTTGAATGAACCGCACCCGAAAGCGACCGGTTAATGCTGAGTACCTGCCGCATCATTGAGCGGATCTCAGATAGATCCGGGCCTATCGGATGTCTCTTTGATGTAGTCCGCCATCGATTGTAGCACGGTTAAGACAAACAGCACCTTGTCAGTCGATGCCGTTGTCCTGATGGGACGGTACCCCGATACGCGTGGATGGCCTGATCCTGGAGCCGAAGATCTTCTGCACTGTGAGTTCAAAGCAAGCAGTTCGAACAAGACCCGGGCTCCTGAGGAATCCTAGGCCGAACAAGGAAGACTGGGACAGTAGATCATACTTAGAACTCCGCAAACTTGGAAGTGATTGGAAGCGAAGGTGAGACTCTGATGGGGGCACAATATTCGATAGCGTTCATTCAATAGCCTGAGCTCCTGGCACGCATAGCTAAAGAGAGGCTTCGTGGAAAGATGTTAGATAATTACGAGTTAGGATGATGGCTATCTAGTTACCTATCACGCGGCGAGATTGGGTGGCCTACTTCAGTAGGGCCACCGAACCATTGACGTATGTTCAGCCGCGACTCTCGTAGGTTGTGCATCCTAGGATCGACTGGCCCGGGGGTCACCCCGTACCGTCGAGTCGTTTAGGAGTTGGCACTAAGAAGTTTATATTGTACAGACAGGGAGTAAACTGGCTTCACTTGCGCTTTCACACCTCCTAGCAGTTTGTGGCGATAATATCGTACACACGAGAAATGGTAGTGCTCTCAACGCACAATCACTCAATTCCCACTCATTGCATTAAGGCCTGAGGGCTCATTGCACCCCGCACCGCTATCTGAGCTCTATCGTCGGAAGCTACGTAGAGTGAGTTGCCTTACACTAGAGTTGTGCGTTGGCGGCAAGATCCTGTCGGGGCAGCTGCACTTCACAGGATTTCCCTCTCGGAAGCCAGGCAGTTGGTGCTAAATGTGCTCTGAAATGAATGATAGACCCGCCTGGTACCTGTGGGAGGAGCATGCTAAATGGAGCGATGAGTCTATATTCACCACACTCGTTAGCACCAAACTTCGTACGAACGTCGACGCAGGGCTGAGATAGGTAACAAGGCGGTCCGTGTTAATTTCATTATTACGCTTAGCACTTAGCCCAGAATGCGCGATGCAGAAATCAGTTCTGTCTTAGTTTGACAAAACCGACAGAGGGTGAGAATGTCATAGTGGTCCCATTCCAGCCGAACAACATTCCGTTATAGAAGAAGAAGTCCCGACCGTGGCTAGCAAAAAGCTGGAGTCGAAACTTTAATGTCATGCACATCTGGATGTAGTTGAACTCAGTCCAAGTATGAAGATCTATCGGGGATACAAATTCCGTAGTCGATAAGAAAATGTGGACGAACCTAGCGGCGACAAGGCCAAACTGATGATTGTCATGTACCTACATCCCTCGCAATGCACAATGATCTGCGGGCGGTTTCCGGACACCCCCTCGTGGTCAAAGTATTGGCGTTAAATACATTCATGCCACAGGTGGCAGAATGTCCACAGGTATTGTTCTGACGTCAAGAATCACTGTTCGACACCAAATGCACTGTGGAACGACATTGTATCTCCAAATAGACGATACTACTCGGTGTGGTTGACAGCCTGTTGACCTCCGTAAATTAGTCTGTACTACCGCTCCTGGGAGCAAATCTCGTGCACAAGCGCGCGAGAACCTTAGGTGGGATAATCGGGGGATCAATGTAATACAAGTATACGCGTGACCAGCTAAGCTGTAGTAGCAGTGTACAATCTGACTAGAGAGCCTGTTTGGTCGACCCCGACACGCATTAATATGACTCCTGGTTGTGTTTTCGGAGCTGACCGGCCGTACGCTGAACACTTAGCCATTAGACCACTGCGCATTTTCGTATTTCTACAGGACCTAAACCGAAGTAAAACGAAACTAGAATAACCCTGCGAGTTGGGACCGAAGGGTTATGCCCCCATCGTGGTGGGCGCCAATTGGCAGGGTGTGCGGCGTTAGTGTGGGCTCGGGAGGCTAGTGGTAGTTTCCTTGTTCCCTCGCCCGGACTCCTGCGCTCTCGGAGCAACAGGCTATTGTATGCCGACACACGGACCAGCCACGGATCATTCATCCCGGA
seq00028   AACATATTCTGCCATTTGGGATATAATCTCACCGTTGTCAGTAATAGTGCGCTCGTCAACATGGGTAACAATATCGTGCCGCGTCGGGAGGAACATGCTTCGTTATTTCGTCAACGCTATAGTATTTCTCATTCATACCCAGCGGGTCGTCTACAACAGCTTGAATGAACCGCACCCGAAAGCGACCGGTTAATGCTGAGTACCTGCCGCATCATTGAGCGGATCTCAGATAGATCCGGGCCTATCGGATGTCTCTTTGATGTAGTCCGCCATCGATTGTAGCACGGTTAAGACAAACAGCACCTTGTCAGTCGATGCCGTTGTCCTGATGGGACGGTACCCCGATACGCGTGGATGGCCTGATCCTGGAGCCGAAGATCTTCTGCACTGTGAGTTCAAAGCAAGCAGTTCGAACAAGACCCGGGCTCCTGAGGAATCCTAGGCCGAACAAGGAAGACTGGGACAGTAGATCATACTTAGAACTCCGCAAACTTGGAAGTGATTGGAAGCGAAGGTGAGACTCTGATGGGGGCACAATATTCGATAGCGTTCATTCAATAGCCTGAGCTCCTGGCACGCATAGCTAAAGAGAGGCTTCGTGGAAAGATGTTAGATAATTACGAGTTAGGATGATGGCTATCTAGTTACCTATCACGCGGCGAGATTGGGTGGCCTACTTCAGTAGGGCCACCGAACCATTGACGTATGTTCAGCCGCGACTCTCGTAGGTTGTGCATCCTAGGATCGACTGGCCCGGGGGTCACCCCGTACCGTCGAGTCGTTTAGGAGTTGGCACTAAGAAGTTTATATTGTACAGACAGGGAGTAAACTGGCTTCACTTGCGCTTTCACACCTCCTAGCAGTTTGTGGCGATAATATCGTACACACGAGAAATGGTAGTGCTCTCAACGCACAATCACTCAATTCCCACTCATTGCATTAAGGCCTGAGGGCTCATTGCACCCCGCACCGCTATCTGAGCTCTATCGTCGGAAGCTACGTAGAGTGAGTTGCCTTACACTAGAGTTGTGCGTTGGCGGCAAGATCCTGTCGGGGCAGCTGCACTTCACAGGATTTCCCTCTCGGAAGCCAGGCAGTTGGTGCTAAATGTGCTCTGAAATGAATGATAGACCCGCCTGGTACCTGTGGGAGGAGCATGCTAAATGGAGCGATGAGTCTATATTCACCACACTCGTTAGCACCAAACTTCGTACGAACGTCGACGCAGGGCTGAGATAGGTAACAAGGCGGTCCGTGTTAATTTCATTATTACGCTTAGCACTTAGCCCAGAATGCGCGATGCAGAAATCAGTTCTGTCTTAGTTTGACAAAACCGACAGAGGGTGAGAATGTCATAGTGGTCCCATTCCAGCCGAACAACATTCCGTTATAGAAGAAGAAGTCCCGACCGTGGCTAGCAAAAAGCTGGAGTCGAAACTTTAATGTCATGCACATCTGGATGTAGTTGAACTCAGTCCAAGTATGAAGATCTATCGGGGATACAAATTCCGTAGTCGATAAGAAAATGTGGACGAACCTAGCGGCGACAAGGCCAAACTGATGATTGTCATGTACCTACATCCCTCGCAATGCACAATGATCTGCGGGCGGTTTCCGGACACCCCCTCGTGGTCAAAGTATTGGCGTTAAATACATTCATGCCACAGGTGGCAGAATGTCCACAGGTATTGTTCTGACGTCAAGAATCACTGTTCGATACCAAATGCACTGTGGAACGACATTGTATCTCCAAATAGACGATACTACTCGGTGTGGTTGACAGCCTGTTGACCTCCGTAAATTAGTCTGTACTACCGCTCCTGGGAGCAAATCTCGTGCACAAGCGCGCGAGAACCTTAGGTGGGATAATCGGGGGATCAATGTAATACAAGTATACGCGTGACCAGCTAAGCTGTAGTAGCAGTGTACAATCTGACTAGTGAGCCTGTTTGGTCGACCCCGACACGCATTAATATGACTCCTGGTTGTGTTTTCGGAGCTGACCGGCCGTACGCTGAACACTTAGCCATTAGACCACTGCGCATTTTCGTATTTCTACAGGACCTAAACCGAAGTAAAACGAAACTAGAATAACCCTGCGAGTTGGGACCGAAGGGTTATGCCCCCATCGTGGTGGGCGCCAATTGGCAGGGTGTGCGGCGTTAGTGTGGGCTCGGGAGGCTAGTGGTAGTTTCCTTGTTCCCTCGCCCGGACTCCTGCGCTCTCGGAGCAACAGGCTATTGTATGCCGACACACGGACCAGCCACGGATCATTCATCCCGGA
seq00029   AACATATTCTGCCATTTGGGATATAATCTCACCGTTGTCAGTAATAGTGCGCTCGTCAACATGGGTAACAATATCGTGCCGCGTCGGGAGGAACATGCTTCGTTATTTCGTCAACGCTATAGTATTTCTCATTCATACCCAGCGGGTCGTCTACAACAGCTTGAATGAACCGCACCCGAAAGCGACCGGTTAATGCTGAGTACCTGCCGCATCATTGAGCGGATCTCAGATAGATCCGGGCCTATCGGATGTCTCTTTGATGTAGTCCGCCATCGATTGTAGCACGGTTAAGACAAACAGCACCTTGTCAGTCGATGCCGTTGTCCTGATGGGACGGTACCCCGATACGCGTGGATGGCCTGATCCTGGAGCCGAAGATCTTCTGCACTGTGAGTTCAAAGCAAGCAGTTCGAACAAGACCCGGGCTCCTGAGGAATCCTAGGCCGAACAAGGAAGACTGGGACAGTAGATCATACTTAGAACTCCGCAAACTTGGAAGTGATTGGAAGCGAAGGTGAGACTCTGATGGGGGCACAATATTCGATAGCGTTCATTCAATAGCCTGAGCTCCTGGCACGCATAGCTAAAGAGAGGCTTCGTGGAAAGATGTTAGATAATTACGAGTTAGGATGATGGCTATCTAGTTACCTATCACGCGGCGAGATTGGGTGGCCTACTTCAGTAGGGCCACCGAACCATTGACGTATGTTCAGCCGCGACTCTCGTAGGTTGTGCATCCTAGGATCGACTGGCCCGGGGGTCACCCCGTACCGTCGAGTCGTTTAGGAGTTGGCACTAAGAAGTTTATATTGTACAGACAGGGAGTAAACTGGCTTCACTTGCGCTTTCACACCTCCTAGCAGTTTGTGGCGATAATATCGTACACACGAGAAATGGTAGTGCTCTCAACGCACAATCACTCAATTCCCACTCATTGCATTAAGGCCTGAGGGCTCATTGCACCCCGCACCGCTATCTGAGCTCTATCGTCGGAAGCTACGTAGAGTGAGTTGCCTTACACTAGAGTTGTGCGTTGGCGGCAAGATCCTGTCGGGGCAGCTGCACTTCACAGGATTTCCCTCTCGGAAGCCAGGCAGTTGGTGCTAAATGTGCTCTGAAATGAATGATAGACCCGCCTGGTACCTGTGGGAGGAGCATGCTAAATGGAGCGATGAGTCTATATTCACCACACTCGTTAGCACCAAACTTCGTACGAACGTCGACGCAGGGCTGAGATAGGTAACAAGGCGGTCCGTGTTAATTTCATTATTACGCTTAGCACTTAGCCCAGAATGCGCGATGCAGAAATCAGTTCTGTCTTAGTTTGACCAAACCGACAGAGGGTGAGAATGTCATAGTGGTCCCATTCCAGCCGAACAACATTCCGTTATAGAAGAAGAAGTCCCGACCGTGGCTAGCAAAAAGCTGGAGTCGAAACTTTAATGTCATGCACATCTGGATGTAGTTGAACTCAGTCCAAGTATGAAGATCTATCGGGGATACAAATTCCGTAGTCGATAAGAAAATGTGGACGAACCTAGCGGCGACAAGGCCAAACTGATGATTGTCATGTACCTACATCCCTCGCAATGCACAATGATCTGCGGGCGGTTTCCGGACACCCCCTCGTGGTCAAAGTATTGGCGTTAAATACATTCATGCCACAGGTGGCAGAATGTCCACAGGTATTGTTCTGACGTCAAGAATCACTGTTCGACACCAAATGCACTGTGGAACGACATTGTATCTCCAAATAGACGATACTACTCGGTGTGGTTGACAGCCTGTTGACCTCCGTAAATTAGTCTGTACTACCGCTCCTGGGAGCAAATCTCGTGCACAAGCGCGCGAGAACCTTAGGTGGGATAATCGGGGGATCAATGTAATACAAGTATACGCGTGACCAGCTAAGCTGTAGTAGCAGTGTACAATCTGACTAGAGAGCCTGTTTGGTCGACCCCGACACGCATTAATATGACTCCTGGTTGTGTTTTCGGAGCTGACCGGCCGTACGCTGAACACTTAGCCATTAGACCACTGCGCATTTTCGTATTTCTACAGGACCTAAACCGAAGTAAAACGAAACTAGAATAACCCTGCGAGTTGGGACCGAAGGGTTATGCCCCCATCGTGGTGGGCGCCAATTGGCAGGGTGTGCGGCGTTAGTGTGGGCTCGGGAGGCTAGTGGTAGTTTCCTTGTTCCCTCGCCCGGACTCCTGCGCTCTCGGAGCAACAGGCTATTGTATGCCGACACACGGACCAGCCACGGATCATTCATCCCGGA
seq00030   AACATATTCTGCCATTTGGGATATAATCTCACCGTTGTCAGTAATAGTGCGCTCGTCAACATGGGTAACAATATCGTGCCGCGTCGGGAGGAACATGCTTCGTTATTTCGTCAACGCTATAGTATTTCTCATTCATACCCAGCGGGTCGTCTACAACAGCTTGAATGAACCGCACCCGAAAGCGACCGGTTAATGCTGAGTACCTGCCGCATCATTGAGCGGATCTCAGATAGATCCGGGCCTATCGGATGTCTCTTTGATGTAGTCCGCCATCGATTGTAGCACGGTTAAGACAAACAGCACCTTGTCAGTCGATGCCGTTGTCCTGATGGGACGGTACCCCGATACGCGTGGATGGCCTGATCCTGGAGCCGAAGATCTTCTGCACTGTGAGTTCAAAGCAAGCAGTTCGAACAAGACCCGGGCTCCTGAGGAATCCTAGGCCGAACAAGGAAGACTGGGACAGTAGATCATACTTAGAACTCCGCAAACTTGGAAGTGATTGGAAGCGAAGGTGAGACTCTGATGGGGGCACAATATTCGATAGCGTTCATTCAATAGCCTGAGCTCCTGGCACGCATAGCTAAAGAGAGGCTTCGTGGAAAGATGTTAGATAATTACGAGTTAGGATGATGGCTATCTAGTTACCTATCACGCGGCGAGATTGGGTGGCCTACTTCAGTAGGGCCACCGAACCATTGACGTATGTTCAGCCGCGACTCTCGTAGGTTGTGCATCCTAGGATCGACTGGCCCGGGGGTCACCCCGTACCGTCGAGTCGTTTAGGAGTTGGCACTAAGAAGTTTATATTGTACAGACAGGGAGTAAACTGGCTTCACTTGCGCTTTCACACCTCCTAGCAGTTTGTGGCGATAATATCGTACACACGAGAAATGGTAGTGCTCTCAACGCACAATCACTCAATTCCCACTCATTGCATTAAGGCCTGAGGGCTCATTGCACCCCGCACCGCTATCTGAGCTCTATCGTCGGAAGCTACGTAGAGTGAGTTGCCTTACACTAGAGTTGTGCGTTGGCGGCAAGATCCTGTCGGGGCAGCTGCACTTCACAGGATTTCCCTCTCGGAAGCCAGGCAGTTGGTGCTAAATGTGCTCTGAAATGAATGATAGACCCGCCTGGTACCTGTGGGAGGAGCATGCTAAATGGAGCGATGAGTCTATATTCACCACACTCGTTAGCACCAAACTTCGTACGAACGTCGACGCAGGGCTGAGATAGGTAACAAGGCGGTCCGTGTTAATTTCATTATTACGCTTAGCACTTAGCCCAGAATGCGCGATGCAGAAATCAGTTCTGTCTTAGTTTGACAAAACCGACAGAGGGTGAGAATGTCATAGTGGTCCCATTCCAGCCGAACAACATTCCGTTATAGAAGAAGAAGTCCCGACCGTGGCTAGCAAAAAGCTGGAGTCGAAACTTTAATGTCATGCACATCTGGATGTAGTTGAACTCAGTCCAAGTATGAAGATCTATCGGGGATACAAATTCCGTAGTCGATAAGAAAATGTGGACGAACCTAGCGGCGACAAGGCCAAACTGATGATTGTCATGTACCTACATCCCTCGCAATGCACAATGATCTGCGGGCGGTTTCCGGACACCCCCTCGTGGTCAAAGTATTGGCGTTAAATACATTCATGCCACAGGTGGCAGAATGTCCACAGGTATTGTTCTGACGTCAAGAATCACTGTTCGACACCAAATGCACTGTGGAACGACATTGTATCTCCAAATAGACGATACTACTCGGTGTGGTTGACAGCCTGTTGACCTCCGTAAATTAGTCTGTACTACCGCTCCTGGGAGCAAATCTCGTGCACAAGCGCGCGAGAACCTTAGGTGGGATAATCGGGGGATCAATGTAATACAAGTATACGCGTGACCAGCTAAGCTGTAGTAGCAGTGTACAATCTGACTAGTGAGCCTGTTTGGTCGACCCCGACACGCATTAATATGACTCCTGGTTGTGTTTTCGGAGCTGACCGGCCGTACGCTGAACACTTAGCCATTAGACCACTGCGCATTTTCGTATTTCTACAGGACCTAAACCGAAGTAAAACGAAACTAGAATAACCCTGCGAGTTGGGACCGAAGGGTTATGCCCCCATCGTGGTGGGCGCCAATTGGCAGGGTGTGCGGCGTTAGTGTGGGCTCGGGAGGCTAGTGGTAGTTTCCTTGTTCCCTCGCCCGGACTCCTGCGCTCTCGGAGCAACAGGCTATTGTATGCCGACACACGGACCAGCCACGGATCATTCATCCCGGA
seq00031   AACATATTCTGCCATTTGGGATATAATCTCACCGTTGTCAGTAATAGTGCGCTCGTCAACATGGGTAACAATATCGTGCCGCGTCGGGAGGAACATGCTTCGTTATTTCGTCAACGCTATAGTATTTCTCATTCATACCCAGCGGGTCGTCTACAACAGCTTGAATGAACCGCACCCGAAAGCGACCGGTTAATGCTGAGTACCTGCCGCATCATTGAGCGGATCTCAGATAGATCCGGGCCTATCGGATGTCTCTTTGATGTAGTCCGCCATCGATTGTAGCACGGTTAAGACAAACAGCACCTTGTCAGTCGATGCCGTTGTCCTGATGGGACGGTACCCCGATACGCGTGGATGGCCTGATCCTGGAGCCGAAGATCTTCTGCACTGTGAGTTCAAAGCAAGCAGTTCGAACAAGACCCGGGCTCCTGAGGAATCCTAGGCCGAACAAGGAAGACTGGGACAGTAGATCATACTTAGAACTCCGCAAACTTGGAAGTGATTGGAAGCGAAGGTGAGACTCTGATGGGGGCACAATATTCGATAGCGTTCATTCAATAGCCTGAGCTCCTGGCACGCATAGCTAAAGAGAGGCTTCGTGGAAAGATGTTAGATAATTACGAGTTAGGATGATGGCTATCTAGTTACCTATCACGCGGCGAGATTGGGTGGCCTACTTCAGTAGGGCCACCGAACCATTGACGTATGTTCAGCCGCGACTCTCGTAGGTTGTGCATCCTAGGATCGACTGGCCCGGGGGTCACCCCGTACCGTCGAGTCGTTTAGGAGTTGGCACTAAGAAGTTTATATTGTACAGACAGGGAGTAAACTGGCTTCACTTGCGCTTTCACACCTCCTAGCAGTTTGTGGCGATAATATCGTACACACGAGAAATGGTAGTGCTCTCAACGCACAATCACTCAATTCCCACTCATTGCATTAAGGCCTGAGGGCTCATTGCACCCCGCACCGCTATCTGAGCTCTATCGTCGGAAGCTACGTAGAGTGAGTTGCCTTACACTAGAGTTGTGCGTTGGCGGCAAGATCCTGTCGGGGCAGCTGCACTTCACAGGATTTCCCTCTCGGAAGCCAGGCAGTTGGTGCTAAATGTGCTCTGAAATGAATGATAGACCCGCCTGGTACCTGTGGGAGGAGCATGCTAAATGGAGCGATGAGTCTATATTCACCACACTCGTTAGCACCAAACTTCGTACGAACGTCGACGCAGGGCTGAGATAGGTAACAAGGCGGTCCGTGTTAATTTCATTATTACGCTTAGCACTTAGCCCAGAATGCGCGATGCAGAAATCAGTTCTGTCTTAGTTTGACAAAACCGACAGAGGGTGAGAATGTCATAGTGGTCCCATTCCAGCCGAACAACATTCCGTTATAGAAGAAGAAGTCCCGACCGTGGCTAGCAAAAAGCTGGAGTCGAAACTTTAATGTCATGCACATCTGGATGTAGTTGAACTCAGTCCAAGTATGAAGATCTATCGGGGATACAAATTCCGTAGTCGATAAGAAAATGTGGACGAACCTAGCGGCGACAAGGCCAAACTGATGATTGTCATGTACCTACATCCCTCGCAATGCACAATGATCTGCGGGCGGTTTCCGGACACCCCCTCGTGGTCAAAGTATTGGCGTTAAATACATTCATGCCACAGGTGGCAGAATGTCCACAGGTATTGTTCTGACGTCAAGAATCACTGTTCGACACCAAATGCACTGTGGAACGACATTGTATCTCCAAATAGACGATACTACTCGGTGTGGTTGACAGCCTGTTGACCTCCGTAAATTAGTCTGTACTACCGCTCCTGGGAGCAAATCTCGTGCACAAGCGCGCGAGAACCTTAGGTGGGATAATCGGGGGATCAATGTAATACAAGTATACGCGTGACCAGCTAAGCTGTAGTAGCAGTGTACAATCTGACTAGTGAGCCTGTTTGGTCGACCCCGACACGCATTAATATGACTCCTGGTTGTGTTTTCGGAGCTGACCGGCCGTACGCTGAACACTTAGCCATTAGACCACTGCGCATTTTCGTATTTCTACAGGACCTAAACCGAAGTAAAACGAAACTAGAATAACCCTGCGAGTTGGGACCGAAGGGTTATGCCCCCATCGTGGTGGGCGCCAATTGGCAGGGTGTGCGGCGTTAGTGTGGGCTCGGGAGGCTAGTGGTAGTTTCCTTGTTCCCTCGCCCGGACTCCTGCGCTCTCGGAGCAACAGGCTATTGTATGCCGACACACGGACCAGCCACGGATCATTCATCCCGGA
seq00032   AACATATTCTGCCATTTGGGATATAATCTCACCGTTGTCAGTAATAGTGCGCTCGTCAACATGGGTAACAATATCGTGCCGCGTCGGGAGGAACATGCTTCGTTATTTCGTCAACGCTATAGTATTTCTCATTCATACCCAGCGGGTCGTCTACAACAGCTTGAATGAACCGCACCCGAAAGCGACCGGTTAATGCTGAGTACCTGCCGCATCATTGAGCGGATCTCAGATAGATCCGGGCCTATCGGATGTCTCTTTGATGTAGTCCGCCATCGATTGTAGCACGGTTAAGACAAACAGCACCTTGTCAGTCGATGCCGTTGTCCTGATGGGACGGTACCCCGATACGCGTGGATGGCCTGATCCTGGAGCCGAAGATCTTCTGCACTGTGAGTTCAAAGCAAGCAGTTCGAACAAGACCCGGGCTCCTGAGGAATCCTAGGCCGAACAAGGAAGACTGGGACAGTAGATCATACTTAGAACTCCGCAAACTTGGAAGTGATTGGAAGCGAAGGTGAGACTCTGATGGGGGCACAATATTCGATAGCGTTCATTCAATAGCCTGAGCTCCTGGCACGCATAGCTAAAGAGAGGCTTCGTGGAAAGATGTTAGATAATTACGAGTTAGGATGATGGCTATCTAGTTACCTATCACGCGGCGAGATTGGGTGGCCTACTTCAGTAGGGCCACCGAACCATTGACGTATGTTCAGCCGCGACTCTCGTAGGTTGTGCATCCTAGGATCGACTGGCCCGGGGGTCACCCCGTACCGTCGAGTCGTTTAGGAGTTGGCACTAAGAAGTTTATATTGTACAGACAGGGAGTAAACTGGCTTCACTTGCGCTTTCACACCTCCTAGCAGTTTGTGGCGATAATATCGTACACACGAGAAATGGTAGTGCTCTCAACGCACAATCACTCAATTCCCACTCATTGCATTAAGGCCTGAGGGCTCATTGCACCCCGCACCGCTATCTGAGCTCTATCGTCGGAAGCTACGTAGAGTGAGTTGCCTTACACTAGAGTTGTGCGTTGGCGGCAAGATCCTGTCGGGGCAGCTGCACTTCACAGGATTTCCCTCTCGGAAGCCAGGCAGTTGGTGCTAAATGTGCTCTGAAATGAATGATAGACCCGCCTGGTACCTGTGGGAGGAGCATGCTAAATGGAGCGATGAGTCTATATTCACCACACTCGTTAGCACCAAACTTCGTACGAACGTCGACGCAGGGCTGAGATAGGTAACAAGGCGGTCCGTGTTAATTTCATTATTACGCTTAGCACTTAGCCCAGAATGCGCGATGCAGAAATCAGTTCTGTCTTAGTTTGACAAAACCGACAGAGGGTGAGAATGTCATAGTGGTCCCATTCCAGCCGAACAACATTCCGTTATAGAAGAAGAAGTCCCGACCGTGGCTAGCAAAAAGCTGGAGTCGAAACTTTAATGTCATGCACATCTGGATGTAGTTGAACTCAGTCCAAGTATGAAGATCTATCGGGGATACAAATTCCGTAGTCGATAAGAAAATGTGGACGAACCTAGCGGCGACAAGGCCAAACTGATGATTGTCATGTACCTACATCCCTCGCAATGCACAATGATCTGCGGGCGGTTTCCGGACACCCCCTCGTGGTCAAAGTATTGGCGTTAAATACATTCATGCCACAGGTGGCAGAATGTCCACAGGTATTGTTCTGACGTCAAGAATCACTGTTCGACACCAAATGCACTGTGGAACGACATTGTATCTCCAAATAGACGATACTACTCGGTGTGGTTGACAGCCTGTTGACCTCCGTAAATTAGTCTGTACTACCGCTCCTGGGAGCAAATCTCGTGCACAAGCGCGCGAGAACCTTAGGTGGGATAATCGGGGGATCAATGTAATACAAGTATACGCGTGACCAGCTAAGCTGTAGTAGCAGTGTACAATCTGACTAGAGAGCCTGTTTGGTCGACCCCGACACGCATTAATATGACTCCTGGTTGTGTTTTCGGAGCTGACCGGCCGTACGCTGAACACTTAGCCATTAGACCACTGCGCATTTTCGTATTTCTACAGGACCTAAACCGAAGTAAAACGAAACTAGAATAACCCTGCGAGTTGGGACCGAAGGGTTATGCCCCCATCGTGGTGGGCGCCAATTGGCAGGGTGTGCGGCGTTAGTGTGGGCTCGGGAGGCTAGTGGTAGTTTCCTTGTTCCCTCGCCCGGACTCCTGCGCTCTCGGAGCAACAGGCTATTGTATGCCGACACACGGACCAGCCACGGATCATTCATCCCGGA
seq00033   AACATATTCTGCCATTTGGGATATAATCTCACCGTTGTCAGTAATAGTGCGCTCGTCAACATGGGTAACAATATCGTGCCGCGTCGGGAGGAACATGCTTCGTTATTTCGTCAACGCTATAGTATTTCTCATTCATACCCAGCGGGTCGTCTACAACAGCTTGAATGAACCGCACCCGAAAGCGACCGGTTAATGCTGAGTACCTGCCGCATCATTGAGCGGATCTCAGATAGATCCGGGCCTATCGGATGTCTCTTTGATGTAGTCCGCCATCGATTGTAGCACGGTTAAGACAAACAGCACCTTGTCAGTCGATGCCGTTGTCCTGATGGGACGGTACCCCGATACGCGTGGATGGCCTGATCCTGGAGCCGAAGATCTTCTGCACTGTGAGTTCAAAGCAAGCAGTTCGAACAAGACCCGGGCTCCTGAGGAATCCTAGGCCGAACAAGGAAGACTGGGACAGTAGATCATACTTAGAACTCCGCAAACTTGGAAGTGATTGGAAGCGAAGGTGAGACTCTGATGGGGGCACAATATTCGATAGCGTTCATTCAATAGCCTGAGCTCCTGGCACGCATAGCTAAAGAGAGGCTTCGTGGAAAGATGTTAGATAATTACGAGTTAGGATGATGGCTATCTAGTTACCTATCACGCGGCGAGATTGGGTGGCCTACTTCAGTAGGGCCACCGAACCATTGACGTATGTTCAGCCGCGACTCTCGTAGGTTGTGCATCCTAGGATCGACTGGCCCGGGGGTCACCCCGTACCGTCGAGTCGTTTAGGAGTTGGCACTAAGAAGTTTATATTGTACAGACAGGGAGTAAACTGGCTTCACTTGCGCTTTCACACCTCCTAGCAGTTTGTGGCGATAATATCGTACACACGAGAAATGGTAGTGCTCTCAACGCACAATCACTCAATTCCCACTCATTGCATTAAGGCCTGAGGGCTCATTGCACCCCGCACCGCTATCTGAGCTCTATCGTCGGAAGCTACGTAGAGTGAGTTGCCTTACACTAGAGTTGTGCGTTGGCGGCAAGATCCTGTCGGGGCAGCTGCACTTCACAGGATTTCCCTCTCGGAAGCCAGGCAGTTGGTGCTAAATGTGCTCTGAAATGAATGATAGACCCGCCTGGTACCTGTGGGAGGAGCATGCTAAATGGAGCGATGAGTCTATATTCACCACACTCGTTAGCACCAAACTTCGTACGAACGTCGACGCAGGGCTGAGATAGGTAACAAGGCGGTCCGTGTTAATTTCATTATTACGCTTAGCACTTAGCCCAGAATGCGCGATGCAGAAATCAGTTCTGTCTTAGTTTGACAAAACCGACAGAGGGTGAGAATGTCATAGTGGTCCCATTCCAGCCGAACAACATTCCGTTATAGAAGAAGAAGTCCCGACCGTGGCTAGCAAAAAGCTGGAGTCGAAACTTTAATGTCATGCACATCTGGATGTAGTTGAACTCAGTCCAAGTATGAAGATCTATCGGGGATACAAATTCCGTAGTCGATAAGAAAATGTGGACGAACCTAGCGGCGACAAGGCCAAACTGATGATTGTCATGTACCTACATCCCTCGCAATGCACAATGATCTGCGGGCGGTTTCCGGACACCCCCTCGTGGTCAAAGTATTGGCGTTAAATACATTCATGCCACAGGTGGCAGAATGTCCACAGGTATTGTTCTGACGTCAAGAATCACTGTTCGATACCAAATGCACTGTGGAACGACATTGTATCTCCAAATAGACGATACTACTCGGTGTGGTTGACAGCCTGTTGACCTCCGTAAATTAGTCTGTACTACCGCTCCTGGGAGCAAATCTCGTGCACAAGCGCGCGAGAACCTTAGGTGGGATAATCGGGGGATCAATGTAATACAAGTATACGCGTGACCAGCTAAGCTGTAGTAGCAGTGTACAATCTGACTAGTGAGCCTGTTTGGTCGACCCCGACACGCATTAATATGACTCCTGGTTGTGTTTTCGGAGCTGACCGGCCGTACGCTGAACACTTAGCCATTAGACCACTGCGCATTTTCGTATTTCTACAGGACCTAAACCGAAGTAAAACGAAACTAGAATAACCCTGCGAGTTGGGACCGAAGGGTTATGCCCCCATCGTGGTGGGCGCCAATTGGCAGGGTGTGCGGCGTTAGTGTGGGCTCGGGAGGCTAGTGGTAGTTTCCTTGTTCCCTCGCCCGGACTCCTGCGCTCTCGGAGCAACAGGCTATTGTATGCCGACACACGGACCAGCCACGGATCATTCATCCCGGA
