# Supplementary material for: How Good Are Indirect Tests at Detecting Recombination in Human mtDNA?
Source: G3 (Bethesda). 2013 Jul 1;3(7):1095–104. doi: 10.1534/g3.113.006510 (PMC3704238; doi:10.1534/g3.113.006510)
Supplement: Supporting Information [file supp_g3.113.006510_FileS2.gz › SequenceData/mtDNA_ratehet&popgrowth/0/3rdbase/Infiles/0_94-new.txt]

33 2284
seq00001   GTCGGTTTCCTGACAGCGACACGAAACGAAACAGTCACTCAATATCGGATTTACAAGAGGCATCCCACACACCTACCCGATTAGTTAACTAAGATCATTAACACACATCGGTGCCCAAACTGCATGAGTCTATGGCTGTTTAAAAGAAGTAAGCACCCGTGCAATCATGACAGGACCTTATCCCTCGTAGTACACACAATCTTACAGCACATTGGTAACAAGGAGTTTGCAGTTCCGACATTAGGCATCCCATCGGGACGATCATCACTTCGTGACCAACCATCCCGAGTTGCACCGTGAAAGCTCTCTATTGGTGGTCGCAGTCGCGCGTAACTGTGAGAAGACCTAGTTACCCGAGTTTAACCATGTCGGGTTTATCTCCAGGCACCGGAACGGTTTGAAGCATAATGGTAAGCATCCGGTACCAGTTAAGGTCCGGCCCCTCGAGTAGGAGATCATTGACGCAGCCGAATTACAACTCAAAATAAGATAGAAAACGCTGGTACGAAATCCCGCATTATCGCCAACCCACTTGACACGCGGCATAGGTTGCCAGACCATAGGTCACAGATCGACCTTCACCTTTGGTGGAAGGTGCATTTCCACAATGTCAATCTACCAGGTCAGGGACATGTCTTAATGCTTAAGCCGGCCAACTCCAAGTATAATTACAATAAGCAGTACTGTGACGAGCCTATGCTGGTTTTGTTGGAAAACACGACCATACTTTACAGACCACTCTCGTGCAATAGTTCGGCGGAGACTATATATGGTGTAATATTACCTAACCTTGCATTTGGGAGCGTCGAAGGCTGCCAATGCCAAGATGGCGGTCTTGATGGAGTGTGCCGAAGTAAGATTGTTATGAAGGGATTAAAGAGCCACGGGTATGCGTCTACGCCCCCCAGCATGAAGCCTCATACATTCTCATAAGATTCACATCGTGCTAGGGAGTGAGCACCGACCTTTCCCGAGAAAGGTGGTTGACGTTTTACGAATGACGTGCAACGCCGACGTAGCGCGCTTAGGCGAAGCTAGACGTATTTAACGTTGCCAGCACCCGCATTTATCTCGTTAATGTCCATATGGAAATAGTATCATGATACATAGCCCCCAATGCGCGTGTTGTTTATGGGAGCCTGGTTAGTGCCAGGAGCAAAGGATCCACCAAACTAAGGAGCGTGAGTTCAGGTGGGACACCCCGTACCCCCCATAGAACCTGGCTTACTTCGAAACTCGGTATGCTGTCTATTCAGTACAAAGTACGTATACGCTAGTCCTGACCCGTGAATAGTATATGGGATTAAGACAAAAATGAGGCGCGTCCCTACCGGTACGCGAATGTTTCATGAGCTATTCGGCTAGGCTTTATCGGTTCCCTATTCGCTGCTGTGTTCGATGGACGTATAGGCCAGCTTCGCTCTACGTAACTCGTTTGTGTATAACAGGTTCGTCATTTAGCGCAAAGCCCGACTTCGTAGTCGCTAGGTGCTATTCCCAAACCACGCATGAAAATCATGTACACGCATATCGTGACGAGCGACAAAAGGAAAGTCAGATTTAGACGCATGTAGATCAGTGTTCACCCATGCAGAGACTATGATTGTCTGCCCGTGAAGCATGTAATGCGTAACTACGCTTAGTGCGCACCAAATGATGCCGCCAACCAGGGGTGCTCACGCTCCTACGAACTGTCGTTGCGCCTTCCAGGATCAATATCTTTATCACTAGCAAGCGAACCGAAACTGGTACCACACTTAAACTCTGTAATGCCTTCATTGCACACCCTCCCGAAACAAGTGGCTTAGTCACTTTCACTCTTTAAGAGATTTTGATAATCCTGGACAGACAACGTCGCTATACATATGCACTCAAAGTAACCTCACTTCCAGGCACCCGGGGTGCACATTCAATCACAGCAACAAGTGGCAACGACGGTCCGTCTCGCTATGCAGACTCCTCGAGTATAAGATAGTCAGGCCTACATTGCGAGACCCGATCTGGGAGGCTTTAACTGCCCCCAATTGGGTGAGCATGAGAGCTGCCAGAAAAGCCAGCGCAGTGTACAGAGTGTAGATGCATATTCGAGCGGCCGTGATTAACACCGTGGTTTTGAGGTGTTGAACTTCACAATGTGATTTTTGACAGTAGAGTTGCGTTCATATGTGGATTTTCGGAGAGAGTGGACCTATGTCCCTCCATGCATATGCTCTTTGCGTACCTATCACGGATGGTGAGTCTATACACGCTACTCGCATCCTTCGCACGTCTCACGCAGAGGCAG
seq00002   GTCGGTTTCCTGACAGCGACACGAAACGAAACAGTCACTCAATATCGGATTTACAAGAGGCATCCCACACACCTACCCGATTAGTTAACTAAGATCATTAACACACATCGGTGCCCAAACTGCATGAGTCTATGGCTGTTTAAAAGAAGTAAGCACCCGTGCAATCATGACAGGACCTTATCCCTCGTAGTACACACAATCTTACAGCACATTGGTAACAAGGAGTTTGCAGTTCCGACATTAGGCATCCCATCGGGACGATCATCACTTCGTGACCAACCATCCCGAGTTGCACCGTGAAAGCTCTCTATTGGTGGTCGCAGTCGCGCGTAACTGTGAGAAGACCTAGTTACCCGAGTTTAACCATGTCGGGTTTATCTCCAGGCACCGGAACGGTTTGAAGCATAATGGTAAGCATCCGGTACCAGTTAAGGTCCGGCCCCTCGAGTAGGAGATCATTGACGCAGCCGAATTACAACTCAAAATAAGATAGAAAACGCTGGTACGAAATCCCGCATTATCGCCAACCCACTTGACACGCGGCATAGGTTGCCAGACCATAGGTCACAGATCGACCTTCACCTTTGGTGGAAGGGGCATTTCCACAATGTCAATCTACCAGGTCAGGGACATGTCTTAATGCTTAAGCCGGCCAACTCCAAGTATAATTACAATAAGCAGGACTGTGACGAGCCTATGCTGGTTTTGTTGGAAAACACGACCATACTTTACAGACCACTCTCGTGCAATAGTTCGGCGGAGACTATATATGGTGTAATATTACCTAACCTTGCATTTGGGAGCGTCGAAGGCTGCCAATGCCAAGATGGCGGTCTTGATGGAGTGTGCCGAAGTAAGATTGTTATGAAGGGATTAAAGAGCCACGGGTATGCGTCTACGCCCCCCAGCATGAAGCCTCATACATTCTCATAAGATTCACATCGTGCTAGGGAGTGAGCACCGACCTTTCCCGAGAAAGGTGGTTGACGTTTTACGAATGACGTGCAACGCCGACGTAGCGCGCTTAGGCGAAGCTAGACGTATTTAACGTTGCCAGCACCCGCATTTATCTCGTTAATGTCCATATGGAAATAGTATCATGATACATAGCCCCCAATGCGCGTGTTGTTTATGGGAGCCTGGTTAGTGCCAGGAGCAAAGGATCCACCAAACTAAGGAGCGTGAGTTCAGGTGGGACACCCCGTACCCCCCATAGAACCTGGCTTACTTCGAAACTCGGTATGCTGTCTATTCAGTACAAAGTACGTATACGCTAGTCCTGACCCGTGAATAGTATATGGGATTAAGACAAAAATGAGGCGCGTCCCTACCGGTACGCGAATGTTTCATGAGCTATTCGGCTAGGCTTTATCGGTTCCCTATTCGCTGCTGTGTTCGATGGACGTATAGGCCAGCTTCGCTCTACGTAACTCGTTTGTGTATAACAGGTTCGTCATTTAGCGCAAAGCCCGACTTCGTAGTCGCTAGGTGCTATTCCCAAACCACGCATGAAAATCATGTACACGCATATCGTGACGAGCGACAAAAGGAAAGTCAGATTTAGACGCATGTAGATCAGTGTTCACCCATGCAGAGACTATGATTGTCTGCCCGTGAAGCATGTAATGCGTAACTACGCTTAGTGCGCACCAAATGATGCCGCCAACCAGGGGTGCTCACGCTCCTACGAACTGTCGTTGCGCCTTCCAGGATCAATATCTTTATCACTAGCAAGCGAACCGAAACTGGTACCACACTTAAACTCTGTAATGCCTTCATTGCACACCCTCCCGAAACAAGTGGCTTAGTCACTTTCACTCTTTAAGAGATTTTGATAATCCTGGACAGACAACGTCGCTATACATATGCACTCAAAGTAACCTCACTTCCAGGCACCCGGGGTGCACATTCAATCACAGCAACAAGTGGCAACGACGGTCCGTCTCGCTATGCAGACTCCTCGAGTATAAGATAGTCAGGCCTACATTGCGAGACCCGATCTGGGAGGCTTTAACTGCCCCCAATTGGGTGAGCATGAGAGCTGCCAGAAAAGCCAGCGCAGTGTACAGAGTGTAGAAGCATATTCGAGCGGCCGTGATTAACACCGTGGTTTTGAGGTGTTGAACTTCACAATGTGATTTTTGACAGTAGAGTTGCGTTCATATGTGGATTTTCGGAGAGAGTGGACCTATGTCCCTCCATGCATATGCTCTTTGCGTACCTATCACGGATGGTGAGTCTATACACGCTACTCGCATCCTTCGCACGTCTCACGCAGAGGCAG
seq00003   GTCGGTTTCCTGACAGCGACACGAAACGAAACAGTCACTCAATATCGGATTTACAAGAGGCATCCCACACACCTACCCGATTAGTTAACTAAGATCATTAACACACATCGGTGCCCAAACTGCATGAGTCTATGGCTGTTTAAAAGAAGTAAGCACCCGTGCAATCATGACAGGACCTTATCCCTCGTAGTACACACAATCTTACAGCACATTGGTAACAAGGAGTTTGCAGTTCCGACATTAGGCATCCCATCGGGACGATCATCACTTCGTGACCAACCATCCCGAGTTGCACCGTGAAAGCTCTCTATTGGTGGTCGCAGTCGCGCGTAACTGTGAGAAGACCTAGTTACCCGAGTTTAACCATGTCGGGTTTATCTCCAGGCACCGGAACGGTTTGAAGCATAATGGTAAGCATCCGGTACCAGTTAAGGTCTGGCCCCTCGAGTAGGAGATCATTGACGCAGCCGAATTACAACTCAAAATAAGATAGAAAACGCTGGTACGAAATCCCGCATTATCGCCAACCCACTTGACACGCGGCATAGGTTGCCAGACCATAGGTCACAGATCGACCTTCACCTTTGGTGGAAGGGGCATTTCCACAATGTCAATCTACCAGGTCAGGGACATGTCTTAATGCTTAAGCCGGCCAACTCCAAGTATAATTACAATAAGCAGGACTGTGACGAGCCTATGCTGGTTTTGTTGGAAAACACGACCATACTTTACAGACCACTCTCGTGCAATAGTTCGGCGGAGACTATATATGGTGTAATATTACCTAACCTTGCATTTGGGAGCGTCGAAGGCTGCCAATGCCAAGATGGCGGTCTTGATGGAGTGTGCCGAAGTAAGATTGTTATGAAGGGATTAAAGAGCCACGGGTATGCGTCTACGCCCCCCAGCATGAAGCCTCATACATTCTCATAAGATTCACATCGTGCTAGGGAGTGAGCACCGACCTTTCCCGAGAAAGGTGGTTGACGTTTTACGAATGACGTGCAACGCCGACGTAGCGCGCTTAGGCGAAGCTAGACGTATTTAACGTTGCCAGCACCCGCATTTATCTCGTTAATGTCCATATGGAAATAGTATCATGATACATAGCCCCCAATGCGCGTGTTGTTTATGGGAGCCTGGTTAGTGCCAGGAGCAAAGGATCCACCAAACTAAGGAGCGTGAGTTCAGGTGGGACACCCCGTACCCCCCATAGAACCTGGCTTACTTCGAAACTCAGTATGCTGTCTATTCAGTACAAAGTACGTATACGCTAGTCCTGACCCGTGAATAGTATATGGGATTAAGACAAAAATGAGGCGCGTCCCTACCGGTACGCGAATGTTTCATGAGCTATTCGGCTAGGCTTTATCGGTTCCCTATTCGCTGCTGTGTTCGATGGACGTATAGGCCAGCTTCGCTCTACGTAACTCGTTTGTGTATAACAGGTTCGTCATTTAGCGCAAAGCCCGACTTCGTAGTCGCTAGGTGCTATTCCCAAACCACGCATGAAAATCATGTACACGCATATCGTGACGAGCGACAAAAGGAAAGTCAGATTTAGACGCATGTAGATCAGTGTTCACCCATGCAGAGACTATGATTGTCTGCCCGTGAAGCATGTAATGCGTAACTACGCTTAGTGCGCACCAAATGATGCCGCCAACCAGGGGTGCTCACGCTCCTACGAACTGTCGTTGCGCCTTCCAGGATCAATATCTTTATCACTAGCAAGCGAACCGAAACTGGTACCACACTTAAACTCTGTAATGCCTTCATTGCACACCCTCCCGAAACAAGTGGCTTAGTCACTTTCACTCTTTAAGAGATTTTGATAATCCTGGACAGACAACGTCGCTATACATATGCACTCAAAGTAACCTCACTTCCAGGCACCCGGGGTGCACATTCAATCACAGCAACAAGTGGCAACGACGGTCCGTCTCGCTATGCAGACTCCTCGAGTATAAGATAGTCAGGCCTACATTGCGAGACCCGATCTGGGAGGCTTTAACTGCCCCCAATTGGGTGAGCATGAGAGCTGCCAGAAAAGCCAGCGCAGTGTACAGAGTGTAGAAGCATATTCGAGCGGCCGTGATTAACACCGTGGTTTTGAGGTGTTGAACTTCACAATGTGATTTTTGACAGTAGAGTTGCGTTCATATGTGGATTTTCGGAGAGAGTGGACCTATGTCCCTCCATGCATATGCTCTTTGCGTACCTATCACGGATGGTGAGTCTATACACGCTACTCGCATCCTTCGCACGTCTCACGCAGAGGCAG
seq00004   GTCGGTTTCCTGACAGCGACACGAAACGAAACAGTCACTCAATATCGGATTTACAAGAGGCATCCCACACACCTACCCGATTAGTTAACTAAGATCATTAACACACATCGGTGCCCAAACTGCATGAGTCTATGGCTGTTTAAAAGAAGTAAGCACCCGTGCAATCATGACAGGACCTTATCCCTCGTAGTACACACAATCTTACAGCACATTGGTAACAAGGAGTTTGCAGTTCCGACATTAGGCATCCCATCGGGACGATCATCACTTCGTGACCAACCATCCCGAGTTGCACCGTGAAAGCTCTCTATTGGTGGTCGCAGTCGCGCGTAACTGTGAGAAGACCTAGTTACCCGAGTTTAACCATGTCGGGTTTATCTCCAGGCACCGGAACGGTTTGAAGCATAATGGTAAGCATCCGGTACCAGTTAAGGTCCGGCCCCTCGAGTAGGAGATCATTGACGCAGCCGAATTACAACTCAAAATAAGATAGAAAACGCTGGTACGAAATCCCGCATTATCGCCAACCCACTTGACACGCGGCATAGGTTGCCAGACCATAGGTCACAGATCGACCTTCACCTTTGGTGGAAGGTGCATTTCCACAATGTCAATCTACCAGGTCAGGGACATGTCTTAATGCTTAAGCCGGCCAACTCCAAGTATAATTACAATAAGCAGGACTGTGACGAGCCTATGCTGGTTTTGTTGGAAAACACGACCATACTTTACAGACCACTCTCGTGCAATAGTTCGGCGGAGACTATATATGGTGTAATATTACCTAACCTTGCATTTGGGAGCGTCGAAGGCTGCCAATGCCAAGATGGCGGTCTTGATGGAGTGTGCCGAAGTAAGATTGTTATGAAGGGATTAAAGAGCCACGGGTATGCGTCTACGCCCCCCAGCATGAAGCCTCATACATTCTCATAAGATTCACATCGTGCTAGGGAGTGAGCACCGACCTTTCCCGAGAAAGGTGGTTGACGTTTTACGAATGACGTGCAACGCCGACGTAGCGCGCTTAGGCGAAGCTAGACGTATTTAACGTAGCCAGCACCCGCATTTATCTCGTTAATGTCCATATGGAAATAGTATCATGATACATAGCCCCCAATGCGCGTGTTGTTTATGGGAGCCTGGTTAGTGCCAGGAGCAAAGGATCCACCAAACTAAGGAGCGTGAGTTCAGGTGGGACACCCCGTACCCCCCATAGAACCTGGCTTACTTCGAAACTCGGTATGCTGTCTATTCAGTACAAAGTACGTATACGCTAGTCCTGACCCGTGAATAGTATATGGGATTAAGACAAAAATGAGGCGCGTCCCTACCGGTACGCGAATGTTTCATGAGCTATTCGGCTAGGCTTTATCGGTTCCCTATTCGCTGCTGTGTTCGATGGACGTATAGGCCAGCTTCGCTCTACGTAACTCGTTAGTGTATAACAGGTTCGTCATTTAGCGCAAAGCCCGACTTCGTAGTCGCTAGGTGCTATTCCCAAACCACGCATGAAAATCATGTACACGCATATCGTGACGAGCGACAAAAGGAAAGTCAGATTTAGACGCATGTAGATCAGTGTTCACCCATGCAGAGACTATGATTGTCTGCCCGTGAAGCATGTAATGCGTAACTACGCTTAGTGCGCACCAAATGATGCCGCCAACCAGGGGTGCTCACGCTCCTACGAACTGTCGTTGCGCCTTCCAGGATCAATATCTTTATCACTAGCAAGCGAACCGAAACTGGTACCACACTTAAACTCTGTAATGCCTTCATTGCACACCCTCCCGAAACAAGTGGCTTAGTCACTTTCACTCTTTAAGAGATTTTGATAATCCTGGACAGACAACGTCGCTATACATATGCACTCAAAGTAACCTCACTTCCAGGCACCCGGGGTGCACATTCAATCACAGCAACAAGTGGCAACGACGGTCCGTCTCGCTATGCAGACTCCTCGAGTATAAGATAGTCAGGCCTACATTGCGAGACCCGATCTGGGAGGCTTTAACTGCCCCCAATTGGGTGAGCATGAGAGCTGCCAGAAAAGCCAGCGCAGTGTACAGAGTGTAGAAGCATATTCGAGCGGCCGTGATTAACACCGTGGTTTTGAGGTGTTGAACTTCACAATGTGATTTTTGACAGTAGAGTTGCGTTCATATGTGGATTTTCGGAGAGAGTGGACCTATGTCCCTCCATGCATATGCTCTTTGCGTACCTATCACGGATGGTGAGTCTATACACGCTACTCGCATCCTTCGCACGTCTCACGCAGAGGCAG
seq00005   GTCGGTTTCCTGACAGCGACACGAAACGAAACAGTCACTCAATATCGGATTTACAAGAGGCATCCCACACACCTACCCGATTAGTTAACTAAGATCATTAACACACATCGGTGCCCAAACTGCATGAGTCTATGGCTGTTTAAAAGAAGTAAGCACCCGTGCAATCATGACAGGACCTTATCCCTCGTAGTACACACAATCTTACAGCACATTGGTAACAAGGAGTTTGCAGTTCCGACATTAGGCATCCCATCGGGACGATCATCACTTCGTGACCAACCATCCCGAGTTGCACCGTGAAAGCTCTCTATTGGTGGTCGCAGTCGCGCGTAACTGTGAGAAGACCTAGTTACCCGAGTTTAACCATGTCGGGTTTATCTCCAGGCACCGGAACGGTTTGAAGCATAATGGTAAGCATCCGGTACCAGTTAAGGTCCGGCCCCTCGAGTAGGAGATCATTGACGCAGCCGAATTACAACTCAAAATAAGATAGAAAACGCTGGTACGAAATCCCGCATTATCGCCAACCCACTTGACACGCGGCATAGGTTGCCAGACCATAGGTCACAGATCGACCTTCACCTTTGGTGGAAGGTGCATTTCCACAATGTCAATCTACCAGGTCAGGGACATGTCTTAATGCTTAAGCCGGCCAACTCCAAGTATAATTACAATAAGCAGGACTGTGACGAGCCTATGCTGGTTTTGTTGGAAAACACGACCATACTTTACAGACCACTCTCGTGCAATAGTTCGGCGGAGACTATATATGGTGTAATATTACCTAACCTTGCATTTGGGAGCGTCGAAGGCTGCCAATGCCAAGATGGCGGTCTTGATGGAGTGTGCCGAAGTAAGATTGTTATGAAGGGATTAAAGAGCCACGGGTATGCGTCTACGCCCCCCAGCATGAAGCCTCATACATTCTCATAAGATTCACATCGTGCTAGGGAGTGAGCACCGACCTTTCCCGAGAAAGGTGGTTGACGTTTTACGAATGACGTGCAACGCCGACGTAGCGCGCTTAGGCGAAGCTAGACGTATTTAACGTAGCCAGCACCCGCATTTATCTCGTTAATGTCCATATGGAAATAGTATCATGATACATAGCCCCCAATGCGCGTGTTGTTTATGGGAGCCTGGTTAGTGCCAGGAGCAAAGGATCCACCAAACTAAGGAGCGTGAGTTCAGGTGGGACACCCCGTACCCCCCATAGAACCTGGCTTACTTCGAAACTCGGTATGCTGTCTATTCAGTACAAAGTACGTATACGCTAGTCCTGACCCGTGAATAGTATATGGGATTAAGACAAAAATGAGGCGCGTCCCTACCGGTACGCGAATGTTTCATGAGCTATTCGGCTAGGCTTTATCGGTTCCCTATTCGCTGCTGTGTTCGATGGACGTATAGGCCAGCTTCGCTCTACGTAACTCGTTAGTGTATAACAGGTTCGTCATTTAGCGCAAAGCCCGACTTCGTAGTCGCTAGGTGCTATTCCCAAACCACGCATGAAAATCATGTACACGCATATCGTGACGAGCGACAAAAGGAAAGTCAGATTTAGACGCATGTAGATCAGTGTTCACCCATGCAGAGACTATGATTGTCTGCCCGTGAAGCATGTAATGCGTAACTACGCTTAGTGCGCACCAAATGATGCCGCCAACCAGGGGTGCTCACGCTCCTACGAACTGTCGTTGCGCCTTCCAGGATCAATATCTTTATCACTAGCAAGCGAACCGAAACTGGTACCACACTTAAACTCTGTAATGCCTTCATTGCACACCCTCCCGAAACAAGTGGCTTAGTCACTTTCACTCTTTAAGAGATTTTGATAATCCTGGACAGACAACGTCGCTATACATATGCACTCAAAGTAACCTCACTTCCAGGCACCCGGGGTGCACATTCAATCACAGCAACAAGTGGCAACGACGGTCCGTCTCGCTATGCAGACTCCTCGAGTATAAGATAGTCAGGCCTACATTGCGAGACCCGATCTGGGAGGCTTTAACTGCCCCCAATTGGGTGAGCATGAGAGCTGCCAGAAAAGCCAGCGCAGTGTACAGAGTGTAGAAGCATATTCGAGCGGCCGTGATTAACACCGTGGTTTTGAGGTGTTGAACTTCACAATGTGATTTTTGACAGTAGAGTTGCGTTCATATGTGGATTTTCGGAGAGAGTGGACCTATGTCCCTCCATGCATATGCTCTTTGCGTACCTATCACGGATGGTGAGTCTATACACGCTACTCGCATCCTTCGCACGTCTCACGCAGAGGCAG
seq00006   GTCGGTTTCCTGACAGCGACACGAAACGAAACAGTCACTCAATATCGGATTTACAAGAGGCATCCCACACACCTACCCGATTAGTTAACTAAGATCATTAACACACATCGGTGCCCAAACTGCATGAGTCTATGGCTGTTTAAAAGAAGTAAGCACCCGTGCAATCATGACAGGACCTTATCCCTCGTAGTACACACAATCTTACAGCACATTGGTAACAAGGAGTTTGCAGTTCCGACATTAGGCATCCCATCGGGACGATCATCACTTCGTGACCAACCATCCCGAGTTGCACCGTGAAAGCTCTCTATTGGTGGTCGCAGTCGCGCGTAACTGTGAGAAGACCTAGTTACCCGAGTTTAACCATGTCGGGTTTATCTCCAGGCACCGGAACGGTTTGAAGCATAATGGTAAGCATCCGGTACCAGTTAAGGTCCGGCCCCTCGAGTAGGAGATCATTGACGCAGCCGAATTACAACTCAAAATAAGATAGAAAACGCTGGTACGAAATCCCGCATTATCGCCAACCCACTTGACACGCGGCATAGGTTGCCAGACCATAGGTCACAGATCGACCTTCACCTTTGGTGGAAGGTGCATTTCCACAATGTCAATCTACCAGGTCAGGGACATGTCTTAATGCTTAAGCCGGCCAACTCCAAGTATAATTACAATAAGCAGTACTGTGACGAGCCTATGCTGGTTTTGTTGGAAAACACGACCATACTTTACAGACCACTCTCGTGCAATAGTTCGGCGGAGACTATATATGGTGTAATATTACCTAACCTTGCATTTGGGAGCGTCGAAGGCTGCCAATGCCAAGATGGCGGTCTTGATGGAGTGTGCCGAAGTAAGATTGTTATGAAGGGATTAAAGAGCCACGGGTATGCGTCTACGCCCCCCAGCATGAAGCCTCATACATTCTCATAAGATTCACATCGTGCTAGGGAGTGAGCACCGACCTTTCCCGAGAAAGGTGGTTGACGTTTTACGAATGACGTGCAACGCCGACGTAGCGCGCTTAGGCGAAGCTAGACGTATTTAACGTTGCCAGCACCCGCATTTATCTCGTTAATGTCCATATGGAAATAGTATCATGATACATAGCCCCCAATGCGCGTGTTGTTTATGGGAGCCTGGTTAGTGCCAGGAGCAAAGGATCCACCAAACTAAGGAGCGTGAGTTCAGGTGGGACACCCCGTACCCCCCATAGAACCTGGCTTACTTCGAAACTCGGTATGCTGTCTATTCAGTACAAAGTACGTATACGCTAGTCCTGACCCGTGAATAGTATATGGGATTAAGACAAAAATGAGGCGCGTCCCTACCGGTACGCGAATGTTTCATGAGCTATTCGGCTAGGCTTTATCGGTTCCCTATTCGCTGCTGTGTTCGATGGACGTATAGGCCAGCTTCGCTCTACGTAACTCGTTTGTGTATAACAGGTTCGTCATTTAGCGCAAAGCCCGACTTCGTAGTCGCTAGGTGCTATTCCCAAACCACGCATGAAAATCATGTACACGCATATCGTGACGAGCGACAAAAGGAAAGTCAGATTTAGACGCATGTAGATCAGTGTTCACCCATGCAGAGACTATGATTGTCTGCCCGTGAAGCATGTAATGCGTAACTACGCTTAGTGCGCACCAAATGATGCCGCCAACCAGGGGTGCTCACGCTCCTACGAACTGTCGTTGCGCCTTCCAGGATCAATATCTTTATCACTAGCAAGCGAACCGAAACTGGTACCACACTTAAACTCTGTAATGCCTTCATTGCACACCCTCCCGAAACAAGTGGCTTAGTCACTTTCACTCTTTAAGAGATTTTGATAATCCTGGACAGACAACGTCGCTATACATATGCACTCAAAGTAACCTCACTTCCAGGCACCCGGGGTGCACATTCAATCACAGCAACAAGTGGCAACGACGGTCCGTCTCGCTATGCAGACTCCTCGAGTATAAGATAGTCAGGCCTACATTGCGAGACCCGATCTGGGAGGCTTTAACTGCCCCCAATTGGGCGAGCATGAGAGCTGCCAGAAAAGCCAGCGCAGTGTACAGAGTGTAGAAGCATATTCGAGCGGCCGTGATTAACACCGTGGTTTTGAGGTGTTGAACTTCACAATGTGATTTTTGACAGTAGAGTTGCGTTCATATGTGGATTTTCGGAGAGAGTGGACCTATGTCCCTCCATGCATATGCTCTTTGCGTACCTATCACGGATGGTGAGTCTATACACGCTACTCGCATCCTTCGCACGTCTCACGCAGAGGCAG
seq00007   GTCGGTTTCCTGACAGCGACACGAAACGAAACAGTCACTCAATATCGGATTTACAAGAGGCATCCCACACACCTACCCGATTAGTTAACTAAGATCATTAACACACATCGGTGCCCAAACTGCATGAGTCTATGGCTGTTTAAAAGAAGTAAGCACCCGTGCAATCATGACAGGACCTTATCCCTCGTAGTACACACAATCTTACAGCACATTGGTAACAAGGAGTTTGCAGTTCCGACATTAGGCATCCCATCGGGACGATCATCACTTCGTGACCAACCATCCCGAGTTGCACCGTGAAAGCTCTCTATTGGTGGTCGCAGTCGCGCGTAACTGTGAGAAGACCTAGTTACCCGAGTTTAACCATGTCGGGTTTGTCTCCAGGCACCGGAACGGTTTGAAGCATAATGGTAAGCATCCGGTACCAGTTAAGGTCCGGCCCCTCGAGTAGGAGATCATTGACGCAGCCGAATTACAACTCAAAATAAGATAGAAAACGCTGGTACGAAATCCCGCATTATCGCCAACCCACTTGACACGCGGCATAGGTTGCCAGACCATAGGTCACAGATCGACCTTCACCTTTGGTGGAAGGGGCATTTCCACAATGTCAATCTACCAGGTCAGGGACATGTCTTAATGCTTAAGCCGGCCAACTCCAAGTATAATTACAATAAGCAGGACTGTGACGAGCCTATGCTGGTTTTGTTGGAAAACACGACCATACTTTACAGACCACTCTCGTGCAATAGTTCGGCGGAGACTATATATGGTGTAATATTACCTAACCTTGCATTTGGGAGCGTCGAAGGCTGCCAATGCCAAGATGGCGGTCTTGATGGAGTGTGCCGAAGTAAGATTGTTATGAAGGGATTAAAGAGCCACGGGTATGCGTCTACGCCCCCCAGCATGAAGCCTCATACATTCTCATAAGATTCACATCGTGCTAGGGAGTGAGCACCGACCTTTCCCGAGAAAGGTGGTTGACGTTTTACGAATGACGTGCAACGCCGACGTAGCGCGCTTAGGCGAAGCTAGACGTATTTAACGTTGCCAGCACCCGCATTTATCTCGTTAATGTCCATATGGAAATAGTATCATGATACATAGCCCCCAATGCGCGTGTTGTTTATGGGAGCCTGGTTAGTGCCAGGAGCAAAGGATCCACCAAACTAAGGAGCGTGAGTTCAGGTGGGACACCCCGTACCCCCCATAGAACCTGGCTTACTTCGAAACTCGGTATGCTGTCTATTCAGTACAAAGTACGTATACGCTAGTCCTGACCCGTGAATAGTATATGGGATTAAGACAAAAATGAGGCGCGTCCCTACCGGTACGCGAATGTTTCATGAGCTATTCGGCTAGGCTTTATCGGTTCCCTATTCGCTGCTGTGTTCGATGGACGTATAGGCCAGCTTCGCTCTACGTAACTCGTTTGTGTATAACAGGTTCGTCATTTAGCGCAAAGCCCGACTTCGTAGTCGCTAGGTGCTATTCCCAAACCACGCATGAAAATCATGTACACGCATATCGTGACGAGCGACAAAAGGAAAGTCAGATTTAGACGCATGTAGATCAGTGTTCACCCATGCAGAGACTATGATTGTCTGCCCGTGAAGCATGTAATGCGTAACTACGCTTAGTGCGCACCAAATGATGCCGCCAACCAGGGGTGCTCACGCTCCTACGAACTGTCGTTGCGCCTTCCAGGATCAATATCTTTATCACTAGCAAGCGAACCGAAACTGGTACCACACTTAAACTCTGTAATGCCTTCATTGCACACCCTCCCGAAACAAGTGGCTTAGTCACTTTCACTCTTTAAGAGATTTTGATAATCCTGGACAGACAACGTCGCTATACATATGCACTCAAAGTAACCTCACTTCCAGGCACCCGGGGTGCACATTCAATCACAGCAACAAGTGGCAACGACGGTCCGTCTCGCTATGCAGACTCCTCGAGTATAAGATAGTCAGGCCTACATTGCGAGACCCGATCTGGGAGGCTTTAACTGCCCCCAATTGGGTGAGCATGAGAGCTGCCAGAAAAGCCAGCGCAGTGTACAGAGTGTAGAAGCATATTCGAGCGGCCGTGATTAACACCGTGGTTTTGAGGTGTTGAACTTCACAATGTGATTTTTGACAGTAGAGTTGCGTTCATATGTGGATTTTCGGAGAGAGTGGACCTATGTCCCTCCATGCATATGCTCTTTGCGTACCTATCACGGATGGTGAGTCTATACACGCTACTCGCATCCTTCGCACGTCTCACGCAGAGGCAG
seq00008   GTCGGTTTCCTGACAGCGACACGAAACGAAACAGTCACTCAATATCGGATTTACAAGAGGCATCCCACACACCTACCCGATTAGTTAACTAAGATCATTAACACACATCGGTGCCCAAACTGCATGAGTCTATGGCTGTTTAAAAGAAGTAAGCACCCGTGCAATCATGACAGGACCTTATCCCTCGTAGTACACACAATCTTACAGCACATTGGTAACAAGGAGTTTGCAGTTCCGACATTAGGCATCCCATCGGGACGATCATCACTTCGTGACCAACCATCCCGAGTTGCACCGTGAAAGCTCTCTATTGGTGGTCGCAGTCGCGCGTAACTGTGAGAAGACCTAGTTACCCGAGTTTAACCATGTCGGGTTTATCTCCAGGCACCGGAACGGTTTGAAGCATAATGGTAAGCATCCGGTACCAGTTAAGGTCCGGCCCCTCGAGTAGGAGATCATTGACGCAGCCGAATTACAACTCAAAATAAGATAGAAAACGCTGGTACGAAATCCCGCATTATCGCCAACCCACTTGACACGCGGCATAGGTTGCCAGACCATAGGTCACAGATCGACCTTCACCTTTGGTGGAAGGGGCATTTCCACAATGTCAATCTACCAGGTCAGGGACATGTCTTAATGCTTAAGCCGGCCAACTCCAAGTATAATTACAATAAGCAGGACTGTGACGAGCCTATGCTGGTTTTGTTGGAAAACACGACCATACTTTACAGACCACTCTCGTGCAATAGTTCGGCGGAGACTATATATGGTGTAATATTACCTAACCTTGCATTTGGGAGCGTCGAAGGCTGCCAATGCCAAGATGGCGGTCTTGATGGAGTGTGCCGAAGTAAGATTGTTATGAAGGGATTAAAGAGCCACGGGTATGCGTCTACGCCCCCCAGCATGAAGCCTCATACATTCTCATAAGATTCACATCGTGCTAGGGAGTGAGCACCGACCTTTCCCGAGAAAGGTGGTTGACGTTTTACGAATGACGTGCAACGCCGACGTAGCGCGCTTAGGCGAAGCTAGACGTATTTAACGTTGCCAGCACCCGCATTTATCTCGTTAATGTCCATATGGAAATAGTATCATGATACATAGCCCCCAATGCGCGTGTTGTTTATGGGAGCCTGGTTAGTGCCAGGAGCAAAGGATCCACCAAACTAAGGAGCGTGAGTTCAGGTGGGACACCCCGTACCCCCCATAGAACCTGGCTTACTTCGAAACTCGGTATGCTGTCTATTCAGTACAAAGTACGTATACGCTAGTCCTGACCCGTGAATAGTATATGGGATTAAGACAAAAATGAGGCGCGTCCCTACCGGTACGCGAATGTTTCATGAGCTATTCGGCTAGGCTTTATCGGTTCCCTATTCGCTGCTGTGTTCGATGGACGTATAGGCCAGCTTCGCTCTACGTAACTCGTTTGTGTATAACAGGTTCGTCATTTAGCGCAAAGCCCGACTTCGTAGTCGCTAGGTGCTATTCCCAAACCACGCATGAAAATCATGTACACGCATATCGTGACGAGCGACAAAAGGAAAGTCAGATTTAGACGCATGTAGATCAGTGTTCACCCATGCAGAGACTATGATTGTCTGCCCGTGAAGCATGTAATGCGTAACTACGCTTAGTGCGCACCAAATGATGCCGCCAACCAGGGGTGCTCACGCTCCTACGAACTGTCGTTGCGCCTTCCAGGATCAATATCTTTATCACTAGCAAGCGAACCGAAACTGGTACCACACTTAAACTCTGTAATGCCTTCATTGCACACCCTCCCGAAACAAGTGGCTTAGTCACTTTCACTCTTTAAGAGATTTTGATAATCCTGGACAGACAACGTCGCTATACATATGCACTCAAAGTAACCTCACTTCCAGGCACCCGGGGTGCACATTCAATCACAGCAACAAGTGGCAACGACGGTCCGTCTCGCTATGCAGACTCCTCGAGTATAAGATAGTCAGGCCTACATTGCGAGACCCGATCTGGGAGGCTTTAACTGCCCCCAATTGGGTGAGCATGAGAGCTGCCAGAAAAGCCAGCGCAGTGTACAGAGTGTAGAAGCATATTCGAGCGGCCGTGATTAACACCGTGGTTTTGAGGTGTTGAACTTCACAATGTGATTTTTGACAGTAGAGTTGCGTTCATATGTGGATTTTCGGAGAGAGTGGACCTATGTCCCTCCATGCATATGCTCTTTGCGTACCTATCACGGATGGTGAGTCTATACACGCTACTCGCATCCTTCGCACGTCTCACGCAGAGGCAG
seq00009   GTCGGTTTCCTGACAGCGACACGAAACGAAACAGTCACTCAATATCGGATTTACAAGAGGCATCCCACACACCTACCCGATTAGTTAACTAAGATCATTAACACACATCGGTGCCCAAACTGCATGAGTCTATGGCTGTTTAAAAGAAGTAAGCACCCGTGCAATCATGACAGGACCTTATCCCTCGTAGTACACACAATCTTACAGCACATTGGTAACAAGGAGTTTGCAGTTCCGACATTAGGCATCCCATCGGGACGATCATCACTTCGTGACCAACCATCCCGAGTTGCACCGTGAAAGCTCTCTATTGGTGGTCGCAGTCGCGCGTAACTGTGAGAAGACCTAGTTACCCGAGTTTAACCATGTCGGGTTTATCTCCAGGCACCGGAACGGTTTGAAGCATAATGGTAAGCATCCGGTACCAGTTAAGGTCCGGCCCCTCGAGTAGGAGATCATTGACGCAGCCGAATTACAACTCAAAATAAGATAGAAAACGCTGGTACGAAATCCCGCATTATCGCCAACCCACTTGACACGCGGCATAGGTTGCCAGACCATAGGTCACAGATCGACCTTCACCTTTGGTGGAAGGTGCATTTCCACAATGTCAATCTACCAGGTCAGGGACATGTCTTAATGCTTAAGCCGGCCAACTCCAAGTATAATTACAATAAGCAGTACTGTGACGAGCCTATGCTGGTTTTGTTGGAAAACACGACCATACTTTACAGACCACTCTCGTGCAATAGTTCGGCGGAGACTATATATGGTGTAATATTACCTAACCTTGCATTTGGGAGCGTCGAAGGCTGCCAATGCCAAGATGGCGGTCTTGATGGAGTGTGCCGAAGTAAGATTGTTATGAAGGGATTAAAGAGCCACGGGTATGCGTCTACGCCCCCCAGCATGAAGCCTCATACATTCTCATAAGATTCACATCGTGCTAGGGAGTGAGCACCGACCTTTCCCGAGAAAGGTGGTTGACGTTTTACGAATGACGTGCAACGCCGACGTAGCGCGCTTAGGCGAAGCTAGACGTATTTAACGTTGCCAGCACCCGCATTTATCTCGTTAATGTCCATATGGAAATAGTATCATGATACATAGCCCCCAATGCGCGTGTTGTTTATGGGAGCCTGGTTAGTGCCAGGAGCAAAGGATCCACCAAACTAAGGAGCGTGAGTTCAGGTGGGACACCCCGTACCCCCCATAGAACCTGGCTTACTTCGAAACTCGGTATGCTGTCTATTCAGTACAAAGTACGTATACGCTAGTCCTGACCCGTGAATAGTATATGGGATTAAGACAAAAATGAGGCGCGTCCCTACCGGTACGCGAATGTTTCATGAGCTATTCGGCTAGGCTTTATCGGTTCCCTATTCGCTGCTGTGTTCGATGGACGTATAGGCCAGCTTCGCTCTACGTAACTCGTTTGTGTATAACAGGTTCGTCATTTAGCGCAAAGCCCGACTTCGTAGTCGCTAGGTGCTATTCCCAAACCACGCATGAAAATCATGTACACGCATATCGTGACGAGCGACAAAAGGAAAGTCAGATTTAGACGCATGTAGATCAGTGTTCACCCATGCAGAGACTATGATTGTCTGCCCGTGAAGCATGTAATGCGTAACTACGCTTAGTGCGCACCAAATGATGCCGCCAACCAGGGGTGCTCACGCTCCTACGAACTGTCGTTGCGCCTTCCAGGATCAATATCTTTATCACTAGCAAGCGAACCGAAACTGGTACCACACTTAAACTCTGTAATGCCTTCATTGCACACCCTCCCGAAACAAGTGGCTTAGTCACTTTCACTCTTTAAGAGATTTTGATAATCCTGGACAGACAACGTCGCTATACATATGCACTCAAAGTAACCTCACTTCCAGGCACCCGGGGTGCACATTCAATCACAGCAACAAGTGGCAACGACGGTCCGTCTCGCTATGCAGACTCCTCGAGTATAAGATAGTCAGGCCTACATTGCGAGACCCGATCTGGGAGGCTTTAACTGCCCCCAATTGGGTGAGCATGAGAGCTGCCAGAAAAGCCAGCGCAGTGTACAGAGTGTAGATGCATATTCGAGCGGCCGTGATTAACACCGTGGTTTTGAGGTGTTGAACTTCACAATGTGATTTTTGACAGTAGAGTTGCGTTCATATGTGGATTTTCGGAGAGAGTGGACCTATGTCCCTCCATGCATATGCTCTTTGCGTACCTATCACGGATGGTGAGTCTATACACGCTACTCGCATCCTTCGCACGTCTCACGCAGAGGCAG
seq00010   GTCGGTTTCCTGACAGCGACACGAAACGAAACAGTCACTCAATATCGGATTTACAAGAGGCATCCCACACACCTACCCGATTAGTTAACTAAGATCATTAACACACATCGGTGCCCAAACTGCATGAGTCTATGGCTGTTTAAAAGAAGTAAGCACCCGTGCAATCATGACAGGACCTTATCCCTCGTAGTACACACAATCTTACAGCACATTGGTAACAAGGAGTTTGCAGTTCCGACATTAGGCATCCCATCGGGACGATCATCACTTCGTGACCAACCATCCCGAGTTGCACCGTGAAAGCTCTCTATTGGTGGTCGCAGTCGCGCGTAACTGTGAGAAGACCTAGTTACCCGAGTTTAACCATGTCGGGTTTATCTCCAGGCACCGGAACGGTTTGAAGCATAATGGTAAGCATCCGGTACCAGTTAAGGTCCGGCCCCTCGAGTAGGAGATCATTGACGCAGCCGAATTACAACTCAAAATAAGATAGAAAACGCTGGTACGAAATCCCGCATTATCGCCAACCCACTTGACACGCGGCATAGGTTGCCAGACCATAGGTCACAGATCGACCTTCACCTTTGGTGGAAGGTGCATTTCCACAATGTCAATCTACCAGGTCAGGGACATGTCTTAATGCTTAAGCCGGCCAACTCCAAGTATAATTACAATAAGCAGGACTGTGACGAGCCTATGCTGGTTTTGTTGGAAAACACGACCATACTTTACAGACCACTCTCGTGCAATAGTTCGGCGGAGACTATATATGGTGTAATATTACCTAACCTTGCATTTGGGAGCGTCGAAGGCTGCCAATGCCAAGATGGCGGTCTTGATGGAGTGTGCCGAAGTAAGATTGTTATGAAGGGATTAAAGAGCCACGGGTATGCGTCTACGCCCCCCAGCATGAAGCCTCATACATTCTCATAAGATTCACATCGTGCTAGGGAGTGAGCACCGACCTTTCCCGAGAAAGGTGGTTGACGTTTTACGAATGACGTGCAACGCCGACGTAGCGCGCTTAGGCGAAGCTAGACGTATTTAACGTAGCCAGCACCCGCATTTATCTCGTTAATGTCCATATGGAAATAGTATCATGATACATAGCCCCCAATGCGCGTGTTGTTTATGGGAGCCTGGTTAGTGCCAGGAGCAAAGGATCCACCAAACTAAGGAGCGTGAGTTCAGGTGGGACACCCCGTACCCCCCATAGAACCTGGCTTACTTCGAAACTCGGTATGCTGTCTATTCAGTACAAAGTACGTATACGCTAGTCCTGACCCGTGAATAGTATATGGGATTAAGACAAAAATGAGGCGCGTCCCTACCGGTACGCGAATGTTTCATGAGCTATTCGGCTAGGCTTTATCGGTTCCCTATTCGCTGCTGTGTTCGATGGACGTATAGGCCAGCTTCGCTCTACGTAACTCGTTAGTGTATAACAGGTTCGTCATTTAGCGCAAAGCCCGACTTCGTAGTCGCTAGGTGCTATTCCCAAACCACGCATGAAAATCATGTACACGCATATCGTGACGAGCGACAAAAGGAAAGTCAGATTTAGACGCATGTAGATCAGTGTTCACCCATGCAGAGACTATGATTGTCTGCCCGTGAAGCATGTAATGCGTAACTACGCTTAGTGCGCACCAAATGATGCCGCCAACCAGGGGTGCTCACGCTCCTACGAACTGTCGTTGCGCCTTCCAGGATCAATATCTTTATCACTAGCAAGCGAACCGAAACTGGTACCACACTTAAACTCTGTAATGCCTTCATTGCACACCCTCCCGAAACAAGTGGCTTAGTCACTTTCACTCTTTAAGAGATTTTGATAATCCTGGACAGACAACGTCGCTATACATATGCACTCAAAGTAACCTCACTTCCAGGCACCCGGGGTGCACATTCAATCACAGCAACAAGTGGCAACGACGGTCCGTCTCGCTATGCAGACTCCTCGAGTATAAGATAGTCAGGCCTACATTGCGAGACCCGATCTGGGAGGCTTTAACTGCCCCCAATTGGGTGAGCATGAGAGCTGCCAGAAAAGCCAGCGCAGTGTACAGAGTGTAGAAGCATATTCGAGCGGCCGTGATTAACACCGTGGTTTTGAGGTGTTGAACTTCACAATGTGATTTTTGACAGTAGAGTTGCGTTCATATGTGGATTTTCGGAGAGAGTGGACCTATGTCCCTCCATGCATATGCTCTTTGCGTACCTATCACGGATGGTGAGTCTATACACGCTACTCGCATCCTTCGCACGTCTCACGCAGAGGCAG
seq00011   GTCGGTTTCCTGACAGCGACACGAAACGAAACAGTCACTCAATATCGGATTTACAAGAGGCATCCCACACACCTACCCGATTAGTTAACTAAGATCATTAACACACATCGGTGCCCAAACTGCATGAGTCTATGGCTGTTTAAAAGAAGTAAGCACCCGTGCAATCATGACAGGACCTTATCCCTCGTAGTACACACAATCTTACAGCACATTGGTAACAAGGAGTTTGCAGTTCCGACATTAGGCATCCCATCGGGACGATCATCACTTCGTGACCAACCATCCCGAGTTGCACCGTGAAAGCTCTCTATTGGTGGTCGCAGTCGCGCGTAACTGTGAGAAGACCTAGTTACCCGAGTTTAACCATGTCGGGTTTATCTCCAGGCACCGGAACGGTTTGAAGCATAATGGTAAGCATCCGGTACCAGTTAAGGTCCGGCCCCTCGAGTAGGAGATCATTGACGCAGCCGAATTACAACTCAAAATAAGATAGAAAACGCTGGTACGAAATCCCGCATTATCGCCAACCCACTTGACACGCGGCATAGGTTGCCAGACCATAGGTCACAGATCGACCTTCACCTTTGGTGGAAGGTGCATTTCCACAATGTCAATCTACCAGGTCAGGGACATGTCTTAATGCTTAAGCCGGCCAACTCCAAGTATAATTACAATAAGCAGTACTGTGACGAGCCTATGCTGGTTTTGTTGGAAAACACGACCATACTTTACAGACCACTCTCGTGCAATAGTTCGGCGGAGACTATATATGGTGTAATATTACCTAACCTTGCATTTGGGAGCGTCGAAGGCTGCCAATGCCAAGATGGCGGTCTTGATGGAGTGTGCCGAAGTAAGATTGTTATGAAGGGATTAAAGAGCCACGGGTATGCGTCTACGCCCCCCAGCATGAAGCCTCATACATTCTCATAAGATTCACATCGTGCTAGGGAGTGAGCACCGACCTTTCCCGAGAAAGGTGGTTGACGTTCTACGAATGACGTGCAACGCCGACGTAGCGCGCTTAGGCGAAGCTAGACGTATTTAACGTTGCCAGCACCCGCATTTATCTCGTTAATGTCCATATGGAAATAGTATCATGATACATAGCCCCCAATGCGCGTGTTGTTTATGGGAGCCTGGTTAGTGCCAGGAGCAAAGGATCCACCAAACTAAGGAGCGTGAGTTCAGGTGGGACACCCCGTACCCCCCATAGAACCTGGCTTACTTCGAAACTCGGTATGCTGTCTATTCAGTACAAAGTACGTATACGCTAGTCCTGACCCGTGAATAGTATATGGGATTAAGACAAAAATGAGGCGCGTCCCTACCGGTACGCGAATGTTTCATGAGCTATTCGGCTAGGCTTTATCGGTTCCCTATTCGCTGCTGTGTTCGATGGACGTATAGGCCAGCTTCGCTCTACGTAACTCGTTTGTGTATAACAGGTTCGTCATTTAGCGCAAAGCCCGACTTCGTAGTCGCTAGGTGCTATTCCCAAACCACGCATGAAAATCATGTACACGCATATCGTGACGAGCGACAAAAGGAAAGTCAGATTTAGACGCATGTAGATCAGTGTTCACCCATGCAGAGACTATGATTGTCTGCCCGTGAAGCATGTAATGCGTAACTACGCTTAGTGCGCACCAAATGATGCCGCCAACCAGGGGTGCTCACGCTCCTACGAACTGTCGTTGCGCCTTCCAGGATCAATATCTTTATCACTAGCAAGCGAACCGAAACTGGTACCACACTTAAACTCTGTAATGCCTTCATTGCACACCCTCCCGAAACAAGTGGCTTAGTCACTTTCACTCTTTAAGAGATTTTGATAATCCTGGACAGACAACGTCGCTATACATATGCACTCAAAGTAACCTCACTTCCAGGCACCCGGGGTGCACATTCAATCACAGCAACAAGTGGCAACGACGGTCCGTCTCGCTATGCAGACTCCTCGAGTATAAGATAGTCAGGCCTACATTGCGAGACCCGATCTGGGAGGCTTTAACTGCCCCCAATTGGGTGAGCATGAGAGCTGCCAGAAAAGCCAGCGCAGTGTACAGAGTGTAGAAGCATATTCGAGCGGCCGTGATTAACACCGTGGTTTTGAGGTGTTGAACTTCACAATGTGATTTTTGACAGTAGAGTTGCGTTCATATGTGGATTTTCGGAGAGAGTGGACCTATGTCCCTCCATGCATATGCTCTTTGCGTACCTATCACGGATGGTGAGTCTATACACGCTACTCGCATCCTTCGCACGTCTCACGCAGAGGCAG
seq00012   GTCGGTTTCCTGACAGCGACACGAAACGAAACAGTCACTCAATATCGGATTTACAAGAGGCATCCCACACACCTACCCGATTAGTTAACTAAGATCATTAACACACATCGGTGCCCAAACTGCATGAGTCTATGGCTGTTTAAAAGAAGTAAGCACCCGTGCAATCATGACAGGACCTTATCCCTCGTAGTACACACAATCTTACAGCACATTGGTAACAAGGAGTTTGCAGTTCCGACATTAGGCATCCCATCGGGACGATCATCACTTCGTGACCAACCATCCCGAGTTGCACCGTGAAAGCTCTCTATTGGTGGTCGCAGTCGCGCGTAACTGTGAGAAGACCTAGTTACCCGAGTTTAACCATGTCGGGTTTATCTCCAGGCACCGGAACGGTTTGAAGCATAATGGTAAGCATCCGGTACCAGTTAAGGTCCGGCCCCTCGAGTAGGAGATCATTGACGCAGCCGAATTACAACTCAAAATAAGATAGAAAACGCTGGTACGAAATCCCGCATTATCGCCAACCCACTTGACACGCGGCATAGGTTGCCAGACCATAGGTCACAGATCGACCTTCACCTTTGGTGGAAGGGGCATTTCCACAATGTCAATCTACCAGGTCAGGGACATGTCTTAATGCTTAAGCCGGCCAACTCCAAGTATAATTACAATAAGCAGGACTGTGACGAGCCTATGCTGGTTTTGTTGGAAAACACGACCATACTTTACAGACCACTCTCGTGCAATAGTTCGGCGGAGACTATATATGGTGTAATATTACCTAACCTTGCATTTGGGAGCGTCGAAGGCTGCCAATGCCAAGATGGCGGTCTTGATGGAGTGTGCCGAAGTAAGATTGTTATGAAGGGATTAAAGAGCCACGGGTATGCGTCTACGCCCCCCAGCATGAAGCCTCATACATTCTCATAAGATTCACATCGTGCTAGGGAGTGAGCACCGACCTTTCCCGAGAAAGGTGGTTGACGTTTTACGAATGACGTGCAACGCCGACGTAGCGCGCTTAGGCGAAGCTAGACGTATTTAACGTTGCCAGCACCCGCATTTATCTCGTTAATGTCCATATGGAAATAGTATCATGATACATAGCCCCCAATGCGCGTGTTGTTTATGGGAGCCTGGTTAGTGCCAGGAGCAAAGGATCCACCAAACTAAGGAGCGTGAGTTCAGGTGGGACACCCCGTACCCCCCATAGAACCTGGCTTACTTCGAAACTCGGTATGCTGTCTATTCAGTACAAAGTACGTATACGCTAGTCCTGACCCGTGAATAGTATATGGGATTAAGACAAAAATGAGGCGCGTCCCTACCGGTACGCGAATGTTTCATGAGCTATTCGGCTAGGCTTTATCGGTTCCCTATTCGCTGCTGTGTTCGATGGACGTATAGGCCAGCTTCGCTCTACGTAACTCGTTTGTGTATAACAGGTTCGTCATTTAGCGCAAAGCCCGACTTCGTAGTCGCTAGGTGCTATTCCCAAACCACGCATGAAAATCATGTACACGCATATCGTGACGAGCGACAAAAGGAAAGTCAGATTTAGACGCATGTAGATCAGTGTTCACCCATGCAGAGACTATGATTGTCTGCCCGTGAAGCATGTAATGCGTAACTACGCTTAGTGCGCACCAAATGATGCCGCCAACCAGGGGTGCTCACGCTCCTACGAACTGTCGTTGCGCCTTCCAGGATCAATATCTTTATCACTAGCAAGCGAACCGAAACTGGTACCACACTTAAACTCTGTAATGCCTTCATTGCACACCCTCCCGAAACAAGTGGCTTAGTCACTTTCACTCTTTAAGAGATTTTGATAATCCTGGACAGACAACGTCGCTATACATATGCACTCAAAGTAACCTCACTTCCAGGCACCCGGGGTGCACATTCAATCACAGCAACAAGTGGCAACGACGGTCCGTCTCGCTATGCAGACTCCTCGAGTATAAGATAGTCAGGCCTACATTGCGAGACCCGATCTGGGAGGCTTTAACTGCCCCCAATTGGGTGAGCATGAGAGCTGCCAGAAAAGCCAGCGCAGTGTACAGAGTGTAGAAGCATATTCGAGCGGCCGTGATTAACACCGTGGTTTTGAGGTGTTGAACTTCACAATGTGATTTTTGACAGTAGAGTTGCGTTCATATGTGGATTTTCGGAGAGAGTGGACCTATGTCCCTCCATGCATATGCTCTTTGCGTACCTATCACGGATGGTGAGTCTATACACGCTACTCGCATCCTTCGCACGTCTCACGCAGAGGCAG
seq00013   GTCGGTTTCCTGACAGCGACACGAAACGAAACAGTCACTCAATATCGGATTTACAAGAGGCATCCCACACACCTACCCGATTAGTTAACTAAGATCATTAACACACATCGGTGCCCAAACTGCATGAGTCTATGGCTGTTTAAAAGAAGTAAGCACCCGTGCAATCATGACAGGACCTTATCCCTCGTAGTACACACAATCTTACAGCACATTGGTAACAAGGAGTTTGCAGTTCCGACATTAGGCATCCCATCGGGACGATCATCACTTCGTGACCAACCATCCCGAGTTGCACCGTGAAAGCTCTCTATTGGTGGTCGCAGTCGCGCGTAACTGTGAGAAGACCTAGTTACCCGAGTTTAACCATGTCGGGTTTATCTCCAGGCACCGGAACGGTTTGAAGCATAATGGTAAGCATCCGGTACCAGTTAAGGTCCGGCCCCTCGAGTAGGAGATCATTGACGCAGCCGAATTACAACTCAAAATAAGATAGAAAACGCTGGTACGAAATCCCGCATTATCGCCAACCCACTTGACACGCGGCATAGGTTGCCAGACCATAGGTCACAGATCGACCTTCACCTTTGGTGGAAGGTGCATTTCCACAATGTCAATCTACCAGGTCAGGGACATGTCTTAATGCTTAAGCCGGCCAACTCCAAGTATAATTACAATAAGCAGGACTGTGACGAGCCTATGCTGGTTTTGTTGGAAAACACGACCATACTTTACAGACCACTCTCGTGCAATAGTTCGGCGGAGACTATATATGGTGTAATATTACCTAACCTTGCATTTGGGAGCGTCGAAGGCTGCCAATGCCAAGATGGCGGTCTTGATGGAGTGTGCCGAAGTAAGATTGTTATGAAGGGATTAAAGAGCCACGGGTATGCGTCTACGCCCCCCAGCATGAAGCCTCATACATTCTCATAAGATTCACATCGTGCTAGGGAGTGAGCACCGACCTTTCCCGAGAAAGGTGGTTGACGTTTTACGAATGACGTGCAACGCCGACGTAGCGCGCTTAGGCGAAGCTAGACGTATTTAACGTAGCCAGCACCCGCATTTATCTCGTTAATGTCCATATGGAAATAGTATCATGATACATAGCCCCCAATGCGCGTGTTGTTTATGGGAGCCTGGTTAGTGCCAGGAGCAAAGGATCCACCAAACTAAGGAGCGTGAGTTCAGGTGGGACACCCCGTACCCCCCATAGAACCTGGCTTACTTCGAAACTCGGTATGCTGTCTATTCAGTACAAAGTACGTATACGCTAGTCCTGACCCGTGAATAGTATATGGGATTAAGACAAAAATGAGGCGCGTCCCTACCGGTACGCGAATGTTTCATGAGCTATTCGGCTAGGCTTTATCGGTTCCCTATTCGCTGCTGTGTTCGATGGACGTATAGGCCAGCTTCGCTCTACGTAACTCGTTAGTGTATAACAGGTTCGTCATTTAGCGCAAAGCCCGACTTCGTAGTCGCTAGGTGCTATTCCCAAACCACGCATGAAAATCATGTACACGCATATCGTGACGAGCGACAAAAGGAAAGTCAGATTTAGACGCATGTAGATCAGTGTTCACCCATGCAGAGACTATGATTGTCTGCCCGTGAAGCATGTAATGCGTAACTACGCTTAGTGCGCACCAAATGATGCCGCCAACCAGGGGTGCTCACGCTCCTACGAACTGTCGTTGCGCCTTCCAGGATCAATATCTTTATCACTAGCAAGCGAACCGAAACTGGTACCACACTTAAACTCTGTAATGCCTTCATTGCACACCCTCCCGAAACAAGTGGCTTAGTCACTTTCACTCTTTAAGAGATTTTGATAATCCTGGACAGACAACGTCGCTATACATATGCACTCAAAGTAACCTCACTTCCAGGCACCCGGGGTGCACATTCAATCACAGCAACAAGTGGCAACGACGGTCCGTCTCGCTATGCAGACTCCTCGAGTATAAGATAGTCAGGCCTACATTGCGAGACCCGATCTGGGAGGCTTTAACTGCCCCCAATTGGGTGAGCATGAGAGCTGCCAGAAAAGCCAGCGCAGTGTACAGAGTGTAGAAGCATATTCGAGCGGCCGTGATTAACACCGTGGTTTTGAGGTGTTGAACTTCACAATGTGATTTTTGACAGTAGAGTTGCGTTCATATGTGGATTTTCGGAGAGAGTGGACCTATGTCCCTCCATGCATATGCTCTTTGCGTACCTATCACGGATGGTGAGTCTATACACGCTACTCGCATCCTTCGCACGTCTCACGCAGAGGCAG
seq00014   GTCGGTTTCCTGACAGCGACACGAAACGAAACAGTCACTCAATATCGGATTTACAAGAGGCATCCCACACACCTACCCGATTAGTTAACTAAGATCATTAACACACATCGGTGCCCAAACTGCATGAGTCTATGGCTGTTTAAAAGAAGTAAGCACCCGTGCAATCATGACAGGACCTTATCCCTCGTAGTACACACAATCTTACAGCACATTGGTAACAAGGAGTTTGCAGTTCCGACATTAGGCATCCCATCGGGACGATCATCACTTCGTGACCAACCATCCCGAGTTGCACCGTGAAAGCTCTCTATTGGTGGTCGCAGTCGCGCGTAACTGTGAGAAGACCTAGTTACCCGAGTTTAACCATGTCGGGTTTATCTCCAGGCACCGGAACGGTTTGAAGCATAATGGTAAGCATCCGGTACCAGTTAAGGTCCGGCCCCTCGAGTAGGAGATCATTGACGCAGCCGAATTACAACTCAAAATAAGATAGAAAACGCTGGTACGAAATCCCGCATTATCGCCAACCCACTTGACACGCGGCATAGGTTGCCAGACCATAGGTCACAGATCGACCTTCACCTTTGGTGGAAGGGGCATTTCCACAATGTCAATCTACCAGGTCAGGGACATGTCTTAATGCTTAAGCCGGCCAACTCCAAGTATAATTACAATAAGCAGGACTGTGACGAGCCTATGCTGGTTTTGTTGGAAAACACGACCATACTTTACAGACCACTCTCGTGCAATAGTTCGGCGGAGACTATATATGGTGTAATATTACCTAACCTTGCATTTGGGAGCGTCGAAGGCTGCCAATGCCAAGATGGCGGTCTTGATGGAGTGTGCCGAAGTAAGATTGTTATGAAGGGATTAAAGAGCCACGGGTATGCGTCTACGCCCCCCAGCATGAAGCCTCATACATTCTCATAAGATTCACATCGTGCTAGGGAGTGAGCACCGACCTTTCCCGAGAAAGGTGGTTGACGTTTTACGAATGACGTGCAACGCCGACGTAGCGCGCTTAGGCGAAGCTAGACGTATTTAACGTTGCCAGCACCCGCATTTATCTCGTTAATGTCCATATGGAAATAGTATCATGATACATAGCCCCCAATGCGCGTGTTGTTTATGGGAGCCTGGTTAGTGCCAGGAGCAAAGGATCCACCAAACTAAGGAGCGTGAGTTCAGGTGGGACACCCCGTACCCCCCATAGAACCTGGCTTACTTCGAAACTCGGTATGCTGTCTATTCAGTACAAAGTACGTATACGCTAGTCCTGACCCGTGAATAGTATATGGGATTAAGACAAAAATGAGGCGCGTCCCTACCGGTACGCGAATGTTTCATGAGCTATTCGGCTAGGCTTTATCGGTTCCCTATTCGCTGCTGTGTTCGATGGACGTATAGGCCAGCTTCGCTCTACGTAACTCGTTTGTGTATAACAGGTTCGTCATTTAGCGCAAAGCCCGACTTCGTAGTCGCTAGGTGCTATTCCCAAACCACGCATGAAAATCATGTACACGCATATCGTGACGAGCGACAAAAGGAAAGTCAGATTTAGACGCATGTAGATCAGTGTTCACCCATGCAGAGACTATGATTGTCTGCCCGTGAAGCATGTAATGCGTAACTACGCTTAGTGCGCACCAAATGATGCCGCCAACCAGGGGTGCTCACGCTCCTACGAACTGTCGTTGCGCCTTCCAGGATCAATATCTTTATCACTAGCAAGCGAACCGAAACTGGTACCACACTTAAACTCTGTAATGCCTTCATTGCACACCCTCCCGAAACAAGTGGCTTAGTCACTTTCACTCTTTAAGAGATTTTGATAATCCTGGACAGACAACGTCGCTATACATATGCACTCAAAGTAACCTCACTTCCAGGCACCCGGGGTGCACATTCAATCACAGCAACAAGTGGCAACGACGGTCCGTCTCGCTATGCAGACTCCTCGAGTATAAGATAGTCAGGCCTACATTGCGAGACCCGATCTGGGAGGCTTTAACTGCCCCCAATTGGGTGAGCATGAGAGCTGCCAGAAAAGCCAGCGCAGTGTACAGAGTGTAGAAGCATATTCGAGCGGCCGTGATTAACACCGTGGTTTTGAGGTGTTGAACTTCACAATGTGATTTTTGACAGTAGAGTTGCGTTCATATGTGGATTTTCGGAGAGAGTGGACCTATGTCCCTCCATGCATATGCTCTTTGCGTACCTATCACGGATGGTGAGTCTATACACGCTACTCGCATCCTTCGCACGTCTCACGCAGAGGCAG
seq00015   GTCGGTTTCCTGACAGCGACACGAAACGAAACAGTCACTCAATATCGGATTTACAAGAGGCATCCCACACACCTACCCGATTAGTTAACTAAGATCATTAACACACATCGGTGCCCAAACTGCATGAGTCTATGGCTGTTTAAAAGAAGTAAGCACCCGTGCAATCATGACAGGACCTTATCCCTCGTAGTACACACAATCTTACAGCACATTGGTAACAAGGAGTTTGCAGTTCCGACATTAGGCATCCCATCGGGACGATCATCACTTCGTGACCAACCATCCCGAGTTGCACCGTGAAAGCTCTCTATTGGTGGTCGCAGTCGCGCGTAACTGTGAGAAGACCTAGTTACCCGAGTTTAACCATGTCGGGTTTATCTCCAGGCACCGGAACGGTTTGAAGCATAATGGTAAGCATCCGGTACCAGTTAAGGTCCGGCCCCTCGAGTAGGAGATCATTGACGCAGCCGAATTACAACTCAAAATAAGATAGAAAACGCTGGTACGAAATCCCGCATTATCGCCAACCCACTTGACACGCGGCATAGGTTGCCAGACCATAGGTCACAGATCGACCTTCACCTTTGGTGGAAGGTGCATTTCCACAATGTCAATCTACCAGGTCAGGGACATGTCTTAATGCTTAAGCCGGCCAACTCCAAGTATAATTACAATAAGCAGTACTGTGACGAGCCTATGCTGGTTTTGTTGGAAAACACGACCATACTTTACAGACCACTCTCGTGCAATAGTTCGGCGGAGACTATATATGGTGTAATATTACCTAACCTTGCATTTGGGAGCGTCGAAGGCTGCCAATGCCAAGATGGCGGTCTTGATGGAGTGTGCCGAAGTAAGATTGTTATGAAGGGATTAAAGAGCCACGGGTATGCGTCTACGCCCCCCAGCATGAAGCCTCATACATTCTCATAAGATTCACATCGTGCTAGGGAGTGAGCACCGACCTTTCCCGAGAAAGGTGGTTGACGTTTTACGAATGACGTGCAACGCCGACGTAGCGCGCTTAGGCGAAGCTAGACGTATTTAACGTTGCCAGCACCCGCATTTATCTCGTTAATGTCCATATGGAAATAGTATCATGATACATAGCCCCCAATGCGCGTGTTGTTTATGGGAGCCTGGTTAGTGCCAGGAGCAAAGGATCCACCAAACTAAGGAGCGTGAGTTCAGGTGGGACACCCCGTACCCCCCATAGAACCTGGCTTACTTCGAAACTCGGTATGCTGTCTATTCAGTACAAAGTACGTATACGCTAGTCCTGACCCGTGAATAGTATATGGGATTAAGACAAAAATGAGGCGCGTCCCTACCGGTACGCGAATGTTTCATGAGCTATTCGGCTAGGCTTTATCGGTTCCCTATTCGCTGCTGTGTTCGATGGACGTATAGGCCAGCTTCGCTCTACGTAACTCGTTTGTGTATAACAGGTTCGTCATTTAGCGCAAAGCCCGACTTCGTAGTCGCTAGGTGCTATTCCCAAACCACGCATGAAAATCATGTACACGCATATCGTGACGAGCGACAAAAGGAAAGTCAGATTTAGACGCATGTAGATCAGTGTTCACCCATGCAGAGACTATGATTGTCTGCCCGTGAAGCATGTAATGCGTAACTACGCTTAGTGCGCACCAAATGATGCCGCCAACCAGGGGTGCTCACGCTCCTACGAACTGTCGTTGCGCCTTCCAGGATCAATATCTTTATCACTAGCAAGCGAACCGAAACTGGTACCACACTTAAACTCTGTAATGCCTTCATTGCACACCCTCCCGAAACAAGTGGCTTAGTCACTTTCACTCTTTAAGAGATTTTGATAATCCTGGACAGACAACGTCGCTATACATATGCACTCAAAGTAACCTCACTTCCAGGCACCCGGGGTGCACATTCAATCACAGCAACAAGTGGCAACGACGGTCCGTCTCGCTATGCAGACTCCTCGAGTATAAGATAGTCAGGCCTACATTGCGAGACCCGATCTGGGAGGCTTTAACTGCCCCCAATTGGGTGAGCATGAGAGCTGCCAGAAAAGCCAGCGCAGTGTACAGAGTGTAGATGCATATTCGAGCGGCCGTGATTAACACCGTGGTTTTGAGGTGTTGAACTTCACAATGTGATTTTTGACAGTAGAGTTGCGTTCATATGTGGATTTTCGGAGAGAGTGGACCTATGTCCCTCCATGCATATGCTCTTTGCGTACCTATCACGGATGGTGAGTCTATACACGCTACTCGCATCCTTCGCACGTCTCACGCAGAGGCAG
seq00016   GTCGGTTTCCTGACAGCGACACGAAACGAAACAGTCACTCAATATCGGATTTACAAGAGGCATCCCACACACCTACCCGATTAGTTAACTAAGATCATTAACACACATCGGTGCCCAAACTGCATGAGTCTATGGCTGTTTAAAAGAAGTAAGCACCCGTGCAATCATGACAGGACCTTATCCCTCGTAGTACACACAATCTTACAGCACATTGGTAACAAGGAGTTTGCAGTTCCGACATTAGGCATCCCATCGGGACGATCATCACTTCGTGACCAACCATCCCGAGTTGCACCGTGAAAGCTCTCTATTGGTGGTCGCAGTCGCGCGTAACTGTGAGAAGACCTAGTTACCCGAGTTTAACCATGTCGGGTTTATCTCCAGGCACCGGAACGGTTTGAAGCATAATGGTAAGCATCCGGTACCAGTTAAGGTCCGGCCCCTCGAGTAGGAGATCATTGACGCAGCCGAATTACAACTCAAAATAAGATAGAAAACGCTGGTACGAAATCCCGCATTATCGCCAACCCACTTGACACGCGGCATAGGTTGCCAGACCATAGGTCACAGATCGACCTTCACCTTTGGTGGAAGGTGCATTTCCACAATGTCAATCTACCAGGTCAGGGACATGTCTTAATGCTTAAGCCGGCCAACTCCAAGTATAATTACAATAAGCAGTACTGTGACGAGCCTATGCTGGTTTTGTTGGAAAACACGACCATACTTTACAGACCACTCTCGTGCAATAGTTCGGCGGAGACTATATATGGTGTAATATTACCTAACCTTGCATTTGGGAGCGTCGAAGGCTGCCAATGCCAAGATGGCGGTCTTGATGGAGTGTGCCGAAGTAAGATTGTTATGAAGGGATTAAAGAGCCACGGGTATGCGTCTACGCCCCCCAGCATGAAGCCTCATACATTCTCATAAGATTCACATCGTGCTAGGGAGTGAGCACCGACCTTTCCCGAGAAAGGTGGTTGACGTTTTACGAATGACGTGCAACGCCGACGTAGCGCGCTTAGGCGAAGCTAGACGTATTTAACGTTGCCAGCACCCGCATTTATCTCGTTAATGTCCATATGGAAATAGTATCATGATACATAGCCCCCAATGCGCGTGTTGTTTATGGGAGCCTGGTTAGTGCCAGGAGCAAAGGATCCACCAAACTAAGGAGCGTGAGTTCAGGTGGGACACCCCGTACCCCCCATAGAACCTGGCTTACTTCGAAACTCGGTATGCTGTCTATTCAGTACAAAGTACGTATACGCTAGTCCTGACCCGTGAATAGTATATGGGATTAAGACAAAAATGAGGCGCGTCCCTACCGGTACGCGAATGTTTCATGAGCTATTCGGCTAGGCTTTATCGGTTCCCTATTCGCTGCTGTGTTCGATGGACGTATAGGCCAGCTTCGCTCTACGTAACTCGTTTGTGTATAACAGGTTCGTCATTTAGCGCAAAGCCCGACTTCGTAGTCGCTAGGTGCTATTCCCAAACCACGCATGAAAATCATGTACACGCATATCGTGACGAGCGACAAAAGGAAAGTCAGATTTAGACGCATGTAGATCAGTGTTCACCCATGCAGAGACTATGATTGTCTGCCCGTGAAGCATGTAATGCGTAACTACGCTTAGTGCGCACCAAATGATGCCGCCAACCAGGGGTGCTCACGCTCCTACGAACTGTCGTTGCGCCTTCCAGGATCAATATCTTTATCACTAGCAAGCGAACCGAAACTGGTACCACACTTAAACTCTGTAATGCCTTCATTGCACACCCTCCCGAAACAAGTGGCTTAGTCACTTTCACTCTTTAAGAGATTTTGATAATCCTGGACAGACAACGTCGCTATACATATGCACTCAAAGTAACCTCACTTCCAGGCACCCGGGGTGCACATTCAATCACAGCAACAAGTGGCAACGACGGTCCGTCTCGCTATGCAGACTCCTCGAGTATAAGATAGTCAGGCCTACATTGCGAGACCCGATCTGGGAGGCTTTAACTGCCCCCAATTGGGTGAGCATGAGAGCTGCCAGAAAAGCCAGCGCAGTGTACAGAGTGTAGATGCATATTCGAGCGGCCGTGATTAACACCGTGGTTTTGAGGTGTTGAACTTCACAATGTGATTTTTGACAGTAGAGTTGCGTTCATATGTGGATTTTCGGAGAGAGTGGACCTATGTCCCTCCATGCATATGCTCTTTGCGTACCTATCACGGATGGTGAGTCTATACACGCTACTCGCATCCTTCGCACGTCTCACGCAGAGGCAG
seq00017   GTCGGTTTCCTGACAGCGACACGAAACGAAACAGTCACTCAATATCGGATTTACAAGAGGCATCCCACACACCTACCCGATTAGTTAACTAAGATCATTAACACACATCGGTGCCCAAACTGCATGAGTCTATGGCTGTTTAAAAGAAGTAAGCACCCGTGCAATCATGACAGGACCTTATCCCTCGTAGTACACACAATCTTACAGCACATTGGTAACAAGGAGTTTGCAGTTCCGACATTAGGCATCCCATCGGGACGATCATCACTTCGTGACCAACCATCCCGAGTTGCACCGTGAAAGCTCTCTATTGGTGGTCGCAGTCGCGCGTAACTGTGAGAAGACCTAGTTACCCGAGTTTAACCATGTCGGGTTTATCTCCAGGCACCGGAACGGTTTGAAGCATAATGGTAAGCATCCGGTACCAGTTAAGGTCCGGCCCCTCGAGTAGGAGATCATTGACGCAGCCGAATTACAACTCAAAATAAGATAGAAAACGCTGGTACGAAATCCCGCATTATCGCCAACCCACTTGACACGCGGCATAGGTTGCCAGACCATAGGTCACAGATCGACCTTCACCTTTGGTGGAAGGTGCATTTCCACAATGTCAATCTACCAGGTCAGGGACATGTCTTAATGCTTAAGCCGGCCAACTCCAAGTATAATTACAATAAGCAGTACTGTGACGAGCCTATGCTGGTTTTGTTGGAAAACACGACCATACTTTACAGACCACTCTCGTGCAATAGTTCGGCGGAGACTATATATGGTGTAATATTACCTAACCTTGCATTTGGGAGCGTCGAAGGCTGCCAATGCCAAGATGGCGGTCTTGATGGAGTGTGCCGAAGTAAGATTGTTATGAAGGGATTAAAGAGCCACGGGTATGCGTCTACGCCCCCCAGCATGAAGCCTCATACATTCTCATAAGATTCACATCGTGCTAGGGAGTGAGCACCGACCTTTCCCGAGAAAGGTGGTTGACGTTTTACGAATGACGTGCAACGCCGACGTAGCGCGCTTAGGCGAAGCTAGACGTATTTAACGTTGCCAGCACCCGCATTTATCTCGTTAATGTCCATATGGAAATAGTATCATGATACATAGCCCCCAATGCGCGTGTTGTTTATGGGAGCCTGGTTAGTGCCAGGAGCAAAGGATCCACCAAACTAAGGAGCGTGAGTTCAGGTGGGACACCCCGTACCCCCCATAGAACCTGGCTTACTTCGAAACTCGGTATGCTGTCTATTCAGTACAAAGTACGTATACGCTAGTCCTGACCCGTGAATAGTATATGGGATTAAGACAAAAATGAGGCGCGTCCCTACCGGTACGCGAATGTTTCATGAGCTATTCGGCTAGGCTTTATCGGTTCCCTATTCGCTGCTGTGTTCGATGGACGTATAGGCCAGCTTCGCTCTACGTAACTCGTTTGTGTATAACAGGTTCGTCATTTAGCGCAAAGCCCGACTTCGTAGTCGCTAGGTGCTATTCCCAAACCACGCATGAAAATCATGTACACGCATATCGTGACGAGCGACAAAAGGAAAGTCAGATTTAGACGCATGTAGATCAGTGTTCACCCATGCAGAGACTATGATTGTCTGCCCGTGAAGCATGTAATGCGTAACTACGCTTAGTGCGCACCAAATGATGCCGCCAACCAGGGGTGCTCACGCTCCTACGAACTGTCGTTGCGCCTTCCAGGATCAATATCTTTATCACTAGCAAGCGAACCGAAACTGGTACCACACTTAAACTCTGTAATGCCTTCATTGCACACCCTCCCGAAACAAGTGGCTTAGTCACTTTCACTCTTTAAGAGATTTTGATAATCCTGGACAGACAACGTCGCTATACATATGCACTCAAAGTAACCTCACTTCCAGGCACCCGGGGTGCACATTCAATCACAGCAACAAGTGGCAACGACGGTCCGTCTCGCTATGCAGACTCCTCGAGTATAAGATAGTCAGGCCTACATTGCGAGACCCGATCTGGGAGGCTTTAACTGCCCCCAATTGGGTGAGCATGAGAGCTGCCAGAAAAGCCAGCGCAGTGTACAGAGTGTAGATGCATATTCGAGCGGCCGTGATTAACACCGTGGTTTTGAGGTGTTGAACTTCACAATGTGATTTTTGACAGTAGAGTTGCGTTCATATGTGGATTTTCGGAGAGAGTGGACCTATGTCCCTCCATGCATATGCTCTTTGCGTACCTATCACGGATGGTGAGTCTATACACGCTACTCGCATCCTTCGCACGTCTCACGCAGAGGCAG
seq00018   GTCGGTTTCCTGACAGCGACACGAAACGAAACAGTCACTCAATATCGGATTTACAAGAGGCATCCCACACACCTACCCGATTAGTTAACTAAGATCATTAACACACATCGGTGCCCAAACTGCATGAGTCTATGGCTGTTTAAAAGAAGTAAGCACCCGTGCAATCATGACAGGACCTTATCCCTCGTAGTACACACAATCTTACAGCACATTGGTAACAAGGAGTTTGCAGTTCCGACATTAGGCATCCCATCGGGACGATCATCACTTCGTGACCAACCATCCCGAGTTGCACCGTGAAAGCTCTCTATTGGTGGTCGCAGTCGCGCGTAACTGTGAGAAGACCTAGTTACCCGAGTTTAACCATGTCGGGTTTATCTCCAGGCACCGGAACGGTTTGAAGCATAATGGTAAGCATCCGGTACCAGTTAAGGTCCGGCCCCTCGAGTAGGAGATCATTGACGCAGCCGAATTACAACTCAAAATAAGATAGAAAACGCTGGTACGAAATCCCGCATTATCGCCAACCCACTTGACACGCGGCATAGGTTGCCAGACCATAGGTCACAGATCGACCTTCACCTTTGGTGGAAGGGGCATTTCCACAATGTCAATCTACCAGGTCAGGGACATGTCTTAATGCTTAAGCCGGCCAACTCCAAGTATAATTACAATAAGCAGGACTGTGACGAGCCTATGCTGGTTTTGTTGGAAAACACGACCATACTTTACAGACCACTCTCGTGCAATAGTTCGGCGGAGACTATATATGGTGTAATATTACCTAACCTTGCATTTGGGAGCGTCGAAGGCTGCCAATGCCAAGATGGCGGTCTTGATGGAGTGTGCCGAAGTAAGATTGTTATGAAGGGATTAAAGAGCCACGGGTATGCGTCTACGCCCCCCAGCATGAAGCCTCATACATTCTCATAAGATTCACATCGTGCTAGGGAGTGAGCACCGACCTTTCCCGAGAAAGGTGGTTGACGTTTTACGAATGACGTGCAACGCCGACGTAGCGCGCTTAGGCGAAGCTAGACGTATTTAACGTTGCCAGCACCCGCATTTATCTCGTTAATGTCCATATGGAAATAGTATCATGATACATAGCCCCCAATGCGCGTGTTGTTTATGGGAGCCTGGTTAGTGCCAGGAGCAAAGGATCCACCAAACTAAGGAGCGTGAGTTCAGGTGGGACACCCCGTACCCCCCATAGAACCTGGCTTACTTCGAAACTCGGTATGCTGTCTATTCAGTACAAAGTACGTATACGCTAGTCCTGACCCGTGAATAGTATATGGGATTAAGACAAAAATGAGGCGCGTCCCTACCGGTACGCGAATGTTTCATGAGCTATTCGGCTAGGCTTTATCGGTTCCCTATTCGCTGCTGTGTTCGATGGACGTATAGGCCAGCTTCGCTCTACGTAACTCGTTTGTGTATAACAGGTTCGTCATTTAGCGCAAAGCCCGACTTCGTAGTCGCTAGGTGCTATTCCCAAACCACGCATGAAAATCATGTACACGCATATCGTGACGAGCGACAAAAGGAAAGTCAGATTTAGACGCATGTAGATCAGTGTTCACCCATGCAGAGACTATGATTGTCTGCCCGTGAAGCATGTAATGCGTAACTACGCTTAGTGCGCACCAAATGATGCCGCCAACCAGGGGTGCTCACGCTCCTACGAACTGTCGTTGCGCCTTCCAGGATCAATATCTTTATCACTAGCAAGCGAACCGAAACTGGTACCACACTTAAACTCTGTAATGCCTTCATTGCACACCCTCCCGAAACAAGTGGCTTAGTCACTTTCACTCTTTAAGAGATTTTGATAATCCTGGACAGACAACGTCGCTATACATATGCACTCAAAGTAACCTCACTTCCAGGCACCCGGGGTGCACATTCAATCACAGCAACAAGTGGCAACGACGGTCCGTCTCGCTATGCAGACTCCTCGAGTATAAGATAGTCAGGCCTACATTGCGAGACCCGATCTGGGAGGCTTTAACTGCCCCCAATTGGGTGAGCATGAGAGCTGCCAGAAAAGCCAGCGCAGTGTACAGAGTGTAGAAGCATATTCGAGCGGCCGTGATTAACACCGTGGTTTTGAGGTGTTGAACTTCACAATGTGATTTTTGACAGTAGAGTTGCGTTCATATGTGGATTTTCGGAGAGAGTGGACCTATGTCCCTCCATGCATATGCTCTTTGCGTACCTATCACGGATGGTGAGTCTATACACGCTACTCGCATCCTTCGCACGTCTCACGCAGAGGCAG
seq00019   GTCGGTTTCCTGACAGCGACACGAAACGAAACAGTCACTCAATATCGGATTTACAAGAGGCATCCCACACACCTACCCGATTAGTTAACTAAGATCATTAACACACATCGGTGCCCAAACTGCATGAGTCTATGGCTGTTTAAAAGAAGTAAGCACCCGTGCAATCATGACAGGACCTTATCCCTCGTAGTACACACAATCTTACAGCACATTGGTAACAAGGAGTTTGCAGTTCCGACATTAGGCATCCCATCGGGACGATCATCACTTCGTGACCAACCATCCCGAGTTGCACCGTGAAAGCTCTCTATTGGTGGTCGCAGTCGCGCGTAACTGTGAGAAGACCTAGTTACCCGAGTTTAACCATGTCGGGTTTATCTCCAGGCACCGGAACGGTTTGAAGCATAATGGTAAGCATCCGGTACCAGTTAAGGTCCGGCCCCTCGAGTAGGAGATCATTGACGCAGCCGAATTACAACTCAAAATAAGATAGAAAACGCTGGTACGAAATCCCGCATTATCGCCAACCCACTTGACACGCGGCATAGGTTGCCAGACCATAGGTCACAGATCGACCTTCACCTTTGGTGGAAGGGGCATTTCCACAATGTCAATCTACCAGGTCAGGGACATGTCTTAATGCTTAAGCCGGCCAACTCCAAGTATAATTACAATAAGCAGGACTGTGACGAGCCTATGCTGGTTTTGTTGGAAAACACGACCATACTTTACAGACCACTCTCGTGCAATAGTTCGGCGGAGACTATATATGGTGTAATATTACCTAACCTTGCATTTGGGAGCGTCGAAGGCTGCCAATGCCAAGATGGCGGTCTTGATGGAGTGTGCCGAAGTAAGATTGTTATGAAGGGATTAAAGAGCCACGGGTATGCGTCTACGCCCCCCAGCATGAAGCCTCATACATTCTCATAAGATTCACATCGTGCTAGGGAGTGAGCACCGACCTTTCCCGAGAAAGGTGGTTGACGTTTTACGAATGACGTGCAACGCCGACGTAGCGCGCTTAGGCGAAGCTAGACGTATTTAACGTTGCCAGCACCCGCATTTATCTCGTTAATGTCCATATGGAAATAGTATCATGATACATAGCCCCCAATGCGCGTGTTGTTTATGGGAGCCTGGTTAGTGCCAGGAGCAAAGGATCCACCAAACTAAGGAGCGTGAGTTCAGGTGGGACACCCCGTACCCCCCATAGAACCTGGCTTACTTCGAAACTCGGTATGCTGTCTATTCAGTACAAAGTACGTATACGCTAGTCCTGACCCGTGAATAGTATATGGGATTAAGACAAAAATGAGGCGCGTCCCTACCGGTACGCGAATGTTTCATGAGCTATTCGGCTAGGCTTTATCGGTTCCCTATTCGCTGCTGTGTTCGATGGACGTATAGGCCAGCTTCGCTCTACGTAACTCGTTTGTGTATAACAGGTTCGTCATTTAGCGCAAAGCCCGACTTCGTAGTCGCTAGGTGCTATTCCCAAACCACGCATGAAAATCATGTACACGCATATCGTGACGAGCGACAAAAGGAAAGTCAGATTTAGACGCATGTAGATCAGTGTTCACCCATGCAGAGACTATGATTGTCTGCCCGTGAAGCATGTAATGCGTAACTACGCTTAGTGCGCACCAAATGATGCCGCCAACCAGGGGTGCTCACGCTCCTACGAACTGTCGTTGCGCCTTCCAGGATCAATATCTTTATCACTAGCAAGCGAACCGAAACTGGTACCACACTTAAACTCTGTAATGCCTTCATTGCACACCCTCCCGAAACAAGTGGCTTAGTCACTTTCACTCTTTAAGAGATTTTGATAATCCTGGACAGACAACGTCGCTATACATATGCACTCAAAGTAACCTCACTTCCAGGCACCCGGGGTGCACATTCAATCACAGCAACAAGTGGCAACGACGGTCCGTCTCGCTATGCAGACTCCTCGAGTATAAGATAGTCAGGCCTACATTGCGAGACCCGATCTGGGAGGCTTTAACTGCCCCCAATTGGGTGAGCATGAGAGCTGCCAGAAAAGCCAGCGCAGTGTACAGAGTGTAGAAGCATATTCGAGCGGCCGTGATTAACACCGTGGTTTTGAGGTGTTGAACTTCACAATGTGATTTTTGACAGTAGAGTTGCGTTCATATGTGGATTTTCGGAGAGAGTGGACCTATGTCCCTCCATGCATATGCTCTTTGCGTACCTATCACGGATGGTGAGTCTATACACGCTACTCGCATCCTTCGCACGTCTCACGCAGAGGCAG
seq00020   GTCGGTTTCCTGACAGCGACACGAAACGAAACAGTCACTCAATATCGGATTTACAAGAGGCATCCCACACACCTACCCGATTAGTTAACTAAGATCATTAACACACATCGGTGCCCAAACTGCATGAGTCTATGGCTGTTTAAAAGAAGTAAGCACCCGTGCAATCATGACAGGACCTTATCCCTCGTAGTACACACAATCTTACAGCACATTGGTAACAAGGAGTTTGCAGTTCCGACATTAGGCATCCCATCGGGACGATCATCACTTCGTGACCAACCATCCCGAGTTGCACCGTGAAAGCTCTCTATTGGTGGTCGCAGTCGCGCGTAACTGTGAGAAGACCTAGTTACCCGAGTTTAACCATGTCGGGTTTATCTCCAGGCACCGGAACGGTTTGAAGCATAATGGTAAGCATCCGGTACCAGTTAAGGTCCGGCCCCTCGAGTAGGAGATCATTGACGCAGCCGAATTACAACTCAAAATAAGATAGAAAACGCTGGTACGAAATCCCGCATTATCGCCAACCCACTTGACACGCGGCATAGGTTGCCAGACCATAGGTCACAGATCGACCTTCACCTTTGGTGGAAGGGGCATTTCCACAATGTCAATCTACCAGGTCAGGGACATGTCTTAATGCTTAAGCCGGCCAACTCCAAGTATAATTACAATAAGCAGGACTGTGACGAGCCTATGCTGGTTTTGTTGGAAAACACGACCATACTTTACAGACCACTCTCGTGCAATAGTTCGGCGGAGACTATATATGGTGTAATATTACCTAACCTTGCATTTGGGAGCGTCGAAGGCTGCCAATGCCAAGATGGCGGTCTTGATGGAGTGTGCCGAAGTAAGATTGTTATGAAGGGATTAAAGAGCCACGGGTATGCGTCTACGCCCCCCAGCATGAAGCCTCATACATTCTCATAAGATTCACATCGTGCTAGGGAGTGAGCACCGACCTTTCCCGAGAAAGGTGGTTGACGTTTTACGAATGACGTGCAACGCCGACGTAGCGCGCTTAGGCGAAGCTAGACGTATTTAACGTTGCCAGCACCCGCATTTATCTCGTTAATGTCCATATGGAAATAGTATCATGATACATAGCCCCCAATGCGCGTGTTGTTTATGGGAGCCTGGTTAGTGCCAGGAGCAAAGGATCCACCAAACTAAGGAGCGTGAGTTCAGGTGGGACACCCCGTACCCCCCATAGAACCTGGCTTACTTCGAAACTCGGTATGCTGTCTATTCAGTACAAAGTACGTATACGCTAGTCCTGACCCGTGAATAGTATATGGGATTAAGACAAAAATGAGGCGCGTCCCTACCGGTACGCGAATGTTTCATGAGCTATTCGGCTAGGCTTTATCGGTTCCCTATTCGCTGCTGTGTTCGATGGACGTATAGGCCAGCTTCGCTCTACGTAACTCGTTTGTGTATAACAGGTTCGTCATTTAGCGCAAAGCCCGACTTCGTAGTCGCTAGGTGCTATTCCCAAACCACGCATGAAAATCATGTACACGCATATCGTGACGAGCGACAAAAGGAAAGTCAGATTTAGACGCATGTAGATCAGTGTTCACCCATGCAGAGACTATGATTGTCTGCCCGTGAAGCATGTAATGCGTAACTACGCTTAGTGCGCACCAAATGATGCCGCCAACCAGGGGTGCTCACGCTCCTACGAACTGTCGTTGCGCCTTCCAGGATCAATATCTTTATCACTAGCAAGCGAACCGAAACTGGTACCACACTTAAACTCTGTAATGCCTTCATTGCACACCCTCCCGAAACAAGTGGCTTAGTCACTTTCACTCTTTAAGAGATTTTGATAATCCTGGACAGACAACGTCGCTATACATATGCACTCAAAGTAACCTCACTTCCAGGCACCCGGGGTGCACATTCAATCACAGCAACAAGTGGCAACGACGGTCCGTCTCGCTATGCAGACTCCTCGAGTATAAGATAGTCAGGCCTACATTGCGAGACCCGATCTGGGAGGCTTTAACTGCCCCCAATTGGGAGAGCATGAGAGCTGCCAGAAAAGCCAGCGCAGTGTACAGAGTGTAGAAGCATATTCGAGCGGCCGTGATTAACACCGTGGTTTTGAGGTGTTGAACTTCACAATGTGATTTTTGACAGTAGAGTTGCGTTCATATGTGGATTTTCGGAGAGAGTGGACCTATGTCCCTCCATGCATATGCTCTTTGCGTACCTATCACGGATGGTGAGTCTATACACGCTACTCGCATCCTTCGCACGTCTCACGCAGAGGCAG
seq00021   GTCGGTTTCCTGACAGCGACACGAAACGAAACAGTCACTCAATATCGGATTTACAAGAGGCATCCCACACACCTACCCGATTAGTTAACTAAGATCATTAACACACATCGGTGCCCAAACTGCATGAGTCTATGGCTGTTTAAAAGAAGTAAGCACCCGTGCAATCATGACAGGACCTTATCCCTCGTAGTACACACAATCTTACAGCACATTGGTAACAAGGAGTTTGCAGTTCCGACATTAGGCATCCCATCGGGACGATCATCACTTCGTGACCAACCATCCCGAGTTGCACCGTGAAAGCTCTCTATTGGTGGTCGCAGTCGCGCGTAACTGTGAGAAGACCTAGTTACCCGAGTTTAACCATGTCGGGTTTATCTCCAGGCACCGGAACGGTTTGAAGCATAATGGTAAGCATCCGGTACCAGTTAAGGTCCGGCCCCTCGAGTAGGAGATCATTGACGCAGCCGAATTACAACTCAAAATAAGATAGAAAACGCTGGTACGAAATCCCGCATTATCGCCAACCCACTTGACACGCGGCATAGGTTGCCAGACCATAGGTCACAGATCGACCTTCACCTTTGGTGGAAGGGGCATTTCCACAATGTCAATCTACCAGGTCAGGGACATGTCTTAATGCTTAAGCCGGCCAACTCCAAGTATAATTACAATAAGCAGGACTGTGACGAGCCTATGCTGGTTTTGTTGGAAAACACGACCATACTTTACAGACCACTCTCGTGCAATAGTTCGGCGGAGACTATATATGGTGTAATATTACCTAACCTTGCATTTGGGAGCGTCGAAGGCTGCCAATGCCAAGATGGCGGTCTTGATGGAGTGTGCCGAAGTAAGATTGTTATGAAGGGATTAAAGAGCCACGGGTATGCGTCTACGCCCCCCAGCATGAAGCCTCATACATTCTCATAAGATTCACATCGTGCTAGGGAGTGAGCACCGACCTTTCCCGAGAAAGGTGGTTGACGTTTTACGAATGACGTGCAACGCCGACGTAGCGCGCTTAGGCGAAGCTAGACGTATTTAACGTTGCCAGCACCCGCATTTATCTCGTTAATGTCCATATGGAAATAGTATCATGATACATAGCCCCCAATGCGCGTGTTGTTTATGGGAGCCTGGTTAGTGCCAGGAGCAAAGGATCCACCAAACTAAGGAGCGTGAGTTCAGGTGGGACACCCCGTACCCCCCATAGAACCTGGCTTACTTCGAAACTCGGTATGCTGTCTATTCAGTACAAAGTACGTATACGCTAGTCCTGACCCGTGAATAGTATATGGGATTAAGACAAAAATGAGGCGCGTCCCTACCGGTACGCGAATGTTTCATGAGCTATTCGGCTAGGCTTTATCGGTTCCCTATTCGCTGCTGTGTTCGATGGACGTATAGGCCAGCTTCGCTCTACGTAACTCGTTTGTGTATAACAGGTTCGTCATTTAGCGCAAAGCCCGACTTCGTAGTCGCTAGGTGCTATTCCCAAACCACGCATGAAAATCATGTACACGCATATCGTGACGAGCGACAAAAGGAAAGTCAGATTTAGACGCATGTAGATCAGTGTTCACCCATGCAGAGACTATGATTGTCTGCCCGTGAAGCATGTAATGCGTAACTACGCTTAGTGCGCACCAAATGATGCCGCCAACCAGGGGTGCTCACGCTCCTACGAACTGTCGTTGCGCCTTCCAGGATCAATATCTTTATCACTAGCAAGCGAACCGAAACTGGTACCACACTTAAACTCTGTAATGCCTTCATTGCACACCCTCCCGAAACAAGTGGCTTAGTCACTTTCACTCTTTAAGAGATTTTGATAATCCTGGACAGACAACGTCGCTATACATATGCACTCAAAGTAACCTCACTTCCAGGCACCCGGGGTGCACATTCAATCACAGCAACAAGTGGCAACGACGGTCCGTCTCGCTATGCAGACTCCTCGAGTATAAGATAGTCAGGCCTACATTGCGAGACCCGATCTGGGAGGCTTTAACTGCCCCCAATTGGGAGAGCATGAGAGCTGCCAGAAAAGCCAGCGCAGTGTACAGAGTGTAGAAGCATATTCGAGCGGCCGTGATTAACACCGTGGTTTTGAGGTGTTGAACTTCACAATGTGATTTTTGACAGTAGAGTTGCGTTCATATGTGGATTTTCGGAGAGAGTGGACCTATGTCCCTCCATGCATATGCTCTTTGCGTACCTATCACGGATGGTGAGTCTATACACGCTACTCGCATCCTTCGCACGTCTCACGCAGAGGCAG
seq00022   GTCGGTTTCCTGACAGCGACACGAAACGAAACAGTCACTCAATATCGGATTTACAAGAGGCATCCCACACACCTACCCGATTAGTTAACTAAGATCATTAACACACATCGGTGCCCAAACTGCATGAGTCTATGGCTGTTTAAAAGAAGTAAGCACCCGTGCAATCATGACAGGACCTTATCCCTCGTAGTACACACAATCTTACAGCACATTGGTAACAAGGAGTTTGCAGTTCCGACATTAGGCATCCCATCGGGACGATCATCACTTCGTGACCAACCATCCCGAGTTGCACCGTGAAAGCTCTCTATTGGTGGTCGCAGTCGCGCGTAACTGTGAGAAGACCTAGTTACCCGAGTTTAACCATGTCGGGTTTATCTCCAGGCACCGGAACGGTTTGAAGCATAATGGTAAGCATCCGGTACCAGTTAAGGTCCGGCCCCTCGAGTAGGAGATCATTGACGCAGCCGAATTACAACTCAAAATAAGATAGAAAACGCTGGTACGAAATCCCGCATTATCGCCAACCCACTTGACACGCGGCATAGGTTGCCAGACCATAGGTCACAGATCGACCTTCACCTTTGGTGGAAGGTGCATTTCCACAATGTCAATCTACCAGGTCAGGGACATGTCTTAATGCTTAAGCCGGCCAACTCCAAGTATAATTACAATAAGCAGGACTGTGACGAGCCTATGCTGGTTTTGTTGGAAAACACGACCATACTTTACAGACCACTCTCGTGCAATAGTTCGGCGGAGACTATATATGGTGTAATATTACCTAACCTTGCATTTGGGAGCGTCGAAGGCTGCCAATGCCAAGATGGCGGTCTTGATGGAGTGTGCCGAAGTAAGATTGTTATGAAGGGATTAAAGAGCCACGGGTATGCGTCTACGCCCCCCAGCATGAAGCCTCATACATTCTCATAAGATTCACATCGTGCTAGGGAGTGAGCACCGACCTTTCCCGAGAAAGGTGGTTGACGTTTTACGAATGACGTGCAACGCCGACGTAGCGCGCTTAGGCGAAGCTAGACGTATTTAACGTAGCCAGCACCCGCATTTATCTCGTTAATGTCCATATGGAAATAGTATCATGATACATAGCCCCCAATGCGCGTGTTGTTTATGGGAGCCTGGTTAGTGCCAGGAGCAAAGGATCCACCAAACTAAGGAGCGTGAGTTCAGGTGGGACACCCCGTACCCCCCATAGAACCTGGCTTACTTCGAAACTCGGTATGCTGTCTATTCAGTACAAAGTACGTATACGCTAGTCCTGACCCGTGAATAGTATATGGGATTAAGACAAAAATGAGGCGCGTCCCTACCGGTACGCGAATGTTTCATGAGCTATTCGGCTAGGCTTTATCGGTTCCCTATTCGCTGCTGTGTTCGATGGACGTATAGGCCAGCTTCGCTCTACGTAACTCGTTAGTGTATAACAGGTTCGTCATTTAGCGCAAAGCCCGACTTCGTAGTCGCTAGGTGCTATTCCCAAACCACGCATGAAAATCATGTACACGCATATCGTGACGAGCGACAAAAGGAAAGTCAGATTTAGACGCATGTAGATCAGTGTTCACCCATGCAGAGACTATGATTGTCTGCCCGTGAAGCATGTAATGCGTAACTACGCTTAGTGCGCACCAAATGATGCCGCCAACCAGGGGTGCTCACGCTCCTACGAACTGTCGTTGCGCCTTCCAGGATCAATATCTTTATCACTAGCAAGCGAACCGAAACTGGTACCACACTTAAACTCTGTAATGCCTTCATTGCACACCCTCCCGAAACAAGTGGCTTAGTCACTTTCACTCTTTAAGAGATTTTGATAATCCTGGACAGACAACGTCGCTATACATATGCACTCAAAGTAACCTCACTTCCAGGCACCCGGGGTGCACATTCAATCACAGCAACAAGTGGCAACGACGGTCCGTCTCGCTATGCAGACTCCTCGAGTATAAGATAGTCAGGCCTACATTGCGAGACCCGATCTGGGAGGCTTTAACTGCCCCCAATTGGGTGAGCATGAGAGCTGCCAGAAAAGCCAGCGCAGTGTACAGAGTGTAGAAGCATATTCGAGCGGCCGTGATTAACACCGTGGTTTTGAGGTGTTGAACTTCACAATGTGATTTTTGACAGTAGAGTTGCGTTCATATGTGGATTTTCGGAGAGAGTGGACCTATGTCCCTCCATGCATATGCTCTTTGCGTACCTATCACGGATGGTGAGTCTATACACGCTACTCGCATCCTTCGCACGTCTCACGCAGAGGCAG
seq00023   GTCGGTTTCCTGACAGCGACACGAAACGAAACAGTCACTCAATATCGGATTTACAAGAGGCATCCCACACACCTACCCGATTAGTTAACTAAGATCATTAACACACATCGGTGCCCAAACTGCATGAGTCTATGGCTGTTTAAAAGAAGTAAGCACCCGTGCAATCATGACAGGACCTTATCCCTCGTAGTACACACAATCTTACAGCACATTGGTAACAAGGAGTTTGCAGTTCCGACATTAGGCATCCCATCGGGACGATCATCACTTCGTGACCAACCATCCCGAGTTGCACCGTGAAAGCTCTCTATTGGTGGTCGCAGTCGCGCGTAACTGTGAGAAGACCTAGTTACCCGAGTTTAACCATGTCGGGTTTATCTCCAGGCACCGGAACGGTTTGAAGCATAATGGTAAGCATCCGGTACCAGTTAAGGTCCGGCCCCTCGAGTAGGAGATCATTGACGCAGCCGAATTACAACTCAAAATAAGATAGAAAACGCTGGTACGAAATCCCGCATTATCGCCAACCCACTTGACACGCGGCATAGGTTGCCAGACCATAGGTCACAGATCGACCTTCACCTTTGGTGGAAGGGGCATTTCCACAATGTCAATCTACCAGGTCAGGGACATGTCTTAATGCTTAAGCCGGCCAACTCCAAGTATAATTACAATAAGCAGGACTGTGACGAGCCTATGCTGGTTTTGTTGGAAAACACGACCATACTTTACAGACCACTCTCGTGCAATAGTTCGGCGGAGACTATATATGGTGTAATATTACCTAACCTTGCATTTGGGAGCGTCGAAGGCTGCCAATGCCAAGATGGCGGTCTTGATGGAGTGTGCCGAAGTAAGATTGTTATGAAGGGATTAAAGAGCCACGGGTATGCGTCTACGCCCCCCAGCATGAAGCCTCATACATTCTCATAAGATTCACATCGTGCTAGGGAGTGAGCACCGACCTTTCCCGAGAAAGGTGGTTGACGTTTTACGAATGACGTGCAACGCCGACGTAGCGCGCTTAGGCGAAGCTAGACGTATTTAACGTTGCCAGCACCCGCATTTATCTCGTTAATGTCCATATGGAAATAGTATCATGATACATAGCCCCCAATGCGCGTGTTGTTTATGGGAGCCTGGTTAGTGCCAGGAGCAAAGGATCCACCAAACTAAGGAGCGTGAGTTCAGGTGGGACACCCCGTACCCCCCATAGAACCTGGCTTACTTCGAAACTCGGTATGCTGTCTATTCAGTACAAAGTACGTATACGCTAGTCCTGACCCGTGAATAGTATATGGGATTAAGACAAAAATGAGGCGCGTCCCTACCGGTACGCGAATGTTTCATGAGCTATTCGGCTAGGCTTTATCGGTTCCCTATTCGCTGCTGTGTTCGATGGACGTATAGGCCAGCTTCGCTCTACGTAACTCGTTTGTGTATAACAGGTTCGTCATTTAGCGCAAAGCCCGACTTCGTAGTCGCTAGGTGCTATTCCCAAACCACGCATGAAAATCATGTACACGCATATCGTGACGAGCGACAAAAGGAAAGTCAGATTTAGACGCATGTAGATCAGTGTTCACCCATGCAGAGACTATGATTGTCTGCCCGTGAAGCATGTAATGCGTAACTACGCTTAGTGCGCACCAAATGATGCCGCCAACCAGGGGTGCTCACGCTCCTACGAACTGTCGTTGCGCCTTCCAGGATCAATATCTTTATCACTAGCAAGCGAACCGAAACTGGTACCACACTTAAACTCTGTAATGCCTTCATTGCACACCCTCCCGAAACAAGTGGCTTAGTCACTTTCACTCTTTAAGAGATTTTGATAATCCTGGACAGACAACGTCGCTATACATATGCACTCAAAGTAACCTCACTTCCAGGCACCCGGGGTGCACATTCAATCACAGCAACAAGTGGCAACGACGGTCCGTCTCGCTATGCAGACTCCTCGAGTATAAGATAGTCAGGCCTACATTGCGAGACCCGATCTGGGAGGCTTTAACTGCCCCCAATTGGGAGAGCATGAGAGCTGCCAGAAAAGCCAGCGCAGTGTACAGAGTGTAGAAGCATATTCGAGCGGCCGTGATTAACACCGTGGTTTTGAGGTGTTGAACTTCACAATGTGATTTTTGACAGTAGAGTTGCGTTCATATGTGGATTTTCGGAGAGAGTGGACCTATGTCCCTCCATGCATATGCTCTTTGCGTACCTATCACGGATGGTGAGTCTATACACGCTACTCGCATCCTTCGCACGTCTCACGCAGAGGCAG
seq00024   GTCGGTTTCCTGACAGCGACACGAAACGAAACAGTCACTCAATATCGGATTTACAAGAGGCATCCCACACACCTACCCGATTAGTTAACTAAGATCATTAACACACATCGGTGCCCAAACTGCATGAGTCTATGGCTGTTTAAAAGAAGTAAGCACCCGTGCAATCATGACAGGACCTTATCCCTCGTAGTACACACAATCTTACAGCACATTGGTAACAAGGAGTTTGCAGTTCCGACATTAGGCATCCCATCGGGACGATCATCACTTCGTGACCAACCATCCCGAGTTGCACCGTGAAAGCTCTCTATTGGTGGTCGCAGTCGCGCGTAACTGTGAGAAGACCTAGTTACCCGAGTTTAACCATGTCGGGTTTATCTCCAGGCACCGGAACGGTTTGAAGCATAATGGTAAGCATCCGGTACCAGTTAAGGTCCGGCCCCTCGAGTAGGAGATCATTGACGCAGCCGAATTACAACTCAAAATAAGATAGAAAACGCTGGTACGAAATCCCGCATTATCGCCAACCCACTTGACACGCGGCATAGGTTGCCAGACCATAGGTCACAGATCGACCTTCACCTTTGGTGGAAGGTGCATTTCCACAATGTCAATCTACCAGGTCAGGGACATGTCTTAATGCTTAAGCCGGCCAACTCCAAGTATAATTACAATAAGCAGTACTGTGACGAGCCTATGCTGGTTTTGTTGGAAAACACGACCATACTTTACAGACCACTCTCGTGCAATAGTTCGGCGGAGACTATATATGGTGTAATATTACCTAACCTTGCATTTGGGAGCGTCGAAGGCTGCCAATGCCAAGATGGCGGTCTTGATGGAGTGTGCCGAAGTAAGATTGTTATGAAGGGATTAAAGAGCCACGGGTATGCGTCTACGCCCCCCAGCATGAAGCCTCATACATTCTCATAAGATTCACATCGTGCTAGGGAGTGAGCACCGACCTTTCCCGAGAAAGGTGGTTGACGTTTTACGAATGACGTGCAACGCCGACGTAGCGCGCTTAGGCGAAGCTAGACGTATTTAACGTTGCCAGCACCCGCATTTATCTCGTTAATGTCCATATGGAAATAGTATCATGATACATAGCCCCCAATGCGCGTGTTGTTTATGGGAGCCTGGTTAGTGCCAGGAGCAAAGGATCCACCAAACTAAGGAGCGTGAGTTCAGGTGGGACACCCCGTACCCCCCATAGAACCTGGCTTACTTCGAAACTCGGTATGCTGTCTATTCAGTACAAAGTACGTATACGCTAGTCCTGACCCGTGAATAGTATATGGGATTAAGACAAAAATGAGGCGCGTCCCTACCGGTACGCGAATGTTTCATGAGCTATTCGGCTAGGCTTTATCGGTTCCCTATTCGCTGCTGTGTTCGATGGACGTATAGGCCAGCTTCGCTCTACGTAACTCGTTTGTGTATAACAGGTTCGTCATTTAGCGCAAAGCCCGACTTCGTAGTCGCTAGGTGCTATTCCCAAACCACGCATGAAAATCATGTACACGCATATCGTGACGAGCGACAAAAGGAAAGTCAGATTTAGACGCATGTAGATCAGTGTTCACCCATGCAGAGACTATGATTGTCTGCCCGTGAAGCATGTAATGCGTAACTACGCTTAGTGCGCACCAAATGATGCCGCCAACCAGGGGTGCTCACGCTCCTACGAACTGTCGTTGCGCCTTCCAGGATCAATATCTTTATCACTAGCAAGCGAACCGAAACTGGTACCACACTTAAACTCTGTAATGCCTTCATTGCACACCCTCCCGAAACAAGTGGCTTAGTCACTTTCACTCTTTAAGAGATTTTGATAATCCTGGACAGACAACGTCGCTATACATATGCACTCAAAGTAACCTCACTTCCAGGCACCCGGGGTGCACATTCAATCACAGCAACAAGTGGCAACGACGGTCCGTCTCGCTATGCAGACTCCTCGAGTATAAGATAGTCAGGCCTACATTGCGAGACCCGATCTGGGAGGCTTTAACTGCCCCCAATTGGGTGAGCATGAGAGCTGCCAGAAAAGCCAGCGCAGTGTACAGAGTGTAGATGCATATTCGAGCGGCCGTGATTAACACCGTGGTTTTGAGGTGTTGAACTTCACAATGTGATTTTTGACAGTAGAGTTGCGTTCATATGTGGATTTTCGGAGAGAGTGGACCTATGTCCCTCCATGCATATGCTCTTTGCGTACCTATCACGGATGGTGAGTCTATACACGCTACTCGCATCCTTCGCACGTCTCACGCAGAGGCAG
seq00025   GTCGGTTTCCTGACAGCGACACGAAACGAAACAGTCACTCAATATCGGATTTACAAGAGGCATCCCACACACCTACCCGATTAGTTAACTAAGATCATTAACACACATCGGTGCCCAAACTGCATGAGTCTATGGCTGTTTAAAAGAAGTAAGCACCCGTGCAATCATGACAGGACCTTATCCCTCGTAGTACACACAATCTTACAGCACATTGGTAACAAGGAGTTTGCAGTTCCGACATTAGGCATCCCATCGGGACGATCATCACTTCGTGACCAACCATCCCGAGTTGCACCGTGAAAGCTCTCTATTGGTGGTCGCAGTCGCGCGTAACTGTGAGAAGACCTAGTTACCCGAGTTTAACCATGTCGGGTTTATCTCCAGGCACCGGAACGGTTTGAAGCATAATGGTAAGCATCCGGTACCAGTTAAGGTCCGGCCCCTCGAGTAGGAGATCATTGACGCAGCCGAATTACAACTCAAAATAAGATAGAAAACGCTGGTACGAAATCCCGCATTATCGCCAACCCACTTGACACGCGGCATAGGTTGCCAGACCATAGGTCACAGATCGACCTTCACCTTTGGTGGAAGGGGCATTTCCACAATGTCAATCTACCAGGTCAGGGACATGTCTTAATGCTTAAGCCGGCCAACTCCAAGTATAATTACAATAAGCAGGACTGTGACGAGCCTATGCTGGTTTTGTTGGAAAACACGACCATACTTTACAGACCACTCTCGTGCAATAGTTCGGCGGAGACTATATATGGTGTAATATTACCTAACCTTGCATTTGGGAGCGTCGAAGGCTGCCAATGCCAAGATGGCGGTCTTGATGGAGTGTGCCGAAGTAAGATTGTTATGAAGGGATTAAAGAGCCACGGGTATGCGTCTACGCCCCCCAGCATGAAGCCTCATACATTCTCATAAGATTCACATCGTGCTAGGGAGTGAGCACCGACCTTTCCCGAGAAAGGTGGTTGACGTTTTACGAATGACGTGCAACGCCGACGTAGCGCGCTTAGGCGAAGCTAGACGTATTTAACGTTGCCAGCACCCGCATTTATCTCGTTAATGTCCATATGGAAATAGTATCATGATACATAGCCCCCAATGCGCGTGTTGTTTATGGGAGCCTGGTTAGTGCCAGGAGCAAAGGATCCACCAAACTAAGGAGCGTGAGTTCAGGTGGGACACCCCGTACCCCCCATAGAACCTGGCTTACTTCGAAACTCGGTATGCTGTCTATTCAGTACAAAGTACGTATACGCTAGTCCTGACCCGTGAATAGTATATGGGATTAAGACAAAAATGAGGCGCGTCCCTACCGGTACGCGAATGTTTCATGAGCTATTCGGCTAGGCTTTATCGGTTCCCTATTCGCTGCTGTGTTCGATGGACGTATAGGCCAGCTTCGCTCTACGTAACTCGTTTGTGTATAACAGGTTCGTCATTTAGCGCAAAGCCCGACTTCGTAGTCGCTAGGTGCTATTCCCAAACCACGCATGAAAATCATGTACACGCATATCGTGACGAGCGACAAAAGGAAAGTCAGATTTAGACGCATGTAGATCAGTGTTCACCCATGCAGAGACTATGATTGTCTGCCCGTGAAGCATGTAATGCGTAACTACGCTTAGTGCGCACCAAATGATGCCGCCAACCAGGGGTGCTCACGCTCCTACGAACTGTCGTTGCGCCTTCCAGGATCAATATCTTTATCACTAGCAAGCGAACCGAAACTGGTACCACACTTAAACTCTGTAATGCCTTCATTGCACACCCTCCCGAAACAAGTGGCTTAGTCACTTTCACTCTTTAAGAGATTTTGATAATCCTGGACAGACAACGTCGCTATACATATGCACTCAAAGTAACCTCACTTCCAGGCACCCGGGGTGCACATTCAATCACAGCAACAAGTGGCAACGACGGTCCGTCTCGCTATGCAGACTCCTCGAGTATAAGATAGTCAGGCCTACATTGCGAGACCCGATCTGGGAGGCTTTAACTGCCCCCAATTGGGTGAGCATGAGAGCTGCCAGAAAAGCCAGCGCAGTGTACAGAGTGTAGAAGCATATTCGAGCGGCCGTGATTAACACCGTGGTTTTGAGGTGTTGAACTTCACAATGTGATTTTTGACAGTAGAGTTGCGTTCATATGTGGATTTTCGGAGAGAGTGGACCTATGTCCCTCCATGCATATGCTCTTTGCGTACCTATCACGGATGGTGAGTCTATACACGCTACTCGCATCCTTCGCACGTCTCACGCAGAGGCAG
seq00026   GTCGGTTTCCTGACAGCGACACGAAACGAAACAGTCACTCAATATCGGATTTACAAGAGGCATCCCACACACCTACCCGATTAGTTAACTAAGATCATTAACACACATCGGTGCCCAAACTGCATGAGTCTATGGCTGTTTAAAAGAAGTAAGCACCCGTGCAATCATGACAGGACCTTATCCCTCGTAGTACACACAATCTTACAGCACATTGGTAACAAGGAGTTTGCAGTTCCGACATTAGGCATCCCATCGGGACGATCATCACTTCGTGACCAACCATCCCGAGTTGCACCGTGAAAGCTCTCTATTGGTGGTCGCAGTCGCGCGTAACTGTGAGAAGACCTAGTTACCCGAGTTTAACCATGTCGGGTTTATCTCCAGGCACCGGAACGGTTTGAAGCATAATGGTAAGCATCCGGTACCAGTTAAGGTCCGGCCCCTCGAGTAGGAGATCATTGACGCAGCCGAATTACAACTCAAAATAAGATAGAAAACGCTGGTACGAAATCCCGCATTATCGCCAACCCACTTGACACGCGGCATAGGTTGCCAGACCATAGGTCACAGATCGACCTTCACCTTTGGTGGAAGGTGCATTTCCACAATGTCAATCTACCAGGTCAGGGACATGTCTTAATGCTTAAGCCGGCCAACTCCAAGTATAATTACAATAAGCAGGACTGTGACGAGCCTATGCTGGTTTTGTTGGAAAACACGACCATACTTTACAGACCACTCTCGTGCAATAGTTCGGCGGAGACTATATATGGTGTAATATTACCTAACCTTGCATTTGGGAGCGTCGAAGGCTGCCAATGCCCAGATGGCGGTCTTGATGGAGTGTGCCGAAGTAAGATTGTTATGAAGGGATTAAAGAGCCACGGGTATGCGTCTACGCCCCCCAGCATGAAGCCTCATACATTCTCATAAGATTCACATCGTGCTAGGGAGTGAGCACCGACCTTTCCCGAGAAAGGTGGTTGACGTTTTACGAATGACGTGCAACGCCGACGTAGCGCGCTTAGGCGAAGCTAGACGTATTTAACGTAGCCAGCACCCGCATTTATCTCGTTAATGTCCATATGGAAATAGTATCATGATACATAGCCCCCAATGCGCGTGTTGTTTATGGGAGCCTGGTTAGTGCCAGGAGCAAAGGATCCACCAAACTAAGGAGCGTGAGTTCAGGTGGGACACCCCGTACCCCCCATAGAACCTGGCTTACTTCGAAACTCGGTATGCTGTCTATTCAGTACAAAGTACGTATACGCTAGTCCTGACCCGTGAATAGTATATGGGATTAAGACAAAAATGAGGCGCGTCCCTACCGGTACGCGAATGTTTCATGAGCTATTCGGCTAGGCTTTATCGGTTCCCTATTCGCTGCTGTGTTCGATGGACGTATAGGCCAGCTTCGCTCTACGTAACTCGTTAGTGTATAACAGGTTCGTCATTTAGCGCAAAGCCCGACTTCGTAGTCGCTAGGTGCTATTCCCAAACCACGCATGAAAATCATGTACACGCATATCGTGACGAGCGACAAAAGGAAAGTCAGATTTAGACGCATGTAGATCAGTGTTCACCCATGCAGAGACTATGATTGTCTGCCCGTGAAGCATGTAATGCGTAACTACGCTTAGTGCGCACCAAATGATGCCGCCAACCAGGGGTGCTCACGCTCCTACGAACTGTCGTTGCGCCTTCCAGGATCAATATCTTTATCACTAGCAAGCGAACCGAAACTGGTACCACACTTAAACTCTGTAATGCCTTCATTGCACACCCTCCCGAAACAAGTGGCTTAGTCACTTTCACTCTTTAAGAGATTTTGATAATCCTGGACAGACAACGTCGCTATACATATGCACTCAAAGTAACCTCACTTCCAGGCACCCGGGGTGCACATTCAATCACAGCAACAAGTGGCAACGACGGTCCGTCTCGCTATGCAGACTCCTCGAGTATAAGATAGTCAGGCCTACATTGCGAGACCCGATCTGGGAGGCTTTAACTGCCCCCAATTGGGTGAGCATGAGAGCTGCCAGAAAAGCCAGCGCAGTGTACAGAGTGTAGAAGCATATTCGAGCGGCCGTGATTAACACCGTGGTTTTGAGGTGTTGAACTTCACAATGTGATTTTTGACAGTAGAGTTGCGTTCATATGTGGATTTTCGGAGAGAGTGGACCTATGTCCCTCCATGCATATGCTCTTTGCGTACCTATCACGGATGGTGAGTCTATACACGCTACTCGCATCCTTCGCACGTCTCACGCAGAGGCAG
seq00027   GTCGGTTTCCTGACAGCGACACGAAACGAAACAGTCACTCAATATCGGATTTACAAGAGGCATCCCACACACCTACCCGATTAGTTAACTAAGATCATTAACACACATCGGTGCCCAAACTGCATGAGTCTATGGCTGTTTAAAAGAAGTAAGCACCCGTGCAATCATGACAGGACCTTATCCCTCGTAGTACACACAATCTTACAGCACATTGGTAACAAGGAGTTTGCAGTTCCGACATTAGGCATCCCATCGGGACGATCATCACTTCGTGACCAACCATCCCGAGTTGCACCGTGAAAGCTCTCTATTGGTGGTCGCAGTCGCGCGTAACTGTGAGAAGACCTAGTTACCCGAGTTTAACCATGTCGGGTTTATCTCCAGGCACCGGAACGGTTTGAAGCATAATGGTAAGCATCCGGTACCAGTTAAGGTCCGGCCCCTCGAGTAGGAGATCATTGACGCAGCCGAATTACAACTCAAAATAAGATAGAAAACGCTGGTACGAAATCCCGCATTATCGCCAACCCACTTGACACGCGGCATAGGTTGCCAGACCATAGGTCACAGATCGACCTTCACCTTTGGTGGAAGGGGCATTTCCACAATGTCAATCTACCAGGTCAGGGACATGTCTTAATGCTTAAGCCGGCCAACTCCAAGTATAATTACAATAAGCAGGACTGTGACGAGCCTATGCTGGTTTTGTTGGAAAACACGACCATACTTTACAGACCACTCTCGTGCAATAGTTCGGCGGAGACTATATATGGTGTAATATTACCTAACCTTGCATTTGGGAGCGTCGAAGGCTGCCAATGCCAAGATGGCGGTCTTGATGGAGTGTGCCGAAGTAAGATTGTTATGAAGGGATTAAAGAGCCACGGGTATGCGTCTACGCCCCCCAGCATGAAGCCTCATACATTCTCATAAGATTCACATCGTGCTAGGGAGTGAGCACCGACCTTTCCCGAGAAAGGTGGTTGACGTTTTACGAATGACGTGCAACGCCGACGTAGCGCGCTTAGGCGAAGCTAGACGTATTTAACGTTGCCAGCACCCGCATTTATCTCGTTAATGTCCATATGGAAATAGTATCATGATACATAGCCCCCAATGCGCGTGTTGTTTATGGGAGCCTGGTTAGTGCCAGGAGCAAAGGATCCACCAAACTAAGGAGCGTGAGTTCAGGTGGGACACCCCGTACCCCCCATAGAACCTGGCTTACTTCGAAACTCGGTATGCTGTCTATTCAGTACAAAGTACGTATACGCTAGTCCTGACCCGTGAATAGTATATGGGATTAAGACAAAAATGAGGCGCGTCCCTACCGGTACGCGAATGTTTCATGAGCTATTCGGCTAGGCTTTATCGGTTCCCTATTCGCTGCTGTGTTCGATGGACGTATAGGCCAGCTTCGCTCTACGTAACTCGTTTGTGTATAACAGGTTCGTCATTTAGCGCAAAGCCCGACTTCGTAGTCGCTAGGTGCTATTCCCAAACCACGCATGAAAATCATGTACACGCATATCGTGACGAGCGACAAAAGGAAAGTCAGATTTAGACGCATGTAGATCAGTGTTCACCCATGCAGAGACTATGATTGTCTGCCCGTGAAGCATGTAATGCGTAACTACGCTTAGTGCGCACCAAATGATGCCGCCAACCAGGGGTGCTCACGCTCCTACGAACTGTCGTTGCGCCTTCCAGGATCAATATCTTTATCACTAGCAAGCGAACCGAAACTGGTACCACACTTAAACTCTGTAATGCCTTCATTGCACACCCTCCCGAAACAAGTGGCTTAGTCACTTTCACTCTTTAAGAGATTTTGATAATCCTGGACAGACAACGTCGCTATACATATGCACTCAAAGTAACCTCACTTCCAGGCACCCGGGGTGCACATTCAATCACAGCAACAAGTGGCAACGACGGTCCGTCTCGCTATGCAGACTCCTCGAGTATAAGATAGTCAGGCCTACATTGCGAGACCCGATCTGGGAGGCTTTAACTGCCCCCAATTGGGTGAGCATGAGAGCTGCCAGAAAAGCCAGCGCAGTGTACAGAGTGTAGAAGCATATTCGAGCGGCCGTGATTAACACCGTGGTTTTGAGGTGTTGAACTTCACAATGTGATTTTTGACAGTAGAGTTGCGTTCATATGTGGATTTTCGGAGAGAGTGGACCTATGTCCCTCCATGCATATGCTCTTTGCGTACCTATCACGGATGGTGAGTCTATACACGCTACTCGCATCCTTCGCACGTCTCACGCAGAGGCAG
seq00028   GTCGGTTTCCTGACAGCGACACGAAACGAAACAGTCACTCAATATCGGATTTACAAGAGGCATCCCACACACCTACCCGATTAGTTAACTAAGATCATTAACACACATCGGTGCCCAAACTGCATGAGTCTATGGCTGTTTAAAAGAAGTAAGCACCCGTGCAATCATGACAGGACCTTATCCCTCGTAGTACACACAATCTTACAGCACATTGGTAACAAGGAGTTTGCAGTTCCGACATTAGGCATCCCATCGGGACGATCATCACTTCGTGACCAACCATCCCGAGTTGCACCGTGAAAGCTCTCTATTGGTGGTCGCAGTCGCGCGTAACTGTGAGAAGACCTAGTTACCCGAGTTTAACCATGTCGGGTTTATCTCCAGGCACCGGAACGGTTTGAAGCATAATGGTAAGCATCCGGTACCAGTTAAGGTCCGGCCCCTCGAGTAGGAGATCATTGACGCAGCCGAATTACAACTCAAAATAAGATAGAAAACGCTGGTACGAAATCCCGCATTATCGCCAACCCACTTGACACGCGGCATAGGTTGCCAGACCATAGGTCACAGATCGACCTTCACCTTTGGTGGAAGGTGCATTTCCACAATGTCAATCTACCAGGTCAGGGACATGTCTTAATGCTTAAGCCGGCCAACTCCAAGTATAATTACAATAAGCAGGACTGTGACGAGCCTATGCTGGTTTTGTTGGAAAACACGACCATACTTTACAGACCACTCTCGTGCAATAGTTCGGCGGAGACTATATATGGTGTAATATTACCTAACCTTGCATTTGGGAGCGTCGAAGGCTGCCAATGCCAAGATGGCGGTCTTGATGGAGTGTGCCGAAGTAAGATTGTTATGAAGGGATTAAAGAGCCACGGGTATGCGTCTACGCCCCCCAGCATGAAGCCTCATACATTCTCATAAGATTCACATCGTGCTAGGGAGTGAGCACCGACCTTTCCCGAGAAAGGTGGTTGACGTTTTACGAATGACGTGCAACGCCGACGTAGCGCGCTTAGGCGAAGCTAGACGTATTTAACGTTGCCAGCACCCGCATTTATCTCGTTAATGTCCATATGGAAATAGTATCATGATACATAGCCCCCAATGCGCGTGTTGTTTATGGGAGCCTGGTTAGTGCCAGGAGCAAAGGATCCACCAAACTAAGGAGCGTGAGTTCAGGTGGGACACCCCGTACCCCCCATAGAACCTGGCTTACTTCGAAACTCGGTATGCTGTCTATTCAGTACAAAGTACGTATACGCTAGTCCTGACCCGTGAATAGTATATGGGATTAAGACAAAAATGAGGCGCGTCCCTACCGGTACGCGAATGTTTCATGAGCTATTCGGCTAGGCTTTATCGGTTCCCTATTCGCTGCTGTGTTCGATGGACGTATAGGCCAGCTTCGCTCTACGTAACTCGTTTGTGTATAACAGGTTCGTCATTTAGCGCAAAGCCCGACTTCGTAGTCGCTAGGTGCTATTCCCAAACCACGCATGAAAATCATGTACACGCATATCGTGACGAGCGACAAAAGGAAAGTCAGATTTAGACGCATGTAGATCAGTGTTCACCCATGCAGAGACTATGATTGTCTGCCCGTGAAGCATGTAATGCGTAACTACGCTTAGTGCGCACCAAATGATGCCGCCAACCAGGGGTGCTCACGCTCCTACGAACTGTCGTTGCGCCTTCCAGGATCAATATCTTTATCACTAGCAAGCGAACCGAAACTGGTACCACACTTAAACTCTGTAATGCCTTCATTGCACACCCTCCCGAAACAAGTGGCTTAGTCACTTTCACTCTTTAAGAGATTTTGATAATCCTGGACAGACAACGTCGCTATACATATGCACTCAAAGTAACCTCACTTCCAGGCACCCGGGGTGCACATTCAATCACAGCAACAAGTGGCAACGACGGTCCGTCTCGCTATGCAGACTCCTCGAGTATAAGATAGTCAGGCCTACATTGCGAGACCCGATCTGGGAGGCTTTAACTGCCCCCAATTGGGTGAGCATGAGAGCTGCCAGAAAAGCCAGCGCAGTGTACAGAGTGTAGAAGCATATTCGAGCGGCCGTGATTAACACCGTGGTTTTGAGGTGTTGAACTTCACAATGTGATTTTTGACAGTAGAGTTGCGTTCATATGTGGATTTTCGGAGAGAGTGGACCTATGTCCCTCCATGCATATGCTCTTTGCGTACCTATCACGGATGGTGAGTCTATACACGCTACTCGCATCCTTCGCACGTCTCACGCAGAGGCAG
seq00029   GTCGGTTTCCTGACAGCGACACGAAACGAAACAGTCACTCAATATCGGATTTACAAGAGGCATCCCACACACCTACCCGATTAGTTAACTAAGATCATTAACACACATCGGTGCCCAAACTGCATGAGTCTATGGCTGTTTAAAAGAAGTAAGCACCCGTGCAATCATGACAGGACCTTATCCCTCGTAGTACACACAATCTTACAGCACATTGGTAACAAGGAGTTTGCAGTTCCGACATTAGGCATCCCATCGGGACGATCATCACTTCGTGACCAACCATCCCGAGTTGCACCGTGAAAGCTCTCTATTGGTGGTCGCAGTCGCGCGTAACTGTGAGAAGACCTAGTTACCCGAGTTTAACCATGTCGGGTTTATCTCCAGGCACCGGAACGGTTTGAAGCATAATGGTAAGCATCCGGTACCAGTTAAGGTCCGGCCCCTCGAGTAGGAGATCATTGACGCAGCCGAATTACAACTCAAAATAAGATAGAAAACGCTGGTACGAAATCCCGCATTATCGCCAACCCACTTGACACGCGGCATAGGTTGCCAGACCATAGGTCACAGATCGACCTTCACCTTTGGTGGAAGGTGCATTTCCACAATGTCAATCTACCAGGTCAGGGACATGTCTTAATGCTTAAGCCGGCCAACTCCAAGTATAATTACAATAAGCAGGACTGTGACGAGCCTATGCTGGTTTTGTTGGAAAACACGACCATACTTTACAGACCACTCTCGTGCAATAGTTCGGCGGAGACTATATATGGTGTAATATTACCTAACCTTGCATTTGGGAGCGTCGAAGGCTGCCAATGCCAAGATGGCGGTCTTGATGGAGTGTGCCGAAGTAAGATTGTTATGAAGGGATTAAAGAGCCACGGGTATGCGTCTACGCCCCCCAGCATGAAGCCTCATACATTCTCATAAGATTCACATCGTGCTAGGGAGTGAGCACCGACCTTTCCCGAGAAAGGTGGTTGACGTTTTACGAATGACGTGCAACGCCGACGTAGCGCGCTTAGGCGAAGCTAGACGTATTTAACGTAGCCAGCACCCGCATTTATCTCGTTAATGTCCATATGGAAATAGTATCATGATACATAGCCCCCAATGCGCGTGTTGTTTATGGGAGCCTGGTTAGTGCCAGGAGCAAAGGATCCACCAAACTAAGGAGCGTGAGTTCAGGTGGGACACCCCGTACCCCCCATAGAACCTGGCTTACTTCGAAACTCGGTATGCTGTCTATTCAGTACAAAGTACGTATACGCTAGTCCTGACCCGTGAATAGTATATGGGATTAAGACAAAAATGAGGCGCGTCCCTACCGGTACGCGAATGTTTCATGAGCTATTCGGCTAGGCTTTATCGGTTCCCTATTCGCTGCTGTGTTCGATGGACGTATAGGCCAGCTTCGCTCTACGTAACTCGTTAGTGTATAACAGGTTCGTCATTTAGCGCAAAGCCCGACTTCGTAGTCGCTAGGTGCTATTCCCAAACCACGCATGAAAATCATGTACACGCATATCGTGACGAGCGACAAAAGGAAAGTCAGATTTAGACGCATGTAGATCAGTGTTCACCCATGCAGAGACTATGATTGTCTGCCCGTGAAGCATGTAATGCGTAACTACGCTTAGTGCGCACCAAATGATGCCGCCAACCAGGGGTGCTCACGCTCCTACGAACTGTCGTTGCGCCTTCCAGGATCAATATCTTTATCACTAGCAAGCGAACCGAAACTGGTACCACACTTAAACTCTGTAATGCCTTCATTGCACACCCTCCCGAAACAAGTGGCTTAGTCACTTTCACTCTTTAAGAGATTTTGATAATCCTGGACAGACAACGTCGCTATACATATGCACTCAAAGTAACCTCACTTCCAGGCACCCGGGGTGCACATTCAATCACAGCAACAAGTGGCAACGACGGTCCGTCTCGCTATGCAGACTCCTCGAGTATAAGATAGTCAGGCCTACATTGCGAGACCCGATCTGGGAGGCTTTAACTGCCCCCAATTGGGTGAGCATGAGAGCTGCCAGAAAAGCCAGCGCAGTGTACAGAGTGTAGAAGCATATTCGAGCGGCCGTGATTAACACCGTGGTTTTGAGGTGTTGAACTTCACAATGTGATTTTTGACAGTAGAGTTGCGTTCATATGTGGATTTTCGGAGAGAGTGGACCTATGTCCCTCCATGCATATGCTCTTTGCGTACCTATCACGGATGGTGAGTCTATACACGCTACTCGCATCCTTCGCACGTCTCACGCAGAGGCAG
seq00030   GTCGGTTTCCTGACAGCGACACGAAACGAAACAGTCACTCAATATCGGATTTACAAGAGGCATCCCACACACCTACCCGATTAGTTAACTAAGATCATTAACACACATCGGTGCCCAAACTGCATGAGTCTATGGCTGTTTAAAAGAAGTAAGCACCCGTGCAATCATGACAGGACCTTATCCCTCGTAGTACACACAATCTTACAGCACATTGGTAACAAGGAGTTTGCAGTTCCGACATTAGGCATCCCATCGGGACGATCATCACTTCGTGACCAACCATCCCGAGTTGCACCGTGAAAGCTCTCTATTGGTGGTCGCAGTCGCGCGTAACTGTGAGAAGACCTAGTTACCCGAGTTTAACCATGTCGGGTTTATCTCCAGGCACCGGAACGGTTTGAAGCATAATGGTAAGCATCCGGTACCAGTTAAGGTCCGGCCCCTCGAGTAGGAGATCATTGACGCAGCCGAATTACAACTCAAAATAAGATAGAAAACGCTGGTACGAAATCCCGCATTATCGCCAACCCACTTGACACGCGGCATAGGTTGCCAGACCATAGGTCACAGATCGACCTTCACCTTTGGTGGAAGGGGCATTTCCACAATGTCAATCTACCAGGTCAGGGACATGTCTTAATGCTTAAGCCGGCCAACTCCAAGTATAATTACAATAAGCAGGACTGTGACGAGCCTATGCTGGTTTTGTTGGAAAACACGACCATACTTTACAGACCACTCTCGTGCAATAGTTCGGCGGAGACTATATATGGTGTAATATTACCTAACCTTGCATTTGGGAGCGTCGAAGGCTGCCAATGCCAAGATGGCGGTCTTGATGGAGTGTGCCGAAGTAAGATTGTTATGAAGGGATTAAAGAGCCACGGGTATGCGTCTACGCCCCCCAGCATGAAGCCTCATACATTCTCATAAGATTCACATCGTGCTAGGGAGTGAGCACCGACCTTTCCCGAGAAAGGTGGTTGACGTTTTACGAATGACGTGCAACGCCGACGTAGCGCGCTTAGGCGAAGCTAGACGTATTTAACGTTGCCAGCACCCGCATTTATCTCGTTAATGTCCATATGGAAATAGTATCATGATACATAGCCCCCAATGCGCGTGTTGTTTATGGGAGCCTGGTTAGTGCCAGGAGCAAAGGATCCACCAAACTAAGGAGCGTGAGTTCAGGTGGGACACCCCGTACCCCCCATAGAACCTGGCTTACTTCGAAACTCGGTATGCTGTCTATTCAGTACAAAGTACGTATACGCTAGTCCTGACCCGTGAATAGTATATGGGATTAAGACAAAAATGAGGCGCGTCCCTACCGGTACGCGAATGTTTCATGAGCTATTCGGCTAGGCTTTATCGGTTCCCTATTCGCTGCTGTGTTCGATGGACGTATAGGCCAGCTTCGCTCTACGTAACTCGTTTGTGTATAACAGGTTCGTCATTTAGCGCAAAGCCCGACTTCGTAGTCGCTAGGTGCTATTCCCAAACCACGCATGAAAATCATGTACACGCATATCGTGACGAGCGACAAAAGGAAAGTCAGATTTAGACGCATGTAGATCAGTGTTCACCCATGCAGAGACTATGATTGTCTGCCCGTGAAGCATGTAATGCGTAACTACGCTTAGTGCGCACCAAATGATGCCGCCAACCAGGGGTGCTCACGCTCCTACGAACTGTCGTTGCGCCTTCCAGGATCAATATCTTTATCACTAGCAAGCGAACCGAAACTGGTACCACACTTAAACTCTGTAATGCCTTCATTGCACACCCTCCCGAAACAAGTGGCTTAGTCACTTTCACTCTTTAAGAGATTTTGATAATCCTGGACAGACAACGTCGCTATACATATGCACTCAAAGTAACCTCACTTCCAGGCACCCGGGGTGCACATTCAATCACAGCAACAAGTGGCAACGACGGTCCGTCTCGCTATGCAGACTCCTCGAGTATAAGATAGTCAGGCCTACATTGCGAGACCCGATCTGGGAGGCTTTAACTGCCCCCAATTGGGTGAGCATGAGAGCTGCCAGAAAAGCCAGCGCAGTGTACAGAGTGTAGAAGCATATTCGAGCGGCCGTGATTAACACCGTGGTTTTGAGGTGTTGAACTTCACAATGTGATTTTTGACAGTAGAGTTGCGTTCATATGTGGATTTTCGGAGAGAGTGGACCTATGTCCCTCCATGCATATGCTCTTTGCGTACCTATCACGGATGGTGAGTCTATACACGCTACTCGCATCCTTCGCACGTCTCACGCAGAGGCAG
seq00031   GTCGGTTTCCTGACAGCGACACGAAACGAAACAGTCACTCAATATCGGATTTACAAGAGGCATCCCACACACCTACCCGATTAGTTAACTAAGATCATTAACACACATCGGTGCCCAAACTGCATGAGTCTATGGCTGTTTAAAAGAAGTAAGCACCCGTGCAATCATGACAGGACCTTATCCCTCGTAGTACACACAATCTTACAGCACATTGGTAACAAGGAGTTTGCAGTTCCGACATTAGGCATCCCATCGGGACGATCATCACTTCGTGACCAACCATCCCGAGTTGCACCGTGAAAGCTCTCTATTGGTGGTCGCAGTCGCGCGTAACTGTGAGAAGACCTAGTTACCCGAGTTTAACCATGTCGGGTTTATCTCCAGGCACCGGAACGGTTTGAAGCATAATGGTAAGCATCCGGTACCAGTTAAGGTCCGGCCCCTCGAGTAGGAGATCATTGACGCAGCCGAATTACAACTCAAAATAAGATAGAAAACGCTGGTACGAAATCCCGCATTATCGCCAACCCACTTGACACGCGGCATAGGTTGCCAGACCATAGGTCACAGATCGACCTTCACCTTTGGTGGAAGGGGCATTTCCACAATGTCAATCTACCAGGTCAGGGACATGTCTTAATGCTTAAGCCGGCCAACTCCAAGTATAATTACAATAAGCAGGACTGTGACGAGCCTATGCTGGTTTTGTTGGAAAACACGACCATACTTTACAGACCACTCTCGTGCAATAGTTCGGCGGAGACTATATATGGTGTAATATTACCTAACCTTGCATTTGGGAGCGTCGAAGGCTGCCAATGCCAAGATGGCGGTCTTGATGGAGTGTGCCGAAGTAAGATTGTTATGAAGGGATTAAAGAGCCACGGGTATGCGTCTACGCCCCCCAGCATGAAGCCTCATACATTCTCATAAGATTCACATCGTGCTAGGGAGTGAGCACCGACCTTTCCCGAGAAAGGTGGTTGACGTTTTACGAATGACGTGCAACGCCGACGTAGCGCGCTTAGGCGAAGCTAGACGTATTTAACGTTGCCAGCACCCGCATTTATCTCGTTAATGTCCATATGGAAATAGTATCATGATACATAGCCCCCAATGCGCGTGTTGTTTATGGGAGCCTGGTTAGTGCCAGGAGCAAAGGATCCACCAAACTAAGGAGCGTGAGTTCAGGTGGGACACCCCGTACCCCCCATAGAACCTGGCTTACTTCGAAACTCGGTATGCTGTCTATTCAGTACAAAGTACGTATACGCTAGTCCTGACCCGTGAATAGTATATGGGATTAAGACAAAAATGAGGCGCGTCCCTACCGGTACGCGAATGTTTCATGAGCTATTCGGCTAGGCTTTATCGGTTCCCTATTCGCTGCTGTGTTCGATGGACGTATAGGCCAGCTTCGCTCTACGTAACTCGTTTGTGTATAACAGGTTCGTCATTTAGCGCAAAGCCCGACTTCGTAGTCGCTAGGTGCTATTCCCAAACCACGCATGAAAATCATGTACACGCATATCGTGACGAGCGACAAAAGGAAAGTCAGATTTAGACGCATGTAGATCAGTGTTCACCCATGCAGAGACTATGATTGTCTGCCCGTGAAGCATGTAATGCGTAACTACGCTTAGTGCGCACCAAATGATGCCGCCAACCAGGGGTGCTCACGCTCCTACGAACTGTCGTTGCGCCTTCCAGGATCAATATCTTTATCACTAGCAAGCGAACCGAAACTGGTACCACACTTAAACTCTGTAATGCCTTCATTGCACACCCTCCCGAAACAAGTGGCTTAGTCACTTTCACTCTTTAAGAGATTTTGATAATCCTGGACAGACAACGTCGCTATACATATGCACTCAAAGTAACCTCACTTCCAGGCACCCGGGGTGCACATTCAATCACAGCAACAAGTGGCAACGACGGTCCGTCTCGCTATGCAGACTCCTCGAGTATAAGATAGTCAGGCCTACATTGCGAGACCCGATCTGGGAGGCTTTAACTGCCCCCAATTGGGTGAGCATGAGAGCTGCCAGAAAAGCCAGCGCAGTGTACAGAGTGTAGAAGCATATTCGAGCGGCCGTGATTAACACCGTGGTTTTGAGGTGTTGAACTTCACAATGTGATTTTTGACAGTAGAGTTGCGTTCATATGTGGATTTTCGGAGAGAGTGGACCTATGTCCCTCCATGCATATGCTCTTTGCGTACCTATCACGGATGGTGAGTCTATACACGCTACTCGCATCCTTCGCACGTCTCACGCAGAGGCAG
seq00032   GTCGGTTTCCTGACAGCGACACGAAACGAAACAGTCACTCAATATCGGATTTACAAGAGGCATCCCACACACCTACCCGATTAGTTAACTAAGATCATTAACACACATCGGTGCCCAAACTGCATGAGTCTATGGCTGTTTAAAAGAAGTAAGCACCCGTGCAATCATGACAGGACCTTATCCCTCGTAGTACACACAATCTTACAGCACATTGGTAACAAGGAGTTTGCAGTTCCGACATTAGGCATCCCATCGGGACGATCATCACTTCGTGACCAACCATCCCGAGTTGCACCGTGAAAGCTCTCTATTGGTGGTCGCAGTCGCGCGTAACTGTGAGAAGACCTAGTTACCCGAGTTTAACCATGTCGGGTTTATCTCCAGGCACCGGAACGGTTTGAAGCATAATGGTAAGCATCCGGTACCAGTTAAGGTCCGGCCCCTCGAGTAGGAGATCATTGACGCAGCCGAATTACAACTCAAAATAAGATAGAAAACGCTGGTACGAAATCCCGCATTATCGCCAACCCACTTGACACGCGGCATAGGTTGCCAGACCATAGGTCACAGATCGACCTTCACCTTTGGTGGAAGGGGCATTTCCACAATGTCAATCTACCAGGTCAGGGACATGTCTTAATGCTTAAGCCGGCCAACTCCAAGTATAATTACAATAAGCAGGACTGTGACGAGCCTATGCTGGTTTTGTTGGAAAACACGACCATACTTTACAGACCACTCTCGTGCAATAGTTCGGCGGAGACTATATATGGTGTAATATTACCTAACCTTGCATTTGGGAGCGTCGAAGGCTGCCAATGCCAAGATGGCGGTCTTGATGGAGTGTGCCGAAGTAAGATTGTTATGAAGGGATTAAAGAGCCACGGGTATGCGTCTACGCCCCCCAGCATGAAGCCTCATACATTCTCATAAGATTCACATCGTGCTAGGGAGTGAGCACCGACCTTTCCCGAGAAAGGTGGTTGACGTTTTACGAATGACGTGCAACGCCGACGTAGCGCGCTTAGGCGAAGCTAGACGTATTTAACGTTGCCAGCACCCGCATTTATCTCGTTAATGTCCATATGGAAATAGTATCATGATACATAGCCCCCAATGCGCGTGTTGTTTATGGGAGCCTGGTTAGTGCCAGGAGCAAAGGATCCACCAAACTAAGGAGCGTGAGTTCAGGTGGGACACCCCGTACCCCCCATAGAACCTGGCTTACTTCGAAACTCGGTATGCTGTCTATTCAGTACAAAGTACGTATACGCTAGTCCTGACCCGTGAATAGTATATGGGATTAAGACAAAAATGAGGCGCGTCCCTACCGGTACGCGAATGTTTCATGAGCTATTCGGCTAGGCTTTATCGGTTCCCTATTCGCTGCTGTGTTCGATGGACGTATAGGCCAGCTTCGCTCTACGTAACTCGTTTGTGTATAACAGGTTCGTCATTTAGCGCAAAGCCCGACTTCGTAGTCGCTAGGTGCTATTCCCAAACCACGCATGAAAATCATGTACACGCATATCGTGACGAGCGACAAAAGGAAAGTCAGATTTAGACGCATGTAGATCAGTGTTCACCCATGCAGAGACTATGATTGTCTGCCCGTGAAGCATGTAATGCGTAACTACGCTTAGTGCGCACCAAATGATGCCGCCAACCAGGGGTGCTCACGCTCCTACGAACTGTCGTTGCGCCTTCCAGGATCAATATCTTTATCACTAGCAAGCGAACCGAAACTGGTACCACACTTAAACTCTGTAATGCCTTCATTGCACACCCTCCCGAAACAAGTGGCTTAGTCACTTTCACTCTTTAAGAGATTTTGATAATCCTGGACAGACAACGTCGCTATACATATGCACTCAAAGTAACCTCACTTCCAGGCACCCGGGGTGCACATTCAATCACAGCAACAAGTGGCAACGACGGTCCGTCTCGCTATGCAGACTCCTCGAGTATAAGATAGTCAGGCCTACATTGCGAGACCCGATCTGGGAGGCTTTAACTGCCCCCAATTGGGTGAGCATGAGAGCTGCCAGAAAAGCCAGCGCAGTGTACAGAGTGTAGAAGCATATTCGAGCGGCCGTGATTAACACCGTGGTTTTGAGGTGTTGAACTTCACAATGTGATTTTTGACAGTAGAGTTGCGTTCATATGTGGATTTTCGGAGAGAGTGGACCTATGTCCCTCCATGCATATGCTCTTTGCGTACCTATCACGGATGGTGAGTCTATACACGCTACTCGCATCCTTCGAACGTCTCACGCAGAGGCAG
seq00033   GTCGGTTTCCTGACAGCGACACGAAACGAAACAGTCACTCAATATCGGATTTACAAGAGGCATCCCACACACCTACCCGATTAGTTAACTAAGATCATTAACACACATCGGTGCCCAAACTGCATGAGTCTATGGCTGTTTAAAAGAAGTAAGCACCCGTGCAATCATGACAGGACCTTATCCCTCGTAGTACACACAATCTTACAGCACATTGGTAACAAGGAGTTTGCAGTTCCGACATTAGGCATCCCATCGGGACGATCATCACTTCGTGACCAACCATCCCGAGTTGCACCGTGAAAGCTCTCTATTGGTGGTCGCAGTCGCGCGTAACTGTGAGAAGACCTAGTTACCCGAGTTTAACCATGTCGGGTTTATCTCCAGGCACCGGAACGGTTTGAAGCATAATGGTAAGCATCCGGTACCAGTTAAGGTCCGGCCCCTCGAGTAGGAGATCATTGACGCAGCCGAATTACAACTCAAAATAAGATAGAAAACGCTGGTACGAAATCCCGCATTATCGCCAACCCACTTGACACGCGGCATAGGTTGCCAGACCATAGGTCACAGATCGACCTTCACCTTTGGTGGAAGGGGCATTTCCACAATGTCAATCTACCAGGTCAGGGACATGTCTTAATGCTTAAGCCGGCCAACTCCAAGTATAATTACAATAAGCAGGACTGTGACGAGCCTATGCTGGTTTTGTTGGAAAACACGACCATACTTTACAGACCACTCTCGTGCAATAGTTCGGCGGAGACTATATATGGTGTAATATTACCTAACCTTGCATTTGGGAGCGTCGAAGGCTGCCAATGCCAAGATGGCGGTCTTGATGGAGTGTGCCGAAGTAAGATTGTTATGAAGGGATTAAAGAGCCACGGGTATGCGTCTACGCCCCCCAGCATGAAGCCTCATACATTCTCATAAGATTCACATCGTGCTAGGGAGTGAGCACCGACCTTTCCCGAGAAAGGTGGTTGACGTTTTACGAATGACGTGCAACGCCGACGTAGCGCGCTTAGGCGAAGCTAGACGTATTTAACGTTGCCAGCACCCGCATTTATCTCGTTAATGTCCATATGGAAATAGTATCATGATACATAGCCCCCAATGCCCGTGTTGTTTATGGGAGCCTGGTTAGTGCCAGGAGCAAAGGATCCACCAAACTAAGGAGCGTGAGTTCAGGTGGGACACCCCGTACCCCCCATAGAACCTGGCTTACTTCGAAACTCGGTATGCTGTCTATTCAGTACAAAGTACGTATACGCTAGTCCTGACCCGTGAATAGTATATGGGATTAAGACAAAAATGAGGCGCGTCCCTACCGGTACGCGAATGTTTCATGAGCTATTCGGCTAGGCTTTATCGGTTCCCTATTCGCTGCTGTGTTCGATGGACGTATAGGCCAGCTTCGCTCTACGTAACTCGTTTGTGTATAACAGGTTCGTCATTTAGCGCAAAGCCCGACTTCGTAGTCGCTAGGTGCTATTCCCAAACCACGCATGAAAATCATGTACACGCATATCGTGACGAGCGACAAAAGGAAAGTCAGATTTAGACGCATGTAGATCAGTGTTCACCCATGCAGAGACTATGATTGTCTGCCCGTGAAGCATGTAATGCGTAACTACGCTTAGTGCGCACCAAATGATGCCGCCAACCAGGGGTGCTCACGCTCCTACGAACTGTCGTTGCGCCTTCCAGGATCAATATCTTTATCACTAGCAAGCGAACCGAAACTGGTACCACACTTAAACTCTGTAATGCCTTCATTGCACACCCTCCCGAAACAAGTGGCTTAGTCACTTTCACTCTTTAAGAGATTTTGATAATCCTGGACAGACAACGTCGCTATACATATGCACTCAAAGTAACCTCACTTCCAGGCACCCGGGGTGCACATTCAATCACAGCAACAAGTGGCAACGACGGTCCGTCTCGCTATGCAGACTCCTCGAGTATAAGATAGTCAGGCCTACATTGCGAGACCCGATCTGGGAGGCTTTAACTGCCCCCAATTGGGTGAGCATGAGAGCTGCCAGAAAAGCCAGCGCAGTGTACAGAGTGTAGAAGCATATTCGAGCGGCCGTGATTAACACCGTGGTTTTGAGGTGTTGAACTTCACAATGTGATTTTTGACAGTAGAGTTGCGTTCATATGTGGATTTTCGGAGAGAGTGGACCTATGTCCCTCCATGCATATGCTCTTTGCGTACCTATCACGGATGGTGAGTCTATACACGCTACTCGCATCCTTCGCACGTCTCACGCAGAGGCAG
