# Supplementary material for: How Good Are Indirect Tests at Detecting Recombination in Human mtDNA?
Source: G3 (Bethesda). 2013 Jul 1;3(7):1095–104. doi: 10.1534/g3.113.006510 (PMC3704238; doi:10.1534/g3.113.006510)
Supplement: Supporting Information [file supp_g3.113.006510_FileS2.gz › SequenceData/mtDNA_ratehet&popgrowth/0/3rdbase/Infiles/0_95-new.txt]

33 2284
seq00001   CGAATCCCGGGCAATGTGCCAATCGGGCCGCGGACATGTCCACGTACCGACGCCATTGAGAGGCTTAACGCAATGCAACTTGGTCGATTGCACTTGATAGGACGTGTCAAGACCATACCCCCGAGTGCGAGGCAATGGCCGCCGGATAAAAAAGAAGGCATGCTGACGGACACAAGACTAAGAACCATGCTTTGAGATGCGGGCCAACGCGATTAGTGAAAAACAGGTGTTGGGTCTTCTGCGGTTAAAGTGACGCACGCCTCATCGGAGCCTGGAATTGTGCAATCTAAGATCTATCACCGCGGCTGTCTCCAGCGTATTCTGGGGCCGCTCCACTCACGAGATCACTGATACCTTTACACGTTAGAAATCGGCTTGCGCCACTTCGTGTAGCTTACGGACATGCTTGCTTGTGGGGAAACACCAGACGCAAGAAGCCCCGTATTCGTGTCATGTGGCATTCAGAAATACGTCGGTGTGTTAACCTAGAACGAGTGACCTCACTTATTGTCACTAACGATTATCCTGTTGCTTGCTTGACCTATGACCCGTGGGACTATCATAATCAAACCGTAGCCATCATGGACGACGAACACGGAGCAAGAGTACACAGTAGCGTTAGCGATCAATAGTACGATACGATCATACCGCTCATACGCCGCATGGTTGTCCGACAAGAGGTGTCGGTGAACAGCGGCGCTGCCAGTCCCGGCGACGAAGGTGAGCGATTAGCTTCAAGGCACATTGGAGCGTCCGCCGCCACCCCGCATAGCGATGACTTCATCGACAGAACTCTTACGCCCTGTAGCCAGATTGTTGAAACCGAGGATGGTACTTTAATGTAAGCTGCACGTGTGGAAACCAACCGGAAATTGGTGCCAGTTTTGTAGCTCCAGGCTGAGCCAGCGGCGAGTTAACAACGGTCTGTGCCTACACTTTCCGGACTTGACCCCTTGTAACGGCAGTCAACTGGCAGCAGAGTACCGGTCAACCGCTATCGCTCTTTGGAGCAATGTCGGAAACAGTTCAGAGTCAGCGATATCATACGCAGCCTCTCCAACCCCTAACTACACTTGCAAACGCTAGCAAAGGGTTGTGGTCCAATAGCGATCTTTAAATCTTGTGGCGGTGCGGGACTCGGTATTGAGAACGGGTCTTCAAACTCTCTAGGCAGCCTTCATAGGGTCACGTGGTACAGTCCGGTATTAAACCCTGTCTCGTCGACTGCGACTTAATAATGATCTATTTGAGATCTAATTTCTATCTCGAGGGCCGAGTTTTATAAGCGCGTCAGAGTATGGGGGACATGCGGCGCCGGAATCGGGGGTGTGGAAAAAATCTTAACTAGTTAGTTATGCGTGCAAGAACAAAACCTAAATCATTGCGGTGGAAGTAATGGACATGCCACTTGCCTGACTGCCCCCAGACCTGTTATATAACGAGTGATATCGTGTGGCTATCCTTGATCGTATGTTAGAATTTTCTATAACTCTCTCAATACCGCCGGGCTTTGGCTGACATCGCTTCACGGCCTCGCGTTTCGGAGGATCAGACACACCCACAACGCACGGGGTGAAATCTTCAGCGGTGACTAGAGACAGCCCCCCCCCGTTAGATAATATGTGCTAGTCAAACTTTGTTACCCCAAGCAAAGGAGCCATTTAGGGTCCGAATGGCATACGTAAAAACCATCAATAATGTCGCCATCAGTGAGTGTGGAATAAGTATAAATTCTATATTAATTTAGATCCAACACTAGATGTCCGACCCATGTTTGGGTCCGGCGAGCGCTGTTATCAACTCTGTTCTAACGGATATTCTTTTAGAAAGTTGAGGGCAGACTCGCGGGCAACATAACTCCTCGTCCTGTTGTAAGTTGGCAACATATCGGCAGCTTGAAGCGGCAACGGCACGACGTCTTCCAAGAACCAATGTGATTTCGTCGAAACATACACTTCAAACGGTTCAAACGTGTTGGTGCATCGGTAACGATGTGGGCATCAAATCCCCGACAAATACGCCGCTGGGGAACGCCAGCGAATTTCAGCGCACATTTATCCGCGATAAGGTCTCATCGATATGCCTGGGTGTATAGCGGTAGCAGAGCGTTAAGTTACGTTCAACAACTGATCACTCCTGGCGGCGTTTATGTCGATCCGGAAACCCCCAGTCTTAATACCGATCGCGGGTAACACCTGTGCCCCAGTCGGTGGGGAACTTGGACTAGTGTCGGCGATCCGTAGCTTCGAGTGGCAGGGTCTGTATACAAATGCTGCGTAGGTGT
seq00002   CGAATCCCGGGCAATGTGCCAATCGGGCCGCGGACATGTCCACGTACCGACGCCATTGAGAGGCTTAACGCAATGCAACTTGGTCGATTGCACTTGATAGGACGTGTCAAGACCATACCCCCGACTGCGAGGCAATGGCCGCCGGATAAAAAAGAAGGCATGCTGACGGACACAAGACTAAGAACCATGCTGTGAGATGCGGGCCAACGCGATTAGTGAAAAACAGGTGTTGGGTCTTCTGCGGTTAAAGTGACGCACGCCTCATCGGAGCCTGGAATTGTGCAATCTAAGATCTATCACCGCGGCTGTCTCCAGCGTATTCTGGGGCCGCTCCACTCACGAGATCACTGATACCTTTACACGTTAGAAATCGGCTTGCGCCACTTCGTGTAGCTTACGGACATGCTTGCTTGTGGGGAAACACCAGACGCAAGAAGCCCCGTATTCGTGTCATGTGGCATTCAGAAATACGTCGGTGTGTTAACCTAGAACGAGTGACCTCACTTATTGTCACTAACGATTATCCTGTTGCTTGCTTGACCTATGACCCGTGGGACTATCATAATCAAACCGTAGCCATCATGGACGACGAACACGGAGCAAGAGTACACAGTAGCGTTAGCGATCAATAGTACGATACGATCATACCGCTCATACGCCGCATGGTTGTCCGACAAGAGGTGTCGGTGAACAGCGGCGCTGCCAGTCCCGGCGACGAAGGTGAGCGATTAGCTTCAAGGCACATTGGAGCGTCCGCCGCCACCCCGCATAGCGATGACTTCATCGACAGAACTCTTACGCCCTGTAGCCAGATTGTTGAAACCGAGGATGGTACTTTAATGTAAGCTGCACGTGTGGAAACCAACCGGAAATTGGTGCCAGTTTTGTAGCTCCAGGCTGAGCCAGCGGCGAGTTAACAACGGTCTGTGCCTACACTTTCCGGACTTGACCCCTTGTAACGGCAGTCAACTGGCAGCAGAGTACCGGTCAACCGCTATCGCTCTTTGGAGCAATGTCGGAAACAGTTCAGAGTCAGCGATATCATACGCAGCCTCTCCAACCCCTAACTACACTTGCAAACGCTAGCAAAGGGTTGTGGTCCAATAGCGATCTTTAAATCTTGTGGCGGTGCGGGACTCGGTATTGAGAACGGGTCTTCAAACTCTCTAGGCAGCCTTCATAGGGTCACGTGGTACAGTCCGGTATTAAACCCTGTCTCGTCGACTGCGACTTAATAATGATCTATTTGAGATCTAATTTCTATCTCGAGGGCCGAGTTTTATAAGCGCGTCAGAGTATGGGGGACATGCGGCGCCGGAATCGGGGGTGTGGAAAAAATCTTAACTAGTTAGTTATGCGTGCAAGAACAAAACCTAAATCATTGCGGTGGAAGTAATGGACATGCCACTTGCCTGACTGCCCCCAGACCTGTTATATACCGAGTGATATCGTGTGGCTATCCTTGATCGTATGTTAGAATTTTCTATAACTCTCTCAATACCGCCGGGCTTTGGCTGACATCGCTTCACGGCCTCGCGTTTCGGAGGATCAGACACACCCACAACGCACGGGATGAAATCTTCAGCGGTGACTAGAGACAGCCCCCCCCCGTTAGATAATATGTGCTAGTCAAACTTTGTTACCCCAAGCAAAGGAGCCATTTAGGGTCCGAATGGCATACGTAAAAACCATCAATAATGTCGCCATCAGTGAGTGTGGAATAAGTATAAATTCTATATTAATTTAGATCCAACACTAGATGTCCGACCCATGTTTGGGTCCGGCGAGCGCTGTTATCAACTCTGTTCTAACGGATATTCTTTTAGAAAGTTGAGGGCAGACTCGCGGGCAACAAAACTCCTCGTCCTGTTGTAAGTTGGCAACATATCGGCAGCTTGAAGCGGCAACGGCACGACGTCTTCCAAGAACCAATGTGATTTCGTCGAAACATACACTTCAAACGGTTCAAACGTGTTGGTGCATCGGTAACGATGTGGGCATCAAATCCCCGACAAATACGCCGCTGGGGAACGCCAGCGAATTTCAGCGCACATTTATCCGCGATAAGGTCTCATCGATATGCCTGGGTGTATAGCGGTAGCAGAGCGTTAAGTTACGTTCAACAACTGATCACTCCTGGCGGCGTTTATGTCGATCCGGAAACCCCCAGTCTTAATACCGATCGCGGGTAACACCTGTGCCCCAGTCGGTGGGGAACTTGGACTAGTGTCGGCGATCCGTAGCTTCGAGTGGCAGGGTCTGTATACAAATGCTGCGTAGGTTT
seq00003   CGAATCCCGGGCAATGTGCCAATCGGGCCGCGGACATGTCCACGTACCGACGCCATTGAGAGGCTTAACGCAATGCAACTTGGTCGATTGCACTTGATAGGACGTGTCAAGACCATACCCCCGACTGCGAGGCAATGGCCGCCGGATAAAAAAGAAGGCATGCTGACGGACACAAGACTAAGAACCATGCTGTGAGATGCGGGCCAACGCGATTAGTGAAAAACAGGTGTTGGGTCTTCTGCGGTTAAAGTGACGCACGCCTCATCGGAGCCTGGAATTGTGCAATCTAAGATCTATCACCGCGGCTGTCTCCAGCGTATTCTGGGGCCGCTCCACTCACGAGATCACTGATACCTTTACACGTTAGAAATCGGCTTGCGCCACTTCGTGTAGCTTACGGACATGCTTGCTTGTGGGGAAACACCAGACGCAAGAAGCCCCGTATTCGTGTCATGTGGCATTCAGAAATACGTCGGTGTGTTAACCTAGAACGAGTGACCTCACTTATTGTCACTAACGATTATCCTGTTGCTTGCTTGACCTATGACCCGTGGGACTATCATAATCAAACCGTAGCCATCATGGACGACGAACACGGAGCAAGAGTACACAGTAGCGTTAGCGATCAATAGTACGATACGATCATACCGCTCATACGCCGCATGGTTGTCCGACAAGAGGTGTCGGTGAACAGCGGCGCTGCCAGTCCCGGCGACGAAGGTGAGCGATTAGCTTCAAGGCACATTGGAGCGTCCGCCGCCACCCCGCATAGCGATGACTTCATCGACAGAACTCTTACGCCCTGTAGCCAGATTGTTGAAACCGAGGATGGTACTTTAATGTAAGCTGCACGTGTGGAAACCAACCGGAAATTGGTGCCAGTTTTGTAGCTCCAGGCTGAGCCAGCGGCGAGTTAACAACGGTCTGTGCCTACACTTTCCGGACTTGACCCCTTGTAACGGCAGTCAACTGGCAGCAGAGTACCGGTCAACCGCTATCGCTCTTTGGAGCAATGTCGGAAACAGTTCAGAGTCAGCGATATCATACGCAGCCTCTCCAACCCCTAACTACACTTGCAAACGCTAGCAAAGGGTTGTGGTCCAATAGCGATCTTTAAATCTTGTGGCGGTGCGGGACTCGGTATTGAGAACGGGTCTTCAAACTCTCTAGGCAGCCTTCATAGGGTCACGTGGTACAGTCCGGTATTAAACCCTGTCTCGTCGACTGCGACTTAATAATGATCTATTTGAGATCTAATTTCTATCTCGAGGGCCGAGTTTTATAAGCGCGTCAGAGTATGGGGGACATGCGGCGCCGGAATCGGGGGTGTGGAAAAAATCTTAACTAGTTAGTTATGCGTGCAAGAACAAAACCTAAATCATTGCGGTGGAAGTAATGGACATGCCACTTGCCTGACTGCCCCCAGACCTGTTATATACCGAGTGATATCGTGTGGCTATCCTTGATCGTATGTTAGAATTTTCTATAACTCTCTCAATACCGCCGGGCTTTGGCTGACATCGCTTCACGGCCTCGCGTTTCGGAGGATCAGACACACCCACAACGCACGGGATGAAATCTTCAGCGGTGACTAGAGACAGCCCCCCCCCGTTAGATAATATGTGCTAGTCAAACTTTGTTACCCCAAGCAAAGGAGCCATTTAGGGTCCGAATGGCATACGTAAAAACCATCAATAATGTCGCCATCAGTGAGTGTGGAATAAGTATAAATTCTATATTAATTTAGATCCAACACTAGATGTCCGACCCATGTTTGGGTCCGGCGAGCGCTGTTATCAACTCTGTTCTAACGGATATTCTTTTAGAAAGTTGAGGGCAGACTCGCGGGCAACATAACTCCTCGTCCTGTTGTAAGTTGGCAACATATCGGCAGCTTGAAGCGGCAACGGCACGACGTCTTCCAAGAACCAATGTGATTTCGTCGAAACATACACTTCAAACGGTTCAAACGTGTTGGTGCATCGGTAACGATGTGGGCATCAAATCCCCGACAAATACGCCGCTGGGGAACGCCAGCGAATTTCAGCGCACATTTATCCGCGATAAGGTCTCATCGATATGCCTGGGTGTATAGCGGTAGCAGAGCGTTAAGTTACGTTCAACAACTGATCACTCCTGGCGGCGTTTATGTCGATCCGGAAACCCCCAGTCTTAATACCGATCGCGGGTAACACCTGTGCCCCAGTCGGTGGGGAACTTGGACTAGTGTCGGCGATCCGTAGCTTCGAGTGGCAGGGTCTGTATACAAATGCTGCGTAGGTTT
seq00004   CGAATCCCGGGCAATGTGCCAATCGGGCCGCGGACATGTCCACGTACCGACGCCATTGAGAGGCTTAACGCAATGCAACTTGGTCGATTGCACTTGATAGGACGTGTCAAGACCATACCCCCGACTGCGAGGCAATGGCCGCCGGATAAAAAAGAAGGCATGCTGACGGACACAAGACTAAGAACCATGCTGTGAGATGCGGGCCAACGCGATTAGTGAAAAACAGGTGTTGGGTCTTCTGCGGTTAAAGTGACGCACGCCTCATCGGAGCCTGGAATTGTGCAATCTAAGATCTATCACCGCGGCTGTCTCCAGCGTATTCTGGGGCCGCTCCACTCACGAGATCACTGATACCTTTACACGTTAGAAATCGGCTTGCGCCACTTCGTGTAGCTTACGGACATGCTTGCTTGTGGGGAAACACCAGACGCAAGAAGCCCCGTATTCGTGTCATGTGGCATTCAGAAATACGTCGGTGTGTTAACCTAGAACGAGTGACCTCACTTATTGTCACTAACGATTATCCTGTTGCTTGCTTGACCTATGACCCGTGGGACTATCATAATCAAACCGTAGCCATCATGGACGACGAACACGGAGCAAGAGTACACAGTAGCGTTAGCGATCAATAGTACGATACGATCATACCGCTCATACGCCGCATGGTTGTCCGACAAGAGGTGTCGGTGAACAGCGGCGCTGCCAGTCCCGGCGACGAAGGTGAGCGATTAGCTTCAAGGCACATTGGAGCGTCCGCCGCCACCCCGCATAGCGATGACTTCATCGACAGAACTCTTACGCCCTGTAGCCAGATTGTTGAAACCGATGATGGTACTTTAATGTAAGCTGCACGTGTGGAAACCAACCGGAAATTGGTGCCAGTTTTGTAGCTCCAGGCTGAGCCAGCGGCGAGTTAACAACGGTCTGTGCCTACACTTTCCGGACTTGACCCCTTGTAACGGCAGTCAACTGGCAGCAGAGTACCGGTCAACCGCTATCGCTCTTTGGAGCAATGTCGGAAACAGTTCAGAGTCAGCGATATCATACGCAGCCTCTCCAACCCCTAACTACACTTGCAAACGCTAGCAAAGGGTTGTGGTCCAATAGCGATCTTTAAATCTTGTGGCGGTGCGGGACTCGGTATTGAGAACGGGTCTTCAAACTCTCTAGGCAGCCTTCATAGGGTCACGTGGTACAGTCCGGTATTAAACCCTGTCTCGTCGACTGCGACTTAATAATGATCTATTTGAGATCTAATTTCTATCTCGAGGGCCGAGTTTTATAAGCGCGTCAGAGTATGGGGGACATGCGGCGCCGGAATCGGGGGTGTGGAAAAAATCTTAACTAGTTAGTTATGCGTGCAAGAACAAAACCTAAATCATTGCGGTGGAAGTAATGGACATGCCACTTGCCTGACTGCCCCCAGACCTGTTATATAACGAGTGATATCGTGTGGCTATCCTTGATCGTATGTTAGAATTTTCTATAACTCTCTCAATACCGCCGGGCTTTGGCTGACATCGCTTCACGGCCTCGCGTTTCGGAGGATCAGACACACCCACAACGCACGGGATGAAATCTTCAGCGGTGACTAGAGACAGCCCCCCCCCGTTAGATAATATGTGCTAGTCAAACTTTGTTACCCCAAGCAAAGGAGCCATTTAGGGTCCGAATGGCATACGTAAAAACCATCAATAATGTCGCCATCAGTGAGTGTGGAATAAGTATAAATTCTATATTAATTTAGATCCAACACTAGATGTCCGACCCATGTTTGGGTCCGGCGAGCGCTGTTATCAACTCTGTTCTAACGGATATTCTTTTAGAAAGTTGAGGGCAGACTCGCGGGCAACATAACTCCTCGTCCTGTTGTAAGTTGGCAACATATCGGCAGCTTGAAGCGGCAACGGCACGACGTCTTCCAAGAACCAATGTGATTTCGTCGAAACATACACTTCAAACGGTTCAAACGTGTTGGTGCATCGGTAACGATGTGGGCATCAAATCCCCGACAAATACGCCGCTGGGGAACGCCAGCGAATTTCAGCGCACATTTATCCGCGATAAGGTCTCATCGATATGCCTGGGTGTATAGCGGTAGCAGAGCGTTAAGTTACGTTCAACAACTGATCACTCCTGGCGGCGTTTATGTCGATCCGGAAACCCCCAGTCTTAATACCGATCGCGGGTAACACCTGTGCCCCAGTCGGTGGGGAACTTGGACTAGTGTCGGCGATCCGTAGCTTCGAGTGGCAGGGTCTGTATACAAATGCTGCGTAGGTTT
seq00005   CGAATCCCGGGCAATGTGCCAATCGGGCCGCGGACATGTCCACGTACCGACGCCATTGAGAGGCTTAACGCAATGCAACTTGGTCGATTGCACTTGATAGGACGTGTCAAGACCATACCCCCGACTGCGAGGCAATGGCCGCCGGATAAAAAAGAAGGCATGCTGACGGACACAAGACTAAGAACCATGCTGTGAGATGCGGGCCAACGCGATTAGTGAAAAACAGGTGTTGGGTCTTCTGCGGTTAAAGTGACGCACGCCTCATCGGAGCCTGGAATTGTGCAATCTAAGATCTATCACCGCGGCTGTCTCCAGCGTATTCTGGGGCCGCTCCACTCACGAGATCACTGATACCTTTACACGTTAGAAATCGGCTTGCGCCACTTCGTGTAGCTTACGGACATGCTTGCTTGTGGGGAAACACCAGACGCAAGAAGCCCCGTATTCGTGTCATGTGGCATTCAGAAATACGTCGGTGTGTTAACCTAGAACGAGTGACCTCACTTATTGTCACTAACGATTATCCTGTTGCTTGCTTGACCTATGACCCGTGGGACTATCATAATCAAACCGTAGCCATCATGGACGACGAACACGGAGCAAGAGTACACAGTAGCGTTAGCGATCAATAGTACGATACGATCATACCGCTCATACGCCGCATGGTTGTCCGACAAGAGGTGTCGGTGAACAGCGGCGCTGCCAGTCCCGGCGACGAAGGTGAGCGATTAGCTTCAAGGCACATTGGAGCGTCCGCCGCCACCCCGCATAGCGATGACTTCATCGACAGAACTCTTACGCCCTGTAGCCAGATTGTTGAAACCGATGATGGTACTTTAATGTAAGCTGCACGTGTGGAAACCAACCGGAAATTGGTGCCAGTTTTGTAGCTCCAGGCTGAGCCAGCGGCGAGTTAACAACGGTCTGTGCCTACACTTTCCGGACTTGACCCCTTGTAACGGCAGTCAACTGGCAGCAGAGTACCGGTCAACCGCTATCGCTCTTTGGAGCAATGTCGGAAACAGTTCAGAGTCAGCGATATCATACGCAGCCTCTCCAACCCCTAACTACACTTGCAAACGCTAGCAAAGGGTTGTGGTCCAATAGCGATCTTTAAATCTTGTGGCGGTGCGGGACTCGGTATTGAGAACGGGTCTTCAAACTCTCTAGGCAGCCTTCATAGGGTCACGTGGTACAGTCCGGTATTAAACCCTGTCTCGTCGACTGCGACTTAATAATGATCTATTTGAGATCTAATTTCTATCTCGAGGGCCGAGTTTTATAAGCGCGTCAGAGTATGGGGGACATGCGGCGCCGGAATCGGGGGTGTGGAAAAAATCTTAACTAGTTAGTTATGCGTGCAAGAACAAAACCTAAATCATTGCGGTGGAAGTAATGGACATGCCACTTGCCTGACTGCCCCCAGACCTGTTATATAACGAGTGATATCGTGTGGCTATCCTTGATCGTATGTTAGAATTTTCTATAACTCTCTCAATACCGCCGGGCTTTGGCTGACATCGCTTCACGGCCTCGCGTTTCGGAGGATCAGACACACCCACAACGCACGGGATGAAATCTTCAGCGGTGACTAGAGACAGCCCCCCCCCGTTAGATAATATGTGCTAGTCAAACTTTGTTACCCCAAGCAAAGGAGCCATTTAGGGTCCGAATGGCATACGTAAAAACCATCAATAATGTCGCCATCAGTGAGTGTGGAATAAGTATAAATTCTATATTAATTTAGATCCAACACTAGATGTCCGACCCATGTTTGGGTCCGGCGAGCGCTGTTATCAACTCTGTTCTAACGGATATTCTTTTAGAAAGTTGAGGGCAGACTCGCGGGCAACATAACTCCTCGTCCTGTTGTAAGTTGGCAACATATCGGCAGCTTGAAGCGGCAACGGCACGACGTCTTCCAAGAACCAATGTGATTTCGTCGAAACATACACTTCAAACGGTTCAAACGTGTTGGTGCATCGGTAACGATGTGGGCATCAAATCCCCGACAAATACGCCGCTGGGGAACGCCAGCGAATTTCAGCGCACATTTATCCGCGATAAGGTCTCATCGATATGCCTGGGTGTATAGCGGTAGCAGAGCGTTAAGTTACGTTCAACAACTGATCACTCCTGGCGGCGTTTATGTCGATCCGGAAACCCCCAGTCTTAATACCGATCGCGGGTAACACCTGTGCCCCAGTCGGTGGGGAACTTGGACTAGTGTCGGCGATCCGTAGCTTCGAGTGGCAGGGTCTGTATACAAATGCTGCGTAGGTTT
seq00006   CGAATCCCGGGCAATGTGCCAATCGGGCCGCGGACATGTCCACGTACCGACGCCATTGAGAGGCTTAACGCAATGCAACTTGGTCGATTGCACTTGATAGGACGTGTCAAGACCATACCCCCGACTGCGAGGCAATGGCCGCCGGATAAAAAAGAAGGCATGCTGACGGACACAAGACTAAGAACCATGCTGTGAGATGCGGGCCAATGCGATTAGTGAAAAACAGGTGTTGGGTCTTCTGCGGTTAAAGTGACGCACGCCTCATCGGAGCCTGGAATTGTGCAATCTAAGATCTATCACCGCGGCTGTCTCCAGCGTATTCTGGGGCCGCTCCACTCACGAGATCACTGATACCTTTACACGTTAGAAATCGGCTTGCGCCACTTCGTGTAGCTTACGGACATGCTTGCTTGTGGGGAAACACCAGACGCAAGAAGCCCCGTATTCGTGTCATGTGGCATTCAGAAATACGTCGGTGTGTTAACCTAGAACGAGTGACCTCACTTATTGTCACTAACGATTATCCTGTTGCTTGCTTGACCTATGACCCGTGGGACTATCATAATCAAACCGTAGCCATCATGGACGACGAACACGGAGCAAGAGTACACAGTAGCGTTAGCGATCAATAGTACGATACGATCATACCGCTCATACGCCGCATGGTTGTCCGACAAGAGGTGTCGGTGAACAGCGGCGCTGCCAGTCCCGGCGACGAAGGTGAGCGATTAGCTTCAAGGCACATTGGAGCGTCCGCCGCCACCCCGCATAGCGATGACTTCATCGACAGAACTCTTACGCCCTGTAGCCAGATTGTTGAAACCGAGGATGGTACTTTAATGTAAGCTGCACGTGTGGAAACCAACCGGAAATTGGTGCCAGTTTTGTAGCTCCAGGCTGAGCCAGCGGCGAGTTAACAACGGTCTGTGCCTACACTTTCCGGACTTGACCCCTTGTAACGGCAGTCAACTGGCAGCAGAGTACCGGTCAACCGCTATCGCTCTTTGGAGCAATGTCGGAAACAGTTCAGAGTCAGCGATATCATACGCAGCCTCTCCAACCCCTAACTACACTTGCAAACGCTAGCAAAGGGTTGTGGTCCAATAGCGATCTTTAAATCTTGTGGCGGTGCGGGACTCGGTATTGAGAACGGGTCTTCAAACTCTCTAGGCAGCCTTCATAGGGTCACGTGGTACAGTCCGGTATTAAACCCTGTCTCGTCGACTGCGACTTAATAATGATCTATTTGAGATCTAATTTCTATCTCGAGGGCCGAGTTTTATAAGCGCGTCAGAGTATGGGGGACATGCGGCGCCGGAATCGGGGGTGTGGAAAAAATCTTAACTAGTTAGTTATGCGTGCAAGAACAAAACCTAAATCATTGCGGTGGAAGTAATGGACATGCCACTTGCCTGACTGCCCCCAGACCTGTTATATAACGAGTGGTATCGTGTGGCTATCCTTGATCGTATGTTAGAATTTTCTATAACTCTCTCAATACCGCCGGGCTTTGGCTGACATCGCTTCACGGCCTCGCGTTTCGGAGGATCAGACACACCCACAACGCACGGGATGAAATCTTCAGCGGTGACTAGAGACAGCCCCCCCCCGTTAGATAATATGTGCTAGTCAAACTTTGTTACCCCAAGCAAAGGAGCCATTTAGGGTCCGAATGGCATACGTAAAAACCATCAATAATGTCGCCATCAGTGAGTGTGGAATAAGTATAAATTCTATATTAATTTAGATCCAACACTAGATGTCCGACCCATGTTTGGGTCCGGCGAGCGCTGTTATCAACTCTGTTCTAACGGATATTCTTTTAGAAAGTTGAGGGCAGACTCGCGGGCAACATAACTCCTCGTCCTGTTGTAAGTTGGCAACATATCGGCAGCTTGAAGCGGCAACGGCACGACGTCTTCCAAGAACCAATGTGATTTCGTCGAAACATACACTTCAAACGGTTCAAACGTGTTGGTGCATCGGTAACGATGTGGGCATCAAATCCCCGACAAATACGCCGCTGGGGAACGCCAGCGAATTTCAGCGCACATTTATCCGCGATAAGGTCTCATCGATATGCCTGGGTGTATAGCGGTAGCAGAGCGTTAAGTTACGTTCAACAACTGATCACTCCTGGCGGCGTTTATGTCGATCCGGAAACCCCCAGTCTTAATACCGATCGCGGGTAACACCTGTGCCCCAGTCGGTGGGGAACTTGGACTAGTGTCGGCGATCCGTAGCTTCGAGTGGCAGGGTCTGTATACAAATGCTGCGTAGGTTT
seq00007   CGAATCCCGGGCAATGTGCCAATCGGGCCGCGGACATGTCCACGTACCGACGCCATTGAGAGGCTTAACGCAATGCAACTTGGTCGATTGCACTTGATAGGACGTGTCAAGACCATACCCCCGACTGCGAGGCAATGGCCGCCGGATAAAAAAGAAGGCATGCTGACGGACACAAGACTAAGAACCATGCTGTGAGATGCGGGCCAACGCGATTAGTGAAAAACAGGTGTTGGGTCTTCTGCGGTTAAAGTGACGCACGCCTCATCGGAGCCTGGAATTGTGCAATCTAAGATCTATCACCGCGGCTGTCTCCAGCGTATTCTGGGGCCGCTCCACTCACGAGATCACTGATACCTTTACACGTTAGAAATCGGCTTGCGCCACTTCGTGTAGCTTACGGACATGCTTGCTTGTGGGGAAACACCAGACGCAAGAAGCCCCGTATTCGTGTCATGTGGCATTCAGAAATACGTCGGTGTGTTAACCTAGAACGAGTGACCTCACTTATTGTCACTAACGATTATCCTGTTGCTTGCTTGACCTATGACCCGTGGGACTATCATAATCAAACCGTAGCCATCATGGACGACGAACACGGAGCAAGAGTACACAGTAGCGTTAGCGATCAATAGTACGATACGATCATACCGCTCATACGCCGCATGGTTGTCCGACAAGAGGTGTCGGTGAACAGCGGCGCTGCCAGTCCCGGCGACGAAGGTGAGCGATTAGCTTCAAGGCACATTGGAGCGTCCGCCGCCACCCCGCATAGCGATGACTTCATCGACAGAACTCTTACGCCCTGTAGCCAGATTGTTGAAACCGAGGATGGTACTTTAATGTAAGCTGCACGTGTGGAAACCAACCGGAAATTGGTGCCAGTTTTGTAGCTCCAGGCTGAGCCAGCGGCGAGTTAACAACGGTCTGTGCCTACACTTTCCGGACTTGACCCCTTGTAACGGCAGTCAACTGGCAGCAGAGTACCGGTCAACCGCTATCGCTCTTTGGAGCAATGTCGGAAACAGTTCAGAGTCAGCGATATCATACGCAGCCTCTCCAACCCCTAACTACACTTGCAAACGCTAGCAAAGGGTTGTGGTCCAATAGCGATCTTTAAATCTTGTGGCGGTGCGGGACTCGGTATTGAGAACGGGTCTTCAAACTCTCTAGGCAGCCTTCATAGGGTCACGTGGTACAGTCCGGTATTAAACCCTGTCTCGTCGACTGCGACTTAATAATGATCTATTTGAGATCTAATTTCTATCTCGAGGGCCGAGTTTTATAAGCGCGTCAGAGTATGGGGGACATGCGGCGCCGGAATCGGGGGTGTGGAAAAAATCTTAACTAGTTAGTTATGCGTGCAAGAACAAAACCTAAATCATTGCGGTGGAAGTAATGGACATGCCACTTGCCTGACTGCCCCCAGACCTGTTATATACCGAGTGATATCGTGTGGCTATCCTTGATCGTATGTTAGAATTTTCTATAACTCTCTCAATACCGCCGGGCTTTGGCTGACATCGCTTCACGGCCTCGCGTTTCGGAGGATCAGACACACCCACAACGCACGGGATGAAATCTTCAGCGGTGACTAGAGACAGCCCCCCCCCGTTAGATAATATGTGCTAGTCAAACTTTGTTACCCCAAGCAAAGGAGCCATTTAGGGTCCGAATGGCATACGTAAAAACCATCAATAATGTCGCCATCAGTGAGTGTGGAATAAGTATAAATTCTATATTAATTTAGATCCAACACTAGATGTCCGACCCATGTTTGGGTCCGGCGAGCGCTGTTATCAACTCTGTTCTAACGGATATTCTTTTAGAAAGTTGAGGGCAGACTCGCGGGCAACAAAACTCCTCGTCCTGTTGTAAGTTGGCAACATATCGGCAGCTTGAAGCGGCAACGGCACGACGTCTTCCAAGAACCAATGTGATTTCGTCGAAACATACACTTCAAACGGTTCAAACGTGTTGGTGCATCGGTAACGATGTGGGCATCAAATCCCCGACAAATACGCCGCTGGGGAACGCCAGCGAATTTCAGCGCACATTTATCCGCGATAAGGTCTCATCGATATGCCTGGGTGTATAGCGGTAGCAGAGCGTTAAGTTACGTTCAACAACTGATCACTCCTGGCGGCGTTTATGTCGATCCGGAAACCCCCAGTCTTAATACCGATCGCGGGTAACACCTGTGCCCCAGTCGGTGGGGAACTTGGACTAGTGTCGGCGATCCGTAGCTTCGAGTGGCAGGGTCTGTATACAAATGCTGCGTAGGTTT
seq00008   CGAATCCCGGGCAATGTGCCAATCGGGCCGCGGACATGTCCACGTACCGACGCCATTGAGAGGCTTAACGCAATGCAACTTGGTCGATTGCACTTGATAGGACGTGTCAAGACCATACCCCCGACTGCGAGGCAATGGCCGCCGGATAAAAAAGAAGGCATGCTGACGGACACAAGACTAAGAACCATGCTGTGAGATGCGGGCCAACGCGATTAGTGAAAAACAGGTGTTGGGTCTTCTGCGGTTAAAGTGACGCACGCCTCATCGGAGCCTGGAATTGTGCAATCTAAGATCTATCACCGCGGCTGTCTCCAGCGTATTCTGGGGCCGCTCCACTCACGAGATCACTGATACCTTTACACGTTAGAAATCGGCTTGCGCCACTTCGTGTAGCTTACGGACATGCTTGCTTGTGGGGAAACACCAGACGCAAGAAGCCCCGTATTCGTGTCATGTGGCATTCAGAAATACGTCGGTGTGTTAACCTAGAACGAGTGACCTCACTTATTGTCACTAACGATTATCCTGTTGCTTGCTTGACCTATGACCCGTGGGACTATCATAATCAAACCGTAGCCATCATGGACGACGAACACGGAGCAAGAGTACACAGTAGCGTTAGCGATCAATAGTACGATACGATCATACCGCTCATACGCCGCATGGTTGTCCGACAAGAGGTGTCGGTGAACAGCGGCGCTGCCAGTCCCGGCGACGAAGGTGAGCGATTAGCTTCAAGGCACATTGGAGCGTCCGCCGCCACCCCGCATAGCGATGACTTCATCGACAGAACTCTTACGCCCTGTAGCCAGATTGTTGAAACCGAGGATGGTACTTTAATGTAAGCTGCACGTGTGGAAACCAACCGGAAATTGGTGCCAGTTTTGTAGCTCCAGGCTGAGCCAGCGGCGAGTTAACAACGGTCTGTGCCTACACTTTCCGGACTTGACCCCTTGTAACGGCAGTCAACTGGCAGCAGAGTACCGGTCAACCGCTATCGCTCTTTGGAGCAATGTCGGAAACAGTTCAGAGTCAGCGATATCATACGCAGCCTCTCCAACCCCTAACTACACTTGCAAACGCTAGCAAAGGGTTGTGGTCCAATAGCGATCTTTAAATCTTGTGGCGGTGCGGGACTCGGTATTGAGAACGGGTCTTCAAACTCTCTAGGCAGCCTTCATAGGGTCACGTGGTACAGTCCGGTATTAAACCCTGTCTCGTCGACTGCGACTTAATAATGATCTATTTGAGATCTAATTTCTATCTCGAGGGCCGAGTTTTATAAGCGCGTCAGAGTATGGGGGACATGCGGCGCCGGAATCGGGGGTGTGGAAAAAATCTTAACTAGTTAGTTATGCGTGCAAGAACAAAACCTAAATCATTGCGGTGGAAGTAATGGACATGCCACTTGCCTGACTGCCCCCAGACCTGTTATATACCGAGTGATATCGTGTGGCTATCCTTGATCGTATGTTAGAATTTTCTATAACTCTCTCAATACCGCCGGGCTTTGGCTGACATCGCTTCACGGCCTCGCGTTTCGGAGGATCAGACACACCCACAACGCACGGGATGAAATCTTCAGCGGTGACTAGAGACAGCCCCCCCCCGTTAGATAATATGTGCTAGTCAAACTTTGTTACCCCAAGCAAAGGAGCCATTTAGGGTCCGAATGGCATACGTAAAAACCATCAATAATGTCGCCATCAGTGAGTGTGGAATAAGTATAAATTCTATATTAATTTAGATCCAACACTAGATGTCCGACCCATGTTTGGGTCCGGCGAGCGCTGTTATCAACTCTGTTCTAACGGATATTCTTTTAGAAAGTTGAGGGCAGACTCGCGGGCAACAAAACTCCTCGTCCTGTTGTAAGTTGGCAACATATCGGCAGCTTGAAGCGGCAACGGCACGACGTCTTCCAAGAACCAATGTGATTTCGTCGAAACATACACTTCAAACGGTTCAAACGTGTTGGTGCATCGGTAACGATGTGGGCATCAAATCCCCGACAAATACGCCGCTGGGGAACGCCAGCGAATTTCAGCGCACATTTATCCGCGATAAGGTCTCATCGATATGCCTGGGTGTATAGCGGTAGCAGAGCGTTAAGTTACGTTCAACAACTGATCACTCCTGGCGGCGTTTATGTCGATCCGGAAACCCCCAGTCTTAATACCGATCGCGGGTAACACCTGTGCCCCAGTCGGTGGGGAACTTGGACTAGTGTCGGCGATCCGTAGCTTCGAGTGGCAGGGTCTGTATACAAATGCTGCGTAGGTTT
seq00009   CGAATCCCGGGCAATGTGCCAATCGGGCCGCGGACATGTCCACGTACCGACGCCATTGAGAGGCTTAACGCAATGCAACTTGGTCGATTGCACTTGATAGGACGTGTCAAGACCATACCCCCGACTGCGAGGCAATGGCCGCCGGATAAAAAAGAAGGCATGCTGACGGACACAAGACTAAGAACCATGCTGTGAGATGCGGGCCAACGCGATTAGTGAAAAACAGGTGTTGGGTCTTCTGCGGTTAAAGTGACGCACGCCTCATCGGAGCCTGGAATTGTGCAATCTAAGATCTATCACCGCGGCTGTCTCCAGCGTATTCTGGGGCCGCTCCACTCACGAGATCACTGATACCTTTACACGTTAGAAATCGGCTTGCGCCACTTCGTGTAGCTTACGGACATGCTTGCTTGTGGGGAAACACCAGACGCAAGAAGCCCCGTATTCGTGTCATGTGGCATTCAGAAATACGTCGGTGTGTTAACCTAGAACGAGTGACCTCACTTATTGTCACTAACGATTATCCTGTTGCTTGCTTGACCTATGACCCGTGGGACTATCATAATCAAACCGTAGCCATCATGGACGACGAACACGGAGCAAGAGTACACAGTAGCGTTAGCGATCAATAGTACGATACGATCATACCGCTCATACGCCGCATGGTTGTCCGACAAGAGGTGTCGGTGAACAGCGGCGCTGCCAGTCCCGGCGACGAAGGTGAGCGATTAGCTTCAAGGCACATTGGAGCGTCCGCCGCCACCCCGCATAGCGATGACTTCATCGACAGAACTCTTACGCCCTGTAGCCAGATTGTTGAAACCGAGGATGGTACTTTAATGTAAGCTGCACGTGTGGAAACCAACCGGAAATTGGTGCCAGTTTTGTAGCTCCAGGCTGAGCCAGCGGCGAGTTAACAACGGTCTGTGCCTACACTTTCCGGACTTGACCCCTTGTAACGGCAGTCAACTGGCAGCAGAGTACCGGTCAACCGCTATCGCTCTTTGGAGCAATGTCGGAAACAGTTCAGAGTCAGCGATATCATACGCAGCCTCTCCAACCCCTAACTACACTTGCAAACGCTAGCAAAGGGTTGTGGTCCAATAGCGATCTTTAAATCTTGTGGCGGTGCGGGACTCGGTATTGAGAACGGGTCTTCAAACTCTCTAGGCAGCCTTCATAGGGTCACGTGGTACAGTCCGGTATTAAACCCTGTCTCGTCGACTGCGACTTAATAATGATCTATTTGAGATCTAATTTCTATCTCGAGGGCCGAGTTTTATAAGCGCGTCAGAGTATGGGGGACATGCGGCGCCGGAATCGGGGGTGTGGAAAAAATCTTAACTAGTTAGTTATGCGTGCAAGAACAAAACCTAAATCATTGCGGTGGAAGTAATGGACATGCCACTTGCCTGACTGCCCCCAGACCTGTTATATACCGAGTGATATCGTGTGGCTATCCTTGATCGTATGTTAGAATTTTCTATAACTCTCTCAATACCGCCGGGCTTTGGCTGACATCGCTTCACGGCCTCGCGTTTCGGAGGATCAGACACACCCACAACGCACGGGATGAAATCTTCAGCGGTGACTAGAGACAGCCCCCCCCCGTTAGATAATATGTGCTAGTCAAACTTTGTTACCCCAAGCAAAGGAGCCATTTAGGGTCCGAATGGCATACGTAAAAACCATCAATAATGTCGCCATCAGTGAGTGTGGAATAAGTATAAATTCTATATTAATTTAGATCCAACACTAGATGTCCGACCCATGTTTGGGTCCGGCGAGCGCTGTTATCAACTCTGTTCTAACGGATATTCTTTTAGAAAGTTGAGGGCAGACTCGCGGGCAACATAACTCCTCGTCCTGTTGTAAGTTGGCAACATATCGGCAGCTTGAAGCGGCAACGGCACGACGTCTTCCAAGAACCAATGTGATTTCGTCGAAACATACACTTCAAACGGTTCAAACGTGTTGGTGCATCGGTAACGATGTGGGCATCAAATCCCCGACAAATACGCCGCTGGGGAACGCCAGCGAATTTCAGCGCACATTTATCCGCGATAAGGTCTCATCGATATGCCTGGGTGTATAGCGGTAGCAGAGCGTTAAGTTACGTTCAACAACTGATCACTCCTGGCGGCGTTTATGTCGATCCGGAAACCCCCAGTCTTAATACCGATCGCGGGTAACACCTGTGCCCCAGTCGGTGGGGAACTTGGACTAGTGTCGGCGATCCGTAGCTTCGAGTGGCAGGGTCTGTATACAAATGCTGCGTAGGTTT
seq00010   CGAATCCCGGGCAATGTGCCAATCGGGCCGCGGACATGTCCACGTACCGACGCCATTGAGAGGCTTAACGCAATGCAACTTGGTCGATTGCACTTGATAGGACGTGTCAAGACCATACCCCCGACTGCGAGGCAATGGCCGCCGGATAAAAAAGAAGGCATGCTGACGGACACAAGACTAAGAACCATGCTGTGAGATGCGGGCCAACGCGATTAGTGAAAAACAGGTGTTGGGTCTTCTGCGGTTAAAGTGACGCACGCCTCATCGGAGCCTGGAATTGTGCAATCTAAGATCTATCACCGCGGCTGTCTCCAGCGTATTCTGGGGCCGCTCCACTCACGAGATCACTGATACCTTTACACGTTAGAAATCGGCTTGCGCCACTTCGTGTAGCTTACGGACATGCTTGCTTGTGGGGAAACACCAGACGCAAGAAGCCCCGTATTCGTGTCATGTGGCATTCAGAAATACGTCGGTGTGTTAACCTAGAACGAGTGACCTCACTTATTGTCACTAACGATTATCCTGTTGCTTGCTTGACCTATGACCCGTGGGACTATCATAATCAAACCGTAGCCATCATGGACGACGAACACGGAGCAAGAGTACACAGTAGCGTTAGCGATCAATAGTACGATACGATCATACCGCTCATACGCCGCATGGTTGTCCGACAAGAGGTGTCGGTGAACAGCGGCGCTGCCAGTCCCGGCGACGAAGGTGAGCGATTAGCTTCAAGGCACATTGGAGCGTCCGCCGCCACCCCGCATAGCGATGACTTCATCGACAGAACTCTTACGCCCTGTAGCCAGATTGTTGAAACCGAGGATGGTACTTTAATGTAAGCTGCACGTGTGGAAACCAACCGGAAATTGGTGCCAGTTTTGTAGCTCCAGGCTGAGCCAGCGGCGAGTTAACAACGGTCTGTGCCTACACTTTCCGGACTTGACCCCTTGTAACGGCAGTCAACTGGCAGCAGAGTACCGGTCAACCGCTATCGCTCTTTGGAGCAATGTCGGAAACAGTTCAGAGTCAGCGATATCATACGCAGCCTCTCCAACCCCTAACTACACTTGCAAACGCTAGCAAAGGGTTGTGGTCCAATAGCGATCTTTAAATCTTGTGGCGGTGCGGGACTCGGTATTGAGAACGGGTCTTCAAACTCTCTAGGCAGCCTTCATAGGGTCACGTGGTACAGTCCGGTATTAAACCCTGTCTCGTCGACTGCGACTTAATAATGATCTATTTGAGATCTAATTTCTATCTCGAGGGCCGAGTTTTATAAGCGCGTCAGAGTATGGGGGACATGCGGCGCCGGAATCGGGGGTGTGGAAAAAATCTTAACTAGTTAGTTATGCGTGCAAGAACAAAACCTAAATCATTGCGGTGGAAGTAATGGACATGCCACTTGCCTGACTGCCCCCAGACCTGTTATATACCGAGTGATATCGTGTGGCTATCCTTGATCGTATGTTAGAATTTTCTATAACTCTCTCAATACCGCCGGGCTTTGGCTGACATCGCTTCACGGCCTCGCGTTTCGGAGGATCAGACACACCCACAACGCACGGGATGAAATCTTCAGCGGTGACTAGAGACAGCCCCCCCCCGTTAGATAATATGTGCTAGTCAAACTTTGTTACCCCAAGCAAAGGAGCCATTTAGGGTCCGAATGGCATACGTAAAAACCATCAATAATGTCGCCATCAGTGAGTGTGGAATAAGTATAAATTCTATATTAATTTAGATCCAACACTAGATGTCCGACCCATGTTTGGGTCCGGCGAGCGCTGTTATCAACTCTGTTCTAACGGATATTCTTTTAGAAAGTTGAGGGCAGACTCGCGGGCAACAAAACTCCTCGTCCTGTTGTAAGTTGGCAACATATCGGCAGCTTGAAGCGGCAACGGCACGACGTCTTCCAAGAACCAATGTGATTTCGTCGAAACATACACTTCAAACGGTTCAAACGTGTTGGTGCATCGGTAACGATGTGGGCATCAAATCCCCGACAAATACGCCGCTGGGGAACGCCAGCGAATTTCAGCGCACATTTATCCGCGATAAGGTCTCATCGATATGCCTGGGTGTATAGCGGTAGCAGAGCGTTAAGTTACGTTCAACAACTGATCACTCCTGGCGGCGTTTATGTCGATCCGGAAACCCCCAGTCTTAATACCGATCGCGGGTAACACCTGTGCCCCAGTCGGTGGGGAACTTGGACTAGTGTCGGCGATCCGTAGCTTCGAGTGGCAGGGTCTGTATACAAATGCTGCGTAGGTTT
seq00011   CGAATCCCGGGCAATGTGCCAATCGGGCCGCGGACATGTCCACGTACCGACGCCATTGAGAGGCTTAACGCAATGCAACTTGGTCGATTGCACTTGATAGGACGTGTCAAGACCATACCCCCGACTGCGAGGCAATGGCCGCCGGATAAAAAAGAAGGCATGCTGACGGACACAAGACTAAGAACCATGCTGTGAGATGCGGGCCAACGCGATTAGTGAAAAACAGGTGTTGGGTCTTCTGCGGTTAAAGTGACGCACGCCTCATCGGAGCCTGGAATTGTGCAATCTAAGATCTATCACCGCGGCTGTCTCCAGCGTATTCTGGGGCCGCTCCACTCACGAGATCACTGATACCTTTACACGTTAGAAATCGGCTTGCGCCACTTCGTGTAGCTTACGGACATGCTTGCTTGTGGGGAAACACCAGACGCAAGAAGCCCCGTATTCGTGTCATGTGGCATTCAGAAATACGTCGGTGTGTTAACCTAGAACGAGTGACCTCACTTATTGTCACTAACGATTATCCTGTTGCTTGCTTGACCTATGACCCGTGGGACTATCATAATCAAACCGTAGCCATCATGGACGACGAACACGGAGCAAGAGTACACAGTAGCGTTAGCGATCAATAGTACGATACGATCATACCGCTCATACGCCGCATGGTTGTCCGACAAGAGGTGTCGGTGAACAGCGGCGCTGCCAGTCCCGGCGACGAAGGTGAGCGATTAGCTTCAAGGCACATTGGAGCGTCCGCCGCCACCCCGCATAGCGATGACTTCATCGACAGAACTCTTACGCCCTGTAGCCAGATTGTTGAAACCGAGGATGGTACTTTAATGTAAGCTGCACGTGTGGAAACCAACCGGAAATTGGTGCCAGTTTTGTAGCTCCAGGCTGAGCCAGCGGCGAGTTAACAACGGTCTGTGCCTACACTTTCCGGACTTGACCCCTTGTAACGGCAGTCAACTGGCAGCAGAGTACCGGTCAACCGCTATCGCTCTTTGGAGCAATGTCGGAAACAGTTCAGAGTCAGCGATATCATACGCAGCCTCTCCAACCCCTAACTACACTTGCAAACGCTAGCAAAGGGTTGTGGTCCAATAGCGATCTTTAAATCTTGTGGCGGTGCGGGACTCGGTATTGAGAACGGGTCTTCAAACTCTCTAGGCAGCCTTCATAGGGTCACGTGGTACAGTCCGGTATTAAACCCTGTCTCGTCGACTGCGACTTAATAATGATCTATTTGAGATCTAATTTCTATCTCGAGGGCCGAGTTTTATAAGCGCGTCAGAGTATGGGGGACATGCGGCGCCGGAATCGGGGGTGTGGAAAAAATCTTAACTAGTTAGTTATGCGTGCAAGAACAAAACCTAAATCATTGCGGTGGAAGTAATGGACATGCCACTTGCCTGACTGCCCCCAGACCTGTTATATACCGAGTGATATCGTGTGGCTATCCTTGATCGTATGTTAGAATTTTCTATAACTCTCTCAATACCGCCGGGCTTTGGCTGACATCGCTTCACGGCCTCGCGTTTCGGAGGATCAGACACACCCACAACGCACGGGATGAAATCTTCAGCGGTGACTAGAGACAGCCCCCCCCCGTTAGATAATATGTGCTAGTCAAACTTTGTTACCCCAAGCAAAGGAGCCATTTAGGGTCCGAATGGCATACGTAAAAACCATCAATAATGTCGCCATCAGTGAGTGTGGAATAAGTATAAATTCTATATTAATTTAGATCCAACACTAGATGTCCGACCCATGTTTGGGTCCGGCGAGCGCTGTTATCAACTCTGTTCTAACGGATATTCTTTTAGAAAGTTGAGGGCAGACTCGCGGGCAACATAACTCCTCGTCCTGTTGTAAGTTGGCAACATATCGGCAGCTTGAAGCGGCAACGGCACGACGTCTTCCAAGAACCAATGTGATTTCGTCGAAACATACACTTCAAACGGTTCAAACGTGTTGGTGCATCGGTAACGATGTGGGCATCAAATCCCCGACAAATACGCCGCTGGGGAACGCCAGCGAATTTCAGCGCACATTTATCCGCGATAAGGTCTCATCGATATGCCTGGGTGTATAGCGGTAGCAGAGCGTTAAGTTACGTTCAACAACTGATCACTCCTGGCGGCGTTTATGTCGATCCGGAAACCCCCAGTCTTAATACCGATCGCGGGTAACACCTGTGCCCCAGTCGGTGGGGAACTTGGACTAGTGTCGGCGATCCGTAGCTTCGAGTGGCAGGGTCTGTATACAAATGCTGCGTAGGTTT
seq00012   CGAATCCCGGGCAATGTGCCAATCGGGCCGCGGACATGTCCACGTACCGACGCCATTGAGAGGCTTAACGCAATGCAACTTGGTCGATTGCACTTGATAGGACGTGTCAAGACCATACCCCCGACTGCGAGGCAATGGCCGCCGGATAAAAAAGAAGGCATGCTGACGGACACAAGACTAAGAACCATGCTGTGAGATGCGGGCCAACGCGATTAGTGAAAAACAGGTGTTGGGTCTTCTGCGGTTAAAGTGACGCACGCCTCATCGGAGCCTGGAATTGTGCAATCTAAGATCTATCACCGCGGCTGTCTCCAGCGTATTCTGGGGCCGCTCCACTCACGAGATCACTGATACCTTTACACGTTAGAAATCGGCTTGCGCCACTTCGTGTAGCTTACGGACATGCTTGCTTGTGGGGAAACACCAGACGCAAGAAGCCCCGTATTCGTGTCATGTGGCATTCAGAAATACGTCGGTGTGTTAACCTAGAACGAGTGACCTCACTTATTGTCACTAACGATTATCCTGTTGCTTGCTTGACCTATGACCCGTGGGACTATCATAATCAAACCGTAGCCATCATGGACGACGAACACGGAGCAAGAGTACACAGTAGCGTTAGCGATCAATAGTACGATACGATCATACCGCTCATACGCCGCATGGTTGTCCGACAAGAGGTGTCGGTGAACAGCGGCGCTGCCAGTCCCGGCGACGAAGGTGAGCGATTAGCTTCAAGGCACATTGGAGCGTCCGCCGCCACCCCGCATAGCGATGACTTCATCGACAGAACTCTTACGCCCTGTAGCCAGATTGTTGAAACCGAGGATGGTACTTTAATGTAAGCTGCACGTGTGGAAACCAACCGGAAATTGGTGCCAGTTTTGTAGCTCCAGGCTGAGCCAGCGGCGAGTTAACAACGGTCTGTGCCTACACTTTCCGGACTTGACCCCTTGTAACGGCAGTCAACTGGCAGCAGAGTACCGGTCAACCGCTATCGCTCTTTGGAGCAATGTCGGAAACAGTTCAGAGTCAGCGATATCATACGCAGCCTCTCCAACCCCTAACTACACTTGCAAACGCTAGCAAAGGGTTGTGGTCCAATAGCGATCTTTAAATCTTGTGGCGGTGCGGGACTCGGTATTGAGAACGGGTCTTCAAACTCTCTAGGCAGCCTTCATAGGGTCACGTGGTACAGTCCGGTATTAAACCCTGTCTCGTCGACTGCGACTTAATAATGATCTATTTGAGATCTAATTTCTATCTCGAGGGCCGAGTTTTATAAGCGCGTCAGAGTATGGGGGACATGCGGCGCCGGAATCGGGGGTGTGGAAAAAATCTTAACTAGTTAGTTATGCGTGCAAGAACAAAACCTAAATCATTGCGGTGGAAGTAATGGACATGCCACTTGCCTGACTGCCCCCAGACCTGTTATATACCGAGTGATATCGTGTGGCTATCCTTGATCGTATGTTAGAATTTTCTATAACTCTCTCAATACCGCCGGGCTTTGGCTGACATCGCTTCACGGCCTCGCGTTTCGGAGGATCAGACACACCCACAACGCACGGGATGAAATCTTCAGCGGTGACTAGAGACAGCCCCCCCCCGTTAGATAATATGTGCTAGTCAAACTTTGTTACCCCAAGCAAAGGAGCCATTTAGGGTCCGAATGGCATACGTAAAAACCATCAATAATGTCGCCATCAGTGAGTGTGGAATAAGTATAAATTCTATATTAATTTAGATCCAACACTAGATGTCCGACCCATGTTTGGGTCCGGCGAGCGCTGTTATCAACTCTGTTCTAACGGATATTCTTTTAGAAAGTTGAGGGCAGACTCGCGGGCAACATAACTCCTCGTCCTGTTGTAAGTTGGCAACATATCGGCAGCTTGAAGCGGCAACGGCACGACGTCTTCCAAGAACCAATGTGATTTCGTCGAAACATACACTTCAAACGGTTCAAACGTGTTGGTGCATCGGTAACGATGTGGGCATCAAATCCCCGACAAATACGCCGCTGGGGAACGCCAGCGAATTTCAGCGCACATTTATCCGCGATAAGGTCTCATCGATATGCCTGGGTGTATAGCGGTAGCAGAGCGTTAAGTTACGTTCAACAACTGATCACTCCTGGCGGCGTTTATGTCGATCCGGAAACCCCCAGTCTTAATACCGATCGCGGGTAACACCTGTGCCCCAGTCGGTGGGGAACTTGGACTAGTGTCGGCGATCCGTAGCTTCGAGTGGCAGGGTCTGTATACAAATGCTGCGTAGGTTT
seq00013   CGAATCCCGGGCAATGTGCCAATCGGGCCGCGGACATGTCCACGTACCGACGCCATTGAGAGGCTTAACGCAATGCAACTTGGTCGATTGCACTTGATAGGACGTGTCAAGACCATACCCCCGAGTGCGAGGCAATGGCCGCCGGATAAAAAAGAAGGCATGCTGACGGACACAAGACTAAGAACCATGCTTTGAGATGCGGGCCAACGCGATTAGTGAAAAACAGGTGTTGGGTCTTCTGCGGTTAAAGTGACGCACGCCTCATCGGAGCCTGGAATTGTGCAATCTAAGATCTATCACCGCGGCTGTCTCCAGCGTATTCTGGGGCCGCTCCACTCACGAGATCACTGATACCTTTACACGTTAGAAATCGGCTTGCGCCACTTCGTGTAGCTTACGGACATGCTTGCTTGTGGGGAAACACCAGACGCAAGAAGCCCCGTATTCGTGTCATGTGGCATTCAGAAATACGTCGGTGTGTTAACCTAGAACGAGTGACCTCACTTATTGTCACTAACGATTATCCTGTTGCTTGCTTGACCTATGACCCGTGGGACTATCATAATCAAACCGTAGCCATCATGGACGACGAACACGGAGCAAGAGTACACAGTAGCGTTAGCGATCAATAGTACGATACGATCATACCGCTCATACGCCGCATGGTTGTCCGACAAGAGGTGTCGGTGAACAGCGGCGCTGCCAGTCCCGGCGACGAAGGTGAGCGATTAGCTTCAAGGCACATTGGAGCGTCCGCCGCCACCCCGCATAGCGATGACTTCATCGACAGAACTCTTACGCCCTGTAGCCAGATTGTTGAAACCGAGGATGGTACTTTAATGTAAGCTGCACGTGTGGAAACCAACCGGAAATTGGTGCCAGTTTTGTAGCTCCAGGCTGAGCCAGCGGCGAGTTAACAACGGTCTGTGCCTACACTTTCCGGACTTGACCCCTTGTAACGGCAGTCAACTGGCAGCAGAGTACCGGTCAACCGCTATCGCTCTTTGGAGCAATGTCGGAAACAGTTCAGAGTCAGCGATATCATACGCAGCCTCTCCAACCCCTAACTACACTTGCAAACGCTAGCAAAGGGTTGTGGTCCAATAGCGATCTTTAAATCTTGTGGCGGTGCGGGACTCGGTATTGAGAACGGGTCTTCAAACTCTCTAGGCAGCCTTCATAGGGTCACGTGGTACAGTCCGGTATTAAACCCTGTCTCGTCGACTGCGACTTAATAATGATCTATTTGAGATCTAATTTCTATCTCGAGGGCCGAGTTTTATAAGCGCGTCAGAGTATGGGGGACATGCGGCGCCGGAATCGGGGGTGTGGAAAAAATCTTAACTAGTTAGTTATGCGTGCAAGAACAAAACCTAAATCATTGCGGTGGAAGTAATGGACATGCCACTTGCCTGACTGCCCCCAGACCTGTTATATAACGAGTGATATCGTGTGGCTATCCTTGATCGTATGTTAGAATTTTCTATAACTCTCTCAATACCGCCGGGCTTTGGCTGACATCGCTTCACGGCCTCGCGTTTCGGAGGATCAGACACACCCACAACGCACGGGATGAAATCTTCAGCGGTGACTAGAGACAGCCCCCCCCCGTTAGATAATATGTGCTAGTCAAACTTTGTTACCCCAAGCAAAGGAGCCATTTAGGGTCCGAATGGCATACGTAAAAACCATCAATAATGTCGCCATCAGTGAGTGTGGAATAAGTATAAATTCTATATTAATTTAGATCCAACACTAGATGTCCGACCCATGTTTGGGTCCGGCGAGCGCTGTTATCAACTCTGTTCTAACGGATATTCTTTTAGAAAGTTGAGGGCAGACTCGCGGGCAACATAACTCCTCGTCCTGTTGTAAGTTGGCAACATATCGGCAGCTTGAAGCGGCAACGGCACGACGTCTTCCAAGAACCAATGTGATTTCGTCGAAACATACACTTCAAACGGTTCAAACGTGTTGGTGCATCGGTAACGATGTGGGCATCAAATCCCCGACAAATACGCCGCTGGGGAACGCCAGCGAATTTCAGCGCACATTTATCCGCGATAAGGTCTCATCGATATGCCTGGGTGTATAGCGGTAGCAGAGCGTTAAGTTACGTTCAACAACTGATCACTCCTGGCGGCGTTTATGTCGATCCGGAAACCCCCAGTCTTAATACCGATCGCGGGTAACACCTGTGCCCCAGTCGGTGGGGAACTTGGACTAGTGTCGGCGATCCGTAGCTTCGAGTGGCAGGGTCTGTATACAAATGCTGCGTAGGTTT
seq00014   CGAATCCCGGGCAATGTGCCAATCGGGCCGCGGACATGTCCACGTACCGACGCCATTGAGAGGCTTAACGCAATGCAACTTGGTCGATTGCACTTGATAGGACGTGTCAAGACCATACCCCCGACTGCGAGGCAATGGCCGCCGGATAAAAAAGAAGGCATGCTGACGGACACAAGACTAAGAACCATGCTGTGAGATGCGGGCCAACGCGATTAGTGAAAAACAGGTGTTGGGTCTTCTGCGGTTAAAGTGATGCACGCCTCATCGGAGCCTGGAATTGTGCAATCTAAGATCTATCACCGCGGCTGTCTCCAGCGTATTCTGGGGCCGCTCCACTCACGAGATCACTGATACCTTTACACGTTAGAAATCGGCTTGCGCCACTTCGTGTAGCTTACGGACATGCTTGCTTGTGGGGAAACACCAGACGCAAGAAGCCCCGTATTCGTGTCATGTGGCATTCAGAAATACGTCGGTGTGTTAACCTAGAACGAGTGACCTCACTTATTGTCACTAACGATTATCCTGTTGCTTGCTTGACCTATGACCCGTGGGACTATCATAATCAAACCGTAGCCATCATGGACGACGAACACGGAGCAAGAGTACACAGTAGCGTTAGCGATCAATAGTACGATACGATCATACCGCTCATACGCCGCATGGTTGTCCGACAAGAGGTGTCGGTGAACAGCGGCGCTGCCAGTCCCGGCGACGAAGGTGAGCGATTAGCTTCAAGGCACATTGGAGCGTCCGCCGCCACCCCGCATAGCGATGACTTCATCGACAGAACTCTTACGCCCTGTAGCCAGATTGTTGAAACCGAGGATGGTACTTTAATGTAAGCTGCACGTGTGGAAACCAACCGGAAATTGGTGCCAGTTTTGTAGCTCCAGGCTGAGCCAGCGGCGAGTTAACAACGGTCTGTGCCTACACTTTCCGGACTTGACCCCTTGTAACGGCAGTCAACTGGCAGCAGAGTACCGGTCAACCGCTATCGGTCTTTGGAGCAATGTCGGAAACAGTTCAGAGTCAGCGATATCATACGCAGCCTCTCCAACCCCTAACTACACTTGCAAACGCTAGCAAAGGGTTGTGGTCCAATAGCGATCTTTAAATCTTGTGGCGGTGCGGGACTCGGTATTGAGAACGGGTCTTCAAACTCTCTAGGCAGCCTTCATAGGGTCACGTGGTACAGTCCGGTATTAAACCCTGTCTCGTCGACTGCGACTTAATAATGATCTATTTGAGATCTAATTTCTATCTCGAGGGCCGAGTTTTATAAGCGCGTCAGAGTATGGGGGACATGCGGCGCCGGAATCGGGGGTGTGGAAAAAATCTTAACTAGTTAGTTATGCGTGCAAGAACAAAACCTAAATCATTGCGGTGGAAGTAATGGACATGCCACTTGCCTGACTGCCCCCAGACCTGTTATATACCGAGTGATATCGTGTGGCTATCCTTGATCGTATGTTAGAATTTTCTATAACTCTCTCAATACCGCCGGGCTTTGGCTGACATCGCTTCACGGCCTCGCGTTTCGGAGGATCAGACACACCCACAACGCACGGGATGAAATCTTCAGCGGTGACTAGAGACAGCCCCCCCCCGTTAGATAATATGTGCTAGTCAAACTTTGTTACCCCAAGCAAAGGAGCCATTTAGGGTCCGAATGGCATACGTAAAAACCATCAATAATGTCGCCATCAGTGAGTGTGGAATAAGTATAAATTCTATATTAATTTAGATCCAACACTAGATGTCCGACCCATGTTTGGGTCCGGCGAGCGCTGTTATCAACTCTGTTCTAACGGATATTCTTTTAGAAAGTTGAGGGCAGACTCGCGGGCAACATAACTCCTCGTCCTGTTGTAAGTTGGCAACATATCGGCAGCTTGAAGCGGCAACGGCACGACGTCTTCCAAGAACCAATGTGATTTCGTCGAAACATACACTTCAAACGGTTCAAACGTGTTGGTGCATCGGTAACGATGTGGGCATCAAATCCCCGACAAATACGCCGCTGGGGAACGCCAGCGAATTTCAGCGCACATTTATCCGCGATAAGGTCTCATCGATATGCCTGGGTGTATAGCGGTAGCAGAGCGTTAAGTTACGTTCAACAACTGATCACTCCTGGCGGCGTTTATGTCGATCCGGAAACCCCCAGTCTTAATACCGATCGCGGGTAACACCTGTGCCCCAGTCGGTGGGGAACTTGGACTAGTGTCGGCGATCCGTAGCTTCGAGTGGCAGGGTCTGTATACAAATGCTGCGTAGGTTT
seq00015   CGAATCCCGGGCAATGTGCCAATCGGGCCGCGGACATGTCCACGTACCGACGCCATTGAGAGGCTTAACGCAATGCAACTTGGTCGATTGCACTTGATAGGACGTGTCAAGACCATACCCCCGACTGCGAGGCAATGGCCGCCGGATAAAAAAGAAGGCATGCTGACGGACACAAGACTAAGAACCATGCTGTGAGATGCGGGCCAACGCGATTAGTGAAAAACAGGTGTTGGGTCTTCTGCGGTTAAAGTGACGCACGCCTCATCGGAGCCTGGAATTGTGCAATCTAAGATCTATCACCGCGGCTGTCTCCAGCGTATTCTGGGGCCGCTCCACTCACGAGATCACTGATACCTTTACACGTTAGAAATCGGCTTGCGCCACTTCGTGTAGCTTACGGACATGCTTGCTTGTGGGGAAACACCAGACGCAAGAAGCCCCGTATTCGTGTCATGTGGCATTCAGAAATACGTCGGTGTGTTAACCTAGAACGAGTGACCTCACTTATTGTCACTAACGATTATCCTGTTGCTTGCTTGACCTATGACCCGTGGGACTATCATAATCAAACCGTAGCCATCATGGACGACGAACACGGAGCAAGAGTACACAGTAGCGTTAGCGATCAATAGTACGATACGATCATACCGCTCATACGCCGCATGGTTGTCCGACAAGAGGTGTCGGTGAACAGCGGCGCTGCCAGTCCCGGCGACGAAGGTGAGCGATTAGCTTCAAGGCACATTGGAGCGTCCGCCGCCACCCCGCATAGCGATGACTTCATCGACAGAACTCTTACGCCCTGTAGCCAGATTGTTGAAACCGAGGATGGTACTTTAATGTAAGCTGCACGTGTGGAAACCAACCGGAAATTGGTGCCAGTTTTGTAGCTCCAGGCTGAGCCAGCGGCGAGTTAACAACGGTCTGTGCCTACACTTTCCGGACTTGACCCCTTGTAACGGCAGTCAACTGGCAGCAGAGTACCGGTCAACCGCTATCGCTCTTTGGAGCAATGTCGGAAACAGTTCAGAGTCAGCGATATCATACGCAGCCTCTCCAACCCCTAACTACACTTGCAAACGCTAGCAAAGGGTTGTGGTCCAATAGCGATCTTTAAATCTTGTGGCGGTGCGGGACTCGGTATTGAGAACGGGTCTTCAAACTCTCTAGGCAGCCTTCATAGGGTCACGTGGTACAGTCCGGTATTAAACCCTGTCTCGTCGACTGCGACTTAATAATGATCTATTTGAGATCTAATTTCTATCTCGAGGGCCGAGTTTTATAAGCGCGTCAGAGTATGGGGGACATGCGGCGCCGGAATCGGGGGTGTGGAAAAAATCTTAACTAGTTAGTTATGCGTGCAAGAACAAAACCTAAATCATTGCGGTGGAAGTAATGGACATGCCACTTGCCTGACTGCCCCCAGACCTGTTATATAACGAGTGATATCGTGTGGCTATCCTTGATCGTATGTTAGAATTTTCTATAACTCTCTCAATACCGCCGGGCTTTGGCTGACATCGCTTCACGGCCTCGCGTTTCGGAGGATAAGACACACCCACAACGCACGGGATGAAATCTTCAGCGGTGACTAGAGACAGCCCCCCCCCGTTAGATAATATGTGCTAGTCAAACTTTGTTACCCCAAGCAAAGGAGCCATTTAGGGTCCGAATGGCATACGTAAAAACCATCAATAATGTCGCCATCAGTGAGTGTGGAATAAGTATAAATTCTATATTAATTTAGATCCAACACTAGGTGTCCGACCCATGTTTGGGTCCGGCGAGCGCTGTTATCAACTCTGTTCTAACGGATATTCTTTTAGAAAGTTGAGGGCAGACCCGCGGGCAACATAACTCCTCGTCCTGTTGTAAGTTGGCAACATATCGGCAGCTTGAAGCGGCAACGGCACGACGTCTTCCAAGAACCAATGTGATTTCGTCGAAACATACACTTCAAACGGTTCAAACGTGTTGGTGCATCGGTAACGATGTGGGCATCAAATCCCCGACAAATACGCCGCTGGGGAACGCCAGCGAATTTCAGCGCACATTTATCCGCGATAAGGTCTCATCGATATGCCTGGGTGTATAGCGGTAGCAGAGCGTTAAGTTACGTTCAACAACTGATCACTCCTGGCGGCGTTTATGTCGATCCGGAAACCCCCAGTCTTAATACCGATCGCGGGTAACACCTGTGCCCCAGTCGGTGGGGAACTTGGACTAGTGTCGGCGATCCGTAGCTTCGAGTGGCAGGGTCTGTATACAAATGCCGCGTAGGTTT
seq00016   CGAATCCCGGGCAATGTGCCAATCGGGCCGCGGACATGTCCACGTACCGACGCCATTGAGAGGCTTAACGCAATGCAACTTGGTCGATTGCACTTGATAGGACGTGTCAAGACCATACCCCCGACTGCGAGGCAATGGCCGCCGGATAAAAAAGAAGGCATGCTGACGGACACAAGACTAAGAACCATGCTGTGAGATGCGGGCCAACGCGATTAGTGAAAAACAGGTGTTGGGTCTTCTGCGGTTAAAGTGACGCACGCCTCATCGGAGCCTGGAATTGTGCAATCTAAGATCTATCACCGCGGCTGTCTCCAGCGTATTCTGGGGCCGCTCCACTCACGAGATCACTGATACCTTTACACGTTAGAAATCGGCTTGCGCCACTTCGTGTAGCTTACGGACATGCTTGCTTGTGGGGAAACACCAGACGCAAGAAGCCCCGTATTCGTGTCATGTGGCATTCAGAAATACGTCGGTGTGTTAACCTAGAACGAGTGACCTCACTTATTGTCACTAACGATTATCCTGTTGCTTGCTTGACCTATGACCCGTGGGACTATCATAATCAAACCGTAGCCATCATGGACGACGAACACGGAGCAAGAGTACACAGTAGCGTTAGCGATCAATAGTACGATACGATCATACCGCTCATACGCCGCATGGTTGTCCGACAAGAGGTGTCGGTGAACAGCGGCGCTGCCAGTCCCGGCGACGAAGGTGAGCGATTAGCTTCAAGGCACATTGGAGCGTCCGCCGCCACCCCGCATAGCGATGACTTCATCGACAGAACTCTTACGCCCTGTAGCCAGATTGTTGAAACCGAGGATGGTACTTTAATGTAAGCTGCACGTGTGGAAACCAACCGGAAATTGGTGCCAGTTTTGTAGCTCCAGGCTGAGCCAGCGGCGAGTTAACAACGGTCTGTGCCTACACTTTCCGGACTTGACCCCTTGTAACGGCAGTCAACTGGCAGCAGAGTACCGGTCAACCGCTATCGCTCTTTGGAGCAATGTCGGAAACAGTTCAGAGTCAGCGATATCATACGCAGCCTCTCCAACCCCTAACTACACTTGCAAACGCTAGCAAAGGGTTGTGGTCCAATAGCGATCTTTAAATCTTGTGGCGGTGCGGGACTCGGTATTGAGAACGGGTCTTCAAACTCTCTAGGCAGCCTTCATAGGGTCACGTGGTACAGTCCGGTATTAAACCCTGTCTCGTCGACTGCGACTTAATAATGATCTATTTGAGATCTAATTTCTATCTCGAGGGCCGAGTTTTATAAGCGCGTCAGAGTATGGGGGACATGCGGCGCCGGAATCGGGGGTGTGGAAAAAATCTTAACTAGTTAGTTATGCGTGCAAGAACAAAACCTAAATCATTGCGGTGGAAGTAATGGACATGCCACTTGCCTGACTGCCCCCAGACCTGTTATATACCGAGTGATATCGTGTGGCTATCCTTGATCGTATGTTAGAATTTTCTATAACTCTCTCAATACCGCCGGGCTTTGGCTGACATCGCTTCACGGCCTCGCGTTTCGGAGGATCAGACACACCCACAACGCACGGGATGAAATCTTCAGCGGTGACTAGAGACAGCCCCCCCCCGTTAGATAATATGTGCTAGTCAAACTTTGTTACCCCAAGCAAAGGAGCCATTTAGGGTCCGAATGGCATACGTAAAAACCATCAATAATGTCGCCATCAGTGAGTGTGGAATAAGTATAAATTCTATATTAATTTAGATCCAACACTAGATGTCCGACCCATGTTTGGGTCCGGCGAGCGCTGTTATCAACTCTGTTCTAACGGATATTCTTTTAGAAAGTTGAGGGCAGACTCGCGGGCAACAAAACTCCTCGTCCTGTTGTAAGTTGGCAACATATCGGCAGCTTGAAGCGGCAACGGCACGACGTCTTCCAAGAACCAATGTGATTTCGTCGAAACATACACTTCAAACGGTTCAAACGTGTTGGTGCATCGGTAACGATGTGGGCATCAAATCCCCGACAAATACGCCGCTGGGGAACGCCAGCGAATTTCAGCGCACATTTATCCGCGATAAGGTCTCATCGATATGCCTGGGTGTATAGCGGTAGCAGAGCGTTAAGTTACGTTCAACAACTGATCACTCCTGGCGGCGTTTATGTCGATCCGGAAACCCCCAGTCTTAATACCGATCGCGGGTAACACCTGTGCCCCAGTCGGTGGGGAACTTGGACTAGTGTCGGCGATCCGTAGCTTCGAGTGGCAGGGTCTGTATACAAATGCTGCGTAGGTTT
seq00017   CGAATCCCGGGCAATGTGCCAATCGGGCCGCGGACATGTCCACGTACCGACGCCATTGAGAGGCTTAACGCAATGCAACTTGGTCGATTGCACTTGATAGGACGTGTCAAGACCATACCCCCGACTGCGAGGCAATGGCCGCCGGATAAAAAAGAAGGCATGCTGACGGACACAAGACTAAGAACCATGCTGTGAGATGCGGGCCAACGCGATTAGTGAAAAACAGGTGTTGGGTCTTCTGCGGTTAAAGTGACGCACGCCTCATCGGAGCCTGGAATTGTGCAATCTAAGATCTATCACCGCGGCTGTCTCCAGCGTATTCTGGGGCCGCTCCACTCACGAGATCACTGATACCTTTACACGTTAGAAATCGGCTTGCGCCACTTCGTGTAGCTTACGGACATGCTTGCTTGTGGGGAAACACCAGACGCAAGAAGCCCCGTATTCGTGTCATGTGGCATTCAGAAATACGTCGGTGTGTTAACCTAGAACGAGTGACCTCACTTATTGTCACTAACGATTATCCTGTTGCTTGCTTGACCTATGACCCGTGGGACTATCATAATCAAACCGTAGCCATCATGGACGACGAACACGGAGCAAGAGTACACAGTAGCGTTAGCGATCAATAGTACGATACGATCATACCGCTCATACGCCGCATGGTTGTCCGACAAGAGGTGTCGGTGAACAGCGGCGCTGCCAGTCCCGGCGACGAAGGTGAGCGATTAGCTTCAAGGCACATTGGAGCGTCCGCCGCCACCCCGCATAGCGATGACTTCATCGACAGAACTCTTACGCCCTGTAGCCAGATTGTTGAAACCGAGGATGGTACTTTAATGTAAGCTGCACGTGTGGAAACCAACCGGAAATTGGTGCCAGTTTTGTAGCTCCAGGCTGAGCCAGCGGCGAGTTAACAACGGTCTGTGCCTACACTTTCCGGACTTGACCCCTTGTAACGGCAGTCAACTGGCAGCAGAGTACCGGTCAACCGCTATCGCTCTTTGGAGCAATGTCGGAAACAGTTCAGAGTCAGCGATATCATACGCAGCCTCTCCAACCCCTAACTACACTTGCAAACGCTAGCAAAGGGTTGTGGTCCAATAGCGATCTTTAAATCTTGTGGCGGTGCGGGACTCGGTATTGAGAACGGGTCTTCAAACTCTCTAGGCAGCCTTCATAGGGTCACGTGGTACAGTCCGGTATTAAACCCTGTCTCGTCGACTGCGACTTAATAATGATCTATTTGAGATCTAATTTCTATCTCGAGGGCCGAGTTTTATAAGCGCGTCAGAGTATGGGGGACATGCGGCGCCGGAATCGGGGGTGTGGAAAAAATCTTAACTAGTTAGTTATGCGTGCAAGAACAAAACCTAAATCATTGCGGTGGAAGTAATGGACATGCCACTTGCCTGACTGCCCCCAGACCTGTTATATAACGAGTGATATCGTGTGGCTATCCTTGATCGTATGTTAGAATTTTCTATAACTCTCTCAATACCGCCGGGCTTTGGCTGACATCGCTTCACGGCCTCGCGTTTCGGAGGATAAGACACACCCACAACGCACGGGATGAAATCTTCAGCGGTGACTAGAGACAGCCCCCCCCCGTTAGATAATATGTGCTAGTCAAACTTTGTTACCCCAAGCAAAGGAGCCATTTAGGGTCCGAATGGCATACGTAAAAACCATCAATAATGTCGCCATCAGTGAGTGTGGAATAAGTATAAATTCTATATTAATTTAGATCCAACACTAGGTGTCCGACCCATGTTTGGGTCCGGCGAGCGCTGTTATCAACTCTGTTCTAACGGATATTCTTTTAGAAAGTTGAGGGCAGACTCGCGGGCAACATAACTCCTCGTCCTGTTGTAAGTTGGCAACATATCGGCAGCTTGAAGCGGCAACGGCACGACGTCTTCCAAGAACCAATGTGATTTCGTCGAAACATACACTTCAAACGGTTCAAACGTGTTGGTGCATCGGTAACGATGTGGGCATCAAATCCCCGACAAATACGCCGCTGGGGAACGCCAGCGAATTTCAGCGCACATTTATCCGCGATAAGGTCTCATCGATATGCCTGGGTGTATAGCGGTAGCAGAGCGTTAAGTTACGTTCAACAACTGATCACTCCTGGCGGCGTTTATGTCGATCCGGAAACCCCCAGTCTTAATACCGATCGCGGGTAACACCTGTGCCCCAGTCGGTGGGGAACTTGGACTAGTGTCGGCGATCCGTAGCTTCGAGTGGCAGGGTCTGTATACAAATGCCGCGTAGGTTT
seq00018   CGAATCCCGGGCAATGTGCCAATCGGGCCGCGGACATGTCCACGTACCGACGCCATTGAGAGGCTTAACGCAATGCAACTTGGTCGATTGCACTTGATAGGACGTGTCAAGACCATACCCCCGACTGCGAGGCAATGGCCGCCGGATAAAAAAGAAGGCATGCTGACGGACACAAGACTAAGAACCATGCTGTGAGATGCGGGCCAACGCGATTAGTGAAAAACAGGTGTTGGGTCTTCTGCGGTTAAAGTGACGCACGCCTCATCGGAGCCTGGAATTGTGCAATCTAAGATCTATCACCGCGGCTGTCTCCAGCGTATTCTGGGGCCGCTCCACTCACGAGATCACTGATACCTTTACACGTTAGAAATCGGCTTGCGCCACTTCGTGTAGCTTACGGACATGCTTGCTTGTGGGGAAACACCAGACGCAAGAAGCCCCGTATTCGTGTCATGTGGCATTCAGAAATACGTCGGTGTGTTAACCTAGAACGAGTGACCTCACTTATTGTCACTAACGATTATCCTGTTGCTTGCTTGACCTATGACCCGTGGGACTATCATAATCAAACCGTAGCCATCATGGACGACGAACACGGAGCAAGAGTACACAGTAGCGTTAGCGATCAATAGTACGATACGATCATACCGCTCATACGCCGCATGGTTGTCCGACAAGAGGTGTCGGTGAACAGCGGCGCTGCCAGTCCCGGCGACGAAGGTGAGCGATTAGCTTCAAGGCACATTGGAGCGTCCGCCGCCACCCCGCATAGCGATGACTTCATCGACAGAACTCTTACGCCCTGTAGCCAGATTGTTGAAACCGAGGATGGTACTTTAATGTAAGCTGCACGTGTGGAAACCAACCGGAAATTGGTGCCAGTTTTGTAGCTCCAGGCTGAGCCAGCGGCGAGTTAACAACGGTCTGTGCCTACACTTTCCGGACTTGACCCCTTGTAACGGCAGTCAACTGGCAGCAGAGTACCGGTCAACCGCTATCGCTCTTTGGAGCAATGTCGGAAACAGTTCAGAGTCAGCGATATCATACGCAGCCTCTCCAACCCCTAACTACACTTGCAAACGCTAGCAAAGGGTTGTGGTCCAATAGCGATCTTTAAATCTTGTGGCGGTGCGGGACTCGGTATTGAGAACGGGTCTTCAAACTCTCTAGGCAGCCTTCATAGGGTCACGTGGTACAGTCCGGTATTAAACCCTGTCTCGTCGACTGCGACTTAATAATGATCTATTTGAGATCTAATTTCTATCTCGAGGGCCGAGTTTTATAAGCGCGTCAGAGTATGGGGGACATGCGGCGCCGGAATCGGGGGTGTGGAAAAAATCTTAACTAGTTAGTTATGCGTGCAAGAACAAAACCTAAATCATTGCGGTGGAAGTAATGGACATGCCACTTGCCTGACTGCCCCCAGACCTGTTATATAACGAGTGATATCGTGTGGCTATCCTTGATCGTATGTTAGAATTTTCTATAACTCTCTCAATACCGCCGGGCTTTGGCTGACATCGCTTCACGGCCTCGCGTTTCGGAGGATCAGACACACCCACAACGCACGGGATGAAATCTTCAGCGGTGACTAGAGACAGCCCCCCCCCGTTAGATAATATGTGCTAGTCAAACTTTGTTACCCCAAGCAAAGGAGCCATTTAGGGTCCGAATGGCATACGTAAAAACCATCAATAATGTCGCCATCAGTGAGTGTGGAATAAGTATAAATTCTATATTAATTTAGATCCAACACTAGATGTCCGACCCATGTTTGGGTCCGGCGAGCGCTGTTATCAACTCTGTTCTAACGGATATTCTTTTAGAAAGTTGAGGGCAGACTCGCGGGCAACATAACTCCTCGTCCTGTTGTAAGTTGGCAACATATCGGCAGCTTGAAGCGGCAACGGCACGACGTCTTCCAAGAACCAATGTGATTTCGTCGAAACATACACTTCAAACGGTTCAAACGTGTTGGTGCATCGGTAACGATGTGGGCATCAAATCCCCGACAAATACGCCGCTGGGGAACGCCAGCGAATTTCAGCGCACATTTATCCGCGATAAGGTCTCATCGATATGCCTGGGTGTATAGCGGTAGCAGAGCGTTAAGTTACGTTCAACAACTGATCACTCCTGGCGGCGTTTATGTCGATCCGGAAACCCCCAGTCTTAATACCGATCGCGGGTAACACCTGTGCCCCAGTCGGTGGGGAACTTGGACTAGTGTCGGCGATCCGTAGCTTCGAGTGGCAGGGTCTGTATACAAATGCTGCGTAGGTTT
seq00019   CGAATCCCGGGCAATGTGCCAATCGGGCCGCGGACATGTCCACGTACCGACGCCATTGAGAGGCTTAACGCAATGCAACTTGGTCGATTGCACTTGATAGGACGTGTCAAGACCATACCCCCGACTGCGAGGCAATGGCCGCCGGATAAAAAAGAAGGCATGCTGACGGACACAAGACTAAGAACCATGCTGTGAGATGCGGGCCAACGCGATTAGTGAAAAACAGGTGTTGGGTCTTCTGCGGTTAAAGTGACGCACGCCTCATCGGAGCCTGGAATTGTGCAATCTAAGATCTATCACCGCGGCTGTCTCCAGCGTATTCTGGGGCCGCTCCACTCACGAGATCACTGATACCTTTACACGTTAGAAATCGGCTTGCGCCACTTCGTGTAGCTTACGGACATGCTTGCTTGTGGGGAAACACCAGACGCAAGAAGCCCCGTATTCGTGTCATGTGGCATTCAGAAATACGTCGGTGTGTTAACCTAGAACGAGTGACCTCACTTATTGTCACTAACGATTATCCTGTTGCTTGCTTGACCTATGACCCGTGGGACTATCATAATCAAACCGTAGCCATCATGGACGACGAACACGGAGCAAGAGTACACAGTAGCGTTAGCGATCAATAGTACGATACGATCATACCGCTCATACGCCGCATGGTTGTCCGACAAGAGGTGTCGGTGAACAGCGGCGCTGCCAGTCCCGGCGACGAAGGTGAGCGATTAGCTTCAAGGCACATTGGAGCGTCCGCCGCCACCCCGCATAGCGATGACTTCATCGACAGAACTCTTACGCCCTGTAGCCAGATTGTTGAAACCGAGGATGGTACTTTAATGTAAGCTGCACGTGTGGAAACCAACCGGAAATTGGTGCCAGTTTTGTAGCTCCAGGCTGAGCCAGCGGCGAGTTAACAACGGTCTGTGCCTACACTTTCCGGACTTGACCCCTTGTAACGGCAGTCAACTGGCAGCAGAGTACCGGTCAACCGCTATCGCTCTTTGGAGCAATGTCGGAAACAGTTCAGAGTCAGCGATATCATACGCAGCCTCTCCAACCCCTAACTACACTTGCAAACGCTAGCAAAGGGTTGTGGTCCAATAGCGATCTTTAAATCTTGTGGCGGTGCGGGACTCGGTATTGAGAACGGGTCTTCAAACTCTCTAGGCAGCCTTCATAGGGTCACGTGGTACAGTCCGGTATTAAACCCTGTCTCGTCGACTGCGACTTAATAATGATCTATTTGAGATCTAATTTCTATCTCGAGGGCCGAGTTTTATAAGCGCGTCAGAGTATGGGGGACATGCGGCGCCGGAATCGGGGGTGTGGAAAAAATCTTAACTAGTTAGTTATGCGTGCAAGAACAAAACCTAAATCATTGCGGTGGAAGTAATGGACATGCCACTTGCCTGACTGCCCCCAGACCTGTTATATAACGAGTGATATCGTGTGGCTATCCTTGATCGTATGTTAGAATTTTCTATAACTCTCTCAATACCGCCGGGCTTTGGCTGACATCGCTTCACGGCCTCGCGTTTCGGAGGATCAGACACACCCACAACGCACGGGATGAAATCTTCAGCGGTGACTAGAGACAGCCCCCCCCCGTTAGATAATATGTGCTAGTCAAACTTTGTTACCCCAAGCAAAGGAGCCATTTAGGGTCCGAATGGCATACGTAAAAACCATCAATAATGTCGCCATCAGTGAGTGTGGAATAAGTATAAATTCTATATTAATTTAGATCCAACACTAGATGTCCGACCCATGTTTGGGTCCGGCGAGCGCTGTTATCAACTCTGTTCTAACGGATATTCTTTTAGAAAGTTGAGGGCAGACTCGCGGGCAACAGAACTCCTCGTCCTGTTGTAAGTTGGCAACATATCGGCAGCTTGAAGCGGCAACGGCACGACGTCTTCCAAGAACCAATGTGATTTCGTCGAAACATACACTTCAAACGGTTCAAACGTGTTGGTGCATCGGTAACGATGTGGGCATCAAATCCCCGACAAATACGCCGCTGGGGAACGCCAGCGAATTTCAGCGCACATTTATCCGCGATAAGGTCTCATCGATATGCCTGGGTGTATAGCGGTAGCAGAGCGTTAAGTTACGTTCAACAACTGATCACTCCTGGCGGCGTTTATGTCGATCCGGAAACCCCCAGTCTTAATACCGATCGCGGGTAACACCTGTGCCCCAGTCGGTGGGGAACTTGGACTAGTGTCGGCGATCCGTAGCTTCGAGTGGCAGGGTCTGTATACAAATGCTGCGTAGGTTT
seq00020   CGAATCCCGGGCAATGTGCCAATCGGGCCGCGGACATGTCCACGTACCGACGCCATTGAGAGGCTTAACGCAATGCAACTTGGTCGATTGCACTTGATAGGACGTGTCAAGACCATACCCCCGACTGCGAGGCAATGGCCGCCGGATAAAAAAGAAGGCATGCTGACGGACACAAGACTAAGAACCATGCTGTGAGATGCGGGCCAACGCGATTAGTGAAAAACAGGTGTTGGGTCTTCTGCGGTTAAAGTGACGCACGCCTCATCGGAGCCTGGAATTGTGCAATCTAAGATCTATCACCGCGGCTGTCTCCAGCGTATTCTGGGGCCGCTCCACTCACGAGATCACTGATACCTTTACACGTTAGAAATCGGCTTGCGCCACTTCGTGTAGCTTACGGACATGCTTGCTTGTGGGGAAACACCAGACGCAAGAAGCCCCGTATTCGTGTCATGTGGCATTCAGAAATACGTCGGTGTGTTAACCTAGAACGAGTGACCTCACTTATTGTCACTAACGATTATCCTGTTGCTTGCTTGACCTATGACCCGTGGGACTATCATAATCAAACCGTAGCCATCATGGACGACGAACACGGAGCAAGAGTACACAGTAGCGTTAGCGATCAATAGTACGATACGATCATACCGCTCATACGCCGCATGGTTGTCCGACAAGAGGTGTCGGTGAACAGCGGCGCTGCCAGTCCCGGCGACGAAGGTGAGCGATTAGCTTCAAGGCACATTGGAGCGTCCGCCGCCACCCCGCATAGCGATGACTTCATCGACAGAACTCTTACGCCCTGTAGCCAGATTGTTGAAACCGAGGATGGTACTTTAATGTAAGCTGCACGTGTGGAAACCAACCGGAAATTGGTGCCAGTTTTGTAGCTCCAGGCTGAGCCAGCGGCGAGTTAACAACGGTCTGTGCCTACACTTTCCGGACTTGACCCCTTGTAACGGCAGTCAACTGGCAGCAGAGTACCGGTCAACCGCTATCGCTCTTTGGAGCAATGTCGGAAACAGTTCAGAGTCAGCGATATCATACGCAGCCTCTCCAACCCCTAACTACACTTGCAAACGCTAGCAAAGGGTTGTGGTCCAATAGCGATCTTTAAATCTTGTGGCGGTGCGGGACTCGGTATTGAGAACGGGTCTTCAAACTCTCTAGGCAGCCTTCATAGGGTCACGTGGTACAGTCCGGTATTAAACCCTGTCTCGTCGACTGCGACTTAATAATGATCTATTTGAGATCTAATTTCTATCTCGAGGGCCGAGTTTTATAAGCGCGTCAGAGTATGGGGGACATGCGGCGCCGGAATCGGGGGTGTGGAAAAAATCTTAACTAGTTAGTTATGCGTGCAAGAACAAAACCTAAATCATTGCGGTGGAAGTAATGGACATGCCACTTGCCTGACTGCCCCCAGACCTGTTATATACCGAGTGATATCGTGTGGCTATCCTTGATCGTATGTTAGAATTTTCTATAACTCTCTCAATACCGCCGGGCTTTGGCTGACATCGCTTCACGGCCTCGCGTTTCGGAGGATCAGACACACCCACAACGCACGGGATGAAATCTTCAGCGGTGACTAGAGACAGCCCCCCCCCGTTAGATAATATGTGCTAGTCAAACTTTGTTACCCCAAGCAAAGGAGCCATTTAGGGTCCGAATGGCATACGTAAAAACCATCAATAATGTCGCCATCAGTGAGTGTGGAATAAGTATAAATTCTATATTAATTTAGATCCAACACTAGATGTCCGACCCATGTTTGGGTCCGGCGAGCGCTGTTATCAACTCTGTTCTAACGGATATTCTTTTAGAAAGTTGAGGGCAGACTCGCGGGCAACATAACTCCTCGTCCTGTTGTAAGTTGGCAACATATCGGCAGCTTGAAGCGGCAACGGCACGACGTCTTCCAAGAACCAATGTGATTTCGTCGAAACATACACTTCAAACGGTTCAAACGTGTTGGTGCATCGGTAACGATGTGGGCATCAAATCCCCGACAAATACGCCGCTGGGGAACGCCAGCGAATTTCAGCGCACATTTATCCGCGATAAGGTCTCATCGATATGCCTGGGTGTATAGCGGTAGCAGAGCGTTAAGTTACGTTCAACAACTGATCACTCCTGGCGGCGTTTATGTCGATCCGGAAACCCCCAGTCTTAATACCGATCGCGGGTAACACCTGTGCCCCAGTCGGTGGGGAACTTGGACTAGTGTCGGCGATCCGTAGCTTCGAGTGGCAGGGTCTGTATACAAATGCTGCGTAGGTTT
seq00021   CGAATCCCGGGCAATGTGCCAATCGGGCCGCGGACATGTCCACGTACCGACGCCATTGAGAGGCTTAACGCAATGCAACTTGGTCGATTGCACTTGATAGGACGTGTCAAGACCATACCCCCGACTGCGAGGCAATGGCCGCCGGATAAAAAAGAAGGCATGCTGACGGACACAAGACTAAGAACCATGCTGTGAGATGCGGGCCAACGCGATTAGTGAAAAACAGGTGTTGGGTCTTCTGCGGTTAAAGTGACGCACGCCTCATCGGAGCCTGGAATTGTGCAATCTAAGATCTATCACCGCGGCTGTCTCCAGCGTATTCTGGGGCCGCTCCACTCACGAGATCACTGATACCTTTACACGTTAGAAATCGGCTTGCGCCACTTCGTGTAGCTTACGGACATGCTTGCTTGTGGGGAAACACCAGACGCAAGAAGCCCCGTATTCGTGTCATGTGGCATTCAGAAATACGTCGGTGTGTTAACCTAGAACGAGTGACCTCACTTATTGTCACTAACGATTATCCTGTTGCTTGCTTGACCTATGACCCGTGGGACTATCATAATCAAACCGTAGCCATCATGGACGACGAACACGGAGCAAGAGTACACAGTAGCGTTAGCGATCAATAGTACGATACGATCATACCGCTCATACGCCGCATGGTTGTCCGACAAGAGGTGTCGGTGAACAGCGGCGCTGCCAGTCCCGGCGACGAAGGTGAGCGATTAGCTTCAAGGCACATTGGAGCGTCCGCCGCCACCCCGCATAGCGATGACTTCATCGACAGAACTCTTACGCCCTGTAGCCAGATTGTTGAAACCGATGATGGTACTTTAATGTAAGCTGCACGTGTGGAAACCAACCGGAAATTGGTGCCAGTTTTGTAGCTCCAGGCTGAGCCAGCGGCGAGTTAACAACGGTCTGTGCCTACACTTTCCGGACTTGACCCCTTGTAACGGCAGTCAACTGGCAGCAGAGTACCGGTCAACCGCTATCGCTCTTTGGAGCAATGTCGGAAACAGTTCAGAGTCAGCGATATCATACGCAGCCTCTCCAACCCCTAACTACACTTGCAAACGCTAGCAAAGGGTTGTGGTCCAATAGCGATCTTTAAATCTTGTGGCGGTGCGGGACTCGGTATTGAGAACGGGTCTTCAAACTCTCTAGGCAGCCTTCATAGGGTCACGTGGTACAGTCCGGTATTAAACCCTGTCTCGTCGACTGCGACTTAATAATGATCTATTTGAGATCTAATTTCTATCTCGAGGGCCGAGTTTTATAAGCGCGTCAGAGTATGGGGGACATGCGGCGCCGGAATCGGGGGTGTGGAAAAAATCTTAACTAGTTAGTTATGCGTGCAAGAACAAAACCTAAATCATTGCGGTGGAAGTAATGGACATGCCACTTGCCTGACTGCCCCCAGACCTGTTATATAACGAGTGATATCGTGTGGCTATCCTTGATCGTATGTTAGAATTTTCTATAACTCTCTCAATACCGCCGGGCTTTGGCTGACATCGCTTCACGGCCTCGCGTTTCGGAGGATCAGACACACCCACAACGCACGGGATGAAATCTTCAGCGGTGACTAGAGACAGCCCCCCCCCGTTAGATAATATGTGCTAGTCAAACTTTGTTACCCCAAGCAAAGGAGCCATTTAGGGTCCGAATGGCATACGTAAAAACCATCAATAATGTCGCCATCAGTGAGTGTGGAATAAGTATAAATTCTATATTAATTTAGATCCAACACTAGATGTCCGACCCATGTTTGGGTCCGGCGAGCGCTGTTATCAACTCTGTTCTAACGGATATTCTTTTAGAAAGTTGAGGGCAGACTCGCGGGCAACATAACTCCTCGTCCTGTTGTAAGTTGGCAACATATCGGCAGCTTGAAGCGGCAACGGCACGACGTCTTCCAAGAACCAATGTGATTTCGTCGAAACATACACTTCAAACGGTTCAAACGTGTTGGTGCATCGGTAACGATGTGGGCATCAAATCCCCGACAAATACGCCGCTGGGGAACGCCAGCGAATTTCAGCGCACATTTATCCGCGATAAGGTCTCATCGATATGCCTGGGTGTATAGCGGTAGCAGAGCGTTAAGTTACGTTCAACAACTGATCACTCCTGGCGGCGTTTATGTCGATCCGGAAACCCCCAGTCTTAATACCGATCGCGGGTAACACCTGTGCCCCAGTCGGTGGGGAACTTGGACTAGTGTCGGCGATCCGTAGCTTCGAGTGGCAGGGTCTGTATACAAATGCTGCGTAGGTTT
seq00022   CGAATCCCGGGCAATGTGCCAATCGGGCCGCGGACATGTCCACGTACCGACGCCATTGAGAGGCTTAACGCAATGCAACTTGGTCGATTGCACTTGATAGGACGTGTCAAGACCATACCCCCGACTGCGAGGCAATGGCCGCCGGATAAAAAAGAAGGCATGCTGACGGACACAAGACTAAGAACCATGCTGTGAGATGCGGGCCAACGCGATTAGTGAAAAACAGGTGTTGGGTCTTCTGCGGTTAAAGTGACGCACGCCTCATCGGAGCCTGGAATTGTGCAATCTAAGATCTATCACCGCGGCTGTCTCCAGCGTATTCTGGGGCCGCTCCACTCACGAGATCACTGATACCTTTACACGTTAGAAATCGGCTTGCGCCACTTCGTGTAGCTTACGGACATGCTTGCTTGTGGGGAAACACCAGACGCAAGAAGCCCCGTATTCGTGTCATGTGGCATTCAGAAATACGTCGGTGTGTTAACCTAGAACGAGTGACCTCACTTATTGTCACTAACGATTATCCTGTTGCTTGCTTGACCTATGACCCGTGGGACTATCATAATCAAACCGTAGCCATCATGGACGACGAACACGGAGCAAGAGTACACAGTAGCGTTAGCGATCAATAGTACGATACGATCATACCGCTCATACGCCGCATGGTTGTCCGACAAGAGGTGTCGGTGAACAGCGGCGCTGCCAGTCCCGGCGACGAAGGTGAGCGATTAGCTTCAAGGCACATTGGAGCGTCCGCCGCCACCCCGCATAGCGATGACTTCATCGACAGAACTCTTACGCCCTGTAGCCAGATTGTTGAAACCGATGATGGTACTTTAATGTAAGCTGCACGTGTGGAAACCAACCGGAAATTGGTGCCAGTTTTGTAGCTCCAGGCTGAGCCAGCGGCGAGTTAACAACGGTCTGTGCCTACACTTTCCGGACTTGACCCCTTGTAACGGCAGTCAACTGGCAGCAGAGTACCGGTCAACCGCTATCGCTCTTTGGAGCAATGTCGGAAACAGTTCAGAGTCAGCGATATCATACGCAGCCTCTCCAACCCCTAACTACACTTGCAAACGCTAGCAAAGGGTTGTGGTCCAATAGCGATCTTTAAATCTTGTGGCGGTGCGGGACTCGGTATTGAGAACGGGTCTTCAAACTCTCTAGGCAGCCTTCATAGGGTCACGTGGTACAGTCCGGTATTAAACCCTGTCTCGTCGACTGCGACTTAATAATGATCTATTTGAGATCTAATTTCTATCTCGAGGGCCGAGTTTTATAAGCGCGTCAGAGTATGGGGGACATGCGGCGCCGGAATCGGGGGTGTGGAAAAAATCTTAACTAGTTAGTTATGCGTGCAAGAACAAAACCTAAATCATTGCGGTGGAAGTAATGGACATGCCACTTGCCTGACTGCCCCCAGACCTGTTATATAACGAGTGATATCGTGTGGCTATCCTTGATCGTATGTTAGAATTTTCTATAACTCTCTCAATACCGCCGGGCTTTGGCTGACATCGCTTCACGGCCTCGCGTTTCGGAGGATCAGACACACCCACAACGCACGGGATGAAATCTTCAGCGGTGACTAGAGACAGCCCCCCCCCGTTAGATAATATGTGCTAGTCAAACTTTGTTACCCCAAGCAAAGGAGCCATTTAGGGTCCGAATGGCATACGTAAAAACCATCAATAATGTCGCCATCAGTGAGTGTGGAATAAGTATAAATTCTATATTAATTTAGATCCAACACTAGATGTCCGACCCATGTTTGGGTCCGGCGAGCGCTGTTATCAACTCTGTTCTAACGGATATTCTTTTAGAAAGTTGAGGGCAGACTCGCGGGCAACATAACTCCTCGTCCTGTTGTAAGTTGGCAACATATCGGCAGCTTGAAGCGGCAACGGCACGACGTCTTCCAAGAACCAATGTGATTTCGTCGAAACATACACTTCAAACGGTTCAAACGTGTTGGTGCATCGGTAACGATGTGGGCATCAAATCCCCGACAAATACGCCGCTGGGGAACGCCAGCGAATTTCAGCGCACATTTATCCGCGATAAGGTCTCATCGATATGCCTGGGTGTATAGCGGTAGCAGAGCGTTAAGTTACGTTCAACAACTGATCACTCCTGGCGGCGTTTATGTCGATCCGGAAACCCCCAGTCTTAATACCGATCGCGGGTAACACCTGTGCCCCAGTCGGTGGGGAACTTGGACTAGTGTCGGCGATCCGTAGCTTCGAGTGGCAGGGTCTGTATACAAATGCTGCGTAGGTTT
seq00023   CGAATCCCGGGCAATGTGCCAATCGGGCCGCGGACATGTCCACGTACCGACGCCATTGAGAGGCTTAACGCAATGCAACTTGGTCGATTGCACTTGATAGGACGTGTCAAGACCATACCCCCGACTGCGAGGCAATGGCCGCCGGATAAAAAAGAAGGCATGCTGACGGACACAAGACTAAGAACCATGCTGTGAGATGCGGGCCAACGCGATTAGTGAAAAACAGGTGTTGGGTCTTCTGCGGTTAAAGTGACGCACGCCTCATCGGAGCCTGGAATTGTGCAATCTAAGATCTATCACCGCGGCTGTCTCCAGCGTATTCTGGGGCCGCTCCACTCACGAGATCACTGATACCTTTACACGTTAGAAATCGGCTTGCGCCACTTCGTGTAGCTTACGGACATGCTTGCTTGTGGGGAAACACCAGACGCAAGAAGCCCCGTATTCGTGTCATGTGGCATTCAGAAATACGTCGGTGTGTTAACCTAGAACGAGTGACCTCACTTATTGTCACTAACGATTATCCTGTTGCTTGCTTGACCTATGACCCGTGGGACTATCATAATCAAACCGTAGCCATCATGGACGACGAACACGGAGCAAGAGTACACAGTAGCGTTAGCGATCAATAGTACGATACGATCATACCGCTCATACGCCGCATGGTTGTCCGACAAGAGGTGTCGGTGAACAGCGGCGCTGCCAGTCCCGGCGACGAAGGTGAGCGATTAGCTTCAAGGCACATTGGAGCGTCCGCCGCCACCCCGCATAGCGATGACTTCATCGACAGAACTCTTACGCCCTGTAGCCAGATTGTTGAAACCGAGGATGGTACTTTAATGTAAGCTGCACGTGTGGAAACCAACCGGAAATTGGTGCCAGTTTTGTAGCTCCAGGCTGAGCCAGCGGCGAGTTAACAACGGTCTGTGCCTACACTTTCCGGACTTGACCCCTTGTAACGGCAGTCAACTGGCAGCAGAGTACCGGTCAACCGCTATCGGTCTTTGGAGCAATGTCGGAAACAGTTCAGAGTCAGCGATATCATACGCAGCCTCTCCAACCCCTAACTACACTTGCAAACGCTAGCAAAGGGTTGTGGTCCAATAGCGATCTTTAAATCTTGTGGCGGTGCGGGACTCGGTATTGAGAACGGGTCTTCAAACTCTCTAGGCAGCCTTCATAGGGTCACGTGGTACAGTCCGGTATTAAACCCTGTCTCGTCGACTGCGACTTAATAATGATCTATTTGAGATCTAATTTCTATCTCGAGGGCCGAGTTTTATAAGCGCGTCAGAGTATGGGGGACATGCGGCGCCGGAATCGGGGGTGTGGAAAAAATCTTAACTAGTTAGTTATGCGTGCAAGAACAAAACCTAAATCATTGCGGTGGAAGTAATGGACATGCCACTTGCCTGACTGCCCCCAGACCTGTTATATACCGAGTGATATCGTGTGGCTATCCTTGATCGTATGTTAGAATTTTCTATAACTCTCTCAATACCGCCGGGCTTTGGCTGACATCGCTTCACGGCCTCGCGTTTCGGAGGATCAGACACACCCACAACGCACGGGATGAAATCTTCAGCGGTGACTAGAGACAGCCCCCCCCCGTTAGATAATATGTGCTAGTCAAACTTTGTTACCCCAAGCAAAGGAGCCATTTAGGGTCCGAATGGCATACGTAAAAACCATCAATAATGTCGCCATCAGTGAGTGTGGAATAAGTATAAATTCTATATTAATTTAGATCCAACACTAGATGTCCGACCCATGTTTGGGTCCGGCGAGCGCTGTTATCAACTCTGTTCTAACGGATATTCTTTTAGAAAGTTGAGGGCAGACTCGCGGGCAACATAACTCCTCGTCCTGTTGTAAGTTGGCAACATATCGGCAGCTTGAAGCGGCAACGGCACGACGTCTTCCAAGAACCAATGTGATTTCGTCGAAACATACACTTCAAACGGTTCAAACGTGTTGGTGCATCGGTAACGATGTGGGCATCAAATCCCCGACAAATACGCCGCTGGGGAACGCCAGCGAATTTCAGCGCACATTTATCCGCGATAAGGTCTCATCGATATGCCTGGGTGTATAGCGGTAGCAGAGCGTTAAGTTACGTTCAACAACTGATCACTCCTGGCGGCGTTTATGTCGATCCGGAAACCCCCAGTCTTAATACCGATCGCGGGTAACACCTGTGCCCCAGTCGGTGGGGAACTTGGACTAGTGTCGGCGATCCGTAGCTTCGAGTGGCAGGGTCTGTATACAAATGCTGCGTAGGTTT
seq00024   CGAATCCCGGGCAATGTGCCAATCGGGCCGCGGACATGTCCACGTACCGACGCCATTGAGAGGCTTAACGCAATGCAACTTGGTCGATTGCACTTGATAGGACGTGTCAAGACCATACCCCCGACTGCGAGGCAATGGCCGCCGGATAAAAAAGAAGGCATGCTGACGGACACAAGACTAAGAACCATGCTGTGAGATGCGGGCCAACGCGATTAGTGAAAAACAGGTGTTGGGTCTTCTGCGGTTAAAGTGACGCACGCCTCATCGGAGCCTGGAATTGTGCAATCTAAGATCTATCACCGCGGCTGTCTCCAGCGTATTCTGGGGCCGCTCCACTCACGAGATCACTGATACCTTTACACGTTAGAAATCGGCTTGCGCCACTTCGTGTAGCTTACGGACATGCTTGCTTGTGGGGAAACACCAGACGCAAGAAGCCCCGTATTCGTGTCATGTGGCATTCAGAAATACGTCGGTGTGTTAACCTAGAACGAGTGACCTCACTTATTGTCACTAACGATTATCCTGTTGCTTGCTTGACCTATGACCCGTGGGACTATCATAATCAAACCGTAGCCATCATGGACGACGAACACGGAGCAAGAGTACACAGTAGCGTTAGCGATCAATAGTACGATACGATCATACCGCTCATACGCCGCATGGTTGTCCGACAAGAGGTGTCGGTGAACAGCGGCGCTGCCAGTCCCGGCGACGAAGGTGAGCGATTAGCTTCAAGGCACATTGGAGCGTCCGCCGCCACCCCGCATAGCGATGACTTCATCGACAGAACTCTTACGCCCTGTAGCCAGATTGTTGAAACCGAGGATGGTACTTTAATGTAAGCTGCACGTGTGGAAACCAACCGGAAATTGGTGCCAGTTTTGTAGCTCCAGGCTGAGCCAGCGGCGAGTTAACAACGGTCTGTGCCTACACTTTCCGGACTTGACCCCTTGTAACGGCAGTCAACTGGCAGCAGAGTACCGGTCAACCGCTATCGCTCTTTGGAGCAATGTCGGAAACAGTTCAGAGTCAGCGATATCATACGCAGCCTCTCCAACCCCTAACTACACTTGCAAACGCTAGCAAAGGGTTGTGGTCCAATAGCGATCTTTAAATCTTGTGGCGGTGCGGGACTCGGTATTGAGAACGGGTCTTCAAACTCTCTAGGCAGCCTTCATAGGGTCACGTGGTACAGTCCGGTATTAAACCCTGTCTCGTCGACTGCGACTTAATAATGATCTATTTGAGATCTAATTTCTATCTCGAGGGCCGAGTTTTATAAGCGCGTCAGAGTATGGGGGACATGCGGCGCCGGAATCGGGGGTGTGGAAAAAATCTTAACTAGTTAGTTATGCGTGCAAGAACAAAACCTAAATCATTGCGGTGGAAGTAATGGACATGCCACTTGCCTGACTGCCCCCAGACCTGTTATATACCGAGTGATATCGTGTGGCTATCCTTGATCGTATGTTAGAATTTTCTATAACTCTCTCAATACCGCCGGGCTTTGGCTGACATCGCTTCACGGCCTCGCGTTTCGGAGGATCAGACACACCCACAACGCACGGGATGAAATCTTCAGCGGTGACTAGAGACAGCCCCCCCCCGTTAGATAATATGTGCTAGTCAAACTTTGTTACCCCAAGCAAAGGAGCCATTTAGGGTCCGAATGGCATACGTAAAAACCATCAATAATGTCGCCATCAGTGAGTGTGGAATAAGTATAAATTCTATATTAATTTAGATCCAACACTAGATGTCCGACCCATGTTTGGGTCCGGCGAGCGCTGTTAGCAACTCTGTTCTAACGGATATTCTTTTAGAAAGTTGAGGGCAGACTCGCGGGCAACATAACTCCTCGTCCTGTTGTAAGTTGGCAACATATCGGCAGCTTGAAGCGGCAACGGCACGACGTCTTCCAAGAACCAATGTGATTTCGTCGAAACATACACTTCAAACGGTTCAAACGTGTTGGTGCATCGGTAACGATGTGGGCATCAAATCCCCGACAAATACGCCGCTGGGGAACGCCAGCGAATTTCAGCGCACATTTATCCGCGATAAGGTCTCATCGATATGCCTGGGTGTATAGCGGTAGCAGAGCGTTAAGTTACGTTCAACAACTGATCACTCCTGGCGGCGTTTATGTCGATCCGGAAACCCCCAGTCTTAATACCGATCGCGGGTAACACCTGTGCCCCAGTCGGTGGGGAACTTGGACTAGTGTCGGCGATCCGTAGCTTCGAGTGGCAGGGTCTGTATACAAATGCTGCGTAGGTTT
seq00025   CGAATCCCGGGCAATGTGCCAATCGGGCCGCGGACATGTCCACGTACCGACGCCATTGAGAGGCTTAACGCAATGCAACTTGGTCGATTGCACTTGATAGGACGTGTCAAGACCATACCCCCGAGTGCGAGGCAATGGCCGCCGGATAAAAAAGAAGGCATGCTGACGGACACAAGACTAAGAACCATGCTTTGAGATGCGGGCCAACGCGATTAGTGAAAAACAGGTGTTGGGTCTTCTGCGGTTAAAGTGACGCACGCCTCATCGGAGCCTGGAATTGTGCAATCTAAGATCTATCACCGCGGCTGTCTCCAGCGTATTCTGGGGCCGCTCCACTCACGAGATCACTGATACCTTTACACGTTAGAAATCGGCTTGCGCCACTTCGTGTAGCTTACGGACATGCTTGCTTGTGGGGAAACACCAGACGCAAGAAGCCCCGTATTCGTGTCATGTGGCATTCAGAAATACGTCGGTGTGTTAACCTAGAACGAGTGACCTCACTTATTGTCACTAACGATTATCCTGTTGCTTGCTTGACCTATGACCCGTGGGACTATCATAATCAAACCGTAGCCATCATGGACGACGAACACGGAGCAAGAGTACACAGTAGCGTTAGCGATCAATAGTACGATACGATCATACCGCTCATACGCCGCATGGTTGTCCGACAAGAGGTGTCGGTGAACAGCGGCGCTGCCAGTCCCGGCGACGAAGGTGAGCGATTAGCTTCAAGGCACATTGGAGCGTCCGCCGCCACCCCGCATAGCGATGACTTCATCGACAGAACTCTTACGCCCTGTAGCCAGATTGTTGAAACCGAGGATGGTACTTTAATGTAAGCTGCACGTGTGGAAACCAACCGGAAATTGGTGCCAGTTTTGTAGCTCCAGGCTGAGCCAGCGGCGAGTTAACAACGGTCTGTGCCTACACTTTCCGGACTTGACCCCTTGTAACGGCAGTCAACTGGCAGCAGAGTACCGGTCAACCGCTATCGCTCTTTGGAGCAATGTCGGAAACAGTTCAGAGTCAGCGATATCATACGCAGCCTCTCCAACCCCTAACTACACTTGCAAACGCTAGCAAAGGGTTGTGGTCCAATAGCGATCTTTAAATCTTGTGGCGGTGCGGGACTCGGTATTGAGAACGGGTCTTCAAACTCTCTAGGCAGCCTTCATAGGGTCACGTGGTACAGTCCGGTATTAAACCCTGTCTCGTCGACTGCGACTTAATAATGATCTATTTGAGATCTAATTTCTATCTCGAGGGCCGAGTTTTATAAGCGCGTCAGAGTATGGGGGACATGCGGCGCCGGAATCGGGGGTGTGGAAAAAATCTTAACTAGTTAGTTATGCGTGCAAGAACAAAACCTAAATCATTGCGGTGGAAGTAATGGACATGCCACTTGCCTGACTGCCCCCAGACCTGTTATATAACGAGTGATATCGTGTGGCTATCCTTGATCGTATGTTAGAATTTTCTATAACTCTCTCAATACCGCCGGGCTTTGGCTGACATCGCTTCACGGCCTCGCGTTTCGGAGGATCAGACACACCCACAACGCACGGGATGAAATCTTCAGCGGTGACTAGAGACAGCCCCCCCCCGTTAGATAATATGTGCTAGTCAAACTTTGTTACCCCAAGCAAAGGAGCCATTTAGGGTCCGAATGGCATACGTAAAAACCATCAATAATGTCGCCATCAGTGAGTGTGGAATAAGTATAAATTCTATATTAATTTAGATCCAACACTAGATGTCCGACCCATGTTTGGGTCCGGCGAGCGCTGTTATCAACTCTGTTCTAACGGATATTCTTTTAGAAAGTTGAGGGCAGACTCGCGGGCAACATAACTCCTCGTCCTGTTGTAAGTTGGCAACATATCGGCAGCTTGAAGCGGCAACGGCACGACGTCTTCCAAGAACCAATGTGATTTCGTCGAAACATACACTTCAAACGGTTCAAACGTGTTGGTGCATCGGTAACGATGTGGGCATCAAATCCCCGACAAATACGCCGCTGGGGAACGCCAGCGAATTTCAGCGCACATTTATCCGCGATAAGGTCTCATCGATATGCCTGGGTGTATAGCGGTAGCAGAGCGTTAAGTTACGTTCAACAACTGATCACTCCTGGCGGCGTTTATGTCGATCCGGAAACCCCCAGTCTTAATACCGATCGCGGGTAACACCTGTGCCCCAGTCGGTGGGGAACTTGGACTAGTGTCGGCGATCCGTAGCTTCGAGTGGCAGGGTCTGTATACAAATGCTGCGTAGGTTT
seq00026   CGAATCCCGGGCAATGTGCCAATCGGGCCGCGGACATGTCCACGTACCGACGCCATTGAGAGGCTTAACGCAATGCAACTTGGTCGATTGCACTTGATAGGACGTGTCAAGACCATACCCCCGACTGCGAGGCAATGGCCGCCGGATAAAAAAGAAGGCATGCTGACGGACACAAGACTAAGAACCATGCTGTGAGATGCGGGCCAACGCGATTAGTGAAAAACAGGTGTTGGGTCTTCTGCGGTTAAAGTGACGCACGCCTCATCGGAGCCTGGAATTGTGCAATCTAAGATCTATCACCGCGGCTGTCTCCAGCGTATTCTGGGGCCGCTCCACTCACGAGATCACTGATACCTTTACACGTTAGAAATCGGCTTGCGCCACTTCGTGTAGCTTACGGACATGCTTGCTTGTGGGGAAACACCAGACGCAAGAAGCCCCGTATTCGTGTCATGTGGCATTCAGAAATACGTCGGTGTGTTAACCTAGAACGAGTGACCTCACTTATTGTCACTAACGATTATCCTGTTGCTTGCTTGACCTATGACCCGTGGGACTATCATAATCAAACCGTAGCCATCATGGACGACGAACACGGAGCAAGAGTACACAGTAGCGTTAGCGATCAATAGTACGATACGATCATACCGCTCATACGCCGCATGGTTGTCCGACAAGAGGTGTCGGTGAACAGCGGCGCTGCCAGTCCCGGCGACGAAGGTGAGCGATTAGCTTCAAGGCACATTGGAGCGTCCGCCGCCACCCCGCATAGCGATGACTTCATCGACAGAACTCTTACGCCCTGTAGCCAGATTGTTGAAACCGAGGATGGTACTTTAATGTAAGCTGCACGTGTGGAAACCAACCGGAAATTGGTGCCAGTTTTGTAGCTCCAGGCTGAGCCAGCGGCGAGTTAACAACGGTCTGTGCCTACACTTTCCGGACTTGACCCCTTGTAACGGCAGTCAACTGGCAGCAGAGTACCGGTCAACCGCTATCGCTCTTTGGAGCAATGTCGGAAACAGTTCAGAGTCAGCGATATCATACGCAGCCTCTCCAACCCCTAACTACACTTGCAAACGCTAGCAAAGGGTTGTGGTCCAATAGCGATCTTTAAATCTTGTGGCGGTGCGGGACTCGGTATTGAGAACGGGTCTTCAAACTCTCTAGGCAGCCTTCATAGGGTCACGTGGTACAGTCCGGTATTAAACCCTGTCTCGTCGACTGCGACTTAATAATGATCTATTTGAGATCTAATTTCTATCTCGAGGGCCGAGTTTTATAAGCGCGTCAGAGTATGGGGGACATGCGGCGCCGGAATCGGGGGTGTGGAAAAAATCTTAACTAGTTAGTTATGCGTGCAAGAACAAAACCTAAATCATTGCGGTGGAAGTAATGGACATGCCACTTGCCTGACTGCCCCCAGACCTGTTATATACCGAGTGATATCGTGTGGCTATCCTTGATCGTATGTTAGAATTTTCTATAACTCTCTCAATACCGCCGGGCTTTGGCTGACATCGCTTCACGGCCTCGCGTTTCGGAGGATCAGACACACCCACAACGCACGGGATGAAATCTTCAGCGGTGACTAGAGACAGCCCCCCCCCGTTAGATAATATGTGCTAGTCAAACTTTGTTACCCCAAGCAAAGGAGCCATTTAGGGTCCGAATGGCATACGTAAAAACCATCAATAATGTCGCCATCAGTGAGTGTGGAATAAGTATAAATTCTATATTAATTTAGATCCAACACTAGATGTCCGACCCATGTTTGGGTCCGGCGAGCGCTGTTATCAACTCTGTTCTAACGGATATTCTTTTAGAAAGTTGAGGGCAGACTCGCGGGCAACATAACTCCTCGTCCTGTTGTAAGTTGGCAACATATCGGCAGCTTGAAGCGGCAACGGCACGACGTCTTCCAAGAACCAATGTGATTTCGTCGAAACATACACTTCAAACGGTTCAAACGTGTTGGTGCATCGGTAACGATGTGGGCATCAAATCCCCGACAAATACGCCGCTGGGGAACGCCAGCGAATTTCAGCGCACATTTATCCGCGATAAGGTCTCATCGATATGCCTGGGTGTATAGCGGTAGCAGAGCGTTAAGTTACGTTCAACAACTGATCACTCCTGGCGGCGTTTATGTCGATCCGGAAACCCCCAGTCTTAATACCGATCGCGGGTAACACCTGTGCCCCAGTCGGTGGGGAACTTGGACTAGTGTCGGCGATCCGTAGCTTCGAGTGGCAGGGTCTGTATACAAATGCTGCGTAGGTTT
seq00027   CGAATCCCGGGCAATGTGCCAATCGGGCCGCGGACATGTCCACGTACCGACGCCATTGAGAGGCTTAACGCAATGCAACTTGGTCGATTGCACTTGATAGGACGTGTCAAGACCATACCCCCGACTGCGAGGCAATGGCCGCCGGATAAAAAAGAAGGCATGCTGACGGACACAAGACTAAGAACCATGCTGTGAGATGCGGGCCAACGCGATTAGTGAAAAACAGGTGTTGGGTCTTCTGCGGTTAAAGTGACGCACGCCTCATCGGAGCCTGGAATTGTGCAATCTAAGATCTATCACCGCGGCTGTCTCCAGCGTATTCTGGGGCCGCTCCACTCACGAGATCACTGATACCTTTACACGTTAGAAATCGGCTTGCGCCACTTCGTGTAGCTTACGGACATGCTTGCTTGTGGGGAAACACCAGACGCAAGAAGCCCCGTATTCGTGTCATGTGGCATTCAGAAATACGTCGGTGTGTTAACCTAGAACGAGTGACCTCACTTATTGTCACTAACGATTATCCTGTTGCTTGCTTGACCTATGACCCGTGGGACTATCATAATCAAACCGTAGCCATCATGGACGACGAACACGGAGCAAGAGTACACAGTAGCGTTAGCGATCAATAGTACGATACGATCATACCGCTCATACGCCGCATGGTTGTCCGACAAGAGGTGTCGGTGAACAGCGGCGCTGCCAGTCCCGGCGACGAAGGTGAGCGATTAGCTTCAAGGCACATTGGAGCGTCCGCCGCCACCCCGCATAGCGATGACTTCATCGACAGAACTCTTACGCCCTGTAGCCAGATTGTTGAAACCGAGGATGGTACTTTAATGTAAGCTGCACGTGTGGAAACCAACCGGAAATTGGTGCCAGTTTTGTAGCTCCAGGCTGAGCCAGCGGCGAGTTAACAACGGTCTGTGCCTACACTTTCCGGACTTGACCCCTTGTAACGGCAGTCAACTGGCAGCAGAGTACCGGTCAACCGCTATCGCTCTTTGGAGCAATGTCGGAAACAGTTCAGAGTCAGCGATATCATACGCAGCCTCTCCAACCCCTAACTACACTTGCAAACGCTAGCAAAGGGTTGTGGTCCAATAGCGATCTTTAAATCTTGTGGCGGTGCGGGACTCGGTATTGAGAACGGGTCTTCAAACTCTCTAGGCAGCCTTCATAGGGTCACGTGGTACAGTCCGGTATTAAACCCTGTCTCGTCGACTGCGACTTAATAATGATCTATTTGAGATCTAATTTCTATCTCGAGGGCCGAGTTTTATAAGCGCGTCAGAGTATGGGGGACATGCGGCGCCGGAATCGGGGGTGTGGAAAAAATCTTAACTAGTTAGTTATGCGTGCAAGAACAAAACCTAAATCATTGCGGTGGAAGTAATGGACATGCCACTTGCCTGACTGCCCCCAGACCTGTTATATACCGAGTGATATCGTGTGGCTATCCTTGATCGTATGTTAGAATTTTCTATAACTCTCTCAATACCGCCGGGCTTTGGCTGACATCGCTTCACGGCCTCGCGTTTCGGAGGATCAGACACACCCACAACGCACGGGATGAAATCTTCAGCGGTGACTAGAGACAGCCCCCCCCCGTTAGATAATATGTGCTAGTCAAACTTTGTTACCCCAAGCAAAGGAGCCATTTAGGGTCCGAATGGCATACGTAAAAACCATCAATAATGTCGCCATCAGTGAGTGTGGAATAAGTATAAATTCTATATTAATTTAGATCCAACACTAGATGTCCGACCCATGTTTGGGTCCGGCGAGCGCTGTTATCAACTCTGTTCTAACGGATATTCTTTTAGAAAGTTGAGGGCAGACTCGCGGGCAACATAACTCCTCGTCCTGTTGTAAGTTGGCAACATATCGGCAGCTTGAAGCGGCAACGGCACGACGTCTTCCAAGAACCAATGTGATTTCGTCGAAACATACACTTCAAACGGTTCAAACGTGTTGGTGCATCGGTAACGATGTGGGCATCAAATCCCCGACAAATACGCCGCTGGGGAACGCCAGCGAATTTCAGCGCACATTTATCCGCGATAAGGTCTCATCGATATGCCTGGGTGTATAGCGGTAGCAGAGCGTTAAGTTACGTTCAACAACTGATCACTCCTGGCGGCGTTTATGTCGATCCGGAAACCCCCAGTCTTAATACCGATCGCGGGTAACACCTGTGCCCCAGTCGGTGGGGAACTTGGACTAGTGTCGGCGATCCGTAGCTTCGAGTGGCAGGGTCTGTATACAAATGCTGCGTAGGTTT
seq00028   CGAATCCCGGGCAATGTGCCAATCGGGCCGCGGACATGTCCACGTACCGACGCCATTGAGAGGCTTAACGCAATGCAACTTGGTCGATTGCACTTGATAGGACGTGTCAAGACCATACCCCCGACTGCGAGGCAATGGCCGCCGGATAAAAAAGAAGGCATGCTGACGGACACAAGACTAAGAACCATGCTGTGAGATGCGGGCCAACGCGATTAGTGAAAAACAGGTGTTGGGTCTTCTGCGGTTAAAGTGACGCACGCCTCATCGGAGCCTGGAATTGTGCAATCTAAGATCTATCACCGCGGCTGTCTCCAGCGTATTCTGGGGCCGCTCCACTCACGAGATCACTGATACCTTTACACGTTAGAAATCGGCTTGCGCCACTTCGTGTAGCTTACGGACATGCTTGCTTGTGGGGAAACACCAGACGCAAGAAGCCCCGTATTCGTGTCATGTGGCATTCAGAAATACGTCGGTGTGTTAACCTAGAACGAGTGACCTCACTTATTGTCACTAACGATTATCCTGTTGCTTGCTTGACCTATGACCCGTGGGACTATCATAATCAAACCGTAGCCATCATGGACGACGAACACGGAGCAAGAGTACACAGTAGCGTTAGCGATCAATAGTACGATACGATCATACCGCTCATACGCCGCATGGTTGTCCGACAAGAGGTGTCGGTGAACAGCGGCGCTGCCAGTCCCGGCGACGAAGGTGAGCGATTAGCTTCAAGGCACATTGGAGCGTCCGCCGCCACCCCGCATAGCGATGACTTCATCGACAGAACTCTTACGCCCTGTAGCCAGATTGTTGAAACCGAGGATGGTACTTTAATGTAAGCTGCACGTGTGGAAACCAACCGGAAATTGGTGCCAGTTTTGTAGCTCCAGGCTGAGCCAGCGGCGAGTTAACAACGGTCTGTGCCTACACTTTCCGGACTTGACCCCTTGTAACGGCAGTCAACTGGCAGCAGAGTACCGGTCAACCGCTATCGCTCTTTGGAGCAATGTCGGAAACAGTTCAGAGTCAGCGATATCATACGCAGCCTCTCCAACCCCTAACTACACTTGCAAACGCTAGCAAAGGGTTGTGGTCCAATAGCGATCTTTAAATCTTGTGGCGGTGCGGGACTCGGTATTGAGAACGGGTCTTCAAACTCTCTAGGCAGCCTTCATAGGGTCACGTGGTACAGTCCGGTATTAAACCCTGTCTCGTCGACTGCGACTTAATAATGATCTATTTGAGATCTAATTTCTATCTCGAGGGCCGAGTTTTATAAGCGCGTCAGAGTATGGGGGACATGCGGCGCCGGAATCGGGGGTGTGGAAAAAATCTTAACTAGTTAGTTATGCGTGCAAGAACAAAACCTAAATCATTGCGGTGGAAGTAATGGACATGCCACTTGCCTGACTGCCCCCAGACCTGTTATATACCGAGTGATATCGTGTGGCTATCCTTGATCGTATGTTAGAATTTTCTATAACTCTCTCAATACCGCCGGGCTTTGGCTGACATCGCTTCACGGCCTCGCGTTTCGGAGGATCAGACACACCCACAACGCACGGGATGAAATCTTCAGCGGTGACTAGAGACAGCCCCCCCCCGTTAGATAATATGTGCTAGTCAAACTTTGTTACCCCAAGCAAAGGAGCCATTTAGGGTCCGAATGGCATACGTAAAAACCATCAATAATGTCGCCATCAGTGAGTGTGGAATAAGTATAAATTCTATATTAATTTAGATCCAACACTAGATGTCCGACCCATGTTTGGGTCCGGCGAGCGCTGTTAGCAACTCTGTTCTAACGGATATTCTTTTAGAAAGTTGAGGGCAGACTCGCGGGCAACATAACTCCTCGTCCTGTTGTAAGTTGGCAACATATCGGCAGCTTGAAGCGGCAACGGCACGACGTCTTCCAAGAACCAATGTGATTTCGTCGAAACATACACTTCAAACGGTTCAAACGTGTTGGTGCATCGGTAACGATGTGGGCATCAAATCCCCGACAAATACGCCGCTGGGGAACGCCAGCGAATTTCAGCGCACATTTATCCGCGATAAGGTCTCATCGATATGCCTGGGTGTATAGCGGTAGCAGAGCGTTAAGTTACGTTCAACAACTGATCACTCCTGGCGGCGTTTATGTCGATCCGGAAACCCCCAGTCTTAATACCGATCGCGGGTAACACCTGTGCCCCAGTCGGTGGGGAACTTGGACTAGTGTCGGCGATCCGTAGCTTCGAGTGGCAGGGTCTGTATACAAATGCTGCGTAGGTTT
seq00029   CGAATCCCGGGCAATGTGCCAATCGGGCCGCGGACATGTCCACGTACCGACGCCATTGAGAGGCTTAACGCAATGCAACTTGGTCGATTGCACTTGATAGGACGTGTCAAGACCATACCCCCGACTGCGAGGCAATGGCCGCCGGATAAAAAAGAAGGCATGCTGACGGACACAAGACTAAGAACCATGCTGTGAGATGCGGGCCAACGCGATTAGTGAAAAACAGGTGTTGGGTCTTCTGCGGTTAAAGTGACGCACGCCTCATCGGAGCCTGGAATTGTGCAATCTAAGATCTATCACCGCGGCTGTCTCCAGCGTATTCTGGGGCCGCTCCACTCACGAGATCACTGATACCTTTACACGTTAGAAATCGGCTTGCGCCACTTCGTGTAGCTTACGGACATGCTTGCTTGTGGGGAAACACCAGACGCAAGAAGCCCCGTATTCGTGTCATGTGGCATTCAGAAATACGTCGGTGTGTTAACCTAGAACGAGTGACCTCACTTATTGTCACTAACGATTATCCTGTTGCTTGCTTGACCTATGACCCGTGGGACTATCATAATCAAACCGTAGCCATCATGGACGACGAACACGGAGCAAGAGTACACAGTAGCGTTAGCGATCAATAGTACGATACGATCATACCGCTCATACGCCGCATGGTTGTCCGACAAGAGGTGTCGGTGAACAGCGGCGCTGCCAGTCCCGGCGACGAAGGTGAGCGATTAGCTTCAAGGCACATTGGAGCGTCCGCCGCCACCCCGCATAGCGATGACTTCATCGACAGAACTCTTACGCCCTGTAGCCAGATTGTTGAAACCGAGGATGGTACTTTAATGTAAGCTGCACGTGTGGAAACCAACCGGAAATTGGTGCCAGTTTTGTAGCTCCAGGCTGAGCCAGCGGCGAGTTAACAACGGTCTGTGCCTACACTTTCCGGACTTGACCCCTTGTAACGGCAGTCAACTGGCAGCAGAGTACCGGTCAACCGCTATCGGTCTTTGGAGCAATGTCGGAAACAGTTCAGAGTCAGCGATATCATACGCAGCCTCTCCAACCCCTAACTACACTTGCAAACGCTAGCAAAGGGTTGTGGTCCAATAGCGATCTTTAAATCTTGTGGCGGTGCGGGACTCGGTATTGAGAACGGGTCTTCAAACTCTCTAGGCAGCCTTCATAGGGTCACGTGGTACAGTCCGGTATTAAACCCTGTCTCGTCGACTGCGACTTAATAATGATCTATTTGAGATCTAATTTCTATCTCGAGGGCCGAGTTTTATAAGCGCGTCAGAGTATGGGGGACATGCGGCGCCGGAATCGGGGGTGTGGAAAAAATCTTAACTAGTTAGTTATGCGTGCAAGAACAAAACCTAAATCATTGCGGTGGAAGTAATGGACATGCCACTTGCCTGACTGCCCCCAGACCTGTTATATACCGAGTGATATCGTGTGGCTATCCTTGATCGTATGTTAGAATTTTCTATAACTCTCTCAATACCGCCGGGCTTTGGCTGACATCGCTTCACGGCCTCGCGTTTCGGAGGATCAGACACACCCACAACGCACGGGATGAAATCTTCAGCGGTGACTAGAGACAGCCCCCCCCCGTTAGATAATATGTGCTAGTCAAACTTTGTTACCCCAAGCAAAGGAGCCATTTAGGGTCCGAATGGCATACGTAAAAACCATCAATAATGTCGCCATCAGTGAGTGTGGAATAAGTATAAATTCTATATTAATTTAGATCCAACACTAGATGTCCGACCCATGTTTGGGTCCGGCGAGCGCTGTTATCAACTCTGTTCTAACGGATATTCTTTTAGAAAGTTGAGGGCAGACTCGCGGGCAACATAACTCCTCGTCCTGTTGTAAGTTGGCAACATATCGGCAGCTTGAAGCGGCAACGGCACGACGTCTTCCAAGAACCAATGTGATTTCGTCGAAACATACACTTCAAACGGTTCAAACGTGTTGGTGCATCGGTAACGATGTGGGCATCAAATCCCCGACAAATACGCCGCTGGGGAACGCCAGCGAATTTCAGCGCACATTTATCCGCGATAAGGTCTCATCGATATGCCTGGGTGTATAGCGGTAGCAGAGCGTTAAGTTACGTTCAACAACTGATCACTCCTGGCGGCGTTTATGTCGATCCGGAAACCCCCAGTCTTAATACCGATCGCGGGTAACACCTGTGCCCCAGTCGGTGGGGAACTTGGACTAGTGTCGGCGATCCGTAGCTTCGAGTGGCAGGGTCTGTATACAAATGCTGCGTAGGTTT
seq00030   CGAATCCCGGGCAATGTGCCAATCGGGCCGCGGACATGTCCACGTACCGACGCCATTGAGAGGCTTAACGCAATGCAACTTGGTCGATTGCACTTGATAGGACGTGTCAAGACCATACCCCCGACTGCGAGGCAATGGCCGCCGGATAAAAAAGAAGGCATGCTGACGGACACAAGACTAAGAACCATGCTGTGAGATGCGGGCCAACGCGATTAGTGAAAAACAGGTGTTGGGTCTTCTGCGGTTAAAGTGACGCACGCCTCATCGGAGCCTGGAATTGTGCAATCTAAGATCTATCACCGCGGCTGTCTCCAGCGTATTCTGGGGCCGCTCCACTCACGAGATCACTGATACCTTTACACGTTAGAAATCGGCTTGCGCCACTTCGTGTAGCTTACGGACATGCTTGCTTGTGGGGAAACACCAGACGCAAGAAGCCCCGTATTCGTGTCATGTGGCATTCAGAAATACGTCGGTGTGTTAACCTAGAACGAGTGACCTCACTTATTGTCACTAACGATTATCCTGTTGCTTGCTTGACCTATGACCCGTGGGACTATCATAATCAAACCGTAGCCATCATGGACGACGAACACGGAGCAAGAGTACACAGTAGCGTTAGCGATCAATAGTACGATACGATCATACCGCTCATACGCCGCATGGTTGTCCGACAAGAGGTGTCGGTGAACAGCGGCGCTGCCAGTCCCGGCGACGAAGGTGAGCGATTAGCTTCAAGGCACATTGGAGCGTCCGCCGCCACCCCGCATAGCGATGACTTCATCGACAGAACTCTTACGCCCTGTAGCCAGATTGTTGAAACCGAGGATGGTACTTTAATGTAAGCTGCACGTGTGGAAACCAACCGGAAATTGGTGCCAGTTTTGTAGCTCCAGGCTGAGCCAGCGGCGAGTTAACAACGGTCTGTGCCTACACTTTCCGGACTTGACCCCTTGTAACGGCAGTCAACTGGCAGCAGAGTACCGGTCAACCGCTATCGCTCTTTGGAGCAATGTCGGAAACAGTTCAGAGTCAGCGATATCATACGCAGCCTCTCCAACCCCTAACTACACTTGCAAACGCTAGCAAAGGGTTGTGGTCCAATAGCGATCTTTAAATCTTGTGGCGGTGCGGGACTCGGTATTGAGAACGGGTCTTCAAACTCTCTAGGCAGCCTTCATAGGGTCACGTGGTACAGTCCGGTATTAAACCCTGTCTCGTCGACTGCGACTTAATAATGATCTATTTGAGATCTAATTTCTATCTCGAGGGCCGAGTTTTATAAGCGCGTCAGAGTATGGGGGACATGCGGCGCCGGAATCGGGGGTGTGGAAAAAATCTTAACTAGTTAGTTATGCGTGCAAGAACAAAACCTAAATCATTGCGGTGGAAGTAATGGACATGCCACTTGCCTGACTGCCCCCAGACCTGTTATATAACGAGTGGTATCGTGTGGCTATCCTTGATCGTATGTTAGAATTTTCTATAACTCTCTCAATACCGCCGGGCTTTGGCTGACATCGCTTCACGGCCTCGCGTTTCGGAGGATCAGACACACCCACAACGCACGGGATGAAATCTTCAGCGGTGACTAGAGACAGCCCCCCCCCGTTAGATAATATGTGCTAGTCAAACTTTGTTACCCCAAGCAAAGGAGCCATTTAGGGTCCGAATGGCATACGTAAAAACCATCAATAATGTCGCCATCAGTGAGTGTGGAATAAGTATAAATTCTATATTAATTTAGATCCAACACTAGATGTCCGACCCATGTTTGGGTCCGGCGAGCGCTGTTATCAACTCTGTTCTAACGGATATTCTTTTAGAAAGTTGAGGGCAGACTCGCGGGCAACATAACTCCTCGTCCTGTTGTAAGTTGGCAACATATCGGCAGCTTGAAGCGGCAACGGCACGACGTCTTCCAAGAACCAATGTGATTTCGTCGAAACATACACTTCAAACGGTTCAAACGTGTTGGTGCATCGGTAACGATGTGGGCATCAAATCCCCGACAAATACGCCGCTGGGGAACGCCAGCGAATTTCAGCGCACATTTATCCGCGATAAGGTCTCATCGATATGCCTGGGTGTATAGCGGTAGCAGAGCGTTAAGTTACGTTCAACAACTGATCACTCCTGGCGGCGTTTATGTCGATCCGGAAACCCCCAGTCTTAATACCGATCGCGGGTAACACCTGTGCCCCAGTCGGTGGGGAACTTGGACTAGTGTCGGCGATCCGTAGCTTCGAGTGGCAGGGTCTGTATACAAATGCTGCGTAGGTTT
seq00031   CGAATCCCGGGCAATGTGCCAATCGGGCCGCGGACATGTCCACGTACCGACGCCATTGAGAGGCTTAACGCAATGCAACTTGGTCGATTGCACTTGATAGGACGTGTCAAGACCATACCCCCGACTGCGAGGCAATGGCCGCCGGATAAAAAAGAAGGCATGCTGACGGACACAAGACTAAGAACCATGCTGTGAGATGCGGGCCAACGCGATTAGTGAAAAACAGGTGTTGGGTCTTCTGCGGTTAAAGTGACGCACGCCTCATCGGAGCCTGGAATTGTGCAATCTAAGATCTATCACCGCGGCTGTCTCCAGCGTATTCTGGGGCCGCTCCACTCACGAGATCACTGATACCTTTACACGTTAGAAATCGGCTTGCGCCACTTCGTGTAGCTTACGGACATGCTTGCTTGTGGGGAAACACCAGACGCAAGAAGCCCCGTATTCGTGTCATGTGGCATTCAGAAATACGTCGGTGTGTTAACCTAGAACGAGTGACCTCACTTATTGTCACTAACGATTATCCTGTTGCTTGCTTGACCTATGACCCGTGGGACTATCATAATCAAACCGTAGCCATCATGGACGACGAACACGGAGCAAGAGTACACAGTAGCGTTAGCGATCAATAGTACGATACGATCATACCGCTCATACGCCGCATGGTTGTCCGACAAGAGGTGTCGGTGAACAGCGGCGCTGCCAGTCCCGGCGACGAAGGTGAGCGATTAGCTTCAAGGCACATTGGAGCGTCCGCCGCCACCCCGCATAGCGATGACTTCATCGACAGAACTCTTACGCCCTGTAGCCAGATTGTTGAAACCGAGGATGGTACTTTAATGTAAGCTGCACGTGTGGAAACCAACCGGAAATTGGTGCCAGTTTTGTAGCTCCAGGCTGAGCCAGCGGCGAGTTAACAACGGTCTGTGCCTACACTTTCCGGACTTGACCCCTTGTAACGGCAGTCAACTGGCAGCAGAGTACCGGTCAACCGCTATCGCTCTTTGGAGCAATGTCGGAAACAGTTCAGAGTCAGCGATATCATACGCAGCCTCTCCAACCCCTAACTACACTTGCAAACGCTAGCAAAGGGTTGTGGTCCAATAGCGATCTTTAAATCTTGTGGCGGTGCGGGACTCGGTATTGAGAACGGGTCTTCAAACTCTCTAGGCAGCCTTCATAGGGTCACGTGGTACAGTCCGGTATTAAACCCTGTCTCGTCGACTGCGACTTAATAATGATCTATTTGAGATCTAATTTCTATCTCGAGGGCCGAGTTTTATAAGCGCGTCAGAGTATGGGGGACATGCGGCGCCGGAATCGGGGGTGTGGAAAAAATCTTAACTAGTTAGTTATGCGTGCAAGAACAAAACCTAAATCATTGCGGTGGAAGTAATGGACATGCCACTTGCCTGACTGCCCCCAGACCTGTTATATAACGAGTGATATCGTGTGGCTATCCTTGATCGTATGTTAGAATTTTCTATAACTCTCTCAATACCGCCGGGCTTTGGCTGACATCGCTTCACGGCCTCGCGTTTCGGAGGATCAGACACACCCACAACGCACGGGATGAAATCTTCAGCGGTGACTAGAGACAGCCCCCCCCCGTTAGATAATATGTGCTAGTCAAACTTTGTTACCCCAAGCAAAGGAGCCATTTAGGGTCCGAATGGCATACGTAAAAACCATCAATAATGTCGCCATCAGTGAGTGTGGAATAAGTATAAATTCTATATTAATTTAGATCCAACACTAGATGTCCGACCCATGTTTGGGTCCGGCGAGCGCTGTTATCAACTCTGTTCTAACGGATATTCTTTTAGAAAGTTGAGGGCAGACTCGCGGGCAACATAACTCCTCGTCCTGTTGTAAGTTGGCAACATATCGGCAGCTTGAAGCGGCAACGGCACGACGTCTTCCAAGAACCAATGTGATTTCGTCGAAACATACACTTCAAACGGTTCAAACGTGTTGGTGCATCGGTAACGATGTGGGCATCAAATCCCCGACAAATACGCCGCTGGGGAACGCCAGCGAATTTCAGCGCACATTTATCCGCGATAAGGTCTCATCGATATGCCTGGGTGTATAGCGGTAGCAGAGCGTTAAGTTACGTTCAACAACTGATCACTCCTGGCGGCGTTTATGTCGATCCGGAAACCCCCAGTCTTAATACCGATCGCGGGTAACACCTGTGCCCCAGTCGGTGGGGAACTTGGACTAGTGTCGGCGATCCGTAGCTTCGAGTGGCAGGGTCTGTATACAAATGCTGCGTAGGTTT
seq00032   CGAATCCCGGGCAATGTGCCAATCGGGCCGCGGACATGTCCACGTACCGACGCCATTGAGAGGCTTAACGCAATGCAACTTGGTCGATTGCACTTGATAGGACGTGTCAAGACCATACCCCCGACTGCGAGGCAATGGCCGCCGGATAAAAAAGAAGGCATGCTGACGGACACAAGACTAAGAACCATGCTGTGAGATGCGGGCCAACGCGATTAGTGAAAAACAGGTGTTGGGTCTTCTGCGGTTAAAGTGATGCACGCCTCATCGGAGCCTGGAATTGTGCAATCTAAGATCTATCACCGCGGCTGTCTCCAGCGTATTCTGGGGCCGCTCCACTCACGAGATCACTGATACCTTTACACGTTAGAAATCGGCTTGCGCCACTTCGTGTAGCTTACGGACATGCTTGCTTGTGGGGAAACACCAGACGCAAGAAGCCCCGTATTCGTGTCATGTGGCATTCAGAAATACGTCGGTGTGTTAACCTAGAACGAGTGACCTCACTTATTGTCACTAACGATTATCCTGTTGCTTGCTTGACCTATGACCCGTGGGACTATCATAATCAAACCGTAGCCATCATGGACGACGAACACGGAGCAAGAGTACACAGTAGCGTTAGCGATCAATAGTACGATACGATCATACCGCTCATACGCCGCATGGTTGTCCGACAAGAGGTGTCGGTGAACAGCGGCGCTGCCAGTCCCGGCGACGAAGGTGAGCGATTAGCTTCAAGGCACATTGGAGCGTCCGCCGCCACCCCGCATAGCGATGACTTCATCGACAGAACTCTTACGCCCTGTAGCCAGATTGTTGAAACCGAGGATGGTACTTTAATGTAAGCTGCACGTGTGGAAACCAACCGGAAATTGGTGCCAGTTTTGTAGCTCCAGGCTGAGCCAGCGGCGAGTTAACAACGGTCTGTGCCTACACTTTCCGGACTTGACCCCTTGTAACGGCAGTCAACTGGCAGCAGAGTACCGGTCAACCGCTATCGGTCTTTGGAGCAATGTCGGAAACAGTTCAGAGTCAGCGATATCATACGCAGCCTCTCCAACCCCTAACTACACTTGCAAACGCTAGCAAAGGGTTGTGGTCCAATAGCGATCTTTAAATCTTGTGGCGGTGCGGGACTCGGTATTGAGAACGGGTCTTCAAACTCTCTAGGCAGCCTTCATAGGGTCACGTGGTACAGTCCGGTATTAAACCCTGTCTCGTCGACTGCGACTTAATAATGATCTATTTGAGATCTAATTTCTATCTCGAGGGCCGAGTTTTATAAGCGCGTCAGAGTATGGGGGACATGCGGCGCCGGAATCGGGGGTGTGGAAAAAATCTTAACTAGTTAGTTATGCGTGCAAGAACAAAACCTAAATCATTGCGGTGGAAGTAATGGACATGCCACTTGCCTGACTGCCCCCAGACCTGTTATATACCGAGTGATATCGTGTGGCTATCCTTGATCGTATGTTAGAATTTTCTATAACTCTCTCAATACCGCCGGGCTTTGGCTGACATCGCTTCACGGCCTCGCGTTTCGGAGGATCAGACACACCCACAACGCACGGGATGAAATCTTCAGCGGTGACTAGAGACAGCCCCCCCCCGTTAGATAATATGTGCTAGTCAAACTTTGTTACCCCAAGCAAAGGAGCCATTTAGGGTCCGAATGGCATACGTAAAAACCATCAATAATGTCGCCATCAGTGAGTGTGGAATAAGTATAAATTCTATATTAATTTAGATCCAACACTAGATGTCCGACCCATGTTTGGGTCCGGCGAGCGCTGTTATCAACTCTGTTCTAACGGATATTCTTTTAGAAAGTTGAGGGCAGACTCGCGGGCAACATAACTCCTCGTCCTGTTGTAAGTTGGCAACATATCGGCAGCTTGAAGCGGCAACGGCACGACGTCTTCCAAGAACCAATGTGATTTCGTCGAAACATACACTTCAAACGGTTCAAACGTGTTGGTGCATCGGTAACGATGTGGGCATCAAATCCCCGACAAATACGCCGCTGGGGAACGCCAGCGAATTTCAGCGCACATTTATCCGCGATAAGGTCTCATCGATATGCCTGGGTGTATAGCGGTAGCAGAGCGTTAAGTTACGTTCAACAACTGATCACTCCTGGCGGCGTTTATGTCGATCCGGAAACCCCCAGTCTTAATACCGATCGCGGGTAACACCTGTGCCTCAGTCGGTGGGGAACTTGGACTAGTGTCGGCGATCCGTAGCTTCGAGTGGCAGGGTCTGTATACAAATGCTGCGTAGGTTT
seq00033   CGAATCCCGGGCAATGTGCCAATCGGGCCGCGGACATGTCCACGTACCGACGCCATTGAGAGGCTTAACGCAATGCAACTTGGTCGATTGCACTTGATAGGACGTGTCAAGACCATACCCCCGACTGCGAGGCAATGGCCGCCGGATAAAAAAGAAGGCATGCTGACGGACACAAGACTAAGAACCATGCTGTGAGATGCGGGCCAACGCGATTAGTGAAAAACAGGTGTTGGGTCTTCTGCGGTTAAAGTGACGCACGCCTCATCGGAGCCTGGAATTGTGCAATCTAAGATCTATCACCGCGGCTGTCTCCAGCGTATTCTGGGGCCGCTCCACTCACGAGATCACTGATACCTTTACACGTTAGAAATCGGCTTGCGCCACTTCGTGTAGCTTACGGACATGCTTGCTTGTGGGGAAACACCAGACGCAAGAAGCCCCGTATTCGTGTCATGTGGCATTCAGAAATACGTCGGTGTGTTAACCTAGAACGAGTGACCTCACTTATTGTCACTAACGATTATCCTGTTGCTTGCTTGACCTATGACCCGTGGGACTATCATAATCAAACCGTAGCCATCATGGACGACGAACACGGAGCAAGAGTACACAGTAGCGTTAGCGATCAATAGTACGATACGATCATACCGCTCATACGCCGCATGGTTGTCCGACAAGAGGTGTCGGTGAACAGCGGCGCTGCCAGTCCCGGCGACGAAGGTGAGCGATTAGCTTCAAGGCACATTGGAGCGTCCGCCGCCACCCCGCATAGCGATGACTTCATCGACAGAACTCTTACGCCCTGTAGCCAGATTGTTGAAACCGAGGATGGTACTTTAATGTAAGCTGCACGTGTGGAAACCAACCGGAAATTGGTGCCAGTTTTGTAGCTCCAGGCTGAGCCAGCGGCGAGTTAACAACGGTCTGTGCCTACACTTTCCGGACTTGACCCCTTGTAACGGCAGTCAACTGGCAGCAGAGTACCGGTCAACCGCTATCGCTCTTTGGAGCAATGTCGGAAACAGTTCAGAGTCAGCGATATCATACGCAGCCTCTCCAACCCCTAACTACACTTGCAAACGCTAGCAAAGGGTTGTGGTCCAATAGCGATCTTTAAATCTTGTGGCGGTGCGGGACTCGGTATTGAGAACGGGTCTTCAAACTCTCTAGGCAGCCTTCATAGGGTCACGTGGTACAGTCCGGTATTAAACCCTGTCTCGTCGACTGCGACTTAATAATGATCTATTTGAGATCTAATTTCTATCTCGAGGGCCGAGTTTTATAAGCGCGTCAGAGTATGGGGGACATGCGGCGCCGGAATCGGGGGTGTGGAAAAAATCTTAACTAGTTAGTTATGCGTGCAAGAACAAAACCTAAATCATTGCGGTGGAAGTAATGGACATGCCACTTGCCTGACTGCCCCCAGACCTGTTATATACCGAGTGATATCGTGTGGCTATCCTTGATCGTATGTTAGAATTTTCTATAACTCTCTCAATACCGCCGGGCTTTGGCTGACATCGCTTCACGGCCTCGCGTTTCGGAGGATCAGACACACCCACAACGCACGGGATGAAATCTTCAGCGGTGACTAGAGACAGCCCCCCCCCGTTAGATAATATGTGCTAGTCAAACTTTGTTACCCCAAGCAAAGGAGCCATTTAGGGTCCGAATGGCATACGTAAAAACCATCAATAATGTCGCCATCAGTGAGTGTGGAATAAGTATAAATTCTATATTAATTTAGATCCAACACTAGATGTCCGACCCATGTTTGGGTCCGGCGAGCGCTGTTATCAACTCTGTTCTAACGGATATTCTTTTAGAAAGTTGAGGGCAGACTCGCGGGCAACATAACTCCTCGTCCTGTTGTAAGTTGGCAACATATCGGCAGCTTGAAGCGGCAACGGCACGACGTCTTCCAAGAACCAATGTGATTTCGTCGAAACATACACTTCAAACGGTTCAAACGTGTTGGTGCATCGGTAACGATGTGGGCATCAAATCCCCGACAAATACGCCGCTGGGGAACGCCAGCGAATTTCAGCGCACATTTATCCGCGATAAGGTCTCATCGATATGCCTGGGTGTATAGCGGTAGCAGAGCGTTAAGTTACGTTCAACAACTGATCACTCCTGGCGGCGTTTATGTCGATCCGGAAACCCCCAGTCTTAATACCGATCGCGGGTAACACCTGTGCCCCAGTCGGTGGGGAACTTGGACTAGTGTCGGCGATCCGTAGCTTCGAGTGGCAGGGTCTGTATACAAATGCTGCGTAGGTTT
