# Supplementary material for: How Good Are Indirect Tests at Detecting Recombination in Human mtDNA?
Source: G3 (Bethesda). 2013 Jul 1;3(7):1095–104. doi: 10.1534/g3.113.006510 (PMC3704238; doi:10.1534/g3.113.006510)
Supplement: Supporting Information [file supp_g3.113.006510_FileS2.gz › SequenceData/mtDNA_ratehet&popgrowth/0/3rdbase/Infiles/0_96-new.txt]

33 2284
seq00001   ACCGTGGCCATTTGCACCAATACTTCATATGATTTAAAGATTGATAGGTAAGCGCTCTCGGCCCCGAACGCATATCTGGGAATAAGTAAACAGCGAGGCTACTTTGGGAGCAAGGCATAATATAGACTTCCATCTAACCACTGCGCCATTTTTGGCGAAACCTGTTTCACCTTGCAGCAAGATGAGGGCGTTCCTGGCGAACCCGTTGCTACGTGCAAACTAGCATCAATACTGACGTTATCTGCCCCCTCCTTGCATGCCTAGTACATGCCGCCGGGGTAGAGAGACACGTTTAGAGGGCGGCGAGCAGGGGGGCCCCCAGGCTTTGCTTTCAGGGGACCCGAGGGCACGATACTATTCTGCATATTCCACGAGAGGACAAGCCCTAATGGATATCCCAGTATCTGCAGATTTTTGGCACGTAATGTTGGATCAGAGCGCTTCCGTTCACCACTCTTCCATGGGTACGCTAACACGGAGCGTGTAGCGTCAAGAGGACCGCGCTAGAGTGGCGTTGCCATGTCAGAAAGCCAGTCAAAGGGCGTCGAACAATATTACCAGTTAACCTAATGTTGATGAGTCAAGGAGTAACGACGTAAAGGTTCCCAGTCACCATCACAATCACTCGCACGTGATTGTGAAGCCTAACCCAAGCCAGCCCCATCTAGAACGGGATACATAAACAGTATGTACGTATGCCCTTTGAGTATGGAGGAGCGGTAGATGCATCACAGTAGCGTCTGGGGTTCCGAGGGGGACATCACCATATTCAAAAGTTGCCTGCATATTAGGGGTGGGTACAACAATTAAGCATTGTGTTCAGTTCGTTTTTTACCGAAACCACCAGTCGAAGAAAAGAAATTGGAGATTGTAATCTTTAACTGCATCAGTAGATATCCGTGACATGATTTGCGAGGTTACGATCTCTCCCTACAACACCGTAGAATTTAAACGCAAAACTTCTGGAGCTGGGGACTTTTTCATAAGACGAGACCATACTGAAAGAGAGCTCCATATTCGATAACCTCTCTGCCTGCGATTAGTAACACAGGGCTAGGCTCATGAGGCATATTAGCGCTAGCCATTGATACGTAGGTTCAATCCGGCAACCCCTTGGAATGTGAAGCTGCCAGGCACCCACGCGCCGCGCAGAAAATTTCAAGCTAGAGCCTTAATCTGTATTCGAAAGCCAGTACAAGGATACACGTCTCGAATACACGGAGCAAGTGATGCAGGGCTAACTCTCTGCATATTCGGGAGATATGAGAGGGAATTACTCCTCGAGACCGAGTGACCAGGGCACGCAATGGGATATTACATGGATCTACCTCGTCCACATCCACCTCAGCCCACTATTCGCCTGCGTGTAGCGACTACTAGAGGCACATGGTCACTGCACGTCTGCGAAGCTTTAACGTTGGTCATCCGTCTCCGGATAAGAGATGAATTCACCATTCCGTGGCGATGTCCGTTTGTCGCCGTGAGGAACACGGCAACTGAAAGAATTACTCAAATTTACTCGTCTTCACGAAATACCTTCCATGACGTCATCCTAGTTAAATTTTCTTCACATATGGGGAAATTCGAAGAACGACCTCACCAGTCTTGCTCTGGGTATACCCCCCACCAAGACGAGGCCCACGTAAATATAACTATGGTGATCGCGGCTGCACCGACAAGAATTTCACAGCTAATCGCCTCAGTTAGCATCCATTAGGTTCGCGTTGTGCTCATGATAGCAACGACTTGCAGTTGGGGCAAGTTTTACCGTAACTATATGACAAATGCATACACCTACCGCTGGGGTCATACGCAGATTGGCGCACTAAATGGCTCTCAAGGGACTAGCCCAGCACAAAGCGGTCCTGGATTAGGCCTCCTCAGTTGCGTAGGTAACGCTCTGTCCAGGTATATGAACACTCGATCATAGGGCGGGATAGCGTCCGCAATGTGCCGCACGGATGCAAACCCTGTGGAACCTAATCCTGCTGAAAATTCTTACTACTATAATAGGTACTCGAGCTTCTAGACCCTTAACAAGCTCGCCTCGCCAGTCAACTGAAGGTCAAGACGCCCTAAACGTATACATGGTTCTTGAGATGGGTGGCCACTCGGTGCTGCTGGGATACAGAGATTGGAGCTAGTGGTTGGTAGCAACTAGTTATCGATGTCCTGAAAGTCATTGGTTAGATGGCCATACTACTAACTAGACGTCGCACACAGCACCTATCCCCGGGACCGACAACTTATGAGGTCTGCCGTACCATGAATAAGTTCGTGGGAT
seq00002   ACCGTGGCCATTTGCACCAATACTTCATATGATTTAAAGATTGATAGGTAAGCGCTCTCGGCCCCGAACGCATATCTGGGAATAAGTAAACAGCGAGGCTACTTTGGGAGCAAGGCATAATATAGACTTCCATCTAACCACTGCGCCATTTTTGGCGAAACCTGTTTCACCTTGCAGCAAGATGAGGGCGTTCCTGGCGAACCCGTTGCTACGTGCAAACTAGCATCAATACTGACGTTATCTGCCCCCTCCTTGCATGCCTAGTACATGCCGCCGGGGTAGAGAGACACGTTTAGAGGGCGGCGAGCAGGGGGGCCCCCAGGCTTTGCTTTCAGGGGACCCGAGGGCACGATACTATTCTGCATATTCCACGAGAGGACAAGCCCTAATGGATATCCCAGTATCTGCAGATTTTTGGCACGTAATGTTGGATCAGAGCGCTTCCGTTCACCACTCTTCCATGGGTACGCTAACACGGAGCGTGTAGCGTCAAGAGGACCGCGCTAGAGTGGCGTTGCCATGTCAGAAAGCCAGTCAAAGGGCGTCGAACAATATTACCAGTTAACCTAATGTTGATGAGTCAAGGAGTAACGACGTAAAGGTTCCCAGTCACCATCACAATCACTCGCACGTGATTGTGAAGCCTAACCCAAGCCAGCCCCATCTAGAACGGGATACATAAACAGTATGTACGTATGCCCTTTGAGTATGGAGGAGCGGTAGATGCATCACAGTAGCGTCTGGGGTTCCGAGGGGGACATCACCATATTCAAAAGTTGCCTGCATATTAGGGGTGGGTACAACAATTAAGCATTGTGTTCAGTTCGTTTTTTACCGAAACCACCAGTCGAAGAAAAGAAATTGGAGATTGTAATCTTTAACTGCATCAGTAGATATCCGTGACATGATTTGCGAGGTTACGATCTCTCCCTACAACACCGTAGAATTTAAACGCAAAACTTCTGGAGCTGGGGACTTTTTCATAAGACGAGACCATACTGAAAGAGAGCTCCATATTCGATAACCTCTCTGCCTGCGATTAGTAACACAGGGCTAGGCTCATGAGGCATATTAGCGCTAGCCATTGATACGTAGGTTCAATCCGGCAACCCCTTGGAATGTGAAGCTGCCAGGCACCCACGCGCCGCGCAGAAAATTTCAAGCTAGAGCCTTAATCTGTATTCGAAAGCCAGTACAAGGATACACGTCTCGAATACACGGAGCAAGTGATGCAGGGCTAACTCTCTGCATATTCGGGAGATATGAGAGGGAATTACTCCTCGAGACCGAGTGACCAGGGCACGCAATGGGATATTACATGGATCTACCTCGTCCACATCCACCTCAGCCCACTATTCGCCTGCGTGTAGCGACTACTAGAGGCACATGGTCACTGCACGTCTGCGAAGCTTTAACGTTGGTCATCCGTCTCCGGATAAGAGATGAATTCACCATTCCGTGGCGATGTCCGTTTGTCGCCGTGAGGAACACGGCAACTGAAAGAATTACTCAAATTTACTCGTCTTCACGAAATACCTTCCATGACGTCATCCTAGTTAAATTTTCTTCACATATGGGGAAATTCGAAGAACGACCTCACCAGTCTTGCTCTGGGTATACCCCCCACCAAGACGAGGCCCACGTAAATATAACTATGGTGATCGCGGCTGCACCGACAAGAATTTCACAGCTAATCGCCTCAGTTAGCATCCATTAGGTTCGCGTTGTGCTCATGATAGCAACGACTTGCAGTTGGGGCAAGTTTTACCGTAACTATATGACAAATGCATACACCTACCGCTGGGGTCATACGCAGATTGGCGCACTAAATGGCTCTCAAGGGACTAGCCCAGCACAAAGCGGTCCTGGATTAGGCCTCCTCAGTTGCGTAGGTAACGCTCTGTCCAGGTATATGAACACTCGATCATAGGGCGGGATAGCGTCCGCAATGTGCCGCACGGATGCAAACCCTGTGGAACCTAATCCTGCTGAAAATTCTTACTACTATAATAGGTACTCGAGCTTCTAGACCCTTAACAAGCTCGCCTCGCCAGTCAACTGAAGGTCAAGACGCCCTAAACGTATACATGGTTCTTGAGATGGGTGGCCACTCGGTGCTGCTGGGATACAGAGATTGGAGCTAGTGGTTGGTAGCAACTAGTTATCGATGTCCTGAAAGTCATTGGTTAGATGGCCATACTACTAACTAGACGTCGCACACAGCACCTATCCCCGGGACCGACAACTTATGAGGTCTGCCGTACCATGAATAAGTTCGTGGGAT
seq00003   ACCGTGGCCATTTGCACCAATACTTCATATGATTTAAAGATTGATAGGTAAGCGCTCTCGGCCCCGAACGCATATCTGGGAATAAGTAAACAGCGAGGCTACTTTGGGAGCAAGGCATAATATAGACTTCCATCTAACCACTGCGCCATTTTTGGCGAAACCTGTTTCACCTGGCAGCAAGATGAGGGCGTTCCTGGCGAACCCGTTGCTACGTGTAAACTAGCATCAATACTGACGTTATCTGCCCCCTCCTTGCATGCCTAGTACATGCCGCCGGGGTAGAGAGACACGTTTAGAGGGCGGCGAGCAGGGGGGCCCCTAGGCTTTGCTTTCAGGGGACCCGAGGGCACGATACTATTCTGCATATTCCACGAGAGGACAAGCCCTAATGGATATCCCAGTATCTGCAGATTTTTGGCACGTAATGTTGGATCAGAGCGCTTCCGTTCACCACTCTTCCATGGGTACGCTAACACGGAGCGTGTAGCGTCAAGAGGACCGCGCTAGAGTGGCGTTGCCATGTCAGAAAGCCAGTCAAAGGGCGTCGAACAATATTACCAGTTAACCTAATGTTGATGAGTCAAGGAGTAACGACGTAAAGGTTCCCAGTCACCATCACAATCACTCGCACGTGATTGTGAAGCCTAACCCAAGCCAGCCCCATCTAGAACGGGATACATAAACAGTATGTACGTATGCCCTTTGAGTATGGAGGAGCGGTAGATGCATCACAGTAGCGTCTGGGGTTCCGAGGGGGACATCACCATATTCAAAAGTTGCCTGCATATTAGGGGTGGGTACAACAATTAAGCATTGTGTTCAGTTCGTTTTTTACCGAAACCACCAGTCGAAGAAAAGAAATTGGAGATTGTAATCTTTAACTGCATCAGTAGATATCCGTGACATGATTTGCGAGGTTACGATCTCTCCCTACAACACCGTAGAATTTAAACGCAAAACTTCTGGAGCTGGGGACTTTTTCATAAGACGAGACCATACTGAAAGAGAGCTCCATATTCGATAACCTCTCTGCCTGCGATTAGTAACACAGGGCTAGGCTCATGAGGCATATTAGCGCTAGCCATTGATACGTAGGTTCAATCCGGCAACCCCTTGGAATGTGAAGCTGCCAGGCACCCACGCGCCGCGCAGAAAATTTCAAGCTAGAGCCTTAATCTGTATTCGAAAGCCAGTACAAGGATACACGTCTCGAATACACGGAGCAAGTGATGCAGGGCTAACTCTCTGCATATTCGGGAGATATGAGAGGGAATTACTCCTCGAGACCGAGTGACCAGGGCACGCAATGGGATATTACATGGATCTACCTCGTCCACATCCACCTCAGCCCACTAATCGCCTGCGTGTAGCGACTACTAGAGGCACATGGTCACTGCACGTCTGCGAAGCTTTAACGTTGGTCATCCGTCTCCGGATAAGAGATGAATTCACCATTCCGTGGCGATGTCCGTTTGTCGCCGTGAGGAACACGGCAACTGAAAGAATTACTCAAATTTACTCGTCTTCACGAAATACCTTCCATGACGTCATCCTAGTTAAATTTTCTTCACATATGGGGAAATTCGAAGAACGACCTCACCAGTCTTGCTCTGGGTATACCCCCCACCAAGACGAGGCCCACGTAAATATAACTATGGTGATCGCGGCTGCACCGACAAGAATTTCACAGCTAATCGCCTCAGTTAGCATCCATTAGGTTCGCGTTGTGCTCATGATAGCAACGACTTGCAGTTGGGGCAAGTTTTACCGTAACTATATGACAAATGCATACACCTACCGCTGGGGTCATACGCAGATTGGCGCACTAAATGGCTCTCAAGGGACTAGCCCAGCACAAAGCGGTCCTGGATTAGGCCTCCTCAGTTGCGTAGGTAACGCTCTGTCCAGGTATATGAACACTCGATCATAGGGCGGGATAGCGTCCGCAATGTGCCGCACGGATGCAAACCCTGTGGAACCTAATCCTGCTGAAAATTCTTACTACTATAATAGGTACTCGAGCTTCTAGACCCTTAACAAGCTCGCCTCGCCAGTCAACTGAAGGTCAAGACGCCCTAAACGTATACATGGTTCTTGAGATGGGTGGCCACTCGGTGCTGCTGGGATACAGAGATTGGAGCTAGTGGTTGGTAGCAACTAGTTATCGATGTCCTGAAAGTCATTGGTTAGATGGCCATACTACTAACTAGACGTCGCACACAGCACCTATCCCCGGGACCGACAACTTATGAGGTCTGCCGTACCATGAATAAGTTCGTGGGAT
seq00004   ACCGTGGCCATTTGCACCAATACTTCATATGATTTAAAGATTGATAGGTAAGCGCTCTCGGCCCCGAACGCATATCTGGGAATAAGTAAACAGCGAGGCTACTTTGGGAGCAAGGCATAATATAGACTTCCATCTAACCACTGCGCCATTTTTGGCGAAACCTGTTTCACCTTGCAGCAAGATGAGGGCGTTCCTGGCGAACCCGTTGCTACGTGCAAACTAGCATCAATACTGACGTTATCTGCCCCCTCCTTGCATGCCTAGTACATGCCGCCGGGGTAGAGAGACACGTTTAGAGGGCGGCGAGCAGGGGGGCCCCCAGGCTTTGCTTTCAGGGGACCCGAGGGCACGATACTATTCTGCATATTCCACGAGAGGACAAGCCCTAATGGATATCCCAGTATCTGCAGATTTTTGGCACGTAATGTTGGATCAGAGCGCTTCCGTTCACCACTCTTCCATGGGTACGCTAACACGGAGCGTGTAGCGTCAAGAGGACCGCGCTAGAGTGGCGTTGCCATGTCAGAAAGCCAGTCAAAGGGCGTCGAACAATATTACCAGTTAACCTAATGTTGATGAGTCAAGGAGTAACGACGTAAAGGTTCCCAGTCACCATCACAATCACTCGCACGTGATTGTGAAGCCTAACCCAAGCCAGCCCCATCTAGAACGGGATACATAAACAGTATGTACGTATGCCCTTTGAGTATGGAGGAGCGGTAGATGCATCACAGTAGCGTCTGGGGTTCCGAGGGGGACATCACCATATTCAAAAGTTGCCTGCATATTAGGGGTGGGTACAACAATTAAGCATTGTGTTCAGTTCGTTTTTTACCGAAACCACCAGTCGAAGAAAAGAAATTGGAGATTGTAATCTTTAACTGCATCAGTAGATATCCGTGACATGATTTGCGAGGTTACGATCTCTCCCTACAACACCGTAGAATTTAAACGCAAAACTTCTGGAGCTGGGGACTTTTTCATAAGACGAGACCATACTGAAAGAGAGCTCCATATTCGATAACCTCTCTGCCTGCGATTAGTAACACAGGGCTAGGCTCATGAGGCATATTAGCGCTAGCCATTGATACGTAGGTTCAATCCGGCAACCCCTTGGAATGTGAAGCTGCCAGGCACCCACGCGCCGCGCAGAAAATTTCAAGCTAGAGCCTTAATCTGTATTCGAAAGCCAGTACAAGGATACACGTCTCGAATACACGGAGCAAGTGATGCAGGGCTAACTCTCTGCATATTCGGGAGATATGAGAGGGAATTACTCCTCGAGACCGAGTGACCAGGGCACGCAATGGGATATTACATGGATCTACCTCGTCCACATCCACCTCAGCCCACTATTCGCCTGCGTGTAGCGACTACTAGAGGCACATGGTCACTGCACGTCTGCGAAGCTTTAACGTTGGTCATCCGTCTCCGGATAAGAGATGAATTCACCATTCCGTGGCGATGTCCGTTTGTCGCCGTGAGGAACACGGCAACTGAAAGAATTACTCAAATTTACTCGTCTTCACGAAATACCTTCCATGACGTCATCCTAGTTAAATTTTCTTCACATATGGGGAAATTCGAAGAACGACCTCACCAGTCTTGCTCTGGGTATACCCCCCACCAAGACGAGGCCCACGTAAATATAACTATGGTGATCGCGGCTGCACCGACAAGAATTTCACAGCTAATCGCCTCAGTTAGCATCCATTAGGTTCGCGTTGTGCTCATGATAGCAACGACTTGCAGTTGGGGCAAGTTTTACCGTAACTATATGACAAATGCATACACCTACCGCTGGGGTCATACGCAGATTGGCGCACTAAATGGCTCTCAAGGGACTAGCCCAGCACAAAGCGGTCCTGGATTAGGCCTCCTCAGTTGCGTAGGTAACGCTCTGTCCAGGTATATGAACACTCGATCATAGGGCGGGATAGCGTCCGCAATGTGCCGCACGGATGCAAACCCTGTGGAACCTAATCCTGCTGAAAATTCTTACTACTATAATAGGTACTCGAGCTTCTAGACCCTTAACAAGCTCGCCTCGCCAGTCAACTGAAGGTCAAGACGCCCTAAACGTATACATGGTTCTTGAGATGGGTGGCCACTCGGTGCTGCTGGGATACAGAGATTGGAGCTAGTGGTTGGTAGCAACTAGTTATCGATGTCCTGAAAGTCATTGGTTAGATGGCCATACTACTAACTAGACGTCGCACACAGCACCTATCCCCGGGACCGACAACTTATGAGGTCTGCCGTACCATGAATAAGTTCGTGGGAT
seq00005   ACCGTGGCCATTTGCACCAATACTTCATATGATTTAAAGATTGATAGGTAAGCGCTCTCGGCCCCGAACGCATATCTGGGAATAAGTAAACAGCGAGGCTACTTTGGGAGCAAGGCATAATATAGACTTCCATCTAACCACTGCGCCATTTTTGGCGAAACCTGTTTCACCTTGCAGCAAGATGAGGGCGTTCCTGGCGAACCCGTTGCTACGTGTAAACTAGCATCAATACTGACGTTATCTGCCCCCTCCTTGCATGCCTAGTACATGCCGCCGGGGTAGAGAGACACGTTTAGAGGGCGGCGAGCAGGGGGGCCCCCAGGCTTTGCTTTCAGGGGACCCGAGGGCACGATACTATTCTGCATATTCCACGAGAGGACAAGCCCTAATGGATATCCCAGTATCTGCAGATTTTTGGCACGTAATGTTGGATCAGAGCGCTTCCGTTCACCACTCTTCCATGGGTACGCTAACACGGAGCGTGTAGCGTCAAGAGGACCGCGCTAGAGTGGCGTTGCCATGTCAGAAAGCCAGTCAAAGGGCGTCGAACAATATTACCAGTTAACCTAATGTTGATGAGTCAAGGAGTAACGACGTAAAGGTTCCCAGTCACCATCACAATCACTCGCACGTGATTGTGAAGCCTAACCCAAGCCAGCCCCATCTAGAACGGGATACATAAACAGTATGTACGTATGCCCTTTGAGTATGGAGGAGCGGTAGATGCATCACAGTAGCGTCTGGGGTTCCGAGGGGGACATCACCATATTCAAAAGTTGCCTGCATATTAGGGGTGGGTACACCAATTAAGCATTGTGTTCAGTTCGTTTTTTACCGAAACCACCAGTCGAAGAAAAGAAATTGGAGATTGTAATCTTTAACTGCATCAGTAGATATCCGTGACATGATTTGCGAGGTTACGATCTCTCCCTACAACACCGTAGAATTTAAACGCAAAACTTCTGGAGCTGGGGACTTTTTCATAAGACGAGACCATACTGAAAGAGAGCTCCATATTCGATAACCTCTCTGCCTGCGATTAGTAACACAGGGCTAGGCTCATGAGGCATATTAGCGCTAGCCATTGATACGTAGGTTCAATCCGGCAACCCCTTGGAATGTGAAGCTGCCAGGCACCCACGCGCCGCGCAGAAAATTTCAAGCTAGAGCCTTAATCTGTATTCGAAAGCCAGTACAAGGATACACGTCTCGAATACACGGAGCAAGTGATGCAGGGCTAACTCTCTGCATATTCGGGAGATATGAGAGGGAATTACTCCTCGAGACCGAGTGACCAGGGCACGCAATGGGATATTACATGGATCTACCTCGTCCACATCCACCTCAGCCCACTAATCGCCTGCGTGTAGCGACTACTAGAGGCACATGGTCACTGCACGTCTGCGAAGCTTTAACGTTGGTCATCCGTCTCCGGATAAGAGATGAATTCACCATTCCGTGGCGATGTCCGTTTGTCGCCGTGAGGAACACGGCAACTGAAAGAATTACTCAAATTTACTCGTCTTCACGAAATACCTTCCATGACGTCATCCTAGTTAAATTTTCTTCACATATGGGGAAATTCGAAGAACGACCTCACCAGTCTTGCTCTGGGTATACCCCCCACCAAGACGAGGCCCACGTAAATATAACTATGGTGATCGCGGCTGCACCGACAAGAATTTCACAGCTAATCGCCTCAGTTAGCATCCATTAGGTTCGCGTTGTGCTCATGATAGCAACGACTTGCAGTTGGGGCAAGTTTTACCGTAACTATATGACAAATGCATACACCTACCGCTGGGGTCATACGCAGATTGGCGCACTAAATGGCTCTCAAGGGACTAGCCCAGCACAAAGCGGTCCTGGATTAGGCCTCCTCAGTTGCGTAGGTAACGCTCTGTCCAGGTATATGAACACTCGATCATAGGGCGGGATAGCGTCCGCAATGTGCCGCACGGATGCAAACCCTGTGGAACCTAATCCTGCTGAAAATTCTTACTACTATAATAGGTACTCGAGCTTCTAGACCCTTAACAAGCTCGCCTCGCCAGTCAACTGAAGGTCAAGACGCCCTAAACGTATACATGGTTCTTGAGATGGGTGGCCACTCGGTGCTGCTGGGATACAGAGATTGGAGCTAGTGGTTGGTAGCAACTAGTTATCGATGTCCTGAAAGTCATTGGTTAGATGGCCATACTACTAACTAGACGTCGCACACAGCACCTATCCCCGGGACCGACAACTTATGAGGTCTGCCGTACCATGAATAAGTTCGTGGGAT
seq00006   ACCGTGGCCATTTGCACCAATACTTCATATGATTTAAAGATTGATAGGTAAGCGCTCTCGGCCCCGAACGCATATCTGGGAATAAGTAAACAGCGAGGCTACTTTGGGAGCAAGGCATAATATAGACTTCCATCTAACCACTGCGCCATTTTTGGCGAAACCTGTTTCACCTTGCAGCAAGATGAGGGCGTTCCTGGCGAACCCGTTGCTACGTGCAAACTAGCATCAATACTGACGTTATCTGCCCCCTCCTTGCATGCCTAGTACATGCCGCCGGGGTAGAGAGACACGTTTAGAGGGCGGCGAGCAGGGGGGCCCCCAGGCTTTGCTTTCAGGGGACCCGAGGGCACGATACTATTCTGCATATTCCACGAGAGGACAAGCCCTAATGGATATCCCAGTATCTGCAGATTTTTGGCACGTAATGTTGGATCAGAGCGCTTCCGTTCACCACTCTTCCATGGGTACGCTAACACGGAGCGTGTAGCGTCAAGAGGACCGCGCTAGAGTGGCGTTGCCATGTCAGAAAGCCAGTCAAAGGGCGTCGAACAATATTACCAGTTAACCTAATGTTGATGAGTCAAGGAGTAACGACGTAAAGGTTCCCAGTCACCATCACAATCACTCGCACGTGATTGTGAAGCCTAACCCAAGCCAGCCCCATCTAGAACGGGATACATAAACAGTATGTACGTATGCCCTTTGAGTATGGAGGAGCGGTAGATGCATCACAGTAGCGTCTGGGGTTCCGAGGGGGACATCACCATATTCAAAAGTTGCCTGCATATTAGGGGTGGGTACAACAATTAAGCATTGTGTTCAGTTCGTTTTTTACCGAAACCACCAGTCGAAGAAAAGAAATTGGAGATTGTAATCTTTAACTGCATCAGTAGATATCCGTGACATGATTTGCGAGGTTACGATCTCTCCCTACAACACCGTAGAATTTAAACGCAAAACTTCTGGAGCTGGGGACTTTTTCATAAGACGAGACCATACTGAAAGAGAGCTCCATATTCGATAACCTCTCTGCCTGCGATTAGTAACACAGGGCTAGGCTCATGAGGCATATTAGCGCTAGCCATTGATACGTAGGTTCAATCCGGCAACCCCTTGGAATGTGAAGCTGCCAGGCACCCACGCGCCGCGCAGAAAATTTCAAGCTAGAGCCTTAATCTGTATTCGAAAGCCAGTACAAGGATACACGTCTCGAATACACGGAGCAAGTGATGCAGGGCTAACTCTCTGCATATTCGGGAGATATGAGAGGGAATTACTCCTCGAGACCGAATGACCAGGGCACGCAATGGGATATTACATGGATCTACCTCGTCCACATCCACCTCAGCCCACTATTCGCCTGCGTGTAGCGACTACTAGAGGCACATGGTCACTGCACGTCTGCGAAGCTTTAACGTTGGTCATCCGTCTCCGGATAAGAGATGAATTCACCATTCCGTGGCGATGTCCGTTTGTCGCCGTGAGGAACACGGCAACTGAAAGAATTACTCAAATTTACTCGTCTTCACGAAATACCTTCCATGACGTCATCCTAGTTAAATTTTCTTCACATATGGGGAAATTCGAAGAACGACCTCACCAGTCTTGCTCTGGGTATACCCCCCACCAAGACGAGGCCCACGTAAATATAACTATGGTGATCGCGGCTGCACCGACAAGAATTTCACAGCTAATCGCCTCAGTTAGCATCCATTAGGTTCGCGTTGTGCTCATGATAGCAACGACTTGCAGTTGGGGCAAGTTTTACCGTAACTATATGACAAATGCATACACCTACCGCTGGGGTCATACGCAGATTGGCGCACTAAATGGCTCTCAAGGGACTAGCCCAGCACAAAGCGGTCCTGGATTAGGCCTCCTCAGTTGCGTAGGTAACGCTCTGTCCAGGTATATGAACACTCGATCATAGGGCGGGATAGCGTCCGCAATGTGCCGCACGGATGCAAACCCTGTGGAACCTAATCCTGCTGAAAATTCTTACTACTATAATAGGTACTCGAGCTTCTAGACCCTTAACAAGCTCGCCTCGCCAGTCAACTGAAGGTCAAGACGCCCTAAACGTATACATGGTTCTTGAGATGGGTGGCCACTCGGTGCTGCTGGGATACAGAGATTGGAGCTAGTGGTTGGTAGCAACTAGTTATCGATGTCCTGAAAGTCATTGGTTAGATGGCCATACTACTAACTAGACGTCGCACACAGCACCTATCCCCGGGACCGACAACTTATGAGGTCTGCCGTACCATGAATAAGTTCGTGGGAT
seq00007   ACCGTGGCCATTTGCACCAATACTTCATATGATTTAAAGATTGATAGGTAAGCGCTCTCGGCCCCGAACGCATATCTGGGAATAAGTAAACAGCGAGGCTACTTTGGGAGCAAGGCATAATATAGACTTCCATCTAACCACTGCGCCATTTTTGGCGAAACCTGTTTCACCTTGCAGCAAGATGAGGGCGTTCCTGGCGAACCCGTTGCTACGTGCAAACTAGCATCAATACTGACGTTATCTGCCCCCTCCTTGCATGCCTAGTACATGCCGCCGGGGTAGAGAGACACGTTTAGAGGGCGGCGAGCAGGGGGGCCCCCAGGCTTTGCTTTCAGGGGACCCGAGGGCACGATACTATTCTGCATATTCCACGAGAGGACAAGCCCTAATGGATATCCCAGTATCTGCAGATTTTTGGCACGTAATGTTGGATCAGAGCGCTTCCGTTCACCACTCTTCCATGGGTACGCTAACACGGAGCGTGTAGCGTCAAGAGGACCGCGCTAGAGTGGCGTTGCCATGTCAGAAAGCCAGTCAAAGGGCGTCGAACAATATTACCAGTTAACCTAATGTTGATGAGTCAAGGAGTAACGACGTAAAGGTTCCCAGTCACCATCACAATCACTCGCACGTGATTGTGAAGCCTAACCCAAGCCAGCCCCATCTAGAACGGGATACATAAACAGTATGTACGTATGCCCTTTGAGTATGGAGGAGCGGTAGATGCATCACAGTAGCGTCTGGGGTTCCGAGGGGGACATCACCATATTCAAAAGTTGCCTGCATATTAGGGGTGGGTACAACAATTAAGCATTGTGTTCAGTTCGTTTTTTACCGAAACCACCAGTCGAAGAAAAGAAATTGGAGATTGTAATCTTTAACTGCATCAGTAGATATCCGTGACATGATTTGCGAGGTTACGATCTCTCCCTACAACACCGTAGAATTTAAACGCAAAACTTCTGGAGCTGGGGACTTTTTCATAAGACGAGACCATACTGAAAGAGAGCTCCATATTCGATAACCTCTCTGCCTGCGATTAGTAACACAGGGCTAGGCTCATGAGGCATATTAGCGCTAGCCATTGATACGTAGGTTCAATCCGGCAACCCCTTGGAATGTGAAGCTGCCAGGCACCCACGCGCCGCGCAGAAAATTTCAAGCTAGAGCCTTAATCTGTATTCGAAAGCCAGTACAAGGATACACGTCTCGAATACACGGAGCAAGTGATGCAGGGCTAACTCTCTGCATATTCGGGAGATATGAGAGGGAATTACTCCTCGAGACCGAGTGACCAGGGCACGCAATGGGATATTACATGGATCTACCTCGTCCACATCCACCTCAGCCCACTATTCGCCTGCGTGTAGCGACTACTAGAGGCACATGGTCACTGCACGTCTGCGAAGCTTTAACGTTGGTCATCCGTCTCCGGATAAGAGATGAATTCACCATTCCGTGGCGATGTCCGTTTGTCGCCGTGAGGAACACGGCAACTGAAAGAATTACTCAAATTTACTCGTCTTCACGAAATACCTTCCATGACGTCATCCTAGTTAAATTTTCTTCACATATGGGGAAATTCGAAGAACGACCTCACCAGTCTTGCTCTGGGTATACCCCCCACCAAGACGAGGCCCACGTAAATATAACTATGGTGATCGCGGCTGCACCGACAAGAATTTCACAGCTAATCGCCTCAGTTAGCATCCATTAGGTTCGCGTTGTGCTCATGATAGCAACGACTTGCAGTTGGGGCAAGTTTTACCGTAACTATATGACAAATGCATACACCTACCGCTGGGGTCATACGCAGATTGGCGCACTAAATGGCTCTCAAGGGACTAGCCCAGCACAAAGCGGTCCTGGATTAGGCCTCCTCAGTTGCGTAGGTAACGCTCTGTCCAGGTATATGAACACTCGATCATAGGGCGGGATAGCGTCCGCAATGTGCCGCACGGATGCAAACCCTGTGGAACCTAATCCTGCTGAAAATTCTTACTACTATAATAGGTACTCGAGCTTCTAGACCCTTAACAAGCTCGCCTCGCCAGTCAACTGAAGGTCAAGACGCCCTAAACGTATACATGGTTCTTGAGATGGGTGGCCACTCGGTGCTGCTGGGATACAGAGATTGGAGCTAGTGGTTGGTAGCAACTAGTTATCGATGTCCTGAAAGTCATTGGTTAGATGGCCATACTACTAACTAGACGTCGCACACAGCACCTATCCCCGGGACCGACAACTTATGAGGTCTGCCGTACCATGAATAAGTTCGTGGGAT
seq00008   ACCGTGGCCATTTGCACCAATACTTCATATGATTTAAAGATTGATAGGTAAGCGCTCTCGGCCCCGAACGCATATCTGGGAATAAGTAAACAGCGAGGCTACTTTGGGAGCAAGGCATAATATAGACTTCCATCTAACCACTGCGCCATTTTTGGCGAAACCTGTTTCACCTGGCAGCAAGATGAGGGCGTTCCTGGCGAACCCGTTGCTACGTGTAAACTAGCATCAATACTGACGTTATCTGCCCCCTCCTTGCATGCCTAGTACATGCCGCCGGGGTAGAGAGACACGTTTAGAGGGCGGCGAGCAGGGGGGCCCCCAGGCTTTGCTTTCAGGGGACCCGAGGGCACGATACTATTCTGCATATTCCACGAGAGGACAAGCCCTAATGGATATCCCAGTATCTGCAGATTTTTGGCACGTAATGTTGGATCAGAGCGCTTCCGTTCACCACTCTTCCATGGGTACGCTAACACGGAGCGTGTAGCGTCAAGAGGACCGCGCTAGAGTGGCGTTGCCATGTCAGAAAGCCAGTCAAAGGGCGTCGAACAATATTACCAGTTAACCTAATGTTGATGAGTCAAGGAGTAACGACGAAAAGGTTCCCAGTCACCATCACAATCACTCGCACGTGATTGTGAAGCCTAACCCAAGCCAGCCCCATCTAGAACGGGATACATAAACAGTATGTACGTATGCCCTTTGAGTATGGAGGAGCGGTAGATGCATCACAGTAGCGTCTGGGGTTCCGAGGGGGACATCACCATATTCAAAAGTTGCCTGCATATTAGGGGTGGGTACAACAATTAAGCATTGTGTTCAGTTCGTTTTTTACCGAAACCACCAGTCGAAGAAAAGAAATTGGAGATTGTAATCTTTAACTGCATCAGTAGATATCCGTGACATGATTTGCGAGGTTACGATCTCTCCCTACAACACCGTAGAATTTAAACGCAAAACTTCTGGAGCTGGGGACTTTTTCATAAGACGAGACCATACTGAAAGAGAGCTCCATATTCGATAACCTCTCTGCCTGCGATTAGTAACACAGGGCTAGGCTCATGAGGCATATTAGCGCTAGCCATTGATACGTAGGTTCAATCCGGCAACCCCTTGGAATGTGAAGCTGCCAGGCACCCACGCGCCGCGCAGAAAATTTCAAGCTAGAGCCTTAATCTGTATTCGAAAGCCAGTACAAGGATACACGTCTCGAATACACGGAGCAAGTGATGCAGGGCTAACTCTCTGCATATTCGGGAGATATGAGAGGGAATTACTCCTCGAGACCGAGTGACCAGGGCACGCAATGGGATATTACATGGATCTACCTCGTCCACATCCACCTCAGCCCACTAATCGCCTGCGTGTAGCGACTACTAGAGGCACATGGTCACTGCACGTCTGCGAAGCTTTAACGTTGGTCATCCGTCTCCGGATAAGAGATGAATTCACCATTCCGTGGCGATGTCCGTTTGTCGCCGTGAGGAACACGGCAACTGAAAGAATTACTCAAATTTACTCGTCTTCACGAAATACCTTCCATGACGTCATCCTAGTTAAATTTTCTTCACATATGGGGAAATTCGAAGAACGACCTCACCAGTCTTGCTCTGGGTATACCCCCCACCAAGACGAGGCCCACGTAAATATAACTATGGTGATCGCGGCTGCACCGACAAGAATTTCACAGCTAATCGCCTCAGTTAGCATCCATTAGGTTCGCGTTGTGCTCATGATAGCAACGACTTGCAGTTGGGGCAAGTTTTACCGTAACTATATGACAAATGCATACACCTACCGCTGGGGTCATACGCAGATTGGCGCACTAAATGGCTCTCAAGGGACTAGCCCAGCACAAAGCGGTCCTGGATTAGGCCTCCTCAGTTGCGTAGGTAACGCTCTGTCCAGGTATATGAACACTCGATCATAGGGCGGGATAGCGTCCGCAATGTGCCGCACGGATGCAAACCCTGTGGAACCTAATCCTGCTGAAAATTCTTACTACTATAATAGGTACTCGAGCTTCTAGACCCTTAACAAGCTCGCCTCGCCAGTCAACTGAAGGTCAAGACGCCCTAAACGTATACATGGTTCTTGAGATGGGTGGCCACTCGGTGCTGCTGGGATACAGAGATTGGAGCTAGTGGTTGGTAGCAACTAGTTATCGATGTCCTGAAAGTCATTGGTTAGATGGCCATACTACTAACTAGACGTCGCACACAGCACCTATCCCCGGGACCGACAACTTATGAGGTCTGCCGTACCATGAATAAGTTCGTGGGAT
seq00009   ACCGTGGCCATTTGCACCAATACTTCATATGATTTAAAGATTGATAGGTAAGCGCTCTCGGCCCCGAACGCATATCTGGGAATAAGTAAACAGCGAGTCTACTTTGGGAGCAAGGCATAATATAGACTTCCATCTAACCACTGCGCCATTTTTGGCGAAACCTGTTTCACCTTGCAGCAAGATGAGGGCGTTCCTGGCGAACCCGTTGCTACGTGCAAACTAGCATCAATACTGACGTTATCTGCCCCCTCCTTGCATGCCTAGTACATGCCGCCGGGGTAGAGAGACACGTTTAGAGGGCGGCGAGCAGGGGGGCCCCCAGGCTTTGCTTTCAGGGGACCCGAGGGCACGATACTATTCTGCATATTCCACGAGAGGACAAGCCCTAATGGATATCCCAGTATCTGCAGATTTTTGGCACGTAATGTTGGATCAGAGCGCTTCCGTTCACCACTCTTCCATGGGTACGCTAACACGGAGCGTGTAGCGTCAAGAGGACCGCGCTAGAGTGGCGTTGCCATGTCAGAAAGCCAGTCAAAGGGCGTCGAACAATATTACCAGTTAACCTAATGTTGATGAGTCAAGGAGTAACGACGTAAAGGTTCCCAGTCACCATCACAATCACTCGCACGTGATTGTGAAGCCTAACCCAAGCCAGCCCCATCTAGAACGGGATACATAAACAGTATGTACGTATGCCCTTTGAGTATGGAGGAGCGGTAGATGCATCACAGTAGCGTCTGGGGTTCCGAGGGGGACATCACCATATTCAAAAGTTGCCTGCATATTAGGGGTGGGTACAACAATTAAGCATTGTGTTCAGTTCGTTTTTTACCGAAACCACCAGTCGAAGAAAAGAAATTGGAGATTGTAATCTTTAACTGCATCAGTAGATATCCGTGACATGATTTGCGAGGTTACGATCTCTCCCTACAACACCGTAGAATTTAAACGCAAAACTTCTGGAGCTGGGGACTTTTTCATAAGACGAGACCATACTGAAAGAGAGCTCCATATTCGATAACCTCTCTGCCTGCGATTAGTAACACAGGGCTAGGCTCATGAGGCATATTAGCGCTAGCCATTGATACGTAGGTTCAATCCGGCAACCCCTTGGAATGTGAAGCTGCCAGGCACCCACGCGCCGCGCAGAAAATTTCAAGCTAGAGCCTTAATCTGTATTCGAAAGCCAGTACAAGGATACACGTCTCGAATACACGGAGCAAGTGATGCAGGGCTAACTCTCTGCATATTCGGGAGATATGAGAGGGAATTACTCCTCGAGACCGAATGACCAGGGCACGCAATGGGATATTACATGGATCTACCTCGTCCACATCCACCTCAGCCCACTATTCGCCTGCGTGTAGCGACTACTAGAGGCACATGGTCACTGCACGTCTGCGAAGCTTTAACGTTGGTCATCCGTCTCCGGATAAGAGATGAATTCACCATTCCGTGGCGATGTCCGTTTGTCGCCGTGAGGAACACGGCAACTGAAAGAATTACTCAAATTTACTCGTCTTCACGAAATACCTTCCATGACGTCATCCTAGTTAAATTTTCTTCACATATGGGGAAATTCGAAGAACGACCTCACCAGTCTTGCTCTGGGTATACCCCCCACCAAGACGAGGCCCACGTAAATATAACTATGGTGATCGCGGCTGCACCGACAAGAATTTCACAGCTAATCGCCTCAGTTAGCATCCATTAGGTTCGCGTTGTGCTCATGATAGCAACGACTTGCAGTTGGGGCAAGTTTTACCGTAACTATATGACAAATGCATACACCTACCGCTGGGGTCATACGCAGATTGGCGCACTAAATGGCTCTCAAGGGACTAGCCCAGCACAAAGCGGTCCTGGATTAGGCCTCCTCAGTTGCGTAGGTAACGCTCTGTCCAGGTATATGAACACTCGATCATAGGGCGGGATAGCGTCCGCAATGTGCCGCACGGATGCAAACCCTGTGGAACCTAATCCTGCTGAAAATTCTTACTACTATAATAGGTACTCGAGCTTCTAGACCCTTAACAAGCTCGCCTCGCCAGTCAACTGAAGGTCAAGACGCCCTAAACGTATACATGGTTCTTGAGATGGGTGGCCACTCGGTGCTGCTGGGATACAGAGATTGGAGCTAGTGGTTGGTAGCAACTAGTTATCGATGTCCTGAAAGTCATTGGTTAGATGGCCATACTACTAACTAGACGTCGCACACAGCACCTATCCCCGGGACCGACAACTTATGAGGTCTGCCGTACCATGAATAAGTTCGTGGGAT
seq00010   ACCGTGGCCATTTGCACCAATACTTCATATGATTTAAAGATTGATAGGTAAGCGCTCTCGGCCCCGAACGCATATCTGGGAATAAGTAAACAGCGAGGCTACTTTGGGAGCAAGGCATAATATAGACTTCCATCTAACCACTGCGCCATTTTTGGCGAAACCTGTTTCACCTTGCAGCAAGATGAGGGCGTTCCTGGCGAACCCGTTGCTACGTGTAAACTAGCATCAATACTGACGTTATCTGCCCCCTCCTTGCATGCCTAGTACATGCCGCCGGGGTAGAGAGACACGTTTAGAGGGCGGCGAGCAGGGGGGCCCCCAGGCTTTGCTTTCAGGGGACCCGAGGGCACGATACTATTCTGCATATTCCACGAGAGGACAAGCCCTAATGGATATCCCAGTATCTGCAGATTTTTGGCACGTAATGTTGGATCAGAGCGCTTCCGTTCACCACTCTTCCATGGGTACGCTAACACGGAGCGTGTAGCGTCAAGAGGACCGCGCTAGAGTGGCGTTGCCATGTCAGAAAGCCAGTCAAAGGGCGTCGAACAATATTACCAGTTAACCTAATGTTGATGAGTCAAGGAGTAACGACGTAAAGGTTCCCAGTCACCATCACAATCACTCGCACGTGATTGTGAAGCCTAACCCAAGCCAGCCCCATCTAGAACGGGATACATAAACAGTATGTACGTATGCCCTTTGAGTATGGAGGAGCGGTAGATGCATCACAGTAGCGTCTGGGGTTCCGAGGGGGACATCACCATATTCAAAAGTTGCCTGCATATTAGGGGTGGGTACACCAATTAAGCATTGTGTTCAGTTCGTTTTTTACCGAAACCACCAGTCGAAGAAAAGAAATTGGAGATTGTAATCTTTAACTGCATCAGTAGATATCCGTGACATGATTTGCGAGGTTACGATCTCTCCCTACAACACCGTAGAATTTAAACGCAAAACTTCTGGAGCTGGGGACTTTTTCATAAGACGAGACCATACTGAAAGAGAGCTCCATATTCGATAACCTCTCTGCCTGCGATTAGTAACACAGGGCTAGGCTCATGAGGCATATTAGCGCTAGCCATTGATACGTAGGTTCAATCCGGCAACCCCTTGGAATGTGAAGCTGCCAGGCACCCACGCGCCGCGCAGAAAATTTCAAGCTAGAGCCTTAATCTGTATTCGAAAGCCAGTACAAGGATACACGTCTCGAATACACGGAGCAAGTGATGCAGGGCTAACTCTCTGCATATTCGGGAGATATGAGAGGGAATTACTCCTCGAGACCGAGTGACCAGGGCACGCAATGGGATATTACATGGATCTACCTCGTCCACATCCACCTCAGCCCACTAATCGCCTGCGTGTAGCGACTACTAGAGGCACATGGTCACTGCACGTCTGCGAAGCTTTAACGTTGGTCATCCGTCTCCGGATAAGAGATGAATTCACCATTCCGTGGCGATGTCCGTTTGTCGCCGTGAGGAACACGGCAACTGAAAGAATTACTCAAATTTACTCGTCTTCACGAAATACCTTCCATGACGTCATCCTAGTTAAATTTTCTTCACATATGGGGAAATTCGAAGAACGACCTCACCAGTCTTGCTCTGGGTATACCCCCCACCAAGACGAGGCCCACGTAAATATAACTATGGTGATCGCGGCTGCACCGACAAGAATTTCACAGCTAATCGCCTCAGTTAGCATCCATTAGGTTCGCGTTGTGCTCATGATAGCAACGACTTGCAGTTGGGGCAAGTTTTACCGTAACTATATGACAAATGCATACACCTACCGCTGGGGTCATACGCAGATTGGCGCACTAAATGGCTCTCAAGGGACTAGCCCAGCACAAAGCGGTCCTGGATTAGGCCTCCTCAGTTGCGTAGGTAACGCTCTGTCCAGGTATATGAACACTCGATCATAGGGCGGGATAGCGTCCGCAATGTGCCGCACGGATGCAAACCCTGTGGAACCTAATCCTGCTGAAAATTCTTACTACTATAATAGGTACTCGAGCTTCTAGACCCTTAACAAGCTCGCCTCGCCAGTCAACTGAAGGTCAAGACGCCCTAAACGTATACATGGTTCTTGAGATGGGTGGCCACTCGGTGCTGCTGGGATACAGAGATTGGAGCTAGTGGTTGGTAGCAACTAGTTATCGATGTCCTGAAAGTCATTGGTTAGATGGCCATACTACTAACTAGACGTCGCACACAGCACCTATCCCCGGGACCGACAACTTATGAGGTCTGCCGTACCATGAATAAGTTCGTGGGAT
seq00011   ACCGTGGCCATTTGCACCAATACTTCATATGATTTAAAGATTGATAGGTAAGCGCTCTCGGCCCCGAACGCATATCTGGGAATAAGTAAACAGCGAGGCTACTTTGGGAGCAAGGCATAATATAGACTTCCATCTAACCACTGCGCCATTTTTGGCGAAACCTGTTTCACCTTGCAGCAAGATGAGGGCGTTCCTGGCGAACCCGTTGCTACGTGCAAACTAGCATCAATACTGACGTTATCTGCCCCCTCCTTGCATGCCTAGTACATGCCGCCGGGGTAGAGAGACACGTTTAGAGGGCGGCGAGCAGGGGGGCCCCCAGGCTTTGCTTTCAGGGGACCCGAGGGCACGATACTATTCTGCATATTCCACGAGAGGACAAGCCCTAATGGATATCCCAGTATCTGCAGATTTTTGGCACGTAATGTTGGATCAGAGCGCTTCCGTTCACCACTCTTCCATGGGTACGCTAACACGGAGCGTGTAGCGTCAAGAGGACCGCGCTAGAGTGGCGTTGCCATGTCAGAAAGCCAGTCAAAGGGCGTCGAACAATATTACCAGTTAACCTAATGTTGATGAGTCAAGGAGTAACGACGTAAAGGTTCCCAGTCACCATCACAATCACTCGCACGTGATTGTGAAGCCTAACCCAAGCCAGCCCCATCTAGAACGGGATACATAAACAGTATGTACGTATGCCCTTTGAGTATGGAGGAGCGGTAGATGCATCACAGTAGCGTCTGGGGTTCCGAGGGGGACATCACCATATTCAAAAGTTGCCTGCATATTAGGGGTGGGTACAACAATTAAGCATTGTGTTCAGTTCGTTTTTTACCGAAACCACCAGTCGAAGAAAAGAAATTGGAGATTGTAATCTTTAACTGCATCAGTAGATATCCGTGACATGATTTGCGAGGTTACGATCTCTCCCTACAACACCGTAGAATTTAAACGCAAAACTTCTGGAGCTGGGGACTTTTTCATAAGACGAGACCATACTGAAAGAGAGCTCCATATTCGATAACCTCTCTGCCTGCGATTAGTAACACAGGGCTAGGCTCATGAGGCATATTAGCGCTAGCCATTGATACGTAGGTTCAATCCGGCAACCCCTTGGAATGTGAAGCTGCCAGGCACCCACGCGCCGCGCAGAAAATTTCAAGCTAGAGCCTTAATCTGTATTCGAAAGCCAGTACAAGGATACACGTCTCGAATACACGGAGCAAGTGATGCAGGGCTAACTCTCTGCATATTCGGGAGATATGAGAGGGAATTACTCCTCGAGACCGAGTGACCAGGGCACGCAATGGGATATTACATGGATCTACCTCGTCCACATCCACCTCAGCCCACTATTCGCCTGCGTGTAGCGACTACTAGAGGCACATGGTCACTGCACGTCTGCGAAGCTTTAACGTTGGTCATCCGTCTCCGGATAAGAGATGAATTCACCATTCCGTGGCGATGTCCGTTTGTCGCCGTGAGGAACACGGCAACTGAAAGAATTACTCAAATTTACTCGTCTTCACGAAATACCTTCCATGACGTCATCCTAGTTAAATTTTCTTCACATATGGGGAAATTCGAAGAACGACCTCACCAGTCTTGCTCTGGGTATACCCCCCACCAAGACGAGGCCCACGTAAATATAACTATGGTGATCGCGGCTGCACCGACAAGAATTTCACAGCTAATCGCCTCAGTTAGCATCCATTAGATTCGCGTTGTGCTCATGATAGCAACGACTTGCAGTTGGGGCAAGTTTTACCGTAACTATATGACAAATGCATACACCTACCGCTGGGGTCATACGCAGATTGGCGCACTAAATGGCTCTCAAGGGACTAGCCCAGCACAAAGCGGTCCTGGATTAGGCCTCCTCAGTTGCGTAGGTAACGCTCTGTCCAGGTATATGAACACTCGATCATAGGGCGGGATAGCGTCCGCAATGTGCCGCACGGATGCAAACCCTGTGGAACCTAATCCTGCTGAAAATTCTTACTACTATAATAGGTACTCGAGCTTCTAGACCCTTAACAAGCTCGCCTCGCCAGTCAACTGAAGGTCAAGACGCCCTAAACGTATACATGGTTCTTGAGATGGGTGGCCACTCGGTGCTGCTGGGATACAGAGATTGGAGCTAGTGGTTGGTAGCAACTAGTTATCGATGTCCTGAAAGTCATTGGTTAGATGGCCATACTACTAACTAGACGTCGCACACAGCACCTATCCCCGGGACCGACAACTTATGAGGTCTGCCGTACCATGAATAAGTTCGTGGGAT
seq00012   ACCGTGGCCATTTGCACCAATACTTCATATGATTTAAAGATTGATAGGTAAGCGCTCTCGGCCCCGAACGCATATCTGGGAATAAGTAAACAGCGAGGCTACTTTGGGAGCAAGGCATAATATAGACTTCCATCTAACCACTGCGCCATTTTTGGCGAAACCTGTTTCACCTTGCAGCAAGATGAGGGCGTTCCTGGCGAACCCGTTGCTACGTGTAAACTAGCATCAATACTGACGTTATCTGCCCCCTCCTTGCATGCCTAGTACATGCCGCCGGGGTAGAGAGACACGTTTAGAGGGCGGCGAGCAGGGGGGCCCCCAGGCTTTGCTTTCAGGGGACCCGAGGGCACGATACTATTCTGCATATTCCACGAGAGGACAAGCCCTAATGGATATCCCAGTATCTGCAGATTTTTGGCACGTAATGTTGGATCAGAGCGCTTCCGTTCACCACTCTTCCATGGGTACGCTAACACGGAGCGTGTAGCGTCAAGAGGACCGCGCTAGAGTGGCGTTGCCATGTCAGAAAGCCAGTCAAAGGGCGTCGAACAATATTACCAGTTAACCTAATGTTGATGAGTCAAGGAGTAACGACGTAAAGGTTCCCAGTCACCATCACAATCACTCGCACGTGATTGTGAAGCCTAACCCAAGCCAGCCCCATCTAGAACGGGATACATAAACAGTATGTACGTATGCCCTTTGAGTATGGAGGAGCGGTAGATGCATCACAGTAGCGTCTGGGGTTCCGAGGGGGACATCACCATATTCAAAAGTTGCCTGCATATTAGGGGTGGGTACACCAATTAAGCATTGTGTTCAGTTCGTTTTTTACCGAAACCACCAGTCGAAGAAAAGAAATTGGAGATTGTAATCTTTAACTGCATCAGTAGATATCCGTGACATGATTTGCGAGGTTACGATCTCTCCCTACAACACCGTAGAATTTAAACGCAAAACTTCTGGAGCTGGGGACTTTTTCATAAGACGAGACCATACTGAAAGAGAGCTCCATATTCGATAACCTCTCTGCCTGCGATTAGTAACACAGGGCTAGGCTCATGAGGCATATTAGCGCTAGCCATTGATACGTAGGTTCAATCCGGCAACCCCTTGGAATGTGAAGCTGCCAGGCACCCACGCGCCGCGCAGAAAATTTCAAGCTAGAGCCTTAATCTGTATTCGAAAGCCAGTACAAGGATACACGTCTCGAATACACGGAGCAAGTGATGCAGGGCTAACTCTCTGCATATTCGGGAGATATGAGAGGGAATTACTCCTCGAGACCGAGTGACCAGGGCACGCAATGGGATATTACATGGATCTACCTCGTCCACATCCACCTCAGCCCACTAATCGCCTGCGTGTAGCGACTACTAGAGGCACATGGTCACTGCACGTCTGCGAAGCTTTAACGTTGGTCATCCGTCTCCGGATAAGAGATGAATTCACCATTCCGTGGCGATGTCCGTTTGTCGCCGTGAGGAACACGGCAACTGAAAGAATTACTCAAATTTACTCGTCTTCACGAAATACCTTCCATGACGTCATCCTAGTTAAATTTTCTTCACATATGGGGAAATTCGAAGAACGACCTCACCAGTCTTGCTCTGGGTATACCCCCCACCAAGACGAGGCCCACGTAAATATAACTATGGTGATCGCGGCTGCACCGACAAGAATTTCACAGCTAATCGCCTCAGTTAGCATCCATTAGGTTCGCGTTGTGCTCATGATAGCAACGACTTGCAGTTGGGGCAAGTTTTACCGTAACTATATGACAAATGCATACACCTACCGCTGGGGTCATACGCAGATTGGCGCACTAAATGGCTCTCAAGGGACTAGCCCAGCACAAAGCGGTCCTGGATTAGGCCTCCTCAGTTGCGTAGGTAACGCTCTGTCCAGGTATATGAACACTCGATCATAGGGCGGGATAGCGTCCGCAATGTGCCGCACGGATGCAAACCCTGTGGAACCTAATCCTGCTGAAAATTCTTACTACTATAATAGGTACTCGAGCTTCTAGACCCTTAACAAGCTCGCCTCGCCAGTCAACTGAAGGTCAAGACGCCCTAAACGTATACATGGTTCTTGAGATGGGTGGCCACTCGGTGCTGCTGGGATACAGAGATTGGAGCTAGTGGTTGGTAGCAACTAGTTATCGATGTCCTGAAAGTCATTGGTTAGATGGCCATACTACTAACTAGACGTCGCACACAGCACCTATCCCCGGGACCGACAACTTATGAGGTCTGCCGTACCATGAATAAGTTCGTGGGAT
seq00013   ACCGTGGCCATTTGCACCAATACTTCATATGATTTAAAGATTGATAGGTAAGCGCTCTCGGCCCCGAACGCATATCTGGGAATAAGTAAACAGCGAGGCTACTTTGGGAGCAAGGCATAATATAGACTTCCATCTAACCACTGCGCCATTTTTGGCGAAACCTGTTTCACCTTGCAGCAAGATGAGGGCGTTCCTGGCGAACCCGTTGCTACGTGCAAACTAGCATCAATACTGACGTTATCTGCCCCCTCCTTGCATGCCTAGTACATGCCGCCGGGGTAGAGAGACACGTTTAGAGGGCGGCGAGCAGGGGGGCCCCCAGGCTTTGCTTTCAGGGGACCCGAGGGCACGATACTATTCTGCATATTCCACGAGAGGACAAGCCCTAATGGATATCCCAGTATCTGCAGATTTTTGGCACGTAATGTTGGATCAGAGCGCTTCCGTTCACCACTCTTCCATGGGTACGCTAACACGGAGCGTGTAGCGTCAAGAGGACCGCGCTAGAGTGGCGTTGCCATGTCAGAAAGCCAGTCAAAGGGCGTCGAACAATATTACCAGTTAACCTAATGTTGATGAGTCAAGGAGTAACGACGTAAAGGTTCCCAGTCACCATCACAATCACTCGCACGTGATTGTGAAGCCTAACCCAAGCCAGCCCCATCTAGAACGGGATACATAAACAGTATGTACGTATGCCCTTTGAGTATGGAGGAGCGGTAGATGCATCACAGTAGCGTCTGGGGTTCCGAGGGGGACATCACCATATTCAAAAGTTGCCTGCATATTAGGGGTGGGTACAACAATTAAGCATTGTGTTCAGTTCGTTTTTTACCGAAACCACCAGTCGAAGAAAAGAAATTGGAGATTGTAATCTTTAACTGCATCAGTAGATATCCGTGACATGATTTGCGAGGTTACGATCTCTCCCTACAACACCGTAGAATTTAAACGCAAAACTTCTGGAGCTGGGGACTTTTTCATAAGACGAGACCATACTGAAAGAGAGCTCCATATTCGATAACCTCTCTGCCTGCGATTAGTAACACAGGGCTAGGCTCATGAGGCATATTAGCGCTAGCCATTGATACGTAGGTTCAATCCGGCAACCCCTTGGAATGTGAAGCTGCCAGGCACCCACGCGCCGCGCAGAAAATTTCAAGCTAGAGCCTTAATCTGTATTCGAAAGCCAGTACAAGGATACACGTCTCGAATACACGGAGCAAGTGATGCAGGGCTAACTCTCTGCATATTCGGGAGATATGAGAGGGAATTACTCCTCGAGACCGAATGACCAGGGCACGCAATGGGATATTACATGGATCTACCTCGTCCACATCCACCTCAGCCCACTATTCGCCTGCGTGTAGCGACTACTAGAGGCACATGGTCACTGCACGTCTGCGAAGCTTTAACGTTGGTCATCCGTCTCCGGATAAGAGATGAATTCACCATTCCGTGGCGATGTCCGTTTGTCGCCGTGAGGAACACGGCAACTGAAAGAATTACTCAAATTTACTCGTCTTCACGAAATACCTTCCATGACGTCATCCTAGTTAAATTTTCTTCACATATGGGGAAATTCGAAGAACGACCTCACCAGTCTTGCTCTGGGTATACCCCCCACCAAGACGAGGCCCACGTAAATATAACTATGGTGATCGCGGCTGCACCGACAAGAATTTCACAGCTAATCGCCTCAGTTAGCATCCATTAGGTTCGCGTTGTGCTCATGATAGCAACGACTTGCAGTTGGGGCAAGTTTTACCGTAACTATATGACAAATGCATACACCTACCGCTGGGGTCATACGCAGATTGGCGCACTAAATGGCTCTCAAGGGACTAGCCCAGCACAAAGCGGTCCTGGATTAGGCCTCCTCAGTTGCGTAGGTAACGCTCTGTCCAGGTATATGAACACTCGATCATAGGGCGGGATAGCGTCCGCAATGTGCCGCACGGATGCAAACCCTGTGGAACCTAATCCTGCTGAAAATTCTTACTACTATAATAGGTACTCGAGCTTCTAGACCCTTAACAAGCTCGCCTCGCCAGTCAACTGAAGGTCAAGACGCCCTAAACGTATACATGGTTCTTGAGATGGGTGGCCACTCGGTGCTGCTGGGATACAGAGATTGGAGCTAGTGGTTGGTAGCAACTAGTTATCGATGTCCTGAAAGTCATTGGTTAGATGGCCATACTACTAACTAGACGTCGCACACAGCACCTATCCCCGGGACCGACAACTTATGAGGTCTGCCGTACCATGAATAAGTTCGTGGGAT
seq00014   ACCGTGGCCATTTGCACCAATACTTCATATGATTTAAAGATTGATAGGTAAGCGCTCTCGGCCCCGAACGCATATCTGGGAATAAGTAAACAGCGAGGCTACTTTGGGAGCAAGGCATAATATAGACTTCCATCTAACCACTGCGCCATTTTTGGCGAAACCTGTTTCACCTTGCAGCAAGATGAGGGCGTTCCTGGCGAACCCGTTGCTACGTGCAAACTAGCATCAATACTGACGTTATCTGCCCCCTCCTTGCATGCCTAGTACATGCCGCCGGGGTAGAGAGACACGTTTAGAGGGCGGCGAGCAGGGGGGCCCCCAGGCTTTGCTTTCAGGGGACCCGAGGGCACGATACTATTCTGCATATTCCACGAGAGGACAAGCCCTAATGGATATCCCAGTATCTGCAGATTTTTGGCACGTAATGTTGGATCAGAGCGCTTCCGTTCACCACTCTTCCATGGGTACGCTAACACGGAGCGTGTAGCGTCAAGAGGACCGCGCTAGAGTGGCGTTGCCATGTCAGAAAGCCAGTCAAAGGGCGTCGAACAATATTACCAGTTAACCTAATGTTGATGAGTCAAGGAGTAACGACGTAAAGGTTCCCAGTCACCATCACAATCACTCGCACGTGATTGTGAAGCCTAACCCAAGCCAGCCCCATCTAGAACGGGATACATAAACAGTATGTACGTATGCCCTTTGAGTATGGAGGAGCGGTAGATGCATCACAGTAGCGTCTGGGGTTCCGAGGGGGACATCACCATATTCAAAAGTTGCCTGCATATTAGGGGTGGGTACAACAATTAAGCATTGTGTTCAGTTCGTTTTTTACCGAAACCACCAGTCGAAGAAAAGAAATTGGAGATTGTAATCTTTAACTGCATCAGTAGATATCCGTGACATGATTTGCGAGGTTACGATCTCTCCCTACAACACCGTAGAATTTAAACGCAAAACTTCTGGAGCTGGGGACTTTTTCATAAGACGAGACCATACTGAAAGAGAGCTCCATATTCGATAACCTCTCTGCCTGCGATTAGTAACACAGGGCTAGGCTCATGAGGCATATTAGCGCTAGCCATTGATACGTAGGTTCAATCCGGCAACCCCTTGGAATGTGAAGCTGCCAGGCACCCACGCGCCGCGCAGAAAATTTCAAGCTAGAGCCTTAATCTGTATTCGAAAGCCAGTACAAGGATACACGTCTCGAATACACGGAGCAAGTGATGCAGGGCTAACTCTCTGCATATTCGGGAGATATGAGAGGGAATTACTCCTCGAGACCGAATGACCAGGGCACGCAATGGGATATTACATGGATCTACCTCGTCCACATCCACCTCAGCCCACTATTCGCCTGCGTGTAGCGACTACTAGAGGCACATGGTCACTGCACGTCTGCGAAGCTTTAACGTTGGTCATCCGTCTCCGGATAAGAGATGAATTCACCATTCCGTGGCGATGTCCGTTTGTCGCCGTGAGGAACACGGCAACTGAAAGAATTACTCAAATTTACTCGTCTTCACGAAATACCTTCCATGACGTCATCCTAGTTAAATTTTCTTCACATATGGGGAAATTCGAAGAACGACCTCACCAGTCTTGCTCTGGGTATACCCCCCACCAAGACGAGGCCCACGTAAATATAACTATGGTGATCGCGGCTGCACCGACAAGAATTTCACAGCTAATCGCCTCAGTTAGCATCCATTAGGTTCGCGTTGTGCTCATGATAGCAACGACTTGCAGTTGGGGCAAGTTTTACCGTAACTATATGACAAATGCATACACCTACCGCTGGGGTCATACGCAGATTGGCGCACTAAATGGCTCTCAAGGGACTAGCCCAGCACAAAGCGGTCCTGGATTAGGCCTCCTCAGTTGCGTAGGTAACGCTCTGTCCAGGTATATGAACACTCGATCATAGGGCGGGATAGCGTCCGCAATGTGCCGCACGGATGCAAACCCTGTGGAACCTAATCCTGCTGAAAATTCTTACTACTATAATAGGTACTCGAGCTTCTAGACCCTTAACAAGCTCGCCTCGCCAGTCAACTGAAGGTCAAGACGCCCTAAACGTATACATGGTTCTTGAGATGGGTGGCCACTCGGTGCTGCTGGGATACAGAGATTGGAGCTAGTGGTTGGTAGCAACTAGTTATCGATGTCCTGAAAGTCATTGGTTAGATGGCCATACTACTAACTAGACGTCGCACACAGCACCTATCCCCGGGACCGACAACTTATGAGGTCTGCCGTACCATGAATAAGTTCGTGGGAT
seq00015   ACCGTGGCCATTTGCACCAATACTTCATATGATTTAAAGATTGATAGGTAAGCGCTCTCGGCCCCGAACGCATATCTGGGAATAAGTAAACAGCGAGGCTACTTTGGGAGCAAGGCATAATATAGACTTCCATCTAACCACTGCGCCATTTTTGGCGAAACCTGTTTCACCTTGCAGCAAGATGAGGGCGTTCCTGGCGAACCCGTTGCTACGTGTAAACTAGCATCAATACTGACGTTATCTGCCCCCTCCTTGCATGCCTAGTACATGCCGCCGGGGTAGAGAGACACGTTTAGAGGGCGGCGAGCAGGGGGGCCCCCAGGCTTTGCTTTCAGGGGACCCGAGGGCACGATACTATTCTGCATATTCCACGAGAGGACAAGCCCTAATGGATATCCCAGTATCTGCAGATTTTTGGCACGTAATGTTGGATCAGAGCGCTTCCGTTCACCACTCTTCCATGGGTACGCTAACACGGAGCGTGTAGCGTCAAGAGGACCGCGCTAGAGTGGCGTTGCCATGTCAGAAAGCCAGTCAAAGGGCGTCGAACAATATTACCAGTTAACCTAATGTTGATGAGTCAAGGAGTAACGACGTAAAGGTTCCCAGTCACCATCACAATCACTCGCACGTGATTGTGAAGCCTAACCCAAGCCAGCCCCATCTAGAACGGGATACATAAACAGTATGTACGTATGCCCTTTGAGTATGGAGGAGCGGTAGATGCATCACAGTAGCGTCTGGGGTTCCGAGGGGGACATCACCATATTCAAAAGTTGCCTGCATATTAGGGGTGGGTACACCAATTAAGCATTGTGTTCAGTTCGTTTTTTACCGAAACCACCAGTCGAAGAAAAGAAATTGGAGATTGTAATCTTTAACTGCATCAGTAGATATCCGTGACATGATTTGCGAGGTTACGATCTCTCCCTACAACACCGTAGAATTTAAACGCAAAACTTCTGGAGCTGGGGACTTTTTCATAAGACGAGACCATACTGAAAGAGAGCTCCATATTCGATAACCTCTCTGCCTGCGATTAGTAACACAGGGCTAGGCTCATGAGGCATATTAGCGCTAGCCATTGATACGTAGGTTCAATCCGGCAACCCCTTGGAATGTGAAGCTGCCAGGCACCCACGCGCCGCGCAGAAAATTTCAAGCTAGAGCCTTAATCTGTATTCGAAAGCCAGTACAAGGATACACGTCTCGAATACACGGAGCAAGTGATGCAGGGCTAACTCTCTGCATATTCGGGAGATATGAGAGGGAATTACTCCTCGAGACCGAGTGACCAGGGCACGCAATGGGATATTACATGGATCTACCTCGTCCACATCCACCTCAGCCCACTAATCGCCTGCGTGTAGCGACTACTAGAGGCACATGGTCACTGCACGTCTGCGAAGCTTTAACGTTGGTCATCCGTCTCCGGATAAGAGATGAATTCACCATTCCGTGGCGATGTCCGTTTGTCGCCGTGAGGAACACGGCAACTGAAAGAATTACTCAAATTTACTCGTCTTCACGAAATACCTTCCATGACGTCATCCTAGTTAAATTTTCTTCACATATGGGGAAATTCGAAGAACGACCTCACCAGTCTTGCTCTGGGTATACCCCCCACCAAGACGAGGCCCACGTAAATATAACTATGGTGATCGCGGCTGCACCGACAAGAATTTCACAGCTAATCGCCTCAGTTAGCATCCATTAGGTTCGCGTTGTGCTCATGATAGCAACGACTTGCAGTTGGGGCAAGTTTTACCGTAACTATATGACAAATGCATACACCTACCGCTGGGGTCATACGCAGATTGGCGCACTAAATGGCTCTCAAGGGACTAGCCCAGCACAAAGCGGTCCTGGATTAGGCCTCCTCAGTTGCGTAGGTAACGCTCTGTCCAGGTATATGAACACTCGATCATAGGGCGGGATAGCGTCCGCAATGTGCCGCACGGATGCAAACCCTGTGGAACCTAATCCTGCTGAAAATTCTTACTACTATAATAGGTACTCGAGCTTCTAGACCCTTAACAAGCTCGCCTCGCCAGTCAACTGAAGGTCAAGACGCCCTAAACGTATACATGGTTCTTGAGATGGGTGGCCACTCGGTGCTGCTGGGATACAGAGATTGGAGCTAGTGGTTGGTAGCAACTAGTTATCGATGTCCTGAAAGTCATTGGTTAGATGGCCATACTACTAACTAGACGTCGCACACAGCACCTATCCCCGGGACCGACAACTTATGAGGTCTGCCGTACCATGAATAAGTTCGTGGGAT
seq00016   ACCGTGGCCATTTGCACCAATACTTCATATGATTTAAAGATTGATAGGTAAGCGCTCTCGGCCCCGAACGCATATCTGGGAATAAGTAAACAGCGAGGCTACTTTGGGAGCAAGGCATAATATAGACTTCCATCTAACCACTGCGCCATTTTTGGCGAAACCTGTTTCACCTTGCAGCAAGATGAGGGCGTTCCTGGCGAACCCGTTGCTACGTGCAAACTAGCATCAATACTGACGTTATCTGCCCCCTCCTTGCATGCCTAGTACATGCCGCCGGGGTAGAGAGACACGTTTAGAGGGCGGCGAGCAGGGGGGCCCCCAGGCTTTGCTTTCAGGGGACCCGAGGGCACGATACTATTCTGCATATTCCACGAGAGGACAAGCCCTAATGGATATCCCAGTATCTGCAGATTTTTGGCACGTAATGTTGGATCAGAGCGCTTCCGTTCACCACTCTTCCATGGGTACGCTAACACGGAGCGTGTAGCGTCAAGAGGACCGCGCTAGAGTGGCGTTGCCATGTCAGAAAGCCAGTCAAAGGGCGTCGAACAATATTACCAGTTAACCTAATGTTGATGAGTCAAGGAGTAACGACGTAAAGGTTCCCAGTCACCATCACAATCACTCGCACGTGATTGTGAAGCCTAACCCAAGCCAGCCCCATCTAGAACGGGATACATAAACAGTATGTACGTATGCCCTTTGAGTATGGAGGAGCGGTAGATGCATCACAGTAGCGTCTGGGGTTCCGAGGGGGACATCACCATATTCAAAAGTTGCCTGCATATTAGGGGTGGGTACAACAATTAAGCATTGTGTTCAGTTCGTTTTTTACCGAAACCACCAGTCGAAGAAAAGAAATTGGAGATTGTAATCTTTAACTGCATCAGTAGATATCCGTGACATGATTTGCGAGGTTACGATCTCTCCCTACAACACCGTAGAATTTAAACGCAAAACTTCTGGAGCTGGGGACTTTTTCATAAGACGAGACCATACTGAAAGAGAGCTCCATATTCGATAACCTCTCTGCCTGCGATTAGTAACACAGGGCTAGGCTCATGAGGCATATTAGCGCTAGCCATTGATACGTAGGTTCAATCCGGCAACCCCTTGGAATGTGAAGCTGCCAGGCACCCACGCGCCGCGCAGAAAATTTCAAGCTAGAGCCTTAATCTGTATTCGAAAGCCAGTACAAGGATACACGTCTCGAATACACGGAGCAAGTGATGCAGGGCTAACTCTCTGCATATTCGGGAGATATGAGAGGGAATTACTCCTCGAGACCGAGTGACCAGGGCACGCAATGGGATATTACATGGATCTACCTCGTCCACATCCACCTCAGCCCACTATTCGCCTGCGTGTAGCGACTACTAGAGGCACATGGTCACTGCACGTCTGCGAAGCTTTAACGTTGGTCATCCGTCTCCGGATAAGAGATGAATTCACCATTCCGTGGCGATGTCCGTTTGTCGCCGTGAGGAACACGGCAACTGAAAGAATTACTCAAATTTACTCGTCTTCACGAAATACCTTCCATGACGTCATCCTAGTTAAATTTTCTTCACATATGGGGAAATTCGAAGAACGACCTCACCAGTCTTGCTCTGGGTATACCCCCCACCAAGACGAGGCCCACGTAAATATAACTATGGTGATCGCGGCTGCACCGACAAGAATTTCACAGCTAATCGCCTCAGTTAGCATGCATTAGGTTCGCGTTGTGCTCATGATAGCAACGACTTGCAGTTGGGGCAAGTTTTACCGTAACTATATGACAAATGCATACACCTACCGCTGGGGTCATACGCAGATTGGCGCACTAAATGGCTCTCAAGGGACTAGCCCAGCACAAAGCGGTCCTGGATTAGGCCTCCTCAGTTGCGTAGGTAACGCTCTGTCCAGGTATATGAACACTCGATCATAGGGCGGGATAGCGTCCGCAATGTGCCGCACGGATGCAAACCCTGTGGAACCTAATCCTGCTGAAAATTCTTACTACTATAATAGGTACTCGAGCTTCTAGACCCTTAACAAGCTCGCCTCGCCAGTCAACTGAAGGTCAAGACGCCCTAAACGTATACATGGTTCTTGAGATGGGTGGCCACTCGGTGCTGCTGGGATACAGAGATTGGAGCTAGTGGTTGGTAGCAACTAGTTATCGATGTCCTGAAAGTCATTGGTTAGATGGCCATACTACTAACTAGACGTCGCACACAGCACCTATCCCCGGGACCGACAACTTATGAGGTCTGCCGTACCATGAATAAGTTCGTGGGAT
seq00017   ACCGTGGCCATTTGCACCAATACTTCATATGATTTAAAGATTGATAGGTAAGCGCTCTCGGCCCCGAACGCATATCTGGGAATAAGTAAACAGCGAGGCTACTTTGGGAGCAAGGCATAATATAGACTTCCATCTAACCACTGCGCCATTTTTGGCGAAACCTGTTTCACCTTGCAGCAAGATGAGGGCGTTCCTGGCGAACCCGTTGCTACGTGCAAACTAGCATCAATACTGACGTTATCTGCCCCCTCCTTGCATGCCTAGTACATGCCGCCGGGGTAGAGAGACACGTTTAGAGGGCGGCGAGCAGGGGGGCCCCCAGGCTTTGCTTTCAGGGGACCCGAGGGCACGATACTATTCTGCATATTCCACGAGAGGACAAGCCCTAATGGATATCCCAGTATCTGCAGATTTTTGGCACGTAATGTTGGATCAGAGCGCTTCCGTTCACCACTCTTCCATGGGTACGCTAACACGGAGCGTGTAGCGTCAAGAGGACCGCGCTAGAGTGGCGTTGCCATGTCAGAAAGCCAGTCAAAGGGCGTCGAACAATATTACCAGTTAACCTAATGTTGATGAGTCAAGGAGTAACGACGTAAAGGTTCCCAGTCACCATCACAATCACTCGCACGTGATTGTGAAGCCTAACCCAAGCCAGCCCCATCTAGAACGGGATACATAAACAGTATGTACGTATGCCCTTTGAGTATGGAGGAGCGGTAGATGCATCACAGTAGCGTCTGGGGTTCCGAGGGGGACATCACCATATTCAAAAGTTGCCTGCATATTAGGGGTGGGTACAACAATTAAGCATTGTGTTCAGTTCGTTTTTTACCGAAACCACCAGTCGAAGAAAAGAAATTGGAGATTGTAATCTTTAACTGCATCAGTAGATATCCGTGACATGATTTGCGAGGTTACGATCTCTCCCTACAACACCGTAGAATTTAAACGCAAAACTTCTGGAGCTGGGGACTTTTTCATAAGACGAGACCATACTGAAAGAGAGCTCCATATTCGATAACCTCTCTGCCTGCGATTAGTAACACAGGGCTAGGCTCATGAGGCATATTAGCGCTAGCCATTGATACGTAGGTTCAATCCGGCAACCCCTTGGAATGTGAAGCTGCCAGGCACCCACGCGCCGCGCAGAAAATTTCAAGCTAGAGCCTTAATCTGTATTCGAAAGCCAGTACAAGGATACACGTCTCGAATACACGGAGCAAGTGATGCAGGGCTAACTCTCTGCATATTCGGGAGATATGAGAGGGAATTACTCCTCGAGACCGAATGACCAGGGCACGCAATGGGATATTACATGGATCTACCTCGTCCACATCCACCTCAGCCCACTATTCGCCTGCGTGTAGCGACTACTAGAGGCACATGGTCACTGCACGTCTGCGAAGCTTTAACGTTGGTCATCCGTCTCCGGATAAGAGATGAATTCACCATTCCGTGGCGATGTCCGTTTGTCGCCGTGAGGAACACGGCAACTGAAAGAATTACTCAAATTTACTCGTCTTCACGAAATACCTTCCATGACGTCATCCTAGTTAAATTTTCTTCACATATGGGGAAATTCGAAGAACGACCTCACCAGTCTTGCTCTGGGTATACCCCCCACCAAGACGAGGCCCACGTAAATATAACTATGGTGATCGCGGCTGCACCGACAAGAATTTCACAGCTAATCGCCTCAGTTAGCATCCATTAGGTTCGCGTTGTGCTCATGATAGCAACGACTTGCAGTTGGGGCAAGTTTTACCGTAACTATATGACAAATGCATACACCTACCGCTGGGGTCATACGCAGATTGGCGCACTAAATGGCTCTCAAGGGACTAGCCCAGCACAAAGCGGTCCTGGATTAGGCCTCCTCAGTTGCGTAGGTAACGCTCTGTCCAGGTATATGAACACTCGATCATAGGGCGGGATAGCGTCCGCAATGTGCCGCACGGATGCAAACCCTGTGGAACCTAATCCTGCTGAAAATTCTTACTACTATAATAGGTACTCGAGCTTCTAGACCCTTAACAAGCTCGCCTCGCCAGTCAACTGAAGGTCAAGACGCCCTAAACGTATACATGGTTCTTGAGATGGGTGGCCACTCGGTGCTGCTGGGATACAGAGATTGGAGCTAGTGGTTGGTAGCAACTAGTTATCGATGTCCTGAAAGTCATTGGTTAGATGGCCATACTACTAACTAGACGTCGCACACAGCACCTATCCCCGGGACCGACAACTTATGAGGTCTGCCGTACCATGAATAAGTTCGTGGGAT
seq00018   ACCGTGGCCATTTGCACCAATACTTCATATGATTTAAAGATTGATAGGTAAGCGCTCTCGGCCCCGAACGCATATCTGGGAATAAGTAAACAGCGAGGCTACTTTGGGAGCAAGGCATAATATAGACTTCCATCTAACCACTGCGCCATTTTTGGCGAAACCTGTTTCACCTTGCAGCAAGATGAGGGCGTTCCTGGCGAACCCGTTGCTACGTGCAAACTAGCATCAATACTGACGTTATCTGCCCCCTCCTTGCATGCCTAGTACATGCCGCCGGGGTAGAGAGACACGTTTAGAGGGCGGCGAGCAGGGGGGCCCCCAGGCTTTGCTTTCAGGGGACCCGAGGGCACGATACTATTCTGCATATTCCACGAGAGGACAAGCCCTAATGGATATCCCAGTATCTGCAGATTTTTGGCACGTAATGTTGGATCAGAGCGCTTCCGTTCACCACTCTTCCATGGGTACGCTAACACGGAGCGTGTAGCGTCAAGAGGACCGCGCTAGAGTGGCGTTGCCATGTCAGAAAGCCAGTCAAAGGGCGTCGAACAATATTACCAGTTAACCTAATGTTGATGAGTCAAGGAGTAACGACGTAAAGGTTCCCAGTCACCATCACAATCACTCGCACGTGATTGTGAAGCCTAACCCAAGCCAGCCCCATCTAGAACGGGATACATAAACAGTATGTACGTATGCCCTTTGAGTATGGAGGAGCGGTAGATGCATCACAGTAGCGTCTGGGGTTCCGAGGGGGACATCACCATATTCAAAAGTTGCCTGCATATTAGGGGTGGGTACAACAATTAAGCATTGTGTTCAGTTCGTTTTTTACCGAAACCACCAGTCGAAGAAAAGAAATTGGAGATTGTAATCTTTAACTGCATCAGTAGATATCCGTGACATGATTTGCGAGGTTACGATCTCTCCCTACAACACCGTAGAATTTAAACGCAAAACTTCTGGAGCTGGGGACTTTTTCATAAGACGAGACCATACTGAAAGAGAGCTCCATATTCGATAACCTCTCTGCCTGCGATTAGTAACACAGGGCTAGGCTCATGAGGCATATTAGCGCTAGCCATTGATACGTAGGTTCAATCCGGCAACCCCTTGGAATGTGAAGCTGCCAGGCACCCACGCGCCGCGCAGAAAATTTCAAGCTAGAGCCTTAATCTGTATTCGAAAGCCAGTACAAGGATACACGTCTCGAATACACGGAGCAAGTGATGCAGGGCTAACTCTCTGCATATTCGGGAGATATGAGAGGGAATTACTCCTCGAGACCGAGTGACCAGGGCACGCAATGGGATATTACATGGATCTACCTCGTCCACATCCACCTCAGCCCACTATTCGCCTGCGTGTAGCGACTACTAGAGGCACATGGTCACTGCACGTCTGCGAAGCTTTAACGTTGGTCATCCGTCTCCGGATAAGAGATGAATTCACCATTCCGTGGCGATGTCCGTTTGTCGCCGTGAGGAACACGGCAACTGAAAGAATTACTCAAATTTACTCGTCTTCACGAAATACCTTCCATGACGTCATCCTAGTTAAATTTTCTTCACATATGGGGAAATTCGAAGAACGACCTCACCAGTCTTGCTCTGGGTATACCCCCCACCAAGACGAGGCCCACGTAAATATAACTATGGTGATCGCGGCTGCACCGACAAGAATTTCACAGCTAATCGCCTCAGTTAGCATCCATTAGGTTCGCGTTGTGCTCATGATAGCAACGACTTGCAGTTGGGGCAAGTTTTACCGTAACTATATGACAAATGCATACACCTACCGCTGGGGTCATACGCAGATTGGCGCACTAAATGGCTCTCAAGGGACTAGCCCAGCACAAAGCGGTCCTGGATTAGGCCTCCTCAGTTGCGTAGGTAACGCTCTGTCCAGGTATATGAACACTCGATCATAGGGCGGGATAGCGTCCGCAATGTGCCGCACGGATGCAAACCCTGTGGAACCTAATCCTGCTGAAAATTCTTACTACTATAATAGGTACTCGAGCTTCTAGACCCTTAACAAGCTCGCCTCGCCAGTCAACTGAAGGTCAAGACGCCCTAAACGTATACATGGTTCTTGAGATGGGTGGCCACTCGGTGCTGCTGGGATACAGAGATTGGAGCTAGTGGTTGGTAGCAACTAGTTATCGATGTCCTGAAAGTCATTGGTTAGATGGCCATACTACTAACTAGACGTCGCACACAGCACCTATCCCCGGGACCGACAACTTATGAGGTCTGCCGTACCATGAATAAGTTCGTGGGAT
seq00019   ACCGTGGCCATTTGCACCAATACTTCATATGATTTAAAGATTGATAGGTAAGCGCTCTCGGCCCCGAACGCATATCTGGGAATAAGTAAACAGCGAGGCTACTTTGGGAGCAAGGCATAATATAGACTTCCATCTAACCACTGCGCCATTTTTGGCGAAACCTGTTTCACCTTGCAGCAAGATGAGGGCGTTCCTGGCGAACCCGTTGCTACGTGCAAACTAGCATCAATACTGACGTTATCTGCCCCCTCCTTGCATGCCTAGTACATGCCGCCGGGGTAGAGAGACACGTTTAGAGGGCGGCGAGCAGGGGGGCCCCCAGGCTTTGCTTTCAGGGGACCCGAGGGCACGATACTATTCTGCATATTCCACGAGAGGACAAGCCCTAATGGATATCCCAGTATCTGCAGATTTTTGGCACGTAATGTTGGATCAGAGCGCTTCCGTTCACCACTCTTCCATGGGTACGCTAACACGGAGCGTGTAGCGTCAAGAGGACCGCGCTAGAGTGGCGTTGCCATGTCAGAAAGCCAGTCAAAGGGCGTCGAACAATATTACCAGTTAACCTAATGTTGATGAGTCAAGGAGTAACGACGTAAAGGTTCCCAGTCACCATCACAATCACTCGCACGTGATTGTGAAGCCTAACCCAAGCCAGCCCCATCTAGAACGGGATACATAAACAGTATGTACGTATGCCCTTTGAGTATGGAGGAGCGGTAGATGCATCACAGTAGCGTCTGGGGTTCCGAGGGGGACATCACCATATTCAAAAGTTGCCTGCATATTAGGGGTGGGTACAACAATTAAGCATTGTGTTCAGTTCGTTTTTTACCGAAACCACCAGTCGAAGAAAAGAAATTGGAGATTGTAATCTTTAACTGCATCAGTAGATATCCGTGACATGATTTGCGAGGTTACGATCTCTCCCTACAACACCGTAGAATTTAAACGCAAAACTTCTGGAGCTGGGGACTTTTTCATAAGACGAGACCATACTGAAAGAGAGCTCCATATTCGATAACCTCTCTGCCTGCGATTAGTAACACAGGGCTAGGCTCATGAGGCATATTAGCGCTAGCCATTGATACGTAGGTTCAATCCGGCAACCCCTTGGAATGTGAAGCTGCCAGGCACCCACGCGCCGCGCAGAAAATTTCAAGCTAGAGCCTTAATCTGTATTCGAAAGCCAGTACAAGGATACACGTCTCGAATACACGGAGCAAGTGATGCAGGGCTAACTCTCTGCATATTCGGGAGATATGAGAGGGAATTACTCCTCGAGACCGAGTGACCAGGGCACGCAATGGGATATTACATGGATCTACCTCGTCCACATCCACCTCAGCCCACTATTCGCCTGCGTGTAGCGACTACTAGAGGCACATGGTCACTGCACGTCTGCGAAGCTTTAACGTTGGTCATCCGTCTCCGGATAAGAGATGAATTCACCATTCCGTGGAGATGTCCGTTTGTCGCCGTGAGGAACACGGCAACTGAAAGAATTACTCAAATTTACTCGTCTTCACGAAATACCTTCCATGACGTCATCCTAGTTAAATTTTCTTCACATATGGGGAAATTCGAAGAACGACCTCACCAGTCTTGCTCTGGGTATACCCCCCACCAAGACGAGGCCCACGTAAATATAACTATGGTGATCGCGGCTGCACCGACAAGAATTTCACAGCTAATCGCCTCAGTTAGCATCCATTAGGTTCGCGTTGTGCTCATGATAGCAACGACTTGCAGTTGGGGCAAGTTTTACCGTAACTATATGACAAATGCATACACCTACCGCTGGGGTCATACGCAGATTGGCGCACTAAATGGCTCTCAAGGGACTAGCCCAGCACAAAGCGGTCCTGGATTAGGCCTCCTCAGTTGCGTAGGTAACGCTCTGTCCAGGTATATGAACACTCGATCATAGGGCGGGATAGCGTCCGCAATGTGCCGCACGGATGCAAACCCTGTGGAACCTAATCCTGCTGAAAATTCTTACTACTATAATAGGTACTCGAGCTTCTAGACCCTTAACAAGCTCGCCTCGCCAGTCAACTGAAGGTCAAGACGCCCTAAACGTATACATGGTTCTTGAGATGGGTGGCCACTCGGTGCTGCTGGGATACAGAGATTGGAGCTAGTGGTTGGTAGCAACTAGTTATCGATGTCCTGAAAGTCATTGGTTAGATGGCCATACTACTAACTAGACGTCGCACACAGCACCTATCCCCGGGACCGACAACTTATGAGGTCTGCCGTACCATGAATAAGTTCGTGGGAT
seq00020   ACCGTGGCCATTTGCACCAATACTTCATATGATTTAAAGATTGATAGGTAAGCGCTCTCGGCCCCGAACGCATATCTGGGAATAAGTAAACAGCGAGGCTACTTTGGGAGCAAGGCATAATATAGACTTCCATCTAACCACTGCGCCATTTTTGGCGAAACCTGTTTCACCTTGCAGCAAGATGAGGGCGTTCCTGGCGAACCCGTTGCTACGTGCAAACTAGCATCAATACTGACGTTATCTGCCCCCTCCTTGCATGCCTAGTACATGCCGCCGGGGTAGAGAGACACGTTTAGAGGGCGGCGAGCAGGGGGGCCCCCAGGCTTTGCTTTCAGGGGACCCGAGGGCACGATACTATTCTGCATATTCCACGAGAGGACAAGCCCTAATGGATATCCCAGTATCTGCAGATTTTTGGCACGTAATGTTGGATCAGAGCGCTTCCGTTCACCACTCTTCCATGGGTACGCTAACACGGAGCGTGTAGCGTCAAGAGGACCGCGCTAGAGTGGCGTTGCCATGTCAGAAAGCCAGTCAAAGGGCGTCGAACAATATTACCAGTTAACCTAATGTTGATGAGTCAAGGAGTAACGACGTAAAGGTTCCCAGTCACCATCACAATCACTCGCACGTGATTGTGAAGCCTAACCCAAGCCAGCCCCATCTAGAACGGGATACATAAACAGTATGTACGTATGCCCTTTGAGTATGGAGGAGCGGTAGATGCATCACAGTAGCGTCTGGGGTTCCGAGGGGGACATCACCATATTCAAAAGTTGCCTGCATATTAGGGGTGGGTACAACAATTAAGCATTGTGTTCAGTTCGTTTTTTACCGAAACCACCAGTCGAAGAAAAGAAATTGGAGATTGTAATCTTTAACTGCATCAGTAGATATCCGTGACATGATTTGCGAGGTTACGATCTCTCCCTACAACACCGTAGAATTTAAACGCAAAACTTCTGGAGCTGGGGACTTTTTCATAAGACGAGACCATACTGAAAGAGAGCTCCATATTCGATAACCTCTCTGCCTGCGATTAGTAACACAGGGCTAGGCTCATGAGGCATATTAGCGCTAGCCATTGATACGTAGGTTCAATCCGGCAACCCCTTGGAATGTGAAGCTGCCAGGCACCCACGCGCCGCGCAGAAAATTTCAAGCTAGAGCCTTAATCTGTATTCGAAAGCCAGTACAAGGATACACGTCTCGAATACACGGAGCAAGTGATGCAGGGCTAACTCTCTGCATATTCGGGAGATATGAGAGGGAATTACTCCTCGAGACCGAGTGACCAGGGCACGCAATGGGATATTACATGGATCTACCTCGTCCACATCCACCTCAGCCCACTATTCGCCTGCGTGTAGCGACTACTAGAGGCACATGGTCACTGCACGTCTGCGAAGCTTTAACGTTGGTCATCCGTCTCCGGATAAGAGATGAATTCACCATTCCGTGGCGATGTCCGTTTGTCGCCGTGAGGAACACGGCAACTGAAAGAATTACTCAAATTTACTCGTCTTCACGAAATACCTTCCATGACGTCATCCTAGTTAAATTTTCTTCACATATGGGGAAATTCGAAGAACGACCTCACCAGTCTTGCTCTGGGTATACCCCCCACCAAGACGAGGCCCACGTAAATATAACTATGGTGATCGCGGCTGCACCGACAAGAATTTCACAGCTAATCGCCTCAGTTAGCATGCATTAGGTTCGCGTTGTGCTCATGATAGCAACGACTTGCAGTTGGGGCAAGTTTTACCGTAACTATATGACAAATGCATACACCTACCGCTGGGGTCATACGCAGATTGGCGCACTAAATGGCTCTCAAGGGACTAGCCCAGCACAAAGCGGTCCTGGATTAGGCCTCCTCAGTTGCGTAGGTAACGCTCTGTCCAGGTATATGAACACTCGATCATAGGGCGGGATAGCGTCCGCAATGTGCCGCACGGATGCAAACCCTGTGGAACCTAATCCTGCTGAAAATTCTTACTACTATAATAGGTACTCGAGCTTCTAGACCCTTAACAAGCTCGCCTCGCCAGTCAACTGAAGGTCAAGACGCCCTAAACGTATACATGGTTCTTGAGATGGGTGGCCACTCGGTGCTGCTGGGATACAGAGATTGGAGCTAGTGGTTGGTAGCAACTAGTTATCGATGTCCTGAAAGTCATTGGTTAGATGGCCATACTACTAACTAGACGTCGCACACAGCACCTATCCCCGGGACCGACAACTTATGAGGTCTGCCGTACCATGAATAAGTTCGTGGGAT
seq00021   ACCGTGGCCATTTGCACCAATACTTCATATGATTTAAAGATTGATAGGTAAGCGCTCTCGGCCCCGAACGCATATCTGGGAATAAGTAAACAGCGAGGCTACTTTGGGAGCAAGGCATAATATAGACTTCCATCTAACCACTGCGCCATTTTTGGCGAAACCTGTTTCACCTTGCAGCAAGATGAGGGCGTTCCTGGCGAACCCGTTGCTACGTGCAAACTAGCATCAATACTGACGTTATCTGCCCCCTCCTTGCATGCCTAGTACATGCCGCCGGGGTAGAGAGACACGTTTAGAGGGCGGCGAGCAGGGGGGCCCCCAGGCTTTGCTTTCAGGGGACCCGAGGGCACGATACTATTCTGCATATTCCACGAGAGGACAAGCCCTAATGGATATCCCAGTATCTGCAGATTTTTGGCACGTAATGTTGGATCAGAGCGCTTCCGTTCACCACTCTTCCATGGGTACGCTAACACGGAGCGTGTAGCGTCAAGAGGACCGCGCTAGAGTGGCGTTGCCATGTCAGAAAGCCAGTCAAAGGGCGTCGAACAATATTACCAGTTAACCTAATGTTGATGAGTCAAGGAGTAACGACGTAAAGGTTCCCAGTCACCATCACAATCACTCGCACGTGATTGTGAAGCCTAACCCAAGCCAGCCCCATCTAGAACGGGATACATAAACAGTATGTACGTATGCCCTTTGAGTATGGAGGAGCGGTAGATGCATCACAGTAGCGTCTGGGGTTCCGAGGGGGACATCACCATATTCAAAAGTTGCCTGCATATTAGGGGTGGGTACAACAATTAAGCATTGTGTTCAGTTCGTTTTTTACCGAAACCACCAGTCGAAGAAAAGAAATTGGAGATTGTAATCTTTAACTGCATCAGTAGATATCCGTGACATGATTTGCGAGGTTACGATCTCTCCCTACAACACCGTAGAATTTAAACGCAAAACTTCTGGAGCTGGGGACTTTTTCATAAGACGAGACCATACTGAAAGAGAGCTCCATATTCGATAACCTCTCTGCCTGCGATTAGTAACACAGGGCTAGGCTCATGAGGCATATTAGCGCTAGCCATTGATACGTAGGTTCAATCCGGCAACCCCTTGGAATGTGAAGCTGCCAGGCACCCACGCGCCGCGCAGAAAATTTCAAGCTAGAGCCTTAATCTGTATTCGAAAGCCAGTACAAGGATACACGTCTCGAATACACGGAGCAAGTGATGCAGGGCTAACTCTCTGCATATTCGGGAGATATGAGAGGGAATTACTCCTCGAGACCGAATGACCAGGGCACGCAATGGGATATTACATGGATCTACCTCGTCCACATCCACCTCAGCCCACTATTCGCCTGCGTGTAGCGACTACTAGAGGCACATGGTCACTGCACGTCTGCGAAGCTTTAACGTTGGTCATCCGTCTCCGGATAAGAGATGAATTCACCATTCCGTGGCGATGTCCGTTTGTCGCCGTGAGGAACACGGCAACTGAAAGAATTACTCAAATTTACTCGTCTTCACGAAATACCTTCCATGACGTCATCCTAGTTAAATTTTCTTCACATATGGGGAAATTCGAAGAACGACCTCACCAGTCTTGCTCTGGGTATACCCCCCACCAAGACGAGGCCCACGTAAATATAACTATGGTGATCGCGGCTGCACCGACAAGAATTTCACAGCTAATCGCCTCAGTTAGCATCCATTAGGTTCGCGTTGTGCTCATGATAGCAACGACTTGCAGTTGGGGCAAGTTTTACCGTAACTATATGACAAATGCATACACCTACCGCTGGGGTCATACGCAGATTGGCGCACTAAATGGCTCTCAAGGGACTAGCCCAGCACAAAGCGGTCCTGGATTAGGCCTCCTCAGTTGCGTAGGTAACGCTCTGTCCAGGTATATGAACACTCGATCATAGGGCGGGATAGCGTCCGCAATGTGCCGCACGGATGCAAACCCTGTGGAACCTAATCCTGCTGAAAATTCTTACTACTATAATAGGTACTCGAGCTTCTAGACCCTTAACAAGCTCGCCTCGCCAGTCAACTGAAGGTCAAGACGCCCTAAACGTATACATGGTTCTTGAGATGGGTGGCCACTCGGTGCTGCTGGGATACAGAGATTGGAGCTAGTGGTTGGTAGCAACTAGTTATCGATGTCCTGAAAGTCATTGGTTAGATGGCCATACTACTAACTAGACGTCGCACACAGCACCTATCCCCGGGACCGACAACTTATGAGGTCTGCCGTACCATGAATAAGTTCGTGGGAT
seq00022   ACCGTGGCCATTTGCACCAATACTTCATATGATTTAAAGATTGATAGGTAAGCGCTCTCGGCCCCGAACGCATATCTGGGAATAAGTAAACAGCGAGTCTACTTTGGGAGCAAGGCATAATATAGACTTCCATCTAACCACTGCGCCATTTTTGGCGAAACCTGTTTCACCTTGCAGCAAGATGAGGGCGTTCCTGGCGAACCCGTTGCTACGTGCAAACTAGCATCAATACTGACGTTATCTGCCCCCTCCTTGCATGCCTAGTACATGCCGCCGGGGTAGAGAGACACGTTTAGAGGGCGGCGAGCAGGGGGGCCCCCAGGCTTTGCTTTCAGGGGACCCGAGGGCACGATACTATTCTGCATATTCCACGAGAGGACAAGCCCTAATGGATATCCCAGTATCTGCAGATTTTTGGCACGTAATGTTGGATCAGAGCGCTTCCGTTCACCACTCTTCCATGGGTACGCTAACACGGAGCGTGTAGCGTCAAGAGGACCGCGCTAGAGTGGCGTTGCCATGTCAGAAAGCCAGTCAAAGGGCGTCGAACAATATTACCAGTTAACCTAATGTTGATGAGTCAAGGAGTAACGACGTAAAGGTTCCCAGTCACCATCACAATCACTCGCACGTGATTGTGAAGCCTAACCCAAGCCAGCCCCATCTAGAACGGGATACATAAACAGTATGTACGTATGCCCTTTGAGTATGGAGGAGCGGTAGATGCATCACAGTAGCGTCTGGGGTTCCGAGGGGGACATCACCATATTCAAAAGTTGCCTGCATATTAGGGGTGGGTACAACAATTAAGCATTGTGTTCAGTTCGTTTTTTACCGAAACCACCAGTCGAAGAAAAGAAATTGGAGATTGTAATCTTTAACTGCATCAGTAGATATCCGTGACATGATTTGCGAGGTTACGATCTCTCCCTACAACACCGTAGAATTTAAACGCAAAACTTCTGGAGCTGGGGACTTTTTCATAAGACGAGACCATACTGAAAGAGAGCTCCATATTCGATAACCTCTCTGCCTGCGATTAGTAACACAGGGCTAGGCTCATGAGGCATATTAGCGCTAGCCATTGATACGTAGGTTCAATCCGGCAACCCCTTGGAATGTGAAGCTGCCAGGCACCCACGCGCCGCGCAGAAAATTTCAAGCTAGAGCCTTAATCTGTATTCGAAAGCCAGTACAAGGATACACGTCTCGAATACACGGAGCAAGTGATGCAGGGCTAACTCTCTGCATATTCGGGAGATATGAGAGGGAATTACTCCTCGAGACCGAATGACCAGGGCACGCAATGGGATATTACATGGATCTACCTCGTCCACATCCACCTCAGCCCACTATTCGCCTGCGTGTAGCGACTACTAGAGGCACATGGTCACTGCACGTCTGCGAAGCTTTAACGTTGGTCATCCGTCTCCGGATAAGAGATGAATTCACCATTCCGTGGCGATGTCCGTTTGTCGCCGTGAGGAACACGGCAACTGAAAGAATTACTCAAATTTACTCGTCTTCACGAAATACCTTCCATGACGTCATCCTAGTTAAATTTTCTTCACATATGGGGAAATTCGAAGAACGACCTCACCAGTCTTGCTCTGGGTATACCCCCCACCAAGACGAGGCCCACGTAAATATAACTATGGTGATCGCGGCTGCACCGACAAGAATTTCACAGCTAATCGCCTCAGTTAGCATCCATTAGGTTCGCGTTGTGCTCATGATAGCAACGACTTGCAGTTGGGGCAAGTTTTACCGTAACTATATGACAAATGCATACACCTACCGCTGGGGTCATACGCAGATTGGCGCACTAAATGGCTCTCAAGGGACTAGCCCAGCACAAAGCGGTCCTGGATTAGGCCTCCTCAGTTGCGTAGGTAACGCTCTGTCCAGGTATATGAACACTCGATCATAGGGCGGGATAGCGTCCGCAATGTGCCGCACGGATGCAAACCCTGTGGAACCTAATCCTGCTGAAAATTCTTACTACTATAATAGGTACTCGAGCTTCTAGACCCTTAACAAGCTCGCCTCGCCAGTCAACTGAAGGTCAAGACGCCCTAAACGTATACATGGTTCTTGAGATGGGTGGCCACTCGGTGCTGCTGGGATACAGAGATTGGAGCTAGTGGTTGGTAGCAACTAGTTATCGATGTCCTGAAAGTCATTGGTTAGATGGCCATACTACTAACTAGACGTCGCACACAGCACCTATCCCCGGGACCGACAACTTATGAGGTCTGCCGTACCATGAATAAGTTCGTGGGAT
seq00023   ACCGTGGCCATTTGCACCAATACTTCATATGATTTAAAGATTGATAGGTAAGCGCTCTCGGCCCCGAACGCATATCTGGGAATAAGTAAACAGCGAGGCTACTTTGGGAGCAAGGCATAATATAGACTTCCATCTAACCACTGCGCCATTTTTGGCGAAACCTGTTTCACCTTGCAGCAAGATGAGGGCGTTCCTGGCGAACCCGTTGCTACGTGCAAACTAGCATCAATACTGACGTTATCTGCCCCCTCCTTGCATGCCTAGTACATGCCGCCGGGGTAGAGAGACACGTTTAGAGGGCGGCGAGCAGGGGGGCCCCCAGGCTTTGCTTTCAGGGGACCCGAGGGCACGATACTATTCTGCATATTCCACGAGAGGACAAGCCCTAATGGATATCCCAGTATCTGCAGATTTTTGGCACGTAATGTTGGATCAGAGCGCTTCCGTTCACCACTCTTCCATGGGTACGCTAACACGGAGCGTGTAGCGTCAAGAGGACCGCGCTAGAGTGGCGTTGCCATGTCAGAAAGCCAGTCAAAGGGCGTCGAACAATATTACCAGTTAACCTAATGTTGATGAGTCAAGGAGTAACGACGTAAAGGTTCCCAGTCACCATCACAATCACTCGCACGTGATTGTGAAGCCTAACCCAAGCCAGCCCCATCTAGAACGGGATACATAAACAGTATGTACGTATGCCCTTTGAGTATGGAGGAGCGGTAGATGCATCACAGTAGCGTCTGGGGTTCCGAGGGGGACATCACCATATTCAAAAGTTGCCTGCATATTAGGGGTGGGTACAACAATTAAGCATTGTGTTCAGTTCGTTTTTTACCGAAACCACCAGTCGAAGAAAAGAAATTGGAGATTGTAATCTTTAACTGCATCAGTAGATATCCGTGACATGATTTGCGAGGTTACGATCTCTCCCTACAACACCGTAGAATTTAAACGCAAAACTTCTGGAGCTGGGGACTTTTTCATAAGACGAGACCATACTGAAAGAGAGCTCCATATTCGATAACCTCTCTGCCTGCGATTAGTAACACAGGGCTAGGCTCATGAGGCATATTAGCGCTAGCCATTGATACGTAGGTTCAATCCGGCAACCCCTTGGAATGTGAAGCTGCCAGGCACCCACGCGCCGCGCAGAAAATTTCAAGCTAGAGCCTTAATCTGTATTCGAAAGCCAGTACAAGGATACACGTCTCGAATACACGGAGCAAGTGATGCAGGGCTAACTCTCTGCATATTCGGGAGATATGAGAGGGAATTACTCCTCGAGACCGAGTGACCAGGGCACGCAATGGGATATTACATGGATCTACCTCGTCCACATCCACCTCAGCCCACTATTCGCCTGCGTGTAGCGACTACTAGAGGCACATGGTCACTGCACGTCTGCGAAGCTTTAACGTTGGTCATCCGTCTCCGGATAAGAGATGAATTCACCATTCCGTGGAGATGTCCGTTTGTCGCCGTGAGGAACACGGCAACTGAAAGAATTACTCAAATTTACTCGTCTTCACGAAATACCTTCCATGACGTCATCCTAGTTAAATTTTCTTCACATATGGGGAAATTCGAAGAACGACCTCACCAGTCTTGCTCTGGGTATACCCCCCACCAAGACGAGGCCCACGTAAATATAACTATGGTGATCGCGGCTGCACCGACAAGAATTTCACAGCTAATCGCCTCAGTTAGCATCCATTAGGTTCGCGTTGTGCTCATGATAGCAACGACTTGCAGTTGGGGCAAGTTTTACCGTAACTATATGACAAATGCATACACCTACCGCTGGGGTCATACGCAGATTGGCGCACTAAATGGCTCTCAAGGGACTAGCCCAGCACAAAGCGGTCCTGGATTAGGCCTCCTCAGTTGCGTAGGTAACGCTCTGTCCAGGTATATGAACACTCGATCATAGGGCGGGATAGCGTCCGCAATGTGCCGCACGGATGCAAACCCTGTGGAACCTAATCCTGCTGAAAATTCTTACTACTATAATAGGTACTCGAGCTTCTAGACCCTTAACAAGCTCGCCTCGCCAGTCAACTGAAGGTCAAGACGCCCTAAACGTATACATGGTTCTTGAGATGGGTGGCCACTCGGTGCTGCTGGGATACAGAGATTGGAGCTAGTGGTTGGTAGCAACTAGTTATCGATGTCCTGAAAGTCATTGGTTAGATGGCCATACTACTAACTAGACGTCGCACACAGCACCTATCCCCGGGACCGACAACTTATGAGGTCTGCCGTACCATGAATAAGTTCGTGGGAT
seq00024   ACCGTGGCCATTTGCACCAATACTTCATATGATTTAAAGATTGATAGGTAAGCGCTCTCGGCCCCGAACGCATATCTGGGAATAAGTAAACAGCGAGTCTACTTTGGGAGCAAGGCATAATATAGACTTCCATCTAACCACTGCGCCATTTTTGGCGAAACCTGTTTCACCTTGCAGCAAGATGAGGGCGTTCCTGGCGAACCCGTTGCTACGTGCAAACTAGCATCAATACTGACGTTATCTGCCCCCTCCTTGCATGCCTAGTACATGCCGCCGGGGTAGAGAGACACGTTTAGAGGGCGGCGAGCAGGGGGGCCCCCAGGCTTTGCTTTCAGGGGACCCGAGGGCACGATACTATTCTGCATATTCCACGAGAGGACAAGCCCTAATGGATATCCCAGTATCTGCAGATTTTTGGCACGTAATGTTGGATCAGAGCGCTTCCGTTCACCACTCTTCCATGGGTACGCTAACACGGAGCGTGTAGCGTCAAGAGGACCGCGCTAGAGTGGCGTTGCCATGTCAGAAAGCCAGTCAAAGGGCGTCGAACAATATTACCAGTTAACCTAATGTTGATGAGTCAAGGAGTAACGACGTAAAGGTTCCCAGTCACCATCACAATCACTCGCACGTGATTGTGAAGCCTAACCCAAGCCAGCCCCATCTAGAACGGGATACATAAACAGTATGTACGTATGCCCTTTGAGTATGGAGGAGCGGTAGATGCATCACAGTAGCGTCTGGGGTTCCGAGGGGGACATCACCATATTCAAAAGTTGCCTGCATATTAGGGGTGGGTACAACAATTAAGCATTGTGTTCAGTTCGTTTTTTACCGAAACCACCAGTCGAAGAAAAGAAATTGGAGATTGTAATCTTTAACTGCATCAGTAGATATCCGTGACATGATTTGCGAGGTTACGATCTCTCCCTACAACACCGTAGAATTTAAACGCAAAACTTCTGGAGCTGGGGACTTTTTCATAAGACGAGACCATACTGAAAGAGAGCTCCATATTCGATAACCTCTCTGCCTGCGATTAGTAACACAGGGCTAGGCTCATGAGGCATATTAGCGCTAGCCATTGATACGTAGGTTCAATCCGGCAACCCCTTGGAATGTGAAGCTGCCAGGCACCCACGCGCCGCGCAGAAAATTTCAAGCTAGAGCCTTAATCTGTATTCGAAAGCCAGTACAAGGATACACGTCTCGAATACACGGAGCAAGTGATGCAGGGCTAACTCTCTGCATATTCGGGAGATATGAGAGGGAATTACTCCTCGAGACCGAATGACCAGGGCACGCAATGGGATATTACATGGATCTACCTCGTCCACATCCACCTCAGCCCACTATTCGCCTGCGTGTAGCGACTACTAGAGGCACATGGTCACTGCACGTCTGCGAAGCTTTAACGTTGGTCATCCGTCTCCGGATAAGAGATGAATTCACCATTCCGTGGCGATGTCCGTTTGTCGCCGTGAGGAACACGGCAACTGAAAGAATTACTCAAATTTACTCGTCTTCACGAAATACCTTCCATGACGTCATCCTAGTTAAATTTTCTTCACATATGGGGAAATTCGAAGAACGACCTCACCAGTCTTGCTCTGGGTATACCCCCCACCAAGACGAGGCCCACGTAAATATAACTATGGTGATCGCGGCTGCACCGACAAGAATTTCACAGCTAATCGCCTCAGTTAGCATCCATTAGGTTCGCGTTGTGCTCATGATAGCAACGACTTGCAGTTGGGGCAAGTTTTACCGTAACTATATGACAAATGCATACACCTACCGCTGGGGTCATACGCAGATTGGCGCACTAAATGGCTCTCAAGGGACTAGCCCAGCACAAAGCGGTCCTGGATTAGGCCTCCTCAGTTGCGTAGGTAACGCTCTGTCCAGGTATATGAACACTCGATCATAGGGCGGGATAGCGTCCGCAATGTGCCGCACGGATGCAAACCCTGTGGAACCTAATCCTGCTGAAAATTCTTACTACTATAATAGGTACTCGAGCTTCTAGACCCTTAACAAGCTCGCCTCGCCAGTCAACTGAAGGTCAAGACGCCCTAAACGTATACATGGTTCTTGAGATGGGTGGCCACTCGGTGCTGCTGGGATACAGAGATTGGAGCTAGTGGTTGGTAGCAACTAGTTATCGATGTCCTGAAAGTCATTGGTTAGATGGCCATACTACTAACTAGACGTCGCACACAGCACCTATCCCCGGGACCGACAACTTATGAGGTCTGCCGTACCATGAATAAGTTCGTGGGAT
seq00025   ACCGTGGCCATTTGCACCAATACTTCATATGATTTAAAGATTGATAGGTAAGCGCTCTCGGCCCCGAACGCATATCTGGGAATAAGTAAACAGCGAGGCTACTTTGGGAGCAAGGCATAATATAGACTTCCATCTAACCACTGCGCCATTTTTGGCGAAACCTGTTTCACCTTGCAGCAAGATGAGGGCGTTCCTGGCGAACCCGTTGCTACGTGCAAACTAGCATCAATACTGACGTTATCTGCCCCCTCCTTGCATGCCTAGTACATGCCGCCGGGGTAGAGAGACACGTTTAGAGGGCGGCGAGCAGGGGGGCCCCCAGGCTTTGCTTTCAGGGGACCCGAGGGCACGATACTATTCTGCATATTCCACGAGAGGACAAGCCCTAATGGATATCCCAGTATCTGCAGATTTTTGGCACGTAATGTTGGATCAGAGCGCTTCCGTTCACCACTCTTCCATGGGTACGCTAACACGGAGCGTGTAGCGTCAAGAGGACCGCGCTAGAGTGGCGTTGCCATGTCAGAAAGCCAGTCAAAGGGCGTCGAACAATATTACCAGTTAACCTAATGTTGATGAGTCAAGGAGTAACGACGTAAAGGTTCCCAGTCACCATCACAATCACTCGCACGTGATTGTGAAGCCTAACCCAAGCCAGCCCCATCTAGAACGGGATACATAAACAGTATGTACGTATGCCCTTTGAGTATGGAGGAGCGGTAGATGCATCACAGTAGCGTCTGGGGTTCCGAGGGGGACATCACCATATTCAAAAGTTGCCTGCATCTTAGGGGTGGGTACAACAATTAAGCATTGTGTTCAGTTCGTTTTTTACCGAAACCACCAGTCGAAGAAAAGAAATTGGAGATTGTAATCTTTAACTGCATCAGTAGATATCCGTGACATGATTTGCGAGGTTACGATCTCTCCCTACAACACCGTAGAATTTAAACGCAAAACTTCTGGAGCTGGGGACTTTTTCATAAGACGAGACCATACTGAAAGAGAGCTCCATATTCGATAACCTCTCTGCCTGCGATTAGTAACACAGGGCTAGGCTCATGAGGCATATTAGCGCTAGCCATTGATACGTAGGTTCAATCCGGCAACCCCTTGGAATGTGAAGCTGCCAGGCACCCACGCGCCGCGCAGAAAATTTCAAGCTAGAGCCTTAATCTGTATTCGAAAGCCAGTACAAGGATACACGTCTCGAATACACGGAGCAAGTGATGCAGGGCTAACTCTCTGCATATTCGGGAGATATGAGAGGGAATTACTCCTCGAGACCGAGTGACCAGGGCACGCAATGGGATATTACATGGATCTACCTCGTCCACATCCACCTCAGCCCACTATTCGCCTGCGTGTAGCGACTACTAGAGGCACATGGTCACTGCACGTCTGCGAAGCTTTAACGTTGGTCATCCGTCTCCGGATAAGAGATGAATTCACCATTCCGTGGCGATGTCCGTTTGTCGCCGTGAGGAACACGGCAACTGAAAGAATTACTCAAATTTACTCGTCTTCACGAAATACCTTCCATGACGTCATCCTAGTTAAATTTTCTTCACATATGGGGAAATTCGAAGAACGACCTCACCAGTCTTGCTCTGGGTATACCCCCCACCAAGACGAGGCCCACGTAAATATAACTATGGTGATCGCGGCTGCACCGACAAGAATTTCACAGCTAATCGCCTCAGTTAGCATCCATTAGGTTCGCGTTGTGCTCATGATAGCAACGACTTGCAGTTGGGGCAAGTTTTACCGTAACTATATGACAAATGCATACACCTACCGCTGGGGTCATACGCAGATTGGCGCACTAAATGGCTCTCAAGGGACTAGCCCAGCACAAAGCGGTCCTGGATTAGGCCTCCTCAGTTGCGTAGGTAACGCTCTGTCCAGGTATATGAACACTCGATCATAGGGCGGGATAGCGTCCGCAATGTGCCGCACGGATGCAAACCCTGTGGAACCTAATCCTGCTGAAAATTCTTACTACTATAATAGGTACTCGAGCTTCTAGACCCTTAACAAGCTCGCCTCGCCAGTCAACTGAAGGTCAAGACGCCCTAAACGTATACATGGTTCTTGAGATGGGTGGCCACTCGGTGCTGCTGGGATACAGAGATTGGAGCTAGTGGTTGGTAGCAACTAGTTATCGATGTCCTGAAAGTCATTGGTTAGATGGCCATACTACTAACTAGACGTCGCACACAGCACCTATCCCCGGGACCGACAACTTATGAGGTCTGCCGTACCATGAATAAGTTCGTGGGAT
seq00026   ACCGTGGCCATTTGCACCAATACTTCATATGATTTAAAGATTGATAGGTAAGCGCTCTCGGCCCCGAACGCATATCTGGGAATAAGTAAACAGCGAGGCTACTTTGGGAGCAAGGCATAATATAGACTTCCATCTAACCACTGCGCCATTTTTGGCGAAACCTGTTTCACCTTGCAGCAAGATGAGGGCGTTCCTGGCGAACCCGTTGCTACGTGCAAACTAGCATCAATACTGACGTTATCTGCCCCCTCCTTGCATGCCTAGTACATGCCGCCGGGGTAGAGAGACACGTTTAGAGGGCGGCGAGCAGGGGGGCCCCCAGGCTTTGCTTTCAGGGGACCCGAGGGCACGATACTATTCTGCATATTCCACGAGAGGACAAGCCCTAATGGATATCCCAGTATCTGCAGATTTTTGGCACGTAATGTTGGATCAGAGCGCTTCCGTTCACCACTCTTCCATGGGTACGCTAACACGGAGCGTGTAGCGTCAAGAGGACCGCGCTAGAGTGGCGTTGCCATGTCAGAAAGCCAGTCAAAGGGCGTCGAACAATATTACCAGTTAACCTAATGTTGATGAGTCAAGGAGTAACGACGTAAAGGTTCCCAGTCACCATCACAATCACTCGCACGTGATTGTGAAGCCTAACCCAAGCCAGCCCCATCTAGAACGGGATACATAAACAGTATGTACGTATGCCCTTTGAGTATGGAGGAGCGGTAGATGCATCACAGTAGCGTCTGGGGTTCCGAGGGGGACATCACCATATTCAAAAGTTGCCTGCATATTAGGGGTGGGTACAACAATTAAGCATTGTGTTCAGTTCGTTTTTTACCGAAACCACCAGTCGAAGAAAAGAAATTGGAGATTGTAATCTTTAACTGCATCAGTAGATATCCGTGACATGATTTGCGAGGTTACGATCTCTCCCTACAACACCGTAGAATTTAAACGCAAAACTTCTGGAGCTGGGGACTTTTTCATAAGACGAGACCATACTGAAAGAGAGCTCCATATTCGATAACCTCTCTGCCTGCGATTAGTAACACAGGGCTAGGCTCATGAGGCATATTAGCGCTAGCCATTGATACGTAGGTTCAATCCGGCAACCCCTTGGAATGTGAAGCTGCCAGGCACCCACGCGCCGCGCAGAAAATTTCAAGCTAGAGCCTTAATCTGTATTCGAAAGCCAGTACAAGGATACACGTCTCGAATACACGGAGCAAGTGATGCAGGGCTAACTCTCTGCATATTCGGGAGATATGAGAGGGAATTACTCCTCGAGACCGAATGACCAGGGCACGCAATGGGATATTACATGGATCTACCTCGTCCACATCCACCTCAGCCCACTATTCGCCTGCGTGTAGCGACTACTAGAGGCACATGGTCACTGCACGTCTGCGAAGCTTTAACGTTGGTCATCCGTCTCCGGATAAGACATGAATTCACCATTCCGTGGCGATGTCCGTTTGTCGCCGTGAGGAACACGGCAACTGAAAGAATTACTCAAATTTACTCGTCTTCACGAAATACCTTCCATGACGTCATCCTAGTTAAATTTTCTTCACATATGGGGAAATTCGAAGAACGACCTCACCAGTCTTGCTCTGGGTATACCCCCCACCAAGACGAGGCCCACGTAAATATAACTATGGTGATCGCGGCTGCACCGACAAGAATTTCACAGCTAATCGCCTCAGTTAGCATCCATTAGGTTCGCGTTGTGCTCATGATAGCAACGACTTGCAGTTGGGGCAAGTTTTACCGTAACTATATGACAAATGCATACACCTACCGCTGGGGTCATACGCAGATTGGCGCACTAAATGGCTCTCAAGGGACTAGCCCAGCACAAAGCGGTCCTGGATTAGGCCTCCTCAGTTGCGTAGGTAACGCTCTGTCCAGGTATATGAACACTCGATCATAGGGCGGGATAGCGTCCGCAATGTGCCGCACGGATGCAAACCCTGTGGAACCTAATCCTGCTGAAAATTCTTACTACTATAATAGGTACTCGAGCTTCTAGACCCTTAACAAGCTCGCCTCGCCAGTCAACTGAAGGTCAAGACGCCCTAAACGTATACATGGTTCTTGAGATGGGTGGCCACTCGGTGCTGCTGGGATACAGAGATTGGAGCTAGTGGTTGGTAGCAACTAGTTATCGATGTCCTGAAAGTCATTGGTTAGATGGCCATACTACTAACTAGACGTCGCACACAGCACCTATCCCCGGGACCGACAACTTATGAGGTCTGCCGTACCATGAATAAGTTCGTGGGAT
seq00027   ACCGTGGCCATTTGCACCAATACTTCATATGATTTAAAGATTGATAGGTAAGCGCTCTCGGCCCCGAACGCATATCTGGGAATAAGTAAACAGCGAGGCTACTTTGGGAGCAAGGCATAATATAGACTTCCATCTAACCACTGCGCCATTTTTGGCGAAACCTGTTTCACCTTGCAGCAAGATGAGGGCGTTCCTGGCGAACCCGTTGCTACGTGCAAACTAGCATCAATACTGACGTTATCTGCCCCCTCCTTGCATGCCTAGTACATGCCGCCGGGGTAGAGAGACACGTTTAGAGGGCGGCGAGCAGGGGGGCCCCCAGGCTTTGCTTTCAGGGGACCCGAGGGCACGATACTATTCTGCATATTCCACGAGAGGACAAGCCCTAATGGATATCCCAGTATCTGCAGATTTTTGGCACGTAATGTTGGATCAGAGCGCTTCCGTTCACCACTCTTCCATGGGTACGCTAACACGGAGCGTGTAGCGTCAAGAGGACCGCGCTAGAGTGGCGTTGCCATGTCAGAAAGCCAGTCAAAGGGCGTCGAACAATATTACCAGTTAACCTAATGTTGATGAGTCAAGGAGTAACGACGTAAAGGTTCCCAGTCACCATCACAATCACTCGCACGTGATTGTGAAGCCTAACCCAAGCCAGCCCCATCTAGAACGGGATACATAAACAGTATGTACGTATGCCCTTTGAGTATGGAGGAGCGGTAGATGCATCACAGTAGCGTCTGGGGTTCCGAGGGGGACATCACCATATTCAAAAGTTGCCTGCATATTAGGGGTGGGTACAACAATTAAGCATTGTGTTCAGTTCGTTTTTTACCGAAACCACCAGTCGAAGAAAAGAAATTGGAGATTGTAATCTTTAACTGCATCAGTAGATATCCGTGACATGATTTGCGAGGTTACGATCTCTCCCTACAACACCGTAGAATTTAAACGCAAAACTTCTGGAGCTGGGGACTTTTTCATAAGACGAGACCATACTGAAAGAGAGCTCCATATTCGATAACCTCTCTGCCTGCGATTAGTAACACAGGGCTAGGCTCATGAGGCATATTAGCGCTAGCCATTGATACGTAGGTTCAATCCGGCAACCCCTTGGAATGTGAAGCTGCCAGGCACCCACGCGCCGCGCAGAAAATTTCAAGCTAGAGCCTTAATCTGTATTCGAAAGCCAGTACAAGGATACACGTCTCGAATACACGGAGCAAGTGATGCAGGGCTAACTCTCTGCATATTCGGGAGATATGAGAGGGAATTACTCCTCGAGACCGAGTGACCAGGGCACGCAATGGGATATTACATGGATCTACCTCGTCCACATCCACCTCAGCCCACTATTCGCCTGCGTGTAGCGACTACTAGAGGCACATGGTCACTGCACGTCTGCGAAGCTTTAACGTTGGTCATCCGTCTCCGGATAAGAGATGAATTCACCATTCCGTGGCGATGTCCGTTTGTCGCCGTGAGGAACACGGCAACTGAAAGAATTACTCAAATTTACTCGTCTTCACGAAATACCTTCCATGACGTCATCCTAGTTAAATTTTCTTCACATATGGGGAAATTCGAAGAACGACCTCACCAGTCTTGCTCTGGGTATACCCCCCACCAAGACGAGGCCCACGTAAATATAACTATGGTGATCGCGGCTGCACCGACAAGAATTTCACAGCTAATCGCCTCAGTTAGCATCCATTAGGTTCGCGTTGTGCTCATGATAGCAACGACTTGCAGTTGGGGCAAGTTTTACCGTAACTATATGACAAATGCATACACCTACCGCTGGGGTCATACGCAGATTGGCGCACTAAATGGCTCTCAAGGGACTAGCCCAGCACAAAGCGGTCCTGGATTAGGCCTCCTCAGTTGCGTAGGTAACGCTCTGTCCAGGTATATGAACACTCGATCATAGGGCGGGATAGCGTCCGCAATGTGCCGCACGGATGCAAACCCTGTGGAACCTAATCCTGCTGAAAATTCTTACTACTATAATAGGTACTCGAGCTTCTAGACCCTTAACAAGCTCGCCTCGCCAGTCAACTGAAGGTCAAGACGCCCTAAACGTATACATGGTTCTTGAGATGGGTGGCCACTCGGTGCTGCTGGGATACAGAGATTGGAGCTAGTGGTTGGTAGCAACTAGTTATCGATGTCCTGAAAGTCATTGGTTAGATGGCCATACTACTAACTAGACGTCGCACACAGCACCTATCCCCGGGACCGACAACTTATGAGGTCTGCCGTACCATGAATAAGTTCGTGGGAT
seq00028   ACCGTGGCCATTTGCACCAATACTTCATATGATTTAAAGATTGATAGGTAAGCGCTCTCGGCCCCGAACGCATATCTGGGAATAAGTAAACAGCGAGGCTACTTTGGGAGCAAGGCATAATATAGACTTCCATCTAACCACTGCGCCATTTTTGGCGAAACCTGTTTCACCTTGCAGCAAGATGAGGGCGTTCCTGGCGAACCCGTTGCTACGTGCAAACTAGCATCAATACTGACGTTATCTGCCCCCTCCTTGCATGCCTAGTACATGCCGCCGGGGTAGAGAGACACGTTTAGAGGGCGGCGAGCAGGGGGGCCCCCAGGCTTTGCTTTCAGGGGACCCGAGGGCACGATACTATTCTGCATATTCCACGAGAGGACAAGCCCTAATGGATATCCCAGTATCTGCAGATTTTTGGCACGTAATGTTGGATCAGAGCGCTTCCGTTCACCACTCTTCCATGGGTACGCTAACACGGAGCGTGTAGCGTCAAGAGGACCGCGCTAGAGTGGCGTTGCCATGTCAGAAAGCCAGTCAAAGGGCGTCGAACAATATTACCAGTTAACCTAATGTTGATGAGTCAAGGAGTAACGACGTAAAGGTTCCCAGTCACCATCACAATCACTCGCACGTGATTGTGAAGCCTAACCCAAGCCAGCCCCATCTAGAACGGGATACATAAACAGTATGTACGTATGCCCTTTGAGTATGGAGGAGCGGTAGATGCATCACAGTAGCGTCTGGGGTTCCGAGGGGGACATCACCATATTCAAAAGTTGCCTGCATATTAGGGGTGGGTACAACAATTAAGCATTGTGTTCAGTTCGTTTTTTACCGAAACCACCAGTCGAAGAAAAGAAATTGGAGATTGTAATCTTTAACTGCATCAGTAGATATCCGTGACATGATTTGCGAGGTTACGATCTCTCCCTACAACACCGTAGAATTTAAACGCAAAACTTCTGGAGCTGGGGACTTTTTCATAAGACGAGACCATACTGAAAGAGAGCTCCATATTCGATAACCTCTCTGCCTGCGATTAGTAACACAGGGCTAGGCTCATGAGGCATATTAGCGCTAGCCATTGATACGTAGGTTCAATCCGGCAACCCCTTGGAATGTGAAGCTGCCAGGCACCCACGCGCCGCGCAGAAAATTTCAAGCTAGAGCCTTAATCTGTATTCGAAAGCCAGTACAAGGATACACGTCTCGAATACACGGAGCAAGTGATGCAGGGCTAACTCTCTGCATATTCGGGAGATATGAGAGGGAATTACTCCTCGAGACCGAGTGACCAGGGCACGCAATGGGATATTACATGGATCTACCTCGTCCACATCCACCTCAGCCCACTATTCGCCTGCGTGTAGCGACTACTAGAGGCACATGGTCACTGCACGTCTGCGAAGCTTTAACGTTGGTCATCCGTCTCCGGATAAGAGATGAATTCACCATTCCGTGGCGATGTCCGTTTGTCGCCGTGAGGAACACGGCAACTGAAAGAATTACTCAAATTTACTCGTCTTCACGAAATACCTTCCATGACGTCATCCTAGTTAAATTTTCTTCACATATGGGGAAATTCGAAGAACGACCTCACCAGTCTTGCTCTGGGTATACCCCCCACCAAGACGAGGCCCACGTAAATATAACTATGGTGATCGCGGCTGCACCGACAAGAATTTCACAGCTAATCGCCTCAGTTAGCATCCATTAGGTTCGCGTTGTGCTCATGATAGCAACGACTTGCAGTTGGGGCAAGTTTTACCGTAACTATATGACAAATGCATACACCTACCGCTGGGGTCATACGCAGATTGGCGCACTAAATGGCTCTCAAGGGACTAGCCCAGCACAAAGCGGTCCTGGATTAGGCCTCCTCAGTTGCGTAGGTAACGCTCTGTCCAGGTATATGAACACTCGATCATAGGGCGGGATAGCGTCCGCAATGTGCCGCACGGATGCAAACCCTGTGGAACCTAATCCTGCTGAAAATTCTTACTACTATAATAGGTACTCGAGCTTCTAGACCCTTAACAAGCTCGCCTCGCCAGTCAACTGAAGGTCAAGACGCCCTAAACGTATACATGGTTCTTGAGATGGGTGGCCACTCGGTGCTGCTGGGATACAGAGATTGGAGCTAGTGGTTGGTAGCAACTAGTTATCGATGTCCTGAAAGTCATTGGTTAGATGGCCATACTACTAACTAGACGTCGCACACAGCACCTATCCCCGGGACCGACAACTTATGAGGTCTGCCGTACCATGAATAAGTTCGTGGGAT
seq00029   ACCGTGGCCATTTGCACCAATACTTCATATGATTTAAAGATTGATAGGTAAGCGCTCTCGGCCCCGAACGCATATCTGGGAATAAGTAAACAGCGAGGCTACTTTGGGAGCAAGGCATAATATAGACTTCCATCTAACCACTGCGCCATTTTTGGCGAAACCTGTTTCACCTTGCAGCAAGATGAGGGCGTTCCTGGCGAACCCGTTGCTACGTGCAAACTAGCATCAATACTGACGTTATCTGCCCCCTCCTTGCATGCCTAGTACATGCCGCCGGGGTAGAGAGACACGTTTAGAGGGCGGCGAGCAGGGGGGCCCCCAGGCTTTGCTTTCAGGGGACCCGAGGGCACGATACTTTTCTGCATATTCCACGAGAGGACAAGCCCTAATGGATATCCCAGTATCTGCAGATTTTTGGCACGTAATGTTGGATCAGAGCGCTTCCGTTCACCACTCTTCCATGGGTACGCTAACACGGAGCGTGTAGCGTCAAGAGGACCGCGCTAGAGTGGCGTTGCCATGTCAGAAAGCCAGTCAAAGGGCGTCGAACAATATTACCAGTTAACCTAATGTTGATGAGTCAAGGAGTAACGACGTAAAGGTTCCCAGTCACCATCACAATCACTCGCACGTGATTGTGAAGCCTAACCCAAGCCAGCCCCATCTAGAACGGGATACATAAACAGTATGTACGTATGCCCTTTGAGTATGGAGGAGCGGTAGATGCATCACAGTAGCGTCTGGGGTTCCGAGGGGGACATCACCATATTCAAAAGTTGCCTGCATATTAGGGGTGGGTACAACAATTAAGCATTGTGTTCAGTTCGTTTTTTACCGAAACCACCAGTCGAAGAAAAGAAATTGGAGATTGTAATCTTTAACTGCATCAGTAGATATCCGTGACATGATTTGCGAGGTTACGATCTCTCCCTACAACACCGTAGAATTTAAACGCAAAACTTCTGGAGCTGGGGACTTTTTCATAAGACGAGACCATACTGAAAGAGAGCTCCATATTCGATAACCTCTCTGCCTGCGATTAGTAACACAGGGCTAGGCTCATGAGGCATATTAGCGCTAGCCATTGATACGTAGGTTCAATCCGGCAACCCCTTGGAATGTGAAGCTGCCAGGCACCCACGCGCCGCGCAGAAAATTCCAAGCTAGAGCCTTAATCTGTATTCGAAAGCCAGTACAAGGATACACGTCTCGAATACACGGAGCAAGTGATGCAGGGCTAACTCTCTGCATATTCGGGAGATATGAGAGGGAATTACTCCTCGAGACCGAATGACCAGGGCACGCAATGGGATATTACATGGATCTACCTCGTCCACATCCACCTCAGCCCACTATTCGCCTGCGTGTAGCGACTACTAGAGGCACATGGTCACTGCACGTCTGCGAAGCTTTAACGTTGGTCATCCGTCTCCGGATAAGAGATGAATTCACCATTCCGTGGCGATGTCCGTTTGTCGCCGTGAGGAACACGGCAACTGAAAGAATTACTCAAATTTACTCGTCTTCACGAAATACCTTCCATGACGTCATCCTAGTTAAATTTTCTTCACATATGGGGAAATTCGAAGAACGACCTCACCAGTCTTGCTCTGGGTATACCCCCCACCAAGACGAGGCCCACGTAAATATAACTATGGTGATCGCGGCTGCACCGACAAGAATTTCACAGCTAATCGCCTCAGTTAGCATCCATTAGGTTCGCGTTGTGCTCATGATAGCAACGACTTGCAGTTGGGGCAAGTTTTACCGTAACTATATGACAAATGCATACACCTACCGCTGGGGTCATACGCAGATTTGCGCACTAAATGGCTCTCAAGGGACTAGCCCAGCACAAAGCGGTCCTGGATTAGGCCTCCTCAGTTGCGTAGGTAACGCTCTGTCCAGGTATATGAACACTCGATCATAGGGCGGGATAGCGTCCGCAATGTGCCGCACGGATGCAAACCCTGTGGAACCTAATCCTGCTGAAAATTCTTACTACTATAATAGGTACTCGAGCTTCTAGACCCTTAACAAGCTCGCCTCGCCAGTCAACTGAAGGTCAAGACGCCCTAAACGTATACATGGTTCTTGAGATGGGTGGCCACTCGGTGCAGCTGGGATACAGAGATTGGAGCTAGTGGTTGGTAGCAACTAGTTATCGATGTCCTGAAAGTCATTGGTTAGATGGCCATACTACTAACTAGACGTCGCACACAGCACCTATCCCCGGGACCGACAACTTATGAGGTCTGCCGTACCATGAATAAGTTCGTGGGAT
seq00030   ACCGTGGCCATTTGCACCAATACTTCATATGATTTAAAGATTGATAGGTAAGCGCTCTCGGCCCCGAACGCATATCTGGGAATAAGTAAACAGCGAGGCTACTTTGGGAGCAAGGCATAATATAGACTTCCATCTAACCACTGCGCCATTTTTGGCGAAACCTGTTTCACCTGGCAGCAAGATGAGGGCGTTCCTGGCGAACCCGTTGCTACGTGTAAACTAGCATCAATACTGACGTTATCTGCCCCCTCCTTGCATGCCTAGTACATGCCGCCGGGGTAGAGAGACACGTTTAGAGGGCGGCGAGCAGGGGGGCCCCCAGGCTTTGCTTTCAGGGGACCCGAGGGCACGATACTATTCTGCATATTCCACGAGAGGACAAGCCCTAATGGATATCCCAGTATCTGCAGATTTTTGGCACGTAATGTTGGATCAGAGCGCTTCCGTTCACCACTCTTCCATGGGTACGCTAACACGGAGCGTGTAGCGTCAAGAGGACCGCGCTAGAGTGGCGTTGCCATGTCAGAAAGCCAGTCAAAGGGCGTCGAACAATATTACCAGTTAACCTAATGTTGATGAGTCAAGGAGTAACGACGAAAAGGTTCCCAGTCACCATCACAATCACTCGCACGTGATTGTGAAGCCTAACCCAAGCCAGCCCCATCTAGAACGGGATACATAAACAGTATGTACGTATGCCCTTTGAGTATGGAGGAGCGGTAGATGCATCACAGTAGCGTCTGGGGTTCCGAGGGGGACATCACCATATTCAAAAGTTGCCTGCATATTAGGGGTGGGTACAACAATTAAGCATTGTGTTCAGTTCGTTTTTTACCGAAACCACCAGTCGAAGAAAAGAAATTGGAGATTGTAATCTTTAACTGCATCAGTAGATATCCGTGACATGATTTGCGAGGTTACGATCTCTCCCTACAACACCGTAGAATTTAAACGCAAAACTTCTGGAGCTGGGGACTTTTTCATAAGACGAGACCATACTGAAAGAGAGCTCCATATTCGATAACCTCTCTGCCTGCGATTAGTAACACAGGGCTAGGCTCATGAGGCATATTAGCGCTAGCCATTGATACGTAGGTTCAATCCGGCAACCCCTTGGAATGTGAAGCTGCCAGGCACCCACGCGCCGCGCAGAAAATTTCAAGCTAGAGCCTTAATCTGTATTCGAAAGCCAGTACAAGGATACACGTCTCGAATACACGGAGCAAGTGATGCAGGGCTAACTCTCTGCATATTCGGGAGATATGAGAGGGAATTACTCCTCGAGACCGAGTGACCAGGGCACGCAATGGGATATTACATGGATCTACCTCGTCCACATCCACCTCAGCCCACTAATCGCCTGCGTGTAGCGACTACTAGAGGCACATGGTCACTGCACGTCTGCGAAGCTTTAACGTTGGTCATCCGTCTCCGGATAAGAGATGAATTCACCATTCCGTGGCGATGTCCGTTTGTCGCCGTGAGGAACACGGCAACTGAAAGAATTACTCAAATTTACTCGTCTTCACGAAATACCTTCCATGACGTCATCCTAGTTAAATTTTCTTCACATATGGGGAAATTCGAAGAACGACCTCACCAGTCTTGCTCTGGGTATACCCCCCACCAAGACGAGGCCCACGTAAATATAACTATGGTGATCGCGGCTGCACCGACAAGAATTTCACAGCTAATCGCCTCAGTTAGCATCCATTAGGTTCGCGTTGTGCTCATGATAGCAACGACTTGCAGTTGGGGCAAGTTTTACCGTAACTATATGACAAATGCATACACCTACCGCTGGGGTCATACGCAGATTGGCGCACTAAATGGCTCTCAAGGGACTAGCCCAGCACAAAGCGGTCCTGGATTAGGCCTCCTCAGTTGCGTAGGTAACGCTCTGTCCAGGTATATGAACACTCGATCATAGGGCGGGATAGCGTCCGCAATGTGCCGCACGGATGCAAACCCTGTGGAACCTAATCCTGCTGAAAATTCTTACTACTATAATAGGTACTCGAGCTTCTAGACCCTTAACAAGCTCGCCTCGCCAGTCAACTGAAGGTCAAGACGCCCTAAACGTATACATGGTTCTTGAGATGGGTGGCCACTCGGTGCTGCTGGGATACAGAGATTGGAGCTAGTGGTTGGTAGCAACTAGTTATCGATGTCCTGAAAGTCATTGGTTAGATGGCCATACTACTAACTAGACGTCGCACACAGCACCTATCCCCGGGACCGACAACTTATGAGGTCTGCCGTACCATGAATAAGTTCGTGGGAT
seq00031   ACCGTGGCCATTTGCACCAATACTTCATATGATTTAAAGATTGATAGGTAAGCGCTCTCGGCCCCGAACGCATATCTGGGAATAAGTAAACAGCGAGGCTACTTTGGGAGCAAGGCATAATATAGACTTCCATCTAACCACTGCGCCATTTTTGGCGAAACCTGTTTCACCTTGCAGCAAGATGAGGGCGTTCCTGGCGAACCCGTTGCTACGTGCAAACTAGCATCAATACTGACGTTATCTGCCCCCTCCTTGCATGCCTAGTACATGCCGCCGGGGTAGAGAGACACGTTTAGAGGGCGGCGAGCAGGGGGGCCCCCAGGCTTTGCTTTCAGGGGACCCGAGGGCACGATACTATTCTGCATATTCCACGAGAGGACAAGCCCTAATGGATATCCCAGTATCTGCAGATTTTTGGCACGTAATGTTGGATCAGAGCGCTTCCGTTCACCACTCTTCCATGGGTACGCTAACACGGAGCGTGTAGCGTCAAGAGGACCGCGCTAGAGTGGCGTTGCCATGTCAGAAAGCCAGTCAAAGGGCGTCGAACAATATTACCAGTTAACCTAATGTTGATGAGTCAAGGAGTAACGACGTAAAGGTTCCCAGTCACCATCACAATCACTCGCACGTGATTGTGAAGCCTAACCCAAGCCAGCCCCATCTAGAACGGGATACATAAACAGTATGTACGTATGCCCTTTGAGTATGGAGGAGCGGTAGATGCATCACAGTAGCGTCTGGGGTTCCGAGGGGGACATCACCATATTCAAAAGTTGCCTGCATCTTAGGGGTGGGTACAACAATTAAGCATTGTGTTCAGTTCGTTTTTTACCGAAACCACCAGTCGAAGAAAAGAAATTGGAGATTGTAATCTTTAACTGCATCAGTAGATATCCGTGACATGATTTGCGAGGTTACGATCTCTCCCTACAACACCGTAGAATTTAAACGCAAAACTTCTGGAGCTGGGGACTTTTTCATAAGACGAGACCATACTGAAAGAGAGCTCCATATTCGATAACCTCTCTGCCTGCGATTAGTAACACAGGGCTAGGCTCATGAGGCATATTAGCGCTAGCCATTGATACGTAGGTTCAATCCGGCAACCCCTTGGAATGTGAAGCTGCCAGGCACCCACGCACCGCGCAGAAAATTTCAAGCTAGAGCCTTAATCTGTATTCGAAAGCCAGTACAAGGATACACGTCTCGAATACACGGAGCAAGTGATGCAGGGCTAACTCTCTGCATATTCGGGAGATATGAGAGGGAATTACTCCTCGAGACCGAGTGACCAGGGCACGCAATGGGATATTACATGGATCTACCTCGTCCACATCCACCTCAGCCCACTATTCGCCTGCGTGTAGCGACTACTAGAGGCACATGGTCACTGCACGTCTGCGAAGCTTTAACGTTGGTCATCCGTCTCCGGATAAGAGATGAATTCACCATTCCGTGGCGATGTCCGTTTGTCGCCGTGAGGAACACGGCAACTGAAAGAATTACTCAAATTTACTCGTCTTCACGAAATACCTTCCATGACGTCATCCTAGTTAAATTTTCTTCACATATGGGGAAATTCGAAGAACGACCTCACCAGTCTTGCTCTGGGTATACCCCCCACCAAGACGAGGCCCACGTAAATATAACTATGGTGATCGCGGCTGCACCGACAAGAATTTCACAGCTAATCGCCTCAGTTAGCATCCATTAGGTTCGCGTTGTGCTCATGATAGCAACGACTTGCAGTTGGGGCAAGTTTTACCGTAACTATATGACAAATGCATACACCTACCGCTGGGGTCATACGCAGATTGGCGCACTAAATGGCTCTCAAGGGACTAGCCCAGCACAAAGCGGTCCTGGATTAGGCCTCCTCAGTTGCGTAGGTAACGCTCTGTCCAGGTATATGAACACTCGATCATAGGGCGGGATAGCGTCCGCAATGTGCCGCACGGATGCAAACCCTGTGGAACCTAATCCTGCTGAAAATTCTTACTACTATAATAGGTACTCGAGCTTCTAGACCCTTAACAAGCTCGCCTCGCCAGTCAACTGAAGGTCAAGACGCCCTAAACGTATACATGGTTCTTGAGATGGGTGGCCACTCGGTGCTGCTGGGATACAGAGATTGGAGCTAGTGGTTGGTAGCAACTAGTTATCGATGTCCTGAAAGTCATTGGTTAGATGGCCATACTACTAACTAGACGTCGCACACAGCACCTATCCCCGGGACCGACAACTTATGAGGTCTGCCGTACCATGAATAAGTTCGTGGGAT
seq00032   ACCGTGGCCATTTGCACCAATACTTCATATGATTTAAAGATTGATAGGTAAGCGCTCTCGGCCCCGAACGCATATCTGGGAATAAGTAAACAGCGAGGCTACTTTGGGAGCAAGGCATAATATAGACTTCCATCTAACCACTGCGCCATTTTTGGCGAAACCTGTTTCACCTTGCAGCAAGATGAGGGCGTTCCTGGCGAACCCGTTGCTACGTGCAAACTAGCATCAATACTGACGTTATCTGCCCCCTCCTTGCATGCCTAGTACATGCCGCCGGGGTAGAGAGACACGTTTAGAGGGCGGCGAGCAGGGGGGCCCCCAGGCTTTGCTTTCAGGGGACCCGAGGGCACGATACTATTCTGCATATTCCACGAGAGGACAAGCCCTAATGGATATCCCAGTATCTGCAGATTTTTGGCACGTAATGTTGGATCAGAGCGCTTCCGTTCACCACTCTTCCATGGGTACGCTAACACGGAGCGTGTAGCGTCAAGAGGACCGCGCTAGAGTGGCGTTGCCATGTCAGAAAGCCAGTCAAAGGGCGTCGAACAATATTACCAGTTAACCTAATGTTGATGAGTCAAGGAGTAACGACGTAAAGGTTCCCAGTCACCATCACAATCACTCGCACGTGATTGTGAAGCCTAACCCAAGCCAGCCCCATCTAGAACGGGATACATAAACAGTATGTACGTATGCCCTTTGAGTATGGAGGAGCGGTAGATGCATCACAGTAGCGTCTGGGGTTCCGAGGGGGACATCACCATATTCAAAAGTTGCCTGCATATTAGGGGTGGGTACAACAATTAAGCATTGTGTTCAGTTCGTTTTTTACCGAAACCACCAGTCGAAGAAAAGAAATTGGAGATTGTAATCTTTAACTGCATCAGTAGATATCCGTGACATGATTTGCGAGGTTACGATCTCTCCCTACAACACCGTAGAATTTAAACGCAAAACTTCTGGAGCTGGGGACTTTTTCATAAGACGAGACCATACTGAAAGAGAGCTCCATATTCGATAACCTCTCTGCCTGCGATTAGTAACACAGGGCTAGGCTCATGAGGCATATTAGCGCTAGCCATTGATACGTAGGTTCAATCCGGCAACCCCTTGGAATGTGAAGCTGCCAGGCACCCACGCGCCGCGCAGAAAATTTCAAGCTAGAGCCTTAATCTGTATTCGAAAGCCAGTACAAGGATACACGTCTCGAATACACGGAGCAAGTGATGCAGGGCTAACTCTCTGCATATTCGGGAGATATGAGAGGGAATTACTCCTCGAGACCGAGTGACCAGGGCACGCAATGGGATATTACATGGATCTACCTCGTCCACATCCACCTCAGCCCACTATTCGCCTGCGTGTAGCGACTACTAGAGGCACATGGTCACTGCACGTCTGCGAAGCTTTAACGTTGGTCATCCGTCTCCGGATAAGAGATGAATTCACCATTCCGTGGCGATGTCCGTTTGTCGCCGTGAGGAACACGGCAACTGAAAGAATTACTCAAATTTACTCGTCTTCACGAAATACCTTCCATGACGTCATCCTAGTTAAATTTTCTTCACATATGGGGAAATTCGAAGAACGACCTCACCAGTCTTGCTCTGGGTATACCCCCCACCAAGACGAGGCCCACGTAAATATAACTATGGTGATCGCGGCTGCACCGACAAGAATTTCACAGCTAATCGCCTCAGTTAGCATCCATTAGGTTCGCGTTGTGCTCATGATAGCAACGACTTGCAGTTGGGGCAAGTTTTACCGTAACTATATGACAAATGCATACACCTACCGCTGGGGTCATACGCAGATTGGCGCACTAAATGGCTCTCAAGGGACTAGCCCAGCACAAAGCGGTCCTGGATTAGGCCTCCTCAGTTGCGTAGGTAACGCTCTGTCCAGGTATATGAACACTCGATCATAGGGCGGGATAGCGTCCGCAATGTGCCGCACGGATGCAAACCCTGTGGAACCTAATCCTGCTGAAAATTCTTACTACTATAATAGGTACTCGAGCTTCTAGACCCTTAACAAGCTCGCCTCGCCAGTCAACTGAAGGTCAAGACGCCCTAAACGTATACATGGTTCTTGAGATGGGTGGCCACTCGGTGCTGCTGGGATACAGAGATTGGAGCTAGTGGTTGGTAGCAACTAGTTATCGATGTCCTGAAAGTCATTGGTTAGATGGCCATACTACTAACTAGACGTCGCACACAGCACCTATCCCCGGGACCGACAACTTATGAGGTCTGCCGTACCATGAATAAGTTCGTGGGAT
seq00033   ACCGTGGCCATTTGCACCAATACTTCATATGATTTAAAGATTGATAGGTAAGCGCTCTCGGCCCCGAACGCATATCTGGGAATAAGTAAACAGCGAGGCTACTTTGGGAGCAAGGCATAATATAGACTTCCATCTAACCACTGCGCCATTTTTGGCGAAACCTGTTTCACCTTGCAGCAAGATGAGGGCGTTCCTGGCGAACCCGTTGCTACGTGCAAACTAGCATCAATACTGACGTTATCTGCCCCCTCCTTGCATGCCTAGTACATGCCGCCGGGGTAGAGAGACACGTTTAGAGGGCGGCGAGCAGGGGGGCCCCCAGGCTTTGCTTTCAGGGGACCCGAGGGCACGATACTATTCTGCATATTCCACGAGAGGACAAGCCCTAATGGATATCCCAGTATCTGCAGATTTTTGGCACGTAATGTTGGATCAGAGCGCTTCCGTTCACCACTCTTCCATGGGTACGCTAACACGGAGCGTGTAGCGTCAAGAGGACCGCGCTAGAGTGGCGTTGCCATGTCAGAAAGCCAGTCAAAGGGCGTCGAACAATATTACCAGTTAACCTAATGTTGATGAGTCAAGGAGTAACGACGTAAAGGTTCCCAGTCACCATCACAATCACTCGCACGTGATTGTGAAGCCTAACCCAAGCCAGCCCCATCTAGAACGGGATACATAAACAGTATGTACGTATGCCCTTTGAGTATGGAGGAGCGGTAGATGCATCACAGTAGCGTCTGGGGTTCCGAGGGGGACATCACCATATTCAAAAGTTGCCTGCATATTAGGGGTGGGTACAACAATTAAGCATTGTGTTCAGTTCGTTTTTTACCGAAACCACCAGTCGAAGAAAAGAAATTGGAGATTGTAATCTTTAACTGCATCAGTAGATATCCGTGACATGATTTGCGAGGTTACGATCTCTCCCTACAACACCGTAGAATTTAAACGCAAAACTTCTGGAGCTGGGGACTTTTTCATAAGACGAGACCATACTGAAAGAGAGCTCCATATTCGATAACCTCTCTGCCTGCGATTAGTAACACAGGGCTAGGCTCATGAGGCATATTAGCGCTAGCCATTGATACGTAGGTTCAATCCGGCAACCCCTTGGAATGTGAAGCTGCCAGGCACCCACGCGCCGCGCAGAAAATTTCAAGCTAGAGCCTTAATCTGTATTCGAAAGCCAGTACAAGGATACACGTCTCGAATACACGGAGCAAGTGATGCAGGGCTAACTCTCTGCATATTCGGGAGATATGAGAGGGAATTACTCCTCGAGACCGAGTGACCAGGGCACGCAATGGGATATTACATGGATCTACCTCGTCCACATCCACCTCAGCCCACTATTCGCCTGCGTGTAGCGACTACTAGAGGCACATGGTCACTGCACGTCTGCGAAGCTTTAACGTTGGTCATCCGTCTCCGGATAAGAGATGAATTCACCATTCCGTGGCGATGTCCGTTTGTCGCCGTGAGGAACACGGCAACTGAAAGAATTACTCAAATTTACTCGTCTTCACGAAATACCTTCCATGACGTCATCCTAGTTAAATTTTCTTCACATATGGGGAAATTCGAAGAACGACCTCACCAGTCTTGCTCTGGGTATACCCCCCACCAAGACGAGGCCCACGTAAATATAACTATGGTGATCGCGGCTGCACCGACAAGAATTTCACAGCTAATCGCCTCAGTTAGCATCCATTAGGTTCGCGTTGTGCTCATGATAGCAACGACTTGCAGTTGGGGCAAGTTTTACCGTAACTATATGACAAATGCATACACCTACCGCTGGGGTCATACGCAGATTGGCGCACTAAATGGCTCTCAAGGGACTAGCCCAGCACAAAGCGGTCCTGGATTAGGCCTCCTCAGTTGCGTAGGTAACGCTCTGTCCAGGTATATGAACACTCGATCATAGGGCGGGATAGCGTCCGCAATGTGCCGCACGGATGCAAACCCTGTGGAACCTAATCCTGCTGAAAATTCTTACTACTATAATAGGTACTCGAGCTTCTAGACCCTTAACAAGCTCGCCTCGCCAGTCAACTGAAGGTCAAGACGCCCTAAACGTATACATGGTTCTTGAGATGGGTGGCCACTCGGTGCTGCTGGGATACAGAGATTGGAGCTAGTGGTTGGTAGCAACTAGTTATCGATGTCCTGAAAGTCATTGGTTAGATGGCCATACTACTAACTAGACGTCGCACACAGCACCTATCCCCGGGACCGACAACTTATGAGGTCTGCCGTACCATGAATAAGTTCGTGGGAT
