# Supplementary material for: How Good Are Indirect Tests at Detecting Recombination in Human mtDNA?
Source: G3 (Bethesda). 2013 Jul 1;3(7):1095–104. doi: 10.1534/g3.113.006510 (PMC3704238; doi:10.1534/g3.113.006510)
Supplement: Supporting Information [file supp_g3.113.006510_FileS2.gz › SequenceData/mtDNA_ratehet&popgrowth/0/3rdbase/Infiles/0_97-new.txt]

33 2284
seq00001   AGAGACTGAATGCACGGTCATGCTGTGTTAATATCTAAATCCGAGACTTATTGTCTCAATACGACATATCTCCTCGGTAAATTATGGGCAGGAGGGACCCGTTCAGGGGAGGGTTCTCAGACGTTCCAACTAATCAATGACCTTAGGTATTAGAGCCGAACCTCATGGTCAAGGTACGGTCTCGCTACGAGGCACTGCCGGTAACTTCCCCTAAGGTGCAGCGGAGAAAATCTGGCGGCTATACGAACCGTCCACAGCAATTCTAAGGAAAGGCTCTGACCGTGGCGTTCATCACATTATGTGACGAAACGGTGGTCATGTGCTATAAGGGTGAGACACCGGCAGGTAGCATCGACAGCTCCATTAGCCTCTCATGTTGTGTTCCATAGCATCCAAAGCTCACTGCGTGATAGACTATACGTGTTCCCGGGAACGAACAGGTTCGTTTTACTAGGTACCTCAAGTCAGGACAGATCTACGACATAAGAAGAGGTAGTAGAGGAAATAATTTCCCTCTAAATGGTAGGCGGCCAGTACACTAGTTGTTAATAAGAACGATCTACAGCGACATAACTGGATCACAGATAAACTCGCCAAGGGGGTCATCATGTGCCAGGGCGACCGACCTGACAGATGCGGTAGGTCCCTATAAGCCCAGTCTGGGCGAATGCATAGCGGCGACGATCAGAGCAGCAAAGGCCTCCTCATCCGCGGCCGTCCGCGCACGAAGTTGCCCGTGTGTTCAGTAGAAAATTCTGCAGATCCGGTACTGAGCGCGTGTAGGTGCTGGACCATCAGAGCTTATATGTTTATCAGCGCACTTCTGTAAGATGTATAGCTCCCGGTTTCACCTTTCTGCTACTCGTCACCTTCGGACGTGCAACTGTTACTACGCTCGCATGTTACAAATTATTTGTTAGAAGTGAACTGTAACACGACGAGGCATGGAACAACTAGGTGGTCGATGTTTCGCCGCAACTCGGGTACAGAATGAGGTAAATAGGGCGCTCCGTGTGTCGTCGTTTGTCATAGGGACCCTAATACTGCCTTTTAACCAGTACGGGCGGCAGCCGATCCAAACCAGTAAAGACACGTTTATGGTGAATTTGAAGCATCATAAATCATTGGTCGCCTGCTTGATACGGGAGCAATCCGCGTTTCAGGGATACACACCAGAGAACCAGCGTTTGACCCGTAAAGGCCCTGTAGCCCGCCAGTATTTTTCTACGCGGGTGTCATAGCGGAGCTGTATGATTTTCGGCTTTATAATCACCTGATCTCTGATCTTGTTGTCACGCGTGAATGTTGTCCTTTCTCAGGCAACTTGGAATTTGAGTACTTTTCCGACCAAATGCATGTGCCCACCAAACTGTCTGCTGATGAGCAAACTCAGCGAATAAATTATACGGGTAGGGCGCTCTTTAAACCTACAATTGATTCTTTTCGGTTATCTCTCTTACGGAAGACATTATACTCGTCCAGTACTTTAGATAACCCTACGAAGTCCGGGAGTAACTATACTCACCTCTGTTTGAATCATTTGTGACTGGTGTCCCAACACGATTTAGAAACACTAATATTGCGACTATTTATGGTGACCGCTTCGTAGCATCCAAGCGTAGTACATATAATCGCGACAAAGGACACCAAATTGGCATAGGACTTTCTAGGTTTCATAGTCGCGGGGACCTTTTGCGTTTTGGAAATCGCTGCGGTTGGTCCGTATTGCTCCTATCGTTCTATCCATTCGTTAAGTTATAGAACATTGGAGGACTGTAATGTTGCGGCCGAAGGACGCTAACAAATCATTAACCAAATACGTCTACCGTGGAGAAACGTAATGGTCAGTGTCATATACTGACGGGATTTTAGCTTCGGCACTCATTGGCTCTGTTCGTCGGTGCCTCGATGTGGTAAGGTCCGGCCTACATACCTGATGGTAGACTATCTCTGAACCGATGGAGCCCGTTGCCATCCAGCGATGGTTAGCCGATGTTAAGGGTATCCGGCCCTCCTAACTGTATCTGGACGGTGGAGTCTCGCTTTGTTGTCTGCATATGATTTGAATTCACACCTGGTCTGTTTCTGCACCTTATGGTCCGACACCGCTACATTACTATAACCCCAGTTAAAGTCCACACAGAGAGATGATCGAGGTCAGTCATAATTCAGCCACCGTGCATAACGTATTACTAGTGAGCCCAAACAGTCTAGACTTGGCGCGTCCTAGTGATGGCGTCGTAACCTATAAATCAACCGCGGGGCTCTCTTCGCCGCGTAGACC
seq00002   AGAGACTGAATGCACGGTCATGCTGTGTTAATATCTAAATCCGAGACTTATTGTCTCAATACGACATATCTCCTCGGTAAATTATGGGCAGGAGGGACCCGTTCAGGGGAGGGTTCTCAGACGTTCCAACTAATCAATGACCTTAGGTATTAGAGCCGAACCTCATGGTCAAGGTACGGTCTCGCTACGAGGCACTGCCGGTAACTTCCCCTAAGGTGCAGCGGAGAAAATCTGGCGGCTATACGAACCGTCCACAGCAATTCTAAGGAAAGGCTCTGACCGTGGCGTTCATCACATTATGTGACGAAACGGTGGTCATGTGCTATAAGGGTGAGACACCGGCAGGTAGCATCGACAGCTCCATTAGCCTCTCATGTTGTGTTCCATAGCATCCAAAGCTCACTGCGTGATAGACTATACGTGTTCCCGGGAACGAACAGGTTCGTTTTACTAGGTACCTCAAGTCAGGACAGATCTACGACATAAGAAGAGGTAGTAGAGGAAATAATTTCCCTCTAAATGGTAGGCGGCCAGTACACTAGTTGTTAATAAGAACGATCTACAGCGACATAACTGGATCACAGATAAACTCGCCAAGGGGGTCATCATGTGCCAGGGCGACCGACCTGACAGATGCGGTAGGTCCCTATAAGCCCAGTCTGGGCGAATGCATAGCGGCGACGATCAGAGCAGCAAAGGCCTCCTCATCCGCGGCCGTCCGCGCACGAAGTTGCCCGTGTGTTCAGTAGAAAATTCTGCAGATCCGGTACTGAGCGCGTGTAGGTGCTGGACCATCAGAGCTTATATGTTTATCAGCGCACTTCTGTAAGATGTATAGCTCCCGGTTTCACCTTTCTGCTACTCGTCACCTTCGGACGTGCAACTGTTACTACGCTCGCATGTTACAAATTATTTGTTAGAAGTGAACTGTAACACGACGAGGCATGGAACAACTAGGTGGTCGATGTTTCGCCGCAACTCGGGTACAGAATGAGGTAAATAGGGCGCTCCGTGTGTCGTCGTTTGTCATAGGGACCCTAATACTGCCTTTTAACCAGTACGGGCGGCAGCCGATCCAAACCAGTAAAGACACGTTTATGGTGAATTTGAAGCATCATAAATCATTGGTCGCCTGCTTGATACGGGAGCAATCCGCGTTTCAGGGATACACACCAGAGAACCAGCGTTTGATCCGTAAAGGCCCTGTAGCCCGCCAGTATTTTTCTACGCGGGTGTCATAGCGGAGCTGTATGATTTTCGGCTTTATAATCACCTGATCTCTGATCTTGTTGTCACGCGTGAATGTTGTCCTTTCTCAGGCAACTTGGAATTTGAGTACTTTTCCGACCAAATGCATGTGCCCACCAAACTGTCTGCTGATGAGCAAACTCAGCGAATAAATTATACGGGTAGGGCGCTCTTTAAACCTACAATTGATTCTTTTCGGTTATCTCTCTTACGGAAGACATTATACTCGTCCAGTACTTTAGATAACCCTACGAAGTCCGGGAGTAACTATACTCACCTCTGTTTGAATCATTTGTGACTGGTGTCCCAACACGATTTAGAAACACTAATATTGCGACTATCTATGGTGACCGCTTCGTAGCATCCAAGCGTAGTACATATAATCGCGACAAAGGACACCAAATTGGCATAGGACTTTCTAGGTTTCATAGTCGCGGGGACCTTTTGCGTTTTGGAAATCGCTGCGGTTGGTCCGTATTGCTCCTATCGTTCTATCCATTCGTTAAGTTATAGAACATTGGAGGACTGTAATGTTGCGGCCGAAGGACGCTAACAAATCATTAACCAAATACGTCTACCGTGGAGAAACGTAATGGTCAGTGTCATATACTGACGGGATTTTAGCTTCGGCACTCATTGGCTCTGTTCGTCGGTGCCTCGATGTGGTAAGGTCCGGCCTACATACCTGATGGTAGACTATCTCTGAACCGATGGAGCCCGTTGCCATCCAGCGATGGTTAGCCGATGTTAAGGGTATCCGGCCCTCCTAACTGTATCTGGACGGTGGAGTCTCGCTTTGTTGTCTGCATATGATTTGAATTCACACCTGGTCTGTTTCTGCACCTTATGGTCCGACACCGCTACATTACCATAACCCCAGTTAAAGTCCACACAGAGAGATGATCGAGGTCAGTCATAATTCAGCCACCGTGCATAACGTATTACTAGTGAGCCCAAACAGTCTAGACTTGGCGCGTCCTAGTGATGGCGTCGTAACCTATAAATCAACCGCGGGGCTCTCTTCGCCGCGTAGACC
seq00003   AGAGACTGAATGCACGGTCATGCTGTGTTAATATCTAAATCCGAGACTTATTGTCTCAATACGACATATCTCCTCGGTAAATTATGGGCAGGAGGGACCCGTTCAGGGGAGGGTTCTCAGACGTTCCAACTAATCAATGACCTTAGGTATTAGAGCCGAACCTCATGGTCAAGGTACGGTCTCGCTACGAGGCACTGCCGGTAACTTCCCCTAAGGTGCAGCGGAGAAAATCTGGCGGCTATACGAACCGTCCACAGCAATTCTAAGGAAAGGCTCTGACCGTGGCGTTCATCACATTATGTGACGAAACGGTGGTCATGTGCTATAAGGGTGAGACACCGGCAGGTAGCATCGACAGCTCCATTAGCCTCTCATGTTGTGTTCCATAGCATCCAAAGCTCACTGCGTGATAGACTATACGTGTTCCCGGGAACGAACAGGTTCGTTTTACTAGGTACCTCAAGTCAGGACAGATCTACGACATAAGAAGAGGTAGTAGAGGAAATAATTTCCCTCTAAATGGTAGGCGGCCAGTACACTAGTTGTTAATAAGAACGATCTACAGCGACATAACTGGATCACAGATAAACTCGCCAAGGGGGTCATCATGTGCCAGGGCGACCGACCTGACAGATGCGGTAGGTCCCTATAAGCCCAGTCTGGGCGAATGCATAGCGGCGACGATCAGAGCAGCAAAGGCCTCCTCATCCGCGGCCGTCCGCGCACGAAGTTGCCCGTGTGTTCAGTAGAAAATTCTGCAGATCCGGTACTGACCGCGTGTAGGTGCTGGACCATCAGAGCTTATATGTTTATCAGCGCACTTCTGTAAGATGTATAGCTCCCGGTTTCACCTTTCTGCTACTCGTCACCTTCGGACGTGCAACTGTTACTACGCTCGCATGTTACAAATTATTTGTTAGAAGTGAACTGTAACACGACGAGGCATGGAACAACTAGGTGGTCGATGTTTCGCCGCAACTCGGGTACAGAATGAGGTAAATAGGGCGCTCCGTGTGTCGTCGTTTGTCATAGGGACCCTAATACTGCCTTTTAACCAGTACGGGCGGCAGCCGATCCAAACCAGTAAAGACACGTTTATGGTGAATTTGAAGCATCATAAATCATTGGTCGCCTGCTTGATACGGGAGCAATCCGCGTTTCAGGGATACACACCAGAGAACCAGCGTTTGATCCGTAATGGCCCTGTAGCCCGCCAGTATTTTTCTACGCGGGTGTCATAGCGGAGCTGTATGATTTTCGGCTTTATAATCACCTGATCTCTGATCTTGTTGTCACGCGTGAATGTTGTCCTTTCTCAGGCAACTTGGAATTTGAGTACTTTTCCGACCAAATGCATGTGCCCACCAAACTGTCTGCTGATGAGCAAACTCAGCGAATAAATTATACGGGTAGGGCGCTCTTTAAACCTACAATTGATTCTTTTCGGTTATCTCTCTTACGGAAGACATTATACTCGTCCAGTACTTTAGATAACCCTACGAAGTCCGGGAGTAACTATACTCACCTCTGTTTGAATCATTTGTGACTGGTGTCCCAACACGATTTAGAAACACTAATATTGCGACTATTTATGGTGACCGCTTCGTAGCATCCAAGCGTAGTACATATAATCGCGACAAAGGACACCAAATTGGCATAGGACTTTCTAGGTTTCATAGTCGCGGGGACCTTTTGCGTTTTGGAAATCGCTGCGGTTGGTCCGTATTGCTCCTATCGTTCTATCCATTCGTTAAGTTATAGAACATTGGAGGACTGTAATGTTGCGGCCGAAGGACGCTAACAAATCATTAACCAAATACGTCTACCGTGGAGAAACGTAATGGGCAGTGTCATATACTGACGGGATTTTAGCTTCGGCACTCATTGGCTCTGTTCGTCGGTGCCTCGATGTGGTAAGGTCCGGCCTACATACCTGATGGTAGACTATCTCTGAACCGATGGAGCCCGTTGCCATCCAGCGATGGTTAGCCGATGTTAAGGGTATCCGGCCCTCCTAACTGTATCTGGACGGTGGAGTCTCCCTTTGTTGTCTGCATATGATTTGAATTCACACCTGGTCTGTTTCTGCACCTTATGGTCCGACACCGCTACATTACTATAACCCCAGTTAAAGTCCACACAGAGAGATGATCGAGGTCAGTCATAATTCAGCCACCGTGCATAACGTATTACTAGTGAGCCCAAACAGTCTAGACTTGGCGCGTCCTAGTGATGGCGTCGTAACCTATAAATCAACCGCGGGGCTCTCTTCGCCGCGTAGACC
seq00004   AGAGACTGAATGCACGGTCATGCTGTGTTAATATCTAAATCCGAGACTTATTGTCTCAATACGACATATCTCCTCGGTAAATTATGGGCAGGAGGGACCCGTTCAGGGGAGGGTTCTCAGACGTTCCAACTAATCAATGACCTTAGGTATTAGAGCCGAACCTCATGGTCAAGGTACGGTCTCGCTACGAGGCACTGCCGGTAACTTCCCCTAAGGTGCAGCGGAGAAAATCTGGCGGCTATACGAACCGTCCACAGCAATTCTAAGGAAAGGCTCTGACCGTGGCGTTCATCACATTATGTGACGAAACGGTGGTCATGTGCTATAAGGGTGAGACACCGGCAGGTAGCATCGACAGCTCCATTAGCCTCTCATGTTGTGTTCCATAGCATCCAAAGCTCACTGCGTGATAGACTATACGTGTTCCCGGGAACGAACAGGTTCGTTTTACTAGGTACCTCAAGTCAGGACAGATCTACGACATAAGAAGAGGTAGTAGAGGAAATAATTTCCCTCTAAATGGTAGGCGGCCAGTACACTAGTTGTTAATAAGAACGATCTACAGCGACATAACTGGATCACAGATAAACTCGCCAAGGGGGTCATCATGTGCCAGGGCGACCGACCTGACAGATGCGGTAGGTCCCTATAAGCCCAGTCTGGGCGAATGCATAGCGGCGACGATCAGAGCAGCAAAGGCCTCCTCATCCGCGGCCGTCCGCGCACGAAGTTGCCCGTGTGTTCAGTAGAAAATTCTGCAGATCCGGTACTGAGCGCGTGTAGGTGCTGGACCATCAGAGCTTATATGTTTATCAGCGCACTTCTGTAAGATGTATAGCTCCCGGTTTCACCTTTCTGCTACTCGTCACCTTCGGACGTGCAACTGTTACTACGCTCGCATGTTACAAATTATTTGTTAGAAGTGAACTGTAACACGACGAGGCATGGAACAACTAGGTGGTCGATGTTTCGCCGCAACTCGGGTACAGAATGAGGTAAATAGGGCGCTCCGTGTGTCGTCGTTTGTCATAGGGACCCTAATACTGCCTTTTAACCAGTACGGGCGGCAGCCGATCCAAACCAGTAAAGACACGTTTATGGTGAATTTGAAGCATCATAAATCATTGGTCGCCTGCTTGATACGGGAGCAATCCGCGTTTCAGGGATACACACCAGAGAACCAGCGTTTGACCCGTAAAGGCCCTGTAGCCCGCCAGTATTTTTCTACGCGGGTGTCATAGCGGAGCTGTATGATTTTCGGCTTTATAATCACCTGATCTCTGATCTTGTTGTCACGCGTGAATGTTGTCCTTTCTCAGGCAACTTGGAATTTGAGTACTTTTCCGACCAAATGCATGTGCCCACCAAACTGTCTGCTGATGAGCAAACTCAGCGAATAAATTATACGGGTAGGGCGCTCTTTAAACCTACAATTGATTCTTTTCGGTTATCTCTCTTACGGAAGACATTATACTCGTCCAGTACTTTAGATAACCCTACGAAGTCCGGGAGTAACTATACTCACCTCTGTTTGAATCATTTGTGACTGGTGTCCCAACACGATTTAGAAACACTAATATTGCGACTATTTATGGTGACCGCTTCGTAGCATCCAAGCGTAGTACATATAATCGCGACAAAGGACACCAAATTGGCATAGGACTTTCTAGGTTTCATAGTCGCGGGGACCTTTTGCGTTTTGGAAATCGCTGCGGTTGGTCCGTATTGCTCCTATCGTTCTATCCATTCGTTAAGTTATAGAACATTGGAGGACTGTAATGTTGCGGCCGAAGGACGCTAACAAATCATTAACCAAATACGTCTACCGTGGAGAAACGTAATGGTCAGTGTCATATACTGACGGGATTTTAGCTTCGGCACTCATTGGCTCTGTTCGTCGGTGCCTCGATGTGGTAAGGTCCGGCCTACATACCTGATGGTAGACTATCTCTGAACCGATGGAGCCCGTTGCCATCCAGCGATGGTTAGCCGATGTTAAGGGTATCCGGCCCTCCTAACTGTATCTGGACGGTGGAGTCTCGCTTTGTTGTCTGCATATGATTTGAATTCACACCTGGTCTGTTTCTGCACCTTATGGTCCGACACCGCTACATTACTATAACCCCAGTTAAAGTCCACACAGAGAGATGATCGAGGTCAGTCATAATTCAGCCACCGTGCATAACGTATTACTAGTGAGCCCAAACAGTCTAGACTTGGCGCGTCCTAGTGATGGCGTCGTAACCTATAAATCAACCGCGGGGCTCTCTTCGCCGCGTAGACC
seq00005   AGAGACTGAATGCACGGTCATGCTGTGTTAATATCTAAATCCGAGACTTATTGTCTCAATACGACATATCTCCTCGGTAAATTATGGGCAGGAGGGACCCGTTCAGGGGAGGGTTCTCAGACGTTCCAACTAATCAATGACCTTAGGTATTAGAGCCGAACCTCATGGTCAAGGTACGGTCTCGCTACGAGGCACTGCCGGTAACTTCCCCTAAGGTGCAGCGGAGAAAATCTGGCGGCTATACGAACCGTCCACAGCAATTCTAAGGAAAGGCTCTGACCGTGGCGTTCATCACATTATGTGACGAAACGGTGGTCATGTGCTATAAGGGTGAGACACCGGCAGGTAGCATCGACAGCTCCATTAGCCTCTCATGTTGTGTTCCATAGCATCCAAAGCTCACTGCGTGATAGACTATACGTGTTCCCGGGAACGAACAGGTTCGTTTTACTAGGTACCTCAAGTCAGGACAGATCTACGACATAAGAAGAGGTAGTAGAGGAAATAATTTCCCTCTAAATGGTAGGCGGCCAGTACACTAGTTGTTAATAAGAACGATCTACAGCGACATAACTGGATCACAGATAAACTCGCCAAGGGGGTCATCATGTGCCAGGGCGACCGACCTGACAGATGCGGTAGGTCCCTATAAGCCCAGTCTGGGCGAATGCATAGCGGCGACGATCAGAGCAGCAAAGGCCTCCTCATCCGCGGCCGTCCGCGCACGAAGTTGCCCGTGTGTTCAGTAGAAAATTCTGCAGATCCGGTACTGAGCGCGTGTAGGTGCTGGACCATCAGAGCTTATATGTTTATCAGCGCACTTCTGTAAGATGTATAGCTCCCGGTTTCACCTTTCTGCTACTCGTCACCTTCGGACGTGCAACTGTTACTACGCTCGCATGTTACAAATTATTTGTTAGAAGTGAACTGTAACACGACGAGGCATGGAACAACTAGGTGGTCGATGTTTCGCCGCAACTCGGGTACAGAATGAGGTAAATAGGGCGCTCCGTGTGTCGTCGTTTGTCATAGGGACCCTAATACTGCCTTTTAACCAGTACGGGCGGCAGCCGATCCAAACCAGTAAAGACACGTTTATGGTGAATTTGAAGCATCATAAATCATTGGTCGCCTGCTTGATACGGGAGCAATCCGCGTTTCAGGGATACACACCAGAGAACCAGCGTTTGATCCGTAAAGGCCCTGTAGCCCGCCAGTATTTTTCTACGCGGGTGTCATAGCGGAGCTGTATGATTTTCGGCTTTATAATCACCTGATCTCTGATCTTGTTGTCACGCGTGAATGTTGTCCTTTCTCAGGCAACTTGGAATTTGAGTACTTTTCCGACCAAATGCATGTGCCCACCAAACTGTCTGCTGATGAGCAAACTCAGCGAATAAATTATACGGGTAGGGCGCTCTTTAAACCTACAATTGATTCTTTTCGGTTATCTCTCTTACGGAAGACATTATACTCGTCCAGTACTTTAGATAACCCTACGAAGTCCGGGAGTAACTATACTCACCTCTGTTTGAATCATTTGTGACTGGTGTCCCAACACGATTTAGAAACACTAATATTGCGACTATTTATGGTGACCGCTTCGTAGCATCCAAGCGTAGTACATATAATCGCGACAAAGGACACCAAATTGGCATAGGACTTTCTAGGTTTCATAGTCGCGGGGACCTTTTGCGTTTTGGAAATCGCTGCGGTTGGTCCGTATTGCTCCTATCGTTCTATCCATTCGTTAAGTTATAGAACATTGGAGGACTGTAATGTTGCGGCCGAAGGACGCTAACAAATCATTAACCAAATACGTCTACCGTGGAGAAACGTAATGGTCAGTGTCATATACTGACGGGATTTTAGCTTCGGCACTCATTGGCTCTGTTCGTCGGTGCCTCGATGTGGTAAGGTCCGGCCTACATACCTGATGGTAGACTATCTCTGAACCGATGGAGCCCGTTGCCATCCAGCGATGGTTAGCCGATGTTAAGGGTATCCGGCCCTCCTAACTGTATCTGGACGGTGGAGTCTCGCTTTGTTGTCTGCATATGATTTGAATTCACACCTGGTCTGTTTCTGCACCTTATGGTCCGACACCGCTACATTACTATAACCCCAGTTAAAGTCCACACAGAGAGATGATCGAGGTCAGTCATAATTCAGCCACCGTGCATAACGTATTACTAGTGAGCCCAAACAGTCTAGACTTGGCGCGTCCTAGTGATGGCGTCGTAACCTATAAATCAACCGCGGGGCTCTCTTCGCCGCGTAGACC
seq00006   AGAGACTGAATGCACGGTCATGCTGTGTTAATATCTAAATCCGAGACTTATTGTCTCAATACGACATATCTCCTCGGTAAATTATGGGCAGGAGGGACCCGTTCAGGGGAGGGTTCTCAGACGTTCCAACTAATCAATGACCTTAGGTATTAGAGCCGAACCTCATGGTCAAGGTACGGTCTCGCTACGAGGCACTGCCGGTAACTTCCCCTAAGGTGCAGCGGAGAAAATCTGGCGGCTATACGAACCGTCCACAGCAATTCTAAGGAAAGGCTCTGACCGTGGCGTTCATCACATTATGTGACGAAACGGTGGTCATGTGCTATAAGGGTGAGACACCGGCAGGTAGCATCGACAGCTCCATTAGCCTCTCATGTTGTGTTCCATAGCATCCAAAGCTCACTGCGTGATAGACTATACGTGTTCCCGGGAACGAACAGGTTCGTTTTACTAGGTACCTCAAGTCAGGACAGATCTACGACATAAGAAGAGGTAGTAGAGGAAATAATTTCCCTCTAAATGGTAGGCGGCCAGTACACTAGTTGTTAATAAGAACGATCTACAGCGACATAACTGGATCACAGATAAACTCGCCAAGGGGGTCATCATGTGCCAGGGCGACCGACCTGACAGATGCGGTAGGTCCCTATAAGCCCAGTCTGGGCGAATGCATAGCGGCGACGATCAGAGCAGCAAAGGCCTCCTCATCCGCGGCCGTCCGCGCACGAAGTTGCCCGTGTGTTCAGTAGAAAATTCTGCAGATCCGGTACTGAGCGCGTGTAGGTGCTGGACCATCAGAGCTTATATGTTTATCAGCGCACTTCTGTAAGATGTATAGCTCCCGGTTTCACCTTTCTGCTACTCGTCACCTTCGGACGTGCAACTGTTACTACGCTCGCATGTTACAAATTATTTGTTAGAAGTGAACTGTAACACGACGAGGCATGGAACAACTAGGTGGTCGATGTTTCGCCGCAACTCGGGTACAGAATGAGGTAAATAGGGCGCTCCGTGTGTCGTCGTTTGTCATAGGGACCCTAATACTGCCTTTTAACCAGTACGGGCGGCAGCCGATCCAAACCAGTAAAGACACGTTTATGGTGAATTTGAAGCATCATAAATCATTGGTCGCCTGCTTGATACGGGAGCAATCCGCGTTTCAGGGATACACACCAGAGAACCAGCGTTTGACCCGTAAAGGCCCTGTAGCCCGCCAGTATTTTTCTACGCGGGTGTCATAGCGGAGCTGTATGATTTTCGGCTTTATAATCACCTGATCTCTGATCTTGTTGTCACGCGTGAATGTTGTCCTTTCTCAGGCAACTTGGAATTTGAGTACTTTTCCGACCAAATGCATGTGCCCACCAAACTGTCTGCTGATGAGCAAACTCAGCGAATAAATTATACGGGTAGGGCGCTCTTTAAACCTACAATTGATTCTTTTCGGTTATCTCTCTTACGGAAGACATTATACTCGTCCAGTACTTTAGATAACCCTACGAAGTCCGGGAGTAACTATACTCACCTCTGTTTGAATCATTTGTGACTGGTGTCCCAACACGATTTAGAAACACTAATATTGCGACTATTTATGGTGACCGCTTCGTAGCATCCAAGCGTAGTACATATAATCGCGACAAAGGACACCAAATTGGCATAGGACTTTCTAGGTTTCATAGTCGCGGGGACCTTTTGCGTTTTGGAAATCGCTGCGGTTGGTCCGTATTGCTCCTATCGTTCTATCCATTCGTTAAGTTATAGAACATTGGAGGACTGTAATGTTGCGGCCGAAGGACGCTAACAAATCATTAACCAAATACGTCTACCGTGGAGAAACGTAATGGTCAGTGTCATATACTGACGGGATTTTAGCTTCGGCACTCATTGGCTCTGTTCGTCGGTGCCTCGATGTGGTAAGGTCCGGCCTACATACCTGATGGTAGACTATCTCTGAACCGATGGAGCCCGTTGCCATCCAGCGATGGTTAGCCGATGTTAAGGGTATCCGGCCCTCCTAACTGTATCTGGACGGTGGAGTCTCGCTTTGTTGTCTGCATATGATTTGAATTCACACCTGGTCTGTTTCTGCACCTTATGGTCCGACACCGCTACATTACTATAACCCCAGTTAAAGTCCACACAGAGAGATGATCGAGGTCAGTCATAATTCAGCCACCGTGCATAACGTATTACTAGTGAGCCCAAACAGTCTAGACTTGGCGCGTCCTAGTGATGGCGTCGTAACCTATAAATCAACCGCGGGGCTCTCTTCGCCGCGTAGACC
seq00007   AGAGACTGAATGCACGGTCATGCTGTGTTAATATCTAAATCCGAGACTTATTGTCTCAATACGACATATCTCCTCGGTAAATTATGGGCAGGAGGGACCCGTTCAGGGGAGGGTTCTCAGACGTTCCAACTAATCAATGACCTTAGGTATTAGAGCCGAACCTCATGGTCAAGGTACGGTCTCGCTACGAGGCACTGCCGGTAACTTCCCCTAAGGTGCAGCGGAGAAAATCTGGCGGCTATACGAACCGTCCACAGCAATTCTAAGGAAAGGCTCTGACCGTGGCGTTCATCACATTATGTGACGAAACGGTGGTCATGTGCTATAAGGGTGAGACACCGGCAGGTAGCATCGACAGCTCCATTAGCCTCTCATGTTGTGTTCCATAGCATCCAAAGCTCACTGCGTGATAGACTATACGTGTTCCCGGGAACGAACAGGTTCGTTTTACTAGGTACCTCAAGTCAGGACAGATCTACGACATAAGAAGAGGTAGTAGAGGAAATAATTTCCCTCTAAATGGTAGGCGGCCAGTACACTAGTTGTTAATAAGAACGATCTACAGCGACATAACTGGATCACAGATAAACTCGCCAAGGGGGTCATCATGTGCCAGGGCGACCGACCTGACAGATGCGGTAGGTCCCTATAAGCCCAGTCTGGGCGAATGCATAGCGGCGACGATCAGAGCAGCAAAGGCCTCCTCATCCGCGGCCGTCCGCGCACGAAGTTGCCCGTGTGTTCAGTAGAAAATTCTGCAGATCCGGTACTGAGCGCGTGTAGGTGCTGGACCATCAGAGCTTATATGTTTATCAGCGCACTTCTGTAAGATGTATAGCTCCCGGTTTCACCTTTCTGCTACTCGTCACCTTCGGACGTGCAACTGTTACTACGCTCGCATGTTACAAATTATTTGTTAGAAGTGAACTGTAACACGACGAGGCATGGAACAACTAGGTGGTCGATGTTTCGCCGCAACTCGGGTACAGAATGAGGTAAATAGGGCGCTCCGTGTGTCGTCGTTTGTCATAGGGACCCTAATACTGCCTTTTAACCAGTACGGGCGGCAGCCGATCCAAACCAGTAAAGACACGTTTATGGTGAATTTGAAGCATCATAAATCATTGGTCGCCTGCTTGATACGGGAGCAATCCGCGTTTCAGGGATACACACCAGAGAACCAGCGTTTGATCCGTAAAGGCCCTGTAGCCCGCCAGTATTTTTCTACGCGGGTATCATAGCGGAGCTGTATGATTTTCGGCTTTATAATCACCTGATCTCTGATCTTGTTGTCACGCGTGAATGTTGTCCTTTCTCAGGCAACTTGGAATTTGAGTACTTTTCCGACCAAATGCATGTGCCCACCAAACTGTCTGCTGATGAGCAAACTCAGCGAATAAATTATACGGGTAGGGCGCTCTTTAAACCTACAATTGATTCTTTTCGGTTATCTCTCTTACGGAAGACATTATACTCGTCCAGTACTTTAGATAACCCTACGAAGTCCGGGAGTAACTATACTCACCTCTGTTTGAATCATTTGTGACTGGTGTCCCAACACGATTTAGAAACACTAATATTGCGACTATTTATGGTGACCGCTTCGAAGCATCCAAGCGTAGTACATATAATCGCGACAAAGGACACCAAATTGGCATAGGACTTTCTAGGTTTCATAGTCGCGGGGATCTTTTGCGTTTTGGAAATCGCTGCGGTTGGTCCGTATTGCTCCTATCGTTCTATCCATTCGTTAAGTTATAGAACATTGGAGGACTGTAATGTTGCGGCCGAAGGACGCTAACAAATCATTAACCAAATACGTCTACCGTGGAGAAACGTAATGGGCAGTGTCATATACTGACGGGATTTTAGCTTCGGCACTCATTGGCTCTGTTCGTCGGTGCCTCGATGTGGTAAGGTCCGGCCTACATACCTGATGGTAGACTATCTCTGAACCGATGGAGCCCGTTGCCATCCAGCGATGGTTAGCCGATGTTAAGGGTATCCGGCCCTCCTAACTGTATCTGGACGGTGGAGTCTCGCTTTGTTGTCTGCATATGATTTGAATTCACACCTGGTCTGTTTCTGCACCTTATGGTCCGACACCGCTACATTACTATAACCCCAGTTAAAGTCCACACAGAGAGATGATCGAGGTCAGTCATAATTCAGCCACCGTGCATAACGTATTACTAGTGAGCCCAAACAGTCTAGACTTGGCGCGTCCTAGTGATGGCGTCGTAACCTATAAATCAACCGCGGGGCTCTCTTCGCCGCGTAGACC
seq00008   AGAGACTGAATGCACGGTCATGCTGTGTTAATATCTAAATCCGAGACTTATTGTCTCAATACGACATATCTCCTCGGTAAATTATGGGCAGGAGGGACCCGTTCAGGGGAGGGTTCTCAGACGTTCCAACTAATCAATGACCTTAGGTATTAGAGCCGAACCTCATGGTCAAGGTACGGTCTCGCTACGAGGCACTGCCGGTAACTTCCCCTAAGGTGCAGCGGAGAAAATCTGGCGGCTATACGAACCGTCCACAGCAATTCTAAGGAAAGGCTCTGACCGTGGCGTTCATCACATTATGTGACGAAACGGTGGTCATGTGCTATAAGGGTGAGACACCGGCAGGTAGCATCGACAGCTCCATTAGCCTCTCATGTTGTGTTCCATAGCATCCAAAGCTCACTGCGTGATAGACTATACGTGTTCCCGGGAACGAACAGGTTCGTTTTACTAGGTACCTCAAGTCAGGACAGATCTACGACATAAGAAGAGGTAGTAGAGGAAATAATTTCCCTCTAAATGGTAGGCGGCCAGTACACTAGTTGTTAATAAGAACGATCTACAGCGACATAACTGGATCACAGATAAACTCGCCAAGGGGGTCATCATGTGCCAGGGCGACCGACCTGACAGATGCGGTAGGTCCCTATAAGCCCAGTCTGGGCGAATGCATAGCGGCGACGATCAGAGCAGCAAAGGCCTCCTCATCCGCGGCCGTCCGCGCACGAAGTTGCCCGTGTGTTCAGTAGAAAATTCTGCAGATCCGGTACTGAGCGCGTGTAGGTGCTGGACCATCAGAGCTTATATGTTTATCAGCGCACTTCTGTAAGATGTATAGCTCTCGGTTTCACCTTTCTGCTACTCGTCACCTTCGGACGTGCAACTGTTACTACGCTCGCATGTTACAAATTATTTGTTAGAAGTGAACTGTAACACGACGAGGCATGGAACAACTAGGTGGTCGATGTTTCGCCGCAACTCGGGTACAGAATGAGGTAAATAGGGCGCTCCGTGTGTCGTCGTTTGTCATAGGGACCCTAATACTGCCTTTTAACCAGTACGGGCGGCAGCCGATCCAAACCAGTAAAGACACGTTTATGGTGAATTTGAAGCATCATAAATCATTGGTCGCCTGCTTGATACGGGAGCAATCCGCGTTTCAGGGATACACACCAGAGAACCAGCGTTTGATCCGTAAAGGCCCTGTAGCCCGCCAGTATTTTTCTACGCGGGTATCATAGCGGAGCTGTATGATTTTCGGCTTTATAATCACCTGATCTCTGATCTTGTTGTCACGCGTGAATGTTGTCCTTTCTCAGGCAACTTGGAATTTGAGTACTTTTCCGACCAAATGCATGTGCCCACCAAACTGTCTGCTGATGAGCAAACTCAGCGAATAAATTATACGGGTAGGGCGCTCTTTAAACCTACAATTGATTCTTTTCGGTTATCTCTCTTACGGAAGACATTATACTCGTCCAGTACTTTAGATAACCCTACGAAGTCCGGGAGTAACTATACTCACCTCTGTTTGAATCATTTGTGACTGGTGTCCCAACACGATTTAGAAACACTAATATTGCGACTATTTATGGTGACCGCTTCGAAGCATCCAAGCGTAGTACATATAATCGCGACAAAGGACACCAAATTGGCATAGGACTTTCTAGGTTTCATAGTCGCGGGGATCTTTTGCGTTTTGGAAATCGCTGCGGTTGGTCCGTATTGCTCCTATCGTTCTATCCATTCGTTAAGTTATAGAACATTGGAGGACTGTAATGTTGCGGCCGAAGGACGCTAACAAATCATTAACCAAATACGTCTACCGTGGAGAAACGTAATGGGCAGTGTCATATACTGACGGGATTTTAGCTTCGGCACTCATTGGCTCTGTTCGTCGGTGCCTCGATGTGGTAAGGTCCGGCCTACATACCTGATGGTAGACTATCTCTGAACCGATGGAGCCCGTTGCCATCCAGCGATGGTTAGCCGATGTTAAGGGTATCCGGCCCTCCTAACTGTATCTGGACGGTGGAGTCTCGCTTTGTTGTCTGCATATGATTTGAATTCACACCTGGTCTGTTTCTGCACCTTATGGTCCGACACCGCTACATTACTATAACCCCAGTTAAAGTCCACACAGAGAGATGATCGAGGTCAGTCATAATTCAGCCACCGTGCATAACGTATTACTAGTGAGCCCAAACAGTCTAGACTTGGCGCGTCCTAGTGATGGCGTCGTAACCTATAAATCAACCGCGGGGCTCTCTTCGCCGCGTAGACC
seq00009   AGAGACTGAATGCACGGTCATGCTGTGTTAATATCTAAATCCGAGACTTATTGTCTCAATACGACATATCTCCTCGGTAAATTATGGGCAGGAGGGACCCGTTCAGGGGAGGGTTCTCAGACGTTCCAACTAATCAATGACCTTAGGTATTAGAGCCGAACCTCATGGTCAAGGTACGGTCTCGCTACGAGGCACTGCCGGTAACTTCCCCTAAGGTGCAGCGGAGAAAATCTGGCGGCTATACGAACCGTCCACAGCAATTCTAAGGAAAGGCTCTGACCGTGGCGTTCATCACATTATGTGACGAAACGGTGGTCATGTGCTATAAGGGTGAGACACCGGCAGGTAGCATCGACAGCTCCATTAGCCTCTCATGTTGTGTTCCATAGCATCCAAAGCTCACTGCGTGATAGACTATACGTGTTCCCGGGAACGAACAGGTTCGTTTTACTAGGTACCTCAAGTCAGGACAGATCTACGACATAAGAAGAGGTAGTAGAGGAAATAATTTCCCTCTAAATGGTAGGCGGCCAGTACACTAGTTGTTAATAAGAACGATCTACAGCGACATAACTGGATCACAGATAAACTCGCCAAGGGGGTCATCATGTGCCAGGGCGACCGACCTGACAGATGCGGTAGGTCCCTATAAGCCCAGTCTGGGCGAATGCATAGCGGCGACGATCAGAGCAGCAAAGGCCTCCTCATCCGCGGCCGTCCGCGCACGAAGTTGCCCGTGTGTTCAGTAGAAAATTCTGCAGATCCGGTACTGAGCGCGTGTAGGTGCTGGACCATCAGAGCTTATATGTTTATCAGCGCACTTCTGTAAGATGTATAGCTCCCGGTTTCACCTTTCTGCTACTCGTCACCTTCGGACGTGCAACTGTTACTACGCTCGCATGTTACAAATTATTTGTTAGAAGTGAACTGTAACACGACGAGGCATGGAACAACTAGGTGGTCGATGTTTCGCCGCAACTCGGGTACAGAATGAGGTAAATAGGGCGCTCCGTGTGTCGTCGTTTGTCATAGGGACCCTAATACTGCCTTTTAACCAGTACGGGCGGCAGCCGATCCAAACCAGTAAAGACACGTTTATGGTGAATTTGAAGCATCATAAATCATTGGTCGCCTGCTTGATACGGGAGCAATCCGCGTTTCAGGGATACACACCAGAGAACCAGCGTTTGATCCGTAAAGGCCCTGTAGCCCGCCAGTATTTTTCTACGCGGGTATCATAGCGGAGCTGTATGATTTTCGGCTTTATAATCACCTGATCTCTGATCTTGTTGTCACGCGTGAATGTTGTCCTTTCTCAGGCAACTTGGAATTTGAGTACTTTTCCGACCAAATGCATGTGCCCACCAAACTGTCTGCTGATGAGCAAACTCAGCGAATAAATTATACGGGTAGGGCGCTCTTTAAACCTACAATTGATTCTTTTCGGTTATCTCTCTTACGGAAGACATTATACTCGTCCAGTACTTTAGATAACCCTACGAAGTCCGGGAGTAACTATACTCACCTCTGTTTGAATCATTTGTGACTGGTGTCCCAACACGATTTAGAAACACTAATATTGCGACTATTTATGGTGACCGCTTCGAAGCATCCAAGCGTAGTACATATAATCGCGACAAAGGACACCAAATTGGCATAGGACTTTCTAGGTTTCATAGTCGCGGGGATCTTTTGCGTTTTGGAAATCGCTGCGGTTGGTCCGTATTGCTCCTATCGTTCTATCCATTCGTTAAGTTATAGAACATTGGAGGACTGTAATGTTGCGGCCGAAGGACGCTAACAAATCATTAACCAAATACGTCTACCGTGGAGAAACGTAATGGGCAGTGTCATATACTGACGGGATTTTAGCTTCGGCACTCATTGGCTCTGTTCGTCGGTGCCTCGATGTGGTAAGGTCCGGCCTACATACCTGATGGTAGACTATCTCTGAACCGATGGAGCCCGTTGCCATCCAGCGATGGTTAGCCGATGTTAAGGGTATCCGGCCCTCCTAACTGTATCTGGACGGTGGAGTCTCGCTTTGTTGTCTGCATATGATTTGAATTCACACCTGGTCTGTTTCTGCACCTTATGGTCCGACACCGCTACATTACTATAACCCCAGTTAAAGTCCACACAGAGAGATGATCGAGGTCAGTCATAATTCAGCCACCGTGCATAACGTATTACTAGTGAGCCCAAACAGTCTAGACTTGGCGCGTCCTAGTGATGGCGTCGTAACCTATAAATCAACCGCGGGGCTCTCTTCGCCGCGTAGACC
seq00010   AGAGACTGAATGCACGGTCATGCTGTGTTAATATCTAAATCCGAGACTTATTGTCTCAATACGACATATCTCCTCGGTAAATTATGGGCAGGAGGGACCCGTTCAGGGGAGGGTTCTCAGACGTTCCAACTAATCAATGACCTTAGGTATTAGAGCCGAACCTCATGGTCAAGGTACGGTCTCGCTACGAGGCACTGCCGGTAACTTCCCCTAAGGTGCAGCGGAGAAAATCTGGCGGCTATACGAACCGTCCACAGCAATTCTAAGGAAAGGCTCTGACCGTGGCGTTCATCACATTATGTGACGAAACGGTGGTCATGTGCTATAAGGGTGAGACACCGGCAGGTAGCATCGACAGCTCCATTAGCCTCTCATGTTGTGTTCCATAGCATCCAAAGCTCACTGCGTGATAGACTATACGTGTTCCCGGGAACGAACAGGTTCGTTTTACTAGGTACCTCAAGTCAGGACAGATCTACGACATAAGAAGAGGTAGTAGAGGAAATAATTTCCCTCTAAATGGTAGGCGGCCAGTACACTAGTTGTTAATAAGAACGATCTACAGCGACATAACTGGATCACAGATAAACTCGCCAAGGGGGTCATCATGTGCCAGGGCGACCGACCTGACAGATGCGGTAGGTCCCTATAAGCCCAGTCTGGGCGAATGCATAGCGGCGACGATCAGAGCAGCAAAGGCCTCCTCATCCGCGGCCGTCCGCGCACGAAGTTGCCCGTGTGTTCAGTAGAAAATTCTGCAGATCCGGTACTGACCGCGTGTAGGTGCTGGACCATCAGAGCTTATATGTTTATCAGCGCACTTCTGTAAGATGTATAGCTCCCGGTTTCACCTTTCTGCTACTCGTCACCTTCGGACGTGCAACTGTTACTACGCTCGCATGTTACAAATTATTTGTTAGAAGTGAACTGTAACACGACGAGGCATGGAACAACTAGGTGGTCGATGTTTCGCCGCAACTCGGGTACAGAATGAGGTAAATAGGGCGCTCCGTGTGTCGTCGTTTGTCATAGGGACCCTAATACTGCCTTTTAACCAGTACGGGCGGCAGCCGATCCAAACCAGTAAAGACACGTTTATGGTGAATTTGAAGCATCATAAATCATTGGTCGCCTGCTTGATACGGGAGCAATCCGCGTTTCAGGGATACACACCAGAGAACCAGCGTTTGATCCGTAATGGCCCTGTAGCCCGCCAGTATTTTTCTACGCGGGTGTCATAGCGGAGCTGTATGATTTTCGGCTTTATAATCACCTGATCTCTGATCTTGTTGTCACGCGTGAATGTTGTCCTTTCTCAGGCAACTTGGAATTTGAGTACTTTTCCGACCAAATGCATGTGCCCACCAAACTGTCTGCTGATGAGCAAACTCAGCGAATAAATTATACGGGTAGGGCGCTCTTTAAACCTACAATTGATTCTTTTCGGTTATCTCTCTTACGGAAGACATTATACTCGTCCAGTACTTTAGATAACCCTACGAAGTCCGGGAGTAACTATACTCACCTCTGTTTGAATCATTTGTGACTGGTGTCCCAACACGATTTAGAAACACTAATATTGCGACTATTTATGGTGACCGCTTCGTAGCATCCAAGCGTAGTACATATAATCGCGACAAAGGACACCAAATTGGCATAGGACTTTCTAGGTTTCATAGTCGCGGGGACCTTTTGCGTTTTGGAAATCGCTGCGGTTGGTCCGTATTGCTCCTATCGTTCTATCCATTCGTTAAGTTATAGAACATTGGAGGACTGTAATGTTGCGGCCGAAGGACGCTAACAAATCATTAACCAAATACGTCTACCGTGGAGAAACGTAATGGGCAGTGTCATATACTGACGGGATTTTAGCTTCGGCACTCATTGGCTCTGTTCGTCGGTGCCTCGATGTGGTAAGGTCCGGCCTACATACCTGATGGTAGACTATCTCTGAACCGATGGAGCCCGTTGCCATCCAGCGATGGTTAGCCGATGTTAAGGGTATCCGGCCCTCCTAACTGTATCTGGACGGTGGAGTCTCCCTTTGTTGTCTGCATATGATTTGAATTCACACCTGGTCTGTTTCTGCACCTTATGGTCCGACACCGCTACATTACTATAACCCCAGTTAAAGTCCACACAGAGAGATGATCGAGGTCAGTCATAATTCAGCCACCGTGCATAACGTATTACTAGTGAGCCCAAACAGTCTAGACTTGGCGCGTCCTAGTGATGGCGTCGTAACCTATAAATCAACCGCGGGGCTCTCTTCGCCGCGTAGACC
seq00011   AGAGACTGAATGCACGGTCATGCTGTGTTAATATCTAAATCCGAGACTTATTGTCTCAATACGACATATCTCCTCGGTAAATTATGGGCAGGAGGGACCCGTTCAGGGGAGGGTTCTCAGACGTTCCAACTAATCAATGACCTTAGGTATTAGAGCCGAACCTCATGGTCAAGGTACGGTCTCGCTACGAGGCACTGCCGGTAACTTCCCCTAAGGTGCAGCGGAGAAAATCTGGCGGCTATACGAACCGTCCACAGCAATTCTAAGGAAAGGCTCTGACCGTGGCGTTCATCACATTATGTGACGAAACGGTGGTCATGTGCTATAAGGGTGAGACACCGGCAGGTAGCATCGACAGCTCCATTAGCCTCTCATGTTGTGTTCCATAGCATCCAAAGCTCACTGCGTGATAGACTATACGTGTTCCCGGGAACGAACAGGTTCGTTTTACTAGGTACCTCAAGTCAGGACAGATCTACGACATAAGAAGAGGTAGTAGAGGAAATAATTTCCCTCTAAATGGTAGGCGGCCAGTACACTAGTTGTTAATAAGAACGATCTACAGCGACATAACTGGATCACAGATAAACTCGCCAAGGGGGTCATCATGTGCCAGGGCGACCGACCTGACAGATGCGGTAGGTCCCTATAAGCCCAGTCTGGGCGAATGCATAGCGGCGACGATCAGAGCAGCAAAGGCCTCCTCATCCGCGGCCGTCCGCGCACGAAGTTGCCCGTGTGTTCAGTAGAAAATTCTGCAGATCCGGTACTGAGCGCGTGTAGGTGCTGGACCATCAGAGCTTATATGTTTATCAGCGCACTTCTGTAAGATGTATAGCTCCCGGTTTCACCTTTCTGCTACTCGTCACCTTCGGACGTGCAACTGTTACTACGCTCGCATGTTACAAATTATTTGTTAGAAGTGAACTGTAACACGACGAGGCATGGAACAACTAGGTGGTCGATGTTTCGCCGCAACTCGGGTACAGAATGAGGTAAATAGGGCGCTCCGTGTGTCGTCGTTTGTCATAGGGACCCTAATACTGCCTTTTAACCAGTACGGGCGGCAGCCGATCCAAACCAGTAAAGACACGTTTATGGTGAATTTGAAGCATCATAAATCATTGGTCGCCTGCTTGATACGGGAGCAATCCGCGTTTCAGGGATACACACCAGAGAACCAGCGTTTGATCCGTAAAGGCCCTGTAGCCCGCCAGTATTTTTCTACGCGGGTATCATAGCGGAGCTGTATGATTTTCGGCTTTATAATCACCTGATCTCTGATCTTGTTGTCACGCGTGAATGTTGTCCTTTCTCAGGCAACTTGGAATTTGAGTACTTTTCCGACCAAATGCATGTGCCCACCAAACTGTCTGCTGATGAGCAAACTCAGCGAATAAATTATACGGGTAGGGCGCTCTTTAAACCTACAATTGATTCTTTTCGGTTATCTCTCTTACGGAAGACATTATACTCGTCCAGTACTTTAGATAACCCTACGAAGTCCGGGAGTAACTATACTCACCTCTGTTTGAATCATTTGTGACTGGTGTCCCAACACGATTTAGAAACACTAATATTGCGACTATTTATGGTGACCGCTTCGAAGCATCCAAGCGTAGTACATATAATCGCGACAAAGGACACCAAATTGGCATAGGACTTTCTAGGTTTCATAGTCGCGGGGATCTTTTGCGTTTTGGAAATCGCTGCGGTTGGTCCGTATTGCTCCTATCGTTCTATCCATTCGTTAAGTTATAGAACATTGGAGGACTGTAATGTTGCGGCCGAAGGACGCTAACAAATCATTAACCAAATACGTCTACCGTGGAGAAACGTAATGGGCAGTGTCATATACTGACGGGATTTTAGCTTCGGCACTCATTGGCTCTGTTCGTCGGTGCCTCGATGTGGTAAGGTCCGGCCTACATACCTGATGGTAGACTATCTCTGAACCGATGGAGCCCGTTGCCATCCAGCGATGGTTAGCCGATGTTAAGGGTATCCGGCCCTCCTAACTGTATCTGGACGGTGGAGTCTCGCTTTGTTGTCTGCATATGATTTGAATTCACACCTGGTCTGTTTCTGCACCTTATGGTCCGACACCGCTACATTACTATAACCCCAGTTAAAGTCCACACAGAGAGATGATCGAGGTCAGTCATAATTCAGCCACCGTGCATAACGTATTACTAGTGAGCCCAAACAGTCTAGACTTGGCGCGTCCTAGTGATGGCGTCGTAACCTATAAATCAACCGCGGGGCTCTCTTCGCCGCGTAGACC
seq00012   AGAGACTGAATGCACGGTCATGCTGTGTTAATATCTAAATCCGAGACTTATTGTCTCAATACGACATATCTCCTCGGTAAATTATGGGCAGGAGGGACCCGTTCAGGGGAGGGTTCTCAGACGTTCCAACTAATCAATGACCTTAGGTATTAGAGCCGAACCTCATGGTCAAGGTACGGTCTCGCTACGAGGCACTGCCGGTAACTTCCCCTAAGGTGCAGCGGAGAAAATCTGGCGGCTATACGAACCGTCCACAGCAATTCTAAGGAAAGGCTCTGACCGTGGCGTTCATCACATTATGTGACGAAACGGTGGTCATGTGCTATAAGGGTGAGACACCGGCAGGTAGCATCGACAGCTCCATTAGCCTCTCATGTTGTGTTCCATAGCATCCAAAGCTCACTGCGTGATAGACTATACGTGTTCCCGGGAACGAACAGGTTCGTTTTACTAGGTACCTCAAGTCAGGACAGATCTACGACATAAGAAGAGGTAGTAGAGGAAATAATTTCCCTCTAAATGGTAGGCGGCCAGTACACTAGTTGTTAATAAGAACGATCTACAGCGACATAACTGGATCACAGATAAACTCGCCAAGGGGGTCATCATGTGCCAGGGCGACCGACCTGACAGATGCGGTAGGTCCCTATAAGCCCAGTCTGGGCGAATGCATAGCGGCGACGATCAGAGCAGCAAAGGCCTCCTCATCCGCGGCCGTCCGCGCACGAAGTTGCCCGTGTGTTCAGTAGAAAATTCTGCAGATCCGGTACTGAGCGCGTGTAGGTGCTGGACCATCAGAGCTTATATGTTTATCAGCGCACTTCTGTAAGATGTATAGCTCCCGGTTTCACCTTTCTGCTACTCGTCACCTTCGGACGTGCAACTGTTACTACGCTCGCATGTTACAAATTATTTGTTAGAAGTGAACTGTAACACGACGAGGCATGGAACAACTAGGTGGTCGATGTTTCGCCGCAACTCGGGTACAGAATGAGGTAAATAGGGCGCTCCGTGTGTCGTCGTTTGTCATAGGGACCCTAATACTGCCTTTTAACCAGTACGGGCGGCAGCCGATCCAAACCAGTAAAGACACGTTTATGGTGAATTTGAAGCATCATAAATCATTGGTCGCCTGCTTGATACGGGAGCAATCCGCGTTTCAGGGATACACACCAGAGAACCAGCGTTTGATCCGTAAAGGCCCTGTAGCCCGCCAGTATTTTTCTACGCGGGTGTCATAGCGGAGCTGTATGATTTTCGGCTTTATAATCACCTGATCTCTGATCTTGTTGTCACGCGTGAATGTTGTCCTTTCTCAGGCAACTTGGAATTTGAGTACTTTTCCGACCAAATGCATGTGCCCACCAAACTGTCTGCTGATGAGCAAACTCAGCGAATAAATTATACGGGTAGGGCGCTCTTTAAACCTACAATTGATTCTTTTCGGTTATCTCTCTTACGGAAGACATTATACTCGTCCAGTACTTTAGATAACCCTACGAAGTCCGGGAGTAACTATACTCACCTCTGTTTGAATCATTTGTGACTGGTGTCCCAACACGATTTAGAAACACTAATATTGCGACTATTTATGGTGACCGCTTCGTAGCATCCAAGCGTAGTACATATAATCGCGACAAAGGACACCAAATTGGCATAGGACTTTCTAGGTTTCATAGTCGCGGGGACCTTTTGCGTTTTGGAAATCGCTGCGGTTGGTCCGTATTGCTCCTATCGTTCTATCCATTCGTTAAGTTATAGAACATTGGAGGACTGTAATGTTGCGGCCGAAGGACGCTAACAAATCATTAACCAAATACGTCTACCGTGGAGAAACGTAATGGGCAGTGTCATATACTGACGGGATTTTAGCTTCGGCACTCATTGGCTCTGTTCGTCGGTGCCTCGATGTGGTAAGGTCCGGCCTACATACCTGATGGTAGACTATCTCTGAACCGATGGAGCCCGTTGCCATCCAGCGATGGTTAGCCGATGTTAAGGGTATCCGGCCCTCCTAACTGTATCTGGACGGTGGAGTCTCGCTTTGTTGTCTGCATATGAGTTGAATTCACACCTGGTCTGTTTCTGCACCTTATGGTCCGACACCGCTACATTACTATAACCCCAGTTAAAGTCCACACAGAGAGATGATCGAGGTCAGTCATAATTCAGCCACCGTGCATAACGTATTACTAGTGAGCCCAAACAGTCTAGACTTGGCGCGTCCTAGTGATGGCGTCGTAACCTATAAATCAACCGCGGGGCTCTCTTCGCCGCGTAGACC
seq00013   AGAGACTGAATGCACGGTCATGCTGTGTTAATATCTAAATCCGAGACTTATTGTCTCAATACGACATATCTCCTCGGTAAATTATGGGCAGGAGGGACCCGTTCAGGGGAGGGTTCTCAGACGTTCCAACTAATCAATGACCTTAGGTATTAGAGCCGAACCTCATGGTCAAGGTACGGTCTCGCTACGAGGCACTGCCGGTAACTTCCCCTAAGGTGCAGCGGAGAAAATCTGGCGGCTATACGAACCGTCCACAGCAATTCTAAGGAAAGGCTCTGACCGTGGCGTTCATCACATTATGTGACGAAACGGTGGTCATGTGCTATAAGGGTGAGACACCGGCAGGTAGCATCGACAGCTCCATTAGCCTCTCATGTTGTGTTCCATAGCATCCAAAGCTCACTGCGTGATAGACTATACGTGTTCCCGGGAACGAACAGGTTCGTTTTACTAGGTACCTCAAGTCAGGACAGATCTACGACATAAGAAGAGGTAGTAGAGGAAATAATTTCCCTCTAAATGGTAGGCGGCCAGTACACTAGTTGTTAATAAGAACGATCTACAGCGACATAACTGGATCACAGATAAACTCGCCAAGGGGGTCATCATGTGCCAGGGCGACCGACCTGACAGATGCGGTAGGTCCCTATAAGCCCAGTCTGGGCGAATGCATAGCGGCGACGATCAGAGCAGCAAAGGCCTCCTCATCCGCGGCCGTCCGCGCACGAAGTTGCCCGTGTGTTCAGTAGAAAATTCTGCAGATCCGGTACTGAGCGCGTGTAGGTGCTGGACCATCAGAGCTTATATGTTTATCAGCGCACTTCTGTAAGATGTATAGCTCCCGGTTTCACCTTTCTGCTACTCGTCACCTTCGGACGTGCAACTGTTACTACGCTCGCATGTTACAAATTATTTGTTAGAAGTGAACTGTAACACGACGAGGCATGGAACAACTAGGTGGTCGATGTTTCGCCGCAACTCGGGTACAGAATGAGGTAAATAGGGCGCTCCGTGTGTCGTCGTTTGTCATAGGGACCCTAATACTGCCTTTTAACCAGTACGGGCGGCAGCCGATCCAAACCAGTAAAGACACGTTTATGGTGAATTTGAAGCATCATAAATCATTGGTCGCCTGCTTGATACGGGAGCAATCCGCGTTTCAGGGATACACACCAGAGAACCAGCGTTTGATCCGTAAAGGCCCTGTAGCCCGCCAGTATTTTTCTACGCGGGTATCATAGCGGAGCTGTATGATTTTCGGCTTTATAATCACCTGATCTCTGATCTTGTTGTCACGCGTGAATGTTGTCCTTTCTCAGGCAACTTGGAATTTGAGTACTTTTCCGACCAAATGCATGTGCCCACCAAACTGTCTGCTGATGAGCAAACTCAGCGAATAAATTATACGGGTAGGGCGCTCTTTAAACCTACAATTGATTCTTTTCGGTTATCTCTCTTACGGAAGACATTATACTCGTCCAGTACTTTAGATAACCCTACGAAGTCCGGGAGTAACTATACTCACCTCTGTTTGAATCATTTGTGACTGGTGTCCCAACACGATTTAGAAACACTAATATTGCGACTATTTATGGTGACCGCTTCGAAGCATCCAAGCGTAGTACATATAATCGCGACAAAGGACACCAAATTGGCATAGGACTTTCTAGGTTTCATAGTCGCGGGGATCTTTTGCGTTTTGGAAATCGCTGCGGTTGGTCCGTATTGCTCCTATCGTTCTATCCATTCGTTAAGTTATAGAACATTGGAGGACTGTAATGTTGCGGCCGAAGGACGCTAACAAATCATTAACCAAATACGTCTACCGTGGAGAAACGTAATGGGCAGTGTCATATACTGACGGGATTTTAGCTTCGGCACTCATTGGCTCTGTTCGTCGGTGCCTCGATGTGGTAAGGTCCGGCCTACATACCTGATGGTAGACTATCTCTGAACCGATGGAGCCCGTTGCCATCCAGCGATGGTTAGCCGATGTTAAGGGTATCCGGCCCTCCTAACTGTATCTGGACGGTGGAGTCTCGCTTTGTTGTCTGCATATGATTTGAATTCACACCTGGTCTGTTTCTGCACCTTATGGTCCGACACCGCTACATTACTATAACCCCAGTTAAAGTCCACACAGAGAGATGATCGAGGTCAGTCATAATTCAGCCACCGTGCATAACGTATTACTAGTGAGCCCAAACAGTCTAGACTTGGCGCGTCCTAGTGATGGCGTCGTAACCTATAAATCAACCGCGGGGCTCTCTTCGCCGCGTAGACC
seq00014   AGAGACTGAATGCACGGTCATGCTGTGTTAATATCTAAATCCGAGACTTATTGTCTCAATACGACATATCTCCTCGGTAAATTATGGGCAGGAGGGACCCGTTCAGGGGAGGGTTCTCAGACGTTCCAACTAATCAATGACCTTAGGTATTAGAGCCGAACCTCATGGTCAAGGTACGGTCTCGCTACGAGGCACTGCCGGTAACTTCCCCTAAGGTGCAGCGGAGAAAATCTGGCGGCTATACGAACCGTCCACAGCAATTCTAAGGAAAGGCTCTGACCGTGGCGTTCATCACATTATGTGACGAAACGGTGGTCATGTGCTATAAGGGTGAGACACCGGCAGGTAGCATCGACAGCTCCATTAGCCTCTCATGTTGTGTTCCATAGCATCCAAAGCTCACTGCGTGATAGACTATACGTGTTCCCGGGAACGAACAGGTTCGTTTTACTAGGTACCTCAAGTCAGGACAGATCTACGACATAAGAAGAGGTAGTAGAGGAAATAATTTCCCTCTAAATGGTAGGCGGCCAGTACACTAGTTGTTAATAAGAACGATCTACAGCGACATAACTGGATCACAGATAAACTCGCCAAGGGGGTCATCATGTGCCAGGGCGACCGACCTGACAGATGCGGTAGGTCCCTATAAGCCCAGTCTGGGCGAATGCATAGCGGCGACGATCAGAGCAGCAAAGGCCTCCTCATCCGCGGCCGTCCGCGCACGAAGTTGCCCGTGTGTTCAGTAGAAAATTCTGCAGATCCGGTACTGAGCGCGTGTAGGTGCTGGACCATCAGAGCTTATATGTTTATCAGCGCACTTCTGTAAGATGTATAGCTCCCGGTTTCACCTTTCTGCTACTCGTCACCTTCGGACGTGCAACTGTTACTACGCTCGCATGTTACAAATTATTTGTTAGAAGTGAACTGTAACACGACGAGGCATGGAACAACTAGGTGGTCGATGTTTCGCCGCAACTCGGGTACAGAATGAGGTAAATAGGGCGCTCCGTGTGTCGTCGTTTGTCATAGGGACCCTAATACTGCCTTTTAACCAGTACGGGCGGCAGCCGATCCAAACCAGTAAAGACACGTTTATGGTGAATTTGAAGCATCATAAATCATTGGTCGCCTGCTTGATACGGGAGCAATCCGCGTTTCAGGGATACACACCAGAGAACCAGCGTTTGATCCGTAAAGGCCCTGTAGCCCGCCAGTATTTTTCTACGCGGGTGTCATAGCGGAGCTGTATGATTTTCGGCTTTATAATCACCTGATCTCTGATCTTGTTGTCACGCGTGAATGTTGTCCTTTCTCAGGCAACTTGGAATTTGAGTACTTTTCCGACCAAATGCATGTGCCCACCAAACTGTCTGCTGATGAGCAAACTCAGCGAATAAATTATACGGGTAGGGCGCTCTTTAAACCTACAATTGATTCTTTTCGGTTATCTCTCTTACGGAAGACATTATACTCGTCCAGTACTTTAGATAACCCTACGAAGTCCGGGAGTAACTATACTCACCTCTGTTTGAATCATTTGTGACTGGTGTCCCAACACGATTTAGAAACACTAATATTGCGACTATTTATGGTGACCGCTTCGTAGCATCCAAGCGTAGTACATATAATCGCGACAAAGGACACCAAATTGGCATAGGACTTTCTAGGTTTCATAGTCGCGGGGACCTTTTGCGTTTTGGAAATCGCTGCGGTTGGTCCGTATTGCTCCTATCGTTCTATCCATTCGTTAAGTTATAGAACATTGGAGGACTGTAATGTTGCGGCCGAAGGACGCTAACAAATCATTAACCAAATACGTCTACCGTGGAGAAACGTAATGGGCAGTGTCATATACTGACGGGATTTTAGCTTCGGCACTCATTGGCTCTGTTCGTCGGTGCCTCGATGTGGTAAGGTCCGGCCTACATACCTGATGGTAGACTATCTCTGAACCGATGGAGCCCGTTGCCATCCAGCGATGGTTAGCCGATGTTAAGGGTATCCGGCCCTCCTAACTGTATCTGGACGGTGGAGTCTCGCTTTGTTGTCTGCATATGAGTTGAATTCACACCTGGTCTGTTTCTGCACCTTATGGTCCGACACCGCTACATTACTATAACCCCAGTTAAAGTCCACACAGAGAGATGATCGAGGTCAGTCATAATTCAGCCACCGTGCATAACGTATTACTAGTGAGCCCAAACAGTCTAGACTTGGCGCGTCCTAGTGATGGCGTCGTAACCTATAAATCAACCGCGGGGCTCTCTTCGCCGCGTAGACC
seq00015   AGAGACTGAATGCACGGTCATGCTGTGTTAATATCTAAATCCGAGACTTATTGTCTCAATACGACATATCTCCTCGGTAAATTATGGGCAGGAGGGACCCGTTCAGGGGAGGGTTCTCAGACGTTCCAACTAATCAATGACCTTAGGTATTAGAGCCGAACCTCATGGTCAAGGTACGGTCTCGCTACGAGGCACTGCCGGTAACTTCCCCTAAGGTGCAGCGGAGAAAATCTGGCGGCTATACGAACCGTCCACAGCAATTCTAAGGAAAGGCTCTGACCGTGGCGTTCATCACATTATGTGACGAAACGGTGGTCATGTGCTATAAGGGTGAGACACCGGCAGGTAGCATCGACAGCTCCATTAGCCTCTCATGTTGTGTTCCATAGCATCCAAAGCTCACTGCGTGATAGACTATACGTGTTCCCGGGAACGAACAGGTTCGTTTTACTAGGTACCTCAAGTCAGGACAGATCTACGACATAAGAAGAGGTAGTAGAGGAAATAATTTCCCTCTAAATGGTAGGCGGCCAGTACACTAGTTGTTAATAAGAACGATCTACAGCGACATAACTGGATCACAGATAAACTCGCCAAGGGGGTCATCATGTGCCAGGGCGACCGACCTGACAGATGCGGTAGGTCCCTATAAGCCCAGTCTGGGCGAATGCATAGCGGCGACGATCAGAGCAGCAAAGGCCTCCTCATCCGCGGCCGTCCGCGCACGAAGTTGCCCGTGTGTTCAGTAGAAAATTCTGCAGATCCGGTACTGAGCGCGTGTAGGTGCTGGACCATCAGAGCTTATATGTTTATCAGCGCACTTCTGTAAGATGTATAGCTCCCGGTTTCACCTTTCTGCTACTCGTCACCTTCGGACGTGCAACTGTTACTACGCTCGCATGTTACAAATTATTTGTTAGAAGTGAACTGTAACACGACGAGGCATGGAACAACTAGGTGGTCGATGTTTCGCCGCAACTCGGGTACAGAATGAGGTAAATAGGGCGCTCCGTGTGTCGTCGTTTGTCATAGGGACCCTAATACTGCCTTTTAACCAGTACGGGCGGCAGCCGATCCAAACCAGTAAAGACACGTTTATGGTGAATTTGAAGCATCATAAATCATTGGTCGCCTGCTTGATACGGGAGCAATCCGCGTTTCAGGGATACACACCAGAGAACCAGCGTTTGATCCGTAAAGGCCCTGTAGCCCGCCAGTATTTTTCTACGCGGGTGTCATAGCGGAGCTGTATGATTTTCGGCTTTATAATCACCTGATCTCTGATCTTGTTGTCACGCGTGAATGTTGTCCTTTCTCAGGCAACTTGGAATTTGAGTACTTTTCCGACCAAATGCATGTGCCCACCAAACTGTCTGCTGATGAGCAAACTCAGCGAATAAATTATACGGGTAGGGCGCTCTTTAAACCTACAATTGATTCTTTTCGGTTATCTCTCTTACGGAAGACATTATACTCGTCCAGTACTTTAGATAACCCTACGAAGTCCGGGAGTAACTATACTCACCTCTGTTTGAATCATTTGTGACTGGTGTCCCAACACGATTTAGAAACACTAATATTGCGACTATTTATGGTGACCGCTTCGTAGCATCCAAGCGTAGTACATATAATCGCGACAAAGGACACCAAATTGGCATAGGACTTTCTAGGTTTCATAGTCGCGGGGACCTTTTGCGTTTTGGAAATCGCTGCGGTTGGTCCGTATTGCTCCTATCGTTCTATCCATTCGTTAAGTTATAGAACATTGGAGGACTGTAATGTTGCGGCCGAAGGACGCTAACAAATCATTAACCAAATACGTCTACCGTGGAGAAACGTAATGGGCAGTGTCATATACTGACGGGATTTTAGCTTCGGCACTCATTGGCTCTGTTCGTCGGTGCCTCGATGTGGTAAGGTCCGGCCTACATACCTGATGGTAGACTATCTCTGAACCGATGGAGCCCGTTGCCATCCAGCGATGGTTAGCCGATGTTAAGGGTATCCGGCCCTCCTAACTGTATCTGGACGGTGGAGTCTCGCTTTGTTGTCTGCATATGAGTTGAATTCACACCTGGTCTGTTTCTGCACCTTATGGTCCGACACCGCTACATTACTATAACCCCAGTTAAAGTCCACACAGAGAGATGATCGAGGTCAGTCATAATTCAGCCACCGTGCATAACGTATTACTAGTGAGCCCAAACAGTCTAGACTTGGCGCGTCCTAGTGATGGCGTCGTAACCTATAAATCAACCGCGGGGCTCTCTTCGCCGCGTAGACC
seq00016   AGAGACTGAATGCACGGTCATGCTGTGTTAATATCTAAATCCGAGACTTATTGTCTCAATACGACATATCTCCTCGGTAAATTATGGGCAGGAGGGACCCGTTCAGGGGAGGGTTCTCAGACGTTCCAACTAATCAATGACCTTAGGTATTAGAGCCGAACCTCATGGTCAAGGTACGGTCTCGCTACGAGGCACTGCCGGTAACTTCCCCTAAGGTGCAGCGGAGAAAATCTGGCGGCTATACGAACCGTCCACAGCAATTCTAAGGAAAGGCTCTGACCGTGGCGTTCATCACATTATGTGACGAAACGGTGGTCATGTGCTATAAGGGTGAGACACCGGCAGGTAGCATCGACAGCTCCATTAGCCTCTCATGTTGTGTTCCATAGCATCCAAAGCTCACTGCGTGATAGACTATACGTGTTCCCGGGAACGAACAGGTTCGTTTTACTAGGTACCTCAAGTCAGGACAGATCTACGACATAAGAAGAGGTAGTAGAGGAAATAATTTCCCTCTAAATGGTAGGCGGCCAGTACACTAGTTGTTAATAAGAACGATCTACAGCGACATAACTGGATCACAGATAAACTCGCCAAGGGGGTCATCATGTGCCAGGGCGACCGACCTGACAGATGCGGTAGGTCCCTATAAGCCCAGTCTGGGCGAATGCATAGCGGCGACGATCAGAGCAGCAAAGGCCTCCTCATCCGCGGCCGTCCGCGCACGAAGTTGCCCGTGTGTTCAGTAGAAAATTCTGCAGATCCGGTACTGAGCGCGTGTAGGTGCTGGACCATCAGAGCTTATATGTTTATCAGCGCACTTCTGTAAGATGTATAGCTCCCGGTTTCACCTTTCTGCTACTCGTCACCTTCGGACGTGCAACTGTTACTACGCTCGCATGTTACAAATTATTTGTTAGAAGTGAACTGTAACACGACGAGGCATGGAACAACTAGGTGGTCGATGTTTCGCCGCAACTCGGGTACAGAATGAGGTAAATAGGGCGCTCCGTGTGTCGTCGTTTGTCATAGGGACCCTAATACTGCCTTTTAACCAGTACGGGCGGCAGCCGATCCAAACCAGTAAAGACACGTTTATGGTGAATTTGAAGCATCATAAATCATTGGTCGCCTGCTTGATACGGGAGCAATCCGCGTTTCAGGGATACACACCAGAGAACCAGCGTTTGATCCGTAAAGGCCCTGTAGCCCGCCAGTATTTTTCTACGCGGGTGTCATAGCGGAGCTGTATGATTTTCGGCTTTATAATCACCTGATCTCTGATCTTGTTGTCACGCGTGAATGTTGTCCTTTCTCAGGCAACTTGGAATTTGAGTACTTTTCCGACCAAATGCATGTGCCCACCAAACTGTCTGCTGATGAGCAAACTCAGCGAATAAATTATACGGGTAGGGCGCTCTTTAAACCTACAATTGATTCTTTTCGGTTATCTCTCTTACGGAAGACATTATACTCGTCCAGTACTTTAGATAACCCTACGAAGTCCGGGAGTAACTATACTCACCTCTGTTTGAATCATTTGTGACTGGTGTCCCAACACGATTTAGAAACACTAATATTGCGACTATTTATGGTGACCGCTTCGTAGCATCCAAGCGTAGTACATATAATCGCGACAAAGGACACCAAATTGGCATAGGACTTTCTAGGTTTCATAGTCGCGGGGACCTTTTGCGTTTTGGAAATCGCTGCGGTTGGTCCGTATTGCTCCTATCGTTCTATCCATTCGTTAAGTTATAGAACATTGGAGGACTGTAATGTTGCGGCCGAAGGACGCTAACAAATCATTAACCAAATACGTCTACCGTGGAGAAACGTAATGGGCAGTGTCATATACTGACGGGATTTTAGCTTCGGCACTCATTGGCTCTGTTCGTCGGTGCCTCGATGTGGTAAGGTCCGGCCTACATACCTGATGGTAGACTATCTCTGAACCGATGGAGCCCGTTGCCATCCAGCGATGGTTAGCCGATGTTAAGGGTATCCGGCCCTCCTAACTGTATCTGGACGGTGGAGTCTCGCTTTGTTGTCTGCATATGAGTTGAATTCACACCTGGTCTGTTTCTGCACCTTATGGTCCGACACCGCTACATTACTATAACCCCAGTTAAAGTCCACACAGAGAGATGATCGAGGTCAGTCATAATTCAGCCACCGTGCATAACGTATTACTAGTGAGCCCAAACAGTCTAGACTTGGCGCGTCCTAGTGATGGCGTCGTAACCTATAAATCAACCGCGGGGCTCTCTTCGCCGCGTAGACC
seq00017   AGAGACTGAATGCACGGTCATGCTGTGTTAATATCTAAATCCGAGACTTATTGTCTCAATACGACATATCTCCTCGGTAAATTATGGGCAGGAGGGACCCGTTCAGGGGAGGGTTCTCAGACGTTCCAACTAATCAATGACCTTAGGTATTAGAGCCGAACCTCATGGTCAAGGTACGGTCTCGCTACGAGGCACTGCCGGTAACTTCCCCTAAGGTGCAGCGGAGAAAATCTGGCGGCTATACGAACCGTCCACAGCAATTCTAAGGAAAGGCTCTGACCGTGGCGTTCATCACATTATGTGACGAAACGGTGGTCATGTGCTATAAGGGTGAGACACCGGCAGGTAGCATCGACAGCTCCATTAGCCTCTCATGTTGTGTTCCATAGCATCCAAAGCTCACTGCGTGATAGACTATACGTGTTCCCGGGAACGAACAGGTTCGTTTTACTAGGTACCTCAAGTCAGGACAGATCTACGACATAAGAAGAGGTAGTAGAGGAAATAATTTCCCTCTAAATGGTAGGCGGCCAGTACACTAGTTGTTAATAAGAACGATCTACAGCGACATAACTGGATCACAGATAAACTCGCCAAGGGGGTCATCATGTGCCAGGGCGACCGACCTGACAGATGCGGTAGGTCCCTATAAGCCCAGTCTGGGCGAATGCATAGCGGCGACGATCAGAGCAGCAAAGGCCTCCTCATCCGCGGCCGTCCGCGCACGAAGTTGCCCGTGTGTTCAGTAGAAAATTCTGCAGATCCGGTACTGAGCGCGTGTAGGTGCTGGACCATCAGAGCTTATATGTTTATCAGCGCACTTCTGTAAGATGTATAGCTCCCGGTTTCACCTTTCTGCTACTCGTCACCTTCGGACGTGCAACTGTTACTACGCTCGCATGTTACAAATTATTTGTTAGAAGTGAACTGTAACACGACGAGGCATGGAACAACTAGGTGGTCGATGTTTCGCCGCAACTCGGGTACAGAATGAGGTAAATAGGGCGCTCCGTGTGTCGTCGTTTGTCATAGGGACCCTAATACTGCCTTTTAACCAGTACGGGCGGCAGCCGATCCAAACCAGTAAAGACACGTTTATGGTGAATTTGAAGCATCATAAATCATTGGTCGCCTGCTTGATACGGGAGCAATCCGCGTTTCAGGGATACACACCAGAGAACCAGCGTTTGATCCGTAAAGGCCCTGTAGCCCGCCAGTATTTTTCTACGCGGGTGTCATAGCGGAGCTGTATGATTTTCGGCTTTATAATCACCTGATCTCTGATCTTGTTGTCACGCGTGAATGTTGTCCTTTCTCAGGCAACTTGGAATTTGAGTACTTTTCCGACCAAATGCATGTGCCCACCAAACTGTCTGCTGATGAGCAAACTCAGCGAATAAATTATACGGGTAGGGCGCTCTTTAAACCTACAATTGATTCTTTTCGGTTATCTCTCTTACGGAAGACATTATACTCGTCCAGTACTTTAGATAACCCTACGAAGTCCGGGAGTAACTATACTCACCTCTGTTTGAATCATTTGTGACTGGTGTCCCAACACGATTTAGAAACACTAATATTGCGACTATTTATGGTGACCGCTTCGTAGCATCCAAGCGTAGTACATATAATCGCGACAAAGGACACCAAATTGGCATAGGACTTTCTAGGTTTCATAGTCGCGGGGACCTTTTGCGTTTTGGAAATCGCTGCGGTTGGTCCGTATTGCTCCTATCGTTCTATCCATTCGTTAAGTTATAGAACATTGGAGGACTGTAATGTTGCGGCCGAAGGACGCTAACAAATCATTAACCAAATACGTCTACCGTGGAGAAACGTAATGGTCAGTGTCATATACTGACGGGATTTTAGCTTCGGCACTCATTGGCTCTGTTCGTCGGTGCCTCGATGTGGTAAGGTCCGGCCTACATACCTGATGGTAGACTATCTCTGAACCGATGGAGCCCGTTGCCATCCAGCGATGGTTAGCCGATGTTAAGGGTATCCGGCCCTCCTAACTGTATCTGGACGGTGGAGTCTCGCTTTGTTGTCTGCATATGATTTGAATTCACACCTGGTCTGTTTCTGCACCTTATGGTCCGACACCGCTACATTACTATAACCCCAGTTAAAGTCCACACAGAGAGATGATCGAGGTCAGTCATAATTCAGCCACCGTGCATAACGTATTACTAGTGAGCCCAAACAGTCTAGACTTGGCGCGTCCTAGTGATGGCGTCGTAACCTATAAATCAACCGCGGGGCTCTCTTCGCCGCGTAGACC
seq00018   AGAGACTGAATGCACGGTCATGCTGTGTTAATATCTAAATCCGAGACTTATTGTCTCAATACGACATATCTCCTCGGTAAATTATGGGCAGGAGGGACCCGTTCAGGGGAGGGTTCTCAGACGTTCCAACTAATCAATGACCTTAGGTATTAGAGCCGAACCTCATGGTCAAGGTACGGTCTCGCTACGAGGCACTGCCGGTAACTTCCCCTAAGGTGCAGCGGAGAAAATCTGGCGGCTATACGAACCGTCCACAGCAATTCTAAGGAAAGGCTCTGACCGTGGCGTTCATCACATTATGTGACGAAACGGTGGTCATGTGCTATAAGGGTGAGACACCGGCAGGTAGCATCGACAGCTCCATTAGCCTCTCATGTTGTGTTCCATAGCATCCAAAGCTCACTGCGTGATAGACTATACGTGTTCCCGGGAACGAACAGGTTCGTTTTACTAGGTACCTCAAGTCAGGACAGATCTACGACATAAGAAGAGGTAGTAGAGGAAATAATTTCCCTCTAAATGGTAGGCGGCCAGTACACTAGTTGTTAATAAGAACGATCTACAGCGACATAACTGGATCACAGATAAACTCGCCAAGGGGGTCATCATGTGCCAGGGCGACCGACCTGACAGATGCGGTAGGTCCCTATAAGCCCAGTCTGGGCGAATGCATAGCGGCGACGATCAGAGCAGCAAAGGCCTCCTCATCCGCGGCCGTCCGCGCACGAAGTTGCCCGTGTGTTCAGTAGAAAATTCTGCAGATCCGGTACTGAGCGCGTGTAGGTGCTGGACCATCAGAGCTTATATGTTTATCAGCGCACTTCTGTAAGATGTATAGCTCCCGGTTTCACCTTTCTGCTACTCGTCACCTTCGGACGTGCAACTGTTACTACGCTCGCATGTTACAAATTATTTGTTAGAAGTGAACTGTAACACGACGAGGCATGGAACAACTAGGTGGTCGATGTTTCGCCGCAACTCGGGTACAGAATGAGGTAAATAGGGCGCTCCGTGTGTCGTCGTTTGTCATAGGGACCCTAATACTGCCTTTTAACCAGTACGGGCGGCAGCCGATCCAAACCAGTAAAGACACGTTTATGGTGAATTTGAAGCATCATAAATCATTGGTCGCCTGCTTGATACGGGAGCAATCCGCGTTTCAGGGATACACACCAGAGAACCAGCGTTTGATCCGTAAAGGCCCTGTAGCCCGCCAGTATTTTTCTACGCGGGTGTCATAGCGGAGCTGTATGATTTTCGGCTTTATAATCACCTGATCTCTGATCTTGTTGTCACGCGTGAATGTTGTCCTTTCTCAGGCAACTTGGAATTTGAGTACTTTTCCGACCAAATGCATGTGCCCACCAAACTGTCTGCTGATGAGCAAACTCAGCGAATAAATTATACGGGTAGGGCGCTCTTTAAACCTACAATTGATTCTTTTCGGTTATCTCTCTTACGGAAGACATTATACTCGTCCAGTACTTTAGATAACCCTACGAAGTCCGGGAGTAACTATACTCACCTCTGTTTGAATCATTTGTGACTGGTGTCCCAACACGATTTAGAAACACTAATATTGCGACTATTTATGGTGACCGCTTCGTAGCATCCAAGCGTAGTACATATAATCGCGACAAAGGACACCAAATTGGCATAGGACTTTCTAGGTTTCATAGTCGCGGGGACCTTTTGCGTTTTGGAAATCGCTGCGGTTGGTCCGTATTGCTCCTATCGTTCTATCCATTCGTTAAGTTATAGAACATTGGAGGACTGTAATGTTGCGGCCGAAGGACGCTAACAAATCATTAACCAAATACGTCTACCGTGGAGAAACGTAATGGGCAGTGTCATATACTGACGGGATTTTAGCTTCGGCACTCATTGGCTCTGTTCGTCGGTGCCTCGATGTGGTAAGGTCCGGCCTACATACCTGATGGTAGACTATCTCTGAACCGATGGAGCCCGTTGCCATCCAGCGATGGTTAGCCGATGTTAAGGGTATCCGGCCCTCCTAACTGTATCTGGACGGTGGAGTCTCGCTTTGTTGTCTGCATATGAGTTGAATTCACACCTGGTCTGTTTCTGCACCTTATGGTCCGACACCGCTACATTACTATAACCCCAGTTAAAGTCCACACAGAGAGATGATCGAGGTCAGTCATAATTCAGCCACCGTGCATAACGTATTACTAGTGAGCCCAAACAGTCTAGACTTGGCGCGTCCTAGTGATGGCGTCGTAACCTATAAATCAACCGCGGGGCTCTCTTCGCCGCGTAGACC
seq00019   AGAGACTGAATGCACGGTCATGCTGTGTTAATATCTAAATCCGAGACTTATTGTCTCAATACGACATATCTCCTCGGTAAATTATGGGCAGGAGGGACCCGTTCAGGGGAGGGTTCTCAGACGTTCCAACTAATCAATGACCTTAGGTATTAGAGCCGAACCTCATGGTCAAGGTACGGTCTCGCTACGAGGCACTGCCGGTAACTTCCCCTAAGGTGCAGCGGAGAAAATCTGGCGGCTATACGAACCGTCCACAGCAATTCTAAGGAAAGGCTCTGACCGTGGCGTTCATCACATTATGTGACGAAACGGTGGTCATGTGCTATAAGGGTGAGACACCGGCAGGTAGCATCGACAGCTCCATTAGCCTCTCATGTTGTGTTCCATAGCATCCAAAGCTCACTGCGTGATAGACTATACGTGTTCCCGGGAACGAACAGGTTCGTTTTACTAGGTACCTCAAGTCAGGACAGATCTACGACATAAGAAGAGGTAGTAGAGGAAATAATTTCCCTCTAAATGGTAGGCGGCCAGTACACTAGTTGTTAATAAGAACGATCTACAGCGACATAACTGGATCACAGATAAACTCGCCAAGGGGGTCATCATGTGCCAGGGCGACCGACCTGACAGATGCGGTAGGTCCCTATAAGCCCAGTCTGGGCGAATGCATAGCGGCGACGATCAGAGCAGCAAAGGCCTCCTCATCCGCGGCCGTCCGCGCACGAAGTTGCCCGTGTGTTCAGTAGAAAATTCTGCAGATCCGGTACTGAGCGCGTGTAGGTGCTGGACCATCAGAGCTTATATGTTTATCAGCGCACTTCTGTAAGATGTATAGCTCCCGGTTTCACCTTTCTGCTACTCGTCACCTTCGGACGTGCAACTGTTACTACGCTCGCATGTTACAAATTATTTGTTAGAAGTGAACTGTAACACGACGAGGCATGGAACAACTAGGTGGTCGATGTTTCGCCGCAACTCGGGTACAGAATGAGGTAAATAGGGCGCTCCGTGTGTCGTCGTTTGTCATAGGGACCCTAATACTGCCTTTTAACCAGTACGGGCGGCAGCCGATCCAAACCAGTAAAGACACGTTTATGGTGAATTTGAAGCATCATAAATCATTGGTCGCCTGCTTGATACGGGAGCAATCCGCGTTTCAGGGATACACACCAGAGAACCAGCGTTTGATCCGTAAAGGCCCTGTAGCCCGCCAGTATTTTTCTACGCGGGTATCATAGCGGAGCTGTATGATTTTCGGCTTTATAATCACCTGATCTCTGATCTTGTTGTCACGCGTGAATGTTGTCCTTTCTCAGGCAACTTGGAATTTGAGTACTTTTCCGACCAAATGCATGTGCCCACCAAACTGTCTGCTGATGAGCAAACTCAGCGAATAAATTATACGGGTAGGGCGCTCTTTAAACCTACAATTGATTCTTTTCGGTTATCTCTCTTACGGAAGACATTATACTCGTCCAGTACTTTAGATAACCCTACGAAGTCCGGGAGTAACTATACTCACCTCTGTTTGAATCATTTGTGACTGGTGTCCCAACACGATTTAGAAACACTAATATTGCGACTATTTATGGTGACCGCTTCGAAGCATCCAAGCGTAGTACATATAATCGCGACAAAGGACACCAAATTGGCATAGGACTTTCTAGGTTTCATAGTCGCGGGGATCTTTTGCGTTTTGGAAATCGCTGCGGTTGGTCCGTATTGCTCCTATCGTTCTATCCATTCGTTAAGTTATAGAACATTGGAGGACTGTAATGTTGCGGCCGAAGGACGCTAACAAATCATTAACCAAATACGTCTACCGTGGAGAAACGTAATGGGCAGTGTCATATACTGACGGGATTTTAGCTTCGGCACTCATTGGCTCTGTTCGTCGGTGCCTCGATGTGTTAAGGTCCGGCCTACATACCTGATGGTAGACTATCTCTGAACCGATGGAGCCCGTTGCCATCCAGCGATGGTTAGCCGATGTTAAGGGTATCCGGCCCTCCTAACTGTATCTGGACGGTGGAGTCTCGCTTTGTTGTCTGCATATGATTTGAATTCACACCTGGTCTGTTTCTGCACCTTATGGTCCGACACCGCTACATTACTATAACCCCAGTTAAAGTCCACACAGAGAGATGATCGAGGTCAGTCATAATTCAGCCACCGTGCATAACGTATTACTAGTGAGCCCAAACAGTCTAGACTTGGCGCGTCCTAGTGATGGCGTCGTAACCTATAAATCAACCGCGGGGCTCTCTTCGCCGCGTAGACC
seq00020   AGAGACTGAATGCACGGTCATGCTGTGTTAATATCTAAATCCGAGACTTATTGTCTCAATACGACATATCTCCTCGGTAAATTATGGGCAGGAGGGACCCGTTCAGGGGAGGGTTCTCAGACGTTCCAACTAATCAATGACCTTAGGTATTAGAGCCGAACCTCATGGTCAAGGTACGGTCTCGCTACGAGGCACTGCCGGTAACTTCCCCTAAGGTGCAGCGGAGAAAATCTGGCGGCTATACGAACCGTCCACAGCAATTCTAAGGAAAGGCTCTGACCGTGGCGTTCATCACATTATGTGACGAAACGGTGGTCATGTGCTATAAGGGTGAGACACCGGCAGGTAGCATCGACAGCTCCATTAGCCTCTCATGTTGTGTTCCATAGCATCCAAAGCTCACTGCGTGATAGACTATACGTGTTCCCGGGAACGAACAGGTTCGTTTTACTAGGTACCTCAAGTCAGGACAGATCTACGACATAAGAAGAGGTAGTAGAGGAAATAATTTCCCTCTAAATGGTAGGCGGCCAGTACACTAGTTGTTAATAAGAACGATCTACAGCGACATAACTGGATCACAGATAAACTCGCCAAGGGGGTCATCATGTGCCAGGGCGACCGACCTGACAGATGCGGTAGGTCCCTATAAGCCCAGTCTGGGCGAATGCATAGCGGCGACGATCAGAGCAGCAAAGGCCTCCTCATCCGCGGCCGTCCGCGCACGAAGTTGCCCGTGTGTTCAGTAGAAAATTCTGCAGATCCGGTACTGAGCGCGTGTAGGTGCTGGACCATCAGAGCTTATATGTTTATCAGCGCACTTCTGTAAGATGTATAGCTCCCGGTTTCACCTTTCTGCTACTCGTCACCTTCGGACGTGCAACTGTTACTACGCTCGCATGTTACAAATTATTTGTTAGAAGTGAACTGTAACACGACGAGGCATGGAACAACTAGGTGGTCGATGTTTCGCCGCAACTCGGGTACAGAATGAGGTAAATAGGGCGCTCCGTGTGTCGTCGTTTGTCATAGGGACCCTAATACTGCCTTTTAACCAGTACGGGCGGCAGCCGATCCAAACCAGTAAAGACACGTTTATGGTGAATTTGAAGCATCATAAATCATTGGTCGCCTGCTTGATACGGGAGCAATCCGCGTTTCAGGGATACACACCAGAGAACCAGCGTTTGATCCGTAAAGGCCCTGTAGCCCGCCAGTATTTTTCTACGCGGGTATCATAGCGGAGCTGTATGATTTTCGGCTTTATAATCACCTGATCTCTGATCTTGTTGTCACGCGTGAATGTTGTCCTTTCTCAGGCAACTTGGAATTTGAGTACTTTTCCGACCAAATGCATGTGCCCACCAAACTGTCTGCTGATGAGCAAACTCAGCGAATAAATTATACGGGTAGGGCGCTCTTTAAACCTACAATTGATTCTTTTCGGTTATCTCTCTTACGGAAGACATTATACTCGTCCAGTACTTTAGATAACCCTACGAAGTCCGGGAGTAACTATACTCACCTCTGTTTGAATCATTTGTGACTGGTGTCCCAACACGATTTAGAAACACTAATATTGCGACTATTTATGGTGACCGCTTCGAAGCATCCAAGCGTAGTACATATAATCGCGACAAAGGACACCAAATTGGCATAGGACTTTCTAGGTTTCATAGTCGCGGGGATCTTTTGCGTTTTGGAAATCGCTGCGGTTGGTCCGTATTGCTCCTATCGTTCTATCCATTCGTTAAGTTATAGAACATTGGAGGACTGTAATGTTGCGGCCGAAGGACGCTAACAAATCATTAACCAAATACGTCTACCGTGGAGAAACGTAATGGGCAGTGTCATATACTGACGGGATTTTAGCTTCGGCACTCATTGGCTCTGTTCGTCGGTGCCTCGATGTGGTAAGGTCCGGCCTACATACCTGATGGTAGACTATCTCTGAACCGATGGAGCCCGTTGCCATCCAGCGATGGTTAGCCGATGTTAAGGGTATCCGGCCCTCCTAACTGTATCTGGACGGTGGAGTCTCGCTTTGTTGTCTGCATATGATTTGAATTCACACCTGTTCTGTTTCTGCACCTTATGGTCCGACACCGCTACATTACTATAACCCCAGTTAAAGTCCACACAGAGAGATGATCGAGGTCAGTCATAATTCAGCCACCGTGCATAACGTATTACTAGTGAGCCCAAACAGTCTAGACTTGGCGCGTCCTAGTGATGGCGTCGTAACCTATAAATCAACCGCGGGGCTCTCTTCGCCGCGTAGACC
seq00021   AGAGACTGAATGCACGGTCATGCTGTGTTAATATCTAAATCCGAGACTTATTGTCTCAATACGACATATCTCCTCGGTAAATTATGGGCAGGAGGGACCCGTTCAGGGGAGGGTTCTCAGACGTTCCAACTAATCAATGACCTTAGGTATTAGAGCCGAACCTCATGGTCAAGGTACGGTCTCGCTACGAGGCACTGCCGGTAACTTCCCCTAAGGTGCAGCGGAGAAAATCTGGCGGCTATACGAACCGTCCACAGCAATTCTAAGGAAAGGCTCTGACCGTGGCGTTCATCACATTATGTGACGAAACGGTGGTCATGTGCTATAAGGGTGAGACACCGGCAGGTAGCATCGACAGCTCCATTAGCCTCTCATGTTGTGTTCCATAGCATCCAAAGCTCACTGCGTGATAGACTATACGTGTTCCCGGGAACGAACAGGTTCGTTTTACTAGGTACCTCAAGTCAGGACAGATCTACGACATAAGAAGAGGTAGTAGAGGAAATAATTTCCCTCTAAATGGTAGGCGGCCAGTACACTAGTTGTTAATAAGAACGATCTACAGCGACATAACTGGATCACAGATAAACTCGCCAAGGGGGTCATCATGTGCCAGGGCGACCGACCTGACAGATGCGGTAGGTCCCTATAAGCCCAGTCTGGGCGAATGCATAGCGGCGACGATCAGAGCAGCAAAGGCCTCCTCATCCGCGGCCGTCCGCGCACGAAGTTGCCCGTGTGTTCAGTAGAAAATTCTGCAGATCCGGTACTGAGCGCGTGTAGGTGCTGGACCATCAGAGCTTATATGTTTATCAGCGCACTTCTGTAAGATGTATAGCTCCCGGTTTCACCTTTCTGCTACTCGTCACCTTCGGACGTGCAACTGTTACTACGCTCGCATGTTACAAATTATTTGTTAGAAGTGAACTGTAACACGACGAGGCATGGAACAACTAGGTGGTCGATGTTTCGCCGCAACTCGGGTACAGAATGAGGTAAATAGGGCGCTCCGTGTGTCGTCGTTTGTCATAGGGACCCTAATACTGCCTTTTAACCAGTACGGGCGGCAGCCGATCCAAACCAGTAAAGACACGTTTATGGTGAATTTGAAGCATCATAAATCATTGGTCGCCTGCTTGATACGGGAGCAATCCGCGTTTCAGGGATACACACCAGAGAACCAGCGTTTGATCCGTAAAGGCCCTGTAGCCCGCCAGTATTTTTCTACGCGGGTATCATAGCGGAGCTGTATGATTTTCGGCTTTATAATCACCTGATCTCTGATCTTGTTGTCACGCGTGAATGTTGTCCTTTCTCAGGCAACTTGGAATTTGAGTACTTTTCCGACCAAATGCATGTGCCCACCAAACTGTCTGCTGATGAGCAAACTCAGCGAATAAATTATACGGGTAGGGCGCTCTTTAAACCTACAATTGATTCTTTTCGGTTATCTCTCTTACGGAAGACATTATACTCGTCCAGTACTTTAGATAACCCTACGAAGTCCGGGAGTAACTATACTCACCTCTGTTTGAATCATTTGTGACTGGTGTCCCAACACGATTTAGAAACACTAATATTGCGACTATTTATGGTGACCGCTTCGAAGCATCCAAGCGTAGTACATATAATCGCGACAAAGGACACCAAATTGGCATAGGACTTTCTAGGTTTCATAGTCGCGGGGATCTTTTGCGTTTTGGAAATCGCTGCGGTTGGTCCGTATTGCTCCTATCGTTCTATCCATTCGTTAAGTTATAGAACATTGGAGGACTGTAATGTTGCGGCCGAAGGACGCTAACAAATCATTAACCAAATACGTCTACCGTGGAGAAACGTAATGGGCAGTGTCATATACTGACGGGATTTTAGCTTCGGCACTCATTGGCTCTGTTCGTCGGTGCCTCGATGTGGTAAGGTCCGGCCTACATACCTGATGGTAGACTATCTCTGAACCGATGGAGCCCGTTGCCATCCAGCGATGGTTAGCCGATGTTAAGGGTATCCGGCCCTCCTAACTGTATCTGGACGGTGGAGTCTCGCTTTGTTGTCTGCATATGATTTGAATTCACACCTGGTCTGTTTCTGCACCTTATGGTCCGACACCGCTACATTACTATAACCCCAGTTAAAGTCCACACAGAGAGATGATCGAGGTCAGTCATAATTCAGCCACCGTGCATAACGTATTACTAGTGAGCCCAAACAGTCTAGACTTGGCGCGTCCTAGTGATGGCGTCGTAACCTATAAATCAACCGCGGGGCTCTCTTCGCCGCGTAGACC
seq00022   AGAGACTGAATGCACGGTCATGCTGTGTTAATATCTAAATCCGAGACTTATTGTCTCAATACGACATATCTCCTCGGTAAATTATGGGCAGGAGGGACCCGTTCAGGGGAGGGTTCTCAGACGTTCCAACTAATCAATGACCTTAGGTATTAGAGCCGAACCTCATGGTCAAGGTACGGTCTCGCTACGAGGCACTGCCGGTAACTTCCCCTAAGGTGCAGCGGAGAAAATCTGGCGGCTATACGAACCGTCCACAGCAATTCTAAGGAAAGGCTCTGACCGTGGCGTTCATCACATTATGTGACGAAACGGTGGTCATGTGCTATAAGGGTGAGACACCGGCAGGTAGCATCGACAGCTCCATTAGCCTCTCATGTTGTGTTCCATAGCATCCAAAGCTCACTGCGTGATAGACTATACGTGTTCCCGGGAACGAACAGGTTCGTTTTACTAGGTACCTCAAGTCAGGACAGATCTACGACATAAGAAGAGGTAGTAGAGGAAATAATTTCCCTCTAAATGGTAGGCGGCCAGTACACTAGTTGTTAATAAGAACGATCTACAGCGACATAACTGGATCACAGATAAACTCGCCAAGGGGGTCATCATGTGCCAGGGCGACCGACCTGACAGATGCGGTAGGTCCCTATAAGCCCAGTCTGGGCGAATGCATAGCGGCGACGATCAGAGCAGCAAAGGCCTCCTCATCCGCGGCCGTCCGCGCACGAAGTTGCCCGTGTGTTCAGTAGAAAATTCTGCAGATCCGGTACTGACCGCGTGTAGGTGCTGGACCATCAGAGCTTATATGTTTATCAGCGCACTTCTGTAAGATGTATAGCTCCCGGTTTCACCTTTCTGCTACTCGTCACCTTCGGACGTGCAACTGTTACTACGCTCGCATGTTACAAATTATTTGTTAGAAGTGAACTGTAACACGACGAGGCATGGAACAACTAGGTGGTCGATGTTTCGCCGCAACTCGGGTACAGAATGAGGTAAATAGGGCGCTCCGTGTGTCGTCGTTTGTCATAGGGACCCTAATACTGCCTTTTAACCAGTACGGGCGGCAGCCGATCCAAACCAGTAAAGACACGTTTATGGTGAATTTGAAGCATCATAAATCATTGGTCGCCTGCTTGATACGGGAGCAATCCGCGTTTCAGGGATACACACCAGAGAACCAGCGTTTGATCCGTAATGGCCCTGTAGCCCGCCAGTATTTTTCTACGCGGGTGTCATAGCGGAGCTGTATGATTTTCGGCTTTATAATCACCTGATCTCTGATCTTGTTGTCACGCGTGAATGTTGTCCTTTCTCAGGCAACTTGGAATTTGAGTACTTTTCCGACCAAATGCATGTGCCCACCAAACTGTCTGCTGATGAGCAAACTCAGCGAATAAATTATACGGGTAGGGCGCTCTTTAAACCTACAATTGATTCTTTTCGGTTATCTCTCTTACGGAAGACATTATACTCGTCCAGTACTTTAGATAACCCTACGAAGTCCGGGAGTAACTATACTCACCTCTGTTTGAATCATTTGTGACTGGTGTCCCAACACGATTTAGAAACACTAATATTGCGACTATTTATGGTGACCGCTTCGTAGCATCCAAGCGTAGTACATATAATCGCGACAAAGGACACCAAATTGGCATAGGACTTTCTAGGTTTCATAGTCGCGGGGACCTTTTGCGTTTTGGAAATCGCTGCGGTTGGTCCGTATTGCTCCTATCGTTCTATCCATTCGTTAAGTTATAGAACATTGGAGGACTGTAATGTTGCGGCCGAAGGACGCTAACAAATCATTAACCAAATACGTCTACCGTGGAGAAACGTAATGGGCAGTGTCATATACTGACGGGATTTTAGCTTCGGCACTCATTGGCTCTGTTCGTCGGTGCCTCGATGTGGTAAGGTCCGGCCTACATACCTGATGGTAGACTATCTCTGAACCGATGGAGCCCGTTGCCATCCAGCGATGGTTAGCCGATGTTAAGGGTATCCGGCCCTCCTAACTGTATCTGGACGGTGGAGTCTCCCTTTGTTGTCTGCATATGATTTGAATTCACACCTGGTCTGTTTCTGCACCTTATGGTCCGACACCGCTACATTACTATAACCCCAGTTAAAGTCCACACAGAGAGATGATCGAGGTCAGTCATAATTCAGCCACCGTGCATAACGTATTACTAGTGAGCCCAAACAGTCTAGACTTGGCGCGTCCTAGTGATGGCGTCGTAACCTATAAATCAACCGCGGGGCTCTCTTCGCCGCGTAGACC
seq00023   AGAGACTGAATGCACGGTCATGCTGTGTTAATATCTAAATCCGAGACTTATTGTCTCAATACGACATATCTCCTCGGTAAATTATGGGCAGGAGGGACCCGTTCAGGGGAGGGTTCTCAGACGTTCCAACTAATCAATGACCTTAGGTATTAGAGCCGAACCTCATGGTCAAGGTACGGTCTCGCTACGAGGCACTGCCGGTAACTTCCCCTAAGGTGCAGCGGAGAAAATCTGGCGGCTATACGAACCGTCCACAGCAATTCTAAGGAAAGGCTCTGACCGTGGCGTTCATCACATTATGTGACGAAACGGTGGTCATGTGCTATAAGGGTGAGACACCGGCAGGTAGCATCGACAGCTCCATTAGCCTCTCATGTTGTGTTCCATAGCATCCAAAGCTCACTGCGTGATAGACTATACGTGTTCCCGGGAACGAACAGGTTCGTTTTACTAGGTACCTCAAGTCAGGACAGATCTACGACATAAGAAGAGGTAGTAGAGGAAATAATTTCCCTCTAAATGGTAGGCGGCCAGTACACTAGTTGTTAATAAGAACGATCTACAGCGACATAACTGGATCACAGATAAACTCGCCAAGGGGGTCATCATGTGCCAGGGCGACCGACCTGACAGATGCGGTAGGTCCCTATAAGCCCAGTCTGGGCGAATGCATAGCGGCGACGATCAGAGCAGCAAAGGCCTCCTCATCCGCGGCCGTCCGCGCACGAAGTTGCCCGTGTGTTCAGTAGAAAATTCTGCAGATCCGGTACTGAGCGCGTGTAGGTGCTGGACCATCAGAGCTTATATGTTTATCAGCGCACTTCTGTAAGATGTATAGCTCCCGGTTTCACCTTTCTGCTACTCGTCACCTTCGGACGTGCAACTGTTACTACGCTCGCATGTTACAAATTATTTGTTAGAAGTGAACTGTAACACGACGAGGCATGGAACAACTAGGTGGTCGATGTTTCGCCGCAACTCGGGTACAGAATGAGGTAAATAGGGCGCTCCGTGTGTCGTCGTTTGTCATAGGGACCCTAATACTGCCTTTTAACCAGTACGGGCGGCAGCCGATCCAAACCAGTAAAGACACGTTTATGGTGAATTTGAAGCATCATAAATCATTGGTCGCCTGCTTGATACGGGAGCAATCCGCGTTTCAGGGATACACACCAGAGAACCAGCGTTTGATCCGTAAAGGCCCTGTAGCCCGCCAGTATTTTTCTACGCGGGTATCATAGCGGAGCTGTATGATTTTCGGCTTTATAATCACCTGATCTCTGATCTTGTTGTCACGCGTGAATGTTGTCCTTTCTCAGGCAACTTGGAATTTGAGTACTTTTCCGACCAAATGCATGTGCCCACCAAACTGTCTGCTGATGAGCAAACTCAGCGAATAAATTATACGGGTAGGGCGCTCTTTAAACCTACAATTGATTCTTTTCGGTTATCTCTCTTACGGAAGACATTATACTCGTCCAGTACTTTAGATAACCCTACGAAGTCCGGGAGTAACTATACTCACCTCTGTTTGAATCATTTGTGACTGGTGTCCCAACACGATTTAGAAACACTAATATTGCGACTATTTATGGTGACCGCTTCGAAGCATCCAAGCGTAGTACATATAATCGCGACAAAGGACACCAAATTGGCATAGGACTTTCTAGGTTTCATAGTCGCGGGGATCTTTTGCGTTTTGGAAATCGCTGCGGTTGGTCCGTATTGCTCCTATCGTTCTATCCATTCGTTAAGTTATAGAACATTGGAGGACTGTAATGTTGCGGCCGAAGGACGCTAACAAATCATTAACCAAATACGTCTACCGTGGAGAAACGTAATGGGCAGTGTCATATACTGACGGGATTTTAGCTTCGGCACTCATTGGCTCTGTTCGTCGGTGCCTCGATGTGGTAAGGTCCGGCCTACATACCTGATGGTAGACTATCTCTGAACCGATGGAGCCCGTTGCCATCCAGCGATGGTTAGCCGATGTTAAGGGTATCCGGCCCTCCTAACTGTATCTGGACGGTGGAGTCTCGCTTTGTTGTCTGCATATGATTTGAATTCACACCTGGTCTGTTTCTGCACCTTATGGTCCGACACCGCTACATTACTATAACCCCAGTTAAAGTCCACACAGAGAGATGATCGAGGTCAGTCATAATTCAGCCACCGTGCATAACGTATTACTAGTGAGCCCAAACAGTCTAGACTTGGCGCGTCCTAGTGATGGCGTCGTAACCTATAAATCAACCGCGGGGCTCTCTTCGCCGCGTAGACC
seq00024   AGAGACTGAATGCACGGTCATGCTGTGTTAATATCTAAATCCGAGACTTATTGTCTCAATACGACATATCTCCTCGGTAAATTATGGGCAGGAGGGACCCGTTCAGGGGAGGGTTCTCAGACGTTCCAACTAATCAATGACCTTAGGTATTAGAGCCGAACCTCATGGTCAAGGTACGGTCTCGCTACGAGGCACTGCCGGTAACTTCCCCTAAGGTGCAGCGGAGAAAATCTGGCGGCTATACGAACCGTCCACAGCAATTCTAAGGAAAGGCTCTGACCGTGGCGTTCATCACATTATGTGACGAAACGGTGGTCATGTGCTATAAGGGTGAGACACCGGCAGGTAGCATCGACAGCTCCATTAGCCTCTCATGTTGTGTTCCATAGCATCCAAAGCTCACTGCGTGATAGACTATACGTGTTCCCGGGAACGAACAGGTTCGTTTTACTAGGTACCTCAAGTCAGGACAGATCTACGACATAAGAAGAGGTAGTAGAGGAAATAATTTCCCTCTAAATGGTAGGCGGCCAGTACACTAGTTGTTAATAAGAACGATCTACAGCGACATAACTGGATCACAGATAAACTCGCCAAGGGGGTCATCATGTGCCAGGGCGACCGACCTGACAGATGCGGTAGGTCCCTATAAGCCCAGTCTGGGCGAATGCATAGCGGCGACGATCAGAGCAGCAAAGGCCTCCTCATCCGCGGCCGTCCGCGCACGAAGTTGCCCGTGTGTTCAGTAGAAAATTCTGCAGATCCGGTACTGACCGCGTGTAGGTGCTGGACCATCAGAGCTTATATGTTTATCAGCGCACTTCTGTAAGATGTATAGCTCCCGGTTTCACCTTTCTGCTACTCGTCACCTTCGGACGTGCAACTGTTACTACGCTCGCATGTTACAAATTATTTGTTAGAAGTGAACTGTAACACGACGAGGCATGGAACAACTAGGTGGTCGATGTTTCGCCGCAACTCGGGTACAGAATGAGGTAAATAGGGCGCTCCGTGTGTCGTCGTTTGTCATAGGGACCCTAATACTGCCTTTTAACCAGTACGGGCGGCAGCCGATCCAAACCAGTAAAGACACGTTTATGGTGAATTTGAAGCATCATAAATCATTGGTCGCCTGCTTGATACGGGAGCAATCCGCGTTTCAGGGATACACACCAGAGAACCAGCGTTTGATCCGTAATGGCCCTGTAGCCCGCCAGTATTTTTCTACGCGGGTGTCATAGCGGAGCTGTATGATTTTCGGCTTTATAATCACCTGATCTCTGATCTTGTTGTCACGCGTGAATGTTGTCCTTTCTCAGGCAACTTGGAATTTGAGTACTTTTCCGACCAAATGCATGTGCCCACCAAACTGTCTGCTGATGAGCAAACTCAGCGAATAAATTATACGGGTAGGGCGCTCTTTAAACCTACAATTGATTCTTTTCGGTTATCTCTCTTACGGAAGACATTATACTCGTCCAGTACTTTAGATAACCCTACGAAGTCCGGGAGTAACTATACTCACCTCTGTTTGAATCATTTGTGACTGGTGTCCCAACACGATTTAGAAACACTAATATTGCGACTATTTATGGTGACCGCTTCGTAGCATCCAAGCGTAGTACATATAATCGCGACAAAGGACACCAAATTGGCATAGGACTTTCTAGGTTTCATAGTCGCGGGGACCTTTTGCGTTTTGGAAATCGCTGCGGTTGGTCCGTATTGCTCCTATCGTTCTATCCATTCGTTAAGTTATAGAACATTGGAGGACTGTAATGTTGCGGCCGAAGGACGCTAACAAATCATTAACCAAATACGTCTACCGTGGAGAAACGTAATGGGCAGTGTCATATACTGACGGGATTTTAGCTTCGGCACTCATTGGCTCTGTTCGTCGGTGCCTCGATGTGGTAAGGTCCGGCCTACATACCTGATGGTAGACTATCTCTGAACCGATGGAGCCCGTTGCCATCCAGCGATGGTTAGCCGATGTTAAGGGTATCCGGCCCTCCTAACTGTATCTGGACGGTGGAGTCTCCCTTTGTTGTCTGCATATGATTTGAATTCACACCTGGTCTGTTTCTGCACCTTATGGTCCGACACCGCTACATTACTATAACCCCAGTTAAAGTCCACACAGAGAGATGATCGAGGTCAGTCATAATTCAGCCACCGTGCATAACGTATTACTAGTGAGCCCAAACAGTCTAGACTTGGCGCGTCCTAGTGATGGCGTCGTAACCTATAAATCAACCGCGGGGCTCTCTTCGCCGCGTAGACC
seq00025   AGAGACTGAATGCACGGTCATGCTGTGTTAATATCTAAATCCGAGACTTATTGTCTCAATACGACATATCTCCTCGGTAAATTATGGGCAGGAGGGACCCGTTCAGGGGAGGGTTCTCAGACGTTCCAACTAATCAATGACCTTAGGTATTAGAGCCGAACCTCATGGTCAAGGTACGGTCTCGCTACGAGGCACTGCCGGTAACTTCCCCTAAGGTGCAGCGGAGAAAATCTGGCGGCTATACGAACCGTCCACAGCAATTCTAAGGAAAGGCTCTGACCGTGGCGTTCATCACATTATGTGACGAAACGGTGGTCATGTGCTATAAGGGTGAGACACCGGCAGGTAGCATCGACAGCTCCATTAGCCTCTCATGTTGTGTTCCATAGCATCCAAAGCTCACTGCGTGATAGACTATACGTGTTCCCGGGAACGAACAGGTTCGTTTTACTAGGTACCTCAAGTCAGGACAGATCTACGACATAAGAAGAGGTAGTAGAGGAAATAATTTCCCTCTAAATGGTAGGCGGCCAGTACACTAGTTGTTAATAAGAACGATCTACAGCGACATAACTGGATCACAGATAAACTCGCCAAGGGGGTCATCATGTGCCAGGGCGACCGACCTGACAGATGCGGTAGGTCCCTATAAGCCCAGTCTGGGCGAATGCATAGCGGCGACGATCAGAGCAGCAAAGGCCTCCTCATCCGCGGCCGTCCGCGCACGAAGTTGCCCGTGTGTTCAGTAGAAAATTCTGCAGATCCGGTACTGAGCGCGTGTAGGTGCTGGACCATCAGAGCTTATATGTTTATCAGCGCACTTCTGTAAGATGTATAGCTCCCGGTTTCACCTTTCTGCTACTCGTCACCTTCGGACGTGCAACTGTTACTACGCTCGCATGTTACAAATTATTTGTTAGAAGTGAACTGTAACACGACGAGGCATGGAACAACTAGGTGGTCGATGTTTCGCCGCAACTCGGGTACAGAATGAGGTAAATAGGGCGCTCCGTGTGTCGTCGTTTGTCATAGGGACCCTAATACTGCCTTTTAACCAGTACGGGCGGCAGCCGATCCAAACCAGTAAAGACACGTTTATGGTGAATTTGAAGCATCATAAATCATTGGTCGCCTGCTTGATACGGGAGCAATCCGCGTTTCAGGGATACACACCAGAGAACCAGCGTTTGACCCGTAAAGGCCCTGTAGCCCGCCAGTATTTTTCTACGCGGGTGTCATAGCGGAGCTGTATGATTTTCGGCTTTATAATCACCTGATCTCTGATCTTGTTGTCACGCGTGAATGTTGTCCTTTCTCAGGCAACTTGGAATTTGAGTACTTTTCCGACCAAATGCATGTGCCCACCAAACTGTCTGCTGATGAGCAAACTCAGCGAATAAATTATACGGGTAGGGCGCTCTTTAAACCTACAATTGATTCTTTTCGGTTATCTCTCTTACGGAAGACATTATACTCGTCCAGTACTTTAGATAACCCTACGAAGTCCGGGAGTAACTATACTCACCTCTGTTTGAATCATTTGTGACTGGTGTCCCAACACGATTTAGAAACACTAATATTGCGACTATTTATGGTGACCGCTTCGTAGCATCCAAGCGTAGTACATATAATCGCGACAAAGGACACCAAATTGGCATAGGACTTTCTAGGTTTCATAGTCGCGGGGACCTTTTGCGTTTTGGAAATCGCTGCGGTTGGTCCGTATTGCTCCTATCGTTCTATCCATTCGTTAAGTTATAGAACATTGGAGGACTGTAATGTTGCGGCCGAAGGACGCTAACAAATCATTAACCAAATACGTCTACCGTGGAGAAACGTAATGGTCAGTGTCATATACTGACGGGATTTTAGCTTCGGCACTCATTGGCTCTGTTCGTCGGTGCCTCGATGTGGTAAGGTCCGGCCTACATACCTGATGGTAGACTATCTCTGAACCGATGGAGCCCGTTGCCATCCAGCGATGGTTAGCCGATGTTAAGGGTATCCGGCCCTCCTAACTGTATCTGGACGGTGGAGTCTCGCTTTGTTGTCTGCATATGATTTGAATTCACACCTGGTCTGTTTCTGCACCTTATGGTCCGACACCGCTACATTACTATAACCCCAGTTAAAGTCCACACAGAGAGATGATCGAGGTCAGTCATAATTCAGCCACCGTGCATAACGTATTACTAGTGAGCCCAAACAGTCTAGACTTGGCGCGTCCTAGTGATGGCGTCGTAACCTATAAATCAACCGCGGGGCTCTCTTCGCCGCGTAGACC
seq00026   AGAGACTGAATGCACGGTCATGCTGTGTTAATATCTAAATCCGAGACTTATTGTCTCAATACGACATATCTCCTCGGTAAATTATGGGCAGGAGGGACCCGTTCAGGGGAGGGTTCTCAGACGTTCCAACTAATCAATGACCTTAGGTATTAGAGCCGAACCTCATGGTCAAGGTACGGTCTCGCTACGAGGCACTGCCGGTAACTTCCCCTAAGGTGCAGCGGAGAAAATCTGGCGGCTATACGAACCGTCCACAGCAATTCTAAGGAAAGGCTCTGACCGTGGCGTTCATCACATTATGTGACGAAACGGTGGTCATGTGCTATAAGGGTGAGACACCGGCAGGTAGCATCGACAGCTCCATTAGCCTCTCATGTTGTGTTCCATAGCATCCAAAGCTCACTGCGTGATAGACTATACGTGTTCCCGGGAACGAACAGGTTCGTTTTACTAGGTACCTCAAGTCAGGACAGATCTACGACATAAGAAGAGGTAGTAGAGGAAATAATTTCCCTCTAAATGGTAGGCGGCCAGTACACTAGTTGTTAATAAGAACGATCTACAGCGACATAACTGGATCACAGATAAACTCGCCAAGGGGGTCATCATGTGCCAGGGCGACCGACCTGACAGATGCGGTAGGTCCCTATAAGCCCAGTCTGGGCGAATGCATAGCGGCGACGATCAGAGCAGCAAAGGCCTCCTCATCCGCGGCCGTCCGCGCACGAAGTTGCCCGTGTGTTCAGTAGAAAATTCTGCAGATCCGGTACTGAGCGCGTGTAGGTGCTGGACCATCAGAGCTTATATGTTTATCAGCGCACTTCTGTAAGATGTATAGCTCCCGGTTTCACCTTTCTGCTACTCGTCACCTTCGGACGTGCAACTGTTACTACGCTCGCATGTTACAAATTATTTGTTAGAAGTGAACTGTAACACGACGAGGCATGGAACAACTAGGTGGTCGATGTTTCGCCGCAACTCGGGTACAGAATGAGGTAAATAGGGCGCTCCGTGTGTCGTCGTTTGTCATAGGGACCCTAATACTGCCTTTTAACCAGTACGGGCGGCAGCCGATCCAAACCAGTAAAGACACGTTTATGGTGAATTTGAAGCATCATAAATCATTGGTCGCCTGCTTGATACGGGAGCAATCCGCGTTTCAGGGATACACACCAGAGAACCAGCGTTTGATCCGTAAAGGCCCTGTAGCCCGCCAGTATTTTTCTACGCGGGTATCATAGCGGAGCTGTATGATTTTCGGCTTTATAATCACCTGATCTCTGATCTTGTTGTCACGCGTGAATGTTGTCCTTTCTCAGGCAACTTGGAATTTGAGTACTTTTCCGACCAAATGCATGTGCCCACCAAACTGTCTGCTGATGAGCAAACTCAGCGAATAAATTATACGGGTAGGGCGCTCTTTAAACCTACAATTGATTCTTTTCGGTTATCTCTCTTACGGAAGACATTATACTCGTCCAGTACTTTAGATAACCCTACGAAGTCCGGGAGTAACTATACTCACCTCTGTTTGAATCATTTGTGACTGGTGTCCCAACACGATTTAGAAACACTAATATTGCGACTATTTATGGTGACCGCTTCGAAGCATCCAAGCGTAGTACATATAATCGCGACAAAGGACACCAAATTGGCATAGGACTTTCTAGGTTTCATAGTCGCGGGGATCTTTTGCGTTTTGGAAATCGCTGCGGTTGGTCCGTATTGCTCCTATCGTTCTATCCATTCGTTAAGTTATAGAACATTGGAGGACTGTAATGTTGCGGCCGAAGGACGCTAACAAATCATTAACCAAATACGTCTACCGTGGAGAAACGTAATGGGCAGTGTCATATACTGACGGGATTTTAGCTTCGGCACTCATTGGCTCTGTTCGTCGGTGCCTCGATGTGGTAAGGTCCGGCCTACATACCTGATGGTAGACTATCTCTGAACCGATGGAGCCCGTTGCCATCCAGCGATGGTTAGCCGATGTTAAGGGTATCCGGCCCTCCTAACTGTATCTGGACGGTGGAGTCTCGCTTTGTTGTCTGCATATGATTTGAATTCACACCTGGTCTGTTTCTGCACCTTATGGTCCGACACCGCTACATTACTATAACCCCAGTTAAAGTCCACACAGAGAGATGATCGAGGTCAGTCATAATTCAGCCACCGTGCATAACGTATTACTAGTGAGCCCAAACAGTCTAGACTTGGCGCGTCCTAGTGATGGCGTCGTAACCTATAAATCAACCGCGGGGCTCTCTTCGCCGCGTAGACC
seq00027   AGAGACTGAATGCACGGTCATGCTGTGTTAATATCTAAATCCGAGACTTATTGTCTCAATACGACATATCTCCTCGGTAAATTATGGGCAGGAGGGACCCGTTCAGGGGAGGGTTCTCAGACGTTCCAACTAATCAATGACCTTAGGTATTAGAGCCGAACCTCATGGTCAAGGTACGGTCTCGCTACGAGGCACTGCCGGTAACTTCCCCTAAGGTGCAGCGGAGAAAATCTGGCGGCTATACGAACCGTCCACAGCAATTCTAAGGAAAGGCTCTGACCGTGGCGTTCATCACATTATGTGACGAAACGGTGGTCATGTGCTATAAGGGTGAGACACCGGCAGGTAGCATCGACAGCTCCATTAGCCTCTCATGTTGTGTTCCATAGCATCCAAAGCTCACTGCGTGATAGACTATACGTGTTCCCGGGAACGAACAGGTTCGTTTTACTAGGTACCTCAAGTCAGGACAGATCTACGACATAAGAAGAGGTAGTAGAGGAAATAATTTCCCTCTAAATGGTAGGCGGCCAGTACACTAGTTGTTAATAAGAACGATCTACAGCGACATAACTGGATCACAGATAAACTCGCCAAGGGGGTCATCATGTGCCAGGGCGACCGACCTGACAGATGCGGTAGGTCCCTATAAGCCCAGTCTGGGCGAATGCATAGCGGCGACGATCAGAGCAGCAAAGGCCTCCTCATCCGCGGCCGTCCGCGCACGAAGTTGCCCGTGTGTTCAGTAGAAAATTCTGCAGATCCGGTACTGAGCGCGTGTAGGTGCTGGACCATCAGAGCTTATATGTTTATCAGCGCACTTCTGTAAGATGTATAGCTCCCGGTTTCACCTTTCTGCTACTCGTCACCTTCGGACGTGCAACTGTTACTACGCTCGCATGTTACAAATTATTTGTTAGAAGTGAACTGTAACACGACGAGGCATGGAACAACTAGGTGGTCGATGTTTCGCCGCAACTCGGGTACAGAATGAGGTAAATAGGGCGCTCCGTGTGTCGTCGTTTGTCATAGGGACCCTAATACTGCCTTTTAACCAGTACGGGCGGCAGCCGATCCAAACCAGTAAAGACACGTTTATGGTGAATTTGAAGCATCATAAATCATTGGTCGCCTGCTTGATACGGGAGCAATCCGCGTTTCAGGGATACACACCAGAGAACCAGCGTTTGATCCGTAAAGGCCCTGTAGCCCGCCAGTATTTTTCTACGCGGGTATCATAGCGGAGCTGTATGATTTTCGGCTTTATAATCACCTGATCTCTGATCTTGTTGTCACGCGTGAATGTTGTCCTTTCTCAGGCAACTTGGAATTTGAGTACTTTTCCGACCAAATGCATGTGCCCACCAAACTGTCTGCTGATGAGCAAACTCAGCGAATAAATTATACGGGTAGGGCGCTCTTTAAACCTACAATTGATTCTTTTCGGTTATCTCTCTTACGGAAGACATTATACTCGTCCAGTACTTTAGATAACCCTACGAAGTCCGGGAGTAACTATACTCACCTCTGTTTGAATCATTTGTGACTGGTGTCCCAACACGATTTAGAAACACTAATATTGCGACTATTTATGGTGACCGCTTCGAAGCATCCAAGCGTAGTACATATAATCGCGACAAAGGACACCAAATTGGCATAGGACTTTCTAGGTTTCATAGTCGCGGGGATCTTTTGCGTTTTGGAAATCGCTGCGGTTGGTCCGTATTGCTCCTATCGTTCTATCCATTCGTTAAGTTATAGAACATTGGAGGACTGTAATGTTGCGGCCGAAGGACGCTAACAAATCATTAACCAAATACGTCTACCGTGGAGAAACGTAATGGGCAGTGTCATATACTGACGGGATTTTAGCTTCGGCACTCATTGGCTCTGTTCGTCGGTGCCTCGATGTGGTAAGGTCCGGCCTACATACCTGATGGTAGACTATCTCTGAACCGATGGAGCCCGTTGCCATCCAGCGATGGTTAGCCGATGTTAAGGGTATCCGGCCCTCCTAACTGTATCTGGACGGTGGAGTCTCGCTTTGTTGTCTGCATATGATTTGAATTCACACCTGGTCTGTTTCTGCACCTTATGGTCCGACACCGCTACATTACTATAACCCCAGTTAAAGTCCACACAGAGAGATGATCGAGGTCAGTCATAATTCAGCCACCGTGCATAACGTATTACTAGTGAGCCCAAACAGTCTAGACTTGGCGCGTCCTAGTGATGGCGTCGTAACCTATAAATCAACCGCGGGGCTCTCTTCGCCGCGTAGACC
seq00028   AGAGACTGAATGCACGGTCATGCTGTGTTAATATCTAAATCCGAGACTTATTGTCTCAATACGACATATCTCCTCGGTAAATTATGGGCAGGAGGGACCCGTTCAGGGGAGGGTTCTCAGACGTTCCAACTAATCAATGACCTTAGGTATTAGAGCCGAACCTCATGGTCAAGGTACGGTCTCGCTACGAGGCACTGCCGGTAACTTCCCCTAAGGTGCAGCGGAGAAAATCTGGCGGCTATACGAACCGTCCACAGCAATTCTAAGGAAAGGCTCTGACCGTGGCGTTCATCACATTATGTGACGAAACGGTGGTCATGTGCTATAAGGGTGAGACACCGGCAGGTAGCATCGACAGCTCCATTAGCCTCTCATGTTGTGTTCCATAGCATCCAAAGCTCACTGCGTGATAGACTATACGTGTTCCCGGGAACGAACAGGTTCGTTTTACTAGGTACCTCAAGTCAGGACAGATCTACGACATAAGAAGAGGTAGTAGAGGAAATAATTTCCCTCTAAATGGTAGGCGGCCAGTACACTAGTTGTTAATAAGAACGATCTACAGCGACATAACTGGATCACAGATAAACTCGCCAAGGGGGTCATCATGTGCCAGGGCGACCGACCTGACAGATGCGGTAGGTCCCTATAAGCCCAGTCTGGGCGAATGCATAGCGGCGACGATCAGAGCAGCAAAGGCCTCCTCATCCGCGGCCGTCCGCGCACGAAGTTGCCCGTGTGTTCAGTAGAAAATTCTGCAGATCCGGTACTGAGCGCGTGTAGGTGCTGGACCATCAGAGCTTATATGTTTATCAGCGCACTTCTGTAAGATGTATAGCTCCCGGTTTCACCTTTCTGCTACTCGTCACCTTCGGACGTGCAACTGTTACTACGCTCGCATGTTACAAATTATTTGTTAGAAGTGAACTGTAACACGACGAGGCATGGAACAACTAGGTGGTCGATGTTTCGCCGCAACTCGGGTACAGAATGAGGTAAATAGGGCGCTCCGTGTGTCGTCGTTTGTCATAGGGACCCTAATACTGCCTTTTAACCAGTACGGGCGGCAGCCGATCCAAACCAGTAAAGACACGTTTATGGTGAATTTGAAGCATCATAAATCATTGGTCGCCTGCTTGATACGGGAGCAATCCGCGTTTCAGGGATACACACCAGAGAACCAGCGTTTGATCCGTAAAGGCCCTGTAGCCCGCCAGTATTTTTCTACGCGGGTATCATAGCGGAGCTGTATGATTTTCGGCTTTATAATCACCTGATCTCTGATCTTGTTGTCACGCGTGAATGTTGTCCTTTCTCAGGCAACTTGGAATTTGAGTACTTTTCCGACCAAATGCATGTGCCCACCAAACTGTCTGCTGATGAGCAAACTCAGCGAATAAATTATACGGGTAGGGCGCTCTTTAAACCTACAATTGATTCTTTTCGGTTATCTCTCTTACGGAAGACATTATACTCGTCCAGTACTTTAGATAACCCTACGAAGTCCGGGAGTAACTATACTCACCTCTGTTTGAATCATTTGTGACTGGTGTCCCAACACGATTTAGAAACACTAATATTGCGACTATTTATGGTGACCGCTTCGAAGCATCCAAGCGTAGTACATATAATCGCGACAAAGGACACCAAATTGGCATAGGACTTTCTAGGTTTCATAGTCGCGGGGATCTTTTGCGTTTTGGAAATCGCTGCGGTTGGTCCGTATTGCTCCTATCGTTCTATCCATTCGTTAAGTTATAGAACATTGGAGGACTGTAATGTTGCGGCCGAAGGACGCTAACAAATCATTAACCAAATACGTCTACCGTGGAGAAACGTAATGGGCAGTGTCATATACTGACGGGATTTTAGCTTCGGCACTCATTGGCTCTGTTCGTCGGTGCCTCGATGTGGTAAGGTCCGGCCTACATACCTGATGGTAGACTATCTCTGAACCGATGGAGCCCGTTGCCATCCAGCGATGGTTAGCCGATGTTAAGGGTATCCGGCCCTCCTAACTGTATCTGGACGGTGGAGTCTCGCTTTGTTGTCTGCATATGATTTGAATTCACACCTGGTCTGTTTCTGCACCTTATGGTCCGACACCGCTACATTACTATAACCCCAGTTAAAGTCCACACAGAGAGATGATCGAGGTCAGTCATAATTCAGCCACCGTGCATAACGTATTACTAGTGAGCCCAAACAGTCTAGACTTGGCGCGTCCTAGTGATGGCGTCGTAACCTATAAATCAACCGCGGGGCTCTCTTCGCCGCGTAGACC
seq00029   AGAGACTGAATGCACGGTCATGCTGTGTTAATATCTAAATCCGAGACTTATTGTCTCAATACGACATATCTCCTCGGTAAATTATGGGCAGGAGGGACCCGTTCAGGGGAGGGTTCTCAGACGTTCCAACTAATCAATGACCTTAGGTATTAGAGCCGAACCTCATGGTCAAGGTACGGTCTCGCTACGAGGCACTGCCGGTAACTTCCCCTAAGGTGCAGCGGAGAAAATCTGGCGGCTATACGAACCGTCCACAGCAATTCTAAGGAAAGGCTCTGACCGTGGCGTTCATCACATTATGTGACGAAACGGTGGTCATGTGCTATAAGGGTGAGACACCGGCAGGTAGCATCGACAGCTCCATTAGCCTCTCATGTTGTGTTCCATAGCATCCAAAGCTCACTGCGTGATAGACTATACGTGTTCCCGGGAACGAACAGGTTCGTTTTACTAGGTACCTCAAGTCAGGACAGATCTACGACATAAGAAGAGGTAGTAGAGGAAATAATTTCCCTCTAAATGGTAGGCGGCCAGTACACTAGTTGTTAATAAGAACGATCTACAGCGACATAACTGGATCACAGATAAACTCGCCAAGGGGGTCATCATGTGCCAGGGCGACCGACCTGACAGATGCGGTAGGTCCCTATAAGCCCAGTCTGGGCGAATGCATAGCGGCGACGATCAGAGCAGCAAAGGCCTCCTCATCCGCGGCCGTCCGCGCACGAAGTTGCCCGTGTGTTCAGTAGAAAATTCTGCAGATCCGGTACTGAGCGCGTGTAGGTGCTGGACCATCAGAGCTTATATGTTTATCAGCGCACTTCTGTAAGATGTATAGCTCCCGGTTTCACCTTTCTGCTACTCGTCACCTTCGGACGTGCAACTGTTACTACGCTCGCATGTTACAAATTATTTGTTAGAAGTGAACTGTAACACGACGAGGCATGGAACAACTAGGTGGTCGATGTTTCGCCGCAACTCGGGTACAGAATGAGGTAAATAGGGCGCTCCGTGTGTCGTCGTTTGTCATAGGGACCCTAATACTGCCTTTTAACCAGTACGGGCGGCAGCCGATCCAAACCAGTAAAGACACGTTTATGGTGAATTTGAAGCATCATAAATCATTGGTCGCCTGCTTGATACGGGAGCAATCCGCGTTTCAGGGATACACACCAGAGAACCAGCGTTTGATCCGTAAAGGCCCTGTAGCCCGCCAGTATTTTTCTACGCGGGTGTCATAGCGGAGCTGTATGATTTTCGGCTTTATAATCACCTGATCTCTGATCTTGTTGTCACGCGTGAATGTTGTCCTTTCTCAGGCAACTTGGAATTTGAGTACTTTTCCGACCAAATGCATGTGCCCACCAAACTGTCTGCTGATGAGCAAACTCAGCGAATAAATTATACGGGTAGGGCGCTCTTTAAACCTACAATTGATTCTTTTCGGTTATCTCTCTTACGGAAGACATTATACTCGTCCAGTACTTTAGATAACCCTACGAAGTCCGGGAGTAACTATACTCACCTCTGTTTGAATCATTTGTGACTGGTGTCCCAACACGATTTAGAAACACTAATATTGCGACTATTTATGGTGACCGCTTCGTAGCATCCAAGCGTAGTACATATAATCGCGACAAAGGACACCAAATTGGCATAGGACTTTCTAGGTTTCATAGTCGCGGGGACCTTTTGCGTTTTGGAAATCGCTGCGGTTGGTCCGTATTGCTCCTATCGTTCTATCCATTCGTTAAGTTATAGAACATTGGAGGACTGTAATGTTGCGGCCGAAGGACGCTAACAAATCATTAACCAAATACGTCTACCGTGGAGAAACGTAATGGTCAGTGTCATATACTGACGGGATTTTAGCTTCGGCACTCATTGGCTCTGTTCGTCGGTGCCTCGATGTGGTAAGGTCCGGCCTACATACCTGATGGTAGACTATCTCTGAACCGATGGAGCCCGTTGCCATCCAGCGATGGTTAGCCGATGTTAAGGGTATCCGGCCCTCCTAACTGTATCTGGACGGTGGAGTCTCGCTTTGTTGTCTGCATATGATTTGAATTCACACCTGGTCTGTTTCTGCACCTTATGGTCCGACACCGCTACATTACTATAACCCCAGTTAAAGTCCACACAGAGAGATGATCGAGGTCAGTCATAATTCAGCCACCGTGCATAACGTATTACTAGTGAGCCCAAACAGTCTAGACTTGGCGCGTCCTAGTGATGGCGTCGTAACCTATAAATCAACCGCGGGGCTCTCTTCGCCGCGTAGACC
seq00030   AGAGACTGAATGCACGGTCATGCTGTGTTAATATCTAAATCCGAGACTTATTGTCTCAATACGACATATCTCCTCGGTAAATTATGGGCAGGAGGGACCCGTTCAGGGGAGGGTTCTCAGACGTTCCAACTAATCAATGACCTTAGGTATTAGAGCCGAACCTCATGGTCAAGGTACGGTCTCGCTACGAGGCACTGCCGGTAACTTCCCCTAAGGTGCAGCGGAGAAAATCTGGCGGCTATACGAACCGTCCACAGCAATTCTAAGGAAAGGCTCTGACCGTGGCGTTCATCACATTATGTGACGAAACGGTGGTCATGTGCTATAAGGGTGAGACACCGGCAGGTAGCATCGACAGCTCCATTAGCCTCTCATGTTGTGTTCCATAGCATCCAAAGCTCACTGCGTGATAGACTATACGTGTTCCCGGGAACGAACAGGTTCGTTTTACTAGGTACCTCAAGTCAGGACAGATCTACGACATAAGAAGAGGTAGTAGAGGAAATAATTTCCCTCTAAATGGTAGGCGGCCAGTACACTAGTTGTTAATAAGAACGATCTACAGCGACATAACTGGATCACAGATAAACTCGCCAAGGGGGTCATCATGTGCCAGGGCGACCGACCTGACAGATGCGGTAGGTCCCTATAAGCCCAGTCTGGGCGAATGCATAGCGGCGACGATCAGAGCAGCAAAGGCCTCCTCATCCGCGGCCGTCCGCGCACGAAGTTGCCCGTGTGTTCAGTAGAAAATTCTGCAGATCCGGTACTGAGCGCGTGTAGGTGCTGGACCATCAGAGCTTATATGTTTATCAGCGCACTTCTGTAAGATGTATAGCTCCCGGTTTCACCTTTCTGCTACTCGTCACCTTCGGACGTGCAACTGTTACTACGCTCGCATGTTACAAATTATTTGTTAGAAGTGAACTGTAACACGACGAGGCATGGAACAACTAGGTGGTCGATGTTTCGCCGCAACTCGGGTACAGAATGAGGTAAATAGGGCGCTCCGTGTGTCGTCGTTTGTCATAGGGACCCTAATACTGCCTTTTAACCAGTACGGGCGGCAGCCGATCCAAACCAGTAAAGACACGTTTATGGTGAATTTGAAGCATCATAAATCATTGGTCGCCTGCTTGATACGGGAGCAATCCGCGTTTCAGGGATACACACCAGAGAACCAGCGTTTGATCCGTAAAGGCCCTGTAGCCCGCCAGTATTTTTCTACGCGGGTGTCATAGCGGAGCTGTATGATTTTCGGCTTTATAATCACCTGATCTCTGATCTTGTTGTCACGCGTGAATGTTGTCCTTTCTCAGGCAACTTGGAATTTGAGTACTTTTCCGACCAAATGCATGTGCCCACCAAACTGTCTGCTGATGAGCAAACTCAGCGAATAAATTATACGGGTAGGGCGCTCTTTAAACCTACAATTGATTCTTTTCGGTTATCTCTCTTACGGAAGACATTATACTCGTCCAGTACTTTAGATAACCCTACGAAGTCCGGGAGTAACTATACTCACCTCTGTTTGAATCATTTGTGACTGGTGTCCCAACACGATTTAGAAACACTAATATTGCGACTATTTATGGTGACCGCTTCGTAGCATCCAAGCGTAGTACATATAATCGCGACAAAGGACACCAAATTGGCATAGGACTTTCTAGGTTTCATAGTCGCGGGGACCTTTTGCGTTTTGGAAATCGCTGCGGTTGGTCCGTATTGCTCCTATCGTTCTATCCATTCGTTAAGTTATAGAACATTGGAGGACTGTAATGTTGCGGCCGAAGGACGCTAACAAATCATTAACCAAATACGTCTACCGTGGAGAAACGTAATGGGCAGTGTCATATACTGACGGGATTTTAGCTTCGGCACTCATTGGCTCTGTTCGTCGGTGCCTCGATGTGGTAAGGTCCGGCCTACATACCTGATGGTAGACTATCTCTGAACCGATGGAGCCCGTTGCCATCCAGCGATGGTTAGCCGATGTTAAGGGTATCCGGCCCTCCTAACTGTATCTGGACGGTGGAGTCTCGCTTTGTTGTCTGCATATGAGTTGAATTCACACCTGGTCTGTTTCTGCACCTTATGGTCCGACACCGCTACATTACTATAACCCCAGTTAAAGTCCACACAGAGAGATGATCGAGGTCAGTCATAATTCAGCCACCGTGCATAACGTATTACTAGTGAGCCCAAACAGTCTAGACTTGGCGCGTCCTAGTGATGGCGTCGTAACCTATAAATCAACCGCGGGGCTCTCTTCGCCGCGTAGACC
seq00031   AGAGACTGAATGCACGGTCATGCTGTGTTAATATCTAAATCCGAGACTTATTGTCTCAATACGACATATCTCCTCGGTAAATTATGGGCAGGAGGGACCCGTTCAGGGGAGGGTTCTCAGACGTTCCAACTAATCAATGACCTTAGGTATTAGAGCCGAACCTCATGGTCAAGGTACGGTCTCGCTACGAGGCACTGCCGGTAACTTCCCCTAAGGTGCAGCGGAGAAAATCTGGCGGCTATACGAACCGTCCACAGCAATTCTAAGGAAAGGCTCTGACCGTGGCGTTCATCACATTATGTGACGAAACGGTGGTCATGTGCTATAAGGGTGAGACACCGGCAGGTAGCATCGACAGCTCCATTAGCCTCTCATGTTGTGTTCCATAGCATCCAAAGCTCACTGCGTGATAGACTATACGTGTTCCCGGGAACGAACAGGTTCGTTTTACTAGGTACCTCAAGTCAGGACAGATCTACGACATAAGAAGAGGTAGTAGAGGAAATAATTTCCCTCTAAATGGTAGGCGGCCAGTACACTAGTTGTTAATAAGAACGATCTACAGCGACATAACTGGATCACAGATAAACTCGCCAAGGGGGTCATCATGTGCCAGGGCGACCGACCTGACAGATGCGGTAGGTCCCTATAAGCCCAGTCTGGGCGAATGCATAGCGGCGACGATCAGAGCAGCAAAGGCCTCCTCATCCGCGGCCGTCCGCGCACGAAGTTGCCCGTGTGTTCAGTAGAAAATTCTGCAGATCCGGTACTGAGCGCGTGTAGGTGCTGGACCATCAGAGCTTATATGTTTATCAGCGCACTTCTGTAAGATGTATAGCTCCCGGTTTCACCTTTCTGCTACTCGTCACCTTCGGACGTGCAACTGTTACTACGCTCGCATGTTACAAATTATTTGTTAGAAGTGAACTGTAACACGACGAGGCATGGAACAACTAGGTGGTCGATGTTTCGCCGCAACTCGGGTACAGAATGAGGTAAATAGGGCGCTCCGTGTGTCGTCGTTTGTCATAGGGACCCTAATACTGCCTTTTAACCAGTACGGGCGGCAGCCGATCCAAACCAGTAAAGACACGTTTATGGTGAATTTGAAGCATCATAAATCATTGGTCGCCTGCTTGATACGGGAGCAATCCGCGTTTCAGGGATACACACCAGAGAACCAGCGTTTGATCCGTAAAGGCCCTGTAGCCCGCCAGTATTTTTCTACGCGGGTGTCATAGCGGAGCTGTATGATTTTCGGCTTTATAATCACCTGATCTCTGATCTTGTTGTCACGCGTGAATGTTGTCCTTTCTCAGGCAACTTGGAATTTGAGTACTTTTCCGACCAAATGCATGTGCCCACCAAACTGTCTGCTGATGAGCAAACTCAGCGAATAAATTATACGGGTAGGGCGCTCTTTAAACCTACAATTGATTCTTTTCGGTTATCTCTCTTACGGAAGACATTATACTCGTCCAGTACTTTAGATAACCCTACGAAGTCCGGGAGTAACTATACTCACCTCTGTTTGAATCATTTGTGACTGGTGTCCCAACACGATTTAGAAACACTAATATTGCGACTATTTATGGTGACCGCTTCGTAGCATCCAAGCGTAGTACATATAATCGCGACAAAGGACACCAAATTGGCATAGGACTTTCTAGGTTTCATAGTCGCGGGGACCTTTTGCGTTTTGGAAATCGCTGCGGTTGGTCCGTATTGCTCCTATCGTTCTATCCATTCGTTAAGTTATAGAACATTGGAGGACTGTAATGTTGCGGCCGAAGGACGCTAACAAATCATTAACCAAATACGTCTACCGTGGAGAAACGTAATGGTCAGTGTCATATACTGACGGGATTTTAGCTTCGGCACTCATTGGCTCTGTTCGTCGGTGCCTCGATGTGGTAAGGTCCGGCCTACATACCTGATGGTAGACTATCTCTGAACCGATGGAGCCCGTTGCCATCCAGCGATGGTTAGCCGATGTTAAGGGTATCCGGCCCTCCTAACTGTATCTGGACGGTGGAGTCTCGCTTTGTTGTCTGCATATGATTTGAATTCACACCTGGTCTGTTTCTGCACCTTATGGTCCGACACCGCTACATTACTATAACCCCAGTTAAAGTCCACACAGAGAGATGATCGAGGTCAGTCATAATTCAGCCACCGTGCATAACGTATTACTAGTGAGCCCAAACAGTCTAGACTTGGCGCGTCCTAGTGATGGCGTCGTAACCTATAAATCAACCGCGGGGCTCTCTTCGCCGCGTAGACC
seq00032   AGAGACTGAATGCACGGTCATGCTGTGTTAATATCTAAATCCGAGACTTATTGTCTCAATACGACATATCTCCTCGGTAAATTATGGGCAGGAGGGACCCGTTCAGGGGAGGGTTCTCAGACGTTCCAACTAATCAATGACCTTAGGTATTAGAGCCGAACCTCATGGTCAAGGTACGGTCTCGCTACGAGGCACTGCCGGTAACTTCCCCTAAGGTGCAGCGGAGAAAATCTGGCGGCTATACGAACCGTCCACAGCAATTCTAAGGAAAGGCTCTGACCGTGGCGTTCATCACATTATGTGACGAAACGGTGGTCATGTGCTATAAGGGTGAGACACCGGCAGGTAGCATCGACAGCTCCATTAGCCTCTCATGTTGTGTTCCATAGCATCCAAAGCTCACTGCGTGATAGACTATACGTGTTCCCGGGAACGAACAGGTTCGTTTTACTAGGTACCTCAAGTCAGGACAGATCTACGACATAAGAAGAGGTAGTAGAGGAAATAATTTCCCTCTAAATGGTAGGCGGCCAGTACACTAGTTGTTAATAAGAACGATCTACAGCGACATAACTGGATCACAGATAAACTCGCCAAGGGGGTCATCATGTGCCAGGGCGACCGACCTGACAGATGCGGTAGGTCCCTATAAGCCCAGTCTGGGCGAATGCATAGCGGCGACGATCAGAGCAGCAAAGGCCTCCTCATCCGCGGCCGTCCGCGCACGAAGTTGCCCGTGTGTTCAGTAGAAAATTCTGCAGATCCGGTACTGAGCGCGTGTAGGTGCTGGACCATCAGAGCTTATATGTTTATCAGCGCACTTCTGTAAGATGTATAGCTCCCGGTTTCACCTTTCTGCTACTCGTCACCTTCGGACGTGCAACTGTTACTACGCTCGCATGTTACAAATTATTTGTTAGAAGTGAACTGTAACACGACGAGGCATGGAACAACTAGGTGGTCGATGTTTCGCCGCAACTCGGGTACAGAATGAGGTAAATAGGGCGCTCCGTGTGTCGTCGTTTGTCATAGGGACCCTAATACTGCCTTTTAACCAGTACGGGCGGCAGCCGATCCAAACCAGTAAAGACACGTTTATGGTGAATTTGAAGCATCATAAATCATTGGTCGCCTGCTTGATACGGGAGCAATCCGCGTTTCAGGGATACACACCAGAGAACCAGCGTTTGATCCGTAAAGGCCCTGTAGCCCGCCAGTATTTTTCTACGCGGGTATCATAGCGGAGCTGTATGATTTTCGGCTTTATAATCACCTGATCTCTGATCTTGTTGTCACGCGTGAATGTTGTCCTTTCTCAGGCAACTTGGAATTTGAGTACTTTTCCGACCAAATGCATGTGCCCACCAAACTGTCTGCTGATGAGCAAACTCAGCGAATAAATTATACGGGTAGGGCGCTCTTTAAACCTACAATTGATTCTTTTCGGTTATCTCTCTTACGGAAGACATTATACTCGTCCAGTACTTTAGATAACCCTACGAAGTCCGGGAGTAACTATACTCACCTCTGTTTGAATCATTTGTGACTGGTGTCCCAACACGATTTAGAAACACTAATATTGCGACTATTTATGGTGACCGCTTCGAAGCATCCAAGCGTAGTACATATAATCGCGACAAAGGACACCAAATTGGCATAGGACTTTCTAGGTTTCATAGTCGCGGGGATCTTTTGCGTTTTGGAAATCGCTGCGGTTGGTCCGTATTGCTCCTATCGTTCTATCCATTCGTTAAGTTATAGAACATTGGAGGACTGTAATGTTGCGGCCGAAGGACGCTAACAAATCATTAACCAAATACGTCTACCGTGGAGAAACGTAATGGGCAGTGTCATATACTGACGGGATTTTAGCTTCGGCACTCATTGGCTCTGTTCGTCGGTGCCTCGATGTGGTAAGGTCCGGCCTACATACCTGATGGTAGACTATCTCTGAACCGATGGAGCCCGTTGCCATCCAGCGATGGTTAGCCGATGTTAAGGGTATCCGGCCCTCCTAACTGTATCTGGACGGTGGAGTCTCGCTTTGTTGTCTGCATATGATTTGAATTCACACCTGGTCTGTTTCTGCACCTTATGGTCCGACACCGCTACATTACTATAACCCCAGTTAAAGTCCACACAGAGAGATGATCGAGGTCAGTCATAATTCAGCCACCGTGCATAACGTATTACTAGTGAGCCCAAACAGTCTAGACTTGGCGCGTCCTAGTGATGGCGTCGTAACCTATAAATCAACCGCGGGGCTCTCTTCGCCGCGTAGACC
seq00033   AGAGACTGAATGCACGGTCATGCTGTGTTAATATCTAAATCCGAGACTTATTGTCTCAATACGACATATCTCCTCGGTAAATTATGGGCAGGAGGGACCCGTTCAGGGGAGGGTTCTCAGACGTTCCAACTAATCAATGACCTTAGGTATTAGAGCCGAACCTCATGGTCAAGGTACGGTCTCGCTACGAGGCACTGCCGGTAACTTCCCCTAAGGTGCAGCGGAGAAAATCTGGCGGCTATACGAACCGTCCACAGCAATTCTAAGGAAAGGCTCTGACCGTGGCGTTCATCACATTATGTGACGAAACGGTGGTCATGTGCTATAAGGGTGAGACACCGGCAGGTAGCATCGACAGCTCCATTAGCCTCTCATGTTGTGTTCCATAGCATCCAAAGCTCACTGCGTGATAGACTATACGTGTTCCCGGGAACGAACAGGTTCGTTTTACTAGGTACCTCAAGTCAGGACAGATCTACGACATAAGAAGAGGTAGTAGAGGAAATAATTTCCCTCTAAATGGTAGGCGGCCAGTACACTAGTTGTTAATAAGAACGATCTACAGCGACATAACTGGATCACAGATAAACTCGCCAAGGGGGTCATCATGTGCCAGGGCGACCGACCTGACAGATGCGGTAGGTCCCTATAAGCCCAGTCTGGGCGAATGCATAGCGGCGACGATCAGAGCAGCAAAGGCCTCCTCATCCGCGGCCGTCCGCGCACGAAGTTGCCCGTGTGTTCAGTAGAAAATTCTGCAGATCCGGTACTGAGCGCGTGTAGGTGCTGGACCATCAGAGCTTATATGTTTATCAGCGCACTTCTGTAAGATGTATAGCTCCCGGTTTCACCTTTCTGCTACTCGTCACCTTCGGACGTGCAACTGTTACTACGCTCGCATGTTACAAATTATTTGTTAGAAGTGAACTGTAACACGACGAGGCATGGAACAACTAGGTGGTCGATGTTTCGCCGCAACTCGGGTACAGAATGAGGTAAATAGGGCGCTCCGTGTGTCGTCGTTTGTCATAGGGACCCTAATACTGCCTTTTAACCAGTACGGGCGGCAGCCGATCCAAACCAGTAAAGACACGTTTATGGTGAATTTGAAGCATCATAAATCATTGGTCGCCTGCTTGATACGGGAGCAATCCGCGTTTCAGGGATACACACCAGAGAACCAGCGTTTGATCCGTAAAGGCCCTGTAGCCCGCCAGTATTTTTCTACGCGGGTGTCATAGCGGAGCTGTATGATTTTCGGCTTTATAATCACCTGATCTCTGATCTTGTTGTCACGCGTGAATGTTGTCCTTTCTCAGGCAACTTGGAATTTGAGTACTTTTCCGACCAAATGCATGTGCCCACCAAACTGTCTGCTGATGAGCAAACTCAGCGAATAAATTATACGGGTAGGGCGCTCTTTAAACCTACAATTGATTCTTTTCGGTTATCTCTCTTACGGAAGACATTATACTCGTCCAGTACTTTAGATAACCCTACGAAGTCCGGGAGTAACTATACTCACCTCTGTTTGAATCATTTGTGACTGGTGTCCCAACACGATTTAGAAACACTAATATTGCGACTATTTATGGTGACCGCTTCGTAGCATCCAAGCGTAGTACATATAATCGCGACAAAGGACACCAAATTGGCATAGGACTTTCTAGGTTTCATAGTCGCGGGGACCTTTTGCGTTTTGGAAATCGCTGCGGTTGGTCCGTATTGCTCCTATCGTTCTATCCATTCGTTAAGTTATAGAACATTGGAGGACTGTAATGTTGCGGCCGAAGGACGCTAACAAATCATTAACCAAATACGTCTACCGTGGAGAAACGTAATGGTCAGTGTCATATACTGACGGGATTTTAGCTTCGGCACTCATTGGCTCTGTTCGTCGGTGCCTCGATGTGGTAAGGTCCGGCCTACATACCTGATGGTAGACTATCTCTGAACCGATGGAGCCCGTTGCCATCCAGCGATGGTTAGCCGATGTTAAGGGTATCCGGCCCTCCTAACTGTATCTGGACGGTGGAGTCTCGCTTTGTTGTCTGCATATGATTTGAATTCACACCTGGTCTGTTTCTGCACCTTATGGTCCGACACCGCTACATTACTATAACCCCAGTTAAAGTCCACACAGAGAGATGATCGAGGTCAGTCATAATTCAGCCACCGTGCATAACGTATTACTAGTGAGCCCAAACAGTCTAGACTTGGCGCGTCCTAGTGATGGCGTCGTAACCTATAAATCAACCGCGGGGCTCTCTTCGCCGCGTAGACC
