# Supplementary material for: How Good Are Indirect Tests at Detecting Recombination in Human mtDNA?
Source: G3 (Bethesda). 2013 Jul 1;3(7):1095–104. doi: 10.1534/g3.113.006510 (PMC3704238; doi:10.1534/g3.113.006510)
Supplement: Supporting Information [file supp_g3.113.006510_FileS2.gz › SequenceData/mtDNA_ratehet&popgrowth/0/3rdbase/Infiles/0_98-new.txt]

33 2284
seq00001   AGCCTATCTCAGGAGTACGTAGATGCCAGTGCTTGTTAGCCCCGCCCCGGGTACCGCATAGAGAAGACTAATCGCAGATAGAACATTACTCGATGGCAGTGAGTTATGTCTTCCGATATCAGAGAAGTCGGTGCATGCATGACATAACTGCTATCCATCCCGCCTTAGCGCCCTGACATTCACCTAGTATAACAGAAACCGCCCAAGCTCTGTCAATAAGCTTCTGAGTGCCGTCCTGCAACCATCCTAAACGAATACAATATCCCCCTCTAGCATGCTTTGACCACCTCGGTATTGACAAGTGGGATAGCCCTCAAAGTACGTCTTGGGAAGCTGGAGCCTGGCAGCGTGCGGAAGCACATCGTGTTGGACCTCGCTAGAGAGGGCTGATCAGAGGGAGTGCCGGTTAGTGGCCACGGTGCGGCTTAGTCCAGAGGATGTGTATGGAGAGAGCTAAGGCGCCGTTACTCCCCACATGTGCCCCCTCGAGCGCAAACAGTCGTAAGCCGCGGACCGCAGACTCGGCTTCTTCCCGTGCGTGGTCAACGGTTCTGTACTACAACTGAAAGCCATCCTATTAGTTTGGCGCTGTTATAATCCTTCATGCAAATGCATCGCTAAGTATTGCGCCAATTAGTCAAGGGACTGGCAGCTCACCCGTTTTGGGCACGGTAATGTCTTAGACTGGGGTGTGGACAATTTTAGTGAATCCTCCATATTTGGAACGCTGAGCTGATGCAACCTACCCACCTCGCACTTAGATTCACAGTCCTCTGGATTAACTCCTGACCTAAGGTGGGCCACGATTCTACAGATCGGGACGATAGCTCCGATTCGGTCGCTGGTCCGGTAATGGGTACAGTAAAAACCTGGTTTTACAGATTCTAGAGCCGTTTACCAAAAACCACCGACGAAATGTAACCCGTAAAACGTGAGCGACAACACTGGCACTGTTGATTACCCTCTCGGGGCACACGAGCCACTCCTTAGCCTTTGGGGGGCATCGCAAGTGAGGTCCCTGCGGCTCTTCAGACTGGACATCGACCCAGGGTTCAACAAATAGAAATCTCATACGGCTTCTTTAGGGACCCCCCGCTCGGGGAACTTGCCTGACCGCAGGCCAATGATATTCGGGCACGTCCAGCGATAGCGGAATACCTCGAAGAGTCTGCTTTATGTACACGACTGCGAGTAACTGCGAGGCCAAGACATCGTTTTTCTGGCGACTTGTCCCCTATCAGCTCGTGCTCCATACTGCCCGGTGTAATACCGATCACGCTCTCGGGTGTGGGGACTGCATCACTCTTCAGAACGAGTAGGTAGATTATACTCCTATATATTCCTGAAGGTAACATGCTATTACGATCCCCGGCGGCATAGGACAATTGGACCCACAACGTGCGTTGAGCGGATCTTCGCGTGCACGAGCTTGAAATTGGTGAGCTAGCGATACGCCGCGAGTAACATTTGGCATCCTCGCAGCACTTAGAGGGAGTGCTCGTTTAAGACACCCGGCCTTTACACACAATGTGTGTAATTTGGACCAAAGTATTAGAATGCGGGGTCGTCGCGCGGATCCGCCCCAGAGGACCGAAATGTCAGAGATTATCCAGGTCATCAGGAGTCTGGGGTATCGAACTCGTCCTAGCCGCCGAGCGACGATTGAGGTTCTTCTACCATCAAGAAACCGTGGGTAAGGGAACCTCCGACCGATGTGGGGCTTAGAAGAATTGGATCCAGTCGAGAGTAAGGGCGCCGAATACGCCTGCCTGTATGGAGTCCCATTGACCCCTGATAAAAGTCTTGTATCGCCTATAAATTATTTCATGATGAGACCAACGCTCGCGGCCCGGCTGTATCTCCAGACCCGTCTGTGGACCCTTATCGATTCTCGTATCCAAATTGTCGACGTAAGCATCCATAGCCAACTCTTGTTACGGAGTCCGAATGATGCAGTCGGGCGTGAACAGCCTGACCGAAACACCCAAAACCTAGGTGTGCAAGACGTCCTCCGAGGGTCGCACGTTTAATGAGCGGAGAGGACTTCCCAGGCGCAACGCACGGTGATAGTAGCGAAGTTAAATTCGAAATCCGGTACGTGCGCGGTAATTTTCTTGGCTCACCCATTTAATTAAGGCTAAGGGGGGAAGAGTGACGTGCGCGCAAGATTAATAGTCAGGTGACCAGATTGAGCAGGTACTCACTTGCTAAATATTACCCTGGCGGCGGTAGGGTTTTAGTTACGCAGGATTCCCATAACGTACCTGCAGCGAGTTCGCCATCA
seq00002   AGCCTATCTCAGGAGTACGTAGATGCCAGTGCTTGTTAGCCCCGCCCCGGGTACCGCATAGAGAAGACTAATCGCAGATAGAACATTACTCGATGGCAGTGAGTTATGTCTTCCGATATCAGAGAAGTCGGTGCATGCATGACATAACTGCTATCCATCCCGCCTTAGCGCCCTGACATTCACCTAGTATAACAGAAACCGCCCAAGCTCTGTCAATAAGCTTCTGAGTGCCGTCCTGCAACCATCCTAAACGAATACAATATCCCCCTCTAGCATGCTTTGACCACCTCGGTATTGACAAGTGGGATAGCCCTCAAAGTACGTCTTGGGAAGCTGGAGCCTGGCAGCGTGCGGAAGCACATCGTGTTGGACCTCGCTAGAGAGGGCTGATCAGAGGGAGTGCCGGTTAGTGGCCACGGTGCGGCTTAGTCCAGAGGATGTGTATGGAGAGAGCTAAGGCGCCGTTACTCCCCACATGTGCCCCCTCGAGCGCAAACAGTCGTAAGCCGCGGACCGCAGACTCGGCTTCTTCCCGTGCGTGGTCAACGGTTCTGTACTACAACTGAAAGCCATCCTATTAGTTTGGCGCTGTTATAATCCTTCATGCAAATGCATCGCTAAGTATTGCGCCAATTAGTCAAGGGACTGGCAGCTCACCCGTTTTGGGCACGGTAATGTCTTAGACTGGGGTGTGGACAATTTTAGTGAATCCTCCATATTTGGAACGCTGAGCTGATGCAACCTACCCACCTCGCACTTAGATTCACAGTCCTCTGGATTAACTCCTGACCTAAGGTGGGCCACGATTCTACAGATCGGGACGATAGCTCCGATTCGGTCGCTGGTCCGGTAATGGGTACAGTAAAAACCTGGTTTTACAGATTCTAGAGCCGTTTACCAAAAACCACCGACGAAATGTAACCCGTAAAACGTGAGCGACAACACTGGCACTGTTGATTACCCTCTCGGGGCACACGAGCCACTCCTTAGCCTTTGGGGGGCATCGCAAGTGAGGTCCCTGCGGCTCTTCAGACTGGACATCGACCCAGGGTTCAACAAATAGAAATCTCATACGGCTTCTTTAGGGACCCCCCGCTCGGGGAACTTGCCTGACCGCAGGCCAATGATATTCGGGCACGTCCAGCGATAGCGGAATACCTCGAAGAGTCTGCTTTATGTACACGACTGCGAGTAACTGCGAGGCCAAGACATCGTTTTTCTGGCGACTTGTCCCCTATCAGCTCGTGCTCCATACTGCCCGGTGTAATACCGATCACGCTCTCGGGTGTGGGGACTGCATCACTCTTCAGAACGAGTAGGTAGATTATACTCCTATATATTCCTGAAGGTAACATGCTATTACGATCCCCGGCGGCATAGGACAATTGGACCCACAACGTGCGTTGAGCGGATCTTCGCGTGCACGAGCTTGAAATTGGTGAGCTAGCGATACGCCGCGAGTAACATTTGGCATCCTCGCAGCACTTAGAGGGAGTGCTCGTTTAAGACACCCGGCCTTTACACACAATGTGTGTAATTTGGACCAAAGTATTAGAATGCGGGGTCGTCGCGCGGATCCGCCCCAGAGGACCGAAATGTCAGAGATTATCCAGGTCATCAGGAGTCTGGGGTATCGAACTCGTCCTAGCCGCCGAGCGACGATTGAGGTTCTTCTACCATCAAGAAACCGTGGGTAAGGGAACCTCCGACCGATGTGGGGCTTAGAAGAATTGGATCCAGTCGAGAGTAAGGGCGCCGAATACGCCTGCCTGTATGGAGTCCCATTGACCCCTGATAAAAGTCTTGTATCGCCTATAAATTATTTCATGATGAGACCAACGCTCGCGGCCCGGCTGTATCTCCAGACCCGTCTGTGGACCCTTATCGATTCTCGTATCCAAATTGTCGACGTAAGCATCCATAGCCAACTCTTGTTACGGAGTCCGAATGATGCAGTCGGGCGTGAACAGCCTGACCGAAACACCCAAAACCTAGGTGTGCAAGACGTCCTCCGAGGGTCGCACGTTTAATGAGCGGAGAGGACTTCCCAGGCGCAACGCACGGTGATAGTAGCGAAGTTAAATTCGAAATCCGGTACGTGCGCGGTAATTTTCTTGGCTCACCCATTTAATTAAGGCTAAGGGGGGAAGAGTGACGTGCGCGCAAGATTAATAGTCAGGTGACCAGATTGAGCAGGTACTCACTTGCTAAATATTACCCTGGCGGCGGTAGGGTTTTAGTTACGCAGGATTCCCATAACGTACCTGCAGCGAGTTCGCCATCA
seq00003   AGCCTATCTCAGGAGTACGTAGATGCCAGTGCTTGTTAGCCCCGCCCCGGGTACCGCATAGAGAAGACTAATCGCAGATAGAACATTACTCGATGGCAGTGAGTTATGTCTTCCGATATCAGAGAAGTCGGTGCATGCATGACATAACTGCTATCCATCCCGCCTTAGCGCCCTGACATTCACCTAGTATAACAGAAACCGCCCAAGCTCTGTCAATAAGCTTCTGAGTGCCGTCCTGCAACCATCCTAAACGAATACAATATCCCCCTCTAGCATGCTTTGACCACCTCGGTATTGACAAGTGGGATAGCCCTCAAAGTACGTCTTGGGAAGCTGGAGCCTGGCAGCGTGCGGAAGCACATCGTGTTGGACCTCGCTAGAGAGGGCTGATCAGAGGGAGTGCCGGTTAGTGGCCACGGTGCGGCTTAGTCCAGAGGATGTGTATGGAGAGAGCTAAGGCGCCGTTACTCCCCACATGTGCCCCCTCGAGCGCAAACAGTCGTAAGCCGCGGACCGCAGACTCGGCTTCTTCCCGTGCGTGGTCAACGGTTCTGTACTACAACTGAAAGCCATCCTATTAGTTTGGCGCTGTTATAATCCTTCATGCAAATGCATCGCTAAGTATTGCGCCAATTAGTCAAGGGACTGGCAGCTCACCCGTTTTGGGCACGGTAATGTCTTAGACTGGGGTGTGGACAATTTTAGTGAATCCTCCATATTTGGAACGCTGAGCTGATGCAACCTACCCACCTCGCACTTAGATTCACAGTCCTCTGGATTAACTCCTGACCTAAGGTGGGCCACGATTCTACAGATCGGGACGATAGCTCCGATTCGGTCGCTGGTCCGGTAATGGGTACAGTAAAAACCTGGTTTTACAGATTCTAGAGCCGTTTACCAAAAACCACCGACGAAATGTAACCCGTAAAACGTGAGCGACAACACTGGCACTGTTGATTACCCTCTCGGGGCACACGAGCCACTCCTTAGCCTTTGGGGGGCATCGCAAGTGAGGTCCCTGCGGCTCTTCAGACTGGACATCGACCCAGGGTTCAACAAATAGAAATCTCATACGGCTTCTTTAGGGACCCCCCGCTCGGGGAACTTGCCTGACCGCAGGCCAATGATATTCGGGCACGTCCAGCGATAGCGGAATACCTCGAAGAGTCTGCTTTATGTACACGACAGCGAGTAACTGCGAGGCCAAGACATCGTTTTTCTGGCGACTTGTCCCCTATCAGCTCGTGCTCCATACTGCCCGGTGTAATACCGATCACGCTCTCGGGTGTGGGGACTGCATCACTCTTCAGAACGAGTAGGTAGATTATACTCCTATATATTCCTGAACGTAACATGCTATTACGATCCCCGGCGGCATAGGACAATTGGACCCACAACGTGCGTTGAGCGGATCTTCGCGTGCACGAGCTTGAAATTGGTGAGCTAGCGATACGCCGCGAGTAACATTTGGCATCCTCGCAGCACTTAGAGGGAGTGCTCGTTTAAGACACCCGGCCTTTACACACAATGTGTGTAATTTGGACCAAAGTATTAGAATGCGGGGTCGTCGCGCGGATCCGCCCCAGAGGACCGAAATGTCAGAGATTATCCAGGTCATCAGGAGTCTGGGGTATCGAACTCGTCCTAGCCGCCGAGCGACGATTGAGGTTCTTCTACCATCAAGAAACCGTGGGTAAGGGAACCTCCGACCGATGTGGGGCTTAGAAGAATTGGATCCAGTCGAGAGTAAGGGCGCCGAATACGCCTGCCTGTATGGAGTCCCATTGACCCCTGATAAAAGTCTTGTATCGCCTATAAATTATTTCATGATGAGACCAACGCTCGCGGCCCGGCTGTATCTCCAGACCCGTCTGTGGACCCTTATCGATTCTCGTATCCAAATTGTCGACGTAAGCATCCATAGCCAACTCTTGTTACGGAGTCCGAATGATGCAGTCGGGCGTGAACAGCCTGACCGAAACACCCAAAACCTAGGTGTGCAAGACGTCCTCCGAGGGTCGCACGTTTAATGAGCGGAGAGGACTTCCCAGGCGCAACGCACGGTGATAGTAGCGAAGTTAAATTCGAAATCCGGTACGTGCGCGGTAATTTTCTTGGCTCACCCATTTAATTAAGGCTAAGGGGGGAAGAGTGACGTGCGCGCAAGATTAATAGTCAGGTGACCAGATTGAGCAGGTACTCACTTGCTAAATATTACCCTGGCGGCGGTAGGGTTTTAGTTACGCAGGATTCCCATAACGTACCTGCAGCGAGTTCGCCATCA
seq00004   AGCCTATCTCAGGAGTACGTAGATGCCAGTGCTTGTTAGCCCCGCCCCGGGTACCGCATAGAGAAGACTAATCGCAGATAGAACATTACTCGATGGCAGTGAGTTATGTCTTCCGATATCAGAGAAGTCGGTGCATGCATGACATAACTGCTATCCATCCCGCCTTAGCGCCCTGACATTCACCTAGTATAACAGAAACCGCCCAAGCTCTGTCAATAAGCTTCTGAGTGCCGTCCTGCAACCATCCTAAACGAATACAATATCCCCCTCTAGCATGCTTTGACCACCTCGGTATTGACAAGTGGGATAGCCCTCAAAGTACGTCTTGGGAAGCTGGAGCCTGGCAGCGTGCGGAAGCACATCGTGTTGGACCTCGCTAGAGAGGGCTGATCAGAGGGAGTGCCGGTTAGTGGCCACGGTGCGGCTTAGTCCAGAGGATGTGTATGGAGAGAGCTAAGGCGCCGTTACTCCCCACATGTGCCCCCTCGAGCGCAAACAGTCGTAAGCCGCGGACCGCAGACTCGGCTTCTTCCCGTGCGTGGTCAACGGTTCTGTACTACAACTGAAAGCCATCCTATTAGTTTGGCGCTGTTATAATCCTTCATGCAAATGCATCGCTAAGTATTGCGCCAATTAGTCAAGGGACTGGCAGCTCACCCGTTTTGGGCACGGTAATGTCTTAGACTGGGGTGTGGACAATTTTAGTGAATCCTCCATATTTGGAACGCTGAGCTGATGCAACCTACCCACCTCGCACTTAGATTCACAGTCCTCTGGATTAACTCCTGACCTAAGGTGGGCCACGATTCTACAGATCGGGACGATAGCTCCGATTCGGTCGCTGGTCCGGTAATGGGTACAGTAAAAACCTGGTTTTACAGATTCTAGAGCCGTTTACCAAAAACCACCGACGAAATGTAACCCGTAAAACGTGAGCGACAACACTGGCACTGTTGATTACCCTCTCGGGGCACACGAGCCACTCCTTAGCCTTTGGGGGGCATCGCAAGTGAGGTCCCTGCGGCTCTTCAGACTGGACATCGACCCAGGGTTCAACAAATAGAAATCTCATACGGCTTCTTTAGGGACCCCCCGCTCGGGGAACTTGCCTGACCGCAGGCCAATGATATTCGGGCACGTCCAGCGATAGCGGAATACCTCGAAGAGTCTGCTTTATGTACACGACTGCGAGTAACTGCGAGGCCAAGACATCGTTTTTCTGGCGACTTGTCCCCTATCAGCTCGTGCTCCATACTGCCCGGTGTAATACCGATCACGCTCTCGGGTGTGGGGACTGCATCACTCTTCAGAACGAGTAGGTAGATTATACTCCTATATATTCCTGAAGGTAACATGCTATTACGATCCCCGGCGGCATAGGACAATTGGACCCACAACGTGCGTTGAGCGGATCTTCGCGTGCACGAGCTTGAAATTGGTGAGCTAGCGATACGCCGCGAGTAACATTTGGCATCCTCGCAGCACTTAGAGGGAGTGCTCGTTTAAGACACCCGGCCTTTACACACAATGTGTGTAATTTGGACCAAAGTATTAGAATGCGGGGTCGTCGCGCGGATCCGCCCCAGAGGACCGAAATGTCAGAGATTATCCAGGTCATCAGGAGTCTGGGGTATCGAACTCGTCCTAGCCGCCGAGCGACGATTGAGGTTCTTCTACCATCAAGAAACCGTGGGTAAGGGAACCTCCGACCGATGTGGGGCTTAGAAGAATTGGATCCAGTCGAGAGTAAGGGCGCCGAATACGCCTGCCTGTATGGAGTCCCATTGACCCCTGATAAAAGTCTTGTATCGCCTATAAATTATTTCATGATGAGACCAACGCTCGCGGCCCGGCTGTATCTCCAGACCCGTCTGTGGACCCTTATCGATTCTCGTATCCAAATTGTCGACGTAAGCATCCATAGCCAACTCTTGTTACGGAGTCCGAATGATGCAGTCGGGCGTGAACAGCCTGACCGAAACACCCAAAACCTAGGTGTGCAAGACGTCCTCCGAGGGTCGCACGTTTAATGAGCGGAGAGGACTTCCCAGGCGCAACGCACGGTGATAGTAGCGAAGTTAAATTCGAAATCCGGTACGTGCGCGGTAATTTTCTTGGCTCACCCATTTAATTAAGGCTAAGGGGGGAAGAGTGACGTGCGCGCAAGATTAATAGTCAGGTGACCAGATTGAGCAGGTACTCACTTGCTAAATATTACCCTGGCGGCGGTAGGGTTTTAGTTACGCAGGATTCCCATAACGTACCTGCAGCGAGTTCGCCATCA
seq00005   AGCCTATCTCAGGAGTACGTAGATGCCAGTGCTTGTTAGCCCCGCCCCGGGTACCGCATAGAGAAGACTAATCGCAGATAGAACATTACTCGATGGCAGTGAGTTATGTCTTCCGATATCAGAGAAGTCGGTGCATGCATGACATAACTGCTATCCATCCCGCCTTAGCGCCCTGACATTCACCTAGTATAACAGAAACCGCCCAAGCTCTGTCAATAAGCTTCTGAGTGCCGTCCTGCAACCATCCTAAACGAATACAATATCCCCCTCTAGCATGCTTTGACCACCTCGGTATTGACAAGTGGGATAGCCCTCAAAGTACGTCTTGGGAAGCTGGAGCCTGGCAGCGTGCGGAAGCACATCGTGTTGGACCTCGCTAGAGAGGGCTGATCAGAGGGAGTGCCGGTTAGTGGCCACGGTGCGGCTTAGTCCAGAGGATGTGTATGGAGAGAGCTAAGGCGCCGTTACTCCCCACATGTGCCCCCTCGAGCGCAAACAGTCGTAAGCCGCGGACCGCAGACTCGGCTTCTTCCCGTGCGTGGTCAACGGTTCTGTACTACAACTGAAAGCCATCCTATTAGTTTGGCGCTGTTATAATCCTTCATGCAAATGCATCGCTAAGTATTGCGCCAATTAGTCACGGGACTGGCAGCTCACCCGTTTTGGGCACGGTAATGTCTTAGACTGGGGTGTGGACAATTTTAGTGAATCCTCCATATTTGGAACGCTGAGCTGATGCAACCTACCCACCTCGCACTTAGATTCACAGTCCTCTGGATTAACTCCTGACCTAAGGTGGGCCACGATTCTACAGATCGGGACGATAGCTCCGATTCGGTCGCTGGTCCGGTAATGGGTACAGTAAAAACCTGGTTTTACAGATTCTAGAGCCGTTTACCAAAAACCACCGACGAAATGTAACCCGTAAAACGTGAGCGACAACACTGGCACTGTTGATTACCCTCTCGGGGCACACGAGCCACTCCTTAGCCTTTGGGGGGCATCGCAAGTGAGGTCCCTGCGGCTCTTCAGACTGGACATCGACCCAGGGTTCAACAAATAGAAATCTCATACGGCTTCTTTAGGGACCCCCCGCTCGGGGAACTTGCCTGACCGCAGGCCAATGATATTCGGGCACGTCCAGCGATAGCGGAATACCTCGAAGAGTCTGCTTTATGTACACGACTGCGAGTAACTGCGAGGCCAAGACATCGTTTTTCTGGCGACTTGTCCCCTATCAGCTCGTGCTCCATACTGCCCGGTGTAATACCGATCACGCTCTCGGGTGTGGGGACTGCATCACTCTTCAGAACGAGTAGGTAGATTATACTCCTATATATTCCTGAAGGTAACATGCTATTACGATCCCCGGCGGCATAGGACAATTGGACCCACAACGTGCGTTGAGCGGATCTTCGCGTGCACGAGCTTGAAATTGGTGAGCTAGCGATACGCCGCGAGTAACATTTGGCATCCTCGCAGCACTTAGAGGGAGTGCTCGTTTAAGACACCCGGCCTTTACACACAATGTGTGTAATTTGGACCAAAGTATTAGAATGCGGGGTCGTCGCGCGGATCCGCCCCAGAGGACCGAAATGTCAGAGATTATCCAGGTCATCAGGAGTCTGGGGTATCGAACTCGTCCTAGCCGCCGAGCGACGATTGAGGTTCTTCTACCATCAAGAAACCGTGGGTAAGGGAACCTCCGACCGATGTGGGGCTTAGAAGAATTGGATCCAGTCGAGAGTAAGGGCGCCGAATACGCCTGCCTGTATGGAGTCCCATTGACCCCTGATAAAAGTCTTGTATCGCCTATAAATTATTTCATGATGAGACCAACGCTCGCGGCCCGGCTGTATCTCCAGACCCGTCTGTGGACCCTTATCGATTCTCGTATCCAAATTGTCGACGTAAGCATCCATAGCCAACTCTTGTTACGGAGTCCGAATGATGCAGTCGGGCGTGAACAGCCTGACCGAAACACCCAAAACCTAGGTGTGCAAGACGTCCTCCGAGGGTCGCACGTTTAATGAGCGGAGAGGACTTCCCAGGCGCAACGCACGGTGATAGTAGCGAAGTTAAATTCGAAATCCGGTACGTGCGCGGTAATTTTCTTGGCTCACCCATTTAATTAAGGCTAAGGGGGGAAGAGTGACGTGCGCGCAAGATTAATAGTCAGGTGACCAGATTGAGCAGGTACTCACTTGCTAAATATTACCCTGGCGGCGGTAGGGTTTTAGTTACGCAGGATTCCCATAACGTACCTGCAGCGAGTTCGCCATCA
seq00006   AGCCTATCTCAGGAGTACGTAGATGCCAGTGCTTGTTAGCCCCGCCCCGGGTACCGCATAGAGAAGACTAATCGCAGATAGAACATTACTCGATGGCAGTGAGTTATGTCTTCCGATATCAGAGAAGTCGGTGCATGCATGACATAACTGCTATCCATCCCGCCTTAGCGCCCTGACATTCACCTAGTATAACAGAAACCGCCCAAGCTCTGTCAATAAGCTTCTGAGTGCCGTCCTGCAACCATCCTAAACGAATACAATATCCCCCTCTAGCATGCTTTGACCACCTCGGTATTGACAAGTGGGATAGCCCTCAAAGTACGTCTTGGGAAGCTGGAGCCTGGCAGCGTGCGGAAGCACATCGTGTTGGACCTCGCTAGAGAGGGCTGATCAGAGGGAGTGCCGGTTAGTGGCCACGGTGCGGCTTAGTCCAGAGGATGTGTATGGAGAGAGCTAAGGCGCCGTTACTCCCCACATGTGCCCCCTCGAGCGCAAACAGTCGTAAGCCGCGGACCGCAGACTCGGCTTCTTCCCGTGCGTGGTCAACGGTTCTGTACTACAACTGAAAGCCATCCTATTAGTTTGGCGCTGTTATAATCCTTCATGCAAATGCATCGCTAAGTATTGCGCCAATTAGTCAAGGGACTGGCAGCTCACCCGTTTTGGGCACGGTAATGTCTTAGACTGGGGTGTGGACAATTTTAGTGAATCCTCCATATTTGGAACGCTGAGCTGATGCAACCTACCCACCTCGCACTTAGATTCACAGTCCTCTGGATTAACTCCTGACCTAAGGTGGGCCACGATTCTACAGATCGGGACGATAGCTCCGATTCGGTCGCTGGTCCGGTAATGGGTACAGTAAAAACCTGGTTTTACAGATTCTAGAGCCGTTTACCAAAAACCACCGACGAAATGTAACCCGTAAAACGTGAGCGACAACACTGGCACTGTTGATTACCCTCTCGGGGCACACGAGCCACTCCTTAGCCTTTGGGGGGCATCGCAAGTGAGGTCCCTGCGGCTCTTCAGACTGGACATCGACCCAGGGTTCAACAAATAGAAATCTCATACGGCTTCTTTAGGGACCCCCCGCTCGGGGAACTTGCCTGACCGCAGGCCAATGATATTCGGGCACGTCCAGCGATAGCGGAATACCTCGAAGAGTCTGCTTTATGTACACGACTGCGAGTAACTGCGAGGCCAAGACATCGTTTTTCTGGCGACTTGTCCCCTATCAGCTCGTGCTCCATACTGCCCGGTGTAATACCGATCACGCTCTCGGGTGTGGGGACTGCATCACTCTTCAGAACGAGTAGGTAGATTATACTCCTATATATTCCTGAAGGTAACATGCTATTACGATCCCCGGCGGCATAGGACAATTGGACCCACAACGTGCGTTGAGCGGATCTTCGCGTGCACGAGCTTGAAATTGGTGAGCTAGCGATACGCCGCGAGTAACATTTGGCATCCTCGCAGCACTTAGAGGGAGTGCTCGTTTAAGACACCCGGCCTTTACACACAATGTGTGTAATTTGGACCAAAGTATTAGAATGCGGGGTCGTCGCGCGGATCCGCCCCAGAGGACCGAAATGTCAGAGATTATCCAGGTCATCAGGAGTCTGGGGTATCGAACTCGTCCTAGCCGCCGAGCGACGATTGAGGTTCTTCTACCATCAAGAAACCGTGGGTAAGGGAACCTCCGACCGATGTGGGGCTTAGAAGAATTGGATCCAGTCGAGAGTAAGGGCGCCGAATACGCCTGCCTGTATGGAGTCCCATTGACCCCTGATAAAAGTCTTGTATCGCCTATAAATTATTTCATGATGAGACCAACGCTCGCGGCCCGGCTGTATCTCCAGACCCGTCTGTGGACCCTTATCGATTCTCGTATCCAAATTGTCGACGTAAGCATCCATAGCCAACTCTTGTTACGGAGTCCGAATGATGCAGTCGGGCGTGAACAGCCTGACCGAAACACCCAAAACCTAGGTGTGCAAGACGTCCTCCGAGGGTCGCACGTTTAATGAGCGGAGAGGACTTCCCAGGCGCAACGCACGGTGATAGTAGCGAAGTTAAATTCGAAATCCGGTACGTGCGCGGTAATTTTCTTGGCTCACCCATTTAATTAAGGCTAAGGGGGGAAGAGTGACGTGCGCGCAAGATTAATAGTCAGGTGACCAGATTGAGCAGGTACTCACTTGCTAAATATTACCCTGGCGGCGGTAGGGTTTTAGTTACGCAGGATTCCCATAACGTACCTGCAGCGAGTTCGCCATCA
seq00007   AGCCTATCTCAGGAGTACGTAGATGCCAGTGCTTGTTAGCCCCGCCCCGGGTACCGCATAGAGAAGACTAATCGCAGATAGAACATTACTCGATGGCAGTGAGTTATGTCTTCCGATATCAGAGAAGTCGGTGCATGCATGACATAACTGCTATCCATCCCGCCTTAGCGCCCTGACATTCACCTAGTATAACAGAAACCGCCCAAGCTCTGTCAATAAGCTTCTGAGTGCCGTCCTGCAACCATCCTAAACGAATACAATATCCCCCTCTAGCATGCTTTGACCACCTCGGTATTGACAAGTGGGATAGCCCTCAAAGTACGTCTTGGGAAGCTGGAGCCTGGCAGCGTGCGGAAGCACATCGTGTTGGACCTCGCTAGAGAGGGCTGATCAGAGGGAGTGCCGGTTAGTGGCCACGGTGCGGCTTAGTCCAGAGGATGTGTATGGAGAGAGCTAAGGCGCCGTTACTCCCCACATGTGCCCCCTCGAGCGCAAACAGTCGTAAGCCGCGGACCGCAGACTCGGCTTCTTCCCGTGCGTGGTCAACGGTTCTGTACTACAACTGAAAGCCATCCTATTAGTTTGGCGCTGTTATAATCCTTCATGCAAATGCATCGCTAAGTATTGCGCCAATTAGTCAAGGGACTGGCAGCTCACCCGTTTTGGGCACGGTAATGTCTTAGACTGGGGTGTGGACAATTTTAGTGAATCCTCCATATTTGGAACGCTGAGCTGATGCAACCTACCCACCTCGCACTTAGATTCACAGTCCTCTGGATTAACTCCTGACCTAAGGTGGGCCACGATTCTACAGATCGGGACGATAGCTCCGATTCGGTCGCTGGTCCGGTAATGGGTACAGTAAAAACCTGGTTTTACAGATTCTAGAGCCGTTTACCAAAAACCACCGACGAAATGTAACCCGTAAAACGTGAGCGACAACACTGGCACTGTTGATTACCCTCTCGGGGCACACGAGCCACTCCTTAGCCTTTGGGGGGCATCGCAAGTGAGGTCCCTGCGGCTCTTCAGACTGGACATCGACCCAGGGTTCAACAAATAGAAATCTCATACGGCTTCTTTAGGGACCCCCCGCTCGGGGAACTTGCCTGACCGCAGGCCAATGATATTCGGGCACGTCCAGCGATAGCGGAATACCTCGAAGAGTCTGCTTTATGTACACGACTGCGAGTAACTGCGAGGCCAAGACATCGTTTTTCTGGCGACTTGTCCCCTATCAGCTCGTGCTCCATACTGCCCGGTGTAATACCGATCACGCTCTCGGGTGTGGGGACTGCATCACTCTTCAGAACGAGTAGGTAGATTATACTCCTATATATTCCTGAAGGTAACATGCTATTACGATCCCCGGCGGCATAGGACAATTGGACCCACAACGTGCGTTGAGCGGATCTTCGCGTGCACGAGCTTGAAATTGGTGAGCTAGCGATACGCCGCGAGTAACATTTGGCATCCTCGCAGCACTTAGAGGGAGTGCTCGTTTAAGACACCCGGCCTTTACACACAATGTGTGTAATTTGGACCAAAGTATTAGAATGCGGGGTCGTCGCGCGGATCCGCCCCAGAGGACCGAAATGTCAGAGATTATCCAGGTCATCAGGAGTCTGGGGTATCGAACTCGTCCTAGCCGCCGAGCGACGATTGAGGTTCTTCTACCATCAAGAAACCGTGGGTAAGGGAACCTCCGACCGATGTGGGGCTTAGAAGAATTGGATCCAGTCGAGAGTAAGGGCGCCGAATACGCCTGCCTGTATGGAGTCCCATTGACCCCTGATAAAAGTCTTGTATCGCCTATAAATTATTTCATGATGAGACCAACGCTCGCGGCCCGGCTGTATCTCCAGACCCGTCTGTGGACCCTTATCGATTCTCGTATCCAAATTGTCGACGTAAGCATCCATAGCCAACTCTTGTTACGGAGTCCGAATGATGCAGTCGGGCGTGAACAGCCTGACCGAAACACCCAAAACCTAGGTGTGCAAGACGTCCTCCGAGGGTCGCACGTTTAATGAGCGGAGAGGACTTCCCAGGCGCAACGCACGGTGATAGTAGCGAAGTTAAATTCGAAATCCGGTACGTGCGCGGTAATTTTCTTGGCTCACCCATTTAATTAAGGCTAAGGGGGGAAGAGTGACGTGCGCGCAAGATTAATAGTCAGGTGACCAGATTGAGCAGGTACTCACTTGCTAAATATTACCCTGGCGGCGGTAGGGTTTTAGTTACGCAGGATTCCCATAACGTACCTGCAGCGAGTTCGCCATCA
seq00008   AGCCTATCTCAGGAGTACGTAGATGCCAGTGCTTGTTAGCCCCGCCCCGGGTACCGCATAGAGAAGACTAATCGCAGATAGAACATTACTCGATGGCAGTGAGTTATGTCTTCCGATATCAGAGAAGTCGGTGCATGCATGACATAACTGCTATCCATCCCGCCTTAGCGCCCTGACATTCACCTAGTATAACAGAAACCGCCCAAGCTCTGTCAATAAGCTTCTGAGTGCCGTCCTGCAACCATCCTAAACGAATACAATATCCCCCTCTAGCATGCTTTGACCACCTCGGTATTGACAAGTGGGATAGCCCTCAAAGTACGTCTTGGGAAGCTGGAGCCTGGCAGCGTGCGGAAGCACATCGTGTTGGACCTCGCTAGAGAGGGCTGATCAGAGGGAGTGCCGGTTAGTGGCCACGGTGCGGCTTAGTCCAGAGGATGTGTATGGAGAGAGCTAAGGCGCCGTTACTCCCCACATGTGCCCCCTCGAGCGCAAACAGTCGTAAGCCGCGGACCGCAGACTCGGCTTCTTCCCGTGCGTGGTCAACGGTTCTGTACTACAACTGAAAGCCATCCTATTAGTTTGGCGCTGTTATAATCCTTCATGCAAATGCATCGCTAAGTATTGCGCCAATTAGTCAAGGGACTGGCAGCTCACCCGTTTTGGGCACGGTAATGTCTTAGACTGGGGTGTGGACAATTTTAGTGAATCCTCCATATTTGGAACGCTGAGCTGATGCAACCTACCCACCTCGCACTTAGATTCACAGTCCTCTGGATTAACTCCTGACCTAAGGTGGGCCACGATTCTACAGATCGGGACGATAGCTCCGATTCGGTCGCTGGTCCGGTAATGGGTACAGTAAAAACCTGGTTTTACAGATTCTAGAGCCGTTTACCAAAAACCACCGACGAAATGTAACCCGTAAAACGTGAGCGACAACACTGGCACTGTTGATTACCCTCTCGGGGCACACGAGCCACTCCTTAGCCTTTGGGGGGCATCGCAAGTGAGGTCCCTGCGGCTCTTCAGACTGGACATCGACCCAGGGTTCAACAAATAGAAATCTCATACGGCTTCTTTAGGGACCCCCCGCTCGGGGAACTTGCCTGACCGCAGGCCAATGATATTCGGGCACGTCCAGCGATAGCGGAATACCTCGAAGAGTCTGCTTTATGTACACGACAGCGAGTAACTGCGAGGCCAAGACATCGTTTTTCTGGCGACTTGTCCCCTATCAGCTCGTGCTCCATACTGCCCGGTGTAATACCGATCACGCTCTCGGGTGTGGGGACTGCATCACTCTTCAGAACGAGTAGGTAGATTATACTCCTATATATTCCTGAACGTAACATGCTATTACGATCCCCGGCGGCATAGGACAATTGGACCCACAACGTGCGTTGAGCGGATCTTCGCGTGCACGAGCTTGAAATTGGTGAGCTAGCGATACGCCGCGAGTAACATTTGGCATCCTCGCAGCACTTAGAGGGAGTGCTCGTTTAAGACACCCGGCCTTTACACACAATGTGTGTAATTTGGACCAAAGTATTAGAATGCGGGGTCGTCGCGCGGATCCGCCCCAGAGGACCGAAATGTCAGAGATTATCCAGGTCATCAGGAGTCTGGGGTATCGAACTCGTCCTAGCCGCCGAGCGACGATTGAGGTTCTTCTACCATCAAGAAACCGTGGGTAAGGGAACCTCCGACCGATGTGGGGCTTAGAAGAATTGGATCCAGTCGAGAGTAAGGGCGCCGAATACGCCTGCCTGTATGGAGTCCCATTGACCCCTGATAAAAGTCTTGTATCGCCTATAAATTATTTCATGATGAGACCAACGCTCGCGGCCCGGCTGTATCTCCAGACCCGTCTGTGGACCCTTATCGATTCTCGTATCCAAATTGTCGACGTAAGCATCCATAGCCAACTCTTGTTACGGAGTCCGAATGATGCAGTCGGGCGTGAACAGCCTGACCGAAACACCCAAAACCTAGGTGTGCAAGACGTCCTCCGAGGGTCGCACGTTTAATGAGCGGAGAGGACTTCCCAGGCGCAACGCACGGTGATAGTAGCGAAGTTAAATTCGAAATCCGGTACGTGCGCGGTAATTTTCTTGGCTCACCCATTTAATTAAGGCTAAGGGGGGAAGAGTGACGTGCGCGCAAGATTAATAGTCAGGTGACCAGATTGAGCAGGTACTCACTTGCTAAATATTACCCTGGCGGCGGTAGGGTTTTAGTTACGCAGGATTCCCATAACGTACCTGCAGCGAGTTCGCCATCA
seq00009   AGCCTATCTCAGGAGTACGTAGATGCCAGTGCTTGTTAGCCCCGCCCCGGGTACCGCATAGAGAAGACTAATCGCAGATAGAACATTACTCGATGGCAGTGAGTTATGTCTTCCGATATCAGAGAAGTCGGTGCATGCATGACATAACTGCTATCCATCCCGCCTTAGCGCCCTGACATTCACCTAGTATAACAGAAACCGCCCAAGCTCTGTCAATAAGCTTCTGAGTGCCGTCCTGCAACCATCCTAAACGAATACAATATCCCCCTCTAGCATGCTTTGACCACCTCGGTATTGACAAGTGGGATAGCCCTCAAAGTACGTCTTGGGAAGCTGGAGCCTGGCAGCGTGCGGAAGCACATCGTGTTGGACCTCGCTAGAGAGGGCTGATCAGAGGGAGTGCCGGTTAGTGGCCACGGTGCGGCTTAGTCCAGAGGATGTGTATGGAGAGAGCTAAGGCGCCGTTACTCCCCACATGTGCCCCCTCGAGCGCAAACAGTCGTAAGCCGCGGACCGCAGACTCGGCTTCTTCCCGTGCGTGGTCAACGGTTCTGTACTACAACTGAAAGCCATCCTATTAGTTTGGCGCTGTTATAATCCTTCATGCAAATGCATCGCTAAGTATTGCGCCAATTAGTCACGGGACTGGCAGCTCACCCGTTTTGGGCACGGTAATGTCTTAGACTGGGGTGTGGACAATTTTAGTGAATCCTCCATATTTGGAACGCTGAGCTGATGCAACCTACCCACCTCGCACTTAGATTCACAGTCCTCTGGATTAACTCCTGACCTAAGGTGGGCCACGATTCTACAGATCGGGACGATAGCTCCGATTCGGTCGCTGGTCCGGTAATGGGTACAGTAAAAACCTGGTTTTACAGATTCTAGAGCCGTTTACCAAAAACCACCGACGAAATGTAACCCGTAAAACGTGAGCGACAACACTGGCACTGTTGATTACCCTCTCGGGGCACACGAGCCACTCCTTAGCCTTTGGGGGGCATCGCAAGTGAGGTCCCTGCGGCTCTTCAGACTGGACATCGACCCAGGGTTCAACAAATAGAAATCTCATACGGCTTCTTTAGGGACCCCCCGCTCGGGGAACTTGCCTGACCGCAGGCCAATGATATTCGGGCACGTCCAGCGATAGCGGAATACCTCGAAGAGTCTGCTTTATGTACACGACTGCGAGTAACTGCGAGGCCAAGACATCGTTTTTCTGGCGACTTGTCCCCTATCAGCTCGTGCTCCATACTGCCCGGTGTAATACCGATCACGCTCTCGGGTGTGGGGACTGCATCACTCTTCAGAACGAGTAGGTAGATTATACTCCTATATATTCCTGAAGGTAACATGCTATTACGATCCCCGGCGGCATAGGACAATTGGACCCACAACGTGCGTTGAGCGGATCTTCGCGTGCACGAGCTTGAAATTGGTGAGCTAGCGATACGCCGCGAGTAACATTTGGCATCCTCGCAGCACTTAGAGGGAGTGCTCGTTTAAGACACCCGGCCTTTACACACAATGTGTGTAATTTGGACCAAAGTATTAGAATGCGGGGTCGTCGCGCGGATCCGCCCCAGAGGACCGAAATGTCAGAGATTATCCAGGTCATCAGGAGTCTGGGGTATCGAACTCGTCCTAGCCGCCGAGCGACGATTGAGGTTCTTCTACCATCAAGAAACCGTGGGTAAGGGAACCTCCGACCGATGTGGGGCTTAGAAGAATTGGATCCAGTCGAGAGTAAGGGCGCCGAATACGCCTGCCTGTATGGAGTCCCATTGACCCCTGATAAAAGTCTTGTATCGCCTATAAATTATTTCATGATGAGACCAACGCTCGCGGCCCGGCTGTATCTCCAGACCCGTCTGTGGACCCTTATCGATTCTCGTATCCAAATTGTCGACGTAAGCATCCATAGCCAACTCTTGTTACGGAGTCCGAATGATGCAGTCGGGCGTGAACAGCCTGACCGAAACACCCAAAACCTAGGTGTGCAAGACGTCCTCCGAGGGTCGCACGTTTAATGAGCGGAGAGGACTTCCCAGGCGCAACGCACGGTGATAGTAGCGAAGTTAAATTCGAAATCCGGTACGTGCGCGGTAATTTTCTTGGCTCACCCATTTAATTAAGGCTAAGGGGGGAAGAGTGACGTGCGCGCAAGATTAATAGTCAGGTGACCAGATTGAGCAGGTACTCACTTGCTAAATATTACCCTGGCGGCGGTAGGGTTTTAGTTACGCAGGATTCCCATAACGTACCTGCAGCGAGTTCGCCATCA
seq00010   AGCCTATCTCAGGAGTACGTAGATGCCAGTGCTTGTTAGCCCCGCCCCGGGTACCGCATAGAGAAGACTAATCGCAGATAGAACATTACTCGATGGCAGTGAGTTATGTCTTCCGATATCAGAGAAGTCGGTGCATGCATGACATAACTGCTATCCATCCCGCCTTAGCGCCCTGACATTCACCTAGTATAACAGAAACCGCCCAAGCTCTGTCAATAAGCTTCTGAGTGCCGTCCTGCAACCATCCTAAACGAATACAATATCCCCCTCTAGCATGCTTTGACCACCTCGGTATTGACAAGTGGGATAGCCCTCAAAGTACGTCTTGGGAAGCTGGAGCCTGGCAGCGTGCGGAAGCACATCGTGTTGGACCTCGCTAGAGAGGGCTGATCAGAGGGAGTGCCGGTTAGTGGCCACGGTGCGGCTTAGTCCAGAGGATGTGTATGGAGAGAGCTAAGGCGCCGTTACTCCCCACATGTGCCCCCTCGAGCGCAAACAGTCGTAAGCCGCGGACCGCAGACTCGGCTTCTTCCCGTGCGTGGTCAACGGTTCTGTACTACAACTGAAAGCCATCCTATTAGTTTGGCGCTGTTATAATCCTTCATGCAAATGCATCGCTAAGTATTGCGCCAATTAGTCACGGGACTGGCAGCTCACCCGTTTTGGGCACGGTAATGTCTTAGACTGGGGTGTGGACAATTTTAGTGAATCCTCCATATTTGGAACGCTGAGCTGATGCAACCTACCCACCTCGCACTTAGATTCACAGTCCTCTGGATTAACTCCTGACCTAAGGTGGGCCACGATTCTACAGATCGGGACGATAGCTCCGATTCGGTCGCTGGTCCGGTAATGGGTACAGTAAAAACCTGGTTTTACAGATTCTAGAGCCGTTTACCAAAAACCACCGACGAAATGTAACCCGTAAAACGTGAGCGACAACACTGGCACTGTTGATTACCCTCTCGGGGCACACGAGCCACTCCTTAGCCTTTGGGGGGCATCGCAAGTGAGGTCCCTGCGGCTCTTCAGACTGGACATCGACCCAGGGTTCAACAAATAGAAATCTCATACGGCTTCTTTAGGGACCCCCCGCTCGGGGAACTTGCCTGACCGCAGGCCAATGATATTCGGGCACGTCCAGCGATAGCGGAATACCTCGAAGAGTCTGCTTTATGTACACGACTGCGAGTAACTGCGAGGCCAAGACATCGTTTTTCTGGCGACTTGTCCCCTATCAGCTCGTGCTCCATACTGCCCGGTGTAATACCGATCACGCTCTCGGGTGTGGGGACTGCATCACTCTTCAGAACGAGTAGGTAGATTATACTCCTATATATTCCTGAAGGTAACATGCTATTACGATCCCCGGCGGCATAGGACAATTGGACCCACAACGTGCGTTGAGCGGATCTTCGCGTGCACGAGCTTGAAATTGGTGAGCTAGCGATACGCCGCGAGTAACATTTGGCATCCTCGCAGCACTTAGAGGGAGTGCTCGTTTAAGACACCCGGCCTTTACACACAATGTGTGTAATTTGGACCAAAGTATTAGAATGCGGGGTCGTCGCGCGGATCCGCCCCAGAGGACCGAAATGTCAGAGATTATCCAGGTCATCAGGAGTCTGGGGTATCGAACTCGTCCTAGCCGCCGAGCGACGATTGAGGTTCTTCTACCATCAAGAAACCGTGGGTAAGGGAACCTCCGACCGATGTGGGGCTTAGAAGAATTGGATCCAGTCGAGAGTAAGGGCGCCGAATACGCCTGCCTGTATGGAGTCCCATTGACCCCTGATAAAAGTCTTGTATCGCCTATAAATTATTTCATGATGAGACCAACGCTCGCGGCCCGGCTGTATCTCCAGACCCGTCTGTGGACCCTTATCGATTCTCGTATCCAAATTGTCGACGTAAGCATCCATAGCCAACTCTTGTTACGGAGTCCGAATGATGCAGTCGGGCGTGAACAGCCTGACCGAAACACCCAAAACCTAGGTGTGCAAGACGTCCTCCGAGGGTCGCACGTTTAATGAGCGGAGAGGACTTCCCAGGCGCAACGCACGGTGATAGTAGCGAAGTTAAATTCGAAATCCGGTACGTGCGCGGTAATTTTCTTGGCTCACCCATTTAATTAAGGCTAAGGGGGGAAGAGTGACGTGCGCGCAAGATTAATAGTCAGGTGACCAGATTGAGCAGGTACTCACTTGCTAAATATTACCCTGGCGGCGGTAGGGTTTTAGTTACGCAGGATTCCCATAACGTACCTGCAGCGAGTTCGCCATCA
seq00011   AGCCTATCTCAGGAGTACGTAGATGCCAGTGCTTGTTAGCCCCGCCCCGGGTACCGCATAGAGAAGACTAATCGCAGATAGAACATTACTCGATGGCAGTGAGTTATGTCTTCCGATATCAGAGAAGTCGGTGCATGCATGACATAACTGCTATCCATCCCGCCTTAGCGCCCTGACATTCACCTAGTATAACAGAAACCGCCCAAGCTCTGTCAATAAGCTTCTGAGTGCCGTCCTGCAACCATCCTAAACGAATACAATATCCCCCTCTAGCATGCTTTGACCACCTCGGTATTGACAAGTGGGATAGCCCTCAAAGTACGTCTTGGGAAGCTGGAGCCTGGCAGCGTGCGGAAGCACATCGTGTTGGACCTCGCTAGAGAGGGCTGATCAGAGGGAGTGCCGGTTAGTGGCCACGGTGCGGCTTAGTCCAGAGGATGTGTATGGAGAGAGCTAAGGCGCCGTTACTCCCCACATGTGCCCCCTCGAGCGCAAACATTCGTAAGCCGCGGACCGCAGACTCGGCTTCTTCCCGTGCGTGGTCAACGGTTCTGTACTACAACTGAAAGCCATCCTATTAGTTTGGCGCTGTTATAATCCTTCATGCAAATGCATCGCTAAGTATTGCGCCAATTAGTCAAGGGACTGGCAGCTCACCCGTTTTGGGCACGGTAATGTCTTAGACTGGGGTGTGGACAATTTTAGTGAATCCTCCATATTTGGAACGCTGAGCTGATGCAACCTACCCACCTCGCACTTAGATTCACAGTCCTCTGGATTAACTCCTGACCTAAGGTGGGCCACGATTCTACAGATCGGGACGATAGCTCCGATTCGGTCGCTGGTCCGGTAATGGGTACAGTAAAAACCTGGTTTTACAGATTCTAGAGCCGTTTACCAAAAACCACCGACGAAATGTAACCCGTAAAACGTGAGCGACAACACTGGCACTGTTGATTACCCTCTCGGGGCACACGAGCCACTCCTTAGCCTTTGGGGGGCATCGCAAGTGAGGTCCCTGCGGCTCTTCAGACTGGACATCGACCCAGGGTTCAACAAATAGAAATCTCATACGGCTTCTTTAGGGACCCCCCGCTCGGGGAACTTGCCTGACCGCAGGCCAATGATATTCGGGCACGTCCAGCGATAGCGGAATACCTCGAAGAGTCTGCTTTATGTACACGACAGCGAGTAACTGCGAGGCCAAGACATCGTTTTTCTGGCGACTTGTCCCCTATCAGCTCGTGCTCCATACTGCCCGGTGTAATACCGATCACGCTCTCGGGTGTGGGGACTGCATCACTCTTCAGAACGAGTAGGTAGATTATACTCCTATATATTCCTGAACGTAACATGCTATTACGATCCCCGGCGGCATAGGACAATTGGACCCACAACGTGCGTTGAGCGGATCTTCGCGTGCACGAGCTTGAAATTGGTGAGCTAGCGATACGCCGCGAGTAACATTTGGCATCCTCGCAGCACTTAGAGGGAGTGCTCGTTTAAGACACCCGGCCTTTACACACAATGTGTGTAATTTGGACCAAAGTATTAGAATGCGGGGTCGTCGCGCGGATCCGCCCCAGAGGACCGAAATGTCAGAGATTATCCAGGTCATCAGGAGTCTGGGGTATCGAACTCGTCCTAGCCGCCGAGCGACGATTGAGGTTCTTCTACCATCAAGAAACCGTGGGTAAGGGAACCTCCGACCGATGTGGGGCTTAGAAGAATTGGATCCAGTCGAGAGTAAGGGCGCCGAATACGCCTGCCTGTATGGAGTCCCATTGACCCCTGATAAAAGTCTTGTATCGCCTATAAATTATTTCATGATGAGACCAACGCTCGCGGCCCGGCTGTATCTCCAGACCCGTCTGTGGACCCTTATCGATTCTCGTATCCAAATTGTCGACGTAAGCATCCATAGCCAACTCTTGTTACGGAGTCCGAATGATGCAGTCGGGCGTGAACAGCCTGACCGAAACACCCAAAACCTAGGTGTGCAAGACGTCCTCCGAGGGTCGCACGTTTAATGAGCGGAGAGGACTTCCCAGGCGCAACGCACGGTGATAGTAGCGAAGTTAAATTCGAAATCCGGTACGTGCGCGGTAATTTTCTTGGCTCACCCATTTAATTAAGGCTAAGGGGGGAAGAGTGACGTGCGCGCAAGATTAATAGTCAGGTGACCAGATTGAGCAGGTACTCACTTGCTAAATATTACCCTGGCGGCGGTAGGGTTTTAGTTACGCAGGATTCCCATAACGTACCTGCAGCGAGTTCGCCATCA
seq00012   AGCCTATCTCAGGAGTACGTAGATGCCAGTGCTTGTTAGCCCCGCCCCGGGTACCGCATAGAGAAGACTAATCGCAGATAGAACATTACTCGATGGCAGTGAGTTATGTCTTCCGATATCAGAGAAGTCGGTGCATGCATGACATAACTGCTATCCATCCCGCCTTAGCGCCCTGACATTCACCTAGTATAACAGAAACCGCCCAAGCTCTGTCAATAAGCTTCTGAGTGCCGTCCTGCAACCATCCTAAACGAATACAATATCCCCCTCTAGCATGCTTTGACCACCTCGGTATTGACAAGTGGGATAGCCCTCAAAGTACGTCTTGGGAAGCTGGAGCCTGGCAGCGTGCGGAAGCACATCGTGTTGGACCTCGCTAGAGAGGGCTGATCAGAGGGAGTGCCGGTTAGTGGCCACGGTGCGGCTTAGTCCAGAGGATGTGTATGGAGAGAGCTAAGGCGCCGTTACTCCCCACATGTGCCCCCTCGAGCGCAAACAGTCGTAAGCCGCGGACCGCAGACTCGGCTTCTTCCCGTGCGTGGTCAACGGTTCTGTACTACAACTGAAAGCCATCCTATTAGTTTGGCGCTGTTATAATCCTTCATGCAAATGCATCGCTAAGTATTGCGCCAATTAGTCAAGGGACTGGCAGCTCACCCGTTTTGGGCACGGTAATGTCTTAGACTGGGGTGTGGACAATTTTAGTGAATCCTCCATATTTGGAACGCTGAGCTGATGCAACCTACCCACCTCGCACTTAGATTCACAGTCCTCTGGATTAACTCCTGACCTAAGGTGGGCCACGATTCTACAGATCGGGACGATAGCTCCGATTCGGTCGCTGGTCCGGTAATGGGTACAGTAAAAACCTGGTTTTACAGATTCTAGAGCCGTTTACCAAAAACCACCGACGAAATGTAACCCGTAAAACGTGAGCGACAACACTGGCACTGTTGATTACCCTCTCGGGGCACACGAGCAACTCCTTAGCCTTTGGGGGGCATCGCAAGTGAGGTCCCTGCGGCTCTTCAGACTGGACATCGACCCAGGGTTCAACAAATAGAAATCTCATACGGCTTCTTTAGGGACCCCCCGCTCGGGGAACTTGCCTGACCGCAGGCCAATGATATTCGGGCACGTCCAGCGATAGCGGAATACCTCGAAGAGTCTGCTTTATGTACACGACTGCGAGTAACTGCGAGGCCAAGACATCGTTTTTCTGGCGACTTGTCCCCTATCAGCTCGTGCTCCATACTGCCCGGTGTAATACCGATCACGCTCTCGGGTGTGGGGACTGCATCACTCTTCAGAACGAGTAGGTAGATTATACTCCTATATATTCCTGAAGGTAACATGCTATTACGATCCCCGGCGGCATAGGACAATTGGACCCACAACGTGCGTTGAGCGGATCTTCGCGTGCACGAGCTTGAAATTGGTGAGCTAGCGATACGCCGCGAGTAACATTTGGCATCCTCGCAGCACTTAGAGGGAGTGCTCGTTTAAGACACCCGGCCTTTACACACAATGTGTGTAATTTGGACCAAAGTATTAGAATGCGGGGTCGTCGCGCGGATCCGCCCCAGAGGACCGAAATGTCAGAGATTATCCAGGTCATCAGGAGTCTGGGGTATCGAACTCGTCCTAGCCGCCGAGCGACGATTGAGGTTCTTCTACCATCAAGAAACCGTGGGTAAGGGAACCTCCGACCGATGTGGGGCTTAGAAGAATTGGATCCAGTCGAGAGTAAGGGCGCCGAATACGCCTGCCTGTATGGAGTCCCATTGACCCCTGATAAAAGTCTTGTATCGCCTATAAATTATTTCATGATGAGACCAACGCTCGCGGCCCGGCTGTATCTCCAGACCCGTCTGTGGACCCTTATCGATTCTCGTATCCAAATTGTCGACGTAAGCATCCATAGCCAACTCTTGTTACGGAGTCCGAATGATGCAGTCGGGCGTGAACAGCCTGACCGAAACACCCAAAACCTAGGTGTGCAAGACGTCCTCCGAGGGTCGCACGTTTAATGAGCGGAGAGGACTTCCCAGGCGCAACGCACGGTGATAGTAGCGAAGTTAAATTCGAAATCCGGTACGTGCGCGGTAATTTTCTTGGCTCACCCATTTAATTAAGGCTAAGGGGGGAAGAGTGACATGCGCGCAAGATTAATAGTCAGGTGACCAGATTGAGCAGGTACTCACTTGCTAAATATTACCCTGGCGGCGGTAGGGTTTTAGTTACGCAGGATTCCCATAACGTACCTGCAGCGAGTTCGCCATCA
seq00013   AGCCTATCTCAGGAGTACGTAGATGCCAGTGCTTGTTAGCCCCGCCCCGGGTACCGCATAGAGAAGACTAATCGCAGATAGAACATTACTCGATGGCAGTGAGTTATGTCTTCCGATATCAGAGAAGTCGGTGCATGCATGACATAACTGCTATCCATCCCGCCTTAGCGCCCTGACATTCACCTAGTATAACAGAAACCGCCCAAGCTCTGTCAATAAGCTTCTGAGTGCCGTCCTGCAACCATCCTAAACGAATACAATATCCCCCTCTAGCATGCTTTGACCACCTCGGTATTGACAAGTGGGATAGCCCTCAAAGTACGTCTTGGGAAGCTGGAGCCTGGCAGCGTGCGGAAGCACATCGTGTTGGACCTCGCTAGAGAGGGCTGATCAGAGGGAGTGCCGGTTAGTGGCCACGGTGCGGCTTAGTCCAGAGGATGTGTATGGAGAGAGCTAAGGCGCCGTTACTCCCCACATGTGCCCCCTCGAGCGCAAACAGTCGTAAGCCGCGGACCGCAGACTCGGCTTCTTCCCGTGCGTGGTCAACGGTTCTGTACTACAACTGAAAGCCATCCTATTAGTTTGGCGCTGTTATAATCCTTCATGCAAATGCATCGCTAAGTATTGCGCCAATTAGTCACGGGACTGGCAGCTCACCCGTTTTGGGCACGGTAATGTCTTAGACTGGGGTGTGGACAATTTTAGTGAATCCTCCATATTTGGAACGCTGAGCTGATGCAACCTACCCACCTCGCACTTAGATTCACAGTCCTCTGGATTAACTCCTGACCTAAGGTGGGCCACGATTCTACAGATCGGGACGATAGCTCCGATTCGGTCGCTGGTCCGGTAATGGGTACAGTAAAAACCTGGTTTTACAGATTCTAGAGCCGTTTACCAAAAACCACCGACGAAATGTAACCCGTAAAACGTGAGCGACAACACTGGCACTGTTGATTACCCTCTCGGGGCACACGAGCCACTCCTTAGCCTTTGGGGGGCATCGCAAGTGAGGTCCCTGCGGCTCTTCAGACTGGACATCGACCCAGGGTTCAACAAATAGAAATCTCATACGGCTTCTTTAGGGACCCCCCGCTCGGGGAACTTGCCTGACCGCAGGCCAATGATATTCGGGCACGTCCAGCGATAGCGGAATACCTCGAAGAGTCTGCTTTATGTACACGACTGCGAGTAACTGCGAGGCCAAGACATCGTTTTTCTGGCGACTTGTCCCCTATCAGCTCGTGCTCCATACTGCCCGGTGTAATACCGATCACGCTCTCGGGTGTGGGGACTGCATCACTCTTCAGAACGAGTAGGTAGATTATACTCCTATATATTCCTGAAGGTAACATGCTATTACGATCCCCGGCGGCATAGGACAATTGGACCCACAACGTGCGTTGAGCGGATCTTCGCGTGCACGAGCTTGAAATTGGTGAGCTAGCGATACGCCGCGAGTAACATTTGGCATCCTCGCAGCACTTAGAGGGAGTGCTCGTTTAAGACACCCGGCCTTTACACACAATGTGTGTAATTTGGACCAAAGTATTAGAATGCGGGGTCGTCGCGCGGATCCGCCCCAGAGGACCGAAATGTCAGAGATTATCCAGGTCATCAGGAGTCTGGGGTATCGAACTCGTCCTAGCCGCCGAGCGACGATTGAGGTTCTTCTACCATCAAGAAACCGTGGGTAAGGGAACCTCCGACCGATGTGGGGCTTAGAAGAATTGGATCCAGTCGAGAGTAAGGGCGCCGAATACGCCTGCCTGTATGGAGTCCCATTGACCCCTGATAAAAGTCTTGTATCGCCTATAAATTATTTCATGATGAGACCAACGCTCGCGGCCCGGCTGTATCTCCAGACCCGTCTGTGGACCCTTATCGATTCTCGTATCCAAATTGTCGACGTAAGCATCCATAGCCAACTCTTGTTACGGAGTCCGAATGATGCAGTCGGGCGTGAACAGCCTGACCGAAACACCCAAAACCTAGGTGTGCAAGACGTCCTCCGAGGGTCGCACGTTTAATGAGCGGAGAGGACTTCCCAGGCGCAACGCACGGTGATAGTAGCGAAGTTAAATTCGAAATCCGGTACGTGCGCGGTAATTTTCTTGGCTCACCCATTTAATTAAGGCTAAGGGGGGAAGAGTGACGTGCGCGCAAGATTAATAGTCAGGTGACCAGATTGAGCAGGTACTCACTTGCTAAATATTACCCTGGCGGCGGTAGGGTTTTAGTTACGCAGGATTCCCATAACGTACCTGCAGCGAGTTCGCCATCA
seq00014   AGCCTATCTCAGGAGTACGTAGATGCCAGTGCTTGTTAGCCCCGCCCCGGGTACCGCATAGAGAAGACTAATCGCAGATAGAACATTACTCGATGGCAGTGAGTTATGTCTTCCGATATCAGAGAAGTCGGTGCATGCATGACATAACTGCTATCCATCCCGCCTTAGCGCCCTGACATTCACCTAGTATAACAGAAACCGCCCAAGCTCTGTCAATAAGCTTCTGAGTGCCGTCCTGCAACCATCCTAAACGAATACAATATCCCCCTCTAGCATGCTTTGACCACCTCGGTATTGACAAGTGGGATAGCCCTCAAAGTACGTCTTGGGAAGCTGGAGCCTGGCAGCGTGCGGAAGCACATCGTGTTGGACCTCGCTAGAGAGGGCTGATCAGAGGGAGTGCCGGTTAGTGGCCACGGTGCGGCTTAGTCCAGAGGATGTGTATGGAGAGAGCTAAGGCGCCGTTACTCCCCACATGTGCCCCCTCGAGCGCAAACATTCGTAAGCCGCGGACCGCAGACTCGGCTTCTTCCCGTGCGTGGTCAACGGTTCTGTACTACAACTGAAAGCCATCCTATTAGTTTGGCGCTGTTATAATCCTTCATGCAAATGCATCGCTAAGTATTGCGCCAATTAGTCAAGGGACTGGCAGCTCACCCGTTTTGGGCACGGTAATGTCTTAGACTGGGGTGTGGACAATTTTAGTGAATCCTCCATATTTGGAACGCTGAGCTGATGCAACCTACCCACCTCGCACTTAGATTCACAGTCCTCTGGATTAACTCCTGACCTAAGGTGGGCCACGATTCTACAGATCGGGACGATAGCTCCGATTCGGTCGCTGGTCCGGTAATGGGTACAGTAAAAACCTGGTTTTACAGATTCTAGAGCCGTTTACCAAAAACCACCGACGAAATGTAACCCGTAAAACGTGAGCGACAACACTGGCACTGTTGATTACCCTCTCGGGGCACACGAGCCACTCCTTAGCCTTTGGGGGGCATCGCAAGTGAGGTCCCTGCGGCTCTTCAGACTGGACATCGACCCAGGGTTCAACAAATAGAAATCTCATACGGCTTCTTTAGGGACCCCCCGCTCGGGGAACTTGCCTGACCGCAGGCCAATGATATTCGGGCACGTCCAGCGATAGCGGAATACCTCGAAGAGTCTGCTTTATGTACACGACAGCGAGTAACTGCGAGGCCAAGACATCGTTTTTCTGGCGACTTGTCCCCTATCAGCTCGTGCTCCATACTGCCCGGTGTAATACCGATCACGCTCTCGGGTGTGGGGACTGCATCACTCTTCAGAACGAGTAGGTAGATTATACTCCTATATATTCCTGAACGTAACATGCTATTACGATCCCCGGCGGCATAGGACAATTGGACCCACAACGTGCGTTGAGCGGATCTTCGCGTGCACGAGCTTGAAATTGGTGAGCTAGCGATACGCCGCGAGTAACATTTGGCATCCTCGCAGCACTTAGAGGGAGTGCTCGTTTAAGACACCCGGCCTTTACACACAATGTGTGTAATTTGGACCAAAGTATTAGAATGCGGGGTCGTCGCGCGGATCCGCCCCAGAGGACCGAAATGTCAGAGATTATCCAGGTCATCAGGAGTCTGGGGTATCGAACTCGTCCTAGCCGCCGAGCGACGATTGAGGTTCTTCTACCATCAAGAAACCGTGGGTAAGGGAACCTCCGACCGATGTGGGGCTTAGAAGAATTGGATCCAGTCGAGAGTAAGGGCGCCGAATACGCCTGCCTGTATGGAGTCCCATTGACCCCTGATAAAAGTCTTGTATCGCCTATAAATTATTTCATGATGAGACCAACGCTCGCGGCCCGGCTGTATCTCCAGACCCGTCTGTGGACCCTTATCGATTCTCGTATCCAAATTGTCGACGTAAGCATCCATAGCCAACTCTTGTTACGGAGTCCGAATGATGCAGTCGGGCGTGAACAGCCTGACCGAAACACCCAAAACCTAGGTGTGCAAGACGTCCTCCGAGGGTCGCACGTTTAATGAGCGGAGAGGACTTCCCAGGCGCAACGCACGGTGATAGTAGCGAAGTTAAATTCGAAATCCGGTACGTGCGCGGTAATTTTCTTGGCTCACCCATTTAATTAAGGCTAAGGGGGGAAGAGTGACGTGCGCGCAAGATTAATAGTCAGGTGACCAGATTGAGCAGGTACTCACTTGCTAAATATTACCCTGGCGGCGGTAGGGTTTTAGTTACGCAGGATTCCCATAACGTACCTGCAGCGAGTTCGCCATCA
seq00015   AGCCTATCTCAGGAGTACGTAGATGCCAGTGCTTGTTAGCCCCGCCCCGGGTACCGCATAGAGAAGACTAATCGCAGATAGAACATTACTCGATGGCAGTGAGTTATGTCTTCCGATATCAGAGAAGTCGGTGCATGCATGACATAACTGCTATCCATCCCGCCTTAGCGCCCTGACATTCACCTAGTATAACAGAAACCGCCCAAGCTCTGTCAATAAGCTTCTGAGTGCCGTCCTGCAACCATCCTAAACGAATACAATATCCCCCTCTAGCATGCTTTGACCACCTCGGTATTGACAAGTGGGATAGCCCTCAAAGTACGTCTTGGGAAGCTGGAGCCTGGCAGCGTGCGGAAGCACATCGTGTTGGACCTCGCTAGAGAGGGCTGATCAGAGGGAGTGCCGGTTAGTGGCCACGGTGCGGCTTAGTCCAGAGGATGTGTATGGAGAGAGCTAAGGCGCCGTTACTCCCCACATGTGCCCCCTCGAGCGCAAACAGTCGTAAGCCGCGGACCGCAGACTCGGCTTCTTCCCGTGCGTGGTCAACGGTTCTGTACTACAACTGAAAGCCATCCTATTAGTTTGGCGCTGTTATAATCCTTCATGCAAATGCATCGCTAAGTATTGCGCCAATTAGTCAAGGGACTGGCAGCTCACCCGTTTTGGGCACGGTAATGTCTTAGACTGGGGTGTGGACAATTTTAGTGAATCCTCCATATTTGGAACGCTGAGCTGATGCAACCTACCCACCTCGCACTTAGATTCACAGTCCTCTGGATTAACTCCTGACCTAAGGTGGGCCACGATTCTACAGATCGGGACGATAGCTCCGATTCGGTCGCTGGTCCGGTAATGGGTACAGTAAAAACCTGGTTTTACAGATTCTAGAGCCGTTTACCAAAAACCACCGACGAAATGTAACCCGTAAAACGTGAGCGACAACACTGGCACTGTTGATTACCCTCTCGGGGCACACGAGCCACTCCTTAGCCTTTGGGGGGCATCGCAAGTGAGGTCCCTGCGGCTCTTCAGACTGGACATCGACCCAGGGTTCAACAAATAGAAATCTCATACGGCTTCTTTAGGGACCCCCCGCTCGGGGAACTTGCCTGACCGCAGGCCAATGATATTCGGGCACGTCCAGCGATAGCGGAATACCTCGAAGAGTCTGCTTTATGTACACGACAGCGAGTAACTGCGAGGCCAAGACATCGTTTTTCTGGCGACTTGTCCCCTATCAGCTCGTGCTCCATACTGCCCGGTGTAATACCGATCACGCTCTCGGGTGTGGGGACTGCATCACTCTTCAGAACGAGTAGGTAGATTATACTCCTATATATTCCTGAACGTAACATGCTATTACGATCCCCGGCGGCATAGGACAATTGGACCCACAACGTGCGTTGAGCGGATCTTCGCGTGCACGAGCTTGAAATTGGTGAGCTAGCGATACGCCGCGAGTAACATTTGGCATCCTCGCAGCACTTAGAGGGAGTGCTCGTTTAAGACACCCGGCCTTTACACACAATGTGTGTAATTTGGACCAAAGTATTAGAATGCGGGGTCGTCGCGCGGATCCGCCCCAGAGGACCGAAATGTCAGAGATTATCCAGGTCATCAGGAGTCTGGGGTATCGAACTCGTCCTAGCCGCCGAGCGACGATTGAGGTTCTTCTACCATCAAGAAACCGTGGGTAAGGGAACCTCCGACCGATGTGGGGCTTAGAAGAATTGGATCCAGTCGAGAGTAAGGGCGCCGAATACGCCTGCCTGTATGGAGTCCCATTGACCCCTGATAAAAGTCTTGTATCGCCTATAAATTATTTCATGATGAGACCAACGCTCGCGGCCCGGCTGTATCTCCAGACCCGTCTGTGGACCCTTATCGATTCTCGTATCCAAATTGTCGACGTAAGCATCCATAGCCAACTCTTGTTACGGAGTCCGAATGATGCAGTCGGGCGTGAACAGCCTGACCGAAACACCCAAAACCTAGGTGTGCAAGACGTCCTCCGAGGGTCGCACGTTTAATGAGCGGAGAGGACTTCCCAGGCGCAACGCACGGTGATAGTAGCGAAGTTAAATTCGAAATCCGGTACGTGCGCGGTAATTTTCTTGGCTCACCCATTTAATTAAGGCTAAGGGGGGAAGAGTGACGTGCGCGCAAGATTAATAGTCAGGTGACCAGATTGAGCAGGTACTCACTTGCTAAATATTACCCTGGCGGCGGTAGGGTTTTAGTTACGCAGGATTCCCATAACGTACCTGCAGCGAGTTCGCCATCA
seq00016   AGCCTATCTCAGGAGTACGTAGATGCCAGTGCTTGTTAGCCCCGCCCCGGGTACCGCATAGAGAAGACTAATCGCAGATAGAACATTACTCGATGGCAGTGAGTTATGTCTTCCGATATCAGAGAAGTCGGTGCATGCATGACATAACTGCTATCCATCCCGCCTTAGCGCCCTGACATTCACCTAGTATAACAGAAACCGCCCAAGCTCTGTCAATAAGCTTCTGAGTGCCGTCCTGCAACCATCCTAAACGAATACAATATCCCCCTCTAGCATGCTTTGACCACCTCGGTATTGACAAGTGGGATAGCCCTCAAAGTACGTCTTGGGAAGCTGGAGCCTGGCAGCGTGCGGAAGCACATCGTGTTGGACCTCGCTAGAGAGGGCTGATCAGAGGGAGTGCCGGTTAGTGGCCACGGTGCGGCTTAGTCCAGAGGATGTGTATGGAGAGAGCTAAGGCGCCGTTACTCCCCACATGTGCCCCCTCGAGCGCAAACAGTCGTAAGCCGCGGACCGCAGACTCGGCTTCTTCCCGTGCGTGGTCAACGGTTCTGTACTACAACTGAAAGCCATCCTATTAGTTTGGCGCTGTTATAATCCTTCATGCAAATGCATCGCTAAGTATTGCGCCAATTAGTCACGGGACTGGCAGCTCACCCGTTTTGGGCACGGTAATGTCTTAGACTGGGGTGTGGACAATTTTAGTGAATCCTCCATATTTGGAACGCTGAGCTGATGCAACCTACCCACCTCGCACTTAGATTCACAGTCCTCTGGATTAACTCCTGACCTAAGGTGGGCCACGATTCTACAGATCGGGACGATAGCTCCGATTCGGTCGCTGGTCCGGTAATGGGTACAGTAAAAACCTGGTTTTACAGATTCTAGAGCCGTTTACCAAAAACCACCGACGAAATGTAACCCGTAAAACGTGAGCGACAACACTGGCACTGTTGATTACCCTCTCGGGGCACACGAGCCACTCCTTAGCCTTTGGGGGGCATCGCAAGTGAGGTCCCTGCGGCTCTTCAGACTGGACATCGACCCAGGGTTCAACAAATAGAAATCTCATACGGCTTCTTTAGGGACCCCCCGCTCGGGGAACTTGCCTGACCGCAGGCCAATGATATTCGGGCACGTCCAGCGATAGCGGAATACCTCGAAGAGTCTGCTTTATGTACACGACTGCGAGTAACTGCGAGGCCAAGACATCGTTTTTCTGGCGACTTGTCCCCTATCAGCTCGTGCTCCATACTGCCCGGTGTAATACCGATCACGCTCTCGGGTGTGGGGACTGCATCACTCTTCAGAACGAGTAGGTAGATTATACTCCTATATATTCCTGAAGGTAACATGCTATTACGATCCCCGGCGGCATAGGACAATTGGACCCACAACGTGCGTTGAGCGGATCTTCGCGTGCACGAGCTTGAAATTGGTGAGCTAGCGATACGCCGCGAGTAACATTTGGCATCCTCGCAGCACTTAGAGGGAGTGCTCGTTTAAGACACCCGGCCTTTACACACAATGTGTGTAATTTGGACCAAAGTATTAGAATGCGGGGTCGTCGCGCGGATCCGCCCCAGAGGACCGAAATGTCAGAGATTATCCAGGTCATCAGGAGTCTGGGGTATCGAACTCGTCCTAGCCGCCGAGCGACGATTGAGGTTCTTCTACCATCAAGAAACCGTGGGTAAGGGAACCTCCGACCGATGTGGGGCTTAGAAGAATTGGATCCAGTCGAGAGTAAGGGCGCCGAATACGCCTGCCTGTATGGAGTCCCATTGACCCCTGATAAAAGTCTTGTATCGCCTATAAATTATTTCATGATGAGACCAACGCTCGCGGCCCGGCTGTATCTCCAGACCCGTCTGTGGACCCTTATCGATTCTCGTATCCAAATTGTCGACGTAAGCATCCATAGCCAACTCTTGTTACGGAGTCCGAATGATGCAGTCGGGCGTGAACAGCCTGACCGAAACACCCAAAACCTAGGTGTGCAAGACGTCCTCCGAGGGTCGCACGTTTAATGAGCGGAGAGGACTTCCCAGGCGCAACGCACGGTGATAGTAGCGAAGTTAAATTCGAAATCCGGTACGTGCGCGGTAATTTTCTTGGCTCACCCATTTAATTAAGGCTAAGGGGGGAAGAGTGACGTGCGCGCAAGATTAATAGTCAGGTGACCAGATTGAGCAGGTACTCACTTGCTAAATATTACCCTGGCGGCGGTAGGGTTTTAGTTACGCAGGATTCCCATAACGTACCTGCAGCGAGTTCGCCATCA
seq00017   AGCCTATCTCAGGAGTACGTAGATGCCAGTGCTTGTTAGCCCCGCCCCGGGTACCGCATAGAGAAGACTAATCGCAGATAGAACATTACTCGATGGCAGTGAGTTATGTCTTCCGATATCAGAGAAGTCGGTGCATGCATGACATAACTGCTATCCATCCCGCCTTAGCGCCCTGACATTCACCTAGTATAACAGAAACCGCCCAAGCTCTGTCAATAAGCTTCTGAGTGCCGTCCTGCAACCATCCTAAACGAATACAATATCCCCCTCTAGCATGCTTTGACCACCTCGGTATTGACAAGTGGGATAGCCCTCAAAGTACGTCTTGGGAAGCTGGAGCCTGGCAGCGTGCGGAAGCACATCGTGTTGGACCTCGCTAGAGAGGGCTGATCAGAGGGAGTGCCGGTTAGTGGCCACGGTGCGGCTTAGTCCAGAGGATGTGTATGGAGAGAGCTAAGGCGCCGTTACTCCCCACATGTGCCCCCTCGAGCGCAAACAGTCGTAAGCCGCGGACCGCAGACTCGGCTTCTTCCCGTGCGTGGTCAACGGTTCTGTACTACAACTGAAAGCCATCCTATTAGTTTGGCGCTGTTATAATCCTTCATGCAAATGCATCGCTAAGTATTGCGCCAATTAGTCAAGGGACTGGCAGCTCACCCGTTTTGGGCACGGTAATGTCTTAGACTGGGGTGTGGACAATTTTAGTGAATCCTCCATATTTGGAACGCTGAGCTGATGCAACCTACCCACCTCGCACTTAGATTCACAGTCCTCTGGATTAACTCCTGACCTAAGGTGGGCCACGATTCTACAGATCGGGACGATAGCTCCGATTCGGTCGCTGGTCCGGTAATGGGTACAGTAAAAACCTGGTTTTACAGATTCTAGAGCCGTTTACCAAAAACCACCGACGAAATGTAACCCGTAAAACGTGAGCGACAACACTGGCACTGTTGATTACCCTCTCGGGGCACACGAGCCACTCCTTAGCCTTTGGGGGGCATCGCAAGTGAGGTCCCTGCGGCTCTTCAGACTGGACATCGACCCAGGGTTCAACAAATAGAAATCTCATACGGCTTCTTTAGGGACCCCCCGCTCGGGGAACTTGCCTGACCGCAGGCCAATGATATTCGGGCACGTCCAGCGATAGCGGAATACCTCGAAGAGTCTGCTTTATGTACACGACTGCGAGTAACTGCGAGGCCAAGACATCGTTTTTCTGGCGACTTGTCCCCTATCAGCTCGTGCTCCATACTGCCCGGTGTAATACCGATCACGCTCTCGGGTGTGGGGACTGCATCACTCTTCAGAACGAGTAGGTAGATTATACTCCTATATATTCCTGAAGGTAACATGCTATTACGATCCCCGGCGGCATAGGACAATTGGACCCACAACGTGCGTTGAGCGGATCTTCGCGTGCACGAGCTTGAAATTGGTGAGCTAGCGATACGCCGCGAGTAACATTTGGCATCCTCGCAGCACTTAGAGGGAGTGCTCGTTTAAGACACCCGGCCTTTACACACAATGTGTGTAATTTGGACCAAAGTATTAGAATGCGGGGTCGTCGCGCGGATCCGCCCCAGAGGACCGAAATGTCAGAGATTATCCAGGTCATCAGGAGTCTGGGGTATCGAACTCGTCCTAGCCGCCGAGCGACGATTGAGGTTCTTCTACCATCAAGAAACCGTGGGTAAGGGAACCTCCGACCGATGTGGGGCTTAGAAGAATTGGATCCAGTCGAGAGTAAGGGCGCCGAATACGCCTGCCTGTATGGAGTCCCATTGACCCCTGATAAAAGTCTTGTATCGCCTATAAATTATTTCATGATGAGACCAACGCTCGCGGCCCGGCTGTATCTCCAGACCCGTCTGTGGACCCTTATCGATTCTCGTATCCAAATTGTCGACGTAAGCATCCATAGCCAACTCTTGTTACGGAGTCCGAATGATGCAGTCGGGCGTGAACAGCCTGACCGAAACACCCAAAACCTAGGTGTGCAAGACGTCCTCCGAGGGTCGCACGTTTAATGAGCGGAGAGGACTTCCCAGGCGCAACGCACGGTGATAGTAGCGAAGTTAAATTCGAAATCCGGTACGTGCGCGGTAATTTTCTTGGCTCACCCATTTAATTAAGGCTAAGGGGGGAAGAGTGACGTGCGCGCAAGATTAATAGTCAGGTGACCAGATTGAGCAGGTACTCACTTGCTAAATATTACCCTGGCGGCGGTAGGGTTTTAGTTACGCAGGATTCCCATAACGTACCTGCAGCGAGTTCGCCATCA
seq00018   AGCCTATCTCAGGAGTACGTAGATGCCAGTGCTTGTTAGCCCCGCCCCGGGTACCGCATAGAGAAGACTAATCGCAGATAGAACATTACTCGATGGCAGTGAGTTATGTCTTCCGATATCAGAGAAGTCGGTGCATGCATGACATAACTGCTATCCATCCCGCCTTAGCGCCCTGACATTCACCTAGTATAACAGAAACCGCCCAAGCTCTGTCAATAAGCTTCTGAGTGCCGTCCTGCAACCATCCTAAACGAATACAATATCCCCCTCTAGCATGCTTTGACCACCTCGGTATTGACAAGTGGGATAGCCCTCAAAGTACGTCTTGGGAAGCTGGAGCCTGGCAGCGTGCGGAAGCACATCGTGTTGGACCTCGCTAGAGAGGGCTGATCAGAGGGAGTGCCGGTTAGTGGCCACGGTGCGGCTTAGTCCAGAGGATGTGTATGGAGAGAGCTAAGGCGCCGTTACTCCCCACATGTGCCCCCTCGAGCGCAAACATTCGTAAGCCGCGGACCGCAGACTCGGCTTCTTCCCGTGCGTGGTCAACGGTTCTGTACTACAACTGAAAGCCATCCTATTAGTTTGGCGCTGTTATAATCCTTCATGCAAATGCATCGCTAAGTATTGCGCCAATTAGTCAAGGGACTGGCAGCTCACCCGTTTTGGGCACGGTAATGTCTTAGACTGGGGTGTGGACAATTTTAGTGAATCCTCCATATTTGGAACGCTGAGCTGATGCAACCTACCCACCTCGCACTTAGATTCACAGTCCTCTGGATTAACTCCTGACCTAAGGTGGGCCACGATTCTACAGATCGGGACGATAGCTCCGATTCGGTCGCTGGTCCGGTAATGGGTACAGTAAAAACCTGGTTTTACAGATTCTAGAGCCGTTTACCAAAAACCACCGACGAAATGTAACCCGTAAAACGTGAGCGACAACACTGGCACTGTTGATTACCCTCTCGGGGCACACGAGCCACTCCTTAGCCTTTGGGGGGCATCGCAAGTGAGGTCCCTGCGGCTCTTCAGACTGGACATCGACCCAGGGTTCAACAAATAGAAATCTCATACGGCTTCTTTAGGGACCCCCCGCTCGGGGAACTTGCCTGACCGCAGGCCAATGATATTCGGGCACGTCCAGCGATAGCGGAATACCTCGAAGAGTCTGCTTTATGTACACGACAGCGAGTAACTGCGAGGCCAAGACATCGTTTTTCTGGCGACTTGTCCCCTATCAGCTCGTGCTCCATACTGCCCGGTGTAATACCGATCACGCTCTCGGGTGTGGGGACTGCATCACTCTTCAGAACGAGTAGGTAGATTATACTCCTATATATTCCTGAACGTAACATGCTATTACGATCCCCGGCGGCATAGGACAATTGGACCCACAACGTGCGTTGAGCGGATCTTCGCGTGCACGAGCTTGAAATTGGTGAGCTAGCGATACGCCGCGAGTAACATTTGGCATCCTCGCAGCACTTAGAGGGAGTGCTCGTTTAAGACACCCGGCCTTTACACACAATGTGTGTAATTTGGACCAAAGTATTAGAATGCGGGGTCGTCGCGCGGATCCGCCCCAGAGGACCGAAATGTCAGAGATTATCCAGGTCATCAGGAGTCTGGGGTATCGAACTCGTCCTAGCCGCCGAGCGACGATTGAGGTTCTTCTACCATCAAGAAACCGTGGGTAAGGGAACCTCCGACCGATGTGGGGCTTAGAAGAATTGGATCCAGTCGAGAGTAAGGGCGCCGAATACGCCTGCCTGTATGGAGTCCCATTGACCCCTGATAAAAGTCTTGTATCGCCTATAAATTATTTCATGATGAGACCAACGCTCGCGGCCCGGCTGTATCTCCAGACCCGTCTGTGGACCCTTATCGATTCTCGTATCCAAATTGTCGACGTAAGCATCCATAGCCAACTCTTGTTACGGAGTCCGAATGATGCAGTCGGGCGTGAACAGCCTGACCGAAACACCCAAAACCTAGGTGTGCAAGACGTCCTCCGAGGGTCGCACGTTTAATGAGCGGAGAGGACTTCCCAGGCGCAACGCACGGTGATAGTAGCGAAGTTAAATTCGAAATCCGGTACGTGCGCGGTAATTTTCTTGGCTCACCCATTTAATTAAGGCTAAGGGGGGAAGAGTGACGTGCGCGCAAGATTAATAGTCAGGTGACCAGATTGAGCAGGTACTCACTTGCTAAATATTACCCTGGCGGCGGTAGGGTTTTAGTTACGCAGGATTCCCATAACGTACCTGCAGCGAGTTCGCCATCA
seq00019   AGCCTATCTCAGGAGTACGTAGATGCCAGTGCTTGTTAGCCCCGCCCCGGGTACCGCATAGAGAAGACTAATCGCAGATAGAACATTACTCGATGGCAGTGAGTTATGTCTTCCGATATCAGAGAAGTCGGTGCATGCATGACATAACTGCTATCCATCCCGCCTTAGCGCCCTGACATTCACCTAGTATAACAGAAACCGCCCAAGCTCTGTCAATAAGCTTCTGAGTGCCGTCCTGCAACCATCCTAAACGAATACAATATCCCCCTCTAGCATGCTTTGACCACCTCGGTATTGACAAGTGGGATAGCCCTCAAAGTACGTCTTGGGAAGCTGGAGCCTGGCAGCGTGCGGAAGCACATCGTGTTGGACCTCGCTAGAGAGGGCTGATCAGAGGGAGTGCCGGTTAGTGGCCACGGTGCGGCTTAGTCCAGAGGATGTGTATGGAGAGAGCTAAGGCGCCGTTACTCCCCACATGTGCCCCCTCGAGCGCAAACAGTCGTAAGCCGCGGACCGCAGACTCGGCTTCTTCCCGTGCGTGGTCAACGGTTCTGTACTACAACTGAAAGCCATCCTATTAGTTTGGCGCTGTTATAATCCTTCATGCAAATGCATCGCTAAGTATTGCGCCAATTAGTCAAGGGACTGGCAGCTCACCCGTTTTGGGCACGGTAATGTCTTAGACTGGGGTGTGGACAATTTTAGTGAATCCTCCATATTTGGAACGCTGAGCTGATGCAACCTACCCACCTCGCACTTAGATTCACAGTCCTCTGGATTAACTCCTGACCTAAGGTGGGCCACGATTCTACAGATCGGGACGATAGCTCCGATTCGGTCGCTGGTCCGGTAATGGGTACAGTAAAAACCTGGTTTTACAGATTCTAGAGCCGTTTACCAAAAACCACCGACGAAATGTAACCCGTAAAACGTGAGCGACAACACTGGCACTGTTGATTACCCTCTCGGGGCACACGAGCCACTCCTTAGCCTTTGGGGGGCATCGCAAGTGAGGTCCCTGCGGCTCTTCAGACTGGACATCGACCCAGGGTTCAACAAATAGAAATCTCATACGGCTTCTTTAGGGACCCCCCGCTCGGGGAACTTGCCTGACCGCAGGCCAATGATATTCGGGCACGTCCAGCGATAGCGGAATACCTCGAAGAGTCTGCTTTATGTACACGACTGCGAGTAACTGCGAGGCCAAGACATCGTTTTTCTGGCGACTTGTCCCCTATCAGCTCGTGCTCCATACTGCCCGGTGTAATACCGATCACGCTCTCGGGTGTGGGGACTGCATCACTCTTCAGAACGAGTAGGTAGATTATACTCCTATATATTCCTGAAGGTAACATGCTATTACGATCCCCGGCGGCATAGGACAATTGGACCCACAACGTGCGTTGAGCGGATCTTCGCGTGCACGAGCTTGAAATTGGTGAGCTAGCGATACGCCGCGAGTAACATTTGGCATCCTCGCAGCACTTAGAGGGAGTGCTCGTTTAAGACACCCGGCCTTTACACACAATGTGTGTAATTTGGACCAAAGTATTAGAATGCGGGGTCGTCGCGCGGATCCGCCCCAGAGGACCGAAATGTCAGAGATTATCCAGGTCATCAGGAGTCTGGGGTATCGAACTCGTCCTAGCCGCCGAGCGACGATTGAGGTTCTTCTACCATCAAGAAACCGTGGGTAAGGGAACCTCCGACCGATGTGGGGCTTAGAAGAATTGGATCCAGTCGAGAGTAAGGGCGCCGAATACGCCTGCCTGTATGGAGTCCCATTGACCCCTGATAAAAGTCTTGTATCGCCTATAAATTATTTCATGATGAGACCAACGCTCGCGGCCCGGCTGTATCTCCAGACCCGTCTGTGGACCCTTATCGATTCTCGTATCCAAATTGTCGACGTAAGCATCCATAGCCAACTCTTGTTACGGAGTCCGAATGATGCAGTCGGGCGTGAACAGCCTGACCGAAACACCCAAAACCTAGGTGTGCAAGACGTCCTCCGAGGGTCGCACGTTTAATGAGCGGAGAGGACTTCCCAGGCGCAACGCACGGTGATAGTAGCGAAGTTAAATTCGAAATCCGGTACGTGCGCGGTAATTTTCTTGGCTCACCCATTTAATTAAGGCTAAGGGGGGAAGAGTGACGTGCGCGCAAGATTAATAGTCAGGTGACCAGATTGAGCAGGTACTCACTTGCTAAATATTACCCTGGCGGCGGTAGGGTTTTAGTTACGCAGGATTCCCATAACGTACCTGCAGCGAGTTCGCCATCA
seq00020   AGCCTATCTCAGGAGTACGTAGATGCCAGTGCTTGTTAGCCCCGCCCCGGGTACCGCATAGAGAAGACTAATCGCAGATAGAACATTACTCGATGGCAGTGAGTTATGTCTTCCGATATCAGAGAAGTCGGTGCATGCATGACATAACAGCTATCCATCCCGCCTTAGCGCCCTGACATTCACCTAGTATAACAGAAACCGCCCAAGCTCTGTCAATAAGCTTCTGAGTGCCGTCCTGCAACCATCCTAAACGAATACAATATCCCCCTCTAGCATGCTTTGACCACCTCGGTATTGACAAGTGGGATAGCCCTCAAAGTACGTCTTGGGAAGCTGGAGCCTGGCAGCGTGCGGAAGCACATCGTGTTGGACCTCGCTAGAGAGGGCTGATCAGAGGGAGTGCCGGTTAGTGGCCACGGTGCGGCTTAGTCCAGAGGATGTGTATGGAGAGAGCTAAGGCGCCGTTACTCCCCACATGTGCCCCCTCGAGCGCAAACAGTCGTAAGCCGCGGACCGCAGACTCGGCTTCTTCCCGTGCGTGGTCAACGGTTCTGTACTACAACTGAAAGCCATCCTATTAGTTTGGCGCTGTTATAATCCTTCATGCAAATGCATCGCTAAGTATTGCGCCAATTAGTCAAGGGACTGGCAGCTCACCCGTTTTGGGCACGGTAATGTCTTAGACTGGGGTGTGGACAATTTTAGTGAATCCTCCATATTTGGAACGCTGAGCTGATGCAACCTACCCACCTCGCACTTAGATTCACAGTCCTCTGGATTAACTCCTGACCTAAGGTGGGCCACGATTCTACAGATCGGGACGATAGCTCCGATTCGGTCGCTGGTCCGGTAATGGGTACAGTAAAAACCTGGTTTTACAGATTCTAGAGCCGTTTACCAAAAACCACCGACGAAATGTAACCCGTAAAACGTGAGCGACAACACTGGCACTGTTGATTACCCTCTCGGGGCACACGAGCCACTCCTTAGCCTTTGGGGGGCATCGCAAGTGAGGTCCCTGCGGCTCTTCAGACTGGACATCGACCCAGGGTTCAACAAATAGAAATCTCATACGGCTTCTTTAGGGACCCCCCGCTCGGGGAACTTGCCTGACCGCAGGCCAATGATATTCGGGCACGTCCAGCGATAGCGGAATACCTCGAAGAGTCTGCTTTATGTACACGACAGCGAGTAACTGCGAGGCCAAGACATCGTTTTTCTGGCGACTTGTCCCCTATCAGCTCGTGCTCCATACTGCCCGGTGTAATACCGATCACGCTCTCGGGTGTGGGGACTGCATCACTCTTCAGAACGAGTAGGTAGATTATACTCCTATATATTCCTGAACGTAACATGCTATTACGATCCCCGGCGGCATAGGACAATTGGACCCACAACGTGCGTTGAGCGGATCTTCGCGTGCACGAGCTTGAAATTGGTGAGCTAGCGATACGCCGCGAGTAACATTTGGCATCCTCGCAGCACTTAGAGGGAGTGCTCGTTTAAGACACCCGGCCTTTACACACAATGTGTGTAATTTGGACCAAAGTATTAGAATGCGGGGTCGTCGCGCGGATCCGCCCCAGAGGACCGAAATGTCAGAGATTATCCAGGTCATCAGGAGTCTGGGGTATCGAACTCGTCCTAGCCGCCGAGCGACGATTGAGGTTCTTCTACCATCAAGAAACCGTGGGTTAGGGAACCTCCGACCGATGTGGGGCTTAGAAGAATTGGATCCAGTCGAGAGTAAGGGCGCCGAATACGCCTGCCTGTATGGAGTCCCATTGACCCCTGATAAAAGTCTTGTATCGCCTATAAATTATTTCATGATGAGACCAACGCTCGCGGCCCGGCTGTATCTCCAGACCCGTCTGTGGACCCTTATCGATTCTCGTATCCAAATTGTCGACGTAAGCATCCATAGCCAACTCTTGTTACGGAGTCCGAATGATGCAGTCGGGCGTGAACAGCCTGACCGAAACACCCAAAACCTAGGTGTGCAAGACGTCCTCCGAGGGTCGCACGTTTAATGAGCGGAGAGGACTTCCCAGGCGCAACGCACGGTGATAGTAGCGAAGTTAAATTCGAAATCCGGTACGTGCGCGGTAATTTTCTTGGCTCACCCATTTAATTAAGGCTAAGGGGGGAAGAGTGACGTGCGCGCAAGATTAATAGTCAGGTGACCAGATTGAGCAGGTACTCACTTGCTAAATATTACCCTGGCGGCGGTAGGGTTTTAGTTACGCAGGATTCCCATAACGTACCTGCAGCGAGTTCGCCATCA
seq00021   AGCCTATCTCAGGAGTACGTAGATGCCAGTGCTTGTTAGCCCCGCCCCGGGTACCGCATAGAGAAGACTAATCGCAGATAGAACATTACTCGATGGCAGTGAGTTATGTCTTCCGATATCAGAGAAGTCGGTGCATGCATGACATAACTGCTATCCATCCCGCCTTAGCGCCCTGACATTCACCTAGTATAACAGAAACCGCCCAAGCTCTGTCAATAAGCTTCTGAGTGCCGTCCTGCAACCATCCTAAACGAATACAATATCCCCCTCTAGCATGCTTTGACCACCTCGGTATTGACAAGTGGGATAGCCCTCAAAGTACGTCTTGGGAAGCTGGAGCCTGGCAGCGTGCGGAAGCACATCGTGTTGGACCTCGCTAGAGAGGGCTGATCAGAGGGAGTGCCGGTTAGTGGCCACGGTGCGGCTTAGTCCAGAGGATGTGTATGGAGAGAGCTAAGGCGCCGTTACTCCCCACATGTGCCCCCTCGAGCGCAAACAGTCGTAAGCCGCGGACCGCAGACTCGGCTTCTTCCCGTGCGTGGTCAACGGTTCTGTACTACAACTGAAAGCCATCCTATTAGTTTGGCGCTGTTATAATCCTTCATGCAAATGCATCGCTAAGTATTGCGCCAATTAGTCAAGGGACTGGCAGCTCACCCGTTTTGGGCACGGTAATGTCTTAGACTGGGGTGTGGACAATTTTAGTGAATCCTCCATATTTGGAACGCTGAGCTGATGCAACCTACCCACCTCGCACTTAGATTCACAGTCCTCTGGATTAACTCCTGACCTAAGGTGGGCCACGATTCTACAGATCGGGACGATAGCTCCGATTCGGTCGCTGGTCCGGTAATGGGTACAGTAAAAACCTGGTTTTACAGATTCTAGAGCCGTTTACCAAAAACCACCGACGAAATGTAACCCGTAAAACGTGAGCGACAACACTGGCACTGTTGATTACCCTCTCGGGGCACACGAGCCACTCCTTAGCCTTTGGGGGGCATCGCAAGTGAGGTCCCTGCGGCTCTTCAGACTGGACATCGACCCAGGGTTCAACAAATAGAAATCTCATACGGCTTCTTTAGGGACCCCCCGCTCGGGGAACTTGCCTGACCGCAGGCCAATGATATTCGGGCACGTCCAGCGATAGCGGAATACCTCGAAGAGTCTGCTTTATGTACACGACAGCGAGTAACTGCGAGGCCAAGACATCGTTTTTCTGGCGACTTGTCCCCTATCAGCTCGTGCTCCATACTGCCCGGTGTAATACCGATCACGCTCTCGGGTGTGGGGACTGCATCACTCTTCAGAACGAGTAGGTAGATTATACTCCTATATATTCCTGAACGTAACATGCTATTACGATCCCCGGCGGCATAGGACAATTGGACCCACAACGTGCGTTGAGCGGATCTTCGCGTGCACGAGCTTGAAATTGGTGAGCTAGCGATACGCCGCGAGTAACATTTGGCATCCTCGCAGCACTTAGAGGGAGTGCTCGTTTAAGACACCCGGCCTTTACACACAATGTGTGTAATTTGGACCAAAGTATTAGAATGCGGGGTCGTCGCGCGGATCCGCCCCAGAGGACCGAAATGTCAGAGATTATCCAGGTCATCAGGAGTCTGGGGTATCGAACTCGTCCTAGCCGCCGAGCGACGATTGAGGTTCTTCTACCATCAAGAAACCGTGGGTAAGGGAACCTCCGACCGATGTGGGGCTTAGAAGAATTGGATCCAGTCGAGAGTAAGGGCGCCGAATACGCCTGCCTGTATGGAGTCCCATTGACCCCTGATAAAAGTCTTGTATCGCCTATAAATTATTTCATGATGAGACCAACGCTCGCGGCCCGGCTGTATCTCCAGACCCGTCTGTGGACCCTTATCGATTCTCGTATCCAAATTGTCGACGTAAGCATCCATAGCCAACTCTTGTTACGGAGTCCGAATGATGCAGTCGGGCGTGAACAGCCTGACCGAAACACCCAAAACCTAGGTGTGCAAGACGTCCTCCGAGGGTCGCACGTTTAATGAGCGGAGAGGACTTCCCAGGCGCAACGCACGGTGATAGTAGCGAAGTTAAATTCGAAATCCGGTACGTGCGCGGTAATTTTCTTGGCTCACCCATTTAATTAAGGCTAAGGGGGGAAGAGTGACGTGCGCGCAAGATTAATAGTCAGGTGACCAGATTGAGCAGGTACTCACTTGCTAAATATTACCCTGGCGGCGGTAGGGTTTTAGTTACGCAGGATTCCCATAACGTACCTGCAGCGAGTTCGCCATCA
seq00022   AGCCTATCTCAGGAGTACGTAGATGCCAGTGCTTGTTAGCCCCGCCCCGGGTACCGCATAGAGAAGACTAATCGCAGATAGAACATTACTCGATGGCAGTGAGTTATGTCTTCCGATATCAGAGAAGTCGGTGCATGCATGACATAACTGCTATCCATCCCGCCTTAGCGCCCTGACATTCACCTAGTATAACAGAAACCGCCCAAGCTCTGTCAATAAGCTTCTGAGTGCCGTCCTGCAACCATCCTAAACGAATACAATATCCCCCTCTAGCATGCTTTGACCACCTCGGTATTGACAAGTGGGATAGCCCTCAAAGTACGTCTTGGGAAGCTGGAGCCTGGCAGCGTGCGGAAGCACATCGTGTTGGACCTCGCTAGAGAGGGCTGATCAGAGGGAGTGCCGGTTAGTGGCCACGGTGCGGCTTAGTCCAGAGGATGTGTATGGAGAGAGCTAAGGCGCCGTTACTCCCCACATGTGCCCCCTCGAGCGCAAACAGTCGTAAGCCGCGGACCGCAGACTCGGCTTCTTCCCGTGCGTGGTCAACGGTTCTGTACTACAACTGAAAGCCATCCTATTAGTTTGGCGCTGTTATAATCCTTCATGCAAATGCATCGCTAAGTATTGCGCCAATTAGTCAAGGGACTGGCAGCTCACCCGTTTTGGGCACGGTAATGTCTTAGACTGGGGTGTGGACAATTTTAGTGAATCCTCCATATTTGGAACGCTGAGCTGATGCAACCTACCCACCTCGCACTTAGATTCACAGTCCTCTGGATTAACTCCTGACCTAAGGTGGGCCACGATTCTACAGATCGGGACGATAGCTCCGATTCGGTCGCTGGTCCGGTAATGGGTACAGTAAAAACCTGGTTTTACAGATTCTAGAGCCGTTTACCAAAAACCACCGACGAAATGTAACCCGTAAAACGTGAGCGACAACACTGGCACTGTTGATTACCCTCTCGGGGCACACGAGCCACTCCTTAGCCTTTGGGGGGCATCGCAAGTGAGGTCCCTGCGGCTCTTCAGACTGGACATCGACCCAGGGTTCAACAAATAGAAATCTCATACGGCTTCTTTAGGGACCCCCCGCTCGGGGAACTTGCCTGACCGCAGGCCAATGATATTCGGGCACGTCCAGCGATAGCGGAATACCTCGAAGAGTCTGCTTTATGTACACGACAGCGAGTAACTGCGAGGCCAAGACATCGTTTTTCTGGCGACTTGTCCCCTATCAGCTCGTGCTCCATACTGCCCGGTGTAATACCGATCACGCTCTCGGGTGTGGGGACTGCATCACTCTTCAGAACGAGTAGGTAGATTATACTCCTATATATTCCTGAACGTAACATGCTATTACGATCCCCGGCGGCATAGGACAATTGGACCCACAACGTGCGTTGAGCGGATCTTCGCGTGCACGAGCTTGAAATTGGTGAGCTAGCGATACGCCGCGAGTAACATTTGGCATCCTCGCAGCACTTAGAGGGAGTGCTCGTTTAAGACACCCGGCCTTTACACACAATGTGTGTAATTTGGACCAAAGTATTAGAATGCGGGGTCGTCGCGCGGATCCGCCCCAGAGGACCGAAATGTCAGAGATTATCCAGGTCATCAGGAGTCTGGGGTATCGAACTCGTCCTAGCCGCCGAGCGACGATTGAGGTTCTTCTACCATCAAGAAACCGTGGGTAAGGGAACCTCCGACCGATGTGGGGCTTAGAAGAATTGGATCCAGTCGAGAGTAAGGGCGCCGAATACGCCTGCCTGTATGGAGTCCCATTGACCCCTGATAAAAGTCTTGTATCGCCTATAAATTATTTCATGATGAGACCAACGCTCGCGGCCCGGCTGTATCTCCAGACCCGTCTGTGGACCCTTATCGATTCTCGTATCCAAATTGTCGACGTAAGCATCCATAGCCAACTCTTGTTACGGAGTCCGAATGATGCAGTCGGGCGTGAACAGCCTGACCGAAACACCCAAAACCTAGGTGTGCAAGACGTCCTCCGAGGGTCGCACGTTTAATGAGCGGAGAGGACTTCCCAGGCGCAACGCACGGTGATAGTAGCGAAGTTAAATTCGAAATCCGGTACGTGCGCGGTAATTTTCTTGGCTCACCCATTTAATTAAGGCTAAGGGGGGAAGAGTGACGTGCGCGCAAGATTAATAGTCAGGTGACCAGATTGAGCAGGTACTCACTTGCTAAATATTACCCTGGCGGCGGTAGGGTTTTAGTTACGCAGGATTCCCATAACGTACCTGCAGCGAGTTCGCCATCA
seq00023   AGCCTATCTCAGGAGTACGTAGATGCCAGTGCTTGTTAGCCCCGCCCCGGGTACCGCATAGAGAAGACTAATCGCAGATAGAACATTACTCGATGGCAGTGAGTTATGTCTTCCGATATCAGAGAAGTCGGTGCATGCATGACATAACTGCTATCCATCCCGCCTTAGCGCCCTGACATTCACCTAGTATAACAGAAACCGCCCAAGCTCTGTCAATAAGCTTCTGAGTGCCGTCCTGCAACCATCCTAAACGAATACAATATCCCCCTCTAGCATGCTTTGACCACCTCGGTATTGACAAGTGGGATAGCCCTCAAAGTACGTCTTGGGAAGCTGGAGCCTGGCAGCGTGCGGAAGCACATCGTGTTGGACCTCGCTAGAGAGGGCTGATCAGAGGGAGTGCCGGTTAGTGGCCACGGTGCGGCTTAGTCCAGAGGATGTGTATGGAGAGAGCTAAGGCGCCGTTACTCCCCACATGTGCCCCCTCGAGCGCAAACAGTCGTAAGCCGCGGACCGCAGACTCGGCTTCTTCCCGTGCGTGGTCAACGGTTCTGTACTACAACTGAAAGCCATCCTATTAGTTTGGCGCTGTTATAATCCTTCATGCAAATGCATCGCTAAGTATTGCGCCAATTAGTCACGGGACTGGCAGCTCACCCGTTTTGGGCACGGTAATGTCTTAGACTGGGGTGTGGACAATTTTAGTGAATCCTCCATATTTGGAACGCTGAGCTGATGCAACCTACCCACCTCGCACTTAGATTCACAGTCCTCTGGATTAACTCCTGACCTAAGGTGGGCCACGATTCTACAGATCGGGACGATAGCTCCGATTCGGTCGCTGGTCCGGTAATGGGTACAGTAAAAACCTGGTTTTACAGATTCTAGAGCCGTTTACCAAAAACCACCGACGAAATGTAACCCGTAAAACGTGAGCGACAACACTGGCACTGTTGATTACCCTCTCGGGGCACACGAGCCACTCCTTAGCCTTTGGGGGGCATCGCAAGTGAGGTCCCTGCGGCTCTTCAGACTGGACATCGACCCAGGGTTCAACAAATAGAAATCTCATACGGCTTCTTTAGGGACCCCCCGCTCGGGGAACTTGCCTGACCGCAGGCCAATGATATTCGGGCACGTCCAGCGATAGCGGAATACCTCGAAGAGTCTGCTTTATGTACACGACTGCGAGTAACTGCGAGGCCAAGACATCGTTTTTCTGGCGACTTGTCCCCTATCAGCTCGTGCTCCATACTGCCCGGTGTAATACCGATCACGCTCTCGGGTGTGGGGACTGCATCACTCTTCAGAACGAGTAGGTAGATTATACTCCTATATATTCCTGAAGGTAACATGCTATTACGATCCCCGGCGGCATAGGACAATTGGACCCACAACGTGCGTTGAGCGGATCTTCGCGTGCACGAGCTTGAAATTGGTGAGCTAGCGATACGCCGCGAGTAACATTTGGCATCCTCGCAGCACTTAGAGGGAGTGCTCGTTTAAGACACCCGGCCTTTACACACAATGTGTGTAATTTGGACCAAAGTATTAGAATGCGGGGTCGTCGCGCGGATCCGCCCCAGAGGACCGAAATGTCAGAGATTATCCAGGTCATCAGGAGTCTGGGGTATCGAACTCGTCCTAGCCGCCGAGCGACGATTGAGGTTCTTCTACCATCAAGAAACCGTGGGTAAGGGAACCTCCGACCGATGTGGGGCTTAGAAGAATTGGATCCAGTCGAGAGTAAGGGCGCCGAATACGCCTGCCTGTATGGAGTCCCATTGACCCCTGATAAAAGTCTTGTATCGCCTATAAATTATTTCATGATGAGACCAACGCTCGCGGCCCGGCTGTATCTCCAGACCCGTCTGTGGACCCTTATCGATTCTCGTATCCAAATTGTCGACGTAAGCATCCATAGCCAACTCTTGTTACGGAGTCCGAATGATGCAGTCGGGCGTGAACAGCCTGACCGAAACACCCAAAACCTAGGTGTGCAAGACGTCCTCCGAGGGTCGCACGTTTAATGAGCGGAGAGGACTTCCCAGGCGCAACGCACGGTGATAGTAGCGAAGTTAAATTCGAAATCCGGTACGTGCGCGGTAATTTTCTTGGCTCACCCATTTAATTAAGGCTAAGGGGGGAAGAGTGACGTGCGCGCAAGATTAATAGTCAGGTGACCAGATTGAGCAGGTACTCACTTGCTAAATATTACCCTGGCGGCGGTAGGGTTTTAGTTACGCAGGATTCCCATAACGTACCTGCAGCGAGTTCGCCATCA
seq00024   AGCCTATCTCAGGAGTACGTAGATGCCAGTGCTTGTTAGCCCCGCCCCGGGTACCGCATAGAGAAGACTAATCGCAGATAGAACATTACTCGATGGCAGTGAGTTATGTCTTCCGATATCAGAGAAGTCGGTGCATGCATGACATAACTGCTATCCATCCCGCCTTAGCGCCCTGACATTCACCTAGTATAACAGAAACCGCCCAAGCTCTGTCAATAAGCTTCTGAGTGCCGTCCTGCAACCATCCTAAACGAATACAATATCCCCCTCTAGCATGCTTTGACCACCTCGGTATTGACAAGTGGGATAGCCCTCAAAGTACGTCTTGGGAAGCTGGAGCCTGGCAGCGTGCGGAAGCACATCGTGTTGGACCTCGCTAGAGAGGGCTGATCAGAGGGAGTGCCGGTTAGTGGCCACGGTGCGGCTTAGTCCAGAGGATGTGTATGGAGAGAGCTAAGGCGCCGTTACTCCCCACATGTGCCCCCTCGAGCGCAAACAGTCGTAAGCCGCGGACCGCAGACTCGGCTTCTTCCCGTGCGTGGTCAACGGTTCTGTACTACAACTGAAAGCCATCCTATTAGTTTGGCGCTGTTATAATCCTTCATGCAAATGCATCGCTAAGTATTGCGCCAATTAGTCACGGGACTGGCAGCTCACCCGTTTTGGGCACGGTAATGTCTTAGACTGGGGTGTGGACAATTTTAGTGAATCCTCCATATTTGGAACGCTGAGCTGATGCAACCTACCCACCTCGCACTTAGATTCACAGTCCTCTGGATTAACTCCTGACCTAAGGTGGGCCACGATTCTACAGATCGGGACGATAGCTCCGATTCGGTCGCTGGTCCGGTAATGGGTACAGTAAAAACCTGGTTTTACAGATTCTAGAGCCGTTTACCAAAAACCACCGACGAAATGTAACCCGTAAAACGTGAGCGACAACACTGGCACTGTTGATTACCCTCTCGGGGCACACGAGCCACTCCTTAGCCTTTGGGGGGCATCGCAAGTGAGGTCCCTGCGGCTCTTCAGACTGGACATCGACCCAGGGTTCAACAAATAGAAATCTCATACGGCTTCTTTAGGGACCCCCCGCTCGGGGAACTTGCCTGACCGCAGGCCAATGATATTCGGGCACGTCCAGCGATAGCGGAATACCTCGAAGAGTCTGCTTTATGTACACGACTGCGAGTAACTGCGAGGCCAAGACATCGTTTTTCTGGCGACTTGTCCCCTATCAGCTCGTGCTCCATACTGCCCGGTGTAATACCGATCACGCTCTCGGGTGTGGGGACTGCATCACTCTTCAGAACGAGTAGGTAGATTATACTCCTATATATTCCTGAAGGTAACATGCTATTACGATCCCCGGCGGCATAGGACAATTGGACCCACAACGTGCGTTGAGCGGATCTTCGCGTGCACGAGCTTGAAATTGGTGAGCTAGCGATACGCCGCGAGTAACATTTGGCATCCTCGCAGCACTTAGAGGGAGTGCTCGTTTAAGACACCCGGCCTTTACACACAATGTGTGTAATTTGGACCAAAGTATTAGAATGCGGGGTCGTCGCGCGGATCCGCCCCAGAGGACCGAAATGTCAGAGATTATCCAGGTCATCAGGAGTCTGGGGTATCGAACTCGTCCTAGCCGCCGAGCGACGATTGAGGTTCTTCTACCATCAAGAAACCGTGGGTAAGGGAACCTCCGACCGATGTGGGGCTTAGAAGAATTGGATCCAGTCGAGAGTAAGGGCGCCGAATACGCCTGCCTGTATGGAGTCCCATTGACCCCTGATAAAAGTCTTGTATCGCCTATAAATTATTTCATGATGAGACCAACGCTCGCGGCCCGGCTGTATCTCCAGACCCGTCTGTGGACCCTTATCGATTCTCGTATCCAAATTGTCGACGTAAGCATCCATAGCCAACTCTTGTTACGGAGTCCGAATGATGCAGTCGGGCGTGAACAGCCTGACCGAAACACCCAAAACCTAGGTGTGCAAGACGTCCTCCGAGGGTCGCACGTTTAATGAGCGGAGAGGACTTCCCAGGCGCAACGCACGGTGATAGTAGCGAAGTTAAATTCGAAATCCGGTACGTGCGCGGTAATTTTCTTGGCTCACCCATTTAATTAAGGCTAAGGGGGGAAGAGTGACGTGCGCGCAAGATTAATAGTCAGGTGACCAGATTGAGCAGGTACTCACTTGCTAAATATTACCCTGGCGGCGGTAGGGTTTTAGTTACGCAGGATTCCCATAACGTACCTGCAGCGAGTTCGCCATCA
seq00025   AGCCTATCTCAGGAGTACGTAGATGCCAGTGCTTGTTAGCCCCGCCCCGGGTACCGCATAGAGAAGACTAATCGCAGATAGAACATTACTCGATGGCAGTGAGTTATGTCTTCCGATATCAGAGAAGTCGGTGCATGCATGACATAACTGCTATCCATCCCGCCTTAGCGCCCTGACATTCACCTAGTATAACAGAAACCGCCCAAGCTCTGTCAATAAGCTTCTGAGTGCCGTCCTGCAACCATCCTAAACGAATACAATATCCCCCTCTAGCATGCTTTGACCACCTCGGTATTGACAAGTGGGATAGCCCTCAAAGTACGTCTTGGGAAGCTGGAGCCTGGCAGCGTGCGGAAGCACATCGTGTTGGACCTCGCTAGAGAGGGCTGATCAGAGGGAGTGCCGGTTAGTGGCCACGGTGCGGCTTAGTCCAGAGGATGTGTATGGAGAGAGCTAAGGCGCCGTTACTCCCCACATGTGCCCCCTCGAGCGCAAACAGTCGTAAGCCGCGGACCGCAGACTCGGCTTCTTCCCGTGCGTGGTCAACGGTTCTGTACTACAACTGAAAGCCATCCTATTAGTTTGGCGCTGTTATAATCCTTCATGCAAATGCATCGCTAAGTATTGCGCCAATTAGTCACGGGACTGGCAGCTCACCCGTTTTGGGCACGGTAATGTCTTAGACTGGGGTGTGGACAATTTTAGTGAATCCTCCATATTTGGAACGCTGAGCTGATGCAACCTACCCACCTCGCACTTAGATTCACAGTCCTCTGGATTAACTCCTGACCTAAGGTGGGCCACGATTCTACAGATCGGGACGATAGCTCCGATTCGGTCGCTGGTCCGGTAATGGGTACAGTAAAAACCTGGTTTTACAGATTCTAGAGCCGTTTACCAAAAACCACCGACGAAATGTAACCCGTAAAACGTGAGCGACAACACTGGCACTGTTGATTACCCTCTCGGGGCACACGAGCCACTCCTTAGCCTTTGGGGGGCATCGCAAGTGAGGTCCCTGCGGCTCTTCAGACTGGACATCGACCCAGGGTTCAACAAATAGAAATCTCATACGGCTTCTTTAGGGACCCCCCGCTCGGGGAACTTGCCTGACCGCAGGCCAATGATATTCGGGCACGTCCAGCGATAGCGGAATACCTCGAAGAGTCTGCTTTATGTACACGACTGCGAGTAACTGCGAGGCCAAGACATCGTTTTTCTGGCGACTTGTCCCCTATCAGCTCGTGCTCCATACTGCCCGGTGTAATACCGATCACGCTCTCGGGTGTGGGGACTGCATCACTCTTCAGAACGAGTAGGTAGATTATACTCCTATATATTCCTGAAGGTAACATGCTATTACGATCCCCGGCGGCATAGGACAATTGGACCCACAACGTGCGTTGAGCGGATCTTCGCGTGCACGAGCTTGAAATTGGTGAGCTAGCGATACGCCGCGAGTAACATTTGGCATCCTCGCAGCACTTAGAGGGAGTGCTCGTTTAAGACACCCGGCCTTTACACACAATGTGTGTAATTTGGACCAAAGTATTAGAATGCGGGGTCGTCGCGCGGATCCGCCCCAGAGGACCGAAATGTCAGAGATTATCCAGGTCATCAGGAGTCTGGGGTATCGAACTCGTCCTAGCCGCCGAGCGACGATTGAGGTTCTTCTACCATCAAGAAACCGTGGGTAAGGGAACCTCCGACCGATGTGGGGCTTAGAAGAATTGGATCCAGTCGAGAGTAAGGGCGCCGAATACGCCTGCCTGTATGGAGTCCCATTGACCCCTGATAAAAGTCTTGTATCGCCTATAAATTATTTCATGATGAGACCAACGCTCGCGGCCCGGCTGTATCTCCAGACCCGTCTGTGGACCCTTATCGATTCTCGTATCCAAATTGTCGACGTAAGCATCCATAGCCAACTCTTGTTACGGAGTCCGAATGATGCAGTCGGGCGTGAACAGCCTGACCGAAACACCCAAAACCTAGGTGTGCAAGACGTCCTCCGAGGGTCGCACGTTTAATGAGCGGAGAGGACTTCCCAGGCGCAACGCACGGTGATAGTAGCGAAGTTAAATTCGAAATCCGGTACGTGCGCGGTAATTTTCTTGGCTCACCCATTTAATTAAGGCTAAGGGGGGAAGAGTGACGTGCGCGCAAGATTAATAGTCAGGTGACCAGATTGAGCAGGTACTCACTTGCTAAATATTACCCTGGCGGCGGTAGGGTTTTAGTTACGCAGGATTCCCATAACGTACCTGCAGCGAGTTCGCCATCA
seq00026   AGCCTATCTCAGGAGTACGTAGATGCCAGTGCTTGTTAGCCCCGCCCCGGGTACCGCATAGAGAAGACTAATCGCAGATAGAACATTACTCGATGGCAGTGAGTTATGTCTTCCGATATCAGAGAAGTCGGTGCATGCATGACATAACTGCTATCCATCCCGCCTTAGCGCCCTGACATTCACCTAGTATAACAGAAACCGCCCAAGCTCTGTCAATAAGCTTCTGAGTGCCGTCCTGCAACCATCCTAAACGAATACAATATCCCCCTCTAGCATGCTTTGACCACCTCGGTATTGACAAGTGGGATAGCCCTCAAAGTACGTCTTGGGAAGCTGGAGCCTGGCAGCGTGCGGAAGCACATCGTGTTGGACCTCGCTAGAGAGGGCTGATCAGAGGGAGTGCCGGTTAGTGGCCACGGTGCGGCTTAGTCCAGAGGATGTGTATGGAGAGAGCTAAGGCGCCGTTACTCCCCACATGTGCCCCCTCGAGCGCAAACAGTCGTAAGCCGCGGACCGCAGACTCGGCTTCTTCCCGTGCGTGGTCAACGGTTCTGTACTACAACTGAAAGCCATCCTATTAGTTTGGCGCTGTTATAATCCTTCATGCAAATGCATCGCTAAGTATTGCGCCAATTAGTCAAGGGACTGGCAGCTCACCCGTTTTGGGCACGGTAATGTCTTAGACTGGGGTGTGGACAATTTTAGTGAATCCTCCATATTTGGAACGCTGAGCTGATGCAACCTACCCACCTCGCACTTAGATTCACAGTCCTCTGGATTAACTCCTGACCTAAGGTGGGCCACGATTCTACAGATCGGGACGATAGCTCCGATTCGGTCGCTGGTCCGGTAATGGGTACAGTAAAAACCTGGTTTTACAGATTCTAGAGCCGTTTACCAAAAACCACCGACGAAATGTAACCCGTAAAACGTGAGCGACAACACTGGCACTGTTGATTACCCTCTCGGGGCACACGAGCAACTCCTTAGCCTTTGGGGGGCATCGCAAGTGAGGTCCCTGCGGCTCTTCAGACTGGACATCGACCCAGGGTTCAACAAATAGAAATCTCATACGGCTTCTTTAGGGACCCCCCGCTCGGGGAACTTGCCTGACCGCAGGCCAATGATATTCGGGCACGTCCAGCGATAGCGGAATACCTCGAAGAGTCTGCTTTATGTACACGACTGCGAGTAACTGCGAGGCCAAGACATCGTTTTTCTGGCGACTTGTCCCCTATCAGCTCGTGCTCCATACTGCCCGGTGTAATACCGATCACGCTCTCGGGTGTGGGGACTGCATCACTCTTCAGAACGAGTAGGTAGATTATACTCCTATATATTCCTGAAGGTAACATGCTATTACGATCCCCGGCGGCATAGGACAATTGGACCCACAACGTGCGTTGAGCGGATCTTCGCGTGCACGAGCTTGAAATTGGTGAGCTAGCGATACGCCGCGAGTAACATTTGGCATCCTCGCAGCACTTAGAGGGAGTGCTCGTTTAAGACACCCGGCCTTTACACACAATGTGTGTAATTTGGACCAAAGTATTAGAATGCGGGGTCGTCGCGCGGATCCGCCCCAGAGGACCGAAATGTCAGAGATTATCCAGGTCATCAGGAGTCTGGGGTATCGAACTCGTCCTAGCCGCCGAGCGACGATTGAGGTTCTTCTACCATCAAGAAACCGTGGGTAAGGGAACCTCCGACCGATGTGGGGCTTAGAAGAATTGGATCCAGTCGAGAGTAAGGGCGCCGAATACGCCTGCCTGTATGGAGTCCCATTGACCCCTGATAAAAGTCTTGTATCGCCTATAAATTATTTCATGATGAGACCAACGCTCGCGGCCCGGCTGTATCTCCAGACCCGTCTGTGGACCCTTATCGATTCTCGTATCCAAATTGTCGACGTAAGCATCCATAGCCAACTCTTGTTACGGAGTCCGAATGATGCAGTCGGGCGTGAACAGCCTGACCGAAACACCCAAAACCTAGGTGTGCAAGACGTCCTCCGAGGGTCGCACGTTTAATGAGCGGAGAGGACTTCCCAGGCGCAACGCACGGTGATAGTAGCGAAGTTAAATTCGAAATCCGGTACGTGCGCGGTAATTTTCTTGGCTCACCCATTTAATTAAGGCTAAGGGGGGAAGAGTGACATGCGCGCAAGATTAATAGTCAGGTGACCAGATTGAGCAGGTACTCACTTGCTAAATATTACCCTGGCGGCGGTAGGGTTTTAGTTACGCAGGATTCCCATAACGTACCTGCAGCGAGTTCGCCATCA
seq00027   AGCCTATCTCAGGAGTACGTAGATGCCAGTGCTTGTTAGCCCCGCCCCGGGTACCGCATAGAGAAGACTAATCGCAGATAGAACATTACTCGATGGCAGTGAGTTATGTCTTCCGATATCAGAGAAGTCGGTGCATGCATGACATAACTGCTATCCATCCCGCCTTAGCGCCCTGACATTCACCTAGTATAACAGAAACCGCCCAAGCTCTGTCAATAAGCTTCTGAGTGCCGTCCTGCAACCATCCTAAACGAATACAATATCCCCCTCTAGCATGCTTTGACCACCTCGGTATTGACAAGTGGGATAGCCCTCAAAGTACGTCTTGGGAAGCTGGAGCCTGGCAGCGTGCGGAAGCACATCGTGTTGGACCTCGCTAGAGAGGGCTGATCAGAGGGAGTGCCGGTTAGTGGCCACGGTGCGGCTTAGTCCAGAGGATGTGTATGGAGAGAGCTAAGGCGCCGTTACTCCCCACATGTGCCCCCTCGAGCGCAAACAGTCGTAAGCCGCGGACCGCAGACTCGGCTTCTTCCCGTGCGTGGTCAACGGTTCTGTACTACAACTGAAAGCCATCCTATTAGTTTGGCGCTGTTATAATCCTTCATGCAAATGCATCGCTAAGTATTGCGCCAATTAGTCACGGGACTGGCAGCTCACCCGTTTTGGGCACGGTAATGTCTTAGACTGGGGTGTGGACAATTTTAGTGAATCCTCCATATTTGGAACGCTGAGCTGATGCAACCTACCCACCTCGCGCTTAGATTCACAGTCCTCTGGATTAACTCCTGACCTAAGGTGGGCCACGATTCTACAGATCGGGACGATAGCTCCGATTCGGTCGCTGGTCCGGTAATGGGTACAGTAAAAACCTGGTTTTACAGATTCTAGAGCCGTTTACCAAAAACCACCGACGAAATGTAACCCGTAAAACGTGAGCGACAACACTGGCACTGTTGATTACCCTCTCGGGGCACACGAGCCACTCCTTAGCCTTTGGGGGGCATCGCAAGTGAGGTCCCTGCGGCTCTTCAGACTGGACATCGACCCAGGGTTCAACAAATAGAAATCTCATACGGCTTCTTTAGGGACCCCCCGCTCGGGGAACTTGCCTGACCGCAGGCCAATGATATTCGGGCACGTCCAGCGATAGCGGAATACCTCGAAGAGTCTGCTTTATGTACACGACTGCGAGTAACTGCGAGGCCAAGACATCGTTTTTCTGGCGACTTGTCCCCTATCAGCTCGTGCTCCATACTGCCCGGTGTAATACCGATCACGCTCTCGGGTGTGGGGACTGCATCACTCTTCAGAACGAGTAGGTAGATTATACTCCTATATATTCCTGAAGGTAACATGCTATTACGATCCCCGGCGGCATAGGACAATTGGACCCACAACGTGCGTTGAGCGGATCTTCGCGTGCACGAGCTTGAAATTGGTGAGCTAGCGATACGCCGCGAGTAACATTTGGCATCCTCGCAGCACTTAGAGGGAGTGCTCGTTTAAGACACCCGGCCTTTACACACAATGTGTGTAATTTGGACCAAAGTATTAGAATGCGGGGTCGTCGCGCGGATCCGCCCCAGAGGACCGAAATGTCAGAGATTATCCAGGTCATCAGGAGTCTGGGGTATCGAACTCGTCCTAGCCGCCGAGCGACGATTGAGGTTCTTCTACCATCAAGAAACCGTGGGTAAGGGAACCTCCGACCGATGTGGGGCTTAGAAGAATTGGATCCAGTCGAGAGTAAGGGCGCCGAATACGCCTGCCTGTATGGAGTCCCATTGACCCCTGATAAAAGTCTTGTATCGCCTATAAATTATTTCATGATGAGACCAACGCTCGCGGCCCGGCTGTATCTCCAGACCCGTCTGTGGACCCTTATCGATTCTCGTATCCAAATTGTCGACGTAAGCATCCATAGCCAACTCTTGTTACGGAGTCCGAATGATGCAGTCGGGCGTGAACAGCCTGACCGAAACACCCAAAACCTAGGTGTGCAAGACGTCCTCCGAGGGTCGCACGTTTAATGAGCGGAGAGGACTTCCCAGGCGCAACGCACGGTGATAGTAGCGAAGTTAAATTCGAAATCCGGTACGTGCGCGGTAATTTTCTTGGCTCACCCATTTAATTAAGGCTAAGGGGGGAAGAGTGACGTGCGCGCAAGATTAATAGTCAGGTGACCAGATTGAGCAGGTACTCACTTGCTAAATATTACCCTGGCGGCGGTAGGGTTTTAGTTACGCAGGATTCCCATAACGTACCTGCAGCGAGTTCGCCATCA
seq00028   AGCCTATCTCAGGAGTACGTAGATGCCAGTGCTTGTTAGCCCCGCCCCGGGTACCGCATAGAGAAGACTAATCGCAGATAGAACATTACTCGATGGCAGTGAGTTATGTCTTCCGATATCAGAGAAGTCGGTGCATGCATGACATAACTGCTATCCATCCCGCCTTAGCGCCCTGACATTCACCTAGTATAACAGAAACCGCCCAAGCTCTGTCAATAAGCTTCTGAGTGCCGTCCTGCAACCATCCTAAACGAATACAATATCCCCCTCTAGCATGCTTTGACCACCTCGGTATTGACAAGTGGGATAGCCCTCAAAGTACGTCTTGGGAAGCTGGAGCCTGGCAGCGTGCGGAAGCACATCGTGTTGGACCTCGCTAGAGAGGGCTGATCAGAGGGAGTGCCGGTTAGTGGCCACGGTGCGGCTTAGTCCAGAGGATGTGTATGGAGAGAGCTAAGGCGCCGTTACTCCCCACATGTGCCCCCTCGAGCGCAAACAGTCGTAAGCCGCGGACCGCAGACTCGGCTTCTTCCCGTGCGTGGTCAACGGTTCTGTACTACAACTGAAAGCCATCCTATTAGTTTGGCGCTGTTATAATCCTTCATGCAAATGCATCGCTAAGTATTGCGCCAATTAGTCACGGGACTGGCAGCTCACCCGTTTTGGGCACGGTAATGTCTTAGACTGGGGTGTGGACAATTTTAGTGAATCCTCCATATTTGGAACGCTGAGCTGATGCAACCTACCCACCTCGCACTTAGATTCACAGTCCTCTGGATTAACTCCTGACCTAAGGTGGGCCACGATTCTACAGATCGGGACGATAGCTCCGATTCGGTCGCTGGTCCGGTAATGGGTACAGTAAAAACCTGGTTTTACAGATTCTAGAGCCGTTTACCAAAAACCACCGACGAAATGTAACCCGTAAAACGTGAGCGACAACACTGGCACTGTTGATTACCCTCTCGGGGCACACGAGCCACTCCTTAGCCTTTGGGGGGCATCGCAAGTGAGGTCCCTGCGGCTCTTCAGACTGGACATCGACCCAGGGTTCAACAAATAGAAATCTCATACGGCTTCTTTAGGGACCCCCCGCTCGGGGAACTTGCCTGACCGCAGGCCAATGATATTCGGGCACGTCCAGCGATAGCGGAATACCTCGAAGAGTCTGCTTTATGTACACGACTGCGAGTAACTGCGAGGCCAAGACATCGTTTTTCTGGCGACTTGTCCCCTATCAGCTCGTGCTCCATACTGCCCGGTGTAATACCGATCACGCTCTCGGGTGTGGGGACTGCATCACTCTTCAGAACGAGTAGGTAGATTATACTCCTATATATTCCTGAAGGTAACATGCTATTACGATCCCCGGCGGCATAGGACAATTGGACCCACAACGTGCGTTGAGCGGATCTTCGCGTGCACGAGCTTGAAATTGGTGAGCTAGCGATACGCCGCGAGTAACATTTGGCATCCTCGCAGCACTTAGAGGGAGTGCTCGTTTAAGACACCCGGCCTTTACACACAATGTGTGTAATTTGGACCAAAGTATTAGAATGCGGGGTCGTCGCGCGGATCCGCCCCAGAGGACCGAAATGTCAGAGATTATCCAGGTCATCAGGAGTCTGGGGTATCGAACTCGTCCTAGCCGCCGAGCGACGATTGAGGTTCTTCTACCATCAAGAAACCGTGGGTAAGGGAACCTCCGACCGATGTGGGGCTTAGAAGAATTGGATCCAGTCGAGAGTAAGGGCGCCGAATACGCCTGCCTGTATGGAGTCCCATTGACCCCTGATAAAAGTCTTGTATCGCCTATAAATTATTTCATGATGAGACCAACGCTCGCGGCCCGGCTGTATCTCCAGACCCGTCTGTGGACCCTTATCGATTCTCGTATCCAAATTGTCGACGTAAGCATCCATAGCCAACTCTTGTTACGGAGTCCGAATGATGCAGTCGGGCGTGAACAGCCTGACCGAAACACCCAAAACCTAGGTGTGCAAGACGTCCTCCGAGGGTCGCACGTTTAATGAGCGGAGAGGACTTCCCAGGCGCAACGCACGGTGATAGTAGCGAAGTTAAATTCGAAATCCGGTACGTGCGCGGTAATTTTCTTGGCTCACCCATTTAATTAAGGCTAAGGGGGGAAGAGTGACGTGCGCGCAAGATTAATAGTCAGGTGACCAGATTGAGCAGGTACTCACTTGCTAAATATTACCCTGGCGGCGGTAGGGTTTTAGTTACGCAGGATTCCCATAACGTACCTGCAGCGAGTTCGCCATCA
seq00029   AGCCTATCTCAGGAGTACGTAGATGCCAGTGCTTGTTAGCCCCGCCCCGGGTACCGCATAGAGAAGACTAATCGCAGATAGAACATTACTCGATGGCAGTGAGTTATGTCTTCCGATATCAGAGAAGTCGGTGCATGCATGACATAACTGCTATCCATCCCGCCTTAGCGCCCTGACATTCACCTAGTATAACAGAAACCGCCCAAGCTCTGTCAATAAGCTTCTGAGTGCCGTCCTGCAACCATCCTAAACGAATACAATATCCCCCTCTAGCATGCTTTGACCACCTCGGTATTGACAAGTGGGATAGCCCTCAAAGTACGTCTTGGGAAGCTGGAGCCTGGCAGCGTGCGGAAGCACATCGTGTTGGACCTCGCTAGAGAGGGCTGATCAGAGGGAGTGCCGGTTAGTGGCCACGGTGCGGCTTAGTCCAGAGGATGTGTATGGAGAGAGCTAAGGCGCCGTTACTCCCCACATGTGCCCCCTCGAGCGCAAACAGTCGTAAGCCGCGGACCGCAGACTCGGCTTCTTCCCGTGCGTGGTCAACGGTTCTGTACTACAACTGAAAGCCATCCTATTAGTTTGGCGCTGTTATAATCCTTCATGCAAATGCATCGCTAAGTATTGCGCCAATTAGTCACGGGACTGGCAGCTCACCCGTTTTGGGCACGGTAATGTCTTAGACTGGGGTGTGGACAATTTTAGTGAATCCTCCATATTTGGAACGCTGAGCTGATGCAACCTACCCACCTCGCACTTAGATTCACAGTCCTCTGGATTAACTCCTGACCTAAGGTGGGCCACGATTCTACAGATCGGGACGATAGCTCCGATTCGGTCGCTGGTCCGGTAATGGGTACAGTAAAAACCTGGTTTTACAGATTCTAGAGCCGTTTACCAAAAACCACCGACGAAATGTAACCCGTAAAACGTGAGCGACAACACTGGCACTGTTGATTACCCTCTCGGGGCACACGAGCCACTCCTTAGCCTTTGGGGGGCATCGCAAGTGAGGTCCCTGCGGCTCTTCAGACTGGACATCGACCCAGGGTTCAACAAATAGAAATCTCATACGGCTTCTTTAGGGACCCCCCGCTCGGGGAACTTGCCTGACCGCAGGCCAATGATATTCGGGCACGTCCAGCGATAGCGGAATACCTCGAAGAGTCTGCTTTATGTACACGACTGCGAGTAACTGCGAGGCCAAGACATCGTTTTTCTGGCGACTTGTCCCCTATCAGCTCGTGCTCCATACTGCCCGGTGTAATACCGATCACGCTCTCGGGTGTGGGGACTGCATCACTCTTCAGAACGAGTAGGTAGATTATACTCCTATATATTCCTGAAGGTAACATGCTATTACGATCCCCGGCGGCATAGGACAATTGGACCCACAACGTGCGTTGAGCGGATCTTCGCGTGCACGAGCTTGAAATTGGTGAGCTAGCGATACGCCGCGAGTAACATTTGGCATCCTCGCAGCACTTAGAGGGAGTGCTCGTTTAAGACACCCGGCCTTTACACACAATGTGTGTAATTTGGACCAAAGTATTAGAATGCGGGGTCGTCGCGCGGATCCGCCCCAGAGGACCGAAATGTCAGAGATTATCCAGGTCATCAGGAGTCTGGGGTATCGAACTCGTCCTAGCCGCCGAGCGACGATTGAGGTTCTTCTACCATCAAGAAACCGTGGGTAAGGGAACCTCCGACCGATGTGGGGCTTAGAAGAATTGGATCCAGTCGAGAGTAAGGGCGCCGAATACGCCTGCCTGTATGGAGTCCCATTGACCCCTGATAAAAGTCTTGTATCGCCTATAAATTATTTCATGATGAGACCAACGCTCGCGGCCCGGCTGTATCTCCAGACCCGTCTGTGGACCCTTATCGATTCTCGTATCCAAATTGTCGACGTAAGCATCCATAGCCAACTCTTGTTACGGAGTCCGAATGATGCAGTCGGGCGTGAACAGCCTGACCGAAACACCCAAAACCTAGGTGTGCAAGACGTCCTCCGAGGGTCGCACGTTTAATGAGCGGAGAGGACTTCCCAGGCGCAACGCACGGTGATAGTAGCGAAGTTAAATTCGAAATCCGGTACGTGCGCGGTAATTTTCTTGGCTCACCCATTTAATTAAGGCTAAGGGGGGAAGAGTGACGTGCGCGCAAGATTAATAGTCAGGTGACCAGATTGAGCAGGTACTCACTTGCTAAATATTACCCTGGCGGCGGTAGGGTTTTAGTTACGCAGGATTCCCATAACGTACCTGCAGCGAGTTCGCCATCA
seq00030   AGCCTATCTCAGGAGTACGTAGATGCCAGTGCTTGTTAGCCCCGCCCCGGGTACCGCATAGAGAAGACTAATCGCAGATAGAACATTACTCGATGGCAGTGAGTTATGTCTTCCGATATCAGAGAAGTCGGTGCATGCATGACATAACTGCTATCCATCCCGCCTTAGCGCCCTGACATTCACCTAGTATAACAGAAACCGCCCAAGCTCTGTCAATAAGCTTCTGAGTGCCGTCCTGCAACCATCCTAAACGAATACAATATCCCCCTCTAGCATGCTTTGACCACCTCGGTATTGACAAGTGGGATAGCCCTCAAAGTACGTCTTGGGAAGCTGGAGCCTGGCAGCGTGCGGAAGCACATCGTGTTGGACCTCGCTAGAGAGGGCTGATCAGAGGGAGTGCCGGTTAGTGGCCACGGTGCGGCTTAGTCCAGAGGATGTGTATGGAGAGAGCTAAGGCGCCGTTACTCCCCACATGTGCCCCCTCGAGCGCAAACAGTCGTAAGCCGCGGACCGCAGACTCGGCTTCTTCCCGTGCGTGGTCAACGGTTCTGTACTACAACTGAAAGCCATCCTATTAGTTTGGCGCTGTTATAATCCTTCATGCAAATGCATCGCTAAGTATTGCGCCAATTAGTCAAGGGACTGGCAGCTCACCCGTTTTGGGCACGGTAATGTCTTAGACTGGGGTGTGGACAATTTTAGTGAATCCTCCATATTTGGAACGCTGAGCTGATGCAACCTACCCACCTCGCACTTAGATTCACAGTCCTCTGGATTAACTCCTGACCTAAGGTGGGCCACGATTCTACAGATCGGGACGATAGCTCCGATTCGGTCGCTGGTCCGGTAATGGGTACAGTAAAAACCTGGTTTTACAGATTCTAGAGCCGTTTACCAAAAACCACCGACGAAATGTAACCCGTAAAACGTGAGCGACAACACTGGCACTGTTGATTACCCTCTCGGGGCACACGAGCCACTCCTTAGCCTTTGGGGGGCATCGCAAGTGAGGTCCCTGCGGCTCTTCAGACTGGACATCGACCCAGGGTTCAACAAATAGAAATCTCATACGGCTTCTTTAGGGACCCCCCGCTCGGGGAACTTGCCTGACCGCAGGCCAATGATATTCGGGCACGTCCAGCGATAGCGGAATACCTCGAAGAGTCTGCTTTATGTACACGACTGCGAGTAACTGCGAGGCCAAGACATCGTTTTTCTGGCGACTTGTCCCCTATCAGCTCGTGCTCCATACTGCCCGGTGTAATACCGATCACGCTCTCGGGTGTGGGGACTGCATCACTCTTCAGAACGAGTAGGTAGATTATACTCCTATATATTCCTGAAGGTAACATGCTATTACGATCCCCGGCGGCATAGGACAATTGGACCCACAACGTGCGTTGAGCGGATCTTCGCGTGCACGAGCTTGAAATTGGTGAGCTAGCGATACGCCGCGAGTAACATTTGGCATCCTCGCAGCACTTAGAGGGAGTGCTCGTTTAAGACACCCGGCCTTTACACACAATGTGTGTAATTTGGACCAAAGTATTAGAATGCGGGGTCGTCGCGCGGATCCGCCCCAGAGGACCGAAATGTCAGAGATTATCCAGGTCATCAGGAGTCTGGGGTATCGAACTCGTCCTAGCCGCCGAGCGACGATTGAGGTTCTTCTACCATCAAGAAACCGTGGGTAAGGGAACCTCCGACCGATGTGGGGCTTAGAAGAATTGGATCCAGTCGAGAGTAAGGGCGCCGAATACGCCTGCCTGTATGGAGTCCCATTGACCCCTGATAAAAGTCTTGTATCGCCTATAAATTATTTCATGATGAGACCAACGCTCGCGGCCCGGCTGTATCTCCAGACCCGTCTGTGGACCCTTATCGATTCTCGTATCCAAATTGTCGACGTAAGCATCCATAGCCAACTCTTGTTACGGAGTCCGAATGATGCAGTCGGGCGTGAACAGCCTGACCGAAACACCCAAAACCTAGGTGTGCAAGACGTCCTCCGAGGGTCGCACGTTTAATGAGCGGAGAGGACTTCCCAGGCGCAACGCACGGTGATAGTAGCGAAGTTAAATTCGAAATCCGGTACGTGCGCGGTAATTTTCTTGGCTCACCCATTTAATTAAGGCTAAGGGGGGAAGAGTGACGTGCGCGCAAGATTAATAGTCAGGTGACCAGATTGAGCAGGTACTCACTTGCTAAATATTACCCTGGCGGCGGTAGGGTTTTAGTTACGCAGGATTCCCATAACGTACCTGCAGCGAGTTCGCCATCA
seq00031   AGCCTATCTCAGGAGTACGTAGATGCCAGTGCTTGTTAGCCCCGCCCCGGGTACCGCATAGAGAAGACTAATCGCAGATAGAACATTACTCGATGGCAGTGAGTTATGTCTTCCGATATCAGAGAAGTCGGTGCATGCATGACATAACTGCTATCCATCCCGCCTTAGCGCCCTGACATTCACCTAGTATAACAGAAACCGCCCAAGCTCTGTCAATAAGCTTCTGAGTGCCGTCCTGCAACCATCCTAAACGAATACAATATCCCCCTCTAGCATGCTTTGACCACCTCGGTATTGACAAGTGGGATAGCCCTCAAAGTACGTCTTGGGAAGCTGGAGCCTGGCAGCGTGCGGAAGCACATCGTGTTGGACCTCGCTAGAGAGGGCTGATCAGAGGGAGTGCCGGTTAGTGGCCACGGTGCGGCTTAGTCCAGAGGATGTGTATGGAGAGAGCTAAGGCGCCGTTACTCCCCACATGTGCCCCCTCGAGCGCAAACAGTCGTAAGCCGCGGACCGCAGACTCGGCTTCTTCCCGTGCGTGGTCAACGGTTCTGTACTACAACTGAAAGCCATCCTATGAGTTTGGCGCTGTTATAATCCTTCATGCAAATGCATCGCTAAGTATTGCGCCAATTAGTCACGGGACTGGCAGCTCACCCGTTTTGGGCACGGTAATGTCTTAGACTGGGGTGTGGACAATTTTAGTGAATCCTCCATATTTGGAACGCTGAGCTGATGCAACCTACCCACCTCGCACTTAGATTCACAGTCCTCTGGATTAACTCCTGACCTAAGGTGGGCCACGATTCTACAGATCGGGACGATAGCTCCGATTCGGTCGCTGGTCCGGTAATGGGTACAGTAAAAACCTGGTTTTACAGATTCTAGAGCCGTTTACCAAAAACCACCGACGAAATGTAACCCGTAAAACGTGAGCGACAACACTGGCACTGTTGATTACCCTCTCGGGGCACACGAGCCACTCCTTAGCCTTTGGGGGGCATCGCAAGTGAGGTCCCTGCGGCTCTTCAGACTGGACATCGACCCAGGGTTCAACAAATAGAAATCTCATACGGCTTCTTTAGGGACCCCCCGCTCGGGGAACTTGCCTGACCGCAGGCCAATGATATTCGGGCACGTCCAGCGATAGCGGAATACCTCGAAGAGTCTGCTTTATGTACACGACTGCGAGTAACTGCGAGGCCAAGACATCGTTTTTCTGGCGACTTGTCCCCTATCAGCTCGTGCTCCATACTGCCCGGTGTAATACCGATCACGCTCTCGGGTGTGGGGACTGCATCACTCTTCAGAACGAGTAGGTAGATTATACTCCTATATATTCCTGAAGGTAACATGCTATTACGATCCCCGGCGGCATAGGACAATTGGACCCACAACGTGCGTTGAGCGGATCTTCGCGTGCACGAGCTCGAAATTGGTGAGCTAGCGATACGCCGCGAGTAACATTTGGCATCCTCGCAGCACTTAGAGGGAGTGCTCGTTTAAGACACCCGGCCTTTACACACAATGTGTGTAATTTGGACCAAAGTATTAGAATGCGGGGTCGTCGCGCGGATCCGCCCCAGAGGACCGAAATGTCAGAGATTATCCAGGTCATCAGGAGTCTGGGGTATCGAACTCGTCCTAGCCGCCGAGCGACGATTGAGGTTCTTCTACCATCAAGAAACCGTGGGTAAGGGAACCTCCGACCGATGTGGGGCTTAGAAGAATTGGATCCAGTCGAGAGTAAGGGCGCCGAATACGCCTGCCTGTATGGAGTCCCATTGACCCCTGATAAAAGTCTTGTATCGCCTATAAATTATTTCATGATGAGACCAACGCTCGCGGCCCGGCTGTATCTCCAGACCCGTCTGTGGACCCTTATCGATTCTCGTATCCAAATTGTCGACGTAAGCATCCATAGCCAACTCTTGTTACGGAGTCCGAATGATGCAGTCGGGCGTGAACAGCCTGACCGAAACACCCAAAACCTAGGTGTGCAAGACGTCCTCCGAGGGTCGCACGTTTAATGAGCGGAGAGGACTTCCCAGGCGCAACGCACGGTGATAGTAGCGAAGTTAAATTCGAAATCCGGTACGTGCGCGGTAATTTTCTTGGCTCACCCATTTAATTAAGGCTAAGGGGGGAAGAGTGACGTGCGCGCAAGATTAATAGTCAGGTGACCAGATTGAGCAGGTACTCACTTGCTAAATATTACCCTGGCGGCGGTAGGGTTTTAGTTACGCAGGATTCCCATAACGTACCTGCAGCGAGTTCGCCATCA
seq00032   AGCCTATCTCAGGAGTACGTAGATGCCAGTGCTTGTTAGCCCCGCCCCGGGTACCGCATAGAGAAGACTAATCGCAGATAGAACATTACTCGATGGCAGTGAGTTATGTCTTCCGATATCAGAGAAGTCGGTGCATGCATGACATAACTGCTATCCATCCCGCCTTAGCGCCCTGACATTCACCTAGTATAACAGAAACCGCCCAAGCTCTGTCAATAAGCTTCTGAGTGCCGTCCTGCAACCATCCTAAACGAATACAATATCCCCCTCTAGCATGCTTTGACCACCTCGGTATTGACAAGTGGGATAGCCCTCAAAGTACGTCTTGGGAAGCTGGAGCCTGGCAGCGTGCGGAAGCACATCGTGTTGGACCTCGCTAGAGAGGGCTGATCAGAGGGAGTGCCGGTTAGTGGCCACGGTGCGGCTTAGTCCAGAGGATGTGTATGGAGAGAGCTAAGGCGCCGTTACTCCCCACATGTGCCCCCTCGAGCGCAAACAGTCGTAAGCCGCGGACCGCAGACTCGGCTTCTTCCCGTGCGTGGTCAACGGTTCTGTACTACAACTGAAAGCCATCCTATTAGTTTGGCGCTGTTATAATCCTTCATGCAAATGCATCGCTAAGTATTGCGCCAATTAGTCAAGGGACTGGCAGCTCACCCGTTTTGGGCACGGTAATGTCTTAGACTGGGGTGTGGACAATTTTAGTGAATCCTCCATATTTGGAACGCTGAGCTGATGCAACCTACCCACCTCGCACTTAGATTCACAGTCCTCTGGATTAACTCCTGACCTAAGGTGGGCCACGATTCTACAGATCGGGACGATAGCTCCGATTCGGTCGCTGGTCCGGTAATGGGTACAGTAAAAACCTGGTTTTACAGATTCTAGAGCCGTTTACCAAAAACCACCGACGAAATGTAACCCGTAAAACGTGAGCGACAACACTGGCACTGTTGATTACCCTCTCGGGGCACACGAGCCACTCCTTAGCCTTTGGGGGGCATCGCAAGTGAGGTCCCTGCGGCTCTTCAGACTGGACATCGACCCAGGGTTCAACAAATAGAAATCTCATACGGCTTCTTTAGGGACCCCCCGCTCGGGGAACTTGCCTGACCGCAGGCCAATGATATTCGGGCACGTCCAGCGATAGCGGAATACCTCGAAGAGTCTGCTTTATGTACACGACAGCGAGTAACTGCGAGGCCAAGACATCGTTTTTCTGGCGACTTGTCCCCTATCAGCTCGTGCTCCATACTGCCCGGTGTAATACCGATCACGCTCTCGGGTGTGGGGACTGCATCACTATTCAGAACGAGTAGGTAGATTATACTCCTATATATTCCTGAAGGTAACATGCTATTACGATCCCCGGCGGCATAGGACAATTGGACCCACAACGTGCGTTGAGCGGATCTTCGCGTGCACGAGCTTGAAATTGGTGAGCTAGCGATACGCCGCGAGTAACATTTGGCATCCTCGCAGCACTTAGAGGGAGTGCTCGTTTAAGACACCCGGCCTTTACACACAATGTGTGTAATTTGGACCAAAGTATTAGAATGCGGGGTCGTCGCGCGGATCCGCCCCAGAGGACCGAAATGTCAGAGATTATCCAGGTCATCAGGAGTCTGGGGTATCGAACTCGTCCTAGCCGCCGAGCGACGATTGAGGTTCTTCTACCATCAAGAAACCGTGGGTAAGGGAACCTCCGACCGATGTGGGGCTTAGAAGAATTGGATCCAGTCGAGAGTAAGGGCGCCGAATACGCCTGCCTGTATGGAGTCCCATTGACCCCTGATAAAAGTCTTGTATCGCCTATAAATTATTTCATGATGAGACCAACGCTCGCGGCCCGGCTGTATCTCCAGACCCGTCTGTGGACCCTTATCGATTCTCGTATCCAAATTGTCGACGTAAGCATCCATAGCCAACTCTTGTTACGGAGTCCGAATGATGCAGTCGGGCGTGAACAGCCTGACCGAAACACCCAAAACCTAGGTGTGCAAGACGTCCTCCGAGGGTCGCACGTTTAATGAGCGGAGAGGACTTCCCAGGCGCAACGCACGGTGATAGTAGCGAAGTTAAATTCGAAATCCGGTACGTGCGCGGTAATTTTCTTGGCTCACCCATTTAATTAAGGCTAAGGGGGGAAGAGTGACGTGCGCGCAAGATTAATAGTCAGGTGACCAGATTGAGCAGGTACTCACTTGCTAAATATTACCCTGGCGGCGGTAGGGTTTTAGTTACGCAGGATTCCCATAACGTACCTGCAGCGAGTTCGCCATCA
seq00033   AGCCTATCTCAGGAGTACGTAGATGCCAGTGCTTGTTAGCCCCGCCCCGGGTACCGCATAGAGAAGACTAATCGCAGATAGAACATTACTCGATGGCAGTGAGTTATGTCTTCCGATATCAGAGAAGTCGGTGCATGCATGACATAACTGCTATCCATCCCGCCTTAGCGCCCTGACATTCACCTAGTATAACAGAAACCGCCCAAGCTCTGTCAATAAGCTTCTGAGTGCCGTCCTGCAACCATCCTAAACGAATACAATATCCCCCTCTAGCATGCTTTGACCACCTCGGTATTGACAAGTGGGATAGCCCTCAAAGTACGTCTTGGGAAGCTGGAGCCTGGCAGCGTGCGGAAGCACATCGTGTTGGACCTCGCTAGAGAGGGCTGATCAGAGGGAGTGCCGGTTAGTGGCCACGGTGCGGCTTAGTCCAGAGGATGTGTATGGAGAGAGCTAAGGCGCCGTTACTCCCCACATGTGCCCCCTCGAGCGCAAACAGTCGTAAGCCGCGGACCGCAGACTCGGCTTCTTCCCGTGCGTGGTCAACGGTTCTGTACTACAACTGAAAGCCATCCTATTAGTTTGGCGCTGTTATAATCCTTCATGCAAATGCATCGCTAAGTATTGCGCCAATTAGTCACGGGACTGGCAGCTCACCCGTTTTGGGCACGGTAATGTCTTAGACTGGGGTGTGGACAATTTTAGTGAATCCTCCATATTTGGAACGCTGAGCTGATGCAACCTACCCACCTCGCACTTAGATTCACAGTCCTCTGGATTAACTCCTGACCTAAGGTGGGCCACGATTCTACAGATCGGGACGATAGCTCCGATTCGGTCGCTGGTCCGGTAATGGGTACAGTAAAAACCTGGTTTTACAGATTCTAGAGCCGTTTACCAAAAACCACCGACGAAATGTAACCCGTAAAACGTGAGCGACAACACTGGCACTGTTGATTACCCTCTCGGGGCACACGAGCCACTCCTTAGCCTTTGGGGGGCATCGCAAGTGAGGTCCCTGCGGCTCTTCAGACTGGACATCGACCCAGGGTTCAACAAATAGAAATCTCATACGGCTTCTTTAGGGACCCCCCGCTCGGGGAACTTGCCTGACCGCAGGCCAATGATATTCGGGCACGTCCAGCGATAGCGGAATACCTCGAAGAGTCTGCTTTATGTACACGACTGCGAGTAACTGCGAGGCCAAGACATCGTTTTTCTGGCGACTTGTCCCCTATCAGCTCGTGCTCCATACTGCCCGGTGTAATACCGATCACGCTCTCGGGTGTGGGGACTGCATCACTCTTCAGAACGAGTAGGTAGATTATACTCCTATATATTCCTGAAGGTAACATGCTATTACGATCCCCGGCGGCATAGGACAATTGGACCCACAACGTGCGTTGAGCGGATCTTCGCGTGCACGAGCTTGAAATTGGTGAGCTAGCGATACGCCGCGAGTAACATTTGGCATCCTCGCAGCACTTAGAGGGAGTGCTCGTTTAAGACACCCGGCCTTTACACACAATGTGTGTAATTTGGACCAAAGTATTAGAATGCGGGGTCGTCGCGCGGATCCGCCCCAGAGGACCGAAATGTCAGAGATTATCCAGGTCATCAGGAGTCTGGGGTATCGAACTCGTCCTAGCCGCCGAGCGACGATTGAGGTTCTTCTACCATCAAGAAACCGTGGGTAAGGGAACCTCCGACCGATGTGGGGCTTAGAAGAATTGGATCCAGTCGAGAGTAAGGGCGCCGAATACGCCTGCCTGTATGGAGTCCCATTGACCCCTGATAAAAGTCTTGTATCGCCTATAAATTATTTCATGATGAGACCAACGCTCGCGGCCCGGCTGTATCTCCAGACCCGTCTGTGGACCCTTATCGATTCTCGTATCCAAATTGTCGACGTAAGCATCCATAGCCAACTCTTGTTACGGAGTCCGAATGATGCAGTCGGGCGTGAACAGCCTGACCGAAACACCCAAAACCTAGGTGTGCAAGACGTCCTCCGAGGGTCGCACGTTTAATGAGCGGAGAGGACTTCCCAGGCGCAACGCACGGTGATAGTAGCGAAGTTAAATTCGAAATCCGGTACGTGCGCGGTAATTTTCTTGGCTCACCCATTTAATTAAGGCTAAGGGGGGAAGAGTGACGTGCGCGCAAGATTAATAGTCAGGTGACCAGATTGAGCAGGTACTCACTTGCTAAATATTACCCTGGCGGCGGTAGGGTTTTAGTTACGCAGGATTCCCATAACGTACCTGCAGCGAGTTCGCCATCA
