# Supplementary material for: How Good Are Indirect Tests at Detecting Recombination in Human mtDNA?
Source: G3 (Bethesda). 2013 Jul 1;3(7):1095–104. doi: 10.1534/g3.113.006510 (PMC3704238; doi:10.1534/g3.113.006510)
Supplement: Supporting Information [file supp_g3.113.006510_FileS2.gz › SequenceData/mtDNA_ratehet&popgrowth/0/3rdbase/Infiles/0_99-new.txt]

33 2284
seq00001   CGCGTTCCGCTACAGTACAGATACATCTAGGTCATTCTAGTTATAGTGGTTGTGTACCCACTAAAACCCAACGAATCGCGCCGGCGAGTTACTCGGATGAACCGCCCGCTAAGTGGGGGTGAGGGGGGTCAGCTCTCCTCCTTGATTTTTGAGTACCATCAAAATAGGCAGTCCCCCTGGCGTATAGAGCTGTGCCTTTTTTGACCGAGTAGTACAGACGTCCGAGATTTTTCGGAAAATAAGGTCTCTGGCCTTGCTGATTTGGTAGATGCGAAATCTAATGGACCACCTCTCTATTTGCATAAACTCCGCCATTTTGAGATGGTTCGAGAATGACATATTCTAACTCCCTTCGTTGGGCATTTTCAGAAGCATTCCTCATTGCTAGTCATTCGCTCGGTAAGTCACAAGGTATGAGTTCATAGACTCTGCTTCCGCAATCCTATAGCTGGGATTCGATGGTTCACAGAATAGTTGTCAGCTCTCTGGCTCGTTGGTACCAACTAAGTGCATGTCAAATACTACCATCTTCTTGGGACTTCCTGCGGGCAAAGAGACCCAGACTCGGTCTAAAAGCACAATTTTAGTTCGGTGTCCCCGTAATACCACTATTTGGAGCCGCGAGTGTCGGGGGCGGATGACTAGTCATTGACGTTAACCCCACCGACCAGGGGGTGAACAAGCTGACATACTCGCTCCCGACGGTACCTTGTGTGTAGGATTCGTGTTCCGTGCCTACCCACTGAAAGGATGACACGTGCCGCGTTAGCGATCATATCAGCCGTGACGGGTTCAATTTAAATCGCCCGATATGGGCGTCGCATGCTAGACATACTGGCGGGTGTTTGGGTGATGTCCTGACACTCTCTTAATGCCACTGCGCTAACCTGATGAATTTGGACAACTCAAACATAGCCCCTATTATAATTGCCTTACCACACTTCCTCCTTGAGATTGTAGCCCACTTGGTACGAGGGGTCTTACGCCGCAGGCAAGTCTCCCATTAGACGCTCCGCTGACACGGGGCACTGTCTTCCCCGGCTAAAAAGAGGCAAGATCCCTCCCCTGGGGCTTATGACATAAAGACTCGAAGCAACGGGATTCAGCGGCTTCACCGAGAAGACATCGGATTAAATAGATCACTAATGGCGGGACGCTGCCCTTAAGTTGGTTATGCTAGTGTATGCCTGGTCGGGAAAACTGCCCTGCAACTACCTCCTTGCCCATATTGCAAACAGGGATATGCTTTCAGGTAATGGAACCTAGCATTGAGCTTGTTCCACCGATCACTACAAGAAACAATTCTAGGCAGCTAGGCGCCATTTTCCTACCTCATACCGGTACAGAGGGAGTAGTTTAGTTATGTGTCGCTACTCCTTGCGACCCCCATGGAACAGCACCCGATACTGATTGGCCAAACCCTACCAAGTGCGGGGATACGGATGCAAGCCCGGCCGGAGGACTTGTCATACAACATCATCAGGACTACGATAAGACAGCGGCTAGTGACGTGAGCTGTCAGAACCCCGCCCCTGCCTGCTCCCTTTAGTGGGCGGGTCGTTCCCGCTAAGGCGTGTCTGATGATCGCGAGTACTTGTTATGTTCTGCACTCGCATGGCGCTGCGTTGAGCTTACGCCGGCCCAAAAACCGCGCGGAACCGCTCACCGCACTGACAGAAGTACAGACAGCAGATCACTAGCAATCCCGGAGGACCTCCTGGATGTAAGGTGCGCGGGATTGGGGAAGATCCCAATTGAGGGTGTTATTAGTTGTAGTTATCAAAGGAAGCTTGCTGTATGAGCGGGATGGTCGCTTTGCAGCTAGCTTGGCGATAAGGGCACTTTTATGTCAAAACTTATTCGACTCCCTCATGGAACAGCTACGGAGAACCTGGTCCTTCAAGAAATTGTGGTCCTGCCTGAGGTCAGAATTGAGGCAGACCATAGAAAAATATCCCAGTCCCGAAGACCCGGGCCCAAAGGTGGTGGCGGGCACGCAATAGTATCTACGCACAGGTGAATTGCAAGACAATAAGACAGACTCCACAATCGTCACAGTGTTCTAGGATCTAACCCAGGCGAGAGTGAGGCAGCAAATGGACACATAGATGTAAAGGAGCGGTAGTTTAACCGTGAAAGGCAGCCGAAGGCAATTTGAGATAGTTGAGGTTGACCGGTAGCCCTTGTAATATTCGTGTAAATAGACCAATATGTACTGAAACCACACAGCGCGCAGCACCCCCCCTGATCTGTAAGTTTCTTTTACGGACTTGACACGTGGCAA
seq00002   CGCGTTCCGCTACAGTGCAGATACATCTAGGTCATTCTAGTTATAGTGGTTGTGTACCCACTAAAACCCAACGAATCGCGCCGGCGAGTTACTCGGATGAACCGCCCGCTAAGTGGGGGTGAGGGGGGTCAGCTCTCCTCCTTGATTTTTGAGTACCATCAAAATAGGCAGTCCCCCTGGCGTATAGAGCTGTGCCTTTTTTGACCGAGTAGTACAGACGTCCGAGATTTTTCGGAAAATAAGGTCTCTGGCCTTGCTGATTTGGTAGATGCGAAATCTAATGGACCACCTGTCTATTTGCATAAACTCCGCCATTTTGAGATGGTTCGAGAATGACATATTCTAACTCCCTTCGTTGGGCATTTTCAGAAGCATTCCTCATTGCTAGTCATTCGCTCGGTAAGTCACAAGGTATGAGTTCATAGACTCTGCTTCCGCAATCCTATAGCTGGGATTCGATGGTTCACAGAATAGTTGTCAGCTCTCTGGCTCGTTGGTACCAACTAAGTGCATGTCAAATACTACCATCTTCTTGGGACTTCCTGCGGGCAAAGAGACCCAGACTCGGTCTAAAAGCACAATTTTAGTTCGGTGTCCCCGTAATACCACTATTTGGAGCCGCGAGTGTCGGGGGCGGATGACTAGTCATTGACGTTAACCCCACCGACCAGGGGGTGAACAAGCTGACATACTCGCTCCCGACGGTACCTTGTGTGTAGGATTCGTGTTCCGTGCCTACCCACTGAAAGGATGACACGTGCCGCGTTAGCGATCATATCAGCCGTGACGGGTTCAATTTAAATCGCCCGATATGGGCGTCGCATGCTAGACATACTGGCGGGTGTTTGGGTGATGTCCTGACACTCTCTTAATGCCACTGCGCTAACCTGATGAATTTGGACAACTCAAACATAGCCCCTATTATAATTGCCTTACCACACTTCCTCCTTGAGATTGTAGCCCACTTGGTACGAGGGGTCTTACGCCGCAGGCAAGTCTCCCATTAGACGCTCCGCTGACACGGGGCACTGTCTTCCCCGGCTAAAAAGAGGCAAGATCCCTCCCCTGGGGCTTATGACATAAAGACTCGAAGCAACGGGATTCAGCGGCTTCACCGAGAAGACATCGGATTAAATAGATCACTAATGGCGGGACGCTGCCCTTAAGTTGGTTATGCTAGTGTATGCCTGGTCGGGAAAACTGCCCTGCAACTACCTCCTTGCCCATATTGCAAACAGGGATATGCTTTCAGGTAATGGAACCTAGCATTGAGCTTGTTCCACCGATCACTACAAGAAACAATTCTAGGCAGCTAGGCGCCATTTTCCTACCTCATACCGGTACAGAGGGAGTAGTTTAGTTATGTGTCGCTACTCCTTGCGACCCCCATGGAACAGCACCCGATACTGATTGGCCAAACCCTACCAAGTGCGGGGATACGGATGCAAGCCCGGCCGGAGGACTTGTCATACAACATCATCAGGACTACGATAAGACAGCGGCTAGTGACGTGAGCTGTCAGAACCCCGCCCCTGCCTGCTCCCTTTAGTGGGCGGGTCGTTCCCGCTAAGGCGTGTCTGATGATCGCGAGTACTTGTTATGTTCTGCACTCGCATGGCGCTGCGTTGAGCTTACGCCGGCCCAAAAACCGCGCGGAACCGCTCACCGCACTGACAGAAGTACAGACAGCAGATCACTAGCAATCCCGGAGGACCTCCTGGATGTAAGGTGCGCGGGATTGGGGAAGATCCCAATTGAGGGTGTTATTAGTTGTAGTTATCAAAGGAAGCTTGCTGTATGAGCGGGATGGTCGCTTTGCAGCTAGCTTGGCGATAAGGGCACTTTTATGTCAAAACTTATTCGACTCCCTCATGGAACAGCTACGGAGAACCTGGTCCTTCAAGAAATTGTGGTCCTGCCTGAGGTCAGAATTGAGGCAGACCATAGAAAAATATCCCAGTCCCGAAGACCCGGGCCCAAAGGTGGTGGCGGGCACGCAATAGTATCTACGCACAGGTGAATTGCAAGACAATAAGACAGACTCCACAATCGTCACAGTGTTCTAGGATCTAACCCAGGCGAGAGTGAGGCAGCAAATGGACACATAGATGTAAAGGAGCGGTAGTTTAACCGTGAAAGGCAGCCGAAGGCAATTTGAGATAGTTGAGGTTGACCGGTAGCCCTTGTAATATTCGTGTAAATAGACCAATATGTACTGAAACCACACAGCGCGCAGCACCCCCCCTGATCTGTAAGTTTCTTTTACGGACTTGACACGTGGCAA
seq00003   CGCGTTCCGCTACAGTACAGATACATCTAGGTCATTCTAGTTATAGTGGTTGTGTACCCACTAAAACCCAACGAATCGCGCCGGCGAGTTACTCGGATGAACCGCCCGCTAAGTGGGGGTGAGGGGGGTCAGCTCTCCTCCTTGATTTTTGAGTACCATCAAAATAGGCAGTCCCCCTGGCGTATAGAGCTGTGCCTTTTTTGACCGAGTAGTACAGACGTCCGAGATTTTTCGGAAAATAAGGTCTCTGGCCTTGCTGATTTGGTAGATGCGAAATCTAATGGACCACCTCTCTATTTGCATAAACTCCGCCATTTTGAGATGGTTCGAGAATGACATATTCTAACTCCCTTCGTTGGGCATTTTCAGAAGCATTCCTCATTGCTAGTCATTCGCTCGGTAAGTCACAAGGTATGAGTTCATAGACTCTGCTTCCGCAATCCTATAGCTGGGATTCGATGGTTCACAGAATAGTTGTCAGCTCTCTGGCTCGTTGGTACCAACTAAGTGCATGTCAAATACTACCATCTTCTTGGGACTTCCTGCGGGCAAAGAGACCCAGACTCGGTCTAAAAGCACAATTTTAGTTCGGTGTCCCCGTAATACCACTATTTGGAGCCGCGAGTGTCGGGGGCGGATGACTAGTCATTGACGTTAACCCCACCGACCAGGGGGTGAACAAGCTGACATACTCGCTCCCGACGGTACCTTGTGTGTAGGATTCGTGTTCCGTGCCTACCCACTGAAAGGATGACACGTGCCGCGTTAGCGATCATATCAGCCGTGACGGGTTCAATTTAAATCGCCCGATATGGGCGTCGCATGCTAGACATACTGGCGGGTGTTTGGGTGATGTCCTGACACTCTCTTAATGCCACTGCGCTAACCTGATGAATTTGGACAACTCAAACATAGCCCCTATTATAATTGCCTTACCACACTTCCTCCTTGAGATTGTAGCCCACTTGGTACGAGGGGTCTTACGCCGCAGGCAAGTCTCCCATTAGACGCTCCGCTGACACGGGGCACTGTCTTCCCCGGCTAAAAAGAGGCAAGATCCCTCCCCTGGGGCTTATGACATAAAGACTCGAAGCAACGGGATTCAGCGGCTTCACCGAGAAGACATCGGATTAAATAGATCACTAATGGCGGGACGCTGCCCTTAAGTTGGTTATGCTAGTGTATGCCTGGTCGGGAAAACTGCCCTGCAACTACCTCCTTGCCCATATTGCAAACAGGGATATGCTTTCAGGTAATGGAACCTAGCATTGAGCTTGTTCCACCGATCACTACAAGAAACAATTCTAGGCAGCTAGGCGCCATTTTCCTACCTCATACCGGTACAGAGGGAGTAGTTTAGTTATGTGTCGCTACTCCTTGCGACCCCCATGGAACAGCACCCGATACTGATTGGCCAAACCCTACCAAGTGCGGGGATACGGATGCAAGCCCGGCCGGAGGACTTGTCATACAACATCATCAGGACTACGATAAGACAGCGGCTAGTGACGTGAGCTGTCAGAACCCCGCCCCTGCCTGCTCCCTTTAGTGGGCGGGTCGTTCCCGCTAAGGCGTGTCTGATGATCGCGAGTACTTGTTATGTTCTGCACTCGCATGGCGCTGCGTTGAGCTTACGCCGGCCCAAAAACCGCGCGGAACCGCTCACCGCACTGACAGAAGTACAGACAGCAGATCACTAGCAATCCCGGAGGACCTCCTGGATGTAAGGTGCGCGGGATTGGGGAAGATCCCAATTGAGGGTGTTATTAGTTGTAGTTATCAAAGGAAGCTTGCTGTATGAGCGGGATGGTCGCTTTGCAGCTAGCTTGGCGATAAGGGCACTTTTATGTCAAAACTTATTCGACTCCCTCATGGAACAGCTACGGAGAACCTGGTCCTTCAAGAAATTGTGGTCCTGCCTGAGGTCAGAATTGAGGCAGACCATAGAAAAATATCCCAGTCCCGAAGACCCGGGCCCAAAGGTGGTGGCGGGCACGCAATAGTATCTACGCACAGGTGAATTGCAAGACAATAAGACAGACTCCACAATCGTCACAGTGTTCTAGGATCTAACCCAGGCGAGAGTGAGGCAGCAAATGGACACATAGATGTAAAGGAGCGGTAGTTTAACCGTGAAAGGCAGCCGAAGGCAATTTGAGATAGTTGAGGTTGACCGGTAGCCCTTGTAATATTCGTGTAAATAGACCAATATGTACTGAAACCACACAGCGCGCAGCACCCCCCCTGATCTGTAAGTTTCTTTTACGGACTTGACACGTGGCAA
seq00004   CGCGTTCCGCTACAGTGCAGATACATCTAGGTCATTCTAGTTATAGTGGTTGTGTACCCACTAAAACCCAACGAATCGCGCCGGCGAGTTACTCGGATGAACCGCCCGCTAAGTGGGGGTGAGGGGGGTCAGCTCTCCTCCTTGATTTTTGAGTACCATCAAAATAGGCAGTCCCCCTGGCGTATAGAGCTGTGCCTTTTTTGACCGAGTAGTACAGACGTCCGAGATTTTTCGGAAAATAAGGTCTCTGGCCTTGCTGATTTGGTAGATGCGAAATCTAATGGACCACCTGTCTATTTGCATAAACTCCGCCATTTTGAGATGGTTCGAGAATGACATATTCTAACTCCCTTCGTTGGGCATTTTCAGAAGCATTCCTCATTGCTAGTCATTCGCTCGGTAAGTCACAAGGTATGAGTTCATAGACTCTGCTTCCGCAATCCTATAGCTGGGATTCGATGGTTCACAGAATAGTTGTCAGCTCTCTGGCTCGTTGGTACCAACTAAGTGCATGTCAAATACTACCATCTTCTTGGGACTTCCTGCGGGCAAAGAGACCCAGACTCGGTCTAAAAGCACAATTTTAGTTCGGTGTCCCCGTAATACCACTATTTGGAGCCGCGAGTGTCGGGGGCGGATGACTAGTCATTGACGTTAACCCCACCGACCAGGGGGTGAACAAGCTGACATACTCGCTCCCGACGGTACCTTGTGTGTAGGATTCGTGTTCCGTGCCTACCCACTGAAAGGATGACACGTGCCGCGTTAGCGATCATATCAGCCGTGACGGGTTCAATTTAAATCGCCCGATATGGGCGTCGCATGCTAGACATACTGGCGGGTGTTTGGGTGATGTCCTGACACTCTCTTAATGCCACTGCGCTAACCTGATGAATTTGGACAACTCAAACATAGCCCCTATTATAATTGCCTTACCACACTTCCTCCTTGAGATTGTAGCCCACTTGGTACGAGGGGTCTTACGCCGCAGGCAAGTCTCCCATTAGACGCTCCGCTGACACGGGGCACTGTCTTCCCCGGCTAAAAAGAGGCAAGATCCCTCCCCTGGGGCTTATGACATAAAGACTCGAAGCAACGGGATTCAGCGGCTTCACCGAGAAGACATCGGATTAAATAGATCACTAATGGCGGGACGCTGCCCTTAAGTTGGTTATGCTAGTGTATGCCTGGTCGGGAAAACTGCCCTGCAACTACCTCCTTGCCCATATTGCAAACAGGGATATGCTTTCAGGTAATGGAACCTAGCATTGAGCTTGTTCCACCGATCACTACAAGAAACAATTCTAGGCAGCTAGGCGCCATTTTCCTACCTCATACCGGTACAGAGGGAGTAGTTTAGTTATGTGTCGCTACTCCTTGCGACCCCCATGGAACAGCACCCGATACTGATTGGCCAAACCCTACCAAGTGCGGGGATACGGATGCAAGCCCGGCCGGAGGACTTGTCATACAACATCATCAGGACTACGATAAGACAGCGGCTAGTGACGTGAGCTGTCAGAACCCCGCCCCTGCCTGCTCCCTTTAGTGGGCGGGTCGTTCCCGCTAAGGCGTGTCTGATGATCGCGAGTACTTGTTATGTTCTGCACTCGCATGGCGCTGCGTTGAGCTTACGCCGGCCCAAAAACCGCGCGGAACCGCTCACCGCACTGACAGAAGTACAGACAGCAGATCACTAGCAATCCCGGAGGACCTCCTGGATGTAAGGTGCGCGGGATTGGGGAAGATCCCAATTGAGGGTGTTATTAGTTGTAGTTATCAAAGGAAGCTTGCTGTATGAGCGGGATGGTCGCTTTGCAGCTAGCTTGGCGATAAGGGCACTTTTATGTCAAAACTTATTCGACTCCCTCATGGAACAGCTACGGAGAACCTGGTCCTTCAAGAAATTGTGGTCCTGCCTGAGGTCAGAATTGAGGCAGACCATAGAAAAATATCCCAGTCCCGAAGACCCGGGCCCAAAGGTGGTGGCGGGCACGCAATAGTATCTACGCACAGGTGAATTGCAAGACAATAAGACAGACTCCACAATCGTCACAGTGTTCTAGGATCTAACCCAGGCGAGAGTGAGGCAGCAAATGGACACATAGATGTAAAGGAGCGGTAGTTTAACCGTGAAAGGCAGCCGAAGGCAATTTGAGATAGTTGAGGTTGACCGGTAGCCCTTGTAATATTCGTGTAAATAGACCAATATGTACTGAAACCACACAGCGCGCAGCACCCCCCCTGATCTGTAAGTTTCTTTTACGGACTTGACACGTGGCAA
seq00005   CGCGTTCCGCTACAGTGCAGATACATCTAGGTCATTCTAGTTATAGTGGTTGTGTACCCACTAAAACCCAACGAATCGCGCCGGCGAGTTACTCGGATGAACCGCCCGCTAAGTGGGGGTGAGGGGGGTCAGCTCTCCTCCTTGATTTTTGAGTACCATCAAAATAGGCAGTCCCCCTGGCGTATAGAGCTGTGCCTTTTTTGACCGAGTAGTACAGACGTCCGAGATTTTTCGGAAAATAAGGTCTCTGGCCTTGCTGATTTGGTAGATGCGAAATCTAATGGACCACCTCTCTATTTGCATAAACTCCGCCATTTTGAGATGGTTCGAGAATGACATATTCTAACTCCCTTCGTTGGGCATTTTCAGAAGCATTCCTCATTGCTAGTCATTCGCTCGGTAAGTCACAAGGTATGAGTTCATAGACTCTGCTTCCGCAATCCTATAGCTGGGATTCGATGGTTCACAGAATAGTTGTCAGCTCTCTGGCTCGTTGGTACCAACTAAGTGCATGTCAAATACTACCATCTTCTTGGGACTTCCTGCGGGCAAAGAGACCCAGACTCGGTCTAAAAGCACAATTTTAGTTCGGTGTCCCCGTAATACCACTATTTGGAGCCGCGAGTCTCGGGGGCGGATGACTAGTCATTGACGTTAACCCCACCGACCAGGGGGTGAACAAGCTGACATACTCGCTCCCGACGGTACCTTGTGTGTAGGATTCGTGTTCCGTGCCTACCCACTGAAAGGATGACACGTGCCGCGTTAGCGATCATATCAGCCGTGACGGGTTCAATTTAAATCGCCCGATATGGGCGTCGCATGCTAGACATACTGGCGGGTGTTTGGGTGATGTCCTGACACTCTCTTAATGCCACTGCGCTAACCTGATGAATTTGGACAACTCAAACATAGCCCCTATTATAATTGCCTTACCACACTTCCTCCTTGAGATTGTAGCCCACTTGGTACGAGGGGTCTTACGCCGCAGGCAAGTCTCCCATTAGACGCTCCGCTGACACGGGGCACTGTCTTCCCCGGCTAAAAAGAGGCAAGATCCCTCCCCTGGGGCTTATGACATAAAGACTCGAAGCAACGGGATTCAGCGGCTTCACCGAGAAGACATCGGATTAAATAGATCACTAATGGCGGGACGCTGCCCTTAAGTTGGTTATGCTAGTGTATGCCTGGTCGGGAAAACTGCCCTGCAACTACCTCCTTGCCCATATTGCAAACAGGGATATGCTTTCAGGTAATGGAACCTAGCATTGAGCTTGTTCCACCGATCACTACAAGAAACAATTCTAGGCAGCTAGGCGCCATTTTCCTACCTCATACCGGTACAGAGGGAGTAGTTTAGTTATGTGTCGCTACTCCTTGCGACCCCCATGGAACAGCACCCGATACTGATTGGCCAAACCCTACCAAGTGCGGGGATACGGATGCAAGCCCGGCCGGAGGACTTGTCATACAACATCATCAGGACTACGATAAGACAGCGGCTAGTGACGTGAGCTGTCAGAACCCCGCCCCTGCCTGCTCCCTTTAGTGGGCGGGTCGTTCCCGCTAAGGCGTGTCTGATGATCGCGAGTACTTGTTATGTTCTGCACTCGCATGGCGCTGCGTTGAGCTTACGCCGGCCCAAAAACCGCGCGGAACCGCTCACCGCACTGACAGAAGTACAGACAGCAGATCACTAGCAATCCCGGAGGACCTCCTGGATGTAAGGTGCGCGGGATTGGGGAAGATCCCAATTGAGGGTGTTATTAGTTGTAGTTATCAAAGGAAGCTTGCTGTATGAGCGGGATGGTCGCTTTGCAGCTAGCTTGGCGATAAGGGCACTTTTATGTCAAAACTTATTCGACTCCCTCATGGAACAGCTACGGAGAACCTGGTCCTTCAAGAAATTGTGGTCCTGCCTGAGGTCAGAATTGAGGCAGACCATAGAAAAATATCCCAGTCCCGAAGACCCGGGCCCAAAGGTGGTGGCGGGCACGCAATAGTATCTACGCACAGGTGAATTGCAAGACAATAAGACAGACTCCACAATCGTCACAGTGTTCTAGGATCTAACCCAGGCGAGAGTGAGGCAGCAAATGGACACATAGATGTAAAGGAGCGGTAGTTTAACCGTGAAAGGCAGCCGAAGGCAATTTGAGATAGTTGAGGTTGACCGGTAGCCCTTGTAATATTCGTGTAAATAGACCAATATGTACTGAAACCACACAGCGCGCAGCACCCCCCCTGATCTGTAAGTTTCTTTTACGGACTTGACACGTGGCAA
seq00006   CGCGTTCCGCTACAGTACAGATACATCTAGGTCATTCTAGTTATAGTGGTTGTGTACCCACTAAAACCCAACGAATCGCGCCGGCGAGTTACTCGGATGAACCGCCCGCTAAGTGGGGGTGAGGGGGGTCAGCTCTCCTCCTTGATTTTTGAGTACCATCAAAATAGGCAGTCCCCCTGGCGTATAGAGCTGTGCCTTTTTTGACCGAGTAGTACAGACGTCCGAGATTTTTCGGAAAATAAGGTCTCTGGCCTTGCTGATTTGGTAGATGCGAAATCTAATGGACCACCTCTCTATTTGCATAAACTCCGCCATTTTGAGATGGTTCGAGAATGACATATTCTAACTCCCTTCGTTGGGCATTTTCAGAAGCATTCCTCATTGCTAGTCATTCGCTCGGTAAGTCACAAGGTATGAGTTCATAGACTCTGCTTCCGCAATCCTATAGCTGGGATTCGATGGTTCACAGAATAGTTGTCAGCTCTCTGGCTCGTTGGTACCAACTAAGTGCATGTCAAATACTACCATCTTCTTGGGACTTCCTGCGGGCAAAGAGACCCAGACTCGGTCTAAAAGCACAATTTTAGTTCGGTGTCCCCGTAATACCACTATTTGGAGCCGCGAGTGTCGGGGGCGGATGACTAGTCATTGACGTTAACCCCACCGACCAGGGGGTGAACAAGCTGACATACTCGCTCCCGACGGTACCTTGTGTGTAGGATTCGTGTTCCGTGCCTACCCACTGAAAGGATGACACGTGCCGCGTTAGCGATCATATCAGCCGTGACGGGTTCAATTTAAATCGCCCGATATGGGCGTCGCATGCTAGACATACTGGCGGGTGTTTGGGTGATGTCCTGACACTCTCTTAATGCCACTGCGCTAACCTGATGAATTTGGACAACTCAAACATAGCCCCTATTATAATTGCCTTACCACACTTCCTCCTTGAGATTGTAGCCCACTTGGTACGAGGGGTCTTACGCCGCAGGCAAGTCTCCCATTAGACGCTCCGCTGACACGGGGCACTGTCTTCCCCGGCTAAAAAGAGGCAAGATCCCTCCCCTGGGGCTTATGACATAAAGACTCGAAGCAACGGGATTCAGCGGCTTCACCGAGAAGACATCGGATTAAATAGATCACTAATGGCGGGACGCTGCCCTTAAGTTGGTTATGCTAGTGTATGCCTGGTCGGGAAAACTGCCCTGCAACTACCTCCTTGCCCATATTGCAAACAGGGATATGCTTTCAGGTAATGGAACCTAGCATTGAGCTTGTTCCACCGATCACTACAAGAAACAATTCTAGGCAGCTAGGCGCCATTTTCCTACCTCATACCGGTACAGAGGGAGTAGTTTAGTTATGTGTCGCTACTCCTTGCGACCCCCATGGAACAGCACCCGATACTGATTGGCCAAACCCTACCAAGTGCGGGGATACGGATGCAAGCCCGGCCGGAGGACTTGTCATACAACATCATCAGGACTACGATAAGACAGCGGCTAGTGACGTGAGCTGTCAGAACCCCGCCCCTGCCTGCTCCCTTTAGTGGGCGGGTCGTTCCCGCTAAGGCGTGTCTGATGATCGCGAGTACTTGTTATGTTCTGCACTCGCATGGCGCTGCGTTGAGCTTACGCCGGCCCAAAAACCGCGCGGAACCGCTCACCGCACTGACAGAAGTACAGACAGCAGATCACTAGCAATCCCGGAGGACCTCCTGGATGTAAGGTGCGCGGGATTGGGGAAGATCCCAATTGAGGGTGTTATTAGTTGTAGTTATCAAAGGAAGCTTGCTGTATGAGCGGGATGGTCGCTTTGCAGCTAGCTTGGCGATAAGGGCACTTTTATGTCAAAACTTATTCGACTCCCTCATGGAACAGCTACGGAGAACCTGGTCCTTCAAGAAATTGTGGTCCTGCCTGAGGTCAGAATTGAGGCAGACCATAGAAAAATATCCCAGTCCCGAAGACCCGGGCCCAAAGGTGGTGGCGGGCACGCAATAGTATCTACGCACAGGTGAATTGCAAGACAATAAGACAGACTCCACAATCGTCACAGTGTTCTAGGATCTAACCCAGGCGAGAGTGAGGCAGCAAATGGACACATAGATGTAAAGGAGCGGTAGTTTAACCGTGAAAGGCAGCCGAAGGCAATTTGAGATAGTTGAGGTTGACCGGTAGCCCTTGTAATATTCGTGTAAATAGACCAATATGTACTGAAACCACACAGCGCGCAGCACCCCCCCTGATCTGTAAGTTTCTTTTACGGACTTGACACGTGGCAA
seq00007   CGCGTTCCGCTACAGTGCAGATACATCTAGGTCATTCTAGTTATAGTGGTTGTGTACCCACTAAAACCCAACGAATCGCGCCGGCGAGTTACTCGGATGAACCGCCCGCTAAGTGGGGGTGAGGGGGGTCAGCTCTCCTCCTTGATTTTTGAGTACCATCAAAATAGGCAGTCCCCCTGGCGTATAGAGCTGTGCCTTTTTTGACCGAGTAGTACAGACGTCCGAGATTTTTCGGAAAATAAGGTCTCTGGCCTTGCTGATTTGGTAGATGCGAAATCTAATGGACCACCTCTCTATTTGCATAAACTCCGCCATTTTGAGATGGTTCGAGAATGACATATTCTAACTCCCTTCGTTGGGCATTTTCAGAAGCATTCCTCATTGCTAGTCATTCGCTCGGTAAGTCACAAGGTATGAGTTCATAGACTCTGCTTCCGCAATCCTATAGCTGGGATTCGATGGTTCACAGAATAGTTGTCAGCTCTCTGGCTCGTTGGTACCAACTAAGTGCATGTCAAATACTACCATCTTCTTGGGACTTCCTGCGGGCAAAGAGACCCAGACTCGGTCTAAAAGCACAATTTTAGTTCGGTGTCCCCGTAATACCACTATTTGGAGCCGCGAGTGTCGGGGGCGGATGACTAGTCATTGACGTTAACCCCACCGACCAGGGGGTGAACAAGCTGACATACTCGCTCCCGACGGTACCTTGTGTGTAGGATTCGTGTTCCGTGCCTACCCACTGAAAGGATGACACGTGCCGCGTTAGCGATCATATCAGCCGTGACGGGTTCAATTTAAATCGCCCGATATGGGCGTCGCATGCTAGACATACTGGCGGGTGTTTGGGTGATGTCCTGACACTCTCTTAATGCCACTGCGCTAACCTGATGAATTTGGACAACTCAAACATAGCCCCTATTATAATTGCCTTACCACACTTCCTCCTTGAGATTGTAGCCCACTTGGTACGAGGGGTCTTACGCCGCAGGCAAGTCTCCCATTAGACGCTCCGCTGACACGGGGCACTGTCTTCCCCGGCTAAAAAGAGGCAAGATCCCTCCCCTGGGGCTTATGACATAAAGACTCGAAGCAACGGGATTCAGCGGCTTCACCGAGAAGACATCGGATTAAATAGATCACTAATGGCGGGACGCTGCCCTTAAGTTGGTTATGCTAGTGTATGCCTGGTCGGGAAAACTGCCCTGCAACTACCTCCTTGCCCATATTGCAAACAGGGATATGCTTTCAGGTAATGGAACCTAGCATTGAGCTTGTTCCACCGATCACTACAAGAAACAATTCTAGGCAGCTAGGCGCCATTTTCCTACCTCATACCGGTACAGAGGGAGTAGTTTAGTTATGTGTCGCTACTCCTTGCGACCCCCATGGAACAGCACCCGATACTGATTGGCCAAACCCTACCAAGTGCGGGGATACGGATGCAAGCCCGGCCGGAGGACTTGTCATACAACATCATCAGGACTACGATAAGACAGCGGCTAGTGACGTGAGCTGTCAGAACCCCGCCCCTGCCTGCTCCCTTTAGTGGGCGGGTCGTTCCCGCTAAGGCGTGTCTGATGATCGCGAGTACTTGTTATGTTCTGCACTCGCATGGCGCTGCGTTGAGCTTACGCCGGCCCAAAAACCGCGCGGAACCGCTCACCGCACTGACAGAAGTACAGACAGCAGATCACTAGCAATCCCGGAGGACCTCCTGGATGTAAGGTGCGCGGGATTGGGGAAGATCCCAATTGAGGGTGTTATTAGTTGTAGTTATCAAAGGAAGCTTGCTGTATGAGCGGGATGGTCGCTTTGCAGCTAGCTTGGCGATAAGGGCACTTTTATGTCAAAACTTATTCGACTCCCTCATGGAACAGCTACGGAGAACCTGGTCCTTCAAGAAATTGTGGTCCTGCCTGAGGTCAGAATTGAGGCAGACCATAGAAAAATATCCCAGTCCCGAAGACCCGGGCCCAAAGGTGGTGGCGGGCACGCAATAGTATCTACGCACAGGTGAATTGCAAGACAATAAGACAGACTCCACAATCGTCACAGTGTTCTAGGATCTAACCCAGGCGAGAGTGAGGCAGCAAATGGACACATAGATGTAAAGGAGCGGTAGTTTAACCGTGAAAGGCAGCCGAAGGCAATTTGAGATAGTTGAGGTTGACCGGTAGCCCTTGTAATATTCGTGTAAATAGACCAATATGTACTGAAACCACACAGCGCGCAGCACCCCCCCTGATCTGTAAGTTTCTTTTACGGACTTGACACGTGGCAA
seq00008   CGCGTTCCGCTACAGTACAGATACATCTAGGTCATTCTAGTTATAGTGGTTGTGTACCCACTAAAACCCAACGAATCGCGCCGGCGAGTTACTCGGATGAACCGCCCGCTAAGTGGGGGTGAGGGGGGTCAGCTCTCCTCCTTGATTTTTGAGTACCATCAAAATAGGCAGTCCCCCTGGCGTATAGAGCTGTGCCTTTTTTGACCGAGTAGTACAGACGTCCGAGATTTTTCGGAAAATAAGGTCTCTGGCCTTGCTGATTTGGTAGATGCGAAATCTAATGGACCACCTCTCTATTTGCATAAACTCCGCCATTTTGAGATGGTTCGAGAATGACATATTCTAACTCCCTTCGTTGGGCATTTTCAGAAGCATTCCTCATTGCTAGTCATTCGCTCGGTAAGTCACAAGGTATGAGTTCATAGACTCTGCTTCCGCAATCCTATAGCTGGGATTCGATGGTTCACAGAATAGTTGTCAGCTCTCTGGCTCGTTGGTACCAACTAAGTGCATGTCAAATACTACCATCTTCTTGGGACTTCCTGCGGGCAAAGAGACCCAGACTCGGTCTAAAAGCACAATTTTAGTTCGGTGTCCCCGTAATACCACTATTTGGAGCCGCGAGTGTCGGGGGCGGATGACTAGTCATTGACGTTAACCCCACCGACCAGGGGGTGAACAAGCTGACATACTCGCTCCCGACGGTACCTTGTGTGTAGGATTCGTGTTCCGTGCCTACCCACTGAAAGGATGACACGTGCCGCGTTAGCGATCATATCAGCCGTGACGGGTTCAATTTAAATCGCCCGATATGGGCGTCGCATGCTAGACATACTGGCGGGTGTTTGGGTGATGTCCTGACACTCTCTTAATGCCACTGCGCTAACCTGATGAATTTGGACAACTCAAACATAGCCCCTATTATAATTGCCTTACCACACTTCCTCCTTGAGATTGTAGCCCACTTGGTACGAGGGGTCTTACGCCGCAGGCAAGTCTCCCATTAGACGCTCCGCTGACACGGGGCACTGTCTTCCCCGGCTAAAAAGAGGCAAGATCCCTCCCCTGGGGCTTATGACATAAAGACTCGAAGCAACGGGATTCAGCGGCTTCACCGAGAAGACATCGGATTAAATAGATCACTAATGGCGGGACGCTGCCCTTAAGTTGGTTATGCTAGTGTATGCCTGGTCGGGAAAACTGCCCTGCAACTACCTCCTTGCCCATATTGCAAACAGGGATATGCTTTCAGGTAATGGAACCTAGCATTGAGCTTGTTCCACCGATCACTACAAGAAACAATTCTAGGCAGCTAGGCGCCATTTTCCTACCTCATACCGGTACAGAGGGAGTAGTTTAGTTATGTGTCGCTACTCCTTGCGACCCCCATGGAACAGCACCCGATACTGATTGGCCAAACCCTACCAAGTGCGGGGATACGGATGCAAGCCCGGCCGGAGGACTTGTCATACAACATCATCAGGACTACGATAAGACAGCGGCTAGTGACGTGAGCTGTCAGAACCCCGCCCCTGCCTGCTCCCTTTAGTGGGCGGGTCGTTCCCGCTAAGGCGTGTCTGATGATCGCGAGTACTTGTTATGTTCTGCACTCGCATGGCGCTGCGTTGAGCTTACGCCGGCCCAAAAACCGCGCGGAACCGCTCACCGCACTGACAGAAGTACAGACAGCAGATCACTAGCAATCCCGGAGGACCTCCTGGATGTAAGGTGCGCGGGATTGGGGAAGATCCCAATTGAGGGTGTTATTAGTTGTAGTTATCAAAGGAAGCTTGCTGTATGAGCGGGATGGTCGCTTTGCAGCTAGCTTGGCGATAAGGGCACTTTTATGTCAAAACTTATTCGACTCCCTCATGGAACAGCTACGGAGAACCTGGTCCTTCAAGAAATTGTGGTCCTGCCTGAGGTCAGAATTGAGGCAGACCATAGAAAAATATCCCAGTCCCGAAGACCCGGGCCCAAAGGTGGTGGCGGGCACGCAATAGTATCTACGCACAGGTGAATTGCAAGACAATAAGACAGACTCCACAATCGTCACAGTGTTCTAGGATCTAACCCAGGCGAGAGTGAGGCAGCAAATGGACACATAGATGTAAAGGAGCGGTAGTTTAACCGTGAAAGGCAGCCGAAGGCAATTTGAGATAGTTGAGGTTGACCGGTAGCCCTTGTAATATTCGTGTAAATAGACCAATATGTACTGAAACCACACAGCGCGCAGCACCCCCCCTGATCTGTAAGTTTCTTTTACGGACTTGACACGTGGCAA
seq00009   CGCGTTCCGCTACAGTGCAGATACATCTAGGTCATTCTAGTTATAGTGGTTGTGTACCCACTAAAACCCAACGAATCGCGCCGGCGAGTTACTCGGATGAACCGCCCGCTAAGTGGGGGTGAGGGGGGTCAGCTCTCCTCCTTGATTTTTGAGTACCATCAAAATAGGCAGTCCCCCTGGCGTATAGAGCTGTGCCTTTTTTGACCGAGTAGTACAGACGTCCGAGATTTTTCGGAAAATAAGGTCTCTGGCCTTGCTGATTTGGTAGATGCGAAATCTAATGGACCACCTGTCTATTTGCATAAACTCCGCCATTTTGAGATGGTTCGAGAATGACATATTCTAACTCCCTTCGTTGGGCATTTTCAGAAGCATTCCTCATTGCTAGTCATTCGCTCGGTAAGTCACAAGGTATGAGTTCATAGACTCTGCTTCCGCAATCCTATAGCTGGGATTCGATGGTTCACAGAATAGTTGTCAGCTCTCTGGCTCGTTGGTACCAACTAAGTGCATGTCAAATACTACCATCTTCTTGGGACTTCCTGCGGGCAAAGAGACCCAGACTCGGTCTAAAAGCACAATTTTAGTTCGGTGTCCCCGTAATACCACTATTTGGAGCCGCGAGTGTCGGGGGCGGATGACTAGTCATTGACGTTAACCCCACCGACCAGGGGGTGAACAAGCTGACATACTCGCTCCCGACGGTACCTTGTGTGTAGGATTCGTGTTCCGTGCCTACCCACTGAAAGGATGACACGTGCCGCGTTAGCGATCATATCAGCCGTGACGGGTTCAATTTAAATCGCCCGATATGGGCGTCGCATGCTAGACATACTGGCGGGTGTTTGGGTGATGTCCTGACACTCTCTTAATGCCACTGCGCTAACCTGATGAATTTGGACAACTCAAACATAGCCCCTATTATAATTGCCTTACCACACTTCCTCCTTGAGATTGTAGCCCACTTGGTACGAGGGGTCTTACGCCGCAGGCAAGTCTCCCATTAGACGCTCCGCTGACACGGGGCACTGTCTTCCCCGGCTAAAAAGAGGCAAGATCCCTCCCCTGGGGCTTATGACATAAAGACTCGAAGCAACGGGATTCAGCGGCTTCACCGAGAAGACATCGGATTAAATAGATCACTAATGGCGGGACGCTGCCCTTAAGTTGGTTATGCTAGTGTATGCCTGGTCGGGAAAACTGCCCTGCAACTACCTCCTTGCCCATATTGCAAACAGGGATATGCTTTCAGGTAATGGAACCTAGCATTGAGCTTGTTCCACCGATCACTACAAGAAACAATTCTAGGCAGCTAGGCGCCATTTTCCTACCTCATACCGGTACAGAGGGAGTAGTTTAGTTATGTGTCGCTACTCCTTGCGACCCCCATGGAACAGCACCCGATACTGATTGGCCAAACCCTACCAAGTGCGGGGATACGGATGCAAGCCCGGCCGGAGGACTTGTCATACAACATCATCAGGACTACGATAAGACAGCGGCTAGTGACGTGAGCTGTCAGAACCCCGCCCCTGCCTGCTCCCTTTAGTGGGCGGGTCGTTCCCGCTAAGGCGTGTCTGATGATCGCGAGTACTTGTTATGTTCTGCACTCGCATGGCGCTGCGTTGAGCTTACGCCGGCCCAAAAACCGCGCGGAACCGCTCACCGCACTGACAGAAGTACAGACAGCAGATCACTAGCAATCCCGGAGGACCTCCTGGATGTAAGGTGCGCGGGATTGGGGAAGATCCCAATTGAGGGTGTTATTAGTTGTAGTTATCAAAGGAAGCTTGCTGTATGAGCGGGATGGTCGCTTTGCAGCTAGCTTGGCGATAAGGGCACTTTTATGTCAAAACTTATTCGACTCCCTCATGGAACAGCTACGGAGAACCTGGTCCTTCAAGAAATTGTGGTCCTGCCTGAGGTCAGAATTGAGGCAGACCATAGAAAAATATCCCAGTCCCGAAGACCCGGGCCCAAAGGTGGTGGCGGGCACGCAATAGTATCTACGCACAGGTGAATTGCAAGACAATAAGACAGACTCCACAATCGTCACAGTGTTCTAGGATCTAACCCAGGCGAGAGTGAGGCAGCAAATGGACACATAGATGTAAAGGAGCGGTAGTTTAACCGTGAAAGGCAGCCGAAGGCAATTTGAGATAGTTGAGGTTGACCGGTAGCCCTTGTAATATTCGTGTAAATAGACCAATATGTACTGAAACCACACAGCGCGCAGCACCCCCCCTGATCTGTAAGTTTCTTTTACGGACTTGACACGTGGCAA
seq00010   CGCGTTCCGCTACAGTACAGATACATCTAGGTCATTCTAGTTATAGTGGTTGTGTACCCACTAAAACCCAACGAATCGCGCCGGCGAGTTACTCGGATGAACCGCCCGCTAAGTGGGGGTGAGGGGGGTCAGCTCTCCTCCTTGATTTTTGAGTACCATCAAAATAGGCAGTCCCCCTGGCGTATAGAGCTGTGCCTTTTTTGACCGAGTAGTACAGACGTCCGAGATTTTTCGGAAAATAAGGTCTCTGGCCTTGCTGATTTGGTAGATGCGAAATCTAATGGACCACCTCTCTATTTGCATAAACTCCGCCATTTTGAGATGGTTCGAGAATGACATATTCTAACTCCCTTCGTTGGGCATTTTCAGAAGCATTCCTCATTGCTAGTCATTCGCTCGGTAAGTCACAAGGTATGAGTTCATAGACTCTGCTTCCGCAATCCTATAGCTGGGATTCGATGGTTCACAGAATAGTTGTCAGCTCTCTGGCTCGTTGGTACCAACTAAGTGCATGTCAAATACTACCATCTTCTTGGGACTTCCTGCGGGCAAAGAGACCCAGACTCGGTCTAAAAGCACAATTTTAGTTCGGTGTCCCCGTAATACCACTATTTGGAGCCGCGAGTGTCGGGGGCGGATGACTAGTCATTGACGTTAACCCCACCGACCAGGGGGTGAACAAGCTGACATACTCGCTCCCGACGGTACCTTGTGTGTAGGATTCGTGTTCCGTGCCTACCCACTGAAAGGATGACACGTGCCGCGTTAGCGATCATATCAGCCGTGACGGGTTCAATTTAAATCGCCCGATATGGGCGTCGCATGCTAGACATACTGGCGGGTGTTTGGGTGATGTCCTGACACTCTCTTAATGCCACTGCGCTAACCTGATGAATTTGGACAACTCAAACATAGCCCCTATTATAATTGCCTTACCACACTTCCTCCTTGAGATTGTAGCCCACTTGGTACGAGGGGTCTTACGCCGCAGGCAAGTCTCCCATTAGACGCTCCGCTGACACGGGGCACTGTCTTCCCCGGCTAAAAAGAGGCAAGATCCCTCCCCTGGGGCTTATGACATAAAGACTCGAAGCAACGGGATTCAGCGGCTTCACCGAGAAGACATCGGATTAAATAGATCACTAATGGCGGGACGCTGCCCTTAAGTTGGTTATGCTAGTGTATGCCTGGTCGGGAAAACTGCCCTGCAACTACCTCCTTGCCCATATTGCAAACAGGGATATGCTTTCAGGTAATGGAACCTAGCATTGAGCTTGTTCCACCGATCACTACAAGAAACAATTCTAGGCAGCTAGGCGCCATTTTCCTACCTCATACCGGTACAGAGGGAGTAGTTTAGTTATGTGTCGCTACTCCTTGCGACCCCCATGGAACAGCACCCGATACTGATTGGCCAAACCCTACCAAGTGCGGGGATACGGATGCAAGCCCGGCCGGAGGACTTGTCATACAACATCATCAGGACTACGATAAGACAGCGGCTAGTGACGTGAGCTGTCAGAACCCCGCCCCTGCCTGCTCCCTTTAGTGGGCGGGTCGTTCCCGCTAAGGCGTGTCTGATGATCGCGAGTACTTGTTATGTTCTGCACTCGCATGGCGCTGCGTTGAGCTTACGCCGGCCCAAAAACCGCGCGGAACCGCTCACCGCACTGACAGAAGTACAGACAGCAGATCACTAGCAATCCCGGAGGACCTCCTGGATGTAAGGTGCGCGGGATTGGGGAAGATCCCAATTGAGGGTGTTATTAGTTGTAGTTATCAAAGGAAGCTTGCTGTATGAGCGGGATGGTCGCTTTGCAGCTAGCTTGGCGATAAGGGCACTTTTATGTCAAAACTTATTCGACTCCCTCATGGAACAGCTACGGAGAACCTGGTCCTTCAAGAAATTGTGGTCCTGCCTGAGGTCAGAATTGAGGCAGACCATAGAAAAATATCCCAGTCCCGAAGACCCGGGCCCAAAGGTGGTGGCGGGCACGCAATAGTATCTACGCACAGGTGAATTGCAAGACAATAAGACAGACTCCACAATCGTCACAGTGTTCTAGGATCTAACCCAGGCGAGAGTGAGGCAGCAAATGGACACATAGATGTAAAGGAGCGGTAGTTTAACCGTGAAAGGCAGCCGAAGGCAATTTGAGATAGTTGAGGTTGACCGGTAGCCCTTGTAATATTCGTGTAAATAGACCAATATGTACTGAAACCACACAGCGCGCAGCACCCCCCCTGATCTGTAAGTTTCTTTTACGGACTTGACACGTGGCAA
seq00011   CGCGTTCCGCTACAGTGCAGATACATCTAGGTCATTCTAGTTATAGTGGTTGTGTACCCACTAAAACCCAACGAATCGCGCCGGCGAGTTACTCGGATGAACCGCCCGCTAAGTGGGGGTGAGGGGGGTCAGCTCTCCTCCTTGATTTTTGAGTACCATCAAAATAGGCAGTCCCCCTGGCGTATAGAGCTGTGCCTTTTTTGACCGAGTAGTACAGACGTCCGAGATTTTTCGGAAAATAAGGTCTCTGGCCTTGCTGATTTGGTAGATGCGAAATCTAATGGACCACCTCTCTATTTGCATAAACTCCGCCATTTTGAGATGGTTCGAGAATGACATATTCTAACTCCCTTCGTTGGGCATTTTCAGAAGCATTCCTCATTGCTAGTCATTCGCTCGGTAAGTCACAAGGTATGAGTTCATAGACTCTGCTTCCGCAATCCTATAGCTGGGATTCGATGGTTCACAGAATAGTTGTCAGCTCTCTGGCTCGTTGGTACCAACTAAGTGCATGTCAAATACTACCATCTTCTTGGGACTTCCTGCGGGCAAAGAGACCCAGACTCGGTCTAAAAGCACAATTTTAGTTCGGTGTCCCCGTAATACCACTATTTGGAGCCGCGAGTCTCGGGGGCGGATGACTAGTCATTGACGTTAACCCCACCGACCAGGGGGTGAACAAGCTGACATACTCGCTCCCGACGGTACCTTGTGTGTAGGATTCGTGTTCCGTGCCTACCCACTGAAAGGATGACACGTGCCGCGTTAGCGATCATATCAGCCGTGACGGGTTCAATTTAAATCGCCCGATATGGGCGTCGCATGCTAGACATACTGGCGGGTGTTTGGGTGATGTCCTGACACTCTCTTAATGCCACTGCGCTAACCTGATGAATTTGGACAACTCAAACATAGCCCCTATTATAATTGCCTTACCACACTTCCTCCTTGAGATTGTAGCCCACTTGGTACGAGGGGTCTTACGCCGCAGGCAAGTCTCCCATTAGACGCTCCGCTGACACGGGGCACTGTCTTCCCCGGCTAAAAAGAGGCAAGATCCCTCCCCTGGGGCTTATGACATAAAGACTCGAAGCAACGGGATTCAGCGGCTTCACCGAGAAGACATCGGATTAAATAGATCACTAATGGCGGGACGCTGCCCTTAAGTTGGTTATGCTAGTGTATGCCTGGTCGGGAAAACTGCCCTGCAACTACCTCCTTGCCCATATTGCAAACAGGGATATGCTTTCAGGTAATGGAACCTAGCATTGAGCTTGTTCCACCGATCACTACAAGAAACAATTCTAGGCAGCTAGGCGCCATTTTCCTACCTCATACCGGTACAGAGGGAGTAGTTTAGTTATGTGTCGCTACTCCTTGCGACCCCCATGGAACAGCACCCGATACTGATTGGCCAAACCCTACCAAGTGCGGGGATACGGATGCAAGCCCGGCCGGAGGACTTGTCATACAACATCATCAGGACTACGATAAGACAGCGGCTAGTGACGTGAGCTGTCAGAACCCCGCCCCTGCCTGCTCCCTTTAGTGGGCGGGTCGTTCCCGCTAAGGCGTGTCTGATGATCGCGAGTACTTGTTATGTTCTGCACTCGCATGGCGCTGCGTTGAGCTTACGCCGGCCCAAAAACCGCGCGGAACCGCTCACCGCACTGACAGAAGTACAGACAGCAGATCACTAGCAATCCCGGAGGACCTCCTGGATGTAAGGTGCGCGGGATTGGGGAAGATCCCAATTGAGGGTGTTATTAGTTGTAGTTATCAAAGGAAGCTTGCTGTATGAGCGGGATGGTCGCTTTGCAGCTAGCTTGGCGATAAGGGCACTTTTATGTCAAAACTTATTCGACTCCCTCATGGAACAGCTACGGAGAACCTGGTCCTTCAAGAAATTGTGGTCCTGCCTGAGGTCAGAATTGAGGCAGACCATAGAAAAATATCCCAGTCCCGAAGACCCGGGCCCAAAGGTGGTGGCGGGCACGCAATAGTATCTACGCACAGGTGAATTGCAAGACAATAAGACAGACTCCACAATCGTCACAGTGTTCTAGGATCTAACCCAGGCGAGAGTGAGGCAGCAAATGGACACATAGATGTAAAGGAGCGGTAGTTTAACCGTGAAAGGCAGCCGAAGGCAATTTGAGATAGTTGAGGTTGACCGGTAGCCCTTGTAATATTCGTGTAAATAGACCAATATGTACTGAAACCACACAGCGCGCAGCACCCCCCCTGATCTGTAAGTTTCTTTTACGGACTTGACACGTGGCAA
seq00012   CGCGTTCCGCTACAGTACAGATACATCTAGGTCATTCTAGTTATAGTGGTTGTGTACCCACTAAAACCCAACGAATCGCGCCGGCGAGTTACTCGGATGAACCGCCCGCTAAGTGGGGGTGAGGGGGGTCAGCTCTCCTCCTTGATTTTTGAGTACCATCAAAATAGGCAGTCCCCCTGGCGTATAGAGCTGTGCCTTTTTTGACCGAGTAGTACAGACGTCCGAGATTTTTCGGAAAATAAGGTCTCTGGCCTTGCTGATTTGGTAGATGCGAAATCTAATGGACCACCTCTCTATTTGCATAAACTCCGCCATTTTGAGATGGTTCGAGAATGACATATTCTAACTCCCTTCGTTGGGCATTTTCAGAAGCATTCCTCATTGCTAGTCATTCGCTCGGTAAGTCACAAGGTATGAGTTCATAGACTCTGCTTCCGCAATCCTATAGCTGGGATTCGATGGTTCACAGAATAGTTGTCAGCTCTCTGGCTCGTTGGTACCAACTAAGTGCATGTCAAATACTACCATCTTCTTGGGACTTCCTGCGGGCAAAGAGACCCAGACTCGGTCTAAAAGCACAATTTTAGTTCGGTGTCCCCGTAATACCACTATTTGGAGCCGCGAGTGTCGGGGGCGGATGACTAGTCATTGACGTTAACCCCACCGACCAGGGGGTGAACAAGCTGACATACTCGCTCCCGACGGTACCTTGTGTGTAGGATTCGTGTTCCGTGCCTACCCACTGAAAGGATGACACGTGCCGCGTTAGCGATCATATCAGCCGTGACGGGTTCAATTTAAATCGCCCGATATGGGCGTCGCATGCTAGACATACTGGCGGGTGTTTGGGTGATGTCCTGACACTCTCTTAATGCCACTGCGCTAACCTGATGAATTTGGACAACTCAAACATAGCCCCTATTATAATTGCCTTACCACACTTCCTCCTTGAGATTGTAGCCCACTTGGTACGAGGGGTCTTACGCCGCAGGCAAGTCTCCCATTAGACGCTCCGCTGACACGGGGCACTGTCTTCCCCGGCTAAAAAGAGGCAAGATCCCTCCCCTGGGGCTTATGACATAAAGACTCGAAGCAACGGGATTCAGCGGCTTCACCGAGAAGACATCGGATTAAATAGATCACTAATGGCGGGACGCTGCCCTTAAGTTGGTTATGCTAGTGTATGCCTGGTCGGGAAAACTGCCCTGCAACTACCTCCTTGCCCATATTGCAAACAGGGATATGCTTTCAGGTAATGGAACCTAGCATTGAGCTTGTTCCACCGATCACTACAAGAAACAATTCTAGGCAGCTAGGCGCCATTTTCCTACCTCATACCGGTACAGAGGGAGTAGTTTAGTTATGTGTCGCTACTCCTTGCGACCCCCATGGAACAGCACCCGATACTGATTGGCCAAACCCTACCAAGTGCGGGGATACGGATGCAAGCCCGGCCGGAGGACTTGTCATACAACATCATCAGGACTACGATAAGACAGCGGCTAGTGACGTGAGCTGTCAGAACCCCGCCCCTGCCTGCTCCCTTTAGTGGGCGGGTCGTTCCCGCTAAGGCGTGTCTGATGATCGCGAGTACTTGTTATGTTCTGCACTCGCATGGCGCTGCGTTGAGCTTACGCCGGCCCAAAAACCGCGCGGAACCGCTCACCGCACTGACAGAAGTACAGACAGCAGATCACTAGCAATCCCGGAGGACCTCCTGGATGTAAGGTGCGCGGGATTGGGGAAGATCCCAATTGAGGGTGTTATTAGTTGTAGTTATCAAAGGAAGCTTGCTGTATGAGCGGGATGGTCGCTTTGCAGCTAGCTTGGCGATAAGGGCACTTTTATGTCAAAACTTATTCGACTCCCTCATGGAACAGCTACGGAGAACCTGGTCCTTCAAGAAATTGTGGTCCTGCCTGAGGTCAGAATTGAGGCAGACCATAGAAAAATATCCCAGTCCCGAAGACCCGGGCCCAAAGGTGGTGGCGGGCACGCAATAGTATCTACGCACAGGTGAATTGCAAGACAATAAGACAGACTCCACAATCGTCACAGTGTTCTAGGATCTAACCCAGGCGAGAGTGAGGCAGCAAATGGACACATAGATGTAAAGGAGCGGTAGTTTAACCGTGAAAGGCAGCCGAAGGCAATTTGAGATAGTTGAGGTTGACCGGTAGCCCTTGTAATATTCGTGTAAATAGACCAATATGTACTGAAACCACACAGCGCGCAGCACCCCCCCTGATCTGTAAGTTTCTTTTACGGACTTGACACGTGGCAA
seq00013   CGCGTTCCGCTACAGTACAGATACATCTAGGTCATTCTAGTTATAGTGGTTGTGTACCCACTAAAACCCAACGAATCGCGCCGGCGAGTTACTCGGATGAACCGCCCGCTAAGTGGGGGTGAGGGGGGTCAGCTCTCCTCCTTGATTTTTGAGTACCATCAAAATAGGCAGTCCCCCTGGCGTATAGAGCTGTGCCTTTTTTGACCGAGTAGTACAGACGTCCGAGATTTTTCGGAAAATAAGGTCTCTGGCCTTGCTGATTTGGTAGATGCGAAATCTAATGGACCACCTCTCTATTTGCATAAACTCCGCCATTTTGAGATGGTTCGAGAATGACATATTCTAACTCCCTTCGTTGGGCATTTTCAGAAGCATTCCTCATTGCTAGTCATTCGCTCGGTAAGTCACAAGGTATGAGTTCATAGACTCTGCTTCCGCAATCCTATAGCTGGGATTCGATGGTTCACAGAATAGTTGTCAGCTCTCTGGCTCGTTGGTACCAACTAAGTGCATGTCAAATACTACCATCTTCTTGGGACTTCCTGCGGGCAAAGAGACCCAGACTCGGTCTAAAAGCACAATTTTAGTTCGGTGTCCCCGTAATACCACTATTTGGAGCCGCGAGTGTCGGGGGCGGATGACTAGTCATTGACGTTAACCCCACCGACCAGGGGGTGAACAAGCTGACATACTCGCTCCCGACGGTACCTTGTGTGTAGGATTCGTGTTCCGTGCCTACCCACTGAAAGGATGACACGTGCCGCGTTAGCGATCATATCAGCCGTGACGGGTTCAATTTAAATCGCCCGATATGGGCGTCGCATGCTAGACATACTGGCGGGTGTTTGGGTGATGTCCTGACACTCTCTTAATGCCACTGCGCTAACCTGATGAATTTGGACAACTCAAACATAGCCCCTATTATAATTGCCTTACCACACTTCCTCCTTGAGATTGTAGCCCACTTGGTACGAGGGGTCTTACGCCGCAGGCAAGTCTCCCATTAGACGCTCCGCTGACACGGGGCACTGTCTTCCCCGGCTAAAAAGAGGCAAGATCCCTCCCCTGGGGCTTATGACATAAAGACTCGAAGCAACGGGATTCAGCGGCTTCACCGAGAAGACATCGGATTAAATAGATCACTAATGGCGGGACGCTGCCCTTAAGTTGGTTATGCTAGTGTATGCCTGGTCGGGAAAACTGCCCTGCAACTACCTCCTTGCCCATATTGCAAACAGGGATATGCTTTCAGGTAATGGAACCTAGCATTGAGCTTGTTCCACCGATCACTACAAGAAACAATTCTAGGCAGCTAGGCGCCATTTTCCTACCTCATACCGGTACAGAGGGAGTAGTTTAGTTATGTGTCGCTACTCCTTGCGACCCCCATGGAACAGCACCCGATACTGATTGGCCAAACCCTACCAAGTGCGGGGATACGGATGCAAGCCCGGCCGGAGGACTTGTCATACAACATCATCAGGACTACGATAAGACAGCGGCTAGTGACGTGAGCTGTCAGAACCCCGCCCCTGCCTGCTCCCTTTAGTGGGCGGGTCGTTCCCGCTAAGGCGTGTCTGATGATCGCGAGTACTTGTTATGTTCTGCACTCGCATGGCGCTGCGTTGAGCTTACGCCGGCCCAAAAACCGCGCGGAACCGCTCACCGCACTGACAGAAGTACAGACAGCAGATCACTAGCAATCCCGGAGGACCTCCTGGATGTAAGGTGCGCGGGATTGGGGAAGATCCCAATTGAGGGTGTTATTAGTTGTAGTTATCAAAGGAAGCTTGCTGTATGAGCGGGATGGTCGCTTTGCAGCTAGCTTGGCGATAAGGGCACTTTTATGTCAAAACTTATTCGACTCCCTCATGGAACAGCTACGGAGAACCTGGTCCTTCAAGAAATTGTGGTCCTGCCTGAGGTCAGAATTGAGGCAGACCATAGAAAAATATCCCAGTCCCGAAGACCCGGGCCCAAAGGTGGTGGCGGGCACGCAATAGTATCTACGCACAGGTGAATTGCAAGACAATAAGACAGACTCCACAATCGTCACAGTGTTCTAGGATCTAACCCAGGCGAGAGTGAGGCAGCAAATGGACACATAGATGTAAAGGAGCGGTAGTTTAACCGTGAAAGGCAGCCGAAGGCAATTTGAGATAGTTGAGGTTGACCGGTAGCCCTTGTAATATTCGTGTAAATAGACCAATATGTACTGAAACCACACAGCGCGCAGCACCCCCCCTGATCTGTAAGTTTCTTTTACGGACTTGACACGTGGCAA
seq00014   CGCGTTCCGCTACAGTGCAGATACATCTAGGTCATTCTAGTTATAGTGGTTGTGTACCCACTAAAACCCAACGAATCGCGCCGGCGAGTTACTCGGATGAACCGCCCGCTAAGTGGGGGTGAGGGGGGTCAGCTCTCCTCCTTGATTTTTGAGTACCATCAAAATAGGCAGTCCCCCTGGCGTATAGAGCTGTGCCTTTTTTGAACGAGTAGTACAGACGTCCGAGATTTTTCGGAAAATAAGGTCTCTGGCCTTGCTGATTTGGTAGATGCGAAATCTAATGGACCACCTCTCTATTTGCATAAACTCCGCCATTTTGAGATGGTTCGAGAATGACATATTCTAACTCCCTTCGTTGGGCATTTTCAGAAGCATTCCTCATTGCTAGTCATTCGCTCGGTAAGTCACAAGGTATGAGTTCATAGACTCTGCTTCCGCAATCCTATAGCTGGGATTCGATGGTTCACAGAATAGTTGTCAGCTCTCTGGCTCGTTGGTACCAACTAAGTGCATGTCAAATACTACCATCTTCTTGGGACTTCCTGCGGGCAAAGAGACCCAGACTCGGTCTAAAAGCACAATTTTAGTTCGGTGTCCCCGTAATACCACTATTTGGAGCCGCGAGTGTCGGGGGCGGATGACTAGTCATTGACGTTAACCCCACCGACCAGGGGGTGAACAAGCTGACATACTCGCTCCCGACGGTACCTTGTGTGTAGGATTCGTGTTCCGTGCCTACCCACTGAAAGGATGACACGTGCCGCGTTAGCGATCATATCAGCCGTGACGGGTTCAATTTAAATCGCCCGATATGGGCGTCGCATGCTAGACATACTGGCGGGTGTTTGGGTGATGTCCTGACACTCTCTTAATGCCACTGCGCTAACCTGATGAATTTGGACAACTCAAACATAGCCCCTATTATAATTGCCTTACCACACTTCCTCCTTGAGATTGTAGCCCACTTGGTACGAGGGGTCTTACGCCGCAGGCAAGTCTCCCATTAGACGCTCCGCTGACACGGGGCACTGTCTTCCCCGGCTAAAAAGAGGCAAGATCCCTCCCCTGGGGCTTATGACATAAAGACTCGAAGCAACGGGATTCAGCGGCTTCACCGAGAAGACATCGGATTAAATAGATCACTAATGGCGGGACGCTGCCCTTAAGTTGGTTATGCTAGTGTATGCCTGGTCGGGAAAACTGCCCTGCAACTACCTCCTTGCCCATATTGCAAACAGGGATATGCTTTCAGGTAATGGAACCTAGCATTGAGCTTGTTCCACCGATCACTACAAGAAACAATTCTAGGCAGCTAGGCGCCGTTTTCCTACCTCATACCGGTACAGAGGGAGTAGTTTAGTTATGTGTCGCTACTCCTTGCGACCCCCATGGAACAGCACCCGATACTGATTGGCCAAACCCTACCAAGTGCGGGGATACGGATGCAAGCCCGGCCGGAGGACTTGTCATACAACATCATCAGGACTACGATAAGACAGCGGCTAGTGACGTGAGCTGTCAGAACCCCGCCCCTGCCTGCTCCCTTTAGTGGGCGGGTCGTTCCCGCTAAGGCGTGTCTGATGATCGCGAGTACTTGTTATGTTCTGCACTCGCATGGCGCTGCGTTGAGCTTACGCCGGCCCAAAAACCGCGCGGAACCGCTCACCGCACTGACAGAAGTACAGACAGCAGATCACTAGCAATCCCGGAGGACCTCCTGGATGTAAGGTGCGCGGGATTGGGGAAGATCCAAATTGAGGGTGTTATTAGTTGTAGTTATCAAAGGAAGCTTGCTGTATGAGCGGGATGGTCGCTTTGCAGCTAGCTTGGCGATAAGGGCACTTTTATGTCAAAACTTATTCGACTCCCTCATGGAACAGCTACGGAGAACCTGGTCCTTCAAGAAATTGTGGTCCTGCCTGAGGTCAGAATTGAGGCAGACCATAGAAAAATATCCCAGTCCCGAAGACCCGGGCCCAAAGGTGGTGGCGGGCACGCAATAGTATCTACGCACAGGTGAATTGCAAGACAATAAGACAGACTCCACAATCGTCACAGTGTTCTAGGATCTAACCCAGGCGAGAGTGAGGCAGCAAATGGACACATAGATGTAAAGGAGCGGTAGTTTAACCGTGAAAGGCAGCCGAAGGCAATTTGAGATAGTTGAGGTTGACCGGTAGCCCTTGTAATATTCGTGTAAATAGACCAATATGTACTGAAACCACACAGCGCGCAGCACCCCCCCTGATCTGTAAGTTTCTTTTACGGACTTGACACGTGGCAA
seq00015   CGCGTTCCGCTACAGTGCAGATACATCTAGGTCATTCTAGTTATAGTGGTTGTGTACCCACTAAAACCCAACGAATCGCGCCGGCGAGTTACTCGGATGAACCGCCCGCTAAGTGGGGGTGAGGGGGGTCAGCTCTCCTCCTTGATTTTTGAGTACCATCAAAATAGGCAGTCCCCCTGGCGTATAGAGCTGTGCCTTTTTTGACCGAGTAGTACAGACGTCCGAGATTTTTCGGAAAATAAGGTCTCTGGCCTTGCTGATTTGGTAGATGCGAAATCTAATGGACCACCTCTCTATTTGCATAAACTCCGCCATTTTGAGATGGTTCGAGAATGACATATTCTAACTCCCTTCGTTGGGCATTTTCAGAAGCATTCCTCATTGCTAGTCATTCGCTCGGTAAGTCACAAGGTATGAGTTCATAGACTCTGCTTCCGCAATCCTATAGCTGGGATTCGATGGTTCACAGAATAGTTGTCAGCTCTCTGGCTCGTTGGTACCAACTAAGTGCATGTCAAATACTACCATCTTCTTGGGACTTCCTGCGGGCAAAGAGACCCAGACTCGGTCTAAAAGCACAATTTTAGTTCGGTGTCCCCGTAATACCACTATTTGGAGCCGCGAGTCTCGGGGGCGGATGACTAGTCATTGACGTTAACCCCACCGACCAGGGGGTGAACAAGCTGACATACTCGCTCCCGACGGTACCTTGTGTGTAGGATTCGTGTTCCGTGCCTACCCACTGAAAGGATGACACGTGCCGCGTTAGCGATCATATCAGCCGTGACGGGTTCAATTTAAATCGCCCGATATGGGCGTCGCATGCTAGACATACTGGCGGGTGTTTGGGTGATGTCCTGACACTCTCTTAATGCCACTGCGCTAACCTGATGAATTTGGACAACTCAAACATAGCCCCTATTATAATTGCCTTACCACACTTCCTCCTTGAGATTGTAGCCCACTTGGTACGAGGGGTCTTACGCCGCAGGCAAGTCTCCCATTAGACGCTCCGCTGACACGGGGCACTGTCTTCCCCGGCTAAAAAGAGGCAAGATCCCTCCCCTGGGGCTTATGACATAAAGACTCGAAGCAACGGGATTCAGCGGCTTCACCGAGAAGACATCGGATTAAATAGATCACTAATGGCGGGACGCTGCCCTTAAGTTGGTTATGCTAGTGTATGCCTGGTCGGGAAAACTGCCCTGCAACTACCTCCTTGCCCATATTGCAAACAGGGATATGCTTTCAGGTAATGGAACCTAGCATTGAGCTTGTTCCACCGATCACTACAAGAAACAATTCTAGGCAGCTAGGCGCCATTTTCCTACCTCATACCGGTACAGAGGGAGTAGTTTAGTTATGTGTCGCTACTCCTTGCGACCCCCATGGAACAGCACCCGATACTGATTGGCCAAACCCTACCAAGTGCGGGGATACGGATGCAAGCCCGGCCGGAGGACTTGTCATACAACATCATCAGGACTACGATAAGACAGCGGCTAGTGACGTGAGCTGTCAGAACCCCGCCCCTGCCTGCTCCCTTTAGTGGGCGGGTCGTTCCCGCTAAGGCGTGTCTGATGATCGCGAGTACTTGTTATGTTCTGCACTCGCATGGCGCTGCGTTGAGCTTACGCCGGCCCAAAAACCGCGCGGAACCGCTCACCGCACTGACAGAAGTACAGACAGCAGATCACTAGCAATCCCGGAGGACCTCCTGGATGTAAGGTGCGCGGGATTGGGGAAGATCCCAATTGAGGGTGTTATTAGTTGTAGTTATCAAAGGAAGCTTGCTGTATGAGCGGGATGGTCGCTTTGCAGCTAGCTTGGCGATAAGGGCACTTTTATGTCAAAACTTATTCGACTCCCTCATGGAACAGCTACGGAGAACCTGGTCCTTCAAGAAATTGTGGTCCTGCCTGAGGTCAGAATTGAGGCAGACCATAGAAAAATATCCCAGTCCCGAAGACCCGGGCCCAAAGGTGGTGGCGGGCACGCAATAGTATCTACGCACAGGTGAATTGCAAGACAATAAGACAGACTCCACAATCGTCACAGTGTTCTAGGATCTAACCCAGGCGAGAGTGAGGCAGCAAATGGACACATAGATGTAAAGGAGCGGTAGTTTAACCGTGAAAGGCAGCCGAAGGCAATTTGAGATAGTTGAGGTTGACCGGTAGCCCTTGTAATATTCGTGTAAATAGACCAATATGTACTGAAACCACACAGCGCGCAGCACCCCCCCTGATCTGTAAGTTTCTTTTACGGACTTGACACGTGGCAA
seq00016   CGCGTTCCGCTACAGTGCAGATACATCTAGGTCATTCTAGTTATAGTGGTTGTGTACCCACTAAAACCCAACGAATCGCGCCGGCGAGTTACTCGGATGAACCGCCCGCTAAGTGGGGGTGAGGGGGGTCAGCTCTCCTCCTTGATTTTTGAGTACCATCAAAATAGGCAGTCCCCCTGGCGTATAGAGCTGTGCCTTTTTTGACCGAGTAGTACAGACGTCCGAGATTTTTCGGAAAATAAGGTCTCTGGCCTTGCTGATTTGGTAGATGCGAAATCTAATGGACCACCTCTCTATTTGCATAAACTCCGCCATTTTGAGATGGTTCGAGAATGACATATTCTAACTCCCTTCGTTGGGCATTTTCAGAAGCATTCCTCATTGCTAGTCATTCGCTCGGTAAGTCACAAGGTATGAGTTCATAGACTCTGCTTCCGCAATCCTATAGCTGGGATTCGATGGTTCACAGAATAGTTGTCAGCTCTCTGGCTCGTTGGTACCAACTAAGTGCATGTCAAATACTACCATCTTCTTGGGACTTCCTGCGGGCAAAGAGACCCAGACTCGGTCTAAAAGCACAATTTTAGTTCGGTGTCCCCGTAATACCACTATTTGGAGCCGCGAGTGTCGGGGGCGGATGACTAGTCATTGACGTTAACCCCACCGACCAGGGGGTGAACAAGCTGACATACTCGCTCCCGACGGTACCTTGTGTGTAGGATTCGTGTTCCGTGCCTACCCACTGAAAGGATGACACGTGCCGCGTTAGCGATCATATCAGCCGTGACGGGTTCAATTTAAATCGCCCGATATGGGCGTCGCATGCTAGACATACTGGCGGGTGTTTGGGTGATGTCCTGACACTCTCTTAATGCCACTGCGCTAACCTGATGAATTTGGACAACTCAAACATAGCCCCTATTATAATTGCCTTACCACACTTCCTCCTTGAGATTGTAGCCCACTTGGTACGAGGGGTCTTACGCCGCAGGCAAGTCTCCCATTAGACGCTCCGCTGACACGGGGCACTGTCTTCCCCGGCTAAAAAGAGGCAAGATCCCTCCCCTGGGGCTTATGACATAAAGACTCGAAGCAACGGGATTCAGCGGCTTCACCGAGAAGACATCGGATTAAATAGATCACTAATGGCGGGACGCTGCCCTTAAGTTGGTTATGCTAGTGTATGCCTGGTCGGGAAAACTGCCCTGCAACTACCTCCTTGCCCATATTGCAAACAGGGATATGCTTTCAGGTAATGGAACCTAGCATTGAGCTTGTTCCACCGATCACTACAAGAAACAATTCTAGGCAGCTAGGCGCCATTTTCCTACCTCATACCGGTACAGAGGGAGTAGTTTAGTTATGTGTCGCTACTCCTTGCGACCCCCATGGAACAGCACCCGATACTGATTGGCCAAACCCTACCAAGTGCGGGGATACGGATGCAAGCCCGGCCGGAGGACTTGTCATACAACATCATCAGGACTACGATAAGACAGCGGCTAGTGACGTGAGCTGTCAGAACCCCGCCCCTGCCTGCTCCCTTTAGTGGGCGGGTCGTTCCCGCTAAGGCGTGTCTGATGATCGCGAGTACTTGTTATGTTCTGCACTCGCATGGCGCTGCGTTGAGCTTACGCCGGCCCAAAAACCGCGCGGAACCGCTCACCGCACTGACAGAAGTACAGACAGCAGATCACTAGCAATCCCGGAGGACCTCCTGGATGTAAGGTGCGCGGGATTGGGGAAGATCCCAATTGAGGGTGTTATTAGTTGTAGTTATCAAAGGAAGCTTGCTGTATGAGCGGGATGGTCGCTTTGCAGCTAGCTTGGCGATAAGGGCACTTTTATGTCAAAACTTATTCGACTCCCTCATGGAACAGCTACGGAGAACCTGGTCCTTCAAGAAATTGTGGTCCTGCCTGAGGTCAGAATTGAGGCAGACCATAGAAAAATATCCCAGTCCCGAAGACCCGGGCCCAAAGGTGGTGGCGGGCACGCAATAGTATCTACGCACAGGTGAATTGCAAGACAATAAGACAGACTCCACAATCGTCACAGTGTTCTAGGATCTAACCCAGGCGAGAGTGAGGCAGCAAATGGACACATAGATGTAAAGGAGCGGTAGTTTAACCGTGAAAGGCAGCCGAAGGCAATTTGAGATAGTTGAGGTTGACCGGTAGCCCTTGTAATATTCGTGTAAATAGACCAATATGTACTGAAACCACACAGCGCGCAGCACCCCCCCTGATCTGTAAGTTTCTTTTACGGACTTGACACGTGGCAA
seq00017   CGCGTTCCGCTACAGTGCAGATACATCTAGGTCATTCTAGTTATAGTGGTTGTGTACCCACTAAAACCCAACGAATCGCGCCGGCGAGTTACTCGGATGAACCGCCCGCTAAGTGGGGGTGAGGGGGGTCAGCTCTCCTCCTTGATTTTTGAGTACCATCAAAATAGGCAGTCCCCCTGGCGTATAGAGCTGTGCCTTTTTTGACCGAGTAGTACAGACGTCCGAGATTTTTCGGAAAATAAGGTCTCTGGCCTTGCTGATTTGGTAGATGCGAAATCTAATGGACCACCTGTCTGTTTGCATAAACTCCGCCATTTTGAGATGGTTCGAGAATGACATATTCTAACTCCCTTCGTTGGGCATTTTCAGAAGCATTCCTCATTGCTAGTCATTCGCTCGGTAAGTCACAAGGTATGAGTTCATAGACTCTGCTTCCGCAATCCTATAGCTGGGATTCGATGGTTCACAGAATAGTTGTCAGCTCTCTGGCTCGTTGGTACCAACTAAGTGCATGTCAAATACTACCATCTTCTTGGGACTTCCTGCGGGCAAAGAGACCCAGACTCGGTCTAAAAGCACAATTTTAGTTCGGTGTCCCCGTAATACCACTATTTGGAGCCGCGAGTGTCGGGGGCGGATGACTAGTCATTGACGTTAACCCCACCGACCAGGGGGTGAACAAGCTGACATACTCGCTCCCGACGGTACCTTGTGTGTAGGATTCGTGTTCCGTGCCTACCCACTGAAAGGATGACACGTGCCGCGTTAGCGATCATATCAGCCGTGACGGGTTCAATTTAAATCGCCCGATATGGGCGTCGCATGCTAGACATACTGGCGGGTGTTTGGGTGATGTCCTGACACTCTCTTAATGCCACTGCGCTAACCTGATGAATTTGGACAACTCAAACATAGCCCCTATTATAATTGCCTTACCACACTTCCTCCTTGAGATTGTAGCCCACTTGGTACGAGGGGTCTTACGCCGCAGGCAAGTCTCCCATTAGACGCTCCGCTGACACGGGGCACTGTCTTCCCCGGCTAAAAAGAGGCAAGATCCCTCCCCTGGGGCTTATGACATAAAGACTCGAAGCAACGGGATTCAGCGGCTTCACCGAGAAGACATCGGATTAAATAGATCACTAATGGCGGGACGCTGCCCTTAAGTTGGTTATGCTAGTGTATGCCTGGTCGGGAAAACTGCCCTGCAACTACCTCCTTGCCCATATTGCAAACAGGGATATGCTTTCAGGTAATGGAACCTAGCATTGAGCTTGTTCCACCGATCACTACAAGAAACAATTCTAGGCAGCTAGGCGCCATTTTCCTACCTCATACCGGTACAGAGGGAGTAGTTTAGTTATGTGTCGCTACTCCTTGCGACCCCCATGGAACAGCACCCGATACTGATTGGCCAAACCCTACCAAGTGCGGGGATACGGATGCAAGCCCGGCCGGAGGACTTGTCATACAACATCATCAGGACTACGATAAGACAGCGGCTAGTGACGTGAGCTGTCAGAACCCCGCCCCTGCCTGCTCCCTTTAGTGGGCGGGTCGTTCCCGCTAAGGCGTGTCTGATGATCGCGAGTACTTGTTATGTTCTGCACTCGCATGGCGCTGCGTTGAGCTTACGCCGGCCCAAAAACCGCGCGGAACCGCTCACCGCACTGACAGAAGTACAGACAGCAGATCACTAGCAATCCCGGAGGACCTCCTGGATGTAAGGTGCGCGGGATTGGGGAAGATCCCAATTGAGGGTGTTATTAGTTGTAGTTATCAAAGGAAGCTTGCTGTATGAGCGGGATGGTCGCTTTGCAGCTAGCTTGGCGATAAGGGCACTTTTATGTCAAAACTTATTCGACTCCCTCATGGAACAGCTACGGAGAACCTGGTCCTTCAAGAAATTGTGGTCCTGCCTGAGGTCAGAATTGAGGCAGACCATAGAAAAATATCCCAGTCCCGAAGACCCGGGCCCAAAGGTGGTGGCGGGCACGCAATAGTATCTACGCACAGGTGAATTGCAAGACAATAAGACAGACTCCACAATCGTCACAGTGTTCTAGGATCTAACCCAGGCGAGAGTGAGGCAGCAAATGGACACATAGATGTAAAGGAGCGGTAGTTTAACCGTGAAAGGCAGCCGAAGGCAATTTGAGATAGTTGAGGTTGACCGGTAGCCCTTGTAATATTCGTGTAAATAGACCAATATGTACTGAAACCACACAGCGCGCAGCACCCCCCCTGATCTGTAAGTTTCTTTTACGGACTTGACACGTGGCAA
seq00018   CGCGTTCCGCTACAGTACAGATACATCTAGGTCATTCTAGTTATAGTGGTTGTGTACCCACTAAAACCCAACGAATCGCGCCGGCGAGTTACTCGGATGAACCGCCCGCTAAGTGGGGGTGAGGGGGGTCAGCTCTCCTCCTTGATTTTTGAGTACCATCAAAATAGGCAGTCCCCCTGGCGTATAGAGCTGTGCCTTTTTTGACCGAGTAGTACAGACGTCCGAGATTTTTCGGAAAATAAGGTCTCTGGCCTTGCTGATTTGGTAGATGCGAAATCTAATGGACCACCTCTCTATTTGCATAAACTCCGCCATTTTGAGATGGTTCGAGAATGACATATTCTAACTCCCTTCGTTGGGCATTTTCAGAAGCATTCCTCATTGCTAGTCATTCGCTCGGTAAGTCACAAGGTATGAGTTCATAGACTCTGCTTCCGCAATCCTATAGCTGGGATTCGATGGTTCACAGAATAGTTGTCAGCTCTCTGGCTCGTTGGTACCAACTAAGTGCATGTCAAATACTACCATCTTCTTGGGACTTCCTGCGGGCAAAGAGACCCAGACTCGGTCTAAAAGCACAATTTTAGTTCGGTGTCCCCGTAATACCACTATTTGGAGCCGCGAGTGTCGGGGGCGGATGACTAGTCATTGACGTTAACCCCACCGACCAGGGGGTGAACAAGCTGACATACTCGCTCCCGACGGTACCTTGTGTGTAGGATTCGTGTTCCGTGCCTACCCACTGAAAGGATGACACGTGCCGCGTTAGCGATCATATCAGCCGTGACGGGTTCAATTTAAATCGCCCGATATGGGCGTCGCATGCTAGACATACTGGCGGGTGTTTGGGTGATGTCCTGACACTCTCTTAATGCCACTGCGCTAACCTGATGAATTTGGACAACTCAAACATAGCCCCTATTATAATTGCCTTACCACACTTCCTCCTTGAGATTGTAGCCCACTTGGTACGAGGGGTCTTACGCCGCAGGCAAGTCTCCCATTAGACGCTCCGCTGACACGGGGCACTGTCTTCCCCGGCTAAAAAGAGGCAAGATCCCTCCCCTGGGGCTTATGACATAAAGACTCGAAGCAACGGGATTCAGCGGCTTCACCGAGAAGACATCGGATTAAATAGATCACTAATGGCGGGACGCTGCCCTTAAGTTGGTTATGCTAGTGTATGCCTGGTCGGGAAAACTGCCCTGCAACTACCTCCTTGCCCATATTGCAAACAGGGATATGCTTTCAGGTAATGGAACCTAGCATTGAGCTTGTTCCACCGATCACTACAAGAAACAATTCTAGGCAGCTAGGCGCCATTTTCCTACCTCATACCGGTACAGAGGGAGTAGTTTAGTTATGTGTCGCTACTCCTTGCGACCCCCATGGAACAGCACCCGATACTGATTGGCCAAACCCTACCAAGTGCGGGGATACGGATGCAAGCCCGGCCGGAGGACTTGTCATACAACATCATCAGGACTACGATAAGACAGCGGCTAGTGACGTGAGCTGTCAGAACCCCGCCCCTGCCTGCTCCCTTTAGTGGGCGGGTCGTTCCCGCTAAGGCGTGTCTGATGATCGCGAGTACTTGTTATGTTCTGCACTCGCATGGCGCTGCGTTGAGCTTACGCCGGCCCAAAAACCGCGCGGAACCGCTCACCGCACTGACAGAAGTACAGACAGCAGATCACTAGCAATCCCGGAGGACCTCCTGGATGTAAGGTGCGCGGGATTGGGGAAGATCCCAATTGAGGGTGTTATTAGTTGTAGTTATCAAAGGAAGCTTGCTGTATGAGCGGGATGGTCGCTTTGCAGCTAGCTTGGCGATAAGGGCACTTTTATGTCAAAACTTATTCGACTCCCTCATGGAACAGCTACGGAGAACCTGGTCCTTCAAGAAATTGTGGTCCTGCCTGAGGTCAGAATTGAGGCAGACCATAGAAAAATATCCCAGTCCCGAAGACCCGGGCCCAAAGGTGGTGGCGGGCACGCAATAGTATCTACGCACAGGTGAATTGCAAGACAATAAGACAGACTCCACAATCGTCACAGTGTTCTAGGATCTAACCCAGGCGAGAGTGAGGCAGCAAATGGACACATAGATGTAAAGGAGCGGTAGTTTAACCGTGAAAGGCAGCCGAAGGCAATTTGAGATAGTTGAGGTTGACCGGTAGCCCTTGTAATATTCGTGTAAATAGACCAATATGTACTGAAACCACACAGCGCGCAGCACCCCCCCTGATCTGTAAGTTTCTTTTACGGACTTGACACGTGGCAA
seq00019   CGCGTTCCGCTACAGTGCAGATACATCTAGGTCATTCTAGTTATAGTGGTTGTGTACCCACTAAAACCCAACGAATCGCGCCGGCGAGTTACTCGGATGAACCGCCCGCTAAGTGGGGGTGAGGGGGGTCAGCTCTCCTCCTTGATTTTTGAGTACCATCAAAATAGGCAGTCCCCCTGGCGTATAGAGCTGTGCCTTTTTTGACCGAGTAGTACAGACGTCCGAGATTTTTCGGAAAATAAGGTCTCTGGCCTTGCTGATTTGGTAGATGCGAAATCTAATGGACCACCTCTCTATTTGCATAAACTCCGCCATTTTGAGATGGTTCGAGAATGACATATTCTAACTCCCTTCGTTGGGCATTTTCAGAAGCATTCCTCATTGCTAGTCATTCGCTCGGTAAGTCACAAGGTATGAGTTCATAGACTCTGCTTCCGCAATCCTATAGCTGGGATTCGATGGTTCACAGAATAGTTGTCAGCTCTCTGGCTCGTTGGTACCAACTAAGTGCATGTCAAATACTACCATCTTCTTGGGACTTCCTGCGGGCAAAGAGACCCAGACTCGGTCTAAAAGCACAATTTTAGTTCGGTGTCCCCGTAATACCACTATTTGGAGCCGCGAGTGTCGGGGGCGGATGACTAGTCATTGACGTTAACCCCACCGACCAGGGGGTGAACAAGCTGACATACTCGCTCCCGACGGTACCTTGTGTGTAGGATTCGTGTTCCGTGCCTACCCACTGAAAGGATGACACGTGCCGCGTTAGCGATCATATCAGCCGTGACGGGTTCAATTTAAATCGCCCGATATGGGCGTCGCATGCTAGACATACTGGCGGGTGTTTGGGTGATGTCCTGACACTCTCTTAATGCCACTGCGCTAACCTGATGAATTTGGACAACTCAAACATAGCCCCTATTATAATTGCCTTACCACACTTCCTCCTTGAGATTGTAGCCCACTTGGTACGAGGGGTCTTACGCCGCAGGCAAGTCTCCCATTAGACGCTCCGCTGACACGGGGCACTGTCTTCCCCGGCTAAAAAGAGGCAAGATCCCTCCCCTGGGGCTTATGACATAAAGACTCGAAGCAACGGGATTCAGCGGCTTCACCGAGAAGACATCGGATTAAATAGATCACTAATGGCGGGACGCTGCCCTTAAGTTGGTTATGCTAGTGTATGCCTGGTCGGGAAAACTGCCCTGCAACTACCTCCTTGCCCATATTGCAAACAGGGATATGCTTTCAGGTAATGGAACCTAGCATTGAGCTTGTTCCACCGATCACTACAAGAAACAATTCTAGGCAGCTAGGCGCCATTTTCCTACCTCATACCGGTACAGAGGGAGTAGTTTAGTTATGTGTCGCTACTCCTTGCGACCCCCATGGAACAGCACCCGATACTGATTGGCCAAACCCTACCAAGTGCGGGGATACGGATGCAAGCCCGGCCGGAGGACTTGTCATACAACATCATCAGGACTACGATAAGACAGCGGCTAGTGACGTGAGCTGTCAGAACCCCGCCCCTGCCTGCTCCCTTTAGTGGGCGGGTCGTTCCCGCTAAGGCGTGTCTGATGATCGCGAGTACTTGTTATGTTCTGCACTCGCATGGCGCTGCGTTGAGCTTACGCCGGCCCAAAAACCGCGCGGAACCGCTCACCGCACTGACAGAAGTACAGACAGCAGATCACTAGCAATCCCGGAGGACCTCCTGGATGTAAGGTGCGCGGGATTTGGGAAGATCCCAATTGAGGGTGTTATTAGTTGTAGTTATCAAAGGAAGCTTGCTGTATGAGCGGGATGGTCGCTTTGCAGCTAGCTTGGCGATAAGGGCACTTTTATGTCAAAACTTATTCGACTCCCTCATGGAACAGCTACGGAGAACCTGGTCCTTCAAGAAATTGTGGTCCTGCCTGAGGTCAGAATTGAGGCAGACCATAGAAAAATATCCCAGTCCCGAAGACCCGGGCCCAAAGGTGGTGGCGGGCACGCAATAGTATCTACGCACAGGTGAATTGCAAGACAATAAGACAGACTCCACAATCGTCACAGTGTTCTAGGATCTAACCCAGGCGAGAGTGAGGCAGCAAATGGACACATAGATGTAAAGGAGCGGTAGTTTAACCGTGAAAGGCAGCCGAAGGCAATTTGAGATAGTTGAGGTTGACCGGTAGCCCTTGTAATATTCGTGTAAATAGACCAATATGTACTGAAACCACACAGCGCGCAGCACCCCCCCTGATCTGTAAGTTTCTTTTACGGACTTGACACGTGGCAA
seq00020   CGCGTTCCGCTACAGTGCAGATACATCTAGGTCATTCTAGTTATAGTGGTTGTGTACCCACTAAAACCCAACGAATCGCGCCGGCGAGTTACTCGGATGAACCGCCCGCTAAGTGGGGGTGAGGGGGGTCAGCTCTCCTCCTTGATTTTTGAGTACCATCAAAATAGGCAGTCCCCCTGGCGTATAGAGCTGTGCCTTTTTTGACCGAGTAGTACAGACGTCCGAGATTTTTCGGAAAATAAGGTCTCTGGCCTTGCTGATTTGGTAGATGCGAAATCTAATGGACCACCTCTCTATTTGCATAAACTCCGCCATTTTGAGATGGTTCGAGAATGACATATTCTAACTCCCTTCGTTGGGCATTTTCAGAAGCATTCCTCATTGCTAGTCATTCGCTCGGTAAGTCACAAGGTATGAGTTCATAGACTCTGCTTCCGCAATCCTATAGCTGGGATTCGATGGTTCACAGAATAGTTGTCAGCTCTCTGGCTCGTTGGTACCAACTAAGTGCATGTCAAATACTACCATCTTCTTGGGACTTCCTGCGGGCAAAGAGACCCAGACTCGGTCTAAAAGCACAATTTTAGTTCGGTGTCCCCGTAATACCACTATTTGGAGCCGCGAGTCTCGGGGGCGGATGACTAGTCATTGACGTTAACCCCACCGACCAGGGGGTGAACAAGCTGACATACTCGCTCCCGACGGTACCTTGTGTGTAGGATTCGTGTTCCGTGCCTACCCACTGAAAGGATGACACGTGCCGCGTTAGCGATCATATCAGCCGTGACGGGTTCAATTTAAATCGCCCGATATGGGCGTCGCATGCTAGACATACTGGCGGGTGTTTGGGTGATGTCCTGACACTCTCTTAATGCCACTGCGCTAACCTGATGAATTTGGACAACTCAAACATAGCCCCTATTATAATTGCCTTACCACACTTCCTCCTTGAGATTGTAGCCCACTTGGTACGAGGGGTCTTACGCCGCAGGCAAGTCTCCCATTAGACGCTCCGCTGACACGGGGCACTGTCTTCCCCGGCTAAAAAGAGGCAAGATCCCTCCCCTGGGGCTTATGACATAAAGACTCGAAGCAACGGGATTCAGCGGCTTCACCGAGAAGACATCGGATTAAATAGATCACTAATGGCGGGACGCTGCCCTTAAGTTGGTTATGCTAGTGTATGCCTGGTCGGGAAAACTGCCCTGCAACTACCTCCTTGCCCATATTGCAAACAGGGATATGCTTTCAGGTAATGGAACCTAGCATTGAGCTTGTTCCACCGATCACTACAAGAAACAATTCTAGGCAGCTAGGCGCCATTTTCCTACCTCATACCGGTACAGAGGGAGTAGTTTAGTTATGTGTCGCTACTCCTTGCGACCCCCATGGAACAGCACCCGATACTGATTGGCCAAACCCTACCAAGTGCGGGGATACGGATGCAAGCCCGGCCGGAGGAATTGTCATACAACATCATCAGGACTACGATAAGACAGCGGCTAGTGACGTGAGCTGTCAGAACCCCGCCCCTGCCTGCTCCCTTTAGTGGGCGGGTCGTTCCCGCTAAGGCGTGTCTGATGATCGCGAGTACTTGTTATGTTCTGCACTCGCATGGCGCTGCGTTGAGCTTACGCCGGCCCAAAAACCGCGCGGAACCGCTCACCGCACTGACAGAAGTACAGACAGCAGATCACTAGCAATCCCGGAGGACCTCCTGGATGTAAGGTGCGCGGGATTGGGGAAGATCCCAATTGAGGGTGTTATTAGTTGTAGTTATCAAAGGAAGCTTGCTGTATGAGCGGGATGGTCGCTTTGCAGCTAGCTTGGCGATAAGGGCACTTTTATGTCAAAACTTATTCGACTCCCTCATGGAACAGCTACGGAGAACCTGGTCCTTCAAGAAATTGTGGTCCTGCCTGAGGTCAGAATTGAGGCAGACCATAGAAAAATATCCCAGTCCCGAAGACCCGGGCCCAAAGGTGGTGGCGGGCACGCAATAGTATCTACGCACAGGTGAATTGCAAGACAATAAGACAGACTCCACAATCGTCACAGTGTTCTAGGATCTAACCCAGGCGAGAGTGAGGCAGCAAATGGACACATAGATGTAAAGGAGCGGTAGTTTAACCGTGAAAGGCAGCCGAAGGCAATTTGAGATAGTTGAGGTTGACCGGTAGCCCTTGTAATATTCGTGTAAATAGACCAATATGTACTGAAACCACACAGCGCGCAGCACCCCCCCTGATCTGTAAGTTTCTTTTACGGACTTGACACGTGGCAA
seq00021   CGCGTTCCGCTACAGTGCAGATACATCTAGGTCATTCTAGTTATAGTGGTTGTGTACCCACTAAAACCCAACGAATCGCGCCGGCGAGTTACTCGGATGAACCGCCCGCTAAGTGGGGGTGAGGGGGGTCAGCTCTCCTCCTTGATTTTTGAGTACCATCAAAATAGGCAGTCCCCCTGGCGTATAGAGCTGTGCCTTTTTTGACCGAGTAGTACAGACGTCCGAGATTTTTCGGAAAATAAGGTCTCTGGCCTTGCTGATTTGGTAGATGCGAAATCTAATGGACCACCTCTCTATTTGCATAAACTCCGCCATTTTGAGATGGTTCGAGAATGACATATTCTAACTCCCTTCGTTGGGCATTTTCAGAAGCATTCCTCATTGCTAGTCATTCGCTCGGTAAGTCACAAGGTATGAGTTCATAGACTCTGCTTCCGCAATCCTATAGCTGGGATTCGATGGTTCACAGAATAGTTGTCAGCTCTCTGGCTCGTTGGTACCAACTAAGTGCATGTCAAATACTACCATCTTCTTGGGACTTCCTGCGGGCAAAGAGACCCAGACTCGGTCTAAAAGCACAATTTTAGTTCGGTGTCCCCGTAATACCACTATTTGGAGCCGCGAGTGTCGGGGGCGGATGACTAGTCATTGACGTTAACCCCACCGACCAGGGGGTGAACAAGCTGACATACTCGCTCCCGACGGTACCTTGTGTGTAGGATTCGTGTTCCGTGCCTACCCACTGAAAGGATGACACGTGCCGCGTTAGCGATCATATCAGCCGTGACGGGTTCAATTTAAATCGCCCGATATGGGCGTCGCATGCTAGACATACTGGCGGGTGTTTGGGTGATGTCCTGACACTCTCTTAATGCCACTGCGCTAACCTGATGAATTTGGACAACTCAAACATAGCCCCTATTATAATTGCCTTACCACACTTCCTCCTTGAGATTGTAGCCCACTTGGTACGAGGGGTCTTACGCCGCAGGCAAGTCTCCCATTAGACGCTCCGCTGACACGGGGCACTGTCTTCCCCGGCTAAAAAGAGGCAAGATCCCTCCCCTGGGGCTTATGACATAAAGACTCGAAGCAACGGGATTCAGCGGCTTCACCGAGAAGACATCGGATTAAATAGATCACTAATGGCGGGACGCTGCCCTTAAGTTGGTTATGCTAGTGTATGCCTGGTCGGGAAAACTGCCCTGCAACTACCTCCTTGCCCATATTGCAAACAGGGATATGCTTTCAGGTAATGGAACCTAGCATTGAGCTTGTTCCACCGATCACTACAAGAAACAATTCTAGGCAGCTAGGCGCCATTTTCCTACCTCATACCGGTACAGAGGGAGTAGTTTAGTTATGTGTCGCTACTCCTTGCGACCCCCATGGAACAGCACCCGATACTGATTGGCCAAACCCTACCAAGTGCGGGGATACGGATGCAAGCCCGGCCGGAGGACTTGTCATACAACATCATCAGGACTACGATAAGACAGCGGCTAGTGACGTGAGCTGTCAGAACCCCGCCCCTGCCTGCTCCCTTTAGTGGGCGGGTCGTTCCCGCTAAGGCGTGTCTGATGATCGCGAGTACTTGTTATGTTCTGCACTCGCATGGCGCTGCGTTGAGCTTACGCCGGCCCAAAAACCGCGCGGAACCGCTCACCGCACTGACAGAAGTACAGACAGCAGATCACTAGCAATCCCGGAGGACCTCCTGGATGTAAGGTGCGCGGGATTTGGGAAGATCCCAATTGAGGGTGTTATTAGTTGTAGTTATCAAAGGAAGCTTGCTGTATGAGCGGGATGGTCGCTTTGCAGCTAGCTTGGCGATAAGGGCACTTTTATGTCAAAACTTATTCGACTCCCTCATGGAACAGCTACGGAGAACCTGGTCCTTCAAGAAATTGTGGTCCTGCCTGAGGTCAGAATTGAGGCAGACCATAGAAAAATATCCCAGTCCCGAAGACCCGGGCCCAAAGGTGGTGGCGGGCACGCAATAGTATCTACGCACAGGTGAATTGCAAGACAATAAGACAGACTCCACAATCGTCACAGTGTTCTAGGATCTAACCCAGGCGAGAGTGAGGCAGCAAATGGACACATAGATGTAAAGGAGCGGTAGTTTAACCGTGAAAGGCAGCCGAAGGCAATTTGAGATAGTTGAGGTTGACCGGTAGCCCTTGTAATATTCGTGTAAATAGACCAATATGTACTGAAACCACACAGCGCGCAGCACCCCCCCTGATCTGTAAGTTTCTTTTACGGACTTGACACGTGGCAA
seq00022   CGCGTTCCGCTACAGTGCAGATACATCTAGGTCATTCTAGTTATAGTGGTTGTGTACCCACTAAAACCCAACGAATCGCGCCGGCGAGTTACTCGGATGAACCGCCCGCTAAGTGGGGGTGAGGGGGGTCAGCTCTCCTCCTTGATTTTTGAGTACCATCAAAATAGGCAGTCCCCCTGGCGTATAGAGCTGTGCCTTTTTTGACCGAGTAGTACAGACGTCCGAGATTTTTCGGAAAATAAGGTCTCTGGCCTTGCTGATTTGGTAGATGCGAAATCTAATGGACCACCTCTCTATTTGCATAAACTCCGCCATTTTGAGATGGTTCGAGAATGACATATTCTAACTCCCTTCGTTGGGCATTTTCAGAAGCATTCCTCATTGCTAGTCATTCGCTCGGTAAGTCACAAGGTATGAGTTCATAGACTCTGCTTCCGCAATCCTATAGCTGGGATTCGATGGTTCACAGAATAGTTGTCAGCTCTCTGGCTCGTTGGTACCAACTAAGTGCATGTCAAATACTACCATCTTCTTGGGACTTCCTGCGGGCAAAGAGACCCAGACTCGGTCTAAAAGCACAATTTTAGTTCGGTGTCCCCGTAATACCACTATTTGGAGCCGCGAGTCTCGGGGGCGGATGACTAGTCATTGACGTTAACCCCACCGACCAGGGGGTGAACAAGCTGACATACTCGCTCCCGACGGTACCTTGTGTGTAGGATTCGTGTTCCGTGCCTACCCACTGAAAGGATGACACGTGCCGCGTTAGCGATCATATCAGCCGTGACGGGTTCAATTTAAATCGCCCGATATGGGCGTCGCATGCTAGACATACTGGCGGGTGTTTGGGTGATGTCCTGACACTCTCTTAATGCCACTGCGCTAACCTGATGAATTTGGACAACTCAAACATAGCCCCTATTATAATTGCCTTACCACACTTCCTCCTTGAGATTGTAGCCCACTTGGTACGAGGGGTCTTACGCCGCAGGCAAGTCTCCCATTAGACGCTCCGCTGACACGGGGCACTGTCTTCCCCGGCTAAAAAGAGGCAAGATCCCTCCCCTGGGGCTTATGACATAAAGACTCGAAGCAACGGGATTCAGCGGCTTCACCGAGAAGACATCGGATTAAATAGATCACTAATGGCGGGACGCTGCCCTTAAGTTGGTTATGCTAGTGTATGCCTGGTCGGGAAAACTGCCCTGCAACTACCTCCTTGCCCATATTGCAAACAGGGATATGCTTTCAGGTAATGGAACCTAGCATTGAGCTTGTTCCACCGATCACTACAAGAAACAATTCTAGGCAGCTAGGCGCCATTTTCCTACCTCATACCGGTACAGAGGGAGTAGTTTAGTTATGTGTCGCTACTCCTTGCGACCCCCATGGAACAGCACCCGATACTGATTGGCCAAACCCTACCAAGTGCGGGGATACGGATGCAAGCCCGGCCGGAGGACTTGTCATACAACATCATCAGGACTACGATAAGACAGCGGCTAGTGACGTGAGCTGTCAGAACCCCGCCCCTGCCTGCTCCCTTTAGTGGGCGGGTCGTTCCCGCTAAGGCGTGTCTGATGATCGCGAGTACTTGTTATGTTCTGCACTCGCATGGCGCTGCGTTGAGCTTACGCCGGCCCAAAAACCGCGCGGAACCGCTCACCGCACTGACAGAAGTACAGACAGCAGATCACTAGCAATCCCGGAGGACCTCCTGGATGTAAGGTGCGCGGGATTGGGGAAGATCCCAATTGAGGGTGTTATTAGTTGTAGTTATCAAAGGAAGCTTGCTGTATGAGCGGGATGGTCGCTTTGCAGCTAGCTTGGCGATAAGGGCACTTTTATGTCAAAACTTATTCGACTCCCTCATGGAACAGCTACGGAGAACCTGGTCCTTCAAGAAATTGTGGTCCTGCCTGAGGTCAGAATTGAGGCAGACCATAGAAAAATATCCCAGTCCCGAAGACCCGGGCCCAAAGGTGGTGGCGGGCACGCAATAGTATCTACGCACAGGTGAATTGCAAGACAATAAGACAGACTCCACAATCGTCACAGTGTTCTAGGATCTAACCCAGGCGAGAGTGAGGCAGCAAATGGACACATAGATGTAAAGGAGCGGTAGTTTAACCGTGAAAGGCAGCCGAAGGCAATTTGAGATAGTTGAGGTTGACCGGTAGCCCTTGTAATATTCGTGTAAATAGACCAATATGTACTGAAACCACACAGCGCGCAGCACCCCCCCTGATCTGTAAGTTTCTTTTACGGACTTGACACGTGGCAA
seq00023   CGCGTTCCGCTACAGTGCAGATACATCTAGGTCATTCTAGTTATAGTGGTTGTGTACCCACTAAAACCCAACGAATCGCGCCGGCGAGTTACTCGGATGAACCGCCCGCTAAGTGGGGGTGAGGGGGGTCAGCTCTCCTCCTTGATTTTTGAGTACCATCAAAATAGGCAGTCCCCCTGGCGTATAGAGCTGTGCCTTTTTTGACCGAGTAGTACAGACGTCCGAGATTTTTCGGAAAATAAGGTCTCTGGCCTTGCTGATTTGGTAGATGCGAAATCTAATGGACCACCTCTCTATTTGCATAAACTCCGCCATTTTGAGATGGTTCGAGAATGACATATTCTAACTCCCTTCGTTGGGCATTTTCAGAAGCATTCCTCATTGCTAGTCATTCGCTCGGTAAGTCACAAGGTATGAGTTCATAGACTCTGCTTCCGCAATCCTATAGCTGGGATTCGATGGTTCACAGAATAGTTGTCAGCTCTCTGGCTCGTTGGTACCAACTAAGTGCATGTCAAATACTACCATCTTCTTGGGACTTCCTGCGGGCAAAGAGACCCAGACTCGGTCTAAAAGCACAATTTTAGTTCGGTGTCCCCGTAATACCACTATTTGGAGCCGCGAGTGTCGGGGGCGGATGACTAGTCATTGACGTTAACCCCACCGACCAGGGGGTGAACAAGCTGACATACTCGCTCCCGACGGTACCTTGTGTGTAGGATTCGTGTTCCGTGCCTACCCACTGAAAGGATGACACGTGCCGCGTTAGCGATCATATCAGCCGTGACGGGTTCAATTTAAATCGCCCGATATGGGCGTCGCATGCTAGACATACTGGCGGGTGTTTGGGTGATGTCCTGACACTCTCTTAATGCCACTGCGCTAACCTGATGAATTTGGACAACTCAAACATAGCCCCTATTATAATTGCCTTACCACACTTCCTCCTTGAGATTGTAGCCCACTTGGTACGAGGGGTCTTACGCCGCAGGCAAGTCTCCCATTAGACGCTCCGCTGACACGGGGCACTGTCTTCCCCGGCTAAAAAGAGGCAAGATCCCTCCCCTGGGGCTTATGACATAAAGACTCGAAGCAACGGGATTCAGCGGCTTCACCGAGAAGACATCGGATTAAATAGATCACTAATGGCGGGACGCTGCCCTTAAGTTGGTTATGCTAGTGTATGCCTGGTCGGGAAAACTGCCCTGCAACTACCTCCTTGCCCATATTGCAAACAGGGATATGCTTTCAGGTAATGGAACCTAGCATTGAGCTTGTTCCACCGATCACTACAAGAAACAATTCTAGGCAGCTAGGCGCCATTTTCCTACCTCATACCGGTACAGAGGGAGTAGTTTAGTTATGTGTCGCTACTCCTTGCGACCCCCATGGAACAGCACCCGATACTGATTGGCCAAACCCTACCAAGTGCGGGGATACGGATGCAAGCCCGGCCGGAGGACTTGTCATACAACATCATCAGGACTACGATAAGACAGCGGCTAGTGACGTGAGCTGTCAGAACCCCGCCCCTGCCTGCTCCCTTTAGTGGGCGGGTCGTTCCCGCTAAGGCGTGTCTGATGATCGCGAGTACTTGTTATGTTCTGCACTCGCATGGCGCTGCGTTGAGCTTACGCCGGCCCAAAAACCGCGCGGAACCGCTCACCGCACTGACAGAAGTACAGACAGCAGATCACTAGCAATCCCGGAGGACCTCCTGGATGTAAGGTGCGCGGGATTTGGGAAGATCCCAATTGAGGGTGTTATTAGTTGTAGTTATCAAAGGAAGCTTGCTGTATGAGCGGGATGGTCGCTTTGCAGCTAGCTTGGCGATAAGGGCACTTTTATGTCAAAACTTATTCGACTCCCTCATGGAACAGCTACGGAGAACCTGGTCCTTCAAGAAATTGTGGTCCTGCCTGAGGTCAGAATTGAGGCAGACCATAGAAAAATATCCCAGTCCCGAAGACCCGGGCCCAAAGGTGGTGGCGGGCACGCAATAGTATCTACGCACAGGTGAATTGCAAGACAATAAGACAGACTCCACAATCGTCACAGTGTTCTAGGATCTAACCCAGGCGAGAGTGAGGCAGCAAATGGACACATAGATGTAAAGGAGCGGTAGTTTAACCGTGAAAGGCAGCCGAAGGCAATTTGAGATAGTTGAGGTTGACCGGTAGCCCTTGTAATATTCGTGTAAATAGACCAATATGTACTGAAACCACACAGCGCGCAGCACCCCCCCTGATCTGTAAGTTTCTTTTACGGACTTGACACGTGGCAA
seq00024   CGCGTTCCGCTACAGTGCAGATACATCTAGGTCATTCTAGTTATAGTGGTTGTGTACCCACTAAAACCCAACGAATCGCGCCGGCGAGTTACTCGGATGAACCGCCCGCTAAGTGGGGGTGAGGGGGGTCAGCTCTCCTCCTTGATTTTTGAGTACCATCAAAATAGGCAGTCCCCCTGGCGTATAGAGCTGTGCCTTTTTTGACCGAGTAGTACAGACGTCCGAGATTTTTCGGAAAATAAGGTCTCTGGCCTTGCTGATTTGGTAGATGCGAAATCTAATGGACCACCTCTCTATTTGCATAAACTCCGCCATTTTGAGATGGTTCGAGAATGACATATTCTAACTCCCTTCGTTGGGCATTTTCAGAAGCATTCCTCATTGCTAGTCATTCGCTCGGTAAGTCACAAGGTATGAGTTCATAGACTCTGCTTCCGCAATCCTATAGCTGGGATTCGATGGTTCACAGAATAGTTGTCAGCTCTCTGGCTCGTTGGTACCAACTAAGTGCATGTCAAATACTACCATCTTCTTGGGACTTCCTGCGGGCAAAGAGACCCAGACTCGGTCTAAAAGCACAATTTTAGTTCGGTGTCCCCGTAATACCACTATTTGGAGCCGCGAGTGTCGGGGGCGGATGACTAGTCATTGACGTTAACCCCACCGACCAGGGGGTGAACAAGCTGACATACTCGCTCCCGACGGTACCTTGTGTGTAGGATTCGTGTTCCGTGCCTACCCACTGAAAGGATGACACGTGCCGCGTTAGCGATCATATCAGCCGTGACGGGTTCAATTTAAATCGCCCGATATGGGCGTCGCATGCTAGACATACTGGCGGGTGTTTGGGTGATGTCCTGACACTCTCTTAATGCCACTGCGCTAACCTGATGAATTTGGACAACTCAAACATAGCCCCTATTATAATTGCCTTACCACACTTCCTCCTTGAGATTGTAGCCCACTTGGTACGAGGGGTCTTACGCCGCAGGCAAGTCTCCCATTAGACGCTCCGCTGACACGGGGCACTGTCTTCCCCGGCTAGAAAGAGGCAAGATCCCTCCCCTGGGGCTTATGACATAAAGACTCGAAGCAACGGGATTCAGCGGCTTCACCGAGAAGACATCGGATTAAATAGATCACTAATGGCGGGACGCTGCCCTTAAGTTGGTTATGCTAGTGTATGCCTGGTCGGGAAAACTGCCCTGCAACTACCTCCTTGCCCATATTGCAAACAGGGATATGCTTTCAGGTAATGGAACCTAGCATTGAGCTTGTTCCACCGATCACTACAAGAAACAATTCTAGGCAGCTAGGCGCCATTTTCCTACCTCATACCGGTACAGAGGGAGTAGTTTAGTTATGTGTCGCTACTCCTTGCGACCCCCATGGAACAGCACCCGATACTGATTGGCCAAACCCTACCAAGTGCGGGGATACGGATGCAAGCCCGGCCGGAGGACTTGTCATACAACATCATCAGGACTACGATAAGACAGCGGCTAGTGACGTGAGCTGTCAGAACCCCGCCCCTGCCTGCTCCCTTTAGTGGGCGGGTCGTTCCCGCTAAGGCGTGTCTGATGATCGCGAGTACTTGTTATGTTCTGCACTCGCATGGCGCTGCGTTGAGCTTACGCCGGCCCAAAAACCGCGCGGAACCGCTCACCGCACTGACAGAAGTACAGACAGCAGATCACTAGCAATCCCGGAGGACCTCCTGGATGTAAGGTGCGCGGGATTGGGGAAGATCCCAATTGAGGGTGTTATTAGTTGTAGTTATCAAAGGAAGCTTGCTGTATGAGCGGGATGGTCGCTTTGCAGCTAGCTTGGCGATAAGGGCACTTTTATGTCAAAACTTATTCGACTCCCTCATGGAACAGCTACGGAGAACCTGGTCCTTCAAGAAATTGTGGTCCTGCCTGAGGTCAGAATTGAGGCAGACCATAGAAAAATATCCCAGTCCCGAAGACCCGGGCCCAAAGGTGGTGGCGGGCACGCAATAGTATCTACGCACAGGTGAATTGCAAGACAATAAGACAGACTCCACAATCGTCACAGTGTTCTAGGATCTAACCCAGGCGAGAGTGAGGCAGCAAATGGACACATAGATGTAAAGGAGCGGTAGTTTAACCGTGAAAGGCAGCCGAAGGCAATTTGAGATAGTTGAGGTTGACCGGTAGCCCTTGTAATATTCGTGTAAATAGACCAATATGTACTGAAACCACACAGCGCGCAGCACCCCCCCTGATCTGTAAGTTTCTTTTACGGACTTGACACGTGGCAA
seq00025   CGCGTTCCGCTACAGTACAGATACATCTAGGTCATTCTAGTTATAGTGGTTGTGTACCCACTAAAACCCAACGAATCGCGCCGGCGAGTTACTCGGATGAACCGCCCGCTAAGTGGGGGTGAGGGGGGTCAGCTCTCCTCCTTGATTTTTGAGTACCATCAAAATAGGCAGTCCCCCTGGCGTATAGAGCTGTGCCTTTTTTGACCGAGTAGTACAGACGTCCGAGATTTTTCGGAAAATAAGGTCTCTGGCCTTGCTGATTTGGTAGATGCGAAATCTAATGGACCACCTCTCTATTTGCATAAACTCCGCCATTTTGAGATGGTTCGAGAATGACATATTCTAACTCCCTTCGTTGGGCATTTTCAGAAGCATTCCTCATTGCTAGTCATTCGCTCGGTAAGTCACAAGGTATGAGTTCATAGACTCTGCTTCCGCAATCCTATAGCTGGGATTCGATGGTTCACAGAATAGTTGTCAGCTCTCTGGCTCGTTGGTACCAACTAAGTGCATGTCAAATACTACCATCTTCTTGGGACTTCCTGCGGGCAAAGAGACCCAGACTCGGTCTAAAAGCACAATTTTAGTTCGGTGTCCCCGTAATACCACTATTTGGAGCCGCGAGTGTCGGGGGCGGATGACTAGTCATTGACGTTAACCCCACCGACCAGGGGGTGAACAAGCTGACATACTCGCTCCCGACGGTACCTTGTGTGTAGGATTCGTGTTCCGTGCCTACCCACTGAAAGGATGACACGTGCCGCGTTAGCGATCATATCAGCCGTGACGGGTTCAATTTAAATCGCCCGATATGGGCGTCGCATGCTAGACATACTGGCGGGTGTTTGGGTGATGTCCTGACACTCTCTTAATGCCACTGCGCTAACCTGATGAATTTGGACAACTCAAACATAGCCCCTATTATAATTGCCTTACCACACTTCCTCCTTGAGATTGTAGCCCACTTGGTACGAGGGGTCTTACGCCGCAGGCAAGTCTCCCATTAGACGCTCCGCTGACACGGGGCACTGTCTTCCCCGGCTAAAAAGAGGCAAGATCCCTCCCCTGGGGCTTATGACATAAAGACTCGAAGCAACGGGATTCAGCGGCTTCACCGAGAAGACATCGGATTAAATAGATCACTAATGGCGGGACGCTGCCCTTAAGTTGGTTATGCTAGTGTATGCCTGGTCGGGAAAACTGCCCTGCAACTACCTCCTTGCCCATATTGCAAACAGGGATATGCTTTCAGGTAATGGAACCTAGCATTGAGCTTGTTCCACCGATCACTACAAGAAACAATTCTAGGCAGCTAGGCGCCATTTTCCTACCTCATACCGGTACAGAGGGAGTAGTTTAGTTATGTGTCGCTACTCCTTGCGACCCCCATGGAACAGCACCCGATACTGATTGGCCAAACCCTACCAAGTGCGGGGATACGGATGCAAGCCCGGCCGGAGGACTTGTCATACAACATCATCAGGACTACGATAAGACAGCGGCTAGTGACGTGAGCTGTCAGAACCCCGCCCCTGCCTGCTCCCTTTAGTGGGCGGGTCGTTCCCGCTAAGGCGTGTCTGATGATCGCGAGTACTTGTTATGTTCTGCACTCGCATGGCGCTGCGTTGAGCTTACGCCGGCCCAAAAACCGCGCGGAACCGCTCACCGCACTGACAGAAGTACAGACAGCAGATCACTAGCAATCCCGGAGGACCTCCTGGATGTAAGGTGCGCGGGATTGGGGAAGATCCCAATTGAGGGTGTTATTAGTTGTAGTTATCAAAGGAAGCTTGCTGTATGAGCGGGATGGTCGCTTTGCAGCTAGCTTGGCGATAAGGGCACTTTTATGTCAAAACTTATTCGACTCCCTCATGGAACAGCTACGGAGAACCTGGTCCTTCAAGAAATTGTGGTCCTGCCTGAGGTCAGAATTGAGGCAGACCATAGAAAAATATCCCAGTCCCGAAGACCCGGGCCCAAAGGTGGTGGCGGGCACGCAATAGTATCTACGCACAGGTGAATTGCAAGACAATAAGACAGACTCCACAATCGTCACAGTGTTCTAGGATCTAACCCAGGCGAGAGTGAGGCAGCAAATGGACACATAGATGTAAAGGAGCGGTAGTTTAACCGTGAAAGGCAGCCGAAGGCAATTTGAGATAGTTGAGGTTGACCGGTAGCCCTTGTAATATTCGTGTAAATAGACCAATATGTACTGAAACCACACAGCGCGCAGCACCCCCCCTGATCTGTAAGTTTCTTTTACGGACTTGACACGTGGCAA
seq00026   CGCGTTCCGCTACAGTGCAGATACATCTAGGTCATTCTAGTTATAGTGGTTGTGTACCCACTAAAACCCAACGAATCGCGCCGGCGAGTTACTCGGATGAACCGCCCGCTAAGTGGGGGTGAGGGGGGTCAGCTCTCCTCCTTGATTTTTGAGTACCATCAAAATAGGCAGTCCCCCTGGCGTATAGAGCTGTGCCTTTTTTGACCGAGTAGTACAGACGTCCGAGATTTTTCGGAAAATAAGGTCTCTGGCCTTGCTGATTTGGTAGATGCGAAATCTAATGGACCACCTCTCTATTTGCATAAACTCCGCCATTTTGAGATGGTTCGAGAATGACATATTCTAACTCCCTTCGTTGGGCATTTTCAGAAGCATTCCTCATTGCTAGTCATTCGCTCGGTAAGTCACAAGGTATGAGTTCATAGACTCTGCTTCCGCAATCCTATAGCTGGGATTCGATGGTTCACAGAATAGTTGTCAGCTCTCTGGCTCGTTGGTACCAACTAAGTGCATGTCAAATACTACCATCTTCTTGGGACTTCCTGCGGGCAAAGAGACCCAGACTCGGTCTAAAAGCACAATTTTAGTTCGGTGTCCCCGTAATACCACTATTTGGAGCCGCGAGTGTCGGGGGCGGATGACTAGTCATTGACGTTAACCCCACCGACCAGGGGGTGAACAAGCTGACATACTCGCTCCCGACGGTACCTTGTGTGTAGGATTCGTGTTCCGTGCCTACCCACTGAAAGGATGACACGTGCCGCGTTAGCGATCATATCAGCCGTGACGGGTTCAATTTAAATCGCCCGATATGGGCGTCGCATGCTAGACATACTGGCGGGTGTTTGGGTGATGTCCTGACACTCTCTTAATGCCACTGCGCTAACCTGATGAATTTGGACAACTCAAACATAGCCCCTATTATAATTGCCTTACCACACTTCCTCCTTGAGATTGTAGCCCACTTGGTACGAGGGGTCTTACGCCGCAGGCAAGTCTCCCATTAGACGCTCCGCTGACACGGGGCACTGTCTTCCCCGGCTAAAAAGAGGCAAGATCCCTCCCCTGGGGCTTATGACATAAAGACTCGAAGCAACGGGATTCAGCGGCTTCACCGAGAAGACATCGGATTAAATAGATCACTAATGGCGGGACGCTGCCCTTAAGTTGGTTATGCTAGTGTATGCCTGGTCGGGAAAACTGCCCTGCAACTACCTCCTTGCCCATATTGCAAACAGGGATATGCTTTCAGGTAATGGAACCTAGCATTGAGCTTGTTCCACCGATCACTACAAGAAACAATTCTAGGCAGCTAGGCGCCATTTTCCTACCTCATACCGGTACAGAGGGAGTAGTTTAGTTATGTGTCGCTACTCCTTGCGACCCCCATGGAACAGCACCCGATACTGATTGGCCAAACCCTACCAAGTGCGGGGATACGGATGCAAGCCCGGCCGGAGGACTTGTCATACAACATCATCAGGACTACGATAAGACAGCGGCTAGTGACGTGAGCTGTCAGAACCCCGCCCCTGCCTGCTCCCTTTAGTGGGCGGGTCGTTCCCGCTAAGGCGTGTCTGATGATCGCGAGTACTTGTTATGTTCTGCACTCGCATGGCGCTGCGTTGAGCTTACGCCGGCCCAAAAACCGCGCGGAACCGCTCACCGCACTGACAGAAGTACAGACAGCAGATCACTAGCAATCCCGGAGGACCTCCTGGATGTAAGGTGCGCGGGATTTGGGAAGATCCCAATTGAGGGTGTTATTAGTTGTAGTTATCAAAGGAAGCTTGCTGTATGAGCGGGATGGTCGCTTTGCAGCTAGCTTGGCGATAAGGGCACTTTTATGTCAAAACTTATTCGACTCCCTCATGGAACAGCTACGGAGAACCTGGTCCTTCAAGAAATTGTGGTCCTGCCTGAGGTCAGAATTGAGGCAGACCATAGAAAAATATCCCAGTCCCGAAGACCCGGGCCCAAAGGTGGTGGCGGGCACGCAATAGTATCTACGCACAGGTGAATTGCAAGACAATAAGACAGACTCCACAATCGTCACAGTGTTCTAGGATCTAACCCAGGCGAGAGTGAGGCAGCAAATGGACACATAGATGTAAAGGAGCGGTAGTTTAACCGTGAAAGGCAGCCGAAGGCAATTTGAGATAGTTGAGGTTGACCGGTAGCCCTTGTAATATTCGTGTAAATAGACCAATATGTACTGAAACCACACAGCGCGCAGCACCCCCCCTGATCTGTAAGTTTCTTTTACGGACTTGACACGTGGCAA
seq00027   CGCGTTCCGCTACAGTGCAGATACATCTAGGTCATTCTAGTTATAGTGGTTGTGTACCCACTAAAACCCAACGAATCGCGCCGGCGAGTTACTCGGATGAACCGCCCGCTAAGTGGGGGTGAGGGGGGTCAGCTCTCCTCCTTGATTTTTGAGTACCATCAAAATAGGCAGTCCCCCTGGCGTATAGAGCTGTGCCTTTTTTGACCGAGTAGTACAGACGTCCGAGATTTTTCGGAAAATAAGGTCTCTGGCCTTGCTGATTTGGTAGATGCGAAATCTAATGGACCACCTCTCTATTTGCATAAACTCCGCCATTTTGAGATGGTTCGAGAATGACATATTCTAACTCCCTTCGTTGGGCATTTTCAGAAGCATTCCTCATTGCTAGTCATTCGCTCGGTAAGTCACAAGGTATGAGTTCATAGACTCTGCTTCCGCAATCCTATAGCTGGGATTCGATGGTTCACAGAATAGTTGTCAGCTCTCTGGCTCGTTGGTACCAACTAAGTGCATGTCAAATACTACCATCTTCTTGGGACTTCCTGCGGGCAAAGAGACCCAGACTCGGTCTAAAAGCACAATTTTAGTTCGGTGTCCCCGTAATACCACTATTTGGAGCCGCGAGTGTCGGGGGCGGATGACTAGTCATTGACGTTAACCCCACCGACCAGGGGGTGAACAAGCTGACATACTCGCTCCCGACGGTACCTTGTGTGTAGGATTCGTGTTCCGTGCCTACCCACTGAAAGGATGACACGTGCCGCGTTAGCGATCATATCAGCCGTGACGGGTTCAATTTAAATCGCCCGATATGGGCGTCGCATGCTAGACATACTGGCGGGTGTTTGGGTGATGTCCTGACACTCTCTTAATGCCACTGCGCTAACCTGATGAATTTGGACAACTCAAACATAGCCCCTATTATAATTGCCTTACCACACTTCCTCCTTGAGATTGTAGCCCACTTGGTACGAGGGGTCTTACGCCGCAGGCAAGTCTCCCATTAGACGCTCCGCTGACACGGGGCACTGTCTTCCCCGGCTAAAAAGAGGCAAGATCCCTCCCCTGGGGCTTATGACATAAAGACTCGAAGCAACGGGATTCAGCGGCTTCACCGAGAAGACATCGGATTAAATAGATCACTAATGGCGGGACGCTGCCCTTAAGTTGGTTATGCTAGTGTATGCCTGGTCGGGAAAACTGCCCTGCAACTACCTCCTTGCCCATATTGCAAACAGGGATATGCTTTCAGGTAATGGAACCTAGCATTGAGCTTGTTCCACCGATCACTACAAGAAACAATTCTAGGCAGCTAGGCGCCATTTTCCTACCTCATACCGGTACAGAGGGAGTAGTTTAGTTATGTGTCGCTACTCCTTGCGACCCCCATGGAACAGCACCCGATACTGATTGGCCAAACCCTACCAAGTGCGGGGATACGGATGCAAGCCCGGCCGGAGGACTTGTCATACAACATCATCAGGACTACGATAAGACAGCGGCTAGTGACGTGAGCTGTCAGAACCCCGCCCCTGCCTGCTCCCTTTAGTGGGCGGGTCGTTCCCGCTAAGGCGTGTCTGATGATCGCGAGTACTTGTTATGTTCTGCACTCGCATGGCGCTGCGTTGAGCTTACGCCGGCCCAAAAACCGCGCGGAACCGCTCACCGCACTGACAGAAGTACAGACAGCAGATCACTAGCAATCCCGGAGGACCTCCTGGATGTAAGGTGCGCGGGATTGGGGAAGATCCCAATTGAGGGTGTTATTAGTTGTAGTTATCAAAGGAAGCTTGCTGTATGAGCGGGATGGTCGCTTTGCAGCTAGCTTGGCGATAAGGGCACTTTTATGTCAAAACTTATTCGACTCCCTCATGGAACAGCTACGGAGAACCTGGTCCTTCAAGAAATTGTGGTCCTGCCTGAGGTCAGAATTGAGGCAGACCATAGAAAAATATCCCAGTCCCGAAGACCCGGGCCCAAAGGTGGTGGCGGGCACGCAATAGTATCTACGCACAGGTGAATTGCAAGACAATAAGACAGACTCCACAATCGTCACAGTGTTCTAGGATCTAACCCAGGCGAGAGTGAGGCAGCAAATGGACACATAGATGTAAAGGAGCGGTAGTTTAACCGTGAAAGGCAGCCGAAGGCAATTTGAGATAGTTGAGGTTGACCGGTAGCCCTTGTAATATTCGTGTAAATAGACCAATATGTACTGAAACCACACAGCGCGCAGCACCCCCCCTGATCTGTAAGTTTCTTTTACGGACTTGACACGTGGCAA
seq00028   CGCGTTCCGCTACAGTGCAGATACATCTAGGTCATTCTAGTTATAGTGGTTGTGTACCCACTAAAACCCAACGAATCGCGCCGGCGAGTTACTCGGATGAACCGCCCGCTAAGTGGGGGTGAGGGGGGTCAGCTCTCCTCCTTGATTTTTGAGTACCATCAAAATAGGCAGTCCCCCTGGCGTATAGAGCTGTGCCTTTTTTGACCGAGTAGTACAGACGTCCGAGATTTTTCGGAAAATAAGGTCTCTGGCCTTGCTGATTTGGTAGATGCGAAATCTAATGGACCACCTGTCTATTTGCATAAACTCCGCCATTTTGAGATGGTTCGAGAATGACATATTCTAACTCCCTTCGTTGGGCATTTTCAGAAGCATTCCTCATTGCTAGTCATTCGCTCGGTAAGTCACAAGGTATGAGTTCATAGACTCTGCTTCCGCAATCCTATAGCTGGGATTCGATGGTTCACAGAATAGTTGTCAGCTCTCTGGCTCGTTGGTACCAACTAAGTGCATGTCAAATACTACCATCTTCTTGGGACTTCCTGCGGGCAAAGAGACCCAGACTCGGTCTAAAAGCACAATTTTAGTTCGGTGTCCCCGTAATACCACTATTTGGAGCCGCGAGTGTCGGGGGCGGATGACTAGTCATTGACGTTAACCCCACCGACCAGGGGGTGAACAAGCTGACATACTCGCTCCCGACGGTACCTTGTGTGTAGGATTCGTGTTCCGTGCCTACCCACTGAAAGGATGACACGTGCCGCGTTAGCGATCATATCAGCCGTGACGGGTTCAATTTAAATCGCCCGATATGGGCGTCGCATGCTAGACATACTGGCGGGTGTTTGGGTGATGTCCTGACACTCTCTTAATGCCACTGCGCTAACCTGATGAATTTGGACAACTCAAACATAGCCCCTATTATAATTGCCTTACCACACTTCCTCCTTGAGATTGTAGCCCACTTGGTACGAGGGGTCTTACGCCGCAGGCAAGTCTCCCATTAGACGCTCCGCTGACACGGGGCACTGTCTTCCCCGGCTAAAAAGAGGCAAGATCCCTCCCCTGGGGCTTATGACATAAAGACTCGAAGCAACGGGATTCAGCGGCTTCACCGAGAAGACATCGGATTAAATAGATCACTAATGGCGGGACGCTGCCCTTAAGTTGGTTATGCTAGTGTATGCCTGGTCGGGAAAACTGCCCTGCAACTACCTCCTTGCCCATATTGCAAACAGGGATATGCTTTCAGGTAATGGAACCTAGCATTGAGCTTGTTCCACCGATCACTACAAGAAACAATTCTAGGCAGCTAGGCGCCATTTTCCTACCTCATACCGGTACAGAGGGAGTAGTTTAGTTATGTGTCGCTACTCCTTGCGACCCCCATGGAACAGCACCCGATACTGATTGGCCAAACCCTACCAAGTGCGGGGATACGGATGCAAGCCCGGCCGGAGGACTTGTCATACAACATCATCAGGACTACGATAAGACAGCGGCTAGTGACGTGAGCTGTCAGAACCCCGCCCCTGCCTGCTCCCTTTAGTGGGCGGGTCGTTCCCGCTAAGGCGTGTCTGATGATCGCGAGTACTTGTTATGTTCTGCACTCGCATGGCGCTGCGTTGAGCTTACGCCGGCCCAAAAACCGCGCGGAACCGCTCACCGCACTGACAGAAGTACAGACAGCAGATCACTAGCAATCCCGGAGGACCTCCTGGATGTAAGGTGCGCGGGATTGGGGAAGATCCCAATTGAGGGTGTTATTAGTTGTAGTTATCAAAGGAAGCTTGCTGTATGAGCGGGATGGTCGCTTTGCAGCTAGCTTGGCGATAAGGGCACTTTTATGTCAAAACTTATTCGACTCCCTCATGGAACAGCTACGGAGAACCTGGTCCTTCAAGAAATTGTGGTCCTGCCTGAGGTCAGAATTGAGGCAGACCATAGAAAAATATCCCAGTCCCGAAGACCCGGGCCCAAAGGTGGTGGCGGGCACGCAATAGTATCTACGCACAGGTGAATTGCAAGACAATAAGACAGACTCCACAATCGTCACAGTGTTCTAGGATCTAACCCAGGCGAGAGTGAGGCAGCAAATGGACACATAGATGTAAAGGAGCGGTAGTTTAACCGTGAAAGGCAGCCGAAGGCAATTTGAGATAGTTGAGGTTGACCGGTAGCCCTTGTAATATTCGTGTAAATAGACCAATATGTACTGAAACCACACAGCGCGCAGCACCCCCCCTGATCTGTAAGTTTCTTTTACGGACTTGACACGTGGCAA
seq00029   CGCGTTCCGCTACAGTACAGATACATCTAGGTCATTCTAGTTATAGTGGTTGTGTACCCACTAAAACCCAACGAATCGCGCCGGCGAGTTACTCGGATGAACCGCCCGCTAAGTGGGGGTGAGGGGGGTCAGCTCTCCTCCTTGATTTTTGAGTACCATCAAAATAGGCAGTCCCCCTGGCGTATAGAGCTGTGCCTTTTTTGACCGAGTAGTACAGACGTCCGAGATTTTTCGGAAAATAAGGTCTCTGGCCTTGCTGATTTGGTAGATGCGAAATCTAATGGACCACCTCTCTATTTGCATAAACTCCGCCATTTTGAGATGGTTCGAGAATGACATATTCTAACTCCCTTCGTTGGGCATTTTCAGAAGCATTCCTCATTGCTAGTCATTCGCTCGGTAAGTCACAAGGTATGAGTTCATAGACTCTGCTTCCGCAATCCTATAGCTGGGATTCGATGGTTCACAGAATAGTTGTCAGCTCTCTGGCTCGTTGGTACCAACTAAGTGCATGTCAAATACTACCATCTTCTTGGGACTTCCTGCGGGCAAAGAGACCCAGACTCGGTCTAAAAGCACAATTTTAGTTCGGTGTCCCCGTAATACCACTATTTGGAGCCGCGAGTGTCGGGGGCGGATGACTAGTCATTGACGTTAACCCCACCGACCAGGGGGTGAACAAGCTGACATACTCGCTCCCGACGGTACCTTGTGTGTAGGATTCGTGTTCCGTGCCTACCCACTGAAAGGATGACACGTGCCGCGTTAGCGATCATATCAGCCGTGACGGGTTCAATTTAAATCGCCCGATATGGGCGTCGCATGCTAGACATACTGGCGGGTGTTTGGGTGATGTCCTGACACTCTCTTAATGCCACTGCGCTAACCTGATGAATTTGGACAACTCAAACATAGCCCCTATTATAATTGCCTTACCACACTTCCTCCTTGAGATTGTAGCCCACTTGGTACGAGGGGTCTTACGCCGCAGGCAAGTCTCCCATTAGACGCTCCGCTGACACGGGGCACTGTCTTCCCCGGCTAAAAAGAGGCAAGATCCCTCCCCTGGGGCTTATGACATAAAGACTCGAAGCAACGGGATTCAGCGGCTTCACCGAGAAGACATCGGATTAAATAGATCACTAATGGCGGGACGCTGCCCTTAAGTTGGTTATGCTAGTGTATGCCTGGTCGGGAAAACTGCCCTGCAACTACCTCCTTGCCCATATTGCAAACAGGGATATGCTTTCAGGTAATGGAACCTAGCATTGAGCTTGTTCCACCGATCACTACAAGAAACAATTCTAGGCAGCTAGGCGCCATTTTCCTACCTCATACCGGTACAGAGGGAGTAGTTTAGTTATGTGTCGCTACTCCTTGCGACCCCCATGGAACAGCACCCGATACTGATTGGCCAAACCCTACCAAGTGCGGGGATACGGATGCAAGCCCGGCCGGAGGACTTGTCATACAACATCATCAGGACTACGATAAGACAGCGGCTAGTGACGTGAGCTGTCAGAACCCCGCCCCTGCCTGCTCCCTTTAGTGGGCGGGTCGTTCCCGCTAAGGCGTGTCTGATGATCGCGAGTACTTGTTATGTTCTGCACTCGCATGGCGCTGCGTTGAGCTTACGCCGGCCCAAAAACCGCGCGGAACCGCTCACCGCACTGACAGAAGTACAGACAGCAGATCACTAGCAATCCCGGAGGACCTCCTGGATGTAAGGTGCGCGGGATTGGGGAAGATCCCAATTGAGGGTGTTATTAGTTGTAGTTATCAAAGGAAGCTTGCTGTATGAGCGGGATGGTCGCTTTGCAGCTAGCTTGGCGATAAGGGCACTTTTATGTCAAAACTTATTCGACTCCCTCATGGAACAGCTACGGAGAACCTGGTCCTTCAAGAAATTGTGGTCCTGCCTGAGGTCAGAATTGAGGCAGACCATAGAAAAATATCCCAGTCCCGAAGACCCGGGCCCAAAGGTGGTGGCGGGCACGCAATAGTATCTACGCACAGGTGAATTGCAAGACAATAAGACAGACTCCACAATCGTCACAGTGTTCTAGGATCTAACCCAGGCGAGAGTGAGGCAGCAAATGGACACATAGATGTAAAGGAGCGGTAGTTTAACCGTGAAAGGCAGCCGAAGGCAATTTGAGATAGTTGAGGTTGACCGGTAGCCCTTGTAATATTCGTGTAAATAGACCAATATGTACTGAAACCACACAGCGCGCAGCACCCCCCCTGATCTGTAAGTTTCTTTTACGGACTTGACACGTGGCAA
seq00030   CGCGTTCCGCTACAGTACAGATACATCTAGGTCATTCTAGTTATAGTGGTTGTGTACCCACTAAAACCCAACGAATCGCGCCGGCGAGTTACTCGGATGAACCGCCCGCTAAGTGGGGGTGAGGGGGGTCAGCTCTCCTCCTTGATTTTTGAGTACCATCAAAATAGGCAGTCCCCCTGGCGTATAGAGCTGTGCCTTTTTTGACCGAGTAGTACAGACGTCCGAGATTTTTCGGAAAATAAGGTCTCTGGCCTTGCTGATTTGGTAGATGCGAAATCTAATGGACCACCTCTCTATTTGCATAAACTCCGCCATTTTGAGATGGTTCGAGAATGACATATTCTAACTCCCTTCGTTGGGCATTTTCAGAAGCATTCCTCATTGCTAGTCATTCGCTCGGTAAGTCACAAGGTATGAGTTCATAGACTCTGCTTCCGCAATCCTATAGCTGGGATTCGATGGTTCACAGAATAGTTGTCAGCTCTCTGGCTCGTTGGTACCAACTAAGTGCATGTCAAATACTACCATCTTCTTGGGACTTCCTGCGGGCAAAGAGACCCAGACTCGGTCTAAAAGCACAATTTTAGTTCGGTGTCCCCGTAATACCACTATTTGGAGCCGCGAGTGTCGGGGGCGGATGACTAGTCATTGACGTTAACCCCACCGACCAGGGGGTGAACAAGCTGACATACTCGCTCCCGACGGTACCTTGTGTGTAGGATTCGTGTTCCGTGCCTACCCACTGAAAGGATGACACGTGCCGCGTTAGCGATCATATCAGCCGTGACGGGTTCAATTTAAATCGCCCGATATGGGCGTCGCATGCTAGACATACTGGCGGGTGTTTGGGTGATGTCCTGACACTCTCTTAATGCCACTGCGCTAACCTGATGAATTTGGACAACTCAAACATAGCCCCTATTATAATTGCCTTACCACACTTCCTCCTTGAGATTGTAGCCCACTTGGTACGAGGGGTCTTACGCCGCAGGCAAGTCTCCCATTAGACGCTCCGCTGACACGGGGCACTGTCTTCCCCGGCTAAAAAGAGGCAAGATCCCTCCCCTGGGGCTTATGACATAAAGACTCGAAGCAACGGGATTCAGCGGCTTCACCGAGAAGACATCGGATTAAATAGATCACTAATGGCGGGACGCTGCCCTTAAGTTGGTTATGCTAGTGTATGCCTGGTCGGGAAAACTGCCCTGCAACTACCTCCTTGCCCATATTGCAAACAGGGATATGCTTTCAGGTAATGGAACCTAGCATTGAGCTTGTTCCACCGATCACTACAAGAAACAATTCTAGGCAGCTAGGCGCCATTTTCCTACCTCATACCGGTACAGAGGGAGTAGTTTAGTTATGTGTCGCTACTCCTTGCGACCCCCATGGAACAGCACCCGATACTGATTGGCCAAACCCTACCAAGTGCGGGGATACGGATGCAAGCCCGGCCGGAGGACTTGTCATACAACATCATCAGGACTACGATAAGACAGCGGCTAGTGACGTGAGCTGTCAGAACCCCGCCCCTGCCTGCTCCCTTTAGTGGGCGGGTCGTTCCCGCTAAGGCGTGTCTGATGATCGCGAGTACTTGTTATGTTCTGCACTCGCATGGCGCTGCGTTGAGCTTACGCCGGCCCAAAAACCGCGCGGAACCGCTCACCGCACTGACAGAAGTACAGACAGCAGATCACTAGCAATCCCGGAGGACCTCCTGGATGTAAGGTGCGCGGGATTGGGGAAGATCCCAATTGAGGGTGTTATTAGTTGTAGTTATCAAAGGAAGCTTGCTGTATGAGCGGGATGGTCGCTTTGCAGCTAGCTTGGCGATAAGGGCACTTTTATGTCAAAACTTATTCGACTCCCTCATGGAACAGCTACGGAGAACCTGGTCCTTCAAGAAATTGTGGTCCTGCCTGAGGTCAGAATTGAGGCAGACCATAGAAAAATATCCCAGTCCCGAAGACCCGGGCCCAAAGGTGGTGGCGGGCACGCAATAGTATCTACGCACAGGTGAATTGCAAGACAATAAGACAGACTCCACAATCGTCACAGTGTTCTAGGATCTAACCCAGGCGAGAGTGAGGCAGCAAATGGACACATAGATGTAAAGGAGCGGTAGTTTAACCGTGAAAGGCAGCCGAAGGCAATTTGAGATAGTTGAGGTTGACCGGTAGCCCTTGTAATATTCGTGTAAATAGACCAATATGTACTGAAACCACACAGCGCGCAGCACCCCCCCTGATCTGTAAGTTTCTTTTACGGACTTGACACGTGGCAA
seq00031   CGCGTTCCGCTACAGTGCAGATACATCTAGGTCATTCTAGTTATAGTGGTTGTGTACCCACTAAAACCCAACGAATCGCGCCGGCGAGTTACTCGGATGAACCGCCCGCTAAGTGGGGGTGAGGGGGGTCAGCTCTCCTCCTTGATTTTTGAGTACCATCAAAATAGGCAGTCCCCCTGGCGTATAGAGCTGTGCCTTTTTTGACCGAGTAGTACAGACGTCCGAGATTTTTCGGAAAATAAGGTCTCTGGCCTTGCTGATTTGGTAGATGCGAAATCTAATGGACCACCTCTCTATTTGCATAAACTCCGCCATTTTGAGATGGTTCGAGAATGACATATTCTAACTCCCTTCGTTGGGCATTTTCAGAAGCATTCCTCATTGCTAGTCATTCGCTCGGTAAGTCACAAGGTATGAGTTCATAGACTCTGCTTCCGCAATCCTATAGCTGGGATTCGATGGTTCACAGAATAGTTGTCAGCTCTCTGGCTCGTTGGTACCAACTAAGTGCATGTCAAATACTACCATCTTCTTGGGACTTCCTGCGGGCAAAGAGACCCAGACTCGGTCTAAAAGCACAATTTTAGTTCGGTGTCCCCGTAATACCACTATTTGGAGCCGCGAGTGTCGGGGGCGGATGACTAGTCATTGACGTTAACCCCACCGACCAGGGGGTGAACAAGCTGACATACTCGCTCCCGACGGTACCTTGTGTGTAGGATTCGTGTTCCGTGCCTACCCACTGAAAGGATGACACGTGCCGCGTTAGCGATCATATCAGCCGTGACGGGTTCAATTTAAATCGCCCGATATGGGCGTCGCATGCTAGACATACTGGCGGGTGTTTGGGTGATGTCCTGACACTCTCTTAATGCCACTGCGCTAACCTGATGAATTTGGACAACTCAAACATAGCCCCTATTATAATTGCCTTACCACACTTCCTCCTTGAGATTGTAGCCCACTTGGTACGAGGGGTCTTACGCCGCAGGCAAGTCTCCCATTAGACGCTCCGCTGACACGGGGCACTGTCTTCCCCGGCTAAAAAGAGGCAAGATCCCTCCCCTGGGGCTTATGACATAAAGACTCGAAGCAACGGGATTCAGCGGCTTCACCGAGAAGACATCGGATTAAATAGATCACTAATGGCGGGACGCTGCCCTTAAGTTGGTTATGCTAGTGTATGCCTGGTCGGGAAAACTGCCCTGCAACTACCTCCTTGCCCATATTGCAAACAGGGATATGCTTTCAGGTAATGGAACCTAGCATTGAGCTTGTTCCACCGATCACTACAAGAAACAATTCTAGGCAGCTAGGCGCCATTTTCCTACCTCATACCGGTACAGAGGGAGTAGTTTAGTTATGTGTCGCTACTCCTTGCGACCCCCATGGAACAGCACCCGATACTGATTGGCCAAACCCTACCAAGTGCGGGGATACGGATGCAAGCCCGGCCGGAGGACTTGTCATACAACATCATCAGGACTACGATAAGACAGCGGCTAGTGACGTGAGCTGTCAGAACCCCGCCCCTGCCTGCTCCCTTTAGTGGGCGGGTCGTTCCCGCTAAGGCGTGTCTGATGATCGCGAGTACTTGTTATGTTCTGCACTCGCATGGCGCTGCGTTGAGCTTACGCCGGCCCAAAAACCGCGCGGAACCGCTCACCGCACTGACAGAAGTACAGACAGCAGATCACTAGCAATCCCGGAGGACCTCCTGGATGTAAGGTGCGCGGGATTTGGGAAGATCCCAATTGAGGGTGTTATTAGTTGTAGTTATCAAAGGAAGCTTGCTGTATGAGCGGGATGGTCGCTTTGCAGCTAGCTTGGCGATAAGGGCACTTTTATGTCAAAACTTATTCGACTCCCTCATGGAACAGCTACGGAGAACCTGGTCCTTCAAGAAATTGTGGTCCTGCCTGAGGTCAGAATTGAGGCAGACCATAGAAAAATATCCCAGTCCCGAAGACCCGGGCCCAAAGGTGGTGGCGGGCACGCAATAGTATCTACGCACAGGTGAATTGCAAGACAATAAGACAGACTCCACAATCGTCACAGTGTTCTAGGATCTAACCCAGGCGAGAGTGAGGCAGCAAATGGACACATAGATGTAAAGGAGCGGTAGTTTAACCGTGAAAGGCAGCCGAAGGCAATTTGAGATAGTTGAGGTTGACCGGTAGCCCTTGTAATATTCGTGTAAATAGACCAATATGTACTGAAACCACACAGCGCGCAGCACCCCCCCTGATCTGTAAGTTTCTTTTACGGACTTGACACGTGGCAA
seq00032   CGCGTTCCGCTACAGTACAGATACATCTAGGTCATTCTAGTTATAGTGGTTGTGTACCCACTAAAACCCAACGAATCGCGCCGGCGAGTTACTCGGATGAACCGCCCGCTAAGTGGGGGTGAGGGGGGTCAGCTCTCCTCCTTGATTTTTGAGTACCATCAAAATAGGCAGTCCCCCTGGCGTATAGAGCTGTGCCTTTTTTGACCGAGTAGTACAGACGTCCGAGATTTTTCGGAAAATAAGGTCTCTGGCCTTGCTGATTTGGTAGATGCGAAATCTAATGGACCACCTCTCTATTTGCATAAACTCCGCCATTTTGAGATGGTTCGAGAATGACATATTCTAACTCCCTTCGTTGGGCATTTTCAGAAGCATTCCTCATTGCTAGTCATTCGCTCGGTAAGTCACAAGGTATGAGTTCATAGACTCTGCTTCCGCAATCCTATAGCTGGGATTCGATGGTTCACAGAATAGTTGTCAGCTCTCTGGCTCGTTGGTACCAACTAAGTGCATGTCAAATACTACCATCTTCTTGGGACTTCCTGCGGGCAAAGAGACCCAGACTCGGTCTAAAAGCACAATTTTAGTTCGGTGTCCCCGTAATACCACTATTTGGAGCCGCGAGTGTCGGGGGCGGATGACTAGTCATTGACGTTAACCCCACCGACCAGGGGGTGAACAAGCTGACATACTCGCTCCCGACGGTACCTTGTGTGTAGGATTCGTGTTCCGTGCCTACCCACTGAAAGGATGACACGTGCCGCGTTAGCGATCATATCAGCCGTGACGGGTTCAATTTAAATCGCCCGATATGGGCGTCGCATGCTAGACATACTGGCGGGTGTTTGGGTGATGTCCTGACACTCTCTTAATGCCACTGCGCTAACCTGATGAATTTGGACAACTCAAACATAGCCCCTATTATAATTGCCTTACCACACTTCCTCCTTGAGATTGTAGCCCACTTGGTACGAGGGGTCTTACGCCGCAGGCAAGTCTCCCATTAGACGCTCCGCTGACACGGGGCACTGTCTTCCCCGGCTAAAAAGAGGCAAGATCCCTCCCCTGGGGCTTATGACATAAAGACTCGAAGCAACGGGATTCAGCGGCTTCACCGAGAAGACATCGGATTAAATAGATCACTAATGGCGGGACGCTGCCCTTAAGTTGGTTATGCTAGTGTATGCCTGGTCGGGAAAACTGCCCTGCAACTACCTCCTTGCCCATATTGCAAACAGGGATATGCTTTCAGGTAATGGAACCTAGCATTGAGCTTGTTCCACCGATCACTACAAGAAACAATTCTAGGCAGCTAGGCGCCATTTTCCTACCTCATACCGGTACAGAGGGAGTAGTTTAGTTATGTGTCGCTACTCCTTGCGACCCCCATGGAACAGCACCCGATACTGATTGGCCAAACCCTACCAAGTGCGGGGATACGGATGCAAGCCCGGCCGGAGGACTTGTCATACAACATCATCAGGACTACGATAAGACAGCGGCTAGTGACGTGAGCTGTCAGAACCCCGCCCCTGCCTGCTCCCTTTAGTGGGCGGGTCGTTCCCGCTAAGGCGTGTCTGATGATCGCGAGTACTTGTTATGTTCTGCACTCGCATGGCGCTGCGTTGAGCTTACGCCGGCCCAAAAACCGCGCGGAACCGCTCACCGCACTGACAGAAGTACAGACAGCAGATCACTAGCAATCCCGGAGGACCTCCTGGATGTAAGGTGCGCGGGATTGGGGAAGATCCCAATTGAGGGTGTTATTAGTTGTAGTTATCAAAGGAAGCTTGCTGTATGAGCGGGATGGTCGCTTTGCAGCTAGCTTGGCGATAAGGGCACTTTTATGTCAAAACTTATTCGACTCCCTCATGGAACAGCTACGGAGAACCTGGTCCTTCAAGAAATTGTGGTCCTGCCTGAGGTCAGAATTGAGGCAGACCATAGAAAAATATCCCAGTCCCGAAGACCCGGGCCCAAAGGTGGTGGCGGGCACGCAATAGTATCTACGCACAGGTGAATTGCAAGACAATAAGACAGACTCCACAATCGTCACAGTGTTCTAGGATCTAACCCAGGCGAGAGTGAGGCAGCAAATGGACACATAGATGTAAAGGAGCGGTAGTTTAACCGTGAAAGGCAGCCGAAGGCAATTTGAGATAGTTGAGGTTGACCGGTAGCCCTTGTAATATTCGTGTAAATAGACCAATATGTACTGAAACCACACAGCGCGCAGCACCCCCCCTGATCTGTAAGTTTCTTTTACGGACTTGACACGTGGCAA
seq00033   CGCGTTCCGCTACAGTGCAGATACATCTAGGTCATTCTAGTTATAGTGGTTGTGTACCCACTAAAACCCAACGAATCGCGCCGGCGAGTTACTCGGATGAACCGCCCGCTAAGTGGGGGTGAGGGGGGTCAGCTCTCCTCCTTGATTTTTGAGTACCATCAAAATAGGCAGTCCCCCTGGCGTATAGAGCTGTGCCTTTTTTGACCGAGTAGTACAGACGTCCGAGATTTTTCGGAAAATAAGGTCTCTGGCCTTGCTGATTTGGTAGATGCGAAATCTAATGGACCACCTCTCTATTTGCATAAACTCCGCCATTTTGAGATGGTTCGAGAATGACATATTCTAACTCCCTTCGTTGGGCATTTTCAGAAGCATTCCTCATTGCTAGTCATTCGCTCGGTAAGTCACAAGGTATGAGTTCATAGACTCTGCTTCCGCAATCCTATAGCTGGGATTCGATGGTTCACAGAATAGTTGTCAGCTCTCTGGCTCGTTGGTACCAACTAAGTGCATGTCAAATACTACCATCTTCTTGGGACTTCCTGCGGGCAAAGAGACCCAGACTCGGTCTAAAAGCACAATTTTAGTTCGGTGTCCCCGTAATACCACTATTTGGAGCCGCGAGTGTCGGGGGCGGATGACTAGTCATTGACGTTAACCCCACCGACCAGGGGGTGAACAAGCTGACATACTCGCTCCCGACGGTACCTTGTGTGTAGGATTCGTGTTCCGTGCCTACCCACTGAAAGGATGACACGTGCCGCGTTAGCGATCATATCAGCCGTGACGGGTTCAATTTAAATCGCCCGATATGGGCGTCGCATGCTAGACATACTGGCGGGTGTTTGGGTGATGTCCTGACACTCTCTTAATGCCACTGCGCTAACCTGATGAATTTGGACAACTCAAACATAGCCCCTATTATAATTGCCTTACCACACTTCCTCCTTGAGATTGTAGCCCACTTGGTACGAGGGGTCTTACGCCGCAGGCAAGTCTCCCATTAGACGCTCCGCTGACACGGGGCACTGTCTTCCCCGGCTAAAAAGAGGCAAGATCCCTCCCCTGGGGCTTATGACATAAAGACTCGAAGCAACGGGATTCAGCGGCTTCACCGAGAAGACATCGGATTAAATAGATCACTAATGGCGGGACGCTGCCCTTAAGTTGGTTATGCTAGTGTATGCCTGGTCGGGAAAACTGCCCTGCAACTACCTCCTTGCCCATATTGCAAACAGGGATATGCTTTCAGGTAATGGAACCTAGCATTGAGCTTGTTCCACCGATCACTACAAGAAACAATTCTAGGCAGCTAGGCGCCATTTTCCTACCTCATACCGGTACAGAGGGAGTAGTTTAGTTATGTGTCGCTACTCCTTGCGACCCCCATGGAACAGCACCCGATACTGATTGGCCAAACCCTACCAAGTGCGGGGATACGGATGCAAGCCCGGCCGGAGGACTTGTCATACAACATCATCAGGACTACGATAAGACAGCGGCTAGTGACGTGAGCTGTCAGAACCCCGCCCCTGCCTGCTCCCTTTAGTGGGCGGGTCGTTCCCGCTAAGGCGTGTCTGATGATCGCGAGTACTTGTTATGTTCTGCACTCGCATGGCGCTGCGTTGAGCTTACGCCGGCCCAAAAACCGCGCGGAACCGCTCACCGCACTGACAGAAGTACAGACAGCAGATCACTAGCAATCCCGGAGGACCTCCTGGATGTAAGGTGCGCGGGATTGGGGAAGATCCCAATTGAGGGTGTTATTAGTTGTAGTTATCAAAGGAAGCTTGCTGTATGAGCGGGATGGTCGCTTTGCAGCTAGCTTGGCGATAAGGGCACTTTTATGTCAAAACTTATTCGACTCCCTCATGGAACAGCTACGGAGAACCTGGTCCTTCAAGAAATTGTGGTCCTGCCTGAGGTCAGAATTGAGGCAGACCATAGAAAAATATCCCAGTCCCGAAGACCCGGGCCCAAAGGTGGTGGCGGGCACGCAATAGTATCTACGCACAGGTGAATTGCAAGACAATAAGACAGACTCCACAATCGTCACAGTGTTCTAGGATCTAACCCAGGCGAGAGTGAGGCAGCAAATGGACACATAGATGTAAAGGAGCGGTAGTTTAACCGTGAAAGGCAGCCGAAGGCAATTTGAGATAGTTGAGGTTGACCGGTAGCCCTTGTAATATTCGTGTAAATAGACCAATATGTACTGAAACCACACAGCGCGCAGCACCCCCCCTGATCTGTAAGTTTCTTTTACGGACTTGACACGTGGCAA
