# Supplementary material for: How Good Are Indirect Tests at Detecting Recombination in Human mtDNA?
Source: G3 (Bethesda). 2013 Jul 1;3(7):1095–104. doi: 10.1534/g3.113.006510 (PMC3704238; doi:10.1534/g3.113.006510)
Supplement: Supporting Information [file supp_g3.113.006510_FileS2.gz › SequenceData/mtDNA_ratehet&popgrowth/0/3rdbase/Infiles/0_1-new.txt]

33 2284
seq00001   CGAGTGGTATGGAATTCCCGAAATTCATTACTAAGTTTATTGGCCCCACCCTCGCCCCGCATCTGTCATAGAACAACTTCCGGCGGGCTGACATTCTGTTGAGTCATGAAGAATCCCCTCTCGCTCGGTACAGCTATGGGGGTGGTCTAGTCCTAGGGTCATGTCGCCCAACGACTATGTATCCAATATGCTACCCGATATTGAGGAGATACAAGCTTGTCAAATTCGTAACTAACGGAAGGTCTTCGCTGGGGACGGCTATCCTGTTTCCAGCTATGTTCGACGCGTTAGAGATTTATGGTCTGCCCTTCCATGGATGCGGGGCACCCGTTCCAGTGGGGCCAATAGCAGTACAAAGTCTTAAACTCACTCAGCACGGAACTGGCATCTGGAATGTCCCGTAATTCGTCCAATGGTTAAACCCAATTAGAGCCATCCACGACCGGAATCGGTACCTAAGTAGACGACAGAGTTGGACATCAGCAAGGCAGTATGTGTTCGGCGAAGTCCCGCTGACAATACATAGTATTGTTTTTACTCTGGAGGCTATAATGCAGGGGGCACTTGACATGACAGCCATTGTAACGATGCTCCATATTTTAAGGTACGGAGGCGTCGGGCATGGGCAGGTGTTCTTCAACTCCAAACTGCGGTTAGATCCCACGCTGGGGCTAAAGATCTCACGTAAGAATAATGTATACCCGTGCAAAAACGAGTGCTTCTACGCTGTCCTCGCACGCTTACCGTTATATGGGTGATACCGTAGTCAATAGCCGTGGGATCATGTCTTTACAGGATACGTTGTAATCAATAGCTACGCAATGCCTTTATGCAAAGGGGAAATCTCCCCAACCAGCAGCTTGGCCTCTGACCAGTGCCCAGTCCATGGGCGTCGGCATAACAGTAAAGCCAGATCTGCTTAATGGTTCGAGGGAGGCGGTCAACAGCTGTATACATTGACCCAGAACTGGACTAGCTGAGCTTCTACATAATGAGTTTACTAGCGTCCTCCTTCCAGGTACGGCGCTGACTGGTCAAATCAATACTTGCGATGTTTGTATTGCGAGCCTTTCCCTGACTGATAACCCGGGGCATCTCCAGTCTTTCTCGCACAAACTCATGAATTACAATGAGGGTATGGCGATCCACGACGCTTTAAACAAATATTTGCACTCCCGCCAGGTCGGTCCTGGTCGTCATTCGCATGCCGACAATACTACGGTAGTGTTTGCCTCCCCCGCGTATTGAAAAGCGGTCCTTTACATATGGTGGAGTGTCTATCGGCGTGTGGATCTGCCACTCCGGGCGATAATTTGATTACAGGGCTCTACGCAGAGGGCATACACCTGGAGTAGTAGTTGCATAAGTTGTGTCGACCTAGAGCATAGATTTACAATGCTTCGGCCCCATCTGTTCACCTGTAAGCGTAGGAATGTGGATCCAACTACGTGACACGAGCACAGCGTACAGGATCAATGGAACGCGGATCGACTCAGCCCTGGAGTCCAGGGTACCTCCCGGCTTAAACAGTCCAAGTACTATATGGCGCTGAGCATTTTCTATCTCGAGAACGATTGCGGACTGACCAGGATGCCCCCGACCGCCCTATGCGAATACAGAGGAAGTACGGGCGATCTATAGTCGTAACAAATGGAAAGGCCGGCTTCTAATAATTTTAGTACTACGTTGAACGAGTGAAGTTCTCATCAGTTTATTCGTCTCACTTAACTGAATAAGTGGTTTGTCGTCGTAGTCGTGGCCTTAACCAGTTGTGCCATCTGTGATTGAGATCTAATACACAATCTAGGTATAAGGTTAAAGGCCCCACAGACGATCCACGAACGGCCGCGAGGTGCATTCGTCACACGTGCACCCTATTAGAAAAAGGAGGCTGTCGTGGCCTAATGTCCTGTGAGTAGTATAGCACATTCCCTTGGAGTACCGCATCGATGACGAAAAGACGGATGCAGCAGGCTGGATAACCACTCGTTATACGACAGAGGGTTGTCAAAGGGTGTTTCCCATCCACGCCCCCTAGTCGTAACCATTACGGGACTGGAAGGCGTGAGTATAGTTATATAATGATTCGTTCATATCCCCGGCCAGTAATGCACAAGATTTCTAATAAAATTATAACCATCGCTTTACAAATAAACTGGACTGCACACCGCAGGGACTAATGCGACGGGTCTCGTGGCGTGCCATCTACCTGGTTCCACTGCATGAGCACTACGTAGGAATATGTTCGGTAGACCACCATACCGACAACTGTGTCTTCGTTTGC
seq00002   CGAGTGGTATGGAATTCCCGAAATTCATTACTAAGTTTATTGGCCCCACCCTCGCCCCGCATCTGTCATAGAACAACTTCCGGCGGGCTGACATTCTGTTGAGTCATGAAGAATCCCCTCTCGCTCGGTACAGCTATGGGGGTGGTCTAGTCCTAGGGTCATGTCGCCCAACGACTATGTATCCAATATGCTACCCGATATTGAGGAGATACAAGCTTGTCAAATTCGTAACTAACGGAAGGTCTTCGCTGGGGACGGCTATCCTGTTTCCAGCTATGTTCGACGCGTTAGAGATTTATGGTCTGCCCTTCCATGGATGCGGGGCACCCGTTCCAGTGGGGCCAATAGCAGTACAAAGTCTTAAACTCACTCAGCACGGAACTGGCATCTGGAATGTCCCGTAATTCGTCCAATGGTTAAACCCAATTAGAGCCATCCACGACCGGAATCGGTACCTAAGTAGACGACAGAGTTGGACATCAGCAAGGCAGTATGTGTTCGGCGAAGTCCCGCTGACAATACATAGTATTGTTTTTACTCTGGAGGCTATAATGCAGGGGGCACTTGACATGACAGCCATTGTAACGATGCTCCATATTTTAAGGTACGGAGGCGTCGGGCATGGGCAGGTGTTCTTCAACTCCAAACTGCGGTTAGATCCCACGCTGGGGCTAAAGATCTCACGTAAGAATAATGTATACCCGTGCAAAAACGAGTGCTTCTACGCTGTCCTCGCACGCTTACCGTTATATGGGTGATACCGTAGTCAATAGCCGTGGGATCATGTCTTTACAGGATACGTTGTAATCAATAGCTACGCAATGCCTTTATGCAAAGGGGAAATCTCCCCAACCAGCAGCTTGGCCTCTGACCAGTGCCCAGTCCATGGGCGTCGGCATAACAGTAAAGCCAGATCTGCTTAATGGTTCGAGGGAGGCGGTCAACAGCTGTATACATTGACCCAGAACTGGACTAGCTGAGCTTCTACATAATGAGTTTACTAGCGTCCTCCTTCCAGGTACGGCGCTGACTGGTCAAATCAATACTTGCGATGTTTGTATTGCGAGCCTTTCCCTGACTGATAACCCGGGGCATCTCCAGTCTTTCTCGCACAAACTCATGAATTACAATGAGGGTATGGCGATCCACGACGCTTTAAACAAATATTTGCACTCCCGCCAGGTCGGTCCTGGTCGTCATTCGCATGCCGACAATACTACGGTAGTGTTTGCCTCCCCCGCGTATTGAAAAGCGGTCCTTTACATATGGTGGAGTGTCTATCGGCGTGTGGATCTGCCACTCCGGGCGATAATTTGATTACAGGGCTCTACGCAGAGGGCATACACCTGGAGTAGTAGTTGCATAAGTTGTGTCGACCTAGAGCATAGATTTACAATGCTTCGGCCCCATCTGTTCACCTGTAAGCGTAGGAATGTGGATCCAACTACGTGACACGAGCACAGCGTACAGGATCAATGGAACGCGGATCGACTCAGCCCTGGAGTCCAGGGTACCTCCCGGCTTAAACAGTCCAAGTACTATATGGCGCTGAGCATTTTCTATCTCGAGAACGATTGCGGACTGACCAGGATGCCCCCGACCGCCCTATGCGAATACAGAGGAAGTACGGGCGATCTATAGTCGTAACAAATGGAAAGGCCGGCTTCTAATAATTTTAGTACTACGTTGAACGAGTGAAGTTCTCATCAGTTTATTCGTCTCACTTAACTGAATAAGTGGTTTGTCGTCGTAGTCGTGGCCTTAACCAGTTGTGCCATCTGTGATTGAGATCTAATACACAATCTAGGTATAAGGTTAAAGGCCCCACAGACGATCCACGAACGGCCGCGAGGTGCATTCGTCACACGTGCACCCTATTAGAAAAAGGAGGCTGTCGTGGCCTAATGTCCTGTGAGTAGTATAGCACATTCCCTTGGAGTACCGCATCGATGACGAAAAGACGGATGCAGCAGGCTGGATAACCACTCGTTATACGACAAAGGGTTGTCAAAGGGTGTTTCCCATCCACGCCCCCTAGTCGTAACCATTACGGGACTGGAAGGCGTGAGTATAGTTATATAATGATTCGTTCATATCCCCGGCCAGTAATGCACAAGATTTCTAATAAAATTATAACCATCGCTTTACAAATAAACTGGACTGCACACCGCAGGGACTAATGCGACGGGTCTCGTGGCGTGCCATCTACCTGGTTCCACTGCATGAGCACTACGTAGGAATATGTTCGGTAGCCCACCATACCGACAACTGTGTCTTCGTTTGC
seq00003   CGAGTGGTATGGAATTCCCGAAATTCATTACTAAGTTTATTGGCCCCACCCTCGCCCCGCATCTGTCATAGAACAACTTCCGGCGGGCTGACATTCTGTTGAGTCATGAAGAATCCCCTCTCGCTCGGTACAGCTATGGGGGTGGTCTAGTCCTAGGGTCATGTCGCCCAACGACTATGTATCCAATATGCTACCCGATATTGAGGAGATACAAGCTTGTCAAATTCGTAACTAACGGAAGGTCTTCGCTGGGGACGGCTATCCTGTTTCCAGCTATGTTCGACGCGTTAGAGATTTATGGTCTGCCCTTCCATGGATGCGGGGCACCCGTTCCAGTGGGGCCAATAGCAGTACAAAGTCTTAAACTCACTCAGCACGGAACTGGCATCTGGAATGTCCCGTAATTCGTCCAATGGTTAAACCCAATTAGAGCCATCCACGACCGGAATCGGTACCTAAGTAGACGACAGAGTTGGACATCAGCAAGGCAGTATGTGTTCGGCGAAGTCCCGCTGACAATACATAGTATTGTTTTTACTCTGGAGGCTATAATGCAGGGGGCACTTGACATGACAGCCATTGTAACGATGCTCCATATTTTAAGGTACGGAGGCGTCGGGCATGGGCAGGTGTTCTTCAACTCCAAACTGCGGTTAGATCCCACGCTGGGGCTAAAGATCTCACGTAAGAATAATGTATACCCGTGCAAAAACGAGTGCTTCTACGCTGTCCTCGCACGCTTACCGTTATATGGGTGATACCGTAGTCAATAGCCGTGGGATCATGTCTTTACAGGATACGTTGTAATCAATAGCTACGCAATGCCTTTATGCAAAGGGGAAATCTCCCCAACCAGCAGCTTGGCCTCTGACCAGTGCCCAGTCCATGGGCGTCGGCATAACAGTAAAGCCAGATCTGCTTAATGGTTCGAGGGAGGCGGTCAACAGCTGTATACATTGACCCAGAACTGGACTAGCTGAGCTTCTACATAATGAGTTTACTAGCGTCCTCCTTCCAGGTACGGCGCTGACTGGTCAAATCAATACTTGCGATGTTTGTATTGCGAGCCTTTCCCTGACTGATAACCCGGGGCATCTCCAGTCTTTCTCGCACAAACTCATGAATTACAATGAGGGTATGGCGATCCACGACGCTTTAAACAAATATTTGCACTCCCGCCAGGTCGGTCCTGGTCGTCATTCGCATGCCGACAATACTACGGTAGTGTTTGCCTCCCCCGCGTATTGAAAAGCGGTCCTTTACATATGGTGGAGTGTCTATCGGCGTGTGGATCTGCCACTCCGGGCGATAATTTGATTACAGGGCTCTACGCAGAGGGCATACACCTGGAGTAGTAGTTGCATAAGTTGTGTCGACCTAGAGCATAGATTTACAATGCTTCGGCCCCATCTGTTCACCTGTAAGCGTAGGAATGTGGATCCAACTACGTGACACGAGCACAGCGTACAGGATCAATGGAACGCGGATCGACTCAGCCCTGGAGTCCAGGGTACCTCCCGGCTTAAACAGTCCAAGTACTATATGGCGCTGAGCATTTTCTATCTCGAGAACGATTGCGGACTGACCAGGATGCCCCCGACCGCCCTATGCGAATACAGAGGAAGTACGGGCGATCTATAGTCGTAACAAATGGAAAGGCCGGCTTCTAATAATTTTAGTACTACGTTGAACGAGTGAAGTTCTCATCAGTTTATTCGTCTCACTTAACTGAATAAGTGGTTTGTCGTCGTAGTCGTGGCCTTAACCAGTTGTGCCATCTGTGATTGAGATCTAATACACAATCTAGGTATAAGGTTAAAGGCCCCACAGACGATCCACGAACGGCCGCGAGGTGCATTCGTCACACGTGCACCCTATTAGAAAAAGGAGGCTGTCGTGGCCTAATGTCCTGTGAGTAGTATAGCACATTCCCTTGGAGTACCGCATCGATGACGAAAAGACGGATGCAGCAGGCTGGATAACCACTCGTTATACGACAAAGGGTTGTCAAAGGGTGTTTCCCATCCACGCCCCCTAGTCGTAACCATTACGGGACTGGAAGGCGTGAGTATAGTTATATAATGATTCGTTCATATCCCCGGCCAGTAATGCACAAGATTTCTAATAAAATTATAACCATCGCTTTACAAATAAACTGGACTGCACACCGCAGGGACTAATGCGACGGGTCTCGTGGCGTGCCATCTACCTGGTTCCACTGCATGAGCACTACGTAGGAATATGTTCGGTAGCCCACCATACCGACAACTGTGTCTTCGTTTGC
seq00004   CGAGTGGTATGGAATTCCCGAAATTCATTACTAAGTTTATTGGCCCCACCCTCGCCCCGCATCTGTCATAGAACAACTTCCGGCGGGCTGACATTCTGTTGAGTCATGAAGAATCCCCTCTCGCTCGGTACAGCTATGGGGGTGGTCTAGTCCTAGGGTCATGTCGCCCAACGACTATGTATCCAATATGCTACCCGATATTGAGGAGATACAAGCTTGTCAAATTCGTAACTAACGGAAGGTCTTCGCTGGGGACGGCTATCCTGTTTCCAGCTATGTTCGACGCGTTAGAGATTTATGGTCTGCCCTTCCATGGATGCGGGGCACCCGTTCCAGTGGGGCCAATAGCAGTACAAAGTCTTAATCTCACTCAGCACGGAACTGGCATCTGGAATGTCCCGTAATTCGTCCAATGGTTAAACCCAATTAGAGCCATCCACGACCGGAATCGGTACCTAAGTAGACGACAGAGTTGGACATCAGCAAGGCAGTATGTGTTCGGCGAAGTCCCGCTGACAATACATAGTATTGTTTTTACTCTGGAGGCTATAATGCAGGGGGCACTTGACATGACAGCCATTGTAACGATGCTCCATATTTTAAGGTACGGAGGCGTCGGGCATGGGCAGGTGTTCTTCAACTCCAAACTGCGGTTAGATCCCACGCTGGGGCTAAAGATCTCACGTAAGAATAATGTATACCCGTGCAAAAACGAGTGCTTCTACGCTGTCCTCGCACGCTTACCGTTATATGGGTGATACCGTAGTCAATAGCCGTGGGATCATGTCTTTACAGGATACGTTGTAATCAATAGCTACGCAATGCCTTTATGCAAAGGGGAAATCTCCCCAACCAGCAGCTTGGCCTCTGACCAGTGCCCAGTCCATGGGCGTCGGCATAACAGTAAAGCCAGATCTGCTTAATGGTTCGAGGGAGGCGGTCAACAGCTGTATACATTGACCCAGAACTGGACTAGCTGAGCTTCTACATAATGAGTTTACTAGCGTCCTCCTTCCAGGTACGGCGCTGACTGGTCAAATCAATACTTGCGATGTTTGTATTGCGAGCCTTTCCCTGACTGATAACCCGGGGCATCTCCAGTCTTTCTCGCACAAACTCATGAATTACAATGAGGGTATGGCGATCCACGACGCTTTAAACAAATATTTGCACTCCCGCCAGGTCGGTCCTGGTCGTCATTCGCATGCCGACAATACTACGGTAGTGTTTGCCTCCCCCGCGTATTGAAAAGCGGTCCTTTACATATGGTGGAGTGTCTATCGGCGTGTGGATCTGCCACTCCGGGCGATAATTTGATTACAGGGCTCTACGCAGAGGGCATACACCTGGAGTAGTAGTTGCATAAGTTGTGTCGACCTAGAGCATAGATTTACAATGCTTCGGCCCCATCTGTTCACCTGTAAGCGTAGGAATGTGGATCCAACTACGTGACACGAGCACAGCGTACAGGATCAATGGAACGCGGATCGACTCAGCCCTGGAGTCCAGGGTACCTCCCGGCTTAAACAGTCCAAGTACTATATGGCGCTGAGCATTTTCTATCTCGAGAACGATTGCGGACTGACCAGGATGCCCCCGACCGCCCTATGCGAATACAGAGGAAGTACGGGCGATCTATAGTCGTAACAAATGGAAAGGCCGGCTTCTAATAATTTTAGTACTACGTTGAACGAGTGAAGTTCTCATCAGTTTATTCGTCTCACTTAACTGAATAAGTGGTTTGTCGTCGTAGTCGTGGCCTTAACCAGTTGTGCCATCTGTGATTGAGATCTAATACACAATCTAGGTATAAGGTTAAAGGCCCCACAGACGATCCACGAACGGCCGCGAGGTGCATTCGTCACACGTGCACCCTATTAGAAAAAGGAGGCTGTCGTGGCCTAATGTCCTGTGAGTAGTATAGCACATTCCCTTGGAGTACCGCATCGATGACGAAAAGACGGATGCAGCAGGCTGGATAACCACTCGTTATACGACAAAGGGTTGTCAAAGGGTGTTTCCCATCCACGCCCCCTAGTCGTAACCATTACGGGACTGGAAGGCGTGAGTATAGTTATATAATGATTCGTTCATATCCCCGGCCAGTAATGCACAAGATTTCTAATAAAATTATAACCATCGCTTTACAAATAAACTGGACTGCACACCGCAGGGACTAATGCGACGGGTCTCGTGGCGTGCCATCTACCTGGTTCCACTGCATGAGCACTACGTAGGAATATGTTCGGTAGCCCACCATACCGACAACTGTGTCTTCGTTTGC
seq00005   CGAGTGGTATGGAATTCCCGAAATTCATTACTAAGTTTATTGGCCCCACCCTCGCCCCGCATCTGTCATAGAACAACTTCCGGCGGGCTGACATTCTGTTGAGTCATGAAGAATCCCCTCTCGCTCGGTACAGCTATGGGGGTGGTCTAGTCCTAGGGTCATGTCGCCCAACGACTATGTATCCAATATGCTACCCGATATTGAGGAGATACAAGCTTGTCAAATTCGTAACTAACGGAAGGTCTTCGCTGGGGACGGCTATCCTGTTTCCAGCTATGTTCGACGCGTTAGAGATTTATGGTCTGCCCTTCCATGGATGCGGGGCACCCGTTCCAGTGGGGCCAATAGCAGTACAAAGTCTTAAACTCACTCAGCACGGAACTGGCATCTGGAATGTCCCGTAATTCGTCCAATGGTTAAACCCAATTAGAGCCATCCACGACCGGAATCGGTACCTAAGTAGACGACAGAGTTGGACATCAGCAAGGCAGTATGTGTTCGGCGAAGTCCCGCTGACAATACATAGTATTGTTTTTACTCTGGAGGCTATAATGCAGGGGGCACTTGACATGACAGCCATTGTAACGATGCTCCATATTTTAAGGTACGGAGGCGTCGGGCATGGGCAGGTGTTCTTCAACTCCAAACTGCGGTTAGATCCCACGCTGGGGCTAAAGATCTCACGTAAGAATAATGTATACCCGTGCAAAAACGAGTGCTTCTACGCTGTCCTCGCACGCTTACCGTTATATGGGTGATACCGTAGTCAATAGCCGTGGGATCATGTCTTTACAGGATACGTTGTAATCAATAGCTACGCAATGCCTTTATGCAAAGGGGAAATCTCCCCAACCAGCAGCTTGGCCTCTGACCAGTGCCCAGTCCATGGGCGTCGGCATAACAGTAAAGCCAGATCTGCTTAATGGTTCGAGGGAGGCGGTCAACAGCTGTATACATTGACCCAGAACTGGACTAGCTGAGCTTCTACATAATGAGTTTACTAGCGTCCTCCTTCCAGGTACGGCGCTGACTGGTCAAATCAATACTTGCGATGTTTGTATTGCGAGCCTTTCCCTGACTGATAACCCGGGGCATCTCCAGTCTTTCTCGCACAAACTCATGAATTACAATGAGGGTATGGCGATCCACGACGCTTTAAACAAATATTTGCACTCCCGCCAGGTCGGTCCTGGTCGTCATTCGCATGCCGACAATACTACGGTAGTGTTTGCCTCCCCCGCGTATTGAAAAGCGGTCCTTTACATATGGTGGAGTGTCTATCGGCGTGTGGATCTGCCACTCCGGGCGATAATTTGATTACAGGGCTCTACGCAGAGGGCATACACCTGGAGTAGTAGTTGCATAAGTTGTGTCGACCTAGAGCATAGATTTACAATGCTTCGGCCCCATCTGTTCACCTGTAAGCGTAGGAATGTGGATCCAACTACGTGACACGAGCACAGCGTACAGGATCAATGGAACGCGGATCGACTCAGCCCTGGAGTCCAGGGTACCTCCCGGCTTAAACAGTCCAAGTACTATATGGCGCTGAGCATTTTCTATCTCGAGAACGATTGCGGACTGACCAGGATGCCCCCGACCGCCCTATGCGAATACAGAGGAAGTACGGGCGATCTATAGTCGTAACAAATGGAAAGGCCGGCTTCTAATAATTTTAGTACTACGTTGAACGAGTGAAGTTCTCATCAGTTTATTCGTCTCACTTAACTGAATAAGTGGTTTGTCGTCGTAGTCGTGGCCTTAACCAGTTGTGCCATCTGTGATTGAGATCTAATACACAATCTAGGTATAAGGTTAAAGGCCCCACAGACGATCCACGAACGGCCGCGAGGTGCATTCGTCACACGTGCACCCTATTAGAAAAAGGAGGCTGTCGTGGCCTAATGTCCTGTGAGTAGTATAGCACATTCCCTTGGAGTACCGCATCGATGACGAAAAGACGGATGCAGCAGGCTGGATAACCACTCGTTATACGACAAAGGGTTGTCAAAGGGTGTTTCCCATCCACGCCCCCTAGTCGTAACCATTACGGGACTGGAAGGCGTGAGTATAGTTATATAATGATTCGTTCATATCCCCGGCCAGTAATGCACAAGATTTCTAATAAAATTATAACCATCGCTTTACAAATAAACTGGACTGCACACCGCAGGGACTAATGCGACGGGTCTCGTGGCGTGCCATCTACCTGGTTCCACTGCATGAGCACTACGTAGGAATATGTTCGGTAGCCCACCATACCGACAACTGTGTCTTCGTTTGC
seq00006   CGAGTGGTATGGAATTCCCGAAATTCATTACTAAGTTTATTGGCCCCACCCTCGCCCCGCATCTGTCATAGAACAACTTCCGGCGGGCTGACATTCTGTTGAGTCATGAAGAATCCCCTCTCGCTCGGTACAGCTATGGGGGTGGTCTAGTCCTAGGGTCATGTCGCCCAACGACTATGTATCCAATATGCTACCCGATATTGAGGAGATACAAGCTTGTCAAATTCGTAACTAACGGAAGGTCTTCGCTGGGGACGGCTATCCTGTTTCCAGCTATGTTCGACGCGTTAGAGATTTATGGTCTGCCCTTCCATGGATGCGGGGCACCCGTTCCAGTGGGGCCAATAGCAGTACAAAGTCTTAATCTCACTCAGCACGGAACTGGCATCTGGAATGTCCCGTAATTCGTCCAATGGTTAAACCCAATTAGAGCCATCCACGACCGGAATCGGTACCTAAGTAGACGACAGAGTTGGACATCAGCAAGGCAGTATGTGTTCGGCGAAGTCCCGCTGACAATACATAGTATTGTTTTTACTCTGGAGGCTATAATGCAGGGGGCACTTGACATGACAGCCATTGTAACGATGCTCCATATTTTAAGGTACGGAGGCGTCGGGCATGGGCAGGTGTTCTTCAACTCCAAACTGCGGTTAGATCCCACGCTGGGGCTAAAGATCTCACGTAAGAATAATGTATACCCGTGCAAAAACGAGTGCTTCTACGCTGTCCTCGCACGCTTACCGTTATATGGGTGATACCGTAGTCAATAGCCGTGGGATCATGTCTTTACAGGATACGTTGTAATCAATAGCTACGCAATGCCTTTATGCAAAGGGGAAATCTCCCCAACCAGCAGCTTGGCCTCTGACCAGTGCCCAGTCCATGGGCGTCGGCATAACAGTAAAGCCAGATCTGCTTAATGGTTCGAGGGAGGCGGTCAACAGCTGTATACATTGACCCAGAACTGGACTAGCTGAGCTTCTACATAATGAGTTTACTAGCGTCCTCCTTCCAGGTACGGCGCTGACTGGTCAAATCAATACTTGCGATGTTTGTATTGCGAGCCTTTCCCTGACTGATAACCCGGGGCATCTCCAGTCTTTCTCGCACAAACTCATGAATTACAATGAGGGTATGGCGATCCACGACGCTTTAAACAAATATTTGCACTCCCGCCAGGTCGGTCCTGGTCGTCATTCGCATGCCGACAATACTACGGTAGTGTTTGCCTCCCCCGCGTATTGAAAAGCGGTCCTTTACATATGGTGGAGTGTCTATCGGCGTGTGGATCTGCCACTCCGGGCGATAATTTGATTACAGGGCTCTACGCAGAGGGCATACACCTGGAGTAGTAGTTGCATAAGTTGTGTCGACCTAGAGCATAGATTTACAATGCTTCGGCCCCATCTGTTCACCTGTAAGCGTAGGAATGTGGATCCAACTACGTGACACGAGCACAGCGTACAGGATCAATGGAACGCGGATCGACTCAGCCCTGGAGTCCAGGGTACCTCCCGGCTTAAACAGTCCAAGTACTATATGGCGCTGAGCATTTTCTATGTCGAGAACGATTGCGGACTGACCAGGATGCCCCCGACCGCCCTATGCGAATACAGAGGAAGTACGGGCGATCTATAGTCGTAACAAATGGAAAGGCCGGCTTCTAATAATTTTAGTACTACGTTGAACGAGTGAAGTTCTCATCAGTTTATTCGTCTCACTTAACTGAATAAGTGGTTTGTCGTCGTAGTCGTGGCCTTAACCAGTTGTGCCATCTGTGATTGAGATCTAATACACAATCTAGGTATAAGGTTAAAGGCCCCACAGACGATCCACGAACGGCCGCGAGGTGCATTCGTCACACGTGCACCCTATTAGAAAAAGGAGGCTGTCGTGGCCTAATGTCCTGTGAGTAGTATAGCACATTCCCTTGGAGTACCGCATCGATGACGAAAAGACGGATGCAGCAGGCTGGATAACCACTCGTTATACGACAAAGGGTTGTCAAAGGGTGTTTCCCATCCACGCCCCCTAGTCGTAACCATTACGGGACTGGAAGGCGTGAGTATAGTTATATAATGATTCGTTCATATCCCCGGCCAGTAATGCACAAGATTTCTAATAAAATTATAACCATCGCTTTACAAATAAACTGGACTGCACACCGCAGGGACTAATGCGACGGGTCTCGTGGCGTGCCATCTACCTGGTTCCACTGCATGAGCACTACGTAGGAATATGTTCGGTAGCCCACCATACCGACAACTGTGTCTTCGTTTGC
seq00007   CGAGTGGTATGGAATTCCCGAAATTCATTACTAAGTTTATTGGCCCCACCCTCGCCCCGCATCTGTCATAGAACAACTTCCGGCGGGCTGACATTCTGTTGAGTCATGAAGAATCCCCTCTCGCTCGGTACAGCTATGGGGGTGGTCTAGTCCTAGGGTCATGTCGCCCAACGACTATGTATCCAATATGCTACCCGATATTGAGGAGATACAAGCTTGTCAAATTCGTAACTAACGGAAGGTCTTCGCTGGGGACGGCTATCCTGTTTCCAGCTATGTTCGACGCGTTAGAGATTTATGGTCTGCCCTTCCATGGATGCGGGGCACCCGTTCCAGTGGGGCCAATAGCAGTACAAAGTCTTAATCTCACTCAGCACGGAACTGGCATCTGGAATGTCCCGTAATTCGTCCAATGGTTAAACCCAATTAGAGCCATCCACGACCGGAATCGGTACCTAAGTAGACGACAGAGTTGGACATCAGCAAGGCAGTATGTGTTCGGCGAAGTCCCGCTGACAATACATAGTATTGTTTTTACTCTGGAGGCTATAATGCAGGGGGCACTTGACATGACAGCCATTGTAACGATGCTCCATATTTTAAGGTACGGAGGCGTCGGGCATGGGCAGGTGTTCTTCAACTCCAAACTGCGGTTAGATCCCACGCTGGGGCTAAAGATCTCACGTAAGAATAATGTATACCCGTGCAAAAACGAGTGCTTCTACGCTGTCCTCGCACGCTTACCGTTATATGGGTGATACCGTAGTCAATAGCCGTGGGATCATGTCTTTACAGGATACGTTGTAATCAATAGCTACGCAATGCCTTTATGCAAAGGGGAAATCTCCCCAACCAGCAGCTTGGCCTCTGACCAGTGCCCAGTCCATGGGCGTCGGCATAACAGTAAAGCCAGATCTGCTTAATGGTTCGAGGGAGGCGGTCAACAGCTGTATACATTGACCCAGAACTGGACTAGCTGAGCTTCTACATAATGAGTTTACTAGCGTCCTCCTTCCAGGTACGGCGCTGACTGGTCAAATCAATACTTGCGATGTTTGTATTGCGAGCCTTTCCCTGACTGATAACCCGGGGCATCTCCAGTCTTTCTCGCACAAACTCATGAATTACAATGAGGGTATGGCGATCCACGACGCTTTAAACAAATATTTGCACTCCCGCCAGGTCGGTCCTGGTCGTCATTCGCATGCCGACAATACTACGGTAGTGTTTGCCTCCCCCGCGTATTGAAAAGCGGTCCTTTACATATGGTGGAGTGTCTATCGGCGTGTGGATCTGCCACTCCGGGCGATAATTTGATTACAGGGCTCTACGCAGAGGGCATACACCTGGAGTAGTAGTTGCATAAGTTGTGTCGACCTAGAGCATAGATTTACAATGCTTCGGCCCCATCTGTTCACCTGTAAGCGTAGGAATGTGGATCCAACTACGTGACACGAGCACAGCGTACAGGATCAATGGAACGCGGATCGACTCAGCCCTGGAGTCCAGGGTACCTCCCGGCTTAAACAGTCCAAGTACTATATGGCGCTGAGCATTTTCTATCTCGAGAACGATTGCGGACTGACCAGGATGCCCCCGACCGCCCTATGCGAATACAGAGGAAGTACGGGCGATCTATAGTCGTAACAAATGGAAAGGCCGGCTTCTAATAATTTTAGTACTACGTTGAACGAGTGAAGTTCTCATCAGTTTATTCGTCTCACTTAACTGAATAAGTGGTTTGTCGTCGTAGTCGTGGCCTTAACCAGTTGTGCCATCTGTGATTGAGATCTAATACACAATCTAGGTATAAGGTTAAAGGCCCCACAGACGATCCACGAACGGCCGCGAGGTGCATTCGTCACACGTGCACCCTATTAGAAAAAGGAGGCTGTCGTGGCCTAATGTCCTGTGAGTAGTATAGCACATTCCCTTGGAGTACCGCATCGATGACGAAAAGACGGATGCAGCAGGCTGGATAACCACTCGTTATACGACAAAGGGTTGTCAAAGGGTGTTTCCCATCCACGCCCCCTAGTCGTAACCATTACGGGACTGGAAGGCGTGAGTATAGTTATATAATGATTCGTTCATATCCCCGGCCAGTAATGCACAAGATTTCTAATAAAATTATAACCATCGCTTTACAAATAAACTGGACTGCACACCGCAGGGACTAATGCGACGGGTCTCGTGGCGTGCCATCTACCTGGTTCCACTGCATGAGCACTACGTAGGAATATGTTCGGTAGCCCACCATACCGACAACTGTGTCTTCGTTTGC
seq00008   CGAGTGGTATGGAATTCCCGAAATTCATTACTAAGTTTATTGGCCCCACCGTCGCCCCGCATCTGTCATAGAACAACTTCCGGCGGGCTGACATTCTGTTGAGTCATGAAGAATCCCCTCTCGCTCGGTACAGCTATGGGGGTGGTCTAGTCCTAGGGTCATGTCGCCCAACGACTATGTATCCAATATGCTACCCGATATTGAGGAGATACAAGCTTGTCAAATTCGTAACTAACGGAAGGTCTTCGCTGGGGACGGCTATCCTGTTTCCAGCTATGTTCGACGCGTTAGAGATTTATGGTCTGCCCTTCCATGGATGCGGGGCACCCGTTCCAGTGGGGCCAATAGCAGTACAAAGTCTTAAACTCACTCAGCACGGAACTGGCATCTGGAATGTCCCGTAATTCGTCCAATGGTTAAACCCAATTAGAGCCATCCACGACCGGAATCGGTACCTAAGTAGACGACAGAGTTGGACATCAGCAAGGCAGTATGTGTTCGGCGAAGTCCCGCTGACAATACATAGTATTGTTTTTACTCTGGAGGCTATAATGCAGGGGGCACTTGACATGACAGCCATTGTAACGATGCTCCATATTTTAAGGTACGGAGGCGTCGGGCATGGGCAGGTGTTCTTCAACTCCAAACTGCGGTTAGATCCCACGCTGGGGCTAAAGATCTCACGTAAGAATAATGTATACCCGTGCAAAAACGAGTGCTTCTACGCTGTCCTCGCACGCTTACCGTTATATGGGTGATACCGTAGTCAATAGCCGTGGGATCATGTCTTTACAGGATACGTTGTAATCAATAGCTACGCAATGCCTTTATGCAAAGGGGAAATCTCCCCAACCAGCAGCTTGGCCTCTGACCAGTGCCCAGTCCATGGGCGTCGGCATAACAGTAAAGCCAGATCTGCTTAATGGTTCGAGGGAGGCGGTCAACAGCTGTATACATTGACCCAGAACTGGACTAGCTGAGCTTCTACATAATGAGTTTACTAGCGTCCTCCTTCCAGGTACGGCGCTGACTGGTCAAATCAATACTTGCGATGTTTGTATTGCGAGCCTTTCCCTGACTGATAACCCGGGGCATCTCCAGTCTTTCTCGCACAAACTCATGAATTACAATGAGGGTATGGCGATCCACGACGCTTTAAACAAATATTTGCACTCCCGCCAGGTCGGTCCTGGTCGTCATTCGCATGCCGACAATACTACGGTAGTGTTTGCCTCCCCCGCGTATTGAAAAGCGGTCCTTTACATATGGTGGAGTGTCTATCGGCGTGTGGATCTGCCACTCCGGGCGATAATTTGATTACAGGGCTCTACGCAGAGGGCATACACCTGGAGTAGTAGTTGCATAAGTTGTGTCGACCTAGAGCATAGATTTACAATGCTTCGGCCCCATCTGTTCACCTGTAAGCGTAGGAATGTGGATCCAACTACGTGACACGAGCACAGCGTACAGGATCAATGGAACGCGGATCGACTCAGCCCTGGAGTCCAGGGTACCTCCCGGCTTAAACAGTCCAAGTACTATATGGCGCTGAGCATTTTCTATCTCGAGAACGATTGCGGACTGACCAGGATGCCCCCGACCGCCCTATGCGAATACAGAGGAAGTACGGGCGATCTATAGTCGTAACAAATGGAAAGGCCGGCTTCTAATAATTTTAGTACTACGTTGAACGAGTGAAGTTCTCATCAGTTTATTCGTCTCACTTAACTGAATAAGTGGTTTGTCGTCGTAGTCGTGGCCTTAACCAGTTGTGCCATCTGTGATTGAGATCTAATACACAATCTAGGTATAAGGTTAAAGGCCCCACAGACGATCCACGAACGGCCGCGAGGTGCATTCGTCACACGTGCACCCTATTAGAAAAAGGAGGCTGTCGTGGCCTAATGTCCTGTGAGTAGTATAGCACATTCCCTTGGAGTACCGCATCGATGACGAAAAGACGGATGCAGCAGGCTGGATAACCACTCGTTATACGACAAAGGGTTGTCAAAGGGTGTTTCCCATCCACGCCCCCTAGTCGTAACCATTACGGGACTGGAAGGCGTGAGTATAGTTATATAATGATTCGTTCATATCCCCGGCCAGTAATGCACAAGATTTCTAATAAAATTATAACCATCGCTTTACAAATAAACTGGACTGCACACCGCAGGGACTAATGCGACGGGTCTCGTGGCGTGCCATCTACCTGGTTCCACTGCATGAGCACTACGTAGGAATATGTTCGGTAGCCCACCATACCGACAACTGTGTCTTCGTTTGC
seq00009   CGAGTGGTATGGAATTCCCGAAATTCATTACTAAGTTTATTGGCCCCACCCTCGCCCCGCATCTGTCATAGAACAACTTCCGGCGGGCTGACATTCTGTTGAGTCATGAAGAATCCCCTCTCGCTCGGTACAGCTATGGGGGTGGTCTAGTCCTAGGGTCATGTCGCCCAACGACTATGTATCCAATATGCTACCCGATATTGAGGAGATACAAGCTTGTCAAATTCGTAACTAACGGAAGGTCTTCGCTGGGGACGGCTATCCTGTTTCCAGCTATGTTCGACGCGTTAGAGATTTATGGTCTGCCCTTCCATGGATGCGGGGCACCCGTTCCAGTGGGGCCAATAGCAATACAAAGTCTTAATCTCACTCAGCACGGAACTGGCATCTGGAATGTCCCGTAATTCGTCCAATGGTTAAACCCAATTAGAGCCATCCACGACCGGAATCGGTACCTAAGTAGACGACAGAGTTGGACATCAGCAAGGCAGTATGTGTTCGGCGAAGTCCCGCTGACAATACATAGTATTGTTTTTACTCTGGAGGCTATAATGCAGGGGGCACTTGACATGACAGCCATTGTAACGATGCTCCATATTTTAAGGTACGGAGGCGTCGGGCATGGGCAGGTGTTCTTCAACTCCAAACTGCGGTTAGATCCCACGCTGGGGCTAAAGATCTCACGTAAGAATAATGTATACCCGTGCAAAAACGAGTGCTTCTACGCTGTCCTCGCACGCTTACCGTTATATGGGTGATACCGTAGTCAATAGCCGTGGGATCATGTCTTTACAGGATACGTTGTAATCAATAGCTACGCAATGCCTTTATGCAAAGGGGAAATCTCCCCAACCAGCAGCTTGGCCTCTGACCAGTGCCCAGTCCATGGGCGTCGGCATAACAGTAAAGCCAGATCTGCTTAATGGTTCGAGGGAGGCGGTCAACAGCTGTATACATTGACCCAGAACTGGACTAGCTGAGCTTCTACATAATGAGTTTACTAGCGTCCTCCTTCCAGGTACGGCGCTGACTGGTCAAATCAATACTTGCGATGTTTGTATTGCGAGCCTTTCCCTGACTGATAACCCGGGGCATCTCCAGTCTTTCTCGCACAAACTCATGAATTACAATGAGGGTATGGCGATCCACGACGCTTTAAACAAATATTTGCACTCCCGCCAGGTCGGTCCTGGTCGTCATTCGCATGCCGACAATACTACGGTAGTGTTTGCCTCCCCCGCGTATTGAAAAGCGGTCCTTTACATATGGTGGAGTGTCTATCGGCGTGTGGATCTGCCACTCCGGGCGATAATTTGATTACAGGGCTCTACGCAGAGGGCATACACCTGGAGTAGTAGTTGCATAAGTTGTGTCGACCTAGAGCATAGATTTACAATGCTTCGGCCCCATCTGTTCACCTGTAAGCGTAGGAATGTGGATCCAACTACGTGACACGAGCACAGCGTACAGGATCAATGGAACGCGGATCGACTCAGCCCTGGAGTCCAGGGTACCTCCCGGCTTAAACAGTCCAAGTACTATATGGCGCTGAGCATTTTCTATCTCGAGAACGATTGCGGACTGACCAGGATGCCCCCGACCGCCCTATGCGAATACAGAGGAAGTACGGGCGATCTATAGTCGTAACAAATGGAAAGGCCGGCTTCTAATAATTTTAGTACTACGTTGAACGAGTGAAGTTCTCATCAGTTTATTCGTCTCACTTAACTGAATAAGTGGTTTGTCGTCGTAGTCGTGGCCTTAACCAGTTGTGCCATCTGTGATTGAGATCTAATACACAATCTAGGTATAAGGTTAAAGGCCCCACAGACGATCCACGAACGGCCGCGAGGTGCATTCGTCACACGTGCACCCTATTAGAAAAAGGAGGCTGTCGTGGCCTAATGTCCTGTGAGTAGTATAGCACATTCCCTTGGAGTACCGCATCGATGACGAAAAGACGGATGCAGCAGGCTGGATAACCACTCGTTATACGACAAAGGGTTGTCAAAGGGTGTTTCCCATCCACGCCCCCTAGTCGTAACCATTACGGGACTGGAAGGCGTGAGTATAGTTATATAATGATTCGTTCATATCCCCGGCCAGTAATGCACAAGATTTCTAATAAAATTATAACCATCGCTTTACAAATAAACTGGACTGCACACCGCAGGGACTAATGCGACGGGTCTCGTGGCGTGCCATCTACCTGGTTCCACTGCATGAGCACTACGTAGGAATATGTTCGGTAGCCCACCATACCGACAACTGTGTCTTCGTTTGC
seq00010   CGAGTGGTATGGAATTCCCGAAATTCATTACTAAGTTTATTGGCCCCACCCTCGCCCCGCATCTGTCATAGAACAACTTCCGGCGGGCTGACATTCTGTTGAGTCATGAAGAATCCCCTCTCGCTCGGTACAGCTATGGGGGTGGTCTAGTCCTAGGGTCATGTCGCCCAACGACTATGTATCCAATATGCTACCCGATATTGAGGAGATACAAGCTTGTCAAATTCGTAACTAACGGAAGGTCTTCGCTGGGGACGGCTATCCTGTTTCCAGCTATGTTCGACGCGTTAGAGATTTATGGTCTGCCCTTCCATGGATGCGGGGCACCCGTTCCAGTGGGGCCAATAGCAGTACAAAGTCTTAAACTCACTCAGCACGGAACTGGCATCTGGAATGTCCCGTAATTCGTCCAATGGTTAAACCCAATTAGAGCCATCCACGACCGGAATCGGTACCTAAGTAGACGACAGAGTTGGACATCAGCAAGGCAGTATGTGTTCGGCGAAGTCCCGCTGACAATACATAGTATTGTTTTTACTCTGGAGGCTATAATGCAGGGGGCACTTGACATGACAGCCATTGTAACGATGCTCCATATTTTAAGGTACGGAGGCGTCGGGCATGGGCAGGTGTTCTTCAACTCCAAACTGCGGTTAGATCCCACGCTGGGGCTAAAGATCTCACGTAAGAATAATGTATACCCGTGCAAAAACGAGTGCTTCTACGCTGTCCTCGCACGCTTACCGTTATATGGGTGATACCGTAGTCAATAGCCGTGGGATCATGTCTTTACAGGATACGTTGTAATCAATAGCTACGCAATGCCTTTATGCAAAGGGGAAATCTCCCCAACCAGCAGCTTGGCCTCTGACCAGTGCCCAGTCCATGGGCGTCGGCATAACAGTAAAGCCAGATCTGCTTAATGGTTCGAGGGAGGCGGTCAACAGCTGTATACATTGACCCAGAACTGGACTAGCTGAGCTTCTACATAATGAGTTTACTAGCGTCCTCCTTCCAGGTACGGCGCTGACTGGTCAAATCAATACTTGCGATGTTTGTATTGCGAGCCTTTCCCTGACTGATAACCCGGGGCATCTCCAGTCTTTCTCGCACAAACTCATGAATTACAATGAGGGTATGGCGATCCACGACGCTTTAAACAAATATTTGCACTCCCGCCAGGTCGGTCCTGGTCGTCATTCGCATGCCGACAATACTACGGTAGTGTTTGCCTCCCCCGCGTATTGAAAAGCGGTCCTTTACATATGGTGGAGTGTCTATCGGCGTGTGGATCTGCCACTCCGGGCGATAATTTGATTACAGGGCTCTACGCAGAGGGCATACACCTGGAGTAGTAGTTGCATAAGTTGTGTCGACCTAGAGCATAGATTTACAATGCTTCGGCCCCATCTGTTCACCTGTAAGCGTAGGAATGTGGATCCAACTACGTGACACGAGCACAGCGTACAGGATCAATGGAACGCGGATCGACTCAGCCCTGGAGTCCAGGGTACCTCCCGGCTTAAACAGTCCAAGTACTATATGGCGCTGAGCATTTTCTATCTCGAGAACGATTGCGGACTGACCAGGATGCCCCCGACCGCCCTATGCGAATACAGAGGAAGTACGGGCGATCTATAGTCGTAACAAATGGAAAGGCCGGCTTCTAATAATTTTAGTACTACGTTGAACGAGTGAAGTTCTCATCAGTTTATTCGTCTCACTTAACTGAATAAGTGGTTTGTCGTCGTAGTCGTGGCCTTAACCAGTTGTGCCATCTGTGATTGAGATCTAATACACAATCTAGGTATAAGGTTAAAGGCCCCACAGACGATCCACGAACGGCCGCGAGGTGCATTCGTCACACGTGCACCCTATTAGAAAAAGGAGGCTGTCGTGGCCTAATGTCCTGTGAGTAGTATAGCACATTCCCTTGGAGTACCGCATCGATGACGAAAAGACGGATGCAGCAGGCTGGATAACCACTCGTTATACGACAAAGGGTTGTCAAAGGGTGTTTCCCATCCACGCCCCCTAGTCGTAACCATTACGGGACTGGAAGGCGTGAGTATAGTTATATAATGATTCGTTCATATCCCCGGCCAGTAATGCACAAGATTTCTAATAAAATTATAACCATCGCTTTACAAATAAACTGGACTGCACACCGCAGGGACTAATGCGACGGGTCTCGTGGCGTGCCATCTACCTGGTTCCACTGCATGAGCACTACGTAGGAATATGTTCGGTAGCCCACCATACCGACAACTGTGTCTTCGTTTGC
seq00011   CGAGTGGTATGGAATTCCCGAAATTCATTACTAAGTTTATTGGCCCCACCCTCGCCCCGCATCTGTCATAGAACAACTTCCGGCGGGCTGACATTCTGTTGAGTCATGAAGAATCCCCTCTCGCTCGGTACAGCTATGGGGGTGGTCTAGTCCTAGGGTCATGTCGCCCAACGACTATGTATCCAATATGCTACCCGATATTGAGGAGATACAAGCTTGTCAAATTCGTAACTAACGGAAGGTCTTCGCTGGGGACGGCTATCCTGTTTCCAGCTATGTTCGACGCGTTAGAGATTTATGGTCTGCCCTTCCATGGATGCGGGGCACCCGTTCCAGTGGGGCCAATAGCAGTACAAAGTCTTAATCTCACTCAGCACGGAACTGGCATCTGGAATGTCCCGTAATTCGTCCAATGGTTAAACCCAATTAGAGCCATCCACGACCGGAATCGGTACCTAAGTAGACGACAGAGTTGGACATCAGCAAGGCAGTATGTGTTCGGCGAAGTCCCGCTGACAATACATAGTATTGTTTTTACTCTGGAGGCTATAATGCAGGGGGCACTTGACATGACAGCCATTGTAACGATGCTCCATATTTTAAGGTACGGAGGCGTCGGGCATGGGCAGGTGTTCTTCAACTCCAAACTGCGGTTAGATCCCACGCTGGGGCTAAAGATCTCACGTAAGAATAATGTATACCCGTGCAAAAACGAGTGCTTCTACGCTGTCCTCGCACGCTTACCGTTATATGGGTGATACCGTAGTCAATAGCCGTGGGATCATGTCTTTACAGGATACGTTGTAATCAATAGCTACGCAATGCCTTTATGCAAAGGGGAAATCTCCCCAACCAGCAGCTTGGCCTCTGACCAGTGCCCAGTCCATGGGCGTCGGCATAACAGTAAAGCCAGATCTGCTTAATGGTTCGAGGGAGGCGGTCAACAGCTGTATACATTGACCCAGAACTGGACTAGCTGAGCTTCTACATAATGAGTTTACTAGCGTCCTCCTTCCAGGTACGGCGCTGACTGGTCAAATCAATACTTGCGATGTTTGTATTGCGAGCCTTTCCCTGACTGATAACCCGGGGCATCTCCAGTCTTTCTCGCACAAACTCATGAATTACAATGAGGGTATGGCGATCCACGACGCTTTAAACAAATATTTGCACTCCCGCCAGGTCGGTCCTGGTCGTCATTCGCATGCCGACAATACTACGGTAGTGTTTGCCTCCCCCGCGTATTGAAAAGCGGTCCTTTACATATGGTGGAGTGTCTATCGGCGTGTGGATCTGCCACTCCGGGCGATAATTTGATTACAGGGCTCTACGCAGAGGGCATACACCTGGAGTAGTAGTTGCATAAGTTGTGTCGACCTAGAGCATAGATTTACAATGCTTCGGCCCCATCTGTTCACCTGTAAGCGTAGGAATGTGGATCCAACTACGTGACACGAGCACAGCGTACAGGATCAATGGAACGCGGATCGACTCAGCCCTGGAGTCCAGGGTACCTCCCGGCTTAAACAGTCCAAGTACTATATGGCGCTGAGCATTTTCTATCTCGAGAACGATTGCGGACTGACCAGGATGCCCCCGACCGCCCTATGCGAATACAGAGGAAGTACGGGCGATCTATAGTCGTAACAAATGGAAAGGCCGGCTTCTAATAATTTTAGTACTACGTTGAACGAGTGAAGTTCTCATCAGTTTATTCGTCTCACTTAACTGAATAAGTGGTTTGTCGTCGTAGTCGTGGCCTTAACCAGTTGTGCCATCTGTGATTGAGATCTAATACACAATCTAGGTATAAGGTTAAAGGCCCCACAGACGATCCACGAACGGCCGCGAGGTGCATTCGTCACACGTGCACCCTATTAGAAAAAGGAGGCTGTCGTGGCCTAATGTCCTGTGAGTAGTATAGCACATTCCCTTGGAGTACCGCATCGATGACGAAAAGACGGATGCAGCAGGCTGGATAACCACTCGTTATACGACAAAGGGTTGTCAAAGGGTGTTTCCCATCCACGCCCCCTAGTCGTAACCATTACGGGACTGGAAGGCGTGAGTATAGTTATATAATGATTCGTTCATATCCCCGGCCAGTAATGCACAAGATTTCTAATAAAATTATAACCATCGCTTTACAAATAAACTGGACTGCACACCGCAGGGACTAATGCGACGGGTCTCGTGGCGTGCCATCTACCTGGTTCCACTGCATGAGCACTACGTAGGAATATGTTCGGTAGCCCACCATACCGACAACTGTGTCTTCGTTTGC
seq00012   CGAGTGGTATGGAATTCCCGAAATTCATTACTAAGTTTATTGGCCCCACCCTCGCCCCGCATCTGTCATAGAACAACTTCCGGCGGGCTGACATTCTGTTGAGTCATGAAGAATCCCCTCTCGCTCGGTACAGCTATGGGGGTGGTCTAGTCCTAGGGTCATGTCGCCCAACGACTATGTATCCAATATGCTACCCGATATTGAGGAGATACAAGCTTGTCAAATTCGTAACTAACGGAAGGTCTTCGCTGGGGACGGCTATCCTGTTTCCAGCTATGTTCGACGCGTTAGAGATTTATGGTCTGCCCTTCCATGGATGCGGGGCACCCGTTCCAGTGGGGCCAATAGCAGTACAAAGTCTTAAACTCACTCAGCACGGAACTGGCATCTGGAATGTCCCGTAATTCGTCCAATGGTTAAACCCAATTAGAGCCATCCACGACCGGAATCGGTACCTAAGTAGACGACAGAGTTGGACATCAGCAAGGCAGTATGTGTTCGGCGAAGTCCCGCTGACAATACATAGTATTGTTTTTACTCTGGAGGCTATAATGCAGGGGGCACTTGACATGACAGCCATTGTAACGATGCTCCATATTTTAAGGTACGGAGGCGTCGGGCATGGGCAGGTGTTCTTCAACTCCAAACTGCGGTTAGATCCCACGCTGGGGCTAAAGATCTCACGTAAGAATAATGTATACCCGTGCAAAAACGAGTGCTTCTACGCTGTCCTCGCACGCTTACCGTTATATGGGTGATACCGTAGTCAATAGCCGTGGGATCATGTCTTTACAGGATACGTTGTAATCAATAGCTACGCAATGCCTTTATGCAAAGGGGAAATCTCCCCAACCAGCAGCTTGGCCTCTGACCAGTGCCCAGTCCATGGGCGTCGGCATAACAGTAAAGCCAGATCTGCTTAATGGTTCGAGGGAGGCGGTCAACAGCTGTATACATTGACCCAGAACTGGACTAGCTGAGCTTCTACATAATGAGTTTACTAGCGTCCTCCTTCCAGGTACGGCGCTGACTGGTCAAATCAATACTTGCGATGTTTGTATTGCGAGCCTTTCCCTGACTGATAACCCGGGGCATCTCCAGTCTTTCTCGCACAAACTCATGAATTACAATGAGGGTATGGCGATCCACGACGCTTTAAACAAATATTTGCACTCCCGCCAGGTCGGTCCTGGTCGTCATTCGCATGCCGACAATACTACGGTAGTGTTTGCCTCCCCCGCGTATTGAAAAGCGGTCCTTTACATATGGTGGAGTGTCTATCGGCGTGTGGATCTGCCACTCCGGGCGATAATTTGATTACAGGGCTCTACGCAGAGGGCATACACCTGGAGTAGTAGTTGCATAAGTTGTGTCGACCTAGAGCATAGATTTACAATGCTTCGGCCCCATCTGTTCACCTGTAAGCGTAGGAATGTGGATCCAACTACGTGACACGAGCACAGCGTACAGGATCAATGGAACGCGGATCGACTCAGCCCTGGAGTCCAGGGTACCTCCCGGCTTAAACAGTCCAAGTACTATATGGCGCTGAGCATTTTCTATCTCGAGAACGATTGCGGACTGACCAGGATGCCCCCGACCGCCCTATGCGAATACAGAGGAAGTACGGGCGATCTATAGTCGTAACAAATGGAAAGGCCGGCTTCTAATAATTTTAGTACTACGTTGAACGAGTGAAGTTCTCATCAGTTTATTCGTCTCACTTAACTGAATAAGTGGTTTGTCGTCGTAGTCGTGGCCTTAACCAGTTGTGCCATCTGTGATTGAGATCTAATACACAATCTAGGTATAAGGTTAAAGGCCCCACAGACGATCCACGAACGGCCGCGAGGTGCATTCGTCACACGTGCACCCTATTAGAAAAAGGAGGCTGTCGTGGCCTAATGTCCTGTGAGTAGTATAGCACATTCCCTTGGAGTACCGCATCGATGACGAAAAGACGGATGCAGCAGGCTGGATAACCACTCGTTATACGACAAAGGGTTGTCAAAGGGTGTTTCCCATCCACGCCCCCTAGTCGTAACCATTACGGGACTGGAAGGCGTGAGTATAGTTATATAATGATTCGTTCATATCCCCGGCCAGTAATGCACAAGATTTCTAATAAAATTATAACCATCGCTTTACAAATAAACTGGACTGCACACCGCAGGGACTAATGCGACGGGTCTCGTGGCGTGCCATCTACCTGGTTCCACTGCATGAGCACTACGTAGGAATATGTTCGGTAGCCCACCATACCGACAACTGTGTCTTCGTTTGC
seq00013   CGAGTGGTATGGAATTCCCGAAATTCATTACTAAGTTTATTGGCCCCACCCTCGCCCCGCATCTGTCATAGAACAACTTCCGGCGGGCTGACATTCTGTTGAGTCATGAAGAATCCCCTCTCGCTCGGTACAGCTATGGGGGTGGTCTAGTCCTAGGGTCATGTCGCCCAACGACTATGTATCCAATATGCTACCCGATATTGAGGAGATACAAGCTTGTCAAATTCGTAACTAACGGAAGGTCTTCGCTGGGGACGGCTATCCTGTTTCCAGCTATGTTCGACGCGTTAGAGATTTATGGTCTGCCCTTCCATGGATGCGGGGCACCCGTTCCAGTGGGGCCAATAGCAGTACAAAGTCTTAAACTCACTCAGCACGGAACTGGCATCTGGAATGTCCCGTAATTCGTCCAATGGTTAAACCCAATTAGAGCCATCCACGACCGGAATCGGTACCTAAGTAGACGACAGAGTTGGACATCAGCAAGGCAGTATGTGTTCGGCGAAGTCCCGCTGACAATACATAGTATTGTTTTTACTCTGGAGGCTATAATGCAGGGGGCACTTGACATGACAGCCATTGTAACGATGCTCCATATTTTAAGGTACGGAGGCGTCGGGCATGGGCAGGTGTTCTTCAACTCCAAACTGCGGTTAGATCCCACGCTGGGGCTAAAGATCTCACGTAAGAATAATGTATACCCGTGCAAAAACGAGTGCTTCTACGCTGTCCTCGCACGCTTACCGTTATATGGGTGATACCGTAGTCAATAGCCGTGGGATCATGTCTTTACAGGATACGTTGTAATCAATAGCTACGCAATGCCTTTATGCAAAGGGGAAATCTCCCCAACCAGCAGCTTGGCCTCTGACCAGTGCCCAGTCCATGGGCGTCGGCATAACAGTAAAGCCAGATCTGCTTAATGGTTCGAGGGAGGCGGTCAACAGCTGTATACATTGACCCAGAACTGGACTAGCTGAGCTTCTACATAATGAGTTTACTAGCGTCCTCCTTCCAGGTACGGCGCTGACTGGTCAAATCAATACTTGCGATGTTTGTATTGCGAGCCTTTCCCTGACTGATAACCCGGGGCATCTCCAGTCTTTCTCGCACAAACTCATGAATTACAATGAGGGTATGGCGATCCACGACGCTTTAAACAAATATTTGCACTCCCGCCAGGTCGGTCCTGGTCGTCATTCGCATGCCGACAATACTACGGTAGTGTTTGCCTCCCCCGCGTATTGAAAAGCGGTCCTTTACATATGGTGGAGTGTCTATCGGCGTGTGGATCTGCCACTCCGGGCGATAATTTGATTACAGGGCTCTACGCAGAGGGCATACACCTGGAGTAGTAGTTGCATAAGTTGTGTCGACCTAGAGCATAGATTTACAATGCTTCGGCCCCATCTGTTCACCTGTAAGCGTAGGAATGTGGATCCAACTACGTGACACGAGCACAGCGTACAGGATCAATGGAACGCGGATCGACTCAGCCCTGGAGTCCAGGGTACCTCCCGGCTTAAACAGTCCAAGTACTATATGGCGCTGAGCATTTTCTATCTCGAGAACGATTGCGGACTGACCAGGATGCCCCCGACCGCCCTATGCGAATACAGAGGAAGTACGGGCGATCTATAGTCGTAACAAATGGAAAGGCCGGCTTCTAATAATTTTAGTACTACGTTGAACGAGTGAAGTTCTCATCAGTTTATTCGTCTCACTTAACTGAATAAGTGGTTTGTCGTCGTAGTCGTGGCCTTAACCAGTTGTGCCATCTGTGATTGAGATCTAATACACAATCTAGGTATAAGGTTAAAGGCCCCACAGACGATCCACGAACGGCCGCGAGGTGCATTCGTCACACGTGCACCCTATTAGAAAAAGGAGGCTGTCGTGGCCTAATGTCCTGTGAGTAGTATAGCACATTCCCTTGGAGTACCGCATCGATGACGAAAAGACGGATGCAGCAGGCTGGATAACCACTCGTTATACGACAGAGGGTTGTCAAAGGGTGTTTCCCATCCACGCCCCCTAGTCGTAACCATTACGGGACTGGAAGGCGTGAGTATAGTTATATAATGATTCGTTCATATCCCCGGCCAGTAATGCACAAGATTTCTAATAAAATTATAACCATCGCTTTACAAATAAACTGGACTGCACACCGCAGGGACTAATGCGACGGGTCTCGTGGCGTGCCATCTACCTGGTTCCACTGCATGAGCACTACGTAGGAATATGTTCGGTAGCCCACCATACCGACAACTGTGTCTTCGTTTGC
seq00014   CGAGTGGTATGGAATTCCCGAAATTCATTACTAAGTTTATTGGCCCCACCCTCGCCCCGCATCTGTCATAGAACAACTTCCGGCGGGCTGACATTCTGTTGAGTCATGAAGAATCCCCTCTCGCTCGGTACAGCTATGGGGGTGGTCTAGTCCTAGGGTCATGTCGCCCAACGACTATGTATCCAATATGCTACCCGATATTGAGGAGATACAAGCTTGTCAAATTCGTAACTAACGGAAGGTCTTCGCTGGGGACGGCTATCCTGTTTCCAGCTATGTTCGACGCGTTAGAGATTTATGGTCTGCCCTTCCATGGATGCGGGGCACCCGTTCCAGTGGGGCCAATAGCAGTACAAAGTCTTAAACTCACTCAGCACGGAACTGGCATCTGGAATGTCCCGTAATTCGTCCAATGGTTAAACCCAATTAGAGCCATCCACGACCGGAATCGGTACCTAAGTAGACGACAGAGTTGGACATCAGCAAGGCAGTATGTGTTCGGCGAAGTCCCGCTGACAATACATAGTATTGTTTTTACTCTGGAGGCTATAATGCAGGGGGCACTTGACATGACAGCCATTGTAACGATGCTCCATATTTTAAGGTACGGAGGCGTCGGGCATGGGCAGGTGTTCTTCAACTCCAAACTGCGGTTAGATCCCACGCTGGGGCTAAAGATCTCACGTAAGAATAATGTATACCCGTGCAAAAACGAGTGCTTCTACGCTGTCCTCGCACGCTTACCGTTATATGGGTGATACCGTAGTCAATAGCCGTGGGATCATGTCTTTACAGGATACGTTGTAATCAATAGCTACGCAATGCCTTTATGCAAAGGGGAAATCTCCCCAACCAGCAGCTTGGCCTCTGACCAGTGCCCAGTCCATGGGCGTCGGCATAACAGTAAAGCCAGATCTGCTTAATGGTTCGAGGGAGGCGGTCAACAGCTGTATACATTGACCCAGAACTGGACTAGCTGAGCTTCTACATAATGAGTTTACTAGCGTCCTCCTTCCAGGTACGGCGCTGACTGGTCAAATCAATACTTGCGATGTTTGTATTGCGAGCCTTTCCCTGACTGATAACCCGGGGCATCTCCAGTCTTTCTCGCACAAACTCATGAATTACAATGAGGGTATGGCGATCCACGACGCTTTAAACAAATATTTGCACTCCCGCCAGGTCGGTCCTGGTCGTCATTCGCATGCCGACAATACTACGGTAGTGTTTGCCTCCCCCGCGTATTGAAAAGCGGTCCTTTACATATGGTGGAGTGTCTATCGGCGTGTGGATCTGCCACTCCGGGCGATAATTTGATTACAGGGCTCTACGCAGAGGGCATACACCTGGAGTAGTAGTTGCATAAGTTGTGTCGACCTAGAGCATAGATTTACAATGCTTCGGCCCCATCTGTTCACCTGTAAGCGTAGGAATGTGGATCCAACTACGTGACACGAGCACAGCGTACAGGATCAATGGAACGCGGATCGACTCAGCCCTGGAGTCCAGGGTACCTCCCGGCTTAAACAGTCCAAGTACTATATGGCGCTGAGCATTTTCTATCTCGAGAACGATTGCGGACTGACCAGGATGCCCCCGACCGCCCTATGCGAATACAGAGGAAGTACGGGCGATCTATAGTCGTAACAAATGGAAAGGCCGGCTTCTAATAATTTTAGTACTACGTTGAACGAGTGAAGTTCTCATCAGTTTATTCGTCTCACTTAACTGAATAAGTGGTTTGTCGTCGTAGTCGTGGCCTTAACCAGTTGTGCCATCTGTGATTGAGATCTAATACACAATCTAGGTATAAGGTTAAAGGCCCCACAGACGATCCACGAACGGCCGCGAGGTGCATTCGTCACACGTGCACCCTATTAGAAAAAGGAGGCTGTCGTGGCCTAATGTCCTGTGAGTAGTATAGCACATTCCCTTGGAGTACCGCATCGATGACGAAAAGACGGATGCAGCAGGCTGGATAACCACTCGTTATACGACAAAGGGTTGTCAAAGGGTGTTTCCCATCCACGCCCCCTAGTCGTAACCATTACGGGACTGGAAGGCGTGAGTATAGTTATATAATGATTCGTTCATATCCCCGGCCAGTAATGCACAAGATTTCTAATAAAATTATAACCATCGCTTTACAAATAAACTGGACTGCACACCGCAGGGACTAATGCGACGGGTCTCGTGGCGTGCCATCTACCTGGTTCCACTGCATGAGCACTACGTAGGAATATGTTCGGTAGCCCACCATACCGACAACTGTGTCTTCGTTTGC
seq00015   CGAGTGGTATGGAATTCCCGAAATTCATTACTAAGTTTATTGGCCCCACCCTCGCCCCGCATCTGTCATAGAACAACTTCCGGCGGGCTGACATTCTGTTGAGTCATGAAGAATCCCCTCTCGCTCGGTACAGCTATGGGGGTGGTCTAGTCCTAGGGTCATGTCGCCCAACGACTATGTATCCAATATGCTACCCGATATTGAGGAGATACAAGCTTGTCAAATTCGTAACTAACGGAAGGTCTTCGCTGGGGACGGCTATCCTGTTTCCAGCTATGTTCGACGCGTTAGAGATTTATGGTCTGCCCTTCCATGGATGCGGGGCACCCGTTCCAGTGGGGCCAATAGCAGTACAAAGTCTTAATCTCACTCAGCACGGAACTGGCATCTGGAATGTCCCGTAATTCGTCCAATGGTTAAACCCAATTAGAGCCATCCACGACCGGAATCGGTACCTAAGTAGACGACAGAGTTGGACATCAGCAAGGCAGTATGTGTTCGGCGAAGTCCCGCTGACAATACATAGTATTGTTTTTACTCTGGAGGCTATAATGCAGGGGGCACTTGACATGACAGCCATTGTAACGATGCTCCATATTTTAAGGTACGGAGGCGTCGGGCATGGGCAGGTGTTCTTCAACTCCAAACTGCGGTTAGATCCCACGCTGGGGCTAAAGATCTCACGTAAGAATAATGTATACCCGTGCAAAAACGAGTGCTTCTACGCTGTCCTCGCACGCTTACCGTTATATGGGTGATACCGTAGTCAATAGCCGTGGGATCATGTCTTTACAGGATACGTTGTAATCAATAGCTACGCAATGCCTTTATGCAAAGGGGAAATCTCCCCAACCAGCAGCTTGGCCTCTGACCAGTGCCCAGTCCATGGGCGTCGGCATAACAGTAAAGCCAGATCTGCTTAATGGTTCGAGGGAGGCGGTCAACAGCTGTATACATTGACCCAGAACTGGACTAGCTGAGCTTCTACATAATGAGTTTACTAGCGTCCTCCTTCCAGGTACGGCGCTGACTGGTCAAATCAATACTTGCGATGTTTGTATTGCGAGCCTTTCCCTGACTGATAACCCGGGGCATCTCCAGTCTTTCTCGCACAAACTCATGAATTACAATGAGGGTATGGCGATCCACGACGCTTTAAACAAATATTTGCACTCCCGCCAGGTCGGTCCTGGTCGTCATTCGCATGCCGACAATACTACGGTAGTGTTTGCCTCCCCCGCGTATTGAAAAGCGGTCCTTTACATATGGTGGAGTGTCTATCGGCGTGTGGATCTGCCACTCCGGGCGATAATTTGATTACAGGGCTCTACGCAGAGGGCATACACCTGGAGTAGTAGTTGCATAAGTTGTGTCGACCTAGAGCATAGATTTACAATGCTTCGGCCCCATCTGTTCACCTGTAAGCGTAGGAATGTGGATCCAACTACGTGACACGAGCACAGCGTACAGGATCAATGGAACGCGGATCGACTCAGCCCTGGAGTCCAGGGTACCTCCCGGCTTAAACAGTCCAAGTACTATATGGCGCTGAGCATTTTCTATGTCGAGAACGATTGCGGACTGACCAGGATGCCCCCGACCGCCCTATGCGAATACAGAGGAAGTACGGGCGATCTATAGTCGTAACAAATGGAAAGGCCGGCTTCTAATAATTTTAGTACTACGTTGAACGAGTGAAGTTCTCATCAGTTTATTCGTCTCACTTAACTGAATAAGTGGTTTGTCGTCGTAGTCGTGGCCTTAACCAGTTGTGCCATCTGTGATTGAGATCTAATACACAATCTAGGTATAAGGTTAAAGGCCCCACAGACGATCCACGAACGGCCGCGAGGTGCATTCGTCACACGTGCACCCTATTAGAAAAAGGAGGCTGTCGTGGCCTAATGTCCTGTGAGTAGTATAGCACATTCCCTTGGAGTACCGCATCGATGACGAAAAGACGGATGCAGCAGGCTGGATAACCACTCGTTATACGACAAAGGGTTGTCAAAGGGTGTTTCCCATCCACGCCCCCTAGTCGTAACCATTACGGGACTGGAAGGCGTGAGTATAGTTATATAATGATTCGTTCATATCCCCGGCCAGTAATGCACAAGATTTCTAATAAAATTATAACCATCGCTTTACAAATAAACTGGACTGCACACCGCAGGGACTAATGCGACGGGTCTCGTGGCGTGCCATCTACCTGGTTCCACTGCATGAGCACTACGTAGGAATATGTTCGGTAGCCCACCATACCGACAACTGTGTCTTCGTTTGC
seq00016   CGAGTGGTATGGAATTCCCGAAATTCATTACTAAGTTTATTGGCCCCACCCTCGCCCCGCATCTGTCATAGAACAACTTCCGGCGGGCTGACATTCTGTTGAGTCATGAAGAATCCCCTCTCGCTCGGTACAGCTATGGGGGTGGTCTAGTCCTAGGGTCATGTCGCCCAACGACTATGTATCCAATATGCTACCCGATATTGAGGAGATACAAGCTTGTCAAATTCGTAACTAACGGAAGGTCTTCGCTGGGGACGGCTATCCTGTTTCCAGCTATGTTCGACGCGTTAGAGATTTATGGTCTGCCCTTCCATGGATGCGGGGCACCCGTTCCAGTGGGGCCAATAGCAGTACAAAGTCTTAAACTCACTCAGCACGGAACTGGCATCTGGAATGTCCCGTAATTCGTCCAATGGTTAAACCCAATTAGAGCCATCCACGACCGGAATCGGTACCTAAGTAGACGACAGAGTTGGACATCAGCAAGGCAGTATGTGTTCGGCGAAGTCCCGCTGACAATACATAGTATTGTTTTTACTCTGGAGGCTATAATGCAGGGGGCACTTGACATGACAGCCATTGTAACGATGCTCCATATTTTAAGGTACGGAGGCGTCGGGCATGGGCAGGTGTTCTTCAACTCCAAACTGCGGTTAGATCCCACGCTGGGGCTAAAGATCTCACGTAAGAATAATGTATACCCGTGCAAAAACGAGTGCTTCTACGCTGTCCTCGCACGCTTACCGTTATATGGGTGATACCGTAGTCAATAGCCGTGGGATCATGTCTTTACAGGATACGTTGTAATCAATAGCTACGCAATGCCTTTATGCAAAGGGGAAATCTCCCCAACCAGCAGCTTGGCCTCTGACCAGTGCCCAGTCCATGGGCGTCGGCATAACAGTAAAGCCAGATCTGCTTAATGGTTCGAGGGAGGCGGTCAACAGCTGTATACATTGACCCAGAACTGGACTAGCTGAGCTTCTACATAATGAGTTTACTAGCGTCCTCCTTCCAGGTACGGCGCTGACTGGTCAAATCAATACTTGCGATGTTTGTATTGCGAGCCTTTCCCTGACTGATAACCCGGGGCATCTCCAGTCTTTCTCGCACAAACTCATGAATTACAATGAGGGTATGGCGATCCACGACGCTTTAAACAAATATTTGCACTCCCGCCAGGTCGGTCCTGGTCGTCATTCGCATGCCGACAATACTACGGTAGTGTTTGCCTCCCCCGCGTATTGAAAAGCGGTCCTTTACATATGGTGGAGTGTCTATCGGCGTGTGGATCTGCCACTCCGGGCGATAATTTGATTACAGGGCTCTACGCAGAGGGCATACACCTGGAGTAGTAGTTGCATAAGTTGTGTCGACCTAGAGCATAGATTTACAATGCTTCGGCCCCATCTGTTCACCTGTAAGCGTAGGAATGTGGATCCAACTACGTGACACGAGCACAGCGTACAGGATCAATGGAACGCGGATCGACTCAGCCCTGGAGTCCAGGGTACCTCCCGGCTTAAACAGTCCAAGTACTATATGGCGCTGAGCATTTTCTATCTCGAGAACGATTGCGGACTGACCAGGATGCCCCCGACCGCCCTATGCGAATACAGAGGAAGTACGGGCGATCTATAGTCGTAACAAATGGAAAGGCCGGCTTCTAATAATTTTAGTACTACGTTGAACGAGTGAAGTTCTCATCAGTTTATTCGTCTCACTTAACTGAATAAGTGGTTTGTCGTCGTAGTCGTGGCCTTAACCAGTTGTGCCATCTGTGATTGAGATCTAATACACAATCTAGGTATAAGGTTAAAGGCCCCACAGACGATCCACGAACGGCCGCGAGGTGCATTCGTCACACGTGCACCCTATTAGAAAAAGGAGGCTGTCGTGGCCTAATGTCCTGTGAGTAGTATAGCACATTCCCTTGGAGTACCGCATCGATGACGAAAAGACGGATGCAGCAGGCTGGATAACCACTCGTTATACGACAAAGGGTTGTCAAAGGGTGTTTCCCATCCACGCCCCCTAGTCGTAACCATTACGGGACTGGAAGGCGTGAGTATAGTTATATAATGATTCGTTCATATCCCCGGCCAGTAATGCACAAGATTTCTAATAAAATTATAACCATCGCTTTACAAATAAACTGGACTGCACACCGCAGGGACTAATGCGACGGGTCTCGTGGCGTGCCATCTACCTGGTTCCACTGCATGAGCACTACGTAGGAATATGTTCGGTAGCCCACCATACCGACAACTGTGTCTTCGTTTGC
seq00017   CGAGTGGTATGGAATTCCCGAAATTCATTACTAAGTTTATTGGCCCCACCCTCGCCCCGCATCTGTCATAGAACAACTTCCGGCGGGCTGACATTCTGTTGAGTCATGAAGAATCCCCTCTCGCTCGGTACAGCTATGGGGGTGGTCTAGTCCTAGGGTCATGTCGCCCAACGACTATGTATCCAATATGCTACCCGATATTGAGGAGATACAAGCTTGTCAAATTCGTAACTAACGGAAGGTCTTCGCTGGGGACGGCTATCCTGTTTCCAGCTATGTTCGACGCGTTAGAGATTTATGGTCTGCCCTTCCATGGATGCGGGGCACCCGTTCCAGTGGGGCCAATAGCAGTACAAAGTCTTAAACTCACTCAGCACGGAACTGGCATCTGGAATGTCCCGTAATTCGTCCAATGGTTAAACCCAATTAGAGCCATCCACGACCGGAATCGGTACCTAAGTAGACGACAGAGTTGGACATCAGCAAGGCAGTATGTGTTCGGCGAAGTCCCGCTGACAATACATAGTATTGTTTTTACTCTGGAGGCTATAATGCAGGGGGCACTTGACATGACAGCCATTGTAACGATGCTCCATATTTTAAGGTACGGAGGCGTCGGGCATGGGCAGGTGTTCTTCAACTCCAAACTGCGGTTAGATCCCACGCTGGGGCTAAAGATCTCACGTAAGAATAATGTATACCCGTGCAAAAACGAGTGCTTCTACGCTGTCCTCGCACGCTTACCGTTATATGGGTGATACCGTAGTCAATAGCCGTGGGATCATGTCTTTACAGGATACGTTGTAATCAATAGCTACGCAATGCCTTTATGCAAAGGGGAAATCTCCCCAACCAGCAGCTTGGCCTCTGACCAGTGCCCAGTCCATGGGCGTCGGCATAACAGTAAAGCCAGATCTGCTTAATGGTTCGAGGGAGGCGGTCAACAGCTGTATACATTGACCCAGAACTGGACTAGCTGAGCTTCTACATAATGAGTTTACTAGCGTCCTCCTTCCAGGTACGGCGCTGACTGGTCAAATCAATACTTGCGATGTTTGTATTGCGAGCCTTTCCCTGACTGATAACCCGGGGCATCTCCAGTCTTTCTCGCACAAACTCATGAATTACAATGAGGGTATGGCGATCCACGACGCTTTAAACAAATATTTGCACTCCCGCCAGGTCGGTCCTGGTCGTCATTCGCATGCCGACAATACTACGGTAGTGTTTGCCTCCCCCGCGTATTGAAAAGCGGTCCTTTACATATGGTGGAGTGTCTATCGGCGTGTGGATCTGCCACTCCGGGCGATAATTTGATTACAGGGCTCTACGCAGAGGGCATACACCTGGAGTAGTAGTTGCATAAGTTGTGTCGACCTAGAGCATAGATTTACAATGCTTCGGCCCCATCTGTTCACCTGTAAGCGTAGGAATGTGGATCCAACTACGTGACACGAGCACAGCGTACAGGATCAATGGAACGCGGATCGACTCAGCCCTGGAGTCCAGGGTACCTCCCGGCTTAAACAGTCCAAGTACTATATGGCGCTGAGCATTTTCTATCTCGAGAACGATTGCGGACTGACCAGGATGCCCCCGACCGCCCTATGCGAATACAGAGGAAGTACGGGCGATCTATAGTCGTAACAAATGGAAAGGCCGGCTTCTAATAATTTTAGTACTACGTTGAACGAGTGAAGTTCTCATCAGTTTATTCGTCTCACTTAACTGAATAAGTGGTTTGTCGTCGTAGTCGTGGCCTTAACCAGTTGTGCCATCTGTGATTGAGATCTAATACACAATCTAGGTATAAGGTTAAAGGCCCCACAGACGATCCACGAACGGCCGCGAGGTGCATTCGTCACACGTGCACCCTATTAGAAAAAGGAGGCTGTCGTGGCCTAATGTCCTGTGAGTAGTATAGCACATTCCCTTGGAGTACCGCATCGATGACGAAAAGACGGATGCAGCAGGCTGGATAACCACTCGTTATACGACAAAGGGTTGTCAAAGGGTGTTTCCCATCCACGCCCCCTAGTCGTAACCATTACGGGACTGGAAGGCGTGAGTATAGTTATATAATGATTCGTTCATATCCCCGGCCAGTAATGCACAAGATTTCTAATAAAATTATAACCATCGCTTTACAAATAAACTGGACTGCACACCGCAGGGACTAATGCGACGGGTCTCGTGGCGTGCCATCTACCTGGTTCCACTGCATGAGCACTACGTAGGAATATGTTCGGTAGCCCACCATACCGACAACTGTGTCTTCGTTTGC
seq00018   CGAGTGGTATGGAATTCCCGAAATTCATTACTAAGTTTATTGGCCCCACCCTCGCCCCGCATCTGTCATAGAACAACTTCCGGCGGGCTGACATTCTGTTGAGTCATGAAGAATCCCCTCTCGCTCGGTACAGCTATGGGGGTGGTCTAGTCCTAGGGTCATGTCGCCCAACGACTATGTATCCAATATGCTACCCGATATTGAGGAGATACAAGCTTGTCAAATTCGTAACTAACGGAAGGTCTTCGCTGGGGACGGCTATCCTGTTTCCAGCTATGTTCGACGCGTTAGAGATTTATGGTCTGCCCTTCCATGGATGCGGGGCACCCGTTCCAGTGGGGCCAATAGCAGTACAAAGTCTTAAACTCACTCAGCACGGAACTGGCATCTGGAATGTCCCGTAATTCGTCCAATGGTTAAACCCAATTAGAGCCATCCACGACCGGAATCGGTACCTAAGTAGACGACAGAGTTGGACATCAGCAAGGCAGTATGTGTTCGGCGAAGTCCCGCTGACAATACATAGTATTGTTTTTACTCTGGAGGCTATAATGCAGGGGGCACTTGACATGACAGCCATTGTAACGATGCTCCATATTTTAAGGTACGGAGGCGTCGGGCATGGGCAGGTGTTCTTCAACTCCAAACTGCGGTTAGATCCCACGCTGGGGCTAAAGATCTCACGTAAGAATAATGTATACCCGTGCAAAAACGAGTGCTTCTACGCTGTCCTCGCACGCTTACCGTTATATGGGTGATACCGTAGTCAATAGCCGTGGGATCATGTCTTTACAGGATACGTTGTAATCAATAGCTACGCAATGCCTTTATGCAAAGGGGAAATCTCCCCAACCAGCAGCTTGGCCTCTGACCAGTGCCCAGTCCATGGGCGTCGGCATAACAGTAAAGCCAGATCTGCTTAATGGTTCGAGGGAGGCGGTCAACAGCTGTATACATTGACCCAGAACTGGACTAGCTGAGCTTCTACATAATGAGTTTACTAGCGTCCTCCTTCCAGGTACGGCGCTGACTGGTCAAATCAATACTTGCGATGTTTGTATTGCGAGCCTTTCCCTGACTGATAACCCGGGGCATCTCCAGTCTTTCTCGCACAAACTCATGAATTACAATGAGGGTATGGCGATCCACGACGCTTTAAACAAATATTTGCACTCCCGCCAGGTCGGTCCTGGTCGTCATTCGCATGCCGACAATACTACGGTAGTGTTTGCCTCCCCCGCGTATTGAAAAGCGGTCCTTTACATATGGTGGAGTGTCTATCGGCGTGTGGATCTGCCACTCCGGGCGATAATTTGATTACAGGGCTCTACGCAGAGGGCATACACCTGGAGTAGTAGTTGCATAAGTTGTGTCGACCTAGAGCATAGATTTACAATGCTTCGGCCCCATCTGTTCACCTGTAAGCGTAGGAATGTGGATCCAACTACGTGACACGAGCACAGCGTACAGGATCAATGGAACGCGGATCGACTCAGCCCTGGAGTCCAGGGTACCTCCCGGCTTAAACAGTCCAAGTACTATATGGCGCTGAGCATTTTCTATCTCGAGAACGATTGCGGACTGACCAGGATGCCCCCGACCGCCCTATGCGAATACAGAGGAAGTACGGGCGATCTATAGTCGTAACAAATGGAAAGGCCGGCTTCTAATAATTTTAGTACTACGTTGAACGAGTGAAGTTCTCATCAGTTTATTCGTCTCACTTAACTGAATAAGTGGTTTGTCGTCGTAGTCGTGGCCTTAACCAGTTGTGCCATCTGTGATTGAGATCTAATACACAATCTAGGTATAAGGTTAAAGGCCCCACAGACGATCCACGAACGGCCGCGAGGTGCATTCGTCACACGTGCACCCTATTAGAAAAAGGAGGCTGTCGTGGCCTAATGTCCTGTGAGTAGTATAGCACATTCCCTTGGAGTACCGCATCGATGACGAAAAGACGGATGCAGCAGGCTGGATAACCACTCGTTATACGACAAAGGGTTGTCAAAGGGTGTTTCCCATCCACGCCCCCTAGTCGTAACCATTACGGGACTGGAAGGCGTGAGTATAGTTATATAATGATTCGTTCATATCCCCGGCCAGTAATGCACAAGATTTCTAATAAAATTATAACCATCGCTTTACAAATAAACTGGACTGCACACCGCAGGGACTAATGCGACGGGTCTCGTGGCGTGCCATCTACCTGGTTCCACTGCATGAGCACTACGTAGGAATATGTTCGGTAGCCCACCATACCGACAACTGTGTCTTCGTTTGC
seq00019   CGAGTGGTATGGAATTCCCGAAATTCATTACTAAGTTTATTGGCCCCACCCTCGCCCCGCATCTGTCATAGAACAACTTCCGGCGGGCTGACATTCTGTTGAGTCATGAAGAATCCCCTCTCGCTCGGTACAGCTATGGGGGTGGTCTAGTCCTAGGGTCATGTCGCCCAACGACTATGTATCCAATATGCTACCCGATATTGAGGAGATACAAGCTTGTCAAATTCGTAACTAACGGAAGGTCTTCGCTGGGGACGGCTATCCTGTTTCCAGCTATGTTCGACGCGTTAGAGATTTATGGTCTGCCCTTCCATGGATGCGGGGCACCCGTTCCAGTGGGGCCAATAGCAGTACAAAGTCTTAAACTCACTCAGCACGGAACTGGCATCTGGAATGTCCCGTAATTCGTCCAATGGTTAAACCCAATTAGAGCCATCCACGACCGGAATCGGTACCTAAGTAGACGACAGAGTTGGACATCAGCAAGGCAGTATGTGTTCGGCGAAGTCCCGCTGACAATACATAGTATTGTTTTTACTCTGGAGGCTATAATGCAGGGGGCACTTGACATGACAGCCATTGTAACGATGCTCCATATTTTAAGGTACGGAGGCGTCGGACATGGGCAGGTGTTCTTCAACTCCAAACTGCGGTTAGATCCCACGCTGGGGCTAAAGATCTCACGTAAGAATAATGTATACCCGTGCAAAAACGAGTGCTTCTACGCTGTCCTCGCACGCTTACCGTTATATGGGTGATACCGTAGTCAATAGCCGTGGGATCATGTCTTTACAGGATACGTTGTAATCAATAGCTACGCAATGCCATTATGCAAAGGGGAAATCTCCCCAACCAGCAGCTTGGCCTCTGACCAGTGCCCAGTCCATGGGCGTCGGCATAACAGTAAAGCCAGATCTGCTTAATGGTTCGAGGGAGGCGGTCAACAGCTGTATACATTGACCCAGAACTGGACTAGCTGAGCTTCTACATAATGAGTTTACTAGCGTCCTCCTTCCAGGTACGGCGCTGACTGGTCAAATCAATACTTGCGATGTTTGTATTGCGAGCCTTTCCCTGACTGATAACCCGGGGCATCTCCAGTCTTTCTCGCACAAACTCATGAATTACAATGAGGGTATGGCGATCCACGACGCTTTAAACAAATATTTGCACTCCCGCCAGGTCGGTCCTGGTCGTCATTCGCATGCCGACAATACTACGGTAGTGTTTGCCTCCCCCGCGTATTGAAAAGCGGTCCTTTACATATGGTGGAGTGTCTATCGGCGTGTGGATCTGCCACTCCGGGCGATAATTTGATTACAGGGCTCTACGCAGAGGGCATACACCTGGAGTAGTAGTTGCATAAGTTGTGTCGACCTAGAGCATAGATTTACAATGCTTCGGCCCCATCTGTTCACCTGTAAGCGTAGGAATGTGGATCCAACTACGTGACACGAGCACAGCGTACAGGATCAATGGAACGCGGATCGACTCAGCCCTGGAGTCCAGGGTACCTCCCGGCTTAAACAGTCCAAGTACTATATGGCGCTGAGCATTTTCTATCTCGAGAACGATTGCGGACTGACCAGGATGCCCCCGACCGCCCTATGCGAATACAGAGGAAGTACGGGCGATCTATAGTCGTAACAAATGGAAAGGCCGGCTTCTAATAATTTTAGTACTACGTTGAACGAGTGAAGTTCTCATCAGTTTATTCGTCTCACTTAACTGAATAAGTGGTTTGTCGTCGTAGTCGTGGCCTTAACCAGTTGTGCCATCTGTGATTGAGATCTAATACACAATCTAGGTATAAGGTTAAAGGCCCCACAGACGATCCACGAACGGCCGCGAGGTGCATTCGTCACACGTGCACCCTATTAGAAAAAGGAGGCTGTCGTGGCCTAATGTCCTGTGAGTAGTATAGCACATTCCCTTGGAGTACCGCATCGATGACGAAAAGACGGATGCAGCAGGCTGGATAACCACTCGTTATACGACAAAGGGTTGTCAAAGGGTGTTTCCCATCCACGCCCCCTAGTCGTAACCATTACGGGACTGGAAGGCGTGAGTATAGTTATATAATGATTCGTTCATATCCCCGGCCAGTAATGCACAAGATTTCTAATAAAATTATAACCATCGCTTTACAAATAAACTGGACTGCACACCGCAGGGACTAATGCGACGGGTCTCGTGGCGTGCCATCTACCTGGTTCCACTGCATGAGCACTACGTAGGAATATGTTCGGTAGCCCACCATACCGACAACTGTGTCTTCGTTTGC
seq00020   CGAGTGGTATGGAATTCCCGAAATTCATTACTAAGTTTATTGGCCCCACCCTCGCCCCGCATCTGTCATAGAACAACTTCCGGCGGGCTGACATTCTGTTGAGTCATGAAGAATCCCCTCTCGCTCGGTACAGCTATGGGGGTGGTCTAGTCCTAGGGTCATGTCGCCCAACGACTATGTATCCAATATGCTACCCGATATTGAGGAGATACAAGCTTGTCAAATTCGTAACTAACGGAAGGTCTTCGCTGGGGACGGCTATCCTGTTTCCAGCTATGTTCGACGCGTTAGAGATTTATGGTCTGCCCTTCCATGGATGCGGGGCACCCGTTCCAGTGGGGCCAATAGCAGTACAAAGTCTTAAACTCACTCAGCACGGAACTGGCATCTGGAATGTCCCGTAATTCGTCCAATGGTTAAACCCAATTAGAGCCATCCACGACCGGAATCGGTACCTAAGTAGACGACAGAGTTGGACATCAGCAAGGCAGTATGTGTTCGGCGAAGTCCCGCTGACAATACATAGTATTGTTTTTACTCTGGAGGCTATAATGCAGGGGGCACTTGACATGACAGCCATTGTAACGATGCTCCATATTTTAAGGTACGGAGGCGTCGGGCATGGGCAGGTGTTCTTCAACTCCAAACTGCGGTTAGATCCCACGCTGGGGCTAAAGATCTCACGTAAGAATAATGTATACCCGTGCAAAAACGAGTGCTTCTACGCTGTCCTCGCACGCTTACCGTTATATGGGTGATACCGTAGTCAATAGCCGTGGGATCATGTCTTTACAGGATACGTTGTAATCAATAGCTACGCAATGCCTTTATGCAAAGGGGAAATCTCCCCAACCAGCAGCTTGGCCTCTGACCAGTGCCCAGTCCATGGGCGTCGGCATAACAGTAAAGCCAGATCTGCTTAATGGTTCGAGGGAGGCGGTCAACAGCTGTATACATTGACCCAGAACTGGACTAGCTGAGCTTCTACATAATGAGTTTACTAGCGTCCTCCTTCCAGGTACGGCGCTGACTGGTCAAATCAATACTTGCGATGTTTGTATTGCGAGCCTTTCCCTGACTGATAACCCGGGGCATCTCCAGTCTTTCTCGCACAAACTCATGAATTACAATGAGGGTATGGCGATCCACGACGCTTTAAACAAATATTTGCACTCCCGCCAGGTCGGTCCTGGTCGTCATTCGCATGCCGACAATACTACGGTAGTGTTTGCCTCCCCCGCGTATTGAAAAGCGGTCCTTTACATATGGTGGAGTGTCTATCGGCGTGTGGATCTGCCACTCCGGGCGATAATTTGATTACAGGGCTCTACGCAGAGGGCATACACCTGGAGTAGTAGTTGCATAAGTTGTGTCGACCTAGAGCATAGATTTACAATGCTTCGGCCCCATCTGTTCACCTGTAAGCGTAGGAATGTGGATCCAACTACGTGACACGAGCACAGCGTACAGGATCAATGGAACGCGGATCGACTCAGCCCTGGAGTCCAGGGTACCTCCCGGCTTAAACAGTCCAAGTACTATATGGCGCTGAGCATTTTCTATCTCGAGAACGATTGCGGACTGACCAGGATGCCCCCGACCGCCCTATGCGAATACAGAGGAAGTACGGGCGATCTATAGTCGTAACAAATGGAAAGGCCGGCTTCTAATAATTTTAGTACTACGTTGAACGAGTGAAGTTCTCATCAGTTTATTCGTCTCACTTAACTGAATAAGTGGTTTGTCGTCGTAGTCGTGGCCTTAACCAGTTGTGCCATCTGTGATTGAGATCTAATACACAATCTAGGTATAAGGTTAAAGGCCCCACAGACGATCCACGAACGGCCGCGAGGTGCATTCGTCACACGTGCACCCTATTAGAAAAAGGAGGCTGTCGTGGCCTAATGTCCTGTGAGTAGTATAGCACATTCCCTTGGAGTACCGCATCGATGACGAAAAGACGGATGCAGCAGGCTGGATAACCACTCGTTATACGACAAAGGGTTGTCAAAGGGTGTTTCCCATCCACGCCCCCTAGTCGTAACCATTACGGGACTGGAAGGCGTGAGTATAGTTATATAATGATTCGTTCATATCCCCGGCCAGTAATGCACAAGATTTCTAATAAAATTATAACCATCGCTTTACAAATAAACTGGACTGCACACCGCAGGGACTAATGCGACGGGTCTCGTGGCGTGCCATCTACCTGGTTCCACTGCATGAGCACTACGTAGGAATATGTTCGGTAGCCCACCATACCGACAACTGTGTCTTCGTTTGC
seq00021   CGAGTGGTATGGAATTCCCGAAATTCATTACTAAGTTTATTGGCCCCACCCTCGCCCCGCATCTGTCATAGAACAACTTCCGGCGGGCTGACATTCTGTTGAGTCATGAAGAATCCCCTCTCGCTCGGTACAGCTATGGGGGTGGTCTAGTCCTAGGGTCATGTCGCCCAACGACTATGTATCCAATATGCTACCCGATATTGAGGAGATACAAGCTTGTCAAATTCGTAACTAACGGAAGGTCTTCGCTGGGGACGGCTATCCTGTTTCCAGCTATGTTCGACGCGTTAGAGATTTATGGTCTGCCCTTCCATGGATGCGGGGCACCCGTTCCAGTGGGGCCAATAGCAGTACAAAGTCTTAAACTCACTCAGCACGGAACTGGCATCTGGAATGTCCCGTAATTCGTCCAATGGTTAAACCCAATTAGAGCCATCCACGACCGGAATCGGTACCTAAGTAGACGACAGAGTTGGACATCAGCAAGGCAGTATGTGTTCGGCGAAGTCCCGCTGACAATACATAGTATTGTTTTTACTCTGGAGGCTATAATGCAGGGGGCACTTGACATGACAGCCATTGTAACGATGCTCCATATTTTAAGGTACGGAGGCGTCGGGCATGGGCAGGTGTTCTTCAACTCCAAACTGCGGTTAGATCCCACGCTGGGGCTAAAGATCTCACGTAAGAATAATGTATACCCGTGCAAAAACGAGTGCTTCTACGCTGTCCTCGCACGCTTACCGTTATATGGGTGATACCGTAGTCAATAGCCGTGGGATCATGTCTTTACAGGATACGTTGTAATCAATAGCTACGCAATGCCTTTATGCAAAGGGGAAATCTCCCCAACCAGCAGCTTGGCCTCTGACCAGTGCCCAGTCCATGGGCGTCGGCATAACAGTAAAGCCAGATCTGCTTAATGGTTCGAGGGAGGCGGTCAACAGCTGTATACATTGACCCAGAACTGGACTAGCTGAGCTTCTACATAATGAGTTTACTAGCGTCCTCCTTCCAGGTACGGCGCTGACTGGTCAAATCAATACTTGCGATGTTTGTATTGCGAGCCTTTCCCTGACTGATAACCCGGGGCATCTCCAGTCTTTCTCGCACAAACTCATGAATTACAATGAGGGTATGGCGATCCACGACGCTTTAAACAAATATTTGCACTCCCGCCAGGTCGGTCCTGGTCGTCATTCGCATGCCGACAATACTACGGTAGTGTTTGCCTCCCCCGCGTATTGAAAAGCGGTCCTTTACATATGGTGGAGTGTCTATCGGCGTGTGGATCTGCCACTCCGGGCGATAATTTGATTACAGGGCTCTACGCAGAGGGCATACACCTGGAGTAGTAGTTGCATAAGTTGTGTCGACCTAGAGCATAGATTTACAATGCTTCGGCCCCATCTGTTCACCTGTAAGCGTAGGAATGTGGATCCAACTACGTGACACGAGCACAGCGTACAGGATCAATGGAACGCGGATCGACTCAGCCCTGGAGTCCAGGGTACCTCCCGGCTTAAACAGTCCAAGTACTATATGGCGCTGAGCATTTTCTATCTCGAGAACGATTGCGGACTGACCAGGATGCCCCCGACCGCCCTATGCGAATACAGAGGAAGTACGGGCGATCTATAGTCGTAACAAATGGAAAGGCCGGCTTCTAATAATTTTAGTACTACGTTGAACGAGTGAAGTTCTCATCAGTTTATTCGTCTCACTTAACTGAATAAGTGGTTTGTCGTCGTAGTCGTGGCCTTAACCAGTTGTGCCATCTGTGATTGAGATCTAATACACAATCTAGGTATAAGGTTAAAGGCCCCACAGACGATCCACGAACGGCCGCGAGGTGCATTCGTCACACGTGCACCCTATTAGAAAAAGGAGGCTGTCGTGGCCTAATGTCCTGTGAGTAGTATAGCACATTCCCTTGGAGTACCGCATCGATGACGAAAAGACGGATGCAGCAGGCTGGATAACCACTCGTTATACGACAAAGGGTTGTCAAAGGGTGTTTCCCATCCACGCCCCCTAGTCGTAACCATTACGGGACTGGAAGGCGTGAGTATAGTTATATAATGATTCGTTCATATCCCCGGCCAGTAATGCACAAGATTTCTAATAAAATTATAACCATCGCTTTACAAATAAACTGGACTGCACACCGCAGGGACTAATGCGACGGGTCTCGTGGCGTGCCATCTACCTGGTTCCACTGCATGAGCACTACGTAGGAATATGTTCGGTAGCCCACCATACCGACAACTGTGTCTTCGTTTGC
seq00022   CGAGTGGTATGGAATTCCCGAAATTCATTACTAAGTTTATTGGCCCCACCCTCGCCCCGCATCTGTCATAGAACAACTTCCGGCGGGCTGACATTCTGTTGAGTCATGAAGAATCCCCTCTCGATCGGTACAGCTATGGGGGTGGTCTAGTCCTAGGGTCATGTCGCCCAACGACTATGTATCCAATATGCTACCCGATATTGAGGAGATACAAGCTTGTCAAATTCGTAACTAACGGAAGGTCTTCGCTGGGGACGGCTATCCTGTTTCCAGCTATGTTCGACGCGTTAGAGATTTATGGTCTGCCCTTCCATGGATGCGGGGCACCCGTTCCAGTGGGGCCAATAGCAGTACAAAGTCTTAAACTCACTCAGCACGGAACTGGCATCTGGAATGTCCCGTAATTCGTCCAATGGTTAAACCCAATTAGAGCCATCCACGACCGGAATCGGTACCTAAGTAGACGACAGAGTTGGACATCAGCAAGGCAGTATGTGTTCGGCGAAGTCCCGCTGACAATACATAGTATTGTTTTTACTCTGGAGGCTATAATGCAGGGGGCACTTGACATGACAGCCATTGTAACGATGCTCCATATTTTAAGGTACGGAGGCGTCGGGCATGGGCAGGTGTTCTTCAACTCCAAACTGCGGTTAGATCCCACGCTGGGGCTAAAGATCTCACGTAAGAATAATGTATACCCGTGCAAAAACGAGTGCTTCTACGCTGTCCTCGCACGCTTACCGTTATATGGGTGATACCGTAGTCAATAGCCGTGGGATCATGTCTTTACAGGATACGTTGTAATCAATAGCTACGCAATGCCTTTATGCAAAGGGGAAATCTCCCCAACCAGCAGCTTGGCCTCTGACCAGTGCCCAGTCCATGGGCGTCGGCATAACAGTAAAGCCAGATCTGCTTAATGGTTCGAGGGAGGCGGTCAACAGCTGTATACATTGACCCAGAACTGGACTAGCTGAGCTTCTACATAATGAGTTTACTAGCGTCCTCCTTCCAGGTACGGCGCTGACTGGTCAAATCAATACTTGCGATGTTTGTATTGCGAGCCTTTCCCTGACTGATAACCCGGGGCATCTCCAGTCTTTCTCGCACAAACTCATGAATTACAATGAGGGTATGGCGATCCACGACGCTTTAAACAAATATTTGCACTCCCGCCAGGTCGGTCCTGGTCGTCATTCGCATGCCGACAATACTACGGTAGTGTTTGCCTCCCCCGCGTATTGAAAAGCGGTCCTTTACATATGGTGGAGTGTCTATCGGCGTGTGGATCTGCCACTCCGGGCGATAATTTGATTACAGGGCTCTACGCAGAGGGCATACACCTGGAGTAGTAGTTGCATAAGTTGTGTCGACCTAGAGCATAGATTTACAATGCTTCGGCCCCATCTGTTCACCTGTAAGCGTAGGAATGTGGATCCAACTACGTGACACGAGCACAGCGTACAGGATCAATGGAACGCGGATCGACTCAGCCCTGGAGTCCAGGGTACCTCCCGGCTTAAACAGTCCAAGTACTATATGGCGCTGAGCATTTTCTATCTCGAGAACGATTGCGGACTGACCAGGATGCCCCCGACCGCCCTATGCGAATACAGAGGAAGTACGGGCGATCTATAGTCGTAACAAATGGAAAGGCCGGCTTCTAATAATTTTAGTACTACGTTGAACGAGTGAAGTTCTCATCAGTTTATTCGTCTCACTTAACTGAATAAGTGGTTTGTCGTCGTAGTCGTGGCCTTAACCAGTTGTGCCATCTGTGATTGAGATCTAATACACAATCTAGGTATAAGGTTAAAGGCCCCACAGACGATCCACGAACGGCCGCGAGGTGCATTCGTCACACGTGCACCCTATTAGAAAAAGGAGGCTGTCGTGGCCTAATGTCCTGTGAGTAGTATAGCACATTCCCTTGGAGTACCGCATCGATGACGAAAAGACGGATGCAGCAGGCTGGATAACCACTCGTTATACGACAAAGGGTTGTCAAAGGGTGTTTCCCATCCACGCCCCCTAGTCGTAACCATTACGGGACTGGAAGGCGTGAGTATAGTTATATAATGATTCGTTCATATCCCCGGCCAGTAATGCACAAGATTTCTAATAAAATTATAACCATCGCTTTACAAATAAACTGGACTGCACACCGCAGGGACTAATGCGACGGGTCTCGTGGCGTGCCATCTACCTGGTTCCACTGCATGAGCACTACGTAGGAATATGTTCGGTAGCCCACCATACCGACAACTGTGTCTTCGTTTGC
seq00023   CGAGTGGTATGGAATTCCCGAAATTCATTACTAAGTTTATTGGCCCCACCCTCGCCCCGCATCTGTCATAGAACAACTTCCGGCGGGCTGACATTCTGTTGAGTCATGAAGAATCCCCTCTCGCTCGGTACAGCTATGGGGGTGGTCTAGTCCTAGGGTCATGTCGCCCAACGACTATGTATCCAATATGCTACCCGATATTGAGGAGATACAAGCTTGTCAAATTCGTAACTAACGGAAGGTCTTCGCTGGGGACGGCTATCCTGTTTCCAGCTATGTTCGACGCGTTAGAGATTTATGGTCTGCCCTTCCATGGATGCGGGGCACCCGTTCCAGTGGGGCCAATAGCAGTACAAAGTCTTAAACTCACTCAGCACGGAACTGGCATCTGGAATGTCCCGTAATTCGTCCAATGGTTAAACCCAATTAGAGCCATCCACGACCGGAATCGGTACCTAAGTAGACGACAGAGTTGGACATCAGCAAGGCAGTATGTGTTCGGCGAAGTCCCGCTGACAATACATAGTATTGTTTTTACTCTGGAGGCTATAATGCAGGGGGCACTTGACATGACAGCCATTGTAACGATGCTCCATATTTTAAGGTACGGAGGCGTCGGGCATGGGCAGGTGTTCTTCAACTCCAAACTGCGGTTAGATCCCACGCTGGGGCTAAAGATCTCACGTAAGAATAATGTATACCCGTGCAAAAACGAGTGCTTCTACGCTGTCCTCGCACGCTTACCGTTATATGGGTGATACCGTAGTCAATAGCCGTGGGATCATGTCTTTACAGGATACGTTGTAATCAATAGCTACGCAATGCCTTTATGCAAAGGGGAAATCTCCCCAACCAGCAGCTTGGCCTCTGACCAGTGCCCAGTCCATGGGCGTCGGCATAACAGTAAAGCCAGATCTGCTTAATGGTTCGAGGGAGGCGGTCAACAGCTGTATACATTGACCCAGAACTGGACTAGCTGAGCTTCTACATAATGAGTTTACTAGCGTCCTCCTTCCAGGTACGGCGCTGACTGGTCAAATCAATACTTGCGATGTTTGTATTGCGAGCCTTTCCCTGACTGATAACCCGGGGCATCTCCAGTCTTTCTCGCACAAACTCATGAATTACAATGAGGGTATGGCGATCCACGACGCTTTAAACAAATATTTGCACTCCCGCCAGGTCGGTCCTGGTCGTCATTCGCATGCCGACAATACTACGGTAGTGTTTGCCTCCCCCGCGTATTGAAAAGCGGTCCTTTACATATGGTGGAGTGTCTATCGGCGTGTGGATCTGCCACTCCGGGCGATAATTTGATTACAGGGCTCTACGCAGAGGGCATACACCTGGAGTAGTAGTTGCATAAGTTGTGTCGACCTAGAGCATAGATTTACAATGCTTCGGCCCCATCTGTTCACCTGTAAGCGTAGGAATGTGGATCCAACTACGTGACACGAGCACAGCGTACAGGATCAATGGAACGCGGATCGACTCAGCCCTGGAGTCCAGGGTACCTCCCGGCTTAAACAGTCCAAGTACTATATGGCGCTGAGCATTTTCTATCTCGAGAACGATTGCGGACTGACCAGGATGCCCCCGACCGCCCTATGCGAATACAGAGGAAGTACGGGCGATCTATAGTCGTAACAAATGGAAAGGCCGGCTTCTAATAATTTTAGTACTACGTTGAACGAGTGAAGTTCTCATCAGTTTATTCGTCTCACTTAACTGAATAAGTGGTTTGTCGTCGTAGTCGTGGCCTTAACCAGTTGTGCCATCTGTGATTGAGATCTAATACACAATCTAGGTATAAGGTTAAAGGCCCCACAGACGATCCACGAACGGCCGCGAGGTGCATTCGTCACACGTGCACCCTATTAGAAAAAGGAGGCTGTCGTGGCCTAATGTCCTGTGAGTAGTATAGCACATTCCCTTGGAGTACCGCATCGATGACGAAAAGACGGATGCAGCAGGCTGGATAACCACTCGTTATACGACAAAGGGTTGTCAAAGGGTGTTTCCCATCCACGCCCCCTAGTCGTAACCATTACGGGACTGGAAGGCGTGAGTATAGTTATATAATGATTCGTTCATATCCCCGGCCAGTAATGCACAAGATTTCTAATAAAATTATAACCATCGCTTTACAAATAAACTGGACTGCACACCGCAGGGACTAATGCGACGGGTCTCGTGGCGTGCCATCTACCTGGTTCCACTGCATGAGCACTACGTAGGAATATGTTCGGTAGCCCACCATACCGACAACTGTGTCTTCGTTTGC
seq00024   CGAGTGGTATGGAATTCCCGAAATTCATTACTAAGTTTATTGGCCCCACCCTCGCCCCGCATCTGTCATAGAACAACTTCCGGCGGGCTGACATTCTGTTGAGTCATGAAGAATCCCCTCTCGCTCGGTACAGCTATGGGGGTGGTCTAGTCCTAGGGTCATGTCGCCCAACGACTATGTATCCAATATGCTACCCGATATTGAGGAGATACAAGCTTGTCAAATTCGTAACTAACGGAAGGTCTTCGCTGGGGACGGCTATCCTGTTTCCAGCTATGTTCGACGCGTTAGAGATTTATGGTCTGCCCTTCCATGGATGCGGGGCACCCGTTCCAGTGGGGCCAATAGCAGTACAAAGTCTTAAACTCACTCAGCACGGAACTGGCATCTGGAATGTCCCGTAATTCGTCCAATGGTTAAACCCAATTAGAGCCATCCACGACCGGAATCGGTACCTAAGTAGACGACAGAGTTGGACATCAGCAAGGCAGTATGTGTTCGGCGAAGTCCCGCTGACAATACATAGTATTGTTTTTACTCTGGAGGCTATAATGCAGGGGGCACTTGACATGACAGCCATTGTAACGATGCTCCATATTTTAAGGTACGGAGGCGTCGGGCATGGGCAGGTGTTCTTCAACTCCAAACTGCGGTTAGATCCCACGCTGGGGCTAAAGATCTCACGTAAGAATAATGTATACCCGTGCAAAAACGAGTGCTTCTACGCTGTCCTCGCACGCTTACCGTTATATGGGTGATACCGTAGTCAATAGCCGTGGGATCATGTCTTTACAGGATACGTTGTAATCAATAGCTACGCAATGCCTTTATGCAAAGGGGAAATCTCCCCAACCAGCAGCTTGGCCTCTGACCAGTGCCCAGTCCATGGGCGTCGGCATAACAGTAAAGCCAGATCTGCTTAATGGTTCGAGGGAGGCGGTCAACAGCTGTATACATTGACCCAGAACTGGACTAGCTGAGCTTCTACATAATGAGTTTACTAGCGTCCTCCTTCCAGGTACGGCGCTGACTGGTCAAATCAATACTTGCGATGTTTGTATTGCGAGCCTTTCCCTGACTGATAACCCGGGGCATCTCCAGTCTTTCTCGCACAAACTCATGAATTACAATGAGGGTATGGCGATCCACGACGCTTTAAACAAATATTTGCACTCCCGCCAGGTCGGTCCTGGTCGTCATTCGCATGCCGACAATACTACGGTAGTGTTTGCCTCCCCCGCGTATTGAAAAGCGGTCCTTTACATATGGTGGAGTGTCTATCGGCGTGTGGATCTGCCACTCCGGGCGATAATTTGATTACAGGGCTCTACGCAGAGGGCATACACCTGGAGTAGTAGTTGCATAAGTTGTGTCGACCTAGAGCATAGATTTACAATGCTTCGGCCCCATCTGTTCACCTGTAAGCGTAGGAATGTGGATCCAACTACGTGACACGAGCACAGCGTACAGGATCAATGGAACGCGGATCGACTCAGCCCTGGAGTCCAGGGTACCTCCCGGCTTAAACAGTCCAAGTACTATATGGCGCTGAGCATTTTCTATCTCGAGAACGATTGCGGACTGACCAGGATGCCCCCGACCGCCCTATGCGAATACAGAGGAAGTACGGGCGATCTATAGTCGTAACAAATGGAAAGGCCGGCTTCTAATAATTTTAGTACTACGTTGAACGAGTGAAGTTCTCATCAGTTTATTCGTCTCACTTAACTGAATAAGTGGTTTGTCGTCGTAGTCGTGGCCTTAACCAGTTGTGCCATCTGTGATTGAGATCTAATACACAATCTAGGTATAAGGTTAAAGGCCCCACAGACGATCCACGAACGGCCGCGAGGTGCATTCGTCACACGTGCACCCTATTAGAAAAAGGAGGCTGTCGTGGCCTAATGTCCTGTGAGTAGTATAGCACATTCCCTTGGAGTACCGCATCGATGACGAAAAGACGGATGCAGCAGGCTGGATAACCACTCGTTATACGACAAAGGGTTGTCAAAGGGTGTTTCCCATCCACGCCCCCTAGTCGTAACCATTACGGGACTGGAAGGCGTGAGTATAGTTATATAATGATTCGTTCATATCCCCGGCCAGTAATGCACAAGATTTCTAATAAAATTATAACCATCGCTTTACAAATAAACTGGACTGCACACCGCAGGGACTAATGCGACGGGTCTCGTGGCGTGCCATCTACCTGGTTCCACTGCATGAGCACTACGTAGGAATATGTTCGGTAGCCCACCATACCGACAACTGTGTCTTCGTTTGC
seq00025   CGAGTGGTATGGAATTCCCGAAATTCATTACTAAGTTTATTGGCCCCACCCTCGCCCCGCATCTGTCATAGAACAACTTCCGGCGGGCTGACATTCTGTTGAGTCATGAAGAATCCCCTCTCGCTCGGTACAGCTATGGGGGTGGTCTAGTCCTAGGGTCATGTCGCCCAACGACTATGTATCCAATATGCTACCCGATATTGAGGAGATACAAGCTTGTCAAATTCGTAACTAACGGAAGGTCTTCGCTGGGGACGGCTATCCTGTTTCCAGCTATGTTCGACGCGTTAGAGATTTATGGTCTGCCGTTCCATGGATGCGGGGCACCCGTTCCAGTGGGGCCAATAGCAGTACAAAGTCTTAAACTCACTCAGCACGGAACTGGCATCTGGAATGTCCCGTAATTCGTCCAATGGTTAAACCCAATTAGAGCCATCCACGACCGGAATCGGTACCTAAGTAGACGACAGAGTTGGACATCAGCAAGGCAGTATGTGTTCGGCGAAGTCCCGCTGACAATACATAGTATTGTTTTTACTCTGGAGGCTATAATGCAGGGGGCACTTGACATGACAGCCATTGTAACGATGCTCCATATTTTAAGGTACGGAGGCGTCGGGCATGGGCAGGTGTTCTTCAACTCCAAACTGCGGTTAGATCCCACGCTGGGGCTAAAGATCTCACGTAAGAATAATGTATACCCGTGCAAAAACGAGTGCTTCTACGCTGTCCTCGCACGCTTACCGTTATATGGGTGATACCGTAGTCAATAGCCGTGGGATCATGTCTTTACAGGATACGTTGTAATCAATAGCTACGCAATGCCTTTATGCAAAGGGGAAATCTCCCCAACCAGCAGCTTGGCCTCTGACCAGTGCCCAGTCCATGGGCGTCGGCATAACAGTAAAGCCAGATCTGCTTAATGGTTCGAGGGAGGCGGTCAACAGCTGTATACATTGACCCAGAACTGGACTAGCTGAGCTTCTACATAATGAGTTTACTAGCGTCCTCCTTCCAGGTACGGCGCTGACTGGTCAAATCAATACTTGCGATGTTTGTATTGCGAGCCTTTCCCTGACTGATAACCCGGGGCATCTCCAGTCTTTCTCGCACAAACTCATGAATTACAATGAGGGTATGGCGATCCACGACGCTTTAAACAAATATTTGCACTCCCGCCAGGTCGGTCCTGGTCGTCATTCGCATGCCGACAATACTACGGTAGTGTTTGCCTCCCCCGCGTATTGAAAAGCGGTCCTTTACATATGGTGGAGTGTCTATCGGCGTGTGGATCTGCCACTCCGGGCGATAATTTGATTACAGGGCTCTACGCAGAGGGCATACACCTGGAGTAGTAGTTGCATAAGTTGTGTCGACCTAGAGCATAGATTTACAATGCTTCGGCCCCATCTGTTCACCTGTAAGCGTAGGAATGTGGATCCAACTACGTGACACGAGCACAGCGTACAGGATCAATGGAACGCGGATCGACTCAGCCCTGGAGTCCAGGGTACCTCCCGGCTTAAACAGTCCAAGTACTATATGGCGCTGAGCATTTTCTATCTCGAGAACGATTGCGGACTGACCAGGATGCCCCCGACCGCCCTATGCGAATACAGAGGAAGTACGGGCGATCTATAGTCGTAACAAATGGAAAGGCCGGCTTCTAATAATTTTAGTACTACGTTGAACGAGTGAAGTTCTCATCAGTTTATTCGTCTCACTTAACTGAATAAGTGGTTTGTCGTCGTAGTCGTGGCCTTAACCAGTTGTGCCATCTGTGATTGAGATCTAATACACAATCTAGGTATAAGGTTAAAGGCCCCACAGACGATCCACGAACGGCCGCGAGGTGCATTCGTCACACGTGCACCCTATTAGAAAAAGGAGGCTGTCGTGGCCTAATGTCCTGTGAGTAGTATAGCACATTCCCTTGGAGTACCGCATCGATGACGAAAAGACGGATGCAGCAGGCTGGATAACCACTCGTTATACGACAAAGGGTTGTCAAAGGGTGTTTCCCATCCACGCCCCCTAGTCGTAACCATTACGGGACTGGAAGGCGTGAGTATAGTTATATAATGATTCGTTCATATCCCCGGCCAGTAATGCACAAGATTTCTAATAAAATTATAACCATCGCTTTACAAATAAACTGGACTGCACACCGCAGGGACTAATGCGACGGGTCTCGTGGCGTGCCATCTACCTGGTTCCACTGCATGAGCACTACGTAGGAATATGTTCGGTAGCCCACCATACCGACAACTGTGTCTTCGTTTGC
seq00026   CGAGTGGTATGGAATTCCCGAAATTCATTACTAAGTTTATTGGCCCCACCCTCGCCCCGCATCTGTCATAGAACAACTTCCGGCGGGCTGACATTCTGTTGAGTCATGAAGAATCCCCTCTCGCTCGGTACAGCTATGGGGGTGGTCTAGTCCTAGGGTCATGTCGCCCAACGACTATGTATCCAATATGCTACCCGATATTGAGGAGATACAAGCTTGTCAAATTCGTAACTAACGGAAGGTCTTCGCTGGGGACGGCTATCCTGTTTCCAGCTATGTTCGACGCGTTAGAGATTTATGGTCTGCCCTTCCATGGATGCGGGGCACCCGTTCCAGTGGGGCCAATAGCAGTACAAAGTCTTAAACTCACTCAGCACGGAACTGGCATCTGGAATGTCCCGTAATTCGTCCAATGGTTAAACCCAATTAGAGCCATCCACGACCGGAATCGGTACCTAAGTAGACGACAGAGTTGGACATCAGCAAGGCAGTATGTGTTCGGCGAAGTCCCGCTGACAATACATAGTATTGTTTTTACTCTGGAGGCTATAATGCAGGGGGCACTTGACATGACAGCCATTGTAACGATGCTCCATATTTTAAGGTACGGAGGCGTCGGGCATGGGCAGGTGTTCTTCAACTCCAAACTGCGGTTAGATCCCACGCTGGGGCTAAAGATCTCACGTAAGAATAATGTATACCCGTGCAAAAACGAGTGCTTCTACGCTGTCCTCGCACGCTTACCGTTATATGGGTGATACCGTAGTCAATAGCCGTGGGATCATGTCTTTACAGGATACGTTGTAATCAATAGCTACGCAATGCCTTTATGCAAAGGGGAAATCTCCCCAACCAGCAGCTTGGCCTCTGACCAGTGCCCAGTCCATGGGCGTCGGCATAACAGTAAAGCCAGATCTGCTTAATGGTTCGAGGGAGGCGGTCAACAGCTGTATACATTGACCCAGAACTGGACTAGCTGAGCTTCTACATAATGAGTTTACTAGCGTCCTCCTTCCAGGTACGGCGCTGACTGGTCAAATCAATACTTGCGATGTTTGTATTGCGAGCCTTTCCCTGACTGATAACCCGGGGCATCTCCAGTCTTTCTCGCACAAACTCATGAATTACAATGAGGGTATGGCGATCCACGACGCTTTAAACAAATATTTGCACTCCCGCCAGGTCGGTCCTGGTCGTCATTCGCATGCCGACAATACTACGGTAGTGTTTGCCTCCCCCGCGTATTGAAAAGCGGTCCTTTACATATGGTGGAGTGTCTATCGGCGTGTGGATCTGCCACTCCGGGCGATAATTTGATTACAGGGCTCTACGCAGAGGGCATACACCTGGAGTAGTAGTTGCATAAGTTGTGTCGACCTAGAGCATAGATTTACAATGCTTCGGCCCCATCTGTTCACCTGTAAGCGTAGGAATGTGGATCCAACTACGTGACACGAGCACAGCGTACAGGATCAATGGAACGCGGATCGACTCAGCCCTGGAGTCCAGGGTACCTCCCGGCTTAAACAGTCCAAGTACTATATGGCGCTGAGCATTTTCTATCTCGAGAACGATTGCGGACTGACCAGGATGCCCCCGACCGCCCTATGCGAATACAGAGGAAGTACGGGCGATCTATAGTCGTAACAAATGGAAAGGCCGGCTTCTAATAATTTTAGTACTACGTTGAACGAGTGAAGTTCTCATCAGTTTATTCGTCTCACTTAACTGAATAAGTGGTTTGTCGTCGTAGTCGTGGCCTTAACCAGTTGTGCCATCTGTGATTGAGATCTAATACACAATCTAGGTATAAGGTTAAAGGCCCCACAGACGATCCACGAACGGCCGCGAGGTGCATTCGTCACACGTGCACCCTATTAGAAAAAGGAGGCTGTCGTGGCCTAATGTCCTGTGAGTAGTATAGCACATTCCCTTGGAGTACCGCATCGATGACGAAAAGACGGATGCAGCAGGCTGGATAACCACTCGTTATACGACAGAGGGTTGTCAAAGGGTGTTTCCCATCCACGCCCCCTAGTCGTAACCATTACGGGACTGGAAGGCGTGAGTATAGTTATATAATGATTCGTTCATATCCCCGGCCAGTAATGCACAAGATTTCTAATAAAATTATAACCATCGCTTTACAAATAAACTGGACTGCACACCGCAGGGACTAATGCGACGGGTCTCGTGGCGTGCCATCTACCTGGTTCCACTGCATGAGCACTACGTAGGAATATGTTCGGTAGACCACCATACCGACAACTGTGTCTTCGTTTGC
seq00027   CGAGTGGTATGGAATTCCCGAAATTCATTACTAAGTTTATTGGCCCCACCCTCGCCCCGCATCTGTCATAGAACAACTTCCGGCGGGCTGACATTCTGTTGAGTCATGAAGAATCCCCTCTCGATCGGTACAGCTATGGGGGTGGTCTAGTCCTAGGGTCATGTCGCCCAACGACTATGTATCCAATATGCTACCCGATATTGAGGAGATACAAGCTTGTCAAATTCGTAACTAACGGAAGGTCTTCGCTGGGGACGGCTATCCTGTTTCCAGCTATGTTCGACGCGTTAGAGATTTATGGTCTGCCCTTCCATGGATGCGGGGCACCCGTTCCAGTGGGGCCAATAGCAGTACAAAGTCTTAAACTCACTCAGCACGGAACTGGCATCTGGAATGTCCCGTAATTCGTCCAATGGTTAAACCCAATTAGAGCCATCCACGACCGGAATCGGTACCTAAGTAGACGACAGAGTTGGACATCAGCAAGGCAGTATGTGTTCGGCGAAGTCCCGCTGACAATACATAGTATTGTTTTTACTCTGGAGGCTATAATGCAGGGGGCACTTGACATGACAGCCATTGTAACGATGCTCCATATTTTAAGGTACGGAGGCGTCGGGCATGGGCAGGTGTTCTTCAACTCCAAACTGCGGTTAGATCCCACGCTGGGGCTAAAGATCTCACGTAAGAATAATGTATACCCGTGCAAAAACGAGTGCTTCTACGCTGTCCTCGCACGCTTACCGTTATATGGGTGATACCGTAGTCAATAGCCGTGGGATCATGTCTTTACAGGATACGTTGTAATCAATAGCTACGCAATGCCTTTATGCAAAGGGGAAATCTCCCCAACCAGCAGCTTGGCCTCTGACCAGTGCCCAGTCCATGGGCGTCGGCATAACAGTAAAGCCAGATCTGCTTAATGGTTCGAGGGAGGCGGTCAACAGCTGTATACATTGACCCAGAACTGGACTAGCTGAGCTTCTACATAATGAGTTTACTAGCGTCCTCCTTCCAGGTACGGCGCTGACTGGTCAAATCAATACTTGCGATGTTTGTATTGCGAGCCTTTCCCTGACTGATAACCCGGGGCATCTCCAGTCTTTCTCGCACAAACTCATGAATTACAATGAGGGTATGGCGATCCACGACGCTTTAAACAAATATTTGCACTCCCGCCAGGTCGGTCCTGGTCGTCATTCGCATGCCGACAATACTACGGTAGTGTTTGCCTCCCCCGCGTATTGAAAAGCGGTCCTTTACATATGGTGGAGTGTCTATCGGCGTGTGGATCTGCCACTCCGGGCGATAATTTGATTACAGGGCTCTACGCAGAGGGCATACACCTGGAGTAGTAGTTGCATAAGTTGTGTCGACCTAGAGCATAGATTTACAATGCTTCGGCCCCATCTGTTCACCTGTAAGCGTAGGAATGTGGATCCAACTACGTGACACGAGCACAGCGTACAGGATCAATGGAACGCGGATCGACTCAGCCCTGGAGTCCAGGGTACCTCCCGGCTTAAACAGTCCAAGTACTATATGGCGCTGAGCATTTTCTATCTCGAGAACGATTGCGGACTGACCAGGATGCCCCCGACCGCCCTATGCGAATACAGAGGAAGTACGGGCGATCTATAGTCGTAACAAATGGAAAGGCCGGCTTCTAATAATTTTAGTACTACGTTGAACGAGTGAAGTTCTCATCAGTTTATTCGTCTCACTTAACTGAATAAGTGGTTTGTCGTCGTAGTCGTGGCCTTAACCAGTTGTGCCATCTGTGATTGAGATCTAATACACAATCTAGGTATAAGGTTAAAGGCCCCACAGACGATCCACGAACGGCCGCGAGGTGCATTCGTCACACGTGCACCCTATTAGAAAAAGGAGGCTGTCGTGGCCTAATGTCCTGTGAGTAGTATAGCACATTCCCTTGGAGTACCGCATCGATGACGAAAAGACGGATGCAGCAGGCTGGATAACCACTCGTTATACGACAAAGGGTTGTCAAAGGGTGTTTCCCATCCACGCCCCCTAGTCGTAACCATTACGGGACTGGAAGGCGTGAGTATAGTTATATAATGATTCGTTCATATCCCCGGCCAGTAATGCACAAGATTTCTAATAAAATTATAACCATCGCTTTACAAATAAACTGGACTGCACACCGCAGGGACTAATGCGACGGGTCTCGTGGCGTGCCATCTACCTGGTTCCACTGCATGAGCACTACGTAGGAATATGTTCGGTAGCCCACCATACCGACAACTGTGTCTTCGTTTGC
seq00028   CGAGTGGTATGGAATTCCCGAAATTCATTACTAAGTTTATTGGCCCCACCCTCGCCCCGCATCTGTCATAGAACAACTTCCGGCGGGCTGACATTCTGTTGAGTCATGAAGAATCCCCTCTCGCTCGGTACAGCTATGGGGGTGGTCTAGTCCTAGGGTCATGTCGCCCAACGACTATGTATCCAATATGCTACCCGATATTGAGGAGATACAAGCTTGTCAAATTCGTAACTAACGGAAGGTCTTCGCTGGGGACGGCTATCCTGTTTCCAGCTATGTTCGACGCGTTAGAGATTTATGGTCTGCCCTTCCATGGATGCGGGGCACCCGTTCCAGTGAGGCCAATAGCAGTACAAAGTCTTAAACTCACTCAGCACGGAACTGGCATCTGGAATGTCCCGTAATTCGTCCAATGGTTAAACCCAATTAGAGCCATCCACGACCGGAATCGGTACCTAAGTAGACGACAGAGTTGGACATCAGCAAGGCAGTATGTGTTCGGCGAAGTCCCGCTGACAATACATAGTATTGTTTTTACTCTGGAGGCTATAATGCAGGGGGCACTTGACATGACAGCCATTGTAACGATGCTCCATATTTTAAGGTACGGAGGCGTCGGGCATGGGCAGGTGTTCTTCAACTCCAAACTGCGGTTAGATCCCACGCTGGGGCTAAAGATCTCACGTAAGAATAATGTATACCCGTGCAAAAACGAGTGCTTCTACGCTGTCCTCGCACGCTTACCGTTATATGGGTGATACCGTAGTCAATAGCCGTGGGATCATGTCTTTACAGGATACGTTGTAATCAATAGCTACGCAATGCCTTTATGCAAAGGGGAAATCTCCCCAACCAGCAGCTTGGCCTCTGACCAGTGCCCAGTCCATGGGCGTCGGCATAACAGTAAAGCCAGATCTGCTTAATGGTTCGAGGGAGGCGGTCAACAGCTGTATACATTGACCCAGAACTGGACTAGCTGAGCTTCTACATAATGAGTTTACTAGCGTCCTCCTTCCAGGTACGGCGCTGACTGGTCAAATCAATACTTGCGATGTTTGTATTGCGAGCCTTTCCCTGACTGATAACCCGGGGCATCTCCAGTCTTTCTCGCACAAACTCATGAATTACAATGAGGGTATGGCGATCCACGACGCTTTAAACAAATATTTGCACTCCCGCCAGGTCGGTCCTGGTCGTCATTCGCATGCCGACAATACTACGGTAGTGTTTGCCTCCCCCGCGTATTGAAAAGCGGTCCTTTACATATGGTGGAGTGTCTATCGGCGTGTGGATCTGCCACTCCGGGCGATAATTTGATTACAGGGCTCTACGCAGAGGGCATACACCTGGAGTAGTAGTTGCATAAGTTGTGTCGACCTAGAGCATAGATTTACAATGCTTCGGCCCCATCTGTTCACCTGTAAGCGTAGGAATGTGGATCCAACTACGTGACACGAGCACAGCGTACAGGATCAATGGAACGCGGATCGACTCAGCCCTGGAGTCCAGGGTACCTCCCGGCTTAAACAGTCCAAGTACTATATGGCGCTGAGCATTTTCTATCTCGAGAACGATTGCGGACTGACCAGGATGCCCCCGACCGCCCTATGCGAATACAGAGGAAGTACGGGCGATCTATAGTCGTAACAAATGGAAAGGCCGGCTTCTAATAATTTTAGTACTACGTTGAACGAGTGAAGTTCTCATCAGTTTATTCGTCTCACTTAACTGAATAAGTGGTTTGTCGTCGTAGTCGTGGCCTTAACCAGTTGTGCCATCTGTGATTGAGATCTAATACACAATCTAGGTATAAGGTTAAAGGCCCCACAGACGATCCACGAACGGCCGCGAGGTGCATTCGTCACACGTGCACCCTATTAGAAAAAGGAGGCTGTCGTGGCCTAATGTCCTGTGAGTAGTATAGCACATTCCCTTGGAGTACCGCATGGATGACGAAAAGACGGATGCAGCAGGCTGGATAACCACTCGTTATACGACAAAGGGTTGTCAAAGGGTGTTTCCCATCCACGCCCCCTAGTCGTAACCATTACGGGACTGGAAGGCGTGAGTATAGTTATATAATGATTCGTTCATATCCCCGGCCAGTAATGCACAAGATTTCTAATAAAATTATAACCATCGCTTTACAAATAAACTGGACTGCACACCGCAGGGACTAATGCGACGGGTCTCGTGGCGTGCCATCTACCTGGTTCCACTGCATGAGCACTACGTAGGAATATGTTCGGTAGCCCACCATACCGACAACTGTGTCTTCGTTTGC
seq00029   CGAGTGGTATGGAATTCCCGAAATTCATTACTAAGTTTATTGGCCCCACCCTCGCCCCGCATCTGTCATAGAACAACTTCCGGCGGGCTGACATTCTGTTGAGTCATGAAGAATCCCCTCTCGCTCGGTACAGCTATGGGGGTGGTCTAGTCCTAGGGTCATGTCGCCCAACGACTATGTATCCAATATGCTACCCGATATTGAGGAGATACAAGCTTGTCAAATTCGTAACTAACGGAAGGTCTTCGCTGGGGACGGCTATCCTGTTTCCAGCTATGTTCGACGCGTTAGAGATTTATGGTCTGCCCTTCCATGGATGCGGGGCACCCGTTCCAGTGGGGCCAATAGCAGTACAAAGTCTTAAACTCACTCAGCACGGAACTGGCATCTGGAATGTCCCGTAATTCGTCCAATGGTTAAACCCAATTAGAGCCATCCACGACCGGAATCGGTACCTAAGTAGACGACAGAGTTGGACATCAGCAAGGCAGTATGTGTTCGGCGAAGTCCCGCTGACAATACATAGTATTGTTTTTACTCTGGAGGCTATAATGCAGGGGGCACTTGACATGACAGCCATTGTAACGATGCTCCATATTTTAAGGTACGGAGGCGTCGGGCATGGGCAGGTGTTCTTCAACTCCAAACTGCGGTTAGATCCCACGCTGGGGCTAAAGATCTCACGTAAGAATAATGTATACCCGTGCAAAAACGAGTGCTTCTACGCTGTCCTCGCACGCTTACCGTTATATGGGTGATACCGTAGTCAATAGCCGTGGGATCATGTCTTTACAGGATACGTTGTAATCAATAGCTACGCAATGCCTTTATGCAAAGGGGAAATCTCCCCAACCAGCAGCTTGGCCTCTGACCAGTGCCCAGTCCATGGGCGTCGGCATAACAGTAAAGCCAGATCTGCTTAATGGTTCGAGGGAGGCGGTCAACAGCTGTATACATTGACCCAGAACTGGACTAGCTGAGCTTCTACATAATGAGTTTACTAGCGTCCTCCTTCCAGGTACGGCGCTGACTGGTCAAATCAATACTTGCGATGTTTGTATTGCGAGCCTTTCCCTGACTGATAACCCGGGGCATCTCCAGTCTTTCTCGCACAAACTCATGAATTACAATGAGGGTATGGCGATCCACGACGCTTTAAACAAATATTTGCACTCCCGCCAGGTCGGTCCTGGTCGTCATTCGCATGCCGACAATACTACGGTAGTGTTTGCCTCCCCCGCGTATTGAAAAGCGGTCCTTTACATATGGTGGAGTGTCTATCGGCGTGTGGATCTGCCACTCCGGGCGATAATTTGATTACAGGGCTCTACGCAGAGGGCATACACCTGGAGTAGTAGTTGCATAAGTTGTGTCGACCTAGAGCATAGATTTACAATGCTTCGGCCCCATCTGTTCACCTGTAAGCGTAGGAATGTGGATCCAACTACGTGACACGAGCACAGCGTACAGGATCAATGGAACGCGGATCGACTCAGCCCTGGAGTCCAGGGTACCTCCCGGCTTAAACAGTCCAAGTACTATATGGCGCTGAGCATTTTCTATCTCGAGAACGATTGCGGACTGACCAGGATGCCCCCGACCGCCCTATGCGAATACAGAGGAAGTACGGGCGATCTATAGTCGTAACAAATGGAAAGGCCGGCTTCTAATAATTTTAGTACTACGTTGAACGAGTGAAGTTCTCATCAGTTTATTCGTCTCACTTAACTGAATAAGTGGTTTGTCGTCGTAGTCGTGGCCTTAACCAGTTGTGCCATCTGTGATTGAGATCTAATACACAATCTAGGTATAAGGTTAAAGGCCCCACAGACGATCCACGAACGGCCGCGAGGTGCATTCGTCACACGTGCACCCTATTAGAAAAAGGAGGCTGTCGTGGCCTAATGTCCTGTGAGTAGTATAGCACATTCCCTTGGAGTACCGCATCGATGACGAAAAGACGGATGCAGCAGGCTGGATAACCACTCGTTATACGACAAAGGGTTGTCAAAGGGTGTTTCCCATCCACGCCCCCTAGTCGTAACCATTACGGGACTGGAAGGCGTGAGTATAGTTATATAATGATTCGTTCATATCCCCGGCCAGTAATGCACAAGATTTCTAATAAAATTATAACCATCGCTTTACAAATAAACTGGACTGCACACCGCAGGGACTAATGCGACGGGTCTCGTGGCGTGCCATCTACCTGGTTCCACTGCATGAGCACTACGTAGGAATATGTTCGGTAGCCCACCATACCGACAACTGTGTCTTCGTTTGC
seq00030   CGAGTGGTATGGAATTCCCGAAATTCATTACTAAGTTTATTGGCCCCACCCTCGCCCCGCATCTGTCATAGAACAACTTCCGGCGGGCTGACATTCTGTTGAGTCATGAAGAATCCCCTCTCGCTCGGTACAGCTATGGGGGTGGTCTAGTCCTAGGGTCATGTCGCCCAACGACTATGTATCCAATATGCTACCCGATATTGAGGAGATACAAGCTTGTCAAATTCGTAACTAACGGAAGGTCTTCGCTGGGGACGGCTATCCTGTTTCCAGCTATGTTCGACGCGTTAGAGATTTATGGTCTGCCCTTCCATGGATGCGGGGCACCCGTTCCAGTGGGGCCAATAGCAGTACAAAGTCTTAAACTCACTCAGCACGGAACTGGCATCTGGAATGTCCCGTAATTCGTCCAATGGTTAAACCCAATTAGAGCCATCCACGACCGGAATCGGTACCTAAGTAGACGACAGAGTTGGACATCAGCAAGGCAGTATGTGTTCGGCGAAGTCCCGCTGACAATACATAGTATTGTTTTTACTCTGGAGGCTATAATGCAGGGGGCACTTGACATGACAGCCATTGTAACGATGCTCCATATTTTAAGGTACGGAGGCGTCGGGCATGGGCAGGTGTTCTTCAACTCCAAACTGCGGTTAGATCCCACGCTGGGGCTAAAGATCTCACGTAAGAATAATGTATACCCGTGCAAAAACGAGTGCTTCTACGCTGTCCTCGCACGCTTACCGTTATATGGGTGATACCGTAGTCAATAGCCGTGGGATCATGTCTTTACAGGATACGTTGTAATCAATAGCTACGCAATGCCTTTATGCAAAGGGGAAATCTCCCCAACCAGCAGCTTGGCCTCTGACCAGTGCCCAGTCCATGGGCGTCGGCATAACAGTAAAGCCAGATCTGCTTAATGGTTCGAGGGAGGCGGTCAACAGCTGTATACATTGACCCAGAACTGGACTAGCTGAGCTTCTACATAATGAGTTTACTAGCGTCCTCCTTCCAGGTACGGCGCTGACTGGTCAAATCAATACTTGCGATGTTTGTATTGCGAGCCTTTCCCTGACTGATAACCCGGGGCATCTCCAGTCTTTCTCGCACAAACTCATGAATTACAATGAGGGTATGGCGATCCACGACGCTTTAAACAAATATTTGCACTCCCGCCAGGTCGGTCCTGGTCGTCATTCGCATGCCGACAATACTACGGTAGTGTTTGCCTCCCCCGCGTATTGAAAAGCGGTCCTTTACATATGGTGGAGTGTCTATCGGCGTGTGGATCTGCCACTCCGGGCGATAATTTGATTACAGGGCTCTACGCAGAGGGCATACACCTGGAGTAGTAGTTGCATAAGTTGTGTCGACCTAGAGCATAGATTTACAATGCTTCGGCCCCATCTGTTCACCTGTAAGCGTAGGAATGTGGATCCAACTACGTGACACGAGCACAGCGTACAGGATCAATGGAACGCGGATCGACTCAGCCCTGGAGTCCAGGGTACCTCCCGGCTTAAACAGTCCAAGTACTATATGGCGCTGAGCATTTTCTATCTCGAGAACGATTGCGGACTGACCAGGATGCCCCCGACCGCCCTATGCGAATACAGAGGAAGTACGGGCGATCTATAGTCGTAACAAATGGAAAGGCCGGCTTCTAATAATTTTAGTACTACGTTGAACGAGTGAAGTTCTCATCAGTTTATTCGTCTCACTTAACTGAATAAGTGGTTTGTCGTCGTAGTCGTGGCCTTAACCAGTTGTGCCATCTGTGATTGAGATCTAATACACAATCTAGGTATAAGGTTAAAGGCCCCACAGACGATCCACGAACGGCCGCGAGGTGCATTCGTCACACGTGCACCCTATTAGAAAAAGGAGGCTGTCGTGGCCTAATGTCCTGTGAGTAGTATAGCACATTCCCTTGGAGTACCGCATCGATGACGAAAAGACGGATGCAGCAGGCTGGATAACCACTCGTTATACGACAAAGGGTTGTCAAAGGGTGTTTCCCATCCACGCCCCCTAGTCGTAACCATTACGGGACTGGAAGGCGTGAGTATAGTTATATAATGATTCGTTCATATCCCCGGCCAGTAATGCACAAGATTTCTAATAAAATTATAACCATCGCTTTACAAATAAACTGGACTGCACACCGCAGGGACTAATGCGACGGGTCTCGTGGCGTGCCATCTACCTGGTTCCACTGCATGAGCACTACGTAGGAATATGTTCGGTAGCCCACCATACCGACAACTGTGTCTTCGTTTGC
seq00031   CGAGTGGTATGGAATTCCCGAAATTCATTACTAAGTTTATTGGCCCCACCCTCGCCCCGCATCTGTCATAGAACAACTTCCGGCGGGCTGACATTCTGTTGAGTCATGAAGAATCCCCTCTCGCTCGGTACAGCTATGGGGGTGGTCTAGTCCTAGGGTCATGTCGCCCAACGACTATGTATCCAATATGCTACCCGATATTGAGGAGATACAAGCTTGTCAAATTCGTAACTAACGGAAGGTCTTCGCTGGGGACGGCTATCCTGTTTCCAGCTATGTTCGACGCGTTAGAGATTTATGGTCTGCCCTTCCATGGATGCGGGGCACCCGTTCCAGTGGGGCCAATAGCAGTACAAAGTCTTAAACTCACTCAGCACGGAACTGGCATCTGGAATGTCCCGTAATTCGTCCAATGGTTAAACCCAATTAGAGCCATCCACGACCGGAATCGGTACCTAAGTAGACGACAGAGTTGGACATCAGCAAGGCAGTATGTGTTCGGCGAAGTCCCGCTGACAATACATAGTATTGTTTTTACTCTGGAGGCTATAATGCAGGGGGCACTTGACATGACAGCCATTGTAACGATGCTCCATATTTTAAGGTACGGAGGCGTCGGGCATGGGCAGGTGTTCTTCAACTCCAAACTGCGGTTAGATCCCACGCTGGGGCTAAAGATCTCACGTAAGAATAATGTATACCCGTGCAAAAACGAGTGCTTCTACGCTGTCCTCGCACGCTTACCGTTATATGGGTGATACCGTAGTCAATAGCCGTGGGATCATGTCTTTACAGGATACGTTGTAATCAATAGCTACGCAATGCCTTTATGCAAAGGGGAAATCTCCCCAACCAGCAGCTTGGCCTCTGACCAGTGCCCAGTCCATGGGCGTCGGCATAACAGTAAAGCCAGATCTGCTTAATGGTTCGAGGGAGGCGGTCAACAGCTGTATACATTGACCCAGAACTGGACTAGCTGAGCTTCTACATAATGAGTTTACTAGCGTCCTCCTTCCAGGTACGGCGCTGACTGGTCAAATCAATACTTGCGATGTTTGTATTGCGAGCCTTTCCCTGACTGATAACCCGGGGCATCTCCAGTCTTTCTCGCACAAACTCATGAATTACAATGAGGGTATGGCGATCCACGACGCTTTAAACAAATATTTGCACTCCCGCCAGGTCGGTCCTGGTCGTCATTCGCATGCCGACAATACTACGGTAGTGTTTGCCTCCCCCGCGTATTGAAAAGCGGTCCTTTACATATGGTGGAGTGTCTATCGGCGTGTGGATCTGCCACTCCGGGCGATAATTTGATTACAGGGCTCTACGCAGAGGGCATACACCTGGAGTAGTAGTTGCATAAGTTGTGTCGACCTAGAGCATAGATTTACAATGCTTCGGCCCCATCTGTTCACCTGTAAGCGTAGGAATGTGGATCCAACTACGTGACACGAGCACAGCGTACAGGATCAATGGAACGCGGATCGACTCAGCCCTGGAGTCCAGGGTACCTCCCGGCTTAAACAGTCCAAGTACTATATGGCGCTGAGCATTTTCTATCTCGAGAACGATTGCGGACTGACCAGGATGCCCCCGACCGCCCTATGCGAATACAGAGGAAGTACGGGCGATCTATAGTCGTAACAAATGGAAAGGCCGGCTTCTAATAATTTTAGTACTACGTTGAACGAGTGAAGTTCTCATCAGTTTATTCGTCTCACTTAACTGAATAAGTGGTTTGTCGTCGTAGTCGTGGCCTTAACCAGTTGTGCCATCTGTGATTGAGATCTAATACACAATCTAGGTATAAGGTTAAAGGCCCCACAGACGATCCACGAACGGCCGCGAGGTGCATTCGTCACACGTGCACCCTATTAGAAAAAGGAGGCTGTCGTGGCCTAATGTCCTGTGAGTAGTATAGCACATTCCCTTGGAGTACCGCATCGATGACGAAAAGACGGATGCAGCAGGCTGGATAACCACTCGTTATACGACAAAGGGTTGTCAAAGGGTGTTTCCCATCCACGCCCCCTAGTCGTAACCATTACGGGACTGGAAGGCGTGAGTATAGTTATATAATGATTCGTTCATATCCCCGGCCAGTAATGCACAAGATTTCTAATAAAATTATAACCATCGCTTTACAAATAAACTGGACTGCACACCGCAGGGACTAATGCGACGGGTCTCGTGGCGTGCCATCTACCTGGTTCCACTGCATGAGCACTACGTAGGAATATGTTCGGTAGCCCACCATACCGACAACTGTGTCTTCGTTTGC
seq00032   CGAGTGGTATGGAATTCCCGAAATTCATTACTAAGTTTATTGGCCCCACCCTCGCCCCGCATCTGTCATAGAACAACTTCCGGCGGGCTGACATTCTGTTGAGTCATGAAGAATCCCCTCTCGCTCGGTACAGCTATGGGGGTGGTCTAGTCCTAGGGTCATGTCGCCCAACGACTATGTATCCAATATGCTACCCGATATTGAGGAGATACAAGCTTGTCAAATTCGTAACTAACGGAAGGTCTTCGCTGGGGACGGCTATCCTGTTTCCAGCTATGTTCGACGCGTTAGAGATTTATGGTCTGCCCTTCCATGGATGCGGGGCACCCGTTCCAGTGGGGCCAATAGCAGTACAAAGTCTTAATCTCACTCAGCACGGAACTGGCATCTGGAATGTCCCGTAATTCGTCCAATGGTTAAACCCAATTAGAGCCATCCACGACCGGAATCGGTACCTAAGTAGACGACAGAGTTGGACATCAGCAAGGCAGTATGTGTTCGGCGAAGTCCCGCTGACAATACATAGTATTGTTTTTACTCTGGAGGCTATAATGCAGGGGGCACTTGACATGACAGCCATTGTAACGATGCTCCATATTTTAAGGTACGGAGGCGTCGGGCATGGGCAGGTGTTCTTCAACTCCAAACTGCGGTTAGATCCCACGCTGGGGCTAAAGATCTCACGTAAGAATAATGTATACCCGTGCAAAAACGAGTGCTTCTACGCTGTCCTCGCACGCTTACCGTTATATGGGTGATACCGTAGTCAATAGCCGTGGGATCATGTCTTTACAGGATACGTTGTAATCAATAGCTACGCAATGCCTTTATGCAAAGGGGAAATCTCCCCAACCAGCAGCTTGGCCTCTGACCAGTGCCCAGTCCATGGGCGTCGGCATAACAGTAAAGCCAGATCTGCTTAATGGTTCGAGGGAGGCGGTCAACAGCTGTATACATTGACCCAGAACTGGACTAGCTGAGCTTCTACATAATGAGTTTACTAGCGTCCTCCTTCCAGGTACGGCGCTGACTGGTCAAATCAATACTTGCGATGTTTGTATTGCGAGCCTTTCCCTGACTGATAACCCGGGGCATCTCCAGTCTTTCTCGCACAAACTCATGAATTACAATGAGGGTATGGCGATCCACGACGCTTTAAACAAATATTTGCACTCCCGCCAGGTCGGTCCTGGTCGTCATTCGCATGCCGACAATACTACGGTAGTGTTTGCCTCCCCCGCGTATTGAAAAGCGGTCCTTTACATATGGTGGAGTGTCTATCGGCGTGTGGATCTGCCACTCCGGGCGATAATTTGATTACAGGGCTCTACGCAGAGGGCATACACCTGGAGTAGTAGTTGCATAAGTTGTGTCGACCTAGAGCATAGATTTACAATGCTTCGGCCCCATCTGTTCACCTGTAAGCGTAGGAATGTGGATCCAACTACGTGACACGAGCACAGCGTACAGGATCAATGGAACGCGGATCGACTCAGCCCTGGAGTCCAGGGTACCTCCCGGCTTAAACAGTCCAAGTACTATATGGCGCTGAGCATTTTCTATCTCGAGAACGATTGCGGACTGACCAGGATGCCCCCGACCGCCCTATGCGAATACAGAGGAAGTACGGGCGATCTATAGTCGTAACAAATGGAAAGGCCGGCTTCTAATAATTTTAGTACTACGTTGAACGAGTGAAGTTCTCATCAGTTTATTCGTCTCACTTAACTGAATAAGTGGTTTGTCGTCGTAGTCGTGGCCTTAACCAGTTGTGCCATCTGTGATTGAGATCTAATACACAATCTAGGTATAAGGTTAAAGGCCCCACAGACGATCCACGAACGGCCGCGAGGTGCATTCGTCACACGTGCACCCTATTAGAAAAAGGAGGCTGTCGTGGCCTAATGTCCTGTGAGTAGTATAGCACATTCCCTTGGAGTACCGCATCGATGACGAAAAGACGGATGCAGCAGGCTGGATAACCACTCGTTATACGACAAAGGGTTGTCAAAGGGTGTTTCCCATCCACGCCCCCTAGTCGTAACCATTACGGGACTGGAAGGCGTGAGTATAGTTATATAATGATTCGTTCATATCCCCGGCCAGTAATGCACAAGATTTCTAATAAAATTATAACCATCGCTTTACAAATAAACTGGACTGCACACCGCAGGGACTAATGCGACGGGTCTCGTGGCGTGCCATCTACCTGGTTCCACTGCATGAGCACTACGTAGGAATATGTTCGGTAGCCCACCATACCGACAACTGTGTCTTCGTTTGC
seq00033   CGAGTGGTATGGAATTCCCGAAATTCATTACTAAGTTTATTGGCCCCACCCTCGCCCCGCATCTGTCATAGAACAACTTCCGGCGGGCTGACATTCTGTTGAGTCATGAAGAATCCCCTCTCGCTCGGTACAGCTATGGGGGTGGTCTAGTCCTAGGGTCATGTCGCCCAACGACTATGTATCCAATATGCTACCCGATATTGAGGAGATACAAGCTTGTCAAATTCGTAACTAACGGAAGGTCTTCGCTGGGGACGGCTATCCTGTTTCCAGCTATGTTCGACGCGTTAGAGATTTATGGTCTGCCCTTCCATGGATGCGGGGCACCCGTTCCAGTGGGGCCAATAGCAGTACAAAGTCTTAATCTCACTCAGCACGGAACTGGCATCTGGAATGTCCCGTAATTCGTCCAATGGTTAAACCCAATTAGAGCCATCCACGACCGGAATCGGTACCTAAGTAGACGACAGAGTTGGACATCAGCAAGGCAGTATGTGTTCGGCGAAGTCCCGCTGACAATACATAGTATTGTTTTTACTCTGGAGGCTATAATGCAGGGGGCACTTGACATGACAGCCATTGTAACGATGCTCCATATTTTAAGGTACGGAGGCGTCGGGCATGGGCAGGTGTTCTTCAACTCCAAACTGCGGTTAGATCCCACGCTGGGGCTAAAGATCTCACGTAAGAATAATGTATACCCGTGCAAAAACGAGTGCTTCTACGCTGTCCTCGCACGCTTACCGTTATATGGGTGATACCGTAGTCAATAGCCGTGGGATCATGTCTTTACAGGATACGTTGTAATCAATAGCTACGCAATGCCTTTATGCAAAGGGGAAATCTCCCCAACCAGCAGCTTGGCCTCTGACCAGTGCCCAGTCCATGGGCGTCGGCATAACAGTAAAGCCAGATCTGCTTAATGGTTCGAGGGAGGCGGTCAACAGCTGTATACATTGACCCAGAACTGGACTAGCTGAGCTTCTACATAATGAGTTTACTAGCGTCCTCCTTCCAGGTACGGCGCTGACTGGTCAAATCAATACTTGCGATGTTTGTATTGCGAGCCTTTCCCTGACTGATAACCCGGGGCATCTCCAGTCTTTCTCGCACAAACTCATGAATTACAATGAGGGTATGGCGATCCACGACGCTTTAAACAAATATTTGCACTCCCGCCAGGTCGGTCCTGGTCGTCATTCGCATGCCGACAATACTACGGTAGTGTTTGCCTCCCCCGCGTATTGAAAAGCGGTCCTTTACATATGGTGGAGTGTCTATCGGCGTGTGGATCTGCCACTCCGGGCGATAATTTGATTACAGGGCTCTACGCAGAGGGCATACACCTGGAGTAGTAGTTGCATAAGTTGTGTCGACCTAGAGCATAGATTTACAATGCTTCGGCCCCATCTGTTCACCTGTAAGCGTAGGAATGTGGATCCAACTACGTGACACGAGCACAGCGTACAGGATCAATGGAACGCGGATCGACTCAGCCCTGGAGTCCAGGGTACCTCCCGGCTTAAACAGTCCAAGTACTATATGGCGCTGAGCATTTTCTATCTCGAGAACGATTGCGGACTGACCAGGATGCCCCCGACCGCCCTATGCGAATACAGAGGAAGTACGGGCGATCTATAGTCGTAACAAATGGAAAGGCCGGCTTCTAATAATTTTAGTACTACGTTGAACGAGTGAAGTTCTCATCAGTTTATTCGTCTCACTTAACTGAATAAGTGGTTTGTCGTCGTAGTCGTGGCCTTAACCAGTTGTGCCATCTGTGATTGAGATCTAATACACAATCTAGGTATAAGGTTAAAGGCCCCACAGACGATCCACGAACGGCCGCGAGGTGCATTCGTCACACGTGCACCCTATTAGAAAAAGGAGGCTGTCGTGGCCTAATGTCCTGTGAGTAGTATAGCACATTCCCTTGGAGTACCGCATCGATGACGAAAAGACGGATGCAGCAGGCTGGATAACCACTCGTTATACGACAAAGGGTTGTCAAAGGGTGTTTCCCATCCACGCCCCCTAGTCGTAACCATTACGGGACTGGAAGGCGTGAGTATAGTTATATAATGATTCGTTCATATCCCCGGCCAGTAATGCACAAGATTTCTAATAAAATTATAACCATCGCTTTACAAATAAACTGGACTGCACACCGCAGGGACTAATGCGACGGGTCTCGTGGCGTGCCATCTACCTGGTTCCACTGCATGAGCACTACGTAGGAATATGTTCGGTAGCCCACCATACCGACAACTGTGTCTTCGTTTGC
