# Supplementary material for: How Good Are Indirect Tests at Detecting Recombination in Human mtDNA?
Source: G3 (Bethesda). 2013 Jul 1;3(7):1095–104. doi: 10.1534/g3.113.006510 (PMC3704238; doi:10.1534/g3.113.006510)
Supplement: Supporting Information [file supp_g3.113.006510_FileS2.gz › SequenceData/mtDNA_ratehet&popgrowth/0/3rdbase/Infiles/0_10-new.txt]

33 2284
seq00001   GGGAGACATAAAGCGTGCGTTGCTTGTGCTTTTATACTTGTCCGTAAAACATGGATAAGCACGCGCCGAGCATCCAAAACATTGATAACATTTTGGCGTTTGTTGCCACTTGGCAGATTTCAGACCATCGGCGATCAGAAGGCGGTAGAAATCGGATACGTAGTGCGACAGAGAGCTCGTGGCACGACTCTGAAAGTCGTGGGCTCCTCTCATCTTTACCTTGCCGTCTCCCAAAAGCAAGCGCGTAACAGATGCTGCCCGCGCACAGTCAACATCACAATGGCACTGAGATATAAGCCCACGTGGCGTTGATTGGGCGTCCAAAAGTGAAATCCCCATCGGCTTAATGTGATTTCGGTTACGCAGCGCCGCACTTTGCGTATGAGACGCTTCGGCTGAGTGTATGCGTAATGATTATACTTGATTATTTGATGTCGCCTTTTAGGATTTATTCGACAGTAAGTGTGCGATTGTTCGGGAAGATCCTGATTAGCCAGTCTTTCCAAACTCAGGGTACCATGGGAGTGCAAATTCAAACGAGGTTCTCAAAATGAGCAACTTAGTCAGTTTCTGGCCTTTGGACATAGTATTTTCGTAGTTGGATCAGGAGAAATGCTCGGACATGCAAGCTCCAACTGCTTTGAAAGATCCTCACGAAGAAGCTGTGGTGCTTTGAATCATTGCGGAGCACCGTGCGAGAACCCTGATGGTCGTCGATGTGTACTCTGCGGTGGGCCTCGACGGAGAAAAGTCTAGGGCAAATTATGCCTAGATCGACTCACTGAGGATATGGGTAGCCTGGGATGCAGGAATCGGACCTAAGATGGTCTACTCAGAGCTTGCAAACGGGTAACTCTGTCTATGGGTACCATACTCTGCAATCTCTCAGAAAATGTGGATGCGTTGGAGACTGTGACCATTCAGTGCCCCAACGAATGGCCCATTCACTGAAATTTCAGAGAGCCGAGTGGCCACACTTCAGGACGTTCCCGTCTTCCAGGAATCCATTAAGTATGCGTCGCCTACCACGTAGGTTAAACTATTGGGATGACATTTCTTTCCTCGGGTTTAGTAGGCAATGCATAGAGACTTACGACGCTCATTTTGGAGTCCAAGGACTATTCCAAGGGGTCCTTTTTTTCGGTGTGTTCGTCTGTGATTAGGCTCGCCGGCCATGTAACGTGTCGCGCACGCGACACGACTTTTACGTGGTTTCCCCGTCACTCCCCCCAAGGTTTGCGGTAATATGCCTATTATTATACCGAGCTGACATTGGCCGAGGTTTGGTCTAGTGAAAGGAATGAGCTATCGCTCCGTTTTCATAGATTGAGATGTCTTGTGTCTGTTCCTCGAGACTCAAGCGTCGACGACCTTGGATCGTGATGATAACTCTTGGACGCGTCGTACGACTCCAATATTATCCAGGCATCCTAGATCTGTCAGCCTAGCGTTGCCCAAGCCGCTCAGTAGTTGAGAACCGAACTCCCTTCCTATAGCAAAATACGGAACACCAGTGAATACTCGATGTGGATCGCGACATTATATTCATATCTCGCCGTTACTTCCACGGGACCTGACGTCCTCTACATCCAGCGAGTAGCCTGTACCGTAAAGGGTACTTAATATTCGTCTCCACCATAACACAGATCGCAATCCGTTGGCTAAACGGATGTGACTTAAGATTTAGCCCCATGCCCGAATAGAGTGCCCCCGCATTGGGCTCAACCCGGAATCTCAATTTTCATTCCTTTGGTGGCCCGTTACGAGCCTTATCGCTGCCACTGAGTCTCACAGATTTGGTCAACAGCCGGCTATGGACACGGAGGGTCCATTCTGTCCCAACTTGGTGATCATGGTATGTACCCCCTAAAGGGCTTTTAAGGAGCTTATGTAGATGATTCGGCTAATCTGCCCCCAATGACGCGTGCTGTATAATCATTGTCGAAATGCAAGAAGAAGACATAAACGGGCGGCCAGCAGTTACGTTTATGCCGCATGATTATGACAATACGGACGGTGTTGAATCCCAGTAGTCCACGGAAACAGACTCACACGCATGAGGCTTCTCTTTAACTCCGACTGGCTGCCTTAGTCTGAAGCAAACGACCGAATCAGGAAGTATGAAGGGATCTGCTATATAAGCATATCAGTACAATAGATGTGTGGGCCTCGGTCTGATCCTCAACGGCTGCTAAAACCAAAGATAGCCCGGGGATCGTAAAGATTAGCTCGCTCGAACCCGCTTGTTACTAGATAGTGTACATGTATGGGCATGAGGTCTACA
seq00002   GGGAGACATAAAGCGTGCGTTGCTTGTGCTTTTATACTTGTCCGTAAAACATGGATAAGCACGCGCCGAGCATCCAAAACATTGATAACATTTTGGCGTTTGTTGCCACTTGGCAGATTTCAGACCATCGGCGATCAGAAGGCGGTAGAAATCGGATACGTAGTGCGACAGAGAGCTCGTGGCACGACTCTGAAAGTCGTGGGCTCCTCTCATCTTTACCTTGCCGTCTCCCAAAAGCAAGCGCGTAACAGATGCTGCCCGCGCACAGTCAACATCACAATGGCACTGAGATATAAGCCCACGTGGCGTTGATTGGGCGTCCAAAAGTGAAATCCCCATCGGCTTAATGTGATTTCGGTTACGCAGCGCCGCACTTTGCGTATGAGACGCTTCGGCTGAGTGTATGCGTAATGATTATACTTGATTATTTGATGTCGCCTTTTAGGATTTATTCGACAGTAAGTGTGCGATTGTTCGGGAAGATCCTGATTAGCCAGTCTTTCCAAACTCAGGGTACCATGGGAGTGCAAATTCAAACGAGGTTCTCAAAATGAGCAACTTAGTCAGTTTCTGGCCTTTGGACATAGTATTTTCGTAGTTGGATCAGGAGAAATGCTCGGACATGCAAGCTCCAACTGCTTTGAAAGATCCTCACGAAGAAGCTGTGGTGCTTTGAATCATTGCGGAGCACCGTGCGAGAACCCTGATGGTCGTCGATGTGTACTCTGCGGTGGGCCTCGACGGAGAAAAGTCTAGGGCAAATTATGCCTAGATCGACTCACTGAGGATATGGGTAGCCTGGGATGCAGGAATCGGACCTAAGATGGTCTACTCAGAGCTTGCAAACGGGTAACTCTGTCTATGGGTACCATACTCTGCAATCTCTCAGAAAATGTGGATGCGTTGGAGACTGTGACCATTCAGTGCCCCAACGAATGGCCCATTCACTGAAATTTCAGAGAGCCGAGTGGCCACACTTCAGGACGTTCCCGTCTTCCAGGAATCCATTAAGTATGCGTCGCCTACCACGTAGGTTAAACTATTGGGATGACATTTCTTTCCTCGGGTTTAGTAGGCAATGCATAGAGACTTACGACGCTCATTTTGGAGTCCAAGGACTATTCCAAGGGGTCCTTTTTTTCGGTGTGTTCGTCTGTGATTAGGCTCGCCGGCCATGTAACGTGTCGCGCACGCGACACGACTTTTACGTGGTTTCCCCGTCACTCCCCCCAAGGTTTGCGGTAATATGCCTATTATTATACCGAGCTGACATTGGCCGAGGTTTGGTCTAGTGAAAGGAATGAGCTATCGCTCCGTTTTCATAGATTGAGATGTCTTGTGTCTGTTCCTCGAGACTCAAGCGTCGACGACCTTGGATCGTGATGATAACTCTTGGACGCGTCGTACGACTCCAATATTATCCAGGCATCCTAGATCTGTCAGCCTAGCGTTGCCCAAGCCGCTCAGTAGTTGAGAACCGAACTCCCTTCCTATAGCAAAATACGGAACACCAGTGAATACTCGATGTGGATCGCGACATTATATTCATATCTCGCCGTTACTTCCACGGGACCTGACGTCCTCTACATCCAGCGAGTAGCCTGTACCGTAAAGGGTACTTAATATTCGTCTCCACCATAACACAGATCGCAATCCGTTGGCTAAACGGATGTGACTTAAGATTTAGCCCCATGCCCGAATAGAGTGCCCCCGCATTGGGCTCAACCCGGAATCTCAATTTTCATTCCTTTGGTGGCCCGTTACGAGCCTTATCGCTGCCACTGAGTCTCACAGATTTGGTCAACAGCCGGCTATGGACACGGAGGGTCCATTCTGTCCCAACTTGGTGATCATGGTATGTACCCCCTAAAGGGCTTTTAAGGAGCTTATGTAGATGATTCGGCTAATCTGCCCCCAATGACGCGTGCTGTATAATCATTGTCGAAATGCAAGAAGAAGACATAAACGGGCGGCCAGCAGTTACGTTTATGCCGCATGATTATGACAATACGGACGGTGTTGAATCCCAGTAGTCCACGGAAACAGACTCACACGCATGAGGCTTCTCTTTAACTCCGACTGGCTGCCTTAGTCTGAAGCAAACGACCGAATCAGGAAGTATGAAGGGATCTGCTATATAAGCATATCAGTACAATAGATGTGTGGGCCTCGGTCTGATCCTCAACGGCTGCTAAAACCAAAGATAGCCCGGGGATCGTAAAGATTAGCTCGCTCGAACCCGCTTGTTACTAGATAGTGTACATGTATGGGCATGAGGTCTACA
seq00003   GGGAGACATAAAGCGTGCGTTGCTTGTGCTTTTATACTTGTCCGTAAAACATGGATAAGCACGCGCCGAGCATCCAAAACATTGATAACATTTTGGCGTTTGTTGCCACTTGGCAGATTTCAGACCATCGGCGATCAGAAGGCGGTAGAAATCGGATACGTAGTGCGACAGAGAGCTCGTGGCACGACTCTGAAAGTCGTGGGCTCCTCTCATCTTTACCTTGCCGTCTCCCAAAAGCAAGCGCGTAACAGATGCTGCCCGCGCACAGTCAACATCACAATGGCACTGAGATATAAGCCCACGTGGCGTTGATTGGGCGTCCAAAAGTGAAATCCCCATCGGCTTAATGTGATTTCGGTTACGCAGCGCCGCACTTTGCGTATGAGACGCTTCGGCTGAGTGTATGCGTAATGATTATACTTGATTATTTGATGTCGCCTTTTAGGATTTATTCGACAGTAAGTGTGCGATTGTTCGGGAAGATCCTGATTAGCCAGTCTTTCCAAACTCAGGGTACCATGGGAGTGCAAATTCAAACGAGGTTCTCAAAATGAGCAACTTAGTCAGTTTCTGGCCTTTGGACATAGTATTTTCGTAGTTGGATCAGGAGAAATGCTCGGACATGCAAGCTCCAACTGCTTTGAAAGATCCTCACGAAGAAGCTGTGGTGCTTTGAATCATTGCGGAGCACCGTGCGAGAACCCTGATGGTCGTCGATGTGTACTCTGCGGTGGGCCTCGACGGAGAAAAGTCTAGGGCAAATTATGCCTAGATCGACTCACTGAGGATATGGGTAGCCTGGGATGCAGGAATCGGACCTAAGATGGTCTACTCAGAGCTTGCAAACGGGTAACTCTGTCTATGGGTACCATACTCTGCAATCTCTCAGAAAATGTGGATGCGTTGGAGACTGTGACCATTCAGTGCCCCAACGAATGGCCCATTCACTGAAATTTCAGAGAGCCGAGTGGCCACACTTCAGGACGTTCCCGTCTTCCAGGAATCCATTAAGTATGCGTCGCCTACCACGTAGGTTAAACTATTGGGATGACATTTCTTTCCTCGGGTTTAGTAGGCAATGCATAGAGACTTACGACGCTCATTTTGGAGTCCAAGGACTATTCCAAGGGGTCCTTTTTTTCGGTGTGTTCGTCTGTGATTAGGCTCGCCGGCCATGTAACGTGTCGCGCACGCGACACGACTTTTACGTGGTTTCCCCGTCACTCCCCCCAAGGTTTGCGGTAATATGCCTATTATTATACCGAGCTGACATTGGCCGAGGTTTGGTCTAGTGAAAGGAATGAGCTATCGCTCCGTTTTCATAGATTGAGATGTCTTGTGTCTGTTCCTCGAGACTCAAGCGTCGACGACCTTGGATCGTGATGATAACTCTTGGACGCGTCGTACGACTCCAATATTATCCAGGCATCCTAGATCTGTCAGCCTAGCGTTGCCCAAGCCGCTCAGTAGTTGAGAACCGAACTCCCTTCCTATAGCAAAATACGGAACACCAGTGAATACTCGATGTGGATCGCGACATTATATTCATATCTCGCCGTTACTTCCACGGGACCTGACGTCCTCTACATCCAGCGAGTAGCCTGTACCGTAAAGGGTACTTAATATTCGTCTCCACCATAACACAGATCGCAATCCGTTGGCTAAACGGATGTGACTTAAGATTTAGCCCCATGCCCGAATAGAGTGCCCCCGCATTGGGCTCAACCCGGAATCTCAATTTTCATTCCTTTGGTGGCCCGTTACGAGCCTTATCGCTGCCACTGAGTCTCACAGATTTGGTCAACAGCCGGCTATGGACACGGAGGGTCCATTCTGTCCCAACTTGGTGATCATGGTATGTACCCCCTAAAGGGCTTTTAAGGAGCTTATGTAGATGATTCGGCTAATCTGCCCCCAATGACGCGTGCTGTATAATCATTGTCGAAATGCAAGAAGAAGACATAAACGGGCGGCCAGCAGTTACGTTTATGCCGCATGATTATGACAATACGGACGGTGTTGAATCCCAGTAGTCCACGGAAACAGACTCACACGCATGAGGCTTCTCTTTAACTCCGACTGGCTGCCTTAGTCTGAAGCAAACGACCGAATCAGGAAGTATGAAGGGATCTGCTATATAAGCATATCAGTACAATAGATGTGTGGGCCTCGGTCTGATCCTCAACGGCTGCTAAAACCAAAGATAGCCCGGGGATCGTAAAGATTAGCTCGCTCGAACCCGCTTGTTACTAGATAGTGTACATGTATGGGCATGAGGTCTACA
seq00004   GGGAGACATAAAGCGTGCGTTGCTTGTGCTTTTATACTTGTCCGTAAAACATGGATAAGCACGCGCCGAGCATCCAAAACATTGATAACATTTTGGCGTTTGTTGCCACTTGGCAGATTTCAGACCATCGGCGATCAGAAGGCGGTAGAAATCGGATACGTAGTGCGACAGAGAGCTCGTGGCACGACTCTGAAAGTCGTGGGCTCCTCTCATCTTTACCTTGCCGTCTCCCAAAAGCAAGCGCGTAAAAGATGCTGCCCGCGCACAGTCAACATCACAATGGCACTGAGATATAAGCCCACGTGGCGTTGATTGGGCGTCCAAAAGTGAAATCCCCATCGGCTTAATGTGATTTCGGTTACGCAGCGCCGCACTTTGCGTATGAGACGCTTCGGCTGAGTGTATGCGTAATGATTATACTTGATTATTTGATGTCGCCTTTTAGGATTTATTCGACAGTAAGTGTGCGATTGTTCGGGAAGATCCTGATTAGCCCGTCTTTCCAAACTCAGGGTACCATGGGAGTGCAAATTCAAACGAGGTTCTCAAAATGAGCAACTTAGTCAGTTTCTGGCCTTTGGACATAGTATTTTCGTAGTTGGATCAGGAGAAATGCTCGGACATGCAAGCTCCAACTGCTTTGAAAGATCCTCACGAAGAAGCTGTGGTGCTTTGAATCATTGCGGAGCACCGTGCGAGAACCCTGATGGTCGTCGATGTGTACTCTGCGGTGGGCCTCGACGGAGAAAAGTCTAGGGCAAATTATGCCTAGATCGACTCACTGAGGATATGGGTAGCCTGGGATGCAGGAATCGGACCTAAGATGGTCTACTCAGAGCTTGCAAACGGGTAACTCTGTCTATGGGTACCATACTCTGCAATCTCTCAGAAAATGTGGATGCGTTGGAGACTGTGACCATTCAGTGCCCCAACGAATGGCCCATTCACTGAAATTTCAGAGAGCCGAGTGGCCACACTTCAGGACGTTCCCGTCTTCCAGGAATCCATTAAGTATGCGTCGCCTACCACGTAGGTTAAACTATTGGGATGACATTTCTTTCCTCGGGTTTAGTAGGCAATGCATAGAGACTTACGACGCTCATTTTGGAGTCCAAGGACTATTCCAAGGGGTCCTTTTTTTCGGTGTGTTCGTCTGTGATTAGGCTCGCCGGCCATGTAACGTGTCGCGCACGCGACACGACTTTTACGTGGTTTCCCCGTCACTCCCCCCAAGGTTTGCGGTAATATGCCTATTATTATACCGAGCTGACATTGACCGAGGTTTGGTCTAGTGAAAGGAATGAGCTATCGCTCCGTTTTCATAGATTGAGATGTCTTGTGTCTGTTCCTCGAGACTCAAGCGTCGACGACCTTGGATCGTGATGATAACTCTTGGACGCGTCGTACGACTCCAATATTATCCAGGCATCCTAGATCTGTCAGCCTAGCGTTGCCCAAGCCGCTCAGTAGTTGAGAACCGAACTCCCTTCCTATAGCAAAATACGGAACACCAGTGAATACTCGATGTGGATCGCGACATTATATTCATATCTCGCCGTTACTGCCACGGGACCTGACGTCCTCTACATCCAGCGAGTAGCCTGTACCGTAAAGGGTACTTAATATTCGTCTCCAGCATAACACAGATCGCAATCCGTTGGCTAAACGGATGTGACTTAAGATTTAGCCCCATGCCCGAATAGAGTGCCCCCGCATTGGGCTCAACCCGGAATCTCAATTTTCATTCCTTTGGTGGCCCGTTACGAGCCTTATCGCTGCCACTGAGTCTCACAGATTTGGTCAACAGCCGGCTATGGACACGGAGGGTCCATTCTGTCCCAACTTGGTGATCATGGTATGTACCCCCTAAAGGGCTTTTAAGGAGCTTATGTAGATGATTCGGCTAATCTGCCCCCAATGACGCGTGCTGTATAATCATTGTCGAAATGCAAGAAGAAGACATAAACGGGCGGCCAGCAGTTACGTTTATGCCGCATGATTATGACAATACGGACGGTGTTGAATCCCAGTAGTCCACGGAAACAGACTCACACGCATGAGGCTTCTCTTTAACTCCGACTGGCTGCCTTAGTCTGAAGCAAACGACCGTATCAGGAAGTATGAAGGGATCTGCTATATAAGCATATCAGTACAATAGATGTGTGGGCCTCGGTCTGATCCTCAACGGCTGCTAAAACCAAAGATAGCCCGGGGATCGTAAAGATTAGCTCGCTCGAACCCGCTTGTTACTAGATAGTGTACATGTATGGGCATGAGGTCTACA
seq00005   GGGAGACATAAAGCGTGCGTTGCTTGTGCTTTTATACTTGTCCGTAAAACATGGATAAGCACGCGCCGAGCATCCAAAACATTGATAACATTTTGGCGTTTGTTGCCACTTGGCAGATTTCAGACCATCGGCGATCAGAAGGCGGTAGAAATCGGATACGTAGTGCGACAGAGAGCTCGTGGCACGACTCTGAAAGTCGTGGGCTCCTCTCATCTTTACCTTGCCGTCTCCCAAAAGCAAGCGCGTAACAGATGCTGCCCGCGCACAGTCAACATCACAATGGCACTGAGATATAAGCCCACGTGGCGTTGATTGGGCGTCCAAAAGTGAAATCCCCATCGGCTTAATGTGATTTCGGTTACGCAGCGCCGCACTTTGCGTATGAGACGCTTCGGCTGAGTGTATGCGTAATGATTATACTTGATTATTTGATGTCGCCTTTTAGGATTTATTCGACAGTAAGTGTGCGATTGTTCGGGAAGATCCTGATTAGCCAGTCTTTCCAAACTCAGGGTACCATGGGAGTGCAAATTCAAACGAGGTTCTCAAAATGAGCAACTTAGTCAGTTTCTGGCCTTTGGACATAGTATTTTCGTAGTTGGATCAGGAGAAATGCTCGGACATGCAAGCTCCAACTGCTTTGAAAGATCCTCACGAAGAAGCTGTGGTGCTTTGAATCATTGCGGAGCACCGTGCGAGAACCCTGATGGTCGTCGATGTGTACTCTGCGGTGGGCCTCGACGGAGAAAAGTCTAGGGCAAATTATGCCTAGATCGACTCACTGAGGATATGGGTAGCCTGGGATGCAGGAATCGGACCTAAGATGGTCTACTCAGAGCTTGCAAACGGGTAACTCTGTCTATGGGTACCATACTCTGCAATCTCTCAGAAAATGTGGATGCGTTGGAGACTGTGACCATTCAGTGCCCCAACGAATGGCCCATTCACTGAAATTTCAGAGAGCCGAGTGGCCACACTTCAGGACGTTCCCGTCTTCCAGGAATCCATTAAGTATGCGTCGCCTACCACGTAGGTTAAACTATTGGGATGACATTTCTTTCCTCGGGTTTAGTAGGCAATGCATAGAGACTTACGACGCTCATTTTGGAGTCCAAGGACTATTCCAAGGGGTCCTTTTTTTCGGTGTGTTCGTCTGTGATTAGGCTCGCCGGCCATGTAACGTGTCGCGCACGCGACACGACTTTTACGTGGTTTCCCCGTCACTCCCCCCAAGGTTTGCGGTAATATGCCTATTATTATACCGAGCTGACATTGGCCGAGGTTTGGTCTAGTGAAAGGAATGAGCTATCGCTCCGTTTTCATAGATTGAGATGTCTTGTGTCTGTTCCTCGAGACTCAAGCGTCGACGACCTTGGATCGTGATGATAACTCTTGGACGCGTCGTACGACTCCAATATTATCCAGGCATCCTAGATCTGTCAGCCTAGCGTTGCCCAAGCCGCTCAGTAGTTGAGAACCGAACTCCCTTCCTATAGCAAAATACGGAACACCAGTGAATACTCGATGTGGATCGCGACATTATATTCATATCTCGCCGTTACTTCCACGGGACCTGACGTCCTCTACATCCAGCGAGTAGCCTGTACCGTAAAGGGTACTTAATATTCGTCTCCACCATAACACAGATCGCAATCCGTTGGCTAAACGGATGTGACTTAAGATTTAGCCCCATGCCCGAATAGAGTGCCCCCGCATTGGGCTCAACCCGGAATCTCAATTTTCATTCCTTTGGTGGCCCGTTACGAGCCTTATCGCTGCCACTGAGTCTCACAGATTTGGTCAACAGCCGGCTATGGACACGGAGGGTCCATTCTGTCCCAACTTGGTGATCATGGTATGTACCCCCTAAAGGGCTTTTAAGGAGCTTATGTAGATGATTCGGCTAATCTGCCCCCAATGACGCGTGCTGTATAATCATTGTCGAAATGCAAGAAGAAGACATAAACGGGCGGCCAGCAGTTACGTTTATGCCGCATGATTATGACAATACGGACGGTGTTGAATCCCAGTAGTCCACGGAAACAGACTCACACGCATGAGGCTTCTCTTTAACTCCGACTGGCTGCCTTAGTCTGAAGCAAACGACCGAATCAGGAAGTATGAAGGGATCTGCTATATAAGCATATCAGTACAATAGATGTGTGGGCCTCGGTCTGATCCTCAACGGCTGCTAAAACCAAAGATAGCCCGGGGATCGTAAAGATTAGCTCGCTCGAACCCGCTTGTTACTAGATAGTGTACATGTATGGGCATGAGGTCTACA
seq00006   GGGAGACATAAAGCGTGCGTTGCTTGTGCTTTTATACTTGTCCGTAAAACATGGATAAGCACGCGCCGAGCATCCAAAACATTGATAACATTTTGGCGTTTGTTGCCACTTGGCAGATTTCAGACCATCGGCGATCAGAAGGCGGTAGAAATCGGATACGTAGTGCGACAGAGAGCTCGTGGCACGACTCTGAAAGTCGTGGGCTCCTCTCATCTTTACCTTGCCGTCTCCCAAAAGCAAGCGCGTAACAGATGCTGCCCGCGCACAGTCAACATCACAATGGCACTGAGATATAAGCCCACGTGGCGTTGATTGGGCGTCCAAAAGTGAAATCCCCATCGGCTTAATGTGATTTCGGTTACGCAGCGCCGCACTTTGCGTATGAGACGCTTCGGCTGAGTGTATGCGTAATGATTATACTTGATTATTTGATGTCGCCTTATAGGATTTATTCGACAGTAAGTGTGCGATTGTTCGGGAAGATCCTGATTAGCCAGTCTTTCCAAACTCAGGGTACCATGGGAGTGCAAATTCAAACGAGGTTCTCAAAATGAGCAACTTAGTCAGTTTCTGGCCTTTGGACATAGTATTTTCGTAGTTGGATCAGGAGAAATGCTCGGACATGCAAGCTCCAACTGCTTTGAAAGATCCTCACGAAGAAGCTGTGGTGCTTTGAATCATTGCGGAGCACCGTGCGAGAACCCTGATGGTCGTCGATGTGTACTCTGCGGTGGGCCTCGACGGAGAAAAGTCTAGGGCAAATTATGCCTAGATCGACTCACTGAGGATATGGGTAGCCTGGGATGCAGGAATCGGACCTAAGATGGTCTACTCAGAGCTTGCAAACGGGTAACTCTGTCTATGGGTACCATACTCTGCAATCTCTCAGAAAATGTGGATGCGTTGGAGACTGTGACCATTCAGTGCCCCAACGAATGGCCCATTCACTGAAATTTCAGAGAGCCGAGTGGCCACACTTCAGGACGTTCCCGTCTTCCAGGAATCCATTAAGTATGCGTCGCCTACCACGTAGGTTAAACTATTGGGATGACATTTCTTTCCTCGGGTTTAGTAGGCAATGCATAGAGACTTACGACGCTCATTTTGGAGTCCAAGGACTATTCCAAGGGGTCCTTTTTTTCGGTGTGTTCGTCTGTGATTAGGCTCGCCGGCCATGTAACGTGTCGCGCACGCGACACGACTTTTACGTGGTTTCCCCGTCACTCCCCCCAAGGTTTGCGGTAATATGCCTATTATTATACCGAGCTGACATTGACCGAGGTTTGGTCTAGTGAAAGGAATGAGCTATCGCTCCGTTTTCATAGATTGAGATGTCTTGTGTCTGTTCCTCGAGACTCAAGCGTCGACGACCTTGGATCGTGATGATAACTCTTGGACGCGTCGTCCGACTCCAATATTATCCAGGCATCCTAGATCTGTCAGCCTAGCGTTGCCCAAGCCGCTCAGTAGTTGAGAACCGAACTCCCTTCCTATAGCAAAATACGGAACACCAGTGAATACTCGATGTGGATCGCGACATTATATTCATATCTCGCCGTTACTTCCACGGGACCTGACGTCCTCTACATCCAGCGAGTAGCCTGTACCGTAAAGGGTACTTAATATTCGTCTCCACCATAACACAGATCGCAATCCGTTGGCTAAACGGATGTGACTTAAGATTTAGCCCCATGCCCGAATAGAGTGCCCCCGCATTGGGCTCAACCCGGAATCTCAATTTTCATTCCTTTGGTGGCCCGTTACGAGCCTTATCGCTGCCACTGAGTCTCACAGATTTGGTCAACAGCCGGCTATGGACACGGAGGGTCCATTCTGTCCCAACTTGGTGATCATGGTATGTACCCCCTAAAGGGCTTTTAAGGAGCTTATGTAGATGATTCGGCTAATCTGCCCCCAATGACGCGTGCTGTATAATCATTGTCGAAATGCAAGAAGAAGACATAAACGGGCGGCCAGCAGTTACGTTTATGCCGCATGATTATGACAATACGGACGGTGTTGAATCCCAGTAGTCCACGGAAACAGACTCACACGCATGAGGCTTCTCTTTAACTCCGACTGGCTGCCTTAGTCTGAAGCAAACGACCGAATCAGGAAGTATGAAGGGATCTGCTATATAAGCATATCAGTACAATAGATGTGTGGGCCTCGGTCTGATCCTCAACGGCTGCTAAAACCAAAGATAGCCCGGGGATCGTAAAGATTAGCTCGCTCGAACCCGCTTGTTACTAGATAGTGTACATGTATGGGCATGAGGTCTACA
seq00007   GGGAGACATAAAGCGTGCGTTGCTTGTGCTTTTATACTTGTCCGTAAAACATGGATAAGCACGCGCCGAGCATCCAAAACATTGATAACATTTTGGCGTTTGTTGCCACTTGGCAGATTTCAGACCATCGGCGATCAGAAGGCGGTAGAAATCGGATACGTAGTGCGACAGAGAGCTCGTGGCACGACTCTGAAAGTCGTGGGCTCCTCTCATCTTTACCTTGCCGTCTCCCAAAAGCAAGCGCGTAACAGATGCTGCCCGCGCACAGTCAACATCACAATGGCACTGAGATATAAGCCCACGTGGCGTTGATTGGGCGTCCAAAAGTGAAATCCCCATCGGCTTAATGTGATTTCGGTTACGCAGCGCCGCACTTTGCGTATGAGACGCTTCGGCTGAGTGTATGCGTAATGATTATACTTGATTATTTGATGTCGCCTTTTAGGATTTATTCGACAGTAAGTGTGCGATTGTTCGGGAAGATCCTGATTAGCCAGTCTTTCCAAACTCAGGGTACCATGGGAGTGCAAATTCAAACGAGGTTCTCAAAATGAGCAACTTAGTCAGTTTCTGGCCTTTGGACATAGTATTTTCGTAGTTGGATCAGGAGAAATGCTCGGACATGCAAGCTCCAACTGCTTTGAAAGATCCTCACGAAGAAGCTGTGGTGCTTTGAATCATTGCGGAGCACCGTGCGAGAACCCTGATGGTCGTCGATGTGTACTCTGCGGTGGGCCTCGACGGAGAAAAGTCTAGGGCAAATTATGCCTAGATCGACTCACTGAGGATATGGGTAGCCTGGGATGCAGGAATCGGACCTAAGATGGTCTACTCAGAGCTTGCAAACGGGTAACTCTGTCTATGGGTACCATACTCTGCAATCTCTCAGAAAATGTGGATGCGTTGGAGACTGTGACCATTCAGTGCCCCAACGAATGGCCCATTCACTGAAATTTCAGAGAGCCGAGTGGCCACACTTCAGGACGTTCCCGTCTTCCAGGAATCCATTAAGTATGCGTCGCCTACCACGTAGGTTAAACTATTGGGATGACATTTCTTTCCTCGGGTTTAGTAGGCAATGCATAGAGACTTACGACGCTCATTTTGGAGTCCAAGGACTATTCCAAGGGGTCCTTTTTTTCGGTGTGTTCGTCTGTGATTAGGCTCGCCGGCCATGTAACGTGTCGCGCACGCGACACGACTTTTACGTGGTTTCCCCGTCACTCCCCCCAAGGTTTGCGGTAATATGCCTATTATTATACCGAGCTGACATTGGCCGAGGTTTGGTCTAGTGAAAGGAATGAGCTATCGCTCCGTTTTCATAGATTGAGATGTCTTGTGTCTGTTCCTCGAGACTCAAGCGTCGACGACCTTGGATCGTGATGATAACTCTTGGACGCGTCGTACGACTCCAATATTATCCAGGCATCCTAGATCTGTCAGCCTAGCGTTGCCCAAGCCGCTCAGTAGTTGAGAACCGAACTCCCTTCCTATAGCAAAATACGGAACACCAGTGAATACTCGATGTGGATCGCGACATTATATTCATATCTCGCCGTTACTTCCACGGGACCTGACGTCCTCTACATCCAGCGAGTAGCCTGTACCGTAAAGGGTACTTAATATTCGTCTCCACCATAACACAGATCGCAATCCGTTGGCTAAACGGATGTGACTTAAGATTTAGCCCCATGCCCGAATAGAGTGCCCCCGCATTGGGCTCAACCCGGAATCTCAATTTTCATTCCTTTGGTGGCCCGTTACGAGCCTTATCGCTGCCACTGAGTCTCACAGATTTGGTCAACAGCCGGCTATGGACACGGAGGGTCCATTCTGTCCCAACTTGGTGATCATGGTATGTACCCCCTAAAGGGCTTTTAAGGAGCTTATGTAGATGATTCGGCTAATCTGCCCCCAATGACGCGTGCTGTATAATCATTGTCGAAATGCAAGAAGAAGACATAAACGGGCGGCCAGCAGTTACGTTTATGCCGCATGATTATGACAATACGGACGGTGTTGAATCCCAGTAGTCCACGGAAACAGACTCACACGCATGAGGCTTCTCTTTAACTCCGACTGGCTGCCTTAGTCTGAAGCAAACGACCGAATCAGGAAGTATGAAGGGATCTGCTATATAAGCATATCAGTACAATAGATGTGTGGGCCTCGGTCTGATCCTCAACGGCTGCTAAAACCAAAGATAGCCCGGGGATCGTAAAGATTAGCTCGCTCGAACCCGCTTGTTACTAGATAGTGTACATGTATGGGCATGAGGTCTACA
seq00008   GGGAGACATAAAGCGTGCGTTGCTTGTGCTTTTATACTTGTCCGTAAAACATGGATAAGCACGCGCCGAGCATCCAAAACATTGATAACATTTTGGCGTTTGTTGCCACTTGGCAGATTTCAGACCATCGGCGATCAGAAGGCGGTAGAAATCGGATACGTAGTGCGACAGAGAGCTCGTGGCACGACTCTGAAAGTCGTGGGCTCCTCTCATCTTTACCTTGCCGTCTCCCAAAAGCAAGCGCGTAACAGATGCTGCCCGCGCACAGTCAACATCACAATGGCACTGAGATATAAGCCCACGTGGCGTTGATTGGGCGTCCAAAAGTGAAATCCCCATCGGCTTAATGTGATTTCGGTTACGCAGCGCCGCACTTTGCGTATGAGACGCTTCGGCTGAGTGTATGCGTAATGATTATACTTGATTATTTGATGTCGCCTTATAGGATTTATTCGACAGTAAGTGTGCGATTGTTCGGGAAGATCCTGATTAGCCAGTCTTTCCAAACTCAGGGTACCATGGGAGTGCAAATTCAAACGAGGTTCTCAAAATGAGCAACTTAGTCAGTTTCTGGCCTTTGGACATAGTATTTTCGTAGTTGGATCAGGAGAAATGCTCGGACATGCAAGCTCCAACTGCTTTGAAAGATCCTCACGAAGAAGCTGTGGTGCTTTGAATCATTGCGGAGCACCGTGCGAGAACCCTGATGGTCGTCGATGTGTACTCTGCGGTGGGCCTCGACGGAGAAAAGTCTAGGGCAAATTATGCCTAGATCGACTCACTGAGGATATGGGTAGCCTGGGATGCAGGAATCGGACCTAAGATGGTCTACTCAGAGCTTGCAAACGGGTAACTCTGTCTATGGGTACCATACTCTGCAATCTCTCAGAAAATGTGGATGCGTTGGAGACTGTGACCATTCAGTGCCCCAACGAATGGCCCATTCACTGAAATTTCAGAGAGCCGAGTGGCCACACTTCAGGACGTTCCCGTCTTCCAGGAATCCATTAAGTATGCGTCGCCTACCACGTAGGTTAAACTATTGGGATGACATTTCTTTCCTCGGGTTTAGTAGGCAATGCATAGAGACTTACGACGCTCATTTTGGAGTCCAAGGACTATTCCAAGGGGTCCTTTTTTTCGGTGTGTTCGTCTGTGATTAGTCTCGCCGGCCATGTAACGTGTCGCGCACGCGACACGACTTTTACGTGGTTTCCCCGTCACTCCCCCCAAGGTTTGCGGTAATATGCCTATTATTATACCGAGCTGACATTGACCGAGGTTTGGTCTAGTGAAAGGAATGAGCTATCGCTCCGTTTTCATAGATTGAGATGTCTTGTGTCTGTTCCTCGAGACTCAAGCGTCGACGACCTTGGATCGTGATGATAACTCTTGGACGCGTCGTACGACTCCAATATTATCCAGGCATCCTAGATCTGTCAGCCTAGCGTTGCCCAAGCCGCTCAGTAGTTGAGAACCGAACTCCCTTCCTATAGCAAAATACGGAACACCAGTGAATACTCGATGTGGATCGCGACATTATATTCATATCTCGCCGTTACTTCCACGGGACCTGACGTCCTCTACATCCAGCGAGTAGCCTGTACCGTAAAGGGTACTTAATATTCGTCTCCACCATAACACAGATCGCAATCCGTTGGCTAAACGGATGTGACTTAAGATTTAGCCCCATGCCCGAATAGAGTGCCCCCGCATTGGGCTCAACCCGGAATCTCAATTTTCATTCCTTTGGTGGCCCGTTACGAGCCTTATCGCTGCCACTGAGTCTCACAGATTTGGTCAACAGCCGGCTATGGACACGGAGGGTCCATTCTGTCCCAACTTGGTGATCATGGTATGTACCCCCTAAAGGGCTTTTAAGGAGCTTATGTAGATGATTCGGCTAATCTGCCCCCAATGACGCGTGCTGTATAATCATTGTCGAAATGCAAGAAGAAGACATAAACGGGCGGCCAGCAGTTACGTTTATGCCGCATGATTATGACAATACGGACGGTGTTGAATCCCAGTAGTCCACGGAAACAGACTCACACGCATGAGGCTTCTCTTTAACTCCGACTGGCTGCCTTAGTCTGAAGCAAACGACCGAATCAGGAAGTATGAAGGGATCTGCTATATAAGCATATCAGTACAATAGATGTGTGGGCCTCGGTCTGATCCTCAACGGCTGCTAAAACCAAAGATAGCCCGGGGATCGTAAAGATTAGCTCGCTCGAACCCGCTTGTTACTAGATAGTGTACATGTATGGGCATGAGGTCTACA
seq00009   GGGAGACATAAAGCGTGCGTTGCTTGTGCTTTTATACTTGTCCGTAAAACATGGATAAGCACGCGCCGAGCATCCAAAACATTGATAACATTTTGGCGTTTGTTGCCACTTGGCAGATTTCAGACCATCGGCGATCAGAAGGCGGTAGAAATCGGATACGTAGTGCGACAGAGAGCTCGTGGCACGACTCTGAAAGTCGTGGGCTCCTCTCATCTTTACCTTGCCGTCTCCCAAAAGCAAGCGCGTAAAAGATGCTGCCCGCGCACAGTCAACATCACAATGGCACTGAGATATAAGCCCACGTGGCGTTGATTGGGCGTCCAAAAGTGAAATCCCCATCGGCTTAATGTGATTTCGGTTACGCAGCGCCGCACTTTGCGTATGAGACGCTTCGGCTGAGTGTATGCGTAATGATTATACTTGATTATTTGATGTCGCCTTTTAGGATTTATTCGACAGTAAGTGTGCGATTGTTCGGGAAGATCCTGATTAGCCCGTCTTTCCAAACTCAGGGTACCATGGGAGTGCAAATTCAAACGAGGTTCTCAAAATGAGCAACTTAGTCAGTTTCTGGCCTTTGGACATAGTATTTTCGTAGTTGGATCAGGAGAAATGCTCGGACATGCAAGCTCCAACTGCTTTGAAAGATCCTCACGAAGAAGCTGTGGTGCTTTGAATCATTGCGGAGCACCGTGCGAGAACCCTGATGGTCGTCGATGTGTACTCTGCGGTGGGCCTCGACGGAGAAAAGTCTAGGGCAAATTATGCCTAGATCGACTCACTGAGGATATGGGTAGCCTGGGATGCAGGAATCGGACCTAAGATGGTCTACTCAGAGCTTGCAAACGGGTAACTCTGTCTATGGGTACCATACTCTGCAATCTCTCAGAAAATGTGGATGCGTTGGAGACTGTGACCATTCAGTGCCCCAACGAATGGCCCATTCACTGAAATTTCAGAGAGCCGAGTGGCCACACTTCAGGACGTTCCCGTCTTCCAGGAATCCATTAAGTATGCGTCGCCTACCACGTAGGTTAAACTATTGGGATGACATTTCTTTCCTCGGGTTTAGTAGGCAATGCATAGAGACTTACGACGCTCATTTTGGAGTCCAAGGACTATTCCAAGGGGTCCTTTTTTTCGGTGTGTTCGTCTGTGATTAGGCTCGCCGGCCATGTAACGTGTCGCGCACGCGACACGACTTTTACGTGGTTTCCCCGTCACTCCCCCCAAGGTTTGCGGTAATATGCCTATTATTATACCGAGCTGACATTGACCGAGGTTTGGTCTAGTGAAAGGAATGAGCTATCGCTCCGTTTTCATAGATTGAGATGTCTTGTGTCTGTTCCTCGAGACTCAAGCGTCGACGACCTTGGATCGTGATGATAACTCTTGGACGCGTCGTACGACTCCAATATTATCCAGGCATCCTAGATCTGTCAGCCTAGCGTTGCCCAAGCCGCTCAGTAGTTGAGAACCGAACTCCCTTCCTATAGCAAAATACGGAACACCAGTGAATACTCGATGTGGATCGCGACATTATATTCATATCTCGCCGTTACTGCCACGGGACCTGACGTCCTCTACATCCAGCGAGTAGCCTGTACCGTAAAGGGTACTTAATATTCGTCTCCACCATAACACAGATCGCAATCCGTTGGCTAAACGGATGTGACTTAAGATTTAGCCCCATGCCCGAATAGAGTGCCCCCGCATTGGGCTCAACCCGGAATCTCAATTTTCATTCCTTTGGTGGCCCGTTACGAGCCTTATCGCTGCCACTGAGTCTCACAGATTTGGTCAACAGCCGGCTATGGACACGGAGGGTCCATTCTGTCCCAACTTGGTGATCATGGTATGTACCCCCTAAAGGGCTTTTAAGGAGCTTATGTAGATGATTCGGCTAATCTGCCCCCAATGACGCGTGCTGTATAATCATTGTCGAAATGCAAGAAGAAGACATAAACGGGCGGCCAGCAGTTACGTTTATGCCGCATGATTATGACAATACGGACGGTGTTGAATCCCAGTAGTCCACGGAAACAGACTCACACGCATGAGGCTTCTCTTTAACTCCGACTGGCTGCCTTAGTCTGAAGCAAACGACCGTATCAGGAAGTATGAAGGGATCTGCTATATAAGCATATCAGTACAATAGATGTGTGGGCCTCGGTCTGATCCTCAACGGCTGCTAAAACCAAAGATAGCCCGGGGATCGTAAAGATTAGCTCGCTCGAACCCGCTTGTTACTAGATAGTGTACATGTATGGGCATGAGGTCTACA
seq00010   GGGAGACATAAAGCGTGCGTTGCTTGTGCTTTTATACTTGTCCGTAAAACATGGATAAGCACGCGCCGAGCATCCAAAACATTGATAACATTTTGGCGTTTGTTGCCACTTGGCAGATTTCAGACCATCGGCGATCAGAAGGCGGTAGAAATCGGATACGTAGTGCGACAGAGAGCTCGTGGCACGACTCTGAAAGTCGTGGGCTCCTCTCATCTTTACCTTGCCGTCTCCCAAAAGCAAGCGCGTAACAGATGCTGCCCGCGCACAGTCAACATCACAATGGCACTGAGATATAAGCCCACGTGGCGTTGATTGGGCGTCCAAAAGTGAAATCCCCATCGGCTTAATGTGATTTCGGTTACGCAGCGCCGCACTTTGCGTATGAGACGCTTCGGCTGAGTGTATGCGTAATGATTATACTTGATTATTTGATGTCGCCTTATAGGATTTATTCGACAGTAAGTGTGCGATTGTTCGGGAAGATCCTGATTAGCCAGTCTTTCCAAACTCAGGGTACCATGGGAGTGCAAATTCAAACGAGGTTCTCAAAATGAGCAACTTAGTCAGTTTCTGGCCTTTGGACATAGTATTTTCGTAGTTGGATCAGGAGAAATGCTCGGACATGCAAGCTCCAACTGCTTTGAAAGATCCTCACGAAGAAGCTGTGGTGCTTTGAATCATTGCGGAGCACCGTGCGAGAACCCTGATGGTCGTCGATGTGTACTCTGCGGTGGGCCTCGACGGAGAAAAGTCTAGGGCAAATTATGCCTAGATCGACTCACTGAGGATATGGGTAGCCTGGGATGCAGGAATCGGACCTAAGATGGTCTACTCAGAGCTTGCAAACGGGTAACTCTGTCTATGGGTACCATACTCTGCAATCTCTCAGAAAATGTGGATGCGTTGGAGACTGTGACCATTCAGTGCCCCAACGAATGGCCCATTCACTGAAATTTCAGAGAGCCGAGTGGCCACACTTCAGGACGTTCCCGTCTTCCAGGAATCCATTAAGTATGCGTCGCCTACCACGTAGGTTAAACTATTGGGATGACATTTCTTTCCTCGGGTTTAGTAGGCAATGCATAGAGACTTACGACGCTCATTTTGGAGTCCAAGGACTATTCCAAGGGGTCCTTTTTTTCGGTGTGTTCGTCTGTGATTAGTCTCGCCGGCCATGTAACGTGTCGCGCACGCGACACGACTTTTACGTGGTTTCCCCGTCACTCCCCCCAAGGTTTGCGGTAATATGCCTATTATTATACCGAGCTGACATTGACCGAGGTTTGGTCTAGTGAAAGGAATGAGCTATCGCTCCGTTTTCATAGATTGAGATGTCTTGTGTCTGTTCCTCGAGACTCAAGCGTCGACGACCTTGGATCGTGATGATAACTCTTGGACGCGTCGTACGACTCCAATATTATCCAGGCATCCTAGATCTGTCAGCCTAGCGTTGCCCAAGCCGCTCAGTAGTTGAGAACCGAACTCCCTTCCTATAGCAAAATACGGAACACCAGTGAATACTCGATGTGGATCGCGACATTATATTCATATCTCGCCGTTACTTCCACGGGACCTGACGTCCTCTACATCCAGCGAGTAGCCTGTACCGTAAAGGGTACTTAATATTCGTCTCCACCATAACACAGATCGCAATCCGTTGGCTAAACGGATGTGACTTAAGATTTAGCCCCATGCCCGAATAGAGTGCCCCCGCATTGGGCTCAACCCGGAATCTCAATTTTCATTCCTTTGGTGGCCCGTTACGAGCCTTATCGCTGCCACTGAGTCTCACAGATTTGGTCAACAGCCGGCTATGGACACGGAGGGTCCATTCTGTCCCAACTTGGTGATCATGGTATGTACCCCCTAAAGGGCTTTTAAGGAGCTTATGTAGATGATTCGGCTAATCTGCCCCCAATGACGCGTGCTGTATAATCATTGTCGAAATGCAAGAAGAAGACATAAACGGGCGGCCAGCAGTTACGTTTATGCCGCATGATTATGACAATACGGACGGTGTTGAATCCCAGTAGTCCACGGAAACAGACTCACACGCATGAGGCTTCTCTTTAACTCCGACTGGCTGCCTTAGTCTGAAGCAAACGACCGAATCAGGAAGTATGAAGGGATCTGCTATATAAGCATATCAGTACAATAGATGTGTGGGCCTCGGTCTGATCCTCAACGGCTGCTAAAACCAAAGATAGCCCGGGGATCGTAAAGATTAGCTCGCTCGAACCCGCTTGTTACTAGATAGTGTACATGTATGGGCATGAGGTCTACA
seq00011   GGGAGACATAAAGCGTGCGTTGCTTGTGCTTTTATACTTGTCCGTAAAACATGGATAAGCACGCGCCGAGCATCCAAAACATTGATAACATTTTGGCGTTTGTTGCCACTTGGCAGATTTCAGACCATCGGCGATCAGAAGGCGGTAGAAATCGGATACGTAGTGCGACAGAGAGCTCGTGGCACGACTCTGAAAGTCGTGGGCTCCTCTCATCTTTACCTTGCCGTCTCCCAAAAGCAAGCGCGTAACAGATGCTGCCCGCGCACAGTCAACATCACAATGGCACTGAGATATAAGCCCACGTGGCGTTGATTGGGCGTCCAAAAGTGAAATCCCCATCGGCTTAATGTGATTTCGGTTACGCAGCGCCGCACTTTGCGTATGAGACGCTTCGGCTGAGTGTATGCGTAATGATTATACTTGATTATTTGATGTCGCCTTTTAGGATTTATTCGACAGTAAGTGTGCGATTGTTCGGGAAGATCCTGATTAGCCAGTCTTTCCAAACTCAGGGTACCATGGGAGTGCAAATTCAAACGAGGTTCTCAAAATGAGCAACTTAGTCAGTTTCTGGCCTTTGGACATAGTATTTTCGTAGTTGGATCAGGAGAAATGCTCGGACATGCAAGCTCCAACTGCTTTGAAAGATCCTCACGAAGAAGCTGTGGTGCTTTGAATCATTGCGGAGCACCGTGCGAGAACCCTGATGGTCGTCGATGTGTACTCTGCGGTGGGCCTCGACGGAGAAAAGTCTAGGGCAAATTATGCCTAGATCGACTCACTGAGGATATGGGTAGCCTGGGATGCAGGAATCGGACCTAAGATGGTCTACTCAGAGCTTGCAAACGGGTAACTCTGTCTATGGGTACCATACTCTGCAATCTCTCAGAAAATGTGGATGCGTTGGAGACTGTGACCATTCAGTGCCCCAACGAATGGCCCATTCACTGAAATTTCAGAGAGCCGAGTGGCCACACTTCAGGACGTTCCCGTCTTCCAGGAATCCATTAAGTATGCGTCGCCTACCACGTAGGTTAAACTATTGGGATGACATTTCTTTCCTCGGGTTTAGTAGGCAATGCATAGAGACTTACGACGCTCATTTTGGAGTCCAAGGACTATTCCAAGGGGTCCTTTTTTTCGGTGTGTTCGTCTGTGATTAGGCTCGCCGGCCATGTAACGTGTCGCGCACGCGACACGACTTTTACGTGGTTTCCCCGTCACTCCCCCCAAGGTTTGCGGTAATATGCCTATTATTATACCGAGCTGACATTGGCCGAGGTTTGGTCTAGTGAAAGGAATGAGCTATCGCTCCGTTTTCATAGATTGAGATGTCTTGTGTCTGTTCCTCGAGACTCAAGCGTCGACGACCTTGGATCGTGATGATAACTCTTGGACGCGTCGTACGACTCCAATATTATCCAGGCATCCTAGATCTGTCAGCCTAGCGTTGCCCAAGCCGCTCAGTAGTTGAGAACCGAACTCCCTTCCTATAGCAAAATACGGAACACCAGTGAATACTCGATGTGGATCGCGACATTATATTCATATCTCGCCGTTACTTCCACGGGACCTGACGTCCTCTACATCCAGCGAGTAGCCTGTACCGTAAAGGGTACTTAATATTCGTCTCCACCATAACACAGATCGCAATCCGTTGGCTAAACGGATGTGACTTAAGATTTAGCCCCATGCCCGAATAGAGTGCCCCCGCATTGGGCTCAACCCGGAATCTCAATTTTCATTCCTTTGGTGGCCCGTTACGAGCCTTATCGCTGCCACTGAGTCTCACAGATTTGGTCAACAGCCGGCTATGGACACGGAGGGTCCATTCTGTCCCAACTTGGTGATCATGGTATGTACCCCCTAAAGGGCTTTTAAGGAGCTTATGTAGATGATTCGGCTAATCTGCCCCCAATGACGCGTGCTGTATAATCATTGTCGAAATGCAAGAAGAAGACATAAACGGGCGGCCAGCAGTTACGTTTATGCCGCATGATTATGACAATACGGACGGTGTTGAATCCCAGTAGTCCACGGAAACAGACTCACACGCATGAGGCTTCTCTTTAACTCCGACTGGCTGCCTTAGTCTGAAGCAAACGACCGAATCAGGAAGTATGAAGGGATCTGCTATATAAGCATATCAGTACAATAGATGTGTGGGCCTCGGTCTGATCCTCAACGGCTGCTAAAACCAAAGATAGCCCGGGGATCGTAAAGATTAGCTCGCTCGAACCCGCTTGTTACTAGATAGTGTACATGTATGGGCATGAGGTCTACA
seq00012   GGGAGACATAAAGCGTGCGTTGCTTGTGCTTTTATACTTGTCCGTAAAACATGGATAAGCACGCGCCGAGCATCCAAAACATTGATAACATTTTGGCGTTTGTTGCCACTTGGCAGATTTCAGACCATCGGCGATCAGAAGGCGGTAGAAATCGGATACGTAGTGCGACAGAGAGCTCGTGGCACGACTCTGAAAGTCGTGGGCTCCTCTCATCTTTACCTTGCCGTCTCCCAAAAGCAAGCGCGTAACAGATGCTGCCCGCGCACAGTCAACATCACAATGGCACTGAGATATAAGCCCACGTGGCGTTGATTGGGCGTCCAAAAGTGAAATCCCCATCGGCTTAATGTGATTTCGGTTACGCAGCGCCGCACTTTGCGTATGAGACGCTTCGGCTGAGTGTATGCGTAATGATTATACTTGATTATTTGATGTCGCCTTTTAGGATTTATTCGACAGTAAGTGTGCGATTGTTCGGGAAGATCCTGATTAGCCAGTCTTTCCAAACTCAGGGTACCATGGGAGTGCAAATTCAAACGAGGTTCTCAAAATGAGCAACTTAGTCAGTTTCTGGCCTTTGGACATAGTATTTTCGTAGTTGGATCAGGAGAAATGCTCGGACATGCAAGCTCCAACTGCTTTGAAAGATCCTCACGAAGAAGCTGTGGTGCTTTGAATCATTGCGGAGCACCGTGCGAGAACCCTGATGGTCGTCGATGTGTACTCTGCGGTGGGCCTCGACGGAGAAAAGTCTAGGGCAAATTATGCCTAGATCGACTCACTGAGGATATGGGTAGCCTGGGATGCAGGAATCGGACCTAAGATGGTCTACTCAGAGCTTGCAAACGGGTAACTCTGTCTATGGGTACCATACTCTGCAATCTCTCAGAAAATGTGGATGCGTTGGAGACTGTGACCATTCAGTGCCCCAACGAATGGCCCATTCACTGAAATTTCAGAGAGCCGAGTGGCCACACTTCAGGACGTTCCCGTCTTCCAGGAATCCATTAAGTATGCGTCGCCTACCACGTAGGTTAAACTATTGGGATGACATTTCTTTCCTCGGGTTTAGTAGGCAATGCATAGAGACTTACGACGCTCATTTTGGAGTCCAAGGACTATTCCAAGGGGTCCTTTTTTTCGGTGTGTTCGTCTGTGATTAGGCTCGCCGGCCATGTAACGTGTCGCGCACGCGACACGACTTTTACGTGGTTTCCCCGTCACTCCCCCCAAGGTTTGCGGTAATATGCCTATTATTATACCGAGCTGACATTGGCCGAGGTTTGGTCTAGTGAAAGGAATGAGCTATCGCTCCGTTTTCATAGATTGAGATGTCTTGTGTCTGTTCCTCGAGACTCAAGCGTCGACGACCTTGGATCGTGATGATAACTCTTGGACGCGTCGTACGACTCCAATATTATCCAGGCATCCTAGATCTGTCAGCCTAGCGTTGCCCAAGCCGCTCAGTAGTTGAGAACCGAACTCCCTTCCTATAGCAAAATACGGAACACCAGTGAATACTCGATGTGGATCGCGACATTATATTCATATCTCGCCGTTACTTCCACGGGACCTGACGTCCTCTACATCCAGCGAGTAGCCTGTACCGTAAAGGGTACTTAATATTCGTCTCCACCATAACACAGATCGCAATCCGTTGGCTAAACGGATGTGACTTAAGATTTAGCCCCATGCCCGAATAGAGTGCCCCCGCATTGGGCTCAACCCGGAATCTCAATTTTCATTCCTTTGGTGGCCCGTTACGAGCCTTATCGCTGCCACTGAGTCTCACAGATTTGGTCAACAGCCGGCTATGGACACGGAGGGTCCATTCTGTCCCAACTTGGTGATCATGGTATGTACCCCCTAAAGGGCTTTTAAGGAGCTTATGTAGATGATTCGGCTAATCTGCCCCCAATGACGCGTGCTGTATAATCATTGTCGAAATGCAAGAAGAAGACATAAACGGGCGGCCAGCAGTTACGTTTATGCCGCATGATTATGACAATACGGACGGTGTTGAATCCCAGTAGTCCACGGAAACAGACTCACACGCATGAGGCTTCTCTTTAACTCCGACTGGCTGCCTTAGTCTGAAGCAAACGACCGAATCAGGAAGTATGAAGGGATCTGCTATATAAGCATATCAGTACAATAGATGTGTGGGCCTCGGTCTGATCCTCAACGGCTGCTAAAACCAAAGATAGCCCGGGGATCGTAAAGATTAGCTCGCTCGAACCCGCTTGTTACTAGATAGTGTACATGTATGGGCATGAGGTCTACA
seq00013   GGGAGACATAAAGCGTGCGTTGCTTGTGCTTTTATACTTGTCCGTAAAACATGGATAAGCACGCGCCGAGCATCCAAAACATTGATAACATTTTGGCGTTTGTTGCCACTTGGCAGATTTCAGACCATCGGCGATCAGAAGGCGGTAGAAATCGGATACGTAGTGCGACAGAGAGCTCGTGGCACGACTCTGAAAGTCGTGGGCTCCTCTCATCTTTACCTTGCCGTCTCCCAAAAGCAAGCGCGTAACAGATGCTGCCCGCGCACAGTCAACTTCACAATGGCACTGAGATATAAGCCCACGTGGCGTTGATTGGGCGTCCAAAAGTGAAATCCCCATCGGCTTAATGTGATTTCGGTTACGCAGCGCCGCACTTTGCGTATGAGACGCTTCGGCTGAGTGTATGCGTAATGATTATACTTGATTATTTGATGTCGCCTTTTAGGATTTATTCGACAGTAAGTGTGCGATTGTTCGGGAAGATCCTGATTAGCCAGTCTTTCCAAACTCAGGGTACCATGGGAGTGCAAATTCAAACGAGGTTCTCAAAATGAGCAACTTAGTCAGTTTCTGGCCTTTGGACATAGTATTTTCGTAGTTGGATCAGGAGAAATGCTCGGACATGCAAGCTCCAACTGCTTTGAAAGATCCTCACGAAGAAGCTGTGGTGCTTTGAATCATTGCGGAGCACCGTGCGAGAACCCTGATGGTCGTCGATGTGTACTCTGCGGTGGGCCTCGACGGAGAAAAGTCTAGGGCAAATTATGCCTAGATCGACTCACTGAGGATATGGGTAGCCTGGGATGCAGGAATCGGACCTAAGATGGTCTACTCAGAGCTTGCAAACGGGTAACTCTGTCTATGGGTACCATACTCTGCAATCTCTCAGAAAATGTGGATGCGTTGGAGACTGTGACCATTCAGTGCCCCAACGAATGGCCCATTCACTGAAATTTCAGAGAGCCGAGTGGCCACACTTCAGGACGTTCCCGTCTTCCAGGAATCCATTAAGTATGCGTCGCCTACCACGTAGGTTAAACTATTGGGATGACATTTCTTTCCTCGGGTTTAGTAGGCAATGCATAGAGACTTACGACGCTCATTTTGGAGTCCAAGGACTATTCCAAGGGGTCCTTTTTTTCGGTGTGTTCGTCTGTGATTAGGCTCGCCGGCCATGTAACGTGTCGCGCACGCGACACGACTTTTACGTGGTTTCCCCGTCACTCCCCCCAAGGTTTGCGGTAATATGCCTATTATTATACCGAGCTGACATTGACCGAGGTTTGGTCTAGTGAAAGGAATGAGCTATCGCTCCGTTTTCATAGATTGAGATGTCTTGTGTCTGTTCCTCGAGACTCAAGCGTCGACGACCTTGGATCGTGATGATAACTCTTGGACGCGTCGTACGACTCCAATATTATCCAGGCATCCTAGATCTGTCAGCCTAGCGTTGCCCAAGCCGCTCAGTAGTTGAGAACCGAACTCCCTTCCTATAGCAAAATACGGAACACCAGTGAATACTCGATGTGGATCGCGACATTATATTCATATCTCGCCGTTACTTCCACGGGACCTGACGTCCTCTACATCCAGCGAGTAGCCTGTACCGTAAAGGGTACTTAATATTCGTCTCCACCATAACACAGATCGCAATCCGTTGGCTAAACGGATGTGACTTAAGATTTAGCCCCATGCCCGAATAGAGTGCCCCCGCATTGGGCTCAACCCGGAATCTCAATTTTCATTCCTTTGGTGGCCCGTTACGAGCCTTATCGCTGCCACTGAGTCTCACAGATTTGGTCAACAGCCGGCTATGGACACGGAGGGTCCATTCTGTCCCAACTTGGTGATCATGGTATGTACCCCCTAAAGGGCTTTTAAGGAGCTTATGTAGATGATTCGGCTAATCTGCCCCCAATGACGCGTGCTGTATAATCATTGTCGAAATGCAAGAAGAAGACATAAACGGGCGGCCAGCAGTTACGTTTATGCCGCATGATTATGACAATACGGACGGTGTTGAATCCCAGTAGTCCACGGAAACAGACTCACACGCATGAGGCTTCTCTTTAACTCCGACTGGCTGCCTTAGTCTGAAGCAAACGACCGAATCAGGAAGTATGAAGGGATCTGCTATATAAGCATATCAGTACAATAGATGTGTGGGCCTCGGTCTGATCCTCAACGGCTGCTAAAACCAAAGATAGCCCGGGGATCGTAAAGATTAGCTCGCTCGAACCCGCTTGTTACTAGATAGTGTACATGTATGGGCATGAGGTCTACA
seq00014   GGGAGACATAAAGCGTGCGTTGCTTGTGCTTTTATACTTGTCCGTAAAACATGGATAAGCACGCGCCGAGCATCCAAAACATTGATAACATTTTGGCGTTTGTTGCCACTTGGCAGATTTCAGACCATCGGCGATTAGAAGGCGGTAGAAATCGGATACGTAGTGCGACAGAGAGCTCGTGGCACGACTCTGAAAGTCGTGGGCTCCTCTCATCTTTACCTTGCCGTCTCCCAAAAGCAAGCGCGTAACAGATGCTGCCCGCGCACAGTCAACATCACAATGGCACTGAGATATAAGCCCACGTGGCGTTGATTGGGCGTCCAAAAGTGAAATCCCCATCGGCTTAATGTGATTTCGGTTACGCAGCGCCGCACTTTGCGTATGAGACGCTTCGGCTGAGTGTATGCGTAATGATTATACTTGATTATTTGATGTCGCCTTTTAGGATTTATTCGACAGTAAGTGTGCGATTGTTCGGGAAGATCCTGATTAGCCAGTCTTTCCAAACTCAGGGTACCATGGGAGTGCAAATTCAAACGAGGTTCTCAACATGAGCAACTTAGTCAGTTTCTGGCCTTTGGACATAGTATTTTCGTAGTTGGATCAGGAGAAATGCTCGGACATGCAAGCTCCAACTGCTTTGAAAGATCCTCACGAAGAAGCTGTGGTGCTTTGAATCATTGCGGAGCACCGTGCGAGAACCCTGATGGTCGTCGATGTGTACTCTGCGGTGGGCCTCGACGGAGAAAAGTCTAGGGCAAATTATGCCTAGATCGACTCACTGAGGATATGGGTAGCCTGGGATGCAGGAATCGGACCTAAGATGGTCTACTCAGAGCTTGCAAACGGGTAACTCTGTCTATGGGTACCATACTCTGCAATCTCTCAGAAAATGTGGATGCGTTGGAGACTGTGACCATTCAGTGCCCCAACGAATGGCCCATTCACTGAAATTTCAGAGAGCCGAGTGGCCACACTTCAGGACGTTCCCGTCTTCCAGGAATCCATTAAGTATGCGTCGCCTACCACGTAGGTTAAACTATTGGGATGACATTTCTTTCCTCGGGTTTAGTAGGCAATGCATAGAGACTTACGACGCTCATTTTGGAGTCCAAGGACTATTCCAAGGGGTCCTTTTTTTCGGTGTGTTCGTCTGTGATTAGGCTCGCCGGCCATGTAACGTGTCGCGCACGCGACACGACTTTTACGTGGTTTCCCCGTCACTCCCCCCAAGGTTTGCGGTAATATGCCTATTATTATACCGAGCTGACATTGACCGAGGTTTGGTCTAGTGAAAGGAATGAGCTATCGCTCCGTTTTCATAGATTGAGATGTCTTGTGTCTGTTCCTCGAGACTCAAGCGTCGACGACCTTGGATCGTGATGATAACTCTTGGACGCGTCGTACGACTCCAATATTATCCAGGCATCCTAGATCTGTCAGCCTAGCGTTGCCCAAGCCGCTCAGTAGTTGAGAACCGAACTCCCTTCCTATAGCAAAATACGGAACACCAGTGAATACTCGATGTGGATCGCGACATTATATTCATATCTCGCCGTTACTGCCACGGGACCTGACGTCCTCTACATCCAGCGAGTAGCCTGTACCGTAAAGGGTACTTAATATTCGTCTCCACCATAACACAGATCGCAATCCGTTGGCTAAACGGATGTGACTTAAGATTTAGCCCCATGCCCGAATAGAGTGCCCCCGCATTGGGCTCAACCCGGAATCTCAATTTTCATTCCTTTGGTGGCCCGTTACGAGCCTTATCGCTGCCACTGAGTCTCACAGATTTGGTCAACAGCCGGCTATGGACACGGAGGGTCCATTCTGTCCCAACTTGGTGATCATGGTATGTACCCCCTAAAGGGCTTTTAAGGAGCTTATGTAGATGATTCGGCTAATCTGCCCCCAATGACGCGTGCTGTATAATCATTGTCGAAATGCAAGAAGAAGACATAAACGGGCGGCCAGCAGTTACGTTTATGCCGCATGATTATGACAATACGGACGGTGTTGAATCCCAGTAGTCCACGGAAACAGACTCACACGCATGAGGCTTCTCTTTAACTCCGACTGGCTGCCTTAGTCTGAAGCAAACGACCGAATCAGGAAGTATGAAGGGATCTGCTATATAAGCATATCAGTACAATAGATGTGTGGGCCTCGGTCTGATCCTCAACGGCTGCTAAAACCAAAGATAGCCCGGGGATCGTAAAGATTAGCTCGCTCGAACCCGCTTGTTACTAGATAGTGTACATGTATGGGCATGAGGTCTACA
seq00015   GGGAGACATAAAGCGTGCGTTGCTTGTGCTTTTATACTTGTCCGTAAAACATGGATAAGCACGCGCCGAGCATCCAAAACATTGATAACATTTTGGCGTTTGTTGCCACTTGGCAGATTTCAGACCATCGGCGATCAGAAGGCGGTAGAAATCGGATACGTAGTGCGACAGAGAGCTCGTGGCACGACTCTGAAAGTCGTGGGCTCCTCTCATCTTTACCTTGCCGTCTCCCAAAAGCAAGCGCGTAACAGATGCTGCCCGCGCACAGTCAACTTCACAATGGCACTGAGATATAAGCCCACGTGGCGTTGATTGGGCGTCCAAAAGTGAAATCCCCATCGGCTTAATGTGATTTCGGTTACGCAGCGCCGCACTTTGCGTATGAGACGCTTCGGCTGAGTGTATGCGTAATGATTATACTTGATTATTTGATGTCGCCTTTTAGGATTTATTCGACAGTAAGTGTGCGATTGTTCGGGAAGATCCTGATTAGCCAGTCTTTCCAAACTCAGGGTACCATGGGAGTGCAAATTCAAACGAGGTTCTCAAAATGAGCAACTTAGTCAGTTTCTGGCCTTTGGACATAGTATTTTCGTAGTTGGATCAGGAGAAATGCTCGGACATGCAAGCTCCAACTGCTTTGAAAGATCCTCACGAAGAAGCTGTGGTGCTTTGAATCATTGCGGAGCACCGTGCGAGAACCCTGATGGTCGTCGATGTGTACTCTGCGGTGGGCCTCGACGGAGAAAAGTCTAGGGCAAATTATGCCTAGATCGACTCACTGAGGATATGGGTAGCCTGGGATGCAGGAATCGGACCTAAGATGGTCTACTCAGAGCTTGCAAACGGGTAACTCTGTCTATGGGTACCATACTCTGCAATCTCTCAGAAAATGTGGATGCGTTGGAGACTGTGACCATTCAGTGCCCCAACGAATGGCCCATTCACTGAAATTTCAGAGAGCCGAGTGGCCACACTTCAGGACGTTCCCGTCTTCCAGGAATCCATGAAGTATGCGTCGCCTACCACGTAGGTTAAACTATTGGGATGACATTTCTTTCCTCGGGTTTAGTAGGCAATGCATAGAGACTTACGACGCTCATTTTGGAGTCCAAGGACTATTCCAAGGGGTCCTTTTTTTCGGTGTGTTCGTCTGTGATTAGGCTCGCCGGCCATGTAACGTGTCGCGCACGCGACACGACTTTTACGTGGTTTCCCCGTCACTCCCCCCAAGGTTTGCGGTAATATGCCTATTATTATACCGAGCTGACATTGACCGAGGTTTGGTCTAGTGAAAGGAATGAGCTATCGCTCCGTTTTCATAGATTGAGATGTCTTGTGTCTGTTCCTCGAGACTCAAGCGTCGACGACCTTGGATCGTGATGATAACTCTTGGACGCGTCGTACGACTCCAATATTATCCAGGCATCCTAGATCTGTCAGCCTAGCGTTGCCCAAGCCGCTCAGTAGTTGAGAACCGAACTCCCTTCCTATAGCAAAATACGGAACACCAGTGAATACTCGATGTGGATCGCGACATTATATTCATATCTCGCCGTTACTTCCACGGGACCTGACGTCCTCTACATCCAGCGAGTAGCCTGTACCGTAAAGGGTACTTAATATTCGTCTCCACCATAACACAGATCGCAATCCGTTGGCTAAACGGATGTGACTTAAGATTTAGCCCCATGCCCGAATAGAGTGCCCCCGCATTGGGCTCAACCCGGAATCTCAATTTTCATTCCTTTGGTGGCCCGTTACGAGCCTTATCGCTGCCACTGAGTCTCACAGATTTGGTCAACAGCCGGCTATGGACACGGAGGGTCCATTCTGTCCCAACTTGGTGATCATGGTATGTACCCCCTAAAGGGCTTTTAAGGAGCTTATGTAGATGATTCGGCTAATCTGCCCCCAATGACGCGTGCTGTATAATCATTGTCGAAATGCAAGAAGAAGACATAAACGGGCGGCCAGCAGTTACGTTTATGCCGCATGATTATGACAATACGGACGGTGTTGAATCCCAGTAGTCCACGGAAACAGACTCACACGCATGAGGCTTCTCTTTAACTCCGACTGGCTGCCTTAGTCTGAAGCAAACGACCGAATCAGGAAGTATGAAGGGATCTGCTATATAAGCATATCAGTACAATAGATGTGTGGGCCTCGGTCTGATCCTCAACGGCTGCTAAAACCAAAGATAGCCCGGGGATCGTAAAGATTAGCTCGCTCGAACCCGCTTGTTACTAGATAGTGTACATGTATGGGCATGAGGTCTACA
seq00016   GGGAGACATAAAGCGTGCGTTGCTTGTGCTTTTATACTTGTCCGTAAAACATGGATAAGCACGCGCCGAGCATCCAAAACATTGATAACATTTTGGCGTTTGTTGCCACTTGGCAGATTTCAGACCATCGGCGATCAGAAGGCGGTAGAAATCGGATACGTAGTGCGACAGAGAGCTCGTGGCACGACTCTGAAAGTCGTGGGCTCCTCTCATCTTTACCTTGCCGTCTCCCAAAAGCAAGCGCGTAACAGATGCTGCCCGCGCACAGTCAACATCACAATGGCACTGAGATATAAGCCCACGTGGCGTTGATTGGGCGTCCAAAAGTGAAATCCCCATCGGCTTAATGTGATTTCGGTTACGCAGCGCCGCACTTTGCGTATGAGACGCTTCGGCTGAGTGTATGCGTAATGATTATACTTGATTATTTGATGTCGCCTTTTAGGATTTATTCGACAGTAAGTGTGCGATTGTTCGGGAAGATCCTGATTAGCCAGTCTTTCCAAACTCAGGGTACCATGGGAGTGCAAATTCAAACGAGGTTCTCAAAATGAGCAACTTAGTCAGTTTCTGGCCTTTGGACATAGTATTTTCGTAGTTGGATCAGGAGAAATGCTCGGACATGCAAGCTCCAACTGCTTTGAAAGATCCTCACGAAGAAGCTGTGGTGCTTTGAATCATTGCGGAGCACCGTGCGAGAACCCTGATGGTCGTCGATGTGTACTCTGCGGTGGGCCTCGACGGAGAAAAGTCTAGGGCAAATTATGCCTAGATCGACTCACTGAGGATATGGGTAGCCTGGGATGCAGGAATCGGACCTAAGATGGTCTACTCAGAGCTTGCAAACGGGTAACTCTGTCTATGGGTACCATACTCTGCAATCTCTCAGAAAATGTGGATGCGTTGGAGACTGTGACCATTCAGTGCCCCAACGAATGGCCCATTCACTGAAATTTCAGAGAGCCGAGTGGCCACACTTCAGGACGTTCCCGTCTTCCAGGAATCCATTAAGTATGCGTCGCCTACCACGTAGGTTAAACTATTGGGATGACATTTCTTTCCTCGGGTTTAGTAGGCAATGCATAGAGACTTACGACGCTCATTTTGGAGTCCAAGGACTATTCCAAGGGGTCCTTTTTTTCGGTGTGTTCGTCTGTGATTAGGCTCGCCGGCCATGTAACGTGTCGCGCACGCGACACGACTTTTACGTGGTTTCCCCGTCACTCCCCCCAAGGTTTGCGGTAATATGCCTATTATTATACCGAGCTGACATTGGCCGAGGTTTGGTCTAGTGAAAGGAATGAGCTATCGCTCCGTTTTCATAGATTGAGATGTCTTGTGTCTGTTCCTCGAGACTCAAGCGTCGACGACCTTGGATCGTGATGATAACTCTTGGACGCGTCGTACGACTCCAATATTATCCAGGCATCCTAGATCTGTCAGCCTAGCGTTGCCCAAGCCGCTCAGTAGTTGAGAACCGAACTCCCTTCCTATAGCAAAATACGGAACACCAGTGAATACTCGATGTGGATCGCGACATTATATTCATATCTCGCCGTTACTTCCACGGGACCTGACGTCCTCTACATCCAGCGAGTAGCCTGTACCGTAAAGGGTACTTAATATTCGTCTCCACCATAACACAGATCGCAATCCGTTGGCTAAACGGATGTGACTTAAGATTTAGCCCCATGCCCGAATAGAGTGCCCCCGCATTGGGCTCAACCCGGAATCTCAATTTTCATTCCTTTGGTGGCCCGTTACGAGCCTTATCGCTGCCACTGAGTCTCACAGATTTGGTCAACAGCCGGCTATGGACACGGAGGGTCCATTCTGTCCCAACTTGGTGATCATGGTATGTACCCCCTAAAGGGCTTTTAAGGAGCTTATGTAGATGATTCGGCTAATCTGCCCCCAATGACGCGTGCTGTATAATCATTGTCGAAATGCAAGAAGAAGACATAAACGGGCGGCCAGCAGTTACGTTTATGCCGCATGATTATGACAATACGGACGGTGTTGAATCCCAGTAGTCCACGGAAACAGACTCACACGCATGAGGCTTCTCTTTAACTCCGACTGGCTGCCTTAGTCTGAAGCAAACGACCGAATCAGGAAGTATGAAGGGATCTGCTATATAAGCATATCAGTACAATAGATGTGTGGGCCTCGGTCTGATCCTCAACGGCTGCTAAAACCAAAGATAGCCCGGGGATCGTAAAGATTAGCTCGCTCGAACCCGCTTGTTACTAGATAGTGTACATGTATGGGCATGAGGTCTACA
seq00017   GGGAGACATAAAGCGTGCGTTGCTTGTGCTTTTATACTTGTCCGTAAAACATGGATAAGCACGCGCCGAGCATCCAAAACATTGATAACATTTTGGCGTTTGTTGCCACTTGGCAGATTTCAGACCATCGGCGATCAGAAGGCGGTAGAAATCGGATACGTAGTGCGACAGAGAGCTCGTGGCACGACTCTGAAAGTCGTGGGCTCCTCTCATCTTTACCTTGCCGTCTCCCAAAAGCAAGCGCGTAACAGATGCTGCCCGCGCACAGTCAACTTCACAATGGCACTGAGATATAAGCCCACGTGGCGTTGATTGGGCGTCCAAAAGTGAAATCCCCATCGGCTTAATGTGATTTCGGTTACGCAGCGCCGCACTTTGCGTATGAGACGCTTCGGCTGAGTGTATGCGTAATGATTATACTTGATTATTTGATGTCGCCTTTTAGGATTTATTCGACAGTAAGTGTGCGATTGTTCGGGAAGATCCTGATTAGCCAGTCTTTCCAAACTCAGGGTACCATGGGAGTGCAAATTCAAACGAGGTTCTCAAAATGAGCAACTTAGTCAGTTTCTGGCCTTTGGACATAGTATTTTCGTAGTTGGATCAGGAGAAATGCTCGGACATGCAAGCTCCAACTGCTTTGAAAGATCCTCACGAAGAAGCTGTGGTGCTTTGAATCATTGCGGAGCACCGTGCGAGAACCCTGATGGTCGTCGATGTGTACTCTGCGGTGGGCCTCGACGGAGAAAAGTCTAGGGCAAATTATGCCTAGATCGACTCACTGAGGATATGGGTAGCCTGGGATGCAGGAATCGGACCTAAGATGGTCTACTCAGAGCTTGCAAACGGGTAACTCTGTCTATGGGTACCATACTCTGCAATCTCTCAGAAAATGTGGATGCGTTGGAGACTGTGACCATTCAGTGCCCCAACGAATGGCCCATTCACTGAAATTTCAGAGAGCCGAGTGGCCACACTTCAGGACGTTCCCGTCTTCCAGGAATCCATTAAGTATGCGTCGCCTACCACGTAGGTTAAACTATTGGGATGACATTTCTTTCCTCGGGTTTAGTAGGCAATGCATAGAGACTTACGACGCTCATTTTGGAGTCCAAGGACTATTCCAAGGGGTCCTTTTTTTCGGTGTGTTCGTCTGTGATTAGGCTCGCCGGCCATGTAACGTGTCGCGCACGCGACACGACTTTTACGTGGTTTCCCCGTCACTCCCCCCAAGGTTTGCGGTAATATGCCTATTATTATACCGAGCTGACATTGACCGAGGTTTGGTCTAGTGAAAGGAATGAGCTATCGCTCCGTTTTCATAGATTGAGATGTCTTGTGTCTGTTCCTCGAGACTCAAGCGTCGACGACCTTGGATCGTGATGATAACTCTTGGACGCGTCGTACGACTCCAATATTATCCAGGCATCCTAGATCTGTCAGCCTAGCGTTGCCCAAGCCGCTCAGTAGTTGAGAACCGAACTCCCTTCCTATAGCAAAATACGGAACACCAGTGAATACTCGATGTGGATCGCGACATTATATTCATATCTCGCCGTTACTTCCACGGGACCTGACGTCCTCTACATCCAGCGAGTAGCCTGTACCGTAAAGGGTACTTAATATTCGTCTCCACCATAACACAGATCGCAATCCGTTGGCTAAACGGATGTGACTTAAGATTTAGCCCCATGCCCGAATAGAGTGCCCCCGCATTGGGCTCAACCCGGAATCTCAATTTTCATTCCTTTGGTGGCCCGTTACGAGCCTTATCGCTGCCACTGAGTCTCACAGATTTGGTCAACAGCCGGCTATGGACACGGAGGGTCCATTCTGTCCCAACTTGGTGATCATGGTATGTACCCCCTAAAGGGCTTTTAAGGAGCTTATGTAGATGATTCGGCTAATCTGCCCCCAATGACGCGTGCTGTATAATCATTGTCGAAATGCAAGAAGAAGACATAAACGGGCGGCCAGCAGTTACGTTTATGCCGCATGATTATGACAATACGGACGGTGTTGAATCCCAGTAGTCCACGGAAACAGACTCACACGCATGAGGCTTCTCTTTAACTCCGACTGGCTGCCTTAGTCTGAAGCAAACGACCGAATCAGGAAGTATGAAGGGATCTGCTATATAAGCATATCAGTACAATAGATGTGTGGGCCTCGGTCTGATCCTCAACGGCTGCTAAAACCAAAGATAGCCCGGGGATCGTAAAGATTAGCTCGCTCGAACCCGCTTGTTACTAGATAGTGTACATGTATGGGCATGAGGTCTACA
seq00018   GGGAGACATAAAGCGTGCGTTGCTTGTGCTTTTATACTTGTCCGTAAAACATGGATAAGCACGCGCCGAGCATCCAAAACATTGATAACATTTTGGCGTTTGTTGCCACTTGGCAGATTTCAGACCATCGGCGATCAGAAGGCGGTAGAAATCGGATACGTAGTGCGACAGAGAGCTCGTGGCACGACTCTGAAAGTCGTGGGCTCCTCTCATCTTTACCTTGCCGTCTCCCAAAAGCAAGCGCGTAACAGATGCTGCCCGCGCACAGTCAACATCACAATGGCACTGAGATATAAGCCCACGTGGCGTTGATTGGGCGTCCAAAAGTGAAATCCCCATCGGCTTAATGTGATTTCGGTTACGCAGCGCCGCACTTTGCGTATGAGACGCTTCGGCTGAGTGTATGCGTAATGATTATACTTGATTATTTGATGTCGCCTTTTAGGATTTATTCGACAGTAAGTGTGCGATTGTTCGGGAAGATCCTGATTAGCCAGTCTTTCCAAACTCAGGGTACCATGGGAGTGCAAATTCAAACGAGGTTCTCAAAATGAGCAACTTAGTCAGTTTCTGGCCTTTGGACATAGTATTTTCGTAGTTGGATCAGGAGAAATGCTCGGACATGCAAGCTCCAACTGCTTTGAAAGATCCTCACGAAGAAGCTGTGGTGCTTTGAATCATTGCGGAGCACCGTGCGAGAACCCTGATGGTCGTCGATGTGTACTCTGCGGTGGGCCTCGACGGAGAAAAGTCTAGGGCAAATTATGCCTAGATCGACTCACTGAGGATATGGGTAGCCTGGGATGCAGGAATCGGACCTAAGATGGTCTACTCAGAGCTTGCAAACGGGTAACTCTGTCTATGGGTACCATACTCTGCAATCTCTCAGAAAATGTGGATGCGTTGGAGACTGTGACCATTCAGTGCCCCAACGAATGGCCCATTCACTGAAATTTCAGAGAGCCGAGTGGCCACACTTCAGGACGTTCCCGTCTTCCAGGAATCCATTAAGTATGCGTCGCCTACCACGTAGGTTAAACTATTGGGATGACATTTCTTTCCTCGGGTTTAGTAGGCAATGCATAGAGACTTACGACGCTCATTTTGGAGTCCAAGGACTATTCCAAGGGGTCCTTTTTTTCGGTGTGTTCGTCTGTGATTAGGCTCGCCGGCCATGTAACGTGTCGCGCACGCGACACGACTTTTACGTGGTTTCCCCGTCACTCCCCCCAAGGTTTGCGGTAATATGCCTATTATTATACCGAGCTGACATTGACCGAGGTTTGGTCTAGTGAAAGGAATGAGCTATCGCTCCGTTTTCATAGATTGAGATGTCTTGTGTCTGTTCCTCGAGACTCAAGCGTCGACGACCTTGGATCGTGATGATAACTCTTGGACGCGTCGTACGACTCCAATATTATCCAGGCATCCTAGATCTGTCAGCCTAGCGTTGCCCAAGCCGCTCAGTAGTTGAGAACCGAACTCCCTTCCTATAGCAAAATACGGAACACCAGTGAATACTCGATGTGGATCGCGACATTATATTCATATCTCGCCGTTACTTCCACGGGACCTGACGTCCTCTACATCCAGCGAGTAGCCTGTACCGTAAAGGGTACTTAATATTCGTCTCCACCATAACACAGATCGCAATCCGTTGGCTAAACGGATGTGACTTAAGATTTAGCCCCATGCCCGAATAGAGTGCCCCCGCATTGGGCTCAACCCGGAATCTCAATTTTCATTCCTTTGGTGGCCCGTTACGAGCCTTATCGCTGCCACTGAGTCTCACAGATTTGGTCAACAGCCGGCTATGGACACGGAGGGTCCATTCTGTCCCAACTTGGTGATCATGGTATGTACCCCCTAAAGGGCTTTTAAGGAGCTTATGTAGATGATTCGGCTAATCTGCCCCCAATGACGCGTGCTGTATAATCATTGTCGAAATGCAAGAAGAAGACATAAACGGGCGGCCAGCAGTTACGTTTATGCCGCATGATTATGACAATACGGACGGTGTTGAATCCCAGTAGTCCACGGAAACAGACTCACACGCATGAGGCTTCTCTTTAACTCCGACTGGCTGCCTTAGTCTGAAGCAAACGACCGAATCAGGAAGTATGAAGGGATCTGCTATATAAGCATATCAGTACAATAGATGTGTGGGCCTCGGTCTGATCCTCAACGGCTGCTAAAACCAAAGATAGCCCGGGGATCGTAAAGATTAGCTCGCTCGAACCCGCTTGTTACTAGATAGTGTACATGTATGGGCATGAGGTCTACA
seq00019   GGGAGACATAAAGCGTGCGTTGCTTGTGCTTTTATACTTGTCCGTAAAACATGGATAAGCACGCGCCGAGCATCCAAAACATTGATAACATTTTGGCGTTTGTTGCCACTTGGCAGATTTCAGACCATCGGCGATCAGAAGGCGGTAGAAATCGGATACGTAGTGCGACAGAGAGCTCGTGGCACGACTCTGAAAGTCGTGGGCTCCTCTCATCTTTACCTTGCCGTCTCCCAAAAGCAAGCGCGTAACAGATGCTGCCCGCGCACAGTCAACTTCACAATGGCACTGAGATATAAGCCCACGTGGCGTTGATTGGGCGTCCAAAAGTGAAATCCCCATCGGCTTAATGTGATTTCGGTTACGCAGCGCCGCACTTTGCGTATGAGACGCTTCGGCTGAGTGTATGCGTAATGATTATACTTGATTATTTGATGTCGCCTTTTAGGATTTATTCGACAGTAAGTGTGCGATTGTTCGGGAAGATCCTGATTAGCCAGTCTTTCCAAACTCAGGGTACCATGGGAGTGCAAATTCAAACGAGGTTCTCAAAATGAGCAACTTAGTCAGTTTCTGGCCTTTGGACATAGTATTTTCGTAGTTGGATCAGGAGAAATGCTCGGACATGCAAGCTCCAACTGCTTTGAAAGATCCTCACGAAGAAGCTGTGGTGCTTTGAATCATTGCGGAGCACCGTGCGAGAACCCTGATGGTCGTCGATGTGTACTCTGCGGTGGGCCTCGACGGAGAAAAGTCTAGGGCAAATTATGCCTAGATCGACTCACTGAGGATATGGGTAGCCTGGGATGCAGGAATCGGACCTAAGATGGTCTACTCAGAGCTTGCAAACGGGTAACTCTGTCTATGGGTACCATACTCTGCAATCTCTCAGAAAATGTGGATGCGTTGGAGACTGTGACCATTCAGTGCCCCAACGAATGGCCCATTCACTGAAATTTCAGAGAGCCGAGTGGCCACACTTCAGGACGTTCCCGTCTTCCAGGAATCCATGAAGTATGCGTCGCCTACCACGTAGGTTAAACTATTGGGATGACATTTCTTTCCTCGGGTTTAGTAGGCAATGCATAGAGACTTACGACGCTCATTTTGGAGTCCAAGGACTATTCCAAGGGGTCCTTTTTTTCGGTGTGTTCGTCTGTGATTAGGCTCGCCGGCCATGTAACGTGTCGCGCACGCGACACGACTTTTACGTGGTTTCCCCGTCACTCCCCCCAAGGTTTGCGGTAATATGCCTATTATTATACCGAGCTGACATTGACCGAGGTTTGGTCTAGTGAAAGGAATGAGCTATCGCTCCGTTTTCATAGATTGAGATGTCTTGTGTCTGTTCCTCGAGACTCAAGCGTCGACGACCTTGGATCGTGATGATAACTCTTGGACGCGTCGTACGACTCCAATATTATCCAGGCATCCTAGATCTGTCAGCCTAGCGTTGCCCAAGCCGCTCAGTAGTTGAGAACCGAACTCCCTTCCTATAGCAAAATACGGAACACCAGTGAATACTCGATGTGGATCGCGACATTATATTCATATCTCGCCGTTACTTCCACGGGACCTGACGTCCTCTACATCCAGCGAGTAGCCTGTACCGTAAAGGGTACTTAATATTCGTCTCCACCATAACACAGATCGCAATCCGTTGGCTAAACGGATGTGACTTAAGATTTAGCCCCATGCCCGAATAGAGTGCCCCCGCATTGGGCTCAACCCGGAATCTCAATTTTCATTCCTTTGGTGGCCCGTTACGAGCCTTATCGCTGCCACTGAGTCTCACAGATTTGGTCAACAGCCGGCTATGGACACGGAGGGTCCATTCTGTCCCAACTTGGTGATCATGGTATGTACCCCCTAAAGGGCTTTTAAGGAGCTTATGTAGATGATTCGGCTAATCTGCCCCCAATGACGCGTGCTGTATAATCATTGTCGAAATGCAAGAAGAAGACATAAACGGGCGGCCAGCAGTTACGTTTATGCCGCATGATTATGACAATACGGACGGTGTTGAATCCCAGTAGTCCACGGAAACAGACTCACACGCATGAGGCTTCTCTTTAACTCCGACTGGCTGCCTTAGTCTGAAGCAAACGACCGAATCAGGAAGTATGAAGGGATCTGCTATATAAGCATATCAGTACAATAGATGTGTGGGCCTCGGTCTGATCCTCAACGGCTGCTAAAACCAAAGATAGCCCGGGGATCGTAAAGATTAGCTCGCTCGAACCCGCTTGTTACTAGATAGTGTACATGTATGGGCATGAGGTCTACA
seq00020   GGGAGACATAAAGCGTGCGTTGCTTGTGCTTTTATACTTGTCCGTAAAACATGGATAAGCACGCGCCGAGCATCCAAAACATTGATAACATTTTGGCGTTTGTTGCCACTTGGCAGATTTCAGACCATCGGCGATCAGAAGGCGGTAGAAATCGGATACGTAGTGCGACAGAGAGCTCGTGGCACGACTCTGAAAGTCGTGGGCTCCTCTCATCTTTACCTTGCCGTCTCCCAAAAGCAAGCGCGTAACAGATGCTGCCCGCGCACAGTCAACATCACAATGGCACTGAGATATAAGCCCACGTGGCGTTGATTGGGCGTCCAAAAGTGAAATCCCCATCGGCTTAATGTGATTTCGGTTACGCAGCGCCGCACTTTGCGTATGAGACGCTTCGGCTGAGTGTATGCGTAATGATTATACTTGATTATTTGATGTCGCCTTTTAGGATTTATTCGACAGTAAGTGTGCGATTGTTCGGGAAGATCCTGATTAGCCAGTCTTTCCAAACTCAGGGTACCATGGGAGTGCAAATTCAAACGAGGTTCTCAAAATGAGCAACTTAGTCAGTTTCTGGCCTTTGGACATAGTATTTTCGTAGTTGGATCAGGAGAAATGCTCGGACATGCAAGCTCCAACTGCTTTGAAAGATCCTCACGAAGAAGCTGTGGTGCTTTGAATCATTGCGGAGCACCGTGCGAGAACCCTGATGGTCGTCGATGTGTACTCTGCGGTGGGCCTCGACGGAGAAAAGTCTAGGGCAAATTATGCCTAGATCGACTCACTGAGGATATGGGTAGCCTGGGATGCAGGAATCGGACCTAAGATGGTCTACTCAGAGCTTGCAAACGGGTAACTCTGTCTATGGGTACCATACTCTGCAATCTCTCAGAAAATGTGGATGCGTTGGAGACTGTGACCATTCAGTGCCCCAACGAATGGCCCATTCACTGAAATTTCAGAGAGCCGAGTGGCCACACTTCAGGACGTTCCCGTCTTCCAGGAATCCATTAAGTATGCGTCGCCTACCACGTAGGTTAAACTATTGGGATGACATTTCTTTCCTCGGGTTTAGTAGGCAATGCATAGAGACTTACGACGCTCATTTTGGAGTCCAAGGACTATTCCAAGGGGTCCTTTTTTTCGGTGTGTTCGTCTGTGATTAGGCTCGCCGGCCATGTAACGTGTCGCGCACGCGACACGACTTTTACGTGGTTTCCCCGTCACTCCCCCCAAGGTTTGCGGTAATATGCCTATTATTATACCGAGCTGACATTGGCCGAGGTTTGGTCTAGTGAAAGGAATGAGCTATCGCTCCGTTTTCATAGATTGAGATGTCTTGTGTCTGTTCCTCGAGACTCAAGCGTCGACGACCTTGGATCGTGATGATAACTCTTGGACGCGTCGTACGACTCCAATATTATCCAGGCATCCTAGATCTGTCAGCCTAGCGTTGCCCAAGCCGCTCAGTAGTTGAGAACCGAACTCCCTTCCTATAGCAAAATACGGAACACCAGTGAATACTCGATGTGGATCGCGACATTATATTCATATCTCGCCGTTACTTCCACGGGACCTGACGTCCTCTACATCCAGCGAGTAGCCTGTACCGTAAAGGGTACTTAATATTCGTCTCCACCATAACACAGATCGCAATCCGTTGGCTAAACGGATGTGACTTAAGATTTAGCCCCATGCCCGAATAGAGTGCCCCCGCATTGGGCTCAACCCGGAATCTCAATTTTCATTCCTTTGGTGGCCCGTTACGAGCCTTATCGCTGCCACTGAGTCTCACAGATTTGGTCAACAGCCGGCTATGGACACGGAGGGTCCATTCTGTCCCAACTTGGTGATCATGGTATGTACCCCCTAAAGGGCTTTTAAGGAGCTTATGTAGATGATTCGGCTAATCTGCCCCCAATGACGCGTGCTGTATAATCATTGTCGAAATGCAAGAAGAAGACATAAACGGGCGGCCAGCAGTTACGTTTATGCCGCATGATTATGACAATACGGACGGTGTTGAATCCCAGTAGTCCACGGAAACAGACTCACACGCATGAGGCTTCTCTTTAACTCCGACTGGCTGCCTTAGTCTGAAGCAAACGACCGAATCAGGAAGTATGAAGGGATCTGCTATATAAGCATATCAGTACAATAGATGTGTGGGCCTCGGTCTGATCCTCAACGGCTGCTAAAACCAAAGATAGCCCGGGGATCGTAAAGATTAGCTCGCTCGAACCCGCTTGTTACTAGATAGTGTACATGTATGGGCATGAGGTCTACA
seq00021   GGGAGACATAAAGCGTGCGTTGCTTGTGCTTTTATACTTGTCCGTAAAACATGGATAAGCACGCGCCGAGCATCCAAAACATTGATAACATTTTGGCGTTTGTTGCCACTTGGCAGATTTCAGACCATCGGCGATCAGAAGGCGGTAGAAATCGGATACGTAGTGCGACAGAGAGCTCGTGGCACGACTCTGAAAGTCGTGGGCTCCTCTCATCTTTACCTTGCCGTCTCCCAAAAGCAAGCGCGTAACAGATGCTGCCCGCGCACAGTCAACTTCACAATGGCACTGAGATATAAGCCCACGTGGCGTTGATTGGGCGTCCAAAAGTGAAATCCCCATCGGCTTAATGTGATTTCGGTTACGCAGCGCCGCACTTTGCGTATGAGACGCTTCGGCTGAGTGTATGCGTAATGATTATACTTGATTATTTGATGTCGCCTTTTAGGATTTATTCGACAGTAAGTGTGCGATTGTTCGGGAAGATCCTGATTAGCCAGTCTTTCCAAACTCAGGGTACCATGGGAGTGCAAATTCAAACGAGGTTCTCAAAATGAGCAACTTAGTCAGTTTCTGGCCTTTGGACATAGTATTTTCGTAGTTGGATCAGGAGAAATGCTCGGACATGCAAGCTCCAACTGCTTTGAAAGATCCTCACGAAGAAGCTGTGGTGCTTTGAATCATTGCGGAGCACCGTGCGAGAACCCTGATGGTCGTCGATGTGTACTCTGCGGTGGGCCTCGACGGAGAAAAGTCTAGGGCAAATTATGCCTAGATCGACTCACTGAGGATATGGGTAGCCTGGGATGCAGGAATCGGACCTAAGATGGTCTACTCAGAGCTTGCAAACGGGTAACTCTGTCTATGGGTACCATACTCTGCAATCTCTCAGAAAATGTGGATGCGTTGGAGACTGTGACCATTCAGTGCCCCAACGAATGGCCCATTCACTGAAATTTCAGAGAGCCGAGTGGCCACACTTCAGGACGTTCCCGTCTTCCAGGAATCCATTAAGTATGCGTCGCCTACCACGTAGGTTAAACTATTGGGATGACATTTCTTTCCTCGGGTTTAGTAGGCAATGCATAGAGACTTACGACGCTCATTTTGGAGTCCAAGGACTATTCCAAGGGGTCCTTTTTTTCGGTGTGTTCGTCTGTGATTAGGCTCGCCGGCCATGTAACGTGTCGCGCACGCGACACGACTTTTACGTGGTTTCCCCGTCACTCCCCCCAAGGTTTGCGGTAATATGCCTATTATTATACCGAGCTGACATTGACCGAGGTTTGGTCTAGTGAAAGGAATGAGCTATCGCTCCGTTTTCATAGATTGAGATGTCTTGTGTCTGTTCCTCGAGACTCAAGCGTCGACGACCTTGGATCGTGATGATAACTCTTGGACGCGTCGTACGACTCCAATATTATCCAGGCATCCTAGATCTGTCAGCCTAGCGTTGCCCAAGCCGCTCAGTAGTTGAGAACCGAACTCCCTTCCTATAGCAAAATACGGAACACCAGTGAATACTCGATGTGGATCGCGACATTATATTCATATCTCGCCGTTACTTCCACGGGACCTGACGTCCTCTACATCCAGCGAGTAGCCTGTACCGTAAAGGGTACTTAATATTCGTCTCCACCATAACACAGATCGCAATCCGTTGGCTAAACGGATGTGACTTAAGATTTAGCCCCATGCCCGAATAGAGTGCCCCCGCATTGGGCTCAACCCGGAATCTCAATTTTCATTCCTTTGGTGGCCCGTTACGAGCCTTATCGCTGCCACTGAGTCTCACAGATTTGGTCAACAGCCGGCTATGGACACGGAGGGTCCATTCTGTCCCAACTTGGTGATCATGGTATGTACCCCCTAAAGGGCTTTTAAGGAGCTTATGTAGATGATTCGGCTAATCTGCCCCCAATGACGCGTGCTGTATAATCATTGTCGAAATGCAAGAAGAAGACATAAACGGGCGGCCAGCAGTTACGTTTATGCCGCATGATTATGACAATACGGACGGTGTTGAATCCCAGTAGTCCACGGAAACAGACTCACACGCATGAGGCTTCTCTTTAACTCCGACTGGCTGCCTTAGTCTGAAGCAAACGACCGAATCAGGAAGTATGAAGGGATCTGCTATATAAGCATATCAGTACAATAGATGTGTGGGCCTCGGTCTGATCCTCAACGGCTGCTAAAACCAAAGATAGCCCGGGGATCGTAAAGATTAGCTCGCTCGAACCCGCTTGTTACTAGATAGTGTACATGTATGGGCATGAGGTCTACA
seq00022   GGGAGACATAAAGCGTGCGTTGCTTGTGCTTTTATACTTGTCCGTAAAACATGGATAAGCACGCGCCGAGCATCCAAAACATTGATAACATTTTGGCGTTTGTTGCCACTTGGCAGATTTCAGACCATCGGCGATCAGAAGGCGGTAGAAATCGGATACGTAGTGCGACAGAGAGCTCGTGGCACGACTCTGAAAGTCGTGGGCTCCTCTCATCTTTACCTTGCCGTCTCCCAAAAGCAAGCGCGTAACAGATGCTGCCCGCGCACAGTCAACATCACAATGGCACTGAGATATAAGCCCACGTGGCGTTGATTGGGCGTCCAAAAGTGAAATCCCCATCGGCTTAATGTGATTTCGGTTACGCAGCGCCGCACTTTGCGTATGAGACGCTTCGGCTGAGTGTATGCGTAATGATTATACTTGATTATTAGATGTCGCCTTTTAGGATTTATTCGACAGTAAGTGTGCGATTGTTCGGGAAGATCCTGATTAGCCAGTCTTTCCAAACTCAGGGTACCATGGGAGTGCAAATTCAAACGAGGTTCTCAAAATGAGCAACTTAGTCAGTTTCTGGCCTTTGGACATAGTATTTTCGTAGTTGGATCAGGAGAAATGCTCGGACATGCAAGCTCCAACTGCTTTGAAAGATCCTCACGAAGAAGCTGTGGTGCTTTGAATCATTGCGGAGCACCGTGCGAGAACCCTGATGGTCGTCGATGTGTACTCTGCGGTGGGCCTCGACGGAGAAAAGTCTAGGGCAAATTATGCCTAGATCGACTCACTGAGGATATGGGTAGCCTGGGATGCAGGAATCGGACCTAAGATGGTCTACTCAGAGCTTGCAAACGGGTAACTCTGTCTATGGGTACCATACTCTGCAATCTCTCAGAAAATGTGGATGCGTTGGAGACTGTGACCATTCAGTGCCCCAACGAATGGCCCATTCACTGAAATTTCAGAGAGCCGAGTGGCCACACTTCAGGACGTTCCCGTCTTCCAGGAATCCATTAAGTATGCGTCGCCTACCACGTAGGTTAAACTATTGGGATGACATTTCTTTCCTCGGGTTTAGTAGGCAATGCATAGAGACTTACGACGCTCATTTTGGAGTCCAAGGACTATTCCAAGGGGTCCTTTTTTTCGGTGTGTTCGTCTGTGATTAGGCTCGCCGGCCATGTAACGTGTCGCGCACGCGACACGACTTTTACGTGGTTTCCCCGTCACTCCCCCCAAGGTTTGCGGTAATATGCCTATTATTATACCGAGCTGACATTGGCCGAGGTTTGGTCTAGTGAAAGGAATGAGCTATCGCTCCGTTTTCATAGATTGAGATGTCTTGTGTCTGTTCCTCGAGACTCAAGCGTCGACGACCTTGGATCGTGATGATAACTCTTGGACGCGTCGTACGACTCCAATATTATCCAGGCATCCTAGATCTGTCAGCCTAGCGTTGCCCAAGCCGCTCAGTAGTTGAGAACCGAACTCCCTTCCTATAGCAAAATACGGAACACCAGTGAATACTCGATGTGGATCGCGACATTATATTCATATCTCGCCGTTACTTCCACGGGACCTGACGTCCTCTACATCCAGCGAGTAGCCTGTACCGTAAAGGGTACTTAATATTCGTCTCCACCATAACACAGATCGCAATCCGTTGGCTAAACGGATGTGACTTAAGATTTAGCCCCATGCCCGAATAGAGTGCCCCCGCATTGGGCTCAACCCGGAATCTCAATTTTCATTCCTTTGGTGGCCCGTTACGAGCCTTATCGCTGCCACTGAGTCTCACAGATTTGGTCAACAGCCGGCTATGGACACGGAGGGTCCATTCTGTCCCAACTTGGTGATCATGGTATGTACCCCCTAAAGGGCTTTTAAGGAGCTTATGTAGATGATTCGGCTAATCTGCCCCCAATGACGCGTGCTGTATAATCATTGTCGAAATGCAAGAAGAAGACATAAACGGGCGGCCAGCAGTTACGTTTATGCCGCATGATTATGACAATACGGACGGTGTTGAATCCCAGTAGTCCACGGAAACAGACTCACACGCATGAGGCTTCTCTTTAACTCCGACTGGCTGCCTTAGTCTGAAGCAAACGACCGAATCAGGAAGTATGAAGGGATCTGCTATATAAGCATATCAGTACAATAGATGTGTGGGCCTCGGTCTGATCCTCAACGGCTGCTAAAACCAAAGATAGCCCGGGGATCGTAAAGATTAGCTCGCTCGAACCCGCTTGTTACTAGATAGTGTACATGTATGGGCATGAGGTCTACA
seq00023   GGGAGACATAAAGCGTGCGTTGCTTGTGCTTTTATACTTGTCCGTAAAACATGGATAAGCACGCGCCGAGCATCCAAAACATTGATAACATTTTGGCGTTTGTTGCCACTTGGCAGATTTCAGACCATCGGCGATCAGAAGGCGGTAGAAATCGGATACGTAGTGCGACAGAGAGCTCGTGGCACGACTCTGAAAGTCGTGGGCTCCTCTCATCTTTACCTTGCCGTCTCCCAAAAGCAAGCGCGTAACAGATGCTGCCCGCGCACAGTCAACATCACAATGGCACTGAGATATAAGCCCACGTGGCGTTGATTGGGCGTCCAAAAGTGAAATCCCCATCGGCTTAATGTGATTTCGGTTACGCAGCGCCGCACTTTGCGTATGAGACGCTTCGGCTGAGTGTATGCGTAATGATTATACTTGATTATTTGATGTCGCCTTTTAGGATTTATTCGACAGTAAGTGTGCGATTGTTCGGGAAGATCCTGATTAGCCAGTCTTTCCAAACTCAGGGTACCATGGGAGTGCAAATTCAAACGAGGTTCTCAAAATGAGCAACTTAGTCAGTTTCTGGCCTTTGGACATAGTATTTTCGTAGTTGGATCAGGAGAAATGCTCGGACATGCAAGCTCCAACTGCTTTGAAAGATCCTCACGAAGAAGCTGTGGTGCTTTGAATCATTGCGGAGCACCGTGCGAGAACCCTGATGGTCGTCGATGTGTACTCTGCGGTGGGCCTCGACGGAGAAAAGTCTAGGGCAAATTATGCCTAGATCGACTCACTGAGGATATGGGTAGCCTGGGATGCAGGAATCGGACCTAAGATGGTCTACTCAGAGCTTGCAAACGGGTAACTCTGTCTATGGGTACCATACTCTGCAATCTCTCAGAAAATGTGGATGCGTTGGAGACTGTGACCATTCAGTGCCCCAACGAATGGCCCATTCACTGAAATTTCAGAGAGCCGAGTGGCCACACTTCAGGACGTTCCCGTCTTCCAGGAATCCATTAAGTATGCGTCGCCTACCACGTAGGTTAAACTATTGGGATGACATTTCTTTCCTCGGGTTTAGTAGGCAATGCATAGAGACTTACGACGCTCATTTTGGAGTCCAAGGACTATTCCAAGGGGTCCTTTTTTTCGGTGTGTTCGTCTGTGATTAGGCTCGCCGGCCATGTAACGTGTCGCGCACGCGACACGACTTTTACGTGGTTTCCCCGTCACTCCCCCCAAGGTTTGCGGTAATATGCCTATTATTATACCGAGCTGACATTGGCCGAGGTTTGGTCTAGTGAAAGGAATGAGCTATCGCTCCGTTTTCATAGATTGAGATGTCTTGTGTCTGTTCCTCGAGACTCAAGCGTCGACGACCTTGGATCGTGATGATAACTCTTGGACGCGTCGTACGACTCCAATATTATCCAGGCATCCTAGATCTGTCAGCCTAGCGTTGCCCAAGCCGCTCAGTAGTTGAGAACCGAACTCCCTTCCTATAGCAAAATACGGAACACCAGTGAATACTCGATGTGGATCGCGACATTATATTCATATCTCGCCGTTACTTCCACGGGACCTGACGTCCTCTACATCCAGCGAGTAGCCTGTACCGTAAAGGGTACTTAATATTCGTCTCCACCATAACACAGATCGCAATCCGTTGGCTAAACGGATGTGACTTAAGATTTAGCCCCATGCCCGAATAGAGTGCCCCCGCATTGGGCTCAACCCGGAATCTCAATTTTCATTCCTTTGGTGGCCCGTTACGAGCCTTATCGCTGCCACTGAGTCTCACAGATTTGGTCAACAGCCGGCTATGGACACGGAGGGTCCATTCTGTCCCAACTTGGTGATCATGGTATGTACCCCCTAAAGGGCTTTTAAGGAGCTTATGTAGATGATTCGGCTAATCTGCCCCCAATGACGCGTGCTGTATAATCATTGTCGAAATGCAAGAAGAAGACATAAACGGGCGGCCAGCAGTTACGTTTATGCCGCATGATTATGACAATACGGACGGTGTTGAATCCCAGTAGTCCACGGAAACAGACTCACACGCATGAGGCTTCTCTTTAACTCCGACTGGCTGCCTTAGTCTGAAGCAAACGACCGAATCAGGAAGTATGAAGGGATCTGCTATATAAGCATATCAGTACAATAGATGTGTGGGCCTCGGTCTGATCCTCAACGGCTGCTAAAACCAAAGATAGCCCGGGGATCGTAAAGATTAGCTCGCTCGAACCCGCTTGTTACTAGATAGTGTACATGTATGGGCATGAGGTCTACA
seq00024   GGGAGACATAAAGCGTGCGTTGCTTGTGCTTTTATACTTGTCCGTAAAACATGGATAAGCACGCGCCGAGCATCCAAAACATTGATAACATTTTGGCGTTTGTTGCCACTTGGCAGATTTCAGACCATCGGCGATCAGAAGGCGGTAGAAATCGGATACGTAGTGCGACAGAGAGCTCGTGGCACGACTCTGAAAGTCGTGGGCTCCTCTCATCTTTACCTTGCCGTCTCCCAAAAGCAAGCGCGTAAAAGATGCTGCCCGCGCACAGTCAACATCACAATGGCACTGAGATATAAGCCCACGTGGCGTTGATTGGGCGTCCAAAAGTGAAATCCCCATCGGCTTAATGTGATTTCGGTTACGCAGCGCCGCACTTTGCGTATGAGACGCTTCGGCTGAGTGTATGCGTAATGATTATACTTGATTATTGGATGTCGCCTTTTAGGATTTATTCGACAGTAAGTGTGCGATTGTTCGGGAAGATCCTGATTAGCCCGTCTTTCCAAACTCAGGGTACCATGGGAGTGCAAATTCAAACGAGGTTCTCAAAATGAGCAACTTAGTCAGTTTCTGGCCTTTGGACATAGTATTTTCGTAGTTGGATCAGGAGAAATGCTCGGACATGCAAGCTCCAACTGCTTTGAAAGATCCTCACGAAGAAGCTGTGGTGCTTTGAATCATTGCGGAGCACCGTGCGAGAACCCTGATGGTCGTCGATGTGTACTCTGCGGTGGGCCTCGACGGAGAAAAGTCTAGGGCAAATTATGCCTAGATCGACTCACTGAGGATATGGGTAGCCTGGGATGCAGGAATCGGACCTAAGATGGTCTACTCAGAGCTTGCAAACGGGTAACTCTGTCTATGGGTACCATACTCTGCAATCTCTCAGAAAATGTGGATGCGTTGGAGACTGTGACCATTCAGTGCCCCAACGAATGGCCCATTCACTGAAATTTCAGAGAGCCGAGTGGCCACACTTCAGGACGTTCCCGTCTTCCAGGAATCCATTAAGTATGCGTCGCCTACCACGTAGGTTAAACTATTGGGATGACATTTCTTTCCTCGGGTTTAGTAGGCAATGCATAGAGACTTACGACGCTCATTTTGGAGTCCAAGGACTATTCCAAGGGGTCCTTTTTTTCGGTGTGTTCGTCTGTGATTAGGCTCGCCGGCCATGTAACGTGTCGCGCACGCGACACGACTTTTACGTGGTTTCCCCGTCACTCCCCCCAAGGTTTGCGGTAATATGCCTATTATTATACCGAGCTGACATTGACCGAGGTTTGGTCTAGTGAAAGGAATGAGCTATCGCTCCGTTTTCATAGATTGAGATGTCTTGTGTCTGTTCCTCGAGACTCAAGCGTCGACGACCTTGGATCGTGATGATAACTCTTGGACGCGTCGTACGACTCCAATATTATCCAGGCATCCTAGATCTGTCAGCCTAGCGTTGCCCAAGCCGCTCAGTAGTTGAGAACCGAACTCCCTTCCTATAGCAAAATACGGAACACCAGTGAATACTCGATGTGGATCGCGACATTATATTCATATCTCGCCGTTACTGCCACGGGACCTGACGTCCTCTACATCCAGCGAGTAGCCTGTACCGTAAAGGGTACTTAATATTCGTCTCCACCATAACACAGATCGCAATCCGTTGGCTAAACGGATGTGACTTAAGATTTAGCCCCATGCCCGAATAGAGTGCCCCCGCATTGGGCTCAACCCGGAATCTCAATTTTCATTCCTTTGGTGGCCCGTTACGAGCCTTATCGCTGCCACTGAGTCTCACAGATTTGGTCAACAGCCGGCTATGGACACGGAGGGTCCATTCTGTCCCAACTTGGTGATCATGGTATGTACCCCCTAAAGGGCTTTTAAGGAGCTTATGTAGATGATTCGGCTAATCTGCCCCCAATGACGCGTGCTGTATAATCATTGTCGAAATGCAAGAAGAAGACATAAACGGGCGGCCAGCAGTTACGTTTATGCCGCATGATTATGACAATACGGACGGTGTTGAATCCCAGTAGTCCACGGAAACAGACTCACACGCATGAGGCTTCTCTTTAACTCCGACTGGCTGCCTTAGTCTGAAGCAAACGACCGTATCAGGAAGTATGAAGGGATCTGCTATATAAGCATATCAGTACAATAGATGTGTGGGCCTCGGTCTGATCCTCAACGGCTGCTAAAACCAAAGATAGCCCGGGGATCGTAAAGATTAGCTCGCTCGAACCCGCTTGTTACTAGATAGTGTACATGTATGGGCATGAGGTCTACA
seq00025   GGGAGACATAAAGCGTGCGTTGCTTGTGCTTTTATACTTGTCCGTAAAACATGGATAAGCACGCGCCGAGCATCCAAAACATTGATAACATTTTGGCGTTTGTTGCCACTTGGCAGATTTCAGACCATCGGCGATCAGAAGGCGGTAGAAATCGGATACGTAGTGCGACAGAGAGCTCGTGGCACGACTCTGAAAGTCGTGGGCTCCTCTCATCTTTACCTTGCCGTCTCCCAAAAGCAAGCGCGTAACAGATGCTGCCCGCGCACAGTCAACTTCACAATGGCACTGAGATATAAGCCCACGTGGCGTTGATTGGGCGTCCAAAAGTGAAATCCCCATCGGCTTAATGTGATTTCGGTTACGCAGCGCCGCACTTTGCGTATGAGACGCTTCGGCTGAGTGTATGCGTAATGATTATACTTGATTATTTGATGTCGCCTTTTAGGATTTATTCGACAGTAAGTGTGCGATTGTTCGGGAAGATCCTGATTAGCCAGTCTTTCCAAACTCAGGGTACCATGGGAGTGCAAATTCAAACGAGGTTCTCAAAATGAGCAACTTAGTCAGTTTCTGGCCTTTGGACATAGTATTTTCGTAGTTGGATCAGGAGAAATGCTCGGACATGCAAGCTCCAACTGCTTTGAAAGATCCTCACGAAGAAGCTGTGGTGCTTTGAATCATTGCGGAGCACCGTGCGAGAACCCTGATGGTCGTCGATGTGTACTCTGCGGTGGGCCTCGACGGAGAAAAGTCTAGGGCAAATTATGCCTAGATCGACTCACTGAGGATATGGGTAGCCTGGGATGCAGGAATCGGACCTAAGATGGTCTACTCAGAGCTTGCAAACGGGTAACTCTGTCTATGGGTACCATACTCTGCAATCTCTCAGAAAATGTGGATGCGTTGGAGACTGTGACCATTCAGTGCCCCAACGAATGGCCCATTCACTGAAATTTCAGAGAGCCGAGTGGCCACACTTCAGGACGTTCCCGTCTTCCAGGAATCCATTAAGTATGCGTCGCCTACCACGTAGGTTAAACTATTGGGATGACATTTCTTTCCTCGGGTTTAGTAGGCAATGCATAGAGACTTACGACGCTCATTTTGGAGTCCAAGGACTATTCCAAGGGGTCCTTTTTTTCGGTGTGTTCGTCTGTGATTAGGCTCGCCGGCCATGTAACGTGTCGCGCACGCGACACGACTTTTACGTGGTTTCCCCGTCACTCCCCCCAAGGTTTGCGGTAATATGCCTATTATTATACCGAGCTGACATTGACCGAGGTTTGGTCTAGTGAAAGGAATGAGCTATCGCTCCGTTTTCATAGATTGAGATGTCTTGTGTCTGTTCCTCGAGACTCAAGCGTCGACGACCTTGGATCGTGATGATAACTCTTGGACGCGTCGTACGACTCCAATATTATCCAGGCATCCTAGATCTGTCAGCCTAGCGTTGCCCAAGCCGCTCAGTAGTTGAGAACCGAACTCCCTTCCTATAGCAAAATACGGAACACCAGTGAATACTCGATGTGGATCGCGACATTATATTCATATCTCGCCGTTACTTCCACGGGACCTGACGTCCTCTACATCCAGCGAGTAGCCTGTACCGTAAAGGGTACTTAATATTCGTCTCCACCATAACACAGATCGCAATCCGTTGGCTAAACGGATGTGACTTAAGATTTAGCCCCATGCCCGAATAGAGTGCCCCCGCATTGGGCTCAACCCGGAATCTCAATTTTCATTCCTTTGGTGGCCCGTTACGAGCCTTATCGCTGCCACTGAGTCTCACAGATTTGGTCAACAGCCGGCTATGGACACGGAGGGTCCATTCTGTCCCAACTTGGTGATCATGGTATGTACCCCCTAAAGGGCTTTTAAGGAGCTTATGTAGATGATTCGGCTAATCTGCCCCCAATGACGCGTGCTGTATAATCATTGTCGAAATGCAAGAAGAAGACATAAACGGGCGGCCAGCAGTTACGTTTATGCCGCATGATTATGACAATACGGACGGTGTTGAATCCCAGTAGTCCACGGAAACAGACTCACACGCATGAGGCTTCTCTTTAACTCCGACTGGCTGCCTTAGTCTGAAGCAAACGACCGAATCAGGAAGTATGAAGGGATCTGCTATATAAGCATATCAGTACAATAGATGTGTGGGCCTCGGTCTGATCCTCAACGGCTGCTAAAACCAAAGATAGCCCGGGGATCGTAAAGATTAGCTCGCTCGAACCCGCTTGTTACTAGATAGTGTACATGTATGGGCATGAGGTCTACA
seq00026   GGGAGACATAAAGCGTGCGTTGCTTGTGCTTTTATACTTGTCCGTAAAACATGGATAAGCACGCGCCGAGCATCCAAAACATTGATAACATTTTGGCGTTTGTTGCCACTTGGCAGATTTCAGACCATCGGCGATCAGAAGGCGGTAGAAATCGGATACGTAGTGCGACAGAGAGCTCGTGGCACGACTCTGAAAGTCGTGGGCTCCTCTCATCTTTACCTTGCCGTCTCCCAAAAGCAAGCGCGTAAAAGATGCTGCCCGCGCACAGTCAACATCACAATGGCACTGAGATATAAGCCCACGTGGCGTTGATTGGGCGTCCAAAAGTGAAATCCCCATCGGCTTAATGTGATTTCGGTTACGCAGCGCCGCACTTTGCGTATGAGACGCTTCGGCTGAGTGTATGCGTAATGATTATACTTGATTATTTGATGTCGCCTTTTAGGATTTATTCGACAGTAAGTGTGCGATTGTTCGGGAAGATCCTGATTAGCCCGTCTTTCCAAACTCAGGGTACCATGGGAGTGCAAATTCAAACGAGGTTCTCAAAATGAGCAACTTAGTCAGTTTCTGGCCTTTGGACATAGTATTTTCGTAGTTGGATCAGGAGAAATGCTCGGACATGCAAGCTCCAACTGCTTTGAAAGATCCTCACGAAGAAGCTGTGGTGCTTTGAATCATTGCGGAGCACCGTGCGAGAACCCTGATGGTCGTCGATGTGTACTCTGCGGTGGGCCTCGACGGAGAAAAGTCTAGGGCAAATTATGCCTAGATCGACTCACTGAGGATATGGGTAGCCTGGGATGCAGGAATCGGACCTAAGATGGTCTACTCAGAGCTTGCAAACGGGTAACTCTGTCTATGGGTACCATACTCTGCAATCTCTCAGAAAATGTGGATGCGTTGGAGACTGTGACCATTCAGTGCCCCAACGAATGGCCCATTCACTGAAATTTCAGAGAGCCGAGTGGCCACACTTCAGGACGTTCCCGTCTTCCAGGAATCCATTAAGTATGCGTCGCCTACCACGTAGGTTAAACTATTGGGATGACATTTCTTTCCTCGGGTTTAGTAGGCAATGCATAGAGACTTACGACGCTCATTTTGGAGTCCAAGGACTATTCCAAGGGGTCCTTTTTTTCGGTGTGTTCGTCTGTGATTAGGCTCGCCGGCCATGTAACGTGTCGCGCACGCGACACGACTTTTACGTGGTTTCCCCGTCACTCCCCCCAAGGTTTGCGGTAATATGCCTATTATTATACCGAGCTGACATTGACCGAGGTTTGGTCTAGTGAAAGGAATGAGCTATCGCTCCGTTTTCATAGATTGAGATGTCTTGTGTCTGTTCCTCGAGACTCAAGCGTCGACGACCTTGGATCGTGATGATAACTCTTGGACGCGTCGTACGACTCCAATATTATCCAGGCATCCTAGATCTGTCAGCCTAGCGTTGCCCAAGCCGCTCAGTAGTTGAGAACCGAACTCCCTTCCTATAGCAAAATACGGAACACCAGTGAATACTCGATGTGGATCGCGACATTATATTCATATCTCGCCGTTACTGCCACGGGACCTGACGTCCTCTACATCCAGCGAGTAGCCTGTACCGTAAAGGGTACTTAATATTCGTCTCCACCATAACACAGATCGCAATCCGTTGGCTAAACGGATGTGACTTAAGATTTAGCCCCATGCCCGAATAGAGTGCCCCCGCATTGGGCTCAACCCGGAATCTCAATTTTCATTCCTTTGGTGGCCCGTTACGAGCCTTATCGCTGCCACTGAGTCTCACAGATTTGGTCAACAGCCGGCTATGGACACGGAGGGTCCATTCTGTCCCAACTTGGTGATCATGGTATGTACCCCCTAAAGGGCTTTTAAGGAGCTTATGTAGATGATTCGGCTAATCTGCCCCCAATGACGCGTGCTGTATAATCATTGTCGAAATGCAAGAAGAAGACATAAACGGGCGGCCAGCAGTTACGTTTATGCCGCATGATTCTGACAATACGGACGGTGTTGAATCCCAGTAGTCCACGGAAACAGACTCACACGCATGAGGCTTCTCTTTAACTCCGACTGGCTGCCTTAGTCTGAAGCAAACGACCGTATCAGGAAGTATGAAGGGATCTGCTATATAAGCATATCAGTACAATAGATGTGTGGGCCTCGGTCTGATCCTCAACGGCTGCTAAAACCAAAGATAGCCCGGGGATCGTAAAGATTAGCTCGCTCGAACCCGCTTGTTACTAGATAGTGTACATGTATGGGCATGAGGTCTACA
seq00027   GGGAGACATAAAGCGTGCGTTGCTTGTGCTTTTATACTTGTCCGTAAAACATGGATAAGCACGCGCCGAGCATCCAAAACATTGATAACATTTTGGCGTTTGTTGCCACTTGGCAGATTTCAGACCATCGGCGATCAGAAGGCGGTAGAAATCGGATACGTAGTGCGACAGAGAGCTCGTGGCACGACTCTGAAAGTCGTGGGCTCCTCTCATCTTTACCTTGCCGTCTCCCAAAAGCAAGCGCGTAACAGATGCTGCCCGCGCACAGTCAACATCACAATGGCACTGAGATATAAGCCCACGTGGCGTTGATTGGGCGTCCAAAAGTGAAATCCCCATCGGCTTAATGTGATTTCGGTTACGCAGCGCCGCACTTTGCGTATGAGACGCTTCGGCTGAGTGTATGCGTAATGATTATACTTGATTATTTGATGTCGCCTTTTAGGATTTATTCGACAGTAAGTGTGCGATTGTTCGGGAAGATCCTGATTAGCCAGTCTTTCCAAACTCAGGGTACCATGGGAGTGCAAATTCAAACGAGGTTCTCAAAATGAGCAACTTAGTCAGTTTCTGGCCTTTGGACATAGTATTTTCGTAGTTGGATCAGGAGAAATGCTCGGACATGCAAGCTCCAACTGCTTTGAAAGATCCTCACGAAGAAGCTGTGGTGCTTTGAATCATTGCGGAGCACCGTGCGAGAACCCTGATGGTCGTCGATGTGTACTCTGCGGTGGGCCTCGACGGAGAAAAGTCTAGGGCAAATTATGCCTAGATCGACTCACTGAGGATATGGGTAGCCTGGGATGCAGGAATCGGACCTAAGATGGTCTACTCAGAGCTTGCAAACGGGTAACTCTGTCTATGGGTACCATACTCTGCAATCTCTCAGAAAATGTGGATGCGTTGGAGACTGTGACCATTCAGTGCCCCAACGAATGGCCCATTCACTGAAATTTCAGAGAGCCGAGTGGCCACACTTCAGGACGTTCCCGTCTTCCAGGAATCCATTAAGTATGCGTCGCCTACCACGTAGGTTAAACTATTGGGATGACATTTCTTTCCTCGGGTTTAGTAGGCAATGCATAGAGACTTACGACGCTCATTTTGGAGTCCAAGGACTATTCCAAGGGGTCCTTTTTTTCGGTGTGTTCGTCTGTGATTAGGCTCGCCGGCCATGTAACGTGTCGCGCACGCGACACGACTTTTACGTGGTTTCCCCGTCACTCCCCCCAAGGTTTGCGGTAATATGCCTATTATTATACCGAGCTGACATTGGCCGAGGTTTGGTCTAGTGAAAGGAATGAGCTATCGCTCCGTTTTCATAGATTGAGATGTCTTGTGTCTGTTCCTCGAGACTCAAGCGTCGACGACCTTGGATCGTGATGATAACTCTTGGACGCGTCGTACGACTCCAATATTATCCAGGCATCCTAGATCTGTCAGCCTAGCGTTGCCCAAGCCGCTCAGTAGTTGAGAACCGAACTCCCTTCCTATAGCAAAATACGGAACACCAGTGAATACTCGATGTGGATCGCGACATTATATTCATATCTCGCCGTTACTTCCACGGGACCTGACGTCCTCTACATCCAGCGAGTAGCCTGTACCGTAAAGGGTACTTAATATTCGTCTCCACCATAACACAGATCGCAATCCGTTGGCTAAACGGATGTGACTTAAGATTTAGCCCCATGCCCGAATAGAGTGCCCCCGCATTGGGCTCAACCCGGAATCTCAATTTTCATTCCTTTGGTGGCCCGTTACGAGCCTTATCGCTGCCACTGAGTCTCACAGATTTGGTCAACAGCCGGCTATGGACACGGAGGGTCCATTCTGTCCCAACTTGGTGATCATGGTATGTACCCCCTAAAGGGCTTTTAAGGAGCTTATGTAGATGATTCGGCTAATCTGCCCCCAATGACGCGTGCTGTATAATCATTGTCGAAATGCAAGAAGAAGACATAAACGGGCGGCCAGCAGTTACGTTTATGCCGCATGATTATGACAATACGGACGGTGTTGAATCCCAGTAGTCCACGGAAACAGACTCACACGCATGAGGCTTCTCTTTAACTCCGACTGGCTGCCTTAGTCTGAAGCAAACGACCGAATCAGGAAGTATGAAGGGATCTGCTATATAAGCATATCAGTACAATAGATGTGTGGGCCTCGGTCTGATCCTCAACGGCTGCTAAAACCAAAGATAGCCCGGGGATCGTAAAGATTAGCTCGCTCGAACCCGCTTGTTACTAGATAGTGTACATGTATGGGCATGAGGTCTACA
seq00028   GGGAGACATAAAGCGTGCGTTGCTTGTGCTTTTATACTTGTCCGTAAAACATGGATAAGCACGCGCCGAGCATCCAAAACATTGATAACATTTTGGCGTTTGTTGCCACTTGGCAGATTTCAGACCATCGGCGATCAGAAGGCGGTAGAAATCGGATACGTAGTGCGACAGAGAGCTCGTGGCACGACTCTGAAAGTCGTGGGCTCCTCTCATCTTTACCTTGCCGTCTCCCAAAAGCAAGCGCGTAACAGATGCTGCCCGCGCACAGTCAACATCACAATGGCACTGAGATATAAGCCCACGTGGCGTTGATTGGGCGTCCAAAAGTGAAATCCCCATCGGCTTAATGTGATTTCGGTTACGCAGCGCCGCACTTTGCGTATGAGACGCTTCGGCTGAGTGTATGCGTAATGATTATACTTGATTATTTGATGTCGCCTTATAGGATTTATTCGACAGTAAGTGTGCGATTGTTCGGGAAGATCCTGATTAGCCAGTCTTTCCAAACTCAGGGTACCATGGGAGTGCAAATTCAAACGAGGTTCTCAAAATGAGCAACTTAGTCAGTTTCTGGCCTTTGGACATAGTATTTTCGTAGTTGGATCAGGAGAAATGCTCGGACATGCAAGCTCCAACTGCTTTGAAAGATCCTCACGAAGAAGCTGTGGTGCTTTGAATCATTGCGGAGCACCGTGCGAGAACCCTGATGGTCGTCGATGTGTACTCTGCGGTGGGCCTCGACGGAGAAAAGTCTAGGGCAAATTATGCCTAGATCGACTCACTGAGGATATGGGTAGCCTGGGATGCAGGAATCGGACCTAAGATGGTCTACTCAGAGCTTGCAAACGGGTAACTCTGTCTATGGGTACCATACTCTGCAATCTCTCAGAAAATGTGGATGCGTTGGAGACTGTGACCATTCAGTGCCCCAACGAATGGCCCATTCACTGAAATTTCAGAGAGCCGAGTGGCCACACTTCAGGACGTTCCCGTCTTCCAGGAATCCATTAAGTATGCGTCGCCTACCACGTAGGTTAAACTATTGGGATGACATTTCTTTCCTCGGGTTTAGTAGGCAATGCATAGAGACTTACGACGCTCATTTTGGAGTCCAAGGACTATTCCAAGGGGTCCTTTTTTTCGGTGTGTTCGTCTGTGATTAGTCTCGCCGGCCATGTAACGTGTCGCGCACGCGACACGACTTTTACGTGGTTTCCCCGTCACTCCCCCCAAGGTTTGCGGTAATATGCCTATTATTATACCGAGCTGACATTGACCGAGGTTTGGTCTAGTGAAAGGAATGAGCTATCGCTCCGTTTTCATAGATTGAGATGTCTTGTGTCTGTTCCTCGAGACTCAAGCGTCGACGACCTTGGATCGTGATGATAACTCTTGGACGCGTCGTACGACTCCAATATTATCCAGGCATCCTAGATCTGTCAGCCTAGCGTTGCCCAAGCCGCTCAGTAGTTGAGAACCGAACTCCCTTCCTATAGCAAAATACGGAACACCAGTGAATACTCGATGTGGATCGCGACATTATATTCATATCTCGCCGTTACTTCCACGGGACCTGACGTCCTCTACATCCAGCGAGTAGCCTGTACCGTAAAGGGTACTTAATATTCGTCTCCACCATAACACAGATCGCAATCCGTTGGCTAAACGGATGTGACTTAAGATTTAGCCCCATGCCCGAATAGAGTGCCCCCGCATTGGGCTCAACCCGGAATCTCAATTTTCATTCCTTTGGTGGCCCGTTACGAGCCTTATCGCTGCCACTGAGTCTCACAGATTTGGTCAACAGCCGGCTATGGACACGGAGGGTCCATTCTGTCCCAACTTGGTGATCATGGTATGTACCCCCTAAAGGGCTTTTAAGGAGCTTATGTAGATGATTCGGCTAATCTGCCCCCAATGACGCGTGCTGTATAATCATTGTCGAAATGCAAGAAGAAGACATAAACGGGCGGCCAGCAGTTACGTTTATGCCGCATGATTATGACAATACGGACGGTGTTGAATCCCAGTAGTCCACGGAAACAGACTCACACGCATGAGGCTTCTCTTTAACTCCGACTGGCTGCCTTAGTCTGAAGCAAACGACCGAATCAGGAAGTATGAAGGGATCTGCTATATAAGCATATCAGTACAATAGATGTGTGGGCCTCGGTCTGATCCTCAACGGCTGCTAAAACCAAAGATAGCCCGGGGATCGTAAAGATTAGCTCGCTCGAACCCGCTTGTTACTAGATAGTGTACATGTATGGGCATGAGGTCTACA
seq00029   GGGAGACATAAAGCGTGCGTTGCTTGTGCTTTTATACTTGTCCGTAAAACATGGATAAGCACGCGCCGAGCATCCAAAACATTGATAACATTTTGGCGTTTGTTGCCACTTGGCAGATTTCAGACCATCGGCGATCAGAAGGCGGTAGAAATCGGATACGTAGTGCGACAGAGAGCTCGTGGCACGACTCTGAAAGTCGTGGGCTCCTCTCATCTTTACCTTGCCGTCTCCCAAAAGCAAGCGCGTAACAGATGCTGCCCGCGCACAGTCAACATCACAATGGCACTGAGATATAAGCCCACGTGGCGTTGATTGGGCGTCCAAAAGTGAAATCCCCATCGGCTTAATGTGATTTCGGTTACGCAGCGCCGCACTTTGCGTATGAGACGCTTCGGCTGAGTGTATGCGTAATGATTATACTTGATTATTTGATGTCGCCTTTTAGGATTTATTCGACAGTAAGTGTGCGATTGTTCGGGAAGATCCTGATTAGCCAGTCTTTCCAAACTCAGGGTACCATGGGAGTGCAAATTCAAACGAGGTTCTCAAAATGAGCAACTTAGTCAGTTTCTGGCCTTTGGACATAGTATTTTCGTAGTTGGATCAGGAGAAATGCTCGGACATGCAAGCTCCAACTGCTTTGAAAGATCCTCACGAAGAAGCTGTGGTGCTTTGAATCATTGCGGAGCACCGTGCGAGAACCCTGATGGTCGTCGATGTGTACTCTGCGGTGGGCCTCGACGGAGAAAAGTCTAGGGCAAATTATGCCTAGATCGACTCACTGAGGATATGGGTAGCCTGGGATGCAGGAATCGGACCTAAGATGGTCTACTCAGAGCTTGCAAACGGGTAACTCTGTCTATGGGTACCATACTCTGCAATCTCTCAGAAAATGTGGATGCGTTGGAGACTGTGACCATTCAGTGCCCCAACGAATGGCCCATTCACTGAAATTTCAGAGAGCCGAGTGGCCACACTTCAGGACGTTCCCGTCTTCCAGGAATCCATTAAGTATGCGTCGCCTACCACGTAGGTTAAACTATTGGGATGACATTTCTTTCCTCGGGTTTAGTAGGCAATGCATAGAGACTTACGACGCTCATTTTGGAGTCCAAGGACTATTCCAAGGGGTCCTTTTTTTCGGTGTGTTCGTCTGTGATTAGGCTCGCCGGCCATGTAACGTGTCGCGCACGCGACACGACTTTTACGTGGTTTCCCCGTCACTCCCCCCAAGGTTTGCGGTAATATGCCTATTATTATACCGAGCTGACATTGGCCGAGGTTTGGTCTAGTGAAAGGAATGAGCTATCGCTCCGTTTTCATAGATTGAGATGTCTTGTGTCTGTTCCTCGAGACTCAAGCGTCGACGACCTTGGATCGTGATGATAACTCTTGGACGCGTCGTACGACTCCAATATTATCCAGGCATCCTAGATCTGTCAGCCTAGCGTTGCCCAAGCCGCTCAGTAGTTGAGAACCGAACTCCCTTCCTATAGCAAAATACGGAACACCAGTGAATACTCGATGTGGATCGCGACATTATATTCATATCTCGCCGTTACTTCCACGGGACCTGACGTCCTCTACATCCAGCGAGTAGCCTGTACCGTAAAGGGTACTTAATATTCGTCTCCACCATAACACAGATCGCAATCCGTTGGCTAAACGGATGTGACTTAAGATTTAGCCCCATGCCCGAATAGAGTGCCCCCGCATTGGGCTCAACCCGGAATCTCAATTTTCATTCCTTTGGTGGCCCGTTACGAGCCTTATCGCTGCCACTGAGTCTCACAGATTTGGTCAACAGCCGGCTATGGACACGGAGGGTCCATTCTGTCCCAACTTGGTGATCATGGTATGTACCCCCTAAAGGGCTTTTAAGGAGCTTATGTAGATGATTCGGCTAATCTGCCCCCAATGACGCGTGCTGTATAATCATTGTCGAAATGCAAGAAGAAGACATAAACGGGCGGCCAGCAGTTACGTTTATGCCGCATGATTATGACAATACGGACGGTGTTGAATCCCAGTAGTCCACGGAAACAGACTCACACGCATGAGGCTTCTCTTTAACTCCGACTGGCTGCCTTAGTCTGAAGCAAACGACCGAATCAGGAAGTATGAAGGGATCTGCTATATAAGCATATCAGTACAATAGATGTGTGGGCCTCGGTCTGATCCTCAACGGCTGCTAAAACCAAAGATAGCCCGGGGATCGTAAAGATTAGCTCGCTCGAACCCGCTTGTTACTAGATAGTGTACATGTATGGGCATGAGGTCTACA
seq00030   GGGAGACATAAAGCGTGCGTTGCTTGTGCTTTTATACTTGTCCGTAAAACATGGATAAGCACGCGCCGAGCATCCAAAACATTGATAACATTTTGGCGTTTGTTGCCACTTGGCAGATTTCAGACCATCGGCGATCAGAAGGCGGTAGAAATCGGATACGTAGTGCGACAGAGAGCTCGTGGCACGACTCTGAAAGTCGTGGGCTCCTCTCATCTTTACCTTGCCGTCTCCCAAAAGCAAGCGCGTAAAAGATGCTGCCCGCGCACAGTCAACATCACAATGGCACTGAGATATAAGCCCACGTGGCGTTGATTGGGCGTCCAAAAGTGAAATCCCCATCGGCTTAATGTGATTTCGGTTACGCAGCGCCGCACTTTGCGTATGAGACGCTTCGGCTGAGTGTATGCGTAATGATTATACTTGATTATTTGATGTCGCCTTTTAGGATTTATTCGACAGTAAGTGTGCGATTGTTCGGGAAGATCCTGATTAGCCCGTCTTTCCAAACTCAGGGTACCATGGGAGTGCAAATTCAAACGAGGTTCTCAAAATGAGCAACTTAGTCAGTTTCTGGCCTTTGGACATAGTATTTTCGTAGTTGGATCAGGAGAAATGCTCGGACATGCAAGCTCCAACTGCTTTGAAAGATCCTCACGAAGAAGCTGTGGTGCTTTGAATCATTGCGGAGCACCGTGCGAGAACCCTGATGGTCGTCGATGTGTACTCTGCGGTGGGCCTCGACGGAGAAAAGTCTAGGGCAAATTATGCCTAGATCGACTCACTGAGGATATGGGTAGCCTGGGATGCAGGAATCGGACCTAAGATGGTCTACTCAGAGCTTGCAAACGGGTAACTCTGTCTATGGGTACCATACTCTGCAATCTCTCAGAAAATGTGGATGCGTTGGAGACTGTGACCATTCAGTGCCCCAACGAATGGCCCATTCACTGAAATTTCAGAGAGCCGAGTGGCCACACTTCAGGACGTTCCCGTCTTCCAGGAATCCATTAAGTATGCGTCGCCTACCACGTAGGTTAAACTATTGGGATGACATTTCTTTCCTCGGGTTTAGTAGGCAATGCATAGAGACTTACGACGCTCATTTTGGAGTCCAAGGACTATTCCAAGGGGTCCTTTTTTTCGGTGTGTTCGTCTGTGATTAGGCTCGCCGGCCATGTAACGTGTCGCGCACGCGACACGACTTTTACGTGGTTTCCCCGTCACTCCCCCCAAGGTTTGCGGTAATATGCCTATTATTATACCGAGCTGACATTGACCGAGGTTTGGTCTAGTGAAAGGAATGAGCTATCGCTCCGTTTTCATAGATTGAGATGTCTTGTGTCTGTTCCTCGAGACTCAAGCGTCGACGACCTTGGATCGTGATGATAACTCTTGGACGCGTCGTACGACTCCAATATTATCCAGGCATCCTAGATCTGTCAGCCTAGCGTTGCCCAAGCCGCTCAGTAGTTGAGAACCGAACTCCCTTCCTATAGCAAAATACGGAACACCAGTGAATACTCGATGTGGATCGCGACATTATATTCATATCTCGCCGTTACTGCCACGGGACCTGACGTCCTCTACATCCAGCGAGTAGCCTGTACCGTAAAGGGTACTTAATATTCGTCTCCAGCATAACACAGATCGCAATCCGTTGGCTAAACGGATGTGACTTAAGATTTAGCCCCATGCCCGAATAGAGTGCCCCCGCATTGGGCTCAACCCGGAATCTCAATTTTCATTCCTTTGGTGGCCCGTTACGAGCCTTATCGCTGCCACTGAGTCTCACAGATTTGGTCAACAGCCGGCTATGGACACGGAGGGTCCATTCTGTCCCAACTTGGTGATCATGGTATGTACCCCCTAAAGGGCTTTTAAGGAGCTTATGTAGATGATTCGGCTAATCTGCCCCCAATGACGCGTGCTGTATAATCATTGTCGAAATGCAAGAAGAAGACATAAACGGGCGGCCAGCAGTTACGTTTATGCCGCATGATTATGACAATACGGACGGTGTTGAATCCCAGTAGTCCACGGAAACAGACTCACACGCATGAGGCTTCTCTTTAACTCCGACTGGCTGCCTTAGTCTGAAGCAAACGACCGTATCAGGAAGTATGAAGGGATCTGCTATATAAGCATATCAGTACAATAGATGTGTGGGCCTCGGTCTGATCCTCAACGGCTGCTAAAACCAAAGATAGCCCGGGGATCGTAAAGATTAGCTCGCTCGAACCCGCTTGTTACTAGATAGTGTACATGTATGGGCATGAGGTCTACA
seq00031   GGGAGACATAAAGCGTGCGTTGCTTGTGCTTTTATACTTGTCCGTAAAACATGGATAAGCACGCGCCGAGCATCCAAAACATTGATAACATTTTGGCGTTTGTTGCCACTTGGCAGATTTCAGACCATCGGCGATCAGAAGGCGGTAGAAATCGGATACGTAGTGCGACAGAGAGCTCGTGGCACGACTCTGAAAGTCGTGGGCTCCTCTCATCTTTACCTTGCCGTCTCCCAAAAGCCAGCGCGTAACAGATGCTGCCCGCGCACAGTCAACATCACAATGGCACTGAGATATAAGCCCACGTGGCGTTGATTGGGCGTCCAAAAGTGAAATCCCCATCGGCTTAATGTGATTTCGGTTACGCAGCGCCGCACTTTGCGTATGAGACGCTTCGGCTGAGTGTATGCGTAATGATTATACTTGATTATTTGATGTCGCCTTTTAGGATTTATTCGACAGTAAGTGTGCGATTGTTCGGGAAGATCCTGATTAGCCAGTCTTTCCAAACTCAGGGTACCATGGGAGTGCAAATTCAAACGAGGTTCTCAAAATGAGCAACTTAGTCAGTTTCTGGCCTTTGGACATAGTATTTTCGTAGTTGGATCAGGAGAAATGCTCGGACATGCAAGCTCCAACTGCTTTGAAAGATCCTCACGAAGAAGCTGTGGTGCTTTGAATCATTGCGGAGCACCGTGCGAGAACCCTGATGGTCGTCGATGTGTACTCTGCGGTGGGCCTCGACGGAGAAAAGTCTAGGGCAAATTATGCCTAGATCGACTCACTGAGGATATGGGTAGCCTGGGATGCAGGAATCGGACCTAAGATGGTCTACTCAGAGCTTGCAAACGGGTAACTCTGTCTATGGGTACCATACTCTGCAATCTCTCAGAAAATGTGGATGCGTTGGAGACTGTGACCATTCAGTGCCCCAACGAATGGCCCATTCACTGAAATTTCAGAGAGCCGAGTGGCCACACTTCAGGACGTTCCCGTCTTCCAGGAATCCATTAAGTATGCGTCGCCTACCACGTAGGTTAAACTATTGGGATGACATTTCTTTCCTCGGGTTTAGTAGGCAATGCATAGAGACTTACGACGCTCATTTTGGAGTCCAAGGACTATTCCAAGGGGTCCTTTTTTTCGGTGTGTTCGTCTGTGATTAGGCTCGCCGGCCATGTAACGTGTCGCGCACGCGACACGACTTTTACGTGGTTTCCCCGTCACTCCCCCCAAGGTTTGCGGTAATATGCCTATTATTATACCGAGCTGACATTGGCCGAGGTTTGGTCTAGTGAAAGGAATGAGCTATCGCTCCGTTTTCATAGATTGAGATGTCTTGTGTCTGTTCCTCGAGACTCAAGCGTCGACGACCTTGGATCGTGATGATAACTCTTGGACGCGTCGTACGACTCCAATATTATCCAGGCATCCTAGATCTGTCAGCCTAGCGTTGCCCAAGCCGCTCAGTAGTTGAGAACCGAACTCCCTTCCTATAGCAAAATACGGAACACCAGTGAATACTCGATGTGGATCGCGACATTATATTCATATCTCGCCGTTACTTCCACGGGACCTGACGTCCTCTACATCCAGCGAGTAGCCTGTACCGTAAAGGGTACTTAATATTCGTCTCCACCATAACACAGATCGCAATCCGTTGGCTAAACGGATGTGACTTAAGATTTAGCCCCATGCCCGAATAGAGTGCCCCCGCATTGGGCTCAACCCGGAATCTCAATTTTCATTCCTTTGGTGGCCCGTTACGAGCCTTATCGCTGCCACTGAGTCTCACAGATTTGGTCAACAGCCGGCTATGGACACGGAGGGTCCATTCTGTCCCAACTTGGTGATCATGGTATGTACCCCCTAAAGGGCTTTTAAGGAGCTTATGTAGATGATTCGGCTAATCTGCCCCCAATGACGCGTGCTGTATAATCATTGTCGAAATGCAAGAAGAAGACATAAACGGGCGGCCAGCAGTTACGTTTATGCCGCATGATTATGACAATACGGACGGTGTTGAATCCCAGTAGTCCACGGAAACAGACTCACACGCATGAGGCTTCTCTTTAACTCCGACTGGCTGCCTTAGTCTGAAGCAAACGACCGAATCAGGAAGTATGAAGGGATCTGCTATATAAGCATATCAGTACAATAGATGTGTGGGCCTCGGTCTGATCCTCAACGGCTGCTAAAACCAAAGATAGCCCGGGGATCGTAAAGATTAGCTCGCTCGAACCCGCTTGTTACTAGATAGTGTACATGTATGGGCATGAGGTCTACA
seq00032   GGGAGACATAAAGCGTGCGTTGCTTGTGCTTTTATACTTGTCCGTAAAACATGGATAAGCACGCGCCGAGCATCCAAAACATTGATAACATTTTGGCGTTTGTTGCCACTTGGCAGATTTCAGACCATCGGCGATCAGAAGGCGGTAGAAATCGGATACGTAGTGCGACAGAGAGCTCGTGGCACGACTCTGAAAGTCGTGGGCTCCTCTCATCTTTACCTTGCCGTCTCCCAAAAGCAAGCGCGTAAAAGATGCTGCCCGCGCACAGTCAACATCACAATGGCACTGAGATATAAGCCCACGTGGCGTTGATTGGGCGTCCAAAAGTGAAATCCCCATCGGCTTAATGTGATTTCGGTTACGCAGCGCCGCACTTTGCGTATGAGACGCTTCGGCTGAGTGTATGCGTAATGATTATACTTGATTATTTGATGTCGCCTTTTAGGATTTATTCGACAGTAAGTGTGCGATTGTTCGGGAAGATCCTGATTAGCCCGTCTTTCCAAACTCAGGGTACCATGGGAGTGCAAATTCAAACGAGGTTCTCAAAATGAGCAACTTAGTCAGTTTCTGGCCTTTGGACATAGTATTTTCGTAGTTGGATCAGGAGAAATGCTCGGACATGCAAGCTCCAACTGCTTTGAAAGATCCTCACGAAGAAGCTGTGGTGCTTTGAATCATTGCGGAGCACCGTGCGAGAACCCTGATGGTCGTCGATGTGTACTCTGCGGTGGGCCTCGACGGAGAAAAGTCTAGGGCAAATTATGCCTAGATCGACTCACTGAGGATATGGGTAGCCTGGGATGCAGGAATCGGACCTAAGATGGTCTACTCAGAGCTTGCAAACGGGTAACTCTGTCTATGGGTACCATACTCTGCAATCTCTCAGAAAATGTGGATGCGTTGGAGACTGTGACCATTCAGTGCCCCAACGAATGGCCCATTCACTGAAATTTCAGAGAGCCGAGTGGCCACACTTCAGGACGTTCCCGTCTTCCAGGAATCCATTAAGTATGCGTCGCCTACCACGTAGGTTAAACTATTGGGATGACATTTCTTTCCTCGGGTTTAGTAGGCAATGCATAGAGACTTACGACGCTCATTTTGGAGTCCAAGGACTATTCCAAGGGGTCCTTTTTTTCGGTGTGTTCGTCTGTGATTAGGCTCGCCGGCCATGTAACGTGTCGCGCACGCGACACGACTTTTACGTGGTTTCCCCGTCACTCCCCCCAAGGTTTGCGGTAATATGCCTATTATTATACCGAGCTGACATTGACCGAGGTTTGGTCTAGTGAAAGGAATGAGCTATCGCTCCGTTTTCATAGATTGAGATGTCTTGTGTCTGTTCCTCGAGACTCAAGCGTCGACGACCTTGGATCGTGATGATAACTCTTGGACGCGTCGTACGACTCCAATATTATCCAGGCATCCTAGATCTGTCAGCCTAGCGTTGCCCAAGCCGCTCAGTAGTTGAGAACCGAACTCCCTTCCTATAGCAAAATACGGAACACCAGTGAATACTCGATGTGGATCGCGACATTATATTCATATCTCGCCGTTACTGCCACGGGACCTGACGTCCTCTACATCCAGCGAGTAGCCTGTACCGTAAAGGGTACTTAATATTCGTCTCCACCATAACACAGATCGCAATCCGTTGGCTAAACGGATGTGACTTAAGATTTAGCCCCATGCCCGAATAGAGTGCCCCCGCATTGGGCTCAACCCGGAATCTCAATTTTCATTCCTTTGGTGGCCCGTTACGAGCCTTATCGCTGCCACTGAGTCTCACAGATTTGGTCAACAGCCGGCTATGGACACGGAGGGTCCATTCTGTCCCAACTTGGTGATCATGGTATGTACCCCCTAAAGGGCTTTTAAGGAGCTTATGTAGATGATTCGGCTAATCTGCCCCCAATGACGCGTGCTGTATAATCATTGTCGAAATGCAAGAAGAAGACATAAACGGGCGGCCAGCAGTTACGTTTATGCCGCATGATTATGACAATACGGACGGTGTTGAATCCCAGTAGTCCACGGAAACAGACTCACACGCATGAGGCTTCTCTTTAACTCCGACTGGCTGCCTTAGTCTGAAGCAAACGACCGTATCAGGAAGTATGAAGGGATCTGCTATATAAGCATATCAGTACAATAGATGTGTGGGCCTCGGTCTGATCCTCAACGGCTGCTAAAACCAAAGATAGCCCGGGGATCGTAAAGATTAGCTCGCTCGAACCCGCTTGTTACTAGATAGTGTACATGTATGGGCATGAGGTCTACA
seq00033   GGGAGACATAAAGCGTGCGTTGCTTGTGCTTTTATACTTGTCCGTAAAACATGGATAAGCACGCGCCGAGCATCCAAAACATTGATAACATTTTGGCGTTTGTTGCCACTTGGCAGATTTCAGACCATCGGCGATCAGAAGGCGGTAGAAATCGGATACGTAGTGCGACAGAGAGCTCGTGGCACGACTCTGAAAGTCGTGGGCTCCTCTCATCTTTACCTTGCCGTCTCCCAAAAGCAAGCGCGTAACAGATGCTGCCCGCGCACAGTCAACTTCACAATGGCACTGAGATATAAGCCCACGTGGCGTTGATTGGGCGTCCAAAAGTGAAATCCCCATCGGCTTAATGTGATTTCGGTTACGCAGCGCCGCACTTTGCGTATGAGACGCTTCGGCTGAGTGTATGCGTAATGATTATACTTGATTATTTGATGTCGCCTTTTAGGATTTATTCGACAGTAAGTGTGCGATTGTTCGGGAAGATCCTGATTAGCCAGTCTTTCCAAACTCAGGGTACCATGGGAGTGCAAATTCAAACGAGGTTCTCAAAATGAGCAACTTAGTCAGTTTCTGGCCTTTGGACATAGTATTTTCGTAGTTGGATCAGGAGAAATGCTCGGACATGCAAGCTCCAACTGCTTTGAAAGATCCTCACGAAGAAGCTGTGGTGCTTTGAATCATTGCGGAGCACCGTGCGAGAACCCTGATGGTCGTCGATGTGTACTCTGCGGTGGGCCTCGACGGAGAAAAGTCTAGGGCAAATTATGCCTAGATCGACTCACTGAGGATATGGGTAGCCTGGGATGCAGGAATCGGACCTAAGATGGTCTACTCAGAGCTTGCAAACGGGTAACTCTGTCTATGGGTACCATACTCTGCAATCTCTCAGAAAATGTGGATGCGTTGGAGACTGTGACCATTCAGTGCCCCAACGAATGGCCCATTCACTGAAATTTCAGAGAGCCGAGTGGCCACACTTCAGGACGTTCCCGTCTTCCAGGAATCCATTAAGTATGCGTCGCCTACCACGTAGGTTAAACTATTGGGATGACATTTCTTTCCTCGGGTTTAGTAGGCAATGCATAGAGACTTACGACGCTCATTTTGGAGTCCAAGGACTATTCCAAGGGGTCCTTTTTTTCGGTGTGTTCGTCTGTGATTAGGCTCGCCGGCCATGTAACGTGTCGCGCACGCGACACGACTTTTACGTGGTTTCCCCGTCACTCCCCCCAAGGTTTGCGGTAATATGCCTATTATTATACCGAGCTGACATTGACCGAGGTTTGGTCTAGTGAAAGGAATGAGCTATCGCTCCGTTTTCATAGATTGAGATGTCTTGTGTCTGTTCCTCGAGACTCAAGCGTCGACGACCTTGGATCGTGATGATAACTCTTGGACGCGTCGTACGACTCCAATATTATCCAGGCATCCTAGATCTGTCAGCCTAGCGTTGCCCAAGCCGCTCAGTAGTTGAGAACCGAACTCCCTTCCTATAGCAAAATACGGAACACCAGTGAATACTCGATGTGGATCGCGACATTATATTCATATCTCGCCGTTACTTCCACGGGACCTGACGTCCTCTACATCCAGCGAGTAGCCTGTACCGTAAAGGGTACTTAATATTCGTCTCCACCATAACACAGATCGCAATCCGTTGGCTAAACGGATGTGACTTAAGATTTAGCCCCATGCCCGAATAGAGTGCCCCCGCATTGGGCTCAACCCGGAATCTCAATTTTCATTCCTTTGGTGGCCCGTTACGAGCCTTATCGCTGCCACTGAGTCTCACAGATTTGGTCAACAGCCGGCTATGGACACGGAGGGTCCATTCTGTCCCAACTTGGTGATCATGGTATGTACCCCCTAAAGGGCTTTTAAGGAGCTTATGTAGATGATTCGGCTAATCTGCCCCCAATGACGCGTGCTGTATAATCATTGTCGAAATGCAAGAAGAAGACATAAACGGGCGGCCAGCAGTTACGTTTATGCCGCATGATTATGACAATACGGACGGTGTTGAATCCCAGTAGTCCACGGAAACAGACTCACACGCATGAGGCTTCTCTTTAACTCCGACTGGCTGCCTTAGTCTGAAGCAAACGACCGAATCAGGAAGTATGAAGGGATCTGCTATATAAGCATATCAGTACAATAGATGTGTGGGCCTCGGTCTGATCCTCAACGGCTGCTAAAACCAAAGATAGCCCGGGGATCGTAAAGATTAGCTCGCTCGAACCCGCTTGTTACTAGATAGTGTACATGTATGGGCATGAGGTCTACA
