# Supplementary material for: How Good Are Indirect Tests at Detecting Recombination in Human mtDNA?
Source: G3 (Bethesda). 2013 Jul 1;3(7):1095–104. doi: 10.1534/g3.113.006510 (PMC3704238; doi:10.1534/g3.113.006510)
Supplement: Supporting Information [file supp_g3.113.006510_FileS2.gz › SequenceData/mtDNA_ratehet&popgrowth/0/3rdbase/Infiles/0_100-new.txt]

33 2284
seq00001   ACGAAGATTTGCAGAAGAAGGTTTTCCGGCGTGGTAGTCACATTCTGTACCGGGTTTAATTCGTAGGGATCGCAAGTATTTGCGCGCTACTGTGAGTACAGATCCTCGCTTAGAATTGGGCGCTAATGTTCACGGGGTTTCAACTCTCGTATATGTCTGGCGCTGGGGCCATTCACGGCTCCGAACCCCCAAGGAGGGCTATGTAACAAGCATAAACCCCGTTACCAGTGGTCTGGCGTCCTAGGCAAATCGGCTAGCGAGTACACTCTCCCTCTCTACCAGGGGGTTCAATGACGCGTCCTAGGTGGGACATTCATCCGCGCAACTCAAGCTAGGGCGTAGAGCGAATCGTGAAAGCCGACGAGTTTAACGAGTCGGAAATCAACCACGCCCAGTTAAGACGAGATGCCTAGGCGCTCGGGACTGGGCGCGCCGGCTAATCGGCGCTATGCATCTAAGTATAGGATAGGTCGTCGTTCGGATTATACATCCTGACTTCTAGGTGTACTTTTAAAGGACTACGCCGCCCCCGTCCATTAGGGCGGGACATCCCCACAGCCGGCGTCCGACCTGTCTCCTCCTTATCACTTCCTACTCCCTGGAGAAGAGCGGGGACACGCGTGCGAGTGCGGTGGCGCATTTAATAGAACCTGTAGGACACGGCATGCACAAGCATGAATCACCGCGTTACCAGCATCGTGAACGTAGGAGCCGCACCACCAACTTCACCCTTCAATTTTTGCTGACGAGTCGCTCCAGTGAAAGTATCACCACGGTTAATCCTACCCTGCGGCGTGTATTGTACGCTTAGTTCAAACCTCAGAGTTCGGGCTCTCTTTGAAGACCAGTGTCTCACAAGTTTCACGCCCTTACTTATCGGATGTCCTCGTTTGCCACCGGTCGAATGTCGTCCCCTTTCCCCAACAAGCGACCTGGCCCCGCATTAAATCAATTACTGCGTTCTTTCCTATCGGCCGAGCCGGTCGATGCCTCACGGTTGATCGCGCCAGTGCCTCGATCTCTGACTTTTGACTCCCGACAAAATCGTTGTATCGTGCCCTTAGCTACTGAGATGCTCCGCACTCTCCATCACCCGGTTATTTCTGTCGTGTGGAGCCCGGATCACGTGTGTGACATGTGCCACCTTGACTCCGCACCGGATTTTTAGAATAGGCACCCACATGAGAGGTATAGCACTAAGCGGTCCAGCGCATACGTAGATTTCCCAACGAAGTACCGTATGCACGCCGCATAGCCTGAGAATTGCTTAGAGCCAAAACTTTGTAAGATATACCCGCGGGCGCCTTCCAAGTCCCGGCTCTCAGGGATTCTTCTGCGGTCTCGTGGGGGACTACTTATTTTTGAAATAAGCTGGTGACTAAGTCGGTTGAGCTATGAGCAATCAAGCCGACTGCTATGGGTGGACGACCTCAGCTAGATCCCAGCCCTTGAAATGCGTAAATGACAGGCTCTCGCTAAGTCATAAATTAATGTATTGCAGCACACCCTGCGGCCCCCAGTTACCATAGATGAACGAGCACCGACCCGTCAACCGACCTGTACGTCCTGAAGCTTATTGTGAAGCGTTTTATCACCGGTCGGCTGGGATGATGCCAATCAGCGGGGTCTCATACCGGATGGGTGTAGTTGCTCCTGAGGTTGGAAAAGAATTCCTGGCCGTCCTTTAGTACTAAGAGGAAGTGCACCGTAGATCGGGTGAGATTTCTGTTGATTATGCAGCTCCTTAGCCTTCCCAGGCCATACGCAGTCCTCGAGTATAACCTTTTGGCATCTGACGTTATGGTCTGTAAACGAGTTGTCCGCTGCGTGCTGAGAGTACGCAGCGATCCGAGCTTAATCGGATTCTGATTACATAATCGCTGTCATAACCTTACCCCGGAGAGCGCCGTTATTGTACGTTTCCGTACTTCGTACGTTAGACGATTCCCGCTGTTACGACATTTACGCAGGGATGACATAGTAAAGAGGTGACCTACCTGATATCCTGGCGTCTTTCTACCCTTAAGGGAATTGGCATAGCGGGGGCAGAAGACTACTATGCACCTACGCAGGCGGCAGGCGCGCTTCCGGCGTAGAACTCGCAATTATACGTGATTTAGTAAGCAGGCAATGATGCGAACGTCCGCGTATTCACGCATTATAGGGAGCTACTATCCACAGCTGAGGTGACCACCTGCCGCACGAACTCTGTACGAGAAGATCGATTATACATCTCTGCGTGCGCGCGAATTTTCTCCTGAAACCTGTCAACCTTAGGGAACTA
seq00002   ACGAAGATTTGCAGAAGAAGGTTTTCCGGCGTGGTAGTCACATTCTGTACCGGGTTTAATTCGTAGGGATCGCAAGTATTTGCGCGCTACTGTGAGTACAGATCCTCGCTTAGAATTGGGCGCTAATGTTCACGGGGTTTCAACTCTCGTATATGTCTGGCGCTGGGGCCATTCACGGCTCCGAACCCCCAAGGAGGGCTATGTAACAAGCATAAACCCCGTTACCAGTGGTCTGGCGTCCTAGGCAAATCGGCTAGCGAGTACACTCTCCCTCTCTACCAGGGGGTTCAATGACGCGTCCTAGGTGGGACATTCATCCGCGCAACTCAAGCTAGGGCGTAGAGCGAATCGTGAAAGCCGACGAGTTTAACGAGTCGGAAATCAACCACGCCCAGTTAAGACGAGATGCCTAGGCGCTCGGGACTGGGCGCGCCGGCTAATCGGCGCTATGCATCTAAGTATAGGATAGGTCGTCGTTCGGATTATACATCCTGACTTCTAGGTGTACTTTTAAAGGACTACGCCGCCCCCGTCCATTAGGGCGGGACATCCCCACAGCCGGCGTCCGACCTGTCTCCTCCTTATCACTTCCTACTCCCTGGAGAAGAGCGGGGACACGCGTGCGAGTGCGGTGGCGCATTTAATAGAACCTGTAGGACACGGCATGCACAAGCATGAATCACCGCGTTACCAGCATCGTGAACGTAGGAGCCGCACCACCAACTTCACCCTTCAATTTTTGCTGACGAGTCGCTCCAGTGAAAGTATCACCACGGTTAATCCTACCCTGCGGCGTGTATTGTACGCTTAGTTCAAACCTCAGAGTTCGGGCTCTCTTTGAAGACCAGTGTCTCACAAGTTTCACGCCCTTACTTATCGGATGTCCTCGTTTGCCACCGGTCGAATGTCGTCCCCTTTCCCCAACAAGCGACCTGGCCCCGCATTAAATCAATTACTGCGTTCTTTCCTATCGGCCGAGCCGGTCGATGCCTCACGGTTGATCGCGCCAGTGCCTCGATCTCTGACTTTTGACTCCCGACAAAATCGTTGTATCGTGCCCTTAGCTACTGAGATGCTCCGCACTCTCCATCACCCGGTTATTTCTGTCGTGTGGAGCCCGGATCACGTGTGTGACATGTGCCACCTTGACTCCGCACCGGATTTTTAGAATAGGCACCCACATGAGAGGTATAGCACTAAGCGGTCCAGCGCATACGTAGATTTCCCAACGAAGTACCGTATGCACGCCGCATAGCCTGAGAATTGCTTAGAGCCAAAACTTTGTAAGATATACCCGCGGGCGCCTTCCAAGTCCCGGCTCTCAGGGATTCTTCTGCGGTCTCGTGGGGGACTACTTATTTTTGAAATAAGCTGGTGACTAAGTCGGTTGAGCTATGAGCAATCAAGCCGACTGCTATGGGTGGACGACCTCAGCTAGATCCCAGCCCTTGAAATGCGTAAATGACAGGCTCTCGCTAAGTCATAAATTAATGTATTGCAGCACACCCTGCGGCCCCCAGTTACCATAGATGAACGAGCACCGACCCGTCAACCGACCTGTACGTCCTGAAGCTTATTGTGAAGCGTTTTATCACCGGTCGGCTGGGATGATGCCAATCAGCGGGGTCTCATACCGGATGGGTGTAGTTGCTCCTGAGGTTGGAAAAGAATTCCTGGCCGTCCTTTAGTACTAAGAGGAAGTGCACCGTAGATCGGGTGAGATTTCTGTTGATTATGAAGCTCCTTAGCCTTCCCAGGCCATACGCAGTCCTCGAGTATAACCTTTTGGCATCTGACGTTATGGTCTGTCAACGAGTTGTCCGCTGCGTGCTGAGAGTACGCAGCGATCCGAGCTTAATCGGATTCTGATTACATAATCGCTGTCATAACCTTACCCCGGAGAGCGCCGTTATTGTACGTTTCCGTACTTCGTACGTTAGACGATTCCCGCTGTTACGACATTTACGCAGGGATGACATAGTAAAGAGGTGACCTACCTGATATCCTGGCGTCTTTCTACCCTTAAGGGAATTGGCATAGCGGGGGCAGAAGACTACTATGCACCTACGCAGGCGGCAGGCGCGCTTCCGGCGTAGAACTCGCAATTATACGTGATTTAGTAAGCAGGCAATGATGCGAACGTCCGCGTATTCACGCATTATAGGGAGCTACTATCCACAGCTGAGGTGACCACCTGCCGCACGAACTCTGTACGAGAAGATCGATTATACATCTCTGCGTGCGCGCGAATTTTCTCCTGAAACCTGTCAACCTTAGGGAACTA
seq00003   ACGAAGATTTGCAGAAGAAGGTTTTCCGGCGTGGTAGTCACATTCTGTACCGGGTTTAATTCGTAGGGATCGCAAGTATTTGCGCGCTACTGTGAGTACAGATCCTCGCTTAGAATTGGGCGCTAATGTTCACGGGGTTTCAACTCTCGTATATGTCTGGCGCTGGGGCCATTCACGGCTCCGAACCCCCAAGGAGGGCTATGTAACAAGCATAAACCCCGTTACCAGTGGTCTGGCGTCCTAGGCAAATCGGCTAGCGAGTACACTCTCCCTCTCTACCAGGGGGTTCAATGACGCGTCCTAGGTGGGACATTCATCCGCGCAACTCAAGCTAGGGCGTAGAGCGAATCGTGAAAGCCGACGAGTTTAACGAGTCGGAAATCAACCACGCCCAGTTAGGACGAGATGCCTAGGCGCTCGGGACTGGGCGCGCCGGCTAATCGGCGCTATGCATCTAAGTATAGGATAGGTCGTCGTTCGGATTATACATCCTGACTTCTAGGTGTACTTTTAAAGGACTACGCCGCCCCCGTCCATTAGGGCGGGACATCCCCACAGCCGGCGTCCGACCTGTCTCCTCCTTATCACTTCCTACTCCCTGGAGAAGAGCGGGGACACGCGTGCGAGTGCGGTGGCGCATTTAATAGAACCTGTAGGACACGGCATGCACAAGCATGAATCACCGCGTTACCAGCATCGTGAACGTAGGAGCCGCACCACCAACTTCACCCTTCAATTTTTGCTGACGAGTCGCTCCAGTGAAAGTATCACCACGGTTAATCCTACCCTGCGGCGTGTATTGTACGCTTAGTTCAAACCTCAGAGTTCGGGCTCTCTTTGAAGACCAGTGTCTCACAAGTTTCACGCCCTTACTTATCGGATGTCCTCGTTTGCCACCGGTCGAATGTCGTCCCCTTTCCCCAACAAGCGACCTGGCCCCGCATTAAATCAATTACTGCGTTCTTTCCTATCGGCCGAGCCGGTCGATGCCTCACGGTTGATCGCGCCAGTGCCTCGATCTCTGACTTTTGACTCCCGACAAAATCGTTGTATCGTGCCCTTAGCTACTGAGATGCTCCGCACTCTCCATCACCCGGTTATTTCTGTCGTGTGGAGCCCGGATCACGTGTGTGACATGTGCCACCTTGACTCCGCACCGGATTTTTAGAATAGGCACCCACATGAGAGGTATAGCACTAAGCGGTCCAGCGCATACGTAGATTTCCCAACGAAGTACCGTATGCACGCCGCATAGCCTGAGAATTGCTTAGAGCCAAAACTTTGTAAGATATACCCGCGGGCGCCTTCCAAGTCCCGGCTCTCAGGGATTCTTCTGCGGTCTCGTGGGGGACTACTTATTTTTGAAATAAGCTGGTGACTAAGTCGGTTGAGCTATGAGCAATCAAGCCGACTGCTATGGGTGGACGACCTCAGCTAGATCCCAGCCCTTGAAATGCGTAAATGACAGGCTCTCGCTAAGTCATAAATTAATGTATTGCAGCACACCCTGCGGCCCCCAGTTACCATAGATGAACGAGCACCGACCCGTCAACCGACCTGTACGTCCTGAAGCTTATTGTGAAGCGTTTTATCACCGGTCGGCTGGGATGATGCCAATCAGCGGGGTCTCATACCGGATGGGTGTAGTTGCTCCTGAGGTTGGAAAAGAATTCCTGGCCGTCCTTTAGTACTAAGAGGAAGTGCACCGTAGATCGGGTGAGATTTCTGTTGATTATGCAGCTCCTTAGCCTTCCCAGGCCATACGCAGTCCTCGAGTATAACCTTTTGGCATCTGACGTTATGGTCTGTAAACGAGTTGTCCGCTGCGTGCTGAGAGTACGCAGCGATCCGAGCTTAATCGGATTCTGATTACATAATCGCTGTCATAACCTTACCCCGGAGAGCGCCGTTATTGTACGTTTCCGTACTTCGTACGTTAGACGATTCCCGCTGTTACGACATTTACGCAGGGATGACATAGTAAAGAGGTGACCTACCTGATATCCTGGCGTCTTTCTACCCTTAAGGGAATTGGCATAGCGGGGGCAGAAGACTACTATGCACCTACGCAGGCGGCAGGCGCGCTTCCGGCGTAGAACTCGCAATTATACGTGATTTAGTAAGCAGGCAATGATGCGAACGTCCGCGTATTCACGCATTATAGGGAGCTACTATCCACAGCTGAGGTGACCACCTGCCGCACGAACTCTGTACGAGAAGATCGATTATACATCTCTGCGTGCGCGCGAATTTTCTCCTGAAACCTGTCAACCTTAGGGAACTA
seq00004   ACGAAGATTTGCAGAAGAAGGTTTTCCGGCGTGGTAGTCACATTCTGTACCGGGTTTAATTCGTAGGGATCGCAAGTATTTGCGCGCTACTGTGAGTACAGATCCTCGCTTAGAATTGGGCGCTAATGTTCACGGGGTTTCAACTCTCGTATATGTCTGGCGCTGGGGCCATTCACGGCTCCGAACCCCCAAGGAGGGCTATGTAACAAGCATAAACCCCGTTACCAGTGGTCTGGCGTCCTAGGCAAATCGGCTAGCGAGTACACTCTCCCTCTCTACCAGGGGGTTCAATGACGCGTCCTAGGTGGGACATTCATCCGCGCAACTCAAGCTAGGGCGTAGAGCGAATCGTGAAAGCCGACGAGTTTAACGAGTCGGAAATCAACCACGCCCAGTTAAGACGAGATGCCTAGGCGCTCGGGACTGGGCGCGCCGGCTAATCGGCGCTATGCATCTAAGTATAGGATAGGTCGTCGTTCGGATTATACATCCTGACTTCTAGGTGTACTTTTAAAGGACTACGCCGCCCCCGTCCATTAGGGCGGGACATCCCCACAGCCGGCGTCCGACCTGTCTCCTCCTTATCACTTCCTACTCCCTGGAGAAGAGCGGGGACACGCGTGCGAGTGCGGTGGCGCATTTAATAGAACCTGTAGGACACGGCATGCACAAGCATGAATCACCGCGTTACCAGCATCGTGAACGTAGGAGCCGCACCACCAACTTCACCCTTCAATTTTTGCTGACGAGTCGCTCCAGTGAAAGTATCACCACGGTTAATCCTACCCTGCGGCGTGTATTGTACGCTTAGTTCAAACCTCAGAGTTCGGGCTCTCTTTGAAGACCAGTGTCTCACAAGTTTCACGCCCTTACTTATCGGATGTCCTCGTTTGCCACCGGTCGAATGTCGTCCCCTTTCCCCAACAAGCGACCTGGCCCCGCATTAAATCAATTACTGCGTTCTTTCCTATCGGCCGAGCCGGTCGATGCCTCACGGTTGATCGCGCCAGTGCCTCGATCTCTGACTTTTGACTCCCGACAAAATCGTTGTATCGTGCCCTTAGCTACTGAGATGCTCCGCACTCTCCATCACCCGGTTATTTCTGTCGTGTGGAGCCCGGATCACGTGTGTGACATGTGCCACCTTGACTCCGCACCGGATTTTTAGAATAGGCACCCACATGAGAGGTATAGCACTAAGCGGTCCAGCGCATACGTAGATTTCCCAACGAAGTACCGTATGCACGCCGCATAGCCTGAGAATTGCTTAGAGCCAAAACTTTGTAAGATATACCCGCGGGCGCCTTCCAAGTCCCGGCTCTCAGGGATTCTTCTGCGGTCTCGTGGGGGACTACTTATTTTTGAAATAAGCTGGTGACTAAGTCGGTTGAGCTATGAGCAATCAAGCCGACTGCTATGGGTGGACGACCTCAGCTAGATCCCAGCCCTTGAAATGCGTAAATGACAGGCTCTCGCTAAGTCATAAATTAATGTATTGCAGCACACCCTGCGGCCCCCAGTTACCATAGATGAACGAGCACCGACCCGTCAACCGACCTGTACGTCCTGAAGCTTATTGTGAAGCGTTTTATCACCGGTCGGCTGGGATGATGCCAATCAGCGGGGTCTCATACCGGATGGGTGTAGTTGCTCCTGAGGTTGGAAAAGAATTCCTGGCCGTCCTTTAGTACTAAGAGGAAGTGCACCGTAGATCGGGTGAGATTTCTGTTGATTATGCAGCTCCTTAGCCTTCCCAGGCCATACGCAGTCCTCGAGTATAACCTTTTGGCATCTGACGTTATGGTCTGTAAACGAGTTGTCCGCTGCGTGCTGAGAGTACGCAGCGATCCGAGCTTAATCGGATTCTGATTACATAATCGCTGTCATAACCTTACCCCGGAGAGCGCCGTTATTGTACGTTTCCGTACTTCGTACGTTAGACGATTCCCGCTGTTACGACATTTACGCAGGGATGACATAGTAAAGAGGTGACCTACCTGATATCCTGGCGTCTTTCTACCCTTAAGGGAATTGGCATAGCGGGGGCAGAAGACTACTATGCACCTACGCAGGCGGCAGGCGCGCTTCCGGCGTAGAACTCGCAATTATACGTGATTTAGTAAGCAGGCAATGATGCGAACGTCCGCGTATTCACGCATTATAGGGAGCTACTATCCACAGCTGAGGTGACCACCTGCCGCACGAACTCTGTACGAGAAGATCGATTATACATCTCTGCGTGCGCGCGAATTTTCTCCTGAAACCTGTCAACCTTAGGGAACTA
seq00005   ACGAAGATTTGCAGAAGAAGGTTTTCCGGCGTGGTAGTCACATTCTGTACCGGGTTTAATTCGTAGGGATCGCAAGTATTTGCGCGCTACTGTGAGTACAGATCCTCGCTTAGAATTGGGCGCTAATGTTCTCGGGGTTTCAACTCTCGTATATGTCTGGCGCTGGGGCCATTCACGGCTCCGAACCCCCAAGGAGGGCTATGTAACAAGCATAAACCCCGTTACCAGTGGTCTGGCGTCCTAGGCAAATCGGCTAGCGAGTACACTCTCCCTCTCTACCAGGGGGTTCAATGACGCGTCCTAGGTGGGACATTCATCCGCGCAACTCAAGCTAGGGCGTAGAGCGAATCGTGAAAGCCGACGAGTTTAACGAGTCGGAAATCAACCACGCCCAGTTAAGACGAGATGCCTAGGCGCTCGGGACTGGGCGCGCCGGCTAATCGGCGCTATGCATCTAAGTATAGGATAGGTCGTCGTTCGGATTATACATCCTGACTTCTAGGTGTACTTTTAAAGGACTACGCCGCCCCCGTCCATTAGGGCGGGACATCCCCACAGCCGGCGTCCGACCTGTCTCCTCCTTATCACTTCCTACTCCCTGGAGAAGAGCGGGGACACGCGTGCGAGTGCGGTGGCGCATTTAATAGAACCTGTAGGACACGGCATGCACAAGCATGAATCACCGCGTTACCAGCATCGTGAACGTAGGAGCCGCACCACCAACTTCACCCTTCAATTTTTGCTGACGAGTCGCTCCAGTGAAAGTATCACCACGGTTAATCCTACCCTGCGGCGTGTATTGTACGCTTAGTTCAAACCTCAGAGTTCGGGCTCTCTTTGAAGACCAGTGTCTCACAAGTTTCACGCCCTTACTTATCGGATGTCCTCGTTTGCCACCGGTCGAATGTCGTCCCCTTTCCCCAACAAGCGACCTGGCCCCGCATTAAATCAATTACTGCGTTCTTTCCTATCGGCCGAGCCGGTCGATGCCTCACGGTTGATCGCGCCAGTGCCTCGATCTCTGACTTTTGACTCCCGACAAAATCGTTGTATCGTGCCCTTAGCTACTGAGATGCTCCGCACTCTCCATCACCCGGTTATTTCTGTCGTGTGGAGCCCGGATCACGTGTGTGACATGTGCCACCTTGACTCCGCACCGGATTTTTAGAATAGGCACCCACATGAGAGGTATAGCACTAAGCGGTCCAGCGCATACGTAGATTTCCCAACGAAGTACCGTATGCACGCCGCATAGCCTGAGAATTGCTTAGAGCCAAAACTTTGTAAGATATACCCGCGGGCGCCTTCCAAGTCCCGGCTCTCAGGGATTCTTCTGCGGTCTCGTGGGGGACTACTTATTTTTGAAATAAGCTGGTGACTAAGTCGGTTGAGCTATGAGCAATCAAGCCGACTGCTATGGGTGGACGACCTCAGCTAGATCCCAGCCCTTGAAATGCGTAAATGACAGGCTCTCGCTAAGTCATAGATTAATGTATTGCAGCACACCCTGCGGCCCCCAGTTACCATAGATGAACGAGCACCGACCCGTCAACCGACCTGTACGTCCTGAAGCTTATTGTGAAGCGTTTTATCACCGGTCGGCTGGGATGATGCCAATCAGCGGGGTCTCATACCGGATGGGTGTAGTTGCTCCTGAGGTTGGAAAAGAATTCCTGGCCGTCCTTTAGTACTAAGAGGAAGTGCACCGTAGATCGGGTGAGATTTCTGTTGATTATGCAGCTCCTTAGCCTTCCCAGGCCATACGCAGTCCTCGAGTATAACCTTTTGGCATCTGACGTTATGGTCTGTAAACGAGTTGTCCGCTGCGTGCTGAGAGTACGCAGCGATCCGAGCTTAATCGGATTCTGATTACATAATCGCTGTCATAACCTTACCCCGGAGAGCGCCGTTATTGTACGTTTCCGTACTTCGTACGTTAGACGATTCCCGCTGTTACGACATTTACGCAGGGATGACATAGTAAAGAGGTGACCTACCTGATATCCTGGCGTCTTTCTACCCTTAAGGGAATTGGCATAGCGGGGGCAGAAGACTACTATGCACCTACGCAGGCGGCAGGCGCGCTTCCGGCGTAGAACTCGCAATTATACGTGATTTAGTAAGCAGGCAATGATGCGAACGTCCGCGTATTCACGCATTATAGGGAGCTACTATCCACAGCTGAGGTGACCACCTGCCGCACGAACTCTGTACGAGAAGATCGATTATACATCTCTGCGTGCGCGCGAATTTTCTCCTGAAACCTGTCAACCTTAGGGAACTA
seq00006   ACGAAGATTTGCAGAAGAAGGTTTTCCGGCGTGGTAGTCACATTCTGTACCGGGTTTAATTCGTAGGGATCGCAAGTATTTGCGCGCTACTGTGAGTACAGATCCTCGCTTAGAATTGGGCGCTAATGTTCACGGGGTTTCAACTCTCGTATATGTCTGGCGCTGGGGCCATTCACGGCTCCGAACCCCCAAGGAGGGCTATGTAACAAGCATAAACCCCGTTACCAGTGGTCTGGCGTCCTAGGCAAATCGGCTAGCGAGTACACTCTCCCTCTCTACCAGGGGGTTCAATGACGCGTCCTAGGTGGGACATTCATCCGCGCAACTCAAGCTAGGGCGTAGAGCGAATCGTGAAAGCCGACGAGTTTAACGAGTCGGAAATCAACCACGCCCAGTTAAGACGAGATGCCTAGGCGCTCGGGACTGGGCGCGCCGGCTAATCGGCGCTATGCATCTAAGTATAGGATAGGTCGTCGTTCGGATTATACATCCTGACTTCTAGGTGTACTTTTAAAGGACTACGCCGCCCCCGTCCATTAGGGCGGGACATCCCCACAGCCGGCGTCCGACCTGTCTCCTCCTTATCACTTCCTACTCCCTGGAGAAGAGCGGGGACACGCGTGCGAGTGCGGTGGCGCATTTAATAGAACCTGTAGGACACGGCATGCACAAGCATGAATCACCGCGTTACCAGCATCGTGAACGTAGGAGCCGCACCACCAACTTCACCCTTCAATTTTTGCTGACGAGTCGCTCCAGTGAAAGTATCACCACGGTTAATCCTACCCTGCGGCGTGTATTGTACGCTTAGTTCAAACCTCAGAGTTCGGGCTCTCTTTGAAGACCAGTGTCTCACAAGTTTCACGCCCTTACTTATCGGATGTCCTCGTTTGCCACCGGTCGAATGTCGTCCCCTTTCCCCAACAAGCGACCTGGCCCCGCATTAAATCAATTACTGCGTTCTTTCCTATCGGCCGAGCCGGTCGATGCCTCACGGTTGATCGCGCCAGTGCCTCGATCTCTGACTTTTGACTCCCGACAAAATCGTTGTATCGTGCCCTTAGCTACTGAGATGCTCCGCACTCTCCATCACCCGGTTATTTCTGTCGTGTGGAGCCCGGATCACGTGTGTGACATGTGCCACCTTGACTCCGCACCGGATTTTTAGAATAGGCACCCACATGAGAGGTATAGCACTAAGCGGTCCAGCGCATACGTAGATTTCCCAACGAAGTACCGTATGCACGCCGCATAGCCTGAGAATTGCTTAGAGCCAAAACTTTGTAAGATATACCCGCGGGCGCCTTCCAAGTCCCGGCTCTCAGGGATTCTTCTGCGGTCTCGTGGGGGACTACTTATTTTTGAAATAAGCTGGTGACTAAGTCGGTTGAGCTATGAGCAATCAAGCCGACTGCTATGGGTGGACGACCTCAGCTAGATCCCAGCCCTTGAAATGCGTAAATGACAGGCTCTCGCTAAGTCATAAATTAATGTATTGCAGCACACCCTGCGGCCCCCAGTTACCATAGATGAACGAGCACCGACCCGTCAACCGACCTGTACGTCCTGAAGCTTATTGTGAAGCGTTTTATCACCGGTCGGCTGGGATGATGCCAATCAGCGGGGTCTCATACCGGATGGGTGTAGTTGCTCCTGAGGTTGGAAAAGAATTCCTGGCCGTCCTTTAGTACTAAGAGGAAGTGCACCGTAGATCGGGTGAGATTTCTGTTGATTATGCAGCTCCTTAGCCTTCCCAGGCCATACGCAGTCCTCGAGTATAACCTTTTGGCATCTGACGTTATGGTCTGTAAACGAGTTGTCCGCTGCGTGCTGAGAGTACGCAGCGATCCGAGCTTAATCGGATTCTGATTACATAATCGCTGTCATAACCTTACCCCGGAGAGCGCCGTTATTGTACGTTTCCGTACTTCGTACGTTAGACGATTCCCGCTGTTACGACATTTACGCAGGGATGACATAGTAAAGAGGTGACCTACCTGATATCCTGGCGTCTTTCTACCCTTAAGGGAATTGGCATAGCGGGGGCAGAAGACTACTATGCACCTACGCAGGCGGCAGGCGCGCTTCCGGCGTAGAACTCGCAATTATACGTGATTTAGTAAGCAGGCAATGATGCGAACGTCCGCGTATTCACGCATTATAGGGAGCTACTATCCACAGCTGAGGTGACCACCTGCCGCACGAACTCTGTACGAGAAGATCGATTATACATCTCTGCGTGCGCGCGAATTTTCTCCTGAAACCTGTCAACCTTAGGGAACTA
seq00007   ACGAAGATTTGCAGAAGAAGGTTTTCCGGCGTGGTAGTCACATTCTGTACCGGGTTTAATTCGTAGGGATCGCAAGTATTTGCGCGCTACTGTGAGTACAGATCCTCGCTTAGAATTGGGCGCTAATGTTCACGGGGTTTCAACTCTCGTATATGTCTGGCGCTGGGGCCATTCACGGCTCCGAACCCCCAAGGAGGGCTATGTAACAAGCATAAACCCCGTTACCAGTGGTCTGGCGTCCTAGGCAAATCGGCTAGCGAGTACACTCTCCCTCTCTACCAGGGGGTTCAATGACGCGTCCTAGGTGGGACATTCATCCGCGCAACTCAAGCTAGGGCGTAGAGCGAATCGTGAAAGCCGACGAGTTTAACGAGTCGGAAATCAACCACGCCCAGTTAAGACGAGATGCCTAGGCGCTCGGGACTGGGCGCGCCGGCTAATCGGCGCTATGCATCTAAGTATAGGATAGGTCGTCGTTCGGATTATACATCCTGACTTCTAGGTGTACTTTTAAAGGACTACGCCGCCCCCGTCCATTAGGGCGGGACATCCCCACAGCCGGCGTCCGACCTGTCTCCTCCTTATCACTTCCTACTCCCTGGAGAAGAGCGGGGACACGCGTGCGAGTGCGGTGGCGCATTTAATAGAACCTGTAGGACACGGCATGCACAAGCATGAATCACCGCGTTACCAGCATCGTGAACGTAGGAGCCGCACCACCAACTTCACCCTTCAATTTTTGCTGACGAGTCGCTCCAGTGAAAGTATCACCACGGTTAATCCTACCCTGCGGCGTGTATTGTACGCTTAGTTCAAACCTCAGAGTTCGGGCTCTCTTTGAAGACCAGTGTCTCACAAGTTTCACGCCCTTACTTATCGGATGTCCTCGTTTGCCACCGGTCGAATGTCGTCCCCTTTCCCCAACAAGCGACCTGGCCCCGCATTAAATCAATTACTGCGTTCTTTCCTATCGGCCGAGCCGGTCGATGCCTCACGGTTGATCGCGCCAGTGCCTCGATCTCTGACTTTTGACTCCCGACAAAATCGTTGTATCGTGCCCTTAGCTACTGAGATGCTCCGCACTCTCCATCACCCGGTTATTTCTGTCGTGTGGAGCCCGGATCACGTGTGTGACATGTGCCACCTTGACTCCGCACCGGATTTTTAGAATAGGCACCCACATGAGAGGTATAGCACTAAGCGGTCCAGCGCATACGTAGATTTCCCAACGAAGTACCGTATGCACGCCGCATAGCCTGAGAATTGCTTAGAGCCAAAACTTTGTAAGATATACCCGCGGGCGCCTTCCAAGTCCCGGCTCTCAGGGATTCTTCTGCGGTCTCGTGGGGGACTACTTATTTTTGAAATAAGCTGGTGACTAAGTCGGTTGAGCTATGAGCAATCAAGCCGACTGCTATGGGTGGACGACCTCAGCTAGATCCCAGCCCTTGAAATGCGTAAATGACAGGCTCTCGCTAAGTCATAAATTAATGTATTGCAGCACACCCTGCGGCCCCCAGTTACCATAGATGAACGAGCACCGACCCGTCAACCGACCTGTACGTCCTGAAGCTTATTGTGAAGCGTTTTATCACCGGTCGGCTGGGATGATGCCAATCAGCGGGGTCTCATACCGGATGGGTGTAGTTGCTCCTGAGGTTGGAAAAGAATTCCTGGCCGTCCTTTAGTACTAAGAGGAAGTGCACCGTAGATCGGGTGAGATTTCTGTTGATTATGCAGCTCCTTAGCCTTCCCAGGCCATACGCAGTCCTCGAGTATAACCTTTTGGCATCTGACGTTATGGTCTGTCAACGAGTTGTCCGCTGCGTGCTGAGAGTACGCAGCGATCCGAGCTTAATCGGATTCTGATTACATAATCGCTGTCATAACCTTACCCCGGAGAGCGCCGTTATTGTACGTTTCCGTACTTCGTACGTTAGACGATTCCCGCTGTTACGACATTTACGCAGGGATGACATAGTAAAGAGGTGACCTACCTGATATCCTGGCGTCTTTCTACCCTTAAGGGAATTGGCATAGCGGGGGCAGAAGACTACTATGCACCTACGCAGGCGGCAGGCGCGCTTCCGGCGTAGAACTCGCAATTATACGTGATTTAGTAAGCAGGCAATGATGCGAACGTCCGCGTATTCACGCATTATAGGGAGCTACTATCCACAGCTGAGGTGACCACCTGCCGCACGAACTCTGTACGAGAAGATCGATTATACATCTCTGCGTGCGCGCGAATTTTCTCCTGAAACCTGTCAACCTTAGGGAACTA
seq00008   ACGAAGATTTGCAGAAGAAGGTTTTCCGGCGTGGTAGTCACATTCTGTACCGGGTTTAATTCGTAGGGATCGCAAGTATTTGCGCGCTACTGTGAGTACAGATCCTCGCTTAGAATTGGGCGCTAATGTTCACGGGGTTTCAACTCTCGTATATGTCTGGCGCTGGGGCCATTCACGGCTCCGAACCCCCAAGGAGGGCTATGTAACAAGCATAAACCCCGTTACCAGTGGTCTGGCGTCCTAGGCAAATCGGCTAGCGAGTACACTCTCCCTCTCTACCAGGGGGTTCAATGACGCGTCCTAGGTGGGACATTCATCCGCGCAACTCAAGCTAGGGCGTAGAGCGAATCGTGAAAGCCGACGAGTTTAACGAGTCGGAAATCAACCACGCCCAGTTAAGACGAGATGCCTAGGCGCTCGGGACTGGGCGCGCCGGCTAATCGGCGCTATGCATCTAAGTATAGGATAGGTCGTCGTTCGGATTATACATCCTGACTTCTAGGTGTACTTTTAAAGGACTACGCCGCCCCCGTCCATTAGGGCGGGACATCCCCACAGCCGGCGTCCGACCTGTCTCCTCCTTATCACTTCCTACTCCCTGGAGAAGAGCGGGGACACGCGTGCGAGTGCGGTGGCGCATTTAATAGAACCTGTAGGACACGGCATGCACAAGCATGAATCACCGCGTTACCAGCATCGTGAACGTAGGAGCCGCACCACCAACTTCACCCTTCAATTTTTGCTGACGAGTCGCTCCAGTGAAAGTATCACCACGGTTAATCCTACCCTGCGGCGTGTATTGTACGCTTAGTTCAAACCTCAGAGTTCGGGCTCTCTTTGAAGACCAGTGTCTCACAAGTTTCACGCCCTTACTTATCGGATGTCCTCGTTTGCCACCGGTCGAATGTCGTCCCCTTTCCCCAACAAGCGACCTGGCCCCGCATTAAATCAATTACTGCGTTCTTTCCTATCGGCCGAGCCGGTCGATGCCTCACGGTTGATCGCGCCAGTGCCTCGATCTCTGACTTTTGACTCCCGACAAAATCGTTGTATCGTGCCCTTAGCTACTGAGATGCTCCGCACTCTCCATCACCCGGTTATTTCTGTCGTGTGGAGCCCGGATCACGTGTGTGACATGTGCCACCTTGACTCCGCACCGGATTTTTAGAATAGGCACCCACATGAGAGGTATAGCACTAAGCGGTCCAGCGCATACGTAGATTTCCCAACGAAGTACCGTATGCACGCCGCATAGCCTGAGAATTGCTTAGAGCCAAAACTTTGTAAGATATACCCGCGGGCGCCTTCCAAGTCCCGGCTCTCAGGGATTCTTCTGCGGTCTCGTGGGGGACTACTTATTTTTGAAATAAGCTGGTGACTAAGTCGGTTGAGCTATGAGCAATCAAGCCGACTGCTATGGGTGGACGACCTCAGCTAGATCCCAGCCCTTGAAATGCGTAAATGACAGGCTCTCGCTAAGTCATAAATTAATGTATTGCAGCACACCCTGCGGCCCCCAGTTACCATAGATGAACGAGCACCGACCCGTCAACCGACCTGTACGTCCTGAAGCTTATTGTGAAGCGTTTTATCACCGGTCGGCTGGGATGATGCCAATCAGCGGGGTCTCATACCGGATGGGTGTAGTTGCTCCTGAGGTTGGAAAAGAATTCCTGGCCGTCCTTTAGTACTAAGAGGAAGTGCACCGTAGATCGGGTGAGATTTCTGTTGATTATGCAGCTCCTTAGCCTTCCCAGGCCATACGCAGTCCTCGAGTATAACCTTTTGGCATCTGACGTTATGGTCTGTAAACGAGTTGTCCGCTGCGTGCTGAGAGTACGCAGCGATCCGAGCTTAATCGGATTCTGATTACATAATCGCTGTCATAACCTTACCCCGGAGAGCGCCGTTATTGTACGTTTCCGTACTTCGTACGTTAGACGATTCCCGCTGTTACGACATTTACGCAGGGATGACATAGTAAAGAGGTGACCTACCTGATATCCTGGCGTCTTTCTACCCTTAAGGGAATTGGCATAGCGGGGGCAGAAGACTACTATGCACCTACGCAGGCGGCAGGCGCGCTTCCGGCGTAGAACTCGCAATTATACGTGATTTAGTAAGCAGGCAATGATGCGAACGTCCGCGTATTCACGCATTATAGGGAGCTACTATCCACAGCTGAGGTGACCACCTGCCGCACGAACTCTGTACGAGAAGATCGATTATACATCTCTGCGTGCGCGCGAATTTTCTCCTGAAACCTGTCAACCTTAGGGAACTA
seq00009   ACGAAGATTTGCAGAAGAAGGTTTTCCGGCGTGGTAGTCACATTCTGTACCGGGTTTAATTCGTAGGGATCGCAAGTATTTGCGCGCTACTGTGAGTACAGATCCTCGCTTAGAATTGGGCGCTAATGTTCACGGGGTTTCAACTCTCGTATATGTCTGGCGCTGGGGCCATTCACGGCTCCGAACCCCCAAGGAGGGCTATGTAACAAGCATAAACCCCGTTACCAGTGGTCTGGCGTCCTAGGCAAATCGGCTAGCGAGTACACTCTCCCTCTCTACCAGGGGGTTCAATGACGCGTCCTAGGTGGGACATTCATCCGCGCAACTCAAGCTAGGGCGTAGAGCGAATCGTGAAAGCCGACGAGTTTAACGAGTCGGAAATCAACCACGCCCAGTTAAGACGAGATGCCTAGGCGCTCGGGACTGGGCGCGCCGGCTAATCGGCGCTATGCATCTAAGTATAGGATAGGTCGTCGTTCGGATTATACATCCTGACTTCTAGGTGTACTTTTAAAGGACTACGCCGCCCCCGTCCATTAGGGCGGGACATCCCCACAGCCGGCGTCCGACCTGTCTCCTCCTTATCACTTCCTACTCCCTGGAGAAGAGCGGGGACACGCGTGCGAGTGCGGTGGCGCATTTAATAGAACCTGTAGGACACGGCATGCACAAGCATGAATCACCGCGTTACCAGCATCGTGAACGTAGGAGCCGCACCACCAACTTCACCCTTCAATTTTTGCTGACGAGTCGCTCCAGTGAAAGTATCACCACGGTTAATCCTACCCTGCGGCGTGTATTGTACGCTTAGTTCAAACCTCAGAGTTCGGGCTCTCTTTGAAGACCAGTGTCTCACAAGTTTCACGCCCTTACTTATCGGATGTCCTCGTTTGCCACCGGTTGAATGTCGTCCCCTTTCCCCAACAAGCGACCTGGCCCCGCATTAAATCAATTACTGCGTTCTTTCCTATCGGCCGAGCCGGTCGATGCCTCACGGTTGATCGCGCCAGTGCCTCGATCTCTGACTTTTGACTCCCGACAAAATCGTTGTATCGTGCCCTTAGCTACTGAGATGCTCCGCACTCTCCATCACCCGGTTATTTCTGTCGTGTGGAGCCCGGATCACGTGTGTGACATGTGCCACCTTGACTCCGCACCGGATTTTTAGAATAGGCACCCACATGAGAGGTATAGCACTAAGCGGTCCAGCGCATACGTAGATTTCCCAACGAAGTACCGTATGCACGCCGCATAGCCTGAGAATTGCTTAGAGCCAAAACTTTGTAAGATATACCCGCGGGCGCCTTCCAAGTCCCGGCTCTCAGGGATTCTTCTGCGGTCTCGTGGGGGACTACTTATTTTTGAAATAAGCTGGTGACTAAGTCGGTTGAGCTATGAGCAATCAAGCCGACTGCTATGGGTGGACGACCTCAGCTAGATCCCAGCCCTTGAAATGCGTAAATGACAGGCTCTCGCTAAGTCATAAATTAATGTATTGCAGCACACCCTGCGGCCCCCAGTTACCATAGATGAACGAGCACCGACCCGTCAACCGACCTGTACGTCCTGAAGCTTATTGTGAAGCGTTTTATCACCGGTCGGCTGGGATGATGCCAATCAGCGGGGTCTCATACCGGATGGGTGTAGTTGCTCCTGAGGTTGGAAAAGAATTCCTGGCCGTCCTTTAGTACTAAGAGGAAGTGCACCGTAGATCGGGTGAGATTTCTGTTGATTATGAAGCTCCTTAGCCTTCCCAGGCCATACGCAGTCCTCGAGTATAACCTTTTGGCATCTGACGTTATGGTCTGTCAACGAGTTGTCCGCTGCGTGCTGAGAGTACGCAGCGATCCGAGCTTAATCGGATTCTGATTACATAATCGCTGTCATAACCTTACCCCGGAGAGCGCCGTTATTGTACGTTTCCGTACTTCGTACGTTAGACGATTCCCGCTGTTACGACATTTACGCAGGGATGACATAGTAAAGAGGTGACCTACCTGATATCCTGGCGTCTTTCTACCCTTAAGGGAATTGGCATAGCGGGGGCAGAAGACTACTATGCACCTACGCAGGCGGCAGGCGCGCTTCCGGCGTAGAACTCGCAATTATACGTGATTTAGTAAGCAGGCAATGATGCGAACGTCCGCGTATTCACGCATTATAGGGAGCTACTATCCACAGCTGAGGTGACCACCTGCCGCACGAACTCTGTACGAGAAGATCGATTATACATCTCTGCGTGCGCGCGAATTTTCTCCTGAAACCTGTCAACCTTAGGGAACTA
seq00010   ACGAAGATTTGCAGAAGAAGGTTTTCCGGCGTGGTAGTCACATTCTGTACCGGGTTTAATTCGTAGGGATCGCAAGTATTTGCGCGCTACTGTGAGTACAGATCCTCGCTTAGAATTGGGCGCTAATGTTCACGGGGTTTCAACTCTCGTATATGTCTGGCGCTGGGGCCATTCACGGCTCCGAACCCCCAAGGAGGGCTATGTAACAAGCATAAACCCCGTTACCAGTGGTCTGGCGTCCTAGGCAAATCGGCTAGCGAGTACACTCTCCCTCTCTACCAGGGGGTTCAATGACGCGTCCTAGGTGGGACATTCATCCGCGCAACTCAAGCTAGGGCGTAGAGCGAATCGTGAAAGCCGACGAGTTTAACGAGTCGGAAATCAACCACGCCCAGTTAAGACGAGATGCCTAGGCGCTCGGGACTGGGCGCGCCGGCTAATCGGCGCTATGCATCTAAGTATAGGATAGGTCGTCGTTCGGATTATACATCCTGACTTCTAGGTGTACTTTTAAAGGACTACGCCGCCCCCGTCCATTAGGGCGGGACATCCCCACAGCCGGCGTCCGACCTGTCTCCTCCTTATCACTTCCTACTCCCTGGAGAAGAGCGGGGACACGCGTGCGAGTGCGGTGGCGCATTTAATAGAACCTGTAGGACACGGCATGCACAAGCATGAATCACCGCGTTACCAGCATCGTGAACGTAGGAGCCGCACCACCAACTTCACCCTTCAATTTTTGCTGACGAGTCGCTCCAGTGAAAGTATCACCACGGTTAATCCTACCCTGCGGCGTGTATTGTACGCTTAGTTCAAACCTCAGAGTTCGGGCTCTCTTTGAAGACCAGTGTCTCACAAGTTTCACGCCCTTACTTATCGGATGTCCTCGTTTGCCACCGGTTGAATGTCGTCCCCTTTCCCCAACAAGCGACCTGGCCCCGCATTAAATCAATTACTGCGTTCTTTCCTATCGGCCGAGCCGGTCGATGCCTCACGGTTGATCGCGCCAGTGCCTCGATCTCTGACTTTTGACTCCCGACAAAATCGTTGTATCGTGCCCTTAGCTACTGAGATGCTCCGCACTCTCCATCACCCGGTTATTTCTGTCGTGTGGAGCCCGGATCACGTGTGTGACATGTGCCACCTTGACTCCGCACCGGATTTTTAGAATAGGCACCCACATGAGAGGTATAGCACTAAGCGGTCCAGCGCATACGTAGATTTCCCAACGAAGTACCGTATGCACGCCGCATAGCCTGAGAATTGCTTAGAGCCAAAACTTTGTAAGATATACCCGCGGGCGCCTTCCAAGTCCCGGCTCTCAGGGATTCTTCTGCGGTCTCGTGGGGGACTACTTATTTTTGAAATAAGCTGGTGACTAAGTCGGTTGAGCTATGAGCAATCAAGCCGACTGCTATGGGTGGACGACCTCAGCTAGATCCCAGCCCTTGAAATGCGTAAATGACAGGCTCTCGCTAAGTCATAAATTAATGTATTGCAGCACACCCTGCGGCCCCCAGTTACCATAGATGAACGAGCACCGACCCGTCAACCGACCTGTACGTCCTGAAGCTTATTGTGAAGCGTTTTATCACCGGTCGGCTGGGATGATGCCAATCAGCGGGGTCTCATACCGGATGGGTGTAGTTGCTCCTGAGGTTGGAAAAGAATTCCTGGCCGTCCTTTAGTACTAAGAGGAAGTGCACCGTAGATCGGGTGAGATTTCTGTTGATTATGAAGCTCCTTAGCCTTCCCAGGCCATACGCAGTCCTCGAGTATAACCTTTTGGCATCTGACGTTATGGTCTGTCAACGAGTTGTCCGCTGCGTGCTGAGAGTACGCAGCGATCCGAGCTTAATCGGATTCTGATTACATAATCGCTGTCATAACCTTACCCCGGAGAGCGCCGTTATTGTACGTTTCCGTACTTCGTACGTTAGACGATTCCCGCTGTTACGACATTTACGCAGGGATGACATAGTAAAGAGGTGACCTACCTGATATCCTGGCGTCTTTCTACCCTTAAGGGAATTGGCATAGCGGGGGCAGAAGACTACTATGCACCTACGCAGGCGGCAGGCGCGCTTCCGGCGTAGAACTCGCAATTATACGTGATTTAGTAAGCAGGCAATGATGCGAACGTCCGCGTATTCACGCATTATAGGGAGCTACTATCCACAGCTGAGGTGACCACCTGCCGCACGAACTCTGTACGAGAAGATCGATTATACATCTCTGCGTGCGCGCGAATTTTCTCCTGAAACCTGTCAACCTTAGGGAACTA
seq00011   ACGAAGATTTGCAGAAGAAGGTTTTCCGGCGTGGTAGTCACATTCTGTACCGGGTTTAATTCGTAGGGATCGCAAGTATTTGCGCGCTACTGTGAGTACAGATCCTCGCTTAGAATTGGGCGCTAATGTTCACGGGGTTTCAACTCTCGTATATGTCTGGCGCTGGGGCCATTCACGGCTCCGAACCCCCAAGGAGGGCTATGTAACAAGCATAAACCCCGTTACCAGTGGTCTGGCGTCCTAGGCAAATCGGCTAGCGAGTACACTCTCCCTCTCTACCAGGGGGTTCAATGACGCGTCCTAGGTGGGACATTCATCCGCGCAACTCAAGCTAGGGCGTAGAGCGAATCGTGAAAGCCGACGAGTTTAACGAGTCGGAAATCAACCACGCCCAGTTAAGACGAGATGCCTAGGCGCTCGGGACTGGGCGCGCCGGCTAATCGGCGCTATGCATCTAAGTATAGGATAGGTCGTCGTTCGGATTATACATCCTGACTTCTAGGTGTACTTTTAAAGGACTACGCCGCCCCCGTCCATTAGGGCGGGACATCCCCACAGCCGGCGTCCGACCTGTCTCCTCCTTATCACTTCCTACTCCCTGGAGAAGAGCGGGGACACGCGTGCGAGTGCGGTGGCGCATTTAATAGAACCTGTAGGACACGGCATGCACAAGCATGAATCACCGCGTTACCAGCATCGTGAACGTAGGAGCCGCACCACCAACTTCACCCTTCAATTTTTGCTGACGAGTCGCTCCAGTGAAAGTATCACCACGGTTAATCCTACCCTGCGGCGTGTATTGTACGCTTAGTTCAAACCTCAGAGTTCGGGCTCTCTTTGAAGACCAGTGTCTCACAAGTTTCACGCCCTTACTTATCGGATGTCCTCGTTTGCCACCGGTCGAATGTCGTCCCCTTTCCCCAACAAGCGACCTGGCCCCGCATTAAATCAATTACTGCGTTCTTTCCTATCGGCCGAGCCGGTCGATGCCTCACGGTTGATCGCGCCAGTGCCTCGATCTCTGACTTTTGACTCCCGACAAAATCGTTGTATCGTGCCCTTAGCTACTGAGATGCTCCGCACTCTCCATCACCCGGTTATTTCTGTCGTGTGGAGCCCGGATCACGTGTGTGACATGTGCCACCTTGACTCCGCACCGGATTTTTAGAATAGGCACCCACATGAGAGGTATAGCACTAAGCGGTCCAGCGCATACGTAGATTTCCCAACGAAGTACCGTATGCACGCCGCATAGCCTGAGAATTGCTTAGAGCCAAAACTTTGTAAGATATACCCGCGGGCGCCTTCCAAGTCCCGGCTCTCAGGGATTCTTCTGCGGTCTCGTGGGGGACTACTTATTTTTGAAATAAGCTGGTGACTAAGTCGGTTGAGCTATGAGCAATCAAGCCGACTGCTATGGGTGGACGACCTCAGCTAGATCCCAGCCCTTGAAATGCGTAAATGACAGGCTCTCGCTAAGTCATAAATTAATGTATTGCAGCACACCCTGCGGCCCCCAGTTACCATAGATGAACGAGCACCGACCCGTCAACCGACCTGTACGTCCTGAAGCTTATTGTGAAGCGTTTTATCACCGGTCGGCTGGGATGATGCCAATCAGCGGGGTCTCATACCGGATGGGTGTAGTTGCTCCTGAGGTTGGAAAAGAATTCCTGGCCGTCCTTTAGTACTAAGAGGAAGTGCACCGTAGATCGGGTGAGATTTCTGTTGATTATGCAGCTCCTTAGCCTTCCCAGGCCATACGCAGTCCTCGAGTATAACCTTTTGGCATCTGACGTTATGGTCTGTAAACGAGTTGTCCGCTGCGTGCTGAGAGTACGCAGCGATCCGAGCTTAATCGGATTCTGATTACATAATCGCTGTCATAACCTTACCCCGGAGAGCGCCGTTATTGTACGTTTCCGTACTTCGTACGTTAGACGATTCCCGCTGTTACGACATTTACGCAGGGATGACATAGTAAAGAGGTGACCTACCTGATATCCTGGCGTCTTTCTACCCTTAAGGGAATTGGCATAGCGGGGGCAGAAGACTACTATGCACCTACGCAGGCGGCAGGCGCGCTTCCGGCGTAGAACTCGCAATTATACGTGATTTAGTAAGCAGGCAATGATGCGAACGTCCGCGTATTCACGCATTATAGGGAGCTACTATCCACAGCTGAGGTGACCACCTGCCGCACGAACTCTGTACGAGAAGATCGATTATACATCTCTGCGTGCGCGCGAATTTTCTCCTGAAACCTGTCAACCTTAGGGAACTA
seq00012   ACGAAGATTTGCAGAAGAAGGTTTTCCGGCGTGGTAGTCACATTCTGTACCGGGTTTAATTCGTAGGGATCGCAAGTATTTGCGCGCTACTGTGAGTACAGATCCTCGCTTAGAATTGGGCGCTAATGTTCACGGGGTTTCAACTCTCGTATATGTCTGGCGCTGGGGCCATTCACGGCTCCGAACCCCCAAGGAGGGCTATGTAACAAGCATAAACCCCGTTACCAGTGGTCTGGCGTCCTAGGCAAATCGGCTAGCGAGTACACTCTCCCTCTCTACCAGGGGGTTCAATGACGCGTCCTAGGTGGGACATTCATCCGCGCAACTCAAGCTAGGGCGTAGAGCGAATCGTGAAAGCCGACGAGTTTAACGAGTCGGAAATCAACCACGCCCAGTTAAGACGAGATGCCTAGGCGCTCGGGACTGGGCGCGCCGGCTAATCGGCGCTATGCATCTAAGTATAGGATAGGTCGTCGTTCGGATTATACATCCTGACTTCTAGGTGTACTTTTAAAGGACTACGCCGCCCCCGTCCATTAGGGCGGGACATCCCCACAGCCGGCGTCCGACCTGTCTCCTCCTTATCACTTCCTACTCCCTGGAGAAGAGCGGGGACACGCGTGCGAGTGCGGTGGCGCATTTAATAGAACCTGTAGGACACGGCATGCACAAGCATGAATCACCGCGTTACCAGCATCGTGAACGTAGGAGCCGCACCACCAACTTCACCCTTCAATTTTTGCTGACGAGTCGCTCCAGTGAAAGTATCACCACGGTTAATCCTACCCTGCGGCGTGTATTGTACGCTTAGTTCAAACCTCAGAGTTCGGGCTCTCTTTGAAGACCAGTGTCTCACAAGTTTCACGCCCTTACTTATCGGATGTCCTCGTTTGCCACCGGTCGAATGTCGTCCCCTTTCCCCAACAAGCGACCTGGCCCCGCATTAAATCAATTACTGCGTTCTTTCCTATCGGCCGAGCCGGTCGATGCCTCACGGTTGATCGCGCCAGTGCCTCGATCTCTGACTTTTGACTCCCGACAAAATCGTTGTATCGTGCCCTTAGCTACTGAGATGCTCCGCACTCTCCATCACCCGGTTATTTCTGTCGTGTGGAGCCCGGATCACGTGTGTGACATGTGCCACCTTGACTCCGCACCGGATTTTTAGAATAGGCACCCACATGAGAGGTATAGCACTAAGCGGTCCAGCGCATACGTAGATTTCCCAACGAAGTACCGTATGCACGCCGCATAGCCTGAGAATTGCTTAGAGCCAAAACTTTGTAAGATATACCCGCGGGCGCCTTCCAAGTCCCGGCTCTCAGGGATTCTTCTGCGGTCTCGTGGGGGACTACTTATTTTTGAAATAAGCTGGTGACTAAGTCGGTTGAGCTATGAGCAATCAAGCCGACTGCTATGGGTGGACGACCTCAGCTAGATCCCAGCCCTTGAAATGCGTAAATGACAGGCTCTCGCTAAGTCATAAATTAATGTATTGCAGCACACCCTGCGGCCCCCAGTTACCATAGATGAACGAGCACCGACCCGTCAACCGACCTGTACGTCCTGAAGCTTATTGTGAAGCGTTTTATCACCGGTCGGCTGGGATGATGCCAATCAGCGGGGTCTCATACCGGATGGGTGTAGTTGCTCCTGAGGTTGGAAAAGAATTCCTGGCCGTCCTTTAGTACTAAGAGGAAGTGCACCGTAGATCGGGTGAGATTTCTGTTGATTATGCAGCTCCTTAGCCTTCCCAGGCCATACGCAGTCCTCGAGTATAACCTTTTGGCATCTGACGTTATGGTCTGTAAACGAGTTGTCCGCTGCGTGCTGAGAGTACGCAGCGATCCGAGCTTAATCGGATTCTGATTACATAATCGCTGTCATAACCTTACCCCGGAGAGCGCCGTTATTGTACGTTTCCGTACTTCGTACGTTAGACGATTCCCGCTGTTACGACATTTACGCAGGGATGACATAGTAAAGAGGTGACCTACCTGATATCCTGGCGTCTTTCTACCCTTAAGGGAATTGGCATAGCGGGGGCAGAAGACTACTATGCACCTACGCAGGCGGCAGGCGCGCTTCCGGCGTAGAACTCGCAATTATACGTGATTTAGTAAGCAGGCAATGATGCGAACGTCCGCGTATTCACGCATTATAGGGAGCTACTATCCACAGCTGAGGTGACCACCTGCCGCACGAACTCTGTACGAGAAGATCGATTATACATCTCTGCGTGCGCGCGAATTTTCTCCTGAAACCTGTCAACCTTAGGGAACTA
seq00013   ACGAAGATTTGCAGAAGAAGGTTTTCCGGCGTGGTAGTCACATTCTGTACCGGGTTTAATTCGTAGGGATCGCAAGTATTTGCGCGCTACTGTGAGTACAGATCCTCGCTTAGAATTGGGCGCTAATGTTCTCGGGGTTTCAACTCTCGTATATGTCTGGCGCTGGGGCCATTCACGGCTCCGAACCCCCAAGGAGGGCTATGTAACAAGCATAAACCCCGTTACCAGTGGTCTGGCGTCCTAGGCAAATCGGCTAGCGAGTACACTCTCCCTCTCTACCAGGGGGTTCAATGACGCGTCCTAGGTGGGACATTCATCCGCGCAACTCAAGCTAGGGCGTAGAGCGAATCGTGAAAGCCGACGAGTTTAACGAGTCGGAAATCAACCACGCCCAGTTAAGACGAGATGCCTAGGCGCTCGGGACTGGGCGCGCCGGCTAATCGGCGCTATGCATCTAAGTATAGGATAGGTCGTCGTTCGGATTATACATCCTGACTTCTAGGTGTACTTTTAAAGGACTACGCCGCCCCCGTCCATTAGGGCGGGACATCCCCACAGCCGGCGTCCGACCTGTCTCCTCCTTATCACTTCCTACTCCCTGGAGAAGAGCGGGGACACGCGTGCGAGTGCGGTGGCGCATTTAATAGAACCTGTAGGACACGGCATGCACAAGCATGAATCACCGCGTTACCAGCATCGTGAACGTAGGAGCCGCACCACCAACTTCACCCTTCAATTTTTGCTGACGAGTCGCTCCAGTGAAAGTATCACCACGGTTAATCCTACCCTGCGGCGTGTATTGTACGCTTAGTTCAAACCTCAGAGTTCGGGCTCTCTTTGAAGACCAGTGTCTCACAAGTTTCACGCCCTTACTTATCGGATGTCCTCGTTTGCCACCGGTCGAATGTCGTCCCCTTTCCCCAACAAGCGACCTGGCCCCGCATTAAATCAATTACTGCGTTCTTTCCTATCGGCCGAGCCGGTCGATGCCTCACGGTTGATCGCGCCAGTGCCTCGATCTCTGACTTTTGACTCCCGACAAAATCGTTGTATCGTGCCCTTAGCTACTGAGATGCTCCGCACTCTCCATCACCCGGTTATTTCTGTCGTGTGGAGCCCGGATCACGTGTGTGACATGTGCCACCTTGACTCCGCACCGGATTTTTAGAATAGGCACCCACATGAGAGGTATAGCACTAAGCGGTCCAGCGCATACGTAGATTTCCCAACGAAGTACCGTATGCACGCCGCATAGCCTGAGAATTGCTTAGAGCCAAAACTTTGTAAGATATACCCGCGGGCGCCTTCCAAGTCCCGGCTCTCAGGGATTCTTCTGCGGTCTCGTGGGGGACTACTTATTTTTGAAATAAGCTGGTGACTAAGTCGGTTGAGCTATGAGCAATCAAGCCGACTGCTATGGGTGGACGACCTCAGCTAGATCCCAGCCCTTGAAATGCGTAAATGACAGGCTCTCGCTAAGTCATAGATTAATGTATTGCAGCACACCCTGCGGCCCCCAGTTACCATAGATGAACGAGCACCGACCCGTCAACCGACCTGTACGTCCTGAAGCTTATTGTGAAGCGTTTTATCACCGGTCGGCTGGGATGATGCCAATCAGCGGGGTCTCATACCGGATGGGTGTAGTTGCTCCTGAGGTTGGAAAAGAATTCCTGGCCGTCCTTTAGTACTAAGAGGAAGTGCACCGTAGATCGGGTGAGATTTCTGTTGATTATGCAGCTCCTTAGCCTTCCCAGGCCATACGCAGTCCTCGAGTATAACCTTTTGGCATCTGACGTTATGGTCTGTAAACGAGTTGTCCGCTGCGTGCTGAGAGTACGCAGCGATCCGAGCTTAATCGGATTCTGATTACATAATCGCTGTCATAACCTTACCCCGGAGAGCGCCGTTATTGTACGTTTCCGTACTTCGTACGTTAGACGATTCCCGCTGTTACGACATTTACGCAGGGATGACATAGTAAAGAGGTGACCTACCTGATATCCTGGCGTCTTTCTACCCTTAAGGGAATTGGCATAGCGGGGGCAGAAGACTACTATGCACCTACGCAGGCGGCAGGCGCGCTTCCGGCGTAGAACTCGCAATTATACGTGATTTAGTAAGCAGGCAATGATGCGAACGTCCGCGTATTCACGCATTATAGGGAGCTACTATCCACAGCTGAGGTGACCACCTGCCGCACGAACTCTGTACGAGAAGATCGATTATACATCTCTGCGTGCGCGCGAATTTTCTCCTGAAACCTGTCAACCTTAGGGAACTA
seq00014   ACGAAGATTTGCAGAAGAAGGTTTTCCGGCGTGGTAGTCACATTCTGTACCGGGTTTAATTCGTAGGGATCGCAAGTATTTGCGCGCTACTGTGAGTACAGATCCTCGCTTAGAATTGGGCGCTAATGTTCACGGGGTTTCAACTCTCGTATATGTCTGGCGCTGGGGCCATTCACGGCTCCGAACCCCCAAGGAGGGCTATGTAACAAGCATAAACCCCGTTACCAGTGGTCTGGCGTCCTAGGCAAATCGGCTAGCGAGTACACTCTCCCTCTCTACCAGGGGGTTCAATGACGCGTCCTAGGTGGGACATTCATCCGCGCAACTCAAGCTAGGGCGTAGAGCGAATCGTGAAAGCCGACGAGTTTAACGAGTCGGAAATCAACCACGCCCAGTTAAGACGAGATGCCTAGGCGCTCGGGACTGGGCGCGCCGGCTAATCGGCGCTATGCATCTAAGTATAGGATAGGTCGTCGTTCGGATTATACATCCTGACTTCTAGGTGTACTTTTAAAGGACTACGCCGCCCCCGTCCATTAGGGCGGGACATCCCCACAGCCGGCGTCCGACCTGTCTCCTCCTTATCACTTCCTACTCCCTGGAGAAGAGCGGGGACACGCGTGCGAGTGCGGTGGCGCATTTAATAGAACCTGTAGGACACGGCATGCACAAGCATGAATCACCGCGTTACCAGCATCGTGAACGTAGGAGCCGCACCACCAACTTCACCCTTCAATTTTTGCTGACGAGTCGCTCCAGTGAAAGTATCACCACGGTTAATCCTACCCTGCGGCGTGTATTGTACGCTTAGTTCAAACCTCAGAGTTCGGGCTCTCTTTGAAGACCAGTGTCTCACAAGTTTCACGCCCTTACTTATCGGATGTCCTCGTTTGCCACCGGTCGAATGTCGTCCCCTTTCCCCAACAAGCGACCTGGCCCCGCATTAAATCAATTACTGCGTTCTTTCCTATCGGCCGAGCCGGTCGATGCCTCACGGTTGATCGCGCCAGTGCCTCGATCTCTGACTTTTGACTCCCGACAAAATCGTTGTATCGTGCCCTTAGCTACTGAGATGCTCCGCACTCTCCATCACCCGGTTATTTCTGTCGTGTGGAGCCCGGATCACGTGTGTGACATGTGCCACCTTGACTCCGCACCGGATTTTTAGAATAGGCACCCACATGAGAGGTATAGCACTAAGCGGTCCAGCGCATACGTAGATTTCCCAACGAAGTACCGTATGCACGCCGCATAGCCTGAGAATTGCTTAGAGCCAAAACTTTGTAAGATATACCCGCGGGCGCCTTCCAAGTCCCGGCTCTCAGGGATTCTTCTGCGGTCTCGTGGGGGACTACTTATTTTTGAAATAAGCTGGTGACTAAGTCGGTTGAGCTATGAGCAATCAAGCCGACTGCTATGGGTGGACGACCTCAGCTAGATCCCAGCCCTTGAAATGCGTAAATGACAGGCTCTCGCTAAGTCATAAATTAATGTATTGCAGCACACCCTGCGGCCCCCAGTTACCATAGATGAACGAGCACCGACCCGTCAACCGACCTGTACGTCCTGAAGCTTATTGTGAAGCGTTTTATCACCGGTCGGCTGGGATGATGCCAATCAGCGGGGTCTCATACCGGATGGGTGTAGTTGCTCCTGAGGTTGGAAAAGAATTCCTGGCCGTCCTTTAGTACTAAGAGGAAGTGCACCGTAGATCGGGTGAGATTTCTGTTGATTATGCAGCTCCTTAGCCTTCCCAGGCCATACGCAGTCCTCGAGTATAACCTTTTGGCATCTGACGTTATGGTCTGTAAACGAGTTGTCCGCTGCGTGCTGAGAGTACGCAGCGATCCGAGCTTAATCGGATTCTGATTACATAATCGCTGTCATAACCTTACCCCGGAGAGCGCCGTTATTGTACGTTTCCGTACTTCGTACGTTAGACGATTCCCGCTGTTACGACATTTACGCAGGGATGACATAGTAAAGAGGTGACCTACCTGATATCCTGGCGTCTTTCTACCCTTAAGGGAATTGGCATAGCGGGGGCAGAAGACTACTATGCACCTACGCAGGCGGCAGGCGCGCTTCCGGCGTAGAACTCGCAATTATACGTGATTTAGTAAGCAGGCAATGATGCGAACGTCCGCGTATTCACGCATTATAGGGAGCTACTATCCACAGCTGAGGTGACCACCTGCCGCACGAACTCTGTACGAGAAGATCGATTATACATCTCTGCGTGCGCGCGAATTTTCTCCTGAAACCTGTCAACCTTAGGGAACTA
seq00015   ACGAAGATTTGCAGAAGAAGGTTTTCCGGCGTGGTAGTCACATTCTGTACCGGGTTTAATTCGTAGGGATCGCAAGTATTTGCGCGCTACTGTGAGTACAGATCCTCGCTTAGAATTGGGCGCTAATGTTCACGGGGTTTCAACTCTCGTATATGTCTGGCGCTGGGGCCATTCACGGCTCCGAACCCCCAAGGAGGGCTATGTAACAAGCATAAACCCCGTTACCAGTGGTCTGGCGTCCTAGGCAAATCGGCTAGCGAGTACACTCTCCCTCTCTACCAGGGGGTTCAATGACGCGTCCTAGGTGGGACATTCATCCGCGCAACTCAAGCTAGGGCGTAGAGCGAATCGTGAAAGCCGACGAGTTTAACGAGTCGGAAATCAACCACGCCCAGTTAAGACGAGATGCCTAGGCGCTCGGGACTGGGCGCGCCGGCTAATCGGCGCTATGCATCTAAGTATAGGATAGGTCGTCGTTCGGATTATACATCCTGACTTCTAGGTGTACTTTTAAAGGACTACGCCGCCCCCGTCCATTAGGGCGGGACATCCCCACAGCCGGCGTCCGACCTGTCTCCTCCTTATCACTTCCTACTCCCTGGAGAAGAGCGGGGACACGCGTGCGAGTGCGGTGGCGCATTTAATAGAACCTGTAGGACACGGCATGCACAAGCATGAATCACCGCGTTACCAGCATCGTGAACGTAGGAGCCGCACCACCAACTTCACCCTTCAATTTTTGCTGACGAGTCGCTCCAGTGAAAGTATCACCACGGTTAATCCTACCCTGCGGCGTGTATTGTACGCTTAGTTCAAACCTCAGAGTTCGGGCTCTCTTTGAAGACCAGTGTCTCACAAGTTTCACGCCCTTACTTATCGGATGTCCTCGTTTGCCACCGGTCGAATGTCGTCCCCTTTCCCCAACAAGCGACCTGGCCCCGCATTAAATCAATTACTGCGTTCTTTCCTATCGGCCGAGCCGGTCGATGCCTCACGGTTGATCGCGCCAGTGCCTCGATCTCTGACTTTTGACTCCCGACAAAATCGTTGTATCGTGCCCTTAGCTACTGAGATGCTCCGCACTCTCCATCACCCGGTTATTTCTGTCGTGTGGAGCCCGGATCACGTGTGTGACATGTGCCACCTTGACTCCGCACCGGATTTTTAGAATAGGCACCCACATGAGAGGTATAGCACTAAGCGGTCCAGCGCATACGTAGATTTCCCAACGAAGTACCGTATGCACGCCGCATAGCCTGAGAATTGCTTAGAGCCAAAACTTTGTAAGATATACCCGCGGGCGCCTTCCAAGTCCCGGCTCTCAGGGATTCTTCTGCGGTCTCGTGGGGGACTACTTATTTTTGAAATAAGCTGGTGACTAAGTCGGTTGAGCTATGAGCAATCAAGCCGACTGCTATGGGTGGACGACCTCAGCTAGATCCCAGCCCTTGAAATGCGTAAATGACAGGCTCTCGCTAAGTCATAAATTAATGTATTGCAGCACACCCTGCGGCCCCCAGTTACCATAGATGAACGAGCACCGACCCGTCAACCGACCTGTACGTCCTGAAGCTTATTGTGAAGCGTTTTATCACCGGTCGGCTGGGATGATGCCAATCAGCGGGGTCTCATACCGGATGGGTGTAGTTGCTCCTGAGGTTGGAAAAGAATTCCTGGCCGTCCTTTAGTACTAAGAGGAAGTGCACCGTAGATCGGGTGAGATTTCTGTTGATTATGCAGCTCCTTAGCCTTCCCAGGCCATACGCAGTCCTCGAGTATAACCTTTTGGCATCTGACGTTATGGTCTGTAAACGAGTTGTCCGCTGCGTGCTGAGAGTACGCAGCGATCCGAGCTTAATCGGATTCTGATTACATAATCGCTGTCATAACCTTACCCCGGAGAGCGCCGTTATTGTACGTTTCCGTACTTCGTACGTTAGACGATTCCCGCTGTTACGACATTTACGCAGGGATGACATAGTAAAGAGGTGACCTACCTGATATCCTGGCGTCTTTCTACCCTTAAGGGAATTGGCATAGCGGGGGCAGAAGACTACTATGCACCTACGCAGGCGGCAGGCGCGCTTCCGGCGTAGAACTCGCAATTATACGTGATTTAGTAAGCAGGCAATGATGCGAACGTCCGCGTATTCACGCATTATAGGGAGCTACTATCCACAGCTGAGGTGACCACCTGCCGCACGAACTCTGTACGAGAAGATCGATTATACATCTCTGCGTGCGCGCGAATTTTCTCCTGAAACCTGTCAACCTTAGGGAACTA
seq00016   ACGAAGATTTGCAGAAGAAGGTTTTCCGGCGTGGTAGTCACATTCTGTACCGGGTTTAATTCGTAGGGATCGCAAGTATTTGCGCGCTACTGTGAGTACAGATCCTCGCTTAGAATTGGGCGCTAATGTTCACGGGGTTTCAACTCTCGTATATGTCTGGCGCTGGGGCCATTCACGGCTCCGAACCCCCAAGGAGGGCTATGTAACAAGCATAAACCCCGTTACCAGTGGTCTGGCGTCCTAGGCAAATCGGCTAGCGAGTACACTCTCCCTCTCTACCAGGGGGTTCAATGACGCGTCCTAGGTGGGACATTCATCCGCGCAACTCAAGCTAGGGCGTAGAGCGAATCGTGAAAGCCGACGAGTTTAACGAGTCGGAAATCAACCACGCCCAGTTAAGACGAGATGCCTAGGCGCTCGGGACTGGGCGCGCCGGCTAATCGGCGCTATGCATCTAAGTATAGGATAGGTCGTCGTTCGGATTATACATCCTGACTTCTAGGTGTACTTTTAAAGGACTACGCCGCCCCCGTCCATTAGGGCGGGACATCCCCACAGCCGGCGTCCGACCTGTCTCCTCCTTATCACTTCCTACTCCCTGGAGAAGAGCGGGGACACGCGTGCGAGTGCGGTGGCGCATTTAATAGAACCTGTAGGACACGGCATGCACAAGCATGAATCACCGCGTTACCAGCATCGTGAACGTAGGAGCCGCACCACCAACTTCACCCTTCAATTTTTGCTGACGAGTCGCTCCAGTGAAAGTATCACCACGGTTAATCCTACCCTGCGGCGTGTATTGTACGCTTAGTTCAAACCTCAGAGTTCGGGCTCTCTTTGAAGACCAGTGTCTCACAAGTTTCACGCCCTTACTTATCGGATGTCCTCGTTTGCCACCGGTCGAATGTCGTCCCCTTTCCCCAACAAGCGACCTGGCCCCGCATTAAATCAATTACTGCGTTCTTTCCTATCGGCCGAGCCGGTCGATGCCTCACGGTTGATCGCGCCAGTGCCTCGATCTCTGACTTTTGACTCCCGACAAAATCGTTGTATCGTGCCCTTAGCTACTGAGATGCTCCGCACTCTCCATCACCCGGTTATTTCTGTCGTGTGGAGCCCGGATCACGTGTGTGACATGTGCCACCTTGACTCCGCACCGGATTTTTAGAATAGGCACCCACATGAGAGGTATAGCACTAAGCGGTCCAGCGCATACGTAGATTTCCCAACGAAGTACCGTATGCACGCCGCATAGCCTGAGAATTGCTTAGAGCCAAAACTTTGTAAGATATACCCGCGGGCGCCTTCCAAGTCCCGGCTCTCAGGGATTCTTCTGCGGTCTCGTGGGGGACTACTTATTTTTGAAATAAGCTGGTGACTAAGTCGGTTGAGCTATGAGCAATCAAGCCGACTGCTATGGGTGGACGACCTCAGCTAGATCCCAGCCCTTGAAATGCGTAAATGACAGGCTCTCGCTAAGTCATAAATTAATGTATTGCAGCACACCCTGCGGCCCCCAGTTACCATAGATGAACGAGCACCGACCCGTCAACCGACCTGTACGTCCTGAAGCTTATTGTGAAGCGTTTTATCACCGGTCGGCTGGGATGATGCCAATCAGCGGGGTCTCATACCGGATGGGTGTAGTTGCTCCTGAGGTTGGAAAAGAATTCCTGGCCGTCCTTTAGTACTAAGAGGAAGTGCACCGTAGATCGGGTGAGATTTCTGTTGATTATGAAGCTCCTTAGCCTTCCCAGGCCATACGCAGTCCTCGAGTATAACCTTTTGGCATCTGACGTTATGGTCTGTCAACGAGTTGTCCGCTGCGTGCTGAGAGTACGCAGCGATCCGAGCTTAATCGGATTCTGATTACATAATCGCTGTCATAACCTTACCCCGGAGAGCGCCGTTATTGTACGTTTCCGTACTTCGTACGTTAGACGATTCCCGCTGTTACGACATTTACGCAGGGATGACATAGTAAAGAGGTGACCTACCTGATATCCTGGCGTCTTTCTACCCTTAAGGGAATTGGCATAGCGGGGGCAGAAGACTACTATGCACCTACGCAGGCGGCAGGCGCGCTTCCGGCGTAGAACTCGCAATTATACGTGATTTAGTAAGCAGGCAATGATGCGAACGTCCGCGTATTCACGCATTATAGGGAGCTACTATCCACAGCTGAGGTGACCACCTGCCGCACGAACTCTGTACGAGAAGATCGATTATACATCTCTGCGTGCGCGCGAATTTTCTCCTGAAACCTGTCAACCTTAGGGAACTA
seq00017   ACGAAGATTTGCAGAAGAAGGTTTTCCGGCGTGGTAGTCACATTCTGTACCGGGTTTAATTCGTAGGGATCGCAAGTATTTGCGCGCTACTGTGAGTACAGATCCTCGCTTAGAATTGGGCGCTAATGTTCACGGGGTTTCAACTCTCGTATATGTCTGGCGCTGGGGCCATTCACGGCTCCGAACCCCCAAGGAGGGCTATGTAACAAGCATAAACCCCGTTACCAGTGGTCTGGCGTCCTAGGCAAATCGGCTAGCGAGTACACTCTCCCTCTCTACCAGGGGGTTCAATGACGCGTCCTAGGTGGGACATTCATCCGCGCAACTCAAGCTAGGGCGTAGAGCGAATCGTGAAAGCCGACGAGTTTAACGAGTCGGAAATCAACCACGCCCAGTTAAGACGAGATGCCTAGGCGCTCGGGACTGGGCGCGCCGGCTAATCGGCGCTATGCATCTAAGTATAGGATAGGTCGTCGTTCGGATTATACATCCTGACTTCTAGGTGTACTTTTAAAGGACTACGCCGCCCCCGTCCATTAGGGCGGGACATCCCCACAGCCGGCGTCCGACCTGTCTCCTCCTTATCACTTCCTACTCCCTGGAGAAGAGCGGGGACACGCGTGCGAGTGCGGTGGCGCATTTAATAGAACCTGTAGGACACGGCATGCACAAGCATGAATCACCGCGTTACCAGCATCGTGAACGTAGGAGCCGCACCACCAACTTCACCCTTCAATTTTTGCTGACGAGTCGCTCCAGTGAAAGTATCACCACGGTTAATCCTACCCTGCGGCGTGTATTGTACGCTTAGTTCAAACCTCAGAGTTCGGGCTCTCTTTGAAGACCAGTGTCTCACAAGTTTCACGCCCTTACTTATCGGATGTCCTCGTTTGCCACCGGTTGAATGTCGTCCCCTTTCCCCAACAAGCGACCTGGCCCCGCATTAAATCAATTACTGCGTTCTTTCCTATCGGCCGAGCCGGTCGATGCCTCACGGTTGATCGCGCCAGTGCCTCGATCTCTGACTTTTGACTCCCGACAAAATCGTTGTATCGTGCCCTTAGCTACTGAGATGCTCCGCACTCTCCATCACCCGGTTATTTCTGTCGTGTGGAGCCCGGATCACGTGTGTGACATGTGCCACCTTGACTCCGCACCGGATTTTTAGAATAGGCACCCACATGAGAGGTATAGCACTAAGCGGTCCAGCGCATACGTAGATTTCCCAACGAAGTACCGTATGCACGCCGCATAGCCTGAGAATTGCTTAGAGCCAAAACTTTGTAAGATATACCCGCGGGCGCCTTCCAAGTCCCGGCTCTCAGGGATTCTTCTGCGGTCTCGTGGGGGACTACTTATTTTTGAAATAAGCTGGTGACTAAGTCGGTTGAGCTATGAGCAATCAAGCCGACTGCTATGGGTGGACGACCTCAGCTAGATCCCAGCCCTTGAAATGCGTAAATGACAGGCTCTCGCTAAGTCATAAATTAATGTATTGCAGCACACCCTGCGGCCCCCAGTTACCATAGATGAACGAGCACCGACCCGTCAACCGACCTGTACGTCCTGAAGCTTATTGTGAAGCGTTTTATCACCGGTCGGCTGGGATGATGCCAATCAGCGGGGTCTCATACCGGATGGGTGTAGTTGCTCCTGAGGTTGGAAAAGAATTCCTGGCCGTCCTTTAGTACTAAGAGGAAGTGCACCGTAGATCGGGTGAGATTTCTGTTGATTATGAAGCTCCTTAGCCTTCCCAGGCCATACGCAGTCCTCGAGTATAACCTTTTGGCATCTGACGTTATGGTCTGTCAACGAGTTGTCCGCTGCGTGCTGAGAGTACGCAGCGATCCGAGCTTAATCGGATTCTGATTACATAATCGCTGTCATAACCTTACCCCGGAGAGCGCCGTTATTGTACGTTTCCGTACTTCGTACGTTAGACGATTCCCGCTGTTACGACATTTACGCAGGGATGACATAGTAAAGAGGTGACCTACCTGATATCCTGGCGTCTTTCTACCCTTAAGGGAATTGGCATAGCGGGGGCAGAAGACTACTATGCACCTACGCAGGCGGCAGGCGCGCTTCCGGCGTAGAACTCGCAATTATACGTGATTTAGTAAGCAGGCAATGATGCGAACGTCCGCGTATTCACGCATTATAGGGAGCTACTATCCACAGCTGAGGTGACCACCTGCCGCACGAACTCTGTACGAGAAGATCGATTATACATCTCTGCGTGCGCGCGAATTTTCTCCTGAAACCTGTCAACCTTAGGGAACTA
seq00018   ACGAAGATTTGCAGAAGAAGGTTTTCCGGCGTGGTAGTCACATTCTGTACCGGGTTTAATTCGTAGGGATCGCAAGTATTTGCGCGCTACTGTGAGTACAGATCCTCGCTTAGAATTGGGCGCTAATGTTCACGGGGTTTCAACTCTCGTATATGTCTGGCGCTGGGGCCATTCACGGCTCCGAACCCCCAAGGAGGGCTATGTAACAAGCATAAACCCCGTTACCAGTGGTCTGGCGTCCTAGGCAAATCGGCTAGCGAGTACACTCTCCCTCTCTACCAGGGGGTTCAATGACGCGTCCTAGGTGGGACATTCATCCGCGCAACTCAAGCTAGGGCGTAGAGCGAATCGTGAAAGCCGACGAGTTTAACGAGTCGGAAATCAACCACGCCCAGTTAAGACGAGATGCCTAGGCGCTCGGGACTGGGCGCGCCGGCTAATCGGCGCTATGCATCTAAGTATAGGATAGGTCGTCGTTCGGATTATACATCCTGACTTCTAGGTGTACTTTTAAAGGACTACGCCGCCCCCGTCCATTAGGGCGGGACATCCCCACAGCCGGCGTCCGACCTGTCTCCTCCTTATCACTTCCTACTCCCTGGAGAAGAGCGGGGACACGCGTGCGAGTGCGGTGGCGCATTTAATAGAACCTGTAGGACACGGCATGCACAAGCATGAATCACCGCGTTACCAGCATCGTGAACGTAGGAGCCGCACCACCAACTTCACCCTTCAATTTTTGCTGACGAGTCGCTCCAGTGAAAGTATCACCACGGTTAATCCTACCCTGCGGCGTGTATTGTACGCTTAGTTCAAACCTCAGAGTTCGGGCTCTCTTTGAAGACCAGTGTCTCACAAGTTTCACGCCCTTACTTATCGGATGTCCTCGTTTGCCACCGGTCGAATGTCGTCCCCTTTCCCCAACAAGCGACCTGGCCCCGCATTAAATCAATTACTGCGTTCTTTCCTATCGGCCGAGCCGGTCGATGCCTCACGGTTGATCGCGCCAGTGCCTCGATCTCTGACTTTTGACTCCCGACAAAATCGTTGTATCGTGCCCTTAGCTACTGAGATGCTCCGCACTCTCCATCACCCGGTTATTTCTGTCGTGTGGAGCCCGGATCACGTGTGTGACATGTGCCACCTTGACTCCGCACCGGATTTTTAGAATAGGCACCCACATGAGAGGTATAGCACTAAGCGGTCCAGCGCATACGTAGATTTCCCAACGAAGTACCGTATGCACGCCGCATAGCCTGAGAATTGCTTAGAGCCAAAACTTTGTAAGATATACCCGCGGGCGCCTTCCAAGTCCCGGCTCTCAGGGATTCTTCTGCGGTCTCGTGGGGGACTACTTATTTTTGAAATAAGCTGGTGACTAAGTCGGTTGAGCTATGAGCAATCAAGCCGACTGCTATGGGTGGACGACCTCAGCTAGATCCCAGCCCTTGAAATGCGTAAATGACAGGCTCTCGCTAAGTCATAAATTAATGTATTGCAGCACACCCTGCGGCCCCCAGTTACCATAGATGAACGAGCACCGACCCGTCAACCGACCTGTACGTCCTGAAGCTTATTGTGAAGCGTTTTATCACCGGTCGGCTGGGATGATGCCAATCAGCGGGGTCTCATACCGGATGGGTGTAGTTGCTCCTGAGGTTGGAAAAGAATTCCTGGCCGTCCTTTAGTACTAAGAGGAAGTGCACCGTAGATCGGGTGAGATTTCTGTTGATTATGCAGCTCCTTAGCCTTCCCAGGCCATACGCAGTCCTCGAGTATAACCTTTTGGCATCTGACGTTATGGTCTGTAAACGAGTTGTCCGCTGCGTGCTGAGAGTACGCAGCGATCCGAGCTTAATCGGATTCTGATTACATAATCGCTGTCATAACCTTACCCCGGAGAGCGCCGTTATTGTACGTTTCCGTACTTCGTACGTTAGACGATTCCCGCTGTTACGACATTTACGCAGGGATGACATAGTAAAGAGGTGACCTACCTGATATCCTGGCGTCTTTCTACCCTTAAGGGAATTGGCATAGCGGGGGCAGAAGACTACTATGCACCTACGCAGGCGGCAGGCGCGCTTCCGGCGTAGAACTCGCAATTATACGTGATTTAGTAAGCAGGCAATGATGCGAACGTCCGCGTATTCACGCATTATAGGGAGCTACTATCCACAGCTGAGGTGACCACCTGCCGCACGAACTCTGTACGAGAAGATCGATTATACATCTCTGCGTGCGCGCGAATTTTCTCCTGAAACCTGTCAACCTTAGGGAACTA
seq00019   ACGAAGATTTGCAGAAGAAGGTTTTCCGGCGTGGTAGTCACATTCTGTACCGGGTTTAATTCGTAGGGATCGCAAGTATTTGCGCGCTACTGTGAGTACAGATCCTCGCTTAGAATTGGGCGCTAATGTTCACGGGGTTTCAACTCTCGTATATGTCTGGCGCTGGGGCCATTCACGGCTCCGAACCCCCAAGGAGGGCTATGTAACAAGCATAAACCCCGTTACCAGTGGTCTGGCGTCCTAGGCAAATCGGCTAGCGAGTACACTCTCCCTCTCTACCAGGGGGTTCAATGACGCGTCCTAGGTGGGACATTCATCCGCGCAACTCAAGCTAGGGCGTAGAGCGAATCGTGAAAGCCGACGAGTTTAACGAGTCGGAAATCAACCACGCCCAGTTAAGACGAGATGCCTAGGCGCTCGGGACTGGGCGCGCCGGCTAATCGGCGCTATGCATCTAAGTATAGGATAGGTCGTCGTTCGGATTATACATCCTGACTTCTAGGTGTACTTTTAAAGGACTACGCCGCCCCCGTCCATTAGGGCGGGACATCCCCACAGCCGGCGTCCGACCTGTCTCCTCCTTATCACTTCCTACTCCCTGGAGAAGAGCGGGGACACGCGTGCGAGTGCGGTGGCGCATTTAATAGAACCTGTAGGACACGGCATGCACAAGCATGAATCACCGCGTTACCAGCATCGTGAACGTAGGAGCCGCACCACCAACTTCACCCTTCAATTTTTGCTGACGAGTCGCTCCAGTGAAAGTATCACCACGGTTAATCCTACCCTGCGGCGTGTATTGTACGCTTAGTTCAAACCTCAGAGTTCGGGCTCTCTTTGAAGACCAGTGTCTCACAAGTTTCACGCCCTTACTTATCGGATGTCCTCGTTTGCCACCGGTCGAATGTCGTCCCCTTTCCCCAACAAGCGACCTGGCCCCGCATTAAATCAATTACTGCGTTCTTTCCTATCGGCCGAGCCGGTCGATGCCTCACGGTTGATCGCGCCAGTGCCTCGATCTCTGACTTTTGACTCCCGACAAAATCGTTGTATCGTGCCCTTAGCTACTGAGATGCTCCGCACTCTCCATCACCCGGTTATTTCTGTCGTGTGGAGCCCGGATCACGTGTGTGACATGTGCCACCTTGACTCCGCACCGGATTTTTAGAATAGGCACCCACATGAGAGGTATAGCACTAAGCGGTCCAGCGCATACGTAGATTTCCCAACGAAGTACCGTATGCACGCCGCATAGCCTGAGAATTGCTTAGAGCCAAAACTTTGTAAGATATACCCGCGGGCGCCTTCCAAGTCCCGGCTCTCAGGGATTCTTCTGCGGTCTCGTGGGGGACTACTTATTTTTGAAATAAGCTGGTGACTAAGTCGGTTGAGCTATGAGCAATCAAGCCGACTGCTATGGGTGGACGACCTCAGCTAGATCCCAGCCCTTGAAATGCGTAAATGACAGGCTCTCGCTAAGTCATAAATTAATGTATTGCAGCACACCCTGCGGCCCCCAGTTACCATAGATGAACGAGCACCGACCCGTCAACCGACCTGTACGTCCTGAAGCTTATTGTGAAGCGTTTTATCACCGGTCGGCTGGGATGATGCCAATCAGCGGGGTCTCATACCGGATGGGTGTAGTTGCTCCTGAGGTTGGAAAAGAATTCCTGGCCGTCCTTTAGTACTAAGAGGAAGTGCACCGTAGATCGGGTGAGATTTCTGTTGATTATGCAGCTCCTTAGCCTTCCCAGGCCATACGCAGTCCTCGAGTATAACCTTTTGGCATCTGACGTTATGGTCTGTAAACGAGTTGTCCGCTGCGTGCTGAGAGTACGCAGCGATCCGAGCTTAATCGGATTCTGATTACATAATCGCTGTCATAACCTTACCCCGGAGAGCGCCGTTATTGTACGTTTCCGTACTTCGTACGTTAGACGATTCCCGCTGTTACGACATTTACGCAGGGATGACATAGTAAAGAGGTGACCTACCTGATATCCTGGCGTCTTTCTACCCTTAAGGGAATTGGCATAGCGGGGGCAGAAGACTACTATGCACCTACGCAGGCGGCAGGCGCGCTTCCGGCGTAGAACTCGCAATTATACGTGATTTAGTAAGCAGGCAATGATGCGAACGTCCGCGTATTCACGCATTATAGGGAGCTACTATCCACAGCTGAGGTGACCACCTGCCGCACGAACTCTGTACGAGAAGATCGATTATACATCTCTGCGTGCGCGCGAATTTTCTCCTGAAACCTGTCAACCTTAGGGAACTA
seq00020   ACGAAGATTTGCAGAAGAAGGTTTTCCGGCGTGGTAGTCACATTCTGTACCGGGTTTAATTCGTAGGGATCGCAAGTATTTGCGCGCTACTGTGAGTACAGATCCTCGCTTAGAATTGGGCGCTAATGTTCACGGGGTTTCAACTCTCGTATATGTCTGGCGCTGGGGCCATTCACGGCTCCGAACCCCCAAGGAGGGCTATGTAACAAGCATAAACCCCGTTACCAGTGGTCTGGCGTCCTAGGCAAATCGGCTAGCGAGTACACTCTCCCTCTCTACCAGGGGGTTCAATGACGCGTCCTAGGTGGGACATTCATCCGCGCAACTCAAGCTAGGGCGTAGAGCGAATCGTGAAAGCCGACGAGTTTAACGAGTCGGAAATCAACCACGCCCAGTTAAGACGAGATGCCTAGGCGCTCGGGACTGGGCGCGCCGGCTAATCGGCGCTATGCATCTAAGTATAGGATAGGTCGTCGTTCGGATTATACATCCTGACTTCTAGGTGTACTTTTAAAGGACTACGCCGCCCCCGTCCATTAGGGCGGGACATCCCCACAGCCGGCGTCCGACCTGTCTCCTCCTTATCACTTCCTACTCCCTGGAGAAGAGCGGGGACACGCGTGCGAGTGCGGTGGCGCATTTAATAGAACCTGTAGGACACGGCATGCACAAGCATGAATCACCGCGTTACCAGCATCGTGAACGTAGGAGCCGCACCACCAACTTCACCCTTCAATTTTTGCTGACGAGTCGCTCCAGTGAAAGTATCACCACGGTTAATCCTACCCTGCGGCGTGTATTGTACGCTTAGTTCAAACCTCAGAGTTCGGGCTCTCTTTGAAGACCAGTGTCTCACAAGTTTCACGCCCTTACTTATCGGATGTCCTCGTTTGCCACCGGTCGAATGTCGTCCCCTTTCCCCAACAAGCGACCTGGCCCCGCATTAAATCAATTACTGCGTTCTTTCCTATCGGCCGAGCCGGTCGATGCCTCACGGTTGATCGCGCCAGTGCCTCGATCTCTGACTTTTGACTCCCGACAAAATCGTTGTATCGTGCCCTTAGCTACTGAGATGCTCCGCACTCTCCATCACCCGGTTATTTCTGTCGTGTGGAGCCCGGATCACGTGTGTGACATGTGCCACCTTGACTCCGCACCGGATTTTTAGAATAGGCACCCACATGAGAGGTATAGCACTAAGCGGTCCAGCGCATACGTAGATTTCCCAACGAAGTACCGTATGCACGCCGCATAGCCTGAGAATTGCTTAGAGCCAAAACTTTGTAAGATATACCCGCGGGCGCCTTCCAAGTCCCGGCTCTCAGGGATTCTTCTGCGGTCTCGTGGGGGACTACTTATTTTTGAAATAAGCTGGTGACTAAGTCGGTTGAGCTATGAGCAATCAAGCCGACTGCTATGGGTGGACGACCTCAGCTAGATCCCAGCCCTTGAAATGCGTAAATGACAGGCTCTCGCTAAGTCATAAATTAATGTATTGCAGCACACCCTGCGGCCCCCAGTTACCATAGATGAACGAGCACCGACCCGTCAACCGACCTGTACGTCCTGAAGCTTATTGTGAAGCGTTTTATCACCGGTCGGCTGGGATGATGCCAATCAGCGGGGTCTCATACCGGATGGGTGTAGTTGCTCCTGAGGTTGGAAAAGAATTCCTGGCCGTCCTTTAGTACTAAGAGGAAGTGCACCGTAGATCGGGTGAGATTTCTGTTGATTATGAAGCTCCTTAGCCTTCCCAGGCCATACGCAGTCCTCGAGTATAACCTTTTGGCATCTGACGTTATGGTCTGTCAACGAGTTGTCCGCTGCGTGCTGAGAGTACGCAGCGATCCGAGCTTAATCGGATTCTGATTACATAATCGCTGTCATAACCTTACCCCGGAGAGCGCCGTTATTGTACGTTTCCGTACTTCGTACGTTAGACGATTCCCGCTGTTACGACATTTACGCAGGGATGACATAGTAAAGAGGTGACCTACCTGATATCCTGGCGTCTTTCTACCCTTAAGGGAATTGGCATAGCGGGGGCAGAAGACTACTATGCACCTACGCAGGCGGCAGGCGCGCTTCCGGCGTAGAACTCGCAATTATACGTGATTTAGTAAGCAGGCAATGATGCGAACGTCCGCGTATTCACGCATTATAGGGAGCTACTATCCACAGCTGAGGTGACCACCTGCCGCACGAACTCTGTACGAGAAGATCGATTATACATCTCTGCGTGCGCGCGAATTTTCTCCTGAAACCTGTCAACCTTAGGGAACTA
seq00021   ACGAAGATTTGCAGAAGAAGGTTTTCCGGCGTGGTAGTCACATTCTGTACCGGGTTTAATTCGTAGGGATCGCAAGTATTTGCGCGCTACTGTGAGTACAGATCCTCGCTTAGAATTGGGCGCTAATGTTCACGGGGTTTCAACTCTCGTATATGTCTGGCGCTGGGGCCATTCACGGCTCCGAACCCCCAAGGAGGGCTATGTAACAAGCATAAACCCCGTTACCAGTGGTCTGGCGTCCTAGGCAAATCGGCTAGCGAGTACACTCTCCCTCTCTACCAGGGGGTTCAATGACGCGTCCTAGGTGGGACATTCATCCGCGCAACTCAAGCTAGGGCGTAGAGCGAATCGTGAAAGCCGACGAGTTTAACGAGTCGGAAATCAACCACGCCCAGTTAAGACGAGATGCCTAGGCGCTCGGGACTGGGCGCGCCGGCTAATCGGCGCTATGCATCTAAGTATAGGATAGGTCGTCGTTCGGATTATACATCCTGACTTCTAGGTGTACTTTTAAAGGACTACGCCGCCCCCGTCCATTAGGGCGGGACATCCCCACAGCCGGCGTCCGACCTGTCTCCTCCTTATCACTTCCTACTCCCTGGAGAAGAGCGGGGACACGCGTGCGAGTGCGGTGGCGCATTTAATAGAACCTGTAGGACACGGCATGCACAAGCATGAATCACCGCGTTACCAGCATCGTGAACGTAGGAGCCGCACCACCAACTTCACCCTTCAATTTTTGCTGACGAGTCGCTCCAGTGAAAGTATCACCACGGTTAATCCTACCCTGCGGCGTGTATTGTACGCTTAGTTCAAACCTCAGAGTTCGGGCTCTCTTTGAAGACCAGTGTCTCACAAGTTTCACGCCCTTACTTATCGGATGTCCTCGTTTGCCACCGGTCGAATGTCGTCCCCTTTCCCCAACAAGCGACCTGGCCCCGCATTAAATCAATTACTGCGTTCTTTCCTATCGGCCGAGCCGGTCGATGCCTCACGGTTGATCGCGCCAGTGCCTCGATCTCTGACTTTTGACTCCCGACAAAATCGTTGTATCGTGCCCTTAGCTACTGAGATGCTCCGCACTCTCCATCACCCGGTTATTTCTGTCGTGTGGAGCCCGGATCACGTGTGTGACATGTGCCACCTTGACTCCGCACCGGATTTTTAGAATAGGCACCCACATGAGAGGTATAGCACTAAGCGGTCCAGCGCATACGTAGATTTCCCAACGAAGTACCGTATGCACGCCGCATAGCCTGAGAATTGCTTAGAGCCAAAACTTTGTAAGATATACCCGCGGGCGCCTTCCAAGTCCCGGCTCTCAGGGATTCTTCTGCGGTCTCGTGGGGGACTACTTATTTTTGAAATAAGCTGGTGACTAAGTCGGTTGAGCTATGAGCAATCAAGCCGACTGCTATGGGTGGACGACCTCAGCTAGATCCCAGCCCTTGAAATGCGTAAATGACAGGCTCTCGCTAAGTCATAAATTAATGTATTGCAGCACACCCTGCGGCCCCCAGTTACCATAGATGAACGAGCACCGACCCGTCAACCGACCTGTACGTCCTGAAGCTTATTGTGAAGCGTTTTATCACCGGTCGGCTGGGATGATGCCAATCAGCGGGGTCTCATACCGGATGGGTGTAGTTGCTCCTGAGGTTGGAAAAGAATTCCTGGCCGTCCTTTAGTACTAAGAGGAAGTGCACCGTAGATCGGGTGAGATTTCTGTTGATTATGCAGCTCCTTAGCCTTCCCAGGCCATACGCAGTCCTCGAGTATAACCTTTTGGCATCTGACGTTATGGTCTGTCAACGAGTTGTCCGCTGCGTGCTGAGAGTACGCAGCGATCCGAGCTTAATCGGATTCTGATTACATAATCGCTGTCATAACCTTACCCCGGAGAGCGCCGTTATTGTACGTTTCCGTACTTCGTACGTTAGACGATTCCCGCTGTTACGACATTTACGCAGGGATGACATAGTAAAGAGGTGACCTACCTGATATCCTGGCGTCTTTCTACCCTTAAGGGAATTGGCATAGCGGGGGCAGAAGACTACTATGCACCTACGCAGGCGGCAGGCGCGCTTCCGGCGTAGAACTCGCAATTATACGTGATTTAGTAAGCAGGCAATGATGCGAACGTCCGCGTATTCACGCATTATAGGGAGCTACTATCCACAGCTGAGGTGACCACCTGCCGCACGAACTCTGTACGAGAAGATCGATTATACATCTCTGCGTGCGCGCGAATTTTCTCCTGAAACCTGTCAACCTTAGGGAACTA
seq00022   ACGAAGATTTGCAGAAGAAGGTTTTCCGGCGTGGTAGTCACATTCTGTACCGGGTTTAATTCGTAGGGATCGCAAGTATTTGCGCGCTACTGTGAGTACAGATCCTCGCTTAGAATTGGGCGCTAATGTTCACGGGGTTTCAACTCTCGTATATGTCTGGCGCTGGGGCCATTCACGGCTCCGAACCCCCAAGGAGGGCTATGTAACAAGCATAAACCCCGTTACCAGTGGTCTGGCGTCCTAGGCAAATCGGCTAGCGAGTACACTCTCCCTCTCTACCAGGGGGTTCAATGACGCGTCCTAGGTGGGACATTCATCCGCGCAACTCAAGCTAGGGCGTAGAGCGAATCGTGAAAGCCGACGAGTTTAACGAGTCGGAAATCAACCACGCCCAGTTAAGACGAGATGCCTAGGCGCTCGGGACTGGGCGCGCCGGCTAATCGGCGCTATGCATCTAAGTATAGGATAGGTCGTCGTTCGGATTATACATCCTGACTTCTAGGTGTACTTTTAAAGGACTACGCCGCCCCCGTCCATTAGGGCGGGACATCCCCACAGCCGGCGTCCGACCTGTCTCCTCCTTATCACTTCCTACTCCCTGGAGAAGAGCGGGGACACGCGTGCGAGTGCGGTGGCGCATTTAATAGAACCTGTAGGACACGGCATGCACAAGCATGAATCACCGCGTTACCAGCATCGTGAACGTAGGAGCCGCACCACCAACTTCACCCTTCAATTTTTGCTGACGAGTCGCTCCAGTGAAAGTATCACCACGGTTAATCCTACCCTGCGGCGTGTATTGTACGCTTAGTTCAAACCTCAGAGTTCGGGCTCTCTTTGAAGACCAGTGTCTCACAAGTTTCACGCCCTTACTTATCGGATGTCCTCGTTTGCCACCGGTCGAATGTCGTCCCCTTTCCCCAACAAGCGACCTGGCCCCGCATTAAATCAATTACTGCGTTCTTTCCTATCGGCCGAGCCGGTCGATGCCTCACGGTTGATCGCGCCAGTGCCTCGATCTCTGACTTTTGACTCCCGACAAAATCGTTGTATCGTGCCCTTAGCTACTGAGATGCTCCGCACTCTCCATCACCCGGTTATTTCTGTCGTGTGGAGCCCGGATCACGTGTGTGACATGTGCCACCTTGACTCCGCACCGGATTTTTAGAATAGGCACCCACATGAGAGGTATAGCACTAAGCGGTCCAGCGCATACGTAGATTTCCCAACGAAGTACCGTATGCACGCCGCATAGCCTGAGAATTGCTTAGAGCCAAAACTTTGTAAGATATACCCGCGGGCGCCTTCCAAGTCCCGGCTCTCAGGGATTCTTCTGCGGTCTCGTGGGGGACTACTTATTTTTGAAATAAGCTGGTGACTAAGTCGGTTGAGCTATGAGCAATCAAGCCGACTGCTATGGGTGGACGACCTCAGCTAGATCCCAGCCCTTGAAATGCGTAAATGACAGGCTCTCGCTAAGTCATAAATTAATGTATTGCAGCACACCCTGCGGCCCCCAGTTACCATAGATGAACGAGCACCGACCCGTCAACCGACCTGTACGTCCTGAAGCTTATTGTGAAGCGTTTTATCACCGGTCGGCTGGGATGATGCCAATCAGCGGGGTCTCATACCGGATGGGTGTAGTTGCTCCTGAGGTTGGAAAAGAATTCCTGGCCGTCCTTTAGTACTAAGAGGAAGTGCACCGTAGATCGGGTGAGATTTCTGTTGATTATGCAGCTCCTTAGCCTTCCCAGGCCATACGCAGTCCTCGAGTATAACCTTTTGGCATCTGACGTTATGGTCTGTAAACGAGTTGTCCGCTGCGTGCTGAGAGTACGCAGCGATCCGAGCTTAATCGGATTCTGATTACATAATCGCTGTCATAACCTTACCCCGGAGAGCGCCGTTATTGTACGTTTCCGTACTTCGTACGTTAGACGATTCCCGCTGTTACGACATTTACGCAGGGATGACATAGTAAAGAGGTGACCTACCTGATATCCTGGCGTCTTTCTACCCTTAAGGGAATTGGCATAGCGGGGGCAGAAGACTACTATGCACCTACGCAGGCGGCAGGCGCGCTTCCGGCGTAGAACTCGCAATTATACGTGATTTAGTAAGCAGGCAATGATGCGAACGTCCGCGTATTCACGCATTATAGGGAGCTACTATCCACAGCTGAGGTGACCACCTGCCGCACGAACTCTGTACGAGAAGATCGATTATACATCTCTGCGTGCGCGCGAATTTTCTCCTGAAACCTGTCAACCTTAGGGAACTA
seq00023   ACGAAGATTTGCAGAAGAAGGTTTTCCGGCGTGGTAGTCACATTCTGTACCGGGTTTAATTCGTAGGGATCGCAAGTATTTGCGCGCTACTGTGAGTACAGATCCTCGCTTAGAATTGGGCGCTAATGTTCACGGGGTTTCAACTCTCGTATATGTCTGGCGCTGGGGCCATTCACGGCTCCGAACCCCCAAGGAGGGCTATGTAACAAGCATAAACCCCGTTACCAGTGGTCTGGCGTCCTAGGCAAATCGGCTAGCGAGTACACTCTCCCTCTCTACCAGGGGGTTCAATGACGCGTCCTAGGTGGGACATTCATCCGCGCAACTCAAGCTAGGGCGTAGAGCGAATCGTGAAAGCCGACGAGTTTAACGAGTCGGAAATCAACCACGCCCAGTTAAGACGAGATGCCTAGGCGCTCGGGACTGGGCGCGCCGGCTAATCGGCGCTATGCATCTAAGTATAGGATAGGTCGTCGTTCGGATTATACATCCTGACTTCTAGGTGTACTTTTAAAGGACTACGCCGCCCCCGTCCATTAGGGCGGGACATCCCCACAGCCGGCGTCCGACCTGTCTCCTCCTTATCACTTCCTACTCCCTGGAGAAGAGCGGGGACACGCGTGCGAGTGCGGTGGCGCATTTAATAGAACCTGTAGGACACGGCATGCACAAGCATGAATCACCGCGTTACCAGCATCGTGAACGTAGGAGCCGCACCACCAACTTCACCCTTCAATTTTTGCTGACGAGTCGCTCCAGTGAAAGTATCACCACGGTTAATCCTACCCTGCGGCGTGTATTGTACGCTTAGTTCAAACCTCAGAGTTCGGGCTCTCTTTGAAGACCAGTGTCTCACAAGTTTCACGCCCTTACTTATCGGATGTCCTCGTTTGCCACCGGTCGAATGTCGTCCCCTTTCCCCAACAAGCGACCTGGCCCCGCATTAAATCAATTACTGCGTTCTTTCCTATCGGCCGAGCCGGTCGATGCCTCACGGTTGATCGCGCCAGTGCCTCGATCTCTGACTTTTGACTCCCGACAAAATCGTTGTATCGTGCCCTTAGCTACTGAGATGCTCCGCACTCTCCATCACCCGGTTATTTCTGTCGTGTGGAGCCCGGATCACGTGTGTGACATGTGCCACCTTGACTCCGCACCGGATTTTTAGAATAGGCACCCACATGAGAGGTATAGCACTAAGCGGTCCAGCGCATACGTAGATTTCCCAACGAAGTACCGTATGCACGCCGCATAGCCTGAGAATTGCTTAGAGCCAAAACTTTGTAAGATATACCCGCGGGCGCCTTCCAAGTCCCGGCTCTCAGGGATTCTTCTGCGGTCTCGTGGGGGACTACTTATTTTTGAAATAAGCTGGTGACTAAGTCGGTTGAGCTATGAGCAATCAAGCCGACTGCTATGGGTGGACGACCTCAGCTAGATCCCAGCCCTTGAAATGCGTAAATGACAGGCTCTCGCTAAGTCATAAATTAATGTATTGCAGCACACCCTGCGGCCCCCAGTTACCATAGATGAACGAGCACCGACCCGTCAACCGACCTGTACGTCCTGAAGCTTATTGTGAAGCGTTTTATCACCGGTCGGCTGGGATGATGCCAATCAGCGGGGTCTCATACCGGATGGGTGTAGTTGCTCCTGAGGTTGGAAAAGAATTCCTGGCCGTCCTTTAGTACTAAGAGGAAGTGCACCGTAGATCGGGTGAGATTTCTGTTGATTATGCAGCTCCTTAGCCTTCCCAGGCCATACGCAGTCCTCGAGTATAACCTTTTGGCATCTGACGTTATGGTCTGTAAACGAGTTGTCCGCTGCGTGCTGAGAGTACGCAGCGATCCGAGCTTAATCGGATTCTGATTACATAATCGCTGTCATAACCTTACCCCGGAGAGCGCCGTTATTGTACGTTTCCGTACTTCGTACGTTAGACGATTCCCGCTGTTACGACATTTACGCAGGGATGACATAGTAAAGAGGTGACCTACCTGATATCCTGGCGTCTTTCTACCCTTAAGGGAATTGGCATAGCGGGGGCAGAAGACTACTATGCACCTACGCAGGCGGCAGGCGCGCTTCCGGCGTAGAAATCGCAATTATACGTGATTTAGTAAGCAGGCAATGATGCGAACGTCCGCGTATTCACGCATTATAGGGAGCTACTATCCACAGCTGAGGTGACCACCTGCCGCACGAACTCTGTACGAGAAGATCGATTATACATCTCTGCGTGCGCGCGAATTTTCTCCTGAAACCTGTCAACCTTAGGGAACTA
seq00024   ACGAAGATTTGCAGAAGAAGGTTTTCCGGCGTGGTAGTCACATTCTGTACCGGGTTTAATTCGTAGGGATCGCAAGTATTTGCGCGCTACTGTGAGTACAGATCCTCGCTTAGAATTGGGCGCTAATGTTCACGGGGTTTCAACTCTCGTATATGTCTGGCGCTGGGGCCATTCACGGCTCCGAACCCCCAAGGAGGGCTATGTAACAAGCATAAACCCCGTTACCAGTGGTCTGGCGTCCTAGGCAAATCGGCTAGCGAGTACACTCTCCCTCTCTACCAGGGGGTTCAATGACGCGTCCTAGGTGGGACATTCATCCGCGCAACTCAAGCTAGGGCGTAGAGCGAATCGTGAAAGCCGACGAGTTTAACGAGTCGGAAATCAACCACGCCCAGTTAAGACGAGATGCCTAGGCGCTCGGGACTGGGCGCGCCGGCTAATCGGCGCTATGCATCTAAGTATAGGATAGGTCGTCGTTCGGATTATACATCCTGACTTCTAGGTGTACTTTTAAAGGACTACGCCGCCCCCGTCCATTAGGGCGGGACATCCCCACAGCCGGCGTCCGACCTGTCTCCTCCTTATCACTTCCTACTCCCTGGAGAAGAGCGGGGACACGCGTGCGAGTGCGGTGGCGCATTTAATAGAACCTGTAGGACACGGCATGCACAAGCATGAATCACCGCGTTACCAGCATCGTGAACGTAGGAGCCGCACCACCAACTTCACCCTTCAATTTTTGCTGACGAGTCGCTCCAGTGAAAGTATCACCACGGTTAATCCTACCCTGCGGCGTGTATTGTACGCTTAGTTCAAACCTCAGAGTTCGGGCTCTCTTTGAAGACCAGTGTCTCACAAGTTTCACGCCCTTACTTATCGGATGTCCTCGTTTGCCACCGGTCGAATGTCGTCCCCTTTCCCCAACAAGCGACCTGGCCCCGCATTAAATCAATTACTGCGTTCTTTCCTATCGGCCGAGCCGGTCGATGCCTCACGGTTGATCGCGCCAGTGCCTCGATCTCTGACTTTTGACTCCCGACAAAATCGTTGTATCGTGCCCTTAGCTACTGAGATGCTCCGCACTCTCCATCACCCGGTTATTTCTGTCGTGTGGAGCCCGGATCACGTGTGTGACATGTGCCACCTTGACTCCGCACCGGATTTTTAGAATAGGCACCCACATGAGAGGTATAGCACTAAGCGGTCCAGCGCATACGTAGATTTCCCAACGAAGTACCGTATGCACGCCGCATAGCCTGAGAATTGCTTAGAGCCAAAACTTTGTAAGATATACCCGCGGGCGCCTTCCAAGTCCCGGCTCTCAGGGATTCTTCTGCGGTCTCGTGGGGGACTACTTATTTTTGAAATAAGCTGGTGACTAAGTCGGTTGAGCTATGAGCAATCAAGCCGACTGCTATGGGTGGACGACCTCAGCTAGATCCCAGCCCTTGAAATGCGTAAATGACAGGCTCTCGCTAAGTCATAAATTAATGTATTGCAGCACACCCTGCGGCCCCCAGTTACCATAGATGAACGAGCACCGACCCGTCAACCGACCTGTACGTCCTGAAGCTTATTGTGAAGCGTTTTATCACCGGTCGGCTGGGATGATGCCAATCAGCGGGGTCTCATACCGGATGGGTGTAGTTGCTCCTGAGGTTGGAAAAGAATTCCTGGCCGTCCTTTAGTACTAAGAGGAAGTGCACCGTAGATCGGGTGAGATTTCTGTTGATTATGAAGCTCCTTAGCCTTCCCAGGCCATACGCAGTCCTCGAGTATAACCTTTTGGCATCTGACGTTATGGTCTGTCAACGAGTTGTCCGCTGCGTGCTGAGAGTACGCAGCGATCCGAGCTTAATCGGATTCTGATTACATAATCGCTGTCATAACCTTACCCCGGAGAGCGCCGTTATTGTACGTTTCCGTACTTCGTACGTTAGACGATTCCCGCTGTTACGACATTTACGCAGGGATGACATAGTAAAGAGGTGACCTACCTGATATCCTGGCGTCTTTCTACCCTTAAGGGAATTGGCATAGCGGGGGCAGAAGACTACTATGCACCTACGCAGGCGGCAGGCGCGCTTCCGGCGTAGAACTCGCAATTATACGTGATTTAGTAAGCAGGCAATGATGCGAACGTCCGCGTATTCACGCATTATAGGGAGCTACTATCCACAGCTGAGGTGACCACCTGCCGCACGAACTCTGTACGAGAAGATCGATTATACATCTCTGCGTGCGCGCGAATTTTCTCCTGAAACCTGTCAACCTTAGGGAACTA
seq00025   ACGAAGATTTGCAGAAGAAGGTTTTCCGGCGTGGTAGTCACATTCTGTACCGGGTTTAATTCGTAGGGATCGCAAGTATTTGCGCGCTACTGTGAGTACAGATCCTCGCTTAGAATTGGGCGCTAATGTTCACGGGGTTTCAACTCTCGTATATGTCTGGCGCTGGGGCCATTCACGGCTCCGAACCCCCAAGGAGGGCTATGTAACAAGCATAAACCCCGTTACCAGTGGTCTGGCGTCCTAGGCAAATCGGCTAGCGAGTACACTCTCCCTCTCTACCAGGGGGTTCAATGACGCGTCCTAGGTGGGACATTCATCCGCGCAACTCAAGCTAGGGCGTAGAGCGAATCGTGAAAGCCGACGAGTTTAACGAGTCGGAAATCAACCACGCCCAGTTAAGACGAGATGCCTAGGCGCTCGGGACTGGGCGCGCCGGCTAATCGGCGCTATGCATCTAAGTATAGGATAGGTCGTCGTTCGGATTATACATCCTGACTTCTAGGTGTACTTTTAAAGGACTACGCCGCCCCCGTCCATTAGGGCGGGACATCCCCACAGCCGGCGTCCGACCTGTCTCCTCCTTATCACTTCCTACTCCCTGGAGAAGAGCGGGGACACGCGTGCGAGTGCGGTGGCGCATTTAATAGAACCTGTAGGACACGGCATGCACAAGCATGAATCACCGCGTTACCAGCATCGTGAACGTAGGAGCCGCACCACCAACTTCACCCTTCAATTTTTGCTGACGAGTCGCTCCAGTGAAAGTATCACCACGGTTAATCCTACCCTGCGGCGTGTATTGTACGCTTAGTTCAAACCTCAGAGTTCGGGCTCTCTTTGAAGACCAGTGTCTCACAAGTTTCACGCCCTTACTTATCGGATGTCCTCGTTTGCCACCGGTCGAATGTCGTCCCCTTTCCCCAACAAGCGACCTGGCCCCGCATTAAATCAATTACTGCGTTCTTTCCTATCGGCCGAGCCGGTCGATGCCTCACGGTTGATCGCGCCAGTGCCTCGATCTCTGACTTTTGACTCCCGACAAAATCGTTGTATCGTGCCCTTAGCTACTGAGATGCTCCGCACTCTCCATCACCCGGTTATTTCTGTCGTGTGGAGCCCGGATCACGTGTGTGACATGTGCCACCTTGACTCCGCACCGGATTTTTAGAATAGGCACCCACATGAGAGGTATAGCACTAAGCGGTCCAGCGCATACGTAGATTTCCCAACGAAGTACCGTATGCACGCCGCATAGCCTGAGAATTGCTTAGAGCCAAAACTTTGTAAGATATACCCGCGGGCGCCTTCCAAGTCCCGGCTCTCAGGGATTCTTCTGCGGTCTCGTGGGGGACTACTTATTTTTGAAATAAGCTGGTGACTAAGTCGGTTGAGCTATGAGCAATCAAGCCGACTGCTATGGGTGGACGACCTCAGCTAGATCCCAGCCCTTGAAATGCGTAAATGACAGGCTCTCGCTAAGTCATAAATTAATGTATTGCAGCACACCCTGCGGCCCCCAGTTACCATAGATGAACGAGCACCGACCCGTCAACCGACCTGTACGTCCTGAAGCTTATTGTGAAGCGTTTTATCACCGGTCGGCTGGGATGATGCCAATCAGCGGGGTCTCATACCGGATGGGTGTAGTTGCTCCTGAGGTTGGAAAAGAATTCCTGGCCGTCCTTTAGTACTAAGAGGAAGTGCACCGTAGATCGGGTGAGATTTCTGTTGATTATGCAGCTCCTTAGCCTTCCCAGGCCATACGCAGTCCTCGAGTATAACCTTTTGGCATCTGACGTTATGGTCTGTAAACGAGTTGTCCGCTGCGTGCTGAGAGTACGCAGCGATCCGAGCTTAATCGGATTCTGATTACATAATCGCTGTCATAACCTTACCCCGGAGAGCGCCGTTATTGTACGTTTCCGTACTTCGTACGTTAGACGATTCCCGCTGTTACGACATTTACGCAGGGATGACATAGTAAAGAGGTGACCTACCTGATATCCTGGCGTCTTTCTACCCTTAAGGGAATTGGCATAGCGGGGGCAGAAGACTACTATGCACCTACGCAGGCGGCAGGCGCGCTTCCGGCGTAGAACTCGCAATTATACGTGATTTAGTAAGCAGGCAATGATGCGAACGTCCGCGTATTCACGCATTATAGGGAGCTACTATCCACAGCTGAGGTGACCACCTGCCGCACGAACTCTGTACGAGAAGATCGATTATACATCTCTGCGTGCGCGCGAATTTTCTCCTGAAACCTGTCAACCTTAGGGAACTA
seq00026   ACGAAGATTTGCAGAAGAAGGTTTTCCGGCGTGGTAGTCACATTCTGTACCGGGTTTAATTCGTAGGGATCGCAAGTATTTGCGCGCTACTGTGAGTACAGATCCTCGCTTAGAATTGGGCGCTAATGTTCACGGGGTTTCAACTCTCGTATATGTCTGGCGCTGGGGCCATTCACGGCTCCGAACCCCCAAGGAGGGCTATGTAACAAGCATAAACCCCGTTACCAGTGGTCTGGCGTCCTAGGCAAATCGGCTAGCGAGTACACTCTCCCTCTCTACCAGGGGGTTCAATGACGCGTCCTAGGTGGGACATTCATCCGCGCAACTCAAGCTAGGGCGTAGAGCGAATCGTGAAAGCCGACGAGTTTAACGAGTCGGAAATCAACCACGCCCAGTTAAGACGAGATGCCTAGGCGCTCGGGACTGGGCGCGCCGGCTAATCGGCGCTATGCATCTAAGTATAGGATAGGTCGTCGTTCGGATTATACATCCTGACTTCTAGGTGTACTTTTAAAGGACTACGCCGCCCCCGTCCATTAGGGCGGGACATCCCCACAGCCGGCGTCCGACCTGTCTCCTCCTTATCACTTCCTACTCCCTGGAGAAGAGCGGGGACACGCGTGCGAGTGCGGTGGCGCATTTAATAGAACCTGTAGGACACGGCATGCACAAGCATGAATCACCGCGTTACCAGCATCGTGAACGTAGGAGCCGCACCACCAACTTCACCCTTCAATTTTTGCTGACGAGTCGCTCCAGTGAAAGTATCACCACGGTTAATCCTACCCTGCGGCGTGTATTGTACGCTTAGTTCAAACCTCAGAGTTCGGGCTCTCTTTGAAGACCAGTGTCTCACAAGTTTCACGCCCTTACTTATCGGATGTCCTCGTTTGCCACCGGTCGAATGTCGTCCCCTTTCCCCAACAAGCGACCTGGCCCCGCATTAAATCAATTACTGCGTTCTTTCCTATCGGCCGAGCCGGTCGATGCCTCACGGTTGATCGCGCCAGTGCCTCGATCTCTGACTTTTGACTCCCGACAAAATCGTTGTATCGTGCCCTTAGCTACTGAGATGCTCCGCACTCTCCATCACCCGGTTATTTCTGTCGTGTGGAGCCCGGATCACGTGTGTGACATGTGCCACCTTGACTCCGCACCGGATTTTTAGAATAGGCACCCACATGAGAGGTATAGCACTAAGCGGTCCAGCGCATACGTAGATTTCCCAACGAAGTACCGTATGCACGCCGCATAGCCTGAGAATTGCTTAGAGCCAAAACTTTGTAAGATATACCCGCGGGCGCCTTCCAAGTCCCGGCTCTCAGGGATTCTTCTGCGGTCTCGTGGGGGACTACTTATTTTTGAAATAAGCTGGTGACTAAGTCGGTTGAGCTATGAGCAATCAAGCCGACTGCTATGGGTGGACGACCTCAGCTAGATCCCAGCCCTTGAAATGCGTAAATGACAGGCTCTCGCTAAGTCATAAATTAATGTATTGCAGCACACCCTGCGGCCCCCAGTTACCATAGATGAACGAGCACCGACCCGTCAACCGACCTGTACGTCCTGAAGCTTATTGTGAAGCGTTTTATCACCGGTCGGCTGGGATGATGCCAATCAGCGGGGTCTCATACCGGATGGGTGTAGTTGCTCCTGAGGTTGGAAAAGAATTCCTGGCCGTCCTTTAGTACTAAGAGGAAGTGCACCGTAGATCGGGTGAGATTTCTGTTGATTATGAAGCTCCTTAGCCTTCCCAGGCCATACGCAGTCCTCGAGTATAACCTTTTGGCATCTGACGTTATGGTCTGTCAACGAGTTGTCCGCTGCGTGCTGAGAGTACGCAGCGATCCGAGCTTAATCGGATTCTGATTACATAATCGCTGTCATAACCTTACCCCGGAGAGCGCCGTTATTGTACGTTTCCGTACTTCGTACGTTAGACGATTCCCGCTGTTACGACATTTACGCAGGGATGACATAGTAAAGAGGTGACCTACCTGATATCCTGGCGTCTTTCTACCCTTAAGGGAATTGGCATAGCGGGGGCAGAAGACTACTATGCACCTACGCAGGCGGCAGGCGCGCTTCCGGCGTAGAACTCGCAATTATACGTGATTTAGTAAGCAGGCAATGATGCGAACGTCCGCGTATTCACGCATTATAGGGAGCTACTATCCACAGCTGAGGTGACCACCTGCCGCACGAACTCTGTACGAGAAGATCGATTATACATCTCTGCGTGCGCGCGAATTTTCTCCTGAAACCTGTCAACCTTAGGGAACTA
seq00027   ACGAAGATTTGCAGAAGAAGGTTTTCCGGCGTGGTAGTCACATTCTGTACCGGGTTTAATTCGTAGGGATCGCAAGTATTTGCGCGCTACTGTGAGTACAGATCCTCGCTTAGAATTGGGCGCTAATGTTCACGGGGTTTCAACTCTCGTATATGTCTGGCGCTGGGGCCATTCACGGCTCCGAACCCCCAAGGAGGGCTATGTAACAAGCATAAACCCCGTTACCAGTGGTCTGGCGTCCTAGGCAAATCGGCTAGCGAGTACACTCTCCCTCTCTACCAGGGGGTTCAATGACGCGTCCTAGGTGGGACATTCATCCGCGCAACTCAAGCTAGGGCGTAGAGCGAATCGTGAAAGCCGACGAGTTTAACGAGTCGGAAATCAACCACGCCCAGTTAAGACGAGATGCCTAGGCGCTCGGGACTGGGCGCGCCGGCTAATCGGCGCTATGCATCTAAGTATAGGATAGGTCGTCGTTCGGATTATACATCCTGACTTCTAGGTGTACTTTTAAAGGACTACGCCGCCCCCGTCCATTAGGGCGGGACATCCCCACAGCCGGCGTCCGACCTGTCTCCTCCTTATCACTTCCTACTCCCTGGAGAAGAGCGGGGACACGCGTGCGAGTGCGGTGGCGCATTTAATAGAACCTGTAGGACACGGCATGCACAAGCATGAATCACCGCGTTACCAGCATCGTGAACGTAGGAGCCGCACCACCAACTTCACCCTTCAATTTTTGCTGACGAGTCGCTCCAGTGAAAGTATCACCACGGTTAATCCTACCCTGCGGCGTGTATTGTACGCTTAGTTCAAACCTCAGAGTTCGGGCTCTCTTTGAAGACCAGTGTCTCACAAGTTTCACGCCCTTACTTATCGGATGTCCTCGTTTGCCACCGGTCGAATGTCGTCCCCTTTCCCCAACAAGCGACCTGGCCCCGCATTAAATCAATTACTGCGTTCTTTCCTATCGGCCGAGCCGGTCGATGCCTCACGGTTGATCGCGCCAGTGCCTCGATCTCTGACTTTTGACTCCCGACAAAATCGTTGTATCGTGCCCTTAGCTACTGAGATGCTCCGCACTCTCCATCACCCGGTTATTTCTGTCGTGTGGAGCCCGGATCACGTGTGTGACATGTGCCACCTTGACTCCGCACCGGATTTTTAGAATAGGCACCCACATGAGAGGTATAGCACTAAGCGGTCCAGCGCATACGTAGATTTCCCAACGAAGTACCGTATGCACGCCGCATAGCCTGAGAATTGCTTAGAGCCAAAACTTTGTAAGATATACCCGCGGGCGCCTTCCAAGTCCCGGCTCTCAGGGATTCTTCTGCGGTCTCGTGGGGGACTACTTATTTTTGAAATAAGCTGGTGACTAAGTCGGTTGAGCTATGAGCAATCAAGCCGACTGCTATGGGTGGACGACCTCAGCTAGATCCCAGCCCTTGAAATGCGTAAATGACAGGCTCTCGCTAAGTCATAAATTAATGTATTGCAGCACACCCTGCGGCCCCCAGTTACCATAGATGAACGAGCACCGACCCGTCAACCGACCTGTACGTCCTGAAGCTTATTGTGAAGCGTTTTATCACCGGTCGGCTGGGATGATGCCAATCAGCGGGGTCTCATACCGGATGGGTGTAGTTGCTCCTGAGGTTGGAAAAGAATTCCTGGCCGTCCTTTAGTACTAAGAGGAAGTGCACCGTAGATCGGGTGAGATTTCTGTTGATTATGCAGCTCCTTAGCCTTCCCAGGCCATACGCAGTCCTCGAGTATAACCTTTTGGCATCTGACGTTATGGTCTGTAAACGAGTTGTCCGCTGCGTGCTGAGAGTACGCAGCGATCCGAGCTTAATCGGATTCTGATTACATAATCGCTGTCATAACCTTACCCCGGAGAGCGCCGTTATTGTACGTTTCCGTACTTCGTACGTTAGACGATTCCCGCTGTTACGACATTTACGCAGGGATGACATAGTAAAGAGGTGACCTACCTGATATCCTGGCGTCTTTCTACCCTTAAGGGAATTGGCATAGCGGGGGCAGAAGACTACTATGCACCTACGCAGGCGGCAGGCGCGCTTCCGGCGTAGAACTCGCAATTATACGTGATTTAGTAAGCAGGCAATGATGCGAACGTCCGCGTATTCACGCATTATAGGGAGCTACTATCCACAGCTGAGGTGACCACCTGCCGCACGAACTCTGTACGAGAAGATCGATTATACATCTCTGCGTGCGCGCGAATTTTCTCCTGAAACCTGTCAACCTTAGGGAACTA
seq00028   ACGAAGATTTGCAGAAGAAGGTTTTCCGGCGTGGTAGTCACATTCTGTACCGGGTTTAATTCGTAGGGATCGCAAGTATTTGCGCGCTACTGTGAGTACAGATCCTCGCTTAGAATTGGGCGCTAATGTTCACGGGGTTTCAACTCTCGTATATGTCTGGCGCTGGGGCCATTCACGGCTCCGAACCCCCAAGGAGGGCTATGTAACAAGCATAAACCCCGTTACCAGTGGTCTGGCGTCCTAGGCAAATCGGCTAGCGAGTACACTCTCCCTCTCTACCAGGGGGTTCAATGACGCGTCCTAGGTGGGACATTCATCCGCGCAACTCAAGCTAGGGCGTAGAGCGAATCGTGAAAGCCGACGAGTTTAACGAGTCGGAAATCAACCACGCCCAGTTAAGACGAGATGCCTAGGCGCTCGGGACTGGGCGCGCCGGCTAATCGGCGCTATGCATCTAAGTATAGGATAGGTCGTCGTTCGGATTATACATCCTGACTTCTAGGTGTACTTTTAAAGGACTACGCCGCCCCCGTCCATTAGGGCGGGACATCCCCACAGCCGGCGTCCGACCTGTCTCCTCCTTATCACTTCCTACTCCCTGGAGAAGAGCGGGGACACGCGTGCGAGTGCGGTGGCGCATTTAATAGAACCTGTAGGACACGGCATGCACAAGCATGAATCACCGCGTTACCAGCATCGTGAACGTAGGAGCCGCACCACCAACTTCACCCTTCAATTTTTGCTGACGAGTCGCTCCAGTGAAAGTATCACCACGGTTAATCCTACCCTGCGGCGTGTATTGTACGCTTAGTTCAAACCTCAGAGTTCGGGCTCTCTTTGAAGACCAGTGTCTCACAAGTTTCACGCCCTTACTTATCGGATGTCCTCGTTTGCCACCGGTCGAATGTCGTCCCCTTTCCCCAACAAGCGACCTGGCCCCGCATTAAATCAATTACTGCGTTCTTTCCTATCGGCCGAGCCGGTCGATGCCTCACGGTTGATCGCGCCAGTGCCTCGATCTCTGACTTTTGACTCCCGACAAAATCGTTGTATCGTGCCCTTAGCTACTGAGATGCTCCGCACTCTCCATCACCCGGTTATTTCTGTCGTGTGGAGCCCGGATCACGTGTGTGACATGTGCCACCTTGACTCCGCACCGGATTTTTAGAATAGGCACCCACATGAGAGGTATAGCACTAAGCGGTCCAGCGCATACGTAGATTTCCCAACGAAGTACCGTATGCACGCCGCATAGCCTGAGAATTGCTTAGAGCCAAAACTTTGTAAGATATACCCGCGGGCGCCTTCCAAGTCCCGGCTCTCAGGGATTCTTCTGCGGTCTCGTGGGGGACTACTTATTTTTGAAATAAGCTGGTGACTAAGTCGGTTGAGCTATGAGCAATCAAGCCGACTGCTATGGGTGGACGACCTCAGCTAGATCCCAGCCCTTGAAATGCGTAAATGACAGGCTCTCGCTAAGTCATAAATTAATGTATTGCAGCACACCCTGCGGCCCCCAGTTACCATAGATGAACGAGCACCGACCCGTCAACCGACCTGTACGTCCTGAAGCTTATTGTGAAGCGTTTTATCACCGGTCGGCTGGGATGATGCCAATCAGCGGGGTCTCATACCGGATGGGTGTAGTTGCTCCTGAGGTTGGAAAAGAATTCCTGGCCGTCCTTTAGTACTAAGAGGAAGTGCACCGTAGATCGGGTGAGATTTCTGTTGATTATGCAGCTCCTTAGCCTTCCCAGGCCATACGCAGTCCTCGAGTATAACCTTTTGGCATCTGACGTTATGGTCTGTAAACGAGTTGTCCGCTGCGTGCTGAGAGTACGCAGCGATCCGAGCTTAATCGGATTCTGATTACATAATCGCTGTCATAACCTTACCCCGGAGAGCGCCGTTATTGTACGTTTCCGTACTTCGTACGTTAGACGATTCCCGCTGTTACGACATTTACGCAGGGATGACATAGTAAAGAGGTGACCTACCTGATATCCTGGCGTCTTTCTACCCTTAAGGGAATTGGCATAGCGGGGGCAGAAGACTACTATGCACCTACGCAGGCGGCAGGCGCGCTTCCGGCGTAGAACTCGCAATTATACGTGATTTAGTAAGCAGGCAATGATGCGAACGTCCGCGTATTCACGCATTATAGGGAGCTACTATCCACAGCTGAGGTGACCACCTGCCGCACGAACTCTGTACGAGAAGATCGATTATACATCTCTGCGTGCGCGCGAATTTTCTCCTGAAACCTGTCAACCTTAGGGAACTA
seq00029   ACGAAGATTTGCAGAAGAAGGTTTTCCGGCGTGGTAGTCACATTCTGTACCGGGTTTAATTCGTAGGGATCGCAAGTATTTGCGCGCTACTGTGAGTACAGATCCTCGCTTAGAATTGGGCGCTAATGTTCACGGGGTTTCAACTCTCGTATATGTCTGGCGCTGGGGCCATTCACGGCTCCGAACCCCCAAGGAGGGCTATGTAACAAGCATAAACCCCGTTACCAGTGGTCTGGCGTCCTAGGCAAATCGGCTAGCGAGTACACTCTCCCTCTCTACCAGGGGGTTCAATGACGCGTCCTAGGTGGGACATTCATCCGCGCAACTCAAGCTAGGGCGTAGAGCGAATCGTGAAAGCCGACGAGTTTAACGAGTCGGAAATCAACCACGCCCAGTTAAGACGAGATGCCTAGGCGCTCGGGACTGGGCGCGCCGGCTAATCGGCGCTATGCATCTAAGTATAGGATAGGTCGTCGTTCGGATTATACATCCTGACTTCTAGGTGTACTTTTAAAGGACTACGCCGCCCCCGTCCATTAGGGCGGGACATCCCCACAGCCGGCGTCCGACCTGTCTCCTCCTTATCACTTCCTACTCCCTGGAGAAGAGCGGGGACACGCGTGCGAGTGCGGTGGCGCATTTAATAGAACCTGTAGGACACGGCATGCACAAGCATGAATCACCGCGTTACCAGCATCGTGAACGTAGGAGCCGCACCACCAACTTCACCCTTCAATTTTTGCTGACGAGTCGCTCCAGTGAAAGTATCACCACGGTTAATCCTACCCTGCGGCGTGTATTGTACGCTTAGTTCAAACCTCAGAGTTCGGGCTCTCTTTGAAGACCAGTGTCTCACAAGTTTCACGCCCTTACTTATCGGATGTCCTCGTTTGCCACCGGTCGAATGTCGTCCCCTTTCCCCAACAAGCGACCTGGCCCCGCATTAAATCAATTACTGCGTTCTTTCCTATCGGCCGAGCCGGTCGATGCCTCACGGTTGATCGCGCCAGTGCCTCGATCTCTGACTTTTGACTCCCGACAAAATCGTTGTATCGTGCCCTTAGCTACTGAGATGCTCCGCACTCTCCATCACCCGGTTATTTCTGTCGTGTGGAGCCCGGATCACGTGTGTGACATGTGCCACCTTGACTCCGCACCGGATTTTTAGAATAGGCACCCACATGAGAGGTATAGCACTAAGCGGTCCAGCGCATACGTAGATTTCCCAACGAAGTACCGTATGCACGCCGCATAGCCTGAGAATTGCTTAGAGCCAAAACTTTGTAAGATATACCCGCGGGCGCCTTCCAAGTCCCGGCTCTCAGGGATTCTTCTGCGGTCTCGTGGGGGACTACTTATTTTTGAAATAAGCTGGTGACTAAGTCGGTTGAGCTATGAGCAATCAAGCCGACTGCTATGGGTGGACGACCTCAGCTAGATCCCAGCCCTTGAAATGCGTAAATGACAGGCTCTCGCTAAGTCATAAATTAATGTATTGCAGCACACCCTGCGGCCCCCAGTTACCATAGATGAACGAGCACCGACCCGTCAACCGACCTGTACGTCCTGAAGCTTATTGTGAAGCGTTTTATCACCGGTCGGCTGGGATGATGCCAATCAGCGGGGTCTCATACCGGATGGGTGTAGTTGCTCCTGAGGTTGGAAAAGAATTCCTGGCCGTCCTTTAGTACTAAGAGGAAGTGCACCGTAGATCGGGTGAGATTTCTGTTGATTATGAAGCTCCTTAGCCTTCCCAGGCCATACGCAGTCCTCGAGTATAACCTTTTGGCATCTGACGTTATGGTCTGTCAACGAGTTGTCCGCTGCGTGCTGAGAGTACGCAGCGATCCGAGCTTAATCGGATTCTGATTACATAATCGCTGTCATAACCTTACCCCGGAGAGCGCCGTTATTGTACGTTTCCGTACTTCGTACGTTAGACGATTCCCGCTGTTACGACATTTACGCAGGGATGACATAGTAAAGAGGTGACCTACCTGATATCCTGGCGTCTTTCTACCCTTAAGGGAATTGGCATAGCGGGGGCAGAAGACTACTATGCACCTACGCAGGCGGCAGGCGCGCTTCCGGCGTAGAACTCGCAATTATACGTGATTTAGTAAGCAGGCAATGATGCGAACGTCCGCGTATTCACGCATTATAGGGAGCTACTATCCACAGCTGAGGTGACCACCTGCCGCACGAACTCTGTACGAGAAGATCGATTATACATCTCTGCGTGCGCGCGAATTTTCTCCTGAAACCTGTCAACCTTAGGGAACTA
seq00030   ACGAAGATTTGCAGAAGAAGGTTTTCCGGCGTGGTAGTCACATTCTGTACCGGGTTTAATTCGTAGGGATCGCAAGTATTTGCGCGCTACTGTGAGTACAGATCCTCGCTTAGAATTGGGCGCTAATGTTCACGGGGTTTCAACTCTCGTATATGTCTGGCGCTGGGGCCATTCACGGCTCCGAACCCCCAAGGAGGGCTATGTAACAAGCATAAACCCCGTTACCAGTGGTCTGGCGTCCTAGGCAAATCGGCTAGCGAGTACACTCTCCCTCTCTACCAGGGGGTTCAATGACGCGTCCTAGGTGGGACATTCATCCGCGCAACTCAAGCTAGGGCGTAGAGCGAATCGTGAAAGCCGACGAGTTTAACGAGTCGGAAATCAACCACGCCCAGTTAAGACGAGATGCCTAGGCGCTCGGGACTGGGCGCGCCGGCTAATCGGCGCTATGCATCTAAGTATAGGATAGGTCGTCGTTCGGATTATACATCCTGACTTCTAGGTGTACTTTTAAAGGACTACGCCGCCCCCGTCCATTAGGGCGGGACATCCCCACAGCCGGCGTCCGACCTGTCTCCTCCTTATCACTTCCTACTCCCTGGAGAAGAGCGGGGACACGCGTGCGAGTGCGGTGGCGCATTTAATAGAACCTGTAGGACACGGCATGCACAAGCATGAATCACCGCGTTACCAGCATCGTGAACGTAGGAGCCGCACCACCAACTTCACCCTTCAATTTTTGCTGACGAGTCGCTCCAGTGAAAGTATCACCACGGTTAATCCTACCCTGCGGCGTGTATTGTACGCTTAGTTCAAACCTCAGAGTTCGGGCTCTCTTTGAAGACCAGTGTCTCACAAGTTTCACGCCCTTACTTATCGGATGTCCTCGTTTGCCACCGGTCGAATGTCGTCCCCTTTCCCCAACAAGCGACCTGGCCCCGCATTAAATCAATTACTGCGTTCTTTCCTATCGGCCGAGCCGGTCGATGCCTCACGGTTGATCGCGCCAGTGCCTCGATCTCTGACTTTTGACTCCCGACAAAATCGTTGTATCGTGCCCTTAGCTACTGAGATGCTCCGCACTCTCCATCACCCGGTTATTTCTGTCGTGTGGAGCCCGGATCACGTGTGTGACATGTGCCACCTTGACTCCGCACCGGATTTTTAGAATAGGCACCCACATGAGAGGTATAGCACTAAGCGGTCCAGCGCATACGTAGATTTCCCAACGAAGTACCGTATGCACGCCGCATAGCCTGAGAATTGCTTAGAGCCAAAACTTTGTAAGATATACCCGCGGGCGCCTTCCAAGTCCCGGCTCTCAGGGATTCTTCTGCGGTCTCGTGGGGGACTACTTATTTTTGAAATAAGCTGGTGACTAAGTCGGTTGAGCTATGAGCAATCAAGCCGACTGCTATGGGTGGACGACCTCAGCTAGATCCCAGCCCTTGAAATGCGTAAATGACAGGCTCTCGCTAAGTCATAAATTAATGTATTGCAGCACACCCTGCGGCCCCCAGTTACCATAGATGAACGAGCACCGACCCGTCAACCGACCTGTACGTCCTGAAGCTTATTGTGAAGCGTTTTATCACCGGTCGGCTGGGATGATGCCAATCAGCGGGGTCTCATACCGGATGGGTGTAGTTGCTCCTGAGGTTGGAAAAGAATTCCTGGCCGTCCTTTAGTACTAAGAGGAAGTGCACCGTAGATCGGGTGAGATTTCTGTTGATTATGCAGCTCCTTAGCCTTCCCAGGCCATACGCAGTCCTCGAGTATAACCTTTTGGCATCTGACGTTATGGTCTGTAAACGAGTTGTCCGCTGCGTGCTGAGAGTACGCAGCGATCCGAGCTTAATCGGATTCTGATTACATAATCGCTGTCATAACCTTACCCCGGAGAGCGCCGTTATTGTACGTTTCCGTACTTCGTACGTTAGACGATTCCCGCTGTTACGACATTTACGCAGGGATGACATAGTAAAGAGGTGACCTACCTGATATCCTGGCGTCTTTCTACCCTTAAGGGAATTGGCATAGCGGGGGCAGAAGACTACTATGCACCTACGCAGGCGGCAGGCGCGCTTCCGGCGTAGAACTCGCAATTATACGTGATTTAGTAAGCAGGCAATGATGCGAACGTCCGCGTATTCACGCATTATAGGGAGCTACTATCCACAGCTGAGGTGACCACCTGCCGCACGAACTCTGTACGAGAAGATCGATTATACATCTCTGCGTGCGCGCGAATTTTCTCCTGAAACCTGTCAACCTTAGGGAACTA
seq00031   ACGAAGATTTGCAGAAGAAGGTTTTCCGGCGTGGTAGTCACATTCTGTACCGGGTTTAATTCGTAGGGATCGCAAGTATTTGCGCGCTACTGTGAGTACAGATCCTCGCTTAGAATTGGGCGCTAATGTTCACGGGGTTTCAACTCTCGTATATGTCTGGCGCTGGGGCCATTCACGGCTCCGAACCCCCAAGGAGGGCTATGTAACAAGCATAAACCCCGTTACCAGTGGTCTGGCGTCCTAGGCAAATCGGCTAGCGAGTACACTCTCCCTCTCTACCAGGGGGTTCAATGACGCGTCCTAGGTGGGACATTCATCCGCGCAACTCAAGCTAGGGCGTAGAGCGAATCGTGAAAGCCGACGAGTTTAACGAGTCGGAAATCAACCACGCCCAGTTAAGACGAGATGCCTAGGCGCTCGGGACTGGGCGCGCCGGCTAATCGGCGCTATGCATCTAAGTATAGGATAGGTCGTCGTTCGGATTATACATCCTGACTTCTAGGTGTACTTTTAAAGGACTACGCCGCCCCCGTCCATTAGGGCGGGACATCCCCACAGCCGGCGTCCGACCTGTCTCCTCCTTATCACTTCCTACTCCCTGGAGAAGAGCGGGGACACGCGTGCGAGTGCGGTGGCGCATTTAATAGAACCTGTAGGACACGGCATGCACAAGCATGAATCACCGCGTTACCAGCATCGTGAACGTAGGAGCCGCACCACCAACTTCACCCTTCAATTTTTGCTGACGAGTCGCTCCAGTGAAAGTATCACCACGGTTAATCCTACCCTGCGGCGTGTATTGTACGCTTAGTTCAAACCTCAGAGTTCGGGCTCTCTTTGAAGACCAGTGTCTCACAAGTTTCACGCCCTTACTTATCGGATGTCCTCGTTTGCCACCGGTCGAATGTCGTCCCCTTTCCCCAACAAGCGACCTGGCCCCGCATTAAATCAATTACTGCGTTCTTTCCTATCGGCCGAGCCGGTCGATGCCTCACGGTTGATCGCGCCAGTGCCTCGATCTCTGACTTTTGACTCCCGACAAAATCGTTGTATCGTGCCCTTAGCTACTGAGATGCTCCGCACTCTCCATCACCCGGTTATTTCTGTCGTGTGGAGCCCGGATCACGTGTGTGACATGTGCCACCTTGACTCCGCACCGGATTTTTAGAATAGGCACCCACATGAGAGGTATAGCACTAAGCGGTCCAGCGCATACGTAGATTTCCCAACGAAGTACCGTATGCACGCCGCATAGCCTGAGAATTGCTTAGAGCCAAAACTTTGTAAGATATACCCGCGGGCGCCTTCCAAGTCCCGGCTCTCAGGGATTCTTCTGCGGTCTCGTGGGGGACTACTTATTTTTGAAATAAGCTGGTGACTAAGTCGGTTGAGCTATGAGCAATCAAGCCGACTGCTATGGGTGGACGACCTCAGCTAGATCCCAGCCCTTGAAATGCGTAAATGACAGGCTCTCGCTAAGTCATAAATTAATGTATTGCAGCACACCCTGCGGCCCCCAGTTACCATAGATGAACGAGCACCGACCCGTCAACCGACCTGTACGTCCTGAAGCTTATTGTGAAGCGTTTTATCACCGGTCGGCTGGGATGATGCCAATCAGCGGGGTCTCATACCGGATGGGTGTAGTTGCTCCTGAGGTTGGAAAAGAATTCCTGGCCGTCCTTTAGTACTAAGAGGAAGTGCACCGTAGATCGGGTGAGATTTCTGTTGATTATGCAGCTCCTTAGCCTTCCCAGGCCATACGCAGTCCTCGAGTATAACCTTTTGGCATCTGACGTTATGGTCTGTAAACGAGTTGTCCGCTGCGTGCTGAGAGTACGCAGCGATCCGAGCTTAATCGGATTCTGATTACATAATCGCTGTCATAACCTTACCCCGGAGAGCGCCGTTATTGTACGTTTCCGTACTTCGTACGTTAGACGATTCCCGCTGTTACGACATTTACGCAGGGATGACATAGTAAAGAGGTGACCTACCTGATATCCTGGCGTCTTTCTACCCTTAAGGGAATTGGCATAGCGGGGGCAGAAGACTACTATGCACCTACGCAGGCGGCAGGCGCGCTTCCGGCGTAGAACTCGCAATTATACGTGATTTAGTAAGCAGGCAATGATGCGAACGTCCGCGTATTCACGCATTATAGGGAGCTACTATCCACAGCTGAGGTGACCACCTGCCGCACGAACTCTGTACGAGAAGATCGATTATACATCTCTGCGTGCGCGCGAATTTTCTCCTGAAACCTGTCAACCTTAGGGAACTA
seq00032   ACGAAGATTTGCAGAAGAAGGTTTTCCGGCGTGGTAGTCACATTCTGTACCGGGTTTAATTCGTAGGGATCGCAAGTATTTGCGCGCTACTGTGAGTACAGATCCTCGCTTAGAATTGGGCGCTAATGTTCACGGGGTTTCAACTCTCGTATATGTCTGGCGCTGGGGCCATTCACGGCTCCGAACCCCCAAGGAGGGCTATGTAACAAGCATAAACCCCGTTACCAGTGGTCTGGCGTCCTAGGCAAATCGGCTAGCGAGTACACTCTCCCTCTCTACCAGGGGGTTCAATGACGCGTCCTAGGTGGGACATTCATCCGCGCAACTCAAGCTAGGGCGTAGAGCGAATCGTGAAAGCCGACGAGTTTAACGAGTCGGAAATCAACCACGCCCAGTTAAGACGAGATGCCTAGGCGCTCGGGACTGGGCGCGCCGGCTAATCGGCGCTATGCATCTAAGTATAGGATAGGTCGTCGTTCGGATTATACATCCTGACTTCTAGGTGTACTTTTAAAGGACTACGCCGCCCCCGTCCATTAGGGCGGGACATCCCCACAGCCGGCGTCCGACCTGTCTCCTCCTTATCACTTCCTACTCCCTGGAGAAGAGCGGGGACACGCGTGCGAGTGCGGTGGCGCATTTAATAGAACCTGTAGGACACGGCATGCACAAGCATGAATCACCGCGTTACCAGCATCGTGAACGTAGGAGCCGCACCACCAACTTCACCCTTCAATTTTTGCTGACGAGTCGCTCCAGTGAAAGTATCACCACGGTTAATCCTACCCTGCGGCGTGTATTGTACGCTTAGTTCAAACCTCAGAGTTCGGGCTCTCTTTGAAGACCAGTGTCTCACAAGTTTCACGCCCTTACTTATCGGATGTCCTCGTTTGCCACCGGTCGAATGTCGTCCCCTTTCCCCAACAAGCGACCTGGCCCCGCATTAAATCAATTACTGCGTTCTTTCCTATCGGCCGAGCCGGTCGATGCCTCACGGTTGATCGCGCCAGTGCCTCGATCTCTGACTTTTGACTCCCGACAAAATCGTTGTATCGTGCCCTTAGCTACTGAGATGCTCCGCACTCTCCATCACCCGGTTATTTCTGTCGTGTGGAGCCCGGATCACGTGTGTGACATGTGCCACCTTGACTCCGCACCGGATTTTTAGAATAGGCACCCACATGAGAGGTATAGCACTAAGCGGTCCAGCGCATACGTAGATTTCCCAACGAAGTACCGTATGCACGCCGCATAGCCTGAGAATTGCTTAGAGCCAAAACTTTGTAAGATATACCCGCGGGCGCCTTCCAAGTCCCGGCTCTCAGGGATTCTTCTGCGGTCTCGTGGGGGACTACTTATTTTTGAAATAAGCTGGTGACTAAGTCGGTTGAGCTATGAGCAATCAAGCCGACTGCTATGGGTGGACGACCTCAGCTAGATCCCAGCCCTTGAAATGCGTAAATGACAGGCTCTCGCTAAGTCATAAATTAATGTATTGCAGCACACCCTGCGGCCCCCAGTTACCATAGATGAACGAGCACCGACCCGTCAACCGACCTGTACGTCCTGAAGCTTATTGTGAAGCGTTTTATCACCGGTCGGCTGGGATGATGCCAATCAGCGGGGTCTCATACCGGATGGGTGTAGTTGCTCCTGAGGTTGGAAAAGAATTCCTGGCCGTCCTTTAGTACTAAGAGGAAGTGCACCGTAGATCGGGTGAGATTTCTGTTGATTATGCAGCTCCTTAGCCTTCCCAGGCCATACGCAGTCCTCGAGTATAACCTTTTGGCATCTGACGTTATGGTCTGTAAACGAGTTGTCCGCTGCGTGCTGAGAGTACGCAGCGATCCGAGCTTAATCGGATTCTGATTACATAATCGCTGTCATAACCTTACCCCGGAGAGCGCCGTTATTGTACGTTTCCGTACTTCGTACGTTAGACGATTCCCGCTGTTACGACATTTACGCAGGGATGACATAGTAAAGAGGTGACCTACCTGATATCCTGGCGTCTTTCTACCCTTAAGGGAATTGGCATAGCGGGGGCAGAAGACTACTATGCACCTACGCAGGCGGCAGGCGCGCTTCCGGCGTAGAACTCGCAATTATACGTGATTTAGTAAGCAGGCAATGATGCGAACGTCCGCGTATTCACGCATTATAGGGAGCTACTATCCACAGCTGAGGTGACCACCTGCCGCACGAACTCTGTACGAGAAGATCGATTATACATCTCTGCGTGCGCGCGAATTTTCTCCTGAAACCTGTCAACCTTAGGGAACTA
seq00033   ACGAAGATTTGCAGAAGAAGGTTTTCCGGCGTGGTAGTCACATTCTGTACCGGGTTTAATTCGTAGGGATCGCAAGTATTTGCGCGCTACTGTGAGTACAGATCCTCGCTTAGAATTGGGCGCTAATGTTCACGGGGTTTCAACTCTCGTATATGTCTGGCGCTGGGGCCATTCACGGCTCCGAACCCCCAAGGAGGGCTATGTAACAAGCATAAACCCCGTTACCAGTGGTCTGGCGTCCTAGGCAAATCGGCTAGCGAGTACACTCTCCCTCTCTACCAGGGGGTTCAATGACGCGTCCTAGGTGGGACATTCATCCGCGCAACTCAAGCTAGGGCGTAGAGCGAATCGTGAAAGCCGACGAGTTTAACGAGTCGGAAATCAACCACGCCCAGTTAAGACGAGATGCCTAGGCGCTCGGGACTGGGCGCGCCGGCTAATCGGCGCTATGCATCTAAGTATAGGATAGGTCGTCGTTCGGATTATACATCCTGACTTCTAGGTGTACTTTTAAAGGACTACGCCGCCCCCGTCCATTAGGGCGGGACATCCCCACAGCCGGCGTCCGACCTGTCTCCTCCTTATCACTTCCTACTCCCTGGAGAAGAGCGGGGACACGCGTGCGAGTGCGGTGGCGCATTTAATAGAACCTGTAGGACACGGCATGCACAAGCATGAATCACCGCGTTACCAGCATCGTGAACGTAGGAGCCGCACCACCAACTTCACCCTTCAATTTTTGCTGACGAGTCGCTCCAGTGAAAGTATCACCACGGTTAATCCTACCCTGCGGCGTGTATTGTACGCTTAGTTCAAACCTCAGAGTTCGGGCTCTCTTTGAAGACCAGTGTCTCACAAGTTTCACGCCCTTACTTATCGGATGTCCTCGTTTGCCACCGGTCGAATGTCGTCCCCTTTCCCCAACAAGCGACCTGGCCCCGCATTAAATCAATTACTGCGTTCTTTCCTATCGGCCGAGCCGGTCGATGCCTCACGGTTGATCGCGCCAGTGCCTCGATCTCTGACTTTTGACTCCCGACAAAATCGTTGTATCGTGCCCTTAGCTACTGAGATGCTCCGCACTCTCCATCACCCGGTTATTTCTGTCGTGTGGAGCCCGGATCACGTGTGTGACATGTGCCACCTTGACTCCGCACCGGATTTTTAGAATAGGCACCCACATGAGAGGTATAGCACTAAGCGGTCCAGCGCATACGTAGATTTCCCAACGAAGTACCGTATGCACGCCGCATAGCCTGAGAATTGCTTAGAGCCAAAACTTTGTAAGATATACCCGCGGGCGCCTTCCAAGTCCCGGCTCTCAGGGATTCTTCTGCGGTCTCGTGGGGGACTACTTATTTTTGAAATAAGCTGGTGACTAAGTCGGTTGAGCTATGAGCAATCAAGCCGACTGCTATGGGTGGACGACCTCAGCTAGATCCCAGCCCTTGAAATGCGTAAATGACAGGCTCTCGCTAAGTCATAAATTAATGTATTGCAGCACACCCTGCGGCCCCCAGTTACCATAGATGAACGAGCACCGACCCGTCAACCGACCTGTACGTCCTGAAGCTTATTGTGAAGCGTTTTATCACCGGTCGGCTGGGATGATGCCAATCAGCGGGGTCTCATACCGGATGGGTGTAGTTGCTCCTGAGGTTGGAAAAGAATTCCTGGCCGTCCTTTAGTACTAAGAGGAAGTGCACCGTAGATCGGGTGAGATTTCTGTTGATTATGCAGCTCCTTAGCCTTCCCAGGCCATACGCAGTCCTCGAGTATAACCTTTTGGCATCTGACGTTATGGTCTGTAAACGAGTTGTCCGCTGCGTGCTGAGAGTACGCAGCGATCCGAGCTTAATCGGATTCTGATTACATAATCGCTGTCATAACCTTACCCCGGAGAGCGCCGTTATTGTACGTTTCCGTACTTCGTACGTTAGACGATTCCCGCTGTTACGACATTTACGCAGGGATGACATAGTAAAGAGGTGACCTACCTGATATCCTGGCGTCTTTCTACCCTTAAGGGAATTGGCATAGCGGGGGCAGAAGACTACTATGCACCTACGCAGGCGGCAGGCGCGCTTCCGGCGTAGAACTCGCAATTATACGTGATTTAGTAAGCAGGCAATGATGCGAACGTCCGCGTATTCACGCATTATAGGGAGCTACTATCCACAGCTGAGGTGACCACCTGCCGCACGAACTCTGTACGAGAAGATCGATTATACATCTCTGCGTGCGCGCGAATTTTCTCCTGAAACCTGTCAACCTTAGGGAACTA
