# Supplementary material for: How Good Are Indirect Tests at Detecting Recombination in Human mtDNA?
Source: G3 (Bethesda). 2013 Jul 1;3(7):1095–104. doi: 10.1534/g3.113.006510 (PMC3704238; doi:10.1534/g3.113.006510)
Supplement: Supporting Information [file supp_g3.113.006510_FileS2.gz › SequenceData/mtDNA_ratehet&popgrowth/0/3rdbase/Infiles/0_11-new.txt]

33 2284
seq00001   CCTAGGTTCATATATGGGCAGATGGGAGCGCCTGCTTTGTGGCTAGCAAATGTTATTCTCGAAGAGGATGCCAGATACGGTAGGCTTCTCGCCTTAGCGGCCCACAATTACAACTCGGTAAGACGAAATAGTCTGCCCTAAGTAATAGTCTGACGATACATTAAAGGCTCAACGCACAAGGGCGACGTAGCCCAACAGGAGTACTTCGCACGATCACGCCTTTTCGTTATGGCCCTTTAACGGAGTATGACACGGAATCCACTGGATTTCTAGCGGAATAGTCTGTAGTTACTGACAGTCACTCCTGAAGAGGTCTCGTAGGACATCTGAGGTTCGCTAGGGGTCGGGTGTTTCATGTAAGGTAGGGCGGTCTGGTCAACCACAGTCTGCCGGGTCGATCTCCATGTCCTCATACGCTATCTCTAACGGTGATGTACCGTCGCAACACACTGGGTCGGACCGAGCCTTGTCCCCTTAAATTCGTTCTGCAACGTTACTACAGCGTCCGGAAACTTCGCCCTCCGTCGGGCAAGTGAGCCTGATGATATGTGCCAATACCGGTAACGATCTCCGCCAAAACGACTCCGGCGGCAGATACCAGTACGATGTTGCGGCTCCTCTTCAGTGACGGTGGTCCGTCTAAGTTTCGGATTCAGGAATAGCATAACGACGGACGGACCGATCGGCAAGACATCTCAACTCAATACTCTGGTATCTCACCAGCACCCATTTTACCTTATTTTGACGACGAGACAGTTCTTGAGTTAACTTATCGAGTCGACGTTGGGATTACATTTGTCGGTTTCCAGAGTTGGTACGACGCAAACATGGCGGTTGAATGAGTGTCACGCGTTTGCAAGAGGGCACGAATTCAACAGGAGTGGAACCCTGGTGAAGCACGGATCTGCCGTGGGCGCAGTAAAAGTGGCGTCGTAAATTTGGAGTAAACCACTACGGACAACACATTCGCCGCTACATAACGAGCTATAGCGAAACTCACGGGCATCGCGTGACAAAGCCTACCCTACCTCGAATTGTGCTAACAGCTGTTAACAGGTTTCAGTTGAACCCGTGGGTGGTACTAATCTCCGCTACCGCTTATATGGTCTCAGTAGCTTAAACTGTCAGAATCAAACCACGCAAGAACCGACCGTTGAGCATTGTGCTTACACGCCAACGACGACGTCACGACACATTTACAATGGCCTGGCAGCGCTCAACTTACTGCCAAACTGTAAAAATTACTCTATGCTTAGCCTATATATGGGCCCGCCGAGAATACGGAAATGTATGAACTAGTGGAATCAGTCAACAGTGTCGCTGCTTTATTGGGTGTCGAATAGTGTGTCAGACCTTGGGTTAGAGCTTCATTAATGCACAAATTAATGAATTGGTCTATGGCAAGTCTTGTCGGGGCCCGACGCGTCATTTTTCGAGTTTACCCACGAAACAGTGCGATGTATCCTTTGATCCTCGTTGGCATAAATTGCCTAACACCGAAATTACCTAATGTCATAAGGGTTATCTCTACCTCGAAGTAGGGAAGACCTGTTTAACAATCGAATCTTGCGGTTCGATGAGCGGTCAATCTAGATTATCTCAATCAAGGGGTTATGCTAAGGTGCTGGCTAGTTATGACTTTTCATAACAGCACATCCCTTAACCCGGGGGCATATGAACTGATATTTTTGTCACACATGGTGCTATATTAAAACGTAACCAGGCGGGAGGTGGACAATGACGGGGCGGTACGGAATAAGACAGACCTACTTCATCTACGATGCACTTAAGCCTCCCCCTCCTTCTTTTATGGCTATCGCCCTTGTAAAGGTAGGCACACGAATACAGGCGACATTTTGCATTGCGACTATAATTTCATTGGGTTTCAATCCGCAAGGTGTCACAAGTTGCTAGTGGCGTACTGTGCCGTGGCTGTCTATTGTAATACAGTGATTTTCGTGCATTGTGGGTCATCCGCGTGGTTGACCCGGGTTCGATATCTGTATGGCGGCGATACGGCCCATGAAGGAACCAGCTTAAGAGAGACCTTCAATATGACAAAAGCCTCGCAGTCCCATCATCGCATAACATTACCGGCCATCAATTGACCGGGAAGCATCTAGTGCACTTGAATCGCCTACCGACGTGTGGTCCACATCACGCGTACTACCAGTGTAATTGGCATCCGAGTGATTATGGTCCTGTGGGACCTTGAGCAGGGCGGTGGCGGTTTGACCAGATATGGATTTCTGAAGAGGCTGATCACTGAGGGGGTCCCTAGTAG
seq00002   CCTAGGTTCATATATGGGCAGATGGGAGCGCCTGCATTGTGGCTAGCAAATGTTATTCTCGAAGAGGATGCCAGATACGGTAGGCTTCTCGCCTTAGCGGCCCACAATTACAACTCGGTAAGACGAAATAGTCTGCCCTAAGTAATAGTCTGACGATACATTAAAGGCTCAACGCACAAGGGCGACGTAGCCCAACAGGAGTACTTCGCACGATCACGCCTTTTCGTTATGGCCCTTTAACGGAGTATGACACGGAATCCACTGGATTTCTAGCGGAATAGTCTGTAGTTACTGACAGTCACTCCTGAAGAGGTCTCGTAGGACATCTGAGGTTCGCTAGGGGTCGGGTGTTTCATGTAAGGTAGGGCGGTCTGGTCAACCACAGTCTGCCGGGTCGATCTCCATGTCCTCATACGCTATCTCTAACGGTGATGTACCGTCGCAACACACTGGGTCGGACCGAGCCTTGTCCCCTTAAATTCGTTCTGCAACGTTACTACAGCGTCCGGAAACTTCGCCCTCCGTCGGGCAAGTGAGCCTGATGATATGTGCCAATACCGGTAACGATCTCCGCCAAAACGACTCCGGCGGCAGATACCAGTACGATGTTGCGGCTCCTCTTCAGTGACGGTGGTCCGTCTAAGTTTCGGATTCAGGAATAGCATAACGACGGACGGACCGATCGGCAAGACATCTCAACTCAATACTCTGGTATCTCACCAGCACCCATTTTACCTTATTTTGACGACGAGACAGTTCTTGAGTTAACTTATCGAGTCGACGTTGGGATTACATTTGTCGGTTTCCAGAGTTGGTACGACGCAAACATGGCGGTTGAATGAGTGTCACGCGTTTGCAAGAGGGCACGAATTCAACAGGAGTGGAACCCTGGTGAAGAACGGATCTGCCGTGGGCGCAGTAAAAGTGGCGTCGTAAATTTGGAGTAAACCACTACGGACAACACATTCGCCGCTACATAACGAGCTATAGCGAAACTCACGGGCATCGCGTGACAAAGCCTACCCTACCTCGAATTGTGCTAACAGCTGTTAACAGGTTTCAGTTGAACCCGTGGGTGGTACTAATCTCCGCTACCGCTTATATGGTCTCAGTAGCTTAAACTGTCAGAATCAAACCACGCAAGAACCGACCGTTGAGCATTGTGCTTACACGCCAACGACGACGTCACGACACATTTACAATGGCCTGGCAGCGCTCAACTTACTGCCAAACTGTAAAAATTACTCTATGCTTAGCCTATATATGGGCCCGCCGAGAATACGGAAATGTATGAACTAGTGGAATCAGTCAACAGTGTCGCTGCTTTATTGGGTGTCGAATAGTGTGTCAGACCTTGGGTTAGAGCTTCATTAATGCACAAATTAATGAATTGGTCTATGGCAAGTCTTGTCGGGGCCCGACGCGTCATTTTTCGAGTTTACCCACGAAACAGTGCGATGTATCCTTTGATCCTCGTTGGCATAAATTGCCTAACACCGAAATTACCTAATGTCATAAGGGTTATCTCTACCTCGAAGTAGGGAAGACCTGTTTAACAATCGAATCTTGCGGTTCGATGAGCGGTCAATCTAGATTATCTCAATCAAGGGGTTATGCTAAGGTGCTGGCTAGTTATGACTTTTCATAACAGCACATCCCTTAACCCGGGGGCATATGAACTGATATTTTTGTCACACATGGTGCTATATTAAAACGTAACCAGGCGGGAGGTGGACAATGACGGGGCGGTACGGAATAAGACAGACCTACTTCATCTACGATGCACTTAAGCCTCCCCCTCCTTCTTTCATGGCTATCGCCCTTGTAAAGGTAGGCACACGAATACAGGCGACATTTTGCATTGCGACTATAATTTCATTGGGTTACAATCCGCAAGGTGTCACAAGTTTCTAGTGGCGTACTGTGCCGTGGCTGTCTATTGTAATACAGTGATTTTCGTGCATTGTGGGTCATCCGCGTGGTTGACCCGGGTTCGATATCTGTATGGCGGCGATACGGCCCATGAAGGAACCAGCTTAAGAGAGACCTTCAATATGACAAAAGCCTCGCAGTCCCATCATCGCATAACATTACCGGCCATCAATTGACCGGGAAGCATCTAGTGCACTTGAATCGCCTACCGACGTGTGGTCCACATCACGCGTACTACCAGTGTAATTGGCATCCGAGTGATTATGGTCCTGTGGGACCTTGAGCAGGGCGGTGGCGGTTTGACCAGATATGGATTTCTGAAGAGGCTGATCACTGAGGGGGTCCCTAGTAG
seq00003   CCTAGGTTCATATATGGGCAGATGGGAGCGCCTGCATTGTGGCTAGCAAATGTTATTCTCGAAGAGGATGCCAGATACGGTAGGCTTCTCGCCTTAGCGGCCCACAATTACAACTCGGTAAGACGAAATAGTCTGCCCTAAGTAATAGTCTGACGATACATTAAAGGCTCAACGCACAAGGGCGACGTAGCCCAACAGGAGTACTTCGCACGATCACGCCTTTTCGTTATGGCCCTTTAACGGAGTATGACACGGAATCCACTGGATTTCTAGCGGAATAGTCTGTAGTTACTGACAGTCACTCCTGAAGAGGTCTCGTAGGACATCTGAGGTTCGCTAGGGGTCGGGTGTTTCATGTAAGGTAGGGCGGTCTGGTCAACCACAGTCTGCCGGGTCGATCTCCATGTCCTCATACGCTATCTCTAACGGTGATGTACCGTCGCAACACACTGGGTCGGACCGAGCCTTGTCCCCTTAAATTCGTTCTGCAACGTTACTACAGCGTCCGGAAACTTCGCCCTCCGTCGGGCAAGTGAGCCTGATGATATGTGCCAATACCGGTAACGATCTCCGCCAAAACGACTCCGGCGGCAGATACCAGTACGATGTTGCGGCTCCTCTTCAGTGACGGTGGTCCGTCTAAGTTTCGGATTCAGGAATAGCATAACGACGGACGGACCGATCGGCAAGACATCTCAACTCAATACTCTGGTATCTCACCAGCACCCATTTTACCTTATTTTGACGACGAGACAGTTCTTGAGTTAACTTATCGAGTCGACGTTGGGATTACATTTGTCGGTTTCCAGAGTTGGTACGACGCAAACATGGCGGTTGAATGAGTGTCACGCGTTTGCAAGAGGGCACGAATTCAACAGGAGTGGAACCCTGGTGAAGAACGGATCTGCCGTGGGCGCAGTAAAAGTGGCGTCGTAAATTTGGAGTAAACCACTACGGACAACACATTCGCCGCTACATAACGAGCTATAGCGAAACTCACGGGCATCGCGTGACAAAGCCTACCCTACCTCGAATTGTGCTAACAGCTGTTAACAGGTTTCAGTTGAACCCGTGGGTGGTACTAATCTCCGCTACCGCTTATATGGTCTCAGTAGCTTAAACTGTCAGAATCAAACCACGCAAGAACCGACCGTTGAGCATTGTGCTTACACGCCAACGACGACGTCACGACACATTTACAATGGCCTGGCAGCGCTCAACTTACTGCCAAACTGTAAAAATTACTCTATGCTTAGCCTATATATGGGCCCGCCGAGAATACGGAAATGTATGAACTAGTGGAATCAGTCAACAGTGTCGCTGCTTTATTGGGTGTCGAATAGTGTGTCAGACCTTGGGTTAGAGCTTCATTAATGCACAAATTAATGAATTGGTCTATGGCAAGTCTTGTCGGGGCCCGACGCGTCATTTTTCGAGTTTACCCACGAAACAGTGCGATGTATCCTTTGATCCTCGTTGGCATAAATTGCCTAACACCGAAATTACCTAATGTCATAAGGGTTATCTCTACCTCGAAGTAGGGAAGACCTGTTTAACAATCGAATCTTGCGGTTCGATGAGCGGTCAATCTAGATTATCTCAATCAAGGGGTTATGCTAAGGTGCTGGCTAGTTATGACTTTTCATAACAGCACATCCCTTAACCCGGGGGCATATGAACTGATATTTTTGTCACACATGGTGCTATATTAAAACGTAACCAGGCGGGAGGTGGACAATGACGGGGCGGTACGGAATAAGACAGACCTACTTCATCTACGATGCACTTAAGCCTCCCCCTCCTTCTTTCATGGCTATCGCCCTTGTAAAGGTAGGCACACGAATACAGGCGACATTTTGCATTGCGACTATAATTTCATTGGGTTACAATCCGCAAGGTGTCACAAGTTTCTAGTGGCGTACTGTGCCGTGGCTGTCTATTGTAATACAGTGATTTTCGTGCATTGTGGGTCATCCGCGTGGTTGACCCGGGTTCGATATCTGTATGGCGGCGATACGGCCCATGAAGGAACCAGCTTAAGAGAGACCTTCAATATGACAAAAGCCTCGCAGTCCCATCATCGCATAACATTACCGGCCATCAATTGACCGGGAAGCATCTAGTGCACTTGAATCGCCTACCGACGTGTGGTCCACATCACGCGTACTACCAGTGTAATTGGCATCCGAGTGATTATGGTCCTGTGGGACCTTGAGCAGGGCGGTGGCGGTTTGACCAGATATGGATTTCTGAAGAGGCTGATCACTGAGGGGGTCCCTAGTAG
seq00004   CCTAGGTTCATATATGGGCAGATGGGAGCGCCTGCATTGTGGCTAGCAAATGTTATTCTCGAAGAGGATGCCAGATACGGTAGGCTTCTCGCCTTAGCGGCCCACAATTACAACTCGGTAAGACGAAATAGTCTGCCCTAAGTAATAGTCTGACGATACATTAAAGGCTCAACGCACAAGGGCGACGTAGCCCAACAGGAGTACTTCGCACGATCACGCCTTTTCGTTATGGCCCTTTAACGGAGTATGACACGGAATCCACTGGATTTCTAGCGGAATAGTCTGTAGTTACTGACAGTCACTCCTGAAGAGGTCTCGTAGGACATCTGAGGTTCGCTAGGGGTCGGGTGTTTCATGTAAGGTAGGGCGGTCTGGTCAACCACAGTCTGCCGGGTCGATCTCCATGTCCTCATACGCTATCTCTAACGGTGATGTACCGTCGCAACACACTGGGTCGGACCGAGCCTTGTCCCCTTAAATTCGTTCTGCAACGTTACTACAGCGTCCGGAAACTTCGCCCTCCGTCGGGCAAGTGAGCCTGATGATATGTGCCAATACCGGTAACGATCTCCGCCAAAACGACTCCGGCGGCAGATACCAGTACGATGTTGCGGCTCCTCTTCAGTGACGGTGGTCCGTCTAAGTTTCGGATTCAGGAATAGCATAACGACGGACGGACCGATCGGCAAGACATCTCAACTCAATACTCTGGTATCTCACCAGCACCCATTTTACCTTATTTTGACGACGAGACAGTTCTTGAGTTAACTTATCGAGTCGACGTTGGGATTACATTTGTCGGTTTCCAGAGTTGGTACGACGCAAACATGGCGGTTGAATGAGTGTCACGCGTTTGCAAGAGGGCACGAATTCAACAGGAGTGGAACCCTGGTGAAGAACGGATCTGCCGTGGGCGCAGTAAAAGTGGCGTCGTAAATTTGGAGTAAACCACTACGGACAACACATTCGCCGCTACATAACGAGCTATAGCGAAACTCACGGGCATCGCGTGACAAAGCCTACCCTACCTCGAATTGTGCTAACAGCTGTTAACAGGTTTCAGTTGAACCCGTGGGTGGTACTAATCTCCGCTACCGCTTATATGGTCTCAGTAGCTTAAACTGTCAGAATCAAACCACGCAAGAACCGACCGTTGAGCATTGTGCTTACACGCCAACGACGACGTCACGACACATTTACAATGGCCTGGCAGCGCTCAACTTACTGCCAAACTGTAAAAATTACTCTATGCTTAGCCTATATATGGGCCCGCCGAGAATACGGAAATGTATGAACTAGTGGAATCAGTCAACAGTGTCGCTGCTTTATTGGGTGTCGAATAGTGTGTCAGACCTTGGGTTAGAGCTTCATTAATGCACAAATTAATGAATTGGTCTATGGCAAGTCTTGTCGGGGCCCGACGCGTCATTTTTCGAGTTTACCCACGAAACAGTGCGATGTATCCTTTGATCCTCGTTGGCATAAATTGCCTAACACCGAAATTACCTAATGTCATAAGGGTTATCTCTACCTCGAAGTAGGGAAGACCTGTTTAACAATCGAATCTTGCGGTTCGATGAGCGGTCAATCTAGATTATCTCAATCAAGGGGTTATGCTAAGGTGCTGGCTAGTTATGACTTTTCATAACAGCACATCCCTTAACCCGGGGGCATATGAACTGATATTTTTGTCACACATGGTGCTATATTAAAACGTAACCAGGCGGGAGGTGGACAATGACGGGGCGGTACGGAATAAGACAGACCTACTTCATCTACGATGCACTTAAGCCTCCCCCTCCTTCTTTCATGGCTATCGCCCTTGTAAAGGTAGGCACACGAATACAGGCGACATTTTGCATTGCGACTATAATTTCATTGGGTTACAATCCGCAAGGTGTCACAAGTTTCTAGTGGCGTACTGTGCCGTGGCTGTCTATTGTAATACAGTGATTTTCGTGCATTGTGGGTCATCCGCGTGGTTGACCCGGGTTCGATATCTGTATGGCGGCGATACGGCCCATGAAGGAACCAGCTTAAGAGAGACCTTCAATATGACAAAAGCCTCGCAGTCCCATCATCGCATAACATTACCGGCCATCAATTGACCGGGAAGCATCTAGTGCACTTGAATCGCCTACCGACGTGTGGTCCACATCACGCGTACTACCAGTGTAATTGGCATCCGAGTGATTATGGTCCTGTGGGACCTTGAGCAGGGCGGTGGCGGTTTGACCAGATATGGATTTCTGAAGAGGCTGATCACTGAGGGGGTCCCTAGTAG
seq00005   CCTAGGTTCATATATGGGCAGATGGGAGCGCCTGCATTGTGGCTAGCAAATGTTATTCTCGAAGAGGATGCCAGATACGGTAGGCTTCTCGCCTTAGCGGCCCACAATTACAACTCGGTAAGACGAAATAGTCTGCCCTAAGTAATAGTCTGACGATACATTAAAGGCTCAACGCACAAGGGCGACGTAGCCCAACAGGAGTACTTCGCACGATCACGCCTTTTCGTTATGGCCCTTTAACGGAGTATGACACGGAATCCACTGGATTTCTAGCGGAATAGTCTGTAGTTACTGACAGTCACTCCTGAAGAGGTCTCGTAGGACATCTGAGGTTCGCTAGGGGTCGGGTGTTTCATGTAAGGTAGGGCGGTCTGGTCAACCACAGTCTGCCGGGTCGATCTCCATGTCCTCATACGCTATCTCTAACGGTGATGTACCGTCGCAACACACTGGGTCGGACCGAGCCTTGTCCCCTTAAATTCGTTCTGCAACGTTACTACAGCGTCCGGAAACTTCGCCCTCCGTCGGGCAAGTGAGCCTGATGATATGTGCCAATACCGGTAACGATCTCCGCCAAAACGACTCCGGCGGCAGATACCAGTACGATGTTGCGGCTCCTCTTCAGTGACGGTGGTCCGTCTAAGTTTCGGATTCAGGAATAGCATAACGACGGACGGACCGATCGGCAAGACATCTCAACTCAATACTCTGGTATCTCACCAGCACCCATTTTACCTTATTTTGACGACGAGACAGTTCTTGAGTTAACTTATCGAGTCGACGTTGGGATTACATTTGTCGGTTTCCAGAGTTGGTACGACGCAAACATGGCGGTTGAATGAGTGTCACGCGTTTGCAAGAGGGCACGAATTCAACAGGAGTGGAACCCTGGTGAAGAACGGATCTGCCGTGGGCGCAGTAAAAGTGGCGTCGTAAATTTGGAGTAAACCACTACGGACAACACATTCGCCGCTACATAACGAGCTATAGCGAAACTCACGGGCATCGCGTGACAAAGCCTACCCTACCTCGAATTGTGCTAACAGCTGTTAACAGGTTTCAGTTGAACCCGTGGGTGGTACTAATCTCCGCTACCGCTTATATGGTCTCAGTAGCTTAAACTGTCAGAATCAAACCACGCAAGAACCGACCGTTGAGCATTGTGCTTACACGCCAACGACGACGTCACGACACATTTACAATGGCCTGGCAGCGCTCAACTTACTGCCAAACTGTAAAAATTACTCTATGCTTAGCCTATATATGGGCCCGCCGAGAATACGGAAATGTATGAACTAGTGGAATCAGTCAACAGTGTCGCTGCTTTATTGGGTGTCGAATAGTGTGTCAGACCTTGGGTTAGAGCTTCATTAATGCACAAATTAATGAATTGGTCTATGGCAAGTCTTGTCGGGGCCCGACGCGTCATTTTTCGAGTTTACCCACGAAACAGTGCGATGTATCCTTTGATCCTCGTTGGCATAAATTGCCTAACACCGAAATTACCTAATGTCATAAGGGTTATCTCTACCTCGAAGTAGGGAAGACCTGTTTAACAATCGAATCTTGCGGTTCGATGAGCGGTCAATCTAGATTATCTCAATCAAGGGGTTATGCTAAGGTGCTGGCTAGTTATGACTTTTCATAACAGCACATCCCTTAACCCGGGGGCATATGAACTGATATTTTTGTCACACATGGTGCTATATTAAAACGTAACCAGGCGGGAGGTGGACAATGACGGGGCGGTACGGAATAAGACAGACCTACTTCATCTACGATGCACTTAAGCCTCCCCCTCCTTCTTTCATGGCTATCGCCCTTGTAAAGGTAGGCACACGAATACAGGCGACATTTTGCATTGCGACTATAATTTCATTGGGTTACAATCCGCAAGGTGTCACAAGTTTCTAGTGGCGTACTGTGCCGTGGCTGTCTATTGTAATACAGTGATTTTCGTGCATTGTGGGTCATCCGCGTGGTTGACCCGGGTTCGATATCTGTATGGCGGCGATACGGCCCATGAAGGAACCAGCTTAAGAGAGACCTTCAATATGACAAAAGCCTCGCAGTCCCATCATCGCATAACATTACCGGCCATCAATTGACCGGGAAGCATCTAGTGCACTTGAATCGCCTACCGACGTGTGGTCCACATCACGCGTACTACCAGTGTAATTGGCATCCGAGTGATTATGGTCCTGTGGGACCTTGAGCAGGGCGGTGGCGGTTTGACCAGATATGGATTTCTGAAGAGGCTGATCACTGAGGGGGTCCCTAGTAG
seq00006   CCTAGGTTCATATATGGGCAGATGGGAGCGCCTGCATTGTGGCTAGCAAATGTTATTCTCGAAGAGGATGCCAGATACGGTAGGCTTCTCGCCTTAGCGGCCCACAATTACAACTCGGTAAGACGAAATAGTCTGCCCTAAGTAATAGTCTGACGATACATTAAAGGCTCAACGCACAAGGGCGACGTAGCCCAACAGGAGTACTTCGCACGATCACGCCTTTTCGTTATGGCCCTTTAACGGAGTATGACACGGAATCCACTGGATTTCTAGCGGAATAGTCTGTAGTTACTGACAGTCACTCCTGAAGAGGTCTCGTAGGACATCTGAGGTTCGCTAGGGGTCGGGTGTTTCATGTAAGGTAGGGCGGTCTGGTCAACCACAGTCTGCCGGGTCGATCTCCATGTCCTCATACGCTATCTCTAACGGTGATGTACCGTCGCAACACACTGGGTCGGACCGAGCCTTGTCCCCTTAAATTCGTTCTGCAACGTTACTACAGCGTCCGGAAACTTCGCCCTCCGTCGGGCAAGTGAGCCTGATGATATGTGCCAATACCGGTAACGATCTCCGCCAAAACGACTCCGGCGGCAGATACCAGTACGATGTTGCGGCTCCTCTTCAGTGACGGTGGTCCGTCTAAGTTTCGGATTCAGGAATAGCATAACGACGGACGGACCGATCGGCAAGACATCTCAACTCAATACTCTGGTATCTCACCAGCACCCATTTTACCTTATTTTGACGACGAGACAGTTCTTGAGTTAACTTATCGAGTCGACGTTGGGATTACATTTGTCGGTTTCCAGAGTTGGTACGACGCAAACATGGCGGTTGAATGAGTGTCACGCGTTTGCAAGAGGGCACGAATTCAACAGGAGTGGAACCCTGGTGAAGCACGGATCTGCCGTGGGCGCAGTAAAAGTGGCGTCGTAAATTTGGAGTAAACCACTACGGACAACACATTCGCCGCTACATAACGAGCTATAGCGAAACTCACGGGCATCGCGTGACAAAGCCTACCCTACCTCGAATTGTGCTAACAGCTGTTAACAGGTTTCAGTTGAACCCGTGGGTGGTACTAATCTCCGCTACCGCTTATATGGTCTCAGTAGCTTAAACTGTCAGAATCAAACCACGCAAGAACCGACCGTTGAGCATTGTGCTTACACGCCAACGACGACGTCACGACACATTTACAATGGCCTGGCAGCGCTCAACTTACTGCCAAACTGTAAAAATTACTCTATGCTTAGCCTATATATGGGCCCGCCGAGAATACGGAAATGTATGAACTAGTGGAATCAGTCAACAGTGTCGCTGCTTTATTGGGTGTCGAATAGTGTGTCAGACCTTGGGTTAGAGCTTCATTAATGCACAAATTAATGAATTGGTCTATGGCAAGTCTTGTCGGGGCCCGACGCGTCATTTTTCGAGTTTACCCACGAAACAGTGCGATGTATCCTTTGATCCTCGTTGGCATAAATTGCCTAACACCGAAATTACCTAATGTCATAAGGGTTATCTCTACCTCGAAGTAGGGAAGACCTGTTTAACAATCGAATCTTGCGGTTCGATGAGCGGTCAATCTAGATTATCTCAATCAAGGGGTTATGCTAAGGTGCTGGCTAGTTATGACTTTTCATAACAGCACATCCCTTAACCCGGGGGCATATGAACTGATATTTTTGTCACACATGGTGCTATATTAAAACGTAACCAGGCGGGAGGTGGACAATGACGGGGCGGTACGGAATAAGACAGACCTACTTCATCTACGATGCACTTAAGCCTCCCCCTCCTTCTTTTATGGCTATCGCCCTTGTAAAGGTAGGCACACGAATACAGGCGACATTTTGCATTGCGACTATAATTTCATTGGGTTTCAATCCGCAAGGTGTCACAAGTTGCTAGTGGCGTACTGTGCCGTGGCTGTCTATTGTAATACAGTGATTTTCGTGCATTGTGGGTCATCCGCGTGGTTGACCCGGGTTCGATATCTGTATGGCGGCGATACGGCCCATGAAGGAACCAGCTTAAGAGAGACCTTCAATATGACAAAAGCCTCGCAGTCCCATCATCGCATAACATTACCGGCCATCAATTGACCGGGAAGCATCTAGTGCACTTGAATCGCCTACCGACGTGTGGTCCACATCACGCGTACTACCAGTGTAATTGGCATCCGAGTGATTATGGTCCTGTGGGACCTTGAGCAGGGCGGTGGCGGTTTGACCAGATATGGATTTCTGAAGAGGCTGATCACTGAGGGGGTCCCTAGTAG
seq00007   CCTAGGTTCATATATGGGCAGATGGGAGCGCCTGCATTGTGGCTAGCAAATGTTATTCTCGAAGAGGATGCCAGATACGGTAGGCTTCTCGCCTTAGCGGCCCACAATTACAACTCGGTAAGACGAAATAGTCTGCCCTAAGTAATAGTCTGACGATACATTAAAGGCTCAACGCACAAGGGCGACGTAGCCCAACAGGAGTACTTCGCACGATCACGCCTTTTCGTTATGGCCCTTTAACGGAGTATGACACGGAATCCACTGGATTTCTAGCGGAATAGTCTGTAGTTACTGACAGTCACTCCTGAAGAGGTCTCGTAGGACATCTGAGGTTCGCTAGGGGTCGGGTGTTTCATGTAAGGTAGGGCGGTCTGGTCAACCACAGTCTGCCAGGTCGATCTCCATGTCCTCATACGCTATCTCTAACGGTGATGTACCGTCGCAACACACTGGGTCGGACCGAGCCTTGTCCCCTTAAATTCGTTCTGCAACGTTACTACAGCGTCCGGAAACTTCGCCCTCCGTCGGGCAAGTGAGCCTGATGATATGTGCCAATACCGGTAACGATCTCCGCCAAAACGACTCCGGCGGCAGATACCAGTACGATGTTGCGGCTCCTCTTCAGTGACGGTGGTCCGTCTAAGTTTCGGATTCAGGAATAGCATAACGACGGACGGACCGATCGGCAAGACATCTCAACTCAATACTCTGGTATCTCACCAGCACCCATTTTACCTTATTTTGACGACGAGACAGTTCTTGAGTTAACTTATCGAGTCGACGTTGGGATTACATTTGTCGGTTTCCAGAGTTGGTACGACGCAAACATGGCGGTTGAATGAGTGTCACGCGTTTGCAAGAGGGCACGAATTCAACAGGAGTGGAACCCTGGTGAAGAACGGATCTGCCGTGGGCGCAGTAAAAGTGGCGTCGTAAATTTGGAGTAAACCACTACGGACAACACATTCGCCGCTACATAACGAGCTATAGCGAAACTCACGGGCATCGCGTGACAAAGCCTACCCTACCTCGAATTGTGCTAACAGCTGTTAACAGGTTTCAGTTGAACCCGTGGGTGGTACTAATCTCCGCTACCGCTTATATGGTCTCAGTAGCTTAAACTGTCAGAATCAAACCACGCAAGAACCGACCGTTGAGCATTGTGCTTACACGCCAACGACGACGTCACGACACATTTACAATGGCCTGGCAGCGCTCAACTTACTGCCAAACTGTAAAAATTACTCTATGCTTAGCCTATATATGGGCCCGCCGAGAATACGGAAATGTATGAACTAGTGGAATCAGTCAACAGTGTCGCTGCTTTATTGGGTGTCGAATAGTGTGTCAGACCTTGGGTTAGAGCTTCATTAATGCACAAATTAATGAATTGGTCTATGGCAAGTCTTGTCGGGGCCCGACGCGTCATTTTTCGAGTTTACCCACGAAACAGTGCGATGTATCCTTTGATCCTCGTTGGCATAAATTGCCTAACACCGAAATTACCTAATGTCATAAGGGTTATCTCTACCTCGAAGTAGGGAAGACCTGTTTAACAATCGAATCTTGCGGTTCGATGAGCGGTCAATCTAGATTATCTCAATCAAGGGGTTATGCTAAGGTGCTGGCTAGTTATGACTTTTCATAACAGCACATCCCTTAACCCGGGGGCATATGAACTGATATTTTTGTCACACATGGTGCTATATTAAAACGTAACCAGGCGGGAGGTGGACAATGACGGGGCGGTACGGAATAAGACAGACCTACTTCATCTACGATGCACTTAAGCCTCCCCCTCCTTCTTTTATGGCTATCGCCCTTGTAAAGGTAGGCACACGAATACAGGCGACATTTTGCATTGCGACTATAATTTCATTGGGTTACAATCCGCAAGGTGTCACAAGTTTCTAGTGGCGTACTGTGCCGTGGCTGTCTATTGTAATACAGTGATTTTCGTGCATTGTGGGTCATCCGCGTGGTTGACCCGGGTTCGATATCTGTATGGCGGCGATACGGCCCATGAAGGAACCAGCTTAAGAGAGACCTTCAATATGACAAAAGCCTCGCAGTCCCATCATCGCATAACATTACCGGCCATCAATTGACCGGGAAGCATCTAGTGCACTTGAATCGCCTACCGACGTGTGGTCCACATCACGCGTACTACCAGTGTAATTGGCATCCGAGTGATTATGGTCCTGTGGGACCTTGAGCAGGGCGGTGGCGGTTTGACCAGATATGGATTTCTGAAGAGGCTGATCACTGAGGGGGTCCCTAGTAG
seq00008   CCTAGGTTCATATATGGGCAGATGGGAGCGCCTGCATTGTGGCTAGCAAATGTTATTCTCGAAGAGGATGCCAGATACGGTAGGCTTCTCGCCTTAGCGGCCCACAATTACAACTCGGTAAGACGAAATAGTCTGCCCTAAGTAATAGTCTGACGATACATTAAAGGCTCAACGCACAAGGGCGACGTAGCCCAACAGGAGTACTTCGCACGATCACGCCTTTTCGTTATGGCCCTTTAACGGAGTATGACACGGAATCCACTGGATTTCTAGCGGAATAGTCTGTAGTTACTGACAGTCACTCCTGAAGAGGTCTCGTAGGACATCTGAGGTTCGCTAGGGGTCGGGTGTTTCATGTAAGGTAGGGCGGTCTGGTCAACCACAGTCTGCCGGGTCGATCTCCATGTCCTCATACGCTATCTCTAACGGTGATGTACCGTCGCAACACACTGGGTCGGACCGAGCCTTGTCCCCTTAAATTCGTTCTGCAACGTTACTACAGCGTCCGGAAACTTCGCCCTCCGTCGGGCAAGTGAGCCTGATGATATGTGCCAATACCGGTAACGATCTCCGCCAAAACGACTCCGGCGGCAGATACCAGTACGATGTTGCGGCTCCTCTTCAGTGACGGTGGTCCGTCTAAGTTTCGGATTCAGGAATAGCATAACGACGGACGGACCGATCGGCAAGACATCTCAACTCAATACTCTGGTATCTCACCAGCACCCATTTTACCTTATTTTGACGACGAGCCAGTTCTTGAGTTAACTTATCGAGTCGACGTTGGGATTACATTTGTCGGTTTCCAGAGTTGGTACGACGCAAACATGGCGGTTGAATGAGTGTCACGCGTTTGCAAGAGGGCACGAATTCAACAGGAGTGGAACCCTGGTGAAGCACGGATCTGCCGTGGGCGCAGTAAAAGTGGCGTCGTAAATTTGGAGTAAACCACTACGGACAACACATTCGCCGCTACATAACGAGCTATAGCGAAACTCACGGGCATCGCGTGACAAAGCCTACCCTACCTCGAATTGTGCTAACAGCTGTTAACAGGTTTCAGTTGAACCCGTGGGTGGTACTAATCTCCGCTACCGCTTATATGGTCTCAGTAGCTTAAACTGTCAGAATCAAACCACGCAAGAACCGACCGTTGAGCATTGTGCTTACACGCCAACGACGACGTCACGACACATTTACAATGGCCTGGCAGCGCTCAACTTACTGCCAAACTGTAAAAATTACTCTATGCTTAGCCTATATATGGGCCCGCCGAGAATACGGAAATGTATGAACTAGTGGAATCAGTCAACAGTGTCGCTGCTTTATTGGGTGTCGAATAGTGTGTCAGACCTTGGGTTAGAGCTTCATTAATGCACAAATTAATGAATTGGTCTATGGCAAGTCTTGTCGGGGCCCGACGCGTCATTTTTCGAGTTTACCCACGAAACAGTGCGATGTATCCTTTGATCCTCGTTGGCATAAATTGCCTAACACCGAAATTACCTAATGTCATAAGGGTTATCTCTACCTCGAAGTAGGGAAGACCTGTTTAACAATCGAATCTTGCGGTTCGATGAGCGGTCAATCTAGATTATCTCAATCAAGGGGTTATGCTAAGGTGCTGGCTAGTTATGACTTTTCATAACAGCACATCCCTTAACTCGGGGGCATATGAACTGATATTTTTGTCACACATGGTGCTATATTAAAACGTAACCAGGCGGGAGGTGGACAATGACGGGGCGGTACGGAATAAGACAGACCTACTTCATCTACGATGCACTTAAGCCTCCCCCTCCTTCTTTTATGGCTATCGCCCTTGTAACGGTAGGCACGCGAATACAGGCGACATTTTGCATTGCGACTATAATTTCATTGGGTTTCAATCCGCAAGGTGTCACAAGTTGCTAGTGGCGTACTGTGCCGTGGCTGTCTATTGTAATACAGTGATTTTCGTGCATTGTGGGTCATCCGCGTGGTTGACCCGGGTTCGATATCTGTATGGCGGCGATACGGCCCATGAAGGAACCAGCTTAAGAGAGACCTTCAATATGACAAAAGCCTCGCAGTCCCATCATCGCATAACATTACCGGCCATCAATTGACCGGGAAGCATCTAGTGCACTTGAATCGCCTACCGACGTGTGGTCCACATCACGCGTACTACCAGTGTAATTGGCATCCGAGTGATTATGGTCCTGTGGGACCTTGAGCAGGGCGGTGGCGGTTTGACCAGATATGGATTTCTGAAGAGGCTGATCACTGAGGGGGTCCCTAGTAG
seq00009   CCTAGGTTCATATATGGGCAGATGGGAGCGCCTGCATTGTGGCTAGCAAATGTTATTCTCGAAGAGGATGCCAGATACGGTAGGCTTCTCGCCTTAGCGGCCCACAATTACAACTCGGTAAGACGAAATAGTCTGCCCTAAGTAATAGTCTGACGATACATTAAAGGCTCAACGCACAAGGGCGACGTAGCCCAACAGGAGTACTTCGCACGATCACGCCTTTTCGTTATGGCCCTTTAACGGAGTATGACACGGAATCCACTGGATTTCTAGCGGAATAGTCTGTAGTTACTGACAGTCACTCCTGAAGAGGTCTCGTAGGACATCTGAGGTTCGCTAGGGGTCGGGTGTTTCATGTAAGGTAGGGCGGTCTGGTCAACCACAGTCTGCCAGGTCGATCTCCATGTCCTCATACGCTATCTCTAACGGTGATGTACCGTCGCAACACACTGGGTCGGACCGAGCCTTGTCCCCTTAAATTCGTTCTGCAACGTTACTACAGCGTCCGGAAACTTCGCCCTCCGTCGGGCAAGTGAGCCTGATGATATGTGCCAATACCGGTAACGATCTCCGCCAAAACGACTCCGGCGGCAGATACCAGTACGATGTTGCGGCTCCTCTTCAGTGACGGTGGTCCGTCTAAGTTTCGGATTCAGGAATAGCATAACGACGGACGGACCGATCGGCAAGACATCTCAACTCAATACTCTGGTATCTCACCAGCACCCATTTTACCTTATTTTGACGACGAGACAGTTCTTGAGTTAACTTATCGAGTCGACGTTGGGATTACATTTGTCGGTTTCCAGAGTTGGTACGACGCAAACATGGCGGTTGAATGAGTGTCACGCGTTTGCAAGAGGGCACGAATTCAACAGGAGTGGAACCCTGGTGAAGAACGGATCTGCCGTGGGCGCAGTAAAAGTGGCGTCGTAAATTTGGAGTAAACCACTACGGACAACACATTCGCCGCTACATAACGAGCTATAGCGAAACTCACGGGCATCGCGTGACAAAGCCTACCCTACCTCGAATTGTGCTAACAGCTGTTAACAGGTTTCAGTTGAACCCGTGGGTGGTACTAATCTCCGCTACCGCTTATATGGTCTCAGTAGCTTAAACTGTCAGAATCAAACCACGCAAGAACCGACCGTTGAGCATTGTGCTTACACGCCAACGACGACGTCACGACACATTTACAATGGCCTGGCAGCGCTCAACTTACTGCCAAACTGTAAAAATTACTCTATGCTTAGCCTATATATGGGCCCGCCGAGAATACGGAAATGTATGAACTAGTGGAATCAGTCAACAGTGTCGCTGCTTTATTGGGTGTCGAATAGTGTGTCAGACCTTGGGTTAGAGCTTCATTAATGCACAAATTAATGAATTGGTCTATGGCAAGTCTTGTCGGGGCCCGACGCGTCATTTTTCGAGTTTACCCACGAAACAGTGCGATGTATCCTTTGATCCTCGTTGGCATAAATTGCCTAACACCGAAATTACCTAATGTCATAAGGGTTATCTCTACCTCGAAGTAGGGAAGACCTGTTTAACAATCGAATCTTGCGGTTCGATGAGCGGTCAATCTAGATTATCTCAATCAAGGGGTTATGCTAAGGTGCTGGCTAGTTATGACTTTTCATAACAGCACATCCCTTAACCCGGGGGCATATGAACTGATATTTTTGTCACACATGGTGCTATATTAAAACGTAACCAGGCGGGAGGTGGACAATGACGGGGCGGTACGGAATAAGACAGACCTACTTCATCTACGATGCACTTAAGCCTCCCCCTCCTTCTTTTATGGCTATCGCCCTTGTAAAGGTAGGCACACGAATACAGGCGACATTTTGCATTGCGACTATAATTTCATTGGGTTACAATCCGCAAGGTGTCACAAGTTTCTAGTGGCGTACTGTGCCGTGGCTGTCTATTGTAATACAGTGATTTTCGTGCATTGTGGGTCATCCGCGTGGTTGACCCGGGTTCGATATCTGTATGGCGGCGATACGGCCCATGAAGGAACCAGCTTAAGAGAGACCTTCAATATGACAAAAGCCTCGCAGTCCCATCATCGCATAACATTACCGGCCATCAATTGACCGGGAAGCATCTAGTGCACTTGAATCGCCTACCGACGTGTGGTCCACATCACGCGTACTACCAGTGTAATTGGCATCCGAGTGATTATGGTCCTGTGGGACCTTGAGCAGGGCGGTGGCGGTTTGACCAGATATGGATTTCTGAAGAGGCTGATCACTGAGGGGGTCCCTAGTAG
seq00010   CCTAGGTTCATATATGGGCAGATGGGAGCGCCTGCATTGTGGCTAGCAAATGTTATTCTCGAAGAGGATGCCAGATACGGTAGGCTTCTCGCCTTAGCGGCCCACAATTACAACTCGGTAAGACGAAATAGTCTGCCCTAAGTAATAGTCTGACGATACATTAAAGGCTCAACGCACAAGGGCGACGTAGCCCAACAGGAGTACTTCGCACGATCACGCCTTTTCGTTATGGCCCTTTAACGGAGTATGACACGGAATCCACTGGATTTCTAGCGGAATAGTCTGTAGTTACTGACAGTCACTCCTGAAGAGGTCTCGTAGGACATCTGAGGTTCGCTAGGGGTCGGGTGTTTCATGTAAGGTAGGGCGGTCTGGTCAACCACAGTCTGCCGGGTCGATCTCCATGTCCTCATACGCTATCTCTAACGGTGATGTACCGTCGCAACACACTGGGTCGGACCGAGCCTTGTCCCCTTAAATTCGTTCTGCAACGTTACTACAGCGTCCGGAAACTTCGCCCTCCGTCGGGCAAGTGAGCCTGATGATATGTGCCAATACCGGTAACGATCTCCGCCAAAACGACTCCGGCGGCAGATACCAGTACGATGTTGCGGCTCCTCTTCAGTGACGGTGGTCCGTCTAAGTTTCGGATTCAGGAATAGCATAACGACGGACGGACCGATCGGCAAGACATCTCAACTCAATACTCTGGTATCTCACCAGCACCCATTTTACCTTATTTTGACGACGAGACAGTTCTTGAGTTAACTTATCGAGTCGACGTTGGGATTACATTTGTCGGTTTCCAGAGTTGGTACGACGCAAACATGGCGGTTGAATGAGTGTCACGCGTTTGCAAGAGGGCACGAATTCAACAGGAGTGGAACCCTGGTGAAGAACGGATCTGCCGTGGGCGCAGTAAAAGTGGCGTCGTAAATTTGGAGTAAACCACTACGGACAACACATTCGCCGCTACATAACGAGCTATAGCGAAACTCACGGGCATCGCGTGACAAAGCCTACCCTACCTCGAATTGTGCTAACAGCTGTTAACAGGTTTCAGTTGAACCCGTGGGTGGTACTAATCTCCGCTACCGCTTATATGGTCTCAGTAGCTTAAACTGTCAGAATCAAACCACGCAAGAACCGACCGTTGAGCATTGTGCTTACACGCCAACGACGACGTCACGACACATTTACAATGGCCTGGCAGCGCTCAACTTACTGCCAAACTGTAAAAATTACTCTATGCTTAGCCTATATATGGGCCCGCCGAGAATACGGAAATGTATGAACTAGTGGAATCAGTCAACAGTGTCGCTGCTTTATTGGGTGTCGAATAGTGTGTCAGACCTTGGGTTAGAGCTTCATTAATGCACAAATTAATGAATTGGTCTATGGCAAGTCTTGTCGGGGCCCGACGCGTCATTTTTCGAGTTTACCCACGAAACAGTGCGATGTATCCTTTGATCCTCGTTGGCATAAATTGCCTAACACCGAAATTACCTAATGTCATAAGGGTTATCTCTACCTCGAAGTAGGGAAGACCTGTTTAACAATCGAATCTTGCGGTTCGATGAGCGGTCAATCTAGATTATCTCAATCAAGGGGTTATGCTAAGGTGCTGGCTAGTTATGACTTTTCATAACAGCACATCCCTTAACCCGGGGGCATATGAACTGATATTTTTGTCACACATGGTGCTATATTAAAACGTAACCAGGCGGGAGGTGGACAATGACGGGGCGGTACGGAATAAGACAGACCTACTTCATCTACGATGCACTTAAGCCTCCCCCTCCTTCTTTCATGGCTATCGCCCTTGTAAAGGTAGGCACACGAATACAGGCGACATTTTGCATTGCGACTATAATTTCATTGGGTTACAATCCGCAAGGTGTCACAAGTTTCTAGTGGCGTACTGTGCCGTGGCTGTCTATTGTAATACAGTGATTTTCGTGCATTGTGGGTCATCCGCGTGGTTGACCCGGGTTCGATATCTGTATGGCGGCGATACGGCCCATGAAGGAACCAGCTTAAGAGAGACCTTCAATATGACAAAAGCCTCGCAGTCCCATCATCGCATAACATTACCGGCCATCAATTGACCGGGAAGCATCTAGTGCACTTGAATCGCCTACCGACGTGTGGTCCACATCACGCGTACTACCAGTGTAATTGGCATCCGAGTGATTATGGTCCTGTGGGACCTTGAGCAGGGCGGTGGCGGTTTGACCAGATATGGATTTCTGAAGAGGCTGATCACTGAGGGGGTCCCTAGTAG
seq00011   CCTAGGTTCATATATGGGCAGATGGGAGCGCCTGCATTGTGGCTAGCAAATGTTATTCTCGAAGAGGATGCCAGATACGGTAGGCTTCTCGCCTTAGCGGCCCACAATTACAACTCGGTAAGACGAAATAGTCTGCCCTAAGTAATAGTCTGACGATACATTAAAGGCTCAACGCACAAGGGCGACGTAGCCCAACAGGAGTACTTCGCACGATCACGCCTTTTCGTTATGGCCCTTTAACGGAGTATGACACGGAATCCACTGGATTTCTAGCGGAATAGTCTGTAGTTACTGACAGTCACTCCTGAAGAGGTCTCGTAGGACATCTGAGGTTCGCTAGGGGTCGGGTGTTTCATGTAAGGTAGGGCGGTCTGGTCAACCACAGTCTGCCGGGTCGATCTCCATGTCCTCATACGCTATCTCTAACGGTGATGTACCGTCGCAACACACTGGGTCGGACCGAGCCTTGTCCCCTTAAATTCGTTCTGCAACGTTACTACAGCGTCCGGAAACTTCGCCCTCCGTCGGGCAAGTGAGCCTGATGATATGTGCCAATACCGGTAACGATCTCCGCCAAAACGACTCCGGCGGCAGATACCAGTACGATGTTGCGGCTCCTCTTCAGTGACGGTGGTCCGTCTAAGTTTCGGATTCAGGAATAGCATAACGACGGACGGACCGATCGGCAAGACATCTCAACTCAATACTCTGGTATCTCACCAGCACCCATTTTACCTTATTTTGACGACGAGACAGTTCTTGAGTTAACTTATCGAGTCGACGTTGGGATTACATTTGTCGGTTTCCAGAGTTGGTACGACGCAAACATGGCGGTTGAATGAGTGTCACGCGTTTGCAAGAGGGCACGAATTCAACAGGAGTGGAACCCTGGTGAAGAACGGATCTGCCGTGGGCGCAGTAAAAGTGGCGTCGTAAATTTGGAGTAAACCACTACGGACAACACATTCGCCGCTACATAACGAGCTATAGCGAAACTCACGGGCATCGCGTGACAAAGCCTACCCTACCTCGAATTGTGCTAACAGCTGTTAACAGGTTTCAGTTGAACCCGTGGGTGGTACTAATCTCCGCTACCGCTTATATGGTCTCAGTAGCTTAAACTGTCAGAATCAAACCACGCAAGAACCGACCGTTGAGCATTGTGCTTACACGCCAACGACGACGTCACGACACATTTACAATGGCCTGGCAGCGCTCAACTTACTGCCAAACTGTAAAAATTACTCTATGCTTAGCCTATATATGGGCCCGCCGAGAATACGGAAATGTATGAACTAGTGGAATCAGTCAACAGTGTCGCTGCTTTATTGGGTGTCGAATAGTGTGTCAGACCTTGGGTTAGAGCTTCATTAATGCACAAATTAATGAATTGGTCTATGGCAAGTCTTGTCGGGGCCCGACGCGTCATTTTTCGAGTTTACCCACGAAACAGTGCGATGTATCCTTTGATCCTCGTTGGCATAAATTGCCTAACACCGAAATTACCTAATGTCATAAGGGTTATCTCTACCTCGAAGTAGGGAAGACCTGTTTAACAATCGAATCTTGCGGTTCGATGAGCGGTCAATCTAGATTATCTCAATCAAGGGGTTATGCTAAGGTGCTGGCTAGTTATGACTTTTCATAACAGCACATCCCTTAACCCGGGGGCATATGAACTGATATTTTTGTCACACATGGTGCTATATTAAAACGTAACCAGGCGGGAGGTGGACAATGACGGTGCGGTACGGAATAAGACAGACCTACTTCATCTACGATGCACTTAAGCCTCCCCCTCCTTCTTTCATGGCTATCGCCCTTGTAAAGGTAGGCACACGAATACAGGCGACATTTTGCATTGCGACTATCATTTCATTGGGTTACAATCCGCAAGGTGTCACAAGTTTCTAGTGGCGTACTGTGCCGTGGCTGTCTATTGTAATACAGTGATTTTCGTGCATTGTGGGTCATCCGCGTGGTTGACCCGGGTTCGATATCTGTATGGCGGCGATACGGCCCATGAAGGAACCAGCTTAAGAGAGACCTTCAATATGACAAAAGCCTCGCAGTCCCATCATCGCATAACATTACCGGCCATCAATTGACCGGGAAGCATCTAGTGCACTTGAATCGCCTACCGACGTGTGGTCCACATCACGCGTACTACCAGTGTAATTGGCATCCGAGTGATTATGGTCCTGTGGGACCTTGAGCAGGGCGGTGGCGGTTTGACCAGATATGGATTTCTGAAGAGGCTGATCACTGAGGGGGTCCCTAGTAG
seq00012   CCTAGGTTCATATATGGGCAGATGGGAGCGCCTGCATTGTGGCTAGCAAATGTTATTCTCGAAGAGGATGCCAGATACGGTAGGCTTCTCGCCTTAGCGGCCCACAATTACAACTCGGTAAGACGAAATAGTCTGCCCTAAGTAATAGTCTGACGATACATTAAAGGCTCAACGCACAAGGGCGACGTAGCCCAACAGGAGTACTTCGCACGATCACGCCTTTTCGTTATGGCCCTTTAACGGAGTATGACACGGAATCCACTGGATTTCTAGCGGAATAGTCTGTAGTTACTGACAGTCACTCCTGAAGAGGTCTCGTAGGACATCTGAGGTTCGCTAGGGGTCGGGTGTTTCATGTAAGGTAGGGCGGTCTGGTCAACCACAGTCTGCCGGGTCGATCTCCATGTCCTCATACGCTATCTCTAACGGTGATGTACCGTCGCAACACACTGGGTCGGACCGAGCCTTGTCCCCTTAAATTCGTTCTGCAACGTTACTACAGCGTCCGGAAACTTCGCCCTCCGTCGGGCAAGTGAGCCTGATGATATGTGCCAATACCGGTAACGATCTCCGCCAAAACGACTCCGGCGGCAGATACCAGTACGATGTTGCGGCTCCTCTTCAGTGACGGTGGTCCGTCTAAGTTTCGGATTCAGGAATAGCATAACGACGGACGGACCGATCGGCAAGACATCTCAACTCAATACTCTGGTATCTCACCAGCACCCATTTTACCTTATTTTGACGACGAGACAGTTCTTGAGTTAACTTATCGAGTCGACGTTGGGATTACATTTGTCGGTTTCCAGAGTTGGTACGACGCAAACATGGCGGTTGAATGAGTGTCACGCGTTTGCAAGAGGGCACGAATTCAACAGGAGTGGAACCCTGGTGAAGAACGGATCTGCCGTGGGCGCAGTAAAAGTGGCGTCGTAAATTTGGAGTAAACCACTACGGACAACACATTCGCCGCTACATAACGAGCTATAGCGAAACTCACGGGCATCGCGTGACAAAGCCTACCCTACCTCGAATTGTGCTAACAGCTGTTAACAGGTTTCAGTTGAACCCGTGGGTGGTACTAATCTCCGCTACCGCTTATATGGTCTCAGTAGCTTAAACTGTCAGAATCAAACCACGCAAGAACCGACCGTTGAGCATTGTGCTTACACGCCAACGACGACGTCACGACACATTTACAATGGCCTGGCAGCGCTCAACTTACTGCCAAACTGTAAAAATTACTCTATGCTTAGCCTATATATGGGCCCGCCGAGAATACGGAAATGTATGAACTAGTGGAATCAGTCAACAGTGTCGCTGCTTTATTGGGTGTCGAATAGTGTGTCAGACCTTGGGTTAGAGCTTCATTAATGCACAAATTAATGAATTGGTCTATGGCAAGTCTTGTCGGGGCCCGACGCGTCATTTTTCGAGTTTACCCACGAAACAGTGCGATGTATCCTTTGATCCTCGTTGGCATAAATTGCCTAACACCGAAATTACCTAATGTCATAAGGGTTATCTCTACCTCGAAGTAGGGAAGACCTGTTTAACAATCGAATCTTGCGGTTCGATGAGCGGTCAATCTAGATTATCTCAATCAAGGGGTTATGCTAAGGTGCTGGCTAGTTATGACTTTTCATAACAGCACATCCCTTAACCCGGGGGCATATGAACTGATATTTTTGTCACACATGGTGCTATATTAAAACGTAACCAGGCGGGAGGTGGACAATGACGGGGCGGTACGGAATAAGACAGACCTACTTCATCTACGATGCACTTAAGCCTCCCCCTCCTTCTTTCATGGCTATCGCCCTTGTAAAGGTAGGCACACGAATACAGGCGACATTTTGCATTGCGACTATAATTTCATTGGGTTACAATCCGCAAGGTGTCACAAGTTACTAGTGGCGTACTGTGCCGTGGCTGTCTATTGTAATACAGTGATTTTCGTGCATTGTGGGTCATCCGCGTGGTTGACCCGGGTTCGATATCTGTATGGCGGCGATACGGCCCATGAAGGAACCAGCTTAAGAGAGACCTTCAATATGACAAAAGCCTCGCAGTCCCATCATCGCATAACATTACCGGCCATCAATTGACCGGGAAGCATCTAGTGCACTTGAATCGCCTACCGACGTGTGGTCCACATCACGCGTACTACCAGTGTAATTGGCATCCGAGTGATTATGGTCCTGTGGGACCTTGAGCAGGGCGGTGGCGGTTTGACCAGATATGGATTTCTGAAGAGGCTGATCACTGAGGGGGTCCCTAGTAG
seq00013   CCTAGGTTCATATATGGGCAGATGGGAGCGCCTGCATTGTGGCTAGCAAATGTTATTCTCGAAGAGGATGCCAGATACGGTAGGCTTCTCGCCTTAGCGGCCCACAATTACAACTCGGTAAGACGAAATAGTCTGCCCTAAGTAATAGTCTGACGATACATTAAAGGCTCAACGCACAAGGGCGACGTAGCCCAACAGGAGTACTTCGCACGATCACGCCTTTTCGTTATGGCCCTTTAACGGAGTATGACACGGAATCCACTGGATTTCTAGCGGAATAGTCTGTAGTTACTGACAGTCACTCCTGAAGAGGTCTCGTAGGACATCTGAGGTTCGCTAGGGGTCGGGTGTTTCATGTAAGGTAGGGCGGTCTGGTCAACCACAGTCTGCCGGGTCGATCTCCATGTCCTCATACGCTATCTCTAACGGTGATGTACCGTCGCAACACACTGGGTCGGACCGAGCCTTGTCCCCTTAAATTCGTTCTGCAACGTTACTACAGCGTCCGGAAACTTCGCCCTCCGTCGGGCAAGTGAGCCTGATGATATGTGCCAATACCGGTAACGATCTCCGCCAAAACGACTCCGGCGGCAGATACCAGTACGATGTTGCGGCTCCTCTTCAGTGACGGTGGTCCGTCTAAGTTTCGGATTCAGGAATAGCATAACGACGGACGGACCGATCGGCAAGACATCTCAACTCAATACTCTGGTATCTCACCAGCACCCATTTTACCTTATTTTGACGACGAGACAGTTCTTGAGTTAACTTATCGAGTCGACGTTGGGATTACATTTGTCGGTTTCCAGAGTTGGTACGACGCAAACATGGCGGTTGAATGAGTGTCACGCGTTTGCAAGAGGGCACGAATTCAACAGGAGTGGAACCCTGGTGAAGAACGGATCTGCCGTGGGCGCAGTAAAAGTGGCGTCGTAAATTTGGAGTAAACCACTACGGACAACACATTCGCCGCTACATAACGAGCTATAGCGAAACTCACGGGCATCGCGTGACAAAGCCTACCCTACCTCGAATTGTGCTAACAGCTGTTAACAGGTTTCAGTTGAACCCGTGGGTGGTACTAATCTCCGCTACCGCTTATATGGTCTCAGTAGCTTAAACTGTCAGAATCAAACCACGCAAGAACCGACCGTTGAGCATTGTGCTTACACGCCAACGACGACGTCACGACACATTTACAATGGCCTGGCAGCGCTCAACTTACTGCCAAACTGTAAAAATTACTCTATGCTTAGCCTATATATGGGCCCGCCGAGAATACGGAAATGTATGAACTAGTGGAATCAGTCAACAGTGTCGCTGCTTTATTGGGTGTCGAATAGTGTGTCAGACCTTGGGTTAGAGCTTCATTAATGCACAAATTAATGAATTGGTCTATGGCAAGTCTTGTCGGGGCCCGACGCGTCATTTTTCGAGTTTACCCACGAAACAGTGCGATGTATCCTTTGATCCTCGTTGGCATAAATTGCCTAACACCGAAATTACCTAATGTCATAAGGGTTATCTCTACCTCGAAGTAGGGAAGACCTGTTTAACAATCGAATCTTGCGGTTCGATGAGCGGTCAATCTAGATTATCTCAATCAAGGGGTTATGCTAAGGTGCTGGCTAGTTATGACTTTTCATAACAGCACATCCCTTAACCCGGGGGCATATGAACTGATATTTTTGTCACACATGGTGCTATATTAAAACGTAACCAGGCGGGAGGTGGACAATGACGGGGCGGTACGGAATAAGACAGACCTACTTCATCTACGATGCACTTAAGCCTCCCCCTCCTTCTTTCATGGCTATCGCCCTTGTAAAGGTAGGCACACGAATACAGGCGACATTTTGCATTGCGACTATAATTTCATTGGGTTACAATCCGCAAGGTGTCACAAGTTTCTAGTGGCGTACTGTGCCGTGGCTGTCTATTGTAATACAGTGATTTTCGTGCATTGTGGGTCATCCGCGTGGTTGACCCGGGTTCGATATCTGTATGGCGGCGATACGGCCCATGAAGGAACCAGCTTAAGAGAGACCTTCAATATGACAAAAGCCTCGCAGTCCCATCATCGCATAACATTACCGGCCATCAATTGACCGGGAAGCATCTAGTGCACTTGAATCGCCTACCGACGTGTGGTCCACATCACGCGTACTACCAGTGTAATTGGCATCCGAGTGATTATGGTCCTGTGGGACCTTGAGCAGGGCGGTGGCGGTTTGACCAGATATGGATTTCTGAAGAGGCTGATCACTGAGGGGGTCCCTAGTAG
seq00014   CCTAGGTTCATATATGGGCAGATGGGAGCGCCTGCATTGTGGCTAGCAAATGTTATTCTCGAAGAGGATGCCAGATACGGTAGGCTTCTCGCCTTAGCGGCCCACAATTACAACTCGGTAAGACGAAATAGTCTGCCCTAAGTAATAGTCTGACGATACATTAAAGGCTCAACGCACAAGGGCGACGTAGCCCAACAGGAGTACTTCGCACGATCACGCCTTTTCGTTATGGCCCTTTAACGGAGTATGACACGGAATCCACTGGATTTCTAGCGGAATAGTCTGTAGTTACTGACAGTCACTCCTGAAGAGGTCTCGTAGGACATCTGAGGTTCGCTAGGGGTCGGGTGTTTCATGTAAGGTAGGGCGGTCTGGTCAACCACAGTCTGCCGGGTCGATCTCCATGTCCTCATACGCTATCTCTAACGGTGATGTACCGTCGCAACACACTGGGTCGGACCGAGCCTTGTCCCCTTAAATTCGTTCTGCAACGTTACTACAGCGTCCGGAAACTTCGCCCTCCGTCGGGCAAGTGAGCCTGATGATATGTGCCAATACCGGTAACGATCTCCGCCAAAACGACTCCGGCGGCAGATACCAGTACGATGTTGCGGCTCCTCTTCAGTGACGGTGGTCCGTCTAAGTTTCGGATTCAGGAATAGCATAACGACGGACGGACCGATCGGCAAGACATCTCAACTCAATACTCTGGTATCTCACCAGCACCCATTTTACCTTATTTTGACGACGAGACAGTTCTTGAGTTAACTTATCGAGTCGACGTTGGGATTACATTTGTCGGTTTCCAGAGTTGGTACGACGCAAACATGGCGGTTGAATGAGTGTCACGCGTTTGCAAGAGGGCACGAATTCAACAGGAGTGGAACCCTGGTGAAGAACGGATCTGCCGTGGGCGCAGTAAAAGTGGCGTCGTAAATTTGGAGTAAACCACTACGGACAACACATTCGCCGCTACATAACGAGCTATAGCGAAACTCACGGGCATCGCGTGACAAAGCCTACCCTACCTCGAATTGTGCTAACAGCTGTTAACAGGTTTCAGTTGAACCCGTGGGTGGTACTAATCTCCGCTACCGCTTATATGGTCTCAGTAGCTTAAACTGTCAGAATCAAACCACGCAAGAACCGACCGTTGAGCATTGTGCTTACACGCCAACGACGACGTCACGACACATTTACAATGGCCTGGCAGCGCTCAACTTACTGCCAAACTGTAAAAATTACTCTATGCTTAGCCTATATATGGGCCCGCCGAGAATACGGAAATGTATGAACTAGTGGAATCAGTCAACAGTGTCGCTGCTTTATTGGGTGTCGAATAGTGTGTCAGACCTTGGGTTAGAGCTTCATTAATGCACAAATTAATGAATTGGTCTATGGCAAGTCTTGTCGGGGCCCGACGCGTCATTTTTCGAGTTTACCCACGAAACAGTGCGATGTATCCTTTGATCCTCGTTGGCATAAATTGCCTAACACCGAAATTACCTAATGTCATAAGGGTTATCTCTACCTCGAAGTAGGGAAGACCTGTTTAACAATCGAATCTTGCGGTTCGATGAGCGGTCAATCTAGATTATCTCAATCAAGGGGTTATGCTAAGGTGCTGGCTAGTTATGACTTTTCATAACAGCACATCCCTTAACCCGGGGGCATATGAACTGATATTTTTGTCACACATGGTGCTATATTAAAACGTAACCAGGCGGGAGGTGGACAATGACGGGGCGGTACGGAATAAGACAGACCTACTTCATCTACGATGCACTTAAGCCTCCCCCTCCTTCTTTCATGGCTATCGCCCTTGTAAAGGTAGGCACACGAATACAGGCGACATTTTGCATTGCGACTATAATTTCATTGGGTTACAATCCGCAAGGTGTCACAAGTTTCTAGTGGCGTACTGTGCCGTGGCTGTCTATTGTAATACAGTGATTTTCGTGCATTGTGGGTCATCCGCGTGGTTGACCCGGGTTCGATATCTGTATGGCGGCGATACGGCCCATGAAGGAACCAGCTTAAGAGAGACCTTCAATATGACAAAAGCCTCGCAGTCCCATCATCGCATAACATTACCGGCCATCAATTGACCGGGAAGCATCTAGTGCACTTGAATCGCCTACCGACGTGTGGTCCACATCACGCGTACTACCAGTGTAATTGGCATCCGAGTGATTATGGTCCTGTGGGACCTTGAGCAGGGCGGTGGCGGTTTGACCAGATATGGATTTCTGAAGAGGCTGATCACTGAGGGGGTCCCTAGTAG
seq00015   CCTAGGTTCATATATGGGCAGATGGGAGCGCCTGCATTGTGGCTAGCAAATGTTATTCTCGAAGAGGATGCCAGATACGGTAGGCTTCTCGCCTTAGCGGCCCACAATTACAACTCGGTAAGACGAAATAGTCTGCCCTAAGTAATAGTCTGACGATACATTAAAGGCTCAACGCACAAGGGCGACGTAGCCCAACAGGAGTACTTCGCACGATCACGCCTTTTCGTTATGGCCCTTTAACGGAGTATGACACGGAATCCACTGGATTTCTAGCGGAATAGTCTGTAGTTACTGACAGTCACTCCTGAAGAGGTCTCGTAGGACATCTGAGGTTCGCTAGGGGTCGGGTGTTTCATGTAAGGTAGGGCGGTCTGGTCAACCACAGTCTGCCGGGTCGATCTCCATGTCCTCATACGCTATCTCTAACGGTGATGTACCGTCGCAACACACTGGGTCGGACCGAGCCTTGTCCCCTTAAATTCGTTCTGCAACGTTACTACAGCGTCCGGAAACTTCGCCCTCCGTCGGGCAAGTGAGCCTGATGATATGTGCCAATACCGGTAACGATCTCCGCCAAAACGACTCCGGCGGCAGATACCAGTACGATGTTGCGGCTCCTCTTCAGTGACGGTGGTCCGTCTAAGTTTCGGATTCAGGAATAGCATAACGACGGACGGACCGATCGGCAAGACATCTCAACTCAATACTCTGGTATCTCACCAGCACCCATTTTACCTTATTTTGACGACGAGACAGTTCTTGAGTTAACTTATCGAGTCGACGTTGGGATTACATTTGTCGGTTTCCAGAGTTGGTACGACGCAAACATGGCGGTTGAATGAGTGTCACGCGTTTGCAAGAGGGCACGAATTCAACAGGAGTGGAACCCTGGTGAAGAACGGATCTGCCGTGGGCGCAGTAAAAGTGGCGTCGTAAATTTGGAGTAAACCACTACGGACAACACATTCGCCGCTACATAACGAGCTATAGCGAAACTCACGGGCATCGCGTGACAAAGCCTACCCTACCTCGAATTGTGCTAACAGCTGTTAACAGGTTTCAGTTGAACCCGTGGGTGGTACTAATCTCCGCTACCGCTTATATGGTCTCAGTAGCTTAAACTGTCAGAATCAAACCACGCAAGAACCGACCGTTGAGCATTGTGCTTACACGCCAACGACGACGTCACGACACATTTACAATGGCCTGGCAGCGCTCAACTTACTGCCAAACTGTAAAAATTACTCTATGCTTAGCCTATATATGGGCCCGCCGAGAATACGGAAATGTATGAACTAGTGGAATCAGTCAACAGTGTCGCTGCTTTATTGGGTGTCGAATAGTGTGTCAGACCTTGGGTTAGAGCTTCATTAATGCACAAATTAATGAATTGGTCTATGGCAAGTCTTGTCGGGGCCCGACGCGTCATTTTTCGAGTTTACCCACGAAACAGTGCGATGTATCCTTTGATCCTCGTTGGCATAAATTGCCTAACACCGAAATTACCTAATGTCATAAGGGTTATCTCTACCTCGAAGTAGGGAAGACCTGTTTAACAATCGAATCTTGCGGTTCGATGAGCGGTCAATCTAGATTATCTCAATCAAGGGGTTATGCTAAGGTGCTGGCTAGTTATGACTTTTCATAACAGCACATCCCTTAACCCGGGGGCATATGAACTGATATTTTTGTCACACATGGTGCTATATTAAAACGTAACCAGGCGGGAGGTGGACAATGACGGTGCGGTACGGAATAAGACAGACCTACTTCATCTACGATGCACTTAAGCCTCCCCCTCCTTCTTTCATGGCTATCGCCCTTGTAAAGGTAGGCACACGAATACAGGCGACATTTTGCATTGCGACTATCATTTCATTGGGTTACAATCCGCAAGGTGTCACAAGTTTCTAGTGGCGTACTGTGCCGTGGCTGTCTATTGTAATACAGTGATTTTCGTGCATTGTGGGTCATCCGCGTGGTTGACCCGGGTTCGATATCTGTATGGCGGCGATACGGCCCATGAAGGAACCAGCTTAAGAGAGACCTTCAATATGACAAAAGCCTCGCAGTCCCATCATCGCATAACATTACCGGCCATCAATTGACCGGGAAGCATCTAGTGCACTTGAATCGCCTACCGACGTGTGGTCCACATCACGCGTACTACCAGTGTAATTGGCATCCGAGTGATTATGGTCCTGTGGGACCTTGAGCAGGGCGGTGGCGGTTTGACCAGATATGGATTTCTGAAGAGGCTGATCACTGAGGGGGTCCCTAGTAG
seq00016   CCTAGGTTCATATATGGGCAGATGGGAGCGCCTGCATTGTGGCTAGCAAATGTTATTCTCGAAGAGGATGCCAGATACGGTAGGCTTCTCGCCTTAGCGGCCCACAATTACAACTCGGTAAGACGAAATAGTCTGCCCTAAGTAATAGTCTGACGATACATTAAAGGCTCAACGCACAAGGGCGACGTAGCCCAACAGGAGTACTTCGCACGATCACGCCTTTTCGTTATGGCCCTTTAACGGAGTATGACACGGAATCCACTGGATTTCTAGCGGAATAGTCTGTAGTTACTGACAGTCACTCCTGAAGAGGTCTCGTAGGACATCTGAGGTTCGCTAGGGGTCGGGTGTTTCATGTAAGGTAGGGCGGTCTGGTCAACCACAGTCTGCCGGGTCGATCTCCATGTCCTCATACGCTATCTCTAACGGTGATGTACCGTCGCAACACACTGGGTCGGACCGAGCCTTGTCCCCTTAAATTCGTTCTGCAACGTTACTACAGCGTCCGGAAACTTCGCCCTCCGTCGGGCAAGTGAGCCTGATGATATGTGCCAATACCGGTAACGATCTCCGCCAAAACGACTCCGGCGGCAGATACCAGTACGATGTTGCGGCTCCTCTTCAGTGACGGTGGTCCGTCTAAGTTTCGGATTCAGGAATAGCATAACGACGGACGGACCGATCGGCAAGACATCTCAACTCAATACTCTGGTATCTCACCAGCACCCATTTTACCTTATTTTGACGACGAGACAGTTCTTGAGTTAACTTATCGAGTCGACGTTGGGATTACATTTGTCGGTTTCCAGAGTTGGTACGACGCAAACATGGCGGTTGAATGAGTGTCACGCGTTTGCAAGAGGGCACGAATTCAACAGGAGTGGAACCCTGGTGAAGAACGGATCTGCCGTGGGCGCAGTAAAAGTGGCGTCGTAAATTTGGAGTAAACCACTACGGACAACACATTCGCCGCTACATAACGAGCTATAGCGAAACTCACGGGCATCGCGTGACAAAGCCTACCCTACCTCGAATTGTGCTAACAGCTGTTAACAGGTTTCAGTTGAACCCGTGGGTGGTACTAATCTCCGCTACCGCTTATATGGTCTCAGTAGCTTAAACTGTCAGAATCAAACCACGCAAGAACCGACCGTTGAGCATTGTGCTTACACGCCAACGACGACGTCACGACACATTTACAATGGCCTGGCAGCGCTCAACTTACTGCCAAACTGTAAAAATTACTCTATGCTTAGCCTATATATGGGCCCGCCGAGAATACGGAAATGTATGAACTAGTGGAATCAGTCAACAGTGTCGCTGCTTTATTGGGTGTCGAATAGTGTGTCAGACCTTGGGTTAGAGCTTCATTAATGCACAAATTAATGAATTGGTCTATGGCAAGTCTTGTCGGGGCCCGACGCGTCATTTTTCGAGTTTACCCACGAAACAGTGCGATGTATCCTTTGATCCTCGTTGGCATAAATTGCCTAACACCGAAATTACCTAATGTCATAAGGGTTATCTCTACCTCGAAGTAGGGAAGACCTGTTTAACAATCGAATCTTGCGGTTCGATGAGCGGTCAATCTAGATTATCTCAATCAAGGGGTTATGCTAAGGTGCTGGCTAGTTATGACTTTTCATAACAGCACATCCCTTAACCCGGGGGCATATGAACTGATATTTTTGTCACACATGGTGCTATATTAAAACGTAACCAGGCGGGAGGTGGACAATGACGGTGCGGTACGGAATAAGACAGACCTACTTCATCTACGATGCACTTAAGCCTCCCCCTCCTTCTTTCATGGCTATCGCCCTTGTAAAGGTAGGCACACGAATACAGGCGACATTTTGCATTGCGACTATCATTTCATTGGGTTACAATCCGCAAGGTGTCACAAGTTTCTAGTGGCGTACTGTGCCGTGGCTGTCTATTGTAATACAGTGATTTTCGTGCATTGTGGGTCATCCGCGTGGTTGACCCGGGTTCGATATCTGTATGGCGCCGATACGGCCCATGAAGGAACCAGCTTAAGAGAGACCTTCAATATGACAAAAGCCTCGCAGTCCCATCATCGCATAACATTACCGGCCATCAATTGACCGGGAAGCATCTAGTGCACTTGAATCGCCTACCGACGTGTGGTCCACATCACGCGTACTACCAGTGTAATTGGCATCCGAGTGATTATGGTCCTGTGGGACCTTGAGCAGGGCGGTGGCGGTTTGACCAGATATGGATTTCTGAAGAGGCTGATCACTGAGGGGGTCCCTAGTAG
seq00017   CCTAGGTTCATATATGGGCAGATGGGAGCGCCTGCATTGTGGCTAGCAAATGTTATTCTCGAAGAGGATGCCAGATACGGTAGGCTTCTCGCCTTAGCGGCCCACAATTACAACTCGGTAAGACGAAATAGTCTGCCCTAAGTAATAGTCTGACGATACATTAAAGGCTCAACGCACAAGGGCGACGTAGCCCAACAGGAGTACTTCGCACGATCACGCCTTTTCGTTATGGCCCTTTAACGGAGTATGACACGGAATCCACTGGATTTCTAGCGGAATAGTCTGTAGTTACTGACAGTCACTCCTGAAGAGGTCTCGTAGGACATCTGAGGTTCGCTAGGGGTCGGGTGTTTCATGTAAGGTAGGGCGGTCTGGTCAACCACAGTCTGCCGGGTCGATCTCCATGTCCTCATACGCTATCTCTAACGGTGATGTACCGTCGCAACACACTGGGTCGGACCGAGCCTTGTCCCCTTAAATTCGTTCTGCAACGTTACTACAGCGTCCGGAAACTTCGCCCTCCGTCGGGCAAGTGAGCCTGATGATATGTGCCAATACCGGTAACGATCTCCGCCAAAACGACTCCGGCGGCAGATACCAGTACGATGTTGCGGCTCCTCTTCAGTGACGGTGGTCCGTCTAAGTTTCGGATTCAGGAATAGCATAACGACGGACGGACCGATCGGCAAGACATCTCAACTCAATACTCTGGTATCTCACCAGCACCCATTTTACCTTATTTTGACGACGAGACAGTTCTTGAGTTAACTTATCGAGTCGACGTTGGGATTACATTTGTCGGTTTCCAGAGTTGGTACGACGCAAACATGGCGGTTGAATGAGTGTCACGCGTTTGCAAGAGGGCACGAATTCAACAGGAGTGGAACCCTGGTGAAGAACGGATCTGCCGTGGGCGCAGTAAAAGTGGCGTCGTAAATTTGGAGTAAACCACTACGGACAACACATTCGCCGCTACATAACGAGCTATAGCGAAACTCACGGGCATCGCGTGACAAAGCCTACCCTACCTCGAATTGTGCTAACAGCTGTTAACAGGTTTCAGTTGAACCCGTGGGTGGTACTAATCTCCGCTACCGCTTATATGGTCTCAGTAGCTTAAACTGTCAGAATCAAACCACGCAAGAACCGACCGTTGAGCATTGTGCTTACACGCCAACGACGACGTCACGACACATTTACAATGGCCTGGCAGCGCTCAACTTACTGCCAAACTGTAAAAATTACTCTATGCTTAGCCTATATATGGGCCCGCCGAGAATACGGAAATGTATGAACTAGTGGAATCAGTCAACAGTGTCGCTGCTTTATTGGGTGTCGAATAGTGTGTCAGACCTTGGGTTAGAGCTTCATTAATGCACAAATTAATGAATTGGTCTATGGCAAGTCTTGTCGGGGCCCGACGCGTCATTTTTCGAGTTTACCCACGAAACAGTGCGATGTATCCTTTGATCCTCGTTGGCATAAATTGCCTAACACCGAAATTACCTAATGTCATAAGGGTTATCTCTACCTCGAAGTAGGGAAGACCTGTTTAACAATCGAATCTTGCGGTTCGATGAGCGGTCAATCTAGATTATCTCAATCAAGGGGTTATGCTAAGGTGCTGGCTAGTTATGACTTTTCATAACAGCACATCCCTTAACCCGGGGGCATATGAACTGATATTTTTGTCACACATGGTGCTATATTAAAACGTAACCAGGCGGGAGGTGGACAATGACGGGGCGGTACGGAATAAGACAGACCTACTTCATCTACGATGCACTTAAGCCTCCCCCTCCTTCTTTCATGGCTATCGCCCTTGTAAAGGTAGGCACACGAATACAGGCGACATTTTGCATTGCGACTATAATTTCATTGGGTTACAATCCGCAAGGTGTCACAAGTTTCTAGTGGCGTACTGTGCCGTGGCTGTCTATTGTAATACAGTGATTTTCGTGCATTGTGGGTCATCCGCGTGGTTGACCCGGGTTCGATATCTGTATGGCGGCGATACGGCCCATGAAGGAACCAGCTTAAGAGAGACCTTCAATATGACAAAAGCCTCGCAGTCCCATCATCGCATAACATTACCGGCCATCAATTGACCGGGAAGCATCTAGTGCACTTGAATCGCCTACCGACGTGTGGTCCACATCACGCGTACTACCAGTGTAATTGGCATCCGAGTGATTATGGTCCTGTGGGACCTTGAGCAGGGCGGTGGCGGTTTGACCAGATATGGATTTCTGAAGAGGCTGATCACTGAGGGGGTCCCTAGTAG
seq00018   CCTAGGTTCATATATGGGCAGATGGGAGCGCCTGCATTGTGGCTAGCAAATGTTATTCTCGAAGAGGATGCCAGATACGGTAGGCTTCTCGCCTTAGCGGCCCACAATTACAACTCGGTAAGACGAAATAGTCTGCCCTAAGTAATAGTCTGACGATACATTAAAGGCTCAACGCACAAGGGCGACGTAGCCCAACAGGAGTACTTCGCACGATCACGCCTTTTCGTTATGGCCCTTTAACGGAGTATGACACGGAATCCACTGGATTTCTAGCGGAATAGTCTGTAGTTACTGACAGTCACTCCTGAAGAGGTCTCGTAGGACATCTGAGGTTCGCTAGGGGTCGGGTGTTTCATGTAAGGTAGGGCGGTCTGGTCAACCACAGTCTGCCGGGTCGATCTCCATGTCCTCATACGCTATCTCTAACGGTGATGTACCGTCGCAACACACTGGGTCGGACCGAGCCTTGTCCCCTTAAATTCGTTCTGCAACGTTACTACAGCGTCCGGAAACTTCGCCCTCCGTCGGGCAAGTGAGCCTGATGATATGTGCCAATACCGGTAACGATCTCCGCCAAAACGACTCCGGCGGCAGATACCAGTACGATGTTGCGGCTCCTCTTCAGTGACGGTGGTCCGTCTAAGTTTCGGATTCAGGAATAGCATAACGACGGACGGACCGATCGGCAAGACATCTCAACTCAATACTCTGGTATCTCACCAGCACCCATTTTACCTTATTTTGACGACGAGACAGTTCTTGAGTTAACTTATCGAGTCGACGTTGGGATTACATTTGTCGGTTTCCAGAGTTGGTACGACGCAAACATGGCGGTTGAATGAGTGTCACGCGTTTGCAAGAGGGCACGAATTCAACAGGAGTGGAACCCTGGTGAAGAACGGATCTGCCGTGGGCGCAGTAAAAGTGGCGTCGTAAATTTGGAGTAAACCACTACGGACAACACATTCGCCGCTACATAACGAGCTATAGCGAAACTCACGGGCATCGCGTGACAAAGCCTACCCTACCTCGAATTGTGCTAACAGCTGTTAACAGGTTTCAGTTGAACCCGTGGGTGGTACTAATCTCCGCTACCGCTTATATGGTCTCAGTAGCTTAAACTGTCAGAATCAAACCACGCAAGAACCGACCGTTGAGCATTGTGCTTACACGCCAACGACGACGTCACGACACATTTACAATGGCCTGGCAGCGCTCAACTTACTGCCAAACTGTAAAAATTACTCTATGCTTAGCCTATATATGGGCCCGCCGAGAATACGGAAATGTATGAACTAGTGGAATCAGTCAACAGTGTCGCTGCTTTATTGGGTGTCGAATAGTGTGTCAGACCTTGGGTTAGAGCTTCATTAATGCACAAATTAATGAATTGGTCTATGGCAAGTCTTGTCGGGGCCCGACGCGTCATTTTTCGAGTTTACCCACGAAACAGTGCGATGTATCCTTTGATCCTCGTTGGCATAAATTGCCTAACACCGAAATTACCTAATGTCATAAGGGTTATCTCTACCTCGAAGTAGGGAAGACCTGTTTAACAATCGAATCTTGCGGTTCGATGAGCGGTCAATCTAGATTATCTCAATCAAGGGGTTATGCTAAGGTGCTGGCTAGTTATGACTTTTCATAACAGCACATCCCTTAACCCGGGGGCATATGAACTGATATTTTTGTCACACATGGTGCTATATTAAAACGTAACCAGGCGGGAGGTGGACAATGACGGTGCGGTACGGAATAAGACAGACCTACTTCATCTACGATGCACTTAAGCCTCCCCCTCCTTCTTTCATGGCTATCGCCCTTGTAAAGGTAGGCACACGAATACAGGCGACATTTTGCATTGCGACTATCATTTCATTGGGTTACAATCCGCAAGGTGTCACAAGTTTCTAGTGGCGTACTGTGCCGTGGCTGTCTATTGTAATACAGTGATTTTCGTGCATTGTGGGTCATCCGCGTGGTTGACCCGGGTTCGATATCTGTATGGCGGCGATACGGCCCATGAAGGAACCAGCTTAAGAGAGACCTTCAATATGACAAAAGCCTCGCAGTCCCATCATCGCATAACATTACCGGCCATCAATTGACCGGGAAGCATCTAGTGCACTTGAATCGCCTACCGACGTGTGGTCCACATCACGCGTACTACCAGTGTAATTGGCATCCGAGTGATTATGGTCCTGTGGGACCTTGAGCAGGGCGGTGGCGGTTTGACCAGATATGGATTTCTGAAGAGGCTGATCACTGAGGGGGTCCCTAGTAG
seq00019   CCTAGGTTCATATATGGGCAGATGGGAGCGCCTGCATTGTGGCTAGCAAATGTTATTCTCGAAGAGGATGCCAGATACGGTAGGCTTCTCGCCTTAGCGGCCCACAATTACAACTCGGTAAGACGAAATAGTCTGCCCTAAGTAATAGTCTGACGATACATTAAAGGCTCAACGCACAAGGGCGACGTAGCCCAACAGGAGTACTTCGCACGATCACGCCTTTTCGTTATGGCCCTTTAACGGAGTATGACACGGAATCCACTGGATTTCTAGCGGAATAGTCTGTAGTTACTGACAGTCACTCCTGAAGAGGTCTCGTAGGACATCTGAGGTTCGCTAGGGGTCGGGTGTTTCATGTAAGGTAGGGCGGTCTGGTCAACCACAGTCTGCCGGGTCGATCTCCATGTCCTCATACGCTATCTCTAACGGTGATGTACCGTCGCAACACACTGGGTCGGACCGAGCCTTGTCCCCTTAAATTCGTTCTGCAACGTTACTACAGCGTCCGGAAACTTCGCCCTCCGTCGGGCAAGTGAGCCTGATGATATGTGCCAATACCGGTAACGATCTCCGCCAAAACGACTCCGGCGGCAGATACCAGTACGATGTTGCGGCTCCTCTTCAGTGACGGTGGTCCGTCTAAGTTTCGGATTCAGGAATAGCATAACGACGGACGGACCGATCGGCAAGACATCTCAACTCAATACTCTGGTATCTCACCAGCACCCATTTTACCTTATTTTGACGACGAGACAGTTCTTGAGTTAACTTATCGAGTCGACGTTGGGATTACATTTGTCGGTTTCCAGAGTTGGTACGACGCAAACATGGCGGTTGAATGAGTGTCACGCGTTTGCAAGAGGGCACGAATTCAACAGGAGTGGAACCCTGGTGAAGAACGGATCTGCCGTGGGCGCAGTAAAAGTGGCGTCGTAAATTTGGAGTAAACCACTACGGACAACACATTCGCCGCTACATAACGAGCTATAGCGAAACTCACGGGCATCGCGTGACAAAGCCTACCCTACCTCGAATTGTGCTAACAGCTGTTAACAGGTTTCAGTTGAACCCGTGGGTGGTACTAATCTCCGCTACCGCTTATATGGTCTCAGTAGCTTAAACTGTCAGAATCAAACCACGCAAGAACCGACCGTTGAGCATTGTGCTTACACGCCAACGACGACGTCACGACACATTTACAATGGCCTGGCAGCGCTCAACTTACTGCCAAACTGTAAAAATTACTCTATGCTTAGCCTATATATGGGCCCGCCGAGAATACGGAAATGTATGAACTAGTGGAATCAGTCAACAGTGTCGCTGCTTTATTGGGTGTCGAATAGTGTGTCAGACCTTGGGTTAGAGCTTCATTAATGCACAAATTAATGAATTGGTCTATGGCAAGTCTTGTCGGGGCCCGACGCGTCATTTTTCGAGTTTACCCACGAAACAGTGCGATGTATCCTTTGATCCTCGTTGGCATAAATTGCCTAACACCGAAATTACCTAATGTCATAAGGGTTATCTCTACCTCGAAGTAGGGAAGACCTGTTTAACAATCGAATCTTGCGGTTCGATGAGCGGTCAATCTAGATTATCTCAATCAAGGGGTTATGCTAAGGTGCTGGCTAGTTATGACTTTTCATAACAGCACATCCCTTAACCCGGGGGCATATGAACTGATATTTTTGTCACACATGGTGCTATATTAAAACGTAACCAGGCGGGAGGTGGACAATGACGGGGCGGTACGGAATAAGACAGACCTACTTCATCTACGATGCACTTAAGCCTCCCCCTCCTTCTTTCATGGCTATCGCCCTTGTAAAGGTAGGCACACGAATACAGGCGACATTTTGCATTGCGACTATAATTTCATTGGGTTACAATCCGCAAGGTGTCACAAGTTTCTAGTGGCGTACTGTGCCGTGGCTGTCTATTGTAATACAGTGATTTTCGTGCATTGTGGGTCATCCGCGTGGTTGACCCGGGTTCGATATCTGTATGGCGGCGATACGGCCCATGAAGGAACCAGCTTAAGAGAGACCTTCAATATGACAAAAGCCTCGCAGTCCCATCATCGCATAACATTACCGGCCATCAATTGACCGGGAAGCATCTAGTGCACTTGAATCGCCTACCGACGTGTGGTCCACATCACGCGTACTACCAGTGTAATTGGCATCCGAGTGATTATGGTCCTGTGGGACCTTGAGCAGGGCGGTGGCGGTTTGACCAGATATGGATTTCTGAAGAGGCTGATCACTGAGGGGGTCCCTAGTAG
seq00020   CCTAGGTTCATATATGGGCAGATGGGAGCGCCTGCATTGTGGCTAGCAAATGTTATTCTCGAAGAGGATGCCAGATACGGTAGGCTTCTCGCCTTAGCGGCCCACAATTACAACTCGGTAAGACGAAATAGTCTGCCCTAAGTAATAGTCTGACGATACATTAAAGGCTCAACGCACAAGGGCGACGTAGCCCAACAGGAGTACTTCGCACGATCACGCCTTTTCGTTATGGCCCTTTAACGGAGTATGACACGGAATCCACTGGATTTCTAGCGGAATAGTCTGTAGTTACTGACAGTCACTCCTGAAGAGGTCTCGTAGGACATCTGAGGTTCGCTAGGGGTCGGGTGTTTCATGTAAGGTAGGGCGGTCTGGTCAACCACAGTCTGCCGGGTCGATCTCCATGTCCTCATACGCTATCTCTAACGGTGATGTACCGTCGCAACACACTGGGTCGGACCGAGCCTTGTCCCCTTAAATTCGTTCTGCAACGTTACTACAGCGTCCGGAAACTTCGCCCTCCGTCGGGCAAGTGAGCCTGATGATATGTGCCAATACCGGTAACGATCTCCGCCAAAACGACTCCGGCGGCAGATACCAGTACGATGTTGCGGCTCCTCTTCAGTGACGGTGGTCCGTCTAAGTTTCGGATTCAGGAATAGCATAACGACGGACGGACCGATCGGCAAGACATCTCAACTCAATACTCTGGTATCTCACCAGCACCCATTTTACCTTATTTTGACGACGAGACAGTTCTTGAGTTAACTTATCGAGTCGACGTTGGGATTACATTTGTCGGTTTCCAGAGTTGGTACGACGCAAACATGGCGGTTGAATGAGTGTCACGCGTTTGCAAGAGGGCACGAATTCAACAGGAGTGGAACCCTGGTGAAGAACGGATCTGCCGTGGGCGCAGTAAAAGTGGCGTCGTAAATTTGGAGTAAACCACTACGGACAACACATTCGCCGCTACATAACGAGCTATAGCGAAACTCACGGGCATCGCGTGACAAAGCCTACCCTACCTCGAATTGTGCTAACAGCTGTTAACAGGTTTCAGTTGAACCCGTGGGTGGTACTAATCTCCGCTACCGCTTATATGGTCTCAGTAGCTTAAACTGTCAGAATCAAACCACGCAAGAACCGACCGTTGAGCATTGTGCTTACACGCCAACGACGACGTCACGACACATTTACAATGGCCTGGCAGCGCTCAACTTACTGCCAAACTGTAAAAATTACTCTATGCTTAGCCTATATATGGGCCCGCCGAGAATACGGAAATGTATGAACTAGTGGAATCAGTCAACAGTGTCGCTGCTTTATTGGGTGTCGAATAGTGTGTCAGACCTTGGGTTAGAGCTTCATTAATGCACAAATTAATGAATTGGTCTATGGCAAGTCTTGTCGGGGCCCGACGCGTCATTTTTCGAGTTTACCCACGAAACAGTGCGATGTATCCTTTGATCCTCGTTGGCATAAATTGCCTAACACCGAAATTACCTAATGTCATAAGGGTTATCTCTACCTCGAAGTAGGGAAGACCTGTTTAACAATCGAATCTTGCGGTTCGATGAGCGGTCAATCTAGATTATCTCAATCAAGGGGTTATGCTAAGGTGCTGGCTAGTTATGACTTTTCATAACAGCACATCCCTTAACCCGGGGGCATATGAACTGATATTTTTGTCACACATGGTGCTATATTAAAACGTAACCAGGCGGGAGGTGGACAATGACGGGGCGGTACGGAATAAGACAGACCTACTTCATCTACGATGCACTTAAGCCTCCCCCTCCTTCTTTCATGGCTATCGCCCTTGTAAAGGTAGGCACACGAATACAGGCGACATTTTGCATTGCGACTATAATTTCATTGGGTTACAATCCGCAAGGTGTCACAAGTTTCTAGTGGCGTACTGTGCCGTGGCTGTCTATTGTAATACAGTGATTTTCGTGCATTGTGGGTCATCCGCGTGGTTGACCCGGGTTCGATATCTGTATGGCGGCGATACGGCCCATGAAGGAACCAGCTTAAGAGAGACCTTCAATATGACAAAAGCCTCGCAGTCCCATCATCGCATAACATTACCGGCCATCAATTGACCGGGAAGCATCTAGTGCACTTGAATCGCCTACCGACGTGTGGTCCACATCACGCGTACTACCAGTGTAATTGGCATCCGAGTGATTATGGTCCTGTGGGACCTTGAGCAGGGCGGTGGCGGTTTGACCAGATATGGATTTCTGAAGAGGCTGATCACTGAGGGGGTCCCTAGTAG
seq00021   CCTAGGTTCATATATGGGCAGATGGGAGCGCCTGCATTGTGGCTAGCAAATGTTATTCTCGAAGAGGATGCCAGATACGGTAGGCTTCTCGCCTTAGCGGCCCACAATTACAACTCGGTAAGACGAAATAGTCTGCCCTAAGTAATAGTCTGACGATACATTAAAGGCTCAACGCACAAGGGCGACGTAGCCCAACAGGAGTACTTCGCACGATCACGCCTTTTCGTTATGGCCCTTTAACGGAGTATGACACGGAATCCACTGGATTTCTAGCGGAATAGTCTGTAGTTACTGACAGTCACTCCTGAAGAGGTCTCGTAGGACATCTGAGGTTCGCTAGGGGTCGGGTGTTTCATGTAAGGTAGGGCGGTCTGGTCAACCACAGTCTGCCGGGTCGATCTCCATGTCCTCATACGCTATCTCTAACGGTGATGTACCGTCGCAACACACTGGGTCGGACCGAGCCTTGTCCCCTTAAATTCGTTCTGCAACGTTACTACAGCGTCCGGAAACTTCGCCCTCCGTCGGGCAAGTGAGCCTGATGATATGTGCCAATACCGGTAACGATCTCCGCCAAAACGACTCCGGCGGCAGATACCAGTACGATGTTGCGGCTCCTCTTCAGTGACGGTGGTCCGTCTAAGTTTCGGATTCAGGAATAGCATAACGACGGACGGACCGATCGGCAAGACATCTCAACTCAATACTCTGGTATCTCACCAGCACCCATTTTACCTTATTTTGACGACGAGACAGTTCTTGAGTTAACTTATCGAGTCGACGTTGGGATTACATTTGTCGGTTTCCAGAGTTGGTACGACGCAAACATGGCGGTTGAATGAGTGTCACGCGTTTGCAAGAGGGCACGAATTCAACAGGAGTGGAACCCTGGTGAAGCACGGATCTGCCGTGGGCGCAGTAAAAGTGGCGTCGTAAATTTGGAGTAAACCACTACGGACAACACATTCGCCGCTACATAACGAGCTATAGCGAAACTCACGGGCATCGCGTGACAAAGCCTACCCTACCTCGAATTGTGCTAACAGCTGTTAACAGGTTTCAGTTGAACCCGTGGGTGGTACTAATCTCCGCTACCGCTTATATGGTCTCAGTAGCTTAAACTGTCAGAATCAAACCACGCAAGAACCGACCGTTGAGCATTGTGCTTACACGCCAACGACGACGTCACGACACATTTACAATGGCCTGGCAGCGCTCAACTTACTGCCAAACTGTAAAAATTACTCTATGCTTAGCCTATATATGGGCCCGCCGAGAATACGGAAATGTATGAACTAGTGGAATCAGTCAACAGTGTCGCTGCTTTATTGGGTGTCGAATAGTGTGTCAGACCTTGGGTTAGAGCTTCATTAATGCACAAATTAATGAATTGGTCTATGGCAAGTCTTGTCGGGGCCCGACGCGTCATTTTTCGAGTTTACCCACGAAACAGTGCGATGTATCCTTTGATCCTCGTTGGCATAAATTGCCTAACACCGAAATTACCTAATGTCATAAGGGTTATCTCTACCTCGAAGTAGGGAAGACCTGTTTAACAATCGAATCTTGCGGTTCGATGAGCGGTCAATCTAGATTATCTCAATCAAGGGGTTATGCTAAGGTGCTGGCTAGTTATGACTTTTCATAACAGCACATCCCTTAACCCGGGGGCATATGAACTGATATTTTTGTCACACATGGTGCTATATTAAAACGTAACCAGGCGGGAGGTGGACAATGACGGGGCGGTACGGAATAAGACAGACCTACTTCATCTACGATGCACTTAAGCCTCCCCCTCCTTCTTTTATGGCTATCGCCCTTGTAAAGGTAGGCACACGAATACAGGCGACATTTTGCATTGCGACTATAATTTCATTGGGTTTCAATCCGCAAGGTGTCACAAGTTGCTAGTGGCGTACTGTGCCGTGGCTGTCTATTGTAATACAGTGATTTTCGTGCATTGTGGGTCATCCGCGTGGTTGACCCGGGTTCGATATCTGTATGGCGGCGATACGGCCCATGAAGGAACCAGCTTAAGAGAGACCTTCAATATGACAAAAGCCTCGCAGTCCCATCATCGCATAACATTACCGGCCATCAATTGACCGGGAAGCATCTAGTGCACTTGAATCGCCTACCGACGTGTGGTCCACATCACGCGTACTACCAGTGTAATTGGCATCCGAGTGATTATGGTCCTGTGGGACCTTGAGCAGGGCGGTGGCGGTTTGACCAGATATGGATTTCTGAAGAGGCTGATCACTGAGGGGGTCCCTAGTAG
seq00022   CCTAGGTTCATATATGGGCAGATGGGAGCGCCTGCATTGTGGCTAGCAAATGTTATTCTCGAAGAGGATGCCAGATACGGTAGGCTTCTCGCCTTAGCGGCCCACAATTACAACTCGGTAAGACGAAATAGTCTGCCCTAAGTAATAGTCTGACGATACATTAAAGGCTCAACGCACAAGGGCGACGTAGCCCAACAGGAGTACTTCGCACGATCACGCCTTTTCGTTATGGCCCTTTAACGGAGTATGACACGGAATCCACTGGATTTCTAGCGGAATAGTCTGTAGTTACTGACAGTCACTCCTGAAGAGGTCTCGTAGGACATCTGAGGTTCGCTAGGGGTCGGGTGTTTCATGTAAGGTAGGGCGGTCTGGTCAACCACAGTCTGCCGGGTCGATCTCCATGTCCTCATACGCTATCTCTAACGGTGATGTACCGTCGCAACACACTGGGTCGGACCGAGCCTTGTCCCCTTAAATTCGTTCTGCAACGTTACTACAGCGTCCGGAAACTTCGCCCTCCGTCGGGCAAGTGAGCCTGATGATATGTGCCAATACCGGTAACGATCTCCGCCAAAACGACTCCGGCGGCAGATACCAGTACGATGTTGCGGCTCCTCTTCAGTGACGGTGGTCCGTCTAAGTTTCGGATTCAGGAATAGCATAACGACGGACGGACCGATCGGCAAGACATCTCAACTCAATACTCTGGTATCTCACCAGCACCCATTTTACCTTATTTTGACGACGAGACAGTTCTTGAGTTAACTTATCGAGTCGACGTTGGGATTACATTTGTCGGTTTCCAGAGTTGGTACGACGCAAACATGGCGGTTGAATGAGTGTCACGCGTTTGCAAGAGGGCACGAATTCAACAGGAGTGGAACCCTGGTGAAGCACGGATCTGCCGTGGGCGCAGTAAAAGTGGCGTCGTAAATTTGGAGTAAACCACTACGGACAACACATTCGCCGCTACATAACGAGCTATAGCGAAACTCACGGGCATCGCGTGACAAAGCCTACCCTACCTCGAATTGTGCTAACAGCTGTTAACAGGTTTCAGTTGAACCCGTGGGTGGTACTAATCTCCGCTACCGCTTATATGGTCTCAGTAGCTTAAACTGTCAGAATCAAACCACGCAAGAACCGACCGTTGAGCATTGTGCTTACACGCCAACGACGACGTCACGACACATTTACAATGGCCTGGCAGCGCTCAACTTACTGCCAAACTGTAAAAATTACTCTATGCTTAGCCTATATATGGGCCCGCCGAGAATACGGAAATGTATGAACTAGTGGAATCAGTCAACAGTGTCGCTGCTTTATTGGGTGTCGAATAGTGTGTCAGACCTTGGGTTAGAGCTTCATTAATGCACAAATTAATGAATTGGTCTATGGCAAGTCTTGTCGGGGCCCGACGCGTCATTTTTCGAGTTTACCCACGAAACAGTGCGATGTATCCTTTGATCCTCGTTGGCATAAATTGCCTAACACCGAAATTACCTAATGTCATAAGGGTTATCTCTACCTCGAAGTAGGGAAGACCTGTTTAACAATCGAATCTTGCGGTTCGATGAGCGGTCAATCTAGATTATCTCAATCAAGGGGTTATGCTAAGGTGCTGGCTAGTTATGACTTTTCATAACAGCACATCCCTTAACCCGGGGGCATATGAACTGATATTTTTGTCACACATGGTGCTATATTAAAACGTAACCAGGCGGGAGGTGGACAATGACGGGGCGGTACGGAATAAGACAGACCTACTTCATCTACGATGCACTTAAGCCTCCCCCTCCTTCTTTTATGGCTATCGCCCTTGTAAAGGTAGGCACACGAATACAGGCGACATTTTGCATTGCGACTATAATTTCATTGGGTTTCAATCCGCAAGGTGTCACAAGTTGCTAGTGGCGTACTGTGCCGTGGCTGTCTATTGTAATACAGTGATTTTCGTGCATTGTGGGTCATCCGCGTGGTTGACCCGGGTTCGATATCTGTATGGCGGCGATACGGCCCATGAAGGAACCAGCTTAAGAGAGACCTTCAATATGACAAAAGCCTCGCAGTCCCATCATCGCATAACATTACCGGCCATCAATTGACCGGGAAGCATCTAGTGCACTTGAATCGCCTACCGACGTGTGGTCCACATCACGCGTACTACCAGTGTAATTGGCATCCGAGTGATTATGGTCCTGTGGGACCTTGAGCAGGGCGGTGGCGGTTTGACCAGATATGGATTTCTGAAGAGGCTGATCACTGAGGGGGTCCCTAGTAG
seq00023   CCTAGGTTCATATATGGGCAGATGGGAGCGCCTGCATTGTGGCTAGCAAATGTTATTCTCGAAGAGGATGCCAGATACGGTAGGCTTCTCGCCTTAGCGGCCCACAATTACAACTCGGTAAGACGAAATAGTCTGCCCTAAGTAATAGTCTGACGATACATTAAAGGCTCAACGCACAAGGGCGACGTAGCCCAACAGGAGTACTTCGCACGATCACGCCTTTTCGTTATGGCCCTTTAACGGAGTATGACACGGAATCCACTGGATTTCTAGCGGAATAGTCTGTAGTTACTGACAGTCACTCCTGAAGAGGTCTCGTAGGACATCTGAGGTTCGCTAGGGGTCGGGTGTTTCATGTAAGGTAGGGCGGTCTGGTCAACCACAGTCTGCCGGGTCGATCTCCATGTCCTCATACGCTATCTCTAACGGTGATGTACCGTCGCAACACACTGGGTCGGACCGAGCCTTGTCCCCTTAAATTCGTTCTGCAACGTTACTACAGCGTCCGGAAACTTCGCCCTCCGTCGGGCAAGTGAGCCTGATGATATGTGCCAATACCGGTAACGATCTCCGCCAAAACGACTCCGGCGGCAGATACCAGTACGATGTTGCGGCTCCTCTTCAGTGACGGTGGTCCGTCTAAGTTTCGGATTCAGGAATAGCATAACGACGGACGGACCGATCGGCAAGACATCTCAACTCAATACTCTGGTATCTCACCAGCACCCATTTTACCTTATTTTGACGACGAGACAGTTCTTGAGTTAACTTATCGAGTCGACGTTGGGATTACATTTGTCGGTTTCCAGAGTTGGTACGACGCAAACATGGCGGTTGAATGAGTGTCACGCGTTTGCAAGAGGGCACGAATTCAACAGGAGTGGAACCCTGGTGAAGAACGGATCTGCCGTGGGCGCAGTAAAAGTGGCGTCGTAAATTTGGAGTAAACCACTACGGACAACACATTCGCCGCTACATAACGAGCTATAGCGAAACTCACGGGCATCGCGTGACAAAGCCTACCCTACCTCGAATTGTGCTAACAGCTGTTAACAGGTTTCAGTTGAACCCGTGGGTGGTACTAATCTCCGCTACCGCTTATATGGTCTCAGTAGCTTAAACTGTCAGAATCAAACCACGCAAGAACCGACCGTTGAGCATTGTGCTTACACGCCAACGACGACGTCACGACACATTTACAATGGCCTGGCAGCGCTCAACTTACTGCCAAACTGTAAAAATTACTCTATGCTTAGCCTATATATGGGCCCGCCGAGAATACGGAAATGTATGAACTAGTGGAATCAGTCAACAGTGTCGCTGCTTTATTGGGTGTCGAATAGTGTGTCAGACCTTGGGTTAGAGCTTCATTAATGCACAAATTAATGAATTGGTCTATGGCAAGTCTTGTCGGGGCCCGACGCGTCATTTTTCGAGTTTACCCACGAAACAGTGCGATGTATCCTTTGATCCTCGTTGGCATAAATTGCCTAACACCGAAATTACCTAATGTCATAAGGGTTATCTCTACCTCGAAGTAGGGAAGACCTGTTTAACAATCGAATCTTGCGGTTCGATGAGCGGTCAATCTAGATTATCTCAATCAAGGGGTTATGCTAAGGTGCTGGCTAGTTATGACTTTTCATAACAGCACATCCCTTAACCCGGGGGCATATGAACTGATATTTTTGTCACACATGGTGCTATATTAAAACGTAACCAGGCGGGAGGTGGACAATGACGGGGCGGTACGGAATAAGACAGACCTACTTCATCTACGATGCACTTAAGCCTCCCCCTCCTTCTTTCATGGCTATCGCCCTTGTAAAGGTAGGCACACGAATACAGGCGACATTTTGCATTGCGACTATAATTTCATTGGGTTACAATCCGCAAGGTGTCACAAGTTTCTAGTGGCGTACTGTGCCGTGGCTGTCTATTGTAATACAGTGATTTTCGTGCATTGTGGGTCATCCGCGTGGTTGACCCGGGTTCGATATCTGTATGGCGGCGATACGGCCCATGAAGGAACCAGCTTAAGAGAGACCTTCAATATGACAAAAGCCTCGCAGTCCCATCATCGCATAACATTACCGGCCATCAATTGACCGGGAAGCATCTAGTGCACTTGAATCGCCTACCGACGTGTGGTCCACATCACGCGTACTACCAGTGTAATTGGCATCCGAGTGATTATGGTCCTGTGGGACCTTGAGCAGGGCGGTGGCGGTTTGACCAGATATGGATTTCTGAAGAGGCTGATCACTGAGGGGGTCCCTAGTAG
seq00024   CCTAGGTTCATATATGGGCAGATGGGAGCGCCTGCATTGTGGCTAGCAAATGTTATTCTCGAAGAGGATGCCAGATACGGTAGGCTTCTCGCCTTAGCGGCCCACAATTACAACTCGGTAAGACGAAATAGTCTGCCCTAAGTAATAGTCTGACGATACATTAAAGGCTCAACGCACAAGGGCGACGTAGCCCAACAGGAGTACTTCGCACGATCACGCCTTTTCGTTATGGCCCTTTAACGGAGTATGACACGGAATCCACTGGATTTCTAGCGGAATAGTCTGTAGTTACTGACAGTCACTCCTGAAGAGGTCTCGTAGGACATCTGAGGTTCGCTAGGGGTCGGGTGTTTCATGTAAGGTAGGGCGGTCTGGTCAACCACAGTCTGCCGGGTCGATCTCCATGTCCTCATACGCTATCTCTAACGGTGATGTACCGTCGCAACACACTGGGTCGGACCGAGCCTTGTCCCCTTAAATTCGTTCTGCAACGTTACTACAGCGTCCGGAAACTTCGCCCTCCGTCGGGCAAGTGAGCCTGATGATATGTGCCAATACCGGTAACGATCTCCGCCAAAACGACTCCGGCGGCAGATACCAGTACGATGTTGCGGCTCCTCTTCAGTGACGGTGGTCCGTCTAAGTTTCGGATTCAGGAATAGCATAACGACGGACGGACCGATCGGCAAGACATCTCAACTCAATACTCTGGTATCTCACCAGCACCCATTTTACCTTATTTTGACGACGAGACAGTTCTTGAGTTAACTTATCGAGTCGACGTTGGGATTACATTTGTCGGTTTCCAGAGTTGGTACGACGCAAACATGGCGGTTGAATGAGTGTCACGCGTTTGCAAGAGGGCACGAATTCAACAGGAGTGGAACCCTGGTGAAGCACGGATCTGCCGTGGGCGCAGTAAAAGTGGCGTCGTAAATTTGGAGTAAACCACTACGGACAACACATTCGCCGCTACATAACGAGCTATAGCGAAACTCACGGGCATCGCGTGACAAAGCCTACCCTACCTCGAATTGTGCTAACAGCTGTTAACAGGTTTCAGTTGAACCCGTGGGTGGTACTAATCTCCGCTACCGCTTATATGGTCTCAGTAGCTTAAACTGTCAGAATCAAACCACGCAAGAACCGACCGTTGAGCATTGTGCTTACACGCCAACGACGACGTCACGACACATTTACAATGGCCTGGCAGCGCTCAACTTACTGCCAAACTGTAAAAATTACTCTATGCTTAGCCTATATATGGGCCCGCCGAGAATACGGAAATGTATGAACTAGTGGAATCAGTCAACAGTGTCGCTGCTTTATTGGGTGTCGAATAGTGTGTCAGACCTTGGGTTAGAGCTTCATTAATGCACAAATTAATGAATTGGTCTATGGCAAGTCTTGTCGGGGCCCGACGCGTCATTTTTCGAGTTTACCCACGAAACAGTGCGATGTATCCTTTGATCCTCGTTGGCATAAATTGCCTAACACCGAAATTACCTAATGTCATAAGGGTTATCTCTACCTCGAAGTAGGGAAGACCTGTTTAACAATCGAATCTTGCGGTTCGATGAGCGGTCAATCTAGATTATCTCAATCAAGGGGTTATGCTAAGGTGCTGGCTAGTTATGACTTTTCATAACAGCACATCCCTTAACCCGGGGGCATATGAACTGATATTTTTGTCACACATGGTGCTATATTAAAACGTAACCAGGCGGGAGGTGGACAATGACGGGGCGGTACGGAATAAGACAGACCTACTTCATCTACGATGCACTTAAGCCTCCCCCTCCTTCTTTTATGGCTATCGCCCTTGTAAAGGTAGGCACACGAATACAGGCGACATTTTGCATTGCGACTATAATTTCATTGGGTTTCAATCCGCAAGGTGTCACAAGTTGCTAGTGGCGTACTGTGCCGTGGCTGTCTATTGTAATACAGTGATTTTCGTGCATTGTGGGTCATCCGCGTGGTTGACCCGGGTTCGATATCTGTATGGCGGCGATACGGCCCATGAAGGAACCAGCTTAAGAGAGACCTTCAATATGACAAAAGCCTCGCAGTCCCATCATCGCATAACATTACCGGCCATCAATTGACCGGGAAGCATCTAGTGCACTTGAATCGCCTACCGACGTGTGGTCCACATCACGCGTACTACCAGTGTAATTGGCATCCGAGTGATTATGGTCCTGTGGGACCTTGAGCAGGGCGGTGGCGGTTTGACCAGATATGGATTTCTGAAGAGGCTGATCACTGAGGGGGTCCCTAGTAG
seq00025   CCTAGGTTCATATATGGGCAGATGGGAGCGCCTGCATTGTGGCTAGCAAATGTTATTCTCGAAGAGGATGCCAGATACGGTAGGCTTCTCGCCTTAGCGGCCCACAATTACAACTCGGTAAGACGAAATAGTCTGCCCTAAGTAATAGTCTGACGATACATTAAAGGCTCAACGCACAAGGGCGACGTAGCCCAACAGGAGTACTTCGCACGATCACGCCTTTTCGTTATGGCCCTTTAACGGAGTATGACACGGAATCCACTGGATTTCTAGCGGAATAGTCTGTAGTTACTGACAGTCACTCCTGAAGAGGTCTCGTAGGACATCTGAGGTTCGCTAGGGGTCGGGTGTTTCATGTAAGGTAGGGCGGTCTGGTCAACCACAGTCTGCCGGGTCGATCTCCATGTCCTCATACGCTATCTCTAACGGTGATGTACCGTCGCAACACACTGGGTCGGACCGAGCCTTGTCCCCTTAAATTCGTTCTGCAACGTTACTACAGCGTCCGGAAACTTCGCCCTCCGTCGGGCAAGTGAGCCTGATGATATGTGCCAATACCGGTAACGATCTCCGCCAAAACGACTCCGGCGGCAGATACCAGTACGATGTTGCGGCTCCTCTTCAGTGACGGTGGTCCGTCTAAGTTTCGGATTCAGGAATAGCATAACGACGGACGGACCGATCGGCAAGACATCTCAACTCAATACTCTGGTATCTCACCAGAACCCATTTTACCTTATTTTGACGACGAGACAGTTCTTGAGTTAACTTATCGAGTCGACGTTGGGATTACATTTGTCGGTTTCCAGAGTTGGTACGACGCAAACATGGCGGTTGAATGAGTGTCACGCGTTTGCAAGAGGGCACGAATTCAACAGGAGTGGAACCCTGGTGAAGCACGGATCTGCCGTGGGCGCAGTAAAAGTGGCGTCGTAAATTTGGAGTAAACCACTACGGACAACACATTCGCCGCTACATAACGAGCTATAGCGAAACTCACGGGCATCGCGTGACAAAGCCTACCCTACCTCGAATTGTGCTAACAGCTGTTAACAGGTTTCAGTTGAACCCGTGGGTGGTACTAATCTCCGCTACCGCTTATATGGTCTCAGTAGCTTAAACTGTCAGAATCAAACCACGCAAGAACCGACCGTTGAGCATTGTGCTTACACGCCAACGACGACGTCACGACACATTTACAATGGCCTGGCAGCGCTCAACTTACTGCCAAACTGTAAAAATTACTCTATGCTTAGCCTATATATGGGCCCGCCGAGAATACGGAAATGTATGAACTAGTGGAATCAGTCAACAGTGTCGCTGCTTTATTGGGTGTCGAATAGTGTGTCAGACCTTGGGTTAGAGCTTCATTAATGCACAAATTAATGAATTGGTCTATGGCAAGTCTTGTCGGGGCCCGACGCGTCATTTTTCGAGTTTACCCACGAAACAGTGCGATGTATCCTTTGATCCTCGTTGGCATAAATTGCCTAACACCGAAATTACCTAATGTCATAAGGGTTATCTCTACCTCGAAGTAGGGAAGACCTGTTTAACAATCGAATCTTGCGGTTCGATGAGCGGTCAATCTAGATTATCTCAATCAAGGGGTTATGCTAAGGTGCTGGCTAGTTATGACTTTTCATAACAGCACATCCCTTAACCCGGGGGCATATGAACTGATATTTTTGTCACACATGGTGCTATATTAAAACGTAACCAGGCGGGAGGTGGACAATGACGGGGCGGTACGGAATAAGACAGACCTACTTCATCTACGATGCACTTAAGCCTCCCCCTCCTTCTTTTATGGCTATCGCCCTTGTAAAGGTAGGCACACGAATACAGGCGACATTTTGCATTGCGACTATAATTTCATTGGGTTTCAATCCGCAAGGTGTCACAAGTTGCTAGTGGCGTACTGTGCCGTGGCTGTCTATTGTAATACAGTGATTTTCGTGCATTGTGGGTCATCCGCGTGGTTGACCCGGGTTCGATATCTGTATGGCGGCGATACGGCCCATGAAGGAACCAGCTTAAGAGAGACCTTCAATATGACAAAAGCCTCGCAGTCCCATCATCGCATAACATTACCGGCCATCAATTGACCGGGAAGCATCTAGTGCACTTGAATCGCCTACCGACGTGTGGTCCACATCACGCGTACTACCAGTGTAATTGGCATCCGAGTGATTATGGTCCTGTGGGACCTTGAGCAGGGCGGTGGCGGTTTGACCAGATATGGATTTCTGAAGAGGCTGATCACTGAGGGGGTCCCTAGTAG
seq00026   CCTAGGTTCATATATGGGCAGATGGGAGCGCCTGCATTGTGGCTAGCAAATGTTATTCTCGAAGAGGATGCCAGATACGGTAGGCTTCTCGCCTTAGCGGCCCACAATTACAACTCGGTAAGACGAAATAGTCTGCCCTAAGTAATAGTCTGACGATACATTAAAGGCTCAACGCACAAGGGCGACGTAGCCCAACAGGAGTACTTCGCACGATCACGCCTTTTCGTTATGGCCCTTTAACGGAGTATGACACGGAATCCACTGGATTTCTAGCGGAATAGTCTGTAGTTACTGACAGTCACTCCTGAAGAGGTCTCGTAGGACATCTGAGGTTCGCTAGGGGTCGGGTGTTTCATGTAAGGTAGGGCGGTCTGGTCAACCACAGTCTGCCAGGTCGATCTCCATGTCCTCATACGCTATCTCTAACGGTGATGTACCGTCGCAACACACTGGGTCGGACCGAGCCTTGTCCCCTTAAATTCGTTCTGCAACGTTACTACAGCGTCCGGAAACTTCGCCCTCCGTCGGGCAAGTGAGCCTGATGATATGTGCCAATACCGGTAACGATCTCCGCCAAAACGACTCCGGCGGCAGATACCAGTACGATGTTGCGGCTCCTCTTCAGTGACGGTGGTCCGTCTAAGTTTCGGATTCAGGAATAGCATAACGACGGACGGACCGATCGGCAAGACATCTCAACTCAATACTCTGGTATCTCACCAGCACCCATTTTACCTTATTTTGACGACGAGACAGTTCTTGAGTTAACTTATCGAGTCGACGTTGGGATTACATTTGTCGGTTTCCAGAGTTGGTACGACGCAAACATGGCGGTTGAATGAGTGTCACGCGTTTGCAAGAGGGCACGAATTCAACAGGAGTGGAACCCTGGTGAAGAACGGATCTGCCGTGGGCGCAGTAAAAGTGGCGTCGTAAATTTGGAGTAAACCACTACGGACAACACATTCGCCGCTACATAACGAGCTATAGCGAAACTCACGGGCATCGCGTGACAAAGCCTACCCTACCTCGAATTGTGCTAACAGCTGTTAACAGGTTTCAGTTGAACCCGTGGGTGGTACTAATCTCCGCTACCGCTTATATGGTCTCAGTAGCTTAAACTGTCAGAATCAAACCACGCAAGAACCGACCGTTGAGCATTGTGCTTACACGCCAACGACGACGTCACGACACATTTACAATGGCCTGGCAGCGCTCAACTTACTGCCAAACTGTAAAAATTACTCTATGCTTAGCCTATATATGGGCCCGCCGAGAATACGGAAATGTATGAACTAGTGGAATCAGTCAACAGTGTCGCTGCTTTATTGGGTGTCGAATAGTGTGTCAGACCTTGGGTTAGAGCTTCATTAATGCACAAATTAATGAATTGGTCTATGGCAAGTCTTGTCGGGGCCCGACGCGTCATTTTTCGAGTTTACCCACGAAACAGTGCGATGTATCCTTTGATCCTCGTTGGCATAAATTGCCTAACACCGAAATTACCTAATGTCATAAGGGTTATCTCTACCTCGAAGTAGGGAAGACCTGTTTAACAATCGAATCTTGCGGTTCGATGAGCGGTCAATCTAGATTATCTCAATCAAGGGGTTATGCTAAGGTGCTGGCTAGTTATGACTTTTCATAACAGCACATCCCTTAACCCGGGGGCATATGAACTGATATTTTTGTCACACATGGTGCTATATTAAAACGTAACCAGGCGGGAGGTGGACAATGACGGGGCGGTACGGAATAAGACAGACCTACTTCATCTACGATGCACTTAAGCCTCCCCCTCCTTCTTTTATGGCTATCGCCCTTGAAAAGGTAGGCACACGAATACAGGCGACATTTTGCATTGCGACTATAATTTCATTGGGTTACAATCCGCAAGGTGTCACAAGTTTCTAGTGGCGTACTGTGCCGTGGCTGTCTATTGTAATACAGTGATTTTCGTGCATTGTGGGTCATCCGCGTGGTTGACCCGGGTTCGATATCTGTATGGCGGCGATACGGCCCATGAAGGAACCAGCTTAAGAGAGACCTTCAATATGACAAAAGCCTCGCAGTCCCATCATCGCATAACATTACCGGCCATCAATTGACCGGGAAGCATCTAGTGCACTTGAATCGCCTACCGACGTGTGGTCCACATCACGCGTACTACCAGTGTAATTGGCATCCGAGTGATTATGGTCCTGTGGGACCTTGAGCAGGGCGGTGGCGGTTTGACCAGATATGGATTTCTGAAGAGGCTGATCACTGAGGGGGTCCCTAGTAG
seq00027   CCTAGGTTCATATATGGGCAGATGGGAGCGCCTGCTTTGTGGCTAGCAAATGTTATTCTCGAAGAGGATGCCAGATACGGTAGGCTTCTCGCCTTAGCGGCCCACAATTACAACTCGGTAAGACGAAATAGTCTGCCCTAAGTAATAGTCTGACGATACATTAAAGGCTCAACGCACAAGGGCGACGTAGCCCAACAGGAGTACTTCGCACGATCACGCCTTTTCGTTATGGCCCTTTAACGGAGTATGACACGGAATCCACTGGATTTCTAGCGGAATAGTCTGTAGTTACTGACAGTCACTCCTGAAGAGGTCTCGTAGGACATCTGAGGTTCGCTAGGGGTCGGGTGTTTCATGTAAGGTAGGGCGGTCTGGTCAACCACAGTCTGCCGGGTCGATCTCCATGTCCTCATACGCTATCTCTAACGGTGATGTACCGTCGCAACACACTGGGTCGGACCGAGCCTTGTCCCCTTAAATTCGTTCTGCAACGTTACTACAGCGTCCGGAAACTTCGCCCTCCGTCGGGCAAGTGAGCCTGATGATATGTGCCAATACCGGTAACGATCTCCGCCAAAACGACTCCGGCGGCAGATACCAGTACGATGTTGCGGCTCCTCTTCAGTGACGGTGGTCCGTCTAAATTTCGGATTCAGGAATAGCATAACGACGGACGGACCGATCGGCAAGACATCTCAACTCAATACTCTGGTATCTCACCAGCACCCATTTTACCTTATTTTGACGACGAGACAGTTCTTGAGTTAACTTATCGAGTCGACGTTGGGATTACATTTGTCGGTTTCCAGAGTTGGTACGACGCAAACATGGCGGTTGAATGAGTGTCACGCGTTTGCAAGAGGGCACGAATTCAACAGGAGTGGAACCCTGGTGAAGCACGGATCTGCCGTGGGCGCAGTAAAAGTGGCGTCGTAAATTTGGAGTAAACCACTACGGACAACACATTCGCCGCTACATAACGAGCTATAGCGAAACTCACGGGCATCGCGTGACAAAGCCTACCCTACCTCGAATTGTGCTAACAGCTGTTAACAGGTTTCAGTTGAACCCGTGGGTGGTACTAATCTCCGCTACCGCTTATATGGTCTCAGTAGCTTAAACTGTCAGAATCAAACCACGCAAGAACCGACCGTTGAGCATTGTGCTTACACGCCAACGACGACGTCACGACACATTTACAATGGCCTGGCAGCGCTCAACTTACTGCCAAACTGTAAAAATTACTCTATGCTTAGCCTATATATGGGCCCGCCGAGAATACGGAAATGTATGAACTAGTGGAATCAGTCAACAGTGTCGCTGCTTTATTGGGTGTCGAATAGTGTGTCAGACCTTGGGTTAGAGCTTCATTAATGCACAAATTAATGAATTGGTCTATGGCAAGTCTTGTCGGGGCCCGACGCGTCATTTTTCGAGTTTACCCACGAAACAGTGCGATGTATCCTTTGATCCTCGTTGGCATAAATTGCCTAACACCGAAATTACCTAATGTCATAAGGGTTATCTCTACCTCGAAGTAGGGAAGACCTGTTTAACAATCGAATCTTGCGGTTCGATGAGCGGTCAATCTAGATTATCTCAATCAAGGGGTTATGCTAAGGTGCTGGCTAGTTATGACTTTTCATAACAGCACATCCCTTAACCCGGGGGCATATGAACTGATATTTTTGTCACACATGGTGCTATATTAAAACGTAACCAGGCGGGAGGTGGACAATGACGGGGCGGTACGGAATAAGACAGACCTACTTCATCTACGATGCACTTAAGCCTCCCCCTCCTTCTTTTATGGCTATCGCCCTTGTAAAGGTAGGCACACGAATACAGGCGACATTTTGCATTGCGACTATAATTTCATTGGGTTTCAATCCGCAAGGTGTCACAAGTTGCTAGTGGCGTACTGTGCCGTGGCTGTCTATTGTAATACAGTGATTTTCGTGCATTGTGGGTCATCCGCGTGGTTGACCCGGGTTCGATATCTGTATGGCGGCGATACGGCCCATGAAGGAACCAGCTTAAGAGAGACCTTCAATATGACAAAAGCCTCGCAGTCCCATCATCGCATAACATTACCGGCCATCAATTGACCGGGAAGCATCTAGTGCACTTGAATCGCCTACCGACGTGTGGTCCACATCACGCGTACTACCAGTGTAATTGGCATCCGAGTGATTATGGTCCTGTGGGACCTTGAGCAGGGCGGTGGCGGTTTGACCAGATATGGATTTCTGAAGAGGCTGATCACTGAGGGGGTCCCTAGTAG
seq00028   CCTAGGTTCATATATGGGCAGATGGGAGCGCCTGCATTGTGGCTAGCAAATGTTATTCTCGAAGAGGATGCCAGATACGGTAGGCTTCTCGCCTTAGCGGCCCACAATTACAACTCGGTAAGACGAAATAGTCTGCCCTAAGTAATAGTCTGACGATACATTAAAGGCTCAACGCACAAGGGCGACGTAGCCCAACAGGAGTACTTCGCACGATCACGCCTTTTCGTTATGGCCCTTTAACGGAGTATGACACGGAATCCACTGGATTTCTAGCGGAATAGTCTGTAGTTACTGACAGTCACTCCTGAAGAGGTCTCGTAGGACATCTGAGGTTCGCTAGGGGTCGGGTGTTTCATGTAAGGTAGGGCGGTCTGGTCAACCACAGTCTGCCGGGTCGATCTCCATGTCCTCATACGCTATCTCTAACGGTGATGTACCGTCGCAACACACTGGGTCGGACCGAGCCTTGTCCCCTTAAATTCGTTCTGCAACGTTACTACAGCGTCCGGAAACTTCGCCCTCCGTCGGGCAAGTGAGCCTGATGATATGTGCCAATACCGGTAACGATCTCCGCCAAAACGACTCCGGCGGCAGATACCAGTACGATGTTGCGGCTCCTCTTCAGTGACGGTGGTCCGTCTAAGTTTCGGATTCAGGAATAGCATAACGACGGACGGACCGATCGGCAAGACATCTCAACTCAATACTCTGGTATCTCACCAGCACCCATTTTACCTTATTTTGACGACGAGACAGTTCTTGAGTTAACTTATCGAGTCGACGTTGGGATTACATTTGTCGGTTTCCAGAGTTGGTACGACGCAAACATGGCGGTTGAATGAGTGTCACGCGTTTGCAAGAGGGCACGAATTCAACAGGAGTGGAACCCTGGTGAAGAACGGATCTGCCGTGGGCGCAGTAAAAGTGGCGTCGTAAATTTGGAGTAAACCACTACGGACAACACATTCGCCGCTACATAACGAGCTATAGCGAAACTCACGGGCATCGCGTGACAAAGCCTACCCTACCACGAATTGTGCTAACAGCTGTTAACAGGTTTCAGTTGAACCCGTGGGTGGTACTAATCTCCGCTACCGCTTATATGGTCTCAGTAGCTTAAACTGTCAGAATCAAACCACGCAAGAACCGACCGTTGAGCATTGTGCTTACACGCCAACGACGACGTCACGACACATTTACAATGGCCTGGCAGCGCTCAACTTACTGCCAAACTGTAAAAATTACTCTATGCTTAGCCTATATATGGGCCCGCCGAGAATACGGAAATGTATGAACTAGTGGAATCAGTCAACAGTGTCGCTGCTTTATTGGGTGTCGAATAGTGTGTCAGACCTTGGGTTAGAGCTTCATTAATGCACAAATTAATGAATTGGTCTATGGCAAGTCTTGTCGGGGCCCGACGCGTCATTTTTCGAGTTTACCCACGAAACAGTGCGATGTATCCTTTGATCCTCGTTGGCATAAATTGCCTAACACCGAAATTACCTAATGTCATAAGGGTTATCTCTACCTCGAAGTAGGGAAGACCTGTTTAACAATCGAATCTTGCGGTTCGATGAGCGGTCAATCTAGATTATCTCAATCAAGGGGTTATGCTAAGGTGCTGGCTAGTTATGACTTTTCATAACAGCACATCCCTTAACCCGGGGGCATATGAACTGATATTTTTGTCACACATGGTGCTATATTAAAACGTAACCAGGCGGGAGGTGGACAATGACGGGGCGGTACGGAATAAGACAGACCTACTTCATCTACGATGCACTTAAGCCTCCCCCTCCTTCTTTCATGGCTATCGCCCTTGTAAAGGTAGGCACACGAATACAGGCGACATTTTGCATTGCGACTATAATTTCATTGGGTTACAATCCGCAAGGTGTCACAAGTTTCTAGTGGCGTACTGTGCCGTGGCTGTCTATTGTAATACAGTGATTTTCGTGCATTGTGGGTCATCCGCGTGGTTGACCCGGGTTCGATATCTGTATGGCGGCGATACGGCCCATGAAGGAACCAGCTTAAGAGAGACCTTCAATATGACAAAAGCCTCGCAGTCCCATCATCGCATAACATTACCGGCCATCAATTGACCGGGAAGCATCTAGTGCACTTGAATCGCCTACCGACGTGTGGTCCACATCACGCGTACTACCAGTGTAATTGGCATCCGAGTGATTATGGTCCTGTGGGACCTTGAGCAGGGCGGTGGCGGTTTGACCAGATATGGATTTCTGAAGAGGCTGATCACTGAGGGGGTCCCTAGTAG
seq00029   CCTAGGTTCATATATGGGCAGATGGGAGCGCCTGCATTGTGGCTAGCAAATGTTATTCTCGAAGAGGATGCCAGATACGGTAGGCTTCTCGCCTTAGCGGCCCACAATTACAACTCGGTAAGACGAAATAGTCTGCCCTAAGTAATAGTCTGACGATACATTAAAGGCTCAACGCACAAGGGCGACGTAGCCCAACAGGAGTACTTCGCACGATCACGCCTTTTCGTTATGGCCCTTTAACGGAGTATGACACGGAATCCACTGGATTTCTAGCGGAATAGTCTGTAGTTACTGACAGTCACTCCTGAAGAGGTCTCGTAGGACATCTGAGGTTCGCTAGGGGTCGGGTGTTTCATGTAAGGTAGGGCGGTCTGGTCAACCACAGTCTGCCGGGTCGATCTCCATGTCCTCATACGCTATCTCTAACGGTGATGTACCGTCGCAACACACTGGGTCGGACCGAGCCTTGTCCCCTTAAATTCGTTCTGCAACGTTACTACAGCGTCCGGAAACTTCGCCCTCCGTCGGGCAAGTGAGCCTGATGATATGTGCCAATACCGGTAACGATCTCCGCCAAAACGACTCCGGCGGCAGATACCAGTACGATGTTGCGGCTCCTCTTCAGTGACGGTGGTCCGTCTAAGTTTCGGATTCAGGAATAGCATAACGACGGACGGACCGATCGGCAAGACATCTCAACTCAATACTCTGGTATCTCACCAGCACCCATTTTACCTTATTTTGACGACGAGACAGTTCTTGAGTTAACTTATCGAGTCGACGTTGGGATTACATTTGTCGGTTTCCAGAGTTGGTACGACGCAAACATGGCGGTTGAATGAGTGTCACGCGTTTGCAAGAGGGCACGAATTCAACAGGAGTGGAACCCTGGTGAAGAACGGATCTGCCGTGGGCGCAGTAAAAGTGGCGTCGTAAATTTGGAGTAAACCACTACGGACAACACATTCGCCGCTACATAACGAGCTATAGCGAAACTCACGGGCATCGCGTGACAAAGCCTACCCTACCTCGAATTGTGCTAACAGCTGTTAACAGGTTTCAGTTGAACCCGTGGGTGGTACTAATCTCCGCTACCGCTTATATGGTCTCAGTAGCTTAAACTGTCAGAATCAAACCACGCAAGAACCGACCGTTGAGCATTGTGCTTACACGCCAACGACGACGTCACGACACATTTACAATGGCCTGGCAGCGCTCAACTTACTGCCAAACTGTAAAAATTACTCTATGCTTAGCCTATATATGGGCCCGCCGAGAATACGGAAATGTATGAACTAGTGGAATCAGTCAACAGTGTCGCTGCTTTATTGGGTGTCGAATAGTGTGTCAGACCTTGGGTTAGAGCTTCATTAATGCACAAATTAATGAATTGGTCTATGGCAAGTCTTGTCGGGGCCCGACGCGTCATTTTTCGAGTTTACCCACGAAACAGTGCGATGTATCCTTTGATCCTCGTTGGCATAAATTGCCTAACACCGAAATTACCTAATGTCATAAGGGTTATCTCTACCTCGAAGTAGGGAAGACCTGTTTAACAATCGAATCTTGCGGTTCGATGAGCGGTCAATCTAGATTATCTCAATCAAGGGGTTATGCTAAGGTGCTGGCTAGTTATGACTTTTCATAACAGCACATCCCTTAACCCGGGGGCATATGAACTGATATTTTTGTCACACATGGTGCTATATTAAAACGTAACCAGGCGGGAGGTGGACAATGACGGGGCGGTACGGAATAAGACAGACCTACTTCATCTACGATGCACTTAAGCCTCCCCCTCCTTCTTTCATGGCTATCGCCCTTGTAAAGGTAGGCACACGAATACAGGCGACATTTTGCATTGCGACTATAATTTCATTGGGTTACAATCCGCAAGGTGTCACAAGTTTCTAGTGGCGTACTGTGCCGTGGCTGTCTATTGTAATACAGTGATTTTCGTGCATTGTGGGTCATCCGCGTGGTTGACCCGGGTTCGATATCTGTATGGCGGCGATACGGCCCATGAAGGAACCAGCTTAAGAGAGACCTTCAATATGACAAAAGCCTCGCAGTCCCATCATCGCATAACATTACCGGCCATCAATTGACCGGGAAGCATCTAGTGCACTTGAATCGCCTACCGACGTGTGGTCCACATCACGCGTACTACCAGTGTAATTGGCATCCGAGTGATTATGGTCCTGTGGGACCTTGAGCAGGGCGGTGGCGGTTTGACCAGATATGGATTTCTGAAGAGGCTGATCACTGAGGGGGTCCCTAGTAG
seq00030   CCTAGGTTCATATATGGGCAGATGGGAGCGCCTGCATTGTGGCTAGCAAATGTTATTCTCGAAGAGGATGCCAGATACGGTAGGCTTCTCGCCTTAGCGGCCCACAATTACAACTCGGTAAGACGAAATAGTCTGCCCTAAGTAATAGTCTGACGATACATTAAAGGCTCAACGCACAAGGGCGACGTAGCCCAACAGGAGTACTTCGCACGATCACGCCTTTTCGTTATGGCCCTTTAACGGAGTATGACACGGAATCCACTGGATTTCTAGCGGAATAGTCTGTAGTTACTGACAGTCACTCCTGAAGAGGTCTCGTAGGACATCTGAGGTTCGCTAGGGGTCGGGTGTTTCATGTAAGGTAGGGCGGTCTGGTCAACCACAGTCTGCCGGGTCGATCTCCATGTCCTCATACGCTATCTCTAACGGTGATGTACCGTCGCAACACACTGGGTCGGACCGAGCCTTGTCCCCTTAAATTCGTTCTGCAACGTTACTACAGCGTCCGGAAACTTCGCCCTCCGTCGGGCAAGTGAGCCTGATGATATGTGCCAATACCGGTAACGATCTCCGCCAAAACGACTCCGGCGGCAGATACCAGTACGATGTTGCGGCTCCTCTTCAGTGACGGTGGTCCGTCTAAGTTTCGGATTCAGGAATAGCATAACGACGGACGGACCGATCGGCAAGACATCTCAACTCAATACTCTGGTATCTCACCAGCACCCATTTTACCTTATTTTGACGACGAGACAGTTCTTGAGTTAACTTATCGAGTCGACGTTGGGATTACATTTGTCGGTTTCCAGAGTTGGTACGACGCAAACATGGCGGTTGAATGAGTGTCACGCGTTTGCAAGAGGGCACGAATTCAACAGGAGTGGAACCCTGGTGAAGAACGGATCTGCCGTGGGCGCAGTAAAAGTGGCGTCGTAAATTTGGAGTAAACCACTACGGACAACACATTCGCCGCTACATAACGAGCTATAGCGAAACTCACGGGCATCGCGTGACAAAGCCTACCCTACCTCGAATTGTGCTAACAGCTGTTAACAGGTTTCAGTTGAACCCGTGGGTGGTACTAATCTCCGCTACCGCTTATATGGTCTCAGTAGCTTAAACTGTCAGAATCAAACCACGCAAGAACCGACCGTTGAGCATTGTGCTTACACGCCAACGACGACGTCACGACACATTTACAATGGCCTGGCAGCGCTCAACTTACTGCCAAACTGTAAAAATTACTCTATGCTTAGCCTATATATGGGCCCGCCGAGAATACGGAAATGTATGAACTAGTGGAATCAGTCAACAGTGTCGCTGCTTTATTGGGTGTCGAATAGTGTGTCAGACCTTGGGTTAGAGCTTCATTAATGCACAAATTAATGAATTGGTCTATGGCAAGTCTTGTCGGGGCCCGACGCGTCATTTTTCGAGTTTACCCACGAAACAGTGCGATGTATCCTTTGATCCTCGTTGGCATAAATTGCCTAACACCGAAATTACCTAATGTCATAAGGGTTATCTCTACCTCGAAGTAGGGAAGACCTGTTTAACAATCGAATCTTGCGGTTCGATGAGCGGTCAATCTAGATTATCTCAATCAAGGGGTTATGCTAAGGTGCTGGCTAGTTATGACTTTTCATAACAGCACATCCCTTAACCCGGGGGCATATGAACTGATATTTTTGTCACACATGGTGCTATATTAAAACGTAACCAGGCGGGAGGTGGACAATGACGGGGCGGTACGGAATAAGACAGACCTACTTCATCTACGATGCACTTAAGCCTCCCCCTCCTTCTTTCATGGCTATCGCCCTTGTAAAGGTAGGCACACGAATACAGGCGACATTTTGCATTGCGACTATAATTTCATTGGGTTACAATCCGCAAGGTGTCACAAGTTTCTAGTGGCGTACTGTGCCGTGGCTGTCTATTGTAATACAGTGATTTTCGTGCATTGTGGGTCATCCGCGTGGTTGACCCGGGTTCGATATCTGTATGGCGGCGATACGGCCCATGAAGGAACCAGCTTAAGAGAGACCTTCAATATGACAAAAGCCTCGCAGTCCCATCATCGCATAACATTACCGGCCATCAATTGACCGGGAAGCATCTAGTGCACTTGAATCGCCTACCGACGTGTGGTCCACATCACGCGTACTACCAGTGTAATTGGCATCCGAGTGATTATGGTCCTGTGGGACCTTGAGCAGGGCGGTGGCGGTTTGACCAGATATGGATTTCTGAAGAGGCTGATCACTGAGGGGGTCCCTAGTAG
seq00031   CCTAGGTTCATATATGGGCAGATGGGAGCGCCTGCATTGTGGCTAGCAAATGTTATTCTCGAAGAGGATGCCAGATACGGTAGGCTTCTCGCCTTAGCGGCCCACAATTACAACTCGGTAAGACGAAATAGTCTGCCCTAAGTAATAGTCTGACGATACATTAAAGGCTCAACGCACAAGGGCGACGTAGCCCAACAGGAGTACTTCGCACGATCACGCCTTTTCGTTATGGCCCTTTAACGGAGTATGACACGGAATCCACTGGATTTCTAGCGGAATAGTCTGTAGTTACTGACAGTCACTCCTGAAGAGGTCTCGTAGGACATCTGAGGTTCGCTAGGGGTCGGGTGTTTCATGTAAGGTAGGGCGGTCTGGTCAACCACAGTCTGCCGGGTCGATCTCCATGTCCTCATACGCTATCTCTAACGGTGATGTACCGTCGCAACACACTGGGTCGGACCGAGCCTTGTCGCCTTAAATTCGTTCTGCAACGTTACTACAGCGTCCGGAAACTTCGCCCTCCGTCGGGCAAGTGAGCCTGATGATATGTGCCAATACCGGTAACGATCTCCGCCAAAACGACTCCGGCGGCAGATACCAGTACGATGTTGCGGCTCCTCTTCAGTGACGGTGGTCCGTCTAAGTTTCGGATTCAGGAATAGCATAACGACGGACGGACCGATCGGCAAGACATCTCAACTCAATACTCTGGTATCTCACCAGCACCCATTTTACCTTATTTTGACGACGAGACAGTTCTTGAGTTAACTTATCGAGTCGACGTTGGGATTACATTTGTCGGTTTCCAGAGTTGGTACGACGCAAACATGGCGGTTGAATGAGTGTCACGCGTTTGCAAGAGGGCACGAATTCAACAGGAGTGGAACCCTGGTGAAGCACGGATCTGCCGTGGGCGCAGTAAAAGTGGCGTCGTAAATTTGGAGTAAACCACTACGGACAACACATTCGCCGCTACATAACGAGCTATAGCGAAACTCACGGGCATCGCGTGACAAAGCCTACCCTACCTCGAATTGTGCTAACAGCTGTTAACAGGTTTCAGTTGAACCCGTGGGTGGTACTAATCTCCGCTACCGCTTATATGGTCTCAGTAGCTTAAACTGTCAGAATCAAACCACGCAAGAACCGACCGTTGAGCATTGTGCTTACACGCCAACGACGACGTCACGACACATTTACAATGGCCTGGCAGCGCTCAACTTACTGCCAAACTGTAAAAATTACTCTATGCTTAGCCTATATATGGGCCCGCCGAGAATACGGAAATGTATGAACTAGTGGAATCAGTCAACAGTGTCGCTGCTTTATTGGGTGTCGAATAGTGTGTCAGACCTTGGGTTAGAGCTTCATTAATGCACAAATTAATGAATTGGTCTATGGCAAGTCTTGTCGGGGCCCGACGCGTCATTTTTCGAGTTTACCCACGAAACAGTGCGATGTATCCTTTGATCCTCGTTGGCATAAATTGCCTAACACCGAAATTACCTAATGTCATAAGGGTTATCTCTACCTCGAAGTAGGGAAGACCTGTTTAACAATCGAATCTTGCGGTTCGATGAGCGGTCAATCTAGATTATCTCAATCAAGGGGTTATGCTAAGGTGCTGGCTAGTTATGACTTTTCATAACAGCACATCCCTTAACTCGGGGGCATATGAACTGATATTTTTGTCACACATGGTGCTATATTAAAACGTAACCAGGCGGGAGGTGGACAATGACGGGGCGGTACGGAATAAGACAGACCTACTTCATCTACGATGCACTTAAGCCTCCCCCTCCTTCTTTTATGGCTATCGCCCTTGTAACGGTAGGCACGCGAATACAGGCGACATTTTGCATTGCGACTATAATTTCATTGGGTTTCAATCCGCAAGGTGTCACAAGTTGCTAGTGGCGTACTGTGCCGTGGCTGTCTATTGTAATACAGTGATTTTCGTGCATTGTGGGTCATCCGCGTGGTTGACCCGGGTTCGATATCTGTATGGCGGCGATACGGCCCATGAAGGAACCAGCTTAAGAGAGACCTTCAATATGACAAAAGCCTCGCAGTCCCATCATCGCATAACATTACCGGCCATCAATTGACCGGGAAGCATCTAGTGCACTTGAATCGCCTACCGACGTGTGGTCCACATCACGCGTACTACCAGTGTAATTGGCATCCGAGTGATTATGGTCCTGTGGGACCTTGAGCAGGGCGGTGGCGGTTTGACCAGATATGGATTTCTGAAGAGGCTGATCACTGAGGGGGTCCCTAGTAG
seq00032   CCTAGGTTCATATATGGGCAGATGGGAGCGCCTGCATTGTGGCTAGCAAATGTTATTCTCGAAGAGGATGCCAGATACGGTAGGCTTCTCGCCTTAGCGGCCCACAATTACAACTCGGTAAGACGAAATAGTCTGCCCTAAGTAATAGTCTGACGATACATTAAAGGCTCAACGCACAAGGGCGACGTAGCCCAACAGGAGTACTTCGCACGATCACGCCTTTTCGTTATGGCCCTTTAACGGAGTATGACACGGAATCCACTGGATTTCTAGCGGAATAGTCTGTAGTTACTGACAGTCACTCCTGAAGAGGTCTCGTAGGACATCTGAGGTTCGCTAGGGGTCGGGTGTTTCATGTAAGGTAGGGCGGTCTGGTCAACCACAGTCTGCCGGGTCGATCTCCATGTCCTCATACGCTATCTCTAACGGTGATGTACCGTCGCAACACACTGGGTCGGACCGAGCCTTGTCCCCTTAAATTCGTTCTGCAACGTTACTACAGCGTCCGGAAACTTCGCCCTCCGTCGGGCAAGTGAGCCTGATGATATGTGCCAATACCGGTAACGATCTCCGCCAAAACGACTCCGGCGGCAGATACCAGTACGATGTTGCGGCTCCTCTTCAGTGACGGTGGTCCGTCTAAGTTTCGGATTCAGGAATAGCATAACGACGGACGGACCGATCGGCAAGACATCTCAACTCAATACTCTGGTATCTCACCAGCACCCATTTTACCTTATTTTGACGACGAGACAGTTCTTGAGTTAACTTATCGAGTCGACGTTGGGATTACATTTGTCGGTTTCCAGAGTTGGTACGACGCAAACATGGCGGTTGAATGAGTGTCACGCGTTTGCAAGAGGGCACGAATTCAACAGGAGTGGAACCCTGGTGAAGAACGGATCTGCCGTGGGCGCAGTAAAAGTGGCGTCGTAAATTTGGAGTAAACCACTACGGACAACACATTCGCCGCTACATAACGAGCTATAGCGAAACTCACGGGCATCGCGTGACAAAGCCTACCCTACCTCGAATTGTGCTAACAGCTGTTAACAGGTTTCAGTTGAACCCGTGGGTGGTACTAATCTCCGCTACCGCTTATATGGTCTCAGTAGCTTAAACTGTCAGAATCAAACCACGCAAGAACCGACCGTTGAGCATTGTGCTTACACGCCAACGACGACGTCACGACACATTTACAATGGCCTGGCAGCGCTCAACTTACTGCCAAACTGTAAAAATTACTCTATGCTTAGCCTATATATGGGCCCGCCGAGAATACGGAAATGTATGAACTAGTGGAATCAGTCAACAGTGTCGCTGCTTTATTGGGTGTCGAATAGTGTGTCAGACCTTGGGTTAGAGCTTCATTAATGCACAAATTAATGAATTGGTCTATGGCAAGTCTTGTCGGGGCCCGACGCGTCATTTTTCGAGTTTACCCACGAAACAGTGCGATGTATCCTTTGATCCTCGTTGGCATAAATTGCCTAACACCGAAATTACCTAATGTCATAAGGGTTATCTCTACCTCGAAGTAGGGAAGACCTGTTTAACAATCGAATCTTGCGGTTCGATGAGCGGTCAATCTAGATTATCTCAATCAAGGGGTTATGCTAAGGTGCTGGCTAGTTATGACTTTTCATAACAGCACATCCCTTAACCCGGGGGCATATGAACTGATATTTTTGTCACACATGGTGCTATATTAAAACGTAACCAGGCGGGAGGTGGACAATGACGGGGCGGTACGGAATAAGACAGACCTACTTCATCTACGATGCACTTAAGCCTCCCCCTCCTTCTTTCATGGCTATCGCCCTTGTAAAGGTAGGCACACGAATACAGGCGACATTTTGCATTGCGACTATAATTTCATTGGGTTACAATCCGCAAGGTGTCACAAGTTTCTAGTGGCGTACTGTGCCGTGGCTGTCTATTGTAATACAGTGATTTTCGTGCATTGTGGGTCATCCGCGTGGTTGACCCGGGTTCGATATCTGTATGGCGGCGATACGGCCCATGAAGGAACCAGCTTAAGAGAGACCTTCAATATGACAAAAGCCTCGCAGTCCCATCATCGCATAACATTACCGGCCATCAATTGACCGGGAAGCATCTAGTGCACTTGAATCGCCTACCGACGTGTGGTCCACATCACGCGTACTACCAGTGTAATTGGCATCCGAGTGATTATGGTCCTGTGGGACCTTGAGCAGGGCGGTGGCGGTTTGACCAGATATGGATTTCTGAAGAGGCTGATCACTGAGGGGGTCCCTAGTAG
seq00033   CCTAGGTTCATATATGGGCAGATGGGAGCGCCTGCATTGTGGCTAGCAAATGTTATTCTCGAAGAGGATGCCAGATACGGTAGGCTTCTCGCCTTAGCGGCCCACAATTACAACTCGGTAAGACGAAATAGTCTGCCCTAAGTAATAGTCTGACGATACATTAAAGGCTCAACGCACAAGGGCGACGTAGCCCAACAGGAGTACTTCGCACGATCACGCCTTTTCGTTATGGCCCTTTAACGGAGTATGACACGGAATCCACTGGATTTCTAGCGGAATAGTCTGTAGTTACTGACAGTCACTCCTGAAGAGGTCTCGTAGGACATCTGAGGTTCGCTAGGGGTCGGGTGTTTCATGTAAGGTAGGGCGGTCTGGTCAACCACAGTCTGCCGGGTCGATCTCCATGTCCTCATACGCTATCTCTAACGGTGATGTACCGTCGCAACACACTGGGTCGGACCGAGCCTTGTCCCCTTAAATTCGTTCTGCAACGTTACTACAGCGTCCGGAAACTTCGCCCTCCGTCGGGCAAGTGAGCCTGATGATATGTGCCAATACCGGTAACGATCTCCGCCAAAACGACTCCGGCGGCAGATACCAGTACGATGTTGCGGCTCCTCTTCAGTGACGGTGGTCCGTCTAAGTTTCGGATTCAGGAATAGCATAACGACGGACGGACCGATCGGCAAGACATCTCAACTCAATACTCTGGTATCTCACCAGCACCCATTTTACCTTATTTTGACGACGAGACAGTTCTTGAGTTAACTTATCGAGTCGACGTTGGGATTACATTTGTCGGTTTCCAGAGTTGGTACGACGCAAACATGGCGGTTGAATGAGTGTCACGCGTTTGCAAGAGGGCACGAATTCAACAGGAGTGGAACCCTGGTGAAGCACGGATCTGCCGTGGGCGCAGTAAAAGTGGCGTCGTAAATTTGGAGTAAACCACTACGGACAACACATTCGCCGCTACATAACGAGCTATAGCGAAACTCACGGGCATCGCGTGACAAAGCCTACCCTACCTCGAATTGTGCTAACAGCTGTTAACAGGTTTCAGTTGAACCCGTGGGTGGTACTAATCTCCGCTACCGCTTATATGGTCTCAGTAGCTTAAACTGTCAGAATCAAACCACGCAAGAACCGACCGTTGAGCATTGTGCTTACACGCCAACGACGACGTCACGACACATTTACAATGGCCTGGCAGCGCTCAACTTACTGCCAAACTGTAAAAATTACTCTATGCTTAGCCTATATATGGGCCCGCCGAGAATACGGAAATGTATGAACTAGTGGAATCAGTCAACAGTGTCGCTGCTTTATTGGGTGTCGAATAGTGTGTCAGACCTTGGGTTAGAGCTTCATTAATGCACAAATTAATGAATTGGTCTATGGCAAGTCTTGTCGGGGCCCGACGCGTCATTTTTCGAGTTTACCCACGAAACAGTGCGATGTATCCTTTGATCCTCGTTGGCATAAATTGCCTAACACCGAAATTACCTAATGTCATAAGGGTTATCTCTACCTCGAAGTAGGGAAGACCTGTTTAACAATCGAATCTTGCGGTTCGATGAGCGGTCAATCTAGATTATCTCAATCAAGGGGTTATGCTAAGGTGCTGGCTAGTTATGACTTTTCATAACAGCACATCCCTTAACCCGGGGGCCTATGAACTGATATTTTTGTCACACATGGTGCTATATTAAAACGTAACCAGGCGGGAGGTGGACAATGACGGGGCGGTACGGAATAAGACAGACCTACTTCATCTACGATGCACTTAAGCCTCCCCCTCCTTCTTTTATGGCTATCGCCCTTGTAAAGGTAGGCACACGAATACAGGCGACATTTTGCATTGCGACTATAATTTCATTGGGTTTCAATCCGCAAGGTGTCACAAGTTGCTAGTGGCGTACTGTGCCGTGGCTGTCTATTGTAATACAGTGATTTTCGTGCATTGTGGGTCATCCGCGTGGTTGACCCGGGTTCGATATCTGTATGGCGGCGATACGGCCCATGAAGGAACCAGCTTAAGAGAGACCTTCAATATGACAAAAGCCTCGCAGTCCCATCATCGCATAACATTACCGGCCATCAATTGACCGGGAAGCATCTAGTGCACTTGAATCGCCTACCGACGTGTGGTCCACATCACGCGTACTACCAGTGTAATTGGCATCCGAGTGATTATGGTCCTGTGGGACCTTGAGCAGGGCGGTGGCGGTTTGACCAGATATGGATTTCTGAAGAGGCTGATCACTGAGGGGGTCCCTAGTAG
