# Supplementary material for: How Good Are Indirect Tests at Detecting Recombination in Human mtDNA?
Source: G3 (Bethesda). 2013 Jul 1;3(7):1095–104. doi: 10.1534/g3.113.006510 (PMC3704238; doi:10.1534/g3.113.006510)
Supplement: Supporting Information [file supp_g3.113.006510_FileS2.gz › SequenceData/mtDNA_ratehet&popgrowth/0/3rdbase/Infiles/0_12-new.txt]

33 2284
seq00001   GAGGCGTTTTATTCGCGATGCGGCACAAATAACTAACGTTTAGGCTTGCAGCTTATAAGGCCCCGGCAACGTTAAGAGCCTTATCATGAGCGAAACGACACCTGGGACCGGACCAGTTTCCCCGCCAGCCAATTTTTAACAGCGCAAGTCAAGTTATGCGGCGGATGACGTTTGTGACAAAGAATCTGGATTCCGAGACGAGTCCCAATTACGCGTGAACAGAGGACCACCACAGAAGGCATCTCAACTTTGTCTAGCCCGGAAACGTGCATTGAAACGATAGATAGCGCGCTCTTAACTAGGTGGACAAGGCCATCATCGCACGTTGCTCCGGACATAAAGAGTAAGCATCGAGTTAAAACCTCCACGCCGTTTGCCCGACGTTGTCGCCTCTTGAAAGCCTATAAGGGACGTTGAAGAGCAGACTCATAATTGAATAATCGGGTAAGGACTCAGGCGCCTTGTCCTAGACCTGCGTCGCGACGGTAGGCTCAACGCACCCTTAAATCGATTGTGTACCTTGGATGTATGAACTCATATTCACGTTTATTAGTACCGTTATATGTGCTCGACAGAGAAATGGAAGTCGACCAAAAAAAGATAATGAGGCGGAACCATTTATATAATTTCTGCCGCAGGGGTCCGCCCCCCGTTTCAGCCTGACTTAAGAGTGTCTGGTAAAGTGTGTGGCCTTTTGAAACTGACCCGTGGAGGTCCTGGTACCACCGGGCGGAGCCCGTCAGACGCAAATAGCTCTCAGTCGATTGACACCTTGCCACCCATATCATCCCGGACCCCAGATCGCTCGGCGCAGTCGATATTCTCATGTTAAGCCTCTTGTTAGTCGACAGGTTTATTGTGACCGTTTGCGAGGTGCTGGAAATATTCGGTGACGTGATTAGCAACAGCAAAGTTAGCAACCCCTCCGCACATGACGCGATGCTAAAGTCAGCTTCATCGGAACAGTACTGCTCCTCACGTCCCGACCTACATGAATGCCTTAGCCTCTTTCTACGTGGCCCCTCGCCGAGTTTGATGAACACGCGGCGTATCTACTATTAGCCTTAACGTCTTTTACAGTCGAGGTAGAGCTCTCAAACGTAGAGCACGATTCTGGTAAACATGCCTTACGACTCGCCTGGCTCCGGTGGAATCCATGAACACTCTTTGCAGCGATAGAACAGGCGCCGAAGAGACATTGCAAAACCGGACGCTACCCGTGGTCATTTCACACAAGCCAATTGAGGCCGAGTGAGATATTCCTAGGTAGAGTAACATAAAATGTTCTGCGTGCATCCGTTCTTGTTCCTGGTACTCCAAGGGGCCTGAACAAATGAGTAGGAAGGGTACCAAGAAACCTGAAATAACACAACTACGGCTAGTTCTGATGCGCGGTGCATCATCACGAGTAAGCATCGAATACAAGGGAGACGGCCTCGTTGCCCTAAGAGGGGGGGCCGACACGCTGTGCACTTGTGCGTTTGAGCGCCGAGATGTGTCCCGCTATAGCTTGTGCTCGATGGCGGAATTGAGCAAAGAATGCCACTGGACAGAGTTATCCTTGATCCAACGGTACGAAGTATAGGATGCGAGCTATTTTAGGCGCTTAGGTAACTCCTACCGTATGGCGGCGCATCAGCTAACCTACAGAGGGAGTAAAACCACGAGAATCAACATCCTGAGCACCTGGCGGAATCAACTCCTTCAGTAGAGCATGAAGAGAGAATTGTTAAAAATTCCATGGCTAACTCTGGATTTCTGACTGCCATGTCTACTAGAACTCACGCGCTTCAATCCGCCGATTTCTTCACCTGAACTAGTTAGTCTGCGGGATGAAACAGTCGTTTGGTCTTCATACCGTAAATTGACATCCCAGTCGCCGATGCCCGAGTTCTGGCCCGATCAAGTACAGAGCACCGGGGCGCATGGGCAAAACCTGGTACTCATAATCACAGCATCCTATAACAGTCAAGCTTCTAAGTTTGAAGGTTAGCCCGGACTTTGGATAATTGGCTGTCGCCACGTCTCGTCATAAGCCCCGAAATAAACAGTCTCAGAGCATTCACCTACTATATGGTACGATGACTTCTGTATCCGACCTGCTTGGCAATACCTAAGACTGAGGGACGAAGAGATTCGCTTACACGTTTTCTTGCTAGACCAGGTGCGTCTGTCGTTCTCCAACACGACCGGGGGTGAAAGACGCTACTTGGTGCCCCTCGATAGCTCTGTGAGCGATGCTCTCCGTGTACACACAAGTTGACGGCTGTTGAAATGGGTCAAT
seq00002   GAGGCGTTTTATTCGCGATGCGGCACAAATAACTAACGTTTAGGCTTGCAGCTTATAAGGCCCCGGCAACGTTAAGAGCCTTATCATGAGCGAAACGACACCTGGGACCGGACCAGTTTCCCCGCCAGCCAATTTTTAACAGCGCAAGTCAAGTTATGCGGCGGATGACGTTTGTGACAAAGAATCTGGATTCCGAGACGAGTCCCAATTACGCGTGAACAGAGGACCACCACAGAAGGCATCTCAACTTTGTCTAGCCCGGAAACGTGCATTGAAACGATAGATAGCGCGCTCTTAACTAGGTGGACAAGGCCATCATCGCACGTTGCTCCGGACATAAAGAGTAAGCATCGAGTTAAAACCTCCACGCCGTTTGCCCGACGTTGTCGCCTCTTGAAAGCCTATAAGGGACGTTGAAGAGCAGACTCATAATTGAATAATCGGGTAAGGACTCAGGCGCCTTGTCCTAGACCTGCGTCGCGACGGTAGGCTCAACGCACCCTTAAATCGATTGTGTACCTTGGATGTATGAACTCATATTCACGTTTATTAGTACCGTTATATGTGCTCGACAGAGAAATGGAAGTCGACCAAAAAAAGATAATGAGGCGGAACCATTTATATAATTTCTGCCGCAGGGGTCCGCCCCCCGTTTCAGCCTGACTTAAGAGTGTCTGGTAAAGTGTGTGGCCTTTTGAAACTGACCCGTGGAGGTCCTGGTACCACCGGGCGGAGCCCCTCAGACGCGAATAGCTCTCAGTCGATTGACACCTTGCCACCCATATCATCCCGGACCCCAGATCGCTCGGCGCAGTCGATATTCTCATGTTAAGCCTCTTGTTAGTCGACAGGTTTATTGTGACCGTTTGCGAGGTGCTGGAAATATTCGGTGACGTGATTAGCAACAGCAAAGTTAGCAACCCCTCCGCACATGACGCGATGCTAAAGTCAGCTTCATCGGAACAGTACTGCTCCTCACGTCCCGACCTACATGAATGCCTTAGCCTCTTTCTACGTGGCCCCTCGCCGAGTTTGATGAACACGCGGCGTATCTACTATTAGCCTTAACGTCTTTTACAGTCGAGGTAGAGCTCTCAAACGTAGAGCACGATTCTGGTAAACATGCCTTACGACTCGCCTGGCTCCGGTGGAATCCATGAACACTCTTTGCAGCGATAGAACAGGCGCCGAAGAGACATTGCAAAACCGGACGCTACCCGTGGTCATTTCACACAAGCCAATTGAGGCCGAGTGAGATATTCCTAGGTAGAGTAACATAAAATGTTCTGCGTGCATCCGTTCTTGTTCCTGGTACTCCAAGGGGCCTGAACAAATGAGTAGGAAGGGTACCAAGAAACCTGAAATAACACAACTACGGCTAGTTCTGATGCGCGGTGCATCATCACGAGTAAGCATCGAATACAAGGGAGACGGCCTCGTTGCCCTAAGAGGGGGGGCCGACACGCTGTGCACTTGTGCGTTTGAGCGCCGAGATGTGTCCCGCTATAGCTTGTGCTCGATGGCGGAATTGAGCAAAGAATGCCACTGGACAGAGTTATCCTTGATCCAACGGTACGAAGTATAGGATGCGAGCTATTTTAGGCGCTTAGGTAACTCCTACCGTATGGCGGCGCATCAGCTAACCTACAGAGGGAGTAAAACCACGAGAATCAACATCCTGAGCACCTGGCGGAATCAACTCCTTCAGTAGAGCATGAAGAGAGAATTGTTAAAAATTCCATGGCTAACTCTGGATTTCTGACTGCCATGTCTACTAGAACTCACGCGGTTCAATCCGCCGATTTCTTCACCTGAACTAGTTAGTCTGCGGGATGAAACAGTCGTTTGGTCTTCATACCGTAAATTGACATCCCAGTCGCCGATGCCCGAGTTCTGGCCCGATCAAGTACAGAGCACCGGGGCGCATGGGCAAAACCTGGTACTCATAATCACAGCATCCTATAACAGTCAAGCTTCTAAGTTTGAAGGTTAGCCCGGACTTTGGATAATTGGCTGTCGCCACGTCTCGTCATAAGCCCCGAAATAAACAGTCTCAGAGCATTCACCTACTATATGGTACGATGACTTCTGTATCCGACCTGCTTGGCAATACCTAAGACTGAGGGACGAAGAGATTCGCTTACACGTTTTCTTGCTAGACCAGGTGCGTCTGTCGTTCTCCAACACGACCGGGGGTGAAAGACGCTACTTGGTGCCCCTCGATAGCTCTGTGAGCGATGCTCTCCGTGTACACACAAGTTGACGGCTGTTGAAATGGGTCAAT
seq00003   GAGGCGTTTTATTCGCGATGCGGCACAAATAACTAACGTTTAGGCTTGCAGCTTATAAGGCCCCGGCAACGTTAAGAGCCTTATCATGAGCGAAACGACACCTGGGACCGGACCAGTTTCCCCGCCAGCCAATTTTTAACAGCGCAAGTCAAGTTATGCGGCGGATGACGTTTGTGACAAAGAATCTGGATTCCGAGACGAGTCCCAATTACGCGTGAACAGAGGACCACCACAGAAGGCATCTCAACTTTGTCTAGCCCGGAAACGTGCATTGAAACGATAGATAGCGCGCTCTTAACTAGGTGGACAAGGCCATCATCGCACGTTGCTCCGGACATAAAGAGTAAGCATCGAGTTAAAACCTCCACGCCGTTTGCCCGACGTTGTCGCCTCTTGAAAGCCTATAAGGGACGTTGAAGAGCAGACTCATAATTGAATAATCGGGTAAGGACTCAGGCGCCTTGTCCTAGACCTGCGTCGCGACGGTAGGCTCAACGCACCCTTAAATCGATTGTGTACCTTGGATGTATGAACTCATATTCACGTTTATTAGTACCGTTATATGTGCTCGACAGAGAAATGGAAGTCGACCAAAAAAAGATAATGAGGCGGAACCATTTATATAATTTCTGCCGCAGGGGTCCGCCCCCCGTTTCAGCCTGACTTAAGAGTGTCTGGTAAAGTGTGTGGCCTTTTGAAACTGACCCGTGGAGGTCCTGGTACCACCGGGCGGAGCCCCTCAGACGCAAATAGCTCTCAGTCGATTGACACCTTGCCACCCATATCATCCCGGACCCCAGATCGCTCGGCGCAGTCGATATTCTCATGTTAAGCCTCTTGTTAGTCGACAGGTTTATTGTGACCGTTTGCGAGGTGCTGGAAATATTCGGTGACGTGATTAGCAACAGCAAAGTTAGCAACCCCTCCGCACATGACGCGATGCTAAAGTCAGCTTCATCGGAACAGTACTGCTCCTCACGTCCCGACCTACATGAATGCCTTAGCCTCTTTCTACGTGGCCCCTCGCCGAGTTTGATGAACACGCGGCGTATCTACTATTAGCCTTAACGTCTTTTACAGTCGAGGTAGAGCTCTCAAACGTAGAGCACGATTCTGGTAAACATGCCTTACGACTCGCCTGGCTCCGGTGGAATCCATGAACACTCTTTGCAGCGATAGAACAGGCGCCGAAGAGACATTGCAAAACCGGACGCTACCCGTGGTCATTTCACACAAGCCAATTGAGGCCGAGTGAGATATTCCTAGGTAGAGTAACATAAAATGTTCTGCGTGCATCCGTTCTTGTTCCTGGTACTCCAAGGGGCCTGAACAAATGAGTAGGAAGGGTACCAAGAAACCTGAAATAACACAACTACGGCTAGTTCTGATGCGCGGTGCATCATCACGAGTAAGCATCGAATACAAGGGAGACGGCCTCGTTGCCCTAAGAGGGGGGGCCGACACGCTGTGCACTTGTGCGTTTGAGCGCCGAGATGTGTCCCGCTATAGCTTGTGCTCGATGGCGGAATTGAGCAAAGAATGCCACTGGACAGAGTTATCCTTGATCCAACGGTACGAACTATAGGATGCGAGCTATTTTAGGCGCTTAGGTAACTCCTACCGTATGGCGGCGCATCAGCTAACCTACAGAGGGAGTAAAACCACGAGAATCAACATCCTGAGCACCTGGCGGAATCAACTCCTTCAGTAGAGCATGAAGAGAGAATTGTTAAAAATTCCATGGCTAACTCTGGATTTCTGACTGCCATGTCTACTAGAACTCACGCGCTTCAATCCGCCGATTTCTTCACCTGAACTAGTTAGTCTGCGGGATGAAACAGTCGTTTGGTCTTCATACCGTAAATTGACATCCCAGTCGCCGATGCCCGAGTTCTGGCCCGATCAAGTACAGAGCACCGGGGCGCATGGGCAAAACCTGGTACTCATAATCACAGCATCCTATAACAGTCAAGCTTCTAAGTTTGAAGGTTAGCCCGGACTTTGGATAATTGGCTGTCGCCACGTCTCGTCATAAGCCCCGAAATAAACAGTCTCAGAGCATTCACCTACTATATGGTACGATGACTTCTGTATCCGACCTGCTTGGCAATACCTAAGACTGAGGGACGAAGAGATTCGCTTACACGTTTTCTTGCTAGACCAGGTGCGTCTGTCGTTCTCCAACACGACCGGGGGTGAAAGACGCTACTTGGTGCCCCTCGATAGCTCTGTGAGCGATGCTCTCCGTGTACACACAAGTTGACGGCTGTTGAAATGGGTCAAT
seq00004   GAGGCGTTTTATTCGCGATGCGGCACAAATAACTAACGTTTAGGCTTGCAGCTTATAAGGCCCCGGCAACGTTAAGAGCCTTATCATGAGCGAAACGACACCTGGGACCGGACCAGTTTCCCCGCCAGCCAATTTTTAACAGCGCAAGTCAAGTTATGCGGCGGATGACGTTTGTGACAAAGAATCTGGATTCCGAGACGAGTCCCAATTACGCGTGAACAGAGGACCACCACAGAAGGCATCTCAACTTTGTCTAGCCCGGAAACGTGCATTGAAACGATAGATAGCGCGCTCTTAACTAGGTGGACAAGGCCATCATCGCACGTTGCTCCGGACATAAAGAGTAAGCATCGAGTTAAAACCTCCACGCCGTTTGCCCGACGTTGTCGCCTCTTGAAAGCCTATAAGGGACGTTGAAGAGCAGACTCATAATTGAATAATCGGGTAAGGACTCAGGCGCCTTGTCCTAGACCTGCGTCGCGACGGTAGGCTCAACGCACCCTTAAATCGATTGTGTACCTTGGATGTATGAACTCATATTCACGTTTATTAGTACCGTTATATGTGCTCGACAGAGAAATGGAAGTCGACCAAAAAAAGATAATGAGGCGGAACCATTTATATAATTTCTGCCGCAGGGGTCCGCCCCCCGTTTCAGCCTGACTTAAGAGTGTCTGGTAAAGTGTGTGGCCTTTTGAAACTGACCCGTGGAGGTCCTGGTACCACCGGGCGGAGCCCCTCAGACGCAAATAGCTCTCAGTCGATTGACACCTTGCCACCCATATCATCCCGGACCCCAGATCGCTCGGCGCAGTCGATATTCTCATGTTAAGCCTCTTGTTAGTCGACAGGTTTATTGTGACCGTTTGCGAGGTGCTGGAAATATTCGGTGACGTGATTAGCAACAGCAAAGTTAGCAACCCCTCCGCACATGACGCGATGCTAAAGTCAGCTTCATCGGAACAGTACTGCTCCTCACGTCCCGACCTACATGAATGCCTTAGCCTCTTTCTACGTGGCCCCTCGCCGAGTTTGATGAACACGCGGCGTATCTACTATTAGCCTTAACGTCTTTTACAGTCGAGGTAGAGCTCTCAAACGTAGAGCACGATTCTGGTAAACATGCCTTACGACTCGCCTGGCTCCGGTGGAATCCATGAACACTCTTTGCAGCGATAGAACAGGCGCCGAAGAGACATTGCAAAACCGGACGCTACCCGTGGTCATTTCACACAAGCCAATTGAGGCCGAGTGAGATATTCCTAGGTAGAGTAACATAAAATGTTCTGCGTGCATCCGTTCTTGTTCCTGGTACTCCAAGGGGCCTGAACAAATGAGTAGGAAGGGTACCAAGAAACCTGAAATAACACAACTACGGCTAGTTCTGATGCGCGGTGCATCATCACGAGTAAGCATCGAATACAAGGGAGACGGCCTCGTTGCCCTAAGAGGGGGGGCCGACACGCTGTGCACTTGTGCGTTTGAGCGCCGAGATGTGTCCCGCTATAGCTTGTGCTCGATGGCGGAATTGAGCAAAGAATGCCACTGGACAGAGTTATCCTTGATCCAACGGTACGAAGTATAGGATGCGAGCTATTTTAGGCGCTTAGGTAACTCCTACCGTATGGCGGCGCATCAGCTAACCTACAGAGGGAGTAAAACCACGAGAATCAACATCCTGAGCACCTGGCGGAATCAACTCCTTCAGTAGAGCATGAAGAGAGAATTGTTAAAAATTCCATGGCTAACTCTGGATTTCTGACTGCCATGTCTACTAGAACTCACGCGCTTCAATCCGCCGATTTCTTCACCTGAACTAGTTAGTCTGCGGGATGAAACAGTCGTTTGGTCTTCATACCGTAAATTGACATCCCAGTCGCCGATGCCCGAGTTCTGGCCCGATCAAGTACAGAGCACCGGGGCGCATGGGCAAAACCTGGTACTCATAATCACAGCATCCTATAACAGTCAAGCTTCTAAGTTTGAAGGTTAGCCCGGACTTTGGATAATTGGCTGTCGCCACGTCTCGTCATAAGCCCCGAAATAAACAGTCTCAGAGCATTCACCTACTATATGGTACGATGACTTCTGTATCCGACCTGCTTGGCAATACCTAAGACTGAGGGACGAAGAGATTCGCTTACACGTTTTCTTGCTAGACCAGGTGCGTCTGTCGTTCTCCAACACGACCGGGGGTGAAAGACGCTACTTGGTGCCCCTCGATAGCTCTGTGAGCGATGCTCTCCGTGTACACACAAGTTGACGGCTGTTGAAATGGGTCAAT
seq00005   GAGGCGTTTTATTCGCGATGCGGCACAAATAACTAACGTTTAGGCTTGCAGCTTATAAGGCCCCGGCAACGTTAAGAGCCTTATCATGAGCGAAACGACACCTGGGACCGGACCAGTTTCCCCGCCAGCCAATTTTTAACAGCGCAAGTCAAGTTATGCGGCGGATGACGTTTGTGACAAAGAATCTGGATTCCGAGACGAGTCCCAATTACGCGTGAACAGAGGACCACCACAGAAGGCATCTCAACTTTGTCTAGCCCGGAAACGTGCATTGAAACGATAGATAGCGCGCTCTTAACTAGGTGGACAAGGCCATCATCGCACGTTGCTCCGGACATAAAGAGTAAGCATCGAGTTAAAACCTCCACGCCTTTTGCCCGACGTTGTCGCCTCTTGAAAGCCTATAAGGGACGTTGAAGAGCAGACTCATAATTGAATAATCGGGTAAGGACTCAGGCGCCTTGTCCTAGACCTGCGTCGCGACGGTAGGCTCAACGCACCCTTAAATCGATTGTGTACCTTGGATGTATGAACTCATATTCACGTTTATTAGTACCGTTATATGTGCTCGACAGAGAAATGGAAGTCGACCAAAAAAAGATAATGAGGCGGAACCATTTATATAATTTCTGCCGCAGGGGTCCGCCCCCCGTTTCAGCCTGACTTAAGAGTGTCTGGTAAAGTGTGTGGCCTTTTGAAACTGACCCGTGGAGGTCCTGGTACCACCGGGCGGAGCCCCTCAGACGCAAATAGCTCTCAGTCGATTGACACCTTGCCACCCATATCATCCCGGACCCCAGATCGCTCGGCGCAGTCGATATTCTCATGTTAAGCCTCTTGTTAGTCGACAGGTTTATTGTGACCGTTTGCGAGGTGCTGGAAATATTCGGTGACGTGATTAGCAACAGCAAAGTTAGCAACCCCTCCGCACATGACGCGATGCTAAAGTCAGCTTCATCGGAACAGTACTGCTCCTCACGTCCCGACCTACATGAATGCCTTAGCCTCTTTCTACGTGGCCCCTCGCCGAGTTTGATGAACACGCGGCGTATCTACTATTAGCCTTAACGTCTTTTACAGTCGAGGTAGAGCTCTCAAACGTAGAGCACGATTCTGGTAAACATGCCTTACGACTCGCCTGGCTCCGGTGGAATCCATGAACACTCTTTGCAGCGATAGAACAGGCGCCGAAGAGACATTGCAAAACCGGACGCTACCCGTGGTCATTTCACACAAGCCAATTGAGGCCGAGTGAGATATTCCTAGGTAGAGTAACATAAAATGTTCTGCGTGCATCCGTTCTTGTTCCTGGTACTCCAAGGGGCCTGAACAAATGAGTAGGAAGGGTACCAAGAAACCTGAAATAACACAACTACGGCTAGTTCTGATGCGCGGTGCATCATCACGAGTAAGCATCGAATACAAGGGAGACGGCCTCGTTGCCCTAAGAGGGGGGGCCGACACGCTGTGCACTTGTGCGTTTGAGCGCCGAGATGTGTCCCGCTATAGCTTGTGCTCGATGGCGGAATTGAGCAAAGAATGCCACTGGACAGAGTTATCCTTGATCCAACGGTACGAAGTATAGGATGCGAGCTATTTTAGGCGCTTAGGTAACTCCTACCGTATGGCGGCGCATCAGCTAACCTACAGAGGGAGTAAAACCACGAGAATCAACATCCTGAGCACCTGGCGGAATCAACTCCTTCAGTAGAGCATGAAGAGAGAATTGTTAAAAATTCCATGGCTAACTCTGGATTTCTGACTGCCATGTCTACTAGAACTCACGCGCTTCAATCCGCCGATTTCTTCACCTGAACTAGTTAGTCTGCGGGATGAAACAGTCGTTTGGTCTTCATACCGTAAATTGACATCCCAGTCGCCGATGCCCGAGTTCTGGCCCGATCAAGTACAGAGCACCGGGGCGCATGGGCAAAACCTGGTACTCATAATCACAGCATCCTATAACAGTCAAGCTTCTAAGTTTGAAGGTTAGCCCGGACTTTGGATAATTGGCTGTCGCCACGTCTCGTCATAAGCCCCGAAATAAACAGTCTCAGAGCATTCACCTACTATATGGTACGATGACTTCTGTATCCGACCTGCTTGGCAATACCTAAGACTGAGGGACGAAGAGATTCGCTTACACGTTTTCTTGCTAGACCAGGTGCGTCTGTCGTTCTCCAACACGACCGGGGGTGAAAGACGCTACTTGGTGCCCCTCGATAGCTCTGTGAGCGATGCTCTCCGTGTACACACAAGTTGACGGCTGTTGAAATGGGTCAAT
seq00006   GAGGCGTTTTATTCGCGATGCGGCACAAATAACTAACGTTTAGGCTTGCAGCTTATAAGGCCCCGGCAACGTTAAGAGCCTTATCATGAGCGAAACGACACCTGGGACCGGACCAGTTTCCCCGCCAGCCAATTTTTAACAGCGCAAGTCAAGTTATGCGGCGGATGACGTTTGTGACAAAGAATCTGGATTCCGAGACGAGTCCCAATTACGCGTGAACAGAGGACCACCACAGAAGGCATCTCAACTTTGTCTAGCCCGGAAACGTGCATTGAAACGATAGATAGCGCGCTCTTAACTAGGTGGACAAGGCCATCATCGCACGTTGCTCCGGACATAAAGAGTAAGCATCGAGTTAAAACCTCCACGCCGTTTGCCCGACGTTGTCGCCTCTTGAAAGCCTATAAGGGACGTTGAAGAGCAGACTCATAATTGAATAATCGGGTAAGGACTCAGGCGCCTTGTCCTAGACCTGCGTCGCGACGGTAGGCTCAACGCACCCTTAAATCGATTGTGTACCTTGGATGTATGAACTCATATTCACGTTTATTAGTACCGTTATATGTGCTCGACAGAGAAATGGAAGTCGACCAAAAAAAGATAATGAGGCGGAACCATTTATATAATTTCTGCCGCAGGGGTCCGCCCCCCGTTTCAGCCTGACTTAAGAGTGTCTGGTAAAGTGTGTGGCCTTTTGAAACTGACCCGTGGAGGTCCTGGTACCACCGGGCGGAGCCCCTCAGACGCAAATAGCTCTCAGTCGATTGACACCTTGCCACCCATATCATCCCGGACCCCAGATCGCTCGGCGCAGTCGATATTCTCATGTTAAGCCTCTTGTTAGTCGACAGGTTTATTGTGACCGTTTGCGAGGTGCTGGAAATATTCGGTGACGTGATTAGCAACAGCAAAGTTAGCAACCCCTCCGCACATGACGCGATGCTAAAGTCAGCTTCATCGGAACAGTACTGCTCCTCACGTCCCGACCTACATGAATGCCTTAGCCTCTTTCTACGTGGCCCCTCGCCGAGTTTGATGAACACGCGGCGTATCTACTATTAGCCTTAACGTCTTTTACAGTCGAGGTAGAGCTCTCAAACGTAGAGCACGATTCTGGTAAACATGCCTTACGACTCGCCTGGCTCCGGTGGAATCCATGAACACTCTTTGCAGCGATAGAACAGGCGCCGAAGAGACATTGCAAAACCGGACGCTACCCGTGGTCATTTCACACAAGCCAATTGAGGCCGAGTGAGATATTCCTAGGTAGAGTAACATAAAATGTTCTGCGTGCATCCGTTCTTGTTCCTGGTACTCCAAGGGGCCTGAACAAATGAGTAGGAAGGGTACCAAGAAACCTGAAATAACACAACTACGGCTAGTTCTGATGCGCGGTGCATCATCACGAGTAAGCATCGAATACAAGGGAGACGGCCTCGTTGCCCTAAGAGGGGGGGCCGACACGCTGTGCACTTGTGCGTTTGAGCGCCGAGATGTGTCCCGCTATAGCTTGTGCTCGATGGCGGAATTGAGCAAAGAATGCCACTGGACAGAGTTATCCTTGATCCAACGGTACGAACTATAGGATGCGAGCTATTTTAGGCGCTTAGGTAACTCCTACCGTATGGCGGCGCATCAGCTAACCTACAGAGGGAGTAAAACCACGAGAATCAACATCCTGAGCACCTGGCGGAATCAACTCCTTCAGTAGAGCATGAAGAGAGAATTGTTAAAAATTCCATGGCTAACTCTGGATTTCTGACTGCCATGTCTACTAGAACTCACGCGCTTCAATCCGCCGATTTCTTCACCTGAACTAGTTAGTCTGCGGGATGAAACAGTCGTTTGGTCTTCATACCGTAAATTGACATCCCAGTCGCCGATGCCCGAGTTCTGGCCCGATCAAGTACAGAGCACCGGGGCGCATGGGCAAAACCTGGTACTCATAATCACAGCATCCTATAACAGTCAAGCTTCTAAGTTTGAAGGTTAGCCCGGACTTTGGATAATTGGCTGTCGCCACGTCTCGTCATAAGCCCCGAAATAAACAGTCTCAGAGCATTCACCTACTATATGGTACGATGACTTCTGTATCCGACCTGCTTGGCAATACCTAAGACTGAGGGACGAAGAGATTCGCTTACACGTTTTCTTGCTAGACCAGGTGCGTCTGTCGTTCTCCAACACGACCGGGGGTGAAAGACGCTACTTGGTGCCCCTCGATAGCTCTGTGAGCGATGCTCTCCGTGTACACACAATTTGACGGCTGTTGAAATGGGTCAAT
seq00007   GAGGCGTTTTATTCGCGATGCGGCACAAATAACTAACGTTTAGGCTTGCAGCTTATAAGGCCCCGGCAACGTTAAGAGCCTTATCATGAGCGAAACGACACCTGGGACCGGACCAGTTTCCCCGCCAGCCAATTTTTAACAGCGCAAGTCAAGTTATGCGGCGGATGACGTTTGTGACAAAGAATCTGGATTCCGAGACGAGTCCCAATTACGCGTGAACAGAGGACCACCACAGAAGGCATCTCAACTTTGTCTAGCCCGGAAACGTGCATTGAAACGATAGATAGCGCGCTCTTAACTAGGTGGACAAGGCCATCATCGCACGTTGCTCCGGACATAAAGAGTAAGCATCGAGTTAAAACCTCCACGCCGTTTGCCCGACGTTGTCGCCTCTTGAAAGCCTATAAGGGACGTTGAAGAGCAGACTCATAATTGAATAATCGGGTAAGGACTCAGGCGCCTTGTCCTAGACCTGCGTCGCGACGGTAGGCTCAACGCACCCTTAAATCGATTGTGTACCTTGGATGTATGAACTCATATTCACGTTTATTAGTACCGTTATATGTGCTCGACAGAGAAATGGAAGTCGACCAAAAAAAGATAATGAGGCGGAACCATTTATATAATTTCTGCCGCAGGGGTCCGCCCCCCGTTTCAGCCTGACTTAAGAGTGTCTGGTAAAGTGTGTGGCCTTTTGAAACTGACCCGTGGAGGTCCTGGTACCACCGGGCGGAGCCCCTCAGACGCGAATAGCTCTCAGTCGATTGACACCTTGCCACCCATATCATCCCGGACCCCAGATCGCTCGGCGCAGTCGATATTCTCATGTTAAGCCTCTTGTTAGTCGACAGGTTTATTGTGACCGTTTGCGAGGTGCTGGAAATATTCGGTGACGTGATTAGCAACAGCAAAGTTAGCAACCCCTCCGCACATGACGCGATGCTAAAGTCAGCTTCATCGGAACAGTACTGCTCCTCACGTCCCGACCTACATGAATGCCTTAGCCTCTTTCTACGTGGCCCCTCGCCGAGTTTGATGAACACGCGGCGTATCTACTATTAGCCTTAACGTCTTTTACAGTCGAGGTAGAGCTCTCAAACGTAGAGCACGATTCTGGTAAACATGCCTTACGACTCGCCTGGCTCCGGTGGAATCCATGAACACTCTTTGCAGCGATAGAACAGGCGCCGAAGAGACATTGCAAAACCGGACGCTACCCGTGGTCATTTCACACAAGCCAATTGAGGCCGAGTGAGATATTCCTAGGTAGAGTAACATAAAATGTTCTGCGTGCATCCGTTCTTGTTCCTGGTACTCCAAGGGGCCTGAACAAATGAGTAGGAAGGGTACCAAGAAACCTGAAATAACACAACTACGGCTAGTTCTGATGCGCGGTGCATCATCACGAGTAAGCATCGAATACAAGGGAGACGGCCTCGTTGCCCTAAGAGGGGGGGCCGACACGCTGTGCACTTGTGCGTTTGAGCGCCGAGATGTGTCCCGCTATAGCTTGTGCTCGATGGCGGAATTGAGCAAAGAATGCCACTGGACAGAGTTATCCTTGATCCAACGGTACGAAGTATAGGATGCGAGCTATTTTAGGCGCTTAGGTAACTCCTACCGTATGGCGGCGCATCAGCTAACCTACAGAGGGAGTAAAACCACGAGAATCAACATCCTGAGCACCTGGCGGAATCAACTCCTTCAGTAGAGCATGAAGAGAGAATTGTTAAAAATTCCATGGCTAACTCTGGATTTCTGACTGCCATGTCTACTAGAACTCACGCGGTTCAATCCGCCGATTTCTTCACCTGAACTAGTTAGTCTGCGGGATGAAACAGTCGTTTGGTCTTCATACCGTAAATTGACATCCCAGTCGCCGATGCCCGAGTTCTGGCCCGATCAAGTACAGAGCACCGGGGCGCATGGGCAAAACCTGGTACTCATAATCACAGCATCCTATAACAGTCAAGCTTCTAAGTTTGAAGGTTAGCCCGGACTTTGGATAATTGGCTGTCGCCACGTCTCGTCATAAGCCCCGAAATAAACAGTCTCAGAGCATTCACCTACTATATGGTACGATGACTTCTGTATCCGACCTGCTTGGCAATACCTAAGACTGAGGGACGAAGAGATTCGCTTACACGTTTTCTTGCTAGACCAGGTGCGTCTGTCGTTCTCCAACACGACCGGGGGTGAAAGACGCTACTTGGTGCCCCTCGATAGCTCTGTGAGCGATGCTCTCCGTGTACACACAAGTTGACGGCTGTTGAAATGGGTCAAT
seq00008   GAGGCGTTTTATTCGCGATGCGGCACAAATAACTAACGTTTAGGCTTGCAGCTTATAAGGCCCCGGCAACGTTAAGAGCCTTATCATGAGCGAAACGACACCTGGGACCGGACCAGTTTCCCCGCCAGCCAATTTTTAACAGCGCAAGTCAAGTTATGCGGCGGATGACGTTTGTGACAAAGAATCTGGATTCCGAGACGAGTCCCAATTACGCGTGAACAGAGGACCACCACAGAAGGCATCTCAACTTTGTCTAGCCCGGAAACGTGCATTGAAACGATAGATAGCGCGCTCTTAACTAGGTGGACAAGGCCATCATCGCACGTTGCTCCGGACATAAAGAGTAAGCATCGAGTTAAAACCTCCACGCCGTTTGCCCGACGTTGTCGCCTCTTGAAAGCCTATAAGGGACGTTGAAGAGCAGACTCATAATTGAATAATCGGGTAAGGACTCAGGCGCCTTGTCCTAGACCTGCGTCGCGACGGTAGGCTCAACGCACCCTTAAATCGATTGTGTACCTTGGATGTATGAACTCATATTCACGTTTATTAGTACCGTTATATGTGCTCGACAGAGAAATGGAAGTCGACCAAAAAAAGATAATGAGGCGGAACCATTTATATAATTTCTGCCGCAGGGGTCCGCCCCCCGTTTCAGCCTGACTTAAGAGTGTCTGGTAAAGTGTGTGGCCTTTTGAAACTGACCCGTGGAGGTCCTGGTACCACCGGGCGGAGCCCCTCAGACGCAAATAGCTCTCAGTCGATTGACACCTTGCCACCCATATCATCCCGGACCCCAGATCGCTCGGCGCAGTCGATATTCTCATGTTAAGCCTCTTGTTAGTCGACAGGTTTATTGTGACCGTTTGCGAGGTGCTGGAAATATTCGGTGACGTGATTAGCAACAGCAAAGTTAGCAACCCCTCCGCACATGACGCGATGCTAAAGTCAGCTTCATCGGAACAGTACTGCTCCTCACGTCCCGACCTACATGAATGCCTTAGCCTCTTTCTACGTGGCCCCTCGCCGAGTTTGATGAACACGCGGCGTATCTACTATTAGCCTTAACGTCTTTTACAGTCGAGGTAGAGCTCTCAAACGTAGAGCACGATTCTGGTAAACATGCCTTACGACTCGCCTGGCTCCGGTGGAATCCATGAACACTCTTTGCAGCGATAGAACAGGCGCCGAAGAGACATTGCAAAACCGGACGCTACCCGTGGTCATTTCACACAAGCCAATTGAGGCCGAGTGAGATATTCCTAGGTAGAGTAACATAAAATGTTCTGCGTGCATCCGTTCTTGTTCCTGGTACTCCAAGGGGCCTGAACAAATGAGTAGGAAGGGTACCAAGAAACCTGAAATAACACAACTACGGCTAGTTCTGATGCGCGGTGCATCATCACGAGTAAGCATCGAATACAAGGGAGACGGCCTCGTTGCCCTAAGAGGGGGGGCCGACACGCTGTGCACTTGTGCGTTTGAGCGCCGAGATGTGTCCCGCTATAGCTTGTGCTCGATGGCGGAATTGAGCAAAGAATGCCACTGGACAGAGTTATCCTTGATCCAACGGTACGAACTATAGGATGCGAGCTATTTTAGGCGCTTAGGTAACTCCTACCGTATGGCGGCGCATCAGCTAACCTACAGAGGGAGTAAAACCACGAGAATCAACATCCTGAGCACCTGGCGGAATCAACTCCTTCAGTAGAGCATGAAGAGAGAATTGTTAAAAATTCCATGGCTAACTCTGGATTTCTGACTGCCATGTCTACTAGAACTCACGCGCTTCAATCCGCCGATTTCTTCACCTGAACTAGTTAGTCTGCGGGATGAAACAGTCGTTTGGTCTTCATACCGTAAATTGACATCCCAGTCGCCGATGCCCGAGTTCTGGCCCGATCAAGTACAGAGCACCGGGGCGCATGGGCAAAACCTGGTACTCATAATCACAGCATCCTATAACAGTCAAGCTTCTAAGTTTGAAGGTTAGCCCGGACTTTGGATAATTGGCTGTCGCCACGTCTCGTCATAAGCCCCGAAATAAACAGTCTCAGAGCATTCACCTACTATATGGTACGATGACTTCTGTATCCGACCTGCTTGGCAATACCTAAGACTGAGGGACGAAGAGATTCGCTTACACGTTTTCTTGCTAGACCAGGTGCGTCTGTCGTTCTCCAACACGACCGGGGGTGAAAGACGCTACTTGGTGCCCCTCGATAGCTCTGTGAGCGATGCTCTCCGTGTACACACAAGTTGACGGCTGTTGAAATGGGTCAAT
seq00009   GAGGCGTTTTATTCGCGATGCGGCACAAATAACTAACGTTTAGGCTTGCAGCTTATAAGGCCCCGGCAACGTTAAGAGCCTTATCATGAGCGAAACGACACCTGGGACCGGACCAGTTTCCCCGCCAGCCAATTTTTAACAGCGCAAGTCAAGTTATGCGGCGGATGACGTTTGTGACAAAGAATCTGGATTCCGAGACGAGTCCCAATTACGCGTGAACAGAGGACCACCACAGAAGGCATCTCAACTTTGTCTAGCCCGGAAACGTGCATTGAAACGATAGATAGCGCGCTCTTAACTAGGTGGACAAGGCCATCATCGCACGTTGCTCCGGACATAAAGAGTAAGCATCGAGTTAAAACCTCCACGCCGTTTGCCCGACGTTGTCGCCTCTTGAAAGCCTATAAGGGACGTTGAAGAGCAGACTCATAATTGAATAATCGGGTAAGGACTCAGGCGCCTTGTCCTAGACCTGCGTCGCGACGGTAGGCTCAACGCACCCTTAAATCGATTGTGTACCTTGGATGTATGAACTCATATTCACGTTTATTAGTACCGTTATATGTGCTCGACAGAGAAATGGAAGTCGACCAAAAAAAGATAATGAGGCGGAACCATTTATATAATTTCTGCCGCAGGGGTCCGCCCCCCGTTTCAGCCTGACTTAAGAGTGTCTGGTAAAGTGTGTGGCCTTTTGAAACTGACCCGTGGAGGTCCTGGTACCACCGGGCGGAGCCCCTCAGACGCAAATAGCTCTCAGTCGATTGACACCTTGCCACCCATATCATCCCGGACCCCAGATCGCTCGGCGCAGTCGATATTCTCATGTTAAGCCTCTTGTTAGTCGACAGGTTTATTGTGACCGTTTGCGAGGTGCTGGAAATATTCGGTGACGTGATTAGCAACAGCAAAGTTAGCAACCCCTCCGCACATGACGCGATGCTAAAGTCAGCTTCATCGGAACAGTACTGCTCCTCACGTCCCGACCTACATGAATGCCTTAGCCTCTTTCTACGTGGCCCCTCGCCGAGTTTGATGAACACGCGGCGTATCTACTATTAGCCTTAACGTCTTTTACAGTCGAGGTAGAGCTCTCAAACGTAGAGCACGATTCTGGTAAACATGCCTTACGACTCGCCTGGCTCCGGTGGAATCCATGAACACTCTTTGCAGCGATAGAACAGGCGCCGAAGAGACATTGCAAAACCGGACGCTACCCGTGGTCATTTCACACAAGCCAATTGAGGCCGAGTGAGATATTCCTAGGTAGAGTAACATAAAATGTTCTGCGTGCATCCGTTCTTGTTCCTGGTACTCCAAGGGGCCTGAACAAATGAGTAGGAAGGGTACCAAGAAACCTGAAATAACACAACTACGGCTAGTTCTGATGCGCGGTGCATCATCACGAGTAAGCATCGAATACAAGGGAGACGGCCTCGTTGCCCTAAGAGGGGGGGCCGACACGCTGTGCACTTGTGCGTTTGAGCGCCGAGATGTGTCCCGCTATAGCTTGTGCTCGATGGCGGAATTGAGCAAAGAATGCCACTGGACAGAGTTATCCTTGATCCAACGGTACGAAGTATAGGATGCGAGCTATTTTAGGCGCTTAGGTAACTCCTACCGTATGGCGGCGCATCAGCTAACCTACAGAGGGAGTAAAACCACGAGAATCAACATCCTGAGCACCTGGCGGAATCAACTCCTTCAGTAGAGCATGAAGAGAGAATTGTTAAAAATTCCATGGCTAACTCTGGATTTCTGACTGCCATGTCTACTAGAACTCACGCGCTTCAATCCGCCGATTTCTTCACCTGAACTAGTTAGTCTGCGGGATGAAACAGTCGTTTGGTCTTCATACCGTAAATTGACATCCCAGTCGCCGATGCCCGAGTTCTGGCCCGATCAAGTACAGAGCACCGGGGCGCATGGGCAAAACCTGGTACTCATAATCACAGCATCCTATAACAGTCAAGCTTCTAAGTTTGAAGGTTAGCCCGGACTTTGGATAATTGGCTGTCGCCACGTCTCGTCATAAGCCCCGAAATAAACAGTCTCAGAGCATTCACCTACTATATGGTACGATGACTTCTGTATCCGACCTGCTTGGCAATACCTAAGACTGAGGGACGAAGAGATTCGCTTACACGTTTTCTTGCTAGACCAGGTGCGTCTGTCGTTCTCCAACACGACCGGGGGTGAAAGACGCTACTTGGTGCCCCTCGATAGCTCTGTGAGCGATGCTCTCCGTGTACACACAAGTTGACGGCTGTTGAAATGGGTCAAT
seq00010   GAGGCGTTTTATTCGCGATGCGGCACAAATAACTAACGTTTAGGCTTGCAGCTTATAAGGCCCCGGCAACGTTAAGAGCCTTATCATGAGCGAAACGACACCTGGGACCGGACCAGTTTCCCCGCCAGCCAATTTTTAACAGCGCAAGTCAAGTTATGCGGCGGATGACGTTTGTGACAAAGAATCTGGATTCCGAGACGAGTCCCAATTACGCGTGAACAGAGGACCACCACAGAAGGCATCTCAACTTTGTCTAGCCCGGAAACGTGCATTGAAACGATAGATAGCGCGCTCTTAACTAGGTGGACAAGGCCATCATCGCACGTTGCTCCGGACATAAAGAGTAAGCATCGAGTTAAAACCTCCACGCCGTTTGCCCGACGTTGTCGCCTCTTGAAAGCCTATAAGGGACGTTGAAGAGCAGACTCATAATTGAATAATCGGGTAAGGACTCAGGCGCCTTGTCCTAGACCTGCGTCGCGACGGTAGGCTCAACGCACCCTTAAATCGATTGTGTACCTTGGATGTATGAACTCATATTCACGTTTATTAGTACCGTTATATGTGCTCGACAGAGAAATGGAAGTCGACCAAAAAAAGATAATGAGGCGGAACCATTTATATAATTTCTGCCGCAGGGGTCCGCCCCCCGTTTCAGCCTGACTTAAGAGTGTCTGGTAAAGTGTGTGGCCTTTTGAAACTGACCCGTGGAGGTCCTGGTACCACCGGGCGGAGCCCCTCAGACGCGAATAGCTCTCAGTCGATTGACACCTTGCCACCCATATCATCCCGGACCCCAGATCGCTCGGCGCAGTCGATATTCTCATGTTAAGCCTCTTGTTAGTCGACAGGTTTATTGTGACCGTTTGCGAGGTGCTGGAAATATTCGGTGACGTGATTAGCAACAGCAAAGTTAGCAACCCCTCCGCACATGACGCGATGCTAAAGTCAGCTTCATCGGAACAGTACTGCTCCTCACGTCCCGACCTACATGAATGCCTTAGCCTCTTTCTACGTGGCCCCTCGCCGAGTTTGATGAACACGCGGCGTATCTACTATTAGCCTTAACGTCTTTTACAGTCGAGGTAGAGCTCTCAAACGTAGAGCACGATTCTGGTAAACATGCCTTACGACTCGCCTGGCTCCGGTGGAATCCATGAACACTCTTTGCAGCGATAGAACAGGCGCCGAAGAGACATTGCAAAACCGGACGCTACCCGTGGTCATTTCACACAAGCCAATTGAGGCCGAGTGAGATATTCCTAGGTAGAGTAACATAAAATGTTCTGCGTGCATCCGTTCTTGTTCCTGGTACTCCAAGGGGCCTGAACAAATGAGTAGGAAGGGTACCAAGAAACCTGAAATAACACAACTACGGCTAGTTCTGATGCGCGGTGCATCATCACGAGTAAGCATCGAATACAAGGGAGACGGCCTCGTTGCCCTAAGAGGGGGGGCCGACACGCTGTGCACTTGTGCGTTTGAGCGCCGAGATGTGTCCCGCTATAGCTTGTGCTCGATGGCGGAATTGAGCAAAGAATGCCACTGGACAGAGTTATCCTTGATCCAACGGTACGAAGTATAGGATGCGAGCTATTTTAGGCGCTTAGGTAACTCCTACCGTATGGCGGCGCATCAGCTAACCTACAGAGGGAGTAAAACCACGAGAATCAACATCCTGAGCACCTGGCGGAATCAACTCCTTCAGTAGAGCATGAAGAGAGAATTGTTAAAAATTCCATGGCTAACTCTGGATTTCTGACTGCCATGTCTACTAGAACTCACGCGGTTCAATCCGCCGATTTCTTCACCTGAACTAGTTAGTCTGCGGGATGAAACAGTCGTTTGGTCTTCATACCGTAAATTGACATCCCAGTCGCCGATGCCCGAGTTCTGGCCCGATCAAGTACAGAGCACCGGGGCGCATGGGCAAAACCTGGTACTCATAATCACAGCATCCTATAACAGTCAAGCTTCTAAGTTTGAAGGTTAGCCCGGACTTTGGATAATTGGCTGTCGCCACGTCTCGTCATAAGCCCCGAAATAAACAGTCTCAGAGCATTCACCTACTATATGGTACGATGACTTCTGTATCCGACCTGCTTGGCAATACCTAAGACTGAGGGACGAAGAGATTCGCTTACACGTTTTCTTGCTAGACCAGGTGCGTCTGTCGTTCTCCAACACGACCGGGGGTGAAAGACGCTACTTGGTGCCCCTCGATAGCTCTGTGAGCGATGCTCTCCGTGTACACACAAGTTGACGGCTGTTGAAATGGGTCAAT
seq00011   GAGGCGTTTTATTCGCGATGCGGCACAAATAACTAACGTTTAGGCTTGCAGCTTATAAGGCCCCGGCAACGTTAAGAGCCTTATCATGAGCGAAACGACACCTGGGACCGGACCAGTTTCCCCGCCAGCCAATTTTTAACAGCGCAAGTCAAGTTATGCGGCGGATGACGTTTGTGACAAAGAATCTGGATTCCGAGACGAGTCCCAATTACGCGTGAACAGAGGACCACCACAGAAGGCATCTCAACTTTGTCTAGCCCGGAAACGTGCATTGAAACGATAGATAGCGCGCTCTTAACTAGGTGGACAAGGCCATCATCGCACGTTGCTCCGGACATAAAGAGTAAGCATCGAGTTAAAACCTCCACGCCTTTTGCCCGACGTTGTCGCCTCTTGAAAGCCTATAAGGGACGTTGAAGAGCAGACTCATAATTGAATAATCGGGTAAGGACTCAGGCGCCTTGTCCTAGACCTGCGTCGCGACGGTAGGCTCAACGCACCCTTAAATCGATTGTGTACCTTGGATGTATGAACTCATATTCACGTTTATTAGTACCGTTATATGTGCTCGACAGAGAAATGGAAGTCGACCAAAAAAAGATAATGAGGCGGAACCATTTATATAATTTCTGCCGCAGGGGTCCGCCCCCCGTTTCAGCCTGACTTAAGAGTGTCTGGTAAAGTGTGTGGCCTTTTGAAACTGACCCGTGGAGGTCCTGGTACCACCGGGCGGAGCCCCTCAGACGCAAATAGCTCTCAGTCGATTGACACCTTGCCACCCATATCATCCCGGACCCCAGATCGCTCGGCGCAGTCGATATTCTCATGTTAAGCCTCTTGTTAGTCGACAGGTTTATTGTGACCGTTTGCGAGGTGCTGGAAATATTCGGTGACGTGATTAGCAACAGCAAAGTTAGCAACCCCTCCGCACATGACGCGATGCTAAAGTCAGCTTCATCGGAACAGTACTGCTCCTCACGTCCCGACCTACATGAATGCCTTAGCCTCTTTCTACGTGGCCCCTCGCCGAGTTTGATGAACACGCGGCGTATCTACTATTAGCCTTAACGTCTTTTACAGTCGAGGTAGAGCTCTCAAACGTAGAGCACGATTCTGGTAAACATGCCTTACGACTCGCCTGGCTCCGGTGGAATCCATGAACACTCTTTGCAGCGATAGAACAGGCGCCGAAGAGACATTGCAAAACCGGACGCTACCCGTGGTCATTTCACACAAGCCAATTGAGGCCGAGTGAGATATTCCTAGGTAGAGTAACATAAAATGTTCTGCGTGCATCCGTTCTTGTTCCTGGTACTCCAAGGGGCCTGAACAAATGAGTAGGAAGGGTACCAAGAAACCTGAAATAACACAACTACGGCTAGTTCTGATGCGCGGTGCATCATCACGAGTAAGCATCGAATACAAGGGAGACGGCCTCGTTGCCCTAAGAGGGGGGGCCGACACGCTGTGCACTTGTGCGTTTGAGCGCCGAGATGTGTCCCGCTATAGCTTGTGCTCGATGGCGGAATTGAGCAAAGAATGCCACTGGACAGAGTTATCCTTGATCCAACGGTACGAAGTATAGGATGCGAGCTATTTTAGGCGCTTAGGTAACTCCTACCGTATGGCGGCGCATCAGCTAACCTACAGAGGGAGTAAAACCACGAGAATCAACATCCTGAGCACCTGGCGGAATCAACTCCTTCAGTAGAGCATGAAGAGAGAATTGTTAAAAATTCCATGGCTAACTCTGGATTTCTGACTGCCATGTCTACTAGAACTCACGCGCTTCAATCCGCCGATTTCTTCACCTGAACTAGTTAGTCTGCGGGATGAAACAGTCGTTTGGTCTTCATACCGTAAATTGACATCCCAGTCGCCGATGCCCGAGTTCTGGCCCGATCAAGTACAGAGCACCGGGGCGCATGGGCAAAACCTGGTACTCATAATCACAGCATCCTATAACAGTCAAGCTTCTAAGTTTGAAGGTTAGCCCGGACTTTGGATAATTGGCTGTCGCCACGTCTCGTCATAAGCCCCGAAATAAACAGTCTCAGAGCATTCACCTACTATATGGTACGATGACTTCTGTATCCGACCTGCTTGGCAATACCTAAGACTGAGGGACGAAGAGATTCGCTTACACGTTTTCTTGCTAGACCAGGTGCGTCTGTCGTTCTCCAACACGACCGGGGGTGAAAGACGCTACTTGGTGCCCCTCGATAGCTCTGTGAGCGATGCTCTCCGTGTACACACAAGTTGACGGCTGTTGAAATGGGTCAAT
seq00012   GAGGCGTTTTATTCGCGATGCGGCACAAATAACTAACGTTTAGGCTTGCAGCTTATAAGGCCCCGGCAACGTTAAGAGCCTTATCATGAGCGAAACGACACCTGGGACCGGACCAGTTTCCCCGCCAGCCAATTTTTAACAGCGCAAGTCAAGTTATGCGGCGGATGACGTTTGTGACAAAGAATCTGGATTCCGAGACGAGTCCCAATTACGCGTGAACAGAGGACCACCACAGAAGGCATCTCAACTTTGTCTAGCCCGGAAACGTGCATTGAAACGATAGATAGCGCGCTCTTAACTAGGTGGACAAGGCCATCATCGCACGTTGCTCCGGACATAAAGAGTAAGCATCGAGTTAAAACCTCCACGCCGTTTGCCCGACGTTGTCGCCTCTTGAAAGCCTATAAGGGACGTTGAAGAGCAGACTCATAATTGAATAATCGGGTAAGGACTCAGGCGCCTTGTCCTAGACCTGCGTCGCGACGGTAGGCTCAACGCACCCTTAAATCGATTGTGTACCTTGGATGTATGAACTCATATTCACGTTTATTAGTACCGTTATATGTGCTCGACAGAGAAATGGAAGTCGACCAAAAAAAGATAATGAGGCGGAACCATTTATATAATTTCTGCCGCAGGGGTCCGCCCCCCGTTTCAGCCTGACTTAAGAGTGTCTGGTAAAGTGTGTGGCCTTTTGAAACTGACCCGTGGAGGTCCTGGTACCACCGGGCGGAGCCCCTCAGACGCAAATAGCTCTCAGTCGATTGACACCTTGCCACCCATATCATCCCGGACCCCAGATCGCTCGGCGCAGTCGATATTCTCATGTTAAGCCTCTTGTTAGTCGACAGGTTTATTGTGACCGTTTGCGAGGTGCTGGAAATATTCGGTGACGTGATTAGCAACAGCAAAGTTAGCAACCCCTCCGCACATGACGCGATGCTAAAGTCAGCTTCATCGGAACAGTACTGCTCCTCACGTCCCGACCTACATGAATGCCTTAGCCTCTTTCTACGTGGCCCCTCGCCGAGTTTGATGAACACGCGGCGTATCTACTATTAGCCTTAACGTCTTTTACAGTCGAGGTAGAGCTCTCAAACGTAGAGCACGATTCTGGTAAACATGCCTTACGACTCGCCTGGCTCCGGTGGAATCCATGAACACTCTTTGCAGCGATAGAACAGGCGCCGAAGAGACATTGCAAAACCGGACGCTACCCGTGGTCATTTCACACAAGCCAATTGAGGCCGAGTGAGATATTCCTAGGTAGAGTAACATAAAATGTTCTGCGTGCATCCGTTCTTGTTCCTGGTACTCCAAGGGGCCTGAACAAATGAGTAGGAAGGGTACCAAGAAACCTGAAATAACACAACTACGGCTAGTTCTGATGCGCGGTGCATCATCACGAGTAAGCATCGAATACAAGGGAGACGGCCTCGTTGCCCTAAGAGGGGGGGCCGACACGCTGTGCACTTGTGCGTTTGAGCGCCGAGATGTGTCCCGCTATAGCTTGTGCTCGATGGCGGAATTGAGCAAAGAATGCCACTGGACAGAGTTATCCTTGATCCAACGGTACGAAGTATAGGATGCGAGCTATTTTAGGCGCTTAGGTAACTCCTACCGTATGGCGGCGCATCAGCTAACCTACAGAGGGAGTAAAACCACGAGAATCAACATCCTGAGCACCTGGCGGAATCAACTCCTTCAGTAGAGCATGAAGAGAGAATTGTTAAAAATTCCATGGCTAACTCTGGATTTCTGACTGCCATGTCTACTAGAACTCACGCGCTTCAATCCGCCGATTTCTTCACCTGAACTAGTTAGTCTGCGGGATGAAACAGTCGTTTGGTCTTCATACCGTAAATTGACATCCCAGTCGCCGATGCCCGAGTTCTGGCCCGATCAAGTACAGAGCACCGGGGCGCATGGGCAAAACCTGGTACTCATAATCACAGCATCCTATAACAGTCAAGCTTCTAAGTTTGAAGGTTAGCCCGGACTTTGGATAATTGGCTGTCGCCACGTCTCGTCATAAGCCCCGAAATAAACAGTCTCAGAGCATTCACCTACTATATGGTACGATGACTTCTGTATCCGACCTGCTTGGCAATACCTAAGACTGAGGGACGAAGAGATTCGCTTACACGTTTTCTTGCTAGACCAGGTGCGTCTGTCGTTCTCCAACACGACCGGGGGTGAAAGACGCTACTTGGTGCCCCTCGATAGCTCTGTGAGCGATGCTCTCCGTGTACACACAAGTTGACGGCTGTTGAAATGGGTCAAT
seq00013   GAGGCGTTTTATTCGCGATGCGGCACAAATAACTAACGTTTAGGCTTGCAGCTTATAAGGCCCCGGCAACGTTAAGAGCCTTATCATGAGCGAAACGACACCTGGGACCGGACCAGTTTCCCCGCCAGCCAATTTTTAACAGCGCAAGTCAAGTTATGCGGCGGATGACGTTTGTGACAAAGAATCTGGATTCCGAGACGAGTCCCAATTACGCGTGAACAGAGGACCACCACAGAAGGCATCTCAACTTTGTCTAGCCCGGAAACGTGCATTGAAACGATAGATAGCGCGCTCTTAACTAGGTGGACAAGGCCATCATCGCACGTTGCTCCGGACATAAAGAGTAAGCATCGAGTTAAAACCTCCACGCCGTTTGCCCGACGTTGTCGCCTCTTGAAAGCCTATAAGGGACGTTGAAGAGCAGACTCATAATTGAATAATCGGGTAAGGACTCAGGCGCCTTGTCCTAGACCTGCGTCGCGACGGTAGGCTCAACGCACCCTTAAATCGATTGTGTACCTTGGATGTATGAACTCATATTCACGTTTATTAGTACCGTTATATGTGCTCGACAGAGAAATGGAAGTCGACCAAAAAAAGATAATGAGGCGGAACCATTTATATAATTTCTGCCGCAGGGGTCCGCCCCCCGTTTCAGCCTGACTTAAGAGTGTCTGGTAAAGTGTGTGGCCTTTTGAAACTGACCCGTGGAGGTCCTGGTACCACCGGGCGGAGCCCCTCAGACGCAAATAGCTCTCAGTCGATTGACACCTTGCCACCCATATCATCCCGGACCCCAGATCGCTCGGCGCAGTCGATATTCTCATGTTAAGCCTCTTGTTAGTCGACAGGTTTATTGTGACCGTTTGCGAGGTGCTGGAAATATTCGGTGACGTGATTAGCAACAGCAAAGTTAGCAACCCCTCCGCACATGACGCGATGCTAAAGTCAGCTTCATCGGAACAGTACTGCTCCTCACGTCCCGACCTACATGAATGCCTTAGCCTCTTTCTACGTGGCCCCTCGCCGAGTTTGATGAACACGCGGCGTATCTACTATTAGCCTTAACGTCTTTTACAGTCGAGGTAGAGCTCTCAAACGTAGAGCACGATTCTGGTAAACATGCCTTACGACTCGCCTGGCTCCGGTGGAATCCATGAACACTCTTTGCAGCGATAGAACAGGCGCCGAAGAGACATTGCAAAACCGGACGCTACCCGTGGTCATTTCACACAAGCCAATTGAGGCCGAGTGAGATATTCCTAGGTAGAGTAACATAAAATGTTCTGCGTGCATCCGTTCTTGTTCCTGGTACTCCAAGGGGCCTGAACAAATGAGTAGGAAGGGTACCAAGAAACCTGAAATAACACAACTACGGCTAGTTCTGATGCGCGGTGCATCATCACGAGTAAGCATCGAATACAAGGGAGACGGCCTCGTTGCCCTAAGAGGGGGGGCCGACACGCTGTGCACTTGTGCGTTTGAGCGCCGAGATGTGTCCCGCTATAGCTTGTGCTCGATGGCGGAATTGAGCAAAGAATGCCACTGGACAGAGTTATCCTTGATCCAACGGTACGAAGTATAGGATGCGAGCTATTTTAGGCGCTTAGGTAACTCCTACCGTATGGCGGCGCATCAGCTAACCTACAGAGGGAGTAAAACCACGAGAATCAACATCCTGAGCACCTGGCGGAATCAACTCCTTCAGTAGAGCATGAAGAGAGAATTGTTAAAAATTCCATGGCTAACTCTGGATTTCTGACTGCCATGTCTACTAGAACTCACGCGCTTCAATCCGCCGATTTCTTCACCTGAACTAGTTAGTCTGCGGGATGAAACAGTCGTTTGGTCTTCATACCGTAAATTGACATCCCAGTCGCCGATGCCCGAGTTCTGGCCCGATCAAGTACAGAGCACCGGGGCGCATGGGCAAAACCTGGTACTCATAATCACAGCATCCTATAACAGTCAAGCTTCTAAGTTTGAAGGTTAGCCCGGACTTTGGATAATTGGCTGTCGCCACGTCTCGTCATAAGCCCCGAAATAAACAGTCTCAGAGCATTCACCTACTATATGGTACGATGACTTCTGTATCCGACCTGCTTGGCAATACCTAAGACTGAGGGACGAAGAGATTCGCTTACACGTTTTCTTGCTAGACCAGGTGCGTCTGTCGTTCTCCAACACGACCGGGGGTGAAAGACGCTACTTGGTGCCCCTCGATAGCTCTGTGAGCGATGCTCTCCGTGTACACACAAGTTGACGGCTGTTGAAATGGGTCAAT
seq00014   GAGGCGTTTTATTCGCGATGCGGCACAAATAACTAACGTTTAGGCTTGCAGCTTATAAGGCCCCGGCAACGTTAAGAGCCTTATCATGAGCGAAACGACACCTGGGACCGGACCAGTTTCCCCGCCAGCCAATTTTTAACAGCGCAAGTCAAGTTATGCGGCGGATGACGTTTGTGACAAAGAATCTGGATTCCGAGACGAGTCCCAATTACGCGTGAACAGAGGACCACCACAGAAGGCATCTCAACTTTGTCTAGCCCGGAAACGTGCATTGAAACGATAGATAGCGCGCTCTTAACTAGGTGGACAAGGCCATCATCGCACGTTGCTCCGGACATAAAGAGTAAGCATCGAGTTAAAACCTCCACGCCGTTTGCCCGACGTTGTCGCCTCTTGAAAGCCTATAAGGGACGTTGAAGAGCAGACTCATAATTGAATAATCGGGTAAGGACTCAGGCGCCTTGTCCTAGACCTGCGTCGCGACGGTAGGCTCAACGCACCCTTAAATCGATTGTGTACCTTGGATGTATGAACTCATATTCACGTTTATTAGTACCGTTATATGTGCTCGACAGAGAAATGGAAGTCGACCAAAAAAAGATAATGAGGCGGAACCTTTTATATAATTTCTGCCGCAGGGGTCCGCCCCCCGTTTCAGCCTGACTTAAGAGTGTCTGGTAAAGTGTGTGGCCTTTTGAAACTGACCCGTGGAGGTCCTGGTACCACCGGGCGGAGCCCCTCAGACGCAAATAGCTCTCAGTCGATTGACACCTTGCCACCCATATCATCCCGGACCCCAGATCGCTCGGCGCAGTCGAGATTCTCATGTTAAGCCTCTTGTTAGTCGACAGGTTTATTGTGACCGTTTGCGAGGTGCTGGAAATATTCGGTGACGTGATTAGCAACAGCAAAGTTAGCAACCCCTCCGCACATGACGCGATGCTAAAGTCAGCTTCATCGGAACAGTACTGCTCCTCACGTCCCGACCTACATGAATGCCTTAGCCTCTTTCTACGTGGCCCCTCGCCGAGTTTGATGAACACGCGGCGTATCTACTATTAGCCTTAACGTCTTTTACAGTCGAGGTAGAGCTCTCAAACGTAGAGCACGATTCTGGTAAACATGCCTTACGACTCGCCTGGCTCCGGTGGAATCCATGAACACTCTTTGCAGCGATGGAACAGGCGCCGAAGAGACATTGCAAAACCGGACGCTACCCGTGGTCATTTCACACAAGCCAATTGAGGCCGAGTGAGATATTCCTAGGTAGAGTAACATAAAATGTTCTGCGTGCATCCGTTCTTGTTCCTGGTACTCCAAGGGGCCTGAACAAATGAGTAGGAAGGGTACCAAGAAACCTGAAATAACACAACTACGGCTAGTTCTGATGCGCGGTGCATCATCACGAGTAAGCATCGAATACAAGGGAGACGGCCTCGTTGCCCTAAGAGGGGGGGCCGACACGCTGTGCACTTGTGCGTTTGAGCGCCGAGATGTGTCCCGCTATAGCTTGTGCTCGATGGCGGAATTGAGCAAAGAATGCCACTGGACAGAGTTATCCTTGATCCAACGGTACGAAGTATAGGATGCGAGCTATTTTAGGCGCTTAGGTAACTCCTACCGTATGGCGGCGCATCAGCTAACCTACAGAGGGAGTAAAACCACGAGAATCAACATCCTGAGCACCTGGCGGAATCAACTCCTTCAGTAGAGCATGAAGAGAGAATTGTTAAAAATTCCATGGCTAACTCTGGATTTCTGACTGCCATGTCTACTAGAACTCACGCGCTTCAATCCGCCGATTTCTTCACCTGAACTAGTTAGTCTGCGGGATGAAACAGTCGTTTGGTCTTCATACCGTAAATTGACATCCCAGTCGCCGATGCCCGAGTTCTGGCCCGATCAAGTACAGAGCACCGGGGCGCATGGGCAAAACCTGGTACTCATAATCACAGCATCCTATAACAGTCAAGCTTCTAAGTTTGAAGGTTAGCCCGGACTTTGGATAATTGGCTGTCGCCACGTCTCGTCATAAGCCCCGAAATAAACAGTCTCAGAGCATTCACCTACTATATGGTACGATGACTTCTGTATCCGACCTGCTTGGCAATACCTAAGACTGAGGGACGAAGAGATTCGCTTACACGTTTTCTTGCTAGACCAGGTGCGTCTGTCGTTCTCCAACACGACCGGGGGTGAAAGACGCTACTTGGTGCCCCTCGATAGCTCTGTGAGCGATGCTCTCCGTGTACACACAAGTTGACGGCTGTTGAAATGGGTCAAT
seq00015   GAGGCGTTTTATTCGCGATGCGGCACAAATAACTAACGTTTAGGCTTGCAGCTTATAAGGCCCCGGCAACGTTAAGAGCCTTATCATGAGCGAAACGACACCTGGGACCGGACCAGTTTCCCCGCCAGCCAATTTTTAACAGCGCAAGTCAAGTTATGCGGCGGATGACGTTTGTGACAAAGAATCTGGATTCCGAGACGAGTCCCAATTACGCGTGAACAGAGGACCACCACAGAAGGCATCTCAACTTTGTCTAGCCCGGAAACGTGCATTGAAACGATAGATAGCGCGCTCTTAACTAGGTGGACAAGGCCATCATCGCACGTTGCTCCGGACATAAAGAGTAAGCATCGAGTTAAAACCTCCACGCCGTTTGCCCGACGTTGTCGCCTCTTGAAAGCCTATAAGGGACGTTGAAGAGCAGACTCATAATTGAATAATCGGGTAAGGACTCAGGCGCCTTGTCCTAGACCTGCGTCGCGACGGTAGGCTCAACGCACCCTTAAATCGATTGTGTACCTTGGATGTATGAACTCATATTCACGTTTATTAGTACCGTTATATGTGCTCGACAGAGAAATGGAAGTCGACCAAAAAAAGATAATGAGGCGGAACCATTTATATAATTTCTGCCGCAGGGGTCCGCCCCCCGTTTCAGCCTGACTTAAGAGTGTCTGGTAAAGTGTGTGGCCTTTTGAAACTGACCCGTGGAGGTCCTGGTACCACCGGGCGGAGCCCCTCAGACGCAAATAGCTCTCAGTCGATTGACACCTTGCCACCCATATCATCCCGGACCCCAGATCGCTCGGCGCAGTCGATATTCTCATGTTAAGCCTCTTGTTAGTCGACAGGTTTATTGTGACCGTTTGCGAGGTGCTGGAAATATTCGGTGACGTGATTAGCAACAGCAAAGTTAGCAACCCCTCCGCACATGACGCGATGCTAAAGTCAGCTTCATCGGAACAGTACTGCTCCTCACGTCCCGACCTACATGAATGCCTTAGCCTCTTTCTACGTGGCCCCTCGCCGAGTTTGATGAACACGCGGCGTATCTACTATTAGCCTTAACGTCTTTTACAGTCGAGGTAGAGCTCTCAAACGTAGAGCACGATTCTGGTAAACATGCCTTACGACTCGCCTGGCTCCGGTGGAATCCATGAACACTCTTTGCAGCGATAGAACAGGCGCCGAAGAGACATTGCAAAACCGGACGCTACCCGTGGTCATTTCACACAAGCCAATTGAGGCCGAGTGAGATATTCCTAGGTAGAGTAACATAAAATGTTCTGCGTGCATCCGTTCTTGTTCCTGGTACTCCAAGGGGCCTGAACAAATGAGTAGGAAGGGTACCAAGAAACCTGAAATAACACAACTACGGCTAGTTCTGATGCGCGGTGCATCATCACGAGTAAGCATCGAATACAAGGGAGACGGCCTCGTTGCCCTAAGAGGGGGGGCCGACACGCTGTGCACTTGTGCGTTTGAGCGCCGAGATGTGTCCCGCTATAGCTTGTGCTCGATGGCGGAATTGAGCAAAGAATGCCACTGGACAGAGTTATCCTTGATCCAACGGTACGAAGTATAGGATGCGAGCTATTTTAGGCGCTTAGGTAACTCCTACCGTATGGCGGCGCATCAGCTAACCTACAGAGGGAGTAAAACCACGAGAATCAACATCCTGAGCACCTGGCGGAATCAACTCCTTCAGTAGAGCATGAAGAGAGAATTGTTAAAAATTCCATGGCTAACTCTGGATTTCTGACTGCCATGTCTACTAGAACTCACGCGCTTCAATCCGCCGATTTCTTCACCTGAACTAGTTAGTCTGCGGGATGAAACAGTCGTTTGGTCTTCATACCGTAAATTGACATCCCAGTCGCCGATGCCCGAGTTCTGGCCCGATCAAGTACAGAGCACCGGGGCGCATGGGCAAAACCTGGTACTCATAATCACAGCATCCTATAACAGTCAAGCTTCTAAGTTTGAAGGTTAGCCCGGACTTTGGATAATTGGCTGTCGCCACGTCTCGTCATAAGCCCCGAAATAAACAGTCTCAGAGCATTCACCTACTATATGGTACGATGACTTCTGTATCCGACCTGCTTGGCAATACCTAAGACTGAGGGACGAAGAGATTCGCTTACACGTTTTCTTGCTAGACCAGGTGCGTCTGTCGTTCTCCAACACGACCGGGGGTGAAAGACGCTACTTGGTGCCCCTCGATAGCTCTGTGAGCGATGCTCTCCGTGTACACACAAGTTGACGGCTGTTGAAATGGGTCAAT
seq00016   GAGGCGTTTTATTCGCGATGCGGCACAAATAACTAACGTTTAGGCTTGCAGCTTATAAGGCCCCGGCAACGTTAAGAGCCTTATCATGAGCGAAACGACACCTGGGACCGGACCAGTTTCCCCGCCAGCCAATTTTTAACAGCGCAAGTCAAGTTATGCGGCGGATGACGTTTGTGACAAAGAATCTGGATTCCGAGACGAGTCCCAATTACGCGTGAACAGAGGACCACCACAGAAGGCATCTCAACTTTGTCTAGCCCGGAAACGTGCATTGAAACGATAGATAGCGCGCTCTTAACTAGGTGGACAAGGCCATCATCGCACGTTGCTCCGGACATAAAGAGTAAGCATCGAGTTAAAACCTCCACGCCGTTTGCCCGACGTTGTCGCGTCTTGAAAGCCTATAAGGGACGTTGAAGAGCAGACTCATAATTGAATAATCGGGTAAGGACTCAGGCGCCTTGTCCTAGACCTGCGTCGCGACGGTAGGCTCAACGCACCCTTAAATCGATTGTGTACCTTGGATGTATGAACTCATATTCACGTTTATTAGTACCGTTATATGTGCTCGACAGAGAAATGGAAGTCGACCAAAAAAAGATAATGAGGCGGAACCATTTATATAATTTCTGCCGCAGGGGTCCGCCCCCCGTTTCAGCCTGACTTAAGAGTGTCTGGTAAAGTGTGTGGCCTTTTGAAACTGACCCGTGGAGGTCCTGGTACCACCGGGCGGAGCCCCTCAGACGCAAATAGCTCTCAGTCGATTGACACCTTGCCACCCATATCATCCCGGACCCCAGATCGCTCGGCGCAGTCGATATTCTCATGTTAAGCCTCTTGTTAGTCGACAGGTTTATTGTGACCGTTTGCGAGGTGCTGGAAATATTCGGTGACGTGATTAGCAACAGCAAAGTTAGCAACCCCTCCGCACATGACGCGATGCTAAAGTCAGCTTCATCGGAACAGTACTGCTCCTCACGTCCCGACCTACATGAATGCCTTAGCCTCTTTCTACGTGGCCCCTCGCCGAGTTTGATGAACACGCGGCGTATCTACTATTAGCCTTAACGTCTTTTACAGTCGAGGTAGAGCTCTCAAACGTAGAGCACGATTCTGGTAAACATGCCTTACGACTCGCCTGGCTCCGGTGGAATCCATGAACACTCTTTGCAGCGATAGAACAGGCGCCGAAGAGACATTGCAAAACCGGACGCTACCCGTGGTCATTTCACACAAGCCAATTGAGGCCGAGTGAGATATTCCTAGGTAGAGTAACATAAAATGTTCTGCGTGCATCCGTTCTTGTTCCTGGTACTCCAAGGGGCCTGAACAAATGAGTAGGAAGGGTACCAAGAAACCTGAAATAACACAACTACGGCTAGTTCTGATGCGCGGTGCATCATCACGAGTAAGCATCGAATACAAGGGAGACGGCCTCGTTGCCCTAAGAGGGGGGGCCGACACGCTGTGCACTTGTGCGTTTGAGCGCCGAGATGTGTCCCGCTATAGCTTGTGCTCGATGGCGGAATTGAGCAAAGAATGCCACTGGACAGAGTTATCCTTGATCCAACGGTACGAAGTATAGGATGCGAGCTATTTTAGGCGCTTAGGTAACTCCTACCGTATGGCGGCGCATCAGCTAACCTACAGAGGGAGTAAAACCACGAGAATCAACATCCTGAGCACCTGGCGGAATCAACTCCTTCAGTAGAGCATGAAGAGAGAATTGTTAAAAATTCCATGGCTAACTCTGGATTTCTGACTGCCATGTCTACTAGAACTCACGCGCTTCAATCCGCCGATTTCTTCACCTGAACTAGTTAGTCTGCGGGATGAAACAGTCGTTTGGTCTTCATACCGTAAATTGACATCCCAGTCGCCGATGCCCGAGTTCTGGCCCGATCAAGTACAGAGCACCGGGGCGCATGGGCAAAACCTGGTACTCATAATCACAGCATCCTATAACAGTCAAGCTTCTAAGTTTGAAGGTTAGCCCGGACTTTGGATAATTGGCTGTCGCCACGTCTCGTCATAAGCCCCGAAATAAACAGTCTCAGAGCATTCACCTACTATATGGTACGATGACTTCTGTATCCGACCTGCTTGGCAATACCTAAGACTGAGGGACGAAGAGATTCGCTTACACGTTTTCTTGCTAGACCAGGTGCGTCTGTCGTTCTCCAACACGACCGGGGGTGAAAGACGCTACTTGGTGCCCCTCGATAGCTCTGTGAGCGATGCTCTCCGTGTACACACAAGTTGACGGCTGTTGAAATGGGTCAAT
seq00017   GAGGCGTTTTATTCGCGATGCGGCACAAATAACTAACGTTTAGGCTTGCAGCTTATAAGGCCCCGGCAACGTTAAGAGCCTTATCATGAGCGAAACGACACCTGGGACCGGACCAGTTTCCCCGCCAGCCAATTTTTAACAGCGCAAGTCAAGTTATGCGGCGGATGACGTTTGTGACAAAGAATCTGGATTCCGAGACGAGTCCCAATTACGCGTGAACAGAGGACCACCACAGAAGGCATCTCAACTTTGTCTAGCCCGGAAACGTGCATTGAAACGATAGATAGCGCGCTCTTAACTAGGTGGACAAGGCCATCATCGCACGTTGCTCCGGACATAAAGAGTAAGCATCGAGTTAAAACCTCCACGCCGTTTGCCCGACGTTGTCGCCTCTTGAAAGCCTATAAGGGACGTTGAAGAGCAGACTCATAATTGAATAATCGGGTAAGGACTCAGGCGCCTTGTCCTAGACCTGCGTCGCGACGGTAGGCTCAACGCACCCTTAAATCGATTGTGTACCTTGGATGTATGAACTCATATTCACGTTTATTAGTACCGTTATATGTGCTCGACAGAGAAATGGAAGTCGACCAAAAAAAGATAATGAGGCGGAACCATTTATATAATTTCTGCCGCAGGGGTCCGCCCCCCGTTTCAGCCTGACTTAAGAGTGTCTGGTAAAGTGTGTGGCCTTTTGAAACTGACCCGTGGAGGTCCTGGTACCACCGGGCGGAGCCCCTCAGACGCAAATAGCTCTCAGTCGATTGACACCTTGCCACCCATATCATCCCGGACCCCAGATCGCTCGGCGCAGTCGATATTCTCATGTTAAGCCTCTTGTTAGTCGACAGGTTTATTGTGACCGTTTGCGAGGTGCTGGAAATATTCGGTGACGTGATTAGCAACAGCAAAGTTAGCAACCCCTCCGCACATGACGCGATGCTAAAGTCAGCTTCATCGGAACAGTACTGCTCCTCACGTCCCGACCTACATGAATGCCTTAGCCTCTTTCTACGTGGCCCCTCGCCGAGTTTGATGAACACGCGGCGTATCTACTATTAGCCTTAACGTCTTTTACAGTCGAGGTAGAGCTCTCAAACGTAGAGCACGATTCTGGTAAACATGCCTTACGACTCGCCTGGCTCCGGTGGAATCCATGAACACTCTTTGCAGCGATAGAACAGGCGCCGAAGAGACATTGCAAAACCGGACGCTACCCGTGGTCATTTCACACAAGCCAATTGAGGCCGAGTGAGATATTCCTAGGTAGAGTAACATAAAATGTTCTGCGTGCATCCGTTCTTGTTCCTGGTACTCCAAGGGGCCTGAACAAATGAGTAGGAAGGGTACCAAGAAACCTGAAATAACACAACTACGGCTAGTTCTGATGCGCGGTGCATCATCACGAGTAAGCATCGAATACAAGGGAGACGGCCTCGTTGCCCTAAGAGGGGGGGCCGACACGCTGTGCACTTGTGCGTTTGAGCGCCGAGATGTGTCCCGCTATAGCTTGTGCTCGATGGCGGAATTGAGCAAAGAATGCCACTGGACAGAGTTATCCTTGATCCAACGGTACGAACTATAGGATGCGAGCTATTTTAGGCGCTTAGGTAACTCCTACCGTATGGCGGCGCATCAGCTAACCTACAGAGGGAGTAAAACCACGAGAATCAACATCCTGAGCACCTGGCGGAATCAACTCCTTCAGTAGAGCATGAAGAGAGAATTGTTAAAAATTCCATGGCTAACTCTGGATTTCTGACTGCCATGTCTACTAGAACTCACGCGCTTCAATCCGCCGATTTCTTCACCTGAACTAGTTAGTCTGCGGGATGAAACAGTCGTTTGGTCTTCATACCGTAAATTGACATCCCAGTCGCCGATGCCCGAGTTCTGGCCCGATCAAGTACAGAGCACCGGGGCGCATGGGCAAAACCTGGTACTCATAATCACAGCATCCTATAACAGTCAAGCTTCTAAGTTTGAAGGTTAGCCCGGACTTTGGATAATTGGCTGTCGCCACGTCTCGTCATAAGCCCCGAAATAAACAGTCTCAGAGCATTCACCTACTATATGGTACGATGACTTCTGTATCCGACCTGCTTGGCAATACCTAAGACTGAGGGACGAAGAGATTCGCTTACACGTTTTCTTGCTAGACCAGGTGCGTCTGTCGTTCTCCAACACGACCGGGGGTGAAAGACGCTACTTGGTGCCCCTCGATAGCTCTGTGAGCGATGCTCTCCGTGTACACACAAGTTGACGGCTGTTGAAATGGGTCAAT
seq00018   GAGGCGTTTTATTCGCGATGCGGCACAAATAACTAACGTTTAGGCTTGCAGCTTATAAGGCCCCGGCAACGTTAAGAGCCTTATCATGAGCGAAACGACACCTGGGACCGGACCAGTTTCCCCGCCAGCCAATTTTTAACAGCGCAAGTCAAGTTATGCGGCGGATGACGTTTGTGACAAAGAATCTGGATTCCGAGACGAGTCCCAATTACGCGTGAACAGAGGACCACCACAGAAGGCATCTCAACTTTGTCTAGCCCGGAAACGTGCATTGAAACGATAGATAGCGCGCTCTTAACTAGGTGGACAAGGCCATCATCGCACGTTGCTCCGGACATAAAGAGTAAGCATCGAGTTAAAACCTCCACGCCGTTTGCCCGACGTTGTCGCCTCTTGAAAGCCTATAAGGGACGTTGAAGAGCAGACTCATAATTGAATAATCGGGTAAGGACTCAGGCGCCTTGTCCTAGACCTGCGTCGCGACGGTAGGCTCAACGCACCCTTAAATCGATTGTGTACCTTGGATGTATGAACTCATATTCACGTTTATTAGTACCGTTATATGTGCTCGACAGAGAAATGGAAGTCGACCAAAAAAAGATAATGAGGCGGAACCATTTATATAATTTCTGCCGCAGGGGTCCGCCCCCCGTTTCAGCCTGACTTAAGAGTGTCTGGTAAAGTGTGTGGCCTTTTGAAACTGACCCGTGGAGGTCCTGGTACCACCGGGCGGAGCCCCTCAGACGCAAATAGCTCTCAGTCGATTGACACCTTGCCACCCATATCATCCCGGACCCCAGATCGCTCGGCGCAGTCGATATTCTCATGTTAAGCCTCTTGTTAGTCGACAGGTTTATTGTGACCGTTTGCGAGGTGCTGGAAATATTCGGTGACGTGATTAGCAACAGCAAAGTTAGCAACCCCTCCGCACATGACGCGATGCTAAAGTCAGCTTCATCGGAACAGTACTGCTCCTCACGTCCCGACCTACATGAATGCCTTAGCCTCTTTCTACGTGGCCCCTCGCCGAGTTTGATGAACACGCGGCGTATCTACTATTAGCCTTAACGTCTTTTACAGTCGAGGTAGAGCTCTCAAACGTAGAGCACGATTCTGGTAAACATGCCTTACGACTCGCCTGGCTCCGGTGGAATCCATGAACACTCTTTGCAGCGATAGAACAGGCGCCGAAGAGACATTGCAAAACCGGACGCTACCCGTGGTCATTTCACACAAGCCAATTGAGGCCGAGTGAGATATTCCTAGGTAGAGTAACATAAAATGTTCTGCGTGCATCCGTTCTTGTTCCTGGTACTCCAAGGGGCCTGAACAAATGAGTAGGAAGGGTACCAAGAAACCTGAAATAACACAACTACGGCTAGTTCTGATGCGCGGTGCATCATCACGAGTAAGCATCGAATACAAGGGAGACGGCCTCGTTGCCCTAAGAGGGGGGGCCGACACGCTGTGCACTTGTGCGTTTGAGCGCCGAGATGTGTCCCGCTATAGCTTGTGCTCGATGGCGGAATTGAGCAAAGAATGCCACTGGACAGAGTTATCCTTGATCCAACGGTACGAAGTATAGGATGCGAGCTATTTTAGGCGCTTAGGTAACTCCTACCGTATGGCGGCGCATCAGCTAACCTACAGAGGGAGTAAAACCACGAGAATCAACATCCTGAGCACCTGGCGGAATCAACTCCTTCAGTAGAGCATGAAGAGAGAATTGTTAAAAATTCCATGGCTAACTCTGGATTTCTGACTGCCATGTCTACTAGAACTCACGCGCTTCAATCCGCCGATTTCTTCACCTGAACTAGTTAGTCTGCGGGATGAAACAGTCGTTTGGTCTTCATACCGTAAATTGACATCCCAGTCGCCGATGCCCGAGTTCTGGCCCGATCAAGTACAGAGCACCGGGGCGCATGGGCAAAACCTGGTACTCATAATCACAGCATCCTATAACAGTCAAGCTTCTAAGTTTGAAGGTTAGCCCGGACTTTGGATAATTGGCTGTCGCCACGTCTCGTCATAAGCCCCGAAATAAACAGTCTCAGAGCATTCACCTACTATATGGTACGATGACTTCTGTATCCGACCTGCTTGGCAATACCTAAGACTGAGGGACGAAGAGATTCGCTTACACGTTTTCTTGCTAGACCAGGTGCGTCTGTCGTTCTCCAACACGACCGGGGGTGAAAGACGCTACTTGGTGCCCCTCGATAGCTCTGTGAGCGATGCTCTCCGTGTACACACAAGTTGACGGCTGTTGAAATGGGTCAAT
seq00019   GAGGCGTTTTATTCGCGATGCGGCACAAATAACTAACGTTTAGGCTTGCAGCTTATAAGGCCCCGGCAACGTTAAGAGCCTTATCATGAGCGAAACGACACCTGGGACCGGACCAGTTTCCCCGCCAGCCAATTTTTAACAGCGCAAGTCAAGTTATGCGGCGGATGACGTTTGTGACAAAGAATCTGGATTCCGAGACGAGTCCCAATTACGCGTGAACAGAGGACCACCACAGAAGGCATCTCAACTTTGTCTAGCCCGGAAACGTGCATTGAAACGATAGATAGCGCGCTCTTAACTAGGTGGACAAGGCCATCATCGCACGTTGCTCCGGACATAAAGAGTAAGCATCGAGTTAAAACCTCCACGCCGTTTGCCCGACGTTGTCGCCTCTTGAAAGCCTATAAGGGACGTTGAAGAGCAGACTCATAATTGAATAATCGGGTAAGGACTCAGGCGCCTTGTCCTAGACCTGCGTCGCGACGGTAGGCTCAACGCACCCTTAAATCGATTGTGTACCTTGGATGTATGAACTCATATTCACGTTTATTAGTACCGTTATATGTGCTCGACAGAGAAATGGAAGTCGACCAAAAAAAGATAATGAGGCGGAACCATTTATATAATTTCTGCCGCAGGGGTCCGCCCCCCGTTTCAGCCTGACTTAAGAGTGTCTGGTAAAGTGTGTGGCCTTTTGAAACTGACCCGTGGAGGTCCTGGTACCACCGGGCGGAGCCCCTCAGACGCAAATAGCTCTCAGTCGATTGACACCTTGCCACCCATATCATCCCGGACCCCAGATCGCTCGGCGCAGTCGATATTCTCATGTTAAGCCTCTTGTTAGTCGACAGGTTTATTGTGACCGTTTGCGAGGTGCTGGAAATATTCGGTGACGTGATTAGCAACAGCAAAGTTAGCAACCCCTCCGCACATGACGCGATGCTAAAGTCAGCTTCATCGGAACAGTACTGCTCCTCACGTCCCGACCTACATGAATGCCTTAGCCTCTTTCTACGTGGCCCCTCGCCGAGTTTGATGAACACGCGGCGTATCTACTATTAGCCTTAACGTCTTTTACAGTCGAGGTAGAGCTCTCAAACGTAGAGCACGATTCTGGTAAACATGCCTTACGACTCGCCTGGCTCCGGTGGAATCCATGAACACTCTTTGCAGCGATAGAACAGGCGCCGAAGAGACATTGCAAAACCGGACGCTACCCGTGGTCATTTCACACAAGCCAATTGAGGCCGAGTGAGATATTCCTAGGTAGAGTAACATAAAATGTTCTGCGTGCATCCGTTCTTGTTCCTGGTACTCCAAGGGGCCTGAACAAATGAGTAGGAAGGGTACCAAGAAACCTGAAATAACACAACTACGGCTAGTTCTGATGCGCGGTGCATCATCACGAGTAAGCATCGAATACAAGGGAGACGGCCTCGTTGCCCTAAGAGGGGGGGCCGACACGCTGTGCACTTGTGCGTTTGAGCGCCGAGATGTGTCCCGCTATAGCTTGTGCTCGATGGCGGAATTGAGCAAAGAATGCCACTGGACAGAGTTATCCTTGATCCAACGGTACGAAGTATAGGATGCGAGCTATTTTAGGCGCTTAGGTAACTCCTACCGTATGGCGGCGCATCAGCTAACCTACAGAGGGAGTAAAACCACGAGAATCAACATCCTGAGCACCTGGCGGAATCAACTCCTTCAGTAGAGCATGAAGAGAGAATTGTTAAAAATTCCATGGCTAACTCTGGATTTCTGACTGCCATGTCTACTAGAACTCACGCGCTTCAATCCGCCGATTTCTTCACCTGAACTAGTTAGTCTGCGGGATGAAACAGTCGTTTGGTCTTCATACCGTAAATTGACATCCCAGTCGCCGATGCCCGAGTTCTGGCCCGATCAAGTACAGAGCACCGGGGCGCATGGGCAAAACCTGGTACTCATAATCACAGCATCCTATAACAGTCAAGCTTCTAAGTTTGAAGGTTAGCCCGGACTTTGGATAATTGGCTGTCGCCACGTCTCGTCATAAGCCCCGAAATAAACAGTCTCAGAGCATTCACCTACTATATGGTACGATGACTTCTGTATCCGACCTGCTTGGCAATACCTAAGACTGAGGGACGAAGAGATTCGCTTACACGTTTTCTTGCTAGACCAGGTGCGTCTGTCGTTCTCCAACACGACCGGGGGTGAAAGACGCTACTTGGTGCCCCTCGATAGCTCTGTGAGCGATGCTCTCCGTGTACACACAAGTTGACGGCTGTTGAAATGGGTCAAT
seq00020   GAGGCGTTTTATTCGCGATGCGGCACAAATAACTAACGTTTAGGCTTGCAGCTTATAAGGCCCCGGCAACGTTAAGAGCCTTATCATGAGCGAAACGACACCTGGGACCGGACCAGTTTCCCCGCCAGCCAATTTTTAACAGCGCAAGTCAAGTTATGCGGCGGATGACGTTTGTGACAAAGAATCTGGATTCCGAGACGAGTCCCAATTACGCGTGAACAGAGGACCACCACAGAAGGCATCTCAACTTTGTCTAGCCCGGAAACGTGCATTGAAACGATAGATAGCGCGCTCTTAACTAGGTGGACAAGGCCATCATCGCACGTTGCTCCGGACATAAAGAGTAAGCATCGAGTTAAAACCTCCACGCCGTTTGCCCGACGTTGTCGCCTCTTGAAAGCCTATAAGGGACGTTGAAGAGCAGACTCATAATTGAATAATCGGGTAAGGACTCAGGCGCCTTGTCCTAGACCTGCGTCGCGACGGTAGGCTCAACGCACCCTTAAATCGATTGTGTACCTTGGATGTATGAACTCATATTCACGTTTATTAGTACCGTTATATGTGCTCGACAGAGAAATGGAAGTCGACCAAAAAAAGATAATGAGGCGGAACCATTTATATAATTTCTGCCGCAGGGGTCCGCCCCCCGTTTCAGCCTGACTTAAGAGTGTCTGGTAAAGTGTGTGGCCTTTTGAAACTGACCCGTGGAGGTCCTGGTACCACCGGGCGGAGCCCCTCAGACGCAAATAGCTCTCAGTCGATTGACACCTTGCCACCCATATCATCCCGGACCCCAGATCGCTCGGCGCAGTCGATATTCTCATGTTAAGCCTCTTGTTAGTCGACAGGTTTATTGTGACCGTTTGCGAGGTGCTGGAAATATTCGGTGACGTGATTAGCAACAGCAAAGTTAGCAACCCCTCCGCACATGACGCGATGCTAAAGTCAGCTTCATCGGAACAGTACTGCTCCTCACGTCCCGACCTACATGAATGCCTTAGCCTCTTTCTACGTGGCCCCTCGCCGAGTTTGATGAACACGCGGCGTATCTACTATTAGCCTTAACGTCTTTTACAGTCGAGGTAGAGCTCTCAAACGTAGAGCACGATTCTGGTAAACATGCCTTACGACTCGCCTGGCTCCGGTGGAATCCATGAACACTCTTTGCAGCGATAGAACAGGCGCCGAAGAGACATTGCAAAACCGGACGCTACCCGTGGTCATTTCACACAAGCCAATTGAGGCCGAGTGAGATATTCCTAGGTAGAGTAACATAAAATGTTCTGCGTGCATCCGTTCTTGTTCCTGGTACTCCAAGGGGCCTGAACAAATGAGTAGGAAGGGTACCAAGAAACCTGAAATAACACAACTACGGCTAGTTCTGATGCGCGGTGCATCATCACGAGTAAGCATCGAATACAAGGGAGACGGCCTCGTTGCCCTAAGAGGGGGGGCCGACACGCTGTGCACTTGTGCGTTTGAGCGCCGAGATGTGTCCCGCTATAGCTTGTGCTCGATGGCGGAATTGAGCAAAGAATGCCACTGGACAGAGTTATCCTTGATCCAACGGTACGAACTATAGGATGCGAGCTATTTTAGGCGCTTAGGTAACTCCTACCGTATGGCGGCGCATCAGCTAACCTACAGAGGGAGTAAAACCACGAGAATCAACATCCTGAGCACCTGGCGGAATCAACTCCTTCAGTAGAGCATGAGGAGAGAATTGTTAAAAATTCCATGGCTAACTCTGGATTTCTGACTGCCATGTCTACTAGAACTCACGCGCTTCAATCCGCCGATTTCTTCACCTGAACTAGTTAGTCTGCGGGATGAAACAGTCGTTTGGTCTTCATACCGTAAATTGACATCCCAGTCGCCGATGCCCGAGTTCTGGCCCGATCAAGTACAGAGCACCGGGGCGCATGGGCAAAACCTGGTACTCATAATCACAGCATCCTATAACAGTCAAGCTTCTAAGTTTGAAGGTTAGCCCGGACTTTGGATAATTGGCTGTCGCCACGTCTCGTCATAAGCCCCGAAATAAACAGTCTCAGAGCATTCACCTACTATATGGTACGATGACTTCTGTATCCGACCTGCTTGGCAATACCTAAGACTGAGGGACGAAGAGATTCGCTTACACGTTTTCTTGCTAGACCAGGTGCGTCTGTCGTTCTCCAACACGACCGGGGGTGAAAGACGCTACTTGGTGCCCCTCGATAGCTCTGTGAGCGATGCTCTCCGTGTACACACAAGTTGACGGCTGTTGAAATGGGTCAAT
seq00021   GAGGCGTTTTATTCGCGATGCGGCACAAATAACTAACGTTTAGGCTTGCAGCTTATAAGGCCCCGGCAACGTTAAGAGCCTTATCATGAGCGAAACGACACCTGGGACCGGACCAGTTTCCCCGCCAGCCAATTTTTAACAGCGCAAGTCAAGTTATGCGGCGGATGACGTTTGTGACAAAGAATCTGGATTCCGAGACGAGTCCCAATTACGCGTGAACAGAGGACCACCACAGAAGGCATCTCAACTTTGTCTAGCCCGGAAACGTGCATTGAAACGATAGATAGCGCGCTCTTAACTAGGTGGACAAGGCCATCATCGCACGTTGCTCCGGACATAAAGAGTAAGCATCGAGTTAAAACCTCCACGCCGTTTGCCCGACGTTGTCGCCTCTTGAAAGCCTATAAGGGACGTTGAAGAGCAGACTCATAATTGAATAATCGGGTAAGGACTCAGGCGCCTTGTCCTAGACCTGCGTCGCGACGGTAGGCTCAACGCACCCTTAAATCGATTGTGTACCTTGGATGTATGAACTCATATTCACGTTTATTAGTACCGTTATATGTGCTCGACAGAGAAATGGAAGTCGACCAAAAAAAGATAATGAGGCGGAACCATTTATATAATTTCTGCCGCAGGGGTCCGCCCCCCGTTTCAGCCTGACTTAAGAGTGTCTGGTAAAGTGTGTGGCCTTTTGAAACTGACCCGTGGAGGTCCTGGTACCACCGGGCGGAGCCCGTCAGACGCAAATAGCTCTCAGTCGATTGACACCTTGCCACCCATATCATCCCGGACCCCAGATCGCTCGGCGCAGTCGATATTCTCATGTTAAGCCTCTTGTTAGTCGACAGGTTTATTGTGACCGTTTGCGAGGTGCTGGAAATATTCGGTGACGTGATTAGCAACAGCAAAGTTAGCAACCCCTCCGCACATGACGCGATGCTAAAGTCAGCTTCATCGGAACAGTACTGCTCCTCACGTCCCGACCTACATGAATGCCTTAGCCTCTTTCTACGTGGCCCCTCGCCGAGTTTGATGAACACGCGGCGTATCTACTATTAGCCTTAACGTCTTTTACAGTCGAGGTAGAGCTCTCAAACGTAGAGCACGATTCTGGTAAACATGCCTTACGACTCGCCTGGCTCCGGTGGAATCCATGAACACTCTTTGCAGCGATAGAACAGGCGCCGAAGAGACATTGCAAAACCGGACGCTACCCGTGGTCATTTCACACAAGCCAATTGAGGCCGAGTGAGATATTCCTAGGTAGAGTAACATAAAATGTTCTGCGTGCATCCGTTCTTGTTCCTGGTACTCCAAGGGGCCTGAACAAATGAGTAGGAAGGGTACCAAGAAACCTGAAATAACACAACTACGGCTAGTTCTGATGCGCGGTGCATCATCACGAGTAAGCATCGAATACAAGGGAGACGGCCTCGTTGCCCTAAGAGGGGGGGCCGACACGCTGTGCACTTGTGCGTTTGAGCGCCGAGATGTGTCCCGCTATAGCTTGTGCTCGATGGCGGAATTGAGCAAAGAATGCCACTGGACAGAGTTATCCTTGATCCAACGGTACGAAGTATAGGATGCGAGCTATTTTAGGCGCTTAGGTAACTCCTACCGTATGGCGGCGCATCAGCTAACCTACAGAGGGAGTAAAACCACGAGAATCAACATCCTGAGCACCTGGCGGAATCAACTCCTTCAGTAGAGCATGAAGAGAGAATTGTTAAAAATTCCATGGCTAACTCTGGATTTCTGACTGCCATGTCTACTAGAACTCACGCGCTTCAATCCGCCGATTTCTTCACCTGAACTAGTTAGTCTGCGGGATGAAACAGTCGTTTGGTCTTCATACCGTAAATTGACATCCCAGTCGCCGATGCCCGAGTTCTGGCCCGATCAAGTACAGAGCACCGGGGCGCATGGGCAAAACCTGGTACTCATAATCACAGCATCCTATAACAGTCAAGCTTCTAAGTTTGAAGGTTAGCCCGGACTTTGGATAATTGGCTGTCGCCACGTCTCGTCATAAGCCCCGAAATAAACAGTCTCAGAGCATTCACCTACTATATGGTACGATGACTTCTGTATCCGACCTGCTTGGCAATACCTAAGACTGAGGGACGAAGAGATTCGCTTACACGTTTTCTTGCTAGACCAGGTGCGTCTGTCGTTCTCCAACACGACCGGGGGTGAAAGACGCTACTTGGTGCCCCTCGATAGCTCTGTGAGCGATGCTCTCCGTGTACACACAAGTTGACGGCTGTTGAAATGGGTCAAT
seq00022   GAGGCGTTTTATTCGCGATGCGGCACAAATAACTAACGTTTAGGCTTGCAGCTTATAAGGCCCCGGCAACGTTAAGAGCCTTATCATGAGCGAAACGACACCTGGGACCGGACCAGTTTCCCCGCCAGCCAATTTTTAACAGCGCAAGTCAAGTTATGCGGCGGATGACGTTTGTGACAAAGAATCTGGATTCCGAGACGAGTCCCAATTACGCGTGAACAGAGGACCACCACAGAAGGCATCTCAACTTTGTCTAGCCCGGAAACGTGCATTGAAACGATAGATAGCGCGCTCTTAACTAGGTGGACAAGGCCATCATCGCACGTTGCTCCGGACATAAAGAGTAAGCATCGAGTTAAAACCTCCACGCCGTTTGCCCGACGTTGTCGCCTCTTGAAAGCCTATAAGGGACGTTGAAGAGCAGACTCATAATTGAATAATCGGGTAAGGACTCAGGCGCCTTGTCCTAGACCTGCGTCGCGACGGTAGGCTCAACGCACCCTTAAATCGATTGTGTACCTTGGATGTATGAACTCATATTCACGTTTATTAGTACCGTTATATGTGCTCGACAGAGAAATGGAAGTCGACCAAAAAAAGATAATGAGGCGGAACCATTTATATAATTTCTGCCGCAGGGGTCCGCCCCCCGTTTCAGCCTGACTTAAGAGTGTCTGGTAAAGTGTGTGGCCTTTTGAAACTGACCCGTGGAGGTCCTGGTACCACCGGGCGGAGCCCCTCAGACGCAAATAGCTCTCAGTCGATTGACACCTTGCCACCCATATCATCCCGGACCCCAGATCGCTCGGCGCAGTCGATATTCTCATGTTAAGCCTCTTGTTAGTCGACAGGTTTATTGTGACCGTTTGCGAGGTGCTGGAAATATTCGGTGACGTGATTAGCAACAGCAAAGTTAGCAACCCCTCCGCACATGACGCGATGCTAAAGTCAGCTTCATCGGAACAGTACTGCTCCTCACGTCCCGACCTACATGAATGCCTTAGCCTCTTTCTACGTGGCCCCTCGCCGAGTTTGATGAACACGCGGCGTATCTACTATTAGCCTTAACGTCTTTTACAGTCGAGGTAGAGCTCTCAAACGTAGAGCACGATTCTGGTAAACATGCCTTACGACTCGCCTGGCTCCGGTGGAATCCATGAACACTCTTTGCAGCGATAGAACAGGCGCCGAAGAGACATTGCAAAACCGGACGCTACCCGTGGTCATTTCACACAAGCCAATTGAGGCCGAGTGAGATATTCCTAGGTAGAGTAACATAAAATGTTCTGCGTGCATCCGTTCTTGTTCCTGGTACTCCAAGGGGCCTGAACAAATGAGTAGGAAGGGTACCAAGAAACCTGAAATAACACAACTACGGCTAGTTCTGATGCGCGGTGCATCATCACGAGTAAGCATCGAATACAAGGGAGACGGCCTCGTTGCCCTAAGAGGGGGGGCCGACACGCTGTGCACTTGTGCGTTTGAGCGCCGAGATGTGTCCCGCTATAGCTTGTGCTCGATGGCGGAATTGAGCAAAGAATGCCACTGGACAGAGTTATCCTTGATCCAACGGTACGAAGTATAGGATGCGAGCTATTTTAGGCGCTTAGGTAACTCCTACCGTATGGCGGCGCATCAGCTAACCTACAGAGGGAGTAAAACCACGAGAATCAACATCCTGAGCACCTGGCGGAATCAACTCCTTCAGTAGAGCATGAAGAGAGAATTGTTAAAAATTCCATGGCTAACTCTGGATTTCTGACTGCCATGTCTACTAGAACTCACGCGCTTCAATCCGCCGATTTCTTCACCTGAACTAGTTAGTCTGCGGGATGAAACAGTCGTTTGGTCTTCATACCGTAAATTGACATCCCAGTCGCCGATGCCCGAGTTCTGGCCCGATCAAGTACAGAGCACCGGGGCGCATGGGCAAAACCTGGTACTCATAATCACAGCATCCTATAACAGTCAAGCTTCTAAGTTTGAAGGTTAGCCCGGACTTTGGATAATTGGCTGTCGCCACGTCTCGTCATAAGCCCCGAAATAAACAGTCTCAGAGCATTCACCTACTATATGGTACGATGACTTCTGTATCCGACCTGCTTGGCAATACCTAAGACTGAGGGACGAAGAGATTCGCTTACACGTTTTCTTGCTAGACCAGGTGCGTCTGTCGTTCTCCAACACGACCGGGGGTGAAAGACGCTACTTGGTGCCCCTCGATAGCTCTGTGAGCGATGCTCTCCGTGTACACACAAGTTGACGGCTGTTGAAATGGGTCAAT
seq00023   GAGGCGTTTTATTCGCGATGCGGCACAAATAACTAACGTTTAGGCTTGCAGCTTATAAGGCCCCGGCAACGTTAAGAGCCTTATCATGAGCGAAACGACACCTGGGACCGGACCAGTTTCCCCGCCAGCCAATTTTTAACAGCGCAAGTCAAGTTATGCGGCGGATGACGTTTGTGACAAAGAATCTGGATTCCGAGACGAGTCCCAATTACGCGTGAACAGAGGACCACCACAGAAGGCATCTCAACTTTGTCTAGCCCGGAAACGTGCATTGAAACGATAGATAGCGCGCTCTTAACTAGGTGGACAAGGCCATCATCGCACGTTGCTCCGGACATAAAGAGTAAGCATCGAGTTAAAACCTCCACGCCGTTTGCCCGACGTTGTCGCCTCTTGAAAGCCTATAAGGGACGTTGAAGAGCAGACTCATAATTGAATAATCGGGTAAGGACTCAGGCGCCTTGTCCTAGACCTGCGTCGCGACGGTAGGCTCAACGCACCCTTAAATCGATTGTGTACCTTGGATGTATGAACTCATATTCACGTTTATTAGTACCGTTATATGTGCTCGACAGAGAAATGGAAGTCGACCAAAAAAAGATAATGAGGCGGAACCATTTATATAATTTCTGCCGCAGGGGTCCGCCCCCCGTTTCAGCCTGACTTAAGAGTGTCTGGTAAAGTGTGTGGCCTTTTGAAACTGACCCGTGGAGGTCCTGGTACCACCGGGCGGAGCCCCTCAGACGCAAATAGCTCTCAGTCGATTGACACCTTGCCACCCATATCATCCCGGACCCCAGATCGCTCGGCGCAGTCGATATTCTCATGTTAAGCCTCTTGTTAGTCGACAGGTTTATTGTGACCGTTTGCGAGGTGCTGGAAATATTCGGTGACGTGATTAGCAACAGCAAAGTTAGCAACCCCTCCGCACATGACGCGATGCTAAAGTCAGCTTCATCGGAACAGTACTGCTCCTCACGTCCCGACCTACATGAATGCCTTAGCCTCTTTCTACGTGGCCCCTCGCCGAGTTTGATGAACACGCGGCGTATCTACTATTAGCCTTAACGTCTTTTACAGTCGAGGTAGAGCTCTCAAACGTAGAGCACGATTCTGGTAAACATGCCTTACGACTCGCCTGGCTCCGGTGGAATCCATGAACACTCTTTGCAGCGATAGAACAGGCGCCGAAGAGACATTGCAAAACCGGACGCTACCCGTGGTCATTTCACACAAGCCAATTGAGGCCGAGTGAGATATTCCTAGGTAGAGTAACATAAAATGTTCTGCGTGCATCCGTTCTTGTTCCTGGTACTCCAAGGGGCCTGAACAAATGAGTAGGAAGGGTACCAAGAAACCTGAAATAACACAACTACGGCTAGTTCTGATGCGCGGTGCATCATCACGAGTAAGCATCGAATACAAGGGAGACGGCCTCGTTGCCCTAAGAGGGGGGGCCGACACGCTGTGCACTTGTGCGTTTGAGCGCCGAGATGTGTCCCGCTATAGCTTGTGCTCGATGGCGGAATTGAGCAAAGAATGCCACTGGACAGAGTTATCCTTGATCCAACGGTACGAAGTATAGGATGCGAGCTATTTTAGGCGCTTAGGTAACTCCTACCGTATGGCGGCGCATCAGCTAACCTACAGAGGGAGTAAAACCACGAGAATCAACATCCTGAGCACCTGGCGGAATCAACTCCTTCAGTAGAGCATGAAGAGAGAATTGTTAAAAATTCCATGGCTAACTCTGGATTTCTGACTGCCATGTCTACTAGAACTCACGCGCTTCAATCCGCCGATTTCTTCACCTGAACTAGTTAGTCTGCGGGATGAAACAGTCGTTTGGTCTTCATACCGTAAATTGACATCCCAGTCGCCGATGCCCGAGTTCTGGCCCGATCAAGTACAGAGCACCGGGGCGCATGGGCAAAACCTGGTACTCATAATCACAGCATCCTATAACAGTCAAGCTTCTAAGTTTGAAGGTTAGCCCGGACTTTGGATAATTGGCTGTCGCCACGTCTCGTCATAAGCCCCGAAATAAACAGTCTCAGAGCATTCACCTACTATATGGTACGATGACTTCTGTATCCGACCTGCTTGGCAATACCTAAGACTGAGGGACGAAGAGATTCGCTTACACGTTTTCTTGCTAGACCAGGTGCGTCTGTCGTTCTCCAACACGACCGGGGGTGAAAGACGCTACTTGGTGCCCCTCGATAGCTCTGTGAGCGATGCTCTCCGTGTACACACAAGTTGACGGCTGTTGAAATGGGTCAAT
seq00024   GAGGCGTTTTATTCGCGATGCGGCACAAATAACTAACGTTTAGGCTTGCAGCTTATAAGGCCCCGGCAACGTTAAGAGCCTTATCATGAGCGAAACGACACCTGGGACCGGACCAGTTTCCCCGCCAGCCAATTTTTAACAGCGCAAGTCAAGTTATGCGGCGGATGACGTTTGTGACAAAGAATCTGGATTCCGAGACGAGTCCCAATTACGCGTGAACAGAGGACCACCACAGAAGGCATCTCAACTTTGTCTAGCCCGGAAACGTGCATTGAAACGATAGATAGCGCGCTCTTAACTAGGTGGACAAGGCCATCATCGCACGTTGCTCCGGACATAAAGAGTAAGCATCGAGTTAAAACCTCCACGCCGTTTGCCCGACGTTGTCGCCTCTTGAAAGCCTATAAGGGACGTTGAAGAGCAGACTCATAATTGAATAATCGGGTAAGGACTCAGGCGCCTTGTCCTAGACCTGCGTCGCGACGGTAGGCTCAACGCACCCTTAAATCGATTGTGTACCTTGGATGTATGAACTCATATTCACGTTTATTAGTACCGTTATATGTGCTCGACAGAGAAATGGAAGTCGACCAAAAAAAGATAATGAGGCGGAACCATTTATATAATTTCTGCCGCAGGGGTCCGCCCCCCGTTTCAGCCTGACTTAAGAGTGTCTGGTAAAGTGTGTGGCCTTTTGAAACTGACCCGTGGAGGTCCTGGTACCACCGGGCGGAGCCCCTCAGACGCAAATAGCTCTCAGTCGATTGACACCTTGCCACCCATATCATCCCGGACCCCAGATCGCTCGGCGCAGTCGATATTCTCATGTTAAGCCTCTTGTTAGTCGACAGGTTTATTGTGACCGTTTGCGAGGTGCTGGAAATATTCGGTGACGTGATTAGCAACAGCAAAGTTAGCAACCCCTCCGCACATGACGCGATGCTAAAGTCAGCTTCATCGGAACAGTACTGCTCCTCACGTCCCGACCTACATGAATGCCTTAGCCTCTTTCTACGTGGCCCCTCGCCGAGTTTGATGAACACGCGGCGTATCTACTATTAGCCTTAACGTCTTTTACAGTCGAGGTAGAGCTCTCAAACGTAGAGCACGATTCTGGTAAACATGCCTTACGACTCGCCTGGCTCCGGTGGAATCCATGAACACTCTTTGCAGCGATAGAACAGGCGCCGAAGAGACATTGCAAAACCGGACGCTACCCGTGGTCATTTCACACAAGCCAATTGAGGCCGAGTGAGATATTCCTAGGTAGAGTAACATAAAATGTTCTGCGTGCATCCGTTCTTGTTCCTGGTACTCCAAGGGGCCTGAACAAATGAGTAGGAAGGGTACCAAGAAACCTGAAATAACACAACTACGGCTAGTTCTGATGCGCGGTGCATCATCACGAGTAAGCATCGAATACAAGGGAGACGGCCTCGTTGCCCTAAGAGGGGGGGCCGACACGCTGTGCACTTGTGCGTTTGAGCGCCGAGATGTGTCCCGCTATAGCTTGTGCTCGATGGCGGAATTGAGCAAAGAATGCCACTGGACAGAGTTATCCTTGATCCAACGGTACGAAGTATAGGATGCGAGCTATTTTAGGCGCTTAGGTAACTCCTACCGTATGGCGGCGCATCAGCTAACCTACAGAGGGAGTAAAACCACGAGAATCAACATCCTGAGCACCTGGCGGAATCAACTCCTTCAGTAGAGCATGAAGAGAGAATTGTTAAAAATTCCATGGCTAACTCTGGATTTCTGACTGCCATGTCTACTAGAACTCACGCGCTTCAATCCGCCGATTTCTTCACCTGAACTAGTTAGTCTGCGGGATGAAACAGTCGTTTGGTCTTCATACCGTAAATTGACATCCCAGTCGCCGATGCCCGAGTTCTGGCCCGATCAAGTACAGAGCACCGGGGCGCATGGGCAAAACCTGGTACTCATAATCACAGCATCCTATAACAGTCAAGCTTCTAAGTTTGAAGGTTAGCCCGGACTTTGGATAATTGGCTGTCGCCACGTCTCGTCATAAGCCCCGAAATAAACAGTCTCAGAGCATTCACCTACTATATGGTACGATGACTTCTGTATCCGACCTGCTTGGCAATACCTAAGACTGAGGGACGAAGAGATTCGCTTACACGTTTTCTTGCTAGACCAGGTGCGTCTGTCGTTCTCCAACACGACCGGGGGTGAAAGACGCTACTTGGTGCCCCTCGATAGCTCTGTGAGCGATGCTCTCCGTGTACACACAAGTTGACGGCTGTTGAAATGGGTCAAT
seq00025   GAGGCGTTTTATTCGCGATGCGGCACAAATAACTAACGTTTAGGCTTGCAGCTTATAAGGCCCCGGCAACGTTAAGAGCCTTATCATGAGCGAAACGACACCTGGGACCGGACCAGTTTCCCCGCCAGCCAATTTTTAACAGCGCAAGTCAAGTTATGCGGCGGATGACGTTTGTGACAAAGAATCTGGATTCCGAGACGAGTCCCAATTACGCGTGAACAGAGGACCACCACAGAAGGCATCTCAACTTTGTCTAGCCCGGAAACGTGCATTGAAACGATAGATAGCGCGCTCTTAACTAGGTGGACAAGGCCATCATCGCACGTTGCTCCGGACATAAAGAGTAAGCATCGAGTTAAAACCTCCACGCCGTTTGCCCGACGTTGTCGCCTCTTGAAAGCCTATAAGGGACGTTGAAGAGCAGACTCATAATTGAATAATCGGGTAAGGACTCAGGCGCCTTGTCCTAGACCTGCGTCGCGACGGTAGGCTCAACGCACCCTTAAATCGATTGTGTACCTTGGATGTATGAACTCATATTCACGTTTATTAGTACCGTTATATGTGCTCGACAGAGAAATGGAAGTCGACCAAAAAAAGATAATGAGGCGGAACCTTTTATATAATTTCTGCCGCAGGGGTCCGCCCCCCGTTTCAGCCTGACTTAAGAGTGTCTGGTAAAGTGTGTGGCCTTTTGAAACTGACCCGTGGAGGTCCTGGTACCACCGGGCGGAGCCCCTCAGACGCAAATAGCTCTCAGTCGATTGACACCTTGCCACCCATATCATCCCGGACCCCAGATCGCTCGGCGCAGTCGAGATTCTCATGTTAAGCCTCTTGTTAGTCGACAGGTTTATTGTGACCGTTTGCGAGGTGCTGGAAATATTCGGTGACGTGATTAGCAACAGCAAAGTTAGCAACCCCTCCGCACATGACGCGATGCTAAAGTCAGCTTCATCGGAACAGTACTGCTCCTCACGTCCCGACCTACATGAATGCCTTAGCCTCTTTCTACGTGGCCCCTCGCCGAGTTTGATGAACACGCGGCGTATCTACTATTAGCCTTAACGTCTTTTACAGTCGAGGTAGAGCTCTCAAACGTAGAGCACGATTCTGGTAAACATGCCTTACGACTCGCCTGGCTCCGGTGGAATCCATGAACACTCTTTGCAGCGATGGAACAGGCGCCGAAGAGACATTGCAAAACCGGACGCTACCCGTGGTCATTTCACACAAGCCAATTGAGGCCGAGTGAGATATTCCTAGGTAGAGTAACATAAAATGTTCTGCGTGCATCCGTTCTTGTTCCTGGTACTCCAAGGGGCCTGAACAAATGAGTAGGAAGGGTACCAAGAAACCTGAAATAACACAACTACGGCTAGTTCTGATGCGCGGTGCATCATCACGAGTAAGCATCGAATACAAGGGAGACGGCCTCGTTGCCCTAAGAGGGGGGGCCGACACGCTGTGCACTTGTGCGTTTGAGCGCCGAGATGTGTCCCGCTATAGCTTGTGCTCGATGGCGGAATTGAGCAAAGAATGCCACTGGACAGAGTTATCCTTGATCCAACGGTACGAAGTATAGGATGCGAGCTATTTTAGGCGCTTAGGTAACTCCTACCGTATGGCGGCGCATCAGCTAACCTACAGAGGGAGTAAAACCACGAGAATCAACATCCTGAGCACCTGGCGGAATCAACTCCTTCAGTAGAGCATGAAGAGAGAATTGTTAAAAATTCCATGGCTAACTCTGGATTTCTGACTGCCATGTCTACTAGAACTCACGCGCTTCAATCCGCCGATTTCTTCACCTGAACTAGTTAGTCTGCGGGATGAAACAGTCGTTTGGTCTTCATACCGTAAATTGACATCCCAGTCGCCGATGCCCGAGTTCTGGCCCGATCAAGTACAGAGCACCGGGGCGCATGGGCAAAACCTGGTACTCATAATCACAGCATCCTATAACAGTCAAGCTTCTAAGTTTGAAGGTTAGCCCGGACTTTGGATAATTGGCTGTCGCCACGTCTCGTCATAAGCCCCGAAATAAACAGTCTCAGAGCATTCACCTACTATATGGTACGATGACTTCTGTATCCGACCTGCTTGGCAATACCTAAGACTGAGGGACGAAGAGATTCGCTTACACGTTTTCTTGCTAGACCAGGTGCGTCTGTCGTTCTCCAACACGACCGGGGGTGAAAGACGCTACTTGGTGCCCCTCGATAGCTCTGTGAGCGATGCTCTCCGTGTACACACAAGTTGACGGCTGTTGAAATGGGTCAAT
seq00026   GAGGCGTTTTATTCGCGATGCGGCACAAATAACTAACGTTTAGGCTTGCAGCTTATAAGGCCCCGGCAACGTTAAGAGCCTTATCATGAGCGAAACGACACCTGGGACCGGACCAGTTTCCCCGCCAGCCAATTTTTAACAGCGCAAGTCAAGTTATGCGGCGGATGACGTTTGTGACAAAGAATCTGGATTCCGAGACGAGTCCCAATTACGCGTGAACAGAGGACCACCACAGAAGGCATCTCAACTTTGTCTAGCCCGGAAACGTGCATTGAAACGATAGATAGCGCGCTCTTAACTAGGTGGACAAGGCCATCATCGCACGTTGCTCCGGACATAAAGAGTAAGCATCGAGTTAAAACCTCCACGCCGTTTGCCCGACGTTGTCGCCTCTTGAAAGCCTATAAGGGACGTTGAAGAGCAGACTCATAATTGAATAATCGGGTAAGGACTCAGGCGCCTTGTCCTAGACCTGCGTCGCGACGGTAGGCTCAACGCACCCTTAAATCGATTGTGTACCTTGGATGTATGAACTCATATTCACGTTTATTAGTACCGTTATATGTGCTCGACAGAGAAATGGAAGTCGACCAAAAAAAGATAATGAGGCGGAACCATTTATATAATTTCTGCCGCAGGGGTCCGCCCCCCGTTTCAGCCTGACTTAAGAGTGTCTGGTAAAGTGTGTGGCCTTTTGAAACTGACCCGTGGAGGTCCTGGTACCACCGGGCGGAGCCCCTCAGACGCAAATAGCTCTCAGTCGATTGACACCTTGCCACCCATATCATCCCGGACCCCAGATCGCTCGGCGCAGTCGATATTCTCATGTTAAGCCTCTTGTTAGTCGACAGGTTTATTGTGACCGTTTGCGAGGTGCTGGAAATATTCGGTGACGTGATTAGCAACAGCAAAGTTAGCAACCCCTCCGCACATGACGCGATGCTAAAGTCAGCTTCATCGGAACAGTACTGCTCCTCACGTCCCGACCTACATGAATGCCTTAGCCTCTTTCTACGTGGCCCCTCGCCGAGTTTGATGAACACGCGGCGTATCTACTATTAGCCTTAACGTCTTTTACAGTCGAGGTAGAGCTCTCAAACGTAGAGCACGATTCTGGTAAACATGCCTTACGACTCGCCTGGCTCCGGTGGAATCCATGAACACTCTTTGCAGCGATAGAACAGGCGCCGAAGAGACATTGCAAAACCGGACGCTACCCGTGGTCATTTCACACAAGCCAATTGAGGCCGAGTGAGATATTCCTAGGTAGAGTAACATAAAATGTTCTGCGTGCATCCGTTCTTGTTCCTGGTACTCCAAGGGGCCTGAACAAATGAGTAGGAAGGGTACCAAGAAACCTGAAATAACACAACTACGGCTAGTTCTGATGCGCGGTGCATCATCACGAGTAAGCATCGAATACAAGGGAGACGGCCTCGTTGCCCTAAGAGGGGGGGCCGACACGCTGTGCACTTGTGCGTTTGAGCGCCGAGATGTGTCCCGCTATAGCTTGTGCTCGATGGCGGAATTGAGCAAAGAATGCCACTGGACAGAGTTATCCTTGATCCAACGGTACGAAGTATAGGATGCGAGCTATTTTAGGCGCTTAGGTAACTCCTACCGTATGGCGGCGCATCAGCTAACCTACAGAGGGAGTAAAACCACGAGAATCAACATCCTGAGCACCTGGCGGAATCAACTCCTTCAGTAGAGCATGAAGAGAGAATTGTTAAAAATTCCATGGCTAACTCTGGATTTCTGACTGCCATGTCTACTAGAACTCACGCGCTTCAATCCGCCGATTTCTTCACCTGAACTAGTTAGTCTGCGGGATGAAACAGTCGTTTGGTCTTCATACCGTAAATTGACATCCCAGTCGCCGATGCCCGAGTTCTGGCCCGATCAAGTACAGAGCACCGGGGCGCATGGGCAAAACCTGGTACTCATAATCACAGCATCCTATAACAGTCAAGCTTCTAAGTTTGAAGGTTAGCCCGGACTTTGGATAATTGGCTGTCGCCACGTCTCGTCATAAGCCCCGAAATAAACAGTCTCAGAGCATTCACCTACTATATGGTACGATGACTTCTGTATCCGACCTGCTTGGCAATACCTAAGACTGAGGGACGAAGAGATTCGCTTACACGTTTTCTTGCTAGACCAGGTGCGTCTGTCGTTCTCCAACACGACCGGGGGTGAAAGACGCTACTTGGTGCCCCTCGATAGCTCTGTGAGCGATGCTCTCCGTGTACACACAAGTTGACGGCTGTTGAAATGGGTCAAT
seq00027   GAGGCGTTTTATTCGCGATGCGGCACAAATAACTAACGTTTAGGCTTGCAGCTTATAAGGCCCCGGCAACGTTAAGAGCCTTATCATGAGCGAAACGACACCTGGGACCGGACCAGTTTCCCCGCCAGCCAATTTTTAACAGCGCAAGTCAAGTTATGCGGCGGATGACGTTTGTGACAAAGAATCTGGATTCCGAGACGAGTCCCAATTACGCGTGAACAGAGGACCACCACAGAAGGCATCTCAACTTTGTCTAGCCCGGAAACGTGCATTGAAACGATAGATAGCGCGCTCTTAACTAGGTGGACAAGGCCATCATCGCACGTTGCTCCGGACATAAAGAGTAAGCATCGAGTTAAAACCTCCACGCCGTTTGCCCGACGTTGTCGCCTCTTGAAAGCCTATAAGGGACGTTGAAGAGCAGACTCATAATTGAATAATCGGGTAAGGACTCAGGCGCCTTGTCCTAGACCTGCGTCGCGACGGTAGGCTCAACGCACCCTTAAATCGATTGTGTACCTTGGATGTATGAACTCATATTCACGTTTATTAGTACCGTTATATGTGCTCGACAGAGAAATGGAAGTCGACCAAAAAAAGATAATGAGGCGGAACCATTTATATAATTTCTGCCGCAGGGGTCCGCCCCCCGTTTCAGCCTGACTTAAGAGTGTCTGGTAAAGTGTGTGGCCTTTTGAAACTGACCCGTGGAGGTCCTGGTACCACCGGGCGGAGCCCCTCAGACGCAAATAGCTCTCAGTCGATTGACACCTTGCCACCCATATCATCCCGGACCCCAGATCGCTCGGCGCAGTCGATATTCTCATGTTAAGCCTCTTGTTAGTCGACAGGTTTATTGTGACCGTTTGCGAGGTGCTGGAAATATTCGGTGACGTGATTAGCAACAGCAAAGTTAGCAACCCCTCCGCACATGACGCGATGCTAAAGTCAGCTTCATCGGAACAGTACTGCTCCTCACGTCCCGACCTACATGAATGCCTTAGCCTCTTTCTACGTGGCCCCTCGCCGAGTTTGATGAACACGCGGCGTATCTACTATTAGCCTTAACGTCTTTTACAGTCGAGGTAGAGCTCTCAAACGTAGAGCACGATTCTGGTAAACATGCCTTACGACTCGCCTGGCTCCGGTGGAATCCATGAACACTCTTTGCAGCGATAGAACAGGCGCCGAAGAGACATTGCAAAACCGGACGCTACCCGTGGTCATTTCACACAAGCCAATTGAGGCCGAGTGAGATATTCCTAGGTAGAGTAACATAAAATGTTCTGCGTGCATCCGTTCTTGTTCCTGGTACTCCAAGGGGCCTGAACAAATGAGTAGGAAGGGTACCAAGAAACCTGAAATAACACAACTACGGCTAGTTCTGATGCGCGGTGCATCATCACGAGTAAGCATCGAATACAAGGGAGACGGCCTCGTTGCCCTAAGAGGGGGGGCCGACACGCTGTGCACTTGTGCGTTTGAGCGCCGAGATGTGTCCCGCTATAGCTTGTGCTCGATGGCGGAATTGAGCAAAGAATGCCACTGGACAGAGTTATCCTTGATCCAACGGTACGAACTATAGGATGCGAGCTATTTTAGGCGCTTAGGTAACTCCTACCGTATGGCGGCGCATCAGCTAACCTACAGAGGGAGTAAAACCACGAGAATCAACATCCTGAGCACCTGGCGGAATCAACTCCTTCAGTAGAGCATGAAGAGAGAATTGTTAAAAATTCCATGGCTAACTCTGGATTTCTGACTGCCATGTCTACTAGAACTCACGCGCTTCAATCCGCCGATTTCTTCACCTGAACTAGTTAGTCTGCGGGATGAAACAGTCGTTTGGTCTTCATACCGTAAATTGACATCCCAGTCGCCGATGCCCGAGTTCTGGCCCGATCAAGTACAGAGCACCGGGGCGCATGGGCAAAACCTGGTACTCATAATCACAGCATCCTATAACAGTCAAGCTTCTAAGTTTGAAGGTTAGCCCGGACTTTGGATAATTGGCTGTCGCCACGTCTCGTCATAAGCCCCGAAATAAACAGTCTCAGAGCATTCACCTACTATATGGTACGATGACTTCTGTATCCGACCTGCTTGGCAATACCTAAGACTGAGGGACGAAGAGATTCGCTTACACGTTTTCTTGCTAGACCAGGTGCGTCTGTCGTTCTCCAACACGACCGGGGGTGAAAGACGCTACTTGGTGCCCCTCGATAGCTCTGTGAGCGATGCTCTCCGTGTACACACAAGTTGACGGCTGTTGAAATGGGTCAAT
seq00028   GAGGCGTTTTATTCGCGATGCGGCACAAATAACTAACGTTTAGGCTTGCAGCTTATAAGGCCCCGGCAACGTTAAGAGCCTTATCATGAGCGAAACGACACCTGGGACCGGACCAGTTTCCCCGCCAGCCAATTTTTAACAGCGCAAGTCAAGTTATGCGGCGGATGACGTTTGTGACAAAGAATCTGGATTCCGAGACGAGTCCCAATTACGCGTGAACAGAGGACCACCACAGAAGGCATCTCAACTTTGTCTAGCCCGGAAACGTGCATTGAAACGATAGATAGCGCGCTCTTAACTAGGTGGACAAGGCCATCATCGCACGTTGCTCCGGACATAAAGAGTAAGCATCGAGTTAAAACCTCCACGCCGTTTGCCCGACGTTGTCGCCTCTTGAAAGCCTATAAGGGACGTTGAAGAGCAGACTCATAATTGAATAATCGGGTAAGGACTCAGGCGCCTTGTCCTAGACCTGCGTCGCGACGGTAGGCTCAACGCACCCTTAAATCGATTGTGTACCTTGGATGTATGAACTCATATTCACGTTTATTAGTACCGTTATATGTGCTCGACAGAGAAATGGAAGTCGACCAAAAAAAGATAATGAGGCGGAACCTTTTATATAATTTCTGCCGCAGGGGTCCGCCCCCCGTTTCAGCCTGACTTAAGAGTGTCTGGTAAAGTGTGTGGCCTTTTGAAACTGACCCGTGGAGGTCCTGGTACCACCGGGCGGAGCCCCTCAGACGCAAATAGCTCTCAGTCGATTGACACCTTGCCACCCATATCATCCCGGACCCCAGATCGCTCGGCGCAGTCGAGATTCTCATGTTAAGCCTCTTGTTAGTCGACAGGTTTATTGTGACCGTTTGCGAGGTGCTGGAAATATTCGGTGACGTGATTAGCAACAGCAAAGTTAGCAACCCCTCCGCACATGACGCGATGCTAAAGTCAGCTTCATCGGAACAGTACTGCTCCTCACGTCCCGACCTACATGAATGCCTTAGCCTCTTTCTACGTGGCCCCTCGCCGAGTTTGATGAACACGCGGCGTATCTACTATTAGCCTTAACGTCTTTTACAGTCGAGGTAGAGCTCTCAAACGTAGAGCACGATTCTGGTAAACATGCCTTACGACTCGCCTGGCTCCGGTGGAATCCATGAACACTCTTTGCAGCGATGGAACAGGCGCCGAAGAGACATTGCAAAACCGGACGCTACCCGTGGTCATTTCACACAAGCCAATTGAGGCCGAGTGAGATATTCCTAGGTAGAGTAACATAAAATGTTCTGCGTGCATCCGTTCTTGTTCCTGGTACTCCAAGGGGCCTGAACAAATGAGTAGGAAGGGTACCAAGAAACCTGAAATAACACAACTACGGCTAGTTCTGATGCGCGGTGCATCATCACGAGTAAGCATCGAATACAAGGGAGACGGCCTCGTTGCCCTAAGAGGGGGGGCCGACACGCTGTGCACTTGTGCGTTTGAGCGCCGAGATGTGTCCCGCTATAGCTTGTGCTCGATGGCGGAATTGAGCAAAGAATGCCACTGGACAGAGTTATCCTTGATCCAACGGTACGAAGTATAGGATGCGAGCTATTTTAGGCGCTTAGGTAACTCCTACCGTATGGCGGCGCATCAGCTAACCTACAGAGGGAGTAAAACCACGAGAATCAACATCCTGAGCACCTGGCGGAATCAACTCCTTCAGTAGAGCATGAAGAGAGAATTGTTAAAAATTCCATGGCTAACTCTGGATTTCTGACTGCCATGTCTACTAGAACTCACGCGCTTCAATCCGCCGATTTCTTCACCTGAACTAGTTAGTCTGCGGGATGAAACAGTCGTTTGGTCTTCATACCGTAAATTGACATCCCAGTCGCCGATGCCCGAGTTCTGGCCCGATCAAGTACAGAGCACCGGGGCGCATGGGCAAAACCTGGTACTCATAATCACAGCATCCTATAACAGTCAAGCTTCTAAGTTTGAAGGTTAGCCCGGACTTTGGATAATTGGCTGTCGCCACGTCTCGTCATAAGCCCCGAAATAAACAGTCTCAGAGCATTCACCTACTATATGGTACGATGACTTCTGTATCCGACCTGCTTGGCAATACCTAAGACTGAGGGACGAAGAGATTCGCTTACACGTTTTCTTGCTAGACCAGGTGCGTCTGTCGTTCTCCAACACGACCGGGGGTGAAAGACGCTACTTGGTGCCCCTCGATAGCTCTGTGAGCGATGCTCTCCGTGTACACACAAGTTGACGGCTGTTGAAATGGGTCAAT
seq00029   GAGGCGTTTTATTCGCGATGCGGCACAAATAACTAACGTTTAGGCTTGCAGCTTATAAGGCCCCGGCAACGTTAAGAGCCTTATCATGAGCGAAACGACACCTGGGACCGGACCAGTTTCCCCGCCAGCCAATTTTTAACAGCGCAAGTCAAGTTATGCGGCGGATGACGTTTGTGACAAAGAATCTGGATTCCGAGACGAGTCCCAATTACGCGTGAACAGAGGACCACCACAGAAGGCATCTCAACTTTGTCTAGCCCGGAAACGTGCATTGAAACGATAGATAGCGCGCTCTTAACTAGGTGGACAAGGCCATCATCGCACGTTGCTCCGGACATAAAGAGTAAGCATCGAGTTAAAACCTCCACGCCGTTTGCCCGACGTTGTCGCCTCTTGAAAGCCTATAAGGGACGTTGAAGAGCAGACTCATAATTGAATAATCGGGTAAGGACTCAGGCGCCTTGTCCTAGACCTGCGTCGCGACGGTAGGCTCAACGCACCCTTAAATCGATTGTGTACCTTGGATGTATGAACTCATATTCACGTTTATTAGTACCGTTATATGTGCTCGACAGAGAAATGGAAGTCGACCAAAAAAAGATAATGAGGCGGAACCATTTATATAATTTCTGCCGCAGGGGTCCGCCCCCCGTTTCAGCCTGACTTAAGAGTGTCTGGTAAAGTGTGTGGCCTTTTGAAACTGACCCGTGGAGGTCCTGGTACCACCGGGCGGAGCCCCTCAGACGCAAATAGCTCTCAGTCGATTGACACCTTGCCACCCATATCATCCCGGACCCCAGATCGCTCGGCGCAGTCGATATTCTCATGTTAAGCCTCTTGTTAGTCGACAGGTTTATTGTGACCGTTTGCGAGGTGCTGGAAATATTCGGTGACGTGATTAGCAACAGCAAAGTTAGCAACCCCTCCGCACATGACGCGATGCTAAAGTCAGCTTCATCGGAACAGTACTGCTCCTCACGTCCCGACCTACATGAATGCCTTAGCCTCTTTCTACGTGGCCCCTCGCCGAGTTTGATGAACACGCGGCGTATCTACTATTAGCCTTAACGTCTTTTACAGTCGAGGTAGAGCTCTCAAACGTAGAGCACGATTCTGGTAAACATGCCTTACGACTCGCCTGGCTCCGGTGGAATCCATGAACACTCTTTGCAGCGATAGAACAGGCGCCGAAGAGACATTGCAAAACCGGACGCTACCCGTGGTCATTTCACACAAGCCAATTGAGGCCGAGTGAGATATTCCTAGGTAGAGTAACATAAAATGTTCTGCGTGCATCCGTTCTTGTTCCTGGTACTCCAAGGGGCCTGAACAAATGAGTAGGAAGGGTACCAAGAAACCTGAAATAACACAACTACGGCTAGTTCTGATGCGCGGTGCATCATCACGAGTAAGCATCGAATACAAGGGAGACGGCCTCGTTGCCCTAAGAGGGGGGGCCGACACGCTGTGCACTTGTGCGTTTGAGCGCCGAGATGTGTCCCGCTATAGCTTGTGCTCGATGGCGGAATTGAGCAAAGAATGCCACTGGACAGAGTTATCCTTGATCCAACGGTACGAAGTATAGGATGCGAGCTATTTTAGGCGCTTAGGTAACTCCTACCGTATGGCGGCGCATCAGCTAACCTACAGAGGGAGTAAAACCACGAGAATCAACATCCTGAGCACCTGGCGGAATCAACTCCTTCAGTAGAGCATGAAGAGAGAATTGTTAAAAATTCCATGGCTAACTCTGGATTTCTGACTGCCATGTCTACTAGAACTCACGCGCTTCAATCCGCCGATTTCTTCACCTGAACTAGTTAGTCTGCGGGATGAAACAGTCGTTTGGTCTTCATACCGTAAATTGACATCCCAGTCGCCGATGCCCGTGTTCTGGCCCGATCAAGTACAGAGCACCGGGGCGCATGGGCAAAACCTGGTACTCATAATCACAGCATCCTATAACAGTCAAGCTTCTAAGTTTGAAGGTTAGCCCGGACTTTGGATAATTGGCTGTCGCCACGTCTCGTCATAAGCCCCGAAATAAACAGTCTCAGAGCATTCACCTACTATATGGTACGATGACTTCTGTATCCGACCTGCTTGGCAATACCTAAGACTGAGGGACGAAGAGATTCGCTTACACGTTTTCTTGCTAGACCAGGTGCGTCTGTCGTTCTCCAACACGACCGGGGGTGAAAGACGCTACTTGGTGCCCCTCGATAGCTCTGTGAGCGATGCTCTCCGTGTACACACAAGTTGACGGCTGTTGAAATGGGTCAAT
seq00030   GAGGCGTTTTATTCGCGATGCGGCACAAATAACTAACGTTTAGGCTTGCAGCTTATAAGGCCCCGGCAACGTTAAGAGCCTTATCATGAGCGAAACGACACCTGGGACCGGACCAGTTTCCCCGCCAGCCAATTTTTAACAGCGCAAGTCAAGTTATGCGGCGGATGACGTTTGTGACAAAGAATCTGGATTCCGAGACGAGTCCCAATTACGCGTGAACAGAGGACCACCACAGAAGGCATCTCAACTTTGTCTAGCCCGGAAACGTGCATTGAAACGATAGATAGCGCGCTCTTAACTAGGTGGACAAGGCCATCATCGCACGTTGCTCCGGACATAAAGAGTAAGCATCGAGTTAAAACCTCCACGCCTTTTGCCCGACGTTGTCGCCTCTTGAAAGCCTATAAGGGACGTTGAAGAGCAGACTCATAATTGAATAATCGGGTAAGGACTCAGGCGCCTTGTCCTAGACCTGCGTCGCGACGGTAGGCTCAACGCACCCTTAAATCGATTGTGTACCTTGGATGTATGAACTCATATTCACGTTTATTAGTACCGTTATATGTGCTCGACAGAGAAATGGAAGTCGACCAAAAAAAGATAATGAGGCGGAACCATTTATATAATTTCTGCCGCAGGGGTCCGCCCCCCGTTTCAGCCTGACTTAAGAGTGTCTGGTAAAGTGTGTGGCCTTTTGAAACTGACCCGTGGAGGTCCTGGTACCACCGGGCGGAGCCCCTCAGACGCAAATAGCTCTCAGTCGATTGACACCTTGCCACCCATATCATCCCGGACCCCAGATCGCTCGGCGCAGTCGATATTCTCATGTTAAGCCTCTTGTTAGTCGACAGGTTTATTGTGACCGTTTGCGAGGTGCTGGAAATATTCGGTGACGTGATTAGCAACAGCAAAGTTAGCAACCCCTCCGCACATGACGCGATGCTAAAGTCAGCTTCATCGGAACAGTACTGCTCCTCACGTCCCGACCTACATGAATGCCTTAGCCTCTTTCTACGTGGCCCCTCGCCGAGTTTGATGAACACGCGGCGTATCTACTATTAGCCTTAACGTCTTTTACAGTCGAGGTAGAGCTCTCAAACGTAGAGCACGATTCTGGTAAACATGCCTTACGACTCGCCTGGCTCCGGTGGAATCCATGAACACTCTTTGCAGCGATAGAACAGGCGCCGAAGAGACATTGCAAAACCGGACGCTACCCGTGGTCATTTCACACAAGCCAATTGAGGCCGAGTGAGATATTCCTAGGTAGAGTAACATAAAATGTTCTGCGTGCATCCGTTCTTGTTCCTGGTACTCCAAGGGGCCTGAACAAATGAGTAGGAAGGGTACCAAGAAACCTGAAATAACACAACTACGGCTAGTTCTGATGCGCGGTGCATCATCACGAGTAAGCATCGAATACAAGGGAGACGGCCTCGTTGCCCTAAGAGGGGGGGCCGACACGCTGTGCACTTGTGCGTTTGAGCGCCGAGATGTGTCCCGCTATAGCTTGTGCTCGATGGCGGAATTGAGCAAAGAATGCCACTGGACAGAGTTATCCTTGATCCAACGGTACGAAGTATAGGATGCGAGCTATTTTAGGCGCTTAGGTAACTCCTACCGTATGGCGGCGCATCAGCTAACCTACAGAGGGAGTAAAACCACGAGAATCAACATCCTGAGCACCTGGCGGAATCAACTCCTTCAGTAGAGCATGAAGAGAGAATTGTTAAAAATTCCATGGCTAACTCTGGATTTCTGACTGCCATGTCTACTAGAACTCACGCGCTTCAATCCGCCGATTTCTTCACCTGAACTAGTTAGTCTGCGGGATGAAACAGTCGTTTGGTCTTCATACCGTAAATTGACATCCCAGTCGCCGATGCCCGAGTTCTGGCCCGATCAAGTACAGAGCACCGGGGCGCATGGGCAAAACCTGGTACTCATAATCACAGCATCCTATAACAGTCAAGCTTCTAAGTTTGAAGGTTAGCCCGGACTTTGGATAATTGGCTGTCGCCACGTCTCGTCATAAGCCCCGAAATAAACAGTCTCAGAGCATTCACCTACTATATGGTACGATGACTTCTGTATCCGACCTGCTTGGCAATACCTAAGACTGAGGGACGAAGAGATTCGCTTACACGTTTTCTTGCTAGACCAGGTGCGTCTGTCGTTCTCCAACACGACCGGGGGTGAAAGACGCTACTTGGTGCCCCTCGATAGCTCTGTGAGCGATGCTCTCCGTGTACACACAAGTTGACGGCTGTTGAAATGGGTCAAT
seq00031   GAGGCGTTTTATTCGCGATGCGGCACAAATAACTAACGTTTAGGCTTGCAGCTTATAAGGCCCCGGCAACGTTAAGAGCCTTATCATGAGCGAAACGACACCTGGGACCGGACCAGTTTCCCCGCCAGCCAATTTTTAACAGCGCAAGTCAAGTTATGCGGCGGATGACGTTTGTGACAAAGAATCTGGATTCCGAGACGAGTCCCAATTACGCGTGAACAGAGGACCACCACAGAAGGCATCTCAACTTTGTCTAGCCCGGAAACGTGCATTGAAACGATAGATAGCGCGCTCTTAACTAGGTGGACAAGGCCATCATCGCACGTTGCTCCGGACATAAAGAGTAAGCATCGAGTTAAAACCTCCACGCCGTTTGCCCGACGTTGTCGCCTCTTGAAAGCCTATAAGGGACGTTGAAGAGCAGACTCATAATTGAATAATCGGGTAAGGACTCAGGCGCCTTGTCCTAGACCTGCGTCGCGACGGTAGGCTCAACGCACCCTTAAATCGATTGTGTACCTTGGATGTATGAACTCATATTCACGTTTATTAGTACCGTTATATGTGCTCGACAGAGAAATGGAAGTCGACCAAAAAAAGATAATGAGGCGGAACCTTTTATATAATTTCTGCCGCAGGGGTCCGCCCCCCGTTTCAGCCTGACTTAAGAGTGTCTGGTAAAGTGTGTGGCCTTTTGAAACTGACCCGTGGAGGTCCTGGTACCACCGGGCGGAGCCCCTCAGACGCAAATAGCTCTCAGTCGATTGACACCTTGCCACCCATATCATCCCGGACCCCAGATCGCTCGGCGCAGTCGAGATTCTCATGTTAAGCCTCTTGTTAGTCGACAGGTTTATTGTGACCGTTTGCGAGGTGCTGGAAATATTCGGTGACGTGATTAGCAACAGCAAAGTTAGCAACCCCTCCGCACATGACGCGATGCTAAAGTCAGCTTCATCGGAACAGTACTGCTCCTCACGTCCCGACCTACATGAATGCCTTAGCCTCTTTCTACGTGGCCCCTCGCCGAGTTTGATGAACACGCGGCGTATCTACTATTAGCCTTAACGTCTTTTACAGTCGAGGTAGAGCTCTCAAACGTAGAGCACGATTCTGGTAAACATGCCTTACGACTCGCCTGGCTCCGGTGGAATCCATGAACACTCTTTGCAGCGATGGAACAGGCGCCGAAGAGACATTGCAAAACCGGACGCTACCCGTGGTCATTTCACACAAGCCAATTGAGGCCGAGTGAGATATTCCTAGGTAGAGTAACATAAAATGTTCTGCGTGCATCCGTTCTTGTTCCTGGTACTCCAAGGGGCCTGAACAAATGAGTAGGAAGGGTACCAAGAAACCTGAAATAACACAACTACGGCTAGTTCTGATGCGCGGTGCATCATCACGAGTAAGCATCGAATACAAGGGAGACGGCCTCGTTGCCCTAAGAGGGGGGGCCGACACGCTGTGCACTTGTGCGTTTGAGCGCCGAGATGTGTCCCGCTATAGCTTGTGCTCGATGGCGGAATTGAGCAAAGAATGCCACTGGACAGAGTTATCCTTGATCCAACGGTACGAAGTATAGGATGCGAGCTATTTTAGGCGCTTAGGTAACTCCTACCGTATGGCGGCGCATCAGCTAACCTACAGAGGGAGTAAAACCACGAGAATCAACATCCTGAGCACCTGGCGGAATCAACTCCTTCAGTAGAGCATGAAGAGAGAATTGTTAAAAATTCCATGGCTAACTCTGGATTTCTGACTGCCATGTCTACTAGAACTCACGCGCTTCAATCCGCCGATTTCTTCACCTGAACTAGTTAGTCTGCGGGATGAAACAGTCGTTTGGTCTTCATACCGTAAATTGACATCCCAGTCGCCGATGCCCGAGTTCTGGCCCGATCAAGTACAGAGCACCGGGGCGCATGGGCAAAACCTGGTACTCATAATCACAGCATCCTATAACAGTCAAGCTTCTAAGTTTGAAGGTTAGCCCGGACTTTGGATAATTGGCTGTCGCCACGTCTCGTCATAAGCCCCGAAATAAACAGTCTCAGAGCATTCACCTACTATATGGTACGATGACTTCTGTATCCGACCTGCTTGGCAATACCTAAGACTGAGGGACGAAGAGATTCGCTTACACGTTTTCTTGCTAGACCAGGTGCGTCTGTCGTTCTCCAACACGACCGGGGGTGAAAGACGCTACTTGGTGCCCCTCGATAGCTCTGTGAGCGATGCTCTCCGTGTACACACAAGTTGACGGCTGTTGAAATGGGTCAAT
seq00032   GAGGCGTTTTATTCGCGATGCGGCACAAATAACTAACGTTTAGGCTTGCAGCTTATAAGGCCCCGGCAACGTTAAGAGCCTTATCATGAGCGAAACGACACCTGGGACCGGACCAGTTTCCCCGCCAGCCAATTTTTAACAGCGCAAGTCAAGTTATGCGGCGGATGACGTTTGTGACAAAGAATCTGGATTCCGAGACGAGTCCCAATTACGCGTGAACAGAGGACCACCACAGAAGGCATCTCAACTTTGTCTAGCCCGGAAACGTGCATTGAAACGATAGATAGCGCGCTCTTAACTAGGTGGACAAGGCCATCATCGCACGTTGCTCCGGACATAAAGAGTAAGCATCGAGTTAAAACCTCCACGCCGTTTGCCCGACGTTGTCGCCTCTTGAAAGCCTATAAGGGACGTTGAAGAGCAGACTCATAATTGAATAATCGGGTAAGGACTCAGGCGCCTTGTCCTAGACCTGCGTCGCGACGGTAGGCTCAACGCACCCTTAAATCGATTGTGTACCTTGGATGTATGAACTCATATTCACGTTTATTAGTACCGTTATATGTGCTCGACAGAGAAATGGAAGTCGACCAAAAAAAGATAATGAGGCGGAACCATTTATATAATTTCTGCCGCAGGGGTCCGCCCCCCGTTTCAGCCTGACTTAAGAGTGTCTGGTAAAGTGTGTGGCCTTTTGAAACTGACCCGTGGAGGTCCTGGTACCACCGGGCGGAGCCCCTCAGACGCAAATAGCTCTCAGTCGATTGACACCTTGCCACCCATATCATCCCGGACCCCAGATCGCTCGGCGCAGTCGATATTCTCATGTTAAGCCTCTTGTTAGTCGACAGGTTTATTGTGACCGTTTGCGAGGTGCTGGAAATATTCGGTGACGTGATTAGCAACAGCAAAGTTAGCAACCCCTCCGCACATGACGCGATGCTAAAGTCAGCTTCATCGGAACAGTACTGCTCCTCACGTCCCGACCTACATGAATGCCTTAGCCTCTTTCTACGTGGCCCCTCGCCGAGTTTGATGAACACGCGGCGTATCTACTATTAGCCTTAACGTCTTTTACAGTCGAGGTAGAGCTCTCAAACGTAGAGCACGATTCTGGTAAACATGCCTTACGACTCGCCTGGCTCCGGTGGAATCCATGAACACTCTTTGCAGCGATAGAACAGGCGCCGAAGAGACATTGCAAAACCGGACGCTACCCGTGGTCATTTCACACAAGCCAATTGAGGCCGAGTGAGATATTCCTAGGTAGAGTAACATAAAATGTTCTGCGTGCATCCGTTCTTGTTCCTGGTACTCCAAGGGGCCTGAACAAATGAGTAGGAAGGGTACCAAGAAACCTGAAATAACACAACTACGGCTAGTTCTGATGCGCGGTGCATCATCACGAGTAAGCATCGAATACAAGGGAGACGGCCTCGTTGCCCTAAGAGGGGGGGCCGACACGCTGTGCACTTGTGCGTTTGAGCGCCGAGATGTGTCCCGCTATAGCTTGTGCTCGATGGCGGAATTGAGCAAAGAATGCCACTGGACAGAGTTATCCTTGATCCAACGGTACGAAGTATAGGATGCGAGCTATTTTAGGCGCTTAGGTAACTCCTACCGTATGGCGGCGCATCAGCTAACCTACAGAGGGAGTAAAACCACGAGAATCAACATCCTGAGCACCTGGCGGAATCAACTCCTTCAGTAGAGCATGAAGAGAGAATTGTTAAAAATTCCATGGCTAACTCTGGATTTCTGACTGCCATGTCTACTAGAACTCACGCGCTTCAATCCGCCGATTTCTTCACCTGAACTAGTTAGTCTGCGGGATGAAACAGTCGTTTGGTCTTCATACCGTAAATTGACATCCCAGTCGCCGATGCCCGAGTTCTGGCCCGATCAAGTACAGAGCACCGGGGCGCATGGGCAAAACCTGGTACTCATAATCACAGCATCCTATAACAGTCAAGCTTCTAAGTTTGAAGGTTAGCCCGGACTTTGGATAATTGGCTGTCGCCACGTCTCGTCATAAGCCCCGAAATAAACAGTCTCAGAGCATTCACCTACTATATGGTACGATGACTTCTGTATCCGACCTGCTTGGCAATACCTAAGACTGAGGGACGAAGAGATTCGCTTACACGTTTTCTTGCTAGACCAGGTGCGTCTGTCGTTCTCCAACACGACCGGGGGTGAAAGACGCTACTTGGTGCCCCTCGATAGCTCTGTGAGCGATGCTCTCCGTGTACACACAAGTTGACGGCTGTTGAAATGGGTCAAT
seq00033   GAGGCGTTTTATTCGCGATGCGGCACAAATAACTAACGTTTAGGCTTGCAGCTTATAAGGCCCCGGCAACGTTAAGAGCCTTATCATGAGCGAAACGACACCTGGGACCGGACCAGTTTCCCCGCCAGCCAATTTTTAACAGCGCAAGTCAAGTTATGCGGCGGATGACGTTTGTGACAAAGAATCTGGATTCCGAGACGAGTCCCAATTACGCGTGAACAGAGGACCACCACAGAAGGCATCTCAACTTTGTCTAGCCCGGAAACGTGCATTGAAACGATAGATAGCGCGCTCTTAACTAGGTGGACAAGGCCATCATCGCACGTTGCTCCGGACATAAAGAGTAAGCATCGAGTTAAAACCTCCACGCCGTTTGCCCGACGTTGTCGCCTCTTGAAAGCCTATAAGGGACGTTGAAGAGCAGACTCATAATTGAATAATCGGGTAAGGACTCAGGCGCCTTGTCCTAGACCTGCGTCGCGACGGTAGGCTCAACGCACCCTTAAATCGATTGTGTACCTTGGATGTATGAACTCATATTCACGTTTATTAGTACCGTTATATGTGCTCGACAGAGAAATGGAAGTCGACCAAAAAAAGATAATGAGGCGGAACCATTTATATAATTTCTGCCGCAGGGGTCCGCCCCCCGTTTCAGCCTGACTTAAGAGTGTCTGGTAAAGTGTGTGGCCTTTTGAAACTGACCCGTGGAGGTCCTGGTACCACCGGGCGGAGCCCCTCAGACGCAAATAGCTCTCAGTCGATTGACACCTTGCCACCCATATCATCCCGGACCCCAGATCGCTCGGCGCAGTCGATATTCTCATGTTAAGCCTCTTGTTAGTCGACAGGTTTATTGTGACCGTTTGCGAGGTGCTGGAAATATTCGGTGACGTGATTAGCAACAGCAAAGTTAGCAACCCCTCCGCACATGACGCGATGCTAAAGTCAGCTTCATCGGAACAGTACTGCTCCTCACGTCCCGACCTACATGAATGCCTTAGCCTCTTTCTACGTGGCCCCTCGCCGAGTTTGATGAACACGCGGCGTATCTACTATTAGCCTTAACGTCTTTTACAGTCGAGGTAGAGCTCTCAAACGTAGAGCACGATTCTGGTAAACATGCCTTACGACTCGCCTGGCTCCGGTGGAATCCATGAACACTCTTTGCAGCGATAGAACAGGCGCCGAAGAGACATTGCAAAACCGGACGCTACCCGTGGTCATTTCACACAAGCCAATTGAGGCCGAGTGAGATATTCCTAGGTAGAGTAACATAAAATGTTCTGCGTGCATCCGTTCTTGTTCCTGGTACTCCAAGGGGCCTGAACAAATGAGAAGGAAGGGTACCAAGAAACCTGAAATAACACAACTACGGCTAGTTCTGATGCGCGGTGCATCATCACGAGTAAGCATCGAATACAAGGGAGACGGCCTCGTTGCCCTAAGAGGGGGGGCCGACACGCTGTGCACTTGTGCGTTTGAGCGCCGAGATGTGTCCCGCTATAGCTTGTGCTCGATGGCGGAATTGAGCAAAGAATGCCACTGGACAGAGTTATCCTTGATCCAACGGTACGAACTATAGGATGCGAGCTATTTTAGGCGCTTAGGTAACTCCTACCGTATGGCGGCGCATCAGCTAACCTACAGAGGGAGTAAAACCACGAGAATCAACATCCTGAGCACCTGGCGGAATCAACTCCTTCAGTAGAGCATGAAGAGAGAATTGTTAAAAATTCCATGGCTAACTCTGGATTTCTGACTGCCATGTCTACTAGAACTCACGCGCTTCAATCCGCCGATTTCTTCACCTGAACTAGTTAGTCTGCGGGATGAAACAGTCGTTTGGTCTTCATACCGTAAATTGACATCCCAGTCGCCGATGCCCGAGTTCTGGCCCGATCAAGTACAGAGCACCGGGGCGCATGGGCAAAACCTGGTACTCATAATCACAGCATCCTATAACAGTCAAGCTTCTAAGTTTGAAGGTTAGCCCGGACTTTGGATAATTGGCTGTCGCCACGTCTCGTCATAAGCCCCGAAATAAACAGTCTCAGAGCATTCACCTACTATATGGTACGATGACTTCTGTATCCGACCTGCTTGGCAATACCTAAGACTGAGGGACGAAGAGATTCGCTTACACGTTTTCTTGCTAGACCAGGTGCGTCTGTCGTTCTCCAACACGACCGGGGGTGAAAGACGCTACTTGGTGCCCCTCGATAGCTCTGTGAGCGATGCTCTCCGTGTACACACAAGTTGACGGCTGTTGAAATGGGTCAAT
