# Supplementary material for: How Good Are Indirect Tests at Detecting Recombination in Human mtDNA?
Source: G3 (Bethesda). 2013 Jul 1;3(7):1095–104. doi: 10.1534/g3.113.006510 (PMC3704238; doi:10.1534/g3.113.006510)
Supplement: Supporting Information [file supp_g3.113.006510_FileS2.gz › SequenceData/mtDNA_ratehet&popgrowth/0/3rdbase/Infiles/0_13-new.txt]

33 2284
seq00001   GGCGGGCGTAACATAGGCACCTAGAGCCGGACGAGTTCATGCATACCAGAAGACCCTCTGGTGCGACCGGATCCCCCCACCGCTCCATTCTAAGTAGTACGGCGTCCTACGGCGGGAACAACAACGTTTATCAGTCAGGGACCAATGCTAATCGACCTCCTGCTGTTCACATCCGGATGTTGATCACTAAAACGATCCATCCCTGAGACGATTACGTACACGCCGCGCTCGGCGAGCTTTTGGACGGGTTTGGCAAGAGACAGCAATCCTTAGGCCATTCGAATAGTCCTTGTCGACAAGAGTTTCCTCGATGCACAAATATGCATGTCTACAACATATGCGTGTCGGGATAAGGCCACATGGAGTCCAGACGATAGCCCTAGGGATACAGTTTGCGTAAAACCCCGCCATGCGGTTCTCGATTTGAGAGCAACCTACAGCTCGAGGTCGCCGTCAAGCTTTGCTTACGTGGGCATATTACCTTTCCTCACGCCGTTTCGCACAGCTAGTCACTCGGATCAACGTAAAACGCTTCGGCCGGTCGGAGTTGCCCAGCCGCACGCAGAGAGAGCCCCCTCCCGTCGACCTTCCGTGGACCCTGCGGCATTGCGAGCCTAGAGTGCAAGCCATTGATCCCGCAACAGGCGTTCATAGTGCGTATTGATGAATGAAGTGTTGACCGAGGGAGACGGCGCGAACGGGAGGCTTTAACGGGGATGTGCGGGAGCTCGGAAACGCACGTCACTAGAGGGAACTCAGTTTCGGAATAGAGGATCTACGCAGACAGCGGTATATCTATGTGGGGAATGCATTGCACGGTTGTATTGTTGCGATATGCGACGGTCTTTATTCAGGTTATAAATATTAATTGATCGCGCCAGCGATGATTCATAATGGCTTGCAATAGTGCTCTGAAGTCATGGTCTCGACGCTTCAACTGGGTGCTACGCGTACTACCGCTTCCGAGCCAGCCCATCCCCTGAAGTACTGATGGATATACGCGGAGAGGACGGGTCATACTCCTAGGATAAGATCGGGAAAACTGTACTAACGGAGCCACTGCACTATGGCGACCCATAAGTATCATAAGGTTAACATGGAGATGGGGACAGTTCGCCACGACCTGACCTCCTGTCTTAATGACGGGTTGATTATCAATCCTGTTAAACTGGTTGTACTCTACCTGACGATATTTCAGACATTACACTCAAGTTCAATTCCTACGCTCACTCACGGATTCTACAGTACCCAGTTAGCTCGAGTACGTGAAACACCACTCGAGATACGACTCCACATTGATTACGGGTCGGAACTCTCTATGTGTTAGCTGCTTTTCTGATGCCTACACACTATGATGCGGACAGCAAGTGAAAGAGGCGCAAGAGCTTACGATCCTGTCTCTGCGCGATGACCGCCGGCGACTCGCCGTTTCCCCATTACTCCATGGAGCACTGCACTCCCCATCAGCAGATGGTGTGTCAACGCGAATGCGCCCCTCTATACCATGGTTAGGACTCTAGGCCAATGCCACTAAGTACATGGTGGCCATGACATGGCCTTGCTAGGGAATCTTCGCAGAAAAGCGTTGATACTGCGACGTTCCCGTGCCTGTCGAGAGCCGACATAATTTGTTTCATGTCAAATTGTCTGACTCGTACTCAATTGGAGGGAGAACCGTGTGCCCAACGGTAGACCGCTGGAAACGCTGCATCTTGAGATCACGATCGCCATGACCGTTCGTCAAAATGTTCAAGTGTTAAACTTATGTACTGCCGCGCGACGCAATTTTAGCGTTAGGCATCGGACAACACGGCTTCTCAGACACCCGGTCCCATAATTACCGAGCTAAGTAGCGATGGTCCGAGCAGACGACCAACGTAAAGTGGCCCCTTCACAGTTGTCCACACGAAACCATCCGCTTCCGCATTTTGGTCAGGCCAGCCTGCATTGTATACAATCCCAGTCAAAGCGAAATGCAAGGAACGATATGAGAATTGCGTACGATCTTGTGTATTAAAAGATGTGGACCGCTACGATCTAGGTTCATACCGGGTAGATTCCCGACTCCTATATCACGGTTTGTAGTTCCAGCCTTCACCGACGCGGGCAGCAGCGAATGATGACTCAAGGGTAACTGCCTCGGAACGCAAAACCCGAAAGCCGATCTTCCTATAGTTCCTCCTCTTAAGGTTAACGCACAGTGCCCAACTACGACAGCAACATGAATTGCATTTACATAGCGAAATGACATCGAAGCTTAGGATATACACGCAAAAAAAGTTGT
seq00002   GGCGGGCGTAACATAGGCACCTAGAGCCGGACGAGTTCATGCATACCAGAAGACCCTCTGGTGCGACCGGATCCCCCCACCGCTCCATTCTAAGTAGTACGGCGTCCTACGGCGGGAACAACAACGTTTATCAGTCAGGGACCAATGCTAATCGACCTCCTGCTGTTCACATCCGGATGTTGATCACTAAAACGATCCATCCCTGAGACGATTACGTACACGCCGCGCTCGGCGAGCTTTTGGACGGGTTTGGCAAGAGACAGCAATCCTTAGGCCATTCGAATAGTCCTTGTCGACAAGAGTTTCCTCGATGCACAAATATGCATGTCTACAACATATGCGTGTCGGGATAAGGCCACATGGAGTCCAGACGATAGCCCTAGGGATACAGTTTGCGTAAAACCCCGCCATGCGGTTCTCGATTTGAGAGCAACCTACAGCTCGAGGTCGCCGTCAAGCTTTGCTTACGTGGGCATATTACCTTTCCTCACGCCGTTTCGCACAGCTAGTCACTCGGATCAACGTAAAACGCTTCGGCCGGTCGGAGTTGCCCAGCCGCACGCAGAGAGAGCCCCCTCCCGTCGACCTTCCGTGGACCCTGCGGCATTGCGAGCCTAGAGTGCAAGCCATTGATCCCGCAACAGGCGTTCATAGTGCGTATTGATGAATGAAGTGTTGACCGAGGGAGACGGCGCGAACGGGAGGCTTTAACGGGGATGTGCGGGAGCTCGGAAACGCACGTCACTAGAGGGAACTCAGTTTCGGAATAGAGGATCTACGCAGACAGCGGTATATCTATGTGGGGAATGCATTGCACGGTTGTATTGTTGCGATATGCGACGGTCTTTATTCAGGTTATAAATATTAATTGATCGCGCCAGCGATGATTCATAATGGCTTGCAATAGTGCTCTGAAGTCATGGTCTCGACGCTTCAACTGGGTGCTACGCGTACTACCGCTTCCGAGCCAGCCCATCCCCTGAAGTACTGATGGATATACGCGGAGAGGACGGGTCATACTCCTAGGATAAGATCGGGAAAACTGTACTAACGGAGCCACTGCACTATGGCAACCCATAAGTATCATAAGGTTAACATGGAGATGGGGACAGTTCGCCACGACCTGACCTCCTGTCTTAATGACGGGTTGATTATCAATCCTGTTAAACTGGTTGTACTCTACCTGACGATATTTCAGACATTACACTCAAGTTCAATTCCTACGCTCACTCACGGATTCTACAGTACCCAGTTAGCTCGAGTACGTGAAACACCACTCGAGATACGACTCCACATTGATTACGGGTCGGAACTCTCTATGTGTTAGCTGCTTTTCTGATGCCTACACACTATGATGCGGACAGCAAGTGAAAGAGGCGCAAGAGCTTACGATCCTGTCTCTGCGCGATGACCGCCGGCGACTCGCCGTTTCCCCATTACTCCATGGAGCACTGCACTCCCCATCAGCAGATGGTGTGTCAACGCGAATGCGCCCCTCTATACCATGGTTAGGACTCTAGGCCAATGCCACTAAGTACATGGTGGCCATGACATGGCCTTGCTAGGGAATCTTCGCAGAAAAGCGTTGATACTGCGACGTTCCCGTGCCTGTCGAGAGCCGACATAATTTGTTTCATGTCAAATTGTCTGACTCGTACTCAATTGGAGGGAGAACCGTGTGCCCAACGGTAGACCGCTGGAAACGCTGCATCTTGAGATCACGATCGCCATGACCGTTCGTCAAAATGTTCAAGTGTTAAACTTATGTACTGCCGCGCGACGCAATTTTAGCGTTAGGCATCGGACAACACGGCTTCTCAGACACCCGGTCCCATAATTACCGAGCTAAGTAGCGATGGTCCGAGCAGACGACCAACGTAAAGTGGCCCCTTCACAGTTGTCCACACGAAACCATCCGCTTCCGCATTTTGGTCAGGCCAGCCTGCATTGTATACAATCCCAGTCAAAGCGAAATGCAAGGAACGATATGAGAATTGCGTACGATCTTGTGTATTAAAAGATGTGGACCGCTACGATCTAGGTTCATACCGGGTAGATTCCCGACTCCTATATCACGGTTTGTAGTTCCAGCCTTCACCGACGCGGGCAGCAGCGAATGATGACTCAAGGGTAACTGCCTCGGAACGCAAAACCCGAAAGCCGATCTTCCTATAGTTCCTCCTCTTAAGGTTAACGCACAGTGCCCAACTACGACAGCAACATGAATTGCATTTACATAGCGAAATGACATCGAAGCTTAGGATATACACGCAAAAAAAGTTGT
seq00003   GGCGGGCGTAACATAGGCACCTAGAGCCGGACGAGTTCATGCATACCAGAAGACCCTCTGGTGCGACCGGATCCCCCCACCGCTCCATTCTAAGTAGTACGGCGTCCTACGGCGGGAACAACAACGTTTATCAGTCAGGGACCAATGCTAATCGACCTCCTGCTGTTCACATCCGGATGTTGATCACTAAAACGATCCATCCCTGAGACGATTACGTACACGCCGCGCTCGGCGAGCTTTTGGACGGGTTTGGCAAGAGACAGCAATCCTTAGGCCATTCGAATAGTCCTTGTCGACAAGAGTTTCCTCGATGCACAAATATGCATGTCTACAACATATGCGTGTCGGGATAAGGCCACATGGAGTCCAGACGATAGCCCTAGGGATACAGTTTGCGTAAAACCCCGCCATGCGGTTCTCGATTTGAGAGCAACCTACAGCTCGAGGTCGCCGTCAAGCTTTGCTTACGTGGGCATATTACCTTTCCTCACGCCGTTTCGCACAGCTAGTCACTCGGATCAACGTAAAACGCTTCGGCCGGTCGGAGTTGCCCAGCCGCACGCAGAGAGAGCCCCCTCCCGTCGACCTTCCGTGGACCCTGCGGCATTGCGAGCCTAGAGTGCAAGCCATTGATCCCGCAACAGGCGTTCATAGTGCGTATTGATGAATGAAGTGTTGACCGAGGGAGACGGCGCGAACGGGAGGCTTTAACGGGGATGTGCGGGAGCTCGGAAACGCACGTCACTAGAGGGAACTCAGTTTCGGAATAGAGGATCTACGCAGACAGCGGTATATCTATGTGGGGAATGCATTGCACGGTTGTATTGTTGCGATATGCGACGGTCTTTATTCAGGTTATAAATATTAATTGATCGCGCCAGCGATGATTCATAATGGCTTGCAATAGTGCTCTGAAGTCATGGTCTCGACGCTTCAACTGGGTGCTACGCGTACTACCGCTTCCGAGCCAGCCCATCCCCTGAAGTACTGATGGATATACGCGGAGAGGACGGGTCATACTCCTAGGATAAGATCGGGAAAACTGTACTAACGGAGCCACTGCACTATGGCGACCCATAAGTATCATAAGGTTAACATGGAGATGGGGACAGTTCGCCACGACCTGACCTCCTGTCTTAATGACGGGTTGATTATCAATCCTGTTAAACTGGTTGTACTCTACCTGACGATATTTCAGACATTACACTCAAGTTCAATTCCTACGCTCACTCACGGATTCTACAGTACCCAGTTAGCTCGAGTACGTGAAACACCACTCGAGATACGACTCCACATTGATTACGGGTCGGAACTCTCTATGTGTTAGCTGCTTTTCTGATGCCTACACACTATGATGCGGACAGCAAGTGAAAGAGGCGCAAGAGCTTACGATCCTGTCTCTGCGCGATGACCGCCGGCGACTCGCCGTTTCCCCATTACTCCATGGAGCACTGCACTCCCCATCAGCAGATGGTGTGTCAACGCGAATGCGCCCCTCTATACCATGGTTAGGACTCTAGGCCAATGCCACTAAGTACATGGTGGCCATGACATGGCCTTGCTAGGGAATCTTCGCAGAAAAGCGTTGATACTGCGACGTTCCCGTGCCTGTCGAGAGCCGACATAATTTGTTTCATGTCAAATTGTCTGACTCGTACTCAATTGGAGGGAGAACCGTGTGCCCAACGGTAGACCGCTGGAAACGCTGCATCTTGAGATCACGATCGCCATGACCGTTCGTCAAAATGTTCAAGTGTTAAACTTATGTACTGCCGCGCGACGCAATTTTAGCGTTAGGCATCGGACAACACGGCTTCTCAGACACCCGGTCCCATAATTACCGAGCTAAGTAGCGATGGTCCGAGCAGACGACCAACGTAAAGTGGCCCCTTCACAGTTGTCCACACGAAACCATCCGCTTCCGCATTTTGGTCAGGCCAGCCTGCATTGTATACAATCCCAGTCAAAGCGAAATGCAAGGAACGATATGAGAATTGCGTACGATCTTGTGTATTAAAAGATGTGGACCGCTACGATCTAGGTTCATACCGGGTAGATTCCCGACTCCTATATCACGGTTTGTAGTTCCAGCCTTCACCGACGCGGGCAGCAGCGAATGATGACTCAAGGGTAACTGCCTCGGAACGCAAAACCCGAAAGCCGATCTTCCTATAGTTCCTCCTCTTAAGGTTAACGCACAGTGCCCAACTACGACAGCAACATGAATTGCATTTACATAGCGAAATGACATCGAAGCTTAGGATATACACGCAAAAAAAGTTGT
seq00004   GGCGGGCGTAACATAGGCACCTAGAGCCGGACGAGTTCATGCATACCAGAAGACCCTCTGGTGCGACCGGATCCCCCCACCGCTCCATTCTAAGTAGTACGGCGTCCTACGGCGGGAACAACAACGTTTATCAGTCAGGGACCAATGCTAATCGACCTCCTGCTGTTCACATCCGGATGTTGATCACTAAAACGATCCATCCCTGAGACGATTACGTACACGCCGCGCTCGGCGAGCTTTTGGACGGGTTTGGCAAGAGACAGCAATCCTTAGGCCATTCGAATAGTCCTTGTCGACAAGAGTTTCCTCGATGCACAAATATGCATGTCTACAACATATGCGTGTCGGGATAAGGCCACATGGAGTCCAGACGATAGCCCTAGGGATACAGTTTGCGTAAAACCCCGCCATGCGGTTCTCGATTTGAGAGCAACCTACAGCTCGAGGTCGCCGTCAAGCTTTGCTTACGTGGGCATATTACCTTTCCTCACGCCGTTTCGCACAGCTAGTCACTCGGATCAACGTAAAACGCTTCGGCCGGTCGGAGTTGCCCAGCCGCACGCAGAGAGAGCCCCCTCCCGTCGACCTTCCGTGGACCCTGCGGCATTGCGAGCCTAGAGTGCAAGCCATTGATCCCGCAACAGGCGTTCATAGTGCGTATTGATGAATGAAGTGTTGACCGAGGGAGACGGCGCGAACGGGAGGCTTTAACGGGGATGTGCGGGAGCTCGGAAACGCACGTCACTAGAGGGAACTCAGTTTCGGAATAGAGGATCTACGCAGACAGCGGTATATCTATGTGGGGAATGCATTGCACGGTTGTATTGTTGCGATATGCGACGGTCTTTATTCAGGTTATAAATATTAATTGATCGCGCCAGCGATGATTCATAATGGCTTGCAATAGTGCTCTGAAGTCATGGTCTCGACGCTTCAACTGGGTGCTACGCGTACTACCGCTTCCGAGCCAGCCCATCCCCTGAAGTACTGATGGATATACGCGGAGAGGACGGGTCATACTCCTAGGATAAGATCGGGAAAACTGTACTAACGGAGCCACTGCACTATGGCAACCCATAAGTATCATAAGGTTAACATGGAGATGGGGACAGTTCGCCACGACCTGACCTCCTGTCTTAATGACGGGTTGATTATCAATCCTGTTAAACTGGTTGTACTCTACCTGACGATATTTCAGACATTACACTCAAGTTCAATTCCTACGCTCACTCACGGATTCTACAGTACCCAGTTAGCTCGAGTACGTGAAACACCACTCGAGATACGACTCCACATTGATTACGGGTCGGAACTCTCTATGTGTTAGCTGCTTTTCTGATGCCTACACACTATGATGCGGACAGCAAGTGAAAGAGGCGCAAGAGCTTACGATCCTGTCTCTGCGCGATGACCGCCGGCGACTCGCCGTTTCCCCATTACTCCATGGAGCACTGCACTCCCCATCAGCAGATGGTGTGTCAACGCGAATGCGCCCCTCTATACCATGGTTAGGACTCTAGGCCAATGCCACTAAGTACATGGTGGCCATGACATGGCCTTGCTAGGGAATCTTCGCAGAAAAGCGTTGATACTGCGACGTTCCCGTGCCTGTCGAGAGCCGACATAATTTGTTTCATGTCAAATTGTCTGACTCGTACTCAATTGGAGGGAGAACCGTGTGCCCAACGGTAGACCGCTGGAAACGCTGCATCTTGAGATCACGATCGCCATGACCGTTCGTCAAAATGTTCAAGTGTTAAACTTATGTACTGCCGCGCGACGCAATTTTAGCGTTAGGCATCGGACAACACGGCTTCTCAGACACCCGGTCCCATAATTACCGAGCTAAGTAGCGATGGTCCGAGCAGACGACCAACGTAAAGTGGCCCCTTCACAGTTGTCCACACGAAACCATCCGCTTCCGCATTTTGGTCAGGCCAGCCTGCATTGTATACAATCCCAGTCAAAGCGAAATGCAAGGAACGATATGAGAATTGCGTACGATCTTGTGTATTAAAAGATGTGGACCGCTACGATCTAGGTTCATACCGGGTAGATTCCCGACTCCTATATCACGGTTTGTAGTTCCAGCCTTCACCGACGCGGGCAGCAGCGAATGATGACTCAAGGGTAACTGCCTCGGAACGCAAAACCCGAAAGCCGATCTTCCTATAGTTCCTCCTCTTAAGGTTAACGCACAGTGCCCAACTACGACAGCAACATGAATTGCATTTACATAGCGAAATGACATCGAAGCTTAGGATATACACGCAAAAAAAGTTGT
seq00005   GGCGGGCGTAACATAGGCACCTAGAGCCGGACGAGTTCATGCATACCAGAAGACCCTCTGGTGCGACCGGATCCCCCCACCGCTCCATTCTAAGTAGTACGGCGTCCTACGGCGGGAACAACAACGTTTATCAGTCAGGGACCAATGCTAATCGACCTCCTGCTGTTCACATCCGGATGTTGATCACTAAAACGATCCATCCCTGAGACGATTACGTACACGCCGCGCTCGGCGAGCTTTTGGACGGGTTTGGCAAGAGACAGCAATCCTTAGGCCATTCGAATAGTCCTTGTCGACAAGAGTTTCCTCGATGCACAAATATGCATGTCTACAACATATGCGTGTCGGGATAAGGCCACATGGAGTCCAGACGATAGCCCTAGGGATACAGTTTGCGTAAAACCCCGCCATGCGGTTCTCGATTTGAGAGCAACCTACAGCTCGAGGTCGCCGTCAAGCTTTGCTTACGTGGGCATATTACCTTTCCTCACGCCGTTTCGCACAGCTAGTCACTCGGATCAACGTAAAACGCTTCGGCCGGTCGGAGTTGCCCAGCCGCACGCAGAGAGAGCCCCCTCCCGTCGACCTTCCGTGGACCCTGCGGCATTGCGAGCCTAGAGTGCAAGCCATTGATCCCGCAACAGGCGTTCATAGTGCGTATTGATGAATGAAGTGTTGACCGAGGGAGACGGCGCGAACGGGAGGCTTTAACGGGGATGTGCGGGAGCTCGGAAACGCACGTCACTAGAGGGAACTCAGTTTCGGAATAGAGGATCTACGCAGACAGCGGTATATCTATGTGGGGAATGCATTGCACGGTTGTATTGTTGCGATATGCGACGGTCTTTATTCAGGTTATAAATATTAATTGATCGCGCCAGCGATGATTCATAATGGCTTGCAATAGTGCTCTGAAGTCATGGTCTCGACGCTTCAACTGGGTGCTACGCGTACTACCGCTTCCGAGCCAGCCCATCCCCTGAAGTACTGATGGATATACGCGGAGAGGACGGGTCATACTCCTAGGATAAGATCGGGAAAACTGTACTAACGGAGCCACTGCACTATGGCGACCCATAAGTATCATAAGGTTAACATGGAGATGGGGACAGTTCGCCACGACCTGACCTCCTGTCTTAATGACGGGTTGATTATCAATCCTGTTAAACTGGTTGTACTCTACCTGACGATATTTCAGACATTACACTCAAGTTCAATTCCTACGCTCACTCACGGGTTCTACAGTACCCAGTTAGCTCGAGTACGTGAAACACCACTCGAGATACGACTCCACATTGATTACGGGTCGGAACTCTCTATGTGTTAGCTGCTTTTCTGATGCCTACACACTATGATGCGGACAGCAAGTGAAAGAGGCGCAAGAGCTTACGATCCTGTCTCTGCGCGATGACCGCCGGCGACTCGCCGTTTCCCCATTACTCCATGGAGCACTGCACTCCCCATCAGCAGATGGTGTGTCAACGCGAATGCGCCCCTCTATACCATGGTTAGGACTCTAGGCCAATGCCACTAAGTACATGGTGGCCATGACATGGCCTTGCTAGGGAATCTTCGCAGAAAAGCGTTGATACTGCGACGTTCCCGTGCCTGTCGAGAGCCGACATAATTTGTTTCATGTCAAATTGTCTGACTCGTACTCAATTGGAGGGAGAACCGTGTGCCCAACGGTAGACCGCTGGAAACGCTGCATCTTGAGATCACGATCGCCATGACCGTTCGTCAAAATGTTCAAGTGTTAAACTTATGTACTGCCGCGCGACGCAATTTTAGCGTTAGGCATCGGACAACACGGCTTCTCAGACACCCGGTCCCATAATTACCGAGCTAAGTAGCGATGGTCCGAGCAGACGACCAACGTAAAGTGGCCCCTTCACAGTTGTCCACACGAAACCATCCGCTTCCGCATTTTGGTCAGGCCAGCCTGCATTGTATACAATCCCAGTCAAAGCGAAATGCAAGGAACGATATGAGAATTGCGTACGATCTTGTGTATTAAAAGATGTGGACCGCTACGATCTAGGTTCATACCGGGTAGATTCCCGACTCCTATATCACGGTTTGTAGTTCCAGCCTTCACCGACGCGGGCAGCAGCGAATGATGACTCAAGGGTAACTGCCTCGGAACGCAAAACCCGAAAGCCGATCTTCCTATAGTTCCTCCTCTTAAGGTTAACGCACAGTGCCCAACTACGACAGCAACATGAATTGCATTTACATAGCGAAATGACATCGAAGCTTAGGATATACACGCAAAAAAAGTTGT
seq00006   GGCGGGCGTAACATAGGCACCTAGAGCCGGACGAGTTCATGCATACCAGAAGACCCTCTGGTGCGACCGGATCCCCCCACCGCTCCATTCTAAGTAGTACGGCGTCCTACGGCGGGAACAACAACGTTTATCAGTCAGGGACCAATGCTAATCGACCTCCTGCTGTTCACATCCGGATGTTGATCACTAAAACGATCCATCCCTGAGACGATTACGTACACGCCGCGCTCGGCGAGCTTTTGGACGGGTTTGGCAAGAGACAGCAATCCTTAGGCCATTCGAATAGTCCTTGTCGACAAGAGTTTCCTCGATGCACAAATATGCATGTCTACAACATATGCGTGTCGGGATAAGGCCACATGGAGTCCAGACGATAGCCCTAGGGATACAGTTTGCGTAAAACCCCGCCATGCGGTTCTCGATTTGAGAGCAACCTACAGCTCGAGGTCGCCGTCAAGCTTTGCTTACGTGGGCATATTACCTTTCCTCACGCCGTTTCGCACAGCTAGTCACTCGGATCAACGTAAAACGCTTCGGCCGGTCGGAGTTGCCCAGCCGCACGCAGAGAGAGCCCCCTCCCGTCGACCTTCCGTGGACCCTGCGGCATTGCGAGCCTAGAGTGCAAGCCATTGATCCCGCAACAGGCGTTCATAGTGCGTATTGATGAATGAAGTGTTGACCGAGGGAGACGGCGCGAACGGGAGGCTTTAACGGGGATGTGCGGGAGCTCGGAAACGCACGTCACTAGAGGGAACTCAGTTTCGGAATAGAGGATCTACGCAGACAGCGGTATATCTATGTGGGGATTGCATTGCACGGTTGTATTGTTGCGATATGCGACGGTCTTTATTCAGGTTATAAATATTAATTGATCGCGCCAGCGATGATTCATAATGGCTTGCAATAGTGCTCTGAGGTCATGGTCTCGACGCTTCAACTGGGTGCTACGCGTACTACCGCTTCCGAGCCAGCCCATCCCCTGAAGTACTGATGGATATACGCGGAGAGGACGGGTCATACTCCTAGGATAAGATCGGGAAAACTGTACTAACGGAGCCACTGCACTATGGCGACCCATAAGTATCATAAGGTTAACATGGAGATGGGGACAGTTCGCCACGACCTGACCTCCTGTCTTAATGACGGGTTGATTATCAATCCTGTTAAACTGGTTGTACTCTACCTGACGATATTTCAGACATTACACTCAAGTTCAATTCCTACGCTCACTCACGGATTCTACAGTACCCAGTTAGCTCGAGTACGTGAAACACCACTCGAGATACGACTCCACATTGATTACGGGTCGGAACTCTCTATGTGTTAGCTGCTTTTCTGATGCCTACACACTATGATGCGGACAGCAAGTGAAAGTGGCGCAAGAGCTTACGATCCTGTCTCTGCGCGATGACCGCCGGCGACTCGCCGTTTCCCCATTACTCCATGGAGCACTGCACTCCCCATCAGCAGATGGTGTGTCAACGCGAATGCGCCCCTCTATACCATGGTTAGGACTCTAGGCCAATGCCACTAAGTACATGGTGGCCATGACATGGCCTTGCTAGGGAATCTTCGCAGAAAAGCGTTGATACTGCGACGTTCCCGTGCCTGTCGAGAGCCGACATAATTTGTTTCATGTCAAATTGTCTGACTCGTACTCAATTGGAGGGAGAACCGTGTGCCCAACGGTAGACCGCTGGAAACGCTGCATCTTGAGATCACGATCGCCATGACCGTTCGTCAAAATGTTCAAGTGTTAAACTTATGTACTGCCGCGCGACGCAATTTTAGCGTTAGGCATCGGACAACACGGCTTCTCAGACACCCGGTCCCATAATTACCGAGCTAAGTAGCGATGGTCCGAGCAGACGACCAACGTAAAGTGGCCCCTTCACAGTTGTCCACACGAAACCATCCGCTTCCGCATTTTGGTCAGGCCAGCCTGCATTGTATACAATCCCAGTCAAAGCGAAATGCAAGGAACGATATGAGAATTGCGTACGATCTTGTGTATTAAAAGATGTGGACCGCTACGATCTAGGTTCATACCGGGTAGATTCCCGACTCCTATATCACGGTTTGTAGTTCCAGCCTTCACCGACGCGGGCAGCAGCGAATGATGACTCAAGGGTAACTGCCTCGGAACGCAAAACCCGAAAGCCGATCTTCCTATAGTTCCTCCTCTTAAGGTTAACGCACAGTGCCCAACTACGACAGCAACATGAATTGCATTTACATAGCGAAATGACATCGAAGCTTAGGATATACACGCAAAAAAAGTTGT
seq00007   GGCGGGCGTAACATAGGCACCTAGAGCCGGACGAGTTCATGCATACCAGAAGACCCTCTGGTGCGACCGGATCCCCCCACCGCTCCATTCTAAGTAGTACGGCGTCCTACGGCGGGAACAACAACGTTTATCAGTCAGGGACCAATGCTAATCGACCTCCTGCTGTTCACATCCGGATGTTGATCACTAAAACGATCCATCCCTGAGACGATTACGTACACGCCGCGCTCGGCGAGCTTTTGGACGGGTTTGGCAAGAGACAGCAATCCTTAGGCCATTCGAATAGTCCTTGTCGACAAGAGTTTCCTCGATGCACAAATATGCATGTCTACAACATATGCGTGTCGGGATAAGGCCACATGGAGTCCAGACGATAGCCCTAGGGATACAGTTTGCGTAAAACCCCGCCATGCGGTTCTCGATTTGAGAGCAACCTACAGCTCGAGGTCGCCGTCAAGCTTTGCTTACGTGGGCATATTACCTTTCCTCACGCCGTTTCGCACAGCTAGTCACTCGGATCAACGTAAAACGCTTCGGCCGGTCGGAGTTGCCCAGCCGCACGCAGAGAGAGCCCCCTCCCGTCGACCTTCCGTGGACCCTGCGGCATTGCGAGCCTAGAGTGCAAGCCATTGATCCCGCAACAGGCGTTCATAGTGCGTATTGATGAATGAAGTGTTGACCGAGGGAGACGGCGCGAACGGGAGGCTTTAACGGGGATGTGCGGGAGCTCGGAAACGCACGTCACTAGAGGGAACTCAGTTTCGGAATAGAGGATCTACGCAGACAGCGGTATATCTATGTGGGGAATGCATTGCACGGTTGTATTGTTGCGATATGCGACGGTCTTTATTCAGGTTATAAATATTAATTGATCGCGCCAGCGATGATTCATAATGGCTTGCAATAGTGCTCTGAAGTCATGGTCTCGACGCTTCAACTGGGTGCTACGCGTACTACCGCTTCCGAGCCAGCCCATCCCCTGAAGTACTGATGGATATACGCGGAGAGGACGGGTCATACTCCTAGGATAAGATCGGGAAAACTGTACTAACGGAGCCACTGCACTATGGCGACCCATAAGTATCATAAGGTTAACATGGAGATGGGGACAGTTCGCCACGACCTGACCTCCTGTCTTAATGACGGGTTGATTATCAATCCTGTTAAACTGGTTGTACTCTACCTGACGATATTTCAGACATTACACTCAAGTTCAATTCCTACGCTCACTCACGGATTCTACAGTACCCAGTTAGCTCGAGTACGTGAAACACCACTCGAGATACGACTCCACATTGATTACGGGTCGGAACTCTCTATGTGTTAGCTGCTTTTCTGATGCCTACACACTATGATGCGGACAGCAAGTGAAAGAGGCGCAAGAGCTTACGATCCTGTCTCTGCGCGATGACCGCCGGCGACTCGCCGTTTCCCCATTACTCCATGGAGCACTGCACTCCCCATCAGCAGATGGTGTGTCAACGCGAATGCGCCCCTCTATACCATGGTTAGGACTCTAGGCCAATGCCACTAAGTACATGGTGGCCATGACATGGCCTTGCTAGGGAATCTTCGCAGAAAAGCGTTGATACTGCGACGTTCCCGTGCCTGTCGAGAGCCGACATAATTTGTTTCATGTCAAATTGTCTGACTCGTACTCAATTGGAGGGAGAACCGTGTGCCCAACGGTAGACCGCTGGAAACGCTGCATCTTGAGATCACGATCGCCATGACCGTTCGTCAAAATGTTCAAGTGTTAAACTTATGTACTGCCGCGCGACGCAATTTTAGCGTTAGGCATCGGACAACACGGCTTCTCAGACACCCGGTCCCATAATTACCGAGCTAAGTAGCGATGGTCCGAGCAGACGACCAACGTAAAGTGGCCCCTTCACAGTTGTCCACACGAAACCATCCGCTTCCGCATTTTGGTCAGGCCAGCCTGCATTGTATACAATCCCAGTCAAAGCGAAATGCAAGGAACGATATGAGAATTGCGTACGATCTTGTGTATTAAAAGATGTGGACCGCTACGATCTAGGTTCATACCGGGTAGATTCCCGACTCCTATATCACGGTTTGTAGTTCCAGCCTTCACCGACGCGGGCAGCAGCGAATGATGACTCAAGGGTAACTGCCTCGGAACGCAAAACCCGAAAGCCGATCTTCCTATAGTTCCTCCTCTTAAGGTTAACGCACAGTGCCCAACTACGACAGCAACATGAATTGCATTTACATAGCGAAATGACATCGAAGCTTAGGATATACACGCAAAAAAAGTTGT
seq00008   GGCGGGCGTAACATAGGCACCTAGAGCCGGACGAGTTCATGCATACCAGAAGACCCTCTGGTGCGACCGGATCCCCCCACCGCTCCATTCTAAGTAGTACGGCGTCCTACGGCGGGAACAACAACGTTTATCAGTCAGGGACCAATGCTAATCGACCTCCTGCTGTTCACATCCGGATGTTGATCACTAAAACGATCCATCCCTGAGACGATTACGTACACGCCGCGCTCGGCGAGCTTTTGGACGGGTTTGGCAAGAGACAGCAATCCTTAGGCCATTCGAATAGTCCTTGTCGACAAGAGTTTCCTCGATGCACAAATATGCATGTCTACAACATATGCGTGTCGGGATAAGGCCACATGGAGTCCAGACGATAGCCCTAGGGATACAGTTTGCGTAAAACCCCGCCATGCGGTTCTCGATTTGAGAGCAACCTACAGCTCGAGGTCGCCGTCAAGCTTTGCTTACGTGGGCATATTACCTTTCCTCACGCCGTTTCGCACAGCTAGTCACTCGGATCAACGTAAAACGCTTCGGCCGGTCGGAGTTGCCCAGCCGCACGCAGAGAGAGCCCCCTCCCGTCGACCTTCCGTGGACCCTGCGGCATTGCGAGCCTAGAGTGCAAGCCATTGATCCCGCAACAGGCGTTCATAGTGCGTATTGATGAATGAAGTGTTGACCGAGGGAGACGGCGCGAACGGGAGGCTTTAACGGGGATGTGCGGGAGCTCGGAAACGCACGTCACTAGAGGGAACTCAGTTTCGGAATAGAGGATCTACGCAGACAGCGGTATATCTATGTGGGGATTGCATTGCACGGTTGTATTGTTGCGATATGCGACGGTCTTTATTCAGGTTATAAATATTAATTGATCGCGCCAGCGATGATTCATAATGGCTTGCAATAGTGCTCTGAGGTCATGGTCTCGACGCTTCAACTGGGTGCTACGCGTACTACCGCTTCCGAGCCAGCCCATCCCCTGAAGTACTGATGGATATACGCGGAGAGGACGGGTCATACTCCTAGGATAAGATCGGGAAAACTGTACTAACGGAGCCACTGCACTATGGCGACCCATAAGTATCATAAGGTTAACATGGAGATGGGGACAGTTCGCCACGACCTGACCTCCTGTCTTAATGACGGGTTGATTATCAATCCTGTTAAACTGGTTGTACTCTACCTGACGATATTTCAGACATTACACTCAAGTTCAATTCCTACGCTCACTCACGGATTCTACAGTACCCAGTTAGCTCGAGTACGTGAAACACCACTCGAGATACGACTCCACATTGATTACGGGTCGGAACTCTCTATGTGTTAGCTGCTTTTCTGATGCCTACACACTATGATGCGGACAGCAAGTGAAAGTGGCGCAAGAGCTTACGATCCTGTCTCTGCGCGATGACCGCCGGCGACTCGCCGTTTCCCCATTACTCCATGGAGCACTGCACTCCCCATCAGCAGATGGTGTGTCAACGCGAATGCGCCCCTCTATACCATGGTTAGGACTCTAGGCCAATGCCACTAAGTACATGGTGGCCATGACATGGCCTTGCTAGGGAATCTTCGCAGAAAAGCGTTGATACTGCGACGTTCCCGTGCCTGTCGAGAGCCGACATAATTTGTTTCATGTCAAATTGTCTGACTCGTACTCAATTGGAGGGAGAACCGTGTGCCCAACGGTAGACCGCTGGAAACGCTGCATCTTGAGATCACGATCGCCATGACCGTTCGTCAAAATGTTCAAGTGTTAAACTTATGTACTGCCGCGCGACGCAATTTTAGCGTTAGGCATCGGACAACACGGCTTCTCAGACACCCGGTCCCATAATTACCGAGCTAAGTAGCGATGGTCCGAGCAGACGACCAACGTAAAGTGGCCCCTTCACAGTTGTCCACACGAAACCATCCGCTTCCGCATTTTGGTCAGGCCAGCCTGCATTGTATACAATCCCAGTCAAAGCGAAATGCAAGGAACGATATGAGAATTGCGTACGATCTTGTGTATTAAAAGATGTGGACCGCTACGATCTAGGTTCATACCGGGTAGATTCCCGACTCCTATATCACGGTTTGTAGTTCCAGCCTTCACCGACGCGGGCAGCAGCGAATGATGACTCAAGGGTAACTGCCTCGGAACGCAAAACCCGAAAGCCGATCTTCCTATAGTTCCTCCTCTTAAGGTTAACGCACAGTGCCCAACTACGACAGCAACATGAATTGCATTTACATAGCGAAATGACATCGAAGCTTAGGATATACACGCAAAAAAAGTTGT
seq00009   GGCGGGCGTAACATAGGCACCTAGAGCCGGACGAGTTCATGCATACCAGAAGACCCTCTGGTGCGACCGGATCCCCCCACCGCTCCATTCTAAGTAGTACGGCGTCCTACGGCGGGAACAACAACGTTTATCAGTCAGGGACCAATGCTAATCGACCTCCTGCTGTTCACATCCGGATGTTGATCACTAAAACGATCCATCCCTGAGACGATTACGTACACGCCGCGCTCGGCGAGCTTTTGGACGGGTTTGGCAAGAGACAGCAATCCTTAGGTCATTCGAATAGTCCTTGTCGACAAGAGTTTCCTCGATGCACAAATATGCATGTCTACAACATATGCGTGTCGGGATAAGGCCACATGGAGTCCAGACGATAGCCCTAGGGATACAGTTTGCGTAAAACCCCGCCATGCGGTTCTCGATTTGAGAGCAACCTACAGCTCGAGGTCGCCGTCAAGCTTTGCTTACGTGGGCATATTACCTTTCCTCACGCCGTTTCGCACAGCTAGTCACTCGGATCAACGTAAAACGCTTCGGCCGGTCGGAGTTGCCCAGCCGCACGCAGAGAGAGCCCCCTCCCGTCGACCTTCCGTGGACCCTGCGGCATTGCGAGCCTAGAGTGCAAGCCATTGATCCCGCAACAGGCGTTCATAGTGCGTATTGATGAATGAAGTGTTGACCGAGGGAGACGGCGCGAACGGGAGGCTTTAACGGGGATGTGCGGGAGCTCGGAAACGCACGTCACTAGAGGGAACTCAGTTTCGGAATAGAGGATCTACGCAGACAGCGGTATATCTATGTGGGGAATGCATTGCACGGTTGTATTGTTGCGATATGCGACGGTCTTTATTCAGGTTATAAATATTAATTGATCGCGCCAGCGATGATTCATAATGGCTTGCAATAGTGCTCTGAAGTCATGGTCTCGACGCTTCAACTGGGTGCTACGCGTACTACCGCTTCCGAGCCAGCCCATCCCCTGAAGTACTGATGGATATACGCGGAGTGGACGGGTCATACTCCTAGGATAAGATCGGGAAAACTGTACTAACGGAGCCACTGCACTATGGCGACCCATAAGTATCATAAGGTTAACATGGAGATGGGGACAGTTCGCCACGACCTGACCTCCTGTCTTAATGACGGGTTGATTATCAATCCTGTTAAACTGGTTGTACTCTACCTGACGATATTTCAGACATTACACTCAAGTTCAATTCCTACGCTCACTCACGGATTCTACAGTACCCAGTTAGCTCGAGTACGTGAAACACCACTCGAGATACGACTCCACATTGATTACGGGTCGGAACTCTCTATGTGTTAGCTGCTTTTCTGATGCCTACACACTATGATGCGGACAGCAAGTGAAAGAGGCGCAAGAGCTTACGATCCTGTCTCTGCGCGATGACCGCCGGCGACTCGCCGTTTCCCCATTACTCCATGGAGCACTGCACTCCCCATCAGCAGATGGTGTGTCAACGCGAATGCGCCCCTCTATACCATGGTTAGGACTCTAGGCCAATGCCACTAAGTACATGGTGGCCATGACATGGCCTTGCTAGGGAATCTTCGCAGAAAAGCGTTGATACTGCGACGTTCCCGTGCCTGTCGAGAGCCGACATAATTTGTTTCATGTCAAATTGTCTGACTCGTACTCAATTGGAGGGAGAACCGTGTGCCCAACGGTAGACCGCTGGAAACGCTGCATCTTGAGATCACGATCGCCATGACCGTTCGTCAAAATGTTCAAGTGTTAAACTTATGTACTGCCGCGCGACGCAATTTTAGCGTTAGGCATCGGACAACACGGCTTCTCAGACACCCGGTCCCATAATTACCGAGCTAAGTAGCGATGGTCCGAGCAGACGACCAACGTAAAGTGGCCCCTTCACAGTTGTCCACACGAAACCATCCGCTTCCGCATTTTGGTCAGGCCAGCCTGCATTGTATACAATCCCAGTCAAAGCGAAATGCAAGGAACGATATGAGAATTGCGTACGATCTTGTGTATTAAAAGATGTGGACCGCTACGATCTAGGTTCATACCGGGTAGATTCCCGACTCCTATATCACGGTTTGTAGTTCCAGCCTTCACCGACGCGGGCAGCAGCGAATGATGACTCAAGGGTAACTGCCTCGGAACGCAAAACCCGAAAGCCGATCTTCCTATAGTTCCTCCTCTTAAGGTTAACGCACAGTGCCCAACTACGACAGCAACATGAATTGCATTTACATAGCGAAATGACATCGAAGCTTAGGATATACACGCAAAAAAAGTTGT
seq00010   GGCGGGCGTAACATAGGCACCTAGAGCCGGACGAGTTCATGCATACCAGAAGACCCTCTGGTGCGACCGGATCCCCCCACCGCTCCATTCTAAGTAGTACGGCGTCCTACGGCGGGAACAACAACGTTTATCAGTCAGGGACCAATGCTAATCGACCTCCTGCTGTTCACATCCGGATGTTGATCACTAAAACGATCCATCCCTGAGACGATTACGTACACGCCGCGCTCGGCGAGCTTTTGGACGGGTTTGGCAAGAGACAGCAATCCTTAGGCCATTCGAATAGTCCTTGTCGACAAGAGTTTCCTCGATGCACAAATATGCATGTCTACAACATATGCGTGTCGGGATAAGGCCACATGGAGTCCAGACGATAGCCCTAGGGATACAGTTTGCGTAAAACCCCGCCATGCGGTTCTCGATTTGAGAGCAACCTACAGCTCGAGGTCGCCGTCAAGCTTTGCTTACGTGGGCATATTACCTTTCCTCACGCCGTTTCGCACAGCTAGTCACTCGGATCAACGTAAAACGCTTCGGCCGGTCGGAGTTGCCCAGCCGCACGCAGAGAGAGCCCCCTCCCGTCGACCTTCCGTGGACCCTGCGGCATTGCGAGCCTAGAGTGCAAGCCATTGATCCCGCAACAGGCGTTCATAGTGCGTATTGATGAATGAAGTGTTGACCGAGGGAGACGGCGCGAACGGGAGGCTTTAACGGGGATGTGCGGGAGCTCGGAAACGCACGTCACTAGAGGGAACTCAGTTTCGGAATAGAGGATCTACGCAGACAGCGGTATATCTATGTGGGGAATGCATTGCACGGTTGTATTGTTGCGATATGCGACGGTCTTTATTCAGGTTATAAATATTAATTGATCGCGCCAGCGATGATTCATAATGGCTTGCAATAGTGCTCTGAAGTCATGGTCTCGACGCTTCAACTGGGTGCTACGCGTACTACCGCTTCCGAGCCAGCCCATCCCCTGAAGTACTGATGGATATACGCGGAGAGGACGGGTCATACTCCTAGGATAAGATCGGGAAAACTGTACTAACGGAGCCACTGCACTATGGCGACCCATAAGTATCATAAGGTTAACATGGAGATGGGGACAGTTCGCCACGACCTGACCTCCTGTCTTAATGACGGGTTGATTATCAATCCTGTTAAACTGGTTGTACTCTACCTGACGATATTTCAGACATTACACTCAAGTTCAATTCCTACGCTCACTCACGGGTTCTACAGTACCCAGTTAGCTCGAGTACGTGAAACACCACTCGAGATACGACTCCACATTGATTACGGGTCGGAACTCTCTATGTGTTAGCTGCTTTTCTGATGCCTACACACTATGATGCGGACAGCAAGTGAAAGAGGCGCAAGAGCTTACGATCCTGTCTCTGCGCGATGACCGCCGGCGACTCGCCGTTTCCCCATTACTCCATGGAGCACTGCACTCCCCATCAGCAGATGGTGTGTCAACGCGAATGCGCCCCTCTATACCATGGTTAGGACTCTAGGCCAATGCCACTAAGTACATGGTGGCCATGACATGGCCTTGCTAGGGAATCTTCGCAGAAAAGCGTTGATACTGCGACGTTCCCGTGCCTGTCGAGAGCCGACATAATTTGTTTCATGTCAAATTGTCTGACTCGTACTCAATTGGAGGGAGAACCGTGTGCCCAACGGTAGACCGCTGGAAACGCTGCATCTTGAGATCACGATCGCCATGACCGTTCGTCAAAATGTTCAAGTGTTAAACTTATGTACTGCCGCGCGACGCAATTTTAGCGTTAGGCATCGGACAACACGGCTTCTCAGACACCCGGTCCCATAATTACCGAGCTAAGTAGCGATGGTCCGAGCAGACGACCAACGTAAAGTGGCCCCTTCACAGTTGTCCACACGAAACCATCCGCTTCCGCATTTTGGTCAGGCCAGCCTGCATTGTATACAATCCCAGTCAAAGCGAAATGCAAGGAACGATATGAGAATTGCGTACGATCTTGTGTATTAAAAGATGTGGACCGCTACGATCTAGGTTCATACCGGGTAGATTCCCGACTCCTATATCACGGTTTGTAGTTCCAGCCTTCACCGACGCGGGCAGCAGCGAATGATGACTCAAGGGTAACTGCCTCGGAACGCAAAACCCGAAAGCCGATCTTCCTATAGTTCCTCCTCTTAAGGTTAACGCACAGTGCCCAACTACGACAGCAACATGAATTGCATTTACATAGCGAAATGACATCGAAGCTTAGGATATACACGCAAAAAAAGTTGT
seq00011   GGCGGGCGTAACATAGGCACCTAGAGCCGGACGAGTTCATGCATACCAGAAGACCCTCTGGTGCGACCGGATCCCCCCACCGCTCCATTCTAAGTAGTACGGCGTCCTACGGCGGGAACAACAACGTTTATCAGTCAGGGACCAATGCTAATCGACCTCCTGCTGTTCACATCCGGATGTTGATCACTAAAACGATCCATCCCTGAGACGATTACGTACACGCCGCGCTCGGCGAGCTTTTGGACGGGTTTGGCAAGAGACAGCAATCCTTAGGCCATTCGAATAGTCCTTGTCGACAAGAGTTTCCTCGATGCACAAATATGCATGTCTACAACATATGCGTGTCGGGATAAGGCCACATGGAGTCCAGACGATAGCCCTAGGGATACAGTTTGCGTAAAACCCCGCCATGCGGTTCTCGATTTGAGAGCAACCTACAGCTCGAGGTCGCCGTCAAGCTTTGCTTACGTGGGCATATTACCTTTCCTCACGCCGTTTCGCACAGCTAGTCACTCGGATCAACGTAAAACGCTTCGGCCGGTCGGAGTTGCCCAGCCGCACGCAGAGAGAGCCCCCTCCCGTCGACCTTCCGTGGACCCTGCGGCATTGCGAGCCTAGAGTGCAAGCCATTGATCCCGCAACAGGCGTTCATAGTGCGTATTGATGAATGAAGTGTTGACCGAGGGAGACGGCGCGAACGGGAGGCTTTAACGGGGATGTGCGGGAGCTCGGAAACGCACGTCACTAGAGGGAACTCAGTTTCGGAATAGAGGATCTACGCAGACAGCGGTATATCTATGTGGGGATTGCATTGCACGGTTGTATTGTTGCGATATGCGACGGTCTTTATTCAGGTTATAAATATTAATTGATCGCGCCAGCGATGATTCATAATGGCTTGCAATAGTGCTCTGAGGTCATGGTCTCGACGCTTCAACTGGGTGCTACGCGTACTACCGCTTCCGAGCCAGCCCATCCCCTGAAGTACTGATGGATATACGCGGAGAGGACGGGTCATACTCCTAGGATAAGATCGGGAAAACTGTACTAACGGAGCCACTGCACTATGGCGACCCATAAGTATCATAAGGTTAACATGGAGATGGGGACAGTTCGCCACGACCTGACCTCCTGTCTTAATGACGGGTTGATTATCAATCCTGTTAAACTGGTTGTACTCTACCTGACGATATTTCAGACATTACACTCAAGTTCAATTCCTACGCTCACTCACGGATTCTACAGTACCCAGTTAGCTCGAGTACGTGAAACACCACTCGAGATACGACTCCACATTGATTACGGGTCGGAACTCTCTATGTGTTAGCTGCTTTTCTGATGCCTACACACTATGATGCGGACAGCAAGTGAAAGTGGCGCAAGAGCTTACGATCCTGTCTCTGCGCGATGACCGCCGGCGACTCGCCGTTTCCCCATTACTCCATGGAGCACTGCACTCCCCATCAGCAGATGGTGTGTCAACGCGAATGCGCCCCTCTATACCATGGTTAGGACTCTAGGCCAATGCCACTAAGTACATGGTGGCCATGACATGGCCTTGCTAGGGAATCTTCGCAGAAAAGCGTTGATACTGCGACGTTCCCGTGCCTGTCGAGAGCCGACATAATTTGTTTCATGTCAAATTGTCTGACTCGTACTCAATTGGAGGGAGAACCGTGTGCCCAACGGTAGACCGCTGGAAACGCTGCATCTTGAGATCACGATCGCCATGACCGTTCGTCAAAATGTTCAAGTGTTAAACTTATGTACTGCCGCGCGACGCAATTTTAGCGTTAGGCATCGGACAACACGGCTTCTCAGACACCCGGTCCCATAATTACCGAGCTAAGTAGCGATGGTCCGAGCAGACGACCAACGTAAAGTGGCCCCTTCACAGTTGTCCACACGAAACCATCCGCTTCCGCATTTTGGTCAGGCCAGCCTGCATTGTATACAATCCCAGTCAAAGCGAAATGCAAGGAACGATATGAGAATTGCGTACGATCTTGTGTATTAAAAGATGTGGACCGCTACGATCTAGGTTCATACCGGGTAGATTCCCGACTCCTATATCACGGTTTGTAGTTCCAGCCTTCACCGACGCGGGCAGCAGCGAATGATGACTCAAGGGTAACTGCCTCGGAACGCAAAACCCGAAAGCCGATCTTCCTATAGTTCCTCCTCTTAAGGTTAACGCACAGTGCCCAACTACGACAGCAACATGAATTGCATTTACATAGCGAAATGACATCGAAGCTTAGGATATACACGCAAAAAAAGTTGT
seq00012   GGCGGGCGTAACATAGGCACCTAGAGCCGGACGAGTTCATGCATACCAGAAGACCCTCTGGTGCGACCGGATCCCCCCACCGCTCCATTCTAAGTAGTACGGCGTCCTACGGCGGGAACAACAACGTTTATCAGTCAGGGACCAATGCTAATCGACCTCCTGCTGTTCACATCCGGATGTTGATCACTAAAACGATCCATCCCTGAGACGATTACGTACACGCCGCGCTCGGCGAGCTTTTGGACGGGTTTGGCAAGAGACAGCAATCCTTAGGCCATTCGAATAGTCCTTGTCGACAAGAGTTTCCTCGATGCACAAATATGCATGTCTACAACATATGCGTGTCGGGATAAGGCCACATGGAGTCCAGACGATAGCCCTAGGGATACAGTTTGCGTAAAACCCCGCCATGCGGTTCTCGATTTGAGAGCAACCTACAGCTCGAGGTCGCCGTCAAGCTTTGCTTACGTGGGCATATTACCTTTCCTCACGCCGTTTCGCACAGCTAGTCACTCGGATCAACGTAAAACGCTTCGGCCGGTCGGAGTTGCCCAGCCGCACGCAGAGAGAGCCCCCTCCCGTCGACCTTCCGTGGACCCTGCGGCATTGCGAGCCTAGAGTGCAAGCCATTGATCCCGCAACAGGCGTTCATAGTGCGTATTGATGAATGAAGTGTTGACCGAGGGAGACGGCGCGAACGGGAGGCTTTAACGGGGATGTGCGGGAGCTCGGAAACGCACGTCACTAGAGGGAACTCAGTTTCGGAATAGAGGATCTACGCAGACAGCGGTATATCTATGTGGGGAATGCATTGCACGGTTGTATTGTTGCGATATGCGACGGTCTTTATTCAGGTTATAAATATTAATTGATCGCGCCAGCGATGATTCATAATGGCTTGCAATAGTGCTCTGAAGTCATGGTCTCGACGCTTCAACTGGGTGCTACGCGTACTACCGCTTCCGAGCCAGCCCATCCCCTGAAGTACTGATGGATATACGCGGAGAGGACGGGTCATACTCCTAGGATAAGATCGGGAAAACTGTACTAACGGAGCCACTGCACTATGGCGACCCATAAGTATCATAAGGTTAACATGGAGATGGGGACAGTTCGCCACGACCTGACCTCCTGTCTTAATGACGGGTTGATTATCAATCCTGTTAAACTGGTTGTACTCTACCTGACGATATTTCAGACATTACACTCAAGTTCAATTCCTACGCTCACTCACGGATTCTACAGTACCCAGTTAGCTCGAGTACGTGAAACACCACTCGAGATACGACTCCACATTGATTACGGGTCGGAACTCTCTATGTGTTAGCTGCTTTTCTGATGCCTACACACTATGATGCGGACAGCAAGTGAAAGAGGCGCAAGAGCTTACGATCCTGTCTCTGCGCGATGACCGCCGGCGACTCGCCGTTTCCCCATTACTCCATGGAGCACTGCACTCCCCATCAGCAGATGGTGTGTCAACGCGAATGCGCCCCTCTATACCATGGTTAGGACTCTAGGCCAATGCCACTAAGTACATGGTGGCCATGACATGGCCTTGCTAGGGAATCTTCGCAGAAAAGCGTTGATACTGCGACGTTCCCGTGCCTGTCGAGAGCCGACATAATTTGTTTCATGTCAAATTGTCTGACTCGTACTCAATTGGAGGGAGAACCGTGTGCCCAACGGTAGACCGCTGGAAACGCTGCATCTTGAGATCACGATCGCCATGACCGTTCGTCAAAATGTTCAAGTGTTAAACTTATGTACTGCCGCGCGACGCAATTTTAGCGTTAGGCATCGGACAACACGGCTTCTCAGACACCCGGTCCCATAATTACCGAGCTAAGTAGCGATGGTCCGAGCAGACGACCAACGTAAAGTGGCCCCTTCACAGTTGTCCACACGAAACCATCCGCTTCCGCATTTTGGTCAGGCCAGCCTGCATTGTATACAATCCCAGTCAAAGCGAAATGCAAGGAACGATATGAGAATTGCGTACGATCTTGTGTATTAAAAGATGTGGACCGCTACGATCTAGGTTCATACCGGGTAGATTCCCGACTCCTATATCACGGTTTGTAGTTCCAGCCTTCACCGACGCGGGCAGCAGCGAATGATGACTCAAGGGTAACTGCCTCGGAACGCAAAACCCGAAAGCCGATCTTCCTATAGTTCCTCCTCTTAAGGTTAACGCACAGTGCCCAACTACGACAGCAACATGAATTGCATTTACATAGCGAAATGACATCGAAGCTTAGGATATACACGCAAAAAAAGTTGT
seq00013   GGCGGGCGTAACATAGGCACCTAGAGCCGGACGAGTTCATGCATACCAGAAGACCCTCTGGTGCGACCGGATCCCCCCACCGCTCCATTCTAAGTAGTACGGCGTCCTACGGCGGGAACAACAACGTTTATCAGTCAGGGACCAATGCTAATCGACCTCCTGCTGTTCACATCCGGATGTTGATCACTAAAACGATCCATCCCTGAGACGATTACGTACACGCCGCGCTCGGCGAGCTTTTGGACGGGTTTGGCAAGAGACAGCAATCCTTAGGCCATTCGAATAGTCCTTGTCGACAAGAGTTTCCTCGATGCACAAATATGCATGTCTACAACATATGCGTGTCGGGATAAGGCCACATGGAGTCCAGACGATAGCCCTAGGGATACAGTTTGCGTAAAACCCCGCCATGCGGTTCTCGATTTGAGAGCAACCTACAGCTCGAGGTCGCCGTCAAGCTTTGCTTACGTGGGCATATTACCTTTCCTCACGCCGTTTCGCACAGCTAGTCACTCGGATCAACGTAAAACGCTTCGGCCGGTCGGAGTTGCCCAGCCGCACGCAGAGAGAGCCCCCTCCCGTCGACCTTCCGTGGACCCTGCGGCATTGCGAGCCTAGAGTGCAAGCCATTGATCCCGCAACAGGCGTTCATAGTGCGTATTGATGAATGAAGTGTTGACCGAGGGAGACGGCGCGAACGGGAGGCTTTAACGGGGATGTGCGGGAGCTCGGAAACGCACGTCACTAGAGGGAACTCAGTTTCGGAATAGAGGATCTACGCAGACAGCGGTATATCTATGTGGGGAATGCATTGCACGGTTGTATTGTTGCGATATGCGACGGTCTTTATTCAGGTTATAAATATTAATTGATCGCGCCAGCGATGATTCATAATGGCTTGCAATAGTGCTCTGAAGTCATGGTCTCGACGCTTCAACTGGGTGCTACGCGTACTACCGCTTCCGAGCCAGCCCATCCCCTGAAGTACTGATGGATATACGCGGAGAGGACGGGTCATACTCCTAGGATAAGATCGGGAAAACTGTACTAACGGAGCCACTGCACTATGGCGACCCATAAGTATCATAAGGTTAACATGGAGATGGGGACAGTTCGCCACGACCTGACCTCCTGTCTTAATGACGGGTTGATTATCAATCCTGTTAAACTGGTTGTACTCTACCTGACGATATTTCAGACATTACACTCAAGTTCAATTCCTACGCTCACTCACGGATTCTACAGTACCCAGTTAGCTCGAGTACGTGAAACACCACTCGAGATACGACTCCACATTGATTACGGGTCGGAACTCTCTATGTGTTAGCTGCTTTTCTGATGCCTACACACTATGATGCGGACAGCAAGTGAAAGAGGCGCAAGAGCTTACGATCCTGTCTCTGCGCGATGACCGCCGGCGACTCGCCGTTTCCCCATTACTCCATGGAGCACTGCACTCCCCATCAGCAGATGGTGTGTCAACGCGAATGCGCCCCTCTATACCATGGTTAGGACTCTAGGCCAATGCCACTAAGTACATGGTGGCCATGACATGGCCTTGCTAGGGAATCTTCGCAGAAAAGCGTTGATACTGCGACGTTCCCGTGCCTGTCGAGAGCCGACATAATTTGTTTCATGTCAAATTGTCTGACTCGTACTCAATTGGAGGGAGAACCGTGTGCCCAACGGTAGACCGCTGGAAACGCTGCATCTTGAGATCACGATCGCCATGACCGTTCGTCAAAATGTTCAAGTGTTAAACTTATGTACTGCCGCGCGACGCAATTTTAGCGTTAGGCATCGGACAACACGGCTTCTCAGACACCCGGTCCCATAATTACCGAGCTAAGTAGCGATGGTCCGAGCAGACGACCAACGTAAAGTGGCCCCTTCACAGTTGTCCACACGAAACCATCCGCTTCCGCATTTTGGTCAGGCCAGCCTGCATTGTATACAATCCCAGTCAAAGCGAAATGCAAGGAACGATATGAGAATTGCGTACGATCTTGTGTATTAAAAGATGTGGACCGCTACGATCTAGGTTCATACCGGGTAGATTCCCGACTCCTATATCACGGTTTGTAGTTCCAGCCTTCACCGACGCGGGCAGCAGCGAATGATGACTCAAGGGTAACTGCCTCGGAACGCAAAACCCGAAAGCCGATCTTCCTATAGTTCCTCCTCTTAAGGTTAACGCACAGTGCCCAACTACGACAGCAACATGAATTGCATTTACATAGCGAAATGACATCGAAGCTTAGGATATACACGCAAAAAAAGTTGT
seq00014   GGCGGGCGTAACATAGGCACCTAGAGCCGGACGAGTTCATGCATACCAGAAGACCCTCTGGTGCGACCGGATCCCCCCACCGCTCCATTCTAAGTAGTACGGCGTCCTACGGCGGGAACAACAACGTTTATCAGTCAGGGACCAATGCTAATCGACCTCCTGCTGTTCACATCCGGATGTTGATCACTAAAACGATCCATCCCTGAGACGATTACGTACACGCCGCGCTCGGCGAGCTTTTGGACGGGTTTGGCAAGAGACAGCAATCCTTAGGCCATTCGAATAGTCCTTGTCGACAAGAGTTTCCTCGATGCACAAATATGCATGTCTACAACATATGCGTGTCGGGATAAGGCCACATGGAGTCCAGACGATAGCCCTAGGGATACAGTTTGCGTAAAACCCCGCCATGCGGTTCTCGATTTGAGAGCAACCTACAGCTCGAGGTCGCCGTCAAGCTTTGCTTACGTGGGCATATTACCTTTCCTCACGCCGTTTCGCACAGCTAGTCACTCGGATCAACGTAAAACGCTTCGGCCGGTCGGAGTTGCCCAGCCGCACGCAGAGAGAGCCCCCTCCCGTCGACCTTCCGTGGACCCTGCGGCATTGCGAGCCTAGAGTGCAAGCCATTGATCCCGCAACAGGCGTTCATAGTGCGTATTGATGAATGAAGTGTTGACCGAGGGAGACGGCGCGAACGGGAGGCTTTAACGGGGATGTGCGGGAGCTCGGAAACGCACGTCACTAGAGGGAACTCAGTTTCGGAATAGAGGATCTACGCAGACAGCGGTATATCTATGTGGGGAATGCATTGCACGGTTGTATTGTTGCGATATGCGACGGTCTTTATTCAGGTTATAAATATTAATTGATCGCGCCAGCGATGATTCATAATGGCTTGCAATAGTGCTCTGAAGTCATGGTCTCGACGCTTCAACTGGGTGCTACGCGTACTACCGCTTCCGAGCCAGCCCATCCCCTGAAGTACTGATGGATATACGCGGAGAGGACGGGTCATACTCCTAGGATAAGATCGGGAAAACTGTACTAACGGAGCCACTGCACTATGGCAACCCATAAGTATCATAAGGTTAACATGGAGATGGGGACAGTTCGCCACGACCTGACCTCCTGTCTTAATGACGGGTTGATTATCAATCCTGTTAAACTGGTTGTACTCTACCTGACGATATTTCAGACATTACACTCAAGTTCAATTCCTACGCTCACTCACGGATTCTACAGTACCCAGTTAGCTCGAGTACGTGAAACACCACTCGAGATACGACTCCACATTGATTACGGGTCGGAACTCTCTATGTGTTAGCTGCTTTTCTGATGCCTACACACTATGATGCGGACAGCAAGTGAAAGAGGCGCAAGAGCTTACGATCCTGTCTCTGCGCGATGACCGCCGGCGACTCGCCGTTTCCCCATTACTCCATGGAGCACTGCACTCCCCATCAGCAGATGGTGTGTCAACGCGAATGCGCCCCTCTATACCATGGTTAGGACTCTAGGCCAATGCCACTAAGTACATGGTGGCCATGACATGGCCTTGCTAGGGAATCTTCGGAGAAAAGCGTTGATACTGCGACGTTCCCGTGCCTGTCGAGAGCCGACATAATTTGTTTCATGTCAAATTGTCTGACTCGTACTCAATTGGAGGGAGAACCGTGTGCCCAACGGTAGACCGCTGGAAACGCTGCATCTTGAGATCACGATCGCCATGACCGTTCGTCAAAATGTTCAAGTGTTAAACTTATGTACTGCCGCGCGACGCAATTTTAGCGTTAGGCATCGGACAACACGGCTTCTCAGACACCCGGTCCCATAATTACCGAGCTAAGTAGCGATGGTCCGAGCAGACGACCAACGTAAAGTGGCCCCTTCACAGTTGTCCACACGAAACCATCCGCTTCCGCATTTTGGTCAGGCCAGCCTGCATTGTATACAATCCCAGTCAAAGCGAAATGCAAGGAACGATATGAGAATTGCGTACGATCTTGTGTATTAAAAGATGTGGACCGCTACGATCTAGGTTCATACCGGGTAGATTCCCGACTCCTATATCACGGTTTGTAGTTCCAGCCTTCACCGACGCGGGCAGCAGCGAATGATGACTCAAGGGTAACTGCCTCGGAACGCAAAACCCGAAAGCCGATCTTCCTATAGTTCCTCCTCTTAAGGTTAACGCACAGTGCCCAACTACGACAGCAACATGAATTGCATTTACATAGCGAAATGACATCGAAGCTTAGGATATACACGCAAAAAAAGTTGT
seq00015   GGCGGGCGTAACATAGGCACCTAGAGCCGGACGAGTTCATGCATACCAGAAGACCCTCTGGTGCGACCGGATCCCCCCACCGCTCCATTCTAAGTAGTACGGCGTCCTACGGCGGGAACAACAACGTTTATCAGTCAGGGACCAATGCTAATCGACCTCCTGCTGTTCACATCCGGATGTTGATCACTAAAACGATCCATCCCTGAGACGATTACGTACACGCCGCGCTCGGCGAGCTTTTGGACGGGTTTGGCAAGAGACAGCAATCCTTAGGCCATTCGAATAGTCCTTGTCGACAAGAGTTTCCTCGATGCACAAATATGCATGTCTACAACATATGCGTGTCGGGATAAGGCCACATGGAGTCCAGACGATAGCCCTAGGGATACAGTTTGCGTAAAACCCCGCCATGCGGTTCTCGATTTGAGAGCAACCTACAGCTCGAGGTCGCCGTCAAGCTTTGCTTACGTGGGCATATTACCTTTCCTCACGCCGTTTCGCACAGCTAGTCACTCGGATCAACGTAAAACGCTTCGGCCGGTCGGAGTTGCCCAGCCGCACGCAGAGAGAGCCCCCTCCCGTCGACCTTCCGTGGACCCTGCGGCATTGCGAGCCTAGAGTGCAAGCCATTGATCCCGCAACAGGCGTTCATAGTGCGTATTGATGAATGAAGTGTTGACCGAGGGAGACGGCGCGAACGGGAGGCTTTAACGGGGATGTGCGGGAGCTCGGAAACGCACGTCACTAGAGGGAACTCAGTTTCGGAATAGAGGATCTACGCAGACAGCGGTATATCTATGTGGGGAATGCATTGCACGGTTGTATTGTTGCGATATGCGACGGTCTTTATTCAGGTTATAAATATTAATTGATCGCGCCAGCGATGATTCATAATGGCTTGCAATAGTGCTCTGAAGTCATGGTCTCGACGCTTCAACTGGGTGCTACGCGTACTACCGCTTCCGAGCCAGCCCATCCCCTGAAGTACTGATGGATATACGCGGAGAGGACGGGTCATACTCCTAGGATAAGATCGGGAAAACTGTACTAACGGAGCCACTGCACTATGGCGACCCATAAGTATCATAAGGTTAACATGGAGATGGGGACAGTTCGCCACGACCTGACCTCCTGTCTTAATGACGGGTTGATTATCAATCCTGTTAAACTGGTTGTACTCTACCTGACGATATTTCAGACATTACACTCAAGTTCAATTCCTACGCTCACTCACGGATTCTACAGTACCCAGTTAGCTCGAGTACGTGAAACACCACTCGAGATACGACTCCACATTGATTACGGGTCGGAACTCTCTATGTGTTAGCTGCTTTTCTGATGCCTACACACTATGATGCGGACAGCAAGTGAAAGAGGCGCAAGAGCTTACGATCCTGTCTCTGCGCGATGACCGCCGGCGACTCGCCGTTTCCCCATTACTCCATGGAGCACTGCACTCCCCATCAGCAGATGGTGTGTCAACGCGAATGCGCCCCTCTATACCATGGTTAGGACTCTAGGCCAATGCCACTAAGTACATGGTGGCCATGACATGGCCTTGCTAGGGAATCTTCGCAGAAAAGCGTTGATACTGCGACGTTCCCGTGCCTGTCGAGAGCCGACATAATTTGTTTCATGTCAAATTGTCTGACTCGTACTCAATTGGAGGGAGAACCGTGTGCCCAACGGTAGACCGCTGGAAACGCTGCATCTTGAGATCACGATCGCCATGACCGTTCGTCAAAATGTTCAAGTGTTAAACTTATGTACTGCCGCGCGACGCAATTTTAGCGTTAGGCATCGGACAACACGGCTTCTCAGACACCCGGTCCCATAATTACCGAGCTAAGTAGCGATGGTCCGAGCAGACGACCAACGTAAAGTGGCCCCTTCACAGTTGTCCACACGAAACCATCCGCTTCCGCATTTTGGTCAGGCCAGCCTGCATTGTATACAATCCCAGTCAAAGCGAAATGCAAGGAACGATATGAGAATTGCGTACGATCTTGTGTATTAAAAGATGTGGACCGCTACGATCTAGGTTCATACCGGGTAGATTCCCGACTCCTATATCACGGTTTGTAGTTCCAGCCTTCACCGACGCGGGCAGCAGCGAATGATGACTCAAGGGTAACTGCCTCGGAACGCAAAACCCGAAAGCCGATCTTCCTATAGTTCCTCCTCTTAAGGTTAACGCACAGTGCCCAACTACGACAGCAACATGAATTGCATTTACATAGCGAAATGACATCGAAGCTTAGGATATACACGCAAAAAAAGTTGT
seq00016   GGCGGGCGTAACATAGGCACCTAGAGCCGGACGAGTTCATGCATACCAGAAGACCCTCTGGTGCGACCGGATCCCCCCACCGCTCCATTCTAAGTAGTACGGCGTCCTACGGCGGGAACAACAACGTTTATCAGTCAGGGACCAATGCTAATCGACCTCCTGCTGTTCACATCCGGATGTTGATCACTAAAACGATCCATCCCTGAGACGATTACGTACACGCCGCGCTCGGCGAGCTTTTGGACGGGTTTGGCAAGAGACAGCAATCCTTAGGCCATTCGAATAGTCCTTGTCGACAAGAGTTTCCTCGATGCACAAATATGCATGTCTACAACATATGCGTGTCGGGATAAGGCCACATGGAGTCCAGACGATAGCCCTAGGGATACAGTTTGCGTAAAACCCCGCCATGCGGTTCTCGATTTGAGAGCAACCTACAGCTCGAGGTCGCCGTCAAGCTTTGCTTACGTGGGCATATTACCTTTCCTCACGCCGTTTCGCACAGCTAGTCACTCGGATCAACGTAAAACGCTTCGGCCGGTCGGAGTTGCCCAGCCGCACGCAGAGAGAGCCCCCTCCCGTCGACCTTCCGTGGACCCTGCGGCATTGCGAGCCTAGAGTGCAAGCCATTGATCCCGCAACAGGCGTTCATAGTGCGTATTGATGAATGAAGTGTTGACCGAGGGAGACGGCGCGAACGGGAGGCTTTAACGGGGATGTGCGGGAGCTCGGAAACGCACGTCACTAGAGGGAACTCAGTTTCGGAATAGAGGATCTACGCAGACAGCGGTATATCTATGTGGGGAATGCATTGCACGGTTGTATTGTTGCGATATGCGACGGTCTTTATTCAGGTTATAAATATTAATTGATCGCGCCAGCGATGATTCATAATGGCTTGCAATAGTGCTCTGAAGTCATGGTCTCGACGCTTCAACTGGGTGCTACGCGTACTACCGCTTCCGAGCCAGCCCATCCCCTGAAGTACTGATGGATATACGCGGAGAGGACGGGTCATACTCCTAGGATAAGATCGGGAAAACTGTACTAACGGAGCCACTGCACTATGGCGACCCATAAGTATCATAAGGTTAACATGGAGATGGGGACAGTTCGCCACGACCTGACCTCCTGTCTTAATGACGGGTTGATTATCAATCCTGTTAAACTGGTTGTACTCTACCTGACGATATTTCAGACATTACACTCAAGTTCAATTCCTACGCTCACTCACGGATTCTACAGTACCCAGTTAGCTCGAGTACGTGAAACACCACTCGAGATACGACTCCACATTGATTACGGGTCGGAACTCTCTATGTGTTAGCTGCTTTTCTGATGCCTACACACTATGATGCGGACAGCAAGTGAAAGAGGCGCAAGAGCTTACGATCCTGTCTCTGCGCGATGACCGCCGGCGACTCGCCGTTTCCCCATTACTCCATGGAGCACTGCACTCCCCATCAGCAGATGGTGTGTCAACGCGAATGCGCCCCTCTATACCATGGTTAGGACTCTAGGCCAATGCCACTAAGTACATGGTGGCCATGACATGGCCTTGCTAGGGAATCTTCGCAGAAAAGCGTTGATACTGCGACGTTCCCGTGCCTGTCGAGAGCCGACATAATTTGTTTCATGTCAAATTGTCTGACTCGTACTCAATTGGAGGGAGAACCGTGTGCCCAACGGTAGACCGCTGGAAACGCTGCATCTTGAGATCACGATCGCCATGACCGTTCGTCAAAATGTTCAAGTGTTAAACTTATGTACTGCCGCGCGACGCAATTTTAGCGTTAGGCATCGGACAACACGGCTTCTCAGACACCCGGTCCCATAATTACCGAGCTAAGTAGCGATGGTCCGAGCAGACGACCAACGTAAAGTGGCCCCTTCACAGTTGTCCACACGAAACCATCCGCTTCCGCATTTTGGTCAGGCCAGCCTGCATTGTATACAATCCCAGTCAAAGCGAAATGCAAGGAACGATATGAGAATTGCGTACGATCTTGTGTATTAAAAGATGTGGACCGCTACGATCTAGGTTCATACCGGGTAGATTCCCGACTCCTATATCACGGTTTGTAGTTCCAGCCTTCACCGACGCGGGCAGCAGCGAATGATGACTCAAGGGTAACTGCCTCGGAACGCAAAACCCGAAAGCCGATCTTCCTATAGTTCCTCCTCTTAAGGTTAACGCACAGTGCCCAACTACGACAGCAACATGAATTGCATTTACATAGCGAAATGACATCGAAGCTTAGGATATACACGCAAAAAAAGTTGT
seq00017   GGCGGGCGTAACATAGGCACCTAGAGCCGGACGAGTTCATGCATACCAGAAGACCCTCTGGTGCGACCGGATCCCCCCACCGCTCCATTCTAAGTAGTACGGCGTCCTACGGCGGGAACAACAACGTTTATCAGTCAGGGACCAATGCTAATCGACCTCCTGCTGTTCACATCCGGATGTTGATCACTAAAACGATCCATCCCTGAGACGATTACGTACACGCCGCGCTCGGCGAGCTTTTGGACGGGTTTGGCAAGAGACAGCAATCCTTAGGCCATTCGAATAGTCCTTGTCGACAAGAGTTTCCTCGATGCACAAATATGCATGTCTACAACATATGCGTGTCGGGATAAGGCCACATGGAGTCCAGACGATAGCCCTAGGGATACAGTTTGCGTAAAACCCCGCCATGCGGTTCTCGATTTGAGAGCAACCTACAGCTCGAGGTCGCCGTCAAGCTTTGCTTACGTGGGCATATTACCTTTCCTCACGCCGTTTCGCACAGCTAGTCACTCGGATCAACGTAAAACGCTTCGGCCGGTCGGAGTTGCCCAGCCGCACGCAGAGAGAGCCCCCTCCCGTCGACCTTCCGTGGACCCTGCGGCATTGCGAGCCTAGAGTGCAAGCCATTGATCCCGCAACAGGCGTTCATAGTGCGTATTGATGAATGAAGTGTTGACCGAGGGAGACGGCGCGAACGGGAGGCTTTAACGGGGATGTGCGGGAGCTCGGAAACGCACGTCACTAGAGGGAACTCAGTTTCGGAATAGAGGATCTACGCAGACAGCGGTATATCTATGTGGGGAATGCATTGCACGGTTGTATTGTTGCGATATGCGACGGTCTTTATTCAGGTTATAAATATTAATTGATCGCGCCAGCGATGATTCATAATGGCTTGCAATAGTGCTCTGAAGTCATGGTCTCGACGCTTCAACTGGGTGCTACGCGTACTACCGCTTCCGAGCCAGCCCATCCCCTGAAGTACTGATGGATATACGCGGAGAGGACGGGTCATACTCCTAGGATAAGATCGGGAAAACTGTACTAACGGAGCCACTGCACTATGGCGACCCATAAGTATCATAAGGTTAACATGGAGATGGGGACAGTTCGCCACGACCTGACCTCCTGTCTTAATGACGGGTTGATTATCAATCCTGTTAAACTGGTTGTACTCTACCTGACGATATTTCAGACATTACACTCAAGTTCAATTCCTACGCTCACTCACGGGTTCTACAGTACCCAGTTAGCTCGAGTACGTGAAACACCACTCGAGATACGACTCCACATTGATTACGGGTCGGAACTCTCTATGTGTTAGCTGCTTTTCTGATGCCTACACACTATGATGCGGACAGCAAGTGAAAGAGGCGCAAGAGCTTACGATCCTGTCTCTGCGCGATGACCGCCGGCGACTCGCCGTTTCCCCATTACTCCATGGAGCACTGCACTCCCCATCAGCAGATGGTGTGTCAACGCGAATGCGCCCCTCTATACCATGGTTAGGACTCTAGGCCAATGCCACTAAGTACATGGTGGCCATGACATGGCCTTGCTAGGGAATCTTCGCAGAAAAGCGTTGATACTGCGACGTTCCCGTGCCTGTCGAGAGCCGACATAATTTGTTTCATGTCAAATTGTCTGACTCGTACTCAATTGGAGGGAGAACCGTGTGCCCAACGGTAGACCGCTGGAAACGCTGCATCTTGAGATCACGATCGCCATGACCGTTCGTCAAAATGTTCAAGTGTTAAACTTATGTACTGCCGCGCGACGCAATTTTAGCGTTAGGCATCGGACAACACGGCTTCTCAGACACCCGGTCCCATAATTACCGAGCTAAGTAGCGATGGTCCGAGCAGACGACCAACGTAAAGTGGCCCCTTCACAGTTGTCCACACGAAACCATCCGCTTCCGCATTTTGGTCAGGCCAGCCTGCATTGTATACAATCCCAGTCAAAGCGAAATGCAAGGAACGATATGAGAATTGCGTACGATCTTGTGTATTAAAAGATGTGGACCGCTACGATCTAGGTTCATACCGGGTAGATTCCCGACTCCTATATCACGGTTTGTAGTTCCAGCCTTCACCGACGCGGGCAGCAGCGAATGATGACTCAAGGGTAACTGCCTCGGAACGCAAAACCCGAAAGCCGATCTTCCTATAGTTCCTCCTCTTAAGGTTAACGCACAGTGCCCAACTACGACAGCAACATGAATTGCATTTACATAGCGAAATGACATCGAAGCTTAGGATATACACGCAAAAAAAGTTGT
seq00018   GGCGGGCGTAACATAGGCACCTAGAGCCGGACGAGTTCATGCATACCAGAAGACCCTCTGGTGCGACCGGATCCCCCCACCGCTCCATTCTAAGTAGTACGGCGTCCTACGGCGGGAACAACAACGTTTATCAGTCAGGGACCAATGCTAATCGACCTCCTGCTGTTCACATCCGGATGTTGATCACTAAAACGATCCATCCCTGAGACGATTACGTACACGCCGCGCTCGGCGAGCTTTTGGACGGGTTTGGCAAGAGACAGCAATCCTTAGGCCATTCGAATAGTCCTTGTCGACAAGAGTTTCCTCGATGCACAAATATGCATGTCTACAACATATGCGTGTCGGGATAAGGCCACATGGAGTCCAGACGATAGCCCTAGGGATACAGTTTGCGTAAAACCCCGCCATGCGGTTCTCGATTTGAGAGCAACCTACAGCTCGAGGTCGCCGTCAAGCTTTGCTTACGTGGGCATATTACCTTTCCTCACGCCGTTTCGCACAGCTAGTCACTCGGATCAACGTAAAACGCTTCGGCCGGTCGGAGTTGCCCAGCCGCACGCAGAGAGAGCCCCCTCCCGTCGACCTTCCGTGGACCCTGCGGCATTGCGAGCCTAGAGTGCAAGCCATTGATCCCGCAACAGGCGTTCATAGTGCGTATTGATGAATGAAGTGTTGACCGAGGGAGACGGCGCGAACGGGAGGCTTTAACGGGGATGTGCGGGAGCTCGGAAACGCACGTCACTAGAGGGAACTCAGTTTCGGAATAGAGGATCTACGCAGACAGCGGTATATCTATGTGGAGAATGCATTGCACGGTTGTATTGTTGCGATATGCGACGGTCTTTATTCAGGTTATAAATATTAATTGATCGCGCCAGCGATGATTCATAATGGCTTGCAATAGTGCTCTGAAGTCATGGTCTCGACGCTTCAACTGGGTGCTACGCGTACTACCGCTTCCGAGCCAGCCCATCCCCTGAAGTACTGATGGATATACGCGGAGAGGACGGGTCATACTCCTAGGATAAGATCGGGAAAACTGTACTAACGGAGCCACTGCACTATGGCGACCCATAAGTATCATAAGGTTAACATGGAGATGGGGACAGTTCGCCACGACCTGACCTCCTGTCTTAATGACGGGTTGATTATCAATCCTGTTAAACTGGTTGTACTCTACCTGACGATATTTCAGACATTACACTCAAGTTCAATTCCTACGCTCACTCACGGATTCTACAGTACCCAGTTAGCTCGAGTACGTGAAACACCACTCGAGATACGACTCCACATTGATTACGGGTCGGAACTCTCTATGTGTTAGCTGCTTTTCTGATGCCTACACACTATGATGCGGACAGCAAGTGAAAGAGGCGCAAGAGCTTACGATCCTGTCTCTGCGCGATGACCGCCGGCGACTCGCCGTTTCCCCATTACTCCATGGAGCACTGCACTCCCCATCAGCAGATGGTGTGTCAACGCGAATGCGCCCCTCTATACCATGGTTAGGACTCTAGGCCAATGCCACTAAGTACATGGTGGCCATGACATGGCCTTGCTAGGGAATCTTCGCAGAAAAGCGTTGATACTGCGACGTTCCCGTGCCTGTCGAGAGCCGACATAATTTGTTTCATGTCAAATTGTCTGACTCGTACTCAATTGGAGGGAGAACCGTGTGCCCAACGGTAGACCGCTGGAAACGCTGCATCTTGAGATCACGATCGCCATGACCGTTCGTCAAAATGTTCAAGTGTTAAACTTATGTACTGCCGCGCGACGCAATTTTAGCGTTAGGCATCGGACAACACGGCTTCTCAGACACCCGGTCCCATAATTACCGAGCTAAGTAGCGATGGTCCGAGCAGACGACCAACGTAAAGTGGCCCCTTCACAGTTGTCCACACGAAACCATCCGCTTCCGCATTTTGGTCAGGCCAGCCTGCATTGTATACAATCCCAGTCAAAGCGAAATGCAAGGAACGATATGAGAATTGCGTACGATCTTGTGTATTAAAAGATGTGGACCGCTACGATCTAGGTTCATACCGGGTAGATTCCCGACTCCTATATCACGGTTTGTAGTTCCAGCCTTCACCGACGCGGGCAGCAGCGAATGATGACTCAAGGGTAACTGCCTCGGAACGCAAAACCCGAAAGCCGATCTTCCTATAGTTCCTCCTCTTAAGGTTAACGCACAGTGCCCAACTACGACAGCAACATGAATTGCATTTACATAGCGAAATGACATCGAAGCTTAGGATATACACGCAAAAAAAGTTGT
seq00019   GGCGGGCGTAACATAGGCACCTAGAGCCGGACGAGTTCATGCATACCAGAAGACCCTCTGGTGCGACCGGATCCCCCCACCGCTCCATTCTAAGTAGTACGGCGTCCTACGGCGGGAACAACAACGTTTATCAGTCAGGGACCAATGCTAATCGACCTCCTGCTGTTCACATCCGGATGTTGATCACTAAAACGATCCATCCCTGAGACGATTACGTACACGCCGCGCTCGGCGAGCTTTTGGACGGGTTTGGCAAGAGACAGCAATCCTTAGGCCATTCGAATAGTCCTTGTCGACAAGAGTTTCCTCGATGCACAAATATGCATGTCTACAACATATGCGTGTCGGGATAAGGCCACATGGAGTCCAGACGATAGCCCTAGGGATACAGTTTGCGTAAAACCCCGCCATGCGGTTCTCGATTTGAGAGCAACCTACAGCTCGAGGTCGCCGTCAAGCTTTGCTTACGTGGGCATATTACCTTTCCTCACGCCGTTTCGCACAGCTAGTCACTCGGATCAACGTAAAACGCTTCGGCCGGTCGGAGTTGCCCAGCCGCACGCAGAGAGAGCCCCCTCCCGTCGACCTTCCGTGGACCCTGCGGCATTGCGAGCCTAGAGTGCAAGCCATTGATCCCGCAACAGGCGTTCATAGTGCGTATTGATGAATGAAGTGTTGACCGAGGGAGACGGCGCGAACGGGAGGCTTTAACGGGGATGTGCGGGAGCTCGGAAACGCACGTCACTAGAGGGAACTCAGTTTCGGAATAGAGGATCTACGCAGACAGCGGTATATCTATGTGGGGAATGCATTGCACGGTTGTATTGTTGCGATATGCGACGGTCTTTATTCAGGTTATAAATATTAATTGATCGCGCCAGCGATGATTCATAATGGCTTGCAATAGTGCTCTGAAGTCATGGTCTCGACGCTTCAACTGGGTGCTACGCGTACTACCGCTTCCGAGCCAGCCCATCCCCTGAAGTACTGATGGATATACGCGGAGAGGACGGGTCATACTCCTAGGATAAGATCGGGAAAACTGTACTAACGGAGCCACTGCACTATGGCGACCCATAAGTATCATAAGGTTAACATGGAGATGGGGACAGTTCGCCACGACCTGACCTCCTGTCTTAATGACGGGTTGATTATCAATCCTGTTAAACTGGTTGTACTCTACCTGACGATATTTCAGACATTACACTCAAGTTCAATTCCTACGCTCACTCACGGGTTCTACAGTACCCAGTTAGCTCGAGTACGTGAAACACCACTCGAGATACGACTCCACATTGATTACGGGTCGGAACTCTCTATGTGTTAGCTGCTTTTCTGATGCCTACACACTATGATGCGGACAGCAAGTGAAAGAGGCGCAAGAGCTTACGATCCTGTCTCTGCGCGATGACCGCCGGCGACTCGCCGTTTCCCCATTACTCCATGGAGCACTGCACTCCCCATCAGCAGATGGTGTGTCAACGCGAATGCGCCCCTCTATACCATGGTTAGGACTCTAGGCCAATGCCACTAAGTACATGGTGGCCATGACATGGCCTTGCTAGGGAATCTTCGCAGAAAAGCGTTGATACTGCGACGTTCCCGTGCCTGTCGAGAGCCGACATAATTTGTTTCATGTCAAATTGTCTGACTCGTACTCAATTGGAGGGAGAACCGTGTGCCCAACGGTAGACCGCTGGAAACGCTGCATCTTGAGATCACGATCGCCATGACCGTTCGTCAAAATGTTCAAGTGTTAAACTTATGTACTGCCGCGCGACGCAATTTTAGCGTTAGGCATCGGACAACACGGCTTCTCAGACACCCGGTCCCATAATTACCGAGCTAAGTAGCGATGGTCCGAGCAGACGACCAACGTAAAGTGGCCCCTTCACAGTTGTCCACACGAAACCATCCGCTTCCGCATTTTGGTCAGGCCAGCCTGCATTGTATACAATCCCAGTCAAAGCGAAATGCAAGGAACGATATGAGAATTGCGTACGATCTTGTGTATTAAAAGATGTGGACCGCTACGATCTAGGTTCATACCGGGTAGATTCCCGACTCCTATATCACGGTTTGTAGTTCCAGCCTTCACCGACGCGGGCAGCAGCGAATGATGACTCAAGGGTAACTGCCTCGGAACGCAAAACCCGAAAGCCGATCTTCCTATAGTTCCTCCTCTTAAGGTTAACGCACAGTGCCCAACTACGACAGCAACATGAATTGCATTTACATAGCGAAATGACATCGAAGCTTAGGATATACACGCAAAAAAAGTTGT
seq00020   GGCGGGCGTAACATAGGCACCTAGAGCCGGACGAGTTCATGCATACCAGAAGACCCTCTGGTGCGACCGGATCCCCCCACCGCTCCATTCTAAGTAGTACGGCGTCCTACGGCGGGAACAACAACGTTTATCAGTCAGGGACCAATGCTAATCGACCTCCTGCTGTTCACATCCGGATGTTGATCACTAAAACGATCCATCCCTGAGACGATTACGTACACGCCGCGCTCGGCGAGCTTTTGGACGGGTTTGGCAAGAGACAGCAATCCTTAGGCCATTCGAATAGTCCTTGTCGACAAGAGTTTCCTCGATGCACAAATATGCATGTCTACAACATATGCGTGTCGGGATAAGGCCACATGGAGTCCAGACGATAGCCCTAGGGATACAGTTTGCGTAAAACCCCGCCATGCGGTTCTCGATTTGAGAGCAACCTACAGCTCGAGGTCGCCGTCAAGCTTTGCTTACGTGGGCATATTACCTTTCCTCACGCCGTTTCGCACAGCTAGTCACTCGGATCAACGTAAAACGCTTCGGCCGGTCGGAGTTGCCCAGCCGCACGCAGAGAGAGCCCCCTCCCGTCGACCTTCCGTGGACCCTGCGGCATTGCGAGCCTAGAGTGCAAGCCATTGATCCCGCAACAGGCGTTCATAGTGCGTATTGATGAATGAAGTGTTGACCGAGGGAGACGGCGCGAACGGGAGGCTTTAACGGGGATGTGCGGGAGCTCGGAAACGCACGTCACTAGAGGGAACTCAGTTTCGGAATAGAGGATCTACGCAGACAGCGGTATATCTATGTGGGGAATGCATTGCACGGTTGTATTGTTGCGATATGCGACGGTCTTTATTCAGGTTATAAATATTAATTGATCGCGCCAGCGATGATTCATAATGGCTTGCAATAGTGCTCTGAAGTCATGGTCTCGACGCTTCAACTGGGTGCTACGCGTACTACCGCTTCCGAGCCAGCCCATCCCCTGAAGTACTGATGGATATACGCGGAGAGGACGGGTCATACTCCTAGGATAAGATCGGGAAAACTGTACTAACGGAGCCACTGCACTATGGCAACCCATAAGTATCATAAGGTTAACATGGAGATGGGGACAGTTCGCCACGACCTGACCTCCTGTCTTAATGACGGGTTGATTATCAATCCTGTTAAACTGGTTGTACTCTACCTGACGATATTTCAGACATTACACTCAAGTTCAATTCCTACGCTCACTCACGGATTCTACAGTACCCAGTTAGCTCGAGTACGTGAAACACCACTCGAGATACGACTCCACATTGATTACGGGTCGGAACTCTCTATGTGTTAGCTGCTTTTCTGATGCCTACACACTATGATGCGGACAGCAAGTGAAAGAGGCGCAAGAGCTTACGATCCTGTCTCTGCGCGATGACCGCCGGCGACTCGCCGTTTCCCCATTACTCCATGGAGCACTGCACTCCCCATCAGCAGATGGTGTGTCAACGCGAATGCGCCCCTCTATACCATGGTTAGGACTCTAGGCCAATGCCACTAAGTACATGGTGGCCATGACATGGCCTTGCTAGGGAATCTTCGCAGAAAAGCGTTGATACTGCGACGTTCCCGTGCCTGTCGAGAGCCGACATAATTTGTTTCATGTCAAATTGTCTGACTCGTACTCAATTGGAGGGAGAACCGTGTGCCCAACGGTAGACCGCTGGAAACGCTGCATCTTGAGATCACGATCGCCATGACCGTTCGTCAAAATGTTCAAGTGTTAAACTTATGTACTGCCGCGCGACGCAATTTTAGCGTTAGGCATCGGACAACACGGCTTCTCAGACACCCGGTCCCATAATTACCGAGCTAAGTAGCGATGGTCCGAGCAGACGACCAACGTAAAGTGGCCCCTTCACAGTTGTCCACACGAAACCATCCGCTTCCGCATTTTGGTCAGGCCAGCCTGCATTGTATACAATCCCAGTCAAAGCGAAATGCAAGGAACGATATGAGAATTGCGTACGATCTTGTGTATTAAAAGATGTGGACCGCTACGATCTAGGTTCATACCGGGTAGATTCCCGACTCCTATATCACGGTTTGTAGTTCCAGCCTTCACCGACGCGGGCAGCAGCGAATGATGACTCAAGGGTAACTGCCTCGGAACGCAAAACCCGAAAGCCGATCTTCCTATAGTTCCTCCTCTTAAGGTTAACGCACAGTGCCCAACTACGACAGCAACATGAATTGCATTTACATAGCGAAATGACATCGAAGCTTAGGATATACACGCAAAAAAAGTTGT
seq00021   GGCGGGCGTAACATAGGCACCTAGAGCCGGACGAGTTCATGCATACCAGAAGACCCTCTGGTGCGACCGGATCCCCCCACCGCTCCATTCTAAGTAGTACGGCGTCCTACGGCGGGAACAACAACGTTTATCAGTCAGGGACCAATGCTAATCGACCTCCTGCTGTTCACATCCGGATGTTGATCACTAAAACGATCCATCCCTGAGACGATTACGTACACGCCGCGCTCGGCGAGCTTTTGGACGGGTTTGGCAAGAGACAGCAATCCTTAGGCCATTCGAATAGTCCTTGTCGACAAGAGTTTCCTCGATGCACAAATATGCATGTCTACAACATATGCGTGTCGGGATAAGGCCACATGGAGTCCAGACGATAGCCCTAGGGATACAGTTTGCGTAAAACCCCGCCATGCGGTTCTCGATTTGAGAGCAACCTACAGCTCGAGGTCGCCGTCAAGCTTTGCTTACGTGGGCATATTACCTTTCCTCACGCCGTTTCGCACAGCTAGTCACTCGGATCAACGTAAAACGCTTCGGCCGGTCGGAGTTGCCCAGCCGCACGCAGAGAGAGCCCCCTCCCGTCGACCTTCCGTGGACCCTGCGGCATTGCGAGCCTAGAGTGCAAGCCATTGATCCCGCAACAGGCGTTCATAGTGCGTATTGATGAATGAAGTGTTGACCGAGGGAGACGGCGCGAACGGGAGGCTTTAACGGGGATGTGCGGGAGCTCGGAAACGCACGTCACTAGAGGGAACTCAGTTTCGGAATAGAGGATCTACGCAGACAGCGGTATATCTATGTGGGGAATGCATTGCACGGTTGTATTGTTGCGATATGCGACGGTCTTTATTCAGGTTATAAATATTAATTGATCGCGCCAGCGATGATTCATAATGGCTTGCAATAGTGCTCTGAAGTCATGGTCTCGACGCTTCAACTGGGTGCTACGCGTACTACCGCTTCCGAGCCAGCCCATCCCCTGAAGTACTGATGGATATACGCGGAGAGGACGGGTCATACTCCTAGGATAAGATCGGGAAAACTGTACTAACGGAGCCACTGCACTATGGCGACCCATAAGTATCATAAGGTTAACATGGAGATGGGGACAGTTCGCCACGACCTGACCTCCTGTCTTAATGACGGGTTGATTATCAATCCTGTTAAACTGGTTGTACTCTACCTGACGATATTTCAGACATTACACTCAAGTTCAATTCCTACGCTCACTCACGGATTCTACAGTACCCAGTTAGCTCGAGTACGTGAAACACCACTCGAGATACGACTCCACATTGATTACGGGTCGGAACTCTCTATGTGTTAGCTGCTTTTCTGATGCCTACACACTATGATGCGGACAGCAAGTGAAAGAGGCGCAAGAGCTTACGATCCTGTCTCTGCGCGATGACCGCCGGCGACTCGCCGTTTCCCCATTACTCCATGGAGCACTGCACTCCCCATCAGCAGATGGTGTGTCAACGCGAATGCGCCCCTCTATACCATGGTTAGGACTCTAGGCCAATGCCACTAAGTACATGGTGGCCATGACATGGCCTTGCTAGGGAATCTTCGCAGAAAAGCGTTGATACTGCGACGTTCCCGTGCCTGTCGAGAGCCGACATAATTTGTTTCATGTCAAATTGTCTGACTCGTACTCAATTGGAGGGAGAACCGTGTGCCCAACGGTAGACCGCTGGAAACGCTGCATCTTGAGATCACGATCGCCATGACCGTTCGTCAAAATGTTCAAGTGTTAAACTTATGTACTGCCGCGCGACGCAATTTTAGCGTTAGGCATCGGACAACACGGCTTCTCAGACACCCGGTCCCATAATTACCGAGCTAAGTAGCGATGGTCCGAGCAGACGACCAACGTAAAGTGGCCCCTTCACAGTTGTCCACACGAAACCATCCGCTTCCGCATTTTGGTCAGGCCAGCCTGCATTGTATACAATCCCAGTCAAAGCGAAATGCAAGGAACGATATGAGAATTGCGTACGATCTTGTGTATTAAAAGATGTGGACCGCTACGATCTAGGTTCATACCGGGTAGATTCCCGACTCCTATATCACGGTTTGTAGTTCCAGCCTTCACCGACGCGGGCAGCAGCGAATGATGACTCAAGGGTAACTGCCTCGGAACGCAAAACCCGAAAGCCGATCTTCCTATAGTTCCTCCTCTTAAGGTTAACGCACAGTGCCCAACTACGACAGCAACATGAATTGCATTTACATAGCGAAATGACATCGAAGCTTAGGATATACACGCAAAAAAAGTTGT
seq00022   GGCGGGCGTAACATAGGCACCTAGAGCCGGACGAGTTCATGCATACCAGAAGACCCTCTGGTGCGACCGGATCCCCCCACCGCTCCATTCTAAGTAGTACGGCGTCCTACGGCGGGAACAACAACGTTTATCAGTCAGGGACCAATGCTAATCGACCTCCTGCTGTTCACATCCGGATGTTGATCACTAAAACGATCCATCCCTGAGACGATTACGTACACGCCGCGCTCGGCGAGCTTTTGGACGGGTTTGGCAAGAGACAGCAATCCTTAGGCCATTCGAATAGTCCTTGTCGACAAGAGTTTCCTCGATGCACAAATATGCATGTCTACAACATATGCGTGTCGGGATAAGGCCACATGGAGTCCAGACGATAGCCCTAGGGATACAGTTTGCGTAAAACCCCGCCATGCGGTTCTCGATTTGAGAGCAACCTACAGCTCGAGGTCGCCGTCAAGCTTTGCTTACGTGGGCATATTACCTTTCCTCACGCCGTTTCGCACAGCTAGTCACTCGGATCAACGTAAAACGCTTCGGCCGGTCGGAGTTGCCCAGCCGCACGCAGAGAGAGCCCCCTCCCGTCGACCTTCCGTGGACCCTGCGGCATTGCGAGCCTAGAGTGCAAGCCATTGATCCCGCAACAGGCGTTCATAGTGCGTATTGATGAATGAAGTGTTGACCGAGGGAGACGGCGCGAACGGGAGGCTTTAACGGGGATGTGCGGGAGCTCGGAAACGCACGTCACTAGAGGGAACTCAGTTTCGGAATAGAGGATCTACGCAGACAGCGGTATATCTATGTGGGGAATGCATTGCACGGTTGTATTGTTGCGATATGCGACGGTCTTTATTCAGGTTATAAATATTAATTGATCGCGCCAGCGATGATTCATAATGGCTTGCAATAGTGCTCTGAAGTCATGGTCTCGACGCTTCAACTGGGTGCTACGCGTACTACCGCTTCCGAGCCAGCCCATCCCCTGAAGTACTGATGGATATACGCGGAGAGGACGGGTCATACTCCTAGGATAAGATCGGGAAAACTGTACTAACGGAGCCACTGCACTATGGCGACCCATAAGTATCATAAGGTTAACATGGAGATGGGGACAGTTCGCCACGACCTGACCTCCTGTCTTAATGACGGGTTGATTATCAATCCTGTTAAACTGGTTGTACTCTACCTGACGATATTTCAGACATTACACTCAAGTTCAATTCCTACGCTCACTCACGGATTCTACAGTACCCAGTTAGCTCGAGTACGTGAAACACCACTCGAGATACGACTCCACATTGATTACGGGTCGGAACTCTCTATGTGTTAGCTGCTTTTCTGATGCCTACACACTATGATGCGGACAGCAAGTGAAAGAGGCGCAAGAGCTTACGATCCTGTCTCTGCGCGATGACCGCCGGCGACTCGCCGTTTCCCCATTACTCCATGGAGCACTGCACTCCCCATCAGCAGATGGTGTGTCAACGCGAATGCGCCCCTCTATACCATGGTTAGGACTCTAGGCCAATGCCACTAAGTACATGGTGGCCATGACATGGCCTTGCTAGGGAATCTTCGCAGAAAAGCGTTGATACTGCGACGTTCCCGTGCCTGTCGAGAGCCGACATAATTTGTTTCATGTCAAATTGTCTGACTCGTACTCAATTGGAGGGAGAACCGTGTGCCCAACGGTAGACCGCTGGAAACGCTGCATCTTGAGATCACGATCGCCATGACCGTTCGTCAAAATGTTCAAGTGTTAAACTTATGTACTGCCGCGCGACGCAATTTTAGCGTTAGGCATCGGACAACACGGCTTCTCAGACACCCGGTCCCATAATTACCGAGCTAAGTAGCGATGGTCCGAGCAGACGACCAACGTAAAGTGGCCCCTTCACAGTTGTCCACACGAAACCATCCGCTTCCGCATTTTGGTCAGGCCAGCCTGCATTGTATACAATCCCAGTCAAAGCGAAATGCAAGGAACGATATGAGAATTGCGTACGATCTTGTGTATTAAAAGATGTGGACCGCTACGATCTAGGTTCATACCGGGTAGATTCCCGACTCCTATATCACGGTTTGTAGTTCCAGCCTTCACCGACGCGGGCAGCAGCGAATGATGACTCAAGGGTAACTGCCTCGGAACGCAAAACCCGAAAGCCGATCTTCCTATAGTTCCTCCTCTTAAGGTTAACGCACAGTGCCCAACTACGACAGCAACATGAATTGCATTTACATAGCGAAATGACATCGAAGCTTAGGATATACACGCAAAAAAAGTTGT
seq00023   GGCGGGCGTAACATAGGCACCTAGAGCCGGACGAGTTCATGCATACCAGAAGACCCTCTGGTGCGACCGGATCCCCCCACCGCTCCATTCTAAGTAGTACGGCGTCCTACGGCGGGAACAACAACGTTTATCAGTCAGGGACCAATGCTAATCGACCTCCTGCTGTTCACATCCGGATGTTGATCACTAAAACGATCCATCCCTGAGACGATTACGTACACGCCGCGCTCGGCGAGCTTTTGGACGGGTTTGGCAAGAGACAGCAATCCTTAGGCCATTCGAATAGTCCTTGTCGACAAGAGTTTCCTCGATGCACAAATATGCATGTCTACAACATATGCGTGTCGGGATAAGGCCACATGGAGTCCAGACGATAGCCCTAGGGATACAGTTTGCGTAAAACCCCGCCATGCGGTTCTCGATTTGAGAGCAACCTACAGCTCGAGGTCGCCGTCAAGCTTTGCTTACGTGGGCATATTACCTTTCCTCACGCCGTTTCGCACAGCTAGTCACTCGGATCAACGTAAAACGCTTCGGCCGGTCGGAGTTGCCCAGCCGCACGCAGAGAGAGCCCCCTCCCGTCGACCTTCCGTGGACCCTGCGGCATTGCGAGCCTAGAGTGCAAGCCATTGATCCCGCAACAGGCGTTCATAGTGCGTATTGATGAATGAAGTGTTGACCGAGGGAGACGGCGCGAACGGGAGGCTTTAACGGGGATGTGCGGGAGCTCGGAAACGCACGTCACTAGAGGGAACTCAGTTTCGGAATAGAGGATCTACGCAGACAGCGGTATATCTATGTGGGGAATGCATTGCACGGTTGTATTGTTGCGATATGCGACGGTCTTTATTCAGGTTATAAATATTAATTGATCGCGCCAGCGATGATTCATAATGGCTTGCAATAGTGCTCTGAAGTCATGGTCTCGACGCTTCAACTGGGTGCTACGCGTACTACCGCTTCCGAGCCAGCCCATCCCCTGAAGTACTGATGGATATACGCGGAGAGGACGGGTCATACTCCTAGGATAAGATCGGGAAAACTGTACTAACGGAGCCACTGCACTATGGCGACCCATAAGTATCATAAGGTTAACATGGAGATGGGGACAGTTCGCCACGACCTGACCTCCTGTCTTAATGACGGGTTGATTATCAATCCTGTTAAACTGGTTGTACTCTACCTGACGATATTTCAGACATTACACTCAAGTTCAATTCCTACGCTCACTCACGGATTCTACAGTACCCAGTTAGCTCGAGTACGTGAAACACCACTCGAGATACGACTCCACATTGATTACGGGTCGGAACTCTCTATGTGTTAGCTGCTTTTCTGATGCCTACACACTATGATGCGGACAGCAAGTGAAAGAGGCGCAAGAGCTTACGATCCTGTCTCTGCGCGATGACCGCCGGCGACTCGCCGTTTCCCCATTACTCCATGGAGCACTGCACTCCCCATCAGCAGATGGTGTGTCAACGCGAATGCGCCCCTCTATACCATGGTTAGGACTCTAGGCCAATGCCACTAAGTACATGGTGGCCATGACATGGCCTTGCTAGGGAATCTTCGCAGAAAAGCGTTGATACTGCGACGTTCCCGTGCCTGTCGAGAGCCGACATAATTTGTTTCATGTCAAATTGTCTGACTCGTACTCAATTGGAGGGAGAACCGTGTGCCCAACGGTAGACCGCTGGAAACGCTGCATCTTGAGATCACGATCGCCATGACCGTTCGTCAAAATGTTCAAGTGTTAAACTTATGTACTGCCGCGCGACGCAATTTTAGCGTTAGGCATCGGACAACACGGCTTCTCAGACACCCGGTCCCATAATTACCGAGCTAAGTAGCGATGGTCCGAGCAGACGACCAACGTAAAGTGGCCCCTTCACAGTTGTCCACACGAAACCATCCGCTTCCGCATTTTGGTCAGGCCAGCCTGCATTGTATACAATCCCAGTCAAAGCGAAATGCAAGGAACGATATGAGAATTGCGTACGATCTTGTGTATTAAAAGATGTGGACCGCTACGATCTAGGTTCATACCGGGTAGATTCCCGACTCCTATATCACGGTTTGTAGTTCCAGCCTTCACCGACGCGGGCAGCAGCGAATGATGACTCAAGGGTAACTGCCTCGGAACGCAAAACCCGAAAGCCGATCTTCCTATAGTTCCTCCTCTTAAGGTTAACGCACAGTGCCCAACTACGACAGCAACATGAATTGCATTTACATAGCGAAATGACATCGAAGCTTAGGATATACACGCAAAAAAAGTTGT
seq00024   GGCGGGCGTAACATAGGCACCTAGAGCCGGACGAGTTCATGCATACCAGAAGACCCTCTGGTGCGACCGGATCCCCCCACCGCTCCATTCTAAGTAGTACGGCGTCCTACGGCGGGAACAACAACGTTTATCAGTCAGGGACCAATGCTAATCGACCTCCTGCTGTTCACATCCGGATGTTGATCACTAAAACGATCCATCCCTGAGACGATTACGTACACGCCGCGCTCGGCGAGCTTTTGGACGGGTTTGGCAAGAGACAGCAATCCTTAGGCCATTCGAATAGTCCTTGTCGACAAGAGTTTCCTCGATGCACAAATATGCATGTCTACAACATATGCGTGTCGGGATAAGGCCACATGGAGTCCAGACGATAGCCCTAGGGATACAGTTTGCGTAAAACCCCGCCATGCGGTTCTCGATTTGAGAGCAACCTACAGCTCGAGGTCGCCGTCAAGCTTTGCTTACGTGGGCATATTACCTTTCCTCACGCCGTTTCGCACAGCTAGTCACTCGGATCAACGTAAAACGCTTCGGCCGGTCGGAGTTGCCCAGCCGCACGCAGAGAGAGCCCCCTCCCGTCGACCTTCCGTGGACCCTGCGGCATTGCGAGCCTAGAGTGCAAGCCATTGATCCCGCAACAGGCGTTCATAGTGCGTATTGATGAATGAAGTGTTGACCGAGGGAGACGGCGCGAACGGGAGGCTTTAACGGGGATGTGCGGGAGCTCGGAAACGCACGTCACTAGAGGGAACTCAGTTTCGGAATAGAGGATCTACGCAGACAGCGGTATATCTATGTGGGGAATGCATTGCACGGTTGTATTGTTGCGATATGCGACGGTCTTTATTCAGGTTATAAATATTAATTGATCGCGCCAGCGATGATTCATAATGGCTTGCAATAGTGCTCTGAAGTCATGGTCTCGACGCTTCAACTGGGTGCTACGCGTACTACCGCTTCCGAGCCAGCCCATCCCCTGAAGTACTGATGGATATACGCGGAGAGGACGGGTCATACTCCTAGGATAAGATCGGGAAAACTGTACTAACGGAGCCACTGCACTATGGCGACCCATAAGTATCATAAGGTTAACATGGAGATGGGGACAGTTCGCCACGACCTGACCTCCTGTCTTAATGACGGGTTGATTATCAATCCTGTTAAACTGGTTGTACTCTACCTGACGATATTTCAGACATTACACTCAAGTTCAATTCCTACGCTCACTCACGGATTCTACAGTACCCAGTTAGCTCGAGTACGTGAAACACCACTCGAGATACGACTCCACATTGATTACGGGTCGGAACTCTCTATGTGTTAGCTGCTTTTCTGATGCCTACACACTATGATGCGGACAGCAAGTGAAAGAGGCGCAAGAGCTTACGATCCTGTCTCTGCGCGATGACCGCCGGCGACTCGCCGTTTCCCCATTACTCCATGGAGCACTGCACTCCCCATCAGCAGATGGTGTGTCAACGCGAATGCGCCCCTCTATACCATGGTTAGGACTCTAGGCCAATGCCACTAAGTACATGGTGGCCATGACATGGCCTTGCTAGGGAATCTTCGCAGAAAAGCGTTGATACTGCGACGTTCCCGTGCCTGTCGAGAGCCGACATAATTTGTTTCATGTCAAATTGTCTGACTCGTACTCAATTGGAGGGAGAACCGTGTGCCCAACGGTAGACCGCTGGAAACGCTGCATCTTGAGATCACGATCGCCATGACCGTTCGTCAAAATGTTCAAGTGTTAAACTTATGTACTGCCGCGCGACGCAATTTTAGCGTTAGGCATCGGACAACACGGCTTCTCAGACACCCGGTCCCATAATTACCGAGCTAAGTAGCGATGGTCCGAGCAGACGACCAACGTAAAGTGGCCCCTTCACAGTTGTCCACACGAAACCATCCGCTTCCGCATTTTGGTCAGGCCAGCCTGCATTGTATACAATCCCAGTCAAAGCGAAATGCAAGGAACGATATGAGAATTGCGTACGATCTTGTGTATTAAAAGATGTGGACCGCTACGATCTAGGTTCATACCGGGTAGATTCCCGACTCCTATATCACGGTTTGTAGTTCCAGCCTTCACCGACGCGGGCAGCAGCGAATGATGACTCAAGGGTAACTGCCTCGGAACGCAAAACCCGAAAGCCGATCTTCCTATAGTTCCTCCTCTTAAGGTTAACGCACAGTGCCCAACTACGACAGCAACATGAATTGCATTTACATAGCGAAATGACATCGAAGCTTAGGATATACACGCAAAAAAAGTTGT
seq00025   GGCGGGCGTAACATAGGCACCTAGAGCCGGACGAGTTCATGCATACCAGAAGACCCTCTGGTGCGACCGGATCCCCCCACCGCTCCATTCTAAGTAGTACGGCGTCCTACGGCGGGAACAACAACGTTTATCAGTCAGGGACCAATGCTAATCGACCTCCTGCTGTTCACATCCGGATGTTGATCACTAAAACGATCCATCCCTGAGACGATTACGTACACGCCGCGCTCGGCGAGCTTTTGGACGGGTTTGGCAAGAGACAGCAATCCTTAGGCCATTCGAATAGTCCTTGTCGACAAGAGTTTCCTCGATGCACAAATATGCATGTCTACAACATATGCGTGTCGGGATAAGGCCACATGGAGTCCAGACGATAGCCCTAGGGATACAGTTTGCGTAAAACCCCGCCATGCGGTTCTCGATTTGAGAGCAACCTACAGCTCGAGGTCGCCGTCAAGCTTTGCTTACGTGGGCATATTACCTTTCCTCACGCCGTTTCGCACAGCTAGTCACTCGGATCAACGTAAAACGCTTCGGCCGGTCGGAGTTGCCCAGCCGCACGCAGAGAGAGCCCCCTCCCGTCGACCTTCCGTGGACCCTGCGGCATTGCGAGCCTAGAGTGCAAGCCATTGATCCCGCAACAGGCGTTCATAGTGCGTATTGATGAATGAAGTGTTGACCGAGGGAGACGGCGCGAACGGGAGGCTTTAACGGGGATGTGCGGGAGCTCGGAAACGCACGTCACTAGAGGGAACTCAGTTTCGGAATAGAGGATCTACGCAGACAGCGGTATATCTATGTGGGGAATGCATTGCACGGTTGTATTGTTGCGATATGCGACGGTCTTTATTCAGGTTATAAATATTAATTGATCGCGCCAGCGATGATTCATAATGGCTTGCAATAGTGCTCTGAAGTCATGGTCTCGACGCTTCAACTGGGTGCTACGCGTACTACCGCTTCCGAGCCAGCCCATCCCCTGAAGTACTGATGGATATACGCGGAGAGGACGGGTCATACTCCTAGGATAAGATCGGGAAAACTGTACTAACGGAGCCACTGCACTATGGCGACCCATAAGTATCATAAGGTTAACATGGAGATGGGGACAGTTCGCCACGACCTGACCTCCTGTCTTAATGACGGGTTGATTATCAATCCTGTTAAACTGGTTGTACTCTACCTGACGATATTTCAGACATTACACTCAAGTTCAATTCCTACGCTCACTCACGGGTTCTACAGTACCCAGTTAGCTCGAGTACGTGAAACACCACTCGAGATACGACTCCACATTGATTACGGGTCGGAACTCTCTATGTGTTAGCTGCTTTTCTGATGCCTACACACTATGATGCGGACAGCAAGTGAAAGAGGCGCAAGAGCTTACGATCCTGTCTCTGCGCGATGACCGCCGGCGACTCGCCGTTTCCCCATTACTCCATGGAGCACTGCACTCCCCATCAGCAGATGGTGTGTCAACGCGAATGCGCCCCTCTATACCATGGTTAGGACTCTAGGCCAATGCCACTAAGTACATGGTGGCCATGACATGGCCTTGCTAGGGAATCTTCGCAGAAAAGCGTTGATACTGCGACGTTCCCGTGCCTGTCGAGAGCCGACATAATTTGTTTCATGTCAAATTGTCTGACTCGTACTCAATTGGAGGGAGAACCGTGTGCCCAACGGTAGACCGCTGGAAACGCTGCATCTTGAGATCACGATCGCCATGACCGTTCGTCAAAATGTTCAAGTGTTAAACTTATGTACTGCCGCGCGACGCAATTTTAGCGTTAGGCATCGGACAACACGGCTTCTCAGACACCCGGTCCCATAATTACCGAGCTAAGTAGCGATGGTCCGAGCAGACGACCAACGTAAAGTGGCCCCTTCACAGTTGTCCACACGAAACCATCCGCTTCCGCATTTTGGTCAGGCCAGCCTGCATTGTATACAATCCCAGTCAAAGCGAAATGCAAGGAACGATATGAGAATTGCGTACGATCTTGTGTATTAAAAGATGTGGACCGCTACGATCTAGGTTCATACCGGGTAGATTCCCGACTCCTATATCACGGTTTGTAGTTCCAGCCTTCACCGACGCGGGCAGCAGCGAATGATGACTCAAGGGTAACTGCCTCGGAACGCAAAACCCGAAAGCCGATCTTCCTATAGTTCCTCCTCTTAAGGTTAACGCACAGTGCCCAACTACGACAGCAACATGAATTGCATTTACATAGCGAAATGACATCGAAGCTTAGGATATACACGCAAAAAAAGTTGT
seq00026   GGCGGGCGTAACATAGGCACCTAGAGCCGGACGAGTTCATGCATACCAGAAGACCCTCTGGTGCGACCGGATCCCCCCACCGCTCCATTCTAAGTAGTACGGCGTCCTACGGCGGGAACAACAACGTTTATCAGTCAGGGACCAATGCTAATCGACCTCCTGCTGTTCACATCCGGATGTTGATCACTAAAACGATCCATCCCTGAGACGATTACGTACACGCCGCGCTCGGCGAGCTTTTGGACGGGTTTGGCAAGAGACAGCAATCCTTAGGCCATTCGAATAGTCCTTGTCGACAAGAGTTTCCTCGATGCACAAATATGCATGTCTACAACATATGCGTGTCGGGATAAGGCCACATGGAGTCCAGACGATAGCCCTAGGGATACAGTTTGCGTAAAACCCCGCCATGCGGTTCTCGATTTGAGAGCAACCTACAGCTCGAGGTCGCCGTCAAGCTTTGCTTACGTGGGCATATTACCTTTCCTCACGCCGTTTCGCACAGCTAGTCACTCGGATCAACGTAAAACGCTTCGGCCGGTCGGAGTTGCCCAGCCGCACGCAGAGAGAGCCCCCTCCCGTCGACCTTCCGTGGACCCTGCGGCATTGCGAGCCTAGAGTGCAAGCCATTGATCCCGCAACAGGCGTTCATAGTGCGTATTGATGAATGAAGTGTTGACCGAGGGAGACGGCGCGAACGGGAGGCTTTAACGGGGATGTGCGGGAGCTCGGAAACGCACGTCACTAGAGGGAACTCAGTTTCGGAATAGAGGATCTACGCAGACAGCGGTATATCTATGTGGGGAATGCATTGCACGGTTGTATTGTTGCGATATGCGACGGTCTTTATTCAGGTTATAAATATTAATTGATCGCGCCAGCGATGATTCATAATGGCTTGCAATAGTGCTCTGAAGTCATGGTCTCGACGCTTCAACTGGGTGCTACGCGTACTACCGCTTCCGAGCCAGCCCATCCCCTGAAGTACTGATGGATATACGCGGAGAGGACGGGTCATACTCCTAGGATAAGATCGGGAAAACTGTACTAACGGAGCCACTGCACTATGGCGACCCATAAGTATCATAAGGTTAACATGGAGATGGGGACAGTTCGCCACGACCTGACCTCCTGTCTTAATGACGGGTTGATTATCAATCCTGTTAAACTGGTTGTACTCTACCTGACGATATTTCAGACATTACACTCAAGTTCAATTCCTACGCTCACTCACGGGTTCTACAGTACCCAGTTAGCTCGAGTACGTGAAACACCACTCGAGATACGACTCCACATTGATTACGGGTCGGAACTCTCTATGTGTTAGCTGCTTTTCTGATGCCTACACACTATGATGCGGACAGCAAGTGAAAGAGGCGCAAGAGCTTACGATCCTGTCTCTGCGCGATGACCGCCGGCGACTCGCCGTTTCCCCATTACTCCATGGAGCACTGCACTCCCCATCAGCAGATGGTGTGTCAACGCGAATGCGCCCCTCTATACCATGGTTAGGACTCTAGGCCAATGCCACTAAGTACATGGTGGCCATGACATGGCCTTGCTAGGGAATCTTCGCAGAAAAGCGTTGATACTGCGACGTTCCCGTGCCTGTCGAGAGCCGACATAATTTGTTTCATGTCAAATTGTCTGACTCGTACTCAATTGGAGGGAGAACCGTGTGCCCAACGGTAGACCGCTGGAAACGCTGCATCTTGAGATCACGATCGCCATGACCGTTCGTCAAAATGTTCAAGTGTTAAACTTATGTACTGCCGCGCGACGCAATTTTAGCGTTAGGCATCGGACAACACGGCTTCTCAGACACCCGGTCCCATAATTACCGAGCTAAGTAGCGATGGTCCGAGCAGACGACCAACGTAAAGTGGCCCCTTCACAGTTGTCCACACGAAACCATCCGCTTCCGCATTTTGGTCAGGCCAGCCTGCATTGTATACAATCCCAGTCAAAGCGAAATGCAAGGAACGATATGAGAATTGCGTACGATCTTGTGTATTAAAAGATGTGGACCGCTACGATCTAGGTTCATACCGGGTAGATTCCCGACTCCTATATCACGGTTTGTAGTTCCAGCCTTCACCGACGCGGGCAGCAGCGAATGATGACTCAAGGGTAACTGCCTCGGAACGCAAAACCCGAAAGCCGATCTTCCTATAGTTCCTCCTCTTAAGGTTAACGCACAGTGCCCAACTACGACAGCAACATGAATTGCATTTACATAGCGAAATGACATCGAAGCTTAGGATATACACGCAAAAAAAGTTGT
seq00027   GGCGGGCGTAACATAGGCACCTAGAGCCGGACGAGTTCATGCATACCAGAAGACCCTCTGGTGCGACCGGATCCCCCCACCGCTCCATTCTAAGTAGTACGGCGTCCTACGGCGGGAACAACAACGTTTATCAGTCAGGGACCAATGCTAATCGACCTCCTGCTGTTCACATCCGGATGTTGATCACTAAAACGATCCATCCCTGAGACGATTACGTACACGCCGCGCTCGGCGAGCTTTTGGACGGGTTTGGCAAGAGACAGCAATCCTTAGGCCATTCGAATAGTCCTTGTCGACAAGAGTTTCCTCGATGCACAAATATGCATGTCTACAACATATGCGTGTCGGGATAAGGCCACATGGAGTCCAGACGATAGCCCTAGGGATACAGTTTGCGTAAAACCCCGCCATGCGGTTCTCGATTTGAGAGCAACCTACAGCTCGAGGTCGCCGTCAAGCTTTGCTTACGTGGGCATATTACCTTTCCTCACGCCGTTTCGCACAGCTAGTCACTCGGATCAACGTAAAACGCTTCGGCCGGTCGGAGTTGCCCAGCCGCACGCAGAGAGAGCCCCCTCCCGTCGACCTTCCGTGGACCCTGCGGCATTGCGAGCCTAGAGTGCAAGCCATTGATCCCGCAACAGGCGTTCATAGTGCGTATTGATGAATGAAGTGTTGACCGAGGGAGACGGCGCGAACGGGAGGCTTTAACGGGGATGTGCGGGAGCTCGGAAACGCACGTCACTAGAGGGAACTCAGTTTCGGAATAGAGGATCTACGCAGACAGCGGTATATCTATGTGGGGAATGCATTGCACGGTTGTATTGTTGCGATATGCGACGGTCTTTATTCAGGTTATAAATATTAATTGATCGCGCCAGCGATGATTCATAATGGCTTGCAATAGTGCTCTGAAGTCATGGTCTCGACGCTTCAACTGGGTGCTACGCGTACTACCGCTTCCGAGCCAGCCCATCCCCTGAAGTACTGATGGATATACGCGGAGAGGACGGGTCATACTCCTAGGATAAGATCGGGAAAACTGTACTAACGGAGCCACTGCACTATGGCGACCCATAAGTATCATAAGGTTAACATGGAGATGGGGACAGTTCGCCACGACCTGACCTCCTGTCTTAATGACGGGTTGATTATCAATCCTGTTAAACTGGTTGTACTCTACCTGACGATATTTCAGACATTACACTCAAGTTCAATTCCTACGCTCACTCACGGATTCTACAGTACCCAGTTAGCTCGAGTACGTGAAACACCACTCGAGATACGACTCCACATTGATTACGGGTCGGAACTCTCTATGTGTTAGCTGCTTTTCTGATGCCTACACACTATGATGCGGACAGCAAGTGAAAGAGGCGCAAGAGCTTACGATCCTGTCTCTGCGCGATGACCGCCGGCGACTCGCCGTTTCCCCATTACTCCATGGAGCACTGCACTCCCCATCAGCAGATGGTGTGTCAACGCGAATGCGCCCCTCTATACCATGGTTAGGACTCTAGGCCAATGCCACTAAGTACATGGTGGCCATGACATGGCCTTGCTAGGGAATCTTCGCAGAAAAGCGTTGATACTGCGACGTTCCCGTGCCTGTCGAGAGCCGACATAATTTGTTTCATGTCAAATTGTCTGACTCGTACTCAATTGGAGGGAGAACCGTGTGCCCAACGGTAGACCGCTGGAAACGCTGCATCTTGAGATCACGATCGCCATGACCGTTCGTCAAAATGTTCAAGTGTTAAACTTATGTACTGCCGCGCGACGCAATTTTAGCGTTAGGCATCGGACAACACGGCTTCTCAGACACCCGGTCCCATAATTACCGAGCTAAGTAGCGATGGTCCGAGCAGACGACCAACGTAAAGTGGCCCCTTCACAGTTGTCCACACGAAACCATCCGCTTCCGCATTTTGGTCAGGCCAGCCTGCATTGTATACAATCCCAGTCAAAGCGAAATGCAAGGAACGATATGAGAATTGCGTACGATCTTGTGTATTAAAAGATGTGGACCGCTACGATCTAGGTTCATACCGGGTAGATTCCCGACTCCTATATCACGGTTTGTAGTTCCAGCCTTCACCGACGCGGGCAGCAGCGAATGATGACTCAAGGGTAACTGCCTCGGAACGCAAAACCCGAAAGCCGATCTTCCTATAGTTCCTCCTCTTAAGGTTAACGCACAGTGCCCAACTACGACAGCAACATGAATTGCATTTACATAGCGAAATGACATCGAAGCTTAGGATATACACGCAAAAAAAGTTGT
seq00028   GGCGGGCGTAACATAGGCACCTAGAGCCGGACGAGTTCATGCATACCAGAAGACCCTCTGGTGCGACCGGATCCCCCCACCGCTCCATTCTAAGTAGTACGGCGTCCTACGGCGGGAACAACAACGTTTATCAGTCAGGGACCAATGCTAATCGACCTCCTGCTGTTCACATCCGGATGTTGATCACTAAAACGATCCATCCCTGAGACGATTACGTACACGCCGCGCTCGGCGAGCTTTTGGACGGGTTTGGCAAGAGACAGCAATCCTTAGGCCATTCGAATAGTCCTTGTCGACAAGAGTTTCCTCGATGCACAAATATGCATGTCTACAACATATGCGTGTCGGGATAAGGCCACATGGAGTCCAGACGATAGCCCTAGGGATACAGTTTGCGTAAAACCCCGCCATGCGGTTCTCGATTTGAGAGCAACCTACAGCTCGAGGTCGCCGTCAAGCTTTGCTTACGTGGGCATATTACCTTTCCTCACGCCGTTTCGCACAGCTAGTCACTCGGATCAACGTAAAACGCTTCGGCCGGTCGGAGTTGCCCAGCCGCACGCAGAGAGAGCCCCCTCCCGTCGACCTTCCGTGGACCCTGCGGCATTGCGAGCCTAGAGTGCAAGCCATTGATCCCGCAACAGGCGTTCATAGTGCGTATTGATGAATGAAGTGTTGACCGAGGGAGACGGCGCGAACGGGAGGCTTTAACGGGGATGTGCGGGAGCTCGGAAACGCACGTCACTAGAGGGAACTCAGTTTCGGAATAGAGGATCTACGCAGACAGCGGTATATCTATGTGGGGATTGCATTGCACGGTTGTATTGTTGCGATATGCGACGGTCTTTATTCAGGTTATAAATATTAATTGATCGCGCCAGCGATGATTCATAATGGCTTGCAATAGTGCTCTGAGGTCATGGTCTCGACGCTTCAACTGGGTGCTACGCGTACTACCGCTTCCGAGCCAGCCCATCCCCTGAAGTACTGATGGATATACGCGGAGAGGACGGGTCATACTCCTAGGATAAGATCGGGAAAACTGTACTAACGGAGCCACTGCACTATGGCGACCCATAAGTATCATAAGGTTAACATGGAGATGGGGACAGTTCGCCACGACCTGACCTCCTGTCTTAATGACGGGTTGATTATCAATCCTGTTAAACTGGTTGTACTCTACCTGACGATATTTCAGACATTACACTCAAGTTCAATTCCTACGCTCACTCACGGATTCTACAGTACCCAGTTAGCTCGAGTACGTGAAACACCACTCGAGATACGACTCCACATTGATTACGGGTCGGAACTCTCTATGTGTTAGCTGCTTTTCTGATGCCTACACACTATGATGCGGACAGCAAGTGAAAGTGGCGCAAGAGCTTACGATCCTGTCTCTGCGCGATGACCGCCGGCGACTCGCCGTTTCCCCATTACTCCATGGAGCACTGCACTCCCCATCAGCAGATGGTGTGTCAACGCGAATGCGCCCCTCTATACCATGGTTAGGACTCTAGGCCAATGCCACTAAGTACATGGTGGCCATGACATGGCCTTGCTAGGGAATCTTCGCAGAAAAGCGTTGATACTGCGACGTTCCCGTGCCTGTCGAGAGCCGACATAATTTGTTTCATGTCAAATTGTCTGACTCGTACTCAATTGGAGGGAGAACCGTGTGCCCAACGGTAGACCGCTGGAAACGCTGCATCTTGAGATCACGATCGCCATGACCGTTCGTCAAAATGTTCAAGTGTTAAACTTATGTACTGCCGCGCGACGCAATTTTAGCGTTAGGCATCGGACAACACGGCTTCTCAGACACCCGGTCCCATAATTACCGAGCTAAGTAGCGATGGTCCGAGCAGACGACCAACGTAAAGTGGCCCCTTCACAGTTGTCCACACGAAACCATCCGCTTCCGCATTTTGGTCAGGCCAGCCTGCATTGTATACAATCCCAGTCAAAGCGAAATGCAAGGAACGATATGAGAATTGCGTACGATCTTGTGTATTAAAAGATGTGGACCGCTACGATCTAGGTTCATACCGGGTAGATTCCCGACTCCTATATCACGGTTTGTAGTTCCAGCCTTCACCGACGCGGGCAGCAGCGAATGATGACTCAAGGGTAACTGCCTCGGAACGCAAAACCCGAAAGCCGATCTTCCTATAGTTCCTCCTCTTAAGGTTAACGCACAGTGCCCAACTACGACAGCAACATGAATTGCATTTACATAGCGAAATGACATCGAAGCTTAGGATATACACGCAAAAAAAGTTGT
seq00029   GGCGGGCGTAACATAGGCACCTAGAGCCGGACGAGTTCATGCATACCAGAAGACCCTCTGGTGCGACCGGATCCCCCCACCGCTCCATTCTAAGTAGTACGGCGTCCTACGGCGGGAACAACAACGTTTATCAGTCAGGGACCAATGCTAATCGACCTCCTGCTGTTCACATCCGGATGTTGATCACTAAAACGATCCATCCCTGAGACGATTACGTACACGCCGCGCTCGGCGAGCTTTTGGACGGGTTTGGCAAGAGACAGCAATCCTTAGGCCATTCGAATAGTCCTTGTCGACAAGAGTTTCCTCGATGCACAAATATGCATGTCTACAACATATGCGTGTCGGGATAAGGCCACATGGAGTCCAGACGATAGCCCTAGGGATACAGTTTGCGTAAAACCCCGCCATGCGGTTCTCGATTTGAGAGCAACCTACAGCTCGAGGTCGCCGTCAAGCTTTGCTTACGTGGGCATATTACCTTTCCTCACGCCGTTTCGCACAGCTAGTCACTCGGATCAACGTAAAACGCTTCGGCCGGTCGGAGTTGCCCAGCCGCACGCAGAGAGAGCCCCCTCCCGTCGACCTTCCGTGGACCCTGCGGCATTGCGAGCCTAGAGTGCAAGCCATTGATCCCGCAACAGGCGTTCATAGTGCGTATTGATGAATGAAGTGTTGACCGAGGGAGACGGCGCGAACGGGAGGCTTTAACGGGGATGTGCGGGAGCTCGGAAACGCACGTCACTAGAGGGAACTCAGTTTCGGAATAGAGGATCTACGCAGACAGCGGTATATCTATGTGGGGAATGCATTGCACGGTTGTATTGTTGCGATATGCGACGGTCTTTATTCAGGTTATAAATATTAATTGATCGCGCCAGCGATGATTCATAATGGCTTGCAATAGTGCTCTGAAGTCATGGTCTCGACGCTTCAACTGGGTGCTACGCGTACTACCGCTTCCGAGCCAGCCCATCCCCTGAAGTACTGATGGATATACGCGGAGAGGACGGGTCATACTCCTAGGATAAGATCGGGAAAACTGTACTAACGGAGCCACTGCACTATGGCGACCCATAAGTATCATAAGGTTAACATGGAGATGGGGACAGTTCGCCACGACCTGACCTCCTGTCTTAATGACGGGTTGATTATCAATCCTGTTAAACTGGTTGTACTCTACCTGACGATATTTCAGACATTACACTCAAGTTCAATTCCTACGCTCACTCACGGGTTCTACAGTACCCAGTTAGCTCGAGTACGTGAAACACCACTCGAGATACGACTCCACATTGATTACGGGTCGGAACTCTCTATGTGTTAGCTGCTTTTCTGATGCCTACACACTATGATGCGGACAGCAAGTGAAAGAGGCGCAAGAGCTTACGATCCTGTCTCTGCGCGATGACCGCCGGCGACTCGCCGTTTCCCCATTACTCCATGGAGCACTGCACTCCCCATCAGCAGATGGTGTGTCAACGCGAATGCGCCCCTCTATACCATGGTTAGGACTCTAGGCCAATGCCACTAAGTACATGGTGGCCATGACATGGCCTTGCTAGGGAATCTTCGCAGAAAAGCGTTGATACTGCGACGTTCCCGTGCCTGTCGAGAGCCGACATAATTTGTTTCATGTCAAATTGTCTGACTCGTACTCAATTGGAGGGAGAACCGTGTGCCCAACGGTAGACCGCTGGAAACGCTGCATCTTGAGATCACGATCGCCATGACCGTTCGTCAAAATGTTCAAGTGTTAAACTTATGAACTGCCGCGCGACGCAATTTTAGCGTTAGGCATCGGACAACACGGCTTCTCAGACACCCGGTCCCATAATTACCGAGCTAAGTAGCGATGGTCCGAGCAGACGACCAACGTAAAGTGGCCCCTTCACAGTTGTCCACACGAAACCATCCGCTTCCGCATTTTGGTCAGGCCAGCCTGCATTGTATACAATCCCAGTCAAAGCGAAATGCAAGGAACGATATGAGAATTGCGTACGATCTTGTGTATTAAAAGATGTGGACCGCTACGATCTAGGTTCATACCGGGTAGATTCCCGACTCCTATATCACGGTTTGTAGTTCCAGCCTTCACCGACGCGGGCAGCAGCGAATGATGACTCAAGGGTAACTGCCTCGGAACGCAAAACCCGAAAGCCGATCTTCCTATAGTTCCTCCTCTTAAGGTTAACGCACAGTGCCCAACTACGACAGCAACATGAATTGCATTTACATAGCGAAATGACATCGAAGCTTAGGATATACACGCAAAAAAAGTTGT
seq00030   GGCGGGCGTAACATAGGCACCTAGAGCCGGACGAGTTCATGCATACCAGAAGACCCTCTGGTGCGACCGGATCCCCCCACCGCTCCATTCTAAGTAGTACGGCGTCCTACGGCGGGAACAACAACGTTTATCAGTCAGGGACCAATGCTAATCGACCTCCTGCTGTTCACATCCGGATGTTGATCACTAAAACGATCCATCCCTGAGACGATTACGTACACGCCGCGCTCGGCGAGCTTTTGGACGGGTTTGGCAAGAGACAGCAATCCTTAGGCCATTCGAATAGTCCTTGTCGACAAGAGTTTCCTCGATGCACAAATATGCATGTCTACAACATATGCGTGTCGGGATAAGGCCACATGGAGTCCAGACGATAGCCCTAGGGATACAGTTTGCGTAAAACCCCGCCATGCGGTTCTCGATTTGAGAGCAACCTACAGCTCGAGGTCGCCGTCAAGCTTTGCTTACGTGGGCATATTACCTTTCCTCACGCCGTTTCGCACAGCTAGTCACTCGGATCAACGTAAAACGCTTCGGCCGGTCGGAGTTGCCCAGCCGCACGCAGAGAGAGCCCCCTCCCGTCGACCTTCCGTGGACCCTGCGGCATTGCGAGCCTAGAGTGCAAGCCATTGATCCCGCAACAGGCGTTCATAGTGCGTATTGATGAATGAAGTGTTGACCGAGGGAGACGGCGCGAACGGGAGGCTTTAACGGGGATGTGCGGGAGCTCGGAAACGCACGTCACTAGAGGGAACTCAGTTTCGGAATAGAGGATCTACGCAGACAGCGGTATATCTATGTGGGGAATGCATTGCACGGTTGTATTGTTGCGATATGCGACGGTCTTTATTCAGGTTATAAATATTAATTGATCGCGCCAGCGATGATTCATAATGGCTTGCAATAGTGCTCTGAAGTCATAGTCTCGACGCTTCAACTGGGTGCTACGCGTACTACCGCTTCCGAGCCAGCCCATCCCCTGAAGTACTGATGGATATACGCGGAGAGGACGGGTCATACTCCTAGGATAAGATCGGGAAAACTGTACTAACGGAGCCACTGCACTATGGCGACCCATAAGTATCATAAGGTTAACATGGAGATGGGGACAGTTCGCCACGACCTGACCTCCTGTCTTAATGACGGGTTGATTATCAATCCTGTTAAACTGGTTGTACTCTACCTGACGATATTTCAGACATTACACTCAAGTTCAATTCCTACGCTCACTCACGGATTCTACAGTACCCAGTTAGCTCGAGTACGTGAAACACCACTCGAGATACGACTCCACATTGATTACGGGTCGGAACTCTCTATGTGTTAGCTGCTTTTCTGATGCCTACACACTATGATGCGGACAGCAAGTGAAAGAGGCGCAAGAGCTTACGATCCTGTCTCTGCGCGATGACCGCCGGCGACTCGCCGTTTCCCCATTACTCCATGGAGCACTGCACTCCCCATCAGCAGATGGTGTGTCAACGCGAATGCGCCCCTCTATACCATGGTTAGGACTCTAGGCCAATGCCACTAAGTACATGGTGGCCATGACATGGCCTTGCTAGGGAATCTTCGCAGAAAAGCGTTGATACTGCGACGTTCCCGTGCCTGTCGAGAGCCGACATAATTTGTTTCATGTCAAATTGTCTGACTCGTACTCAATTGGAGGGAGAACCGTGTGCCCAACGGTAGACCGCTGGAAACGCTGCATCTTGAGATCACGATCGCCATGACCGTTCGTCAAAATGTTCAAGTGTTAAACTTATGTACTGCCGCGCGACGCAATTTTAGCGTTAGGCATCGGACAACACGGCTTCTCAGACACCCGGTCCCATAATTACCGAGCTAAGTAGCGATGGTCCGAGCAGACGACCAACGTAAAGTGGCCCCTTCACAGTTGTCCACACGAAACCATCCGCTTCCGCATTTTGGTCAGGCCAGCCTGCATTGTATACAATCCCAGTCAAAGCGAAATGCAAGGAACGATATGAGAATTGCGTACGATCTTGTGTATTAAAAGATGTGGACCGCTACGATCTAGGTTCATACCGGGTAGATTCCCGACTCCTATATCACGGTTTGTAGTTCCAGCCTTCACCGACGCGGGCAGCAGCGAATGATGACTCAAGGGTAACTGCCTCGGAACGCAAAACCCGAAAGCCGATCTTCCTATAGTTCCTCCTCTTAAGGTTAACGCACAGTGCCCAACTACGACAGCAACATGAATTGCATTTACATAGCGAAATGACATCGAAGCTTAGGATATACACGCAAAAAAAGTTGT
seq00031   GGCGGGCGTAACATAGGCACCTAGAGCCGGACGAGTTCATGCATACCAGAAGACCCTCTGGTGCGACCGGATCCCCCCACCGCTCCATTCTAAGTAGTACGGCGTCCTACGGCGGGAACAACAACGTTTATCAGTCAGGGACCAATGCTAATCGACCTCCTGCTGTTCACATCCGGATGTTGATCACTAAAACGATCCATCCCTGAGACGATTACGTACACGCCGCGCTCGGCGAGCTTTTGGACGGGTTTGGCAAGAGACAGCAATCCTTAGGCCATTCGAATAGTCCTTGTCGACAAGAGTTTCCTCGATGCACAAATATGCATGTCTACAACATATGCGTGTCGGGATAAGGCCACATGGAGTCCAGACGATAGCCCTAGGGATACAGTTTGCGTAAAACCCCGCCATGCGGTTCTCGATTTGAGAGCAACCTACAGCTCGAGGTCGCCGTCAAGCTTTGCTTACGTGGGCATATTACCTTTCCTCACGCCGTTTCGCACAGCTAGTCACTCGGATCAACGTAAAACGCTTCGGCCGGTCGGAGTTGCCCAGCCGCACGCAGAGAGAGCCCCCTCCCGTCGACCTTCCGTGGACCCTGCGGCATTGCGAGCCTAGAGTGCAAGCCATTGATCCCGCAACAGGCGTTCATAGTGCGTATTGATGAATGAAGTGTTGACCGAGGGAGACGGCGCGAACGGGAGGCTTTAACGGGGATGTGCGGGAGCTCGGAAACGCACGTCACTAGAGGGAACTCAGTTTCGGAATAGAGGATCTACGCAGACAGCGGTATATCTATGTGGGGATTGCATTGCACGGTTGTATTGTTGCGATATGCGACGGTCTTTATTCAGGTTATAAATATTAATTGATCGCGCCAGCGATGATTCATAATGGCTTGCAATAGTGCTCTGAGGTCATGGTCTCGACGCTTCAACTGGGTGCTACGCGTACTACCGCTTCCGAGCCAGCCCATCCCCTGAAGTACTGATGGATATACGCGGAGAGGACGGGTCATACTCCTAGGATAAGATCGGGAAAACTGTACTAACGGAGCCACTGCACTATGGCGACCCATAAGTATCATAAGGTTAACATGGAGATGGGGACAGTTCGCCACGACCTGACCTCCTGTCTTAATGACGGGTTGATTATCAATCCTGTTAAACTGGTTGTACTCTACCTGACGATATTTCAGACATTACACTCAAGTTCAATTCCTACGCTCACTCACGGATTCTACAGTACCCAGTTAGCTCGAGTACGTGAAACACCACTCGAGATACGACTCCACATTGATTACGGGTCGGAACTCTCTATGTGTTAGCTGCTTTTCTGATGCCTACACACTATGATGCGGACAGCAAGTGAAAGTGGCGCAAGAGCTTACGATCCTGTCTCTGCGCGATGACCGCCGGCGACTCGCCGTTTCCCCATTACTCCATGGAGCACTGCACTCCCCATCAGCAGATGGTGTGTCAACGCGAATGCGCCCCTCTATACCATGGTTAGGACTCTAGGCCAATGCCACTAAGTACATGGTGGCCATGACATGGCCTTGCTAGGGAATCTTCGCAGAAAAGCGTTGATACTGCGACGTTCCCGTGCCTGTCGAGAGCCGACATAATTTGTTTCATGTCAAATTGTCTGACTCGTACTCAATTGGAGGGAGAACCGTGTGCCCAACGGTAGACCGCTGGAAACGCTGCATCTTGAGATCACGATCGCCATGACCGTTCGTCAAAATGTTCAAGTGTTAAACTTATGTACTGCCGCGCGACGCAATTTTAGCGTTAGGCATCGGACAACACGGCTTCTCAGACACCCGGTCCCATAATTACCGAGCTAAGTAGCGATGGTCCGAGCAGACGACCAACGTAAAGTGGCCCCTTCACAGTTGTCCACACGAAACCATCCGCTTCCGCATTTTGGTCAGGCCAGCCTGCATTGTATACAATCCCAGTCAAAGCGAAATGCAAGGAACGATATGAGAATTGCGTACGATCTTGTGTATTAAAAGATGTGGACCGCTACGATCTAGGTTCATACCGGGTAGATTCCCGACTCCTATATCACGGTTTGTAGTTCCAGCCTTCACCGACGCGGGCAGCAGCGAATGATGACTCAAGGGTAACTGCCTCGGAACGCAAAACCCGAAAGCCGATCTTCCTATAGTTCCTCCTCTTAAGGTTAACGCACAGTGCCCAACTACGACAGCAACATGAATTGCATTTACATAGCGAAATGACATCGAAGCTTAGGATATACACGCAAAAAAAGTTGT
seq00032   GGCGGGCGTAACATAGGCACCTAGAGCCGGACGAGTTCATGCATACCAGAAGACCCTCTGGTGCGACCGGATCCCCCCACCGCTCCATTCTAAGTAGTACGGCGTCCTACGGCGGGAACAACAACGTTTATCAGTCAGGGACCAATGCTAATCGACCTCCTGCTGTTCACATCCGGATGTTGATCACTAAAACGATCCATCCCTGAGACGATTACGTACACGCCGCGCTCGGCGAGCTTTTGGACGGGTTTGGCAAGAGACAGCAATCCTTAGGCCATTCGAATAGTCCTTGTCGACAAGAGTTTCCTCGATGCACAAATATGCATGTCTACAACATATGCGTGTCGGGATAAGGCCACATGGAGTCCAGACGATAGCCCTAGGGATACAGTTTGCGTAAAACCCCGCCATGCGGTTCTCGATTTGAGAGCAACCTACAGCTCGAGGTCGCCGTCAAGCTTTGCTTACGTGGGCATATTACCTTTCCTCACGCCGTTTCGCACAGCTAGTCACTCGGATCAACGTAAAACGCTTCGGCCGGTCGGAGTTGCCCAGCCGCACGCAGAGAGAGCCCCCTCCCGTCGACCTTCCGTGGACCCTGCGGCATTGCGAGCCTAGAGTGCAAGCCATTGATCCCGCAACAGGCGTTCATAGTGCGTATTGATGAATGAAGTGTTGACCGAGGGAGACGGCGCGAACGGGAGGCTTTAACGGGGATGTGCGGGAGCTCGGAAACGCACGTCACTAGAGGGAACTCAGTTTCGGAATAGAGGATCTACGCAGACAGCGGTATATCTATGTGGGGAATGCATTGCACGGTTGTATTGTTGCGATATGCGACGGTCTTTATTCAGGTTATAAATATTAATTGATCGCGCCAGCGATGATTCATAATGGCTTGCAATAGTGCTCTGAAGTCATGGTCTCGACGCTTCAACTGGGTGCTACGCGTACTACCGCTTCCGAGCCAGCCCATCCCCTGAAGTACTGATGGATATACGCGGAGAGGACGGGTCATACTCCTAGGATAAGATCGGGAAAACTGTACTAACGGAGCCACTGCACTATGGCGACCCATAAGTATCATAAGGTTAACATGGAGATGGGGACAGTTCGCCACGACCTGACCTCCTGTCTTAATGACGGGTTGATTATCAATCCTGTTAAACTGGTTGTACTCTACCTGACGATATTTCAGACATTACACTCAAGTTCAATTCCTACGCTCACTCACGGGTTCTACAGTACCCAGTTAGCTCGAGTACGTGAAACACCACTCGAGATACGACTCCACATTGATTACGGGTCGGAACTCTCTATGTGTTAGCTGCTTTTCTGATGCCTACACACTATGATGCGGACAGCAAGTGAAAGAGGCGCAAGAGCTTACGATCCTGTCTCTGCGCGATGACCGCCGGCGACTCGCCGTTTCCCCATTACTCCATGGAGCACTGCACTCCCCATCAGCAGATGGTGTGTCAACGCGAATGCGCCCCTCTATACCATGGTTAGGACTCTAGGCCAATGCCACTAAGTACATGGTGGCCATGACATGGCCTTGCTAGGGAATCTTCGCAGAAAAGCGTTGATACTGCGACGTTCCCGTGCCTGTCGAGAGCCGACATAATTTGTTTCATGTCAAATTGTCTGACTCGTACTCAATTGGAGGGAGAACCGTGTGCCCAACGGTAGACCGCTGGAAACGCTGCATCTTGAGATCACGATCGCCATGACCGTTCGTCAAAATGTTCAAGTGTTAAACTTATGTACTGCCGCGCGACGCAATTTTAGCGTTAGGCATCGGACAACACGGCTTCTCAGACACCCGGTCCCATAATTACCGAGCTAAGTAGCGATGGTCCGAGCAGACGACCAACGTAAAGTGGCCCCTTCACAGTTGTCCACACGAAACCATCCGCTTCCGCATTTTGGTCAGGCCAGCCTGCATTGTATACAATCCCAGTCAAAGCGAAATGCAAGGAACGATATGAGAATTGCGTACGATCTTGTGTATTAAAAGATGTGGACCGCTACGATCTAGGTTCATACCGGGTAGATTCCCGACTCCTATATCACGGTTTGTAGTTCCAGCCTTCACCGACGCGGGCAGCAGCGAATGATGACTCAAGGGTAACTGCCTCGGAACGCAAAACCCGAAAGCCGATCTTCCTATAGTTCCTCCTCTTAAGGTTAACGCACAGTGCCCAACTACGACAGCAACATGAATTGCATTTACATAGCGAAATGACATCGAAGCTTAGGATATACACGCAAAAAAAGTTGT
seq00033   GGCGGGCGTAACATAGGCACCTAGAGCCGGACGAGTTCATGCATACCAGAAGACCCTCTGGTGCGACCGGATCCCCCCACCGCTCCATTCTAAGTAGTACGGCGTCCTACGGCGGGAACAACAACGTTTATCAGTCAGGGACCAATGCTAATCGACCTCCTGCTGTTCACATCCGGATGTTGATCACTAAAACGATCCATCCCTGAGACGATTACGTACACGCCGCGCTCGGCGAGCTTTTGGACGGGTTTGGCAAGAGACAGCAATCCTTAGGCCATTCGAATAGTCCTTGTCGACAAGAGTTTCCTCGATGCACAAATATGCATGTCTACAACATATGCGTGTCGGGATAAGGCCACATGGAGTCCAGACGATAGCCCTAGGGATACAGTTTGCGTAAAACCCCGCCATGCGGTTCTCGATTTGAGAGCAACCTACAGCTCGAGGTCGCCGTCAAGCTTTGCTTACGTGGGCATATTACCTTTCCTCACGCCGTTTCGCACAGCTAGTCACTCGGATCAACGTAAAACGCTTCGGCCGGTCGGAGTTGCCCAGCCGCACGCAGAGAGAGCCCCCTCCCGTCGACCTTCCGTGGACCCTGCGGCATTGCGAGCCTAGAGTGCAAGCCATTGATCCCGCAACAGGCGTTCATAGTGCGTATTGATGAATGAAGTGTTGACCGAGGGAGACGGCGCGAACGGGAGGCTTTAACGGGGATGTGCGGGAGCTCGGAAACGCACGTCACTAGAGGGAACTCAGTTTCGGAATAGAGGATCTACGCAGACAGCGGTATATCTATGTGGGGAATGCATTGCACGGTTGTATTGTTGCGATATGCGACGGTCTTTATTCAGGTTATAAATATTAATTGATCGCGCCAGCGATGATTCATAATGGCTTGCAATAGTGCTCTGAAGTCATGGTCTCGACGCTTCAACTGGGTGCTACGCGTACTACCGCTTCCGAGCCAGCCCATCCCCTGAAGTACTGATGGATATACGCGGAGAGGACGGGTCATACTCCTAGGATAAGATCGGGAAAACTGTACTAACGGAGCCACTGCACTATGGCGACCCATAAGTATCATAAGGTTAACATGGAGATGGGGACAGTTCGCCACGACCTGACCTCCTGTCTTAATGACGGGTTGATTATCAATCCTGTTAAACTGGTTGTACTCTACCTGACGATATTTCAGACATTACACTCAAGTTCAATTCCTACGCTCACTCACGGATTCTACAGTACCCAGTTAGCTCGAGTACGTGAAACACCACTCGAGATACGACTCCACATTGATTACGGGTCGGAACTCTCTATGTGTTAGCTGCTTTTCTGATGCCTACACACTATGATGCGGACAGCAAGTGAAAGAGGCGCAAGAGCTTACGATCCTGTCTCTGCGCGATGACCGCCGGCGACTCGCCGTTTCCCCATTACTCCATGGAGCACTGCACTCCCCATCAGCAGATGGTGTGTCAACGCGAATGCGCCCCTCTATACCATGGTTAGGACTCTAGGCCAATGCCACTAAGTACATGGTGGCCATGACATGGCCTTGCTAGGGAATCTTCGCAGAAAAGCGTTGATACTGCGACGTTCCCGTGCCTGTCGAGAGCCGACATAATTTGTTTCATGTCAAATTGTCTGACTCGTACTCAATTGGAGGGAGAACCGTGTGCCCAACGGTAGACCGCTGGAAACGCTGCATCTTGAGATCACGATCGCCATGACCGTTCGTCAAAATGTTCAAGTGTTAAACTTATGTACTGCCGCGCGACGCAATTTTAGCGTTAGGCATCGGACAACACGGCTTCTCAGACACCCGGTCCCATAATTACCGAGCTAAGTAGCGATGGTCCGAGCAGACGACCAACGTAAAGTGGCCCCTTCACAGTTGTCCACACGAAACCATCCGCTTCCGCATTTTGGTCAGGCCAGCCTGCATTGTATACAATCCCAGTCAAAGCGAAATGCAAGGAACGATATGAGAATTGCGTACGATCTTGTGTATTAAAAGATGTGGACCGCTACGATCTAGGTTCATACCGGGTAGATTCCCGACTCCTATATCACGGTTTGTAGTTCCAGCCTTCACCGACGCGGGCAGCAGCGAATGATGACTCAAGGGTAACTGCCTCGGAACGCAAAACCCGAAAGCCGATCTTCCTATAGTTCCTCCTCTTAAGGTTAACGCACAGTGCCCAACTACGACAGCAACATGAATTGCATTTACATAGCGAAATGACATCGAAGCTTAGGATATACACGCAAAAAAAGTTGT
