# Supplementary material for: How Good Are Indirect Tests at Detecting Recombination in Human mtDNA?
Source: G3 (Bethesda). 2013 Jul 1;3(7):1095–104. doi: 10.1534/g3.113.006510 (PMC3704238; doi:10.1534/g3.113.006510)
Supplement: Supporting Information [file supp_g3.113.006510_FileS2.gz › SequenceData/mtDNA_ratehet&popgrowth/0/3rdbase/Infiles/0_14-new.txt]

33 2284
seq00001   ATAGGATACCTTTACCCCAGAGTAGTTAGCGATCTCGAAAAACACCGGACAGTTAGTCTCGTCTGGAAGCGCTTGTAGATCATGATTGGGATGCCCTTTCACAACTCTCAGGGAGAGAAGAATCCAGTCGGTACCATCAAGCGGATATACGGAGGCGCACTGATATTGTCAAGGAGGGGCTTGGGGAGCAGAGAGAAATGTGACAAACTTACTCTGACCCGAAAGGGTGAGGAGCCGGGTATCCAGCACAGTTTTCGGTAGGAAATGTCTGACGCCTTGGTGAATGGTAAGGGATCTAACGCCCGCTCATGCCTTGAAGAGGGAGGGCAGTCCGGTAATATGACCTAGTCAGAAAGGCACCCACCTGTCAGTTGTGTGCTCGGGGCCATTTGGTGACAGCACATTACATCGTTCATCGATTCATGATAGCATGCGAGTACATCTGTTTCGCGTTCGCAGTCCCTCTCGCATACTCAACTGTGAAGGGAGTAGATCTAAGAAAGCCGCAAAAAGTTACAGGGAGACGCTTGTCTGTACGTAAGATCCTGAAAAACCGTATAAGAACAATACACCAACGCCTTTCATAATGTAACCAATCGTTAAGTATTCTATTTCTGTACGGGGGGCGAATCAGATGGGACACACTTCCGCATCGACCGATCATCAATTACCACGTTCGACCTATACGTACTCGATTGGATCGTCCCGATCTCACACGTGCCGAAGAGTGGATGACGCCCCTGGCTGGCATTACTCCTACATGATTCCCATCCTTCAACAGAAGACAGCCCTGACACAGATGGGGGCACAGTACAGCCAACTACCAAGTCGCCTAAGGAAGAGACTGTTGACTTATGAGTACCAAGAAACAAGTATGCCTTAAAATGGGTGGAGGATCGTGTAACCTCGATTTTACGACTCCGCTAGTCGCTTGCACGGACAATGTATAACTCTAAACCTCCTAGTTTCCCCTCAGATCTAACGGGATCGGATGGAGGAGTTTGCTCGCGTGCTGCAAGGATTGTTTTAATACCGGGGCTCAAGTGGACAAGCCGGACCTAAAGACAGACGACCCGATCATCTGCGCGGCCGCGTAATTTATACTCTGTATGAGTAGCGTGCGCGCCTAGTATGACAATATTGAGGTAGTGACGTTCGTAGGCCCCACCATCTCGCGTGAACCGGGCAAGTATCGAAGGCTCAAAAAACCCGATAGAGAATAGAGACCGCACCGTCACGGCACGCGGCGCGGCGGCTATCGGCGACAGTATACGGTGGGCGCGCTGATGTCACTGCGCTTATGACCGCCTTCCAGTCGGCTCTATTACGGGAGACCTAAGACCCCGTTACTTTCAAACCCAACCGTTCTCAATCCATAACCAAATGTTTTGCGAGATTGGTGAATTGGGAGTGTGAAGTTACGGTTTACCCCTGACCCTGATAGTTCGGATAGAACTGGGGTTGTTGACATCGAGGGTAACTAAATGGACGGAGTTGCGAGAGATCGTTGAAAAACTTCGCATGCGCGCGTATAGCTAAGCGTTGGCCAAAGGGGTCTCACTCGGTTTTCGACAGTTGGACGTCAAGGTCGTCGCGGGATCAAGCTCCAATCCCCAATCAAGTACTTGTCATCATAGTCTCTTCACGTATGTCCAAACAGACTCCGGAAAGGGTTTGGGATACGTCCCCGTGTTCGTATGGGGCTCGCGGTACAGCTGAACATTGTAGGGACTCGTGATTCACTGGCATGACACGAGCCAAGAGGCATGTCGACTTCGCGGAAGGACTCGAGACAATTTCGCCTCGCTCATGTGACATGTAGCGCTTGCACATCGGTGGATCCGTCCGAACCAGCAGTCCAGGAAGGGGCATCCCTACCGACGTCGCTTCGGCGTCCAGTAGTCCGTTGTACCGATATGGGAAGGCTCTGTTGCTGAAGCGCGGATAACTACGAACGCCGCAGAACTGTCTGTGGGCGGGCATTTTCGGTAGGGTACGCTCTTGTGTCTCTGGCCCTACCGCTCCCTCCTCCGAAAGCCATCTCCGCCATTGCTCCGTTTTGCGTGACAACTAGCTTAGCTTCCAAATATCAGGGCAGGATTGAAGGGTGCCTTGACTGGCTTTGGGAGGTATATGAAAAACGCGCTCATCTTATAGCATTCATCTGCGTAAACAAGCGTGGGCCCACTCAGCACCATCTGTAGGGCGGCCTGATGCTATAGCTTAATCTGTGCAACCCGCTTTTGAGGAGAGCGTATATGGCGTGGTACGTATGTCCTGATCA
seq00002   ATAGGATACCTTTACCCCAGAGTAGTTAGCGATCTCGAAAAACACCGGACAGTTAGTCTCGTCTGGAAGCGCTTGTAGATCATGATTGGGATGCCCTTTCACAACTCTCAGGGAGAGAAGAATCCAGTCGGTACCATCAAGCGGATATACGGAGGCGCACTGATATTGTCAAGGAGGGGCTTGGGGAGCAGAGAGAAATGTGACAAACTTACTCTGACCCGAAAGGGTGAGGAGCCGGGTATCCAGCACAGTTTTCGGTAGGAAATGTCTGACGCCTTGGTGAATGGTAAGGGATCTAACGCCCGCTCATGCCTTGAAGAGGGAGGGCAGTCCGGTAATATGACCTAGTCAGAAAGGCACCCACCTGTCAGTTGTGTGCTCGGGGCCATTTGGTGACAGCACATTACATCGTTCATCGATTCATGATAGCATGCGAGTACATCTGTTTCGCGTTCGCAGTCCCTCTCGCATACTCAACTGTGAAGGGAGTAGATCTAAGAAAGCCGCAAAAAGTTACAGGGAGACGCTTGTCTGTACGTAAGATCCTGAAAAACCGTATAAGAACAATACACCAACGCCTTTCATAATGTAACCAATCGTTAAGTATTCTATTTCTGTACGGGGGGCGAATCAGATGGGACACACTTCCGCATCGACCGATCATCAATTACCACGTTCGACCTATACGTACTCGATTGGATCGTCCCGATCTCACACGTGCCGAAGAGTGGATGACGCCCCTGGCTGGCATTACTCCTACATGATTCCCATCCTTCAACAGAAGACAGCCCTGACACAGATGGGGGCACAGTACAGCCAACTACCAAGTCGCCTAAGGAAGAGACTGTTGACTTATGAGTACCAAGAAACAAGTATGCCTTAAAATGGGTGGAGGATCGTGTAACCTCGATTTTACGACTCCGCTAGTCGCTTGCACGGACAATGTATAACTCTAAACCTCCTAGTTTCCCCTCAGATCTAACGGGATCGGATGGAGGAGTTTGCTCGCGTGCTGCAAGGATTGTTTTAATACCGGGGCTCAAGTGGACAAGCCGGACCTAAAGACCGACGACCCGATCATCTGCGCGGCCGCGTAATTTATACTCTGTATGAGTAGCGTGCGCGCCTAGTATGACAATATTGAGGTAGTGACGTTCGTAGGCCCCACCATCTCGTGTGAACCGGGCAAGTATCGAAGGCTCAAAAAACCCGATAGAGAATAGAGACCGCACCGTCACGGCACGCGGCGCGGCGGCTATCGGCGACAGTATACGGTGGGCGCGCTGATGTCACTGCGCTTATGACCGCCTTCCAGTCGGCTCTATTACGGGAGACCTAAGACCCCGTTACTTTCAAACCCAACCGTTCTCAATCCATAACCAAATGTTTTGCGAGATTGGTGAATTGGGAGTGTGAAGTTACGGTTTACCCCTGACCCTGATAGTTCGGATAGAACTGGGGTTGTTGACATCGAGGGTAACTAAATGGACGGAGTTGCGAGAGATCGTTGAAAAACTTCGCATGCGCGCGTATAGCTAAGCGTTGGCCAAAGGGGTCTCACTCGGTTTTCGACAGTTGGACGTCAAGGTCGTCGCGGGATCAAGCTCCAATCCCCAATCAAGTACTTGTCATCATAGTCTCTTCACGTATGTCCAAACAGACTCCGGAAAGGGTTTGGGATACGTCCCCGTGTTCGTATGGGGCTCGCGGTACAGCTGAACATTGTAGGGACTCGTGATTCACTGGCATGACACGAGCCAAGAGGCATGTCGACTTCGCGGAAGGACTCGAGACAATTTCGCCTCGCTCATGTGACATGTAGCGCTTGCACATCGGTGGATCCGTCCGAACCAGCAGTCCAGGAAGGGGCATCCCTACCGACGTCGCTTCGGCGTCCAGTAGTCCGTTGTACCGATATGGGAAGGCTCTGTTGCTGAAGCGCGGATAACTACGAACGCCGCAGAACTGTCTGTGGGCGGGCATTTTCGGTAGGGTACGCTCTTGTGTCTCTGGCCCTACCGCTCCCTCCTCCGAAAGCCATCTCCGCCATTGCTCCGTTTTGCGTGACAACTAGCTTAGCTTCCAAATATCAGGGCAGGATTGAAGGGTGCCTTGACTGGCTTTGGGAGGTATATGAAAAACGCGCTCATCTTATAGCATTCATCTGCGTAAACAAGCGTGGGCCCACTCAGCACCATCTGTAGGGCGGCCTGATGCTATAGCTTAATCTGTGCAACCCGCTTTTGAGGAGAGCGTATATGGCGTGGTACGTATGTCCTGATCA
seq00003   ATAGGATACCTTTACCCCAGAGTAGTTAGCGATCTCGAAAAACACCGGACAGTTAGTCTCGTCTGGAAGCGCTTGTAGATCATGATTGGGATGCCCTTTCACAACTCTCAGGGAGAGAAGAATCCAGTCGGTACCATCAAGCGGATATACGGAGGCGCACTGATATTGTCAAGGAGGGGCTTGGGGAGCAGAGAGAAATGTGACAAACTTACTCTGACCCGAAAGGGTGAGGAGCCGGGTATCCAGCACAGTTTTCGGTAGGAAATGTCTGACGCCTTGGTGAATGGTAAGGGATCTAACGCCCGCTCATGCCTTGAAGAGGGAGGGCAGTCCGGTAATATGACCTAGTCAGAAAGGCACCCACCTGTCAGTTGTGTGCTCGGGGCCATTTGGTGACAGCACATTACATCGTTCATCGATTCATGATAGCATGCGAGTACATCTGTTTCGCGTTCGCAGTCCCTCTCGCATACTCAACTGTGAAGGGAGTAGATCTAAGAAAGCCGCAAAAAGTTACAGGGAGACGCTTGTCTGTACGTAAGATCCTGAAAAACCGTATAAGAACAATACACCAACGCCTTTCATAATGTAACCAATCGTTAAGTATTCTATTTCTGTACGGGGGGCGAATCAGATGGGACACACTTCCGCATCGACCGATCATCAATTACCACGTTCGACCTATACGTACTCGATTGGATCGTCCCGATCTCACACGTGCCGAAGAGTGGATGACGCCCCTGGCTGGCATTACTCCTACATGATTCCCATCCTTCAACAGAAGACAGCCCTGACACAGATGGGGGCACAGTACAGCCAACTACCAAGTCGCCTAAGGAAGAGACTGTTGACTTATGAGTACCAAGAAACAAGTATGCCTTAAAATGGGTGGAGGATCGTGTAACCTCGATTTTACGACTCCGCTAGTCGCTTGCACGGACAATGTATAACTCTAAACCTCCTAGTTTCCCCTCAGATCTAACGGGATCGGATGGAGGAGTTTGCTCGCGTGCTGCAAGGATTGTTTTAATACCGGGGCTCAAGTGGACAAGCCGGACCTAAAGACAGACGACCCGATCATCTGCGCGGCCGCGTAATTTATACTCTGTATGAGTAGCGTGCGCGCCTAGTATGACAATATTGAGGTAGTGACGTTCGTAGGCCCCACCATCTCGTGTGAACCGGGCAAGTATCGAAGGCTCAAAAAACCCGATAGAGAATAGAGACCGCACCGTCACGGCACGCGGCGCGGCGGCTATCGGCGACAGTATACGGTGGGCGCGCTGATGTCACTGCGCTTATGACCGCCTTCCAGTCGGCTCTATTACGGGAGACCTAAGACCCCGTTACTTTCAAACCCAACCGTTCTCAATCCATAACCAAATGTTTTGCGAGATTGGTGAATTGGGAGTGTGAAGTTACGGTTTACCCCTGACCCTGATAGTTCGGATAGAACTGGGGTTGTTGACATCGAGGGTAACTAAATGGACGGAGTTGCGAGAGATCGTTGAAAAACTTCGCATGCGCGCGTATAGCTAAGCGTTGGCCAAAGGGGTCTCACTCGGTTTTCGACAGTTGGACGTCAAGGTCGTCGCGGGATCAAGCTCCAATCCCCAATCAAGTACTTGTCATCATAGTCTCTTCACGTATGTCCAAACAGACTCCGGAAAGGGTTTGGGATACGTCCCCGTGTTCGTATGGGGCTCGCGGTACAGCTGAACATTGTAGGGACTCGTGATTCACTGGCATGACACGAGCCAAGAGGCATGTCGACTTCGCGGAAGGACTCGAGACAATTTCGCCTCGCTCATGTGACATGTAGCGCTTGCACATCGGTGGATCCGTCCGAACCAGCAGTCCAGGAAGGGGCATCCCTACCGACGTCGCTTCGGCGTCCAGTAGTCCGTTGTACCGATATGGGAAGGCTCTGTTGCTGAAGCGCGGATAACTACGAACGCCGCAGAACTGTCTGTGGGCGGGCATTTTCGGTAGGGTACGCTCTTGTGTCTCTGGCCCTACCGCTCCCTCCTCCGAAAGCCATCTCCGCCATTGCTCCGTTTTGCGTGACAACTAGCTTAGCTTCCAAATATCAGGGCAGGATTGAAGGGTGCCTTGACTGGCTTTGGGAGGTATATGAAAAACGCGCTCATCTTATAGCATTCATCTGCGTAAACAAGCGTGGGCCCACTCAGCACCATCTGTAGGGCGGCCTGATGCTATAGCTTAATCTGTGCAACCCGCTTTTGAGGAGAGCGTATATGGCGTGGTACGTATGTCCTGATCA
seq00004   ATAGGATACCTTTACCCCAGAGTAGTTAGCGATCTCGAAAAACACCGGACAGTTAGTCTCGTCTGGAAGCGCTTGTAGATCATGATTGGGATGCCCTTTCACAACTCTCAGGGAGAGAAGAATCCAGTCGGTACCATCAAGCGGATATACGGAGGCGCACTGATATTGTCAAGGAGGGGCTTGGGGAGCAGAGAGAAATGTGACAAACTTACTCTGACCCGAAAGGGTGAGGAGCCGGGTATCCAGCACAGTTTTCGGTAGGAAATGTCTGACGCCTTGGTGAATGGTAAGGGATCTAACGCCCGCTCATGCCTTGAAGAGGGAGGGCAGTCCGGTAATATGACCTAGTCAGAAAGGCACCCACCTGTCAGTTGTGTGCTCGGGGCCATTTGGTGACAGCACATTACATCGTTCATCGATTCATGATAGCATGCGAGTACATCTGTTTCGCGTTCGCAGTCCCTCTCGCATACTCAACTGTGAAGGGAGTAGATCTAAGAAAGCCGCAAAAAGTTACAGGGAGACGCTTGTCTGTACGTAAGATCCTGAAAAACCGTATAAGAACAATACACCAACGCCTTTCATAATGTAACCAATCGTTAAGTATTCTATTTCTGTACGGGGGGCGAATCAGATGGGACACACTTCCGCATCGACCGATCATCAATTACCACGTTCGACCTATACGTACTCGATTGGATCGTCCCGATCTCACACGTGCCGAAGAGTGGATGACGCCCCTGGCTGGCATTACTCCTACATGATTCCCATCCTTCAACAGAAGACAGCCCTGACACAGATGGGGGCACAGTACAGCCAACTACCAAGTCGCCTAAGGAAGAGACTGTTGACTTATGAGTACCAAGAAACAAGTATGCCTTAAAATGGGTGGAGGATCGTGTAACCTCGATTTTACGACTCCGCTAGTCGCTTGCACGGACAATGTATAACTCTAAACCTCCTAGTTTCCCCTCAGATCTAACGGGATCGGATGGAGGAGTTTGCTCGCGTGCTGCAAGGATTGTTTTAATACCGGGGCTCAAGTGGACAAGCCGGACCTAAAGACAGACGACCCGATCATCTGCGCGGCCGCGTAATTTATACTCTGTATGAGTAGCGTGCGCGCCTAGTATGACAATATTGAGGTAGTGACGTTCGTAGGCCCCACCATCTCGTGTGAACCGGGCAAGTATCGAAGGCTCAAAAAACCCGATAGAGAATAGAGACCGCACCGTCACGGCACGCGGCGCGGCGGCTATCGGCGACAGTATACGGTGGGCGCGCTGATGTCACTGCGCTTATGACCGCCTTCCAGTCGGCTCTATTACGGGAGACCTAAGACCCCGTTACTTTCAAACCCAACCGTTCTCAATCCATAACCAAATGTTTTGCGAGATTGGTGAATTGGGAGTGTGAAGTTACGGTTTACCCCTGACCCTGATAGTTCGGATAGAACTGGGGTTGTTGACATCGAGGGTAACTAAATGGACGGAGTTGCGAGAGATCGTTGAAAAACTTCGCATGCGCGCGTATAGCTAAGCGTTGGCCAAAGGGGTCTCACTCGGTTTTCGACAGTTGGACGTCAAGGTCGTCGCGGGATCAAGCTCCAATCCCCAATCAAGTACTTGTCATCATAGTCTCTTCACGTATGTCCAAACAGACTCCGGAAAGGGTTTGGGATACGTCCCCGTGTTCGTATGGGGCTCGCGGTACAGCTGAACATTGTAGGGACTCGTGATTCACTGGCATGACACGAGCCAAGAGGCATGTCGACTTCGCGGAAGGACTCGAGACAATTTCGCCTCGCTCATGTGACATGTAGCGCTTGCACATCGGTGGATCCGTCCGAACCAGCAGTCCAGGAAGGGGCATCCCTACCGACGTCGCTTCGGCGTCCAGTAGTCCGTTGTACCGATATGGGAAGGCTCTGTTGCTGAAGCGCGGATAACTACGAACGCCGCAGAACTGTCTGTGGGCGGGCATTTTCGGTAGGGTACGCTCTTGTGTCTCTGGCCCTACCGCTCCCTCCTCCGAAAGCCATCTCCGCCATTGCTCCGTTTTGCGTGACAACTAGCTTAGCTTCCAAATATCAGGGCAGGATTGAAGGGTGCCTTGACTGGCTTTGGGAGGTATATGAAAAACGCGCTCATCTTATAGCATTCATCTGCGTAAACAAGCGTGGGCCCACTCAGCACCATCTGTAGGGCGGCCTGATGCTATAGCTTAATCTGTGCAACCCGCTTTTGAGGAGAGCGTATATGGCGTGGTACGTATGTCCTGATCA
seq00005   ATAGGATACCTTTACCCCAGAGTAGTTAGCGATCTCGAAAAACACCGGACAGTTAGTCTCGTCTGGAAGCGCTTGTAGATCATGATTGGGATGCCCTTTCACAACTCTCAGGGAGAGAAGAATCCAGTCGGTACCATCAAGCGGATATACGGAGGCGCACTGATATTGTCAAGGAGGGGCTTGGGGAGCAGAGAGAAATGTGACAAACTTACTCTGACCCGAAAGGGTGAGGAGCCGGGTATCCAGCACAGTTTTCGGTAGGAAATGTCTGACGCCTTGGTGAATGGTAAGGGATCTAACGCCCGCTCATGCCTTGAAGAGGGAGGGCAGTCCGGTAATATGACCTAGTCAGAAAGGCACCCACCTGTCAGTTGTGTGCTCGGGGCCATTTGGTGACAGCACATTACATCGTTCATCGATTCATGATAGCATGCGAGTACATCTGTTTCGCGTTCGCAGTCCCTCTCGCATACTCAACTGTGAAGGGAGTAGATCTAAGAAAGCCGCAAAAAGTTACAGGGAGACGCTTGTCTGTACGTAAGATCCTGAAAAACCGTATAAGAACAATACACCAACGCCTTTCATAATGTAACCAATCGTTAAGTATTCTATTTCTGTACGGGGGGCGAATCAGATGGGACACACTTCCGCATCGACCGATCATCAATTACCACGTTCGACCTATACGTACTCGATTGGATCGTCCCGATCTCACACGTGCCGAAGAGTGGATGACGCCCCTGGCTGGCATTACTCCTACATGATTCCCATCCTTCAACAGAAGACAGCCCTGACACAGATGGGGGCACAGTACAGCCAACTACCAAGTCGCCTAAGGAAGAGACTGTTGACTTATGAGTACCAAGAAACAAGTATGCCTTAAAATGGGTGGAGGATCGTGTAACCTCGATTTTACGACTCCGCTAGTCGCTTGCACGGACAATGTATAACTCTAAACCTCCTAGTTTCCCCTCAGATCTAACGGGATCGGATGGAGGAGTTTGCTCGCGTGCTGCAAGGATTGTTTTAATACCGGGGCTCAAGTGGACAAGCCGGACCTAAAGACAGACGACCCGATCATCTGCGCGGCCGCGTAATTTATACTCTGTATGAGTAGCGTGCGCGCCTAGTATGACAATATTGAGGTAGTGACGTTCGTAGGCCCCACCATCTCGTGTGAACCGGGCAAGTATCGAAGGCTCAAAAAACCCGATAGAGAATAGAGACCGCACCGTCACGGCACGCGGCGCGGCGGCTATCGGCGACAGTATACGGTGGGCGCGCTGATGTCACTGCGCTTATGACCGCCTTCCAGTCGGCTCTATTACGGGAGACCTAAGACCCCCTTACTTTCAAACCCAACCGTTCTCAATCCATAACCAAATGTTTTGCGAGATTGGTGAATTGGGAGTGTGAAGTTACGGTTTACCCCTGACCCTGATAGTTCGGATAGAACTGGGGTTGTTGACATCGAGGGTAACTAAATGGACGGAGTTGCGAGAGATCGTTGAAAAACTTCGCATGCGCGCGTATAGCTAAGCGTTGGCCAAAGGGGTCTCACTCGGTTTTCGACAGTTGGACGTCAAGGTCGTCGCGGGATCAAGCTCCAATCCCCAATCAAGTACTTGTCATCATAGTCTCTTCACGTATGTCCAAACAGACTCCGGAAAGGGTTTGGGATACGTCCCCGTGTTCGTATGGGGCTCGCGGTACAGCTGAACATTGTAGGGACTCGTGATTCACTGGCATGACACGAGCCAAGAGGCATGTCGACTTCGCGGAAGGACTCGAGACAATTTCGCCTCGCTCATGTGACATGTAGCGCTTGCACATCGGTGGATCCGTCCGAACCAGCAGTCCAGGAAGGGGCATCCCTACCGACGTCGCTTCGGCGTCCAGTAGTCCGTTGTACCGATATGGGAAGGCTCTGTTGCTGAAGCGCGGATACCTACGAACGCCGCAGAACTGTCTGTGGGCGGGCATTTTCGGTAGGGTACGCTCTTGTGTCTCTGGCCCTACCGCTCCCTCCTCCGAAAGCCATCTCCGCCATTGCTCCGTTTTGCGTGACAACTAGCTTAGCTTCCAAATATCAGGGCAGGATTGAAGGGTGCCTTGACTGGCTTTGGGAGGTATATGAAAAACGCGCTCATCTTATAGCATTCATCTGCGTAAACAAGCGTGGGCCCACTCAGCACCATCTGTAGGGCGGCCTGATGCTATAGCTTAATCTGTGCAACCCGCTTTTGAGGAGAGCGTATATGGCGTGGTACGTATGTCCTGATCA
seq00006   ATAGGATACCTTTACCCCAGAGTAGTTAGCGATCTCGAAAAACACCGGACAGTTAGTCTCGTCTGGAAGCGCTTGTAGATCATGATTGGGATGCCCTTTCACAACTCTCAGGGAGAGAAGAATCCAGTCGGTACCATCAAGCGGATATACGGAGGCGCACTGATATTGTCAAGGAGGGGCTTGGGGAGCAGAGAGAAATGTGACAAACTTACTCTGACCCGAAAGGGTGAGGAGCCGGGTATCCAGCACAGTTTTCGGTAGGAAATGTCTGACGCCTTGGTGAATGGTAAGGGATCTAACGCCCGCTCATGCCTTGAAGAGGGAGGGCAGTCCGGTAATATGACCTAGTCAGAAAGGCACCCACCTGTCAGTTGTGTGCTCGGGGCCATTTGGTGACAGCACATTACATCGTTCATCGATTCATGATAGCATGCGAGTACATCTGTTTCGCGTTCGCAGTCCCTCTCGCATACTCAACTGTGAAGGGAGTAGATCTAAGAAAGCCGCAAAAAGTTACAGGGAGACGCTTGTCTGTACGTAAGATCCTGAAAAACCGTATAAGAACAATACACCAACGCCTTTCATAATGTAACCAATCGTTAAGTATTCTATTTCTGTACGGGGGGCGAATCAGATGGGACACACTTCCGCATCGACCGATCATCAATTACCACGTTCGACCTATACGTACTCGATTGGATCGTCCCGATCTCACACGTGCCGAAGAGTGGATGACGCCCCTGGCTGGCATTACTCCTACATGATTCCCATCCTTCAACAGAAGACAGCCCTGACACAGATGGGGGCACAGTACAGCCAACTACCAAGTCGCCTAAGGAAGAGACTGTTGACTTATGAGTACCAAGAAACAAGTATGCCTTAAAATGGGTGGAGGATCGTGTAACCTCGATTTTACGACTCCGCTAGTCGCTTGCACGGACAATGTATAACTCTAAACCTCCTAGTTTCCCCTCAGATCTAACGGGATCGGATGGAGGAGTTTGCTCGCGTGCTGCAAGGATTGTTTTAATACCGGGGCTCAAGTGGACAAGCCGGACCTAAAGACAGACGACCCGATCATCTGCGCGGCCGCGTAATTTATACTCTGTATGAGTAGCGTGCGCGCCTAGTATGACAATATTGAGGTAGTGACGTTCGTAGGCCCCACCATCTCGCGTGAACCGGGCAAGTATCGAAGGCTCAAAAAACCCGATAGAGAATAGAGACCGCACCGTCACGGCACGCGGCGCGGCGGCTATCGGCGACAGTATACGGTGGGCGCGCTGATGTCACTGCGCTTATGACCGCCTTCCAGTCGGCTCTATTACGGGAGACCTAAGACCCCGTTACTTTCAAACCCAACCGTTCTCAATCCATAACCAAATGTTTTGCGAGATTGGTGAATTGGGAGTGTGAAGTTACGGTTTACCCCTGACCCTGATAGTTCGGATAGAACTGGGGTTGTTGACATCGAGGGTAACTAAATGGACGGAGTTGCGAGAGATCGTTGAAAAACTTCGCATGCGCGCGTATAGCTAAGCGTTGGCCAAAGGGGTCTCACTCGGTTTTCGACAGTTGGACGTCAAGGTCGTCGCGGGATCAAGCTCCAATCCCCAATCAAGTACTTGTCATCATAGTCTCTTCACGTATGTCCAAACAGACTCCGGAAAGGGTTTGGGATACGTCCCCGTGTTCGTATGGGGCTCGCGGTACAGCTGAACATTGTAGGGACTCGTGATTCACTGGCATGACACGAGCCAAGAGGCATGTCGACTTCGCGGAAGGACTCGAGACAATTTCGCCTCGCTCATGTGACATGTAGCGCTTGCACATCGGTGGATCCGTCCGAACCAGCAGTCCAGGAAGGGGCATCCCTACCGACGTCGCTTCGGCGTCCAGTAGTCCGTTGTACCGATATGGGAAGGCTCTGTTGCTGAAGCGCGGATAACTACGAACGCCGCAGAACTGTCTGTGGGCGGGCATTTTCGGTAGGGTACGCTCTTGTGTCTCTGGCCCTACCGCTCCCTCCTCCGAAAGCCATCTCCGCCATTGCTCCGTTTTGCGTGACAACTAGCTTAGCTTCCAAATATCAGGGCAGGATTGAAGGGTGCCTTGACTGGCTTTGGGAGGTATATGAAAAACGCGCTCATCTTATAGCATTCATCTGCGTAAACAAGCGTGGGCCCACTCAGCACCATCTGTAGGGCGGCCTGATGCTATAGCTTAATCTGTGCAACCCGCTTTTGAGGAGAGCGTATATGGCGTGGTACGTATGTCCTGATCA
seq00007   ATAGGATACCTTTACCCCAGAGTAGTTAGCGATCTCGAAAAACACCGGACAGTTAGTCTCGTCTGGAAGCGCTTGTAGATCATGATTGGGATGCCCTTTCACAACTCTCAGGGAGAGAAGAATCCAGTCGGTACCATCAAGCGGATATACGGAGGCGCACTGATATTGTCAAGGAGGGGCTTGGGGAGCAGAGAGAAATGTGACAAACTTACTCTGACCCGAAAGGGTGAGGAGCCGGGTATCCAGCACAGTTTTCGGTAGGAAATGTCTGACGCCTTGGTGAATGGTAAGGGATCTAACGCCCGCTCATGCCTTGAAGAGGGAGGGCAGTCCGGTAATATGACCTAGTCAGAAAGGCACCCACCTGTCAGTTGTGTGCTCGGGGCCATTTGGTGACAGCACATTACATCGTTCATCGATTCATGATAGCATGCGAGTACATCTGTTTCGCGTTCGCAGTCCCTCTCGCATACTCAACTGTGAAGGGAGTAGATCTAAGAAAGCCGCAAAAAGTTACAGGGAGACGCTTGTCTGTACGTAAGATCCTGAAAAACCGTATAAGAACAATACACCAACGCCTTTCATAATGTAACCAATCGTTAAGTATTCTATTTCTGTACGGGGGGCGAATCAGATGGGACACACTTCCGCATCGACCGATCATCAATTACCACGTTCGACCTATACGTACTCGATTGGATCGTCCCGATCTCACACGTGCCGAAGAGTGGATGACGCCCCTGGCTGGCATTACTCCTACATGATTCCCATCCTTCAACAGAAGACAGCCCTGACACAGATGGGGGCACAGTACAGCCAACTACCAAGTCGCCTAAGGAAGAGACTGTTGACTTATGAGTACCAAGAAACAAGTATGCCTTAAAATGGGTGGAGGATCGTGTAACCTCGATTTTACGACTCCGCTAGTCGCTTGCACGGACAATGTATAACTCTAAACCTCCTAGTTTCCCCTCAGATCTAACGGGATCGGATGGAGGAGTTTGCTCGCGTGCTGCAAGGATTGTTTTAATACCGGGGCTCAAGTGGACAAGCCGGACCTAAAGACAGACGACCCGATCATCTGCGCGGCCGCGTAATTTATACTCTGTATGAGTAGCGTGCGCGCCTAGTATGACAATATTGAGGTAGTGACGTTCGTAGGCCCCACCATCTCGTGTGAACCGGGCAAGTATCGAAGGCTCAAAAAACCCGATAGAGAATAGAGACCGCACCGTCACGGCACGCGGCGCGGCGGCTATCGGCGACAGTATACGGTGGGCGCGCTGATGTCACTGCGCTTATGACCGCCTTCCAGTCGGCTCTATTACGGGAGACCTAAGACCCCGTTACTTTCAAACCCAACCGTTCTCAATCCATAACCAAATGTTTTGCGAGATTGGTGAATTGGGAGTGTGAAGTTACGGTTTACCCCTGACCCTGATAGTTCGGATAGAACTGGGGTTGTTGACATCGAGGGTAACTAAATGGACGGAGTTGCGAGAGATCGTTGAAAAACTTCGCATGCGCGCGTATAGCTAAGCGTTGGCCAAAGGGGTCTCACTCGGTTTTCGACAGTTGGACGTCAAGGTCGTCGCGGGATCAAGCTCCAATCCCCAATCAAGTACTTGTCATCATAGTCTCTTCACGTATGTCCAAACAGACTCCGGAAAGGGTTTGGGATACGTCCCCGTGTTCGTATGGGGCTCGCGGTACAGCTGAACATTGTAGGGACTCGTGATTCACTGGCATGACACGAGCCAAGAGGCATGTCGACTTCGCGGAAGGACTCGAGACAATTTCGCCTCGCTCATGTGACATGTAGCGCTTGCACATCGGTGGATCCGTCCGAACCAGCAGTCCAGGAAGGGGCATCCCTACCGACGTCGCTTCGGCGTCCAGTAGTCCGTTGTACCGATATGGGAAGGCTCTGTTGCTGAAGCGCGGATAACTACGAACGCCGCAGAACTGTCTGTGGGCGGGCATTTTCGGTAGGGTACGCTCTTGTGTCTCTGGCCCTACCGCTCCCTCCTCCGAAAGCCATCTCCGCCATTGCTCCGTTTTGCGTGACAACTAGCTTAGCTTCCAAATATCAGGGCAGGATTGAAGGGTGCCTTGACTGGCTTTGGGAGGTATATGAAAAACGCGCTCATCTTATAGCATTCATCTGCGTAAACAAGCGTGGGCCCACTCAGCACCATCTGTAGGGCGGCCTGATGCTATAGCTTAATCTGTGCAACCCGCTTTTGAGGAGAGCGTATATGGCGTGGTACGTATGTCCTGATCA
seq00008   ATAGGATACCTTTACCCCAGAGTAGTTAGCGATCTCGAAAAACACCGGACAGTTAGTCTAGTCTGGAAGCGCTTGTAGATCATGATTGGGATGCCCTTTCACAACTCTCAGGGAGAGAAGAATCCAGTCGGTACCATCAAGCGGATATACGGAGGCGCACTGATATTGTCAAGGAGGGGCTTGGGGAGCAGAGAGAAATGTGACAAACTTACTCTGACCCGAAAGGGTGAGGAGCCGGGTATCCAGCACAGTTTTCGGTAGGAAATGTCTGACGCCTTGGTGAATGGTAAGGGATCTAACGCCCGCTCATGCCTTGAAGAGGGAGGGCAGTCCGGTAATATGACCTAGTCAGAAAGGCACCCACCTGTCAGTTGTGTGCTCGGGGCCATTTGGTGACAGCACATTACATCGTTCATCGATTCATGATAGCATGCGAGTACATCTGTTTCGCGTTCGCAGTCCCTCTCGCATACTCAACTGTGAAGGGAGTAGATCTAAGAAAGCCGCAAAAAGTTACAGGGAGACGCTTGTCTGTACGTAAGATCCTGAAAAACCGTATAAGAACAATACACCAACGCCTTTCATAATGTAACCAATCGTTAAGTATTCTATTTCTGTACGGGGGGCGAATCAGATGGGACACACTTCCGCATCGACCGATCATCAATTACCACGTTCGACCTATACGTACTCGATTGGATCGTCCCGATCTCACACGTGCCGAAGAGTGGATGACGCCCCTGGCTGGCATTACTCCTACATGATTCCCATCCTTCAACAGAAGACAGCCCTGACACAGATGGGGGCACAGTACAGCCAACTACCAAGTCGCCTAAGGAAGAGACTGTTGACTTATGAGTACCAAGAAACAAGTATGCCTTAAAATGGGTGGAGGATCGTGTAACCTCGATTTTACGACTCCGCTAGTCGCTTGCACGGACAATGTATAACTCTAAACCTCCTAGTTTCCCCTCAGATCTAACGGGATCGGATGGAGGAGTTTGCTCGCGTGCTGCAAGGATTGTTTTAATACCGGGGCTCAAGTGGACAAGCCGGACCTAAAGACAGACGACCCGATCATCTGCGCGGCCGCGTAATTTATACTCTGTATGAGTAGCGTGCGCGCCTAGTATGACAATATTGAGGTAGTGACGTTCGTAGGCCCCACCATCTCGCGTGAACCGGGCAAGTATCGAAGGCTCAAAAAACCCGATAGAGAATAGAGACCGCACCGTCACGGCACGCGGCGCGGCGGCTATCGGCGACAGTATACGGTGGGCGCGCTGATGTCACTGCGCTTATGACCGCCTTCCAGTCGGCTCTATTACGGGAGACCTAAGACCCCGTTACTTTCAAACCCAACCGTTCTCAATCCATAACCAAATGTTTTGCGAGATTGGTGAATTGGGAGTGTGAAGTTACGGTTTACCCCTGACCCTGATAGTTCGGATAGAACTGGGGTTGTTGACATCGAGGGTAACTAAATGGACGGAGTTGCGAGAGATCGTTGAAAAACTTCGCATGCGCGCGTATAGCTAAGCGTTGGCCAAAGGGGTCTCACTCGGTTTTCGACAGTTGGACGTCAAGGTCGTCGCGGGATCAAGCTCCAATCCCCAATCAAGTACTTGTCATCATAGTCTCTTCACGTATGTCCAAACAGACTCCGGAAAGGGTTTGGGATACGTCCCCGTGTTCGTATGGGGCTCGCGGTACAGCTGAACATTGTAGGGACTCGTGATTCACTGGCATGACACGAGCCAAGAGGCATGTCGACTTCGCGGAAGGACTCGAGACAATTTCGCCTCGCTCATGTGACATGTAGCGCTTGCACATCGGTGGATCCGTCCGAACCAGCAGTCCAGGAAGGGGCATCCCTACCGACGTCGCTTCGGCGTCCAGTAGTCCGTTGTACCGATATGGGAAGGCTCTGTTGCTGAAGCGCGGATAACTACGAACGCCGCAGAACTGTCTGTGGGCGGGCATTTTCGGTAGGGTACGCTCTTGTGTCTCTGGCCCTACCGCTCCCTCCTCCGAAAGCCATCTCCGCCATTGCTCCGTTTTGCGTGACAACTAGCTTAGCTTCCAAATATCAGGGCAGGATTGAAGGGTGCCTTGACTGGCTTTGGGAGGTATATGAAAAACGCGCTCATCTTATAGCATTCATCTGCGTAAACAAGCGTGGGCCCACTCAGCACCATCTGTAGGGCGGCCTGATGCTATAGCTTAATCTGTGCAACCCGCTTTTGAGGAGAGCGTATATGGCGTGGTACGTATGTCCTGATCA
seq00009   ATAGGATACCTTTACCCCAGAGTAGTTAGCGATCTCGAAAAACACCGGACAGTTAGTCTCGTCTGGAAGCGCTTGTAGATCATGATTGGGATGCCCTTTCACAACTCTCAGGGAGAGAAGAATCCAGTCGGTACCATCAAGCGGATATACGGAGGCGCACTGATATTGTCAAGGAGGGGCTTGGGGAGCAGAGAGAAATGTGACAAACTTACTCTGACCCGAAAGGGTGAGGAGCCGGGTATCCAGCACAGTTTTCGGTAGGAAATGTCTGACGCCTTGGTGAATGGTAAGGGATCTAACGCCCGCTCATGCCTTGAAGAGGGAGGGCAGTCCGGTAATATGACCTAGTCAGAAAGGCACCCACCTGTCAGTTGTGTGCTCGGGGCCATTTGGTGACAGCACATTACATCGTTCATCGATTCATGATAGCATGCGAGTACATCTGTTTCGCGTTCGCAGTCCCTCTCGCATACTCAACTGTGAAGGGAGTAGATCTAAGAAAGCCGCAAAAAGTTACAGGGAGACGCTTGTCTGTACGTAAGATCCTGAAAAACCGTATAAGAACAATACACCAACGCCTTTCATAATGTAACCAATCGTTAAGTATTCTATTTCTGTACGGGGGGCGAATCAGATGGGACACACTTCCGCATCGACCGATCATCAATTACCACGTTCGACCTATACGTACTCGATTGGATCGTCCCGATCTCACACGTGCCGAAGAGTGGATGACGCCCCTGGCTGGCATTACTCCTACATGATTCCCATCCTTCAACAGAAGACAGCCCTGACACAGATGGGGGCACAGTACAGCCAACTACCAAGTCGCCTAAGGAAGAGACTGTTGACTTATGAGTACCAAGAAACAAGTATGCCTTAAAATGGGTGGAGGATCGTGTAACCTCGATTTTACGACTCCGCTAGTCGCTTGCACGGACAATGTATAACTCTAAACCTCCTAGTTTCCCCTCAGATCTAACGGGATCGGATGGAGGAGTTTGCTCGCGTGCTGCAAGGATTGTTTTAATACCGGGGCTCAAGTGGACAAGCCGGACCTAAAGACAGACGACCCGATCATCTGCGCGGCCGCGTAATTTATACTCTGTATGAGTAGCGTGCGCGCCTAGTATGACAATATTGAGGTAGTGACGTTCGTAGGCCCCACCATCTCGTGTGAACCGGGCAAGTATCGAAGGCTCAAAAAACCCGATAGAGAATAGAGACCGCACCGTCACGGCACGCGGCGCGGCGGCTATCGGCGACAGTATACGGTGGGCGCGCTGATGTCACTGCGCTTATGACCGCCTTCCAGTCGGCTCTATTACGGGAGACCTAAGACCCCGTTACTTTCAAACCCAACCGTTCTCAATCCATAACCAAATGTTTTGCGAGATTGGTGAATTGGGAGTGTGAAGTTACGGTTTACCCCTGACCCTGATAGTTCGGATAGAACTGGGGTTGTTGACATCGAGGGTAACTAAATGGACGGAGTTGCGAGAGATCGTTGAAAAACTTCGCATGCGCGCGTATAGCTAAGCGTTGGCCAAAGGGGTCTCACTCGGTTTTCGACAGTTGGACGTCAAGGTCGTCGCGGGATCAAGCTCCAATCCCCAATCAAGTACTTGTCATCATAGTCTCTTCACGTATGTCCAAACAGACTCCGGAAAGGGTTTGGGATACGTCCCCGTGTTCGTATGGGGCTCGCGGTACAGCTGAACATTGTAGGGACTCGTGATTCACTGGCATGACACGAGCCAAGAGGCATGTCGACTTCGCGGAAGGACTCGAGACAATTTCGCCTCGCTCATGTGACATGTAGCGCTTGCACATCGGTGGATCCGTCCGAACCAGCAGTCCAGGAAGGGGCATCCCTACCGACGTCGCTTCGGCGTCCAGTAGTCCGTTGTACCGATATGGGAAGGCTCTGTTGCTGAAGCGCGGATAACTACGAACGCCGCAGAACTGTCTGTGGGCGGGCATTTTCGGTAGGGTACGCTCTTGTGTCTCTGGCCCTACCGCTCCCTCCTCCGAAAGCCATCTCCGCCATTGCTCCGTTTTGCGTGACAACTAGCTTAGCTTCCAAATATCAGGGCAGGATTGAAGGGTGCCTTGACTGGCTTTGGGAGGTATATGAAAAACGCGCTCATCTTATAGCATTCATCTGCGTAAACAAGCGTGGGCCCACTCAGCACCATCTGTAGGGCGGCCTGATGCTATAGCTTAATCTGTGCAACCCGCTTTTGAGGAGAGCGTATATGGCGTGGTACGTATGTCCTGATCA
seq00010   ATAGGATACCTTTACCCCAGAGTAGTTAGCGATCTCGAAAAACACCGGACAGTTAGTCTCGTCTGGAAGCGCTTGTAGATCATGATTGGGATGCCCTTTCACAACTCTCAGGGAGAGAAGAATCCAGTCGGTACCATCAAGCGGATATACGGAGGCGCACTGATATTGTCAAGGAGGGGCTTGGGGAGCAGAGAGAAATGTGACAAACTTACTCTGACCCGAAAGGGTGAGGAGCCGGGTATCCAGCACAGTTTTCGGTAGGAAATGTCTGACGCCTTGGTGAATGGTAAGGGATCTAACGCCCGCTCATGCCTTGAAGAGGGAGGGCAGTCCGGTAATATGACCTAGTCAGAAAGGCACCCACCTGTCAGTTGTGTGCTCGGGGCCATTTGGTGACAGCACATTACATCGTTCATCGATTCATGATAGCATGCGAGTACATCTGTTTCGCGTTCGCAGTCCCTCTCGCATACTCAACTGTGAAGGGAGTAGATCTAAGAAAGCCGCAAAAAGTTACAGGGAGACGCTTGTCTGTACGTAAGATCCTGAAAAACCGTATAAGAACAATACACCAACGCCTTTCATAATGTAACCAATCGTTAAGTATTCTATTTCTGTACGGGGGGCGAATCAGATGGGACACACTTCCGCATCGACCGATCATCAATTACCACGTTCGACCTATACGTACTCGATTGGATCGTCCCGATCTCACACGTGCCGAAGAGTGGATGACGCCCCTGGCTGGCATTACTCCTACATGATTCCCATCCTTCAACAGAAGACAGCCCTGACACAGATGGGGGCACAGTACAGCCAACTACCAAGTCGCCTAAGGAAGAGACTGTTGACTTATGAGTACCAAGAAACAAGTATGCCTTAAAATGGGTGGAGGATCGTGTAACCTCGATTTTACGACTCCGCTAGTCGCTTGCACGGACAATGTATAACTCTAAACCTCCTAGTTTCCCCTCAGATCTAACGGGATCGGATGGAGGAGTTTGCTCGCGTGCTGCAAGGATTGTTTTAATACCGGGGCTCAAGTGGACAAGCCGGACCTAAAGACAGACGACCCGATCATCTGCGCGGCCGCGTAATTTATACTCTGTATGAGTAGCGTGCGCGCCTAGTATGACAATATTGAGGTAGTGACGTTCGTAGGCCCCACCATCTCGCGTGAACCGGGCAAGTATCGAAGGCTCAAAAAACCCGATAGAGAATAGAGACCGCACCGTCACGGCACGCGGCGCGGCGGCTATCGGCGACAGTATACGGTGGGCGCGCTGATGTCACTGCGCTTATGACCGCCTTCCAGTCGGCTCTATTACGGGAGACCTAAGACCCCGTTACTTTCAAACCCAACCGTTCTCAATCCATAACCAAATGTTTTGCGAGATTGGTGAATTGGGAGTGTGAAGTTACGGTTTACCCCTGACCCTGATAGTTCGGATAGAACTGGGGTTGTTGACATCGAGGGTAACTAAATGGACGGAGTTGCGAGAGATCGTTGAAAAACTTCGCATGCGCGCGTATAGCTAAGCGTTGGCCAAAGGGGTCTCACTCGGTTTTCGACAGTTGGACGTCAAGGTCGTCGCGGGATCAAGCTCCAATCCCCAATCAAGTACTTGTCATCATAGTCTCTTCACGTATGTCCAAACAGACTCCGGAAAGGGTTTGGGATACGTCCCCGTGTTCGTATGGGGCTCGCGGTACAGCTGAACATTGTAGGGACTCGTGATTCACTGGCATGACACGAGCCAAGAGGCATGTCGACTTCGCGGAAGGACTCGAGACAATTTCGCCTCGCTCATGTGACATGTAGCGCTTGCACATCGGTGGATCCGTCCGAACCAGCAGTCCAGGAAGGGGCATCCCTACCGACGTCGCTTCGGCGTCCAGTAGTCCGTTGTACCGATATGGGAAGGCTCTGTTGCTGAAGCGCGGATAACTACGAACGCCGCAGAACTGTCTGTGGGCGGGCATTTTCGGTAGGGTACGCTCTTGTGTCTCTGGCCCTACCGCTCCCTCCTCCGAAAGCCATCTCCGCCATTGCTCCGTTTTGCGTGACAACTAGCTTAGCTTCCAAATATCAGGGCAGGATTGAAGGGTGCCTTGACTGGCTTTGGGAGGTATATGAAAAACGCGCTCATCTTATAGCATTCATCTGCGTAAACAAGCGTGGGCCCACTCAGCACCATCTGTAGGGCGGCCTGATGCTATAGCTTAATCTGTGCAACCCGCTTTTGAGGAGAGCGTATATGGCGTGGTACGTATGTCCTGATCA
seq00011   ATAGGATACCTTTACCCCAGAGTAGTTAGCGATCTCGAAAAACACCGGACAGTTAGTCTCGTCTGGAAGCGCTTGTAGATCATGATTGGGATGCCCTTTCACAACTCTCAGGGAGAGAAGAATCCAGTCGGTACCATCAAGCGGATATACGGAGGCGCACTGATATTGTCAAGGAGGGGCTTGGGGAGCAGAGAGAAATGTGACAAACTTACTCTGACCCGAAAGGGTGAGGAGCCGGGTATCCAGCACAGTTTTCGGTAGGAAATGTCTGACGCCTTGGTGAATGGTAAGGGATCTAACGCCCGCTCATGCCTTGAAGAGGGAGGGCAGTCCGGTAATATGACCTAGTCAGAAAGGCACCCACCTGTCAGTTGTGTGCTCGGGGCCATTTGGTGACAGCACATTACATCGTTCATCGATTCATGATAGCATGCGAGTACATCTGTTTCGCGTTCGCAGTCCCTCTCGCATACTCAACTGTGAAGGGAGTAGATCTAAGAAAGCCGCAAAAAGTTACAGGGAGACGCTTGTCTGTACGTAAGATCCTGAAAAACCGTATAAGAACAATACACCAACGCCTTTCATAATGTAACCAATCGTTAAGTATTCTATTTCTGTACGGGGGGCGAATCAGATGGGACACACTTCCGCATCGACCGATCATCAATTACCACGTTCGACCTATACGTACTCGATTGGATCGTCCCGATCTCACACGTGCCGAAGAGTGGATGACGCCCCTGGCTGGCATTACTCCTACATGATTCCCATCCTTCAACAGAAGACAGCCCTGACACAGATGGGGGCACAGTACAGCCAACTACCAAGTCGCCTAAGGAAGAGACTGTTGACTTATGAGTACCAAGAAACAAGTATGCCTTAAAATGGGTGGAGGATCGTGTAACCTCGATTTTACGACTCCGCTAGTCGCTTGCACGGACAATGTATAACTCTAAACCTCCTAGTTTCCCCTCAGATCTAACGGGATCGGATGGAGGAGTTTGCTCGCGTGCTGCAAGGATTGTTTTAATACCGGGGCTCAAGTGGACAAGCCGGACCTAAAGACAGACGACCCGATCATCTGCGCGGCCGCGTAATTTATACTCTGTATGAGTAGCGTGCGCGCCTAGTATGACAATATTGAGGTAGTGACGTTCGTAGGCCCCACCATCTCGTGTGAACCGGGCAAGTATCGAAGGCTCAAAAAACCCGATAGAGAATAGAGACCGCACCGTCACGGCACGCGGCGCGGCGGCTATCGGCGACAGTATACGGTGGGCGCGCTGATGTCACTGCGCTTATGACCGCCTTCCAGTCGGCTCTATTACGGGAGACCTAAGACCCCGTTACTTTCAAACCCAACCGTTCTCAATCCATAACCAAATGTTTTGCGAGATTGGTGAATTGGGAGTGTGAAGTTACGGTTTACCCCTGACCCTGATAGTTCGGATAGAACTGGGGTTGTTGACATCGAGGGTAACTAAATGGACGGAGTTGCGAGAGATCGTTGAAAAACTTCGCATGCGCGCGTATAGCTAAGCGTTGGCCAAAGGGGTCTCACTCGGTTTTCGACAGTTGGACGTCAAGGTCGTCGCGGGATCAAGCTCCAATCCCCAATCAAGTACTTGTCATCATAGTCTCTTCACGTATGTCCAAACAGACTCCGGAAAGGGTTTGGGATACGTCCCCGTGTTCGTATGGGGCTCGCGGTACAGCTGAACATTGTAGGGACTCGTGATTCACTGGCATGACACGAGCCAAGAGGCATGTCGACTTCGCGGAAGGACTCGAGACAATTTCGCCTCGCTCATGTGACATGTAGCGCTTGCACATCGGTGGATCCGTCCGAACCAGCAGTCCAGGAAGGGGCATCCCTACCGACGTCGCTTCGGCGTCCAGTAGTCCGTTGTACCGATATGGGAAGGCTCTGTTGCTGAAGCGCGGATAACTACGAACGCCGCAGAACTGTCTGTGGGCGGGCATTTTCGGTAGGGTACGCTCTTGTGTCTCTGGCCCTACCGCTCCCTCCTCCGAAAGCCATCTCCGCCATTGCTCCGTTTTGCGTGACAACTAGCTTAGCTTCCAAATATCAGGGCAGGATTGAAGGGTGCCTTGACTGGCTTTGGGAGGTATATGAAAAACGCGCTCATCTTATAGCATTCATCTGCGTAAACAAGCGTGGGCCCACTCAGCACCATCTGTAGGGCGGCCTGATGCTATAGCTTAATCTGTGCAACCCGCTTTTGAGGAGAGCGTATATGGCGTGGTACGTATGTCCTGATCA
seq00012   ATAGGATACCTTTACCCCAGAGTAGTTAGCGATCTCGAAAAACACCGGACAGTTAGTCTCGTCTGGAAGCGCTTGTAGATCATGATTGGGATGCCCTTTCACAACTCTCAGGGAGAGAAGAATCCAGTCGGTACCATCAAGCGGATATACGGAGGCGCACTGATATTGTCAAGGAGGGGCTTGGGGAGCAGAGAGAAATGTGACAAACTTACTCTGACCCGAAAGGGTGAGGAGCCGGGTATCCAGCACAGTTTTCGGTAGGAAATGTCTGACGCCTTGGTGAATGGTAAGGGATCTAACGCCCGCTCATGCCTTGAAGAGGGAGGGCAGTCCGGTAATATGACCTAGTCAGAAAGGCACCCACCTGTCAGTTGTGTGCTCGGGGCCATTTGGTGACAGCACATTACATCGTTCATCGATTCATGATAGCATGCGAGTACATCTGTTTCGCGTTCGCAGTCCCTCTCGCATACTCAACTGTGAAGGGAGTAGATCTAAGAAAGCCGCAAAAAGTTACAGGGAGACGCTTGTCTGTACGTAAGATCCTGAAAAACCGTATAAGAACAATACACCAACGCCTTTCATAATGTAACCAATCGTTAAGTATTCTATTTCTGTACGGGGGGCGAATCAGATGGGACACACTTCCGCATCGACCGATCATCAATTACCACGTTCGACCTATACGTACTCGATTGGATCGTCCCGATCTCACACGTGCCGAAGAGTGGATGACGCCCCTGGCTGGCATTACTCCTACATGATTCCCATCCTTCAACAGAAGACAGCCCTGACACAGATGGGGGCACAGTACAGCCAACTACCAAGTCGCCTAAGGAAGAGACTGTTGACTTATGAGTACCAAGAAACAAGTATGCCTTAAAATGGGTGGAGGATCGTGTAACCTCGATTTTACGACTCCGCTAGTCGCTTGCACGGACAATGTATAACTCTAAACCTCCTAGTTTCCCCTCAGATCTAACGGGATCGGATGGAGGAGTTTGCTCGCGTGCTGCAAGGATTGTTTTAATACCGGGGCTCAAGTGGACAAGCCGGACCTAAAGACAGACGACCCGATCATCTGCGCGGCCGCGTAATTTATACTCTGTATGAGTAGCGTGCGCGCCTAGTATGACAATATTGAGGTAGTGACGTTCGTAGGCCCCACCATCTCGTGTGAACCGGGCAAGTATCGAAGGCTCAAAAAACCCGATAGAGAATAGAGACCGCACCGTCACGGCACGCGGCGCGGCGGCTATCGGCGACAGTATACGGTGGGCGCGCTGATGTCACTGCGCTTATGACCGCCTTCCAGTCGGCTCTATTACGGGAGACCTAAGACCCCGTTACTTTCAAACCCAACCGTTCTCAATCCATAACCAAATGTTTTGCGAGATTGGTGAATTGGGAGTGTGAAGTTACGGTTTACCCCTGACCCTGATAGTTCGGATAGAACTGGGGTTGTTGACATCGAGGGTAACTAAATGGACGGAGTTGCGAGAGATCGTTGAAAAACTTCGCATGCGCGCGTATAGCTAAGCGTTGGCCAAAGGGGTCTCACTCGGTTTTCGACAGTTGGACGTCAAGGTCGTCGCGGGATCAAGCTCCAATCCCCAATCAAGTACTTGTCATCATAGTCTCTTCACGTATGTCCAAACAGACTCCGGAAAGGGTTTGGGATACGTCCCCGTGTTCGTATGGGGCTCGCGGTACAGCTGAACATTGTAGGGACTCGTGATTCACTGGCATGACACGAGCCAAGAGGCATGTCGACTTCGCGGAAGGACTCGAGACAATTTCGCCTCGCTCATGTGACATGTAGCGCTTGCACATCGGTGGATCCGTCCGAACCAGCAGTCCAGGAAGGGGCATCCCTACCGACGTCGCTTCGGCGTCCAGTAGTCCGTTGTACCGATATGGGAAGGCTCTGTTGCTGAAGCGCGGATAACTACGAACGCCGCAGAACTGTCTGTGGGCGGGCATTTTCGGTAGGGTACGCTCTTGTGTCTCTGGCCCTACCGCTCCCTCCTCCGAAAGCCATCTCCGCCATTGCTCCGTTTTGCGTGACAACTAGCTTAGCTTCCAAATATCAGGGCAGGATTGAAGGGTGCCTTGACTGGCTTTGGGAGGTATATGAAAAACGCGCTCATCTTATAGCATTCATCTGCGTAAACAAGCGTGGGCCCACTCAGCACCATCTGTAGGGCGGCCTGATGCTATAGCTTAATCTGTGCAACCCGCTTTTGAGGAGAGCGTATATGGCGTGGTACGTATGTCCTGATCA
seq00013   ATAGGATACCTTTACCCCAGAGTAGTTAGCGATCTCGAAAAACACCGGACAGTTAGTCTCGTCTGGAAGCGCTTGTAGATCATGATTGGGATGCCCTTTCACAACTCTCAGGGAGAGAAGAATCCAGTCGGTACCATCAAGCGGATATACGGAGGCGCACTGATATTGTCAAGGAGGGGCTTGGGGAGCAGAGAGAAATGTGACAAACTTACTCTGACCCGAAAGGGTGAGGAGCCGGGTATCCAGCACAGTTTTCGGTAGGAAATGTCTGACGCCTTGGTGAATGGTAAGGGATCTAACGCCCGCTCATGCCTTGAAGAGGGAGGGCAGTCCGGTAATATGACCTAGTCAGAAAGGCACCCACCTGTCAGTTGTGTGCTCGGGGCCATTTGGTGACAGCACATTACATCGTTCATCGATTCATGATAGCATGCGAGTACATCTGTTTCGCGTTCGCAGTCCCTCTCGCATACTCAACTGTGAAGGGAGTAGATCTAAGAAAGCCGCAAAAAGTTACAGGGAGACGCTTGTCTGTACGTAAGATCCTGAAAAACCGTATAAGAACAATACACCAACGCCTTTCATAATGTAACCAATCGTTAAGTATTCTATTTCTGTACGGGGGGCGAATCAGATGGGACACACTTCCGCATCGACCGATCATCAATTACCACGTTCGACCTATACGTACTCGATTGGATCGTCCCGATCTCACACGTGCCGAAGAGTGGATGACGCCCCTGGCTGGCATTACTCCTACATGATTCCCATCCTTCAACAGAAGACAGCCCTGACACAGATGGGGGCACAGTACAGCCAACTACCAAGTCGCCTAAGGAAGAGACTGTTGACTTATGGGTACCAAGAAACAAGTATGCCTTAAAATGGGTGGAGGATCGTGTAACCTCGATTTTACGACTCCGCTAGTCGCTTGCACGGACAATGTATAACTCTAAACCTCCTAGTTTCCCCTCAGATCTAACGGGATCGGATGGAGGAGTTTGCTCGCGTGCTGCAAGGATTGTTTTAATACCGGGGCTCAAGTGGACAAGCCGGACCTAAAGACAGACGACCCGATCATCTGCGCGGCCGCGTAATTTATACTCTGTATGAGTAGCGTGCGCGCCTAGTATGACAATATTGAGGTAGTGACGTTCGTAGGCCCCACCATCTCGTGTGAACCGGGCAAGTATCGAAGGCTCAAAAAACCCGATAGAGAATAGAGACCGCACCGTCACGGCACGCGGCGCGGCGGCTATCGGCGACAGTATACGGTGGGCGCGCTGATGTCACTGCGCTTATGACCGCCTTCCAGTCGGCTCTATTACGGGAGACCTAAGACCCCGTTACTTTCAAACCCAACCGTTCTCAATCCATAACCAAATGTTTTGCGAGATTGGTGAATTGGGAGTGTGAAGTTACGGTTTACCCCTGACCCTGATAGTTCGGATAGAACTGGGGTTGTTGACATCGAGGGTAACTAAATGGACGGAGTTGCGAGAGATCGTTGAAAAACTTCGCATGCGCGCGTATAGCTAAGCGTTGGCCAAAGGGGTCTCACTCGGTTTTCGACAGTTGGACGTCAAGGTCGTCGCGGGATCAAGCTCCAATCCCCAATCAAGTACTTGTCATCATAGTCTCTTCACGTATGTCCAAACAGACTCCGGAAAGGGTTTGGGATACGTCCCCGTGTTCGTATGGGGCTCGCGGTACAGCTGAACATTGTAGGGACTCGTGATTCACTGGCATGACACGAGCCAAGAGGCATGTCGACTTCGCGGAAGGACTCGAGACAATTTCGCCTCGCTCATGTGACATGTAGCGCTTGCACATCGGTGGATCCGTCCGAACCAGCAGTCCAGGAAGGGGCATCCCTACCGACGTCGCTTCGGCGTCCAGTAGTCCGTTGTACCGATATGGGAAGGCTCTGTTGCTGAAGCGCGGATAACTACGAACGCCGCAGAACTGTCTGTGGGCGGGCATTTTCGGTAGGGTACGCTCTTGTGTCTCTGGCCCTACCGCTCCCTCCTCCGAAAGCCATCTCCGCCATTGCTCCGTTTTGCGTGACAACTAGCTTAGCTTCCAAATATCAGGGCAGGATTGAAGGGTGCCTTGACTGGCTTTGGGAGGTATATGAAAAACGCGCTCATCTTATAGCATTCATCTGCGTAAACAAGCGTGGGCCCACTCAGCACCATCTGTAGGGCGGCCTGATGCTATAGCTTAATCTGTGCAACCCGCTTTTGAGGAGAGCGTATATGGCGTGGTACGTATGTCCTGATCA
seq00014   ATAGGATACCTTTAACCCAGAGTAGTTAGCGATCTCGAAAAACACCGGACAGTTAGTCTCGTCTGGAAGCGCTTGTAGATCATGATTGGGATGCCCTTTCACAACTCTCAGGGAGAGAAGAATCCAGTCGGTACCATCAAGCGGATATACGGAGGCGCACTGATATTGTCAAGGAGGGGCTTGGGGAGCAGAGAGAAATGTGACAAACTTACTCTGACCCGAAAGGGTGAGGAGCCGGGTATCCAGCACAGTTTTCGGTAGGAAATGTCTGACGCCTTGGTGAATGGTAAGGGATCTAACGCCCGCTCATGCCTTGAAGAGGGAGGGCAGTCCGGTAATATGACCTAGTCAGAAAGGCACCCACCTGTCAGTTGTGTGCTCGGGGCCATTTGGTGACAGCACATTACATCGTTCATCGATTCATGATAGCATGCGAGTACATCTGTTTCGCGTTCGCAGTCCCTCTCGCATACTCAACTGTGAAGGGAGTAGATCTAAGAAAGCCGCAAAAAGTTACAGGGAGACGCTTGTCTGTACGTAAGATCCTGAAAAACCGTATAAGAACAATACACCAACGCCTTTCATAATGTAACCAATCGTTAAGTATTCTATTTCTGTACGGGGGGCGAATCAGATGGGACACACTTCCGCATCGACCGATCATCAATTACCACGTTCGACCTATACGTACTCGATTGGATCGTCCCGATCTCACACGTGCCGAAGAGTGGATGACGCCCCTGGCTGGCATTACTCCTACATGATTCCCATCCTTCAACAGAAGACAGCCCTGACACAGATGGGGGCACAGTACAGCCAACTACCAAGTCGCCTAAGGAAGAGACTGTTGACTTATGAGTACCAAGAAACAAGTATGCCTTAAAATGGGTGGAGGATCGTGTAACCTCGATTTTACGACTCCGCTAGTCGCTTGCACGGACAATGTATAACTCTAAACCTCCTAGTTTCCCCTCAGATCTAACGGGATCGGATGGAGGAGTTTGCTCGCGTGCTGCAAGGATTGTTTTAATACCGGGGCTCAAGTGGACAAGCCGGACCTAAAGACAGACGACCCGATCATCTGCGCGGCCGCGTAATTTATACTCTGTATGAGTAGCGTGCGCGCCTAGTATGACAATATTGAGGTAGTGACGTTCGTAGGCCCCACCATCTCGTGTGAACCGGGCAAGTATCGAAGGCTCAAAAAACCCGATAGAGAATAGAGACCGCACCGTCACGGCACGCGGCGCGGCGGCTATCGGCGACAGTATACGGTGGGCGCGCTGATGTCACTGCGCTTATGACCGCCTTCCAGTCGGCTCTATTACGGGAGACCTAAGACCCCGTTACTTTCAAACCCAACCGTTCTCAATCCATAACCAAATGTTTTGCGAGATTGGTGAATTGGGAGTGTGAAGTTACGGTTTACCCCTGACCCTGATAGTTCGGATAGAACTGGGGTTGTTGACATCGAGGGTAACTAAATGGACGGAGTTGCGAGAGATCGTTGAAAAACTTCGCATGCGCGCGTATAGCTAAGCGTTGGCCAAAGGGGTCTCACTCGGTTTTCGACAGTTGGACGTCAAGGTCGTCGCGGGATCAAGCTCCAATCCCCAATCAAGTACTTGTCATCATAGTCTCTTCACGTATGTCCAAACAGACTCCGGAAAGGGTTTGGGATACGTCCCCGTGTTCGTATGGGGCTCGCGGTACAGCTGAACATTGTAGGGACTCGTGATTCACTGGCATGACACGAGCCAAGAGGCATGTCGACTTCGCGGAAGGACTCGAGACAATTTCGCCTCGCTCATGTGACATGTAGCGCTTGCACATCGGTGGATCCGTCCGAACCAGCAGTCCAGGAAGGGGCATCCCTACCGACGTCGCTTCGGCGTCCAGTAGTCCGTTGTACCGATATGGGAAGGCTCTGTTGCTGAAGCGCGGATAACTACGAACGCCGCAGAACTGTCTGTGGGCGGGCATTTTCGGTAGGGTACGCTCTTGTGTCTCTGGCCCTACCGCTCCCTCCTCCGAAAGCCATCTCCGCCATTGCTCCGTTTTGCGTGACAACTAGCTTAGCTTCCAAATATCAGGGCAGGATTGAAGGGTGCCTTGACTGGCTTTGGGAGGTATATGAAAAACGCGCTCATCTTATAGCATTCATCTGCGTAAACAAGCGTGGGCCCACTCAGCACCATCTGTAGGGCGGCCTGATGCTATAGCTTAATCTGTGCAACCCGCTTTTGAGGAGAGCGTATATGGCGTGGTACGTATGTCCTGATCA
seq00015   ATAGGATACCTTTACCCCAGAGTAGTTAGCGATCTCGAAAAACACCGGACAGTTAGTCTCGTCTGGAAGCGCTTGTAGATCATGATTGGGATGCCCTTTCACAACTCTCAGGGAGAGAAGAATCCAGTCGGTACCATCAAGCGGATATACGGAGGCGCACTGATATTGTCAAGGAGGGGCTTGGGGAGCAGAGAGAAATGTGACAAACTTACTCTGACCCGAAAGGGTGAGGAGCCGGGTATCCAGCACAGTTTTCGGTAGGAAATGTCTGACGCCTTGGTGAATGGTAAGGGATCTAACGCCCGCTCATGCCTTGAAGAGGGAGGGCAGTCCGGTAATATGACCTAGTCAGAAAGGCACCCACCTGTCAGTTGTGTGCTCGGGGCCATTTGGTGACAGCACATTACATCGTTCATCGATTCATGATAGCATGCGAGTACATCTGTTTCGCGTTCGCAGTCCCTCTCGCATACTCAACTGTGAAGGGAGTAGATCTAAGAAAGCCGCAAAAAGTTACAGGGAGACGCTTGTCTGTACGTAAGATCCTGAAAAACCGTATAAGAACAATACACCAACGCCTTTCATAATGTAACCAATCGTTAAGTATTCTATTTCTGTACGGGGGGCGAATCAGATGGGACACACTTCCGCATCGACCGATCATCAATTACCACGTTCGACCTATACGTACTCGATTGGATCGTCCCGATCTCACACGTGCCGAAGAGTGGATGACGCCCCTGGCTGGCATTACTCCTACATGATTCCCATCCTTCAACAGAAGACAGCCCTGACACAGATGGGGGCACAGTACAGCCAACTACCAAGTCGCCTAAGGAAGAGACTGTTGACTTATGAGTACCAAGAAACAAGTATGCCTTAAAATGGGTGGAGGATCGTGTAACCTCGATTTTACGACTCCGCTAGTCGCTTGCACGGACAATGTATAACTCTAAACCTCCTAGTTTCCCCTCAGATCTAACGGGATCGGATGGAGGAGTTTGCTCGCGTGCTGCAAGGATTGTTTTAATACCGGGGCTCAAGTGGACAAGCCGGACCTAAAGACAGACGACCCGATCATCTGCGCGGCCGCGTAATTTATACTCTGTATGAGTAGCGTGCGCGCCTAGTATGACAATATTGAGGTAGTGACGTTCGTAGGCCCCACCATCTCGCGTGAACCGGGCAAGTATCGAAGGCTCAAAAAACCCGATAGAGAATAGAGACCGCACCGTCACGGCACGCGGCGCGGCGGCTATCGGCGACAGTATACGGTGGGCGCGCTGATGTCACTGCGCTTATGACCGCCTTCCAGTCGGCTCTATTACGGGAGACCTAAGACCCCGTTACTTTCAAACCCAACCGTTCTCAATCCATAACCAAATGTTTTGCGAGATTGGTGAATTGGGAGTGTGAAGTTACGGTTTACCCCTGACCCTGATAGTTCGGATAGAACTGGGGTTGTTGACATCGAGGGTAACTAAATGGACGGAGTTGCGAGAGATCGTTGAAAAACTTCGCATGCGCGCGTATAGCTAAGCGTTGGCCAAAGGGGTCTCACTCGGTTTTCGACAGTTGGACGTCAAGGTCGTCGCGGGATCAAGCTCCAATCCCCAATCAAGTACTTGTCATCATAGTCTCTTCACGTATGTCCAAACAGACTCCGGAAAGGGTTTGGGATACGTCCCCGTGTTCGTATGGGGCTCGCGGTACAGCTGAACATTGTAGGGACTCGTGATTCACTGGCATGACACGAGCCAAGAGGCATGTCGACTTCGCGGAAGGACTCGAGACAATTTCGCCTCGCTCATGTGACATGTAGCGCTTGCACATCGGTGGATCCGTCCGAACCAGCAGTCCAGGAAGGGGCATCCCTACCGACGTCGCTTCGGCGTCCAGTAGTCCGTTGTACCGATATGGGAAGGCTCTGTTGCTGAAGCGCGGATAACTACGAACGCCGCAGAACTGTCTGTGGGCGGGCATTTTCGGTAGGGTACGCTCTTGTGTCTCTGGCCCTACCGCTCCCTCCTCCGAAAGCCATCTCCGCCATTGCTCCGTTTTGCGTGACAACTAGCTTAGCTTCCAAATATCAGGGCAGGATTGAAGGGTGCCTTGACTGGCTTTGGGAGGTATATGAAAAACGCGCTCATCTTATAGCATTCATCTGCGTAAACAAGCGTGGGCCCACTCAGCACCATCTGTAGGGCGGCCTGATGCTATAGCTTAATCTGTGCAACCCGCTTTTGAGGAGAGCGTATATGGCGTGGTACGTATGTCCTGATCA
seq00016   ATAGGATACCTTTACCCCAGAGTAGTTAGCGATCTCGAAAAACACCGGACAGTTAGTCTCGTCTGGAAGCGCTTGTAGATCATGATTGGGATGCCCTTTCACAACTCTCAGGGAGAGAAGAATCCAGTCGGTACCATCAAGCGGATATACGGAGGCGCACTGATATTGTCAAGGAGGGGCTTGGGGAGCAGAGAGAAATGTGACAAACTTACTCTGACCCGAAAGGGTGAGGAGCCGGGTATCCAGCACAGTTTTCGGTAGGAAATGTCTGACGCCTTGGTGAATGGTAAGGGATCTAACGCCCGCTCATGCCTTGAAGAGGGAGGGCAGTCCGGTAATATGACCTAGTCAGAAAGGCACCCACCTGTCAGTTGTGTGCTCGGGGCCATTTGGTGACAGCACATTACATCGTTCATCGATTCATGATAGCATGCGAGTACATCTGTTTCGCGTTCGCAGTCCCTCTCGCATACTCAACTGTGAAGGGAGTAGATCTAAGAAAGCCGCAAAAAGTTACAGGGAGACGCTTGTCTGTACGTAAGATCCTGAAAAACCGTATAAGAACAATACACCAACGCCTTTCATAATGTAACCAATCGTTAAGTATTCTATTTCTGTACGGGGGGCGAATCAGATGGGACACACTTCCGCATCGACCGATCATCAATTACCACGTTCGACCTATACGTACTCGATTGGATCGTCCCGATCTCACACGTGCCGAAGAGTGGATGACGCCCCTGGCTGGCATTACTCCTACATGATTCCCATCCTTCAACAGAAGACAGCCCTGACACAGATGGGGGCACAGTACAGCCAACTACCAAGTCGCCTAAGGAAGAGACTGTTGACTTATGAGTACCAAGAAACAAGTATGCCTTAAAATGGGTGGAGGATCGTGTAACCTCGATTTTACGACTCCGCTAGTCGCTTGCACGGACAATGTATAACTCTAAACCTCCTAGTTTCCCCTCAGATCTAACGGGATCGGATGGAGGAGTTTGCTCGCGTGCTGCAAGGATTGTTTTAATACCGGGGCTCAAGTGGACAAGCCGGACCTAAAGACAGACGACCCGATCATCTGCGCGGCCGCGTAATTTATACTCTGTATGAGTAGCGTGCGCGCCTAGTATGACAATATTGAGGTAGTGACGTTCGTAGGCCCCACCATCTCGTGTGAACCGGGCAAGTATCGAAGGCTCAAAAAACCCGATAGAGAATAGAGACCGCACCGTCACGGCACGCGGCGCGGCGGCTATCGGCGACAGTATACGGTGGGCGCGCTGATGTCACTGCGCTTATGACCGCCTTCCAGTCGGCTCTATTACGGGAGACCTAAGACCCCGTTACTTTCAAACCCAACCGTTCTCAATCCATAACCAAATGTTTTGCGAGATTGGTGAATTGGGAGTGTGAAGTTACGGTTTACCCCTGACCCTGATAGTTCGGATAGAACTGGGGTTGTTGACATCGAGGGTAACTAAATGGACGGAGTTGCGAGAGATCGTTGAAAAACTTCGCATGCGCGCGTATAGCTAAGCGTTGGCCAAAGGGGTCTCACTCGGTTTTCGACAGTTGGACGTCAAGGTCGTCGCGGGATCAAGCTCCAATCCCCAATCAAGTACTTGTCATCATAGTCTCTTCACGTATGTCCAAACAGACTCCGGAAAGGGTTTGGGATACGTCCCCGTGTTCGTATGGGGCTCGCGGTACAGCTGAACATTGTAGGGACTCGTGATTCACTGGCATGACACGAGCCAAGAGGCATGTCGACTTCGCGGAAGGACTCGAGACAATTTCGCCTCGCTCATGTGACTTGTAGCGCTTGCACATCGGTGGATCCGTCCGAACCAGCAGTCCAGGAAGGGGCATCCCTACCGACGTCGCTTCGGCGTCCAGTAGTCCGTTGTACCGATATGGGAAGGCTCTGTTGCTGAAGCGCGGATAACTACGAACGCCGCAGAACTGTCTGTGGGCGGGCATTTTCGGTAGGGTACGCTCTTGTGTCTCTGGCCCTACCGCTCCCTCCTCCGAAAGCCATCTCCGCCATTGCTCCGTTTTGCGTGACAACTAGCTTAGCTTCCAAATATCAGGGCAGGATTGAAGGGTGCCTTGACTGGCTTTGGGAGGTATATGAAAAACGCGCTCATCTTATAGCATTCATCTGCGTAAACAAGCGTGGGCCCACTCAGCACCATCTGTAGGGCGGCCTGATGCTATAGCTTAATCTGTGCAACCCGCTTTTGAGGAGAGCGTATATGGCGTGGTACGTATGTCCTGATCA
seq00017   ATAGGATACCTTTACCCCAGAGTAGTTAGCGATCTCGAAAAACACCGGACAGTTAGTCTCGTCTGGAAGCGCTTGTAGATCATGATTGGGATGCCCTTTCACAACTCTCAGGGAGAGAAGAATCCAGTCGGTACCATCAAGCGGATATACGGAGGCGCACTGATATTGTCAAGGAGGGGCTTGGGGAGCAGAGAGAAATGTGACAAACTTACTCTGACCCGAAAGGGTGAGGAGCCGGGTATCCAGCACAGTTTTCGGTAGGAAATGTCTGACGCCTTGGTGAATGGTAAGGGATCTAACGCCCGCTCATGCCTTGAAGAGGGAGGGCAGTCCGGTAATATGACCTAGTCAGAAAGGCACCCACCTGTCAGTTGTGTGCTCGGGGCCATTTGGTGACAGCACATTACATCGTTCATCGATTCATGATAGCATGCGAGTACATCTGTTTCGCGTTCGCAGTCCCTCTCGCATACTCAACTGTGAAGGGAGTAGATCTAAGAAAGCCGCAAAAAGTTACAGGGAGACGCTTGTCTGTACGTAAGATCCTGAAAAACCGTATAAGAACAATACACCAACGCCTTTCATAATGTAACCAATCGTTAAGTATTCTATTTCTGTACGGGGGGCGAATCAGATGGGACACACTTCCGCATCGACCGATCATCAATTACCACGTTCGACCTATACGTACTCGATTGGATCGTCCCGATCTCACACGTGCCGAAGAGTGGATGACGCCCCTGGCTGGCATTACTCCTACATGATTCCCATCCTTCAACAGAAGACAGCCCTGACACAGATGGGGGCACAGTACAGCCAACTACCAAGTCGCCTAAGGAAGAGACTGTTGACTTATGAGTACCAAGAAACAAGTATGCCTTAAAATGGGTGGAGGATCGTGTAACCTCGATTTTACGACTCCGCTAGTCGCTTGCACGGACAATGTATAACTCTAAACCTCCTAGTTTCCCCTCAGATCTAACGGGATCGGATGGAGGAGTTTGCTCGCGTGCTGCAAGGATTGTTTTAATACCGGGGCTCAAGTGGACAAGCCGGACCTAAAGACAGACGACCCGATCATCTGCGCGGCCGCGTAATTTATACTCTGTATGAGTAGCGTGCGCGCCTAGTATGACAATATTGAGGTAGTGACGTTCGTAGGCCCCACCAGCTCGTGTGAACCGGGCAAGTATCGAAGGCTCAAAAAACCCGATAGAGAATAGAGACCGCACCGTCACGGCACGCGGCGCGGCGGCTATCGGCGACAGTATACGGTGGGCGCGCCGATGTCACTGCGCTTATGACCGCCTTCCAGTCGGCTCTATTACGGGAGACCTAAGACCCCGTTACTTTCAAACCCAACCGTTCTCAATCCATAACCAAATGTTTTGCGAGATTGGTGAATTGGGAGTGTGAAGTTACGGTTTACCCCTGACCCTGATAGTTCGGATAGAACTGGGGTTGTTGACATCGAGGGTAACTAAATGGACGGAGTTGCGAGAGATCGTTGAAAAACTTCGCATGCGCGCGTATAGCTAAGCGTTGGCCAAAGGGGTCTCACTCGGTTTTCGACAGTTGGACGTCAAGGTCGTCGCGGGATCAAGCTCCAATCCCCAATCAAGTACTTGTCATCATAGTCTCTTCACGTATGTCCAAACAGACTCCGGAAAGGGTTTGGGATACGTCCCCGTGTTCGTATGGGGCTCGCGGTACAGCTGAACATTGTAGGGACTCGTGATTCACTGGCATGACACGAGCCAAGAGGCATGTCGACTTCGCGGAAGGACTCGAGACAATTTCGCCTCGCTCATGTGACATGTAGCGCTTGCACATCGGTGGATCCGTCCGAACCAGCAGTCCAGGAAGGGGCATCCCTACCGACGTCGCTTCGGCGTCCAGTAGTCCGTTGTACCGATATGGGAAGGCTCTGTTGCTGAAGCGCGGATAACTACGAACGCCGCAGAACTGTCTGTGGGCGGGCATTTTCGGTAGGGTACGCTCTTGTGTCTCTGGCCCTACCGCTCCCTCCTCCGAAAGCCATCTCCGCCATTGCTCCGTTTTGCGTGACAACTAGCTTAGCTTCCAAATATCAGGGCAGGATTGAAGGGTGCCTTGACTGGCTTTGGGAGGTATATGAAAAACGCGCTCATCTTATAGCATTCATCTGCGTAAACAAGCGTGGGCCCACTCAGCACCATCTGTAGGGCGGCCTGATGCTATAGCTTAATCTGTGCAACCCGCTTTTGAGGAGAGCGTATATGGCGTGGTACGTATGTCCTGATCA
seq00018   ATAGGATACCTTTACCCCAGAGTAGTTAGCGATCTCGAAAAACACCGGACAGTTAGTCTCGTCTGGAAGCGCTTGTAGATCATGATTGGGATGCCCTTTCACAACTCTCAGGGAGAGAAGAATCCAGTCGGTACCATCAAGCGGATATACGGAGGCGCACTGATATTGTCAAGGAGGGGCTTGGGGAGCAGAGAGAAATGTGACAAACTTACTCTGACCCGAAAGGGTGAGGAGCCGGGTATCCAGCACAGTTTTCGGTAGGAAATGTCTGACGCCTTGGTGAATGGTAAGGGATCTAACGCCCGCTCATGCCTTGAAGAGGGAGGGCAGTCCGGTAATATGACCTAGTCAGAAAGGCACCCACCTGTCAGTTGTGTGCTCGGGGCCATTTGGTGACAGCACATTACATCGTTCATCGATTCATGATAGCATGCGAGTACATCTGTTTCGCGTTCGCAGTCCCTCTCGCATACTCAACTGTGAAGGGAGTAGATCTAAGAAAGCCGCAAAAAGTTACAGGGAGACGCTTGTCTGTACGTAAGATCCTGAAAAACCGTATAAGAACAATACACCAACGCCTTTCATAATGTAACCAATCGTTAAGTATTCTATTTCTGTACGGGGGGCGAATCAGATGGGACACACTTCCGCATCGACCGATCATCAATTACCACGTTCGACCTATACGTACTCGATTGGATCGTCCCGATCTCACACGTGCCGAAGAGTGGATGACGCCCCTGGCTGGCATTACTCCTACATGATTCCCATCCTTCAACAGAAGACAGCCCTGACACAGATGGGGGCACAGTACAGCCAACTACCAAGTCGCCTAAGGAAGAGACTGTTGACTTATGAGTACCAAGAAACAAGTATGCCTTAAAATGGGTGGAGGATCGTGTAACCTCGATTTTACGACTCCGCTAGTCGCTTGCACGGACAATGTATAACTCTAAACCTCCTAGTTTCCCCTCAGATCTAACGGGATCGGATGGAGGAGTTTGCTCGCGTGCTGCAAGGATTGTTTTAATACCGGGGCTCAAGTGGACAAGCCGGACCTAAAGACAGACGACCCGATCATCTGCGCGGCCGCGTAATTTATACTCTGTATGAGTAGCGTGCGCGCCTAGTATGACAATATTGAGGTAGTGACGTTCGTAGGCCCCACCATCTCGCGTGAACCGGGCAAGTATCGAAGGCTCAAAAAACCCGATAGAGAATAGAGACCGCACCGTCACGGCACGCGGCGCGGCGGCTATCGGCGACAGTATACGGTGGGCGCGCTGATGTCACTGCGCTTATGACCGCCTTCCAGTCGGCTCTATTACGGGAGACCTAAGACCCCGTTACTTTCAAACCCAACCGTTCTCAATCCATAACCAAATGTTTTGCGAGATTGGTGAATTGGGAGTGTGAAGTTACGGTTTACCCCTGACCCTGATAGTTCGGATAGAACTGGGGTTGTTGACATCGAGGGTAACTAAATGGACGGAGTTGCGAGAGATCGTTGAAAAACTTCGCATGCGCGCGTATAGCTAAGCGTTGGCCAAAGGGGTCTCACTCGGTTTTCGACAGTTGGACGTCAAGGTCGTCGCGGGATCAAGCTCCAATCCCCAATCAAGTACTTGTCATCATAGTCTCTTCACGTATGTCCAAACAGACTCCGGAAAGGGTTTGGGATACGTCCCCGTGTTCGTATGGGGCTCGCGGTACAGCTGAACATTGTAGGGACTCGTGATTCACTGGCATGACACGAGCCAAGAGGCATGTCGACTTCGCGGAAGGACTCGAGACAATTTCGCCTCGCTCATGTGACATGTAGCGCTTGCACATCGGTGGATCCGTCCGAACCAGCAGTCCAGGAAGGGGCATCCCTACCGACGTCGCTTCGGCGTCCAGTAGTCCGTTGTACCGATATGGGAAGGCTCTGTTGCTGAAGCGCGGATAACTACGAACGCCGCAGAACTGTCTGTGGGCGGGCATTTTCGGTAGGGTACGCTCTTGTGTCTCTGGCCCTACCGCTCCCTCCTCCGAAAGCCATCTCCGCCATTGCTCCGTTTTGCGTGACAACTAGCTTAGCTTCCAAATATCAGGGCAGGATTGAAGGGTGCCTTGACTGGCTTTGGGAGGTATATGAAAAACGCGCTCATCTTATAGCATTCATCTGCGTAAACAAGCGTGGGCCCACTCAGCACCATCTGTAGGGCGGCCTGATGCTATAGCTTAATCTGTGCAACCCGCTTTTGAGGAGAGCGTATATGGCGTGGTACGTATGTCCTGATCA
seq00019   ATAGGATACCTTTACCCCAGAGTAGTTAGCGATCTCGAAAAACACCGGACAGTTAGTCTCGTCTGGAAGCGCTTGTAGATCATGATTGGGATGCCCTTTCACAACTCTCAGGGAGAGAAGAATCCAGTCGGTACCATCAAGCGGATATACGGAGGCGCACTGATATTGTCAAGGAGGGGCTTGGGGAGCAGAGAGAAATGTGACAAACTTACTCTGACCCGAAAGGGTGAGGAGCCGGGTATCCAGCACAGTTTTCGGTAGGAAATGTCTGACGCCTTGGTGAATGGTAAGGGATCTAACGCCCGCTCATGCCTTGAAGAGGGAGGGCAGTCCGGTAATATGACCTAGTCAGAAAGGCACCCACCTGTCAGTTGTGTGCTCGGGGCCATTTGGTGACAGCACATTACATCGTTCATCGATTCATGATAGCATGCGAGTACATCTGTTTCGCGTTCGCAGTCCCTCTCGCATACTCAACTGTGAAGGGAGTAGATCTAAGAAAGCCGCAAAAAGTTACAGGGAGACGCTTGTCTGTACGTAAGATCCTGAAAAACCGTATAAGAACAATACACCAACGCCTTTCATAATGTAACCAATCGTTAAGTATTCTATTTCTGTACGGGGGGCGAATCAGATGGGACACACTTCCGCATCGACCGATCATCAATTACCACGTTCGACCTATACGTACTCGATTGGATCGTCCCGATCTCACACGTGCCGAAGAGTGGATGACGCCCCTGGCTGGCATTACTCCTACATGATTCCCATCCTTCAACAGAAGACAGCCCTGACACAGATGGGGGCACAGTACAGCCAACTACCAAGTCGCCTAAGGAAGAGACTGTTGACTTATGAGTACCAAGAAACAAGTATGCCTTAAAATGGGTGGAGGATCGTGTAACCTCGATTTTACGACTCCGCTAGTCGCTTGCACGGACAATGTATAACTCTAAACCTCCTAGTTTCCCCTCAGATCTAACGGGATCGGATGGAGGAGTTTGCTCGCGTGCTGCAAGGATTGTTTTAATACCGGGGCTCAAGTGGACAAGCCGGACCTAAAGACAGACGACCCGATCATCTGCGCGGCCGCGTAATTTATACTCTGTATGAGTAGCGTGCGCGCCTAGTATGACAATATTGAGGTAGTGACGTTCGTAGGCCCCACCATCTCGCGTGAACCGGGCAAGTATCGAAGGCTCAAAAAACCCGATAGAGAATAGAGACCGCACCGTCACGGCACGCGGCGCGGCGGCTATCGGCGACAGTATACGGTGGGCGCGCTGATGTCACTGCGCTTATGACCGCCTTCCAGTCGGCTCTATTACGGGAGACCTAAGACCCCGTTACTTTCAAACCCAACCGTTCTCAATCCATAACCAAATGTTTTGCGAGATTGGTGAATTGGGAGTGTGAAGTTACGGTTTACCCCTGACCCTGATAGTTCGGATAGAACTGGGGTTGTTGACATCGAGGGTAACTAAATGGACGGAGTTGCGAGAGATCGTTGAAAAACTTCGCATGCGCGCGTATAGCTAAGCGTTGGCCAAAGGGGTCTCACTCGGTTTTCGACAGTTGGACGTCAAGGTCGTCGCGGGATCAAGCTCCAATCCCCAATCAAGTACTTGTCATCATAGTCTCTTCACGTATGTCCAAACAGACTCCGGAAAGGGTTTGGGATACGTCCCCGTGTTCGTATGGGGCTCGCGGTACAGCTGAACATTGTAGGGACTCGTGATTCACTGGCATGACACGAGCCAAGAGGCATGTCGACTTCGCGGAAGGACTCGAGACAATTTCGCCTCGCTCATGTGACATGTAGCGCTTGCACATCGGTGGATCCGTCCGAACCAGCAGTCCAGGAAGGGGCATCCCTACCGACGTCGCTTCGGCGTCCAGTAGTCCGTTGTACCGATATGGGAAGGCTCTGTTGCTGAAGCGCGGATAACTACGAACGCCGCAGAACTGTCTGTGGGCGGGCATTTTCGGTAGGGTACGCTCTTGTGTCTCTGGCCCTACCGCTCCCTCCTCCGAAAGCCATCTCCGCCATTGCTCCGTTTTGCGTGACAACTAGCTTAGCTTCCAAATATCAGGGCAGGATTGAAGGGTGCCTTGACTGGCTTTGGGAGGTATATGAAAAACGCGCTCATCTTATAGCATTCATCTGCGTAAACAAGCGTGGGCCCACTCAGCACCATCTGTAGGGCGGCCTGATGCTATAGCTTAATCTGTGCAACCCGCTTTTGAGGAGAGCGTATATGGCGTGGTACGTATGTCCTGATCA
seq00020   ATAGGATACCTTTACCCCAGAGTAGTTAGCGATCTCGAAAAACACCGGACAGTTAGTCTCGTCTGGAAGCGCTTGTAGATCATGATTGGGATGCCCTTTCACAACTCTCAGGGAGAGAAGAATCCAGTCGGTACCATCAAGCGGATATACGGAGGCGCACTGATATTGTCAAGGAGGGGCTTGGGGAGCAGAGAGAAATGTGACAAACTTACTCTGACCCGAAAGGGTGAGGAGCCGGGTATCCAGCACAGTTTTCGGTAGGAAATGTCTGACGCCTTGGTGAATGGTAAGGGATCTAACGCCCGCTCATGCCTTGAAGAGGGAGGGCAGTCCGGTAATATGACCTAGTCAGAAAGGCACCCACCTGTCAGTTGTGTGCTCGGGGCCATTTGGTGACAGCACATTACATCGTTCATCGATTCATGATAGCATGCGAGTACATCTGTTTCGCGTTCGCAGTCCCTCTCGCATACTCAACTGTGAAGGGAGTAGATCTAAGAAAGCCGCAAAAAGTTACAGGGAGACGCTTGTCTGTACGTAAGATCCTGAAAAACCGTATAAGAACAATACACCAACGCCTTTCATAATGTAACCAATCGTTAAGTATTCTATTTCTGTACGGGGGGCGAATCAGATGGGACACACTTCCGCATCGACCGATCATCAATTACCACGTTCGACCTATACGTACTCGATTGGATCGTCCCGATCTCACACGTGCCGAAGAGTGGATGACGCCCCTGGCTGGCATTACTCCTACATGATTCCCATCCTTCAACAGAAGACAGCCCTGACACAGATGGGGGCACAGTACAGCCAACTACCAAGTCGCCTAAGGAAGAGACTGTTGACTTATGAGTACCAAGAAACAAGTATGCCTTAAAATGGGTGGAGGATCGTGTAACCTCGATTTTACGACTCCGCTAGTCGCTTGCACGGACAATGTATAACTCTAAACCTCCTAGTTTCCCCTCAGATCTAACGGGATCGGATGGAGGAGTTTGCTCGCGTGCTGCAAGGATTGTTTTAATACCGGGGCTCAAGTGGACAAGCCGGACCTAAAGACAGACGACCCGATCATCTGCGCGGCCGCGTAATTTATACTCTGTATGAGTAGCGTGCGCGCCTAGTATGACAATATTGAGGTAGTGACGTTCGTAGGCCCCACCATCTCGTGTGAACCGGGCAAGTATCGAAGGCTCAAAAAACCCGATAGAGAATAGAGACCGCACCGTCACGGCACGCGGCGCGGCGGCTATCGGCGACAGTATACGGTGGGCGCGCTGATGTCACTGCGCTTATGACCGCCTTCCAGTCGGCTCTATTACGGGAGACCTAAGACCCCGTTACTTTCAAACCCAACCGTTCTCAATCCATAACCAAATGTTTTGCGAGATTGGTGAATTGGGAGTGTGAAGTTACGGTTTACCCCTGACCCTGATAGTTCGGATAGAACTGGGGTTGTTGACATCGAGGGTAACTAAATGGACGGAGTTGCGAGAGATCGTTGAAAAACTTCGCATGCGCGCGTATAGCTAAGCGTTGGCCAAAGGGGTCTCACTCGGTTTTCGACAGTTGGACGTCAAGGTCGTCGCGGGATCAAGCTCCAATCCCCAATCAAGTACTTGTCATCATAGTCTCTTCACGTATGTCCAAACAGACTCCGGAAAGGGTTTGGGATACGTCCCCGTGTTCGTATGGGGCTCGCGGTACAGCTGAACATTGTAGGGACTCGTGATTCACTGGCATGACACGAGCCAAGAGGCATGTCGACTTCGCGGAAGGACTCGAGACAATTTCGCCTCGCTCATGTGACATGTAGCGCTTGCACATCGGTGGATCCGTCCGAACCAGCAGTCCAGGAAGGGGCATCCCTACCGACGTCGCTTCGGCGTCCAGTAGTCCGTTGTACCGATATGGGAAGGCTCTGTTGCTGAAGCGCGGATAACTACGAACGCCGCAGAACTGTCTGTGGGCGGGCATTTTCGGTAGGGTACGCTCTTGTGTCTCTGGCCCTACCGCTCCCTCCTCCGAAAGCCATCTCCGCCATTGCTCCGTTTTGCGTGACAACTAGCTTAGCTTCCAAATATCAGGGCAGGATTGAAGGGTGCCTTGACTGGCTTTGGGAGGTATATGAAAAACGCGCTCATCTTATAGCATTCATCTGCGTAAACAAGCGTGGGCCCACTCAGCACCATCTGTAGGGCGGCCTGATGCTATAGCTTAATCTGTGCAACCCGCTTTTGAGGAGAGCGTATATGGCGTGGTACGTATGTCCTGATCA
seq00021   ATAGGATACCTTTACCCCAGAGTAGTTAGCGATCTCGAAAAACACCGGACAGTTAGTCTCGTCTGGAAGCGCTTGTAGATCATGATTGGGATGCCCTTTCACAACTCTCAGGGAGAGAAGAATCCAGTCGGTACCATCAAGCGGATATACGGAGGCGCACTGATATTGTCAAGGAGGGGCTTGGGGAGCAGAGAGAAATGTGACAAACTTACTCTGACCCGAAAGGGTGAGGAGCCGGGTATCCAGCACAGTTTTCGGTAGGAAATGTCTGACGCCTTGGTGAATGGTAAGGGATCTAACGCCCGCTCATGCCTTGAAGAGGGAGGGCAGTCCGGTAATATGACCTAGTCAGAAAGGCACCCACCTGTCAGTTGTGTGCTCGGGGCCATTTGGTGACAGCACATTACATCGTTCATCGATTCATGATAGCATGCGAGTACATCTGTTTCGCGTTCGCAGTCCCTCTCGCATACTCAACTGTGAAGGGAGTAGATCTAAGAAAGCCGCAAAAAGTTACAGGGAGACGCTTGTCTGTACGTAAGATCCTGAAAAACCGTATAAGAACAATACACCAACGCCTTTCATAATGTAACCAATCGTTAAGTATTCTATTTCTGTACGGGGGGCGAATCAGATGGGACACACTTCCGCATCGACCGATCATCAATTACCACGTTCGACCTATACGTACTCGATTGGATCGTCCCGATCTCACACGTGCCGAAGAGTGGATGACGCCCCTGGCTGGCATTACTCCTACATGATTCCCATCCTTCAACAGAAGACAGCCCTGACACAGATGGGGGCACAGTACAGCCAACTACCAAGTCGCCTAAGGAAGAGACTGTTGACTTATGAGTACCAAGAAACAAGTATGCCTTAAAATGGGTGGAGGATCGTGTAACCTCGATTTTACGACTCCGCTAGTCGCTTGCACGGACAATGTATAACTCTAAACCTCCTAGTTTCCCCTCAGATCTAACGGGATCGGATGGAGGAGTTTGCTCGCGTGCTGCAAGGATTGTTTTAATACCGGGGCTCAAGTGGACAAGCCGGACCTAAAGACAGACGACCCGATCATCTGCGCGGCCGCGTAATTTATACTCTGTATGAGTAGCGTGCGCGCCTAGTATGACAATATTGAGGTAGTGACGTTCGTAGGCCCCACCATCTCGCGTGAACCGGGCAAGTATCGAAGGCTCAAAAAACCCGATAGAGAATAGAGACCGCACCGTCACGGCACGCGGCGCGGCGGCTATCGGCGACAGTATACGGTGGGCGCGCTGATGTCACTGCGCTTATGACCGCCTTCCAGTCGGCTCTATTACGGGAGACCTAAGACCCCGTTACTTTCAAACCCAACCGTTCTCAATCCATAACCAAATGTTTTGCGAGATTGGTGAATTGGGAGTGTGAAGTTACGGTTTACCCCTGACCCTGATAGTTCGGATAGAACTGGGGTTGTTGACATCGAGGGTAACTAAATGGACGGAGTTGCGAGAGATCGTTGAAAAACTTCGCATGCGCGCGTATAGCTAAGCGTTGGCCAAAGGGGTCTCACTCGGTTTTCGACAGTTGGACGTCAAGGTCGTCGCGGGATCAAGCTCCAATCCCCAATCAAGTACTTGTCATCATAGTCTCTTCACGTATGTCCAAACAGACTCCGGAAAGGGTTTGGGATACGTCCCCGTGTTCGTATGGGGCTCGCGGTACAGCTGAACATTGTAGGGACTCGTGATTCACTGGCATGACACGAGCCAAGAGGCATGTCGACTTCGCGGAAGGACTCGAGACAATTTCGCCTCGCTCATGTGACATGTAGCGCTTGCACATCGGTGGATCCGTCCGAACCAGCAGTCCAGGAAGGGGCATCCCTACCGACGTCGCTTCGGCGTCCAGTAGTCCGTTGTACCGATATGGGAAGGCTCTGTTGCTGAAGCGCGGATAACTACGAACGCCGCAGAACTGTCTGTGGGCGGGCATTTTCGGTAGGGTACGCTCTTGTGTCTCTGGCCCTACCGCTCCCTCCTCCGAAAGCCATCTCCGCCATTGCTCCGTTTTGCGTGACAACTAGCTTAGCTTCCAAATATCAGGGCAGGATTGAAGGGTGCCTTGACTGGCTTTGGGAGGTATATGAAAAACGCGCTCATCTTATAGCATTCATCTGCGTAAACAAGCGTGGGCCCACTCAGCACCATCTGTAGGGCGGCCTGATGCTATAGCTTAATCTGTGCAACCCGCTTTTGAGGAGAGCGTATATGGCGTGGTACGTATGTCCTGATCA
seq00022   ATAGGATACCTTTACCCCAGAGTAGTTAGCGATCTCGAAAAACACCGGACAGTTAGTCTCGTCTGGAAGCGCTTGTAGATCATGATTGGGATGCCCTTTCACAACTCTCAGGGAGAGAAGAATCCAGTCGGTACCATCAAGCGGATATACGGAGGCGCACTGATATTGTCAAGGAGGGGCTTGGGGAGCAGAGAGAAATGTGACAAACTTACTCTGACCCGAAAGGGTGAGGAGCCGGGTATCCAGCACAGTTTTCGGTAGGAAATGTCTGACGCCTTGGTGAATGGTAAGGGATCTAACGCCCGCTCATGCCTTGAAGAGGGAGGGCAGTCCGGTAATATGACCTAGTCAGAAAGGCACCCACCTGTCAGTTGTGTGCTCGGGGCCATTTGGTGACAGCACATTACATCGTTCATCGATTCATGATAGCATGCGAGTACATCTGTTTCGCGTTCGCAGTCCCTCTCGCATACTCAACTGTGAAGGGAGTAGATCTAAGAAAGCCGCAAAAAGTTACAGGGAGACGCTTGTCTGTACGTAAGATCCTGAAAAACCGTATAAGAACAATACACCAACGCCTTTCATAATGTAACCAATCGTTAAGTATTCTATTTCTGTACGGGGGGCGAATCAGATGGGACACACTTCCGCATCGACCGATCATCAATTACCACGTTCGACCTATACGTACTCGATTGGATCGTCCCGATCTCACACGTGCCGAAGAGTGGATGACGCCCCTGGCTGGCATTACTCCTACATGATTCCCATCCTTCAACAGAAGACAGCCCTGACACAGATGGGGGCACAGTACAGCCAACTACCAAGTCGCCTAAGGAAGAGACTGTTGACTTATGAGTACCAAGAAACAAGTATGCCTTAAAATGGGTGGAGGATCGTGTAACCTCGATTTTACGACTCCGCTAGTCGCTTGCACGGACAATGTATAACTCTAAACCTCCTAGTTTCCCCTCAGATCTAACGGGATCGGATGGAGGAGTTTGCTCGCGTGCTGCAAGGATTGTTTTAATACCGGGGCTCAAGTGGACAAGCCGGACCTAAAGACAGACGACCCGATCATCTGCGCGGCCGCGTAATTTATACTCTGTATGAGTAGCGTGCGCGCCTAGTATGACAATATTGAGGTAGTGACGTTCGTAGGCCCCACCAGCTCGTGTGAACCGGGCAAGTATCGAAGGCTCAAAAAACCCGATAGAGAATAGAGACCGCACCGTCACGGCACGCGGCGCGGCGGCTATCGGCGACAGTATACGGTGGGCGCGCTGATGTCACTGCGCTTATGACCGCCTTCCAGTCGGCTCTATTACGGGAGACCTAAGACCCCGTTACTTTCAAACCCAACCGTTCTCAATCCATAACCAAATGTTTTGCGAGATTGGTGAATTGGGAGTGTGAAGTTACGGTTTACCCCTGACCCTGATAGTTCGGATAGAACTGGGGTTGTTGACATCGAGGGTAACTAAATGGACGGAGTTGCGAGAGATCGTTGAAAAACTTCGCATGCGCGCGTATAGCTAAGCGTTGGCCAAAGGGGTCTCACTCGGTTTTCGACAGTTGGACGTCAAGGTCGTCGCGGGATCAAGCTCCAATCCCCAATCAAGTACTTGTCATCATAGTCTCTTCACGTATGTCCAAACAGACTCCGGAAAGGGTTTGGGATACGTCCCCGTGTTCGTATGGGGCTCGCGGTACAGCTGAACATTGTAGGGACTCGTGATTCACTGGCATGACACGAGCCAAGAGGCATGTCGACTTCGCGGAAGGACTCGAGACAATTTCGCCTCGCTCATGTGACATGTAGCGCTTGCACATCGGTGGATCCGTCCGAACCAGCAGTCCAGGAAGGGGCATCCCTACCGACGTCGCTTCGGCGTCCAGTAGTCCGTTGTACCGATATGGGAAGGCTCTGTTGCTGAAGCGCGGATAACTACGAACGCCGCAGAACTGTCTGTGGGCGGGCATTTTCGGTAGGGTACGCTCTTGTGTCTCTGGCCCTACCGCTCCCTCCTCCGAAAGCCATCTCCGCCATTGCTCCGTTTTGCGTGACAACTAGCTTAGCTTCCAAATATCAGGGCAGGATTGAAGGGTGCCTTGACTGGCTTTGGGAGGTATATGAAAAACGCGCTCATCTTATAGCATTCATCTGCGTAAACAAGCGTGGGCCCACTCAGCACCATCTGTAGGGCGGCCTGATGCTATAGCTTAATCTGTGCAACCCGCTTTTGAGGAGAGCGTATATGGCGTGGTACGTATGTCCTGATCA
seq00023   ATAGGATACCTTTACCCCAGAGTAGTTAGCGATCTCGAAAAACACCGGACAGTTAGTCTCGTCTGGAAGCGCTTGTAGATCATGATTGGGATGCCCTTTCACAACTCTCAGGGAGAGAAGAATCCAGTCGGTACCATCAAGCGGATATACGGAGGCGCACTGATATTGTCAAGGAGGGGCTTGGGGAGCAGAGAGAAATGTGACAAACTTACTCTGACCCGAAAGGGTGAGGAGCCGGGTATCCAGCACAGTTTTCGGTAGGAAATGTCTGACGCCTTGGTGAATGGTAAGGGATCTAACGCCCGCTCATGCCTTGAAGAGGGAGGGCAGTCCGGTAATATGACCTAGTCAGAAAGGCACCCACCTGTCAGTTGTGTGCTCGGGGCCATTTGGTGACAGCACATTACATCGTTCATCGATTCATGATAGCATGCGAGTACATCTGTTTCGCGTTCGCAGTCCCTCTCGCATACTCAACTGTGAAGGGAGTAGATCTAAGAAAGCCGCAAAAAGTTACAGGGAGACGCTTGTCTGTACGTAAGATCCTGAAAAACCGTATAAGAACAATACACCAACGCCTTTCATAATGTAACCAATCGTTAAGTATTCTATTTCTGTACGGGGGGCGAATCAGATGGGACACACTTCCGCATCGACCGATCATCAATTACCACGTTCGACCTATACGTACTCGATTGGATCGTCCCGATCTCACACGTGCCGAAGAGTGGATGACGCCCCTGGCTGGCATTACTCCTACATGATTCCCATCCTTCAACAGAAGACAGCCCTGACACAGATGGGGGCACAGTACAGCCAACTACCAAGTCGCCTAAGGAAGAGACTGTTGACTTATGAGTACCAAGAAACAAGTATGCCTTAAAATGGGTGGAGGATCGTGTAACCTCGATTTTACGACTCCGCTAGTCGCTTGCACGGACAATGTATAACTCTAAACCTCCTAGTTTCCCCTCAGATCTAACGGGATCGGATGGAGGAGTTTGCTCGCGTGCTGCAAGGATTGTTTTAATACCGGGGCTCAAGTGGACAAGCCGGACCTAAAGACAGACGACCCGATCATCTGCGCGGCCGCGTAATTTATACTCTGTATGAGTAGCGTGCGCGCCTAGTATGACAATATTGAGGTAGTGACGTTCGTAGGCCCCACCATCTCGTGTGAACCGGGCAAGTATCGAAGGCTCAAAAAACCCGATAGAGAATAGAGACCGCACCGTCACGGCACGCGGCGCGGCGGCTATCGGCGACAGTATACGGTGGGCGCGCTGATGTCACTGCGCTTATGACCGCCTTCCAGTCGGCTCTATTACGGGAGACCTAAGACCCCGTTACTTTCAAACCCAACCGTTCTCAATCCATAACCAAATGTTTTGCGAGATTGGTGAATTGGGAGTGTGAAGTTACGGTTTACCCCTGACCCTGATAGTTCGGATAGAACTGGGGTTGTTGACATCGAGGGTAACTAAATGGACGGAGTTGCGAGAGATCGTTGAAAAACTTCGCATGCGCGCGTATAGCTAAGCGTTGGCCAAAGGGGTCTCACTCGGTTTTCGACAGTTGGACGTCAAGGTCGTCGCGGGATCAAGCTCCAATCCCCAATCAAGTACTTGTCATCATAGTCTCTTCACGTATGTCCAAACAGACTCCGGAAAGGGTTTGGGATACGTCCCCGTGTTCGTATGGGGCTCGCGGTACAGCTGAACATTGTAGGGACTCGTGATTCACTGGCATGACACGAGCCAAGAGGCATGTCGACTTCGCGGAAGGACTCGAGACAATTTCGCCTCGCTCATGTGACATGTAGCGCTTGCACATCGGTGGATCCGTCCGAACCAGCAGTCCAGGAAGGGGCATCCCTACCGACGTCGCTTCGGCGTCCAGTAGTCCGTTGTACCGATATGGGAAGGCTCTGTTGCTGAAGCGCGGATAACTACGAACGCCGCAGAACTGTCTGTGGGCGGGCATTTTCGGTAGGGTACGCTCTTGTGTCTCTGGCCCTACCGCTCCCTCCTCCGAAAGCCATCTCCGCCATTGCTCCGTTTTGCGTGACAACTAGCTTAGCTTCCAAATATCAGGGCAGGATTGAAGGGTGCCTTGACTGGCTTTGGGAGGTATATGAAAAACGCGCTCATCTTATAGCATTCATCTGCGTAAACAAGCGTGGGCCCACTCAGCACCATCTGTAGGGCGGCCTGATGCTATAGCTTAATCTGTGCAACCCGCTTTTGAGGAGAGCGTATATGGCGTGGTACGTATGTCCTGATCA
seq00024   ATAGGATACCTTTACCCCAGAGTAGTTAGCGATCTCGAAAAACACCGGACAGTTAGTCTCGTCTGGAAGCGCTTGTAGATCATGATTGGGATGCCCTTTCACAACTCTCAGGGAGAGAAGAATCCAGTCGGTACCATCAAGCGGATATACGGAGGCGCACTGATATTGTCAAGGAGGGGCTTGGGGAGCAGAGAGAAATGTGACAAACTTACTCTGACCCGAAAGGGTGAGGAGCCGGGTATCCAGCACAGTTTTCGGTAGGAAATGTCTGACGCCTTGGTGAATGGTAAGGGATCTAACGCCCGCTCATGCCTTGAAGAGGGAGGGCAGTCCGGTAATATGACCTAGTCAGAAAGGCACCCACCTGTCAGTTGTGTGCTCGGGGCCATTTGGTGACAGCACATTACATCGTTCATCGATTCATGATAGCATGCGAGTACATCTGTTTCGCGTTCGCAGTCCCTCTCGCATACTCAACTGTGAAGGGAGTAGATCTAAGAAAGCCGCAAAAAGTTACAGGGAGACGCTTGTCTGTACGTAAGATCCTGAAAAACCGTATAAGAACAATACACCAACGCCTTTCATAATGTAACCAATCGTTAAGTATTCTATTTCTGTACGGGGGGCGAATCAGATGGGACACACTTCCGCATCGACCGATCATCAATTACCACGTTCGACCTATACGTACTCGATTGGATCGTCCCGATCTCACACGTGCCGAAGAGTGGATGACGCCCCTGGCTGGCATTACTCCTACATGATTCCCATCCTTCAACAGAAGACAGCCCTGACACAGATGGGGGCACAGTACAGCCAACTACCAAGTCGCCTAAGGAAGAGACTGTTGACTTATGAGTACCAAGAAACAAGTATGCCTTAAAATGGGTGGAGGATCGTGTAACCTCGATTTTACGACTCCGCTAGTCGCTTGCACGGACAATGTATAACTCTAAACCTCCTAGTTTCCCCTCAGATCTAACGGGATCGGATGGAGGAGTTTGCTCGCGTGCTGCAAGGATTGTTTTAATACCGGGGCTCAAGTGGACAAGCCGGACCTAAAGACAGACGACCCGATCATCTGCGCGGCCGCGTAATTTATACTCTGTATGAGTAGCGTGCGCGCCTAGTATGACAATATTGAGGTAGTGACGTTCGTAGGCCCCACCATCTCGTGTGAACCGGGCAAGTATCGAAGGCTCAAAAAACCCGATAGAGAATAGAGACCGCACCGTCACGGCACGCGGCGCGGCGGCTATCGGCGACAGTATACGGTGGGCGCGCTGATGTCACTGCGCTTATGACCGCCTTCCAGTCGGCTCTATTACGGGAGACCTAAGACCCCGTTACTTTCAAACCCAACCGTTCTCAATCCATAACCAAATGTTTTGCGAGATTGGTGAATTGGGAGTGTGAAGTTACGGTTTACCCCTGACCCTGATAGTTCGGATAGAACTGGGGTTGTTGACATCGAGGGTAACTAAATGGACGGAGTTGCGAGAGATCGTTGAAAAACTTCGCATGCGCGCGTATAGCTAAGCGTTGGCCAAAGGGGTCTCACTCGGTTTTCGACAGTTGGACGTCAAGGTCGTCGCGGGATCAAGCTCCAATCCCCAATCAAGTACTTGTCATCATAGTCTCTTCACGTATGTCCAAACAGACTCCGGAAAGGGTTTGGGATACGTCCCCGTGTTCGTATGGGGCTCGCGGTACAGCTGAACATTGTAGGGACTCGTGATTCACTGGCATGACACGAGCCAAGAGGCATGTCGACTTCGCGGAAGGACTCGAGACAATTTCGCCTCGCTCATGTGACATGTAGCGCTTGCACATCGGTGGATCCGTCCGAACCAGCAGTCCAGGAAGGGGCATCCCTACCGACGTCGCTTCGGCGTCCAGTAGTCCGTTGTACCGATATGGGAAGGCTCTGTTGCTGAAGCGCGGATAACTACGAACGCCGCAGAACTGTCTGTGGGCGGGCATTTTCGGTAGGGTACGCTCTTGTGTCTCTGGCCCTACCGCTCCCTCCTCCGAAAGCCATCTCCGCCATTGCTCCGTTTTGCGTGACAACTAGCTTAGCTTCCAAATATCAGGGCAGGATTGAAGGGTGCCTTGACTGGCTTTGGGAGGTATATGAAAAACGCGCTCATCTTATAGCATTCATCTGCGTAAACAAGCGTGGGCCCACTCAGCACCATCTGTAGGGCGGCCTGATGCTATAGCTTAATCTGTGCAACCCGCTTTTGAGGAGAGCGTATATGGCGTGGTACGTATGTCCTGATCA
seq00025   ATAGGATACCTTTACCCCAGAGTAGTTAGCGATCTCGAAAAACACCGGACAGTTAGTCTCGTCTGGAAGCGCTTGTAGATCATGATTGGGATGCCCTTTCACAACTCTCAGGGAGAGAAGAATCCAGTCGGTACCATCAAGCGGATATACGGAGGCGCACTGATATTGTCAAGGAGGGGCTTGGGGAGCAGAGAGAAATGTGACAAACTTACTCTGACCCGAAAGGGTGAGGAGCCGGGTATCCAGCACAGTTTTCGGTAGGAAATGTCTGACGCCTTGGTGAATGGTAAGGGATCTAACGCCCGCTCATGCCTTGAAGAGGGAGGGCAGTCCGGTAATATGACCTAGTCAGAAAGGCACCCACCTGTCAGTTGTGTGCTCGGGGCCATTTGGTGACAGCACATTACATCGTTCATCGATTCATGATAGCATGCGAGTACATCTGTTTCGCGTTCGCAGTCCCTCTCGCATACTCAACTGTGAAGGGAGTAGATCTAAGAAAGCCGCAAAAAGTTACAGGGAGACGCTTGTCTGTACGTAAGATCCTGAAAAACCGTATAAGAACAATACACCAACGCCTTTCATAATGTAACCAATCGTTAAGTATTCTATTTCTGTACGGGGGGCGAATCAGATGGGACACACTTCCGCATCGACCGATCATCAATTACCACGTTCGACCTATACGTACTCGATTGGATCGTCCCGATCTCACACGTGCCGAAGAGTGGATGACGCCCCTGGCTGGCATTACTCCTACATGATTCCCATCCTTCAACAGAAGACAGCCCTGACACAGATGGGGGCACAGTACAGCCAACTACCAAGTCGCCTAAGGAAGAGACTGTTGACTTATGAGTACCAAGAAACAAGTATGCCTTAAAATGGGTGGAGGATCGTGTAACCTCGATTTTACGACTCCGCTAGTCGCTTGCACGGACAATGTATAACTCTAAACCTCCTAGTTTCCCCTCAGATCTAACGGGATCGGATGGAGGAGTTTGCTCGCGTGCTGCAAGGATTGTTTTAATACCGGGGCTCAAGTGGACAAGCCGGACCTAAAGACAGACGACCCGATCATCTGCGCGGCCGCGTAATTTATACTCTGTATGAGTAGCGTGCGCGCCTAGTATGACAATATTGAGGTAGTGACGTTCGTAGGCCCCACCATCTCGTGTGAACCGGGCAAGTATCGAAGGCTCAAAAAACCCGATAGAGAATAGAGACCGCACCGTCACGGCACGCGGCGCGGCGGCTATCGGCGACAGTATACGGTGGGCGCGCTGATGTCACTGCGCTTATGACCGCCTTCCAGTCGGCTCTATTACGGGAGACCTAAGACCCCGTTACTTTCAAACCCAACCGTTCTCAATCCATAACCAAATGTTTTGCGAGATTGGTGAATTGGGAGTGTGAAGTTACGGTTTACCCCTGACCCTGATAGTTCGGATAGAACTGGGGTTGTTGACATCGAGGGTAACTAAATGGACGGAGTTGCGAGAGATCGTTGAAAAACTTCGCATGCGCGCGTATAGCTAAGCGTTGGCCAAAGGGGTCTCACTCGGTTTTCGACAGTTGGACGTCAAGGTCGTCGCGGGATCAAGCTCCAATCCCCAATCAAGTACTTGTCATCATAGTCTCTTCACGTATGTCCAAACAGACTCCGGAAAGGGTTTGGGATACGTCCCCGTGTTCGTATGGGGCTCGCGGTACAGCTGAACATTGTAGGGACTCGTGATTCACTGGCATGACACGAGCCAAGAGGCATGTCGACTTCGCGGAAGGACTCGAGACAATTTCGCCTCGCTCATGTGACATGTAGCGCTTGCACATCGGTGGATCCGTCCGAACCAGCAGTCCAGGAAGGGGCATCCCTACCGACGTCGCTTCGGCGTCCAGTAGTCCGTTGTACCGATATGGGAAGGCTCTGTTGCTGAAGCGCGGATAACTACGAACGCCGCAGAACTGTCTGTGGGCGGGCATTTTCGGTAGGGTACGCTCTTGTGTCTCTGGCCCTACCGCTCCCTCCTCCGAAAGCCATCTCCGCCATTGCTCCGTTTTGCGTGACAACTAGCTTAGCTTCCAAATATCAGGGCAGGATTGAAGGGTGCCTTGACTGGCTTTGGGAGGTATATGAAAAACGCGCTCATCTTATAGCATTCATCTGCGTAAACAAGCGTGGGCCCACTCAGCACCATCTGTAGGGCGGCCTGATGCTATAGCTTAATCTGTGCAACCCGCTTTTGAGGAGAGCGTATATGGCGTGGTACGTATGTCCTGATCA
seq00026   ATAGGATACCTTTACCCCAGAGTAGTTAGCGATCTCGAAAAACACCGGACAGTTAGTCTCGTCTGGAAGCGCTTGTAGATCATGATTGGGATGCCCTTTCACAACTCTCAGGGAGAGAAGAATCCAGTCGGTACCATCAAGCGGATATACGGAGGCGCACTGATATTGTCAAGGAGGGGCTTGGGGAGCAGAGAGAAATGTGACAAACTTACTCTGACCCGAAAGGGTGAGGAGCCGGGTATCCAGCACAGTTTTCGGTAGGAAATGTCTGACGCCTTGGTGAATGGTAAGGGATCTAACGCCCGCTCATGCCTTGAAGAGGGAGGGCAGTCCGGTAATATGACCTAGTCAGAAAGGCACCCACCTGTCAGTTGTGTGCTCGGGGCCATTTGGTGACAGCACATTACATCGTTCATCGATTCATGATAGCATGCGAGTACATCTGTTTCGCGTTCGCAGTCCCTCTCGCATACTCAACTGTGAAGGGAGTAGATCTAAGAAAGCCGCAAAAAGTTACAGGGAGACGCTTGTCTGTACGTAAGATCCTGAAAAACCGTATAAGAACAATACACCAACGCCTTTCATAATGTAACCAATCGTTAAGTATTCTATTTCTGTACGGGGGGCGAATCAGATGGGACACACTTCCGCATCGACCGATCATCAATTACCACGTTCGACCTATACGTACTCGATTGGATCGTCCCGATCTCACACGTGCCGAAGAGTGGATGACGCCCCTGGCTGGCATTACTCCTACATGATTCCCATCCTTCAACAGAAGACAGCCCTGACACAGATGGGGGCACAGTACAGCCAACTACCAAGTCGCCTAAGGAAGAGACTGTTGACTTATGAGTACCAAGAAACAAGTATGCCTTAAAATGGGTGGAGGATCGTGTAACCTCGATTTTACGACTCCGCTAGTCGCTTGCACGGACAATGTATAACTCTAAACCTCCTAGTTTCCCCTCAGATCTAACGGGATCGGATGGAGGAGTTTGCTCGCGTGCTGCAAGGATTGTTTTAATACCGGGGCTCAAGTGGACAAGCCGGACCTAAAGACAGACGACCCGATCATCTGCGCGGCCGCGTAATTTATACTCTGTATGAGTAGCGTGCGCGCCTAGTATGACAATATTGAGGTAGTGACGTTCGTAGGCCCCACCATCTCGTGTGAACCGGGCAAGTATCGAAGGCTCAAAAAACCCGATAGAGAATAGAGACCGCACCGTCACGGCACGCGGCGCGGCGGCTATCGGCGACAGTATACGGTGGGCGCGCTGATGTCACTGCGCTTATGACCGCCTTCCAGTCGGCTCTATTACGGGAGACCTAAGACCCCGTTACTTTCAAACCCAACCGTTCTCAATCCATAACCAAATGTTTTGCGAGATTGGTGAATTGGGAGTGTGAAGTTACGGTTTACCCCTGACCCTGATAGTTCGGATAGAACTGGGGTTGTTGACATCGAGGGTAACTAAATGGACGGAGTTGCGAGAGATCGTTGAAAAACTTCGCATGCGCGCGTATAGCTAAGCGTTGGCCAAAGGGGTCTCACTCGGTTTTCGACAGTTGGACGTCAAGGTCGTCGCGGGATCAAGCTCCAATCCCCAATCAAGTACTTGTCATCATAGTCTCTTCACGTATGTCCAAACAGACTCCGGAAAGGGTTTGGGATACGTCCCCGTGTTCGTATGGGGCTCGCGGTACAGCTGAACATTGTAGGGACTCGTGATTCACTGGCATGACACGAGCCAAGAGGCATGTCGACTTCGCGGAAGGACTCGAGACAATTTCGCCTCGCTCATGTGACATGTAGCGCTTGCACATCGGTGGATCCGTCCGAACCAGCAGTCCAGGAAGGGGCATCCCTACCGACGTCGCTTCGGCGTCCAGTAGTCCGTTGTACCGATATGGGAAGGCTCTGTTGCTGAAGCGCGGATAACTACGAACGCCGCAGAACTGTCTGTGGGCGGGCATTTTCGGTAGGGTACGCTCTTGTGTCTCTGGCCCTACCGCTCCCTCCTCCGAAAGCCATCTCCGCCATTGCTCCGTTTTGCGTGACAACTAGCTTAGCTTCCAAATATCAGGGCAGGATTGAAGGGTGCCTTGACTGGCTTTGGGAGGTATATGAAAAACGCGCTCATCTTATAGCATTCATCTGCGTAAACAAGCGTGGGCCCACTCAGCACCATCTGTAGGGCGGCCTGATGCTATAGCTTAATCTGTGCAACCCGCTTTTGAGGAGAGCGTATATGGCGTGGTACGTATGTCCTGATCA
seq00027   ATAGGATACCTTTACCCCAGAGTAGTTAGCGATCTCGAAAAACACCGGACAGTTAGTCTCGTCTGGAAGCGCTTGTAGATCATGATTGGGATGCCCTTTCACAACTCTCAGGGAGAGAAGAATCCAGTCGGTACCATCAAGCGGATATACGGAGGCGCACTGATATTGTCAAGGAGGGGCTTGGGGAGCAGAGAGAAATGTGACAAACTTACTCTGACCCGAAAGGGTGAGGAGCCGGGTATCCAGCACAGTTTTCGGTAGGAAATGTCTGACGCCTTGGTGAATGGTAAGGGATCTAACGCCCGCTCATGCCTTGAAGAGGGAGGGCAGTCCGGTAATATGACCTAGTCAGAAAGGCACCCACCTGTCAGTTGTGTGCTCGGGGCCATTTGGTGACAGCACATTACATCGTTCATCGATTCATGATAGCATGCGAGTACATCTGTTTCGCGTTCGCAGTCCCTCTCGCATACTCAACTGTGAAGGGAGTAGATCTAAGAAAGCCGCAAAAAGTTACAGGGAGACGCTTGTCTGTACGTAAGATCCTGAAAAACCGTATAAGAACAATACACCAACGCCTTTCATAATGTAACCAATCGTTAAGTATTCTATTTCTGTACGGGGGGCGAATCAGATGGGACACACTTCCGCATCGACCGATCATCAATTACCACGTTCGACCTATACGTACTCGATTGGATCGTCCCGATCTCACACGTGCCGAAGAGTGGATGACGCCCCTGGCTGGCATTACTCCTACATGATTCCCATCCTTCAACAGAAGACAGCCCTGACACAGATGGGGGCACAGTACAGCCAACTACCAAGTCGCCTAAGGAAGAGACTGTTGACTTATGAGTACCAAGAAACAAGTATGCCTTAAAATGGGTGGAGGATCGTGTAACCTCGATTTTACGACTCCGCTAGTCGCTTGCACGGACAATGTATAACTCTAAACCTCCTAGTTTCCCCTCAGATCTAACGGGATCGGATGGAGGAGTTTGCTCGCGTGCTGCAAGGATTGTTTTAATACCGGGGCTCAAGTGGACAAGCCGGACCTAAAGACAGACGACCCGATCATCTGCGCGGCCGCGTAATTTATACTCTGTATGAGTAGCGTGCGCGCCTAGTATGACAATATTGAGGTAGTGACGTTCGTAGGCCCCACCATCTCGTGTGAACCGGGCAAGTATCGAAGGCTCAAAAAACCCGATAGAGAATAGAGACCGCACCGTCACGGCACGCGGCGCGGCGGCTATCGGCGACAGTATACGGTGGGCGCGCTGATGTCACTGCGCTTATGACCGCCTTCCAGTCGGCTCTATTACGGGAGACCTAAGACCCCGTTACTTTCAAACCCAACCGTTCTCAATCCATAACCAAATGTTTTGCGAGATTGGTGAATTGGGAGTGTGAAGTTACGGTTTACCCCTGACCCTGATAGTTCGGATAGAACTGGGGTTGTTGACATCGAGGGTAACTAAATGGACGGAGTTGCGAGAGATCGTTGAAAAACTTCGCATGCGCGCGTATAGCTAAGCGTTGGCCAAAGGGGTCTCACTCGGTTTTCGACAGTTGGACGTCAAGGTCGTCGCGGGATCAAGCTCCAATCCCCAATCAAGTACTTGTCATCATAGTCTCTTCACGTATGTCCAAACAGACTCCGGAAAGGGTTTGGGATACGTCCCCGTGTTCGTATGGGGCTCGCGGTACAGCTGAACATTGTAGGGACTCGTGATTCACTGGCATGACACGAGCCAAGAGGCATGTCGACTTCGCGGAAGGACTCGAGACAATTTCGCCTCGCTCATGTGACATGTAGCGCTTGCACATCGGTGGATCCGTCCGAACCAGCAGTCCAGGAAGGGGCATCCCTACCGACGTCGCTTCGGCGTCCAGTAGTCCGTTGTACCGATATGGGAAGGCTCTGTTGCTGAAGCGCGGATAACTACGAACGCCGCAGAACTGTCTGTGGGCGGGCATTTTCGGTAGGGTACGCTCTTGTGTCTCTGGCCCTACCGCTCCCTCCTCCGAAAGCCATCTCCGCCATTGCTCCGTTTTGCGTGACAACTAGCTTAGCTTCCAAATATCAGGGCAGGATTGAAGGGTGCCTTGACTGGCTTTGGGAGGTATATGAAAAACGCGCTCATCTTATAGCATTCATCTGCGTAAACAAGCGTGGGCCCACTCAGCACCATCTGTAGGGCGGCCTGATGCTATAGCTTAATCTGTGCAACCCGCTTTTGAGGAGAGCGTATATGGCGTGGTACGTATGTCCTGATCA
seq00028   ATAGGATACCTTTACCCCAGAGTAGTTAGCGATCTCGAAAAACACCGGACAGTTAGTCTCGTCTGGAAGCGCTTGTAGATCATGATTGGGATGCCCTTTCACAACTCTCAGGGAGAGAAGAATCCAGTCGGTACCATCAAGCGGATATACGGAGGCGCACTGATATTGTCAAGGAGGGGCTTGGGGAGCAGAGAGAAATGTGACAAACTTACTCTGACCCGAAAGGGTGAGGAGCCGGGTATCCAGCACAGTTTTCGGTAGGAAATGTCTGACGCCTTGGTGAATGGTAAGGGATCTAACGCCCGCTCATGCCTTGAAGAGGGAGGGCAGTCCGGTAATATGACCTAGTCAGAAAGGCACCCACCTGTCAGTTGTGTGCTCGGGGCCATTTGGTGACAGCACATTACATCGTTCATCGATTCATGATAGCATGCGAGTACATCTGTTTCGCGTTCGCAGTCCCTCTCGCATACTCAACTGTGAAGGGAGTAGATCTAAGAAAGCCGCAAAAAGTTACAGGGAGACGCTTGTCTGTACGTAAGATCCTGAAAAACCGTATAAGAACAATACACCAACGCCTTTCATAATGTAACCAATCGTTAAGTATTCTATTTCTGTACGGGGGGCGAATCAGATGGGACACACTTCCGCATCGACCGATCATCAATTACCACGTTCGACCTATACGTACTCGATTGGATCGTCCCGATCTCACACGTGCCGAAGAGTGGATGACGCCCCTGGCTGGCATTACTCCTACATGATTCCCATCCTTCAACAGAAGACAGCCCTGACACAGATGGGGGCACAGTACAGCCAACTACCAAGTCGCCTAAGGAAGAGACTGTTGACTTATGAGTACCAAGAAACAAGTATGCCTTAAAATGGGTGGAGGATCGTGTAACCTCGATTTTACGACTCCGCTAGTCGCTTGCACGGACAATGTATAACTCTAAACCTCCTAGTTTCCCCTCAGATCTAACGGGATCGGATGGAGGAGTTTGCTCGCGTGCTGCAAGGATTGTTTTAATACCGGGGCTCAAGTGGACAAGCCGGACCTAAAGACAGACGACCCGATCATCTGCGCGGCCGCGTAATTTATACTCTGTATGAGTAGCGTGCGCGCCTAGTATGACAATATTGAGGTAGTGACGTTCGTAGGCCCCACCATCTCGCGTGAACCGGGCAAGTATCGAAGGCTCAAAAAACCCGATAGAGAATAGAGACCGCACCGTCACGGCACGCGGCGCGGCGGCTATCGGCGACAGTATACGGTGGGCGCGCTGATGTCACTGCGCTTATGACCGCCTTCCAGTCGGCTCTATTACGGGAGACCTAAGACCCCGTTACTTTCAAACCCAACCGTTCTCAATCCATAACCAAATGTTTTGCGAGATTGGTGAATTGGGAGTGTGAAGTTACGGTTTACCCCTGACCCTGATAGTTCGGATAGAACTGGGGTTGTTGACATCGAGGGTAACTAAATGGACGGAGTTGCGAGAGATCGTTGAAAAACTTCGCATGCGCGCGTATAGCTAAGCGTTGGCCAAAGGGGTCTCACTCGGTTTTCGACAGTTGGACGTCAAGGTCGTCGCGGGATCAAGCTCCAATCCCCAATCAAGTACTTGTCATCATAGTCTCTTCACGTATGTCCAAACAGACTCCGGAAAGGGTTTGGGATACGTCCCCGTGTTCGTATGGGGCTCGCGGTACAGCTGAACATTGTAGGGACTCGTGATTCACTGGCATGACACGAGCCAAGAGGCATGTCGACTTCGCGGAAGGACTCGAGACAATTTCGCCTCGCTCATGTGACATGTAGCGCTTGCACATCGGTGGATCCGTCCGAACCAGCAGTCCAGGAAGGGGCATCCCTACCGACGTCGCTTCGGCGTCCAGTAGTCCGTTGTACCGATATGGGAAGGCTCTGTTGCTGAAGCGCGGATAACTACGAACGCCGCAGAACTGTCTGTGGGCGGGCATTTTCGGTAGGGTACGCTCTTGTGTCTCTGGCCCTACCGCTCCCTCCTCCGAAAGCCATCTCCGCCATTGCTCCGTTTTGCGTGACAACTAGCTTAGCTTCCAAATATCAGGGCAGGATTGAAGGGTGCCTTGACTGGCTTTGGGAGGTATATGAAAAACGCGCTCATCTTATAGCATTCATCTGCGTAAACAAGCGTGGGCCCACTCAGCACCATCTGTAGGGCGGCCTGATGCTATAGCTTAATCTGTGCAACCCGCTTTTGAGGAGAGCGTATATGGCGTGGTACGTATGTCCTGATCA
seq00029   ATAGGATACCTTTACCCCAGAGTAGTTAGCGATCTCGAAAAACACCGGACAGTTAGTCTCGTCTGGAAGCGCTTGTAGATCATGATTGGGATGCCCTTTCACAACTCTCAGGGAGAGAAGAATCCAGTCGGTACCATCAAGCGGATATACGGAGGCGCACTGATATTGTCAAGGAGGGGCTTGGGGAGCAGAGAGAAATGTGACAAACTTACTCTGACCCGAAAGGGTGAGGAGCCGGGTATCCAGCACAGTTTTCGGTAGGAAATGTCTGACGCCTTGGTGAATGGTAAGGGATCTAACGCCCGCTCATGCCTTGAAGAGGGAGGGCAGTCCGGTAATATGACCTAGTCAGAAAGGCACCCACCTGTCAGTTGTGTGCTCGGGGCCATTTGGTGACAGCACATTACATCGTTCATCGATTCATGATAGCATGCGAGTACATCTGTTTCGCGTTCGCAGTCCCTCTCGCATACTCAACTGTGAAGGGAGTAGATCTAAGAAAGCCGCAAAAAGTTACAGGGAGACGCTTGTCTGTACGTAAGATCCTGAAAAACCGTATAAGAACAATACACCAACGCCTTTCATAATGTAACCAATCGTTAAGTATTCTATTTCTGTACGGGGGGCGAATCAGATGGGACACACTTCCGCATCGACCGATCATCAATTACCACGTTCGACCTATACGTACTCGATTGGATCGTCCCGATCTCACACGTGCCGAAGAGTGGATGACGCCCCTGGCTGGCATTACTCCTACATGATTCCCATCCTTCAACAGAAGACAGCCCTGACACAGATGGGGGCACAGTACAGCCAACTACCAAGTCGCCTAAGGAAGAGACTGTTGACTTATGAGTACCAAGAAACAAGTATGCCTTAAAATGGGTGGAGGATCGTGTAACCTCGATTTTACGACTCCGCTAGTCGCTTGCACGGACAATGTATAACTCTAAACCTCCTAGTTTCCCCTCAGATCTAACGGGATCGGATGGAGGAGTTTGCTCGCGTGCTGCAAGGATTGTTTTAATACCGGGGCTCAAGTGGACAAGCCGGACCTAAAGACAGACGACCCGATCATCTGCGCGGCCGCGTAATTTATACTCTGTATGAGTAGCGTGCGCGCCTAGTATGACAATATTGAGGTAGTGACGTTCGTAGGCCCCACCATCTCGTGTGAACCGGGCAAGTATCGAAGGCTCAAAAAACCCGATAGAGAATAGAGACCGCACCGTCACGGCACGCGGCGCGGCGGCTATCGGCGACAGTATACGGTGGGCGCGCTGATGTCACTGCGCTTATGACCGCCTTCCAGTCGGCTCTATTACGGGAGACCTAAGACCCCCTTACTTTCAAACCCAACCGTTCTCAATCCATAACCAAATGTTTTGCGAGATTGGTGAATTGGGAGTGTGAAGTTACGGTTTACCCCTGACCCTGATAGTTCGGATAGAACTGGGGTTGTTGACATCGAGGGTAACTAAATGGACGGAGTTGCGAGAGATCGTTGAAAAACTTCGCATGCGCGCGTATAGCTAAGCGTTGGCCAAAGGGGTCTCACTCGGTTTTCGACAGTTGGACGTCAAGGTCGTCGCGGGATCAAGCTCCAATCCCCAATCAAGTACTTGTCATCATAGTCTCTTCACGTATGTCCAAACAGACTCCGGAAAGGGTTTGGGATACGTCCCCGTGTTCGTATGGGGCTCGCGGTACAGCTGAACATTGTAGGGACTCGTGATTCACTGGCATGACACGAGCCAAGAGGCATGTCGACTTCGCGGAAGGACTCGAGACAATTTCGCCTCGCTCATGTGACATGTAGCGCTTGCACATCGGTGGATCCGTCCGAACCAGCAGTCCAGGAAGGGGCATCCCTACCGACGTCGCTTCGGCGTCCAGTAGTCCGTTGTACCGATATGGGAAGGCTCTGTTGCTGAAGCGCGGATAACTACGAACGCCGCAGAACTGTCTGTGGGCGGGCATTTTCGGTAGGGTACGCTCTTGTGTCTCTGGCCCTACCGCTCCCTCCTCCGAAAGCCATCTCCGCCATTGCTCCGTTTTGCGTGACAACTAGCTTAGCTTCCAAATATCAGGGCAGGATTGAAGGGTGCCTTGACTGGCTTTGGGAGGTATATGAAAAACGCGCTCATCTTATAGCATTCATCTGCGTAAACAAGCGTGGGCCCACTCAGCACCATCTGTAGGGCGGCCTGATGCTATAGCTTAATCTGTGCAACCCGCTTTTGAGGAGAGCGTATATGGCGTGGTACGTATGTCCTGATCA
seq00030   ATAGGATACCTTTACCCCAGAGTAGTTAGCGATCTCGAAAAACACCGGACAGTTAGTCTCGTCTGGAAGCGCTTGTAGATCATGATTGGGATGCCCTTTCACAACTCTCAGGGAGAGAAGAATCCAGTCGGTACCATCAAGCGGATATACGGAGGCGCACTGATATTGTCAAGGAGGGGCTTGGGGAGCAGAGAGAAATGTGACAAACTTACTCTGACCCGAAAGGGTGAGGAGCCGGGTATCCAGCACAGTTTTCGGTAGGAAATGTCTGACGCCTTGGTGAATGGTAAGGGATCTAACGCCCGCTCATGCCTTGAAGAGGGAGGGCAGTCCGGTAATATGACCTAGTCAGAAAGGCACCCACCTGTCAGTTGTGTGCTCGGGGCCATTTGGTGACAGCACATTACATCGTTCATCGATTCATGATAGCATGCGAGTACATCTGTTTCGCGTTCGCAGTCCCTCTCGCATACTCAACTGTGAAGGGAGTAGATCTAAGAAAGCCGCAAAAAGTTACAGGGAGACGCTTGTCTGTACGTAAGATCCTGAAAAACCGTATAAGAACAATACACCAACGCCTTTCATAATGTAACCAATCGTTAAGTATTCTATTTCTGTACGGGGGGCGAATCAGATGGGACACACTTCCGCATCGACCGATCATCAATTACCACGTTCGACCTATACGTACTCGATTGGATCGTCCCGATCTCACACGTGCCGAAGAGTGGATGACGCCCCTGGCTGGCATTACTCCTACATGATTCCCATCCTTCAACAGAAGACAGCCCTGACACAGATGGGGGCACAGTACAGCCAACTACCAAGTCGCCTAAGGAAGAGACTGTTGACTTATGAGTACCAAGAAACAAGTATGCCTTAAAATGGGTGGAGGATCGTGTAACCTCGATTTTACGACTCCGCTAGTCGCTTGCACGGACAATGTATAACTCTAAACCTCCTAGTTTCCCCTCAGATCTAACGGGATCGGATGGAGGAGTTTGCTCGCGTGCTGCAAGGATTGTTTTAATACCGGGGCTCAAGTGGACAAGCCGGACCTAAAGACAGACGACCCGATCATCTGCGCGGCCGCGTAATTTATACTCTGTATGAGTAGCGTGCGCGCCTAGTATGACAATATTGAGGTAGTGACGTTCGTAGGCCCCACCATCTCGTGTGAACCGGGCAAGTATCGAAGGCTCAAAAAACCCGATAGAGAATAGAGACCGCACCGTCACGGCACGCGGCGCGGCGGCTATCGGCGACAGTATACGGTGGGCGCGCTGATGTCACTGCGCTTATGACCGCCTTCCAGTCGGCTCTATTACGGGAGACCTAAGACCCCGTTACTTTCAAACCCAACCGTTCTCAATCCATAACCAAATGTTTTGCGAGATTGGTGAATTGGGAGTGTGAAGTTACGGTTTACCCCTGACCCTGATAGTTCGGATAGAACTGGGGTTGTTGACATCGAGGGTAACTAAATGGACGGAGTTGCGAGAGATCGTTGAAAAACTTCGCATGCGCGCGTATAGCTAAGCGTTGGCCAAAGGGGTCTCACTCGGTTTTCGACAGTTGGACGTCAAGGTCGTCGCGGGATCAAGCTCCAATCCCCAATCAAGTACTTGTCATCATAGTCTCTTCACGTATGTCCAAACAGACTCCGGAAAGGGTTTGGGATACGTCCCCGTGTTCGTATGGGGCTCGCGGTACAGCTGAACATTGTAGGGACTCGTGATTCACTGGCATGACACGAGCCAAGAGGCATGTCGACTTCGCGGAAGGACTCGAGACAATTTCGCCTCGCTCATGTGACATGTAGCGCTTGCACATCGGTGGATCCGTCCGAACCAGCAGTCCAGGAAGGGGCATCCCTACCGACGTCGCTTCGGCGTCCAGTAGTCCGTTGTACCGATATGGGAAGGCTCTGTTGCTGAAGCGCGGATAACTACGAACGCCGCAGAACTGTCTGTGGGCGGGCATTTTCGGTAGGGTACGCTCTTGTGTCTCTGGCCCTACCGCTCCCTCCTCCGAAAGCCATCTCCGCCATTGCTCCGTTTTGCGTGACAACTAGCTTAGCTTCCAAATATCAGGGCAGGATTGAAGGGTGCCTTGACTGGCTTTGGGAGGTATATGAAAAACGCGCTCATCTTATAGCATTCATCTGCGTAAACAAGCGTGGGCCCACTCAGCACCATCTGTAGGGCGGCCTGATGCTATAGCTTAATCTGTGCAACCCGCTTTTGAGGAGAGCGTATATGGCGTGGTACGTATGTCCTGATCA
seq00031   ATAGGATACCTTTACCCCAGAGTAGTTAGCGATCTCGAAAAACACCGGACAGTTAGTCTCGTCTGGAAGCGCTTGTAGATCATGATTGGGATGCCCTTTCACAACTCTCAGGGAGAGAAGAATCCAGTCGGTACCATCAAGCGGATATACGGAGGCGCACTGATATTGTCAAGGAGGGGCTTGGGGAGCAGAGAGAAATGTGACAAACTTACTCTGACCCGAAAGGGTGAGGAGCCGGGTATCCAGCACAGTTTTCGGTAGGAAATGTCTGACGCCTTGGTGAATGGTAAGGGATCTAACGCCCGCTCATGCCTTGAAGAGGGAGGGCAGTCCGGTAATATGACCTAGTCAGAAAGGCACCCACCTGTCAGTTGTGTGCTCGGGGCCATTTGGTGACAGCACATTACATCGTTCATCGATTCATGATAGCATGCGAGTACATCTGTTTCGCGTTCGCAGTCCCTCTCGCATACTCAACTGTGAAGGGAGTAGATCTAAGAAAGCCGCAAAAAGTTACAGGGAGACGCTTGTCTGTACGTAAGATCCTGAAAAACCGTATAAGAACAATACACCAACGCCTTTCATAATGTAACCAATCGTTAAGTATTCTATTTCTGTACGGGGGGCGAATCAGATGGGACACACTTCCGCATCGACCGATCATCAATTACCACGTTCGACCTATACGTACTCGATTGGATCGTCCCGATCTCACACGTGCCGAAGAGTGGATGACGCCCCTGGCTGGCATTACTCCTACATGATTCCCATCCTTCAACAGAAGACAGCCCTGACACAGATGGGGGCACAGTACAGCCAACTACCAAGTCGCCTAAGGAAGAGACTGTTGACTTATGAGTACCAAGAAACAAGTATGCCTTAAAATGGGTGGAGGATCGTGTAACCTCGATTTTACGACTCCGCTAGTCGCTTGCACGGACAATGTATAACTCTAAACCTCCTAGTTTCCCCTCAGATCTAACGGGATCGGATGGAGGAGTTTGCTCGCGTGCTGCAAGGATTGTTTTAATACCGGGGCTCAAGTGGACAAGCCGGACCTAAAGACAGACGACCCGATCATCTGCGCGGCCGCGTAATTTATACTCTGTATGAGTAGCGTGCGCGCCTAGTATGACAATATTGAGGTAGTGACGTTCGTAGGCCCCACCATCTCGTGTGAACCGGGCAAGTATCGAAGGCTCAAAAAACCCGATAGAGAATAGAGACCGCACCGTCACGGCACGCGGCGCGGCGGCTATCGGCGACAGTATACGGTGGGCGCGCTGATGTCACTGCGCTTATGACCGCCTTCCAGTCGGCTCTATTACGGGAGACCTAAGACCCCCTTACTTTCAAACCCAACCGTTCTCAATCCATAACCAAATGTTTTGCGAGATTGGTGAATTGGGAGTGTGAAGTTACGGTTTACCCCTGACCCTGATAGTTCGGATAGAACTGGGGTTGTTGACATCGAGGGTAACTAAATGGACGGAGTTGCGAGAGATCGTTGAAAAACTTCGCATGCGCGCGTATAGCTAAGCGTTGGCCAAAGGGGTCTCACTCGGTTTTCGACAGTTGGACGTCAAGGTCGTCGCGGGATCAAGCTCCAATCCCCAATCAAGTACTTGTCATCATAGTCTCTTCACGTATGTCCAAACAGACTCCGGAAAGGGTTTGGGATACGTCCCCGTGTTCGTATGGGGCTCGCGGTACAGCTGAACATTGTAGGGACTCGTGATTCACTGGCATGACACGAGCCAAGAGGCATGTCGACTTCGCGGAAGGACTCGAGACAATTTCGCCTCGCTCATGTGACATGTAGCGCTTGCACATCGGTGGATCCGTCCGAACCAGCAGTCCAGGAAGGGGCATCCCTACCGACGTCGCTTCGGCGTCCAGTAGTCCGTTGTACCGATATGGGAAGGCTCTGTTGCTGAAGCGCGGATACCTACGAACGCCGCAGAACTGTCTGTGGGCGGGCATTTTCGGTAGGGTACGCTCTTGTGTCTCTGGCCCTACCGCTCCCTCCTCCGAAAGCCATCTCCGCCATTGCTCCGTTTTGCGTGACAACTAGCTTAGCTTCCAAATATCAGGGCAGGATTGAAGGGTGCCTTGACTGGCTTTGGGAGGTATATGAAAAACGCGCTCATCTTATAGCATTCATCTGCGTAAACAAGCGTGGGCCCACTCAGCACCATCTGTAGGGCGGCCTGATGCTATAGCTTAATCTGTGCAACCCGCTTTTGAGGAGAGCGTATATGGCGTGGTACGTATGTCCTGATCA
seq00032   ATAGGATACCTTTACCCCAGAGTAGTTAGCGATCTCGAAAAACACCGGACAGTTAGTCTCGTCTGGAAGCGCTTGTAGATCATGATTGGGATGCCCTTTCACAACTCTCAGGGAGAGAAGAATCCAGTCGGTACCATCAAGCGGATATACGGAGGCGCACTGATATTGTCAAGGAGGGGCTTGGGGAGCAGAGAGAAATGTGACAAACTTACTCTGACCCGAAAGGGTGAGGAGCCGGGTATCCAGCACAGTTTTCGGTAGGAAATGTCTGACGCCTTGGTGAATGGTAAGGGATCTAACGCCCGCTCATGCCTTGAAGAGGGAGGGCAGTCCGGTAATATGACCTAGTCAGAAAGGCACCCACCTGTCAGTTGTGTGCTCGGGGCCATTTGGTGACAGCACATTACATCGTTCATCGATTCATGATAGCATGCGAGTACATCTGTTTCGCGTTCGCAGTCCCTCTCGCATACTCAACTGTGAAGGGAGTAGATCTAAGAAAGCCGCAAAAAGTTACAGGGAGACGCTTGTCTGTACGTAAGATCCTGAAAAACCGTATAAGAACAATACACCAACGCCTTTCATAATGTAACCAATCGTTAAGTATTCTATTTCTGTACGGGGGGCGAATCAGATGGGACACACTTCCGCATCGACCGATCATCAATTACCACGTTCGACCTATACGTACTCGATTGGATCGTCCCGATCTCACACGTGCCGAAGAGTGGATGACGCCCCTGGCTGGCATTACTCCTACATGATTCCCATCCTTCAACAGAAGACAGCCCTGACACAGATGGGGGCACAGTACAGCCAACTACCAAGTCGCCTAAGGAAGAGACTGTTGACTTATGAGTACCAAGAAACAAGTATGCCTTAAAATGGGTGGAGGATCGTGTAACCTCGATTTTACGACTCCGCTAGTCGCTTGCACGGACAATGTATAACTCTAAACCTCCTAGTTTCCCCTCAGATCTAACGGGATCGGATGGAGGAGTTTGCTCGCGTGCTGCAAGGATTGTTTTAATACCGGGGCTCAAGTGGACAAGCCGGACCTAAAGACCGACGACCCGATCATCTGCGCGGCCGCGTAATTTATACTCTGTATGAGTAGCGTGCGCGCCTAGTATGACAATATTGAGGTAGTGACGTTCGTAGGCCCCACCATCTCGTGTGAACCGGGCAAGTATCGAAGGCTCAAAAAACCCGATAGAGAATAGAGACCGCACCGTCACGGCACGCGGCGCGGCGGCTATCGGCGACAGTATACGGTGGGCGCGCTGATGTCACTGCGCTTATGACCGCCTTCCAGTCGGCTCTATTACGGGAGACCTAAGACCCCGTTACTTTCAAACCCAACCGTTCTCAATCCATAACCAAATGTTTTGCGAGATTGGTGAATTGGGAGTGTGAAGTTACGGTTTACCCCTGACCCTGATAGTTCGGATAGAACTGGGGTTGTTGACATCGAGGGTAACTAAATGGACGGAGTTGCGAGAGATCGTTGAAAAACTTCGCATGCGCGCGTATAGCTAAGCGTTGGCCAAAGGGGTCTCACTCGGTTTTCGACAGTTGGACGTCAAGGTCGTCGCGGGATCAAGCTCCAATCCCCAATCAAGTACTTGTCATCATAGTCTCTTCACGTATGTCCAAACAGACTCCGGAAAGGGTTTGGGATACGTCCCCGTGTTCGTATGGGGCTCGCGGTACAGCTGAACATTGTAGGGACTCGTGATTCACTGGCATGACACGAGCCAAGAGGCATGTCGACTTCGCGGAAGGACTCGAGACAATTTCGCCTCGCTCATGTGACATGTAGCGCTTGCACATCGGTGGATCCGTCCGAACCAGCAGTCCAGGAAGGGGCATCCCTACCGACGTCGCTTCGGCGTCCAGTAGTCCGTTGTACCGATATGGGAAGGCTCTGTTGCTGAAGCGCGGATAACTACGAACGCCGCAGAACTGTCTGTGGGCGGGCATTTTCGGTAGGGTACGCTCTTGTGTCTCTGGCCCTACCGCTCCCTCCTCCGAAAGCCATCTCCGCCATTGCTCCGTTTTGCGTGACAACTAGCTTAGCTTCCAAATATCAGGGCAGGATTGAAGGGTGCCTTGACTGGCTTTGGGAGGTATATGAAAAACGCGCTCATCTTATAGCATTCATCTGCGTAAACAAGCGTGGGCCCACTCAGCACCATCTGTAGGGCGGCCTGATGCTATAGCTTAATCTGTGCAACCCGCTTTTGAGGAGAGCGTATATGGCGTGGTACGTATGTCCTGATCA
seq00033   ATAGGATACCTTTACCCCAGAGTAGTTAGCGATCTCGAAAAACACCGGACAGTTAGTCTCGTCTGGAAGCGCTTGTAGATCATGATTGGGATGCCCTTTCACAACTCTCAGGGAGAGAAGAATCCAGTCGGTACCATCAAGCGGATATACGGAGGCGCACTGATATTGTCAAGGAGGGGCTTGGGGAGCAGAGAGAAATGTGACAAACTTACTCTGACCCGAAAGGGTGAGGAGCCGGGTATCCAGCACAGTTTTCGGTAGGAAATGTCTGACGCCTTGGTGAATGGTAAGGGATCTAACGCCCGCTCATGCCTTGAAGAGGGAGGGCAGTCCGGTAATATGACCTAGTCAGAAAGGCACCCACCTGTCAGTTGTGTGCTCGGGGCCATTTGGTGACAGCACATTACATCGTTCATCGATTCATGATAGCATGCGAGTACATCTGTTTCGCGTTCGCAGTCCCTCTCGCATACTCAACTGTGAAGGGAGTAGATCTAAGAAAGCCGCAAAAAGTTACAGGGAGACGCTTGTCTGTACGTAAGATCCTGAAAAACCGTATAAGAACAATACACCAACGCCTTTCATAATGTAACCAATCGTTAAGTATTCTATTTCTGTACGGGGGGCGAATCAGATGGGACACACTTCCGCATCGACCGATCATCAATTACCACGTTCGACCTATACGTACTCGATTGGATCGTCCCGATCTCACACGTGCCGAAGAGTGGATGACGCCCCTGGCTGGCATTACTCCTACATGATTCCCATCCTTCAACAGAAGACAGCCCTGACACAGATGGGGGCACAGTACAGCCAACTACCAAGTCGCCTAAGGAAGAGACTGTTGACTTATGAGTACCAAGAAACAAGTATGCCTTAAAATGGGTGGAGGATCGTGTAACCTCGATTTTACGACTCCGCTAGTCGCTTGCACGGACAATGTATAACTCTAAACCTCCTAGTTTCCCCTCAGATCTAACGGGATCGGATGGAGGAGTTTGCTCGCGTGCTGCAAGGATTGTTTTAATACCGGGGCTCAAGTGGACAAGCCGGACCTAAAGACCGACGACCCGATCATCTGCGCGGCCGCGTAATTTATACTCTGTATGAGTAGCGTGCGCGCCTAGTATGACAATATTGAGGTAGTGACGTTCGTAGGCCCCACCATCTCGTGTGAACCGGGCAAGTATCGAAGGCTCAAAAAACCCGATAGAGAATAGAGACCGCACCGTCACGGCACGCGGCGCGGCGGCTATCGGCGACAGTATACGGTGGGCGCGCTGATGTCACTGCGCTTATGACCGCCTTCCAGTCGGCTCTATTACGGGAGACCTAAGACCCCGTTACTTTCAAACCCAACCGTTCTCAATCCATAACCAAATGTTTTGCGAGATTGGTGAATTGGGAGTGTGAAGTTACGGTTTACCCCTGACCCTGATAGTTCGGATAGAACTGGGGTTGTTGACATCGAGGGTAACTAAATGGACGGAGTTGCGAGAGATCGTTGAAAAACTTCGCATGCGCGCGTATAGCTAAGCGTTGGCCAAAGGGGTCTCACTCGGTTTTCGACAGTTGGACGTCAAGGTCGTCGCGGGATCAAGCTCCAATCCCCAATCAAGTACTTGTCATCATAGTCTCTTCACGTATGTCCAAACAGACTCCGGAAAGGGTTTGGGATACGTCCCCGTGTTCGTATGGGGCTCGCGGTACAGCTGAACATTGTAGGGACTCGTGATTCACTGGCATGACACGAGCCAAGAGGCATGTCGACTTCGCGGAAGGACTCGAGACAATTTCGCCTCGCTCATGTGACATGTAGCGCTTGCACATCGGTGGATCCGTCCGAACCAGCAGTCCAGGAAGGGGCATCCCTACCGACGTCGCTTCGGCGTCCAGTAGTCCGTTGTACCGATATGGGAAGGCTCTGTTGCTGAAGCGCGGATAACTACGAACGCCGCAGAACTGTCTGTGGGCGGGCATTTTCGGTAGGGTACGCTCTTGTGTCTCTGGCCCTACCGCTCCCTCCTCCGAAAGCCATCTCCGCCATTGCTCCGTTTTGCGTGACAACTAGCTTAGCTTCCAAATATCAGGGCAGGATTGAAGGGTGCCTTGACTGGCTTTGGGAGGTATATGAAAAACGCGCTCATCTTATAGCATTCATCTGCGTAAACAAGCGTGGGCCCACTCAGCACCATCTGTAGGGCGGCCTGATGCTATAGCTTAATCTGTGCAACCCGCTTTTGAGGAGAGCGTATATGGCGTGGTACGTATGTCCTGATCA
