# Supplementary material for: How Good Are Indirect Tests at Detecting Recombination in Human mtDNA?
Source: G3 (Bethesda). 2013 Jul 1;3(7):1095–104. doi: 10.1534/g3.113.006510 (PMC3704238; doi:10.1534/g3.113.006510)
Supplement: Supporting Information [file supp_g3.113.006510_FileS2.gz › SequenceData/mtDNA_ratehet&popgrowth/0/3rdbase/Infiles/0_15-new.txt]

33 2284
seq00001   CCAGCGTACCATGATCGGAATACGACGTAATTTTTCGGAAAGTTTCTCGGCTGATGAGGCGCCTATGCTCTAAATCGACTGTTCCGGGCCCTGAGGTGGGGCCGCGTACGGTCTAATATCGGTGTATCGGCATGCCGACCTGGCCTAAGTTCCGGTCCTTCATTGTTTCCTGATCCTGGTCGGGGGATAGATGTGAAGGGGTACTACAGGCCACCGTTAGCAGCGGAACATACAAGAACAATAGACTGGGAAGTTAAAATTCACGTTCAGTATCTCCTATCACACGAATTGGTTTACGGAAAGGATCCGTCATAGGCTAAGGATAACCTGGTGGCTGGCTGTACTCGATAATGATGAAGAATCCGTGGCTCCCATTTCACGTTGCCCCGTCGCAGGCTGTGCAAGCGTTACACGCCCTTCCAAAGAACGGCGCGTTCCACGGACCTTATAGAACTTAAAGTGTAGAAGCAGGGCTCTTGTTCAGTGAGGATGTTTTTATAGTAGGGATGTGGCATGACCGCGTATTATGTCCGCAAGTAACAACTCAATATGGTCATCGCGGAACTCTGGGTATCTACACATCTTTGGTTTAAATTCCGGCCAGTAAATTCGCAACTGCTGTACCCGGGGTGCTTCGGCTCTCTATGTTGTTAAGGCACTAGAATTATCTGTGACATCGGAAGGCGCCTCGTATGGATCGACCCATTCTGAGGTCTCCAAGCATGCATCAGGTCCCAGGGCCGAGTTCCAACGGTCGCCCCTCGAATGTATTGTACCGAAGGCAGTCTCCCACACCTGTCGTGGACGGCTACTCTTTCCGGGTTCTGTATAAGGCTTCATGCCATGCCGATACTCTCACCCAATTTCTATGACACCATGAAGTCGGGCGTCATTATGGCCAAGATCTAATGCACGGTAGTCTCGACTGGGCAAACGGGTTCATCGTTTCCCTGGAATCTAAGAACGATTCGTATATATCTCCACCGTACGCATTCGATAACGAATACGTCCAGTACTGAGGCAAGCTTTATCCGTCTGCCAGATTCTCGCCGCGTTCCGCACGATTGCCATCCTCATGCTGAAAACCCAAGAGGCTTTCGACAACGGGGTTTCCACGCTGTAGAGATTAAATACCATGGTGATTCGAGGCCTTGGTGCACTGTAAACCCATCGAGTGGCGCGGTCCGGCATGTAGGTGACTTCGGGTCCCGCCTATTACAGCTGATATTCTGTCCGTTCGTACATTATTAAGTAGATTCATCAATTCGAACAGTTGCGGTTTCTCCTCGCCAGAACCCATACGATTCATGCTGTAGGGACACAGCCGGTCCGCCGAAACGTAGTGATCTAAATCTTCTTCCCATTGTGACCCACCCGCGAACAATGACAGTTCATCAAGAGGAGTTTTTGGGGCGCCATTGTGCGTTTTATGCAACGCCCTACGATAGATCTCCGGACCGTTGCGAGACGACAGTGATCCGGATTTCCCAAGCCTAGCGTGGGGAATTTGGCCACCTAGATGATCGAACACGGTGGACGCGTCTACCACACTGTAGGTTCGCCGACGTACGGGCGTCCTCCCATTATGCTGCCGGAGTCGGAGTTGTAAATAACTGTGCTCCTTGGGTGGTATTATTCTGAATTGCGCGAAACCGAATTAACCGTCTGACGTTCTCTTCACTTATGTCCCCGTACGCACATGCCGAGTGGTCTGCCTCACTCCATGGCTGATAAGATACAGATACAAAGTAACTTATGTAACTAGGGAACCATTGTCCTATACTCAATCACCTAGTCTTTTGGGAGTAGGACTTTTTTATGTGCGCTTTTTAAGGTAAGTCTCTGCTCACCTAATCAGGACCCACCTTCTTAGCATAACAAACTGCAACAGTGCAAAGTCCGCCAACCTTCAAAATCAGGGTTTGTTGTTAAAGGTTTCCATACACCACGCCACTCAGTGCGTGCGCTGTGTAATTGGCCACACAACCTCTGATATGTGAAGAAGTACAGGCGGTTATACACTTGGACGAGGAGATGCCACCTCTATATTGAGATATCAAATCGATTGAGTGAGTGCCATCATACTGTTCACGATATCACTAAACTTCGCCGTACTGAGTAGCACATTTGCAAGCTAGCACGTTTCAAACTCGCGGCTGAGGTTCTGCTTCCTTACCTCCTTGCCACATCTAGGGAGCGTCAGCACCGCTACGATGTTTCATTATGACTTGATAGAGCTACTTCGCGCGTTTTATTCTCATTTTCATTATTTCCGCCTCACCCA
seq00002   CCAGCGTACCATGATCGGAATACGACGTAATTTTTCGGAAAGTTTCTCGGCTGATGAGGCGCCTATGCTCTAAATCGACTGTTCCGGGCCCTGAGGTGGGGCCGCGTACGGTCTAATATCGGTGTATCGGCATGCCGACCTGGCCTAAGTTCCGGTCCTTCATTGTTTCCTGATCCTGGTCGGGGGATAGATGTGAAGGGGTACTACAGGCCACCGTTAGCAGCGGAACATACAAGAACAATAGACTGGGAAGTTAAAATTCACGTTCAGTATCTCCTATCACACGAATTGGTTTACGGAAAGGATCCGTCATAGGCTAAGGATAACCTGGTGGCTGGCTGTACTCGATAATGATGAAGAATCCGTGGCTCCCATTTCACGTTGCCCCGTCGCAGGCTGTGCAAGCGTTACACGCCCTTCCAAAGAACGGCGCGTTCCACGGACCTTATAGAACTTAAAGTGTAGAAGCAGGGCTCTTGTTCAGTGAGGATGTTTTTATAGTAGGGATGTGGCATGACCGCGTATTATGTCCGCAAGTAACAACTCAATATGGTCATCGCGGAACTCTGGGTATCTACACATCTTTGGTTTAAATTCCGGCCAGTAAATTCGCAACTGCTGTACCCGGGGTGCTTCGGCTCTCTATGTTGTTAAGGCACTAGAATTATCTGTGACATCGGAAGGCGCCTCGTATGGATCGACCCATTCTGAGGTCTCCAAGCATGCATCAGGTCCCAGGGCCGAGTTCCAACGGTCGCCCCTCGAATGTATTGTACCGAAGGCAGTCTCCCACACCTGTCGTGGACGGCTACTCTTTCCGGGTTCTGTATAAGGCTTCATGCCATGCCGATACTCTCACCCAATTTCTATGACACCATGAAGTCGGGCGTCATTATGGCCAAGATCTAATGCACGGTAGTCTCGACTGGGCAAACGGGTTCATCGTTTCCCTGGAATCTAAGAACGATTCGTATATATCTCCACCGTACGCATTCGATAACGAATACGTCCAGTACTGAGGCAAGCTTTATCCGTCTGCCAGATTCTCGCCGCGTTCCGCACGATTGCCATCCTCATGCTGAAAACCCAAGAGGCTTTCGACAACGGGGTTTCCACGCTGTAGAGATTAAATACCATGGTGATTCGAGGCCTTGGTGCACTGTAAACCCATCGAGTGGCGCGGTCCGGCATGTAGGTGACTTCGGGTCCCGCCTATTACAGCTGATATTCTGTTCGTTCGTACATTATTAAGTAGATTCATCAATTCGAACAGTTGCGGTTTCTCCTCGCCAGAACCCATACGATTCATGCTGTAGGGACACAGCCGGTCCGCCGAAACGTAGTGACCTAAATCTTCTTCCCATTGTGACCCACCCGCGAACAATGACAGTTCATCAAGAGGAGTTTTTGGGGCGCCATTGTGCGTTTTATGCAACGCCCTACGATAGATCTCCGGACCGTTGCGAGACGACAGTGATCCGGATTTCCCAAGCCTAGCGTGGGGAATTTGGCCACCTAGATGATCGAACACGGTGGACGCGTCTACCACACTGTAGGTTCGCCGACGTACGGGCGTCCTCCCATTATGCTGCCGGAGTCGGAGTTGTAAATAACTGTGCTCCTTGGGTGGTATTATTCTGAATTGCGCGAAACCGAATTAACCGTCTGACGTTCTCTTCACTTATGTCCCCGTACGCACATGCCGAGTGGTCTGCCTCACTCCATGGCTGATAAGATACAGATACAAAGTAACTTATGTAACTAGGGAACCATTGTCCTATACTCAATCACCTAGTCTTTTGGGAGTAGGACTTTTTTATGTGCGCTTTTTAAGGTAAGTCTCTGCTCACCTAATCAGGACCCACCTTCTTAGCATAACAAACTGCAACAGTGCAAAGTCCGCCAACCTTCAAAATCAGGGTTTGTTGTTAAAGGTTTCCATACACCACGCCACTCAGTGCGTGCGCTGTGTAATTGGCCACACAACCTCTGATATGTGAAGAAGTACAGGCGGTTATACACTTGGACGAGGAGATGCCACCTCTATATTGAGATATCAAATCGATTGAGTGAGTGCCATCATACTGTTCACGATATCACTAAACTTCGCCGTACTGAGTAGCACATTTGCAAGCTAGCACGTTTCAAACTCGCGGCTGAGGTTCTGCTTCCTTACCTCCTTGCCACATCTAGGGAGCGTCAGCACCGCTACGATGTTTCATTATGACTTGATAGAGCTACTTCGCGCGTTTTATTCTCATTTTCATTATTTCCGCCTCACCCA
seq00003   CCAGCGTACCATGATCGGAATACGACGTAATTTTTCGGAAAGTTTCTCGGCTGATGAGGCGCCTATGCTCTAAATCGACTGTTCCGGGCCCTGAGGTGGGGCCGCGTACGGTCTAATATCGGTGTATCGGCATGCCGACCTGGCCTAAGTTCCGGTCCTTCATTGTTTCCTGATCCTGGTCGGGGGATAGATGTGAAGGGGTACTACAGGCCACCGTTAGCAGCGGAACATACAAGAACAATAGACTGGGAAGTTAAAATTCACGTTCAGTATCTCCTATCACACGAATTGGTTTACGGAAAGGATCCGTCATAGGCTAAGGATAACCTGGTGGCTGGCTGTACTCGATAATGATGAAGAATCCGTGGCTCCCATTTCACGTTGCCCCGTCGCAGGCTGTGCAAGCGTTACACGCCCTTCCAAAGAACGGCGCGTTCCACGGACCTTATAGAACTTAAAGTGTAGAAGCAGGGCTCTTGTTCAGTGAGGATGTTTTTATAGTAGGGATGTGGCATGACCGCGTATTATGTCCGCAAGTAACAACTCAATATGGTCATCGCGGAACTCTGGGTATCTACACATCTTTGGTTTAAATTCCGGCCAGTAAATTCGCAACTGCTGTACCCGGGGTGCTTCGGCTCTCTATGTTGTTAAGGCACTAGAATTATCTGTGACATCGGAAGGCGCCTCGTATGGATCGACCCATTCTGAGGTCTCCAAGCATGCATCAGGTCCCAGGGCCGAGTTCCAACGGTCGCCCCTCGAATGTATTGTACCGAAGGCAGTCTCCCACACCTGTCGTGGACGGCTACTCTTTCCGGGTTCTGTATAAGGCTTCATGCCATGCCGATACTCTCACCCAATTTCTATGACACCATGAAGTCGGGCGTCATTATGGCCAAGATCTAATGCACGGTAGTCTCGACTGGGCAAACGGGTTCATCGTTTCCCTGGAATCTAAGAACGATTCGTATATATCTCCACCGTACGCATTCGATAACGAATACGTCCAGTACTGAGGCAAGCTTTATCCGTCTGCCAGATTCTCGCCGCGTTCCGCACGATTGCCATCCTCATGCTGAAAACCCAAGAGGCTTTCGACAACGGGGTTTCCACGCTGTAGAGATTAAATACCATGGTGATTCGAGGCCTTGGTGCACTGTAAACCCATCGAGTGGCGCGGTCCGGCATGTAGGTGACTTCGGGTCCCGCCTATTACAGCTGATATTCTGTTCGTTCGTACATTATTAAGTAGATTCATCAATTCGAACAGTTGCGGTTTCTCCTCGCCAGAACCCATACGATTCATGCTGTAGGGACACAGCCGGTCCGCCGAAACGTAGTGACCTAAATCTTCTTCCCATTGTGACCCACCCGCGAACAATGACAGTTCATCAAGAGGAGTTTTTGGGGCGCCATTGTGCGTTTTATGCAACGCCCTACGATAGATCTCCGGACCGTTGCGAGACGACAGTGATCCGGATTTCCCAAGCCTAGCGTGGGGAATTTGGCCACCTAGATGATCGAACACGGTGGACGCGTCTACCACACTGTAGGTTCGCCGACGTACGGGCGTCCTCCCATTATGCTGCCGGAGTCGGAGTTGTAAATAACTGTGCTCCTTGGGTGGTATTATTCTGAATTGCGCGAAACCGAATTAACCGTCTGACGTTCTCTTCACTTATGTCCCCGTACGCACATGCCGAGTGGTCTGCCTCACTCCATGGCTGATAAGATACAGATACAAAGTAACTTATGTAACTAGGGAACCATTGTCCTATACTCAATCACCTAGTCTTTTGGGAGTAGGACTTTTTTATGTGCGCTTTTTAAGGTAAGTCTCTGCTCACCTAATCAGGACCCACCTTCTTAGCATAACAAACTGCAACAGTGCAAAGTCCGCCAACCTTCAAAATCAGGGTTTGTTGTTAAAGGTTTCCATACACCACGCCACTCAGTGCGTGCGCTGTGTAATTGGCCACACAACCTCTGATATGTGAAGAAGTACAGGCGGTTATACACTTGGACGAGGAGATGCCACCTCTATATTGAGATATCAAATCGATTGAGTGAGTGCCATCATACTGTTCACGATATCACTAAACTTCGCCGTACTGAGTAGCACATTTGCAAGCTAGCACGTTTCAAACTCGCGGCTGAGGTTCTGCTTCCTTACCTCCTTGCCACATCTAGGGAGCGTCAGCACCGCTACGATGTTTCATTATGACTTGATAGAGCTACTTCGCGCGTTTTATTCTCATTTTCATTATTTCCGCCTCACCCA
seq00004   CCAGCGTACCATGATCGGAATACGACGTAATTTTTCGGAAAGTTTCTCGGCTGATGAGGCGCCTATGCTCTAAATCGACTGTTCCGGGCCCTGAGGTGGGGCCGCGTACGGTCTAATATCGGTGTATCGGCATGCCGACCTGGCCTAAGTTCCGGTCCTTCATTGTTTCCTGATCCTGGTCGGGGGATAGATGTGAAGGGGTACTACAGGCCACCGTTAGCAGCGGAACATACAAGAACAATAGACTGGGAAGTTAAAATTCACGTTCAGTATCTCCTATCACACGAATTGGTTTACGGAAAGGATCCGTCATAGGCTAAGGATAACCTGGTGGCTGGCTGTACTCGATAATGATGAAGAATCCGTGGCTCCCATTTCACGTTGCCCCGTCGCAGGCTGTGCAAGCGTTACACGCCCTTCCAAAGAACGGCGCGTTCCACGGACCTTATAGAACTTAAAGTGTAGAAGCAGGGCTCTTGTTCAGTGAGGATGTTTTTATAGTAGGGATGTGGCATGACCGCGTATTATGTCCGCAAGTAACAACTCAATATGGTCATCGCGGAACTCTGGGTATCTACACATCTTTGGTTTAAATTCCGGCCAGTAAATTCGCAACTGCTGTACCCGGGGTGCTTCGGCTCTCTATGTTGTTAAGGCACTAGAATTATCTGTGACATCGGAAGGCGCCTCGTATGGATCGACCCATTCTGAGGTCTCCAAGCATGCATCAGGTCCCAGGGCCGAGTTCCAACGGTCGCCCCTCGAATGTATTGTACCGAAGGCAGTCTCCCACACCTGTCGTGGACGGCTACTCTTTCCGGGTTCTGTATAAGGCTTCATGCCATGCCGATACTCTCACCCAATTTCTATGACACCATGAAGTCGGGCGTCATTATGGCCAAGATCTAATGCACGGTAGTCTCGACTGGGCAAACGGGTTCATCGTTTCCCTGGAATCTAAGAACGATTCGTATATATCTCCACCGTACGCATTCGATAACGAATACGTCCAGTACTGAGGCAAGCTTTATCCGTCTGCCAGATTCTCGCCGCGTTCCGCACGATTGCCATCCTCATGCTGAAAACCCAAGAGGCTTTCGACAACGGGGTTTCCACGCTGTAGAGATTAAATACCATGGTGATTCGAGGCCTTGGTGCACTGTAAACCCATCGAGTGGCGCGGTCCGGCATGTAGGTGACTTCGGGTCCCGCCTATTACAGCTGATATTCTGTCCGTTCGTACATTATTAAGTAGATTCATCAATTCGAACAGTTGCGGTTTCTCCTCGCCAGAACCCATACGATTCATGCTGTAGGGACACAGCCGGTCCGCCGAAACGTAGTGATCTAAATCTTCTTCCCATTGTGACCCACCCGCGAACAATGACAGTTCATCAAGAGGAGTTTTTGGGGCGCCATTGTGCGTTTTATGCAACGCCCTACGATAGATCTCCGGACCGTTGCGAGACGACAGTGATCCGGATTTCCCAAGCCTAGCGTGGGGAATTTGGCCACCTAGATGATCGAACACGGTGGACGCGTCTACCACACTGTAGGTTCGCCGACGTACGGGCGTCCTCCCATTATGCTGCCGGAGTCGGAGTTGTAAATAACTGTGCTCCTTGGGTGGTATTATTCTGAATTGCGCGAAACCGAATTAACCGTCTGACGTTCTCTTCACTTATGTCCCCGTACGCACATGCCGAGTGGTCTGCCTCACTCCATGGCTGATAAGATACAGATACAAAGTAACTTATGTAACTAGGGAACCATTGTCCTATACTCAATCACCTAGTCTTTTGGGAGTAGGACTTTTTTATGTGCGCTTTTTAAGGTAAGTCTCTGCTCACCTAATCAGGACCCACCTTCTTAGCATAACAAACTGCAACAGTGCAAAGTCCGCCAACCTTCAAAATCAGGGTTTGTTGTTAAAGGTTTCCATACACCACGCCACTCAGTGCGTGCGCTGTGTAATTGGCCACACAACCTCTGATATGTGAAGAAGTACAGGCGGTTATACACTTGGACGAGGAGATGCCACCTCTATATTGAGATATCAAATCGATTGAGTGAGTGCCATCATACTGTTCACGATATCACTAAACTTCGCCGTACTGAGTAGCACATTTGCAAGCTAGCACGTTTCAAACTCGCGGCTGAGGTTCTGCTTCCTTACCTCCTTGCCACATCTAGGGAGCGTCAGCACCGCTACGATGTTTCATTATGACTTGATAGAGCTACTTCGCGCGTTTTATTCTCATTTTCATTATTTCCGCCTCACCCA
seq00005   CCAGCGTACCATGATCGGAATACGACGTAATTTTTCGGAAAGTTTCTCGGCTGATGAGGCGCCTATGCTCTAAATCGACTGTTCCGGGCCCTGAGGTGGGGCCGCGTACGGTCTAATATCGGTGTATCGGCATGCCGACCTGGCCTAAGTTCCGGTCCTTCATTGTTTCCTGATCCTGGTCGGGGGATAGATGTGAAGGGGTACTACAGGCCACCGTTAGCAGCGGAACATACAAGAACAATAGACTGGGAAGTTAAAATTCACGTTCAGTATCTCCTATCACACGAATTGGTTTACGGAAAGGATCCGTCATAGGCTAAGGATAACCTGGTGGCTGGCTGTACTCGATAATGATGAAGAATCCGTGGCTCCCATTTCACGTTGCCCCGTCGCAGGCTGTGCAAGCGTTACACGCCCTTCCAAAGAACGGCGCGTTCCACGGACCTTATAGAACTTAAAGTGTAGAAGCAGGGCTCTTGTTCAGTGAGGATGTTTTTATAGTAGGGATGTGGCATGACCGCGTATTATGTCCGCAAGTAACAACTCAATATGGTCATCGCGGAACTCTGGGTATCTACACATCTTTGGTTTAAATTCCGGCCAGTAAATTCGCAACTGCTGTACCCGGGGTGCTTCGGCTCTCTATGTTGTTAAGGCACTAGAATTATCTGTGACATCGGAAGGCGCCTCGTATGGATCGACCCATTCTGAGGTCTCCAAGCATGCATCAGGTCCCAGGGCCGAGTTCCAACGGTCGCCCCTCGAATGTATTGTACCGAAGGCAGTCTCCCACACCTGTCGTGGACGGCTACTCTTTCCGGGTTCTGTATAAGGCTTCATGCCATGCCGATACTCTCACCCAATTTCTATGACACCATGAAGTCGGGCGTCATTATGGCCAAGATCTAATGCACGGTAGTCTCGACTGGGCAAACGGGTTCATCGTTTCCCTGGAATCTAAGAACGATTCGTATATATCTCCACCGTACGCATTCGATAACGAATACGTCCAGTACTGAGGCAAGCTTTATCCGTCTGCCAGATTCTCGCCGCGTTCCGCACGATTGCCATCCTCATGCTGAAAACCCAAGAGGCTTTCGACAACGGGGTTTCCACGCTGTAGAGATTAAATACCATGGTGATTCGAGGCCTTGGTGCACTGTAAACCCATCGAGTGGCGCGGTCCGGCATGTAGGTGACTTCGGGTCCCGCCTATTACAGCTGATATTCTGTCCGTTCGTACATTATTAAGTAGATTCATCAATTCGAACAGTTGCGGTTTCTCCTCGCCAGAACCCATACGATTCATGCTGTAGGGACACAGCCGGTCCGCCGAAACGTAGTGACCTAAATCTTCTTCCCATTGTGACCCACCCGCGAACAATGACAGTTCATCAAGAGGAGTTTTTGGGGCGCCATTGTGCGTTTTATGCAACGCCCTACGATAGATCTCCGGACCGTTGCGAGACGACAGTGATCCGGATTTCCCAAGCCTAGCGTGGGGAATTTGGCCACCTAGATGATCGAACACGGTGGACGCGTCTACCACACTGTAGGTTCGCCGACGTACGGGCGTCCTCCCATTATGCTGCCGGAGTCGGAGTTGTAAATAACTGTGCTCCTTGGGTGGTATTATTCTGAATTGCGCGAAACCGAATTAACCGTCTGACGTTCTCTTCACTTATGTCCCCGTACGCACATGCCGAGTGGTCTGCCTCACTCCATGGCTGATAAGATACAGATACAAAGTAACTTATGTAACTAGGGAACCATTGTCCTATACTCAATCACCTAGTCTTTTGGGAGTAGGACTTTTTTATGTGCGCTTTTTAAGGTAAGTCTCTGCTCACCTAATCAGGACCCACCTTCTTAGCATAACAAACTGCAACAGTGCAAAGTCCGCCAACCTTCAAAATCAGGGTTTGTTGTTAAAGGTTTCCATACACCACGCCACTCAGTGCGTGCGCTGTGTAATTGGCCACACAACCTCTGATATGTGAAGAAGTACAGGCGGTTATACACTTGGACGAGGAGATGCCACCTCTATATTGAGATATCAAATCGATTGAGTGAGTGCCATCATACTGTTCACGATATCACTAAACTTCGCCGTACTGAGTAGCACATTTGCAAGCTAGCACGTTTCAAACTCGCGGCTGAGGTTCTGCTTCCTTACCTCCTTGCCACATCTAGGGAGCGTCAGCACCGCTACGATGTTTCATTATGACTTGATAGAGCTACTTCGCGCGTTTTATTCTCATTTTCATTATTTCCGCCTCACCCA
seq00006   CCAGCGTACCATGATCGGAATACGACGTAATTTTTCGGAAAGTTTCTCGGCTGATGAGGCGCCTATGCTCTAAATCGACTGTTCCGGGCCCTGAGGTGGGGCCGCGTACGGTCTAATATCGGTGTATCGGCATGCCGACCTGGCCTAAGTTCCGGTCCTTCATTGTTTCCTGATCCTGGTCGGGGGATAGATGTGAAGGGGTACTACAGGCCACCGTTAGCAGCGGAACATACAAGAACAATAGACTGGGAAGTTAAAATTCACGTTCAGTATCTCCTATCACACGAATTGGTTTACGGAAAGGATCCGTCATAGGCTAAGGATAACCTGGTGGCTGGCTGTACTCGATAATGATGAAGAATCCGTGGCTCCCATTTCACGTTGCCCCGTCGCAGGCTGTGCAAGCGTTACACGCCCTTCCAAAGAACGGCGCGTTCCACGGACCTTATAGAACTTAAAGTGTAGAAGCAGGGCTCTTGTTCAGTGAGGATGTTTTTATAGTAGGGATGTGGCATGACCGCGTATTATGTCCGCAAGTAACAACTCAATATGGTCATCGCGGAACTCTGGGTATCTACACATCTTTGGTTTAAATTCCGGCCAGTAAATTCGCAACTGCTGTACCCGGGGTGCTTCGGCTCTCTATGTTGTTAAGGCACTAGAATTATCTGTGACATCGGAAGGCGCCTCGTATGGATCGACCCATTCTGAGGTCTCCAAGCATGCATCAGGTCCCAGGGCCGAGTTCCAACGGTCGCCCCTCGAATGTATTGTACCGAAGGCAGTCTCCCACACCTGTCGTGGACGGCTACTCTTTCCGGGTTCTGTATAAGGCTTCATGCCATGCCGATACTCTCACCCAATTTCTATGACACCATGAAGTCGGGCGTCATTATGGCCAAGATCTAATGCACGGTAGTCTCGACTGGGCAAACGGGTTCATCGTTTCCCTGGAATCTAAGAACGATTCGTATATATCTCCACCGTACGCATTCGATAACGAATACGTCCAGTACTGAGGCAAGCTTTATCCGTCTGCCAGATTCTCGCCGCGTTCCGCACGATTGCCATCCTCATGCTGAAAACCCAAGAGGCTTTCGACAACGGGGTTTCCACGCTGTAGAGATTAAATACCATGGTGATTCGAGGCCTTGGTGCACTGTAAACCCATCGAGTGGCGCGGTCCGGCATGTAGGTGACTTCGGGTCCCGCCTATTACAGCTGATATTCTGTCCGTTCGTACATTATTAAGTAGATTCATCAATTCGAACAGTTGCGGTTTCTCCTCGCCAGAACCCATACGATTCATGCTGTAGGGACACAGCCGGTCCGCCGAAACGTAGTGACCTAAATCTTCTTCCCATTGTGACCCACCCGCGAACAATGACAGTTCATCAAGAGGAGTTTTTGGGGCGCCATTGTGCGTTTTATGCAACGCCCTACGATAGATCTCCGGACCGTTGCGAGACGACAGTGATCCGGATTTCCCAAGCCTAGCGTGGGGAATTTGGCCACCTAGATGATCGAACACGGTGGACGCGTCTACCACACTGTAGGTTCGCCGACGTACGGGCGTCCTCCCATTATGCTGCCGGAGTCGGAGTTGTAAATAACTGTGCTCCTTGGGTGGTATTATTCTGAATTGCGCGAAACCGAATTAACCGTCTGACGTTCTCTTCACTTATGTCCCCGTACGCACATGCCGAGTGGTCTGCCTCACTCCATGGCTGATAAGATACAGATACAAAGTAACTTATGTAACTAGGGAACCATTGTCCTATACTCAATCACCTAGTCTTTTGGGAGTAGGACTTTTTTATGTGCGCTTTTTAAGGTAAGTCTCTGCTCACCTAATCAGGACCCACCTTCTTAGCATAACAAACTGCAACAGTGCAAAGTCCGCCAACCTTCAAAATCAGGGTTTGTTGTTAAAGGTTTCCATACACCACGCCACTCAGTGCGTGCGCTGTGTAATTGGCCACACAACCTCTGATATGTGAAGAAGTACAGGCGGTTATACACTTGGACGAGGAGATGCCACCTCTATATTGAGATATCAAATCGATTGAGTGAGTGCCATCATACTGTTCACGATATCACTAAACTTCGCCGTACTGAGTAGCACATTTGCAAGCTAGCACGTTTCAAACTCGCGGCTGAGGTTCTGCTTCCTTACCTCCTTGCCACATCTAGGGAGCGTCAGCACCGCTACGATGTTTCATTATGACTTGATAGAGCTACTTCGCGCGTTTTATTCTCATTTTCATTATTTCCGCCTCACCCA
seq00007   CCAGCGTACCATGATCGGAATACGACGTAATTTTTCGGAAAGTTTCTCGGCTGATGAGGCGCCTATGCTCTAAATCGACTGTTCCGGGCCCTGAGGTGGGGCCGCGTACGGTCTAATATCGGTGTATCGGCATGCCGACCTGGCCTAAGTTCCGGTCCTTCATTGTTTCCTGATCCTGGTCGGGGGATAGATGTGAAGGGGTACTACAGGCCACCGTTAGCAGCGGAACATACAAGAACAATAGACTGGGAAGTTAAAATTCACGTTCAGTATCTCCTATCACACGAATTGGTTTACGGAAAGGATCCGTCATAGGCTAAGGATAACCTGGTGGCTGGCTGTACTCGATAATGATGAAGAATCCGTGGCTCCCATTTCACGTTGCCCCGTCGCAGGCTGTGCAAGCGTTACACGCCCTTCCAAAGAACGGCGCGTTCCACGGACCTTATAGAACTTAAAGTGTAGAAGCAGGGCTCTTGTTCAGTGAGGATGTTTTTATAGTAGGGATGTGGCATGACCGCGTATTATGTCCGCAAGTAACAACTCAATATGGTCATCGCGGAACTCTGGGTATCTACACATCTTTGGTTTAAATTCCGGCCAGTAAATTCGCAACTGCTGTACCCGGGGTGCTTCGGCTCTCTATGTTGTTAAGGCACTAGAATTATCTGTGACATCGGAAGGCGCCTCGTATGGATCGACCCATTCTGAGGTCTCCAAGCATGCATCAGGTCCCAGGGCCGAGTTCCAACGGTCGCCCCTCGAATGTATTGTACCGAAGGCAGTCTCCCACACCTGTCGTGGACGGCTACTCTTTCCGGGTTCTGTATAAGGCTTCATGCCATGCCGATACTCTCACCCAATTTCTATGACACCATGAAGTCGGGCGTCATTATGGCCAAGATCTAATGCACGGTAGTCTCCACTGGGCAAACGGGTTCATCGTTTCCCTGGAATCTAAGAACGATTCGTATATATCTCCACCGTACGCATTCGATAACGAATACGTCCAGTACTGAGGCAAGCTTTATCCGTCTGCCAGATTCTCGCCGCGTTCCGCACGATTGCCATCCTCATGCTGAAAACCCATGAGGCTTTCGACAACGGGGTTTCCACGCTGTAGAGATTAAATACCATGGTGATTCGAGGCCTTGGTGCACTGTAAACCCATCGAGTGGCGCGGTCCGGCATGTAGGTGACTTCGGGTCCCGCCTATTACAGCTGATATTCTGTCCGTTCGTACATTATTAAGTAGATTCATCAATTCGAACAGTTGCGGTTTCTCCTCGCCAGAACCCATACGATTCATGCTGTAGGGACACAGCCGGTCCGCCGAAACGTAGTGACCTAAATCTTCTTCCCATTGTGACCCACCCGCGAACAATGACAGTTCATCAAGAGGAGTTTTTGGGGCGCCATTGTGCGTTTTATGCAACGCCCTACGATAGATCTCCGGACCGTTGCGAGACGACAGTGATCCGGATTTCCCAAGCCTAGCGTGGGGAATTTGGCCACCTAGATGATCGAACACGGTGGACGCGTCTACCACACTGTAGGTTCGCCGACGTACGGGCGTCCTCCCATTATGCTGCCGGAGTCGGAGTTGTAAATAACTGTGCTCCTTGGGTGGTATTATTCTGAATTGCGCGAAACCGAATTAACCGTCTGACGTTCTCTTCACTTATGTCCCCGTACGCACATGCCGAGTGGTCTGCCTCACTCCATGGCTGATAAGATACAGATACAAAGTAACTTATGTAACTAGGGAACCATTGTCCTATACTCAATCACCTAGTCTTTTGGGAGTAGGACTTTTTTATGTGCGCTTTTTAAGGTAAGTCTCTGCTCACCTAATCAGGACCCACCTTCTTAGCATAACAAACTGCAACAGTGCAAAGTCCGCCAACCTTCAAAATCAGGGTTTGTTGTTAAAGGTTTCCATACACCACGCCACTCAGTGCGTGCGCTGTGTAATTGGCCACACAACCTCTGATATGTGAAGAAGTACAGGCGGTTATACACTTGGACGAGGAGATGCCACCTCTATATTGAGATATCAAATCGATTGAGTGAGTGCCATCATACTGTTCACGATATCACTAAACTTCGCCGTACTGAGTAGCACATTTGCAAGCTAGCACGTTTCAAACTCGCGGCTGAGGTTATGCTTCCTTACCTCCTTGCCACATCTAGGGAGCGTCAGCACCGCTACGAGGTTTCATTATGACTTGATAGAGCTACTTCGCGCGTTTTATTCTCATTTTCATTATTTCCGCCTCACCCA
seq00008   CCAGCGTACCATGATCGGAATACGACGTAATTTTTCGGAAAGTTTCTCGGCTGATGAGGCGCCTATGCTCTAAATCGACTGTTCCGGGCCCTGAGGTGGGGCCGCGTACGGTCTAATATCGGTGTATCGGCATGCCGACCTGGCCTAAGTTCCGGTCCTTCATTGTTTCCTGATCCTGGTCGGGGGATAGATGTGAAGGGGTACTACAGGCCACCGTTAGCAGCGGAACATACAAGAACAATAGACTGGGAAGTTAAAATTCACGTTCAGTATCTCCTATCACACGAATTGGTTTACGGAAAGGATCCGTCATAGGCTAAGGATAACCTGGTGGCTGGCTGTACTCGATAATGATGAAGAATCCGTGGCTCCCATTTCACGTTGCCCCGTCGCAGGCTGTGCAAGCGTTACACGCCCTTCCAAAGAACGGCGCGTTCCACGGACCTTATAGAACTTAAAGTGTAGAAGCAGGGCTCTTGTTCAGTGAGGATGTTTTTATAGTAGGGATGTGGCATGACCGCGTATTATGTCCGCAAGTAACAACTCAATATGGTCATCGCGGAACTCTGGGTATCTACACATCTTTGGTTTAAATTCCGGCCAGTAAATTCGCAACTGCTGTACCCGGGGTGCTTCGGCTCTCTATGTTGTTAAGGCACTAGAATTATCTGTGACATCGGAAGGCGCCTCGTATGGATCGACCCATTCTGAGGTCTCCAAGCATGCATCAGGTCCCAGGGCCGAGTTCCAACGGTCGCCCCTCGAATGTATTGTACCGAAGGCAGTCTCCCACACCTGTCGTGGACGGCTACTCTTTCCGGGTTCTGTATAAGGCTTCATGCCATGCCGATACTCTCACCCAATTTCTATGACACCATGAAGTCGGGCGTCATTATGGCCAAGATCTAATGCACGGTAGTCTCGACTGGGCAAACGGGTTCATCGTTTCCCTGGAATCTAAGAACGATTCGTATATATCTCCACCGTACGCATTCGATAACGAATACGTCCAGTACTGAGGCAAGCTTTATCCGTCTGCCAGATTCTCGCCGCGTTCCGCACGATTGCCATCCTCATGCTGAAAACCCAAGAGGCTTTCGACAACGGGGTTTCCACGCTGTAGAGATTAAATACCATGGTGATTCGAGGCCTTGGTGCACTGTAAACCCATCGAGTGGCGCGGTCCGGCATGTAGGTGACTTCGGGTCCCGCCTATTACAGCTGATATTCTGTTCGTTCGTACATTATTAAGTAGATTCATCAATTCGAACAGTTGCGGTTTCTCCTCGCCAGAACCCATACGATTCATGCTGTAGGGACACAGCCGGTCCGCCGAAACGTAGTGACCTAAATCTTCTTCCCATTGTGACCCACCCGCGAACAATGACAGTTCATCAAGAGGAGTTTTTGGGGCGCCATTGTGCGTTTTATGCAACGCCCTACGATAGATCTCCGGACCGTTGCGAGACGACAGTGATCCGGATTTCCCAAGCCTAGCGTGGGGAATTTGGCCACCTAGATGATCGAACACGGTGGACGCGTCTACCACACTGTAGGTTCGCCGACGTACGGGCGTCCTCCCATTATGCTGCCGGAGTCGGAGTTGTAAATAACTGTGCTCCTTGGGTGGTATTATTCTGAATTGCGCGAAACCGAATTAACCGTCTGACGTTCTCTTCACTTATGTCCCCGTACGCACATGCCGAGTGGTCTGCCTCACTCCATGGCTGATAAGATACAGATACAAAGTAACTTATGTAACTAGGGAACCATTGTCCTATACTCAATCACCTAGTCTTTTGGGAGTAGGACTTTTTTATGTGCGCTTTTTAAGGTAAGTCTCTGCTCACCTAATCAGGACCCACCTTCTTAGCATAACAAACTGCAACAGTGCAAAGTCCGCCAACCTTCAAAATCAGGGTTTGTTGTTAAAGGTTTCCATACACCACGCCACTCAGTGCGTGCGCTGTGTAATTGGCCACACAACCTCTGATATGTGAAGAAGTACAGGCGGTTATACACTTGGACGAGGAGATGCCACCTCTATATTGAGATATCAAATCGATTGAGTGAGTGCCATCATACTGTTCACGATATCACTAAACTTCGCCGTACTGAGTAGCACATTTGCAAGCTAGCACGTTTCAAACTCGCGGCTGAGGTTCTGCTTCCTTACCTCCTTGCCACATCTAGGGAGCGTCAGCACCGCTACGATGTTTCATTATGACTTGATAGAGCTACTTCGCGCGTTTTATTCTCATTTTCATTATTTCCGCCTCACCCA
seq00009   CCAGCGTACCATGATCGGAATACGACGTAATTTTTCGGAAAGTTTCTCGGCTGATGAGGCGCCTATGCTCTAAATCGACTGTTCCGGGCCCTGAGGTGGGGCCGCGTACGGTCTAATATCGGTGTATCGGCATGCCGACCTGGCCTAAGTTCCGGTCCTTCATTGTTTCCTGATCCTGGTCGGGGGATAGATGTGAAGGGGTACTACAGGCCACCGTTAGCAGCGGAACATACAAGAACAATAGACTGGGAAGTTAAAATTCACGTTCAGTATCTCCTATCACACGAATTGGTTTACGGAAAGGATCCGTCATAGGCTAAGGATAACCTGGTGGCTGGCTGTACTCGATAATGATGAAGAATCCGTGGCTCCCATTTCACGTTGCCCCGTCGCAGGCTGTGCAAGCGTTACACGCCCTTCCAAAGAACGGCGCGTTCCACGGACCTTATAGAACTTAAAGTGTAGAAGCAGGGCTCTTGTTCAGTGAGGATGTTTTTATAGTAGGGATGTGGCATGACCGCGTATTATGTCCGCAAGTAACAACTCAATATGGTCATCGCGGAACTCTGGGTATCTACACATCTTTGGTTTAAATTCCGGCCAGTAAATTCGCAACTGCTGTACCCGGGGTGCTTCGGCTCTCTATGTTGTTAAGGCACTAGAATTATCTGTGACATCGGAAGGCGCCTCGTATGGATCGACCCATTCTGAGGTCTCCAAGCATGCATCAGGTCCCAGGGCCGAGTTCCAACGGTCGCCCCTCGAATGTATTGTACCGAAGGCAGTCTCCCACACCTGTCGTGGACGGCTACTCTTTCCGGGTTCTGTATAAGGCTTCATGCCATGCCGATACTCTCACCCAATTTCTATGACACCATGAAGTCGGGCGTCATTATGGCCAAGATCTAATGCACGGTAGTCTCGACTGGGCAAACGGGTTCATCGTTTCCCTGGAATCTAAGAACGATTCGTATATATCTCCACCGTACGCATTCGATAACGAATACGTCCAGTACTGAGGCAAGCTTTATCCGTCTGCCAGATTCTCGCCGCGTTCCGCACGATTGCCATCCTCATGCTGAAAACCCAAGAGGCTTTCGACAACGGGGTTTCCACGCTGTAGAGATTAAATACCATGGTGATTCGAGGCCTTGGTGCACTGTAAACCCATCGAGTGGCGCGGTCCGGCATGTAGGTGACTTCGGGTCCCGCCTATTACAGCTGATATTCTGTCCGTTCGTACATTATTAAGTAGATTCATCAATTCGAACAGTTGCGGTTTCTCCTCGCCAGAACCCATACGATTCATGCTGTAGGGACACAGCCGGTCCGCCGAAACGTAGTGATCTAAATCTTCTTCCCATTGTGACCCACCCGCGAACAATGACAGTTCATCAAGAGGAGTTTTTGGGGCGCCATTGTGCGTTTTATGCAACGCCCTACGATAGATCTCCGGACCGTTGCGAGACGACAGTGATCCGGATTTCCCAAGCCTAGCGTGGGGAATTTGGCCACCTAGATGATCGAACACGGTGGACGCGTCTACCACACTGTAGGTTCGCCGACGTACGGGCGTCCTCCCATTATGCTGCCGGAGTCGGAGTTGTAAATAACTGTGCTCCTTGGGTGGTATTATTCTGAATTGCGCGAAACCGAATTAACCGTCTGACGTTCTCTTCACTTATGTCCCCGTACGCACATGCCGAGTGGTCTGCCTCACTCCATGGCTGATAAGATACAGATACAAAGTAACTTATGTAACTAGGGAACCATTGTCCTATACTCAATCACCTAGTCTTTTGGGAGTAGGACTTTTTTATGTGCGCTTTTTAAGGTAAGTCTCTGCTCACCTAATCAGGACCCACCTTCTTAGCATAACAAACTGCAACAGTGCAAAGTCCGCCAACCTTCAAAATCAGGGTTTGTTGTTAAAGGTTTCCATACACCACGCCACTCAGTGCGTGCGCTGTGTAATTGGCCACACAACCTCTGATATGTGAAGAAGTACAGGCGGTTATACACTTGGACGAGGAGATGCCACCTCTATATTGAGATATCAAATCGATTGAGTGAGTGCCATCATACTGTTCACGATATCACTAAACTTCGCCGTACTGAGTAGCACATTTGCAAGCTAGCACGTTTCAAACTCGCGGCTGAGGTTCTGCTTCCTTACCTCCTTGCCACATCTAGGGAGCGTCAGCACCGCTACGATGTTTCATTATGACTTGATAGAGCTACTTCGCGCGTTTTATTCTCATTTTCATTATTTCCGCCTCACCCA
seq00010   CCAGCGTACCATGATCGGAATACGACGTAATTTTTCGGAAAGTTTCTCGGCTGATGAGGCGCCTATGCTCTAAATCGACTGTTCCGGGCCCTGAGGTGGGGCCGCGTACGGTCTAATATCGGTGTATCGGCATGCCGACCTGGCCTAAGTTCCGGTCCTTCATTGTTTCCTGATCCTGGTCGGGGGATAGATGTGAAGGGGTACTACAGGCCACCGTTAGCAGCGGAACATACAAGAACAATAGACTGGGAAGTTAAAATTCACGTTCAGTATCTCCTATCACACGAATTGGTTTACGGAAAGGATCCGTCATAGGCTAAGGATAACCTGGTGGCTGGCTGTACTCGATAATGATGAAGAATCCGTGGCTCCCATTTCACGTTGCCCCGTCGCAGGCTGTGCAAGCGTTACACGCCCTTCCAAAGAACGGCGCGTTCCACGGACCTTATAGAACTTAAAGTGTAGAAGCAGGGCTCTTGTTCAGTGAGGATGTTTTTATAGTAGGGATGTGGCATGACCGCGTATTATGTCCGCAAGTAACAACTCAATATGGTCATCGCGGAACTCTGGGTATCTACACATCTTTGGTTTAAATTCCGGCCAGTAAATTCGCAACTGCTGTACCCGGGGTGCTTCGGCTCTCTATGTTGTTAAGGCACTAGAATTATCTGTGACATCGGAAGGCGCCTCGTATGGATCGACCCATTCTGAGGTCTCCAAGCATGCATCAGGTCCCAGGGCCGAGTTCCAACGGTCGCCCCTCGAATGTATTGTACCGAAGGCAGTCTCCCACACCTGTCGTGGACGGCTACTCTTTCCGGGTTCTGTATAAGGCTTCATGCCATGCCGATACTCTCACCCAATTTCTATGACACCATGAAGTCGGGCGTCATTATGGCCAAGATCTAATGCACGGTAGTCTCCACTGGGCAAACGGGTTCATCGTTTCCCTGGAATCTAAGAACGATTCGTATATATCTCCACCGTACGCATTCGATAACGAATACGTCCAGTACTGAGGCAAGCTTTATCCGTCTGCCAGATTCTCGCCGCGTTCCGCACGATTGCCATCCTCATGCTGAAAACCCATGAGGCTTTCGACAACGGGGTTTCCACGCTGTAGAGATTAAATACCATGGTGATTCGAGGCCTTGGTGCACTGTAAACCCATCGAGTGGCGCGGTCCGGCATGTAGGTGACTTCGGGTCCCGCCTATTACAGCTGATATTCTGTCCGTTCGTACATTATTAAGTAGATTCATCAATTCGAACAGTTGCGGTTTCTCCTCGCCAGAACCCATACGATTCATGCTGTAGGGACACAGCCGGTCCGCCGAAACGTAGTGACCTAAATCTTCTTCCCATTGTGACCCACCCGCGAACAATGACAGTTCATCAAGAGGAGTTTTTGGGGCGCCATTGTGCGTTTTATGCAACGCCCTACGATAGATCTCCGGACCGTTGCGAGACGACAGTGATCCGGATTTCCCAAGCCTAGCGTGGGGAATTTGGCCACCTAGATGATCGAACACGGTGGACGCGTCTACCACACTGTAGGTTCGCCGACGTACGGGCGTCCTCCCATTATGCTGCCGGAGTCGGAGTTGTAAATAACTGTGCTCCTTGGGTGGTATTATTCTGAATTGCGCGAAACCGAATTAACCGTCTGACGTTCTCTTCACTTATGTCCCCGTACGCACATGCCGAGTGGTCTGCCTCACTCCATGGCTGATAAGATACAGATACAAAGTAACTTATGTAACTAGGGAACCATTGTCCTATACTCAATCACCTAGTCTTTTGGGAGTAGGACTTTTTTATGTGCGCTTTTTAAGGTAAGTCTCTGCTCACCTAATCAGGACCCACCTTCTTAGCATAACAAACTGCAACAGTGCAAAGTCCGCCAACCTTCAAAATCAGGGTTTGTTGTTAAAGGTTTCCATACACCACGCCACTCAGTGCGTGCGCTGTGTAATTGGCCACACAACCTCTGATATGTGAAGAAGTACAGGCGGTTATACACTTGGACGAGGAGATGCCACCTCTATATTGAGATATCAAATCGATTGAGTGAGTGCCATCATACTGTTCACGATATCACTAAACTTCGCCGTACTGAGTAGCACATTTGCAAGCTAGCACGTTTCAAACTCGCGGCTGAGGTTCTGCTTCCTTACCTCCTTGCCACATCTAGGGAGCGTCAGCACCGCTACGAGGTTTCATTATGACTTGATAGAGCTACTTCGCGCGTTTTATTCTCATTTTCATTATTTCCGCCTCACCCA
seq00011   CCAGCGTACCATGATCGGAATACGACGTAATTTTTCGGAAAGTTTCTCGGCTGATGAGGCGCCTATGCTCTAAATCGACTGTTCCGGGCCCTGAGGTGGGGCCGCGTACGGTCTAATATCGGTGTATCGGCATGCCGACCTGGCCTAAGTTCCGGTCCTTCATTGTTTCCTGATCCTGGTCGGGGGATAGATGTGAAGGGGTACTACAGGCCACCGTTAGCAGCGGAACATACAAGAACAATAGACTGGGAAGTTAAAATTCACGTTCAGTATCTCCTATCACACGAATTGGTTTACGGAAAGGATCCGTCATAGGCTAAGGATAACCTGGTGGCTGGCTGTACTCGATAATGATGAAGAATCCGTGGCTCCCATTTCACGTTGCCCCGTCGCAGGCTGTGCAAGCGTTACACGCCCTTCCAAAGAACGGCGCGTTCCACGGACCTTATAGAACTTAAAGTGTAGAAGCAGGGCTCTTGTTCAGTGAGGATGTTTTTATAGTAGGGATGTGGCATGACCGCGTATTATGTCCGCAAGTAACAACTCAATATGGTCATCGCGGAACTCTGGGTATCTACACATCTTTGGTTTAAATTCCGGCCAGTAAATTCGCAACTGCTGTACCCGGGGTGCTTCGGCTCTCTATGTTGTTAAGGCACTAGAATTATCTGTGACATCGGAAGGCGCCTCGTATGGATCGACCCATTCTGAGGTCTCCAAGCATGCATCAGGTCCCAGGGCCGAGTTCCAACGGTCGCCCCTCGAATGTATTGTACCGAAGGCAGTCTCCCACACCTGTCGTGGACGGCTACTCTTTCCGGGTTCTGTATAAGGCTTCATGCCATGCCGATACTCTCACCCAATTTCTATGACACCATGAAGTCGGGCGTCATTATGGCCAAGATCTAATGCACGGTAGTCTCGACTGGGCAAACGGGTTCATCGTTTCCCTGGAATCTAAGAACGATTCGTATATATCTCCACCGTACGCATTCGATAACGAATACGTCCAGTACTGAGGCAAGCTTTATCCGTCTGCCAGATTCTCGCCGCGTTCCGCACGATTGCCATCCTCATGCTGAAAACCCAAGAGGCTTTCGACAACGGGGTTTCCACGCTGTAGAGATTAAATACCATGGTGATTCGAGGCCTTGGTGCACTGTAAACCCATCGAGTGGCGCGGTCCGGCATGTAGGTGACTTCGGGTCCCGCCTATTACAGCTGATATTCTGTCCGTTCGTACATTATTAAGTAGATTCATCAATTCGAACAGTTGCGGTTTCTCCTCGCCAGAACCCATACGATTCATGCTGTAGGGACACAGCCGGTCCGCCGAAACGTAGTGACCTAAATCTTCTTCCCATTGTGACCCACCCGCGAACAATGACAGTTCATCAAGAGGAGTTTTTGGGGCGCCATTGTGCGTTTTATGCAACGCCCTACGATAGATCTCCGGACCGTTGCGAGACGACAGTGATCCGGATTTCCCAAGCCTAGCGTGGGGAATTTGGCCACCTAGATGATCGAACACGGTGGACGCGTCTACCACACTGTAGGTTCGCCGACGTACGGGCGTCCTCCCATTATGCTGCCGGAGTCGGAGTTGTAAATAACTGTGCTCCTTGGGTGGTATTATTCTGAATTGCGCGAAACCGAATTAACCGTCTGACGTTCTCTTCACTTATGTCCCCGTACGCACATGCCGAGTGGTCTGCCTCACTCCATGGCTGATAAGATACAGATACAAAGTAACTTATGTAACTAGGGAACCATTGTCCTATACTCAATCACCTAGTCTTTTGGGAGTAGGACTTTTTTATGTGCGCTTTTTAAGGTAAGTCTCTGCTCACCTAATCAGGACCCACCTTCTTAGCATAACAAACTGCAACAGTGCAAAGTCCGCCAACCTTCAAAATCAGGGTTTGTTGTTAAAGGTTTCCATACACCACGCCACTCAGTGCGTGCGCTGTGTAATTGGCCACACAACCTCTGATATGTGAAGAAGTACAGGCGGTTATACACTTGGACGAGGAGATGCCACCTCTATATTGAGATATCAAATCGATTGAGTGAGTGCCATCATACTGTTCACGATATCACTAAACTTCGCCGTACTGAGTAGCACATTTGCAAGCTAGCACGTTTCAAACTCGCGGCTGAGGTTCTGCTTCCTTACCTCCTTGCCACATCTAGGGAGCGTCAGCACCGCTACGATGTTTCATTATGACTTGATAGAGCTACTTCGCGCGTTTTATTCTCATTTTCATTATTTCCGCCTCACCCA
seq00012   CCAGCGTACCATGATCGGAATACGACGTAATTTTTCGGAAAGTTTCTCGGCTGATGAGGCGCCTATGCTCTAAATCGACTGTTCCGGGCCCTGAGGTGGGGCCGCGTACGGTCTAATATCGGTGTATCGGCATGCCGACCTGGCCTAAGTTCCGGTCCTTCATTGTTTCCTGATCCTGGTCGGGGGATAGATGTGAAGGGGTACTACAGGCCACCGTTAGCAGCGGAACATACAAGAACAATAGACTGGGAAGTTAAAATTCACGTTCAGTATCTCCTATCACACGAATTGGTTTACGGAAAGGATCCGTCATAGGCTAAGGATAACCTGGTGGCTGGCTGTACTCGATAATGATGAAGAATCCGTGGCTCCCATTTCACGTTGCCCCGTCGCAGGCTGTGCAAGCGTTACACGCCCTTCCAAAGAACGGCGCGTTCCACGGACCTTATAGAACTTAAAGTGTAGAAGCAGGGCTCTTGTTCAGTGAGGATGTTTTTATAGTAGGGATGTGGCATGACCGCGTATTATGTCCGCAAGTAACAACTCAATATGGTCATCGCGGAACTCTGGGTATCTACACATCTTTGGTTTAAATTCCGGCCAGTAAATTCGCAACTGCTGTACCCGGGGTGCTTCGGCTCTCTATGTTGTTAAGGCACTAGAATTATCTGTGACATCGGAAGGCGCCTCGTATGGATCGACCCATTCTGAGGTCTCCAAGCATGCATCAGGTCCCAGGGCCGAGTTCCAACGGTCGCCCCTCGAATGTATTGTACCGAAGGCAGTCTCCCACACCTGTCGTGGACGGCTACTCTTTCCGGGTTCTGTATAAGGCTTCATGCCATGCCGATACTCTCACCCAATTTCTATGACACCATGAAGTCGGGCGTCATTATGGCCAAGATCTAATGCACGGTAGTCTCGACTGGGCAAACGGGTTCATCGTTTCCCTGGAATCTAAGAACGATTCGTATATATCTCCACCGTACGCATTCGATAACGAATACGTCCAGTACTGAGGCAAGCTTTATCCGTCTGCCAGATTCTCGCCGCGTTCCGCACGATTGCCATCCTCATGCTGAAAACCCAAGAGGCTTTCGACAACGGGGTTTCCACGCTGTAGAGATTAAATACCATGGTGATTCGAGGCCTTGGTGCACTGTAAACCCATCGAGTGGCGCGGTCCGGCATGTAGGTGACTTCGGGTCCCGCCTATTACAGCTGATATTCTGTTCGTTCGTACATTATTAAGTAGATTCATCAATTCGAACAGTTGCGGTTTCTCCTCGCCAGAACCCATACGATTCATGCTGTAGGGACACAGCCGGTCCGCCGAAACGTAGTGACCTAAATCTTCTTCCCATTGTGACCCACCCGCGAACAATGACAGTTCATCAAGAGGAGTTTTTGGGGCGCCATTGTGCGTTTTATGCAACGCCCTACGATAGATCTCCGGACCGTTGCGAGACGACAGTGATCCGGATTTCCCAAGCCTAGCGTGGGGAATTTGGCCACCTAGATGATCGAACACGGTGGACGCGTCTACCACACTGTAGGTTCGCCGACGTACGGGCGTCCTCCCATTATGCTGCCGGAGTCGGAGTTGTAAATAACTGTGCTCCTTGGGTGGTATTATTCTGAATTGCGCGAAACCGAATTAACCGTCTGACGTTCTCTTCACTTATGTCCCCGTACGCACATGCCGAGTGGTCTGCCTCACTCCATGGCTGATAAGATACAGATACAAAGTAACTTATGTAACTAGGGAACCATTGTCCTATACTCAATCACCTAGTCTTTTGGGAGTAGGACTTTTTTATGTGCGCTTTTTAAGGTAAGTCTCTGCTCACCTAATCAGGACCCACCTTCTTAGCATAACAAACTGCAACAGTGCAAAGTCCGCCAACCTTCAAAATCAGGGTTTGTTGTTAAAGGTTTCCATACACCACGCCACTCAGTGCGTGCGCTGTGTAATTGGCCACACAACCTCTGATATGTGAAGAAGTACAGGCGGTTATACACTTGGACGAGGAGATGCCACCTCTATATTGAGATATCAAATCGATTGAGTGAGTGCCATCATACTGTTCACGATATCACTAAACTTCGCCGTACTGAGTAGCACATTTGCAAGCTAGCACGTTTCAAACTCGCGGCTGAGGTTCTGCTTCCTTACCTCCTTGCCACATCTAGGGAGCGTCAGCACCGCTACGATGTTTCATTATGACTTGATAGAGCTACTTCGCGCGTTTTATTCTCATTTTCATTATTTCCGCCTCACCCA
seq00013   CCAGCGTACCATGATCGGAATACGACGTAATTTTTCGGAAAGTTTCTCGGCTGATGAGGCGCCTATGCTCTAAATCGACTGTTCCGGGCCCTGAGGTGGGGCCGCGTACGGTCTAATATCGGTGTATCGGCATGCCGACCTGGCCTAAGTTCCGGTCCTTCATTGTTTCCTGATCCTGGTCGGGGGATAGATGTGAAGGGGTACTACAGGCCACCGTTAGCAGCGGAACATACAAGAACAATAGACTGGGAAGTTAAAATTCACGTTCAGTATCTCCTATCACACGAATTGGTTTACGGAAAGGATCCGTCATAGGCTAAGGATAACCTGGTGGCTGGCTGTACTCGATAATGATGAAGAATCCGTGGCTCCCATTTCACGTTGCCCCGTCGCAGGCTGTGCAAGCGTTACACGCCCTTCCAAAGAACGGCGCGTTCCACGGACCTTATAGAACTTAAAGTGTAGAAGCAGGGCTCTTGTTCAGTGAGGATGTTTTTATAGTAGGGATGTGGCATGACCGCGTATTATGTCCGCAAGTAACAACTCAATATGGTCATCGCGGAACTCTGGGTATCTACACATCTTTGGTTTAAATTCCGGCCAGTAAATTCGCAACTGCTGTACCCGGGGTGCTTCGGCTCTCTATGTTGTTAAGGCACTAGAATTATCTGTGACATCGGAAGGCGCCTCGTATGGATCGACCCATTCTGAGGTCTCCAAGCATGCATCAGGTCCCAGGGCCGAGTTCCAACGGTCGCCCCTCGAATGTATTGTACCGAAGGCAGTCTCCCACACCTGTCGTGGACGGCTACTCTTTCCGGGTTCTGTATAAGGCTTCATGCCATGCCGATACTCTCACCCAATTTCTATGACACCATGAAGTCGGGCGTCATTATGGCCAAGATCTAATGCACGGTAGTCTCGACTGGGCAAACGGGTTCATCGTTTCCCTGGAATCTAAGAACGATTCGTATATATCTCCACCGTACGCATTCGATAACGAATACGTCCAGTACTGAGGCAAGCTTTATCCGTCTGCCAGATTCTCGCCGCGTTCCGCACGATTGCCATCCTCATGCTGAAAACCCAAGAGGCTTTCGACAACGGGGTTTCCACGCTGTAGAGATTAAATACCATGGTGATTCGAGGCCTTGGTGCACTGTAAACCCATCGAGTGGCGCGGTCCGGCATGTAGGTGACTTCGGGTCCCGCCTATTACAGCTGATATTCTGTTCGTTCGTACATTATTAAGTAGATTCATCAATTCGAACAGTTGCGGTTTCTCCTCGCCAGAACCCATACGATTCATGCTGTAGGGACACAGCCGGTCCGCCGAAACGTAGTGACCTAAATCTTCTTCCCATTGTGACCCACCCGCGAACAATGACAGTTCATCAAGAGGAGTTTTTGGGGCGCCATTGTGCGTTTTATGCAACGCCCTACGATAGATCTCCGGACCGTTGCGAGACGACAGTGATCCGGATTTCCCAAGCCTAGCGTGGGGAATTTGGCCACCTAGATGATCGAACACGGTGGACGCGTCTACCACACTGTAGGTTCGCCGACGTACGGGCGTCCTCCCATTATGCTGCCGGAGTCGGAGTTGTAAATAACTGTGCTCCTTGGGTGGTATTATTCTGAATTGCGCGAAACCGAATTAACCGTCTGACGTTCTCTTCACTTATGTCCCCGTACGCACATGCCGAGTGGTCTGCCTCACTCCATGGCTGATAAGATACAGATACAAAGTAACTTATGTAACTAGGGAACCATTGTCCTATACTCAATCACCTAGTCTTTTGGGAGTAGGACTTTTTTATGTGCGCTTTTTAAGGTAAGTCTCTGCTCACCTAATCAGGACCCACCTTCTTAGCATAACAAACTGCAACAGTGCAAAGTCCGCCAACCTTCAAAATCAGGGTTTGTTGTTAAAGGTTTCCATACACCACGCCACTCAGTGCGTGCGCTGTGTAATTGGCCACACAACCTCTGATATGTGAAGAAGTACAGGCGGTTATACACTTGGACGAGGAGATGCCACCTCTATATTGAGATATCAAATCGATTGAGTGAGTGCCATCATACTGTTCACGATATCACTAAACTTCGCCGTACTGAGTAGCACATTTGCAAGCTAGCACGTTTCAAACTCGCGGCTGAGGTTCTGCTTCCTTACCTCCTTGCCACATCTAGGGAGCGTCAGCACCGCTACGATGTTTCATTATGACTTGATAGAGCTACTTCGCGCGTTTTATTCTCATTTTCATTATTTCCGCCTCACCCA
seq00014   CCAGCGTACCATGATCGGAATACGACGTAATTTTTCGGAAAGTTTCTCGGCTGATGAGGCGCCTATGCTCTAAATCGACTGTTCCGGGCCCTGAGGTGGGGCCGCGTACGGTCTAATATCGGTGTATCGGCATGCCGACCTGGCCTAAGTTCCGGTCCTTCATTGTTTCCTGATCCTGGTCGGGGGATAGATGTGAAGGGGTACTACAGGCCACCGTTAGCAGCGGAACATACAAGAACAATAGACTGGGAAGTTAAAATTCACGTTCAGTATCTCCTATCACACGAATTGGTTTACGGAAAGGATCCGTCATAGGCTAAGGATAACCTGGTGGCTGGCTGTACTCGATAATGATGAAGAATCCGTGGCTCCCATTTCACGTTGCCCCGTCGCAGGCTGTGCAAGCGTTACACGCCCTTCCAAAGAACGGCGCGTTCCACGGACCTTATAGAACTTAAAGTGTAGAAGCAGGGCTCTTGTTCAGTGAGGATGTTTTTATAGTAGGGATGTGGCATGACCGCGTATTATGTCCGCAAGTAACAACTCAATATGGTCATCGCGGAACTCTGGGTATCTACACATCTTTGGTTTAAATTCCGGCCAGTAAATTCGCAACTGCTGTACCCGGGGTGCTTCGGCTCTCTATGTTGTTAAGGCACTAGAATTATCTGTGACATCGGAAGGCGCCTCGTATGGATCGACCCATTCTGAGGTCTCCAAGCATGCATCAGGTCCCAGGGCCGAGTTCCAACGGTCGCCCCTCGAATGTATTGTACCGAAGGCAGTCTCCCACACCTGTCGTGGACGGCTACTCTTTCCGGGTTCTGTATAAGGCTTCATGCCATGCCGATACTCTCACCCAATTTCTATGACACCATGAAGTCGGGCGTCATTATGGCCAAGATCTAATGCACGGTAGTCTCCACTGGGCAAACGGGTTCATCGTTTCCCTGGAATCTAAGAACGATTCGTATATATCTCCACCGTACGCATTCGATAACGAATACGTCCAGTACTGAGGCAAGCTTTATCCGTCTGCCAGATTCTCGCCGCGTTCCGCACGATTGCCATCCTCATGCTGAAAACCCATGAGGCTTTCGACAACGGGGTTTCCACGCTGTAGAGATTAAATACCATGGTGATTCGAGGCCTTGGTGCACTGTAAACCCATCGAGTGGCGCGGTCCGGCATGTAGGTGACTTCGGGTCCCGCCTATTACAGCTGATATTCTGTCCGTTCGTACATTATTAAGTAGATTCATCAATTCGAACAGTTGCGGTTTCTCCTCGCCAGAACCCATACGATTCATGCTGTAGGGACACAGCCGGTCCGCCGAAACGTAGTGACCTAAATCTTCTTCCCATTGTGACCCACCCGCGAACAATGACAGTTCATCAAGAGGAGTTTTTGGGGCGCCATTGTGCGTTTTATGCAACGCCCTACGATAGATCTCCGGACCGTTGCGAGACGACAGTGATCCGGATTTCCCAAGCCTAGCGTGGGGAATTTGGCCACCTAGATGATCGAACACGGTGGACGCGTCTACCACACTGTAGGTTCGCCGACGTACGGGCGTCCTCCCATTATGCTGCCGGAGTCGGAGTTGTAAATAACTGTGCTCCTTGGGTGGTATTATTCTGAATTGCGCGAAACCGAATTAACCGTCTGACGTTCTCTTCACTTATGTCCCCGTACGCACATGCCGAGTGGTCTGCCTCACTCCATGGCTGATAAGATACAGATACAAAGTAACTTATGTAACTAGGGAACCATTGTCCTATACTCAATCACCTAGTCTTTTGGGAGTAGGACTTTTTTATGTGCGCTTTTTAAGGTAAGTCTCTGCTCACCTAATCAGGACCCACCTTCTTAGCATAACAAACTGCAACAGTGCAAAGTCCGCCAACCTTCAAAATCAGGGTTTGTTGTTAAAGGTTTCCATACACCACGCCACTCAGTGCGTGCGCTGTGTAATTGGCCACACAACCTCTGATATGTGAAGAAGTACAGGCGGTTATACACTTGGACGAGGAGATGCCACCTCTATATTGAGATATCAAATCGATTGAGTGAGTGCCATCATACTGTTCACGATATCACTAAACTTCGCCGTACTGAGTAGCACATTTGCAAGCTAGCACGTTTCAAACTCGCGGCTGAGGTTCTGCTTCCTTACCTCCTTGCCACATCTAGGGAGCGTCAGCACCGCTACGAGGTTTCATTATGACTTGATAGAGCTACTTCGCGCGTTTTATTCTCATTTTCATTATTTCCGCCTCACCCA
seq00015   CCAGCGTACCATGATCGGAATACGACGTAATTTTTCGGAAAGTTTCTCGGCTGATGAGGCGCCTATGCTCTAAATCGACTGTTCCGGGCCCTGAGGTGGGGCCGCGTACGGTCTAATATCGGTGTATCGGCATGCCGACCTGGCCTAAGTTCCGGTCCTTCATTGTTTCCTGATCCTGGTCGGGGGATAGATGTGAAGGGGTACTACAGGCCACCGTTAGCAGCGGAACATACAAGAACAATAGACTGGGAAGTTAAAATTCACGTTCAGTATCTCCTATCACACGAATTGGTTTACGGAAAGGATCCGTCATAGGCTAAGGATAACCTGGTGGCTGGCTGTACTCGATAATGATGAAGAATCCGTGGCTCCCATTTCACGTTGCCCCGTCGCAGGCTGTGCAAGCGTTACACGCCCTTCCAAAGAACGGCGCGTTCCACGGACCTTATAGAACTTAAAGTGTAGAAGCAGGGCTCTTGTTCAGTGAGGATGTTTTTATAGTAGGGATGTGGCATGACCGCGTATTATGTCCGCAAGTAACAACTCAATATGGTCATCGCGGAACTCTGGGTATCTACACATCTTTGGTTTAAATTCCGGCCAGTAAATTCGCAACTGCTGTACCCGGGGTGCTTCGGCTCTCTATGTTGTTAAGGCACTAGAATTATCTGTGACATCGGAAGGCGCCTCGTATGGATCGACCCATTCTGAGGTCTCCAAGCATGCATCAGGTCCCAGGGCCGAGTTCCAACGGTCGCCCCTCGAATGTATTGTACCGAAGGCAGTCTCCCACACCTGTCGTGGACGGCTACTCTTTCCGGGTTCTGTATAAGGCTTCATGCCATGCCGATACTCTCACCCAATTTCTATGACACCATGAAGTCGGGCGTCATTATGGCCAAGATCTAATGCACGGTAGTCTCGACTGGGCAAACGGGTTCATCGTTTCCCTGGAATCTAAGAACGATTCGTATATATCTCCACCGTACGCATTCGATAACGAATACGTCCAGTACTGAGGCAAGCTTTATCCGTCTGCCAGATTCTCGCCGCGTTCCGCACGATTGCCATCCTCATGCTGAAAACCCAAGAGGCTTTCGACAACGGGGTTTCCACGCTGTAGAGATTAAATACCATGGTGATTCGAGGCCTTGGTGCACTGTAAACCCATCGAGTGGCGCGGTCCGGCATGTAGGTGACTTCGGGTCCCGCCTATTACAGCTGATATTCTGTTCGTTCGTACATTATTAAGTAGATTCATCAATTCGAACAGTTGCGGTTTCTCCTCGCCAGAACCCATACGATTCATGCTGTAGGGACACAGCCGGTCCGCCGAAACGTAGTGACCTAAATCTTCTTCCCATTGTGACCCACCCGCGAACAATGACAGTTCATCAAGAGGAGTTTTTGGGGCGCCATTGTGCGTTTTATGCAACGCCCTACGATAGATCTCCGGACCGTTGCGAGACGACAGTGATCCGGATTTCCCAAGCCTAGCGTGGGGAATTTGGCCACCTAGATGATCGAACACGGTGGACGCGTCTACCACACTGTAGGTTCGCCGACGTACGGGCGTCCTCCCATTATGCTGCCGGAGTCGGAGTTGTAAATAACTGTGCTCCTTGGGTGGTATTATTCTGAATTGCGCGAAACCGAATTAACCGTCTGACGTTCTCTTCACTTATGTCCCCGTACGCACATGCCGAGTGGTCTGCCTCACTCCATGGCTGATAAGATACAGATACAAAGTAACTTATGTAACTAGGGAACCATTGTCCTATACTCAATCACCTAGTCTTTTGGGAGTAGGACTTTTTTATGTGCGCTTTTTAAGGTAAGTCTCTGCTCACCTAATCAGGACCCACCTTCTTAGCATAACAAACTGCAACAGTGCAAAGTCCGCCAACCTTCAAAATCAGGGTTTGTTGTTAAAGGTTTCCATACACCACGCCACTCAGTGCGTGCGCTGTGTAATTGGCCACACAACCTCTGATATGTGAAGAAGTACAGGCGGTTATACACTTGGACGAGGAGATGCCACCTCTATATTGAGATATCAAATCGATTGAGTGAGTGCCATCATACTGTTCACGATATCACTAAACTTCGCCGTACTGAGTAGCACATTTGCAAGCTAGCACGTTTCAAACTCGCGGCTGAGGTTCTGCTTCCTTACCTCCTTGCCACATCTAGGGAGCGTCAGCACCGCTACGATGTTTCATTATGACTTGATAGAGCTACTTCGCGCGTTTTATTCTCATTTTCATTATTTCCGCCTCACCCA
seq00016   CCAGCGTACCATGATCGGAATACGACGTAATTTTTCGGAAAGTTTCTCGGCTGATGAGGCGCCTATGCTCTAAATCGACTGTTCCGGGCCCTGAGGTGGGGCCGCGTACGGTCTAATATCGGTGTATCGGCATGCCGACCTGGCCTAAGTTCCGGTCCTTCATTGTTTCCTGATCCTGGTCGGGGGATAGATGTGAAGGGGTACTACAGGCCACCGTTAGCAGCGGAACATACAAGAACAATAGACTGGGAAGTTAAAATTCACGTTCAGTATCTCCTATCACACGAATTGGTTTACGGAAAGGATCCGTCATAGGCTAAGGATAACCTGGTGGCTGGCTGTACTCGATAATGATGAAGAATCCGTGGCTCCCATTTCACGTTGCCCCGTCGCAGGCTGTGCAAGCGTTACACGCCCTTCCAAAGAACGGCGCGTTCCACGGACCTTATAGAACTTAAAGTGTAGAAGCAGGGCTCTTGTTCAGTGAGGATGTTTTTATAGTAGGGATGTGGCATGACCGCGTATTATGTCCGCAAGTAACAACTCAATATGGTCATCGCGGAACTCTGGGTATCTACACATCTTTGGTTTAAATTCCGGCCAGTAAATTCGCAACTGCTGTACCCGGGGTGCTTCGGCTCTCTATGTTGTTAAGGCACTAGAATTATCTGTGACATCGGAAGGCGCCTCGTATGGATCGACCCATTCTGAGGTCTCCAAGCATGCATCAGGTCCCAGGGCCGAGTTCCAACGGTCGCCCCTCGAATGTATTGTACCGAAGGCAGTCTCCCACACCTGTCGTGGACGGCTACTCTTTCCGGGTTCTGTATAAGGCTTCATGCCATGCCGATACTCTCACCCAATTTCTATGACACCATGAAGTCGGGCGTCATTATGGCCAAGATCTAATGCACGGTAGTCTCGACTGGGCAAACGGGTTCATCGTTTCCCTGGAATCTAAGAACGATTCGTATATATCTCCACCGTACGCATTCGATAACGAATACGTCCAGTACTGAGGCAAGCTTTATCCGTCTGCCAGATTCTCGCCGCGTTCCGCACGATTGCCATCCTCATGCTGAAAACCCAAGAGGCTTTCGACAACGGGGTTTCCACGCTGTAGAGATTAAATACCATGGTGATTCGAGGCCTTGGTGCACTGTAAACCCATCGAGTGGCGCGGTCCGGCATGTAGGTGACTTCGGGTCCCGCCTATTACAGCTGATATTCTGTTCGTTCGTACATTATTAAGTAGATTCATCAATTCGAACAGTTGCGGTTTCTCCTCGCCAGAACCCATACGATTCATGCTGTAGGGACACAGCCGGTCCGCCGAAACGTAGTGACCTAAATCTTCTTCCCATTGTGACCCACCCGCGAACAATGACAGTTCATCAAGAGGAGTTTTTGGGGCGCCATTGTGCGTTTTATGCAACGCCCTACGATAGATCTCCGGACCGTTGCGAGACGACAGTGATCCGGATTTCCCAAGCCTAGCGTGGGGAATTTGGCCACCTAGATGATCGAACACGGTGGACGCGTCTACCACACTGTAGGTTCGCCGACGTACGGGCGTCCTCCCATTATGCTGCCGGAGTCGGAGTTGTAAATAACTGTGCTCCTTGGGTGGTATTATTCTGAATTGCGCGAAACCGAATTAACCGTCTGACGTTCTCTTCACTTATGTCCCCGTACGCACATGCCGAGTGGTCTGCCTCACTCCATGGCTGATAAGATACAGATACAAAGTAACTTATGTAACTAGGGAACCATTGTCCTATACTCAATCACCTAGTCTTTTGGGAGTAGGACTTTTTTATGTGCGCTTTTTAAGGTAAGTCTCTGCTCACCTAATCAGGACCCACCTTCTTAGCATAACAAACTGCAACAGTGCAAAGTCCGCCAACCTTCAAAATCAGGGTTTGTTGTTAAAGGTTTCCATACACCACGCCACTCAGTGCGTGCGCTGTGTAATTGGCCACACAACCTCTGATATGTGAAGAAGTACAGGCGGTTATACACTTGGACGAGGAGATGCCACCTCTATATTGAGATATCAAATCGATTGAGTGAGTGCCATCATACTGTTCACGATATCACTAAACTTCGCCGTACTGAGTAGCACATTTGCAAGCTAGCACGTTTCAAACTCGCGGCTGAGGTTCTGCTTCCTTACCTCCTTGCCACATCTAGGGAGCGTCAGCACCGCTACGATGTTTCATTATGACTTGATAGAGCTACTTCGCGCGTTTTATTCTCATTTTCATTATTTCCGCCTCACCCA
seq00017   CCAGCGTACCATGATCGGAATACGACGTAATTTTTCGGAAAGTTTCTCGGCTGATGAGGCGCCTATGCTCTAAATCGACTGTTCCGGGCCCTGAGGTGGGGCCGCGTACGGTCTAATATCGGTGTATCGGCATGCCGACCTGGCCTAAGTTCCGGTCCTTCATTGTTTCCTGATCCTGGTCGGGGGATAGATGTGAAGGGGTACTACAGGCCACCGTTAGCAGCGGAACATACAAGAACAATAGACTGGGAAGTTAAAATTCACGTTCAGTATCTCCTATCACACGAATTGGTTTACGGAAAGGATCCGTCATAGGCTAAGGATAACCTGGTGGCTGGCTGTACTCGATAATGATGAAGAATCCGTGGCTCCCATTTCACGTTGCCCCGTCGCAGGCTGTGCAAGCGTTACACGCCCTTCCAAAGAACGGCGCGTTCCACGGACCTTATAGAACTTAAAGTGTAGAAGCAGGGCTCTTGTTCAGTGAGGATGTTTTTATAGTAGGGATGTGGCATGACCGCGTATTATGTCCGCAAGTAACAACTCAATATGGTCATCGCGGAACTCTGGGTATCTACACATCTTTGGTTTAAATTCCGGCCAGTAAATTCGCAACTGCTGTACCCGGGGTGCTTCGGCTCTCTATGTTGTTAAGGCACTAGAATTATCTGTGACATCGGAAGGCGCCTCGTATGGATCGACCCATTCTGAGGTCTCCAAGCATGCATCAGGTCCCAGGGCCGAGTTCCAACGGTCGCCCCTCGAATGTATTGTACCGAAGGCAGTCTCCCACACCTGTCGTGGACGGCTACTCTTTCCGGGTTCTGTATAAGGCTTCATGCCATGCCGATACTCTCACCCAATTTCTATGACACCATGAAGTCGGGCGTCATTATGGCCAAGATCTAATGCACGGTAGTCTCGACTGGGCAAACGGGTTCATCGTTTCCCTGGAATCTAAGAACGATTCGTATATATCTCCACCGTACGCATTCGATAACGAATACGTCCAGTACTGAGGCAAGCTTTATCCGTCTGCCAGATTCTCGCCGCGTTCCGCACGATTGCCATCCTCATGCTGAAAACCCAAGAGGCTTTCGACAACGGGGTTTCCACGCTGTAGAGATTAAATACCATGGTGATTCGAGGCCTTGGTGCACTGTAAACCCATCGAGTGGCGCGGTCCGGCATGTAGGTGACTTCGGGTCCCGCCTATTACAGCTGATATTCTGTTCGTTCGTACATTATTAAGTAGATTCATCAATTCGAACAGTTGCGGTTTCTCCTCGCCAGAACCCATACGATTCATGCTGTAGGGACACAGCCGGTCCGCCGAAACGTAGTGACCTAAATCTTCTTCCCATTGTGACCCACCCGCGAACAATGACAGTTCATCAAGAGGAGTTTTTGGGGCGCCATTGTGCGTTTTATGCAACGCCCTACGATAGATCTCCGGACCGTTGCGAGACGACAGTGATCCGGATTTCCCAAGCCTAGCGTGGGGAATTTGGCCACCTAGATGATCGAACACGGTGGACGCGTCTACCACACTGTAGGTTCGCCGACGTACGGGCGTCCTCCCATTATGCTGCCGGAGTCGGAGTTGTAAATAACTGTGCTCCTTGGGTGGTATTATTCTGAATTGCGCGAAACCGAATTAACCGTCTGACGTTCTCTTCACTTATGTCCCCGTACGCACATGCCGAGTGGTCTGCCTCACTCCATGGCTGATAAGATACAGATACAAAGTAACTTATGTAACTAGGGAACCATTGTCCTATACTCAATCACCTAGTCTTTTGGGAGTAGGACTTTTTTATGTGCGCTTTTTAAGGTAAGTCTCTGCTCACCTAATCAGGACCCACCTTCTTAGCATAACAAACTGCAACAGTGCAAAGTCCGCCAACCTTCAAAATCAGGGTTTGTTGTTAAAGGTTTCCATACACCACGCCACTCAGTGCGTGCGCTGTGTAATTGGCCACACAACCTCTGATATGTGAAGAAGTACAGGCGGTTATACACTTGGACGAGGAGATGCCACCTCTATATTGAGATATCAAATCGATTGAGTGAGTGCCATCATACTGTTCACGATATCACTAAACTTCGCCGTACTGAGTAGCACATTTGCAAGCTAGCACGTTTCAAACTCGCGGCTGAGGTTCTGCTTCCTTACCTCCTTGCCACATCTAGGGAGCGTCAGCACCGCTACGATGTTTCATTATGACTTGATAGAGCTACTTCGCGCGTTTTATTCTCATTTTCATTATTTCCGCCTCACCCA
seq00018   CCAGCGTACCATGATCGGAATACGACGTAATTTTTCGGAAAGTTTCTCGGCTGATGAGGCGCCTATGCTCTAAATCGACTGTTCCGGGCCCTGAGGTGGGGCCGCGTACGGTCTAATATCGGTGTATCGGCATGCCGACCTGGCCTAAGTTCCGGTCCTTCATTGTTTCCTGATCCTGGTCGGGGGATAGATGTGAAGGGGTACTACAGGCCACCGTTAGCAGCGGAACATACAAGAACAATAGACTGGGAAGTTAAAATTCACGTTCAGTATCTCCTATCACACGAATTGGTTTACGGAAAGGATCCGTCATAGGCTAAGGATAACCTGGTGGCTGGCTGTACTCGATAATGATGAAGAATCCGTGGCTCCCATTTCACGTTGCCCCGTCGCAGGCTGTGCAAGCGTTACACGCCCTTCCAAAGAACGGCGCGTTCCACGGACCTTATAGAACTTAAAGTGTAGAAGCAGGGCTCTTGTTCAGTGAGGATGTTTTTATAGTAGGGATGTGGCATGACCGCGTATTATGTCCGCAAGTAACAACTCAATATGGTCATCGCGGAACTCTGGGTATCTACACATCTTTGGTTTAAATTCCGGCCAGTAAATTCGCAACTGCTGTACCCGGGGTGCTTCGGCTCTCTATGTTGTTAAGGCACTAGAATTATCTGTGACATCGGAAGGCGCCTCGTATGGATCGACCCATTCTGAGGTCTCCAAGCATGCATCAGGTCCCAGGGCCGAGTTCCAACGGTCGCCCCTCGAATGTATTGTACCGAAGGCAGTCTCCCACACCTGTCGTGGACGGCTACTCTTTCCGGGTTCTGTATAAGGCTTCATGCCATGCCGATACTCTCACCCAATTTCTATGACACCATGAAGTCGGGCGTCATTATGGCCAAGATCTAATGCACGGTAGTCTCGACTGGGCAAACGGGTTCATCGTTTCCCTGGAATCTAAGAACGATTCGTATATATCTCCACCGTACGCATTCGATAACGAATACGTCCAGTACTGAGGCAAGCTTTATCCGTCTGCCAGATTCTCGCCGCGTTCCGCACGATTGCCATCCTCATGCTGAAAACCCAAGAGGCTTTCGACAACGGGGTTTCCACGCTGTAGAGATTAAATACCATGGTGATTCGAGGCCTTGGTGCACTGTAAACCCATCGAGTGGCGCGGTCCGGCATGTAGGTGACTTCGGGTCCCGCCTATTACAGCTGATATTCTGTCCGTTCGTACATTATTAAGTAGATTCATCAATTCGAACAGTTGCGGTTTCTCCTCGCCAGAACCCATACGATTCATGCTGTAGGGACACAGCCGGTCCGCCGAAACGTAGTGACCTAAATCTTCTTCCCATTGTGACCCACCCGCGAACAATGACAGTTCATCAAGAGGAGTTTTTGGGGCGCCATTGTGCGTTTTATGCAACGCCCTACGATAGATCTCCGGACCGTTGCGAGACGACAGTGATCCGGATTTCCCAAGCCTAGCGTGGGGAATTTGGCCACCTAGATGATCGAACACGGTGGACGCGTCTACCACACTGTAGGTTCGCCGACGTACGGGCGTCCTCCCATTATGCTGCCGGAGTCGGAGTTGTAAATAACTGTGCTCCTTGGGTGGTATTATTCTGAATTGCGCGAAACCGAATTAACCGTCTGACGTTCTCTTCACTTATGTCCCCGTACGCACATGCCGAGTGGTCTGCCTCACTCCATGGCTGATAAGATACAGATACAAAGTAACTTATGTAACTAGGGAACCATTGTCCTATACTCAATCACCTAGTCTTTTGGGAGTAGGACTTTTTTATGTGCGCTTTTTAAGGTAAGTCTCTGCTCACCTAATCAGGACCCACCTTCTTAGCATAACAAACTGCAACAGTGCAAAGTCCGCCAACCTTCAAAATCAGGGTTTGTTGTTAAAGGTTTCCATACACCACGCCACTCAGTGCGTGCGCTGTGTAATTGGCCACACAACCTCTGATATGTGAAGAAGTACAGGCGGTTATACACTTGGACGAGGAGATGCCACCTCTATATTGAGATATCAAATCGATTGAGTGAGTGCCATCATACTGTTCACGATATCACTAAACTTCGCCGTACTGAGTAGCACATTTGCAAGCTAGCACGTTTCAAACTCGCGGCTGAGGTTCTGCTTCCTTACCTCCTTGCCACATCTAGGGAGCGTCAGCACCGCTACGATGTTTCATTATGACTTGATAGAGCTACTTCGCGCGTTTTATTCTCATTTTCATTATTTCCGCCTCACCCA
seq00019   CCAGCGTACCATGATCGGAATACGACGTAATTTTTCGGAAAGTTTCTCGGCTGATGAGGCGCCTATGCTCTAAATCGACTGTTCCGGGCCCTGAGGTGGGGCCGCGTACGGTCTAATATCGGTGTATCGGCATGCCGACCTGGCCTAAGTTCCGGTCCTTCATTGTTTCCTGATCCTGGTCGGGGGATAGATGTGAAGGGGTACTACAGGCCACCGTTAGCAGCGGAACATACAAGAACAATAGACTGGGAAGTTAAAATTCACGTTCAGTATCTCCTATCACACGAATTGGTTTACGGAAAGGATCCGTCATAGGCTAAGGATAACCTGGTGGCTGGCTGTACTCGATAATGATGAAGAATCCGTGGCTCCCATTTCACGTTGCCCCGTCGCAGGCTGTGCAAGCGTTACACGCCCTTCCAAAGAACGGCGCGTTCCACGGACCTTATAGAACTTAAAGTGTAGAAGCAGGGCTCTTGTTCAGTGAGGATGTTTTTATAGTAGGGATGTGGCATGACCGCGTATTATGTCCGCAAGTAACAACTCAATATGGTCATCGCGGAACTCTGGGTATCTACACATCTTTGGTTTAAATTCCGGCCAGTAAATTCGCAACTGCTGTACCCGGGGTGCTTCGGCTCTCTATGTTGTTAAGGCACTAGAATTATCTGTGACATCGGAAGGCGCCTCGTATGGATCGACCCATTCTGAGGTCTCCAAGCATGCATCAGGTCCCAGGGCCGAGTTCCAACGGTCGCCCCTCGAATGTATTGTACCGAAGGCAGTCTCCCACACCTGTCGTGGACGGCTACTCTTTCCGGGTTCTGTATAAGGCTTCATGCCATGCCGATACTCTCACCCAATTTCTATGACACCATGAAGTCGGGCGTCATTATGGCCAAGATCTAATGCACGGTAGTCTCCACTGGGCAAACGGGTTCATCGTTTCCCTGGAATCTAAGAACGATTCGTATATATCTCCACCGTACGCATTCGATAACGAATACGTCCAGTACTGAGGCAAGCTTTATCCGTCTGCCAGATTCTCGCCGCGTTCCGCACGATTGCCATCCTCATGCTGAAAACCCATGAGGCTTTCGACAACGGGGTTTCCACGCTGTAGAGATTAAATACCATGGTGATTCGAGGCCTTGGTGCACTGTAAACCCATCGAGTGGCGCGGTCCGGCATGTAGGTGACTTCGGGTCCCGCCTATTACAGCTGATATTCTGTCCGTTCGTACATTATTAAGTAGATTCATCAATTCGAACAGTTGCGGTTTCTCCTCGCCAGAACCCATACGATTCATGCTGTAGGGACACAGCCGGTCCGCCGAAACGTAGTGACCTAAATCTTCTTCCCATTGTGACCCACCCGCGAACAATGACAGTTCATCAAGAGGAGTTTTTGGGGCGCCATTGTGCGTTTTATGCAACGCCCTACGATAGATCTCCGGACCGTTGCGAGACGACAGTGATCCGGATTTCCCAAGCCTAGCGTGGGGAATTTGGCCACCTAGATGATCGAACACGGTGGACGCGTCTACCACACTGTAGGTTCGCCGACGTACGGGCGTCCTCCCATTATGCTGCCGGAGTCGGAGTTGTAAATAACTGTGCTCCTTGGGTGGTATTATTCTGAATTGCGCGAAACCGAATTAACCGTCTGACGTTCTCTTCACTTATGTCCCCGTACGCACATGCCGAGTGGTCTGCCTCACTCCATGGCTGATAAGATACAGATACAAAGTAACTTATGTAACTAGGGAACCATTGTCCTATACTCAATCACCTAGTCTTTTGGGAGTAGGACTTTTTTATGTGCGCTTTTTAAGGTAAGTCTCTGCTCACCTAATCAGGACCCACCTTCTTAGCATAACAAACTGCAACAGTGCAAAGTCCGCCAACCTTCAAAATCAGGGTTTGTTGTTAAAGGTTTCCATACACCACGCCACTCAGTGCGTGCGCTGTGTAATTGGCCACACAACCTCTGATATGTGAAGAAGTACAGGCGGTTATACACTTGGACGAGGAGATGCCACCTCTATATTGAGATATCAAATCGATTGAGTGAGTGCCATCATACTGTTCACGATATCACTAAACTTCGCCGTACTGAGTAGCACATTTGCAAGCTAGCACGTTTCAAACTCGCGGCTGAGGTTCTGCTTCCTTACCTCCTTGCCACATCTAGGGAGCGTCAGCACCGCTACGAGGTTTCATTATGACTTGATAGAGCTACTTCGCGCGTTTTATTCTCATTTTCATTATTTCCGCCTCACCCA
seq00020   CCAGCGTACCATGATCGGAATACGACGTAATTTTTCGGAAAGTTTCTCGGCTGATGAGGCGCCTATGCTCTAAATCGACTGTTCCGGGCCCTGAGGTGGGGCCGCGTACGGTCTAATATCGGTGTATCGGCATGCCGACCTGGCCTAAGTTCCGGTCCTTCATTGTTTCCTGATCCTGGTCGGGGGATAGATGTGAAGGGGTACTACAGGCCACCGTTAGCAGCGGAACATACAAGAACAATAGACTGGGAAGTTAAAATTCACGTTCAGTATCTCCTATCACACGAATTGGTTTACGGAAAGGATCCGTCATAGGCTAAGGATAACCTGGTGGCTGGCTGTACTCGATAATGATGAAGAATCCGTGGCTCCCATTTCACGTTGCCCCGTCGCAGGCTGTGCAAGCGTTACACGCCCTTCCAAAGAACGGCGCGTTCCACGGACCTTATAGAACTTAAAGTGTAGAAGCAGGGCTCTTGTTCAGTGAGGATGTTTTTATAGTAGGGATGTGGCATGACCGCGTATTATGTCCGCAAGTAACAACTCAATATGGTCATCGCGGAACTCTGGGTATCTACACATCTTTGGTTTAAATTCCGGCCAGTAAATTCGCAACTGCTGTACCCGGGGTGCTTCGGCTCTCTATGTTGTTAAGGCACTAGAATTATCTGTGACATCGGAAGGCGCCTCGTATGGATCGACCCATTCTGAGGTCTCCAAGCATGCATCAGGTCCCAGGGCCGAGTTCCAACGGTCGCCCCTCGAATGTATTGTACCGAAGGCAGTCTCCCACACCTGTCGTGGACGGCTACTCTTTCCGGGTTCTGTATAAGGCTTCATGCCATGCCGATACTCTCACCCAATTTCTATGACACCATGAAGTCGGGCGTCATTATGGCCAAGATCTAATGCACGGTAGTCTCGACTGGGCAAACGGGTTCATCGTTTCCCTGGAATCTAAGAACGATTCGTATATATCTCCACCGTACGCATTCGATAACGAATACGTCCAGTACTGAGGCAAGCTTTATCCGTCTGCCAGATTCTCGCCGCGTTCCGCACGATTGCCATCCTCATGCTGAAAACCCAAGAGGCTTTCGACAACGGGGTTTCCACGCTGTAGAGATTAAATACCATGGTGATTCGAGGCCTTGGTGCACTGTAAACCCATCGAGTGGCGCGGTCCGGCATGTAGGTGACTTCGGGTCCCGCCTATTACAGCTGATATTCTGTTCGTTCGTACATTATTAAGTAGATTCATCAATTCGAACAGTTGCGGTTTCTCCTCGCCAGAACCCATACGATTCATGCTGTAGGGACACAGCCGGTCCGCCGAAACGTAGTGACCTAAATCTTCTTCCCATTGTGACCCACCCGCGAACAATGACAGTTCATCAAGAGGAGTTTTTGGGGCGCCATTGTGCGTTTTATGCAACGCCCTACGATAGATCTCCGGACCGTTGCGAGACGACAGTGATCCGGATTTCCCAAGCCTAGCGTGGGGAATTTGGCCACCTAGATGATCGAACACGGTGGACGCGTCTACCACACTGTAGGTTCGCCGACGTACGGGCGTCCTCCCATTATGCTGCCGGAGTCGGAGTTGTAAATAACTGTGCTCCTTGGGTGGTATTATTCTGAATTGCGCGAAACCGAATTAACCGTCTGACGTTCTCTTCACTTATGTCCCCGTACGCACATGCCGAGTGGTCTGCCTCACTCCATGGCTGATAAGATACAGATACAAAGTAACTTATGTAACTAGGGAACCATTGTCCTATACTCAATCACCTAGTCTTTTGGGAGTAGGACTTTTTTATGTGCGCTTTTTAAGGTAAGTCTCTGCTGACCTAATCAGGACCCACCTTCTTAGCATAACAAACTGCAACAGTGCAAAGTCCGCCAACCTTCAAAATCAGGGTTTGTTGTTAAAGGTTTCCATACACCACGCCACTCAGTGCGTGCGCTGTGTAATTGGCCACACAACCTCTGATATGTGAAGAAGTACAGGCGGTTATACACTTGGACGAGGAGATGCCACCTCTATATTGAGATATCAAATCGATTGAGTGAGTGCCATCATACTGTTCACGATATCACTAAACTTCGCCGTACTGAGTAGCACATTTGCAAGCTAGCACGTTTCAAACTCGCGGCTGAGGTTCTGCTTCCTTACCTCCTTGCCACATCTAGGGAGCGTCAGCACCGCTACGATGTTTCATTATGACTTGATAGAGCTACTTCGCGCGTTTTATTCTCATTTTCATTATTTCCGCCTCACCCA
seq00021   CCAGCGTACCATGATCGGAATACGACGTAATTTTTCGGAAAGTTTCTCGGCTGATGAGGCGCCTATGCTCTAAATCGACTGTTCCGGGCCCTGAGGTGGGGCCGCGTACGGTCTAATATCGGTGTATCGGCATGCCGACCTGGCCTAAGTTCCGGTCCTTCATTGTTTCCTGATCCTGGTCGGGGGATAGATGTGAAGGGGTACTACAGGCCACCGTTAGCAGCGGAACATACAAGAACAATAGACTGGGAAGTTAAAATTCACGTTCAGTATCTCCTATCACACGAATTGGTTTACGGAAAGGATCCGTCATAGGCTAAGGATAACCTGGTGGCTGGCTGTACTCGATAATGATGAAGAATCCGTGGCTCCCATTTCACGTTGCCCCGTCGCAGGCTGTGCAAGCGTTACACGCCCTTCCAAAGAACGGCGCGTTCCACGGACCTTATAGAACTTAAAGTGTAGAAGCAGGGCTCTTGTTCAGTGAGGATGTTTTTATAGTAGGGATGTGGCATGACCGCGTATTATGTCCGCAAGTAACAACTCAATATGGTCATCGCGGAACTCTGGGTATCTACACATCTTTGGTTTAAATTCCGGCCAGTAAATTCGCAACTGCTGTACCCGGGGTGCTTCGGCTCTCTATGTTGTTAAGGCACTAGAATTATCTGTGACATCGGAAGGCGCCTCGTATGGATCGACCCATTCTGAGGTCTCCAAGCATGCATCAGGTCCCAGGGCCGAGTTCCAACGGTCGCCCCTCGAATGTATTGTACCGAAGGCAGTCTCCCACACCTGTCGTGGACGGCTACTCTTTCCGGGTTCTGTATAAGGCTTCATGCCATGCCGATACTCTCACCCAATTTCTATGACACCATGAAGTCGGGCGTCATTATGGCCAAGATCTAATGCACGGTAGTCTCGACTGGGCAAACGGGTTCATCGTTTCCCTGGAATCTAAGAACGATTCGTATATATCTCCACCGTACGCATTCGATAACGAATACGTCCAGTACTGAGGCAAGCTTTATCCGTCTGCCAGATTCTCGCCGCGTTCCGCACGATTGCCATCCTCATGCTGAAAACCCAAGAGGCTTTCGACAACGGGGTTTCCACGCTGTAGAGATTAAATACCATGGTGATTCGAGGCCTTGGTGCACTGTAAACCCATCGAGTGGCGCGGTCCGGCATGTAGGTGACTTCGGGTCCCGCCTATTACAGCTGATATTCTGTCCGTTCGTACATTATTAAGTAGATTCATCAATTCGAACAGTTGCGGTTTCTCCTCGCCAGAACCCATACGATTCATGCTGTAGGGACACAGCCGGTCCGCCGAAACGTAGTGACCTAAATCTTCTTCCCATTGTGACCCACCCGCGAACAATGACAGTTCATCAAGAGGAGTTTTTGGGGCGCCATTGTGCGTTTTATGCAACGCCCTACGATAGATCTCCGGACCGTTGCGAGACGACAGTGATCCGGATTTCCCAAGCCTAGCGTGGGGAATTTGGCCACCTAGATGATCGAACACGGTGGACGCGTCTACCACACTGTAGGTTCGCCGACGTACGGGCGTCCTCCCATTATGCTGCCGGAGTCGGAGTTGTAAATAACTGTGCTCCTTGGGTGGTATTATTCTGAATTGCGCGAAACCGAATTAACCGTCTGACGTTCTCTTCACTTATGTCCCCGTACGCACATGCCGAGTGGTCTGCCTCACTCCATGGCTGATAAGATACAGATACAAAGTAACTTATGTAACTAGGGAACCATTGTCCTATACTCAATCACCTAGTCTTTTGGGAGTAGGACTTTTTTATGTGCGCTTTTTAAGGTAAGTCTCTGCTCACCTAATCAGGACCCACCTTCTTAGCATAACAAACTGCAACAGTGCAAAGTCCGCCAACCTTCAAAATCAGGGTTTGTTGTTAAAGGTTTCCATACACCACGCCACTCAGTGCGTGCGCTGTGTAATTGGCCACACAACCTCTGATATGTGAAGAAGTACAGGCGGTTATACACTTGGACGAGGAGATGCCACCTCTATATTGAGATATCAAATCGATTGAGTGAGTGCCATCATACTGTTCACGATATCACTAAACTTCGCCGTACTGAGTAGCACATTTGCAAGCTAGCACGTTTCAAACTCGCGGCTGAGGTTCTGCTTCCTTACCTCCTTGCCACATCTAGGGAGCGTCAGCACCGCTACGATGTTTCATTATGACTTGATAGAGCTACTTCGCGCGTTTTATTCTCATTTTCATTATTTCCGCCTCACCCA
seq00022   CCAGCGTACCATGATCGGAATACGACGTAATTTTTCGGAAAGTTTCTCGGCTGATGAGGCGCCTATGCTCTAAATCGACTGTTCCGGGCCCTGAGGTGGGGCCGCGTACGGTCTAATATCGGTGTATCGGCATGCCGACCTGGCCTAAGTTCCGGTCCTTCATTGTTTCCTGATCCTGGTCGGGGGATAGATGTGAAGGGGTACTACAGGCCACCGTTAGCAGCGGAACATACAAGAACAATAGACTGGGAAGTTAAAATTCACGTTCAGTATCTCCTATCACACGAATTGGTTTACGGAAAGGATCCGTCATAGGCTAAGGATAACCTGGTGGCTGGCTGTACTCGATAATGATGAAGAATCCGTGGCTCCCATTTCACGTTGCCCCGTCGCAGGCTGTGCAAGCGTTACACGCCCTTCCAAAGAACGGCGCGTTCCACGGACCTTATAGAACTTAAAGTGTAGAAGCAGGGCTCTTGTTCAGTGAGGATGTTTTTATAGTAGGGATGTGGCATGACCGCGTATTATGTCCGCAAGTAACAACTCAATATGGTCATCGCGGAACTCTGGGTATCTACACATCTTTGGTTTAAATTCCGGCCAGTAAATTCGCAACTGCTGTACCCGGGGTGCTTCGGCTCTCTATGTTGTTAAGGCACTAGAATTATCTGTGACATCGGAAGGCGCCTCGTATGGATCGACCCATTCTGAGGTCTCCAAGCATGCATCAGGTCCCAGGGCCGAGTTCCAACGGTCGCCCCTCGAATGTATTGTACCGAAGGCAGTCTCCCACACCTGTCGTGGACGGCTACTCTTTCCGGGTTCTGTATAAGGCTTCATGCCATGCCGATACTCTCACCCAATTTCTATGACACCATGAAGTCGGGCGTCATTATGGCCAAGATCTAATGCACGGTAGTCTCGACTGGGCAAACGGGTTCATCGTTTCCCTGGAATCTAAGAACGATTCGTATATATCTCCACCGTACGCATTCGATAACGAATACGTCCAGTACTGAGGCAAGCTTTATCCGTCTGCCAGATTCTCGCCGCGTTCCGCACGATTGCCATCCTCATGCTGAAAACCCAAGAGGCTTTCGACAACGGGGTTTCCACGCTGTAGAGATTAAATACCATGGTGATTCGAGGCCTTGGTGCACTGTAAACCCATCGAGTGGCGCGGTCCGGCATGTAGGTGACTTCGGGTCCCGCCTATTACAGCTGATATTCTGTTCGTTCGTACATTATTAAGTAGATTCATCAATTCGAACAGTTGCGGTTTCTCCTCGCCAGAACCCATACGATTCATGCTGTAGGGACACAGCCGGTCCGCCGAAACGTAGTGACCTAAATCTTCTTCCCATTGTGACCCACCCGCGAACAATGACAGTTCATCAAGAGGAGTTTTTGGGGCGCCATTGTGCGTTTTATGCAACGCCCTACGATAGATCTCCGGACCGTTGCGAGACGACAGTGATCCGGATTTCCCAAGCCTAGCGTGGGGAATTTGGCCACCTAGATGATCGAACACGGTGGACGCGTCTACCACACTGTAGGTTCGCCGACGTACGGGCGTCCTCCCATTATGCTGCCGGAGTCGGAGTTGTAAATAACTGTGCTCCTTGGGTGGTATTATTCTGAATTGCGCGAAACCGAATTAACCGTCTGACGTTCTCTTCACTTATGTCCCCGTACGCACATGCCGAGTGGTCTGCCTCACTCCATGGCTGATAAGATACAGATACAAAGTAACTTATGTAACTAGGGAACCATTGTCCTATACTCAATCACCTAGTCTTTTGGGAGTAGGACTTTTTTATGTGCGCTTTTTAAGGTAAGTCTCTGCTCACCTAATCAGGACCCACCTTCTTAGCATAACAAACTGCAACAGTGCAAAGTCCGCCAACCTTCAAAATCAGGGTTTGTTGTTAAAGGTTTCCATACACCACGCCACTCAGTGCGTGCGCTGTGTAATTGGCCACACAACCTCTGATATGTGAAGAAGTACAGGCGGTTATACACTTGGACGAGGAGATGCCACCTCTATATTGAGATATCAAATCGATTGAGTGAGTGCCATCATACTGTTCACGATATCACTAAACTTCGCCGTACTGAGTAGCACATTTGCAAGCTAGCACGTTTCAAACTCGCGGCTGAGGTTCTGCTTCCTTACCTCCTTGCCACATCTAGGGAGCGTCAGCACCGCTACGATGTTTCATTATGACTTGATAGAGCTACTTCGCGCGTTTTATTCTCATTTTCATTATTTCCGCCTCACCCA
seq00023   CCAGCGTACCATGATCGGAATACGACGTAATTTTTCGGAAAGTTTCTCGGCTGATGAGGCGCCTATGCTCTAAATCGACTGTTCCGGGCCCTGAGGTGGGGCCGCGTACGGTCTAATATCGGTGTATCGGCATGCCGACCTGGCCTAAGTTCCGGTCCTTCATTGTTTCCTGATCCTGGTCGGGGGATAGATGTGAAGGGGTACTACAGGCCACCGTTAGCAGCGGAACATACAAGAACAATAGACTGGGAAGTTAAAATTCACGTTCAGTATCTCCTATCACACGAATTGGTTTACGGAAAGGATCCGTCATAGGCTAAGGATAACCTGGTGGCTGGCTGTACTCGATAATGATGAAGAATCCGTGGCTCCCATTTCACGTTGCCCCGTCGCAGGCTGTGCAAGCGTTACACGCCCTTCCAAAGAACGGCGCGTTCCACGGACCTTATAGAACTTAAAGTGTAGAAGCAGGGCTCTTGTTCAGTGAGGATGTTTTTATAGTAGGGATGTGGCATGACCGCGTATTATGTCCGCAAGTAACAACTCAATATGGTCATCGCGGAACTCTGGGTATCTACACATCTTTGGTTTAAATTCCGGCCAGTAAATTCGCAACTGCTGTACCCGGGGTGCTTCGGCTCTCTATGTTGTTAAGGCACTAGAATTATCTGTGACATCGGAAGGCGCCTCGTATGGATCGACCCATTCTGAGGTCTCCAAGCATGCATCAGGTCCCAGGGCCGAGTTCCAACGGTCGCCCCTCGAATGTATTGTACCGAAGGCAGTCTCCCACACCTGTCGTGGACGGCTACTCTTTCCGGGTTCTGTATAAGGCTTCATGCCATGCCGATACTCTCACCCAATTTCTATGACACCATGAAGTCGGGCGTCATTATGGCCAAGATCTAATGCACGGTAGTCTCGACTGGGCAAACGGGTTCATCGTTTCCCTGGAATCTAAGAACGATTCGTATATATCTCCACCGTACGCATTCGATAACGAATACGTCCAGTACTGAGGCAAGCTTTATCCGTCTGCCAGATTCTCGCCGCGTTCCGCACGATTGCCATCCTCATGCTGAAAACCCAAGAGGCTTTCGACAACGGGGTTTCCACGCTGTAGAGATTAAATACCATGGTGATTCGAGGCCTTGGTGCACTGTAAACCCATCGAGTGGCGCGGTCCGGCATGTAGGTGACTTCGGGTCCCGCCTATTACAGCTGATATTCTGTTCGTTCGTACATTATTAAGTAGATTCATCAATTCGAACAGTTGCGGTTTCTCCTCGCCAGAACCCATACGATTCATGCTGTAGGGACACAGCCGGTCCGCCGAAACGTAGTGACCTAAATCTTCTTCCCATTGTGACCCACCCGCGAACAATGACAGTTCATCAAGAGGAGTTTTTGGGGCGCCATTGTGCGTTTTATGCAACGCCCTACGATAGATCTCCGGACCGTTGCGAGACGACAGTGATCCGGATTTCCCAAGCCTAGCGTGGGGAATTTGGCCACCTAGATGATCGAACACGGTGGACGCGTCTACCACACTGTAGGTTCGCCGACGTACGGGCGTCCTCCCATTATGCTGCCGGAGTCGGAGTTGTAAATAACTGTGCTCCTTGGGTGGTATTATTCTGAATTGCGCGAAACCGAATTAACCGTCTGACGTTCTCTTCACTTATGTCCCCGTACGCACATGCCGAGTGGTCTGCCTCACTCCATGGCTGATAAGATACAGATACAAAGTAACTTATGTAACTAGGGAACCATTGTCCTATACTCAATCACCTAGTCTTTTGGGAGTAGGACTTTTTTATGTGCGCTTTTTAAGGTAAGTCTCTGCTCACCTAATCAGGACCCACCTTCTTAGCATAACAAACTGCAACAGTGCAAAGTCCGCCAACCTTCAAAATCAGGGTTTGTTGTTAAAGGTTTCCATACACCACGCCACTCAGTGCGTGCGCTGTGTAATTGGCCACACAACCTCTGATATGTGAAGAAGTACAGGCGGTTATACACTTGGACGAGGAGATGCCACCTCTATATTGAGATATCAAATCGATTGAGTGAGTGCCATCATACTGTTCACGATATCAATAAACTTCGCCGTACTGAGTAGCACATTTGCAAGCTAGCACGTTTCAAACTCGCGGCTGAGGTTCTGCTTCCTTACCTCCTTGCCACATCTAGGGAGCGTCAGCACCGCTACGATGTTTCATTATGACTTGATAGAGCTACTTCGCGCGTTTTATTCTCATTTTCATTATTTCCGCCTCACCCA
seq00024   CCAGCGTACCATGATCGGAATACGACGTAATTTTTCGGAAAGTTTCTCGGCTGATGAGGCGCCTATGCTCTAAATCGACTGTTCCGGGCCCTGAGGTGGGGCCGCGTACGGTCTAATATCGGTGTATCGGCATGCCGACCTGGCCTAAGTTCCGGTCCTTCATTGTTTCCTGATCCTGGTCGGGGGATAGATGTGAAGGGGTACTACAGGCCACCGTTAGCAGCGGAACATACAAGAACAATAGACTGGGAAGTTAAAATTCACGTTCAGTATCTCCTATCACACGAATTGGTTTACGGAAAGGATCCGTCATAGGCTAAGGATAACCTGGTGGCTGGCTGTACTCGATAATGATGAAGAATCCGTGGCTCCCATTTCACGTTGCCCCGTCGCAGGCTGTGCAAGCGTTACACGCCCTTCCAAAGAACGGCGCGTTCCACGGACCTTATAGAACTTAAAGTGTAGAAGCAGGGCTCTTGTTCAGTGAGGATGTTTTTATAGTAGGGATGTGGCATGACCGCGTATTATGTCCGCAAGTAACAACTCAATATGGTCATCGCGGAACTCTGGGTATCTACACATCTTTGGTTTAAATTCCGGCCAGTAAATTCGCAACTGCTGTACCCGGGGTGCTTCGGCTCTCTATGTTGTTAAGGCACTAGAATTATCTGTGACATCGGAAGGCGCCTCGTATGGATCGACCCATTCTGAGGTCTCCAAGCATGCATCAGGTCCCAGGGCCGAGTTCCAACGGTCGCCCCTCGAATGTATTGTACCGAAGGCAGTCTCCCACACCTGTCGTGGACGGCTACTCTTTCCGGGTTCTGTATAAGGCTTCATGCCATGCCGATACTCTCACCCAATTTCTATGACACCATGAAGTCGGGCGTCATTATGGCCAAGATCTAATGCACGGTAGTCTCGACTGGGCAAACGGGTTCATCGTTTCCCTGGAATCTAAGAACGATTCGTATATATCTCCACCGTACGCATTCGATAACGAATACGTCCAGTACTGAGGCAAGCTTTATCCGTCTGCCAGATTCTCGCCGCGTTCCGCACGATTGCCATCCTCATGCTGAAAACCCAAGAGGCTTTCGACAACGGGGTTTCCACGCTGTAGAGATTAAATACCATGGTGATTCGAGGCCTTGGTGCACTGTAAACCCATCGAGTGGCGCGGTCCGGCATGTAGGTGACTTCGGGTCCCGCCTATTACAGCTGATATTCTGTCCGTTCGTACATTATTAAGTAGATTCATCAATTCGAACAGTTGCGGTTTCTCCTCGCCAGAACCCATACGATTCATGCTGTAGGGACACAGCCGGTCCGCCGAAACGTAGTGACCTAAATCTTCTTCCCATTGTGACCCACCCGCGAACAATGACAGTTCATCAAGAGGAGTTTTTGGGGCGCCATTGTGCGTTTTATGCAACGCCCTACGATAGATCTCCGGACCGTTGCGAGACGACAGTGATCCGGATTTCCCAAGCCTAGCGTGGGGAATTTGGCCACCTAGATGATCGAACACGGTGGACGCGTCTACCACACTGTAGGTTCGCCGACGTACGGGCGTCCTCCCATTATGCTGCCGGAGTCGGAGTTGTAAATAACTGTGCTCCTTGGGTGGTATTATTCTGAATTGCGCGAAACCGAATTAACCGTCTGACGTTCTCTTCACTTATGTCCCCGTACGCACATGCCGAGTGGTCTGCCTCACTCCATGGCTGATAAGATACAGATACAAAGTAACTTATGTAACTAGGGAACCATTGTCCTATACTCAATCACCTAGTCTTTTGGGAGTAGGACTTTTTTATGTGCGCTTTTTAAGGTAAGTCTCTGCTCACCTAATCAGGACCCACCTTCTTAGCATAACAAACTGCAACAGTGCAAAGTCCGCCAACCTTCAAAATCAGGGTTTGTTGTTAAAGGTTTCCATACACCACGCCACTCAGTGCGTGCGCTGTGTAATTGGCCACACAACCTCTGATATGTGAAGAAGTACAGGCGGTTATACACTTGGACGAGGAGATGCCACCTCTATATTGAGATATCAAATCGATTGAGTGAGTGCCATCATACTGTTCACGATATCACTAAACTTCGCCGTACTGAGTAGCACATTTGCAAGCTAGCACGTTTCAAACTCGCGGCTGAGGTTCTGCTTCCTTACCTCCTTGCCACATCTAGGGAGCGTCAGCACCGCTACGATGTTTCATTATGACTTGATAGAGCTACTTCGCGCGTTTTATTCTCATTTTCATTATTTCCGCCTCACCCA
seq00025   CCAGCGTACCATGATCGGAATACGACGTAATTTTTCGGAAAGTTTCTCGGCTGATGAGGCGCCTATGCTCTAAATCGACTGTTCCGGGCCCTGAGGTGGGGCCGCGTACGGTCTAATATCGGTGTATCGGCATGCCGACCTGGCCTAAGTTCCGGTCCTTCATTGTTTCCTGATCCTGGTCGGGGGATAGATGTGAAGGGGTACTACAGGCCACCGTTAGCAGCGGAACATACAAGAACAATAGACTGGGAAGTTAAAATTCACGTTCAGTATCTCCTATCACACGAATTGGTTTACGGAAAGGATCCGTCATAGGCTAAGGATAACCTGGTGGCTGGCTGTACTCGATAATGATGAAGAATCCGTGGCTCCCATTTCACGTTGCCCCGTCGCAGGCTGTGCAAGCGTTACACGCCCTTCCAAAGAACGGCGCGTTCCACGGACCTTATAGAACTTAAAGTGTAGAAGCAGGGCTCTTGTTCAGTGAGGATGTTTTTATAGTAGGGATGTGGCATGACCGCGTATTATGTCCGCAAGTAACAACTCAATATGGTCATCGCGGAACTCTGGGTATCTACACATCTTTGGTTTAAATTCCGGCCAGTAAATTCGCAACTGCTGTACCCGGGGTGCTTCGGCTCTCTATGTTGTTAAGGCACTAGAATTATCTGTGACATCGGAAGGCGCCTCGTATGGATCGACCCATTCTGAGGTCTCCAAGCATGCATCAGGTCCCAGGGCCGAGTTCCAACGGTCGCCCCTCGAATGTATTGTACCGAAGGCAGTCTCCCACACCTGTCGTGGACGGCTACTCTTTCCGGGTTCTGTATAAGGCTTCATGCCATGCCGATACTCTCACCCAATTTCTATGACACCATGAAGTCGGGCGTCATTATGGCCAAGATCTAATGCACGGTAGTCTCGACTGGGCAAACGGGTTCATCGTTTCCCTGGAATCTAAGAACGATTCGTATATATCTCCACCGTACGCATTCGATAACGAATACGTCCAGTACTGAGGCAAGCTTTATCCGTCTGCCAGATTCTCGCCGCGTTCCGCACGATTGCCATCCTCATGCTGAAAACCCAAGAGGCTTTCGACAACGGGGTTTCCACGCTGTAGAGATTAAATACCATGGTGATTCGAGGCCTTGGTGCACTGTAAACCCATCGAGTGGCGCGGTCCGGCATGTAGGTGACTTCGGGTCCCGCCTATTACAGCTGATATTCTGTTCGTTCGTACATTATTAAGTAGATTCATCAATTCGAACAGTTGCGGTTTCTCCTCGCCAGAACCCATACGATTCATGCTGTAGGGACACAGCCGGTCCGCCGAAACGTAGTGACCTAAATCTTCTTCCCATTGTGACCCACCCGCGAACAATGACAGTTCATCAAGAGGAGTTTTTGGGGCGCCATTGTGCGTTTTATGCAACGCCCTACGATAGATCTCCGGACCGTTGCGAGACGACAGTGATCCGGATTTCCCAAGCCTAGCGTGGGGAATTTGGCCACCTAGATGATCGAACACGGTGGACGCGTCTACCACACTGTAGGTTCGCCGACGTACGGGCGTCCTCCCATTATGCTGCCGGAGTCGGAGTTGTAAATAACTGTGCTCCTTGGGTGGTATTATTCTGAATTGCGCGAAACCGAATTAACCGTCTGACGTTCTCTTCACTTATGTCCCCGTACGCACATGCCGAGTGGTCTGCCTCACTCCATGGCTGATAAGATACAGATACAAAGTAACTTATGTAACTAGGGAACCATTGTCCTATACTCAATCACCTAGTCTTTTGGGAGTAGGACTTTTTTATGTGCGCTTTTTAAGGTAAGTCTCTGCTCACCTAATCAGGACCCACCTTCTTAGCATAACAAACTGCAACAGTGCAAAGTCCGCCAACCTTCAAAATCAGGGTTTGTTGTTAAAGGTTTCCATACACCACGCCACTCAGTGCGTGCGCTGTGTAATTGGCCACACAACCTCTGATATGTGAAGAAGTACAGGCGGTTATACACTTGGACGAGGAGATGCCACCTCTATATTGAGATATCAAATCGATTGAGTGAGTGCCATCATACTGTTCACGATATCACTAAACTTCGCCGTACTGAGTAGCACATTTGCAAGCTAGCACGTTTCAAACTCGCGGCTGAGGTTCTGCTTCCTTACCTCCTTGCCACATCTAGGGAGCGTCAGCACCGCTACGATGTTTCATTATGACTTGATAGAGCTACTTCGCGCGTTTTATTCTCATTTTCATTATTTCCGCCTCACCCA
seq00026   CCAGCGTACCATGATCGGAATACGACGTAATTTTTCGGAAAGTTTCTCGGCTGATGAGGCGCCTATGCTCTAAATCGACTGTTCCGGGCCCTGAGGTGGGGCCGCGTACGGTCTAATATCGGTGTATCGGCATGCCGACCTGGCCTAAGTTCCGGTCCTTCATTGTTTCCTGATCCTGGTCGGGGGATAGATGTGAAGGGGTACTACAGGCCACCGTTAGCAGCGGAACATACAAGAACAATAGACTGGGAAGTTAAAATTCACGTTCAGTATCTCCTATCACACGAATTGGTTTACGGAAAGGATCCGTCATAGGCTAAGGATAACCTGGTGGCTGGCTGTACTCGATAATGATGAAGAATCCGTGGCTCCCATTTCACGTTGCCCCGTCGCAGGCTGTGCAAGCGTTACACGCCCTTCCAAAGAACGGCGCGTTCCACGGACCTTATAGAACTTAAAGTGTAGAAGCAGGGCTCTTGTTCAGTGAGGATGTTTTTATAGTAGGGATGTGGCATGACCGCGTATTATGTCCGCAAGTAACAACTCAATATGGTCATCGCGGAACTCTGGGTATCTACACATCTTTGGTTTAAATTCCGGCCAGTAAATTCGCAACTGCTGTACCCGGGGTGCTTCGGCTCTCTATGTTGTTAAGGCACTAGAATTATCTGTGACATCGGAAGGCGCCTCGTATGGATCGACCCATTCTGAGGTCTCCAAGCATGCATCAGGTCCCAGGGCCGAGTTCCAACGGTCGCCCCTCGAATGTATTGTACCGAAGGCAGTCTCCCACACCTGTCGTGGACGGCTACTCTTTCCGGGTTCTGTATAAGGCTTCATGCCATGCCGATACTCTCACCCAATTTCTATGACACCATGAAGTCGGGCGTCATTATGGCCAAGATCTAATGCACGGTAGTCTCGACTGGGCAAACGGGTTCATCGTTTCCCTGGAATCTAAGAACGATTCGTATATATCTCCACCGTACGCATTCGATAACGAATACGTCCAGTACTGAGGCAAGCTTTATCCGTCTGCCAGATTCTCGCCGCGTTCCGCACGATTGCCATCCTCATGCTGAAAACCCAAGAGGCTTTCGACAACGGGGTTTCCACGCTGTAGAGATTAAATACCATGGTGATTCGAGGCCTTGGTGCACTGTAAACCCATCGAGTGGCGCGGTCCGGCATGTAGGTGACTTCGGGTCCCGCCTATTACAGCTGATATTCTGTTCGTTCGTACATTATTAAGTAGATTCATCAATTCGAACAGTTGCGGTTTCTCCTCGCCAGAACCCATACGATTCATGCTGTAGGGACACAGCCGGTCCGCCGAAACGTAGTGACCTAAATCTTCTTCCCATTGTGACCCACCCGCGAACAATGACAGTTCATCAAGAGGAGTTTTTGGGGCGCCATTGTGCGTTTTATGCAACGCCCTACGATAGATCTCCGGACCGTTGCGAGACGACAGTGATCCGGATTTCCCAAGCCTAGCGTGGGGAATTTGGCCACCTAGATGATCGAACACGGTGGACGCGTCTACCACACTGTAGGTTCGCCGACGTACGGGCGTCCTCCCATTATGCTGCCGGAGTCGGAGTTGTAAATAACTGTGCTCCTTGGGTGGTATTATTCTGAATTGCGCGAAACCGAATTAACCGTCTGACGTTCTCTTCACTTATGTCCCCGTACGCACATGCCGAGTGGTCTGCCTCACTCCATGGCTGATAAGATACAGATACAAAGTAACTTATGTAACTAGGGAACCATTGTCCTATACTCAATCACCTAGTCTTTTGGGAGTAGGACTTTTTTATGTGCGCTTTTTAAGGTAAGTCTCTGCTCACCTAATCAGGACCCACCTTCTTAGCATAACAAACTGCAACAGTGCAAAGTCCGCCAACCTTCAAAATCAGGGTTTGTTGTTAAAGGTTTCCATACACCACGCCACTCAGTGCGTGCGCTGTGTAATTGGCCACACAACCTCTGATATGTGAAGAAGTACAGGCGGTTATACACTTGGACGAGGAGATGCCACCTCTATATTGAGATATCAAATCGATTGAGTGAGTGCCATCATACTGTTCACGATATCACTAAACTTCGCCGTACTGAGTAGCACATTTGCAAGCTAGCACGTTTCAAACTCGCGGCTGAGGTTCTGCTTCCTTACCTCCTTGCCACATCTAGGGAGCGTCAGCACCGCTACGATGTTTCATTATGACTTGATAGAGCTACTTCGCGCGTTTTATTCTCATTTTCATTATTTCCGCCTCACCCA
seq00027   CCAGCGTACCATGATCGGAATACGACGTAATTTTTCGGAAAGTTTCTCGGCTGATGAGGCGCCTATGCTCTAAATCGACTGTTCCGGGCCCTGAGGTGGGGCCGCGTACGGTCTAATATCGGTGTATCGGCATGCCGACCTGGCCTAAGTTCCGGTCCTTCATTGTTTCCTGATCCTGGTCGGGGGATAGATGTGAAGGGGTACTACAGGCCACCGTTAGCAGCGGAACATACAAGAACAATAGACTGGGAAGTTAAAATTCACGTTCAGTATCTCCTATCACACGAATTGGTTTACGGAAAGGATCCGTCATAGGCTAAGGATAACCTGGTGGCTGGCTGTACTCGATAATGATGAAGAATCCGTGGCTCCCATTTCACGTTGCCCCGTCGCAGGCTGTGCAAGCGTTACACGCCCTTCCAAAGAACGGCGCGTTCCACGGACCTTATAGAACTTAAAGTGTAGAAGCAGGGCTCTTGTTCAGTGAGGATGTTTTTATAGTAGGGATGTGGCATGACCGCGTATTATGTCCGCAAGTAACAACTCAATATGGTCATCGCGGAACTCTGGGTATCTACACATCTTTGGTTTAAATTCCGGCCAGTAAATTCGCAACTGCTGTACCCGGGGTGCTTCGGCTCTCTATGTTGTTAAGGCACTAGAATTATCTGTGACATCGGAAGGCGCCTCGTATGGATCGACCCATTCTGAGGTCTCCAAGCATGCATCAGGTCCCAGGGCCGAGTTCCAACGGTCGCCCCTCGAATGTATTGTACCGAAGGCAGTCTCCCACACCTGTCGTGGACGGCTACTCTTTCCGGGTTCTGTATAAGGCTTCATGCCATGCCGATACTCTCACCCAATTTCTATGACACCATGAAGTCGGGCGTCATTATGGCCAAGATCTAATGCACGGTAGTCTCGACTGGGCAAACGGGTTCATCGTTTCCCTGGAATCTAAGAACGATTCGTATATATCTCCACCGTACGCATTCGATAACGAATACGTCCAGTACTGAGGCAAGCTTTATCCGTCTGCCAGATTCTCGCCGCGTTCCGCACGATTGCCATCCTCATGCTGAAAACCCAAGAGGCTTTCGACAACGGGGTTTCCACGCTGTAGAGATTAAATACCATGGTGATTCGAGGCCTTGGTGCACTGTAAACCCATCGAGTGGCGCGGTCCGGCATGTAGGTGACTTCGGGTCCCGCCTATTACAGCTGATATTCTGTCCGTTCGTACATTATTAAGTAGATTCATCAATTCGAACAGTTGCGGTTTCTCCTCGCCAGAACCCATACGATTCATGCTGTAGGGACACAGCCGGTCCGCCGAAACGTAGTGATCTAAATCTTCTTCCCATTGTGACCCACCCGCGAACAATGACAGTTCATCAAGAGGAGTTTTTGGGGCGCCATTGTGCGTTTTATGCAACGCCCTACGATAGATCTCCGGACCGTTGCGAGACGACAGTGATCCGGATTTCCCAAGCCTAGCGTGGGGAATTTGGCCACCTAGATGATCGAACACGGTGGACGCGTCTACCACACTGTAGGTTCGCCGACGTACGGGCGTCCTCCCATTATGCTGCCGGAGTCGGAGTTGTAAATAACTGTGCTCCTTGGGTGGTATTATTCTGAATTGCGCGAAACCGAATTAACCGTCTGACGTTCTCTTCACTTATGTCCCCGTACGCACATGCCGAGTGGTCTGCCTCACTCCATGGCTGATAAGATACAGATACAAAGTAACTTATGTAACTAGGGAACCATTGTCCTATACTCAATCACCTAGTCTTTTGGGAGTAGGACTTTTTTATGTGCGCTTTTTAAGGTAAGTCTCTGCTCACCTAATCAGGACCCACCTTCTTAGCATAACAAACTGCAACAGTGCAAAGTCCGCCAACCTTCAAAATCAGGGTTTGTTGTTAAAGGTTTCCATACACCACGCCACTCAGTGCGTGCGCTGTGTAATTGGCCACACAACCTCTGATATGTGAAGAAGTACAGGCGGTTATACACTTGGACGAGGAGATGCCACCTCTATATTGAGATATCAAATCGATTGAGTGAGTGCCATCATACTGTTCACGATATCACTAAACTTCGCCGTACTGAGTAGCACATTTGCAAGCTAGCACGTTTCAAACTCGCGGCTGAGGTTCTGCTTCCTTACCTCCTTGCCACATCTAGGGAGCGTCAGCACCGCTACGATGTTTCATTATGACTTGATAGAGCTACTTCGCGCGTTTTATTCTCATTTTCATTATTTCCGCCTCACCCA
seq00028   CCAGCGTACCATGATCGGAATACGACGTAATTTTTCGGAAAGTTTCTCGGCTGATGAGGCGCCTATGCTCTAAATCGACTGTTCCGGGCCCTGAGGTGGGGCCGCGTACGGTCTAATATCGGTGTATCGGCATGCCGACCTGGCCTAAGTTCCGGTCCTTCATTGTTTCCTGATCCTGGTCGGGGGATAGATGTGAAGGGGTACTACAGGCCACCGTTAGCAGCGGAACATACAAGAACAATAGACTGGGAAGTTAAAATTCACGTTCAGTATCTCCTATCACACGAATTGGTTTACGGAAAGGATCCGTCATAGGCTAAGGATAACCTGGTGGCTGGCTGTACTCGATAATGATGAAGAATCCGTGGCTCCCATTTCACGTTGCCCCGTCGCAGGCTGTGCAAGCGTTACACGCCCTTCCAAAGAACGGCGCGTTCCACGGACCTTATAGAACTTAAAGTGTAGAAGCAGGGCTCTTGTTCAGTGAGGATGTTTTTATAGTAGGGATGTGGCATGACCGCGTATTATGTCCGCAAGTAACAACTCAATATGGTCATCGCGGAACTCTGGGTATCTACACATCTTTGGTTTAAATTCCGGCCAGTAAATTCGCAACTGCTGTACCCGGGGTGCTTCGGCTCTCTATGTTGTTAAGGCACTAGAATTATCTGTGACATCGGAAGGCGCCTCGTATGGATCGACCCATTCTGAGGTCTCCAAGCATGCATCAGGTCCCAGGGCCGAGTTCCAACGGTCGCCCCTCGAATGTATTGTACCGAAGGCAGTCTCCCACACCTGTCGTGGACGGCTACTCTTTCCGGGTTCTGTATAAGGCTTCATGCCATGCCGATACTCTCACCCAATTTCTATGACACCATGAAGTCGGGCGTCATTATGGCCAAGATCTAATGCACGGTAGTCTCGACTGGGCAAACGGGTTCATCGTTTCCCTGGAATCTAAGAACGATTCGTATATATCTCCACCGTACGCATTCGATAACGAATACGTCCAGTACTGAGGCAAGCTTTATCCGTCTGCCAGATTCTCGCCGCGTTCCGCACGATTGCCATCCTCATGCTGAAAACCCAAGAGGCTTTCGACAACGGGGTTTCCACGCTGTAGAGATTAAATACCATGGTGATTCGAGGCCTTGGTGCACTGTAAACCCATCGAGTGGCGCGGTCCGGCATGTAGGTGACTTCGGGTCCCGCCTATTACAGCTGATATTCTGTTCGTTCGTACATTATTAAGTAGATTCATCAATTCGAACAGTTGCGGTTTCTCCTCGCCAGAACCCATACGATTCATGCTGTAGGGACACAGCCGGTCCGCCGAAACGTAGTGACCTAAATCTTCTTCCCATTGTGACCCACCCGCGAACAATGACAGTTCATCAAGAGGAGTTTTTGGGGCGCCATTGTGCGTTTTATGCAACGCCCTACGATAGATCTCCGGACCGTTGCGAGACGACAGTGATCCGGATTTCCCAAGCCTAGCGTGGGGAATTTGGCCACCTAGATGATCGAACACGGTGGACGCGTCTACCACACTGTAGGTTCGCCGACGTACGGGCGTCCTCCCATTATGCTGCCGGAGTCGGAGTTGTAAATAACTGTGCTCCTTGGGTGGTATTATTCTGAATTGCGCGAAACCGAATTAACCGTCTGACGTTCTCTTCACTTATGTCCCCGTACGCACATGCCGAGTGGTCTGCCTCACTCCATGGCTGATAAGATACAGATACAAAGTAACTTATGTAACTAGGGAACCATTGTCCTATACTCAATCACCTAGTCTTTTGGGAGTAGGACTTTTTTATGTGCGCTTTTTAAGGTAAGTCTCTGCTCACCTAATCAGGACCCACCTTCTTAGCATAACAAACTGCAACAGTGCAAAGTCCGCCAACCTTCAAAATCAGGGTTTGTTGTTAAAGGTTTCCATACACCACGCCACTCAGTGCGTGCGCTGTGTAATTGGCCACACAACCTCTGATATGTGAAGAAGTACAGGCGGTTATACACTTGGACGAGGAGATGCCACCTCTATATTGAGATATCAAATCGATTGAGTGAGTGCCATCATACTGTTCACGATATCACTAAACTTCGCCGTACTGAGTAGCACATTTGCAAGCTAGCACGTTTCAAACTCGCGGCTGAGGTTCTGCTTCCTTACCTCCTTGCCACATCTAGGGAGCGTCAGCACCGCTACGATGTTTCATTATGACTTGATAGAGCTACTTCGCGCGTTTTATTCTCATTTTCATTATTTCCGCCTCACCCA
seq00029   CCAGCGTACCATGATCGGAATACGACGTAATTTTTCGGAAAGTTTCTCGGCTGATGAGGCGCCTATGCTCTAAATCGACTGTTCCGGGCCCTGAGGTGGGGCCGCGTACGGTCTAATATCGGTGTATCGGCATGCCGACCTGGCCTAAGTTCCGGTCCTTCATTGTTTCCTGATCCTGGTCGGGGGATAGATGTGAAGGGGTACTACAGGCCACCGTTAGCAGCGGAACATACAAGAACAATAGACTGGGAAGTTAAAATTCACGTTCAGTATCTCCTATCACACGAATTGGTTTACGGAAAGGATCCGTCATAGGCTAAGGATAACCTGGTGGCTGGCTGTACTCGATAATGATGAAGAATCCGTGGCTCCCATTTCACGTTGCCCCGTCGCAGGCTGTGCAAGCGTTACACGCCCTTCCAAAGAACGGCGCGTTCCACGGACCTTATAGAACTTAAAGTGTAGAAGCAGGGCTCTTGTTCAGTGAGGATGTTTTTATAGTAGGGATGTGGCATGACCGCGTATTATGTCCGCAAGTAACAACTCAATATGGTCATCGCGGAACTCTGGGTATCTACACATCTTTGGTTTAAATTCCGGCCAGTAAATTCGCAACTGCTGTACCCGGGGTGCTTCGGCTCTCTATGTTGTTAAGGCACTAGAATTATCTGTGACATCGGAAGGCGCCTCGTATGGATCGACCCATTCTGAGGTCTCCAAGCATGCATCAGGTCCCAGGGCCGAGTTCCAACGGTCGCCCCTCGAATGTATTGTACCGAAGGCAGTCTCCCACACCTGTCGTGGACGGCTACTCTTTCCGGGTTCTGTATAAGGCTTCATGCCATGCCGATACTCTCACCCAATTTCTATGACACCATGAAGTCGGGCGTCATTATGGCCAAGATCTAATGCACGGTAGTCTCGACTGGGCAAACGGGTTCATCGTTTCCCTGGAATCTAAGAACGATTCGTATATATCTCCACCGTACGCATTCGATAACGAATACGTCCAGTACTGAGGCAAGCTTTATCCGTCTGCCAGATTCTCGCCGCGTTCCGCACGATTGCCATCCTCATGCTGAAAACCCAAGAGGCTTTCGACAACGGGGTTTCCACGCTGTAGAGATTAAATACCATGGTGATTCGAGGCCTTGGTGCACTGTAAACCCATCGAGTGGCGCGGTCCGGCATGTAGGTGACTTCGGGTCCCGCCTATTACAGCTGATATTCTGTCCGTTCGTACATTATTAAGTAGATTCATCAATTCGAACAGTTGCGGTTTCTCCTCGCCAGAACCCATACGATTCATGCTGTAGGGACACAGCCGGTCCGCCGAAACGTAGTGACCTAAATCTTCTTCCCATTGTGACCCACCCGCGAACAATGACAGTTCATCAAGAGGAGTTTTTGGGGCGCCATTGTGCGTTTTATGCAACGCCCTACGATAGATCTCCGGACCGTTGCGAGACGACAGTGATCCGGATTTCCCAAGCCTAGCGTGGGGAATTTGGCCACCTAGATGATCGAACACGGTGGACGCGTCTACCACACTGTAGGTTCGCCGACGTACGGGCGTCCTCCCATTATGCTGCCGGAGTCGGAGTTGTAAATAACTGTGCTCCTTGGGTGGTATTATTCTGAATTGCGCGAAACCGAATTAACCGTCTGACGTTCTCTTCACTTATGTCCCCGTACGCACATGCCGAGTGGTCTGCCTCACTCCATGGCTGATAAGATACAGATACAAAGTAACTTATGTAACTAGGGAACCATTGTCCTATACTCAATCACCTAGTCTTTTGGGAGTAGGACTTTTTTATGTGCGCTTTTTAAGGTAAGTCTCTGCTCACCTAATCAGGACCCACCTTCTTAGCATAACAAACTGCAACAGTGCAAAGTCCGCCAACCTTCAAAATCAGGGTTTGTTGTTAAAGGTTTCCATACACCACGCCACTCAGTGCGTGCGCTGTGTAATTGGCCACACAACCTCTGATATGTGAAGAAGTACAGGCGGTTATACACTTGGACGAGGAGATGCCACCTCTATATTGAGATATCAAATCGATTGAGTGAGTGCCATCATACTGTTCACGATATCACTAAACTTCGCCGTACTGAGTAGCACATTTGCAAGCTAGCACGTTTCAAACTCGCGGCTGAGGTTCTGCTTCCTTACCTCCTTGCCACATCTAGGGAGCGTCAGCACCGCTACGATGTTTCATTATGACTTGATAGAGCTACTTCGCGCGTTTTATTCTCATTTTCATTATTTCCGCCTCACCCA
seq00030   CCAGCGTACCATGATCGGAATACGACGTAATTTTTCGGAAAGTTTCTCGGCTGATGAGGCGCCTATGCTCTAAATCGACTGTTCCGGGCCCTGAGGTGGGGCCGCGTACGGTCTAATATCGGTGTATCGGCATGCCGACCTGGCCTAAGTTCCGGTCCTTCATTGTTTCCTGATCCTGGTCGGGGGATAGATGTGAAGGGGTACTACAGGCCACCGTTAGCAGCGGAACATACAAGAACAATAGACTGGGAAGTTAAAATTCACGTTCAGTATCTCCTATCACACGAATTGGTTTACGGAAAGGATCCGTCATAGGCTAAGGATAACCTGGTGGCTGGCTGTACTCGATAATGATGAAGAATCCGTGGCTCCCATTTCACGTTGCCCCGTCGCAGGCTGTGCAAGCGTTACACGCCCTTCCAAAGAACGGCGCGTTCCACGGACCTTATAGAACTTAAAGTGTAGAAGCAGGGCTCTTGTTCAGTGAGGATGTTTTTATAGTAGGGATGTGGCATGACCGCGTATTATGTCCGCAAGTAACAACTCAATATGGTCATCGCGGAACTCTGGGTATCTACACATCTTTGGTTTAAATTCCGGCCAGTAAATTCGCAACTGCTGTACCCGGGGTGCTTCGGCTCTCTATGTTGTTAAGGCACTAGAATTATCTGTGACATCGGAAGGCGCCTCGTATGGATCGACCCATTCTGAGGTCTCCAAGCATGCATCAGGTCCCAGGGCCGAGTTCCAACGGTCGCCCCTCGAATGTATTGTACCGAAGGCAGTCTCCCACACCTGTCGTGGACGGCTACTCTTTCCGGGTTCTGTATAAGGCTTCATGCCATGCCGATACTCTCACCCAATTTCTATGACACCATGAAGTCGGGCGTCATTATGGCCAAGATCTAATGCACGGTAGTCTCGACTGGGCAAACGGGTTCATCGTTTCCCTGGAATCTAAGAACGATTCGTATATATCTCCACCGTACGCATTCGATAACGAATACGTCCAGTACTGAGGCAAGCTTTATCCGTCTGCCAGATTCTCGCCGCGTTCCGCACGATTGCCATCCTCATGCTGAAAACCCAAGAGGCTTTCGACAACGGGGTTTCCACGCTGTAGAGATTAAATACCATGGTGATTCGAGGCCTTGGTGCACTGTAAACCCATCGAGTGGCGCGGTCCGGCATGTAGGTGACTTCGGGTCCCGCCTATTACAGCTGATATTCTGTTCGTTCGTACATTATTAAGTAGATTCATCAATTCGAACAGTTGCGGTTTCTCCTCGCCAGAACCCATACGATTCATGCTGTAGGGACACAGCCGGTCCGCCGAAACGTAGTGACCTAAATCTTCTTCCCATTGTGACCCACCCGCGAACAATGACAGTTCATCAAGAGGAGTTTTTGGGGCGCCATTGTGCGTTTTATGCAACGCCCTACGATAGATCTCCGGACCGTTGCGAGACGACAGTGATCCGGATTTCCCAAGCCTAGCGTGGGGAATTTGGCCACCTAGATGATCGAACACGGTGGACGCGTCTACCACACTGTAGGTTCGCCGACGTACGGGCGTCCTCCCATTATGCTGCCGGAGTCGGAGTTGTAAATAACTGTGCTCCTTGGGTGGTATTATTCTGAATTGCGCGAAACCGAATTAACCGTCTGACGTTCTCTTCACTTATGTCCCCGTACGCACATGCCGAGTGGTCTGCCTCACTCCATGGCTGATAAGATACAGATACAAAGTAACTTATGTAACTAGGGAACCATTGTCCTATACTCAATCACCTAGTCTTTTGGGAGTAGGACTTTTTTATGTGCGCTTTTTAAGGTAAGTCTCTGCTCACCTAATCAGGACCCACCTTCTTAGCATAACAAACTGCAACAGTGCAAAGTCCGCCAACCTTCAAAATCAGGGTTTGTTGTTAAAGGTTTCCATACACCACGCCACTCAGTGCGTGCGCTGTGTAATTGGCCACACAACCTCTGATATGTGAAGAAGTACAGGCGGTTATACACTTGGACGAGGAGATGCCACCTCTATATTGAGATATCAAATCGATTGAGTGAGTGCCATCATACTGTTCACGATATCACTAAACTTCGCCGTACTGAGTAGCACATTTGCAAGCTAGCACGTTTCAAACTCGCGGCTGAGGTTCTGCTTCCTTACCTCCTTGCCACATCTAGGGAGCGTCAGCACCGCTACGATGTTTCATTATGACTTGATAGAGCTACTTCGCGCGTTTTATTCTCATTTTCATTATTTCCGCCTCACCCA
seq00031   CCAGCGTACCATGATCGGAATACGACGTAATTTTTCGGAAAGTTTCTCGGCTGATGAGGCGCCTATGCTCTAAATCGACTGTTCCGGGCCCTGAGGTGGGGCCGCGTACGGTCTAATATCGGTGTATCGGCATGCCGACCTGGCCTAAGTTCCGGTCCTTCATTGTTTCCTGATCCTGGTCGGGGGATAGATGTGAAGGGGTACTACAGGCCACCGTTAGCAGCGGAACATACAAGAACAATAGACTGGGAAGTTAAAATTCACGTTCAGTATCTCCTATCACACGAATTGGTTTACGGAAAGGATCCGTCATAGGCTAAGGATAACCTGGTGGCTGGCTGTACTCGATAATGATGAAGAATCCGTGGCTCCCATTTCACGTTGCCCCGTCGCAGGCTGTGCAAGCGTTACACGCCCTTCCAAAGAACGGCGCGTTCCACGGACCTTATAGAACTTAAAGTGTAGAAGCAGGGCTCTTGTTCAGTGAGGATGTTTTTATAGTAGGGATGTGGCATGACCGCGTATTATGTCCGCAAGTAACAACTCAATATGGTCATCGCGGAACTCTGGGTATCTACACATCTTTGGTTTAAATTCCGGCCAGTAAATTCGCAACTGCTGTACCCGGGGTGCTTCGGCTCTCTATGTTGTTAAGGCACTAGAATTATCTGTGACATCGGAAGGCGCCTCGTATGGATCGACCCATTCTGAGGTCTCCAAGCATGCATCAGGTCCCAGGGCCGAGTTCCAACGGTCGCCCCTCGAATGTATTGTACCGAAGGCAGTCTCCCACACCTGTCGTGGACGGCTACTCTTTCCGGGTTCTGTATAAGGCTTCATGCCATGCCGATACTCTCACCCAATTTCTATGACACCATGAAGTCGGGCGTCATTATGGCCAAGATCTAATGCACGGTAGTCTCGACTGGGCAAACGGGTTCATCGTTTCCCTGGAATCTAAGAACGATTCGTATATATCTCCACCGTACGCATTCGATAACGAATACGTCCAGTACTGAGGCAAGCTTTATCCGTCTGCCAGATTCTCGCCGCGTTCCGCACGATTGCCATCCTCATGCTGAAAACCCAAGAGGCTTTCGACAACGGGGTTTCCACGCTGTAGAGATTAAATACCATGGTGATTCGAGGCCTTGGTGCACTGTAAACCCATCGAGTGGCGCGGTCCGGCATGTAGGTGACTTCGGGTCCCGCCTATTACAGCTGATATTCTGTTCGTTCGTACATTATTAAGTAGATTCATCAATTCGAACAGTTGCGGTTTCTCCTCGCCAGAACCCATACGATTCATGCTGTAGGGACACAGCCGGTCCGCCGAAACGTAGTGACCTAAATCTTCTTCCCATTGTGACCCACCCGCGAACAATGACAGTTCATCAAGAGGAGTTTTTGGGGCGCCATTGTGCGTTTTATGCAACGCCCTACGATAGATCTCCGGACCGTTGCGAGACGACAGTGATCCGGATTTCCCAAGCCTAGCGTGGGGAATTTGGCCACCTAGATGATCGAACACGGTGGACGCGTCTACCACACTGTAGGTTCGCCGACGTACGGGCGTCCTCCCATTATGCTGCCGGAGTCGGAGTTGTAAATAACTGTGCTCCTTGGGTGGTATTATTCTGAATTGCGCGAAACCGAATTAACCGTCTGACGTTCTCTTCACTTATGTCCCCGTACGCACATGCCGAGTGGTCTGCCTCACTCCATGGCTGATAAGATACAGATACAAAGTAACTTATGTAACTAGGGAACCATTGTCCTATACTCAATCACCTAGTCTTTTGGGAGTAGGACTTTTTTATGTGCGCTTTTTAAGGTAAGTCTCTGCTCACCTAATCAGGACCCACCTTCTTAGCATAACAAACTGCAACAGTGCAAAGTCCGCCAACCTTCAAAATCAGGGTTTGTTGTTAAAGGTTTCCATACACCACGCCACTCAGTGCGTGCGCTGTGTAATTGGCCACACAACCTCTGATATGTGAAGAAGTACAGGCGGTTATACACTTGGACGAGGAGATGCCACCTCTATATTGAGATATCAAATCGATTGAGTGAGTGCCATCATACTGTTCACGATATCACTAAACTTCGCCGTACTGAGTAGCACATTTGCAAGCTAGCACGTTTCAAACTCGCGGCTGAGGTTCTGCTTCCTTACCTCCTTGCCACATCTAGGGAGCGTCAGCACCGCTACGATGTTTCATTATGACTTGATAGAGCTACTTCGCGCGTTTTATTCTCATTTTCATTATTTCCGCCTCACCCA
seq00032   CCAGCGTACCATGATCGGAATACGACGTAATTTTTCGGAAAGTTTCTCGGCTGATGAGGCGCCTATGCTCTAAATCGACTGTTCCGGGCCCTGAGGTGGGGCCGCGTACGGTCTAATATCGGTGTATCGGCATGCCGACCTGGCCTAAGTTCCGGTCCTTCATTGTTTCCTGATCCTGGTCGGGGGATAGATGTGAAGGGGTACTACAGGCCACCGTTAGCAGCGGAACATACAAGAACAATAGACTGGGAAGTTAAAATTCACGTTCAGTATCTCCTATCACACGAATTGGTTTACGGAAAGGATCCGTCATAGGCTAAGGATAACCTGGTGGCTGGCTGTACTCGATAATGATGAAGAATCCGTGGCTCCCATTTCACGTTGCCCCGTCGCAGGCTGTGCAAGCGTTACACGCCCTTCCAAAGAACGGCGCGTTCCACGGACCTTATAGAACTTAAAGTGTAGAAGCAGGGCTCTTGTTCAGTGAGGATGTTTTTATAGTAGGGATGTGGCATGACCGCGTATTATGTCCGCAAGTAACAACTCAATATGGTCATCGCGGAACTCTGGGTATCTACACATCTTTGGTTTAAATTCCGGCCAGTAAATTCGCAACTGCTGTACCCGGGGTGCTTCGGCTCTCTATGTTGTTAAGGCACTAGAATTATCTGTGACATCGGAAGGCGCCTCGTATGGATCGACCCATTCTGAGGTCTCCAAGCATGCATCAGGTCCCAGGGCCGAGTTCCAACGGTCGCCCCTCGAATGTATTGTACCGAAGGCAGTCTCCCACACCTGTCGTGGACGGCTACTCTTTCCGGGTTCTGTATAAGGCTTCATGCCATGCCGATACTCTCACCCAATTTCTATGACACCATGAAGTCGGGCGTCATTATGGCCAAGATCTAATGCACGGTAGTCTCGACTGGGCAAACGGGTTCATCGTTTCCCTGGAATCTAAGAACGATTCGTATATATCTCCACCGTACGCATTCGATAACGAATACGTCCAGTACTGAGGCAAGCTTTATCCGTCTGCCAGATTCTCGCCGCGTTCCGCACGATTGCCATCCTCATGCTGAAAACCCAAGAGGCTTTCGACAACGGGGTTTCCACGCTGTAGAGATTAAATACCATGGTGATTCGAGGCCTTGGTGCACTGTAAACCCATCGAGTGGCGCGGTCCGGCATGTAGGTGACTTCGGGTCCCGCCTATTACAGCTGATATTCTGTTCGTTCGTACATTATTAAGTAGATTCATCAATTCGAACAGTTGCGGTTTCTCCTCGCCAGAACCCATACGATTCATGCTGTAGGGACACAGCCGGTCCGCCGAAACGTAGTGACCTAAATCTTCTTCCCATTGTGACCCACCCGCGAACAATGACAGTTCATCAAGAGGAGTTTTTGGGGCGCCATTGTGCGTTTTATGCAACGCCCTACGATAGATCTCCGGACCGTTGCGAGACGACAGTGATCCGGATTTCCCAAGCCTAGCGTGGGGAATTTGGCCACCTAGATGATCGAACACGGTGGACGCGTCTACCACACTGTAGGTTCGCCGACGTACGGGCGTCCTCCCATTATGCTGCCGGAGTCGGAGTTGTAAATAACTGTGCTCCTTGGGTGGTATTATTCTGAATTGCGCGAAACCGAATTAACCGTCTGACGTTCTCTTCACTTATGTCCCCGTACGCACATGCCGAGTGGTCTGCCTCACTCCATGGCTGATAAGATACAGATACAAAGTAACTTATGTAACTAGGGAACCATTGTCCTATACTCAATCACCTAGTCTTTTGGGAGTAGGACTTTTTTATGTGCGCTTTTTAAGGTAAGTCTCTGCTCACCTAATCAGGACCCACCTTCTTAGCATAACAAACTGCAACAGTGCAAAGTCCGCCAACCTTCAAAATCAGGGTTTGTTGTTAAAGGTTTCCATACACCACGCCACTCAGTGCGTGCGCTGTGTAATTGGCCACACAACCTCTGATATGTGAAGAAGTACAGGCGGTTATACACTTGGACGAGGAGATGCCACCTCTATATTGAGATATCAAATCGATTGAGTGAGTGCCATCATACTGTTCACGATATCACTAAACTTCGCCGTACTGAGTAGCACATTTGCAAGCTAGCACGTTTCAAACTCGCGGCTGAGGTTCTGCTTCCTTACCTCCTTGCCACATCTAGGGAGCGTCAGCACCGCTACGATGTTTCATTATGACTTGATAGAGCTACTTCGCGCGTTTTATTCTCATTTTCATTATTTCCGCCTCACCCA
seq00033   CCAGCGTACCATGATCGGAATACGACGTAATTTTTCGGAAAGTTTCTCGGCTGATGAGGCGCCTATGCTCTAAATCGACTGTTCCGGGCCCTGAGGTGGGGCCGCGTACGGTCTAATATCGGTGTATCGGCATGCCGACCTGGCCTAAGTTCCGGTCCTTCATTGTTTCCTGATCCTGGTCGGGGGATAGATGCGAAGGGGTACTACAGGCCACCGTTAGCAGCGGAACATACAAGAACAATAGACTGGGAAGTTAAAATTCACGTTCAGTATCTCCTATCACACGAATTGGTTTACGGAAAGGATCCGTCATAGGCTAAGGATAACCTGGTGGCTGGCTGTACTCGATAATGATGAAGAATCCGTGGCTCCCATTTCACGTTGCCCCGTCGCAGGCTGTGCAAGCGTTACACGCCCTTCCAAAGAACGGCGCGTTCCACGGACCTTATAGAACTTAAAGTGTAGAAGCAGGGCTCTTGTTCAGTGAGGATGTTTTTATAGTAGGGATGTGGCATGACCGCGTATTATGTCCGCAAGTAACAACTCAATATGGTCATCGCGGAACTCTGGGTATCTACACATCTTTGGTTTAAATTCCGGCCAGTAAATTCGCAACTGCTGTACCCGGGGTGCTTCGGCTCTCTATGTTGTTAAGGCACTAGAATTATCTGTGACATCGGAAGGCGCCTCGTATGGATCGACCCATTCTGAGGTCTCCAAGCATGCATCAGGTCCCAGGGCCGAGTTCCAACGGTCGCCCCTCGAATGTATTGTACCGAAGGCAGTCTCCCACACCTGTCGTGGACGGCTACTCTTTCCGGGTTCTGTATAAGGCTTCATGCCATGCCGATACTCTCACCCAATTTCTATGACACCATGAAGTCGGGCGTCATTATGGCCAAGATCTAATGCACGGTAGTCTCGACTGGGCAAACGGGTTCATCGTTTCCCTGGAATCTAAGAACGATTCGTATATATCTCCACCGTACGCATTCGATAACGAATACGTCCAGTACTGAGGCAAGCTTTATCCGTCTGCCAGATTCTCGCCGCGTTCCGCACGATTGCCATCCTCATGCTGAAAACCCAAGAGGCTTTCGACAACGGGGTTTCCACGCTGTAGAGATTAAATACCATGGTGATTCGAGGCCTTGGTGCACTGTAAACCCATCGAGTGGCGCGGTCCGGCATGTAGGTGACTTCGGGTCCCGCCTATTACAGCTGATATTCTGTCCGTTCGTACATTATTAAGTAGATTCATCAATTCGAACAGTTGCGGTTTCTCCTCGCCAGAACCCATACGATTCATGCTGTAGGGACACAGCCGGTCCGCCGAAACGTAGTGATCTAAATCTTCTTCCCATTGTGACCCACCCGCGAACAATGACAGTTCATCAAGAGGAGTTTTTGGGGCGCCATTGTGCGTTTTATGCAACGCCCTACGATAGATCTCCGGACCGTTGCGAGACGACAGTGATCCGGATTTCCCAAGCCTAGCGTGGGGAATTTGGCCACCTAGATGATCGAACACGGTGGACGCGTCTACCACACTGTAGGTTCGCCGACGTACGGGCGTCCTCCCATTATGCTGCCGGAGTCGGAGTTGTAAATAACTGTGCTCCTTGGGTGGTATTATTCTGAATTGCGCGAAACCGAATTAACCGTCTGACGTTCTCTTCACTTATGTCCCCGTACGCACATGCCGAGTGGTCTGCCTCACTCCATGGCTGATAAGATACAGATACAAAGTAACTTATGTAACTAGGGAACCATTGTCCTATACTCAATCACCTAGTCTTTTGGGAGTAGGACTTTTTTATGTGCGCTTTTTAAGGTAAGTCTCTGCTCACCTAATCAGGACCCACCTTCTTAGCATAACAAACTGCAACAGTGCAAAGTCCGCCAACCTTCAAAATCAGGGTTTGTTGTTAAAGGTTTCCATACACCACGCCACTCAGTGCGTGCGCTGTGTAATTGGCCACACAACCTCTGATATGTGAAGAAGTACAGGCGGTTATACACTTGGACGAGGAGATGCCACCTCTATATTGAGATATCAAATCGATTGAGTGAGTGCCATCATACTGTTCACGATATCACTAAACTTCGCCGTACTGAGTAGCACATTTGCAAGCTAGCACGTTTCAAACTCGCGGCTGAGGTTCTGCTTCCTTACCTCCTTGCCACATCTAGGGAGCGTCAGCACCGCTACGATGTTTCATTATGACTTGATAGAGCTACTTCGCGCGTTTTATTCTCATTTTCATTATTTCCGCCTCACCCA
