# Supplementary material for: How Good Are Indirect Tests at Detecting Recombination in Human mtDNA?
Source: G3 (Bethesda). 2013 Jul 1;3(7):1095–104. doi: 10.1534/g3.113.006510 (PMC3704238; doi:10.1534/g3.113.006510)
Supplement: Supporting Information [file supp_g3.113.006510_FileS2.gz › SequenceData/mtDNA_ratehet&popgrowth/0/3rdbase/Infiles/0_16-new.txt]

33 2284
seq00001   CCATGACCCACGGTCGTTTTACCGTCAAAGTGGTAACGGAGATACGGAATTTAATTTAACGTTCCGTCACATCGAGGAATCTTCGCGTTGCAAACCAGCAGGATCTTGATCCTGTTGGAGTCTAGGAGTCGATACCCAGGGTGAGCCGATTGAACTGCTCTGGTTTTCGGAGAATCACAGGAGGTCGATACATGTTAAGCCACAATTGTGTGGTTAGAACCTACGCTCCGATATTCCAGCGTCGGGAGTGACTCTGGGAGTATTCGGTGTGGTGGCGGACCGAGAGCACTCAGGTACCTGCTCCCTGTGTCTTATCGGCCAGATTGACGGCTAATCCCCATAGTTATCGCATTCCTAGAACTGGCACCATGATCGGCGTTCGACTAGATGATCCTTGATTATACGGCCTAGTAGTTGCGGAGGTTGGCATACGAGTAGAACGCACTGGCAAGAGGTAGTAATTATATCAGACTCAATTAGCTAGAGTACTCCGGGTCATGCGCCTAGCACAGGTCACCAATGTTTATAGAAGTCCCAGCGACCCAGACCAGGTCCTTACAGGCGCCTTCCAAATGGTCCACAGGAGGGAGGGGCAGTTTCCGATACCCCCGAGAGGACGCAAAACTCAACGCCCATGTCCTTCGATCGCCTCTTACGCCTAGTTGTGCGAGTGGTTGTTACCAGTCCCGATGGTATTCTTCCGGAGATATATGGTCTGTGATTACAAGGCGCAGCGTATTGAGAACCGTGACCAGCGCCAGCGTACAAGCGGTGTAATATAAAGTGCAATATGCTATGTTTGTCGTAGTAGAAGTCTCACCAGAATTATTAGAGTCTGACGACAGTAGCGCAATTCTAGGATCTTGATCGGACAATACTTTCAGGAGACACAACGCACCGGATTCTTCGCGAAATCTAAGCCTCTCAGATAGAGAGTCCGTGCGCCACCATGGGCGTCTGGCACGGCGGCCTTTACGGCCCGAGGACTGAATTTACTCCACTGCGAACTACTTCCGACACGTTTTTGTGTCTTGGTTGCGACAAGCGAAGCCCCAAGCCATATATCTTATATTACTCTGCAAAGCGATCTACTACGTGTACAGGCACCTATGCTCTGAATAGACAAGGTTACGGGGCACCGTGGAAGCTTGAAGGAGGTCCAACCAACTTGTTACGCGATTACTATACCTCTGAGCCCTTTCGTTAGGTGGTATATGAACAGCCTCTGGAATTAGCACGCTGGGACCACGCCCTTCTTAGAAACGTAATCCCAATTATAACCCGAGTCCTCGGCATTAAGGCCGCTATAGCTACGAAAACCATGATACCATGTGAGCCCCGTAGATTACCATGTCAGACCTCGCGCGTGTACTGTCCGGTACCCTAAAGGGATAGTCAATCTCACGCAAACTCTTGAGGACTCCTCTAGTTCGTCTCGACCAGTAGTGACTCAGCACGTCGCGCGAATGGTCCCGCTCAAGAATCGCATGTACACCACGGCAATGACAGGCCCGAACTGCGACGTTCAGATAAAATGACTGGATGTCAAATCCGTCGAAAAGGTAGGGCTGTGGCCGCCTTATACTCACCTTATTGAGTCCTGTAAGGTTGGAATAGCGGTTAATCTCGGGAGATATCCACAGCTAATAAATTCACTATCGATGGGTCGCTACCGTTGTTAATTTCTGGAGCTCAGACATCGGAGCAAGCACGTGAACGGTTTCACCAATCTCTCTTGAAGCTCTAGGCGGCACAAGGAGGGTACATTGAGAAAAGCAGTCCAACCTCAGCCATTCCCACGCTCCAGGTCCACGTGAAGACTAATTTCGTTCCAGGGCCAGCATATCCTAGGATACCCACAAGCCTCTGATATCCGAAATGGAGGCTTGCGAATCGAAAAGAGGATACAGAGGGTTTCCTGGGCTGCAAGGTCCAGTGCAACAGATTTCACGTGGGACAATGTTCTGGATAAAATATGAGGCACTCAACCTTTCCTCTAAATCTGTGGCTCTAGCGATTGCTGACACGGGCCGGCCCACCCATTCTTACGCTGAAGTATACCCTGCACGTGCGCGAAACTTCGCAGCCTGACTTCTCTCGACACATCATGGGGACTTCCCATATGCGAGGGTATCAGAGTCAAAACTCTTCACTTGAAGGGAGTTGACTCCGAATCCTGCTCCGGCCTCCAGTTCTGTTCGATTGAGTATGGGGAGATCATTTGGGGTCTTCTGCGAGCATCGGTCTGATAGTACAAGGCCTATGCGTCCACGTCACTGCGTGT
seq00002   CCATGACCCACGGTCGTTTTACCGTCAAAGTGGTAACGGAGATACGGAATTTAATTTAACGTTCCGTCACATCGAGGAATCTTCGCGTTGCAAACCAGCAGGATCTTGATCCTGTTGGAGTCTAGGAGTCGATACCCAGGGTGAGGCGATTGAACTGCTCTGGTTTTCGGAGAATCACAGGAGGTCGATACATGTTAAGCCACAATTGTGTGGTTAGAACCTACGCTCCGATATTCCAGCGTCGGGAGTGACTCTGGGAGTATTCGGTGTGGTGGCGGACCGAGAGCACTCAGGTACCTGCTCCCTGTGTCTTATCGGCCAGATTGACGGCTAATCCCCATAGTTATCGCATTCCTAGAACTGGCACCATGATCGGCGTTCGACTAGATGATCCTTGATTATACGGCCTAGTAGTTGCGGAGGTTGGCATACGAGTAGAACGCACTGGCAAGAGGTAGTAATTATATCAGACTCAATTAGCTAGAGTACTCCGGGTCATGCGCCTAGCACAGGTCACCAATGTTTATAGAAGTCCCAGCGACCCAGACCAGGTCCTTACAGGCGCCTTCCAAATGGTCCACAGGAGGGAGGGGCAGTTTCCGATACCCCCGAGAGGACGCAAAACTCAACGCCCATGTCCTTCGATCGCCTCTTACGCCTAGTTGTGCGAGTGGTTGTTACCAGTCCCGATGGTATTCTTCCGGAGATATATGGTCTGTGATTACAAGGCGCAGCGTATTGAGAACCGTGACCAGCGCCAGCGTACAAGCGGTGTAATATAAAGTGCAATATGCTATGTTTGTCGTAGTAGAAGTCTCACCAGAATTATTAGAGTCTGACGACAGTAGCGCAATTCTAGGATCTTGATCGGACAATACTTTCAGGAGACACAACGCACCGGATTCTTCGCGAAATCTAAGCCTCTCAGATAGAGAGTCCGTGCGCCACCATGGGCGTCTGGCACGGCGGCCTTTACGGCCCGAGGACTCAATTTACTCCACTGCGAACTACTTCCGACACGTTTTTGTGTCTTGGTTGCGACAAGCGAAGCCCCAGGCCATATATCTTATATTACTCTGCAAAGCGATCTACTACGTGTACAGGCATCTATGCTCTGAATAGACAAGGTTACGGGGCACCGTGGAAGCTTGAAGGAGGTCCAACCAACTTGTTACGCGATTACTATACCTCTGAGCCCTTTCGTTAGGTGGTATATGAACAGCCTCTGGAATTAGCACGCTGGGACCACGCCCTTCTTAGAAACGTAATCCCAATTATAACCCGAGTCCTCGGCATTAAGGCCGCTATAGCTACGAAAACCATGATACCATGTGAGCCCCGTAGATTACCATGTCAGACCTCGCGCGTGTACTGTCCGGTACCCTAAAGGGATAGTCAATCTCACGCAAACTCTTGAGGACTCCTCTAGTTCGTCTCGACCAGTAGTGACTCAGCACGTCGCGCGAATGGTCCCGCTCAAGAATCGCATGTACACCACGGCAATGACAGGCCCGAACTGCGACGTTCAGATAAAATGACTGGATGTCAAATCCGTCGAAAAGGTAGGGCTGTGGCCGCCTTATACTCACCTTATTGAGTCCTGTAAGGTTGGAATAGCGGTTAATCTCGGGAGATATCCACAGCTAATAAATTCACTATCGATGGGTCGCTACCGTTGTTAATTTCTGGAGCTCAGACATCGGAGCAAGCACGTGAACGGTTTCACCAATCTCTCTTGAAGCTCTAGGCGGCACAAGGAGGGTACATTGAGAAAAGCAGTCCAACCTCAGCCATTCCCACGCTCCAGGTCCACGTGAAGACTAATTTCGTTCCAGGGCCAGCATATCCTAGGATACCCACAAGCCTCTGATATCCGAAATGGAGGCTTGCGAATCGAAAAGAGGATACAGAGGGTTTCCTGGGCTGCAAGGTCCAGTGCAACAGATTTCACGTGGGACAATGTTCTGGATAAAATATGAGGCACTCAACCTTTCCTCTAAATCTGTGGCTCTAGCGATTGCTGACACGGGCCGGCCCACCCATTCTTACGCTGAAGTATACCCTGCACGTGCGCGAAACTTCGCAGCCTGACTTCTCTCGACACATCATGGGGACTTCCCATATGCGAGGGTATCAGAGTCAAAACTCTTCACTTGAAGGGAGTTGACTCCGAATCCTGCTCCGGCCTCCAGTTCTGTTCGATTGAGTATGGGGAGATCATTTGGGGTCTTCTGCGAGCATCGGTCTGATAGTACAAGGCCTATGCGTCCACGTCACTGCGTGT
seq00003   CCATGACCCACGGTCGTTTTACCGTCAAAGTGGTAACGGAGATACGGAATTTAATTTAACGTTCCGTCACATCGAGGAATCTTCGCGTTGCAAACCAGCAGGATCTTGATCCTGTTGGAGTCTAGGAGTCGATACCCAGGGTGAGCCGATTGAACTGCTCTGGTTTTCGGAGAATCACAGGAGGTCGATACATGTTAAGCCACAATTGTGTGGTTAGAACCTACGCTCCGATATTCCAGCGTCGGGAGTGACTCTGGGAGTATTCGGTGTGGTGGCGGACCGAGAGCACTCAGGTACCTGCTCCCTGTGTCTTATCGGCCAGATTGACGGCTAATCCCCATAGTTATCGCATTCCTAGAACTGGCACCATGATCGGCGTTCGACTAGATGATCCTTGATTATACGGCCTAGTAGTTGCGGAGGTTGGCATACGAGTAGAACGCACTGGCAAGAGGTAGTAATTATATCAGACTCAATTAGCTAGAGTACTCCGGGTCATGCGCCTAGCACAGGTCACCAATGTTTATAGAAGTCCCAGCGACCCAGACCAGGTCCTTACAGGCGCCTTCCAAATGGTCCACAGGAGGGAGGGGCAGTTTCCGATACCCCCGAGAGGACGCAAAACTCAACGCCCATGTCCTTCGATCGCCTCTTACGCCTAGTTGTGCGAGTGGTTGTTACCAGTCCCGATGGTATTCTTCCGGAGATATATGGTCTGTGATTACAAGGCGCAGCGTATTGAGAACCGTGACCAGCGCCAGCGTACAAGCGGTGTAATATAAAGTGCAATATGCTATGTTTGTCGTAGTAGAAGTCTCACCAGAATTATTAGAGTCTGACGACAGTAGCGCAATTCTAGGATCTTGATCGGACAATACTTTCAGGAGACACAACGCACCGGATTCTTCGCGAAATCTAAGCCTCTCAGATAGAGAGTCCGTGCGCCACCATGGGCGTCTGGCACGGCGGCCTTTACGGCCCGAGGACTGAATTTACTCCACTGCGAACTACTTCCGACACGTTTTTGTGTCTTGGTTGCGACAAGCGAAGCCCCAGGCCATATATCTTATATTACTCTGCAAAGCGATCTACTACGTGTACAGGCACCTATGCTCTGAATAGACAAGGTTACGGGGCACCGTGGAAGCTTGAAGGAGGTCCAACCAACTTGTTACGCGATTACTATACCTCTGAGCCCTTTCGTTAGGTGGTATATGAACAGCCTCTGGAATTAGCACGCTGGGACCACGCCCTTCTTAGAAACGTAATCCCAATTATAACCCGAGTCCTCGGCATTAAGGCCGCTATAGCTACGAAAACCATGATACCATGTGAGCCCCGTAGATTACCATGTCAGACCTCGCGCGTGTACTGTCCGGTACCCTAAAGGGATAGTCAATCTCACGCAAACTCTTGAGGACTCCTCTAGTTCGTCTCGACCAGTAGTGACTCAGCACGTCGCGCGAATGGTCCCGCTCAAGAATCGCATGTACACCACGGCAATGACAGGCCCGAACTGCGACGTTCAGATAAAATGACTGGATGTCAAATCCGCCGAAAAGGTAGGGCTGTGGCCGCCTTATACTCACCTTATTGAGTCCTGTAAGGTTGGAATAGCGGTTAATCTCGGGAGATATCCACAGCTAATAAATTCACTATCGATGGGTCGCTACCGTTGTTAATTTCTGGAGCTCAGACATCGGAGCAAGCACGTGAACGGTTTCACCAATCTCTCTTGAAGCTCTAGGCGGCACAAGGAGGGTACATTGAGAAAAGCAGTCCAACCTCAGCCATTCCCACGCTCCAGGTCCACGTGAAGACTAATTTCGTTCCAGGGCCAGCATATCCTAGGATACCCACAAGCCTCTGATATCCGAAATGGAGGCTTGCGAATCGAAAAGAGGATACAGAGGGTTTCCTGGGCTGCAAGGTCCAGTGCAACAGATTTCACGTGGGACAATGTTCTGGATAAAATATGAGGCACTCAACCTTTCCTCTAAATCTGTGGCTCTAGCGATTGCTGACACGGGCCGGCCCACCCATTCTTACGCTGAAGTATACCCTGCACGTGCGCGAAACTTCGCAGCCTGACTTCTCTCGACACATCATGGGGACTTCCCATATGCGAGGGTATCAGAGTCAAAACTCTTCACTTGAAGGGAGTTGACTCCGAATCCTGCTCCGGCCTCCAGTTCTGTTCGATTGAGTATGGGGAGATCATTTGGGGTCTTCTGCGAGCATCGGTCTGATAGTACAAGGCCTATGCGTCCACGTCACTGCGTGT
seq00004   CCATGACCCACGGTCGTTTTACCGTCAAAGTGGTAACGGAGATACGGAATTTAATTTAACGTTCCGTCACATCGAGGAATCTTCGCGTTGCAAACCAGCAGGATCTTGATCCTGTTGGAGTCTAGGAGTCGATACCCAGGGTGAGGCGATTGAACTGCTCTGGTTTTCGGAGAATCACAGGAGGTCGATACATGTTAAGCCACAATTGTGTGGTTAGAACCTACGCTCCGATATTCCAGCGTCGGGAGTGACTCTGGGAGTATTCGGTGTGGTGGCGGACCGAGAGCACTCAGGTACCTGCTCCCTGTGTCTTATCGGCCAGATTGACGGCTAATCCCCATAGTTATCGCATTCCTAGAACTGGCACCATGATCGGCGTTCGACTAGATGATCCTTGATTATACGGCCTAGTAGTTGCGGAGGTTGGCATACGAGTAGAACGCACTGGCAAGAGGTAGTAATTATATCAGACTCAATTAGCTAGAGTACTCCGGGTCATGCGCCTAGCACAGGTCACCAATGTTTATAGAAGTCCCAGCGACCCAGACCAGGTCCTTACAGGCGCCTTCCAAATGGTCCACAGGAGGGAGGGGCAGTTTCCGATACCCCCGAGAGGACGCAAAACTCAACGCCCATGTCCTTCGATCGCCTCTTACGCCTAGTTGTGCGAGTGGTTGTTACCAGTCCCGATGGTATTCTTCCGGAGATATATGGTCTGTGATTACAAGGCGCAGCGTATTGAGAACCGTGACCAGCGCCAGCGTACAAGCGGTGTAATATAAAGTGCAATATGCTATGTTTGTCGTAGTAGAAGTCTCACCAGAATTATTAGAGTCTGACGACAGTAGCGCAATTCTAGGATCTTGATCGGACAATACTTTCAGGAGACACAACGCACCGGATTCTTCGCGAAATCTAAGCCTCTCAGATAGAGAGTCCGTGCGCCACCATGGGCGTCTGGCACGGCGGCCTTTACGGCCCGAGGACTGAATTTACTCCACTGCGAACTACTTCCGACACGTTTTTGTGTCTTGGTTGCGACAAGCGAAGCCCCAGGCCATATATCTTATATTACTCTGCAAAGCGATCTACTACGTGTACAGGCATCTATGCTCTGAATAGACAAGGTTACGGGGCACCGTGGAAGCTTGAAGGAGGTCCAACCAACTTGTTACGCGATTACTATACCTCTGAGCCCTTTCGTTAGGTGGTATATGAACAGCCTCTGGAATTAGCACGCTGGGACCACGCCCTTCTTAGAAACGTAATCCCAATTATAACCCGAGTCCTCGGCATTAAGGCCGCTATAGCTACGAAAACCATGATACCATGTGAGCCCCGTAGATTACCATGTCAGACCTCGCGCGTGTACTGTCCGGTACCCTAAAGGGATAGTCAATCTCACGCAAACTCTTGAGGACTCCTCTAGTTCGTCTCGACCAGTAGTGACTCAGCACGTCGCGCGAATGGTCCCGCTCAAGAATCGCATGTACACCACGGCAATGACAGGCCCGAACTGCGACGTTCAGATAAAATGACTGGATGTCAAATCCGTCGAAAAGGTAGGGCTGTGGCCGCCTTATACTCACCTTATTGAGTCCTGTAAGGTTGGAATAGCGGTTAATCTCGGGAGATATCCACAGCTAATAAATTCACTATCGATGGGTCGCTACCGTTGTTAATTTCTGGAGCTCAGACATCGGAGCAAGCACGTGAACGGTTTCACCAATCTCTCTTGAAGCTCTAGGCGGCACAAGGAGGGTACATTGAGAAAAGCAGTCCAACCTCAGCCATTCCCACGCTCCAGGTCCACGTGAAGACTAATTTCGTTCCAGGGCCAGCATATCCTAGGATACCCACAAGCCTCTGATATCCGAAATGGAGGCTTGCGAATCGAAAAGAGGATACAGAGGGTTTCCTGGGCTGCAAGGTCCAGTGCAACAGATTTCACGTGGGACAATGTTCTGGATAAAATATGAGGCACTCAACCTTTCCTCTAAATCTGTGGCTCTAGCGATTGCTGACACGGGCCGGCCCACCCATTCTTACGCTGAAGTATACCCTGCACGTGCGCGAAACTTCGCAGCCTGACTTCTCTCGACACATCATGGGGACTTCCCATATGCGAGGGTATCAGAGTCAAAACTCTTCACTTGAAGGGAGTTGACTCCGAATCCTGCTCCGGCCTCCAGTTCTGTTCGATTGAGTATGGGGAGATCATTTGGGGTCTTCTGCGAGCATCGGTCTGATAGTACAAGGCCTATGCGTCCACGTCACTGCGTGT
seq00005   CCATGACCCACGGTCGTTTTACCGTCAAAGTGGTAACGGAGATACGGAATTTAATTTAACGTTCCGTCACATCGAGGAATCTTCGCGTTGCAAACCAGCAGGATCTTGATCCTGTTGGAGTCTAGGAGTCGATACCCAGGGTGAGGCGATTGAACTGCTCTGGTTTTCGGAGAATCACAGGAGGTCGATACATGTTAAGCCACAATTGTGTGGTTAGAACCTACGCTCCGATATTCCAGCGTCGGGAGTGACTCTGGGAGTATTCGGTGTGGTGGCGGACCGAGAGCACTCAGGTACCTGCTCCCTGTGTCTTATCGGCCAGATTGACGGCTAATCCCCATAGTTATCGCATTCCTAGAACTGGCACCATGATCGGCGTTCGACTAGATGATCCTTGATTATACGGCCTAGTAGTTGCGGAGGTTGGCATACGAGTAGAACGCACTGGCAAGAGGTAGTAATTATATCAGACTCAATTAGCTAGAGTACTCCGGGTCATGCGCCTAGCACAGGTCACCAATGTTTATAGAAGTCCCAGCGACCCAGACCAGGTCCTTACAGGCGCCTTCCAAATGGTCCACAGGAGGGAGGGGCAGTTTCCGATACCCCCGAGAGGACGCAAAACTCAACGCCCATGTCCTTCGATCGCCTCTTACGCCTAGTTGTGCGAGTGGTTGTTACCAGTCCCGATGGTATTCTTCCGGAGATATATGGTCTGTGATTACAAGGCGCAGCGTATTGAGAACCGTGACCAGCGCCAGCGTACAAGCGGTGTAATATAAAGTGCAATATGCTATGTTTGTCGTAGTAGAAGTCTCACCAGAATTATTAGAGTCTGACGACAGTAGCGCAATTCTAGGATCTTGATCGGACAATACTTTCAGGAGACACAACGCACCGGATTCTTCGCGAAATCTAAGCCTCTCAGATAGAGAGTCCGTGCGCCACCATGGGCGTCTGGCACGGCGGCCTTTACGGCCCGAGGACTGAATTTACTCCACTGCGAACTACTTCCGACACGTTTTTGTGTCTTGGTTGCGACAAGCGAAGCCCCAGGCCATATATCTTATATTACTCTGCAAAGCGATCTACTACGTGTACAGGCATCTATGCTCTGAATAGACAAGGTTACGGGGCACCGTGGAAGCTTGAAGGAGGTCCAACCAACTTGTTACGCGATTACTATACCTCTGAGCCCTTTCGTTAGGTGGTATATGAACAGCCTCTGGAATTAGCACGCTGGGACCACGCCCTTCTTAGAAACGTAATCCCAATTATAACCCGAGTCCTCGGCATTAAGGCCGCTATAGCTACGAAAACCATGATACCATGTGAGCCCCGTAGATTACCATGTCAGACCTCGCGCGTGTACTGTCCGGTACCCTAAAGGGATAGTCAATCTCACGCAAACTCTTGAGGACTCCTCTAGTTCGTCTCGACCAGTAGTGACTCAGCACGTCGCGCGAATGGTCCCGCTCAAGAATCGCATGTACACCACGGCAATGACAGGCCCGAACTGCGACGTTCAGATAAAATGACTGGATGTCAAATCCGTCGAAAAGGTAGGGCTGTGGCCGCCTTATACTCACCTTATTGAGTCCTGTAAGGTTGGAATAGCGGTTAATCTCGGGAGATATCCACAGCTAATAAATTCACTATCGATGGGTCGCTACCGTTGTTAATTTCTGGAGCTCAGACATCGGAGCAAGCACGTGAACGGTTTCACCAATCTCTCTTGAAGCTCTAGGCGGCACAAGGAGGGTACATTGAGAAAAGCAGTCCAACCTCAGCCATTCCCACGCTCCAGGTCCACGTGAAGACTAATTTCGTTCCAGGGCCAGCATATCCTAGGATACCCACAAGCCTCTGATATCCGAAATGGAGGCTTGCGAATCGAAAAGAGGATACAGAGGGTTTCCTGGGCTGCAAGGTCCAGTGCAACAGATTTCACGTGGGACAATGTTCTGGATAAAATATGAGGCACTCAACCTTTCCTCTAAATCTGTGGCTCTAGCGATTGCTGACACGGGCCGGCCCACCCATTCTTACGCTGAAGTATACCCTGCACGTGCGCGAAACTTCGCAGCCTGACTTCTCTCGACACATCATGGGGACTTCCCATATGCGAGGGTATCAGAGTCAAAACTCTTCACTTGAAGGGAGTTGACTCCGAATCCTGCTCCGGCCTCCAGTTCTGTTCGATTGAGTATGGGGAGATCATTTGGGGTCTTCTGCGAGCATCGGTCTGATAGTACAAGGCCTATGCGTCCACGTCACTGCGTGT
seq00006   CCATGACCCACGGTCGTTTTACCGTCAAAGTGGTAACGGAGATACGGAATTTAATTTAACGTTCCGTCACATCGAGGAATCTTCGCGTTGCAAACCAGCAGGATCTTGATCCTGTTGGAGTCTAGGAGTCGATACCCAGGGTGAGGCGATTGAACTGCTCTGGTTTTCGGAGAATCACAGGAGGTCGATACATGTTAAGCCACAATTGTGTGGTTAGAACCTACGCTCCGATATTCCAGCGTCGGGAGTGACTCTGGGAGTATTCGGTGTGGTGGCGGACCGAGAGCACTCAGGTACCTGCTCCCTGTGTCTTATCGGCCAGATTGACGGCTAATCCCCATAGTTATCGCATTCCTAGAACTGGCACCATGATCGGCGTTCGACTAGATGATCCTTGATTATACGGCCTAGTAGTTGCGGAGGTTGGCATACGAGTAGAACGCACTGGCAAGAGGTAGTAATTATATCAGACTCAATTAGCTAGAGTACTCCGGGTCATGCGCCTAGCACAGGTCACCAATGTTTATAGAAGTCCCAGCGACCCAGACCAGGTCCTTACAGGCGCCTTCCAAATGGTCCACAGGAGGGAGGGGCAGTTTCCGATACCCCCGAGAGGACGCAAAACTCAACGCCCATGTCCTTCGATCGCCTCTTACGCCTAGTTGTGCGAGTGGTTGTTACCAGTCCCGATGGTATTCTTCCGGAGATATATGGTCTGTGATTACAAGGCGCAGCGTATTGAGAACCGTGACCAGCGCCAGCGTACAAGCGGTGTAATATAAAGTGCAATATGCTATGTTTGTCGTAGTAGAAGTCTCACCAGAATTATTAGAGTCTGACGACAGTAGCGCAATTCTAGGATCTTGATCGGACAATACTTTCAGGAGACACAACGCACCGGATTCTTCGCGAAATCTAAGCCTCTCAGATAGAGAGTCCGTGCGCCACCATGGGCGTCTGGCACGGCGGCCTTTACGGCCCGAGGACTGAATTTACTCCACTGCGAACTACTTCCGACACGTTTTTGTGTCTTGGTTGCGACAAGCGAAGCCCCAGGCCATATATCTTATATTACTCTGCAAAGCGATCTACTACGTGTACAGGCATCTATGCTCTGAATAGACAAGGTTACGGGGCACCGTGGAAGCTTGAAGGAGGTCCAACCAACTTGTTACGCGATTACTATACCTCTGAGCCCTTTCGTTAGGTGGTATATGAACAGCCTCTGGAATTAGCACGCTGGGACCACGCCCTTCTTAGAAACGTAATCCCAATTATAACCCGAGTCCTCGGCATTAAGGCCGCTATAGCTACGAAAACCATGATACCATGTGAGCCCCGTAGATTACCATGTCAGACCTCGCGCGTGTACTGTCCGGTACCCTAAAGGGATAGTCAATCTCACGCAAACTCTTGAGGACTCCTCTAGTTCGTCTCGACCAGTAGTGACTCAGCACGTCGCGCGAATGGTCCCGCTCAAGAATCGCATGTACACCACGGCAATGACAGGCCCGAACTGCGACGTTCAGATAAAATGACTGGATGTCAAATCCGTCGAAAAGGTAGGGCTGTGGCCGCCTTATACTCACCTTATTGAGTCCTGTAAGGTTGGAATAGCGGTTAATCTCGGGAGATATCCACAGCTAATAAATTCACTATCGATGGGTCGCTACCGTTGTTAATTTCTGGAGCTCAGACATCGGAGCAAGCACGTGAACGGTTTCACCAATCTCTCTTGAAGCTCTAGGCGGCACAAGGAGGGTACATTGAGAAAAGCAGTCCAACCTCAGCCATTCCCACGCTCCAGGTCCACGTGAAGACTAATTTCGTTCCAGGGCCAGCATATCCTAGGATACCCACAAGCCTCTGATATCCGAAATGGAGGCTTGCGAATCGAAAAGAGGATACAGAGGGTTTCCTGGGCTGCAAGGTCCAGTGCAACAGATTTCACGTGGGACAATGTTCTGGATAAAATATGAGGCACTCAACCTTTCCTCTAAATCTGTGGCTCTAGCGATTGCTGACACGGGCCGGCCCACCCATTCTTACGCTGAAGTATACCCTGCACGTGCGCGAAACTTCGCAGCCTGACTTCTCTCGACACATCATGGGGACTTCCCATATGCGAGGGTATCAGAGTCAAAACTCTTCACTTGAAGGGAGTTGACTCCGAATCCTGCTCCGGCCTCCAGTTCTGTTCGATTGAGTATGGGGAGATCATTTGGGGTCTTCTGCGAGCATCGGTCTGATAGTACAAGGCCTATGCGTCCACGTCACTGCGTGT
seq00007   CCATGACCCACGGTCGTTTTACCGTCAAAGTGGTAACGGAGATACGGAATTTAATTTAACGTTCCGTCACATCGAGGAATCTTCGCGTTGCAAACCAGCAGGATCTTGATCCTGTTGGAGTCTAGGAGTCGATACCCAGGGTGAGCCGATTGAACTGCTCTGGTTTTCGGAGAATCACAGGAGGTCGATACATGTTAAGCCACAATTGTGTGGTTAGAACCTACGCTCCGATATTCCAGCGTCGGGAGTGACTCTGGGAGTATTCGGTGTGGTGGCGGACCGAGAGCACTCAGGTACCTGCTCCCTGTGTCTTATCGGCCAGATTGACGGCTAATCCCCATAGTTATCGCATTCCTAGAACTGGCACCATGATCGGCGTTCGACTAGATGATCCTTGATTATACGGCCTAGTAGTTGCGGAGGTTGGCATACGAGTAGAACGCACTGGCAAGAGGTAGTAATTATATCAGACTCAATTAGCTAGAGTACTCCGGGTCATGCGCCTAGCACAGGTCACCAATGTTTATAGAAGTCCCAGCGACCCAGACCAGGTCCTTACAGGCGCCTTCCAAATGGTCCACAGGAGGGAGGGGCAGTTTCCGATACCCCCGAGAGGACGCAAAACTCAACGCCCATGTCCTTCGATCGCCTCTTACGCCTAGTTGTGCGAGTGGTTGTTACCAGTCCCGATGGTATTCTTCCGGAGATATATGGTCTGTGATTACAAGGCGCAGCGTATTGAGAACCGTGACCAGCGCCAGCGTACAAGCGGTGTAATATAAAGTGCAATATGCTATGTTTGTCGTAGTAGAAGTCTCACCAGAATTATTAGAGTCTGACGACAGTAGCGCAATTCTAGGATCTTGATCGGACAATACTTTCAGGAGACACAACGCACCGGATTCTTCGCGAAATCTAAGCCTCTCAGATAGAGAGTCCGTGCGCCACCATGGGCGTCTGGCACGGCGGCCTTTACGGCCCGAGGACTGAATTTACTCCACTGCGAACTACTTCCGACACGTTTTTGTGTCTTGGTTGCGACAAGCGAAGCCCCAGGCCATATATCTTATATTACTCTGCAAAGCGATCTACTACGTGTACAGGCACCTATGCTCTGAATAGACAAGGTTACGGGGCACCGTGGAAGCTTGAAGGAGGTCCAACCAACTTGTTACGCGATTACTATACCTCTGAGCCCTTTCGTTAGGTGGTATATGAACAGCCTCTGGAATTAGCACGCTGGGACCACGCCCTTCTTAGAAACGTAATCCCAATTATAACCCGAGTCCTCGGCATTAAGGCCGCTATAGCTACGAAAACCATGATACCATGTGAGCCCCGTAGATTACCATGTCAGACCTCGCGCGTGTACTGTCCGGTACCCTAAAGGGATAGTCAATCTCACGCAAACTCTTGAGGACTCCTCTAGTTCGTCTCGACCAGTAGTGACTCAGCACGTCGCGCGAATGGTCCCGCTCAAGAATCGCATGTACACCACGGCAATGACAGGCCCGAACTGCGACGTTCAGATAAAATGACTGGATGTCAAATCCGTCGAAAAGGTATGGCTGTGGCCGCCTTATACTCACCTTATTGAGTCCTGTAAGGTTGGAATAGCGGTTAATCTCGGGAGATATCCACAGCTAATAAATTCACTATCGATGGGTCGCTACCGTTGTTAATTTCTGGAGCTCAGACATCGGAGCAAGCACGTGAACGGTTTCACCAATCTCTCTTGAAGCTCTAGGCGGCACAAGGAGGGTACATTGAGAAAAGCAGTCCAACCTCAGCCATTCCCACGCTCCAGGTCCACGTGAAGACTAATTTCGTTCCAGGGCCAGCATATCCTAGGATACCCACAAGCCTCTGATATCCGAAATGGAGGCTTGCGAATCGAAAAGAGGATACAGAGGGTTTCCTGGGCTGCAAGGTCCAGTGCAACAGATTTCACGTGGGACAATGTTCTGGATAAAATATGAGGCACTCAACCTTTCCTCTAAATCTGTGGCTCTAGCGATTGCTGACACGGGCCGGCCCACCCATTCTTACGCTGAAGTATACCCTGCACGTGCGCGAAACTTCGCAGCCTGACTTCTCTCGACACATCATGGGGACTTCCCATATGCGAGGGTATCAGAGTCAAAACTCTTTACTTGAAGGGAGTTGACTCCGAATCCTGCTCCGGCCTCCAGTTCTGTTCGATTGAGTATGGGGAGATCATTTGGGGTCTTCTGCGAGCATCGGTCTGATAGTACAAGGCCTATGCGTCCACGTCACTGCGTGT
seq00008   CCATGACCCACGGTCGTTTTACCGTCAAAGTGGTAACGGAGATACGGAATTTAATTTAACGTTCCGTCACATCGAGGAATCTTCGCGTTGCAAACCAGCAGGATCTTGATCCTGTTGGAGTTTAGGAGTCGATACCCAGGGTGAGCCGATTGAACTGCTCTGGTTTTCGGAGAATCACAGGAGGTCGATACATGTTAAGCCACAATTGTGTGGTTAGAACCTACGCTCCGATATTCCAGCGTCGGGAGTGACTCTGGGAGTATTCGGTGTGGTGGCGGACCGAGAGCACTCAGGTACCTGCTCCCTGTGTCTTATCGGCCAGATTGACGGCTAATCCCCATAGTTATCGCATTCCTAGAACTGGCACCATGATCGGCGTTCGACTAGATGATCCTTGATTATACGGCCTAGTAGTTGCGGAGGTTGGCATACGAGTAGAACGCACTGGCAAGAGGTAGTAATTATATCAGACTCAATTAGCTAGAGTACTCCGGGTCATGCGCCTAGCACAGGTCACCAATGTTTATAGAAGTCCCAGCGACCCAGACCAGGTCCTTACAGGCGCCTTCCAAATGGTCCACAGGAGGGAGGGGCAGTTTCCGATACCCCCGAGAGGACGCAAAACTCAACGCCCATGTCCTTCGATCGCCTCTTACGCCTAGTTGTGCGAGTGGTTGTTACCAGTCCCGATGGTATTCTTCCGGAGATATATGGTCTGTGATTACAAGGCGCAGCGTATTGAGAACCGTGACCAGCGCCAGCGTACAAGCGGTGTAATATAAAGTGCAATATGCTATGTTTGTCGTAGTAGAAGTCTCACCAGAATTATTAGAGTCTGACGACAGTAGCGCAATTCTAGGATCTTGATCGGACAATACTTTCAGGAGACACAACGCACCGGATTCTTCGCGAAATCTAAGCCTCTCAGATAGAGAGTCCGTGCGCCACCATGGGCGTCTGGCACGGCGGCCTTTACGGCCCGAGGACTGAATTTACTCCACTGCGAACTACTTCCGACACGTTTTTGTGTCTTGGTTGCGACAAGCGAAGCCCCAGGCCATATATCTTATATTACTCTGCAAAGCGATCTACTACGTGTACAGGCACCTATGCTCTGAATAGACAAGGTTACGGGGCACCGTGGAAGCTTGAAGGAGGTCCAACCAACTTGTTACGCGATTACTATACCTCTGAGCCCTTTCGTTAGGTGGTATATGAACAGCCTCTGGAATTAGCACGCTGGGACCACGCCCTTCTTAGAAACGTAATCCCAATTATAACCCGAGTCCTCGGCATTAAGGCCGCTATAGCTACGAAAACCATGATACCATGTGAGCCCCGTAGATTACCATGTCAGACCTCGCGCGTGTACTGTCCGGTACCCTAAAGGGATAGTCAATCTCACGCAAACTCTTGAGGACTCCTCTAGTTCGTCTCGACCAGTAGTGACTCAGCACGTCGCGCGAATGGTCCCGCTCAAGAATCGCATGTACACCACGGCAATGACAGGCCCGAACTGCGACGTTCAGATAAAATGACTGGATGTCAAATCCGTCGAAAAGGTATGGCTGTGGCCGCCTTATACTCACCTTATTGAGTCCTGTAAGGTTGGAATAGCGGTTAATCTCGGGAGATATCCACAGCTAATAAATTCACTATCGATGGGTCGCTACCGTTGTTAATTTCTGGAGCTCAGACATCGGAGCAAGCACGTGAACGGTTTCACCAATCTCTCTTGAAGCTCTAGGCGGCACAAGGAGGGTACATTGAGAAAAGCAGTCCAACCTCAGCCATTCCCACGCTCCAGGTCCACGTGAAGACTAATTTCGTTCCAGGGCCAGCATATCCTAGGATACCCACAAGCCTCTGATATCCGAAATGGAGGCTTGCGAATCGAAAAGAGGATACAGAGGGTTTCCTGGGCTGCAAGGTCCAGTGCAACAGATTTCACGTGGGACAATGTTCTGGATAAAATATGAGGCACTCAACCTTTCCTCTAAATCTGTGGCTCTAGCGATTGCTGACACGGGCCGGCCCACCCATTCTTACGCTGAAGTATACCCTGCACGTGCGCGAAACTTCGCAGCCTGACTTCTCTCGACACATCATGGGGACTTCCCATATGCGAGGGTATCAGAGTCAAAACTCTTCACTTGAAGGGAGTTGACTCCGAATCCTGCTCCGGCCTCCAGTTCTGTTCGATTGAGGATGGGGAGATCATTTGGGGTCTTCTGCGAGCATCGGTCTGATAGTACAAGGCCTATGCGTCCACGTCACTGCGTGT
seq00009   CCATGACCCACGGTCGTTTTACCGTCAAAGTGGTAACGGAGATACGGAATTTAATTTAACGTTCCGTCACATCGAGGAATCTTCGCGTTGCAAACCAGCAGGATCTTGATCCTGTTGGAGTCTAGGAGTCGATACCCAGGGTGAGCCGATTGAACTGCTCTGGTTTTCGGAGAATCACAGGAGGTCGATACATGTTAAGCCACAATTGTGTGGTTAGAACCTACGCTCCGATATTCCAGCGTCGGGAGTGACTCTGGGAGTATTCGGTGTGGTGGCGGACCGAGAGCACTCAGGTACCTGCTCCCTGTGTCTTATCGGCCAGATTGACGGCTAATCCCCATAGTTATCGCATTCCTAGAACTGGCACCATGATCGGCGTTCGACTAGATGATCCTTGATTATACGGCCTAGTAGTTGCGGAGGTTGGCATACGAGTAGAACGCACTGGCAAGAGGTAGTAATTATATCAGACTCAATTAGCTAGAGTACTCCGGGTCATGCGCCTAGCACAGGTCACCAATGTTTATAGAAGTCCCAGCGACCCAGACCAGGTCCTTACAGGCGCCTTCCAAATGGTCCACAGGAGGGAGGGGCAGTTTCCGATACCCCCGAGAGGACGCAAAACTCAACGCCCATGTCCTTCGATCGCCTCTTACGCCTAGTTGTGCGAGTGGTTGTTACCAGTCCCGATGGTATTCTTCCGGAGATATATGGTCTGTGATTACAAGGCGCAGCGTATTGAGAACCGTGACCAGCGCCAGCGTACAAGCGGTGTAATATAAAGTGCAATATGCTATGTTTGTCGTAGTAGAAGTCTCACCAGAATTATTAGAGTCTGACGACAGTAGCGCAATTCTAGGATCTTGATCGGACAATACTTTCAGGAGACACAACGCACCGGATTCTTCGCGAAATCTAAGCCTCTCAGATAGAGAGTCCGTGCGCCACCATGGGCGTCTGGCACGGCGGCCTTTACGGCCCGAGGACTGAATTTACTCCACTGCGAACTACTTCCGACACGTTTTTGTGTCTTGGTTGCGACAAGCGAAGCCCCAGGCCATATATCTTATATTACGCTGCAAAGCGATCTACTACGTGTACAGGCACCTATGCTCTGAATAGACAAGGTTACGGGGCACCGTGGAAGCTTGAAGGAGGTCCAACCAACTTGTTACGCGATTACTATACCTCTGAGCCCTTTCGTTAGGTGGTATATGAACAGCCTCTGGAATTAGCACGCTGGGACCACGCCCTTCTTAGAAACGTAATCCCAATTATAACCCGAGTCCTCGGCATTAAGGCCGCTATAGCTACGAAAACCATGATACCATGTGAGCCCCGTAGATTACCATGTCAGACCTCGCGCGTGTACTGTCCGGTACCCTAAAGGGATAGTCAATCTCACGCAAACTCTTGAGGACTCCTCTAGTTCGTCTCGACCAGTAGTGACTCAGCACGTCGCGCGAATGGTCCCGCTCAAGAATCGCATGTACACCACGGCAATGACAGGCCCGAACTGCGACGTTCAGATAAAATGACTGGATGTCAAATCCGCCGAAAAGGTAGGGCTGTGGCCGCCTTATACTCACCTTATTGAGTCCTGTAAGGTTGGAATAGCGGTTAATCTCGGGAGATATCCACAGCTAATAAATTCACTATCGATGGGTCGCTACCGTTGTTAATTTCTGGAGCTCAGACATCGGAGCAAGCACGTGAACGGTTTCACCAATCTCTCTTGAAGCTCTAGGCGGCACAAGGAGGGTACATTGAGAAAAGCAGTCCAACCTCAGCCATTCCCACGCTCCAGGTCCACGTGAAGACTAATTTCGTTCCAGGGCCAGCATATCCTAGGATACCCACAAGCCTCTGATATCCGAAATGGAGGCTTGCGAATCGAAAAGAGGATACAGAGGGTTTCCTGGGCTGCAAGGTCCAGTGCAACAGATTTCACGTGGGACAATGTTCTGGATAAAATATGAGGCACTCAACCTTTCCTCTAAATCTGTGGCTCTAGCGATTGCTGACACGGGCCGGCCCACCCATTCTTACGCTGAAGTATACCCTGCACGTGCGCGAAACTTCGCAGCCTGACTTCTCTCGACACATCATGGGGACTTCCCATATGCGAGGGTATCAGAGTCAAAACTCTTCACTTGAAGGGAGTTGACTCCGAATCCTGCTCCGGCCTCCAGTTCTGTTCGATTGAGTATGGGGAGATCATTTGGGGTCTTCTGCGAGCATCGGTCTGATAGTACAAGGCCTATGCGTCCACGTCACTGCGTGT
seq00010   CCATGACCCACGGTCGTTTTACCGTCAAAGTGGTAACGGAGATACGGAATTTAATTTAACGTTCCGTCACATCGAGGAATCTTCGCGTTGCAAACCAGCAGGATCTTGATCCTGTTGGAGTCTAGGAGTCGATACCCAGGGTGAGGCGATTGAACTGCTCTGGTTTTCGGAGAATCACAGGAGGTCGATACATGTTAAGCCACAATTGTGTGGTTAGAACCTACGCTCCGATATTCCAGCGTCGGGAGTGACTCTGGGAGTATTCGGTGTGGTGGCGGACCGAGAGCACTCAGGTACCTGCTCCCTGTGTCTTATCGGCCAGATTGACGGCTAATCCCCATAGTTATCGCATTCCTAGAACTGGCACCATGATCGGCGTTCGACTAGATGATCCTTGATTATACGGCCTAGTAGTTGCGGAGGTTGGCATACGAGTAGAACGCACTGGCAAGAGGTAGTAATTATATCAGACTCAATTAGCTAGAGTACTCCGGGTCATGCGCCTAGCACAGGTCACCAATGTTTATAGAAGTCCCAGCGACCCAGACCAGGTCCTTACAGGCGCCTTCCAAATGGTCCACAGGAGGGAGGGGCAGTTTCCGATACCCCCGAGAGGACGCAAAACTCAACGCCCATGTCCTTCGATCGCCTCTTACGCCTAGTTGTGCGAGTGGTTGTTACCAGTCCCGATGGTATTCTTCCGGAGATATATGGTCTGTGATTACAAGGCGCAGCGTATTGAGAACCGTGACCAGCGCCAGCGTACAAGCGGTGTAATATAAAGTGCAATATGCTATGTTTGTCGTAGTAGAAGTCTCACCAGAATTATTAGAGTCTGACGACAGTAGCGCAATTCTAGGATCTTGATCGGACAATACTTTCAGGAGACACAACGCACCGGATTCTTCGCGAAATCTAAGCCTCTCAGATAGAGAGTCCGTGCGCCACCATGGGCGTCTGGCACGGCGGCCTTTACGGCCCGAGGACTGAATTTACTCCACTGCGAACTACTTCCGACACGTTTTTGTGTCTTGGTTGCGACAAGCGAAGCCCCAGGCCATATATCTTATATTACTCTGCAAAGCGATCTACTACGTGTACAGGCATCTATGCTCTGAATAGACAAGGTTACGGGGCACCGTGGAAGCTTGAAGGAGGTCCAACCAACTTGTTACGCGATTACTATACCTCTGAGCCCTTTCGTTAGGTGGTATATGAACAGCCTCTGGAATTAGCACGCTGGGACCACGCCCTTCTTAGAAACGTAATCCCAATTATAACCCGAGTCCTCGGCATTAAGGCCGCTATAGCTACGAAAACCATGATACCATGTGAGCCCCGTAGATTACCATGTCAGACCTCGCGCGTGTACTGTCCGGTACCCTAAAGGGATAGTCAATCTCACGCAAACTCTTGAGGACTCCTCTAGTTCGTCTCGACCAGTAGTGACTCAGCACGTCGCGCGAATGGTCCCGCTCAAGAATCGCATGTACACCACGGCAATGACAGGCCCGAACTGCGACGTTCAGATAAAATGACTGGATGTCAAATCCGTCGAAAAGGTAGGGCTGTGGCCGCCTTATACTCACCTTATTGAGTCCTGTAAGGTTGGAATAGCGGTTAATCTCGGGAGATATCCACAGCTAATAAATTCACTATCGATGGGTCGCTACCGTTGTTAATTTCTGGAGCTCAGACATCGGAGCAAGCACGTGAACGGTTTCACCAATCTCTCTTGAAGCTCTAGGCGGCACAAGGAGGGTACATTGAGAAAAGCAGTCCAACCTCAGCCATTCCCACGCTCCAGGTCCACGTGAAGACTAATTTCGTTCCAGGGCCAGCATATCCTAGGATACCCACAAGCCTCTGATATCCGAAATGGAGGCTTGCGAATCGAAAAGAGGATACAGAGGGTTTCCTGGGCTGCAAGGTCCAGTGCAACAGATTTCACGTGGGACAATGTTCTGGATAAAATATGAGGCACTCAACCTTTCCTCTAAATCTGTGGCTCTAGCGATTGCTGACACGGGCCGGCCCACCCATTCTTACGCTGAAGTATACCCTGCACGTGCGCGAAACTTCGCAGCCTGACTTCTCTCGACACATCATGGGGACTTCCCATATGCGAGGGTATCAGAGTCAAAACTCTTCACTTGAAGGGAGTTGACTCCGAATCCTGCTCCGGCCTCCAGTTCTGTTCGATTGAGTATGGGGAGATCATTTGGGGTCTTCTGCGAGCATCGGTCTGATAGTACAAGGCCTATGCGTCCACGTCACTGCGTGT
seq00011   CCATGACCCACGGTCGTTTTACCGTCAAAGTGGTAACGGAGATACGGAATTTAATTTAACGTTCCGTCACATCGAGGAATCTTCGCGTTGCAAACCAGCAGGATCTTGATCCTGTTGGAGTCTAGGAGTCGATACCCAGGGTGAGCCGATTGAACTGCTCTGGTTTTCGGAGAATCACAGGAGGTCGATACATGTTAAGCCACAATTGTGTGGTTAGAACCTACGCTCCGATATTCCAGCGTCGGGAGTGACTCTGGGAGTATTCGGTGTGGTGGCGGACCGAGAGCACTCAGGTACCTGCTCCCTGTGTCTTATCGGCCAGATTGACGGCTAATCCCCATAGTTATCGCATTCCTAGAACTGGCACCATGATCGGCGTTCGACTAGATGATCCTTGATTATACGGCCTAGTAGTTGCGGAGGTTGGCATACGAGTAGAACGCACTGGCAAGAGGTAGTAATTATATCAGACTCAATTAGCTAGAGTACTCCGGGTCATGCGCCTAGCACAGGTCACCAATGTTTATAGAAGTCCCAGCGACCCAGACCAGGTCCTTACAGGCGCCTTCCAAATGGTCCACAGGAGGGAGGGGCAGTTTCCGATACCCCCGAGAGGACGCAAAACTCAACGCCCATGTCCTTCGATCGCCTCTTACGCCTAGTTGTGCGAGTGGTTGTTACCAGTCCCGATGGTATTCTTCCGGAGATATATGGTCTGTGATTACAAGGCGCAGCGTATTGAGAACCGTGACCAGCGCCAGCGTACAAGCGGTGTAATATAAAGTGCAATATGCTATGTTTGTCGTAGTAGAAGTCTCACCAGAATTATTAGAGTCTGACGACAGTAGCGCAATTCTAGGATCTTGATCGGACAATACTTTCAGGAGACACAACGCACCGGATTCTTCGCGAAATCTAAGCCTCTCAGATAGAGAGTCCGTGCGCCACCATGGGCGTCTGGCACGGCGGCCTTTACGGCCCGAGGACTGAATTTACTCCACTGCGAACTACTTCCGACACGTTTTTGTGTCTTGGTTGCGACAAGCGAAGCCCCAGGCCATATATCTTATATTACTCTGCAAAGCGATCTACTACGTGTACAGGCACCTATGCTCTGAATAGACAAGGTTACGGGGCACCGTGGAAGCTTGAAGGAGGTCCAACCAACTTGTTACGCGATTACTATACCTCTGAGCCCTTTCGTTAGGTGGTATATGAACAGCCTCTGGAATTAGCACGCTGGGACCACGCCCTTCTTAGAAACGTAATCCCAATTATAACCCGAGTCCTCGGCATTAAGGCCGCTATAGCTACGAAAACCATGATACCATGTGAGCCCCGTAGATTACCATGTCAGACCTCGCGCGTGTACTGTCCGGTACCCTAAAGGGATAGTCAATCTCACGCAAACTCTTGAGGACTCCTCTAGTTCGTCTCGACCAGTAGTGACTCAGCACGTCGCGCGAATGGTCCCGCTCAAGAATCGCATGTACACCACGGCAATGACAGGCCCGAACTGCGACGTTCAGATAAAATGACTGGATGTCAAATCCGTCGAAAAGGTATGGCTGTGGCCGCCTTATACTCACCTTATTGAGTCCTGTAAGGTTGGAATAGCGGTTAATCTCGGGAGATATCCACAGCTAATAAATTCACTATCGATGGGTCGCTACCGTTGTTAATTTCTGGAGCTCAGACATCGGAGCAAGCACGTGAACGGTTTCACCAATCTCTCTTGAAGCTCTAGGCGGCACAAGGAGGGTACATTGAGAAAAGCAGTCCAACCTCAGCCATTCCCACGCTCCAGGTCCACGTGAAGACTAATTTCGTTCCAGGGCCAGCATATCCTAGGATACCCACAAGCCTCTGATATCCGAAATGGAGGCTTGCGAATCGAAAAGAGGATACAGAGGGTTTCCTGGGCTGCAAGGTCCAGTGCAACAGATTTCACGTGGGACAATGTTCTGGATAAAATATGAGGCACTCAACCTTTCCTCTAAATCTGTGGCTCTAGCGATTGCTGACACGGGCCGGCCCACCCATTCTTACGCTGAAGTATACCCTGCACGTGCGCGAAACTTCGCAGCCTGACTTCTCTCGACACATCATGGGGACTTCCCATATGCGAGGGTATCAGAGTCAAAACTCTTCACTTGAAGGGAGTTGACTCCGAATCCTGCTCCGGCCTCCAGTTCTGTTCGATTGAGTATGGGGAGATCATTTGGGGTCTTCTGCGAGCATCGGTCTGATAGTACAAGGCCTATGCGTCCACGTCACTGCGTGT
seq00012   CCATGACCCACGGTCGTTTTACCGTCAAAGTGGTAACGGAGATACGGAATTTAATTTAACGTTCCGTCACATCGAGGAATCTTCGCGTTGCAAACCAGCAGGATCTTGATCCTGTTGGAGTCTAGGAGTCGATACCCAGGGTGAGCCGATTGAACTGCTCTGGTTTTCGGAGAATCACAGGAGGTCGATACATGTTAAGCCACAATTGTGTGGTTAGAACCTACGCTCCGATATTCCAGCGTCGGGAGTGACTCTGGGAGTATTCGGTGTGGTGGCGGACCGAGAGCACTCAGGTACCTGCTCCCTGTGTCTTATCGGCCAGATTGACGGCTAATCCCCATAGTTATCGCATTCCTAGAACTGGCACCATGATCGGCGTTCGACTAGATGATCCTTGATTATACGGCCTAGTAGTTGCGGAGGTTGGCATACGAGTAGAACGCACTGGCAAGAGGTAGTAATTATATCAGACTCAATTAGCTAGAGTACTCCGGGTCATGCGCCTAGCACAGGTCACCAATGTTTATAGAAGTCCCAGCGACCCAGACCAGGTCCTTACAGGCGCCTTCCAAATGGTCCACAGGAGGGAGGGGCAGTTTCCGATACCCCCGAGAGGACGCAAAACTCAACGCCCATGTCCTTCGATCGCCTCTTACGCCTAGTTGTGCGAGTGGTTGTTACCAGTCCCGATGGTATTCTTCCGGAGATATATGGTCTGTGATTACAAGGCGCAGCGTATTGAGAACCGTGACCAGCGCCAGCGTACAAGCGGTGTAATATAAAGTGCAATATGCTATGTTTGTCGTAGTAGAAGTCTCACCAGAATTATTAGAGTCTGACGACAGTAGCGCAATTCTAGGATCTTGATCGGACAATACTTTCAGGAGACACAACGCACCGGATTCTTCGCGAAATCTAAGCCTCTCAGATAGAGAGTCCGTGCGCCACCATGGGCGTCTGGCACGGCGGCCTTTACGGCCCGAGGACTGAATTTACTCCACTGCGAACTACTTCCGACACGTTTTTGTGTCTTGGTTGCGACAAGCGAAGCCCCAGGCCATATATCTTATATTACTCTGCAAAGCGATCTACTACGTGTACAGGCACCTATGCTCTGAATAGACAAGGTTACGGGGCACCGTGGAAGCTTGAAGGAGGTCCAACCAACTTGTTACGCGATTACTATACCTCTGAGCCCTTTCGTTAGGTGGTATATGAACAGCCTCTGGAATTAGCACGCTGGGACCACGCCCTTCTTAGAAACGTAATCCCAATTATAACCCGAGTCCTCGGCATTAAGGCCGCTATAGCTACGAAAACCATGATACCATGTGAGCCCCGTAGATTACCATGTCAGACCTCGCGCGTGTACTGTCCGGTACCCTAAAGGGATAGTCAATCTCACGCAAACTCTTGAGGACTCCTCTAGTTCGTCTCGACCAGTAGTGACTCAGCACGTCGCGCGAATGGTCCCGCTCAAGAATCGCATGTACACCACGGCAATGACAGGCCCGAACTGCGACGTTCAGATAAAATGACTGGATGTCAAATCCGTCGAAAAGGTATGGCTGTGGCCGCCTTATACTCACCTTATTGAGTCCTGTAAGGTTGGAATAGCGGTTAATCTCGGGAGATATCCACAGCTAATAAATTCACTATCGATGGGTCGCTACCGTTGTTAATTTCTGGAGCTCAGACATCGGAGCAAGCACGTGAACGGTTTCACCAATCTCTCTTGAAGCTCTAGGCGGCACAAGGAGGGTACATTGAGAAAAGCAGTCCAACCTCAGCCATTCCCACGCTCCAGGTCCACGTGAAGACTAATTTCGTTCCAGGGCCAGCATATCCTAGGATACCCACAAGCCTCTGATATCCGAAATGGAGGCTTGCGAATCGAAAAGAGGATACAGAGGGTTTCCTGGGCTGCAAGGTCCAGTGCAACAGATTTCACGTGGGACAATGTTCTGGATAAAATATGAGGCACTCAACCTTTCCTCTAAATCTGTGGCTCTAGCGATTGCTGACACGGGCCGGCCCACCCATTCTTACGCTGAAGTATACCCTGCACGTGCGCGAAACTTCGCAGCCTGACTTCTCTCGACACATCATGGGGACTTCCCATATGCGAGGGTATCAGAGTCAAAACTCTTCACTTGAAGGGAGTTGACTCCGAATCCTGCTCCGGCCTCCAGTTCTGTTCGATTGAGTATGGGGAGATCATTTGGGGTCTTCTGCGAGCATCGGTCTGATAGTACAAGGCCTATGCGTCCACGTCACTGCGTGT
seq00013   CCATGACCCACGGTCGTTTTACCGTCAAAGTGGTAACGGAGATACGGAATTTAATTTAACGTTCCGTCACATCGAGGAATCTTCGCGTTGCAAACCAGCAGGATCTTGATCCTGTTGGAGTCTAGGAGTCGATACCCAGGGTGAGCCGATTGAACTGCTCTGGTTTTCGGAGAATCACAGGAGGTCGATACATGTTAAGCCACAATTGTGTGGTTAGAACCTACGCTCCGATATTCCAGCGTCGGGAGTGACTCTGGGAGTATTCGGTGTGGTGGCGGACCGAGAGCACTCAGGTACCTGCTCCCTGTGTCTTATCGGCCAGATTGACGGCTAATCCCCATAGTTATCGCATTCCTAGAACTGGCACCATGATCGGCGTTCGACTAGATGATCCTTGATTATACGGCCTAGTAGTTGCGGAGGTTGGCATACGAGTAGAACGCACTGGCAAGAGGTAGTAATTATATCAGACTCAATTAGCTAGAGTACTCCGGGTCATGCGCCTAGCACAGGTCACCAATGTTTATAGAAGTCCCAGCGACCCAGACCAGGTCCTTACAGGCGCCTTCCAAATGGTCCACAGGAGGGAGGGGCAGTTTCCGATACCCCCGAGAGGACGCAAAACTCAACGCCCATGTCCTTCGATCGCCTCTTACGCCTAGTTGTGCGAGTGGTTGTTACCAGTCCCGATGGTATTCTTCCGGAGATATATGGTCTGTGATTACAAGGCGCAGCGTATTGAGAACCGTGACCAGCGCCAGCGTACAAGCGGTGTAATATAAAGTGCAATATGCTATGTTTGTCGTAGTAGAAGTCTCACCAGAATTATTAGAGTCTGACGACAGTAGCGCAATTCTAGGATCTTGATCGGACAATACTTTCAGGAGACACAACGCACCGGATTCTTCGCGAAATCTAAGCCTCTCAGATAGAGAGTCCGTGCGCCACCATGGGCGTCTGGCACGGCGGCCTTTACGGCCCGAGGACTGAATTTACTCCACTGCGAACTACTTCCGACACGTTTTTGTGTCTTGGTTGCGACAAGCGAAGCCCCAAGCCATATATCTTATATTACTCTGCAAAGCGATCTACTACGTGTACAGGCACCTATGCTCTGAATAGACAAGGTTACGGGGCACCGTGGAAGCTTGAAGGAGGTCCAACCAACTTGTTACGCGATTACTATACCTCTGAGCCCTTTCGTTAGGTGGTATATGAACAGCCTCTGGAATTAGCACGCTGGGACCACGCCCTTCTTAGAAACGTAATCCCAATTATAACCCGAGTCCTCGGCATTAAGGCCGCTATAGCTACGAAAACCATGATACCATGTGAGCCCCGTAGATTACCATGTCAGACCTCGCGCGTGTACTGTCCGGTACCCTAAAGGGATAGTCAATCTCACGCAAACTCTTGAGGACTCCTCTAGTTCGTCTCGACCAGTAGTGACTCAGCACGTCGCGCGAATGGTCCCGCTCAAGAATCGCATGTACACCACGGCAATGACAGGCCCGAACTGCGACGTTCAGATAAAATGACTGGATGTCAAATCCGTCGAAAAGGTAGGGCTGTGGCCGCCTTATACTCACCTTATTGAGTCCTGTAAGGTTGGAATAGCGGTTAATCTCGGGAGATATCCACAGCTAATAAATTCACTATCGATGGGTCGCTACCGTTGTTAATTTCTGGAGCTCAGACATCGGAGCAAGCACGTGAACGGTTTCACCAATCTCTCTTGAAGCTCTAGGCGGCACAAGGAGGGTACATTGAGAAAAGCAGTCCAACCTCAGCCATTCCCACGCTCCAGGTCCACGTGAAGACTAATTTCGTTCCAGGGCCAGCATATCCTAGGATACCCACAAGCCTCTGATATCCGAAATGGAGGCTTGCGAATCGAAAAGAGGATACAGAGGGTTTCCTGGGCTGCAAGGTCCAGTGCAACAGATTTCACGTGGGACAATGTTCTGGATAAAATATGAGGCACTCAACCTTTCCTCTAAATCTGTGGCTCTAGCGATTGCTGACACGGGCCGGCCCACCCATTCTTACGCTGAAGTATACCCTGCACGTGCGCGAAACTTCGCAGCCTGACTTCTCTCGACACATCATGGGGACTTCCCATATGCGAGGGTATCAGAGTCAAAACTCTTCACTTGAAGGGAGTTGACTCCGAATCCTGCTCCGGCCTCCAGTTCTGTTCGATTGAGTATGGGGAGATCATTTGGGGTCTTCTGCGAGCATCGGTCTGATAGTACAAGGCCTATGCGTCCACGTCACTGCGTGT
seq00014   CCATGACCCACGGTCGTTTTACCGTCAAAGTGGTAACGGAGATACGGAATTTAATTTAACGTTCCGTCACATCGAGGAATCTTCGCGTTGCAAACCAGCAGGATCTTGATCCTGTTGGAGTCTAGGAGTCGATACCCAGGGTGAGCCGATTGAACTGCTCTGGTTTTCGGAGAATCACAGGAGGTCGATACATGTTAAGCCACAATTGTGTGGTTAGAACCTACGCTCCGATATTCCAGCGTCGGGAGTGACTCTGGGAGTATTCGGTGTGGTGGCGGACCGAGAGCACTCAGGTACCTGCTCCCTGTGTCTTATCGGCCAGATTGACGGCTAATCCCCATAGTTATCGCATTCCTAGAACTGGCACCATGATCGGCGTTCGACTAGATGATCCTTGATTATACGGCCTAGTAGTTGCGGAGGTTGGCATACGAGTAGAACGCACTGGCAAGAGGTAGTAATTATATCAGACTCAATTAGCTAGAGTACTCCGGGTCATGCGCCTAGCACAGGTCACCAATGTTTATAGAAGTCCCAGCGACCCAGACCAGGTCCTTACAGGCGCCTTCCAAATGGTCCACAGGAGGGAGGGGCAGTTTCCGATACCCCCGAGAGGACGCAAAACTCAACGCCCATGTCCTTCGATCGCCTCTTACGCCTAGTTGTGCGAGTGGTTGTTACCAGTCCCGATGGTATTCTTCCGGAGATATATGGTCTGTGATTACAAGGCGCAGCGTATTGAGAACCGTGACCAGCGCCAGCGTACAAGCGGTGTAATATAAAGTGCAATATGCTATGTTTGTCGTAGTAGAAGTCTCACCAGAATTATTAGAGTCTGACGACAGTAGCGCAATTCTAGGATCTTGATCGGACAATACTTTCAGGAGACACAACGCACCGGATTCTTCGCGAAATCTAAGCCTCTCAGATAGAGAGTCCGTGCGCCACCATGGGCGTCTGGCACGGCGGCCTTTACGGCCCGAGGACTGAATTTACTCCACTGCGAACTACTTCCGACACGTTTTTGTGTCTTGGTTGCGACAAGCGAAGCCCCAGGCCATATATCTTATATTACTCTGCAAAGCGATCTACTACGTGTACAGGCACCTATGCTCTGAATAGACAAGGTTACGGGGCACCGTGGAAGCTTGAAGGAGGTCCAACCAACTTGTTACGCGATTACTATACCTCTGAGCCCTTTCGTTAGGTGGTATATGAACAGCCTCTGGAATTAGCACGCTGGGACCACGCCCTTCTTAGAAACGTAATCCCAATTATAACCCGAGTCCTCGGCATTAAGGCCGCTATAGCTACGAAAACCATGATACCATGTGAGCCCCGTAGATTACCATGTCAGACCTCGCGCGTGTACTGTCCGGTACCCTAAAGGGATAGTCAATCTCACGCAAACTCTTGAGGACTCCTCTAGTTCGTCTCGACCAGTAGTTACTCAGCACGTCGCGCGAATGGTCCCGCTCAAGAATCGCATGTACACCACGGCAATGACAGGCCCGAACTGCGACGTTCAGATAAAATGACTGGATGTCAAATCCGTCGAAAAGGTATGGCTGTGGCCGCCTTATACTCACCTTATTGAGTCCTGTAAGGTTGGAATAGCGGTTAATCTCGGGAGATATCCACAGCTAATAAATTCACTATCGATGGGTCGCTACCGTTGTTAATTTCTGGAGCTCAGACATCGGAGCAAGCACGTGAACGGTTTCACCAATCTCTCTTGAAGCTCTAGGCGGCACAAGGAGGGTACATTGAGAAAAGCAGTCCAACCTCAGCCATTCCCACGCTCCAGGTCCACGTGAAGACTAATTTCGTTCCAGGGCCAGCATATCCTAGGATACCCACAAGCCTCTGATATCCGAAATGGAGGCTTGCGAATCGAAAAGAGGATACAGAGGGTTTCCTGGGCTGCAAGGTCCAGTGCAACAGATTTCACGTGGGACAATGTTCTGGATAAAATATGAGGCACTCAACCTTTCCTCTAAATCTGTGGCTCTAGCGATTGCTGACACGGGCCGGCCCACCCATTCTTACGCTGAAGTATACCCTGCACGTGCGCGAAACTTCGCAGCCTGACTTCTCTCGACACATCATGGGGACTTCCCATATGCGAGGGTATCAGAGTCAAAACTCTTCACTTGAAGGGAGTTGACTCCGAATCCTGCTCCGGCCTCCAGTTCTGTTCGATTGAGTATGGGGAGATCATTTGGGGTCTTCTGCGAGCATCGGTCTGATAGTACAAGGCCTATGCGTCCACGTCACTGCGTGT
seq00015   CCATGACCCACGGTCGTTTTACCGTCAAAGTGGTAACGGAGATACGGAATTTAATTTAACGTTCCGTCACATCGAGGAATCTTCGCGTTGCAAACCAGCAGGATCTTGATCCTGTTGGAGTCTAGGAGTCGATACCCAGGGTGAGCCGATTGAACTGCTCTGGTTTTCGGAGAATCACAGGAGGTCGATACATGTTAAGCCACAATTGTGTGGTTAGAACCTACGCTCCGATATTCCAGCGTCGGGAGTGACTCTGGGAGTATTCGGTGTGGTGGCGGACCGAGAGCACTCAGGTACCTGCTCCCTGTGTCTTATCGGCCAGATTGACGGCTAATCCCCATAGTTATCGCATTCCTAGAACTGGCACCATGATCGGCGTTCGACTAGATGATCCTTGATTATACGGCCTAGTAGTTGCGGAGGTTGGCATACGAGTAGAACGCACTGGCAAGAGGTAGTAATTATATCAGACTCAATTAGCTAGAGTACTCCGGGTCATGCGCCTAGCACAGGTCACCAATGTTTATAGAAGTCCCAGCGACCCAGACCAGGTCCTTACAGGCGCCTTCCAAATGGTCCACAGGAGGGAGGGGCAGTTTCCGATACCCCCGAGAGGACGCAAAACTCAACGCCCATGTCCTTCGATCGCCTCTTACGCCTAGTTGTGCGAGTGGTTGTTACCAGTCCCGATGGTATTCTTCCGGAGATATATGGTCTGTGATTACAAGGCGCAGCGTATTGAGAACCGTGACCAGCGCCAGCGTACAAGCGGTGTAATATAAAGTGCAATATGCTATGTTTGTCGTAGTAGAAGTCTCACCAGAATTATTAGAGTCTGACGACAGTAGCGCAATTCTAGGATCTTGATCGGACAATACTTTCAGGAGACACAACGCACCGGATTCTTCGCGAAATCTAAGCCTCTCAGATAGAGAGTCCGTGCGCCACCATGGGCGTCTGGCACGGCGGCCTTTACGGCCCGAGGACTGAATTTACTCCACTGCGAACTACTTCCGACACGTTTTTGTGTCTTGGTTGCGACAAGCGAAGCCCCAGGCCATATATCTTATATTACTCTGCAAAGCGATCTACTACGTGTACAGGCACCTATGCTCTGAATAGACAAGGTTACGGGGCACCGTGGAAGCTTGAAGGAGGTCCAACCAACTTGTTACGCGATTACTATACCTCTGAGCCCTTTCGTTAGGTGGTATATGAACAGCCTCTGGAATTAGCACGCTGGGACCACGCCCTTCTTAGAAACGTAATCCCAATTATAACCCGAGTCCTCGGCATTAAGGCCGCTATAGCTACGAAAACCATGATACCATGTGAGCCCCGTAGATTACCATGTCAGACCTCGCGCGTGTACTGTCCGGTACCCTAAAGGGATAGTCAATCTCACGCAAACTCTTGAGGACTCCTCTAGTTCGTCTCGACCAGTAGTGACTCAGCACGTCGCGCGAATGGTCCCGCTCAAGAATCGCATGTACACCACGGCAATGACAGGCCCGAACTGCGACGTTCAGATAAAATGACTGGATGTCAAATCCGTCGAAAAGGTATGGCTGTGGCCGCCTTATACTCACCTTATTGAGTCCTGTAAGGTTGGAATAGCGGTTAATCTCGGGAGATATCCACAGCTAATAAATTCACTATCGATGGGTCGCTACCGTTGTTAATTTCTGGAGCTCAGACATCGGAGCAAGCACGTGAACGGTTTCACCAATCTCTCTTGAAGCTCTAGGCGGCACAAGGAGGGTACATTGAGAAAAGCAGTCCAACCTCAGCCATTCCCACGCTCCAGGTCCACGTGAAGACTAATTTCGTTCCAGGGCCAGCATATCCTAGGATACCCACAAGCCTCTGATATCCGAAATGGAGGCTTGCGAATCGAAAAGAGGATACAGAGGGTTTCCTGGGCTGCAAGGTCCAGTGCAACAGATTTCACGTGGGACAATGTTCTGGATAAAATATGAGGCACTCAACCTTTCCTCTAAATCTGTGGCTCTAGCGATTGCTGACACGGGCCGGCCCACCCATTCTTACGCTGAAGTATACCCTGCACGTGCGCGAAACTTCGCAGCCTGACTTCTCTCGACACATCATGGGGACTTCCCATATGCGAGGGTATCAGAGTCAAAACTCTTCACTTGAAGGGAGTTGACTCCGAATCCTGCTCCGGCCTCCAGTTCTGTTCGATTGAGTATGGGGAGATCATTTGGGGTCTTCTGCGAGCATCGGTCTGATAGTACAAGGCCTATGCGTCCACGTCACTGCGTGT
seq00016   CCATGACCCACGGTCGTTTTACCGTCAAAGTGGTAACGGAGATACGGAATTTAATTTAACGTTCCGTCACATCGAGGAATCTTCGCGTTGCAAACCAGCAGGATCTTGATCCTGTTGGAGTCTAGGAGTCGATACCCAGGGTGAGCCGATTGAACTGCTCTGGTTTTCGGAGAATCACAGGAGGTCGATACATGTTAAGCCACAATTGTGTGGTTAGAACCTACGCTCCGATATTCCAGCGTCGGGAGTGACTCTGGGAGTATTCGGTGTGGTGGCGGACCGAGAGCACTCAGGTACCTGCTCCCTGTGTCTTATCGGCCAGATTGACGGCTAATCCCCATAGTTATCGCATTCCTAGAACTGGCACCATGATCGGCGTTCGACTAGATGATCCTTGATTATACGGCCTAGTAGTTGCGGAGGTTGGCATACGAGTAGAACGCACTGGCAAGAGGTAGTAATTATATCAGACTCAATTAGCTAGAGTACTCCGGGTCATGCGCCTAGCACAGGTCACCAATGTTTATAGAAGTCCCAGCGACCCAGACCAGGTCCTTACAGGCGCCTTCCAAATGGTCCACAGGAGGGAGGGGCAGTTTCCGATACCCCCGAGAGGACGCAAAACTCAACGCCCATGTCCTTCGATCGCCTCTTACGCCTAGTTGTGCGAGTGGTTGTTACCAGTCCCGATGGTATTCTTCCGGAGATATATGGTCTGTGATTACAAGGCGCAGCGTATTGAGAACCGTGACCAGCGCCAGCGTACAAGCGGTGTAATATAAAGTGCAATATGCTATGTTTGTCGTAGTAGAAGTCTCACCAGAATTATTAGAGTCTGACGACAGTAGCGCAATTCTAGGATCTTGATCGGACAATACTTTCAGGAGACACAACGCACCGGATTCTTCGCGAAATCTAAGCCTCTCAGATAGAGAGTCCGTGCGCCACCATGGGCGTCTGGCACGGCGGCCTTTACGGCCCGAGGACTGAATTTACTCCACTGCGAACTACTTCCGACACGTTTTTGTGTCTTGGTTGCGACAAGCGAAGCCCCAGGCCATATATCTTATATTACTCTGCAAAGCGATCTACTACGTGTACAGGCACCTATGCTCTGAATAGACAAGGTTACGGGGCACCGTGGAAGCTTGAAGGAGGTCCAACCAACTTGTTACGCGATTACTATACCTCTGAGCCCTTTCGTTAGGTGGTATATGAACAGCCTCTGGAATTAGCACGCTGGGACCACGCCCTTCTTAGAAACGTAATCCCAATTATAACCCGAGTCCTCGGCATTAAGGCCGCTATAGCTACGAAAACCATGATACCATGTGAGCCCCGTAGATTACCATGTCAGACCTCGCGCGTGTACTGTCCGGTACCCTAAAGGGATAGTCAATCTCACGCAAACTCTTGAGGACTCCTCTAGTTCGTCTCGACCAGTAGTGACTCAGCACGTCGCGCGAATGGTCCCGCTCAAGAATCGCATGTACACCACGGCAATGACAGGCCCGAACTGCGACGTTCAGATAAAATGACTGGATGTCAAATCCGTCGAAAAGGTATGGCTGTGGCCGCCTTATACTCACCTTATTGAGTCCTGTAAGGTTGGAATAGCGGTTAATCTCGGGAGATATCCACAGCTAATAAATTCACTATCGATGGGTCGCTACCGTTGTTAATTTCTGGAGCTCAGACATCGGAGCAAGCACGTGAACGGTTTCACCAATCTCTCTTGAAGCTCTAGGCGGCACAAGGAGGGTACATTGAGAAAAGCAGTCCAACCTCAGCCATTCCCACGCTCCAGGTCCACGTGAAGACTAATTTCGTTCCAGGGCCAGCATATCCTAGGATACCCACAAGCCTCTGATATCCGAAATGGAGGCTTGCGAATCGAAAAGAGGATACAGAGGGTTTCCTGGGCTGCAAGGTCCAGTGCAACAGATTTCACGTGGGACAATGTTCTGGATAAAATATGAGGCACTCAACCTTTCCTCTAAATCTGTGGCTCTAGCGATTGCTGACACGGGCCGGCCCACCCATTCTTACGCTGAAGTATACCCTGCACGTGCGCGAAACTTCGCAGCCTGACTTCTCTCGACACATCATGGGGACTTCCCATATGCGAGGGTATCAGAGTCAAAACTCTTCACTTGAAGGGAGTTGACTCCGAATCCTGCTCCGGCCTCCAGTTCTGTTCGATTGAGTATGGGGAGATCATTTGGGGTCTTCTGCGAGCATCGGTCTGATAGTACAAGGCCTATGCGTCCACGTCACTGCGTGT
seq00017   CCATGACCCACGGTCGTTTTACCGTCAAAGTGGTAACGGAGATACGGAATTTAATTTAACGTTCCGTCACATCGAGGAATCTTCGCGTTGCAAACCAGCAGGATCTTGATCCTGTTGGAGTTTAGGAGTCGATACCCAGGGTGAGCCGATTGAACTGCTCTGGTTTTCGGAGAATCACAGGAGGTCGATACATGTTAAGCCACAATTGTGTGGTTAGAACCTACGCTCCGATATTCCAGCGTCGGGAGTGACTCTGGGAGTATTCGGTGTGGTGGCGGACCGAGAGCACTCAGGTACCTGCTCCCTGTGTCTTATCGGCCAGATTGACGGCTAATCCCCATAGTTATCGCATTCCTAGAACTGGCACCATGATCGGCGTTCGACTAGATGATCCTTGATTATACGGCCTAGTAGTTGCGGAGGTTGGCATACGAGTAGAACGCACTGGCAAGAGGTAGTAATTATATCAGACTCAATTAGCTAGAGTACTCCGGGTCATGCGCCTAGCACAGGTCACCAATGTTTATAGAAGTCCCAGCGACCCAGACCAGGTCCTTACAGGCGCCTTCCAAATGGTCCACAGGAGGGAGGGGCAGTTTCCGATACCCCCGAGAGGACGCAAAACTCAACGCCCATGTCCTTCGATCGCCTCTTACGCCTAGTTGTGCGAGTGGTTGTTACCAGTCCCGATGGTATTCTTCCGGAGATATATGGTCTGTGATTACAAGGCGCAGCGTATTGAGAACCGTGACCAGCGCCAGCGTACAAGCGGTGTAATATAAAGTGCAATATGCTATGTTTGTCGTAGTAGAAGTCTCACCAGAATTATTAGAGTCTGACGACAGTAGCGCAATTCTAGGATCTTGATCGGACAATACTTTCAGGAGACACAACGCACCGGATTCTTCGCGAAATCTAAGCCTCTCAGATAGAGAGTCCGTGCGCCACCATGGGCGTCTGGCACGGCGGCCTTTACGGCCCGAGGACTGAATTTACTCCACTGCGAACTACTTCCGACACGTTTTTGTGTCTTGGTTGCGACAAGCGAAGCCCCAGGCCATATATCTTATATTACTCTGCAAAGCGATCTACTACGTGTACAGGCACCTATGCTCTGAATAGACAAGGTTACGGGGCACCGTGGAAGCTTGAAGGAGGTCCAACCAACTTGTTACGCGATTACTATACCTCTGAGCCCTTTCGTTAGGTGGTATATGAACAGCCTCTGGAATTAGCACGCTGGGACCACGCCCTTCTTAGAAACGTAATCCCAATTATAACCCGAGTCCTCGGCATTAAGGCCGCTATAGCTACGAAAACCATGATACCATGTGAGCCCCGTAGATTACCATGTCAGACCTCGCGCGTGTACTGTCCGGTACCCTAAAGGGATAGTCAATCTCACGCAAACTCTTGAGGACTCCTCTAGTTCGTCTCGACCAGTAGTGACTCAGCACGTCGCGCGAATGGTCCCGCTCAAGAATCGCATGTACACCACGGCAATGACAGGCCCGAACTGCGACGTTCAGATAAAATGACTGGATGTCAAATCCGTCGAAAAGGTATGGCTGTGGCCGCCTTATACTCACCTTATTGAGTCCTGTAAGGTTGGAATAGCGGTTAATCTCGGGAGATATCCACAGCTAATAAATTCACTATCGATGGGTCGCTACCGTTGTTAATTTCTGGAGCTCAGACATCGGAGCAAGCACGTGAACGGTTTCACCAATCTCTCTTGAAGCTCTAGGCGGCACAAGGAGGGTACATTGAGAAAAGCAGTCCAACCTCAGCCATTCCCACGCTCCAGGTCCACGTGAAGACTAATTTCGTTCCAGGGCCAGCATATCCTAGGATACCCACAAGCCTCTGATATCCGAAATGGAGGCTTGCGAATCGAAAAGAGGATACAGAGGGTTTCCTGGGCTGCAAGGTCCAGTGCAACAGATTTCACGTGGGACAATGTTCTGGATAAAATATGAGGCACTCAACCTTTCCTCTAAATCTGTGGCTCTAGCGATTGCTGACACGGGCCGGCCCACCCATTCTTACGCTGAAGTATACCCTGCACGTGCGCGAAACTTCGCAGCCTGACTTCTCTCGACACATCATGGGGACTTCCCATATGCGAGGGTATCAGAGTCAAAACTCTTCACTTGAAGGGAGTTGACTCCGAATCCTGCTCCGGCCTCCAGTTCTGTTCGATTGAGGATGGGGAGATCATTTGGGGTCTTCTGCGAGCATCGGTCTGATAGTACAAGGCCTATGCGTCCACGTCACTGCGTGT
seq00018   CCATGACCCACGGTCGTTTTACCGTCAAAGTGGTAACGGAGATACGGAATTTAATTTAACGTTCCGTCACATCGAGGAATCTTCGCGTTGCAAACCAGCAGGATCTTGATCCTGTTGGAGTCTAGGAGTCGATACCCAGGGTGAGCCGATTGAACTGCTCTGGTTTTCGGAGAATCACAGGAGGTCGATACATGTTAAGCCACAATTGTGTGGTTAGAACCTACGCTCCGATATTCCAGCGTCGGGAGTGACTCTGGGAGTATTCGGTGTGGTGGCGGACCGAGAGCACTCAGGTACCTGCTCCCTGTGTCTTATCGGCCAGATTGACGGCTAATCCCCATAGTTATCGCATTCCTAGAACTGGCACCATGATCGGCGTTCGACTAGATGATCCTTGATTATACGGCCTAGTAGTTGCGGAGGTTGGCATACGAGTAGAACGCACTGGCAAGAGGTAGTAATTATATCAGACTCAATTAGCTAGAGTACTCCGGGTCATGCGCCTAGCACAGGTCACCAATGTTTATAGAAGTCCCAGCGACCCAGACCAGGTCCTTACAGGCGCCTTCCAAATGGTCCACAGGAGGGAGGGGCAGTTTCCGATACCCCCGAGAGGACGCAAAACTCAACGCCCATGTCCTTCGATCGCCTCTTACGCCTAGTTGTGCGAGTGGTTGTTACCAGTCCCGATGGTATTCTTCCGGAGATATATGGTCTGTGATTACAAGGCGCAGCGTATTGAGAACCGTGACCAGCGCCAGCGTACAAGCGGTGTAATATAAAGTGCAATATGCTATGTTTGTCGTAGTAGAAGTCTCACCAGAATTATTAGAGTCTGACGACAGTAGCGCAATTCTAGGATCTTGATCGGACAATACTTTCAGGAGACACAACGCACCGGATTCTTCGCGAAATCTAAGCCTCTCAGATAGAGAGTCCGTGCGCCACCATGGGCGTCTGGCACGGCGGCCTTTACGGCCCGAGGACTGAATTTACTCCACTGCGAACTACTTCCGACACGTTTTTGTGTCTTGGTTGCGACAAGCGAAGCCCCAGGCCATATATCTTATATTACTCTGCAAAGCGATCTACTACGTGTACAGGCACCTATGCTCTGAATAGACAAGGTTACGGGGCACCGTGGAAGCTTGAAGGAGGTCCAACCAACTTGTTACGCGATTACTATACCTCTGAGCCCTTTCGTTAGGTGGTATATGAACAGCCTCTGGAATTAGCACGCTGGGACCACGCCCTTCTTAGAAACGTAATCCCAATTATAACCCGAGTCCTCGGCATTAAGGCCGCTATAGCTACGAAAACCATGATACCATGTGAGCCCCGTAGATTACCATGTCAGACCTCGCGCGTGTACTGTCCGGTACCCTAAAGGGATAGTCAATCTCACGCAAACTCTTGAGGACTCCTCTAGTTCGTCTCGACCAGTAGTGACTCAGCACGTCGCGCGAATGGTCCCGCTCAAGAATCGCATGTACACCACGGCAATGACAGGCCCGAACTGCGACGTTCAGATAAAATGACTGGATGTCAAATCCGTCGAAAAGGTATGGCTGTGGCCGCCTTATACTCACCTTATTGAGTCCTGTAAGGTTGGAATAGCGGTTAATCTCGGGAGATATCCACAGCTAATAAATTCACTATCGATGGGTCGCTACCGTTGTTAATTTCTGGAGCTCAGACATCGGAGCAAGCACGTGAACGGTTTCACCAATCTCTCTTGAAGCTCTAGGCGGCACAAGGAGGGTACATTGAGAAAAGCAGTCCAACCTCAGCCATTCCCACGCTCCAGGTCCACGTGAAGACTAATTTCGTTCCAGGGCCAGCATATCCTAGGATACCCACAAGCCTCTGATATCCGAAATGGAGGCTTGCGAATCGAAAAGAGGATACAGAGGGTTTCCTGGGCTGCAAGGTCCAGTGCAACAGATTTCACGTGGGACAATGTTCTGGATAAAATATGAGGCACTCAACCTTTCCTCTAAATCTGTGGCTCTAGCGATTGCTGACACGGGCCGGCCCACCCATTCTTACGCTGAAGTATACCCTGCACGTGCGCGAAACTTCGCAGCCTGACTTCTCTCGACACATCATGGGGACTTCCCATATGCGAGGGTATCAGAGTCAAAACTCTTCACTTGAAGGGAGTTGACTCCGAATCCTGCTCCGGCCTCCAGTTCTGTTCGATTGAGTATGGGGAGATCATTTGGGGTCTTCTGCGAGCATCGGTCTGATAGTACAAGGCCTATGCGTCCACGTCACTGCGTGT
seq00019   CCATGACCCACGGTCGTTTTACCGTCAAAGTGGTAACGGAGATACGGAATTTAATTTAACGTTCCGTCACATCGAGGAATCTTCGCGTTGCAAACCAGCAGGATCTTGATCCTGTTGGAGTCTAGGAGTCGATACCCAGGGTGAGCCGATTGAACTGCTCTGGTTTTCGGAGAATCACAGGAGGTCGATACATGTTAAGCCACAATTGTGTGGTTAGAACCTACGCTCCGATATTCCAGCGTCGGGAGTGACTCTGGGAGTATTCGGTGTGGTGGCGGACCGAGAGCACTCAGGTACCTGCTCCCTGTGTCTTATCGGCCAGATTGACGGCTAATCCCCATAGTTATCGCATTCCTAGAACTGGCACCATGATCGGCGTTCGACTAGATGATCCTTGATTATACGGCCTAGTAGTTGCGGAGGTTGGCATACGAGTAGAACGCACTGGCAAGAGGTAGTAATTATATCAGACTCAATTAGCTAGAGTACTCCGGGTCATGCGCCTAGCACAGGTCACCAATGTTTATAGAAGTCCCAGCGACCCAGACCAGGTCCTTACAGGCGCCTTCCAAATGGTCCACAGGAGGGAGGGGCAGTTTCCGATACCCCCGAGAGGACGCAAAACTCAACGCCCATGTCCTTCGATCGCCTCTTACGCCTAGTTGTGCGAGTGGTTGTTACCAGTCCCGATGGTATTCTTCCGGAGATATATGGTCTGTGATTACAAGGCGCAGCGTATTGAGAACCGTGACCAGCGCCAGCGTACAAGCGGTGTAATATAAAGTGCAATATGCTATGTTTGTCGTAGTAGAAGTCTCACCAGAATTATTAGAGTCTGACGACAGTAGCGCAATTCTAGGATCTTGATCGGACAATACTTTCAGGAGACACAACGCACCGGATTCTTCGCGAAATCTAAGCCTCTCAGATAGAGAGTCCGTGCGCCACCATGGGCGTCTGGCACGGCGGCCTTTACGGCCCGAGGACTGAATTTACTCCACTGCGAACTACTTCCGACACGTTTTTGTGTCTTGGTTGCGACAAGCGAAGCCCCAGGCCATATATCTTATATTACTCTGCAAAGCGATCTACTACGTGTACAGGCACCTATGCTCTGAATAGACAAGGTTACGGGGCACCGTGGAAGCTTGAAGGAGGTCCAACCAACTTGTTACGCGATTACTATACCTCTGAGCCCTTTCGTTAGGTGGTATATGAACAGCCTCTGGAATTAGCACGCTGGGACCACGCCCTTCTTAGAAACGTAATCCCAATTATAACCCGAGTCCTCGGCATTAAGGCCGCTATAGCTACGAAAACCATGATACCATGTGAGCCCCGTAGATTACCATGTCAGACCTCGCGCGTGTACTGTCCGGTACCCTAAAGGGATAGTCAATCTCACGCAAACTCTTGAGGACTCCTCTAGTTCGTCTCGACCAGTAGTGACTCAGCACGTCGCGCGAATGGTCCCGCTCAAGAATCGCATGTACACCACGGCAATGACAGGCCCGAACTGCGACGTTCAGATAAAATGACTGGATGTCAAATCCGTCGAAAAGGTATGGCTGTGGCCGCCTTATACTCACCTTATTGAGTCCTGTAAGGTTGGAATAGCGGTTAATCTCGGGAGATATCCACAGCTAATAAATTCACTATCGATGGGTCGCTACCGTTGTTAATTTCTGGAGCTCAGACATCGGAGCAAGCACGTGAACGGTTTCACCAATCTCTCTTGAAGCTCTAGGCGGCACAAGGAGGGTACATTGAGAAAAGCAGTCCAACCTCAGCCATTCCCACGCTCCAGGTCCACGTGAAGACTAATTTCGTTCCAGGGCCAGCATATCCTAGGATACCCACAAGCCTCTGATATCCGAAATGGAGGCTTGCGAATCGAAAAGAGGATACAGAGGGTTTCCTGGGCTGCAAGGTCCAGTGCAACAGATTTCACGTGGGACAATGTTCTGGATAAAATATGAGGCACTCAACCTTTCCTCTAAATCTGTGGCTCTAGCGATTGCTGACACGGGCCGGCCCACCCATTCTTACGCTGAAGTATACCCTGCACGTGCGCGAAACTTCGCAGCCTGACTTCTCTCGACACATCATGGGGACTTCCCATATGCGAGGGTATCAGAGTCAAAACTCTTCACTTGAAGGGAGTTGACTCCGAATCCTGCTCCGGCCTCCAGTTCTGTTCGATTGAGTATGGGGAGATCATTTGGGGTCTTCTGCGAGCATCGGTCTGATAGTACAAGGCCTATGCGTCCACGTCACTGCGTGT
seq00020   CCATGACCCACGGTCGTTTTACCGTCAAAGTGGTAACGGAGATACGGAATTTAATTTAACGTTCCGTCACATCGAGGAATCTTCGCGTTGCAAACCAGCAGGATCTTGATCCTGTTGGAGTCTAGGAGTCGATACCCAGGGTGAGCCGATTGAACTGCTCTGGTTTTCGGAGAATCACAGGAGGTCGATACATGTTAAGCCACAATTGTGTGGTTAGAACCTACGCTCCGATATTCCAGCGTCGGGAGTGACTCTGGGAGTATTCGGTGTGGTGGCGGACCGAGAGCACTCAGGTACCTGCTCCCTGTGTCTTATCGGCCAGATTGACGGCTAATCCCCATAGTTATCGCATTCCTAGAACTGGCACCATGATCGGCGTTCGACTAGATGATCCTTGATTATACGGCCTAGTAGTTGCGGAGGTTGGCATACGAGTAGAACGCACTGGCAAGAGGTAGTAATTATATCAGACTCAATTAGCTAGAGTACTCCGGGTCATGCGCCTAGCACAGGTCACCAATGTTTATAGAAGTCCCAGCGACCCAGACCAGGTCCTTACAGGCGCCTTCCAAATGGTCCACAGGAGGGAGGGGCAGTTTCCGATACCCCCGAGAGGACGCAAAACTCAACGCCCATGTCCTTCGATCGCCTCTTACGCCTAGTTGTGCGAGTGGTTGTTACCAGTCCCGATGGTATTCTTCCGGAGATATATGGTCTGTGATTACAAGGCGCAGCGTATTGAGAACCGTGACCAGCGCCAGCGTACAAGCGGTGTAATATAAAGTGCAATATGCTATGTTTGTCGTAGTAGAAGTCTCACCAGAATTATTAGAGTCTGACGACAGTAGCGCAATTCTAGGATCTTGATCGGACAATACTTTCAGGAGACACAACGCACCGGATTCTTCGCGAAATCTAAGCCTCTCAGATAGAGAGTCCGTGCGCCACCATGGGCGTCTGGCACGGCGGCCTTTACGGCCCGAGGACTGAATTTACTCCACTGCGAACTACTTCCGACACGTTTTTGTGTCTTGGTTGCGACAAGCGAAGCCCCAGGCCATATATCTTATATTACTCTGCAAAGCGATCTACTACGTGTACAGGCACCTATGCTCTGAATAGACAAGGTTACGGGGCACCGTGGAAGCTTGAAGGAGGTCCAACCAACTTGTTACGCGATTACTATACCTCTGAGCCCTTTCGTTAGGTGGTATATGAACAGCCTCTGGAATTAGCACGCTGGGACCACGCCCTTCTTAGAAACGTAATCCCAATTATAACCCGAGTCCTCGGCATTAAGGCCGCTATAGCTACGAAAACCATGATACCATGTGAGCCCCGTAGATTACCATGTCAGACCTCGCGCGTGTACTGTCCGGTACCCTAAAGGGATAGTCAATCTCACGCAAACTCTTGAGGACTCCTCTAGTTCGTCTCGACCAGTAGTGACTCAGCACGTCGCGCGAATGGTCCCGCTCAAGAATCGCATGTACACCACGGCAATGACAGGCCCGAACTGCGACGTTCAGATAAAATGACTGGATGTCAAATCCGTCGAAAAGGTATGGCTGTGGCCGCCTTATACTCACCTTATTGAGTCCTGTAAGGTTGGAATAGCGGTTAATCTCGGGAGATATCCACAGCTAATAAATTCACTATCGATGGGTCGCTACCGTTGTTAATTTCTGGAGCTCAGACATCGGAGCAAGCACGTGAACGGTTTCACCAATCTCTCTTGAAGCTCTAGGCGGCACAAGGAGGGTACATTGAGAAAAGCAGTCCAACCTCAGCCATTCCCACGCTCCAGGTCCACGTGAAGACTAATTTCGTTCCAGGGCCAGCATATCCTAGGATACCCACAAGCCTCTGATATCCGAAATGGAGGCTTGCGAATCGAAAAGAGGATACAGAGGGTTTCCTGGGCTGCAAGGTCCAGTGCAACAGATTTCACGTGGGACAATGTTCTGGATAAAATATGAGGCACTCAACCTTTCCTCTAAATCTGTGGCTCTAGCGATTGCTGACACGGGCCGGCCCACCCATTCTTACGCTGAAGTATACCCTGCACGTGCGCGAAACTTCGCAGCCTGACTTCTCTCGACACATCATGGGGACTTCCCATATGCGAGGGTATCAGAGTCAAAACTCTTCACTTGAAGGGAGTTGACTCCGAATCCTGCTCCGGCCTCCAGTTCTGTTCGATTGAGTATGGGGAGATCATTTGGGGTCTTCTGCGAGCATCGGTCTGATAGTACAAGGCCTATGCGTCCACGTCACTGCGTGT
seq00021   CCATGACCCACGGTCCTTTTACCGTCAAAGTGGTAACGGAGATACGGAATTTAATTTAACGTTCCGTCACATCGAGGAATCTTCGCGTTGCAAACCAGCAGGATCTTGATCCTGTTGGAGTCTAGGAGTCGATACCCAGGGTGAGCCGATTGAACTGCTCTGGTTTTCGGAGAATCACAGGAGGTCGATACATGTTAAGCCACAATTGTGTGGTTAGAACCTACGCTCCGATATTCCAGCGTCGGGAGTGACTCTGGGAGTATTCGGTGTGGTGGCGGACCGAGAGCACTCAGGTACCTGCTCCCTGTGTCTTATCGGCCAGATTGACGGCTAATCCCCATAGTTATCGCATTCCTAGAACTGGCACCATGATCGGCGTTCGACTAGATGATCCTTGATTATACGGCCTAGTAGTTGCGGAGGTTGGCATACGAGTAGAACGCACTGGCAAGAGGTAGTAATTATATCAGACTCAATTAGCTAGAGTACTCCGGGTCATGCGCCTAGCACAGGTCACCAATGTTTATAGAAGTCCCAGCGACCCAGACCAGGTCCTTACAGGCGCCTTCCAAATGGTCCACAGGAGGGAGGGGCAGTTTCCGATACCCCCGAGAGGACGCAAAACTCAACGCCCATGTCCTTCGATCGCCTCTTACGCCTAGTTGTGCGAGTGGTTGTTACCAGTCCCGATGGTATTCTTCCGGAGATATATGGTCTGTGATTACAAGGCGCAGCGTATTGAGAACCGTGACCAGCGCCAGCGTACAAGCGGTGTAATATAAAGTGCAATATGCTATGTTTGTCGTAGTAGAAGTCTCACCAGAATTATTAGAGTCTGACGACAGTAGCGCAATTCTAGGATCTTGATCGGACAATACTTTCAGGAGACACAACGCACCGGATTCTTCGCGAAATCTAAGCCTCTCAGATAGAGAGTCCGTGCGCCACCATGGGCGTCTGGCACGGCGGCCTTTACGGCCCGAGGACTGAATTTACTCCACTGCGAACTACTTCCGACACGTTTTTGTGTCTTGGTTGCGACAAGCGAAGCCCCAGGCCATATATCTTATATTACTCTGCAAAGCGATCTACTACGTGTACAGGCACCTATGCTCTGAATAGACAAGGTTACGGGGCACCGTGGAAGCTTGAAGGAGGTCCAACCAACTTGTTACGCGATTACTATACCTCTGAGCCCTTTCGTTAGGTGGTATATGAACAGCCTCTGGAATTAGCACGCTGGGACCACGCCCTTCTTAGAAACGTAATCCCAATTATAACCCGAGTCCTCGGCATTAAGGCCGCTATAGCTACGAAAACCATGATACCATGTGAGCCCCGTAGATTACCATGTCAGACCTCGCGCGTGTACTGTCCGGTACCCTAAAGGGATAGTCAATCTCACGCAAACTCTTGAGGACTCCTCTAGTTCGTCTCGACCAGTAGTGACTCAGCACGTCGCGCGAATGGTCCCGCTCAAGAATCGCATGTACACCACGGCAATGACAGGCCCGAACTGCGACGTTCAGATAAAATGACTGGATGTCAAATCCGTCGAAAAGGTATGGCTGTGGCCGCCTTATACTCACCTTATTGAGTCCTGTAAGGTTGGAATAGCGGTTAATCTCGGGAGATATCCACAGCTAATAAATTCACTATCGATGGGTCGCTACCGTTGTTAATTTCTGGAGCTCAGACATCGGAGCAAGCACGTGAACGGTTTCACCAATCTCTCTTGAAGCTCTAGGCGGCACAAGGAGGGTACATTGAGAAAAGCAGTCCAACCTCAGCCATTCCCACGCTCCAGGTCCACGTGAAGACTAATTTCGTTCCAGGGCCAGCATATCCTAGGATACCCACAAGCCTCTGATATCCGAAATGGAGGCTTGCGAATCGAAAAGAGGATACAGAGGGTTTCCTGGGCTGCAAGGTCCAGTGCAACAGATTTCACGTGGGACAATGTTCTGGATAAAATATGAGGCACTCAACCTTTCCTCTAAATCTGTGGCTCTAGCGATTGCTGACACGGGCCGGCCCACCCATTCTTACGCTGAAGTATACCCTGCACGTGCGCGAAACTTCGCAGCCTGACTTCTCTCGACACATCATGGGGACTTCCCATATGCGAGGGTATCAGAGTCAAAACTCTTCACTTGAAGGGAGTTGACTCCGAATCCTGCTCCGGCCTCCAGTTCTGTTCGATTGAGTATGGGGAGATCATTTGGGGTCTTCTGCGAGCATCGGTCTGATAGTACAAGGCCTATGCGTCCACGTCACTGCGTGT
seq00022   CCATGACCCACGGTCGTTTTACCGTCAAAGTGGTAACGGAGATACGGAATTTAATTTAACGTTCCGTCACATCGAGGAATCTTCGCGTTGCAAACCAGCAGGATCTTGATCCTGTTGGAGTCTAGGAGTCGATACCCAGGGTGAGCCGATTGAACTGCTCTGGTTTTCGGAGAATCACAGGAGGTCGATACATGTTAAGCCACAATTGTGTGGTTAGAACCTACGCTCCGATATTCCAGCGTCGGGAGTGACTCTGGGAGTATTCGGTGTGGTGGCGGACCGAGAGCACTCAGGTACCTGCTCCCTGTGTCTTATCGGCCAGATTGACGGCTAATCCCCATAGTTATCGCATTCCTAGAACTGGCACCATGATCGGCGTTCGACTAGATGATCCTTGATTATACGGCCTAGTAGTTGCGGAGGTTGGCATACGAGTAGAACGCACTGGCAAGAGGTAGTAATTATATCAGACTCAATTAGCTAGAGTACTCCGGGTCATGCGCCTAGCACAGGTCACCAATGTTTATAGAAGTCCCAGCGACCCAGACCAGGTCCTTACAGGCGCCTTCCAAATGGTCCACAGGAGGGAGGGGCAGTTTCCGATACCCCCGAGAGGACGCAAAACTCAACGCCCATGTCCTTCGATCGCCTCTTACGCCTAGTTGTGCGAGTGGTTGTTACCAGTCCCGATGGTATTCTTCCGGAGATATATGGTCTGTGATTACAAGGCGCAGCGTATTGAGAACCGTGACCAGCGCCAGCGTACAAGCGGTGTAATATAAAGTGCAATATGCTATGTTTGTCGTAGTAGAAGTCTCACCAGAATTATTAGAGTCTGACGACAGTAGCGCAATTCTAGGATCTTGATCGGACAATACTTTCAGGAGACACAACGCACCGGATTCTTCGCGAAATCTAAGCCTCTCAGATAGAGAGTCCGTGCGCCACCATGGGCGTCTGGCACGGCGGCCTTTACGGCCCGAGGACTGAATTTACTCCACTGCGAACTACTTCCGACACGTTTTTGTGTCTTGGTTGCGACAAGCGAAGCCCCAGGCCATATATCTTATATTACTCTGCAAAGCGATCTACTACGTGTACAGGCACCTATGCTCTGAATAGACAAGGTTACGGGGCACCGTGGAAGCTTGAAGGAGGTCCAACCAACTTGTTACGCGATTACTATACCTCTGAGCCCTTTCGTTAGGTGGTATATGAACAGCCTCTGGAATTAGCACGCTGGGACCACGCCCTTCTTAGAAACGTAATCCCAATTATAACCCGAGTCCTCGGCATTAAGGCCGCTATAGCTACGAAAACCATGATACCATGTGAGCCCCGTAGATTACCATGTCAGACCTCGCGCGTGTACTGTCCGGTACCCTAAAGGGATAGTCAATCTCACGCAAACTCTTGAGGACTCCTCTAGTTCGTCTCGACCAGTAGTGACTCAGCACGTCGCGCGAATGGTCCCGCTCAAGAATCGCATGTACACCACGGCAATGACAGGCCCGAACTGCGACGTTCAGATAAAATGACTGGATGTCAAATCCGTCGAAAAGGTATGGCTGTGGCCGCCTTATACTCACCTTATTGAGTCCTGTAAGGTTGGAATAGCGGTTAATCTCGGGAGATATCCACAGCTAATAAATTCACTATCGATGGGTCGCTACCGTTGTTAATTTCTGGAGCTCAGACATCGGAGCAAGCACGTGAACGGTTTCACCAATCTCTCTTGAAGCTCTAGGCGGCACAAGGAGGGTACATTGAGAAAAGCAGTCCAACCTCAGCCATTCCCACGCTCCAGGTCCACGTGAAGACTAATTTCGTTCCAGGGCCAGCATATCCTAGGATACCCACAAGCCTCTGATATCCGAAATGGAGGCTTGCGAATCGAAAAGAGGATACAGAGGGTTTCCTGGGCTGCAAGGTCCAGTGCAACAGATTTCACGTGGGACAATGTTCTGGATAAAATATGAGGCACTCAACCTTTCCTCTAAATCTGTGGCTCTAGCGATTGCTGACACGGGCCGGCCCACCCATTCTTACGCTGAAGTATACCCTGCACGTGCGCGAAACTTCGCAGCCTGACTTCTCTCGACACATCATGGGGACTTCCCATATGCGAGGGTATCAGAGTCAAAACTCTTCACTTGAAGGGAGTTGACTCCGAATCCTGCTCCGGCCTCCAGTTCTGTTCGATTGAGTATGGGGAGATCATTTGGGGTCTTCTGCGAGCATCGGTCTGATAGTACAAGGCCTATGCGTCCACGTCACTGCGTGT
seq00023   CCATGACCCACGGTCGTTTTACCGTCAAAGTGGTAACGGAGATACGGAATTTAATTTAACGTTCCGTCACATCGAGGAATCTTCGCGTTGCAAACCAGCAGGATCTTGATCCTGTTGGAGTTTAGGAGTCGATACCCAGGGTGAGCCGATTGAACTGCTCTGGTTTTCGGAGAATCACAGGAGGTCGATACATGTTAAGCCACAATTGTGTGGTTAGAACCTACGCTCCGATATTCCAGCGTCGGGAGTGACTCTGGGAGTATTCGGTGTGGTGGCGGACCGAGAGCACTCAGGTACCTGCTCCCTGTGTCTTATCGGCCAGATTGACGGCTAATCCCCATAGTTATCGCATTCCTAGAACTGGCACCATGATCGGCGTTCGACTAGATGATCCTTGATTATACGGCCTAGTAGTTGCGGAGGTTGGCATACGAGTAGAACGCACTGGCAAGAGGTAGTAATTATATCAGACTCAATTAGCTAGAGTACTCCGGGTCATGCGCCTAGCACAGGTCACCAATGTTTATAGAAGTCCCAGCGACCCAGACCAGGTCCTTACAGGCGCCTTCCAAATGGTCCACAGGAGGGAGGGGCAGTTTCCGATACCCCCGAGAGGACGCAAAACTCAACGCCCATGTCCTTCGATCGCCTCTTACGCCTAGTTGTGCGAGTGGTTGTTACCAGTCCCGATGGTATTCTTCCGGAGATATATGGTCTGTGATTACAAGGCGCAGCGTATTGAGAACCGTGACCAGCGCCAGCGTACAAGCGGTGTAATATAAAGTGCAATATGCTATGTTTGTCGTAGTAGAAGTCTCACCAGAATTATTAGAGTCTGACGACAGTAGCGCAATTCTAGGATCTTGATCGGACAATACTTTCAGGAGACACAACGCACCGGATTCTTCGCGAAATCTAAGCCTCTCAGATAGAGAGTCCGTGCGCCACCATGGGCGTCTGGCACGGCGGCCTTTACGGCCCGAGGACTGAATTTACTCCACTGCGAACTACTTCCGACACGTTTTTGTGTCTTGGTTGCGACAAGCGAAGCCCCAGGCCATATATCTTATATTACTCTGCAAAGCGATCTACTACGTGTACAGGCACCTATGCTCTGAATAGACAAGGTTACGGGGCACCGTGGAAGCTTGAAGGAGGTCCAACCAACTTGTTACGCGATTACTATACCTCTGAGCCCTTTCGTTAGGTGGTATATGAACAGCCTCTGGAATTAGCACGCTGGGACCACGCCCTTCTTAGAAACGTAATCCCAATTATAACCCGAGTCCTCGGCATTAAGGCCGCTATAGCTACGAAAACCATGATACCATGTGAGCCCCGTAGATTACCATGTCAGACCTCGCGCGTGTACTGTCCGGTACCCTAAAGGGATAGTCAATCTCACGCAAACTCTTGAGGACTCCTCTAGTTCGTCTCGACCAGTAGTGACTCAGCACGTCGCGCGAATGGTCCCGCTCAAGAATCGCATGTACACCACGGCAATGACAGGCCCGAACTGCGACGTTCAGATAAAATGACTGGATGTCAAATCCGTCGAAAAGGTATGGCTGTGGCCGCCTTATACTCACCTTATTGAGTCCTGTAAGGTTGGAATAGCGGTTAATCTCGGGAGATATCCACAGCTAATAAATTCACTATCGATGGGTCGCTACCGTTGTTAATTTCTGGAGCTCAGACATCGGAGCAAGCACGTGAACGGTTTCACCAATCTCTCTTGAAGCTCTAGGCGGCACAAGGAGGGTACATTGAGAAAAGCAGTCCAACCTCAGCCATTCCCACGCTCCAGGTCCACGTGAAGACTAATTTCGTTCCAGGGCCAGCATATCCTAGGATACCCACAAGCCTCTGATATCCGAAATGGAGGCTTGCGAATCGAAAAGAGGATACAGAGGGTTTCCTGGGCTGCAAGGTCCAGTGCAACAGATTTCACGTGGGACAATGTTCTGGATAAAATATGAGGCACTCAACCTTTCCTCTAAATCTGTGGCTCTAGCGATTGCTGACACGGGCCGGCCCACCCATTCTTACGCTGAAGTATACCCTGCACGTGCGCGAAACTTCGCAGCCTGACTTCTCTCGACACATCATGGGGACTTCCCATATGCGAGGGTATCAGAGTCAAAACTCTTCACTTGAAGGGAGTTGACTCCGAATCCTGCTCCGGCCTCCAGTTCTGTTCGATTGAGGATGGGGAGATCATTTGGGGTCTTCTGCGAGCATCGGTCTGATAGTACAAGGCCTATGCGTCCACGTCACTGCGTGT
seq00024   CCATGACCCACGGTCGTTTTACCGTCAAAGTGGTAACGGAGATACGGAATTTAATTTAACGTTCCGTCACATCGAGGAATCTTCGCGTTGCAAACCAGCAGGATCTTGATCCTGTTGGAGTCTAGGAGTCGATACCCAGGGTGAGCCGATTGAACTGCTCTGGTTTTCGGAGAATCACAGGAGGTCGATACATGTTAAGCCACAATTGTGTGGTTAGAACCTACGCTCCGATATTCCAGCGTCGGGAGTGACTCTGGGAGTATTCGGTGTGGTGGCGGACCGAGAGCACTCAGGTACCTGCTCCCTGTGTCTTATCGGCCAGATTGACGGCTAATCCCCATAGTTATCGCATTCCTAGAACTGGCACCATGATCGGCGTTCGACTAGATGATCCTTGATTATACGGCCTAGTAGTTGCGGAGGTTGGCATACGAGTAGAACGCACTGGCAAGAGGTAGTAATTATATCAGACTCAATTAGCTAGAGTACTCCGGGTCATGCGCCTAGCACAGGTCACCAATGTTTATAGAAGTCCCAGCGACCCAGACCAGGTCCTTACAGGCGCCTTCCAAATGGTCCACAGGAGGGAGGGGCAGTTTCCGATACCCCCGAGAGGACGCAAAACTCAACGCCCATGTCCTTCGATCGCCTCTTACGCCTAGTTGTGCGAGTGGTTGTTACCAGTCCCGATGGTATTCTTCCGGAGATATATGGTCTGTGATTACAAGGCGCAGCGTATTGAGAACCGTGACCAGCGCCAGCGTACAAGCGGTGTAATATAAAGTGCAATATGCTATGTTTGTCGTAGTAGAAGTCTCACCAGAATTATTAGAGTCTGACGACAGTAGCGCAATTCTAGGATCTTGATCGGACAATACTTTCAGGAGACACAACGCACCGGATTCTTCGCGAAATCTAAGCCTCTCAGATAGAGAGTCCGTGCGCCACCATGGGCGTCTGGCACGGCGGCCTTTACGGCCCGAGGACTGAATTTACTCCACTGCGAACTACTTCCGACACGTTTTTGTGTCTTGGTTGCGACAAGCGAAGCCCCAGGCCATATATCTTATATTACTCTGCAAAGCGATCTACTACGTGTACAGGCACCTATGCTCTGAATAGACAAGGTTACGGGGCACCGTGGAAGCTTGAAGGAGGTCCAACCAACTTGTTACGCGATTACTATACCTCTGAGCCCTTTCGTTAGGTGGTATATGAACAGCCTCTGGAATTAGCACGCTGGGACCACGCCCTTCTTAGAAACGTAATCCCAATTATAACCCGAGTCCTCGGCATTAAGGCCGCTATAGCTACGAAAACCATGATACCATGTGAGCCCCGTAGATTACCATGTCAGACCTCGCGCGTGTACTGTCCGGTACCCTAAAGGGATAGTCAATCTCACGCAAACTCTTGAGGACTCCTCTAGTTCGTCTCGACCAGTAGTGACTCAGCACGTCGCGCGAATGGTCCCGCTCAAGAATCGCATGTACACCACGGCAATGACAGGCCCGAACTGCGACGTTCAGATAAAATGACTGGATGTCAAATCCGTCGAAAAGGTATGGCTGTGGCCGCCTTATACTCACCTTATTGAGTCCTGTAAGGTTGGAATAGCGGTTAATCTCGGGAGATATCCACAGCTAATAAATTCACTATCGATGGGTCGCTACCGTTGTTAATTTCTGGAGCTCAGACATCGGAGCAAGCACGTGAACGGTTTCACCAATCTCTCTTGAAGCTCTAGGCGGCACAAGGAGGGTACATTGAGAAAAGCAGTCCAACCTCAGCCATTCCCACGCTCCAGGTCCACGTGAAGACTAATTTCGTTCCAGGGCCAGCATATCCTAGGATACCCACAAGCCTCTGATATCCGAAATGGAGGCTTGCGAATCGAAAAGAGGATACAGAGGGTTTCCTGGGCTGCAAGGTCCAGTGCAACAGATTTCACGTGGGACAATGTTCTGGATAAAATATGAGGCACTCAACCTTTCCTCTAAATCTGTGGCTCTAGCGATTGCTGACACGGGCCGGCCCACCCATTCTTACGCTGAAGTATACCCTGCACGTGCGCGAAACTTCGCAGCCTGACTTCTCTCGACACATCATGGGGACTTCCCATATGCGAGGGTATCAGAGTCAAAACTCTTCACTTGAAGGGAGTTGACTCCGAATCCTGCTCCGGCCTCCAGTTCTGTTCGATTGAGTATGGGGAGATCATTTGGGGTCTTCTGCGAGCATCGGTCTGATAGTACAAGGCCTATGCGTCCACGTCACTGCGTGT
seq00025   CCATGACCCACGGTCGTTTTACCGTCAAAGTGGTAACGGAGATACGGAATTTAATTTAACGTTCCGTCACATCGAGGAATCTTCGCGTTGCAAACCAGCAGGATCTTGATCCTGTTGGAGTCTAGGAGTCGATACCCAGGGTGAGCCGATTGAACTGCTCTGGTTTTCGGAGAATCACAGGAGGTCGATACATGTTAAGCCACAATTGTGTGGTTAGAACCTACGCTCCGATATTCCAGCGTCGGGAGTGACTCTGGGAGTATTCGGTGTGGTGGCGGACCGAGAGCACTCAGGTACCTGCTCCCTGTGTCTTATCGGCCAGATTGACGGCTAATCCCCATAGTTATCGCATTCCTAGAACTGGCACCATGATCGGCGTTCGACTAGATGATCCTTGATTATACGGCCTAGTAGTTGCGGAGGTTGGCATACGAGTAGAACGCACTGGCAAGAGGTAGTAATTATATCAGACTCAATTAGCTAGAGTACTCCGGGTCATGCGCCTAGCACAGGTCACCAATGTTTATAGAAGTCCCAGCGACCCAGACCAGGTCCTTACAGGCGCCTTCCAAATGGTCCACAGGAGGGAGGGGCAGTTTCCGATACCCCCGAGAGGACGCAAAACTCAACGCCCATGTCCTTCGATCGCCTCTTACGCCTAGTTGTGCGAGTGGTTGTTACCAGTCCCGATGGTATTCTTCCGGAGATATATGGTCTGTGATTACAAGGCGCAGCGTATTGAGAACCGTGACCAGCGCCAGCGTACAAGCGGTGTAATATAAAGTGCAATATGCTATGTTTGTCGTAGTAGAAGTCTCACCAGAATTATTAGAGTCTGACGACAGTAGCGCAATTCTAGGATCTTGATCGGACAATACTTTCAGGAGACACAACGCACCGGATTCTTCGCGAAATCTAAGCCTCTCAGATAGAGAGTCCGTGCGCCACCATGGGCGTCTGGCACGGCGGCCTTTACGGCCCGAGGACTGAATTTACTCCACTGCGAACTACTTCCGACACGTTTTTGTGTCTTGGTTGCGACAAGCGAAGCCCCAGGCCATATATCTTATATTACTCTGCAAAGCGATCTACTACGTGTACAGGCACCTATGCTCTGAATAGACAAGGTTACGGGGCACCGTGGAAGCTTGAAGGAGGTCCAACCAACTTGTTACGCGATTACTATACCTCTGAGCCCTTTCGTTAGGTGGTATATGAACAGCCTCTGGAATTAGCACGCTGGGACCACGCCCTTCTTAGAAACGTAATCCCAATTATAACCCGAGTCCTCGGCATTAAGGCCGCTATAGCTACGAAAACCATGATACCATGTGAGCCCCGTAGATTACCATGTCAGACCTCGCGCGTGTACTGTCCGGTACCCTAAAGGGATAGTCAATCTCACGCAAACTCTTGAGGACTCCTCTAGTTCGTCTCGACCAGTAGTGACTCAGCACGTCGCGCGAATGGTCCCGCTCAAGAATCGCATGTACACCACGGCAATGACAGGCCCGAACTGCGACGTTCAGATAAAATGACTGGATGTCAAATCCGTCGAAAAGGTATGGCTGTGGCCGCCTTATACTCACCTTATTGAGTCCTGTAAGGTTGGAATAGCGGTTAATCTCGGGAGATATCCACAGCTAATAAATTCACTATCGATGGGTCGCTACCGTTGTTAATTTCTGGAGCTCAGACATCGGAGCAAGCACGTGAACGGTTTCACCAATCTCTCTTGAAGCTCTAGGCGGCACAAGGAGGGTACATTGAGAAAAGCAGTCCAACCTCAGCCATTCCCACGCTCCAGGTCCACGTGAAGACTAATTTCGTTCCAGGGCCAGCATATCCTAGGATACCCACAAGCCTCTGATATCCGAAATGGAGGCTTGCGAATCGAAAAGAGGATACAGAGGGTTTCCTGGGCTGCAAGGTCCAGTGCAACAGATTTCACGTGGGACAATGTTCTGGATAAAATATGAGGCACTCAACCTTTCCTCTAAATCTGTGGCTCTAGCGATTGCTGACACGGGCCGGCCCACCCATTCTTACGCTGAAGTATACCCTGCACGTGCGCGAAACTTCGCAGCCTGACTTCTCTCGACACATCATGGGGACTTCCCATATGCGAGGGTATCAGAGTCAAAACTCTTCACTTGAAGGGAGTTGACTCCGAATCCTGCTCCGGCCTCCAGTTCTGTTCGATTGAGTATGGGGAGATCATTTGGGGTCTTCTGCGAGCATCGGTCTGATAGTACAAGGCCTATGCGTCCACGTCACTGCGTGT
seq00026   CCATGACCCACGGTCGTTTTACCGTCAAAGTGGTAACGGAGATACGGAATTTAATTTAACGTTCCGTCACATCGAGGAATCTTCGCGTTGCAAACCAGCAGGATCTTGATCCTGTTGGAGTCTAGGAGTCGATACCCAGGGTGAGGCGATTGAACTGCTCTGGTTTTCGGAGAATCACAGGAGGTCGATACATGTTAAGCCACAATTGTGTGGTTAGAACCTACGCTCCGATATTCCAGCGTCGGGAGTGACTCTGGGAGTATTCGGTGTGGTGGCGGACCGAGAGCACTCAGGTACCTGCTCCCTGTGTCTTATCGGCCAGATTGACGGCTAATCCCCATAGTTATCGCATTCCTAGAACTGGCACCATGATCGGCGTTCGACTAGATGATCCTTGATTATACGGCCTAGTAGTTGCGGAGGTTGGCATACGAGTAGAACGCACTGGCAAGAGGTAGTAATTATATCAGACTCAATTAGCTAGAGTACTCCGGGTCATGCGCCTAGCACAGGTCACCAATGTTTATAGAAGTCCCAGCGACCCAGACCAGGTCCTTACAGGCGCCTTCCAAATGGTCCACAGGAGGGAGGGGCAGTTTCCGATACCCCCGAGAGGACGCAAAACTCAACGCCCATGTCCTTCGATCGCCTCTTACGCCTAGTTGTGCGAGTGGTTGTTACCAGTCCCGATGGTATTCTTCCGGAGATATATGGTCTGTGATTACAAGGCGCAGCGTATTGAGAACCGTGACCAGCGCCAGCGTACAAGCGGTGTAATATAAAGTGCAATATGCTATGTTTGTCGTAGTAGAAGTCTCACCAGAATTATTAGAGTCTGACGACAGTAGCGCAATTCTAGGATCTTGATCGGACAATACTTTCAGGAGACACAACGCACCGGATTCTTCGCGAAATCTAAGCCTCTCAGATAGAGAGTCCGTGCGCCACCATGGGCGTCTGGCACGGCGGCCTTTACGGCCCGAGGACTGAATTTACTCCACTGCGAACTACTTCCGACACGTTTTTGTGTCTTGGTTGCGACAAGCGAAGCCCCAGGCCATATATCTTATATTACTCTGCAAAGCGATCTACTACGTGTACAGGCATCTATGCTCTGAATAGACAAGGTTACGGGGCACCGTGGAAGCTTGAAGGAGGTCCAACCAACTTGTTACGCGATTACTATACCTCTGAGCCCTTTCGTTAGGTGGTATATGAACAGCCTCTGGAATTAGCACGCTGGGACCACGCCCTTCTTAGAAACGTAATCCCAATTATAACCCGAGTCCTCGGCATTAAGGCCGCTATAGCTACGAAAACCATGATACCATGTGAGCCCCGTAGATTACCATGTCAGACCTCGCGCGTGTACTGTCCGGTACCCTAAAGGGATAGTCAATCTCACGCAAACTCTTGAGGACTCCTCTAGTTCGTCTCGACCAGTAGTGACTCAGCACGTCGCGCGAATGGTCCCGCTCAAGAATCGCATGTACACCACGGCAATGACAGGCCCGAACTGCGACGTTCAGATAAAATGACTGGATGTCAAATCCGTCGAAAAGGTAGGGCTGTGGCCGCCTTATACTCACCTTATTGAGTCCTGTAAGGTTGGAATAGCGGTTAATCTCGGGAGATATCCACAGCTAATAAATTCACTATCGATGGGTCGCTACCGTTGTTAATTTCTGGAGCTCAGACATCGGAGCAAGCACGTGAACGGTTTCACCAATCTCTCTTGAAGCTCTAGGCGGCACAAGGAGGGTACATTGAGAAAAGCAGTCCAACCTCAGCCATTCCCACGCTCCAGGTCCACGTGAAGACTAATTTCGTTCCAGGGCCAGCATATCCTAGGATACCCACAAGCCTCTGATATCCGAAATGGAGGCTTGCGAATCGAAAAGAGGATACAGAGGGTTTCCTGGGCTGCAAGGTCCAGTGCAACAGATTTCACGTGGGACAATGTTCTGGATAAAATATGAGGCACTCAACCTTTCCTCTAAATCTGTGGCTCTAGCGATTGCTGACACGGGCCGGCCCACCCATTCTTACGCTGAAGTATACCCTGCACGTGCGCGAAACTTCGCAGCCTGACTTCTCTCGACACATCATGGGGACTTCCCATATGCGAGGGTATCAGAGTCAAAACTCTTCACTTGAAGGGAGTTGACTCCGAATCCTGCTCCGGCCTCCAGTTCTGTTCGATTGAGTATGGGGAGATCATTTGGGGTCTTCTGCGAGCATCGGTCTGATAGTACAAGGCCTATGCGTCCACGTCACTGCGTGT
seq00027   CCATGACCCACGGTCGTTTTACCGTCAAAGTGGTAACGGAGATACGGAATTTAATTTAACGTTCCGTCACATCGAGGAATCTTCGCGTTGCAAACCAGCAGGATCTTGATCCTGTTGGAGTCTAGGAGTCGATACCCAGGGTGAGCCGATTGAACTGCTCTGGTTTTCGGAGAATCACAGGAGGTCGATACATGTTAAGCCACAATTGTGTGGTTAGAACCTACGCTCCGATATTCCAGCGTCGGGAGTGACTCTGGGAGTATTCGGTGTGGTGGCGGACCGAGAGCACTCAGGTACCTGCTCCCTGTGTCTTATCGGCCAGATTGACGGCTAATCCCCATAGTTATCGCATTCCTAGAACTGGCACCATGATCGGCGTTCGACTAGATGATCCTTGATTATACGGCCTAGTAGTTGCGGAGGTTGGCATACGAGTAGAACGCACTGGCAAGAGGTAGTAATTATATCAGACTCAATTAGCTAGAGTACTCCGGGTCATGCGCCTAGCACAGGTCACCAATGTTTATAGAAGTCCCAGCGACCCAGACCAGGTCCTTACAGGCGCCTTCCAAATGGTCCACAGGAGGGAGGGGCAGTTTCCGATACCCCCGAGAGGACGCAAAACTCAACGCCCATGTCCTTCGATCGCCTCTTACGCCTAGTTGTGCGAGTGGTTGTTACCAGTCCCGATGGTATTCTTCCGGAGATATATGGTCTGTGATTACAAGGCGCAGCGTATTGAGAACCGTGACCAGCGCCAGCGTACAAGCGGTGTAATATAAAGTGCAATATGCTATGTTTGTCGTAGTAGAAGTCTCACCAGAATTATTAGAGTCTGACGACAGTAGCGCAATTCTAGGATCTTGATCGGACAATACTTTCAGGAGACACAACGCACCGGATTCTTCGCGAAATCTAAGCCTCTCAGATAGAGAGTCCGTGCGCCACCATGGGCGTCTGGCACGGCGGCCTTTACGGCCCGAGGACTGAATTTACTCCACTGCGAACTACTTCCGACACGTTTTTGTGTCTTGGTTGCGACAAGCGAAGCCCCAGGCCATATATCTTATATTACTCTGCAAAGCGATCTACTACGTGTACAGGCACCTATGCTCTGAATAGACAAGGTTACGGGGCACCGTGGAAGCTTGAAGGAGGTCCAACCAACTTGTTACGCGATTACTATACCTCTGAGCCCTTTCGTTAGGTGGTATATGAACAGCCTCTGGAATTAGCACGCTGGGACCACGCCCTTCTTAGAAACGTAATCCCAATTATAACCCGAGTCCTCGGCATTAAGGCCGCTATAGCTACGAAAACCATGATACCATGTGAGCCCCGTAGATTACCATGTCAGACCTCGCGCGTGTACTGTCCGGTACCCTAAAGGGATAGTCAATCTCACGCAAACTCTTGAGGACTCCTCTAGTTCGTCTCGACCAGTAGTGACTCAGCACGTCGCGCGAATGGTCCCGCTCAAGAATCGCATGTACACCACGGCAATGACAGGCCCGAACTGCGACGTTCAGATAAAATGACTGGATGTCAAATCCGTCGAAAAGGTATGGCTGTGGCCGCCTTATACTCACCTTATTGAGTCCTGTAAGGTTGGAATAGCGGTTAATCTCGGGAGATATCCACAGCTAATAAATTCACTATCGATGGGTCGCTACCGTTGTTAATTTCTGGAGCTCAGACATCGGAGCAAGCACGTGAACGGTTTCACCAATCTCTCTTGAAGCTCTAGGCGGCACAAGGAGGGTACATTGAGAAAAGCAGTCCAACCTCAGCCATTCCCACGCTCCAGGTCCACGTGAAGACTAATTTCGTTCCAGGGCCAGCATATCCTAGGATACCCACAAGCCTCTGATATCCGAAATGGAGGCTTGCGAATCGAAAAGAGGATACAGAGGGTTTCCTGGGCTGCAAGGTCCAGTGCAACAGATTTCACGTGGGACAATGTTCTGGATAAAATATGAGGCACTCAACCTTTCCTCTAAATCTGTGGCTCTAGCGATTGCTGACACGGGCCGGCCCACCCATTCTTACGCTGAAGTATACCCTGCACGTGCGCGAAACTTCGCAGCCTGACTTCTCTCGACACATCATGGGGACTTCCCATATGCGAGGGTATCAGAGTCAAAACTCTTCACTTGAAGGGAGTTGACTCCGAATCCTGCTCCGGCCTCCAGTTCTGTTCGATTGAGTATGGGGAGATCATTTGGGGTCTTCTGCGAGCATCGGTCTGATAGTACAAGGCCTATGCGTCCACGTCACTGCGTGT
seq00028   CCATGACCCACGGTCGTTTTACCGTCAAAGTGGTAACGGAGATACGGAATTTAATTTAACGTTCCGTCACATCGAGGAATCTTCGCGTTGCAAACCAGCAGGATCTTGATCCTGTTGGAGTCTAGGAGTCGATACCCAGGGTGAGCCGATTGAACTGCTCTGGTTTTCGGAGAATCACAGGAGGTCGATACATGTTAAGCCACAATTGTGTGGTTAGAACCTACGCTCCGATATTCCAGCGTCGGGAGTGACTCTGGGAGTATTCGGTGTGGTGGCGGACCGAGAGCACTCAGGTACCTGCTCCCTGTGTCTTATCGGCCAGATTGACGGCTAATCCCCATAGTTATCGCATTCCTAGAACTGGCACCATGATCGGCGTTCGACTAGATGATCCTTGATTATACGGCCTAGTAGTTGCGGAGGTTGGCATACGAGTAGAACGCACTGGCAAGAGGTAGTAATTATATCAGACTCAATTAGCTAGAGTACTCCGGGTCATGCGCCTAGCACAGGTCACCAATGTTTATAGAAGTCCCAGCGACCCAGACCAGGTCCTTACAGGCGCCTTCCAAATGGTCCACAGGAGGGAGGGGCAGTTTCCGATACCCCCGAGAGGACGCAAAACTCAACGCCCATGTCCTTCGATCGCCTCTTACGCCTAGTTGTGCGAGTGGTTGTTACCAGTCCCGATGGTATTCTTCCGGAGATATATGGTCTGTGATTACAAGGCGCAGCGTATTGAGAACCGTGACCAGCGCCAGCGTACAAGCGGTGTAATATAAAGTGCAATATGCTATGTTTGTCGTAGTAGAAGTCTCACCAGAATTATTAGAGTCTGACGACAGTAGCGCAATTCTAGGATCTTGATCGGACAATACTTTCAGGAGACACAACGCACCGGATTCTTCGCGAAATCTAAGCCTCTCAGATAGAGAGTCCGTGCGCCACCATGGGCGTCTGGCACGGCGGCCTTTACGGCCCGAGGACTGAATTTACTCCACTGCGAACTACTTCCGACACGTTTTTGTGTCTTGGTTGCGACAAGCGAAGCCCCAGGCCATATATCTTATATTACTCTGCAAAGCGATCTACTACGTGTACAGGCACCTATGCTCTGAATAGACAAGGTTACGGGGCACCGTGGAAGCTTGAAGGAGGTCCAACCAACTTGTTACGCGATTACTATACCTCTGAGCCCTTTCGTTAGGTGGTATATGAACAGCCTCTGGAATTAGCACGCTGGGACCACGCCCTTCTTAGAAACGTAATCCCAATTATAACCCGAGTCCTCGGCATTAAGGCCGCTATAGCTACGAAAACCATGATACCATGTGAGCCCCGTAGATTACCATGTCAGACCTCGCGCGTGTACTGTCCGGTACCCTAAAGGGATAGTCAATCTCACGCAAACTCTTGAGGACTCCTCTAGTTCGTCTCGACCAGTAGTGACTCAGCACGTCGCGCGAATGGTCCCGCTCAAGAATCGCATGTACACCACGGCAATGACAGGCCCGAACTGCGACGTTCAGATAAAATGACTGGATGTCAAATCCGTCGAAAAGGTATGGCTGTGGCCGCCTTATACTCACCTTATTGAGTCCTGTAAGGTTGGAATAGCGGTTAATCTCGGGAGATATCCACAGCTAATAAATTCACTATCGATGGGTCGCTACCGTTGTTAATTTCTGGAGCTCAGACATCGGAGCAAGCACGTGAACGGTTTCACCAATCTCTCTTGAAGCTCTAGGCGGCACAAGGAGGGTACATTGAGAAAAGCAGTCCAACCTCAGCCATTCCCACGCTCCAGGTCCACGTGAAGACTAATTTCGTTCCAGGGCCAGCATATCCTAGGATACCCACAAGCCTCTGATATCCGAAATGGAGGCTTGCGAATCGAAAAGAGGATACAGAGGGTTTCCTGGGCTGCAAGGTCCAGTGCAACAGATTTCACGTGGGACAATGTTCTGGATAAAATATGAGGCACTCAACCTTTCCTCTAAATCTGTGGCTCTAGCGATTGCTGACACGGGCCGGCCCACCCATTCTTACGCTGAAGTATACCCTGCACGTGCGCGAAACTTCGCAGCCTGACTTCTCTCGACACATCATGGGGACTTCCCATATGCGAGGGTATCAGAGTCAAAACTCTTCACTTGAAGGGAGTTGACTCCGAATCCTGCTCCGGCCTCCAGTTCTGTTCGATTGAGTATGGGGAGATCATTTGGGGTCTTCTGCGAGCATCGGTCTGATAGTACAAGGCCTATGCGTCCACGTCACTGCGTGT
seq00029   CCATGACCCACGGTCGTTTTACCGTCAAAGTGGTAACGGAGATACGGAATTTAATTTAACGTTCCGTCACATCGAGGAATCTTCGCGTTGCAAACCAGCAGGATCTTGATCCTGTTGGAGTTTAGGAGTCGATACCCAGGGTGAGCCGATTGAACTGCTCTGGTTTTCGGAGAATCACAGGAGGTCGATACATGTTAAGCCACAATTGTGTGGTTAGAACCTACGCTCCGATATTCCAGCGTCGGGAGTGACTCTGGGAGTATTCGGTGTGGTGGCGGACCGAGAGCACTCAGGTACCTGCTCCCTGTGTCTTATCGGCCAGATTGACGGCTAATCCCCATAGTTATCGCATTCCTAGAACTGGCACCATGATCGGCGTTCGACTAGATGATCCTTGATTATACGGCCTAGTAGTTGCGGAGGTTGGCATACGAGTAGAACGCACTGGCAAGAGGTAGTAATTATATCAGACTCAATTAGCTAGAGTACTCCGGGTCATGCGCCTAGCACAGGTCACCAATGTTTATAGAAGTCCCAGCGACCCAGACCAGGTCCTTACAGGCGCCTTCCAAATGGTCCACAGGAGGGAGGGGCAGTTTCCGATACCCCCGAGAGGACGCAAAACTCAACGCCCATGTCCTTCGATCGCCTCTTACGCCTAGTTGTGCGAGTGGTTGTTACCAGTCCCGATGGTATTCTTCCGGAGATATATGGTCTGTGATTACAAGGCGCAGCGTATTGAGAACCGTGACCAGCGCCAGCGTACAAGCGGTGTAATATAAAGTGCAATATGCTATGTTTGTCGTAGTAGAAGTCTCACCAGAATTATTAGAGTCTGACGACAGTAGCGCAATTCTAGGATCTTGATCGGACAATACTTTCAGGAGACACAACGCACCGGATTCTTCGCGAAATCTAAGCCTCTCAGATAGAGAGTCCGTGCGCCACCATGGGCGTCTGGCACGGCGGCCTTTACGGCCCGAGGACTGAATTTACTCCACTGCGAACTACTTCCGACACGTTTTTGTGTCTTGGTTGCGACAAGCGAAGCCCCAGGCCATATATCTTATATTACTCTGCAAAGCGATCTACTACGTGTACAGGCACCTATGCTCTGAATAGACAAGGTTACGGGGCACCGTGGAAGCTTGAAGGAGGTCCAACCAACTTGTTACGCGATTACTATACCTCTGAGCCCTTTCGTTAGGTGGTATATGAACAGCCTCTGGAATTAGCACGCTGGGACCACGCCCTTCTTAGAAACGTAATCCCAATTATAACCCGAGTCCTCGGCATTAAGGCCGCTATAGCTACGAAAACCATGATACCATGTGAGCCCCGTAGATTACCATGTCAGACCTCGCGCGTGTACTGTCCGGTACCCTAAAGGGATAGTCAATCTCACGCAAACTCTTGAGGACTCCTCTAGTTCGTCTCGACCAGTAGTGACTCAGCACGTCGCGCGAATGGTCCCGCTCAAGAATCGCATGTACACCACGGCAATGACAGGCCCGAACTGCGACGTTCAGATAAAATGACTGGATGTCAAATCCGTCGAAAAGGTATGGCTGTGGCCGCCTTATACTCACCTTATTGAGTCCTGTAAGGTTGGAATAGCGGTTAATCTCGGGAGATATCCACAGCTAATAAATTCACTATCGATGGGTCGCTACCGTTGTTAATTTCTGGAGCTCAGACATCGGAGCAAGCACGTGAACGGTTTCACCAATCTCTCTTGAAGCTCTAGGCGGCACAAGGAGGGTACATTGAGAAAAGCAGTCCAACCTCAGCCATTCCCACGCTCCAGGTCCACGTGAAGACTAATTTCGTTCCAGGGCCAGCATATCCTAGGATACCCACAAGCCTCTGATATCCGAAATGGAGGCTTGCGAATCGAAAAGAGGATACAGAGGGTTTCCTGGGCTGCAAGGTCCAGTGCAACAGATTTCACGTGGGACAATGTTCTGGATAAAATATGAGGCACTCAACCTTTCCTCTAAATCTGTGGCTCTAGCGATTGCTGACACGGGCCGGCCCACCCATTCTTACGCTGAAGTATACCCTGCACGTGCGCGAAACTTCGCAGCCTGACTTCTCTCGACACATCATGGGGACTTCCCATATGCGAGGGTATCAGAGTCAAAACTCTTCACTTGAAGGGAGTTGACTCCGAATCCTGCTCCGGCCTCCAGTTCTGTTCGATTGAGGATGGGGAGATCATTTGGGGTCTTCTGCGAGCATCGGTCTGATAGTACAAGGCCTATGCGTCCACGTCACTGCGTGT
seq00030   CCATGACCCACGGTCGTTTTACCGTCAAAGTGGTAACGGAGATACGGAATTTAATTTAACGTTCCGTCACATCGAGGAATCTTCGCGTTGCAAACCAGCAGGATCTTGATCCTGTTGGAGTCTAGGAGTCGATACCCAGGGTGAGCCGATTGAACTGCTCTGGTTTTCGGAGAATCACAGGAGGTCGATACATGTTAAGCCACAATTGTGTGGTTAGAACCTACGCTCCGATATTCCAGCGTCGGGAGTGACTCTGGGAGTATTCGGTGTGGTGGCGGACCGAGAGCACTCAGGTACCTGCTCCCTGTGTCTTATCGGCCAGATTGACGGCTAATCCCCATAGTTATCGCATTCCTAGAACTGGCACCATGATCGGCGTTCGACTAGATGATCCTTGATTATACGGCCTAGTAGTTGCGGAGGTTGGCATACGAGTAGAACGCACTGGCAAGAGGTAGTAATTATATCAGACTCAATTAGCTAGAGTACTCCGGGTCATGCGCCTAGCACAGGTCACCAATGTTTATAGAAGTCCCAGCGACCCAGACCAGGTCCTTACAGGCGCCTTCCAAATGGTCCACAGGAGGGAGGGGCAGTTTCCGATACCCCCGAGAGGACGCAAAACTCAACGCCCATGTCCTTCGATCGCCTCTTACGCCTAGTTGTGCGAGTGGTTGTTACCAGTCCCGATGGTATTCTTCCGGAGATATATGGTCTGTGATTACAAGGCGCAGCGTATTGAGAACCGTGACCAGCGCCAGCGTACAAGCGGTGTAATATAAAGTGCAATATGCTATGTTTGTCGTAGTAGAAGTCTCACCAGAATTATTAGAGTCTGACGACAGTAGCGCAATTCTAGGATCTTGATCGGACAATACTTTCAGGAGACACAACGCACCGGATTCTTCGCGAAATCTAAGCCTCTCAGATAGAGAGTCCGTGCGCCACCATGGGCGTCTGGCACGGCGGCCTTTACGGCCCGAGGACTGAATTTACTCCACTGCGAACTACTTCCGACACGTTTTTGTGTCTTGGTTGCGACAAGCGAAGCCCCAAGCCATATATCTTATATTACTCTGCAAAGCGATCTACTACGTGTACAGGCACCTATGCTCTGAATAGACAAGGTTACGGGGCACCGTGGAAGCTTGAAGGAGGTCCAACCAACTTGTTACGCGATTACTATACCTCTGAGCCCTTTCGTTAGGTGGTATATGAACAGCCTCTGGAATTAGCACGCTGGGACCACGCCCTTCTTAGAAACGTAATCCCAATTATAACCCGAGTCCTCGGCATTAAGGCCGCTATAGCTACGAAAACCATGATACCATGTGAGCCCCGTAGATTACCATGTCAGACCTCGCGCGTGTACTGTCCGGTACCCTAAAGGGATAGTCAATCTCACGCAAACTCTTGAGGACTCCTCTAGTTCGTCTCGACCAGTAGTGACTCAGCACGTCGCGCGAATGGTCCCGCTCAAGAATCGCATGTACACCACGGCAATGACAGGCCCGAACTGCGACGTTCAGATAAAATGACTGGATGTCAAATCCGTCGAAAAGGTAGGGCTGTGGCCGCCTTATACTCACCTTATTGAGTCCTGTAAGGTTGGAATAGCGGTTAATCTCGGGAGATATCCACAGCTAATAAATTCACTATCGATGGGTCGCTACCGTTGTTAATTTCTGGAGCTCAGACATCGGAGCAAGCACGTGAACGGTTTCACCAATCTCTCTTGAAGCTCTAGGCGGCACAAGGAGGGTACATTGAGAAAAGCAGTCCAACCTCAGCCATTCCCACGCTCCAGGTCCACGTGAAGACTAATTTCGTTCCAGGGCCAGCATATCCTAGGATACCCACAAGCCTCTGATATCCGAAATGGAGGCTTGCGAATCGAAAAGAGGATACAGAGGGTTTCCTGGGCTGCAAGGTCCAGTGCAACAGATTTCACGTGGGACAATGTTCTGGATAAAATATGAGGCACTCAACCTTTCCTCTAAATCTGTGGCTCTAGCGATTGCTGACACGGGCCGGCCCACCCATTCTTACGCTGAAGTATACCCTGCACGTGCGCGAAACTTCGCAGCCTGACTTCTCTCGACACATCATGGGGACTTCCCATATGCGAGGGTATCAGAGTCAAAACTCTTCACTTGAAGGGAGTTGACTCCGAATCCTGCTCCGGCCTCCAGTTCTGTTCGATTGAGTATGGGGAGATCATTTGGGGTCTTCTGCGAGCATCGGTCTGATAGTACAAGGCCTATGCGTCCACGTCACTGCGTGT
seq00031   CCATGACCCACGGTCGTTTTACCGTCAAAGTGGTAACGGAGATACGGAATTTAATTTAACGTTCCGTCACATCGAGGAATCTTCGCGTTGCAAACCAGCAGGATCTTGATCCTGTTGGAGTTTAGGAGTCGATACCCAGGGTGAGCCGATTGAACTGCTCTGGTTTTCGGAGAATCACAGGAGGTCGATACATGTTAAGCCACAATTGTGTGGTTAGAACCTACGCTCCGATATTCCAGCGTCGGGAGTGACTCTGGGAGTATTCGGTGTGGTGGCGGACCGAGAGCACTCAGGTACCTGCTCCCTGTGTCTTATCGGCCAGATTGACGGCTAATCCCCATAGTTATCGCATTCCTAGAACTGGCACCATGATCGGCGTTCGACTAGATGATCCTTGATTATACGGCCTAGTAGTTGCGGAGGTTGGCATACGAGTAGAACGCACTGGCAAGAGGTAGTAATTATATCAGACTCAATTAGCTAGAGTACTCCGGGTCATGCGCCTAGCACAGGTCACCAATGTTTATAGAAGTCCCAGCGACCCAGACCAGGTCCTTACAGGCGCCTTCCAAATGGTCCACAGGAGGGAGGGGCAGTTTCCGATACCCCCGAGAGGACGCAAAACTCAACGCCCATGTCCTTCGATCGCCTCTTACGCCTAGTTGTGCGAGTGGTTGTTACCAGTCCCGATGGTATTCTTCCGGAGATATATGGTCTGTGATTACAAGGCGCAGCGTATTGAGAACCGTGACCAGCGCCAGCGTACAAGCGGTGTAATATAAAGTGCAATATGCTATGTTTGTCGTAGTAGAAGTCTCACCAGAATTATTAGAGTCTGACGACAGTAGCGCAATTCTAGGATCTTGATCGGACAATACTTTCAGGAGACACAACGCACCGGATTCTTCGCGAAATCTAAGCCTCTCAGATAGAGAGTCCGTGCGCCACCATGGGCGTCTGGCACGGCGGCCTTTACGGCCCGAGGACTGAATTTACTCCACTGCGAACTACTTCCGACACGTTTTTGTGTCTTGGTTGCGACAAGCGAAGCCCCAGGCCATATATCTTATATTACTCTGCAAAGCGATCTACTACGTGTACAGGCACCTATGCTCTGAATAGACAAGGTTACGGGGCACCGTGGAAGCTTGAAGGAGGTCCAACCAACTTGTTACGCGATTACTATACCTCTGAGCCCTTTCGTTAGGTGGTATATGAACAGCCTCTGGAATTAGCACGCTGGGACCACGCCCTTCTTAGAAACGTAATCCCAATTATAACCCGAGTCCTCGGCATTAAGGCCGCTATAGCTACGAAAACCATGATACCATGTGAGCCCCGTAGATTACCATGTCAGACCTCGCGCGTGTACTGTCCGGTACCCTAAAGGGATAGTCAATCTCACGCAAACTCTTGAGGACTCCTCTAGTTCGTCTCGACCAGTAGTGACTCAGCACGTCGCGCGAATGGTCCCGCTCAAGAATCGCATGTACACCACGGCAATGACAGGCCCGAACTGCGACGTTCAGATAAAATGACTGGATGTCAAATCCGTCGAAAAGGTATGGCTGTGGCCGCCTTATACTCACCTTATTGAGTCCTGTAAGGTTGGAATAGCGGTTAATCTCGGGAGATATCCACAGCTAATAAATTCACTATCGATGGGTCGCTACCGTTGTTAATTTCTGGAGCTCAGACATCGGAGCAAGCACGTGAACGGTTTCACCAATCTCTCTTGAAGCTCTAGGCGGCACAAGGAGGGTACATTGAGAAAAGCAGTCCAACCTCAGCCATTCCCACGCTCCAGGTCCACGTGAAGACTAATTTCGTTCCAGGGCCAGCATATCCTAGGATACCCACAAGCCTCTGATATCCGAAATGGAGGCTTGCGAATCGAAAAGAGGATACAGAGGGTTTCCTGGGCTGCAAGGTCCAGTGCAACAGATTTCACGTGGGACAATGTTCTGGATAAAATATGAGGCACTCAACCTTTCCTCTAAATCTGTGGCTCTAGCGATTGCTGACACGGGCCGGCCCACCCATTCTTACGCTGAAGTATACCCTGCACGTGCGCGAAACTTCGCAGCCTGACTTCTCTCGACACATCATGGGGACTTCCCATATGCGAGGGTATCAGAGTCAAAACTCTTCACTTGAAGGGAGTTGACTCCGAATCCTGCTCCGGCCTCCAGTTCTGTTCGATTGAGGATGGGGAGATCATTTGGGGTCTTCTGCGAGCATCGGTCTGATAGTACAAGGCCTATGCGTCCACGTCACTGCGTGT
seq00032   CCATGACCCACGGTCGTTTTACCGTCAAAGTGGTAACGGAGATACGGAATTTAATTTAACGTTCCGTCACATCGAGGAATCTTCGCGTTGCAAACCAGCAGGATCTTGATCCTGTTGGAGTCTAGGAGTCGATACCCAGGGTGAGCCGATTGAACTGCTCTGGTTTTCGGAGAATCACAGGAGGTCGATACATGTTAAGCCACAATTGTGTGGTTAGAACCTACGCTCCGATATTCCAGCGTCGGGAGTGACTCTGGGAGTATTCGGTGTGGTGGCGGACCGAGAGCACTCAGGTACCTGCTCCCTGTGTCTTATCGGCCAGATTGACGGCTAATCCCCATAGTTATCGCATTCCTAGAACTGGCACCATGATCGGCGTTCGACTAGATGATCCTTGATTATACGGCCTAGTAGTTGCGGAGGTTGGCATACGAGTAGAACGCACTGGCAAGAGGTAGTAATTATATCAGACTCAATTAGCTAGAGTACTCCGGGTCATGCGCCTAGCACAGGTCACCAATGTTTATAGAAGTCCCAGCGACCCAGACCAGGTCCTTACAGGCGCCTTCCAAATGGTCCACAGGAGGGAGGGGCAGTTTCCGATACCCCCGAGAGGACGCAAAACTCAACGCCCATGTCCTTCGATCGCCTCTTACGCCTAGTTGTGCGAGTGGTTGTTACCAGTCCCGATGGTATTCTTCCGGAGATATATGGTCTGTGATTACAAGGCGCAGCGTATTGAGAACCGTGACCAGCGCCAGCGTACAAGCGGTGTAATATAAAGTGCAATATGCTATGTTTGTCGTAGTAGAAGTCTCACCAGAATTATTAGAGTCTGACGACAGTAGCGCAATTCTAGGATCTTGATCGGACAATACTTTCAGGAGACACAACGCACCGGATTCTTCGCGAAATCTAAGCCTCTCAGATAGAGAGTCCGTGCGCCACCATGGGCGTCTGGCACGGCGGCCTTTACGGCCCGAGGACTGAATTTACTCCACTGCGAACTACTTCCGACACGTTTTTGTGTCTTGGTTGCGACAAGCGAAGCCCCAGGCCATATATCTTATATTACTCTGCAAAGCGATCTACTACGTGTACAGGCACCTATGCTCTGAATAGACAAGGTTACGGGGCACCGTGGAAGCTTGAAGGAGGTCCAACCAACTTGTTACGCGATTACTATACCTCTGAGCCCTTTCGTTAGGTGGTATATGAACAGCCTCTGGAATTAGCACGCTGGGACCACGCCCTTCTTAGAAACGTAATCCCAATTATAACCCGAGTCCTCGGCATTAAGGCCGCTATAGCTACGAAAACCATGATACCATGTGAGCCCCGTAGATTACCATGTCAGACCTCGCGCGTGTACTGTCCGGTACCCTAAAGGGATAGTCAATCTCACGCAAACTCTTGAGGACTCCTCTAGTTCGTCTCGACCAGTAGTGACTCAGCACGTCGCGCGAATGGTCCCGCTCAAGAATCGCATGTACACCACGGCAATGACAGGCCCGAACTGCGACGTTCAGATAAAATGACTGGATGTCAAATCCGTCGAAAAGGTATGGCTGTGGCCGCCTTATACTCACCTTATTGAGTCCTGTAAGGTTGGAATAGCGGTTAATCTCGGGAGATATCCACAGCTAATAAATTCACTATCGATGGGTCGCTACCGTTGTTAATTTCTGGAGCTCAGACATCGGAGCAAGCACGTGAACGGTTTCACCAATCTCTCTTGAAGCTCTAGGCGGCACAAGGAGGGTACATTGAGAAAAGCAGTCCAACCTCAGCCATTCCCACGCTCCAGGTCCACGTGAAGACTAATTTCGTTCCAGGGCCAGCATATCCTAGGATACCCACAAGCCTCTGATATCCGAAATGGAGGCTTGCGAATCGAAAAGAGGATACAGAGGGTTTCCTGGGCTGCAAGGTCCAGTGCAACAGATTTCACGTGGGACAATGTTCTGGATAAAATATGAGGCACTCAACCTTTCCTCTAAATCTGTGGCTCTAGCGATTGCTGACACGGGCCGGCCCACCCATTCTTACGCTGAAGTATACCCTGCACGTGCGCGAAACTTCGCAGCCTGACTTCTCTCGACACATCATGGGGACTTCCCATATGCGAGGGTATCAGAGTCAAAACTCTTCACTTGAAGGGAGTTGACTCCGAATCCTGCTCCGGCCTCCAGTTCTGTTCGATTGAGTATGGGGAGATCATTTGGGGTCTTCTGCGAGCATCGGTCTGATAGTACAAGGCCTATGCGTCCACGTCACTGCGTGT
seq00033   CCATGACCCACGGTCGTTTTACCGTCAAAGTGGTAACGGAGATACGGAATTTAATTTAACGTTCCGTCACATCGAGGAATCTTCGCGTTGCAAACCAGCAGGATCTTGATCCTGTTGGAGTCTAGGAGTCGATACCCAGGGTGAGCCGATTGAACTGCTCTGGTTTTCGGAGAATCACAGGAGGTCGATACATGTTAAGCCACAATTGTGTGGTTAGAACCTACGCTCCGATATTCCAGCGTCGGGAGTGACTCTGGGAGTATTCGGTGTGGTGGCGGACCGAGAGCACTCAGGTACCTGCTCCCTGTGTCTTATCGGCCAGATTGACGGCTAATCCCCATAGTTATCGCATTCCTAGAACTGGCACCATGATCGGCGTTCGACTAGATGATCCTTGATTATACGGCCTAGTAGTTGCGGAGGTTGGCATACGAGTAGAACGCACTGGCAAGAGGTAGTAATTATATCAGACTCAATTAGCTAGAGTACTCCGGGTCATGCGCCTAGCACAGGTCACCAATGTTTATAGAAGTCCCAGCGACCCAGACCAGGTCCTTACAGGCGCCTTCCAAATGGTCCACAGGAGGGAGGGGCAGTTTCCGATACCCCCGAGAGGACGCAAAACTCAACGCCCATGTCCTTCGATCGCCTCTTACGCCTAGTTGTGCGAGTGGTTGTTACCAGTCCCGATGGTATTCTTCCGGAGATATATGGTCTGTGATTACAAGGCGCAGCGTATTGAGAACCGTGACCAGCGCCAGCGTACAAGCGGTGTAATATAAAGTGCAATATGCTATGTTTGTCGTAGTAGAAGTCTCACCAGAATTATTAGAGTCTGACGACAGTAGCGCAATTCTAGGATCTTGATCGGACAATACTTTCAGGAGACACAACGCACCGGATTCTTCGCGAAATCTAAGCCTCTCAGATAGAGAGTCCGTGCGCCACCATGGGCGTCTGGCACGGCGGCCTTTACGGCCCGAGGACTGAATTTACTCCACTGCGAACTACTTCCGACACGTTTTTGTGTCTTGGTTGCGACAAGCGAAGCCCCAGGCCATATATCTTATATTACTCTGCAAAGCGATCTACTACGTGTACAGGCACCTATGCTCTGAATAGACAAGGTTACGGGGCACCGTGGAAGCTTGAAGGAGGTCCAACCAACTTGTTACGCGATTACTATACCTCTGAGCCCTTTCGTTAGGTGGTATATGAACAGCCTCTGGAATTAGCACGCTGGGACCACGCCCTTCTTAGAAACGTAATCCCAATTATAACCCGAGTCCTCGGCATTAAGGCCGCTATAGCTACGAAAACCATGATACCATGTGAGCCCCGTAGATTACCATGTCAGACCTCGCGCGTGTACTGTCCGGTACCCTAAAGGGATAGTCAATCTCACGCAAACTCTTGAGGACTCCTCTAGTTCGTCTCGACCAGTAGTGACTCAGCACGTCGCGCGAATGGTCCCGCTCAAGAATCGCATGTACACCACGGCAATGACAGGCCCGAACTGCGACGTTCAGATAAAATGACTGGATGTCAAATCCGTCGAAAAGGTATGGCTGTGGCCGCCTTATACTCACCTTATTGAGTCCTGTAAGGTTGGAATAGCGGTTAATCTCGGGAGATATCCACAGCTAATAAATTCACTATCGATGGGTCGCTACCGTTGTTAATTTCTGGAGCTCAGACATCGGAGCAAGCACGTGAACGGTTTCACCAATCTCTCTTGAAGCTCTAGGCGGCACAAGGAGGGTACATTGAGAAAAGCAGTCCAACCTCAGCCATTCCCACGCTCCAGGTCCACGTGAAGACTAATTTCGTTCCAGGGCCAGCATATCCTAGGATACCCACAAGCCTCTGATATCCGAAATGGAGGCTTGCGAATCGAAAAGAGGATACAGAGGGTTTCCTGGGCTGCAAGGTCCAGTGCAACAGATTTCACGTGGGACAATGTTCTGGATAAAATATGAGGCACTCAACCTTTCCTCTAAATCTGTGGCTCTAGCGATTGCTGACACGGGCCGGCCCACCCATTCTTACGCTGAAGTATACCCTGCACGTGCGCGAAACTTCGCAGCCTGACTTCTCTCGACACATCATGGGGACTTCCCATATGCGAGGGTATCAGAGTCAAAACTCTTCACTTGAAGGGAGTTGACTCCGAATCCTGCTCCGGCCTCCAGTTCTGTTCGATTGAGTATGGGGAGATCATTTGGGGTCTTCTGCGAGCATCGGTCTGATAGTACAAGGCCTATGCGTCCACGTCACTGCGTGT
