# Supplementary material for: How Good Are Indirect Tests at Detecting Recombination in Human mtDNA?
Source: G3 (Bethesda). 2013 Jul 1;3(7):1095–104. doi: 10.1534/g3.113.006510 (PMC3704238; doi:10.1534/g3.113.006510)
Supplement: Supporting Information [file supp_g3.113.006510_FileS2.gz › SequenceData/mtDNA_ratehet&popgrowth/0/3rdbase/Infiles/0_17-new.txt]

33 2284
seq00001   TACTAGGTTAGCAGTCCAAGCCCGACACAAACAGAGCACGAGTGAGCATCGTCAGTGGCGATAGTCAAGGTGAGCTGAAATGTACAATGCGGCAGCTACGATCAGCCAGAAAGGCCCTTGCGTCGGCTGGGCTGACGTGGTTGCTATACACCACCACTCTCTCTATGAGCTCTAGTAGTCACGTGAGCCCCTTCTCTTAGTGAACAGCGGAAGGCATTTTGAGCGAGATTGCCCGATCCTACGCGGTAGGGAGCTTCGCGTGCGGAAGCGAGATGGGACAACATTCTCTATGACCAGTAGCCACCTTTAGGGGCGGAAGCCAGTAACGGGGGTTTGGCGGGTCACTCTCGACACGATGCCCTAATTTGTACTTACTTCCATAGAGGGTGTAGAAAATCAGGGCCCGAATCTTATTATGACGATGCGTTGACTCCCTCCACGGACGCTAATTGGCACTTGTTGATGATACTCCTAAAGTATCCCGCGTAACCAGAGGCCCTCGGGCATTCGCGGCGAACTGTTCTCAGGCCGAATGATTCCAGCGCGGCAGCCCTTCTACAGGAACATGCCTCACATCGATCAAGAAGTCGCCAGGCAACGATTTACTACAGCCCCGTGGGATACTCAGCGCGGTATAACTTCATATAGGAATCGTAGATAGAGTTTCTACCCCACGTTATGAGAAATGCGAACTCTGGGTAATACTCAGGTCCGGAAGTCCCTCCGGTCGGTCAGAATCAGAGGGAGTCAGGCTATCGCAAAAAACTTAAAGTGCTATAGCTATCTCCATATGAAAAGCTCACAATGCTTGACCAGTAGGCTTCAAGTGGCTTAGTCATCAGCCCGCGTTTTATACCGAGATTGCATTTCCTGCAATCGCTAGGCGCGTGGATCACCGCAATTAACATCAGTACTTAATACCCGCACTCTTTGCCGCTCGAGAGGATACCACGCATTGAGCCAGTAACGACGCCTCACTGGTAAGTATGATTAGGACTGGTGTTACGGGTCGATAACTCGAGTCTTCCACAATGATTGATAGGTCTATGCCGCTCTGAATTTCTTGTCATAGTGCGTTGGCAGGGGGCTGGGTTTACCCGTCCAGAGCATCCCAATACTTAACTAAACCCTGCCCAAGGATGAAGGACTGCTACTAATATGTAGTTAGCGGCTATATTTATTTTCGCGTAGCTGTCGTGGTAGGCCCTCCCCTACCATTGGCGAAAGCCGTTTCAACACACGCGTAGTGGCGGTTATGTGGACAAAAGTGGGGTTGCTGGGGCGGGCACCGCTGAAGGAAATAGTTAAGCTTTCGGTCTCTGGGGTTAGGATGACAAAGCAAACCACCTGGCCGACACGCAGCCGCATGGTACGATAGCCATACTTCGTCAGAATATTCGTGTGCGACGGCACTCTAAATACCTAGGTCGAGTGAACTAGATGCCATACCTTGGGGACCGAGTGTCGCGAGTATGTTTAGCTTCGAACCACTATCCCAGGAATGAGCCTATATTTGGTGGTGTGGACGGGCTTAGGTTTGGAGCCGATCTTACGCTCTAACCGAAGGTCTTGACAGGCAAACCAAGGGTTATACAGTTCACAAGTGCGTCCAGTCGGTAGCTCCGTTTATGGCAGGCTTCGCAGACAAGACGGGTTCCCCGTGATCCCTCGGTGATTGGTGGTCGAGATTTGAATAAGTCTTATCGATCGAGAGACAATACGATTAGCGGAGCGACTCGTGAAACAGTGTTGGGTCCGCTTCGCACAAGGAGACAACATGTGTCTAGGAGGTCTATTCAAGCATTTGAAAGGTAATATCCCATTCAATCTAATACATCGGGGGCTGCGCTAAGCTGCATCTCCCTCCATAGGATTAGCACTTTGCGCTAGGTCACGCCTCCGAGGAGTCCAGTGGCGTTTCGGTCCCACGCCCCGTCCTCCGGAGCCGCGTTAGTGTGAGGAGATAAACCAGTTAGAGGAAGAAACCGCCACCGAGGGGATCGATAGGGAATATGAATGCCACCGGATGCAACAAGATCATTCAAGTAGAATTATGGTCATGACTCTCGCACCCGCGCCGAACCCCTCTCCCCAAACGGGCGTAATGAGTACCGGGGACTCAGACGGTCCCAACACTGTCGGTGCGGTTACCTGTCCCATCGTTTGTCTTCAATGCGGCCTTCCACCTACATTCTGCGGTCGTTTGAACCGCGTGTCGCGACATGGGCGTACAAAGGTAAAACCAAGTGCGACTCGTATATTCCTAACCGATTCTACTACAATC
seq00002   TACTAGGTTAGCAGTCCAAGCCCGACACAAACAGAGCACGAGTGAGCATCGTCAGTGGCGATAGTCAAGGTGAGCTGAAATGTACAATGCGGCAGCTACGATCAGCCAGAAAGGCCCTTGCGTCGGCTGGGCTGACGTGGTTGCTATACACCACCACTCTCTCTATGAGCTCTAGTAGTCACGTGAGCCCCTTCTCTTAGTGAACAGCGGAAGGCATTTTGAGCGAGATTGCCCGATCCTACGCGGTAGGGAGCTTCGCGTGCGGAAGCGAGATGGGACAACATTCTCTATGACCAGTAGCCACCTTTAGGGGCGGAAGCCAGTAACGGGGGTTTGGCGGGTCACTCTCGACACGATGCCCTAATTTGTACTTTCTTCCATAGAGGGTGTAGAAAATCAGGGCCCGAATCTTATTATGACGATGCGTTGACTCCCTCCACGGACGCTAATTGGCACTTGTTGATGATACTCCTAAAGTATCCCGCGTAACCAGAGGCCCTCGGGCATTCGCGGCGAACTGTTCTCAGGCCGAATGATTCCAGCGCGGCAGCCCTTCTACAGGAACATGCCTCACATCGATCAAGAAGTCGCCAGGCAACGATTTACTACAGCCCCGTGGGATACTCAGCGCGGTATAACTTCATATAGGAATCGTAGATAGAGTTTCTACCCCACGTTATGAGAAATGCGAACTCTGGGTAATACTCAGGTCCGGAAGTCCCTCCGGTCGGTCAGAATCAGAGGGAGTCAGGCTATCGCAAAAAACTTAAAGTGCTATAGCTATCTCCATATGAAAAGCTCACAATGCTTGACCAGTAGGCTTCAAGTGGCTTAGTCATCAGCCCGCGTTTTATACCGAGATTGCATTTCCTGCAATAGCTAGGCGCGTGGATCACCGCAATTAACATCAGTACTTAAGACCCGCACTCTTTGCCGCTCGAGAGGATACCACGCATTGAGCCAGTAACGACGCCTCACTGGTAAGTATGATTAGGACTGGTGTTACGGGTCGATAACTCGAGTCTTCCACAATGATTGATAGGTCTATGCCGCTCTGAATTTCTTGTCATAGTGCGTTGGCAGGGGGCTGGGTTTACCCGTCCAGAGCATCCCAATACTTAACTAAACCCTGCCCAAGGATGAAGGACTGCTACTAATATGTAGTTAGCGGCTATATTTATTTTCGCGTAGCTGTCGTGGTAGGCCCTCCCCTACCATTGGCGAAAGCCGTTTCAACACACGCGTAGTGGCGGTTATGTGGACAAAAGTGGGGTTGCTGGGGCGGGCACCGCTGAAGGAAATAGTTAAGCTTTCGGTCTCTGGGGTTAGGATGACAAAGCAAACCACCTGGCCGACACGCAGCCGCATGGTACGATAGCCATACTTCGTCAGAATATTCGTGTGCGACGGCACTCTAAATACCTAGGTCGAGTGAACTAGATGCCATACCTTGGGGACCGAGTGTCGCGAGTATGTTTAGCTTCGAACCACTATCCCAGGAATGAGCCTATATTTGGTGGTGTGGACGGGCTTAGGTTTGGAGCCGATCTTACGCTCTAACCGAAGGTCTTGACAGGCAAACCAAGGGTTATACAGTTCACAAGTGCGTCCAGTCGGTAGCTCCGTTTATGGCAGGCTTCGCAGACAAGACGGGTTCCCCGTGATCCCTCGGTGATTGGTGGTCGAGATTTGAATAAGTCTTATCGATCGAGAGACAATACGATTAGCGGAGCGACTCGTGAAACAGTGTTGGGTCCGCTTCGCACAAGGAGACAACATGTGTCTAGGAGGTCTATTCAAGCATTTGAAAGGTAATATCCCATTCAATCTAATACATCGGGGGCTGCGCTAAGCTGCATCTCCCTCCATAGGATTAGCACTTTGCGCTAGGTCACGCCTCCGAGGAGTCCAGTGGCGTTTCGGTCCCACGCCCCGTCCTCCGGAGCCGCGTTAGTGTGAGGAGATAAACCAGTTAGAGGAAGAAACCGCCACCGAGGGGATCGATAGGGAATATGAATGCCACCGGATGCAACAAGATCATTCAAGTAAAATTATGGTCATGACTCTCGCACCCGCGCCGAACCCCTCTCCCCAAACGGGCGTAATGAGTACCGGGGACTCAGACGGTCCCAACACTGTCGGTGCGGTTACCTGTCCCATCGTTTGTCTTCAATGCGGCCTTCCACCTACATTCTGCGGTCGTTTGAACCGCGTGTCGCGACATGGGCGTACAAAGGTAAAACCAAGTGCGACTCGTATATTCCTAACCGATTCTACTACAATC
seq00003   TACTAGGTTAGCAGTCCAAGCCCGACACAAACAGAGCACGAGTGAGCATCGTCAGTGGCGATAGTCAAGGTGAGCTGAAATGTACAATGCGGCAGCTACGATCAGCCAGAAAGGCCCTTGCGTCGGCTGGGCTGACGTGGTTGCTATACACCACCACTCTCTCTATGAGCTCTAGTAGTCACGTGAGCCCCTTCTCTTAGTGAACAGCGGAAGGCATTTTGAGCGAGATTGCCCGATCCTACGCGGTAGGGAGCTTCGCGTGCGGAAGCGAGATGGGACAACATTCTCTATGACCAGTAGCCACCTTTAGGGGCGGAAGCCAGTAACGGGGGTTTGGCGGGTCACTCTCGACACGATGCCCTAATTTGTACTTACTTCCATAGAGGGTGTAGAAAATCAGGGCCCGAATCTTATTATGACGATGCGTTGACTCCCTCCACGGACGCTAATTGGCACTTGTTGATGATACTCCTAAAGTATCCCGCGTAACCAGAGGCCCTCGGGCATTCGCGGCGAACTGTTCTCAGGCCGAATGATTCCAGCGCGGCAGCCCTTCTACAGGAACATGCCTCACATCGATCAAGAAGTCGCCAGGCAACGATTTACTACAGCCCCGTGGGATACTCAGCGCGGTATAACTTCATATAGGAATCGTAGATAGAGTTTCTACCCCACGTTATGAGAAATGCGAACTCTGGGTAATACTCAGGTCCGGAAGTCCCTCCGGTCGGTCAGAATCAGAGGGAGTCAGGCTATCGCAAAAAACTTAAAGTGCTATAGCTATCTCCATATGAAAAGCTCACAATGCTTGACCAGTAGGCTTCAAGTGGCTTAGTCATCAGCCCGCGTTTTATACCGAGATTGCATTTCCTGCAATCGCTAGGCGCGTGGATCACCGCAATTAACATCAGTACTTAAGACCCGCACTCTTTGCCGCTCGAGAGGATACCACGCATTGAGCCAGTAACGACGCCTCACTGGTAAGTATGATTAGGACTGGTGTTACGGGTCGATAACTCGAGTCTTCCACAATGATTGATAGGTCTATGCCGCTCTGAATTTCTTGTCATAGTGCGTTGGCAGGGGGCTGGGTTTACCCGTCCAGAGCATCCCAATACTTAACTAAACCCTGCCCAAGGATGAAGGACTGCTACTAATATGTAGTTAGCGGCTATATTTATTTTCGCGTAGCTGTCGTGGTAGGCCCTCCCCTACCATTGGCGAAAGCCGTTTCAACACACGCGTAGTGGCGGTTATGTGGACAAAAGTGGGGTTGCTGGGGCGGGCACCGCTGAAGGAAATAGTTAAGCTTTCGGTCTCTGGGGTTAGGATGACAAAGCAAACCACCTGGCCGACACGCAGCCGCATGGTACGATAGCCATACTTCGTCAGAATATTCGTGTGCGACGGCACTCTAAATACCTAGGTCGAGTGAACTAGATGCCATACCTTGGGGACCGAGTGTCGCGAGTATGTTTAGCTTCGAACCACTATCCCAGGAATGAGCCTATATTTGGTGGTGTGGACGGGCTTAGGTTTGGAGCCGATCTTACGCTCTAACCGAAGGTCTTGACAGGCAAACCAAGGGTTATACAGTTCACAAGTGCGTCCAGTCGGTAGCTCCGTTTATGGCAGGCTTCGCAGACAAGACGGGTTCCCCGTGATCCCTCGGTGATTGGTGGTCGAGATTTGAATAAGTCTTATCGATCGAGAGACAATACGATTAGCGGAGCGACTCGTGAAACAGTGTTGGGTCCGCTTCGCACAAGGAGACAACATGTGTCTAGGAGGTCTATTCAAGCATTTGAAAGGTAATATCCCATTCAATCTAATACATCGGGGGCTGCGCTAAGCTGCATCTCCCTCCATAGGATTAGCACTTTGCGCTAGGTCACGCCTCCGAGGAGTCCAGTGGCGTTTCGGTCCCACGCCCCGTCCTCCGGAGCCGCGTTAGTGTGAGGAGATAAACCAGTTAGAGGAAGAAACCGCCACCGAGGGGATCGATAGGGAATATGAATGCCACCGGATGCAACAAGATCATTCAAGTAAAATTATGGTCATGACTCTCGCACCCGCGCCGAACCCCTCTCCCCAAACGGGCGTAATGAGTACCGGGGACTCAGACGGTCCCAACACTGTCGGTGCGGTTACCTGTCCCATCGTTTGTCTTCAATGCGGCCTTCCACCTACATTCTGCGGTCGTTTGAACCGCGTGTCGCGACATGGGCGTACAAAGGTAAAACCAAGTGCGACTCGTATATTCCTAACCGATTCTACTACAATC
seq00004   TACTAGGTTAGCAGTCCAAGCCCGACACAAACAGAGCACGAGTGAGCATCGTCAGTGGCGATAGTCAAGGTGAGCTGAAATGTACAATGCGGCAGCTACGATCAGCCAGAAAGGCCCTTGCGTCGGCTGGGCTGACGTGGTTGCTATACACCACCACTCTCTCTATGAGCTCTAGTAGTCACGTGAGCCCCTTCTCTTAGTGAACAGCGGAAGGCATTTTGAGCGAGATTGCCCGATCCTACGCGGTAGGGAGCTTCGCGTGCGGAAGCGAGATGGGACAACATTCTCTATGACCAGTAGCCACCTTTAGGGGCGGAAGCCAGTAACGGGGGTTTGGCGGGTCACTCTCGACACGATGCCCTAATTTGTACTTACTTCCATAGAGGGTGTAGAAAATCAGGGCCCGAATCTTATTATGACGATGCGTTGACTCCCTCCACGGACGCTAATTGGCACTTGTTGATGATACTCCTAAAGTATCCCGCGTAACCAGAGGCCCTCGGGCATTCGCGGCGAACTGTTCTCAGGCCGAATGATTCCAGCGCGGCAGCCCTTCTACAGGAACATGCCTCACATCGATCAAGAAGTCGCCAGGCAACGATTTACTACAGCCCCGTGGGATACTCAGCGCGGTATAACTTCATATAGGAATCGTAGATAGAGTTTCTACCCCACGTTATGAGAAATGCGAACTCTGGGTAATACTCAGGTCCGGAAGTCCCTCCGGTCGGTCAGAATCAGAGGGAGTCAGGCTATCGCAAAAAACTTAAAGTGCTATAGCTATCTCCATATGAAAAGCTCACAATGCTTGACCAGTAGGCTTCAAGTGGCTTAGTCATCAGCCCGCGTTTTATACCGAGATTGCATTTCCTGCAATCGCTAGGCGCGTGGATCACCGCAATTAACATCAGTACTTAATACCCGCACTCTTTGCCGCTCGAGAGGATACCACGCATTGAGCCAGTAACGACGCCTCACTGGTAAGTATGATTAGGACTGGTGTTACGGGTCGATAACTCGAGTCTTCCACAATGATTGATAGGTCTATGCCGCTCTGAATTTCTTGTCATAGTGCGTTGGCAGGGGGCTGGGTTTACCCGTCCAGAGCATCCCAATACTTAACTAAACCCTGCCCAAGGATGAAGGACTGCTACTAATATGTAGTTAGCGGCTATATTTATTTTCGCGTAGCTGTCGTGGTAGGCCCTCCCCTACCATTGGCGAAAGCCGTTTCAACACACGCGTAGTGGCGGTTATGTGGACAAAAGTGGGGTTGCTGGGGCGGGCACCGCTGAAGGAAATAGTTAAGCTTTCGGTCTCTGGGGTTAGGATGACAAAGCAAACCACCTGGCCGACACGCAGCCGCATGGTACGATAGCCATACTTCGTCAGAATATTCGTGTGCGACGGCACTCTAAATACCTAGGTCGAGTGAACTAGATGCCATACCTTGGGGACCGAGTGTCGCGAGTATGTTTAGCTTCGAACCACTATCCCAGGAATGAGCCTATATTTGGTGGTGTGGACGGGCTTAGGTTTGGAGCCGATCTTACGCTCTAACCGAAGGTCTTGACAGGCAAACCAAGGGTTATACAGTTCACAAGTGCGTCCAGTCGGTAGCTCCGTTTATGGCAGGCTTCGCAGACAAGACGGGTTCCCCGTGATCCCTCGGTGATTGGTGGTCGAGATTTGAATAAGTCTTATCGATCGAGAGACAATACGATTAGCGGAGCGACTCGTGAAACAGTGTTGGGTCCGCTTCGCACAAGGAGACAACATGTGTCTAGGAGGTCTATTCAAGCATTTGAAAGGTAATATCCCATTCAATCTAATACATCGGGGGCTGCGCTAAGCTGCATCTCCCTCCATAGGATTAGCACTTTGCGCTAGGTCACGCCTCCGAGGAGTCCAGTGGCGTTTCGGTCCCACGCCCCGTCCTCCGGAGCCGCGTTAGTGTGAGGAGATAAACCAGTTAGAGGAAGAAACCGCCACCGAGGGGATCGATAGGGAATATGAATGCCACCGGATGCAACAAGATCATTCAAGTAGAATTATGGTCATGACTCTCGCACCCGCGCCGAACCCCTCTCCCCAAACGGGCGTAATGAGTACCGGGGACTCAGACGGTCCCAACACTGTCGGTGCGGTTACCTGTCCCATCGTTTGTCTTCAATGCGGCCTTCCACCTACATTCTGCGGTCGTTTGAACCGCGTGTCGCGACATGGGCGTACAAAGGTAAAACCAAGTGCGACTCGTATATTCCTAACCGATTCTACTACAATC
seq00005   TACTAGGTTAGCAGTCCAAGCCCGACACAAACAGAGCACGAGTGAGCATCGTCAGTGGCGATAGTCAAGGTGAGCTGAAATGTACAATGCGGCAGCTACGATCAGCCAGAAAGGCCCTTGCGTCGGCTGGGCTGACGTGGTTGCTATACACCACCACTCTCTCTATGAGCTCTAGTAGTCACGTGAGCCCCTTCTCTTAGTGAACAGCGGAAGGCATTTTGAGCGAGATTGCCCGATCCTACGCGGTAGGGAGCTTCGCGTGCGGAAGCGAGATGGGACAACATTCTCTATGACCAGTAGCCACCTTTAGGGGCGGAAGCCAGTAACGGGGGTTTGGCGGGTCACTCTCGACACGATGCCCTAATTTGTACTTACTTCCATAGAGGGTGTAGAAAATCAGGGCCCGAATCTTATTATGACGATGCGTTGACTCCCTCCACGGACGCTAATTGGCACTTGTTGATGATACTCCTAAAGTATCCCGCGTAACCAGAGGCCCTCGGGCATTCGCGGCGAACTGTTCTCAGGCCGAATGATTCCAGCGCGGCAGCCCTTCTACAGGAACATGCCTCACATCGATCAAGAAGTCGCCAGGCAACGATTTACTACAGCCCCGTGGGATACTCAGCGCGGTATAACTTCATATAGGAATCGTAGATAGAGTTTCTACCCCACGTTATGAGAAATGCGAACTCTGGGTAATACTCAGGTCCGGAAGTCCCTCCGGTCGGTCAGAATCAGAGGGAGTCAGGCTATCGCAAAAAACTTAAAGTGCTATAGCTATCTCCATATGAAAAGCTCACAATGCTTGACCAGTAGGCTTCAAGTGGCTTAGTCATCAGCCCGCGTTTTATACCGAGATTGCATTTCCTGCAATCGCTAGGCGCGTGGATCACCGCAATTAACATCAGTACTTAATACCCGCACTCTTTGCCGCTCGAGAGGATACCACGCATTGAGCCAGTAACGACGCCTCACTGGTAAGTATGATTAGGACTGGTGTTACGGGTCGATAACTCGAGTCTTCCACAATGATTGATAGGTCTATGCCGCTCTGAATTTCTTGTCATAGTGCGTTGGCAGGGGGCTGGGTTTACCCGTCCAGAGCATCCCAATACTTAACTAAACCCTGCCCAAGGATGAAGGACTGCTACTAATATGTAGTTAGCGGCTATATTTATTTTCGCGTAGCTGTCGTGGTAGGCCCTCCCCTACCATTGGCGAAAGCCGTTTCAACACACGCGTAGTGGCGGTTATGTGGACAAAAGTGGGGTTGCTGGGGCGGGCACCGCTGAAGGAAATAGTTAAGCTTTCGGTCTCTGGGGTTAGGATGACAAAGCAAACCACCTGGCCGACACGCAGCCGCATGGTACGATAGCCATACTTCGTCAGAATATTCGTGTGCGACGGCACTCTAAATACCTAGGTCGAGTGAACTAGATGCCATACCTTGGGGACCGAGTGTCGCGAGTATGTTTAGCTTCGAACCACTATCCCAGGAATGAGCCTATATTTGGTGGTGTGGACGGGCTTAGGTTTGGAGCCGATCTTACGCTCTAACCGAAGGTCTTGACAGGCAAACCAAGGGTTATACAGTTCACAAGTGCGTCCAGTCGGTAGCTCCGTTTATGGCAGGCTTCGCAGACAAGACGGGTTCCCCGTGATCCCTCGGTGATTGGTGGTCGAGATTTGAATAAGTCTTATCGATCGAGAGACAATACGATTAGCGGAGCGACTCGTGAAACAGTGTTGGGTCCGCTTCGCACAAGGAGACAACATGTGTCTAGGAGGTCTATTCAAGCATTTGAAAGGTAATATCCCATTCAATCTAATACATCGGGGGCTGCGCTAAGCTGCATCTCCCTCCATAGGATTAGCACTTTGCGCTAGGTCACGCCTCCGAGGAGTCCAGTGGCGTTTCGGTCCGACGCCCCGTCCTCCGGAGCCGCGTTAGTGTGAGGAGATAAACCAGTTAGAGGAAGAAACCGCCACCGAGGGGATCGATAGGGAATATGAATGCCACCGGATGCAACAAGATCATTCAAGTAGAATTATGGTCATGACTCTCGCACCCGCGCCGAACCCCTCTCCCCAAACGGGCGTAATGAGTACCGGGGACTCAGACGGTCCCAACACTGTCGGTGCGGTTACCTGTCCCATCGTTTGTCTTCAATGCGGCCTTCCACCTACATTCTGCGGTCGTTTGAACCGCGTGTCGCGACATGGGCGTACAAAGGTAAAACCAAGTGCGACTCGTATATTCCTAACCGATTCTACTACAATC
seq00006   TACTAGGTTAGCAGTCCAAGCCCGACACAAACAGAGCACGAGTGAGCATCGTCAGTGGCGATAGTCAAGGTGAGCTGAAATGTACAATGCGGCAGCTACGATCAGCCAGAAAGGCCCTTGCGTCGGCTGGGCTGACGTGGTTGCTATACACCACCACTCTCTCTATGAGCTCTAGTAGTCACGTGAGCCCCTTCTCTTAGTGAACAGCGGAAGGCATTTTGAGCGAGATTGCCCGATCCTACGCGGTAGGGAGCTTCGCGTGCGGAAGCGAGATGGGACAACATTCTCTATGACCAGTAGCCACCTTTAGGGGCGGAAGCCAGTAACGGGGGTTTGGCGGGTCACTCTCGACACGATGCCCTAATTTGTACTTACTTCCATAGAGGGTGTAGAAAATCAGGGCCCGAATCTTATTATGACGATGCGTTGACTCCCTCCACGGACGCTAATTGGCACTTGTTGATGATACTCCTAAAGTATCCCGCGTAACCAGAGGCCCTCGGGCATTCGCGGCGAACTGTTCTCAGGCCGAATGATTCCAGCGCGGCAGCCCTTCTACAGGAACATGCCTCACATCGATCAAGAAGTCGCCAGGCAACGATTTACTACAGCCCCGTGGGATACTCAGCGCGGTATAACTTCATATAGGAATCGTAGATAGAGTTTCTACCCCACGTTATGAGAAATGCGAACTCTGGGTAATACTCAGGTCCGGAAGTCCCTCCGGTCGGTCAGAATCAGAGGGAGTCAGGCTATCGCAAAAAACTTAAAGTGCTATAGCTATCTCCATATGAAAAGCTCACAATGCTTGACCAGTAGGCTTCAAGTGGCTTAGTCATCAGCCCGCGTTTTATACCGAGATTGCATTTCCTGCAATCGCTAGGCGCGTGGATCACCGCAATTAACATCAGTACTTAAGACCCGCACTCTTTGCCGCTCGAGAGGATACCACGCATTGAGCCAGTAACGACGCCTCACTGGTAAGTATGATTAGGACTGGTGTTACGGGTCGATAACTCGAGTCTTCCACAATGATTGATAGGTCTATGCCGCTCTGAATTTCTTGTCATAGTGCGTTGGCAGGGGGCTGGGTTTACCCGTCCAGAGCATCCCAATACTTAACTAAACCCTGCCCAAGGATGAAGGACTGCTACTAATATGTAGTTAGCGGCTATATTTATTTTCGCGTAGCTGTCGTGGTAGGCCCTCCCCTACCATTGGCGAAAGCCGTTTCAACACACGCGTAGTGGCGGTTATGTGGACAAAAGTGGGGTTGCTGGGGCGGGCACCGCTGAAGGAAATAGTTAAGCTTTCGGTCTCTGGGGTTAGGATGACAAAGCAAACCACCTGGCCGACACGCAGCCGCATGGTACGATAGCCATACTTCGTCAGAATATTCGTGTGCGACGGCACTCTAAATACCTAGGTCGAGTGAACTAGATGCCATACCTTGGGGACCGAGTGTCGCGAGTATGTTTAGCTTCGAACCACTATCCCAGGAATGAGCCTATATTTGGTGGTGTGGACGGGCTTAGGTTTGGAGCCGATCTTACGCTCTAACCGAAGGTCTTGACAGGCAAACCAAGGGTTATACAGTTCACAAGTGCGTCCAGTCGGTAGCTCCGTTTATGGCAGGCTTCGCAGACAAGACGGGTTCCCCGTGATCCCTCGGTGATTGGTGGTCGAGATTTGAATAAGTCTTATCGATCGAGAGACAATACGATTAGCGGAGCGACTCGTGAAACAGTGTTGGGTCCGCTTCGCACAAGGAGACAACATGTGTCTAGGAGGTCTATTCAAGCATTTGAAAGGTAATATCCCATTCAATCTAATACATCGGGGGCTGCGCTAAGCTGCATCTCCCTCCATAGGATTAGCACTTTGCGCTAGGTCACGCCTCCGAGGAGTCCAGTGGCGTTTCGGTCCCACGCCCCGTCCTCCGGAGCCGCGTTAGTGTGAGGAGATAAACCAGTTAGAGGAAGAAACCGCCACCGAGGGGATCGATAGGGAATATGAATGCCACCGGATGCAACAAGATCATTCAAGTAAAATTATGGTCATGACTCTCGCACCCGCGCCGAACCCCTCTCCCCAAACGGGCGTAATGAGTACCGGGGACTCAGACGGTCCCAACACTGTCGGTGCGGTTACCTGTCCCATCGTTTGTCTTCAATGCGGCCTTCCACCTACATTCTGCGGTCGTTTGAACCGCGTGTCGCGACATGGGCGTACAAAGGTAAAACCAAGTGCGACTCGTATATTCCTAACCGATTCTACTACAATC
seq00007   TACTAGGTTAGCAGTCCAAGCCCGACACAAACAGAGCACGAGTGAGCATCGTCAGTGGCGATAGTCAAGGTGAGCTGAAATGTACAATGCGGCAGCTACGATCAGCCAGAAAGGCCCTTGCGTCGGCTGGGCTGACGTGGTTGCTATACACCACCACTCTCTCTATGAGCTCTAGTAGTCACGTGAGCCCCTTCTCTTAGTGAACAGCGGAAGGCATTTTGAGCGAGATTGCCCGATCCTACGCGGTAGGGAGCTTCGCGTGCGGAAGCGAGATGGGACAACATTCTCTATGACCAGTAGCCACCTTTAGGGGCGGAAGCCAGTAACGGGGGTTTGGCGGGTCACTCTCGACACGATGCCCTAATTTGTACTTACTTCCATAGAGGGTGTAGAAAATCAGGGCCCGAATCTTATTATGACGATGCGTTGACTCCCTCCACGGACGCTAATTGGCACTTGTTGATGATACTCCTAAAGTATCCCGCGTAACCAGAGGCCCTCGGGCATTCGCGGCGAACTGTTCTCAGGCCGAATGATTCCAGCGCGGCAGCCCTTCTACAGGAACATGCCTCACATCGATCAAGAAGTCGCCAGGCAACGATTTACTACAGCCCCGTGGGATACTCAGCGCGGTATAACTTCATATAGGAATCGTAGATAGAGTTTCTACCCCACGTTATGAGAAATGCGAACTCTGGGTAATACTCAGGTCCGGAAGTCCCTCCGGTCGGTCAGAATCAGAGGGAGTCAGGCTATCGCAAAAAACTTAAAGTGCTATAGCTATCTCCATATGAAAAGCTCACAATGCTTGACCAGTAGGCTTCAAGTGGCTTAGTCATCAGCCCGCGTTTTATACCGAGATTGCATTTCCTGCAATCGCTAGGCGCGTGGATCACCGCAATTAACATCAGTACTTAAGACCCGCACTCTTTGCCGCTCGAGAGGATACCACGCATTGAGCCAGTAACGACGCCTCACTGGTAAGTATGATTAGGACTGGTGTTACGGGTCGATAACTCGAGTCTTCCACAATGATTGATAGGTCTATGCCGCTCTGAATTTCTTGTCATAGTGCGTTGGCAGGGGGCTGGGTTTACCCGTCCAGAGCATCCCAATACTTAACTAAACCCTGCCCAAGGATGAAGGACTGCTACTAATATGTAGTTAGCGGCTATATTTATTTTCGCGTAGCTGTCGTGGTAGGCCCTCCCCTACCATTGGCGAAAGCCGTTTCAACACACGCGTAGTGGCGGTTATGTGGACAAAAGTGGGGTTGCTGGGGCGGGCACCGCTGAAGGAAATAGTTAAGCTTTCGGTCTCTGGGGTTAGGATGACAAAGCAAACCACCTGGCCGACACGCAGCCGCATGGTACGATAGCCATACTTCGTCAGAATATTCGTGTGCGACGGCACTCTAAATACCTAGGTCGAGTGAACTAGATGCCATACCTTGGGGACCGAGTGTCGCGAGTATGTTTAGCTTCGAACCACTATCCCAGGAATGAGCCTATATTTGGTGGTGTGGACGGGCTTAGGTTTGGAGCCGATCTTACGCTCTAACCGAAGGTCTTGACAGGCAAACCAAGGGTTATACAGTTCACAAGTGCGTCCAGTCGGTAGCTCCGTTTATGGCAGGCTTCGCAGACAAGACGGGTTCCCCGTGATCCCTCGGTGATTGGTGGTCGAGATTTGAATAAGTCTTATCGATCGAGAGACAATACGATTAGCGGAGCGACTCGTGAAACAGTGTTGGGTCCGCTTCGCACAAGGAGACAACATGTGTCTAGGAGGTCTATTCAAGCATTTGAAAGGTAATATCCCATTCAATCTAATACATCGGGGGCTGCGCTAAGCTGCATCTCCCTCCATAGGATTAGCACTTTGCGCTAGGTCACGCCTCCGAGGAGTCCAGTGGCGTTTCGGTCCCACGCCCCGTCCTCCGGAGCCGCGTTAGTGTGAGGAGATAAACCAGTTAGAGGAAGAAACCGCCACCGAGGGGATCGATAGGGAATATGAATGCCACCGGATGCAACAAGATCATTCAAGTAAAATTATGGTCATGACTCTCGCACCCGCGCCGAACCCCTCTCCCCAAACGGGCGTAATGAGTACCGGGGACTCAGACGGTCCCAACACTGTCGGTGCGGTTACCTGTCCCATCGTTTGTCTTCAATGCGGCCTTCCACCTACATTCTGCGGTCGTTTGAACCGCGTGTCGCGACATGGGCGTACAAAGGTAAAACCAAGTGCGACTCGTATATTCCTAACCGATTCTACTACAATC
seq00008   TACTAGGTTAGCAGTCCAAGCCCGACACAAACAGAGCACGAGTGAGCATCGTCAGTGGCGATAGTCAAGGTGAGCTGAAATGTACAATGCGGCAGCTACGATCAGCCAGAAAGGCCCTTGCGTCGGCTGGGCTGACGTGGTTGCTATACACCACCACTCTCTCTATGAGCTCTAGTAGTCACGTGAGCCCCTTCTCTTAGTGAACAGCGGAAGGCATTTTGAGCGAGATTGCCCGATCCTACGCGGTAGGGAGCTTCGCGTGCGGAAGCGAGATGGGACAACATTCTCTATGACCAGTAGCCACCTTTAGGGGCGGAAGCCAGTAACGGGGGTTTGGCGGGTCACTCTCGACACGATGCCCTAATTTGTACTTACTTCCATAGAGGGTGTAGAAAATCAGGGCCCGAATCTTATTATGACGATGCGTTGACTCCCTCCACGGACGCTAATTGGCACTTGTTGATGATACTCCTAAAGTATCCCGCGTAACCAGAGGCCCTCGGGCATTCGCGGCGAACTGTTCTCAGGCCGAATGATTCCAGCGCGGCAGCCCTTCTACAGGAACATGCCTCACATCGATCAAGAAGTCGCCAGGCAACGATTTACTACAGCCCCGTGGGATACTCAGCGCGGTATAACTTCATATAGGAATCGTAGATAGAGTTTCTACCCCACGTTATGAGAAATGCGAACTCTGGGTAATACTCAGGTCCGGAAGTCCCTCCGGTCGGTCAGAATCAGAGGGAGTCAGGCTATCGCAAAAAACTTAAAGTGCTATAGCTATCTCCATATGAAAAGCTCACAATGCTTGACCAGTAGGCTTCAAGTGGCTTAGTCATCAGCCCGCGTTTTATACCGAGATTGCATTTCCTGCAATCGCTAGGCGCGTGGATCACCGCAATTAACATCAGTACTTAATACCCGCACTCTTTGCCGCTCGAGAGGATACCACGCATTGAGCCAGTAACGACGCCTCACTGGTAAGTATGATTAGGACTGGTGTTACGGGTCGATAACTCGAGTCTTCCACAATGATTGATAGGTCTATGCCGCTCTGAATTTCTTGTCATAGTGCGTTGGCAGGGGGCTGGGTTTACCCGTCCAGAGCATCCCAATACTTAACTAAACCCTGCCCAAGGATGAAGGACTGCTACTAATATGTAGTTAGCGGCTATATTTATTTTCGCGTAGCTGTCGTGGTAGGCCCTCCCCTACCATTGGCGAAAGCCGTTTCAACACACGCGTAGTGGCGGTTATGTGGACAAAAGTGGGGTTGCTGGGGCGGGCACCGCTGAAGGAAATAGTTAAGCTTTCGGTCTCTGGGGTTAGGATGACAAAGCAAACCACCTGGCCGACACGCAGCCGCATGGTACGATAGCCATACTTCGTCAGAATATTCGTGTGCGACGGCACTCTAAATACCTAGGTCGAGTGAACTAGATGCCATACCTTGGGGACCGAGTGTCGCGAGTATGTTTAGCTTCGAACCACTATCCCAGGAATGAGCCTATATTTGGTGGTGTGGACGGGCTTAGGTTTGGAGCCGATCTTACGCTCTAACCGAAGGTCTTGACAGGCAAACCAAGGGTTATACAGTTCACAAGTGCGTCCAGTCGGTAGCTCCGTTTATGGCAGGCTTCGCAGACAAGACGGGTTCCCCGTGATCCCTCGGTGATTGGTGGTCGAGATTTGAATAAGTCTTATCGATCGAGAGACAATACGATTAGCGGAGCGACTCGTGAAACAGTGTTGGGTCCGCTTCGCACAAGGAGACAACATGTGTCTAGGAGGTCTATTCAAGCATTTGAAAGGTAATATCCCATTCAATCTAATACATCGGGGGCTGCGCTAAGCTGCATCTCCCTCCATAGGATTAGCACTTTGCGCTAGGTCACGCCTCCGAGGAGTCCAGTGGCGTTTCGGTCCCACGCCCCGTCCTCCGGAGCCGCGTTAGTGTGAGGAGATAAACCAGTTAGAGGAAGAAACCGCCACCGAGGGGATCGATAGGGAATATGAATGCCACCGGATGCAACAAGATCATTCAAGTAGAATTATGGTCATGACTCTCGCACCCGCGCCGAACCCCTCTCCCCAAACGGGCGTAATGAGTACCGGGGACTCAGACGGTCCCAACACTGTCGGTGCGGTTACCTGTCCCATCGTTTGTCTTCAATGCGGCCTTCCACCTACATTCTGCGGTCGTTTGAACCGCGTGTCGCGACATGGGCGTACAAAGGTAAAACCAAGTGCGACTCGTATATTCCTAACCGATTCTACTACAATC
seq00009   TACTAGGTTAGCAGTCCAAGCCCGACACAAACAGAGCACGAGTGAGCATCGTCAGTGGCGATAGTCAAGGTGAGCTGAAATGTACAATGCGGCAGCTACGATCAGCCAGAAAGGCCCTTGCGTCGGCTGGGCTGACGTGGTTGCTATACACCACCACTCTCTCTATGAGCTCTAGTAGTCACGTGAGCCCCTTCTCTTAGTGAACAGCGGAAGGCATTTTGAGCGAGATTGCCCGATCCTACGCGGTAGGGAGCTTCGCGTGCGGAAGCGAGATGGGACAACATTCTCTATGACCAGTAGCCACCTTTAGGGGCGGAAGCCAGTAACGGGGGTTTGGCGGGTCACTCTCGACACGATGCCCTAATTTGTACTTACTTCCATAGAGGGTGTAGAAAATCAGGGCCCGAATCTTATTATGACGATGCGTTGACTCCCTCCACGGACGCTAATTGGCACTTGTTGATGATACTCCTAAAGTATCCCGCGTAACCAGAGGCCCTCGGGCATTCGCGGCGAACTGTTCTCAGGCCGAATGATTCCAGCGCGGCAGCCCTTCTACAGGAACATGCCTCACATCGATCAAGAAGTCGCCAGGCAACGATTTACTACAGCCCCGTGGGATACTCAGCGCGGTATAACTTCATATAGGAATCGTAGATAGAGTTTCTACCCCACGTTATGAGAAATGCGAACTCTGGGTAATACTCAGGTCCGGAAGTCCCTCCGGTCGGTCAGAATCAGAGGGAGTCAGGCTATCGCAAAAAACTTAAAGTGCTATAGCTATCTCCATATGAAAAGCTCACAATGCTTGACCAGTAGGCTTCAAGTGGCTTAGTCATCAGCCCGCGTTTTATACCGAGATTGCATTTCCTGCAATCGCTAGGCGCGTGGATCACCGCAATTAACATCAGTACTTAAGACCCGCACTCTTTGCCGCTCGAGAGGATACCACGCATTGAGCCAGTAACGACGCCTCACTGGTAAGTATGATTAGGACTGGTGTTACGGGTCGATAACTCGAGTCTTCCACAATGATTGATAGGTCTATGCCGCTCTGAATTTCTTGTCATAGTGCGTTGGCAGGGGGCTGGGTTTACCCGTCCAGAGCATCCCAATACTTAACTAAACCCTGCCCAAGGATGAAGGACTGCTACTAATATGTAGTTAGCGGCTATATTTATTTTCGCGTAGCTGTCGTGGTAGGCCCTCCCCTACCATTGGCGAAAGCCGTTTCAACACACGCGTAGTGGCGGTTATGTGGACAAAAGTGGGGTTGCTGGGGCGGGCACCGCTGAAGGAAATAGTTAAGCTTTCGGTCTCTGGGGTTAGGATGACAAAGCAAACCACCTGGCCGACACGCAGCCGCATGGTACGATAGCCATACTTCGTCAGAATATTCGTGTGCGACGGCACTCTAAATACCTAGGTCGAGTGAACTAGATGCCATACCTTGGGGACCGAGTGTCGCGAGTATGTTTAGCTTCGAACCACTATCCCAGGAATGAGCCTATATTTGGTGGTGTGGACGGGCTTAGGTTTGGAGCCGATCTTACGCTCTAACCGAAGGTCTTGACAGGCAAACCAAGGGTTATACAGTTCACAAGTGCGTCCAGTCGGTAGCTCCGTTTATGGCAGGCTTCGCAGACAAGACGGGTTCCCCGTGATCCCTCGGTGATTGGTGGTCGAGATTTGAATAAGTCTTATCGATCGAGAGACAATACGATTAGCGGAGCGACTCGTGAAACAGTGTTGGGTCCGCTTCGCACAAGGAGACAACATGTGTCTAGGAGGTCTATTCAAGCATTTGAAAGGTAATATCCCATTCAATCTAATACATCGGGGGCTGCGCTAAGCTGCATCTCCCTCCATAGGATTAGCACTTTGCGCTAGGTCACGCCTCCGAGGAGTCCAGTGGCGTTTCGGTCCCACGCCCCGTCCTCCGGAGCCGCGTTAGTGTGAGGAGATAAACCAGTTAGAGGAAGAAACCGCCACCGAGGGGATCGATAGGGAATATGAATGCCACCGGATGCAACAAGATCATTCAAGTAAAATTATGGTCATGACTCTCGCACCCGCGCCGAACCCCTCTCCCCAAACGGGCGTAATGAGTACCGGGGACTCAGACGGTCCCAACACTGTCGGTGCGGTTACCTGTCCCATCGTTTGTCTTCAATGCGGCCTTCCACCTACATTCTGCGGTCGTTTGAACCGCGTGTCGCGACATGGGCGTACAAAGGTAAAACCAAGTGCGACTCGTATATTCCTAACCGATTCTACTACAATC
seq00010   TACTAGGTTAGCAGTCCAAGCCCGACACAAACAGAGCACGAGTGAGCATCGTCAGTGGCGATAGTCAAGGTGAGCTGAAATGTACAATGCGGCAGCTACGATCAGCCAGAAAGGCCCTTGCGTCGGCTGGGCTGACGTGGTTGCTATACACCACCACTCTCTCTATGAGCTCTAGTAGTCACGTGAGCCCCTTCTCTTAGTGAACAGCGGAAGGCATTTTGAGCGAGATTGCCCGATCCTACGCGGTAGGGAGCTTCGCGTGCGGAAGCGAGATGGGACAACATTCTCTATGACCAGTAGCCACCTTTAGGGGCGGAAGCCAGTAACGGGGGTTTGGCGGGTCACTCTCGACACGATGCCCTAATTTGTACTTACTTCCATAGAGGGTGTAGAAAATCAGGGCCCGAATCTTATTATGACGATGCGTTGACTCCCTCCACGGACGCTAATTGGCACTTGTTGATGATACTCCTAAAGTATCCCGCGTAACCAGAGGCCCTCGGGCATTCGCGGCGAACTGTTCTCAGGCCGAATGATTCCAGCGCGGCAGCCCTTCTACAGGAACATGCCTCACATCGATCAAGAAGTCGCCAGGCAACGATTTACTACAGCCCCGTGGGATACTCAGCGCGGTATAACTTCATATAGGAATCGTAGATAGAGTTTCTACCCCACGTTATGAGAAATGCGAACTCTGGGTAATACTCAGGTCCGGAAGTCCCTCCGGTCGGTCAGAATCAGAGGGAGTCAGGCTATCGCAAAAAACTTAAAGTGCTATAGCTATCTCCATATGAAAAGCTCACAATGCTTGACCAGTAGGCTTCAAGTGGCTTAGTCATCAGCCCGCGTTTTATACCGAGATTGCATTTCCTGCAATCGCTAGGCGCGTGGATCACCGCAATTAACATCAGTACTTAAGACCCGCACTCTTTGCCGCTCGAGAGGATACCACGCATTGAGCCAGTAACGACGCCTCACTGGTAAGTATGATTAGGACTGGTGTTACGGGTCGATAACTCGAGTCTTCCACAATGATTGATAGGTCTATGCCGCTCTGAATTTCTTGTCATAGTGCGTTGGCAGGGGGCTGGGTTTACCCGTCCAGAGCATCCCAATACTTAACTAAACCCTGCCCAAGGATGAAGGACTGCTACTAATATGTAGTTAGCGGCTATATTTATTTTCGCGTAGCTGTCGTGGTAGGCCCTCCCCTACCATTGGCGAAAGCCGTTTCAACACACGCGTAGTGGCGGTTATGTGGACAAAAGTGGGGTTGCTGGGGCGGGCACCGCTGAAGGAAATAGTTAAGCTTTCGGTCTCTGGGGTTAGGATGACAAAGCAAACCACCTGGCCGACACGCAGCCGCATGGTACGATAGCCATACTTCGTCAGAATATTCGTGTGCGACGGCACTCTAAATACCTAGGTCGAGTGAACTAGATGCCATACCTTGGGGACCGAGTGTCGCGAGTATGTTTAGCTTCGAACCACTATCCCAGGAATGAGCCTATATTTGGTGGTGTGGACGGGCTTAGGTTTGGAGCCGATCTTACGCTCTAACCGAAGGTCTTGACAGGCAAACCAAGGGTTATACAGTTCACAAGTGCGTCCAGTCGGTAGCTCCGTTTATGGCAGGCTTCGCAGACAAGACGGGTTCCCCGTGATCCCTCGGTGATTGGTGGTCGAGATTTGAATAAGTCTTATCGATCGAGAGACAATACGATTAGCGGAGCGACTCGTGAAACAGTGTTGGGTCCGCTTCGCACAAGGAGACAACATGTGTCTAGGAGGTCTATTCAAGCATTTGAAAGGTAATATCCCATTCAATCTAATACATCGGGGGCTGCGCTAAGCTGCATCTCCCTCCATAGGATTAGCACTTTGCGCTAGGTCACGCCTCCGAGGAGTCCAGTGGCGTTTCGGTCCCACGCCCCGTCCTCCGGAGCCGCGTTAGTGTGAGGAGATAAACCAGTTAGAGGAAGAAACCGCCACCGAGGGGATCGATAGGGAATATGAATGCCACCGGATGCAACAAGATCATTCAAGTAAAATTATGGTCATGACTCTCGCACCCGCGCCGAACCCCTCTCCCCAAACGGGCGTAATGAGTACCGGGGACTCAGACGGTCCCAACACTGTCGGTGCGGTTACCTGTCCCATCGTTTGTCTTCAATGCGGCCTTCCACCTACATTCTGCGGTCGTTTGAACCGCGTGTCGCGACATGGGCGTACAAAGGTAAAACCAAGTGCGACTCGTATATTCCTAACCGATTCTACTACAATC
seq00011   TACTAGGTTAGCAGTCCAAGCCCGACACAAACAGAGCACGAGTGAGCATCGTCAGTGGCGATAGTCAAGGTGAGCTGAAATGTACAATGCGGCAGCTACGATCAGCCAGAAAGGCCCTTGCGTCGGCTGGGCTGACGTGGTTGCTATACACCACCACTCTCTCTATGAGCTCTAGTAGTCACGTGAGCCCCTTCTCTTAGTGAACAGCGGAAGGCATTTTGAGCGAGATTGCCCGATCCTACGCGGTAGGGAGCTTCGCGTGCGGAAGCGAGATGGGACAACATTCTCTATGACCAGTAGCCACCTTTAGGGGCGGAAGCCAGTAACGGGGGTTTGGCGGGTCACTCTCGACACGATGCCCTAATTTGTACTTACTTCCATAGAGGGTGTAGAAAATCAGGGCCCGAATCTTATTATGACGATGCGTTGACTCCCTCCACGGACGCTAATTGGCACTTGTTGATGATACTCCTAAAGTATCCCGCGTAACCAGAGGCCCTCGGGCATTCGCGGCGAACTGTTCTCAGGCCGAATGATTCCAGCGCGGCAGCCCTTCTACAGGAACATGCCTCACATCGATCAAGAAGTCGCCAGGCAACGATTTACTACAGCCCCGTGGGATACTCAGCGCGGTATAACTTCATATAGGAATCGTAGATAGAGTTTCTACCCCACGTTATGAGAAATGCGAACTCTGGGTAATACTCAGGTCCGGAAGTCCCTCCGGTCGGTCAGAATCAGAGGGAGTCAGGCTATCGCAAAAAACTTAAAGTGCTATAGCTATCTCCATATGAAAAGCTCACAATGCTTGACCAGTAGGCTTCAAGTGGCTTAGTCATCAGCCCGCGTTTTATACCGAGATTGCATTTCCTGCAATCGCTAGGCGCGTGGATCACCGCAATTAACATCAGTACTTAAGACCCGCACTCTTTGCCGCTCGAGAGGATACCACGCATTGAGCCAGTAACGACGCCTCACTGGTAAGTATGATTAGGACTGGTGTTACGGGTCGATAACTCGAGTCTTCCACAATGATTGATAGGTCTATGCCGCTCTGAATTTCTTGTCATAGTGCGTTGGCAGGGGGCTGGGTTTACCCGTCCAGAGCATCCCAATACTTAACTAAACCCTGCCCAAGGATGAAGGACTGCTACTAATATGTAGTTAGCGGCTATATTTATTTTCGCGTAGCTGTCGTGGTAGGCCCTCCCCTACCATTGGCGAAAGCCGTTTCAACACACGCGTAGTGGCGGTTATGTGGACAAAAGTGGGGTTGCTGGGGCGGGCACCGCTGAAGGAAATAGTTAAGCTTTCGGTCTCTGGGGTTAGGATGACAAAGCAAACCACCTGGCCGACACGCAGCCGCATGGTACGATAGCCATACTTCGTCAGAATATTCGTGTGCGACGGCACTCTAAATACCTAGGTCGAGTGAACTAGATGCCATACCTTGGGGACCGAGTGTCGCGAGTATGTTTAGCTTCGAACCACTATCCCAGGAATGAGCCTATATTTGGTGGTGTGGACGGGCTTAGGTTTGGAGCCGATCTTACGCTCTAACCGAAGGTCTTGACAGGCAAACCAAGGGTTATACAGTTCACAAGTGCGTCCAGTCGGTAGCTCCGTTTATGGCAGGCTTCGCAGACAAGACGGGTTCCCCGTGATCCCTCGGTGATTGGTGGTCGAGATTTGAATAAGTCTTATCGATCGAGAGACAATACGATTAGCGGAGCGACTCGTGAAACAGTGTTGGGTCCGCTTCGCACAAGGAGACAACATGTGTCTAGGAGGTCTATTCAAGCATTTGAAAGGTAATATCCCATTCAATCTAATACATCGGGGGCTGCGCTAAGCTGCATCTCCCTCCATAGGATTAGCACTTTGCGCTAGGTCACGCCTCCGAGGAGTCCAGTGGCGTTTCGGTCCCACGCCCCGTCCTCCGGAGCCGCGTTAGTGTGAGGAGATAAACCAGTTAGAGGAAGAAACCGCCACCGAGGGGATCGATAGGGAATATGAATGCCACCGGATGCAACAAGATCATTCAAGTAAAATTATGGTCATGACTCTCGCACCCGCGCCGAACCCCTCTCCCCAAACGGGCGTAATGAGTACCGGGGACTCAGACGGTCCCAACACTGTCGGTGCGGTTACCTGTCCCATCGTTTGTCTTCAATGCGGCCTTCCACCTACATTCTGCGGTCGTTTGAACCGCGTGTCGCGACATGGGCGTACAAAGGTAAAACCAAGTGCGACTCGTATATTCCTAACCGATTCTACTACAATC
seq00012   TACTAGGTTAGCAGTCCAAGCCCGACACAAACAGAGCACGAGTGAGCATCGTCAGTGGCGATAGTCAAGGTGAGCTGAAATGTACAATGCGGCAGCTACGATCAGCCAGAAAGGCCCTTGCGTCGGCTGGGCTGACGTGGTTGCTATACACCACCACTCTCTCTATGAGCTCTAGTAGTCACGTGAGCCCCTTCTCTTAGTGAAAAGCGGAAGGCATTTTGAGCGAGATTGCCCGATCCTACGCGGTAGGGAGCTTCGCGTGCGGAAGCGAGATGGGACAACATTCTCTATGACCAGTAGCCACCTTTAGGGGCGGAAGCCAGTAACGGGGGTTTGGCGGGTCACTCTCGACACGATGCCCTAATTTGTACTTACTTCCATAGAGGGTGTAGAAAATCAGGGCCCGAATCTTATTATGACGATGCGTTGACTCCCTCCACGGACGCTAATTGGCACTTGTTGATGATACTCCTAAAGTATCCCGCGTAACCAGAGGCCCTCGGGCATTCGCGGCGAACTGTTCTCAGGCCGAATGATTCCAGCGCGGCAGCCCTTCTACAGGAACATGCCTCACATCGATCAAGAAGTCGCCAGGCAACGATTTACTACAGCCCCGTGGGATACTCAGCGCGGTATAACTTCATATAGGAATCGTAGATAGAGTTTCTACCCCACGTTATGAGAAATGCGAACTCTGGGTAATACTCAGGTCCGGAAGTCCCTCCGGTCGGTCAGAATCAGAGGGAGTCAGGCTATCGCAAAAAACTTAAAGTGCTATAGCTATCTCCATATGAAAAGCTCACAATGCTTGACCAGTAGGCTTCAAGTGGCTTAGTCATCAGCCCGCGTTTTATACCGAGATTGCATTTCCTGCAATCGCTAGGCGCGTGGATCACCGCAATTAACATCAGTACTTAAGACCCGCACTCTTTGCCGCTCGAGAGGATACCACGCATTGAGCCAGTAACGACGCCTCACTGGTAAGTATGATTAGGACTGGTGTTACGGGTCGATAACTCGAGTCTTCCACAATGATTGATAGGTCTATGCCGCTCTGAATTTCTTGTCATAGTGCGTTGGCAGGGGGCTGGGTTTACCCGTCCAGAGCATCCCAATACTTAACTAAACCCTGCCCAAGGATGAAGGACTGCTACTAATATGTAGTTAGCGGCTATATTTATTTTCGCGTAGCTGTCGTGGTAGGCCCTCCCCTACCATTGGCGAAAGCCGTTTCAACACACGCGTAGTGGCGGTTATGTGGACAAAAGTGGGGTTGCTGGGGCGGGCACCGCTGAAGGAAATAGTTAAGCTTTCGGTCTCTGGGGTTAGGATGACAAAGCAAACCACCTGGCCGACACGCAGCCGCATGGTACGATAGCCATACTTCGTCAGAATATTCGTGTGCGACGGCACTCTAAATACCTAGGTCGAGTGAACTAGATGCCATACCTTGGGGACCGAGTGTCGCGAGTATGTTTAGCTTCGAACCACTATCCCAGGAATGAGCCTATATTTGGTGGTGTGGACGGGCTTAGGTTTGGAGCCGATCTTACGCTCTAACCGAAGGTCTTGACAGGCAAACCAAGGGTTATACAGTTCACAAGTGCGTCCAGTCGGTAGCTCCGTTTATGGCAGGCTTCGCAGACAAGACGGGTTCCCCGTGATCCCTCGGTGATTGGTGGTCGAGATTTGAATAAGTCTTATCGATCGAGAGACAATACGATTAGCGGAGCGACTCGTGAAACAGTGTTGGGTCCGCTTCGCACAAGGAGACAACATGTGTCTAGGAGGTCTATTCAAGCATTTGAAAGGTAATATCCCATTCAATCTAATACATCGGGGGCTGCGCTAAGCTGCATCTCCCTCCATAGGATTAGCACTTTGCGCTAGGTCACGCCTCCGAGGAGTCCAGTGGCGTTTCGGTCCCACGCCCCGTCCTCCGGAGCCGCGTTAGTGTGAGGAGATAAACCAGTTAGAGGAAGAAACCGCCACCGAGGGGATCGATAGGGAATATGAATGCCACCGGATGCAACAAGATCATTCAAGTAAAATTATGGTCATGACTCTCGCACCCGCGCCGAACCCCTCTCCCCAAACGGGCGTAATGAGTACCGGGGACTCAGACGGTCCCAACACTGTCGGTGCGGTTACCTGTCCCATCGTTTGTCTTCAATGCGGCCTTCCACCTACATTCTGCGGTCGTTTGAACCGCGTGTCGCGACATGGGCGTACAAAGGTAAAACCAAGTGCGACTCGTATATTCCTAACCGATTCTACTACAATC
seq00013   TACTAGGTTAGCAGTCCAAGCCCGACACAAACAGAGCACGAGTGAGCATCGTCAGTGGCGATAGTCAAGGTGAGCTGAAATGTACAATGCGGCAGCTACGATCAGCCAGAAAGGCCCTTGCGTCGGCTGGGCTGACGTGGTTGCTATACACCACCACTCTCTCTATGAGCTCTAGTAGTCACGTGAGCCCCTTCTCTTAGTGAAAAGCGGAAGGCATTTTGAGCGAGATTGCCCGATCCTACGCGGTAGGGAGCTTCGCGTGCGGAAGCGAGATGGGACAACATTCTCTATGACCAGTAGCCACCTTTAGGGGCGGAAGCCAGTAACGGGGGTTTGGCGGGTCACTCTCGACACGATGCCCTAATTTGTACTTACTTCCATAGAGGGTGTAGAAAATCAGGGCCCGAATCTTATTATGACGATGCGTTGACTCCCTCCACGGACGCTAATTGGCACTTGTTGATGATACTCCTAAAGTATCCCGCGTAACCAGAGGCCCTCGGGCATTCGCGGCGAACTGTTCTCAGGCCGAATGATTCCAGCGCGGCAGCCCTTCTACAGGAACATGCCTCACATCGATCAAGAAGTCGCCAGGCAACGATTTACTACAGCCCCGTGGGATACTCAGCGCGGTATAACTTCATATAGGAATCGTAGATAGAGTTTCTACCCCACGTTATGAGAAATGCGAACTCTGGGTAATACTCAGGTCCGGAAGTCCCTCCGGTCGGTCAGAATCAGAGGGAGTCAGGCTATCGCAAAAAACTTAAAGTGCTATAGCTATCTCCATATGAAAAGCTCACAATGCTTGACCAGTAGGCTTCAAGTGGCTTAGTCATCAGCCCGCGTTTTATACCGAGATTGCATTTCCTGCAATCGCTAGGCGCGTGGATCACCGCAATTAACATCAGTACTTAAGACCCGCACTCTTTGCCGCTCGAGAGGATACCACGCATTGAGCCAGTAACGACGCCTCACTGGTAAGTATGATTAGGACTGGTGTTACGGGTCGATAACTCGAGTCTTCCACAATGATTGATAGGTCTATGCCGCTCTGAATTTCTTGTCATAGTGCGTTGGCAGGGGGCTGGGTTTACCCGTCCAGAGCATCCCAATACTTAACTAAACCCTGCCCAAGGATGAAGGACTGCTACTAATATGTAGTTAGCGGCTATATTTATTTTCGCGTAGCTGTCGTGGTAGGCCCTCCCCTACCATTGGCGAAAGCCGTTTCAACACACGCGTAGTGGCGGTTATGTGGACAAAAGTGGGGTTGCTGGGGCGGGCACCGCTGAAGGAAATAGTTAAGCTTTCGGTCTCTGGGGTTAGGATGACAAAGCAAACCACCTGGCCGACACGCAGCCGCATGGTACGATAGCCATACTTCGTCAGAATATTCGTGTGCGACGGCACTCTAAATACCTAGGTCGAGTGAACTAGATGCCATACCTTGGGGACCGAGTGTCGCGAGTATGTTTAGCTTCGAACCACTATCCCAGGAATGAGCCTATATTTGGTGGTGTGGACGGGCTTAGGTTTGGAGCCGATCTTACGCTCTAACCGAAGGTCTTGACAGGCAAACCAAGGGTTATACAGTTCACAAGTGCGTCCAGTCGGTAGCTCCGTTTATGGCAGGCTTCGCAGACAAGACGGGTTCCCCGTGATCCCTCGGTGATTGGTGGTCGAGATTTGAATAAGTCTTATCGATCGAGAGACAATACGATTAGCGGAGCGACTCGTGAAACAGTGTTGGGTCCGCTTCGCACAAGGAGACAACATGTGTCTAGGAGGTCTATTCAAGCATTTGAAAGGTAATATCCCATTCAATCTAATACATCGGGGGCTGCGCTAAGCTGCATCTCCCTCCATAGGATTAGCACTTTGCGCTAGGTCACGCCTCCGAGGAGTCCAGTGGCGTTTCGGTCCCACGCCCCGTCCTCCGGAGCCGCGTTAGTGTGAGGAGATAAACCAGTTAGAGGAAGAAACCGCCACCGAGGGGATCGATAGGGAATATGAATGCCACCGGATGCAACAAGATCATTCAAGTAAAATTATGGTCATGACTCTCGCACCCGCGCCGAACCCCTCTCCCCAAACGGGCGTAATGAGTACCGGGGACTCAGACGGTCCCAACACTGTCGGTGCGGTTACCTGTCCCATCGTTTGTCTTCAATGCGGCCTTCCACCTACATTCTGCGGTCGTTTGAACCGCGTGTCGCGACATGGGCGTACAAAGGTAAAACCAAGTGCGACTCGTATATTCCTAACCGATTCTACTACAATC
seq00014   TACTAGGTTAGCAGTCCAAGCCCGACACAAACAGAGCACGAGTGAGCATCGTCAGTGGCGATAGTCAAGGTGAGCTGAAATGTACAATGCGGCAGCTACGATCAGCCAGAAAGGCCCTTGCGTCGGCTGGGCTGACGTGGTTGCTATACACCACCACTCTCTCTATGAGCTCTAGTAGTCACGTGAGCCCCTTCTCTTAGTGAACAGCGGAAGGCATTTTGAGCGAGATTGCCCGATCCTACGCGGTAGGGAGCTTCGCGTGCGGAAGCGAGATGGGACAACATTCTCTATGACCAGTAGCCACCTTTAGGGGCGGAAGCCAGTAACGGGGGTTTGGCGGGTCACTCTCGACACGATGCCCTAATTTGTACTTACTTCCATAGAGGGTGTAGAAAATCAGGGCCCGAATCTTATTATGACGATGCGTTGACTCCCTCCACGGACGCTAATTGGCACTTGTTGATGATACTCCTAAAGTATCCCGCGTAACCAGAGGCCCTCGGGCATTCGCGGCGAACTGTTCTCAGGCCGAATGATTCCAGCGCGGCAGCCCTTCTACAGGAACATGCCTCACATCGATCAAGAAGTCGCCAGGCAACGATTTACTACAGCCCCGTGGGATACTCAGCGCGGTATAACTTCATATAGGAATCGTAGATAGAGTTTCTACCCCACGTTATGAGAAATGCGAACTCTGGGTAATACTCAGGTCCGGAAGTCCCTCCGGTCGGTCAGAATCAGAGGGAGTCAGGCTATCGCAAAAAACTTAAAGTGCTATAGCTATCTCCATATGAAAAGCTCACAATGCTTGACCAGTAGGCTTCAAGTGGCTTAGTCATCAGCCCGCGTTTTATACCGAGATTGCATTTCCTGCAATCGCTAGGCGCGTGGATCACCGCAATTAACATCAGTACTTAAGACCCGCACTCTTTGCCGCTCGAGAGGATACCACGCATTGAGCCAGTAACGACGCCTCACTGGTAAGTATGATTAGGACTGGTGTTACGGGTCGATAACTCGAGTCTTCCACAATGATTGATAGGTCTATGCCGCTCTGAATTTCTTGTCATAGTGCGTTGGCAGGGGGCTGGGTTTACCCGTCCAGAGCATCCCAATACTTAACTAAACCCTGCCCAAGGATGAAGGACTGCTACTAATATGTAGTTAGCGGCTATATTTATTTTCGCGTAGCTGTCGTGGTAGGCCCTCCCCTACCATTGGCGAAAGCCGTTTCAACACACGCGTAGTGGCGGTTATGTGGACAAAAGTGGGGTTGCTGGGGCGGGCACCGCTGAAGGAAATAGTTAAGCTTTCGGTCTCTGGGGTTAGGATGACAAAGCAAACCACCTGGCCGACACGCAGCCGCATGGTACGATAGCCATACTTCGTCAGAATATTCGTGTGCGACGGCACTCTAAATACCTAGGTCGAGTGAACTAGATGCCATACCTTGGGGACCGAGTGTCGCGAGTATGTTTAGCTTCGAACCACTATCCCAGGAATGAGCCTATATTTGGTGGTGTGGACGGGCTTAGGTTTGGAGCCGATCTTACGCTCTAACCGAAGGTCTTGACAGGCAAACCAAGGGTTATACAGTTCACAAGTGCGTCCAGTCGGTAGCTCCGTTTATGGCAGGCTTCGCAGACAAGACGGGTTCCCCGTGATCCCTCGGTGATTGGTGGTCGAGATTTGAATAAGTCTTATCGATCGAGAGACAATACGATTAGCGGAGCGACTCGTGAAACAGTGTTGGGTCCGCTTCGCACAAGGAGACAACATGTGTCTAGGAGGTCTATTCAAGCATTTGAAAGGTAATATCCCATTCAATCTAATACATCGGGGGCTGCGCTAAGCTGCATCTCCCTCCATAGGATTAGCACTTTGCGCTAGGTCACGCCTCCGAGGAGTCCAGTGGCGTTTCGGTCCCACGCCCCGTCCTCCGGAGCCGCGTTAGTGTGAGGAGATAAACCAGTTAGAGGAAGAAACCGCCACCGAGGGGATCGATAGGGAATATGAATGCCACCGGATGCAACAAGATCATTCAAGTAAAATTATGGTCATGACTCTCGCACCCGCGCCGAACCCCTCTCCCCAAACGGGCGTAATGAGTACCGGGGACTCAGACGGTCCCAACACTGTCGGTGCGGTTACCTGTCCCATCGTTTGTCTTCAATGCGGCCTTCCACCTACATTCTGCGGTCGTTTGAACCGCGTGTCGCGACATGGGCGTACAAAGGTAAAACCAAGTGCGACTCGTATATTCCTAACCGATTCTACTACAATC
seq00015   TACTAGGTTAGCAGTCCAAGCCCGACACAAACAGAGCACGAGTGAGCATCGTCAGTGGCGATAGTCAAGGTGAGCTGAAATGTACAATGCGGCAGCTACGATCAGCCAGAAAGGCCCTTGCGTCGGCTGGGCTGACGTGGTTGCTATACACCACCACTCTCTCTATGAGCTCTAGTAGTCACGTGAGCCCCTTCTCTTAGTGAACAGCGGAAGGCATTTTGAGCGAGATTGCCCGATCCTACGCGGTAGGGAGCTTCGCGTGCGGAAGCGAGATGGGACAACATTCTCTATGACCAGTAGCCACCTTTAGGGGCGGAAGCCAGTAACGGGGGTTTGGCGGGTCACTCTCGACACGATGCCCTAATTTGTACTTTCTTCCATAGAGGGTGTAGAAAATCAGGGCCCGAATCTTATTATGACGATGCGTTGACTCCCTCCACGGACGCTAATTGGCACTTGTTGATGATACTCCTAAAGTATCCCGCGTAACCAGAGGCCCTCGGGCATTCGCGGCGAACTGTTCTCAGGCCGAATGATTCCAGCGCGGCAGCCCTTCTACAGGAACATGCCTCACATCGATCAAGAAGTCGCCAGGCAACGATTTACTACAGCCCCGTGGGATACTCAGCGCGGTATAACTTCATATAGGAATCGTAGATAGAGTTTCTACCCCACGTTATGAGAAATGCGAACTCTGGGTAATACTCAGGTCCGGAAGTCCCTCCGGTCGGTCAGAATCAGAGGGAGTCAGGCTATCGCAAAAAACTTAAAGTGCTATAGCTATCTCCATATGAAAAGCTCACAATGCTTGACCAGTAGGCTTCAAGTGGCTTAGTCATCAGCCCGCGTTTTATACCGAGATTGCATTTCCTGCAATAGCTAGGCGCGTGGATCACCGCAATTAACATCAGTACTTAAGACCCGCACTCTTTGCCGCTCGAGAGGATACCACGCATTGAGCCAGTAACGACGCCTCACTGGTAAGTATGATTAGGACTGGTGTTACGGGTCGATAACTCGAGTCTTCCACAATGATTGATAGGTCTATGCCGCTCTGAATTTCTTGTCATAGTGCGTTGGCAGGGGGCTGGGTTTACCCGTCCAGAGCATCCCAATACTTAACTAAACCCTGCCCAAGGATGAAGGACTGCTACTAATATGTAGTTAGCGGCTATATTTATTTTCGCGTAGCTGTCGTGGTAGGCCCTCCCCTACCATTGGCGAAAGCCGTTTCAACACACGCGTAGTGGCGGTTATGTGGACAAAAGTGGGGTTGCTGGGGCGGGCACCGCTGAAGGAAATAGTTAAGCTTTCGGTCTCTGGGGTTAGGATGACAAAGCAAACCACCTGGCCGACACGCAGCCGCATGGTACGATAGCCATACTTCGTCAGAATATTCGTGTGCGACGGCACTCTAAATACCTAGGTCGAGTGAACTAGATGCCATACCTTGGGGACCGAGAGTCGCGAGTATGTTTAGCTTCGAACCACTATCCCAGGAATGAGCCTATATTTGGTGGTGTGGACGGGCTTAGGTTTGGAGCCGATCTTACGCTCTAACCGAAGGTCTTGACAGGCAAACCAAGGGTTATACAGTTCACAAGTGCGTCCAGTCGGTAGCTCCGTTTATGGCAGGCTTCGCAGACAAGACGGGTTCCCCGTGATCCCTCGGTGATTGGTGGTCGAGATTTGAATAAGTCTTATCGATCGAGAGACAATACGATTAGCGGAGCGACTCGTGAAACAGTGTTGGGTCCGCTTCGCACAAGGAGACAACATGTGTCTAGGAGGTCTATTCAAGCATTTGAAAGGTAATATCCCATTCAATCTAATACATCGGGGGCTGCGCTAAGCTGCATCTCCCTCCATAGGATTAGCACTTTGCGCTAGGTCACGCCTCCGAGGAGTCCAGTGGCGTTTCGGTCCCACGCCCCGTCCTCCGGAGCCGCGTTAGTGTGAGGAGATAAACCAGTTAGAGGAAGAAACCGCCACCGAGGGGATCGATAGGGAATATGAATGCCACCGGATGCAACAAGATCATTCAAGTAAAATTATGGTCATGACTCTCGCACCCGCGCCGAACCCCTCTCCCCAAACGGGCGTAATGAGTACCGGGGACTCAGACGGTCCCAACACTGTCGGTGCGGTTACCTGTCCCATCGTTTGTCTTCAATGCGGCCTTCCACCTACATTCTGCGGTCGTTTGAACCGCGTGTCGCGACATGGGCGTACAAAGGTAAAACCAAGTGCGACTCGTATATTCCTAACCGATTCTACTACAATC
seq00016   TACTAGGTTAGCAGTCCAAGCCCGACACAAACAGAGCACGAGTGAGCATCGTCAGTGGCGATAGTCAAGGTGAGCTGAAATGTACAATGCGGCAGCTACGATCAGCCAGAAAGGCCCTTGCGTCGGCTGGGCTGACGTGGTTGCTATACACCACCACTCTCTCTATGAGCTCTAGTAGTCACGTGAGCCCCTTCTCTTAGTGAACAGCGGAAGGCATTTTGAGCGAGATTGCCCGATCCTACGCGGTAGGGAGCTTCGCGTGCGGAAGCGAGATGGGACAACATTCTCTATGACCAGTAGCCACCTTTAGGGGCGGAAGCCAGTAACGGGGGTTTGGCGGGTCACTCTCGACACGATGCCCTAATTTGTACTTTCTTCCATAGAGGGTGTAGAAAATCAGGGCCCGAATCTTATTATGACGATGCGTTGACTCCCTCCACGGACGCTAATTGGCACTTGTTGATGATACTCCTAAAGTATCCCGCGTAACCAGAGGCCCTCGGGCATTCGCGGCGAACTGTTCTCAGGCCGAATGATTCCAGCGCGGCAGCCCTTCTACAGGAACATGCCTCACATCGATCAAGAAGTCGCCAGGCAACGATTTACTACAGCCCCGTGGGATACTCAGCGCGGTATAACTTCATATAGGAATCGTAGATAGAGTTTCTACCCCACGTTATGAGAAATGCGAACTCTGGGTAATACTCAGGTCCGGAAGTCCCTCCGGTCGGTCAGAATCAGAGGGAGTCAGGCTATCGCAAAAAACTTAAAGTGCTATAGCTATCTCCATATGAAAAGCTCACAATGCTTGACCAGTAGGCTTCAAGTGGCTTAGTCATCAGCCCGCGTTTTATACCGAGATTGCATTTCCTGCAATAGCTAGGCGCGTGGATCACCGCAATTAACATCAGTACTTAAGACCCGCACTCTTTGCCGCTCGAGAGGATACCACGCATTGAGCCAGTAACGACGCCTCACTGGTAAGTATGATTAGGACTGGTGTTACGGGTCGATAACTCGAGTCTTCCACAATGATTGATAGGTCTATGCCGCTCTGAATTTCTTGTCATAGTGCGTTGGCAGGGGGCTGGGTTTACCCGTCCAGAGCATCCCAATACTTAACTAAACCCTGCCCAAGGATGAAGGACTGCTACTAATATGTAGTTAGCGGCTATATTTATTTTCGCGTAGCTGTCGTGGTAGGCCCTCCCCTACCATTGGCGAAAGCCGTTTCAACACACGCGTAGTGGCGGTTATGTGGACAAAAGTGGGGTTGCTGGGGCGGGCACCGCTGAAGGAAATAGTTAAGCTTTCGGTCTCTGGGGTTAGGATGACAAAGCAAACCACCTGGCCGACACGCAGCCGCATTGTACGATAGCCATACTTCGTCAGAATATTCGTGTGCGACGGCACTCTAAATACCTAGGTCGAGTGAACTAGATGCCATACCTTGGGGACCGAGTGTCGCGAGTATGTTTAGCTTCGAACCACTATCCCAGGAATGAGCCTATATTTGGTGGTGTGGACGGGCTTAGGTTTGGAGCCGATCTTACGCTCTAACCGAAGGTCTTGACAGGCAAACCAAGGGTTATACAGTTCACAAGTGCGTCCAGTCGGTAGCTCCGTTTATGGCAGGCTTCGCAGACAAGACGGGTTCCCCGTGATCCCTCGGTGATTGGTGGTCGAGATTTGAATAAGTCTTATCGATCGAGAGACAATACGATTAGCGGAGCGACTCGTGAAACAGTGTTGGGTCCGCTTCGCACAAGGAGACAACATGTGTCTAGGAGGTCTATTCAAGCATTTGAAAGGTAATATCCCATTCAATCTAATACATCGGGGGCTGCGCTAAGCTGCATCTCCCTCCATAGGATTAGCACTTTGCGCTAGGTCACGCCTCCGAGGAGTCCAGTGGCGTTTCGGTCCCACGCCCCGTCCTCCGGAGCCGCGTTAGTGTGAGGAGATAAACCAGTTAGAGGAAGAAACCGCCACCGAGGGGATCGATAGGGAATATGAATGCCACCGGATGCAACAAGATCATTCAAGTAAAATTATGGTCATGACTCTCGCACCCGCGCCGAACCCCTCTCCCCAAACGGGCGTAATGAGTACCGGGGACTCAGACGGTCCCAACACTGTCGGTGCGGTTACCTGTCCCATCGTTTGTCTTCAATGCGGCCTTCCACCTACATTCTGCGGTCGTTTGAACCGCGTGTCGCGACATGGGCGTACAAAGGTAAAACCAAGTGCGACTCGTATATTCCTAACCGATTCTACTACAATC
seq00017   TACTAGGTTAGCAGTCCAAGCCCGACACAAACAGAGCACGAGTGAGCATCGTCAGTGGCGATAGTCAAGGTGAGCTGAAATGTACAATGCGGCAGCTACGATCAGCCAGAAAGGCCCTTGCGTCGGCTGGGCTGACGTGGTTGCTATACACCACCACTCTCTCTATGAGCTCTAGTAGTCACGTGAGCCCCTTCTCTTAGTGAACAGCGGAAGGCATTTTGAGCGAGATTGCCCGATCCTACGCGGTAGGGAGCTTCGCGTGCGGAAGCGAGATGGGACAACATTCTCTATGACCAGTAGCCACCTTTAGGGGCGGAAGCCAGTAACGGGGGTTTGGCGGGTCACTCTCGACACGATGCCCTAATTTGTACTTACTTCCATAGAGGGTGTAGAAAATCAGGGCCCGAATCTTATTATGACGATGCGTTGACTCCCTCCACGGACGCTAATTGGCACTTGTTGATGATACTCCTAAAGTATCCCGCGTAACCAGAGGCCCTCGGGCATTCGCGGCGAACTGTTCTCAGGCCGAATGATTCCAGCGCGGCAGCCCTTCTACAGGAACATGCCTCACATCGATCAAGAAGTCGCCAGGCAACGATTTACTACAGCCCCGTGGGATACTCAGCGCGGTATAACTTCATATAGGAATCGTAGATAGAGTTTCTACCCCACGTTATGAGAAATGCGAACTCTGGGTAATACTCAGGTCCGGAAGTCCCTCCGGTCGGTCAGAATCAGAGGGAGTCAGGCTATCGCAAAAAACTTAAAGTGCTATAGCTATCTCCATATGAAAAGCTCACAATGCTTGACCAGTAGGCTTCAAGTGGCTTAGTCATCAGCCCGCGTTTTATACCGAGATTGCATTTCCTGCAATCGCTAGGCGCGTGGATCACCGCAATTAACATCAGTACTTAATACCCGCACTCTTTGCCGCTCGAGAGGATACCACGCATTGAGCCAGTAACGACGCCTCACTGGTAAGTATGATTAGGACTGGTGTTACGGGTCGATAACTCGAGTCTTCCACAATGATTGATAGGTCTATGCCGCTCTGAATTTCTTGTCATAGTGCGTTGGCAGGGGGCTGGGTTTACCCGTCCAGAGCATCCCAATACTTAACTAAACCCTGCCCAAGGATGAAGGACTGCTACTAATATGTAGTTAGCGGCTATATTTATTTTCGCGTAGCTGTCGTGGTAGGCCCTCCCCTACCATTGGCGAAAGCCGTTTCAACACACGCGTAGTGGCGGTTATGTGGACAAAAGTGGGGTTGCTGGGGCGGGCACCGCTGAAGGAAATAGTTAAGCTTTCGGTCTCTGGGGTTAGGATGACAAAGCAAACCACCTGGCCGACACGCAGCCGCATGGTACGATAGCCATACTTCGTCAGAATATTCGTGTGCGACGGCACTCTAAATACCTAGGTCGAGTGAACTAGATGCCATACCTTGGGGACCGAGTGTCGCGAGTATGTTTAGCTTCGAACCACTATCCCAGGAATGAGCCTATATTTGGTGGTGTGGACGGGCTTAGGTTTGGAGCCGATCTTACGCTCTAACCGAAGGTCTTGACAGGCAAACCAAGGGTTATACAGTTCACAAGTGCGTCCAGTCGGTAGCTCCGTTTATGGCAGGCTTCGCAGACAAGACGGGTTCCCCGTGATCCCTCGGTGATTGGTGGTCGAGATTTGAATAAGTCTTATCGATCGAGAGACAATACGATTAGCGGAGCGACTCGTGAAACAGTGTTGGGTCCGCTTCGCACAAGGAGACAACATGTGTCTAGGAGGTCTATTCAAGCATTTGAAAGGTAATATCCCATTCAATCTAATACATCGGGGGCTGCGCTAAGCTGCATCTCCCTCCATAGGATTAGCACTTTGCGCTAGGTCACGCCTCCGAGGAGTCCAGTGGCGTTTCGGTCCCACGCCCCGTCCTCCGGAGCCGCGTTAGTGTGAGGAGATAAACCAGTTAGAGGAAGAAACCGCCACCGAGGGGATCGATAGGGAATATGAATGCCACCGGATGCAACAAGATCATTCAAGTAGAATTATGGTCATGACTCTCGCACCCGCGCCGAACCCCTCTCCCCAAACGGGCGTAATGAGTACCGGGGACTCAGACGGTCCCAACACTGTCGGTGCGGTTACCTGTCCCATCGTTTGTCTTCAATGCGGCCTTCCACCTACATTCTGCGGTCGTTTGAACCGCGTGTCGCGACATGGGCGTACAAAGGTAAAACCAAGTGCGACTCGTATATTCCTAACCGATTCTACTACAATC
seq00018   TACTAGGTTAGCAGTCCAAGCCCGACACAAACAGAGCACGAGTGAGCATCGTCAGTGGCGATAGTCAAGGTGAGCTGAAATGTACAATGCGGCAGCTACGATCAGCCAGAAAGGCCCTTGCGTCGGCTGGGCTGACGTGGTTGCTATACACCACCACTCTCTCTATGAGCTCTAGTAGTCACGTGAGCCCCTTCTCTTAGTGAACAGCGGAAGGCATTTTGAGCGAGATTGCCCGATCCTACGCGGTAGGGAGCTTCGCGTGCGGAAGCGAGATGGGACAACATTCTCTATGACCAGTAGCCACCTTTAGGGGCGGAAGCCAGTAACGGGGGTTTGGCGGGTCACTCTCGACACGATGCCCTAATTTGTACTTACTTCCATAGAGGGTGTAGAAAATCAGGGCCCGAATCTTATTATGACGATGCGTTGACTCCCTCCACGGACGCTAATTGGCACTTGTTGATGATACTCCTAAAGTATCCCGCGTAACCAGAGGCCCTCGGGCATTCGCGGCGAACTGTTCTCAGGCCGAATGATTCCAGCGCGGCAGCCCTTCTACAGGAACATGCCTCACATCGATCAAGAAGTCGCCAGGCAACGATTTACTACAGCCCCGTGGGATACTCAGCGCGGTATAACTTCATATAGGAATCGTAGATAGAGTTTCTACCCCACGTTATGAGAAATGCGAACTCTGGGTAATACTCAGGTCCGGAAGTCCCTCCGGTCGGTCAGAATCAGAGGGAGTCAGGCTATCGCAAAAAACTTAAAGTGCTATAGCTATCTCCATATGAAAAGCTCACAATGCTTGACCAGTAGGCTTCAAGTGGCTTAGTCATCAGCCCGCGTTTTATACCGAGATTGCATTTCCTGCAATCGCTAGGCGCGTGGATCACCGCAATTAACATCAGTACTTAAGACCCGCACTCTTTGCCGCTCGAGAGGATACCACGCATTGAGCCAGTAACGACGCCTCACTGGTAAGTATGATTAGGACTGGTGTTACGGGTCGATAACTCGAGTCTTCCACAATGATTGATAGGTCTATGCCGCTCTGAATTTCTTGTCATAGTGCGTTGGCAGGGGGCTGGGTTTACCCGTCCAGAGCATCCCAATACTTAACTAAACCCTGCCCAAGGATGAAGGACTGCTACTAATATGTAGTTAGCGGCTATATTTATTTTCGCGTAGCTGTCGTGGTAGGCCCTCCCCTACCATTGGCGAAAGCCGTTTCAACACACGCGTAGTGGCGGTTATGTGGACAAAAGTGGGGTTGCTGGGGCGGGCACCGCTGAAGGAAATAGTTAAGCTTTCGGTCTCTGGGGTTAGGATGACAAAGCAAACCACCTGGCCGACACGCAGCCGCATGGTACGATAGCCATACTTCGTCAGAATATTCGTGTGCGACGGCACTCTAAATACCTAGGTCGAGTGAACTAGATGCCATACCTTGGGGACCGAGTGTCGCGAGTATGTTTAGCTTCGAACCACTATCCCAGGAATGAGCCTATATTTGGTGGTGTGGACGGGCTTAGGTTTGGAGCCGATCTTACGCTCTAACCGAAGGTCTTGACAGGCAAACCAAGGGTTATACAGTTCACAAGTGCGTCCAGTCGGTAGCTCCGTTTATGGCAGGCTTCGCAGACAAGACGGGTTCCCCGTGATCCCTCGGTGATTGGTGGTCGAGATTTGAATAAGTCTTATCGATCGAGAGACAATACGATTAGCGGAGCGACTCGTGAAACAGTGTTGGGTCCGCTTCGCACAAGGAGACAACATGTGTCTAGGAGGTCTATTCAAGCATTTGAAAGGTAATATCCCATTCAATCTAATACATCGGGGGCTGCGCTAAGCTGCATCTCCCTCCATAGGATTAGCACTTTGCGCTAGGTCACGCCTCCGAGGAGTCCAGTGGCGTTTCGGTCCCACGCCCCGTCCTCCGGAGCCGCGTTAGTGTGAGGAGATAAACCAGTTAGAGGAAGAAACCGCCACCGAGGGGATCGATAGGGAATATGAATGCCACCGGATGCAACAAGATCATTCAAGTAAAATTATGGTCATGACTCTCGCACCCGCGCCGAACCCCTCTCCCCAAACGGGCGTAATGAGTACCGGGGACTCAGACGGTCCCAACACTGTCGGTGCGGTTACCTGTCCCATCGTTTGTCTTCAATGCGGCCTTCCACCTACATTCTGCGGTCGTTTGAACCGCGTGTCGCGACATGGGCGTACAAAGGTAAAACCAAGTGCGACTCGTATATTCCTAACCGATTCTACTACAATC
seq00019   TACTAGGTTAGCAGTCCAAGCCCGACACAAACAGAGCACGAGTGAGCATCGTCAGTGGCGATAGTCAAGGTGAGCTGAAATGTACAATGCGGCAGCTACGATCAGCCAGAAAGGCCCTTGCGTCGGCTGGGCTGACGTGGTTGCTATACACCACCACTCTCTCTATGAGCTCTAGTAGTCACGTGAGCCCCTTCTCTTAGTGAACAGCGGAAGGCATTTTGAGCGAGATTGCCCGATCCTACGCGGTAGGGAGCTTCGCGTGCGGAAGCGAGATGGGACAACATTCTCTATGACCAGTAGCCACCTTTAGGGGCGGAAGCCAGTAACGGGGGTTTGGCGGGTCACTCTCGACACGATGCCCTAATTTGTACTTTCTTCCATAGAGGGTGTAGAAAATCAGGGCCCGAATCTTATTATGACGATGCGTTGACTCCCTCCACGGACGCTAATTGGCACTTGTTGATGATACTCCTAAAGTATCCCGCGTAACCAGAGGCCCTCGGGCATTCGCGGCGAACTGTTCTCAGGCCGAATGATTCCAGCGCGGCAGCCCTTCTACAGGAACATGCCTCACATCGATCAAGAAGTCGCCAGGCAACGATTTACTACAGCCCCGTGGGATACTCAGCGCGGTATAACTTCATATAGGAATCGTAGATAGAGTTTCTACCCCACGTTATGAGAAATGCGAACTCTGGGTAATACTCAGGTCCGGAAGTCCCTCCGGTCGGTCAGAATCAGAGGGAGTCAGGCTATCGCAAAAAACTTAAAGTGCTATAGCTATCTCCATATGAAAAGCTCACAATGCTTGACCAGTAGGCTTCAAGTGGCTTAGTCATCAGCCCGCGTTTTATACCGAGATTGCATTTCCTGCAATAGCTAGGCGCGTGGAGCACCGCAATTAACATCAGTACTTAAGACCCGCACTCTTTGCCGCTCGAGAGGATACCACGCATTGAGCCAGTAACGACGCCTCACTGGTAAGTATGATTAGGACTGGTGTTACGGGTCGATAACTCGAGTCTTCCACAATGATTGATAGGTCTATGCCGCTCTGAATTTCTTGTCATAGTGCGTTGGCAGGGGGCTGGGTTTACCCGTCCAGAGCATCCCAATACTTAACTAAACCCTGCCCAAGGATGAAGGACTGCTACTAATATGTAGTTAGCGGCTATATTTATTTTCGCGTAGCTGTCGTGGTAGGCCCTCCCCTACCATTGGCGAAAGCCGTTTCAACACACGCGTAGTGGCGGTTATGTGGACAAAAGTGGGGTTGCTGGGGCGGGCACCGCTGAAGGAAATAGTTAAGCTTTCGGTCTCTGGGGTTAGGATGACAAAGCAAACCACCTGGCCGACACGCAGCCGCATGGTACGATAGCCATACTTCGTCAGAATATTCGTGTGCGACGGCACTCTAAATACCTAGGTCGAGTGAACTAGATGCCATACCTTGGGGACCGAGTGTCGCGAGTATGTTTAGCTTCGAACCACTATCCCAGGAATGAGCCTATATTTGGTGGTGTGGACGGGCTTAGGTTTGGAGCCGATCTTACGCTCTAACCGAAGGTCTTGACAGGCAAACCAAGGGTTATACAGTTCACAAGTGCGTCCAGTCGGTAGCTCCGTTTATGGCAGGCTTCGCAGACAAGACGGGTTCCCCGTGATCCCTCGGTGATTGGTGGTCGAGATTTGAATAAGTCTTATCGATCGAGAGACAATACGATTAGCGGAGCGACTCGTGAAACAGTGTTGGGTCCGCTTCGCACAAGGAGACAACATGTGTCTAGGAGGTCTATTCAAGCATTTGAAAGGTAATATCCCATTCAATCTAATACATCGGGGGCTGCGCTAAGCTGCATCTCCCTCCATAGGATTAGCACTTTGCGCTAGGTCACGCCTCCGAGGAGTCCAGTGGCGTTTCGGTCCCACGCCCCGTCCTCCGGAGCCGCGTTAGTGTGAGGAGATAAACCAGTTAGAGGAAGAAACCGCCACCGAGGGGATCGATAGGGAATATGAATGCCACCGGATGCAACAAGATCATTCAAGTAAAATTATGGTCATGACTCTCGCACCCGCGCCGAACCCCTCTCCCCAAACGGGCGTAATGAGTACCGGGGACTCAGACGGTCCCAACACTGTCGGTGCGGTTACCTGTCCCATCGTTTGTCTTCAATGCGGCCTTCCACCTACATTCTGCGGTCGTTTGAACCGCGTGTCGCGACATGGGCGTACAAAGGTAAAACCAAGTGCGACTCGTATATTCCTAACCGATTCTACTACAATC
seq00020   TACTAGGTTAGCAGTCCAAGCCCGACACAAACAGAGCACGAGTGAGCATCGTCAGTGGCGATAGTCAAGGTGAGCTGAAATGTACAATGCGGCAGCTACGATCAGCCAGAAAGGCCCTTGCGTCGGCTGGGCTGACGTGGTTGCTATACACCACCACTCTCTCTATGAGCTCTAGTAGTCACGTGAGCCCCTTCTCTTAGTGAAAAGCGGAAGGCATTTTGAGCGAGATTGCCCGATCCTACGCGGTAGGGAGCTTCGCGTGCGGAAGCGAGATGGGACAACATTCTCTATGACCAGTAGCCACCTTTAGGGGCGGAAGCCAGTAACGGGGGTTTGGCGGGTCACTCTCGACACGATGCCCTAATTTGTACTTACTTCCATAGAGGGTGTAGAAAATCAGGGCCCGAATCTTATTATGACGATGCGTTGACTCCCTCCACGGACGCTAATTGGCACTTGTTGATGATACTCCTAAAGTATCCCGCGTAACCAGAGGCCCTCGGGCATTCGCGGCGAACTGTTCTCAGGCCGAATGATTCCAGCGCGGCAGCCCTTCTACAGGAACATGCCTCACATCGATCAAGAAGTCGCCAGGCAACGATTTACTACAGCCCCGTGGGATACTCAGCGCGGTATAACTTCATATAGGAATCGTAGATAGAGTTTCTACCCCACGTTATGAGAAATGCGAACTCTGGGTAATACTCAGGTCCGGAAGTCCCTCCGGTCGGTCAGAATCAGAGGGAGTCAGGCTATCGCAAAAAACTTAAAGTGCTATAGCTATCTCCATATGAAAAGCTCACAATGCTTGACCAGTAGGCTTCAAGTGGCTTAGTCATCAGCCCGCGTTTTATACCGAGATTGCATTTCCTGCAATCGCTAGGCGCGTGGATCACCGCAATTAACATCAGTACTTAAGACCCGCACTCTTTGCCGCTCGAGAGGATACCACGCATTGAGCCAGTAACGACGCCTCACTGGTAAGTATGATTAGGACTGGTGTTACGGGTCGATAACTCGAGTCTTCCACAATGATTGATAGGTCTATGCCGCTCTGAATTTCTTGTCATAGTGCGTTGGCAGGGGGCTGGGTTTACCCGTCCAGAGCATCCCAATACTTAACTAAACCCTGCCCAAGGATGAAGGACTGCTACTAATATGTAGTTAGCGGCTATATTTATTTTCGCGTAGCTGTCGTGGTAGGCCCTCCCCTACCATTGGCGAAAGCCGTTTCAACACACGCGTAGTGGCGGTTATGTGGACAAAAGTGGGGTTGCTGGGGCGGGCACCGCTGAAGGAAATAGTTAAGCTTTCGGTCTCTGGGGTTAGGATGACAAAGCAAACCACCTGGCCGACACGCAGCCGCATGGTACGATAGCCATACTTCGTCAGAATATTCGTGTGCGACGGCACTCTAAATACCTAGGTCGAGTGAACTAGATGCCATACCTTGGGGACCGAGTGTCGCGAGTATGTTTAGCTTCGAACCACTATCCCAGGAATGAGCCTATATTTGGTGGTGTGGACGGGCTTAGGTTTGGAGCCGATCTTACGCTCTAACCGAAGGTCTTGACAGGCAAACCAAGGGTTATACAGTTCACAAGTGCGTCCAGTCGGTAGCTCCGTTTATGGCAGGCTTCGCAGACAAGACGGGTTCCCCGTGATCCCTCGGTGATTGGTGGTCGAGATTTGAATAAGTCTTATCGATCGAGAGACAATACGATTAGCGGAGCGACTCGTGAAACAGTGTTGGGTCCGCTTCGCACAAGGAGACAACATGTGTCTAGGAGGTCTATTCAAGCATTTGAAAGGTAATATCCCATTCAATCTAATACATCGGGGGCTGCGCTAAGCTGCATCTCCCTCCATAGGATTAGCACTTTGCGCTAGGTCACGCCTCCGAGGAGTCCAGTGGCGTTTCGGTCCCACGCCCCGTCCTCCGGAGCCGCGTTAGTGTGAGGAGATAAACCAGTTAGAGGAAGAAACCGCCACCGAGGGGATCGATAGGGAATATGAATGCCACCGGATGCAACAAGATCATTCAAGTAAAATTATGGTCATGACTCTCGCACCCGCGCCGAACCCCTCTCCCCAAACGGGCGTAATGAGTACCGGGGACTCAGACGGTCCCAACACTGTCGGTGCGGTTACCTGTCCCATCGTTTGTCTTCAATGCGGCCTTCCACCTACATTCTGCGGTCGTTTGAACCGCGTGTCGCGACATGGGCGTACAAAGGTAAAACCAAGTGCGACTCGTATATTCCTAACCGATTCTACTACAATC
seq00021   TACTAGGTTAGCAGTCCAAGCCCGACACAAACAGAGCACGAGTGAGCATCGTCAGTGGCGATAGTCAAGGTGAGCTGAAATGTACAATGCGGCAGCTACGATCAGCCAGAAAGGCCCTTGCGTCGGCTGGGCTGACGTGGTTGCTATACACCACCACTCTCTCTATGAGCTCTAGTAGTCACGTGAGCCCCTTCTCTTAGTGAACAGCGGAAGGCATTTTGAGCGAGATTGCCCGATCCTACGCGGTAGGGAGCTTCGCGTGCGGAAGCGAGATGGGACAACATTCTCTATGACCAGTAGCCACCTTTAGGGGCGGAAGCCAGTAACGGGGGTTTGGCGGGTCACTCTCGACACGATGCCCTAATTTGTACTTACTTCCATAGAGGGTGTAGAAAATCAGGGCCCGAATCTTATTATGACGATGCGTTGACTCCCTCCACGGACGCTAATTGGCACTTGTTGATGATACTCCTAAAGTATCCCGCGTAACCAGAGGCCCTCGGGCATTCGCGGCGAACTGTTCTCAGGCCGAATGATTCCAGCGCGGCAGCCCTTCTACAGGAACATGCCTCACATCGATCAAGAAGTCGCCAGGCAACGATTTACTACAGCCCCGTGGGATACTCAGCGCGGTATAACTTCATATAGGAATCGTAGATAGAGTTTCTACCCCACGTTATGAGAAATGCGAACTCTGGGTAATACTCAGGTCCGGAAGTCCCTCCGGTCGGTCAGAATCAGAGGGAGTCAGGCTATCGCAAAAAACTTAAAGTGCTATAGCTATCTCCATATGAAAAGCTCACAATGCTTGACCAGTAGGCTTCAAGTGGCTTAGTCATCAGCCCGCGTTTTATACCGAGATTGCATTTCCTGCAATCGCTAGGCGCGTGGATCACCGCAATTAACATCAGTACTTAAGACCCGCACTCTTTGCCGCTCGAGAGGATACCACGCATTGAGCCAGTAACGACGCCTCACTGGTAAGTATGATTAGGACTGGTGTTACGGGTCGATAACTCGAGTCTTCCACAATGATTGATAGGTCTATGCCGCTCTGAATTTCTTGTCATAGTGCGTTGGCAGGGGGCTGGGTTTACCCGTCCAGAGCATCCCAATACTTAACTAAACCCTGCCCAAGGATGAAGGACTGCTACTAATATGTAGTTAGCGGCTATATTTATTTTCGCGTAGCTGTCGTGGTAGGCCCTCCCCTACCATTGGCGAAAGCCGTTTCAACACACGCGTAGTGGCGGTTATGTGGACAAAAGTGGGGTTGCTGGGGCGGGCACCGCTGAAGGAAATAGTTAAGCTTTCGGTCTCTGGGGTTAGGATGACAAAGCAAACCACCTGGCCGACACGCAGCCGCATGGTACGATAGCCATACTTCGTCAGAATATTCGTGTGCGACGGCACTCTAAATACCTAGGTCGAGTGAACTAGATGCCATACCTTGGGGACCGAGTGTCGCGAGTATGTTTAGCTTCGAACCACTATCCCAGGAATGAGCCTATATTTGGTGGTGTGGACGGGCTTAGGTTTGGAGCCGATCTTACGCTCTAACCGAAGGTCTTGACAGGCAAACCAAGGGTTATACAGTTCACAAGTGCGTCCAGTCGGTAGCTCCGTTTATGGCAGGCTTCGCAGACAAGACGGGTTCCCCGTGATCCCTCGGTGATTGGTGGTCGAGATTTGAATAAGTCTTATCGATCGAGAGACAATACGATTAGCGGAGCGACTCGTGAAACAGTGTTGGGTCCGCTTCGCACAAGGAGACAACATGTGTCTAGGAGGTCTATTCAAGCATTTGAAAGGTAATATCCCATTCAATCTAATACATCGGGGGCTGCGCTAAGCTGCATCTCCCTCCATAGGATTAGCACTTTGCGCTAGGTCACGCCTCCGAGGAGTCCAGTGGCGTTTCGGTCCCACGCCCCGTCCTCCGGAGCCGCGTTAGTGTGAGGAGATAAACCAGTTAGAGGAAGAAACCGCCACCGAGGGGATCGATAGGGAATATGAATGCCACCGGATGCAACAAGATCATTCAAGTAAAATTATGGTCATGACTCTCGCACCCGCGCCGAACCCCTCTCCCCAAACGGGCGTAATGAGTACCGGGGACTCAGACGGTCCCAACACTGTCGGTGCGGTTACCTGTCCCATCGTTTGTCTTCAATGCGGCCTTCCACCTACATTCTGCGGTCGTTTGAACCGCGTGTCGCGACATGGGCGTACAAAGGTAAAACCAAGTGCGACTCGTATATTCCTAACCGATTCTACTACAATC
seq00022   TACTAGGTTAGCAGTCCAAGCCCGACACAAACAGAGCACGAGTGAGCATCGTCAGTGGCGATAGTCAAGGTGAGCTGAAATGTACAATGCGGCAGCTACGATCAGCCAGAAAGGCCCTTGCGTCGGCTGGGCTGACGTGGTTGCTATACACCACCACTCTCTCTATGAGCTCTAGTAGTCACGTGAGCCCCTTCTCTTAGTGAACAGCGGAAGGCATTTTGAGCGAGATTGCCCGATCCTACGCGGTAGGGAGCTTCGCGTGCGGAAGCGAGATGGGACAACATTCTCTATGACCAGTAGCCACCTTTAGGGGCGGAAGCCAGTAACGGGGGTTTGGCGGGTCACTCTCGACACGATGCCCTAATTTGTACTTACTTCCATAGAGGGTGTAGAAAATCAGGGCCCGAATCTTATTATGACGATGCGTTGACTCCCTCCACGGACGCTAATTGGCACTTGTTGATGATACTCCTAAAGTATCCCGCGTAACCAGAGGCCCTCGGGCATTCGCGGCGAACTGTTCTCAGGCCGAATGATTCCAGCGCGGCAGCCCTTCTACAGGAACATGCCTCACATCGATCAAGAAGTCGCCAGGCAACGATTTACTACAGCCCCGTGGGATACTCAGCGCGGTATAACTTCATATAGGAATCGTAGATAGAGTTTCTACCCCACGTTATGAGAAATGCGAACTCTGGGTAATACTCAGGTCCGGAAGTCCCTCCGGTCGGTCAGAATCAGAGGGAGTCAGGCTATCGCAAAAAACTTAAAGTGCTATAGCTATCTCCATATGAAAAGCTCACAATGCTTGACCAGTAGGCTTCAAGTGGCTTAGTCATCAGCCCGCGTTTTATACCGAGATTGCATTTCCTGCAATCGCTAGGCGCGTGGATCACCGCAATTAACATCAGTACTTAAGACCCGCACTCTTTGCCGCTCGAGAGGATACCACGCATTGAGCCAGTAACGACGCCTCACTGGTAAGTATGATTAGGACTGGTGTTACGGGTCGATAACTCGAGTCTTCCACAATGATTGATAGGTCTATGCCGCTCTGAATTTCTTGTCATAGTGCGTTGGCAGGGGGCTGGGTTTACCCGTCCAGAGCATCCCAATACTTAACTAAACCCTGCCCAAGGATGAAGGACTGCTACTAATATGTAGTTAGCGGCTATATTTATTTTCGCGTAGCTGTCGTGGTAGGCCCTCCCCTACCATTGGCGAAAGCCGTTTCAACACACGCGTAGTGGCGGTTATGTGGACAAAAGTGGGGTTGCTGGGGCGGGCACCGCTGAAGGAAATAGTTAAGCTTTCGGTCTCTGGGGTTAGGATGACAAAGCAAACCACCTGGCCGACACGCAGCCGCATGGTACGATAGCCATACTTCGTCAGAATATTCGTGTGCGACGGCACTCTAAATACCTAGGTCGAGTGAACTAGATGCCATACCTTGGGGACCGAGTGTCGCGAGTATGTTTAGCTTCGAACCACTATCCCAGGAATGAGCCTATATTTGGTGGTGTGGACGGGCTTAGGTTTGGAGCCGATCTTACGCTCTAACCGAAGGTCTTGACAGGCAAACCAAGGGTTATACAGTTCACAAGTGCGTCCAGTCGGTAGCTCCGTTTATGGCAGGCTTCGCAGACAAGACGGGTTCCCCGTGATCCCTCGGTGATTGGTGGTCGAGATTTGAATAAGTCTTATCGATCGAGAGACAATACGATTAGCGGAGCGACTCGTGAAACAGTGTTGGGTCCGCTTCGCACAAGGAGACAACATGTGTCTAGGAGGTCTATTCAAGCATTTGAAAGGTAATATCCCATTCAATCTAATACATCGGGGGCTGCGCTAAGCTGCATCTCCCTCCATAGGATTAGCACTTTGCGCTAGGTCACGCCTCCGAGGAGTCCAGTGGCGTTTCGGTCCCACGCCCCGTCCTCCGGAGCCGCGTTAGTGTGAGGAGATAAACCAGTTAGAGGAAGAAACCGCCACCGAGGGGATCGATAGGGAATATGAATGCCACCGGATGCAACAAGATCATTCAAGTAAAATTATGGTCATGACTCTCGCACCCGCGCCGAACCCCTCTCCCCAAACGGGCGTAATGAGTACCGGGGACTCAGACGGTCCCAACACTGTCGGTGCGGTTACCTGTCCCATCGTTTGTCTTCAATGCGGCCTTCCACCTACATTCTGCGGTCGTTTGAACCGCGTGTCGCGACATGGGCGTACAAAGGTAAAACCAAGTGCGACTCGTATATTCCTAACCGATTCTACTACAATC
seq00023   TACTAGGTTAGCAGTCCAAGCCCGACACAAACAGAGCACGAGTGAGCATCGTCAGTGGCGATAGTCAAGGTGAGCTGAAATGTACAATGCGGCAGCTACGATCAGCCAGAAAGGCCCTTGCGTCGGCTGGGCTGACGTGGTTGCTATACACCACCACTCTCTCTATGAGCTCTAGTAGTCACGTGAGCCCCTTCTCTTAGTGAACAGCGGAAGGCATTTTGAGCGAGATTGCCCGATCCTACGCGGTAGGGAGCTTCGCGTGCGGAAGCGAGATGGGACAACATTCTCTATGACCAGTAGCCACCTTTAGGGGCGGAAGCCAGTAACGGGGGTTTGGCGGGTCACTCTCGACACGATGCCCTAATTTGTACTTACTTCCATAGAGGGTGTAGAAAATCAGGGCCCGAATCTTATTATGACGATGCGTTGACTCCCTCCACGGACGCTAATTGGCACTTGTTGATGATACTCCTAAAGTATCCCGCGTAACCAGAGGCCCTCGGGCATTCGCGGCGAACTGTTCTCAGGCCGAATGATTCCAGCGCGGCAGCCCTTCTACAGGAACATGCCTCACATCGATCAAGAAGTCGCCAGGCAACGATTTACTACAGCCCCGTGGGATACTCAGCGCGGTATAACTTCATATAGGAATCGTAGATAGAGTTTCTACCCCACGTTATGAGAAATGCGAACTCTGGGTAATACTCAGGTCCGGAAGTCCCTCCGGTCGGTCAGAATCAGAGGGAGTCAGGCTATCGCAAAAAACTTAAAGTGCTATAGCTATCTCCATATGAAAAGCTCACAATGCTTGACCAGTAGGCTTCAAGTGGCTTAGTCATCAGCCCGCGTTTTATACCGAGATTGCATTTCCTGCAATCGCTAGGCGCGTGGATCACCGCAATTAACATCAGTACTTAAGACCCGCACTCTTTGCCGCTCGAGAGGATACCACGCATTGAGCCAGTAACGACGCCTCACTGGTAAGTATGATTAGGACTGGTGTTACGGGTCGATAACTCGAGTCTTCCACAATGATTGATAGGTCTATGCCGCTCTGAATTTCTTGTCATAGTGCGTTGGCAGGGGGCTGGGTTTACCCGTCCAGAGCATCCCAATACTTAACTAAACCCTGCCCAAGGATGAAGGACTGCTACTAATATGTAGTTAGCGGCTATATTTATTTTCGCGTAGCTGTCGTGGTAGGCCCTCCCCTACCATTGGCGAAAGCCGTTTCAACACACGCGTAGTGGCGGTTATGTGGACAAAAGTGGGGTTGCTGGGGCGGGCACCGCTGAAGGAAATAGTTAAGCTTTCGGTCTCTGGGGTTAGGATGACAAAGCAAACCACCTGGCCGACACGCAGCCGCATGGTACGATAGCCATACTTCGTCAGAATATTCGTGTGCGACGGCACTCTAAATACCTAGGTCGAGTGAACTAGATGCCATACCTTGGGGACCGAGTGTCGCGAGTATGTTTAGCTTCGAACCACTATCCCAGGAATGAGCCTATATTTGGTGGTGTGGACGGGCTTAGGTTTGGAGCCGATCTTACGCTCTAACCGAAGGTCTTGACAGGCAAACCAAGGGTTATACAGTTCACAAGTGCGTCCAGTCGGTAGCTCCGTTTATGGCAGGCTTCGCAGACAAGACGGGTTCCCCGTGATCCCTCGGTGATTGGTGGTCGAGATTTGAATAAGTCTTATCGATCGAGAGACAATACGATTAGCGGAGCGACTCGTGAAACAGTGTTGGGTCCGCTTCGCACAAGGAGACAACATGTGTCTAGGAGGTCTATTCAAGCATTTGAAAGGTAATATCCCATTCAATCTAATACATCGGGGGCTGCGCTAAGCTGCATCTCCCTCCATAGGATTAGCACTTTGCGCTAGGTCACGCCTCCGAGGAGTCCAGTGGCGTTTCGGTCCCACGCCCCGTCCTCCGGAGCCGCGTTAGTGTGAGGAGATAAACCAGTTAGAGGAAGAAACCGCCACCGAGGGGATCGATAGGGAATATGAATGCCACCGGATGCAACAAGATCATTCAAGTAAAATTATGGTCATGACTCTCGCACCCGCGCCGAACCCCTCTCCCCAAACGGGCGTAATGAGTACCGGGGACTCAGACGGTCCCAACACTGTCGGTGCGGTTACCTGTCCCATCGTTTGTCTTCAATGCGGCCTTCCACCTACATTCTGCGGTCGTTTGAACCGCGTGTCGCGACATGGGCGTACAAAGGTAAAACCAAGTGCGACTCGTATATTCCTAACCGATTCTACTACAATC
seq00024   TACTAGGTTAGCAGTCCAAGCCCGACACAAACAGAGCACGAGTGAGCATCGTCAGTGGCGATAGTCAAGGTGAGCTGAAATGTACAATGCGGCAGCTACGATCAGCCAGAAAGGCCCTTGCGTCGGCTGGGCTGACGTGGTTGCTATACACCACCACTCTCTCTATGAGCTCTAGTAGTCACGTGAGCCCCTTCTCTTAGTGAACAGCGGAAGGCATTTTGAGCGAGATTGCCCGATCCTACGCGGTAGGGAGCTTCGCGTGCGGAAGCGAGATGGGACAACATTCTCTATGACCAGTAGCCACCTTTAGGGGCGGAAGCCAGTAACGGGGGTTTGGCGGGTCACTCTCGACACGATGCCCTAATTTGTACTTACTTCCATAGAGGGTGTAGAAAATCAGGGCCCGAATCTTATTATGACGATGCGTTGACTCCCTCCACGGACGCTAATTGGCACTTGTTGATGATACTCCTAAAGTATCCCGCGTAACCAGAGGCCCTCGGGCATTCGCGGCGAACTGTTCTCAGGCCGAATGATTCCAGCGCGGCAGCCCTTCTACAGGAACATGCCTCACATCGATCAAGAAGTCGCCAGGCAACGATTTACTACAGCCCCGTGGGATACTCAGCGCGGTATAACTTCATATAGGAATCGTAGATAGAGTTTCTACCCCACGTTATGAGAAATGCGAACTCTGGGTAATACTCAGGTCCGGAAGTCCCTCCGGTCGGTCAGAATCAGAGGGAGTCAGGCTATCGCAAAAAACTTAAAGTGCTATAGCTATCTCCATATGAAAAGCTCACAATGCTTGACCAGTAGGCTTCAAGTGGCTTAGTCATCAGCCCGCGTTTTATACCGAGATTGCATTTCCTGCAATCGCTAGGCGCGTGGATCACCGCAATTAACATCAGTACTTAATACCCGCACTCTTTGCCGCTCGAGAGGATACCACGCATTGAGCCAGTAACGACGCCTCACTGGTAAGTATGATTAGGACTGGTGTTACGGGTCGATAACTCGAGTCTTCCACAATGATTGATAGGTCTATGCCGCTCTGAATTTCTTGTCATAGTGCGTTGGCAGGGGGCTGGGTTTACCCGTCCAGAGCATCCCAATACTTAACTAAACCCTGCCCAAGGATGAAGGACTGCTACTAATATGTAGTTAGCGGCTATATTTATTTTCGCGTAGCTGTCGTGGTAGGCCCTCCCCTACCATTGGCGAAAGCCGTTTCAACACACGCGTAGTGGCGGTTATGTGGACAAAAGTGGGGTTGCTGGGGCGGGCACCGCTGAAGGAAATAGTTAAGCTTTCGGTCTCTGGGGTTAGGATGACAAAGCAAACCACCTGGCCGACACGCAGCCGCATGGTACGATAGCCATACTTCGTCAGAATATTCGTGTGCGACGGCACTCTAAATACCTAGGTCGAGTGAACTAGATGCCATACCTTGGGGACCGAGTGTCGCGAGTATGTTTAGCTTCGAACCACTATCCCAGGAATGAGCCTATATTTGGTGGTGTGGACGGGCTTAGGTTTGGAGCCGATCTTACGCTCTAACCGAAGGTCTTGACAGGCAAACCAAGGGTTATACAGTTCACAAGTGCGTCCAGTCGGTAGCTCCGTTTATGGCAGGCTTCGCAGACAAGACGGGTTCCCCGTGATCCCTCGGTGATTGGTGGTCGAGATTTGAATAAGTCTTATCGATCGAGAGACAATACGATTAGCGGAGCGACTCGTGAAACAGTGTTGGGTCCGCTTCGCACAAGGAGACAACATGTGTCTAGGAGGTCTATTCAAGCATTTGAAAGGTAATATCCCATTCAATCTAATACATCGGGGGCTGCGCTAAGCTGCATCTCCCTCCATAGGATTAGCACTTTGCGCTAGGTCACGCCTCCGAGGAGTCCAGTGGCGTTTCGGTCCCACGCCCCGTCCTCCGGAGCCGCGTTAGTGTGAGGAGATAAACCAGTTAGAGGAAGAAACCGCCACCGAGGGGATCGATAGGGAATATGAATGCCACCGGATGCAACAAGATCATTCAAGTAGAATTATGGTCATGACTCTCGCACCCGCGCCGAACCCCTCTCCCCAAACGGGCGTAATGAGTACCGGGGACTCAGACGGTCCCAACACTGTCGGTGCGGTTACCTGTCCCATCGTTTGTCTTCAATGCGGCCTTCCACCTACATTCTGCGGTCGTTTGAACCGCGTGTCGCGACATGGGCGTACAAAGGTAAAACCAAGTGCGACTCGTATATTCCTAACCGATTCTACTACAATC
seq00025   TACTAGGTTAGCAGTCCAAGCCCGACACAAACAGAGCACGAGTGAGCATCGTCAGTGGCGATAGTCAAGGTGAGCTGAAATGTACAATGCGGCAGCTACGATCAGCCAGAAAGGCCCTTGCGTCGGCTGGGCTGACGTGGTTGCTATACACCACCACTCTCTCTATGAGCTCTAGTAGTCACGTGAGCCCCTTCTCTTAGTGAACAGCGGAAGGCATTTTGAGCGAGATTGCCCGATCCTACGCGGTAGGGAGCTTCGCGTGCGGAAGCGAGATGGGACAACATTCTCTATGACCAGTAGCCACCTTTAGGGGCGGAAGCCAGTAACGGGGGTTTGGCGGGTCACTCTCGACACGATGCCCTAATTTGTACTTTCTTCCATAGAGGGTGTAGAAAATCAGGGCCCGAATCTTATTATGACGATGCGTTGACTCCCTCCACGGACGCTAATTGGCACTTGTTGATGATACTCCTAAAGTATCCCGCGTAACCAGAGGCCCTCGGGCATTCGCGGCGAACTGTTCTCAGGCCGAATGATTCCAGCGCGGCAGCCCTTCTACAGGAACATGCCTCACATCGATCAAGAAGTCGCCAGGCAACGATTTACTACAGCCCCGTGGGATACTCAGCGCGGTATAACTTCATATAGGAATCGTAGATAGAGTTTCTACCCCACGTTATGAGAAATGCGAACTCTGGGTAATACTCAGGTCCGGAAGTCCCTCCGGTCGGTCAGAATCAGAGGGAGTCAGGCTATCGCAAAAAACTTAAAGTGCTATAGCTATCTCCATATGAAAAGCTCACAATGCTTGACCAGTAGGCTTCAAGTGGCTTAGTCATCAGCCCGCGTTTTATACCGAGATTGCATTTCCTGCAATAGCTAGGCGCGTGGATCACCGCAATTAACATCAGTACTTAAGACCCGCACTCTTTGCCGCTCGAGAGGATACCACGCATTGAGCCAGTAACGACGCCTCACTGGTAAGTATGATTAGGACTGGTGTTACGGGTCGATAACTCGAGTCTTCCACAATGATTGATAGGTCTATGCCGCTCTGAATTTCTTGTCATAGTGCGTTGGCAGGGGGCTGGGTTTACCCGTCCAGAGCATCCCAATACTTAACTAAACCCTGCCCAAGGATGAAGGACTGCTACTAATATGTAGTTAGCGGCTATATTTATTTTCGCGTAGCTGTCGTGGTAGGCCCTCCCCTACCATTGGCGAAAGCCGTTTCAACACACGCGTAGTGGCGGTTATGTGGACAAAAGTGGGGTTGCTGGGGCGGGCACCGCTGAAGGAAATAGTTAAGCTTTCGGTCTCTGGGGTTAGGATGACAAAGCAAACCACCTGGCCGACACGCAGCCGCATGGTACGATAGCCATACTTCGTCAGAATATTCGTGTGCGACGGCACTCTAAATACCTAGGTCGAGTGAACTAGATGCCATACCTTGGGGACCGAGTGTCGCGAGTATGTTTAGCTTCGAACCACTATCCCAGGAATGAGCCTATATTTGGTGGTGTGGACGGGCTTAGGTTTGGAGCCGATCTTACGCTCTAACCGAAGGTCTTGACAGGCAAACCAAGGGTTATACAGTTCACAAGTGCGTCCAGTCGGTAGCTCCGTTTATGGCAGGCTTCGCAGACAAGACGGGTTCCCCGTGATCCCTCGGTGATTGGTGGTCGAGATTTGAATAAGTCTTATCGATCGAGAGACAATACGATTAGCGGAGCGACTCGTGAAACAGTGTTGGGTCCGCTTCGCACAAGGAGACAACATGTGTCTAGGAGGTCTATTCAAGCATTTGAAAGGTAATATCCCATTCAATCTAATACATCGGGGGCTGCGCTAAGCTGCATCTCCCTCCATAGGATTAGCACTTTGCGCTAGGTCACGCCTCCGAGGAGTCCAGTGGCGTTTCGGTCCCACGCCCCGTCCTCCGGAGCCGCGTTAGTGTGAGGAGATAAACCAGTTAGAGGAAGAAACCGCCACCGAGGGGATCGATAGGGAATATGAATGCCACCGGATGCAACAAGATCATTCAAGTAAAATTATGGTCATGACTCTCGCACCCGCGCCGAACCCCTCTCCCCAAACGGGCGTAATGAGTACCGGGGACTCAGACGGTCCCAACACTGTCGGTGCGGTTACCTGTCCCATCGTTTGTCTTCAATGCGGCCTTCCACCTACATTCTGCGGTCGTTTGAACCGCGTGTCGCGACATGGGCGTACAAAGGTAAAACCAAGTGCGACTCGTATATTCCTAACCGATTCTACTACAATC
seq00026   TACTAGGTTAGCAGTCCAAGCCCGACACAAACAGAGCACGAGTGAGCATCGTCAGTGGCGATAGTCAAGGTGAGCTGAAATGTACAATGCGGCAGCTACGATCAGCCAGAAAGGCCCTTGCGTCGGCTGGGCTGACGTGGTTGCTATACACCACCACTCTCTCTATGAGCTCTAGTAGTCACGTGAGCCCCTTCTCTTAGTGAACAGCGGAAGGCATTTTGAGCGAGATTGCCCGATCCTACGCGGTAGGGAGCTTCGCGTGCGGAAGCGAGATGGGACAACATTCTCTATGACCAGTAGCCACCTTTAGGGGCGGAAGCCAGTAACGGGGGTTTGGCGGGTCACTCTCGACACGATGCCCTAATTTGTACTTACTTCCATAGAGGGTGTAGAAAATCAGGGCCCGAATCTTATTATGACGATGCGTTGACTCCCTCCACGGACGCTAATTGGCACTTGTTGATGATACTCCTAAAGTATCCCGCGTAACCAGAGGCCCTCGGGCATTCGCGGCGAACTGTTCTCAGGCCGAATGATTCCAGCGCGGCAGCCCTTCTACAGGAACATGCCTCACATCGATCAAGAAGTCGCCAGGCAACGATTTACTACAGCCCCGTGGGATACTCAGCGCGGTATAACTTCATATAGGAATCGTAGATAGAGTTTCTACCCCACGTTATGAGAAATGCGAACTCTGGGTAATACTCAGGTCCGGAAGTCCCTCCGGTCGGTCAGAATCAGAGGGAGTCAGGCTATCGCAAAAAACTTAAAGTGCTATAGCTATCTCCATATGAAAAGCTCACAATGCTTGACCAGTAGGCTTCAAGTGGCTTAGTCATCAGCCCGCGTTTTATACCGAGATTGCATTTCCTGCAATCGCTAGGCGCGTGGATCACCGCAATTAACATCAGTACTTAAGACCCGCACTCTTTGCCGCTCGAGAGGATACCACGCATTGAGCCAGTAACGACGCCTCACTGGTAAGTATGATTAGGACTGGTGTTACGGGTCGATAACTCGAGTCTTCCACAATGATTGATAGGTCTATGCCGCTCTGAATTTCTTGTCATAGTGCGTTGGCAGGGGGCTGGGTTTACCCGTCCAGAGCATCCCAATACTTAACTAAACCCTGCCCAAGGATGAAGGACTGCTACTAATATGTAGTTAGCGGCTATATTTATTTTCGCGTAGCTGTCGTGGTAGGCCCTCCCCTACCATTGGCGAAAGCCGTTTCAACACACGCGTAGTGGCGGTTATGTGGACAAAAGTGGGGTTGCTGGGGCGGGCACCGCTGAAGGAAATAGTTAAGCTTTCGGTCTCTGGGGTTAGGATGACAAAGCAAACCACCTGGCCGACACGCAGCCGCATGGTACGATAGCCATACTTCGTCAGAATATTCGTGTGCGACGGCACTCTAAATACCTAGGTCGAGTGAACTAGATGCCATACCTTGGGGACCGAGTGTCGCGAGTATGTTTAGCTTCGAACCACTATCCCAGGAATGAGCCTATATTTGGTGGTGTGGACGGGCTTAGGTTTGGAGCCGATCTTACGCTCTAACCGAAGGTCTTGACAGGCAAACCAAGGGTTATACAGTTCACAAGTGCGTCCAGTCGGTAGCTCCGTTTATGGCAGGCTTCGCAGACAAGACGGGTTCCCCGTGATCCCTCGGTGATTGGTGGTCGAGATTTGAATAAGTCTTATCGATCGAGAGACAATACGATTAGCGGAGCGACTCGTGAAACAGTGTTGGGTCCGCTTCGCACAAGGAGACAACATGTGTCTAGGAGGTCTATTCAAGCATTTGAAAGGTAATATCCCATTCAATCTAATACATCGGGGGCTGCGCTAAGCTGCATCTCCCTCCATAGGATTAGCACTTTGCGCTAGGTCACGCCTCCGAGGAGTCCAGTGGCGTTTCGGTCCCACGCCCCGTCCTCCGGAGCCGCGTTAGTGTGAGGAGATAAACCAGTTAGAGGAAGAAACCGCCACCGAGGGGATCGATAGGGAATATGAATGCCACCGGATGCAACAAGATCATTCAAGTAAAATTATGGTCATGACTCTCGCACCCGCGCCGAACCCCTCTCCCCAAACGGGCGTAATGAGTACCGGGGACTCAGACGGTCCCAACACTGTCGGTGCGGTTACCTGTCCCATCGTTTGTCTTCAATGCGGCCTTCCACCTACATTCTGCGGTCGTTTGAACCGCGTGTCGCGACATGGGCGTACAAAGGTAAAACCAAGTGCGACTCGTATATTCCTAACCGATTCTACTACAATC
seq00027   TACTAGGTTAGCAGTCCAAGCCCGACACAAACAGAGCACGAGTGAGCATCGTCAGTGGCGATAGTCAAGGTGAGCTGAAATGTACAATGCGGCAGCTACGATCAGCCAGAAAGGCCCTTGCGTCGGCTGGGCTGACGTGGTTGCTATACACCACCACTCTCTCTATGAGCTCTAGTAGTCACGTGAGCCCCTTCTCTTAGTGAACAGCGGAAGGCATTTTGAGCGAGATTGCCCGATCCTACGCGGTAGGGAGCTTCGCGTGCGGAAGCGAGATGGGACAACATTCTCTATGACCAGTAGCCACCTTTAGGGGCGGAAGCCAGTAACGGGGGTTTGGCGGGTCACTCTCGACACGATGCCCTAATTTGTACTTTCTTCCATAGAGGGTGTAGAAAATCAGGGCCCGAATCTTATTATGACGATGCGTTGACTCCCTCCACGGACGCTAATTGGCACTTGTTGATGATACTCCTAAAGTATCCCGCGTAACCAGAGGCCCTCGGGCATTCGCGGCGAACTGTTCTCAGGCCGAATGATTCCAGCGCGGCAGCCCTTCTACAGGAACATGCCTCACATCGATCAAGAAGTCGCCAGGCAACGATTTACTACAGCCCCGTGGGATACTCAGCGCGGTATAACTTCATATAGGAATCGTAGATAGAGTTTCTACCCCACGTTATGAGAAATGCGAACTCTGGGTAATACTCAGGTCCGGAAGTCCCTCCGGTCGGTCAGAATCAGAGGGAGTCAGGCTATCGCAAAAAACTTAAAGTGCTATAGCTATCTCCATATGAAAAGCTCACAATGCTTGACCAGTAGGCTTCAAGTGGCTTAGTCATCAGCCCGCGTTTTATACCGAGATTGCATTTCCTGCAATAGCTAGGCGCGTGGATCACCGCAATTAACATCAGTACTTAAGACCCGCACTCTTTGCCGCTCGAGAGGATACCACGCATTGAGCCAGTAACGACGCCTCACTGGTAAGTATGATTAGGACTGGTGTTACGGGTCGATAACTCGAGTCTTCCACAATGATTGATAGGTCTATGCCGCTCTGAATTTCTTGTCATAGTGCGTTGGCAGGGGGCTGGGTTTACCCGTCCAGAGCATCCCAATACTTAACTAAACCCTGCCCAAGGATGAAGGACTGCTACTAATATGTAGTTAGCGGCTATATTTATTTTCGCGTAGCTGTCGTGGTAGGCCCTCCCCTACCATTGGCGAAAGCCGTTTCAACACACGCGTAGTGGCGGTTATGTGGACAAAAGTGGGGTTGCTGGGGCGGGCACCGCTGAAGGAAATAGTTAAGCTTTCGGTCTCTGGGGTTAGGATGACAAAGCAAACCACCTGGCCGACACGCAGCCGCATGGTACGATAGCCATACTTCGTCAGAATATTCGTGTGCGACGGCACTCTAAATACCTAGGTCGAGTGAACTAGATGCCATACCTTGGGGACCGAGTGTCGCGAGTATGTTTAGCTTCGAACCACTATCCCAGGAATGAGCCTATATTTGGTGGTGTGGACGGGCTTAGGTTTGGAGCCGATCTTACGCTCTAACCGAAGGTCTTGACAGGCAAACCAAGGGTTATACAGTTCACAAGTGCGTCCAGTCGGTAGCTCCGTTTATGGCAGGCTTCGCAGACAAGACGGGTTCCCCGTGATCCCTCGGTGATTGGTGGTCGAGATTTGAATAAGTCTTATCGATCGAGAGACAATACGATTAGCGGAGCGACTCGTGAAACAGTGTTGGGTCCGCTTCGCACAAGGAGACAACATGTGTCTAGGAGGTCTATTCAAGCATTTGAAAGGTAATATCCCATTCAATCTAATACATCGGGGGCTGCGCTAAGCTGCATCTCCCTCCATAGGATTAGCACTTTGCGCTAGGTCACGCCTCCGAGGAGTCCAGTGGCGTTTCGGTCCCACGCCCCGTCCTCCGGAGCCGCGTTAGTGTGAGGAGATAAACCAGTTAGAGGAAGAAACCGCCACCGAGGGGATCGATAGGGAATATGAATGCCACCGGATGCAACAAGATCATTCAAGTAAAATTATGGTCATGACTCTCGCACCCGCGCCGAACCCCTCTCCCCAAACGGGCGTAATGAGTACCGGGGACTCAGACGGTCCCAACACTGTCGGTGCGGTTACCTGTCCCATCGTTTGTCTTCAATGCGGCCTTCCACCTACATTCTGCGGTCGTTTGAACCGCGTGTCGCGACATGGGCGTACAAAGGTAAAACCAAGTGCGACTCGTATATTCCTAACCGATTCTACTACAATC
seq00028   TACTAGGTTAGCAGTCCAAGCCCGACACAAACAGAGCACGAGTGAGCATCGTCAGTGGCGATAGTCAAGGTGAGCTGAAATGTACAATGCGGCAGCTACGATCAGCCAGAAAGGCCCTTGCGTCGGCTGGGCTGACGTGGTTGCTATACACCACCACTCTCTCTATGAGCTCTAGTAGTCACGTGAGCCCCTTCTCTTAGTGAACAGCGGAAGGCATTTTGAGCGAGATTGCCCGATCCTACGCGGTAGGGAGCTTCGCGTGCGGAAGCGAGATGGGACAACATTCTCTATGACCAGTAGCCACCTTTAGGGGCGGAAGCCAGTAACGGGGGTTTGGCGGGTCACTCTCGACACGATGCCCTAATTTGTACTTTCTTCCATAGAGGGTGTAGAAAATCAGGGCCCGAATCTTATTATGACGATGCGTTGACTCCCTCCACGGACGCTAATTGGCACTTGTTGATGATACTCCTAAAGTATCCCGCGTAACCAGAGGCCCTCGGGCATTCGCGGCGAACTGTTCTCAGGCCGAATGATTCCAGCGCGGCAGCCCTTCTACAGGAACATGCCTCACATCGATCAAGAAGTCGCCAGGCAACGATTTACTACAGCCCCGTGGGATACTCAGCGCGGTATAACTTCATATAGGAATCGTAGATAGAGTTTCTACCCCACGTTATGAGAAATGCGAACTCTGGGTAATACTCAGGTCCGGAAGTCCCTCCGGTCGGTCAGAATCAGAGGGAGTCAGGCTATCGCAAAAAACTTAAAGTGCTATAGCTATCTCCATATGAAAAGCTCACAATGCTTGACCAGTAGGCTTCAAGTGGCTTAGTCATCAGCCCGCGTTTTATACCGAGATTGCATTTCCTGCAATAGCTAGGCGCGTGGATCACCGCAATTAACATCAGTACTTAAGACCCGCACTCTTTGCCGCTCGAGAGGATACCACGCATTGAGCCAGTAACGACGCCTCACTGGTAAGTATGATTAGGACTGGTGTTACGGGTCGATAACTCGAGTCTTCCACAATGATTGATAGGTCTATGCCGCTCTGAATTTCTTGTCATAGTGCGTTGGCAGGGGGCTGGGTTTACCCGTCCAGAGCATCCCAATACTTAACTAAACCCTGCCCAAGGATGAAGGACTGCTACTAATATGTAGTTAGCGGCTATATTTATTTTCGCGTAGCTGTCGTGGTAGGCCCTCCCCTACCATTGGCGAAAGCCGTTTCAACACACGCGTAGTGGCGGTTATGTGGACAAAAGTGGGGTTGCTGGGGCGGGCACCGCTGAAGGAAATAGTTAAGCTTTCGGTCTCTGGGGTTAGGATGACAAAGCAAACCACCTGGCCGACACGCAGCCGCATGGTACGATAGCCATACTTCGTCAGAATATTCGTGTGCGACGGCACTCTAAATACCTAGGTCGAGTGAACTAGATGCCATACCTTGGGGACCGAGTGTCGCGAGTATGTTTAGCTTCGAACCACTATCCCAGGAATGAGCCTATATTTGGTGGTGTGGACGGGCTTAGGTTTGGAGCCGATCTTACGCTCTAACCGAAGGTCTTGACAGGCAAACCAAGGGTTATACAGTTCACAAGTGCGTCCAGTCGGTAGCTCCGTTTATGGCAGGCTTCGCAGACAAGACGGGTTCCCCGTGATCCCTCGGTGATTGGTGGTCGAGATTTGAATAAGTCTTATCGATCGAGAGACAATACGATTAGCGGAGCGACTCGTGAAACAGTGTTGGGTCCGCTTCGCACAAGGAGACAACATGTGTCTAGGAGGTCTATTCAAGCATTTGAAAGGTAATATCCCATTCAATCTAATACATCGGGGGCTGCGCTAAGCTGCATCTCCCTCCATAGGATTAGCACTTTGCGCTAGGTCACGCCTCCGAGGAGTCCAGTGGCGTTTCGGTCCCACGCCCCGTCCTCCGGAGCCGCGTTAGTGTGAGGAGATAAACCAGTTAGAGGAAGAAACCGCCACCGAGGGGATCGATAGGGAATATGAATGCCACCGGATGCAACAAGATCATTCAAGTAAAATTATGGTCATGACTCTCGCACCCGCGCCGAACCCCTCTCCCCAAACGGGCGTAATGAGTACCGGGGACTCAGACGGTCCCAACACTGTCGGTGCGGTTACCTGTCCCATCGTTTGTCTTCAATGCGGCCTTCCACCTACATTCTGCGGTCGTTTGAACCGCGTGTCGCGACATGGGCGTACAAAGGTAAAACCAAGTGCGACTCGTATATTCCTAACCGATTCTACTACAATC
seq00029   TACTAGGTTAGCAGTCCAAGCCCGACACAAACAGAGCACGAGTGAGCATCGTCAGTGGCGATAGTCAAGGTGAGCTGAAATGTACAATGCGGCAGCTACGATCAGCCAGAAAGGCCCTTGCGTCGGCTGGGCTGACGTGGTTGCTATACACCACCACTCTCTCTATGAGCTCTAGTAGTCACGTGAGCCCCTTCTCTTAGTGAACAGCGGAAGGCATTTTGAGCGAGATTGCCCGATCCTACGCGGTAGGGAGCTTCGCGTGCGGAAGCGAGATGGGACAACATTCTCTATGACCAGTAGCCACCTTTAGGGGCGGAAGCCAGTAACGGGGGTTTGGCGGGTCACTCTCGACACGATGCCCTAATTTGTACTTTCTTCCATAGAGGGTGTAGAAAATCAGGGCCCGAATCTTATTATGACGATGCGTTGACTCCCTCCACGGACGCTAATTGGCACTTGTTGATGATACTCCTAAAGTATCCCGCGTAACCAGAGGCCCTCGGGCATTCGCGGCGAACTGTTCTCAGGCCGAATGATTCCAGCGCGGCAGCCCTTCTACAGGAACATGCCTCACATCGATCAAGAAGTCGCCAGGCAACGATTTACTACAGCCCCGTGGGATACTCAGCGCGGTATAACTTCATATAGGAATCGTAGATAGAGTTTCTACCCCACGTTATGAGAAATGCGAACTCTGGGTAATACTCAGGTCCGGAAGTCCCTCCGGTCGGTCAGAATCAGAGGGAGTCAGGCTATCGCAAAAAACTTAAAGTGCTATAGCTATCTCCATATGAAAAGCTCACAATGCTTGACCAGTAGGCTTCAAGTGGCTTAGTCATCAGCCCGCGTTTTATACCGAGATTGCATTTCCTGCAATAGCTAGGCGCGTGGATCACCGCAATTAACATCAGTACTTAAGACCCGCACTCTTTGCCGCTCGAGAGGATACCACGCATTGAGCCAGTAACGACGCCTCACTGGTAAGTATGATTAGGACTGGTGTTACGGGTCGATAACTCGAGTCTTCCACAATGATTGATAGGTCTATGCCGCTCTGAATTTCTTGTCATAGTGCGTTGGCAGGGGGCTGGGTTTACCCGTCCAGAGCATCCCAATACTTAACTAAACCCTGCCCAAGGATGAAGGACTGCTACTAATATGTAGTTAGCGGCTATATTTATTTTCGCGTAGCTGTCGTGGTAGGCCCTCCCCTACCATTGGCGAAAGCCGTTTCAACACACGCGTAGTGGCGGTTATGTGGACAAAAGTGGGGTTGCTGGGGCGGGCACCGCTGAAGGAAATAGTTAAGCTTTCGGTCTCTGGGGTTAGGATGACAAAGCAAACCACCTGGCCGACACGCAGCCGCATGGTACGATAGCCATACTTCGTCAGAATATTCGTGTGCGACGGCACTCTAAATACCTAGGTCGAGTGAACTAGATGCCATACCTTGGGGACCGAGTGTCGCGAGTATGTTTAGCTTCGAACCACTATCCCAGGAATGAGCCTATATTTGGTGGTGTGGACGGGCTTAGGTTTGGAGCCGATCTTACGCTCTAACCGAAGGTCTTGACAGGCAAACCAAGGGTTATACAGTTCACAAGTGCGTCCAGTCGGTAGCTCCGTTTATGGCAGGCTTCGCAGACAAGACGGGTTCCCCGTGATCCCTCGGTGATTGGTGGTCGAGATTTGAATAAGTCTTATCGATCGAGAGACAATACGATTAGCGGAGCGACTCGTGAAACAGTGTTGGGTCCGCTTCGCACAAGGAGACAACATGTGTCTAGGAGGTCTATTCAAGCATTTGAAAGGTAATATCCCATTCAATCTAATACATCGGGGGCTGCGCTAAGCTGCATCTCCCTCCATAGGATTAGCACTTTGCGCTAGGTCACGCCTCCGAGGAGTCCAGTGGCGTTTCGGTCCCACGCCCCGTCCTCCGGAGCCGCGTTAGTGTGAGGAGATAAACCAGTTAGAGGAAGAAACCGCCACCGAGGGGATCGATAGGGAATATGAATGCCACCGGATGCAACAAGATCATTCAAGTAAAATTATGGTCATGACTCTCGCACCCGCGCCGAACCCCTCTCCCCAAACGGGCGTAATGAGTACCGGGGACTCAGACGGTCCCAACACTGTCGGTGCGGTTACCTGTCCCATCGTTTGTCTTCAATGCGGCCTTCCACCTACATTCTGCGGTCGTTTGAACCGCGTGTCGCGACATGGGCGTACAAAGGTAAAACCAAGTGCGACTCGTATATTCCTAACCGATTCTACTACAATC
seq00030   TACTAGGTTAGCAGTCCAAGCCCGACACAAACAGAGCACGAGTGAGCATCGTCAGTGGCGATAGTCAAGGTGAGCTGAAATGTACAATGCGGCAGCTACGATCAGCCAGAAAGGCCCTTGCGTCGGCTGGGCTGACGTGGTTGCTATACACCACCACTCTCTCTATGAGCTCTAGTAGTCACGTGAGCCCCTTCTCTTAGTGAACAGCGGAAGGCATTTTGAGCGAGATTGCCCGATCCTACGCGGTAGGGAGCTTCGCGTGCGGAAGCGAGATGGGACAACATTCTCTATGACCAGTAGCCACCTTTAGGGGCGGAAGCCAGTAACGGGGGTTTGGCGGGTCACTCTCGACACGATGCCCTAATTTGTACTTTCTTCCATAGAGGGTGTAGAAAATCAGGGCCCGAATCTTATTATGACGATGCGTTGACTCCCTCCACGGACGCTAATTGGCACTTGTTGATGATACTCCTAAAGTATCCCGCGTAACCAGAGGCCCTCGGGCATTCGCGGCGAACTGTTCTCAGGCCGAATGATTCCAGCGCGGCAGCCCTTCTACAGGAACATGCCTCACATCGATCAAGAAGTCGCCAGGCAACGATTTACTACAGCCCCGTGGGATACTCAGCGCGGTATAACTTCATATAGGAATCGTAGATAGAGTTTCTACCCCACGTTATGAGAAATGCGAACTCTGGGTAATACTCAGGTCCGGAAGTCCCTCCGGTCGGTCAGAATCAGAGGGAGTCAGGCTATCGCAAAAAACTTAAAGTGCTATAGCTATCTCCATATGAAAAGCTCACAATGCTTGACCAGTAGGCTTCAAGTGGCTTAGTCATCAGCCCGCGTTTTATACCGAGATTGCATTTCCTGCAATCGCTAGGCGCGTGGATCACCGCAATTAACATCAGTACTTAAGACCCGCACTCTTTGCCGCTCGAGAGGATACCACGCATTGAGCCAGTAACGACGCCTCACTGGTAAGTATGATTAGGACTGGTGTTACGGGTCGATAACTCGAGTCTTCCACAATGATTGATAGGTCTATGCCGCTCTGAATTTCTTGTCATAGTGCGTTGGCAGGGGGCTGGGTTTACCCGTCCAGAGCATCCCAATACTTAACTAAACCCTGCCCAAGGATGAAGGACTGCTACTAATATGTAGTTAGCGGCTATATTTATTTTCGCGTAGCTGTCGTGGTAGGCCCTCCCCTACCATTGGCGAAAGCCGTTTCAACACACGCGTAGTGGCGGTTATGTGGACAAAAGTGGGGTTGCTGGGGCGGGCACCGCTGAAGGAAATAGTTAAGCTTTCGGTCTCTGGGGTTAGGATGACAAAGCAAACCACCTGGCCGACACGCAGCCGCATGGTACGATAGCCATACTTCGTCAGAATATTCGTGTGCGACGGCACTCTAAATACCTAGGTCGAGTGAACTAGATGCCATACCTTGGGGACCGAGTGTCGCGAGTATGTTTAGCTTCGAACCACTATCCCAGGAATGAGCCTATATTTGGTGGTGTGGACGGGCTTAGGTTTGGAGCCGATCTTACGCTCTAACCGAAGGTCTTGACAGGCAAACCAAGGGTTATACAGTTCACAAGTGCGTCCAGTCGGTAGCTCCGTTTATGGCAGGCTTCGCAGACAAGACGGGTTCCCCGTGATCCCTCGGTGATTGGTGGTCGAGATTTGAATAAGTCTTATCGATCGAGAGACAATACGATTAGCGGAGCGACTCGTGAAACAGTGTTGGGTCCGCTTCGCACAAGGAGACAACATGTGTCTAGGAGGTCTATTCAAGCATTTGAAAGGTAATATCCCATTGAATCTAATACATCGGGGGCTGCGCTAAGCTGCATCTCCCTCCATAGGATTAGCACTTTGCGCTAGGTCACGCCTCCGAGGAGTCCAGTGGCGTTTCGGTCCCACGCCCCGTCCTCCGGAGCCGCGTTAGTGTGAGGAGATAAACCAGTTAGAGGAAGAAACCGCCACCGAGGGGATCGATAGGGAATATGAATGCCACCGGATGCAACAAGATCATTCAAGTAAAATTATGGTCATGACTCTCGCACCCGCGCCGAACCCCTCTCCCCAAACGGGCGTAATGAGTACCGGGGACTCAGACGGTCCCAACACTGTCGGTGCGGTTACCTGTCCCATCGTTTGTCTTCAATGCGGCCTTCCACCTACATTCTGCGGTCGTTTGAACCGCGTGTCGCGACATGGGCGTACAAAGGTAAAACCAAGTGCGACTCGTATATTCCTAACCGATTCTACTACAATC
seq00031   TACTAGGTTAGCAGTCCAAGCCCGACACAAACAGAGCACGAGTGAGCATCGTCAGTGGCGATAGTCAAGGTGAGCTGAAATGTACAATGCGGCAGCTACGATCAGCCAGAAAGGCCCTTGCGTCGGCTGGGCTGACGTGGTTGCTATACACCACCACTCTCTCTATGAGCTCTAGTAGTCACGTGAGCCCCTTCTCTTAGTGAACAGCGGAAGGCATTTTGAGCGAGATTGCCCGATCCTACGCGGTAGGGAGCTTCGCGTGCGGAAGCGAGATGGGACAACATTCTCTATGACCAGTAGCCACCTTTAGGGGCGGAAGCCAGTAACGGGGGTTTGGCGGGTCACTCTCGACACGATGCCCTAATTTGTACTTACTTCCATAGAGGGTGTAGAAAATCAGGGCCCGAATCTTATTATGACGATGCGTTGACTCCCTCCACGGACGCTAATTGGCACTTGTTGATGATACTCCTAAAGTATCCCGCGTAACCAGAGGCCCTCGGGCATTCGCGGCGAACTGTTCTCAGGCCGAATGATTCCAGCGCGGCAGCCCTTCTACAGGAACATGCCTCACATCGATCAAGAAGTCGCCAGGCAACGATTTACTACAGCCCCGTGGGATACTCAGCGCGGTATAACTTCATATAGGAATCGTAGATAGAGTTTCTACCCCACGTTATGAGAAATGCGAACTCTGGGTAATACTCAGGTCCGGAAGTCCCTCCGGTCGGTCAGAATCAGAGGGAGTCAGGCTATCGCAAAAAACTTAAAGTGCTATAGCTATCTCCATATGAAAAGCTCACAATGCTTGACCAGTAGGCTTCAAGTGGCTTAGTCATCAGCCCGCGTTTTATACCGAGATTGCATTTCCTGCAATCGCTAGGCGCGTGGATCACCGCAATTAACATCAGTACTTAAGACCCGCACTCTTTGCCGCTCGAGAGGATACCACGCATTGAGCCAGTAACGACGCCTCACTGGTAAGTATGATTAGGACTGGTGTTACGGGTCGATAACTCGAGTCTTCCACAATGATTGATAGGTCTATGCCGCTCTGAATTTCTTGTCATAGTGCGTTGGCAGGGGGCTGGGTTTACCCGTCCAGAGCATCCCAATACTTAACTAAACCCTGCCCAAGGATGAAGGACTGCTACTAATATGTAGTTAGCGGCTATATTTATTTTCGCGTAGCTGTCGTGGTAGGCCCTCCCCTACCATTGGCGAAAGCCGTTTCAACACACGCGTAGTGGCGGTTATGTGGACAAAAGTGGGGTTGCTGGGGCGGGCACCGCTGAAGGAAATAGTTAAGCTTTCGGTCTCTGGGGTTAGGATGACAAAGCAAACCACCTGGCCGACACGCAGCCGCATGGTACGATAGCCATACTTCGTCAGAATATTCGTGTGCGACGGCACTCTAAATACCTAGGTCGAGTGAACTAGATGCCATACCTTGGGGACCGAGTGTCGCGAGTATGTTTAGCTTCGAACCACTATCCCAGGAATGAGCCTATATTTGGTGGTGTGGACGGGCTTAGGTTTGGAGCCGATCTTACGCTCTAACCGAAGGTCTTGACAGGCAAACCAAGGGTTATACAGTTCACAAGTGCGTCCAGTCGGTAGCTCCGTTTATGGCAGGCTTCGCAGACAAGACGGGTTCCCCGTGATCCCTCGGTGATTGGTGGTCGAGATTTGAATAAGTCTTATCGATCGAGAGACAATACGATTAGCGGAGCGACTCGTGAAACAGTGTTGGGTCCGCTTCGCACAAGGAGACAACATGTGTCTAGGAGGTCTATTCAAGCATTTGAAAGGTAATATCCCATTCAATCTAATACATCGGGGGCTGCGCTAAGCTGCATCTCCCTCCATAGGATTAGCACTTTGCGCTAGGTCACGCCTCCGAGGAGTCCAGTGGCGTTTCGGTCCCACGCCCCGTCCTCCGGAGCCGCGTTAGTGTGAGGAGATAAACCAGTTAGAGGAAGAAACCGCCACCGAGGGGATCGATAGGGAATATGAATGCCACCGGATGCAACAAGATCATTCAAGTAAAATTATGGTCATGACTCTCGCACCCGCGCCGAACCCCTCTCCCCAAACGGGCGTAATGAGTACCGGGGACTCAGACGGTCCCAACACTGTCGGTGCGGTTACCTGTCCCATCGTTTGTCTTCAATGCGGCCTTCCACCTACATTCTGCGGTCGTTTGAACCGCGTGTCGCGACATGGGCGTACAAAGGTAAAACCAAGTGCGACTCGTATATTCCTAACCGATTCTACTACAATC
seq00032   TACTAGGTTAGCAGTCCAAGCCCGACACAAACAGAGCACGAGTGAGCATCGTCAGTGGCGATAGTCAAGGTGAGCTGAAATGTACAATGCGGCAGCTACGATCAGCCAGAAAGGCCCTTGCGTCGGCTGGGCTGACGTGGTTGCTATACACCACCACTCTCTCTATGAGCTCTAGTAGTCACGTGAGCCCCTTCTCTTAGTGAACAGCGGAAGGCATTTTGAGCGAGATTGCCCGATCCTACGCGGTAGGGAGCTTCGCGTGCGGAAGCGAGATGGGACAACATTCTCTATGACCAGTAGCCACCTTTAGGGGCGGAAGCCAGTAACGGGGGTTTGGCGGGTCACTCTCGACACGATGCCCTAATTTGTACTTACTTCCATAGAGGGTGTAGAAAATCAGGGCCCGAATCTTATTATGACGATGCGTTGACTCCCTCCACGGACGCTAATTGGCACTTGTTGATGATACTCCTAAAGTATCCCGCGTAACCAGAGGCCCTCGGGCATTCGCGGCGAACTGTTCTCAGGCCGAATGATTCCAGCGCGGCAGCCCTTCTACAGGAACATGCCTCACATCGATCAAGAAGTCGCCAGGCAACGATTTACTACAGCCCCGTGGGATACTCAGCGCGGTATAACTTCATATAGGAATCGTAGATAGAGTTTCTACCCCACGTTATGAGAAATGCGAACTCTGGGTAATACTCAGGTCCGGAAGTCCCTCCGGTCGGTCAGAATCAGAGGGAGTCAGGCTATCGCAAAAAACTTAAAGTGCTATAGCTATCTCCATATGAAAAGCTCACAATGCTTGACCAGTAGGCTTCAAGTGGCTTAGTCATCAGCCCGCGTTTTATACCGAGATTGCATTTCCTGCAATCGCTAGGCGCGTGGATCACCGCAATTAACATCAGTACTTAAGACCCGCACTCTTTGCCGCTCGAGAGGATACCACGCATTGAGCCAGTAACGACGCCTCACTGGTAAGTATGATTAGGACTGGTGTTACGGGTCGATAACTCGAGTCTTCCACAATGATTGATAGGTCTATGCCGCTCTGAATTTCTTGTCATAGTGCGTTGGCAGGGGGCTGGGTTTACCCGTCCAGAGCATCCCAATACTTAACTAAACCCTGCCCAAGGATGAAGGACTGCTACTAATATGTAGTTAGCGGCTATATTTATTTTCGCGTAGCTGTCGTGGTAGGCCCTCCCCTACCATTGGCGAAAGCCGTTTCAACACACGCGTAGTGGCGGTTATGTGGACAAAAGTGGGGTTGCTGGGGCGGGCACCGCTGAAGGAAATAGTTAAGCTTTCGGTCTCTGGGGTTAGGATGACAAAGCAAACCACCTGGCCGACACGCAGCCGCATGGTACGATAGCCATACTTCGTCAGAATATTCGTGTGCGACGGCACTCTAAATACCTAGGTCGAGTGAACTAGATGCCATACCTTGGGGACCGAGTGTCGCGAGTATGTTTAGCTTCGAACCACTATCCCAGGAATGAGCCTATATTTGGTGGTGTGGACGGGCTTAGGTTTGGAGCCGATCTTACGCTCTAACCGAAGGTCTTGACAGGCAAACCAAGGGTTATACAGTTCACAAGTGCGTCCAGTCGGTAGCTCCGTTTATGGCAGGCTTCGCAGACAAGACGGGTTCCCCGTGATCCCTCGGTGATTGGTGGTCGAGATTTGAATAAGTCTTATCGATCGAGAGACAATACGATTAGCGGAGCGACTCGTGAAACAGTGTTGGGTCCGCTTCGCACAAGGAGACAACATGTGTCTAGGAGGTCTATTCAAGCATTTGAAAGGTAATATCCCATTCAATCTAATACATCGGGGGCTGCGCTAAGCTGCATCTCCCTCCATAGGATTAGCACTTTGCGCTAGGTCACGCCTCCGAGGAGTCCAGTGGCGTTTCGGTCCCACGCCCCGTCCTCCGGAGCCGCGTTAGTGTGAGGAGATAAACCAGTTAGAGGAAGAAACCGCCACCGAGGGGATCGATAGGGAATATGAATGCCACCGGATGCAACAAGATCATTCAAGTAAAATTATGGTCATGACTCTCGCACCCGCGCCGAACCCCTCTCCCCAAACGGGCGTAATGAGTACCGGGGACTCAGACGGTCCCAACACTGTCGGTGCGGTTACCTGTCCCATCGTTTGTCTTCAATGCGGCCTTCCACCTACATTCTGCGGTCGTTTGAACCGCGTGTCGCGACATGGGCGTACAAAGGTAAAACCAAGTGCGACTCGTATATTCCTAACCGATTCTACTACAATC
seq00033   TACTAGGTTAGCAGTCCAAGCCCGACACAAACAGAGCACGAGTGAGCATCGTCAGTGGCGATAGTCAAGGTGAGCTGAAATGTACAATGCGGCAGCTACGATCAGCCAGAAAGGCCCTTGCGTCGGCTGGGCTGACGTGGTTGCTATACACCACCACTCTCTCTATGAGCTCTAGTAGTCACGTGAGCCCCTTCTCTTAGTGAAAAGCGGAAGGCATTTTGAGCGAGATTGCCCGATCCTACGCGGTAGGGAGCTTCGCGTGCGGAAGCGAGATGGGACAACATTCTCTATGACCAGTAGCCACCTTTAGGGGCGGAAGCCAGTAACGGGGGTTTGGCGGGTCACTCTCGACACGATGCCCTAATTTGTACTTACTTCCATAGAGGGTGTAGAAAATCAGGGCCCGAATCTTATTATGACGATGCGTTGACTCCCTCCACGGACGCTAATTGGCACTTGTTGATGATACTCCTAAAGTATCCCGCGTAACCAGAGGCCCTCGGGCATTCGCGGCGAACTGTTCTCAGGCCGAATGATTCCAGCGCGGCAGCCCTTCTACAGGAACATGCCTCACATCGATCAAGAAGTCGCCAGGCAACGATTTACTACAGCCCCGTGGGATACTCAGCGCGGTATAACTTCATATAGGAATCGTAGATAGAGTTTCTACCCCACGTTATGAGAAATGCGAACTCTGGGTAATACTCAGGTCCGGAAGTCCCTCCGGTCGGTCAGAATCAGAGGGAGTCAGGCTATCGCAAAAAACTTAAAGTGCTATAGCTATCTCCATATGAAAAGCTCACAATGCTTGACCAGTAGGCTTCAAGTGGCTTAGTCATCAGCCCGCGTTTTATACCGAGATTGCATTTCCTGCAATCGCTAGGCGCGTGGATCACCGCAATTAACATCAGTACTTAAGACCCGCACTCTTTGCCGCTCGAGAGGATACCACGCATTGAGCCAGTAACGACGCCTCACTGGTAAGTATGATTAGGACTGGTGTTACGGGTCGATAACTCGAGTCTTCCACAATGATTGATAGGTCTATGCCGCTCTGAATTTCTTGTCATAGTGCGTTGGCAGGGGGCTGGGTTTACCCGTCCAGAGCATCCCAATACTTAACTAAACCCTGCCCAAGGATGAAGGACTGCTACTAATATGTAGTTAGCGGCTATATTTATTTTCGCGTAGCTGTCGTGGTAGGCCCTCCCCTACCATTGGCGAAAGCCGTTTCAACACACGCGTAGTGGCGGTTATGTGGACAAAAGTGGGGTTGCTGGGGCGGGCACCGCTGAAGGAAATAGTTAAGCTTTCGGTCTCTGGGGTTAGGATGACAAAGCAAACCACCTGGCCGACACGCAGCCGCATGGTACGATAGCCATACTTCGTCAGAATATTCGTGTGCGACGGCACTCTAAATACCTAGGTCGAGTGAACTAGATGCCATACCTTGGGGACCGAGTGTCGCGAGTATGTTTAGCTTCGAACCACTATCCCAGGAATGAGCCTATATTTGGTGGTGTGGACGGGCTTAGGTTTGGAGCCGATCTTACGCTCTAACCGAAGGTCTTGACAGGCAAACCAAGGGTTATACAGTTCACAAGTGCGTCCAGTCGGTAGCTCCGTTTATGGCAGGCTTCGCAGACAAGACGGGTTCCCCGTGATCCCTCGGTGATTGGTGGTCGAGATTTGAATAAGTCTTATCGATCGAGAGACAATACGATTAGCGGAGCGACTCGTGAAACAGTGTTGGGTCCGCTTCGCACAAGGAGACAACATGTGTCTAGGAGGTCTATTCAAGCATTTGAAAGGTAATATCCCATTCAATCTAATACATCGGGGGCTGCGCTAAGCTGCATCTCCCTCCATAGGATTAGCACTTTGCGCTAGGTCACGCCTCCGAGGAGTCCAGTGGCGTTTCGGTCCCACGCCCCGTCCTCCGGAGCCGCGTTAGTGTGAGGAGATAAACCAGTTAGAGGAAGAAACCGCCACCGAGGGGATCGATAGGGAATATGAATGCCACCGGATGCAACAAGATCATTCAAGTAAAATTATGGTCATGACTCTCGCACCCGCGCCGAACCCCTCTCCCCAAACGGGCGTAATGAGTACCGGGGACTCAGACGGTCCCAACACTGTCGGTGCGGTTACCTGTCCCATCGTTTGTCTTCAATGCGGCCTTCCACCTACATTCTGCGGTCGTTTGAACCGCGTGTCGCGACATGGGCGTACAAAGGTAAAACCAAGTGCGACTCGTATATTCCTAACCGATTCTACTACAATC
