# Supplementary material for: How Good Are Indirect Tests at Detecting Recombination in Human mtDNA?
Source: G3 (Bethesda). 2013 Jul 1;3(7):1095–104. doi: 10.1534/g3.113.006510 (PMC3704238; doi:10.1534/g3.113.006510)
Supplement: Supporting Information [file supp_g3.113.006510_FileS2.gz › SequenceData/mtDNA_ratehet&popgrowth/0/3rdbase/Infiles/0_18-new.txt]

33 2284
seq00001   ATAAACACACTGAAGAAGCAAGGGGTGAGAGTACTTGTCGTCCGTGGCACGGCCGGCTCTGCGTGTGCATTTGGTTTGCTTCCCGAATTCCACTAGACTCATTTATCGTATTAACGGGTTCGCAGTACCGTGCCGAGCGAAACCGACACGGCACAGATACGGGTGGTATATTCGGTCACGGCTTCAAAGCTGCGTCCGTTTACTGCGTTTACAAGCGATACCTGGTCGGTAACACATACTTTACAGATCGCAACGGTGCCGACGCAATGCGATAAGGGTTACACCATCATCGCTCAATTGGGGGATCCGAGACAGACTGAGAGGTATAGGCTGCACTCTAGTACGGCCTCCGCAGATTCCAAGTCGACTTATGTCTCACTTTTCGAACATGCGCTTACAGATTCCTAGCCGGCGACGACCGCTTTCTTTACAATGCAGCTAGTTCAGGTCGCTGTGAATTAGAGCGAAAGAATTCAGGCTTCCACAGCACGAGTATAGAGTCACAGTTCGACAAGCAGGCATGCCAACGGTCGCTAACGCGCCCAAGGGGTACCGCCCACTTCTTTCCATCATCCAAGAGACCGATAATGTTGCACTAGACTCCGTAATTGTGGGCAGGTCAGGTTAACGAGATCTTGTATCAAATGATGTCGTTACTGTTATTGTACAGCACCTAGGTATCAGCGAGAGTGATCGCAGCGTTATCCTGTGGATTTAACGTGCGGGACCGTGCCGTGTCAATATCCTTATGTTACGCCCCCTTAAACAGGAATGATGACACCCGGCGTGCAACCAGTAACATGTCATGTTTTAGCGCCTATCCCCCCACCACGTGGACTCCGTACGGTATACTCTCGTATCCGCTCCAGAGTCGTGGATCTACGGAGAACCGTATCCCAACTCAAGCTATATATCAACAGTCCACACCCCCGAACGGTTGCCCGTAACCGGTCTGCATGCTCTGTCGTGAAACGTTAGTTACAACAGGAGGGTTTCCAACATAGAGTGCCCGGAAATCTTAAGATGTAGCCCGCCTTTCTATCCCGGGGCCACGCGGTGGAGCCGCCATTGCTGCATACCTCACTTGACCATCAAAACGCTGCTTCATTTAACCATATGACACATGGTATAGATTTTCCCGAGCGCGACGAGATGGTTCAATCTTGCCAGGTTATGACGGAGGTAACTTCCCCAAAGCTGTGAGCAGGTGACCGGGTGAACTAGTATGAACACCGCCAGCTAGTTAGCCTAGTCTCCGTTGCCACAAGCGAGATCTCGCCAACACCAAATTGACTATCTTAACCCTTCTCAACCTCTCTTTCAATGTTGATTAACTCTATGTTTTTACCCGCTTTTCCATCCACATGAAGGGAGGTCCGTAATCTCGCTTATGCGATTACCTGTCAGTCGCGTGACTTAAGTTTACGCCGTAGGCATTTGGGCCTCAATTTCTGTCGCTTTTTGACAGCGCTGAGCGTGCGTTTTTCTATGCGATTTCTCCCTAATTGTCCACGTCGTTAGCAGACACACCGGTCCAGTAGCGCTACCTTAGAATCACAACAATGTAGCCAGCGGTTAAGCTTATTTACGTACTTCCAACCCGATCAAGCGCGTGCTTCTTGTCCAAATGAAAGAATATAAGGATCTTCTGAGAGGAGTCCAGTAAAGCACTGAAGGCATATAACTCCCTGATGTTACGGATACAACTGTGCGGTGATATCAACGGGACAGCTCGTTCTCTCTATACCATGTCTATTTCCAGTTACTCATGTCAAACCAGTCTTTGACCTACTATCACGCTGAGAAAACGTACACGCAATGACACAGTCGTAAACAAGGAAGGACAGGTAGGTCTGCACGTAGGGACCAGGTTATGCTCGACGCACCGCCTAAATCTCCGTCGAACGGGCGTCTTGCCAACAGACTCTTGCGGAGGAACATGTCACTTCACTTGGTCGTGTAAAAGTTTGATAGGCTCCGTTATTGTGGAGCGATATTTCTTGTGACGAATCCGGTAGTGGACGTTTGCGAGCTCGAAAAGCACCTGTCTAAAACGAGTAAAATTGTCTACAGTGGCAGCGAATGTAACCCGTGACGTGGCATCGCCCCGCGTGTGAGGAAACGGCGTCCTTACGACTTAAGAGGTAGACCGAGAGGGCCCGCGGCTTCTGCTCCCCATGGCGTGATAGGAGGTTCCTGCTATTTACTCTCGACTCGGCCACCCAATGTCTGGCCTGTCGCGGCCAAAGGAACTAGTGTGCACCGAAATTCCTGCATTCACCCA
seq00002   ATAAACACACTGAAGAAGCAAGGGGTGAGAGTACTTGTCGTCCGTGGCACGGCCGGCTCTGCGTGTGCATTTGGTTTGCTTCCCGAATTCCACTAGACTCATTTATCGTATTAACGGGTTCGCAGTACCGTGCCGAGCGAAACCGACACGGCACAGATACGGGTGGTATATTCGGTCACGGCTTCAAAGCTGCGTCCGTTTACTGCGTTTACAAGCGATACCTGGTCGGTAACACATACTTTACAGATCGCAACGGTGCCGACGCAATGCGATAAGGGTTACACCATCATCGCTCAATTGGGGGATCCGAGACAGACTGAGAGGTATAGGCTGCACTCTAGTACGGCCTCCGCAGATTCCAAGTCGACTTATGTCTCACTTTTCGAACATGCGCTTACAGATTCCTAGCCGGCGACGACCGCTTTCTTTACAATGCAGCTAGTTCAGGTCGCTGTGAATTAGAGCGAAAGAATTCAGGCTTCCACAGCACGAGTATAGAGTCACAGTTCGACAAGCAGGCATGCCAACGGTCGCTAACGCGCCCAAGGGGTACCGCCCACTTCTTTCCATCATCCAAGAGACCGATAATGTTGCACTAGACTCCGTAATTGTGGGCAGGTCAGGTTAACGAGATCTTGTATCAAATGATGTCGTTACTGTTATTGTACAGCACCTAGGTATCAGCGAGAGTGATCGCAGCGTTATCCTGTGGATTTAACGTGCGGGACCGTGCCGTGTCAATATCCTTATGTTACGCCCCCTTAAACAGGAATGATGACACCCGGCGTGCAACCAGTAACATGTCATGTTTTAGCGCCTATCCCCCCACCACGTGGACTCCGTACGGTATACTCTCGTATCCGCTCCAGAGTCGTGGATCTACGGAGAACCGTATCCCAACTCAAGCTATATATCAACAGTCCACACCCCCGAACGGTTGCCCGTAACCGGTCTGCATGCTCTGTCGTGAAACGTTAGTTACAACAGGAGGGTTTCCAACATAGAGTGCCCGGAAATCTTAAGATGTAGCCCGCCTTTCTATCCCGGGGCCACGCGGTGGAGCCGCCATTGCTGCATACCTCACTTGACCATCAAAACGCTGCTTCATTTAACCATATGACACATGGTATAGATTTTCCCGAGCGCGACGAGATGGTTCAATCTTGCCAGGTTATGACGGAGGTAACTTCCCCAAAGCTGTGAGCAGGTGACCGGGTGAACTAGTATGAACACCGCCAGCTAGTTAGCCTAGTCTCCGTTGCCACAAGCGAGATCTCGCCAACACCAAATTGACTATCTTAACCCTTCTCAACCTCTCTTTCAATGTTGATTAACTCTATGTTTTTACCCGCTTTTCCATCCACATGAAGGGAGGTCCGTAATCTCGCTTATGCGATTACCTGTCAGTCGCGTGACTTAAGTTTACGCCGTAGGCATTTGGGCCTCAATTTCTGTCGCTTTTTGACAGCGCTGAGCGTGCGTTTTTCTATGCGATTTCTCCCTAATAGTCCACGTCGTTAGCAGACACACCGGTCCAGTAGCGCTACCTTAGAATCACAACAATGTAGCCAGCGGTTAAGCTTATTTACGTACTTCCAACCCGATCAAGCGCGTGCTTCTTGTCCAAATGAAAGAATATAAGGATCTTCTGAGAGGAGTCCAGTAAAGCACTGAAGGCATATAACTCCCTGATGTTACGGATACAACTGTGCGGTGATATCAACGGGACAGCTCGTTCTCTCTATACCATGTCTATTTCCAGTTACTCATGTCAAACCAGTCTTTGACCTACTATCACGCTGAGAAAACGTACACGCAATGACACAGTCGTAAACAAGGAAGGACAGGTAGGTCTGCACGTAGGGACCAGGTTATGCTCGACGCACCGCCTAAATCTTCGTCGAACGGGCGTCTTGCCAACAGACTCTTGCGGAGGAACATGTCACTTCACTTGGTCGTGTAAAAGTTTGATAGGCTCCGTTATTGTGGAGCGATATTTCTTGTGACGAATCCGGTAGTGGACGTTTGCGAGCTCGAAAAGCACCTGTCTAAAACGAGTAAAATTGTCTACAGTGGCAGCGAATGTAACCCGTGACGTGGCATCGCCCCGCGTGTGAGGAAACGGCGTCCTTACGACTTAAGAGGTAGACCGAGAGGGCCCGCGGCTTCTGCTCCCCATGGCGTGATAGGAGGTTCCTGCTATTTACTCTCGACTCGGCCACCCAATGTCTGGCCTGTCGCGGCCAAAGGAACTAGTGTGCACCGAAATTCCTGCATTCACCCA
seq00003   ATAAACACACTGAAGAAGCAAGGGGTGAGAGTACTTGTCGTCCGTGGCACGGCCGGCTCTGCGTGTGCATTTGGTTTGCTTCCCGAATTCCACTAGACTCATTTATCGTATTAACGGGTTCGCAGTACCGTGCCGAGCGAAACCGACACGGCACAGATACGGGTGGTATATTCGGTCACGGCTTCAAAGCTGCGTCCGTTTACTGCGTTTACAAGCGATACCTGGTCGGTAACACGTACTTTACAGATCGCAACGGTGCCGACGCAATGCGATAAGGGTTACACCATCATCGCTCAATTGGGGGATCCGAGACAGACTGAGAGGTATAGGCTGCACTCTAGTACGGCCTCCGCAGATTCCAAGTCGACTTATGTCTCACTTTTCGAACATGCGCTTACAGATTCCTAGCCGGCGACGACCGCTTTCTTTACAATGCAGCTAGTTCAGGTCGCTGTGAATTAGAGCGAAAGAATTCAGGCTTCCACAGCACGAGTATAGAGTCACAGTTCGACAAGCAGGCATGCCAACGGTCGCTAACGCGCCCAAGGGGTACCGCCCACTTCTTTCCATCATCCAAGAGACCGATAATGTTGCACTAGACTCCGTAATTGTGGGCAGGTCAGGTTAACGAGATCTTGTATCAAATGATGTCGTTACTGTTATTGTACAGCACCTAGGTATCAGCGAGAGTGATCGCAGCGTTATCCTGTGGATTTAACGTGCGGGACCGTGCCGTGTCAATATCCTTATGTTACGCCCCCTTAAACAGGAATGATGACACCCGGCGTGCAACCAGTAACATGTCATGTTTTAGCGCCTATCCCCCCACCACGTGGACTCCGTACGGTATACTCTCGTATCCGCTCCAGAGTCGTGGATCTACGGAGAACCGTATCCCAACTCAAGCTATATATCAACAGTCCACACCCCCGAACGGTTGCCCGTAACCGGTCTGCATGCTCTGTCGTGAAACGTTAGTTACAACAGGAGGGTTTCCAACATAGAGTGCCCGGAAATCTTAAGATGTAGCCCGCCTTTCTATCCCGGGGCCACGCGGTGGAGCCGCCATTGCTGCATACCTCACTTGACCATCAAAACGCTGCTTCATTTAACCATATGACACATGGTATAGATTTTCCCGAGCGCGACGAGATGGTTCAATCTTGCCAGGTTATGACGGAGGTAACTTCCCCAAAGCTGTGAGCAGGTGACCGGGTGAACTAGTATGAACACCGCCAGCTAGTTAGCCTAGTCTCCGTTGCCACAAGCGAGATCTCGCCAACACCAAATTGACTATCTTAACCCTTCTCAACCTCTCTTTCAATGTTGATTAACTCTATGTTTTTACCCGCTTTTCCATCCACATGAAGGGAGGTCCGTAATCTCGCTTATGCGATTACCTGTCAGTCGCGTGACTTAAGTTTACGCCGTAGGCATTTGGGCCTCAATTTCTGTCGCTTTTTGACAGCGCTGAGCGTGCGTTTTTCTATGCGATTTCTCCCTAATAGTCCACGTCGTTAGCAGACACACCGGTCCAGTAGCGCTACCTTAGAATCACAACAATGTAGCCAGCGGTTAAGCTTATTTACGTACTTCCAACCCGATCAAGCGCGTGCTTCTTGTCCAAATGAAAGAATATAAGGATCTTCTGAGAGGAGTCCAGTAAAGCACTGAAGGCATATAACTCCCTGATGTTACGGATACAACTGTGCGGTGATATCAACGGGACAGCTCGTTCTCTCTATACCATGTCTATTTCCAGTTACTCATGTCAAACCAGTCTTTGACCTACTATCACGCTGAGAAAACGTACACGCAATGACACAGTCGTAAACAAGGAAGGACAGGTAGGTCTGCACGTAGGGACCAGGTTATGCTCGACGCACCGCCTAAATCTTCGTCGAACGGGCGTCTTGCCAACAGACTCTTGCGGAGGAACATGTCACTTCACTTGGTCGTGTAAAAGTTTGATAGGCTCCGTTATTGTGGAGCGATATTTCTTGTGACGAATCCGGTAGTGGACGTTTGCGAGCTCGAAAAGCACCTGTCTAAAACGAGTAAAATTGTCTACAGTGGCAGCGAATGTAACCCGTGACGTGGCATCGCCCCGCGTGTGAGGAAACGGCGTCCTTACGACTTAAGAGGTAGACCGAGAGGGCCCGCGGCTTCTGCTCCCCATGGCGTGATAGGAGGTTCCTGCTATTTACTCTCGACTCGGCCACCCAATGTCTGCCCTGTCGCGGCCAAAGGAACTAGTGTGCACCGAAATTCCTGCATTCACCCA
seq00004   ATAAACACACTGAAGAAGCAAGGGGTGAGAGTACTTGTCGTCCGTGGCACGGCCGGCTCTGCGTGTGCATTTGGTTTGCTTCCCGAATTCCACTAGACTCATTTATCGTATTAACGGGTTCGCAGTACCGTGCCGAGCGAAACCGACACGGCACAGATACGGGTGGTATATTCGGTCACGGCTTCAAAGCTGCGTCCGTTTACTGCGTTTACAAGCGATACCTGGTCGGTAACACATACTTTACAGATCGCAACGGTGCCGACGCAATGCGATAAGGGTTACACCATCATCGCTCAATTGGGGGATCCGAGACAGACTGAGAGGTATAGGCTGCACTCTAGTACGGCCTCCGCAGATTCCAAGTCGACTTATGTCTCACTTTTCGAACATGCGCTTACAGATTCCTAGCCGGCGACGACCGCTTTCTTTACAATGCAGCTAGTTCAGGTCGCTGTGAATTAGAGCGAAAGAATTCAGGCTTCCACAGCACGAGTATAGAGTCACAGTTCGACAAGCAGGCATGCCAACGGTCGCTAACGCGCCCAAGGGGTACCGCCCACTTCTTTCCATCATCCAAGAGACCGATAATGTTGCACTAGACTCCGTAATTGTGGGCAGGTCAGGTTAACGAGATCTTGTATCAAATGATGTCGTTACTGTTATTGTACAGCACCTAGGTATCAGCGAGAGTGATCGCAGCGTTATCCTGTGGATTTAACGTGCGGGACCGTGCCGTGTCAATATCCTTATGTTACGCCCCCTTAAACAGGAATGATGACACCCGGCGTGCAACCAGTAACATGTCATGTTTTAGCGCCTATCCCCCCACCACGTGGACTCCGTACGGTATACTCTCGTATCCGCTCCAGAGTCGTGGATCTACGGAGAACCGTATCCCAACTCAAGCTATATATCAACAGTCCACACCCCCGAACGGTTGCCCGTAACCGGTCTGCATGCTCTGTCGTGAAACGTTAGTTACAACAGGAGGGTTTCCAACATAGAGTGCCCGGAAATCTTAAGATGTAGCCCGCCTTTCTATCCCGGGGCCACGCGGTGGAGCCGCCATTGCTGCATACCTCACTTGACCATCAAAACGCTGCTTCATTTAACCATATGACACATGGTATAGATTTTCCCGAGCGCGACGAGATGGTTCAATCTTGCCAGGTTATGACGGAGGTAACTTCCCCAAAGCTGTGAGCAGGTGACCGGGTGAACTAGTATGAACACCGCCAGCTAGTTAGCCTAGTCTCCGTTGCCACAAGCGAGATCTCGCCAACACCAAATTGACTATCTTAACCCTTCTCAACCTCTCTTTCAATGTTGATTAACTCTATGTTTTTACCCGCTTTTCCATCCACATGAAGGGAGGTCCGTAATCTCGCTTATGCGATTACCTGTCAGTCGCGTGACTTAAGTTTACGCCGTAGGCATTTGGGCCTCAATTTCTGTCGCTTTTTGACAGCGCTGAGCGTGCGTTTTTCTATGCGATTTCTCCCTAATAGTCCACGTCGTTAGCAGACACACCGGTCCAGTAGCGCTACCTTAGAATCACAACAATGTAGCCAGCGGTTAAGCTTATTTACGTACTTCCAACCCGATCAAGCGCGTGCTTCTTGTCCAAATGAAAGAATATAAGGATCTTCTGAGAGGAGTCCAGTAAAGCACTGAAGGCATATAACTCCCTGATGTTACGGATACAACTGTGCGGTGATATCAACGGGACAGCTCGTTCTCTCTATACCATGTCTATTTCCAGTTACTCATGTCAAACCAGTCTTTGACCTACTATCACGCTGAGAAAACGTACACGCAATGACACAGTCGTAAACAAGGAAGGACAGGTAGGTCTGCACGTAGGGACCAGGTTATGCTCGACGCACCGCCTAAATCTCCGTCGAACGGGCGTCTTGCCAACAGACTCTTGCGGAGGAACATGTCACTTCACTTGGTCGTGTAAAAGTTTGATAGGCTCCGTTATTGTGGAGCGATATTTCTTGTGACGAATCCGGTAGTGGACGTTTGCGAGCTCGAAAAGCACCTGTCTAAAACGAGTAAAATTGTCTACAGTGGCAGCGAATGTAACCCGTGACGTGGCATCGCCCCGCGTGTGAGGAAACGGCGTCCTTACGACTTAAGAGGTAGACCGAGAGGGCCCGCGGCTTCTGCTCCCCATGGCGTGATAGGAGGTTCCTGCTATTTACTCTCGACTCGGCCACCCAATGTCTGGCCTGTCGCGGCCAAAGGAACTAGTGTGCACCGAAATTCCTGCATTCACCCA
seq00005   ATAAACACACTGAAGAAGCAAGGGGTGAGAGTACTTGTCGTCCGTGGCACGGCCGGCTCTGCGTGTGCATTTGGTTTGCTTCCCGAATTCCACTAGACTCATTTATCGTATTAACGGGTTCGCAGTACCGTGCCGAGCGAAACCGACACGGCACAGATACGGGTGGTATATTCGGTCACGGCTTCAAAGCTGCGTCCGTTTACTGCGTTTACAAGCGATACCTGGTCGGTAACACATACTTTACAGATCGCAACGGTGCCGACGCAATGCGATAAGGGTTACACCATCATCGCTCAATTGGGGGATCCGAGACAGACTGAGAGGTATAGGCTGCACTCTAGTACGGCCTCCGCAGATTCCAAGTCGACTTATGTCTCACTTTTCGAACATGCGCTTACAGATTCCTAGCCGGCGACGACCGCTTTCTTTACAATGCAGCTAGTTCAGGTCGCTGTGAATTAGAGCGAAAGAATTCAGGCTTCCACAGCACGAGTATAGAGTCACAGTTCGACAAGCAGGCATGCCAACGGTCGCTAACGCGCCCAAGGGGTACCGCCCACTTCTTTCCATCATCCAAGAGACCGATAATGTTGCACTAGACTCCGTAATTGTGGGCAGGTCAGGTTAACGAGATCTTGTATCAAATGATGTCGTTACTGTTATTGTACAGCACCTAGGTATCAGCGAGAGTGATCGCAGCGTTATCCTGTGGATTTAACGTGCGGGACCGTGCCGTGTCAATATCCTTATGTTACGCCCCCTTAAACAGGAATGATGACACCCGGCGTGCAACCAGTAACATGTCATGTTTTAGCGCCTATCCCCCCACCACGTGGACTCCGTACGGTATACTCTCGTATCCGCTCCAGAGTCGTGGATCTACGGAGAACCGTATCCCAACTCAAGCTATATATCAACAGTCCACACCCCCGAACGGTTGCCCGTAACCGGTCTGCATGCTCTGTCGTGAAACGTTAGTTACAACAGGAGGGTTTCCAACATAGAGTGCCCGGAAATCTTAAGATGTAGCCCGCCTTTCTATCCCGGGGCCACGCGGTGGAGCCGCCATTGCTGCATACCTCACTTGACCATCAAAACGCTGCTTCATTTAACCATATGACACATGGTATAGATTTTCCCGAGCGCGACGAGATGGTTCAATCTTGCCAGGTTATGACGGAGGTAACTTCCCCAAAGCTGTGAGCAGGTGACCGGGTGAACTAGTATGAACACCGCCAGCTAGTTAGCCTAGTCTCCGTTGCCACAAGCGAGATCTCGCCAACACCAAATTGACTATCTTAACCCTTCTCAACCTCTCTTTCAATGTTGATTAACTCTATGTTTTTACCCGCTTTTCCATCCACATGAAGGGAGGTCCGTAATCTCGCTTATGCGATTACCTGTCAGTCGCGTGACTTAAGTTTACGCCGTAGGCATTTGGGCCTCAATTTCTGTCGCTTTTTGACAGCGCTGAGCGTGCGTTTTTCTATGCGATTTCTCCCTAATAGTCCACGTCGTTAGCAGACACACCGGTCCAGTAGCGCTACCTTAGAATCACAACAATGTAGCCAGCGGTTAAGCTTATTTACGTACTTCCAACCCGATCAAGCGCGTGCTTCTTGTCCAAATGAAAGAATATAAGGATCTTCTGAGAGGAGTCCAGTAAAGCACTGAAGGCATATAACTCCCTGATGTTACGGATACAACTGTGCGGTGATATCAACGGGACAGCTCGTTCTCTCTATACCATGTCTATTTCCAGTTACTCATGGCAAACCAGTCTTTGACCTACTATCACGCTGAGAAAACGTACACGCAATGACACAGTCGTAAACAAGGAAGGACAGGTAGGTCTGCACGTAGGGACCAGGTTATGCTCGACGCACCGCCTAAATCTTCGTCGAACGGGCGTCTTGCCAACAGACTCTTGCGGAGGAACATGTCACTTCACTTGGTCGTGTAAAAGTTTGATAGGCTCCGTTATTGTGGAGCGATATTTCTTGTGACGAATCCGGTAGTGGACGTTTGCGAGCTCGAAAAGCACCTGTCTAAAACGAGTAAAATTGTCTACAGTGGCAGCGAATGTAACCCGTGACGTGGCATGGCCCCGCGTGTGAGGAAACGGCGTCCTTACGACTTAAGAGGTAGACCGAGAGGGCCCGCGGCTTCTGCTCCCCATGGCGTGATAGGAGGTTCCTGCTATTTACTCTCGACTCGGCCACCCAATGTCTGGCCTGTCGCGGCCAAAGGAACTAGTGTGCACCGAAATTCCTGCATTCACCCA
seq00006   ATAAACACACTGAAGAAGCAAGGGGTGAGAGTACTTGTCGTCCGTGGCACGGCCGGCTCTGCGTGTGCATTTGGTTTGCTTCCCGAATTCCACTAGACTCATTTATCGTATTAACGGGTTCGCAGTACCGTGCCGAGCGAAACCGACACGGCACAGATACGGGTGGTATATTCGGTCACGGCTTCAAAGCTGCGTCCGTTTACTGCGTTTACAAGCGATACCTGGTCGGTAACACATACTTTACAGATCGCAACGGTGCCGACGCAATGCGATAAGGGTTACACCATCATCGCTCAATTGGGGGATCCGAGACAGACTGAGAGGTATAGGCTGCACTCTAGTACGGCCTCCGCAGATTCCAAGTCGACTTATGTCTCACTTTTCGAACATGCGCTTACAGATTCCTAGCCGGCGACGACCGCTTTCTTTACAATGCAGCTAGTTCAGGTCGCTGTGAATTAGAGCGAAAGAATTCAGGCTTCCACAGCACGAGTATAGAGTCACAGTTCGACAAGCAGGCATGCCAACGGTCGCTAACGCGCCCAAGGGGTACCGCCCACTTCTTTCCATCATCCAAGAGACCGATAATGTTGCACTAGACTCCGTAATTGTGGGCAGGTCAGGTTAACGAGATCTTGTATCAAATGATGTCGTTACTGTTATTGTACAGCACCTAGGTATCAGCGAGAGTGATCGCAGCGTTATCCTGTGGATTTAACGTGCGGGACCGTGCCGTGTCAATATCCTTATGTTACGCCCCCTTAAACAGGAATGATGACACCCGGCGTGCAACCAGTAACATGTCATGTTTTAGCGCCTATCCCCCCACCACGTGGACTCCGTACGGTATACTCTCGTATCCGCTCCAGAGTCGTGGATCTACGGAGAACCGTATCCCAACTCAAGCTATATATCAACAGTCCACACCCCCGAACGGTTGCCCGTAACCGGTCTGCATGCTCTGTCGTGAAACGTTAGTTACAACAGGAGGGTTTCCAACATAGAGTGCCCGGAAATCTTAAGATGTAGCCCGCCTTTCTATCCCGGGGCCACGCGGTGGAGCCGCCATTGCTGCATACCTCACTTGACCATCAAAACGCTGCTTCATTTAACCATATGACACATGGTATAGATTTTCCCGAGCGCGACGAGATGGTTCAATCTTGCCAGGTTATGACGGAGGTAACTTCCCCAAAGCTGTGAGCAGGTGACCGGGTGAACTAGTATGAACACCGCCAGCTAGTTAGCCTAGTCTCCGTTGCCACAAGCGAGATCTCGCCAACACCAAATTGACTATCTTAACCCTTCTCAACCTCTCTTTCAATGTTGATTAACTCTATGTTTTTACCCGCTTTTCCATCCACATGAAGGGAGGTCCGTAATCTCGCTTATGCGATTACCTGTCAGTCGCGTGACTTAAGTTTACGCCGTAGGCATTTGGGCCTCAATTTCTGTCGCTTTTTGACAGCGCTGAGCGTGCGTTTTTCTATGCGATTTCTCCCTAATAGTCCACGTCGTTAGCAGACACACCGGTCCAGTAGCGCTACCTTAGAATCACAACAATGTAGCCAGCGGTTAAGCTTATTTACGTACTTCCAACCCGATCAAGCGCGTGCTTCTTGTCCAAATGAAAGAATATAAGGATCTTCTGAGAGGAGTCCAGTAAAGCACTGAAGGCATATAACTCCCTGATGTTACGGATACAACTGTGCGGTGATATCAACGGGACAGCTCGTTCTCTCTATACCATGTCTATTTCCAGTTACTCATGTCAAACCAGTCTTTGACCTACTATCACGCTGAGAAAACGTACACGCAATGACACAGTCGTAAACAAGGAAGGACAGGTAGGTCTGCACGTAGGGACCAGGTTATGCTCGACGCACCGCCTAAATCTTCGTCGAACGGGCGTCTTGCCAACAGACTCTTGCGGAGGAACATGTCACTTCACTTGGTCGTGTAAAAGTTTGATAGGCTCCGTTATTGTGGAGCGATATTTCTTGTGACGAATCCGGTAGTGGACGTTTGCGAGCTCGAAAAGCACCTGTCTAAAACGAGTAAAATTGTCTACAGTGGCAGCGAATGTAACCCGTGACGTGGCATCGCCCCGCGTGTGAGGAAACGGCGTCCTTACGACTTAAGAGGTAGACCGAGAGGGCCCGCGGCTTCTGCTCCCCATGGCGTGATAGGAGGTTCCTGCTATTTACTCTCGACTCGGCCACCCAATGTCTGGCCTGTCGCGGCCAAAGGAACTAGTGTGCACCGAAATTCCTGCATTCACCCA
seq00007   ATAAACACACTGAAGAAGCAAGGGGTGAGAGTACTTGTCGTCCGTGGCACGGCCGGCTCTGCGTGTGCATTTGGTTTGCTTCCCGAATTCCACTAGACTCATTTATCGTATTAACGGGTTCGCAGTACCGTGCCGAGCGAAACCGACACGGCACAGATACGGGTGGTATATTCGGTCACGGCTTCAAAGCTGCGTCCGTTTACTGCGTTTACAAGCGATACCTGGTCGGTAACACATACTTTACAGATCGCAACGGTGCCGACGCAATGCGATAAGGGTTACACCATCATCGCTCAATTGGGGGATCCGAGACAGACTGAGAGGTATAGGCTGCACTCTAGTACGGCCTCCGCAGATTCCAAGTCGACTTATGTCTCACTTTTCGAACATGCGCTTACAGATTCCTAGCCGGCGACGACCGCTTTCTTTACAATGCAGCTAGTTCAGGTCGCTGTGAATTAGAGCGAAAGAATTCAGGCTTCCACAGCACGAGTATAGAGTCACAGTTCGACAAGCAGGCATGCCAACGGTCGCTAACGCGCCCAAGGGGTACCGCCCACTTCTTTCCATCATCCAAGAGACCGATAATGTTGCACTAGACTCCGTAATTGTGGGCAGGTCAGGTTAACGAGATCTTGTATCAAATGATGTCGTTACTGTTATTGTACAGCACCTAGGTATCAGCGAGAGTGATCGCAGCGTTATCCTGTGGATTTAACGTGCGGGACCGTGCCGTGTCAATATCCTTATGTTACGCCCCCTTAAACAGGAATGATGACACCCGGCGTGCAACCAGTAACATGTCATGTTTTAGCGCCTATCCCCCCACCACGTGGACTCCGTACGGTATACTCTCGTATCCGCTCCAGAGTCGTGGATCTACGGAGAACCGTATCCCAACTCAAGCTATATATCAACAGTCCACACCCCCGAACGGTTGCCCGTAACCGGTCTGCATGCTCTGTCGTGAAACGTTAGTTACAACAGGAGGGTTTCCAACATAGAGTGCCCGGAAATCTTAAGATGTAGCCCGCCTTTCTATCCCGGGGCCACGCGGTGGAGCCGCCATTGCTGCATACCTCACTTGACCATCAAAACGCTGCTTCATTTAACCATATGACACATGGTATAGATTTTCCCGAGCGCGACGAGATGGTTCAATCTTGCCAGGTTATGACGGAGGTAACTTCCCCAAAGCTGTGAGCAGGTGACCGGGTGAACTAGTATGAACACCGCCAGCTAGTTAGCCTAGTCTCCGTTGCCACAAGCGAGATCTCGCCAACACCAAATTGACTATCTTAACCCTTCTCAACCTCTCTTTCAATGTTGATTAACTCTATGTTTTTACCCGCTTTTCCATCCACATGAAGGGAGGTCCGTAATCTCGCTTATGCGATTACCTGTCAGTCGCGTGACTTAAGTTTACGCCGTAGGCATTTGGGCCTCAATTTCTGTCGCTTTTTGACAGCGCTGAGCGTGCGTTTTTCTATGCGATTTCTCCCTAATAGTCCACGTCGTTAGCAGACACACCGGTCCAGTAGCGCTACCTTAGAATCACAACAATGTAGCCAGCGGTTAAGCTTATTTACGTACTTCCAACCCGATCAAGCGCGTGCTTCTTGTCCAAATGAAAGAATATAAGGATCTTCTGAGAGGAGTCCAGTAAAGCACTGAAGGCATATAACTCCCTGATGTTACGGATACAACTGTGCGGTGATATCAACGGGACAGCTCGTTCTCTCTATACCATGTCTATTTCCAGTTACTCATGTCAAACCAGTCTTTGACCTACTATCACGCTGAGAAAACGTACACGCAATGACACAGTCGTAAACAAGGAAGGACAGGTAGGTCTGCACGTAGGGACCAGGTTATGCTCGACGCACCGCCTAAATCTTCGTCGAACGGGCGTCTTGCCAACAGACTCTTGCGGAGGAACATGTCACTTCACTTGGTCGTGTAAAAGTTTGATAGGCTCCGTTATTGTGGAGCGATATTTCTTGTGACGAATCCGGTAGTGGACGTTTGCGAGCTCGAAAAGCACCTGTCTAAAACGAGTAAAATTGTCTACAGTGGCAGCGAATGTAACCCGTGACGTGGCATCGCCCCGCGTGTGAGGAAACGGCGTCCTTACGACTTAAGAGGTAGACCGAGAGGGCCCGCGGCTTCTGCTCCCCATGGCGTGATAGGAGGTTCCTGCTATTTACTCTCGACTCGGCCACCCAATGTCTGGCCTGTCGCGGCCAAAGGAACTAGTGTGCACCGAAATTCCTGCATTCACCCA
seq00008   ATAAACACACTGAAGAAGCAAGGGGTGAGAGTACTTGTCGTCCGTGGCACGGCCGGCTCTGCGTGTGCATTTGGTTTGCTTCCCGAATTCCACTAGACTCATTTATCGTATTAACGGGTTCGCAGTACCGTGCCGAGCGAAACCGACACGGCACAGATACGGGTGGTATATTCGGTCACGGCTTCAAAGCTGCGTCCGTTTACTGCGTTTACAAGCGATACCTGGTCGGTAACACGTACTTTACAGATCGCAACGGTGCCGACGCAATGCGATAAGGGTTACACCATCATCGCTCAATTGGGGGATCCGAGACAGACTGAGAGGTATAGGCTGCACTCTAGTACGGCCTCCGCAGATTCCAAGTCGACTTATGTCTCACTTTTCGAACATGCGCTTACAGATTCCTAGCCGGCGACGACCGCTTTCTTTACAATGCAGCTAGTTCAGGTCGCTGTGAATTAGAGCGAAAGAATTCAGGCTTCCACAGCACGAGTATAGAGTCACAGTTCGACAAGCAGGCATGCCAACGGTCGCTAACGCGCCCAAGGGGTACCGCCCACTTCTTTCCATCATCCAAGAGACCGATAATGTTGCACTAGACTCCGTAATTGTGGGCAGGTCAGGTTAACGAGATCTTGTATCAAATGATGTCGTTACTGTTATTGTACAGCACCTAGGTATCAGCGAGAGTGATCGCAGCGTTATCCTGTGGATTTAACGTGCGGGACCGTGCCGTGTCAATATCCTTATGTTACGCCCCCTTAAACAGGAATGATGACACCCGGCGTGCAACCAGTAACATGTCATGTTTTAGCGCCTATCCCCCCACCACGTGGACTCCGTACGGTATACTCTCGTATCCGCTCCAGAGTCGTGGATCTACGGAGAACCGTATCCCAACTCAAGCTATATATCAACAGTCCACACCCCCGAACGGTTGCCCGTAACCGGTCTGCATGCTCTGTCGTGAAACGTTAGTTACAACAGGAGGGTTTCCAACATAGAGTGCCCGGAAATCTTAAGATGTAGCCCGCCTTTCTATCCCGGGGCCACGCGGTGGAGCCGCCATTGCTGCATACCTCACTTGACCATCAAAACGCTGCTTCATTTAACCATATGACACATGGTATAGATTTTCCCGAGCGCGACGAGATGGTTCAATCTTGCCAGGTTATGACGGAGGTAACTTCCCCAAAGCTGTGAGCAGGTGACCGGGTGAACTAGTATGAACACCGCCAGCTAGTTAGCCTAGTCTCCGTTGCCACAAGCGAGATCTCGCCAACACCAAATTGACTATCTTAACCCTTCTCAACCTCTCTTTCAATGTTGATTAACTCTATGTTTTTACCCGCTTTTCCATCCACATGAAGGGAGGTCCGTAATCTCGCTTATGCGATTACCTGTCAGTCGCGTGACTTAAGTTTACGCCGTAGGCATTTGGGCCTCAATTTCTGTCGCTTTTTGACAGCGCTGAGCGTGCGTTTTTCTATGCGATTTCTCCCTAATAGTCCACGTCGTTAGCAGACACACCGGTCCAGTAGCGCTACCTTAGAATCACAACAATGTAGCCAGCGGTTAAGCTTATTTACGTACTTCCAACCCGATCAAGCGCGTGCTTCTTGTCCAAATGAAAGAATATAAGGATCTTCTGAGAGGAGTCCAGTAAAGCACTGAAGGCATATAACTCCCTGATGTTACGGATACAACTGTGCGGTGATATCAACGGGACAGCTCGTTCTCTCTATACCATGTCTATTTCCAGTTACTCATGTCAAACCAGTCTTTGACCTACTATCACGCTGAGAAAACGTACACGCAATGACACAGTCGTAAACAAGGAAGGACAGGTAGGTCTGCACGTAGGGACCAGGTTATGCTCGACGCACCGCCTAAATCTTCGTCGAACGGGCGTCTTGCCAACAGACTCTTGCGGAGGAACATGTCACTTCACTTGGTCGTGTAAAAGTTTGATAGGCTCCGTTATTGTGGAGCGATATTTCTTGTGACGAATCCGGTAGTGGACGTTTGCGAGCTCGAAAAGCACCTGTCTAAAACGAGTAAAATTGTCTACAGTGGCAGCGAATGTAACCCGTGACGTGGCATCGCCCCGCGTGTGAGGAAACGGCGTCCTTACGACTTAAGAGGTAGACCGAGAGGGCCCGCGGCTTCTGCTCCCCATGGCGTGATAGGAGGTTCCTGCTATTTACTCTCGACTCGGCCACCCAATGTCTGCCCTGTCGCGGCCAAAGGAACTAGTGTGCACCGAAATTCCTGCATTCACCCA
seq00009   ATAAACACACTGAAGAAGCAAGGGGTGAGAGTACTTGTCGTCCGTGGCACGGCCGGCTCTGCGTGTGCATTTGGTTTGCTTCCCGAATTCCACTAGACTCATTTATCGTATTAACGGGTTCGCAGTACCGTGCGGAGCGAAACCGACACGGCACAGATACGGGTGGTATATTCGGTCACGGCTTCAAAGCTGCGTCCGTTTACTGCGTTTACAAGCGATACCTGGTCGGTAACACATACTTTACAGATCGCAACGGTGCCGACGCAATGCGATAAGGGTTACACCATCATCGCTCAATTGGGGGATCCGAGACAGACTGAGAGGTATAGGCTGCACTCTAGTACGGCCTCCGCAGATTCCAAGTCGACTTATGTCTCACTTTTCGAACATGCGCTTACAGATTCCTAGCCGGCGACGACCGCTTTCTTTACAATGCAGCTAGTTCAGGTCGCTGTGAATTAGAGCGAAAGAATTCAGGCTTCCACAGCACGAGTATAGAGTCACAGTTCGACAAGCAGGCATGCCAACGGTCGCTAACGCGCCCAAGGGGTACCGCCCACTTCTTTCCATCATCCAAGAGACCGATAATGTTGCACTAGACTCCGTAATTGTGGGCAGGTCAGGTTAACGAGATCTTGTATCAAATGATGTCGTTACTGTTATTGTACAGCACCTAGGTATCAGCGAGAGTGATCGCAGCGTTATCCTGTGGATTTAACGTGCGGGACCGTGCCGTGTCAATATCCTTATGTTACGCCCCCTTAAACAGGAATGATGACACCCGGCGTGCAACCAGTAACATGTCATGTTTTAGCGCCTATCCCCCCACCACGTGGACTCCGTACGGTATACTCTCGTATCCGCTCCAGAGTCGTGGATCTACGGAGAACCGTATCCCAACTCAAGCTATATATCAACAGTCCACACCCCCGAACGGTTGCCCGTAACCGGTCTGCATGCTCTGTCGTGAAACGTTAGTTACAACAGGAGGGTTTCCAACATAGAGTGCCCGGAAATCTTAAGATGTAGCCCGCCTTTCTATCCCGGGGCCACGCGGTGGAGCCGCCATTGCTGCATACCTCACTTGACCATCAAAACGCTGCTTCATTTAACCATATGACACATGGTATAGATTTTCCCGAGCGCGACGAGATGGTTCAATCTTGCCAGGTTATGACGGAGGTAACTTCCCCAAAGCTGTGAGCAGGTGACCGGGTGAACTAGTATGAACACCGCCAGCTAGTTAGCCTAGTCTCCGTTGCCACAAGCGAGATCTCGCCAACACCAAATTGACTATCTTAACCCTTCTCAACCTCTCTTTCAATGTTGATTAACTCTATGTTTTTACCCGCTTTTCCATCCACATGAAGGGAGGTCCGTAATCTCGCTTATGCGATTACCTGTCAGTCGCGTGACTTAAGTTTACGCCGTAGGCATTTGGGCCTCAATTTCTGTCGCTTTTTGACAGCGCTGAGCGTGCGTTTTTCTATGCGATTTCTCCCTAATAGTCCACGTCGTTAGCAGACACACCGGTCCAGTAGCGCTACCTTAGAATCACAACAATGTAGCCAGCGGTTAAGCTTATTTACGTACTTCCAACCCGATCAAGCGCGTGCTTCTTGTCCAAATGAAAGAATATAAGGATCTTCTGAGAGGAGTCCAGTAAAGCACTGAAGGCATATAACTCCCTGATGTTACGGATACAACTGTGCGGTGATATCAACGGGACAGCTCGTTCTCTCTATACCATGTCTATTTCCAGTTACTCATGTCAAACCAGTCTTTGACCTACTATCACGCTGAGAAAACGTACACGCAATGACACAGTCGTAAACAAGGAAGGACAGGTAGGTCTGCACGTAGGGACCAGGTTATGCTCGACGCACCGCCTAAATCTTCGTCGAACGGGCGTCTTGCCAACAGACTCTTGCGGAGGAACATGTCACTTCACTTGGTCGTGTAAAAGTTTGATAGGCTCCGTTATTGTGGAGCGATATTTCTTGTGACGAATCCGGTAGTGGACGTTTGCGAGCTCGAAAAGCACCTGTCTAAAACGAGTAAAATTGTCTACAGTGGCAGCGAATGTAACCCGTGACGTGGCATCGCCCCGCGTGTGAGGAAACGGCGTCCTTACGACTTAAGAGGTAGACCGAGAGGGCCCGCGGCTTCTGCTCCCCATGGCGTGATAGGAGGTTCCTGCTATTTACTCTCGACTCGGCCACCCAATGTCTGGCCTGTCGCGGCCAAAGGAACTAGTGTGCACCGAAATTCCTGCATTCACCCA
seq00010   ATAAACACACTGAAGAAGCAAGGGGTGAGAGTACTTGTCGTCCGTGGCACGGCCGGCTCTGCGTGTGCATTTGGTTTGCTTCCCGAATTCCACTAGACTCATTTATCGTATTAACGGGTTCGCAGTACCGTGCCGAGCGAAACCGACACGGCACAGATACGGGTGGTATATTCGGTCACGGCTTCAAAGCTGCGTCCGTTTACTGCGTTTACAAGCGATACCTGGTCGGTAACACATACTTTACAGATCGCAACGGTGCCGACGCAATGCGATAAGGGTTACACCATCATCGCTCAATTGGGGGATCCGAGACAGACTGAGAGGTATAGGCTGCACTCTAGTACGGCCTCCGCAGATTCCAAGTCGACTTATGTCTCACTTTTCGAACATGCGCTTACAGATTCCTAGCCGGCGACGACCGCTTTCTTTACAATGCAGCTAGTTCAGGTCGCTGTGAATTAGAGCGAAAGAATTCAGGCTTCCACAGCACGAGTATAGAGTCACAGTTCGACAAGCAGGCATGCCAACGGTCGCTAACGCGCCCAAGGGGTACCGCCCACTTCTTTCCATCATCCAAGAGACCGATAATGTTGCACTAGACTCCGTAATTGTGGGCAGGTCAGGTTAACGAGATCTTGTATCAAATGATGTCGTTACTGTTATTGTACAGCACCTAGGTATCAGCGAGAGTGATCGCAGCGTTATCCTGTGGATTTAACGTGCGGGACCGTGCCGTGTCAATATCCTTATGTTACGCCCCCTTAAACAGGAATGATGACACCCGGCGTGCAACCAGTAACATGTCATGTTTTAGCGCCTATCCCCCCACCACGTGGACTCCGTACGGTATACTCTCGTATCCGCTCCAGAGTCGTGGATCTACGGAGAACCGTATCCCAACTCAAGCTATATATCAACAGTCCACACCCCCGAACGGTTGCCCGTAACCGGTCTGCATGCTCTGTCGTGAAACGTTAGTTACAACAGGAGGGTTTCCAACATAGAGTGCCCGGAAATCTTAAGATGTAGCCCGCCTTTCTATCCCGGGGCCACGCGGTGGAGCCGCCATTGCTGCATACCTCACTTGACCATCAAAACGCTGCTTCATTTAACCATATGACACATGGTATAGATTTTCCCGAGCGCGACGAGATGGTTCAATCTTGCCAGGTTATGACGGAGGTAACTTCCCCAAAGCTGTGAGCAGGTGACCGGGTGAACTAGTATGAACACCGCCAGCTAGTTAGCCTAGTCTCCGTTGCCACAAGCGAGATCTCGCCAACACCAAATTGACTATCTTAACCCTTCTCAACCTCTCTTTCAATGTTGATTAACTCTATGTTTTTACCCGCTTTTCCATCCACATGAAGGGAGGTCCGTAATCTCGCTTATGCGATTACCTGTCAGTCGCGTGACTTAAGTTTACGCCGTAGGCATTTGGGCCTCAATTTCTGTCGCTTTTTGACAGCGCTGAGCGTGCGTTTTTCTATGCGATTTCTCCCTAATAGTCCACGTCGTTAGCAGACACACCGGTCCAGTAGCGCTACCTTAGAATCACAACAATGTAGCCAGCGGTTAAGCTTATTTACGTACTTCCAACCCGATCAAGCGCGTGCTTCTTGTCCAAATGAAAGAATATAAGGATCTTCTGAGAGGAGTCCAGTAAAGCACTGAAGGCATATAACTCCCTGATGTTACGGATACAACTGTGCGGTGATATCAACGGGACAGCTCGTTCTCTCTATACCATGTCTATTTCCAGTTACTCATGTCAAACCAGTCTTTGACCTACTATCACGCTGAGAAAACGTACACGCAATGACACAGTCGTAAACAAGGAAGGACAGGTAGGTCTGCACGTAGGGACCAGGTTATGCTCGACGCACCGCCTAAATCTCCGTCGAACGGGCGTCTTGCCAACAGACTCTTGCGGAGGAACATGTCACTTCACTTGGTCGTGTAAAAGTTTGATAGGCTCCGTTATTGTGGAGCGATATTTCTTGTGACGAATCCGGTAGTGGACGTTTGCGAGCTCGAAAAGCACCTGTCTAAAACGAGTAAAATTGTCTACAGTGGCAGCGAATGTAACCCGTGACGTGGCATCGCCCCGCGTGTGAGGAAACGGCGTCCTTACGACTTAAGAGGTAGACCGAGAGGGCCCGCGGCTTCTGCTCCCCATGGCGTGATAGGAGGTTCCTGCTATTTACTCTCGACTCGGCCACCCAATGTCTGGCCTGTCGCGGCCAAAGGAACTAGTGTGCACCGAAATTCCTGCATTCACCCA
seq00011   ATAAACACACTGAAGAAGCAAGGGGTGAGAGTACTTGTCGTCCGTGGCACGGCCGGCTCTGCGTGTGCATTTGGTTTGCTTCCCGAATTCCACTAGACTCATTTATCGTATTAACGGGTTCGCAGTACCGTGCCGAGCGAAACCGACACGGCACAGATACGGGTGGTATATTCGGTCACGGCTTCAAAGCTGCGTCCGTTTACTGCGTTTACAAGCGATACCTGGTCGGTAACACGTACTTTACAGATCGCAACGGTGCCGACGCAATGCGATAAGGGTTACACCATCATCGCTCAATTGGGGGATCCGAGACAGACTGAGAGGTATAGGCTGCACTCTAGTACGGCCTCCGCAGATTCCAAGTCGACTTATGTCTCACTTTTCGAACATGCGCTTACAGATTCCTAGCCGGCGACGACCGCTTTCTTTACAATGCAGCTAGTTCAGGTCGCTGTGAATTAGAGCGAAAGAATTCAGGCTTCCACAGCACGAGTATAGAGTCACAGTTCGACAAGCAGGCATGCCAACGGTCGCTAACGCGCCCAAGGGGTACCGCCCACTTCTTTCCATCATCCAAGAGACCGATAATGTTGCACTAGACTCCGTAATTGTGGGCAGGTCAGGTTAACGAGATCTTGTATCAAATGATGTCGTTACTGTTATTGTACAGCACCTAGGTATCAGCGAGAGTGATCGCAGCGTTATCCTGTGGATTTAACGTGCGGGACCGTGCCGTGTCAATATCCTTATGTTACGCCCCCTTAAACAGGAATGATGACACCCGGCGTGCAACCAGTAACATGTCATGTTTTAGCGCCTATCCCCCCACCACGTGGACTCCGTACGGTATACTCTCGTATCCGCTCCAGAGTCGTGGATCTACGGAGAACCGTATCCCAACTCAAGCTATATATCAACAGTCCACACCCCCGAACGGTTGCCCGTAACCGGTCTGCATGCTCTGTCGTGAAACGTTAGTTACAACAGGAGGGTTTCCAACATAGAGTGCCCGGAAATCTTAAGATGTAGCCCGCCTTTCTATCCCGGGGCCACGCGGTGGAGCCGCCATTGCTGCATACCTCACTTGACCATCAAAACGCTGCTTCATTTAACCATATGACACATGGTATAGATTTTCCCGAGCGCGACGAGATGGTTCAATCTTGCCAGGTTATGACGGAGGTAACTTCCCCAAAGCTGTGAGCAGGTGACCGGGTGAACTAGTATGAACACCGCCAGCTAGTTAGCCTAGTCTCCGTTGCCACAAGCGAGATCTCGCCAACACCAAATTGACTATCTTAACCCTTCTCAACCTCTCTTTCAATGTTGATTAACTCTATGTTTTTACCCGCTTTTCCATCCACATGAAGGGAGGTCCGTAATCTCGCTTATGCGATTACCTGTCAGTCGCGTGACTTAAGTTTACGCCGTAGGCATTTGGGCCTCAATTTCTGTCGCTTTTTGACAGCGCTGAGCGTGCGTTTTTCTATGCGATTTCTCCCTAATAGTCCACGTCGTTAGCAGACACACCGGTCCAGTAGCGCTACCTTAGAATCACAACAATGTAGCCAGCGGTTAAGCTTATTTACGTACTTCCAACCCGATCAAGCGCGTGCTTCTTGTCCAAATGAAAGAATATAAGGATCTTCTGAGAGGAGTCCAGTAAAGCACTGAAGGCATATAACTCCCTGATGTTACGGATACAACTGTGCGGTGATATCAACGGGACAGCTCGTTCTCTCTATACCATGTCTATTTCCAGTTACTCATGTCAAACCAGTCTTTGACCTACTATCACGCTGAGAAAACGTACACGCAATGACACAGTCGTAAACAAGGAAGGACAGGTAGGTCTGCACGTAGGGACCAGGTTATGCTCGACGCACCGCCTAAATCTTCGTCGAACGGGCGTCTTGCCAACAGACTCTTGCGGAGGAACATGTCACTTCACTTGGTCGTGTAAAAGTTTGATAGGCTCCGTTATTGTGGAGCGATATTTCTTGTGACGAATCCGGTAGTGGACGTTTGCGAGCTCGAAAAGCACCTGTCTAAAACGAGTAAAATTGTCTACAGTGGCAGCGAATGTAACCCGTGACGTGGCATCGCCCCGCGTGTGAGGAAACGGCGTCCTTACGACTTAAGAGGTAGACCGAGAGGGCCCGCGGCTTCTGCTCCCCATGGCGTGATAGGAGGTTCCTGCTATTTACTCTCGACTCGGCCACCCAATGTCTGCCCTGTCGCGGCCAAAGGAACTAGTGTGCACCGAAATTCCTGCATTCACCCA
seq00012   ATAAACACACTGAAGAAGCAAGGGGTGAGAGTACTTGTCGTCCGTGGCACGGCCGGCTCTGCGTGTGCATTTGGTTTGCTTCCCGAATTCCACTAGACTCATTTATCGTATTAACGGGTTCGCAGTACCGTGCCGAGCGAAACCGACACGGCACAGATACGGGTGGTATATTCGGTCACGGCTTCAAAGCTGCGTCCGTTTACTGCGTTTACAAGCGATACCTGGTCGGTAACACATACTTTACAGATCGCAACGGTGCCGACGCAATGCGATAAGGGTTACACCATCATCGCTCAATTGGGGGATCCGAGACAGACTGAGAGGTATAGGCTGCACTCTAGTACGGCCTCCGCAGATTCCAAGTCGACTTATGTCTCACTTTTCGAACATGCGCTTACAGATTCCTAGCCGGCGACGACCGCTTTCTTTACAATGCAGCTAGTTCAGGTCGCTGTGAATTAGAGCGAAAGAATTCAGGCTTCCACAGCACGAGTATAGAGTCACAGTTCGACAAGCAGGCATGCCAACGGTCGCTAACGCGCCCAAGGGGTACCGCCCACTTCTTTCCATCATCCAAGAGACCGATAATGTTGCACTAGACTCCGTAATTGTGGGCAGGTCAGGTTAACGAGATCTTGTATCAAATGATGTCGTTACTGTTATTGTACAGCACCTAGGTATCAGCGAGAGTGATCGCAGCGTTATCCTGTGGATTTAACGTGCGGGACCGTGCCGTGTCAATATCCTTATGTTACGCCCCCTTAAACAGGAATGATGACACCCGGCGTGCAACCAGTAACATGTCATGTTTTAGCGCCTATCCCCCCACCACGTGGACTCCGTACGGTATACTCTCGTATCCGCTCCAGAGTCGTGGATCTACGGAGAACCGTATCCCAACTCAAGCTATATATCAACAGTCCACACCCCCGAACGGTTGCCCGTAACCGGTCTGCATGCTCTGTCGTGAAACGTTAGTTACAACAGGAGGGTTTCCAACATAGAGTGCCCGGAAATCTTAAGATGTAGCCCGCCTTTCTATCCCGGGGCCACGCGGTGGAGCCGCCATTGCTGCATACCTCACTTGACCATCAAAACGCTGCTTCATTTAACCATATGACACATGGTATAGATTTTCCCGAGCGCGACGAGATGGTTCAATCTTGCCAGGTTATGACGGAGGTAACTTCCCCAAAGCTGTGAGCAGGTGACCGGGTGAACTAGTATGAACACCGCCAGCTAGTTAGCCTAGTCTCCGTTGCCACAAGCGAGATCTCGCCAACACCAAATTGACTATCTTAACCCTTCTCAACCTCTCTTTCAATGTTGATTAACTCTATGTTTTTACCCGCTTTTCCATCCACATGAAGGGAGGTCCGTAATCTCGCTTATGCGATTACCTGTCAGTCGCGTGACTTAAGTTTACGCCGTAGGCATTTGGGCCTCAATTTCTGTCGCTTTTTGACAGCGCTGAGCGTGCGTTTTTCTATGCGATTTCTCCCTAATAGTCCACGTCGTTAGCAGACACACCGGTCCAGTAGCGCTACCTTAGAATCACAACAATGTAGCCAGCGGTTAAGCTTATTTACGTACTTCCAACCCGATCAAGCGCGTGCTTCTTGTCCAAATGAAAGAATATAAGGATCTTCTGAGAGGAGTCCAGTAAAGCACTGAAGGCATATAACTCCCTGATGTTACGGATACAACTGTGCGGTGATATCAACGGGACAGCTCGTTCTCTCTATACCATGTCTATTTCCAGTTACTCATGTCAAACCAGTCTTTGACCTACTATCACGCTGAGAAAACGTACACGCAATGACACAGTCGTAAACAAGGAAGGACAGGTAGGTCTGCACGTAGGGACCAGGTTATGCTCGACGCACCGCCTAAATCTCCGTCGAACGGGCGTCTTGCCAACAGACTCTTGCGGAGGAACATGTCACTTCACTTGGTCGTGTAAAAGTTTGATAGGCTCCGTTATTGTGGAGCGATATTTCTTGTGACGAATCCGGTAGTGGACGTTTGCGAGCTCGAAAAGCACCTGTCTAAAACGAGTAAAATTGTCTACAGTGGCAGCGAATGTAACCCGTGACGTGGCATCGCCCCGCGTGTGAGGAAACGGCGTCCTTACGACTTAAGAGGTAGACCGAGAGGGCCCGCGGCTTCTGCTCCCCATGGCGTGATAGGAGGTTCCTGCTATTTACTCTCGACTCGGCCACCCAATGTCTGGCCTGTCGCGGCCAAAGGAACTAGTGTGCACCGAAATTCCTGCATTCACCCA
seq00013   ATAAACACACTGAAGAAGCAAGGGGTGAGAGTACTTGTCGTCCGTGGCACGGCCGGCTCTGCGTGTGCATTTGGTTTGCTTCCCGAATTCCACTAGACTCATTTATCGTATTAACGGGTTCGCAGTACCGTGCCGAGCGAAACCGACACGGCACAGATACGGGTGGTATATTCGGTCACGGCTTCAAAGCTGCGTCCGTTTACTGCGTTTACAAGCGATACCTGGTCGGTAACACATACTTTACAGATCGCAACGGTGCCGACGCAATGCGATAAGGGTTACACCATCATCGCTCAATTGGGGGATCCGAGACAGACTGAGAGGTATAGGCTGCACTCTAGTACGGCCTCCGCAGATTCCAAGTCGACTTATGTCTCACTTTTCGAACATGCGCTTACAGATTCCTAGCCGGCGACGACCGCTTTCTTTACAATGCAGCTAGTTCAGGTCGCTGTGAATTAGAGCGAAAGAATTCAGGCTTCCACAGCACGAGTATAGAGTCACAGTTCGACAAGCAGGCATGCCAACGGTCGCTAACGCGCCCAAGGGGTACCGCCCACTTCTTTCCATCATCCAAGAGACCGATAATGTTGCACTAGACTCCGTAATTGTGGGCAGGTCAGGTTAACGAGATCTTGTATCAAATGATGTCGTTACTGTTATTGTACAGCACCTAGGTATCAGCGAGAGTGATCGCAGCGTTATCCTGTGGTTTTAACGTGCGGGACCGTGCCGTGTCAATATCCTTATGTTACGCCCCCTTAAACAGGAATGATGACACCCGGCGTGCAACCAGTAACATGTCATGTTTTAGCGCCTATCCCCCCACCACGTGGACTCCGTACGGTATACTCTCGTATCCGCTCCAGAGTCGTGGATCTACGGAGAACCGTATCCCAACTCAAGCTATATATCAACAGTCCACACCCCCGAACGGTTGCCCGTAACCGGTCTGCATGCTCTGTCGTGAAACGTTAGTTACAACAGGAGGGTTTCCAACATAGAGTGCCCGGAAATCTTAAGATGTAGCCCGCCTTTCTATCCCGGGGCCACGCGGTGGAGCCGCCATTGCTGCATACCTCACTTGACCATCAAAACGCTGCTTCATTTAACCATATGACACATGGTATAGATTTTCCCGAGCGCGACGAGATGGTTCCATCTTGCCAGGTTATGACGGAGGTAACTTCCCCAAAGCTGTGAGCAGGTGACCGGGTGAACTAGTATGAACACCGCCAGCTAGTTAGCCTAGTCTCCGTTGCCACAAGCGAGATCTCGCCAACACCAAATTGACTATCTTAACCCTTCTCAACCTCTCTTTCAATGTTGATTAACTCTATGTTTTTACCCGCTTTTCCATCCACATGAAGGGAGGTCCGTAATCTCGCTTATGCGATTACCTGTCAGTCGCGTGACTTAAGTTTACGCCGTAGGCATTTGGGCCTCAATTTCTGTCGCTTTTTGACAGCGCTGAGCGTGCGTTTTTCTATGCGATTTCTCCCTAATTGTCCACGTCGTTAGCAGACACACCGGTCCAGTAGCGCTACCTTAGAATCACAACAATGTAGCCAGCGGTTAAGCTTATTTACGTACTTCCAACCCGATCAAGCGCGTGCTTCTTGTCCAAATGAAAGAATATAAGGATCTTCTGAGAGGAGTCCAGTAAAGCACTGAAGGCATATAACTCCCTGATGTTACGGATACAACTGTGCGGTGATATCAACGGGACAGCTCGTTCTCTCTATACCATGTCTATTTCCAGTTACTCATGTCAAACCAGTCTTTGACCTACTATCACGCTGAGAAAACGTACACGCAATGACACAGTCGTAAACAAGGAAGGACAGGTAGGTCTGCACGTAGGGACCAGGTTATGCTCGACGCACCGCCTAAATCTCCGTCGAACGGGCGTCTTGCCAACAGACTCTTGCGGAGGAACATGTCACTTCACTTGGTCGTGTAAAAGTTTGATAGGCTCCGTTATTGTGGAGCGATATTTCTTGTGACGAATCCGGTAGTGGACGTTTGCGAGCTCGAAAAGCACCTGTCTAAAACGAGTAAAATTGTCTACAGTGGCAGCGAATGTAACCCGTGACGTGGCATCGCCCCGCGTGTGAGGAAACGGCGTCCTTACGACTTAAGAGGTAGACCGAGAGGGCCCGCGGCTTCTGCTCCCCATGGCGTGATAGGAGGTTCCTGCTATTTACTCTGGACTCGGCCACCCAATGTCTGGCCTGTCGCGGCCAAAGGAACTAGTGTGCACCGAAATTCCTGCATTCACCCA
seq00014   ATAAACACACTGAAGAAGCAAGGGGTGAGAGTACTTGTCGTCCGTGGCACGGCCGGCTCTGCGTGTGCATTTGGTTTGCTTCCCGAATTCCACTAGACTCATTTATCGTATTAACGGGTTCGCAGTACCGTGCCGAGCGAAACCGACACGGCACAGATACGGGTGGTATATTCGGTCACGGCTTCAAAGCTGCGTCCGTTTACTGCGTTTACAAGCGATACCTGGTCGGTAACACATACTTTACAGATCGCAACGGTGCCGACGCAATGCGATAAGGGTTACACCATCATCGCTCAATTGGGGGATCCGAGACAGACTGAGAGGTATAGGCTGCACTCTAGTACGGCCTCCGCAGATTCCAAGTCGACTTATGTCTCACTTTTCGAACATGCGCTTACAGATTCCTAGCCGGCGACGACCGCTTTCTTTACAATGCAGCTAGTTCAGGTCGCTGTGAATTAGAGCGAAAGAATTCAGGCTTCCACAGCACGAGTATAGAGTCACAGTTCGACAAGCAGGCATGCCAACGGTCGCTAACGCGCCCAAGGGGTACCGCCCACTTCTTTCCATCATCCAAGAGACCGATAATGTTGCACTAGACTCCGTAATTGTGGGCAGGTCAGGTTAACGAGATCTTGTATCAAATGATGTCGTTACTGTTATTGTACAGCACCTAGGTATCAGCGAGAGTGATCGCAGCGTTATCCTGTGGATTTAACGTGCGGGACCGTGCCGTGTCAATATCCTTATGTTACGCCCCCTTAAACAGGAATGATGACACCCGGCGTGCAACCAGTAACATGTCATGTTTTAGCGCCTATCCCCCCACCACGTGGACTCCGTACGGTATACTCTCGTATCCGCTCCAGAGTCGTGGATCTACGGAGAACCGTATCCCAACTCAAGCTATATATCAACAGTCCACACCCCCGAACGGTTGCCCGTAACCGGTCTGCATGCTCTGTCGTGAAACGTTAGTTACAACAGGAGGGTTTCCAACATAGAGTGCCCGGAAATCTTAAGATGTAGCCCGCCTTTCTATCCCGGGGCCACGCGGTGGAGCCGCCATTGCTGCATACCTCACTTGACCATCAAAACGCTGCTTCATTTAACCATATGACACATGGTATAGATTTTCCCGAGCGCGACGAGATGGTTCAATCTTGCCAGGTTATGACGGAGGTAACTTCCCCAAAGCTGTGAGCAGGTGACCGGGTGAACTAGTATGAACACCGCCAGCTAGTTAGCCTAGTCTCCGTTGCCACAAGCGAGATCTCGCCAACACCAAATTGACTATCTTAACCCTTCTCAACCTCTCTTTCAATGTTGATTAACTCTATGTTTTTACCCGCTTTTCCATCCACATGAAGGGAGGTCCGTAATCTCGCTTATGCGATTACCTGTCAGTCGCGTGACTTAAGTTTACGCCGTAGGCATTTGGGCCTCAATTTCTGTCGCTTTTTGACAGCGCTGAGCGTGCGTTTTTCTATGCGATTTCTCCCTAATTGTCCACGTCGTTAGCAGACACACCGGTCCAGTAGCGCTACCTTAGAATCACAACAATGTAGCCAGCGGTTAAGCTTATTTACGTACTTCCAACCCGATCAAGCGCGTGCTTCTTGTCCAAATGAAAGAATATAAGGATCTTCTGAGAGGAGTCCAGTAAAGCACTGAAGGCATATAACTCCCTGATGTTACGGATACAACTGTGCGGTGATATCAACGGGACAGCTCGTTCTCTCTATACCATGTCTATTTCCAGTTACTCATGTCAAACCAGTCTTTGACCTGCTATCACGCTGAGAAAACGTACACGCAATGACACAGTCGTAAACAAGGAAGGACAGGTAGGTCTGCACGTAGGGACCAGGTTATGCTCGACGCACCGCCTAAATCTCCGTCGAACGGGCGTCTTGCCAACAGACTCTTGCGGAGGAACATGTCACTTCACTTGGTCGTGTAAAAGTTTGATAGGCTCCGTTATTGTGGAGCGATATTTCTTGTGACGAATCCGGTAGTGGACGTTTGCGAGCTCGAAAAGCACCTGTCTAAAACGAGTAAAATTGTCTACAGTGGCAGCGAATGTAACCCGTGACGTGGCATCGCCCCGCGTGTGAGGAAACGGCGTCCTTACGACTTAAGAGGTAGACCGAGAGGGCCCGCGGCTTCTGCTCCCCATGGCGTGATAGGAGGTTCCTGCTATTTACTCTCGACTCGGCCACCCAATGTCTGACCTGTCGCGGCCAAAGGAACTAGTGTGCACCGAAATTCCTGCATTCACCCA
seq00015   ATAAACACACTGAAGAAGCAAGGGGTGAGAGTACTTGTCGTCCGTGGCACGGCCGGCTCTGCGTGTGCATTTGGTTTGCTTCCCGAATTCCACTAGACTCATTTATCGTATTAACGGGTTCGCAGTACCGTGCCGAGCGAAACCGACACGGCACAGATACGGGTGGTATATTCGGTCACGGCTTCAAAGCTGCGTCCGTTTACTGCGTTTACAAGCGATACCTGGTCGGTAACACGTACTTTACAGATCGCAACGGTGCCGACGCAATGCGATAAGGGTTACACCATCATCGCTCAATTGGGGGATCCGAGACAGACTGAGAGGTATAGGCTGCACTCTAGTACGGCCTCCGCAGATTCCAAGTCGACTTATGTCTCACTTTTCGAACATGCGCTTACAGATTCCTAGCCGGCGACGACCGCTTTCTTTACAATGCAGCTAGTTCAGGTCGCTGTGAATTAGAGCGAAAGAATTCAGGCTTCCACAGCACGAGTATAGAGTCACAGTTCGACAAGCAGGCATGCCAACGGTCGCTAACGCGCCCAAGGGGTACCGCCCACTTCTTTCCATCATCCAAGAGACCGATAATGTTGCACTAGACTCCGTAATTGTGGGCAGGTCAGGTTAACGAGATCTTGTATCAAATGATGTCGTTACTGTTATTGTACAGCACCTAGGTATCAGCGAGAGTGATCGCAGCGTTATCCTGTGGATTTAACGTGCGGGACCGTGCCGTGTCAATATCCTTATGTTACGCCCCCTTAAACAGGAATGATGACACCCGGCGTGCAACCAGTAACATGTCATGTTTTAGCGCCTATCCCCCCACCACGTGGACTCCGTACGGTATACTCTCGTATCCGCTCCAGAGTCGTGGATCTACGGAGAACCGTATCCCAACTCAAGCTATATATCAACAGTCCACACCCCCGAACGGTTGCCCGTAACCGGTCTGCATGCTCTGTCGTGAAACGTTAGTTACAACAGGAGGGTTTCCAACATAGAGTGCCCGGAAATCTTAAGATGTAGCCCGCCTTTCTATCCCGGGGCCACGCGGTGGAGCCGCCATTGCTGCATACCTCACTTGACCATCAAAACGCTGCTTCATTTAACCATATGACACATGGTATAGATTTTCCCGAGCGCGACGAGATGGTTCAATCTTGCCAGGTTATGACGGAGGTAACTTCCCCAAAGCTGTGAGCAGGTGACCGGGTGAACTAGTATGAACACCGCCAGCTAGTTAGCCTAGTCTCCGTTGCCACAAGCGAGATCTCGCCAACACCAAATTGACTATCTTAACCCTTCTCAACCTCTCTTTCAATGTTGATTAACTCTATGTTTTTACCCGCTTTTCCATCCACATGAAGGGAGGTCCGTAATCTCGCTTATGCGATTACCTGTCAGTCGCGTGACTTAAGTTTACGCCGTAGGCATTTGGGCCTCAATTTCTGTCGCTTTTTGACAGCGCTGAGCGTGCGTTTTTCTATGCGATTTCTCCCTAATAGTCCACGTCGTTAGCAGACACACCGGTCCAGTAGCGCTACCTTAGAATCACAACAATGTAGCCAGCGGTTAAGCTTATTTACGTACTTCCAACCCGATCAAGCGCGTGCTTCTTGTCCAAATGAAAGAATATAAGGATCTTCTGAGAGGAGTCCAGTAAAGCACTGAAGGCATATAACTCCCTGATGTTACGGATACAACTGTGCGGTGATATCAACGGGACAGCTCGTTCTCTCTATACCATGTCTATTTCCAGTTACTCATGTCAAACCAGTCTTTGACCTACTATCACGCTGAGAAAACGTACACGCAATGACACAGTCGTAAACAAGGAAGGACAGGTAGGTCTGCACGTAGGGACCAGGTTATGCTCGACGCACCGCCTAAATCTTCGTCGAACGGGCGTCTTGCCAACAGACTCTTGCGGAGGAACATGTCACTTCACTTGGTCGTGTAAAAGTTTGATAGGCTCCGTTATTGTGGAGCGATATTTCTTGTGACGAATCCGGTAGTGGACGTTTGCGAGCTCGAAAAGCACCTGTCTAAAACGAGTAAAATTGTCTACAGTGGCAGCGAATGTAACCCGTGACGTGGCATCGCCCCGCGTGTGAGGAAACGGCGTCCTTACGACTTAAGAGGTAGACCGAGAGGGCCCGCGGCTTCTGCTCCCCATGGCGTGATAGGAGGTTCCTGCTATTTACTCTCGACTCGGCCACCCAATGTCTGCCCTGTCGCGGCCAAAGGAACTAGTGTGCACCGAAATTCCTGCATTCACCCA
seq00016   ATAAACACACTGAAGAAGCAAGGGGTGAGAGTACTTGTCGTCCGTGGCACGGCCGGCTCTGCGTGTGCATTTGGTTTGCTTCCCGAATTCCACTAGACTCATTTATCGTATTAACGGGTTCGCAGTACCGTGCCGAGCGAAACCGACACGGCACAGATACGGGTGGTATATTCGGTCACGGCTTCAAAGCTGCGTCCGTTTACTGCGTTTACAAGCGATACCTGGTCGGTAACACATACTTTACAGATCGCAACGGTGCCGACGCAATGCGATAAGGGTTACACCATCATCGCTCAATTGGGGGATCCGAGACAGACTGAGAGGTATAGGCTGCACTCTAGTACGGCCTCCGCAGATTCCAAGTCGACTTATGTCTCACTTTTCGAACATGCGCTTACAGATTCCTAGCCGGCGACGACCGCTTTCTTTACAATGCAGCTAGTTCAGGTCGCTGTGAATTAGAGCGAAAGAATTCAGGCTTCCACAGCACGAGTATAGAGTCACAGTTCGACAAGCAGGCATGCCAACGGTCGCTAACGCGCCCAAGGGGTACCGCCCACTTCTTTCCATCATCCAAGAGACCGATAATGTTGCACTAGACTCCGTAATTGTGGGCAGGTCAGGTTAACGAGATCTTGTATCAAATGATGTCGTTACTGTTATTGTACAGCACCTAGGTATCAGCGAGAGTGATCGCAGCGTTATCCTGTGGATTTAACGTGCGGGACCGTGCCGTGTCAATATCCTTATGTTACGCCCCCTTAAACAGGAATGATGACACCCGGCGTGCAACCAGTAACATGTCATGTTTTAGCGCCTATCCCCCCACCACGTGGACTCCGTACGGTATACTCTCGTATCCGCTCCAGAGTCGTGGATCTACGGAGAACCGTATCCCAACTCAAGCTATATATCAACAGTCCACACCCCCGAACGGTTGCCCGTAACCGGTCTGCATGCTCTGTCGTGAAACGTTAGTTACAACAGGAGGGTTTCCAACATAGAGTGCCCGGAAATCTTAAGATGTAGCCCGCCTTTCTATCCCGGGGCCACGCGGTGGAGCCGCCATTGCTGCATACCTCACTTGACCATCAAAACGCTGCTTCATTTAACCATATGACACATGGTATAGATTTTCCCGAGCGCGACGAGATGGTTCAATCTTGCCAGGTTATGACGGAGGTAACTTCCCCAAAGCTGTGAGCAGGTGACCGGGTGAACTAGTATGAACACCGCCAGCTAGTTAGCCTAGTCTCCGTTGCCACAAGCGAGATCTCGCCAACACCAAATTGACTATCTTAACCCTTCTCAACCTCTCTTTCAATGTTGATTAACTCTATGTTTTTACCCGCTTTTCCATCCACATGAAGGGAGGTCCGTAATCTCGCTTATGCGATTACCTGTCAGTCGCGTGACTTAAGTTTACGCCGTAGGCATTTGGGCCTCAATTTCTGTCGCTTTTTGACAGCGCTGAGCGTGCGTTTTTCTATGCGATTTCTCCCTAATAGTCCACGTCGTTAGCAGACACACCGGTCCAGTAGCGCTACCTTAGAATCACAACAATGTAGCCAGCGGTTAAGCTTATTTACGTACTTCCAACCCGATCAAGCGCGTGCTTCTTGTCCAAATGAAAGAATATAAGGATCTTCTGAGAGGAGTCCAGTAAAGCACTGAAGGCATATAACTCCCTGATGTTACGGATACAACTGTGCGGTGATATCAACGGGACAGCTCGTTCTCTCTATACCATGTCTATTTCCAGTTACTCATGTCAAACCAGTCTTTGACCTACTATCACGCTGAGAAAACGTACACGCAATGACACAGTCGTAAACAAGGAAGGACAGGTAGGTCTGCACGTAGGGACCAGGTTATGCTCGACGCACCGCCTAAATCTCCGTCGAACGGGCGTCTTGCCAACAGACTCTTGCGGAGGAACATGTCACTTCACTTGGTCGTGTAAAAGTTTGATAGGCTCCGTTATTGTGGAGCGATATTTCTTGTGACGAATCCGGTAGTGGACGTTTGCGAGCTCGAAAAGCACCTGTCTAAAACGAGTAAAATTGTCTACAGTGGCAGCGAATGTAACCCGTGACGTGGCATCGCCCCGCGTGTGAGGAAACGGCGTCCTTACGACTTAAGAGGTAGACCGAGAGGGCCCGCGGCTTCTGCTCCCCATGGCGTGATAGGAGGTTCCTGCTATTTACTCTCGACTCGGCCACCCAATGTCTGGCCTGTCGCGGCCAAAGGAACTAGTGTGCACCGAAATTCCTGCATTCACCCA
seq00017   ATAAACACACTGAAGAAGCAAGGGGTGAGAGTACTTGTCGTCCGTGGCACGGCCGGCTCTGCGTGTGCATTTGGTTTGCTTCCCGAATTCCACTAGACTCATTTATCGTATTAACGGGTTCGCAGTACCGTGCCGAGCGAAACCGACACGGCACAGATACGGGTGGTATATTCGGTCACGGCTTCAAAGCTGCGTCCGTTTACTGCGTTTACAAGCGATACCTGGTCGGTAACACATACTTTACAGATCGCAACGGTGCCGACGCAATGCGATAAGGGTTACACCATCATCGCTCAATTGGGGGATCCGAGACAGACTGAGAGGTATAGGCTGCACTCTAGTACGGCCTCCGCAGATTCCAAGTCGACTTATGTCTCACTTTTCGAACATGCGCTTACAGATTCCTAGCCGGCGACGACCGCTTTCTTTACAATGCAGCTAGTTCAGGTCGCTGTGAATTAGAGCGAAAGAATTCAGGCTTCCACAGCACGAGTATAGAGTCACAGTTCGACAAGCAGGCATGCCAACGGTCGCTAACGCGCCCAAGGGGTACCGCCCACTTCTTTCCATCATCCAAGAGACCGATAATGTTGCACTAGACTCCGTAATTGTGGGCAGGTCAGGTTAACGAGATCTTGTATCAAATGATGTCGTTACTGTTATTGTACAGCACCTAGGTATCAGCGAGAGTGATCGCAGCGTTATCCTGTGGATTTAACGTGCGGGACCGTGCCGTGTCAATATCCTTATGTTACGCCCCCTTAAACAGGAATGATGACACCCGGCGTGCAACCAGTAACATGTCATGTTTTAGCACCTATCCCCCCACCACGTGGACTCCGTACGGTATACTCTCGTATCCGCTCCAGAGTCGTGGATCTACGGAGAACCGTATCCCAACTCAAGCTATATATCAACAGTCCACACCCCCGAACGGTTGCCCGTAACCGGTCTGCATGCTCTGTCGTGAAACGTTAGTTACAACAGGAGGGTTTCCAACATAGAGTGCCCGGAAATCTTAAGATGTAGCCCGCCTTTCTATCCCGGGGCCACGCGGTGGAGCCGCCATTGCTGCATACCTCACTTGACCATCAAAACGCTGCTTCATTTAACCATATGACACATGGTATAGATTTTCCCGAGCGCGACGAGATGGTTCAATCTTGCCAGGTTATGACGGAGGTAACTTCCCCAAAGCTGTGAGCAGGTGACCGGGTGAACTAGTATGAACACCGCCAGCTAGTTAGCCTAGTCTCCGTTGCCACAAGCGAGATCTCGCCAACACCAAATTGACTATCTTAACCCTTCTCAACCTCTCTTTCAATGTTGATTAACTCTATGTTTTTACCCGCTTTTCCATCCACATGAAGGGAGGTCCGTAATCTCGCTTATGCGATTACCTGTCAGTCGCGTGACTTAAGTTTACGCCGTAGGCATTTGGGCCTCAATTTCTGTCGCTTTTTGACAGCGCTGAGCGTGCGTTTTTCTATGCGATTTCTCCCTAATTGTCCACGTCGTTAGCAGACACACCGGTCCAGTAGCGCTACCTTAGAATCACAACAATGTAGCCAGCGGTTAAGCTTATTTACGTACTTCCAACCCGATCAAGCGCGTGCTTCTTGTCCAAATGAAAGAATATAAGGATCTTCTGAGAGGAGTCCAGTAAAGCACTGAAGGCATATAACTCCCTGATGTTACGGATACAACTGTGCGGTGATATCAACGGGACAGCTCGTTCTCTCTATACCATGTCTATTTCCAGTTACTCATGTCAAACCAGTCTTTGACCTACTATCACGCTGAGAAAACGTACACGCAATGACACAGTCGTAAACAAGGAAGGACAGGTAGGTCTGCACGTAGGGACCAGGTTATGCTCGACGCACCGCCTAAATCTCCGTCGAACGGGCGTCTTGCCAACAGACTCTTGCGGAGGAACATGTCACTTCACTTGGTCGTGTAAAAGTTTGATAGGCTCCGTTATTGTGGAGCGATATTTCTTGTGACGAATCCGGTAGTGGACGTTTGCGAGCTCGAAAAGCACCTGTCTAAAACGAGTAAAATTGTCTACAGTGGCAGCGAATGTAACCCGTGACGTGGCATCGCCCCGCGTGTGAGGAAACGGCGTCCTTACGACTTAAGAGGTAGACCGAGAGGGCCCGCGGCTTCTGCTCCCCATGGCGTGATAGGAGGTTCCTGCTATTTACTCTCGACTCGGCCACCCAATGTCTGGCCTGTCGCGGCCAAAGGAACTAGTGTGCACCGAAATTCCTGCATTCACCCA
seq00018   ATAAACACACTGAAGAAGCAAGGGGTGAGAGTACTTGTCGTCCGTGGCACGGCCGGCTCTGCGTGTGCATTTGGTTTGCTTCCCGAATTCCACTAGACTCATTTATCGTATTAACGGGTTCGCAGTACCGTGCCGAGCGAAACCGACACGGCACAGATACGGGTGGTATATTCGGTCACGGCTTCAAAGCTGCGTCCGTTTACTGCGTTTACAAGCGATACCTGGTCGGTAACACATACTTTACAGATCGCAACGGTGCCGACGCAATGCGATAAGGGTTACACCATCATCGCTCAATTGGGGGATCCGAGACAGACTGAGAGGTATAGGCTGCACTCTAGTACGGCCTCCGCAGATTCCAAGTCGACTTATGTCTCACTTTTCGAACATGCGCTTACAGATTCCTAGCCGGCGACGACCGCTTTCTTTACAATGCAGCTAGTTCAGGTCGCTGTGAATTAGAGCGAAAGAATTCAGGCTTCCACAGCACGAGTATAGAGTCACAGTTCGACAAGCAGGCATGCCAACGGTCGCTAACGCGCCCAAGGGGTACCGCCCACTTCTTTCCATCATCCAAGAGACCGATAATGTTGCACTAGACTCCGTAATTGTGGGCAGGTCAGGTTAACGAGATCTTGTATCAAATGATGTCGTTACTGTTATTGTACAGCACCTAGGTATCAGCGAGAGTGATCGCAGCGTTATCCTGTGGATTTAACGTGCGGGACCGTGCCGTGTCAATATCCTTATGTTACGCCCCCTTAAACAGGAATGATGACACCCGGCGTGCAACCAGTAACATGTCATGTTTTAGCGCCTATCCCCCCACCACGTGGACTCCGTACGGTATACTCTCGTATCCGCTCCAGAGTCGTGGATCTACGGAGAACCGTATCCCAACTCAAGCTATATATCAACAGTCCACACCCCCGAACGGTTGCCCGTAACCGGTCTGCATGCTCTGTCGTGAAACGTTAGTTACAACAGGAGGGTTTCCAACATAGAGTGCCCGGAAATCTTAAGATGTAGCCCGCCTTTCTATCCCGGGGCCACGCGGTGGAGCCGCCATTGCTGCATACCTCACTTGACCATCAAAACGCTGCTTCATTTAACCATATGACACATGGTATAGATTTTCCCGAGCGCGACGAGATGGTTCAATCTTGCCAGGTTATGACGGAGGTAACTTCCCCAAAGCTGTGAGCAGGTGACCGGGTGAACTAGTATGAACACCGCCAGCTAGTTAGCCTAGTCTCCGTTGCCACAAGCGAGATCTCGCCAACACCAAATTGACTATCTTAACCCTTCTCAACCTCTCTTTCAATGTTGATTAACTCTATGTTTTTACCCGCTTTTCCATCCACATGAAGGGAGGTCCGTAATCTCGCTTATGCGATTACCTGTCAGTCGCGTGACTTAAGTTTACGCCGTAGGCATTTGGGCCTCAATTTCTGTCGCTTTTTGACAGCGCTGAGCGTGCGTTTTTCTATGCGATTTCTCCCTAATAGTCCACGTCGTTAGCAGACACACCGGTCCAGTAGCGCTACCTTAGAATCACAACAATGTAGCCAGCGGTTAAGCTTATTTACGTACTTCCAACCCGATCAAGCGCGTGCTTCTTGTCCAAATGAAAGAATATAAGGATCTTCTGAGAGGAGTCCAGTAAAGCACTGAAGGCATATAACTCCCTGATGTTACGGATACAACTGTGCGGTGATATCAACGGGACAGCTCGTTCTCTCTATACCATGTCTATTTCCAGTTACTCATGTCAAACCAGTCTTTGACCTACTATCACGCTGAGAAAACGTACACGCAATGACACAGTCGTAAACAAGGAAGGACAGGTAGGTCTGCACGTAGGGACCAGGTTATGCTCGACGCACCGCCTAAATCTCCGTCGAACGGGCGTCTTGCCAACAGACTCTTGCGGAGGAACATGTCACTTCACTTGGTCGTGTAAAAGTTTGATAGGCTCCGTTATTGTGGAGCGATATTTCTTGTGACGAATCCGGTAGTGGACGTTTGCGAGCTCGAAAAGCACCTGTCTAAAACGAGTAAAATTGTCTACAGTGGCAGCGAATGTAACCCGTGACGTGGCATCGCCCCGCGTGTGAGGAAACGGCGTCCTTACGACTTAAGAGGTAGACCGAGAGGGCCCGCGGCTTCTGCTCCCCATGGCGTGATAGGAGGTTCCTGCTATTTACTCTCGACTCGGCCACCCAATGTCTGGCCTGTCGCGGCCAAAGGAACTAGTGTGCACCGAAATTCCTGCATTCACCCA
seq00019   ATAAACACACTGAAGAAGCAAGGGGTGAGAGAACTTGTCGTCCGTGGCACGGCCGGCTCTGCGTGTGCATTTGGTTTGCTTCCCGAATTCCACTAGACTCATTTATCGTATTAACGGGTTCGCAGTACCGTGCCGAGCGAAACCGACACGGCACAGATACGGGTGGTATATTCGGTCACGGCTTCAAAGCTGCGTCCGTTTACTGGGTTTACAAGCGATACCTGGTCGGTAACACATACTTTACAGATCGCAACGGTGCCGACGCAATGCGATAAGGGTTACACCATCATCGCTCAATTGGGGGATCCGAGACAGACTGAGAGGTATAGGCTGCACTCTAGTACGGCCTCCGCAGATTCCAAGTCGACTTATGTCTCACTTTTCGAACATGCGCTTACAGATTCCTAGCCGGCGACGACCGCTTTCTTTACAATGCAGCTAGTTCAGGTCGCTGTGAATTAGAGCGAAAGAATTCAGGCTTCCACAGCACGAGTATAGAGTCACAGTTCGACAAGCAGGCATGCCAACGGTCGCTAACGCGCCCAAGGGGTACCGCCCACTTCTTTCCATCATCCAAGAGACCGATAATGTTGCACTAGACTCCGTAATTGTGGGCAGGTCAGGTTAACGAGATCTTGTATCAAATGATGTCGTTACTGTTATTGTACAGCACCTAGGTATCAGCGAGAGTGATCGCAGCGTTATCCTGTGGATTTAACGTGCGGGACCGTGCCGTGTCAATATCCTTATGTTACGCCCCCTTAAACAGGAATGATGACACCCGGCGTGCAACCAGTAACATGTCATGTTTTAGCGCCTATCCCCCCACCACGTGGACTCCGTACGGTATACTCTCGTATCCGCTCCAGAGTCGTGGATCTACGGAGAACCGTATCCCAACTCAAGCTATATATCAACAGTCCACACCCCCGAACGGTTGCCCGTAACCGGTCTGCATGCTCTGTCGTGAAACGTTAGTTACAACAGGAGGGTTTCCAACATAGAGTGCCCGGAAATCTTAAGATGTAGCCCGCCTTTCTATCCCGGGGCCACGCGGTGGAGCCGCCATTGCTGCATACCTCACTTGACCATCAAAACGCTGCTTCATTTAACCATATGACACATGGTATAGATTTTCCCGAGCGCGACGAGATGGTTCAATCTTGCCAGGTTATGACGGAGGTAACTTCCCCAAAGCTGTGAGCAGGTGACCGGGTGAACTAGTATGAACACCGCCAGCTAGTTAGCCTAGTCTCCGTTGCCACAAGCGAGATCTCGCCAACACCAAATTGACTATCTTAACCCTTCTCAACCTCTCTTTCAATGTTGATTAACTCTATGTTTTTACCCGCTTTTCCATCCACATGAAGGGAGGTCCGTAATCTCGCTTATGCGATTACCTGTCAGTCGCGTGACTTAAGTTTACGCCGTAGGCATTTGGGCCTCAATTTCTGTCGCTTTTTGACAGCGCTGAGCGTGCGTTTTTCTATGCGATTTCTCCCTAATAGTCCACGTCGTTAGCAGACACACCGGTCCAGTAGCGCTACCTTAGAATCACAACAATGTAGCCAGCGGTTAAGCTTATTTACGTACTTCCAACCCGATCAAGCGCGTGCTTCTTGTCCAAATGAAAGAATATAAGGATCTTCTGAGAGGAGTCCAGTAAAGCACTGAAGGCATATAACTCCCTGATGTTACGGATACAACTGTGCGGTGATATCAACGGGACAGCTCGTTCTCTCTATACCATGTCTATTTCCAGTTACTCATGTCAAACCAGTCTTTGACCTACTATCACGCTGAGAAAACGTACACGCAATGACACAGTCGTAAACAAGGAAGGACAGGTAGGTCTGCACGTAGGGACCAGGTTATGCTCGACGCACCGCCTAAATCTCCGTCGAACGGGCGTCTTGCCAACAGACTCTTGCGGAGGAACATGTCACTTCACTTGGTCGTGTAAAAGTTTGATAGGCTCCGTTATTGTGGAGCGATATTTCTTGTGACGAATCCGGTAGTGGACGTTTGCGAGCTCGAAAAGCACCTGTCTAAAACGAGTAAAATTGTCTACAGTGGCAGCGAATGTAACCCGTGACGTGGCATCGCCCCGCGTGTGAGGAAACGGCGTCCTTACGACTTAAGAGGTAGACCGAGAGGGCCCGCGGCTTCTGCTCCCCATGGCGTGATAGGAGGTTCCTGCTATTTACTCTCGACTCGGCCACCCAATGTCTGGCCTGTCGCGGCCAAAGGAACTAGTGTGCACCGAAATTCCTGCATTCACCCA
seq00020   ATAAACACACTGAAGAAGCAAGGGGTGAGAGTACTTGTCGTCCGTGGCACGGCCGGCTCTGCGTGTGCATTTGGTTTGCTTCCCGAATTCCACTAGACTCATTTATCGTATTAACGGGTTCGCAGTACCGTGCCGAGCGAAACCGACACGGCACAGATACGGGTGGTATATTCGGTCACGGCTTCAAAGCTGCGTCCGTTTACTGCGTTTACAAGCGATACCTGGTCGGTAACACATACTTTACAGATCGCAACGGTGCCGACGCAATGCGATAAGGGTTACACCATCATCGCTCAATTGGGGGATCCGAGACAGACTGAGAGGTATAGGCTGCACTCTAGTACGGCCTCCGCAGATTCCAAGTCGACTTATGTCTCACTTTTCGAACATGCGCTTACAGATTCCTAGCCGGCGACGACCGCTTTCTTTACAATGCAGCTAGTTCAGGTCGCTGTGAATTAGAGCGAAAGAATTCAGGCTTCCACAGCACGAGTATAGAGTCACAGTTCGACAAGCAGGCATGCCAACGGTCGCTAACGCGCCCAAGGGGTACCGCCCACTTCTTTCCATCATCCAAGAGACCGATAATGTTGCACTAGACTCCGTAATTGTGGGCAGGTCAGGTTAACGAGATCTTGTATCAAATGATGTCGTTACTGTTATTGTACAGCACCTAGGTATCAGCGAGAGTGATCGCAGCGTTATCCTGTGGATTTAACGTGCGGGACCGTGCCGTGTCAATATCCTTATGTTACGCCCCCTTAAACAGGAATGATGACACCCGGCGTGCAACCAGTAACATGTCATGTTTTAGCACCTATCCCCCCACCACGTGGACTCCGTACGGTATACTCTCGTATCCGCTCCAGAGTCGTGGATCTACGGAGAACCGTATCCCAACTCAAGCTATATATCAACAGTCCACACCCCCGAACGGTTGCCCGTAACCGGTCTGCATGCTCTGTCGTGAAACGTTAGTTACAACAGGAGGGTTTCCAACATAGAGTGCCCGGAAATCTTAAGATGTAGCCCGCCTTTCTATCCCGGGGCCACGCGGTGGAGCCGCCATTGCTGCATACCTCACTTGACCATCAAAACGCTGCTTCATTTAACCATATGACACATGGTATAGATTTTCCCGAGCGCGACGAGATGGTTCAATCTTGCCAGGTTATGACGGAGGTAACTTCCCCAAAGCTGTGAGCAGGTGACCGGGTGAACTAGTATGAACACCGCCAGCTAGTTAGCCTAGTCTCCGTTGCCACAAGCGAGATCTCGCCAACACCAAATTGACTATCTTAACCCTTCTCAACCTCTCTTTCAATGTTGATTAACTCTATGTTTTTACCCGCTTTTCCATCCACATGAAGGGAGGTCCGTAATCTCGCTTATGCGATTACCTGTCAGTCGCGTGACTTAAGTTTACGCCGTAGGCATTTGGGCCTCAATTTCTGTCGCTTTTTGACAGCGCTGAGCGTGCGTTTTTCTATGCGATTTCTCCCTAATTGTCCACGTCGTTAGCAGACACACCGGTCCAGTAGCGCTACCTTAGAATCACAACAATGTAGCCAGCGGTTAAGCTTATTTACGTACTTCCAACCCGATCAAGCGCGTGCTTCTTGTCCAAATGAAAGAATATAAGGATCTTCTGAGAGGAGTCCAGTAAAGCACTGAAGGCATATAACTCCCTGATGTTACGGATACAACTGTGCGGTGATATCAACGGGACAGCTCGTTCTCTCTATACCATGTCTATTTCCAGTTACTCATGTCAAACCAGTCTTTGACCTACTATCACGCTGAGAAAACGTACACGCAATGACACAGTCGTAAACAAGGAAGGACAGGTAGGTCTGCACGTAGGGACCAGGTTATGCTCGACGCACCGCCTAAATCTCCGTCGAACGGGCGTCTTGCCAACAGACTCTTGCGGAGGAACATGTCACTTCACTTGGTCGTGTAAAAGTTTGATAGGCTCCGTTATTGTGGAGCGATATTTCTTGTGACGAATCCGGTAGTGGACGTTTGCGAGCTCGAAAAGCACCTGTCTAAAACGAGTAAAATTGTCTACAGTGGCAGCGAATGTAACCCGTGACGTGGCATCGCCCCGCGTGTGAGGAAACGGCGTCCTTACGACTTAAGAGGTAGACCGAGAGGGCCCGCGGCTTCTGCTCCCCATGGCGTGATAGGAGGTTCCTGCTATTTACTCTCGACTCGGCCACCCAATGTCTGGCCTGTCGCGGCCAAAGGAACTAGTGTGCACCGAAATTCCTGCATTCACCCA
seq00021   ATAAACACACTGAAGAAGCAAGGGGTGAGAGTACTTGTCGTCCGTGGCACGGCCGGCTCTGCGTGTGCATTTGGTTTGCTTCCCGAATTCCACTAGACTCATTTATCGTATTAACGGGTTCGCAGTACCGTGCCGAGCGAAACCGACACGGCACAGATACGGGTGGTATATTCGGTCACGGCTTCAAAGCTGCGTCCGTTTACTGCGTTTACAAGCGATACCTGGTCGGTAACACGTACTTTACAGATCGCAACGGTGCCGACGCAATGCGATAAGGGTTACACCATCATCGCTCAATTGGGGGATCCGAGACAGACTGAGAGGTATAGGCTGCACTCTAGTACGGCCTCCGCAGATTCCAAGTCGACTTATGTCTCACTTTTCGAACATGCGCTTACAGATTCCTAGCCGGCGACGACCGCTTTCTTTACAATGCAGCTAGTTCAGGTCGCTGTGAATTAGAGCGAAAGAATTCAGGCTTCCACAGCACGAGTATAGAGTCACAGTTCGACAAGCAGGCATGCCAACGGTCGCTAACGCGCCCAAGGGGTACCGCCCACTTCTTTCCATCATCCAAGAGACCGATAATGTTGCACTAGACTCCGTAATTGTGGGCAGGTCAGGTTAACGAGATCTTGTATCAAATGATGTCGTTACTGTTATTGTACAGCACCTAGGTATCAGCGAGAGTGATCGCAGCGTTATCCTGTGGATTTAACGTGCGGGACCGTGCCGTGTCAATATCCTTATGTTACGCCCCCTTAAACAGGAATGATGACACCCGGCGTGCAACCAGTAACATGTCATGTTTTAGCGCCTATCCCCCCACCACGTGGACTCCGTACGGTATACTCTCGTATCCGCTCCAGAGTCGTGGATCTACGGAGAACCGTATCCCAACTCAAGCTATATATCAACAGTCCACACCCCCGAACGGTTGCCCGTAACCGGTCTGCATGCTCTGTCGTGAAACGTTAGTTACAACAGGAGGGTTTCCAACATAGAGTGCCCGGAAATCTTAAGATGTAGCCCGCCTTTCTATCCCGGGGCCACGCGGTGGAGCCGCCATTGCTGCATACCTCACTTGACCATCAAAACGCTGCTTCATTTAACCATATGACACATGGTATAGATTTTCCCGAGCGCGACGAGATGGTTCAATCTTGCCAGGTTATGACGGAGGTAACTTCCCCAAAGCTGTGAGCAGGTGACCGGGTGAACTAGTATGAACACCGCCAGCTAGTTAGCCTAGTCTCCGTTGCCACAAGCGAGATCTCGCCAACACCAAATTGACTATCTTAACCCTTCTCAACCTCTCTTTCAATGTTGATTAACTCTATGTTTTTACCCGCTTTTCCATCCACATGAAGGGAGGTCCGTAATCTCGCTTATGCGATTACCTGTCAGTCGCGTGACTTAAGTTTACGCCGTAGGCATTTGGGCCTCAATTTCTGTCGCTTTTTGACAGCGCTGAGCGTGCGTTTTTCTATGCGATTTCTCCCTAATAGTCCACGTCGTTAGCAGACACACCGGTCCAGTAGCGCTACCTTAGAATCACAACAATGTAGCCAGCGGTTAAGCTTATTTACGTACTTCCAACCCGATCAAGCGCGTGCTTCTTGTCCAAATGAAAGAATATAAGGATCTTCTGAGAGGAGTCCAGTAAAGCACTGAAGGCATATAACTCCCTGATGTTACGGATACAACTGTGCGGTGATATCAACGGGACAGCTCGTTCTCTCTATACCATGTCTATTTCCAGTTACTCATGTCAAACCAGTCTTTGACCTACTATCACGCTGAGAAAACGTACACGCAATGACACAGTCGTAAACAAGGAAGGACAGGTAGGTCTGCACGTAGGGACCAGGTTATGCTCGACGCACCGCCTAAATCTTCGTCGAACGGGCGTCTTGCCAACAGACTCTTGCGGAGGAACATGTCACTTCACTTGGTCGTGTAAAAGTTTGATAGGCTCCGTTATTGTGGAGCGATATTTCTTGTGACGACTCCGGTAGTGGACGTTTGCGAGCTCGAAAAGCACCTGTCTAAAACGAGTAAAATTGTCTACAGTGGCAGCGAATGTAACCCGTGACGTGGCATCGCCCCGCGTGTGAGGAAACGGCGTCCTTACGACTTAAGAGGTAGACCGAGAGGGCCCGCGGCTTCTGCTCCCCATGGCGTGATAGGAGGTTCCTGCTATTTACTCTCGACTCGGCCACCCAATGTCTGCCCTGTCGCGGCCAAAGGAACTAGTGTGCACCGAAATTCCTGCATTCACCCA
seq00022   ATAAACACACTGAAGAAGCAAGGGGTGAGAGAACTTGTCGTCCGTGGCACGGCCGGCTCTGCGTGTGCATTTGGTTTGCTTCCCGAATTCCACTAGACTCATTTATCGTATTAACGGGTTCGCAGTACCGTGCCGAGCGAAACCGACACGGCACAGATACGGGTGGTATATTCGGTCACGGCTTCAAAGCTGCGTCCGTTTACTGCGTTTACAAGCGATACCTGGTCGGTAACACATACTTTACAGATCGCAACGGTGCCGACGCAATGCGATAAGGGTTACACCATCATCGCTCAATTGGGGGATCCGAGACAGACTGAGAGGTATAGGCTGCACTCTAGTACGGCCTCCGCAGATTCCAAGTCGACTTATGTCTCACTTTTCGAACATGCGCTTACAGATTCCTAGCCGGCGACGACCGCTTTCTTTACAATGCAGCTAGTTCAGGTCGCTGTGAATTAGAGCGAAAGAATTCAGGCTTCCACAGCACGAGTATAGAGTCACAGTTCGACAAGCAGGCATGCCAACGGTCGCTAACGCGCCCAAGGGGTACCGCCCACTTCTTTCCATCATCCAAGAGACCGATAATGTTGCACTAGACTCCGTAATTGTGGGCAGGTCAGGTTAACGAGATCTTGTATCAAATGATGTCGTTACTGTTATTGTACAGCACCTAGGTATCAGCGAGAGTGATCGCAGCGTTATCCTGTGGATTTAACGTGCGGGACCGTGCCGTGTCAATATCCTTATGTTACGCCCCCTTAAACAGGAATGATGACACCCGGCGTGCAACCAGTAACATGTCATGTTTTAGCGCCTATCCCCCCACCACGTGGACTCCGTACGGTATACTCTCGTATCCGCTCCAGAGTCGTGGATCTACGGAGAACCGTATCCCAACTCAAGCTATATATCAACAGTCCACACCCCCGAACGGTTGCCCGTAACCGGTCTGCATGCTCTGTCGTGAAACGTTAGTTACAACAGGAGGGTTTCCAACATAGAGTGCCCGGAAATCTTAAGATGTAGCCCGCCTTTCTATCCCGGGGCCACGCGGTGGAGCCGCCATTGCTGCATACCTCACTTGACCATCAAAACGCTGCTTCATTTAACCATATGACACATGGTATAGATTTTCCCGAGCGCGACGAGATGGTTCAATCTTGCCAGGTTATGACGGAGGTAACTTCCCCAAAGCTGTGAGCAGGTGACCGGGTGAACTAGTATGAACACCGCCAGCTAGTTAGCCTAGTCTCCGTTGCCACAAGCGAGATCTCGCCAACACCAAATTGACTATCTTAACCCTTCTCAACCTCTCTTTCAATGTTGATTAACTCTATGTTTTTACCCGCTTTTCCATCCACATGAAGGGAGGTCCGTAATCTCGCTTATGCGATTACCTGTCAGTCGCGTGACTTAAGTTTACGCCGTAGGCATTTGGGCCTCAATTTCTGTCGCTTTTTGACAGCGCTGAGCGTGCGTTTTTCTATGCGATTTCTCCCTAATAGTCCACGTCGTTAGCAGACACACCGGTCCAGTAGCGCTACCTTAGAATCACAACAATGTAGCCAGCGGTTAAGCTTATTTACGTACTTCCAACCCGATCAAGCGCGTGCTTCTTGTCCAAATGAAAGAATATAAGGATCTTCTGAGAGGAGTCCAGTAAAGCACTGAAGGCATATAACTCCCTGATGTTACGGATACAACTGTGCGGTGATATCAACGGGACAGCTCGTTCTCTCTATACCATGTCTATTTCCAGTTACTCATGTCAAACCAGTCTTTGACCTACTATCACGCTGAGAAAACGTACACGCAATGACACAGTCGTAAACAAGGAAGGACAGGTAGGTCTGCACGTAGGGACCAGGTTATGCTCGACGCACCGCCTAAATCTCCGTCGAACGGGCGTCTTGCCAACAGACTCTTGCGGAGGAACATGTCACTTCACTTGGTCGTGTAAAAGTTTGATAGGCTCCGTTATTGTGGAGCGATATTTCTTGTGACGAATCCGGTAGTGGACGTTTGCGAGCTCGAAAAGCACCTGTCTAAAACGAGTAAAATTGTCTACAGTGGCAGCGAATGTAACCCGTGACGTGGCATCGCCCCGCGTGTGAGGAAACGGCGTCCTTACGACTTAAGAGGTAGACCGAGAGGGCCCGCGGCTTCTGCTCCCCATGGCGTGATAGGAGGTTCCTGCTATTTACTCTCGACTCGGCCACCCAATGTCTGGCCTGTCGCGGCCAAAGGAACTAGTGTGCACCGAAATTCCTGCATTCACCCA
seq00023   ATAAACACACTGAAGAAGCAAGGGGTGAGAGTACTTGTCGTCCGTGGCACGGCCGGCTCTGCGTGTGCATTTGGTTTGCTTCCCGAATTCCACTAGACTCATTTATCGTATTAACGGGTTCGCAGTACCGTGCCGAGCGAAACCGACACGGCACAGATACGGGTGGTATATTCGGTCACGGCTTCAAAGCTGCGTCCGTTTACTGCGTTTACAAGCGATACCTGGTCGGTAACACATACTTTACAGATCGCAACGGTGCCGACGCAATGCGATAAGGGTTACACCATCATCGCTCAATTGGGGGATCCGAGACAGACTGAGAGGTATAGGCTGCACTCTAGTACGGCCTCCGCAGATTCCAAGTCGACTTATGTCTCACTTTTCGAACATGCGCTTACAGATTCCTAGCCGGCGACGACCGCTTTCTTTACAATGCAGCTAGTTCAGGTCGCTGTGAATTAGAGCGAAAGAATTCAGGCTTCCACAGCACGAGTATAGAGTCACAGTTCGACAAGCAGGCATGCCAACGGTCGCTAACGCGCCCAAGGGGTACCGCCCACTTCTTTCCATCATCCAAGAGACCGATAATGTTGCACTAGACTCCGTAATTGTGGGCAGGTCAGGTTAACGAGATCTTGTATCAAATGATGTCGTTACTGTTATTGTACAGCACCTAGGTATCAGCGAGAGTGATCGCAGCGTTATCCTGTGGATTTAACGTGCGGGACCGTGCCGTGTCAATATCCTTATGTTACGCCCCCTTAAACAGGAATGATGACACCCGGCGTGCAACCAGTAACATGTCATGTTTTAGCGCCTATCCCCCCACCACGTGGACTCCGTACGGTATACTCTCGTATCCGCTCCAGAGTCGTGGATCTACGGAGAACCGTATCCCAACTCAAGCTATATATCAACAGTCCACACCCCCGAACGGTTGCCCGTAACCGGTCTGCATGCTCTGTCGTGAAACGTTAGTTACAACAGGAGGGTTTCCAACATAGAGTGCCCGGAAATCTTAAGATGTAGCCCGCCTTTCTATCCCGGGGCCACGCGGTGGAGCCGCCATTGCTGCATACCTCACTTGACCATCAAAACGCTGCTTCATTTAACCATATGACACATGGTATAGATTTTCCCGAGCGCGACGAGATGGTTCAATCTTGCCAGGTTATGACGGAGGTAACTTCCCCAAAGCTGTGAGCAGGTGACCGGGTGAACTAGTATGAACACCGCCAGCTAGTTAGCCTAGTCTCCGTTGCCACAAGCGAGATCTCGCCAACACCAAATTGACTATCTTAACCCTTCTCAACCTCTCTTTCAATGTTGATTAACTCTATGTTTTTACCCGCTTTTCCATCCACATGAAGGGAGGTCCGTAATCTCGCTTATGCGATTACCTGTCAGTCGCGTGACTTAAGTTTACGCCGTAGGCATTTGGGCCTCAATTTCTGTCGCTTTTTGACAGCGCTGAGCGTGCGTTTTTCTATGCGATTTCTCCCTAATTGTCCACGTCGTTAGCAGACACACCGGTCCAGTAGCGCTACCTTAGAATCACAACAATGTAGCCAGCGGTTAAGCTTATTTACGTACTTCCAACCCGATCAAGCGCGTGCTTCTTGTCCAAATGAAAGAATATAAGGATCTTCTGAGAGGAGTCCAGTAAAGCACTGAAGGCATATAACTCCCTGATGTTACGGATACAACTGTGCGGTGATATCAACGGGACAGCTCGTTCTCTCTATACCATGTCTATTTCCAGTTACTCATGTCAAACCAGTCTTTGACCTACTATCACGCTGAGAAAACGTACACGCAATGACACAGTGGTAAACAAGGAAGGACAGGTAGGTCTGCACGTAGGGACCAGGTTATGCTCGACGCACCGCCTAAATCTCCGTCGAACGGGCGTCTTGCCAACAGACTCTTGCGGAGGAACATGTCACTTCACTTGGTCGTGTAAAAGTTTGATAGGCTCCGTTATTGTGGAGCGATATTTCTTGTGACGAATCCGGTAGTGGACGTTTGCGAGCTCGAAAAGCACCTGTCTAAAACGAGTAAAATTGTCTACAGTGGCAGCGAATGTAACCCGTGACGTGGCATCGCCCCGCGTGTGAGGAAACGGCGTCCTTACGACTTAAGAGGTAGACCGAGAGGGCCCGCGGCTTCTGCTCCCCATGGCGTGATAGGAGGTTCCTGCTATTTACTCTCGACTCGGCCACCCAATGTCTGGCCTGTCGCGGCCAAAGGAACTAGTGTGCACCGAAATTCCTGCATTCACCCA
seq00024   ATAAACACACTGAAGAAGCAAGGGGTGAGAGTACTTGTCGTCCGTGGCACGGCCGGCTCTGCGTGTGCATTTGGTTTGCTTCCCGAATTCCACTAGACTCATTTATCGTATTAACGGGTTCGCAGTACCGTGCCGAGCGAAACCGACACGGCACAGATACGGGTGGTATATTCGGTCACGGCTTCAAAGCTGCGTCCGTTTACTGCGTTTACAAGCGATACCTGGTCGGTAACACATACTTTACAGATCGCAACGGTGCCGACGCAATGCGATAAGGGTTACACCATCATCGCTCAATTGGGGGATCCGAGACAGACTGAGAGGTATAGGCTGCACTCTAGTACGGCCTCCGCAGATTCCAAGTCGACTTATGTCTCACTTTTCGAACATGCGCTTACAGATTCCTAGCCGGCGACGACCGCTTTCTTTACAATGCAGCTAGTTCAGGTCGCTGTGAATTAGAGCGAAAGAATTCAGGCTTCCACAGCACGAGTATAGAGTCACAGTTCGACAAGCAGGCATGCCAACGGTCGCTAACGCGCCCAAGGGGTACCGCCCACTTCTTTCCATCATCCAAGAGACCGATAATGTTGCACTAGACTCCGTAATTGTGGGCAGGTCAGGTTAACGAGATCTTGTATCAAATGATGTCGTTACTGTTATTGTACAGCACCTAGGTATCAGCGAGAGTGATCGCAGCGTTATCCTGTGGATTTAACGTGCGGGACCGTGCCGTGTCAATATCCTTATGTTACGCCCCCTTAAACAGGAATGATGACACCCGGCGTGCAACCAGTAACATGTCATGTTTTAGCGCCTATCCCCCCACCACGTGGACTCCGTACGGTATACTCTCGTATCCGCTCCAGAGTCGTGGATCTACGGAGAACCGTATCCCAACTCAAGCTATATATCAACAGTCCACACCCCCGAACGGTTGCCCGTAACCGGTCTGCATGCTCTGTCGTGAAACGTTAGTTACAACAGGAGGGTTTCCAACATAGAGTGCCCGGAAATCTTAAGATGTAGCCCGCCTTTCTATCCCGGGGCCACGCGGTGGAGCCGCCATTGCTGCATACCTCACTTGACCATCAAAACGCTGCTTCATTTAACCATATGACACATGGTATAGATTTTCCCGAGCGCGACGAGATGGTTCAATCTTGCCAGGTTATGACGGAGGTAACTTCCCCAAAGCTGTGAGCAGGTGACCGGGTGAACTAGTATGAACACCGCCAGCTAGTTAGCCTAGTCTCCGTTGCCACAAGCGAGATCTCGCCAACACCAAATTGACTATCTTAACCCTTCTCAACCTCTCTTTCAATGTTGATTAACTCTATGTTTTTACCCGCTTTTCCATCCACATGAAGGGAGGTCCGTAATCTCGCTTATGCGATTACCTGTCAGTCGCGTGACTTAAGTTTACGCCGTAGGCATTTGGGCCTCAATTTCTGTCGCTTTTTGACAGCGCTGAGCGTGCGTTTTTCTATGCGATTTCTCCCTAATTGTCCACGTCGTTAGCAGACACACCGGTCCAGTAGCGCTACCTTAGAATCACAACAATGTAGCCAGCGGTTAAGCTTATTTACGTACTTCCAACCCGATCAAGCGCGTGCTTCTTGTCCAAATGAAAGAATATAAGGATCTTCTGAGAGGAGTCCAGTAAAGCACTGAAGGCATATAACTCCCTGATGTTACGGATACAACTGTGCGGTGATATCAACGGGACAGCTCGTTCTCTCTATACCATGTCTATTTCCAGTTACTCATGTCAAACCAGTCTTTGACCTACTATCACGCTGAGAAAACGTACACGCAATGACACAGTCGTAAACAAGGAAGGACAGGTAGGTCTGCACGTAGGGACCAGGTTATGCTCGACGCACCGCCTAAATCTCCGTCGAACGGGCGTCTTGCCAACAGACTCTTGCGGAGGAACATGTCACTTCACTTGGTCGTGTAAAAGTTTGATAGGCTCCGTTATTGTGGAGCGATATTTCTTGTGACGAATCCGGTAGTGGACGTTTGCGAGCTCGAAAAGCACCTGTCTAAAACGAGTAAAATTGTCTACAGTGGCAGCGAATGTAACCCGTGACGTGGCATCGCCCCGCGTGTGAGGAAACGGCGTCCTTACGACTTAAGAGGTAGACCGAGAGGGCCCGCGGCTTCTGCTCCCCATGGCGTGATAGGAGGTTCCTGCTATTTACTCTCGACTCGGCCACCCAATGTCTGGCCTGTCGCGGCCAAAGGAACTAGTGTGCACCGAAATTCCTGCATTCACCCA
seq00025   ATAAACACACTGAAGAAGCAAGGGGTGAGAGTACTTGTCGTCCGTGGCACGGCCGGCTCTGCGTGTGCATTTGGTTTGCTTCCCGAATTCCACTAGACTCATTTATCGTATTAACGGGTTCGCAGTACCGTGCCGAGCGAAACCGACACGGCACAGATACGGGTGGTATATTCGGTCACGGCTTCAAAGCTGCGTCCGTTTACTGCGTTTACAAGCGATACCTGGTCGGTAACACATACTTTACAGATCGCAACGGTGCCGACGCAATGCGATAAGGGTTACACCATCATCGCTCAATTGGGGGATCCGAGACAGACTGAGAGGTATAGGCTGCACTCTAGTACGGCCTCCGCAGATTCCAAGTCGACTTATGTCTCACTTTTCGAACATGCGCTTACAGATTCCTAGCCGGCGACGACCGCTTTCTTTACAATGCAGCTAGTTCAGGTCGCTGTGAATTAGAGCGAAAGAATTCAGGCTTCCACAGCACGAGTATAGAGTCACAGTTCGACAAGCAGGCATGCCAACGGTCGCTAACGCGCCCAAGGGGTACCGCCCACTTCTTTCCATCATCCAAGAGACCGATAATGTTGCACTAGACTCCGTAATTGTGGGCAGGTCAGGTTAACGAGATCTTGTATCAAATGATGTCGTTACTGTTATTGTACAGCACCTAGGTATCAGCGAGAGTGATCGCAGCGTTATCCTGTGGATTTAACGTGCGGGACCGTGCCGTGTCAATATCCTTATGTTACGCCCCCTTAAACAGGAATGATGACACCCGGCGTGCAACCAGTAACATGTCATGTTTTAGCGCCTATCCCCCCACCACGTGGACTCCGTACGGTATACTCTCGTATCCGCTCCAGAGTCGTGGATCTACGGAGAACCGTATCCCAACTCAAGCTATATATCAACAGTCCACACCCCCGAACGGTTGCCCGTAACCGGTCTGCATGCTCTGTCGTGAAACGTTAGTTACAACAGGAGGGTTTCCAACATAGAGTGCCCGGAAATCTTAAGATGTAGCCCGCCTTTCTATCCCGGGGCCACGCGGTGGAGCCGCCATTGCTGCATACCTCACTTGACCATCAAAACGCTGCTTCATTTAACCATATGACACATGGTATAGATTTTCCCGAGCGCGACGAGATGGTTCAATCTTGCCAGGTTATGACGGAGGTAACTTCCCCAAAGCTGTGAGCAGGTGACCGGGTGAACTAGTATGAACACCGCCAGCTAGTTAGCCTAGTCTCCGTTGCCACAAGCGAGATCTCGCCAACACCAAATTGACTATCTTAACCCTTCTCAACCTCTCTTTCAATGTTGATTAACTCTATGTTTTTACCCGCTTTTCCATCCACATGAAGGGAGGTCCGTAATCTCGCTTATGCGATTACCTGTCAGTCGCGTGACTTAAGTTTACGCCGTAGGCATTTGGGCCTCAATTTCTGTCGCTTTTTGACAGCGCTGAGCGTGCGTTTTTCTATGCGATTTCTCCCTAATAGTCCACGTCGTTAGCAGACACACCGGTCCAGTAGCGCTACCTTAGAATCACAACAATGTAGCCAGCGGTTAAGCTTATTTACGTACTTCCAACCCGATCAAGCGCGTGCTTCTTGTCCAAATGAAAGAATATAAGGATCTTCTGAGAGGAGTCCAGTAAAGCACTGAAGGCATATAACTCCCTGATGTTACGGATACAACTGTGCGGTGATATCAACGGGACAGCTCGTTCTCTCTATACCATGTCTATTTCCAGTTACTCATGTCAAACCAGTCTTTGACCTACTATCACGCTGAGAAAACGTACACGCAATGACACAGTCGTAAACAAGGAAGGACAGGTAGGTCTGCACGTAGGGACCAGGTTATGCTCGACGCACCGCCTAAATCTTCGTCGAACGGGCGTCTTGCCAACAGACTCTTGCGGAGGAACATGTCACTTCACTTGGTCGTGTAAAAGTTTGATAGGCTCCGTTATTGTGGAGCGATATTTCTTGTGACGAATCCGGTAGTGGACGTTTGCGAGCTCGAAAAGCACCTGTCTAAAACGAGTAAAATTGTCTACAGTGGCAGCGAATGTAACCCGTGACGTGGCATCGCCCCGCGTGTGAGGAAACGGCGTCCTTACGACTTAAGAGGTAGACCGAGAGGGCCCGCGGCTTCTGCTCCCCATGGCGTGATAGGAGGTTCCTGCTATTTACTCTCGACTCGGCCACCCAATGTCTGGCCTGTCGCGGCCAAAGGAACTAGTGTGCACCGAAATTCCTGCATTCACCCA
seq00026   ATAAACACACTGAAGAAGCAAGGGGTGAGAGTACTTGTCGTCCGTGGCACGGCCGGCTCTGCGTGTGCATTTGGTTTGCTTCCCGAATTCCACTAGACTCATTTATCGTATTAACGGGTTCGCAGTACCGTGCCGAGCGAAACCGACACGGCACAGATACGGGTGGTATATTCGGTCACGGCTTCAAAGCTGCGTCCGTTTACTGCGTTTACAAGCGATACCTGGTCGGTAACACATACTTTACAGATCGCAACGGTGCCGACGCAATGCGATAAGGGTTACACCATCATCGCTCAATTGGGGGATCCGAGACAGACTGAGAGGTATAGGCTGCACTCTAGTACGGCCTCCGCAGATTCCAAGTCGACTTATGTCTCACTTTTCGAACATGCGCTTACAGATTCCTAGCCGGCGACGACCGCTTTCTTTACAATGCAGCTAGTTCAGGTCGCTGTGAATTAGAGCGAAAGAATTCAGGCTTCCACAGCACGAGTATAGAGTCACAGTTCGACAAGCAGGCATGCCAACGGTCGCTAACGCGCCCAAGGGGTACCGCCCACTTCTTTCCATCATCCAAGAGACCGATAATGTTGCACTAGACTCCGTAATTGTGGGCAGGTCAGGTTAACGAGATCTTGTATCAAATGATGTCGTTACTGTTATTGTACAGCACCTAGGTATCAGCGAGAGTGATCGCAGCGTTATCCTGTGGATTTAACGTGCGGGACCGTGCCGTGTCAATATCCTTATGTTACGCCCCCTTAAACAGGAATGATGACACCCGGCGTGCAACCAGTAACATGTCATGTTTTAGCGCCTATCCCCCCACCACGTGGACTCCGTACGGTATACTCTCGTATCCGCTCCAGAGTCGTGGATCTACGGAGAACCGTATCCCAACTCAAGCTATATATCAACAGTCCACACCCCCGAACGGTTGCCCGTAACCGGTCTGCATGCTCTGTCGTGAAACGTTAGTTACAACAGGAGGGTTTCCAACATAGAGTGCCCGGAAATCTTAAGATGTAGCCCGCCTTTCTATCCCGGGGCCACGCGGTGGAGCCGCCATTGCTGCATACCTCACTTGACCATCAAAACGCTGCTTCATTTAACCATATGACACATGGTATAGATTTTCCCGAGCGCGACGAGATGGTTCAATCTTGCCAGGTTATGACGGAGGTAACTTCCCCAAAGCTGTGAGCAGGTGACCGGGTGAACTAGTATGAACACCGCCAGCTAGTTAGCCTAGTCTCCGTTGCCACAAGCGAGATCTCGCCAACACCAAATTGACTATCTTAACCCTTCTCAACCTCTCTTTCAATGTTGATTAACTCTATGTTTTTACCCGCTTTTCCATCCACATGAAGGGAGGTCCGTAATCTCGCTTATGCGATTACCTGTCAGTCGCGTGACTTAAGTTTACGCCGTAGGCATTTGGGCCTCAATTTCTGTCGCTTTTTGACAGCGCTGAGCGTGCGTTTTTCTATGCGATTTCTCCCTAATTGTCCACGTCGTTAGCAGACACACCGGTCCAGTAGCGCTACCTTAGAATCACAACAATGTAGCCAGCGGTTAAGCTTATTTACGTACTTCCAACCCGATCAAGCGCGTGCTTCTTGTCCAAATGAAAGAATATAAGGATCTTCTGAGAGGAGTCCAGTAAAGCACTGAAGGCATATAACTCCCTGATGTTACGGATACAACTGTGCGGTGATATCAACGGGACAGCTCGTTCTCTCTATACCATGTCTATTTCCAGTTACTCATGTCAAACCAGTCTTTGACCTACTATCACGCTGAGAAAACGTACACGCAATGACACAGTCGTAAACAAGGAAGGACAGGTAGGTCTGCACGTAGGGACCAGGTTATGCTCGACGCACCGCCTAAATCTCCGTCGAACGGGCGTCTTGCCAACAGACTCTTGCGGAGGAACATGTCACTTCACTTGGTCGTGTAAAAGTTTGATAGGCTCCGTTATTGTGGAGCGATATTTCTTGTGACGAATCCGGTAGTGGACGTTTGCGAGCTCGAAAAGCACCTGTCTAAAACGAGTAAAATTGTCTACAGTGGCAGCGAATGTAACCCGTGACGTGGCATCGCCCCGCGTGTGAGGAAACGGCGTCCTTACGACTTAAGAGGTAGACCGAGAGGGCCCGCGGCTTCTGCTCCCCATGGCGTGATAGGAGGTTCCTGCTATTTACTCTCGACTCGGCCACCCAATGTCTGGCCTGTCGCGGCCAAAGGAACTAGTGTGCACCGAAATTCCTGCATTCACCCA
seq00027   ATAAACACACTGAAGAAGCAAGGGGTGAGAGTACTTGTCGTCCGTGGCACGGCCGGCTCTGCGTGTGCATTTGGTTTGCTTCCCGAATTCCACTAGACTCATTTATCGTATTAACGGGTTCGCAGTACCGTGCCGAGCGAAACCGACACGGCACAGATACGGGTGGTATATTCGGTCACGGCTTCAAAGCTGCGTCCGTTTACTGCGTTTACAAGCGATACCTGGTCGGTAACACATACTTTACAGATCGCAACGGTGCCGACGCAATGCGATAAGGGTTACACCATCATCGCTCAATTGGGGGATCCGAGACAGACTGAGAGGTATAGGCTGCACTCTAGTACGGCCTCCGCAGATTCCAAGTCGACTTATGTCTCACTTTTCGAACATGCGCTTACAGATTCCTAGCCGGCGACGACCGCTTTCTTTACAATGCAGCTAGTTCAGGTCGCTGTGAATTAGAGCGAAAGAATTCAGGCTTCCACAGCACGAGTATAGAGTCACAGTTCGACAAGCAGGCATGCCAACGGTCGCTAACGCGCCCAAGGGGTACCGCCCACTTCTTTCCATCATCCAAGAGACCGATAATGTTGCACTAGACTCCGTAATTGTGGGCAGGTCAGGTTAACGAGATCTTGTATCAAATGATGTCGTTACTGTTATTGTACAGCACCTAGGTATCAGCGAGAGTGATCGCAGCGTTATCCTGTGGATTTAACGTGCGGGACCGTGCCGTGTCAATATCCTTATGTTACGCCCCCTTAAACAGGAATGATGACACCCGGCGTGCAACCAGTAACATGTCATGTTTTAGCGCCTATCCCCCCACCACGTGGACTCCGTACGGTATACTCTCGTATCCGCTCCAGAGTCGTGGATCTACGGAGAACCGTATCCCAACTCAAGCTATATATCAACAGTCCACACCCCCGAACGGTTGCCCGTAACCGGTCTGCATGCTCTGTCGTGAAACGTTAGTTACAACAGGAGGGTTTCCAACATAGAGTGCCCGGAAATCTTAAGATGTAGCCCGCCTTTCTATCCCGGGGCCACGCGGTGGAGCCGCCATTGCTGCATACCTCACTTGACCATCAAAACGCTGCTTCATTTAACCATATGACACATGGTATAGATTTTCCCGAGCGCGACGAGATGGTTCAATCTTGCCAGGTTATGACGGAGGTAACTTCCCCAAAGCTGTGAGCAGGTGACCGGGTGAACTAGTATGAACACCGCCAGCTAGTTAGCCTAGTCTCCGTTGCCACAAGCGAGATCTCGCCAACACCAAATTGACTATCTTAACCCTTCTCAACCTCTCTTTCAATGTTGATTAACTCTATGTTTTTACCCGCTTTTCCATCCACATGAAGGGAGGTCCGTAATCTCGCTTATGCGATTACCTGTCAGTCGCGTGACTTAAGTTTACGCCGTAGGCATTTGGGCCTCAATTTCTGTCGCTTTTTGACAGCGCTGAGCGTGCGTTTTTCTATGCGATTTCTCCCTAATTGTCCACGTCGTTAGCAGACACACCGGTCCAGTAGCGCTACCTTAGAATCACAACAATGTAGCCAGCGGTTAAGCTTATTTACGTACTTCCAACCCGATCAAGCGCGTGCTTCTTGTCCAAATGAAAGAATATAAGGATCTTCTGAGAGGAGTCCAGTAAAGCACTGAAGGCATATAACTCCCTGATGTTACGGATACAACTGTGCGGTGATATCAACGGGACAGCTCGTTCTCTCTATACCATGTCTATTTCCAGTTACTCATGTCAAACCAGTCTTTGACCTACTATCACGCTGAGAAAACGTACACGCAATGACACAGTCGTAAACAAGGAAGGACAGGTAGGTCTGCACGTAGGGACCAGGTTATGCTCGACGCACCGCCTAAATCTCCGTCGAACGGGCGTCTTGCCAACAGACTCTTGCGGAGGAACATGTCACTTCACTTGGTCGTGTAAAAGTTTGATAGGCTCCGTTATTGTGGAGCGATATTTCTTGTGACGAATCCGGTAGTGGACGTTTGCGAGCTCGAAAAGCACCTGTCTAAAACGAGTAAAATTGTCTACAGTGGCAGCGAATGTAACCCGTGACGTGGCATCGCCCCGCGTGTGAGGAAACGGCGTCCTTACGACTTAAGAGGTAGACCGAGAGGGCCCGCGGCTTCTGCTCCCCATGGCGTGATAGGAGGTTCCTGCTATTTACTCTCGACTCGGCCACCCAATGTCTGGCCTGTCGCGGCCAAAGGAACTAGTGTGCACCGAAATTCCTGCATTCACCCA
seq00028   ATAAACACACTGAAGAAGCAAGGGGTGAGAGTACTTGTCGTCCGTGGCACGGCCGGCTCTGCGTGTGCATTTGGTTTGCTTCCCGAATTCCACTAGACTCATTTATCGTATTAACGGGTTCGCAGTACCGTGCCGAGCGAAACCGACACGGCACAGATACGGGTGGTATATTCGGTCACGGCTTCAAAGCTGCGTCCGTTTACTGCGTTTACAAGCGATACCTGGTCGGTAACACGTACTTTACAGATCGCAACGGTGCCGACGCAATGCGATAAGGGTTACACCATCATCGCTCAATTGGGGGATCCGAGACAGACTGAGAGGTATAGGCTGCACTCTAGTACGGCCTCCGCAGATTCCAAGTCGACTTATGTCTCACTTTTCGAACATGCGCTTACAGATTCCTAGCCGGCGACGACCGCTTTCTTTACAATGCAGCTAGTTCAGGTCGCTGTGAATTAGAGCGAAAGAATTCAGGCTTCCACAGCACGAGTATAGAGTCACAGTTCGACAAGCAGGCATGCCAACGGTCGCTAACGCGCCCAAGGGGTACCGCCCACTTCTTTCCATCATCCAAGAGACCGATAATGTTGCACTAGACTCCGTAATTGTGGGCAGGTCAGGTTAACGAGATCTTGTATCAAATGATGTCGTTACTGTTATTGTACAGCACCTAGGTATCAGCGAGAGTGATCGCAGCGTTATCCTGTGGATTTAACGTGCGGGACCGTGCCGTGTCAATATCCTTATGTTACGCCCCCTTAAACAGGAATGATGACACCCGGCGTGCAACCAGTAACATGTCATGTTTTAGCGCCTATCCCCCCACCACGTGGACTCCGTACGGTATACTCTCGTATCCGCTCCAGAGTCGTGGATCTACGGAGAACCGTATCCCAACTCAAGCTATATATCAACAGTCCACACCCCCGAACGGTTGCCCGTAACCGGTCTGCATGCTCTGTCGTGAAACGTTAGTTACAACAGGAGGGTTTCCAACATAGAGTGCCCGGAAATCTTAAGATGTAGCCCGCCTTTCTATCCCGGGGCCACGCGGTGGAGCCGCCATTGCTGCATACCTCACTTGACCATCAAAACGCTGCTTCATTTAACCATATGACACATGGTATAGATTTTCCCGAGCGCGACGAGATGGTTCAATCTTGCCAGGTTATGACGGAGGTAACTTCCCCAAAGCTGTGAGCAGGTGACCGGGTGAACTAGTATGAACACCGCCAGCTAGTTAGCCTAGTCTCCGTTGCCACAAGCGAGATCTCGCCAACACCAAATTGACTATCTTAACCCTTCTCAACCTCTCTTTCAATGTTGATTAACTCTATGTTTTTACCCGCTTTTCCATCCACATGAAGGGAGGTCCGTAATCTCGCTTATGCGATTACCTGTCAGTCGCGTGACTTAAGTTTACGCCGTAGGCATTTGGGCCTCAATTTCTGTCGCTTTTTGACAGCGCTGAGCGTGCGTTTTTCTATGCGATTTCTCCCTAATAGTCCACGTCGTTAGCAGACACACCGGTCCAGTAGCGCTACCTTAGAATCACAACAATGTAGCCAGCGGTTAAGCTTATTTACGTACTTCCAACCCGATCAAGCGCGTGCTTCTTGTCCAAATGAAAGAATATAAGGATCTTCTGAGAGGAGTCCAGTAAAGCACTGAAGGCATATAACTCCCTGATGTTACGGATACAACTGTGCGGTGATATCAACGGGACAGCTCGTTCTCTCTATACCATGTCTATTTCCAGTTACTCATGTCAAACCAGTCTTTGACCTACTATCACGCTGAGAAAACGTACACGCAATGACACAGTCGTAAACAAGGAAGGACAGGTAGGTCTGCACGTAGGGACCAGGTTATGCTCGACGCACCGCCTAAATCTTCGTCGAACGGGCGTCTTGCCAACAGACTCTTGCGGAGGAACATGTCACTTCACTTGGTCGTGTAAAAGTTTGATAGGCTCCGTTATTGTGGAGCGATATTTCTTGTGACGAATCCGGTAGTGGACGTTTGCGAGCTCGAAAAGCACCTGTCTAAAACGAGTAAAATTGTCTACAGTGGCAGCGAATGTAACCCGTGACGTGGCATCGCCCCGCGTGTGAGGAAACGGCGTCCTTACGACTTAAGAGGTAGACCGAGAGGGCCCGCGGCTTCTGCTCCCCATGGCGTGATAGGAGGTTCCTGCTATTTACTCTCGACTCGGCCACCCAATGTCTGCCCTGTCGCGGCCAAAGGAACTAGTGTGCACCGAAATTCCTGCATTCACCCA
seq00029   ATAAACACACTGAAGAAGCAAGGGGTGAGAGAACTTGTCGTCCGTGGCACGGCCGGCTCTGCGTGTGCATTTGGTTTGCTTCCCGAATTCCACTAGACTCATTTATCGTATTAACGGGTTCGCAGTACCGTGCCGAGCGAAACCGACACGGCACAGATACGGGTGGTATATTCGGTCACGGCTTCAAAGCTGCGTCCGTTTACTGCGTTTACAAGCGATACCTGGTCGGTAACACATACTTTACAGATCGCAACGGTGCCGACGCAATGCGATAAGGGTTACACCATCATCGCTCAATTGGGGGATCCGAGACAGACTGAGAGGTATAGGCTGCACTCTAGTACGGCCTCCGCAGATTCCAAGTCGACTTATGTCTCACTTTTCGAACATGCGCTTACAGATTCCTAGCCGGCGACGACCGCTTTCTTTACAATGCAGCTAGTTCAGGTCGCTGTGAATTAGAGCGAAAGAATTCAGGCTTCCACAGCACGAGTATAGAGTCACAGTTCGACAAGCAGGCATGCCAACGGTCGCTAACGCGCCCAAGGGGTACCGCCCACTTCTTTCCATCATCCAAGAGACCGATAATGTTGCACTAGACTCCGTAATTGTGGGCAGGTCAGGTTAACGAGATCTTGTATCAAATGATGTCGTTACTGTTATTGTACAGCACCTAGGTATCAGCGAGAGTGATCGCAGCGTTATCCTGTGGATTTAACGTGCGGGACCGTGCCGTGTCAATATCCTTATGTTACGCCCCCTTAAACAGGAATGATGACACCCGGCGTGCAACCAGTAACATGTCATGTTTTAGCGCCTATCCCCCCACCACGTGGACTCCGTACGGTATACTCTCGTATCCGCTCCAGAGTCGTGGATCTACGGAGAACCGTATCCCAACTCAAGCTATATATCAACAGTCCACACCCCCGAACGGTTGCCCGTAACCGGTCTGCATGCTCTGTCGTGAAACGTTAGTTACAACAGGAGGGTTTCCAACATAGAGTGCCCGGAAATCTTAAGATGTAGCCCGCCTTTCTATCCCGGGGCCACGCGGTGGAGCCGCCATTGCTGCATACCTCACTTGACCATCAAAACGCTGCTTCATTTAACCATATGACACATGGTATAGATTTTCCCGAGCGCGACGAGATGGTTCAATCTTGCCAGGTTATGACGGAGGTAACTTCCCCAAAGCTGTGAGCAGGTGACCGGGTGAACTAGTATGAACACCGCCAGCTAGTTAGCCTAGTCTCCGTTGCCACAAGCGAGATCTCGCCAACACCAAATTGACTATCTTAACCCTTCTCAACCTCTCTTTCAATGTTGATTAACTCTATGTTTTTACCCGCTTTTCCATCCACATGAAGGGAGGTCCGTAATCTCGCTTATGCGATTACCTGTCAGTCGCGTGACTTAAGTTTACGCCGTAGGCATTTGGGCCTCAATTTCTGTCGCTTTTTGACAGCGCTGAGCGTGCGTTTTTCTATGCGATTTCTCCCTAATAGTCCACGTCGTTAGCAGACACACCGGTCCAGTAGCGCTACCTTAGAATCACAACAATGTAGCCAGCGGTTAAGCTTATTTACGTACTTCCAACCCGATCAAGCGCGTGCTTCTTGTCCAAATGAAAGAATATAAGGATCTTCTGAGAGGAGTCCAGTAAAGCACTGAAGGCATATAACTCCCTGATGTTACGGATACAACTGTGCGGTGATATCAACGGGACAGCTCGTTCTCTCTATACCATGTCTATTTCCAGTTACTCATGTCAAACCAGTCTTTGACCTACTATCACGCTGAGAAAACGTACACGCAATGACACAGTCGTAAACAAGGAAGGACAGGTAGGTCTGCACGTAGGGACCAGGTTATGCTCGACGCACCGCCTAAATCTCCGTCGAACGGGCGTCTTGCCAACAGACTCTTGCGGAGGAACATGTCACTTCACTTGGTCGTGTAAAAGTTTGATAGGCTCCGTTATTGTGGAGCGATATTTCTTGTGACGAATCCGGTAGTGGACGTTTGCGAGCTCGAAAAGCACCTGTCTAAAACGAGTAAAATTGTCTACAGTGGCAGCGAATGTAACCCGTGACGTGGCATCGCCCCGCGTGTGAGGAAACGGCGTCCTTACGACTTAAGAGGTAGACCGAGAGGGCCCGCGGCTTCTGCTCCCCATGGCGTGATAGGAGGTTCCTGCTATTTACTCTCGACTCGGCCACCCAATGTCTGGCCTGTCGCGGCCAAAGGAACTAGTGTGCACCGAAATTCCTGCATTCACCCA
seq00030   ATAAACACACTGAAGAAGCAAGGGGTGAGAGTACTTGTCGTCCGTGGCACGGCCGGCTCTGCGTGTGCATTTGGTTTGCTTCCCGAATTCCACTAGACTCATTTATCGTATTAACGGGTTCGCAGTACCGTGCCGAGCGAAACCGACACGGCACAGATACGGGTGGTATATTCGGTCACGGCTTCAAAGCTGCGTCCGTTTACTGCGTTTACAAGCGATACCTGGTCGGTAACACATACTTTACAGATCGCAACGGTGCCGACGCAATGCGATAAGGGTTACACCATCATCGCTCAATTGGGGGATCCGAGACAGACTGAGAGGTATAGGCTGCACTCTAGTACGGCCTCCGCAGATTCCAAGTCGACTTATGTCTCACTTTTCGAACATGCGCTTACAGATTCCTAGCCGGCGACGACCGCTTTCTTTACAATGCAGCTAGTTCAGGTCGCTGTGAATTAGAGCGAAAGAATTCAGGCTTCCACAGCACGAGTATAGAGTCACAGTTCGACAAGCAGGCATGCCAACGGTCGCTAACGCGCCCAAGGGGTACCGCCCACTTCTTTCCATCATCCAAGAGACCGATAATGTTGCACTAGACTCCGTAATTGTGGGCAGGTCAGGTTAACGAGATCTTGTATCAAATGATGTCGTTACTGTTATTGTACAGCACCTAGGTATCAGCGAGAGTGATCGCAGCGTTATCCTGTGGATTTAACGTGCGGGACCGTGCCGTGTCAATATCCTTATGTTACGCCCCCTTAAACAGGAATGATGACACCCGGCGTGCAACCAGTAACATGTCATGTTTTAGCGCCTATCCCCCCACCACGTGGACTCCGTACGGTATACTCTCGTATCCGCTCCAGAGTCGTGGATCTACGGAGAACCGTATCCCAACTCAAGCTATATATCAACAGTCCACACCCCCGAACGGTTGCCCGTAACCGGTCTGCATGCTCTGTCGTGAAACGTTAGTTACAACAGGAGGGTTTCCAACATAGAGTGCCCGGAAATCTTAAGATGTAGCCCGCCTTTCTATCCCGGGGCCACGCGGTGGAGCCGCCATTGCTGCATACCTCACTTGACCATCAAAACGCTGCTTCATTTAACCATATGACACATGGTATAGATTTTCCCGAGCGCGACGAGATGGTTCAATCTTGCCAGGTTATGACGGAGGTAACTTCCCCAAAGCTGTGAGCAGGTGACCGGGTGAACTAGTATGAACACCGCCAGCTAGTTAGCCTAGTCTCCGTTGCCACAAGCGAGATCTCGCCAACACCAAATTGACTATCTTAACCCTTCTCAACCTCTCTTTCAATGTTGATTAACTCTATGTTTTTACCCGCTTTTCCATCCACATGAAGGGAGGTCCGTAATCTCGCTTATGCGATTACCTGTCAGTCGCGTGACTTAAGTTTACGCCGTAGGCATTTGGGCCTCAATTTCTGTCGCTTTTTGACAGCGCTGAGCGTGCGTTTTTCTATGCGATTTCTCCCTAATAGTCCACGTCGTTAGCAGACACACCGGTCCAGTAGCGCTACCTTAGAATCACAACAATGTAGCCAGCGGTTAAGCTTATTTACGTACTTCCAACCCGATCAAGCGCGTGCTTCTTGTCCAAATGAAAGAATATAAGGATCTTCTGAGAGGAGTCCAGTAAAGCACTGAAGGCATATAACTCCCTGATGTTACGGATACAACTGTGCGGTGATATCAACGGGACAGCTCGTTCTCTCTATACCATGTCTATTTCCAGTTACTCATGTCAAACCAGTCTTTGACCTACTATCACGCTGAGAAAACGTACACGCAATGACACAGTCGTAAACAAGGAAGGACAGGTAGGTCTGCACGTAGGGACCAGGTTATGCTCGACGCACCGCCTAAATCTTCGTCGAACGGGCGTCTTGCCAACAGACTCTTGCGGAGGAACATGTCACTTCACTTGGTCGTGTAAAAGTTTGATAGGCTCCGTTATTGTGGAGCGATATTTCTTGTGACGAATCCGGTAGTGGACGTTTGCGAGCTCGAAAAGCACCTGTCTAAAACGAGTAAAATTGTCTACAGTGGCAGCGAATGTAACCCGTGACGTGGCATCGCCCCGCGTGTGAGGAAACGGCGTCCTTACGACTTAAGAGGTAGACCGAGAGGGCCCGCGGCTTCTGCTCCCCATGGCGTGATAGGAGGTTCCTGCTATTTACTCTCGACTCGGCCACCCAATGTCTGGCCTGTCGCGGCCAAAGGAACTAGTGTGCACCGAAATTCCTGCATTCACCCA
seq00031   ATAAACACACTGAAGAAGCAAGGGGTGAGAGTACTTGTCGTCCGTGGCACGGCCGGCTCTGCGTGTGCATTTGGTTTGCTTCCCGAATTCCACTAGACTCATTTATCGTATTAACGGGTTCGCAGTACCGTGCCGAGCGAAACCGACACGGCACAGATACGGGTGGTATATTCGGTCACGGCTTCAAAGCTGCGTCCGTTTACTGCGTTTACAAGCGATACCTGGTCGGTAACACATACTTTACAGATCGCAACGGTGCCGACGCAATGCGATAAGGGTTACACCATCATCGCTCAATTGGGGGATCCGAGACAGACTGAGAGGTATAGGCTGCACTCTAGTACGGCCTCCGCAGATTCCAAGTCGACTTATGTCTCACTTTTCGAACATGCGCTTACAGATTCCTAGCCGGCGACGACCGCTTTCTTTACAATGCAGCTAGTTCAGGTCGCTGTGAATTAGAGCGAAAGAATTCAGGCTTCCACAGCACGAGTATAGAGTCACAGTTCGACAAGCAGGCATGCCAACGGTCGCTAACGCGCCCAAGGGGTACCGCCCACTTCTTTCCATCATCCAAGAGACCGATAATGTTGCACTAGACTCCGTAATTGTGGGCAGGTCAGGTTAACGAGATCTTGTATCAAATGATGTCGTTACTGTTATTGTACAGCACCTAGGTATCAGCGAGAGTGATCGCAGCGTTATCCTGTGGTTTTAACGTGCGGGACCGTGCCGTGTCAATATCCTTATGTTACGCCCCCTTAAACAGGAATGATGACACCCGGCGTGCAACCAGTAACATGTCATGTTTTAGCGCCTATCCCCCCACCACGTGGACTCCGTACGGTATACTCTCGTATCCGCTCCAGAGTCGTGGATCTACGGAGAACCGTATCCCAACTCAAGCTATATATCAACAGTCCACACCCCCGAACGGTTGCCCGTAACCGGTCTGCATGCTCTGTCGTGAAACGTTAGTTACAACAGGAGGGTTTCCAACATAGAGTGCCCGGAAATCTTAAGATGTAGCCCGCCTTTCTATCCCGGGGCCACGCGGTGGAGCCGCCATTGCTGCATACCTCACTTGACCATCAAAACGCTGCTTCATTTAACCATATGACACATGGTATAGATTTTCCCGAGCGCGACGAGATGGTTCAATCTTGCCAGGTTATGACGGAGGTAACTTCCCCAAAGCTGTGAGCAGGTGACCGGGTGAACTAGTATGAACACCGCCAGCTAGTTAGCCTAGTCTCCGTTGCCACAAGCGAGATCTCGCCAACACCAAATTGACTATCTTAACCCTTCTCAACCTCTCTTTCAATGTTGATTAACTCTATGTTTTTACCCGCTTTTCCATCCACATGAAGGGAGGTCCGTAATCTCGCTTATGCGATTACCTGTCAGTCGCGTGACTTAAGTTTACGCCGTAGGCATTTGGGCCTCAATTTCTGTCGCTTTTTGACAGCGCTGAGCGTGCGTTTTTCTATGCGATTTCTCCCTAATTGTCCACGTCGTTAGCCGACACACCGGTCCAGTAGCGCTACCTTAGAATCACAACAATGTAGCCAGCGGTTAAGCTTATTTACGTACTTCCAACCCGATCAAGCGCGTGCTTCTTGTCCAAATGAAAGAATATAAGGATCTTCTGAGAGGAGTCCAGTAAAGCACTGAAGGCATATAACTCCCTGATGTTACGGATACAACTGTGCGGTGATATCAACGGGACAGCTCGTTCTCTCTATACCATGTCTATTTCCAGTTACTCATGTCAAACCAGTCTTTGACCTACTATCACGCTGAGAAAACGTACACGCAATGACACAGTCGTAAACAAGGAAGGACAGGTAGGTCTGCACGTAGGGACCAGGTTATGCTCGACGCACCGCCTAAATCTCCGTCGAACGGGCGTCTTGCCAACAGACTCTTGCGGAGGAACATGTCACTTCACTTGGTCGTGTAAAAGTTTGATAGGCTCCGTTATTGTGGAGCGATATTTCTTGTGACGAATCCGGTAGTGGACGTTTGCGAGCTCGAAAAGCACCTGTCTAAAACGAGTAAAATTGTCTACAGTGGCAGCGAATGTAACCCGTGACGTGGCATCGCCCCGCGTGTGAGGAAACGGCGTCCTTACGACTTAAGAGGTAGACCGAGAGGGCCCGCGGCTTCTGCTCCCCATGGCGTGATAGGAGGTTCCTGCTATTTACTCTGGACTCGGCCACCCAATGTCTGGCCTGTCGCGGCCAAAGGAACTAGTGTGCACCGAAATTCCTGCATTCACCCA
seq00032   ATAAACACACTGAAGAAGCAAGGGGTGAGAGTACTTGTCGTCCGTGGCACGGCCGGCTCTGCGTGTGCATTTGGTTTGCTTCCCGAATTCCACTAGACTCATTTATCGTATTAACGGGTTCGCAGTACCGTGCCGAGCGAAACCGACACGGCACAGATACGGGTGGTATATTCGGTCACGGCTTCAAAGCTGCGTCCGTTTACTGCGTTTACAAGCGATACCTGGTCGGTAACACATACTTTACAGATCGCAACGGTGCCGACGCAATGCGATAAGGGTTACACCATCATCGCTCAATTGGGGGATCCGAGACAGACTGAGAGGTATAGGCTGCACTCTAGTACGGCCTCCGCAGATTCCAAGTCGACTTATGTCTCACTTTTCGAACATGCGCTTACAGATTCCTAGCCGGCGACGACCGCTTTCTTTACAATGCAGCTAGTTCAGGTCGCTGTGAATTAGAGCGAAAGAATTCAGGCTTCCACAGCACGAGTATAGAGTCACAGTTCGACAAGCAGGCATGCCAACGGTCGCTAACGCGCCCAAGGGGTACCGCCCACTTCTTTCCATCATCCAAGAGACCGATAATGTTGCACTAGACTCCGTAATTGTGGGCAGGTCAGGTTAACGAGATCTTGTATCAAATGATGTCGTTACTGTTATTGTACAGCACCTAGGTATCAGCGAGAGTGATCGCAGCGTTATCCTGTGGATTTAACGTGCGGGACCGTGCCGTGTCAATATCCTTATGTTACGCCCCCTTAAACAGGAATGATGACACCCGGCGTGCAACCAGTAACATGTCATGTTTTAGCGCCTATCCCCCCACCACGTGGACTCCGTACGGTATACTCTCGTATCCGCTCCAGAGTCGTGGATCTACGGAGAACCGTATCCCAACTCAAGCTATATATCAACAGTCCACACCCCCGAACGGTTGCCCGTAACCGGTCTGCATGCTCTGTCGTGAAACGTTAGTTACAACAGGAGGGTTTCCAACATAGAGTGCCCGGAAATCTTAAGATGTAGCCCGCCTTTCTATCCCGGGGCCACGCGGTGGAGCCGCCATTGCTGCATACCTCACTTGACCATCAAAACGCTGCTTCATTTAACCATATGACACATGGTATAGATTTTCCCGAGCGCGACGAGATGGTTCAATCTTGCCAGGTTATGACGGAGGTAACTTCCCCAAAGCTGTGAGCAGGTGACCGGGTGAACTAGTATGAACACCGCCAGCTAGTTAGCCTAGTCTCCGTTGCCACAAGCGAGATCTCGCCAACACCAAATTGACTATCTTAACCCTTCTCAACCTCTCTTTCAATGTTGATTAACTCTATGTTTTTACCCGCTTTTCCATCCACATGAAGGGAGGTCCGTAATCTCGCTTATGCGATTACCTGTCAGTCGCGTGACTTAAGTTTACGCCGTAGGCATTTGGGCCTCAATTTCTGTCGCTTTTTGACAGCGCTGAGCGTGCGTTTTTCTATGCGATTTCTCCCTAATAGTCCACGTCGTTAGCAGACACACCGGTCCAGTAGCGCTACCTTAGAATCACAACAATGTAGCCAGCGGTTAAGCTTATTTACGTACTTCCAACCCGATCAAGCGCGTGCTTCTTGTCCAAATGAAAGAATATAAGGATCTTCTGAGAGGAGTCCAGTAAAGCACTGAAGGCATATAACTCCCTGATGTTACGGATACAACTGTGCGGTGATATCAACGGGACAGCTCGTTCTCTCTATACCATGTCTATTTCCAGTTACTCATGTCAAACCAGTCTTTGACCTACTATCACGCTGAGAAAACGTACACGCAATGACACAGTCGTAAACAAGGAAGGACAGGTAGGTCTGCACGTAGGGACCAGGTTATGCTCGACGCACCGCCTAAATCTCCGTCGAACGGGCGTCTTGCCAACAGACTCTTGCGGAGGAACATGTCACTTCACTTGGTCGTGTAAAAGTTTGATAGGCTCCGTTATTGTGGAGCGATATTTCTTGTGACGAATCCGGTAGTGGACGTTTGCGAGCTCGAAAAGCACCTGTCTAAAACGAGTAAAATTGTCTACAGTGGCAGCGAATGTAACCCGTGACGTGGCATCGCCCCGCGTGTGAGGAAACGGCGTCCTTACGACTTAAGAGGTAGACCGAGAGGGCCCGCGGCTTCTGCTCCCCATGGCGTGATAGGAGGTTCCTGCTATTTACTCTCGACTCGGCCACCCAATGTCTGGCCTGTCGCGGCCAAAGGAACTAGTGTGCACCGAAATTCCTGCATTCACCCA
seq00033   ATAAACACACTGAAGAAGCAAGGGGTGAGAGTACTTGTCGTCCGTGGCACGGCCGGCTCTGCGTGTGCATTTGGTTTGCTTCCCGAATTCCACTAGACTCATTTATCGTATTAACGGGTTCGCAGTACCGTGCCGAGCGAAACCGACACGGCACAGATACGGGTGGTATATTCGGTCACGGCTTCAAAGCTGCGTCCGTTTACTGCGTTTACAAGCGATACCTGGTCGGTAACACATACTTTACAGATCGCAACGGTGCCGACGCAATGCGATAAGGGTTACACCATCATCGCTCAATTGGGGGATCCGAGACAGACTGAGAGGTATAGGCTGCACTCTAGTACGGCCTCCGCAGATTCCAAGTCGACTTATGTCTCACTTTTCGAACATGCGCTTACAGATTCCTAGCCGGCGACGACCGCTTTCTTTACAATGCAGCTAGTTCAGGTCGCTGTGAATTAGAGCGAAAGAATTCAGGCTTCCACAGCACGAGTATAGAGTCACAGTTCGACAAGCAGGCATGCCAACGGTCGCTAACGCGCCCAAGGGGTACCGCCCACTTCTTTCCATCATCCAAGAGACCGATAATGTTGCACTAGACTCCGTAATTGTGGGCAGGTCAGGTTAACGAGATCTTGTATCAAATGATGTCGTTACTGTTATTGTACAGCACCTAGGTATCAGCGAGAGTGATCGCAGCGTTATCCTGTGGTTTTAACGTGCGGGACCGTGCCGTGTCAATATCCTTATGTTACGCCCCCTTAAACAGGAATGATGACACCCGGCGTGCAACCAGTAACATGTCATGTTTTAGCGCCTATCCCCCCACCACGTGGACTCCGTACGGTATACTCTCGTATCCGCTCCAGAGTCGTGGATCTACGGAGAACCGTATCCCAACTCAAGCTATATATCAACAGTCCACACCCCCGAACGGTTGCCCGTAACCGGTCTGCATGCTCTGTCGTGAAACGTTAGTTACAACAGGAGGGTTTCCAACATAGAGTGCCCGGAAATCTTAAGATGTAGCCCGCCTTTCTATCCCGGGGCCACGCGGTGGAGCCGCCATTGCTGCATACCTCACTTGACCATCAAAACGCTGCTTCATTTAACCATATGACACATGGTATAGATTTTCCCGAGCGCGACGAGATGGTTCAATCTTGCCAGGTTATGACGGAGGTAACTTCCCCAAAGCTGTGAGCAGGTGACCGGGTGAACTAGTATGAACACCGCCAGCTAGTTAGCCTAGTCTCCGTTGCCACAAGCGAGATCTCGCCAACACCAAATTGACTATCTTAACCCTTCTCAACCTCTCTTTCAATGTTGATTAACTCTATGTTTTTACCCGCTTTTCCATCCACATGAAGGGAGGTCCGTAATCTCGCTTATGCGATTACCTGTCAGTCGCGTGACTTAAGTTTACGCCGTAGGCATTTGGGCCTCAATTTCTGTCGCTTTTTGACAGCGCTGAGCGTGCGTTTTTCTATGCGATTTCTCCCTAATTGTCCACGTCGTTAGCCGACACACCGGTCCAGTAGCGCTACCTTAGAATCACAACAATGTAGCCAGCGGTTAAGCTTATTTACGTACTTCCAACCCGATCAAGCGCGTGCTTCTTGTCCAAATGAAAGAATATAAGGATCTTCTGAGAGGAGTCCAGTAAAGCACTGAAGGCATATAACTCCCTGATGTTACGGATACAACTGTGCGGTGATATCAACGGGACAGCTCGTTCTCTCTATACCATGTCTATTTCCAGTTACTCATGTCAAACCAGTCTTTGACCTACTATCACGCTGAGAAAACGTACACGCAATGACACAGTCGTAAACAAGGAAGGACAGGTAGGTCTGCACGTAGGGACCAGGTTATGCTCGACGCACCGCCTAAATCTCCGTCGAACGGGCGTCTTGCCAACAGACTCTTGCGGAGGAACATGTCACTTCACTTGGTCGTGTAAAAGTTTGATAGGCTCCGTTATTGTGGAGCGATATTTCTTGTGACGAATCCGGTAGTGGACGTTTGCGAGCTCGAAAAGCACCTGTCTAAAACGAGTAAAATTGTCTACAGTGGCAGCGAATGTAACCCGTGACGTGGCATCGCCCCGCGTGTGAGGAAACGGCGTCCTTACGACTTAAGAGGTAGACCGAGAGGGCCCGCGGCTTCTGCTCCCCATGGCGTGATAGGAGGTTCCTGCTATTTACTCTGGACTCGGCCACCCAATGTCTGGCCTGTCGCGGCCAAAGGAACTAGTGTGCACCGAAATTCCTGCATTCACCCA
