# Supplementary material for: How Good Are Indirect Tests at Detecting Recombination in Human mtDNA?
Source: G3 (Bethesda). 2013 Jul 1;3(7):1095–104. doi: 10.1534/g3.113.006510 (PMC3704238; doi:10.1534/g3.113.006510)
Supplement: Supporting Information [file supp_g3.113.006510_FileS2.gz › SequenceData/mtDNA_ratehet&popgrowth/0/3rdbase/Infiles/0_19-new.txt]

33 2284
seq00001   CCTACGCCTATAGGGACCTCATAGGACGATTTCTTTACATTCCTATCGCGTGAGGCGAGCCCCACGGCCGCAGCGACGCTTACACAGAGTTCTCTTCACTCTCGCCATTAGGGTCAACGATGCCGCGCCACATTCAGCCGATACGCACTGAGTGTTATAAAACTAAGACTGCCGCGGTGCTCTCGTAAGCACGGGTACAATTGGTGGAAGTTGCAGCCAAAACTTCGGTATCTCGACTTTTGCAATCTATATCTGCTCTCAAATTACATTATGCTAACGCGAATAGGCTTTGTAGATAGGGCGAACGCTCCGCTATCCCGATCAAGTTATCGCTACTAGAAGGCGCATCCAGGTATAACACCTTTCAGGTCAGGCCTTTCACTTACTAGATCTACTCCCTGGATTACCGCTTATGCGTACTCGCTGCTAATTCATCGCTGCAGCTTTTTTGGTAAGGTTTTTAAATTATCACGCTGTTACGTGCTGGGTAAAGGGCCACATCAGTGTATGGCATAGGCGGTATTGCTATTTTGTGCAAATAGACTGCTTAGCGGGTCGTCGCGAGGTATATCTCTCTATGGCAGGGTGAGTTTTTTTCGCGGGTTAGTGAGTGCTATGTTTGCATGAGCCGACACGATTGGTTTTTACACACTAGCCGTACAGTCTCGGCCGAGGCACCCGTCCACCTGGAGAGGGGGACGACGGATGCAGAGACCCGTGAGGAGGCTGCGTGTTTAGTTGGGTTGGCATCATTTTCCTAAACGGTAAGTAGCGTTAAATCTTTTGGTACCTCGGTTCGAATCGGGATATACAAAGGCCGAAGACTAACGCGGGGTGAGACCCCTTACCGCTAAAAGTTCCTGTCACAGGAACCACGCTACTAATCGGATTGATAGCCATGCGGCCTCGCCACTGTTGAATACTAAATGTGCCCCCGATATTGACTGCATTTAGCGTAAACGAAGATTACTATTGAGACCCGTGGCAGTTCGTGCTTGCCATAAAGGAACACCGTAAGAGACGCTAATTTTGAAATTTAGATTTTCTACTCATGGTGAGAACCAAACTCCAGCGCGCGGTAGGCTTACTATCGAGCTTTCCACCCTATTAGTGGTATACCCGGGCCGTCAGATTAGTACGACGCGAATTGACGTTATCCCTAAAAGCTGGTCTGCAGACGACCGTTACCGTGCTGGACTCCGACAAGAAGAAGAGGACACTGGGGATGGCTATCAGAGCTATATCCGTCTATAAAACCAGACTCCGTCCCGGGACTATCAGTACTCAATTGAATAGACCACATGACTCCACAATCCAGTATCGGCCGTCTACATGAACTAAACAAATCACATCCCGTTATCACGTAATGTAAGGTTATTTCACCACTAGTCCAGGCGGTTAAACGAGCTTTGCAGCAGTCCGCGCACAAGATGACAATCCTGAATGCACTCTATGGAATTAAGTGGTAGGCGCATACTATGGAAGGCATTGTCGTGTCTGCTTAATCTTGTCAGTTCTATAACAAGTATGCGAACGTTATGGGAGCATAACATGGAATTTACGAACGGCTGTGGAAAGGCGGCGGATACTATAGATAAGACAGCTGGCAGGTGACCCAATAATTAACTTCTATGTCGATTAGGCGGATTCGTCGGACCGGTGGAGTGATCGCCCCAATATCTCGTTGACGGATCGCTCTCACGGTCAGAAGAAACTGGGGAAGAAGTATTTGTTTCGTCGTGCTGGAGTCATGATCCTATAGAGAGTAAGAGTCAGTTCACAAATTCGTGACGGGTTGGCGAACTACTGAGGCCGAACCGGTGCGACTGCGCTAGATTCGTGGAGTGTAGACCCGACGGTAATCATGATCCAGAAGGTGCTCGAACAGGTTGATGTACTTCACTGACTCTATGTGTACATACGGTGATGCGCGCGACATACAGAGGCAACTACTCAAGAAAACCCTAACCGTTCGAACAGCGCACCCCCCTTCAAGATACGCCGTATTAACATTGTTAAATTTTTATATTTAATCTAAGTTCCATAAGAGATGAGCCTAATTGACCATCGGCTCTGGCAGAAAAATCTAGCCACATCCTGATAATATTGAAGCCCGGACCGCCACACCAGGCTACATTGCGACAGTTAGAGATCGGTCATACTCGCTAGAAAGATCACGTACCGCATGACTCAAGCGCTTAGTACCACCAATGTAACAAGACGCGATCCACCTGCGCGTCAGACGCCATAACCGTACCTTATTTGCCGTAAAATGGAGGTGATC
seq00002   CCTACGCCTATAGGGACCTCATAGGACGATTTCTTTACATTCCTATCGCGTGAGGCGAGCCCCACGGCCGCAGCGACGCTTACACAGAGTTCTCTTCACTCTCGCCATTAGGGTCAACGATGCCGCGCCACATTCAGCCGATACGCACTGAGTGTTATAAAACTAAGACTGCCGCGGTGCTCTCGTAAGCACGGGTACAATTGGTGGAAGTTGCAGCCAAAACTTCGGTATCTCGACTTTTGCAATCTATATCTGCTCTCAAATTACATTATGCTAACGCGAATAGGCTTTGTAGATAGGGCGAACGCTCCGCTATCCCGATCAAGTTATCGCTACTAGAAGGCGCATCCAGGTATAACACCTTTCAGGTCAGGCCTTTCACTTACTAGATCTACTCCCTGGATTACCGCTTATGCGTACTCGCTGCTAATTCATCGCTGCAGCTTTTTTGGTAAGGTTTTTAAATTATCACGCTGTTACGTGCTGGGTAAAGGGCCACATCAGTGTATGGCATAGGCGGTATTGCTATTTTGTGCAAATAGACTGCTTAGCGGGTCGTCGCGAGGTATATCTCTCTATGGCAGGGTGAGTTTTTTTCGCGGGTTAGTGAGTGCTATGTTTGCATGAGCCGACACGATTGGTTTTTACACACTAGCCGTACAGTCTCGGCCGAGGCACCCGTCCACCTGGAGAGGGGGACGACGGATGCAGAGACCCGTGAGGAGGCTGCGTGTTTAGTTGGGTTGGCATCATTTTCCTAAACGGTAAGTAGCGTTAAATCTTTTGGTACCTCGGTTCGAATCGGGATATACAAAGGCCGAAGACTAACGCGGGGTGAGACCCCTTACCGCTAAAAGTTCCTGTCACAGGAACCACGCTACTAATCGGATTGATAGCCATGCGGCCTCGCCACTGTTGAATACTAAATGTGCCCCCGATATTGACTGCATTTAGCGTAAACGAAGATTACTATTGAGACCCGTGGCAGTTCGTGCTTGCCATAAAGGAACACCGTAAGAGACGCTAATTTTGAAATTTAGATTTTCTACTCATGGTGAGAACCAAACTCCAGCGCGCGGTAGGCTTACTATCGAGCTTTCCACCCTATTAGTGGTATACCCGGGCCGTCAGATTAGTACGACGCGAATTGACGTTATCCCTAAAAGCTGGTCTGCAGACGACCGTTACCGTGCTGGACTCCGACAAGAAGAAGAGGACACTGGGGATGGCTATCAGAGCTATATCCGTCTATAAAACCAGACTCCGTCCCGGGACTATCAGTACTCAATTGAATAGACCACATGACTCCACAATCCAGTATCGGCCGTCTACATGAACTAAACAAATCACATCCCGTTATCACGTAATGTAAGGTTATTTCACCACTAGTCCAGGCGGTTAAACGAGCTTTGCAGCAGTCCGCGCACAAGATGACAATCCTGAATGCACTCTATGGAATTAAGTGGTAGGCGCATACTATGGAAGGCATTGTCGTGTCTGCTTAATCTTGTCAGTTCTATAACAAGTATGCGAACGTTATGGGAGCATAACATGGAATTTACGAACGGCTGTGGAAAGGCGGCGGATACTATAGATAAGACAGCTGGCAGGTGACCCAATAATTAACTTCTATGTCGATTAGGCGGATTCGTCGGACCGGTGGAGTGATCGCCCCAATATCTCGTTGACGGATCGCTCTCACGGTCAGAAGAAACTGGGGAAGAAGTATTTGTTTCGTCGTGCTGGAGTCATGATCCTATAGAGAGTAAGAGTCAGTTCACAAATTCGTGACGGGTTGGCGAACTACTGAGGCCGAACCGGTGCGACTGCGCTAGATTCGTGGAGTGTAGACCCGACGGTAATCATGATCCAGAAGGTGCTCGAACAGGTTGATGTACTTCACTGACTCTATGTGTACATACGGTGATGCGCGCGACATACAGAGGCAACTACTCAAGAAAACCCTAACCGTTCGAACAGCGCACCCCCCTTCAAGATACGCCGTATTAACATTGTTAAATTTTTATATTTAATCTAAGTTCCATAAGAGATGAGCCTAATTGACCATCGGCTCTGGCAGAAAAATCTAGCCACATCCTGATAATATTGAAGCCCGGACCGCCACACCAGGCTACATTGCGACAGTTAGAGATCGGTCATACTCGCTAGAAAGATCACGTACCGCATGACTCAAGCGCTTAGTACCACCAATGTAACAAGACGCGATCCACCTGCGCGTCAGACGCCATAACCGTACCTTATTTGCCGTAAAATGGAGGTGATC
seq00003   CCTACGCCTATAGGGACCTCATAGGACGATTTCTTTACATTCCTATCGCGTGAGGCGAGCCCCACGGCCGCAGCGACGCTTACACAGAGTTCTCTTCACTCTCGCCATTAGGGTCAACGATGCCGCGCCACATTCAGCCGATACGCACTGAGTGTTATAAAACTAAGACTGCCGCGGTGCTCTCGTAAGCACGGGTACAATTGGTGGAAGTTGCAGCCAAAACTTCGGTATCTCGACTTTTGCAATCTATATCTGCTCTCAAATTACATTATGCTAACGCGAATAGGCTTTGTAGATAGGGCGAACGCTCCGCTATCCCGATCAAGTTATCGCTACTAGAAGGCGCATCCAGGTATAACACCTTTCAGGTCAGGCCTTTCACTTACTAGATCTACTCCCTGGATTACCGCTTATGCGTACTCGCTGCTAATTCATCGCTGCAGCTTTTTTGGTAAGGTTTTTAAATTATCACGCTGTTACGTGCTGGGTAAAGGGCCACATCAGTGTATGGCATAGGCGGTATTGCTATTTTGTGCAAATAGACTGCTTAGCGGGTCGTCGCGAGGTATATCTCTCTATGGCAGGGTGAGTTTTTTTCGCGGGTTAGTGAGTGCTATGTTTGCATGAGCCGACACGATTGGTTTTTACACACTAGCCGTACAGTCTCGGCCGAGGCACCCGTCCACCTGGAGAGGGGGACGACGGATGCAGAGACCCGTGAGGAGGCTGCGTGTTTAGTTGGGTTGGCATCATTTTCCTAAACGGTAAGTAGCGTTAAATCTTTTGGTACCTCGGTTCGAATCGGGATATACAAAGGCCGAAGACTAACGCGGGGTGAGACCCCTTACCGCTAAAAGTTCCTGTCACAGGAACCACGCTACTAATCGGATTGATAGCCATGCGGCCTCGCCACTGTTGAATACTAAATGTGCCCCCGATATTGACTGCATTTAGCGTAAACGAAGATTACTATTGAGACCCGTGGCAGTTCGTGCTTGCCATAAAGGAACACCGTAAGAGACGCTAATTTTGAAATTTAGATTTTCTACTCATGGTGAGAACCAAACTCCAGCGCGCGGTAGGCTTACTATCGAGCTTTCCACCCTATTAGTGGTATACCCGGGCCGTCAGATTAGTACGACGCGAATTGACGTTATCCCTAAAAGCTGGTCTGCAGACGACCGTTACCGTGCTGGACTCCGACAAGAAGAAGAGGACACTGGGGATGGCTATCAGAGCTATATCCGTCTATAAAACCAGACTCCGTCCCGGGACTATCAGTACTCAATTGAATAGACCACATGACTCCACAATCCAGTATCGGCCGTCTACATGAACTAAACAAATCACATCCCGTTATCACGTAATGTAAGGTTATTTCACCACTAGTCCAGGCGGTTAAACGAGCTTTGCAGCAGTCCGCGCACAAGATGACAATCCTGAATGCACTCTATGGAATTAAGTGGTAGGCGCATACTATGGAAGGCATTGTCGTGTCTGCTTAATCTTGTCAGTTCTATAACAAGTATGCGAACGTTATGGGAGCATAACATGGAATTTACGAACGGCTGTGGAAAGGCGGCGGATACTATAGATAAGACAGCTGGCAGGTGACCCAATAATTAACTTCTATGTCGATTAGGCGGATTCGTCGGACCGGTGGAGTGATCGCCCCAATATCTCGTTGACGGATCGCTCTCACGGTCAGAAGAAACTGGGGAAGAAGTATTTGTTTCGTCGTGCTGGAGTCATGATCCTATAGAGAGTAAGAGTCAGTTCACAAATTCGTGACGGGTTGGCGAACTACTGAGGCCGAACCGGTGCGACTGCGCTAGATTCGTGGAGTGTAGACCCGACGGTAATCATGATCCAGAAGGTGCTCGAACAGGTTGATGTACTTCACTGACTCTATGTGTACATACGGTGATGCGCGCGACATACAGAGGCAACTACTCAAGAAAACCCTAACCGTTCGAACAGCGCACCCCCCTTCAAGATACGCCGTATTAACATTGTTAAATTTTTATATTTAATCTAAGTTCCATAAGAGATGAGCCTAATTGACCATCGGCTCTGGCAGAAAAATCTAGCCACATCCTGATAATATTGAAGCCCGGACCGCCACACCAGGCTACATTGCGACAGTTAGAGATCGGTCATACTCGCTAGAAAGATCACGTACCGCATGACTCAAGCGCTTAGTACCACCAATGTAACAAGACGCGATCCACCTGCGCGTCAGACGCCATAACCGTACCTTATTTGCCGTAAAATGGAGGTGATC
seq00004   CCTACGCCTATAGGGACCTCATAGGACGATTTCTTTACATTCCTATCGCGTGAGGCGAGCCCCACGGCCGCAGCGACGCTTACACAGAGTTCTCTTCACTCTCGCCATTAGGGTCAACGATGCCGCGCCACATTCAGCCGATACGCACTGAGTGTTATAAAACTAAGACTGCCGCGGTGCTCTCGTAAGCACGGGTACAATTGGTGGAAGTTGCAGCCAAAACTTCGGTATCTCGACTTTTGCAATCTATATCTGCTCTCAAATTACATTATGCTAACGCGAATAGGCTTTGTAGATAGGGCGAACGCTCCGCTATCCCGATCAAGTTATCGCTACTAGAAGGCGCATCCAGGTATAACACCTTTCAGGTCAGGCCTTTCACTTACTAGATCTACTCCCTGGATTACCGCTTATGCGTACTCGCTGCTAATTCATCGCTGCAGCTTTTTTGGTAAGGTTTTTAAATTATCACGCTGTTACGTGCTGGGTAAAGGGCCACATCAGTGTATGGCATAGGCGGTATTGCTATTTTGTGCAAATAGACTGCTTAGCGGGTCGTCGCGAGGTATATCTCTCTATGGCAGGGTGAGTTTTTTTCGCGGGTTAGTGAGTGCTATGTTTGCATGAGCCGACACGATTGGTTTTTACACACTAGCCGTACAGTCTCGGCCGAGGCACCCGTCCACCTGGAGAGGGGGACGACGGATGCAGAGACCCGTGAGGAGGCTGCGTGTTTAGTTGGGTTGGCATCATTTTCCTAAACGGTAAGTAGCGTTAAATCTTTTGGTACCTCGGTTCGAATCGGGATATACAAAGGCCGAAGACTAACGCGGGGTGAGACCCCTTACCGCTAAAAGTTCCTGTCACAGGAACCACGCTACTAATCGGATTGATAGCCATGCGGCCTCGCCACTGTTGAATACTAAATGTGCCCCCGATATTGACTGCATTTAGCGTAAACGAAGATTACTATTGAGACCCGTGGCAGTTCGTGCTTGCCATAAAGGAACACCGTAAGAGACGCTAATTTTGAAATTTAGATTTTCTACTCATGGTGAGAACCAAACTCCAGCGCGCGGTAGGCTTACTATCGAGCTTTCCACCCTATTAGTGGTATACCCGGGCCGTCAGATTAGTACGACGCGAATTGACGTTATCCCTAAAAGCTGGTCTGCAGACGACCGTTACCGTGCTGGACTCCGACAAGAAGAAGAGGACACTGGGGATGGCTATCAGAGCTATATCCGTCTATAAAACCAGACTCCGTCCCGGGACTATCAGTACTCAATTGAATAGACCACATGACTCCACAATCCAGTATCGGCCGTCTACATGAACTAAACAAATCACATCCCGTTATCACGTAATGTAAGGTTATTTCACCACTAGTCCAGGCGGTTAAACGAGCTTTGCAGCAGTCCGCGCACAAGATGACAATCCTGAATGCACTCTATGGAATTAAGTGGTAGGCGCATACTATGGAAGGCATTGTCGTGTCTGCTTAATCTTGTCAGTTCTATAACAAGTATGCGAACGTTATGGGAGCATAACATGGAATTTACGAACGGCTGTGGAAAGGCGGCGGATACTATAGATAAGACAGCTGGCAGGTGACCCAATAATTAACTTCTATGTCGATTAGGCGGATTCGTCGGACCGGTGGAGTGATCGCCCCAATATCTCGTTGACGGATCGCTCTCACGGTCAGAAGAAACTGGGGAAGAAGTATTTGTTTCGTCGTGCTGGAGTCATGATCCTATAGAGAGTAAGAGTCAGTTCACAAATTCGTGACGGGTTGGCGAACTACTGAGGCCGAACCGGTGCGACTGCGCTAGATTCGTGGAGTGTAGACCCGACGGTAATCATGATCCAGAAGGTGCTCGAACAGGTTGATGTACTTCACTGACTCTATGTGTACATACGGTGATGCGCGCGACATACAGAGGCAACTACTCAAGAAAACCCTAACCGTTCGAACAGCGCACCCCCCTTCAAGATACGCCGTATTAACATTGTTAAATTTTTATATTTAATCTAAGTTCCATAAGAGATGAGCCTAATTGACCATCGGCTCTGGCAGAAAAATCTAGCCACATCCTGATAATATTGAAGCCCGGACCGCCACACCAGGCTACATTGCGACAGTTAGAGATCGGTCATACTCGCTAGAAAGATCACGTACCGCATGACTCAAGCGCTTAGTACCACCAATGTAACAAGACGCGATCCACCTGCGCGTCAGACGCCATAACCGTACCTTATTTGCCGTAAAATGGAGGTGATC
seq00005   CCTACGCCTATAGGGACCTCATAGGACGATTTCTTGACATTCCTATCGCGTGAGGCGAGCCCCACGGCCGCAGCGACGCTTACACAGAGTTCTCTTCACTCTCGCCATTAGGGTCAACGATGCCGCGCCACATTCAGCCGATACGCACTGAGTGTTATAAAACTAAGACTGCCGCGGTGCTCTCGTAAGCACGGGTACAATTGGTGGAAGTTGCAGCCAAAACTTCGGTATCTCGACTTTTGCAATCTATATCTGCTCTCAAATTACATTATGCTAACGCGAATAGGCTTTGTAGATAGGGCGAACGCTCCGCTATCCCGATCAAGTTATCGCTACTAGAAGGCGCATCCAGGTATAACACCTTTCAGGTCAGGCCTTTCACTTACTAGATCTACTCCCTGGATTACCGCTTATGCGTACTCGCTGCTAATTCATCGCTGCAGCTTTTTTGGTAAGGTTTTTAAATTATCACGCTGTTACGTGCTGGGTAAAGGGCCACATCAGTGTATGGCATAGGCGGTATTGCTATTTTGTGCAAATAGACTGCTTAGCGGGTCGTCGCGAGGTATATCTCTCTATGGCAGGGTGAGTTTTTTTCGCGGGTTAGTGAGTGCTATGTTTGCATGAGCCGACACGATTGGTTTTTACACACTAGCCGTACAGTCTCGGCCGAGGCACCCGTCCACCTGGAGAGGGGGACGACGGATGCAGAGACCCGTGAGGAGGCTGCGTGTTTAGTTGGGTTGGCATCATTTTCCTAAACGGTAAGTAGCGTTAAATCTTTTGGTACCTCGGTTCGAATCGGGATATACAAAGGCCGAAGACTAACGCGGGGTGAGACCCCTTACCGCTAAAAGTTCCTGTCACAGGAACCACGCTACTAATCGGATTGATAGCCATGCGGCCTCGCCACTGTTGAATACTAAATGTGCCCCCGATATTGACTGCATTTAGCGTAAACGAAGATTACTATTGAGACCCGTGGCAGTTCGTGCTTGCCATAAAGGAACACCGTAAGAGACGCTAATTTTGAAATTTAGATTTTCTACTCATGGTGAGAACCAAACTCCAGCGCGCGGTAGGCTTACTATCGAGCTTTCCACCCTATTAGTGGTATACCCGGGCCGTCAGATTAGTACGACGCGAATTGACGTTATCCCTAAAAGCTGGTCTGCAGACGACCGTTACCGTGCTGGACTCCGACAAGAAGAAGAGGACACTGGGGATGGCTATCAGAGCTATATCCGTCTATAAAACCAGACTCCGTCCCGGGACTATCAGTACTCAATTGAATAGACCACATGACTCCACAATCCAGTATCGGCCGTCTACATGAACTAAACAAATCACATCCCGTTATCACGTAATGTAAGGTTATTTCACCACTAGTCCAGGCGGTTAAACGAGCTTTGCAGCAGTCCGCGCACAAGATGACAATCCTGAATGCACTCTATGGAATTAAGTGGTAGGCGCATACTATGGAAGGCATTGTCGTGTCTGCTTAATCTTGTCAGTTCTATAACAAGTATGCGAACGTTATGGGAGCATAACATGGAATTTACGAACGGCTGTGGAAAGGCGGCGGATACTATAGATAAGACAGCTGGCAGGTGACCCAATAATTAACTTCTATGTCGATTAGGCGGATTCGTCGGACCGGTGGAGTGATCGCCCCAATATCTCGTTGACGGATCGCTCTCACGGTCAGAAGAAACTGGGGAAGAAGTATTTGTTTCGTCGTGCTGGAGTCATGATCCTATAGAGAGTAAGAGTCAGTTCACAAATTCGTGACGGGTTGGCGAACTACTGAGGCCGAACCGGTGCGACTGCGCTAGATTCGTGGAGTGTAGACCCGACGGTAATCATGATCCAGAAGGTGCTCGAACAGGTTGATGTACTTCACTGACTCTATGTGTACATACGGTGATGCGCGCGACATACAGAGGCAACTACTCAAGAAAACCCTAACCGTTCGAACAGCGCACCCCCCTTCAAGATACGCCGTATTAACATTGTTAAATTTTTATATTTAATCTAAGTTCCATAAGAGATGAGCCTAATTGACCATCGGCTCTGGCAGAAAAATCTAGCCACATCCTGATAATATTGAAGCCCGGACCGCCACACCAGGCTACATTGCGACAGTTAGAGATCGGTCATACTCGCTAGAAAGATCACGTACCGCATGACTCAAGCGCTTAGTACCACCAATGTAACAAGACGCGATCCACCTGCGCGTCAGACGCCATAACCGTACCTTATTTGCCGTAAAATGGAGGTGATC
seq00006   CCTACGCCTATAGGGACCTCATAGGACGATTTCTTTACATTCCTATCGCGTGAGGCGAGCCCCACGGCCGCAGCGACGCTTACACAGAGTTCTCTTCACTCTCGCCATTAGGGTCAACGATGCCGCGCCACATTCAGCCGATACGCACTGAGTGTTATAAAACTAAGACTGCCGCGGTGCTCTCGTAAGCACGGGTACAATTGGTGGAAGTTGCAGCCAAAACTTCGGTATCTCGACTTTTGCAATCTATATCTGCTCTCAAATTACATTATGCTAACGCGAATAGGCTTTGTAGATAGGGCGAACGCTCCGCTATCCCGATCAAGTTATCGCTACTAGAAGGCGCATCCAGGTATAACACCTTTCAGGTCAGGCCTTTCACTTACTAGATCTACTCCCTGGATTACCGCTTATGCGTACTCGCTGCTAATTCATCGCTGCAGCTTTTTTGGTAAGGTTTTTAAATTATCACGCTGTTACGTGCTGGGTAAAGGGCCACATCAGTGTATGGCATAGGCGGTATTGCTATTTTGTGCAAATAGACTGCTTAGCGGGTCGTCGCGAGGTATATCTCTCTATGGCAGGGTGAGTTTTTTTCGCGGGTTAGTGAGTGCTATGTTTGCATGAGCCGACACGATTGGTTTTTACACACTAGCCGTACAGTCTCGGCCGAGGCACCCGTCCACCTGGAGAGGGGGACGACGGATGCAGAGACCCGTGAGGAGGCTGCGTGTTTAGTTGGGTTGGCATCATTTTCCTAAACGGTAAGTAGCGTTAAATCTTTTGGTACCTCGGTTCGAATCGGGATATACAAAGGCCGAAGACTAACGCGGGGTGAGACCCCTTACCGCTAAAAGTTCCTGTCACAGGAACCACGCTACTAATCGGATTGATAGCCATGCGGCCTCGCCACTGTTGAATACTAAATGTGCCCCCGATATTGACTGCATTTAGCGTAAACGAAGATTACTATTGAGACCCGTGGCAGTTCGTGCTTGCCATAAAGGAACACCGTAAGAGACGCTAATTTTGAAATTTAGATTTTCTACTCATGGTGAGAACCAAACTCCAGCGCGCGGTAGGCTTACTATCGAGCTTTCCACCCTATTAGTGGTATACCCGGGCCGTCAGATTAGTACGACGCGAATTGACGTTATCCCTAAAAGCTGGTCTGCAGACGACCGTTACCGTGCTGGACTCCGACAAGAAGAAGAGGACACTGGGGATGGCTATCAGAGCTATATCCGTCTATAAAACCAGACTCCGTCCCGGGACTATCAGTACTCAATTGAATAGACCACATGACTCCACAATCCAGTATCGGCCGTCTACATGAACTAAACAAATCACATCCCGTTATCACGTAATGTAAGGTTATTTCACCACTAGTCCAGGCGGTTAAACGAGCTTTGCAGCAGTCCGCGCACAAGATGACAATCCTGAATGCACTCTATGGAATTAAGTGGTAGGCGCATACTATGGAAGGCATTGTCGTGTCTGCTTAATCTTGTCAGTTCTATAACAAGTATGCGAACGTTATGGGAGCATAACATGGAATTTACGAACGGCTGTGGAAAGGCGGCGGATACTATAGATAAGACAGCTGGCAGGTGACCCAATAATTAACTTCTATGTCGATTAGGCGGATTCGTCGGACCGGTGGAGTGATCGCCCCAATATCTCGTTGACGGATCGCTCTCACGGTCAGAAGAAACTGGGGAAGAAGTATTTGTTTCGTCGTGCTGGAGTCATGATCCTATAGAGAGTAAGAGTCAGTTCACAAATTCGTGACGGGTTGGCGAACTACTGAGGCCGAACCGGTGCGACTGCGCTAGATTCGTGGAGTGTAGACCCGACGGTAATCATGATCCAGAAGGTGCTCGAACAGGTTGATGTACTTCACTGACTCTATGTGTACATACGGTGATGCGCGCGACATACAGAGGCAACTACTCAAGAAAACCCTAACCGTTCGAACAGCGCACCCCCCTTCAAGATACGCCGTATTAACATTGTTAAATTTTTATATTTAATCTAAGTTCCATAAGAGATGAGCCTAATTGACCATCGGCTCTGGCAGAAAAATCTAGCCACATCCTGATAATATTGAAGCCCGGACCGCCACACCAGGCTACATTGCGACAGTTAGAGATCGGTCATACTCGCTAGAAAGATCACGTACCGCATGACTCAAGCGCTTAGTACCACCAATGTAACAAGACGCGATCCACCTGCGCGTCAGACGCCATAACCGTACCTTATTTGCCGTAAAATGGAGGTGATC
seq00007   CCTACGCCTATAGGGACCTCATAGGACGATTTCTTTACATTCCTATCGCGTGAGGCGAGCCCCACGGCCGCAGCGACGCTTACACAGAGTTCTCTTCACTCTCGCCATTAGGGTCAACGATGCCGCGCCACATTCAGCCGATACGCACTGAGTGTTATAAAACTAAGACTGCCGCGGTGCTCTCGTAAGCACGGGTACAATTGGTGGAAGTTGCAGCCAAAACTTCGGTATCTCGACTTTTGCAATCTATATCTGCTCTCAAATTACATTATGCTAACGCGAATAGGCTTTGTAGATAGGGCGAACGCTCCGCTATCCCGATCAAGTTATCGCTACTAGAAGGCGCATCCAGGTATAACACCTTTCAGGTCAGGCCTTTCACTTACTAGATCTACTCCCTGGATTACCGCTTATGCGTACTCGCTGCTAATTCATCGCTGCAGCTTTTTTGGTAAGGTTTTTAAATTATCACGCTGTTACGTGCTGGGTAAAGGGCCACATCAGTGTATGGCATAGGCGGTATTGCTATTTTGTGCAAATAGACTGCTTAGCGGGTCGTCGCGAGGTATATCTCTCTATGGCAGGGTGAGTTTTTTTCGCGGGTTAGTGAGTGCTATGTTTGCATGAGCCGACACGATTGGTTTTTACACACTAGCCGTACAGTCTCGGCCGAGGCACCCGTCCACCTGGAGAGGGGGACGACGGATGCAGAGACCCGTGAGGAGGCTGCGTGTTTAGTTGGGTTGGCATCATTTTCCTAAACGGTAAGTAGCGTTAAATCTTTTGGTACCTCGGTTCGAATCGGGATATACAAAGGCCGAAGACTAACGCGGGGTGAGACCCCTTACCGCTAAAAGTTCCTGTCACAGGAACCACGCTACTAATCGGATTGATAGCCATGCGGCCTCGCCACTGTTGAATACTAAATGTGCCCCCGATATTGACTGCATTTAGCGTAAACGAAGATTACTATTGAGACCCGTGGCAGTTCGTGCTTGCCATAAAGGAACACCGTAAGAGACGCTAATTTTGAAATTTAGATTTTCTACTCATGGTGAGAACCAAACTCCAGCGCGCGGTAGGCTTACTATCGAGCTTTCCACCCTATTAGTGGTATACCCGGGCCGTCAGATTAGTACGACGCGAATTGACGTTATCCCTAAAAGCTGGTCTGCAGACGACCGTTACCGTGCTGGACTCCGACAAGAAGAAGAGGACACTGGGGATGGCTATCAGAGCTATATCCGTCTATAAAACCAGACTCCGTCCCGGGACTATCAGTACTCAATTGAATAGACCACATGACTCCACAATCCAGTATCGGCCGTCTACATGAACTAAACAAATCACATCCCGTTATCACGTAATGTAAGGTTATTTCACCACTAGTCCAGGCGGTTAAACGAGCTTTGCAGCAGTCCGCGCACAAGATGACAATCCTGAATGCACTCTATGGAATTAAGTGGTAGGCGCATACTATGGAAGGCATTGTCGTGTCTGCTTAATCTTGTCAGTTCTATAACAAGTATGCGAACGTTATGGGAGCATAACATGGAATTTACGAACGGCTGTGGAAAGGCGGCGGATACTATAGATAAGACAGCTGGCAGGTGACCCAATAATTAACTTCTATGTCGATTAGGCGGATTCGTCGGACCGGTGGAGTGATCGCCCCAATATCTCGTTGACGGATCGCTCTCACGGTCAGAATAAACTGGGGAAGAAGTATTTGTTTCGTCGTGCTGGAGTCATGATCCTATAGAGAGTAAGAGTCAGTTCACAAATTCGTGACGGGTTGGCGAACTACTGAGGCCGAACCGGTGCGACTGCGCTAGATTCGTGGAGTGTAGACCCGACGGTAATCATGATCCAGAAGGTGCTCGAACAGGTTGATGTACTTCACTGACTCTATGTGTACATACGGTGATGCGCGCGACATACAGAGGCAACTACTCAAGAAAACCCTAACCGTTCGAACAGCGCACCCCCCTTCAAGATACGCCGTATTAACATTGTTAAATTTTTATATTTAATCTAAGTTCCATAAGAGATGAGCCTAATTGACCATCGGCTCTGGCAGAAAAATCTAGCCACATCCTGATAATATTGAAGCCCGGACCGCCACACCAGGCTACATTGCGACAGTTAGAGATCGGTCATACTCGCTAGAAAGATCACGTACCGCATGACTCAAGCGCTTAGTACCACCAATGTAACAAGACGCGATCCACCTGCGCGTCAGACGCCATAACCGTACCTTATTTGCCGTAAAATGGAGGTGATC
seq00008   CCTACGCCTATAGGGACCTCATAGGACGATTTCTTTACATTCCTATCGCGTGAGGCGAGCCCCACGGCCGCAGCGACGCTTACACAGAGTTCTCTTCACTCTCGCCATTAGGGTCAACGATGCCGCGCCACATTCAGCCGATACGCACTGAGTGTTATAAAACTAAGACTGCCGCGGTGCTCTCGTAAGCACGGGTACAATTGGTGGAAGTTGCAGCCAAAACTTCGGTATCTCGACTTTTGCAATCTATATCTGCTCTCAAATTACATTATGCTAACGCGAATAGGCTTTGTAGATAGGGCGAACGCTCCGCTATCCCGATCAAGTTATCGCTACTAGAAGGCGCATCCAGGTATAACACCTTTCAGGTCAGGCCTTTCACTTACTAGATCTACTCCCTGGATTACCGCTTATGCGTACTCGCTGCTAATTCATCGCTGCAGCTTTTTTGGTAAGGTTTTTAAATTATCACGCTGTTACGTGCTGGGTAAAGGGCCACATCAGTGTATGGCATAGGCGGTATTGCTATTTTGTGCAAATAGACTGCTTAGCGGGTCGTCGCGAGGTATATCTCTCTATGGCAGGGTGAGTTTTTTTCGCGGGTTAGTGAGTGCTATGTTTGCATGAGCCGACACGATTGGTTTTTACACACTAGCCGTACAGTCTCGGCCGAGGCACCCGTCCACCTGGAGAGGGGGACGACGGATGCAGAGACCCGTGAGGAGGCTGCGTGTTTAGTTGGGTTGGCATCATTTTCCTAAACGGTAAGTAGCGTTAAATCTTTTGGTACCTCGGTTCGAATCGGGATATACAAAGGCCGAAGACTAACGCGGGGTGAGACCCCTTACCGCTAAAAGTTCCTGTCACAGGAACCACGCTACTAATCGGATTGATAGCCATGCGGCCTCGCCACTGTTGAATACTAAATGTGCCCCCGATATTGACTGCATTTAGCGTAAACGAAGATTACTATTGAGACCCGTGGCAGTTCGTGCTTGCCATAAAGGAACACCGTAAGAGACGCTAATTTTGAAATTTAGATTTTCTACTCATGGTGAGAACCAAACTCCAGCGCGCGGTAGGCTTACTATCGAGCTTTCCACCCTATTAGTGGTATACCCGGGCCGTCAGATTAGTACGACGCGAATTGACGTTATCCCTAAAAGCTGGTCTGCAGACGACCGTTACCGTGCTGGACTCCGACAAGAAGAAGAGGACACTGGGGATGGCTATCAGAGCTATATCCGTCTATAAAACCAGACTCCGTCCCGGGACTATCAGTACTCAATTGAATAGACCACATGACTCCACAATCCAGTATCGGCCGTCTACATGAACTAAACAAATCACATCCCGTTATCACGTAATGTAAGGTTATTTCACCACTAGTCCAGGCGGTTAAACGAGCTTTGCAGCAGTCCGCGCACAAGATGACAATCCTGAATGCACTCTATGGAATTAAGTGGTAGGCGCATACTATGGAAGGCATTGTCGTGTCTGCTTAATCTTGTCAGTTCTATAACAAGTATGCGAACGTTATGGGAGCATAACATGGAATTTACGAACGGCTGTGGAAAGGCGGCGGATACTATAGATAAGACAGCTGGCAGGTGACCCAATAATTAACTTCTATGTCGATTAGGCGGATTCGTCGGACCGGTGGAGTGATCGCCCCAATATCTCGTTGACGGATCGCTCTCACGGTCAGAAGAAACTGGGGAAGAAGTATTTGTTTCGTCGTGCTGGAGTCATGATCCTATAGAGAGTAAGAGTCAGTTCACAAATTCGTGACGGGTTGGCGAACTACTGAGGCCGAACCGGTGCGACTGCGCTAGATTCGTGGAGTGTAGACCCGACGGTAATCATGATCCAGAAGGTGCTCGAACAGGTTGATGTACTTCACTGACTCTATGTGTACATACGGTGATGCGCGCGACATACAGAGGCAACTACTCAAGAAAACCCTAACCGTTCGAACAGCGCACCCCCCTTCAAGATACGCCGTATTAACATTGTTAAATTTTTATATTTAATCTAAGTTCCATAAGAGATGAGCCTAATTGACCATCGGCTCTGGCAGAAAAATCTAGCCACATCCTGATAATATTGAAGCCCGGACCGCCACACCAGGCTACATTGCGACAGTTAGAGATCGGTCATACTCGCTAGAAAGATCACGTACCGCATGACTCAAGCGCTTAGTACCACCAATGTAACAAGACGCGATCCACCTGCGCGTCAGACGCCATAACCGTACCTTATTTGCCGTAAAATGGAGGTGATC
seq00009   CCTACGCCTATAGGGACCTCATAGGACGATTTCTTTACATTCCTATCGCGTGAGGCGAGCCCCACGGCCGCAGCGACGCTTACACAGAGTTCTCTTCACTCTCGCCATTAGGGTCAACGATGCCGCGCCACATTCAGCCGATACGCACTGAGTGTTATAAAACTAAGACTGCCGCGGTGCTCTCGTAAGCACGGGTACAATTGGTGGAAGTTGCAGCCAAAACTTCGGTATCTCGACTTTTGCAATCTATATCTGCTCTCAAATTACATTATGCTAACGCGAATAGGCTTTGTAGATAGGGCGAACGCTCCGCTATCCCGATCAAGTTATCGCTACTAGAAGGCGCATCCAGGTATAACACCTTTCAGGTCAGGCCTTTCACTTACTAGATCTACTCCCTGGATTACCGCTTATGCGTACTCGCTGCTAATTCATCGCTGCAGCTTTTTTGGTAAGGTTTTTAAATTATCACGCTGTTACGTGCTGGGTAAAGGGCCACATCAGTGTATGGCATAGGCGGTATTGCTATTTTGTGCAAATAGACTGCTTAGCGGGTCGTCGCGAGGTATATCTCTCTATGGCAGGGTGAGTTTTTTTCGCGGGTTAGTGAGTGCTATGTTTGCATGAGCCGACACGATTGGTTTTTACACACTAGCCGTACAGTCTCGGCCGAGGCACCCGTCCACCTGGAGAGGGGGACGACGGATGCAGAGACCCGTGAGGAGGCTGCGTGTTTAGTTGGGTTGGCATCATTTTCCTAAACGGTAAGTAGCGTTAAATCTTTTGGTACCTCGGTTCGAATCGGGATATACAAAGGCCGAAGACTAACGCGGGGTGAGACCCCTTACCGCTAAAAGTTCCTGTCACAGGAACCACGCTACTAATCGGATTGATAGCCATGCGGCCTCGCCACTGTTGAATACTAAATGTGCCCCCGATATTGACTGCATTTAGCGTAAACGAAGATTACTATTGAGACCCGTGGCAGTTCGTGCTTGCCATAAAGGAACACCGTAAGAGACGCTAATTTTGAAATTTAGATTTTCTACTCATGGTGAGAACCAAACTCCAGCGCGCGGTAGGCTTACTATCGAGCTTTCCACCCTATTAGTGGTATACCCGGGCCGTCAGATTAGTACGACGCGAATTGACGTTATCCCTAAAAGCTGGTCTGCAGACGACCGTTACCGTGCTGGACTCCGACAAGAAGAAGAGGACACTGGGGATGGCTATCAGAGCTATATCCGTCTATAAAACCAGACTCCGTCCCGGGACTATCAGTACTCAATTGAATAGACCACATGACTCCACAATCCAGTATCGGCCGTCTACATGAACTAAACAAATCACATCCCGTTATCACGTAATGTAAGGTTATTTCACCACTAGTCCAGGCGGTTAAACGAGCTTTGCAGCAGTCCGCGCACAAGATGACAATCCTGAATGCACTCTATGGAATTAAGTGGTAGGCGCATACTATGGAAGGCATTGTCGTGTCTGCTTAATCTTGTCAGTTCTATAACAAGTATGCGAACGTTATGGGAGCATAACATGGAATTTACGAACGGCTGTGGAAAGGCGGCGGATACTATAGATAAGACAGCTGGCAGGTGACCCAATAATTAACTTCTATGTCGATTAGGCGGATTCGTCGGACCGGTGGAGTGATCGCCCCAATATCTCGTTGACGGATCGCTCTCACGGTCAGAAGAAACTGGGGAAGAAGTATTTGTTTCGTCGTGCTGGAGTCATGATCCTATAGAGAGTAAGAGTCAGTTCACAAATTCGTGACGGGTTGGCGAACTACTGAGGCCGAACCGGTGCGACTGCGCTAGATTCGTGGAGTGTAGACCCGACGGTAATCATGATCCAGAAGGTGCTCGAACAGGTTGATGTACTTCACTGACTCTATGTGTACATACGGTGATGCGCGCGACATACAGAGGCAACTACTCAAGAAAACCCTAACCGTTCGAACAGCGCACCCCCCTTCAAGATACGCCGTATTAACATTGTTAAATTTTTATATTTAATCTAAGTTCCATAAGAGATGAGCCTAATTGACCATCGGCTCTGGCAGAAAAATCTAGCCACATCCTGATAATATTGAAGCCCGGACCGCCACACCAGGCTACATTGCGACAGTTAGAGATCGGTCATACTCGCTAGAAAGATCACGTACCGCATGACTCAAGCGCTTAGTACCACCAATGTAACAAGACGCGATCCACCTGCGCGTCAGACGCCATAACCGTACCTTATTTGCCGTAAAATGGAGGTGATC
seq00010   CCTACGCCTATAGGGACCTCATAGGACGATTTCTTTACATTCCTATCGCGTGAGGCGAGCCCCACGGCCGCAGCGACGCTTACACAGAGTTCTCTTCACTCTCGCCATTAGGGTCAACGATGCCGCGCCACATTCAGCCGATACGCACTGAGTGTTATAAAACTAAGACTGCCGCGGTGCTCTCGTAAGCACGGGTACAATTGGTGGAAGTTGCAGCCAAAACTTCGGTATCTCGACTTTTGCAATCTATATCTGCTCTCAAATTACATTATGCTAACGCGAATAGGCTTTGTAGATAGGGCGAACGCTCCGCTATCCCGATCAAGTTATCGCTACTAGAAGGCGCATCCAGGTATAACACCTTTCAGGTCAGGCCTTTCACTTACTAGATCTACTCCCTGGATTACCGCTTATGCGTACTCGCTGCTAATTCATCGCTGCAGCTTTTTTGGTAAGGTTTTTAAATTATCACGCTGTTACGTGCTGGGTAAAGGGCCACATCAGTGTATGGCATAGGCGGTATTGCTATTTTGTGCAAATAGACTGCTTAGCGGGTCGTCGCGAGGTATATCTCTCTATGGCAGGGTGAGTTTTTTTCGCGGGTTAGTGAGTGCTATGTTTGCATGAGCCGACACGATTGGTTTTTACACACTAGCCGTACAGTCTCGGCCGAGGCACCCGTCCACCTGGAGAGGGGGACGACGGATGCAGAGACCCGTGAGGAGGCTGCGTGTTTAGTTGGGTTGGCATCATTTTCCTAAACGGTAAGTAGCGTTAAATCTTTTGGTACCTCGGTTCGAATCGGGATATACAAAGGCCGAAGACTAACGCGGGGTGAGACCCCTTACCGCTAAAAGTTCCTGTCACAGGAACCACGCTACTAATCGGATTGATAGCCATGCGGCCTCGCCACTGTTGAATACTAAATGTGCCCCCGATATTGACTGCATTTAGCGTAAACGAAGATTACTATTGAGACCCGTGGCAGTTCGTGCTTGCCATAAAGGAACACCGTAAGAGACGCTAATTTTGAAATTTAGATTTTCTACTCATGGTGAGAACCAAACTCCAGCGCGCGGTAGGCTTACTATCGAGCTTTCCACCCTATTAGTGGTATACCCGGGCCGTCAGATTAGTACGACGCGAATTGACGTTATCCCTAAAAGCTGGTCTGCAGACGACCGTTACCGTGCTGGACTCCGACAAGAAGAAGAGGACACTGGGGATGGCTATCAGAGCTATATCCGTCTATAAAACCAGACTCCGTCCCGGGACTATCAGTACTCAATTGAATAGACCACATGACTCCACAATCCAGTATCGGCCGTCTACATGAACTAAACAAATCACATCCCGTTATCACGTAATGTAAGGTTATTTCACCACTAGTCCAGGCGGTTAAACGAGCTTTGCAGCAGTCCGCGCACAAGATGACAATCCTGAATGCACTCTATGGAATTAAGTGGTAGGCGCATACTATGGAAGGCATTGTCGTGTCTGCTTAATCTTGTCAGTTCTATAACAAGTATGCGAACGTTATGGGAGCATAACATGGAATTTACGAACGGCTGTGGAAAGGCGGCGGATACTATAGATAAGACAGCTGGCAGGTGACCCAATAATTAACTTCTATGTCGATTAGGCGGATTCGTCGGACCGGTGGAGTGATCGCCCCAATATCTCGTTGACGGATCGCTCTCACGGTCAGAAGAAACTGGGGAAGAAGTATTTGTTTCGTCGTGCTGGAGTCATGATCCTATAGAGAGTAAGAGTCAGTTCACAAATTCGTGACGGGTTGGCGAACTACTGAGGCCGAACCGGTGCGACTGCGCTAGATTCGTGGAGTGTAGACCCGACGGTAATCATGATCCAGAAGGTGCTCGAACAGGTTGATGTACTTCACTGACTCTATGTGTACATACGGTGATGCGCGCGACATACAGAGGCAACTACTCAAGAAAACCCTAACCGTTCGAACAGCGCACCCCCCTTCAAGATACGCCGTATTAACATTGTTAAATTTTTATATTTAATCTAAGTTCCATAAGAGATGAGCCTAATTGACCATCGGCTCTGGCAGAAAAATCTAGCCACATCCTGATAATATTGAAGCCCGGACCGCCACACCAGGCTACATTGCGACAGTTAGAGATCGGTCATACTCGCTAGAAAGATCACGTACCGCATGACTCAAGCGCTTAGTACCACCAATGTAACAAGACGCGATCCACCTGCGCGTCAGACGCCATAACCGTACCTTATTTGCCGTAAAATGGAGGTGATC
seq00011   CCTACGCCTATAGGGACCTCATAGGACGATTTCTTTACATTCCTATCGCGTAAGGCGAGCCCCACGGCCGCAGCGACGCTTACACAGAGTTCTCTTCACTCTCGCCATTAGGGTCAACGATGCCGCGCCACATTCAGCCGATACGCACTGAGTGTTATAAAACTAAGACTGCCGCGGTGCTCTCGTAAGCACGGGTACAATTGGTGGAAGTTGCAGCCAAAACTTCGGTATCTCGACTTTTGCAATCTATATCTGCTCTCAAATTACATTATGCTAACGCGAATAGGCTTTGTAGATAGGGCGAACGCTCCGCTATCCCGATCAAGTTATCGCTACTAGAAGGCGCATCCAGGTATAACACCTTTCAGGTCAGGCCTTTCACTTACTAGATCTACTCCCTGGATTACCGCTTATGCGTACTCGCTGCTAATTCATCGCTGCAGCTTTTTTGGTAAGGTTTTTAAATTATCACGCTGTTACGTGCTGGGTAAAGGGCCACATCAGTGTATGGCATAGGCGGTATTGCTATTTTGTGCAAATAGACTGCTTAGCGGGTCGTCGCGAGGTATATCTCTCTATGGCAGGGTGAGTTTTTTTCGCGGGTTAGTGAGTGCTATGTTTGCATGAGCCGACACGATTGGTTTTTACACACTAGCCGTACAGTCTCGGCCGAGGCACCCGTCCACCTGGAGAGGGGGACGACGGATGCAGAGACCCGTGAGGAGGCTGCGTGTTTAGTTGGGTTGGCATCATTTTCCTAAACGGTAAGTAGCGTTAAATCTTTTGGTACCTCGGTTCGAATCGGGATATACAAAGGCCGAAGACTAACGCGGGGTGAGACCCCTTACCGCTAAAAGTTCCTGTCACAGGAACCACGCTACTAATCGGATTGATAGCCATGCGGCCTCGCCACTGTTGAATACTAAATGTGCCCCCGATATTGACTGCATTTAGCGTAAACGAAGATTACTATTGAGACCCGTGGCAGTTCGTGCTTGCCATAAAGGAACACCGTAAGAGACGCTAATTTTGAAATTTAGATTTTCTACTCATGGTGAGAACCAAACTCCAGCGCGCGGTAGGCTTACTATCGAGCTTTCCACCCTATTAGTGGTATACCCGGGCCGTCAGATTAGTACGACGCGAATTGACGTTATCCCTAAAAGCTGGTCTGCAGACGACCGTTACCGTGCTGGACTCCGACAAGAAGAAGAGGACACTGGGGATGGCTATCAGAGCTATATCCGTCTATAAAACCAGACTCCGTCCCGGGACTATCAGTACTCAATTGAATAGACCACATGACTCCACAATCCAGTATCGGCCGTCTACATGAACTAAACAAATCACATCCCGTTATCACGTAATGTAAGGTTATTTCACCACTAGTCCAGGCGGTTAAACGAGCTTTGCAGCAGTCCGCGCACAAGATGACAATCCTGAATGCACTCTATGGAATTAAGTGGTAGGCGCATACTATGGAAGGCATTGTCGTGTCTGCTTAATCTTGTCAGTTCTATAACAAGTATGCGAACGTTATGGGAGCATAACATGGAATTTACGAACGGCTGTGGAAAGGCGGCGGATACTATAGATAAGACAGCTGGCAGGTGACCCAATAATTAACTTCTATGTCGATTAGGCGGATTCGTCGGACCGGTGGAGTGATCGCCCCAATATCTCGTTGACGGATCGCTCTCACGGTCAGAAGAAACTGGGGAAGAAGTATTTGTTTCGTCGTGCTGGAGTCATGATCCTATAGAGAGTAAGAGTCAGTTCACAAATTCGTGACGGGTTGGCGAACTACTGAGGCCGAACCGGTGCGACTGCGCTAGATTCGTGGAGTGTAGACCCGACGGTAATCATGATCCAGAAGGTGCTCGAACAGGTTGATGTACTTCACTGACTCTATGTGTACATACGGTGATGCGCGCGACATACAGAGGCAACTACTCAAGAAAACCCTAACCGTTCGAACAGCGCACCCCCCTTCAAGATACGCCGTATTAACATTGTTAAATTTTTATATTTAATCTAAGTTCCATAAGAGATGAGCCTAATTGACCATCGGCTCTGGCAGAAAAATCTAGCCACATCCTGATAATATTGAAGCCCGGACCGCCACACCAGGCTACATTGCGACAGTTAGAGATCGGTCATACTCGCTAGAAAGATCACGTACCGCATGACTCAAGCGCTTAGTACCACCAATGTAACAAGACGCGATCCACCTGCGCGTCAGACGCCATAACCGTACCTTATTTGCCGTAAAATGGAGGTGATC
seq00012   CCTACGCCTATAGGGACCTCATAGGACGATTTCTTTACATTCCTATCGCGTGAGGCGAGCCCCACGGCCGCAGCGACGCTTACACAGAGTTCTCTTCACTCTCGCCATTAGGGTCAACGATGCCGCGCCACATTCAGCCGATACGCACTGAGTGTTATAAAACTAAGACTGCCGCGGTGCTCTCGTAAGCACGGGTACAATTGGTGGAAGTTGCAGCCAAAACTTCGGTATCTCGACTTTTGCAATCTATATCTGCTCTCAAATTACATTATGCTAACGCGAATAGGCTTTGTAGATAGGGCGAACGCTCCGCTATCCCGATCAAGTTATCGCTACTAGAAGGCGCATCCAGGTATAACACCTTTCAGGTCAGGCCTTTCACTTACTAGATCTACTCCCTGGATTACCGCTTATGCGTACTCGCTGCTAATTCATCGCTGCAGCTTTTTTGGTAAGGTTTTTAAATTATCACGCTGTTACGTGCTGGGTAAAGGGCCACATCAGTGTATGGCATAGGCGGTATTGCTATTTTGTGCAAATAGACTGCTTAGCGGGTCGTCGCGAGGTATATCTCTCTATGGCAGGGTGAGTTTTTTTCGCGGGTTAGTGAGTGCTATGTTTGCATGAGCCGACACGATTGGTTTTTACACACTAGCCGTACAGTCTCGGCCGAGGCACCCGTCCACCTGGAGAGGGGGACGACGGATGCAGAGACCCGTGAGGAGGCTGCGTGTTTAGTTGGGTTGGCATCATTTTCCTAAACGGTAAGTAGCGTTAAATCTTTTGGTACCTCGGTTCGAATCGGGATATACAAAGGCCGAAGACTAACGCGGGGTGAGACCCCTTACCGCTAAAAGTTCCTGTCACAGGAACCACGCTACTAATCGGATTGATAGCCATGCGGCCTCGCCACTGTTGAATACTAAATGTGCCCCCGATATTGACTGCATTTAGCGTAAACGAAGATTACTATTGAGACCCGTGGCAGTTCGTGCTTGCCATAAAGGAACACCGTAAGAGACGCTAATTTTGAAATTTAGATTTTCTACTCATGGTGAGAACCAAACTCCAGCGCGCGGTAGGCTTACTATCGAGCTTTCCACCCTATTAGTGGTATACCCGGGCCGTCAGATTAGTACGACGCGAATTGACGTTATCCCTAAAAGCTGGTCTGCAGACGACCGTTACCGTGCTGGACTCCGACAAGAAGAAGAGGACACTGGGGATGGCTATCAGAGCTATATCCGTCTATAAAACCAGACTCCGTCCCGGGACTATCAGTACTCAATTGAATAGACCACATGACTCCACAATCCAGTATCGGCCGTCTACATGAACTAAACAAATCACATCCCGTTATCACGTAATGTAAGGTTATTTCACCACTAGTCCAGGCGGTTAAACGAGCTTTGCAGCAGTCCGCGCACAAGATGACAATCCTGAATGCACTCTATGGAATTAAGTGGTAGGCGCATACTATGGAAGGCATTGTCGTGTCTGCTTAATCTTGTCAGTTCTATAACAAGTATGCGAACGTTATGGGAGCATAACATGGAATTTACGAACGGCTGTGGAAAGGCGGCGGATACTATAGATAAGACAGCTGGCAGGTGACCCAATAATTAACTTCTATGTCGATTAGGCGGATTCGTCGGACCGGTGGAGTGATCGCCCCAATATCTCGTTGACGGATCGCTCTCACGGTCAGAAGAAACTGGGGAAGAAGTATTTGTTTCGTCGTGCTGGAGTCATGATCCTATAGAGAGTAAGAGTCAGTTCACAAATTCGTGACGGGTTGGCGAACTACTGAGGCCGAACCGGTGCGACTGCGCTAGATTCGTGGAGTGTAGACCCGACGGTAATCATGATCCAGAAGGTGCTCGAACAGGTTGATGTACTTCACTGACTCTATGTGTACATACGGTGATGCGCGCGACATACAGAGGCAACTACTCAAGAAAACCCTAACCGTTCGAACAGCGCACCCCCCTTCAAGATACGCCGTATTAACATTGTTAAATTTTTATATTTAATCTAAGTTCCATAAGAGATGAGCCTAATTGACCATCGGCTCTGGCAGAAAAATCTAGCCACATCCTGATAATATTGAAGCCCGGACCGCCACACCAGGCTACATTGCGACAGTTAGAGATCGGTCATACTCGCTAGAAAGATCACGTACCGCATGACTCAAGCGCTTAGTACCACCAATGTAACAAGACGCGATCCACCTGCGCGTCAGACGCCATAACCGTACCTTATTTGCCGTAAAATGGAGGTGATC
seq00013   CCTACGCCTATAGGGACCTCATAGGACGATTTCTTTACATTCCTATCGCGTGAGGCGAGCCCCACGGCCGCAGCGACGCTTACACAGAGTTCTCTTCACTCTCGCCATTAGGGTCAACGATGCCGCGCCACATTCAGCCGATACGCACTGAGTGTTATAAAACTAAGACTGCCGCGGTGCTCTCGTAAGCACGGGTACAATTGGTGGAAGTTGCAGCCAAAACTTCGGTATCTCGACTTTTGCAATCTATATCTGCTCTCAAATTACATTATGCTAACGCGAATAGGCTTTGTAGATAGGGCGAACGCTCCGCTATCCCGATCAAGTTATCGCTACTAGAAGGCGCATCCAGGTATAACACCTTTCAGGTCAGGCCTTTCACTTACTAGATCTACTCCCTGGATTACCGCTTATGCGTACTCGCTGCTAATTCATCGCTGCAGCTTTTTTGGTAAGGTTTTTAAATTATCACGCTGTTACGTGCTGGGTAAAGGGCCACATCAGTGTATGGCATAGGCGGTATTGCTATTTTGTGCAAATAGACTGCTTAGCGGGTCGTCGCGAGGTATATCTCTCTATGGCAGGGTGAGTTTTTTTCGCGGGTTAGTGAGTGCTATGTTTGCATGAGCCGACACGATTGGTTTTTACACACTAGCCGTACAGTCTCGGCCGAGGCACCCGTCCACCTGGAGAGGGGGACGACGGATGCAGAGACCCGTGAGGAGGCTGCGTGTTTAGTTGGGTTGGCATCATTTTCCTAAACGGTAAGTAGCGTTAAATCTTTTGGTACCTCGGTTCGAATCGGGATATACAAAGGCCGAAGACTAACGCGGGGTGAGACCCCTTACCGCTAAAAGTTCCTGTCACAGGAACCACGCTACTAATCGGATTGATAGCCATGCGGCCTCGCCACTGTTGAATACTAAATGTGCCCCCGATATTGACTGCATTTAGCGTAAACGAAGATTACTATTGAGACCCGTGGCAGTTCGTGCTTGCCATAAAGGAACACCGTAAGAGACGCTAATTTTGAAATTTAGATTTTCTACTCATGGTGAGAACCAAACTCCAGCGCGCGGTAGGCTTACTATCGAGCTTTCCACCCTATTAGTGGTATACCCGGGCCGTCAGATTAGTACGACGCGAATTGACGTTATCCCTAAAAGCTGGTCTGCAGACGACCGTTACCGTGCTGGACTCCGACAAGAAGAAGAGGACACTGGGGATGGCTATCAGAGCTATATCCGTCTATAAAACCAGACTCCGTCCCGGGACTATCAGTACTCAATTGAATAGACCACATGACTCCACAATCCAGTATCGGCCGTCTACATGAACTAAACAAATCACATCCCGTTATCACGTAATGTAAGGTTATTTCACCACTAGTCCAGGCGGTTAAACGAGCTTTGCAGCAGTCCGCGCACAAGATGACAATCCTGAATGCACTCTATGGAATTAAGTGGTAGGCGCATACTATGGAAGGCATTGTCGTGTCTGCTTAATCTTGTCAGTTCTATAACAAGTATGCGAACGTTATGGGAGCATAACATGGAATTTACGAACGGCTGTGGAAAGGCGGCGGATACTATAGATAAGACAGCTGGCAGGTGACCCAATAATTAACTTCTATGTCGATTAGGCGGATTCGTCGGAGCGGTGGAGTGATCGCCCCAATATCTCGTTGACGGATCGCTCTCACGGTCAGAAGAAACTGGGGAAGAAGTATTTGTTTCGTCGTGCTGGAGTCATGATCCTATAGAGAGTAAGAGTCAGTTCACAAATTCGTGACGGGTTGGCGAACTACTGAGGCCGAACCGGTGCGACTGCGCTAGATTCGTGGAGTGTAGACCCGACGGTAATCATGATCCAGAAGGTGCTCGAACAGGTTGATGTACTTCACTGACTCTATGTGTACATACGGTGATGCGCGCGACATACAGAGGCAACTACTCAAGAAAACCCTAACCGTTCGAACAGCGCACCCCCCTTCAAGATACGCCGTATTAACATTGTTAAATTTTTATATTTAATCTAAGTTCCATAAGAGATGAGCCTAATTGACCATCGGCTCTGGCAGAAAAATCTAGCCACATCCTGATAATATTGAAGCCCGGACCGCCACACCAGGCTACATTGCGACAGTTAGAGATCGGTCATACTCGCTAGAAAGATCACGTACCGCATGACTCAAGCGCTTAGTACCACCAATGTAACAAGACGCGATCCACCTGCGCGTCAGACGCCATAACCGTACCTTATTTGCCGTAAAATGGAGGTGATC
seq00014   CCTACGCCTATAGGGACCTCATAGGACGATTTCTTTACATTCCTATCGCGTGAGGCGAGCCCCACGGCCGCAGCGACGCTTACACAGAGTTCTCTTCACTCTCGCCATTAGGGTCAACGATGCCGCGCCACATTCAGCCGATACGCACTGAGTGTTATAAAACTAAGACTGCCGCGGTGCTCTCGTAAGCACGGGTACAATTGGTGGAAGTTGCAGCCAAAACTTCGGTATCTCGACTTTTGCAATCTATATCTGCTCTCAAATTACATTATGCTAACGCGAATAGGCTTTGTAGATAGGGCGAACGCTCCGCTATCCCGATCAAGTTATCGCTACTAGAAGGCGCATCCAGGTATAACACCTTTCAGGTCAGGCCTTTCACTTACTAGATCTACTCCCTGGATTACCGCTTATGCGTACTCGCTGCTAATTCATCGCTGCAGCTTTTTTGGTAAGGTTTTTAAATTATCACGCTGTTACGTGCTGGGTAAAGGGCCACATCAGTGTATGGCATAGGCGGTATTGCTATTTTGTGCAAATAGACTGCTTAGCGGGTCGTCGCGAGGTATATCTCTCTATGGCAGGGTGAGTTTTTTTCGCGGGTTAGTGAGTGCTATGTTTGCATGAGCCGACACGATTGGTTTTTACACACTAGCCGTACAGTCTCGGCCGAGGCACCCGTCCACCTGGAGAGGGGGACGACGGATGCAGAGACCCGTGAGGAGGCTGCGTGTTTAGTTGGGTTGGCATCATTTTCCTAAACGGTAAGTAGCGTTAAATCTTTTGGTACCTCGGTTCGAATCGGGATATACAAAGGCCGAAGACTAACGCGGGGTGAGACCCCTTACCGCTAAAAGTTCCTGTCACAGGAACCACGCTACTAATCGGATTGATAGCCATGCGGCCTCGCCACTGTTGAATACTAAATGTGCCCCCGATATTGACTGCATTTAGCGTAAACGAAGATTACTATTGAGACCCGTGGCAGTTCGTGCTTGCCATAAAGGAACACCGTAAGAGACGCTAATTTTGAAATTTAGATTTTCTACTCATGGTGAGAACCAAACTCCAGCGCGCGGTAGGCTTACTATCGAGCTTTCCACCCTATTAGTGGTATACCCGGGCCGTCAGATTAGTACGACGCGAATTGACGTTATCCCTAAAAGCTGGTCTGCAGACGACCGTTACCGTGCTGGACTCCGACAAGAAGAAGAGGACACTGGGGATGGCTATCAGAGCTATATCCGTCTATAAAACCAGACTCCGTCCCGGGACTATCAGTACTCAATTGAATAGACCACATGACTCCACAATCCAGTATCGGCCGTCTACATGAACTAAACAAATCACATCCCGTTATCACGTAATGTAAGGTTATTTCACCACTAGTCCAGGCGGTTAAACGAGCTTTGCAGCAGTCCGCGCACAAGATGACAATCCTGAATGCACTCTATGGAATTAAGTGGTAGGCGCATACTATGGAAGGCATTGTCGTGTCTGCTTAATCTTGTCAGTTCTATAACAAGTATGCGAACGTTATGGGAGCATAACATGGAATTTACGAACGGCTGTGGAAAGGCGGCGGATACTATAGATAAGACAGCTGGCAGGTCACCCAATAATTAACTTCTATGTCGATTAGGCGGATTCGTCGGACCGGTGGAGTGATCGCCCCAATATCTCGTTGACGGATCGCTCTCACGGTCAGAAGAAACTGGGGAAGAAGTATTTGTTTCGTCGTGCTGGAGTCATGATCCTATAGAGAGTAAGAGTCAGTTCACAAATTCGTGACGGGTTGGCGAACTACTGAGGCCGAACCGGTGCGACTGCGCTAGATTCGTGGAGTGTAGACCCGACGGTAATCATGATCCAGAAGGTGCTCGAACAGGTTGATGTACTTCACTGACTCTATGTGTACATACGGTGATGCGCGCGACATACAGAGGCAACTACTCAAGAAAACCCTAACCGTTCGAACAGCGCACCCCCCTTCAAGATACGCCGTATTAACATTGTTAAATTTTTATATTTAATCTAAGTTCCATAAGAGATGAGCCTAATTGACCATCGGCTCTGGCAGAAAAATCTAGCCACATCCTGATAATATTGAAGCCCGGACCGCCACACCAGGCTACATTGCGACAGTTAGAGATCGGTCATACTCGCTAGAAAGATCACGTACCGCATGACTCAAGCGCTTAGTACCACCAATGTAACAAGACGCGATCCACCTGCGCGTCAGACGCCATAACCGTACCTTATTTGCCGTAAAATGGAGGTGATC
seq00015   CCTACGCCTATAGGGACCTCATAGGACGATTTCTTTACATTCCTATCGCGTGAGGCGAGCCCCACGGCCGCAGCGACGCTTACACAGAGTTCTCTTCACTCTCGCCATTAGGGTCAACGATGCCGCGCCACATTCAGCCGATACGCACTGAGTGTTATAAAACTAAGACTGCCGCGGTGCTCTCGTAAGCACGGGTACAATTGGTGGAAGTTGCAGCCAAAACTTCGGTATCTCGACTTTTGCAATCTATATCTGCTCTCAAATTACATTATGCTAACGCGAATAGGCTTTGTAGATAGGGCGAACGCTCCGCTATCCCGATCAAGTTATCGCTACTAGAAGGCGCATCCAGGTATAACACCTTTCAGGTCAGGCCTTTCACTTACTAGATCTACTCCCTGGATTACCGCTTATGCGTACTCGCTGCTAATTCATCGCTGCAGCTTTTTTGGTAAGGTTTTTAAATTATCACGCTGTTACGTGCTGGGTAAAGGGCCACATCAGTGTATGGCATAGGCGGTATTGCTATTTTGTGCAAATAGACTGCTTAGCGGGTCGTCGCGAGGTATATCTCTCTATGGCAGGGTGAGTTTTTTTCGCGGGTTAGTGAGTGCTATGTTTGCATGAGCCGACACGATTGGTTTTTACACACTAGCCGTACAGTCTCGGCCGAGGCACCCGTCCACCTGGAGAGGGGGACGACGGATGCAGAGACCCGTGAGGAGGCTGCGTGTTTAGTTGGGTTGGCATCATTTTCCTAAACGGTAAGTAGCGTTAAATCTTTTGGTACCTCGGTTCGAATCGGGATATACAAAGGCCGAAGACTAACGCGGGGTGAGACCCCTTACCGCTAAAAGTTCCTGTCACAGGAACCACGCTACTAATCGGATTGATAGCCATGCGGCCTCGCCACTGTTGAATACTAAATGTGCCCCCGATATTGACTGCATTTAGCGTAAACGAAGATTACTATTGAGACCCGTGGCAGTTCGTGCTTGCCATAAAGGAACACCGTAAGAGACGCTAATTTTGAAATTTAGATTTTCTACTCATGGTGAGAACCAAACTCCAGCGCGCGGTAGGCTTACTATCGAGCTTTCCACCCTATTAGTGGTATACCCGGGCCGTCAGATTAGTACGACGCGAATTGACGTTATCCCTAAAAGCTGGTCTGCAGACGACCGTTACCGTGCTGGACTCCGACAAGAAGAAGAGGACACTGGGGATGGCTATCAGAGCTATATCCGTCTATAAAACCAGACTCCGTCCCGGGACTATCAGTACTCAATTGAATAGACCACATGACTCCACAATCCAGTATCGGCCGTCTACATGAACTAAACAAATCACATCCCGTTATCACGTAATGTAAGGTTATTTCACCACTAGTCCAGGCGGTTAAACGAGCTTTGCAGCAGTCCGCGCACAAGATGACAATCCTGAATGCACTCTATGGAATTAAGTGGTAGGCGCATACTATGGAAGGCATTGTCGTGTCTGCTTAATCTTGTCAGTTCTATAACAAGTATGCGAACGTTATGGGAGCATAACATGGAATTTACGAACGGCTGTGGAAAGGCGGCGGATACTATAGATAAGACAGCTGGCAGGTGACCCAATAATTAACTTCTATGTCGATTAGGCGGATTCGTCGGACCGGTGGAGTGATCGCCCCAATATCTCGTTGACGGATCGCTCTCACGGTCAGAAGAAACTGGGGAAGAAGTATTTGTTTCGTCGTGCTGGAGTCATGATCCTATAGAGAGTAAGAGTCAGTTCACAAATTCGTGACGGGTTGGCGAACTACTGAGGCCGAACCGGTGCGACTGCGCTAGATTCGTGGAGTGTAGACCCGACGGTAATCATGATCCAGAAGGTGCTCGAACAGGTTGATGTACTTCACTGACTCTATGTGTACATACGGTGATGCGCGCGACATACAGAGGCAACTACTCAAGAAAACCCTAACCGTTCGAACAGCGCACCCCCCTTCAAGATACGCCGTATTAACATTGTTAAATTTTTATATTTAATCTAAGTTCCATAAGAGATGAGCCTAATTGACCATCGGCTCTGGCAGAAAAATCTAGCCACATCCTGATAATATTGAAGCCCGGACCGCCACACCAGGCTACATTGCGACAGTTAGAGATCGGTCATACTCGCTAGAAAGATCACGTACCGCATGACTCAAGCGCTTAGTACCACCAATGTAACAAGACGCGATCCACCTGCGCGTCAGACGCCATAACCGTACCTTATTTGCCGTAAAATGGAGGTGATC
seq00016   CCTACGCCTATAGGGACCTCATAGGACGATTTCTTTACATTCCTATCGCGTGAGGCGAGCCCCACGGCCGCAGCGACGCTTACACAGAGTTCTCTTCACTCTCGCCATTAGGGTCAACGATGCCGCGCCACATTCAGCCGATACGCACTGAGTGTTATAAAACTAAGACTGCCGCGGTGCTCTCGTAAGCACGGGTACAATTGGTGGAAGTTGCAGCCAAAACTTCGGTATCTCGACTTTTGCAATCTATATCTGCTCTCAAATTACATTATGCTAACGCGAATAGGCTTTGTAGATAGGGCGAACGCTCCGCTATCCCGATCAAGTTATCGCTACTAGAAGGCGCATCCAGGTATAACACCTTTCAGGTCAGGCCTTTCACTTACTAGATCTACTCCCTGGATTACCGCTTATGCGTACTCGCTGCTAATTCATCGCTGCAGCTTTTTTGGTAAGGTTTTTAAATTATCACGCTGTTACGTGCTGGGTAAAGGGCCACATCAGTGTATGGCATAGGCGGTATTGCTATTTTGTGCAAATAGACTGCTTAGCGGGTCGTCGCGAGGTATATCTCTCTATGGCAGGGTGAGTTTTTTTCGCGGGTTAGTGAGTGCTATGTTTGCATGAGCCGACACGATTGGTTTTTACACACTAGCCGTACAGTCTCGGCCGAGGCACCCGTCCACCTGGAGAGGGGGACGACGGATGCAGAGACCCGTGAGGAGGCTGCGTGTTTAGTTGGGTTGGCATCATTTTCCTAAACGGTAAGTAGCGTTAAATCTTTTGGTACCTCGGTTCGAATCGGGATATACAAAGGCCGAAGACTAACGCGGGGTGAGACCCCTTACCGCTAAAAGTTCCTGTCACAGGAACCACGCTACTAATCGGATTGATAGCCATGCGGCCTCGCCACTGTTGAATACTAAATGTGCCCCCGATATTGACTGCATTTAGCGTAAACGAAGATTACTATTGAGACCCGTGGCAGTTCGTGCTTGCCATAAAGGAACACCGTAAGAGACGCTAATTTTGAAATTTAGATTTTCTACTCATGGTGAGAACCAAACTCCAGCGCGCGGTAGGCTTACTATCGAGCTTTCCACCCTATTAGTGGTATACCCGGGCCGTCAGATTAGTACGACGCGAATTGACGTTATCCCTAAAAGCTGGTCTGCAGACGACCGTTACCGTGCTGGACTCCGACAAGAAGAAGAGGACACTGGGGATGGCTATCAGAGCTATATCCGTCTATAAAACCAGACTCCGTCCCGGGACTATCAGTACTCAATTGAATAGACCACATGACTCCACAATCCAGTATCGGCCGTCTACATGAACTAAACAAATCACATCCCGTTATCACGTAATGTAAGGTTATTTCACCACTAGTCCAGGCGGTTAAACGAGCTTTGCAGCAGTCCGCGCACAAGATGACAATCCTGAATGCACTCTATGGAATTAAGTGGTAGGCGCATACTATGGAAGGCATTGTCGTGTCTGCTTAATCTTGTCAGTTCTATAACAAGTATGCGAACGTTATGGGAGCATAACATGGAATTTACGAACGGCTGTGGAAAGGCGGCGGATACTATAGATAAGACAGCTGGCAGGTCACCCAATAATTAACTTCTATGTCGATTAGGCGGATTCGTCGGACCGGTGGAGTGATCGCCCCAATATCTCGTTGACGGATCGCTCTCACGGTCAGAAGAAACTGGGGAAGAAGTATTTGTTTCGTCGTGCTGGAGTCATGATCCTATAGAGAGTAAGAGTCAGTTCACAAATTCGTGACGGGTTGGCGAACTACTGAGGCCGAACCGGTGCGACTGCGCTAGATTCGTGGAGTGTAGACCCGACGGTAATCATGATCCAGAAGGTGCTCGAACAGGTTGATGTACTTCACTGACTCTATGTGTACATACGGTGATGCGCGCGACATACAGAGGCAACTACTCAAGAAAACCCTAACCGTTCGAACAGCGCACCCCCCTTCAAGATACGCCGTATTAACATTGTTAAATTTTTATATTTAATCTAAGTTCCATAAGAGATGAGCCTAATTGACCATCGGCTCTGGCAGAAAAATCTAGCCACATCCTGATAATATTGAAGCCCGGACCGCCACACCAGGCTACATTGCGACAGTTAGAGATCGGTCATACTCGCTAGAAAGATCACGTACCGCATGACTCAAGCGCTTAGTACCACCAATGTAACAAGACGCGATCCACCTGCGCGTCAGACGCCATAACCGTACCTTATTTGCCGTAAAATGGAGGTGATC
seq00017   CCTACGCCTATAGGGACCTCATAGGACGATTTCTTTACATTCCTATCGCGTGAGGCGAGCCCCACGGCCGCAGCGACGCTTACACAGAGTTCTCTTCACTCTCGCCATTAGGGTCAACGATGCCGCGCCACATTCAGCCGATACGCACTGAGTGTTATAAAACTAAGACTGCCGCGGTGCTCTCGTAAGCACGGGTACAATTGGTGGAAGTTGCAGCCAAAACTTCGGTATCTCGACTTTTGCAATCTATATCTGCTCTCAAATTACATTATGCTAACGCGAATAGGCTTTGTAGATAGGGCGAACGCTCCGCTATCCCGATCAAGTTATCGCTACTAGAAGGCGCATCCAGGTATAACACCTTTCAGGTCAGGCCTTTCACTTACTAGATCTACTCCCTGGATTACCGCTTATGCGTACTCGCTGCTAATTCATCGCTGCAGCTTTTTTGGTAAGGTTTTTAAATTATCACGCTGTTACGTGCTGGGTAAAGGGCCACATCAGTGTATGGCATAGGCGGTATTGCTATTTTGTGCAAATAGACTGCTTAGCGGGTCGTCGCGAGGTATATCTCTCTATGGCAGGGTGAGTTTTTTTCGCGGGTTAGTGAGTGCTATGTTTGCATGAGCCGACACGATTGGTTTTTACACACTAGCCGTACAGTCTCGGCCGAGGCACCCGTCCACCTGGAGAGGGGGACGACGGATGCAGAGACCCGTGAGGAGGCTGCGTGTTTAGTTGGGTTGGCATCATTTTCCTAAACGGTAAGTAGCGTTAAATCTTTTGGTACCTCGGTTCGAATCGGGATATACAAAGGCCGAAGACTAACGCGGGGTGAGACCCCTTACCGCTAAAAGTTCCTGTCACAGGAACCACGCTACTAATCGGATTGATAGCCATGCGGCCTCGCCACTGTTGAATACTAAATGTGCCCCCGATATTGACTGCATTTAGCGTAAACGAAGATTACTATTGAGACCCGTGGCAGTTCGTGCTTGCCATAAAGGAACACCGTAAGAGACGCTAATTTTGAAATTTAGATTTTCTACTCATGGTGAGAACCAAACTCCAGCGCGCGGTAGGCTTACTATCGAGCTTTCCACCCTATTAGTGGTATACCCGGGCCGTCAGATTAGTACGACGCGAATTGACGTTATCCCTAAAAGCTGGTCTGCAGACGACCGTTACCGTGCTGGACTCCGACAAGAAGAAGAGGACACTGGGGATGGCTATCAGAGCTATATCCGTCTATAAAACCAGACTCCGTCCCGGGACTATCAGTACTCAATTGAATAGACCACATGACTCCACAATCCAGTATCGGCCGTCTACATGAACTAAACAAATCACATCCCGTTATCACGTAATGTAAGGTTATTTCACCACTAGTCCAGGCGGTTAAACGAGCTTTGCAGCAGTCCGCGCACAAGATGACAATCCTGAATGCACTCTATGGAATTAAGTGGTAGGCGCATACTATGGAAGGCATTGTCGTGTCTGCTTAATCTTGTCAGTTCTATAACAAGTATGCGAACGTTATGGGAGCATAACATGGAATTTACGAACGGCTGTGGAAAGGCGGCGGATACTATAGATAAGACAGCTGGCAGGTGACCCAATAATTAACTTCTATGTCGATTAGGCGGATTCGTCGGACCGGTGGAGTGATCGCCCCAATATCTCGTTGACGGATCGCTCTCACGGTCAGAAGAAACTGGGGAAGAAGTATTTGTTTCGTCGTGCTGGAGTCATGATCCTATAGAGAGTAAGAGTCAGTTCACAAATTCGTGACGGGTTGGCGAACTACTGAGGCCGAACCGGTGCGACTGCGCTAGATTCGTGGAGTGTAGACCCGACGGTAATCATGATCCAGAAGGTGCTCGAACAGGTTGATGTACTTCACTGACTCTATGTGTACATACGGTGATGCGCGCGACATACAGAGGCAACTACTCAAGAAAACCCTAACCGTTCGAACAGCGCACCCCCCTTCAAGATACGCCGTATTAACATTGTTAAATTTTTATATTTAATCTAAGTTCCATAAGAGATGAGCCTAATTGACCATCGGCTCTGGCAGAAAAATCTAGCCACATCCTGATAATATTGAAGCCCGGACCGCCACACCAGGCTACATTGCGACAGTTAGAGATCGGTCATACTCGCTAGAAAGATCACGTACCGCATGACTCAAGCGCTTAGTACCACCAATGTAACAAGACGCGATCCACCTGCGCGTCAGACGCCATAACCGTACCTTATTTGCCGTAAAATGGAGGTGATC
seq00018   CCTACGCCTATAGGGACCTCATAGGACGATTTCTTTACATTCCTATCGCGTGAGGCGAGCCCCACGGCCGCAGCGACGCTTACACAGAGTTCTCTTCACTCTCGCCATTAGGGTCAACGATGCCGCGCCACATTCAGCCGATACGCACTGAGTGTTATAAAACTAAGACTGCCGCGGTGCTCTCGTAAGCACGGGTACAATTGGTGGAAGTTGCAGCCAAAACTTCGGTATCTCGACTTTTGCAATCTATATCTGCTCTCAAATTACATTATGCTAACGCGAATAGGCTTTGTAGATAGGGCGAACGCTCCGCTATCCCGATCAAGTTATCGCTACTAGAAGGCGCATCCAGGTATAACACCTTTCAGGTCAGGCCTTTCACTTACTAGATCTACTCCCTGGATTACCGCTTATGCGTACTCGCTGCTAATTCATCGCTGCAGCTTTTTTGGTAAGGTTTTTAAATTATCACGCTGTTACGTGCTGGGTAAAGGGCCACATCAGTGTATGGCATAGGCGGTATTGCTATTTTGTGCAAATAGACTGCTTAGCGGGTCGTCGCGAGGTATATCTCTCTATGGCAGGGTGAGTTTTTTTCGCGGGTTAGTGAGTGCTATGTTTGCATGAGCCGACACGATTGGTTTTTACACACTAGCCGTACAGTCTCGGCCGAGGCACCCGTCCACCTGGAGAGGGGGACGACGGATGCAGAGACCCGTGAGGAGGCTGCGTGTTTAGTTGGGTTGGCATCATTTTCCTAAACGGTAAGTAGCGTTAAATCTTTTGGTACCTCGGTTCGAATCGGGATATACAAAGGCCGAAGACTAACGCGGGGTGAGACCCCTTACCGCTAAAAGTTCCTGTCACAGGAACCACGCTACTAATCGGATTGATAGCCATGCGGCCTCGCCACTGTTGAATACTAAATGTGCCCCCGATATTGACTGCATTTAGCGTAAACGAAGATTACTATTGAGACCCGTGGCAGTTCGTGCTTGCCATAAAGGAACACCGTAAGAGACGCTAATTTTGAAATTTAGATTTTCTACTCATGGTGAGAACCAAACTCCAGCGCGCGGTAGGCTTACTATCGAGCTTTCCACCCTATTAGTGGTATACCCGGGCCGTCAGATTAGTACGACGCGAATTGACGTTATCCCTAAAAGCTGGTCTGCAGACGACCGTTACCGTGCTGGACTCCGACAAGAAGAAGAGGACACTGGGGATGGCTATCAGAGCTATATCCGTCTATAAAACCAGACTCCGTCCCGGGACTATCAGTACTCAATTGAATAGACCACATGACTCCACAATCCAGTATCGGCCGTCTACATGAACTAAACAAATCACATCCCGTTATCACGTAATGTAAGGTTATTTCACCACTAGTCCAGGCGGTTAAACGAGCTTTGCAGCAGTCCGCGCACAAGATGACAATCCTGAATGCACTCTATGGAATTAAGTGGTAGGCGCATACTATGGAAGGCATTGTCGTGTCTGCTTAATCTTGTCAGTTCTATAACAAGTATGCGAACGTTATGGGAGCATAACATGGAATTTACGAACGGCTGTGGAAAGGCGGCGGATACTATAGATAAGACAGCTGGCAGGTCACCCAATAATTAACTTCTATGTCGATTAGGCGGATTCGTCGGACCGGTGGAGTGATCGCCCCAATATCTCGTTGACGGATCGCTCTCACGGTCAGAAGAAACTGGGGAAGAAGTATTTGTTTCGTCGTGCTGGAGTCATGATCCTATAGAGAGTAAGAGTCAGTTCACAAATTCGTGACGGGTTGGCGAACTACTGAGGCCGAACCGGTGCGACTGCGCTAGATTCGTGGAGTGTAGACCCGACGGTAATCATGATCCAGAAGGTGCTCGAACAGGTTGATGTACTTCACTGACTCTATGTGTACATACGGTGATGCGCGCGACATACAGAGGCAACTACTCAAGAAAACCCTAACCGTTCGAACAGCGCACCCCCCTTCAAGATACGCCGTATTAACATTGTTAAATTTTTATATTTAATCTAAGTTCCATAAGAGATGAGCCTAATTGACCATCGGCTCTGGCAGAAAAATCTAGCCACATCCTGATAATATTGAAGCCCGGACCGCCACACCAGGCTACATTGCGACAGTTAGAGATCGGTCATACTCGCTAGAAAGATCACGTACCGCATGACTCAAGCGCTTAGTACCACCAATGTAACAAGACGCGATCCACCTGCGCGTCAGACGCCATAACCGTACCTTATTTGCCGTAAAATGGAGGTGATC
seq00019   CCTACGCCTATAGGGACCTCATAGGACGATTTCTTTACATTCCTATCGCGTGAGGCGAGCCCCACGGCCGCAGCGACGCTTACACAGAGTTCTCTTCACTCTCGCCATTAGGGTCAACGATGCCGCGCCACATTCAGCCGATACGCACTGAGTGTTATAAAACTAAGACTGCCGCGGTGCTCTCGTAAGCACGGGTACAATTGGTGGAAGTTGCAGCCAAAACTTCGGTATCTCGACTTTTGCAATCTATATCTGCTCTCAAATTACATTATGCTAACGCGAATAGGCTTTGTAGATAGGGCGAACGCTCCGCTATCCCGATCAAGTTATCGCTACTAGAAGGCGCATCCAGGTATAACACCTTTCAGGTCAGGCCTTTCACTTACTAGATCTACTCCCTGGATTACCGCTTATGCGTACTCGCTGCTAATTCATCGCTGCAGCTTTTTTGGTAAGGTTTTTAAATTATCACGCTGTTACGTGCTGGGTAAAGGGCCACATCAGTGTATGGCATAGGCGGTATTGCTATTTTGTGCAAATAGACTGCTTAGCGGGTCGTCGCGAGGTATATCTCTCTATGGCAGGGTGAGTTTTTTTCGCGGGTTAGTGAGTGCTATGTTTGCATGAGCCGACACGATTGGTTTTTACACACTAGCCGTACAGTCTCGGCCGAGGCACCCGTCCACCTGGAGAGGGGGACGACGGATGCAGAGACCCGTGAGGAGGCTGCGTGTTTAGTTGGGTTGGCATCATTTTCCTAAACGGTAAGTAGCGTTAAATCTTTTGGTACCTCGGTTCGAATCGGGATATACAAAGGCCGAAGACTAACGCGGGGTGAGACCCCTTACCGCTAAAAGTTCCTGTCACAGGAACCACGCTACTAATCGGATTGATAGCCATGCGGCCTCGCCACTGTTGAATACTAAATGTGCCCCCGATATTGACTGCATTTAGCGTAAACGAAGATTACTATTGAGACCCGTGGCAGTTCGTGCTTGCCATAAAGGAACACCGTAAGAGACGCTAATTTTGAAATTTAGATTTTCTACTCATGGTGAGAACCAAACTCCAGCGCGCGGTAGGCTTACTATCGAGCTTTCCACCCTATTAGTGGTATACCCGGGCCGTCAGATTAGTACGACGCGAATTGACGTTATCCCTAAAAGCTGGTCTGCAGACGACCGTTACCGTGCTGGACTCCGACAAGAAGAAGAGGACACTGGGGATGGCTATCAGAGCTATATCCGTCTATAAAACCAGACTCCGTCCCGGGACTATCAGTACTCAATTGAATAGACCACATGACTCCACAATCCAGTATCGGCCGTCTACATGAACTAAACAAATCACATCCCGTTATCACGTAATGTAAGGTTATTTCACCACTAGTCCAGGCGGTTAAACGAGCTTTGCAGCAGTCCGCGCACAAGATGACAATCCTGAATGCACTCTATGGAATTAAGTGGTAGGCGCATACTATGGAAGGCATTGTCGTGTCTGCTTAATCTTGTCAGTTCTATAACAAGTATGCGAACGTTATGGGAGCATAACATGGAATTTACGAACGGCTGTGGAAAGGCGGCGGATACTATAGATAAGACAGCTGGCAGGTGACCCAATAATTAACTTCTATGTCGATTAGGCGGATTCGTCGGACCGGTGGAGTGATCGCCCCAATATCTCGTTGACGGATCGCTCTCACGGTCAGAAGAAACTGGGGAAGAAGTATTTGTTTCGTCGTGCTGGAGTCATGATCCTATAGAGAGTAAGAGTCAGTTCACAAATTCGTGACGGGTTGGCGAACTACTGAGGCCGAACCGGTGCGACTGCGCTAGATTCGTGGAGTGTAGACCCGACGGTAATCATGATCCAGAAGGTGCTCGAACAGGTTGATGTACTTCACTGACTCTATGTGTACATACGGTGATGCGCGCGACATACAGAGGCAACTACTCAAGAAAACCCTAACCGTTCGAACAGCGCACCCCCCTTCAAGATACGCCGTATTAACATTGTTAAATTTTTATATTTAATCTAAGTTCCATAAGAGATGAGCCTAATTGACCATCGGCTCTGGCAGAAAAATCTAGCCACATCCTGATAATATTGAAGCCCGGACCGCCACACCAGGCTACATTGCGACAGTTAGAGATCGGTCATACTCGCTAGAAAGATCACGTACCGCATGACTCAAGCGCTTAGTACCACCAATGTAACAAGACGCGATCCACCTGCGCGTCAGACGCCATAACCGTACCTTATTTGCCGTAAAATGGAGGTGATC
seq00020   CCTACGCCTATAGGGACCTCATAGGACGATTTCTTTACATTCCTATCGCGTGAGGCGAGCCCCACGGCCGCAGCGACGCTTACACAGAGTTCTCTTCACTCTCGCCATTAGGGTCAACGATGCCGCGCCACATTCAGCCGATACGCACTGAGTGTTATAAAACTAAGACTGCCGCGGTGCTCTCGTAAGCACGGGTACAATTGGTGGAAGTTGCAGCCAAAACTTCGGTATCTCGACTTTTGCAATCTATATCTGCTCTCAAATTACATTATGCTAACGCGAATAGGCTTTGTAGATAGGGCGAACGCTCCGCTATCCCGATCAAGTTATCGCTACTAGAAGGCGCATCCAGGTATAACACCTTTCAGGTCAGGCCTTTCACTTACTAGATCTACTCCCTGGATTACCGCTTATGCGTACTCGCTGCTAATTCATCGCTGCAGCTTTTTTGGTAAGGTTTTTAAATTATCACGCTGTTACGTGCTGGGTAAAGGGCCACATCAGTGTATGGCATAGGCGGTATTGCTATTTTGTGCAAATAGACTGCTTAGCGGGTCGTCGCGAGGTATATCTCTCTATGGCAGGGTGAGTTTTTTTCGCGGGTTAGTGAGTGCTATGTTTGCATGAGCCGACACGATTGGTTTTTACACACTAGCCGTACAGTCTCGGCCGAGGCACCCGTCCACCTGGAGAGGGGGACGACGGATGCAGAGACCCGTGAGGAGGCTGCGTGTTTAGTTGGGTTGGCATCATTTTCCTAAACGGTAAGTAGCGTTAAATCTTTTGGTACCTCGGTTCGAATCGGGATATACAAAGGCCGAAGACTAACGCGGGGTGAGACCCCTTACCGCTAAAAGTTCCTGTCACAGGAACCACGCTACTAATCGGATTGATAGCCATGCGGCCTCGCCACTGTTGAATACTAAATGTGCCCCCGATATTGACTGCATTTAGCGTAAACGAAGATTACTATTGAGACCCGTGGCAGTTCGTGCTTGCCATAAAGGAACACCGTAAGAGACGCTAATTTTGAAATTTAGATTTTCTACTCATGGTGAGAACCAAACTCCAGCGCGCGGTAGGCTTACTATCGAGCTTTCCACCCTATTAGTGGTATACCCGGGCCGTCAGATTAGTACGACGCGAATTGACGTTATCCCTAAAAGCTGGTCTGCAGACGACCGTTACCGTGCTGGACTCCGACAAGAAGAAGAGGACACTGGGGATGGCTATCAGAGCTATATCCGTCTATAAAACCAGACTCCGTCCCGGGACTATCAGTACTCAATTGAATAGACCACATGACTCCACAATCCAGTATCGGCCGTCTACATGAACTAAACAAATCACATCCCGTTATCACGTAATGTAAGGTTATTTCACCACTAGTCCAGGCGGTTAAACGAGCTTTGCAGCAGTCCGCGCACAAGATGACAATCCTGAATGCACTCTATGGAATTAAGTGGTAGGCGCATACTATGGAAGGCATTGTCGTGTCTGCTTAATCTTGTCAGTTCTATAACAAGTATGCGAACGTTATGGGAGCATAACATGGAATTTACGAACGGCTGTGGAAAGGCGGCGGATACTATAGATAAGACAGCTGGCAGGTGACCCAATAATTAACTTCTATGTCGATTAGGCGGATTCGTCGGACCGGTGGAGTGATCGCCCCAATATCTCGTTGACGGATCGCTCTCACGGTCAGAAGAAACTGGGGAAGAAGTATTTGTTTCGTCGTGCTGGAGTCATGATCCTATAGAGAGTAAGAGTCAGTTCACAAATTCGTGACGGGTTGGCGAACTACTGAGGCCGAACCGGTGCGACTGCGCTAGATTCGTGGAGTGTAGACCCGACGGTAATCATGATCCAGAAGGTGCTCGAACAGGTTGATGTACTTCACTGACTCTATGTGTACATACGGTGATGCGCGCGACATACAGAGGCAACTACTCAAGAAAACCCTAACCGTTCGAACAGCGCACCCCCCTTCAAGATACGCCGTATTAACATTGTTAAATTTTTATATTTAATCTAAGTTCCATAAGAGATGAGCCTAATTGACCATCGGCTCTGGCAGAAAAATCTAGCCACATCCTGATAATATTGAAGCCCGGACCGCCACACCAGGCTACATTGCGACAGTTAGAGATCGGTCATACTCGCTAGAAAGATCACGTACCGCATGACTCAAGCGCTTAGTACCACCAATGTAACAAGACGCGATCCACCTGCGCGTCAGACGCCATAACCGTACCTTATTTGCCGTAAAATGGAGGTGATC
seq00021   CCTACGCCTATAGGGACCTCATAGGACGATTTCTTTACATTCCTATCGCGTGAGGCGAGCCCCACGGCCGCAGCGACGCTTACACAGAGTTCTCTTCACTCTCGCCATTAGGGTCAACGATGCCGCGCCACATTCAGCCGATACGCACTGAGTGTTATAAAACTAAGACTGCCGCGGTGCTCTCGTAAGCACGGGTACAATTGGTGGAAGTTGCAGCCAAAACTTCGGTATCTCGACTTTTGCAATCTATATCTGCTCTCAAATTACATTATGCTAACGCGAATAGGCTTTGTAGATAGGGCGAACGCTCCGCTATCCCGATCAAGTTATCGCTACTAGAAGGCGCATCCAGGTATAACACCTTTCAGGTCAGGCCTTTCACTTACTAGATCTACTCCCTGGATTACCGCTTATGCGTACTCGCTGCTAATTCATCGCTGCAGCTTTTTTGGTAAGGTTTTTAAATTATCACGCTGTTACGTGCTGGGTAAAGGGCCACATCAGTGTATGGCATAGGCGGTATTGCTATTTTGTGCAAATAGACTGCTTAGCGGGTCGTCGCGAGGTATATCTCTCTATGGCAGGGTGAGTTTTTTTCGCGGGTTAGTGAGTGCTATGTTTGCATGAGCCGACACGATTGGTTTTTACACACTAGCCGTACAGTCTCGGCCGAGGCACCCGTCCACCTGGAGAGGGGGACGACGGATGCAGAGACCCGTGAGGAGGCTGCGTGTTTAGTTGGGTTGGCATCATTTTCCTAAACGGTAAGTAGCGTTAAATCTTTTGGTACCTCGGTTCGAATCGGGATATACAAAGGCCGAAGACTAACGCGGGGTGAGACCCCTTACCGCTAAAAGTTCCTGTCACAGGAACCACGCTACTAATCGGATTGATAGCCATGCGGCCTCGCCACTGTTGAATACTAAATGTGCCCCCGATATTGACTGCATTTAGCGTAAACGAAGATTACTATTGAGACCCGTGGCAGTTCGTGCTTGCCATAAAGGAACACCGTAAGAGACGCTAATTTTGAAATTTAGATTTTCTACTCATGGTGAGAACCAAACTCCAGCGCGCGGTAGGCTTACTATCGAGCTTTCCACCCTATTAGTGGTATACCCGGGCCGTCAGATTAGTACGACGCGAATTGACGTTATCCCTAAAAGCTGGTCTGCAGACGACCGTTACCGTGCTGGACTCCGACAAGAAGAAGAGGACACTGGGGATGGCTATCAGAGCTATATCCGTCTATAAAACCAGACTCCGTCCCGGGACTATCAGTACTCAATTGAATAGACCACATGACTCCACAATCCAGTATCGGCCGTCTACATGAACTAAACAAATCACATCCCGTTATCACGTAATGTAAGGTTATTTCACCACTAGTCCAGGCGGTTAAACGAGCTTTGCAGCAGTCCGCGCACAAGATGACAATCCTGAATGCACTCTATGGAATTAAGTGGTAGGCGCATACTATGGAAGGCATTGTCGTGTCTGCTTAATCTTGTCAGTTCTATAACAAGTATGCGAACGTTATGGGAGCATAACATGGAATTTACGAACGGCTGTGGAAAGGCGGCGGATACTATAGATAAGACAGCTGGCAGGTGACCCAATAATTAACTTCTATGTCGATTAGGCGGATTCGTCGGACCGGTGGAGTGATCGCCCCAATATCTCGTTGACGGATCGCTCTCACGGTCAGAAGAAACTGGGGAAGAAGTATTTGTTTCGTCGTGCTGGAGTCATGATCCTATAGAGAGTAAGAGTCAGTTCACAAATTCGTGACGGGTTGGCGAACTACTGAGGCCGAACCGGTGCGACTGCGCTAGATTCGTGGAGTGTAGACCCGACGGTAATCATGATCCAGAAGGTGCTCGAACAGGTTGATGTACTTCACTGACTCTATGTGTACATACGGTGATGCGCGCGACATACAGAGGCAACTACTCAAGAAAACCCTAACCGTTCGAACAGCGCACCCCCCTTCAAGATACGCCGTATTAACATTGTTAAATTTTTATATTTAATCTAAGTTCCATAAGAGATGAGCCTAATTGACCATCGGCTCTGGCAGAAAAATCTAGCCACATCCTGATAATATTGAAGCCCGGACCGCCACACCAGGCTACATTGCGACAGTTAGAGATCGGTCATACTCGCTAGAAAGATCACGTACCGCATGACTCAAGCGCTTAGTACCACCAATGTAACAAGACGCGATCCACCTGCGCGTCAGACGCCATAACCGTACCTTATTTGCCGTAAAATGGAGGTGATC
seq00022   CCTACGCCTATAGGGACCTCATAGGACGATTTCTTTACATTCCTATCGCGTGAGGCGAGCCCCACGGCCGCAGCGACGCTTACACAGAGTTCTCTTCACTCTCGCCATTAGGGTCAACGATGCCGCGCCACATTCAGCCGATACGCACTGAGTGTTATAAAACTAAGACTGCCGCGGTGCTCTCGTAAGCACGGGTACAATTGGTGGAAGTTGCAGCCAAAACTTCGGTATCTCGACTTTTGCAATCTATATCTGCTCTCAAATTACATTATGCTAACGCGAATAGGCTTTGTAGATAGGGCGAACGCTCCGCTATCTCGATCAAGTTATCGCTACTAGAAGGCGCATCCAGGTATAACACCTTTCAGGTCAGGCCTTTCACTTACTAGATCTACTCCCTGGATTACCGCTTATGCGTACTCGCTGCTAATTCATCGCTGCAGCTTTTTTGGTAAGGTTTTTAAATTATCACGCTGTTACGTGCTGGGTAAAGGGCCACATCAGTGTATGGCATAGGCGGTATTGCTATTTTGTGCAAATAGACTGCTTAGCGGGTCGTCGCGAGGTATATCTCTCTATGGCAGGGTGAGTTTTTTTCGCGGGTTAGTGAGTGCTATGTTTGCATGAGCCGACACGATTGGTTTTTACACACTAGCCGTACAGTCTCGGCCGAGGCACTCGTCCACCTGGAGAGGGGGACGACGGATGCAGAGACCCGTGAGGAGGCTGCGTGTTTAGTTGGGTTGGCATCATTTTCCTAAACGGTAAGTAGCGTTAAATCTTTTGGTACCTCGGTTCGAATCGGGATATACAAAGGCCGAAGACTAACGCGGGGTGAGACCCCTTACCGCTAAAAGTTCCTGTCACAGGAACCACGCTACTAATCGGATTGATAGCCATGCGGCCTCGCCACTGTTGAATACTAAATGTGCCCCCGATATTGACTGCATTTAGCGTAAACGAAGATTACTATTGAGACCCGTGGCAGTTCGTGCTTGCCATAAAGGAACACCGTAAGAGACGCTAATTTTGAAATTTAGATTTTCTACTCATGGTGAGAACCAAACTCCAGCGCGCGGTAGGCTTACTATCGAGCTTTCCACCCTATTAGTGGTATACCCGGGCCGTCAGATTAGTACGACGCGAATTGACGTTATCCCTAAAAGCTGGTCTGCAGACGACCGTTACCGTGCTGGACTCCGACAAGAAGAAGAGGACACTGGGGATGGCTATCAGAGCTATATCCGTCTATAAAACCAGACTCCGTCCCGGGACTATCAGTACTCAATTGAATAGACCACATGACTCCACAATCCAGTATCGGCCGTCTACATGAACTAAACAAATCACATCCCGTTATCACGTAATGTAAGGTTATTTCACCACTAGTCCAGGCGGTTAAACGAGCTTTGCAGCAGTCCGCGCACAAGATGACAATCCTGAATGCACTCTATGGAATTAAGTGGTAGGCGCATACTATGGAAGGCATTGTCGTGTCTGCTTAATCTTGTCAGTTCTATAACAAGTATGCGAACGTTATGGGAGCATAACATGGAATTTACGAACGGCTGTGGAAAGGCGGCGGATACTATAGATAAGACAGCTGGCAGGTGACCCAATAATTAACTTCTATGTCGATTAGGCGGATTCGTCGGACCGGTGGAGTGATCGCCCCAATATCTCGTTGACGGATCGCTCTCACGGTCAGAAGAAACTGGGGAAGAAGTATTTGTTTCGTCGTGCTGGAGTCATGATCCTATAGAGAGTAAGAGTCAGTTCACAAATTCGTGACGGGTTGGCGAACTACTGAGGCCGAACCGGTGCGACTGCGCTAGATTCGTGGAGTGTAGACCCGACGGTAATCATGATCCAGAAGGTGCTCGAACAGGTTGATGTACTTCACTGACTCTATGTGTACATACGGTGATGCGCGCGACATACAGAGGCAACTACTCAAGAAAACCCTAACCGTTCGAACAGCGCACCCCCCTTCAAGATACGCCGTATTAACATTGTTAAATTTTTATATTTAATCTAAGTTCCATAAGAGATGAGCCTAATTGACCATCGGCTCTGGCAGAAAAATCTAGCCACATCCTGATAATATTGAAGCCCGGACCGCCACACCAGGCTACATTGCGACAGTTAGAGATCGGTCATACTCGCTAGAAAGATCACGTACCGCATGACTCAAGCGCTTAGTACCACCAATGTAACAAGACGCGATCCACCTGCGCGTCAGACGCCATAACCGTACCTTATTTGCCGTAAAATGGAGGTGATC
seq00023   CCTACGCCTATAGGGACCTCATAGGACGATTTCTTTACATTCCTATCGCGTGAGGCGAGCCCCACGGCCGCAGCGACGCTTACACAGAGTTCTCTTCACTCTCGCCATTAGGGTCAACGATGCCGCGCCACATTCAGCCGATACGCACTGAGTGTTATAAAACTAAGACTGCCGCGGTGCTCTCGTAAGCACGGGTACAATTGGTGGAAGTTGCAGCCAAAACTTCGGTATCTCGACTTTTGCAATCTATATCTGCTCTCAAATTACATTATGCTAACGCGAATAGGCTTTGTAGATAGGGCGAACGCTCCGCTATCCCGATCAAGTTATCGCTACTAGAAGGCGCATCCAGGTATAACACCTTTCAGGTCAGGCCTTTCACTTACTAGATCTACTCCCTGGATTACCGCTTATGCGTACTCGCTGCTAATTCATCGCTGCAGCTTTTTTGGTAAGGTTTTTAAATTATCACGCTGTTACGTGCTGGGTAAAGGGCCACATCAGTGTATGGCATAGGCGGTATTGCTATTTTGTGCAAATAGACTGCTTAGCGGGTCGTCGCGAGGTATATCTCTCTATGGCAGGGTGAGTTTTTTTCGCGGGTTAGTGAGTGCTATGTTTGCATGAGCCGACACGATTGGTTTTTACACACTAGCCGTACAGTCTCGGCCGAGGCACCCGTCCACCTGGAGAGGGGGACGACGGATGCAGAGACCCGTGAGGAGGCTGCGTGTTTAGTTGGGTTGGCATCATTTTCCTAAACGGTAAGTAGCGTTAAATCTTTTGGTACCTCGGTTCGAATCGGGATATACAAAGGCCGAAGACTAACGCGGGGTGAGACCCCTTACCGCTAAAAGTTCCTGTCACAGGAACCACGCTACTAATCGGATTGATAGCCATGCGGCCTCGCCACTGTTGAATACTAAATGTGCCCCCGATATTGACTGCATTTAGCGTAAACGAAGATTACTATTGAGACCCGTGGCAGTTCGTGCTTGCCATAAAGGAACACCGTAAGAGACGCTAATTTTGAAATTTAGATTTTCTACTCATGGTGAGAACCAAACTCCAGCGCGCGGTAGGCTTACTATCGAGCTTTCCACCCTATTAGTGGTATACCCGGGCCGTCAGATTAGTACGACGCGAATTGACGTTATCCCTAAAAGCTGGTCTGCAGACGACCGTTACCGTGCTGGACTCCGACAAGAAGAAGAGGACACTGGGGATGGCTATCAGAGCTATATCCGTCTATAAAACCAGACTCCGTCCCGGGACTATCAGTACTCAATTGAATAGACCACATGACTCCACAATCCAGTATCGGCCGTCTACATGAACTAAACAAATCACATCCCGTTATCACGTAATGTAAGGTTATTTCACCACTAGTCCAGGCGGTTAAACGAGCTTTGCAGCAGTCCGCGCACAAGATGACAATCCTGAATGCACTCTATGGAATTAAGTGGTAGGCGCATACTATGGAAGGCATTGTCGTGTCTGCTTAATCTTGTCAGTTCTATAACAAGTATGCGAACGTTATGGGAGCATAACATGGAATTTACGAACGGCTGTGGAAAGGCGGCGGATACTATAGATAAGACAGCTGGCAGGTGACCCAATAATTAACTTCTATGTCGATTAGGCGGATTCGTCGGACCGGTGGAGTGATCGCCCCAATATCTCGTTGACGGATCGCTCTCACGGTCAGAAGAAACTGGGGAAGAAGTATTTGTTTCGTCGTGCTGGAGTCATGATCCTATAGAGAGTAAGAGTCAGTTCACAAATTCGTGACGGGTTGGCGAACTACTGAGGCCGAACCGGTGCGACTGCGCTAGATTCGTGGAGTGTAGACCCGACGGTAATCATGATCCAGAAGGTGCTCGAACAGGTTGATGTACTTCACTGACTCTATGTGTACATACGGTGATGCGCGCGACATACAGAGGCAACTACTCAAGAAAACCCTAACCGTTCGAACAGCGCACCCCCCTTCAAGATACGCCGTATTAACATTGTTAAATTTTTATATTTAATCTAAGTTCCATAAGAGATGAGCCTAATTGACCATCGGCTCTGGCAGAAAAATCTAGCCACATCCTGATAATATTGAAGCCCGGACCGCCACACCAGGCTACATTGCGACAGTTAGAGATCGGTCATACTCGCTAGAAAGATCACGTACCGCATGACTCAAGCGCTTAGTACCACCAATGTAACAAGACGCGATCCACCTGCGCGTCAGACGCCATAACCGTACCTTATTTGCCGTAAAATGGAGGTGATC
seq00024   CCTACGCCTATAGGGACCTCATAGGACGATTTCTTTACATTCCTATCGCGTGAGGCGAGCCCCACGGCCGCAGCGACGCTTACACAGAGTTCTCTTCACTCTCGCCATTAGGGTCAACGATGCCGCGCCACATTCAGCCGATACGCACTGAGTGTTATAAAACTAAGACTGCCGCGGTGCTCTCGTAAGCACGGGTACAATTGGTGGAAGTTGCAGCCAAAACTTCGGTATCTCGACTTTTGCAATCTATATCTGCTCTCAAATTACATTATGCTAACGCGAATAGGCTTTGTAGATAGGGCGAACGCTCCGCTATCCCGATCAAGTTATCGCTACTAGAAGGCGCATCCAGGTATAACACCTTTCAGGTCAGGCCTTTCACTTACTAGATCTACTCCCTGGATTACCGCTTATGCGTACTCGCTGCTAATTCATCGCTGCAGCTTTTTTGGTAAGGTTTTTAAATTATCACGCTGTTACGTGCTGGGTAAAGGGCCACATCAGTGTATGGCATAGGCGGTATTGCTATTTTGTGCAAATAGACTGCTTAGCGGGTCGTCGCGAGGTATATCTCTCTATGGCAGGGTGAGTTTTTTTCGCGGGTTAGTGAGTGCTATGTTTGCATGAGCCGACACGATTGGTTTTTACACACTAGCCGTACAGTCTCGGCCGAGGCACCCGTCCACCTGGAGAGGGGGACGACGGATGCAGAGACCCGTGAGGAGGCTGCGTGTTTAGTTGGGTTGGCATCATTTTCCTAAACGGTAAGTAGCGTTAAATCTTTTGGTACCTCGGTTCGAATCGGGATATACAAAGGCCGAAGACTAACGCGGGGTGAGACCCCTTACCGCTAAAAGTTCCTGTCACAGGAACCACGCTACTAATCGGATTGATAGCCATGCGGCCTCGCCACTGTTGAATACTAAATGTGCCCCCGATATTGACTGCATTTAGCGTAAACGAAGATTACTATTGAGACCCGTGGCAGTTCGTGCTTGCCATAAAGGAACACCGTAAGAGACGCTAATTTTGAAATTTAGATTTTCTACTCATGGTGAGAACCAAACTCCAGCGCGCGGTAGGCTTACTATCGAGCTTTCCACCCTATTAGTGGTATACCCGGGCCGTCAGATTAGTACGACGCGAATTGACGTTATCCCTAAAAGCTGGTCTGCAGACGACCGTTACCGTGCTGGACTCCGACAAGAAGAAGAGGACACTGGGGATGGCTATCAGAGCTATATCCGTCTATAAAACCAGACTCCGTCCCGGGACTATCAGTACTCAATTGAATAGACCACATGACTCCACAATCCAGTATCGGCCGTCTACATGAACTAAACAAATCACATCCCGTTATCACGTAATGTAAGGTTATTTCACCACTAGTCCAGGCGGTTAAACGAGCTTTGCAGCAGTCCGCGCACAAGATGACAATCCTGAATGCACTCTATGGAATTAAGTGGTAGGCGCATACTATGGAAGGCATTGTCGTGTCTGCTTAATCTTGTCAGTTCTATAACAAGTATGCGAACGTTATGGGAGCATAACATGGAATTTACGAACGGCTGTGGAAAGGCGGCGGATACTATAGATAAGACAGCTGGCAGGTGACCCAATAATTAACTTCTATGTCGATTAGGCGGATTCGTCGGACCGGTGGAGTGATCGCCCCAATATCTCGTTGACGGATCGCTCTCACGGTCAGAAGAAACTGGGGAAGAAGTATTTGTTTCGTCGTGCTGGAGTCATGATCCTATAGAGAGTAAGAGTCAGTTCACAAATTCGTGACGGGTTGGCGAACTACTGAGGCCGAACCGGTGCGACTGCGCTAGATTCGTGGAGTGTAGACCCGACGGTAATCATGATCCAGAAGGTGCTCGAACAGGTTGATGTACTTCACTGACTCTATGTGTACATACGGTGATGCGCGCGACATACAGAGGCAACTACTCAAGAAAACCCTAACCGTTCGAACAGCGCACCCCCCTTCAAGATACGCCGTATTAACATTGTTAAATTTTTATATTTAATCTAAGTTCCATAAGAGATGAGCCTAATTGACCATCGGCTCTGGCAGAAAAATCTAGCCACATCCTGATAATATTGAAGCCCGGACCGCCACACCAGGCTACATTGCGACAGTTAGAGATCGGTCATACTCGCTAGAAAGATCACGTACCGCATGACTCAAGCGCTTAGTACCACCAATGTAACAAGACGCGATCCACCTGCGCGTCAGACGCCATAACCGTACCTTATTTGCCGTAAAATGGAGGTGATC
seq00025   CCTACGCCTATAGGGACCTCATAGGACGATTTCTTTACATTCCTATCGCGTGAGGCGAGCCCCACGGCCGCAGCGACGCTTACACAGAGTTCTCTTCACTCTCGCCATTAGGGTCAACGATGCCGCGCCACATTCAGCCGATACGCACTGAGTGTTATAAAACTAAGACTGCCGCGGTGCTCTCGTAAGCACGGGTACAATTGGTGGAAGTTGCAGCCAAAACTTCGGTATCTCGACTTTTGCAATCTATATCTGCTCTCAAATTACATTATGCTAACGCGAATAGGCTTTGTAGATAGGGCGAACGCTCCGCTATCCCGATCAAGTTATCGCTACTAGAAGGCGCATCCAGGTATAACACCTTTCAGGTCAGGCCTTTCACTTACTAGATCTACTCCCTGGATTACCGCTTATGCGTACTCGCTGCTAATTCATCGCTGCAGCTTTTTTGGTAAGGTTTTTAAATTATCACGCTGTTACGTGCTGGGTAAAGGGCCACATCAGTGTATGGCATAGGCGGTATTGCTATTTTGTGCAAATAGACTGCTTAGCGGGTCGTCGCGAGGTATATCTCTCTATGGCAGGGTGAGTTTTTTTCGCGGGTTAGTGAGTGCTATGTTTGCATGAGCCGACACGATTGGTTTTTACACACTAGCCGTACAGTCTCGGCCGAGGCACCCGTCCACCTGGAGAGGGGGACGACGGATGCAGAGACCCGTGAGGAGGCTGCGTGTTTAGTTGGGTTGGCATCATTTTCCTAAACGGTAAGTAGCGTTAAATCTTTTGGTACCTCGGTTCGAATCGGGATATACAAAGGCCGAAGACTAACGCGGGGTGAGACCCCTTACCGCTAAAAGTTCCTGTCACAGGAACCACGCTACTAATCGGATTGATAGCCATGCGGCCTCGCCACTGTTGAATACTAAATGTGCCCCCGATATTGACTGCATTTAGCGTAAACGAAGATTACTATTGAGACCCGTGGCAGTTCGTGCTTGCCATAAAGGAACACCGTAAGAGACGCTAATTTTGAAATTTAGATTTTCTACTCATGGTGAGAACCAAACTCCAGCGCGCGGTAGGCTTACTATCGAGCTTTCCACCCTATTAGTGGTATACCCGGGCCGTCAGATTAGTACGACGCGAATTGACGTTATCCCTAAAAGCTGGTCTGCAGACGACCGTTACCGTGCTGGACTCCGACAAGAAGAAGAGGACACTGGGGATGGCTATCAGAGCTATATCCGTCTATAAAACCAGACTCCGTCCCGGGACTATCAGTACTCAATTGAATAGACCACATGACTCCACAATCCAGTATCGGCCGTCTACATGAACTAAACAAATCACATCCCGTTATCACGTAATGTAAGGTTATTTCACCACTAGTCCAGGCGGTTAAACGAGCTTTGCAGCAGTCCGCGCACAAGATGACAATCCTGAATGCACTCTATGGAATTAAGTGGTAGGCGCATACTATGGAAGGCATTGTCGTGTCTGCTTAATCTTGTCAGTTCTATAACAAGTATGCGAACGTTATGGGAGCATAACATGGAATTTACGAACGGCTGTGGAAAGGCGGCGGATACTATAGATAAGACAGCTGGCAGGTGACCCAATAATTAACTTCTATGTCGATTAGGCGGATTCGTCGGACCGGTGGAGTGATCGCCCCAATATCTCGTTGACGGATCGCTCTCACGGTCAGAAGAAACTGGGGAAGAAGTATTTGTTTCGTCGTGCTGGAGTCATGATCCTATAGAGAGTAAGAGTCAGTTCACAAATTCGTGACGGGTTGGCGAACTACTGAGGCCGAACCGGTGCGACTGCGCTAGATTCGTGGAGTGTAGACCCGACGGTAATCATGATCCAGAAGGTGCTCGAACAGGTTGATGTACTTCACTGACTCTATGTGTACATACGGTGATGCGCGCGACATACAGAGGCAACTACTCAAGAAAACCCTAACCGTTCGAACAGCGCACCCCCCTTCAAGATACGCCGTATTAACATTGTTAAATTTTTATATTTAATCTAAGTTCCATAAGAGATGAGCCTAATTGACCATCGGCTCTGGCAGAAAAATCTAGCCACATCCTGATAATATTGAAGCCCGGACCGCCACACCAGGCTACATTGCGACAGTTAGAGATCGGTCATACTCGCTAGAAAGATCACGTACCGCATGACTCAAGCGCTTAGTACCACCAATGTAACAAGACGCGATCCACCTGCGCGTCAGACGCCATAACCGTACCTTATTTGCCGTAAAATGGAGGTGATC
seq00026   CCTACGCCTATAGGGACCTCATAGGACGATTTCTTTACATTCCTATCGCGTGAGGCGAGCCCCACGGCCGCAGCGACGCTTACACAGAGTTCTCTTCACTCTCGCCATTAGGGTCAACGATGCCGCGCCACATTCAGCCGATACGCACTGAGTGTTATAAAACTAAGACTGCCGCGGTGCTCTCGTAAGCACGGGTACAATTGGTGGAAGTTGCAGCCAAAACTTCGGTATCTCGACTTTTGCAATCTATATCTGCTCTCAAATTACATTATGCTAACGCGAATAGGCTTTGTAGATAGGGCGAACGCTCCGCTATCCCGATCAAGTTATCGCTACTAGAAGGCGCATCCAGGTATAACACCTTTCAGGTCAGGCCTTTCACTTACTAGATCTACTCCCTGGATTACCGCTTATGCGTACTCGCTGCTAATTCATCGCTGCAGCTTTTTTGGTAAGGTTTTTAAATTATCACGCTGTTACGTGCTGGGTAAAGGGCCACATCAGTGTATGGCATAGGCGGTATTGCTATTTTGTGCAAATAGACTGCTTAGCGGGTCGTCGCGAGGTATATCTCTCTATGGCAGGGTGAGTTTTTTTCGCGGGTTAGTGAGTGCTATGTTTGCATGAGCCGACACGATTGGTTTTTACACACTAGCCGTACAGTCTCGGCCGAGGCACCCGTCCACCTGGAGAGGGGGACGACGGATGCAGAGACCCGTGAGGAGGCTGCGTGTTTAGTTGGGTTGGCATCATTTTCCTAAACGGTAAGTAGCGTTAAATCTTTTGGTACCTCGGTTCGAATCGGGATATACAAAGGCCGAAGACTAACGCGGGGTGAGACCCCTTACCGCTAAAAGTTCCTGTCACAGGAACCACGCTACTAATCGGATTGATAGCCATGCGGCCTCGCCACTGTTGAATACTAAATGTGCCCCCGATATTGACTGCATTTAGCGTAAACGAAGATTACTATTGAGACCCGTGGCAGTTCGTGCTTGCCATAAAGGAACACCGTAAGAGACGCTAATTTTGAAATTTAGATTTTCTACTCATGGTGAGAACCAAACTCCAGCGCGCGGTAGGCTTACTATCGAGCTTTCCACCCTATTAGTGGTATACCCGGGCCGTCAGATTAGTACGACGCGAATTGACGTTATCCCTAAAAGCTGGTCTGCAGACGACCGTTACCGTGCTGGACTCCGACAAGAAGAAGAGGACACTGGGGATGGCTATCAGAGCTATATCCGTCTATAAAACCAGACTCCGTCCCGGGACTATCAGTACTCAATTGAATAGACCACATGACTCCACAATCCAGTATCGGCCGTCTACATGAACTAAACAAATCACATCCCGTTATCACGTAATGTAAGGTTATTTCACCACTAGTCCAGGCGGTTAAACGAGCTTTGCAGCAGTCCGCGCACAAGATGACAATCCTGAATGCACTCTATGGAATTAAGTGGTAGGCGCATACTATGGAAGGCATTGTCGTGTCTGCTTAATCTTGTCAGTTCTATAACAAGTAAGCGAACGTTATGGGAGCATAACATGGAATTTACGAACGGCTGTGGAAAGGCGGCGGATACTATAGATAAGACAGCTGGCAGGTGACCCAATAATTAACTTCTATGTCGATTAGGCGGATTCGTCGGACCGGTGGAGTGATCGCCCCAATATCTCGTTGACGGATCGCTCTCACGGTCAGAAGAAACTGGGGAAGAAGTATTTGTTTCGTCGTGCTGGAGTCATGATCCTATAGAGAGTAAGAGTCAGTTCACAAATTCGTGACGGGTTGGCGAACTACTGAGGCCGAACCGGTGCGACTGCGCTAGATTCGTGGAGTGTAGACCCGACGGTAATCATGATCCAGAAGGTGCTCGAACAGGTTGATGTACTTCACTGACTCTATGTGTACATACGGTGATGCGCGCGACATACAGAGGCAACTACTCAAGAAAACCCTAACCGTTCGAACAGCGCACCCCCCTTCAAGATACGCCGTATTAACATTGTTAAATTTTTATATTTAATCTAAGTTCCATAAGAGATGAGCCTAATTGACCATCGGCTCTGGCAGAAAAATCTAGCCACATCCTGATAATATTGAAGCCCGGACCGCCACACCAGGCTACATTGCGACAGTTAGAGATCGGTCATACTCGCTAGAAAGATCACGTACCGCATGACTCAAGCGCTTAGTACCACCAATGTAACAAGACGCGATCCACCTGCGCGTCAGACGCCATAACCGTACCTTATTTGCCGTAAAATGGAGGTGATC
seq00027   CCTACGCCTATAGGGACCTCATAGGACGATTTCTTTACATTCCTATCGCGTGAGGCGAGCCCCACGGCCGCAGCGACGCTTACACAGAGTTCTCTTCACTCTCGCCATTAGGGTCAACGATGCCGCGCCACATTCAGCCGATACGCACTGAGTGTTATAAAACTAAGACTGCCGCGGTGCTCTCGTAAGCACGGGTACAATTGGTGGAAGTTGCAGCCAAAACTTCGGTATCTCGACTTTTGCAATCTATATCTGCTCTCAAATTACATTATGCTAACGCGAATAGGCTTTGTAGATAGGGCGAACGCTCCGCTATCCCGATCAAGTTATCGCTACTAGAAGGCGCATCCAGGTATAACACCTTTCAGGTCAGGCCTTTCACTTACTAGATCTACTCCCTGGATTACCGCTTATGCGTACTCGCTGCTAATTCATCGCTGCAGCTTTTTTGGTAAGGTTTTTAAATTATCACGCTGTTACGTGCTGGGTAAAGGGCCACATCAGTGTATGGCATAGGCGGTATTGCTATTTTGTGCAAATAGACTGCTTAGCGGGTCGTCGCGAGGTATATCTCTCTATGGCAGGGTGAGTTTTTTTCGCGGGTTAGTGAGTGCTATGTTTGCATGAGCCGACACGATTGGTTTTTACACACTAGCCGTACAGTCTCGGCCGAGGCACCCGTCCACCTGGAGAGGGGGACGACGGATGCAGAGACCCGTGAGGAGGCTGCGTGTTTAGTTGGGTTGGCATCATTTTCCTAAACGGTAAGTAGCGTTAAATCTTTTGGTACCTCGGTTCGAATCGGGATATACAAAGGCCGAAGACTAACGCGGGGTGAGACCCCTTACCGCTAAAAGTTCCTGTCACAGGAACCACGCTACTAATCGGATTGATAGCCATGCGGCCTCGCCACTGTTGAATACTAAATGTGCCCCCGATATTGACTGCATTTAGCGTAAACGAAGATTACTATTGAGACCCGTGGCAGTTCGTGCTTGCCATAAAGGAACACCGTAAGAGACGCTAATTTTGAAATTTAGATTTTCTACTCATGGTGAGAACCAAACTCCAGCGCGCGGTAGGCTTACTATCGAGCTTTCCACCCTATTAGTGGTATACCCGGGCCGTCAGATTAGTACGACGCGAATTGACGTTATCCCTAAAAGCTGGTCTGCAGACGACCGTTACCGTGCTGGACTCCGACAAGAAGAAGAGGACACTGGGGATGGCTATCAGAGCTATATCCGTCTATAAAACCAGACTCCGTCCCGGGACTATCAGTACTCAATTGAATAGACCACATGACTCCACAATCCAGTATCGGCCGTCTACATGAACTAAACAAATCACATCCCGTTATCACGTAATGTAAGGTTATTTCACCACTAGTCCAGGCGGTTAAACGAGCTTTGCAGCAGTCCGCGCACAAGATGACAATCCTGAATGCACTCTATGGAATTAAGTGGTAGGCGCATACTATGGAAGGCATTGTCGTGTCTGCTTAATCTTGTCAGTTCTATAACAAGTATGCGAACGTTATGGGAGCATAACATGGAATTTACGAACGGCTGTGGAAAGGCGGCGGATACTATAGATAAGACAGCTGGCAGGTGACCCAATAATTAACTTCTATGTCGATTAGGCGGATTCGTCGGACCGGTGGAGTGATCGCCCCAATATCTCGTTGACGGATCGCTCTCACGGTCAGAAGAAACTGGGGAAGAAGTATTTGTTTCGTCGTGCTGGAGTCATGATCCTATAGAGAGTAAGAGTCAGTTCACAAATTCGTGACGGGTTGGCGAACTACTGAGGCCGAACCGGTGCGACTGCGCTAGATTCGTGGAGTGTAGACCCGACGGTAATCATGATCCAGAAGGTGCTCGAACAGGTTGATGTACTTCACTGACTCTATGTGTACATACGGTGATGCGCGCGACATACAGAGGCAACTACTCAAGAAAACCCTAACCGTTCGAACAGCGCACCCCCCTTCAAGATACGCCGTATTAACATTGTTAAATTTTTATATTTAATCTAAGTTCCATAAGAGATGAGCCTAATTGACCATCGGCTCTGGCAGAAAAATCTAGCCACATCCTGATAATATTGAAGCCCGGACCGCCACACCAGGCTACATTGCGACAGTTAGAGATCGGTCATACTCGCTAGAAAGATCACGTACCGCATGACTCAAGCGCTTAGTACCACCAATGTAACAAGACGCGATCCACCTGCGCGTCAGACGCCATAACCGTACCTTATTTGCCGTAAAATGGAGGTGATC
seq00028   CCTACGCCTATAGGGACCTCATAGGACGATTTCTTTACATTCCTATCGCGTGAGGCGAGCCCCACGGCCGCAGCGACGCTTACACAGAGTTCTCTTCACTCTCGCCATTAGGGTCAACGATGCCGCGCCACATTCAGCCGATACGCACTGAGTGTTATAAAACTAAGACTGCCGCGGTGCTCTCGTAAGCACGGGTACAATTGGTGGAAGTTGCAGCCAAAACTTCGGTATCTCGACTTTTGCAATCTATATCTGCTCTCAAATTACATTATGCTAACGCGAATAGGCTTTGTAGATAGGGCGAACGCTCCGCTATCCCGATCAAGTTATCGCTACTAGAAGGCGCATCCAGGTATAACACCTTTCAGGTCAGGCCTTTCACTTACTAGATCTACTCCCTGGATTACCGCTTATGCGTACTCGCTGCTAATTCATCGCTGCAGCTTTTTTGGTAAGGTTTTTAAATTATCACGCTGTTACGTGCTGGGTAAAGGGCCACATCAGTGTATGGCATAGGCGGTATTGCTATTTTGTGCAAATAGACTGCTTAGCGGGTCGTCGCGAGGTATATCTCTCTATGGCAGGGTGAGTTTTTTTCGCGGGTTAGTGAGTGCTATGTTTGCATGAGCCGACACGATTGGTTTTTACACACTAGCCGTACAGTCTCGGCCGAGGCACCCGTCCACCTGGAGAGGGGGACGACGGATGCAGAGACCCGTGAGGAGGCTGCGTGTTTAGTTGGGTTGGCATCATTTTCCTAAACGGTAAGTAGCGTTAAATCTTTTGGTACCTCGGTTCGAATCGGGATATACAAAGGCCGAAGACTAACGCGGGGTGAGACCCCTTACCGCTAAAAGTTCCTGTCACAGGAACCACGCTACTAATCGGATTGATAGCCATGCGGCCTCGCCACTGTTGAATACTAAATGTGCCCCCGATATTGACTGCATTTAGCGTAAACGAAGATTACTATTGAGACCCGTGGCAGTTCGTGCTTGCCATAAAGGAACACCGTAAGAGACGCTAATTTTGAAATTTAGATTTTCTACTCATGGTGAGAACCAAACTCCAGCGCGCGGTAGGCTTACTATCGAGCTTTCCACCCTATTAGTGGTATACCCGGGCCGTCAGATTAGTACGACGCGAATTGACGTTATCCCTAAAAGCTGGTCTGCAGACGACCGTTACCGTGCTGGACTCCGACAAGAAGAAGAGGACACTGGGGATGGCTATCAGAGCTATATCCGTCTATAAAACCAGACTCCGTCCCGGGACTATCAGTACTCAATTGAATAGACCACATGACTCCACAATCCAGTATCGGCCGTCTACATGAACTAAACAAATCACATCCCGTTATCACGTAATGTAAGGTTATTTCACCACTAGTCCAGGCGGTTAAACGAGCTTTGCAGCAGTCCGCGCACAAGATGACAATCCTGAATGCACTCTATGGAATTAAGTGGTAGGCGCATACTATGGAAGGCATTGTCGTGTCTGCTTAATCTTGTCAGTTCTATAACAAGTATGCGAACGTTATGGGAGCATAACATGGAATTTACGAACGGCTGTGGAAAGGCGGCGGATACTATAGATAAGACAGCTGGCAGGTGACCCAATAATTAACTTCTATGTCGATTAGGCGGATTCGTCGGACCGGTGGAGTGATCGCCCCAATATCTCGTTGACGGATCGCTCTCACGGTCAGAAGAAACTGGGGAAGAAGTATTTGTTTCGTCGTGCTGGAGTCATGATCCTATAGAGAGTAAGAGTCAGTTCACAAATTCGTGACGGGTTGGCGAACTACTGAGGCCGAACCGGTGCGACTGCGCTAGATTCGTGGAGTGTAGACCCGACGGTAATCATGATCCAGAAGGTGCTCGAACAGGTTGATGTACTTCACTGACTCTATGTGTACATACGGTGATGCGCGCGACATACAGAGGCAACTACTCAAGAAAACCCTAACCGTTCGAACAGCGCACCCCCCTTCAAGATACGCCGTATTAACATTGTTAAATTTTTATATTTAATCTAAGTTCCATAAGAGATGAGCCTAATTGACCATCGGCTCTGGCAGAAAAATCTAGCCACATCCTGATAATATTGAAGCCCGGACCGCCACACCAGGCTACATTGCGACAGTTAGAGATCGGTCATACTCGCTAGAAAGATCACGTACCGCATGACTCAAGCGCTTAGTACCACCAATGTAACAAGACGCGATCCACCTGCGCGTCAGACGCCATAACCGTACCTTATTTGCCGTAAAATGGAGGTGATC
seq00029   CCTACGCCTATAGGGACCTCATAGGACGATTTCTTTACATTCCTATCGCGTGAGGCGAGCCCCACGGCCGCAGCGACGCTTACACAGAGTTCTCTTCACTCTCGCCATTAGGGTCAACGATGCCGCGCCACATTCAGCCGATACGCACTGAGTGTTATAAAACTAAGACTGCCGCGGTGCTCTCGTAAGCACGGGTACAATTGGTGGAAGTTGCAGCCAAAACTTCGGTATCTCGACTTTTGCAATCTATATCTGCTCTCAAATTACATTATGCTAACGCGAATAGGCTTTGTAGATAGGGCGAACGCTCCGCTATCCCGATCAAGTTATCGCTACTAGAAGGCGCATCCAGGTATAACACCTTTCAGGTCAGGCCTTTCACTTACTAGATCTACTCCCTGGATTACCGCTTATGCGTACTCGCTGCTAATTCATCGCTGCAGCTTTTTTGGTAAGGTTTTTAAATTATCACGCTGTTACGTGCTGGGTAAAGGGCCACATCAGTGTATGGCATAGGCGGTATTGCTATTTTGTGCAAATAGACTGCTTAGCGGGTCGTCGCGAGGTATATCTCTCTATGGCAGGGTGAGTTTTTTTCGCGGGTTAGTGAGTGCTATGTTTGCATGAGCCGACACGATTGGTTTTTACACACTAGCCGTACAGTCTCGGCCGAGGCACCCGTCCACCTGGAGAGGGGGACGACGGATGCAGAGACCCGTGAGGAGGCTGCGTGTTTAGTTGGGTTGGCATCATTTTCCTAAACGGTAAGTAGCGTTAAATCTTTTGGTACCTCGGTTCGAATCGGGATATACAAAGGCCGAAGACTAACGCGGGGTGAGACCCCTTACCGCTAAAAGTTCCTGTCACAGGAACCACGCTACTAATCGGATTGATAGCCATGCGGCCTCGCCACTGTTGAATACTAAATGTGCCCCCGATATTGACTGCATTTAGCGTAAACGAAGATTACTATTGAGACCCGTGGCAGTTCGTGCTTGCCATAAAGGAACACCGTAAGAGACGCTAATTTTGAAATTTAGATTTTCTACTCATGGTGAGAACCAAACTCCAGCGCGCGGTAGGCTTACTATCGAGCTTTCCACCCTATTAGTGGTATACCCGGGCCGTCAGATTAGTACGACGCGAATTGACGTTATCCCTAAAAGCTGGTCTGCAGACGACCGTTACCGTGCTGGACTCCGACAAGAAGAAGAGGACACTGGGGATGGCTATCAGAGCTATATCCGTCTATAAAACCAGACTCCGTCCCGGGACTATCAGTACTCAATTGAATAGACCACATGACTCCACAATCCAGTATCGGCCGTCTACATGAACTAAACAAATCACATCCCGTTATCACGTAATGTAAGGTTATTTCACCACTAGTCCAGGCGGTTAAACGAGCTTTGCAGCAGTCCGCGCACAAGATGACAATCCTGAATGCACTCTATGGAATTAAGTGGTAGGCGCATACTATGGAAGGCATTGTCGTGTCTGCTTAATCTTGTCAGTTCTATAACAAGTATGCGAACGTTATGGGAGCATAACATGGAATTTACGAACGGCTGTGGAAAGGCGGCGGATACTATAGATAAGACAGCTGGCAGGTGACCCAATAATTAACTTCTATGTCGATTAGGCGGATTCGTCGGACCGGTGGAGTGATCGCCCCAATATCTCGTTGACGGATCGCTCTCACGGTCAGAAGAAACTGGGGAAGAAGTATTTGTTTCGTCGTGCTGGAGTCATGATCCTATAGAGAGTAAGAGTCAGTTCACAAATTCGTGACGGGTTGGCGAACTACTGAGGCCGAACCGGTGCGACTGCGCTAGATTCGTGGAGTGTAGACCCGACGGTAATCATGATCCAGAAGGTGCTCGAACAGGTTGATGTACTTCACTGACTCTATGTGTACATACGGTGATGCGCGCGACATACAGAGGCAACTACTCAAGAAAACCCTAACCGTTCGAACAGCGCACCCCCCTTCAAGATACGCCGTATTAACATTGTTAAATTTTTATATTTAATCTAAGTTCCATAAGAGATGAGCCTAATTGACCATCGGCTCTGGCAGAAAAATCTAGCCACATCCTGATAATATTGAAGCCCGGACCGCCACACCAGGCTACATTGCGACAGTTAGAGATCGGTCATACTCGCTAGAAAGATCACGTACCGCATGACTCAAGCGCTTAGTACCACCAATGTAACAAGACGCGATCCACCTGCGCGTCAGACGCCATAACCGTACCTTATTTGCCGTAAAATGGAGGTGATC
seq00030   CCTACGCCTATAGGGACCTCATAGGACGATTTCTTTACATTCCTATCGCGTGAGGCGAGCCCCACGGCCGCAGCGACGCTTACACAGAGTTCTCTTCACTCTCGCCATTAGGGTCAACGATGCCGCGCCACATTCAGCCGATACGCACTGAGTGTTATAAAACTAAGACTGCCGCGGTGCTCTCGTAAGCACGGGTACAATTGGTGGAAGTTGCAGCCAAAACTTCGGTATCTCGACTTTTGCAATCTATATCTGCTCTCAAATTACATTATGCTAACGCGAATAGGCTTTGTAGATAGGGCGAACGCTCCGCTATCTCGATCAAGTTATCGCTACTAGAAGGCGCATCCAGGTATAACACCTTTCAGGTCAGGCCTTTCACTTACTAGATCTACTCCCTGGATTACCGCTTATGCGTACTCGCTGCTAATTCATCGCTGCAGCTTTTTTGGTAAGGTTTTTAAATTATCACGCTGTTACGTGCTGGGTAAAGGGCCACATCAGTGTATGGCATAGGCGGTATTGCTATTTTGTGCAAATAGACTGCTTAGCGGGTCGTCGCGAGGTATATCTCTCTATGGCAGGGTGAGTTTTTTTCGCGGGTTAGTGAGTGCTATGTTTGCATGAGCCGACACGATTGGTTTTTACACACTAGCCGTACAGTCTCGGCCGAGGCACTCGTCCACCTGGAGAGGGGGACGACGGATGCAGAGACCCGTGAGGAGGCTGCGTGTTTAGTTGGGTTGGCATCATTTTCCTAAACGGTAAGTAGCGTTAAATCTTTTGGTACCTCGGTTCGAATCGGGATATACAAAGGCCGAAGACTAACGCGGGGTGAGACCCCTTACCGCTAAAAGTTCCTGTCACAGGAACCACGCTACTAATCGGATTGATAGCCATGCGGCCTCGCCACTGTTGAATACTAAATGTGCCCCCGATATTGACTGCATTTAGCGTAAACGAAGATTACTATTGAGACCCGTGGCAGTTCGTGCTTGCCATAAAGGAACACCGTAAGAGACGCTAATTTTGAAATTTAGATTTTCTACTCATGGTGAGAACCAAACTCCAGCGCGCGGTAGGCTTACTATCGAGCTTTCCACCCTATTAGTGGTATACCCGGGCCGTCAGATTAGTACGACGCGAATTGACGTTATCCCTAAAAGCTGGTCTGCAGACGACCGTTACCGTGCTGGACTCCGACAAGAAGAAGAGGACACTGGGGATGGCTATCAGAGCTATATCCGTCTATAAAACCAGACTCCGTCCCGGGACTATCAGTACTCAATTGAATAGACCACATGACTCCACAATCCAGTATCGGCCGTCTACATGAACTAAACAAATCACATCCCGTTATCACGTAATGTAAGGTTATTTCACCACTAGTCCAGGCGGTTAAACGAGCTTTGCAGCAGTCCGCGCACAAGATGACAATCCTGAATGCACTCTATGGAATTAAGTGGTAGGCGCATACTATGGAAGGCATTGTCGTGTCTGCTTAATCTTGTCAGTTCTATAACAAGTATGCGAACGTTATGGGAGCATAACATGGAATTTACGAACGGCTGTGGAAAGGCGGCGGATACTATAGATAAGACAGCTGGCAGGTGACCCAATAATTAACTTCTATGTCGATTAGGCGGATTCGTCGGACCGGTGGAGTGATCGCCCCAATATCTCGTTGACGGATCGCTCTCACGGTCAGAAGAAACTGGGGAAGAAGTATTTGTTTCGTCGTGCTGGAGTCATGATCCTATAGAGAGTAAGAGTCAGTTCACAAATTCGTGACGGGTTGGCGAACTACTGAGGCCGAACCGGTGCGACTGCGCTAGATTCGTGGAGTGTAGACCCGACGGTAATCATGATCCAGAAGGTGCTCGAACAGGTTGATGTACTTCACTGACTCTATGTGTACATACGGTGATGCGCGCGACATACAGAGGCAACTACTCAAGAAAACCCTAACCGTTCGAACAGCGCACCCCCCTTCAAGATACGCCGTATTAACATTGTTAAATTTTTATATTTAATCTAAGTTCCATAAGAGATGAGCCTAATTGACCATCGGCTCTGGCAGAAAAATCTAGCCACATCCTGATAATATTGAAGCCCGGACCGCCACACCAGGCTACATTGCGACAGTTAGAGATCGGTCATACTCGCTAGAAAGATCACGTACCGCATGACTCAAGCGCTTAGTACCACCAATGTAACAAGACGCGATCCACCTGCGCGTCAGACGCCATAACCGTACCTTATTTGCCGTAAAATGGAGGTGATC
seq00031   CCTACGCCTATAGGGACCTCATAGGACGATTTCTTTACATTCCTATCGCGTGAGGCGAGCCCCACGGCCGCAGCGACGCTTACACAGAGTTCTCTTCACTCTCGCCATTAGGGTCAACGATGCCGCGCCACATTCAGCCGATACGCACTGAGTGTTATAAAACTAAGACTGCCGCGGTGCTCTCGTAAGCACGGGTACAATTGGTGGAAGTTGCAGCCAAAACTTCGGTATCTCGACTTTTGCAATCTATATCTGCTCTCAAATTACATTATGCTAACGCGAATAGGCTTTGTAGATAGGGCGAACGCTCCGCTATCCCGATCAAGTTATCGCTACTAGAAGGCGCATCCAGGTATAACACCTTTCAGGTCAGGCCTTTCACTTACTAGATCTACTCCCTGGATTACCGCTTATGCGTACTCGCTGCTAATTCATCGCTGCAGCTTTTTTGGTAAGGTTTTTAAATTATCACGCTGTTACGTGCTGGGTAAAGGGCCACATCAGTGTATGGCATAGGCGGTATTGCTATTTTGTGCAAATAGACTGCTTAGCGGGTCGTCGCGAGGTATATCTCTCTATGGCAGGGTGAGTTTTTTTCGCGGGTTAGTGAGTGCTATGTTTGCATGAGCCGACACGATTGGTTTTTACACACTAGCCGTACAGTCTCGGCCGAGGCACCCGTCCACCTGGAGAGGGGGACGACGGATGCAGAGACCCGTGAGGAGGCTGCGTGTTTAGTTGGGTTGGCATCATTTTCCTAAACGGTAAGTAGCGTTAAATCTTTTGGTACCTCGGTTCGAATCGGGATATACAAAGGCCGAAGACTAACGCGGGGTGAGACCCCTTACCGCTAAAAGTTCCTGTCACAGGAACCACGCTACTAATCGGATTGATAGCCATGCGGCCTCGCCACTGTTGAATACTAAATGTGCCCCCGATATTGACTGCATTTAGCGTAAACGAAGATTACTATTGAGACCCGTGGCAGTTCGTGCTTGCCATAAAGGAACACCGTAAGAGACGCTAATTTTGAAATTTAGATTTTCTACTCATGGTGAGAACCAAACTCCAGCGCGCGGTAGGCTTACTATCGAGCTTTCCACCCTATTAGTGGTATACCCGGGCCGTCAGATTAGTACGACGCGAATTGACGTTATCCCTAAAAGCTGGTCTGCAGACGACCGTTACCGTGCTGGACTCCGACAAGAAGAAGAGGACACTGGGGATGGCTATCAGAGCTATATCCGTCTATAAAACCAGACTCCGTCCCGGGACTATCAGTACTCAATTGAATAGACCACATGACTCCACAATCCAGTATCGGCCGTCTACATGAACTAAACAAATCACATCCCGTTATCACGTAATGTAAGGTTATTTCACCACTAGTCCAGGCGGTTAAACGAGCTTTGCAGCAGTCCGCGCACAAGATGACAATCCTGAATGCACTCTATGGAATTAAGTGGTAGGCGCATACTATGGAAGGCATTGTCGTGTCTGCTTAATCTTGTCAGTTCTATAACAAGTATGCGAACGTTATGGGAGCATAACATGGAATTTACGAACGGCTGTGGAAAGGCGGCGGATACTATAGATAAGACAGCTGGCAGGTGACCCAATAATTAACTTCTATGTCGATTAGGCGGATTCGTCGGACCGGTGGAGTGATCGCCCCAATATCTCGTTGACGGATCGCTCTCACGGTCAGAAGAAACTGGGGAAGAAGTATTTGTTTCGTCGTGCTGGAGTCATGATCCTATAGAGAGTAAGAGTCAGTTCACAAATTCGTGACGGGTTGGCGAACTACTGAGGCCGAACCGGTGCGACTGCGCTAGATTCGTGGAGTGTAGACCCGACGGTAATCATGATCCAGAAGGTGCTCGAACAGGTTGATGTACTTCACTGACTCTATGTGTACATACGGTGATGCGCGCGACATACAGAGGCAACTACTCAAGAAAACCCTAACCGTTCGAACAGCGCACCCCCCTTCAAGATACGCCGTATTAACATTGTTAAATTTTTATATTTAATCTAAGTTCCATAAGAGATGAGCCTAATTGACCATCGGCTCTGGCAGAAAAATCTAGCCACATCCTGATAATATTGAAGCCCGGACCGCCACACCAGGCTACATTGCGACAGTTAGAGATCGGTCATACTCGCTAGAAAGATCACGTACCGCATGACTCAAGCGCTTAGTACCACCAATGTAACAAGACGCGATCCACCTGCGCGTCAGACGCCATAACCGTACCTTATTTGCCGTAAAATGGAGGTGATC
seq00032   CCTACGCCTATAGGGACCTCATAGGACGATTTCTTTACATTCCTATCGCGTGAGGCGAGCCCCACGGCCGCAGCGACGCTTACACAGAGTTCTCTTCACTCTCGCCATTAGGGTCAACGATGCCGCGCCACATTCAGCCGATACGCACTGAGTGTTATAAAACTAAGACTGCCGCGGTGCTCTCGTAAGCACGGGTACAATTGGTGGAAGTTGCAGCCAAAACTTCGGTATCTCGACTTTTGCAATCTATATCTGCTCTCAAATTACATTATGCTAACGCGAATAGGCTTTGTAGATAGGGCGAACGCTCCGCTATCCCGATCAAGTTATCGCTACTAGAAGGCGCATCCAGGTATAACACCTTTCAGGTCAGGCCTTTCACTTACTAGATCTACTCCCTGGATTACCGCTTATGCGTACTCGCTGCTAATTCATCGCTGCAGCTTTTTTGGTAAGGTTTTTAAATTATCACGCTGTTACGTGCTGGGTAAAGGGCCACATCAGTGTATGGCATAGGCGGTATTGCTATTTTGTGCAAATAGACTGCTTAGCGGGTCGTCGCGAGGTATATCTCTCTATGGCAGGGTGAGTTTTTTTCGCGGGTTAGTGAGTGCTATGTTTGCATGAGCCGACACGATTGGTTTTTACACACTAGCCGTACAGTCTCGGCCGAGGCACCCGTCCACCTGGAGAGGGGGACGACGGATGCAGAGACCCGTGAGGAGGCTGCGTGTTTAGTTGGGTTGGCATCATTTTCCTAAACGGTAAGTAGCGTTAAATCTTTTGGTACCTCGGTTCGAATCGGGATATACAAAGGCCGAAGACTAACGCGGGGTGAGACCCCTTACCGCTAAAAGTTCCTGTCACAGGAACCACGCTACTAATCGGATTGATAGCCATGCGGCCTCGCCACTGTTGAATACTAAATGTGCCCCCGATATTGACTGCATTTAGCGTAAACGAAGATTACTATTGAGACCCGTGGCAGTTCGTGCTTGCCATAAAGGAACACCGTAAGAGACGCTAATTTTGAAATTTAGATTTTCTACTCATGGTGAGAACCAAACTCCAGCGCGCGGTAGGCTTACTATCGAGCTTTCCACCCTATTAGTGGTATACCCGGGCCGTCAGATTAGTACGACGCGAATTGACGTTATCCCTAAAAGCTGGTCTGCAGACGACCGTTACCGTGCTGGACTCCGACAAGAAGAAGAGGACACTGGGGATGGCTATCAGAGCTATATCCGTCTATAAAACCAGACTCCGTCCCGGGACTATCAGTACTCAATTGAATAGACCACATGACTCCACAATCCAGTATCGGCCGTCTACATGAACTAAACAAATCACATCCCGTTATCACGTAATGTAAGGTTATTTCACCACTAGTCCAGGCGGTTAAACGAGCTTTGCAGCAGTCCGCGCACAAGATGACAATCCTGAATGCACTCTATGGAATTAAGTGGTAGGCGCATACTATGGAAGGCATTGTCGTGTCTGCTTAATCTTGTCAGTTCTATAACAAGTATGCGAACGTTATGGGAGCATAACATGGAATTTACGAACGGCTGTGGAAAGGCGGCGGATACTATAGATAAGACAGCTGGCAGGTCACCCAATAATTAACTTCTATGTCGATTAGGCGGATTCGTCGGACCGGTGGAGTGATCGCCCCAATATCTCGTTGACGGATCGCTCTCACGGTCAGAAGAAACTGGGGAAGAAGTATTTGTTTCGTCGTGCTGGAGTCATGATCCTATAGAGAGTAAGAGTCAGTTCACAAATTCGTGACGGGTTGGCGAACTACTGAGGCCGAACCGGTGCGACTGCGCTAGATTCGTGGAGTGTAGACCCGACGGTAATCATGATCCAGAAGGTGCTCGAACAGGTTGATGTACTTCACTGACTCTATGTGTACATACGGTGATGCGCGCGACATACAGAGGCAACTACTCAAGAAAACCCTAACCGTTCGAACAGCGCACCCCCCTTCAAGATACGCCGTATTAACATTGTTAAATTTTTATATTTAATCTAAGTTCCATAAGAGATGAGCCTAATTGACCATCGGCTCTGGCAGAAAAATCTAGCCACATCCTGATAATATTGAAGCCCGGACCGCCACACCAGGCTACATTGCGACAGTTAGAGATCGGTCATACTCGCTAGAAAGATCACGTACCGCATGACTCAAGCGCTTAGTACCACCAATGTAACAAGACGCGATCCACCTGCGCGTCAGACGCCATAACCGTACCTTATTTGCCGTAAAATGGAGGTGATC
seq00033   CCTACGCCTATAGGGACCTCATAGGACGATTTCTTTACATTCCTATCGCGTGAGGCGAGCCCCACGGCCGCAGCGACGCTTACACAGAGTTCTCTTCACTCTCGCCATTAGGGTCAACGATGCCGCGCCACATTCAGCCGATACGCACTGAGTGTTATAAAACTAAGACTGCCGCGGTGCTCTCGTAAGCACGGGTACAATTGGTGGAAGTTGCAGCCAAAACTTCGGTATCTCGACTTTTGCAATCTATATCTGCTCTCAAATTACATTATGCTAACGCGAATAGGCTTTGTAGATAGGGCGAACGCTCCGCTATCCCGATCAAGTTATCGCTACTAGAAGGCGCATCCAGGTATAACACCTTTCAGGTCAGGCCTTTCACTTACTAGATCTACTCCCTGGATTACCGCTTATGCGTACTCGCTGCTAATTCATCGCTGCAGCTTTTTTGGTAAGGTTTTTAAATTATCACGCTGTTACGTGCTGGGTAAAGGGCCACATCAGTGTATGGCATAGGCGGTATTGCTATTTTGTGCAAATAGACTGCTTAGCGGGTCGTCGCGAGGTATATCTCTCTATGGCAGGGTGAGTTTTTTTCGCGGGTTAGTGAGTGCTATGTTTGCATGAGCCGACACGATTGGTTTTTACACACTAGCCGTACAGTCTCGGCCGAGGCACCCGTCCACCTGGAGAGGGGGACGACGGATGCAGAGACCCGTGAGGAGGCTGCGTGTTTAGTTGGGTTGGCATCATTTTCCTAAACGGTAAGTAGCGTTAAATCTTTTGGTACCTCGGTTCGAATCGGGATATACAAAGGCCGAAGACTAACGCGGGGTGAGACCCCTTACCGCTAAAAGTTCCTGTCACAGGAACCACGCTACTAATCGGATTGATAGCCATGCGGCCTCGCCACTGTTGAATACTAAATGTGCCCCCGATATTGACTGCATTTAGCGTAAACGAAGATTACTATTGAGACCCGTGGCAGTTCGTGCTTGCCATAAAGGAACACCGTAAGAGACGCTAATTTTGAAATTTAGATTTTCTACTCATGGTGAGAACCAAACTCCAGCGCGCGGTAGGCTTACTATCGAGCTTTCCACCCTATTAGTGGTATACCCGGGCCGTCAGATTAGTACGACGCGAATTGACGTTATCCCTAAAAGCTGGTCTGCAGACGACCGTTACCGTGCTGGACTCCGACAAGAAGAAGAGGACACTGGGGATGGCTATCAGAGCTATATCCGTCTATAAAACCAGACTCCGTCCCGGGACTATCAGTACTCAATTGAATAGACCACATGACTCCACAATCCAGTATCGGCCGTCTACATGAACTAAACAAATCACATCCCGTTATCACGTAATGTAAGGTTATTTCACCACTAGTCCAGGCGGTTAAACGAGCTTTGCAGCAGTCCGCGCACAAGATGACAATCCTGAATGCACTCTATGGAATTAAGTGGTAGGCGCATACTATGGAAGGCATTGTCGTGTCTGCTTAATCTTGTCAGTTCTATAACAAGTATGCGAACGTTATGGGAGCATAACATGGAATTTACGAACGGCTGTGGAAAGGCGGCGGATACTATAGATAAGACAGCTGGCAGGTGACCCAATAATTAACTTCTATGTCGATTAGGCGGATTCGTCGGACCGGTGGAGTGATCGCCCCAATATCTCGTTGACGGATCGCTCTCACGGTCAGAAGAAACTGGGGAAGAAGTATTTGTTTCGTCGTGCTGGAGTCATGATCCTATAGAGAGTAAGAGTCAGTTCACAAATTCGTGACGGGTTGGCGAACTACTGAGGCCGAACCGGTGCGACTGCGCTAGATTCGTGGAGTGTAGACCCGACGGTAATCATGATCCAGAAGGTGCTCGAACAGGTTGATGTACTTCACTGACTCTATGTGTACATACGGTGATGCGCGCGACATACAGAGGCAACTACTCAAGAAAACCCTAACCGTTCGAACAGCGCACCCCCCTTCAAGATACGCCGTATTAACATTGTTAAATTTTTATATTTAATCTAAGTTCCATAAGAGATGAGCCTAATTGACCATCGGCTCTGGCAGAAAAATCTAGCCACATCCTGATAATATTGAAGCCCGGACCGCCACACCAGGCTACATTGCGACAGTTAGAGATCGGTCATACTCGCTAGAAAGATCACGTACCGCATGACTCAAGCGCTTAGTACCACCAATGTAACAAGACGCGATCCACCTGCGCGTCAGACGCCATAACCGTACCTTATTTGCCGTAAAATGGAGGTGATC
