# Supplementary material for: How Good Are Indirect Tests at Detecting Recombination in Human mtDNA?
Source: G3 (Bethesda). 2013 Jul 1;3(7):1095–104. doi: 10.1534/g3.113.006510 (PMC3704238; doi:10.1534/g3.113.006510)
Supplement: Supporting Information [file supp_g3.113.006510_FileS2.gz › SequenceData/mtDNA_ratehet&popgrowth/0/3rdbase/Infiles/0_2-new.txt]

33 2284
seq00001   TTAGAAGTGACTGATTGCAGTCGAGTATAATATCAAATAGAGAGGGTGGAACTTTTGTCCTATACGGTTCCCTCGACATGACGTAGAGGTGATTTAGTCGAGCGCGAACCGGAATTTGGCTAGAGAGTCTACTGGTATGCCCGCCTTGATTAACGTATCAAGCCCATTAGGGAACAGTGAAGGCCGGACATTCGAGTATTTTCCACCTATGCGCGGTCTTGCGAAACCCAGGCCCCTCGAGCGATCATGAGGACTCACGTAATCTTTATCCTTATGACAAGTAAGTATGGCAAGAAAGCCCCTACCCTCGACGTAGAATTCCGCCCCCTCATACCTCCAGCCACCTAAGCTACTAAAAACTCGATAACCGTCCATAGAGACTAGACTACCCAACCGGGCGTAACCCATAAGATCGCGAGCTAACTCGAGAGGGGTCGTATACGAACCAGAACGGGCGATATTATCAATCTCCAACGAACGTAGTTGGGTGAGGCACTCAGTCATCCCCGTGTTTTAGCCATAGCTCCCGATAGTCGAAAGAGTCATCATGGCGGTGCGCTATCTTGTGGGTAAATCGGAATCAATATATGGCTGCACGTAGGTCACCAGGTCGATATCCGACTTAGGCGGCCCCACGAGGGGCTAATAACTACCGGAGAGGTGAGGGTTGCTATGGCCAATAACCACCGAGCTCAGCTCAAATGCTGCCTAACATACGCGCTTCACCGCGACTGAGGGTTCGTGCCTGAGCCCGAAGGTGTTGAGCGATAAGAGAGTGCTGCCGACGCAAAGCCGAGTCCTACGCTGGGCCATCCCCCATACCCAGCTCGAGGGAATGCTAGCCAGTGCAAAACGTGCCGCTCGTCTGACCTTTACCGTTGCCTGAGAGGGAATGCCTTAGTGACTGCATCTCGCTTACCGATCCCCTGCCCTTTACAGCGTTCGGCTGGCGCATTGTAACTGAATCCATTATTCAGCGGACCTGCGCGATAATGAGGCAAAACAGAGACTTCGACACACAGTTGATTCCCTCGTGACATGGTAGAAAGGGCGTCCAATGGTTCATACCATTTCGCGCGACCCGCTGAGAACACTCACCAATCTAATATGTAAGCCGCCAGAAATTGCCCGCGAGTGCTGCCTATGTTCAAAAACTGGATCTGTACTACTGCTGTTCGCCGGGTCAGACCCCTGAGTCCTATGACCTACCCCATTAAGAGATTGAAATTTCTCTAGTCCACTGTATGTAACGGTGGATGAGTGCAGCATTCGAGCCGTGTGCCAGAGGCCGCATCCTGGGTCGAGACATAGTGTTGTGACTAGCCTAATGGTTCCCGGAGGCTCGGATTTTCTATTACTGGGTTGAATCCACCGTTTCTATGAATCGCTGTTTGCCTTGGACGTTTAGAGGAGTATCTGGGCTAGGGAGCCATCCGCCAAGTCGTAATGTTAGCCGGCTTCTGACTATGAATTGTTATCACCTCAAGGTTTAGTGCTGTGACTCACCAAGAGCATTAGGGTCAATGCCTGTGCGCGTGACTATCACTGAGTCCAGATCTCCAGTCCTAAAATCCGCTTAAATGGTACCTTCATCAGATACCGAGGGTCCATTGCTGCATTTAAGCATTTGTACCCTCGGTTTCCAGATGGTGTGGGTATCGGTCCGCTACCGCAATGGCAACTTTCGCCCAGGGAGGAGCCCATCACGTAAAAGATTGCGCGACGTAGATTCTTCTCATAGCTCTACACATATGTCACCAGTGACCGACCAGTACACGTGGGTTTTGACTTCTGACTAGAGAGAAAGTCTATGTCACCGGAAATCGGGGAACTAGGGGGAGACGGCATTTCCGGGTCCTCCAGGTTGCGTTCCAGCGCGATCAAGCTGTACGCCTGCCATTTGTCAAGGCGAATCAGGAGGTTAACCATATACCTGCGTGGGATTCTGTGACAAACCGTTGATCTTTACAGCTTTGGAACAGAAAGGCTTCCAGGTAACCCGGGGCGGGCCTTAGTATTTCCCGTCCGCGGTTCCCGCAAATTCAAAACGGTCGTGCCGGTCCTTGACTTCTATACATGCGCTTTACATGAGACGACGAGGAGTTCACAACGGCTGTCCTTACTACGCGATTTGGCACCTAAATCCAGCGTATTCCTATACTCGCTTGTCACCCATAGCGTGGAAGCGTAGCGAGACAGAATGCCTATTTGCAAGAAGGTGTCACTTACAACCCTGCTCAGGACAGGCCCCATCCTTAGGCGGTTCTACCGTTTCCAATGTTAG
seq00002   TTAGAAGTGACTGATTGCAGTCGAGTATAATATCAAATAGAGAGGGTGGAACTTTTGTCCTATACGGTTCCCTCGACATGACGTAGAGGGGATTTAGTCGAGCGCCAACCGGAATTTGGCTAGAGAGTCTACTGGTATGCCCGCCTTGATTAACGTATCAAGCCCATTAGGGAACAGTGAAGGCCGGACATTCGAGTATTTTCCACCTATGCGCGGTCTTGCGAAACCCAGGCCCCTCGAGCGATCATGAGGACTCACGTAATCTTTATCCTTATGACAAGTAAGTATGGCAAGAAAGCCCCTACCCTCGACGTAGAATTCCGCCCCCTCATACCTCCAGCCACCTAAGCTACTAAAAACTCGATAACCGTCCATAGAGACTAGACTACCCAACCGGGCGTCACCCATAAGATCGCGAGCTAACTCGAGAGGGGTCGTATACGAACCAGAACGGGCGATATTATCAATCTCCAACGAACGTAGTTGGGTGAGGCACTCAGTCATCCCCGTGTTTTAGCCATAGCTCCCGATAGTCGAAAGAGTCATCATGGCGGTGCGCTATCTTGTGGGTAAATCGGAATCAATATATGGCTGCACGTAGGTCACCAGGTCGATATCCGACTTAGGCGGCCCCACGAGGGGCTAATAACTACCGGAGAGGTGAGGGTTGCTATGGACAATAACCACCGAGCTCAGCTCAAATGCTGCCTAACATACGCGCTTCACCGCGACTGAGGGTTCGTGCCTGAGCCCGAAGGTGTTGAGCGATAAGAGAGTGCTGCCGACGCAAAGCCGAGTCCTACGCTGGGCCATCCCCCATACCCAGCTCGAGGGAATGCTAGCCAGTGCAAAACGTGCCGCTCGTCTGACCTTTACCGTTGCCTGAGAGGGAATGCCTTAGTGACTGCATCTCGCTTACCGATCCCCTGCCCTTTACAGCGTTCGGCTGGCGCATTGTAACTGAATCCATTATTCAGCGGACCTGCGCGATAATGAGGCAAAACAGAGACTTCGACACACAGTTGATTCCCTCGTGACATGGTAGAAAGGGCGTCCAATGGTTCATACCATTTCGCGCGACCCGCTGAGAACACTCACCAATCTAATATGTAAGCCGCCAGAAATTGCCCGCGAGTGCTGCCTATGTTCAAAAACTGGATCTGTACTACTGCTGTTCGCCGGGTCAGACCCCTGAGTCCTATGACCTACCCCATTAAGAGATTGAAATTTCTCTAGTCCACTGTATGTAACGGTGGATGAGTGCAGCATTCGAGCCGTGTGCCAGAGGCCGCATCCTGGGTCGAGACATAGTGTTGTGACTAGCCTAATGGTTCCCGGAGGCTCGGATTTTCTATTACTGGGTTGAATCCACCGTTTCTATGAATCGCTGTTTGCCTTGGACGTTTAGAGGAGTATCTGGGCTAGGGAGCCATCCGCCAAGTCGTAATGTTAGCCGGCTTCTGACTATGAATTGTTATCACCTCAAGGTTTAGTGCTGTGACTCACCAAGAGCATTAGGGTCAATGCCTGTGCGCGTGACTATCACTGAGTCCAGATCTCCAGTCCTAAAATCCGCTTAAATGGTACCTTCATCAGATACCGAGGGTCCATTGCTGCATTTAAGCATTTGTACCCTCGGTTTCCAGATGGTGTGGGTATCGGTCCGCTACCGCAATGGCAACTTTCGCCCAGGGAGGAGCCCATCACGTAAAAGATTGCGCGACGTAGATTCTTCTCATAGCTCTACACATATGTCACCAGTGACCGACCAGTACACGTGGGTTTTGACTTCTGACTAGAGAGAAAGTCTATGTCACCGGAAATCGGGGAACTAGGGGGAGACGGCATTTCCGGGTCCTCCAGGTTGCGTTCCAGCGCGATCAAGCTGTACGCCTGCCATTTGTCAAGGCGAATCAGGAGGTTAACCATATACCTGCGTGGGATTCTGTGACAAACCGTTGATCTTTACAGCTTTGGAACAGAAAGGCTTCCAGGTAACCCGGGGCGGGCCTTAGTATTTCCCGTCCGCGGTTCCCGCAAATTCAAAACGGTCGTGCCGGTCCTTGACTTCTATACATGCGCTTTACATGAGACGACGAGGAGTTCACAACGGCTGTCCTTACTACGCGATTTGGCACCTAAATCCAGCGTATTCCTATACTCGCTTGTCACCCATAGCGTGGAAGCGTAGCGAGACAGAATGCCTATTTGCAAGAAGGTGTCACTTACAACCCTGCTCAGGACAGGCCCCATCCTTAGGCGGTTCTACCGTTTCCAATGTTAG
seq00003   TTAGAAGTGACTGATTGCAGTCGAGTATAATATCAAATAGAGAGGGTGGAACTTTTGTCCTATACGGTTCCCTCGACATGACGTAGAGGGGATTTAGTCGAGCGCGAACCGGAATTTGGCTAGAGAGTCTACTGGTATGCCCGCCTTGATTAACGTATCAAGCCCATTAGGGAACAGTGAAGGCCGGACATTCGAGTATTTTCCACCTATGCGCGGTCTTGCGAAACCCAGGCCCCTCGAGCGATCATGAGGACTCACGTAATCTTTATCCTTATGACAAGTAAGTATGGCAAGAAAGCCCCTACCCTCGACGTAGAATTCCGCCCCCTCATACCTCCAGCCACCTAAGCTACTAAAAACTCGATAACCGTCCATAGAGACTAGACTACCCAACCGGGCGTAACCCATAAGATCGCGAGCTAACTCGAGAGGGGTCGTATACGAACCAGAACGGGCGATATTATCAATCTCCAACGAACGTAGTTGGGTGAGGCACTCAGTCATCCCCGTGTTTTAGCCATAGCTCCCGATAGTCGAAAGAGTCATCATGGCGGTGCGCTATCTTGTGGGTAAATCGGAATCAATATATGGCTGCACGTAGGTCACCAGGTCGATATCCGACTTAGGCGGCCCCACGAGGGGCTAATAACTACCGGAGAGGTGAGGGTTGCTATGGCCAATAACCACCGAGCTCAGCTCAAATGCTGCCTAACATACGCGCTTCACCGCGACTGAGGGTTCGTGCCTGAGCCCGAAGGTGTTGAGCGATAAGAGAGTGCTGCCGACGCAAAGCCGAGTCCTACGCTGGGCCATCCCCCATACCCAGCTCGAGGGAATGCTAGCCAGTGCAAAACGTGCCGCTCGTCTGACCTTTACCGTTGCCTGAGAGGGAATGCCTTAGTGACTGCATCTCGCTTACCGATCCCCTGCCCTTTACAGCGTTCGGCTGGCGCATTGTAACTGAATCCATTATTCAGCGGACCTGCGCGATAATGAGGCAAAACAGAGACTTCGACACACAGTTGATTCCCTCGTGACATGGTAGAAAGGGCGTCCAATGGTTCATACCATTTCGCGCGACCCGCTGAGAACACTCACCAATCTAATATGTAAGCCGCCAGAAATTGCCCGCGAGTGCTGCCTATGTTCAAAAACTGGATCTGTACTACTGCTGTTCGCCGGGTCAGACCCCTGAGTCCTATGACCTACCCCATTAAGAGATTGAAATTTCTCTAGTCCACTGTATGTAACGGTGGATGAGTGCAGCATTCGAGCCGTGTGCCAGAGGCCGCATCCTGGGTCGAGACATAGTGTTGTGACTAGCCTAATGGTTCCCGGAGGCTCGGATTTTCTATTACTGGGTTGAATCCACCGTTTCTATGAATCGCTGTTTGCCTTGGACGTTTAGAGGAGTATCTGGGCTAGGGAGCCATCCGCCAAGTCGTAATGTTAGCCGGCTTCTGACTATGAATTGTTATCACCTCAAGGTTTAGTGCTGTGACTCACCAAGAGCATTAGGGTCAATGCCTGTGCGCGTGACTATCACTGAGTCCAGATCTCCAGTCCTAAAATCCGCTTAAATGGTACCTTCATCAGATACCGAGGGTCCATTGCTGCATTTAAGCATTTGTACCCTCGGTTTCCAGATGGTGTGGGTATCGGTCCGCTACCGCAATGGCAACTTTCGCCCAGGGAGGAGCCCATCACGTAAAAGATTGCGCGACGTAGATTCTTCTCATAGCTCTACACATATGTCACCAGTGACCGACCAGTACACGTGGGTTTTGACTTCTGACTAGAGAGAAAGTCTATGTCACCGGAAATCGGGGAACTAGGGGGAGACGGCATTTCCGGGTCCTCCAGGTTGCGTTCCAGCGCGATCAAGCTGTACGCCTGCCATTTGTCAAGGCGAATCAGGAGGTTAACCATATACCTGCGTGGGATTCTGTGACAAACCGTTGATCTTTACAGCTTTGGAACAGAAAGGCTTCCAGGTAACCCGGGGCGGGCCTTAGTATTTCCCGTCCGCGGTTCCCGCAAATTCAAAACGGTCGTGCCGGTCCTTGACTTCTATACATGCGCTTTACATGAGACGACGAGGAGTTCACAACGGCTGTCCTTACTACGCGATTTGGCACCTAAATCCAGCGTATTCCTATACTCGCTTGTCACCCATAGCGTGGAAGCGTAGCGAGACAGAATGCCTATTTGCAAGAAGGTGTCACTTACAACCCTGCTCAGGACAGGCCCCATCCTTAGGCGGTTCTACCGTTTCCAATGTTAG
seq00004   TTAGAAGTGACTGATTGCAGTCGAGTATAATATCAAATAGAGAGGGTGGAACTTTTGTCCTATACGGTTCCCTCGACATGACGTAGAGGGGATTTAGTCGAGCGCGAACCGGAATTTGGCTAGAGAGTCTACTGGTATGCCCGCCTTGATTAACGTATCAAGCCCATTAGGGAACAGTGAAGGCCGGACATTCGAGTATTTTCCACCTATGCGCGGTCTTGCGAAACCCAGGCCCCTCGAGCGATCATGAGGACTCACGTAATCTTTATCCTTATGACAAGTAAGTATGGCAAGAAAGCCCCTACCCTCGACGTAGAATTCCGCCCCCTCATACCTCCAGCCACCTAAGCTACTAAAAACTCGATAACCGTCCATAGAGACTAGACTACCCAACCGGGCGTAACCCATAAGATCGCGAGCTAACTCGAGAGGGGTCGTATACGAACCAGAACGGGCGATATTATCAATCTCCAACGAACGTAGTTGGGTGAGGCACTCAGTCATCCCCGTGTTTTAGCCATAGCTCCCGATAGTCGAAAGAGTCATCATGGCGGTGCGCTATCTTGTGGGTAAATCGGAATCAATATATGGCTGCACGTAGGTCACCAGGTCGATATCCGACTTAGGCGGCCCCACGAGGGGCTAATAACTACCGGAGAGGTGAGGGTTGCTATGGCCAATAACCACCGAGCTCAGCTCAAATGCTGCCTAACATACGCGCTTCACCGCGACTGAGGGTTCGTGCCTGAGCCCGAAGGTGTTGAGCGATAAGAGAGTGCTGCCGACGCAAAGCCGAGTCCTACGCTGGGCCATCCCCCATACCCAGCTCGAGGGAATGCTAGCCAGTGCAAAACGTGCCGCTCGTCTGACCTTTACCGTTGCCTGAGAGGGAATGCCTTAGTGACTGCATCTCGCTTACCGATCCCCTGCCCTTTACAGCGTTCGGCTGGCGCATTGTAACTGAATCCATTATTCAGCGGACCTGCGCGATAATGAGGCAAAACAGAGACTTCGACACACAGTTGATTCCCTCGTGACATGGTAGAAAGGGCGTCCAATGGTTCATACCATTTCGCGCGACCCGCTGAGAACACTCACCAATCTAATATGTAAGCCGCCAGAAATTGCCCGCGAGTGCTGCCTATGTTCAAAAACTGGATCTGTACTACTGCTGTTCGCCGGGTCAGACCCCTGAGTCCTATGACCTACCCCATTAAGAGATTGAAATTTCTCTAGTCCACTGTATGTAACGGTGGATGAGTGCAGCATTCGAGCCGTGTGCCAGAGGCCGCATCCTGGGTCGAGACATAGTGTTGTGACTAGCCTAATGGTTCCCGGAGGCTCGGATTTTCTATTACTGGGTTGAATCCACCGTTTCTATGAATCGCTGTTTGCCTTGGACGTTTAGAGGAGTATCTGGGCTAGGGAGCCATCCGCCAAGTCGTAATGTTAGCCGGCTTCTGACTATGAATTGTTATCACCTCAAGGTTTAGTGCTGTGACTCACCAAGAGCATTAGGGTCAATGCCTGTGCGCGTGACTATCACTGAGTCCAGATCTCCAGTCCTAAAATCCGCTTAAATGGTACCTTCATCAGATACCGAGGGTCCATTGCTGCATTTAAGCATTTGTACCCTCGGTTTCCAGATGGTGTGGGTATCGGTCCGCTACCGCAATGGCAACTTTCGCCCAGGGAGGAGCCCATCACGTAAAAGATTGCGCGACGTAGATTCTTCTCATAGCTCTACACATATGTCACCAGTGACCGACCAGTACACGTGGGTTTTGACTTCTGACTAGAGAGAAAGTCTATGTCACCGGAAATCGGGGAACTAGGGGGAGACGGCATTTCCGGGTCCTCCAGGTTGCGTTCCAGCGCGATCAAGCTGTACGCCTGCCATTTGTCAAGGCGAATCAGGAGGTTAACCATATACCTGCGTGGGATTCTGTGACAAACCGTTGATCTTTACAGCTTTGGAACAGAAAGGCTTCCAGGTAACCCGGGGCGGGCCTTAGTATTTCCCGTCCGCGGTTCCCGCAAATTCAAAACGGTCGTGCCGGTCCTTGACTTCTATACATGCGCTTTACATGAGACGACGAGGAGTTCACAACGGCTGTCCTTACTACGCGATTTGGCACCTAAATCCAGCGTATTCCTATACTCGCTTGTCACCCATAGCGTGGAAGCGTAGCGAGACAGAATGCCTATTTGCAAGAAGGTGTCACTTACAACCCTGCTCAGGACAGGCCCCATCCTTAGGCGGTTCTACCGTTTCCAATGTTAG
seq00005   TTAGAAGTGACTGATTGCAGTCGAGTATAATATCAAATAGAGAGGGTGGAACTTTTGTCCTATACGGTTCCCTCGACATGACGTAGAGGGGATTTAGTCGAGCGCGAACCGGAATTTGGCTAGAGAGTCTACTGGTATGCCCGCCTTGATTAACGTATCAAGCCCATTAGGGAACAGTGAAGGCCGGACATTCGAGTATTTTCCACCTATGCGCGGTCTTGCGAAACCCAGGCCCCTCGAGCGATCATGAGGACTCACGTAATCTTTATCCTTATGACAAGTAAGTATGGCAAGAAAGCCCCTACCCTCGACGTAGAATTCCGCCCCCTCATACCTCCAGCCACCTAAGCTACTAAAAACTCGATAACCGTCCATAGAGACTAGACTACCCAACCGGGCGTAACCCATAAGATCGCGAGCTAACTCGAGAGGGGTCGTATACGAACCAGAACGGGCGATATTATCAATCTCCAACGAACGTAGTTGGGTGAGGCACTCAGTCATCCCCGTGTTTTAGCCATAGCTCCCGATAGTCGAAAGAGTCATCATGGCGGTGCGCTATCTTGTGGGTAAATCGGAATCAATATATGGCTGCACGTAGGTCACCAGGTCGATATCCGACTTAGGCGGCCCCACGAGGGGCTAATAACTACCGGAGAGGTGAGGGTTGCTATGGCCAATAACCACCGAGCTCAGCTCAAATGCTGCCTAACATACGCGCTTCACCGCGACTGAGGGTTCGTGCCTGAGCCCGAAGGTGTTGAGCGATAAGAGAGTGCTGCCGACGCAAAGCCGAGTCCTACGCTGGGCCATCCCCCATACCCAGCTCGAGGGAATGCTAGCCAGTGCAAAACGTGCCGCTCGTCTGACCTTTACCGTTGCCTGAGAGGGAATGCCTTAGTGACTGCATCTCGCTTACCGATCCCCTGCCCTTTACAGCGTTCGGCTGGCGCATTGTAACTGAATCCATTATTCAGCGGACCTGCGCGATAATGAGGCAAAACAGAGACTTCGACACACAGTTGATTCCCTCGTGACATGGTAGAAAGGGCGTCCAATGGTTCATACCATTTCGCGCGACCCGCTGAGAACACTCACCAATCTAATATGTAAGCCGCCAGAAATTGCCCGCGAGTGCTGCCTATGTTCAAAAACTGGATCTGTACTACTGCTGTTCGCCGGGTCAGACCCCTGAGTCCTATGACCTACCCCATTAAGAGATTGAAATTTCTCTAGTCCACTGTATGTAACGGTGGATGAGTGCAGCATTCGAGCCGTGTGCCAGAGGCCGCATCCTGGGTCGAGACATAGTGTTGTGACTAGCCTAATGGTTCCCGGAGGCTCGGATTTTCTATTACTGGGTTGAATCCACCGTTTCTATGAATCGCTGTTTGCCTTGGACGTTTAGAGGAGTATCTGGGCTAGGGAGCCATCCGCCAAGTCGTAATGTTAGCCGGCTTCTGACTATGAATTGTTATCACCTCAAGGTTTAGTGCTGTGACTCACCAAGAGCATTAGGGTCAATGCCTGTGCGCGTGACTATCACTGAGTCCAGATCTCCAGTCCTAAAATCCGCTTAAATGGTACCTTCATCAGATACCGAGGGTCCATTGCTGCATTTAAGCATTTGTACCCTCGGTTTCCAGATGGTGTGGGTATCGGTCCGCTACCGCAATGGCAACTTTCGCCCAGGGAGGAGCCCATCACGTAAAAGATTGCGCGACGTAGATTCTTCTCATAGCTCTACACATATGTCACCAGTGACCGACCAGTACACGTGGGTTTTGACTTCTGACTAGAGAGAAAGTCTATGTCACCGGAAATCGGGGAACTAGGGGGAGACGGCATTTCCGGGTCCTCCAGGTTGCGTTCCAGCGCGATCAAGCTGTACGCCTGCCATTTGTCAAGGCGAATCAGGAGGTTAACCATATACCTGCGTGGGATTCTGTGACAAACCGTTGATCTTTACAGCTTTGGAACAGAAAGGCTTCCAGGTAACCCGGGGCGGGCCTTAGTATTTCCCGTCCGCGGTTCCCGCAAATTCAAAACGGTCGTGCCGGTCCTTGACTTCTATACATGCGCTTTACATGAGACGACGAGGAGTTCACAACGGCTGTCCTTACTACGCGATTTGGCACCTAAATCCAGCGTATTCCTATACTCGCTTGTCACCCATAGCGTGGAAGCGTAGCGAGACAGAATGCCTATTTGCAAGAAGGTGTCACTTACAACCCTGCTCAGGACAGGCCCCATCCTTAGGCGGTTCTACCGTTTCCAATGTTAG
seq00006   TTAGAAGTGACTGATTGCAGTCGAGTATAATATCAAATAGAGAGGGTGGAACTTTTGTCCTATACGGTTCCCTCGACATGACGTAGAGGGGATTTAGTCGAGCGCCAACCGGAATTTGGCTAGAGAGTCTACTGGTATGCCCGCCTTGATTAACGTATCAAGCCCATTAGGGAACAGTGAAGGCCGGACATTCGAGTATTTTCCACCTATGCGCGGTCTTGCGAAACCCAGGCCCCTCGAGCGATCATGAGGACTCACGTAATCTTTATCCTTATGACAAGTAAGTATGGCAAGAAAGCCCCTACCCTCGACGTAGAATTCCGCCCCCTCATACCTCCAGCCACCTAAGCTACTAAAAACTCGATAACCGTCCATAGAGACTAGACTACCCAACCGGGCGTAACCCATAAGATCGCGAGCTAACTCGAGAGGGGTCGTATACGAACCAGAACGGGCGATATTATCAATCTCCAACGAACGTAGTTGGGTGAGGCACTCAGTCATCCCCGTGTTTTAGCCATAGCTCCCGATAGTCGAAAGAGTCATCATGGCGGTGCGCTATCTTGTGGGTAAATCGGAATCAATATATGGCTGCACGTAGGTCACCAGGTCGATATCCGACTTAGGCGGCCCCACGAGGGGCTAATAACTACCGGAGAGGTGAGGGTTGCTATGGCCAATAACCACCGAGCTCAGCTCAAATGCTGCCTAACATACGCGCTTCACCGCGACTGAGGGTTCGTGCCTGAGCCCGAAGGTGTTGAGCGATAAGAGAGTGCTGCCGACGCAAAGCCGAGTCCTACGCTGGGCCATCCCCCATACCCAGCTCGAGGGAATGCTAGCCAGTGCAAAACGTGCCGCTCGTCTGACCTTTACCGTTGCCTGAGAGGGAATGCCTTAGTGACTGCATCTCGCTTACCGATCCCCTGCCCTTTACAGCGTTCGGCTGGCGCATTGTAACTGAATCCATTATTCAGCGGACCTGCGCGATAATGAGGCAAAACAGAGACTTCGACACACAGTTGATTCCCTCGTGACATGGTAGAAAGGGCGTCCAATGGTTCATACCATTTCGCGCGACCCGCTGAGAACACTCACCAATCTAATATGTAAGCCGCCAGAAATTGCCCGCGAGTGCTGCCTATGTTCAAAAACTGGATCTGTACTACTGCTGTTCGCCGGGTCAGACCCCTGAGTCCTATGACCTACCCCATTAAGAGATTGAAATTTCTCTAGTCCACTGTATGTAACGGTGGATGAGTGCAGCATTCGAGCCGTGTGCCAGAGGCCGCATCCTGGGTCGAGACATAGTGTTGTGACTAGCCTAATGGTTCCCGGAGGCTCGGATTTTCTATTACTGGGTTGAATCCACCGTTTCTATGAATCGCTGTTTGCCTTGGACGTTTAGAGGAGTATCTGGGCTAGGGAGCCATCCGCCAAGTCGTAATGTTAGCCGGCTTCTGACTATGAATTGTTATCACCTCAAGGTTTAGTGCTGTGACTTACCAAGAGCATTAGGGTCAATGCCTGTGCGCGTGACTATCACTGAGTCCAGATCTCCAGTCCTAAAATCCGCTTAAATGGTACCTTCATCAGATACCGAGGGTCCATTGCTGCATTTAAGCATTTGTACCCTCGGTTTCCAGATGGTGTGGGTATCGGTCCGCTACCGCAATGGCAACTTTCGCCCAGGGAGGAGCCCATCACGTAAAAGATTGCGCGACGTAGATTCTTCTCATAGCTCTACACATATGTCACCAGTGACCGACCAGTACACGTGGGTTTTGACTTCTGACTAGAGAGAAAGTCTATGTCACCGGAAATCGGGGAACTAGGGGGAGACGGCATTTCCGGGTCCTCCAGGTTGCGTTCCAGCGCGATCAAGCTGTACGCCTGCCATTTGTCAAGGCGAATCAGGAGGTTAACCATATACCTGCGTGGGATTCTGTGACAAACCGTTGATCTTTACAGCTTTGGAACAGAAAGGCTTCCAGGTAACCCGGGGCGGGCCTTAGTATTTCCCGTCCGCGGTTCCCGCAAATTCAAAACGGTCGTGCCGGTCCTTGACTTCTATACATGCGCTTTACATGAGACGACGAGGAGTTCACAACGGCTGTCCTTACTACGCGATTTGGCACCTAAATCCAGCGTATTCCTATACTCGCTTGTCACCCATAGCGTGGAAGCGTAGCGAGACAGAATGCCTATTTGCAAGAAGGTGTCACTTACAACCCTGCTCAGGACAGGCCCCATCCTTAGGCGGTTCTACCGTTTCCAATGTTAG
seq00007   TTAGAAGTGACTGATTGCAGTCGAGTATAATATCAAATAGAGAGGGTGGAACTTTTGTCCTATACGGTTCCCTCGACATGACGTAGAGGGGATTTAGTCGAGCGCCAACCGGAATTTGGCTAGAGAGTCTACTGGTATGCCCGCCTTGATTAACGTATCAAGCCCATTAGGGAACAGTGAAGGCCGGACATTCGAGTATTTTCCACCTATGCGCGGTCTTGCGAAACCCAGGCCCCTCGAGCGATCATGAGGACTCACGTAATCTTTATCCTTATGACAAGTAAGTATGGCAAGAAAGCCCCTACCCTCGACGTAGAATTCCGCCCCCTCATACCTCCAGCCACCTAAGCTACTAAAAACTCGATAACCGTCCATAGAGGCTAGACTACCCAACCGGGCGTCACCCATAAGATCGCGAGCTAACTCGAGAGGGGTCGTATACGAACCAGAACGGGCGATATTATCAATCTCCAACGAACGTAGTTGGGTGAGGCACTCAGTCATCCCCGTGTTTTAGCCATAGCTCCCGATAGTCGAAAGAGTCATCATGGCGGTGCGCTATCTTGTGGGTAAATCGGAATCAATATATGGCTGCACGTAGGTCACCAGGTCGATATCCGACTTAGGCGGCCCCACGAGGGGCTAATAACTACCGGAGAGGTGAGGGTTGCTATGGACAATAACCACCGAGCTCAGCTCAAATGCTGCCTAACATACGCGCTTCACCGCGACTGAGGGTTCGTGCCTGAGCCCGAAGGTGTTGAGCGATAAGAGAGTGCTGCCGACGCAAAGCCGAGTCCTACGCTGGGCCATCCCCCATACCCAGCTCGAGGGAATGCTAGCCAGTGCAAAACGTGCCGCTCGTCTGACCTTTACCGTTGCCTGAGAGGGAATGCCTTAGTGACTGCATCTCGCTTACCGATCCCCTGCCCTTTACAGCGTTCGGCTGGCGCATTGTAACTGAATCCATTATTCAGCGGACCTGCGCGATAATGAGGCAAAACAGAGACTTCGACACACAGTTGATTCCCTCGTGACATGGTAGAAAGGGCGTCCAATGGTTCATACCATTTCGCGCGACCCGCTGAGAACACTCACCAATCTAATATGTAAGCCGCCAGAAATTGCCCGCGAGTGCTGCCTATGTTCAAAAACTGGATCTGTACTACTGCTGTTCGCCGGGTCAGACCCCTGAGTCCTATGACCTACCCCATTAAGAGATTGAAATTTCTCTAGTCCACTGTATGTAACGGTGGATGAGTGCAGCATTCGAGCCGTGTGCCAGAGGCCGCATCCTGGGTCGAGACATAGTGTTGTGACTAGCCTAATGGTTCCCGGAGGCTCGGATTTTCTATTACTGGGTTGAATCCACCGTTTCTATGAATCGCTGTTTGCCTTGGACGTTTAGAGGAGTATCTGGGCTAGGGAGCCATCCGCCAAGTCGTAATGTTAGCCGGCTTCTGACTATGAATTGTTATCACCTCAAGGTTTAGTGCTGTGACTCACCAAGAGCATTAGGGTCAATGCCTGTGCGCGTGACTATCACTGAGTCCAGATCTCCAGTCCTAAAATCCGCTTAAATGGTACCTTCATCAGATACCGAGGGTCCATTGCTGCATTTAAGCATTTGTACCCTCGGTTTCCAGATGGTGTGGGTATCGGTCCGCTACCGCAATGGCAACTTTCGCCCAGGGAGGAGCCCATCACGTAAAAGATTGCGCGACGTAGATTCTTCTCATAGCTCTACACATATGTCACCAGTGACCGACCAGTACACGTGGGTTTTGACTTCTGACTAGAGAGAAAGTCTATGTCACCGGAAATCGGGGAACTAGGGGGAGACGGCATTTCCGGGTCCTCCAGGTTGCGTTCCAGCGCGATCAAGCTGTACGCCTGCCATTTGTCAAGGCGAATCAGGAGGTTAACCATATACCTGCGTGGGATTCTGTGACAAACCGTTGATCTTTACAGCTTTGGAACAGAAAGGCTTCCAGGTAACCCGGGGCGGGCCTTAGTATTTCCCGTCCGCGGTTCCCGCAAATTCAAAACGGTCGTGCCGGTCCTTGACTTCTATACATGCGCTTTACATGAGACGACGAGGAGTTCACAACGGCTGTCCTTACTACGCGATTTGGCACCTAAATCCAGCGTATTCCTATACTCGCTTGTCACCCATAGCGTGGAAGCGTAGCGAGACAGAATGCCTATTTGCAAGAAGGTGTCACTTACAACCCTGCTCAGGACAGGCCCCATCCTTAGGCGGTTCTACCGTTTCCAATGTTAG
seq00008   TTAGAAGTGACTGATTGCAGTCGAGTATAATATCAAATAGAGAGGGTGGAACTTTTGTCCTATACGGTTCCCTCGACATGACGTAGAGGTGATTTAGTCGAGCGCGAACCGGAATTTGGCTAGAGAGTCTACTGGTATGCCCGCCTTGATTAACGTATCAAGCCCATTAGGGAACAGTGAAGGCCGGACATTCGAGTATTTTCCACCTATGCGCGGTCTTGCGAAACCCAGGCCCCTCGAGCGATCATGAGGACTCACGTAATCTTTATCCTTATGACAAGTAAGTATGGCAAGAAAGCCCCTACCCTCGACGTAGAATTCCGCCCCCTCATACCTCCAGCCACCTAAGCTACTAAAAACTCGATAACCGTCCATAGAGACTAGACTACCCAACCGGGCGTAACCCATAAGATCGCGAGCTAACTCGAGAGGGGTCGTATACGAACCAGAACGGGCGATATTATCAATCTCCAACGAACGTAGTTGGGTGAGGCACTCAGTCATCCCCGTGTTTTAGCCATAGCTCCCGATAGTCGAAAGAGTCATCATGGCGGTGCGCTATCTTGTGGGTAAATCGGAATCAATATATGGCTGCACGTAGGTCACCAGGTCGATATCCGACTTAGGCGGCCCCACGAGGGGCTAATAACTACCGGAGAGGTGAGGGTTGCTATGGCCAATAACCACCGAGCTCAGCTCAAATGCTGCCTAACATACGCGCTTCACCGCGACTGAGGGTTCGTGCCTGAGCCCGAAGGTGTTGAGCGATAAGAGAGTGCTGCCGACGCAAAGCCGAGTCCTACGCTGGGCCATCCCCCATACCCAGCTCGAGGGAATGCTAGCCAGTGCAAAACGTGCCGCTCGTCTGACCTTTACCGTTGCCTGAGAGGGAATGCCTTAGTGACTGCATCTCGCTTACCGATCCCCTGCCCTTTACAGCGTTCGGCTGGCGCATTGTAACTGAATCCATTATTCAGCGGACCTGCGCGATAATGAGGCAAAACAGAGACTTCGACACACAGTTGATTCCCTCGTGACATGGTAGAAAGGGCGTCCAATGGTTCATACCATTTCGCGCGACCCGCTGAGAACACTCACCAATCTAATATGTAAGCCGCCAGAAATTGCCCGCGAGTGCTGCCTATGTTCAAAAACTGGATCTGTACTACTGCTGTTCGCCGGGTCAGACCCCTGAGTCCTATGACCTACCCCATTAAGAGATTGAAATTTCTCTAGTCCACTGTATGTAACGGTGGATGAGTGCAGCATTCGAGCCGTGTGCCAGAGGCCGCATCCTGGGTCGAGACATAGTGTTGTGACTAGCCTAATGGTTCCCGGAGGCTCGGATTTTCTATTACTGGGTTGAATCCACCGTTTCTATGAATCGCTGTTTGCCTTGGACGTTTAGAGGAGTATCTGGGCTAGGGAGCCATCCGCCAAGTCGTAATGTTAGCCGGCTTCTGACTATGAATTGTTATCACCTCAAGGTTTAGTGCTGTGACTCACCAAGAGCATTAGGGTCAATGCCTGTGCGCGTGACTATCACTGAGTCCAGATCTCCAGTCCTAAAATCCGCTTAAATGGTACCTTCATCAGATACCGAGGGTCCATTGCTGCATTTAAGCATTTGTACCCTCGGTTTCCAGATGGTGTGGGTATCGGTCCGCTACCGCAATGGCAACTTTCGCCCAGGGAGGAGCCCATCACGTAAAAGATTGCGCGACGTAGATTCTTCTCATAGCTCTACACATATGTCACCAGTGACCGACCAGTACACGTGGGTTTTGACTTCTGACTAGAGAGAAAGTCTATGTCACCGGAAATCGGGGAACTAGGGGGAGACGGCATTTCCGGGTCCTCCAGGTTGCGTTCCAGCGCGATCAAGCTGTACGCCTGCCATTTGTCAAGGCGAATCAGGAGGTTAACCATATACCTGCGTGGGATTCTGTGACAAACCGTTGATCTTTACAGCTTTGGAACAGAAAGGCTTCCAGGTAACCCGGGGCGGGCCTTAGTATTTCCCGTCCGCGGTTCCCGCAAATTCAAAACGGTCGTGCCGGTCCTTGACTTCTATACATGCGCTTTACATGAGACGACGAGGAGTTCACAACGGCTGTCCTTACTACGCGATTTGGCACCTAAATCCAGCGTATTCCTATACTCGCTTGTCACCCATAGCGTGGAAGCGTAGCGAGACAGAATGCCTATTTGCAAGAAGGTGTCACTTACAACCCTGCTCAGGACAGGCCCCATCCTTAGGCGGTTCTACCGTTTCCAATGTTAG
seq00009   TTAGAAGTGACTGATTGCAGTCGAGTATAATATCAAATAGAGAGGGTGGAACTTTTGTCCTATACGGTTCCCTCGACATGACGTAGAGGGGATTTAGTCGAGCGCCAACCGGAATTTGGCTAGAGAGTCTACTGGTATGCCCGCCTTGATTAACGTATCAAGCCCATTAGGGAACAGTGAAGGCCGGACATTCGAGTATTTTCCACCTATGCGCGGTCTTGCGAAACCCAGGCCCCTCGAGCGATCATGAGGACTCACGTAATCTTTATCCTTATGACAAGTAAGTATGGCAAGAAAGCCCCTACCCTCGACGTAGAATTCCGCCCCCTCATACCTCCAGCCACCTAAGCTACTAAAAACTCGATAACCGTCCATAGAGACTAGACTACCCAACCGGGCGTCACCCATAAGATCGCGAGCTAACTCGAGAGGGGTCGTATACGAACCAGAACGGGCGATATTATCAATCTCCAACGAACGTAGTTGGGTGAGGCACTCAGTCATCCCCGTGTTTTAGCCATAGCTCCCGATAGTCGAAAGAGTCATCATGGCGGTGCGCTATCTTGTGGGTAAATCGGAATCAATATATGGCTGCACGTAGGTCACCAGGTCGATATCCGACTTAGGCGGCCCCACGAGGGGCTAATAACTACCGGAGAGGTGAGGGTTGCTATGGCCAATAACCACCGAGCTCAGCTCAAATGCTGCCTAACATACGCGCTTCACCGCGACTGAGGGTTCGTGCCTGAGCCCAAAGGTGTTGAGCGATAAGAGAGTGCTGCCGACGCAAAGCCGAGTCCTACGCTGGGCCATCCCCCATACCCAGCTCGAGGGAATGCTAGCCAGTGCAAAACGTGCCGCTCGTCTGACCTTTACCGTTGCCTGAGAGGGAATGCCTTAGTGACTGCATCTCGCTTACCGATCCCCTGCCCTTTACAGCGTTCGGCTGGCGCATTGTAACTGAATCCATTATTCAGCGGACCTGCGCGATAATGAGGCAAAACAGAGACTTCGACACACAGTTGATTCCCTCGTGACATGGTAGAAAGGGCGTCCAATGGTTCATACCATTTCGCGCGACCCGCTGAGAACACTCACCAATCTAATATGTAAGCCGCCAGAAATTGCCCGCGAGTGCTGCCTATGTTCAAAAACTGGATCTGTACTACTGCTGTTCGCCGGGTCAGACCCCTGAGTCCTATGACCTACCCCATTAAGAGATTGAAATTTCTCTAGTCCACTGTATGTAACGGTGGATGAGTGCAGCATTCGAGCCGTGTGCCAGAGGCCGCATCCTGGGTCGAGACATAGTGTTGTGACTAGCCTAATGGTTCCCGGAGGCTCGGATTTTCTATTACTGGGTTGAATCCACCGTTTCTATGAATCGCTGTTTGCCTTGGACGTTTAGAGGAGTATCTGGGCTAGGGAGCCATCCGCCAAGTCGTAATGTTAGCCGGCTTCTGACTATGAATTGTTATCACCTCAAGGTTTAGTGCTGTGACTCACCAAGAGCATTAGGGTCAATGCCTGTGCGCGTGACTATCACTGAGTCCAGATCTCCAGTCCTAAAATCCGCTTAAATGGTACCTTCATCAGATACCGAGGGTCCATTGCTGCATTTAAGCATTTGTACCCTCGGTTTCCAGATGGTGTGGGTATCGGTCCGCTACCGCAATGGCAACTTTCGCCCAGGGAGGAGCCCATCACGTAAAAGATTGCGCGACGTAGATTCTTCTCATAGCTCTACACATATGTCACCAGTGACCGACCAGTACACGTGGGTTTTGACTTCTGACTAGAGAGAAAGTCTATGTCACCGGAAATCGGGGAACTAGGGGGAGACGGCATTTCCGGGTCCTCCAGGTTGCGTTCCAGCGCGATCAAGCTGTACGCCTGCCATTTGTCAAGGCGAATCAGGAGGTTAACCATATACCTGCGTGGGATTCTGTGACAAACCGTTGATCTTTACAGCTTTGGAACAGAAAGGCTTCCAGGTAACCCGGGGCGGGCCTTAGTATTTCCCGTCCGCGGTTCCCGCAAATTCAAAACGGTCGTGCCGGTCCTTGACTTCTATACATGCGCTTTACATGAGACGACGAGGAGTTCACAACGGCTGTCCTTACTACGCGATTTGGCACCTAAATCCAGCGTATTCCTATACTCGCTTGTCACCCATAGCGTGGAAGCGTAGCGAGACAGAATGCCTATTTGCAAGAAGGTGTCACTTACAACCCTGCTCAGGACAGGCCCCATCCTTAGGCGGTTCTACCGTTTCCAATGTTAG
seq00010   TTAGAAGTGACTGATTGCAGTCGAGTATAATATCAAATAGAGAGGGTGGAACTTTTGTCCTATACGGTTCCCTCGACATGACGTAGAGGGGATTTAGTCGAGCGCCAACCGGAATTTGGCTAGAGAGTCTACTGGTATGCCCGCCTTGATTAACGTATCAAGCCCATTAGGGAACAGTGAAGGCCGGACATTCGAGTATTTTCCACCTATGCGCGGTCTTGCGAAACCCAGGCCCCTCGAGCGATCATGAGGACTCACGTAATCTTTATCCTTATGACAAGTAAGTATGGCAAGAAAGCCCCTACCCTCGACGTAGAATTCCGCCCCCTCATACCTCCAGCCACCTAAGCTACTAAAAACTCGATAACCGTCCATAGAGACTAGACTACCCAACCGGGCGTCACCCATAAGATCGCGAGCTAACTCGAGAGGGGTCGTATACGAACCAGAACGGGCGATATTATCAATCTCCAACGAACGTAGTTGGGTGAGGCACTCAGTCATCCCCGTGTTTTAGCCATAGCTCCCGATAGTCGAAAGAGTCATCATGGCGGTGCGCTATCTTGTGGGTAAATCGGAATCAATATATGGCTGCACGTAGGTCACCAGGTCGATATCCGACTTAGGCGGCCCCACGAGGGGCTAATAACTACCGGAGAGGTGAGGGTTGCTATGGACAATAACCACCGAGCTCAGCTCAAATGCTGCCTAACATACGCGCTTCACCGCGACTGAGGGTTCGTGCCTGAGCCCGAAGGTGTTGAGCGATAAGAGAGTGCTGCCGACGCAAAGCCGAGTCCTACGCTGGGCCATCCCCCATACCCAGCTCGAGGGAATGCTAGCCAGTGCAAAACGTGCCGCTCGTCTGACCTTTACCGTTGCCTGAGAGGGAATGCCTTAGTGACTGCATCTCGCTTACCGATCCCCTGCCCTTTACAGCGTTCGGCTGGCGCATTGTAACTGAATCCATTATTCAGCGGACCTGCGCGATAATGAGGCAAAACAGAGACTTCGACACACAGTTGATTCCCTCGTGACATGGTAGAAAGGGCGTCCAATGGTTCATACCATTTCGCGCGACCCGCTGAGAACACTCACCAATCTAATATGTAAGCCGCCAGAAATTGCCCGCGAGTGCTGCCTATGTTCAAAAACTGGATCTGTACTACTGCTGTTCGCCGGGTCAGACCCCTGAGTCCTATGACCTACCCCATTAAGAGATTGAAATTTCTCTAGTCCACTGTATGTAACGGTGGATGAGTGCAGCATTCGAGCCGTGTGCCAGAGGCCGCATCCTGGGTCGAGACATAGTGTTGTGACTAGCCTAATGGTTCCCGGAGGCTCGGATTTTCTATTACTGGGTTGAATCCACCGTTTCTATGAATCGCTGTTTGCCTTGGACGTTTAGAGGAGTATCTGGGCTAGGGAGCCATCCGCCAAGTCGTAATGTTAGCCGGCTTCTGACTATGAATTGTTATCACCTCAAGGTTTAGTGCTGTGACTCACCAAGAGCATTAGGGTCAATGCCTGTGCGCGTGACTATCACTGAGTCCAGATCTCCAGTCCTAAAATCCGCTTAAATGGTACCTTCATCAGATACCGAGGGTCCATTGCTGCATTTAAGCATTTGTACCCTCGGTTTCCAGATGGTGTGGGTATCGGTCCGCTACCGCAATGGCAACTTTCGCCCAGGGAGGAGCCCATCACGTAAAAGATTGCGCGACGTAGATTCTTCTCATAGCTCTACACATATGTCACCAGTGACCGACCAGTACACGTGGGTTTTGACTTCTGACTAGAGAGAAAGTCTATGTCACCGGAAATCGGGGAACTAGGGGGAGACGGCATTTCCGGGTCCTCCAGGTTGCGTTCCAGCGCGATCAAGCTGTACGCCTGCCATTTGTCAAGGCGAATCAGGAGGTTAACCATATACCTGCGTGGGATTCTGTGACAAACCGTTGATCTTTACAGCTTTGGAACAGAAAGGCTTCCAGGTAACCCGGGGCGGGCCTTAGTATTTCCCGTCCGCGGTTCCCGCAAATTCAAAACGGTCGTGCCGGTCCTTGACTTCTATACATGCGCTTTACATGAGACGACGAGGAGTTCACAACGGCTGTCCTTACTACGCGATTTGGCACCTAAATCCAGCGTATTCCTATACTCGCTTGTCACCCATAGCGTGGAAGCGTAGCGAGACAGAATGCCTATTTGCAAGAAGGTGTCACTTACAACCCTGCTCAGGACAGGCCCCATCCTTAGGCGGTTCTACCGTTTCCAATGTTAG
seq00011   TTAGAAGTGACTGATTGCAGTCGAGTATAATATCAAATAGAGAGGGTGGAACTTTTGTCCTATACGGTTCCCTCGACATGACGTAGAGGGGATTTAGTCGAGCGCGAACCGGAATTTGGCTAGAGAGTCTACTGGTATGCCCGCCTTGATTAACGTATCAAGCCCATTAGGGAACAGTGAAGGCCGGACATTCGAGTATTTTCCACCTATGCGCGGTCTTGCGAAACCCAGGCCCCTCGAGCGATCATGAGGACTCACGTAATCTTTATCCTTATGACAAGTAAGTATGGCAAGAAAGCCCCTACCCTCGACGTAGAATTCCGCCCCCTCATACCTCCAGCCACCTAAGCTACTAAAAACTCGATAACCGTCCATAGAGACTAGACTACCCAACCGGGCGTAACCCATAAGATCGCGAGCTAACTCGAGAGGGGTCGTATACGAACCAGAACGGGCGATATTATCAATCTCCAACGAACGTAGTTGGGTGAGGCACTCAGTCATCCCCGTGTTTTAGCCATAGCTCCCGATAGTCGAAAGAGTCATCATGGCGGTGCGCTATCTTGTGGGTAAATCGGAATCAATATATGGCTGCACGTAGGTCACCAGGTCGATATCCGACTTAGGCGGCCCCACGAGGGGCTAATAACTACCGGAGAGGTGAGGGTTGCTATGGCCAATAACCACCGAGCTCAGCTCAAATGCTGCCTAACATACGCGCTTCACCGCGACTGAGGGTTCGTGCCTGAGCCCGAAGGTGTTGAGCGATAAGAGAGTGCTGCCGACGCAAAGCCGAGTCCTACGCTGGGCCATCCCCCATACCCAGCTCGAGGGAATGCTAGCCAGTGCAAAACGTGCCGCTCGTCTGACCTTTACCGTTGCCTGAGAGGGAATGCCTTAGTGACTGCATCTCGCTTACCGGTCCCCTGCCCTTTACAGCGTTCGGCTGGCGCATTGTAACTGAATCCATTATTCAGCGGACCTGCGCGATAATGAGGCAAAACAGAGACTTCGACACACAGTTGATTCCCTCGTGACATGGTAGAAAGGGCGTCCAATGGTTCATACCATTTCGCGCGACCCGCTGAGAACACTCACCAATCTAATATGTAAGCCGCCAGAAATTGCCCGCGAGTGCTGCCTATGTTCAAAAACTGGATCTGTACTACTGCTGTTCGCCGGGTCAGACCCCTGAGTCCTATGACCTACCCCATTAAGAGATTGAAATTTCTCTAGTCCACTGTATGTAACGGTGGATGAGTGCAGCATTCGAGCCGTGTGCCAGAGGCCGCATCCTGGGTCGAGACATAGTGTTGTGACTAGCCTAATGGTTCCCGGAGGCTCGGATTTTCTATTACTGGGTTGAATCCACCGTTTCTATGAATCGCTGTTTGCCTTGGACGTTTAGAGGAGTATCTGGGCTAGGGAGCCATCCGCCAAGTCGTAATGTTAGCCGGCTTCTGACTATGAATTGTTATCACCTCAAGGTTTAGTGCTGTGACTCACCAAGAGCATTAGGGTCAATGCCTGTGCGCGTGACTATCACTGAGTCCAGATCTCCAGTCCTAAAATCCGCTTAAATGGTACCTTCATCAGATACCGAGGGTCCATTGCTGCATTTAAGCATTTGTACCCTCGGTTTCCAGATGGTGTGGGTATCGGTCCGCTACCGCAATGGCAACTTTCGCCCAGGGAGGAGCCCATCACGTAAAAGATTGCGCGACGTAGATTCTTCTCATAGCTCTACACATATGTCACCAGTGACCGACCAGTACACGTGGGTTTTGACTTCTGACTAGAGAGAAAGTCTATGTCACCGGAAATCGGGGAACTAGGGGGAGACGGCATTTCCGGGTCCTCCAGGTTGCGTTCCAGCGCGATCAAGCTGTACGCCTGCCATTTGTCAAGGCGAATCAGGAGGTTAACCATATACCTGCGTGGGATTCTGTGACAAACCGTTGATCTTTACAGCTTTGGAACAGAAAGGCTTCCAGGTAACCCGGGGCGGGCCTTAGTATTTCCCGTCCGCGGTTCCCGCAAATTCAAAACGGTCGTGCCGGTCCTTGACTTCTATACATGCGCTTTACATGAGACGACGAGGAGTTCACAACGGCTGTCCTTACTACGCGATTTGGCACCTAAATCCAGCGTATTCCTATACTCGCTTGTCACCCATAGCGTGGAAGCGTAGCGAGACAGAATGCCTATTTGCAAGAAGGTGTCACTTACAACCCTGCTCAGGACAGGCCCCATCCTTAGGCGGTTCTACCGTTTCCAATGTTAG
seq00012   TTAGAAGTGACTGATTGCAGTCGAGTATAATATCAAATAGAGAGGGTGGAACTTTTGTCCTATACGGTTCCCTCGACATGACGTAGAGGGGATTTAGTCGAGCGCCAACCGGAATTTGGCTAGAGAGTCTACTGGTATGCCCGCCTTGATTAACGTATCAAGCCCATTAGGGAACAGTGAAGGCCGGACATTCGAGTATTTTCCACCTATGCGCGGTCTTGCGAAACCCAGGCCCCTCGAGCGATCATGAGGACTCACGTAATCTTTATCCATATGACAAGTAAGTATGGCAAGAAAGCCCCTACCCTCGACGTAGAATTCCGCCCCCTCATACCTCCAGCCACCTAAGCTACTAAAAACTCGATAACCGTCCATAGAGGCTAGACTACCCAACCGGGCGTCACCCATAAGATCGCGAGCTAACTCGAGAGGGGTCGTATACGAACCAGAACGGGCGATATTATCAATCTCCAACGAACGTAGTTGGGTGAGGCACTCAGTCATCCCCGTGTTTTAGCCATAGCTCCCGATAGTCGAAAGAGTCATCATGGCGGTGCGCTATCTTGTGGGTAAATCGGAATCAATATATGGCTGCACGTAGGTCACCAGGTCGATATCCGACTTAGGCGGCCCCACGAGGGGCTAATAACTACCGGAGAGGTGAGGGTTGCTATGGACAATAACCACCGAGCTCAGCTCAAATGCTGCCTAACATACGCGCTTCACCGCGACTGAGGGTTCGTGCCTGAGCCCGAAGGTGTTGAGCGATAAGAGAGTGCTGCCGACGCAAAGCCGAGTCCTACGCTGGGCCATCCCCCATACCCAGCTCGAGGGAATGCTAGCCAGTGCAAAACGTGCCGCTCGTCTGACCTTTACCGTTGCCTGAGAGGGAATGCCTTAGTGACTGCATCTCGCTTACCGATCCCCTGCCCTTTACAGCGTTCGGCTGGCGCATTGTAACTGAATCCATTATTCAGCGGACCTGCGCGATAATGAGGCAAAACAGAGACTTCGACACACAGTTGATTCCCTCGTGACATGGTAGAAAGGGCGTCCAATGGTTCATACCATTTCGCGCGACCCGCTGAGAACACTCACCAATCTAATATGTAAGCCGCCAGAAATTGCCCGCGAGTGCTGCCTATGTTCAAAAACTGGATCTGTACTACTGCTGTTCGCCGGGTCAGACCCCTGAGTCCTATGACCTACCCCATTAAGAGATTGAAATTTCTCTAGTCCACTGTATGTAACGGTGGATGAGTGCAGCATTCGAGCCGTGTGCCAGAGGCCGCATCCTGGGTCGAGACATAGTGTTGTGACTAGCCTAATGGTTCCCGGAGGCTCGGATTTTCTATTACTGGGTTGAATCCACCGTTTCTATGAATCGCTGTTTGCCTTGGACGTTTAGAGGAGTATCTGGGCTAGGGAGCCATCCGCCAAGTCGTAATGTTAGCCGGCTTCTGACTATGAATTGTTATCACCTCAAGGTTTAGTGCTGTGACTCACCAAGAGCATTAGGGTCAATGCCTGTGCGCGTGACTATCACTGAGTCCAGATCTCCAGTCCTAAAATCCGCTTAAATGGTACCTTCATCAGATACCGAGGGTCCATTGCTGCATTTAAGCATTTGTACCCTCGGTTTCCAGATGGTGTGGGTATCGGTCCGCTACCGCAATGGCAACTTTCGCCCAGGGAGGAGCCCATCACGTAAAAGATTGCGCGACGTAGATTCTTCTCATAGCTCTACACATATGTCACCAGTGACCGACCAGTACACGTGGGTTTTGACTTCTGACTAGAGAGAAAGTCTATGTCACCGGAAATCGGGGAACTAGGGGGAGACGGCATTTCCGGGTCCTCCAGGTTGCGTTCCAGCGCGATCAAGCTGTACGCCTGCCATTTGTCAAGGCGAATCAGGAGGTTAACCATATACCTGCGTGGGATTCTGTGACAAACCGTTGATCTTTACAGCTTTGGAACAGAAAGGCTTCCAGGTAACCCGGGGCGGGCCTTAGTATTTCCCGTCCGCGGTTCCCGCAAATTCAAAACGGTCGTGCCGGTCCTTGACTTCTATACATGCGCTTTACATGAGACGACGAGGAGTTCACAACGGCTGTCCTTACTACGCGATTTGGCACCTAAATCCAGCGTATTCCTATACTCGCTTGTCACCCATAGCGTGGAAGCGTAGCGAGACAGAATGCCTATTTGCAAGAAGGTGTCACTTACAACCCTGCTCAGGACAGGCCCCATCCTTAGGCGGTTCTACCGTTTCCAATGTTAG
seq00013   TTAGAAGTGACTGATTGCAGTCGAGTATAATATCAAATAGAGAGGGTGGAACTTTTGTCCTATACGGTTCCCTCGACATGACGTAGAGGGGATTTAGTCGAGCGCGAACCGGAATTTGGCTAGAGAGTCTACTGGTATGCCCGCCTTGATTAACGTATCAAGCCCATTAGGGAACAGTGAAGGCCGGACATTCGAGTATTTTCCACCTATGCGCGGTCTTGCGAAACCCAGGCCCCTCGAGCGATCATGAGGACTCACGTAATCTTTATCCTTATGACAAGTAAGTATGGCAAGAAAGCCCCTACCCTCGACGTAGAATTCCGCCCCCTCATACCTCCAGCCACCTAAGCTACTAAAAACTCGATAACCGTCCATAGAGACTAGACTACCCAACCGGGCGTAACCCATAAGATCGCGAGCTAACTCGAGAGGGGTCGTATACGAACCAGAACGGGCGATATTATCAATCTCCAACGAACGTAGTTGGGTGAGGCACTCAGTCATCCCCGTGTTTTAGCCATAGCTCCCGATAGTCGAAAGAGTCATCATGGCGGTGCGCTATCTTGTGGGTAAATCGGAATCAATATATGGCTGCACGTAGGTCACCAGGTCGATATCCGACTTAGGCGGCCCCACGAGGGGCTAATAACTACCGGAGAGGTGAGGGTTGCTATGGCCAATAACCACCGAGCTCAGCTCAAATGCTGCCTAACATACGCGCTTCACCGCGACTGAGGGTTCGTGCCTGAGCCCGAAGGTGTTGAGCGATAAGAGAGTGCTGCCGACGCAAAGCCGAGTCCTACGCTGGGCCATCCCCCATACCCAGCTCGAGGGAATGCTAGCCAGTGCAAAACGTGCCGCTCGTCTGACCTTTACCGTTGCCTGAGAGGGAATGCCTTAGTGACTGCATCTCGCTTACCGATCCCCTGCCCTTTACAGCGTTCGGCTGGCGCATTGTAACTGAATCCATTATTCAGCGGACCTGCGCGATAATGAGGCAAAACAGAGACTTCGACACACAGTTGATTCCCTCGTGACATGGTAGAAAGGGCGTCCAATGGTTCATACCATTTCGCGCGACCCGCTGAGAACACTCACCAATCTAATATGTAAGCCGCCAGAAATTGCCCGCGAGTGCTGCCTATGTTCAAAAACTGGATCTGTACTACTGCTGTTCGCCGGGTCAGACCCCTGAGTCCTATGACCTACCCCATTAAGAGATTGAAATTTCTCTAGTCCACTGTATGTAACGGTGGATGAGTGCAGCATTCGAGCCGTGTGCCAGAGGCCGCATCCTGGGTCGAGACATAGTGTTGTGACTAGCCTAATGGTTCCCGGAGGCTCGGATTTTCTATTACTGGGTTGAATCCACCGTTTCTATGAATCGCTGTTTGCCTTGGACGTTTAGAGGAGTATCTGGGCTAGGGAGCCATCCGCCAAGTCGTAATGTTAGCCGGCTTCTGACTATGAATTGTTATCACCTCAAGGTTTAGTGCTGTGACTCACCAAGAGCATTAGGGTCAATGCCTGTGCGCGTGACTATCACTGAGTCCAGATCTCCAGTCCTAAAATCCGCTTAAATGGTACCTTCATCAGATACCGAGGGTCCATTGCTGCATTTAAGCATTTGTACCCTCGGTTTCCAGATGGTGTGGGTATCGGTCCGCTACCGCAATGGCAACTTTCGCCCAGGGAGGAGCCCATCACGTAAAAGATTGCGCGACGTAGATTCTTCTCATAGCTCTACACATATGTCACCAGTGACCGACCAGTACACGTGGGTTTTGACTTCTGACTAGAGAGAAAGTCTATGTCACCGGAAATCGGGGAACTAGGGGGAGACGGCATTTCCGGGTCCTCCAGGTTGCGTTCCAGCGCGATCAAGCTGTACGCCTGCCATTTGTCAAGGCGAATCAGGAGGTTAACCATATACCTGCGTGGGATTCTGTGACAAACCGTTGATCTTTACAGCTTTGGAACAGAAAGGCTTCCAGGTAACCCGGGGCGGGCCTTAGTATTTCCCGTCCGCGGTTCCCGCAAATTCAAAACGGTCGTGCCGGTCCTTGACTTCTATACATGCGCTTTACATGAGACGACGAGGAGTTCACAACGGCTGTCCTTACTACGCGATTTGGCACCTAAATCCAGCGTATTCCTATACTCGCTTGTCACCCATAGCGTGGAAGCGTAGCGAGACAGAATGCCTATTTGCAAGAAGGTGTCACTTACAACCCTGCTCAGGACAGGCCCCATCCTTAGGCGGTTCTACCGTTTCCAATGTTAG
seq00014   TTAGAAGTGACTGATTGCAGTCGAGTATAATATCAAATAGAGAGGGTGGAACTTTTGTCCTATACGGTTCCCTCGACATGACGTAGAGGGGATTTAGTCGAGCGCGAACCGGAATTTGGCTAGAGAGTCTACTGGTATGCCCGCCTTGATTAACGTATCAAGCCCATTAGGGAACAGTGAAGGCCGGACATTCGAGTATTTTCCACCTATGCGCGGTCTTGCGAAACCCAGGCCCCTCGAGCGATCATGAGGACTCACGTAATCTTTATCCTTATGACAAGTAAGTATGGCAAGAAAGCCCCTACCCTCGACGTAGAATTCCGCCCCCTCATACCTCCAGCCACCTAAGCTACTAAAAACTCGATAACCGTCCATAGAGACTAGACTACCCAACCGGGCGTAACCCATAAGATCGCGAGCTAACTCGAGAGGGGTCGTATACGAACCAGAACGGGCGATATTATCAATCTCCAACGAACGTAGTTGGGTGAGGCACTCAGTCATCCCCGTGTTTTAGCCATAGCTCCCGATAGTCGAAAGAGTCATCATGGCGGTGCGCTATCTTGTGGGTAAATCGGAATCAATATATGGCTGCACGTAGGTCACCAGGTCGATATCCGACTTAGGCGGCCCCACGAGGGGCTAATAACTACCGGAGAGGTGAGGGTTGCTATGGCCAATAACCACCGAGCTCAGCTCAAATGCTGCCTAACATACGCGCTTCACCGCGACTGAGGGTTCGTGCCTGAGCCCGAAGGTGTTGAGCGATAAGAGAGTGCTGCCGACGCAAAGCCGAGTCCTACGCTGGGCCATCCCCCATACCCAGCTCGAGGGAATGCTAGCCAGTGCAAAACGTGCCGCTCGTCTGACCTTTACCGTTGCCTGAGAGGGAATGCCTTAGTGACTGCATCTCGCTTACCGATCCCCTGCCCTTTACAGCGTTCGGCTGGCGCATTGTAACTGAATCCATTATTCAGCGGACCTGCGCGATAATGAGGCAAAACAGAGACTTCGACACACAGTTGATTCCCTCGTGACATGGTAGAAAGGGCGTCCAATGGTTCATACCATTTCGCGCGACCCGCTGAGAACACTCACCAATCTAATATGTAAGCCGCCAGAAATTGCCCGCGAGTGCTGCCTATGTTCAAAAACTGGATCTGTACTACTGCTGTTCGCCGGGTCAGACCCCTGAGTCCTATGACCTACCCCATTAAGAGATTGAAATTTCTCTAGTCCACTGTATGTAACGGTGGATGAGTGCAGCATTCGAGCCGTGTGCCAGAGGCCGCATCCTGGGTCGAGACATAGTGTTGTGACTAGCCTAATGGTTCCCGGAGGCTCGGATTTTCTATTACTGGGTTGAATCCACCGTTTCTATGAATCGCTGTTTGCCTTGGACGTTTAGAGGAGTATCTGGGCTAGGGAGCCATCCGCCAAGTCGTAATGTTAGCCGGCTTCTGACTATGAATTGTTATCACCTCAAGGTTTAGTGCTGTGACTCACCAAGAGCATTAGGGTCAATGCCTGTGCGCGTGACTATCACTGAGTCCAGATCTCCAGTCCTAAAATCCGCTTAAATGGTACCTTCATCAGATACCGAGGGTCCATTGCTGCATTTAAGCATTTGTACCCTCGGTTTCCAGATGGTGTGGGTATCGGTCCGCTACCGCAATGGCAACTTTCGCCCAGGGAGGAGCCCATCACGTAAAAGATTGCGCGACGTAGATTCTTCTCATAGCTCTACACATATGTCACCAGTGACCGACCAGTACACGTGGGTTTTGACTTCTGACTAGAGAGAAAGTCTATGTCACCGGAAATCGGGGAACTAGGGGGAGACGGCATTTCCGGGTCCTCCAGGTTGCGTTCCAGCGCGATCAAGCTGTACGCCTGCCATTTGTCAAGGCGAATCAGGAGGTTAACCATATACCTGCGTGGGATTCTGTGACAAACCGTTGATCTTTACAGCTTTGGAACAGAAAGGCTTCCAGGTAACCCGGGGCGGGCCTTAGTATTTCCCGTCCGCGGTTCCCGCAAATTCAAAACGGTCGTGCCGGTCCTTGACTTCTATACATGCGCTTTACATGAGACGACGAGGAGTTCACAACGGCTGTCCTTACTACGCGATTTGGCACCTAAATCCAGCGTATTCCTATACTCGCTTGTCACCCATAGCGTGGAAGCGTAGCGAGACAGAATGCCTATTTGCAAGAAGGTGTCACTTACAACCCTGCTCAGGACAGGCCCCATCCTTAGGCGGTTCTACCGTTTCCAATGTTAG
seq00015   TTAGAAGTGACTGATTGCAGTCGAGTATAATATCAAATAGAGAGGGTGGAACTTTTGTCCTATACGGTTCCCTCGACATGACGTAGAGGGGATTTAGTCGAGCGCCAACCGGAATTTGGCTAGAGAGTCTACTGGTATGCCCGCCTTGATTAACGTATCAAGCCCATTAGGGAACAGTGAAGGCCGGACATTCGAGTATTTTCCACCTATGCGCGGTCTTGCGAAACCCAGGCCCCTCGAGCGATCATGAGGACTCACGTAATCTTTATCCTTATGACAAGTAAGTATGGCAAGAAAGCCCCTACCCTCGACGTAGAATTCCGCCCCCTCATACCTCCAGCCACCTAAGCTACTAAAAACTCGATAACCGTCCATAGAGACTAGACTACCCAACCGGGCGTCACCCATAAGATCGCGAGCTAACTCGAGAGGGGTCGTATACGAACCAGAACGGGCGATATTATCAATCTCCAACGAACGTAGTTGGGTGAGGCACTCAGTCATCCCCGTGTTTTAGCCATAGCTCCCGATAGTCGAAAGAGTCATCATGGCGGTGCGCTATCTTGTGGGTAAATCGGAATCAATATATGGCTGCACGTAGGTCACCAGGTCGATATCCGACTTAGGCGGCCCCACGAGGGGCTAATAACTACCGGAGAGGTGAGGGTTGCTATGGCCAATAACCACCGAGCTCAGCTCAAATGCTGCCTAACATACGCGCTTCACCGCGACTGAGGGTTCGTGCCTGAGCCCAAAGGTGTTGAGCGATAAGAGAGTGCTGCCGACGCAAAGCCGAGTCCTACGCTGGGCCATCCCCCATACCCAGCTCGAGGGAATGCTAGCCAGTGCAAAACGTGCCGCTCGTCTGACCTTTACCGTTGCCTGAGAGGGAATGCCTTAGTGACTGCATCTCGCTTACCGATCCCCTGCCCTTTACAGCGTTCGGCTGGCGCATTGTAACTGAATCCATTATTCAGCGGACCTGCGCGATAATGAGGCAAAACAGAGACTTCGACACACAGTTGATTCCCTCGTGACATGGTAGAAAGGGCGTCCAATGGTTCATACCATTTCGCGCGACCCGCTGAGAACACTCACCAATCTAATATGTAAGCCGCCAGAAATTGCCCGCGAGTGCTGCCTATGTTCAAAAACTGGATCTGTACTACTGCTGTTCGCCGGGTCAGACCCCTGAGTCCTATGACCTACCCCATTAAGAGATTGAAATTTCTCTAGTCCACTGTATGTAACGGTGGATGAGTGCAGCATTCGAGCCGTGTGCCAGAGGCCGCATCCTGGGTCGAGACATAGTGTTGTGACTAGCCTAATGGTTCCCGGAGGCTCGGATTTTCTATTACTGGGTTGAATCCACCGTTTCTATGAATCGCTGTTTGCCTTGGACGTTTAGAGGAGTATCTGGGCTAGGGAGCCATCCGCCAAGTCGTAATGTTAGCCGGCTTCTGACTATGAATTGTTATCACCTCAAGGTTTAGTGCTGTGACTCACCAAGAGCATTAGGGTCAATGCCTGTGCGCGTGACTATCACTGAGTCCAGATCTCCAGTCCTAAAATCCGCTTAAATGGTACCTTCATCAGATACCGAGGGTCCATTGCTGCATTTAAGCATTTGTACCCTCGGTTTCCAGATGGTGTGGGTATCGGTCCGCTACCGCAATGGCAACTTTCGCCCAGGGAGGAGCCCATCACGTAAAAGATTGCGCGACGTAGATTCTTCTCATAGCTCTACACATATGTCACCAGTGACCGACCAGTACACGTGGGTTTTGACTTCTGACTAGAGAGAAAGTCTATGTCACCGGAAATCGGGGAACTAGGGGGAGACGGCATTTCCGGGTCCTCCAGGTTGCGTTCCAGCGCGATCAAGCTGTACGCCTGCCATTTGTCAAGGCGAATCAGGAGGTTAACCATATACCTGCGTGGGATTCTGTGACAAACCGTTGATCTTTACAGCTTTGGAACAGAAAGGCTTCCAGGTAACCCGGGGCGGGCCTTAGTATTTCCCGTCCGCGGTTCCCGCAAATTCAAAACGGTCGTGCCGGTCCTTGACTTCTATACATGCGCTTTACATGAGACGACGAGGAGTTCACAACGGCTGTCCTTACTACGCGATTTGGCACCTAAATCCAGCGTATTCCTATACTCGCTTGTCACCCATAGCGTGGAAGCGTAGCGAGACAGAATGCCTATTTGCAAGAAGGTGTCACTTACAACCCTGCTCAGGACAGGCCCCATCCTTAGGCGGTTCTACCGTTTCCAATGTTAG
seq00016   TTAGAAGTGACTGATTGCAGTCGAGTATAATATCAAATAGAGAGGGTGGAACTTTTGTCCTATACGGTTCCCTCGACATGACGTAGAGGGGATTTAGTCGAGCGCCAACCGGAATTTGGCTAGAGAGTCTACTGGTATGCCCGCCTTGATTAACGTATCAAGCCCATTAGGGAACAGTGAAGGCCGGACATTCGAGTATTTTCCACCTATGCGCGGTCTTGCGAAACCCAGGCCCCTCGAGCGATCATGAGGACTCACGTAATCTTTATCCTTATGACAAGTAAGTATGGCAAGAAAGCCCCTACCCTCGACGTAGAATTCCGCCCCCTCATACCTCCAGCCACCTAAGCTACTAAAAACTCGATAACCGTCCATAGAGACTAGACTACCCAACCGGGCGTAACCCATAAGATCGCGAGCTAACTCGAGAGGGGTCGTATACGAACCAGAACGGGCGATATTATCAATCTCCAACGAACGTAGTTGGGTGAGGCACTCAGTCATCCCCGTGTTTTAGCCATAGCTCCCGATAGTCGAAAGAGTCATCATGGCGGTGCGCTATCTTGTGGGTAAATCGGAATCAATATATGGCTGCACGTAGGTCACCAGGTCGATATCCGACTTAGGCGGCCCCACGAGGGGCTAATAACTACCGGAGAGGTGAGGGTTGCTATGGCCAATAACCACCGAGCTCAGCTCAAATGCTGCCTAACATACGCGCTTCACCGCGACTGAGGGTTCGTGCCTGAGCCCGAAGGTGTTGAGCGATAAGAGAGTGCTGCCGACGCAAAGCCGAGTCCTACGCTGGGCCATCCCCCATACCCAGCTCGAGGGAATGCTAGCCAGTGCAAAACGTGCCGCTCGTCTGACCTTTACCGTTGCCTGAGAGGGAATGCCTTAGTGACTGCATCTCGCTTACCGATCCCCTGCCCTTTACAGCGTTCGGCTGGCGCATTGTAACTGAATCCATTATTCAGCGGACCTGCGCGATAATGAGGCAAAACAGAGACTTCGACACACAGTTGATTCCCTCGTGACATGGTAGAAAGGGCGTCCAATGGTTCATACCATTTCGCGCGACCCGCTGAGAACACTCACCAATCTAATATGTAAGCCGCCAGAAATTGCCCGCGAGTGCTGCCTATGTTCAAAAACTGGATCTGTACTACTGCTGTTCGCCGGGTCAGACCCCTGAGTCCTATGACCTACCCCATTAAGAGATTGAAATTTCTCTAGTCCACTGTATGTAACGGTGGATGAGTGCAGCATTCGAGCCGTGTGCCAGAGGCCGCATCCTGGGTCGAGACATAGTGTTGTGACTAGCCTAATGGTTCCCGGAGGCTCGGATTTTCTATTACTGGGTTGAATCCACCGTTTCTATGAATCGCTGTTTGCCTTGGACGTTTAGAGGAGTATCTGGGCTAGGGAGCCATCCGCCAAGTCGTAATGTTAGCCGGCTTCTGACTATGAATTGTTATCACCTCAAGGTTTAGTGCTGTGACTCACCAAGAGCATTAGGGTCAAGGCCTGTGCGCGTGACTATCACTGAGTCCAGATCTCCAGTCCTAAAATCCGCTTAAATGGTACCTTCATCAGATACCGAGGGTCCATTGCTGCATTTAAGCATTTGTACCCTCGGTTTCCAGATGGTGTGGGTATCGGTCCGCTACCGCAATGGCAACTTTCGCCCAGGGAGGAGCCCATCACGTAAAAGATTGCGCGACGTAGATTCTTCTCATAGCTCTACACATATGTCACCAGTGACCGACCAGTACACGTGGGTTTTGACTTCTGACTAGAGAGAAAGTCTATGTCACCGGAAATCGGGGAACTAGGGGGAGACGGCATTTCCGGGTCCTCCAGGTTGCGTTCCAGCGCGATCAAGCTGTACGCCTGCCATTTGTCAAGGCGAATCAGGAGGTTAACCATATACCTGCGTGGGATTCTGTGACAAACCGTTGATCTTTACAGCTTTGGAACAGAAAGGCTTCCAGGTAACCCGGGGCGGGCCTTAGTATTTCCCGTCCGCGGTTCCCGCAAATTCAAAACGGTCGTGCCGGTCCTTGACTTCTATACATGCGCTTTACATGAGACGACGAGGAGTTCACAACGGCTGTCCTTACTACGCGATTTGGCACCTAAATCCAGCGTATTCCTATACTCGCTTGTCACCCATAGCGTGGAAGCGTAGCGAGACAGAATGCCTATTTGCAAGAAGGTGTCACTTACAACCCTGCTCAGGACAGGCCCCATCCTTAGGCGGTTCTACCGTTTCCAATGTTAG
seq00017   TTAGAAGTGACTGATTGCAGTCGAGTATAATATCAAATAGAGAGGGTGGAACTTTTGTCCTATACGGTTCCCTCGACATGACGTAGAGGGGATTTAGTCGAGCGCCAACCGGAATTTGGCTAGAGAGTCTACTGGTATGCCCGCCTTGATTAACGTATCAAGCCCATTAGGGAACAGTGAAGGCCGGACATTCGAGTATTTTCCACCTATGCGCGGTCTTGCGAAACCCAGGCCCCTCGAGCGATCATGAGGACTCACGTAATCTTTATCCATATGACAAGTAAGTATGGCAAGAAAGCCCCTACCCTCGACGTAGAATTCCGCCCCCTCATACCTCCAGCCACCTAAGCTACTAAAAACTCGATAACCGTCCATAGAGGCTAGACTACCCAACCGGGCGTCACCCATAAGATCGCGAGCTAACTCGAGAGGGGTCGTATACGAACCAGAACGGGCGATATTATCAATCTCCAACGAACGTAGTTGGGTGAGGCACTCAGTCATCCCCGTGTTTTAGCCATAGCTCCCGATAGTCGAAAGAGTCATCATGGCGGTGCGCTATCTTGTGGGTAAATCGGAATCAATATATGGCTGCACGTAGGTCACCAGGTCGATATCCGACTTAGGCGGCCCCACGAGGGGCTAATAACTACCGGAGAGGTGAGGGTTGCTATGGACAATAACCACCGAGCTCAGCTCAAATGCTGCCTAACATACGCGCTTCACCGCGACTGAGGGTTCGTGCCTGAGCCCGAAGGTGTTGAGCGATAAGAGAGTGCTGCCGACGCAAAGCCGAGTCCTACGCTGGGCCATCCCCCATACCCAGCTCGAGGGAATGCTAGCCAGTGCAAAACGTGCCGCTCGTCTGACCTTTACCGTTGCCTGAGAGGGAATGCCTTAGTGACTGCATCTCGCTTACCGATCCCCTGCCCTTTACAGCGTTCGGCTGGCGCATTGTAACTGAATCCATTATTCAGCGGACCTGCGCGATAATGAGGCAAAACAGAGACTTCGACACACAGTTGATTCCCTCGTGACATGGTAGAAAGGGCGTCCAATGGTTCATACCATTTCGCGCGACCCGCTGAGAACACTCACCAATCTAATATGTAAGCCGCCAGAAATTGCCCGCGAGTGCTGCCTATGTTCAAAAACTGGATCTGTACTACTGCTGTTCGCCGGGTCAGACCCCTGAGTCCTATGACCTACCCCATTAAGAGATTGAAATTTCTCTAGTCCACTGTATGTAACGGTGGATGAGTGCAGCATTCGAGCCGTGTGCCAGAGGCCGCATCCTGGGTCGAGACATAGTGTTGTGACTAGCCTAATGGTTCCCGGAGGCTCGGATTTTCTATTACTGGGTTGAATCCACCGTTTCTATGAATCGCTGTTTGCCTTGGACGTTTAGAGGAGTATCTGGGCTAGGGAGCCATCCGCCAAGTCGTAATGTTAGCCGGCTTCTGACTATGAATTGTTATCACCTCAAGGTTTAGTGCTGTGACTCACCAAGAGCATTAGGGTCAATGCCTGTGCGCGTGACTATCACTGAGTCCAGATCTCCAGTCCTAAAATCCGCTTAAATGGTACCTTCATCAGATACCGAGGGTCCATTGCTGCATTTAAGCATTTGTACCCTCGGTTTCCAGATGGTGTGGGTATCGGTCCGCTACCGCAATGGCAACTTTCGCCCAGGGAGGAGCCCATCACGTAAAAGATTGCGCGACGTAGATTCTTCTCATAGCTCTACACATATGTCACCAGTGACCGACCAGTACACGTGGGTTTTGACTTCTGACTAGAGAGAAAGTCTATGTCACCGGAAATCGGGGAACTAGGGGGAGACGGCATTTCCGGGTCCTCCAGGTTGCGTTCCAGCGCGATCAAGCTGTACGCCTGCCATTTGTCAAGGCGAATCAGGAGGTTAACCATATACCTGCGTGGGATTCTGTGACAAACCGTTGATCTTTACAGCTTTGGAACAGAAAGGCTTCCAGGTAACCCGGGGCGGGCCTTAGTATTTCCCGTCCGCGGTTCCCGCAAATTCAAAACGGTCGTGCCGGTCCTTGACTTCTATACATGCGCTTTACATGAGACGACGAGGAGTTCACAACGGCTGTCCTTACTACGCGATTTGGCACCTAAATCCAGCGTATTCCTATACTCGCTTGTCACCCATAGCGTGGAAGCGTAGCGAGACAGAATGCCTATTTGCAAGAAGGTGTCACTTACAACCCTGCTCAGGACAGGCCCCATCCTTAGGCGGTTCTACCGTTTCCAATGTTAG
seq00018   TTAGAAGTGACTGATTGCAGTCGAGTATAATATCAAATAGAGAGGGTGGAACTTTTGTCCTATACGGTTCCCTCGACATGACGTAGAGGGGATTTAGTCGAGCGCCAACCGGAATTTGGCTAGAGAGTCTACTGGTATGCCCGCCTTGATTAACGTATCAAGCCCATTAGGGAACAGTGAAGGCCGGACATTCGAGTATTTTCCACCTATGCGCGGTCTTGCGAAACCCAGGCCCCTCGAGCGATCATGAGGACTCACGTAATCTTTATCCATATGACAAGTAAGTATGGCAAGAAAGCCCCTACCCTCGACGTAGAATTCCGCCCCCTCATACCTCCAGCCACCTAAGCTACTAAAAACTCGATAACCGTCCATAGAGGCTAGACTACCCAACCGGGCGTCACCCATAAGATCGCGAGCTAACTCGAGAGGGGTCGTATACGAACCAGAACGGGCGATATTATCAATCTCCAACGAACGTAGTTGGGTGAGGCACTCAGTCATCCCCGTGTTTTAGCCATAGCTCCCGATAGTCGAAAGAGTCATCATGGCGGTGCGCTATCTTGTGGGTAAATCGGAATCAATATATGGCTGCACGTAGGTCACCAGGTCGATATCCGACTTAGGCGGCCCCACGAGGGGCTAATAACTACCGGAGAGGTGAGGGTTGCTATGGACAATAACCACCGAGCTCAGCTCAAATGCTGCCTAACATACGCGCTTCACCGCGACTGAGGGTTCGTGCCTGAGCCCGAAGGTGTTGAGCGATAAGAGAGTGCTGCCGACGCAAAGCCGAGTCCTACGCTGGGCCATCCCCCATACCCAGCTCGAGGGAATGCTAGCCAGTGCAAAACGTGCCGCTCGTCTGACCTTTACCGTTGCCTGAGAGGGAATGCCTTAGTGACTGCATCTCGCTTACCGATCCCCTGCCCTTTACAGCGTTCGGCTGGCGCATTGTAACTGAATCCATTATTCAGCGGACCTGCGCGATAATGAGGCAAAACAGAGACTTCGACACACAGTTGATTCCCTCGTGACATGGTAGAAAGGTCGTCCAATGGTTCATACCATTTCGCGCGACCCGCTGAGAACACTCACCAATCTAATATGTAAGCCGCCAGAAATTGCCCGCGAGTGCTGCCTATGTTCAAAAACTGGATCTGTACTACTGCTGTTCGCCGGGTCAGACCCCTGAGTCCTATGACCTACCCCATTAAGAGATTGAAATTTCTCTAGTCCACTGTATGTAACGGTGGATGAGTGCAGCATTCGAGCCGTGTGCCAGAGGCCGCATCCTGGGTCGAGACATAGTGTTGTGACTAGCCTAATGGTTCCCGGAGGCTCGGATTTTCTATTACTGGGTTGAATCCACCGTTTCTATGAATCGCTGTTTGCCTTGGACGTTTAGAGGAGTATCTGGGCTAGGGAGCCATCCGCCAAGTCGTAATGTTAGCCGGCTTCTGACTATGAATTGTTATCACCTCAAGGTTTAGTGCTGTGACTCACCAAGAGCATTAGGGTCAATGCCTGTGCGCGTGACTATCACTGAGTCCAGATCTCCAGTCCTAAAATCCGCTTAAATGGTACCTTCATCAGATACCGAGGGTCCATTGCTGCATTTAAGCATTTGTACCCTCGGTTTCCAGATGGTGTGGGTATCGGTCCGCTACCGCAATGGCAACTTTCGCCCAGGGAGGAGCCCATCACGTAAAAGATTGCGCGACGTAGATTCTTCTCATAGCTCTACACATATGTCACCAGTGACCGACCAGTACACGTGGGTTTTGACTTCTGACTAGAGAGAAAGTCTATGTCACCGGAAATCGGGGAACTAGGGGGAGACGGCATTTCCGGGTCCTCCAGGTTGCGTTCCAGCGCGATCAAGCTGTACGCCTGCCATTTGTCAAGGCGAATCAGGAGGTTAACCATATACCTGCGTGGGATTCTGTGACAAACCGTTGATCTTTACAGCTTTGGAACAGAAAGGCTTCCAGGTAACCCGGGGCGGGCCTTAGTATTTCCCGTCCGCGGTTCCCGCAAATTCAAAACGGTCGTGCCGGTCCTTGACTTCTATACATGCGCTTTACATGAGACGACGAGGAGTTCACAACGGCTGTCCTTACTACGCGATTTGGCACCTAAATCCAGCGTATTCCTATACTCGCTTGTCACCCATAGCGTGGAAGCGTAGCGAGACAGAATGCCTATTTGCAAGAAGGTGTCACTTACAACCCTGCTCAGGACAGGCCCCATCCTTAGGCGGTTCTACCGTTTCCAATGTTAG
seq00019   TTAGAAGTGACTGATTGCAGTCGAGTATAATATCAAATAGAGAGGGTGGAACTTTTGTCCTATACGGTTCCCTCGACATGACGTAGAGGGGATTTAGTCGAGCGCCAACCGGAATTTGGCTAGAGAGTCTACTGGTATGCCCGCCTTGATTAACGTATCAAGCCCATTAGGGAACAGTGAAGGCCGGACATTCGAGTATTTTCCACCTATGCGCGGTCTTGCGAAACCCAGGCCCCTCGAGCGATCATGAGGACTCACGTAATCTTTATCCATATGACAAGTAAGTATGGCAAGAAAGCCCCTACCCTCGACGTAGAATTCCGCCCCCTCATACCTCCAGCCACCTAAGCTACTAAAAACTCGATAACCGTCCATAGAGGCTAGACTACCCAACCGGGCGTCACCCATAAGATCGCGAGCTAACTCGAGAGGGGTCGTATACGAACCAGAACGGGCGATATTATCAATCTCCAACGAACGTAGTTGGGTGAGGCACTCAGTCATCCCCGTGTTTTAGCCATAGCTCCCGATAGTCGAAAGAGTCATCATGGCGGTGCGCTATCTTGTGGGTAAATCGGAATCAATATATGGCTGCACGTAGGTCACCAGGTCGATATCCGACTTAGGCGGCCCCACGAGGGGCTAATAACTACCGGAGAGGTGAGGGTTGCTATGGACAATAACCACCGAGCTCAGCTCAAATGCTGCCTAACATACGCGCTTCACCGCGACTGAGGGTTCGTGCCTGAGCCCGAAGGTGTTGAGCGATAAGAGAGTGCTGCCGACGCAAAGCCGAGTCCTACGCTGGGCCATCCCCCATACCCAGCTCGAGGGAATGCTAGCCAGTGCAAAACGTGCCGCTCGTCTGACCTTTACCGTTGCCTGAGAGGGAATGCCTTAGTGACTGCATCTCGCTTACCGATCCCCTGCCCTTTACAGCGTTCGGCTGGCGCATTGTAACTGAATCCATTATTCAGCGGACCTGCGCGATAATGAGGCAAAACAGAGACTTCGACACACAGTTGATTCCCTCGTGACATGGTAGAAAGGGCGTCCAATGGTTCATACCATTTCGCGCGACCCGCTGAGAACACTCACCAATCTAATATGTAAGCCGCCAGAAATTGCCCGCGAGTGCTGCCTATGTTCAAAAACTGGATCTGTACTACTGCTGTTCGCCGGGTCAGACCCCTGAGTCCTATGACCTACCCCATTAAGAGATTGAAATTTCTCTAGTCCACTGTATGTAACGGTGGATGAGTGCAGCATTCGAGCCGTGTGCCAGAGGCCGCATCCTGGGTCGAGACATAGTGTTGTGACTAGCCTAATGGTTCCCGGAGGCTCGGATTTTCTATTACTGGGTTGAATCCACCGTTTCTATGAATCGCTGTTTGCCTTGGACGTTTAGAGGAGTATCTGGGCTAGGGAGCCATCCGCCAAGTCGTAATGTTAGCCGGCTTCTGACTATGAATTGTTATCACCTCAAGGTTTAGTGCTGTGACTCACCAAGAGCATTAGGGTCAATGCCTGTGCGCGTGACTATCACTGAGTCCAGATCTCCAGTCCTAAAATCCGCTTAAATGGTACCTTCATCAGATACCGAGGGTCCATTGCTGCATTTAAGCATTTGTACCCTCGGTTTCCAGATGGTGTGGGTATCGGTCCGCTACCGCAATGGCAACTTTCGCCCAGGGAGGAGCCCATCACGTAAAAGATTGCGCGACGTAGATTCTTCTCATAGCTCTACACATATGTCACCAGTGACCGACCAGTACACGTGGGTTTTGACTTCTGACTAGAGAGAAAGTCTATGTCACCGGAAATCGGGGAACTAGGGGGAGACGGCATTTCCGGGTCCTCCAGGTTGCGTTCCAGCGCGATCAAGCTGTACGCCTGCCATTTGTCAAGGCGAATCAGGAGGTTAACCATATACCTGCGTGGGATTCTGTGACAAACCGTTGATCTTTACAGCTTTGGAACAGAAAGGCTTCCAGGTAACCCGGGGCGGGCCTTAGTATTTCCCGTCCGCGGTTCCCGCAAATTCAAAACGGTCGTGCCGGTCCTTGACTTCTATACATGCGCTTTACATGAGACGACGAGGAGTTCACAACGGCTGTCCTTACTACGCGATTTGGCACCTAAATCCAGCGTATTCCTATACTCGCTTGTCACCCATAGCGTGGAAGCGTAGCGAGACAGAATGCCTATTTGCAAGAAGGTGTCACTTACAACCCTGCTCAGGACAGGCCCCATCCTTAGGCGGTTCTACCGTTTCCAATGTTAG
seq00020   TTAGAAGTGACTGATTGCAGTCGAGTATAATATCAAATAGAGAGGGTGGAACTTTTGTCCTATACGGTTCCCTCGACATGACGTAGAGGGGATTTAGTCGAGCGCCAACCGGAATTTGGCTAGAGAGTCTACTGGTATGCCCGCCTTGATTAACGTATCAAGCCCATTAGGGAACAGTGAAGGCCGGACATTCGAGTATTTTCCACCTATGCGCGGTCTTGCGAAACCCAGGCCCCTCGAGCGATCATGAGGACTCACGTAATCTTTATCCATATGACAAGTAAGTATGGCAAGAAAGCCCCTACCCTCGACGTAGAATTCCGCCCCCTCATACCTCCAGCCACCTAAGCTACTAAAAACTCGATAACCGTCCATAGAGGCTAGACTACCCAACCGGGCGTCACCCATAAGATCGCGAGCTAACTCGAGAGGGGTCGTATACGAACCAGAACGGGCGATATTATCAATCTCCAACGAACGTAGTTGGGTGAGGCACTCAGTCATCCCCGTGTTTTAGCCATAGCTCCCGATAGTCGAAAGAGTCATCATGGCGGTGCGCTATCTTGTGGGTAAATCGGAATCAATATATGGCTGCACGTAGGTCACCAGGTCGATATCCGACTTAGGCGGCCCCACGAGGGGCTAATAACTACCGGAGAGGTGAGGGTTGCTATGGACAATAACCACCGAGCTCAGCTCAAATGCTGCCTAACATACGCGCTTCACCGCGACTGAGGGTTCGTGCCTGAGCCCGAAGGTGTTGAGCGATAAGAGAGTGCTGCCGACGCAAAGCCGAGTCCTACGCTGGGCCATCCCCCATACCCAGCTCGAGGGAATGCTAGCCAGTGCAAAACGTGCCGCTCGTCTGACCTTTACCGTTGCCTGAGAGGGAATGCCTTAGTGACTGCATCTCGCTTACCGATCCCCTGCCCTTTACAGCGTTCGGCTGGCGCATTGTAACTGAATCCATTATTCAGCGGACCTGCGCGATAATGAGGCAAAACAGAGACTTCGACACACAGTTGATTCCCTCGTGACATGGTAGAAAGGGCGTCCAATGGTTCATACCATTTCGCGCGACCCGCTGAGAACACTCACCAATCTAATATGTAAGCCGCCAGAAATTGCCCGCGAGTGCTGCCTATGTTCAAAAACTGGATCTGTACTACTGCTGTTCGCCGGGTCAGACCCCTGAGTCCTATGACCTACCCCATTAAGAGATTGAAATTTCTCTAGTCCACTGTATGTAACGGTGGATGAGTGCAGCATTCGAGCCGTGTGCCAGAGGCCGCATCCTGGGTCGAGACATAGTGTTGTGACTAGCCTAATGGTTCCCGGAGGCTCGGATTTTCTATTACTGGGTTGAATCCACCGTTTCTATGAATCGCTGTTTGCCTTGGACGTTTAGAGGAGTATCTGGGCTAGGGAGCCATCCGCCAAGTCGTAATGTTAGCCGGCTTCTGACTATGAATTGTTATCACCTCAAGGTTTAGTGCTGTGACTCACCAAGAGCATTAGGGTCAATGCCTGTGCGCGTGACTATCACTGAGTCCAGATCTCCAGTCCTAAAATCCGCTTAAATGGTACCTTCATCAGATACCGAGGGTCCATTGCTGCATTTAAGCATTTGTACCCTCGGTTTCCAGATGGTGTGGGTATCGGTCCGCTACCGCAATGGCAACTTTCGCCCAGGGAGGAGCCCATCACGTAAAAGATTGCGCGACGTAGATTCTTCTCATAGCTCTACACATATGTCACCAGTGACCGACCAGTACACGTGGGTTTTGACTTCTGACTAGAGAGAAAGTCTATGTCACCGGAAATCGGGGAACTAGGGGGAGACGGCATTTCCGGGTCCTCCAGGTTGCGTTCCAGCGCGATCAAGCTGTACGCCTGCCATTTGTCAAGGCGAATCAGGAGGTTAACCATATACCTGCGTGGGATTCTGTGACAAACCGTTGATCTTTACAGCTTTGGAACAGAAAGGCTTCCAGGTAACCCGGGGCGGGCCTTAGTATTTCCCGTCCGCGGTTCCCGCAAATTCAAAACGGTCGTGCCGGTCCTTGACTTCTATACATGCGCTTTACATGAGACGACGAGGAGTTCACAACGGCTGTCCTTACTACGCGATTTGGCACCTAAATCCAGCGTATTCCTATACTCGCTTGTCACCCATAGCGTGGAAGCGTAGCGAGACAGAATGCCTATTTGCAAGAAGGTGTCACTTACAACCCTGCTCAGGACAGGCCCCATCCTTAGGCGGTTCTACCGTTTCCAATGTTAG
seq00021   TTAGAAGTGACTGATTGCAGTCGAGTATAATATCAAATAGAGAGGGTGGAACTTTTGTCCTATACGGTTCCCTCGACATGACGTAGAGGGGATTTAGTCGAGCGCCAACCGGAATTTGGCTAGAGAGTCTACTGGTATGCCCGCCTTGATTAACGTATCAAGCCCATTAGGGAACAGTGAAGGCCGGACATTCGAGTATTTTCCACCTATGCGCGGTCTTGCGAAACCCAGGCCCCTCGAGCGATCATGAGGACTCACGTAATCTTTATCCTTATGACAAGTAAGTATGGCAAGAAAGCCCCTACCCTCGACGTAGAATTCCGCCCCCTCATACCTCCAGCCACCTAAGCTACTAAAAACTCGATAACCGTCCATAGAGACTAGACTACCCAACCGGGCGTCACCCATAAGATCGCGAGCTAACTCGAGAGGGGTCGTATACGAACCAGAACGGGCGATATTATCAATCTCCAACGAACGTAGTTGGGTGAGGCACTCAGTCATCCCCGTGTTTTAGCCATAGCTCCCGATAGTCGAAAGAGTCATCATGGCGGTGCGCTATCTTGTGGGTAAATCGGAATCAATATATGGCTGCACGTAGGTCACCAGGTCGATATCCGACTTAGGCGGCCCCACGAGGGGCTAATAACTACCGGAGAGGTGAGGGTTGCTATGGACAATAACCACCGAGCTCAGCTCAAATGCTGCCTAACATACGCGCTTCACCGCGACTGAGGGTTCGTGCCTGAGCCCGAAGGTGTTGAGCGATAAGAGAGTGCTGCCGACGCAAAGCCGAGTCCTACGCTGGGCCATCCCCCATACCCAGCTCGAGGGAATGCTAGCCAGTGCAAAACGTGCCGCTCGTCTGACCTTTACCGTTGCCTGAGAGGGAATGCCTTAGTGACTGCATCTCGCTTACCGATCCCCTGCCCTTTACAGCGTTCGGCTGGCGCATTGTAACTGAATCCATTATTCAGCGGACCTGCGCGATAATGAGGCAAAACAGAGACTTCGACACACAGTTGATTCCCTCGTGACATGGTAGAAAGGGCGTCCAATGGTTCATACCATTTCGCGCGACCCGCTGAGAACACTCACCAATCTAATATGTAAGCCGCCAGAAATTGCCCGCGAGTGCTGCCTATGTTCAAAAACTGGATCTGTACTACTGCTGTTCGCCGGGTCAGACCCCTGAGTCCTATGACCTACCCCATTAAGAGATTGAAATTTCTCTAGTCCACTGTATGTAACGGTGGATGAGTGCAGCATTCGAGCCGTGTGCCAGAGGCCGCATCCTGGGTCGAGACATAGTGTTGTGACTAGCCTAATGGTTCCCGGAGGCTCGGATTTTCTATTACTGGGTTGAATCCACCGTTTCTATGAATCGCTGTTTGCCTTGGACGTTTAGAGGAGTATCTGGGCTAGGGAGCCATCCGCCAAGTCGTAATGTTAGCCGGCTTCTGACTATGAATTGTTATCACCTCAAGGTTTAGTGCTGTGACTCACCAAGAGCATTAGGGTCAATGCCTGTGCGCGTGACTATCACTGAGTCCAGATCTCCAGTCCTAAAATCCGCTTAAATGGTACCTTCATCAGATACCGAGGGTCCATTGCTGCATTTAAGCATTTGTACCCTCGGTTTCCAGATGGTGTGGGTATCGGTCCGCTACCGCAATGGCAACTTTCGCCCAGGGAGGAGCCCATCACGTAAAAGATTGCGCGACGTAGATTCTTCTCATAGCTCTACACATATGTCACCAGTGACCGACCAGTACACGTGGGTTTTGACTTCTGACTAGAGAGAAAGTCTATGTCACCGGAAATCGGGGAACTAGGGGGAGACGGCATTTCCGGGTCCTCCAGGTTGCGTTCCAGCGCGATCAAGCTGTACGCCTGCCATTTGTCAAGGCGAATCAGGAGGTTAACCATATACCTGCGTGGGATTCTGTGACAAACCGTTGATCTTTACAGCTTTGGAACAGAAAGGCTTCCAGGTAACCCGGGGCGGGCCTTAGTATTTCCCGTCCGCGGTTCCCGCAAATTCAAAACGGTCGTGCCGGTCCTTGACTTCTATACATGCGCTTTACATGAGACGACGAGGAGTTCACAACGGCTGTCCTTACTACGCGATTTGGCACCTAAATCCAGCGTATTCCTATACTCGCTTGTCACCCATAGCGTGGAAGCGTAGCGAGACAGAATGCCTATTTGCAAGAAGGTGTCACTTACAACCCTGCTCAGGACAGGCCCCATCCTTAGGCGGTTCTACCGTTTCCAATGTTAG
seq00022   TTAGAAGTGACTGATTGCAGTCGAGTATAATATCAAATAGAGAGGGTGGAACTTTTGTCCTATACGGTTCCCTCGACATGACGTAGAGGGGATTTAGTCGAGCGCGAACCGGAATTTGGCTAGAGAGTCTACTGGTATGCCCGCCTTGATTAACGTATCAAGCCCATTAGGGAACAGTGAAGGCCGGACATTCGAGTATTTTCCACCTATGCGCGGTCTTGCGAAACCCAGGCCCCTCGAGCGATCATGAGGACTCACGTAATCTTTATCCTTATGACAAGTAAGTATGGCAAGAAAGCCCCTACCCTCGACGTAGAATTCCGCCCCCTCATACCTCCAGCCACCTAAGCTACTAAAAACTCGATAACCGTCCATAGAGACTAGACTACCCAACCGGGCGTAACCCATAAGATCGCGAGCTAACTCGAGAGGGGTCGTATACGAACCAGAACGGGCGATATTATCAATCTCCAACGAACGTAGTTGGGTGAGGCACTCAGTCATCCCCGTGTTTTAGCCATAGCTCCCGATAGTCGAAAGAGTCATCATGGCGGTGCGCTATCTTGTGGGTAAATCGGAATCAATATATGGCTGCACGTAGGTCACCAGGTCGATATCCGACTTAGGCGGCCCCACGAGGGGCTAATAACTACCGGAGAGGTGAGGGTTGCTATGGCCAATAACCACCGAGCTCAGCTCAAATGCTGCCTAACATACGCGCTTCACCGCGACTGAGGGTTCGTGCCTGAGCCCGAAGGTGTTGAGCGATAAGAGAGTGCTGCCGACGCAAAGCCGAGTCCTACGCTGGGCCATCCCCCATACCCAGCTCGAGGGAATGCTAGCCAGTGCAAAACGTGCCGCTCGTCTGACCTTTACCGTTGCCTGAGAGGGAATGCCTTAGTGACTGCATCTCGCTTACCGATCCCCTGCCCTTTACAGCGTTCGGCTGGCGCATTGTAACTGAATCCATTATTCAGCGGACCTGCGCGATAATGAGGCAAAACAGAGACTTCGACACACAGTTGATTCCCTCGTGACATGGTAGAAAGGGCGTCCAATGGTTCATACCATTTCGCGCGACCCGCTGAGAACACTCACCAATCTAATATGTAAGCCGCCAGAAATTGCCCGCGAGTGCTGCCTATGTTCAAAAACTGGATCTGTACTACTGCTGTTCGCCGGGTCAGACCCCTGAGTCCTATGACCTACCCCATTAAGAGATTGAAATTTCTCTAGTCCACTGTATGTAACGGTGGATGAGTGCAGCATTCGAGCCGTGTGCCAGAGGCCGCATCCTGGGTCGAGACATAGTGTTGTGACTAGCCTAATGGTTCCCGGAGGCTCGGATTTTCTATTACTGGGTTGAATCCACCGTTTCTATGAATCGCTGTTTGCCTTGGACGTTTAGAGGAGTATCTGGGCTAGGGAGCCATCCGCCAAGTCGTAATGTTAGCCGGCTTCTGACTATGAATTGTTATCACCTCAAGGTTTAGTGCTGTGACTCACCAAGAGCATTAGGGTCAATGCCTGTGCGCGTGACTATCACTGAGTCCAGATCTCCAGTCCTAAAATCCGCTTAAATGGTACCTTCATCAGATACCGAGGGTCCATTGCTGCATTTAAGCATTTGTACCCTCGGTTTCCAGATGGTGTGGGTATCGGTCCGCTACCGCAATGGCAACTTTCGCCCAGGGAGGAGCCCATCACGTAAAAGATTGCGCGACGTAGATTCTTCTCATAGCTCTACACATATGTCACCAGTGACCGACCAGTACACGTGGGTTTTGACTTCTGACTAGAGAGAAAGTCTATGTCACCGGAAATCGGGGAACTAGGGGGAGACGGCATTTCCGGGTCCTCCAGGTTGCGTTCCAGCGCGATCAAGCTGTACGCCTGCCATTTGTCAAGGCGAATCAGGAGGTTAACCATATACCTGCGTGGGATTCTGTGACAAACCGTTGATCTTTACAGCTTTGGAACAGAAAGGCTTCCAGGTAACCCGGGGCGGGCCTTAGTATTTCCCGTCCGCGGTTCCCGCAAATTCAAAACGGTCGTGCCGGTCCTTGACTTCTATACATGCGCTTTACATGAGACGACGAGGAGTTCACAACGGCTGTCCTTACTACGCGATTTGGCACCTAAATCCAGCGTATTCCTATACTCGCTTGTCACCCATAGCGTGGAAGCGTAGCGAGACAGAATGCCTATTTGCAAGAAGGTGTCACTTACAACCCTGCTCAGGACAGGCCCCATCCTTAGGCGGTTCTACCGTTTCCAATGTTAG
seq00023   TTAGAAGTGACTGATTGCAGTCGAGTATAATATCAAATAGAGAGGGTGGAACTTTTGTCCTATACGGTTCCCTCGACATGACGTAGAGGGGATTTAGTCGAGCGCGAACCGGAATTTGGCTAGAGAGTCTACTGGTATGCCCGCCTTGATTAACGTATCAAGCCCATTAGGGAACAGTGAAGGCCGGACATTCGAGTATTTTCCACCTATGCGCGGTCTTGCGAAACCCAGGCCCCTCGAGCGATCATGAGGACTCACGTAATCTTTATCCTTATGACAAGTAAGTATGGCAAGAAAGCCCCTACCCTCGACGTAGAATTCCGCCCCCTCATACCTCCAGCCACCTAAGCTACTAAAAACTCGATAACCGTCCATAGAGACTAGACTACCCAACCGGGCGTAACCCATAAGATCGCGAGCTAACTCGAGAGGGGTCGTATACGAACCAGAACGGGCGATATTATCAATCTCCAACGAACGTAGTTGGGTGAGGCACTCAGTCATCCCCGTGTTTTAGCCATAGCTCCCGATAGTCGAAAGAGTCATCATGGCGGTGCGCTATCTTGTGGGTAAATCGGAATCAATATATGGCTGCACGTAGGTCACCAGGTCGATATCCGACTTAGGCGGCCCCACGAGGGGCTAATAACTACCGGAGAGGTGAGGGTTGCTATGGCCAATAACCACCGAGCTCAGCTCAAATGCTGCCTAACATACGCGCTTCACCGCGACTGAGGGTTCGTGCCTGAGCCCGAAGGTGTTGAGCGATAAGAGAGTGCTGCCGACGCAAAGCCGAGTCCTACGCTGGGCCATCCCCCATACCCAGCTCGAGGGAATGCTAGCCAGTGCAAAACGTGCCGCTCGTCTGACCTTTACCGTTGCCTGAGAGGGAATGCCTTAGTGACTGCATCTCGCTTACCGATCCCCTGCCCTTTACAGCGTTCGGCTGGCGCATTGTAACTGAATCCATTATTCAGCGGACCTGCGCGATAATGAGGCAAAACAGAGACTTCGACACACAGTTGATTCCCTCGTGACATGGTAGAAAGGGCGTCCAATGGTTCATACCATTTCGCGCGACCCGCTGAGAACACTCACCAATCTAATATGTAAGCCGCCAGAAATTGCCCGCGAGTGCTGCCTATGTTCAAAAACTGGATCTGTACTACTGCTGTTCGCCGGGTCAGACCCCTGAGTCCTATGACCTACCCCATTAAGAGATTGAAATTTCTCTAGTCCACTGTATGTAACGGTGGATGAGTGCAGCATTCGAGCCGTGTGCCAGAGGCCGCATCCTGGGTCGAGACATAGTGTTGTGACTAGCCTAATGGTTCCCGGAGGCTCGGATTTTCTATTACTGGGTTGAATCCACCGTTTCTATGAATCGCTGTTTGCCTTGGACGTTTAGAGGAGTATCTGGGCTAGGGAGCCATCCGCCAAGTCGTAATGTTAGCCGGCTTCTGACTATGAATTGTTATCACCTCAAGGTTTAGTGCTGTGACTCACCAAGAGCATTAGGGTCAATGCCTGTGCGCGTGACTATCACTGAGTCCAGATCTCCAGTCCTAAAATCCGCTTAAATGGTACCTTCATCAGATACCGAGGGTCCATTGCTGCATTTAAGCATTTGTACCCTCGGTTTCCAGATGGTGTGGGTATCGGTCCGCTACCGCAATGGCAACTTTCGCCCAGGGAGGAGCCCATCACGTAAAAGATTGCGCGACGTAGATTCTTCTCATAGCTCTACACATATGTCACCAGTGACCGACCAGTACACGTGGGTTTTGACTTCTGACTAGAGAGAAAGTCTATGTCACCGGAAATCGGGGAACTAGGGGGAGACGGCATTTCCGGGTCCTCCAGGTTGCGTTCCAGCGCGATCAAGCTGTACGCCTGCCATTTGTCAAGGCGAATCAGGAGGTTAACCATATACCTGCGTGGGATTCTGTGACAAACCGTTGATCTTTACAGCTTTGGAACAGAAAGGCTTCCAGGTAACCCGGGGCGGGCCTTAGTATTTCCCGTCCGCGGTTCCCGCAAATTCAAAACGGTCGTGCCGGTCCTTGACTTCTATACATGCGCTTTACATGAGACGACGAGGAGTTCACAACGGCTGTCCTTACTACGCGATTTGGCACCTAAATCCAGCGTATTCCTATACTCGCTTGTCACCCATAGCGTGGAAGCGTAGCGAGACAGAATGCCTATTTGCAAGAAGGTGTCACTTACAACCCTGCTCAGGACAGGCCCCATCCTTAGGCGGTTCTACCGTTTCCAATGTTAG
seq00024   TTAGAAGTGACTGATTGCAGTCGAGTATAATATCAAATAGAGAGGGTGGAACTTTTGTCCTATACGGTTCCCTCGACATGACGTAGAGGGGATTTAGTCGAGCGCCAACCGGAATTTGGCTAGAGAGTCTACTGGTATGCCCGCCTTGATTAACGTATCAAGCCCATTAGGGAACAGTGAAGGCCGGACATTCGAGTATTTTCCACCTATGCGCGGTCTTGCGAAACCCAGGCCCCTCGAGCGATCATGAGGACTCACGTAATCTTTATCCTTATGACAAGTAAGTATGGCAAGAAAGCCCCTACCCTCGACGTAGAATTCCGCCCCCTCATACCTCCAGCCACCTAAGCTACTAAAAACTCGATAACCGTCCATAGAGACTAGACTACCCAACCGGGCGTAACCCATAAGATCGCGAGCTAACTCGAGAGGGGTCGTATACGAACCAGAACGGGCGATATTATCAATCTCCAACGAACGTAGTTGGGTGAGGCACTCAGTCATCCCCGTGTTTTAGCCATAGCTCCCGATAGTCGAAAGAGTCATCATGGCGGTGCGCTATCTTGTGGGTAAATCGGAATCAATATATGGCTGCACGTAGGTCACCAGGTCGATATCCGACTTAGGCGGCCCCACGAGGGGCTAATAACTACCGGAGAGGTGAGGGTTGCTATGGCCAATAACCACCGAGCTCAGCTCAAATGCTGCCTAACATACGCGCTTCACCGCGACTGAGGGTTCGTGCCTGAGCCCGAAGGTGTTGAGCGATAAGAGAGTGCTGCCGACGCAAAGCCGAGTCCTACGCTGGGCCATCCCCCATACCCAGCTCGAGGGAATGCTAGCCAGTGCAAAACGTGCCGCTCGTCTGACCTTTACCGTTGCCTGAGAGGGAATGCCTTAGTGACTGCATCTCGCTTACCGATCCCCTGCCCTTTACAGCGTTCGGCTGGCGCATTGTAACTGAATCCATTATTCAGCGGACCTGCGCGATAATGAGGCAAAACAGAGACTTCGACACACAGTTGATTCCCTCGTGACATGGTAGAAAGGGCGTCCAATGGTTCATACCATTTCGCGCGACCCGCTGAGAACACTCACCAATCTAATATGTAAGCCGCCAGAAATTGCCCGCGAGTGCTGCCTATGTTCAAAAACTGGATCTGTACTACTGCTGTTCGCCGGGTCAGACCCCTGAGTCCTATGACCTACCCCATTAAGAGATTGAAATTTCTCTAGTCCACTGTATGTAACGGTGGATGAGTGCAGCATTCGAGCCGTGTGCCAGAGGCCGCATCCTGGGTCGAGACATAGTGTTGTGACTAGCCTAATGGTTCCCGGAGGCTCGGATTTTCTATTACTGGGTTGAATCCACCGTTTCTATGAATCGCTGTTTGCCTTGGACGTTTAGAGGAGTATCTGGGCTAGGGAGCCATCCGCCAAGTCGTAATGTTAGCCGGCTTCTGACTATGAATTGTTATCACCTCAAGGTTTAGTGCTGTGACTCACCAAGAGCATTAGGGTCAAGGCCTGTGCGCGTGACTATCACTGAGTCCAGATCTCCAGTCCTAAAATCCGCTTAAATGGTACCTTCATCAGATACCGAGGGTCCATTGCTGCATTTAAGCATTTGTACCCTCGGTTTCCAGATGGTGTGGGTATCGGTCCGCTACCGCAATGGCAACTTTCGCCCAGGGAGGAGCCCATCACGTAAAAGATTGCGCGACGTAGATTCTTCTCATAGCTCTACACATATGTCACCAGTGACCGACCAGTACACGTGGGTTTTGACTTCTGACTAGAGAGAAAGTCTATGTCACCGGAAATCGGGGAACTAGGGGGAGACGGCATTTCCGGGTCCTCCAGGTTGCGTTCCAGCGCGATCAAGCTGTACGCCTGCCATTTGTCAAGGCGAATCAGGAGGTTAACCATATACCTGCGTGGGATTCTGTGACAAACCGTTGATCTTTACAGCTTTGGAACAGAAAGGCTTCCAGGTAACCCGGGGCGGGCCTTAGTATTTCCCGTCCGCGGTTCCCGCAAATTCAAAACGGTCGTGCCGGTCCTTGACTTCTATACATGCGCTTTACATGAGACGACGAGGAGTTCACAACGGCTGTCCTTACTACGCGATTTGGCACCTAAATCCAGCGTATTCCTATACTCGCTTGTCACCCATAGCGTGGAAGCGTAGCGAGACAGAATGCCTATTTGCAAGAAGGTGTCACTTACAACCCTGCTCAGGACAGGCCCCATCCTTAGGCGGTTCTACCGTTTCCAATGTTAG
seq00025   TTAGAAGTGACTGATTGCAGTCGAGTATAATATCAAATAGAGAGGGTGGAACTTTTGTCCTATACGGTTCCCTCGACATGACGTAGAGGGGATTTAGTCGAGCGCGAACCGGAATTTGGCTAGAGAGTCTACTGGTATGCCCGCCTTGATTAACGTATCAAGCCCATTAGGGAACAGTGAAGGCCGGACATTCGAGTATTTTCCACCTATGCGCGGTCTTGCGAAACCCAGGCCCCTCGAGCGATCATGAGGACTCACGTAATCTTTATCCTTATGACAAGTAAGTATGGCAAGAAAGCCCCTACCCTCGACGTAGAATTCCGCCCCCTCATACCTCCAGCCACCTAAGCTACTAAAAACTCGATAACCGTCCATAGAGACTAGACTACCCAACCGGGCGTAACCCATAAGATCGCGAGCTAACTCGAGAGGGGTCGTATACGAACCAGAACGGGCGATATTATCAATCTCCAACGAACGTAGTTGGGTGAGGCACTCAGTCATCCCCGTGTTTTAGCCATAGCTCCCGATAGTCGAAAGAGTCATCATGGCGGTGCGCTATCTTGTGGGTAAATCGGAATCAATATATGGCTGCACGTAGGTCACCAGGTCGATATCCGACTTAGGCGGCCCCACGAGGGGCTAATAACTACCGGAGAGGTGAGGGTTGCTATGGCCAATAACCACCGAGCTCAGCTCAAATGCTGCCTAACATACGCGCTTCACCGCGACTGAGGGTTCGTGCCTGAGCCCGAAGGTGTTGAGCGATAAGAGAGTGCTGCCGACGCAAAGCCGAGTCCTACGCTGGGCCATCCCCCATACCCAGCTCGAGGGAATGCTAGCCAGTGCAAAACGTGCCGCTCGTCTGACCTTTACCGTTGCCTGAGAGGGAATGCCTTAGTGACTGCATCTCGCTTACCGATCCCCTGCCCTTTACAGCGTTCGGCTGGCGCATTGTAACTGAATCCATTATTCAGCGGACCTGCGCGATAATGAGGCAAAACAGAGACTTCGACACACAGTTGATTCCCTCGTGACATGGTAGAAAGGGCGTCCAATGGTTCATACCATTTCGCGCGACCCGCTGAGAACACTCACCAATCTAATATGTAAGCCGCCAGAAATTGCCCGCGAGTGCTGCCTATGTTCAAAAACTGGATCTGTACTACTGCTGTTCGCCGGGTCAGACCCCTGAGTCCTATGACCTACCCCATTAAGAGATTGAAATTTCTCTAGTCCACTGTATGTAACGGTGGATGAGTGCAGCATTCGAGCCGTGTGCCAGAGGCCGCATCCTGGGTCGAGACATAGTGTTGTGACTAGCCTAATGGTTCCCGGAGGCTCGGATTTTCTATTACTGGGTTGAATCCACCGTTTCTATGAATCGCTGTTTGCCTTGGACGTTTAGAGGAGTATCTGGGCTAGGGAGCCATCCGCCAAGTCGTAATGTTAGCCGGCTTCTGACTATGAATTGTTATCACCTCAAGGTTTAGTGCTGTGACTCACCAAGAGCATTAGGGTCAATGCCTGTGCGCGTGACTATCACTGAGTCCAGATCTCCAGTCCTAAAATCCGCTTAAATGGTACCTTCATCAGATACCGAGGGTCCATTGCTGCATTTAAGCATTTGTACCCTCGGTTTCCAGATGGTGTGGGTATCGGTCCGCTACCGCAATGGCAACTTTCGCCCAGGGAGGAGCCCATCACGTAAAAGATTGCGCGACGTAGATTCTTCTCATAGCTCTACACATATGTCACCAGTGACCGACCAGTACACGTGGGTTTTGACTTCTGACTAGAGAGAAAGTCTATGTCACCGGAAATCGGGGAACTAGGGGGAGACGGCATTTCCGGGTCCTCCAGGTTGCGTTCCAGCGCGATCAAGCTGTACGCCTGCCATTTGTCAAGGCGAATCAGGAGGTTAACCATATACCTGCGTGGGATTCTGTGACAAACCGTTGATCTTTACAGCTTTGGAACAGAAAGGCTTCCAGGTAACCCGGGGCGGGCCTTAGTATTTCCCGTCCGCGGTTCCCGCAAATTCAAAACGGTCGTGCCGGTCCTTGACTTCTATACATGCGCTTTACATGAGACGACGAGGAGTTCACAACGGCTGTCCTTACTACGCGATTTGGCACCTAAATCCAGCGTATTCCTATACTCGCTTGTCACCCATAGCGTGGAAGCGTAGCGAGACAGAATGCCTATTTGCAAGAAGGTGTCACTTACAACCCTGCTCAGGACAGGCCCCATCCTTAGGCGGTTCTACCGTTTCCAATGTTAG
seq00026   TTAGAAGTGACTGATTGCAGTCGAGTATAATATCAAATAGAGAGGGTGGAACTTTTGTCCTATACGGTTCCCTCGACATGACGTAGAGGGGATTTAGTCGAGCGCGAACCGGAATTTGGCTAGAGAGTCTACTGGTATGCCCGCCTTGATTAACGTATCAAGCCCATTAGGGAACAGTGAAGGCCGGACATTCGAGTATTTTCCACCTATGCGCGGTCTTGCGAAACCCAGGCCCCTCGAGCGATCATGAGGACTCACGTAATCTTTATCCTTATGACAAGTAAGTATGGCAAGAAAGCCCCTACCCTCGACGTAGAATTCCGCCCCCTCATACCTCCAGCCACCTAAGCTACTAAAAACTCGATAACCGTCCATAGAGACTAGACTACCCAACCGGGCGTAACCCATAAGATCGCGAGCTAACTCGAGAGGGGTCGTATACGAACCAGAACGGGCGATATTATCAATCTCCAACGAACGTAGTTGGGTGAGGCACTCAGTCATCCCCGTGTTTTAGCCATAGCTCCCGATAGTCGAAAGAGTCATCATGGCGGTGCGCTATCTTGTGGGTAAATCGGAATCAATATATGGCTGCACGTAGGTCACCAGGTCGATATCCGACTTAGGCGGCCCCACGAGGGGCTAATAACTACCGGAGAGGTGAGGGTTGCTATGGCCAATAACCACCGAGCTCAGCTCAAATGCTGCCTAACATACGCGCTTCACCGCGACTGAGGGTTCGTGCCTGAGCCCGAAGGTGTTGAGCGATAAGAGAGTGCTGCCGACGCAAAGCCGAGTCCTACGCTGGGCCATCCCCCATACCCAGCTCGAGGGAATGCTAGCCAGTGCAAAACGTGCCGCTCGTCTGACCTTTACCGTTGCCTGAGAGGGAATGCCTTAGTGACTGCATCTCGCTTACCGATCCCCTGCCCTTTACAGCGTTCGGCTGGCGCATTGTAACTGAATCCATTATTCAGCGGACCTGCGCGATAATGAGGCAAAACAGAGACTTCGACACACAGTTGATTCCCTCGTGACATGGTAGAAAGGGCGTCCAATGGTTCATACCATTTCGCGCGACCCGCTGAGAACACTCACCAATCTAATATGTAAGCCGCCAGAAATTGCCCGCGAGTGCTGCCTATGTTCAAAAACTGGATCTGTACTACTGCTGTTCGCCGGGTCAGACCCCTGAGTCCTATGACCTACCCCATTAAGAGATTGAAATTTCTCTAGTCCACTGTATGTAACGGTGGATGAGTGCAGCATTCGAGCCGTGTGCCAGAGGCCGCATCCTGGGTCGAGACATAGTGTTGTGACTAGCCTAATGGTTCCCGGAGGCTCGGATTTTCTATTACTGGGTTGAATCCACCGTTTCTATGAATCGCTGTTTGCCTTGGACGTTTAGAGGAGTATCTGGGCTAGGGAGCCATCCGCCAAGTCGTAATGTTAGCCGGCTTCTGACTATGAATTGTTATCACCTCAAGGTTTAGTGCTGTGACTCACCAAGAGCATTAGGGTCAATGCCTGTGCGCGTGACTATCACTGAGTCCAGATCTCCAGTCCTAAAATCCGCTTAAATGGTACCTTCATCAGATACCGAGGGTCCATTGCTGCATTTAAGCATTTGTACCCTCGGTTTCCAGATGGTGTGGGTATCGGTCCGCTACCGCAATGGCAACTTTCGCCCAGGGAGGAGCCCATCACGTAAAAGATTGCGCGACGTAGATTCTTCTCATAGCTCTACACATATGTCACCAGTGACCGACCAGTACACGTGGGTTTTGACTTCTGACTAGAGAGAAAGTCTATGTCACCGGAAATCGGGGAACTAGGGGGAGACGGCATTTCCGGGTCCTCCAGGTTGCGTTCCAGCGCGATCAAGCTGTACGCCTGCCATTTGTCAAGGCGAATCAGGAGGTTAACCATATACCTGCGTGGGATTCTGTGACAAACCGTTGATCTTTACAGCTTTGGAACAGAAAGGCTTCCAGGTAACCCGGGGCGGGCCTTAGTATTTCCCGTCCGCGGTTCCCGCAAATTCAAAACGGTCGTGCCGGTCCTTGACTTCTATACATGCGCTTTACATGAGACGACGAGGAGTTCACAACGGCTGTCCTTACTACGCGATTTGGCACCTAAATCCAGCGTATTCCTATACTCGCTTGTCACCCATAGCGTGGAAGCGTAGCGAGACAGAATGCCTATTTGCAAGAAGGTGTCACTTACAACCCTGCTCAGGACAGGCCCCATCCTTAGGCGGTTCTACCGTTTCCAATGTTAG
seq00027   TTAGAAGTGACTGATTGCAGTCGAGTATAATATCAAATAGAGAGGGTGGAACTTTTGTCCTATACGGTTCCCTCGACATGACGTAGAGGGGATTTAGTCGAGCGCCAACCGGAATTTGGCTAGAGAGTCTACTGGTATGCCCGCCTTGATTAACGTATCAAGCCCATTAGGGAACAGTGAAGGCCGGACATTCGAGTATTTTCCACCTATGCGCGGTCTTGCGAAACCCAGGCCCCTCGAGCGATCATGAGGACTCACGTAATCTTTATCCTTATGACAAGTAAGTATGGCAAGAAAGCCCCGACCCTCGACGTAGAATTCCGCCCCCTCATACCTCCAGCCACCTAAGCTACTAAAAACTCGATAACCGTCCATAGAGACTAGACTACCCAACCGGGCGTCACCCATAAGATCGCGAGCTAACTCGAGAGGGGTCGTATACGAACCAGAACGGGCGATATTATCAATCTCCAACGAACGTAGTTGGGTGAGGCACTCAGTCATCCCCGTGTTTTAGCCATAGCTCCCGATAGTCGAAAGAGTCATCATGGCGGTGCGCTATCTTGTGGGTAAATCGGAATCAATATATGGCTGCACGTAGGTCACCAGGTCGATATCCGACTTAGGCGGCCCCACGAGGGGCTAATAACTACCGGAGAGGTGAGGGTTGCTATGGCCAATAACCACCGAGCTCAGCTCAAATGCTGCCTAACATACGCGCTTCACCGCGACTGAGGGTTCGTGCCTGAGCCCAAAGGTGTTGAGCGATAAGAGAGTGCTGCCGACGCAAAGCCGAGTCCTACGCTGGGCCATCCCCCATACCCAGCTCGAGGGAATGCTAGCCAGTGCAAAACGTGCCGCTCGTCTGACCTTTACCGTTGCCTGAGAGGGAATGCCTTAGTGACTGCATCTCGCTTACCGATCCCCTGCCCTTTACAGCGTTCGGCTGGCGCATTGTAACTGAATCCATTATTCAGCGGACCTGCGCGATAATGAGGCAAAACAGAGACTTCGACACACAGTTGATTCCCTCGTGACATGGTAGAAAGGGCGTCCAATGGTTCATACCATTTCGCGCGACCCGCTGAGAACACTCTCCAATCTAATATGTAAGCCGCCAGAAATTGCCCGCGAGTGCTGCCTATGTTCAAAAACTGGATCTGTACTACTGCTGTTCGCCGGGTCAGACCCCTGAGTCCTATGACCTACCCCATTAAGAGATTGAAATTTCTCTAGTCCACTGTATGTAACGGTGGATGAGTGCAGCATTCGAGCCGTGTGCCAGAGGCCGCATCCTGGGTCGAGACATAGTGTTGTGACTAGCCTAATGGTTCCCGGAGGCTCGGATTTTCTATTACTGGGTTGAATCCACCGTTTCTATGAATCGCTGTTTGCCTTGGACGTTTAGAGGAGTATCTGGGCTAGGGAGCCATCCGCCAAGTCGTAATGTTAGCCGGCTTCTGACTATGAATTGTTATCACCTCAAGGTTTAGTGCTGTGACTCACCAAGAGCATTAGGGTCAATGCCTGTGCGCGTGACTATCACTGAGTCCAGATCTCCAGTCCTAAAATCCGCTTAAATGGTACCTTCATCAGATACCGAGGGTCCATTGCTGCATTTAAGCATTTGTACCCTCGGTTTCCAGATGGTGTGGGTATCGGTCCGCTACCGCAATGGCAACTTTCGCCCAGGGAGGAGCCCATCACGTAAAAGATTGCGCGACGTAGATTCTTCTCATAGCTCTACACATATGTCACCAGTGACCGACCAGTACACGTGGGTTTTGACTTCTGACTAGAGAGAAAGTCTATGTCACCGGAAATCGGGGAACTAGGGGGAGACGGCATTTCCGGGTCCTCCAGGTTGCGTTCCAGCGCGATCAAGCTGTACGCCTGCCATTTGTCAAGGCGAATCAGGAGGTTAACCATATACCTGCGTGGGATTCTGTGACAAACCGTTGATCTTTACAGCTTTGGAACAGAAAGGCTTCCAGGTAACCCGGGGCGGGCCTTAGTATTTCCCGTCCGCGGTTCCCGCAAATTCAAAACGGTCGTGCCGGTCCTTGACTTCTATACATGCGCTTTACATGAGACGACGAGGAGTTCACAACGGCTGTCCTTACTACGCGATTTGGCACCTAAATCCAGCGTATTCCTATACTCGCTTGTCACCCATAGCGTGGAAGCGTAGCGAGACAGAATGCCTATTTGCAAGAAGGTGTCACTTACAACCCTGCTCAGGACAGGCCCCATCCTTAGGCGGTTCTACCGTTTCCAATGTTAG
seq00028   TTAGAAGTGACTGATTGCAGTCGAGTATAATATCAAATAGAGAGGGTGGAACTTTTGTCCTATACGGTTCCCTCGACATGACGTAGAGGGGATTTAGTCGAGCGCCAACCGGAATTTGGCTAGAGAGTCTACTGGTATGCCCGCCTTGATTAACGTATCAAGCCCATTAGGGAACAGTGAAGGCCGGACATTCGAGTATTTTCCACCTATGCGCGGTCTTGCGAAACCCAGGCCCCTCGAGCGATCATGAGGACTCACGTAATCTTTATCCTTATGACAAGTAAGTATGGCAAGAAAGCCCCTACCCTCGACGTAGAATTCCGCCCCCTCATACCTCCAGCCACCTAAGCTACTAAAAACTCGATAACCGTCCATAGAGACTAGACTACCCAACCGGGCGTAACCCATAAGATCGCGAGCTAACTCGAGAGGGGTCGTATACGAACCAGAACGGGCGATATTATCAATCTCCAACGAACGTAGTTGGGTGAGGCACTCAGTCATCCCCGTGTTTTAGCCATAGCTCCCGATAGTCGAAAGAGTCATCATGGCGGTGCGCTATCTTGTGGGTAAATCGGAATCAATATATGGCTGCACGTAGGTCACCAGGTCGATATCCGACTTAGGCGGCCCCACGAGGGGCTAATAACTACCGGAGAGGTGAGGGTTGCTATGGCCAATAACCACCGAGCTCAGCTCAAATGCTGCCTAACATACGCGCTTCACCGCGACTGAGGGTTCGTGCCTGAGCCCGAAGGTGTTGAGCGATAAGAGAGTGCTGCCGACGCAAAGCCGAGTCCTACGCTGGGCCATCCCCCATACCCAGCTCGAGGGAATGCTAGCCAGTGCAAAACGTGCCGCTCGTCTGACCTTTACCGTTGCCTGAGAGGGAATGCCTTAGTGACTGCATCTCGCTTACCGATCCCCTGCCCTTTACAGCGTTCGGCTGGCGCATTGTAACTGAATCCATTATTCAGCGGACCTGCGCGATAATGAGGCAAAACAGAGACTTCGACACACAGTTGATTCCCTCGTGACATGGTAGAAAGGGCGTCCAATGGTTCATACCATTTCGCGCGACCCGCTGAGAACACTCACCAATCTAATATGTAAGCCGCCAGAAATTGCCCGCGAGTGCTGCCTATGTTCAAAAACTGGATCTGTACTACTGCTGTTCGCCGGGTCAGACCCCTGAGTCCTATGACCTACCCCATTAAGAGATTGAAATTTCTCTAGTCCACTGTATGTAACGGTGGATGAGTGCAGCATTCGAGCCGTGTGCCAGAGGCCGCATCCTGGGTCGAGACATAGTGTTGTGACTAGCCTAATGGTTCCCGGAGGCTCGGATTTTCTATTACTGGGTTGAATCCACCGTTTCTATGAATCGCTGTTTGCCTTGGACGTTTAGAGGAGTATCTGGGCTAGGGAGCCATCCGCCAAGTCGTAATGTTAGCCGGCTTCTGACTATGAATTGTTATCACCTCAAGGTTTAGTGCTGTGACTCACCAAGAGCATTAGGGTCAAGGCCTGTGCGCGTGACTATCACTGAGTCCAGATCTCCAGTCCTAAAATCCGCTTAAATGGTACCTTCATCAGATACCGAGGGTCCATTGCTGCATTTAAGCATTTGTACCCTCGGTTTCCAGATGGTGTGGGTATCGGTCCGCTACCGCAATGGCAACTTTCGCCCAGGGAGGAGCCCATCACGTAAAAGATTGCGCGACGTAGATTCTTCTCATAGCTCTACACATATGTCACCAGTGACCGACCAGTACACGTGGGTTTTGACTTCTGACTAGAGAGAAAGTCTATGTCACCGGAAATCGGGGAACTAGGGGGAGACGGCATTTCCGGGTCCTCCAGGTTGCGTTCCAGCGCGATCAAGCTGTACGCCTGCCATTTGTCAAGGCGAATCAGGAGGTTAACCATATACCTGCGTGGGATTCTGTGACAAACCGTTGATCTTTACAGCTTTGGAACAGAAAGGCTTCCAGGTAACCCGGGGCGGGCCTTAGTATTTCCCGTCCGCGGTTCCCGCAAATTCAAAACGGTCGTGCCGGTCCTTGACTTCTATACATGCGCTTTACATGAGACGACGAGGAGTTCACAACGGCTGTCCTTACTACGCGATTTGGCACCTAAATCCAGCGTATTCCTATACTCGCTTGTCACCCATAGCGTGGAAGCGTAGCGAGACAGAATGCCTATTTGCAAGAAGGTGTCACTTACAACCCTGCTCAGGACAGGCCCCATCCTTAGGCGGTTCTACCGTTTCCAATGTTAG
seq00029   TTAGAAGTGACTGATTGCAGTCGAGTATAATATCAAATAGAGAGGGTGGAACTTTTGTCCTATACGGTTCCCTCGACATGACGTAGAGGGGATTTAGTCGAGCGCGAACCGGAATTTGGCTAGAGAGTCTACTGGTATGCCCGCCTTGATTAACGTATCAAGCCCATTAGGGAACAGTGAAGGCCGGACATTCGAGTATTTTCCACCTATGCGCGGTCTTGCGAAACCCAGGCCCCTCGAGCGATCATGAGGACTCACGTAATCTTTATCCTTATGACAAGTAAGTATGGCAAGAAAGCCCCTACCCTCGACGTAGAATTCCGCCCCCTCATACCTCCAGCCACCTAAGCTACTAAAAACTCGATAACCGTCCATAGAGACTAGACTACCCAACCGGGCGTAACCCATAAGATCGCGAGCTAACTCGAGAGGGGTCGTATACGAACCAGAACGGGCGATATTATCAATCTCCAACGAACGTAGTTGGGTGAGGCACTCAGTCATCCCCGTGTTTTAGCCATAGCTCCCGATAGTCGAAAGAGTCATCATGGCGGTGCGCTATCTTGTGGGTAAATCGGAATCAATATATGGCTGCACGTAGGTCACCAGGTCGATATCCGACTTAGGCGGCCCCACGAGGGGCTAATAACTACCGGAGAGGTGAGGGTTGCTATGGCCAATAACCACCGAGCTCAGCTCAAATGCTGCCTAACATACGCGCTTCACCGCGACTGAGGGTTCGTGCCTGAGCCCGAAGGTGTTGAGCGATAAGAGAGTGCTGCCGACGCAAAGCCGAGTCCTACGCTGGGCCATCCCCCATACCCAGCTCGAGGGAATGCTAGCCAGTGCAAAACGTGCCGCTCGTCTGACCTTTACCGTTGCCTGAGAGGGAATGCCTTAGTGACTGCATCTCGCTTACCGATCCCCTGCCCTTTACAGCGTTCGGCTGGCGCATTGTAACTGAATCCATTATTCAGCGGACCTGCGCGATAATGAGGCAAAACAGAGACTTCGACACACAGTTGATTCCCTCGTGACATGGTAGAAAGGGCGTCCAATGGTTCATACCATTTCGCGCGACCCGCTGAGAACACTCACCAATCTAATATGTAAGCCGCCAGAAATTGCCCGCGAGTGCTGCCTATGTTCAAAAACTGGATCTGTACTACTGCTGTTCGCCGGGTCAGACCCCTGAGTCCTATGACCTACCCCATTAAGAGATTGAAATTTCTCTAGTCCACTGTATGTAACGGTGGATGAGTGCAGCATTCGAGCCGTGTGCCAGAGGCCGCATCCTGGGTCGAGACATAGTGTTGTGACTAGCCTAATGGTTCCCGGAGGCTCGGATTTTCTATTACTGGGTTGAATCCACCGTTTCTATGAATCGCTGTTTGCCTTGGACGTTTAGAGGAGTATCTGGGCTAGGGAGCCATCCGCCAAGTCGTAATGTTAGCCGGCTTCTGACTATGAATTGTTATCACCTCAAGGTTTAGTGCTGTGACTCACCAAGAGCATTAGGGTCAATGCCTGTGCGCGTGACTATCACTGAGTCCAGATCTCCAGTCCTAAAATCCGCTTAAATGGTACCTTCATCAGATACCGAGGGTCCATTGCTGCATTTAAGCATTTGTACCCTCGGTTTCCAGATGGTGTGGGTATCGGTCCGCTACCGCAATGGCAACTTTCGCCCAGGGAGGAGCCCATCACGTAAAAGATTGCGCGACGTAGATTCTTCTCATAGCTCTACACATATGTCACCAGTGACCGACCAGTACACGTGGGTTTTGACTTCTGACTAGAGAGAAAGTCTATGTCACCGGAAATCGGGGAACTAGGGGGAGACGGCATTTCCGGGTCCTCCAGGTTGCGTTCCAGCGCGATCAAGCTGTACGCCTGCCATTTGTCAAGGCGAATCAGGAGGTTAACCATATACCTGCGTGGGATTCTGTGACAAACCGTTGATCTTTACAGCTTTGGAACAGAAAGGCTTCCAGGTAACCCGGGGCGGGCCTTAGTATTTCCCGTCCGCGGTTCCCGCAAATTCAAAACGGTCGTGCCGGTCCTTGACTTCTATACATGCGCTTTACATGAGACGACGAGGAGTTCACAACGGCTGTCCTTACTACGCGATTTGGCACCTAAATCCAGCGTATTCCTATACTCGCTTGTCACCCATAGCGTGGAAGCGTAGCGAGACAGAATGCCTATTTGCAAGAAGGTGTCACTTACAACCCTGCTCAGGACAGGCCCCATCCTTAGGCGGTTCTACCGTTTCCAATGTTAG
seq00030   TTAGAAGTGACTGATTGCAGTCGAGTATAATATCAAATAGAGAGGGTGGAACTTTTGTCCTATACGGTTCCCTCGACATGACGTAGAGGGGATTTAGTCGAGCGCGAACCGGAATTTGGCTAGAGAGTCTACTGGTATGCCCGCCTTGATTAACGTATCAAGCCCATTAGGGAACAGTGAAGGCCGGACATTCGAGTATTTTCCACCTATGCGCGGTCTTGCGAAACCCAGGCCCCTCGAGCGATCATGAGGACTCACGTAATCTTTATCCTTATGACAAGTAAGTATGGCAAGAAAGCCCCTACCCTCGACGTAGAATTCCGCCCCCTCATACCTCCAGCCACCTAAGCTACTAAAAACTCGATAACCGTCCATAGAGACTAGACTACCCAACCGGGCGTAACCCATAAGATCGCGAGCTAACTCGAGAGGGGTCGTATACGAACCAGAACGGGCGATATTATCAATCTCCAACGAACGTAGTTGGGTGAGGCACTCAGTCATCCCCGTGTTTTAGCCATAGCTCCCGATAGTCGAAAGAGTCATCATGGCGGTGCGCTATCTTGTGGGTAAATCGGAATCAATATATGGCTGCACGTAGGTCACCAGGTCGATATCCGACTTAGGCGGCCCCACGAGGGGCTAATAACTACCGGAGAGGTGAGGGTTGCTATGGCCAATAACCACCGAGCTCAGCTCAAATGCTGCCTAACATACGCGCTTCACCGCGACTGAGGGTTCGTGCCTGAGCCCGAAGGTGTTGAGCGATAAGAGAGTGCTGCCGACGCAAAGCCGAGTCCTACGCTGGGCCATCCCCCATACCCAGCTCGAGGGAATGCTAGCCAGTGCAAAACGTGCCGCTCGTCTGACCTTTACCGTTGCCTGAGAGGGAATGCCTTAGTGACTGCATCTCGCTTACCGATCCCCTGCCCTTTACAGCGTTCGGCTGGCGCATTGTAACTGAATCCATTATTCAGCGGACCTGCGCGATAATGAGGCAAAACAGAGACTTCGACACACAGTTGATTCCCTCGTGACATGGTAGAAAGGGCGTCCAATGGTTCATACCATTTCGCGCGACCCGCTGAGAACACTCACCAATCTAATATGTAAGCCGCCAGAAATTGCCCGCGAGTGCTGCCTATGTTCAAAAACTGGATCTGTACTACTGCTGTTCGCCGGGTCAGACCCCTGAGTCCTATGACCTACCCCATTAAGAGATTGAAATTTCTCTAGTCCACTGTATGTAACGGTGGATGAGTGCAGCATTCGAGCCGTGTGCCAGAGGCCGCATCCTGGGTCGAGACATAGTGTTGTGACTAGCCTAATGGTTCCCGGAGGCTCGGATTTTCTATTACTGGGTTGAATCCACCGTTTCTATGAATCGCTGTTTGCCTTGGACGTTTAGAGGAGTATCTGGGCTAGGGAGCCATCCGCCAAGTCGTAATGTTAGCCGGCTTCTGACTATGAATTGTTATCACCTCAAGGTTTAGTGCTGTGACTCACCAAGAGCATTAGGGTCAATGCCTGTGCGCGTGACTATCACTGAGTCCAGATCTCCAGTCCTAAAATCCGCTTAAATGGTACCTTCATCAGATACCGAGGGTCCATTGCTGCATTTAAGCATTTGTACCCTCGGTTTCCAGATGGTGTGGGTATCGGTCCGCTACCGCAATGGCAACTTTCGCCCAGGGAGGAGCCCATCACGTAAAAGATTGCGCGACGTAGATTCTTCTCATAGCTCTACACATATGTCACCAGTGACCGACCAGTACACGTGGGTTTTGACTTCTGACTAGAGAGAAAGTCTATGTCACCGGAAATCGGGGAACTAGGGGGAGACGGCATTTCCGGGTCCTCCAGGTTGCGTTCCAGCGCGATCAAGCTGTACGCCTGCCATTTGTCAAGGCGAATCAGGAGGTTAACCATATACCTGCGTGGGATTCTGTGACAAACCGTTGATCTTTACAGCTTTGGAACAGAAAGGCTTCCAGGTAACCCGGGGCGGGCCTTAGTATTTCCCGTCCGCGGTTCCCGCAAATTCAAAACGGTCGTGCCGGTCCTTGACTTCTATACATGCGCTTTACATGAGACGACGAGGAGTTCACAACGGCTGTCCTTACTACGCGATTTGGCACCTAAATCCAGCGTATTCCTATACTCGCTTGTCACCCATAGCGTGGAAGCGTAGCGAGACAGAATGCCTATTTGCAAGAAGGTGTCACTTACAACCCTGCTCAGGACAGGCCCCATCCTTAGGCGGTTCTACCGTTTCCAATGTTAG
seq00031   TTAGAAGTGACTGATTGCAGTCGAGTATAATATCAAATAGAGAGGGTGGAACTTTTGTCCTATACGGTTCCCTCGACATGACGTAGAGGGGATTTAGTCGAGCGCGAACCGGAATTTGGCTAGAGAGTCTACTGGTATGCCCGCCTTGATTAACGTATCAAGCCCATTAGGGAACAGTGAAGGCCGGACATTCGAGTATTTTCCACCTATGCGCGGTCTTGCGAAACCCAGGCCCCTCGAGCGATCATGAGGACTCACGTAATCTTTATCCTTATGACAAGTAAGTATGGCAAGAAAGCCCCTACCCTCGACGTAGAATTCCGCCCCCTCATACCTCCAGCCACCTAAGCTACTAAAAACTCGATAACCGTCCATAGAGACTAGACTACCCAACCGGGCGTAACCCATAAGATCGCGAGCTAACTCGAGAGGGGTCGTATACGAACCAGAACGGGCGATATTATCAATCTCCAACGAACGTAGTTGGGTGAGGCACTCAGTCATCCCCGTGTTTTAGCCATAGCTCCCGATAGTCGAAAGAGTCATCATGGCGGTGCGCTATCTTGTGGGTAAATCGGAATCAATATATGGCTGCACGTAGGTCACCAGGTCGATATCCGACTTAGGCGGCCCCACGAGGGGCTAATAACTACCGGAGAGGTGAGGGTTGCTATGGCCAATAACCACCGAGCTCAGCTCAAATGCTGCCTAACATACGCGCTTCACCGCGACTGAGGGTTCGTGCCTGAGCCCGAAGGTGTTGAGCGATAAGAGAGTGCTGCCGACGCAAAGCCGAGTCCTACGCTGGGCCATCCCCCATACCCAGCTCGAGGGAATGCTAGCCAGTGCAAAACGTGCCGCTCGTCTGACCTTTACCGTTGCCTGAGAGGGAATGCCTTAGTGACTGCATCTCGCTTACCGATCCCCTGCCCTTTACAGCGTTCGGCTGGCGCATTGTAACTGAATCCATTATTCAGCGGACCTGCGCGATAATGAGGCAAAACAGAGACTTCGACACACAGTTGATTCCCTCGTGACATGGTAGAAAGGGCGTCCAATGGTTCATACCATTTCGCGCGACCCGCTGAGAACACTCACCAATCTAATATGTAAGCCGCCAGAAATTGCCCGCGAGTGCTGCCTATGTTCAAAAACTGGATCTGTACTACTGCTGTTCGCCGGGTCAGACCCCTGAGTCCTATGACCTACCCCATTAAGAGATTGAAATTTCTCTAGTCCACTGTATGTAACGGTGGATGAGTGCAGCATTCGAGCCGTGTGCCAGAGGCCGCATCCTGGGTCGAGACATAGTGTTGTGACTAGCCTAATGGTTCCCGGAGGCTCGGATTTTCTATTACTGGGTTGAATCCACCGTTTCTATGAATCGCTGTTTGCCTTGGACGTTTAGAGGAGTATCTGGGCTAGGGAGCCATCCGCCAAGTCGTAATGTTAGCCGGCTTCTGACTATGAATTGTTATCACCTCAAGGTTTAGTGCTGTGACTCACCAAGAGCATTAGGGTCAATGCCTGTGCGCGTGACTATCACTGAGTCCAGATCTCCAGTCCTAAAATCCGCTTAAATGGTACCTTCATCAGATACCGAGGGTCCATTGCTGCATTTAAGCATTTGTACCCTCGGTTTCCAGATGGTGTGGGTATCGGTCCGCTACCGCAATGGCAACTTTCGCCCAGGGAGGAGCCCATCACGTAAAAGATTGCGCGACGTAGATTCTTCTCATAGCTCTACACATATGTCACCAGTGACCGACCAGTACACGTGGGTTTTGACTTCTGACTAGAGAGAAAGTCTATGTCACCGGAAATCGGGGAACTAGGGGGAGACGGCATTTCCGGGTCCTCCAGGTTGCGTTCCAGCGCGATCAAGCTGTACGCCTGCCATTTGTCAAGGCGAATCAGGAGGTTAACCATATACCTGCGTGGGATTCTGTGACAAACCGTTGATCTTTACAGCTTTGGAACAGAAAGGCTTCCAGGTAACCCGGGGCGGGCCTTAGTATTTCCCGTCCGCGGTTCCCGCAAATTCAAAACGGTCGTGCCGGTCCTTGACTTCTATACATGCGCTTTACATGAGACGACGAGGAGTTCACAACGGCTGTCCTTACTACGCGATTTGGCACCTAAATCCAGCGTATTCCTATACTCGCTTGTCACCCATAGCGTGGAAGCGTAGCGAGACAGAATGCCTATTTGCAAGAAGGTGTCACTTACAACCCTGCTCAGGACAGGCCCCATCCTTAGGCGGTTCTACCGTTTCCAATGTTAG
seq00032   TTAGAAGTGACTGATTGCAGTCGAGTATAATATCAAATAGAGAGGGTGGAACTTTTGTCCTATACGGTTCCCTCGACATGACGTAGAGGGGATTTAGTCGAGCGCCAACCGGAATTTGGCTAGAGAGTCTACTGGTATGCCCGCCTTGATTAACGTATCAAGCCCATTAGGGAACAGTGAAGGCCGGACATTCGAGTATTTTCCACCTATGCGCGGTCTTGCGAAACCCAGGCCCCTCGAGCGATCATGAGGACTCACGTAATCTTTATCCTTATGACAAGTAAGTATGGCAAGAAAGCCCCTACCCTCGACGTAGAATTCCGCCCCCTCATACCTCCAGCCACCTAAGCTACTAAAAACTCGATAACCGTCCATAGAGACTAGACTACCCAACCGGGCGTCACCCATAAGATCGCGAGCTAACTCGAGAGGGGTCGTATACGAACCAGAACGGGCGATATTATCAATCTCCAACGAACGTAGTTGGGTGAGGCACTCAGTCATCCCCGTGTTTTAGCCATAGCTCCCGATAGTCGAAAGAGTCATCATGGCGGTGCGCTATCTTGTGGGTAAATCGGAATCAATATATGGCTGCACGTAGGTCACCAGGTCGATATCCGACTTAGGCGGCCCCACGAGGGGCTAATAACTACCGGAGAGGTGAGGGTTGCTATGGACAATAACCACCGAGCTCAGCTCAAATGCTGCCTAACATACGCGCTTCACCGCGACTGAGGGTTCGTGCCTGAGCCCGAAGGTGTTGAGCGATAAGAGAGTGCTGCCGACGCAAAGCCGAGTCCTACGCTGGGCCATCCCCCATACCCAGCTCGAGGGAATGCTAGCCAGTGCAAAACGTGCCGCTCGTCTGACCTTTACCGTTGCCTGAGAGGGAATGCCTTAGTGACTGCATCTCGCTTACCGATCCCCTGCCCTTTACAGCGTTCGGCTGGCGCATTGTAACTGAATCCATTATTCAGCGGACCTGCGCGATAATGAGGCAAAACAGAGACTTCGACACACAGTTGATTCCCTCGTGACATGGTAGAAAGGGCGTCCAATGGTTCATACCATTTCGCGCGACCCGCTGAGAACACTCACCAATCTAATATGTAAGCCGCCAGAAATTGCCCGCGAGTGCTGCCTATGTTCAAAAACTGGATCTGTACTACTGCTGTTCGCCGGGTCAGACCCCTGAGTCCTATGACCTACCCCATTAAGAGATTGAAATTTCTCTAGTCCACTGTATGTAACGGTGGATGAGTGCAGCATTCGAGCCGTGTGCCAGAGGCCGCATCCTGGGTCGAGACATAGTGTTGTGACTAGCCTAATGGTTCCCGGAGGCTCGGATTTTCTATTACTGGGTTGAATCCACCGTTTCTATGAATCGCTGTTTGCCTTGGACGTTTAGAGGAGTATCTGGGCTAGGGAGCCATCCGCCAAGTCGTAATGTTAGCCGGCTTCTGACTATGAATTGTTATCACCTCAAGGTTTAGTGCTGTGACTCACCAAGAGCATTAGGGTCAATGCCTGTGCGCGTGACTATCACTGAGTCCAGATCTCCAGTCCTAAAATCCGCTTAAATGGTACCTTCATCAGATACCGAGGGTCCATTGCTGCATTTAAGCATTTGTACCCTCGGTTTCCAGATGGTGTGGGTATCGGTCCGCTACCGCAATGGCAACTTTCGCCCAGGGAGGAGCCCATCACGTAAAAGATTGCGCGACGTAGATTCTTCTCATAGCTCTACACATATGTCACCAGTGACCGACCAGTACACGTGGGTTTTGACTTCTGACTAGAGAGAAAGTCTATGTCACCGGAAATCGGGGAACTAGGGGGAGACGGCATTTCCGGGTCCTCCAGGTTGCGTTCCAGCGCGATCAAGCTGTACGCCTGCCATTTGTCAAGGCGAATCAGGAGGTTAACCATATACCTGCGTGGGATTCTGTGACAAACCGTTGATCTTTACAGCTTTGGAACAGAAAGGCTTCCAGGTAACCCGGGGCGGGCCTTAGTATTTCCCGTCCGCGGTTCCCGCAAATTCAAAACGGTCGTGCCGGTCCTTGACTTCTATACATGCGCTTTACATGAGACGACGAGGAGTTCACAACGGCTGTCCTTACTACGCGATTTGGCACCTAAATCCAGCGTATTCCTATACTCGCTTGTCACCCATAGCGTGGAAGCGTAGCGAGACAGAATGCCTATTTGCAAGAAGGTGTCACTTACAACCCTGCTCAGGACAGGCCCCATCCTTAGGCGGTTCTACCGTTTCCAATGTTAG
seq00033   TTAGAAGTGACTGATTGCAGTCGAGTATAATATCAAATAGAGAGGGTGGAACTTTTGTCCTATACGGTTCCCTCGACATGACGTAGAGGGGATTTAGTCGAGCGCCAACCGGAATTTGGCTAGAGAGTCTACTGGTATGCCCGCCTTGATTAACGTATCAAGCCCATTAGGGAACAGTGAAGGCCGGACATTCGAGTATTTTCCACCTATGCGCGGTCTTGCGAAACCCAGGCCCCTCGAGCGATCATGAGGACTCACGTAATCTTTATCCTTATGACAAGTAAGTATGGCAAGAAAGCCCCTACCCTCGACGTAGAATTCCGCCCCCTCATACCTCCAGCCACCTAAGCTACTAAAAACTCGATAACCGTCCATAGAGACTAGACTACCCAACCGGGCGTCACCCATAAGATCGCGAGCTAACTCGAGAGGGGTCGTATACGAACCAGAACGGGCGATATTATCAATCTCCAACGAACGTAGTTGGGTGAGGCACTCAGTCATCCCCGTGTTTTAGCCATAGCTCCCGATAGTCGAAAGAGTCATCATGGCGGTGCGCTATCTTGTGGGTAAATCGGAATCAATATATGGCTGCACGTAGGTCACCAGGTCGATATCCGACTTAGGCGGCCCCACGAGGGGCTAATAACTACCGGAGAGGTGAGGGTTGCTATGGACAATAACCACCGAGCTCAGCTCAAATGCTGCCTAACATACGCGCTTCACCGCGACTGAGGGTTCGTGCCTGAGCCCGAAGGTGTTGAGCGATAAGAGAGTGCTGCCGACGCAAAGCCGAGTCCTACGCTGGGCCATCCCCCATACCCAGCTCGAGGGAATGCTAGCCAGTGCAAAACGTGCCGCTCGTCTGACCTTTACCGTTGCCTGAGAGGGAATGCCTTAGTGACTGCATCTCGCTTACCGATCCCCTGCCCTTTACAGCGTTCGGCTGGCGCATTGTAACTGAATCCATTATTCAGCGGACCTGCGCGATAATGAGGCAAAACAGAGACTTCGACACACAGTTGATTCCCTCGTGACATGGTAGAAAGGGCGTCCAATGGTTCATACCATTTCGCGCGACCCGCTGAGAACACTCACCAATCTAATATGTAAGCCGCCAGAAATTGCCCGCGAGTGCTGCCTATGTTCAAAAACTGGATCTGTACTACTGCTGTTCGCCGGGTCAGACCCCTGAGTCCTATGACCTACCCCATTAAGAGATTGAAATTTCTCTAGTCCACTGTATGTAACGGTGGATGAGTGCAGCATTCGAGCCGTGTGCCAGAGGCCGCATCCTGGGTCGAGACATAGTGTTGTGACTAGCCTAATGGTTCCCGGAGGCTCGGATTTTCTATTACTGGGTTGAATCCACCGTTTCTATGAATCGCTGTTTGCCTTGGACGTTTAGAGGAGTATCTGGGCTAGGGAGCCATCCGCCAAGTCGTAATGTTAGCCGGCTTCTGACTATGAATTGTTATCACCTCAAGGTTTAGTGCTGTGACTCACCAAGAGCATTAGGGTCAATGCCTGTGCGCGTGACTATCACTGAGTCCAGATCTCCAGTCCTAAAATCCGCTTAAATGGTACCTTCATCAGATACCGAGGGTCCATTGCTGCATTTAAGCATTTGTACCCTCGGTTTCCAGATGGTGTGGGTATCGGTCCGCTACCGCAATGGCAACTTTCGCCCAGGGAGGAGCCCATCACGTAAAAGATTGCGCGACGTAGATTCTTCTCATAGCTCTACACATATGTCACCAGTGACCGACCAGTACACGTGGGTTTTGACTTCTGACTAGAGAGAAAGTCTATGTCACCGGAAATCGGGGAACTAGGGGGAGACGGCATTTCCGGGTCCTCCAGGTTGCGTTCCAGCGCGATCAAGCTGTACGCCTGCCATTTGTCAAGGCGAATCAGGAGGTTAACCATATACCTGCGTGGGATTCTGTGACAAACCGTTGATCTTTACAGCTTTGGAACAGAAAGGCTTCCAGGTAACCCGGGGCGGGCCTTAGTATTTCCCGTCCGCGGTTCCCGCAAATTCAAAACGGTCGTGCCGGTCCTTGACTTCTATACATGCGCTTTACATGAGACGACGAGGAGTTCACAACGGCTGTCCTTACTACGCGATTTGGCACCTAAATCCAGCGTATTCCTATACTCGCTTGTCACCCATAGCGTGGAAGCGTAGCGAGACAGAATGCCTATTTGCAAGAAGGTGTCACTTACAACCCTGCTCAGGACAGGCCCCATCCTTAGGCGGTTCTACCGTTTCCAATGTTAG
