# Supplementary material for: How Good Are Indirect Tests at Detecting Recombination in Human mtDNA?
Source: G3 (Bethesda). 2013 Jul 1;3(7):1095–104. doi: 10.1534/g3.113.006510 (PMC3704238; doi:10.1534/g3.113.006510)
Supplement: Supporting Information [file supp_g3.113.006510_FileS2.gz › SequenceData/mtDNA_ratehet&popgrowth/0/3rdbase/Infiles/0_20-new.txt]

33 2284
seq00001   GATTACTCGGCCGAGCCGCAAACAAGTAACGTCAATGTGTAGCGGTGCGCATATTGCCGGTCATTCCCTGACCGCAGTCAGCAGCGTTCTTGACTGAGGCCGAATTTCAAGCAGCCTCACCCTGTCTAACTCGTAGCATCGACTGGGCTACGAGGCGTAGGGAATCACGGAATCGACCGTACAACGGTTTCGCCAGTACTACTGTTTTCGAGACTGCGCGAATCAGGTCTATTCGGTTTGGTACGTACGGGATACTCCTCTCGCTGCTCATGAAATACCTGACATCTATATACCATAGTCGTAGAGCTTGTAACGATCTAAGATCCCTCCTAAGCCACTGCTCAAATCTGACAGCACAGGAGAAGTACCCGGTACCACCTATACGTCCGAGAGAGTGCCGTGTGTCACCCAGTACCCAACATGGTCCTATCTATCGTCCGGCCTGGTTCGGACAGTCGAGCCATCCGTCCTATTGCTACGAACTGTACGAAGATAGATACTCCAATCTACTGCAGGTTCCCCGCGGTCTGATGGAAGCTGCTTGGAGATCACTGCACCCCCGCATGCTAGACGCTGAAGCAGCGTTTTAGATTTCGCGGACCGGCGGAGTATTGGTAGGAATCGAGCTATGATCCATGGTGCCACTCGGGAGAAGACAACAAGTACATTGCCGACGCCGCAACGCGTCCTACGGCGTAATTGTTGCTTAGCTTAGCAGCGTCGAACGTCTCATTGACTTGAGCCAACCGAACTATTGTGATGGTACAGCCGGATCGGTTCGGGAACAGGCAGCCCTGTGTGGGGCCCCGCAGACGTGACCAGGCGTTATGGCAACTGGCTGATGTTTGAACCTTTGCTACCCTTTCATTCTATGTGTTGCTTTTGGGCTCCCCCGGAAGTCAGGATGACAGTCTTCACCGAAATGGAAAGTGACATCGATAATCGTTTGCCTTAGTACGGCTGCTGGGAACCGCTCAGAGTGCGGGTCACGCCGGTCAGAAGCTGTAGTCAGGCACTTAGTTCTTGAGAGTCATTATGAAAGGTCGGGACTAAATAACAAGACGGTGTTGCCATAGGCATTTCGGACTGCAATGATAGCGTCAGAGATCGCGTTAGTGCAAAAGCATGTCGTTTCATCTAATGCGCCTGGGTAACAGGGTACGATCATGTACGTAAGAAAGTCGGTTTCCTCACGTTGGGACCCGTTACGTTCGAGATTTGGCTCGTCGTGTGCCGTCGTCAGGTCCGTCGGTTAAGCCAACCTACTTATTTACTCAGATGATAGGGCTGGGCGCAATTAGATTCTTCATGGATCGATTGAGAGGGGCGGGGTGTCTGTACCCCCCCGGCTGCGATAACGAGGCCGTCTCGCCATCGGCGATTTTTTTCATTCTGTCATATCATATCTTACTTAGTATGTCTACGTTCTTTCGCGCCGATCCATTTATGGCCTTTACACCACTTGATAGTCAGGACTCGGCGCTCGTATTCGTGTGGTCCTGAGCGAATACGCGGATCGTGCATTTGCCTGAATCTTCAATACTGTATTGGTGGGTACCCAACTGATCCCAAATACGTGCCGGAGACAGAGGGTAGCGCTCTACACCGTCATATTCGCTGAACCTTGGTAAAAGAGCTCGAGCGGGTCACAATGAACTGCGGGGATATCATCCATTGAACGCGACTGAATACAGCGCGCATACCTATAGGAGAGCAAGTAGAGCGTCTCATACTCGGGCTATGGGTAGCGGTAAAAGCTCGGCTCCCGTGTGGCTCTTAAGCTATCAGTGCCGCGAACATTGGGGTCTCATAGATCTGCGACACACACGCGCCTTTAGAAGACGTAGAAGTCCAGGGATTAAGTCTGAGCTAGAATCTTCCCTTTAGCAGGCTATCAAAAATAACGCTACAACTTTCTCATGTTCATCACAATCGGACAGCTTGCTTAAAAAGTACTCACCGTTAGCGTGCATCTAGGACGTTCGAGGGGTGAGCGCCAAGCCGAAATAAGTACCTTGTAGCTGCGTGGTCTTTCTTCGGTCCCCCCGTGTACGTCCATGTCATTATGACCAGTTACGAGGTTCTCCGGCAGACTGACATCATTTAACGGGCCGGATTTTCGCGAACACGTTTACTCGTGATCTTAACCGGGAGGCGGGTCAAGTGAATGGCAAGAGCCGCAGTCGGAACTTGAGCGGAATCCGACATTTGGGCACACTTGATCCTTCGTGCCTTCGAGCCGGCATATGCGTCGTTGCATAGGGCGACTAGGTGCGCAGCGAAG
seq00002   GATTACTCGGCCGAGCCGCAAACAAGTAACGTCAATGTGTAGCGGTGCGCATATTGCCGGTCATTCCCTGACCGCAGTCAGCAGCGTTCTTGACTGAGGCCGAATTTCAAGCAGCCTCACCCTGTCTAACTCGTAGCATCGACTGGGCTACGAGGCGTAGGGAATCACGGAATCGACCGTACAACGGTTTCGCCAGTACTACTGTTTTCGAGACTGCGCGAATCAGGTCTATTCGGTTTGGTACGTACGGGATACTCCTCTCGCTGCTCATGAAATACCTGACATCTATATACCATAGTCGTAGAGCTTGTAACGATCTAAGATCCCTCCTAAGCCACTGCTCAAATCTGACAGCACAGGAGAAGTACCCGGTACCACCTATACGTCCGAGAGAGTGCCGTGTGTCACCCAGTACCCAACATGGTCCTATCTATCGTCCGGCCTGGTTCGGACAGTCGAGCCATCCGTCCTATTGCTACGAACTGTACGAAGATAGATACTCCAATCTACTGCAGGTTCCCCGCGGTCTGATGGAAGCTGCTTGGAGATCACTGCACCCCCGCATGCTAGACGCTGAAGCAGCGTTTTAGATTTCGCGGACCGGCGGAGTATTGGTAGGAATCGAGCTATGATCCATGGTGCCACTCGGGAGAAGACAACAAGTACATTGCCGACGCCGCAACGCGTCCTACGGCGTAATTGTTGCTTAGCTTAGCAGCGTCGAACGTCTCATTGACTTGAGCCAACCGAACTATTGTGATGGTACAGCCGGATCGGTTCGGGAACAGGCAGCCCTGTGTGGGGCCCCGCAGACGTGACCAGGCGTTATGGCAACTGGCTGATGTTTGAACCTTTGCTACCCTTTCATTCTATGTGTTGCTTTTGGGCTCCCCCGGAAGTCAGGATGACAGTCTTCACCGAAATGGAAAGTGACATCGATAATCGTTTGCCTTAGTACGGCTGCTGGGAACCGCTCAGAGTGCGGGTCACGCCGGTCAGAAGCTGTAGTCAGGCACTTAGTTCTTGAGAGTCATTATGAATGGTCGGGACTAAATAACAAGACGGTGTTGCCATAGGCATTTCGGACTGCAATGATAGCGTCAGAGATCGCGTTAGTGCAAAAGCATGTCGTTTCATCTAATGCGCCTGGGTAACAGGGTACGATCATGTACGTAAGAAAGTCGGTTTCCTCACGTTGGGACCCGTTACGTTCGAGATTTGGCTCGTCGTGTGCCGTCGTCAGGTCCGTCGGTTAAGCCAACCTACTTATTTACTCAGATGATAGGGCTGGGCGCAATTAGATTCTTCATGGATCGATTGAGAGGGGCGGGGTGTCTGTACCCCCCCGGCTGCGATAACGAGGCCGTCTCGCCATCGGCGATTTTTTTCATTCTGTCATATCATATCTTACTTAGTATGTCTACGTTCTTTCGCGCCGATCCATTTATGGCCTTTACACCACTTGATAGTCAGGACTCGGCGCTCGTATTCGTGTGGTCCTGAGCGAATACGCGGATCGTGCATTTGCCTGAATCTTCAATACTGTATTGGTGGGTACCCAACTGATCCCAAATACGTGCCGGAGACAGAGGGTAGCGCTCTACACCGTCATATTCGCTGAACCTTGGTAAAAGAGCTCGAGCGGGTCACAATGAACTGCGGGGATATCATCCATTGAACGCGACTGAATACAGCGCGCATACCTATAGGAGAGCAAGTAGAGCGTCTCATACTCGGGCTATGGGTAGCGGTAAAAGCTCGGCTCCCGTGTGGCTCTTAAGCTATCAGTGCCGCGAACATTGGGGTCTCATAGATCTGCGACACACACGCGCCTTTAGAAGACGTAGAAGTCCAGGGATTAAGTCTGAGCTAGAATCTTCCCTTTAGCAGGCTATCAAAAATAACGCTACAACTTTCTCATGTTCATCACAATCGGACAGCTTGCTTAAAAAGTACTCACCGTTAGCGTGCATCTAGGACGTTCGAGGGGTGAGCGCCAAGCCGAAATAAGTACCTTGTAGCTGCGTGGTCTTTCTTCGGTCCCCCCGTGTACGTCCATGTCATTATGACCAGTTACGAGGTTCTCCGGCAGACTGACATCATTTAACGGGCCGGATTTTCGCGAACACGTTTACTCGTGATCTTAACCGGGAGGCGGGTCAAGTGAATGGCAAGAGCCGCAGTCGGAACTTGAGCGGAATCCGACATTTGGGCACACTTGATCCTTCGTGCCTTCGAGCCGGCATATGCGTCGTTGCATAGGGCGACTAGGTGCGCAGCGAAG
seq00003   GATTACTCGGCCGAGCCGCAAACAAGTAACGTCAATGTGTAGCGGTGCGCATATTGCCGGTCATTCCCTGACCGCAGTCAGCAGCGTTCTTGACTGAGGCCGAATTTCAAGCAGCCTCACCCTGTCTAACTCGTAGCATCGACTGGGCTACGAGGCGTAGGGAATCACGGAATCGACCGTACAACGGTTTCGCCAGTACTACTGTTTTCGAGACTGCGCGAATCAGGTCTATTCGGTTTGGTACGTACGGGATACTCCTCTCGCTGCTCATGAAATACCTGACATCTATATACCATAGTCGTAGAGCTTGTAACGATCTAAGATCCCTCCTAAGCCACTGCTCAAATCTGACAGCACAGGAGAAGTACCCGGTACCACCTATACGTCCGAGAGAGTGCCGTGTGTCACCCAGTACCCAACATGGTCCTATCTATCGTCCGGCCTGGTTCGGACAGTCGAGCCATCCGTCCTATTGCTACGAACTGTACGAAGATAGATACTCCAATCTACTGCAGGTTCCCCGCGGTCTGATGGAAGCTGCTTGGAGATCACTGCACCCCCGCATGCTAGACGCTGAAGCAGCGTTTTAGATTTCGCGGACCGGCGGAGTATTGGTAGGAATCGAGCTATGATCCATGGTGCCACTCGGGAGAAGACAACAAGTACATTGCCGACGCCGCAACGCGTCCTACGGCGTAATTGTTGCTTAGCTTAGCAGCGTCGAACGTCTCATTGACTTGAGCCAACCGAACTATTGTGATGGTACAGCCGGATCGGTTCGGGAACAGGCAGCCCTGTGTGGGGCCCCGCAGACGTGACCAGGCGTTATGGCAACTGGCTGATGTTTGAACCTTTGCTACCCTTTCATTCTATGTGTTGCTTTTGGGCTCCCCCGGAAGTCAGGATGACAGTCTTCACCGAAATGGAAAGTGACATCGATAATCGTTTGCCTTAGTACGGCTGCTGGGAACCGCTCAGAGTGCGGGTCACGCCGGTCAGAAGCTGTAGTCAGGCACTTAGTTCTTGAGAGTCATTATGAATGGTCGGGACTAAATAACAAGACGGTGTTGCCATAGGCATTTCGGACTGCAATGATAGCGTCAGAGATCGCGTTAGTGCAAAAGCATGTCGTTTCATCTAATGCGCCTGGGTAACAGGGTACGATCATGTACGTAAGAAAGTCGGTTTCCTCACGTTGGGACCCGTTACGTTCGAGATTTGGCTCGTCGTGTGCCGTCGTCAGGTCCGTCGGTTAAGCCAACCTACTTATTTACTCAGATGATAGGGCTGGGCGCAATTAGATTCTTCATGGATCGATTGAGAGGGGCGGGGTGTCTGTACCCCCCCGGCTGCGATAACGAGGCCGTCTCGCCATCGGCGATTTTTTTCATTCTGTCATATCATATCTTACTTAGTATGTCTACGTTCTTTCGCGCCGATCCATTTATGGCCTTTACACCACTTGATAGTCAGGACTCGGCGCTCGTATTCGTGTGGTCCTGAGCGAATACGCGGATCGTGCATTTGCCTGAATCTTCAATACTGTATTGGTGGGTACCCAACTGATCCCAAATACGTGCCGGAGACAGAGGGTAGCGCTCTACACCGTCATATTCGCTGAACCTTGGTAAAAGAGCTCGAGCGGGTCACAATGAACTGCGGGGATATCATCCATTGAACGCGACTGAATACAGCGCGCATACCTATAGGAGAGCAAGTAGAGCGTCTCATACTCGGGCTATGGGTAGCGGTAAAAGCTCGGCTCCCGTGTGGCTCTTAAGCTATCAGTGCCGCGAACATTGGGGTCTCATAGATCTGCGACACACACGCGCCTTTAGAAGACGTAGAAGTCCAGGGATTAAGTCTGAGCTAGAATCTTCCCTTTAGCAGGCTATCAAAAATAACGCTACAACTTTCTCATGTTCATCACAATCGGACAGCTTGCTTAAAAAGTACTCACCGTTAGCGTGCATCTAGGACGTTCGAGGGGTGAGCGCCAAGCCGAAATAAGTACCTTGTAGCTGCGTGGTCTTTCTTCGGTCCCCCCGTGTACGTCCATGTCATTATGACCAGTTACGAGGTTCTCCGGCAGACTGACATCATTTAACGGGCCGGATTTTCGCGAACACGTTTACTCGTGATCTTAACCGGGAGGCGGGTCAAGTGAATGGCAAGAGCCGCAGTCGGAACTTGAGCGGAATCCGACATTTGGGCACACTTGATCCTTCGTGCCTTCGAGCCGGCATATGCGTCGTTGCATAGGGCGACTAGGTGCGCAGCGAAG
seq00004   GATTACTCGGCCGAGCCGCAAACAAGTAACGTCAATGTGTAGCGGTGCGCATATTGCCGGTCATTCCCTGACCGCAGTCAGCAGCGTTCTTGACTGAGGCCGAATTTCAAGCAGCCTCACCCTGTCTAACTCGTAGCATCGACTGGGCTACGAGGCGTAGGGAATCACGGAATCGACCGTACAACGGTTTCGCCAGTACTACTGTTTTCGAGACTGCGCGAATCAGGTCTATTCGGTTTGGTACGTACGGGATACTCCTCTCGCTGCTCATGAAATACCTGACATCTATATACCATAGTCGTAGAGCTTGTAACGATCTAAGATCCCTCCTAAGCCACTGCTCAAATCTGACAGCACAGGAGAAGTACCCGGTACCACCTATACGTCCGAGAGAGTGCCGTGTGTCACCCAGTACCCAACATGGTCCTATCTATTGTCCGGCCTGGTTCGGACAGTCGAGCCATCCGTCCTATTGCTACGAACTGTACGAAGATAGATACTCCAATCTACTGCAGGTTCCCCGCGGTCTGATGGAAGCTGCTTGGAGATCACTGCACCCCCGCATGCTAGACGCTGAAGCAGCGTTTTAGATTTCGCGGACCGGCGGAGTATTGGTAGGAATCGAGCTATGATCCATGGTGCCACTCGGGAGAAGACAACAAGTACATTGCCGACGCCGCAACGCGTCCTACGGCGTAATTGTTGCTTAGCTTAGCAGCGTCGAACGTCTCATTGACTTGAGCCAACCGAACTATTGTGATGGTACAGCCGGATCGGTTCGGGAACAGGCAGCCCTGTGTGGGGCCCCGCAGACGTGACCAGGCGTTATGGCAACTGGCTGATGTTTGAACCTTTGCTACCCTTTCATTCTATGTGTTGCTTTTGGGCTCCCCCGGAAGTCAGGATGACAGTCTTCACCGAAATGGAAAGTGACATCGATAATCGTTTGCCTTAGTACGGCTGCTGGGAACCGCTCAGAGTGCGGGTCACGCCGGTCAGAAGCTGTAGTCAGGCACTTAGTTCTTGAGAGTCATTATGAATGGTCGGGACTAAATAACAAGACGGTGTTGCCATAGGCATTTCGGACTGCAATGATAGCGTCAGAGATCGCGTTAGTGCAAAAGCATGTCGTTTCATCTAATGCGCCTGGGTAACAGGGTACGATCATGTACGTAAGAAAGTCGGTTTCCTCACGTTGGGACCCGTTACGTTCGAGATTTGGCTCGTCGTGTGCCGTCGTCAGGTCCGTCGGTTAAGCCAACCTACTTATTTACTCAGATGATAGGGCTGGGCGCAATTAGATTCTTCATGGATCGATTGAGAGGGGCGGGGTGTCTGTACCCCCCCGGCTGCGATAACGAGGCCGTCTCGCCATCGGCGATTTTTTTCATTCTGTCATATCATATCTTACTTAGTATGTCTACGTTCTTTCGCGCCGATCCATTTATGGCCTTTACACCACTTGATAGTCAGGACTCGGCGCTCGTATTCGTGTGGTCCTGAGCGAATACGCGGATCGTGCATTTGCCTGAATCTTCAATACTGTATTGGTGGGTACCCAACTGATCCCAAATACGTGCCGGAGACAGAGGGTAGCGCTCTACACCGTCATATTCGCTGAACCTTGGTAAAAGAGCTCGAGCGGGTCACAATGAACTGCGGGGATATCATCCATTGAACGCGACTGAATACAGCGCGCATACCTATAGGAGAGCAAGTAGAGCGTCTCATACTCGGGCTATGGGTAGCGGTAAAAGCTCGGCTCCCGTGTGGCTCTTAAGCTATCAGTGCCGCGAACATTGGGGTCTCATAGATCTGCGACACACACGCGCCTTTAGAAGACGTAGAAGTCCAGGGATTAAGTCTGAGCTAGAATCTTCCCTTTAGCAGGCTATCAAAAATAACGCTACAACTTTCTCATGTTCATCACAATCGGACAGCTTGCTTAAAAAGTACTCACCGTTAGCGTGCATCTAGGACGTTCGAGGGGTGAGCGCCAAGCCGAAATAAGTACCTTGTAGCTGCGTGGTCTTTCTTCGGTCCCCCCGTGTACGTCCATGTCATTATGACCAGTTACGAGATTCTCCGGCAGACTGACATCATTTAACGGGCCGGATTTTCGCGAACACGTTTACTCGTGATCTTAACCGGGAGGCGGGTCAAGTGAATGGCAAGAGCCGCAGTCGGAACTTGAGCGGAATCCGACATTTGGGCACACTTGATCCTTCGTGCCTTCGAGCCGGCATATGCGTCGTTGCATAGGGCGACTAGGTGCGCAGCGAAG
seq00005   GATTACTCGGCCGAGCCGCAAACAAGTAACGTCAATGTGTAGCGGTGCGCATATTGCCGGTCATTCCCTGACCGCAGTCAGCAGCGTTCTTGACTGAGGCCGAATTTCAAGCAGCCTCACCCTGTCTAACTCGTAGCATCGACTGGGCTACGAGGCGTAGGGAATCACGGAATCGACCGTACAACGGTTTCGCCAGTACTACTGTTTTCGAGACTGCGCGAATCAGGTCTATTCGGTTTGGTACGTACGGGATACTCCTCTCGCTGCTCATGAAATACCTGACATCTATATACCATAGTCGTAGAGCTTGTAACGATCTAAGATCCCTCCTAAGCCACTGCTCAAATCTGACAGCACAGGAGAAGTACCCGGTACCACCTATACGTCCGAGAGAGTGCCGTGTGTCACCCAGTACCCAACATGGTCCTATCTATCGTCCGGCCTGGTTCGGACAGTCGAGCCATCCGTCCTATTGCTACGAACTGTACGAAGATAGATACTCCAATCTACTGCAGGTTCCCCGCGGTCTGATGGAAGCTGCTTGGAGATCACTGCACCCCCGCATGCTAGACGCTGAAGCAGCGTTTTAGATTTCGCGGACCGGCGGAGTATTGGTAGGAATCGAGCTATGATCCATGGTGCCACTCGGGAGAAGACAACAAGTACATTGCCGACGCCGCAACGCGTCCTACGGCGTAATTGTTGCTTAGCTTAGCAGCGTCGAACGTCTCATTGACTTGAGCCAACCGAACTATTGTGATGGTACAGCCGGATCGGTTCGGGAACAGGCAGCCCTGTGTGGGGCCCCGCAGACGTGACCAGGCGTTATGGCAACTGGCTGATGTTTGAACCTTTGCTACCCTTTCATTCTATGTGTTGCTTTTGGGCTCCCCCGGAAGTCAGGATGACAGTCTTCACCGAAATGGAAAGTGACATCGATAATCGTTTGCCTTAGTACGGCTGCTGGGAACCGCTCAGAGTGCGGGTCACGCCGGTCAGAAGCTGTAGTCAGGCACTTAGTTCTTGAGAGTCATTATGAATGGTCGGGACTAAATAACAAGACGGTGTTGCCATAGGCATTTCGGACTGCAATGATAGCGTCAGAGATCGCGTTAGTGCAAAAGCATGTCGTTTCATCTAATGCGCCTGGGTAACAGGGTACGATCATGTACGTAAGAAAGTCGGTTTCCTCACGTTGGGACCCGTTACGTTCGAGATTTGGCTCGTCGTGTGCCGTCGTCAGGTCCGTCGGTTAAGCCAACCTACTTATTTACTCAGATGATAGGGCTGGGCGCAATTAGATTCTTCATGGATCGATTGAGAGGGGCGGGGTGTCTGTACCCCCCCGGCTGCGATAACGAGGCCGTCTCGCCATCGGCGATTTTTTTCATTCTGTCATATCATATCTTACTTAGTATGTCTACGTTCTTTCGCGCCGATCCATTTATGGCCTTTACACCACTTGATAGTCAGGACTCGGCGCTCGTATTCGTGTGGTCCTGAGCGAATACGCGGATCGTGCATTTGCCTGAATCTTCAATACTGTATTGGTGGGTACCCAACTGATCCCAAATACGTGCCGGAGACAGAGGGTAGCGCTCTACACCGTCATATTCGCTGAACCTTGGTAAAAGAGCTCGAGCGGGTCACAATGAACTGCGGGGATATCATCCATTGAACGCGACTGAATACAGCGCGCATACCTATAGGAGAGCAAGTAGAGCGTCTCATACTCGGGCTATGGGTAGCGGTAAAAGCTCGGCTCCCGTGTGGCTCTTAAGCTATCAGTGCCGCGAACATTGGGGTCTCATAGATCTGCGACACACACGCGCCTTTAGAAGACGTAGAAGTCCAGGGATTAAGTCTGAGCTAGAATCTTCCCTTTAGCAGGCTATCAAAAATAACGCTACAACTTTCTCATGTTCATCACAATCGGACAGCTTGCTTAAAAAGTACTCACCGTTAGCGTGCATCTAGGACGTTCGAGGGGTGAGCGCCAAGCCGAAATAAGTACCTTGTAGCTGCGTGGTCTTTCTTCGGTCCCCCCGTGTACGTCCATGTCATTATGACCAGTTACGAGGTTCTCCGGCAGACTGACATCATTTAACGGGCCGGATTTTCGCGAACACGTTTACTCGTGATCTTAACCGGGAGGCGGGTCAAGTGAATGGCAAGAGCCGCAGTCGGAACTTGAGCGGAATCCGACATTTGGGCACACTTGATCCTTCGTGCCTTCGAGCCGGCATATGCGTCGTTGCATAGGGCGACTAGGTGCGCAGCGAAG
seq00006   GATTACTCGGCCGAGCCGCAAACAAGTAACGTCAATGTGTAGCGGTGCGCATATTGCCGGTCATTCCCTGACCGCAGTCAGCAGCGTTCTTGACTGAGGCCGAATTTCAAGCAGCCTCACCCTGTCTAACTCGTAGCATCGACTGGGCTACGAGGCGTAGGGAATCACGGAATCGACCGTACAACGGTTTCGCCAGTACTACTGTTTTCGAGACTGCGCGAATCAGGTCTATTCGGTTTGGTACGTACGGGATACTCCTCTCGCTGCTCATGAAATACCTGACATCTATATACCATAGTCGTAGAGCTTGTAACGATCTAAGATCCCTCCTAAGCCACTGCTCAAATCTGACAGCACAGGAGAAGTACCCGGTACCACCTATACGTCCGAGAGAGTGCCGTGTGTCACCCAGTACCCAACATGGTCCTATCTATCGTCCGGCCTGGTTCGGACAGTCGAGCCATCCGTCCTATTGCTACGAACTGTACGAAGATAGATACTCCAATCTACTGCAGGTTCCCCGCGGTCTGATGGAAGCTGCTTGGAGATCACTGCACCCCCGCATGCTAGACGCTGAAGCAGCGTTTTAGATTTCGCGGACCGGCGGAGTATTGGTAGGAATCGAGCTATGATCCATGGTGCCACTCGGGAGAAGACAACAAGTACATTGCCGACGCCGCAACGCGTCCTACGGCGTAATTGTTGCTTAGCTTAGCAGCGTCGAACGTCTCATTGACTTGAGCCAACCGAACTATTGTGATGGTACAGCCGGATCGGTTCGGGAACAGGCAGCCCTGTGTGGGGCCCCGCAGACGTGACCAGGCGTTATGGCAACTGGCTGATGTTTGAACCTTTGCTACCCTTTCATTCTATGTGTTGCTTTTGGGCTCCCCCGGAAGTCAGGATGACAGTCTTCACCGAAATGGAAAGTGACATCGATAATCGTTTGCCTTAGTACGGCTGCTGGGAACCGCTCAGAGTGCGGGTCACGCCGGTCAGAAGCTGTAGTCAGGCACTTAGTTCTTGAGAGTCATTATGAATGGTCGGGACTAAATAACAAGACGGTGTTGCCATAGGCATTTCGGACTGCAATGATAGCGTCAGAGATCGCGTTAGTGCAAAAGCATGTCGTTTCATCTAATGCGCCTGGGTAACAGGGTACGATCATGTACGTAAGAAAGTCGGTTTCCTCACGTTGGGACCCGTTACGTTCGAGATTTGGCTCGTCGTGTGCCGTCGTCAGGTCCGTCGGTTAAGCCAACCTACTTATTTACTCAGATGATAGGGCTGGGCGCAATTAGATTCTTCATGGATCGATTGAGAGGGGCGGGGTGTCTGTACCCCCCCGGCTGCGATAACGAGGCCGTCTCGCCATCGGCGATTTTTTTCATTCTGTCATATCATATCTTACTTAGTATGTCTACGTTCTTTCGCGCCGATCCATTTATGGCCTTTACACCACTTGATAGTCAGGACTCGGCGCTCGTATTCGTGTGGTCCTGAGCGAATACGCGGATCGTGCATTTGCCTGAATCTTCAATACTGTATTGGTGGGTACCCAACTGATCCCAAATACGTGCCGGAGACAGAGGGTAGCGCTCTACACCGTCATATTCGCTGAACCTTGGTAAAAGAGCTCGAGCGGGTCACAATGAACTGCGGGGATATCATCCATTGAACGCGACTGAATACAGCGCGCATACCTATAGGAGAGCAAGTAGAGCGTCTCATACTCGGGCTATGGGTAGCGGTAAAAGCTCGGCTCCCGTGTGGCTCTTAAGCTATCAGTGCCGCGAACATTGGGGTCTCATAGATCTGCGACACACACGCGCCTTTAGAAGACGTAGAAGTCCAGGGATTAAGTCTGAGCTAGAATCTTCCCTTTAGCAGGCTATCAAAAATAACGCTACAACTTTCTCATGTTCATCACAATCGGACAGCTTGCTTAAAAAGTACTCACCGTTAGCGTGCATCTAGGACGTTCGAGGGGTGAGCGCCAAGCCGAAATAAGTACCTTGTAGCTGCGTTGTCTTTCTTCGGTCCCCCCGTGTACGTCCATGTCATTATGACCAGTTACGAGGTTCTCCGGCAGACTGACATCATTTAACGGGCCGGATTTTCGCGAACACGTTTACTCGTGATCTTAACCGGGAGGCGGGTCAAGTGAATGGCAAGAGCCGCAGTCGGAACTTGAGCGGAATCCGACATTTGGGCACACTTGATCCTTCGTGCCTTCGAGCCGGCATATGCGTCGTTGCATAGGGCGACTAGGTGCGCAGCGAAG
seq00007   GATTACTCGGCCGAGCCGCAAACAAGTAACGTCAATGTGTAGCGGTGCGCATATTGCCGGTCATTCCCTGACCGCAGTCAGCAGCGTTCTTGACTGAGGCCGAATTTCAAGCAGCCTCACCCTGTCTAACTCGTAGCATCGACTGGGCTACGAGGCGTAGGGAATCACGGAATCGACCGTACAACGGTTTCGCCAGTACTACTGTTTTCGAGACTGCGCGAATCAGGTCTATTCGGTTTGGTACGTACGGGATACTCCTCTCGCTGCTCATGAAATACCTGACATCTATATACCATAGTCGTAGAGCTTGTAACGATCTAAGATCCCTCCTAAGCCACTGCTCAAATCTGACAGCACAGGAGAAGTACCCGGTACCACCTATACGTCCGAGAGAGTGCCGTGTGTCACCCAGTACCCAACATGGTCCTATCTATTGTCCGGCCTGGTTCGGACAGTCGAGCCATCCGTCCTATTGCTACGAACTGTACGAAGATAGATACTCCAATCTACTGCAGGTTCCCCGCGGTCTGATGGAAGCTGCTTGGAGATCACTGCACCCCCGCATGCTAGACGCTGAAGCAGCGTTTTAGATTTCGCGGACCGGCGGAGTATTGGTAGGAATCGAGCTATGATCCATGGTGCCACTCGGGAGAAGACAACAAGTACATTGCCGACGCCGCAACGCGTCCTACGGCGTAATTGTTGCTTAGCTTAGCAGCGTCGAACGTCTCATTGACTTGAGCCAACCGAACTATTGTGATGGTACAGCCGGATCGGTTCGGGAACAGGCAGCCCTGTGTGGGGCCCCGCAGACGTGACCAGGCGTTATGGCAACTGGCTGATGTTTGAACCTTTGCTACCCTTTCATTCTATGTGTTGCTTTTGGGCTCCCCCGGAAGTCAGGATGACAGTCTTCACCGAAATGGAAAGTGACATCGATAATCGTTTGCCTTAGTACGGCTGCTGGGAACCGCTCAGAGTGCGGGTCACGCCGGTCAGAAGCTGTAGTCAGGCACTTAGTTCTTGAGAGTCATTATGAATGGTCGGGACTAAATAACAAGACGGTGTTGCCATAGGCATTTCGGACTGCAATGATAGCGTCAGAGATCGCGTTAGTGCAAAAGCATGTCGTTTCATCTAATGCGCCTGGGTAACAGGGTACGATCATGTACGTAAGAAAGTCGGTTTCCTCACGTTGGGACCCGTTACGTTCGAGATTTGGCTCGTCGTGTGCCGTCGTCAGGTCCGTCGGTTAAGCCAACCTACTTATTTACTCAGATGATAGGGCTGGGCGCAATTAGATTCTTCATGGATCGATTGAGAGGGGCGGGGTGTCTGTACCCCCCCGGCTGCGATAACGAGGCCGTCTCGCCATCGGCGATTTTTTTCATTCTGTCATATCATATCTTACTTAGTATGTCTACGTTCTTTCGCGCCGATCCATTTATGGCCTTTACACCACTTGATAGTCAGGACTCGGCGCTCGTATTCGTGTGGTCCTGAGCGAATACGCGGATCGTGCATTTGCCTGAATCTTCAATACTGTATTGGTGGGTACCCAACTGATCCCAAATACGTGCCGGAGACAGAGGGTAGCGCTCTACACCGTCATATTCGCTGAACCTTGGTAAAAGAGCTCGAGCGGGTCACAATGAACTGCGGGGATATCATCCATTGAACGCGACTGAATACAGCGCGCATACCTATAGGAGAGCAAGTAGAGCGTCTCATACTCGGGCTATGGGTAGCGGTAAAAGCTCGGCTCCCGTGTGGCTCTTAAGCTATCAGTGCCGCGAACATTGGGGTCTCATAGATCTGCGACACACACGCGCCTTTAGAAGACGTAGAAGTCCAGGGATTAAGTCTGAGCTAGAATCTTCCCTTTAGCAGGCTATCAAAAATAACGCTACAACTTTCTCATGTTCATCACAATCGGACAGCTTGCTTAAAAAGTACTCACCCTTAGCGTGCATCTAGGACGTTCGAGGGGTGAGCGCCAAGCCGAAATAAGTACCTTGTAGCTGCGTGGTCTTTCTTCGGTCCCCCCGTGTACGTCCATGTCATTATGACCAGTTACGAGGTTCTCCGGCAGACTGACATCATTTAACGGGCCGGATTTTCGCGAACACGTTTACTCGTGATCTTAACCGGGAGGCGGGTCAAGTGAATGGCAAGAGCCGCAGTCGGAACTTGAGCGGAATCCGACATTTGGGCACACTTGATCCTTCGTGCCTTCGAGCCGGCATATGCGTCGTTGCATAGGGCGACTAGGTGCGCAGCGAAG
seq00008   GATTACTCGGCCGAGCCGCAAACAAGTAACGTCAATGTGTAGCGGTGCGCATATTGCCGGTCATTCCCTGACCGCAGTCAGCAGCGTTCTTGACTGAGGCCGAATTTCAAGCAGCCTCACCCTGTCTAACTCGTAGCATCGACTGGGCTACGAGGCGTAGGGAATCACGGAATCGACCGTACAACGGTTTCGCCAGTACTACTGTTTTCGAGACTGCGCGAATCAGGTCTATTCGGTTTGGTACGTACGGGATACTCCTCTCGCTGCTCATGAAATACCTGACATCTATATACCATAGTCGTAGAGCTTGTAACGATCTAAGATCCCTCCTAAGCCACTGCTCAAATCTGACAGCACAGGAGAAGTACCCGGTACCACCTATACGTCCGAGAGAGTGCCGTGTGTCACCCAGTACCCAACATGGTCCTATCTATCGTCCGGCCTGGTTCGGACAGTCGAGCCATCCGTCCTATTGCTACGAACTGTACGAAGATAGATACTCCAATCTACTGCAGGTTCCCCGCGGTCTGATGGAAGCTGCTTGGAGATCACTGCACCCCCGCATGCTAGACGCTGAAGCAGCGTTTTAGATTTCGCGGACCGGCGGAGTATTGGTAGGAATCGAGCTATGATCCATGGTGCCACTCGGGAGAAGACAACAAGTACATTGCCGACGCCGCAACGCGTCCTACGGCGTAATTGTTGCTTAGCTTAGCAGCGTCGAACGTCTCATTGACTTGAGCCAACCGAACTATTGTGATGGTACAGCCGGATCGGTTCGGGAACAGGCAGCCCTGTGTGGGGCCCCGCAGACGTGACCAGGCGTTATGGCAACTGGCTGATGTTTGAACCTTTGCTACCCTTTCATTCTATGTGTTGCTTTTGGGCTCCCCCGGAAGTCAGGATGACAGTCTTCACCGAAATGGAAAGTGACATCGATAATCGTTTGCCTTAGTACGGCTGCTGGGAACCGCTCAGAGTGCGGGTCACGCCGGTCAGAAGCTGTAGTCAGGCACTTAGTTCTTGAGAGTCATTATGAATGGTCGGGACTAAATAACAAGACGGTGTTGCCATAGGCATTTCGGACTGCAATGATAGCGTCAGAGATCGCGTTAGTGCAAAAGCATGTCGTTTCATCTAATGCGCCTGGGTAACAGGGTACGATCATGTACGTAAGAAAGTCGGTTTCCTCACGTTGGGACCCGTTACGTTCGAGATTTGGCTCGTCGTGTGCCGTCGTCAGGTCCGTCGGTTAAGCCAACCTACTTATTTACTCAGATGATAGGGCTGGGCGCAATTAGATTCTTCATGGATCGATTGAGAGGGGCGGGGTGTCTGTACCCCCCCGGCTGCGATAACGAGGCCGTCTCGCCATCGGCGATTTTTTTCATTCTGTCATATCATATCTTACTTAGTATGTCTACGTTCTTTCGCGCCGATCCATTTATGGCCTTTACACCACTTGATAGTCAGGACTCGGCGCTCGTATTCGTGTGGTCCTGAGCGAATACGCGGATCGTGCATTTGCCTGAATCTTCAATACTGTATTGGTGGGTACCCAACTGATCCCAAATACGTGCCGGAGACAGAGGGTAGCGCTCTACACCGTCATATTCGCTGAACCTTGGTAAAAGAGCTCGAGCGGGTCACAATGAACTGCGGGGATATCATCCATTGAACGCGACTGAATACAGCGCGCATACCTATAGGAGAGCAAGTAGAGCGTCTCATACTCGGGCTATGGGTAGCGGTAAAAGCTCGGCTCCCGTGTGGCTCTTAAGCTATCAGTGCCGCGAACATTGGGGTCTCATAGATCTGCGACACACACGCGCCTTTAGAAGACGTAGAAGTCCAGGGATTAAGTCTGAGCTAGAATCTTCCCTTTAGCAGGCTATCAAAAATAACGCTACAACTTTCTCATGTTCATCACAATCGGACAGCTTGCTTAAAAAGTACTCACCGTTAGCGTGCATCTAGGACGTTCGAGGGGTGAGCGCCAAGCCGAAATAAGTACCTTGTAGCTGCGTGGTCTTTCTTCGGTCCCCCCGTGTACGTCCATGTCATTATGACCAGTTACGAGGTTCTCCGGCAGACTGACATCATTTAACGGGCCGGATTTTCGCGAACACGTTTACTCGTGATCTTAACCGGGAGGCGGGTCAAGTGAATGGCAAGAGCCGCAGTCGGAACTTGAGCGGAATCCGACATTTGGGCACACTTGATCCTTCGTGCCTTCGAGCCGGCATATGCGTCGTTGCATAGGGCGACTAGGTGCGCAGCGAAG
seq00009   GATTACTCGGCCGAGCCGCAAACAAGTAACGTCAATGTGTAGCGGTGCGCATATTGCCGGTCATTCCCTGACCGCAGTCAGCAGCGTTCTTGACTGAGGCCGAATTTCAAGCAGCCTCACCCTGTCTAACTCGTAGCATCGACTGGGCTACGAGGCGTAGGGAATCACGGAATCGACCGTACAACGGTTTCGCCAGTACTACTGTTTTCGAGACTGCGCGAATCAGGTCTATTCGGTTTGGTACGTACGGGATACTCCTCTCGCTGCTCATGAAATACCTGACATCTATATACCATAGTCGTAGAGCTTGTAACGATCTAAGATCCCTCCTAAGCCACTGCTCAAATCTGACAGCACAGGAGAAGTACCCGGTACCACCTATACGTCCGAGAGAGTGCCGTGTGTCACCCAGTACCCAACATGGTCCTATCTATCGTCCGGCCTGGTTCGGACAGTCGAGCCATCCGTCCTATTGCTACGAACTGTACGAAGATAGATACTCCAATCTACTGCAGGTTCCCCGCGGTCTGATGGAAGCTGCTTGGAGATCACTGCACCCCCGCATGCTAGACGCTGAAGCAGCGTTTTAGATTTCGCGGACCGGCGGAGTATTGGTAGGAATCGAGCTATGATCCATGGTGCCACTCGGGAGAAGACAACAAGTACATTGCCGACGCCGCAACGCGTCCTACGGCGTAATTGTTGCTTAGCTTAGCAGCGTCGAACGTCTCATTGACTTGAGCCAACCGAACTATTGTGATGGTACAGCCGGATCGGTTCGGGAACAGGCAGCCCTGTGTGGGGCCCCGCAGACGTGACCAGGCGTTATGGCAACTGGCTGATGTTTGAACCTTTGCTACCCTTTCATTCTATGTGTTGCTTTTGGGCTCCCCCGGAAGTCAGGATGACAGTCTTCACCGAAATGGAAAGTGACATCGATAATCGTTTGCCTTAGTACGGCTGCTGGGAACCGCTCAGAGTGCGGGTCACGCCGGTCAGAAGCTGTAGTCAGGCACTTAGTTCTTGAGAGTCATTATGAATGGTCGGGACTAAATAACAAGACGGTGTTGCCATAGGCATTTCGGACTGCAATGATAGCGTCAGAGATCGCGTTAGTGCAAAAGCATGTCGTTTCATCTAATGCGCCTGGGTAACAGGGTACGATCATGTACGTAAGAAAGTCGGTTTCCTCACGTTGGGACCCGTTACGTTCGAGATTTGGCTCGTCGTGTGCCGTCGTCAGGTCCGTCGGTTAAGCCAACCTACTTATTTACTCAGATGATAGGGCTGGGCGCAATTAGATTCTTCATGGATCGATTGAGAGGGGCGGGGTGTCTGTACCCCCCCGGCTGCGATAACGAGGCCGTCTCGCCATCGGCGATTTTTTTCATTCTGTCATATCATATCTTACTTAGTATGTCTACGTTCTTTCGCGCCGATCCATTTATGGCCTTTACACCACTTGATAGTCAGGACTCGGCGCTCGTATTCGTGTGGTCCTGAGCGAATACGCGGATCGTGCATTTGCCTGAATCTTCAATACTGTATTGGTGGGTACCCAACTGATCCCAAATACGTGCCGGAGACAGAGGGTAGCGCTCTACACCGTCATATTCGCTGAACCTTGGTAAAAGAGCTCGAGCGGGTCACAATGAACTGCGGGGATATCATCCATTGAACGCGACTGAATACAGCGCGCATACCTATAGGAGAGCAAGTAGAGCGTCTCATACTCGGGCTATGGGTAGCGGTAAAAGCTCGGCTCCCGTGTGGCTCTTAAGCTATCAGTGCCGCGAACATTGGGGTCTCATAGATCTGCGACACACACGCGCCTTTAGAAGACGTAGAAGTCCAGGGATTAAGTCTGAGCTAGAATCTTCCCTTTAGCAGGCTATCAAAAATAACGCTACAACTTTCTCATGTTCATCACAATCGGACAGCTTGCTTAAAAAGTACTCACCGTTAGCGTGCATCTAGGACGTTCGAGGGGTGAGCGCCAAGCCGAAATAAGTACCTTGTAGCTGCGTGGTCTTTCTTCGGTCCCCCCGTGTACGTCCATGTCATTATGACCAGTTACGAGGTTCTCCGGCAGACTGACATCATTTAACGGGCCGGATTTTCGCGAACACGTTTACTCGTGATCTTAACCGGGAGGCGGGTCAAGTGAATGGCAAGAGCCGCAGTCGGAACTTGAGCGGAATCCGACATTTGGGCACACTTGATCCTTCGTGCCTTCGAGCCGGCATATGCGTCGTTGCATAGGGCGACTAGGTGCGCAGCGAAG
seq00010   GATTACTCGGCCGAGCCGCAAACAAGTAACGTCAATGTGTAGCGGTGCGCATATTGCCGGTCATTCCCTGACCGCAGTCAGCAGCGTTCTTGACTGAGGCCGAATTTCAAGCAGCCTCACCCTGTCTAACTCGTAGCATCGACTGGGCTACGAGGCGTAGGGAATCACGGAATCGACCGTACAACGGTTTCGCCAGTACTACTGTTTTCGAGACTGCGCGAATCAGGTCTATTCGGTTTGGTACGTACGGGATACTCCTCTCGCTGCTCATGAAATACCTGACATCTATATACCATAGTCGTAGAGCTTGTAACGATCTAAGATCCCTCCTAAGCCACTGCTCAAATCTGACAGCACAGGAGAAGTACCCGGTACCACCTATACGTCCGAGAGAGTGCCGTGTGTCACCCAGTACCCAACATGGTCCTATCTATCGTCCGGCCTGGTTCGGACAGTCGAGCCATCCGTCCTATTGCTACGAACTGTACGAAGATAGATACTCCAATCTACTGCAGGTTCCCCGCGGTCTGATGGAAGCTGCTTGGAGATCACTGCACCCCCGCATGCTAGACGCTGAAGCAGCGTTTTAGATTTCGCGGACCGGCGGAGTATTGGTAGGAATCGAGCTATGATCCATGGTGCCACTCGGGAGAAGACAACAAGTACATTGCCGACGCCGCAACGCGTCCTACGGCGTAATTGTTGCTTAGCTTAGCAGCGTCGAACGTCTCATTGACTTGAGCCAACCGAACTATTGTGATGGTACAGCCGGATCGGTTCGGGAACAGGCAGCCCTGTGTGGGGCCCCGCAGACGTGACCAGGCGTTATGGCAACTGGCTGATGTTTGAACCTTTGCTACCCTTTCATTCTATGTGTTGCTTTTGGGCTCCCCCGGAAGTCAGGATGACAGTCTTCACCGAAATGGAAAGTGACATCGATAATCGTTTGCCTTAGTACGGCTGCTGGGAACCGCTCAGAGTGCGGGTCACGCCGGTCAGAAGCTGTAGTCAGGCACTTAGTTCTTGAGAGTCATTATGAATGGTCGGGACTAAATAACAAGACGGTGTTGCCATAGGCATTTCGGACTGCAATGATAGCGTCAGAGATCGCGTTAGTGCAAAAGCATGTCGTTTCATCTAATGCGCCTGGGTAACAGGGTACGATCATGTACGTAAGAAAGTCGGTTTCCTCACGTTGGGACCCGTTACGTTCGAGATTTGGCTCGTCGTGTGCCGTCGTCAGGTCCGTCGGTTAAGCCAACCTACTTATTTACTCAGATGATAGGGCTGGGCGCAATTAGATTCTTCATGGATCGATTGAGAGGGGCGGGGTGTCTGTACCCCCCCGGCTGCGATAACGAGGCCGTCTCGCCATCGGCGATTTTTTTCATTCTGTCATATCATATCTTACTTAGTATGTCTACGTTCTTTCGCGCCGATCCATTTATGGCCTTTACACCACTTGATAGTCAGGACTCGGCGCTCGTATTCGTGTGGTCCTGAGCGAATACGCGGATCGTGCATTTGCCTGAATCTTCAATACTGTATTGGTGGGTACCCAACTGATCCCAAATACGTGCCGGAGACAGAGGGTAGCGCTCTACACCGTCATATTCGCTGAACCTTGGTAAAAGAGCTCGAGCGGGTCACAATGAACTGCGGGGATATCATCCATTGAACGCGACTGAATACAGCGCGCATACCTATAGGAGAGCAAGTAGAGCGTCTCATACTCGGGCTATGGGTAGCGGTAAAAGCTCGGCTCCCGTGTGGCTCTTAAGCTATCAGTGCCGCGAACATTGGGGTCTCATAGATCTGCGACACACACGCGCCTTTAGAAGACGTAGAAGTCCAGGGATTAAGTCTGAGCTAGAATCTTCCCTTTAGCAGGCTATCAAAAATAACGCTACAACTTTCTCATGTTCATCACAATCGGACAGCTTGCTTAAAAAGTACTCACCGTTAGCGTGCATCTAGGACGTTCGAGGGGTGAGCGCCAAGCCGAAATAAGTACCTTGTAGCTGCGTGGTCTTTCTTCGGTCCCCCCGTGTACGTCCATGTCATTATGACCAGTTACGAGGTTCTCCGGCAGACTGACATCATTTAACGGGCCGGATTTTCGCGAACACGTTTACTCGTGATCTTAACCGGGAGGCGGGTCAAGTGAATGGCAAGAGCCGCAGTCGGAACTTGAGCGGAATCCGACATTTGGGCACACTTGATCCTTCGTGCCTTCGAGCCGGCATATGCGTCGTTGCATAGGGCGACTAGGTGCGCAGCGAAG
seq00011   GATTACTCGGCCGAGCCGCAAACAAGTAACGTCAATGTGTAGCGGTGCGCATATTGCCGGTCATTCCCTGACCGCAGTCAGCAGCGTTCTTGACTGAGGCCGAATTTCAAGCAGCCTCACCCTGTCTAACTCGTAGCATCGACTGGGCTACGAGGCGTAGGGAATCACGGAATCGACCGTACAACGGTTTCGCCAGTACTACTGTTTTCGAGACTGCGCGAATCAGGTCTATTCGGTTTGGTACGTACGGGATACTCCTCTCGCTGCTCATGAAATACCTGACATCTATATACCATAGTCGTAGAGCTTGTAACGATCTAAGATCCCTCCTAAGCCACTGCTCAAATCTGACAGCACAGGAGAAGTACCCGGTACCACCTATACGTCCGAGAGAGTGCCGTGTGTCACCCAGTACCCAACATGGTCCTATCTATCGTCCGGCCTGGTTCGGACAGTCGAGCCATCCGTCCTATTGCTACGAACTGTACGAAGATAGATACTCCAATCTACTGCAGGTTCCCCGCGGTCTGATGGAAGCTGCTTGGAGATCACTGCACCCCCGCATGCTAGACGCTGAAGCAGCGTTTTAGATTTCGCGGACCGGCGGAGTATTGGTAGGAATCGAGCTATGATCCATGGTGCCACTCGGGAGAAGACAACAAGTACATTGCCGACGCCGCAACGCGTCCTACGGCGTAATTGTTGCTTAGCTTAGCAGCGTCGAACGTCTCATTGACTTGAGCCAACCGAACTATTGTGATGGTACAGCCGGATCGGTTCGGGAACAGGCAGCCCTGTGTGGGGCCCCGCAGACGTGACCAGGCGTTATGGCAACTGGCTGATGTTTGAACCTTTGCTACCCTTTCATTCTATGTGTTGCTTTTGGGCTCCCCCGGAAGTCAGGATGACAGTCTTCACCGAAATGGAAAGTGACATCGATAATCGTTTGCCTTAGTACGGCTGCTGGGAACCGCTCAGAGTGCGGGTCACGCCGGTCAGAAGCTGTAGTCAGGCACTTAGTTCTTGAGAGTCATTATGAATGGTCGGGACTAAATAACAAGACGGTGTTGCCATAGGCATTTCGGACTGCAATGATAGCGTCAGAGATCGCGTTAGTGCAAAAGCATGTCGTTTCATCTAATGCGCCTGGGTAACAGGGTACGATCATGTACGTAAGAAAGTCGGTTTCCTCACGTTGGGACCCGTTACGTTCGAGATTTGGCTCGTCGTGTGCCGTCGTCAGGTCCGTCGGTTAAGCCAACCTACTTATTTACTCAGATGATAGGGCTGGGCGCAATTAGATTCTTCATGGATCGATTGAGAGGGGCGGGGTGTCTGTACCCCCCCGGCTGCGATAACGAGGCCGTCTCGCCATCGGCGATTTTTTTCATTCTGTCATATCATATCTTACTTAGTATGTCTACGTTCTTTCGCGCCGATCCATTTATGGCCTTTACACCACTTGATAGTCAGGACTCGGCGCTCGTATTCGTGTGGTCCTGAGCGAATACGCGGATCGTGCATTTGCCTGAATCTTCAATACTGTATTGGTGGGTACCCAACTGATCCCAAATACGTGCCGGAGACAGAGGGTAGCGCTCTACACCGTCATATTCGCTGAACCTTGGTAAAAGAGCTCGAGCGGGTCACAATGAACTGCGGGGATATCATCCATTGAACGCGACTGAATACAGCGCGCATACCTATAGGAGAGCAAGTAGAGCGTCTCATACTCGGGCTATGGGTAGCGGTAAAAGCTCGGCTCCCGTGTGGCTCTTAAGCTATCAGTGCCGCGAACATTGGGGTCTCATAGATCTGCGACACACACGCGCCTTTAGAAGACGTAGAAGTCCAGGGATTAAGTCTGAGCTAGAATCTTCCCTTTAGCAGGCTACCAAAAATAACGCTACAACTTTCTCATGTTCATCACAATCGGACAGCTTGCTTAAAAAGTACTCACCGTTAGCGTGCATCTAGGACGTTCGAGGGGTGAGCGCCAAGCCGAAATAAGTACCTTGTAGCTGCGTGGTCTTTCTTCGGTCCCCCCGTGTACGTCCATGTCATTATGACCAGTTACGAGGTTCTCCGGCAGACTGACATCATTTAACGGGCCGGATTTTCGCGAACACGTTTACTCGTGATCTTAACCGGGAGGCGGGTCAAGTGAATGGCAAGAGCCGCAGTCGGAACTTGAGCGGAATCCGACATTTGGGCACACTTGATCCTTCGTGCCTTCGAGCCGGCATATGCGTCGTTGCATAGGGCGACTAGGTGCGCAGCGAAG
seq00012   GATTACTCGGCCGAGCCGCAAACAAGTAACGTCAATGTGTAGCGGTGCGCATATTGCCGGTCATTCCCTGACCGCAGTCAGCAGCGTTCTTGACTGAGGCCGAATTTCAAGCAGCCTCACCCTGTCTAACTCGTAGCATCGACTGGGCTACGAGGCGTAGGGAATCACGGAATCGACCGTACAACGGTTTCGCCAGTACTACTGTTTTCGAGACTGCGCGAATCAGGTCTATTCGGTTTGGTACGTACGGGATACTCCTCTCGCTGCTCATGAAATACCTGACATCTATATACCATAGTCGTAGAGCTTGTAACGATCTAAGATCCCTCCTAAGCCACTGCTCAAATCTGACAGCACAGGAGAAGTACCCGGTACCACCTATACGTCCGAGAGAGTGCCGTGTGTCACCCAGTACCCAACATGGTCCTATCTATCGTCCGGCCTGGTTCGGACAGTCGAGCCATCCGTCCTATTGCTACGAACTGTACGAAGATAGATACTCCAATCTACTGCAGGTTCCCCGCGGTCTGATGGAAGCTGCTTGGAGATCACTGCACCCCCGCATGCTAGACGCTGAAGCAGCGTTTTAGATTTCGCGGACCGGCGGAGTATTGGTAGGAATCGAGCTATGATCCATGGTGCCACTCGGGAGAAGACAACAAGTACATTGCCGACGCCGCAACGCGTCCTACGGCGTAATTGTTGCTTAGCTTAGCAGCGTCGAACGTCTCATTGACTTGAGCCAACCGAACTATTGTGATGGTACAGCCGGATCGGTTCGGGAACAGGCAGCCCTGTGTGGGGCCCCGCAGACGTGACCAGGCGTTATGGCAACTGGCTGATGTTTGAACCTTTGCTACCCTTTCATTCTATGTGTTGCTTTTGGGCTCCCCCGGAAGTCAGGATGACAGTCTTCACCGAAATGGAAAGTGACATCGATAATCGTTTGCCTTAGTACGGCTGCTGGGAACCGCTCAGAGTGCGGGTCACGCCGGTCAGAAGCTGTAGTCAGGCACTTAGTTCTTGAGAGTCATTATGAATGGTCGGGACTAAATAACAAGACGGTGTTGCCATAGGCATTTCGGACTGCAATGATAGCGTCAGAGATCGCGTTAGTGCAAAAGCATGTCGTTTCATCTAATGCGCCTGGGTAACAGGGTACGATCATGTACGTAAGAAAGTCGGTTTCCTCACGTTGGGACCCGTTACGTTCGAGATTTGGCTCGTCGTGTGCCGTCGTCAGGTCCGTCGGTTAAGCCAACCTACTTATTTACTCAGATGATAGGGCTGGGCGCAATTAGATTCTTCATGGATCGATTGAGAGGGGCGGGGTGTCTGTACCCCCCCGGCTGCGATAACGAGGCCGTCTCGCCATCGGCGATTTTTTTCATTCTGTCATATCATATCTTACTTAGTATGTCTACGTTCTTTCGCGCCGATCCATTTATGGCCTTTACACCACTTGATAGTCAGGACTCGGCGCTCGTATTCGTGTGGTCCTGAGCGAATACGCGGATCGTGCATTTGCCTGAATCTTCAATACTGTATTGGTGGGTACCCAACTGATCCCAAATACGTGCCGGAGACAGAGGGTAGCGCTCTACACCGTCATATTCGCTGAACCTTGGTAAAAGAGCTCGAGCGGGTCACAATGAACTGCGGGGATATCATCCATTGAACGCGACTGAATACAGCGCGCATACCTATAGGAGAGCAAGTAGAGCGTCTCATACTCGGGCTATGGGTAGCGGTAAAAGCTCGGCTCCCGTGTGGCTCTTAAGCTATCAGTGCCGCGAACATTGGGGTCTCATAGATCTGCGACACACACGCGCCTTTAGAAGACGTAGAAGTCCAGGGATTAAGTCTGAGCTAGAATCTTCCCTTTAGCAGGCTATCAAAAATAACGCTACAACTTTCTCATGTTCATCACAATCGGACAGCTTGCTTAAAAAGTACTCACCGTTAGCGTGCATCTAGGACGTTCGAGGGGTGAGCGCCAAGCCGAAATAAGTACCTTGTAGCTGCGTGGTCTTTCTTCGGTCCCCCCGTGTACGTCCATGTCATTATGACCAGTTACGAGGTTCTCCGGCAGACTGACATCATTTAACGGGCCGGATTTTCGCGAACACGTTTACTCGTGATCTTAACCGGGAGGCGGGTCAAGTGAATGGCAAGAGCCGCAGTCGGAACTTGAGCGGAATCCGACATTTGGGCACACTTGATCCTTCGTGCCTTCGAGCCGGCATATGCGTCGTTGCATAGGGCGACTAGGTGCGCAGCGAAG
seq00013   GATTACTCGGCCGAGCCGCAAACAAGTAACGTCAATGTGTAGCGGTGCGCATATTGCCGGTCATTCCCTGACCGCAGTCAGCAGCGTTCTTGACTGAGGCCGAATTTCAAGCAGCCTCACCCTGTCTAACTCGTAGCATCGACTGGGCTACGAGGCGTAGGGAATCACGGAATCGACCGTACAACGGTTTCGCCAGTACTACTGTTTTCGAGACTGCGCGAATCAGGTCTATTCGGTTTGGTACGTACGGGATACTCCTCTCGCTGCTCATGAAATACCTGACATCTATATACCATAGTCGTAGAGCTTGTAACGATCTAAGATCCCTCCTAAGCCACTGCTCAAATCTGACAGCACAGGAGAAGTACCCGGTACCACCTATACGTCCGAGAGAGTGCCGTGTGTCACCCAGTACCCAACATGGTCCTATCTATCGTCCGGCCTGGTTCGGACAGTCGAGCCATCCGTCCTATTGCTACGAACTGTACGAAGATAGATACTCCAATCTACTGCAGGTTCCCCGCGGTCTGATGGAAGCTGCTTGGAGATCACTGCACCCCCGCATGCTAGACGCTGAAGCAGCGTTTTAGATTTCGCGGACCGGCGGAGTATTGGTAGGAATCGAGCTATGATCCATGGTGCCACTCGGGAGAAGACAACAAGTACATTGCCGACGCCGCAACGCGTCCTACGGCGTAATTGTTGCTTAGCTTAGCAGCGTCGAACGTCTCATTGACTTGAGCCAACCGAACTATTGTGATGGTACAGCCGGATCGGTTCGGGAACAGGCAGCCCTGTGTGGGGCCCCGCAGACGTGACCAGGCGTTATGGCAACTGGCTGATGTTTGAACCTTTGCTACCCTTTCATTCTATGTGTTGCTTTTGGGCTCCCCCGGAAGTCAGGATGACAGTCTTCACCGAAATGGAAAGTGACATCGATAATCGTTTGCCTTAGTACGGCTGCTGGGAACCGCTCAGAGTGCGGGTCACGCCGGTCAGAAGCTGTAGTCAGGCACTTAGTTCTTGAGAGTCATTATGAATGGTCGGGACTAAATAACAAGACGGTGTTGCCATAGGCATTTCGGACTGCAATGATAGCGTCAGAGATCGCGTTAGTGCAAAAGCATGTCGTTTCATCTAATGCGCCTGGGTAACAGGGTACGATCATGTACGTAAGAAAGTCGGTTTCCTCACGTTGGGACCCGTTACGTTCGAGATTTGGCTCGTCGTGTGCCGTCGTCAGGTCCGTCGGTTAAGCCAACCTACTTATTTACTCAGATGATAGGGCTGGGCGCAATTAGATTCTTCATGGATCGATTGAGAGGGGCGGGGTGTCTGTACCCCCCCGGCTGCGATAACGAGGCCGTCTCGCCATCGGCGATTTTTTTCATTCTGTCATATCATATCTTACTTAGTATGTCTACGTTCTTTCGCGCCGATCCATTTATGGCCTTTACACCACTTGATAGTCAGGACTCGGCGCTCGTATTCGTGTGGTCCTGAGCGAATACGCGGATCGTGCATTTGCCTGAATCTTCAATACTGTATTGGTGGGTACCCAACTGATCCCAAATACGTGCCGGAGACAGAGGGTAGCGCTCTACACCGTCATATTCGCTGAACCTTGGTAAAAGAGCTCGAGCGGGTCACAATGAACTGCGGGGATATCATCCATTGAACGCGACTGAATACAGCGCGCATACCTATAGGAGAGCAAGTAGAGCGTCTCATACTCGGGCTATGGGTAGCGGTAAAAGCTCGGCTCCCGTGTGGCTCTTAAGCTATCAGTGCCGCGAACATTGGGGTCTCATAGATCTGCGACACACACGCGCCTTTAGAAGACGTAGAAGTCCAGGGATTAAGTCTGAGCTAGAATCTTCCCTTTAGCAGGCTATCAAAAATAACGCTACAACTTTCTCATGTTCATCACAATCGGACAGCTTGCTTAAAAAGTACTCACCGTTAGCGTGCATCTAGGACGTTCGAGGGGTGAGCGCCAAGCCGAAATAAGTACCTTGTAGCTGCGTGGTCTTTCTTCGGTCCCCCCGTGTACGTCCATGTCATTATGACCAGTTACGAGGTTCTCCGGCAGACTGACATCATTTAACGGGCCGGATTTTCGCGAACACGTTTACTCGTGATCTTAACCGGGAGGCGGGTCAAGTGAATGGCAAGAGCCGCAGTCGGAACTTGAGCGGAATCCGACATTTGGGCACACTTGATCCTTCGTGCCTTCGAGCCGGCATATGCGTCGTTGCATAGGGCGACTAGGTGCGCAGCGAAG
seq00014   GATTACTCGGCCGAGCCGCAAACAAGTAACGTCAATGTGTAGCGGTGCGCATATTGCCGGTCATTCCCTGACCGCAGTCAGCAGCGTTCTTGACTGAGGCCGAATTTCAAGCAGCCTCACCCTGTCTAACTCGTAGCATCGACTGGGCTACGAGGCGTAGGGAATCACGGAATCGACCGTACAACGGTTTCGCCAGTACTACTGTTTTCGAGACTGCGCGAATCAGGTCTATTCGGTTTGGTACGTACGGGATACTCCTCTCGCTGCTCATGAAATACCTGACATCTATATACCATAGTCGTAGAGCTTGTAACGATCTAAGATCCCTCCTAAGCCACTGCTCAAATCTGACAGCACAGGAGAAGTACCCGGTACCACCTATACGTCCGAGAGAGTGCCGTGTGTCACCCAGTACCCAACATGGTCCTATCTATCGTCCGGCCTGGTTCGGACAGTCGAGCCATCCGTCCTATTGCTACGAACTGTACGAAGATAGATACTCCAATCTACTGCAGGTTCCCCGCGGTCTGATGGAAGCTGCTTGGAGATCACTGCACCCCCGCATGCTAGACGCTGAAGCAGCGTTTTAGATTTCGCGGACCGGCGGAGTATTGGTAGGAATCGAGCTATGATCCATGGTGCCACTCGGGAGAAGACAACAAGTACATTGCCGACGCCGCAACGCGTCCTACGGCGTAATTGTTGCTTAGCTTAGCAGCGTCGAACGTCTCATTGACTTGAGCCAACCGAACTATTGTGATGGTACAGCCGGATCGGTTCGGGAACAGGCAGCCCTGTGTGGGGCCCCGCAGACGTGACCAGGCGTTATGGCAACTGGCTGATGTTTGAACCTTTGCTACCCTTTCATTCTATGTGTTGCTTTTGGGCTCCCCCGGAAGTCAGGATGACAGTCTTCACCGAAATGGAAAGTGACATCGATAATCGTTTGCCTTAGTACGGCTGCTGGGAACCGCTCAGAGTGCGGGTCACGCCGGTCAGAAGCTGTAGTCAGGCACTTAGTTCTTGAGAGTCATTATGAATGGTCGGGACTAAATAACAAGACGGTGTTGCCATAGGCATTTCGGACTGCAATGATAGCGTCAGAGATCGCGTTAGTGCAAAAGCATGTCGTTTCATCTAATGCGCCTGGGTAACAGGGTACGATCATGTACGTAAGAAAGTCGGTTTCCTCACGTTGGGACCCGTTACGTTCGAGATTTGGCTCGTCGTGTGCCGTCGTCAGGTCCGTCGGTTAAGCCAACCTACTTATTTACTCAGATGATAGGGCTGGGCGCAATTAGATTCTTCATGGATCGATTGAGAGGGGCGGGGTGTCTGTACCCCCCCGGCTGCGATAACGAGGCCGTCTCGCCATCGGCGATTTTTTTCATTCTGTCATATCATATCTTACTTAGTATGTCTACGTTCTTTCGCGCCGATCCATTTATGGCCTTTACACCACTTGATAGTCAGGACTCGGCGCTCGTATTCGTGTGGTCCTGAGCGAATACGCGGATCGTGCATTTGCCTGAATCTTCAATACTGTATTGGTGGGTACCCAACTGATCCCAAATACGTGCCGGAGACAGAGGGTAGCGCTCTACACCGTCATATTCGCTGAACCTTGGTAAAAGAGCTCGAGCGGGTCACAATGAACTGCGGGGATATCATCCATTGAACGCGACTGAATACAGCGCGCATACCTATAGGAGAGCAAGTAGAGCGTCTCATACTCGGGCTATGGGTAGCGGTAAAAGCTCGGCTCCCGTGTGGCTCTTAAGCTATCAGTGCCGCGAACATTGGGGTCTCATAGATCTGCGACACACACGCGCCTTTAGAAGACGTAGAAGTCCAGGGATTAAGTCTGAGCTAGAATCTTCCCTTTAGCAGGCTATCAAAAATAACGCTACAACTTTCTCATGTTCATCACAATCGGACAGCTTGCTTAAAAAGTACTCACCGTTAGCGTGCATCTAGGACGTTCGAGGGGTGAGCGCCAAGCCGAAATAAGTACCTTGTAGCTGCGTGGTCTTTCTTCGGTCCCCCCGTGTACGTCCATGTCATTATGACCAGTTACGAGGTTCTCCGGCAGACTGACATCATTTAACGGGCCGGATTTTCGCGAACACGTTTACTCGTGATCTTAACCGGGAGGCGGGTCAAGTGAATGGCAAGAGCCGCAGTCGGAACTTGAGCGGAATCCGACATTTGGGCACACTTGATCCTTCGTGCCTTCGAGCCGGCATATGCGTCGTTGCATAGGGCGACTAGGTGCGCAGCGAAG
seq00015   GATTACTCGGCCGAGCCGCAAACAAGTAACGTCAATGTGTAGCGGTGCGCATATTGCCGGTCATTCCCTGACCGCAGTCAGCAGCGTTCTTGACTGAGGCCGAATTTCAAGCAGCCTCACCCTGTCTAACTCGTAGCATCGACTGGGCTACGAGGCGTAGGGAATCACGGAATCGACCGTACAACGGTTTCGCCAGTACTACTGTTTTCGAGACTGCGCGAATCAGGTCTATTCGGTTTGGTACGTACGGGATACTCCTCTCGCTGCTCATGAAATACCTGACATCTATATACCATAGTCGTAGAGCTTGTAACGATCTAAGATCCCTCCTAAGCCACTGCTCAAATCTGACAGCACAGGAGAAGTACCCGGTACCACCTATACGTCCGAGAGAGTGCCGTGTGTCACCCAGTACCCAACATGGTCCTATCTATTGTCCGGCCTGGTTCGGACAGTCGAGCCATCCGTCCTATTGCTACGAACTGTACGAAGATAGATACTCCAATCTACTGCAGGTTCCCCGCGGTCTGATGGAAGCTGCTTGGAGATCACTGCACCCCCGCATGCTAGACGCTGAAGCAGCGTTTTAGATTTCGCGGACCGGCGGAGTATTGGTAGGAATCGAGCTATGATCCATGGTGCCACTCGGGAGAAGACAACAAGTACATTGCCGACGCCGCAACGCGTCCTACGGCGTAATTGTTGCTTAGCTTAGCAGCGTCGAACGTCTCATTGACTTGAGCCAACCGAACTATTGTGATGGTACAGCCGGATCGGTTCGGGAACAGGCAGCCCTGTGTGGGGCCCCGCAGACGTGACCAGGCGTTATGGCAACTGGCTGATGTTTGAACCTTTGCTACCCTTTCATTCTATGTGTTGCTTTTGGGCTCCCCCGGAAGTCAGGATGACAGTCTTCACCGAAATGGAAAGTGACATCGATAATCGTTTGCCTTAGTACGGCTGCTGGGAACCGCTCAGAGTGCGGGTCACGCCGGTCAGAAGCTGTAGTCAGGCACTTAGTTCTTGAGAGTCATTATGAATGGTCGGGACTAAATAACAAGACGGTGTTGCCAAAGGCATTTCGGACTGCAATGATAGCGTCAGAGATCGCGTTAGTGCAAAAGCATGTCGTTTCATCTAATGCGCCTGGGTAACAGGGTACGATCATGTACGTAAGAAAGTCGGTTTCCTCACGTTGGGACCCGTTACGTTCGAGATTTGGCTCGTCGTGTGCCGTCGTCAGGTCCGTCGGTTAAGCCAACCTACTTATTTACTCAGATGATAGGGCTGGGCGCAATTAGATTCTTCATGGATCGATTGAGAGGGGCGGGGTGTCTGTACCCCCCCGGCTGCGATAACGAGGCCGTCTCGCCATCGGCGATTTTTTTCATTCTGTCATATCATATCTTACTTAGTATGTCTACGTTCTTTCGCGCCGATCCATTTATGGCCTTTACACCACTTGATAGTCAGGACTCGGCGCTCGTATTCGTGTGGTCCTGAGCGAATACGCGGATCGTGCATTTGCCTGAATCTTCAATACTGTATTGGTGGGTACCCAACTGATCCCAAATACGTGCCGGAGACAGAGGGTAGCGCTCTACACCGTCATATTCGCTGAACCTTGGTAAAAGAGCTCGAGCGGGTCACAATGAACTGCGGGGATATCATCCATTGAACGCGACTGAATACAGCGCGCATACCTATAGGAGAGCAAGTAGAGCGTCTCATACTCGGGCTATGGGTAGCGGTAAAAGCTCGGCTCCCGTGTGGCTCTTAAGCTATCAGTGCCGCGAACATTGGGGTCTCATAGATCTGCGACACACACGCGCCTTTAGAAGACGTAGAAGTCCAGGGATTAAGTCTGAGCTAGAATCTTCCCTTTAGCAGGCTATCAAAAATAACGCTACAACTTTCTCATGTTCATCACAATCGGACAGCTTGCTTAAAAAGTACTCACCGTTAGCGTGCATCTAGGACGTTCGAGGGGTGAGCGCCAAGCCGAAATAAGTACCTTGTAGCTGCGTGGTCTTTCTTCGGTCCCCCCGTGTACGTCCATGTCATTATGACCAGTTACGAGATTCTCCGGCAGACTGACATCATTTAACGGGCCGGATTTTCGCGAACACGTTTACTCGTGATCTTAACCGGGAGGCGGGTCAAGTGAATGGCAAGAGCCGCAGTCGGAACTTGAGCGGAATCCGACATTTGGGCACACTTGATCCTTCGTGCCTTCGAGCCGGCATATGCGTCGTTGCATAGGGCGACTAGGTGCGCAGCGAAG
seq00016   GATTACTCGGCCGAGCCGCAAACAAGTAACGTCAATGTGTAGCGGTGCGCATATTGCCGGTCATTCCCTGACCGCAGTCAGCAGCGTTCTTGACTGAGGCCGAATTTCAAGCAGCCTCACCCTGTCTAACTCGTAGCATCGACTGGGCTACGAGGCGTAGGGAATCACGGAATCGACCGTACAACGGTTTCGCCAGTACTACTGTTTTCGAGACTGCGCGAATCAGGTCTATTCGGTTTGGTACGTACGGGATACTCCTCTCGCTGCTCATGAAATACCTGACATCTATATACCATAGTCGTAGAGCTTGTAACGATCTAAGATCCCTCCTAAGCCACTGCTCAAATCTGACAGCACAGGAGAAGTACCCGGTACCACCTATACGTCCGAGAGAGTGCCGTGTGTCACCCAGTACCCAACATGGTCCTATCTATCGTCCGGCCTGGTTCGGACAGTCGAGCCATCCGTCCTATTGCTACGAACTGTACGAAGATAGATACTCCAATCTACTGCAGGTTCCCCGCGGTCTGATGGAAGCTGCTTGGAGATCACTGCACCCCCGCATGCTAGACGCTGAAGCAGCGTTTTAGATTTCGCGGACCGGCGGAGTATTGGTAGGAATCGAGCTATGATCCATGGTGCCACTCGGGAGAAGACAACAAGTACATTGCCGACGCCGCAACGCGTCCTACGGCGTAATTGTTGCTTAGCTTAGCAGCGTCGAACGTCTCATTGACTTGAGCCAACCGAACTATTGTGATGGTACAGCCGGATCGGTTCGGGAACAGGCAGCCCTGTGTGGGGCCCCGCAGACGTGACCAGGCGTTATGGCAACTGGCTGATGTTTGAACCTTTGCTACCCTTTCATTCTATGTGTTGCTTTTGGGCTCCCCCGGAAGTCAGGATGACAGTCTTCACCGAAATGGAAAGTGACATCGATAATCGTTTGCCTTAGTACGGCTGCTGGGAACCGCTCAGAGTGCGGGTCACGCCGGTCAGAAGCTGTAGTCAGGCACTTAGTTCTTGAGAGTCATTATGAATGGTCGGGACTAAATAACAAGACGGTGTTGCCATAGGCATTTCGGACTGCAATGATAGCGTCAGAGATCGCGTTAGTGCAAAAGCATGTCGTTTCATCTAATGCGCCTGGGTAACAGGGTACGATCATGTACGTAAGAAAGTCGGTTTCCTCACGTTGGGACCCGTTACGTTCGAGATTTGGCTCGTCGTGTGCCGTCGTCAGGTCCGTCGGTTAAGCCAACCTACTTATTTACTCAGATGATAGGGCTGGGCGCAATTAGATTCTTCATGGATCGATTGAGAGGGGCGGGGTGTCTGTACCCCCCCGGCTGCGATAACGAGGCCGTCTCGCCATCGGCGATTTTTTTCATTCTGTCATATCATATCTTACTTAGTATGTCTACGTTCTTTCGCGCCGATCCATTTATGGCCTTTACACCACTTGATAGTCAGGACTCGGCGCTCGTATTCGTGTGGTCCTGAGCGAATACGCGGATCGTGCATTTGCCTGAATCTTCAATACTGTATTGGTGGGTACCCAACTGATCCCAAATACGTGCCGGAGACAGAGGGTAGCGCTCTACACCGTCATATTCGCTGAACCTTGGTAAAAGAGCTCGAGCGGGTCACAATGAACTGCGGGGATATCATCCATTGAACGCGACTGAATACAGCGCGCATACCTATAGGAGAGCAAGTAGAGCGTCTCATACTCGGGCTATGGGTAGCGGTAAAAGCTCGGCTCCCGTGTGGCTCTTAAGCTATCAGTGCCGCGAACATTGGGGTCTCATAGATCTGCGACACACACGCGCCTTTAGAAGACGTAGAAGTCCAGGGATTAAGTCTGAGCTAGAATCTTCCCTTTAGCAGGCTATCAAAAATAACGCTACAACTTTCTCATGTTCATCACAATCGGACAGCTTGCTTAAAAAGTACTCACCGTTAGCGTGCATCTAGGACGTTCGAGGGGTGAGCGCCAAGCCGAAATAAGTACCTTGTAGCTGCGTGGTCTTTCTTCGGTCCCCCCGTGTACGTCCATGTCATTATGACCAGTTACGAGGTTCTCCGGCAGACTGACATCATTTAACGGGCCGGATTTTCGCGAACACGTTTACTCGTGATCTTAACCGGGAGGCGGGTCAAGTGAATGGCAAGAGCCGCAGTCGGAACTTGAGCGGAATCCGACATTTGGGCACACTTGATCCTTCGTGCCTTCGAGCCGGCATATGCGTCGTTGCATAGGGCGACTAGGTGCGCAGCGAAG
seq00017   GATTACTCGGCCGAGCCGCAAACAAGTAACGTCAATGTGTAGCGGTGCGCATATTGCCGGTCATTCCCTGACCGCAGTCAGCAGCGTTCTTGACTGAGGCCGAATTTCAAGCAGCCTCACCCTGTCTAACTCGTAGCATCGACTGGGCTACGAGGCGTAGGGAATCACGGAATCGACCGTACAACGGTTTCGCCAGTACTACTGTTTTCGAGACTGCGCGAATCAGGTCTATTCGGTTTGGTACGTACGGGATACTCCTCTCGCTGCTCATGAAATACCTGACATCTATATACCATAGTCGTAGAGCTTGTAACGATCTAAGATCCCTCCTAAGCCACTGCTCAAATCTGACAGCACAGGAGAAGTACCCGGTACCACCTATACGTCCGAGAGAGTGCCGTGTGTCACCCAGTACCCAACATGGTCCTATCTATTGTCCGGCCTGGTTCGGACAGTCGAGCCATCCGTCCTATTGCTACGAACTGTACGAAGATAGATACTCCAATCTACTGCAGGTTCCCCGCGGTCTGATGGAAGCTGCTTGGAGATCACTGCACCCCCGCATGCTAGACGCTGAAGCAGCGTTTTAGATTTCGCGGACCGGCGGAGTATTGGTAGGAATCGAGCTATGATCCATGGTGCCACTCGGGAGAAGACAACAAGTACATTGCCGACGCCGCAACGCGTCCTACGGCGTAATTGTTGCTTAGCTTAGCAGCGTCGAACGTCTCATTGACTTGAGCCAACCGAACTATTGTGATGGTACAGCCGGATCGGTTCGGGAACAGGCAGCCCTGTGTGGGGCCCCGCAGACGTGACCAGGCGTTATGGCAACTGGCTGATGTTTGAACCTTTGCTACCCTTTCATTCTATGTGTTGCTTTTGGGCTCCCCCGGAAGTCAGGATGACAGTCTTCACCGAAATGGAAAGTGACATCGATAATCGTTTGCCTTAGTACGGCTGCTGGGAACCGCTCAGAGTGCGGGTCACGCCGGTCAGAAGCTGTAGTCAGGCACTTAGTTCTTGAGAGTCATTATGAATGGTCGGGACTAAATAACAAGACGGTGTTGCCATAGGCATTTCGGACTGCAATGATAGCGTCAGAGATCGCGTTAGTGCAAAAGCATGTCGTTTCATCTAATGCGCCTGGGTAACAGGGTACGATCATGTACGTAAGAAAGTCGGTTTCCTCACGTTGGGACCCGTTACGTTCGAGATTTGGCTCGTCGTGTGCCGTCGTCAGGTCCGTCGGTTAAGCCAACCTACTTATTTACTCAGATGATAGGGCTGGGCGCAATTAGATTCTTCATGGATCGATTGAGAGGGGCGGGGTGTCTGTACCCCCCCGGCTGCGATAACGAGGCCGTCTCGCCATCGGCGATTTTTTTCATTCTGTCATATCATATCTTACTTAGTATGTCTACGTTCTTTCGCGCCGATCCATTTATGGCCTTTACACCACTTGATAGTCAGGACTCGGCGCTCGTATTCGTGTGGTCCTGAGCGAATACGCGGATCGTGCATTTGCCTGAATCTTCAATACTGTATTGGTGGGTACCCAACTGATCCCAAATACGTGCCGGAGACAGAGGGTAGCGCTCTACACCGTCATATTCGCTGAACCTTGGTAAAAGAGCTCGAGCGGGTCACAATGAACTGCGGGGATATCATCCATTGAACGCGACTGAATACAGCGCGCATACCTATAGGAGAGCAAGTAGAGCGTCTCATACTCGGGCTATGGGTAGCGGTAAAAGCTCGGCTCCCGTGTGGCTCTTAAGCTATCAGTGCCGCGAACATTGGGGTCTCATAGATCTGCGACACACACGCGCCTTTAGAAGACGTAGAAGTCCAGGGATTAAGTCTGAGCTAGAATCTTCCCTTTAGCAGGCTATCAAAAATAACGCTACAACTTTCTCATGTTCATCACAATCGGACAGCTTGCTTAAAAAGTACTCACCCTTAGCGTGCATCTAGGACGTTCGAGGGGTGAGCGCCAAGCCGAAATAAGTACCTTGTAGCTGCGTGGTCTTTCTTCGGTCCCCCCGTGTACGTCCATGTCATTATGACCAGTTACGAGGTTCTCCGGCAGACTGACATCATTTAACGGGCCGGATTTTCGCGAACACGTTTACTCGTGATCTTAACCGGGAGGCGGGTCAAGTGAATGGCAAGAGCCGCAGTCGGAACTTGAGCGGAATCCGACATTTGGGCACACTTGATCCTTCGTGCCTTCGAGCCGGCATATGCGTCGTTGCATAGGGCGACTAGGTGCGCAGCGAAG
seq00018   GATTACTCGGCCGAGCCGCAAACAAGTAACGTCAATGTGTAGCGGTGCGCATATTGCCGGTCATTCCCTGACCGCAGTCAGCAGCGTTCTTGACTGAGGCCGAATTTCAAGCAGCCTCACCCTGTCTAACTCGTAGCATCGACTGGGCTACGAGGCGTAGGGAATCACGGAATCGACCGTACAACGGTTTCGCCAGTACTACTGTTTTCGAGACTGCGCGAATCAGGTCTATTCGGTTTGGTACGTACGGGATACTCCTCTCGCTGCTCATGAAATACCTGACATCTATATACCATAGTCGTAGAGCTTGTAACGATCTAAGATCCCTCCTAAGCCACTGCTCAAATCTGACAGCACAGGAGAAGTACCCGGTACCACCTATACGTCCGAGAGAGTGCCGTGTGTCACCCAGTACCCAACATGGTCCTATCTATCGTCCGGCCTGGTTCGGACAGTCGAGCCATCCGTCCTATTGCTACGAACTGTACGAAGATAGATACTCCAATCTACTGCAGGTTCCCCGCGGTCTGATGGAAGCTGCTTGGAGATCACTGCACCCCCGCATGCTAGACGCTGAAGCAGCGTTTTAGATTTCGCGGACCGGCGGAGTATTGGTAGGAATCGAGCTATGATCCATGGTGCCACTCGGGAGAAGACAACAAGTACATTGCCGACGCCGCAACGCGTCCTACGGCGTAATTGTTGCTTAGCTTAGCAGCGTCGAACGTCTCATTGACTTGAGCCAACCGAACTATTGTGATGGTACAGCCGGATCGGTTCGGGAACAGGCAGCCCTGTGTGGGGCCCCGCAGACGTGACCAGGCGTTATGGCAACTGGCTGATGTTTGAACCTTTGCTACCCTTTCATTCTATGTGTTGCTTTTGGGCTCCCCCGGAAGTCAGGATGACAGTCTTCACCGAAATGGAAAGTGACATCGATAATCGTTTGCCTTAGTACGGCTGCTGGGAACCGCTCAGAGTGCGGGTCACGCCGGTCAGAAGCTGTAGTCAGGCACTTAGTTCTTGAGAGTCATTATGAATGGTCGGGACTAAATAACAAGACGGTGTTGCCATAGGCATTTCGGACTGCAATGATAGCGTCAGAGATCGCGTTAGTGCAAAAGCATGTCGTTTCATCTAATGCGCCTGGGTAACAGGGTACGATCATGTACGTAAGAAAGTCGGTTTCCTCACGTTGGGACCCGTTACGTTCGAGATTTGGCTCGTCGTGTGCCGTCGTCAGGTCCGTCGGTTAAGCCAACCTACTTATTTACTCAGATGATAGGGCTGGGCGCAATTAGATTCTTCATGGATCGATTGAGAGGGGCGGGGTGTCTGTACCCCCCCGGCTGCGATAACGAGGCCGTCTCGCCATCGGCGATTTTTTTCATTCTGTCATATCATATCTTACTTAGTATGTCTACGTTCTTTCGCGCCGATCCATTTATGGCCTTTACACCACTTGATAGTCAGGACTCGGCGCTCGTATTCGTGTGGTCCTGAGCGAATACGCGGATCGTGCATTTGCCTGAATCTTCAATACTGTATTGGTGGGTACCCAACTGATCCCAAATACGTGCCGGAGACAGAGGGTAGCGCTCTACACCGTCATATTCGCTGAACCTTGGTAAAAGAGCTCGAGCGGGTCACAATGAACTGCGGGGATATCATCCATTGAACGCGACTGAATACAGCGCGCATACCTATAGGAGAGCAAGTAGAGCGTCTCATACTCGGGCTATGGGTAGCGGTAAAAGCTCGGCTCCCGTGTGGCTCTTAAGCTATCAGTGCCGCGAACATTGGGGTCTCATAGATCTGCGACACACACGCGCCTTTAGAAGACGTAGAAGTCCAGGGATTAAGTCTGAGCTAGAATCTTCCCTTTAGCAGGCTATCAAAAATAACGCTACAACTTTCTCATGTTCATCACAATCGGACAGCTTGCTTAAAAAGTACTCACCGTTAGCGTGCATCTAGGACGTTCGAGGGGTGAGCGCCAAGCCGAAATAAGTACCTTGTAGCTGCGTGGTCTTTCTTCGGTCCCCCCGTGTACGTCCATGTCATTATGACCAGTTACGAGGTTCTCCGGCAGACTGACATCATTTAACGGGCCGGATTTTCGCGAACACGTTTACTCGTGATCTTAACCGGGAGGCGGGTCAAGTGAATGGCAAGAGCCGCAGTCGGAACTTGAGCGGAATCCGACATTTGGGCACACTTGATCCTTCGTGCCTTCGAGCCGGCATATGCGTCGTTGCATAGGGCGACTAGGTGCGCAGCGAAG
seq00019   GATTACTCGGCCGAGCCGCAAACAAGTAACGTCAATGTGTAGCGGTGCGCATATTGCCGGTCATTCCCTGACCGCAGTCAGCAGCGTTCTTGACTGAGGCCGAATTTCAAGCAGCCTCACCCTGTCTAACTCGTAGCATCGACTGGGCTACGAGGCGTAGGGAATCACGGAATCGACCGTACAACGGTTTCGCCAGTACTACTGTTTTCGAGACTGCGCGAATCAGGTCTATTCGGTTTGGTACGTACGGGATACTCCTCTCGCTGCTCATGAAATACCTGACATCTATATACCATAGTCGTAGAGCTTGTAACGATCTAAGATCCCTCCTAAGCCACTGCTCAAATCTGACAGCACAGGAGAAGTACCCGGTACCACCTATACGTCCGAGAGAGTGCCGTGTGTCACCCAGTACCCAACATGGTCCTATCTATCGTCCGGCCTGGTTCGGACAGTCGAGCCATCCGTCCTATTGCTACGAACTGTACGAAGATAGATACTCCAATCTACTGCAGGTTCCCCGCGGTCTGATGGAAGCTGCTTGGAGATCACTGCACCCCCGCATGCTAGACGCTGAAGCAGCGTTTTAGATTTCGCGGACCGGCGGAGTATTGGTAGGAATCGAGCTATGATCCATGGTGCCACTCGGGAGAAGACAACAAGTACATTGCCGACGCCGCAACGCGTCCTACGGCGTAATTGTTGCTTAGCTTAGCAGCGTCGAACGTCTCATTGACTTGAGCCAACCGAACTATTGTGATGGTACAGCCGGATCGGTTCGGGAACAGGCAGCCCTGTGTGGGGCCCCGCAGACGTGACCAGGCGTTATGGCAACTGGCTGATGTTTGAACCTTTGCTACCCTTTCATTCTATGTGTTGCTTTTGGGCTCCCCCGGAAGTCAGGATGACAGTCTTCACCGAAATGGAAAGTGACATCGATAATCGTTTGCCTTAGTACGGCTGCTGGGAACCGCTCAGAGTGCGGGTCACGCCGGTCAGAAGCTGTAGTCAGGCACTTAGTTCTTGAGAGTCATTATGAATGGTCGGGACTAAATAACAAGACGGTGTTGCCATAGGCATTTCGGACTGCAATGATAGCGTCAGAGATCGCGTTAGTGCAAAAGCATGTCGTTTCATCTAATGCGCCTGGGTAACAGGGTACGATCATGTACGTAAGAAAGTCGGTTTCCTCACGTTGGGACCCGTTACGTTCGAGATTTGGCTCGTCGTGTGCCGTCGTCAGGTCCGTCGGTTAAGCCAACCTACTTATTTACTCAGATGATAGGGCTGGGCGCAATTAGATTCTTCATGGATCGATTGAGAGGGGCGGGGTGTCTGTACCCCCCCGGCTGCGATAACGAGGCCGTCTCGCCATCGGCGATTTTTTTCATTCTGTCATATCATATCTTACTTAGTATGTCTACGTTCTTTCGCGCCGATCCATTTATGGCCTTTACACCACTTGATAGTCAGGACTCGGCGCTCGTATTCGTGTGGTCCTGAGCGAATACGCGGATCGTGCATTTGCCTGAATCTTCAATACTGTATTGGTGGGTACCCAACTGATCCCAAATACGTGCCGGAGACAGAGGGTAGCGCTCTACACCGTCATATTCGCTGAACCTTGGTAAAAGAGCTCGAGCGGGTCACAATGAACTGCGGGGATATCATCCATTGAACGCGACTGAATACAGCGCGCATACCTATAGGAGAGCAAGTAGAGCGTCTCATACTCGGGCTATGGGTAGCGGTAAAAGCTCGGCTCCCGTGTGGCTCTTAAGCTATCAGTGCCGCGAACATTGGGGTCTCATAGATCTGCGACACACACGCGCCTTTAGAAGACGTAGAAGTCCAGGGATTAAGTCTGAGCTAGAATCTTCCCTTTAGCAGGCTATCAAAAATAACGCTACAACTTTCTCATGTTCATCACAATCGGACAGCTTGCTTAAAAAGTACTCACCGTTAGCGTGCATCTAGGACGTTCGAGGGGTGAGCGCCAAGCCGAAATAAGTACCTTGTAGCTGCGTGGTCTTTCTTCGGTCCCCCCGTGTACGTCCATGTCATTATGACCAGTTACGAGGTTCTCCGGCAGACTGACATCATTTAACGGGCCGGATTTTCGCGAACACGTTTACTCGTGATCTTAACCGGGAGGCGGGTCAAGTGAATGGCAAGAGCCGCAGTCGGAACTTGAGCGGAATCCGACATTTGGGCACACTTGATCCTTCGTGCCTTCGAGCCGGCATATGCGTCGTTGCATAGGGCGACTAGGTGCGCAGCGAAG
seq00020   GATTACTCGGCCGAGCCGCAAACAAGTAACGTCAATGTGTAGCGGTGCGCATATTGCCGGTCATTCCCTGACCGCAGTCAGCAGCGTTCTTGACTGAGGCCGAATTTCAAGCAGCCTCACCCTGTCTAACTCGTAGCATCGACTGGGCTACGAGGCGTAGGGAATCACGGAATCGACCGTACAACGGTTTCGCCAGTACTACTGTTTTCGAGACTGCGCGAATCAGGTCTATTCGGTTTGGTACGTACGGGATACTCCTCTCGCTGCTCATGAAATACCTGACATCTATATACCATAGTCGTAGAGCTTGTAACGATCTAAGATCCCTCCTAAGCCACTGCTCAAATCTGACAGCACAGGAGAAGTACCCGGTACCACCTATACGTCCGAGAGAGTGCCGTGTGTCACCCAGTACCCAACATGGTCCTATCTATTGTCCGGCCTGGTTCGGACAGTCGAGCCATCCGTCCTATTGCTACGAACTGTACGAAGATAGATACTCCAATCTACTGCAGGTTCCCCGCGGTCTGATGGAAGCTGCTTGGAGATCACTGCACCCCCGCATGCTAGACGCTGAAGCAGCGTTTTAGATTTCGCGGACCGGCGGAGTATTGGTAGGAATCGAGCTATGATCCATGGTGCCACTCGGGAGAAGACAACAAGTACATTGCCGACGCCGCAACGCGTCCTACGGCGTAATTGTTGCTTAGCTTAGCAGCGTCGAACGTCTCATTGACTTGAGCCAACCGAACTATTGTGATGGTACAGCCGGATCGGTTCGGGAACAGGCAGCCCTGTGTGGGGCCCCGCAGACGTGACCAGGCGTTATGGCAACTGGCTGATGTTTGAACCTTTGCTACCCTTTCATTCTATGTGTTGCTTTTGGGCTCCCCCGGAAGTCAGGATGACAGTCTTCACCGAAATGGAAAGTGACATCGATAATCGTTTGCCTTAGTACGGCTGCTGGGAACCGCTCAGAGTGCGGGTCACGCCGGTCAGAAGCTGTAGTCAGGCACTTAGTTCTTGAGAGTCATTATGAATGGTCGGGACTAAATAACAAGACGGTGTTGCCATAGGCATTTCGGACTGCAATGATAGCGTCAGAGATCGCGTTAGTGCAAAAGCATGTCGTTTCATCTAATGCGCCTGGGTAACAGGGTACGATCATGTACGTAAGAAAGTCGGTTTCCTCACGTTGGGACCCGTTACGTTCGAGATTTGGCTCGTCGTGTGCCGTCGTCAGGTCCGTCGGTTAAGCCAACCTACTTATTTACTCAGATGATAGGGCTGGGCGCAATTAGATTCTTCATGGATCGATTGAGAGGGGCGGGGTGTCTGTACCCCCCCGGCTGCGATAACGAGGCCGTCTCGCCATCGGCGATTTTTTTCATTCTGTCATATCATATCTTACTTAGTATGTCTACGTTCTTTCGCGCCGATCCATTTATGGCCTTTACACCACTTGATAGTCAGGACTCGGCGCTCGTATTCGTGTGGTCCTGAGCGAATACGCGGATCGTGCATTTGCCTGAATCTTCAATACTGTATTGGTGGGTACCCAACTGATCCCAAATACGTGCCGGAGACAGAGGGTAGCGCTCTACACCGTCATATTCGCTGAACCTTGGTAAAAGAGCTCGAGCGGGTCACAATGAACTGCGGGGATATCATCCATTGAACGCGACTGAATACAGCGCGCATACCTATAGGAGAGCAAGTAGAGCGTCTCATACTCGGGCTATGGGTAGCGGTAAAAGCTCGGCTCCCGTGTGGCTCTTAAGCTATCAGTGCCGCGAACATTGGGGTCTCATAGATCTGCGACACACACGCGCCTTTAGAAGACGTAGAAGTCCAGGGATTAAGTCTGAGCTAGAATCTTCCCTTTAGCAGGCTATCAAAAATAACGCTACAACTTTCTCATGTTCATCACAATCGGACAGCTTGCTTAAAAAGTACTCACCCTTAGCGTGCATCTAGGACGTTCGAGGGGTGAGCGCCAAGCCGAAATAAGTACCTTGTAGCTGCGTGGTCTTTCTTCGGTCCCCCCGTGTACGTCCATGTCATTATGACCAGTTACGAGGTTCTCCGGCAGACTGACATCATTTAACGGGCCGGATTTTCGCGAACACGTTTACTCGTGATCTTAACCGGGAGGCGGGTCAAGTGAATGGCAAGAGCCGCAGTCGGAACTTGAGCGGAATCCGACATTTGGGCACACTTGATCCTTCGTGCCTTCGAGCCGGCATATGCGTCGTTGCATAGGGCGACTAGGTGCGCAGCGAAG
seq00021   GATTACTCGGCCGAGCCGCAAACAAGTAACGTCAATGTGTAGCGGTGCGCATATTGCCGGTCATTCCCTGACCGCAGTCAGCAGCGTTCTTGACTGAGGCCGAATTTCAAGCAGCCTCACCCTGTCTAACTCGTAGCATCGACTGGGCTACGAGGCGTAGGGAATCACGGAATCGACCGTACAACGGTTTCGCCAGTACTACTGTTTTCGAGACTGCGCGAATCAGGTCTATTCGGTTTGGTACGTACGGGATACTCCTCTCGCTGCTCATGAAATACCTGACATCTATATACCATAGTCGTAGAGCTTGTAACGATCTAAGATCCCTCCTAAGCCACTGCTCAAATCTGACAGCACAGGAGAAGTACCCGGTACCACCTATACGTCCGAGAGAGTGCCGTGTGTCACCCAGTACCCAACATGGTCCTATCTATCGTCCGGCCTGGTTCGGACAGTCGAGCCATCCGTCCTATTGCTACGAACTGTACGAAGATAGATACTCCAATCTACTGCAGGTTCCCCGCGGTCTGATGGAAGCTGCTTGGAGATCACTGCACCCCCGCATGCTAGACGCTGAAGCAGCGTTTTAGATTTCGCGGACCGGCGGAGTATTGGTAGGAATCGAGCTATGATCCATGGTGCCACTCGGGAGAAGACAACAAGTACATTGCCGACGCCGCAACGCGTCCTACGGCGTAATTGTTGCTTAGCTTAGCAGCGTCGAACGTCTCATTGACTTGAGCCAACCGAACTATTGTGATGGTACAGCCGGATCGGTTCGGGAACAGGCAGCCCTGTGTGGGGCCCCGCAGACGTGACCAGGCGTTATGGCAACTGGCTGATGTTTGAACCTTTGCTACCCTTTCATTCTATGTGTTGCTTTTGGGCTCCCCCGGAAGTCAGGATGACAGTCTTCACCGAAATGGAAAGTGACATCGATAATCGTTTGCCTTAGTACGGCTGCTGGGAACCGCTCAGAGTGCGGGTCACGCCGGTCAGAAGCTGTAGTCAGGCACTTAGTTCTTGAGAGTCATTATGAATGGTCGGGACTAAATAACAAGACGGTGTTGCCATAGGCATTTCGGACTGCAATGATAGCGTCAGAGATCGCGTTAGTGCAAAAGCATGTCGTTTCATCTAATGCGCCTGGGTAACAGGGTACGATCATGTACGTAAGAAAGTCGGTTTCCTCACGTTGGGACCCGTTACGTTCGAGATTTGGCTCGTCGTGTGCCGTCGTCAGGTCCGTCGGTTAAGCCAACCTACTTATTTACTCAGATGATAGGGCTGGGCGCAATTAGATTCTTCATGGATCGATTGAGAGGGGCGGGGTGTCTGTACCCCCCCGGCTGCGATAACGAGGCCGTCTCGCCATCGGCGATTTTTTTCATTCTGTCATATCATATCTTACTTAGTATGTCTACGTTCTTTCGCGCCGATCCATTTATGGCCTTTACACCACTTGATAGTCAGGACTCGGCGCTCGTATTCGTGTGGTCCTGAGCGAATACGCGGATCGTGCATTTGCCTGAATCTTCAATACTGTATTGGTGGGTACCCAACTGATCCCAAATACGTGCCGGAGACAGAGGGTAGCGCTCTACACCGTCATATTCGCTGAACCTTGGTAAAAGAGCTCGAGCGGGTCACAATGAACTGCGGGGATATCATCCATTGAACGCGACTGAATACAGCGCGCATACCTATAGGAGAGCAAGTAGAGCGTCTCATACTCGGGCTATGGGTAGCGGTAAAAGCTCGGCTCCCGTGTGGCTCTTAAGCTATCAGTGCCGCGAACATTGGGGTCTCATAGATCTGCGACACACACGCGCCTTTAGAAGACGTAGAAGTCCAGGGATTAAGTCTGAGCTAGAATCTTCCCTTTAGCAGGCTATCAAAAATAACGCTACAACTTTCTCATGTTCATCACAATCGGACAGCTTGCTTAAAAAGTACTCACCGTTAGCGTGCATCTAGGACGTTCGAGGGGTGAGCGCCAAGCCGAAATAAGTACCTTGTAGCTGCGTGGTCTTTCTTCGGTCCCCCCGTGTACGTCCATGTCATTATGACCAGTTACGAGGTTCTCCGGCAGACTGACATCATTTAACGGGCCGGATTTTCGCGAACACGTTTACTCGTGATCTTAACCGGGAGGCGGGTCAAGTGAATGGCAAGAGCCGCAGTCGGAACTTGAGCGGAATCCGACATTTGGGCACACTTGATCCTTCGTGCCTTCGAGCCGGCATATGCGTCGTTGCATAGGGCGACTAGGTGCGCAGCGAAG
seq00022   GATTACTCGGCCGAGCCGCAAACAAGTAACGTCAATGTGTAGCGGTGCGCATATTGCCGGTCATTCCCTGACCGCAGTCAGCAGCGTTCTTGACTGAGGCCGAATTTCAAGCAGCCTCACCCTGTCTAACTCGTAGCATCGACTGGGCTACGAGGCGTAGGGAATCACGGAATCGACCGTACAACGGTTTCGCCAGTACTACTGTTTTCGAGACTGCGCGAATCAGGTCTATTCGGTTTGGTACGTACGGGATACTCCTCTCGCTGCTCATGAAATACCTGACATCTATATACCATAGTCGTAGAGCTTGTAACGATCTAAGATCCCTCGTAAGCCACTGCTCAAATCTGACAGCACAGGAGAAGTACCCGGTACCACCTATACGTCCGAGAGAGTGCCGTGTGTCACCCAGTACCCAACATGGTCCTATCTATTGTCCGGCCTGGTTCGGACAGTCGAGCCATCCGTCCTATTGCTACGAACTGTACGAAGATAGATACTCCAATCTACTGCAGGTTCCCCGCGGTCTGATGGAAGCTGCTTGGAGATCACTGCACCCCCGCATGCTAGACGCTGAAGCAGCGTTTTAGATTTCGCGGACCGGCGGAGTATTGGTAGGAATCGAGCTATGATCCATGGTGCCACTCGGGAGAAGACAACAAGTACATTGCCGACGCCGCAACGCGTCCTACGGCGTAATTGTTGCTTAGCTTAGCAGCGTCGAACGTCTCATTGACTTGAGCCAACCGAACTATTGTGATGGTACAGCCGGATCGGTTCGGGAACAGGCAGCCCTGTGTGGGGCCCCGCAGACGTGACCAGGCGTTATGGCAACTGGCTGATGTTTGAACCTTTGCTACCCTTTCATTCTATGTGTTGCTTTTGGGCTCCCCCGGAAGTCAGGATGACAGTCTTCACCGAAATGGAAAGTGACATCGATAATCGTTTGCCTTAGTACGGCTGCTGGGAACCGCTCAGAGTGCGGGTCACGCCGGTCAGAAGCTGTAGTCAGGCACTTAGTTCTTGAGAGTCATTATGAATGGTCGGGACTAAATAACAAGACGGTGTTGCCATAGGCATTTCGGACTGCAATGATAGCGTCAGAGATCGCGTTAGTGCAAAAGCATGTCGTTTCATCTAATGCGCCTGGGTAACAGGGTACGATCATGTACGTAAGAAAGTCGGTTTCCTCACGTTGGGACCCGTTACGTTCGAGATTTGGCTCGTCGTGTGCCGTCGTCAGGTCCGTCGGTTAAGCCAACCTACTTATTTACTCAGATGATAGGGCTGGGCGCAATTAGATTCTTCATGGATCGATTGAGAGGGGCGGGGTGTCTGTACCCCCCCGGCTGCGATAACGAGGCCGTCTCGCCATCGGCGATTTTTTTCATTCTGTCATATCATATCTTACTTAGTATGTCTACGTTCTTTCGCGCCGATCCATTTATGGCCTTTACACCACTTGATAGTCAGGACTCGGCGCTCGTATTCGTGTGGTCCTGAGCGAATACGCGGATCGTGCATTTGCCTGAATCTTCAATACTGTATTGGTGGGTACCCAACTGATCCCAAATACGTGCCGGAGACAGAGGGTAGCGCTCTACACCGTCATATTCGCTGAACCTTGGTAAAAGAGCTCGAGCGGGTCACAATGAACTGCGGGGATATCATCCATTGAACGCGACTGAATACAGCGCGCATACCTATAGGAGAGCAAGTAGAGCGTCTCATACTCGGGCTATGGGTAGCGGTAAAAGCTCGGCTCCCGTGTGGCTCTTAAGCTATCAGTGCCGCGAACATTGGGGTCTCATAGATCTGCGACACACACGCGCCTTTAGAAGACGTAGAAGTCCAGGGATTAAGTCTGAGCTAGAATCTTCCCTTTAGCAGGCTATCAAAAATAACGCTACAACTTTCTCATGTTCATCACAATCGGACAGCTTGCTTAAAAAGTACTCACCGTTAGCGTGCATCTAGGACGTTCGAGGGGTGAGCGCCAAGCCGAAATAAGTACCTTGTAGCTGCGTGGTCTTTCTTCGGTCCCCCCGTGTACGTCCATGTCATTATGACCAGTTACGAGGTTCTCCGGCAGACTGACATCATTTAACGGGCCGGATTTTCGCGAACACGTTTACTCGTGATCTTAACCGGGAGGCGGGTCAAGTGAATGGCAAGAGCCGCAGTCGGAACTTGAGCGGAATCCGACATTTGGGCACACTTGATCCTTCGTGCCTTCGAGCCGGCATATGCGTCGTTGCATAGGGCGACTAGGTGCGCAGCGAAG
seq00023   GATTACTCGGCCGAGCCGCAAACAAGTAACGTCAATGTGTAGCGGTGCGCATATTGCCGGTCATTCCCTGACCGCAGTCAGCAGCGTTCTTGACTGAGGCCGAATTTCAAGCAGCCTCACCCTGTCTAACTCGTAGCATCGACTGGGCTACGAGGCGTAGGGAATCACGGAATCGACCGTACAACGGTTTCGCCAGTACTACTGTTTTCGAGACTGCGCGAATCAGGTCTATTCGGTTTGGTACGTACGGGATACTCCTCTCGCTGCTCATGAAATACCTGACATCTATATACCATAGTCGTAGAGCTTGTAACGATCTAAGATCCCTCCTAAGCCACTGCTCAAATCTGACAGCACAGGAGAAGTACCCGGTACCACCTATACGTCCGAGAGAGTGCCGTGTGTCACCCAGTACCCAACATGGTCCTATCTATCGTCCGGCCTGGTTCGGACAGTCGAGCCATCCGTCCTATTGCTACGAACTGTACGAAGATAGATACTCCAATCTACTGCAGGTTCCCCGCGGTCTGATGGAAGCTGCTTGGAGATCACTGCACCCCCGCATGCTAGACGCTGAAGCAGCGTTTTAGATTTCGCGGACCGGCGGAGTATTGGTAGGAATCGAGCTATGATCCATGGTGCCACTCGGGAGAAGACAACAAGTACATTGCCGACGCCGCAACGCGTCCTACGGCGTAATTGTTGCTTAGCTTAGCAGCGTCGAACGTCTCATTGACTTGAGCCAACCGAACTATTGTGATGGTACAGCCGGATCGGTTCGGGAACAGGCAGCCCTGTGTGGGGCCCCGCAGACGTGACCAGGCGTTATGGCAACTGGCTGATGTTTGAACCTTTGCTACCCTTTCATTCTATGTGTTGCTTTTGGGCTCCCCCGGAAGTCAGGATGACAGTCTTCACCGAAATGGAAAGTGACATCGATAATCGTTTGCCTTAGTACGGCTGCTGGGAACCGCTCAGAGTGCGGGTCACGCCGGTCAGAAGCTGTAGTCAGGCACTTAGTTCTTGAGAGTCATTATGAATGGTCGGGACTAAATAACAAGACGGTGTTGCCATAGGCATTTCGGACTGCAATGATAGCGTCAGAGATCGCGTTAGTGCAAAAGCATGTCGTTTCATCTAATGCGCCTGGGTAACAGGGTACGATCATGTACGTAAGAAAGTCGGTTTCCTCACGTTGGGACCCGTTACGTTCGAGATTTGGCTCGTCGTGTGCCGTCGTCAGGTCCGTCGGTTAAGCCAACCTACTTATTTACTCAGATGATAGGGCTGGGCGCAATTAGATTCTTCATGGATCGATTGAGAGGGGCGGGGTGTCTGTACCCCCCCGGCTGCGATAACGAGGCCGTCTCGCCATCGGCGATTTTTTTCATTCTGTCATATCATATCTTACTTAGTATGTCTACGTTCTTTCGCGCCGATCCATTTATGGCCTTTACACCACTTGATAGTCAGGACTCGGCGCTCGTATTCGTGTGGTCCTGAGCGAATACGCGGATCGTGCATTTGCCTGAATCTTCAATACTGTATTGGTGGGTACCCAACTGATCCCAAATACGTGCCGGAGACAGAGGGTAGCGCTCTACACCGTCATATTCGCTGAACCTTGGTAAAAGAGCTCGAGCGGGTCACAATGAACTGCGGGGATATCATCCATTGAACGCGACTGAATACAGCGCGCATACCTATAGGAGAGCAAGTAGAGCGTCTCATACTCGGGCTATGGGTAGCGGTAAAAGCTCGGCTCCCGTGTGGCTCTTAAGCTATCAGTGCCGCGAACATTGGGGTCTCATAGATCTGCGACACACACGCGCCTTTAGAAGACGTAGAAGTCCAGGGATTAAGTCTGAGCTAGAATCTTCCCTTTAGCAGGCTATCAAAAATAACGCTACAACTTTCTCATGTTCATCACAATCGGACAGCTTGCTTAAAAAGTACTCACCGTTAGCGTGCATCTAGGACGTTCGAGGGGTGAGCGCCAAGCCGAAATAAGTACCTTGTAGCTGCGTGGTCTTTCTTCGGTCCCCCCGTGTACGTCCATGTCATTATGACCAGTTACGAGGTTCTCCGGCAGACTGACATCATTTAACGGGCCGGATTTTCGCGAACACGTTTACTCGTGATCTTAACCGGGAGGCGGGTCAAGTGAATGGCAAGAGCCGCAGTCGGAACTTGAGCGGAATCCGACATTTGGGCACACTTGATCCTTCGTGCCTTCGAGCCGGCATATGCGTCGTTGCATAGGGCGACTAGGTGCGCAGCGAAG
seq00024   GATTACTCGGCCGAGCCGCAAACAAGTAACGTCAATGTGTAGCGGTGCGCATATTGCCGGTCATTCCCTGACCGCAGTCAGCAGCGTTCTTGACTGAGGCCGAATTTCAAGCAGCCTCACCCTGTCTAACTCGTAGCATCGACTGGGCTACGAGGCGTAGGGAATCACGGAATCGACCGTACAACGGTTTCGCCAGTACTACTGTTTTCGAGACTGCGCGAATCAGGTCTATTCGGTTTGGTACGTACGGGATACTCCTCTCGCTGCTCATGAAATACCTGACATCTATATACCATAGTCGTAGAGCTTGTAACGATCTAAGATCCCTCCTAAGCCACTGCTCAAATCTGACAGCACAGGAGAAGTACCCGGTACCACCTATACGTCCGAGAGAGTGCCGTGTGTCACCCAGTACCCAACATGGTCCTATCTATCGTCCGGCCTGGTTCGGACAGTCGAGCCATCCGTCCTATTGCTACGAACTGTACGAAGATAGATACTCCAATCTACTGCAGGTTCCCCGCGGTCTGATGGAAGCTGCTTGGAGATCACTGCACCCCCGCATGCTAGACGCTGAAGCAGCGTTTTAGATTTCGCGGACCGGCGGAGTATTGGTAGGAATCGAGCTATGATCCATGGTGCCACTCGGGAGAAGACAACAAGTACATTGCCGACGCCGCAACGCGTCCTACGGCGTAATTGTTGCTTAGCTTAGCAGCGTCGAACGTCTCATTGACTTGAGCCAACCGAACTATTGTGATGGTACAGCCGGATCGGTTCGGGAACAGGCAGCCCTGTGTGGGGCCCCGCAGACGTGACCAGGCGTTATGGCAACTGGCTGATGTTTGAACCTTTGCTACCCTTTCATTCTATGTGTTGCTTTTGGGCTCCCCCGGAAGTCAGGATGACAGTCTTCACCGAAATGGAAAGTGACATCGATAATCGTTTGCCTTAGTACGGCTGCTGGGAACCGCTCAGAGTGCGGGTCACGCCGGTCAGAAGCTGTAGTCAGGCACTTAGTTCTTGAGAGTCATTATGAATGGTCGGGACTAAATAACAAGACGGTGTTGCCATAGGCATTTCGGACTGCAATGATAGCGTCAGAGATCGCGTTAGTGCAAAAGCATGTCGTTTCATCTAATGCGCCTGGGTAACAGGGTACGATCATGTACGTAAGAAAGTCGGTTTCCTCACGTTGGGACCCGTTACGTTCGAGATTTGGCTCGTCGTGTGCCGTCGTCAGGTCCGTCGGTTAAGCCAACCTACTTATTTACTCAGATGATAGGGCTGGGCGCAATTAGATTCTTCATGGATCGATTGAGAGGGGCGGGGTGTCTGTACCCCCCCGGCTGCGATAACGAGGCCGTCTCGCCATCGGCGATTTTTTTCATTCTGTCATATCATATCTTACTTAGTATGTCTACGTTCTTTCGCGCCGATCCATTTATGGCCTTTACACCACTTGATAGTCAGGACTCGGCGCTCGTATTCGTGTGGTCCTGAGCGAATACGCGGATCGTGCATTTGCCTGAATCTTCAATACTGTATTGGTGGGTACCCAACTGATCCCAAATACGTGCCGGAGACAGAGGGTAGCGCTCTACACCGTCATATTCGCTGAACCTTGGTAAAAGAGCTCGAGCGGGTCACAATGAACTGCGGGGATATCATCCATTGAACGCGACTGAATACAGCGCGCATACCTATAGGAGAGCAAGTAGAGCGTCTCATACTCGGGCTATGGGTAGCGGTAAAAGCTCGGCTCCCGTGTGGCTCTTAAGCTATCAGTGCCGCGAACATTGGGGTCTCATAGATCTGCGACACACACGCGCCTTTAGAAGACGTAGAAGTCCAGGGATTAAGTCTGAGCTAGAATCTTCCCTTTAGCAGGCTATCAAAAATAACGCTACAACTTTCTCATGTTCATCACAATCGGACAGCTTGCTTAAAAAGTACTCACCGTTAGCGTGCATCTAGGACGTTCGAGGGGTGAGCGCCAAGCCGAAATAAGTACCTTGTAGCTGCGTGGTCTTTCTTCGGTCCCCCCGTGTACGTCCATGTCATTATGACCAGTTACGAGGTTCTCCGGCAGACTGACATCATTTAACGGGCCGGATTTTCGCGAACACGTTTACTCGTGATCTTAACCGGGAGGCGGGTCAAGTGAATGGCAAGAGCCGCAGTCGGAACTTGAGCGGAATCCGACATTTGGGCACACTTGATCCTTCGTGCCTTCGAGCCGGCATATGCGTCGTTGCATAGGGCGACTAGGTGCGCAGCGAAG
seq00025   GATTACTCGGCCGAGCCGCAAACAAGTAACGTCAATGTGTAGCGGTGCGCATATTGCCGGTCATTCCCTGACCGCAGTCAGCAGCGTTCTTGACTGAGGCCGAATTTCAAGCAGCCTCACCCTGTCTAACTCGTAGCATCGACTGGGCTACGAGGCGTAGGGAATCACGGAATCGACCGTACAACGGTTTCGCCAGTACTACTGTTTTCGAGACTGCGCGAATCAGGTCTATTCGGTTTGGTACGTACGGGATACTCCTCTCGCTGCTCATGAAATACCTGACATCTATATACCATAGTCGTAGAGCTTGTAACGATCTAAGATCCCTCCTAAGCCACTGCTCAAATCTGACAGCACAGGAGAAGTACCCGGTACCACCTATACGTCCGAGAGAGTGCCGTGTGTCACCCAGTACCCAACATGGTCCTATCTATCGTCCGGCCTGGTTCGGACAGTCGAGCCATCCGTCCTATTGCTACGAACTGTACGAAGATAGATACTCCAATCTACTGCAGGTTCCCCGCGGTCTGATGGAAGCTGCTTGGAGATCACTGCACCCCCGCATGCTAGACGCTGAAGCAGCGTTTTAGATTTCGCGGACCGGCGGAGTATTGGTAGGAATCGAGCTATGATCCATGGTGCCACTCGGGAGAAGACAACAAGTACATTGCCGACGCCGCAACGCGTCCTACGGCGTAATTGTTGCTTAGCTTAGCAGCGTCGAACGTCTCATTGACTTGAGCCAACCGAACTATTGTGATGGTACAGCCGGATCGGTTCGGGAACAGGCAGCCCTGTGTGGGGCCCCGCAGACGTGACCAGGCGTTATGGCAACTGGCTGATGTTTGAACCTTTGCTACCCTTTCATTCTATGTGTTGCTTTTGGGCTCCCCCGGAAGTCAGGATGACAGTCTTCACCGAAATGGAAAGTGACATCGATAATCGTTTGCCTTAGTACGGCTGCTGGGAACCGCTCAGAGTGCGGGTCACGCCGGTCAGAAGCTGTAGTCAGGCACTTAGTTCTTGAGAGTCATTATGAATGGTCGGGACTAAATAACAAGACGGTGTTGCCATAGGCATTTCGGACTGCAATGATAGCGTCAGAGATCGCGTTAGTGCAAAAGCATGTCGTTTCATCTAATGCGCCTGGGTAACAGGGTACGATCATGTACGTAAGAAAGTCGGTTTCCTCACGTTGGGACCCGTTACGTTCGAGATTTGGCTCGTCGTGTGCCGTCGTCAGGTCCGTCGGTTAAGCCAACCTACTTATTTACTCAGATGATAGGGCTGGGCGCAATTAGATTCTTCATGGATCGATTGAGAGGGGCGGGGTGTCTGTACCCCCCCGGCTGCGATAACGAGGCCGTCTCGCCATCGGCGATTTTTTTCATTCTGTCATATCATATCTTACTTAGTATGTCTACGTTCTTTCGCGCCGATCCATTTATGGCCTTTACACCACTTGATAGTCAGGACTCGGCGCTCGTATTCGTGTGGTCCTGAGCGAATACGCGGATCGTGCATTTGCCTGAATCTTCAATACTGTATTGGTGGGTACCCAACTGATCCCAAATACGTGCCGGAGACAGAGGGTAGCGCTCTACACCGTCATATTCGCTGAACCTTGGTAAAAGAGCTCGAGCGGGTCACAATGAACTGCGGGGATATCATCCATTGAACGCGACTGAATACAGCGCGCATACCTATAGGAGAGCAAGTAGAGCGTCTCATACTCGGGCTATGGGTAGCGGTAAAAGCTCGGCTCCCGTGTGGCTCTTAAGCTATCAGTGCCGCGAACATTGGGGTCTCATAGATCTGCGACACACACGCGCCTTTAGAAGACGTAGAAGTCCAGGGATTAAGTCTGAGCTAGAATCTTCCCTTTAGCAGGCTATCAAAAATAACGCTACAACTTTCTCATGTTCATCACAATCGGACAGCTTGCTTAAAAAGTACTCACCGTTAGCGTGCATCTAGGACGTTCGAGGGGTGAGCGCCAAGCCGAAATAAGTACCTTGTAGCTGCGTGGTCTTTCTTCGGTCCCCCCGTGTACGTCCATGTCATTATGACCAGTTACGAGGTTCTCCGGCAGACTGACATCATTTAACGGGCCGGATTTTCGCGAACACGTTTACTCGTGATCTTAACCGGGAGGCGGGTCAAGTGAATGGCAAGAGCCGCAGTCGGAACTTGAGCGGAATCCGACATTTGGGCACACTTGATCCTTCGTGCCTTCGAGCCGGCATATGCGTCGTTGCATAGGGCGACTAGGTGCGCAGCGAAG
seq00026   GATTACTCGGCCGAGCCGCAAACAAGTAACGTCAATGTGTAGCGGTGCGCATATTGCCGGTCATTCCCTGACCGCAGTCAGCAGCGTTCTTGACTGAGGCCGAATTTCAAGCAGCCTCACCCTGTCTAACTCGTAGCATCGACTGGGCTACGAGGCGTAGGGAATCACGGAATCGACCGTACAACGGTTTCGCCAGTACTACTGTTTTCGAGACTGCGCGAATCAGGTCTATTCGGTTTGGTACGTACGGGATACTCCTCTCGCTGCTCATGAAATACCTGACATCTATATACCATAGTCGTAGAGCTTGTAACGATCTAAGATCCCTCCTAAGCCACTGCTCAAATCTGACAGCACAGGAGAAGTACCCGGTACCACCTATACGTCCGAGAGAGTGCCGTGTGTCACCCAGTACCCAACATGGTCCTATCTATCGTCCGGCCTGGTTCGGACAGTCGAGCCATCCGTCCTATTGCTACGAACTGTACGAAGATAGATACTCCAATCTACTGCAGGTTCCCCGCGGTCTGATGGAAGCTGCTTGGAGATCACTGCACCCCCGCATGCTAGACGCTGAAGCAGCGTTTTAGATTTCGCGGACCGGCGGAGTATTGGTAGGAATCGAGCTATGATCCATGGTGCCACTCGGGAGAAGACAACAAGTACATTGCCGACGCCGCAACGCGTCCTACGGCGTAATTGTTGCTTAGCTTAGCAGCGTCGAACGTCTCATTGACTTGAGCCAACCGAACTATTGTGATGGTACAGCCGGATCGGTTCGGGAACAGGCAGCCCTGTGTGGGGCCCCGCAGACGTGACCAGGCGTTATGGCAACTGGCTGATGTTTGAACCTTTGCTACCCTTTCATTCTATGTGTTGCTTTTGGGCTCCCCCGGAAGTCAGGATGACAGTCTTCACCGAAATGGAAAGTGACATCGATAATCGTTTGCCTTAGTACGGCTGCTGGGAACCGCTCAGAGTGCGGGTCACGCCGGTCAGAAGCTGTAGTCAGGCACTTAGTTCTTGAGAGTCATTATGAATGGTCGGGACTAAATAACAAGACGGTGTTGCCATAGGCATTTCGGACTGCAATGATAGCGTCAGAGATCGCGTTAGTGCAAAAGCATGTCGTTTCATCTAATGCGCCTGGGTAACAGGGTACGATCATGTACGTAAGAAAGTCGGTTTCCTCACGTTGGGACCCGTTACGTTCGAGATTTGGCTCGTCGTGTGCCGTCGTCAGGTCCGTCGGTTAAGCCAACCTACTTATTTACTCAGATGATAGGGCTGGGCGCAATTAGATTCTTCATGGATCGATTGAGAGGGGCGGGGTGTCTGTACCCCCCCGGCTGCGATAACGAGGCCGTCTCGCCATCGGCGATTTTTTTCATTCTGTCATATCATATCTTACTTAGTATGTCTACGTTCTTTCGCGCCGATCCATTTATGGCCTTTACACCACTTGATAGTCAGGACTCGGCGCTCGTATTCGTGTGGTCCTGAGCGAATACGCGGATCGTGCATTTGCCTGAATCTTCAATACTGTATTGGTGGGTACCCAACTGATCCCAAATACGTGCCGGAGACAGAGGGTAGCGCTCTACACCGTCATATTCGCTGAACCTTGGTAAAAGAGCTCGAGCGGGTCACAATGAACTGCGGGGATATCATCCATTGAACGCGACTGAATACAGCGCGCATACCTATAGGAGAGCAAGTAGAGCGTCTCATACTCGGGCTATGGGTAGCGGTAAAAGCTCGGCTCCCGTGTGGCTCTTAAGCTATCAGTGCCGCGAACATTGGGGTCTCATAGATCTGCGACACACACGCGCCTTTAGAAGACGTAGAAGTCCAGGGATTAAGTCTGAGCTAGAATCTTCCCTTTAGCAGGCTATCAAAAATAACGCTACAACTTTCTCATGTTCATCACAATCGGACAGCTTGCTTAAAAAGTACTCACCGTTAGCGTGCATCTAGGACGTTCGAGGGGTGAGCGCCAAGCCGAAATAAGTACCTTGTAGCTGCGTGGTCTTTCTTCGGTCCCCCCGTGTACGTCCATGTCATTATGACCAGTTACGAGGTTCTCCGGCAGACTGACATCATTTAACGGGCCGGATTTTCGCGAACACGTTTACTCGTGATCTTAACCGGGAGGCGGGTCAAGTGAATGGCAAGAGCCGCAGTCGGAACTTGAGCGGAATCCGACATTTGGGCACACTTGATCCTTCGTGCCTTCGAGCCGGCATATGCGTCGTTGCATAGGGCGACTAGGTGCGCAGCGAAG
seq00027   GATTACTCGGCCGAGCCGCAAACAAGTAACGTCAATGTGTAGCGGTGCGCATATTGCCGGTCATTCCCTGACCGCAGTCAGCAGCGTTCTTGACTGAGGCCGAATTTCAAGCAGCCTCACCCTGTCTAACTCGTAGCATCGACTGGGCTACGAGGCGTAGGGAATCACGGAATCGACCGTACAACGGTTTCGCCAGTACTACTGTTTTCGAGACTGCGCGAATCAGGTCTATTCGGTTTGGTACGTACGGGATACTCCTCTCGCTGCTCATGAAATACCTGACATCTATATACCATAGTCGTAGAGCTTGTAACGATCTAAGATCCCTCCTAAGCCACTGCTCAAATCTGACAGCACAGGAGAAGTACCCGGTACCACCTATACGTCCGAGAGAGTGCCGTGTGTCACCCAGTACCCAACATGGTCCTATCTATTGTCCGGCCTGGTTCGGACAGTCGAGCCATCCGTCCTATTGCTACGAACTGTACGAAGATAGATACTCCAATCTACTGCAGGTTCCCCGCGGTCTGATGGAAGCTGCTTGGAGATCACTGCACCCCCGCATGCTAGACGCTGAAGCAGCGTTTTAGATTTCGCGGACCGGCGGAGTATTGGTAGGAATCGAGCTATGATCCATGGTGCCACTCGGGAGAAGACAACAAGTACATTGCCGACGCCGCAACGCGTCCTACGGCGTAATTGTTGCTTAGCTTAGCAGCGTCGAACGTCTCATTGACTTGAGCCAACCGAACTATTGTGATGGTACAGCCGGATCGGTTCGGGAACAGGCAGCCCTGTGTGGGGCCCCGCAGACGTGACCAGGCGTTATGGCAACTGGCTGATGTTTGAACCTTTGCTACCCTTTCATTCTATGTGTTGCTTTTGGGCTCCCCCGGAAGTCAGGATGACAGTCTTCACCGAAATGGAAAGTGACATCGATAATCGTTTGCCTTAGTACGGCTGCTGGGAACCGCTCAGAGTGCGGGTCACGCCGGTCAGAAGCTGTAGTCAGGCACTTAGTTCTTGAGAGTCATTATGAATGGTCGGGACTAAATAACAAGACGGTGTTGCCATAGGCATTTCGGACTGCAATGATAGCGTCAGAGATCGCGTTAGTGCAAAAGCATGTCGTTTCATCTAATGCGCCTGGGTAACAGGGTACGATCATGTACGTAAGAAAGTCGGTTTCCTCACGTTGGGACCCGTTACGTTCGAGATTTGGCTCGTCGTGTGCCGTCGTCAGGTCCGTCGGTTAAGCCAACCTACTTATTTACTCAGATGATAGGGCTGGGCGCAATTAGATTCTTCATGGATCGATTGAGAGGGGCGGGGTGTCTGTACCCCCCCGGCTGCGATAACGAGGCCGTCTCGCCATCGGCGATTTTTTTCATTCTGTCATATCATATCTTACTTAGTATGTCTACGTTCTTTCGCGCCGATCCATTTATGGCCTTTACACCACTTGATAGTCAGGACTCGGCGCTCGTATTCGTGTGGTCCTGAGCGAATACGCGGATCGTGCATTTGCCTGAATCTTCAATACTGTATTGGTGGGTACCCAACTGATCCCAAATACGTGCCGGAGACAGAGGGTAGCGCTCTACACCGTCATATTCGCTGAACCTTGGTAAAAGAGCTCGAGCGGGTCACAATGAACTGCGGGGATATCATCCATTGAACGCGACTGAATACAGCGCGCATACCTATAGGAGAGCAAGTAGAGCGTCTCATACTCGGGCTATGGGTAGCGGTAAAAGCTCGGCTCCCGTGTGGCTCTTAAGCTATCAGTGCCGCGAACATTGGGGTCTCATAGATCTGCGACACACACGCGCCTTTAGAAGACGTAGAAGTCCAGGGATTAAGTCTGAGCTAGAATCTTCCCTTTAGCAGGCTATCAAAAATAACGCTACAACTTTCTCATGTTCATCACAATCGGACAGCTTGCTTAAAAAGTACTCACCGTTAGCGTGCATCTAGGACGTTCGAGGGGTGAGCGCCAAGCCGAAATAAGTACCTTGTAGCTGCGTGGTCTTTCTTCGGTCCCCCCGTGTACGTCCATGTCATTATGACCAGTTACGAGGTTCTCCGGCAGACTGACATCATTTAACGGGCCGGATTTTCGCGAACACGTTTACTCGTGATCTTAACCGGGAGGCGGGTCAAGTGAATGGCAAGAGCCGCAGTCGGAACTTGAGCGGAATCCGACATTTGGGCACACTTGATCCTTCGTGCCTTCGAGCCGGCATATGCGTCGTTGCATAGGGCGACTAGGTGCGCAGCGAAG
seq00028   GATTACTCGGCCGAGCCGCAAACAAGTAACGTCAATGTGTAGCGGTGCGCATATTGCCGGTCATTCCCTGACCGCAGTCAGCAGCGTTCTTGACTGAGGCCGAATTTCAAGCAGCCTCACCCTGTCTAACTCGTAGCATCGACTGGGCTACGAGGCGTAGGGAATCACGGAATCGACCGTACAACGGTTTCGCCAGTACTACTGTTTTCGAGACTGCGCGAATCAGGTCTATTCGGTTTGGTACGTACGGGATACTCCTCTCGCTGCTCATGAAATACCTGACATCTATATACCATAGTCGTAGAGCTTGTAACGATCTAAGATCCCTCCTAAGCCACTGCTCAAATCTGACAGCACAGGAGAAGTACCCGGTACCACCTATACGTCCGAGAGAGTGCCGTGTGTCACCCAGTACCCAACATGGTCCTATCTATCGTCCGGCCTGGTTCGGACAGTCGAGCCATCCGTCCTATTGCTACGAACTGTACGAAGATAGATACTCCAATCTACTGCAGGTTCCCCGCGGTCTGATGGAAGCTGCTTGGAGATCACTGCACCCCCGCATGCTAGACGCTGAAGCAGCGTTTTAGATTTCGCGGACCGGCGGAGTATTGGTAGGAATCGAGCTATGATCCATGGTGCCACTCGGGAGAAGACAACAAGTACATTGCCGACGCCGCAACGCGTCCTACGGCGTAATTGTTGCTTAGCTTAGCAGCGTCGAACGTCTCATTGACTTGAGCCAACCGAACTATTGTGATGGTACAGCCGGATCGGTTCGGGAACAGGCAGCCCTGTGTGGGGCCCCGCAGACGTGACCAGGCGTTATGGCAACTGGCTGATGTTTGAACCTTTGCTACCCTTTCATTCTATGTGTTGCTTTTGGGCTCCCCCGGAAGTCAGGATGACAGTCTTCACCGAAATGGAAAGTGACATCGATAATCGTTTGCCTTAGTACGGCTGCTGGGAACCGCTCAGAGTGCGGGTCACGCCGGTCAGAAGCTGTAGTCAGGCACTTAGTTCTTGAGAGTCATTATGAATGGTCGGGACTAAATAACAAGACGGTGTTGCCATAGGCATTTCGGACTGCAATGATAGCGTCAGAGATCGCGTTAGTGCAAAAGCATGTCGTTTCATCTAATGCGCCTGGGTAACAGGGTACGATCATGTACGTAAGAAAGTCGGTTTCCTCACGTTGGGACCCGTTACGTTCGAGATTTGGCTCGTCGTGTGCCGTCGTCAGGTCCGTCGGTTAAGCCAACCTACTTATTTACTCAGATGATAGGGCTGGGCGCAATTAGATTCTTCATGGATCGATTGAGAGGGGCGGGGTGTCTGTACCCCCCCGGCTGCGATAACGAGGCCGTCTCGCCATCGGCGATTTTTTTCATTCTGTCATATCATATCTTACTTAGTATGTCTACGTTCTTTCGCGCCGATCCATTTATGGCCTTTACACCACTTGATAGTCAGGACTCGGCGCTCGTATTCGTGTGGTCCTGAGCGAATACGCGGATCGTGCATTTGCCTGAATCTTCAATACTGTATTGGTGGGTACCCAACTGATCCCAAATACGTGCCGGAGACAGAGGGTAGCGCTCTACACCGTCATATTCGCTGAACCTTGGTAAAAGAGCTCGAGCGGGTCACAATGAACTGCGGGGATATCATCCATTGAACGCGACTGAATACAGCGCGCATACCTATAGGAGAGCAAGTAGAGCGTCTCATACTCGGGCTATGGGTAGCGGTAAAAGCTCGGCTCCCGTGTGGCTCTTAAGCTATCAGTGCCGCGAACATTGGGGTCTCATAGATCTGCGACACACACGCGCCTTTAGAAGACGTAGAAGTCCAGGGATTAAGTCTGAGCTAGAATCTTCCCTTTAGCAGGCTATCAAAAATAACGCTACAACTTTCTCATGTTCATCACAATCGGACAGCTTGCTTAAAAAGTACTCACCGTTAGCGTGCATCTAGGACGTTCGAGGGGTGAGCGCCAAGCCGAAATAAGTACCTTGTAGCTGCGTGGTCTTTCTTCGGTCCCCCCGTGTACGTCCATGTCATTATGACCAGTTACGAGGTTCTCCGGCAGACTGACATCATTTAACGGGCCGGATTTTCGCGAACACGTTTACTCGTGATCTTAACCGGGAGGCGGGTCAAGTGAATGGCAAGAGCCGCAGTCGGAACTTGAGCGGAATCCGACATTTGGGCACACTTGATCCTTCGTGCCTTCGAGCCGGCATATGCGTCGTTGCATAGGGCGACTAGGTGCGCAGCGAAG
seq00029   GATTACTCGGCCGAGCCGCAAACAAGTAACGTCAATGTGTAGCGGTGCGCATATTGCCGGTCATTCCCTGACCGCAGTCAGCAGCGTTCTTGACTGAGGCCGAATTTCAAGCAGCCTCACCCTGTCTAACTCGTAGCATCGACTGGGCTACGAGGCGTAGGGAATCACGGAATCGACCGTACAACGGTTTCGCCAGTACTACTGTTTTCGAGACTGCGCGAATCAGGTCTATTCGGTTTGGTACGTACGGGATACTCCTCTCGCTGCTCATGAAATACCTGACATCTATATACCATAGTCGTAGAGCTTGTAACGATCTAAGATCCCTCGTAAGCCACTGCTCAAATCTGACAGCACAGGAGAAGTACCCGGTACCACCTATACGTCCGAGAGAGTGCCGTGTGTCACCCAGTACCCAACATGGTCCTATCTATTGTCCGGCCTGGTTCGGACAGTCGAGCCATCCGTCCTATTGCTACGAACTGTACGAAGATAGATACTCCAATCTACTGCAGGTTCCCCGCGGTCTGATGGAAGCTGCTTGGAGATCACTGCACCCCCGCATGCTAGACGCTGAAGCAGCGTTTTAGATTTCGCGGACCGGCGGAGTATTGGTAGGAATCGAGCTATGATCCATGGTGCCACTCGGGAGAAGACAACAAGTACATTGCCGACGCCGCAACGCGTCCTACGGCGTAATTGTTGCTTAGCTTAGCAGCGTCGAACGTCTCATTGACTTGAGCCAACCGAACTATTGTGATGGTACAGCCGGATCGGTTCGGGAACAGGCAGCCCTGTGTGGGGCCCCGCAGACGTGACCAGGCGTTATGGCAACTGGCTGATGTTTGAACCTTTGCTACCCTTTCATTCTATGTGTTGCTTTTGGGCTCCCCCGGAAGTCAGGATGACAGTCTTCACCGAAATGGAAAGTGACATCGATAATCGTTTGCCTTAGTACGGCTGCTGGGAACCGCTCAGAGTGCGGGTCACGCCGGTCAGAAGCTGTAGTCAGGCACTTAGTTCTTGAGAGTCATTATGAATGGTCGGGACTAAATAACAAGACGGTGTTGCCATAGGCATTTCGGACTGCAATGATAGCGTCAGAGATCGCGTTAGTGCAAAAGCATGTCGTTTCATCTAATGCGCCTGGGTAACAGGGTACGATCATGTACGTAAGAAAGTCGGTTTCCTCACGTTGGGACCCGTTACGTTCGAGATTTGGCTCGTCGTGTGCCGTCGTCAGGTCCGTCGGTTAAGCCAACCTACTTATTTACTCAGATGATAGGGCTGGGCGCAATTAGATTCTTCATGGATCGATTGAGAGGGGCGGGGTGTCTGTACCCCCCCGGCTGCGATAACGAGGCCGTCTCGCCATCGGCGATTTTTTTCATTCTGTCATATCATATCTTACTTAGTATGTCTACGTTCTTTCGCGCCGATCCATTTATGGCCTTTACACCACTTGATAGTCAGGACTCGGCGCTCGTATTCGTGTGGTCCTGAGCGAATACGCGGATCGTGCATTTGCCTGAATCTTCAATACTGTATTGGTGGGTACCCAACTGATCCCAAATACGTGCCGGAGACAGAGGGTAGCGCTCTACACCGTCATATTCGCTGAACCTTGGTAAAAGAGCTCGAGCGGGTCACAATGAACTGCGGGGATATCATCCATTGAACGCGACTGAATACAGCGCGCATACCTATAGGAGAGCAAGTAGAGCGTCTCATACTCGGGCTATGGGTAGCGGTAAAAGCTCGGCTCCCGTGTGGCTCTTAAGCTATCAGTGCCGCGAACATTGGGGTCTCATAGATCTGCGACACACACGCGCCTTTAGAAGACGTAGAAGTCCAGGGATTAAGTCTGAGCTAGAATCTTCCCTTTAGCAGGCTATCAAAAATAACGCTACAACTTTCTCATGTTCATCACAATCGGACAGCTTGCTTAAAAAGTACTCACCGTTAGCGTGCATCTAGGACGTTCGAGGGGTGAGCGCCAAGCCGAAATAAGTACCTTGTAGCTGCGTGGTCTTTCTTCGGTCCCCCCGTGTACGTCCATGTCATTATGACCAGTTACGAGGTTCTCCGGCAGACTGACATCATTTAACGGGCCGGATTTTCGCGAACACGTTTACTCGTGATCTTAACCGGGAGGCGGGTCAAGTGAATGGCAAGAGCCGCAGTCGGAACTTGAGCGGAATCCGACATTTGGGCACACTTGATCCTTCGTGCCTTCGAGCCGGCATATGCGTCGTTGCATAGGGCGACTAGGTGCGCAGCGAAG
seq00030   GATTACTCGGCCGAGCCGCAAACAAGTAACGTCAATGTGTAGCGGTGCGCATATTGCCGGTCATTCCCTGACCGCAGTCAGCAGCGTTCTTGACTGAGGCCGAATTTCAAGCAGCCTCACCCTGTCTAACTCGTAGCATCGACTGGGCTACGAGGCGTAGGGAATCACGGAATCGACCGTACAACGGTTTCGCCAGTACTACTGTTTTCGAGACTGCGCGAATCAGGTCTATTCGGTTTGGTACGTACGGGATACTCCTCTCGCTGCTCATGAAATACCTGACATCTATATACCATAGTCGTAGAGCTTGTAACGATCTAAGATCCCTCCTAAGCCACTGCTCAAATCTGACAGCACAGGAGAAGTACCCGGTACCACCTATACGTCCGAGAGAGTGCCGTGTGTCACCCAGTACCCAACATGGTCCTATCTATTGTCCGGCCTGGTTCGGACAGTCGAGCCATCCGTCCTATTGCTACGAACTGTACGAAGATAGATACTCCAATCTACTGCAGGTTCCCCGCGGTCTGATGGAAGCTGCTTGGAGATCACTGCACCCCCGCATGCTAGACGCTGAAGCAGCGTTTTAGATTTCGCGGACCGGCGGAGTATTGGTAGGAATCGAGCTATGATCCATGGTGCCACTCGGGAGAAGACAACAAGTACATTGCCGACGCCGCAACGCGTCCTACGGCGTAATTGTTGCTTAGCTTAGCAGCGTCGAACGTCTCATTGACTTGAGCCAACCGAACTATTGTGATGGTACAGCCGGATCGGTTCGGGAACAGGCAGCCCTGTGTGGGGCCCCGCAGACGTGACCAGGCGTTATGGCAACTGGCTGATGTTTGAACCTTTGCTACCCTTTCATTCTATGTGTTGCTTTTGGGCTCCCCCGGAAGTCAGGATGACAGTCTTCACCGAAATGGAAAGTGACATCGATAATCGTTTGCCTTAGTACGGCTGCTGGGAACCGCTCAGAGTGCGGGTCACGCCGGTCAGAAGCTGTAGTCAGGCACTTAGTTCTTGAGAGTCATTATGAATGGTCGGGACTAAATAACAAGACGGTGTTGCCATAGGCATTTCGGACTGCAATGATAGCGTCAGAGATCGCGTTAGTGCAAAAGCATGTCGTTTCATCTAATGCGCCTGGGTAACAGGGTACGATCATGTACGTAAGAAAGTCGGTTTCCTCACGTTGGGACCCGTTACGTTCGAGATTTGGCTCGTCGTGTGCCGTCGTCAGGTCCGTCGGTTAAGCCAACCTACTTATTTACTCAGATGATAGGGCTGGGCGCAATTAGATTCTTCATGGATCGATTGAGAGGGGCGGGGTGTCTGTACCCCCCCGGCTGCGATAACGAGGCCGTCTCGCCATCGGCGATTTTTTTCATTCTGTCATATCATATCTTACTTAGTATGTCTACGTTCTTTCGCGCCGATCCATTTATGGCCTTTACACCACTTGATAGTCAGGACTCGGCGCTCGTATTCGTGTGGTCCTGAGCGAATACGCGGATCGTGCATTTGCCTGAATCTTCAATACTGTATTGGTGGGTACCCAACTGATCCCAAATACGTGCCGGAGACAGAGGGTAGCGCTCTACACCGTCATATTCGCTGAACCTTGGTAAAAGAGCTCGAGCGGGTCACAATGAACTGCGGGGATATCATCCATTGAACGCGACTGAATACAGCGCGCATACCTATAGGAGAGCAAGTAGAGCGTCTCATACTCGGGCTATGGGTAGCGGTAAAAGCTCGGCTCCCGTGTGGCTCTTAAGCTATCAGTGCCGCGAACATTGGGGTCTCATAGATCTGCGACACACACGCGCCTTTAGAAGACGTAGAAGTCCAGGGATTAAGTCTGAGCTAGAATCTTCCCTTTAGCAGGCTATCAAAAATAACGCTACAACTTTCTCATGTTCATCACAATCGGACAGCTTGCTTAAAAAGTACTCACCGTTAGCGTGCATCTAGGACGTTCGAGGGGTGAGCGCCAAGCCGAAATAAGTACCTTGTAGCTGCGTGGTCTTTCTTCGGTCCCCCCGTGTACGTCCATGTCATTATGACCAGTTACGAGATTCTCCGGCAGACTGACATCATTTAACGGGCCGGATTTTCGCGAACACGTTTACTCGTGATCTTAACCGGGAGGCGGGTCAAGTGAATGGCAAGAGCCGCAGTCGGAACTTGAGCGGAATCCGACATTTGGGCACACTTGATCCTTCGTGCCTTCGAGCCGGCATATGCGTCGTTGCATAGGGCGACTAGGTGCGCAGCGAAG
seq00031   GATTACTCGGCCGAGCCGCAAACAAGTAACGTCAATGTGTAGCGGTGCGCATATTGCCGGTCATTCCCTGACCGCAGTCAGCAGCGTTCTTGACTGAGGCCGAATTTCAAGCAGCCTCACCCTGTCTAACTCGTAGCATCGACTGGGCTACGAGGCGTAGGGAATCACGGAATCGACCGTACAACGGTTTCGCCAGTACTACTGTTTTCGAGACTGCGCGAATCAGGTCTATTCGGTTTGGTACGTACGGGATACTCCTCTCGCTGCTCATGAAATACCTGACATCTATATACCATAGTCGTAGAGCTTGTAACGATCTAAGATCCCTCCTAAGCCACTGCTCAAATCTGACAGCACAGGAGAAGTACCCGGTACCACCTATACGTCCGAGAGAGTGCCGTGTGTCACCCAGTACCCAACATGGTCCTATCTATCGTCCGGCCTGGTTCGGACAGTCGAGCCATCCGTCCTATTGCTACGAACTGTACGAAGATAGATACTCCAATCTACTGCAGGTTCCCCGCGGTCTGATGGAAGCTGCTTGGAGATCACTGCACCCCCGCATGCTAGACGCTGAAGCAGCGTTTTAGATTTCGCGGACCGGCGGAGTATTGGTAGGAATCGAGCTATGATCCATGGTGCCACTCGGGAGAAGACAACAAGTACATTGCCGACGCCGCAACGCGTCCTACGGCGTAATTGTTGCTTAGCTTAGCAGCGTCGAACGTCTCATTGACTTGAGCCAACCGAACTATTGTGATGGTACAGCCGGATCGGTTCGGGAACAGGCAGCCCTGTGTGGGGCCCCGCAGACGTGACCAGGCGTTATGGCAACTGGCTGATGTTTGAACCTTTGCTACCCTTTCATTCTATGTGTTGCTTTTGGGCTCCCCCGGAAGTCAGGATGACAGTCTTCACCGAAATGGAAAGTGACATCGATAATCGTTTGCCTTAGTACGGCTGCTGGGAACCGCTCAGAGTGCGGGTCACGCCGGTCAGAAGCTGTAGTCAGGCACTTAGTTCTTGAGAGTCATTATGAATGGTCGGGACTAAATAACAAGACGGTGTTGCCATAGGCATTTCGGACTGCAATGATAGCGTCAGAGATCGCGTTAGTGCAAAAGCATGTCGTTTCATCTAATGCGCCTGGGTAACAGGGTACGATCATGTACGTAAGAAAGTCGGTTTCCTCACGTTGGGACCCGTTACGTTCGAGATTTGGCTCGTCGTGTGCCGTCGTCAGGTCCGTCGGTTAAGCCAACCTACTTATTTACTCAGATGATAGGGCTGGGCGCAATTAGATTCTTCATGGATCGATTGAGAGGGGCGGGGTGTCTGTACCCCCCCGGCTGCGATAACGAGGCCGTCTCGCCATCGGCGATTTTTTTCATTCTGTCATATCATATCTTACTTAGTATGTCTACGTTCTTTCGCGCCGATCCATTTATGGCCTTTACACCACTTGATAGTCAGGACTCGGCGCTCGTATTCGTGTGGTCCTGAGCGAATACGCGGATCGTGCATTTGCCTGAATCTTCAATACTGTATTGGTGGGTACCCAACTGATCCCAAATACGTGCCGGAGACAGAGGGTAGCGCTCTACACCGTCATATTCGCTGAACCTTGGTAAAAGAGCTCGAGCGGGTCACAATGAACTGCGGGGATATCATCCATTGAACGCGACTGAATACAGCGCGCATACCTATAGGAGAGCAAGTAGAGCGTCTCATACTCGGGCTATGGGTAGCGGTAAAAGCTCGGCTCCCGTGTGGCTCTTAAGCTATCAGTGCCGCGAACATTGGGGTCTCATAGATCTGCGACACACACGCGCCTTTAGAAGACGTAGAAGTCCAGGGATTAAGTCTGAGCTAGAATCTTCCCTTTAGCAGGCTATCAAAAATAACGCTACAACTTTCTCATGTTCATCACAATCGGACAGCTTGCTTAAAAAGTACTCACCGTTAGCGTGCATCTAGGACGTTCGAGGGGTGAGCGCCAAGCCGAAATAAGTACCTTGTAGCTGCGTGGTCTTTCTTCGGTCCCCCCGTGTACGTCCATGTCATTATGACCAGTTACGAGGTTCTCCGGCAGACTGACATCATTTAACGGGCCGGATTTTCGCGAACACGTTTACTCGTGATCTTAACCGGGAGGCGGGTCAAGTGAATGGCAAGAGCCGCAGTCGGAACTTGAGCGGAATCCGACATTTGGGCACACTTGATCCTTCGTGCCTTCGAGCCGGCATATGCGTCGTTGCATAGGGCGACTAGGTGCGCAGCGAAG
seq00032   GATTACTCGGCCGAGCCGCAAACAAGTAACGTCAATGTGTAGCGGTGCGCATATTGCCGGTCATTCCCTGACCGCAGTCAGCAGCGTTCTTGACTGAGGCCGAATTTCAAGCAGCCTCACCCTGTCTAACTCGTAGCATCGACTGGGCTACGAGGCGTAGGGAATCACGGAATCGACCGTACAACGGTTTCGCCAGTACTACTGTTTTCGAGACTGCGCGAATCAGGTCTATTCGGTTTGGTACGTACGGGATACTCCTCTCGCTGCTCATGAAATACCTGACATCTATATACCATAGTCGTAGAGCTTGTAACGATCTAAGATCCCTCCTAAGCCACTGCTCAAATCTGACAGCACAGGAGAAGTACCCGGTACCACCTATACGTCCGAGAGAGTGCCGTGTGTCACCCAGTACCCAACATGGTCCTATCTATTGTCCGGCCTGGTTCGGACAGTCGAGCCATCCGTCCTATTGCTACGAACTGTACGAAGATAGATACTCCAATCTACTGCAGGTTCCCCGCGGTCTGATGGAAGCTGCTTGGAGATCACTGCACCCCCGCATGCTAGACGCTGAAGCAGCGTTTTAGATTTCGCGGACCGGCGGAGTATTGGTAGGAATCGAGCTATGATCCATGGTGCCACTCGGGAGAAGACAACAAGTACATTGCCGACGCCGCAACGCGTCCTACGGCGTAATTGTTGCTTAGCTTAGCAGCGTCGAACGTCTCATTGACTTGAGCCAACCGAACTATTGTGATGGTACAGCCGGATCGGTTCGGGAACAGGCAGCCCTGTGTGGGGCCCCGCAGACGTGACCAGGCGTTATGGCAACTGGCTGATGTTTGAACCTTTGCTACCCTTTCATTCTATGTGTTGCTTTTGGGCTCCCCCGGAAGTCAGGATGACAGTCTTCACCGAAATGGAAAGTGACATCGATAATCGTTTGCCTTAGTACGGCTGCTGGGAACCGCTCAGAGTGCGGGTCACGCCGGTCAGAAGCTGTAGTCAGGCACTTAGTTCTTGAGAGTCATTATGAATGGTCGGGACTAAATAACAAGACGGTGTTGCCATAGGCATTTCGGACTGCAATGATAGCGTCAGAGATCGCGTTAGTGCAAAAGCATGTCGTTTCATCTAATGCGCCTGGGTAACAGGGTACGATCATGTACGTAAGAAAGTCGGTTTCCTCACGTTGGGACCCGTTACGTTCGAGATTTGGCTCGTCGTGTGCCGTCGTCAGGTCCGTCGGTTAAGCCAACCTACTTATTTACTCAGATGATAGGGCTGGGCGCAATTAGATTCTTCATGGATCGATTGAGAGGGGCGGGGTGTCTGTACCCCCCCGGCTGCGATAACGAGGCCGTCTCGCCATCGGCGATTTTTTTCATTCTGTCATATCATATCTTACTTAGTATGTCTACGTTCTTTCGCGCCGATCCATTTATGGCCTTTACACCACTTGATAGTCAGGACTCGGCGCTCGTATTCGTGTGGTCCTGAGCGAATACGCGGATCGTGCATTTGCCTGAATCTTCAATACTGTATTGGTGGGTACCCAACTGATCCCAAATACGTGCCGGAGACAGAGGGTAGCGCTCTACACCGTCATATTCGCTGAACCTTGGTAAAAGAGCTCGAGCGGGTCACAATGAACTGCGGGGATATCATCCATTGAACGCGACTGAATACAGCGCGCATACCTATAGGAGAGCAAGTAGAGCGTCTCATACTCGGGCTATGGGTAGCGGTAAAAGCTCGGCTCCCGTGTGGCTCTTAAGCTATCAGTGCCGCGAACATTGGGGTCTCATAGATCTGCGACACACACGCGCCTTTAGAAGACGTAGAAGTCCAGGGATTAAGTCTGAGCTAGAATCTTCCCTTTAGCAGGCTATCAAAAATAACGCTACAACTTTCTCATGTTCATCACAATCGGACAGCTTGCTTAAAAAGTACTCACCGTTAGCGTGCATCTAGGACGTTCGAGGGGTGAGCGCCAAGCCGAAATAAGTACCTTGTAGCTGCGTGGTCTTTCTTCGGTCCCCCCGTGTACGTCCATGTCATTATGACCAGTTACGAGGTTCTCCGGCAGACTGACATCATTTAACGGGCCGGATTTTCGCGAACACGTTTACTCGTGATCTTAACCGGGAGGCGGGTCAAGTGAATGGCAAGAGCCGCAGTCGGAACTTGAGCGGAATCCGACATTTGGGCACACTTGATCCTTCGTGCCTTCGAGCCGGCATATGCGTCGTTGCATAGGGCGACTAGGTGCGCAGCGAAG
seq00033   GATTACTCGGCCGAGCCGCAAACAAGTAACGTCAATGTGTAGCGGTGCGCATATTGCCGGTCATTCCCTGACCGCAGTCAGCAGCGTTCTTGACTGAGGCCGAATTTCAAGCAGCCTCACCCTGTCTAACTCGTAGCATCGACTGGGCTACGAGGCGTAGGGAATCACGGAATCGACCGTACAACGGTTTCGCCAGTACTACTGTTTTCGAGACTGCGCGAATCAGGTCTATTCGGTTTGGTACGTACGGGATACTCCTCTCGCTGCTCATGAAATACCTGACATCTATATACCATAGTCGTAGAGCTTGTAACGATCTAAGATCCCTCCTAAGCCACTGCTCAAATCTGACAGCACAGGAGAAGTACCCGGTACCACCTATACGTCCGAGAGAGTGCCGTGTGTCACCCAGTACCCAACATGGTCCTATCTATCGTCCGGCCTGGTTCGGACAGTCGAGCCATCCGTCCTATTGCTACGAACTGTACGAAGATAGATACTCCAATCTACTGCAGGTTCCCCGCGGTCTGATGGAAGCTGCTTGGAGATCACTGCACCCCCGCATGCTAGACGCTGAAGCAGCGTTTTAGATTTCGCGGACCGGCGGAGTATTGGTAGGAATCGAGCTATGATCCATGGTGCCACTCGGGAGAAGACAACAAGTACATTGCCGACGCCGCAACGCGTCCTACGGCGTAATTGTTGCTTAGCTTAGCAGCGTCGAACGTCTCATTGACTTGAGCCAACCGAACTATTGTGATGGTACAGCCGGATCGGTTCGGGAACAGGCAGCCCTGTGTGGGGCCCCGCAGACGTGACCAGGCGTTATGGCAACTGGCTGATGTTTGAACCTTTGCTACCCTTTCATTCTATGTGTTGCTTTTGGGCTCCCCCGGAAGTCAGGATGACAGTCTTCACCGAAATGGAAAGTGACATCGATAATCGTTTGCCTTAGTACGGCTGCTGGGAACCGCTCAGAGTGCGGGTCACGCCGGTCAGAAGCTGTAGTCAGGCACTTAGTTCTTGAGAGTCATTATGAATGGTCGGGACTAAATAACAAGACGGTGTTGCCATAGGCATTTCGGACTGCAATGATAGCGTCAGAGATCGCGTTAGTGCAAAAGCATGTCGTTTCATCTAATGCGCCTGGGTAACAGGGTACGATCATGTACGTAAGAAAGTCGGTTTCCTCACGTTGGGACCCGTTACGTTCGAGATTTGGCTCGTCGTGTGCCGTCGTCAGGTCCGTCGGTTAAGCCAACCTACTTATTTACTCAGATGATAGGGCTGGGCGCAATTAGATTCTTCATGGATCGATTGAGAGGGGCGGGGTGTCTGTACCCCCCCGGCTGCGATAACGAGGCCGTCTCGCCATCGGCGATTTTTTTCATTCTGTCATATCATATCTTACTTAGTATGTCTACGTTCTTTCGCGCCGATCCATTTATGGCCTTTACACCACTTGATAGTCAGGACTCGGCGCTCGTATTCGTGTGGTCCTGAGCGAATACGCGGATCGTGCATTTGCCTGAATCTTCAATACTGTATTGGTGGGTACCCAACTGATCCCAAATACGTGCCGGAGACAGAGGGTAGCGCTCTACACCGTCATATTCGCTGAACCTTGGTAAAAGAGCTCGAGCGGGTCACAATGAACTGCGGGGATATCATCCATTGAACGCGACTGAATACAGCGCGCATACCTATAGGAGAGCAAGTAGAGCGTCTCATACTCGGGCTATGGGTAGCGGTAAAAGCTCGGCTCCCGTGTGGCTCTTAAGCTATCAGTGCCGCGAACATTGGGGTCTCATAGATCTGCGACACACACGCGCCTTTAGAAGACGTAGAAGTCCAGGGATTAAGTCTGAGCTAGAATCTTCCCTTTAGCAGGCTATCAAAAATAACGCTACAACTTTCTCATGTTCATCACAATCGGACAGCTTGCTTAAAAAGTACTCACCGTTAGCGTGCATCTAGGACGTTCGAGGGGTGAGCGCCAAGCCGAAATAAGTACCTTGTAGCTGCGTTGTCTTTCTTCGGTCCCCCCGTGTACGTCCATGTCATTATGACCAGTTACGAGGTTCTCCGGCAGACTGACCTCATTTAACGGGCCGGATTTTCGCGAACACGTTTACTCGTGATCTTAACCGGGAGGCGGGTCAAGTGAATGGCAAGAGCCGCAGTCGGAACTTGAGCGGAATCCGACATTTGGGCACACTTGATCCTTCGTGCCTTCGAGCCGGCATATGCGTCGTTGCATAGGGCGACTAGGTGCGCAGCGAAG
