# Supplementary material for: How Good Are Indirect Tests at Detecting Recombination in Human mtDNA?
Source: G3 (Bethesda). 2013 Jul 1;3(7):1095–104. doi: 10.1534/g3.113.006510 (PMC3704238; doi:10.1534/g3.113.006510)
Supplement: Supporting Information [file supp_g3.113.006510_FileS2.gz › SequenceData/mtDNA_ratehet&popgrowth/0/3rdbase/Infiles/0_21-new.txt]

33 2284
seq00001   CATGTTAATGTTCTTTCGCTATGACAGACAGACGAAGTGCTCTGCAAGGAGAAAAGTGGCCACGGAGGAGGTGACAGTTATCCCCACGGTGGATGGCCAAAGCGTACGTTTGTCGCCTGCACATATGCTTCTCTTCGACCTAAGCCCCCAGTGCATCAGCCGGGTGGACGAGTAGGGACATTCACTCGGTTCTACGAATCCAGACCCATGACTCAGGGTCGCATAGCAACAAATCCCGTTCATTCACAACTAGGGAGTTATCTAAGTGGTTTAGTGTCGTGTGATTCTTCATGGTGAGTGTTAGTATCGAAAACTGGTTCGATACAGTCCTCTTAATTCCTGGAACGTGGGCTCTACGATTATTTCGGGTAGGTCCTTTTTCCATCTGGTCTAGTGGACCTATACCCTGACAGAGGCCTTTTTGAGTCGGGGAGTCCCCTATACCAGCCGACGGTCTAGTGGGCTCTGGGAGTTCGAGTAGCCCCGCTAGGGGTCTGCGTCGACGATTGATTCGGTGTCCGTGATTGTTCAAATTAATCGCTGCCCATACCGAGGGTTAAATATTTACGACCGGGAAGACTCACCAGATCAATCGCGTCATCTACCGGCGCGGGAAAGACGAGCTTCAAGAAATAGTCACCAATATGTAACTTTAACTTGGGCTAAGCCGGGGAGGGGTGACAGACCTTTTTGCGTTCGACTTGATGGAAACACTAGAAAGGTCCCCTTGCCCAATTTTGGATTTGTTGGTAGCAGCTTTAATCACCGGATGCTGAACCACAGCTGAACCCGAACCCCATATTGCGTTCAGTCAGGTTATCGTGTAAGATCTTTATGGGCAAGCTAAACTTGGGACACAATATGTAATCTCCTCAAGAACGACTCCATCTAAGACATCTTTAACTGCTCTCGCTATACATTTCCGCGGGAACGCATGAATGGAAATGCCATGAGCTCACGCTTTGACATGCTGTGTGTGATGACGCCTATTCCTTCCCGCTAATGAACCTATAACACAGCATGTATATCTTACCTCAGCATTGATATCAACGGGTGGAGTTTAAGTCCCGTCGCATTGACGGGATCCTATCGCTGAAACCCTGTATGACTTGACATTTGGGTGGGTATAATCGTCCCAGTCCCGGTAATGTAATGGCGGTGTCCTGCCATTATCTCTAACCGGTCCGCAATATGCTCTGACCTGAGCTTTCCTTGGAGCTAAATTTTGGTTTCCGGCTACCAGCATTGTAGGGTGTCATCTTTATAGTTAGGTGTAGTGAAGTCAGTCGGCTGTACGCCTGGACGATCTCGGCGATCAGCTATGATGAAGGCTCCTCGTACGTTAATAGCTACTCGAGAAGCGTAGCATGCTTCACATACGATACGTGTTCTCCGAGATAACGGGTGTCGGGGGGGTAATGAAGCTTCATCAAAATTCAAAAGTACAGCCCTAGCAACACTTACGAGATTCAGGCCACTCCTTCGGACCCTAAGCCTGGTCACCTTTCCGATCATTCTACCCACGATCCTAACCAACATAGGATCGGTTCCCAGTGTATAAGTCAGTCTTGAACGCCATGTATGACAACCACTGAACTCCCAGTTTCGATGGCGTAAATCGCCTCAGTATTGATATAATGCAACCTCGCCCCCAGTAGTGAGTTACAATATGATAAGGAACATGTATAGGTAATACAATATCCCATAGTCGCTGCTGAATTTCCCCACAAGGTAAGAGGCGTAGGCTCGATATAAGGCTAACACCTATCATGCGAAAAAAGAACTTAGCATCGTACAACTTTCACAAAAGCGAAGTAGGAGCACCGCGCACCGCATGTCTCCAGGCCATTAGATTTGGTAATGGACTGACGCCGCTCGGGCGTTTAGAAAATACGCGGTATTTGAACCAAGAAGATCTACCGTACATACGATGATGAAGCTCCCTGGCAAAGGTGATTGTGTTTATTATGGTATTAAAAGCCCTTTACTGCAGCCGCGCGTCGCGCGAGCTTTCGTTGTGAGAGGCCCGTTGGTAAGTCTTGTTACGGGCATCTGCGGACATACGAAGATCGCAGAAGGTGGTAGTCGCTACTAAGAATTTGCCTTAACTTTTTCCATCAAGGAAGACCGTGAAGACTGAATTGGCCACTCCGCCGGTGGGGGAGGCCGAGTCGTTGTAGCTCCTGTAGTGGTGCCCTGGGCAACACATTAGTACCTGCCCTGCCTCCTGCCGGGCGAAAGAGTTCAATACGGCTATTGGAACGCGCGCCCAGACTTATTGTTG
seq00002   CATGTTAATGTTCTTTCGCTATGACAGACAGACGAAGTGCTCTGCAAGGAGAAAAGTGGCCACGGAGGAGGTGACAGTTATCCCCACGGTGGATGGCCAAAGCGTACGTTTGTCGCCTGCACATATGCTTCTCTTCGACCTAAGCCCCCAGTGCATCAGCCGGGTGGACGAGTAGGGACATTCACTCGGTTCTACGAATCCAGACCCATGACTCAGGGTCGCATAGCAACAAATCCCGTTCATTCACAACTAGGGAGTTATCTAAGTGGTTTAGTGTCGTGTGATTCTTCATGGTGAGTGTTAGTATCGAAAACTGGTTCGATACAGTCCTCTTAATTCCTGGAACGTGGGCTCTACGATTATTTCGGGTAGGTCCTTTTTCCATCTGGTCTAGTGGACCTATACCCTGACAGAGGCCTTTTTGAGTCGGGGAGTCCCCTATACCAGCCGACGGTCTAGTGGGCTCTGGGAGTTCGAGTAGCCCCGCTAGGGGTCTGCGTCGACGATTGATTCGGTGTCCGTGATTGTTCAAATTAATCGCTGCCCATACCGAGGGTTAAATATTTACGACCGGGAAGCCTCACCAGATCAATCGCGTCATCTACCGGCGCGGGAAAGACGAGCTTCAAGAAATAGTCACCAATATGTAACTTTAACTTGGGCTAAGCCGGGGAGGGGTGACAGACCTTTTTGCGTTCGACTTGATGGAAACACTAGAAAGGTCCCCTTGCCCAATTTTGGATTTGTTGGTAGCAGCTTTAATCACCGGATGCTGAACCACAGCTGAACCCGAACCCCATATTGCGTTCAGTCAGGTTATCGTGTAAGATCTTTATGGGCAAGCTAAACTTGGGACACAATATGTAATCTCCTCAAGAACGACTCCATCTAGGACATCTTTAACTGCTCTCGCTATACATTTCCGCGGGAACGCATGAATGGAAATGCCATGAGCTCACGCTTTGACATGCTGTGTGTGATGACGCCTATTCCTTCCCGCTAATGAACCTATAACACAGCATGTATATCTTACCTCAGCATTGATATCAACGGGTGGAGTTTAAGTCCCGTCGCATTGACGGGATCCTATCGCTGAAACCCTGTATGACTTGACATTTGGGTGGGTATAATCGTCCCAGTCCCGGTAATGTAATGGCGGTGTCCTGCCATTATCTCTAACCGGTCCGCAATATGCTCTGACCTGAGCTTTCCTTGGAGCTAAATTTTGGTTTCCGGCTACCAGCATTGTAGGGTGTCATCTTTATAGTTAGGTGTAGTGAAGTCAGTCGGCTGTACGCCTGGACGATCTCGGCGATCAGCTATGATGAAGGCTCCTCGTACGTTAATAGCTACTCGAGAAGCGTAGCATGCTTCACATACGATACGTGTTCTCCGAGATAACGGGTGTCGGGGGGGTAATGAAGCTTCATCAAAATTCAAAAGTACAGCCCTAGCAACACTTACGAGATTCAGGCCACTCCTTCGGACCCTAAGCCTGGTCACCTTTCCGATCATTCTACCCACGATCCTAACCAACATAGGATCGGTTCCCAGTGTATAAGTCAGTCTTGAACGCCATGTATGACAACCACTGAACTCCCAGTTTCGATGGCGTAAATCGCCTCAGTATTGATATAATGCAACCTCGCCCCCAGTAGTGAGTTACAATATGATAAGGAACATGTATAGGTAATACAATATCCCATAGTCGCTGCTGAATTTCCCCACAAGGTAAGAGGCGTAGGCTCGATATAAGGCTAACACCTATCATGCGAAAAAAGAACTTAGCATCGTACAACTTTCACAAAAGCGAAGTAGGAGCACCGCGCACCGCATGTCTCCAGGCCATTAGATTTGGTAATGGACTGACGCCGCTCGGGCGTTTAGAAAATACGCGGTATTTGAACCAAGAAGATCTACCGTACATACGATGATGAAGCTCCCTGGCAAAGGTGATTGTGTTTATTATGGTATTAAAAGCCCTTTACTGCAGCCGCGCGTCGCGCGAGCTTTCGTTGTGAGAGGCCCGTTGGTAAGTCTTGTTACGGGCATCTGCGGACATACGAAGATCGCAGAAGGTGGTAGTCGCTACTAAGAATTTGCCTTAACTTTTTCCATCAAGGAAGACCGTGAAGACTGAATTGGCCACTCCGCCGGTGGGGGAGGCCGAGTCGTTGTAGCTCCTGTAGTGGTGCCCTGGGCAACACATTAGTACCTGCCCTGCCTCCTGCCGGGCGAAAGAGTTCAATACGGCTATTGGAACGCGCGCCCAGACTTATTGTTG
seq00003   CATGTTAATGTTCTTTCGCTATGACAGACAGACGAAGTGCTCTGCAAGGAGAAAAGTGGCCACGGAGGAGGTGACAGTTATCCCCACGGTGGATGGCCAAAGCGTACGTTTGTCGCCTGCACATATGCTTCTCTTCGACCTAAGCCCCCAGTGCATCAGCCGGGTGGACGAGTAGGGACATTCACTCGGTTCTACGAATCCAGACCCATGACTCAGGGTCGCATAGCAACAAATCCCGTTCATTCACAACTAGGGAGTTATCTAAGTGGTTTAGTGTCGTGTGATTCTTCATGGTGAGTGTTAGTATCGAAAACTGGTTCGATACAGTCCTCTTAATTCCTGGAACGTGGGCTCTACGATTATTTCGGGTAGGTCCTTTTTCCATCTGGTCTAGTGGACCTATACCCTGACAGAGGCCTTTTTGAGTCGGGGAGTCCCCTATACCAGCCGACGGTCTAGTGGGCTCTGGGAGTTCGAGTAGCCCCGCTAGGGGTCTGCGTCGACGATTGATTCGGTGTCCGTGATTGTTCAAATTAATCGCTGCCCATACCGAGGGTTAAATATTTACGACCGGGAAGACTCACCAGATCAATCGCGTCATCTACCGGCGCGGGAAAGACGAGCTTCAAGAAATAGTCACCAATATGTAACTTTAACTTGGGCTAAGCCGGGGAGGGGTGACAGACCTTTTTGCGTTCGACTTGATGGAAACACTAGAAAGGTCCCCTTGCCCAATTTTGGATTTGTTGGTAGCAGCTTTAATCACCGGATGCTGAACCACAGCTGAACCCGAACCCCATATTGCGTTCAATCAGGTTATCGTGTAAGATCTTTATGGGCAAGCTAAACTTGGGACACAATATGTAATCTCCTCAAGAACGACTCCATCTAGGACATCTTTAACTGCTCTCGCTATACATTTCCGCGGGAACGCATGAATGGAAATGCCATGAGCTCACGCTTTGACATGCTGTGTGTGATGACGCCTATTCCTTCCCGCTAATGAACCTATAACACAGCATGTATATCTTACCTCAGCATTGATATCAACGGGTGGAGTTTAAGTCCCGTCGCATTGACGGGATCCTATCGCTGAAACCCTGTATGACTTGACATTTGGGTGGGTATAATCGCCCCAGTCCCGGTAATGTAATGGCGGTGTCCTGCCATTATCTCTAACCGGTCCGCAATATGCTCTGACCTGAGCTTTCCTTGGAGCTAAATTTTGGTTTCCGGCTACCAGCATTGTAGGGTGTCATCTTTATAGTTAGGTGTAGTGAAGTCAGTCGGCTGTACGCCTGGACGATCTCGGCGATCAGCTATGATGAAGGCTCCTCGTACGTTAATAGCTACTCGAGAAGCGTAGCATGCTTCACATACGATACGTGTTCTCCGAGATAACGGGTGTCGGGGGGGTAATGAAGCTTCATCAAAATTCAAAAGTACAGCCCTAGCAACACTTACGAGATTCAGGCCACTCCTTCGGAACCTAAGCCTGGTCACCTTTCCGATCATTCTACCCACGATCCTAACCAACATAGGATCGGTTCCCAGTGTATAAGTCAGTCTTGAACGCCATGTATGACAACCACTGAACTCCCAGTTTCGATGGCGTAAATCGCCTCAGTATTGATATAATGCAACCTCGCCCCCAGTAGTGAGTTACAATATGATAAGGAACATGTATAGGTAATACAATATCCCATAGTCGCTGCTGAATTTCCCCACAAGGTAAGAGGCGTAGGCTCGATATAAGGCTAACACCTATCATGCGAAAAAAGAACTTAGCATCGTACAACTTTCACAAAAGCGAAGTAGGAGCACCGCGCACCGCATGTCTCCAGGCCATTAGATTTGGTAATGGACTGACGCCGCTCGGGCGTTTAGAAAATACGCGGTATTTGAACCAAGAAGATCTACCGTACATACGATGATGAAGCTCCCTGGCAAAGGTGATTGTGTTTATTATGGTATTAAAAGCCCTTTACTGCAGCCGCGCGTCGCGCGAGCTTTCGTTGTGAGAGGCCCGTTGGTAAGTCTTGTTACGGGCATCTGCGGACATACGAAGATCGCAGAAGGTGGTAGTCGCTACTAAGAATTTGCCTTAACTTTTTCCATCAAGGAAGACCGTGAAGACTGAATTGGCCACTCCGCCGGTGGGGGAGGCCGAGTCGTTGTAGCTCCTGTAGTGGTGCCCTGGGCAACACATTAGTACCTGCCCTGCCTCCTGCCGGGCGAAAGAGTTCAATACGGCTATTGGAACGCGCGCCCAGACTTATTGTTG
seq00004   CATGTTAATGTTCTTTCGCTATGACAGACAGACGAAGTGCTCTGCAAGGAGAAAAGTGGCCACGGAGGAGGTGACAGTTATCCCCACGGTGGATGGCCAAAGCGTACGTTTGTCGCCTGCACATATGCTTCTCTTCGACCTAAGCCCCCAGTGCATCAGCCGGGTGGACGAGTAGGGACATTCACTCGGTTCTACGAATCCAGACCCATGACTCAGGGTCGCATAGCAACAAATCCCGTTCATTCACAACTAGGGAGTTATCTAAGTGGTTTAGTGTCGTGTGATTCTTCATGGTGAGTGTTAGTATCGAAAACTGGTTCGATACAGTCCTCTTAATTCCTGGAACGTGGGCTCTACGATTATTTCGGGTAGGTCCTTTTTCCATCTGGTCTAGTGGACCTATACCCTGACAGAGGCCTTTTTGAGTCGGGGAGTCCCCTATACCAGCCGACGGTCTAGTGGGCTCTGGGAGTTCGAGTAGCCCCGCTAGGGGTCTGCGTCGACGATTGATTCGGTGTCCGTGATTGTTCAAATTAATCGCTGCCCATACCGAGGGTTAAATATTTACGACCGGGAAGACTCACCAGATCAATCGCGTCATCTACCGGCGCGGGAAAGACGAGCTTCAAGAAATAGTCACCAATATGTAACTTTAACTTGGGCTAAGCCGGGGAGGGGTGACAGACCTTTTTGCGTTCGACTTGATGGAAACACTAGAAAGGTCCCCTTGCCCAATTTTGGATTTGTTGGTAGCAGCTTTAATCACCGGATGCTGAACCACAGCTGAACCCGAACCCCATATTGCGTTCAATCAGGTTATCGTGTAAGATCTTTATGGGCAAGCTAAACTTGGGACACAATATGTAATCTCCTCAAGAACGACTCCATCTAGGACATCTTTAACTGCTCTCGCTATACATTTCCGCGGGAACGCATGAATGGAAATGCCATGAGCTCACGCTTTGACATGCTGTGTGTGATGACGCCTATTCCTTCCCGCTAATGAACCTATAACACAGCATGTATATCTTACCTCAGCATTGATATCAACGGGTGGAGTTTAAGTCCCGTCGCATTGACGGGATCCTATCGCTGAAACCCTGTATGACTTGACATTTGGGTGGGTATAATCGCCCCAGTCCCGGTAATGTAATGGCGGTGTCCTGCCATTATCTCTAACCGGTCCGCAATATGCTCTGACCTGAGCTTTCCTTGGAGCTAAATTTTGGTTTCCGGCTACCAGCATTGTAGGGTGTCATCTTTATAGTTAGGTGTAGTGAAGTCAGTCGGCTGTACGCCTGGACGATCTCGGCGATCAGCTATGATGAAGGCTCCTCGTACGTTAATAGCTACTCGACAAGCGTAGCATGCTTCACATACGATACGTGTTCTCCGAGATAACGGGTGTCGGGGGGGTAATGAAGCTTCATCAAAATTCAAAAGTACAGCCCTAGCAACACTTACGAGATTCAGGCCACTCCTTCGGACCCTAAGCCTGGTCACCTTTCCGATCATTCTACCCACGATCCTAACCAACATAGGATCGGTTCCCAGTGTATAAGTCAGTCTTGAACGCCATGTATGACAACCACTGAACTCCCAGTTTCGATGGCGTAAATCGCCTCAGTATTGATATAATGCAACCTCGCCCCCAGTAGTGAGTTACAATATGATAAGGAACATGTATAGGTAATACAATATCCCATAGTCGCTGCTGAATTTCCCCACAAGGTAAGAGGCGTAGGCTCGATATAAGGCTAACACCTATCATGCGAAAAAAGAACTTAGCATCGTACAACTTTCACAAAAGCGAAGTAGGAGCACCGCGCACCGCATGTCTCCAGGCCATTAGATTTGGTAATGGACTGACGCCGCTCGGGCGTTTAGAAAATACGCGGTATTTGAACCAAGAAGATCTACCGTACATACGATGATGAAGCTCCCTGGCAAAGGTGATTGTGTTTATTATGGTATTAAAAGCCCTTTACTGCAGCCGCGCGTCGCGCGAGCTTTCGTTGTGAGAGGCCCGTTGGTAAGTCTTGTTACGGGCATCTGCGGACATACGAAGATCGCAGAAGGTGGTAGTCGCTACTAAGAATTTGCCTTAACTTTTTCCATCAAGGAAGACCGTGAAGACTGAATTGGCCACTCCGCCGGTGGGGGAGGCCGAGTCGTTGTAGCTCCTGTAGTGGTGCCCTGGGCAACACATTAGTACCTGCCCTGCCTCCTGCCGGGCGAAAGAGTTCAATACGGCTATTGGAACGCGCGCCCAGACTTATTGTTG
seq00005   CATGTTAATGTTCTTTCGCTATGACAGACAGACGAAGTGCTCTGCAAGGAGAAAAGTGGCCACGGAGGAGGTGACAGTTATCCCCACGGTGGATGGCCAAAGCGTACGTTTGTCGCCTGCACATATGCTTCTCTTCGACCTAAGCCCCCAGTGCATCAGCCGGGTGGACGAGTAGGGACATTCACTCGGTTCTACGAATCCAGACCCATGACTCAGGGTCGCATAGCAACAAATCCCGTTCATTCACAACTAGGGAGTTATCTAAGTGGTTTAGTGTCGTGTGATTCTTCATGGTGAGTGTTAGTATCGAAAACTGGTTCGATACAGTCCTCTTAATTCCTGGAACGTGGGCTCTACGATTATTTCGGGTAGGTCCTTTTTCCATCTGGTCTAGTGGACCTATACCCTGACAGAGGCCTTTTTGAGTCGGGGAGTCCCCTATACCAGCCGACGGTCTAGTGGGCTCTGGGAGTTCGAGTAGCCCCGCTAGGGGTCTGCGTCGACGATTGATTCGGTGTCCGTGATTGTTCAAATTAATCGCTGCCCATACCGAGGGTTAAATATTTACGACCGGGAAGACTCACCAGATCAATCGCGTCATCTACCGGCGCGGGAAAGACGAGCTTCAAGAAATAGTCACCAATATGTAACTTTAACTTGGGCTAAGCCGGGGAGGGGTGACAGACCTTTTTGCGTTCGACTTGATGGAAACACTAGAAAGGTCCCCTTGCCCAATTTTGGATTTGTTGGTAGCAGCTTTAATCACCGGATGCTGAACCACAGCTGAACCCGAACCCCATATTGCGTTCAGTCAGGTTATCGTGTAAGATCTTTATGGGCAAGCTAAACTTGGGACACAATATGTAATCTCCTCAAGAACGACTCCATCTAGGACATCTTTAACTGCTCTCGCTATACATTTCCGCGGGAACGCATGAATGGAAATGCCATGAGCTCACGCTTTGACATGCTGTGTGTGATGACGCCTATTCCTTCCCGCTAATGAACCTATAACACAGCATGTATATCTTACCTCAGCATTGATATCAACGGGTGGAGTTTAAGTCCCGTCGCATTGACGGGATCCTATCGCTGAAACCCTGTATGACTTGACATTTGGGTGGGTATAATCGTCCCAGTCCCGGTAATGTAATGGCGGTGTCCTGCCATTATCTCTAACCGGTCCGCAATATGCTCTGACCTGAGCTTTCCTTGGAGCTAAATTTTGGTTTCCGGCTACCAGCATTGTAGGGTGTCATCTTTATAGTTAGGTGTAGTGAAGTCAGTCGGCTGTACGCCTGGACGATCTCGGCGATCAGCTATGATGAAGGCTCCTCGTACGTTAATAGCTACTCGAGAAGCGTAGCATGCTTCACATACGATACGTGTTCTCCGAGATAACGGGTGTCGGGGGGGTAATGAAGCTTCATCAAAATTCAAAAGTACAGCCCTAGCAACACTTACGAGATTCAGGCCACTCCTTCGGACCCTAAGCCTGGTCACCTTTCCGATCATTCTACCCACGATCCTAACCAACATAGGATCGGTTCCCAGTGTATAAGTCAGTCTTGAACGCCATGTATGACAACCACTGAACTCCCAGTTTCGATGGCGTAAATCGCCTCAGTATTGATATAATGCAACCTCGCCCGCAGTAGTGAGTTACAATATGATAAGGAACATGTATAGGTAATACAATATCCCATAGTCGCTGCTGAATTTCCCCACAAGGTAAGAGGCGTAGGCTCGATATAAGGCTAACACCTATCATGCGAAAAAAGAACTTAGCATCGTACAACTTTCACAAAAGCGAAGTAGGAGCACCGCGCACCGCATGTCTCCAGGCCATTAGATTTGGTAATGGACTGACGCCGCTCGGGCGTTTAGAAAATACGCGGTATTTGAACCAAGAAGATCTACCGTACATACGATGATGAAGCTCCCTGGCAAAGGTGATTGTGTTTATTATGGTATTAAAAGCCCTTTACTGCAGCCGCGCGTCGCGCGAGCTTTCGTTGTGAGAGGCCCGTTGGTAAGTCTTGTTACGGGCATCTGCGGACATACGAAGATCGCAGAAGGTGGTAGTCGCTACTAAGAATTTGCCTTAACTTTTTCCATCAAGGAAGACCGTGAAGACTGAATTGGCCACTCCGCCGGTGGGGGAGGCCGAGTCGTTGTAGCTCCTGTAGTGGTGCCCTGGGCAACACATTAGTACCTGCCCTGCCTCCTGCCGGGCGAAAGAGTTCAATACGGCTATTGGAACGCGCGCCCAGACTTATTGTTG
seq00006   CATGTTAATGTTCTTTCGCTATGACAGACAGACGAAGTGCTCTGCAAGGAGAAAAGTGGCCACGGAGGAGGTGACAGTTATCCCCACGGTGGATGGCCAAAGCGTACGTTTGTCGCCTGCACATATGCTTCTCTTCGACCTAAGCCCCCAGTGCATCAGCCGGGTGGACGAGTAGGGACATTCACTCGGTTCTACGAATCCAGACCCATGACTCAGGGTCGCATAGCAACAAATCCCGTTCATTCACAACTAGGGAGTTATCTAAGTGGTTTAGTGTCGTGTGATTCTTCATGGTGAGTGTTAGTATCGAAAACTGGTTCGATACAGTCCTCTTAATTCCTGGAACGTGGGCTCTACGATTATTTCGGGTAGGTCCTTTTTCCATCTGGTCTAGTGGACCTATACCCTGACAGAGGCCTTTTTGAGTCGGGGAGTCCCCTATACCAGCCGACGGTCTAGTGGGCTCTGGGAGTTCGAGTAGCCCCGCTAGGGGTCTGCGTCGACGATTGATTCGGTGTCCGTGATTGTTCAAATTAATCGCTGCCCATACCGAGGGTTAAATATTTACGACCGGGAAGACTCACCAGATCAATCGCGTCATCTACCGGCGCGGGAAAGACGAGCTTCAAGAAATAGTCACCAATATGTAACTTTAACTTGGGCTAAGCCGGGGAGGGGTGACAGACCTTTTTGCGTTCGACTTGATGGAAACACTAGAAAGGTCCCCTTGCCCAATTTTGGATTTGTTGGTAGCAGCTTTAATCACCGGATGCTGAACCACAGCTGAACCCGAACCCCATATTGCGTTCAATCAGGTTATCGTGTAAGATCTTTATGGGCAAGCTAAACTTGGGACACAATATGTAATCTCCTCAAGAACGACTCCATCTAGGACATCTTTAACTGCTCTCGCTATACATTTCCGCGGGAACGCATGAATGGAAATGCCATGAGCTCACGCTTTGACATGCTGTGTGTGATGACGCCTATTCCTTCCCGCTAATGAACCTATAACACAGCATGTATATCTTACCTCAGCATTGATATCAACGGGTGGAGTTTAAGTCCCGTCGCATTGACGGGATCCTATCGCTGAAACCCTGTATGACTTGACATTTGGGTGGGTATAATCGCCCCAGTCCCGGTAATGTAATGGCGGTGTCCTGCCATTATCTCTAACCGGTCCGCAATATGCTCTGACCTGAGCTTTCCTTGGAGCTAAATTTTGGTTTCCGGCTACCAGCATTGTAGGGTGTCATCTTTATAGTTAGGTGTAGTGAAGTCAGTCGGCTGTACGCCTGGACGATCTCGGCGATCAGCTATGATGAAGGCTCCTCGTACGTTAATAGCTACTCGACAAGCGTAGCATGCTTCACATACGATACGTGTTCTCCGAGATAACGGGTGTCGGGGGGGTAATGAAGCTTCATCAAAATTCAAAAGTACAGCCCTAGCAACACTTACGAGATTCAGGCCACTCCTTCGGACCCTAAGCCTGGTCACCTTTCCGATCATTCTACCCACGATCCTAACCAACATAGGATCGGTTCCCAGTGTATAAGTCAGTCTTGAACGCCATGTATGACAACCACTGAACTCCCAGTTTCGATGGCGTAAATCGCCTCAGTATTGATATAATGCAACCTCGCCCCCAGTAGTGAGTTACAATATGATAAGGAACATGTATAGGTAATACAATATCCCATAGTCGCTGCTGAATTTCCCCACAAGGTAAGAGGCGTAGGCTCGATATAAGGCTAACACCTATCATGCGAAAAAAGAACTTAGCATCGTACAACTTTCACAAAAGCGAAGTAGGAGCACCGCGCACCGCATGTCTCCAGGCCATTAGATTTGGTAATGGACTGACGCCGCTCGGGCGTTTAGAAAATACGCGGTATTTGAACCAAGAAGATCTACCGTACATACGATGATGAAGCTCCCTGGCAAAGGTGATTGTGTTTATTATGGTATTAAAAGCCCTTTACTGCAGCCGCGCGTCGCGCGAGCTTTCGTTGTGAGAGGCCCGTTGGTAAGTCTTGTTACGGGCATCTGCGGACATACGAAGATCGCAGAAGGTGGTAGTCGCTACTAAGAATTTGCCTTAACTTTTTCCATCAAGGAAGACCGTGAAGACTGAATTGGCCACTCCGCCGGTGGGGGAGGCCGAGTCGTTGTAGCTCCTGTAGTGGTGCCCTGGGCAACACATTAGTACCTGCCCTGCCTCCTGCCGGGCGAAAGAGTTCAATACGGCTATTGGAACGCGCGCCCAGACTTATTGTTG
seq00007   CATGTTAATGTTCTTTCGCTATGACAGACAGACGAAGTGCTCTGCAAGGAGAAAAGTGGCCACGGAGGAGGTGACAGTTATCCCCACGGTGGATGGCCAAAGCGTACGTTTGTCGCCTGCACATATGCTTCTCTTCGACCTAAGCCCCCAGTGCATCAGCCGGGTGGACGAGTAGGGACATTCACTCGGTTCTACGAATCCAGACCCATGACTCAGGGTCGCATAGCAACAAATCCCGTTCATTCACAACTAGGGAGTTATCTAAGTGGTTTAGTGTCGTGTGATTCTTCATGGTGAGTGTTAGTATCGAAAACTGGTTCGATACAGTCCTCTTAATTCCTGGAACGTGGGCTCTACGATTATTTCGGGTAGGTCCTTTTTCCATCTGGTCTAGTGGACCTATACCCTGACAGAGGCCTTTTTGAGTCGGGGAGTCCCCTATACCAGCCGACGGTCTAGTGGGCTCTGGGAGTTCGAGTAGCCCCGCTAGGGGTCTGCGTCGACGATTGATTCGGTGTCCGTGATTGTTCAAATTAATCGCTGCCCATACCGAGGGTTAAATATTTACGACCGGGAAGACTCACCAGATCAATCGCGTCATCTACCGGCGCGGGAAAGACGAGCTTCAAGAAATAGTCACCAATATGTAACTTTAACTTGGGCTAAGCCGGGGAGGGGTGACAGACCTTTTTGCGTTCGACTTGATGGAAACACTAGAAAGGTCCCCTTGCCCAATTTTGGATTTGTTGGTAGCAGCTTTAATCACCGGATGCTGAACCACAGCTGAACCCGAACCCCATATTGCGTTCAATCAGGTTATCGTGTAAGATCTTTATGGGCAAGCTAAACTTGGGACACAATATGTAATCTCCTCAAGAACGACTCCATCTAGGACATCTTTAACTGCTCTCGCTATACATTTCCGCGGGAACGCATGAATGGAAATGCCATGAGCTCACGCTTTGACATGCTGTGTGTGATGACGCCTATTCCTTCCCGCTAATGAACCTATAACACAGCATGTATATCTTACCTCAGCATTGATATCAACGGGTGGAGTTTAAGTCCCGTCGCATTGACGGGATCCTATCGCTGAAACCCTGTATGACTTGACATTTGGGTGGGTATAATCGCCCCAGTCCCGGTAATGTAATGGCGGTGTCCTGCCATTATCTCTAACCGGTCCGCAATATGCTCTGACCTGAGCTTTCCTTGGAGCTAAATTTTGGTTTCCGGCTACCAGCATTGTAGGGTGTCATCTTTATAGTTAGGTGTAGTGAAGTCAGTCGGCTGTACGCCTGGACGATCTCGGCGATCAGCTATGATGAAGGCTCCTCGTACGTTAATAGCTACTCGAGAAGCGTAGCATGCTTCACATACGATACGTGTTCTCCGAGATAACGGGTGTCGGGGGGGTAATGAAGCTTCATCAAAATTCAAAAGTACAGCCCTAGCAACACTTACGAGATTCAGGCCACTCCTTCGGACCCTAAGCCTGGTCACCTTTCCGATCATTCTACCCACGATCCTAACCAACATAGGATCGGTTCCCAGTGTATAAGTCAGTCTTGAACGCCATGTATGACAACCACTGAACTCCCAGTTTCGATGGCGTAAATCGCCTCAGTATTGATATAATGCAACCTCGCCCCCAGTAGTGAGTTACAATATGATAAGGAACATGTATAGGTAATACAATATCCCATAGTCGCTGCTGAATTTCCCCACAAGGTAAGAGGCGTAGGCTCGATATAAGGCTAACACCTATCATGCGAAAAAAGAACTTAGCATCGCACAACTTTCACAAAAGCGAAGTAGGAGCACCGCGCACCGCATGTCTCCAGGCCATTAGATTTGGTAATGGACTGACGCCGCTCGGGCGTTTAGAAAATACGCGGTATTTGAACCAAGAAGATCTACCGTACATACGATGATGAAGCTCCCTGGCAAAGGTGATTGTGTTTATTATGGTATTAAAAGCCCTTTACTGCAGCCGCGCGTCGCGCGAGCTTTCGTTGTGAGAGGCCCGTTGGTAAGTCTTGTTACGGGCATCTGCGGACATACGAAGATCGCAGAAGGTGGTAGTCGCTACTAAGAATTTGCCTTAACTTTTTCCATCAAGGAAGACCGTGAAGACTGAATTGGCCACTCCGCCGGTGGGGGAGGCCGAGTCGTTGTAGCTCCTGTAGTGGTGCCCTGGGCAACACATTAGTACCTGCCCTGCCTCCTGCCGGGCGAAAGAGTTCAATACGGCTATTGGAACGCGCGCCCAGACTTATTGTTG
seq00008   CATGTTAATGTTCTTTCGCTATGACAGACAGACGAAGTGCTCTGCAAGGAGAAAAGTGGCCACGGAGGAGGTGACAGTTATCCCCACGGTGGATGGCCAAAGCGTACGTTTGTCGCCTGCACATATGCTTCTCTTCGACCTAAGCCCCCAGTGCATCAGCCGGGTGGACGAGTAGGGACATTCACTCGGTTCTACGAATCCAGACCCATGACTCAGGGTCGCATAGCAACAAATCCCGTTCATTCACAACTAGGGAGTTATCTAAGTGGTTTAGTGTCGTGTGATTCTTCATGGTGAGTGTTAGTATCGAAAACTGGTTCGATACAGTCCTCTTAATTCCTGGAACGTGGGCTCTACGATTATTTCGGGTAGGTCCTTTTTCCATCTGGTCTAGTGGACCTATACCCTGACAGAGGCCTTTTTGAGTCGGGGAGTCCCCTATACCAGCCGACGGTCTAGTGGGCTCTGGGAGTTCGAGTAGCCCCGCTAGGGGTCTGCGTCGACGATTGATTCGGTGTCCGTGATTGTTCAAATTAATCGCTGCCCATACCGAGGGTTAAATATTTACGACCGGGAAGCCTCACCAGATCAATCGCGTCATCTACCGGCGCGGGAAAGACGAGCTTCAAGAAATAGTCACCAATATGTAACTTTAACTTGGGCTAAGCCGGGGAGGGGTGACAGACCTTTTTGCGTTCGACTTGATGGAAACACTAGAAAGGTCCCCTTGCCCAATTTTGGATTTGTTGGTAGCAGCTTTAATCACCGGATGCTGAACCACAGCTGAACCCGAACCCCATATTGCGTTCAGTCAGGTTATCGTGTAAGATCTTTATGGGCAAGCTAAACTTGGGACACAATATGTAATCTCCTCAAGAACGACTCCATCTAGGACATCTTTAACTGCTCTCGCTATACATTTCCGCGGGAACGCATGAATGGAAATGCCATGAGCTCACGCTTTGACATGCTGTGTGTGATGACGCCTATTCCTTCCCGCTAATGAACCTATAACACAGCATGTATATCTTACCTCAGCATTGATATCAACGGGTGGAGTTTAAGTCCCGTCGCATTGACGGGATCCTATCGCTGAAACCCTGTATGACTTGACATTTGGGTGGGTATAATCGTCCCAGTCCCGGTAATGTAATGGCGGTGTCCTGCCATTATCTCTAACCGGTCCGCAATATGCTCTGACCTGAGCTTTCCTTGGAGCTAAATTTTGGTTTCCGGCTACCAGCATTGTAGGGTGTCATCTTTATAGTTAGGTGTAGTGAAGTCAGTCGGCTGTACGCCTGGACGATCTCGGCGATCAGCTATGATGAAGGCTCCTCGTACGTTAATAGCTACTCGAGAAGCGTAGCATGCTTCACATACGATACGTGTTCTCCGAGATAACGGGTGTCGGGGGGGTAATGAAGCTTCATCAAAATTCAAAAGTACAGCCCTAGCAACACTTACGAGATTCAGGCCACTCCTTCGGACCCTAAGCCTGGTCACCTTTCCGATCATTCTACCCACGATCCTAACCAACATAGGATCGGTTCCCAGTGTATAAGTCAGTCTTGAACGCCATGTATGACAACCACTGAACTCCCAGTTTCGATGGCGTAAATCGCCTCAGTATTGATATAATGCAACCTCGCCCCCAGTAGTGAGTTACAATATGATAAGGAACATGTATAGGTAATACAATATCCCATAGTCGCTGCTGAATTTCCCCACAAGGTAAGAGGCGTAGGCTCGATATAAGGCTAACACCTATCATGCGAAAAAAGAACTTAGCATCGTACAACTTTCACAAAAGCGAAGTAGGAGCACCGCGCACCGCATGTCTCCAGGCCATTAGATTTGGTAATGGACTGACGCCGCTCGGGCGTTTAGAAAATACGCGGTATTTGAACCAAGAAGATCTACCGTACATACGATGATGAAGCTCCCTGGCAAAGGTGATTGTGTTTATTATGGTATTAAAAGCCCTTTACTGCAGCCGCGCGTCGCGCGAGCTTTCGTTGTGAGAGGCCCGTTGGTAAGTCTTGTTACGGGCATCTGCGGACATACGAAGATCGCAGAAGGTGGTAGTCGCTACTAAGAATTTGCCTTAACTTTTTCCATCAAGGAAGACCGTGAAGACTGAATTGGCCACTCCGCCGGTGGGGGAGGCCGAGTCGTTGTAGCTCCTGTAGTGGTGCCCTGGGCAACACATTAGTACCTGCCCTGCCTCCTGCCGGGCGAAAGAGTTCAATACGGCTATTGGAACGCGCGCCCAGACTTATTGTTG
seq00009   CATGTTAATGTTCTTTCGCTATGACAGACAGACGAAGTGCTCTGCAAGGAGAAAAGTGGCCACGGAGGAGGTGACAGTTATCCCCACGGTGGATGGCCAAAGCGTACGTTTGTCGCCTGCACATATGCTTCTCTTCGACCTAAGCCCCCAGTGCATCAGCCGGGTGGACGAGTAGGGACATTCACTCGGTTCTACGAATCCAGACCCATGACTCAGGGTCGCATAGCAACAAATCCCGTTCATTCACAACTAGGGAGTTATCTAAGTGGTTTAGTGTCGTGTGATTCTTCATGGTGAGTGTTAGTATCGAAAACTGGTTCGATACAGTCCTCTTAATTCCTGGAACGTGGGCTCTACGATTATTTCGGGTAGGTCCTTTTTCCATCTGGTCTAGTGGACCTATACCCTGACAGAGGCCTTTTTGAGTCGGGGAGTCCCCTATACCAGCCGACGGTCTAGTGGGCTCTGGGAGTTCGAGTAGCCCCGCTAGGGGTCTGCGTCGACGATTGATTCGGTGTCCGTGATTGTTCAAATTAATCGCTGCCCATACCGAGGGTTAAATATTTACGACCGGGAAGACTCACCAGATCAATCGCGTCATCTACCGGCGCGGGAAAGACGAGCTTCAAGAAATAGTCACCAATATGTAACTTTAACTTGGGCTAAGCCGGGGAGGGGTGACAGACCTTTTTGCGTTCGACTTGATGGAAACACTAGAAAGGTCCCCTTGCCCAATTTTGGATTTGTTGGTAGCAGCTTTAATCACCGGATGCTGAACCACAGCTGAACCCGAACCCCATATTGCGTTCAATCAGGTTATCGTGTAAGATCTTTATGGGCAAGCTAAACTTGGGACACAATATGTAATCTCCTCAAGAACGACTCCATCTAGGACATCTTTAACTGCTCTCGCTATACATTTCCGCGGGAACGCATGAATGGAAATGCCATGAGCTCACGCTTTGACATGCTGTGTGTGATGACGCCTATTCCTTCCCGCTAATGAACCTATAACACAGCATGTATATCTTACCTCAGCATTGATATCAACGGGTGGAGTTTAAGTCCCGTCGCATTGACGGGATCCTATCGCTGAAACCCTGTATGACTTGACATTTGGGTGGGTATAATCGCCCCAGTCCCGGTAATGTAATGGCGGTGTCCTGCCATTATCTCTAACCGGTCCGCAATATGCTCTGACCTGAGCTTTCCTTGGAGCTAAATTTTGGTTTCCGGCTACCAGCATTGTAGGGTGTCATCTTTATAGTTAGGTGTAGTGAAGTCAGTCGGCTGTACGCCTGGACGATCTCGGCGATCAGCTATGATGAAGGCTCCTCGTACGTTAATAGCTACTCGAGAAGCGTAGCATGCTTCACATACGATACGTGTTCTCCGAGATAACGGGTGTCGGGGGGGTAATGAAGCTTCATCAAAATTCAAAAGTACAGCCCTAGCAACACTTACGAGATTCAGGCCACTCCTTCGGACCCTAAGCCTGGTCACCTTTCCGATCATTCTACCCACGATCCTAACCAACATAGGATCGGTTCCCAGTGTATAAGTCAGTCTTGAACGCCATGTATGACAACCACTGAACTCCCAGTTTCGATGGCGTAAATCGCCTCAGTATTGATATAATGCAACCTCGCCCCCAGTAGTGAGTTACAATATGATAAGGAACATGTATAGGTAATACAATATCCCATAGTCGCTGCTGAATTTCCCCACAAGGTAAGAGGCGTAGGCTCGATATAAGGCTAACACCTATCATGCGAAAAAAGAACTTAGCATCGTACAACTTTCACAAAAGCGAAGTAGGAGCACCGCGCACCGCATGTCTCCAGGCCATTAGATTTGGTAATGGACTGACGCCGCTCGGGCGTTTAGAAAATACGCGGTATTTGAACCAAGAAGATCTACCGTACATACGATGATGAAGCTCCCTGGCAAAGGTGATTGTGTTTATTATGGTATTAAAAGCCCTTTACTGCAGCCGCGCGTCGCGCGAGCTTTCGTTGTGAGAGGCCCGTTGGTAAGTCTTGTTACGGGCATCTGCGGACATACGAAGATCGCAGAAGGTGGTAGTCGCTACTAAGAATTTGCCTTAACTTTTTCCATCAAGGAAGACCGTGAAGACTGAATTGGCCACTCCGCCGGTGGGGGAGGCCGAGTCGTTGTAGCTCCTGTAGTGGTGCCCTGGGCAACACATTAGTACCTGCCCTGCCTCCTGCCGGGCGAAAGAGTTCAATACGGCTATTGGAACGCGCGCCCAGACTTATTGTTG
seq00010   CATGTTAATGTTCTTTCGCTATGACAGACAGACGAAGTGCTCTGCAAGGAGAAAAGTGGCCACGGAGGAGGTGACAGTTATCCCCACGGTGGATGGCCAAAGCGTACGTTTGTCGCCTGCACATATGCTTCTCTTCGACCTAAGCCCCCAGTGCATCAGCCGGGTGGACGAGTAGGGACATTCACTCGGTTCTACGAATCCAGACCCATGACTCAGGGTCGCATAGCAACAAATCCCGTTCATTCACAACTAGGGAGTTATCTAAGTGGTTTAGTGTCGTGTGATTCTTCATGGTGAGTGTTAGTATCGAAAACTGGTTCGATACAGTCCTCTTAATTCCTGGAACGTGGGCTCTACGATTATTTCGGGTAGGTCCTTTTTCCATCTGGTCTAGTGGACCTATACCCTGACAGAGGCCTTTTTGAGTCGGGGAGTCCCCTATACCAGCCGACGGTCTAGTGGGCTCTGGGAGTTCGAGTAGCCCCGCTAGGGGTCTGCGTCGACGATTGATTCGGTGTCCGTGATTGTTCAAATTAATCGCTGCCCATACCGAGGGTTAAATATTTACGACCGGGAAGACTCACCAGATCAATCGCGTCATCTACCGGCGCGGGAAAGACGAGCTTCAAGAAATAGTCACCAATATGTAACTTTAACTTGGGCTAAGCCGGGGAGGGGTGACAGACCTTTTTGCGTTCGACTTGATGGAAACACTAGAAAGGTCCCCTTGCCCAATTTTGGATTTGTTGGTAGCAGCTTTAATCACCGGATGCTGAACCACAGCTGAACCCGAACCCCATATTGCGTTCAGTCAGGTTATCGTGTAAGATCTTTATGGGCAAGCTAAACTTGGGACACAATATGTAATCTCCTCAAGAACGACTCCATCTAGGACATCTTTAACTGCTCTCGCTATACATTTCCGCGGGAACGCATGAATGGAAATGCCATGAGCTCACGCTTTGACATGCTGTGTGTGATGACGCCTATTCCTTCCCGCTAATGAACCTATAACACAGCATGTATATCTTACCTCAGCATTGATATCAACGGGTGGAGTTTAAGTCCCGTCGCATTGACGGGATCCTATCGCTGAAACCCTGTATGACTTGACATTTGGGTGGGTATAATCGTCCCAGTCCCGGTAATGTAATGGCGGTGTCCTGCCATTATCTCTAACCGGTCCGCAATATGCTCTGACCTGAGCTTTCCTTGGAGCTAAATTTTGGTTTCCGGCTACCAGCATTGTAGGGTGTCATCTTTATAGTTAGGTGTAGTGAAGTCAGTCGGCTGTACGCCTGGACGATCTCGGCGATCAGCTATGATGAAGGCTCCTCGTACGTTAATAGCTACTCGAGAAGCGTAGCATGCTTCACATACGATACGTGTTCTCCGAGATAACGGGTGTCGGGGGGGTAATGAAGCTTCATCAAAATTCAAAAGTACAGCCCTAGCAACACTTACGAGATTCAGGCCACTCCTTCGGACCCTAAGCCTGGTCACCTTTCCGATCATTCTACCCACGATCCTAACCAACATAGGATCGGTTCCCAGTGTATAAGTCAGTCTTGAACGCCATGTATGACAACCACTGAACTCCCAGTTTCGATGGCGTAAATCGCCTCAGTATTGATATAATGCAACCTCGCCCGCAGTAGTGAGTTACAATATGATAAGGAACATGTATAGGTAATACAATATCCCATAGTCGCTGCTGAATTTCCCCACAAGGTAAGAGGCGTAGGCTCGATATAAGGCTAACACCTATCATGCGAAAAAAGAACTTAGCATCGTACAACTTTCACAAAAGCGAAGTAGGAGCACCGCGCACCGCATGTCTCCAGGCCATTAGATTTGGTAATGGACTGACGCCGCTCGGGCGTTTAGAAAATACGCGGTATTTGAACCAAGAAGATCTACCGTACATACGATGATGAAGCTCCCTGGCAAAGGTGATTGTGTTTATTATGGTATTAAAAGCCCTTTACTGCAGCCGCGCGTCGCGCGAGCTTTCGTTGTGAGAGGCCCGTTGGTAAGTCTTGTTACGGGCATCTGCGGACATACGAAGATCGCAGAAGGTGGTAGTCGCTACTAAGAATTTGCCTTAACTTTTTCCATCAAGGAAGACCGTGAAGACTGAATTGGCCACTCCGCCGGTGGGGGAGGCCGAGTCGTTGTAGCTCCTGTAGTGGTGCCCTGGGCAACACATTAGTACCTGCCCTGCCTCCTGCCGGGCGAAAGAGTTCAATACGGCTATTGGAACGCGCGCCCAGACTTATTGTTG
seq00011   CATGTTAATGTTCTTTCGCTATGACAGACAGACGAAGTGCTCTGCAAGGAGAAAAGTGGCCACGGAGGAGGTGACAGTTATCCCCACGGTGGATGGCCAAAGCGTACGTTTGTCGCCTGCACATATGCTTCTCTTCGACCTAAGCCCCCAGTGCATCAGCCGGGTGGACGAGTAGGGACATTCACTCGGTTCTACGAATCCAGACCCATGACTCAGGGTCGCATAGCAACAAATCCCGTTCATTCACAACTAGGGAGTTATCTAAGTGGTTTAGTGTCGTGTGATTCTTCATGGTGAGTGTTAGTATCGAAAACTGGTTCGATACAGTCCTCTTAATTCCTGGAACGTGGGCTCTACGATTATTTCGGGTAGGTCCTTTTTCCATCTGGTCTAGTGGACCTATACCCTGACAGAGGCCTTTTTGAGTCGGGGAGTCCCCTATACCAGCCGACGGTCTAGTGGGCTCTGGGAGTTCGAGTAGCCCCGCTAGGGGTCTGCGTCGACGATTGATTCGGTGTCCGTGATTGTTCAAATTAATCGCTGCCCATACCGAGGGTTAAATATTTACGACCGGGAAGACTCACCAGATCAATCGCGTCATCTACCGGCGCGGGAAAGACGAGCTTCAAGAAATAGTCACCAATATGTAACTTTAACTTGCGCTAAGCCGGGGAGGGGTGACAGACCTTTTTGCGTTCGACTTGATGGAAACACTAGAAAGGTCCCCTTGCCCAATTTTGGATTTGTTGGTAGCAGCTTTAATCACCGGATGCTGAACCACAGCTGAACCCGAACCCCATATTGCGTTCAGTCAGGTTATCGTGTAAGATCTTTATGGGCAAGCTAAACTTGGGACACAATATGTAATCTCCTCAAGAACGACTCCATCTACGACATCTTTAACTGCTCTCGCTATACATTTCCGCGGGAACGCATGAATGGAAATGCCATGAGCTCACGCTTTGACATGCTGTGTGTGATGACGCCTATTCCTTCCCGCTAATGAACCTATAACACAGCATGTATATCTTACCTCAGCATTGATATCAACGGGTGGAGTTTAAGTCCCGTCGCATTGACGGGATCCTATCGCTGAAACCCTGTATGACTTGACATTTGGGTGGGTATAATCGTCCCAGTCCCGGTAATGTAATGGCGGTGTCCTGCCATTATCTCTAACCGGTCCGCAATATGCTCTGACCTGAGCTTTCCTTGGAGCTAAATTTTGGTTTCCGGCTACCAGCATTGTAGGGTGTCATCTTTATAGTTAGGTGTAGTGAAGTCAGTCGGCTGTACGCCTGGACGATCTCGGCGATCAGCTATGATGAAGGCTCCTCGTACGTTAATAGCTACTCGAGAAGCGTAGCATGCTTCACATACGATACGTGTTCTCCGAGATAACGGGTGTCGGGGGGGTAATGAAGCTTCATCAAAATTCAAAAGTACAGCCCTAGCAACACTTACGAGATTCAGGCCACTCCTTCGGACCCTAAGCCTGGTCACCTTTCCGATCATTCTACCCACGATCCTAACCAACATAGGATCGGTTCCCAGTGTATAAGTCAGTCTTGAACGCCATGTATGACAACCACTGAACTCCCAGTTTCGATGGCGTAAATCGCCTCAGTATTGATATAATGCAACCTCGCCCGCAGTAGTGAGTTACAATATGATAAGGAACATGTATAGGTAATACAATATCCCATAGTCGCTGCTGAATTTCCCCACAAGGTAAGAGGCGTAGGCTCGATATAAGGCTAACACCTATCATGCGAAAAAAGAACTTAGCATCGTACAACTTTCACAAAAGCGAAGTAGGAGCACCGCGCACCGCATGTCTCCAGGCCATTAGATTTGGTAATGGACTGACGCCGCTCGGGCGTTTAGAAAATACGCGGTATTTGAACCAAGAAGATCTACCGTACATACGATGATGAAGCTCCCTGGCAAAGGTGATTGTGTTTATTATGGTATTAAAAGCCCTTTACTGCAGCCGCGCGTCGCGCGAGCTTTCGTTGTGAGAGGCCCGTTGGTAAGTCTTGTTACGGGCATCTGCGGACATACGAAGATCGCAGAAGGTGGTAGTCGCTACTAAGAATTTGCCTTAACTTTTTCCATCAAGGAAGACCGTGAAGACTGAATTGGCCACTCCGCCGGTGGGGGAGGCCGAGTCGTTGTAGCTCCTGTAGTGGTGCCCTGGGCAACACATTAGTACCTGCCCTGCCTCCTGCCGGGCGAAAGAGTTCAATACGGCTATTGGAACGCGCGCCCAGACTTATTGTTG
seq00012   CATGTTAATGTTCTTTCGCTATGACAGACAGACGAAGTGCTCTGCAAGGAGAAAAGTGGCCACGGAGGAGGTGACAGTTATCCCCACGGTGGATGGCCAAAGCGTACGTTTGTCGCCTGCACATATGCTTCTCTTCGACCTAAGCCCCCAGTGCATCAGCCGGGTGGACGAGTAGGGACATTCACTCGGTTCTACGAATCCAGACCCATGACTCAGGGTCGCATAGCAACAAATCCCGTTCATTCACAACTAGGGAGTTATCTAAGTGGTTTAGTGTCGTGTGATTCTTCATGGTGAGTGTTAGTATCGAAAACTGGTTCGATACAGTCCTCTTAATTCCTGGAACGTGGGCTCTACGATTATTTCGGGTAGGTCCTTTTTCCATCTGGTCTAGTGGACCTATACCCTGACAGAGGCCTTTTTGAGTCGGGGAGTCCCCTATACCAGCCGACGGTCTAGTGGGCTCTGGGAGTTCGAGTAGCCCCGCTAGGGGTCTGCGTCGACGATTGATTCGGTGTCCGTGATTGTTCAAATTAATCGCTGCCCATACCGAGGGTTAAATATTTACGACCGGGAAGACTCACCAGATCAATCGCGTCATCTACCGGCGCGGGAAAGACGAGCTTCAAGAAATAGTCACCAATATGTAACTTTAACTTGGGCTAAGCCGGGGAGGGGTGACAGACCTTTTTGCGTTCGACTTGATGGAAACACTAGAAAGGTCCCCTTGCCCAATTTTGGATTTGTTGGTAGCAGCTTTAATCACCGGATGCTGAACCACAGCTGAACCCGAACCCCATATTGCGTTCAATCAGGTTATCGTGTAAGATCTTTATGGGCAAGCTAAACTTGGGACACAATATGTAATCTCCTCAAGAACGACTCCATCTAGGACATCTTTAACTGCTCTCGCTATACATTTCCGCGGGAACGCATGAATGGAAATGCCATGAGCTCACGCTTTGACATGCTGTGTGTGATGACGCCTATTCCTTCCCGCTAATGAACCTATAACACAGCATGTATATCTTACCTCAGCATTGATATCAACGGGTGGAGTTTAAGTCCCGTCGCATTGACGGGATCCTATCGCTGAAACCCTGTATGACTTGACATTTGGGTGGGTATAATCGCCCCAGTCCCGGTAATGTAATGGCGGTGTCCTGCCATTATCTCTAACCGGTCCGCAATATGCTCTGACCTGAGCTTTCCTTGGAGCTAAATTTTGGTTTCCGGCTACCAGCATTGTAGGGTGTCATCTTTATAGTTAGGTGTAGTGAAGTCAGTCGGCTGTACGCCTGGACGATCTCGGCGATCAGCTATGATGAAGGCTCCTCGTACGTTAATAGCTACTCGAGAAGCGTAGCATGCTTCACATACGATACGTGTTCTCCGAGATAACGGGTGTCGGGGGGGTAATGAAGCTTCATCAAAATTCAAAAGTACAGCCCTAGCAACACTTACGAGATTCAGGCCACTCCTTCGGAACCTAAGCCTGGTCACCTTTCCGATCATTCTACCCACGATCCTAACCAACATAGGATCGGTTCCCAGTGTATAAGTCAGTCTTGAACGCCATGTATGACAACCACTGAACTCCCAGTTTCGATGGCGTAAATCGCCTCAGTATTGATATAATGCAACCTCGCCCCCAGTAGTGAGTTACAATATGATAAGGAACATGTATAGGTAATACAATATCCCATAGTCGCTGCTGAATTTCCCCACAAGGTAAGAGGCGTAGGCTCGATATAAGGCTAACACCTATCATGCGAAAAAAGAACTTAGCATCGTACAACTTTCACAAAAGCGAAGTAGGAGCACCGCGCACCGCATGTCTCCAGGCCATTAGATTTGGTAATGGACTGACGCCGCTCGGGCGTTTAGAAAATACGCGGTATTTGAACCAAGAAGATCTACCGTACATACGATGATGAAGCTCCCTGGCAAAGGTGATTGTGTTTATTATGGTATTAAAAGCCCTTTACTGCAGCCGCGCGTCGCGCGAGCTTTCGTTGTGAGAGGCCCGTTGGTAAGTCTTGTTACGGGCATCTGCGGACATACGAAGATCGCAGAAGGTGGTAGTCGCTACTAAGAATTTGCCTTAACTTTTTCCATCAAGGAAGACCGTGAAGACTGAATTGGCCACTCCGCCGGTGGGGGAGGCCGAGTCGTTGTAGCTCCTGTAGTGGTGCCCTGGGCAACACATTAGTACCTGCCCTGCCTCCTGCCGGGCGAAAGAGTTCAATACGGCTATTGGAACGCGCGCCCAGACTTATTGTTG
seq00013   CATGTTAATGTTCTTTCGCTATGACAGACAGACGAAGTGCTCTGCAAGGAGAAAAGTGGCCACGGAGGAGGTGACAGTTATCCCCACGGTGGATGGCCAAAGCGTACGTTTGTCGCCTGCACATATGCTTCTCTTCGACCTAAGCCCCCAGTGCATCAGCCGGGTGGACGAGTAGGGACATTCACTCGGTTCTACGAATCCAGACCCATGACTCAGGGTCGCATAGCAACAAATCCCGTTCATTCACAACTAGGGAGTTATCTAAGTGGTTTAGTGTCGTGTGATTCTTCATGGTGAGTGTTAGTATCGAAAACTGGTTCGATACAGTCCTCTTAATTCCTGGAACGTGGGCTCTACGATTATTTCGGGTAGGTCCTTTTTCCATCTGGTCTAGTGGACCTATACCCTGACAGAGGCCTTTTTGAGTCGGGGAGTCCCCTATACCAGCCGACGGTCTAGTGGGCTCTGGGAGTTCGAGTAGCCCCGCTAGGGGTCTGCGTCGACGATTGATTCGGTGTCCGTGATTGTTCAAATTAATCGCTGCCCATACCGAGGGTTAAATATTTACGACCGGGAAGACTCACCAGATCAATCGCGTCATCTACCGGCGCGGGAAAGACGAGCTTCAAGAAATAGTCACCAATATGTAACTTTAACTTGCGCTAAGCCGGGGAGGGGTGACAGACCTTTTTGCGTTCGACTTGATGGAAACACTAGAAAGGTCCCCTTGCCCAATTTTGGATTTGTTGGTAGCAGCTTTAATCACCGGATGCTGAACCACAGCTGAACCCGAACCCCATATTGCGTTCAGTCAGGTTATCGTGTAAGATCTTTATGGGCAAGCTAAACTTGGGACACAATATGTAATCTCCTCAAGAACGACTCCATCTACGACATCTTTAACTGCTCTCGCTATACATTTCCGCGGGAACGCATGAATGGAAATGCCATGAGCTCACGCTTTGACATGCTGTGTGTGATGACGCCTATTCCTTCCCGCTAATGAACCTATAACACAGCATGTATATCTTACCTCAGCATTGATATCAACGGGTGGAGTTTAAGTCCCGTCGCATTGACGGGATCCTATCGCTGAAACCCTGTATGACTTGACATTTGGGTGGGTATAATCGTCCCAGTCCCGGTAATGTAATGGCGGTGTCCTGCCATTATCTCTAACCGGTCCGCAATATGCTCTGACCTGAGCTTTCCTTGGAGCTAAATTTTGGTTTCCGGCTACCAGCATTGTAGGGTGTCATCTTTATAGTTAGGTGTAGTGAAGTCAGTCGGCTGTACGCCTGGACGATCTCGGCGATCAGCTATGATGAAGGCTCCTCGTACGTTAATAGCTACTCGAGAAGCGTAGCATGCTTCACATACGATACGTGTTCTCCGAGATAACGGGTGTCGGGGGGGTAATGAAGCTTCATCAAAATTCAAAAGTACAGCCCTAGCAACACTTACGAGATTCAGGCCACTCCTTCGGACCCTAAGCCTGGTCACCTTTCCGATCATTCTACCCACGATCCTAACCAACATAGGATCGGTTCCCAGTGTATAAGTCAGTCTTGAACGCCATGTATGACAACCACTGAACTCCCAGTTTCGATGGCGTAAATCGCCTCAGTATTGATATAATGCAACCTCGCCCGCAGTAGTGAGTTACAATATGATAAGGAACATGTATAGGTAATACAATATCCCATAGTCGCTGCTGAATTTCCCCACAAGGTAAGAGGCGTAGGCTCGATATAAGGCTAACACCTATCATGCGAAAAAAGAACTTAGCATCGTACAACTTTCACAAAAGCGAAGTAGGAGCACCGCGCACCGCATGTCTCCAGGCCATTAGATTTGGTAATGGACTGACGCCGCTCGGGCGTTTAGAAAATACGCGGTATTTGAACCAAGAAGATCTACCGTACATACGATGATGAAGCTCCCTGGCAAAGGTGATTGTGTTTATTATGGTATTAAAAGCCCTTTACTGCAGCCGCGCGTCGCGCGAGCTTTCGTTGTGAGAGGCCCGTTGGTAAGTCTTGTTACGGGCATCTGCGGACATACGAAGATCGCAGAAGGTGGTAGTCGCTACTAAGAATTTGCCTTAACTTTTTCCATCAAGGAAGACCGTGAAGACTGAATTGGCCACTCCGCCGGTGGGGGAGGCCGAGTCGTTGTAGCTCCTGTAGTGGTGCCCTGGGCAACACATTAGTACCTGCCCTGCCTCCTGCCGGGCGAAAGAGTTCAATACGGCTATTGGAACGCGCGCCCAGACTTATTGTTG
seq00014   CATGTTAATGTTCTTTCGCTATGACAGACAGACGAAGTGCTCTGCAAGGAGAAAAGTGGCCACGGAGGAGGTGACAGTTATCCCCACGGTGGATGGCCAAAGCGTACGTTTGTCGCCTGCACATATGCTTCTCTTCGACCTAAGCCCCCAGTGCATCAGCCGGGTGGACGAGTAGGGACATTCACTCGGTTCTACGAATCCAGACCCATGACTCAGGGTCGCATAGCAACAAATCCCGTTCATTCACAACTAGGGAGTTATCTAAGTGGTTTAGTGTCGTGTGATTCTTCATGGTGAGTGTTAGTATCGAAAACTGGTTCGATACAGTCCTCTTAATTCCTGGAACGTGGGCTCTACGATTATTTCGGGTAGGTCCTTTTTCCATCTGGTCTAGTGGACCTATACCCTGACAGAGGCCTTTTTGAGTCGGGGAGTCCCCTATACCAGCCGACGGTCTAGTGGGCTCTGGGAGTTCGAGTAGCCCCGCTAGGGGTCTGCGTCGACGATTGATTCGGTGTCCGTGATTGTTCAAATTAATCGCTGCCCATACCGAGGGTTAAATATTTACGACCGGGAAGACTCACCAGATCAATCGCGTCATCTACCGGCGCGGGAAAGACGAGCTTCAAGAAATAGTCACCAATATGTAACTTTAACTTGGGCTAAGCCGGGGAGGGGTGACAGACCTTTTTGCGTTCGACTTGATGGAAACACTAGAAAGGTCCCCTTGCCCAATTTTGGATTTGTTGGTAGCAGCTTTAATCACCGGATGCTGAACCACAGCTGAACCCGAACCCCATATTGCGTTCAATCAGGTTATCGTGTAAGATCTTTATGGGCAAGCTAAACTTGGGACACAATATGTAATCTCCTCAAGAACGACTCCATCTAGGACATCTTTAACTGCTCTCGCTATACATTTCCGCGGGAACGCATGAATGGAAATGCCATGAGCTCACGCTTTGACATGCTGTGTGTGATGACGCCTATTCCTTCCCGCTAATGAACCTATAACACAGCATGTATATCTTACCTCAGCATTGATATCAACGGGTGGAGTTTAAGTCCCGTCGCATTGACGGGATCCTATCGCTGAAACCCTGTATGACTTGACATTTGGGTGGGTATAATCGCCCCAGTCCCGGTAATGTAATGGCGGTGTCCTGCCATTATCTCTAACCGGTCCGCAATATGCTCTGACCTGAGCTTTCCTTGGAGCTAAATTTTGGTTTCCGGCTACCAGCATTGTAGGGTGTCATCTTTATAGTTAGGTGTAGTGAAGTCAGTCGGCTGTACGCCTGGACGATCTCGGCGATCAGCTATGATGAAGGCTCCTCGTACGTTAATAGCTACTCGAGAAGCGTAGCATGCTTCACATACGCTACGTGTTCTCCGAGATAACGGGTGTCGGGGGGGTAATGAAGCTTCATCAAAATTCAAAAGTACAGCCCTAGCAACACTTACGAGATTCAGGCCACTCCTTCGGACCCTAAGCCTGGTCACCTTTCCGATCATTCTACCCACGATCCTAACCAACATAGGATCGGTTCCCAGTGTATAAGTCAGTCTTGAACGCCATGTATGACAACCACTGAACTCCCAGTTTCGATGGCGTAAATCGCCTCAGTATTGATATAATGCAACCTCGCCCCCAGTAGTGAGTTACAATATGATAAGGAACATGTATAGGTAATACAATATCCCATAGTCGCTGCTGAATTTCCCCACAAGGTAAGAGGCGTAGGCTCGATATAAGGCTAACACCTATCATGCGAAAAAAGAACTTAGCATCGTACAACTTTCACAAAAGCGAAGTAGGAGCACCGCGCACCGCATGTCTCCAGGCCATTAGATTTGGTAATGGACTGACGCCGCTCGGGCGTTTAGAAAATACGCGGTATTTGAACCAAGAAGATCTACCGTACATACGATGATGAAGCTCCCTGGCAAAGGTGATTGTGTTTATTATGGTATTAAAAGCCCTTTACTGCAGCCGCGCGTCGCGCGAGCTTTCGTTGTGAGAGGCCCGTTGGTAAGTCTTGTTACGGGCATCTGCGGACATACGAAGATCGCAGAAGGTGGTAGTCGCTACTAAGAATTTGCCTTAACTTTTTCCATCAAGGAAGACCGTGAAGACTGAATTGGCCACTCCGCCGGTGGGGGAGGCCGAGTCGTTGTAGCTCCTGTAGTGGTGCCCTGGGCAACACATTAGTACCTGCCCTGCCTCCTGCCGGGCGAAAGAGTTCAATACGGCTATTGGAACGCGCGCCCAGACTTATTGTTG
seq00015   CATGTTAATGTTCTTTCGCTATGACAGACAGACGAAGTGCTCTGCAAGGAGAAAAGTGGCCACGGAGGAGGTGACAGTTATCCCCACGGTGGATGGCCAAAGCGTACGTTTGTCGCCTGCACATATGCTTCTCTTCGACCTAAGCCCCCAGTGCATCAGCCGGGTGGACGAGTAGGGACATTCACTCGGTTCTACGAATCCAGACCCATGACTCAGGGTCGCATAGCAACAAATCCCGTTCATTCACAACTAGGGAGTTATCTAAGTGGTTTAGTGTCGTGTGATTCTTCATGGTGAGTGTTAGTATCGAAAACTGGTTCGATACAGTCCTCTTAATTCCTGGAACGTGGGCTCTACGATTATTTCGGGTAGGTCCTTTTTCCATCTGGTCTAGTGGACCTATACCCTGACAGAGGCCTTTTTGAGTCGGGGAGTCCCCTATACCAGCCGACGGTCTAGTGGGCTCTGGGAGTTCGAGTAGCCCCGCTAGGGGTCTGCGTCGACGATTGATTCGGTGTCCGTGATTGTTCAAATTAATCGCTGCCCATACCGAGGGTTAAATATTTACGACCGGGAAGACTCACCAGATCAATCGCGTCATCTACCGGCGCGGGAAAGACGAGCTTCAAGAAATAGTCACCAATATGTAACTTTAACTTGGGCTAAGCCGGGGAGGGGTGACAGACCTTTTTGCGTTCGACTTGATGGAAACACTAGAAAGGTCCCCTTGCCCAATTTTGGATTTGTTGGTAGCAGCTTTAATCACCGGATGCTGAACCACAGCTGAACCCGAACCCCATATTGCGTTCAGTCAGGTTATCGTGTAAGATCTTTATGGGCAAGCTAAACTTGGGACACAATATGTAATCTCCTCAAGAACGACTCCATCTAGGACATCTTTAACTGCTCTCGCTATACATTTCCGCGGGAACGCATGAATGGAAATGCCATGAGCTCACGCTTTGACATGCTGTGTGTGATGACGCCTATTCCTTCCCGCTAATGAACCTATAACACAGCATGTATATCTTACCTCAGCATTGATATCAACGGGTGGAGTTTAAGTCCCGTCGCATTGACGGGATCCTATCGCTGAAACCCTGTATGACTTGACATTTGGGTGGGTATAATCGTCCCAGTCCCGGTAATGTAATGGCGGTGTCCTGCCATTATCTCTAACCGGTCCGCAATATGCTCTGACCTGAGCTTTCCTTGGAGCTAAATTTTGGTTTCCGGCTACCAGCATTGTAGGGTGTCATCTTTATAGTTAGGTGTAGTGAAGTCAGTCGGCTGTACGCCTGGACGATCTCGGCGATCAGCTATGATGAAGGCTCCTCGTACGTTAATAGCTACTCGAGAAGCGTAGCATGCTTCACATACGATACGTGTTCTCCGAGATAACGGGTGTCGGGGGGGTAATGAAGCTTCATCAAAATTCAAAAGTACAGCCCTAGCAACACTTACGAGATTCAGGCCACTCCTTCGGACCCTAAGCCTGGTCACCTTTCCGATCATTCTACCCACGATCCTAACCAACATAGGATCGGTTCCCAGTGTATAAGTCAGTCTTGAACGCCATGTATGACAACCACTGAACTCCCAGTTTCGATGGCGTAAATCGCCTCAGTATTGATATAATGCAACCTCGCCCGCAGTAGTGAGTTACAATATGATAAGGAACATGTATAGGTAATACAATATCCCATAGTCGCTGCTGAATTTCCCCACAAGGTAAGAGGCGTAGGCTCGATATAAGGCTAACACCTATCATGCGAAAAAAGAACTTAGCATCGTACAACTTTCACAAAAGCGAAGTAGGAGCACCGCGCACCGCATGTCTCCAGGCCATTAGATTTGGTAATGGACTGACGCCGCTCGGGCGTTTAGAAAATACGCGGTATTTGAACCAAGAAGATCTACCGTACATACGATGATGAAGCTCCCTGGCAAAGGTGATTGTGTTTATTATGGTATTAAAAGCCCTTTACTGCAGCCGCGCGTCGCGCGAGCTTTCGTTGTGAGAGGCCCGTTGGTAAGTCTTGTTACGGGCATCTGCGGACATACGAAGATCGCAGAAGGTGGTAGTCGCTACTAAGAATTTGCCTTAACTTTTTCCATCAAGGAAGACCGTGAAGACTGAATTGGCCACTCCGCCGGTGGGGGAGGCCGAGTCGTTGTAGCTCCTGTAGTGGTGCCCTGGGCAACACATTAGTACCTGCCCTGCCTCCTGCCGGGCGAAAGAGTTCAATACGGCTATTGGAACGCGCGCCCAGACTTATTGTTG
seq00016   CATGTTAATGTTCTTTCGCTATGACAGACAGACGAAGTGCTCTGCAAGGAGAAAAGTGGCCACGGAGGAGGTGACAGTTATCCCCACGGTGGATGGCCAAAGCGTACGTTTGTCGCCTGCACATATGCTTCTCTTCGACCTAAGCCCCCAGTGCATCAGCCGGGTGGACGAGTAGGGACATTCACTCGGTTCTACGAATCCAGACCCATGACTCAGGGTCGCATAGCAACAAATCCCGTTCATTCACAACTAGGGAGTTATCTAAGTGGTTTAGTGTCGTGTGATTCTTCATGGTGAATGTTAGTATCGAAAACTGGTTCGATACAGTCCTCTTAATTCCTGGAACGTGGGCTCTACGATTATTTCGGGTAGGTCCTTTTTCCATCTGGTCTAGTGGACCTATACCCTGACAGAGGCCTTTTTGAGTCGGGGAGTCCCCTATACCAGCCGACGGTCTAGTGGGCTCTGGGAGTTCGAGTAGCCCCGCTAGGGGTCTGCGTCGACGATTGATTCGGTGTCCGTGATTGTTCAAATTAATCGCTGCCCATACCGAGGGTTAAATATTTACGACCGGGAAGACTCACCAGATCAATCGCGTCATCTACCGGCGCGGGAAAGACGAGCTTCAAGAAATAGTCACCAATATGTAACTTTAACTTGGGCTAAGCCGGGGAGGGGTGACAGACCTTTTTGCGTTCGACTTGATGGAAACACTAGAAAGGTCCCCTTGCCCAATTTTGGATTTGTTGGTAGCAGCTTTAATCACCGGATGCTGAACCACAGCTGAACCCGAACCCCATATTGCGTTCAGTCAGGTTATCGTGTAAGATCTTTATGGGCAAGCTAAACTTGGGACACAATATGTAATCTCCTCAAGAACGACTCCATCTAGGACATCTTTAACTGCTCTCGCTATACATTTCCGCGGGAACGCATGAATGGAAATGCCATGAGCTCACGCTTTGACATGCTGTGTGTGATGACGCCTATTCCTTCCCGCTAATGAACCTATAACACAGCATGTATATCTTACCTCAGCATTGATATCAACGGGTGGAGTTTAAGTCCCGTCGCATTGACGGGATCCTATCGCTGAAACCCTGTATGACTTGACATTTGGGTGGGTATAATCGTCCCAGTCCCGGTAATGTAATGGCGGTGTCCTGCCATTATCTCTAACCGGTCCGCAATATGCTCTGACCTGAGCTTTCCTTGGAGCTAAATTTTGGTTTCCGGCTACCAGCATTGTAGGGTGTCATCTTTATAGTTAGGTGTAGTGAAGTCAGTCGGCTGTACGCCTGGACGATCTCGGCGATCAGCTATGATGAAGGCTCCTCGTACGTTAATAGCTACTCGAGAAGCGTAGCATGCTTCACATACGATACGTGTTCTCCGAGATAACGGGTGTCGGGGGGGTAATGAAGCTTCATCAAAATTCAAAAGTACAGCCCTAGCAACACTTACGAGATTCAGGCCACTCCTTCGGACCCTAAGCCTGGTCACCTTTCCGATCATTCTACCCACGATCCTAACCAACATAGGATCGGTTCCCAGTGTATAAGTCAGTCTTGAACGCCATGTATGACAACCACTGAACTCCCAGTTTCGATGGCGTAAATCGCCTCAGTATTGATATAATGCAACCTCGCCCGCAGTAGTGAGTTACAATATGATAAGGAACATGTATAGGTAATACAATATCCCATAGTCGCTGCTGAATTTCCCCACAAGGTAAGAGGCGTAGGCTCGATATAAGGCTAACACCTATCATGCGAAAAAAGAACTTAGCATCGTACAACTTTCACAAAAGCGAAGTAGGAGCACCGCGCACCGCATGTCTCCAGGCCATTAGATTTGGTAATGGACTGACGCCGCTCGGGCGTTTAGAAAATACGCGGTATTTGAACCAAGAAGATCTACCGTACATACGATGATGAAGCTCCCTGGCAAAGGTGATTGTGTTTATTATGGTATTAAAAGCCCTTTACTGCAGCCGCGCGTCGCGCGAGCTTTCGTTGTGAGAGGCCCGTTGGTAAGTCTTGTTACGGGCATCTGCGGACATACGAAGATCGCAGAAGGTGGTAGTCGCTACTAAGAATTTGCCTTAACTTTTTCCATCAAGGAAGACCGTGAAGACTGAATTGGCCACTCCGCCGGTGGGGGAGGCCGAGTCGTTGTAGCTCCTGTAGTGGTGCCCTGGGCAACACATTAGTACCTGCCCTGCCTCCTGCCGGGCGAAAGAGTTCAATACGGCTATTGGAACGCGCGCCCAGACTTATTGTTG
seq00017   CATGTTAATGTTCTTTCGCTATGACAGACAGACGAAGTGCTCTGCAAGGAGAAAAGTGGCCACGGAGGAGGTGACAGTTATCCCCACGGTGGATGGCCAAAGCGTACGTTTGTCGCCTGCACATATGCTTCTCTTCGACCTAAGCCCCCAGTGCATCAGCCGGGTGGACGAGTAGGGACATTCACTCGGTTCTACGAATCCAGACCCATGACTCAGGGTCGCATAGCAACAAATCCCGTTCATTCACAACTAGGGAGTTATCTAAGTGGTTTAGTGTCGTGTGATTCTTCATGGTGAGTGTTAGTATCGAAAACTGGTTCGATACAGTCCTCTTAATTCCTGGAACGTGGGCTCTACGATTATTTCGGGTAGGTCCTTTTTCCATCTGGTCTAGTGGACCTATACCCTGACAGAGGCCTTTTTGAGTCGGGGAGTCCCCTATACCAGCCGACGGTCTAGTGGGCTCTGGGAGTTCGAGTAGCCCCGCTAGGGGTCTGCGTCGACGATTGATTCGGTGTCCGTGATTGTTCAAATTAATCGCTGCCCATACCGAGGGTTAAATATTTACGACCGGGAAGACTCACCAGATCAATCGCGTCATCTACCGGCGCGGGAAAGACGAGCTTCAAGAAATAGTCACCAATATGTAACTTTAACTTGGGCTAAGCCGGGGAGGGGTGACAGACCTTTTTGCGTTCGACTTGATGGAAACACTAGAAAGGTCCCCTTGCCCAATTTTGGATTTGTTGGTAGCAGCTTTAATCACCGGATGCTGAACCACAGCTGAACCCGAACCCCATATTGCGTTCAGTCAGGTTATCGTGTAAGATCTTTATGGGCAAGCTAAACTTGGGACACAATATGTAATCTCCTCAAGAACGACTCCATCTAGGACATCTTTAACTGCTCTCGCTATACATTTCCGCGGGAACGCATGAATGGAAATGCCATGAGCTCACGCTTTGACATGCTGTGTGTGATGACGCCTATTCCTTCCCGCTAATGAACCTATAACACAGCATGTATATCTTACCTCAGCATTGATATCAACGGGTGGAGTTTAAGTCCCGTCGCATTGACGGGATCCTATCGCTGAAACCCTGTATGACTTGACATTTGGGTGGGTATAATCGTCCCAGTCCCGGTAATGTAATGGCGGTGTCCTGCCATTATCTCTAACCGGTCCGCAATATGCTCTGACCTGAGCTTTCCTTGGAGCTAAATTTTGGTTTCCGGCTACCAGCATTGTAGGGTGTCATCTTTATAGTTAGGTGTAGTGAAGTCAGTCGGCTGTACGCCTGGACGATCTCGGCGATCAGCTATGATGAAGGCTCCTCGTACGTTAATAGCTACTCGAGAAGCGTAGCATGCTTCACATACGATACGTGTTCTCCGAGATAACGGGTGTCGGGGGGGTAATGAAGCTTCATCAAAATTCAAAAGTACAGCCCTAGCAACACTTACGAGATTCAGGCCACTCCTTCGGACCCTAAGCCTGGTCACCTTTCCGATCATTCTACCCACGATCCTAACCAACATAGGATCGGTTCCCAGTGTATAAGTCAGTCTTGAACGCCATGTATGACAACCACTGAACTCCCAGTTTCGATGGCGTAAATCGCCTCAGTATTGATATAATGCAACCTCGCCCGCAGTAGTGAGTTACAATATGATAAGGAACATGTATAGGTAATACAATATCCCATAGTCGCTGCTGAATTTCCCCACAAGGTAAGAGGCGTAGGCTCGATATAAGGCTAACACCTATCATGCGAAAAAAGAACTTAGCATCGTACAACTTTCACAAAAGCGAAGTAGGAGCACCGCGCACCGCATGTCTCCAGGCCATTAGATTTGGTAATGGACTGACGCCGCTCGGGCGTTTAGAAAATACGCGGTATTTGAACCAAGAAGATCTACCGTACATACGATGATGAAGCTCCCTGGCAAAGGTGATTGTGTTTATTATGGTATTAAAAGCCCTTTACTGCAGCCGCGCGTCGCGCGAGCTTTCGTTGTGAGAGGCCCGTTGGTAAGTCTTGTTACGGGCATCTGCGGACATACGAAGATCGCAGAAGGTGGTAGTCGCTACTAAGAATTTGCCTTAACTTTTTCCATCAAGGAAGACCGTGAAGACTGAATTGGCCACTCCGCCGGTGGGGGAGGCCGAGTCGTTGTAGCTCCTGTAGTGGTGCCCTGGGCAACACATTAGTACCTGCCCTGCCTCCTGCCGGGCGAAAGAGTTCAATACGGCTATTGGAACGCGCGCCCAGACTTATTGTTG
seq00018   CATGTTAATGTTCTTTCGCTATGACAGACAGACGAAGTGCTCTGCAAGGAGAAAAGTGGCCACGGAGGAGGTGACAGTTATCCCCACGGTGGATGGCCAAAGCGTACGTTTGTCGCCTGCACATATGCTTCTCTTCGACCTAAGCCCCCAGTGCATCAGCCGGGTGGACGAGTAGGGACATTCACTCGGTTCTACGAATCCAGACCCATGACTCAGGGTCGCATAGCAACAAATCCCGTTCATTCACAACTAGGGAGTTATCTAAGTGGTTTAGTGTCGTGTGATTCTTCATGGTGAGTGTTAGTATCGAAAACTGGTTCGATACAGTCCTCTTAATTCCTGGAACGTGGGCTCTACGATTATTTCGGGTAGGTCCTTTTTCCATCTGGTCTAGTGGACCTATACCCTGACAGAGGCCTTTTTGAGTCGGGGAGTCCCCTATACCAGCCGACGGTCTAGTGGGCTCTGGGAGTTCGAGTAGCCCCGCTAGGGGTCTGCGTCGACGATTGATTCGGTGTCCGTGATTGTTCAAATTAATCGCTGCCCATACCGAGGGTTAAATATTTACGACCGGGAAGCCTCACCAGATCAATCGCGTCATCTACCGGCGCGGGAAAGACGAGCTTCAAGAAATAGTCACCAATATGTAACTTTAACTTGGGCTAAGCCGGGGAGGGGTGACAGACCTTTTTGCGTTCGACTTGATGGAAACACTAGAAAGGTCCCCTTGCCCAATTTTGGATTTGTTGGTAGCAGCTTTAATCACCGGATGCTGAACCACAGCTGAACCCGAACCCCATATTGCGTTCAGTCAGGTTATCGTGTAAGATCTTTATGGGCAAGCTAAACTTGGGACACAATATGTAATCTCCTCAAGAACGACTCCATCTAGGACATCTTTAACTGCTCTCGCTATACATTTCCGCGGGAACGCATGAATGGAAATGCCATGAGCTCACGCTTTGACATGCTGTGTGTGATGACGCCTATTCCTTCCCGCTAATGAACCTATAACACAGCATGTATATCTTACCTCAGCATTGATATCAACGGGTGGAGTTTAAGTCCCGTCGCATTGACGGGATCCTATCGCTGAAACCCTGTATGACTTGACATTTGGGTGGGTATAATCGTCCCAGTCCCGGTAATGTAATGGCGGTGTCCTGCCATTATCTCTAACCGGTCCGCAATATGCTCTGACCTGAGCTTTCCTTGGAGCTAAATTTTGGTTTCCGGCTACCAGCATTGTAGGGTGTCATCTTTATAGTTAGGTGTAGTGAAGTCAGTCGGCTGTACGCCTGGACGATCTCGGCGATCAGCTATGATGAAGGCTCCTCGTACGTTAATAGCTACTCGAGAAGCGTAGCATGCTTCACATACGATACGTGTTCTCCGAGATAACGGGTGTCGGGGGGGTAATGAAGCTTCATCAAAATTCAAAAGTACAGCCCTAGCAACACTTACGAGATTCAGGCCACTCCTTCGGACCCTAAGCCTGGTCACCTTTCCGATCATTCTACCCACGATCCTAACCAACATAGGATCGGTTCCCAGTGTATAAGTCAGTCTTGAACGCCATGTATGACAACCACTGAACTCCCAGTTTCGATGGCGTAAATCGCCTCAGTATTGATATAATGGAACCTCGCCCCCAGTAGTGAGTTACAATATGATAAGGAACATGTATAGGTAATACAATATCCCATAGTCGCTGCTGAATTTCCCCACAAGGTAAGAGGCGTAGGCTCGATATAAGGCTAACACCTATCATGCGAAAAAAGAACTTAGCATCGTACAACTTTCACAAAAGCGAAGTAGGAGCACCGCGCACCGCATGTCTCCAGGCCATTAGATTTGGTAATGGACTGACGCCGCTCGGGCGTTTAGAAAATACGCGGTATTTGAACCAAGAAGATCTACCGTACATACGATGATGAAGCTCCCTGGCAAAGGTGATTGTGTTTATTATGGTATTAAAAGCCCTTTACTGCAGCCGCGCGTCGCGCGAGCTTTCGTTGTGAGAGGCCCGTTGGTAAGTCTTGTTACGGGCATCTGCGGACATACGAAGATCGCAGAAGGTGGTAGTCGCTACTAAGAATTTGCCTTAACTTTTTCCATCAAGGAAGACCGTGAAGACTGAATTGGCCACTCCGCCGGTGGGGGAGGCCGAGTCGTTGTAGCTCCTGTAGTGGTGCCCTGGGCAACACATTAGTACCTGCCCTGCCTCCTGCCGGGCGAAAGAGTTCAATACGGCTATTGGAACGCGCGCCCAGACTTATTGTTG
seq00019   CATGTTAATGTTCTTTCGCTATGACAGACAGACGAAGTGCTCTGCAAGGAGAAAAGTGGCCACGGAGGAGGTGACAGTTATCCCCACGGTGGATGGCCAAAGCGTACGTTTGTCGCCTGCACATATGCTTCTCTTCGACCTAAGCCCCCAGTGCATCAGCCGGGTGGACGAGTAGGGACATTCACTCGGTTCTACGAATCCAGACCCATGACTCAGGGTCGCATAGCAACAAATCCCGTTCATTCACAACTAGGGAGTTATCTAAGTGGTTTAGTGTCGTGTGATTCTTCATGGTGAGTGTTAGTATCGAAAACTGGTTCGATACAGTCCTCTTAATTCCTGGAACGTGGGCTCTACGATTATTTCGGGTAGGTCCTTTTTCCATCTGGTCTAGTGGACCTATACCCTGACAGAGGCCTTTTTGAGTCGGGGAGTCCCCTATACCAGCCGACGGTCTAGTGGGCTCTGGGAGTTCGAGTAGCCCCGCTAGGGGTCTGCGTCGACGATTGATTCGGTGTCCGTGATTGTTCAAATTAATCGCTGCCCATACCGAGGGTTAAATATTTACGACCGGGAAGACTCACCAGATCAATCGCGTCATCTACCGGCGCGGGAAAGACGAGCTTCAAGAAATAGTCACCAATATGTAACTTTAACTTGGGCTAAGCCGGGGAGGGGTGACAGACCTTTTTGCGTTCGACTTGATGGAAACACTAGAAAGGTCCCCTTGCCCAATTTTGGATTTGTTGGTAGCAGCTTTAATCACCGGATGCTGAACCACAGCTGAACCCGAACCCCATATTGCGTTCAATCAGGTTATCGTGTAAGATCTTTATGGGCAAGCTAAACTTGGGACACAATATGTAATCTCCTCAAGAACGACTCCATCTAGGACATCTTTAACTGCTCTCGCTATACATTTCCGCGGGAACGCATGAATGGAAATGCCATGAGCTCACGCTTTGACATGCTGTGTGTGATGACGCCTATTCCTTCCCGCTAATGAACCTATAACACAGCATGTATATCTTACCTCAGCATTGATATCAACGGGTGGAGTTTAAGTCCCGTCGCATTGACGGGATCCTATCGCTGAAACCCTGTATGACTTGACATTTGGGTGGGTATAATCGCCCCAGTCCCGGTAATGTAATGGCGGTGTCCTGCCATTATCTCTAACCGGTCCGCAATATGCTCTGACCTGAGCTTTCCTTGGAGCTAAATTTTGGTTTCCGGCTACCAGCATTGTAGGGTGTCATCTTTATAGTTAGGTGTAGTGAAGTCAGTCGGCTGTACGCCTGGACGATCTCGGCGATCAGCTATGATGAAGGCTCCTCGTACGTTAATAGCTACTCGAGAAGCGTAGCATGCTTCACATACGCTACGTGTTCTCCGAGATAACGGGTGTCGGGGGGGTAATGAAGCTTCATCAAAATTCAAAAGTACAGCCCTAGCAACACTTACGAGATTCAGGCCACTCCTTCGGACCCTAAGCCTGGTCACCTTTCCGATCATTCTACCCACGATCCTAACCAACATAGGATCGGTTCCCAGTGTATAAGTCAGTCTTGAACGCCATGTATGACAACCACTGAACTCCCAGTTTCGATGGCGTAAATCGCCTCAGTATTGATATAATGCAACCTCGCCCCCAGTAGTGAGTTACAATATGATAAGGAACATGTATAGGTAATACAATATCCCATAGTCGCTGCTGAATTTCCCCACAAGGTAAGAGGCGTAGGCTCGATATAAGGCTAACACCTATCATGCGAAAAAAGAACTTAGCATCGTACAACTTTCACAAAAGCGAAGTAGGAGCACCGCGCACCGCATGTCTCCAGGCCATTAGATTTGGTAATGGACTGACGCCGCTCGGGCGTTTAGAAAATACGCGGTATTTGAACCAAGAAGATCTACCGTACATACGATGATGAAGCTCCCTGGCAAAGGTGATTGTGTTTATTATGGTATTAAAAGCCCTTTACTGCAGCCGCGCGTCGCGCGAGCTTTCGTTGTGAGAGGCCCGTTGGTAAGTCTTGTTACGGGCATCTGCGGACATACGAAGATCGCAGAAGGTGGTAGTCGCTACTAAGAATTTGCCTTAACTTTTTCCATCAAGGAAGACCGTGAAGACTGAATTGGCCACTCCGCCGGTGGGGGAGGCCGAGTCGTTGTAGCTCCTGTAGTGGTGCCCTGGGCAACACATTAGTACCTGCCCTGCCTCCTGCCGGGCGAAAGAGTTCAATACGGCTATTGGAACGCGCGCCCAGACTTATTGTTG
seq00020   CATGTTAATGTTCTTTCGCTATGACAGACAGACGAAGTGCTCTGCAAGGAGAAAAGTGGCCACGGAGGAGGTGACAGTTATCCCCACGGTGGATGGCCAAAGCGTACGTTTGTCGCCTGCACATATGCTTCTCTTCGACCTAAGCCCCCAGTGCATCAGCCGGGTGGACGAGTAGGGACATTCACTCGGTTCTACGAATCCAGACCCATGACTCAGGGTCGCATAGCAACAAATCCCGTTCATTCACAACTAGGGAGTTATCTAAGTGGTTTAGTGTCGTGTGATTCTTCATGGTGAGTGTTAGTATCGAAAACTGGTTCGATACAGTCCTCTTAATTCCTGGAACGTGGGCTCTACGATTATTTCGGGTAGGTCCTTTTTCCATCTGGTCTAGTGGACCTATACCCTGACAGAGGCCTTTTTGAGTCGGGGAGTCCCCTATACCAGCCGACGGTCTAGTGGGCTCTGGGAGTTCGAGTAGCCCCGCTAGGGGTCTGCGTCGACGATTGATTCGGTGTCCGTGATTGTTCAAATTAATCGCTGCCCATACCGAGGGTTAAATATTTACGACCGGGAAGACTCACCAGATCAATCGCGTCATCTACCGGCGCGGGAAAGACGAGCTTCAAGAAATAGTCACCAATATGTAACTTTAACTTGCGCTAAGCCGGGGAGGGGTGACAGACCTTTTTGCGTTCGACTTGATGGAAACACTAGAAAGGTCCCCTTGCCCAATTTTGGATTTGTTGGTAGCAGCTTTAATCACCGGATGCTGAACCACAGCTGAACCCGAACCCCATATTGCGTTCAGTCAGGTTATCGTGTAAGATCTTTATGGGCAAGCTAAACTTGGGACACAATATGTAATCTCCTCAAGAACGACTCCATCTACGACATCTTTAACTGCTCTCGCTATACATTTCCGCGGGAACGCATGAATGGAAATGCCATGAGCTCACGCTTTGACATGCTGTGTGTGATGACGCCTATTCCTTCCCGCTAATGAACCTATAACACAGCATGTATATCTTACCTCAGCATTGATATCAACGGGTGGAGTTTAAGTCCCGTCGCATTGACGGGATCCTATCGCTGAAACCCTGTATGACTTGACATTTGGGTGGGTATAATCGTCCCAGTCCCGGTAATGTAATGGCGGTGTCCTGCCATTATCTCTAACCGGTCCGCAATATGCTCTGACCTGAGCTTTCCTTGGAGCTAAATTTTGGTTTCCGGCTACCAGCATTGTAGGGTGTCATCTTTATAGTTAGGTGTAGTGAAGTCAGTCGGCTGTACGCCTGGACGATCTCGGCGATCAGCTATGATGAAGGCTCCTCGTACGTTAATAGCTACTCGAGAAGCGTAGCATGCTTCACATACGATACGTGTTCTCCGAGATAACGGGTGTCGGGGGGGTAATGAAGCTTCATCAAAATTCAAAAGTACAGCCCTAGCAACACTTACGAGATTCAGGCCACTCCTTCGGACCCTAAGCCTGGTCACCTTTCCGATCATTCTACCCACGATCCTAACCAACATAGGATCGGTTCCCAGTGTATAAGTCAGTCTTGAACGCCATGTATGACAACCACTGAACTCCCAGTTTCGATGGCGTAAATCGCCTCAGTATTGATATAATGCAACCTCGCCCGCAGTAGTGAGTTACAATATGATAAGGAACATGTATAGGTAATACAATATCCCATAGTCGCTGCTGAATTTCCCCACAAGGTAAGAGGCGTAGGCTCGATATAAGGCTAACACCTATCATGCGAAAAAAGAACTTAGCATCGTACAACTTTCACAAAAGCGAAGTAGGAGCACCGCGCACCGCATGTCTCCAGGCCATTAGATTTGGTAATGGACTGACGCCGCTCGGGCGTTTAGAAAATACGCGGTATTTGAACCAAGAAGATCTACCGTACATACGATGATGAAGCTCCCTGGCAAAGGTGATTGTGTTTATTATGGTATTAAAAGCCCTTTACTGCAGCCGCGCGTCGCGCGAGCTTTCGTTGTGAGAGGCCCGTTGGTAAGTCTTGTTACGGGCATCTGCGGACATACGAAGATCGCAGAAGGTGGTAGTCGCTACTAAGAATTTGCCTTAACTTTTTCCATCAAGGAAGACCGTGAAGACTGAATTGGCCACTCCGCCGGTGGGGGAGGCCGAGTCGTTGTAGCTCCTGTAGTGGTGCCCTGGGCAACACATTAGTACCTGCCCTGCCTCCTGCCGGGCGAAAGAGTTCAATACGGCTATTGGAACGCGCGCCCAGACTTATTGTTG
seq00021   CATGTTAATGTTCTTTCGCTATGACAGACAGACGAAGTGCTCTGCAAGGAGAAAAGTGGCCACGGAGGAGGTGACAGTTATCCCCACGGTGGATGGCCAAAGCGTACGTTTGTCGCCTGCACATATGCTTCTCTTCGACCTAAGCCCCCAGTGCATCAGCCGGGTGGACGAGTAGGGACATTCACTCGGTTCTACGAATCCAGACCCATGACTCAGGGTCGCATAGCAACAAATCCCGTTCATTCACAACTAGGGAGTTATCTAAGTGGTTTAGTGTCGTGTGATTCTTCATGGTGAATGTTAGTATCGAAAACTGGTTCGATACAGTCCTCTTAATTCCTGGAACGTGGGCTCTACGATTATTTCGGGTAGGTCCTTTTTCCATCTGGTCTAGTGGACCTATACCCTGACAGAGGCCTTTTTGAGTCGGGGAGTCCCCTATACCAGCCGACGGTCTAGTGGGCTCTGGGAGTTCGAGTAGCCCCGCTAGGGGTCTGCGTCGACGATTGATTCGGTGTCCGTGATTGTTCAAATTAATCGCTGCCCATACCGAGGGTTAAATATTTACGACCGGGAAGACTCACCAGATCAATCGCGTCATCTACCGGCGCGGGAAAGACGAGCTTCAAGAAATAGTCACCAATATGTAACTTTAACTTGGGCTAAGCCGGGGAGGGGTGACAGACCTTTTTGCGTTCGACTTGATGGAAACACTAGAAAGGTCCCCTTGCCCAATTTTGGATTTGTTGGTAGCAGCTTTAATCACCGGATGCTGAACCACAGCTGAACCCGAACCCCATATTGCGTTCAGTCAGGTTATCGTGTAAGATCTTTATGGGCAAGCTAAACTTGGGACACAATATGTAATCTCCTCAAGAACGACTCCATCTAGGACATCTTTAACTGCTCTCGCTATACATTTCCGCGGGAACGCATGAATGGAAATGCCATGAGCTCACGCTTTGACATGCTGTGTGTGATGACGCCTATTCCTTCCCGCTAATGAACCTATAACACAGCATGTATATCTTACCTCAGCATTGATATCAACGGGTGGAGTTTAAGTCCCGTCGCATTGACGGGATCCTATCGCTGAAACCCTGTATGACTTGACATTTGGGTGGGTATAATCGTCCCAGTCCCGGTAATGTAATGGCGGTGTCCTGCCATTATCTCTAACCGGTCCGCAATATGCTCTGACCTGAGCTTTCCTTGGAGCTAAATTTTGGTTTCCGGCTACCAGCATTGTAGGGTGTCATCTTTATAGTTAGGTGTAGTGAAGTCAGTCGGCTGTACGCCTGGACGATCTCGGCGATCAGCTATGATGAAGGCTCCTCGTACGTTAATAGCTACTCGAGAAGCGTAGCATGCTTCACATACGATACGTGTTCTCCGAGATAACGGGTGTCGGGGGGGTAATGAAGCTTCATCAAAATTCAAAAGTACAGCCCTAGCAACACTTACGAGATTCAGGCCACTCCTTCGGACCCTAAGCCTGGTCACCTTTCCGATCATTCTACCCACGATCCTAACCAACATAGGATCGGTTCCCAGTGTATAAGTCAGTCTTGAACGCCATGTATGACAACCACTGAACTCCCAGTTTCGATGGCGTAAATCGCCTCAGTATTGATATAATGCAACCTCGCCCGCAGTAGTGAGTTACAATATGATAAGGAACATGTATAGGTAATACAATATCCCATAGTCGCTGCTGAATTTCCCCACAAGGTAAGAGGCGTAGGCTCGATATAAGGCTAACACCTATCATGCGAAAAAAGAACTTAGCATCGTACAACTTTCACAAAAGCGAAGTAGGAGCACCGCGCACCGCATGTCTCCAGGCCATTAGATTTGGTAATGGACTGACGCCGCTCGGGCGTTTAGAAAATACGCGGTATTTGAACCAAGAAGATCTACCGTACATACGATGATGAAGCTCCCTGGCAAAGGTGATTGTGTTTATTATGGTATTAAAAGCCCTTTACTGCAGCCGCGCGTCGCGCGAGCTTTCGTTGTGAGAGGCCCGTTGGTAAGTCTTGTTACGGGCATCTGCGGACATACGAAGATCGCAGAAGGTGGTAGTCGCTACTAAGAATTTGCCTTAACTTTTTCCATCAAGGAAGACCGTGAAGACTGAATTGGCCACTCCGCCGGTGGGGGAGGCCGAGTCGTTGTAGCTCCTGTAGTGGTGCCCTGGGCAACACATTAGTACCTGCCCTGCCTCCTGCCGGGCGAAAGAGTTCAATACGGCTATTGGAACGCGCGCCCAGACTTATTGTTG
seq00022   CATGTTAATGTTCTTTCGCTATGACAGACAGACGAAGTGCTCTGCAAGGAGAAAAGTGGCCACGGAGGAGGTGACAGTTATCCCCACGGTGGATGGCCAAAGCGTACGTTTGTCGCCTGCACATATGCTTCTCTTCGACCTAAGCCCCCAGTGCATCAGCCGGGTGGACGAGTAGGGACATTCACTCGGTTCTACGAATCCAGACCCATGACTCAGGGTCGCATAGCAACAAATCCCGTTCATTCACAACTAGGGAGTTATCTAAGTGGTTTAGTGTCGTGTGATTCTTCATGGTGAGTGTTAGTATCGAAAACTGGTTCGATACAGTCCTCTTAATTCCTGGAACGTGGGCTCTACGATTATTTCGGGTAGGTCCTTTTTCCATCTGGTCTAGTGGACCTATACCCTGACAGAGGCCTTTTTGAGTCGGGGAGTCCCCTATACCAGCCGACGGTCTAGTGGGCTCTGGGAGTTCGAGTAGCCCCGCTAGGGGTCTGCGTCGACGATTGATTCGGTGTCCGTGATTGTTCAAATTAATCGCTGCCCATACCGAGGGTTAAATATTTACGACCGGGAAGACTCACCAGATCAATCGCGTCATCTACCGGCGCGGGAAAGACGAGCTTCAAGAAATAGTCACCAATATGTAACTTTAACTTGGGCTAAGCCGGGGAGGGGTGACAGACCTTTTTGCGTTCGACTTGATGGAAACACTAGAAAGGTCCCCTTGCCCAATTTTGGATTTGTTGGTAGCAGCTTTAATCACCGGATGCTGAACCACAGCTGAACCCGAACCCCATATTGCGTTCAATCAGGTTATCGTGTAAGATCTTTATGGGCAAGCTAAACTTGGGACACAATATGTAATCTCCTCAAGAACGACTCCATCTAGGACATCTTTAACTGCTCTCGCTATACATTTCCGCGGGAACGCATGAATGGAAATGCCATGAGCTCACGCTTTGACATGCTGTGTGTGATGACGCCTATTCCTTCCCGCTAATGAACCTATAACACAGCATGTATATCTTACCTCAGCATTGATATCAACGGGTGGAGTTTAAGTCCCGTCGCATTGACGGGATCCTATCGCTGAAACCCTGTATGACTTGACATTTGGGTGGGTATAATCGCCCCAGTCCCGGTAATGTAATGGCGGTGTCCTGCCATTATCTCTAACCGGTCCGCAATATGCTCTGACCTGAGCTTTCCTTGGAGCTAAATTTTGGTTTCCGGCTACCAGCATTGTAGGGTGTCATCTTTATAGTTAGGTGTAGTGAAGTCAGTCGGCTGTACGCCTGGACGATCTCGGCGATCAGCTATGATGAAGGCTCCTCGTACGTTAATAGCTACTCGAGAAGCGTAGCATGCTTCACATACGATACGTGTTCTCCGAGATAACGGGTGTCGGGGGGGTAATGAAGCTTCATCAAAATTCAAAAGTACAGCCCTAGCAACACTTACGAGATTCAGGCCACTCCTTCGGACCCTAAGCCTGGTCACCTTTCCGATCATTCTACCCACGATCCTAACCAACATAGGATCGGTTCCCAGTGTATAAGTCAGTCTTGAACGCCATGTATGACAACCACTGAACTCCCAGTTTCGATGGCGTAAATCGCCTCAGTATTGATATAATGCAACCTCGCCCCCAGTAGTGAGTTACAATATGATAAGGAACATGTATAGGTAATACAATATCCCATAGTCGCTGCTGAATTTCCCCACAAGGTAAGAGGCGTAGGCTCGATATAAGGCTAACACCTATCATGCGAAAAAAGAACTTAGCATCGCACAACTTTCACAAAAGCGAAGTAGGAGCACCGCGCACCGCATGTCTCCAGGCCATTAGATTTGGTAATGGACTGACGCCGCTCGGGCGTTTAGAAAATACGCGGTATTTGAACCAAGAAGATCTACCGTACATACGATGATGAAGCTCCCTGGCAAAGGTGATTGTGTTTATTATGGTATTAAAAGCCCTTTACTGCAGCCGCGCGTCGCGCGAGCTTTCGTTGTGAGAGGCCCGTTGGTAAGTCTTGTTACGGGCATCTGCGGACATACGAAGATCGCAGAAGGTGGTAGTCGCTACTAAGAATTTGCCTTAACTTTTTCCATCAAGGAAGACCGTGAAGACTGAATTGGCCACTCCGCCGGTGGGGGAGGCCGAGTCGTTGTAGCTCCTGTAGTGGTGCCCTGGGCAACACATTAGTACCTGCCCTGCCTCCTGCCGGGCGAAAGAGTTCAATACGGCTATTGGAACGCGCGCCCAGACTTATTGTTG
seq00023   CATGTTAATGTTCTTTCGCTATGACAGACAGACGAAGTGCTCTGCAAGGAGAAAAGTGGCCACGGAGGAGGTGACAGTTATCCCCACGGTGGATGGCCAAAGCGTACGTTTGTCGCCTGCACATATGCTTCTCTTCGACCTAAGCCCCCAGTGCATCAGCCGGGTGGACGAGTAGGGACATTCACTCGGTTCTACGAATCCAGACCCATGACTCAGGGTCGCATAGCAACAAATCCCGTTCATTCACAACTAGGGAGTTATCTAAGTGGTTTAGTGTCGTGTGATTCTTCATGGTGAGTGTTAGTATCGAAAACTGGTTCGATACAGTCCTCTTAATTCCTGGAACGTGGGCTCTACGATTATTTCGGGTAGGTCCTTTTTCCATCTGGTCTAGTGGACCTATACCCTGACAGAGGCCTTTTTGAGTCGGGGAGTCCCCTATACCAGCCGACGGTCTAGTGGGCTCTGGGAGTTCGAGTAGCCCCGCTAGGGGTCTGCGTCGACGATTGATTCGGTGTCCGTGATTGTTCAAATTAATCGCTGCCCATACCGAGGGTTAAATATTTACGACCGGGAAGACTCACCAGATCAATCGCGTCATCTACCGGCGCGGGAAAGACGAGCTTCAAGAAATAGTCACCAATATGTAACTTTAACTTGGGCTAAGCCGGGGAGGGGTGACAGACCTTTTTGCGTTCGACTTGATGGAAACACTAGAAAGGTCCCCTTGCCCAATTTTGGATTTGTTGGTAGCAGCTTTAATCACCGGATGCTGAACCACAGCTGAACCCGAACCCCATATTGCGTTCAATCAGGTTATCGTGTAAGATCTTTATGGGCAAGCTAAACTTGGGACACAATATGTAATCTCCTCAAGAACGACTCCATCTAGGACATCTTTAACTGCTCTCGCTATACATTTCCGCGGGAACGCATGAATGGAAATGCCATGAGCTCACGCTTTGACATGCTGTGTGTGATGACGCCTATTCCTTCCCGCTAATGAACCTATAACACAGCATGTATATCTTACCTCAGCATTGATATCAACGGGTGGAGTTTAAGTCCCGTCGCATTGACGGGATCCTATCGCTGAAACCCTGTATGACTTGACATTTGGGTGGGTATAATCGCCCCAGTCCCGGTAATGTAATGGCGGTGTCCTGCCATTATCTCTAACCGGTCCGCAATATGCTCTGACCTGAGCTTTCCTTGGAGCTAAATTTTGGTTTCCGGCTACCAGCATTGTAGGGTGTCATCTTTATAGTTAGGTGTAGTGAAGTCAGTCGGCTGTACGCCTGGACGATCTCGGCGATCAGCTATGATGAAGGCTCCTCGTACGTTAATAGCTACTCGACAAGCGTAGCATGCTTCACATACGATACGTGTTCTCCGAGATAACGGGTGTCGGGGGGGTAATGAAGCTTCATCAAAATTCAAAAGTACAGCCCTAGCAACACTTACGAGATTCAGGCCACTCCTTCGGACCCTAAGCCTGGTCACCTTTCCGATCATTCTACCCACGATCCTAACCAACATAGGATCGGTTCCCAGTGTATAAGTCAGTCTTGAACGCCATGTATGACAACCACTGAACTCCCAGTTTCGATGGCGTAAATCGCCTCAGTATTGATATAATGCAACCTCGCCCCCAGTAGTGAGTTACAATATGATAAGGAACATGTATAGGTAATACAATATCCCATAGTCGCTGCTGAATTTCCCCACAAGGTAAGAGGCGTAGGCTCGATATAAGGCTAACACCTATCATGCGAAAAAAGAACTTAGCATCGTACAACTTTCACAAAAGCGAAGTAGGAGCACCGCGCACCGCATGTCTCCAGGCCATTAGATTTGGTAATGGACTGACGCCGCTCGGGCGTTTAGAAAATACGCGGTATTTGAACCAAGAAGATCTACCGTACATACGATGATGAAGCTCCCTGGCAAAGGTGATTGTGTTTATTATGGTATTAAAAGCCCTTTACTGCAGCCGCGCGTCGCGCGAGCTTTCGTTGTGAGAGGCCCGTTGGTAAGTCTTGTTACGGGCATCTGCGGACATACGAAGATCGCAGAAGGTGGTAGTCGCTACTAAGAATTTGCCTTAACTTTTTCCATCAAGGAAGACCGTGAAGACTGAATTGGCCACTCCGCCGGTGGGGGAGGCCGAGTCGTTGTAGCTCCTGTAGTGGTGCCCTGGGCAACACATTAGTACCTGCCCTGCCTCCTGCCGGGCGAAAGAGTTCAATACGGCTATTGGAACGCGCGCCCAGACTTATTGTTG
seq00024   CATGTTAATGTTCTTTCGCTATGACAGACAGACGAAGTGCTCTGCAAGGAGAAAAGTGGCCACGGAGGAGGTGACAGTTATCCCCACGGTGGATGGCCAAAGCGTACGTTTGTCGCCTGCACATATGCTTCTCTTCGACCTAAGCCCCCAGTGCATCAGCCGGGTGGACGAGTAGGGACATTCACTCGGTTCTACGAATCCAGACCCATGACTCAGGGTCGCATAGCAACAAATCCCGTTCATTCACAACTAGGGAGTTATCTAAGTGGTTTAGTGTCGTGTGATTCTTCATGGTGAATGTTAGTATCGAAAACTGGTTCGATACAGTCCTCTTAATTCCTGGAACGTGGGCTCTACGATTATTTCGGGTAGGTCCTTTTTCCATCTGGTCTAGTGGACCTATACCCTGACAGAGGCCTTTTTGAGTCGGGGAGTCCCCTATACCAGCCGACGGTCTAGTGGGCTCTGGGAGTTCGAGTAGCCCCGCTAGGGGTCTGCGTCGACGATTGATTCGGTGTCCGTGATTGTTCAAATTAATCGCTGCCCATACCGAGGGTTAAATATTTACGACCGGGAAGACTCACCAGATCAATCGCGTCATCTACCGGCGCGGGAAAGACGAGCTTCAAGAAATAGTCACCAATATGTAACTTTAACTTGGGCTAAGCCGGGGAGGGGTGACAGACCTTTTTGCGTTCGACTTGATGGAAACACTAGAAAGGTCCCCTTGCCCAATTTTGGATTTGTTGGTAGCAGCTTTAATCACCGGATGCTGAACCACAGCTGAACCCGAACCCCATATTGCGTTCAGTCAGGTTATCGTGTAAGATCTTTATGGGCAAGCTAAACTTGGGACACAATATGTAATCTCCTCAAGAACGACTCCATCTAGGACATCTTTAACTGCTCTCGCTATACATTTCCGCGGGAACGCATGAATGGAAATGCCATGAGCTCACGCTTTGACATGCTGTGTGTGATGACGCCTATTCCTTCCCGCTAATGAACCTATAACACAGCATGTATATCTTACCTCAGCATTGATATCAACGGGTGGAGTTTAAGTCCCGTCGCATTGACGGGATCCTATCGCTGAAACCCTGTATGACTTGACATTTGGGTGGGTATAATCGTCCCAGTCCCGGTAATGTAATGGCGGTGTCCTGCCATTATCTCTAACCGGTCCGCAATATGCTCTGACCTGAGCTTTCCTTGGAGCTAAATTTTGGTTTCCGGCTACCAGCATTGTAGGGTGTCATCTTTATAGTTAGGTGTAGTGAAGTCAGTCGGCTGTACGCCTGGACGATCTCGGCGATCAGCTATGATGAAGGCTCCTCGTACGTTAATAGCTACTCGAGAAGCGTAGCATGCTTCACATACGATACGTGTTCTCCGAGATAACGGGTGTCGGGGGGGTAATGAAGCTTCATCAAAATTCAAAAGTACAGCCCTAGCAACACTTACGAGATTCAGGCCACTCCTTCGGACCCTAAGCCTGGTCACCTTTCCGATCATTCTACCCACGATCCTAACCAACATAGGATCGGTTCCCAGTGTATAAGTCAGTCTTGAACGCCATGTATGACAACCACTGAACTCCCAGTTTCGATGGCGTAAATCGCCTCAGTATTGATATAATGCAACCTCGCCCGCAGTAGTGAGTTACAATATGATAAGGAACATGTATAGGTAATACAATATCCCATAGTCGCTGCTGAATTTCCCCACAAGGTAAGAGGCGTAGGCTCGATATAAGGCTAACACCTATCATGCGAAAAAAGAACTTAGCATCGTACAACTTTCACAAAAGCGAAGTAGGAGCACCGCGCACCGCATGTCTCCAGGCCATTAGATTTGGTAATGGACTGACGCCGCTCGGGCGTTTAGAAAATACGCGGTATTTGAACCAAGAAGATCTACCGTACATACGATGATGAAGCTCCCTGGCAAAGGTGATTGTGTTTATTATGGTATTAAAAGCCCTTTACTGCAGCCGCGCGTCGCGCGAGCTTTCGTTGTGAGAGGCCCGTTGGTAAGTCTTGTTACGGGCATCTGCGGACATACGAAGATCGCAGAAGGTGGTAGTCGCTACTAAGAATTTGCCTTAACTTTTTCCATCAAGGAAGACCGTGAAGACTGAATTGGCCACTCCGCCGGTGGGGGAGGCCGAGTCGTTGTAGCTCCTGTAGTGGTGCCCTGGGCAACACATTAGTACCTGCCCTGCCTCCTGCCGGGCGAAAGAGTTCAATACGGCTATTGGAACGCGCGCCCAGACTTATTGTTG
seq00025   CATGTTAATGTTCTTTCGCTATGACAGACAGACGAAGTGCTCTGCAAGGAGAAAAGTGGCCACGGAGGAGGTGACAGTTATCCCCACGGTGGATGGCCAAAGCGTACGTTTGTCGCCTGCACATATGCTTCTCTTCGACCTAAGCCCCCAGTGCATCAGCCGGGTGGACGAGTAGGGACATTCACTCGGTTCTACGAATCCAGACCCATGACTCAGGGTCGCATAGCAACAAATCCCGTTCATTCACAACTAGGGAGTTATCTAAGTGGTTTAGTGTCGTGTGATTCTTCATGGTGAGTGTTAGTATCGAAAACTGGTTCGATACAGTCCTCTTAATTCCTGGAACGTGGGCTCTACGATTATTTCGGGTAGGTCCTTTTTCCATCTGGTCTAGTGGACCTATACCCTGACAGAGGCCTTTTTGAGTCGGGGAGTCCCCTATACCAGCCGACGGTCTAGTGGGCTCTGGGAGTTCGAGTAGCCCCGCTAGGGGTCTGCGTCGACGATTGATTCGGTGTCCGTGATTGTTCAAATTAATCGCTGCCCATACCGAGGGTTAAATATTTACGACCGGGAAGACTCACCAGATCAATCGCGTCATCTACCGGCGCGGGAAAGACGAGCTTCAAGAAATAGTCACCAATATGTAACTTTAACTTGGGCTAAGCCGGGGAGGGGTGATAGACCTTTTTGCGTTCGACTTGATGGAAACACTAGAAAGGTCCCCTTGCCCAATTTTGGATTTGTTGGTAGCAGCTTTAATCACCGGATGCTGAACCACAGCTGAACCCGAACCCCATATTGCGTTCAGTCAGGTTATCGTGTAAGATCTTTATGGGCAAGCTAAACTTGGGACACAATATGTAATCTCCTCAAGAACGACTCCATCTAGGACATCTTTAACTGCTCTCGCTATACATTTCCGCGGGAACGCATGAATGGAAATGCCATGAGCTCACGCTTTGACATGCTGTGTGTGATGACGCCTATTCCTTCCCGCTAATGAACCTATAACACAGCATGTATATCTTACCTCAGCATTGATATCAACGGGTGGAGTTTAAGTCCCGTCGCATTGACGGGATCCTATCGCTGAAACCCTGTATGACTTGACATTTGGGTGGGTATAATCGTCCCAGTCCCGGTAATGTAATGGCGGTGTCCTGCCATTATCTCTAACCGGTCCGCAATATGCTCTGACCTGAGCTTTCCTTGGAGCTAAATTTTGGTTTCCGGCTACCAGCATTGTAGGGTGTCATCTTTATAGTTAGGTGTAGTGAAGTCAGTCGGCTGTACGCCTGGACGATCTCGGCGATCAGCTATGATGAAGGCTCCTCGTACGTTAATAGCTACTCGAGAAGCGTAGCATGCTTCACATACGATACGTGTTCTCCGAGATAACGGGTGTCGGGGGGGTAATGAAGCTTCATCAAAATTCAAAAGTACAGCCCTAGCAACACTTACGAGATTCAGGCCACTCCTTCGGACCCTAAGCCTGGTCACCTTTCCGATCATTCTACCCACGATCCTAACCAACATAGGATCGGTTCCCAGTGTATAAGTCAGTCTTGAACGCCATGTATGACAACCACTGAACTCCCAGTTTCGATGGCGTAAATCGCCTCAGTATTGATATAATGCAACCTCGCCCCCAGTAGTGAGTTACAATATGATAAGGAACATGTATAGGTAATACAATATCCCATAGTCGCTGCTGAATTTCCCCACAAGGTAAGAGGCGTAGGCTCGATATAAGGCTAACACCTATCATGCGAAAAAAGAACTTAGCATCGTACAACTTTCACAAAAGCGAAGTAGGAGCACCGCGCACCGCATGTCTCCAGGCCATTAGATTTGGTAATGGACTGACGCCGCTCGGGCGTTTAGAAAATACGCGGTATTTGAACCAAGAAGATCTACCGTACATACGATGATGAAGCTCCCTGGCAAAGGTGATTGTGTTTATTATGGTATTAAAAGCCCTTTACTGCAGCCGCGCGTCGCGCGAGCTTTCGTTGTGAGAGGCCCGTTGGTAAGTCTTGTTACGGGCATCTGCGGACATACGAAGATCGCAGAAGGTGGTAGTCGCTACTAAGAATTTGCCTTAACTTTTTCCATCAAGGAAGACCGTGAAGACTGAATTGGCCACTCCGCCGGTGGGGGAGGCCGAGTCGTTGTAGCTCCTGTAGTGGTGCCCTGGGCAACACATTAGTACCTGCCCTGCCTCCTGCCGGGCGAAAGAGTTCAATACGGCTATTGGAACGCGCGCCCAGACTTATTGTTG
seq00026   CATGTTAATGTTCTTTCGCTATGACAGACAGACGAAGTGCTCTGCAAGGAGAAAAGTGGCCACGGAGGAGGTGACAGTTATCCCCACGGTGGATGGCCAAAGCGTACGTTTGTCGCCTGCACATATGCTTCTCTTCGACCTAAGCCCCCAGTGCATCAGCCGGGTGGACGAGTAGGGACATTCACTCGGTTCTACGAATCCAGACCCATGACTCAGGGTCGCATAGCAACAAATCCCGTTCATTCACAACTAGGGAGTTATCTAAGTGGTTTAGTGTCGTGTGATTCTTCATGGTGAGTGTTAGTATCGAAAACTGGTTCGATACAGTCCTCTTAATTCCTGGAACGTGGGCTCTACGATTATTTCGGGTAGGTCCTTTTTCCATCTGGTCTAGTGGACCTATACCCTGACAGAGGCCTTTTTGAGTCGGGGAGTCCCCTATACCAGCCGACGGTCTAGTGGGCTCTGGGAGTTCGAGTAGCCCCGCTAGGGGTCTGCGTCGACGATTGATTCGGTGTCCGTGATTGTTCAAATTAATCGCTGCCCATACCGAGGGTTAAATATTTACGACCGGGAAGACTCACCAGATCAATCGCGTCATCTACCGGCGCGGGAAAGACGAGCTTCAAGAAATAGTCACCAATATGTAACTTTAACTTGGGCTAAGCCGGGGAGGGGTGACAGACCTTTTTGCGTTCGACTTGATGGAAACACTAGAAAGGTCCCCTTGCCCAATTTTGGATTTGTTGGTAGCAGCTTTAATCACCGGATGCTGAACCACAGCTGAACCCGAACCCCATATTGCGTTCAATCAGGTTATCGTGTAAGATCTTTATGGGCAAGCTAAACTTGGGACACAATATGTAATCTCCTCAAGAACGACTCCATCTAGGACATCTTTAACTGCTCTCGCTATACATTTCCGCGGGAACGCATGAATGGAAATGCCATGAGCTCACGCTTTGACATGCTGTGTGTGATGACGCCTATTCCTTCCCGCTAATGAACCTATAACACAGCATGTATATCTTACCTCAGCATTGATATCAACGGGTGGAGTTTAAGTCCCGTCGCATTGACGGGATCCTATCGCTGAAACCCTGTATGACTTGACATTTGGGTGGGTATAATCGCCCCAGTCCCGGTAATGTAATGGCGGTGTCCTGCCATTATCTCTAACCGGTCCGCAATATGCTCTGACCTGAGCTTTCCTTGGAGCTAAATTTTGGTTTCCGGCTACCAGCATTGTAGGGTGTCATCTTTATAGTTAGGTGTAGTGAAGTCAGTCGGCTGTACGCCTGGACGATCTCGGCGATCAGCTATGATGAAGGCTCCTCGTACGTTAATAGCTACTCGAGAAGCGTAGCATGCTTCACATACGATACGTGTTCTCCGAGATAACGGGTGTCGGGGGGGTAATGAAGCTTCATCAAAATTCAAAAGTACAGCCCTAGCAACACTTACGAGATTCAGGCCACTCCTTCGGAACCTAAGCCTGGTCACCTTTCCGATCATTCTACCCACGATCCTAACCAACATAGGATCGGTTCCCAGTGTATAAGTCAGTCTTGAACGCCATGTATGACAACCACTGAACTCCCAGTTTCGATGGCGTAAATCGCCTCAGTATTGATATAATGCAACCTCGCCCCCAGTAGTGAGTTACAATATGATAAGGAACATGTATAGGTAATACAATATCCCATAGTCGCTGCTGAATTTCCCCACAAGGTAAGAGGCGTAGGCTCGATATAAGGCTAACACCTATCATGCGAAAAAAGAACTTAGCATCGTACAACTTTCACAAAAGCGAAGTAGGAGCACCGCGCACCGCATGTCTCCAGGCCATTAGATTTGGTAATGGACTGACGCCGCTCGGGCGTTTAGAAAATACGCGGTATTTGAACCAAGAAGATCTACCGTACATACGATGATGAAGCTCCCTGGCAAAGGTGATTGTGTTTATTATGGTATTAAAAGCCCTTTACTGCAGCCGCGCGTCGCGCGAGCTTTCGTTGTGAGAGGCCCGTTGGTAAGTCTTGTTACGGGCATCTGCGGACATACGAAGATCGCAGAAGGTGGTAGTCGCTACTAAGAATTTGCCTTAACTTTTTCCATCAAGGAAGACCGTGAAGACTGAATTGGCCACTCCGCCGGTGGGGGAGGCCGAGTCGTTGTAGCTCCTGTAGTGGTGCCCTGGGCAACACATTAGTACCTGCCCTGCCTCCTGCCGGGCGAAAGAGTTCAATACGGCTATTGGAACGCGCGCCCAGACTTATTGTTG
seq00027   CATGTTAATGTTCTTTCGCTATGACAGACAGACGAAGTGCTCTGCAAGGAGAAAAGTGGCCACGGAGGAGGTGACAGTTATCCCCACGGTGGATGGCCAAAGCGTACGTTTGTCGCCTGCACATATGCTTCTCTTCGACCTAAGCCCCCAGTGCATCAGCCGGGTGGACGAGTAGGGACATTCACTCGGTTCTACGAATCCAGACCCATGACTCAGGGTCGCATAGCAACAAATCCCGTTCATTCACAACTAGGGAGTTATCTAAGTGGTTTAGTGTCGTGTGATTCTTCATGGTGAATGTTAGTATCGAAAACTGGTTCGATACAGTCCTCTTAATTCCTGGAACGTGGGCTCTACGATTATTTCGGGTAGGTCCTTTTTCCATCTGGTCTAGTGGACCTATACCCTGACAGAGGCCTTTTTGAGTCGGGGAGTCCCCTATACCAGCCGACGGTCTAGTGGGCTCTGGGAGTTCGAGTAGCCCCGCTAGGGGTCTGCGTCGACGATTGATTCGGTGTCCGTGATTGTTCAAATTAATCGCTGCCCATACCGAGGGTTAAATATTTACGACCGGGAAGACTCACCAGATCAATCGCGTCATCTACCGGCGCGGGAAAGACGAGCTTCAAGAAATAGTCACCAATATGTAACTTTAACTTGGGCTAAGCCGGGGAGGGGTGACAGACCTTTTTGCGTTCGACTTGATGGAAACACTAGAAAGGTCCCCTTGCCCAATTTTGGATTTGTTGGTAGCAGCTTTAATCACCGGATGCTGAACCACAGCTGAACCCGAACCCCATATTGCGTTCAGTCAGGTTATCGTGTAAGATCTTTATGGGCAAGCTAAACTTGGGACACAATATGTAATCTCCTCAAGAACGACTCCATCTAGGACATCTTTAACTGCTCTCGCTATACATTTCCGCGGGAACGCATGAATGGAAATGCCATGAGCTCACGCTTTGACATGCTGTGTGTGATGACGCCTATTCCTTCCCGCTAATGAACCTATAACACAGCATGTATATCTTACCTCAGCATTGATATCAACGGGTGGAGTTTAAGTCCCGTCGCATTGACGGGATCCTATCGCTGAAACCCTGTATGACTTGACATTTGGGTGGGTATAATCGTCCCAGTCCCGGTAATGTAATGGCGGTGTCCTGCCATTATCTCTAACCGGTCCGCAATATGCTCTGACCTGAGCTTTCCTTGGAGCTAAATTTTGGTTTCCGGCTACCAGCATTGTAGGGTGTCATCTTTATAGTTAGGTGTAGTGAAGTCAGTCGGCTGTACGCCTGGACGATCTCGGCGATCAGCTATGATGAAGGCTCCTCGTACGTTAATAGCTACTCGAGAAGCGTAGCATGCTTCACATACGATACGTGTTCTCCGAGATAACGGGTGTCGGGGGGGTAATGAAGCTTCATCAAAATTCAAAAGTACAGCCCTAGCAACACTTACGAGATTCAGGCCACTCCTTCGGACCCTAAGCCTGGTCACCTTTCCGATCATTCTACCCACGATCCTAACCAACATAGGATCGGTTCCCAGTGTATAAGTCAGTCTTGAACGCCATGTATGACAACCACTGAACTCCCAGTTTCGATGGCGTAAATCGCCTCAGTATTGATATAATGCAACCTCGCCCGCAGTAGTGAGTTACAATATGATAAGGAACATGTATAGGTAATACAATATCCCATAGTCGCTGCTGAATTTCCCCACAAGGTAAGAGGCGTAGGCTCGATATAAGGCTAACACCTATCATGCGAAAAAAGAACTTAGCATCGTACAACTTTCACAAAAGCGAAGTAGGAGCACCGCGCACCGCATGTCTCCAGGCCATTAGATTTGGTAATGGACTGACGCCGCTCGGGCGTTTAGAAAATACGCGGTATTTGAACCAAGAAGATCTACCGTACATACGATGATGAAGCTCCCTGGCAAAGGTGATTGTGTTTATTATGGTATTAAAAGCCCTTTACTGCAGCCGCGCGTCGCGCGAGCTTTCGTTGTGAGAGGCCCGTTGGTAAGTCTTGTTACGGGCATCTGCGGACATACGAAGATCGCAGAAGGTGGTAGTCGCTACTAAGAATTTGCCTTAACTTTTTCCATCAAGGAAGACCGTGAAGACTGAATTGGCCACTCCGCCGGTGGGGGAGGCCGAGTCGTTGTAGCTCCTGTAGTGGTGCCCTGGGCAACACATTAGTACCTGCCCTGCCTCCTGCCGGGCGAAAGAGTTCAATACGGCTATTGGAACGCGCGCCCAGACTTATTGTTG
seq00028   CATGTTAATGTTCTTTCGCTATGACAGACAGACGAAGTGCTCTGCAAGGAGAAAAGTGGCCACGGAGGAGGTGACAGTTATCCCCACGGTGGATGGCCAAAGCGTACGTTTGTCGCCTGCACATATGCTTCTCTTCGACCTAAGCCCCCAGTGCATCAGCCGGGTGGACGAGTAGGGACATTCACTCGGTTCTACGAATCCAGACCCATGACTCAGGGTCGCATAGCAACAAATCCCGTTCATTCACAACTAGGGAGTTATCTAAGTGGTTTAGTGTCGTGTGATTCTTCATGGTGAGTGTTAGTATCGAAAACTGGTTCGATACAGTCCTCTTAATTCCTGGAACGTGGGCTCTACGATTATTTCGGGTAGGTCCTTTTTCCATCTGGTCTAGTGGACCTATACCCTGACAGAGGCCTTTTTGAGTCGGGGAGTCCCCTATACCAGCCGACGGTCTAGTGGGCTCTGGGAGTTCGAGTAGCCCCGCTAGGGGTCTGCGTCGACGATTGATTCGGTGTCCGTGATTGTTCAAATTAATCGCTGCCCATACCGAGGGTTAAATATTTACGACCGGGAAGACTCACCAGATCAATCGCGTCATCTACCGGCGCGGGAAAGACGAGCTTCAAGAAATAGTCACCAATATGTAACTTTAACTTGGGCTAAGCCGGGGAGGGGTGACAGACCTTTTTGCGTTCGACTTGATGGAAACACTAGAAAGGTCCCCTTGCCCAATTTTGGATTTGTTGGTAGCAGCTTTAATCACCGGATGCTGAACCACAGCTGAACCCGAACCCCATATTGCGTTCAGTCAGGTTATCGTGTAAGATCTTTATGGGCAAGCTAAACTTGGGACACAATATGTAATCTCCTCAAGAACGACTCCATCTAGGACATCTTTAACTGCTCTCGCTATACATTTCCGCGGGAACGCATGAATGGAAATGCCATGAGCTCACGCTTTGACATGCTGTGTGTGATGACGCCTATTCCTTCCCGCTAATGAACCTATAACACAGCATGTATATCTTACCTCAGCATTGATATCAACGGGTGGAGTTTAAGTCCCGTCGCATTGACGGGATCCTATCGCTGAAACCCTGTATGACTTGACATTTGGGTGGGTATAATCGTCCCAGTCCCGGTAATGTAATGGCGGTGTCCTGCCATTATCTCTAACCGGTCCGCAATATGCTCTGACCTGAGCTTTCCTTGGAGCTAAATTTTGGTTTCCGGCTCCCAGCATTGTAGGGTGTCATCTTTATAGTTAGGTGTAGTGAAGTCAGTCGGCTGTACGCCTGGACGATCTCGGCGATCAGCTATGATGAAGGCTCCTCGTACGTTAATAGCTACTCGAGAAGCGTAGCATGCTTCACATACGATACGTGTTCTCCGAGATAACGGGTGTCGGGGGGGTAATGAAGCTTCATCAAAATTCAAAAGTACAGCCCTAGCAACACTTACGAGATTCAGGCCACTCCTTCGGACCCTAAGCCTGGTCACCTTTCCGATCATTCTACCCACGATCCTAACCAACATAGGATCGGTTCCCAGTGTATAAGTCAGTCTTGAACGCCATGTATGACAACCACTGAACTCCCAGTTTCGATGGCGTAAATCGCCTCAGTATTGATATAATGCAACCTCGCCCGCAGTAGTGAGTTACAATATGATAAGGAACATGTATAGGTAATACAATATCCCATAGTCGCTGCTGAATTTCCCCACAAGGTAAGAGGCGTAGGCTCGATATAAGGCTAACACCTATCATGCGAAAAAAGAACTTAGCATCGTACAACTTTCACAAAAGCGAAGTAGGAGCACCGCGCACCGCATGTCTCCAGGCCATTAGATTTGGTAATGGACTGACGCCGCTCGGGCGTTTAGAAAATACGCGGTATTTGAACCAAGAAGATCTACCGTACATACGATGATGAAGCTCCCTGGCAAAGGTGATTGTGTTTATTATGGTATTAAAAGCCCTTTACTGCAGCCGCGCGTCGCGCGAGCTTTCGTTGTGAGAGGCCCGTTGGTAAGTCTTGTTACGGGCATCTGCGGACATACGAAGATCGCAGAAGGTGGTAGTCGCTACTAAGAATTTGCCTTAACTTTTTCCATCAAGGAAGACCGTGAAGACTGAATTGGCCACTCCGCCGGTGGGGGAGGCCGAGTCGTTGTAGCTCCTGTAGTGGTGCCCTGGGCAACACATTAGTACCTGCCCTGCCTCCTGCCGGGCGAAAGAGTTCAATACGGCTATTGGAACGCGCGCCCAGACTTATTGTTG
seq00029   CATGTTAATGTTCTTTCGCTATGACAGACAGACGAAGTGCTCTGCAAGGAGAAAAGTGGCCACGGAGGAGGTGACAGTTATCCCCACGGTGGATGGCCAAAGCGTACGTTTGTCGCCTGCACATATGCTTCTCTTCGACCTAAGCCCCCAGTGCATCAGCCGGGTGGACGAGTAGGGACATTCACTCGGTTCTACGAATCCAGACCCATGACTCAGGGTCGCATAGCAACAAATCCCGTTCATTCACAACTAGGGAGTTATCTAAGTGGTTTAGTGTCGTGTGATTCTTCATGGTGAGTGTTAGTATCGAAAACTGGTTCGATACAGTCCTCTTAATTCCTGGAACGTGGGCTCTACGATTATTTCGGGTAGGTCCTTTTTCCATCTGGTCTAGTGGACCTATACCCTGACAGAGGCCTTTTTGAGTCGGGGAGTCCCCTATACCAGCCGACGGTCTAGTGGGCTCTGGGAGTTCGAGTAGCCCCGCTAGGGGTCTGCGTCGACGATTGATTCGGTGTCCGTGATTGTTCAAATTAATCGCTGCCCATACCGAGGGTTAAATATTTACGACCGGGAAGACTCACCAGATCAATCGCGTCATCTACCGGCGCGGGAAAGACGAGCTTCAAGAAATAGTCACCAATATGTAACTTTAACTTGGGCTAAGCCGGGGAGGGGTGACAGACCTTTTTGCGTTCGACTTGATGGAAACACTAGAAAGGTCCCCTTGCCCAATTTTGGATTTGTTGGTAGCAGCTTTAATCACCGGATGCTGAACCACAGCTGAACCCGAACCCCATATTGCGTTCAGTCAGGTTATCGTGTAAGATCTTTATGGGCAAGCTAAACTTGGGACACAATATGTAATCTCCTCAAGAACGACTCCATCTAGGACATCTTTAACTGCTCTCGCTATACATTTCCGCGGGAACGCATGAATGGAAATGCCATGAGCTCACGCTTTGACATGCTGTGTGTGATGACGCCTATTCCTTCCCGCTAATGAACCTATAACACAGCATGTATATCTTACCTCAGCATTGATATCAACGGGTGGAGTTTAAGTCCCGTCGCATTGACGGGATCCTATCGCTGAAACCCTGTATGACTTGACATTTGGGTGGGTATAATCGTCCCAGTCCCGGTAATGTAATGGCGGTGTCCTGCCATTATCTCTAACCGGTCCGCAATATGCTCTGACCTGAGCTTTCCTTGGAGCTAAATTTTGGTTTCCGGCTACCAGCATTGTAGGGTGTCATCTTTATAGTTAGGTGTAGTGAAGTCAGTCGGCTGTACGCCTGGACGATCTCGGCGATCAGCTATGATGAAGGCTCCTCGTACGTTAATAGCTACTCGAGAAGCGTAGCATGCTTCACATACGATACGTGTTCTCCGAGATAACGGGTGTCGGGGGGGTAATGAAGCTTCATCAAAATTCAAAAGTACAGCCCTAGCAACACTTACGAGATTCAGGCCACTCCTTCGGACCCTAAGCCTGGTCACCTTTCCGATCATTCTACCCACGATCCTAACCAACATAGGATCGGTTCCCAGTGTATAAGTCAGTCTTGAACGCCATGTATGACAACCACTGAACTCCCAGTTTCGATGGCGTAAATCGCCTCAGTATTGATATAATGCAACCTCGCCCGCAGTAGTGAGTTACAATATGATAAGGAACATGTATAGGTAATACAATATCCCATAGTCGCTGCTGAATTTCCCCACAAGGTAAGAGGCGTAGGCTCGATATAAGGCTAACACCTATCATGCGAAAAAAGAACTTAGCATCGTACAACTTTCACAAAAGCGAAGTAGGAGCACCGCGCACCGCATGTCTCCAGGCCATTAGATTTGGTAATGGACTGACGCCGCTCGGGCGTTTAGAAAATACGCGGTATTTGAACCAAGAAGATCTACCGTACATACGATGATGAAGCTCCCTGGCAAAGGTGATTGTGTTTATTATGGTATTAAAAGCCCTTTACTGCAGCCGCGCGTCGCGCGAGCTTTCGTTGTGAGAGGCCCGTTGGTAAGTCTTGTTACGGGCATCTGCGGACATACGAAGATCGCAGAAGGTGGTAGTCGCTACTAAGAATTTGCCTTAACTTTTTCCATCAAGGAAGACCGTGAAGACTGAATTGGCCACTCCGCCGGTGGGGGAGGCCGAGTCGTTGTAGCTCCTGTAGTGGTGCCCTGGGCAACACATTAGTACCTGCCCTGCCTCCTGCCGGGCGAAAGAGTTCAATACGGCTATTGGAACGCGCGCCCAGACTTATTGTTG
seq00030   CATGTTAATGTTCTTTCGCTATGACAGACAGACGAAGTGCTCTGCAAGGAGAAAAGTGGCCACGGAGGAGGTGACAGTTATCCCCACGGTGGATGGCCAAAGCGTACGTTTGTCGCCTGCACATATGCTTCTCTTCGACCTAAGCCCCCAGTGCATCAGCCGGGTGGACGAGTAGGGACATTCACTCGGTTCTACGAATCCAGACCCATGACTCAGGGTCGCATAGCAACAAATCCCGTTCATTCACAACTAGGGAGTTATCTAAGTGGTTTAGTGTCGTGTGATTCTTCATGGTGAGTGTTAGTATCGAAAACTGGTTCGATACAGTCCTCTTAATTCCTGGAACGTGGGCTCTACGATTATTTCGGGTAGGTCCTTTTTCCATCTGGTCTAGTGGACCTATACCCTGACAGAGGCCTTTTTGAGTCGGGGAGTCCCCTATACCAGCCGACGGTCTAGTGGGCTCTGGGAGTTCGAGTAGCCCCGCTAGGGGTCTGCGTCGACGATTGATTCGGTGTCCGTGATTGTTCAAATTAATCGCTGCCCATACCGAGGGTTAAATATTTACGACCGGGAAGACTCACCAGATCAATCGCGTCATCTACCGGCGCGGGAAAGACGAGCTTCAAGAAATAGTCACCAATATGTAACTTTAACTTGGGCTAAGCCGGGGAGGGGTGATAGACCTTTTTGCGTTCGACTTGATGGAAACACTAGAAAGGTCCCCTTGCCCAATTTTGGATTTGTTGGTAGCAGCTTTAATCACCGGATGCTGAACCACAGCTGAACCCGAACCCCATATTGCGTTCAGTCAGGTTATCGTGTAAGATCTTTATGGGCAAGCTAAACTTGGGACACAATATGTAATCTCCTCAAGAACGACTCCATCTAGGACATCTTTAACTGCTCTCGCTATACATTTCCGCGGGAACGCATGAATGGAAATGCCATGAGCTCACGCTTTGACATGCTGTGTGTGATGACGCCTATTCCTTCCCGCTAATGAACCTATAACACAGCATGTATATCTTACCTCAGCATTGATATCAACGGGTGGAGTTTAAGTCCCGTCGCATTGACGGGATCCTATCGCTGAAACCCTGTATGACTTGACATTTGGGTGGGTATAATCGTCCCAGTCCCGGTAATGTAATGGCGGTGTCCTGCCATTATCTCTAACCGGTCCGCAATATGCTCTGACCTGAGCTTTCCTTGGAGCTAAATTTTGGTTTCCGGCTACCAGCATTGTAGGGTGTCATCTTTATAGTTAGGTGTAGTGAAGTCAGTCGGCTGTACGCCTGGACGATCTCGGCGATCAGCTATGATGAAGGCTCCTCGTACGTTAATAGCTACTCGAGAAGCGTAGCATGCTTCACATACGATACGTGTTCTCCGAGATAACGGGTGTCGGGGGGGTAATGAAGCTTCATCAAAATTCAAAAGTACAGCCCTAGCAACACTTACGAGATTCAGGCCACTCCTTCGGACCCTAAGCCTGGTCACCTTTCCGATCATTCTACCCACGATCCTAACCAACATAGGATCGGTTCCCAGTGTATAAGTCAGTCTTGAACGCCATGTATGACAACCACTGAACTCCCAGTTTCGATGGCGTAAATCGCCTCAGTATTGATATAATGCAACCTCGCCCCCAGTAGTGAGTTACAATATGATAAGGAACATGTATAGGTAATACAATATCCCATAGTCGCTGCTGAATTTCCCCACAAGGTAAGAGGCGTAGGCTCGATATAAGGCTAACACCTATCATGCGAAAAAAGAACTTAGCATCGTACAACTTTCACAAAAGCGAAGTAGGAGCACCGCGCACCGCATGTCTCCAGGCCATTAGATTTGGTAATGGACTGACGCCGCTCGGGCGTTTAGAAAATACGCGGTATTTGAACCAAGAAGATCTACCGTACATACGATGATGAAGCTCCCTGGCAAAGGTGATTGTGTTTATTATGGTATTAAAAGCCCTTTACTGCAGCCGCGCGTCGCGCGAGCTTTCGTTGTGAGAGGCCCGTTGGTAAGTCTTGTTACGGGCATCTGCGGACATACGAAGATCGCAGAAGGTGGTAGTCGCTACTAAGAATTTGCCTTAACTTTTTCCATCAAGGAAGACCGTGAAGACTGAATTGGCCACTCCGCCGGTGGGGGAGGCCGAGTCGTTGTAGCTCCTGTAGTGGTGCCCTGGGCAACACATTAGTACCTGCCCTGCCTCCTGCCGGGCGAAAGAGTTCAATACGGCTATTGGAACGCGCGCCCAGACTTATTGTTG
seq00031   CATGTTAATGTTCTTTCGCTATGACAGACAGACGAAGTGCTCTGCAAGGAGAAAAGTGGCCACGGAGGAGGTGACAGTTATCCCCACGGTGGATGGCCAAAGCGTACGTTTGTCGCCTGCACATATGCTTCTCTTCGACCTAAGCCCCCAGTGCATCAGCCGGGTGGACGAGTAGGGACATTCACTCGGTTCTACGAATCCAGACCCATGACTCAGGGTCGCATAGCAACAAATCCCGTTCATTCACAACTAGGGAGTTATCTAAGTGGTTTAGTGTCGTGTGATTCTTCATGGTGAATGTTAGTATCGAAAACTGGTTCGATACAGTCCTCTTAATTCCTGGAACGTGGGCTCTACGATTATTTCGGGTAGGTCCTTTTTCCATCTGGTCTAGTGGACCTATACCCTGACAGAGGCCTTTTTGAGTCGGGGAGTCCCCTATACCAGCCGACGGTCTAGTGGGCTCTGGGAGTTCGAGTAGCCCCGCTAGGGGTCTGCGTCGACGATTGATTCGGTGTCCGTGATTGTTCAAATTAATCGCTGCCCATACCGAGGGTTAAATATTTACGACCGGGAAGACTCACCAGATCAATCGCGTCATCTACCGGCGCGGGAAAGACGAGCTTCAAGAAATAGTCACCAATATGTAACTTTAACTTGGGCTAAGCCGGGGAGGGGTGACAGACCTTTTTGCGTTCGACTTGATGGAAACACTAGAAAGGTCCCCTTGCCCAATTTTGGATTTGTTGGTAGAAGCTTTAATCACCGGATGCTGAACCACAGCTGAACCCGAACCCCATATTGCGTTCAGTCAGGTTATCGTGTAAGATCTTTATGGGCAAGCTAAACTTGGGACACAATATGTAATCTCCTCAAGAACGACTCCATCTAGGACATCTTTAACTGCTCTCGCTATACATTTCCGCGGGAACGCATGAATGGAAATGCCATGAGCTCACGCTTTGACATGCTGTGTGTGATGACGCCTATTCCTTCCCGCTAATGAACCTATAACACAGCATGTATATCTTACCTCAGCATTGATATCAACGGGTGGAGTTTAAGTCCCGTCGCATTGACGGGATCCTATCGCTGAAACCCTGTATGACTTGACATTTGGGTGGGTATAATCGTCCCAGTCCCGGTAATGTAATGGCGGTGTCCTGCCATTATCTCTAACCGGTCCGCAATATGCTCTGACCTGAGCTTTCCTTGGAGCTAAATTTTGGTTTCCGGCTACCAGCATTGTAGGGTGTCATCTTTATAGTTAGGTGTAGTGAAGTCAGTCGGCTGTACGCCTGGACGATCTCGGCGATCAGCTATGATGAAGGCTCCTCGTACGTTAATAGCTACTCGAGAAGCGTAGCATGCTTCACATACGATACGTGTTCTCCGAGATAACGGGTGTCGGGGGGGTAATGAAGCTTCATCAAAATTCAAAAGTACAGCCCTAGCAACACTTACGAGATTCAGGCCACTCCTTCGGACCCTAAGCCTGGTCACCTTTCCGATCATTCTACCCACGATCCTAACCAACATAGGATCGGTTCCCAGTGTATAAGTCAGTCTTGAACGCCATGTATGACAACCACTGAACTCCCAGTTTCGATGGCGTAAATCGCCTCAGTATTGATATAATGCAACCTCGCCCGCAGTAGTGAGTTACAATATGATAAGGAACATGTATAGGTAATACAATATCCCATAGTCGCTGCTGAATTTCCCCACAAGGTAAGAGGCGTAGGCTCGATATAAGGCTAACACCTATCATGCGAAAAAAGAACTTAGCATCGTACAACTTTCACAAAAGCGAAGTAGGAGCACCGCGCACCGCATGTCTCCAGGCCATTAGATTTGGTAATGGACTGACGCCGCTCGGGCGTTTAGAAAATACGCGGTATTTGAACCAAGAAGATCTACCGTACATACGATGATGAAGCTCCCTGGCAAAGGTGATTGTGTTTATTATGGTATTAAAAGCCCTTTACTGCAGCCGCGCGTCGCGCGAGCTTTCGTTGTGAGAGGCCCGTTGGTAAGTCTTGTTACGGGCATCTGCGGACATACGAAGATCGCAGAAGGTGGTAGTCGCTACTAAGAATTTGCCTTAACTTTTTCCATCAAGGAAGACCGTGAAGACTGAATTGGCCACTCCGCCGGTGGGGGAGGCCGAGTCGTTGTAGCTCCTGTAGTGGTGCCCTGGGCAACACATTAGTACCTGCCCTGCCTCCTGCCGGGCGAAAGAGTTCAATACGGCTATTGGAACGCGCGCCCAGACTTATTGTTG
seq00032   CATGTTAATGTTCTTTCGCTATGACAGACAGACGAAGTGCTCTGCAAGGAGAAAAGTGGCCACGGAGGAGGTGACAGTTATCCCCACGGTGGATGGCCAAAGCGTACGTTTGTCGCCTGCACATATGCTTCTCTTCGACCTAAGCCCCCAGTGCATCAGCCGGGTGGACGAGTAGGGACATTCACTCGGTTCTACGAATCCAGACCCATGACTCAGGGTCGCATAGCAACAAATCCCGTTCATTCACAACTAGGGAGTTATCTAAGTGGTTTAGTGTCGTGTGATTCTTCATGGTGAGTGTTAGTATCGAAAACTGGTTCGATACAGTCCTCTTAATTCCTGGAACGTGGGCTCTACGATTATTTCGGGTAGGTCCTTTTTCCATCTGGTCTAGTGGACCTATACCCTGACAGAGGCCTTTTTGAGTCGGGGAGTCCCCTATACCAGCCGACGGTCTAGTGGGCTCTGGGAGTTCGAGTAGCCCCGCTAGGGGTCTGCGTCGACGATTGATTCGGTGTCCGTGATTGTTCAAATTAATCGCTGCCCATACCGAGGGTTAAATATTTACGACCGGGAAGACTCACCAGATCAATCGCGTCATCTACCGGCGCGGGAAAGACGAGCTTCAAGAAATAGTCACCAATATGTAACTTTAACTTGGGCTAAGCCGGGGAGGGGTGACAGACCTTTTTGCGTTCGACTTGATGGAAACACTAGAAAGGTCCCCTTGCCCAATTTTGGATTTGTTGGTAGCAGCTTTAATCACCGGATGCTGAACCACAGCTGAACCCGAACCCCATATTGCGTTCAGTCAGGTTATCGTGTAAGATCTTTATGGGCAAGCTAAACTTGGGACACAATATGTAATCTCCTCAAGAACGACTCCATCTAGGACATCTTTAACTGCTCTCGCTATACATTTCCGCGGGAACGCATGAATGGAAATGCCATGAGCTCACGCTTTGACATGCTGTGTGTGATGACGCCTATTCCTTCCCGCTAATGAACCTATAACACAGCATGTATATCTTACCTCAGCATTGATATCAACGGGTGGAGTTTAAGTCCCGTCGCATTGACGGGATCCTATCGCTGAAACCCTGTATGACTTGACATTTGGGTGGGTATAATCGTCCCAGTCCCGGTAATGTAATGGCGGTGTCCTGCCATTATCTCTAACCGGTCCGCAATATGCTCTGACCTGAGCTTTCCTTGGAGCTAAATTTTGGTTTCCGGCTACCAGCATTGTAGGGTGTCATCTTTATAGTTAGGTGTAGTGAAGTCAGTCGGCTGTACGCCTGGACGATCTCGGCGATCAGCTATGATGAAGGCTCCTCGTACGTTAATAGCTACTCGAGAAGCGTAGCATGCTTCACATACGATACGTGTTCTCCGAGATAACGGGTGTCGGGGGGGTAATGAAGCTTCATCAAAATTCAAAAGTACAGCCCTAGCAACACTTACGAGATTCAGGCCACTCCTTCGGACCCTAAGCCTGGTCACCTTTCCGATCATTCTACCCACGATCCTAACCAACATAGGATCGGTTCCCAGTGTATAAGTCAGTCTTGAACGCCATGTATGACAACCACTGAACTCCCAGTTTCGATGGCGTAAATCGCCTCAGTATTGATATAATGCAACCTCGCCCGCAGTAGTGAGTTACAATATGATAAGGAACATGTATAGGTAATACAATATCCCATAGTCGCTGCTGAATTTCCCCACAAGGTAAGAGGCGTAGGCTCGATATAAGGCTAACACCTATCATGCGAAAAAAGAACTTAGCATCGTACAACTTTCACAAAAGCGAAGTAGGAGCACCGCGCACCGCATGTCTCCAGGCCATTAGATTTGGTAATGGACTGACGCCGCTCGGGCGTTTAGAAAATACGCGGTATTTGAACCAAGAAGATCTACCGTACATACGATGATGAAGCTCCCTGGCAAAGGTGATTGTGTTTATTATGGTATTAAAAGCCCTTTACTGCAGCCGCGCGTCGCGCGAGCTTTCGTTGTGAGAGGCCCGTTGGTAAGTCTTGTTACGGGCATCTGCGGACATACGAAGATCGCAGAAGGTGGTAGTCGCTACTAAGAATTTGCCTTAACTTTTTCCATCAAGGAAGACCGTGAAGACTGAATTGGCCACTCCGCCGGTGGGGGAGGCCGAGTCGTTGTAGCTCCTGTAGTGGTGCCCTGGGCAACACATTAGTACCTGCCCTGCCTCCTGCCGGGCGAAAGAGTTCAATACGGCTATTGGAACGCGCGCCCAGACTTATTGTTG
seq00033   CATGTTAATGTTCTTTCGCTATGACAGACAGACGAAGTGCTCTGCAAGGAGAAAAGTGGCCACGGAGGAGGTGACAGTTATCCCCACGGTGGATGGCCAAAGCGTACGTTTGTCGCCTGCACATATGCTTCTCTTCGACCTAAGCCCCCAGTGCATCAGCCGGGTGGACGAGTAGGGACATTCACTCGGTTCTACGAATCCAGACCCATGACTCAGGGTCGCATAGCAACAAATCCCGTTCATTCACAACTAGGGAGTTATCTAAGTGGTTTAGTGTCGTGTGATTCTTCATGGTGAGTGTTAGTATCGAAAACTGGTTCGATACAGTCCTCTTAATTCCTGGAACGTGGGCTCTACGATTATTTCGGGTAGGTCCTTTTTCCATCTGGTCTAGTGGACTTATACCCTGACAGAGGCCTTTTTGAGTCGGGGAGTCCCCTATACCAGCCGACGGTCTAGTGGGCTCTGGGAGTTCGAGTAGCCCCGCTAGGGGTCTGCGTCGACGATTGATTCGGTGTCCGTGATTGTTCAAATTAATCGCTGCCCATACCGAGGGTTAAATATTTACGACCGGGAAGACTCACCAGATCAATCGCGTCATCTACCGGCGCGGGAAAGACGAGCTTCAAGAAATAGTCACCAATATGTAACTTTAACTTGGGCTAAGCCGGGGAGGGGTGACAGACCTTTTTGCGTTCGACTTGATGGAAACACTAGAAAGGTCCCCTTGCCCAATTTTGGATTTGTTGGTAGCAGCTTTAATCACCGGATGCTGAACCACAGCTGAACCCGAACCCCATATTGCGTTCAGTCAGGTTATCGTGTAAGATCTTTATGGGCAAGCTAAACTTGGGACACAATATGTAATCTCCTCAAGAACGACTCCATCTAGGACATCTTTAACTGCTCTCGCTATACATTTCCGCGGGAACGCATGAATGGAAATGCCATGAGCTCACGCTTTGACATGCTGTGTGTGATGACGCCTATTCCTTCCCGCTAATGAACCTATAACACAGCATGTATATCTTACCTCAGCATTGATATCAACGGGTGGAGTTTAAGTCCCGTCGCATTGACGGGATCCTATCGCTGAAACCCTGTATGACTTGACATTTGGGTGGGTATAATCGTCCCAGTCCCGGTAATGTAATGGCGGTGTCCTGCCATTATCTCTAACCGGTCCGCAATATGCTCTGACCTGAGCTTTCCTTGGAGCTAAATTTTGGTTTCCGGCTACCAGCATTGTAGGGTGTCATCTTTATAGTTAGGTGTAGTGAAGTCAGTCGGCTGTACGCCTGGACGATCTCGGCGATCAGCTATGATGAAGGCTCCTCGTACGTTAATAGCTACTCGAGAAGCGTAGCATGCTTCACATACGATACGTGTTCTCCGAGATAACGGGTGTCGGGGGGGTAATGAAGCTTCATCAAAATTCAAAAGTACAGCCCTAGCAACACTTACGAGATTCAGGCCACTCCTTCGGACCCTAAGCCTGGTCACCTTTCCGATCATTCTACCCACGATCCTAACCAACATAGGATCGGTTCCCAGTGTATAAGTCAGTCTTGAACGCCATGTATGACAACCACTGAACTCCCAGTTTCGATGGCGTAAATCGCCTCAGTATTGATATAATGCAACCTCGCCCGCAGTAGTGAGTTACAATATGATAAGGAACATGTATAGGTAATACAATATCCCATAGTCGCTGCTGAATTTCCCCACAAGGTAAGAGGCGTAGGCTCGATATAAGGCTAACACCTATCATGCGAAAAAAGAACTTAGCATCGTACAACTTTCACAAAAGCGAAGTAGGAGCACCGCGCACCGCATGTCTCCAGGCCATTAGATTTGGTAATGGACTGACGCCGCTCGGGCGTTTAGAAAATACGCGGTATTTGAACCAAGAAGATCTACCGTACATACGATGATGAAGCTCCCTGGCAAAGGTGATTGTGTTTATTATGGTATTAAAAGCCCTTTACTGCAGCCGCGCGTCGCGCGAGCTTTCGTTGTGAGAGGCCCGTTGGTAAGTCTTGTTACGGGCATCTGCGGACATACGAAGATCGCAGAAGGTGGTAGTCGCTACTAAGAATTTGCCTTAACTTTTTCCATCAAGGAAGACCGTGAAGACTGAATTGGCCACTCCGCCGGTGGGGGAGGCCGAGTCGTTGTAGCTCCTGTAGTGGTGCCCTGGGCAACACATTAGTACCTGCCCTGCCTCCTGCCGGGCGAAAGAGTTCAATACGGCTATTGGAACGCGCGCCCAGACTTATTGTTG
