# Supplementary material for: How Good Are Indirect Tests at Detecting Recombination in Human mtDNA?
Source: G3 (Bethesda). 2013 Jul 1;3(7):1095–104. doi: 10.1534/g3.113.006510 (PMC3704238; doi:10.1534/g3.113.006510)
Supplement: Supporting Information [file supp_g3.113.006510_FileS2.gz › SequenceData/mtDNA_ratehet&popgrowth/0/3rdbase/Infiles/0_22-new.txt]

33 2284
seq00001   GCGGATACCAGTTGCGCTAGGTAAGAAAGATAAGATCAGGCTATATGTGGCTATGCGCTCCGCCACAAAGTGGGAGCACACGCGGCGAACCGGGACCATAATCATTAAGTTCGTCACATCATACATAGATCATGGGCCTCAGCCAGATATCTAACCACGAGCCGACGAGGGACAAATGCTCTCCATACTGTAAGCGCATGCTCGCCAGGGTGAGTAATCTTGGGCCCTCGCGACAAGGGGCGGCCCATATGGTGCGTTTTACATATTCCATCAACGCGCTCATCCAGCCAATTCGTCCCTTCCCGCAGCCCCGTGTACCCGTTGCGATCCACATATCTATCGCGAGTTCCTCCAGTCTATAGTTGAGAGTGGCCAGGATGTCTTTAACTGGGATTGACAAGATCAACACCGGTCACCTCTTAGGAGACGGGATAAATCTCCTGGATATTGTGATCCGGGTCAGCTCCACTATCTCGCATCCCGCACTAACTTGGCACAAGAGTGGGCTTAGCAAAACCGATGTAGCGGCACACTGCCTTCGGGGCTACGATATCGGATTGGAGTTTAGGATCTCTACAGTAAGTTAAACGATAAGGCGATAGCGTCAGGGATCCTGATCGCGTACGGCGCCAACCGTGAACTGATTCACGGTACGACCGGTACTCGTAACTTTTTCCCGTCCCCCGGAGGTAGTCTGGTCGTTAAATACACTTCCATGCGTTAGGGTGCGAAGGTAGACAAAACCGCCGATCTGCAACACCAGGGCCTCTTGCTCCAGATTTCCTCCTTGTGGTCGTATCTATTGTGAGGTAGCAGTGCTACTTCGGTCTAGTCATTCAGATTTCACCGTTGGCACTTAGAACTGTGACGAGTTCAAACGCATGAGAATTTGAGCCGTATGCTGGCGGCACCAATATGCCCTCTTATATGATCCGGAGCTTGGGGTTCATACCTTAGTGTATCGGATAACGAAGTTGTGGCGAGGTGGTCCGAAAATTGTATATAATGAGTCTCGCATGGTTGCTGTTTGATTTCAAAGTCTACCTATTTCCCTTTGCGTTCTCTCACAAGTGCCGCAACATTGGTCCACGGGACCATAACTTACCACTACAAGGGCCCGGTAGCTGATCAGAACCGAGCGTAACTTTTTAAGTCCTGATCCGGGAGTTATATTTGACTCCGATTCCTCCTTTCATGGTAAATTTCGAGGAAAGAGTTTTTAACCTTGAGGACAGTAGACAGCAGAATAGCCAGACGCGCGACAATCACTATGAGAGCGCCCACGGGGACGAACTGTCATCGGAAACATAACCTATATGGCACCGTTTCGCATGCTTATCACTGGTTGAAGGCGCCACCACTCCTATGCGAACATATTAACCTCTGTCCTATAGCCTGTTAGCCCGCTATAGTCTAGTTTTGGCCCGAGAAATAATTGCGCCTAACGGGTCCACCCCGCTACATTTACTTACCAAGTGCTCCAATGCCTGTATACTTGTAGCAGACTCCGCGTGGCACTGCACCACAGATTCTGCCAATAAGTTATAGTAAATGACCCGTCAGGCAGTTTTACGGATAACAAACGATGTAAGGCTGTCCACGTTGACCTGAAAGAGCCACCAAAGTTCCTGCCGAAGAGAGTTTTGGTTGTGGGGATCGGTAACCTGTCTACATAGCCCGGCGAATGCTCGTCGGCGGGCTCTTCCCCCACGTCGGATTCCCTCAATCACACGCTGCGCTGGGAAGGGACATGCCCGGATGGGACGCACGGCGGCCCCTATGCGGTGGCATATCTGGGGTTTACACGGTTAGTGCTTAAGATTCCACACTTTTCGCTTCTTTTAACGTTCCCGGATTTTTGGGTACACCTTGTTGCCAATGCTCGCGGCTAGACAAGCAGCATACCTATACGCAAATCGGGTCCCGCTCAGACACCTTCCAATCGAGGCTATAACCTCGAAAACTATCTTAGCAATCGCCCTTGGAGAGCCCACTAGCACATAGTGTATCGATAATATGCTTTACCAGTCGTTCTCCGGCCTCACCGTATCACGCAGGTATGGCTGTACGTATCGAAGCCCTGGTACAGAAAATCTCGGCCTAATGACTCCAAGCGCAACAGCTGAACACACTGCGGCTTTCGATCGATACATGAACGGATAGGTTTAGAATCATGCGCTAGATGATATGTTTCGTGTTCCAAAACTGAAGGTGATGCATTCAAAGAGGCCCGAGACTGCCACCCTGCAAGAGAGCTTCGCCCCTCTTACAGACACGTCTCGAT
seq00002   GCGGATACCAGTTGCGCTAGGTAAGAAAGATAAGATCAGGCTATATGTGGCTATGCGCTCCGCCACAAAGTGGGAGCACACGCGGCGAACCGGGACCATAATCATTAAGTTCGTCACATCATACATAGATCATGGGCCTCAGCCAGATATCTAACCACGAGCCGACGAGGGACAAATGCTCTCCATACTGTAAGCGCATGCTCGCCAGGGTGAGTAATCTTGGGCCCTCGCGACAAGGGGCGGCCCATATGGTGCGTTTTACATATTCCATCAACGCGCTCATCCAGCCAATTCGTCCCTTCCCGCAGCCCCGTGTACCCGTTGCGATCCACATATCTATCGCGAGTTCCTCCAGTCTATAGTTGAGAGTGGCCAGGATGTCTTTAACTGGGATTGACAAGATCAACACCGGTCACCTCTTAGGAGACGGGATAAATCTCCTGGATATTGTGATCCGGGTCAGCTCCACTATCTCGCATCCCGCACTAACTTGGCACAAGAGTGGGCTTAGCAAAACCGATGTAGCGGCACACTGCCTTCGGGGCTACGATATCGGATTGGAGTTTATGATCTCTACAGTAAGTTAAACGATAAGGCGATAGCGTCAGGGATCCTGATCGCGTACGGCGCCAACCGTGAACTGATTCACGGTACGACCGGTACTCGTAACTTTTTCCCGTCCCCCGGAGGTAGTCTGGTCGTTAAATACACTTCCATGCGTTAGGGTGCGAAGGTAGACAAAACCGCCGATCTGCAACACCAGGGCCTCTTGCTCCAGATTTCCTCCTTGTGGTCGTATCTATTGTGAGGTAGCAGTGCTACTTCGGTCTAGTCATTCAGATTTCACCGTTGGCACTTAGAACTGTGACGAGTTCAAACGCATGAGAATTTGAGCCGTATGCTGGCGGCACCAATATGCCCTCTTATATGATCCGGAGCTTGGGGTTCATACCTTAGTGTATCGGATAACGAAGTTGTGGCGAGGTGGTCCGAAAATTGTATATAATGAGTCTCGCATGGTTGCTGTTTGATTTCAAAGTCTACCTATTTCCCTTTGCGTACTCTCACAAGTGCCGCAACATTGGTCCACGGGACCATAACTTACCACTACAAGGGCCCGGTAGCTGATCAGAACCGAGCGTAACTTTTTAAGTCCTGATCCGGGAGTTATATTTGACTCCGATTCCTCCTTTCATGGTAAATTTCGAGGAAAGAGTTTTTAACCTTGAGGACAGTAGACAGCAGAATAGCCAGACGCGCGACAATCACTATGAGAGCGCCCACGGGGACGAACTGTCATCGGAAACATAACCTATATGGCACCGTTTCGCATGCTTATCAATGGTTGAAGGCGCCACCACTCCTATGCGAACATATTAACCTCTGTCCTATAGCCTGTTAGCCCGCTATAGTCTAGTTTTGGCCCGAGAAATAATTGCGCCTAACGGGTCCACCCCGCTACATTTACTTACCAAGTGCTCCAATGCCTGTATACTTGTAGCAGACTCCGCGTGGCACTGCACCACAGATTCTGCCAATAAGTTATAGTAAATGACCCGTCAGGCAGTTTTACGTATAACAAACGATGTAAGGCTGTCCACGTTGACCTGAAAGAGCCACCAAAGTTCCTGCCGAAGAGAGTTTTGGTTGTGGGGATCGGTAACCTGTCTACATAGCCCGGCGAATGCTCGTCGGCGGGCTCTTCCCCCACGTCGGATTCCCTCAATCACACGCTGCGCTGGGAAGGGACATGCCCGGATGGGACGCACGGCGGCCCCTATGCGGTGGCATATCTGGGGTTTACACGGTTAGTGCTTAAGATTCCACACTTTTCGCTTCTTTTAACGTTCCCGGATTTTTGGGTACACCTTGTTGCCAATGCTCGCGGCTAGACAAGCAGCATACCTATACGCAAATCGGGTCCCGCTCAGACACCTTCCAATCGAGGCTATAACCTCGAAAACTATCTTAGCAATCGCCCTTGGAGAGCCCACTAGCACATAGTGTATCGATAATATGCTTTACCAGTCGTTCTCCGGCCTCACCGTATCACGCAGGTATGGCTGTACGTATCGAAGCCCTGGTACAGAAAATCTCGGCCTAATGACTCCAAGCGCAACAGCTGAACACACTGCGGCTTTCGATCGATACATGAACGGATAGGTTTAGAATCATGCGCTAGATGATATGTTTCGTGTTCCAAAACTGAAGGTGATGCATTCAAAGAGGCCCGAGACTGCCACCCTGCAAGAGAGCTTCGCCCCTCTTACAGACACGTCTCGAT
seq00003   GCGGATACCAGTTGCGCTAGGTAAGAAAGATAAGATCAGGCTATATGTGGCTATGCGCTCCGCCACAAAGTGGGAGCACACGCGGCGAACCGGGACCATAATCATTAAGTTCGTCACATCATACATAGATCATGGGCCTCAGCCAGATATCTAACCACGAGCCGACGAGGGACAAATGCTCTCCATACTGTAAGCGCATGCTCGCCAGGGTGAGTAATCTTGGGCCCTCGCGACAAGGGGCGGCCCATATGGTGCGTTTTACATATTCCATCAACGCGCTCATCCAGCCAATTCGTCCCTTCCCGCAGCCCCGTGTACCCGTTGCGATCCACATATCTATCGCGAGTTCCTCCAGTCTATAGTTGAGAGTGGCCAGGATGTCTTTAACTGGGATTGACAAGATCAACACCGGTCACCTCTTAGGAGACGGGATAAATCTCCTGGATATTGTGATCCGGGTCAGCTCCACTATCTCGCATCCCGCACTAACTTGGCACAAGAGTGGGCTTAGCAAAACCGATGTAGCGGCACACTGCCTTCGGGGCTACGATATCGGATTGGAGTTTAGGATCTCTACAGTAAGTTAAACGATAAGGCGATAGCGTCAGGGATCCTGATCGCGTACGGCGCCAACCGTGAACTGATTCACGGTACGACCGGTACTCGTAACTTTTTCCCGTCCCCCGGAGGTAGTCTGGTCGTTAAATACACTTCCATGCGTTAGGGTGCGAAGGTAGACAAAACCGCCGATCTGCAACACCAGGGCCTCTTGCTCCAGATTTCCTCCTTGTGGTCGTATCTATTGTGAGGTAGCAGTGCTACTTCGGTCTAGTCATTCAGATTTCACCGTTGGCACTTAGAACTGTGACGAGTTCAAACGCATGAGAATTTGAGCCGTATGCTGGCGGCACCAATATGCCCTCTTATATGATCCGGAGCTTGGGGTTCATACCTTAGTGTATCGGATAACGAAGTTGTGGCGAGGTGGTCCGAAAATTGTATATAATGAGTCTCGCATGGTTGCTGTTTGATTTCAAAGTCTACCTATTTCCCTTTGCGTTCTCTCACAAGTGCCGCAACATTGGTCCACGGGACCATAACTTACCACTACAAGGGCCCGGTAGCTGATCAGAACCGAGCGTAACTTTTTAAGTCCTGATCCGGGAGTTATATTTGACTCCGATTCCTCCTTTCATGGTAAATTTCGAGGAAAGAGTTTTTAACCTTGAGGACAGTAGACAGCAGAATAGCCAGACGCGCGACAATCACTATGAGAGCGCCCACGGGGACGAACTGTCATCGGAAACATAACCTATATGGCACCGTTTCGCATGCTTATCACTGGTTGAAGGCGCCACCACTCCTATGCGAACATATTAACCTCTGTCCTATAGCCTGTTAGCCCGCTATAGTCTAGTTTTGGCCCGAGAAATAATTGCGCCTAACGGGTCCACCCCGCTACATTTACTTACCAAGTGCTCCAATGCCTGTATACTTGTAGCAGACTCCGCGTGGCACTGCACCACAGATTCTGCCAATAAGTTATAGTAAATGACCCGTCAGGCAGTTTTACGGATAACAAACGATGTAAGGCTGTCCACGTTGACCTGAAAGAGCCACCAAAGTTCCTGCCGAAGAGAGTTTTGGTTGTGGGGATCGGTAACCTGTCTACATAGCCCGGCGAATGCTCGTCGGCGGGCTCTTCCCCCACGTCGGATTCCCTCAATCACACGCTGCGCTGGGAAGGGACATGCCCGGATGGGACGCACGGCGGCCCCTATGCGGTGGCATATCTGGGGTTTACACGGTTAGTGCTTAAGATTCCACACTTTTCGCTTCTTTTAACGTTCCCGGATTTTTGGGTACACCTTGTTGCCAATGCTCGCGGCTAGACAAGCAGCATACCTATACGCAAATCGGGTCCCGCTCAGACACCTTCCAATCGAGGCTATAACCTCGAAAACTATCTTAGCAATCGCCCTTGGAGAGCCCACTAGCACATAGTGTATCGATAATATGCTTTACCAGTCGTTCTCCGGCCTCACCGTATCACGCAGGTATGGCTGTACGTATCGAAGCCCTGGTACAGAAAATCTCGGCCTAATGACTCCAAGCGCAACAGCTGAACACACTGCGGCTTTCGATCGATACATGAACGGATAGGTTTAGAATCATGCGCTAGATGATATGTTTCGTGTTCCAAAACTGAAGGTGATGCATTCAAAGAGGCCCGAGACTGCCACCCTGCAAGAGAGCTTCGCCCCTCTTACAGACACGTCTCGAT
seq00004   GCGGATACCAGTTGCGCTAGGTAAGAAAGATAAGATCAGGCTATATGTGGCTATGCGCTCCGCCACAAAGTGGGAGCACACGCGGCGAACCGGGACCATAATCATTAAGTTCGTCACATCATACATAGATCATGGGCCTCAGCCAGATATCTAACCACGAGCCGACGAGGGACAAATGCTCTCCATACTGTAAGCGCATGCTCGCCAGGGTGAGTAATCTTGGGCCCTCGCGACAAGGGGCGGCCCATATGGTGCGTTTTACATATTCCATCAACGCGCTCATCCAGCCAATTCGTCCCTTCCCGCAGCCCCGTGTACCCGTTGCGATCCACATATCTATCGCGAGTTCCTCCAGTCTATAGTTGAGAGTGGCCAGGATGTCTTTAACTGGGATTGACAAGATCAACACCGGTCACCTCTTAGGAGACGGGATAAATCTCCTGGATATTGTGATCCGGGTCAGCTCCACTATCTCGCATCCCGCACTAACTTGGCACAAGAGTGGGCTTAGCAAAACCGATGTAGCGGCACACTGCCTTCGGGGCTACGATATCGGATTGGAGTTTATGATCTCTACAGTAAGTTAAACGATAAGGCGATAGCGTCAGGGATCCTGATCGCGTACGGCGCCAACCGTGAACTGATTCACGGTACGACCGGTACTCGTAACTTTTTCCCGTCCCCCGGAGGTAGTCTGGTCGTTAAATACACTTCCATGCGTTAGGGTGCGAAGGTAGACAAAACCGCCGATCTGCAACACCAGGGCCTCTTGCTCCAGATTTCCTCCTTGTGGTCGTATCTATTGTGAGGTAGCAGTGCTACTTCGGTCTAGTCATTCAGATTTCACCGTTGGCACTTAGAACTGTGACGAGTTCAAACGCATGAGAATTTGAGCCGTATGCTGGCGGCACCAATATGCCCTCTTATATGATCCGGAGCTTGGGGTTCATACCTTAGTGTATCGGATAACGAAGTTGTGGCGAGGTGGTCCGAAAATTGTATATAATGAGTCTCGCATGGTTGCTGTTTGATTTCAAAGTCTACCTATTTCCCTTTGCGTACTCTCACAAGTGCCGCAACATTGGTCCACGGGACCATAACTTACCACTACAAGGGCCCGGTAGCTGATCAGAACCGAGCGTAACTTTTTAAGTCCTGATCCGGGAGTTATATTTGACTCCGATTCCTCCTTTCATGGTAAATTTCGAGGAAAGAGTTTTTAACCTTGAGGACAGTAGACAGCAGAATAGCCAGACGCGCGACAATCACTATGAGAGCGCCCACGGGGACGAACTGTCATCGGAAACATAACCTATATGGCACCGTTTCGCATGCTTATCAATGGTTGAAGGCGCCACCACTCCTATGCGAACATATTAACCTCTGTCCTATAGCCTGTTAGCCCGCTATAGTCTAGTTTTGGCCCGAGAAATAATTGCGCCTAACGGGTCCACCCCGCTACATTTACTTACCAAGTGCTCCAATGCCTGTATACTTGTAGCAGACTCCGCGTGGCACTGCACCACAGATTCTGCCAATAAGTTATAGTAAATGACCCGTCAGGCAGTTTTACGTATAACAAACGATGTAAGGCTGTCCACGTTGACCTGAAAGAGCCACCAAAGTTCCTGCCGAAGAGAGTTTTGGTTGTGGGGATCGGTAACCTGTCTACATAGCCCGGCGAATGCTCGTCGGCGGGCTCTTCCCCCACGTCGGATTCCCTCAATCACACGCTGCGCTGGGAAGGGACATGCCCGGATGGGACGCACGGCGGCCCCTATGCGGTGGCATATCTGGGGTTTACACGGTTAGTGCTTAAGATTCCACACTTTTCGCTTCTTTTAACGTTCCCGGATTTTTGGGTACACCTTGTTGCCAATGCTCGCGGCTAGACAAGCAGCATACCTATACGCAAATCGGGTCCCGCTCAGACACCTTCCAATCGAGGCTATAACCTCGAAAACTATCTTAGCAATCGCCCTTGGAGAGCCCACTAGCACATAGTGTATCGATAATATGCTTTACCAGTCGTTCTCCGGCCTCACCGTATCACGCAGGTATGGCTGTACGTATCGAAGCCCTGGTACAGAAAATCTCGGCCTAATGACTCCAAGCGCAACAGCTGAACACACTGCGGCTTTCGATCGATACATGAACGGATAGGTTTAGAATCATGCGCTAGATGATATGTTTCGTGTTCCAAAACTGAAGGTGATGCATTCAAAGAGGCCCGAGACTGCCACCCTGCAAGAGAGCTTCGCCCCTCTTACAGACACGTCTCGAT
seq00005   GCGGATACCAGTTGCGCTAGGTAAGAAAGATAAGATCAGGCTATATGTGGCTATGCGCTCCGCCACAAAGTGGGAGCACACGCGGCGAACCGGGACCATAATCATTAAGTTCGTCACATCATACATAGATCATGGGCCTCAGCCAGATATCTAACCACGAGCCGACGAGGGACAAATGCTCTCCATACTGTAAGCGCATGCTCGCCAGGGTGAGTAATCTTGGGCCCTCGCGACAAGGGGCGGCCCATATGGTGCGTTTTACATATTCCATCAACGCGCTCATCCAGCCAATTCGTCCCTTCCCGCAGCCCCGTGTACCCGTTGCGATCCACATATCTATCGCGAGTTCCTCCAGTCTATAGTTGAGAGTGGCCAGGATGTCTTTAACTGGGATTGACAAGATCAACACCGGTCACCTCTTAGGAGACGGGATAAATCTCCTGGATATTGTGATCCGGGTCAGCTCCACTATCTCGCATCCCGCACTAACTTGGCACAAGAGTGGGCTTAGCAAAACCGATGTAGCGGCACACTGCCTTCGGGGCTACGATATCGGATTGGAGTTTAGGATCTCTACAGTAAGTTAAACGATAAGGCGATAGCGTCAGGGATCCTGATCGCGTACGGCGCCAACCGTGAACTGATTCACGGTACGACCGGTACTCGTAACTTTTTCCCGTCCCCCGGAGGTAGTCTGGTCGTTAAATACACTTCCATGCGTTAGGGTGCGAAGGTAGACAAAACCGCCGATCTGCAACACCAGGGCCTCTTGCTCCAGATTTCCTCCTTGTGGTCGTATCTATTGTGAGGTAGCAGTGCTACTTCGGTCTAGTCATTCAGATTTCACCGTTGGCACTTAGAACTGTGACGAGTTCAAACGCATGAGAATTTGAGCCGTATGCTGGCGGCACCAATATGCCCTCTTATATGATCCGGAGCTTGGGGTTCATACCTTAGTGTATCGGATAACGAAGTTGTGGCGAGGTGGTCCGAAAATTGTATATAATGAGTCTCGCATGGTTGCTGTTTGATTTCAAAGTCTACCTATTTCCCTTTGCGTTCTCTCACAAGTGCCGCAACATTGGTCCACGGGACCATAACTTACCACTACAAGGGCCCGGTAGCTGATCAGAACCGAGCGTAACTTTTTAAGTCCTGATCCGGGAGTTATATTTGACTCCGATTCCTCCTTTCATGGTAAATTTCGAGGAAAGAGTTTTTAACCTTGAGGACAGTAGACAGCAGAATAGCCAGACGCGCGACAATCACTATGAGAGCGCCCACGGGGACGAACTGTCATCGGAAACATAACCTATATGGCACCGTTTCGCATGCTTATCACTGGTTGAAGGCGCCACCACTCCTATGCGAACATATTAACCTCTGTCCTATAGCCTGTTAGCCCGCTATAGTCTAGTTTTGGCCCGAGAAATAATTGCGCCTAACGGGTCCACCCCGCTACATTTACTTACCAAGTGCTCCAATGCCTGTATACTTGTAGCAGACTCCGCGTGGCACTGCACCACAGATTCTGCCAATAAGTTATAGTAAATGACCCGTCAGGCAGTTTTACGGATAACAAACGATGTAAGGCTGTCCACGTTGACCTGAAAGAGCCACCAAAGTTCCTGCCGAAGAGAGTTTTGGTTGTGGGGATCGGTAACCTGTCTACATAGCCCGGCGAATGCTCGTCGGCGGGCTCTTCCCCCACGTCGGATTCCCTCAATCACACGCTGCGCTGGGAAGGGACATGCCCGGATGGGACGCACGGCGGCCCCTATGCGGTGGCATATCTGGGGTTTACACGGTTAGTGCTTAAGATTCCACACTTTTCGCTTCTTTTAACGTTCCCGGATTTTTGGGTACACCTTGTTGCCAATGCTCGCGGCTAGACAAGCAGCATACCTATACGCAAATCGGGTCCCGCTCAGACACCTTCCAATCGAGGCTATAACCTCGAAAACTATCTTAGCAATCGCCCTTGGAGAGCCCACTAGCACATAGTGTATCGATAATATGCTTTACCAGTCGTTCTCCGGCCTCACCGTATCACGCAGGTATGGCTGTACGTATCGAAGCCCTGGTACAGAAAATCTCGGCCTAATGACTCCAAGCGCAACAGCTGAACACACTGCGGCTTTCGATCGATACATGAACGGATAGGTTTAGAATCATGCGCTAGATGATATGTTTCGTGTTCCAAAACTGAAGGTGATGCATTCAAAGAGGCCCGAGACTGCCACCCTGCAAGAGAGCTTCGCCCCTCTTACAGACACGTCTCGAT
seq00006   GCGGATACCAGTTGCGCTAGGTAAGAAAGATAAGATCAGGCTATATGTGGCTATGCGCTCCGCCACAAAGTGGGAGCACACGCGGCGAACCGGGACCATAATCATTAAGTTCGTCACATCATACATAGATCATGGGCCTCAGCCAGATATCTAACCACGAGCCGACGAGGGACAAATGCTCTCCATACTGTAAGCGCATGCTCGCCAGGGTGAGTAATCTTGGGCCCTCGCGACAAGGGGCGGCCCATATGGTGCGTTTTACATATTCCATCAACGCGCTCATCCAGCCAATTCGTCCCTTCCCGCAGCCCCGTGTACCCGTTGCGATCCACATATCTATCGCGAGTTCCTCCAGTCTATAGTTGAGAGTGGCCAGGATGTCTTTAACTGGGATTGACAAGATCAACACCGGTCACCTCTTAGGAGACGGGATAAATCTCCTGGATATTGTGATCCGGGTCAGCTCCACTATCTCGCATCCCGCACTAACTTGGCACAAGAGTGGGCTTAGCAAAACCGATGTAGCGGCACACTGCCTTCGGGGCTACGATATCGGATTGGAGTTTATGATCTCTACAGTAAGTTAAACGATAAGGCGATAGCGTCAGGGATCCTGATCGCGTACGGCGCCAACCGTGAACTGATTCACGGTACGACCGGTACTCGTAACTTTTTCCCGTCCCCCGGAGGTAGTCTGGTCGTTAAATACACTTCCATGCGTTAGGGTGCGAAGGTAGACAAAACCGCCGATCTGCAACACCAGGGCCTCTTGCTCCAGATTTCCTCCTTGTGGTCGTATCTATTGTGAGGTAGCAGTGCTACTTCGGTCTAGTCATTCAGATTTCACCGTTGGCACTTAGAACTGTGACGAGTTCAAACGCATGAGAATTTGAGCCGTATGCTGGCGGCACCAATATGCCCTCTTATATGATCCGGAGCTTGGGGTTCATACCTTAGTGTATCGGATAACGAAGTTGTGGCGAGGTGGTCCGAAAATTGTATATAATGAGTCTCGCATGGTTGCTGTTTGATTTCAAAGTCTACCTATTTCCCTTTGCGTACTCTCACAAGTGCCGCAACATTGGTCCACGGGACCATAACTTACCACTACAAGGGCCCGGTAGCTGATCAGAACCGAGCGTAACTTTTTAAGTCCTGATCCGGGAGTTATATTTGACTCCGATTCCTCCTTTCATGGTAAATTTCGAGGAAAGAGTTTTTAACCTTGAGGACAGTAGACAGCAGAATAGCCAGACGCGCGACAATCACTATGAGAGCGCCCACGGGGACGAACTGTCATCGGAAACATAACCTATATGGCACCGTTTCGCATGCTTATCAATGGTTGAAGGCGCCACCACTCCTATGCGAACATATTAACCTCTGTCCTATAGCCTGTTAGCCCGCTATAGTCTAGTTTTGGCCCGAGAAATAATTGCGCCTAACGGGTCCACCCCGCTACATTTACTTACCAAGTGCTCCAATGCCTGTATACTTGTAGCAGACTCCGCGTGGCACTGCACCACAGATTCTGCCAATAAGTTATAGTAAATGACCCGTCAGGCAGTTTTACGTATAACAAACGATGTAAGGCTGTCCACGTTGACCTGAAAGAGCCACCAAAGTTCCTGCCGAAGAGAGTTTTGGTTGTGGGGATCGGTAACCTGTCTACATAGCCCGGCGAATGCTCGTCGGCGGGCTCTTCCCCCACGTCGGATTCCCTCAATCACACGCTGCGCTGGGAAGGGACATGCCCGGATGGGACGCACGGCGGCCCCTATGCGGTGGCATATCTGGGGTTTACACGGTTAGTGCTTAAGATTCCACACTTTTCGCTTCTTTTAACGTTCCCGGATTTTTGGGTACACCTTGTTGCCAATGCTCGCGGCTAGACAAGCAGCATACCTATACGCAAATCGGGTCCCGCTCAGACACCTTCCAATCGAGGCTATAACCTCGAAAACTATCTTAGCAATCGCCCTTGGAGAGCCCACTAGCACATAGTGTATCGATAATATGCTTTACCAGTCGTTCTCCGGCCTCACCGTATCACGCAGGTATGGCTGTACGTATCGAAGCCCTGGTACAGAAAATCTCGGCCTAATGACTCCAAGCGCAACAGCTGAACACACTGCGGCTTTCGATCGATACATGAACGGATAGGTTTAGAATCATGCGCTAGATGATATGTTTCGTGTTCCAAAACTGAAGGTGATGCATTCAAAGAGGCCCGAGACTGCCACCCTGCAAGAGAGCTTCGCCCCTCTTACAGACACGTCTCGAT
seq00007   GCGGATACCAGTTGCGCTAGGTAAGAAAGATAAGATCAGGCTATATGTGGCTATGCGCTCCGCCACAAAGTGGGAGCACACGCGGCGAACCGGGACCATAATCATTAAGTTCGTCACATCATACATAGATCATGGGCCTCAGCCAGATATCTAACCACGAGCCGACGAGGGACAAATGCTCTCCATACTGTAAGCGCATGCTCGCCAGGGTGAGTAATCTTGGGCCCTCGCGACAAGGGGCGGCCCATATGGTGCGTTTTACATATTCCATCAACGCGCTCATCCAGCCAATTCGTCCCTTCCCGCAGCCCCGTGTACCCGTTGCGATCCACATATCTATCGCGAGTTCCTCCAGTCTATAGTTGAGAGTGGCCAGGATGTCTTTAACTGGGATTGACAAGATCAACACCGGTCACCTCTTAGGAGACGGGATAAATCTCCTGGATATTGTGATCCGGGTCAGCTCCACTATCTCGCATCCCGCACTAACTTGGCACAAGAGTGGGCTTAGCAAAACCGATGTAGCGGCACACTGCCTTCGGGGCTACGATATCGGATTGGAGTTTAGGATCTCTACAGTAAGTTAAACGATAAGGCGATAGCGTCAGGGATCCTGATCGCGTACGGCGCCAACCGTGAACTGATTCACGGTACGACCGGTACTCGTAACTTTTTCCCGTCCCCCGGAGGTAGTCTGGTCGTTAAATACACTTCCATGCGTTAGGGTGCGAAGGTAGACAAAACCGCCGATCTGCAACACCAGGGCCTCTTGCTCCAGATTTCCTCCTTGTGGTCGTATCTATTGTGAGGTAGCAGTGCTACTTCGGTCTAGTCATTCAGATTTCACCGTTGGCACTTAGAACTGTGACGAGTTCAAACGCATGAGAATTTGAGCCGTATGCTGGCGGCACCAATATGCCCTCTTATATGATCCGGAGCTTGGGGTTCATACCTTAGTGTATCGGATAACGAAGTTGTGGCGAGGTGGTCCGAAAATTGTATATAATGAGTCTCGCATGGTTGCTGTTTGATTTCAAAGTCTACCTATTTCCCTTTGCGTTCTCTCACAAGTGCCGCAACATTGGTCCACGGGACCATAACTTACCACTACAAGGGCCCGGTAGCTGATCAGAACCGAGCGTAACTTTTTAAGTCCTGATCCGGGAGTTATATTTGACTCCGATTCCTCCTTTCATGGTAAATTTCGAGGAAAGAGTTTTTAACCTTGAGGACAGTAGACAGCAGAATAGCCAGACGCGCGACAATCACTATGAGAGCGCCCACGGGGACGAACTGTCATCGGAAACATAACCTATATGGCACCGTTTCGCATGCTTATCACTGGTTGAAGGCGCCACCACTCCTATGCGAACATATTAACCTCTGTCCTATAGCCTGTTAGCCCGCTATAGTCTAGTTTTGGCCCGAGAAATAATTGCGCCTAACGGGTCCACCCCGCTACATTTACTTACCAAGTGCTCCAATGCCTGTATACTTGTAGCAGACTCCGCGTGGCACTGCACCACAGATTCTGCCAATAAGTTATAGTAAATGACCCGTCAGGCAGTTTTACGGATAACAAACGATGTAAGGCTGTCCACGTTGACCTGAAAGAGCCACCAAAGTTCCTGCCGAAGAGAGTTTTGGTTGTGGGGATCGGTAACCTGTCTACATAGCCCGGCGAATGCTCGTCGGCGGGCTCTTCCCCCACGTCGGATTCCCTCAATCACACGCTGCGCTGGGAAGGGACATGCCCGGATGGGACGCACGGCGGCCCCTATGCGGTGGCATATCTGGGGTTTACACGGTTAGTGCTTAAGATTCCACACTTTTCGCTTCTTTTAACGTTCCCGGATTTTTGGGTACACCTTGTTGCCAATGCTCGCGGCTAGACAAGCAGCATACCTATACGCAAATCGGGTCCCGCTCAGACACCTTCCAATCGAGGCTATAACCTCGAAAACTATCTTAGCAATCGCCCTTGGAGAGCCCACTAGCACATAGTGTATCGATAATATGCTTTACCAGTCGTTCTCCGGCCTCACCGTATCACGCAGGTATGGCTGTACGTATCGAAGCCCTGGTACAGAAAATCTCGGCCTAATGACTCCAAGCGCAACAGCTGAACACACTGCGGCTTTCGATCGATACATGAATGGATAGGTTTAGAATCATGCGCTAGATGATATGTTTCGTGTTCCAAAACTGAAGGTGATGCATTCAAAGAGGCCCGAGACTGCCACCCTGCAAGAGAGCTTCGCCCCTCTTACAGACACGTCTCGAT
seq00008   GCGGATACCAGTTGCGCTAGGTAAGAAAGATAAGATCAGGCTATATGTGGCTATGCGCTCCGCCACAAAGTGGGAGCACACGCGGCGAACCGGGACCATAATCATTAAGTTCGTCACATCATACATAGATCATGGGCCTCAGCCAGATATCTAACCACGAGCCGACGAGGGACAAATGCTCTCCATACTGTAAGCGCATGCTCGCCAGGGTGAGTAATCTTGGGCCCTCGCGACAAGGGGCGGCCCATATGGTGCGTTTTACATATTCCATCAACGCGCTCATCCAGCCAATTCGTCCCTTCCCGCAGCCCCGTGTACCCGTTGCGATCCACATATCTATCGCGAGTTCCTCCAGTCTATAGTTGAGAGTGGCCAGGATGTCTTTAACTGGGATTGACAAGATCAACACCGGTCACCTCTTAGGAGACGGGATAAATCTCCTGGATATTGTGATCCGGGTCAGCTCCACTATCTCGCATCCCGCACTAACTTGGCACAAGAGTGGGCTTAGCAAAACCGATGTAGCGGCACACTGCCTTCGGGGCTACGATATCGGATTGGAGTTTATGATCTCTACAGTAAGTTAAACGATAAGGCGATAGCGTCAGGGATCCTGATCGCGTACGGCGCCAACCGTGAACTGATTCACGGTACGACCGGTACTCGTAACTTTTTCCCGTCCCCCGGAGGTAGTCTGGTCGTTAAATACACTTCCATGCGTTAGGGTGCGAAGGTAGACAAAACCGCCGATCTGCAACACCAGGGCCTCTTGCTCCAGATTTCCTCCTTGTGGTCGTATCTATTGTGAGGTAGCAGTGCTACTTCGGTCTAGTCATTCAGATTTCACCGTTGGCACTTAGAACTGTGACGAGTTCAAACGCATGAGAATTTGAGCCGTATGCTGGCGGCACCAATATGCCCTCTTATATGATCCGGAGCTTGGGGTTCATACCTTAGTGTATCGGATAACGAAGTTGTGGCGAGGTGGTCCGAAAATTGTATATAATGAGTCTCGCATGGTTGCTGTTTGATTTCAAAGTCTACCTATTTCCCTTTGCGTACTCTCACAAGTGCCGCAACATTGGTCCACGGGACCATAACTTACCACTACAAGGGCCCGGTAGCTGATCAGAACCGAGCGTAACTTTTTAAGTCCTGATCCGGGAGTTATATTTGACTCCGATTCCTCCTTTCATGGTAAATTTCGAGGAAAGAGTTTTTAACCTTGAGGACAGTAGACAGCAGAATAGCCAGACGCGCGACAATCACTATGAGAGCGCCCACGGGGACGAACTGTCATCGGAAACATAACCTATATGGCACCGTTTCGCATGCTTATCAATGGTTGAAGGCGCCACCACTCCTATGCGAACATATTAACCTCTGTCCTATAGCCTGTTAGCCCGCTATAGTCTAGTTTTGGCCCGAGAAATAATTGCGCCTAACGGGTCCACCCCGCTACATTTACTTACCAAGTGCTCCAATGCCTGTATACTTGTAGCAGACTCCGCGTGGCACTGCACCACAGATTCTGCCAATAAGTTATAGTAAATGACCCGTCAGGCAGTTTTACGTATAACAAACGATGTAAGGCTGTCCACGTTGACCTGAAAGAGCCACCAAAGTTCCTGCCGAAGAGAGTTTTGGTTGTGGGGATCGGTAACCTGTCTACATAGCCCGGCGAATGCTCGTCGGCGGGCTCTTCCCCCACGTCGGATTCCCTCAATCACACGCTGCGCTGGGAAGGGACATGCCCGGATGGGACGCACGGCGGCCCCTATGCGGTGGCATATCTGGGGTTTACACGGTTAGTGCTTAAGATTCCACACTTTTCGCTTCTTTTAACGTTCCCGGATTTTTGGGTACACCTTGTTGCCAATGCTCGCGGCTAGACAAGCAGCATACCTATACGCAAATCGGGTCCCGCTCAGACACCTTCCAATCGAGGCTATAACCTCGAAAACTATCTTAGCAATCGCCCTTGGAGAGCCCACTAGCACATAGTGTATCGATAATATGCTTTACCAGTCGTTCTCCGGCCTCACCGTATCACGCAGGTATGGCTGTACGTATCGAAGCCCTGGTACAGAAAATCTCGGCCTAATGACTCCAAGCGCAACAGCTGAACACACTGCGGCTTTCGATCGATACATGAACGGATAGGTTTAGAATCATGCGCTAGATGATATGTTTCGTGTTCCAAAACTGAAGGTGATGCATTCAAAGAGGCCCGAGACTGCCACCCTGCAAGAGAGCTTCGCCCCTCTTACAGACACGTCTCGAT
seq00009   GCGGATACCAGTTGCGCTAGGTAAGAAAGATAAGATCAGGCTATATGTGGCTATGCGCTCCGCCACAAAGTGGGAGCACACGCGGCGAACCGGGACCATAATCATTAAGTTCGTCACATCATACATAGATCATGGGCCTCAGCCAGATATCTAACCACGAGCCGACGAGGGACAAATGCTCTCCATACTGTAAGCGCATGCTCGCCAGGGTGAGTAATCTTGGGCCCTCGCGACAAGGGGCGGCCCATATGGTGCGTTTTACATATTCCATCAACGCGCTCATCCAGCCAATTCGTCCCTTCCCGCAGCCCCGTGTACCCGTTGCGATCCACATATCTATCGCGAGTTCCTCCAGTCTATAGTTGAGAGTGGCCAGGATGTCTTTAACTGGGATTGACAAGATCAACACCGGTCACCTCTTAGGAGACGGGATAAATCTCCTGGATATTGTGATCCGGGTCAGCTCCACTATCTCGCATCCCGCACTAACTTGGCACAAGAGTGGGCTTAGCAAAACCGATGTAGCGGCACACTGCCTTCGGGGCTACGATATCGGATTGGAGTTTATGATCTCTACAGTAAGTTAAACGATAAGGCGATAGCGTCAGGGATCCTGATCGCGTACGGCGCCAACCGTGAACTGATTCACGGTACGACCGGTACTCGTAACTTTTTCCCGTCCCCCGGAGGTAGTCTGGTCGTTAAATACACTTCCATGCGTTAGGGTGCGAAGGTAGACAAAACCGCCGATCTGCAACACCAGGGCCTCTTGCTCCAGATTTCCTCCTTGTGGTCGTATCTATTGTGAGGTAGCAGTGCTACTTCGGTCTAGTCATTCAGATTTCACCGTTGGCACTTAGAACTGTGACGAGTTCAAACGCATGAGAATTTGAGCCGTATGCTGGCGGCACCAATATGCCCTCTTATATGATCCGGAGCTTGGGGTTCATCCCTTAGTGTATCGGATAACGAAGTTGTGGCGAGGTGGTCCGAAAATTGTATATAATGAGTCTCGCATGGTTGCTGTTTGATTTCAAAGTCTACCTATTTCCCTTTGCGTACTCTCACAAGTGCCGCAACATTGGTCCACGGGACCATAACTTACCACTACAAGGGCCCGGTAGCTGATCAGAACCGAGCGTAACTTTTTAAGTCCTGATCCGGGAGTTATATTTGACTCCGATTCCTCCTTTCATGGTAAATTTCGAGGAAAGAGTTTTTAACCTTGAGGACAGTAGACAGCAGAATAGCCAGACGCGCGACAATCACTATGAGAGCGCCCACGGGGACGAACTGTCATCGGAAACATAACCTATATGGCACCGTTTCGCATGCTTATCAATGGTTGAAGGCGCCACCACTCCTATGCGAACATATTAACCTCTGTCCTATAGCCTGTTAGCCCGCTATAGTCTAGTTTTGGCCCGAGAAATAATTGCGCCTAACGGGTCCACCCCGCTACATTTACTTACCAAGTGCTCCAATGCCTGTATACTTGTAGCAGACTCCGCGTGGCACTGCACCACAGATTCTGCCAATAAGTTATAGTAAATGACCCGTCAGGCAGTTTTACGTATAACAAACGATGTAAGGCTGTCCACGTTGACCTGAAAGAGCCACCAAAGTTCCTGCCGAAGAGAGTTTTGGTTGTGGGGATCGGTAACCTGTCTACATAGCCCGGCGAATGCTCGTCGGCGGGCTCTTCCCCCACGTCGGATTCCCTCAATCACACGCTGCGCTGGGAAGGGACATGCCCGGATGGGACGCACGGCGGCCCCTATGCGGTGGCATATCTGGGGTTTACACGGTTAGTGCTTAAGATTCCACACTTTTCGCTTCTTTTAACGTTCCCGGATTTTTGGGTACACCTTGTTGCCAATGCTCGCGGCTAGACAAGCAGCATACCTATACGCAAATCGGGTCCCGCTCAGACACCTTCCAATCGAGGCTATAACCTCGAAAACTATCTTAGCAATCGCCCTTGGAGAGCCCACTAGCACATAGTGTATCGATAATATGCTTTACCAGTCGTTCTCCGGCCTCACCGTATCACGCAGGTATGGCTGTACGTATCGAAGCCCTGGTACAGAAAATCTCGGCCTAATGACTCCAAGCGCAACAGCTGAACACACTGCGGCTTTCGATCGATACATGAACGGATAGGTTTAGAATCATGCGCTAGATGATATGTTTCGTGTTCCAAAACTGAAGGTGATGCATTCAAAGAGGCCCGAGACTGCCACCCTGCAAGAGAGCTTCGCCCCTCTTACAGACACGTCTCGAT
seq00010   GCGGATACCAGTTGCGCTAGGTAAGAAAGATAAGATCAGGCTATATGTGGCTATGCGCTCCGCCACAAAGTGGGAGCACACGCGGCGAACCGGGACCATAATCATTAAGTTCGTCACATCATACATAGATCATGGGCCTCAGCCAGATATCTAACCACGAGCCGACGAGGGACAAATGCTCTCCATACTGTAAGCGCATGCTCGCCAGGGTGAGTAATCTTGGGCCCTCGCGACAAGGGGCGGCCCATATGGTGCGTTTTACATATTCCATCAACGCGCTCATCCAGCCAATTCGTCCCTTCCCGCAGCCCCGTGTACCCGTTGCGATCCACATATCTATCGCGAGTTCCTCCAGTCTATAGTTGAGAGTGGCCAGGATGTCTTTAACTGGGATTGACAAGATCAACACCGGTCACCTCTTAGGAGACGGGATAAATCTCCTGGATATTGTGATCCGGGTCAGCTCCACTATCTCGCATCCCGCACTAACTTGGCACAAGAGTGGGCTTAGCAAAACCGATGTAGCGGCACACTGCCTTCGGGGCTACGATATCGGATTGGAGTTTATGATCTCTACAGTAAGTTAAACGATAAGGCGATAGCGTCAGGGATCCTGATCGCGTACGGCGCCAACCGTGAACTGATTCACGGTACGACCGGTACTCGTAACTTTTTCCCGTCCCCCGGAGGTAGTCTGGTCGTTAAATACACTTCCATGCGTTAGGGTGCGAAGGTAGACAAAACCGCCGATCTGCAACACCAGGGCCTCTTGCTCCAGATTTCCTCCTTGTGGTCGTATCTATTGTGAGGTAGCAGTGCTACTTCGGTCTAGTCATTCAGATTTCACCGTTGGCACTTAGAACTGTGACGAGTTCAAACGCATGAGAATTTGAGCCGTATGCTGGCGGCACCAATATGCCCTCTTATATGATCCGGAGCTTGGGGTTCATACCTTAGTGTATCGGATAACGAAGTTGTGGCGAGGTGGTCCGAAAATTGTATATAATGAGTCTCGCATGGTTGCTGTTTGATTTCAAAGTCTACCTATTTCCCTTTGCGTACTCTCACAAGTGCCGCAACATTGGTCCACGGGACCATAACTTACCACTACAAGGGCCCGGTAGCTGATCAGAACCGAGCGTAACTTTTTAAGTCCTGATCCGGGAGTTATATTTGACTCCGATTCCTCCTTTCATGGTAAATTTCGAGGAAAGAGTTTTTAACCTTGAGGACAGTAGACAGCAGAATAGCCAGACGCGCGACAATCACTATGAGAGCGCCCACGGGGACGAACTGTCATCGGAAACATAACCTATATGGCACCGTTTCGCATGCTTATCATTGGTTGAAGGCGCCACCACTCCTATGCGAACATATTAACCTCTGTCCTATAGCCTGTTAGCCCGCTATAGTCTAGTTTTGGCCCGAGAAATAATTGCGCCTAACGGGTCCACCCCGCTACATTTACTTACCAAGTGCTCCAATGCCTGTATACTTGTAGCAGACTCCGCGTGGCACTGCACCACAGATTCTGCCAATAAGTTATAGTAAATGACCCGTCAGGCAGTTTTACGTATAACAAACGATGTAAGGCTGTCCACGTTGACCTGAAAGAGCCACCAAAGTTCCTGCCGAAGAGAGTTTTGGTTGTGGGGATCGGTAACCTGTCTACATAGCCCGGCGAATGCTCGTCGGCGGGCTCTTCCCCCACGTCGGATTCCCTCAATCACACGCTGCGCTGGGAAGGGACATGCCCGGATGGGACGCACGGCGGCCCCTATGCGGTGGCATATCTGGGGTTTACACGGTTAGTGCTTAAGATTCCACACTTTTCGCTTCTTTTAACGTTCCCGGATTTTTGGGTACACCTTGTTGCCAATGCTCGCGGCTAGACAAGCAGCATACCTATACGCAAATCGGGTCCCGCTCAGACACCTTCCAATCGAGGCTATAACCTCGAAAACTATCTTAGCAATCGCCCTTGGAGAGCCCACTAGCACATAGTGTATCGATAATATGCTTTACCAGTCGTTCTCCGGCCTCACCGTATCACGCAGGTATGGCTGTACGTATCGAAGCCCTGGTACAGAAAATCTCGGCCTAATGACTCCAAGCGCAACAGCTGAACACACTGCGGCTTTCGATCGATACATGAACGGATAGGTTTAGAATCATGCGCTAGATGATATGTTTCGTGTTCCAAAACTGAAGGTGATGCATTCAAAGAGGCCCGAGACTGCCACCCTGCAAGAGAGCTTCGCCCCTCTTACAGACACGTCTCGAT
seq00011   GCGGATACCAGTTGCGCTAGGTAAGAAAGATAAGATCAGGCTATATGTGGCTATGCGCTCCGCCACAAAGTGGGAGCACACGCGGCGAACCGGGACCATAATCATTAAGTTCGTCACATCATACATAGATCATGGGCCTCAGCCAGATATCTAACCACGAGCCGACGAGGGACAAATGCTCTCCATACTGTAAGCGCATGCTCGCCAGGGTGAGTAATCTTGGGCCCTCGCGACAAGGGGCGGCCCATATGGTGCGTTTTACATATTCCATCAACGCGCTCATCCAGCCAATTCGTCCCTTCCCGCAGCCCCGTGTACCCGTTGCGATCCACATATCTATCGCGAGTTCCTCCAGTCTATAGTTGAGAGTGGCCAGGATGTCTTTAACTGGGATTGACAAGATCAACACCGGTCACCTCTTAGGAGACGGGATAAATCTCCTGGATATTGTGATCCGGGTCAGCTCCACTATCTCGCATCCCGCACTAACTTGGCACAAGAGTGGGCTTAGCAAAACCGATGTAGCGGCACACTGCCTTCGGGGCTACGATATCGGATTGGAGTTTATGATCTCTACAGTAAGTTAAACGATAAGGCGATAGCGTCAGGGATCCTGATCGCGTACGGCGCCAACCGTGAACTGATTCACGGTACGACCGGTACTCGTAACTTTTTCCCGTCCCCCGGAGGTAGTCTGGTCGTTAAATACACTTCCATGCGTTAGGGTGCGAAGGTAGACAAAACCGCCGATCTGCAACACCAGGGCCTCTTGCTCCAGATTTCCTCCTTGTGGTCGTATCTATTGTGAGGTAGCAGTGCTACTTCGGTCTAGTCATTCAGATTTCACCGTTGGCACTTAGAACTGTGACGAGTTCAAACGCATGAGAATTTGAGCCGTATGCTGGCGGCACCAATATGCCCTCTTATATGATCCGGAGCTTGGGGTTCATACCTTAGTGTATCGGATAACGAAGTTGTGGCGAGGTGGTCCGAAAATTGTATATAATGAGTCTCGCATGGTTGCTGTTTGATTTCAAAGTCTACCTATTTCCCTTTGCGTACTCTCACAAGTGCCGCAACATTGGTCCACGGGACCATAACTTACCACTACAAGGGCCCGGTAGCTGATCAGAACCGAGCGTAACTTTTTAAGTCCTGATCCGGGAGTTATATTTGACTCCGATTCCTCCTTTCATGGTAAATTTCGAGGAAAGAGTTTTTAACCTTGAGGACAGTAGACAGCAGAATAGCCAGACGCGCGACAATCACTATGAGAGCGCCCACGGGGACGAACTGTCATCGGAAACATAACCTATATGGCACCGTTTCGCATGCTTATCAATGGTTGAAGGCGCCACCACTCCTATGCGAACATATTAACCTCTGTCCTATAGCCTGTTAGCCCGCTATAGTCTAGTTTTGGCCCGAGAAATAATTGCGCCTAACGGGTCCACCCCGCTACATTTACTTACCAAGTGCTCCAATGCCTGTATACTTGTAGCAGACTCCGCGTGGCACTGCACCACAGATTCTGCCAATAAGTTATAGTAAATGACCCGTCAGGCAGTTTTACGTATAACAAACGATGTAAGGCTGTCCACGTTGACCTGAAAGAGCCACCAAAGTTCCTGCCGAAGAGAGTTTTGGTTGTGGGGATCGGTAACCTGTCTACATAGCCCGGCGAATGCTCGTCGGCGGGCTCTTCCCCCACGTCGGATTCCCTCAATCACACGCTGCGCTGGGAAGGGACATGCCCGGATGGGACGCACGGCGGCCCCTATGCGGTGGCATATCTGGGGTTTACACGGTTAGTGCTTAAGATTCCACACTTTTCGCTTCTTTTAACGTTCCCGGATTTTTGGGTACACCTTGTTGCCAATGCTCGCGGCTAGACAAGCAGCATACCTATACGCAAATCGGGTCCCGCTCAGACACCTTCCAATCGAGGCTATAACCTCGAAAACTATCTTAGCAATCGCCCTTGGAGAGCCCACTAGCACATAGTGTATCGATAATATGCTTTACCAGTCGTTCTCCGGCCTCACCGTATCACGCAGGTATGGCTGTACGTATCGAAGCCCTGGTACAGAAAATCTCGGCCTAATGACTCCAAGCGCAACAGCTGAACACACTGCGGCTTTCGATCGATACATGAACGGATAGGTTTAGAATCATGCGCTAGATGATATGTTTCGTGTTCCAAAACTGAAGGTGATGCATTCAAAGAGGCCCGAGACTGCCACCCTGCAAGAGAGCTTCGCCCCTCTTACAGACACGTCTCGAT
seq00012   GCGGATACCAGTTGCGCTAGGTAAGAAAGATAAGATCAGGCTATATGTGGCTATGCGCTCCGCCACAAAGTGGGAGCACACGCGGCGAACCGGGACCATAATCATTAAGTTCGTCACATCATACATAGATCATGGGCCTCAGCCAGATATCTAACCACGAGCCGACGAGGGACAAATGCTCTCCATACTGTAAGCGCATGCTCGCCAGGGTGAGTAATCTTGGGCCCTCGCGACAAGGGGCGGCCCATATGGTGCGTTTTACATATTCCATCAACGCGCTCATCCAGCCAATTCGTCCCTTCCCGCAGCCCCGTGTACCCGTTGCGATCCACATATCTATCGCGAGTTCCTCCAGTCTATAGTTGAGAGTGGCCAGGATGTCTTTAACTGGGATTGACAAGATCAACACCGGTCACCTCTTAGGAGACGGGATAAATCTCCTGGATATTGTGATCCGGGTCAGCTCCACTATCTCGCATCCCGCACTAACTTGGCACAAGAGTGGGCTTAGCAAAACCGATGTAGCGGCACACTGCCTTCGGGGCTACGATATCGGATTGGAGTTTAGGATCTCTACAGTAAGTTAAACGATAAGGCGATAGCGTCAGGGATCCTGATCGCGTACGGCGCCAACCGTGAACTGATTCACGGTACGACCGGTACTCGTAACTTTTTCCCGTCCCCCGGAGGTAGTCTGGTCGTTAAATACACTTCCATGCGTTAGGGTGCGAAGGTAGACAAAACCGCCGATCTGCAACACCAGGGCCTCTTGCTCCAGATTTCCTCCTTGTGGTCGTATCTATTGTGAGGTAGCAGTGCTACTTCGGTCTAGTCATTCAGATTTCACCGTTGGCACTTAGAACTGTGACGAGTTCAAACGCATGAGAATTTGAGCCGTATGCTGGCGGCACCAATATGCCCTCTTATATGATCCGGAGCTTGGGGTTCATACCTTAGTGTATCGGATAACGAAGTTGTGGCGAGGTGGTCCGAAAATTGTATATAATGAGTCTCGCATGGTTGCTGTTTGATTTCAAAGTCTACCTATTTCCCTTTGCGTTCTCTCACAAGTGCCGCAACATTGGTCCACGGGACCATAACTTACCACTACAAGGGCCCGGTAGCTGATCAGAACCGAGCGTAACTTTTTAAGTCCTGATCCGGGAGTTATATTTGACTCCGATTCCTCCTTTCATGGTAAATTTCGAGGAAAGAGTTTTTAACCTTGAGGACAGTAGACAGCAGAATAGCCAGACGCGCGACAATCACTATGAGAGCGCCCACGGGGACGAACTGTCATCGGAAACATAACCTATATGGCACCGTTTCGCATGCTTATCACTGGTTGAAGGCGCCACCACTCCTATGCGAACATATTAACCTCTGTCCTATAGCCTGTTAGCCCGCTATAGTCTAGTTTTGGCCCGAGAAATAATTGCGCCTAACGGGTCCACCCCGCTACATTTACTTACCAAGTGCTCCAATGCCTGTATACTTGTAGCAGACTCCGCGTGGCACTGCACCACAGATTCTGCCAATAAGTTATAGTAAATGACCCGTCAGGCAGTTTTACGGATAACAAACGATGTAAGGCTGTCCACGTTGACCTGAAAGAGCCACCAAAGTTCCTGCCGAAGAGAGTTTTGGTTGTGGGGATCGGTAACCTGTCTACATAGCCCGGCGAATGCTCGTCGGCGGGCTCTTCCCCCACGTCGGATTCCCTCAATCACACGCTGCGCTGGGAAGGGACATGCCCGGATGGGACGCACGGCGGCCCCTATGCGGTGGCATATCTGGGGTTTACACGGTTAGTGCTTAAGATTCCACACTTTTCGCTTCTTTTAACGTTCCCGGATTTTTGGGTACACCTTGTTGCCAATGCTCGCGGCTAGACAAGCAGCATACCTATACGCAAATCGGGTCCCGCTCAGACACCTTCCAATCGAGGCTATAACCTCGAAAACTATCTTAGCAATCGCCCTTGGAGAGCCCACTAGCACATAGTGTATCGATAATATGCTTTACCAGTCGTTCTCCGGCCTCACCGTATCACGCAGGTATGGCTGTACGTATCGAAGCCCTGGTACAGAAAATCTCGGCCTAATGACTCCAAGCGCAACAGCTGAACACACTGCGGCTTTCGATCGATACATGAATGGATAGGTTTAGAATCATGCGCTAGATGATATGTTTCGTGTTCCAAAACTGAAGGTGATGCATTCAAAGAGGCCCGAGACTGCCACCCTGCAAGAGAGCTTCGCCCCTCTTACAGACACGTCTCGAT
seq00013   GCGGATACCAGTTGCGCTAGGTAAGAAAGATAAGATCAGGCTATATGTGGCTATGCGCTCCGCCACAAAGTGGGAGCACACGCGGCGAACCGGGACCATAATCATTAAGTTCGTCACATCATACATAGATCATGGGCCTCAGCCAGATATCTAACCACGAGCCGACGAGGGACAAATGCTCTCCATACTGTAAGCGCATGCTCGCCAGGGTGAGTAATCTTGGGCCCTCGCGACAAGGGGCGGCCCATATGGTGCGTTTTACATATTCCATCAACGCGCTCATCCAGCCAATTCGTCCCTTCCCGCAGCCCCGTGTACCCGTTGCGATCCACATATCTATCGCGAGTTCCTCCAGTCTATAGTTGAGAGTGGCCAGGATGTCTTTAACTGGGATTGACAAGATCAACACCGGTCACCTCTTAGGAGACGGGATAAATCTCCTGGATATTGTGATCCGGGTCAGCTCCACTATCTCGCATCCCGAACTAACTTGGCACAAGAGTGGGCTTAGCAAAACCGATGTAGCGGCACACTGCCTTCGGGGCTACGATATCGGATTGGAGTTTATGATCTCTACAGTAAGTTAAACGATAAGGCGATAGCGTCAGGGATCCTGATCGCGTACGGCGCCAACCGTGAACTGATTCACGGTACGACCGGTACTCGTAACTTTTTCCCGTCCCCCGGAGGTAGTCTGGTCGTTAAATACACTTCCATGCGTTAGGGTGCGAAGGTAGACAAAACCGCCGATCTGCAACACCAGGGCCTCTTGCTCCAGATTTCCTCCTTGTGGTCGTATCTATTGTGAGGTAGCAGTGCTACTTCGGTCTAGTCATTCAGATTTCACCGTTGGCACTTAGAACTGTGACGAGTTCAAACGCATGAGAATTTGAGCCGTATGCTGGCGGCACCAATATGCCCTCTTATATGATCCGGAGCTTGGGGTTCATACCTTAGTGTATCGGATAACGAAGTTGTGGCGAGGTGGTCCGAAAATTGTATATAATGAGTCTCGCATGGTTGCTGTTTGATTTCAAAGTCTACCTATTTCCCTTTGCGTACTCTCACAAGTGCCGCAACATTGGTCCACGGGACCATAACTTACCACTACAAGGGCCCGGTAGCTGATCAGAACCGAGCGTAACTTTTTAAGTCCTGATCCGGGAGTTATATTTGACTCCGATTCCTCCTTTCATGGTAAATTTCGAGGAAAGAGTTTTTAACCTTGAGGACAGTAGACAGCAGAATAGCCAGACGCGCGACAATCACTATGAGAGCGCCCACGGGGACGAACTGTCATCGGAAACATAACCTATATGGCACCGTTTCGCATGCTTATCAATGGTTGAAGGCGCCACCACTCCTATGCGAACATATTAACCTCTGTCCTATAGCCTGTTAGCCCGCTATAGTCTAGTTTTGGCCCGAGAAATAATTGCGCCTAACGGGTCCACCCCGCTACATTTACTTACCAAGTGCTCCAATGCCTGTATACTTGTAGCAGACTCCGCGTGGCACTGCACCACAGATTCTGCCAATAAGTTATAGTAAATGACCCGTCAGGCAGTTTTACGTATAACAAACGATGTAAGGCTGTCCACGTTGACCTGAAAGAGCCACCAAAGTTCCTGCCGAAGAGAGTTTTGGTTGTGGGGATCGGTAACCTGTCTACATAGCCCGGCGAATGCTCGTCGGCGGGCTCTTCCCCCACGTCGGATTCCCTCAATCACACGCTGCGCTGGGAAGGGACATGCCCGGATGGGACGCACGGCGGCCCCTATGCGGTGGCATATCTGGGGTTTACACGGTTAGTGCTTAAGATTCCACACTTTTCGCTTCTTTTAACGTTCCCGGATTTTTGGGTACACCTTGTTGCCAATGCTCGCGGCTAGACAAGCAGCATACCTATACGCAAATCGGGTCCCGCTCAGACACCTTCCAATCGAGGCTATAACCTCGAAAACTATCTTAGCAATCGCCCTTGGAGAGCCCACTAGCACATAGTGTATCGATAATATGCTTTACCAGTCGTTCTCCGGCCTCACCGTATCACGCAGGTATGGCTGTACGTATCGAAGCCCTGGTACAGAAAATCTCGGCCTAATGACTCCAAGCGCAACAGCTGAACACACTGCGGCTTTCGATCGATACATGAACGGATAGGTTTAGAATCATGCGCTAGATGATATGTTTCGTGTTCCAAAACTGAAGGTGATGCATTCAAAGAGGCCCGAGACTGCCACCCTGCAAGAGAGCTTCGCCCCTCTTACAGACACGTCTCGAT
seq00014   GCGGATACCAGTTGCGCTAGGTAAGAAAGATAAGATCAGGCTATATGTGGCTATGCGCTCCGCCACAAAGTGGGAGCACACGCGGCGAACCGGGACCATAATCATTAAGTTCGTCACATCATACATAGATCATGGGCCTCAGCCAGATATCTAACCACGAGCCGACGAGGGACAAATGCTCTCCATACTGTAAGCGCATGCTCGCCAGGGTGAGTAATCTTGGGCCCTCGCGACAAGGGGCGGCCCATATGGTGCGTTTTACATATTCCATCAACGCGCTCATCCAGCCAATTCGTCCCTTCCCGCAGCCCCGTGTACCCGTTGCGATCCACATATCTATCGCGAGTTCCTCCAGTCTATAGTTGAGAGTGGCCAGGATGTCTTTAACTGGGATTGACAAGATCAACACCGGTCACCTCTTAGGAGACGGGATAAATCTCCTGGATATTGTGATCCGGGTCAGCTCCACTATCTCGCATCCCGCACTAACTTGGCACAAGAGTGGGCTTAGCAAAACCGATGTAGCGGCACACTGCCTTCGGGGCTACGATATCGGATTGGAGTTTAGGATCTCTACAGTAAGTTAAACGATAAGGCGATAGCGTCAGGGATCCTGATCGCGTACGGCGCCAACCGTGAACTGATTCACGGTACGACCGGTACTCGTAACTTTTTCCCGTCCCCCGGAGGTAGTCTGGTCGTTAAATACACTTCCATGCGTTAGGGTGCGAAGGTAGACAAAACCGCCGATCTGCAACACCAGGGCCTCTTGCTCCAGATTTCCTCCTTGTGGTCGTATCTATTGTGAGGTAGCAGTGCTACTTCGGTCTAGTCATTCAGATTTCACCGTTGGCACTTAGAACTGTGACGAGTTCAAACGCATGAGAATTTGAGCCGTATGCTGGCGGCACCAATATGCCCTCTTATATGATGCGGAGCTTGGGGTTCATACCTTAGTGTATCGGATAACGAAGTTGTGGCGAGGTGGTCCGAAAATTGTATATAATGAGTCTCGCATGGTTGCTGTTTGATTTCAAAGTCTACCTATTTCCCTTTGCGTACTCTCACAAGTGCCGCAACATTGGTCCACGGGACCATAACTTACCACTACAAGGGCCCGGTAGCTGATCAGAACCGAGCGTAACTTTTTAAGTCCTGATCCGGGAGTTATATTTGACTCCGATTCCTCCTTTCATGGTAAATTTCGAGGAAAGAGTTTTTAACCTTGAGGACAGTAGACAGCACAATAGCCAGACGCGCGACAATCACTATGAGAGCGCCCACGGGGACGAACTGTCATCGGAAACATAACCTATATGGCACCGTTTCGCATGCTTATCACTGGTTGAAGGCGCCACCACTCCTATGCGAACATATTAACCTCTGTCCTATAGCCTGTTAGCCCGCTATAGTCTAGTTTTGGCCCGAGAAATAATTGCGCCTAACGGGTCCACCCCGCTACATTTACTTACCAAGTGCTCCAATGCCTGTATACTTGTAGCAGACTCCGCGTGGCACTGCACCACAGATTCTGCCAATAAGTTATAGTAAATGACCCGTCAGGCAGTTTTACGTATAACAAACGTTGTAAGGCTGTCCACGTTGACCTGAAAGAGCCACCAAAGTTCCTGCCGAAGAGAGTTTTGGTTGTGGGGATCGGTAACCTGTCTACATAGCCCGGCGAATGCTCGTCGGCGGGCTCTTCCCCCACGTCGGATTCCCTCAATCACACGCTGCGCTGGGAAGGGACATGCCCGGATGGGACGCACGGCGGCCCCTATGCGGTGGCATATCTGGGGTTTACACGGTTAGTGCTTAAGATTCCACACTTTTCGCTTCTTTTAACGTTCCCGGATTTTTGGGTACACCTTGTTGCCAATGCTCGCGGCTAGACAAGCAGCATACCTATACGCAAATCGGGTCCCGCTCAGACACCTTCCAATCGAGGCTATAACCTCGAAAACTATCTTAGCAATCGCCCTTGGAGAGCCCACTAGCACATAGTGTATCGATAATATGCTTTACCAGTCGTTCTCCGGCCTCACCGTATCACGCAGGTATGGCTGTACGTATCGAAGCCCTGGTACAGAAAATCTCGGCCTAATGACTCCAAGCGCAACAGCTGAACACACTGCGGCTTTCGATCGATACATGAACGGATAGGTTTAGAATCATGCGCTAGATGATATGTTTCGTGTTCCAAAACTGAAGGTGATGCATTCAAAGAGGCCCGAGACTGCCACCCTGCAAGAGAGCTTCGCCCCTCTTACAGACACGTCTCGAT
seq00015   GCGGATACCAGTTGCGCTAGGTAAGAAAGATAAGATCAGGCTATATGTGGCTATGCGCTCCGCCACAAAGTGGGAGCACACGCGGCGAACCGGGACCATAATCATTAAGTTCGTCACATCATACATAGATCATGGGCCTCAGCCAGATATCTAACCACGAGCCGACGAGGGACAAATGCTCTCCATACTGTAAGCGCATGCTCGCCAGGGTGAGTAATCTTGGGCCCTCGCGACAAGGGGCGGCCCATATGGTGCGTTTTACATATTCCATCAACGCGCTCATCCAGCCAATTCGTCCCTTCCCGCAGCCCCGTGTACCCGTTGCGATCCACATATCTATCGCGAGTTCCTCCAGTCTATAGTTGAGAGTGGCCAGGATGTCTTTAACTGGGATTGACAAGATCAACACCGGTCACCTCTTAGGAGACGGGATAAATCTCCTGGATATTGTGATCCGGGTCAGCTCCACTATCTCGCATCCCGCACTAACTTGGCACAAGAGTGGGCTTAGCAAAACCGATGTAGCGGCACACTGCCTTCGGGGCTACGATATCGGATTGGAGTTTAGGATCTCTACAGTAAGTTAAACGATAAGGCGATAGCGTCAGGGATCCTGATCGCGTACGGCGCCAACCGTGAACTGATTCACGGTACGACCGGTACTCGTAACTTTTTCCCGTCCCCCGGAGGTAGTCTGGTCGTTAAATACACTTCCATGCGTTAGGGTGCGAAGGTAGACAAAACCGCCGATCTGCAACACCAGGGCCTCTTGCTCCAGATTTCCTCCTTGTGGTCGTATCTATTGTGAGGTAGCAGTGCTACTTCGGTCTAGTCATTCAGATTTCACCGTTGGCACTTAGAACTGTGACGAGTTCAAACGCATGAGAATTTGAGCCGTATGCTGGCGGCACCAATATGCCCTCTTATATGATCCGGAGCTTGGGGTTCATACCTTAGTGTATCGGATAACGAAGTTGTGGCGAGGTGGTCCGAAAATTGTATATAATGAGTCTCGCATGGTTGCTGTTTGATTTCAAAGTCTACCTATTTCCCTTTGCGTACTCTCACAAGTGCCGCAACATTGGTCCACGGGACCATAACTTACCACTACAAGGGCCCGATAGCTGATCAGAACCGAGCGTAACTTTTTAAGTCCTGATCCGGGAGTTATATTTGACTCCGATTCCTCCTTTCATGGTAAATTTCGAGGAAAGAGTTTTTAACCTTGAGGACAGTAGACAGCACAATAGCCAGACGCGCGACAATCACTATGAGAGCGCCCACGGGGACGAACTGTCATCGGAAACATAACCTATATGGCACCGTTTCGCATGCTTATCACTGGTTGAAGGCGCCACCACTCCTATGCGAACATATTAACCTCTGTCCTATAGCCTGTTAGCCCGCTATAGTCTAGTTTTGGCCCGAGAAATAATTGCGCCTAACGGGTCCACCCCGCTACATTTACTTACCAAGTGCTCCAATGCCTGTATACTTGTAGCAGACTCCGCGTGGCACTGCACCACAGATTCTGCCAATAAGTTATAGTAAATGACCCGTCAGGCAGTTTTACGTATAACAAACGTTGTAAGGCTGTCCACGTTGACCTGAAAGAGCCACCAAAGTTCCTGCCGAAGAGAGTTTTGGTTGTGGGGATCGGTAACCTGTCTACATAGCCCGGCGAATGCTCGTCGGCGGGCTCTTCCCCCACGTCGGATTCCCTCAATCACACGCTGCGCTGGGAAGGGACATGCCCGGATGGGACGCACGGCGGCCCCTATGCGGTGGCATATCTGGGGTTTACACGGTTAGTGCTTAAGATTCCACACTTTTCGCTTCTTTTAACGTTCCCGGATTTTTGGGTACACCTTGTTGCCAATGCTCGCGGCTAGACAAGCAGCATACCTATACGCAAATCGGGTCCCGCTCAGACACCTTCCAATCGAGGCTATAACCTCGAAAACTATCTTAGCAATCGCCCTTGGAGAGCCCACTAGCACATAGTGTATCGATAATATGCTTTACCAGTCGTTCTCCGGCCTCACCGTATCACGCAGGTATGGCTGTACGTATCGAAGCCCTGGTACAGAAAATCTCGGCCTAATGACTCCAAGCGCAACAGCTGAACACACTGCGGCTTTCGATCGATACATGAACGGATAGGTTTAGAATCATGCGCTAGATGATATGTTTCGTGTTCCAAAACTGAAGGTGATGCATTCAAAGAGGCCCGAGACTGCCACCCTGCAAGAGAGCTTCGCCCCTCTTACAGACACGTCTCGAT
seq00016   GCGGATACCAGTTGCGCTAGGTAAGAAAGATAAGATCAGGCTATATGTGGCTATGCGCTCCGCCACAAAGTGGGAGCACACGCGGCGAACCGGGACCATAATCATTAAGTTCGTCACATCATACATAGATCATGGGCCTCAGCCAGATATCTAACCACGAGCCGACGAGGGACAAATGCTCTCCATACTGTAAGCGCATGCTCGCCAGGGTGAGTAATCTTGGGCCCTCGCGACAAGGGGCGGCCCATATGGTGCGTTTTACATATTCCATCAACGCGCTCATCCAGCCAATTCGTCCCTTCCCGCAGCCCCGTGTACCCGTTGCGATCCACATATCTATCGCGAGTTCCTCCAGTCTATAGTTGAGAGTGGCCAGGATGTCTTTAACTGGGATTGACAAGATCAACACCGGTCACCTCTTAGGAGACGGGATAAATCTCCTGGATATTGTGATCCGGGTCAGCTCCACTATCTCGCATCCCGCACTAACTTGGCACAAGAGTGGGCTTAGCAAAACCGATGTAGCGGCACACTGCCTTCGGGGCTACGATATCGGATTGGAGTTTATGATCTCTACAGTAAGTTAAACGATAAGGCGATAGCGTCAGGGATCCTGATCGCGTACGGCGCCAACCGTGAACTGATTCACGGTACGACCGGTACTCGTAACTTTTTCCCGTCCCCCGGAGGTAGTCTGGTCGTTAAATACACTTCCATGCGTTAGGGTGCGAAGGTAGACAAAACCGCCGATCTGCAACACCAGGGCCTCTTGCTCCAGATTTCCTCCTTGTGGTCGTATCTATTGTGAGGTAGCAGTGCTACTTCGGTCTAGTCATTCAGATTTCACCGTTGGCACTTAGAACTGTGACGAGTTCAAACGCATGAGAATTTGAGCCGTATGCTGGCGGCACCAATATGCCCTCTTATATGATCCGGAGCTTGGGGTTCATACCTTAGTGTATCGGATAACGAAGTTGTGGCGAGGTGGTCCGAAAATTGTATATAATGAGTCTCGCATGGTTGCTGTTTGATTTCAAAGTCTACCTATTTCCCTTTGCGTACTCTCACAAGTGCCGCAACATTGGTCCACGGGACCATAACTTACCACTACAAGGGCCCGGTAGCTGATCAGAACCGAGCGTAACTTTTTAAGTCCTGATCCGGGAGTTATATTTGACTCCGATTCCTCCTTTCATGGTAAATTTCGAGGAAAGAGTTTTTAACCTTGAGGACAGTAGACAGCAGAATAGCCAGACGCGCGACAATCACTATGAGAGCGCCCACGGGGACGAACTGTCATCGGAAACATAACCTATATGGCACCGTTTCGCATGCTTATCAATGGTTGAAGGCGCCACCACTCCTATGCGAACATATTAACCTCTGTCCTATAGCCTGTTAGCCCGCTATAGTCTAGTTTTGGCCCGAGAAATAATTGCGCCTAACGGGTCCACCCCGCTACATTTACTTACCAAGTGCTCCAATGCCTGTATACTTGTAGCAGACTCCGCGTGGCACTGCACCACAGATTCTGCCAATAAGTTATAGTAAATGACCCGTCAGGCAGTTTTACGTATAACAAACGATGTAAGGCTGTCCACGTTGACCTGAAAGAGCCACCAAAGTTCCTGCCGAAGAGAGTTTTGGTTGTGGGGATCGGTAACCTGTCTACATAGCCCGGCGAATGCTCGTCGGCGGGCTCTTCCCCCACGTCGGATTCCCTCAATCACACGCTGCGCTGGGAAGGGACATGCCCGGATGGGACGCACGGCGGCCCCTATGCGGTGGCATATCTGGGGTTTACACGGTTAGTGCTTAAGATTCCACACTTTTCGCTTCTTTTAACGTTCCCGGATTTTTGGGTACACCTTGTTGCCAATGCTCGCGGCTAGACAAGCAGCATACCTATACGCAAATCGGGTCCCGCTCAGACACCTTCCAATCGAGGCTATAACCTCGAAAACTATCTTAGCAATCGCCCTTGGAGAGCCCACTAGCACATAGTGTATCGATAATATGCTTTACCAGTCGTTCTCCGGCCTCACCGTATCACGCAGGTATGGCTGTACGTATCGAAGCCCTGGTACAGAAAATCTCGGCCTAATGACTCCAAGCGCAACAGCTGAACACACTGCGGCTTTCGATCGATACATGAACGGATAGGTTTAGAATCATGCGCTAGATGATATGTTTCGTGTTCCAAAACTGAAGGTGATGCATTCAAAGAGGCCCGAGACTGCCACCCTGCAAGAGAGCTTCGCCCCTCTTACAGACACGTCTCGAT
seq00017   GCGGATACCAGTTGCGCTAGGTAAGAAAGATAAGATCAGGCTATATGTGGCTATGCGCTCCGCCACAAAGTGGGAGCACACGCGGCGAACCGGGACCATAATCATTAAGTTCGTCACATCATACATAGATCATGGGCCTCAGCCAGATATCTAACCACGAGCCGACGAGGGACAAATGCTCTCCATACTGTAAGCGCATGCTCGCCAGGGTGAGTAATCTTGGGCCCTCGCGACAAGGGGCGGCCCATATGGTGCGTTTTACATATTCCATCAACGCGCTCATCCAGCCAATTCGTCCCTTCCCGCAGCCCCGTGTACCCGTTGCGATCCACATATCTATCGCGAGTTCCTCCAGTCTATAGTTGAGAGTGGCCAGGATGTCTTTAACTGGGATTGACAAGATCAACACCGGTCACCTCTTAGGAGACGGGATAAATCTCCTGGATATTGTGATCCGGGTCAGCTCCACTATCTCGCATCCCGCACTAACTTGGCACAAGAGTGGGCTTAGCAAAACCGATGTAGCGGCACACTGCCTTCGGGGCTACGATATCGGATTGGAGTTTAGGATCTCTACAGTAAGTTAAACGATAAGGCGATAGCGTCAGGGATCCTGATCGCGTACGGCGCCAACCGTGAACTGATTCACGGTACGACCGGTACTCGTAACTTTTTCCCGTCCCCCGGAGGTAGTCTGGTCGTTAAATACACTTCCATGCGTTAGGGTGCGAAGGTAGACAAAACCGCCGATCTGCAACACCAGGGCCTCTTGCTCCAGATTTCCTCCTTGTGGTCGTATCTATTGTGAGGTAGCAGTGCTACTTCGGTCTAGTCATTCAGATTTCACCGTTGGCACTTAGAACTGTGACGAGTTCAAACGCATGAGAATTTGAGCCGTATGCTGGCGGCACCAATATGCCCTCTTATATGATCCGGAGCTTGGGGTTCATACCTTAGTGTATCGGATAACGAAGTTGTGGCGAGGTGGTCCGAAAATTGTATATAATGAGTCTCGCATGGTTGCTGTTTGATTTCAAAGTCTACCTATTTCCCTTTGCGTTCTCTCACAAGTGCCGCAACATTGGTCCACGGGACCATAACTTACCACTACAAGGGCCCGGTAGCTGATCAGAACCGAGCGTAACTTTTTAAGTCCTGATCCGGGAGTTATATTTGACTCCGATTCCTCCTTTCATGGTAAATTTCGAGGAAAGAGTTTTTAACCTTGAGGACAGTAGACAGCAGAATAGCCAGACGCGCGACAATCACTATGAGAGCGCCCACGGGGACGAACTGTCATCGGAAACATAACCTATATGGCACCGTTTCGCATGCTTATCACTGGTTGAAGGCGCCACCACTCCTATGCGAACATATTAACCTCTGTCCTATAGCCTGTTAGCCCGCTATAGTCTAGTTTTGGCCCGAGAAATAATTGCGCCTAACGGGTCCACCCCGCTACATTTACTTACCAAGTGCTCCAATGCCTGTATACTTGTAGCAGACTCCGCGTGGCACTGCACCACAGATTCTGCCAATAAGTTATAGTAAATGACCCGTCAGGCAGTTTTACGGATAACAAACGATGTAAGGCTGTCCACGTTGACCTGAAAGAGCCACCAAAGTTCCTGCCGAAGAGAGTTTTGGTTGTGGGGATCGGTAACCTGTCTACATAGCCCGGCGAATGCTCGTCGGCGGGCTCTTCCCCCACGTCGGATTCCCTCAATCACACGCTGCGCTGGGAAGGGACATGCCCGGATGGGACGCACGGCGGCCCCTATGCGGTGGCATATCTGGGGTTTACACGGTTAGTGCTTAAGATTCCACACTTTTCGCTTCTTTTAACGTTCCCGGATTTTTGGGTACACCTTGTTGCCAATGCTCGCGGCTAGACAAGCAGCATACCTATACGCAAATCGGGTCCCGCTCAGACACCTTCCAATCGAGGCTATAACCTCGAAAACTATCTTAGCAATCGCCCTTGGAGAGCCCACTAGCACATAGTGTATCGATAATATGCTTTACCAGTCGTTCTCCGGCCTCACCGTATCACGCAGGTATGGCTGTACGTATCGAAGCCCTGGTACAGAAAATCTCGGCCTAATGACTCCAAGCGCAACAGCTGAACACACTGCGGCTTTCGATCGATACATGAACGGATAGGTTTAGAATCATGCGCTAGATGATATGTTTCGTGTTCCAAAACTGAAGGTGATGCATTCAAAGAGGCCCGAGACTGCCACCCTGCAAGAGAGCTTCGCCCCTCTTACAGACACGTCTCGAT
seq00018   GCGGATACCAGTTGCGCTAGGTAAGAAAGATAAGATCAGGCTATATGTGGCTATGCGCTCCGCCACAAAGTGGGAGCACACGCGGCGAACCGGGACCATAATCATTAAGTTCGTCACATCATACATAGATCATGGGCCTCAGCCAGATATCTAACCACGAGCCGACGAGGGACAAATGCTCTCCATACTGTAAGCGCATGCTCGCCAGGGTGAGTAATCTTGGGCCCTCGCGACAAGGGGCGGCCCATATGGTGCGTTTTACATATTCCATCAACGCGCTCATCCAGCCAATTCGTCCCTTCCCGCAGCCCCGTGTACCCGTTGCGATCCACATATCTATCGCGAGTTCCTCCAGTCTATAGTTGAGAGTGGCCAGGATGTCTTTAACTGGGATTGACAAGATCAACACCGGTCACCTCTTAGGAGACGGGATAAATCTCCTGGATATTGTGATCCGGGTCAGCTCCACTATCTCGCATCCCGCACTAACTTGGCACAAGAGTGGGCTTAGCAAAACCGATGTAGCGGCACACTGCCTTCGGGGCTACGATATCGGATTGGAGTTTATGATCTCTACAGTAAGTTAAACGATAAGGCGATAGCGTCAGGGATCCTGATCGCGTACGGCGCCAACCGTGAACTGATTCACGGTACGACCGGTACTCGTAACTTTTTCCCGTCCCCCGGAGGTAGTCTGGTCGTTAAATACACTTCCATGCGTTAGGGTGCGAAGGTAGACAAAACCGCCGATCTGCAACACCAGGGCCTCTTGCTCCAGATTTCCTCCTTGTGGTCGTATCTATTGTGAGGTAGCAGTGCTACTTCGGTCTAGTCATTCAGATTTCACCGTTGGCACTTAGAACTGTGACGAGTTCAAACGCATGAGAATTTGAGCCGTATGCTGGCGGCACCAATATGCCCTCTTATATGATCCGGAGCTTGGGGTTCATACCTTAGTGTATCGGATAACGAAGTTGTGGCGAGGTGGTCCGAAAATTGTATATAATGAGTCTCGCATGGTTGCTGTTTGATTTCAAAGTCTACCTATTTCCCTTTGCGTACTCTCACAAGTGCCGCAACATTGGTCCACGGGACCATAACTTACCACTACAAGGGCCCGGTAGCTGATCAGAACCGAGCGTAACTTTTTAAGTCCTGATCCGGGAGTTATATTTGACTCCGATTCCTCCTTTCATGGTAAATTTCGAGGAAAGAGTTTTTAACCTTGAGGACAGTAGACAGCAGAATAGCCAGACGCGCGACAATCACTATGAGAGCGCCCACGGGGACGAACTGTCATCGGAAACATAACCTATATGGCACCGTTTCGCATGCTTATCATTGGTTGAAGGCGCCACCACTCCTATGCGAACATATTAACCTCTGTCCTATAGCCTGTTAGCCCGCTATAGTCTAGTTTTGGCCCGAGAAATAATTGCGCCTAACGGGTCCACCCCGCTACATTTACTTACCAAGTGCTCCAATGCCTGTATACTTGTAGCAGACTCCGCGTGGCACTGCACCACAGATTCTGCCAATAAGTTATAGTAAATGACCCGTCAGGCAGTTTTACGTATAACAAACGATGTAAGGCTGTCCACGTTGACCTGAAAGAGCCACCAAAGTTCCTGCCGAAGAGAGTTTTGGTTGTGGGGATCGGTAACCTGTCTACATAGCCCGGCGAATGCTCGTCGGCGGGCTCTTCCCCCACGTCGGATTCCCTCAATCACACGCTGCGCTGGGAAGGGACATGCCCGGATGGGACGCACGGCGGCCCCTATGCGGTGGCATATCTGGGGTTTACACGGTTAGTGCTTAAGATTCCACACTTTTCGCTTCTTTTAACGTTCCCGGATTTTTGGGTACACCTTGTTGCCAATGCTCGCGGCTAGACAAGCAGCATACCTATACGCAAATCGGGTCCCGCTCAGACACCTTCCAATCGAGGCTATAACCTCGAAAACTATCTTAGCAATCGCCCTTGGAGAGCCCACTAGCACATAGTGTATCGATAATATGCTTTACCAGTCGTTCTCCGGCCTCACCGTATCACGCAGGTATGGCTGTACGTATCGAAGCCCTGGTACAGAAAATCTCGGCCTAATGACTCCAAGCGCAACAGCTGAACACACTGCGGCTTTCGATCGATACATGAACGGATAGGTTTAGAATCATGCGCTAGATGATATGTTTCGTGTTCCAAAACTGAAGGTGATGCATTCAAAGAGGCCCGAGACTGCCACCCTGCAAGAGAGCTTCGCCCCTCTTACAGACACGTCTCGAT
seq00019   GCGGATACCAGTTGCGCTAGGTAAGAAAGATAAGATCAGGCTATATGTGGCTATGCGCTCCGCCACAAAGTGGGAGCACACGCGGCGAACCGGGACCATAATCATTAAGTTCGTCACATCATACATAGATCATGGGCCTCAGCCAGATATCTAACCACGAGCCGACGAGGGACAAATGCTCTCCATACTGTAAGCGCATGCTCGCCAGGGTGAGTAATCTTGGGCCCTCGCGACAAGGGGCGGCCCATATGGTGCGTTTTACATATTCCATCAACGCGCTCATCCAGCCAATTCGTCCCTTCCCGCAGCCCCGTGTACCCGTTGCGATCCACATATCTATCGCGAGTTCCTCCAGTCTATAGTTGAGAGTGGCCAGGATGTCTTTAACTGGGATTGACAAGATCAACACCGGTCACCTCTTAGGAGACGGGATAAATCTCCTGGATATTGTGATCCGGGTCAGCTCCACTATCTCGCATCCCGCACTAACTTGGCACAAGAGTGGGCTTAGCAAAACCGATGTAGCGGCACACTGCCTTCGGGGCTACGATATCGGATTGGAGTTTAGGATCTCTACAGTAAGTTAAACGATAAGGCGATAGCGTCAGGGATCCTGATCGCGTACGGCGCCAACCGTGAACTGATTCACGGTACGACCGGTACTCGTAACTTTTTCCCGTCCCCCGGAGGTAGTCTGGTCGTTAAATACACTTCCATGCGTTAGGGTGCGAAGGTAGACAAAACCGCCGATCTGCAACACCAGGGCCTCTTGCTCCAGATTTCCTCCTTGTGGTCGTATCTATTGTGAGGTAGCAGTGCTACTTCGGTCTAGTCATTCAGATTTCACCGTTGGCACTTAGAACTGTGACGAGTTCAAACGCATGAGAATTTGAGCCGTATGCTGGCGGCACCAATATGCCCTCTTATATGATCCGGAGCTTGGGGTTCATACCTTAGTGTATCGGATAACGAAGTTGTGGCGAGGTGGTCCGAAAATTGTATATAATGAGTCTCGCATGGTTGCTGTTTGATTTCAAAGTCTACCTATTTCCCTTTGCGTTCTCTCACAAGTGCCGCAACATTGGTCCACGGGACCATAACTTACCACTACAAGGGCCCGGTAGCTGATCAGAACCGAGCGTAACTTTTTAAGTCCTGATCCGGGAGTTATATTTGACTCCGATTCCTCCTTTCATGGTAAATTTCGAGGAAAGAGTTTTTAACCTTGAGGACAGTAGACAGCAGAATAGCCAGACGCGCGACAATCACTATGAGAGCGCCCACGGGGACGAACTGTCATCGGAAACATAACCTATATGGCACCGTTTCGCATGCTTATCACTGGTTGAAGGCGCCACCACTCCTATGCGAACATATTAACCTCTGTCCTATAGCCTGTTAGCCCGCTATAGTCTAGTTTTGGCCCGAGAAATAATTGCGCCTAACGGGTCCACCCCGCTACATTTACTTACCAAGTGCTCCAATGCCTGTATACTTGTAGCAGACTCCGCGTGGCACTGCACCACAGATTCTGCCAATAAGTTATAGTAAATGACCCGTCAGGCAGTTTTACGGATAACAAACGATGTAAGGCTGTCCACGTTGACCTGAAAGAGCCACCAAAGTTCCTGCCGAAGAGAGTTTTGGTTGTGGGGATCGGTAACCTGTCTACATAGCCCGGCGAATGCTCGTCGGCGGGCTCTTCCCCCACGTCGGATTCCCTCAATCACACGCTGCGCTGGGAAGGGACATGCCCGGATGGGACGCACGGCGGCCCCTATGCGGTGGCATATCTGGGGTTTACACGGTTAGTGCTTAAGATTCCACACTTTTCGCTTCTTTTAACGTTCCCGGATTTTTGGGTACACCTTGTTGCCAATGCTCGCGGCTAGACAAGCAGCATACCTATACGCAAATCGGGTCCCGCTCAGACACCTTCCAATCGAGGCTATAACCTCGAAAACTATCTTAGCAATCGCCCTTGGAGAGCCCACTAGCACATAGTGTATCGATAATATGCTTTACCAGTCGTTCTCCGGCCTCACCGTATCACGCAGGTATGGCTGTACGTATCGAAGCCCTGGTACAGAAAATCTCGGCCTAATGACTCCAAGCGCAACAGCTGAACACACTGCGGCTTTCGATCGATACATGAATGGATAGGTTTAGAATCATGCGCTAGATGATATGTTTCGTGTTCCAAAACTGAAGGTGATGCATTCAAAGAGGCCCGAGACTGCCACCCTGCAAGAGAGCTTCGCCCCTCTTACAGACACGTCTCGAT
seq00020   GCGGATACCAGTTGCGCTAGGTAAGAAAGATAAGATCAGGCTATATGTGGCTATGCGCTCCGCCACAAAGTGGGAGCACACGCGGCGAACCGGGACCATAATCATTAAGTTCGTCACATCATACATAGATCATGGGCCTCAGCCAGATATCTAACCACGAGCCGACGAGGGACAAATGCTCTCCATACTGTAAGCGCATGCTCGCCAGGGTGAGTAATCTTGGGCCCTCGCGACAAGGGGCGGCCCATATGGTGCGTTTTACATATTCCATCAACGCGCTCATCCAGCCAATTCGTCCCTTCCCGCAGCCCCGTGTACCCGTTGCGATCCACATATCTATCGCGAGTTCCTCCAGTCTATAGTTGAGAGTGGCCAGGATGTCTTTAACTGGGATTGACAAGATCAACACCGGTCACCTCTTAGGAGACGGGATAAATCTCCTGGATATTGTGATCCGGGTCAGCTCCACTATCTCGCATCCCGCACTAACTTGGCACAAGAGTGGGCTTAGCAAAACCGATGTAGCGGCACACTGCCTTCGGGGCTACGATATCGGATTGGAGTTTAGGATCTCTACAGTAAGTTAAACGATAAGGCGATAGCGTCAGGGATCCTGATCGCGTACGGCGCCAACCGTGAACTGATTCACGGTACGACCGGTACTCGTAACTTTTTCCCGTCCCCCGGAGGTAGTCTGGTCGTTAAATACACTTCCATGCGTTAGGGTGCGAAGGTAGACAAAACCGCCGATCTGCAACACCAGGGCCTCTTGCTCCAGATTTCCTCCTTGTGGTCGTATCTATTGTGAGGTAGCAGTGCTACTTCGGTCTAGTCATTCAGATTTCACCGTTGGCACTTAGAACTGTGACGAGTTCAAACGCATGAGAATTTGAGCCGTATGCTGGCGGCACCAATATGCCCTCTTATATGATCCGGAGCTTGGGGTTCATACCTTAGTGTATCGGATAACGAAGTTGTGGCGAGGTGGTCCGAAAATTGTATATAATGAGTCTCGCATGGTTGCTGTTTGATTTCAAAGTCTACCTATTTCCCTTTGCGTTCTCTCACAAGTGCCGCAACATTGGTCCACGGGACCATAACTTACCACTACAAGGGCCCGGTAGCTGATCAGAACCGAGCGTAACTTTTTAAGTCCTGATCCGGGAGTTATATTTGACTCCGATTCCTCCTTTCATGGTAAATTTCGAGGAAAGAGTTTTTAACCTTGAGGACAGTAGACAGCAGAATAGCCAGACGCGCGACAATCACTATGAGAGCGCCCACGGGGACGAACTGTCATCGGAAACATAACCTATATGGCACCGTTTCGCATGCTTATCACTGGTTGAAGGCGCCACCACTCCTATGCGAACATATTAACCTCTGTCCTATAGCCTGTTAGCCCGCTATAGTCTAGTTTTGGCCCGAGAAATAATTGCGCCTAACGGGTCCACCCCGCTACATTTACTTACCAAGTGCTCCAATGCCTGTATACTTGTAGCAGACTCCGCGTGGCACTGCACCACAGATTCTGCCAATAAGTTATAGTAAATGACCCGTCAGGCAGTTTTACGGATAACAAACGATGTAAGGCTGTCCACGTTGACCTGAAAGAGCCACCAAAGTTCCTGCCGAAGAGAGTTTTGGTTGTGGGGATCGGTAACCTGTCTACATAGCCCGGCGAATGCTCGTCGGCGGGCTCTTCCCCCACGTCGGATTCCCTCAATCACACGCTGCGCTGGGAAGGGACATGCCCGGATGGGACGCACGGCGGCCCCTATGCGGTGGCATATCTGGGGTTTACACGGTTAGTGCTTAAGATTCCACACTTTTCGCTTCTTTTAACGTTCCCGGATTTTTGGGTACACCTTGTTGCCAATGCTCGCGGCTAGACAAGCAGCATACCTATACGCAAATCGGGTCCCGCTCAGACACCTTCCAATCGAGGCTATAACCTCGAAAACTATCTTAGCAATCGCCCTTGGAGAGCCCACTAGCACATAGTGTATCGATAATATGCTTTACCAGTCGTTCTCCGGCCTCACCGTATCACGCAGGTATGGCTGTACGTATCGAAGCCCTGGTACAGAAAATCTCGGCCTAATGACTCCAAGCGCAACAGCTGAACACACTGCGGCTTTCGATCGATACATGAATGGATAGGTTTAGAATCATGCGCTAGATGATATGTTTCGTGTTCCAAAACTGAAGGTGATGCATTCAAAGAGGCCCGAGACTGCCACCCTGCAAGAGAGCTTCGCCCCTCTTACAGACACGTCTCGAT
seq00021   GCGGATACCAGTTGCGCTAGGTAAGAAAGATAAGATCAGGCTATATGTGGCTATGCGCTCCGCCACAAAGTGGGAGCACACGCGGCGAACCGGGACCATAATCATTAAGTTCGTCACATCATACATAGATCATGGGCCTCAGCCAGATATCTAACCACGAGCCGACGAGGGACAAATGCTCTCCATACTGTAAGCGCATGCTCGCCAGGGTGAGTAATCTTGGGCCCTCGCGACAAGGGGCGGCCCATATGGTGCGTTTTACATATTCCATCAACGCGCTCATCCAGCCAATTCGTCCCTTCCCGCAGCCCCGTGTACCCGTTGCGATCCACATATCTATCGCGAGTTCCTCCAGTCTATAGTTGAGAGTGGCCAGGATGTCTTTAACTGGGATTGACAAGATCAACACCGGTCACCTCTTAGGAGACGGGATAAATCTCCTGGATATTGTGATCCGGGTCAGCTCCACTATCTCGCATCCCGCACTAACTTGGCACAAGAGTGGGCTTAGCAAAACCGATGTAGCGGCACACTGCCTTCGGGGCTACGATATCGGATTGGAGTTTATGATCTCTACAGTAAGTTAAACGATAAGGCGATAGCGTCAGGGATCCTGATCGCGTACGGCGCCAACCGTGAACTGATTCACGGTACGACCGGTACTCGTAACTTTTTCCCGTCCCCCGGAGGTAGTCTGGTCGTTAAATACACTTCCATGCGTTAGGGTGCGAAGGTAGACAAAACCGCCGATCTGCAACACCAGGGCCTCTTGCTCCAGATTTCCTCCTTGTGGTCGTATCTATTGTGAGGTAGCAGTGCTACTTCGGTCTAGTCATTCAGATTTCACCGTTGGCACTTAGAACTGTGACGAGTTCAAACGCATGAGAATTTGAGCCGTATGCTGGCGGCACCAATATGCCCTCTTATATGATCCGGAGCTTGGGGTTCATACCTTAGTGTATCGGATAACGAAGTTGTGGCGAGGTGGTCCGAAAATTGTATATAATGAGTCTCGCATGGTTGCTGTTTGATTTCAAAGTCTACCTATTTCCCTTTGCGTACTCTCACAAGTGCCGCAACATTGGTCCACGGGACCATAACTTACCACTACAAGGGCCCGGTAGCTGATCAGAACCGAGCGTAACTTTTTAAGTCCTGATCCGGGAGTTATATTTGACTCCGATTCCTCCTTTCATGGTAAATTTCGAGGAAAGAGTTTTTAACCTTGAGGACAGTAGACAGCAGAATAGCCAGACGCGCGACAATCACTATGAGAGCGCCCACGGGGACGAACTGTCATCGGAAACATAACCTATATGGCACCGTTTCGCATGCTTATCAATGGTTGAAGGCGCCACCACTCCTATGCGAACATATTAACCTCTGTCCTATAGCCTGTTAGCCCGCTATAGTCTAGTTTTGGCCCGAGAAATAATTGCGCCTAACGGGTCCACCCCGCTACATTTACTTACCAAGTGCTCCAATGCCTGTATACTTGTAGCAGACTCCGCGTGGCACTGCACCACAGATTCTGCCAATAAGTTATAGTAAATGACCCGTCAGGCAGTTTTACGTATAACAAACGATGTAAGGCTGTCCACGTTGACCTGAAAGAGCCACCAAAGTTCCTGCCGAAGAGAGTTTTGGTTGTGGGGATCGGTAACCTGTCTACATAGCCCGGCGAATGCTCGTCGGCGGGCTCTTCCCCCACGTCGGATTCCCTCAATCACACGCTGCGCTGGGAAGGGACATGCCCGGATGGGACGCACGGCGGCCCCTATGCGGTGGCATATCTGGGGTTTACACGGTTAGTGCTTAAGATTCCACACTTTTCGCTTCTTTTAACGTTCCCGGATTTTTGGGTACACCTTGTTGCCAATGCTCGCGGCTAGACAAGCAGCATACCTATACGCAAATCGGGTCCCGCTCAGACACCTTCCAATCGAGGCTATAACCTCGAAAACTATCTTAGCAATCGCCCTTGGAGAGCCCACTAGCACATAGTGTATCGATAATATGCTTTACCAGTCGTTCTCCGGCCTCACCGTATCACGCAGGTATGGCTGTACGTATCGAAGCCCTGGTACAGAAAATCTCGGCCTAATGACTCCAAGCGCAACAGCTGAACACACTGCGGCTTTCGATCGATACATGAACGGATAGGTTTAGAATCATGCGCTAGATGATATGTTTCGTGTTCCAAAACTGAAGGTGATGCATTCAAAGAGGCCCGAGACTGCCACCCTGCAAGAGAGCTTCGCCCCTCTTACAGACACGTCTCGAT
seq00022   GCGGATACCAGTTGCGCTAGGTAAGAAAGATAAGATCAGGCTATATGTGGCTATGCGCTCCGCCACAAAGTGGGAGCACACGCGGCGAACCGGGACCATAATCATTAAGTTCGTCACATCATACATAGATCATGGGCCTCAGCCAGATATCTAACCACGAGCCGACGAGGGACAAATGCTCTCCATACTGTAAGCGCATGCTCGCCAGGGTGAGTAATCTTGGGCCCTCGCGACAAGGGGCGGCCCATATGGTGCGTTTTACATATTCCATCAACGCGCTCATCCAGCCAATTCGTCCCTTCCCGCAGCCCCGTGTACCCGTTGCGATCCACATATCTATCGCGAGTTCCTCCAGTCTATAGTTGAGAGTGGCCAGGATGTCTTTAACTGGGATTGACAAGATCAACACCGGTCACCTCTTAGGAGACGGGATAAATCTCCTGGATATTGTGATCCGGGTCAGCTCCACTATCTCGCATCCCGCACTAACTTGGCACAAGAGTGGGCTTAGCAAAACCGATGTAGCGGCACACTGCCTTCGGGGCTACGATATCGGATTGGAGTTTAGGATCTCTACAGTAAGTTAAACGATAAGGCGATAGCGTCAGGGATCCTGATCGCGTACGGCGCCAACCGTGAACTGATTCACGGTACGACCGGTACTCGTAACTTTTTCCCGTCCCCCGGAGGTAGTCTGGTCGTTAAATACACTTCCATGCGTTAGGGTGCGAAGGTAGACAAAACCGCCGATCTGCAACACCAGGGCCTCTTGCTCCAGATTTCCTCCTTGTGGTCGTATCTATTGTGAGGTAGCAGTGCTACTTCGGTCTAGTCATTCAGATTTCACCGTTGGCACTTAGAACTGTGACGAGTTCAAACGCATGAGAATTTGAGCCGTATGCTGGCGGCACCAATATGCCCTCTTATATGATCCGGAGCTTGGGGTTCATACCTTAGTGTATCGGATAACGAAGTTGTGGCGAGGTGGTCCGAAAATTGTATATAATGAGTCTCGCATGGTTGCTGTTTGATTTCAAAGTCTACCTATTTCCCTTTGCGTTCTCTCACAAGTGCCGCAACATTGGTCCACGGGACCATAACTTACCACTACAAGGGCCCGGTAGCTGATCAGAACCGAGCGTAACTTTTTAAGTCCTGATCCGGGAGTTATATTTGACTCCGATTCCTCCTTTCATGGTAAATTTCGAGGAAAGAGTTTTTAACCTTGAGGACAGTAGACAGCAGAATAGCCAGACGCGCGACAATCACTATGAGAGCGCCCACGGGGACGAACTGTCATCGGAAACATAACCTATATGGCACCGTTTCGCATGCTTATCACTGGTTGAAGGCGCCACCACTCCTATGCGAACATATTAACCTCTGTCCTATAGCCTGTTAGCCCGCTATAGTCTAGTTTTGGCCCGAGAAATAATTGCGCCTAACGGGTCCACCCCGCTACATTTACTTACCAAGTGCTCCAATGCCTGTATACTTGTAGCAGACTCCGCGTGGCACTGCACCACAGATTCTGCCAATAAGTTATAGTAAATGACCCGTCAGGCAGTTTTACGGATAACAAACGATGTAAGGCTGTCCACGTTGACCTGAAAGAGCCACCAAAGTTCCTGCCGAAGAGAGTTTTGGTTGTGGGGATCGGTAACCTGTCTACATAGCCCGGCGAATGCTCGTCGGCGGGCTCTTCCCCCACGTCGGATTCCCTCAATCACACGCTGCGCTGGGAAGGGACATGCCCGGATGGGACGCACGGCGGCCCCTATGCGGTGGCATATCTGGGGTTTACACGGTTAGTGCTTAAGATTCCACACTTTTCGCTTCTTTTAACGTTCCCGGATTTTTGGGTACACCTTGTTGCCAATGCTCGCGGCTAGACAAGCAGCATACCTATACGCAAATCGGGTCCCGCTCAGACACCTTCCAATCGAGGCTATAACCTCGAAAACTATCTTAGCAATCGCCCTTGGAGAGCCCACTAGCACATAGTGTATCGATAATATGCTTTACCAGTCGTTCTCCGGCCTCACCGTATCACGCAGGTATGGCTGTACGTATCGAAGCCCTGGTACAGAAAATCTCGGCCTAATGACTCCAAGCGCAACAGCTGAACACACTGCGGCTTTCGATCGATACATGAACGGATAGGTTTAGAATCATGCGCTAGATGATATGTTTCGTGTTCCAAAACTGAAGGTGATGCATTCAAAGAGGCCCGAGACTGCCACCCTGCAAGAGAGCTTCGCCCCTCTTACAGACACGTCTCGAT
seq00023   GCGGATACCAGTTGCGCTAGGTAAGAAAGATAAGATCAGGCTATATGTGGCTATGCGCTCCGCCACAAAGTGGGAGCACACGCGGCGAACCGGGACCATAATCATTAAGTTCGTCACATCATACATAGATCATGGGCCTCAGCCAGATATCTAACCACGAGCCGACGAGGGACAAATGCTCTCCATACTGTAAGCGCATGCTCGCCAGGGTGAGTAATCTTGGGCCCTCGCGACAAGGGGCGGCCCATATGGTGCGTTTTACATATTCCATCAACGCGCTCATCCAGCCAATTCGTCCCTTCCCGCAGCCCCGTGTACCCGTTGCGATCCACATATCTATCGCGAGTTCCTCCAGTCTATAGTTGAGAGTGGCCAGGATGTCTTTAACTGGGATTGACAAGATCAACACCGGTCACCTCTTAGGAGACGGGATAAATCTCCTGGATATTGTGATCCGGGTCAGCTCCACTATCTCGCATCCCGCACTAACTTGGCACAAGAGTGGGCTTAGCAAAACCGATGTAGCGGCACACTGCCTTCGGGGCTACGATATCGGATTGGAGTTTATGATCTCTACAGTAAGTTAAACGATAAGGCGATAGCGTCAGGGATCCTGATCGCGTACGGCGCCAACCGTGAACTGATTCACGGTACGACCGGTACTCGTAACTTTTTCCCGTCCCCCGGAGGTAGTCTGGTCGTTAAATACACTTCCATGCGTTAGGGTGCGAAGGTAGACAAAACCGCCGATCTGCAACACCAGGGCCTCTTGCTCCAGATTTCCTCCTTGTGGTCGTATCTATTGTGAGGTAGCAGTGCTACTTCGGTCTAGTCATTCAGATTTCACCGTTGGCACTTAGAACTGTGACGAGTTCAAACGCATGAGAATTTGAGCCGTATGCTGGCGGCACCAATATGCCCTCTTATATGATCCGGAGCTTGGGGTTCATACCTTAGTGTATCGGATAACGAAGTTGTGGCGAGGTGGTCCGAAAATTGTATATAATGAGTCTCGCATGGTTGCTGTTTGATTTCAAAGTCTACCTATTTCCCTTTGCGTACTCTCACAAGTGCCGCAACATTGGTCCACGGGACCATAACTTACCACTACAAGGGCCCGGTAGCTGATCAGAACCGAGCGTAACTTTTTAAGTCCTGATCCGGGAGTTATATTTGACTCCGATTCCTCCTTTCATGGTAAATTTCGAGGAAAGAGTTTTTAACCTTGAGGACAGTAGACAGCAGAATAGCCAGACGCGCGACAATCACTATGAGAGCGCCCACGGGGACGAACTGTCATCGGAAACATAACCTATATGGCACCGTTTCGCATGCTTATCAATGGTTGAAGGCGCCACCACTCCTATGCGAACATATTAACCTCTGTCCTATAGCCTGTTAGCCCGCTATAGTCTAGTTTTGGCCCGAGAAATAATTGCGCCTAACGGGTCCACCCCGCTACATTTACTTACCAAGTGCTCCAATGCCTGTATACTTGTAGCAGACTCCGCGTGGCACTGCACCACAGATTCTGCCAATAAGTTATAGTAAATGACCCGTCAGGCAGTTTTACGTATAACAAACGATGTAAGGCTGTCCACGTTGACCTGAAAGAGCCACCAAAGTTCCTGCCGAAGAGAGTTTTGGTTGTGGGGATCGGTAACCTGTCTACATAGCCCGGCGAATGCTCGTCGGCGGGCTCTTCCCCCACGTCGGATTCCCTCAATCACACGCTGCGCTGGGAAGGGACATGCCCGGATGGGACGCACGGCGGCCCCTATGCGGTGGCATATCTGGGGTTTACACGGTTAGTGCTTAAGATTCCACACTTTTCGCTTCTTTTAACGTTCCCGGATTTTTGGGTACACCTTGTTGCCAATGCTCGCGGCTAGACAAGCAGCATACCTATACGCAAATCGGGTCCCGCTCAGACACCTTCCAATCGAGGCTATAACCTCGAAAACTATCTTAGCAATCGCCCTTGGAGAGCCCACTAGCACATAGTGTATCGATAATATGCTTTACCAGTCGTTCTCCGGCCTCACCGTATCACGCAGGTATGGCTGTACGTATCGAAGCCCTGGTACAGAAAATCTCGGCCTAATGACTCCAAGCGCAACAGCTGAACACACTGCGGCTTTCGATCGATACATGAACGGATAGGTTTAGAATCATGCGCTAGATGATATGTTTCGTGTTCCAAAACTGAAGGTGATGCATTCAAAGAGGCCCGAGACTGCCACCCTGCAAGAGAGCTTCGCCCCTCTTACAGACACGTCTCGAT
seq00024   GCGGATACCAGTTGCGCTAGGTAAGAAAGATAAGATCAGGCTATATGTGGCTATGCGCTCCGCCACAAAGTGGGAGCACACGCGGCGAACCGGGACCATAATCATTAAGTTCGTCACATCATACATAGATCATGGGCCTCAGCCAGATATCTAACCACGAGCCGACGAGGGACAAATGCTCTCCATACTGTAAGCGCATGCTCGCCAGGGTGAGTAATCTTGGGCCCTCGCGACAAGGGGCGGCCCATATGGTGCGTTTTACATATTCCATCAACGCGCTCATCCAGCCAATTCGTCCCTTCCCGCAGCCCCGTGTACCCGTTGCGATCCACATATCTATCGCGAGTTCCTCCAGTCTATAGTTGAGAGTGGCCAGGATGTCTTTAACTGGGATTGACAAGATCAACACCGGTCACCTCTTAGGAGACGGGATAAATCTCCTGGATATTGTGATCCGGGTCAGCTCCACTATCTCGCATCCCGCACTAACTTGGCACAAGAGTGGGCTTAGCAAAACCGATGTAGCGGCACACTGCCTTCGGGGCTACGATATCGGATTGGAGTTTATGATCTCTACAGTAAGTTAAACGATAAGGCGATAGCGTCAGGGATCCTGATCGCGTACGGCGCCAACCGTGAACTGATTCACGGTACGACCGGTACTCGTAACTTTTTCCCGTCCCCCGGAGGTAGTCTGGTCGTTAAATACACTTCCATGCGTTAGGGTGCGAAGGTAGACAAAACCGCCGATCTGCAACACCAGGGCCTCTTGCTCCAGATTTCCTCCTTGTGGTCGTATCTATTGTGAGGTAGCAGTGCTACTTCGGTCTAGTCATTCAGATTTCACCGTTGGCACTTAGAACTGTGACGAGTTCAAACGCATGAGAATTTGAGCCGTATGCTGGCGGCACCAATATGCCCTCTTATATGATCCGGAGCTTGGGGTTCATCCCTTAGTGTATCGGATAACGAAGTTGTGGCGAGGTGGTCCGAAAATTGTATATAATGAGTCTCGCATGGTTGCTGTTTGATTTCAAAGTCTACCTATTTCCCTTTGCGTACTCTCACAAGTGCCGCAACATTGGTCCACGGGACCATAACTTACCACTACAAGGGCCCGGTAGCTGATCAGAACCGAGCGTAACTTTTTAAGTCCTGATCCGGGAGTTATATTTGACTCCGATTCCTCCTTTCATGGTAAATTTCGAGGAAAGAGTTTTTAACCTTGAGGACAGTAGACAGCAGAATAGCCAGACGCGCGACAATCACTATGAGAGCGCCCACGGGGACGAACTGTCATCGGAAACATAACCTATATGGCACCGTTTCGCATGCTTATCAATGGTTGAAGGCGCCACCACTCCTATGCGAACATATTAACCTCTGTCCTATAGCCTGTTAGCCCGCTATAGTCTAGTTTTGGCCCGAGAAATAATTGCGCCTAACGGGTCCACCCCGCTACATTTACTTACCAAGTGCTCCAATGCCTGTATACTTGTAGCAGACTCCGCGTGGCACTGCACCACAGATTCTGCCAATAAGTTATAGTAAATGACCCGTCAGGCAGTTTTACGTATAACAAACGATGTAAGGCTGTCCACGTTGACCTGAAAGAGCCACCAAAGTTCCTGCCGAAGAGAGTTTTGGTTGTGGGGATCGGTAACCTGTCTACATAGCCCGGCGAATGCTCGTCGGCGGGCTCTTCCCCCACGTCGGATTCCCTCAATCACACGCTGCGCTGGGAAGGGACATGCCCGGATGGGACGCACGGCGGCCCCTATGCGGTGGCATATCTGGGGTTTACACGGTTAGTGCTTAAGATTCCACACTTTTCGCTTCTTTTAACGTTCCCGGATTTTTGGGTACACCTTGTTGCCAATGCTCGCGGCTAGACAAGCAGCATACCTATACGCAAATCGGGTCCCGCTCAGACACCTTCCAATCGAGGCTATAACCTCGAAAACTATCTTAGCAATCGCCCTTGGAGAGCCCACTAGCACATAGTGTATCGATAATATGCTTTACCAGTCGTTCTCCGGCCTCACCGTATCACGCAGGTATGGCTGTACGTATCGAAGCCCTGGTACAGAAAATCTCGGCCTAATGACTCCAAGCGCAACAGCTGAACACACTGCGGCTTTCGATCGATACATGAACGGATAGGTTTAGAATCATGCGCTAGATGATATGTTTCGTGTTCCAAAACTGAAGGTGATGCATTCAAAGAGGCCCGAGACTGCCACCCTGCAAGAGAGCTTCGCCCCTCTTACAGACACGTCTCGAT
seq00025   GCGGATACCAGTTGCGCTAGGTAAGAAAGATAAGATCAGGCTATATGTGGCTATGCGCTCCGCCACAAAGTGGGAGCACACGCGGCGAACCGGGACCATAATCATTAAGTTCGTCACATCATACATAGATCATGGGCCTCAGCCAGATATCTAACCACGAGCCGACGAGGGACAAATGCTCTCCATACTGTAAGCGCATGCTCGCCAGGGTGAGTAATCTTGGGCCCTCGCGACAAGGGGCGGCCCATATGGTGCGTTTTACATATTCCATCAACGCGCTCATCCAGCCAATTCGTCCCTTCCCGCAGCCCCGTGTACCCGTTGCGATCCACATATCTATCGCGAGTTCCTCCAGTCTATAGTTGAGAGTGGCCAGGATGTCTTTAACTGGGATTGACAAGATCAACACCGGTCACCTCTTAGGAGACGGGATAAATCTCCTGGATATTGTGATCCGGGTCAGCTCCACTATCTCGCATCCCGCACTAACTTGGCACAAGAGTGGGCTTAGCAAAACCGATGTAGCGGCACACTGCCTTCGGGGCTACGATATCGGATTGGAGTTTAGGATCTCTACAGTAAGTTAAACGATAAGGCGATAGCGTCAGGGATCCTGATCGCGTACGGCGCCAACCGTGAACTGATTCACGGTACGACCGGTACTCGTAACTTTTTCCCGTCCCCCGGAGGTAGTCTGGTCGTTAAATACACTTCCATGCGTTAGGGTGCGAAGGTAGACAAAACCGCCGATCTGCAACACCAGGGCCTCTTGCTCCAGATTTCCTCCTTGTGGTCGTATCTATTGTGAGGTAGCAGTGCTACTTCGGTCTAGTCATTCAGATTTCACCGTTGGCACTTAGAACTGTGACGAGTTCAAACGCATGAGAATTTGAGCCGTATGCTGGCGGCACCAATATGCCCTCTTATATGATCCGGAGCTTGGGGTTCATACCTTAGTGTATCGGATAACGAAGTTGTGGCGAGGTGGTCCGAAAATTGTATATAATGAGTCTCGCATGGTTGCTGTTTGATTTCAAAGTCTACCTATTTCCCTTTGCGTACTCTCACAAGTGCCGCAACATTGGTCCACGGGACCATAACTTACCACTACAAGGGCCCGGTAGCTGATCAGAACCGAGCGTAACTTTTTAAGTCCTGATCCGGGAGTTATATTTGACTCCGATTCCTCCTTTCATGGTAAATTTCGAGGAAAGAGTTTTTAACCTTGAGGACAGTAGACAGCACAATAGCCAGACGCGCGACAATCACTATGAGAGCGCCCACGGGGACGAACTGTCATCGGAAACATAACCTATATGGCACCGTTTCGCATGCTTATCACTGGTTGAAGGCGCCACCACTCCTATGCGAACATATTAACCTCTGTCCTATAGCCTGTTAGCCCGCTATAGTCTAGTTTTGGCCCGAGAAATAATTGCGCCTAACGGGTCCACCCCGCTACATTTACTTACCAAGTGCTCCAATGCCTGTATACTTGTAGCAGACTCCGCGTGGCACTGCACCACAGATTCTGCCAATAAGTTATAGTAAATGACCCGTCAGGCAGTTTTACGTATAACAAACGTTGTAAGGCTGTCCACGTTGACCTGAAAGAGCCACCAAAGTTCCTGCCGAAGAGAGTTTTGGTTGTGGGGATCGGTAACCTGTCTACATAGCCCGGCGAATGCTCGTCGGCGGGCTCTTCCCCCACGTCGGATTCCCTCAATCACACGCTGCGCTGGGAAGGGACATGCCCGGATGGGACGCACGGCGGCCCCTATGCGGTGGCATATCTGGGGTTTACACGGTTAGTGCTTAAGATTCCACACTTTTCGCTTCTTTTAACGTTCCCGGATTTTTGGGTACACCTTGTTGCCAATGCTCGCGGCTAGACAAGCAGCATACCTATACGCAAATCGGGTCCCGCTCAGACACCTTCCAATCGAGGCTATAACCTCGAAAACTATCTTAGCAATCGCCCTTGGAGAGCCCACTAGCACATAGTGTATCGATAATATGCTTTACCAGTCGTTCTCCGGCCTCACCGTATCACGCAGGTATGGCTGTACGTATCGAAGCCCTGGTACAGAAAATCTCGGCCTAATGACTCCAAGCGCAACAGCTGAACACACTGCGGCTTTCGATCGATACATGAACGGATAGGTTTAGAATCATGCGCTAGATGATATGTTTCGTGTTCCAAAACTGAAGGTGATGCATTCAAAGAGGCCCGAGACTGCCACCCTGCAAGAGAGCTTCGCCCCTCTTACAGACACGTCTCGAT
seq00026   GCGGATACCAGTTGCGCTAGGTAAGAAAGATAAGATCAGGCTATATGTGGCTATGCGCTCCGCCACAAAGTGGGAGCACACGCGGCGAACCGGGACCATAATCATTAAGTTCGTCACATCATACATAGATCATGGGCCTCAGCCAGATATCTAACCACGAGCCGACGAGGGACAAATGCTCTCCATACTGTAAGCGCATGCTCGCCAGGGTGAGTAATCTTGGGCCCTCGCGACAAGGGGCGGCCCATATGGTGCGTTTTACATATTCCATCAACGCGCTCATCCAGCCAATTCGTCCCTTCCCGCAGCCCCGTGTACCCGTTGCGATCCACATATCTATCGCGAGTTCCTCCAGTCTATAGTTGAGAGTGGCCAGGATGTCTTTAACTGGGATTGACAAGATCAACACCGGTCACCTCTTAGGAGACGGGATAAATCTCCTGGATATTGTGATCCGGGTCAGCTCCACTATCTCGCATCCCGCACTAACTTGGCACAAGAGTGGGCTTAGCAAAACCGATGTAGCGGCACACTGCCTTCGGGGCTACGATATCGGATTGGAGTTTAGGATCTCTACAGTAAGTTAAACGATAAGGCGATAGCGTCAGGGATCCTGATCGCGTACGGCGCCAACCGTGAACTGATTCACGGTACGACCGGTACTCGTAACTTTTTCCCGTCCCCCGGAGGTAGTCTGGTCGTTAAATACACTTCCATGCGTTAGGGTGCGAAGGTAGACAAAACCGCCGATCTGCAACACCAGGGCCTCTTGCTCCAGATTTCCTCCTTGTGGTCGTATCTATTGTGAGGTAGCAGTGCTACTTCGGTCTAGTCATTCAGATTTCACCGTTGGCACTTAGAACTGTGACGAGTTCAAACGCATGAGAATTTGAGCCGTATGCTGGCGGCACCAATATGCCCTCTTATATGATCCGGAGCTTGGGGTTCATACCTTAGTGTATCGGATAACGAAGTTGTGGCGAGGTGGTCCGAAAATTGTATATAATGAGTCTCGCATGGTTGCTGTTTGATTTCAAAGTCTACCTATTTCCCTTTGCGTACTCTCACAAGTGCCGCAACATTGGTCCACGGGACCATAACTTACCACTACAAGGGCCCGGTAGCTGATCAGAACCGAGCGTAACTTTTTAAGTCCTGATCCGGGAGTTATATTTGACTCCGATTCCTCCTTTCATGGTAAATTTCGAGGAAAGAGTTTTTAACCTTGAGGACAGTAGACAGCACAATAGCCAGACGCGCGACAATCACTATGAGAGCGCCCACGGGGACGAACTGTCATCGGAAACATAACCTATATGGCACCGTTTCGCATGCTTATCACTGGTTGAAGGCGCCACCACTCCTATGCGAACATATTAACCTCTGTCCTATAGCCTGTTAGCCCGCTATAGTCTAGTTTTGGCCCGAGAAATAATTGCGCCTAACGGGTCCACCCCGCTACATTTACTTACCAAGTGCTCCAATGCCTGTATACTTGTAGCAGACTCCGCGTGGCACTGCACCACAGATTCTGCCAATAAGTTATAGTAAATGACCCGTCAGGCAGTTTTACGTATAACAAACGTTGTAAGGCTGTCCACGTTGACCTGAAAGAGCCACCAAAGTTCCTGCCGAAGAGAGTTTTGGTTGTGGGGATCGGTAACCTGTCTACATAGCCCGGCGAATGCTCGTCGGCGGGCTCTTCCCCCACGTCGGATTCCCTCAATCACACGCTGCGCTGGGAAGGGACATGCCCGGATGGGACGCACGGCGGCCCCTATGCGGTGGCATATCTGGGGTTTACACGGTTAGTGCTTAAGATTCCACACTTTTCGCTTCTTTTAACGTTCCCGGATTTTTGGGTACACCTTGTTGCCAATGCTCGCGGCTAGACAAGCAGCATACCTATACGCAAATCGGGTCCCGCTCAGACACCTTCCAATCGAGGCTATAACCTCGAAAACTATCTTAGCAATCGCCCTTGGAGAGCCCACTAGCACATAGTGTATCGATAATATGCTTTACCAGTCGTTCTCCGGCCTCACCGTATCACGCAGGTATGGCTGTACGTATCGAAGCCCTGGTACAGAAAATCTCGGCCTAATGACTCCAAGCGCAACAGCTGAACACACTGCGGCTTTCGATCGATACATGAACGGATAGGTTTAGAATCATGCGCTAGATGATATGTTTCGTGTTCCAAAACTGAAGGTGATGCATTCAAAGAGGCCCGAGACTGCCACCCTGCAAGAGAGCTTCGCCCCTCTTACAGACACGTCTCGAT
seq00027   GCGGATACCAGTTGCGCTAGGTAAGAAAGATAAGATCAGGCTATATGTGGCTATGCGCTCCGCCACAAAGTGGGAGCACACGCGGCGAACCGGGACCATAATCATTAAGTTCGTCACATCATACATAGATCATGGGCCTCAGCCAGATATCTAACCACGAGCCGACGAGGGACAAATGCTCTCCATACTGTAAGCGCATGCTCGCCAGGGTGAGTAATCTTGGGCCCTCGCGACAAGGGGCGGCCCATATGGTGCGTTTTACATATTCCATCAACGCGCTCATCCAGCCAATTCGTCCCTTCCCGCAGCCCCGTGTACCCGTTGCGATCCACATATCTATCGCGAGTTCCTCCAGTCTATAGTTGAGAGTGGCCAGGATGTCTTTAACTGGGATTGACAAGATCAACACCGGTCACCTCTTAGGAGACGGGATAAATCTCCTGGATATTGTGATCCGGGTCAGCTCCACTATCTCGCATCCCGCACTAACTTGGCACAAGAGTGGGCTTAGCAAAACCGATGTAGCGGCACACTGCCTTCGGGGCTACGATATCGGATTGGAGTTTAGGATCTCTACAGTAAGTTAAACGATAAGGCGATAGCGTCAGGGATCCTGATCGCGTACGGCGCCAACCGTGAACTGATTCACGGTACGACCGGTACTCGTAACTTTTTCCCGTCCCCCGGAGGTAGTCTGGTCGTTAAATACACTTCCATGCGTTAGGGTGCGAAGGTAGACAAAACCGCCGATCTGCAACACCAGGGCCTCTTGCTCCAGATTTCCTCCTTGTGGTCGTATCTATTGTGAGGTAGCAGTGCTACTTCGGTCTAGTCATTCAGATTTCACCGTTGGCACTTAGAACTGTGACGAGTTCAAACGCATGAGAATTTGAGCCGTATGCTGGCGGCACCAATATGCCCTCTTATATGATCCGGAGCTTGGGGTTCATACCTTAGTGTATCGGATAACGAAGTTGTGGCGAGGTGGTCCGAAAATTGTATATAATGAGTCTCGCATGGTTGCTGTTTGATTTCAAAGTCTACCTATTTCCCTTTGCGTACTCTCACAAGTGCCGCAACATTGGTCCACGGGACCATAACTTACCACTACAAGGGCCCGGTAGCTGATCAGAACCGAGCGTAACTTTTTAAGTCCTGATCCGGGAGTTATATTTGACTCCGATTCCTCCTTTCATGGTAAATTTCGAGGAAAGAGTTTTTAACCTTGAGGACAGTAGACAGCAGAATAGCCAGACGCGCGACAATCACTATGAGAGCGCCCACGGGGACGAACTGTCATCGGAAACATAACCTATATGGCACCGTTTCGCATGCTTATCACTGGTTGAAGGCGCCACCACTCCTATGCGAACATATTAACCTCTGTCCTATAGCCTGTTAGCCCGCTATAGTCTAGTTTTGGCCCGAGAAATAATTGCGCCTAACGGGTCCACCCCGCTACATTTACTTACCAAGTGCTCCAATGCCTGTATACTTGTAGCAGACTCCGCGTGGCACTGCACCACAGATTCTGCCAATAAGTTATAGTAAATGACCCGTCAGGCAGTTTTACGGATAACAAACGATGTAAGGCTGTCCACGTTGACCTGAAAGAGCCACCAAAGTTCCTGCCGAAGAGAGTTTTGGTTGTGGGGATCGGTAACCTGTCTACATAGCCCGGCGAATGCTCGTCGGCGGGCTCTTCCCCCACGTCGGATTCCCTCAATCACACGCTGCGCTGGGAAGGGACATGCCCGGATGGGACGCACGGCGGCCCCTATGCGGTGGCATATCTGGGGTTTACACGGTTAGTGCTTAAGATTCCACACTTTTCGCTTCTTTTAACGTTCCCGGATTTTTGGGTACACCTTGTTGCCAATGCTCGCGGCTAGACAAGCAGCATACCTATACGCAAATCGGGTCCCGCTCAGACACCTTCCAATCGAGGCTATAACCTCGAAAACTATCTTAGCAATCGCCCTTGGAGAGCCCACTAGCACATAGTGTATCGATAATATGCTTTACCAGTCGTTCTCCGGCCTCACCGTATCACGCAGGTATGGCTGTACGTATCGAAGCCCTGGTACAGAAAATCTCGGCCTAATGACTCCAAGCGCAACAGCTGAACACACTGCGGCTTTCGATCGATACATGAACGGATAGGTTTAGAATCATGCGCTAGATGATATGTTTCGTGTTCCAAAACTGAAGGTGATGCATTCAAAGAGGCCCGAGACTGCCACCCTGCAAGAGAGCTTCGCCCCTCTTACAGACACGTCTCGAT
seq00028   GCGGATACCAGTTGCGCTAGGTAAGAAAGATAAGATCAGGCTATATGTGGCTATGCGCTCCGCCACAAAGTGGGAGCACACGCGGCGAACCGGGACCATAATCATTAAGTTCGTCACATCATACATAGATCATGGGCCTCAGCCAGATATCTAACCACGAGCCGACGAGGGACAAATGCTCTCCATACTGTAAGCGCATGCTCGCCAGGGTGAGTAATCTTGGGCCCTCGCGACAAGGGGCGGCCCATATGGTGCGTTTTACATATTCCATCAACGCGCTCATCCAGCCAATTCGTCCCTTCCCGCAGCCCCGTGTACCCGTTGCGATCCACATATCTATCGCGAGTTCCTCCAGTCTATAGTTGAGAGTGGCCAGGATGTCTTTAACTGGGATTGACAAGATCAACACCGGTCACCTCTTAGGAGACGGGATAAATCTCCTGGATATTGTGATCCGGGTCAGCTCCACTATCTCGCATCCCGCACTAACTTGGCACAAGAGTGGGCTTAGCAAAACCGATGTAGCGGCACACTGCCTTCGGGGCTACGATATCGGATTGGAGTTTAGGATCTCTACAGTAAGTTAAACGATAAGGCGATAGCGTCAGGGATCCTGATCGCGTACGGCGCCAACCGTGAACTGATTCACGGTACGACCGGTACTCGTAACTTTTTCCCGTCCCCCGGAGGTAGTCTGGTCGTTAAATACACTTCCATGCGTTAGGGTGCGAAGGTAGACAAAACCGCCGATCTGCAACACCAGGGCCTCTTGCTCCAGATTTCCTCCTTGTGGTCGTATCTATTGTGAGGTAGCAGTGCTACTTCGGTCTAGTCATTCAGATTTCACCGTTGGCACTTAGAACTGTGACGAGTTCAAACGCATGAGAATTTGAGCCGTATGCTGGCGGCACCAATATGCCCTCTTATATGATCCGGAGCTTGGGGTTCATACCTTAGTGTATCGGATAACGAAGTTGTGGCGAGGTGGTCCGAAAATTGTATATAATGAGTCTCGCATGGTTGCTGTTTGATTTCAAAGTCTACCTATTTCCCTTTGCGTACTCTCACAAGTGCCGCAACATTGGTCCACGGGACCATAACTTACCACTACAAGGGCCCGATAGCTGATCAGAACCGAGCGTAACTTTTTAAGTCCTGATCCGGGAGTTATATTTGACTCCGATTCCTCCTTTCATGGTAAATTTCGAGGAAAGAGTTTTTAACCTTGAGGACAGTAGACAGCACAATAGCCAGACGCGCGACAATCACTATGAGAGCGCCCACGGGGACGAACTGTCATCGGAAACATAACCTATATGGCACCGTTTCGCATGCTTATCACTGGTTGAAGGCGCCACCACTCCTATGCGAACATATTAACCTCTGTCCTATAGCCTGTTAGCCCGCTATAGTCTAGTTTTGGCCCGAGAAATAATTGCGCCTAACGGGTCCACCCCGCTACATTTACTTACCAAGTGCTCCAATGCCTGTATACTTGTAGCAGACTCCGCGTGGCACTGCACCACAGATTCTGCCAATAAGTTATAGTAAATGACCCGTCAGGCAGTTTTACGTATAACAAACGTTGTAAGGCTGTCCACGTTGACCTGAAAGAGCCACCAAAGTTCCTGCCGAAGAGAGTTTTGGTTGTGGGGATCGGTAACCTGTCTACATAGCCCGGCGAATGCTCGTCGGCGGGCTCTTCCCCCACGTCGGATTCCCTCAATCACACGCTGCGCTGGGAAGGGACATGCCCGGATGGGACGCACGGCGGCCCCTATGCGGTGGCATATCTGGGGTTTACACGGTTAGTGCTTAAGATTCCACACTTTTCGCTTCTTTTAACGTTCCCGGATTTTTGGGTACACCTTGTTGCCAATGCTCGCGGCTAGACAAGCAGCATACCTATACGCAAATCGGGTCCCGCTCAGACACCTTCCAATCGAGGCTATAACCTCGAAAACTATCTTAGCAATCGCCCTTGGAGAGCCCACTAGCACATAGTGTATCGATAATATGCTTTACCAGTCGTTCTCCGGCCTCACCGTATCACGCAGGTATGGCTGTACGTATCGAAGCCCTGGTACAGAAAATCTCGGCCTAATGACTCCAAGCGCAACAGCTGAACACACTGCGGCTTTCGATCGATACATGAACGGATAGGTTTAGAATCATGCGCTAGATGATATGTTTCGTGTTCCAAAACTGAAGGTGATGCATTCAAAGAGGCCCGAGACTGCCACCCTGCAAGAGAGCTTCGCCCCTCTTACAGACACGTCTCGAT
seq00029   GCGGATACCAGTTGCGCTAGGTAAGAAAGATAAGATCAGGCTATATGTGGCTATGCGCTCCGCCACAAAGTGGGAGCACACGCGGCGAACCGGGACCATAATCATTAAGTTCGTCACATCATACATAGATCATGGGCCTCAGCCAGATATCTAACCACGAGCCGACGAGGGACAAATGCTCTCCATACTGTAAGCGCATGCTCGCCAGGGTGAGTAATCTTGGGCCCTCGCGACAAGGGGCGGCCCATATGGTGCGTTTTACATATTCCATCAACGCGCTCATCCAGCCAATTCGTCCCTTCCCGCAGCCCCGTGTACCCGTTGCGATCCACATATCTATCGCGAGTTCCTCCAGTCTATAGTTGAGAGTGGCCAGGATGTCTTTAACTGGGATTGACAAGATCAACACCGGTCACCTCTTAGGAGACGGGATAAATCTCCTGGATATTGTGATCCGGGTCAGCTCCACTATCTCGCATCCCGCACTAACTTGGCACAAGAGTGGGCTTAGCAAAACCGATGTAGCGGCACACTGCCTTCGGGGCTACGATATCGGATTGGAGTTTAGGATCTCTACAGTAAGTTAAACGATAAGGCGATAGCGTCAGGGATCCTGATCGCGTACGGCGCCAACCGTGAACTGATTCACGGTACGACCGGTACTCGTAACTTTTTCCCGTCCCCCGGAGGTAGTCTGGTCGTTAAATACACTTCCATGCGTTAGGGTGCGAAGGTAGACAAAACCGCCGATCTGCAACACCAGGGCCTCTTGCTCCAGATTTCCTCCTTGTGGTCGTATCTATTGTGAGGTAGCAGTGCTACTTCGGTCTAGTCATTCAGATTTCACCGTTGGCACTTAGAACTGTGACGAGTTCAAACGCATGAGAATTTGAGCCGTATGCTGGCGGCACCAATATGCCCTCTTATATGATCCGGAGCTTGGGGTTCATACCTTAGTGTATCGGATAACGAAGTTGTGGCGAGGTGGTCCGAAAATTGTATATAATGAGTCTCGCATGGTTGCTGTTTGATTTCAAAGTCTACCTATTTCCCTTTGCGTTCTCTCACAAGTGCCGCAACATTGGTCCACGGGACCATAACTTACCACTACAAGGGCCCGGTAGCTGATCAGAACCGAGCGTAACTTTTTAAGTCCTGATCCGGGAGTTATATTTGACTCCGATTCCTCCTTTCATGGTAAATTTCGAGGAAAGAGTTTTTAACCTTGAGGACAGTAGACAGCAGAATAGCCAGACGCGCGACAATCACTATGAGAGCGCCCACGGGGACGAACTGTCATCGGAAACATAACCTATATGGCACCGTTTCGCATGCTTATCACTGGTTGAAGGCGCCACCACTCCTATGCGAACATATTAACCTCTGTCCTATAGCCTGTTAGCCCGCTATAGTCTAGTTTTGGCCCGAGAAATAATTGCGCCTAACGGGTCCACCCCGCTACATTTACTTACCAAGTGCTCCAATGCCTGTATACTTGTAGCAGACTCCGCGTGGCACTGCACCACAGATTCTGCCAATAAGTTATAGTAAATGACCCGTCAGGCAGTTTTACGGATAACAAACGATGTAAGGCTGTCCACGTTGACCTGAAAGAGCCACCAAAGTTCCTGCCGAAGAGAGTTTTGGTTGTGGGGATCGGTAACCTGTCTACATAGCCCGGCGAATGCTCGTCGGCGGGCTCTTCCCCCACGTCGGATTCCCTCAATCACACGCTGCGCTGGGAAGGGACATGCCCGGATGGGACGCACGGCGGCCCCTATGCGGTGGCATATCTGGGGTTTACACGGTTAGTGCTTAAGATTCCACACTTTTCGCTTCTTTTAACGTTCCCGGATTTTTGGGTACACCTTGTTGCCAATGCTCGCGGCTAGACAAGCAGCATACCTATACGCAAATCGGGTCCCGCTCAGACACCTTCCAATCGAGGCTATAACCTCGAAAACTATCTTAGCAATCGCCCTTGGAGAGCCCACTAGCACATAGTGTATCGATAATATGCTTTACCAGTCGTTCTCCGGCCTCACCGTATCACGCAGGTATGGCTGTACGTATCGAAGCCCTGGTACAGAAAATCTCGGCCTAATGACTCCAAGCGCAACAGCTGAACACACTGCGGCTTTCGATCGATACATGAACGGATAGGTTTAGAATCATGCGCTAGATGATATGTTTCGTGTTCCAAAACTGAAGGTGATGCATTCAAAGAGGCCCGAGACTGCCACCCTGCAAGAGAGCTTCGCCCCTCTTACAGACACGTCTCGAT
seq00030   GCGGATACCAGTTGCGCTAGGTAAGAAAGATAAGATCAGGCTATATGTGGCTATGCGCTCCGCCACAAAGTGGGAGCACACGCGGCGAACCGGGACCATAATCATTAAGTTCGTCACATCATACATAGATCATGGGCCTCAGCCAGATATCTAACCACGAGCCGACGAGGGACAAATGCTCTCCATACTGTAAGCGCATGCTCGCCAGGGTGAGTAATCTTGGGCCCTCGCGACAAGGGGCGGCCCATATGGTGCGTTTTACATATTCCATCAACGCGCTCATCCAGCCAATTCGTCCCTTCCCGCAGCCCCGTGTACCCGTTGCGATCCACATATCTATCGCGAGTTCCTCCAGTCTATAGTTGAGAGTGGCCAGGATGTCTTTAACTGGGATTGACAAGATCAACACCGGTCACCTCTTAGGAGACGGGATAAATCTCCTGGATATTGTGATCCGGGTCAGCTCCACTATCTCGCATCCCGCACTAACTTGGCACAAGAGTGGGCTTAGCAAAACCGATGTAGCGGCACACTGCCTTCGGGGCTACGATATCGGATTGGAGTTTATGATCTCTACAGTAAGTTAAACGATAAGGCGATAGCGTCAGGGATCCTGATCGCGTACGGCGCCAACCGTGAACTGATTCACGGTACGACCGGTACTCGTAACTTTTTCCCGTCCCCCGGAGGTAGTCTGGTCGTTAAATACACTTCCATGCGTTAGGGTGCGAAGGTAGACAAAACCGCCGATCTGCAACACCAGGGCCTCTTGCTCCAGATTTCCTCCTTGTGGTCGTATCTATTGTGAGGTAGCAGTGCTACTTCGGTCTAGTCATTCAGATTTCACCGTTGGCACTTAGAACTGTGACGAGTTCAAACGCATGAGAATTTGAGCCGTATGCTGGCGGCACCAATATGCCCTCTTATATGATCCGGAGCTTGGGGTTCATACCTTAGTGTATCGGATAACGAAGTTGTGGCGAGGTGGTCCGAAAATTGTATATAATGAGTCTCGCATGGTTGCTGTTTGATTTCAAAGTCTACCTATTTCCCTTTGCGTACTCTCACAAGTGCCGCAACATTGGTCCACGGGACCATAACTTACCACTACAAGGGCCCGGTAGCTGATCAGAACCGAGCGTAACTTTTTAAGTCCTGATCCGGGAGTTATATTTGACTCCGATTCCTCCTTTCATGGTAAATTTCGAGGAAAGAGTTTTTAACCTTGAGGACAGTAGACAGCAGAATAGCCAGACGCGCGACAATCACTATGAGAGCGCCCACGGGGACGAACTGTCATCGGAAACATAACCTATATGGCACCGTTTCGCATGCTTATCAATGGTTGAAGGCGCCACCACTCCTATGCGAACATATTAACCTCTGTCCTATAGCCTGTTAGCCCGCTATAGTCTAGTTTTGGCCCGAGAAATAATTGCGCCTAACGGGTCCACCCCGCTACATTTACTTACCAAGTGCTCCAATGCCTGTATACTTGTAGCAGACTCCGCGTGGCACTGCACCACAGATTCTGCCAATAAGTTATAGTAAATGACCCGTCAGGCAGTTTTACGTATAACAAACGATGTAAGGCTGTCCACGTTGACCTGAAAGAGCCACCAAAGTTCCTGCCGAAGAGAGTTTTGGTTGTGGGGATCGGTAACCTGTCTACATAGCCCGGCGAATGCTCGTCGGCGGGCTCTTCCCCCACGTCGGATTCCCTCAATCACACGCTGCGCTGGGAAGGGACATGCCCGGATGGGACGCACGGCGGCCCCTATGCGGTGGCATATCTGGGGTTTACACGGTTAGTGCTTAAGATTCCACACTTTTCGCTTCTTTTAACGTTCCCGGATTTTTGGGTACACCTTGTTGCCAATGCTCGCGGCTAGACAAGCAGCATACCTATACGCAAATCGGGTCCCGCTCAGACACCTTCCAATCGAGGCTATAACCTCGAAAACTATCTTAGCAATCGCCCTTGGAGAGCCCACTAGCACATAGTGTATCGATAATATGCTTTACCAGTCGTTCTCCGGCCTCACCGTATCACGCAGGTATGGCTGTACGTATCGAAGCCCTGGTACAGAAAATCTCGGCCTAATGACTCCAAGCGCAACAGCTGAACACACTGCGGCTTTCGATCGATACATGAACGGATAGGTTTAGAATCATGCGCTAGATGATATGTTTCGTGTTCCAAAACTGAAGGTGATGCATTCAAAGAGGCCCGAGACTGCCACCCTGCAAGAGAGCTTCGCCCCTCTTACAGACACGTCTCGAT
seq00031   GCGGATACCAGTTGCGCTAGGTAAGAAAGATAAGATCAGGCTATATGTGGCTATGCGCTCCGCCACAAAGTGGGAGCACACGCGGCGAACCGGGACCATAATCATTAAGTTCGTCACATCATACATAGATCATGGGCCTCAGCCAGATATCTAACCACGAGCCGACGAGGGACAAATGCTCTCCATACTGTAAGCGCATGCTCGCCAGGGTGAGTAATCTTGGGCCCTCGCGACAAGGGGCGGCCCATATGGTGCGTTTTACATATTCCATCAACGCGCTCATCCAGCCAATTCGTCCCTTCCCGCAGCCCCGTGTACCCGTTGCGATCCACATATCTATCGCGAGTTCCTCCAGTCTATAGTTGAGAGTGGCCAGGATGTCTTTAACTGGGATTGACAAGATCAACACCGGTCACCTCTTAGGAGACGGGATAAATCTCCTGGATATTGTGATCCGGGTCAGCTCCACTATCTCGCATCCCGCACTAACTTGGCACAAGAGTGGGCTTAGCAAAACCGATGTAGCGGCACACTGCCTTCGGGGCTACGATATCGGATTGGAGTTTAGGATCTCTACAGTAAGTTAAACGATAAGGCGATAGCGTCAGGGATCCTGATCGCGTACGGCGCCAACCGTGAACTGATTCACGGTACGACCGGTACTCGTAACTTTTTCCCGTCCCCCGGAGGTAGTCTGGTCGTTAAATACACTTCCATGCGTTAGGGTGCGAAGGTAGACAAAACCGCCGATCTGCAACACCAGGGCCTCTTGCTCCAGATTTCCTCCTTGTGGTCGTATCTATTGTGAGGTAGCAGTGCTACTTCGGTCTAGTCATTCAGATTTCACCGTTGGCACTTAGAACTGTGACGAGTTCAAACGCATGAGAATTTGAGCCGTATGCTGGCGGCACCAATATGCCCTCTTATATGATCCGGAGCTTGGGGTTCATACCTTAGTGTATCGGATAACGAAGTTGTGGCGAGGTGGTCCGAAAATTGTATATAATGAGTCTCGCATGGTTGCTGTTTGATTTCAAAGTCTACCTATTTCCCTTTGCGTACTCTCACAAGTGCCGCAACATTGGTCCACGGGACCATAACTTACCACTACAAGGGCCCGGTAGCTGATCAGAACCGAGCGTAACTTTTTAAGTCCTGATCCGGGAGTTATATTTGACTCCGATTCCTCCTTTCATGGTAAATTTCGAGGAAAGAGTTTTTAACCTTGAGGACAGTAGACAGCACAATAGCCAGACGCGCGACAATCACTATGAGAGCGCCCACGGGGACGAACTGTCATCGGAAACATAACCTATATGGCACCGTTTCGCATGCTTATCACTGGTTGAAGGCGCCACCACTCCTATGCGAACATATTAACCTCTGTCCTATAGCCTGTTAGCCCGCTATAGTCTAGTTTTGGCCCGAGAAATAATTGCGCCTAACGGGTCCACCCCGCTACATTTACTTACCAAGTGCTCCAATGCCTGTATACTTGTAGCAGACTCCGCGTGGCACTGCACCACAGATTCTGCCAATAAGTTATAGTAAATGACCCGTCAGGCAGTTTTACGTATAACAAACGTTGTAAGGCTGTCCACGTTGACCTGAAAGAGCCACCAAAGTTCCTGCCGAAGAGAGTTTTGGTTGTGGGGATCGGTAACCTGTCTACATAGCCCGGCGAATGCTCGTCGGCGGGCTCTTCCCCCACGTCGGATTCCCTCAATCACACGCTGCGCTGGGAAGGGACATGCCCGGATGGGACGCACGGCGGCCCCTATGCGGTGGCATATCTGGGGTTTACACGGTTAGTGCTTAAGATTCCACACTTTTCGCTTCTTTTAACGTTCCCGGATTTTTGGGTACACCTTGTTGCCAATGCTCGCGGCTAGACAAGCAGCATACCTATACGCAAATCGGGTCCCGCTCAGACACCTTCCAATCGAGGCTATAACCTCGAAAACTATCTTAGCAATCGCCCTTGGAGAGCCCACTAGCACATAGTGTATCGATAATATGCTTTACCAGTCGTTCTCCGGCCTCACCGTATCACGCAGGTATGGCTGTACGTATCGAAGCCCTGGTACAGAAAATCTCGGCCTAATGACTCCAAGCGCAACAGCTGAACACACTGCGGCTTTCGATCGATACATGAACGGATAGGTTTAGAATCATGCGCTAGATGATATGTTTCGTGTTCCAAAACTGAAGGTGATGCATTCAAAGAGGCCCGAGACTGCCACCCTGCAAGAGAGCTTCGCCCCTCTTACAGACACGTCTCGAT
seq00032   GCGGATACCAGTTGCGCTAGGTAAGAAAGATAAGATCAGGCTATATGTGGCTATGCGCTCCGCCACAAAGTGGGAGCACACGCGGCGAACCGGGACCATAATCATTAAGTTCGTCACATCATACATAGATCATGGGCCTCAGCCAGATATCTAACCACGAGCCGACGAGGGACAAATGCTCTCCATACTGTAAGCGCATGCTCGCCAGGGTGAGTAATCTTGGGCCCTCGCGACAAGGGGCGGCCCATATGGTGCGTTTTACATATTCCATCAACGCGCTCATCCAGCCAATTCGTCCCTTCCCGCAGCCCCGTGTACCCGTTGCGATCCACATATCTATCGCGAGTTCCTCCAGTCTATAGTTGAGAGTGGCCAGGATGTCTTTAACTGGGATTGACAAGATCAACACCGGTCACCTCTTAGGAGACGGGATAAATCTCCTGGATATTGTGATCCGGGTCAGCTCCACTATCTCGCATCCCGCACTAACTTGGCACAAGAGTGGGCTTAGCAAAACCGATGTAGCGGCACACTGCCTTCGGGGCTACGATATCGGATTGGAGTTTATGATCTCTACAGTAAGTTAAACGATAAGGCGATAGCGTCAGGGATCCTGATCGCGTACGGCGCCAACCGTGAACTGATTCACGGTACGACCGGTACTCGTAACTTTTTCCCGTCCCCCGGAGGTAGTCTGGTCGTTAAATACACTTCCATGCGTTAGGGTGCGAAGGTAGACAAAACCGCCGATCTGCAACACCAGGGCCTCTTGCTCCAGATTTCCTCCTTGTGGTCGTATCTATTGTGAGGTAGCAGTGCTACTTCGGTCTAGTCATTCAGATTTCACCGTTGGCACTTAGAACTGTGACGAGTTCAAACGCATGAGAATTTGAGCCGTATGCTGGCGGCACCAATATGCCCTCTTATATGATCCGGAGCTTGGGGTTCATACCTTAGTGTATCGGATAACGAAGTTGTGGCGAGGTGGTCCGAAAATTGTATATAATGAGTCTCGCATGGTTGCTGTTTGATTTCAAAGTCTACCTATTTCCCTTTGCGTACTCTCACAAGTGCCGCAACATTGGTCCACGGGACCATAACTTACCACTACAAGGGCCCGGTAGCTGATCAGAACCGAGCGTAACTTTTTAAGTCCTGATCCGGGAGTTATATTTGACTCCGATTCCTCCTTTCATGGTAAATTTCGAGGAAAGAGTTTTTAACCTTGAGGACAGTAGACAGCAGAATAGCCAGACGCGCGACAATCACTATGAGAGCGCCCACGGGGACGAACTGTCATCGGAAACATAACCTATATGGCACCGTTTCGCATGCTTATCAATGGTTGAAGGCGCCACCACTCCTATGCGAACATATTAACCTCTGTCCTATAGCCTGTTAGCCCGCTATAGTCTAGTTTTGGCCCGAGAAATAATTGCGCCTAACGGGTCCACCCCGCTACATTTACTTACCAAGTGCTCCAATGCCTGTATACTTGTAGCAGACTCCGCGTGGCACTGCACCACAGATTCTGCCAATAAGTTATAGTAAATGACCCGTCAGGCAGTTTTACGTATAACAAACGATGTAAGGCTGTCCACGTTGACCTGAAAGAGCCACCAAAGTTCCTGCCGAAGAGAGTTTTGGTTGTGGGGATCGGTAACCTGTCTACATAGCCCGGCGAATGCTCGTCGGCGGGCTCTTCCCCCACGTCGGATTCCCTCAATCACACGCTGCGCTGGGAAGGGACATGCCCGGATGGGACGCACGGCGGCCCCTATGCGGTGGCATATCTGGGGTTTACACGGTTAGTGCTTAAGATTCCACACTTTTCGCTTCTTTTAACGTTCCCGGATTTTTGGGTACACCTTGTTGCCAATGCTCGCGGCTAGACAAGCAGCATACCTATACGCAAATCGGGTCCCGCTCAGACACCTTCCAATCGAGGCTATAACCTCGAAAACTATCTTAGCAATCGCCCTTGGAGAGCCCACTAGCACATAGTGTATCGATAATATGCTTTACCAGTCGTTCTCCGGCCTCACCGTATCACGCAGGTATGGCTGTACGTATCGAAGCCCTGGTACAGAAAATCTCGGCCTAATGACTCCAAGCGCAACAGCTGAACACACTGCGGCTTTCGATCGATACATGAACGGATAGGTTTAGAATCATGCGCTAGATGATATGTTTCGTGTTCCAAAACTGAAGGTGATGCATTCAAAGAGGCCCGAGACTGCCACCCTGCAAGAGAGCTTCGCCCCTCTTACAGACACGTCTCGAT
seq00033   GCGGATACCAGTTGCGCTAGGTAAGAAAGATAAGATCAGGCTATATGTGGCTATGCGCTCCGCCACAAAGTGGGAGCACACGCGGCGAACCGGGACCATAATCATTAAGTTCGTCACATCATACATAGATCATGGGCCTCAGCCAGATATCTAACCACGAGCCGACGAGGGACAAATGCTCTCCATACTGTAAGCGCATGCTCGCCAGGGTGAGTAATCTAGGGCCCTCGCGACAAGGGGCGGCCCATATGGTGCGTTTTACATATTCCATCAACGCGCTCATCCAGCCAATTCGTCCCTTCCCGCAGCCCCGTGTACCCGTTGCGATCCACATATCTATCGCGAGTTCCTCCAGTCTATAGTTGAGAGTGGCCAGGATGTCTTTAACTGGGATTGACAAGATCAACACCGGTCACCTCTTAGGAGACGGGATAAATCTCCTGGATATTGTGATCCGGGTCAGCTCCACTATCTCGCATCCCGCACTAACTTGGCACAAGAGTGGGCTTAGCAAAACCGATGTAGCGGCACACTGCCTTCGGGGCTACGATATCGGATTGGAGTTTATGATCTCTACAGTAAGTTAAACGATAAGGCGATAGCGTCAGGGATCCTGATCGCGTACGGCGCCAACCGTGAACTGATTCACGGTACGACCGGTACTCGTAACTTTTTCCCGTCCCCCGGAGGTAGTCTGGTCGTTAAATACACTTCCATGCGTTAGGGTGCGAAGGTAGACAAAACCGCCGATCTGCAACACCAGGGCCTCTTGCTCCAGATTTCCTCCTTGTGGTCGTATCTATTGTGAGGTAGCAGTGCTACTTCGGTCTAGTCATTCAGATTTCACCGTTGGCACTTAGAACTGTGACGAGTTCAAACGCATGAGAATTTGAGCCGTATGCTGGCGGCACCAATATGCCCTCTTATATGATCCGGAGCTTGGGGTTCATACCTTAGTGTATCGGATAACGAAGTTGTGGCGAGGTGGTCCGAAAATTGTATATAATGAGTCTCGCATGGTTGCTGTTTGATTTCAAAGTCTACCTATTTCCCTTTGCGTACTCTCACAAGTGCCGCAACATTGGTCCACGGGACCATAACTTACCACTACAAGGGCCCGGTAGCTGATCAGAACCGAGCGTAACTTTTTAAGTCCTGATCCGGGAGTTATATTTGACTCCGATTCCTCCTTTCATGGTAAATTTCGAGGAAAGAGTTTTTAACCTTGAGGACAGTAGACAGCAGAATAGCCAGACGCGCGACAATCACTATGAGAGCGCCCACGGGGACGAACTGTCATCGGAAACATAACCTATATGGCACCGTTTCGCATGCTTATCAATGGTTGAAGGCGCCACCACTCCTATGCGAACATATTAACCTCTGTCCTATAGCCTGTTAGCCCGCTATAGTCTAGTTTTGGCCCGAGAAATAATTGCGCCTAACGGGTCCACCCCGCTACATTTACTTACCAAGTGCTCCAATGCCTGTATACTTGTAGCAGACTCCGCGTGGCACTGCACCACAGATTCTGCCAATAAGTTATAGTAAATGACCCGTCAGGCAGTTTTACGTATAACAAACGATGTAAGGCTGTCCACGTTGACCTGAAAGAGCCACCAAAGTTCCTGCCGAAGAGAGTTTTGGTTGTGGGGATCGGTAACCTGTCTACATAGCCCGGCGAATGCTCGTCGGCGGGCTCTTCCCCCACGTCGGATTCCCTCAATCACACGCTGCGCTGGGAAGGGACATGCCCGGATGGGACGCACGGCGGCCCCTATGCGGTGGCATATCTGGGGTTTACACGGTTAGTGCTTAAGATTCCACACTTTTCGCTTCTTTTAACGTTCCCGGATTTTTGGGTACACCTTGTTGCCAATGCTCGCGGCTAGACAAGCAGCATACCTATACGCAAATCGGGTCCCGCTCAGACACCTTCCAATCGAGGCTATAACCTCGAAAACTATCTTAGCAATCGCCCTTGGAGAGCCCACTAGCACATAGTGTATCGATAATATGCTTTACCAGTCGTTCTCCGGCCTCACCGTATCACGCAGGTATGGCTGTACGTATCGAAGCCCTGGTACAGAAAATCTCGGCCTAATGACTCCAAGCGCAACAGCTGAACACACTGCGGCTTTCGATCGATACATGAACGGATAGGTTTAGAATCATGCGCTAGATGATATGTTTCGTGTTCCAAAACTGAAGGTGATGCATTCAAAGAGGCCCGAGACTGCCACCCTGCAAGAGAGCTTCGCCCCTCTTACAGACACGTCTCGAT
