# Supplementary material for: How Good Are Indirect Tests at Detecting Recombination in Human mtDNA?
Source: G3 (Bethesda). 2013 Jul 1;3(7):1095–104. doi: 10.1534/g3.113.006510 (PMC3704238; doi:10.1534/g3.113.006510)
Supplement: Supporting Information [file supp_g3.113.006510_FileS2.gz › SequenceData/mtDNA_ratehet&popgrowth/0/3rdbase/Infiles/0_23-new.txt]

33 2284
seq00001   TCACAGCCATCTGCGATCATGGCCGGTGTAGAGACCCCTACTGTACAGTGGGTCTAAGAACAGGTCCAAAGCAAGCGACCGTGAAAGCGTGGCGCGCTTCATCCATCATACGCCAGTTCCCACTCAGCCCAACTTGGGACTTGAGGGATACTAGAAACGGACTATGAGCTATCCCCTTTGAATGCCCCACCGGTCTAATCACGCTTGTTCCCAAAGCAAAGACGAATATCTAACCACAGTTACTATGTTGCCTTGGTCTAAAGCGGAATGAGTCAGTGGCTACCTTATCGAAGGCGCTGTCTGACTTATGGTTGGTGGATGCAAAATGCGCAAAACTAGTGGGCAGCTAGTCAAGACTACATGGGTTTATTTGGGCTCCATATAATCCACGCCTGGAAGGTCAGTAAGCTCGCAGACGCGATTCTAATGGGATTAATTGCTTCCACTCTCGAAACGCTGCCCCAGCATCTGTTAAAGAACACTGGTTGGGGCGAACAAAAGTGTAGTTCAGTGACACGCGAGTGTAGTTTCAGGTGGAGCCTAGAAGGGTGTAGGTCTTCGAGGGTACTGGTATCTGGGCACATTCGCATGTGGGTGGGCATCTAAGTATCCACTCATCACGCGTAGTCACCGTCAACCAGTTATCGCTCTCCGGGTCCATTTCGATGTCCTTACGTGGCAGCTGATACTTTAGGGCGCTAGCTGTGACAGCGAATCGCGTCGGCATCTACGCATGGGGCCCCATAATGTCAATGTGTTGGTGTCTATACCTAATCCCGCGGCCGAGCATGCTTTAGCTTAACCCACCGAGCTAGGTTTCTAGATAGTAGGCACTGTAAGCCAATAATCAACGTAGGCCTAATACTGTAGGACCGGTCATCACGGACAGGCCTCGTGTCAAGATGGCGCAGGACTACGCCTCAGTTTATTAGCCTCACAAATTGAAGAAGAATTGTGATCGCGCGTTCTGCCTGTATGAAATACGACTACCACGCCAGAACTTCGTGTTCACGAGTCGTGGGAGTGGTGGAGCGGACGCAATACGACACTAGTTGTCTCTACGTTGTGTGTGGCAAGATCCTATGGGATATGGTATAGCCGGCGTGAGGGCCCACGGGGGTCAGGCCTGGCAGGGTGCGCGATCATGTACTGCTTGACTAAATTTAAAACTTTCCTACATACGCTTAAACTCGCGGACCCTTCCCCGCATGGGTAATCGAAACAAAATTTACTCGACATAGTACATTATGTCGGTATTATAGCGTGTCTGGGAACACACACCCGCGAGAGAATAAATTGCATTTTTTCATCAAATATCGGTTTTCGACTAGCAATGCAATCAAACCCTGGAAGCTCTCTTCCACTTCGGCCGACCGAAACGACCGTCTTTTATGTCGTTTCGAGTTGCGCGGCCACTCTTTCGGCAGGCGCAAGTTTGTCGTATTTCAATTCGTTGCTCACATCGGCGCAAAGTGGGGTTCCAGCGTGGTTCGGGCAGGCAAGTAGAGCTACGTCGCTTGAGAGCGGTAAACTCCGTGGCAGCATCCTAGTTTAGTGAGATCAACAGTGAGGCAAGAACCGCCACGCATATAACAATACATACTCAGAATATTAAGGAATCAAGTAACGTATGCAGGGTAGCATCAGTCAGTAGCACAGGTGCCTGGTCGTGATAATAATTAATTGGACCTGAGAGGATAGGAACCAGTCGTACCACCAGCGGGTGTGGGTGCGGTCAGCAAATTAACCCTAATCCTAGAAGCGGAGTGGGTAGCCGTCACCTGAGAAACTTATACAGGCCTTCATGTCATGGGTGGATGGATCGTCGCGCGAGTGCGAGTCGTCGACAGTCTGGCTACCTATTTCCCTCCCGCTCAAAAGCAAAGTTGCGGGTCTCGTAGCGATAAGGGGCTGAACGCGCCCGGGCTAGTCCTCCATGCTGCCTCAAGCTAATTGTCGCATCGGCCTCGACTGGGCTATTTCCGATGTAAACATTGGAGTCTTTGTATGGCAGATGGTTCCACTTGGCGACCCGGAGCTGCCTCATACCGAGCTAGCGTATATCCCCAACTGGGCGCTAGCAAAAGCACCGTATCATTCTAAGCACGTCCCTAAGGAGTGCTGTAGGCGCCTGTAGGCAAATGGTGGTCGTAACCAATGGACGCATTAATCGACTACAATTGCACTCAAACTGAGCCTTGATCCTCAGGGATCACATCATTATTCAGACACAATAAAGACGCGTGACTAAAAGAGCTTCTGGACTCTTCCAACCTATTCTTTA
seq00002   TCACAGCCATCTGCGATCATGGCCGGTGTAGAGACCCCTACTGTACAGTGGGTCTAAGAACAGGTCCAAAGCAAGCGACCGTGAAAGCGTGGCGCGCTTCATCCATCATACGCCAGTTCCCACTCAGCCCAACTTGGGACTTGAGGGATACTAGAAACGGACTATGAGCTATCCCCTTTGAATGCCCCACCGGTCTAATCACGCTTGTTCCCAAAGCAAAGACGAATATCTAACCACAGTTACTATGTTGCCTTGGTCTAAAGCGGAATGAGTCAGTGGCTACCTTATCGAAGGCGCTGTCTGACTTATGGTTGGTGGATGCAAAATGCGCAAAACTAGTGCGCAGCTAGTCAAGACTACATGGGTTTATTTGGGCTCCATATAATCCACGCCTGGAAGGTCAGTAAGCTCGCAGACGCGATTCTAATGGGATTAATTGCTTCCACTCTCGAAACGCTGCCCCAGCATCTGTTAAAGAACACTGGTTGGGGCGAACAAAAGTGTAGTTCAGTGACACGCGAGTGTAGTTTCAGGTGGAGCCTAGAAGGGTGTAGGTCTTCGAGGGTACTGGTATCTGGGCACATTCGCATGTGGGTGGGCATCTAAGTATCCACTCATCACGCGTAGTCACCGTCAACCAGTTATCGCTCTCCGGGTCCATTTCGATGTCCTTACGTGGCAGCTGATACTTTAGGGCGCTAGCTGTGACAGCGAATCGCGTCGGCATCTACGCATGGGGCCCCATAATGTCAATGTGTTGGTGTCTATACCTAATCCCGCGGCCGAGCATGCTTTAGCTTAACCCACCGAGCTAGGTTTCTAGATAGTAGGCACTGTAAGCCAATAATCAACGTAGGCCTAATACTGTAGGACCGGTCATCACGGACAGGCCTCGTGTCAAGATGGCGCAGGACTACGCCTCAGTTTATTAGCCTCACAAATTGAAGAAGAATTGTGATCGCGCGTTCTGCCTGTATGAAATACGACTACCACGCCAGAACTTCGTGTTCACGAGTCGTGGGAGTGGTGGAGCGGACGCAATACGACACTAGTTGTCTCTACGTTGTGTGTGGCAAGATCCTATGGGATATGGTATAGCCGGCGTGAGGGCCCACGGGGGTCAGGCCTGGCAGGGTGCGCGATCATGTACTGCTTGACTAAATTTAAAACTTTCCTACATACGCTTAAACTCGCGGACCCTTCCCCGCATGGGTAATCGAAACAAAATTTACTCGACATAGTACATTATGTCGGTATTATAGCGTGTCTGGGAACACACACCCGCGAGAGAATAAATTGCATTTTTTCATCAAATATCGGTTTTCGACTAGCAATGCAATCAAACCCTGGAAGCTCTCTTCCACTTCGGCCGACCGAAACGACCGTCTTTTATGTCGTTTCGAGTTGCGCGGCCACTCTTTCGGCAGGCGCAAGTTTGTCGTATTTCAATTCGTTGCTCACATCGGCGCAAAGTGGGGTTCCAGCGTGGTTCGGGCAGGCAAGTAGAGCTACGTCGCTTGAGAGCGGTAAACTCCGTGGCAGCATCCTAGTTTAGTGAGATCAACAGTGAGGCAAGAACCGCCACGCATATAACAATACATACTCAGAATATTAAGGAATCAAGTAACGTATGCAGGGTAGCATCAGTCAGTAGCACAGGTGCCTGGTCGTGATAATAATTAATTGGACCTGAGAGGATAGGAACCAGTCGTACCACCAGCGGGTGTGGGTGCGGTCAGCAAATTAACCCTAATCCTAGAAGCGGAGTGGGTAGCCGTCACCTGAGAAACTTATACAGGCCTTCATGTCATGGGTGGATGGATCGTCGCGCGAGTGCGAGTCGTCGACAGTCTGGCTACCTATTTCCCTCCCGCTCAAAAGCAAAGTTGCGGGTCTCGTAGCGATAAGGGGCTGAACGCGCCCGGGCTAGTCCTCCATGCTGCCTCAAGCTAATTGTCGCATCGGCCTCGACTGGGCTATTTCCGATGTAAACATTGGAGTCTTTGTATGGCAGATGGTTCCACTTGGCGACCCGGAGCTGCCTCATACCGAGCTAGCGTATATCCCCAACTGGGCGCTAGCAAAAGCACCGTATCATTCTAAGCACGTCCCTAAGGAGTGCTGTAGGCGCCTGTAGGCAAATGGTGGTCGTAACCAATGGACGCATTAATCGACTACAATTGCACTCAAACTGAGCCTTGATCCTCAGGGATCACATCATTATTCAGACACAATAAAGACGCGTGACTAAAAGAGCTTCTGGACTCTTCCAACCTATTCTTTA
seq00003   TCACAGCCATCTGCGATCATGGCCGGTGTAGAGACCCCTACTGTACAGTGGGTCTAAGAACAGGTCCAAAGCAAGCGACCGTGAAAGCGTGGCGCGCTTCATCCATCATACGCCAGTTCCCACTCAGCCCAACTTGGGACTTGAGGGATACTAGAAACGGACTATGAGCTATCCCCTTTGAATGCCCCACCGGTCTAATCACGCTTGTTCCCAAAGCAAAGACGAATATCTAACCACAGTTACTATGTTGCCTTGGTCTAAAGCGGAATGAGTCAGTGGCTACCTTATCGAAGGCGCTGTCTGACTTATGGTTGGTGGATGCAAAATGCGCAAAACTAGTGCGCAGCTAGTCAAGACTACATGGGTTTATTTGGGCTCCATATAATCCACGCCTGGAAGGTCAGTAAGCTCGCAGACGCGATTCTAATGGGATTAATTGCTTCCACTCTCGAAACGCTGCCCCAGCATCTGTTAAAGAACACTGGTTGGGGCGAACAAAAGTGTAGTTCAGTGACACGCGAGTGTAGTTTCAGGTGGAGCCTAGAAGGGTGTAGGTCTTCGAGGGTACTGGTATCTGGGCACATTCGCATGTGGGTGGGCATCTAAGTATCCACTCATCACGCGTAGTCACCGTCAACCAGTTATCGCTCTCCGGGTCCATTTCGATGTCCTTACGTGGCAGCTGATACTTTAGGGCGCTAGCTGTGACAGCGAATCGCGTCGGCATCTACGCATGGGGCCCCATAATGTCAATGTGTTGGTGTCTATACCTAATCCCGCGGCCGAGCATGCTTTAGCTTAACCCACCGAGCTAGGTTTCTAGATAGTAGGCACTGTAAGCCAATAATCAACGTAGGCCTAATACTGTAGGACCGGTCATCACGGACAGGCCTCGTGTCAAGATGGCGCAGGACTACGCCTCAGTTTATTAGCCTCACAAATTGAAGAAGAATTGTGATCGCGCGTTCTGCCTGTATGAAATACGACTACCACGCCAGAACTTCGTGTTCACGAGTCGTGGGAGTGGTGGAGCGGACGCAATACGACACTAGTTGTCTCTACGTTGTGTGTGGCAAGATCCTATGGGATATGGTATAGCCGGCGTGAGGGCCCACGGGGGTCAGGCCTGGCAGGGTGCGCGATCATGTACTGCTTGACTAAATTTAAAACTTTCCTACATACGCTTAAACTCGCGGACCCTTCCCCGCATGGGTAATCGAAACAAAATTTACTCGACATAGTACATTATGTCGGTATTATAGCGTGTCTGGGAACACACACCCGCGAGAGAATAAATTGCATTTTTTCATCAAATATCGGTTTTCGACTAGCAATGCAATCAAACCCTGGAAGCTCTCTTCCACTTCGGCCGACCGAAACGACCGTCTTTTATGTCGTTTCGAGTTGCGCGGCCACTCTTTCGGCAGGCGCAAGTTTGTCGTATTTCAATTCGTTGCTCACATCGGCGCAAAGTGGGGTTCCAGCGTGGTTCGGGCAGGCAAGTAGAGCTACGTCGCTTGAGAGCGGTAAACTCCGTGGCAGCATCCTAGTTTAGTGAGATCAACAGTGAGGCAAGAACCGCCACGCATATAACAATACATACTCAGAATATTAAGGAATCAAGTAACGTATGCAGGGTAGCATCAGTCAGTAGCACAGGTGCCTGGTCGTGATAATAATTAATTGGACCTGAGAGGATAGGAACCAGTCGTACCACCAGCGGGTGTGGGTGCGGTCAGCAAATTAACCCTAATCCTAGAAGCGGAGTGGGTAGCCGTCACCTGAGAAACTTATACAGGCCTTCATGTCATGGGTGGATGGATCGTCGCGCGAGTGCGAGTCGTCGACAGTCTGGCTACCTATTTCCCTCCCGCTCAAAAGCAAAGTTGCGGGTCTCGTAGCGATAAGGGGCTGAACGCGCCCGGGCTAGTCCTCCATGCTGCCTCAAGCTAATTGTCGCATCGGCCTCGACTGGGCTATTTCCGATGTAAACATTGGAGTCTTTGTATGGCAGATGGTTCCACTTGGCGACCCGGAGCTGCCTCATACCGAGCTAGCGTATATCCCCAACTGGGCGCTAGCAAAAGCACCGTATCATTCTAAGCACGTCCCTAAGGAGTGCTGTAGGCGCCTGTAGGCAAATGGTGGTCGTAACCAATGGACGCATTAATCGACTACAATTGCACTCAAACTGAGCCTTGATCCTCAGGGATCACATCATTATTCAGACACAATAAAGACGCGTGACTAAAAGAGCTTCTGGACTCTTCCAACCTATTCTTTA
seq00004   TCACAGCCATCTGCGATCATGGCCGGTGTAGAGACCCCTACTGTACAGTGGGTCTAAGAACAGGTCCAAAGCAAGCGACCGTGAAAGCGTGGCGCGCTTCATCCATCATACGCCAGTTCCCACTCAGCCCAACTTGGGACTTGAGGGATACTAGAAACGGACTATGAGCTATCCCCTTTGAATGCCCCACCGGTCTAATCACGCTTGTTCCCAAAGCAAAGACGAATATCTAACCACAGTTACTATGTTGCCTTGGTCTAAAGCGGAATGAGTCAGTGGCTACCTTATCGAAGGCGCTGTCTGACTTATGGTTGGTGGATGCAAAATGCGCAAAACTAGTGCGCAGCTAGTCAAGACTACATGGGTTTATTTGGGCTCCATATAATCCACGCCTGGAAGGTCAGTAAGCTCGCAGACGCGATTCTAATGGGATTAATTGCTTCCACTCTCGAAACGCTGCCCCAGCATCTGTTAAAGAACACTGGTTGGGGCGAACAAAAGTGTAGTTCAGTGACACGCGAGTGTAGTTTCAGGTGGAGCCTAGAAGGGTGTAGGTCTTCGAGGGTACTGGTATCTGGGCACATTCGCATGTGGGTGGGCATCTAAGTATCCACTCATCACGCGTAGTCACCGTCAACCAGTTATCGCTCTCCGGGTCCATTTCGATGTCCTTACGTGGCAGCTGATACTTTAGGGCGCTAGCTGTGACAGCGAATCGCGTCGGCATCTACGCATGGGGCCCCATAATGTCAATGTGTTGGTGTCTATACCTAATCCCGCGGCCGAGCATGCTTTAGCTTAACCCACCGAGCTAGGTTTCTAGATAGTAGGCACTGTAAGCCAATAATCAACGTAGGCCTAATACTGTAGGACCGGTCATCACGGACAGGCCTCGTGTCAAGATGGCGCAGGACTACGCCTCAGTTTATTAGCCTCACAAATTGAAGAAGAATTGTGATCGCGCGTTCTGCCTGTATGAAATACGACTACCACGCCAGAACTTCGTGTTCACGAGTCGTGGGAGTGGTGGAGCGGACGCAATACGACACTAGTTGTCTCTACGTTGTGTGTGGCAAGATCCTATGGGATATGGTATAGCCGGCGTGAGGGCCCACGGGGGTCAGGCCTGGCAGGGTGCGCGATCATGTACTGCTTGACTAAATTTAAAACTTTCCTACATACGCTTAAACTCGCGGACCCTTCCCCGCATGGGTAATCGAAACAAAATTTACTCGACATAGTACATTATGTCGGTATTATAGCGTGTCTGGGAACACACACCCGCGAGAGAATAAATTGCATTTTTTCATCAAATATCGGTTTTCGACTAGCAATGCAATCAAACCCTGGAAGCTCTCTTCCACTTCGGCCGACCGAAACGACCGTCTTTTATGTCGTTTCGAGTTGCGCGGCCACTCTTTCGGCAGGCGCAAGTTTGTCGTATTTCAATTCGTTGCTCACATCGGCGCAAAGTGGGGTTCCAGCGTGGTTCGGGCAGGCAAGTAGAGCTACGTCGCTTGAGAGCGGTAAACTCCGTGGCAGCATCCTAGTTTAGTGAGATCAACAGTGAGGCAAGAACCGCCACGCATATAACAATACATACTCAGAATATTAAGGAATCAAGTAACGTATGCAGGGTAGCATCAGTCAGTAGCACAGGTGCCTGGTCGTGATAATAATTAATTGGACCTGAGAGGATAGGAACCAGTCGTACCACCAGCGGGTGTGGGTGCGGTCAGCAAATTAACCCTAATCCTAGAAGCGGAGTGGGTAGCCGTCACCTGAGAAACTTATACAGGCCTTCATGTCATGGGTGGATGGATCGTCGCGCGAGTGCGAGTCGTCGACAGTCTGGCTACCTATTTCCCTCCCGCTCAAAAGCAAAGTTGCGGGTCTCGTAGCGATAAGGGGCTGAACGCGCCCGGGCTAGTCCTCCATGCTGCCTCAAGCTAATTGTCGCATCGGCCTCGACTGGGCTATTTCCGATGTAAACATTGGAGTCTTTGTATGGCAGATGGTTCCACTTGGCGACCCGGAGCTGCCTCATACCGAGCTAGCGTATATCCCCAACTGGGCGCTAGCAAAAGCACCGTATCATTCTAAGCACGTCCCTAAGGAGTGCTGTAGGCGCCTGTAGGCAAATGGTGGTCGTAACCAATGGACGCATTAATCGACTACAATTGCACTCAAACTGAGCCTTGATCCTCAGGGATCACATCATTATTCAGACACAATAAAGACGCGTGACTAAAAGAGCTTCTGGACTCTTCCAACCTATTCTTTA
seq00005   TCACAGCCATCTGCGATCATGGCCGGTGTAGAGACCCCTACTGTACAGTGGGTCTAAGAACAGGTCCAAAGCAAGCGACCGTGAAAGCGTGGCGCGCTTCATCCATCATACGCCAGTTCCCACTCAGCCCAACTTGGGACTTGAGGGATACTAGAAACGGACTATGAGCTATCCCCTTTGAATGCCCCACCGGTCTAATCACGCTTGTTCCCAAAGCAAAGACGAATATCTAACCACAGTTACTATGTTGCCTTGGTCTAAAGCGGAATGAGTCAGTGGCTACCTTATCGAAGGCGCTGTCTGACTTATGGTTGGTGGATGCAAAATGCGCAAAACTAGTGCGCAGCTAGTCAAGACTACATGGGTTTATTTGGGCTCCATATAATCCACGCCTGGAAGGTCAGTAAGCTCGCAGACGCGATTCTAATGGGATTAATTGCTTCCACTCTCGAAACGCTGCCCCAGCATCTGTTAAAGAACACTGGTTGGGGCGAACAAAAGTGTAGTTCAGTGACACGCGAGTGTAGTTTCAGGTGGAGCCTAGAAGGGTGTAGGTCTTCGAGGGTACTGGTATCTGGGCACATTCGCATGTGGGTGGGCATCTAAGTATCCACTCATCACGCGTAGTCACCGTCAACCAGTTATCGCTCTCCGGGTCCATTTCGATGTCCTTACGTGGCAGCTGATACTTTAGGGCGCTAGCTGTGACAGCGAATCGCGTCGGCATCTACGCATGGGGCCCCATAATGTCAATGTGTTGGTGTCTATACCTAATCCCGCGGCCGAGCATGCTTTAGCTTAACCCACCGAGCTAGGTTTCTAGATAGTAGGCACTGTAAGCCAATAATCAACGTAGGCCTAATACTGTAGGACCGGTCATCACGGACAGGCCTCCTGTCAAGATGGCGCAGGACTACGCCTCAGTTTATTAGCCTCACAAATTGAAGAAGAATTGTGATCGCGCGTTCTGCCTGTATGAAATACGACTACCACGCCAGAACTTCGTGTTCACGAGTCGTGGGAGTGGTGGAGCGGACGCAATACGACACTAGTTGTCTCTACGTTGTGTGTGGCAAGATCCTATGGGATATGGTATAGCCGGCGTGAGGGCCCACGGGGGTCAGGCCTGGCAGGGTGCGCGATCATGTACTGCTTGACTAAATTTAAAACTTTCCTACATACGCTTAAACTCGCGGACCCTTCCCCGCATGGGTAATCGAAACAAAATTTACTCGACATAGTACATTATGTCGGTATTATAGCGTGTCTGGGAACACACACCCGCGAGAGAATAAATTGCATTTTTTCATCAAATATCGGTTTTCGACTAGCAATGCAATCAAACCCTGGAAGCTCTCTTCCACTTCGGCCGACCGAAACGACCGTCTTTTATGTCGTTTCGAGTTGCGCGGCCACTCTTTCGGCAGGCGCAAGTTTGTCGTATTTCAATTCGTTGCTCACATCGGCGCAAAGTGGGGTTCCAGCGTGGTTCGGGCAGGCAAGTAGAGCTACGTCGCTTGAGAGCGGTAAACTCCGTGGCAGCATCCTAGTTTAGTGAGATCAACAGTGAGGCAAGAACCGCCACGCATATAACAATACATACTCAGAATATTAAGGAATCAAGTAACGTATGCAGGGTAGCATCAGTCAGTAGCACAGGTGCCTGGTCGTGATAATAATTAATTGGACCTGAGAGGATAGGAACCAGTCGTACCACCAGCGGGTGTGGGTGCGGTCAGCAAATTAACCCTAATCCTAGAAGCGGAGTGGGTAGCCGTCACCTGAGAAACTTATACAGGCCTTCATGTCATGGGTGGATGGATCGTCGCGCGAGTGCGAGTCGTCGACAGTCTGGCTACCTATTTCCCTCCCGCTCAAAAGCAAAGTTGCGGGTCTCGTAGCGATAAGGGGCTGAACGCGCCCGGGCTAGTCCTCCATGCTGCCTCAAGCTAATTGTCGCATCGGCCTCGACTGGGCTATTTCCGATGTAAACATTGGAGTCTTTGTATGGCAGATGGTTCCACTTGGCGACCCGGAGCTGCCTCATACCGAGCTAGCGTATATCCCCAACTGGGCGCTAGCAAAAGCACCGTATCATTCTAAGCACGTCCCTAAGGAGTGCTGTAGGCGCCTGTAGTCAAATGGTGGTCGTAACCAATGGACGCATTAATCGACTACAATTGCACTCAAACTGAGCCTTGATCCTCAGGGATCACATCATTATTCAGACACAATAAAGACGCGTGACTAAAAGAGCTTCTGGACTCTTCCAACCTATTCTTTA
seq00006   TCACAGCCATCTGCGATCATGGCCGGTGTAGAGACCCCTACTGTACAGTGGGTCTAAGAACAGGTCCAAAGCAAGCGACCGTGAAAGCGTGGCGCGCTTCATCCATCATACGCCAGTTCCCACTCAGCCCAACTTGGGACTTGAGGGATACTAGAAACGGACTATGAGCTATCCCCTTTGAATGCCCCACCGGTCTAATCACGCTTGTTCCCAAAGCAAAGACGAATATCTAACCACAGTTACTATGTTGCCTTGGTCTAAAGCGGAATGAGTCAGTGGCTACCTTATCGAAGGCGCTGTCTGACTTATGGTTGGTGGATGCAAAATGCGCAAAACTAGTGCGCAGCTAGTCAAGACTACATGGGTTTATTTGGGCTCCATATAATCCACGCCTGGAAGGTCAGTAAGCTCGCAGACGCGATTCTAATGGGATTAATTGCTTCCACTCTCGAAACGCTGCCCCAGCATCTGTTAAAGAACACTGGTTGGGGCGAACAAAAGTGTAGTTCAGTGACACGCGAGTGTAGTTTCAGGTGGAGCCTAGAAGGGTGTAGGTCTTCGAGGGTACTGGTATCTGGGCACATTCGCATGTGGGTGGGCATCTAAGTATCCACTCATCACGCGTAGTCACCGTCAACCAGTTATCGCTCTCCGGGTCCATTTCGATGTCCTTACGTGGCAGCTGATACTTTAGGGCGCTAGCTGTGACAGCGAATCGCGTCGGCATCTACGCATGGGGCCCCATAATGTCAATGTGTTGGTGTCTATACCTAATCCCGCGGCCGAGCATGCTTTAGCTTAACCCACCGAGCTAGGTTTCTAGATAGTAGGCACTGTAAGCCAATAATCAACGTAGGCCTAATACTGTAGGACCGGTCATCACGGACAGGCCTCGTGTCAAGATGGCGCAGGACTACGCCTCAGTTTATTAGCCTCACAAATTGAAGAAGAATTGTGATCGCGCGTTCTGCCTGTATGAAATACGACTACCACGCCAGAACTTCGTGTTCACGAGTCGTGGGAGTGGTGGAGCGGACGCAATACGACACTAGTTGTCTCTACGTTGTGTGTGGCAAGATCCTATGGGATATGGTATAGCCGGCGTGAGGGCCCACGGGGGTCAGGCCTGGCAGGGTGCGCGATCATGTACTGCTTGACTAAATTTAAAACTTTCCTACATACGCTTAAACTCGCGGACCCTTCCCCGCATGGGTAATCGAAACAAAATTTACTCGACATAGTACATTATGTCGGTATTATAGCGTGTCTGGGAACACACACCCGCGAGAGAATAAATTGCATTTTTTCATCAAATATCGGTTTTCGACTAGCAATGCAATCAAACCCTGGAAGCTCTCTTCCACTTCGGCCGACCGAAACGACCGTCTTTTATGTCGTTTCGAGTTGCGCGGCCACTCTTTCGGCAGGCGCAAGTTTGTCGTATTTCAATTCGTTGCTCACATCGGCGCAAAGTGGGGTTCCAGCGTGGTTCGGGCAGGCAAGTAGAGCTACGTCGCTTGAGAGCGGTAAACTCCGTGGCAGCATCCTAGTTTAGTGAGATCAACAGTGAGGCAAGAACCGCCACGCATATAACAATACATACTCAGAATATTAAGGAATCAAGTAACGTATGCAGGGTAGCATCAGTCAGTAGCACAGGTGCCTGGTCGTGATAATAATTAATTGGACCTGAGAGGATAGGAACCAGTCGTACCACCAGCGGGTGTGGGTGCGGTCAGCAAATTAACCCTAATCCTAGAAGCGGAGTGGGTAGCCGTCACCTGAGAAACTTATACAGGCCTTCATGTCATGGGTGGATGGATCGTCGCGCGAGTGCGAGTCGTCGACAGTCTGGCTACCTATTTCCCTCCCGCTCAAAAGCAAAGTTGCGGGTCTCGTAGCGATAAGGGGCTGAACGCGCCCGGGCTAGTCCTCCATGCTGCCTCAAGCTAATTGTCGCATCGGCCTCGACTGGGCTATTTCCGATGTAAACATTGGAGTCTTTGTATGGCAGATGGTTCCACTTGGCGACCCGGAGCTGCCTCATACCGAGCTAGCGTATATCCCCAACTGGGCGCTAGCAAAAGCACCGTATCATTCTAAGCACGTCCCTAAGGAGTGCTGTAGGCGCCTGTAGGCAAATGGTGGTCGTAACCAATGGACGCATTAATCGACTACAATTGCACTCAAACTGAGCCTTGATCCTCAGGGATCACATCATTATTCAGACACAATAAAGACGCGTGACTAAAAGAGCTTCTGGACTCTTCCAACCTATTCTTTA
seq00007   TCACAGCCATCTGCGATCATGGCCGGTGTAGAGACCCCTACTGTACAGTGGGTCTAAGAACAGGTCCAAAGCAAGCGACCGTGAAAGCGTGGCGCGCTTCATCCATCATACGCCAGTTCCCACTCAGCCCAACTTGGGACTTGAGGGATACTAGAAACGGACTATGAGCTATCCCCTTTGAATGCCCCACCGGTCTAATCACGCTTGTTCCCAAAGCAAAGACGAATATCTAACCACAGTTACTATGTTGCCTTGGTCTAAAGCGGAATGAGTCAGTGGCTACCTTATCGAAGGCGCTGTCTGACTTATGGTTGGTGGATGCAAAATGCGCAAAACTAGTGCGCAGCTAGTCAAGACTACATGGGTTTATTTGGGCTCCATATAATCCACGCCTGGAAGGTCAGTAAGCTCGCAGACGCGATTCTAATGGGATTAATTGCTTCCACTCTCGAAACGCTGCCCCAGCATCTGTTAAAGAACACTGGTTGGGGCGAACAAAAGTGTAGTTCAGTGACACGCGAGTGTAGTTTCAGGTGGAGCCTAGAAGGGTGTAGGTCTTCGAGGGTACTGGTATCTGGGCACATTCGCATGTGGGTGGGCATCTAAGTATCCACTCATCACGCGTAGTCACCGTCAACCAGTTATCGCTCTCCGGGTCCATTTCGATGTCCTTACGTGGCAGCTGATACTTTAGGGCGCTAGCTGTGACAGCGAATCGCGTCGGCATCTACGCATGGGGCCCCATAATGTCAATGTGTTGGTGTCTATACCTAATCCCGCGGCCGAGCATGCTTTAGCTTAACCCACCGAGCTAGGTTTCTAGATAGTAGGCACTGTAAGCCAATAATCAACGTAGGCCTAATACTGTAGGACCGGTCATCACGGACAGGCCTCGTGTCAAGATGGCGCAGGACTACGCCTCAGTTTATTAGCCTCACAAATTGAAGAAGAATTGTGATCGCGCGTTCTGCCTGTATGAAATACGACTACCACGCCAGAACTTCGTGTTCACGAGTCGTGGGAGTGGTGGAGCGGACGCAATACGACACTAGTTGTCTCTACGTTGTGTGTGGCAAGATCCTATGGGATATGGTATAGCCGGCGTGAGGGCCCACGGGGGTCAGGCCTGGCAGGGTGCGCGATCATGTACTGCTTGACTAAATTTAAAACTTTCCTACATACGCTTAAACTCGCGGACCCTTCCCCGCATGGGTAATCGAAACAAAATTTACTCGACATAGTACATTATGTCGGTATTATAGCGTGTCTGGGAACACACACCCGCGAGAGAATAAATTGCATTTTTTCATCAAATATCGGTTTTCGACTAGCAATGCAATCAAACCCTGGAAGCTCTCTTCCACTTCGGCCGACCGAAACGACCGTCTTTTATGTCGTTTCGAGTTGCGCGGCCACTCTTTCGGCAGGCGCAAGTTTGTCGTATTTCAATTCGTTGCTCACATCGGCGCAAAGTGGGGTTCCAGCGTGGTTCGGGCAGGCAAGTAGAGCTACGTCGCTTGAGAGCGGTAAACTCCGTGGCAGCATCCTAGTTTAGTGAGATCAACAGTGAGGCAAGAACCGCCACGCATATAACAATACATACTCAGAATATTAAGGAATCAAGTAACGTATGCAGGGTAGCATCAGTCAGTAGCACAGGTGCCTGGTCGTGATAATAATTAATTGGACCTGAGAGGATAGGAACCAGTCGTACCACCAGCGGGTGTGGGTGCGGTCAGCAAATTAACCCTAATCCTAGAAGCGGAGTGGGTAGCCGTCACCTGACAAACTTATACAGGCCTTCATGTCATGGGTGGATGGATCGTCGCGCGAGTGCGAGTCGTCGACAGTCTGGCTACCTATTTCCCTCCCGCTCAAAAGCAAAGTTGCGGGTCTCGTAGCGATAAGGGGCTGAACGCGCCCGGGCTAGTCCTCCATGCTGCCTCAAGCTAATTGTCGCATCGGCCTCGACTGGGCTATTTCCGATGTAAACATTGGAGTCTTTGTATGGCAGATGGTTCCACTTGGCGACCCGGAGCTGCCTCATACCGAGCTAGCGTATATCCCCAACTGGGCGCTAGCAAAAGCACCGTATCATTCTAAGCACGTCCCTAAGGAGTGCTGTAGGCGCCTGTAGGCAAATGGTGGTCGTAACCAATGGACGCATTAATCGACTACAATTGCACTCAAACTGAGCCTTGATCCTCAGGGATCACATCATTATTCAGACACAATAAAGACGCGTGACTAAAAGAGCTTCTGGACTCTTCCAACCTATTCTTTA
seq00008   TCACAGCCATCTGCGATCATGGCCGGTGTAGAGACCCCTACTGTACAGTGGGTCTAAGAACAGGTCCAAAGCAAGCGACCGTGAAAGCGTGGCGCGCTTCATCCATCATACGCCAGTTCCCACTCAGCCCAACTTGGGACTTGAGGGATACTAGAAACGGACTATGAGCTATCCCCTTTGAATGCCCCACCGGTCTAATCACGCTTGTTCCCAAAGCAAAGACGAATATCTAACCACAGTTACTATGTTGCCTTGGTCTAAAGCGGAATGAGTCAGTGGCTACCTTATCGAAGGCGCTGTCTGACTTATGGTTGGTGGATGCAAAATGCGCAAAACTAGTGCGCAGCTAGTCAAGACTACATGGGTTTATTTGGGCTCCATATAATCCACGCCTGGAAGGTCAGTAAGCTCGCAGACGCGATTCTAATGGGATTAATTGCTTCCACTCTCGAAACGCTGCCCCAGCATCTGTTAAAGAACACTGGTTGGGGCGAACAAAAGTGTAGTTCAGTGACACGCGAGTGTAGTTTCAGGTGGAGCCTAGAAGGGTGTAGGTCTTCGAGGGTACTGGTATCTGGGCACATTCGCATGTGGGTGGGCATCTAAGTATCCACTCATCACGCGTAGTCACCGTCAACCAGTTATCGCTCTCCGGGTCCATTTCGATGTCCTTACGTGGCAGCTGATACTTTAGGGCGCTAGCTGTGACAGCGAATCGCGTCGGCATCTACGCATGGGGCCCCATAATGTCAATGTGTTGGTGTCTATACCTAATCCCGCGGCCGAGCATGCTTTAGCTTAACCCACCGAGCTAGGTTTCTAGATAGTAGGCACTGTAAGCCAATAATCAACGTAGGCCTAATACTGTAGGACCGGTCATCACGGACAGGCCTCCTGTCAAGATGGCGCAGGACTACGCCTCAGTTTATTAGCCTCACAAATTGAAGAAGAATTGTGATCGCGCGTTCTGCCTGTATGAAATACGACTACCACGCCAGAACTTCGTGTTCACGAGTCGTGGGAGTGGTGGAGCGGACGCAATACGACACTAGTTGTCTCTACGTTGTGTGTGGCAAGATCCTATGGGATATGGTATAGCCGGCGTGAGGGCCCACGGGGGTCAGGCCTGGCAGGGTGCGCGATCATGTACTGCTTGACTAAATTTAAAACTTTCCTACATACGCTTAAACTCGCGGACCCTTCCCCGCATGGGTAATCGAAACAAAATTTACTCGACATAGTACATTATGTCGGTATTATAGCGTGTCTGGGAACACACACCCGCGAGAGAATAAATTGCATTTTTTCATCAAATATCGGTTTTCGACTAGCAATGCAATCAAACCCTGGAAGCTCTCTTCCACTTCGGCCGACCGAAACGACCGTCTTTTATGTCGTTTCGAGTTGCGCGGCCACTCTTTCGGCAGGCGCAAGTTTGTCGTATTTCAATTCGTTGCTCACATCGGCGCAAAGTGGGGTTCCAGCGTGGTTCGGGCAGGCAAGTAGAGCTACGTCGCTTGAGAGCGGTAAACTCCGTGGCAGCATCCTAGTTTAGTGAGATCAACAGTGAGGCAAGAACCGCCACGCATATAACAATACATACTCAGAATATTAAGGAATCAAGTAACGTATGCAGGGTAGCATCAGTCAGTAGCACAGGTGCCTGGTCGTGATAATAATTAATTGGACCTGAGAGGATAGGAACCAGTCGTACCACCAGCGGGTGTGGGTGCGGTCAGCAAATTAACCCTAATCCTAGAAGCGGAGTGGGTAGCCGTCACCTGAGAAACTTATACAGGCCTTCATGTCATGGGTGGATGGATCGTCGCGCGAGTGCGAGTCGTCGACAGTCTGGCTACCTATTTCCCTCCCGCTCAAAAGCAAAGTTGCGGGTCTCGTAGCGATAAGGGGCTGAACGCGCCCGGGCTAGTCCTCCATGCTGCCTCAAGCTAATTGTCGCATCGGCCTCGACTGGGCTATTTCCGATGTAAACATTGGAGTCTTTGTATGGCAGATGGTTCCACTTGGCGACCCGGAGCTGCCTCATACCGAGCTAGCGTATATCCCCAACTGGGCGCTAGCAAAAGCACCGTATCATTCTAAGCACGTCCCTAAGGAGTGCTGTAGGCGCCTGTAGTCAAATGGTGGTCGTAACCAATGGACGCATTAATCGACTACAATTGCACTCAAACTGAGCCTTGATCCTCAGGGATCACATCATTATTCAGACACAATAAAGACGCGTGACTAAAAGAGCTTCTGGACTCTTCCAACCTATTCTTTA
seq00009   TCACAGCCATCTGCGATCATGGCCGGTGTAGAGACCCCTACTGTACAGTGGGTCTAAGAACAGGTCCAAAGCAAGCGACCGTGAAAGCGTGGCGCGCTTCATCCATCATACGCCAGTTCCCACTCAGCCCAACTTGGGACTTGAGGGATACTAGAAACGGACTATGAGCTATCCCCTTTGAATGCCCCACCGGTCTAATCACGCTTGTTCCCAAAGCAAAGACGAATATCTAACCACAGTTACTATGTTGCCTTGGTCTAAAGCGGAATGAGTCAGTGGCTACCTTATCGAAGGCGCTGTCTGACTTATGGTTGGTGGATGCAAAATGCGCAAAACTAGTGCGCAGCTAGTCAAGACTACATGGGTTTATTTGGGCTCCATATAATCCACGCCTGGAAGGTCAGTAAGCTCGCAGACGCGATTCTAATGGGATTAATTGCTTCCACTCTCGAAACGCTGCCCCAGCATCTGTTAAAGAACACTGGTTGGGGCGAACAAAAGTGTAGTTCAGTGACACGCGAGTGTAGTTTCAGGTGGAGCCTAGAAGGGTGTAGGTCTTCGAGGGTACTGGTATCTGGGCACATTCGCATGTGGGTGGGCATCTAAGTATCCACTCATCACGCGTAGTCACCGTCAACCAGTTATCGCTCTCCGGGTCCATTTCGATGTCCTTACGTGGCAGCTGATACTTTAGGGCGCTAGCTGTGACAGCGAATCGCGTCGGCATCTACGCATGGGGCCCCATAATGTCAATGTGTTGGTGTCTATACCTAATCCCGCGGCCGAGCATGCTTTAGCTTAACCCACCGAGCTAGGTTTCTAGATAGTAGGCACTGTAAGCCAATAATCAACGTAGGCCTAATACTGTAGGACCGGTCATCACGGACAGGCCTCGTGTCAAGATGGCGCAGGACTACGCCTCAGTTTATTAGCCTCACAAATTGAAGAAGAATTGTGATCGCGCGTTCTGCCTGTATGAAATACGACTACCACGCCAGAACTTCGTGTTCACGAGTCGTGGGAGTGGTGGAGCGGACGCAATACGACACTAGTTGTCTCTACGTTGTGTGTGGCAAGATCCTATGGGATATGGTATAGCCGGCGTGAGGGCCCACGGGGGTCAGGCCTGGCAGGGTGCGCGATCATGTACTGCTTGACTAAATTTAAAACTTTCCTACATACGCTTAAACTCGCGGACCCTTCCCCGCATGGGTAATCGAAACAAAATTTACTCGACATAGTACATTATGTCGGTATTATAGCGTGTCTGGGAACACACACCCGCGAGAGAATAAATTGCATTTTTTCATCAAATATCGGTTTTCGACTAGCAATGCAATCAAACCCTGGAAGCTCTCTTCCACTTCGGCCGACCGAAACGACCGTCTTTTATGTCGTTTCGAGTTGCGCGGCCACTCTTTCGGCAGGCGCAAGTTTGTCGTATTTCAATTCGTTGCTCACATCGGCGCAAAGTGGGGTTCCAGCGTGGTTCGGGCAGGCAAGTAGAGCTACGTCGCTTGAGAGCGGTAAACTCCGTGGCAGCATCCTAGTTTAGTGAGATCAACAGTGAGGCAAGAACCGCCACGCATATAACAATACATACTCAGAATATTAAGGAATCAAGTAACGTATGCAGGGTAGCATCAGTCAGTAGCACAGGTGCCTGGTCGTGATAATAATTAATTGGACCTGAGAGGATAGGAACCAGTCGTACCACCAGCGGGTGTGGGTGCGGTCAGCAAATTAACCCTAATCCTAGAAGCGGAGTGGGTAGCCGTCACCTGAGAAACTTATACAGGCCTTCATGTCATGGGTGGATGGATCGTCGCGCGAGTGCGAGTCGTCGACAGTCTGGCTACCTATTTCCCTCCCGCTCAAAAGCAAAGTTGCGGGTCTCGTAGCGATAAGGGGCTGAACGCGCCCGGGCTAGTCCTCCATGCTGCCTCAAGCTAATTGTCGCATCGGCCTCGACTGGGCTATTTCCGATGTAAACATTGGAGTCTTTGTATGGCAGATGGTTCCACTTGGCGACCCGGAGCTGCCTCATACCGAGCTAGCGTATATCCCCAACTGGGCGCTAGCAAAAGCACCGTATCATTCTAAGCACGTCCCTAAGGAGTGCTGTAGGCGCCTGTAGGCAAATGGTGGTCGTAACCAATGGACGCATTAATCGACTACAATTGCACTCAAACTGAGCCTTGATCCTCAGGGATCACATCATTATTCAGACACAATAAAGACGCGTGACTAAAAGAGCTTCTGGACTCTTCCAACCTATTCTTTA
seq00010   TCACAGCCATCTGCGATCATGGCCGGTGTAGAGACCCCTACTGTACAGTGGGTCTAAGAACAGGTCCAAAGCAAGCGACCGTGAAAGCGTGGCGCGCTTCATCCATCATACGCCAGTTCCCACTCAGCCCAACTTGGGACTTGAGGGATACTAGAAACGGACTATGAGCTATCCCCTTTGAATGCCCCACCGGTCTAATCACGCTTGTTCCCAAAGCAAAGACGCATATCTAACCACAGTTACTATGTTGCCTTGGTCTAAAGCGGAATGAGTCAGTGGCTACCTTATCGAAGGCGCTGTCTGACTTATGGTTGGTGGATGCAAAATGCGCAAAACTAGTGCGCAGCTAGTCAAGACTACATGGGTTTATTTGGGCTCCATATAATCCACGCCTGGAAGGTCAGTAAGCTCGCAGACGCGATTCTAATGGGATTAATTGCTTCCACTCTCGAAACGCTGCCCCAGCATCTGTTAAAGAACACTGGTTGGGGCGAACAAAAGTGTAGTTCAGTGACACGCGAGTGTAGTTTCAGGTGGAGCCTAGAAGGGTGTAGGTCTTCGAGGGTACTGGTATCTGGGCACATTCGCATGTGGGTGGGCATCTAAGTATCCACTCATCACGCGTAGTCACCGTCAACCAGTTATCGCTCTCCGGGTCCATTTCGATGTCCTTACGTGGCAGCTGATACTTTAGGGCGCTAGCTGTGACAGCGAATCGCGTCGGCATCTACGCATGGGGCCCCATAATGTCAATGTGTTGGTGTCTATACCTAATCCCGCGGCCGAGCATGCTTTAGCTTAACCCACCGAGCTAGGTTTCTAGATAGTAGGCACTGTAAGCCAATAATCAACGTAGGCCTAATACTGTAGGACCGGTCATCACGGACAGGCCTCGTGTCAAGATGGCGCAGGACTACGCCTCAGTTTATTAGCCTCACAAATTGAAGAAGAATTGTGATCGCGCGTTCTGCCTGTATGAAATACGACTACCACGCCAGAACTTCGTGTTCACGAGTCGTGGGAGTGGTGGAGCGGACGCAATACGACACTAGTTGTCTCTACGTTGTGTGTGGCAAGATCCTATGGGATATGGTATAGCCGGCGTGAGGGCCCACGGGGGTCAGGCCTGGCAGGGTGCGCGATCATGTACTGCTTGACTAAATTTAAAACTTTCCTACATACGCTTAAACTCGCGGACCCTTCCCCGCATGGGTAATCGAAACAAAATTTACTCGACATAGTACATTATGTCGGTATTATAGCGTGTCTGGGAACACACACCCGCGAGAGAATAAATTGCATTTTTTCATCAAATATCGGTTTTCGACTAGCAATGCAATCAAACCCTGGAAGCTCTCTTCCACTTCGGCCGACCGAAACGACCGTCTTTTATGTCGTTTCGAGTTGCGCGGCCACTCTTTCGGCAGGCGCAAGTTTGTCGTATTTCAATTCGTTGCTCACATCGCCGCAAAGTGGGGTTCCAGCGTGGTTCGGGCAGGCAAGTAGAGCTACGTCGCTTGAGAGCGGTAAACTCCGTGGCAGCATCCTAGTTTAGTGAGATCAACAGTGAGGCAAGAACCGCCACGCATATAACAATACATACTCAGAATATTAAGGAATCAAGTAACGTATGCAGGGTAGCATCAGTCAGTAGCACAGGTGCCTGGTCGTGATAATAATTAATTGGACCTGAGAGGATAGGAACCAGTCGTACCACCAGCGGGTGTGGGTGCGGTCAGCAAATTAACCCTAATCCTAGAAGCGGAGTGGGTAGCCGTCACCTGAGAAACTTATACAGGCCTTCATGTCATGGGTGGATGGATCGTCGCGCGAGTGCGAGTCGTCGACAGTCTGGCTACCTATTTCCCTCCCGCTCAAAAGCAAAGTTGCGGGTCTCGTAGCGATAAGGGGCTGAACGCGCCCGGGCTAGTCCTCCATGCTGCCTCAAGCTAATTGTCGCATCGGCCTCGACTGGGCTATTTCCGATGTAAACATTGGAGTCTTTGTATGGCAGATGGTTCCACTTGGCGACCCGGAGCTGCCTCATACCGAGCTAGCGTATATCCCCAACTGGGCGCTAGCAAAAGCACCGTATCATTCTAAGCACGTCCCTAAGGAGTGCTGTAGGCGCCTGTAGGCAAATGGTGGTCGTAACCAATGGACGCATTAATCGACTACAATTGCACTCAAACTGAGCCTTGATCCTCAGGGATCACATCATTATTCAGACACAATAAAGACGCGTGACTAAAAGAGCTTCTGGACTCTTCCAACCTATTCTTTA
seq00011   TCACAGCCATCTGCGATCATGGCCGGTGTAGAGACCCCTACTGTACAGTGGGTCTAAGAACAGGTCCAAAGCAAGCGACCGTGAAAGCGTGGCGCGCTTCATCCATCATACGCCAGTTCCCACTCAGCCCAACTTGGGACTTGAGGGATACTAGAAACGGACTATGAGCTATCCCCTTTGAATGCCCCACCGGTCTAATCACGCTTGTTCCCAAAGCAAAGACGAATATCTAACCACAGTTACTATGTTGCCTTGGTCTAAAGCGGAATGAGTCAGTGGCTACCTTATCGAAGGCGCTGTCTGACTTATGGTTGGTGGATGCAAAATGCGCAAAACTAGTGCGCAGCTAGTCAAGACTACATGGGTTTATTTGGGCTCCATATAATCCACGCCTGGAAGGTCAGTAAGCTCGCAGACGCGATTCTAATGGGATTAATTGCTTCCACTCTCGAAACGCTGCCCCAGCATCTGTTAAAGAACACTGGTTGGGGCGAACAAAAGTGTAGTTCAGTGACACGCGAGTGTAGTTTCAGGTGGAGCCTAGAAGGGTGTAGGTCTTCGAGGGTACTGGTATCTGGGCACATTCGCATGTGGGTGGGCATCTAAGTATCCACTCATCACGCGTAGTCACCGTCAACCAGTTATCGCTCTCCGGGTCCATTTCGATGTCCTTACGTGGCAGCTGATACTTTAGGGCGCTAGCTGTGACAGCGAATCGCGTCGGCATCTACGCATGGGGCCCCATAATGTCAATGTGTTGGTGTCTATACCTAATCCCGCGGCCGAGCATGCTTTAGCTTAACCCACCGAGCTAGGTTTCTAGATAGTAGGCACTGTAAGCCAATAATCAACGTAGGCCTAATACTGTAGGACCGGTCATCACGGACAGGCCTCGTGTCAAGATGGCGCAGGACTACGCCTCAGTTTATTAGCCTCACAAATTGAAGAAGAATTGTGATCGCGCGTTCTGCCTGTATGAAATACGACTACCACGCCAGAACTTCGTGTTCACGAGTCGTGGGAGTGGTGGAGCGGACGCAATACGACACTAGTTGTCTCTACGTTGTGTGTGGCAAGATCCTATGGGATATGGTATAGCCGGCGTGAGGGCCCACGGGGGTCAGGCCTGGCAGGGTGCGCGATCATGTACTGCTTGACTAAATTTAAAACTTTCCTACATACGCTTAAACTCGCGGACCCTTCCCCGCATGGGTAATCGAAACAAAATTTACTCGACATAGTACATTATGTCGGTATTATAGCGTGTCTGGGAACACACACCCGCGAGAGAATAAATTGCATTTTTTCATCAAATATCGGTTTTCGACTAGCAATGCAATCAAACCCTGGAAGCTCTCTTCCACTTCGGCCGACCGAAACGACCGTCTTTTATGTCGTTTCGAGTTGCGCGGCCACTCTTTCGGCAGGCGCAAGTTTGTCGTATTTCAATTCGTTGCTCACATCGGCGCAAAGTGGGGTTCCAGCGTGGTTCGGGCAGGCAAGTAGAGCTACGTCGCTTGAGAGCGGTAAACTCCGTGGCAGCATCCTAGTTTAGTGAGATCAACAGTGAGGCAAGAACCGCCACGCATATAACAATACATACTCAGAATATTAAGGAATCAAGTAACGTATGCAGGGTAGCATCAGTCAGTAGCACAGGTGCCTGGTCGTGATAATAATTAATTGGACCTGAGAGGATAGGAACCAGTCGTACCACCAGCGGGTGTGGGTGCGGTCAGCAAATTAACCCTAATCCTAGAAGCGGAGTGGGTAGCCGTCACCTGAGAAACTTATACAGGCCTTCATGTCATGGGTGGATGGATCGTCGCGCGAGTGCGAGTCGTCGACAGTCTGGCTACCTATTTCCCTCCCGCTCAAAAGCAAAGTTGCGGGTCTCGTAGCGATAAGGGGCTGAACGCGCCCGGGCTAGTCCTCCATGCTGCCTCAAGCTAATTGTCGCATCGGCCTCGACTGGGCTATTTCCGATGTAAACATTGGAGTCTTTGTATGGCAGATGGTTCCACTTGGCGACCCGGAGCTGCCTCATACCGAGCTAGCGTATATCCCCAACTGGGCGCTAGCAAAAGCACCGTATCATTCTAAGCACGTCCCTAAGGAGTGCTGTAGGCGCCTGTAGGCAAATGGTGGTCGTAACCAATGGACGCATTAATCGACTACAATTGCACTCAAACTGAGCCTTGATCCTCAGGGATCACATCATTATTCAGACACAATAAAGACGCGTGACTAAAAGAGCTTCTGGACTCTTCCAACCTATTCTTTA
seq00012   TCACAGCCATCTGCGATCATGGCCGGTGTAGAGACCCCTACTGTACAGTGGGTCTAAGAACAGGTCCAAAGCAAGCGACCGTGAAAGCGTGGCGCGCTTCATCCATCATACGCCAGTTCCCACTCAGCCCAACTTGGGACTTGAGGGATACTAGAAACGGACTATGAGCTATCCCCTTTGAATGCCCCACCGGTCTAATCACGCTTGTTCCCAAAGCAAAGACGAATATCTAACCACAGTTACTATGTTGCCTTGGTCTAAAGCGGAATGAGTCAGTGGCTACCTTATCGAAGGCGCTGTCTGACTTATGGTTGGTGGATGCAAAATGCGCAAAACTAGTGCGCAGCTAGTCAAGACTACATGGGTTTATTTGGGCTCCATATAATCCACGCCTGGAAGGTCAGTAAGCTCGCAGACGCGATTCTAATGGGATTAATTGCTTCCACTCTCGAAACGCTGCCCCAGCATCTGTTAAAGAACACTGGTTGGGGCGAACAAAAGTGTAGTTCAGTGACACGCGAGTGTAGTTTCAGGTGGAGCCTAGAAGGGTGTAGGTCTTCGAGGGTACTGGTATCTGGGCACATTCGCATGTGGGTGGGCATCTAAGTATCCACTCATCACGCGTAGTCACCGTCAACCAGTTATCGCTCTCCGGGTCCATTTCGATGTCCTTACGTGGCAGCTGATACTTTAGGGCGCTAGCTGTGACAGCGAATCGCGTCGGCATCTACGCATGGGGCCCCATAATGTCAATGTGTTGGTGTCTATACCTAATCCCGCGGCCGAGCATGCTTTAGCTTAACCCACCGAGCTAGGTTTCTAGATAGTAGGCACTGTAAGCCAATAATCAACGTAGGCCTAATACTGTAGGACCGGTCATCACGGACAGGCCTCCTGTCAAGATGGCGCAGGACTACGCCTCAGTTTATTAGCCTCACAAATTGAAGAAGAATTGTGATCGCGCGTTCTGCCTGTATGAAATACGACTACCACGCCAGAACTTCGTGTTCACGAGTCGTGGGAGTGGTGGAGCGGACGCAATACGACACTAGTTGTCTCTACGTTGTGTGTGGCAAGATCCTATGGGATATGGTATAGCCGGCGTGAGGGCCCACGGGGGTCAGGCCTGGCAGGGTGCGCGATCATGTACTGCTTGACTAAATTTAAAACTTTCCTACATACGCTTAAACTCGCGGACCCTTCCCCGCATGGGTAATCGAAACAAAATTTACTCGACATAGTACATTATGTCGGTATTATAGCGTGTCTGGGAACACACACCCGCGAGAGAATAAATTGCATTTTTTCATCAAATATCGGTTTTCGACTAGCAATGCAATCAAACCCTGGAAGCTCTCTTCCACTTCGGCCGACCGAAACGACCGTCTTTTATGTCGTTTCGAGTTGCGCGGCCACTCTTTCGGCAGGCGCAAGTTTGTCGTATTTCAATTCGTTGCTCACATCGGCGCAAAGTGGGGTTCCAGCGTGGTTCGGGCAGGCAAGTAGAGCTACGTCGCTTGAGAGCGGTAAACTCCGTGGCAGCATCCTAGTTTAGTGAGATCAACAGTGAGGCAAGAACCGCCACGCATATAACAATACATACTCAGAATATTAAGGAATCAAGTAACGTATGCAGGGTAGCATCAGTCAGTAGCACAGGTGCCTGGTCGTGATAATAATTAATTGGACCTGAGAGGATAGGAACCAGTCGTACCACCAGCGGGTGTGGGTGCGGTCAGCAAATTAACCCTAATCCTAGAAGCGGAGTGGGTAGCCGTCACCTGAGAAACTTATACAGGCCTTCATGTCATGGGTGGATGGATCGTCGCGCGAGTGCGAGTCGTCGACAGTCTGGCTACCTATTTCCCTCCCGCTCAAAAGCAAAGTTGCGGGTCTCGTAGCGATAAGGGGCTGAACGCGCCCGGGCTAGTCCTCCATGCTGCCTCAAGCTAATTGTCGCATCGGCCTCGACTGGGCTATTTCCGATGTAAACATTGGAGTCTTTGTATGGCAGATGGTTCCACTTGGCGACCCGGAGCTGCCTCATACCGAGCTAGCGTATATCCCCAACTGGGCGCTAGCAAAAGCACCGTATCATTCTAAGCACGTCCCTAAGGAGTGCTGTAGGCGCCTGTAGTCAAATGGTGGTCGTAACCAATGGACGCATTAATCGACTACAATTGCACTCAAACTGAGCCTTGATCCTCAGGGATCACATCATTATTCAGACACAATAAAGACGCGTGACTAAAAGAGCTTCTGGACTCTTCCAACCTATTCTTTA
seq00013   TCACAGCCATCTGCGATCATGGCCGGTGTAGAGACCCCTACTGTACAGTGGGTCTAAGAACAGGTCCAAAGCAAGCGACCGTGAAAGCGTGGCGCGCTTCATCCATCATACGCCAGTTCCCACTCAGCCCAACTTGGGACTTGAGGGATACTAGAAACGGACTATGAGCTATCCCCTTTGAATGCCCCACCGGTCTAATCACGCTTGTTCCCAAAGCAAAGACGAATATCTAACCACAGTTACTATGTTGCCTTGGTCTAAAGCGGAATGAGTCAGTGGCTACCTTATCGAAGGCGCTGTCTGACTTATGGTTGGTGGATGCAAAATGCGCAAAACTAGTGCGCAGCTAGTCAAGACTACATGGGTTTATTTGGGCTCCATATAATCCACGCCTGGAAGGTCAGTAAGCTCGCAGACGCGATTCTAATGGGATTAATTGCTTCCACTCTCGAAACGCTGCCCCAGCATCTGTTAAAGAACACTGGTTGGGGCGAACAAAAGTGTAGTTCAGTGACACGCGAGTGTAGTTTCAGGTGGAGCCTAGAAGGGTGTAGGTCTTCGAGGGTACTGGTATCTGGGCACATTCGCATGTGGGTGGGCATCTAAGTATCCACTCATCACGCGTAGTCACCGTCAACCAGTTATCGCTCTCCGGGTCCATTTCGATGTCCTTACGTGGCAGCTGATACTTTAGGGCGCTAGCTGTGACAGCGAATCGCGTCGGCATCTACGCATGGGGCCCCATAATGTCAATGTGTTGGTGTCTATACCTAATCCCGCGGCCGAGCATGCTTTAGCTTAACCCACCGAGCTAGGTTTCTAGATAGTAGGCACTGTAAGCCAATAATCAACGTAGGCCTAATACTGTAGGACCGGTCATCACGGACAGGCCTCCTGTCAAGATGGCGCAGGACTACGCCTCAGTTTATTAGCCTCACAAATTGAAGAAGAATTGTGATCGCGCGTTCTGCCTGTATGAAATACGACTACCACGCCAGAACTTCGTGTTCACGAGTCGTGGGAGTGGTGGAGCGGACGCAATACGACACTAGTTGTCTCTACGTTGTGTGTGGCAAGATCCTATGGGATATGGTATAGCCGGCGTGAGGGCCCACGGGGGTCAGGCCTGGCAGGGTGCGCGATCATGTACTGCTTGACTAAATTTAAAACTTTCCTACATACGCTTAAACTCGCGGACCCTTCCCCGCATGGGTAATCGAAACAAAATTTACTCGACATAGTACATTATGTCGGTATTATAGCGTGTCTGGGAACACACACCCGCGAGAGAATAAATTGCATTTTTTCATCAAATATCGGTTTTCGACTAGCAATGCAATCAAACCCTGGAAGCTCTCTTCCACTTCGGCCGACCGAAACGACCGTCTTTTATGTCGTTTCGAGTTGCGCGGCCACTCTTTCGGCAGGCGCAAGTTTGTCGTATTTCAATTCGTTGCTCACATCGGCGCAAAGTGGGGTTCCAGCGTGGTTCGGGCAGGCAAGTAGAGCTACGTCGCTTGAGAGCGGTAAACTCCGTGGCAGCATCCTAGTTTAGTGAGATCAACAGTGAGGCAAGAACCGCCACGCATATAACAATACATACTCAGAATATTAAGGAATCAAGTAACGTATGCAGGGTAGCATCAGTCAGTAGCACAGGTGCCTGGTCGTGATAATAATTAATTGGACCTGAGAGGATAGGAACCAGTCGTACCACCAGCGGGTGTGGGTGCGGTCAGCAAATTAACCCTAATCCTAGAAGCGGAGTGGGTAGCCGTCACCTGAGAAACTTATACAGGCCTTCATGTCATGGGTGGATGGATCGTCGCGCGAGTGCGAGTCGTCGACAGTCTGGCTACCTATTTCCCTCCCGCTCAAAAGCAAAGTTGCGGGTCTCGTAGCGATAAGGGGCTGAACGCGCCCGGGCTAGTCCTCCATGCTGCCTCAAGCTAATTGTCGCATCGGCCTCGACTGGGCTATTTCCGATGTAAACATTGGAGTCTTTGTATGGCAGATGGTTCCACTTGGCGACCCGGAGCTGCCTCATACCGAGCTAGCGTATATCCCCAACTGGGCGCTAGCAAAAGCACCGTATCATTCTAAGCACGTCCCTAAGGAGTGCTGTAGGCGCCTGTAGTCAAATGGTGGTCGTAACCAATGGACGCATTAATCGACTACAATTGCACTCAAACTGAGCCTTGATCCTCAGGGATCACATCATTATTCAGACACAATAAAGACGCGTGACTAAAAGAGCTTCTGGACTCTTCCAACCTATTCTTTA
seq00014   TCACAGCCATCTGCGATCATGGCCGGTGTAGAGACCCCTACTGTACAGTGGGTCTAAGAACAGGTCCAAAGCAAGCGACCGTGAAAGCGTGGCGCGCTTCATCCATCATACGCCAGTTCCCACTCAGCCCAACTTGGGACTTGAGGGATACTAGAAACGGACTATGAGCTATCCCCTTTGAATGCCCCACCGGTCTAATCACGCTTGTTCCCAAAGCAAAGACGAATATCTAACCACAGTTACTATGTTGCCTTGGTCTAAAGCGGAATGAGTCAGTGGCTACCTTATCGAAGGCGCTGTCTGACTTATGGTTGGTGGATGCAAAATGCGCAAAACTAGTGCGCAGCTAGTCAAGACTACATGGGTTTATTTGGGCTCCATATAATCCACGCCTGGAAGGTCAGTAAGCTCGCAGACGCGATTCTAATGGGATTAATTGCTTCCACTCTCGAAACGCTGCCCCAGCATCTGTTAAAGAACACTGGTTGGGGCGAACAAAAGTGTAGTTCAGTGACACGCGAGTGTAGTTTCAGGTGGAGCCTAGAAGGGTGTAGGTCTTCGAGGGTACTGGTATCTGGGCACATTCGCATGTGGGTGGGCATCTAAGTATCCACTCATCACGCGTAGTCACCGTCAACCAGTTATCGCTCTCCGGGTCCATTTCGATGTCCTTACGTGGCAGCTGATACTTTAGGGCGCTAGCTGTGACAGCGAATCGCGTCGGCATCTACGCATGGGGCCCCATAATGTCAATGTGTTGGTGTCTATACCTAATCCCGCGGCCGAGCATGCTTTAGCTTAACCCACCGAGCTAGGTTTCTAGATAGTAGGCACTGTAAGCCAATAATCAACGTAGGCCTAATACTGTAGGACCGGTCATCACGGACAGGCCTCGTGTCAAGATGGCGCAGGACTACGCCTCAGTTTATTAGCCTCACAAATTGAAGAAGAATTGTGATCGCGCGTTCTGCCTGTATGAAATACGACTACCACGCCAGAACTTCGTGTTCACGAGTCGTGGGAGTGGTGGAGCGGACGCAATACGACACTAGTTGTCTCTACGTTGTGTGTGGCAAGATCCTATGGGATATGGTATAGCCGGCGTGAGGGCCCACGGGGGTCAGGCCTGGCAGGGTGCGCGATCATGTACTGCTTGACTAAATTTAAAACTTTCCTACATACGCTTAAACTCGCGGACCCTTCCCCGCATGGGTAATCGAAACAAAATTTACTCGACATAGTACATTATGTCGGTATTATAGCGTGTCTGGGAACACACACCCGCGAGAGAATAAATTGCATTTTTTCATCAAATATCGGTTTTCGACTAGCAATGCAATCAAACCCTGGAAGCTCTCTTCCACTTCGGCCGACCGAAACGACCGTCTTTTATGTCGTTTCGAGTTGCGCGGCCACTCTTTCGGCAGGCGCAAGTTTGTCGTATTTCAATTCGTTGCTCACATCGGCGCAAAGTGGGGTTCCAGCGTGGTTCGGGCAGGCAAGTAGAGCTACGTCGCTTGAGAGCGGTAAACTCCGTGGCAGCATCCTAGTTTAGTGAGATCAACAGTGAGGCAAGAACCGCCACGCATATAACAATACATACTCAGAATATTAAGGAATCAAGTAACGTATGCAGGGTAGCATCAGTCAGTAGCACAGGTGCCTGGTCGTGATAATAATTAATTGGACCTGAGAGGATAGGAACCAGTCGTACCACCAGCGGGTGTGGGTGCGGTCAGCAAATTAACCCTAATCCTAGAAGCGGAGTGGGTAGCCGTCACCTGAGAAACTTATACAGGCCTTCATGTCATGGGTGGATGGATCGTCGCGCGAGTGCGAGTCGTCGACAGTCTGGCTACCTATTTCCCTCCCGCTCAAAAGCAAAGTTGCGGGTCTCGTAGCGATAAGGGGCTGAACGCGCCCGGGCTAGTCCTCCATGCTGCCTCAAGCTAATTGTCGCATCGGCCTCGACTGGGCTATTTCCGATGTAAACATTGGAGTCTTTGTATGGCAGATGGTTCCACTTGGCGACCCGGAGCTGCCTCATACCGAGCTAGCGTATATCCCCAACTGGGCGCTAGCAAAAGCACCGTATCATTCTAAGCACGTCCCTAAGGAGTGCTGTAGGCGCCTGTAGGCAAATGGTGGTCGTAACCAATGGACGCATTAATCGACTACAATTGCACTCAAACTGAGCCTTGATCCTCAGGGATCACATCATTATTCAGACACAATAAAGACGCGTGACTAAAAGAGCTTCTGGACTCTTCCAACCTATTCTTTA
seq00015   TCACAGCCATCTGCGATCATGGCCGGTGTAGAGACCCCTACTGTACAGTGGGTCTAAGAACAGGTCCAAAGCAAGCGACCGTGAAAGCGTGGCGCGCTTCATCCATCATACGCCAGTTCCCACTCAGCCCAACTTGGGACTTGAGGGATACTAGAAACGGACTATGAGCTATCCCCTTTGAATGCCCCACCGGTCTAATCACGCTTGTTCCCAAAGCAAAGACGAATATCTAACCACAGTTACTATGTTGCCTTGGTCTAAAGCGGAATGAGTCAGTGGCTACCTTATCGAAGGCGCTGTCTGACTTATGGTTGGTGGATGCAAAATGCGCAAAACTAGTGCGCAGCTAGTCAAGACTACATGGGTTTATTTGGGCTCCATATAATCCACGCCTGGAAGGTCAGTAAGCTCGCAGACGCGATTCTAATGGGATTAATTGCTTCCACTCTCGAAACGCTGCCCCAGCATCTGTTAAAGAACACTGGTTGGGGCGAACAAAAGTGTAGTTCAGTGACACGCGAGTGTAGTTTCAGGTGGAGCCTAGAAGGGTGTAGGTCTTCGAGGGTACTGGTATCTGGGCACATTCGCATGTGGGTGGGCATCTAAGTATCCACTCATCACGCGTAGTCACCGTCAACCAGTTATCGCTCTCCGGGTCCATTTCGATGTCCTTACGTGGCAGCTGATACTTTAGGGCGCTAGCTGTGACAGCGAATCGCGTCGGCATCTACGCATGGGGCCCCATAATGTCAATGTGTTGGTGTCTATACCTAATCCCGCGGCCGAGCATGCTTTAGCTTAACCCACCGAGCTAGGTTTCTAGATAGTAGGCACTGTAAGCCAATAATCAACGTAGGCCTAATACTGTAGGACCGGTCATCACGGACAGGCCTCCTGTCAAGATGGCGCAGGACTACGCCTCAGTTTATTAGCCTCACAAATTGAAGAAGAATTGTGATCGCGCGTTCTGCCTGTATGAAATACGACTACCACGCCAGAACTTCGTGTTCACGAGTCGTGGGAGTGGTGGAGCGGACGCAATACGACACTAGTTGTCTCTACGTTGTGTGTGGCAAGATCCTATGGGATATGGTATAGCCGGCGTGAGGGCCCACGGGGGTCAGGCCTGGCAGGGTGCGCGATCATGTACTGCTTGACTAAATTTAAAACTTTCCTACATACGCTTAAACTCGCGGACCCTTCCCCGCATGGGTAATCGAAACAAAATTTACTCGACATAGTACATTATGTCGGTATTATAGCGTGTCTGGGAACACACACCCGCGAGAGAATAAATTGCATTTTTTCATCAAATATCGGTTTTCGACTAGCAATGCAATCAAACCCTGGAAGCTCTCTTCCACTTCGGCCGACCGAAACGACCGTCTTTTATGTCGTTTCGAGTTGCGCGGCCACTCTTTCGGCAGGCGCAAGTTTGTCGTATTTCAATTCGTTGCTCACATCGGCGCAAAGTGGGGTTCCAGCGTGGTTCGGGCAGGCAAGTAGAGCTACGTCGCTTGAGAGCGGTAAACTCCGTGGCAGCATCCTAGTTTAGTGAGATCAACAGTGAGGCAAGAACCGCCACGCATATAACAATACATACTCAGAATATTAAGGAATCAAGTAACGTATGCAGGGTAGCATCAGTCAGTAGCACAGGTGCCTGGTCGTGATAATAATTAATTGGACCTGAGAGGATAGGAACCAGTCGTACCACCAGCGGGTGTGGGTGCGGTCAGCAAATTAACCCTAATCCTAGAAGCGGAGTGGGTAGCCGTCACCTGAGAAACTTATACAGGCCTTCATGTCATGGGTGGATGGATCGTCGCGCGAGTGCGAGTCGTCGACAGTCTGGCTACCTATTTCCCTCCCGCTCAAAAGCAAAGTTGCGGGTCTCGTAGCGATAAGGGGCTGAACGCGCCCGGGCTAGTCCTCCATGCTGCCTCAAGCTAATTGTCGCATCGGCCTCGACTGGGCTATTTCCGATGTAAACATTGGAGTCTTTGTATGGCAGATGGTTCCACTTGGCGACCCGGAGCTGCCTCATACCGAGCTAGCGTATATCCCCAACTGGGCGCTAGCAAAAGCACCGTATCATTCTAAGCACGTCCCTAAGGAGTGCTGTAGGCGCCTGTAGTCAAATGGTGGTCGTAACCAATGGACGCATTAATCGACTACAATTGCACTCAAACTGAGCCTTGATCCTCAGGGATCACATCATTATTCAGACACAATAAAGACGCGTGACTAAAAGAGCTTCTGGACTCTTCCAACCTATTCTTTA
seq00016   TCACAGCCATCTGCGATCATGGCCGGTGTAGAGACCCCTACTGTACAGTGGGTCTAAGAACAGGTCCAAAGCAAGCGACCGTGAAAGCGTGGCGCGCTTCATCCATCATACGCCAGTTCCCACTCAGCCCAACTTGGGACTTGAGGGATACTAGAAACGGACTATGAGCTATCCCCTTTGAATGCCCCACCGGTCTAATCACGCTTGTTCCCAAAGCAAAGACGAATATCTAACCACAGTTACTATGTTGCCTTGGTCTAAAGCGGAATGAGTCAGTGGCTACCTTATCGAAGGCGCTGTCTGACTTATGGTTGGTGGATGCAAAATGCGCAAAACTAGTGCGCAGCTAGTCAAGACTACATGGGTTTATTTGGGCTCCATATAATCCACGCCTGGAAGGTCAGTAAGCTCGCAGACGCGATTCTAATGGGATTAATTGCTTCCACTCTCGAAACGCTGCCCCAGCATCTGTTAAAGAACACTGGTTGGGGCGAACAAAAGTGTAGTTCAGTGACACGCGAGTGTAGTTTCAGGTGGAGCCTAGAAGGGTGTAGGTCTTCGAGGGTACTGGTATCTGGGCACATTCGCATGTGGGTGGGCATCTAAGTATCCACTCATCACGCGTAGTCACCGTCAACCAGTTATCGCTCTCCGGGTCCATTTCGATGTCCTTACGTGGCAGCTGATACTTTAGGGCGCTAGCTGTGACAGCGAATCGCGTCGGCATCTACGCATGGGGCCCCATAATGTCAATGTGTTGGTGTCTATACCTAATCCCGCGGCCGAGCATGCTTTAGCTTAACCCACCGAGCTAGGTTTCTAGATAGTAGGCACTGTAAGCCAATAATCAACGTAGGCCTAATACTGTAGGACCGGTCATCACGGACAGGCCTCGTGTCAAGATGGCGCAGGACTACGCCTCAGTTTATTAGCCTCACAAATTGAAGAAGAATTGTGATCGCGCGTTCTGCCTGTATGAAATACGACTACCACGCCAGAACTTCGTGTTCACGAGTCGTGGGAGTGGTGGAGCGGACGCAATACGACACTAGTTGTCTCTACGTTGTGTGTGGCAAGATCCTATGGGATATGGTATAGCCGGCGTGAGGGCCCACGGGGGTCAGGCCTGGCAGGGTGCGCGATCATGTACTGCTTGACTAAATTTAAAACTTTCCTACATACGCTTAAACTCGCGGACCCTTCCCCGCATGGGTAATCGAAACAAAATTTACTCGACATAGTACATTATGTCGGTATTATAGCGTGTCTGGGAACACACACCCGCGAGAGAATAAATTGCATTTTTTCATCAAATATCGGTTTTCGACTAGCAATGCAATCAAACCCTGGAAGCTCTCTTCCACTTCGGCCGACCGAAACGACCGTCTTTTATGTCGTTTCGAGTTGCGCGGCCACTCTTTCGGCAGGCGCAAGTTTGTCGTATTTCAATTCGTTGCTCACATCGGCGCAAAGTGGGGTTCCAGCGTGGTTCGGGCAGGCAAGTAGAGCTACGTCGCTTGAGAGCGGTAAACTCCGTGGCAGCATCCTAGTTTAGTGAGATCAACAGTGAGGCAAGAACCGCCACGCATATAACAATACATACTCAGAATATTAAGGAATCAAGTAACGTATGCAGGGTAGCATCAGTCAGTAGCACAGGTGCCTGGTCGTGATAATAATTAATTGGACCTGAGAGGATAGGAACCAGTCGTACCACCAGCGGGTGTGGGTGCGGTCAGCAAATTAACCCTAATCCTAGAAGCGGAGTGGGTAGCCGTCACCTGAGAAACTTATACAGGCCTTCATGTCATGGGTGGATGGATCGTCGCGCGAGTGCGAGTCGTCGACAGTCTGGCTACCTATTTCCCTCCCGCTCAAAAGCAAAGTTGCGGGTCTCGTAGCGATAAGGGGCTGAACGCGCCCGGGCTAGTCCTCCATGCTGCCTCAAGCTAATTGTCGCATCGGCCTCGACTGGGCTATTTCCGATGTAAACATTGGAGTCTTTGTATGGCAGATGGTTCCACTTGGCGACCCGGAGCTGCCTCATACCGAGCTAGCGTATATCCCCAACTGGGCGCTAGCAAAAGCACCGTATCATTCTAAGCACGTCCCTAAGGAGTGCTGTAGGCGCCTGTAGGCAAATGGTGGTCGTAACCAATGGACGCATTAATCGACTACAATTGCACTCAAACTGAGCCTTGATCCTCAGGGATCACATCATTATTCAGACACAATAAAGACGCGTGACTAAAAGAGCTTCTGGACTCTTCCAACCTATTCTTTA
seq00017   TCACAGCCATCTGCGATCATGGCCGGTGTAGAGACCCCTACTGTACAGTGGGTCTAAGAACAGGTCCAAAGCAAGCGACCGTGAAAGCGTGGCGCGCTTCATCCATCATACGCCAGTTCCCACTCAGCCCAACTTGGGACTTGAGGGATACTAGAAACGGACTATGAGCTATCCCCTTTGAATGCCCCACCGGTCTAATCACGCTTGTTCCCAAAGCAAAGACGAATATCTAACCACAGTTACTATGTTGCCTTGGTCTAAAGCGGAATGAGTCAGTGGCTACCTTATCGAAGGCGCTGTCTGACTTATGGTTGGTGGATGCAAAATGCGCAAAACTAGTGCGCAGCTAGTCAAGACTACATGGGTTTATTTGGGCTCCATATAATCCACGCCTGGAAGGTCAGTAAGCTCGCAGACGCGATTCTAATGGGATTAATTGCTTCCACTCTCGAAACGCTGCCCCAGCATCTGTTAAAGAACACTGGTTGGGGCGAACAAAAGTGTAGTTCAGTGACACGCGAGTGTAGTTTCAGGTGGAGCCTAGAAGGGTGTAGGTCTTCGAGGGTACTGGTATCTGGGCACATTCGCATGTGGGTGGGCATCTAAGTATCCACTCATCACGCGTAGTCACCGTCAACCAGTTATCGCTCTCCGGGTCCATTTCGATGTCCTTACGTGGCAGCTGATACTTTAGGGCGCTAGCTGTGACAGCGAATCGCGTCGGCATCTACGCATGGGGCCCCATAATGTCAATGTGTTGGTGTCTATACCTAATCCCGCGGCCGAGCATGCTTTAGCTTAACCCACCGAGCTAGGTTTCTAGATAGTAGGCACTGTAAGCCAATAATCAACGTAGGCCTAATACTGTAGGACCGGTCATCACGGACAGGCCTCGTGTCAAGATGGCGCAGGACTACGCCTCAGTTTATTAGCCTCACAAATTGAAGAAGAATTGTGATCGCGCGTTCTGCCTGTATGAAATACGACTACCACGCCAGAACTTCGTGTTCACGAGTCGTGGGAGTGGTGGAGCGGACGCAATACGACACTAGTTGTCTCTACGTTGTGTGTGGCAAGATCCTATGGGATATGGTATAGCCGGCGTGAGGGCCCACGGGGGTCAGGCCTGGCAGGGTGCGCGATCATGTACTGCTTGACTAAATTTAAAACTTTCCTACATACGCTTAAACTCGCGGACCCTTCCCCGCATGGGTAATCGAAACAAAATTTACTCGACATAGTACATTATGTCGGTATTATAGCGTGTCTGGGAACACACACCCGCGAGAGAATAAATTGCATTTTTTCATCAAATATCGGTTTTCGACTAGCAATGCAATCAAACCCTGGAAGCTCTCTTCCACTTCGGCCGACCGAAACGACCGTCTTTTATGTCGTTTCGAGTTGCGCGGCCACTCTTTCGGCAGGCGCAAGTTTGTCGTATTTCAATTCGTTGCTCACATCGGCGCAAAGTGGGGTTCCAGCGTGGTTCGGGCAGGCAAGTAGAGCTACGTCGCTTGAGAGCGGTAAACTCCGTGGCAGCATCCTAGTTTAGTGAGATCAACAGTGAGGCAAGAACCGCCACGCATATAACAATACATACTCAGAATATTAAGGAATCAAGTAACGTATGCAGGGTAGCATCAGTCAGTAGCACAGGTGCCTGGTCGTGATAATAATTAATTGGACCTGAGAGGATAGGAACCAGTCGTACCACCAGCGGGTGTGGGTGCGGTCAGCAAATTAACCCTAATCCTAGAAGCGGAGTGGGTAGCCGTCACCTGAGAAACTTATACAGGCCTTCATGTCATGGGTGGATGGATCGTCGCGCGAGTGCGAGTCGTCGACAGTCTGGCTACCTATTTCCCTCCCGCTCAAAAGCAAAGTTGCGGGTCTCGTAGCGATAAGGGGCTGAACGCGCCCGGGCTAGTCCTCCATGCTGCCTCAAGCTAATTGTCGCATCGGCCTCGACTGGGCTATTTCCGATGTAAACATTGGAGTCTTTGTATGGCAGATGGTTCCACTTGGCGACCCGGAGCTGCCTCATACCGAGCTAGCGTATATCCCCAACTGGGCGCTAGCAAAAGCACCGTATCATTCTAAGCACGTCCCTAAGGAGTGCTGTAGGCGCCTGTAGGCAAATGGTGGTCGTAACCAATGGACGCATTAATCGACTACAATTGCACTCAAACTGAGCCTTGATCCTCAGGGATCACATCATTATTCAGACACAATAAAGACGCGTGACTAAAAGAGCTTCTGGACTCTTCCAACCTATTCTTTA
seq00018   TCACAGCCATCTGCGATCATGGCCGGTGTAGAGACCCCTACTGTACAGTGGGTCTAAGAACAGGTCCAAAGCAAGCGACCGTGAAAGCGTGGCGCGCTTCATCCATCATACGCCAGTTCCCACTCAGCCCAACTTGGGACTTGAGGGATACTAGAAACGGACTATGAGCTATCCCCTTTGAATGCCCCACCGGTCTAATCACGCTTGTTCCCAAAGCAAAGACGAATATCTAACCACAGTTACTATGTTGCCTTGGTCTAAAGCGGAATGAGTCAGTGGCTACCTTATCGAAGGCGCTGTCTGACTTATGGTTGGTGGATGCAAAATGCGCAAAACTAGTGCGCAGCTAGTCAAGACTACATGGGTTTATTTGGGCTCCATATAATCCACGCCTGGAAGGTCAGTAAGCTCGCAGACGCGATTCTAATGGGATTAATTGCTTCCACTCTCGAAACGCTGCCCCAGCATCTGTTAAAGAACACTGGTTGGGGCGAACAAAAGTGTAGTTCAGTGACACGCGAGTGTAGTTTCAGGTGGAGCCTAGAAGGGTGTAGGTCTTCGAGGGTACTGGTATCTGGGCACATTCGCATGTGGGTGGGCATCTAAGTATCCACTCATCACGCGTAGTCACCGTCAACCAGTTATCGCTCTCCGGGTCCATTTCGATGTCCTTACGTGGCAGCTGATACTTTAGGGCGCTAGCTGTGACAGCGAATCGCGTCGGCATCTACGCATGGGGCCCCATAATGTCAATGTGTTGGTGTCTATACCTAATCCCGCGGCCGAGCATGCTTTAGCTTAACCCACCGAGCTAGGTTTCTAGATAGTAGGCACTGTAAGCCAATAATCAACGTAGGCCTAATACTGTAGGACCGGTCATCACGGACAGGCCTCGTGTCAAGATGGCGCAGGACTACGCCTCAGTTTATTAGCCTCACAAATTGAAGAAGAATTGTGATCGCGCGTTCTGCCTGTATGAAATACGACTACCACGCCAGAACTTCGTGTTCACGAGTCGTGGGAGTGGTGGAGCGGACGCAATACGACACTAGTTGTCTCTACGTTGTGTGTGGCAAGATCCTATGGGATATGGTATAGCCGGCGTGAGGGCCCACGGGGGTCAGGCCTGGCAGGGTGCGCGATCATGTACTGCTTGACTAAATTTAAAACTTTCCTACATACGCTTAAACTCGCGGACCCTTCCCCGCATGGGTAATCGAAACAAAATTTACTCGACATAGTACATTATGTCGGTATTATAGCGTGTCTGGGAACACACACCCGCGAGAGAATAAATTGCATTTTTTCATCAAATATCGGTTTTCGACTAGCAATGCAATCAAACCCTGGAAGCTCTCTTCCACTTCGGCCGACCGAAACGACCGTCTTTTATGTCGTTTCGAGTTGCGCGGCCACTCTTTCGGCAGGCGCAAGTTTGTCGTATTTCAATTCGTTGCTCACATCGGCGCAAAGTGGGGTTCCAGCGTGGTTCGGGCAGGCAAGTAGAGCTACGTCGCTTGAGAGCGGTAAACTCCGTGGCAGCATCCTAGTTTAGTGAGATCAACAGTGAGGCAAGAACCGCCACGCATATAACAATACATACTCAGAATATTAAGGAATCAAGTAACGTATGCAGGGTAGCATCAGTCAGTAGCACAGGTGCCTGGTCGTGATAATAATTAATTGGACCTGAGAGGATAGGAACCAGTCGTACCACCAGCGGGTGTGGGTGCGGTCAGCAAATTAACCCTAATCCTAGAAGCGGAGTGGGTAGCCGTCACCTGAGAAACTTATACAGGCCTTCATGTCATGGGTGGATGGATCGTCGCGCGAGTGCGAGTCGTCGACAGTCTGGCTACCTATTTCCCTCCCGCTCAAAAGCAAAGTTGCGGGTCTCGTAGCGATAAGGGGCTGAACGCGCCCGGGCTAGTCCTCCATGCTGCCTCAAGCTAATTGTCGCATCGGCCTCGACTGGGCTATTTCCGATGTAAACATTGGAGTCTTTGTATGGCAGATGGTTCCACTTGGCGACCCGGAGCTGCCTCATACCGAGCTAGCGTATATCCCCAACTGGGCGCTAGCAAAAGCACCGTATCATTCTAAGCACGTCCCTAAGGAGTGCTGTAGGCGCCTGTAGGCAAATGGTGGTCGTAACCAATGGACGCATTAATCGACTACAATTGCACTCAAACTGAGCCTTGATCCTCAGGGATCACATCATTATTCAGACACAATAAAGACGCGTGACTAAAAGAGCTTCTGGACTCTTCCAACCTATTCTTTA
seq00019   TCACAGCCATCTGCGATCATGGCCGGTGTAGAGACCCCTACTGTACAGTGGGTCTAAGAACAGGTCCAAAGCAAGCGACCGTGAAAGCGTGGCGCGCTTCATCCATCATACGCCAGTTCCCACTCAGCCCAACTTGGGACTTGAGGGATACTAGAAACGGACTATGAGCTATCCCCTTTGAATGCCCCACCGGTCTAATCACGCTTGTTCCCAAAGCAAAGACGAATATCTAACCACAGTTACTATGTTGCCTTGGTCTAAAGCGGAATGAGTCAGTGGCTACCTTATCGAAGGCGCTGTCTGACTTATGGTTGGTGGATGCAAAATGCGCAAAACTAGTGCGCAGCTAGTCAAGACTACATGGGTTTATTTGGGCTCCATATAATCCACGCCTGGAAGGTCAGTAAGCTCGCAGACGCGATTCTAATGGGATTAATTGCTTCCACTCTCGAAACGCTGCCCCAGCATCTGTTAAAGAACACTGGTTGGGGCGAACAAAAGTGTAGTTCAGTGACACGCGAGTGTAGTTTCAGGTGGAGCCTAGAAGGGTGTAGGTCTTCGAGGGTACTGGTATCTGGGCACATTCGCATGTGGGTGGGCATCTAAGTATCCACTCATCACGCGTAGTCACCGTCAACCAGTTATCGCTCTCCGGGTCCATTTCGATGTCCTTACGTGGCAGCTGATACTTTAGGGCGCTAGCTGTGACAGCGAATCGCGTCGGCATCTACGCATGGGGCCCCATAATGTCAATGTGTTGGTGTCTATACCTAATCCCGCGGCCGAGCATGCTTTAGCTTAACCCACCGAGCTAGGTTTCTAGATAGTAGGCACTGTAAGCCAATAATCAACGTAGGCCTAATACTGTAGGACCGGTCATCACGGACAGGCCTCCTGTCAAGATGGCGCAGGACTACGCCTCAGTTTATTAGCCTCACAAATTGAAGAAGAATTGTGATCGCGCGTTCTGCCTGTATGAAATACGACTACCACGCCAGAACTTCGTGTTCACGAGTCGTGGGAGTGGTGGAGCGGACGCAATACGACACTAGTTGTCTCTACGTTGTGTGTGGCAAGATCCTATGGGATATGGTATAGCCGGCGTGAGGGCCCACGGGGGTCAGGCCTGGCAGGGTGCGCGATCATGTACTGCTTGACTAAATTTAAAACTTTCCTACATACGCTTAAACTCGCGGACCCTTCCCCGCATGGGTAATCGAAACAAAATTTACTCGACATAGTACATTATGTCGGTATTATAGCGTGTCTGGGAACACACACCCGCGAGAGAATAAATTGCATTTTTTCATCAAATATCGGTTTTCGACTAGCAATGCAATCAAACCCTGGAAGCTCTCTTCCACTTCGGCCGACCGAAACGACCGTCTTTTATGTCGTTTCGAGTTGCGCGGCCACTCTTTCGGCAGGCGCAAGTTTGTCGTATTTCAATTCGTTGCTCACATCGGCGCAAAGTGGGGTTCCAGCGTGGTTCGGGCAGGCAAGTAGAGCTACGTCGCTTGAGAGCGGTAAACTCCGTGGCAGCATCCTAGTTTAGTGAGATCAACAGTGAGGCAAGAACCGCCACGCATATAACAATACATACTCAGAATATTAAGGAATCAAGTAACGTATGCAGGGTAGCATCAGTCAGTAGCACAGGTGCCTGGTCGTGATAATAATTAATTGGACCTGAGAGGATAGGAACCAGTCGTACCACCAGCGGGTGTGGGTGCGGTCAGCAAATTAACCCTAATCCTAGAAGCGGAGTGGGTAGCCGTCACCTGAGAAACTTATACAGGCCTTCATGTCATGGGTGGATGGATCGTCGCGCGAGTGCGAGTCGTCGACAGTCTGGCTACCTATTTCCCTCCCGCTCAAAAGCAAAGTTGCGGGTCTCGTAGCGATAAGGGGCTGAACGCGCCCGGGCTAGTCCTCCATGCTGCCTCAAGCTAATTGTCGCATCGGCCTCGACTGGGCTATTTCCGATGTAAACATTGGAGTCTTTGTATGGCAGATGGTTCCACTTGGCGACCCGGAGCTGCCTCATACCGAGCTAGCGTATATCCCCAACTGGGCGCTAGCAAAAGCACCGTATCATTCTAAGCACGTCCCTAAGGAGTGCTGTAGGCGCCTGTAGTCAAATGGTGGTCGTAACCAATGGACGCATTAATCGACTACAATTGCACTCAAACTGAGCCTTGATCCTCAGGGATCACATCATTATTCAGACACAATAAAGACGCGTGACTAAAAGAGCTTCTGGACTCTTCCAACCTATTCTTTA
seq00020   TCACAGCCATCTGCGATCATGGCCGGTGTAGAGACCCCTACTGTACAGTGGGTCTAAGAACAGGTCCAAAGCAAGCGACCGTGAAAGCGTGGCGCGCTTCATCCATCATACGCCAGTTCCCACTCAGCCCAACTTGGGACTTGAGGGATACTAGAAACGGACTATGAGCTATCCCCTTTGAATGCCCCACCGGTCTAATCACGCTTGTTCCCAAAGCAAAGACGAATATCTAACCACAGTTACTATGTTGCCTTGGTCTAAAGCGGAATGAGTCAGTGGCTACCTTATCGAAGGCGCTGTCTGACTTATGGTTGGTGGATGCAAAATGCGCAAAACTAGTGCGCAGCTAGTCAAGACTACATGGGTTTATTTGGGCTCCATATAATCCACGCCTGGAAGGTCAGTAAGCTCGCAGACGCGATTCTAATGGGATTAATTGCTTCCACTCTCGAAACGCTGCCCCAGCATCTGTTAAAGAACACTGGTTGGGGCGAACAAAAGTGTAGTTCAGTGACACGCGAGTGTAGTTTCAGGTGGAGCCTAGAAGGGTGTAGGTCTTCGAGGGTACTGGTATCTGGGCACATTCGCATGTGGGTGGGCATCTAAGTATCCACTCATCACGCGTAGTCACCGTCAACCAGTTATCGCTCTCCGGGTCCATTTCGATGTCCTTACGTGGCAGCTGATACTTTAGGGCGCTAGCTGTGACAGCGAATCGCGTCGGCATCTACGCATGGGGCCCCATAATGTCAATGTGTTGGTGTCTATACCTAATCCCGCGGCCGAGCATGCTTTAGCTTAACCCACCGAGCTAGGTTTCTAGATAGTAGGCACTGTAAGCCAATAATCAACGTAGGCCTAATACTGTAGGACCGGTCATCACGGACAGGCCTCGTGTCAAGATGGCGCAGGACTACGCCTCAGTTTATTAGCCTCACAAATTGAAGAAGAATTGTGATCGCGCGTTCTGCCTGTATGAAATACGACTACCACGCCAGAACTTCGTGTTCACGAGTCGTGGGAGTGGTGGAGCGGACGCAATACGACACTAGTTGTCTCTACGTTGTGTGTGGCAAGATCCTATGGGATATGGTATAGCCGGCGTGAGGGCCCACGGGGGTCAGGCCTGGCAGGGTGCGCGATCATGTACTGCTTGACTAAATTTAAAACTTTCCTACATACGCTTAAACTCGCGGACCCTTCCCCGCATGGGTAATCGAAACAAAATTTACTCGACATAGTACATTATGTCGGTATTATAGCGTGTCTGGGAACACACACCCGCGAGAGAATAAATTGCATTTTTTCATCAAATATCGGTTTTCGACTAGCAATGCAATCAAACCCTGGAAGCTCTCTTCCACTTCGGCCGACCGAAACGACCGTCTTTTATGTCGTTTCGAGTTGCGCGGCCACTCTTTCGGCAGGCGCAAGTTTGTCGTATTTCAATTCGTTGCTCACATCGGCGCAAAGTGGGGTTCCAGCGTGGTTCGGGCAGGCAAGTAGAGCTACGTCGCTTGAGAGCGGTAAACTCCGTGGCAGCATCCTAGTTTAGTGAGATCAACAGTGAGGCAAGAACCGCCACGCATATAACAATACATACTCAGAATATTAAGGAATCAAGTAACGTATGCAGGGTAGCATCAGTCAGTAGCACAGGTGCCTGGTCGTGATAATAATTAATTGGACCTGAGAGGATAGGAACCAGTCGTACCACCAGCGGGTGTGGGTGCGGTCAGCAAATTAACCCTAATCCTAGAAGCGGAGTGGGTAGCCGTCACCTGAGAAACTTATACAGGCCTTCATGTCATGGGTGGATGGATCGTCGCGCGAGTGCGAGTCGTCGACAGTCTGGCTACCTATTTCCCTCCCGCTCAAAAGCAAAGTTGCGGGTCTCGTAGCGATAAGGGGCTGAACGCGCCCGGGCTAGTCCTCCATGCTGCCTCAAGCTAATTGTCGCATCGGCCTCGACTGGGCTATTTCCGATGTAAACATTGGAGTCTTTGTATGGCAGATGGTTCCACTTGGCGACCCGGAGCTGCCTCATACCGAGCTAGCGTATATCCCCAACTGGGCGCTAGCAAAAGCACCGTATCATTCTAAGCACGTCCCTAAGGAGTGCTGTAGGCGCCTGTAGGCAAATGGTGGTCGTAACCAATGGACGCATTAATCGACTACAATTGCACTCAAACTGAGCCTTGATCCTCAGGGATCACATCATTATTCAGACACAATAAAGACGCGTGACTAAAAGAGCTTCTGGACTCTTCCAACCTATTCTTTA
seq00021   TCACAGCCATCTGCGATCATGGCCGGTGTAGAGACCCCTACTGTACAGTGGGTCTAAGAACAGGTCCAAAGCAAGCGACCGTGAAAGCGTGGCGCGCTTCATCCATCATACGCCAGTTCCCACTCAGCCCAACTTGGGACTTGAGGGATACTAGAAACGGACTATGAGCTATCCCCTTTGAATGCCCCACCGGTCTAATCACGCTTGTTCCCAAAGCAAAGACGAATATCTAACCACAGTTACTATGTTGCCTTGGTCTAAAGCGGAATGAGTCAGTGGCTACCTTATCGAAGGCGCTGTCTGACTTATGGTTGGTGGATGCAAAATGCGCAAAACTAGTGCGCAGCTAGTCAAGACTACATGGGTTTATTTGGGCTCCATATAATCCACGCCTGGAAGGTCAGTAAGCTCGCAGACGCGATTCTAATGGGATTAATTGCTTCCACTCTCGAAACGCTGCCCCAGCATCTGTTAAAGAACACTGGTTGGGGCGAACAAAAGTGTAGTTCAGTGACACGCGAGTGTAGTTTCAGGTGGAGCCTAGAAGGGTGTAGGTCTTCGAGGGTACTGGTATCTGGGCACATTCGCATGTGGGTGGGCATCTAAGTATCCACTCATCACGCGTAGTCACCGTCAACCAGTTATCGCTCTCCGGGTCCATTTCGATGTCCTTACGTGGCAGCTGATACTTTAGGGCGCTAGCTGTGACAGCGAATCGCGTCGGCATCTACGCATGGGGCCCCATAATGTCAATGTGTTGGTGTCTATACCTAATCCCGCGGCCGAGCATGCTTTAGCTTAACCCACCGAGCTAGGTTTCTAGATAGTAGGCACTGTAAGCCAATAATCAACGTAGGCCTAATACTGTAGGACCGGTCATCACGGACAGGCCTCGTGTCAAGATGGCGCAGGACTACGCCTCAGTTTATTAGCCTCACAAATTGAAGAAGAATTGTGATCGCGCGTTCTGCCTGTATGAAATACGACTACCACGCCAGAGCTTCGTGTTCACGAGTCGTGGGAGTGGTGGAGCGGACGCAATACGACACTAGTTGTCTCTACGTTGTGTGTGGCAAGATCCTATGGGATATGGTATAGCCGGCGTGAGGGCCCACGGGGGTCAGGCCTGGCAGGGTGCGCGATCATGTACTGCTTGACTAAATTTAAAACTTTCCTACATACGCTTAAACTCGCGGACCCTTCCCCGCATGGGTAATCGAAACAAAATTTACTCGACATAGTACATTATGTCGGTATTATAGCGTGTCTGGGAACACACACCCGCGAGAGAATAAATTGCATTTTTTCATCAAATATCGGTTTTCGACTAGCAATGCAATCAAACCCTGGAAGCTCTCTTCCACTTCGGCCGACCGAAACGACCGTCTTTTATGTCGTTTCGAGTTGCGCGGCCACTCTTTCGGCAGGCGCAAGTTTGTCGTATTTCAATTCGTTGCTCACATCGGCGCAAAGTGGGGTTCCAGCGTGGTTCGGGCAGGCAAGTAGAGCTACGTCGCTTGAGAGCGGTAAACTCCGTGGCAGCATCCTAGTTTAGTGAGATCAACAGTGAGGCAAGAACCGCCACGCATATAACAATACATACTCAGAATATTAAGGAATCAAGTAACGTATGCAGGGTAGCATCAGTCAGTAGCACAGGTGCCTGGTCGTGATAATAATTAATTGGACCTGAGAGGATAGGAACCAGTCGTACCACCAGCGGGTGTGGGTGCGGTCAGCAAATTAACCCTAATCCTAGAAGCGGAGTGGGTAGCCGTCACCTGAGAAACTTATACAGGCCTTCATGTCATGGGTGGATGGATCGTCGCGCGAGTGCGAGTCGTCGACAGTCTGGCTACCTATTTCCCTCCCGCTCAAAAGCAAAGTTGCGGGTCTCGTAGCGATAAGGGGCTGAACGCGCCCGGGCTAGTCCTCCATGCTGCCTCAAGCTAATTGTCGCATCGGCCTCGACTGGGCTATTTCCGATGTAAACATTGGAGTCTTTGTATGGCAGATGGTTCCACTTGGCGACCCGGAGCTGCCTCATACCGAGCTAGCGTATATCCCCAACTGGGCGCTAGCAAAAGCACCGTATCATTCTAAGCACGTCCCTAAGGAGTGCTGTAGGCGCCTGTAGGCAAATGGTGGTCGTAACCAATGGACGCATTAATCGACTACAATTGCACTCAAACTGAGCCTTGATCCTCAGGGATCACATCATTATTCAGACACAATAAAGACGCGTGACTAAAAGAGCTTCTGGACTCTTCCAACCTATTCTTTA
seq00022   TCACAGCCATCTGCGATCATGGCCGGTGTAGAGACCCCTACTGTACAGTGGGTCTAAGAACAGGTCCAAAGCAAGCGACCGTGAAAGCGTGGCGCGCTTCATCCATCATACGCCAGTTCCCACTCAGCCCAACTTGGGACTTGAGGGATACTAGAAACGGACTATGAGCTATCCCCTTTGAATGCCCCACCGGTCTAATCACGCTTGTTCCCAAAGCAAAGACGAATATCTAACCACAGTTACTATGTTGCCTTGGTCTAAAGCGGAATGAGTCAGTGGCTACCTTATCGAAGGCGCTGTCTGACTTATGGTTGGTGGATGCAAAATGCGCAAAACTAGTGCGCAGCTAGTCAAGACTACATGGGTTTATTTGGGCTCCATATAATCCACGCCTGGAAGGTCAGTAAGCTCGCAGACGCGATTCTAATGGGATTAATTGCTTCCACTCTCGAAACGCTGCCCCAGCATCTGTTAAAGAACACTGGTTGGGGCGAACAAAAGTGTAGTTCAGTGACACGCGAGTGTAGTTTCAGGTGGAGCCTAGAAGGGTGTAGGTCTTCGAGGGTACTGGTATCTGGGCACATTCGCATGTGGGTGGGCATCTAAGTATCCACTCATCACGCGTAGTCACCGTCAACCAGTTATCGCTCTCCGGGTCCATTTCGATGTCCTTACGTGGCAGCTGATACTTTAGGGCGCTAGCTGTGACAGCGAATCGCGTCGGCATCTACGCATGGGGCCCCATAATGTCAATGTGTTGGTGTCTATACCTAATCCCGCGGCCGAGCATGCTTTAGCTTAACCCACCGAGCTAGGTTTCTAGATAGTAGGCACTGTAAGCCAATAATCAACGTAGGCCTAATACTGTAGGACCGGTCATCACGGACAGGCCTCGTGTCAAGATGGCGCAGGACTACGCCTCAGTTTATTAGCCTCACAAATTGAAGAAGAATTGTGATCGCGCGTTCTGCCTGTATGAAATACGACTACCACGCCAGAACTTCGTGTTCACGAGTCGTGGGAGTGGTGGAGCGGACGCAATACGACACTAGTTGTCTCTACGTTGTGTGTGGCAAGATCCTATGGGATATGGTATAGCCGGCGTGAGGGCCCACGGGGGTCAGGCCTGGCAGGGTGCGCGATCATGTACTGCTTGACTAAATTTAAAACTTTCCTACATACGCTTAAACTCGCGGACCCTTCCCCGCATGGGTAATCGAAACAAAATTTACTCGACATAGTACATTATGTCGGTATTATAGCGTGTCTGGGAACACACACCCGCGAGAGAATAAATTGCATTTTTTCATCAAATATCGGTTTTCGACTAGCAATGCAATCAAACCCTGGAAGCTCTCTTCCACTTCGGCCGACCGAAACGACCGTCTTTTATGTCGTTTCGAGTTGCGCGGCCACTCTTTCGGCAGGCGCAAGTTTGTCGTATTTCAATTCGTTGCTCACATCGGCGCAAAGTGGGGTTCCAGCGTGGTTCGGGCAGGCAAGTAGAGCTACGTCGCTTGAGAGCGGTAAACTCCGTGGCAGCATCCTAGTTTAGTGAGATCAACAGTGAGGCAAGAACCGCCACGCATATAACAATACATACTCAGAATATTAAGGAATCAAGTAACGTATGCAGGGTAGCATCAGTCAGTAGCACAGGTGCCTGGTCGTGATAATAATTAATTGGACCTGAGAGGATAGGAACCAGTCGTACCACCAGCGGGTGTGGGTGCGGTCAGCAAATTAACCCTAATCCTAGAAGCGGAGTGGGTAGCCGTCACCTGAGAAACTTATACAGGCCTTCATGTCATGGGTGGATGGATCGTCGCGCGAGTGCGAGTCGTCGACAGTCTGGCTACCTATTTCCCTCCCGCTCAAAAGCAAAGTTGCGGGTCTCGTAGCGATAAGGGGCTGAACGCGCCCGGGCTAGTCCTCCATGCTGCCTCAAGCTAATTGTCGCATCGGCCTCGACTGGGCTATTTCCGATGTAAACATTGGAGTCTTTGTATGGCAGATGGTTCCACTTGGCGACCCGGAGCTGCCTCATACCGAGCTAGCGTATATCCCCAACTGGGCGCTAGCAAAAGCACCGTATCATTCTAAGCACGTCCCTAAGGAGTGCTGTAGGCGCCTGTAGGCAAATGGTGGTCGTAACCAATGGACGCATTAATCGACTACAATTGCACTCAAACTGAGCCTTGATCCTCAGGGATCACATCATTATTCAGACACAATAAAGACGCGTGACTAAAAGAGCTTCTGGACTCTTCCAACCTATTCTTTA
seq00023   TCACAGCCATCTGCGATCATGGCCGGTGTAGAGACCCCTACTGTACAGTGGGTCTAAGAACAGGTCCAAAGCAAGCGACCGTGAAAGCGTGGCGCGCTTCATCCATCATACGCCAGTTCCCACTCAGCCCAACTTGGGACTTGAGGGATACTAGAAACGGACTATGAGCTATCCCCTTTGAATGCCCCACCGGTCTAATCACGCTTGTTCCCAAAGCAAAGACGAATATCTAACCACAGTTACTATGTTGCCTTGGTCTAAAGCGGAATGAGTCAGTGGCTACCTTATCGAAGGCGCTGTCTGACTTATGGTTGGTGGATGCAAAATGCGCAAAACTAGTGCGCAGCTAGTCAAGACTACATGGGTTTATTTGGGCTCCATATAATCCACGCCTGGAAGGTCAGTAAGCTCGCAGACGCGATTCTAATGGGATTAATTGCTTCCACTCTCGAAACGCTGCCCCAGCATCTGTTAAAGAACACTGGTTGGGGCGAACAAAAGTGTAGTTCAGTGACACGCGAGTGTAGTTTCAGGTGGAGCCTAGAAGGGTGTAGGTCTTCGAGGGTACTGGTATCTGGGCACATTCGCATGTGGGTGGGCATCTAAGTATCCACTCATCACGCGTAGTCACCGTCAACCAGTTATCGCTCTCCGGGTCCATTTCGATGTCCTTACGTGGCAGCTGATACTTTAGGGCGCTAGCTGTGACAGCGAATCGCGTCGGCATCTACGCATGGGGCCCCATAATGTCAATGTGTTGGTGTCTATACCTAATCCCGCGGCCGAGCATGCTTTAGCTTAACCCACCGAGCTAGGTTTCTAGATAGTAGGCACTGTAAGCCAATAATCAACGTAGGCCTAATACTGTAGGACCGGTCATCACGGACAGGCCTCGTGTCAAGATGGCGCAGGACTACGCCTCAGTTTATTAGCCTCACAAATTGAAGAAGAATTGTGATCGCGCGTTCTGCCTGTATGAAATACGACTACCACGCCAGAACTTCGTGTTCACGAGTCGTGGGAGTGGTGGAGCGGACGCAATACGACACTAGTTGTCTCTACGTTGTGTGTGGCAAGATCCTATGGGATATGGTATAGCCGGCGTGAGGGCCCACGGGGGTCAGGCCTGGCAGGGTGCGCGATCATGTACTGCTTGACTAAATTTAAAACTTTCCTACATACGCTTAAACTCGCGGACCCTTCCCCGCATGGGTAATCGAAACAAAATTTACTCGACATAGTACATTATGTCGGTATTATAGCGTGTCTGGGAACACACACCCGCGAGAGAATAAATTGCATTTTTTCATCAAATATCGGTTTTCGACTAGCAATGCAATCAAACCCTGGAAGCTCTCTTCCACTTCGGCCGACCGAAACGACCGTCTTTTATGTCGTTTCGAGTTGCGCGGCCACTCTTTCGGCAGGCGCAAGTTTGTCGTATTTCAATTCGTTGCTCACATCGGCGCAAAGTGGGGTTCCAGCGTGGTTCGGGCAGGCAAGTAGAGCTACGTCGCTTGAGAGCGGTAAACTCCGTGGCAGCATCCTAGTTTAGTGAGATCAACAGTGAGGCAAGAACCGCCACGCATATAACAATACATACTCAGAATATTAAGGAATCAAGTAACGTATGCAGGGTAGCATCAGTCAGTAGCACAGGTGCCTGGTCGTGATAATAATTAATTGGACCTGAGAGGATAGGAACCAGTCGTACCACCAGCGGGTGTGGGTGCGGTCAGCAAATTAACCCTAATCCTAGAAGCGGAGTGGGTAGCCGTCACCTGAGAAACTTATACAGGCCTTCATGTCATGGGTGGATGGATCGTCGCGCGAGTGCGAGTCGTCGACAGTCTGGCTACCTATTTCCCTCCCGCTCAAAAGCAAAGTTGCGGGTCTCGTAGCGATAAGGGGCTGAACGCGCCCGGGCTAGTCCTCCATGCTGCCTCAAGCTAATTGTCGCATCGGCCTCGACTGGGCTATTTCCGATGTAAACATTGGAGTCTTTGTATGGCAGATGGTTCCACTTGGCGACCCGGAGCTGCCTCATACCGAGCTAGCGTATATCCCCAACTGGGCGCTAGCAAAAGCACCGTATCATTCTAAGCACGTCCCTAAGGAGTGCTGTAGGCGCCTGTAGGCAAATGGTGGTCGTAACCAATGGACGCATTAATCGACTACAATTGCACTCAAACTGAGCCTTGATCCTCAGGGATCACATCATTATTCAGACACAATAAAGACGCGTGACTAAAAGAGCTTCTGGACTCTTCCAACCTATTCTTTA
seq00024   TCACAGCCATCTGCGATCATGGCCGGTGTAGAGACCCCTACTGTACAGTGGGTCTAAGAACAGGTCCAAAGCAAGCGACCGTGAAAGCGTGGCGCGCTTCATCCATCATACGCCAGTTCCCACTCAGCCCAACTTGGGACTTGAGGGATACTAGAAACGGACTATGAGCTATCCCCTTTGAATGCCCCACCGGTCTAATCACGCTTGTTCCCAAAGCAAAGACGCATATCTAACCACAGTTACTATGTTGCCTTGGTCTAAAGCGGAATGAGTCAGTGGCTACCTTATCGAAGGCGCTGTCTGACTTATGGTTGGTGGATGCAAAATGCGCAAAACTAGTGCGCAGCTAGTCAAGACTACATGGGTTTATTTGGGCTCCATATAATCCACGCCTGGAAGGTCAGTAAGCTCGCAGACGCGATTCTAATGGGATTAATTGCTTCCACTCTCGAAACGCTGCCCCAGCATCTGTTAAAGAACACTGGTTGGGGCGAACAAAAGTGTAGTTCAGTGACACGCGAGTGTAGTTTCAGGTGGAGCCTAGAAGGGTGTAGGTCTTCGAGGGTACTGGTATCTGGGCACATTCGCATGTGGGTGGGCATCTAAGTATCCACTCATCACGCGTAGTCACCGTCAACCAGTTATCGCTCTCCGGGTCCATTTCGATGTCCTTACGTGGCAGCTGATACTTTAGGGCGCTAGCTGTGACAGCGAATCGCGTCGGCATCTACGCATGGGGCCCCATAATGTCAATGTGTTGGTGTCTATACCTAATCCCGCGGCCGAGCATGCTTTAGCTTAACCCACCGAGCTAGGTTTCTAGATAGTAGGCACTGTAAGCCAATAATCAACGTAGGCCTAATACTGTAGGACCGGTCATCACGGACAGGCCTCGTGTCAAGATGGCGCAGGACTACGCCTCAGTTTATTAGCCTCACAAATTGAAGAAGAATTGTGATCGCGCGTTCTGCCTGTATGAAATACGACTACCACGCCAGAACTTCGTGTTCACGAGTCGTGGGAGTGGTGGAGCGGACGCAATACGACACTAGTTGTCTCTACGTTGTGTGTGGCAAGATCCTATGGGATATGGTATAGCCGGCGTGAGGGCCCACGGGGGTCAGGCCTGGCAGGGTGCGCGATCATGTACTGCTTGACTAAATTTAAAACTTTCCTACATACGCTTAAACTCGCGGACCCTTCCCCGCATGGGTAATCGAAACAAAATTTACTCGACATAGTACATTATGTCGGTATTATAGCGTGTCTGGGAACACACACCCGCGAGAGAATAAATTGCATTTTTTCATCAAATATCGGTTTTCGACTAGCAATGCAATCAAACCCTGGAAGCTCTCTTCCACTTCGGCCGACCGAAACGACCGTCTTTTATGTCGTTTCGAGTTGCGCGGCCACTCTTTCGGCAGGCGCAAGTTTGTCGTATTTCAATTCGTTGCTCACATCGCCGCAAAGTGGGGTTCCAGCGTGGTTCGGGCAGGCAAGTAGAGCTACGTCGCTTGAGAGCGGTAAACTCCGTGGCAGCATCCTAGTTTAGTGAGATCAACAGTGAGGCAAGAACCGCCACGCATATAACAATACATACTCAGAATATTAAGGAATCAAGTAACGTATGCAGGGTAGCATCAGTCAGTAGCACAGGTGCCTGGTCGTGATAATAATTAATTGGACCTGAGAGGATAGGAACCAGTCGTACCACCAGCGGGTGTGGGTGCGGTCAGCAAATTAACCCTAATCCTAGAAGCGGAGTGGGTAGCCGTCACCTGAGAAACTTATACAGGCCTTCATGTCATGGGTGGATGGATCGTCGCGCGAGTGCGAGTCGTCGACAGTCTGGCTACCTATTTCCCTCCCGCTCAAAAGCAAAGTTGCGGGTCTCGTAGCGATAAGGGGCTGAACGCGCCCGGGCTAGTCCTCCATGCTGCCTCAAGCTAATTGTCGCATCGGCCTCGACTGGGCTATTTCCGATGTAAACATTGGAGTCTTTGTATGGCAGATGGTTCCACTTGGCGACCCGGAGCTGCCTCATACCGAGCTAGCGTATATCCCCAACTGGGCGCTAGCAAAAGCACCGTATCATTCTAAGCACGTCCCTAAGGAGTGCTGTAGGCGCCTGTAGGCAAATGGTGGTCGTAACCAATGGACGCATTAATCGACTACAATTGCACTCAAACTGAGCCTTGATCCTCAGGGATCACATCATTATTCAGACACAATAAAGACGCGTGACTAAAAGAGCTTCTGGACTCTTCCAACCTATTCTTTA
seq00025   TCACAGCCATCTGCGATCATGGCCGGTGTAGAGACCCCTACTGTACAGTGGGTCTAAGAACAGGTCCAAAGCAAGCGACCGTGAAAGCGTGGCGCGCTTCATCCATCATACGCCAGTTCCCACTCAGCCCAACTTGGGACTTGAGGGATACTAGAAACGGACTATGAGCTATCCCCTTTGAATGCCCCACCGGTCTAATCACGCTTGTTCCCAAAGCAAAGACGAATATCTAACCACAGTTACTATGTTGCCTTGGTCTAAAGCGGAATGAGTCAGTGGCTACCTTATCGAAGGCGCTGTCTGACTTATGGTTGGTGGATGCAAAATGCGCAAAACTAGTGCGCAGCTAGTCAAGACTACATGGGTTTATTTGGGCTCCATATAATCCACGCCTGGAAGGTCAGTAAGCTCGCAGACGCGATTCTAATGGGATTAATTGCTTCCACTCTCGAAACGCTGCCCCAGCATCTGTTAAAGAACACTGGTTGGGGCGAACAAAAGTGTAGTTCAGTGACACGCGAGTGTAGTTTCAGGTGGAGCCTAGAAGGGTGTAGGTCTTCGAGGGTACTGGTATCTGGGCACATTCGCATGTGGGTGGGCATCTAAGTATCCACTCATCACGCGTAGTCACCGTCAACCAGTTATCGCTCTCCGGGTCCATTTCGATGTCCTTACGTGGCAGCTGATACTTTAGGGCGCTAGCTGTGACAGCGAATCGCGTCGGCATCTACGCATGGGGCCCCATAATGTCAATGTGTTGGTGTCTATACCTAATCCCGCGGCCGAGCATGCTTTAGCTTAACCCACCGAGCTAGGTTTCTAGATAGTAGGCACTGTAAGCCAATAATCAACGTAGGCCTAATACTGTAGGACCGGTCATCACGGACAGGCCTCGTGTCAAGATGGCGCAGGACTACGCCTCAGTTTATTAGCCTCACAAATTGAAGAAGAATTGTGATCGCGCGTTCTGCCTGTATGAAATACGACTACCACGCCAGAACTTCGTGTTCACGAGTCGTGGGAGTGGTGGAGCGGACGCAATACGACACTAGTTGTCTCTACGTTGTGTGTGGCAAGATCCTATGGGATATGGTATAGCCGGCGTGAGGGCCCACGGGGGTCAGGCCTGGCAGGGTGCGCGATCATGTACTGCTTGACTAAATTTAAAACTTTCCTACATACGCTTAAACTCGCGGACCCTTCCCCGCATGGGTAATCGAAACAAAATTTACTCGACATAGTACATTATGTCGGTATTATAGCGTGTCTGGGAACACACACCCGCGAGAGAATAAATTGCATTTTTTCATCAAATATCGGTTTTCGACTAGCAATGCAATCAAACCCTGGAAGCTCTCTTCCACTTCGGCCGACCGAAACGACCGTCTTTTATGTCGTTTCGAGTTGCGCGGCCACTCTTTCGGCAGGCGCAAGTTTGTCGTATTTCAATTCGTTGCTCACATCGGCGCAAAGTGGGGTTCCAGCGTGGTTCGGGCAGGCAAGTAGAGCTACGTCGCTTGAGAGCGGTAAACTCCGTGGCAGCATCCTAGTTTAGTGAGATCAACAGTGAGGCAAGAACCGCCACGCATATAACAATACATACTCAGAATATTAAGGAATCAAGTAACGTATGCAGGGTAGCATCAGTCAGTAGCACAGGTGCCTGGTCGTGATAATAATTAATTGGACCTGAGAGGATAGGAACCAGTCGTACCACCAGCGGGTGTGGGTGCGGTCAGCAAATTAACCCTAATCCTAGAAGCGGAGTGGGTAGCCGTCACCTGAGAAACTTATACAGGCCTTCATGTCATGGGTGGATGGATCGTCGCGCGAGTGCGAGTCGTCGACAGTCTGGCTACCTATTTCCCTCCCGCTCAAAAGCAAAGTTGCGGGTCTCGTAGCGATAAGGGGCTGAACGCGCCCGGGCTAGTCCTCCATGCTGCCTCAAGCTAATTGTCGCATCGGCCTCGACTGGGCTATTTCCGATGTAAACATTGGAGTCTTTGTATGGCAGATGGTTCCACTTGGCGACCCGGAGCTGCCTCATACCGAGCTAGCGTATATCCCCAACTGGGCGCTAGCAAAAGCACCGTATCATTCTAAGCACGTCCCTAAGGAGTGCTGTAGGCGCCTGTAGGCAAATGGTGGTCGTAACCAATGGACGCATTAATCGACTACAATTGCACTCAAACTGAGCCTTGATCCTCAGGGATCACATCATTATTCAGACACAATAAAGACGCGTGACTAAAAGAGCTTCTGGACTCTTCCAACCTATTCTTTA
seq00026   TCACAGCCATCTGCGATCATGGCCGGTGTAGAGACCCCTACTGTACAGTGGGTCTAAGAACAGGTCCAAAGCAAGCGACCGTGAAAGCGTGGCGCGCTTCATCCATCATACGCCAGTTCCCACTCAGCCCAACTTGGGACTTGAGGGATACTAGAAACGGACTATGAGCTATCCCCTTTGAATGCCCCACCGGTCTAATCACGCTTGTTCCCAAAGCAAAGACGAATATCTAACCACAGTTACTATGTTGCCTTGGTCTAAAGCGGAATGAGTCAGTGGCTACCTTATCGAAGGCGCTGTCTGACTTATGGTTGGTGGATGCAAAATGCGCAAAACTAGTGCGCAGCTAGTCAAGACTACATGGGTTTATTTGGGCTCCATATAATCCACGCCTGGAAGGTCAGTAAGCTCGCAGACGCGATTCTAATGGGATTAATTGCTTCCACTCTCGAAACGCTGCCCCAGCATCTGTTAAAGAACACTGGTTGGGGCGAACAAAAGTGTAGTTCAGTGACACGCGAGTGTAGTTTCAGGTGGAGCCTAGAAGGGTGTAGGTCTTCGAGGGTACTGGTATCTGGGCACATTCGCATGTGGGTGGGCATCTAAGTATCCACTCATCACGCGTAGTCACCGTCAACCAGTTATCGCTCTCCGGGTCCATTTCGATGTCCTTACGTGGCAGCTGATACTTTAGGGCGCTAGCTGTGACAGCGAATCGCGTCGGCATCTACGCATGGGGCCCCATAATGTCAATGTGTTGGTGTCTATACCTAATCCCGCGGCCGAGCATGCTTTAGCTTAACCCACCGAGCTAGGTTTCTAGATAGTAGGCACTGTAAGCCAATAATCAACGTAGGCCTAATACTGTAGGACCGGTCATCACGGACAGGCCTCGTGTCAAGATGGCGCAGGACTACGCCTCAGTTTATTAGCCTCACAAATTGAAGAAGAATTGTGATCGCGCGTTCTGCCTGTATGAAATACGACTACCACGCCAGAACTTCGTGTTCACGAGTCGTGGGAGTGGTGGAGCGGACGCAATACGACACTAGTTGTCTCTACGTTGTGTGTGGCAAGATCCTATGGGATATGGTATAGCCGGCGTGAGGGCCCACGGGGGTCAGGCCTGGCAGGGTGCGCGATCATGTACTGCTTGACTAAATTTAAAACTTTCCTACATACGCTTAAACTCGCGGACCCTTCCCCGCATGGGTAATCGAAACAAAATTTACTCGACATAGTACATTATGTCGGTATTATAGCGTGTCTGGGAACACACACCCGCGAGAGAATAAATTGCATTTTTTCATCAAATATCGGTTTTCGACTAGCAATGCAATCAAACCCTGGAAGCTCTCTTCCACTTCGGCCGACCGAAACGACCGTCTTTTATGTCGTTTCGAGTTGCGCGGCCACTCTTTCGGCAGGCGCAAGTTTGTCGTATTTCAATTCGTTGCTCACATCGCCGCAAAGTGGGGTTCCAGCGTGGTTCGGGCAGGCAAGTAGAGCTACGTCGCTTGAGAGCGGTAAACTCCGTGGCAGCATCCTAGTTTAGTGAGATCAACAGTGAGGCAAGAACCGCCACGCATATAACAATACATACTCAGAATATTAAGGAATCAAGTAACGTATGCAGGGTAGCATCAGTCAGTAGCACAGGTGCCTGGTCGTGATAATCATTAATTGGACCTGAGAGGATAGGAACCAGTCGTACCACCAGCGGGTGTGGGTGCGGTCAGCAAATTAACCCTAATCCTAGAAGCGGAGTGGGTAGCCGTCACCTGAGAAACTTATACAGGCCTTCATGTCATGGGTGGATGGATCGTCGCGCGAGTGCGAGTCGTCGACAGTCTGGCTACCTATTTCCCTCCCGCTCAAAAGCAAAGTTGCGGGTCTCGTAGCGATAAGGGGCTGAACGCGCCCGGGCTAGTCCTCCATGCTGCCTCAAGCTAATTGTCGCATCGGCCTCGACTGGGCTATTTCCGATGTAAACATTGGAGTCTTTGTATGGCAGATGGTTCCACTTGGCGACCCGGAGCTGCCTCATACCGAGCTAGCGTATATCCCCAACTGGGCGCTAGCAAAAGCACCGTATCATTCTAAGCACGTCCCTAAGGAGTGCTGTAGGCGCCTGTAGGCAAATGGTGGTCGTAACCAATGGACGCATTAATCGACTACAATTGCACTCAAACTGAGCCTTGATCCTCAGGGATCACATCATTATTCAGACACAATAAAGACGCGTGACTAAAAGAGCTTCTGGACTCTTCCAACCTATTCTTTA
seq00027   TCACAGCCATCTGCGATCATGGCCGGTGTAGAGACCCCTACTGTACAGTGGGTCTAAGAACAGGTCCAAAGCAAGCGACCGTGAAAGCGTGGCGCGCTTCATCCATCATACGCCAGTTCCCACTCAGCCCAACTTGGGACTTGAGGGATACTAGAAACGGACTATGAGCTATCCCCTTTGAATGCCCCACCGGTCTAATCACGCTTGTTCCCAAAGCAAAGACGAATATCTAACCACAGTTACTATGTTGCCTTGGTCTAAAGCGGAATGAGTCAGTGGCTACCTTATCGAAGGCGCTGTCTGACTTATGGTTGGTGGATGCAAAATGCGCAAAACTAGTGCGCAGCTAGTCAAGACTACATGGGTTTATTTGGGCTCCATATAATCCACGCCTGGAAGGTCAGTAAGCTCGCAGACGCGATTCTAATGGGATTAATTGCTTCCACTCTCGAAACGCTGCCCCAGCATCTGTTAAAGAACACTGGTTGGGGCGAACAAAAGTGTAGTTCAGTGACACGCGAGTGTAGTTTCAGGTGGAGCCTAGAAGGGTGTAGGTCTTCGAGGGTACTGGTATCTGGGCACATTCGCATGTGGGTGGGCATCTAAGTATCCACTCATCACGCGTAGTCACCGTCAACCAGTTATCGCTCTCCGGGTCCATTTCGATGTCCTTACGTGGCAGCTGATACTTTAGGGCGCTAGCTGTGACAGCGAATCGCGTCGGCATCTACGCATGGGGCCCCATAATGTCAATGTGTTGGTGTCTATACCTAATCCCGCGGCCGAGCATGCTTTAGCTTAACCCACCGAGCTAGGTTTCTAGATAGTAGGCACTGTAAGCCAATAATCAACGTAGGCCTAATACTGTAGGACCGGTCATCACGGACAGGCCTCCTGTCAAGATGGCGCAGGACTACGCCTCAGTTTATTAGCCTCACAAATTGAAGAAGAATTGTGATCGCGCGTTCTGCCTGTATGAAATACGACTACCACGCCAGAACTTCGTGTTCACGAGTCGTGGGAGTGGTGGAGCGGACGCAATACGACACTAGTTGTCTCTACGTTGTGTGTGGCAAGATCCTATGGGATATGGTATAGCCGGCGTGAGGGCCCACGGGGGTCAGGCCTGGCAGGGTGCGCGATCATGTACTGCTTGACTAAATTTAAAACTTTCCTACATACGCTTAAACTCGCGGACCCTTCCCCGCATGGGTAATCGAAACAAAATTTACTCGACATAGTACATTATGTCGGTATTATAGCGTGTCTGGGAACACACACCCGCGAGAGAATAAATTGCATTTTTTCATCAAATATCGGTTTTCGACTAGCAATGCAATCAAACCCTGGAAGCTCTCTTCCACTTCGGCCGACCGAAACGACCGTCTTTTATGTCGTTTCGAGTTGCGCGGCCACTCTTTCGGCAGGCGCAAGTTTGTCGTATTTCAATTCGTTGCTCACATCGGCGCAAAGTGGGGTTCCAGCGTGGTTCGGGCAGGCAAGTAGAGCTACGTCGCTTGAGAGCGGTAAACTCCGTGGCAGCATCCTAGTTTAGTGAGATCAACAGTGAGGCAAGAACCGCCACGCATATAACAATACATACTCAGAATATTAAGGAATCAAGTAACGTATGCAGGGTAGCATCAGTCAGTAGCACAGGTGCCTGGTCGTGATAATAATTAATTGGACCTGAGAGGATAGGAACCAGTCGTACCACCAGCGGGTGTGGGTGCGGTCAGCAAATTAACCCTAATCCTAGAAGCGGAGTGGGTAGCCGTCACCTGAGAAACTTATACAGGCCTTCATGTCATGGGTGGATGGATCGTCGCGCGAGTGCGAGTCGTCGACAGTCTGGCTACCTATTTCCCTCCCGCTCAAAAGCAAAGTTGCGGGTCTCGTAGCGATAAGGGGCTGAACGCGCCCGGGCTAGTCCTCCATGCTGCCTCAAGCTAATTGTCGCATCGGCCTCGACTGGGCTATTTCCGATGTAAACATTGGAGTCTTTGTATGGCAGATGGTTCCACTTGGCGACCCGGAGCTGCCTCATACCGAGCTAGCGTATATCCCCAACTGGGCGCTAGCAAAAGCACCGTATCATTCTAAGCACGTCCCTAAGGAGTGCTGTAGGCGCCTGTAGTCAAATGGTGGTCGTAACCAATGGACGCATTAATCGACTACAATTGCACTCAAACTGAGCCTTGATCCTCAGGGATCACATCATTATTCAGACACAATAAAGACGCGTGACTAAAAGAGCTTCTGGACTCTTCCAACCTATTCTTTA
seq00028   TCACAGCCATCTGCGATCATGGCCGGTGTAGAGACCCCTACTGTACAGTGGGTCTAAGAACAGGTCCAAAGCAAGCGACCGTGAAAGCGTGGCGCGCTTCATCCATCATACGCCAGTTCCCACTCAGCCCAACTTGGGACTTGAGGGATACTAGAAACGGACTATGAGCTATCCCCTTTGAATGCCCCACCGGTCTAATCACGCTTGTTCCCAAAGCAAAGACGAATATCTAACCACAGTTACTATCTTGCCTTGGTCTAAAGCGGAATGAGTCAGTGGCTACCTTATCGAAGGCGCTGTCTGACTTATGGTTGGTGGATGCAAAATGCGCAAAACTAGTGCGCAGCTAGTCAAGACTACATGGGTTTATTTGGGCTCCATATAATCCACGCCTGGAAGGTCAGTAAGCTCGCAGACGCGATTCTAATGGGATTAATTGCTTCCACTCTCGAAACGCTGCCCCAGCATCTGTTAAAGAACACTGGTTGGGGCGAACAAAAGTGTAGTTCAGTGACACGCGAGTGTAGTTTCAGGTGGAGCCTAGAAGGGTGTAGGTCTTCGAGGGTACTGGTATCTGGGCACATTCGCATGTGGGTGGGCATCTAAGTATCCACTCATCACGCGTAGTCACCGTCAACCAGTTATCGCTCTCCGGGTCCATTTCGATGTCCTTACGTGGCAGCTGATACTTTAGGGCGCTAGCTGTGACAGCGAATCGCGTCGGCATCTACGCATGGGGCCCCATAATGTCAATGTGTTGGTGTCTATACCTAATCCCGCGGCCGAGCATGCTTTAGCTTAACCCACCGAGCTAGGTTTCTAGATAGTAGGCACTGTAAGCCAATAATCAACGTAGGCCTAATACTGTAGGACCGGTCATCACGGACAGGCCTCGTGTCAAGATGGCGCAGGACTACGCCTCAGTTTATTAGCCTCACAAATTGAAGAAGAATTGTGATCGCGCGTTCTGCCTGTATGAAATACGACTACCACGCCAGAACTTCGTGTTCACGAGTCGTGGGAGTGGTGGAGCGGACGCAATACGACACTAGTTGTCTCTACGTTGTGTGTGGCAAGATCCTATGGGATATGGTATAGCCGGCGTGAGGGCCCACGGGGGTCAGGCCTGGCAGGGTGCGCGATCATGTACTGCTTGACTAAATTTAAAACTTTCCTACATACGCTTAAACTCGCGGACCCTTCCCCGCATGGGTAATCGAAACAAAATTTACTCGACATAGTACATTATGTCGGTATTATAGCGTGTCTGGGAACACACACCCGCGAGAGAATAAATTGCATTTTTTCATCAAATATCGGTTTTCGACTAGCAATGCAATCAAACCCTGGAAGCTCTCTTCCACTTCGGCCGACCGAAACGACCGTCTTTTATGTCGTTTCGAGTTGCGCGGCCACTCTTTCGGCAGGCGCAAGTTTGTCGTATTTCAATTCGTTGCTCACATCGGCGCAAAGTGGGGTTCCAGCGTGGTTCGGGCAGGCAAGTAGAGCTACGTCGCTTGAGAGCGGTAAACTCCGTGGCAGCATCCTAGTTTAGTGAGATCAACAGTGAGGCAAGAACCGCCACGCATATAACAATACATACTCAGAATATTAAGGAATCAAGTAACGTATGCAGGGTAGCATCAGTCAGTAGCACAGGTGCCTGGTCGTGATAATAATTAATTGGACCTGAGAGGATAGGAACCAGTCGTACCACCAGCGGGTGTGGGTGCGGTCAGCAAATTAACCCTAATCCTAGAAGCGGAGTGGGTAGCCGTCACCTGACAAACTTATACAGGCCTTCATGTCATGGGTGGATGGATCGTCGCGCGAGTGCGAGTCGTCGACAGTCTGGCTACCTATTTCCCTCCCGCTCAAAAGCAAAGTTGCGGGTCTCGTAGCGATAAGGGGCTGAACGCGCCCGGGCTAGTCCTCCATGCTGCCTCAAGCTAATTGTCGCATCGGCCTCGACTGGGCTATTTCCGATGTAAACATTGGAGTCTTTGTATGGCAGATGGTTCCACTTGGCGACCCGGAGCTGCCTCATACCGAGCTAGCGTATATCCCCAACTGGGCGCTAGCAAAAGCACCGTATCATTCTAAGCACGTCCCTAAGGAGTGCTGTAGGCGCCTGTAGGCAAATGGTGGTCGTAACCAATGGACGCATTAATCGACTACAATTGCACTCAAACTGAGCCTTGATCCTCAGGGATCACATCATTATTCAGACACAATAAAGACGCGTGACTAAAAGAGCTTCTGGACTCTTCCAACCTATTCTTTA
seq00029   TCACAGCCATCTGCGATCATGGCCGGTGTAGAGACCCCTACTGTACAGTGGGTCTAAGAACAGGTCCAAAGCAAGCGACCGTGAAAGCGTGGCGCGCTTCATCCATCATACGCCAGTTCCCACTCAGCCCAACTTGGGACTTGAGGGATACTAGAAACGGACTATGAGCTATCCCCTTTGAATGCCCCACCGGTCTAATCACGCTTGTTCCCAAAGCAAAGACGAATATCTAACCACAGTTACTATGTTGCCTTGGTCTAAAGCGGAATGAGTCAGTGGCTACCTTATCGAAGGCGCTGTCTGACTTATGGTTGGTGGATGCAAAATGCGCAAAACTAGTGCGCAGCTAGTCAAGACTACATGGGTTTATTTGGGCTCCATATAATCCACGCCTGGAAGGTCAGTAAGCTCGCAGACGCGATTCTAATGGGATTAATTGCTTCCACTCTCGAAACGCTGCCCCAGCATCTGTTAAAGAACACTGGTTGGGGCGAACAAAAGTGTAGTTCAGTGACACGCGAGTGTAGTTTCAGGTGGAGCCTAGAAGGGTGTAGGTCTTCGAGGGTACTGGTATCTGGGCACATTCGCATGTGGGTGGGCATCTAAGTATCCACTCATCACGCGTAGTCACCGTCAACCAGTTATCGCTCTCCGGGTCCATTTCGATGTCCTTACGTGGCAGCTGATACTTTAGGGCGCTAGCTGTGACAGCGAATCGCGTCGGCATCTACGCATGGGGCCCCATAATGTCAATGTGTTGGTGTCTATACCTAATCCCGCGGCCGAGCATGCTTTAGCTTAACCCACCGAGCTAGGTTTCTAGATAGTAGGCACTGTAAGCCAATAATCAACGTAGGCCTAATACTGTAGGACCGGTCATCACGGACAGGCCTCGTGTCAAGATGGCGCAGGACTACGCCTCAGTTTATTAGCCTCACAAATTGAAGAAGAATTGTGATCGCGCGTTCTGCCTGTATGAAATACGACTACCACGCCAGAACTTCGTGTTCACGAGTCGTGGGAGTGGTGGAGCGGACGCAATACGACACTAGTTGTCTCTACGTTGTGTGTGGCAAGATCCTATGGGATATGGTATAGCCGGCGTGAGGGCCCACGGGGGTCAGGCCTGGCAGGGTGCGCGATCATGTACTGCTTGACTAAATTTAAAACTTTCCTACATACGCTTAAACTCGCGGACCCTTCCCCGCATGGGTAATCGAAACAAAATTTACTCGACATAGTACATTATGTCGGTATTATAGCGTGTCTGGGAACACACACCCGCGAGAGAATAAATTGCATTTTTTCATCAAATATCGGTTTTCGACTAGCAATGCAATCAAACCCTGGAAGCTCTCTTCCACTTCGGCCGACCGAAACGACCGTCTTTTATGTCGTTTCGAGTTGCGCGGCCACTCTTTCGGCAGGCGCAAGTTTGTCGTATTTCAATTCGTTGCTCACATCGGCGCAAAGTGGGGTTCCAGCGTGGTTCGGGCAGGCAAGTAGAGCTACGTCGCTTGAGAGCGGTAAACTCCGTGGCAGCATCCTAGTTTAGTGAGATCAACAGTGAGGCAAGAACCGCCACGCATATAACAATACATACTCAGAATATTAAGGAATCAAGTAACGTATGCAGGGTAGCATCAGTCAGTAGCACAGGTGCCTGGTCGTGATAATAATTAATTGGACCTGAGAGGATAGGAACCAGTCGTACCACCAGCGGGTGTGGGTGCGGTCAGCAAATTAACCCTAATCCTAGAAGCGGAGTGGGTAGCCGTCACCTGAGAAACTTATACAGGCCTTCATGTCATGGGTGGATGGATCGTCGCGCGAGTGCGAGTCGTCGACAGTCTGGCTACCTATTTCCCTCCCGCTCAAAAGCAAAGTTGCGGGTCTCGTAGCGATAAGGGGCTGAACGCGCCCGGGCTAGTCCTCCATGCTGCCTCAAGCTAATTGTCGCATCGGCCTCGACTGGGCTATTTCCGATGTAAACATTGGAGTCTTTGTATGGCAGATGGTTCCACTTGGCGACCCGGAGCTGCCTCATACCGAGCTAGCGTATATCCCCAACTGGGCGCTAGCAAAAGCACCGTATCATTCTAAGCACGTCCCTAAGGAGTGCTGTAGGCGCCTGTAGGCAAATGGTGGTCGTAACCAATGGACGCATTAATCGACTACAATTGCACTCAAACTGAGCCTTGATCCTCAGGGATCACATCATTATTCAGACACAATAAAGACGCGTGACTAAAAGAGCTTCTGGACTCTTCCAACCTATTCTTTA
seq00030   TCACAGCCATCTGCGATCATGGCCGGTGTAGAGACCCCTACTGTACAGTGGGTCTAAGAACAGGTCCAAAGCAAGCGACCGTGAAAGCGTGGCGCGCTTCATCCATCATACGCCAGTTCCCACTCAGCCCAACTTGGGACTTGAGGGATACTAGAAACGGACTATGAGCTATCCCCTTTGAATGCCCCACCGGTCTAATCACGCTTGTTCCCAAAGCAAAGACGAATATCTAACCACAGTTACTATGTTGCCTTGGTCTAAAGCGGAATGAGTCAGTGGCTACCTTATCGAAGGCGCTGTCTGACTTATGGTTGGTGGATGCAAAATGCGCAAAACTAGTGCGCAGCTAGTCAAGACTACATGGGTTTATTTGGGCTCCATATAATCCACGCCTGGAAGGTCAGTAAGCTCGCAGACGCGATTCTAATGGGATTAATTGCTTCCACTCTCGAAACGCTGCCCCAGCATCTGTTAAAGAACACTGGTTGGGGCGAACAAAAGTGTAGTTCAGTGACACGCGAGTGTAGTTTCAGGTGGAGCCTAGAAGGGTGTAGGTCTTCGAGGGTACTGGTATCTGGGCACATTCGCATGTGGGTGGGCATCTAAGTATCCACTCATCACGCGTAGTCACCGTCAACCAGTTATCGCTCTCCGGGTCCATTTCGATGTCCTTACGTGGCAGCTGATACTTTAGGGCGCTAGCTGTGACAGCGAATCGCGTCGGCATCTACGCATGGGGCCCCATAATGTCAATGTGTTGGTGTCTATACCTAATCCCGCGGCCGAGCATGCTTTAGCTTAACCCACCGAGCTAGGTTTCTAGATAGTAGGCACTGTAAGCCAATAATCAACGTAGGCCTAATACTGTAGGACCGGTCATCACGGACAGGCCTCGTGTCAAGATGGCGCAGGACTACGCCTCAGTTTATTAGCCTCACAAATTGAAGAAGAATTGTGATCGCGCGTTCTGCCTGTATGAAATACGACTACCACGCCAGAACTTCGTGTTCACGAGTCGTGGGAGTGGTGGAGCGGACGCAATACGACACTAGTTGTCTCTACGTTGTGTGTGGCAAGATCCTATGGGATATGGTATAGCCGGCGTGAGGGCCCACGGGGGTCAGGCCTGGCAGGGTGCGCGATCATGTACTGCTTGACTAAATTTAAAACTTTCCTACATACGCTTAAACTCGCGGACCCTTCCCCGCATGGGTAATCGAAACAAAATTTACTCGACATAGTACATTATGTCGGTATTATAGCGTGTCTGGGAACACACACCCGCGAGAGAATAAATTGCATTTTTTCATCAAATATCGGTTTTCGACTAGCAATGCAATCAAACCCTGGAAGCTCTCTTCCACTTCGGCCGACCGAAACGACCGTCTTTTATGTCGTTTCGAGTTGCGCGGCCACTCTTTCGGCAGGCGCAAGTTTGTCGTATTTCAATTCGTTGCTCACATCGGCGCAAAGTGGGGTTCCAGCGTGGTTCGGGCAGGCAAGTAGAGCTACGTCGCTTGAGAGCGGTAAACTCCGTGGCAGCATCCTAGTTTAGTGAGATCAACAGTGAGGCAAGAACCGCCACGCATATAACAATACATACTCAGAATATTAAGGAATCAAGTAACGTATGCAGGGTAGCATCAGTCAGTAGCACAGGTGCCTGGTCGTGATAATAATTAATTGGACCTGAGAGGATAGGAACCAGTCGTACCACCAGCGGGTGTGGGTGCGGTCAGCAAATTAACCCTAATCCTAGAAGCGGAGTGGGTAGCCGTCACCTGAGAAACTTATACAGGCCTTCATGTCATGGGTGGATGGATCGTCGCGCGAGTGCGAGTCGTCGACAGTCTGGCTACCTATTTCCCTCCCGCTCAAAAGCAAAGTTGCGGGTCTCGTAGCGATAAGGGGCTGAACGCGCCCGGGCTAGTCCTCCATGCTGCCTCAAGCTAATTGTCGCATCGGCCTCGACTGGGCTATTTCCGATGTAAACATTGGAGTCTTTGTATGGCAGATGGTTCCACTTGGCGACCCGGAGCTGCCTCATACCGAGCTAGCGTATATCCCCAACTGGGCGCTAGCAAAAGCACCGTATCATTCTAAGCACGTCCCTAAGGAGTGCTGTAGGCGCCTGTAGGCAAATGGTGGTCGTAACCAATGGACGCATTAATCGACTACAATTGCACTCAAACTGAGCCTTGATCCTCAGGGATCACATCATTATTCAGACACAATAAAGACGCGTGACTAAAAGAGCTTCTGGACTCTTCCAACCTATTCTTTA
seq00031   TCACAGCCATCTGCGATCATGGCCGGTGTAGAGACCCCTACTGTACAGTGGGTCTAAGAACAGGTCCAAAGCAAGCGACCGTGAAAGCGTGGCGCGCTTCATCCATCATACGCCAGTTCCCACTCAGCCCAACTTGGGACTTGAGGGATACTAGAAACGGACTATGAGCTATCCCCTTTGAATGCCCCACCGGTCTAATCACGCTTGTTCCCAAAGCAAAGACGAATATCTAACCACAGTTACTATGTTGCCTTGGTCTAAAGCGGAATGAGTCAGTGGCTACCTTATCGAAGGCGCTGTCTGACTTATGGTTGGTGGATGCAAAATGCGCAAAACTAGTGCGCAGCTAGTCAAGACTACATGGGTTTATTTGGGCTCCATATAATCCACGCCTGGAAGGTCAGTAAGCTCGCAGACGCGATTCTAATGGGATTAATTGCTTCCACTCTCGAAACGCTGCCCCAGCATCTGTTAAAGAACACTGGTTGGGGCGAACAAAAGTGTAGTTCAGTGACACGCGAGTGTAGTTTCAGGTGGAGCCTAGAAGGGTGTAGGTCTTCGAGGGTACTGGTATCTGGGCACATTCGCATGTGGGTGGGCATCTAAGTATCCACTCATCACGCGTAGTCACCGTCAACCAGTTATCGCTCTCCGGGTCCATTTCGATGTCCTTACGTGGCAGCTGATACTTTAGGGCGCTAGCTGTGACAGCGAATCGCGTCGGCATCTACGCATGGGGCCCCATAATGTCAATGTGTTGGTGTCTATACCTAATCCCGCGGCCGAGCATGCTTTAGCTTAACCCACCGAGCTAGGTTTCTAGATAGTAGGCACTGTAAGCCAATAATCAACGTAGGCCTAATACTGTAGGACCGGTCATCACGGACAGGCCTCGTGTCAAGATGGCGCAGGACTACGCCTCAGTTTATTAGCCTCACAAATTGAAGAAGAATTGTGATCGCGCGTTCTGCCTGTATGAAATACGACTACCACGCCAGAACTTCGTGTTCACGAGTCGTGGGAGTGGTGGAGCGGACGCAATACGACACTAGTTGTCTCTACGTTGTGTGTGGCAAGATCCTATGGGATATGGTATAGCCGGCGTGAGGGCCCACGGGGGTCAGGCCTGGCAGGGTGCGCGATCATGTACTGCTTGACTAAATTTAAAACTTTCCTACATACGCTTAAACTCGCGGACCCTTCCCCGCATGGGTAATCGAAACAAAATTTACTCGACATAGTACATTATGTCGGTATTATAGCGTGTCTGGGAACACACACCCGCGAGAGAATAAATTGCATTTTTTCATCAAATATCGGTTTTCGACTAGCAATGCAATCAAACCCTGGAAGCTCTCTTCCACTTCGGCCGACCGAAACGACCGTCTTTTATGTCGTTTCGAGTTGCGCGGCCACTCTTTCGGCAGGCGCAAGTTTGTCGTATTTCAATTCGTTGCTCACATCGGCGCAAAGTGGGGTTCCAGCGTGGTTCGGGCAGGCAAGTAGAGCTACGTCGCTTGAGAGCGGTAAACTCCGTGGCAGCATCCTAGTTTAGTGAGATCAACAGTGAGGCAAGAACCGCCACGCATATAACAATACATACTCAGAATATTAAGGAATCAAGTAACGTATGCAGGGTAGCATCAGTCAGTAGCACAGGTGCCTGGTCGTGATAATAATTAATTGGACCTGAGAGGATAGGAACCAGTCGTACCACCAGCGGGTGTGGGTGCGGTCAGCAAATTAACCCTAATCCTAGAAGCGGAGTGGGTAGCCGTCACCTGAGAAACTTATACAGGCCTTCATGTCATGGGTGGATGGATCGTCGCGCGAGTGCGAGTCGTCGACAGTCTGGCTACCTATTTCCCTCCCGCTCAAAAGCAAAGTTGCGGGTCTCGTAGCGATAAGGGGCTGAACGCGCCCGGGCTAGTCCTCCATGCTGCCTCAAGCTAATTGTCGCATCGGCCTCGACTGGGCTATTTCCGATGTAAACATTGGAGTCTTTGTATGGCAGATGGTTCCACTTGGCGACCCGGAGCTGCCTCATACCGAGCTAGCGTATATCCCCAACTGGGCGCTAGCAAAAGCACCGTATCATTCTAAGCACGTCCCTAAGGAGTGCTGTAGGCGCCTGTAGGCAAATGGTGGTCGTAACCAATGGACGCATTAATCGACTACAATTGCACTCAAACTGAGCCTTGATCCTCAGGGATCACATCATTATTCAGACACAATAAAGACGCGTGACTAAAAGAGCTTCTGGACTCTTCCAACCTATTCTTTA
seq00032   TCACAGCCATCTGCGATCATGGCCGGTGTAGAGACCCCTACTGTACAGTGGGTCTAAGAACAGGTCCAAAGCAAGCGACCGTGAAAGCGTGGCGCGCTTCATCCATCATACGCCAGTTCCCACTCAGCCCAACTTGGGACTTGAGGGATACTAGAAACGGACTATGAGCTATCCCCTTTGAATGCCCCACCGGTCTAATCACGCTTGTTCCCAAAGCAAAGACGAATATCTAACCACAGTTACTATGTTGCCTTGGTCTAAAGCGGAATGAGTCAGTGGCTACCTTATCGAAGGCGCTGTCTGACTTATGGTTGGTGGATGCAAAATGCGCAAAACTAGTGCGCAGCTAGTCAAGACTACATGGGTTTATTTGGGCTCCATATAATCCACGCCTGGAAGGTCAGTAAGCTCGCAGACGCGATTCTAATGGGATTAATTGCTTCCACTCTCGAAACGCTGCCCCAGCATCTGTTAAAGAACACTGGTTGGGGCGAACAAAAGTGTAGTTCAGTGACACGCGAGTGTAGTTTCAGGTGGAGCCTAGAAGGGTGTAGGTCTTCGAGGGTACTGGTATCTGGGCACATTCGCATGTGGGTGGGCATCTAAGTATCCACTCATCACGCGTAGTCACCGTCAACCAGTTATCGCTCTCCGGGTCCATTTCGATGTCCTTACGTGGCAGCTGATACTTTAGGGCGCTAGCTGTGACAGCGAATCGCGTCGGCATCTACGCATGGGGCCCCATAATGTCAATGTGTTGGTGTCTATACCTAATCCCGCGGCCGAGCATGCTTTAGCTTAACCCACCGAGCTAGGTTTCTAGATAGTAGGCACTGTAAGCCAATAATCAACGTAGGCCTAATACTGTAGGACCGGTCATCACGGACAGGCCTCGTGTCAAGATGGCGCAGGACTACGCCTCAGTTTATTAGCCTCACAAATTGAAGAAGAATTGTGATCGCGCGTTCTGCCTGTATGAAATACGACTACCACGCCAGAACTTCGTGTTCACGAGTCGTGGGAGTGGTGGAGCGGACGCAATACGACACTAGTTGTCTCTACGTTGTGTGTGGCAAGATCCTATGGGATATGGTATAGCCGGCGTGAGGGCCCACGGGGGTCAGGCCTGGCAGGGTGCGCGATCATGTACTGCTTGACTAAATTTAAAACTTTCCTACATACGCTTAAACTCGCGGACCCTTCCCCGCATGGGTAATCGAAACAAAATTTACTCGACATAGTACATTATGTCGGTATTATAGCGTGTCTGGGAACACACACCCGCGAGAGAATAAATTGCATTTTTTCATCAAATATCGGTTTTCGACTAGCAATGCAATCAAACCCTGGAAGCTCTCTTCCACTTCGGCCGACCGAAACGACCGTCTTTTATGTCGTTTCGAGTTGCGCGGCCACTCTTTCGGCAGGCGCAAGTTTGTCGTATTTCAATTCGTTGCTCACATCGGCGCAAAGTGGGGTTCCAGCGTGGTTCGGGCAGGCAAGTAGAGCTACGTCGCTTGAGAGCGGTAAACTCCGTGGCAGCATCCTAGTTTAGTGAGATCAACAGTGAGGCAAGAACCGCCACGCATATAACAATACATACTCAGAATATTAAGGAATCAAGTAACGTATGCAGGGTAGCATCAGTCAGTAGCACAGGTGCCTGGTCGTGATAATAATTAATTGGACCTGAGAGGATAGGAACCAGTCGTACCACCAGCGGGTGTGGGTGCGGTCAGCAAATTAACCCTAATCCTAGAAGCGGAGTGGGTAGCCGTCACCTGAGAAACTTATACAGGCCTTCATGTCATGGGTGGATGGATCGTCGCGCGAGTGCGAGTCGTCGACAGTCTGGCTACCTATTTCCCTCCCGCTCAAAAGCAAAGTTGCGGGTCTCGTAGCGATAAGGGGCTGAACGCGCCCGGGCTAGTCCTCCATGCTGCCTCAAGCTAATTGTCGCATCGGCCTCGACTGGGCTATTTCCGATGTAAACATTGGAGTCTTTGTATGGCAGATGGTTCCACTTGGCGACCCGGAGCTGCCTCATACCGAGCTAGCGTATATCCCCAACTGGGCGCTAGCAAAAGCACCGTATCATTCTAAGCACGTCCCTAAGGAGTGCTGTAGGCGCCTGTAGGCAAATGGTGGTCGTAACCAATGGACGCATTAATCGACTACAATTGCACTCAAACTGAGCCTTGATCCTCAGGGATCACATCATTATTCAGACACAATAAAGACGCGTGACTAAAAGAGCTTCTGGACTCTTCCAACCTATTCTTTA
seq00033   TCACAGCCATCTGCGATCATGGCCGGTGTAGAGACCCCTACTGTACAGTGGGTCTAAGAACAGGTCCAAAGCAAGCGACCGTGAAAGCGTGGCGCGCTTCATCCATCATACGCCAGTTCCCACTCAGCCCAACTTGGGACTTGAGGGATACTAGAAACGGACTATGAGCTATCCCCTTTGAATGCCCCACCGGTCTAATCACGCTTGTTCCCAAAGCAAAGACGAATATCTAACCACAGTTACTATGTTGCCTTGGTCTAAAGCGGAATGAGTCAGTGGCTACCTTATCGAAGGCGCTGTCTGACTTATGGTTGGTGGATGCAAAATGCGCAAAACTAGTGCGCAGCTAGTCAAGACTACATGGGTTTATTTGGGCTCCATATAATCCACGCCTGGAAGGTCAGTAAGCTCGCAGACGCGATTCTAATGGGATTAATTGCTTCCACTCTCGAAACGCTGCCCCAGCATCTGTTAAAGAACACTGGTTGGGGCGAACAAAAGTGTAGTTCAGTGACACGCGAGTGTAGTTTCAGGTGGAGCCTAGAAGGGTGTAGGTCTTCGAGGGTACTGGTATCTGGGCACATTCGCATGTGGGTGGGCATCTAAGTATCCACTCATCACGCGTAGTCACCGTCAACCAGTTATCGCTCTCCGGGTCCATTTCGATGTCCTTACGTGGCAGCTGATACTTTAGGGCGCTAGCTGTGACAGCGAATCGCGTCGGCATCTACGCATGGGGCCCCATAATGTCAATGTGTTGGTGTCTATACCTAATCCCGCGGCCGAGCATGCTTTAGCTTAACCCACCGAGCTAGGTTTCTAGATAGTAGGCACTGTAAGCCAATAATCAACGTAGGCCTAATACTGTAGGACCGGTCATCACGGACAGGCCTCGTGTCAAGATGGCGCAGGACTACGCCTCAGTTTATTAGCCTCACAAATTGAAGAAGAATTGTGATCGCGCGTTCTGCCTGTATGAAATACGACTACCACGCCAGAACTTCGTGTTCACGAGTCGTGGGAGTGGTGGAGCGGACGCAATACGACACTAGTTGTCTCTACGTTGTGTGTGGCAAGATCCTATGGGATATGGTATAGCCGGCGTGAGGGCCCACGGGGGTCAGGCCTGGCAGGGTGCGCGATCATGTACTGCTTGACTAAATTTAAAACTTTCCTACATACGCTTAAACTCGCGGACCCTTCCCCGCATGGGTAATCGAAACAAAATTTACTCGACATAGTACATTATGTCGGTATTATAGCGTGTCTGGGAACACACACCCGCGAGAGAATAAATTGCATTTTTTCATCAAATATCGGTTTTCGACTAGCAATGCAATCAAACCCTGGAAGCTCTCTTCCACTTCGGCCGACCGAAACGACCGTCTTTTATGTCGTTTCGAGTTGCGCGGCCACTCTTTCGGCAGGCGCAAGTTTGTCGTATTTCAATTCGTTGCTCACATCGGCGCAAAGTGGGGTTCCAGCGTGGTTCGGGCAGGCAAGTAGAGCTACGTCGCTTGAGAGCGGTAAACTCCGTGGCAGCATCCTAGTTTAGTGAGATCAACAGTGAGGCAAGAACCGCCACGCATATAACAATACATACTCAGAATATTAAGGAATCAAGTAACGTATGCAGGGTAGCATCAGTCAGTAGCACAGGTGCCTGGTCGTGATAATAATTAATTGGACCTGAGAGGATAGGAACCAGTCGTACCACCAGCGGGTGTGGGTGCGGTCAGCAAATTAACCCTAATCCTAGAAGCGGAGTGGGTAGCCGTCACCTGAGAAACTTATACAGGCCTTCATGTCATGGGTGGATGGATCGTCGCGCGAGTGCGAGTCGTCGACAGTCTGGCTACCTATTTCCCTCCCGCTCAAAAGCAAAGTTGCGGGTCTCGTAGCGATAAGGGGCTGAACGCGCCCGGGCTAGTCCTCCATGCTGCCTCAAGCTAATTGTCGCATCGGCCTCGACTGGGCTATTTCCGATGTAAACATTGGAGTCTTTGTATGGCAGATGGTTCCACTTGGCGACCCGGAGCTGCCTCATACCGAGCTAGCGTATATCCCCAACTGGGCGCTAGCAAAAGCACCGTATCATTCTAAGCACGTCCCTAAGGAGTGCTGTAGGCGCCTGTAGGCAAATGGTGGTCGTAACCAATGGACGCATTAATCGACTACAATTGCACTCAAACTGAGCCTTGATCCTCAGGGATCACATCATTATTCAGACACAATAAAGACGCGTGACTAAAAGAGCTTCTGGACTCTTCCAACCTATTCTTTA
