# Supplementary material for: How Good Are Indirect Tests at Detecting Recombination in Human mtDNA?
Source: G3 (Bethesda). 2013 Jul 1;3(7):1095–104. doi: 10.1534/g3.113.006510 (PMC3704238; doi:10.1534/g3.113.006510)
Supplement: Supporting Information [file supp_g3.113.006510_FileS2.gz › SequenceData/mtDNA_ratehet&popgrowth/0/3rdbase/Infiles/0_24-new.txt]

33 2284
seq00001   ATGTGTTGGTGTTATTTGCCTAAATCGAGGTCGTCGCACAATGATTTTATCTATTCGCCTCCCATTCTGTGCAACGCACTGTAAGGGTGCCAGACAAATATTCAGACAAGCTCGTAATTTATAACCATTTCCTCGCCGTAGAGCCGAATCTGCTGCGAACCGGTCATGCATAGGACTCACAACGCGGCAAAATAGGCACAATATATGGTTAGATTATACAATTGTGCAAGGTTCGTAAGCTCGAATCGAGCAGAGAAGGCCGGTCACCGTCTTGAGCGCGCGCGGGCATTTCCGTGTGCCGATCTGTCGAGTAAGAAAAGGTACCACGCTGGATTCACACGTCCTGCTGAACGGACCGAGTAGTTACCCGGTATACTAACTATGCGATAAATAAACCAAGGTGAATGGTAACAGGGACCCTCACAAACTATCACTGACGTAATAGAGGCAGACTCGCCAAGTCAGAGCAACGTAATAGGCAGTCTGGCGGTGTCTTACCCTTGCTACAGATACTCTGAGGCCCAGAATAGGATTGCGAGGATGAGATCGTCCGATCCGACGTCCATAACCCGATGTATATAAATATAACGATAGCACGATCATGTAAATGCAAATACGATCGTCGCAATTCGAGTCCAATTCATAATTAACCTTTTGGTCTGCTCTAGGCCCACCGTCCGTAATTTCCCCCGGAAGGCAGACATGCTACTTCTGTCATATGCGACCGTAAAGTGGCCCGGAACGCGGACGAGTGTGATCGATAGATAAAGAGACCAAGAACTGTAAGCGCCACTTGATACCTCGACATGCATTGGATCAAGAATAAGGTGCCTTCCACGAACAACCGGTGTGCACGGCCGCGAGCCGTAGTCTGGTAGGGTAAACAAACGATTAATAGTCCGCTCCTGGTCTGCACGGGTTATGAAGCATGAGCCACGTATCGTATTACCGCTAATGTATAGAATCTGTGTGGCCACCTGGTGTCTAAATGCCGCTCACCGTGAAGTAATGCTTGTGATCCTCATTCTGGTCTACGAAAATGTGAAGGCAGTCATGATCGGTCGCAGCGAGAGCGGCGACACTTCAGGTTTAGTGTCGTGCATAACCATCCTTCAAGAAAACTTTCGGAAGGCTTGGATTCGTTGAACTGTTTGCCGCTATTCGGCTGCTGGATAGTGTCAAATAGACTTCGGACGATAAGCTTAAGCAAACAATTCGAGAATTGCCGGGATCGTCACTAAAGGGGCCCCCGATTCCCACTCCTCCCTTGCGTACAGCACATAGCAAATCTTCTAACGACGTTGTCTACATCGGATAATGCACGTGCCTACTTGGTCACGCGTGGTCTTCATTTCTGTCTGTGTCAATATCTGGGGGGGAAGATGTTGCAGTTCACCCTGGATCATAGCTGCTTCCTCAACCGCGGTAAAGCCACTGGAGTGGCGTGGCTTCCGCCGCTCTCAGAAGTAGCTTTTTATCACTAAACGCCTGGTGGCTTTTTCATCGCCTCGAGCCCGGCAAGATCAATGGGAGAGACTTGCGCACCAATGGCGTCTATCAAACATGCAGCAGACGGTAAAATGGTCGCCTCCAGGTACTTTAGCTATAAATTCGTCTAGCTATGCGTTCGCAGAGAACCGACATATCGTGTCTTAGCTTTTCTAAACAGAAGACAGTGATAGACAATAGAGATTGAATCAGACTAATTGCTGTCTAAGGCAAGATCACCTTCCCAAAATTGAAGGTTCCTTTCGCCTAGCTTACGATAGCTTCACACGGGGGCACATACGAACAGGCGAAACATCAGCCGAGGTCTTGCGTAAGCAGGACAAATCGTCCTTGCGGAGATTCCCGGCTAAGGGGGTACCATCTCAGCGGCTCGGAAACGATTAAATCCAGATTTATTGTGCTCCTATTATCGACATTTACTGCCAGACATATTTTGCCAGGCCATTAACGAGATTTAGATTTATCCAGCCGCCGTACATAACAGGCGAAGCTCCCATCCTAGGTGGCAAGCGTAAATAGCACATGCATACGGGCAGGGTATTACCAAAACTCCCATAAAACAGCTATAGTTCATTTGACTACGTAACAATCAGGCTAGATCGGTCGGACGTCACAGCAATCTCGTGTTCGTATAGGATTGGCGCGATGGGACGCGTGCTATCCGAGTCCCTTGCTCCCAGGGCCTCTGTACGGCTGAGTCTACCGTCATTGTGGTGATGCGACGCTCATACCGGTGTGTCCTGGTCCCGTACAAGTTATCTCCGCCGATAAGGCA
seq00002   ATGTGTTGGTGTTATTTGCCTAAATCGAGGTCGTCGCACAATGATTTTATCTATTCGCCTCCCATTCTGTGCAACGCACTGTAAGGGTGCCAGACAAATATTCAGACAAGCTCGTAATTTATAACCATTTCCTCGCCGTAGAGCCGAATCTGCTGCGAACCGGTCATGCATAGGACTCACAACGCGGCAAAATAGGCACAATATATGGTTAGATTATACAATTGTGCAAGGTTCGTAAGCTCGAATCGAGCAGAGAAGGCCGGTCACCGTCTTGAGCGCGCGCGGGCATTTCCGTGTGCCGATCTGTCGAGTAAGAAAAGGTACCACGCTGGATTCACACGTCCTGCTGAACGGACCGAGTAGTTACCCGGTATACTAACTATGCGATAAATAAACCAAGGTGAATGGTAACAGGGACCCTCACAAACTATCACTGACGTAATAGAGGCAGACTCGCCAAGTCAGAGCAACGTAATAGGCAGTCTGGCGGTGTCTTACCCTTGCTACAGATACTCTGAGGCCCAGAATAGGATTGCGAGGATGAGATCGTCCGATCCGACGTCCATAACCCGATGTATATAAATATAACGATAGCACGATCATGTAAATGCAAATACGATCGTCGCAATTCGAGTCCAATTCATAATTAACCTTTTGGTCTGCTCTAGGCCCACCGTCCGTAATTTCCCCCGGAAGGCAGACATGCTACTTCTGTCATATGCGACCGTAAAGTGGCCCGGAACGCGGACGAGTGTGATCGATAGATAAAGAGACCAAGAACTGTAAGCGCCACTTGATACCTCGACATGCATTGGATCAAGAATAAGGTGCCTTCCACGAACAACCGGTGTGCACGGCCGCGAGCCGTAGTTTGGTAGGGTAAACAAACGATTAATAGTCCGCTCCTGGTCTGTACGGGTTATGAAGCATGAGCCACGTATCGTATTACCGCTAATGTATAGAATCTGTGTGGCCACCTGGTGTCTAAATGCCGCTCACCGTGAAGTAATGCTTGTGATCCTCATTCTGGTCTACGAAAATGTGAAGGCAGTCATGATCGGTCGCAGCGAGAGCGGCGACACTTCAGGTTTAGTGTCGTGCATAACCATCCTTCAAGAAAACTTTCGGAAGGCTTGGATTCGTTGAACTGTTTGCCGCTATTCGGCTGCTGGATAGTGTCAAATAGACTTCGGACGATAAGCTTAAGCAAACAATTCGAGAATTGCCGGGATCGTCACTAAAGGGGCCCCCGATTCCCACTCCTCCCTTGCGTACAGCACATAGCAAATCTTCTAACGACGTTGTCTACATCGGATAATGCACGTGCCTACTTGGTCACGCGTGGTCTTCATTTCTGTCTGTGTCAATATCTGGGGGGGAAGATGTTGCAGTTCACCCTGGATCATAGCTGCTTCCTAAACCGCGGTAAAGCCACTGGTGTGGCGTGGCTTCCGCCGCTCTCAGAAGTAGCTTTTTATCACTAAACGCCTGGTGGCTTTTTCATCGCCTCGAGCCCGGCAAGATCAATGGGAGAGACTTGCGCACCAATGGCGTCTATCAAACATGCAGCAGACGGTAAAATGGTCGCCTCCAGGTACTTTAGCTATAAATTCGTCTAGCTATGCGTTCGCAGAGAACCGACATATCGTGTCTTAGCTTTTCTAAACAGAAGACAGTGATAGACAATAGAGATTTAATCAGACTAATTGCTGTCTAAGGCAAGATCACCTTCCCAAAATTGAAGGTTCCTTTCGCCTAGCTTACGATAGCTTCACACGGGGGCACATACGAACAGGCGAAACATCAGCCGAGGTCTTGCGTAAGCAGGACAAATCGTCCTTGCGGAGATTCCCGGCTAAGGGGGTACCATCTCAGCGGCTCGGAAACGATTAAATCCAGATTTATTGTGCTCCTATTATCGACATTTACTGCCAGACATATTTTGCCAGGCCATTAACGAGATTTAGATTTATCCAGCCGCCGTACATAACAGGCGAAGCTCCCATCCTAGGTGGCAAGCGTAAATAGCACATGCATACGGGCAGGGTATTACCAAAACTCCCATAAAACAGCTATAGTTCATTTGACTACGTAACAATCAGGCTAGATCGGTCGGACGTCACAGCAATCTCGTGTTCGTATAGGATTGGCGCGATGGGACGCGTGCTATCCGAGTCCCTTGCTCCCAGGGCCTCTGTACGGCTGAGTCTACCGTCATTGTGGTGATGCGACGCTCATACCGGTGTGTCCTGGTCCCGTACAAGTTATCTCCGCCGATAAGGCA
seq00003   ATGTGTTGGTGTTATTTGCCTAAATCGAGGTCGTCGCACAATGATTTTATCTATTCGCCTCCCATTCTGTGCAACGCACTGTAAGGGTGCCAGACAAATATTCAGACAAGCTCGTAATTTATAACCATTTCCTCGCCGTAGAGCCGAATCTGCTGCGAACCGGTCATGCATAGGACTCACAACGCGGCAAAATAGGCACAATATATGGTTAGATTATACAATTGTGCAAGGTTCGTAAGCTCGAATCGAGCAGAGAAGGCCGGTCACCGTCTTGAGCGCGCGCGGGCATTTCCGTGTGCCGATCTGTCGAGTAAGAAAAGGTACCACGCTGGATTCACACGTCCTGCTGAACGGACCGAGTAGTTACCCGGTATACTAACTATGCGATAAATAAACCAAGGTGAATGGTAACAGGGACCCTCACAAACTATCACTGACGTAATAGAGGCAGACTCGCCAAGTCAGAGCAACGTAATAGGCAGTCTGGCGGTGTCTTGCCCTTGCTACAGATACTCTGAGGCCCAGAATAGGATTGCGAGGATGAGATCGTCCGATCCGACGTCCATAACCCGATGTATATAAATATAACGATAGCACGATCATGTAAATGCAAATACGATCGTCGCAATTCGAGTCCAATTCATAATTAACCTTTTGGTCTGCTCTAGGCCCACCGTCCGTAATTTCCCCCGGAAGGCAGACATGCTACTTCTGTCATATGCGACCGTAAAGTGGCCCGGAACGCGGACGAGTGTGATCGATAGATAAAGAGACCAAGAACTGTAAGCGCCACTTGATACCTCGACATGCATTGGATCAAGAATAAGGTGCCTTCCACGAACAACCGGTGTGCACGGCCGCGAGCCTTAGTTTGGTAGGGTAAACAAACGATTAATAGTCCGCTCCTGGTCTGCACGGGTTATGAAGCATGAGCCACGTATCGTATTACCGCTAATGTATAGAATCTGTGTGGCCACCTGGTGTCTAAATGCCGCTCACCGTGAAGTAATGCTTGTGATCCTCATTCTGGTCTACGAAAATGTGAAGGCAGTCATGATCGGTCGCAGCGAGAGCGGCGACACTTCAGGTTTAGTGTCGTGCATAACCATCCTTCAAGAAAACTTTCGGAAGGCTTGGATTCGTTGAACTGTTTGCCGCTATTCGGCTGCTGGATAGTGTCAAATAGACTTCGGACGATAAGCTTAAGCAAACAATTCGAGAATTGCCGGGATCGTCACTAAAGGGGCCCCCGATTCCCACTCCTCCCTTGCGTACAGCACATAGCAAATCTTCTAACGACGTTGTCTACATCGGATAATGCACGTGCCTACTTGGTCACGCGTGGTCTTCATTTCTGTCTGTGTCAATATCTGGGGGGGAAGATGTTGCAGTTCACCCTGGATCATAGCTGCTTCCTAAACCGCGGTAAAGCCACTGGAGTGGCGTGGCTTCCGCCGCTCTCAGAAGTAGCTTTTTATCACTAAACGCCTGGTGGCTTTTTCATCGCCTCGAGCCCGGCTAGATCAATGGGAGAGACTTGCGCACCAATGGCGTCTATCAAACATGCAGCAGACGGTAAAATGGTCGCCTCCAGGTACTTTAGCTATAAATTCGTCTAGCTATGCGTTCGCAGAGAACCGACATATCGTGTCTTAGCTTTTCTAAACAGAAGACAGTGATAGACAATAGAGATTTAATCAGACTAATTGCTGTCTAAGGCAAGATCACCTTCCCAAAATTGAAGGTTCCTTTCGCCTAGCTTACGATAGCTTCACACGGGGGCACATACGAACAGGCGAAACATCAGCCGAGGTCTTGCGTAAGCAGGACAAATCGTCCTTGCGGAGATTCCCGGCTAAGGGGGTACCATCTCAGCGGCTCGGAAACGATTAAATCCAGATTTATTGTGCTCCTATTATCGACATTTACTGCCAGACATATTTTGCCAGGCCATTAACGAGATTTAGATTTATCCAGCCGCCGTACATAACAGGCGAAGCTCCCATCCTAGGTGGCAAGCGTAAATAGCACATGCATACGGGCAGGGTATTACCAAAACTCCCATAAAACAGCTATAGTTCATTTGACTACGTAACAATCAGGCTAGATCGGTCGGACGTCACAGCAATCTCGTGTTCGTATAGGATTGGCGCGATGGGACGCGTGCTATCCGAGTCCCTTGCTCCCAGGGCCTCTGTACGGCTGAGTCTACCGTCATTGTGGTGATGCGACGCTCATACCGGTGTGTCCTGGTCCCGTACAAGTTATCTCCGCCGATAAGGCA
seq00004   ATGTGTTGGTGTTATTTGCCTAAATCGAGGTCGTCGCACAATGATTTTATCTATTCGCCTCCCATTCTGTGCAACGCACTGTAAGGGTGCCAGACAAATATTCAGACAAGCTCGTAATTTATAACCATTTCCTCGCCGTAGAGCCGAATCTGCTGCGAACCGGTCATGCATAGGACTCACAACGCGGCAAAATAGGCACAATATATGGTTAGATTATACAATTGTGCAAGGTTCGTAAGCTCGAATCGAGCAGAGAAGGCCGGTCACCGTCTTGAGCGCGCGCGGGCATTTCCGTGTGCCGATCTGTCGAGTAAGAAAAGGTACCACGCTGGATTCACACGTCCTGCTGAACGGACCGAGTAGTTACCCGGTATACTAACTATGCGATAAATAAACCAAGGTGAATGGTAACAGGGACCCTCACAAACTATCACTGACGTAATAGAGGCAGACTCGCCAAGTCAGAGCAACGTAATAGGCAGTCTGGCGGTGTCTTACCCTTGCTACAGATACTCTGAGGCCCAGAATAGGATTGCGAGGATGAGATCGTCCGATCCGACGTCCATAACCCGATGTATATAAATATAACGATAGCACGATCATGTAAATGCAAATACGATCGTCGCAATTCGAGTCCAATTCATAATTAACCTTTTGGTCTGCTCTAGGCCCACCGTCCGTAATTTCCCCCGGAAGGCAGACATGCTACTTCTGTCATATGCGACCGTAAAGTGGCCCGGAACGCGGACGAGTGTGATCGATAGATAAAGAGACCAAGAACTGTAAGCGCCACTTGATACCTCGACATGCATTGGATCAAGAATAAGGTGCCTTCCACGAACAACCGGTGTGCACGGCCGCGAGCCGTAGTTTGGTAGGGTAAACAAACGATTAATAGTCCGCTCCTGGTCTGCACGGGTTATGAAGCATGAGCCACGTATCGTATTACCGCTAATGTATAGAATCTGTGTGGCCACCTGGTGTCTAAATGCCGCTCACCGTGAAGTAATGCTTGTGATCCTCATTCTGGTCTACGAAAATGTGAAGGCAGTCATGATCGGTCGCAGCGAGAGCGGCGACACTTCAGGTTTAGTGTCGTGCATAACCATCCTTCAAGAAAACTTTCGGAAGGCTTGGATTCGTTGAACTGTTTGCCGCTATTCGGCTGCTGGATAGTGTCAAATAGACTTCGGACGATAAGCTTAAGCAAACAATTCGAGAATTGCCGGGATCGTCACTAAAGGGGCCCCCGATTCCCACTCCTCCCTTGCGTACAGCACATAGCAAATCTTCTAACGACGTTGTCTACATCGGATAATGCACGTGCCTACTTGGTCACGCGTGGTCTTCATTTCTGTCTGTGTCAATATCTGGGGGGGAAGATGTTGCAGTTCACCCTGGATCATAGCTGCTTCCTAAACCGCGGGAAAGCCACTGGAGTGGCGTGGCTTCCGCCGCTCTCAGAAGTAGCTTTTTATCACTAAACGCCTGGTGGCTTTTTCATCGCCTCGAGCCCGGCAAGATCAATGGGAGAGACTTGCGCACCAATGGCGTCTATCAAACATGCAGCAGACGGTAAAATGGTCGCCTCCAGGTACTTTAGCTATAAATTCGTCTAGCTATGCGTTCGCAGAGAACCGACATATCGTGTCTTAGCTTTTCTAAACAGAAGACAGTGATAGACAATAGAGATTTAATCAGACTAATTGCTGTCTAAGGCAAGATCACCTTCCCAAAATTGAAGGTTCCTTTCGCCTAGCTTACGATAGCTTCACACGGGGGCACATACGAACAGGCGAAACATCAGCCGAGGTCTTGCGTAAGCAGGACAAATCGTCCTTGCGGAGATTCCCGGCTAAGGGGGTACCATCTCAGCGGCTCGGAAACGATTAAATCCAGATTTATTGTGCTCCTATTATCGACATTTACTGCCAGACATATTTTGCCAGGCCATTAACGAGATTTAGATTTATCCAGCCGCCGTACATAACAGGCGAAGCTCCCATCCTAGGTGGCAAGCGTAAATAGCACATGCATACGGGCAGGGTATTACCAAAACTCCCATAAAACAGCTATAGTTCATTTGACTACGTAACAATCAGGCTAGATCGGTCGGACGTCACAGCAATCTCGTGTTCGTATAGGATTGGCGCGATGGGACGCGTGCTATCCGAGTCCCTTGCTCCCAGGGCCTCTGTACGGCTGAGTCTACCGTCATTGTGGTGATGCGACGCTCATACCGGTGTGTCCTGGTCCCGTACAAGTTATCTCCGCCGATAAGGCA
seq00005   ATGTGTTGGTGTTATTTGCCTAAATCGAGGTCGTCGCACAATGATTTTATCTATTCGCCTCCCATTCTGTGCAACGCACTGTAAGGGTGCCAGACAAATATTCAGACAAGCTCGTAATTTATAACCATTTCCTCGCCGTAGAGCCGAATCTGCTGCGAACCGGTCATGCATAGGACTCACAACGCGGCAAAATAGGCACAATATATGGTTAGATTATACAATTGTGCAAGGTTCGTAAGCTCGAATCGAGCAGAGAAGGCCGGTCACCGTCTTGAGCGCGCGCGGGCATTTCCGTGTGCCGATCTGTCGAGTAAGAAAAGGTACCACGCTGGATTCACACGTCCTGCTGAACGGACCGAGTAGTTACCCGGTATACTAACTATGCGATAAATAAACCAAGGTGAATGGTAACAGGGACCCTCACAAACTATCACTGACGTAATAGAGGCAGACTCGCCAAGTCAGAGCAACGTAATAGGCAGTCTGGCGGTGTCTTGCCCTTGCTACAGATACTCTGAGGCCCAGAATAGGATTGCGAGGATGAGATCGTCCGATCCGACGTCCATAACCCGATGTATATAAATATAACGATAGCACGATCATGTAAATGCAAATACGATCGTCGCAATTCGAGTCCAATTCATAATTAACCTTTTGGTCTGCTCTAGGCCCACCGTCCGTAATTTCCCCCGGAAGGCAGACATGCTACTTCTGTCATATGCGACCGTAAAGTGGCCCGGAACGCGGACGAGTGTGATCGATAGATAAAGAGACCAAGAACTGTAAGCGCCACTTGATACCTCGACATGCATTGGATCAAGAATAAGGTGCCTTCCACGAACAACCGGTGTGCACGGCCGCGAGCCGTAGTTTGGTAGGGTAAACAAACGATTAATAGTCCGCTCCTGGTCTGCACGGGTTATGAAGCATGAGCCACGTATCGTATTACCGCTAATGTATAGAATCTGTGTGGCCACCTGGTGTCTAAATGCCGCTCACCGTGAAGTAATGCTTGTGATCCTCATTCTGGTCTACGAAAATGTGAAGGCAGTCATGATCGGTCGCAGCGAGAGCGGCGACACTTCAGGTTTAGTGTCGTGCATAACCATCCTTCAAGAAAACTTTCGGAAGGCTTGGATTCGTTGAACTGTTTGCCGCTATTCGGCTGCTGGATAGTGTCAAATAGACTTCGGACGATAAGCTTAAGCAAACAATTCGAGAATTGCCGGGATCGTCACTAAAGGGGCCCCCGATTCCCACTCCTCCCTTGCGTACAGCACATAGCAAATCTTCTAACGACGTTGTCTACATCGGATAATGCACGTGCCTACTTGGTCACGCGTGGTCTTCATTTCTGTCTGTGTCAATATCTGGGGGGGAAGATGTTGCAGTTCACCCTGGATCATAGCTGCTTCCTAAACCGCGGTAAAGCCACTGGAGTGGCGTGGCTTCCGCCGCTCTCAGAAGTAGCTTTTTATCACTAAACGCCTGGTGGCTTTTTCATCGCCTCGAGCCCGGCTAGATCAATGGGAGAGACTTGCGCACCAATGGCGTCTATCAAACATGCAGCAGACGGTAAAATGGTCGCCTCCAGGTACTTTAGCTATAAATTCGTCTAGCTATGCGTTCGCAGAGAACCGACATATCGTGTCTTAGCTTTTCTAAACAGAAGACAGTGATAGACAATAGAGATTTAATCAGACTAATTGCTGTCTAAGGCAAGATCACCTTCCCAAAATTGAAGGTTCCTTTCGCCTAGCTTACGATAGCTTCACACGGGGGCACATACGAACAGGCGAAACATCAGCCGAGGTCTTGCGTAAGCAGGACAAATCGTCCTTGCGGAGATTCCCGGCTAAGGGGGTACCATCTCAGCGGCTCGGAAACGATTAAATCCAGATTTATTGTGCTCCTATTATCGACATTTACTGCCAGACATATTTTGCCAGGCCATTAACGAGATTTAGATTTATCCAGCCGCCGTACATAACAGGCGAAGCTCCCATCCTAGGTGGCAAGCGTAAATAGCACATGCATACGGGCAGGGTATTACCAAAACTCCCATAAAACAGCTATAGTTCATTTGACTACGTAACAATCAGGCTAGATCGGTCGGACGTCACAGCAATCTCGTGTTCGTATAGGATTGGCGCGATGGGACGCGTGCTATCCGAGTCCCTTGCTCCCAGGGCCTCTGTACGGCTGAGTCTACCGTCATTGTGGTGATGCGACGCTCATACCGGTGTGTCCTGGTCCCGTACAAGTTATCTCCGCCGATAAGGCA
seq00006   ATGTGTTGGTGTTATTTGCCTAAATCGAGGTCGTCGCACAATGATTTTATCTATTCGCCTCCCATTCTGTGCAACGCACTGTAAGGGTGCCAGACAAATATTCAGACAAGCTCGTAATTTATAACCATTTCCTCGCCGTAGAGCCGAATCTGCTGCGAACCGGTCATGCATAGGACTCACAACGCGGCAAAATAGGCACAATATATGGTTAGATTATACAATTGTGCAAGGTTCGTAAGCTCGAATCGAGCAGAGAAGGCCGGTCACCGTCTTGAGCGCGCGCGGGCATTTCCGTGTGCCGATCTGTCGAGTAAGAAAAGGTACCACGCTGGATTCACACGTCCTGCTGAACGGACCGAGTAGTTACCCGGTATACTAACTATGCGATAAATAAACCAAGGTGAATGGTAACAGGGACCCTCACAAACTATCACTGACGTAATAGAGGCAGACTCGCCAAGTCAGAGCAACGTAATAGGCAGTCTGGCGGTGTCTTACCCTTGCTACAGATACTCTGAGGCCCAGAATAGGATTGCGAGGATGAGATCGTCCGATCCGACGTCCATAACCCGATGTATATAAATATAACGATAGCACGATCATGTAAATGCAAATACGATCGTCGCAATTCGAGTCCAATTCATAATTAACCTTTTGGTCTGCTCTAGGCCCACCGTCCGTAATTTCCCCCGGAAGGCAGACATGCTACTTCTGTCATATGCGACCGTAAAGTGGCCCGGAACGCGGACGAGTGTGATCGATAGATAAAGAGACCAAGAACTGTAAGCGCCACTTGATACCTCGACATGCATTGGATCAAGAATAAGGTGCCTTCCACGAACAACCGGTGTGCACGGCCGCGAGCCGTAGTTTGGTAGGGTAAACAAACGATTAATAGTCCGCTCCTGGTCTGCACGGGTTATGAAGCATGAGCCACGTATCGTATTACCGCTAATGTATAGAATCTGTGTGGCCACCTGGTGTCTAAATGCCGCTCACCGTGAAGTAATGCTTGTGATCCTCATTCTGGTCTACGAAAATGTGAAGGCAGTCATGATCGGTCGCAGCGAGAGCGGCGACACTTCAGGTTTAGTGTCGTGCATAACCATCCTTCAAGAAAACTTTCGGAAGGCTTGGATTCGTTGAACTGTTTGCCGCTATTCGGCTGCTGGATAGTGTCAAATAGACTTCGGACGATAAGCTTAAGCAAACAATTCGAGAATTGCCGGGATCGTCACTAAAGGGGCCCCCGATTCCCACTCCTCCCTTGCGTACAGCACATAGCAAATCTTCTAACGACGTTGTCTACATCGGATAATGCACGTGCCTACTTGGTCACGCGTGGTCTTCATTTCTGTCTGTGTCAATATCTGGGGGGGAAGATGTTGCAGTTCACCCTGGATCATAGCTGCTTCCTAAACCGCGGTAAAGCCACTGGAGTGGCGTGGCTTCCGCCGCTCTCAGAAGTAGCTTTTTATCACTAAACGCCTGGTGGCTTTTTCATCGCCTCGAGCCCGGCTAGATCAATGGGAGAGACTTGCGCACCAATGGCGTCTATCAAACATGCAGCAGACGGTAAAATGGTCGCCTCCAGGTACTTTAGCTATAAATTCGTCTAGCTATGCGTTCGCAGAGAACCGACATATCGTGTCTTAGCTTTTCTAAACAGAAGACAGTGATAGACAATAGAGATTTAATCAGACTAATTGCTGTCTAAGGCAAGATCACCTTCCCAAAATTGAAGGTTCCTTTCGCCTAGCTTACGATAGCTTCACACGGGGGCACATACGAACAGGCGAAACATCAGCCGAGGTCTTGCGTAAGCAGGACAAATCGTCCTTGCGGAGATTCCCGGCTAAGGGGGTACCATCTCAGCGGCTCGGAAACGATTAAATCCAGATTTATTGTGCTCCTATTATCGACATTTACTGCCAGACATATTTTGCCAGGCCATTAACGAGATTTAGATTTATCCAGCCGCCGTACATAACAGGCGAAGCTCCCATCCTAGGTGGCAAGCGTAAATAGCACATGCATACGGGCAGGGTATTACCAAAACTCCCATAAAACAGCTATAGTTCATTTGACTACGTAACAATCAGGCTAGATCGGTCGGACGTCACAGCAATCTCGTGTTCGTATAGGATTGGCGCGATGGGACGCGTGCTATCCGAGTCCCTTGCTCCCAGGGCCTCTGTACGGCTGAGTCTACCGTCATTGTGGTGATGCGACGCTCATACCGGTGTGTCCTGGTCCCGTACAAGTTATCTCCGCCGATAAGGCA
seq00007   ATGTGTTGGTGTTATTTGCCTAAATCGAGGTCGTCGCACAATGATTTTATCTATTCGCCTCCCATTCTGTGCAACGCACTGTAAGGGTGCCAGACAAATATTCAGACAAGCTCGTAATTTATAACCATTTCCTCGCCGTAGAGCCGAATCTGCTGCGAACCGGTCATGCATAGGACTCACAACGCGGCAAAATAGGCACAATATATGGTTAGATTATACAATTGTGCAAGGTTCGTAAGCTCGAATCGAGCAGAGAAGGCCGGTCACCGTCTTGAGCGCGCGCGGGCATTTCCGTGTGCCGATCTGTCGAGTAAGAAAAGGTACCACGCTGGATTCACACGTCCTGCTGAACGGACCGAGTAGTTACCCGGTATACTAACTATGCGATAAATAAACCAAGGTGAATGGTAACAGGGACCCTCACAAACTATCACTGACGTAATAGAGGCAGACTCGCCAAGTCAGAGCAACGTAATAGGCAGTCTGGCGGTGTCTTACCCTTGCTACAGATACTCTGAGGCCCAGAATAGGATTGCGAGGATGAGATCGTCCGATCCGACGTCCATAACCCGATGTATATAAATATAACGATAGCACGATCATGTAAATGCAAATACGATCGTCGCAATTCGAGTCCAATTCATAATTAACCTTTTGGTCTGCTCTAGGCCCACCGTCCGTAATTTCCCCCGGAAGGCAGACATGCTACTTCTGTCATATGCGACCGTAAAGTGGCCCGGAACGCGGACGAGTGTGATCGATAGATAAAGAGACCAAGAACTGTAAGCGCCACTTGATACCTCGACATGCATTGGATCAAGAATAAGGTGCCTTCCACGAACAACCGGTGTGCACGGCCGCGAGCCGTAGTTTGGTAGGGTAAACAAACGATTAATAGTCCGCTCCTGGTCTGTACGGGTTATGAAGCATGAGCCACGTATCGTATTACCGCTAATGTATAGAATCTGTGTGGCCACCTGGTGTCTAAATGCCGCTCACCGTGAAGTAATGCTTGTGATCCTCATTCTGGTCTACGAAAATGTGAAGGCAGTCATGATCGGTCGCAGCGAGAGCGGCGACACTTCAGGTTTAGTGTCGTGCATAACCATCCTTCAAGAAAACTTTCGGAAGGCTTGGATTCGTTGAACTGTTTGCCGCTATTCGGCTGCTGGATAGTGTCAAATAGACTTCGGACGATAAGCTTAAGCAAACAATTCGAGAATTGCCGGGATCGTCACTAAAGGGGCCCCCGATTCCCACTCCTCCCTTGCGTACAGCACATAGCAAATCTTCTAACGACGTTGTCTACATCGGATAATGCACGTGCCTACTTGGTCACGCGTGGTCTTCATTTCTGTCTGTGTCAATATCTGGGGGGGAAGATGTTGCAGTTCACCCTGGATCATAGCTGCTTCCTAAACCGCGGTAAAGCCACTGGAGTGGCGTGGCTTCCGCCGCTCTCAGAAGTAGCTTTTTATCACTAAACGCCTGGTGGCTTTTTCATCGCCTCGAGCCCGGCAAGATCAATGGGAGAGACTTGCGCACCAATGGCGTCTATCAAACATGCAGCAGACGGTAAAATGGTCGCCTCCAGGTACTTTAGCTATAAATTCGTCTAGCTATGCGTTCGCAGAGAACCGACATATCGTGTCTTAGCTTTTCTAAACAGAAGACAGTGATAGACAATAGAGATTTAATCAGACTAATTGCTGTCTAAGGCAAGATCACCTTCCCAAAATTGAAGGTTCCTTTCGCCTAGCTTACGATAGCTTCACACGGGGGCACATACGAACAGGCGAAACATCAGCCGAGGTCTTGCGTAAGCAGGACAAATCGTCCTTGCGGAGATTCCCGGCTAAGGGGGTACCATCTCAGCGGCTCGGAAACGATTAAATCCAGATTTATTGTGCTCCTATTATCGACATTTACTGCCAGACATATTTTGCCAGGCCATTAACGAGATTTAGATTTATCCAGCCGCCGTACATAACAGGCGAAGCTCCCATCCTAGGTGGCAAGCGTAAATAGCACATGCATACGGGCAGGGTATTACCAAAACTCCCATAAAACAGCTATAGTTCATTTGACTACGTAACAATCAGGCTAGATCGGTCGGACGTCACAGCAATCTCGTGTTCGTATAGGATTGGCGCGATGGGACGCGTGCTATCCGAGTCCCTTGCTCCCAGGGCCTCTGTACGGCTGAGTCTACCGTCATTGTGGTGATGCGACGCTCATACCGGTGTGTCCTGGTCCCGTACAAGTTATCTCCGCCGATAAGGCA
seq00008   ATGTGTTGGTGTTATTTGCCTAAATCGAGGTCGTCGCACAATGATTTTATCTATTCGCCTCCCATTCTGTGCAACGCACTGTAAGGGTGCCAGACAAATATTCAGACAAGCTCGTAATTTATAACCATTTCCTCGCCGTAGAGCCGAATCTGCTGCGAACCGGTCATGCATAGGACTCACAACGCGGCAAAATAGGCACAATATATGGTTAGATTATACAATTGTGCAAGGTTCGTAAGCTCGAATCGAGCAGAGAAGGCCGGTCACCGTCTTGAGCGCGCGCGGGCATTTCCGTGTGCCGATCTGTCGAGTAAGAAAAGGTACCACGCTGGATTCACACGTCCTGCTGAACGGACCGAGTAGTTACCCGGTATACTAACTATGCGATAAATAAACCAAGGTGAATGGTAACAGGGACCCTCACAAACTATCACTGACGTAATAGAGGCAGACTCGCCAAGTCAGAGCAACGTAATAGGCAGTCTGGCGGTGTCTTACCCTTGCTACAGATACTCTGAGGCCCAGAATAGGATTGCGAGGATGAGATCGTCCGATCCGACGTCCATAACCCGATGTATATAAATATAACGATAGCACGATCATGTAAATGCAAATACGATCGTCGCAATTCGAGTCCAATTCATAATTAACCTTTTGGTCTGCTCTAGGCCCACCGTCCGTAATTTCCCCCGGAAGGCAGACATGCTACTTCTGTCATATGCGACCGTAAAGTGGCCCGGAACGCGGACGAGTGTGATCGATAGATAAAGAGACCAAGAACTGTAAGCGCCACTTGATACCTCGACATGCATTGGATCAAGAATAAGGTGCCTTCCACGAACAACCGGTGTGCACGGCCGCGAGCCGTAGTTTGGTAGTGTAAACAAACGATTAATAGTCCGCTCCTGGTCTGCACGGGTTATGAAGCATGAGCCACGTATCGTATTACCGCTAATGTATAGAATCTGTGTGGCCACCTGGTGTCTAAATGCCGCTCACCGTGAAGTAATGCTTGTGATCCTCATTCTGGTCTACGAAAATGTGAAGGCAGTCATGATCGGTCGCAGCGAGAGCGGCGACACTTCAGGTTTAGTGTCGTGCATAACCATCCTTCAAGAAAACTTTCGGAAGGCTTGGATTCGTTGAACTGTTTGCCGCTATTCGGCTGCTGGATAGTGTCAAATAGACTTCGGACGATAAGCTTAAGCAAACAATTCGAGAATTGCCGGGATCGTCACTAAAGGGGCCCCCGATTCCCACTCCTCCCTTGCGTACAGCACATAGCAAATCTTCTAACGACGTTGTCTACATCGGATAATGCACGTGCCTACTTGGTCACGCGTGGTCTTCATTTCTGTCTGTGTCAATATCTGGGGGGGAAGATGTTGCAGTTCACCCTGGATCATAGCTGCTTCCTAAACCGCGGTAAAGCCACTGGAGTGGCGTGGCTTCCGCCGCTCTCAGAAGTAGCTTTTTATCACTAAACGCCTGGTGGCTTTTTCATCGCCTCGAGCCCGGCTAGATCAATGGGAGAGACTTGCGCACCAATGGCGTCTATCAAACATGCAGCAGACGGTAAAATGGTCGCCTCCAGGTACTTTAGCTATAAATTCGTCTAGCTATGCGTTCGCAGAGAACCGACATATCGTGTCTTAGCTTTTCTAAACAGAAGACAGTGATAGACAATAGAGATTTAATCAGACTAATTGCTGTCTAAGGCAAGATCACCTTCCCAAAATTGAAGGTTCCTTTCGCCTAGCTTACGATAGCTTCACACGGGGGCACATACGAACAGGCGAAACATCAGCCGAGGTCTTGCGTAAGCAGGACAAATCGTCCTTGCGGAGATTCCCGGCTAAGGGGGTACCATCTCAGCGGCTCGGAAACGATTAAATCCAGATTTATTGTGCTCCTATTATCGACATTTACTGCCAGACATATTTTGCCAGGCCATTAACGAGATTTAGATTTATCCAGCCGCCGTACATAACAGGCGAAGCTCCCATCCTAGGTGGCAAGCGTAAATAGCACATGCATACGGGCAGGGTATTACCAAAACTCCCATAAAACAGCTATAGTTCATTTGACTACGTAACAATCAGGCTAGATCGGTCGGACGTCACAGCAATCTCGTGTTCGTATAGGATTGGCGCGATGGGACGCGTGCTATCCGAGTCCCTTGCTCCCAGGGCCTCTGTACGGCTGAGTCTACCGTCATTGTGGTGATGCGACGCTCATACCGGTGTGTCCTGGTCCCGTACAAGTTATCTCCGCCGATAAGGCA
seq00009   ATGTGTTGGTGTTATTTGCCTAAATCGAGGTCGTCGCACAATGATTTTATCTATTCGCCTCCCATTCTGTGCAACGCACTGTAAGGGTGCCAGACAAATATTCAGACAAGCTCGTAATTTATAACCATTTCCTCGCCGTAGAGCCGAATCTGCTGCGAACCGGTCATGCATAGGACTCACAACGCGGCAAAATAGGCACAATATATGGTTAGATTATACAATTGTGCAAGGTTCGTAAGCTCGAATCGAGCAGAGAAGGCCGGTCACCGTCTTGAGCGCGCGCGGGCATTTCCGTGTGCCGATCTGTCGAGTAAGAAAAGGTACCACGCTGGATTCACACGTCCTGCTGAACGGACCGAGTAGTTACCCGGTATACTAACTATGCGATAAATAAACCAAGGTGAATGGTAACAGGGACCCTCACAAACTATCACTGACGTAATAGAGGCAGACTCGCCAAGTCAGAGCAACGTAATAGGCAGTCTGGCGGTGTCTTACCCTTGCTACAGATACTCTGAGGCCCAGAATAGGATTGCGAGGATGAGATCGTCCGATCCGACGTCCATAACCCGATGTATATAAATATAACGATAGCACGATCATGTAAATGCAAATACGATCGTCGCAATTCGAGTCCAATTCATAATTAACCTTTTGGTCTGCTCTAGGCCCACCGTCCGTAATTTCCCCCGGAAGGCAGACATGCTACTTCTGTCATATGCGACCGTAAAGTGGCCCGGAACGCGGACGAGTGTGATCGATAGATAAAGAGACCAAGAACTGTAAGCGCCACTTGATACCTCGACATGCATTGGATCAAGAATAAGGTGCCTTCCACGAACAACCGGTGTGCACGGCCGCGAGCCGTAGTTTGGTAGGGTAAACAAACGATTAATAGTCCGCTCCTGGTCTGCACGGGTTATGAAGCATGAGCCACGTATCGTATTACCGCTAATGTATAGAATCTGTGTGGCCACCTGGTGTCTAAATGCCGCTCACCGTGAAGTAATGCTTGTGATCCTCATTCTGGTCTACGAAAATGTGAAGGCAGTCATGATCGGTCGCAGCGAGAGCGGCGACACTTCAGGTTTAGTGTCGTGCATAACCATCCTTCAAGAAAACTTTCGGAAGGCTTGGATTCGTTGAACTGTTTGCCGCTATTCGGCTGCTGGATAGTGTCAAATAGACTTCGGACGATAAGCTTAAGCAAACAATTCGAGAATTGCCGGGATCGTCACTAAAGGGGCCCCCGATTCCCACTCCTCCCTTGCGTACAGCACATAGCAAATCTTCTAACGACGTTGTCTACATCGGATAATGCACGTGCCTACTTGGTCACGCGTGGTCTTCATTTCTGTCTGTGTCAATATCTGGGGGGGAAGATGTTGCAGTTCACCCTGGATCATAGCTGCTTCCTAAACCGCGGGAAAGCCACTGGAGTGGCGTGGCTTCCGCCGCTCTCAGAAGTAGCTTTTTATCACTAAACGCCTGGTGGCTTTTTCATCGCCTCGAGCCCGGCAAGATCAATGGGAGAGACTTGCGCACCAATGGCGTCTATCAAACATGCAGCAGACGGTAAAATGGTCGCCTCCAGGTACTTTAGCTATAAATTCGTCTAGCTATGCGTTCGCAGAGAACCGACATATCGTGTCTTAGCTTTTCTAAACAGAAGACAGTGATAGACAATAGAGATTTAATCAGACTAATTGCTGTCTAAGGCAAGATCACCTTCCCAAAATTGAAGGTTCCTTTCGCCTAGCTTACGATAGCTTCACACGGGGGCACATACGAACAGGCGAAACATCAGCCGAGGTCTTGCGTAAGCAGGACAAATCGTCCTTGCGGAGATTCCCGGCTAAGGGGGTACCATCTCAGCGGCTCGGAAACGATTAAATCCAGATTTATTGTGCTCCTATTATCGACATTTACTGCCAGACATATTTTGCCAGGCCATTAACGAGATTTAGATTTATCCAGCCGCCGTACATAACAGGCGAAGCTCCCATCCTAGGTGGCAAGCGTAAATAGCACATGCATACGGGCAGGGTATTACCAAAACTCCCATAAAACAGCTATAGTTCATTTGACTACGTAACAATCAGGCTAGATCGGTCGGACGTCACAGCAATCTCGTGTTCGTATAGGATTGGCGCGATGGGACGCGTGCTATCCGAGTCCCTTGCTCCCAGGGCCTCTGTACGGCTGAGTCTACCGTCATTGTGGTGATGCGACGCTCATACCGGTGTGTCCTGGTCCCGTACAAGTTATCTCCGCCGATAAGGCA
seq00010   ATGTGTTGGTGTTATTTGCCTAAATCGAGGTCGTCGCACAATGATTTTATCTATTCGCCTCCCATTCTGTGCAACGCACTGTAAGGGTGCCAGACAAATATTCAGACAAGCTCGTAATTTATAACCATTTCCTCGCCGTAGAGCCGAATCTGCTGCGAACCGGTCATGCATAGGACTCACAACGCGGCAAAATAGGCACAATATATGGTTAGATTATACAATTGTGCAAGGTTCGTAAGCTCGAATCGAGCAGAGAAGGCCGGTCACCGTCTTGAGCGCGCGCGGGCATTTCCGTGTGCCGATCTGTCGAGTAAGAAAAGGTACCACGCTGGATTCACACGTCCTGCTGAACGGACCGAGTAGTTACCCGGTATACTAACTATGCGATAAATAAACCAAGGTGAATGGTAACAGGGACCCTCACAAACTATCACTGACGTAATAGAGGCAGACTCGCCAAGTCAGAGCAACGTAATAGGCAGTCTGGCGGTGTCTTACCCTTGCTACAGATACTCTGAGGCCCAGAATAGGATTGCGAGGATGAGATCGTCCGATCCGACGTCCATAACCCGATGTATATAAATATAACGATAGCACGATCATGTAAATGCAAATACGATCGTCGCAATTCGAGTCCAATTCATAATTAACCTTTTGGTCTGCTCTAGGCCCACCGTCCGTAATTTCCCCCGGAAGGCAGACATGCTACTTCTGTCATATGCGACCGTAAAGTGGCCCGGAACGCGGACGAGTGTGATCGATAGATAAAGAGACCAAGAACTGTAAGCGCCACTTGATACCTCGACATGCATTGGATCAAGAATAAGGTGCCTTCCACGAACAACCGGTGTGCACGGCCGCGAGCCGTAGTTTGGTAGGGTAAACAAACGATTAATAGTCCGCTCCTGGTCTGCACGGGTTATGAAGCATGAGCCACGTATCGTATTACCGCTAATGTATAGAATCTGTGTGGCCACCTGGTGTCTAAATGCCGCTCACCGTGAAGTAATGCTTGTGATCCTCATTCTGGTCTACGAAAATGTGAAGGCAGTCATGATCGGTCGCAGCGAGAGCGGCGACACTTCAGGTTTAGTGTCGTGCATAACCATCCTTCAAGAAAACTTTCGGAAGGCTTGGATTCGTTGAACTGTTTGCCGCTATTCGGCTGCTGGATAGTGTCAAATAGACTTCGGACGATAAGCTTAAGCAAACAATTCGAGAATTGCCGGGATCGTCACTAAAGGGGCCCCCGATTCCCACTCCTCCCTTGCGTACAGCACATAGCAAATCTTCTAACGACGTTGTCTACATCGGATAATGCACGTGCCTACTTGGTCACGCGTGGTCTTCATTTCTGTCTGTGTCAATATCTGGGGGGGAAGATGTTGCAGTTCACCCTGGATCATAGCTGCTTCCTAAACCGCGGGAAAGCCACTGGAGTGGCGTGGCTTCCGCCGCTCTCAGAAGTAGCTTTTTATCACTAAACGCCTGGTGGCTTTTTCATCGCCTCGAGCCCGGCAAGATCAATGGGAGAGACTTGCGCACCAATGGCGTCTATCAAACATGCAGCAGACGGTAAAATGGTCGCCTCCAGGTACTTTAGCTATAAATTCGTCTAGCTATGCGTTCGCAGAGAACCGACATATCGTGTCTTAGCTTTTCTAAACAGAAGACAGTGATAGACAATAGAGATTTAATCAGACTAATTGCTGTCTAAGGCAAGATCACCTTCCCAAAATTGAAGGTTCCTTTCGCCTAGCTTACGATAGCTTCACACGGGGGCACATACGAACAGGCGAAACATCAGCCGAGGTCTTGCGTAAGCAGGACAAATCGTCCTTGCGGAGATTCCCGGCTAAGGGGGTACCATCTCAGCGGCTCGGAAACGATTAAATCCAGATTTATTGTGCTCCTATTATCGACATTTACTGCCAGACATATTTTGCCAGGCCATTAACGAGATTTAGATTTATCCAGCCGCCGTACATAACAGGCGAAGCTCCCATCCTAGGTGGCAAGCGTAAATAGCACATGCATACGGGCAGGGTATTACCAAAACTCCCATAAAACAGCTATAGTTCATTTGACTACGTAACAATCAGGCTAGATCGGTCGGACGTCACAGCAATCTCGTGTTCGTATAGGATTGGCGCGATGGGACGCGTGCTATCCGAGTCCCTTGCTCCCAGGGCCTCTGTACGGCTGAGTCTACCGTCATTGTGGTGATGCGACGCTCATACCGGTGTGTCCTGGTCCCGTACAAGTTATCTCCGCCGATAAGGCA
seq00011   ATGTGTTGGTGTTATTTGCCTAAATCGAGGTCGTCGCCCAATGATTTTATCTATTCGCCTCCCATTCTGTGCAACGCACTGTAAGGGTGCCAGACAAATATTCAGACAAGCTCGTAATTTATAACCATTTCCTCGCCGTAGAGCCGAATCTGCTGCGAACCGGTCATGCATAGGACTCACAACGCGGCAAAATAGGCACAATATATGGTTAGATTATACAATTGTGCAAGGTTCGTAAGCTCGAATCGAGCAGAGAAGGCCGGTCACCGTCTTGAGCGCGCGCGGGCATTTCCGTGTGCCGATCTGTCGAGTAAGAAAAGGTACCACGCTGGATTCACACGTCCTGCTGAACGGACCGAGTAGTTACCCGGTATACTAACTATGCGATAAATAAACCAAGGTGAATGGTAACAGGGACCCTCACAAACTATCACTGACGTAATAGAGGCAGACTCGCCAAGTCAGAGCAACGTAATAGGCAGTCTGGCGGTGTCTTACCCTTGCTACAGATACTCTGAGGCCCAGAATAGGATTGCGAGGATGAGATCGTCCGATCCGACGTCCATAACCCGATGTATATAAATATAACGATAGCACGATCATGTAAATGCAAATACGATCGTCGCAATTCGAGTCCAATTCATAATTAACCTTTTGGTCTGCTCTAGGCCCACCGTCCGTAATTTCCCCCGGAAGGCAGACATGCTACTTCTGTCATATGCGACCGTAAAGTGGCCCGGAACGCGGACGAGTGTGATCGATAGATAAAGAGACCAAGAACTGTAAGCGCCACTTGATACCTCGACATGCATTGGATCAAGAATAAGGTGCCTTCCACGAACAACCGGTGTGCACGGCCGCGAGCCGTAGTCTGGTAGGGTAAACAAACGATTAATAGTCCGCTCCTGGTCTGCACGGGTTATGAAGCATGAGCCACGTATCGTATTACCGCTAATGTATAGAATCTGTGTGGCCACCTGGTGTCTAAATGCCGCTCACCGTGAAGTAATGCTTGTGATCCTCATTCTGGTCTACGAAAATGTGAAGGCAGTCATGATCGGTCGCAGCGAGAGCGGCGACACTTCAGGTTTAGTGTCGTGCATAACCATCCTTCAAGAAAACTTTCGGAAGGCTTGGATTCGTTGAACTGTTTGCCGCTATTCGGCTGCTGGATAGTGTCAAATAGACTTCGGACGATAAGCTTAAGCAAACAATTCGAGAATTGCCGGGATCGTCACTAAAGGGGCCCCCGATTCCCACTCCTCCCTTGCGTACAGCACATAGCAAATCTTCTAACGACGTTGTCTACATCGGATAATGCACGTGCCTACTTGGTCACGCGTGGTCTTCATTTCTGTCTGTGTCAATATCTGGGGGGGAAGATGTTGCAGTTCACCCTGGATCATAGCTGCTTCCTCAACCGCGGTAAAGCCACTGGAGTGGCGTGGCTTCCGCCGCTCTCAGAAGTAGCTTTTTATCACTAAACGCCTGGTGGCTTTTTCATCGCCTCGAGCCCGGCAAGATCAATGGGAGAGACTTGCGCACCAATGGCGTCTATCAAACATGCAGCAGACGGTAAAATGGTCGCCTCCAGGTACTTTAGCTATAAATTCGTCTAGCTATGCGTTCGCAGAGAACCGACATATCGTGTCTTAGCTTTTCTAAACAGAAGACAGTGATAGACAATAGAGATTTAATCAGACTAATTGCTGTCTAAGGCAAGATCACCTTCCCAAAATTGAAGGTTCCTTTCGCCTAGCTTACGATAGCTTCACACGGGGGCACATACGAACAGGCGAAACATCAGCCGAGGTCTTGCGTAAGCAGGACAAATCGTCCTTGCGGAGATTCCCGGCTAAGGGGGTACCATCTCAGCGGCTCGGAAACGATTAAATCCAGATTTATTGTGCTCCTATTATCGACATTTACTGCCAGACATATTTTGCCAGGCCATTAACGAGATTTAGATTTATCCAGCCGCCGTACATAACAGGCGAAGCTCCCATCCTAGGTGGCAAGCGTAAATAGCACATGCATACGGGCAGGGTATTACCAAAACTCCCATAAAACAGCTATAGTTCATTTGACTACGTAACAATCAGGCTAGATCGGTCGGACGTCACAGCAATCTCGTGTTCGTATAGGATTGGCGCGATGGGACGCGTGCTATCCGAGTCCCTTGCTCCCAGGGCCTCTGTACGGCTGAGTCTACCGTCATTGTGGTGATGCGACGCTCATACCGGTGTGTCCTGGTCCCGTACAAGTTATCTCCGCCGATAAGGCA
seq00012   ATGTGTTGGTGTTATTTGCCTAAATCGAGGTCGTCGCACAATGATTTTATCTATTCGCCTCCCATTCTGTGCAACGCACTGTAAGGGTGCCAGACAAATATTCAGACAAGCTCGTAATTTATAACCATTTCCTCGCCGTAGAGCCGAATCTGCTGCGAACCGGTCATGCATAGGACTCACAACGCGGCAAAATAGGCACAATATATGGTTAGATTATACAATTGTGCAAGGTTCGTAAGCTCGAATCGAGCAGAGAAGGCCGGTCACCGTCTTGAGCGCGCGCGGGCATTTCCGTGTGCCGATCTGTCGAGTAAGAAAAGGTACCACGCTGGATTCACACGTCCTGCTGAACGGACCGAGTAGTTACCCGGTATACTAACTATGCGATAAATAAACCAAGGTGAATGGTAACAGGGACCCTCACAAACTATCACTGACGTAATAGAGGCAGACTCGCCAAGTCAGAGCAACGTAATAGGCAGTCTGGCGGTGTCTTACCCTTGCTACAGATACTCTGAGGCCCAGAATAGGATTGCGAGGATGAGATCGTCCGATCCGACGTCCATAACCCGATGTATATAAATATAACGATAGCACGATCATGTAAATGCAAATACGATCGTCGCAATTCGAGTCCAATTCATAATTAACCTTTTGGTCTGCTCTAGGCCCACCGTCCGTAATTTCCCCCGGAAGGCAGACATGCTACTTCTGTCATATGCGACCGTAAAGTGGCCCGGAACGCGGACGAGTGTGATCGATAGATAAAGAGACCAAGAACTGTAAGCGCCACTTGATACCTCGACATGCATTGGATCAAGAATAAGGTGCCTTCCACGAACAACCGGTGTGCACGGCCGCGAGCCGTAGTTTGGTAGTGTAAACAAACGATTAATAGTCCGCTCCTGGTCTGCACGGGTTATGAAGCATGAGCCACGTATCGTATTACCGCTAATGTATAGAATCTGTGTGGCCACCTGGTGTCTAAATGCCGCTCACCGTGAAGTAATGCTTGTGATCCTCATTCTGGTCTACGAAAATGTGAAGGCAGTCATGATCGGTCGCAGCGAGAGCGGCGACACTTCAGGTTTAGTGTCGTGCATAACCATCCTTCAAGAAAACTTTCGGAAGGCTTGGATTCGTTGAACTGTTTGCCGCTATTCGGCTGCTGGATAGTGTCAAATAGACTTCGGACGATAAGCTTAAGCAAACAATTCGAGAATTGCCGGGATCGTCACTAAAGGGGCCCCCGATTCCCACTCCTCCCTTGCGTACAGCACATAGCAAATCTTCTAACGACGTTGTCTACATCGGATAATGCACGTGCCTACTTGGTCACGCGTGGTCTTCATTTCTGTCTGTGTCAATATCTGGGGGGGAAGATGTTGCAGTTCACCCTGGATCATAGCTGCTTCCTAAACCGCGGTAAAGCCACTGGAGTGGCGTGGCTTCCGCCGCTCTCAGAAGTAGCTTTTTATCACTAAACGCCTGGTGGCTTTTTCATCGCCTCGAGCCCGGCTAGATCAATGGGAGAGACTTGCGCACCAATGGCGTCTATCAAACATGCAGCAGACGGTAAAATGGTCGCCTCCAGGTACTTTAGCTATAAATTCGTCTAGCTATGCGTTCGCAGAGAACCGACATATCGTGTCTTAGCTTTTCTAAACAGAAGACAGTGATAGACAATAGAGATTTAATCAGACTAATTGCTGTCTAAGGCAAGATCACCTTCCCAAAATTGAAGGTTCCTTTCGCCTAGCTTACGATAGCTTCACACGGGGGCACATACGAACAGGCGAAACATCAGCCGAGGTCTTGCGTAAGCAGGACAAATCGTCCTTGCGGAGATTCCCGGCTAAGGGGGTACCATCTCAGCGGCTCGGAAACGATTAAATCCAGATTTATTGTGCTCCTATTATCGACATTTACTGCCAGACATATTTTGCCAGGCCATTAACGAGATTTAGATTTATCCAGCCGCCGTACATAACAGGCGAAGCTCCCATCCTAGGTGGCAAGCGTAAATAGCACATGCATACGGGCAGGGTATTACCAAAACTCCCATAAAACAGCTATAGTTCATTTGACTACGTAACAATCAGGCTAGATCGGTCGGACGTCACAGCAATCTCGTGTTCGTATAGGATTGGCGCGATGGGACGCGTGCTATCCGAGTCCCTTGCTCCCAGGGCCTCTGTACGGCTGAGTCTACCGTCATTGTGGTGATGCGACGCTCATACCGGTGTGTCCTGGTCCCGTACAAGTTATCTCCGCCGATAAGGCA
seq00013   ATGTGTTGGTGTTATTTGCCTAAATCGAGGTCGTCGCACAATGATTTTATCTATTCGCCTCCCATTCTGTGCAACGCACTGTAAGGGTGCCAGACAAATATTCAGACAAGCTCGTAATTTATAACCATTTCCTCGCCGTAGAGCCGAATCTGCTGCGAACCGGTCATGCATAGGACTCACAACGCGGCAAAATAGGCACAATATATGGTTAGATTATACAATTGTGCAAGGTTCGTAAGCTCGAATCGAGCAGAGAAGGCCGGTCACCGTCTTGAGCGCGCGCGGGCATTTCCGTGTGCCGATCTGTCGAGTAAGAAAAGGTACCACGCTGGATTCACACGTCCTGCTGAACGGACCGAGTAGTTACCCGGTATACTAACTATGCGATAAATAAACCAAGGTGAATGGTAACAGGGACCCTCACAAACTATCACTGACGTAATAGAGGCAGACTCGCCAAGTCAGAGCAACGTAATAGGCAGTCTGGCGGTGTCTTACCCTTGCTACAGATACTCTGAGGCCCAGAATAGGATTGCGAGGATGAGATCGTCCGATCCGACGTCCATAACCCGATGTATATAAATATAACGATAGCACGATCATGTAAATGCAAATACGATCGTCGCAATTCGAGTCCAATTCATAATTAACCTTTTGGTCTGCTCTAGGCCCACCGTCCGTAATTTCCCCCGGAAGGCAGACATGCTACTTCTGTCATATGCGACCGTAAAGTGGCCCGGAACGCGGACGAGTGTGATCGATAGATAAAGAGACCAAGAACTGTAAGCGCCACTTGATACCTCGACATGCATTGGATCAAGAATAAGGTGCCTTCCACGAACAACCGGTGTGCACGGCCGCGAGCCGTAGTCTGGTAGGGTAAACAAACGATTAATAGTCCGCTCCTGGTCTGCACGGGTTATGAAGCATGAGCCACGTATCGTATTACCGCTAATGTATAGAATCTGTGTGGCCACCTGGTGTCTAAATGCCGCTCACCGTGAAGTAATGCTTGTGATCCTCATTCTGGTCTACGAAAATGTGAAGGCAGTCATGATCGGTCGCAGCGAGAGCGGCGACACTTCAGGTTTAGTGTCGTGCATAACCATCCTTCAAGAAAACTTTCGGAAGGCTTGGATTCGTTGAACTGTTTGCCGCTATTCGGCTGCTGGATAGTGTCAAATAGACTTCGGACGATAAGCTTAAGCAAACAATTCGAGAATTGCCGGGATCGTCACTAAAGGGGCCCCCGATTCCCACTCCTCCCTTGCGTACAGCACATAGCAAATCTTCTAACGACGTTGTCTACATCGGATAATGCACGTGCCTACTTGGTCACGCGTGGTCTTCATTTCTGTCTGTGTCAATATCTGGGGGGGAAGATGTTGCAGTTCACCCTGGATCATAGCTGCTTCCTCAACCGCGGTAAAGCCACTGGAGTGGCGTGGCTTCCGCCGCTCTCAGAAGTAGCTTTTTATCACTAAACGCCTGGTGGCTTTTTCATCGCCTCGAGCCCGGCAAGATCAATGGGAGAGACTTGCGCACCAATGGCGTCTATCAAACATGCAGCAGACGGTAAAATGGTCGCCTCCAGGTACTTTAGCTATAAATTCGTCTAGCTATGCGTTCGCAGAGAACCGACATATCGTGTCTTAGCTTTTCTAAACAGAAGACAGTGATAGACAATAGAGATTTAATCAGACTAATTGCTGTCTAAGGCAAGATCACCTTCCCAAAATTGAAGGTTCCTTTCGCCTAGCTTACGATAGCTTCACACGGGGGCACATACGAACAGGCGAAACATCAGCCGAGGTCTTGCGTAAGCAGGACAAATCGTCCTTGCGGAGATTCCCGGCTAAGGGGGTACCATCTCAGCGGCTCGGAAACGATTAAATCCAGATTTATTGTGCTCCTATTATCGACATTTACTGCCAGACATATTTTGCCAGGCCATTAACGAGATTTAGATTTATCCAGCCGCCGTACATAACAGGCGAAGCTCCCATCCTAGGTGGCAAGCGTAAATAGCACATGCATACGGGCAGGGTATTACCAAAACTCCCATAAAACAGCTATAGTTCATTTGACTACGTAACAATCAGGCTAGATCGGTCGGACGTCACAGCAATCTCGTGTTCGTATAGGATTGGCGCGATGGGACGCGTGCTATCCGAGTCCCTTGCTCCCAGGGCCTCTGTACGGCTGAGTCTACCGTCATTGTGGTGATGCGACGCTCATACCGGTGTGTCCTGGTCCCGTACAAGTTATCTCCGCCGATAAGGCA
seq00014   ATGTGTTGGTGTTATTTGCCTAAATCGAGGTCGTCGCACAATGATTTTATCTATTCGCCTCCCATTCTGTGCAACGCACTGTAAGGGTGCCAGACAAATATTCAGACAAGCTCGTAATTTATAACCATTTCCTCGCCGTAGAGCCGAATCTGCTGCGAACCGGTCATGCATAGGACTCACAACGCGGCAAAATAGGCACAATATATGGTTAGATTATACAATTGTGCAAGGTTCGTAAGCTCGAATCGAGCAGAGAAGGCCGGTCACCGTCTTGAGCGCGCGCGGGCATTTCCGTGTGCCGATCTGTCGAGTAAGAAAAGGTACCACGCTGGATTCACACGTCCTGCTGAACGGACCGAGTAGTTACCCGGTATACTAACTATGCGATAAATAAACCAAGGTGAATGGTAACAGGGACCCTCACAAACTATCACTGACGTAATAGAGGCAGACTCGCCAAGTCAGAGCAACGTAATAGGCAGTCTGGCGGTGTCTTACCCTTGCTACAGATACTCTGAGGCCCAGAATAGGATTGCGAGGATGAGATCGTCCGATCCGACGTCCATAACCCGATGTATATAAATATAACGATAGCACGATCATGTAAATGCAAATACGATCGTCGCAATTCGAGTCCAATTCATAATTAACCTTTTGGTCTGCTCTAGGCCCACCGTCCGTAATTTCCCCCGGAAGGCAGACATGCTACTTCTGTCATATGCGACCGTAAAGTGGCCCGGAACGCGGACGAGTGTGATCGATAGATAAAGAGACCAAGAACTGTAAGCGCCACTTGATACCTCGACATGCATTGGATCAAGAATAAGGTGCCTTCCACGAACAACCGGTGTGCACGGCCGCGAGCCGTAGTTTGGTAGGGTAAACAAACGATTAATAGTCCGCTCCTGGTCTGCACGGGTTATGAAGCATGAGCCACGTATCGTATTACCGCTAATGTATAGAATCTGTGTGGCCACCTGGTGTCTAAATGCCGCTCACCGTGAAGTAATGCTTGTGATCCTCATTCTGGTCTACGAAAATGTGAAGGCAGTCATGATCGGTCGCAGCGAGAGCGGCGACACTTCAGGTTTAGTGTCGTGCATAACCATCCTTCAAGAAAACTTTCGGAAGGCTTGGATTCGTTGAACTGTTTGCCGCTATTCGGCTGCTGGATAGTGTCAAATAGACTTCGGACGATAAGCTTAAGCAAACAATTCGAGAATTGCCGGGATCGTCACTAAAGGGGCCCCCGATTCCCACTCCTCCCTTGCGTACAGCACATAGCAAATCTTCTAACGACGTTGTCTACATCGGATAATGCACGTGCCTACTTGGTCACGCGTGGTCTTCATTTCTGTCTGTGTCAATATCTGGGGGGGAAGATGTTGCAGTTCACCCTGGATCATAGCTGCTTCCTAAACCGCGGGAAAGCCACTGGAGTGGCGTGGCTTCCGCCGCTCTCAGAAGTAGCTTTTTATCACTAAACGCCTGGTGGCTTTTTCATCGCCTCGAGCCCGGCAAGATCAATGGGAGAGACTTGCGCACCAATGGCGTCTATCAAACATGCAGCAGACGGTAAAATGGTCGCCTCCAGGTACTTTAGCTATAAATTCGTCTAGCTATGCGTTCGCAGAGAACCGACATATCGTGTCTTAGCTTTTCTAAACAGAAGACAGTGATAGACAATAGAGATTTAATCAGACTAATTGCTGTCTAAGGCAAGATCACCTTCCCAAAATTGAAGGTTCCTTTCGCCTAGCTTACGATAGCTTCACACGGGGGCACATACGAACAGGCGAAACATCAGCCGAGGTCTTGCGTAAGCAGGACAAATCGTCCTTGCGGAGATTCCCGGCTAAGGGGGTACCATCTCAGCGGCTCGGAAACGATTAAATCCAGATTTATTGTGCTCCTATTATCGACATTTACTGCCAGACATATTTTGCCAGGCCATTAACGAGATTTAGATTTATCCAGCCGCCGTACATAACAGGCGAAGCTCCCATCCTAGGTGGCAAGCGTAAATAGCACATGCATACGGGCAGGGTATTACCAAAACTCCCATAAAACAGCTATAGTTCATTTGACTACGTAACAATCAGGCTAGATCGGTCGGACGTCACAGCAATCTCGTGTTCGTATAGGATTGGCGCGATGGGACGCGTGCTATCCGAGTCCCTTGCTCCCAGGGCCTCTGTACGGCTGAGTCTACCGTCATTGTGGTGATGCGACGCTCATACCGGTGTGTCCTGGTCCCGTACAAGTTATCTCCGCCGATAAGGCA
seq00015   ATGTGTTGGTGTTATTTGCCTAAATCGAGGTCGTCGCACAATGATTTTATCTATTCGCCTCCCATTCTGTGCAACGCACTGTAAGGGTGCCAGACAAATATTCAGACAAGCTCGTAATTTATAACCATTTCCTCGCCGTAGAGCCGAATCTGCTGCGAACCGGTCATGCATAGGACTCACAACGCGGCAAAATAGGCACAATATATGGTTAGATTATACAATTGTGCAAGGTTCGTAAGCTCGAATCGAGCAGAGAAGGCCGGTCACCGTCTTGAGCGCGCGCGGGCATTTCCGTGTGCCGATCTGTCGAGTAAGAAAAGGTACCACGCTGGATTCACACGTCCTGCTGAACGGACCGAGTAGTTACCCGGTATACTAACTATGCGATAAATAAACCAAGGTGAATGGTAACAGGGACCCTCACAAACTATCACTGACGTAATAGAGGCAGACTCGCCAAGTCAGAGCAACGTAATAGGCAGTCTGGCGGTGTCTTACCCTTGCTACAGATACTCTGAGGCCCAGAATAGGATTGCGAGGATGAGATCGTCCGATCCGACGTCCATAACCCGATGTATATAAATATAACGATAGCACGATCATGTAAATGCAAATACGATCGTCGCAATTCGAGTCCAATTCATAATTAACCTTTTGGTCTGCTCTAGGCCCACCGTCCGTAATTTCCCCCGGAAGGCAGACATGCTACTTCTGTCATATGCGACCGTAAAGTGGCCCGGAACGCGGACGAGTGTGATCGATAGATAAAGAGACCAAGAACTGTAAGCGCCACTTGATACCTCGACATGCATTGGATCAAGAATAAGGTGCCTTCCACGAACAACCGGTGTGCACGGCCGCGAGCCGTAGTTTGGTAGGGTAAACAAACGATTAATAGTCCGCTCCTGGTCTGCACGGGTTATGAAGCATGAGCCACGTATCGTATTACCGCTAATGTATAGAATCTGTGTGGCCACCTGGTGTCTAAATGCCGCTCACCGTGAAGTAATGCTTGTGATCCTCATTCTGGTCTACGAAAATGTGAAGGCAGTCATGATCGGTCGCAGCGAGAGCGGCGACACTTCAGGTTTAGTGTCGTGCATAACCATCCTTCAAGAAAACTTTCGGAAGGCTTGGATTCGTTGAACTGTTTGCCGCTATTCGGCTGCTGGATAGTGTCAAATAGACTTCGGACGATAAGCTTAAGCAAACAATTCGAGAATTGCCGGGATCGTCACTAAAGGGGCCCCCGATTCCCACTCCTCCCTTGCGTACAGCACATAGCAAATCTTCTAACGACGTTGTCTACATCGGATAATGCACGTGCCTACTTGGTCACGCGTGGTCTTCATTTCTGTCTGTGTCAATATCTGGGGGGGAAGATGTTGCAGTTCACCCTGGATCATAGCTGCTTCCTAAACCGCGGGAAAGCCACTGGAGTGGCGTGGCTTCCGCCGCTCTCAGAAGTAGCTTTTTATCACTAAACGCCTGGTGGCTTTTTCATCGCCTCGAGCCCGGCAAGATCAATGGGAGAGACTTGCGCACCAATGGCGTCTATCAAACATGCAGCAGACGGTAAAATGGTCGCCTCCAGGTACTTTAGCTATAAATTCGTCTAGCTATGCGTTCGCAGAGAACCGACATATCGTGTCTTAGCTTTTCTAAACAGAAGACAGTGATAGACAATAGAGATTTAATCAGACTAATTGCTGTCTAAGGCAAGATCACCTTCCCAAAATTGAAGGTTCCTTTCGCCTAGCTTACGATAGCTTCACACGGGGGCACATACGAACAGGCGAAACATCAGCCGAGGTCTTGCGTAAGCAGGACAAATCGTCCTTGCGGAGATTCCCGGCTAAGGGGGTACCATCTCAGCGGCTCGGAAACGATTAAATCCAGATTTATTGTGCTCCTATTATCGACATTTACTGCCAGACATATTTTGCCAGGCCATTAACGAGATTTAGATTTATCCAGCCGCCGTACATAACAGGCGAAGCTCCCATCCTAGGTGGCAAGCGTAAATAGCACATGCATACGGGCAGGGTATTACCAAAACTCCCATAAAACAGCTATAGTTCATTTGACTACGTAACAATCAGGCTAGATCGGTCGGACGTCACAGCAATCTCGTGTTCGTATAGGATTGGCGCGATGGGACGCGTGCTATCCGAGTCCCTTGCTCCCAGGGCCTCTGTACGGCTGAGTCTACCGTCATTGTGGTGATGCGACGCTCATACCGGTGTGTCCTGGTCCCGTACAAGTTATCTCCGCCGATAAGGCA
seq00016   ATGTGTTGGTGTTATTTGCCTAAATCGAGGTCGTCGCACAATGATTTTATCTATTCGCCTCCCATTCTGTGCAACGCACTGTAAGGGTGCCAGACAAATATTCAGACAAGCTCGTAATTTATAACCATTTCCTCGCCGTAGAGCCGAATCTGCTGCGAACCGGTCATGCATAGGACTCACAACGCGGCAAAATAGGCACAATATATGGTTAGATTATACAATTGTGCAAGGTTCGTAAGCTCGAATCGAGCAGAGAAGGCCGGTCACCGTCTTGAGCGCGCGCGGGCATTTCCGTGTGCCGATCTGTCGAGTAAGAAAAGGTACCACGCTGGATTCACACGTCCTGCTGAACGGACCGAGTAGTTACCCGGTATACTAACTATGCGATAAATAAACCAAGGTGAATGGTAACAGGGACCCTCACAAACTATCACTGACGTAATAGAGGCAGACTCGCCAAGTCAGAGCAACGTAATAGGCAGTCTGGCGGTGTCTTACCCTTGCTACAGATACTCTGAGGCCCAGAATAGGATTGCGAGGATGAGATCGTCCGATCCGACGTCCATAACCCGATGTATATAAATATAACGATAGCACGATCATGTAAATGCAAATACGATCGTCGCAATTCGAGTCCAATTCATAATTAACCTTTTGGTCTGCTCTAGGCCCACCGTCCGTAATTTCCCCCGGAAGGCAGACATGCTACTTCTGTCATATGCGACCGTAAAGTGGCCCGGAACGCGGACGAGTGTGATCGATAGATAAAGAGACCAAGAACTGTAAGCGCCACTTGATACCTCGACATGCATTGGATCAAGAATAAGGTGCCTTCCACGAACAACCGGTGTGCACGGCCGCGAGCCGTAGTTTGGTAGGGTAAACAAACGATTAATAGTCCGCTCCTGGTCTGCACGGGTTATGAAGCATGAGCCACGTATCGTATTACCGCTAATGTATAGAATCTGTGTGGCCACCTGGTGTCTAAATGCCGCTCACCGTGAAGTAATGCTTGTGATCCTCATTCTGGTCTACGAAAATGTGAAGGCAGTCATGATCGGTCGCAGCGAGAGCGGCGACACTTCAGGTTTAGTGTCGTGCATAACCATCCTTCAAGAAAACTTTCGGAAGGCTTGGATTCGTTGAACTGTTTGCCGCTATTCGGCTGCTGGATAGTGTCAAATAGACTTCGGACGATAAGCTTAAGCAAACAATTCGAGAATTGCCGGGATCGTCACTAAAGGGGCCCCCGATTCCCACTCCTCCCTTGCGTACAGCACATAGCAAATCTTCTAACGACGTTGTCTACATCGGATAATGCACGTGCCTACTTGGTCACGCGTGGTCTTCATTTCTGTCTGTGTCAATATCTGGGGGGGAAGATGTTGCAGTTCACCCTGGATCATAGCTGCTTCCTAAACCGCGGTAAAGCCACTGGAGTGGCGTGGCTTCCGCCGCTCTCAGAAGTAGCTTTTTATCACTAAACGCCTGGTGGCTTTTTCATCGCCTCGAGCCCGGCTAGATCAATGGGAGAGACTTGCGCACCAATGGCGTCTATCAAACATGCAGCAGACGGTAAAATGGTCGCCTCCAGGTACTTTAGCTATAAATTCGTCTAGCTATGCGTTCGCAGAGAACCGACATATCGTGTCTTAGCTTTTCTAAACAGAAGACAGTGATAGACAATAGAGATTTAATCAGACTAATTGCTGTCTAAGGCAAGATCACCTTCCCAAAATTGAAGGTTCCTTTCGCCTAGCTTACGATAGCTTCACACGGGGGCACATACGAACAGGCGAAACATCAGCCGAGGTCTTGCGTAAGCAGGACAAATCGTCCTTGCGGAGATTCCCGGCTAAGGGGGTACCATCTCAGCGGCTCGGAAACGATTAAATCCAGATTTATTGTGCTCCTATTATCGACATTTACTGCCAGACATATTTTGCCAGGCCATTAACGAGATTTAGATTTATCCAGCCGCCGTACATAACAGGCGAAGCTCCCATCCTAGGTGGCAAGCGTAAATAGCACATGCATACGGGCAGGGTATTACCAAAACTCCCATAAAACAGCTATAGTTCATTTGACTACGTAACAATCAGGCTAGATCGGTCGGACGTCACAGCAATCTCGTGTTCGTATAGGATTGGCGCGATGGGACGCGTGCTATCCGAGTCCCTTGCTCCCAGGGCCTCTGTACGGCTGAGTCTACCGTCATTGTGGTGATGCGACGCTCATACCGGTGTGTCCTGGTCCCGTACAAGTTATCTCCGCCGATAAGGCA
seq00017   ATGTGTTGGTGTTATTTGCCTAAATCGAGGTCGTCGCACAATGATTTTATCTATTCGCCTCCCATTCTGTGCAACGCACTGTAAGGGTGCCAGACAAATATTCAGACAAGCTCGTAATTTATAACCATTTCCTCGCCGTAGAGCCGAATCTGCTGCGAACCGGTCATGCATAGGACTCACAACGCGGCAAAATAGGCACAATATATGGTTAGATTATACAATTGTGCAAGGTTCGTAAGCTCGAATCGAGCAGAGAAGGCCGGTCACCGTCTTGAGCGCGCGCGGGCATTTCCGTGTGCCGATCTGTCGAGTAAGAAAAGGTACCACGCTGGATTCACACGTCCTGCTGAACGGACCGAGTAGTTACCCGGTATACTAACTATGCGATAAATAAACCAAGGTGAATGGTAACAGGGACCCTCACAAACTATCACTGACGTAATAGAGGCAGACTCGCCAAGTCAGAGCAACGTAATAGGCAGTCTGGCGGTGTCTTACCCTTGCTACAGATACTCTGAGGCCCAGAATAGGATTGCGAGGATGAGATCGTCCGATCCGACGTCCATAACCCGATGTATATAAATATAACGATAGCACGATCATGTAAATGCAAATACGATCGTCGCAATTCGAGTCCAATTCATAATTAACCTTTTGGTCTGCTCTAGGCCCACCGTCCGTAATTTCCCCCGGAAGGCAGACATGCTACTTCTGTCATATGCGACCGTAAAGTGGCCCGGAACGCGGACGAGTGTGATCGATAGATAAAGAGACCAAGAACTGTAAGCGCCACTTGATACCTCGACATGCATTGGATCAAGAATAAGGTGCCTTCCACGAACAACCGGTGTGCACGGCCGCGAGCCGTAGTTTGGTAGGGTAAACAAACGATTAATAGTCCGCTCCTGGTCTGCACGGGTTATGAAGCATGAGCCACGTATCGTATTACCGCTAATGTATAGAATCTGTGTGGCCACCTGGTGTCTAAATGCCGCTCACCGTGAAGTAATGCTTGTGATCCTCATTCTGGTCTACGAAAATGTGAAGGCAGTCATGATCGGTCGCAGCGAGAGCGGCGACACTTCAGGTTTAGTGTCGTGCATAACCATCCTTCAAGAAAACTTTCGGAAGGCTTGGATTCGTTGAACTGTTTGCCGCTATTCGGCTGCTGGATAGTGTCAAATAGACTTCGGACGATAAGCTTAAGCAAACAATTCGAGAATTGCCGGGATCGTCACTAAAGGGGCCCCCAATTCCCACTCCTCCCTTGCGTACAGCACATAGCAAATCTTCTAACGACGTTGTCTACATCGGATAATGCACGTGCCTACTTGGTCACGCGTGGTCTTCATTTCTGTCTGTGTCAATATCTGGGGGGGAAGATGTTGCAGTTCACCCTGGATCATAGCTGCTTCCTAAACCGCGGTAAAGCCACTGGAGTGGCGTGGCTTCCGCCGCTCTCAGAAGTAGCTTTTTATCACTAAACGCCTGGTGGCTTTTTCATCGCCTCGAGCCCGGCTAGATCAATGGGAGAGACTTGCGCACCAATGGCGTCTATCAAACATGCAGCAGACGGTAAAATGGTCGCCTCCAGGTACTTTAGCTATAAATTCGTCTAGCTATGCGTTCGCAGAGAACCGACATATCGTGTCTTAGCTTTTCTAAACAGAAGACAGTGATAGACAATAGAGATTTAATCAGACTAATTGCTGTCTAAGGCAAGATCACCTTCCCAAAATTGAAGGTTCCTTTCGCCTAGCTTACGATAGCTTCACACGGGGGCACATACGAACAGGCGAAACATCAGCCGAGGTCTTGCGTAAGCAGGACAAATCGTCCTTGCGGAGATTCCCGGCTAAGGGGGTACCATCTCAGCGGCTCGGAAACGATTAAATCCAGATTTATTGTGCTCCTATTATCGACATTTACTGCCAGACATATTTTGCCAGGCCATTAACGAGATTTAGATTTATCCAGCCGCCGTACATAACAGGCGAAGCTCCCATCCTAGGTGGCAAGCGTAAATAGCACATGCATACGGGCAGGGTATTACCAAAACTCCCATAAAACAGCTATAGTTCATTTGACTACGTAACAATCAGGCTAGATCGGTCGGACGTCACAGCAATCTCGTGTTCGTATAGGATTGGCGCGATGGGACGCGTGCTATCCGAGTCCCTTGCTCCCAGGGCCTCTGTACGGCTGAGTCTACCGTCATTGTGGTGATGCGACGCTCATACCGGTGTGTCCTGGTCCCGTACAAGTTATCTCCGCCGATAAGGCA
seq00018   ATGTGTTGGTGTTATTTGCCTAAATCGAGGTCGTCGCACAATGATTTTATCTATTCGCCTCCCATTCTGTGCAACGCACTGTAAGGGTGCCAGACAAATATTCAGACAAGCTCGTAATTTATAACCATTTCCTCGCCGTAGAGCCGAATCTGCTGCGAACCGGTCATGCATAGGACTCACAACGCGGCAAAATAGGCACAATATATGGTTAGATTATACAATTGTGCAAGGTTCGTAAGCTCGAATCGAGCAGAGAAGGCCGGTCACCGTCTTGAGCGCGCGCGGGCATTTCCGTGTGCCGATCTGTCGAGTAAGAAAAGGTACCACGCTGGATTCACACGTCCTGCTGAACGGACCGAGTAGTTACCCGGTATACTAACTATGCGATAAATAAACCAAGGTGAATGGTAACAGGGACCCTCACAAACTATCACTGACGTAATAGAGGCAGACTCGCCAAGTCAGAGCAACGTAATAGGCAGTCTGGCGGTGTCTTACCCTTGCTACAGATACTCTGAGGCCCAGAATAGGATTGCGAGGATGAGATCGTCCGATCCGACGTCCATAACCCGATGTATATAAATATAACGATAGCACGATCATGTAAATGCAAATACGATCGTCGCAATTCGAGTCCAATTCATAATTAACCTTTTGGTCTGCTCTAGGCCCACCGTCCGTAATTTCCCCCGGAAGGCAGACATGCTACTTCTGTCATATGCGACCGTAAAGTGGCCCGGAACGCGGACGAGTGTGATCGATAGATAAAGAGACCAAGAACTGTAAGCGCCACTTGATACCTCGACATGCATTGGATCAAGAATAAGGTGCCTTCCACGAACAACCGGTGTGCACGGCCGCGAGCCGTAGTTTGGTAGGGTAAACAAACGATTAATAGTCCGCTCCTGGTCTGCACGGGTTATGAAGCATGAGCCACGTATCGTATTACCGCTAATGTATAGAATCTGTGTGGCCACCTGGTGTCTAAATGCCGCTCACCGTGAAGTAATGCTTGTGATCCTCATTCTGGTCTACGAAAATGTGAAGGCAGTCATGATCGGTCGCAGCGAGAGCGGCGACACTTCAGGTTTAGTGTCGTGCATAACCATCCTTCAAGAAAACTTTCGGAAGGCTTGGATTCGTTGAACTGTTTGCCGCTATTCGGCTGCTGGATAGTGTCAAATAGACTTCGGACGATAAGCTTAAGCAAACAATTCGAGAATTGCCGGGATCGTCACTAAAGGGGCCCCCGATTCCCACTCCTCCCTTGCGTACAGCACATAGCAAATCTTCTAACGACGTTGTCTACATCGGATAATGCACGTGCCTACTTGGTCACGCGTGGTCTTCATTTCTGTCTGTGTCAATATCTGGGGGGGAAGATGTTGCAGTTCACCCTGGATCATAGCTGCTTCCTAAACCGCGGTAAAGCCACTGGAGTGGCGTGGCTTCCGCCGCTCTCAGAAGTAGCTTTTTATCACTAAACGCCTGGTGGCTTTTTCATCGCCTCGAGCCCGGCTAGATCAATGGGAGAGACTTGCGCACCAATGGCGTCTATCAAACATGCAGCAGACGGTAAAATGGTCGCCTCCAGGTACTTTAGCTATAAATTCGTCTAGCTATGCGTTCGCAGAGAACCGACATATCGTGTCTTAGCTTTTCTAAACAGAAGACAGTGATAGACAATAGAGATTTAATCAGACTAATTGCTGTCTAAGGCAAGATCACCTTCCCAAAATTGAAGGTTCCTTTCGCCTAGCTTACGATAGCTTCACACGGGGGCACATACGAACAGGCGAAACATCAGCCGAGGTCTTGCGTAAGCAGGACAAATCGTCCTTGCGGAGATTCCCGGCTAAGGGGGTACCATCTCAGCGGCTCGGAAACGATTAAATCCAGATTTATTGTGCTCCTATTATCGACATTTACTGCCAGACATATTTTGCCAGGCCATTAACGAGATTTAGATTTATCCAGCCGCCGTACATAACAGGCGAAGCTCCCATCCTAGGTGGCAAGCGTAAATAGCACATGCATACGGGCAGGGTATTACCAAAACTCCCATAAAACAGCTATAGTTCATTTGACTACGTAACAATCAGGCTAGATCGGTCGGACGTCACAGCAATCTCGTGTTCGTATAGGATTGGCGCGATGGGACGCGTGCTATCCGAGTCCCTTGCTCCCAGGGCCTCTGTACGGCTGAGTCTACCGTCATTGTGGTGATGCGACGCTCATACCGGTGTGTCCTGGTCCCGTACAAGTTATCTCCGCCGATAAGGCA
seq00019   ATGTGTTGGTGTTATTTGCCTAAATCGAGGTCGTCGCACAATGATTTTATCTATTCGCCTCCCATTCTGTGCAACGCACTGTAAGGGTGCCAGACAAATATTCAGACAAGCTCGTAATTTATAACCATTTCCTCGCCGTAGAGCCGAATCTGCTGCGAACCGGTCATGCATAGGACTCACAACGCGGCAAAATAGGCACAATATATGGTTAGATTATACAATTGTGCAAGGTTCGTAAGCTCGAATCGAGCAGAGAAGGCCGGTCACCGTCTTGAGCGCGCGCGGGCATTTCCGTGTGCCGATCTGTCGAGTAAGAAAAGGTACCACGCTGGATTCACACGTCCTGCTGAACGGACCGAGTAGTTACCCGGTATACTAACTATGCGATAAATAAACCAAGGTGAATGGTAACAGGGACCCTCACAAACTATCACTGACGTAATAGAGGCAGACTCGCCAAGTCAGAGCAACGTAATAGGCAGTCTGGCGGTGTCTTACCCTTGCTACAGATACTCTGAGGCCCAGAATAGGATTGCGAGGATGAGATCGTCCGATCCGACGTCCATAACCCGATGTATATAAATATAACGATAGCACGATCATGTAAATGCAAATACGATCGTCGCAATTCGAGTCCAATTCATAATTAACCTTTTGGTCTGCTCTAGGCCCACCGTCCGTAATTTCCCCCGGAAGGCAGACATGCTACTTCTGTCATATGCGACCGTAAAGTGGCCCGGAACGCGGACGAGTGTGATCGATAGATAAAGAGACCAAGAACTGTAAGCGCCACTTGATACCTCGACATGCATTGGATCAAGAATAAGGTGCCTTCCACGAACAACCGGTGTGCACGGCCGCGAGCCGTAGTTTGGTAGGGTAAACAAACGATTAATAGTCCGCTCCTGGTCTGCACGGGTTATGAAGCATGAGCCACGTATCGTATTGCCGCTAATGTATAGAATCTGTGTGGCCACCTGGTGTCTAAATGCCGCTCACCGTGAAGTAATGCTTGTGATCCTCATTCTGGTCTACGAAAATGTGAAGGCAGTCATGATCGGTCGCAGCGAGAGCGGCGACACTTCAGGTTTAGTGTCGTGCATAACCATCCTTCAAGAAAACTTTCGGAAGGCTTGGATTCGTTGAACTGTTTGCCGCTATTCGGCTGCTGGATAGTGTCAAATAGACTTCGGACGATAAGCTTAAGCAAACAATTCGAGAATTGCCGGGATCGTCACTAAAGGGGCCCCCGATTCCCACTCCTCCCTTGCGTACAGCACATAGCAAATCTTCTAACGACGTTGTCTACATCGGATAATGCACGTGCCTACTTGGTCACGCGTGGTCTTCATTTCTGTCTGTGTCAATATCTGGGGGGGAAGATGTTGCAGTTCACCCTGGATCATAGCTGCTTCCTAAACCGCGGTAAAGCCACTGGAGTGGCGTGGCTTCCGCCGCTCTCAGAAGTAGCTTTTTATCACTAAACGCCTGGTGGCTTTTTCATCGCCTCGAGCCCGGCTAGATCAATGGGAGAGACTTGCGCACCAATGGCGTCTATCAAACATGCAGCAGACGGTAAAATGGTCGCCTCCAGGTACTTTAGCTATAAATTCGTCTAGCTATGCGTTCGCAGAGAACCGACATATCGTGTCTTAGCTTTTCTAAACAGAAGACAGTGATAGACAATAGAGATTTAATCAGACTAATTGCTGTCTAAGGCAAGATCACCTTCCCAAAATTGAAGGTTCCTTTCGCCTAGCTTACGATAGCTTCACACGGGGGCACATACGAACAGGCGAAACATCAGCCGAGGTCTTGCGTAAGCAGGACAAATCGTCCTTGCGGAGATTCCCGGCTAAGGGGGTACCATCTCAGCGGCTCGGAAACGATTAAATCCAGATTTATTGTGCTCCTATTATCGACATTTACTGCCAGACATATTTTGCCAGGCCATTAACGAGATTTAGATTTATCGAGCCGCCGTACATAACAGGCGAAGCTCCCATCCTAGGTGGCAAGCGTAAATAGCACATGCATACGGGCAGGGTATTACCAAAACTCCCATAAAACAGCTATAGTTCATTTGACTACGTAACAATCAGGCTAGATCGGTCGGACGTCACAGCAATCTCGTGTTCGTATAGGATTGGCGCGATGGGACGCGTGCTATCCGAGTCCCTTGCTCCCAGGGCCTCTGTACGGCTGAGTCTACCGTCATTGTGGTGATGCGACGCTCATACCGGTGTGTCCTGGTCCCGTACAAGTTATCTCCGCCGATAAGGCA
seq00020   ATGTGTTGGTGTTATTTGCCTAAATCGAGGTCGTCGCACAATGATTTTATCTATTCGCCTCCCATTCTGTGCAACGCACTGTAAGGGTGCCAGACAAATATTCAGACAAGCTCGTAATTTATAACCATTTCCTCGCCGTAGAGCCGAATCTGCTGCGAACCGGTCATGCATAGGACTCACAACGCGGCAAAATAGGCACAATATATGGTTAGATTATACAATTGTGCAAGGTTCGTAAGCTCGAATCGAGCAGAGAAGGCCGGTCACCGTCTTGAGCGCGCGCGGGCATTTCCGTGTGCCGATCTGTCGAGTAAGAAAAGGTACCACGCTGGATTCACACGTCCTGCTGAACGGACCGAGTAGTTACCCGGTATACTAACTATGCGATAAATAAACCAAGGTGAATGGTAACAGGGACCCTCACAAACTATCACTGACGTAATAGAGGCAGACTCGCCAAGTCAGAGCAACGTAATAGGCAGTCTGGCGGTGTCTTACCCTTGCTACAGATACTCTGAGGCCCAGAATAGGATTGCGAGGATGAGATCGTCCGATCCGACGTCCATAACCCGATGTATATAAATATAACGATAGCACGATCATGTAAATGCAAATACGATCGTCGCAATTCGAGTCCAATTCATAATTAACCTTTTGGTCTGCTCTAGGCCCACCGTCCGTAATTTCCCCCGGAAGGCAGACATGCTACTTCTGTCATATGCGACCGTAAAGTGGCCCGGAACGCGGACGAGTGTGATCGATAGATAAAGAGACCAAGAACTGTAAGCGCCACTTGATACCTCGACATGCATTGGATCAAGAATAAGGTGCCTTCCACGAACAACCGGTGTGCACGGCCGCGAGCCGTAGTCTGGTAGGGTAAACAAACGATTAATAGTCCGCTCCTGGTCTGCACGGGTTATGAAGCATGAGCCACGTATCGTATTACCGCTAATGTATAGAATCTGTGTGGCCACCTGGTGTCTAAATGCCGCTCACCGTGAAGTAATGCTTGTGATCCTCATTCTGGTCTACGAAAATGTGAAGGCAGTCATGATCGGTCGCAGCGAGAGCGGCGACACTTCAGGTTTAGTGTCGTGCATAACCATCCTTCAAGAAAACTTTCGGAAGGCTTGGATTCGTTGAACTGTTTGCCGCTATTCGGCTGCTGGATAGTGTCAAATAGACTTCGGACGATAAGCTTAAGCAAACAATTCGAGAATTGCCGGGATCGTCACTAAAGGGGCCCCCGATTCCCACTCCTCCCTTGCGTACAGCACATAGCAAATCTTCTAACGACGTTGTCTACATCGGATAATGCACGTGCCTACTTGGTCACGCGTGGTCTTCATTTCTGTCTGTGTCAATATCTGGGGGGGAAGATGTTGCAGTTCACCCTGGATCATAGCTGCTTCCTCAACCGCGGTAAAGCCACTGGAGTGGCGTGGCTTCCGCCGCTCTCAGAAGTAGCTTTTTATCACTAAACGCCTGGTGGCTTTTTCATCGCCTCGAGCCCGGCAAGATCAATGGGAGAGACTTGCGCACCAATGGCGTCTATCAAACATGCAGCAGACGGTAAAATGGTCGCCTCCAGGTACTTTAGCTATAAATTCGTCTAGCTATGCGTTCGCAGAGAACCGACATATCGTGTCTTAGCTTTTCTAAACAGAAGACAGTGATAGACAATAGAGATTTAATCAGACTAATTGCTGTCTAAGGCAAGATCACCTTCCCAAAATTGAAGGTTCCTTTCGCCTAGCTTACGATAGCTTCACACGGGGGCACATACGAACAGGCGAAACATCAGCCGAGGTCTTGCGTAAGCAGGACAAATCGTCCTTGCGGAGATTCCCGGCTAAGGGGGTACCATCTCAGCGGCTCGGAAACGATTAAATCCAGATTTATTGTGCTCCTATTATCGACATTTACTGCCAGACATATTTTGCCAGGCCATTAACGAGATTTAGATTTATCCAGCCGCCGTACATAACAGGCGAAGCTCCCATCCTAGGTGGCAAGCGTAAATAGCACATGCATACGGGCAGGGTATTACCAAAACTCCCATAAAACAGCTATAGTTCATTTGACTACGTAACAATCAGGCTAGATCGGTCGGACGTCACAGCAATCTCGTGTTCGTATAGGATTGGCGCGATGGGACGCGTGCTATCCGAGTCCCTTGCTCCCAGGGCCTCTGTACGGCTGAGTCTACCGTCATTGTGGTGATGCGACGCTCATACCGGTGTGTCCTGGTCCCGTACAAGTTATCTCCGCCGATAAGGCA
seq00021   ATGTGTTGGTGTTATTTGCCTAAATCGAGGTCGTCGCACAATGATTTTATCTATTCGCCTCCCATTCTGTGCAACGCACTGTAAGGGTGCCAGACAAATATTCAGACAAGCTCGTAATTTATAACCATTTCCTCGCCGTAGAGCCGAATCTGCTGCGAACCGGTCATGCATAGGACTCACAACGCGGCAAAATAGGCACAATATATGGTTAGATTATACAATTGTGCAAGGTTCGTAAGCTCGAATCGAGCAGAGAAGGCCGGTCACCGTCTTGAGCGCGCGCGGGCATTTCCGTGTGCCGATCTGTCGAGTAAGAAAAGGTACCACGCTGGATTCACACGTCCTGCTGAACGGACCGAGTAGTTACCCGGTATACTAACTATGCGATAAATAAACCAAGGTGAATGGTAACAGGGACCCTCACAAACTATCACTGACGTAATAGAGGCAGACTCGCCAAGTCAGAGCAACGTAATAGGCAGTCTGGCGGTGTCTTACCCTTGCTACAGATACTCTGAGGCCCAGAATAGGATTGCGAGGATGAGATCGTCCGATCCGACGTCCATAACCCGATGTATATAAATATAACGATAGCACGATCATGTAAATGCAAATACGATCGTCGCAATTCGAGTCCAATTCATAATTAACCTTTTGGTCTGCTCTAGGCCCACCGTCCGTAATTTCCCCCGGAAGGCAGACATGCTACTTCTGTCATATGCGACCGTAAAGTGGCCCGGAACGCGGACGAGTGTGATCGATAGATAAAGAGACCAAGAACTGTAAGCGCCACTTGATACCTCGACATGCATTGGATCAAGAATAAGGTGCCTTCCACGAACAACCGGTGTGCACGGCCGCGAGCCGTAGTTTGGTAGGGTAAACAAACGATTAATAGTCCGCTCCTGGTCTGCACGGGTTATGAAGCATGAGCCACGTATCGTATTACCGCTAATGTATAGAATCTGTGTGGCCACCTGGTGTCTAAATGCCGCTCACCGTGAAGTAATGCTTGTGATCCTCATTCTGGTCTACGAAAATGTGAAGGCAGTCATGATCGGTCGCAGCGAGAGCGGCGACACTTCAGGTTTAGTGTCGTGCATAACCATCCTTCAAGAAAACTTTCGGAAGGCTTGGATTCGTTGAACTGTTTGCCGCTATTCGGCTGCTGGATAGTGTCAAATAGACTTCGGACGATAAGCTTAAGCAAACAATTCGAGAATTGCCGGGATCGTCACTAAAGGGGCCCCCGATTCCCACTCCTCCCTTGCGTACAGCACATAGCAAATCTTCTAACGACGTTGTCTACATCGGATAATGCACGTGCCTACTTGGTCACGCGTGGTCTTCATTTCTGTCTGTGTCAATATCTGGGGGGGAAGATGTTGCAGTTCACCCTGGATCATAGCTGCTTCCTAAACCGCGGTAAAGCCACTGGAGTGGCGTGGCTTCCGCCGCTCTCAGAAGTAGCTTTTTATCACTAAACGCCTGGTGGCTTTTTCATCGCCTCGAGCCCGGCTAGATCAATGGGAGAGACTTGCGCACCAATGGCGTCTATCAAACATGCAGCAGACGGTAAAATGGTCGCCTCCAGGTACTTTAGCTATAAATTCGTCTAGCTATGCGTTCGCAGAGAACCGACATATCGTGTCTTAGCTTTTCTAAACAGAAGACAGTGATAGACAATAGAGATTTAATCAGACTAATTGCTGTCTAAGGCAAGATCACCTTCCCAAAATTGAAGGTTCCTTTCGCCTAGCTTACGATAGCTTCACACGGGGGCACATACGAACAGGCGAAACATCAGCCGAGGTCTTGCGTAAGCAGGACAAATCGTCCTTGCGGAGATTCCCGGCTAAGGGGGTACCATCTCAGCGGCTCGGAAACGATTAAATCCAGATTTATTGTGCTCCTATTATCGACATTTACTGCCAGACATATTTTGCCAGGCCATTAACGAGATTTAGATTTATCCAGCCGCCGTACATAACAGGCGAAGCTCCCATCCTAGGTGGCAAGCGTAAATAGCACATGCATACGGGCAGGGTATTACCAAAACTCCCATAAAACAGCTATAGTTCATTTGACTACGTAACAATCAGGCTAGATCGGTCGGACGTCACAGCAATCTCGTGTTCGTATAGGATTGGCGCGATGGGACGCGTGCTATCCGAGTCCCTTGCTCCCAGGGCCTCTGTACGGCTGAGTCTACCGTCATTGTGGTGATGCGACGCTCATACCGGTGTGTCCTGGTCCCGTACAAGTTATCTCCGCCGATAAGGCA
seq00022   ATGTGTTGGTGTTATTTGCCTAAATCGAGGTCGTCGCACAATGATTTTATCTATTCGCCTCCCATTCTGTGCAACGCACTGTAAGGGTGCCAGACAAATATTCAGACAAGCTCGTAATTTATAACCATTTCCTCGCCGTAGAGCCGAATCTGCTGCGAACCGGTCATGCATAGGACTCACAACGCGGCAAAATAGGCACAATATATGGTTAGATTATACAATTGTGCAAGGTTCGTAAGCTCGAATCGAGCAGAGAAGGCCGGTCACCGTCTTGAGCGCGCGCGGGCATTTCCGTGTGCCGATCTGTCGAGTAAGAAAAGGTACCACGCTGGATTCACACGTCCTGCTGAACGGACCGAGTAGTTACCCGGTATACTAACTATGCGATAAATAAACCAAGGTGAATGGTAACAGGGACCCTCACAAACTATCACTGACGTAATAGAGGCAGACTCGCCAAGTCAGAGCAACGTAATAGGCAGTCTGGCGGTGTCTTACCCTTGCTACAGATACTCTGAGGCCCAGAATAGGATTGCGAGGATGAGATCGTCCGATCCGACGTCCATAACCCGATGTATATAAATATAACGATAGCACGATCATGTAAATGCAAATACGATCGTCGCAATTCGAGTCCAATTCATAATTAACCTTTTGGTCTGCTCTAGGCCCACCGTCCGTAATTTCCCCCGGAAGGCAGACATGCTACTTCTGTCATATGCGACCGTAAAGTGGCCCGGAACGCGGACGAGTGTGATCGATAGATAAAGAGACCAAGAACTGTAAGCGCCACTTGATACCTCGACATGCATTGGATCAAGAATAAGGTGCCTTCCACGAACAACCGGTGTGCACGGCCGCGAGCCGTAGTTTGGTAGGGTAAACAAACGATTAATAGTCCGCTCCTGGTCTGTACGGGTTATGAAGCATGAGCCACGTATCGTATTACCGCTAATGTATAGAATCTGTGTGGCCACCTGGTGTCTAAATGCCGCTCACCGTGAAGTAATGCTTGTGATCCTCATTCTGGTCTACGAAAATGTGAAGGCAGTCATGATCGGTCGCAGCGAGAGCGGCGACACTTCAGGTTTAGTGTCGTGCATAACCATCCTTCAAGAAAACTTTCGGAAGGCTTGGATTCGTTGAACTGTTTGCCGCTATTCGGCTGCTGGATAGTGTCAAATAGACTTCGGACGATAAGCTTAAGCAAACAATTCGAGAATTGCCGGGATCGTCACTAAAGGGGCCCCCGATTCCCACTCCTCCCTTGCGTACAGCACATAGCAAATCTTCTAACGACGTTGTCTACATCGGATAATGCACGTGCCTACTTGGTCACGCGTGGTCTTCATTTCTGTCTGTGTCAATATCTGGGGGGGAAGATGTTGCAGTTCACCCTGGATCATAGCTGCTTCCTAAACCGCGGTAAAGCCACTGGTGTGGCGTGGCTTCCGCCGCTCTCAGAAGTAGCTTTTTATCACTAAACGCCTGGTGGCTTTTTCATCGCCTCGAGCCCGGCAAGATCAATGGGAGAGACTTGCGCACCAATGGCGTCTATCAAACATGCAGCAGACGGTAAAATGGTCGCCTCCAGGTACTTTAGCTATAAATTCGTCTAGCTATGCGTTCGCAGAGAACCGACATATCGTGTCTTAGCTTTTCTAAACAGAAGACAGTGATAGACAATAGAGATTTAATCAGACTAATTGCTGTCTAAGGCAAGATCACCTTCCCAAAATTGAAGGTTCCTTTCGCCTAGCTTACGATAGCTTCACACGGGGGCACATACGAACAGGCGAAACATCAGCCGAGGTCTTGCGTAAGCAGGACAAATCGTCCTTGCGGAGATTCCCGGCTAAGGGGGTACCATCTCAGCGGCTCGGAAACGATTAAATCCAGATTTATTGTGCTCCTATTATCGACATTTACTGCCAGACATATTTTGCCAGGCCATTAACGAGATTTAGATTTATCCAGCCGCCGTACATAACAGGCGAAGCTCCCATCCTAGGTGGCAAGCGTAAATAGCACATGCATACGGGCAGGGTATTACCAAAACTCCCATAAAACAGCTATAGTTCATTTGACTACGTAACAATCAGGCTAGATCGGTCGGACGTCACAGCAATCTCGTGTTCGTATAGGATTGGCGCGATGGGACGCGTGCTATCCGAGTCCCTTGCTCCCAGGGCCTCTGTACGGCTGAGTCTACCGTCATTGTGGTGATGCGACGCTCATACCGGTGTGTCCTGGTCCCGTACAAGTTATCTCCGCCGATAAGGCA
seq00023   ATGTGTTGGTGTTATTTGCCTAAATCGAGGTCGTCGCACAATGATTTTATCTATTCGCCTCCCATTCTGTGCAACGCACTGTAAGGGTGCCAGACAAATATTCAGACAAGCTCGTAATTTATAACCATTTCCTCGCCGTAGAGCCGAATCTGCTGCGAACCGGTCATGCATAGGACTCACAACGCGGCAAAATAGGCACAATATATGGTTAGATTATACAATTGTGCAAGGTTCGTAAGCTCGAATCGAGCAGAGAAGGCCGGTCACCGTCTTGAGCGCGCGCGGGCATTTCCGTGTGCCGATCTGTCGAGTAAGAAAAGGTACCACGCTGGATTCACACGTCCTGCTGAACGGACCGAGTAGTTACCCGGTATACTAACTATGCGATAAATAAACCAAGGTGAATGGTAACAGGGACCCTCACAAACTATCACTGACGTAATAGAGGCAGACTCGCCAAGTCAGAGCAACGTAATAGGCAGTCTGGCGGTGTCTTACCCTTGCTACAGATACTCTGAGGCCCAGAATAGGATTGCGAGGATGAGATCGTCCGATCCGACGTCCATAACCCGATGTATATAAATATAACGATAGCACGATCATGTAAATGCAAATACGATCGTCGCAATTCGAGTCCAATTCATAATTAACCTTTTGGTCTGCTCTAGGCCCACCGTCCGTAATTTCCCCCGGAAGGCAGACATGCTACTTCTGTCATATGCGACCGTAAAGTGGCCCGGAACGCGGACGAGTGTGATCGATAGATAAAGAGACCAAGAACTGTAAGCGCCACTTGATACCTCGACATGCATTGGATCAAGAATAAGGTGCCTTCCACGAACAACCGGTGTGCACGGCCGCGAGCCGTAGTTTGGTAGGGTAAACAAACGATTAATAGTCCGCTCCTGGTCTGCACGGGTTATGAAGCATGAGCCACGTATCGTATTACCGCTAATGTATAGAATCTGTGTGGCCACCTGGTGTCTAAATGCCGCTCACCGTGAAGTAATGCTTGTGATCCTCATTCTGGTCTACGAAAATGTGAAGGCAGTCATGATCGGTCGCAGCGAGAGCGGCGACACTTCAGGTTTAGTGTCGTGCATAACCATCCTTCAAGAAAACTTTCGGAAGGCTTGGATTCGTTGAACTGTTTGCCGCTATTCGGCTGCTGGATAGTGTCAAATAGACTTCGGACGATAAGCTTAAGCAAACAATTCGAGAATTGCCGGGATCGTCACTAAAGGGGCCCCCGATTCCCACTCCTCCCTTGCGTACAGCACATAGCAAATCTTCTAACGACGTTGTCTACATCGGATAATGCACGTGCCTACTTGGTCACGCGTGGTCTTCATTTCTGTCTGTGTCAATATCTGGGGGGGAAGATGTTGCAGTTCACCCTGGATCATAGCTGCTTCCTAAACCGCGGTAAAGCCACTGGAGTGGCGTGGCTTCCGCCGCTCTCAGAAGTAGCTTTTTATCACTAAACGCCTGGTGGCTTTTTCATCGCCTCGAGCCCGGCTAGATCAATGGGAGAGACTTGCGCACCAATGGCGTCTATCAAACATGCAGCAGACGGTAAAATGGTCGCCTCCAGGTACTTTAGCTATAAATTCGTCTAGCTATGCGTTCGCAGAGAACCGACATATCGTGTCTTAGCTTTTCTAAACAGAAGACAGTGATAGACAATAGAGATTTAATCAGACTAATTGCTGTCTAAGGCAAGATCACCTTCCCAAAATTGAAGGTTCCTTTCGCCTAGCTTACGATAGCTTCACACGGGGGCACATACGAACAGGCGAAACATCAGCCGAGGTCTTGCGTAAGCAGGACAAATCGTCCTTGCGGAGATTCCCGGCTAAGGGGGTACCATCTCAGCGGCTCGGAAACGATTAAATCCAGATTTATTGTGCTCCTATTATCGACATTTACTGCCAGACATATTTTGCCAGGCCATTAACGAGATTTAGATTTATCCAGCCGCCGTACATAACAGGCGAAGCTCCCATCCTAGGTGGCAAGCGTAAATAGCACATGCATACGGGCAGGGTATTACCAAAACTCCCATAAAACAGCTATAGTTCATTTGACTACGTAACAATCAGGCTAGATCGGTCGGACGTCACAGCAATCTCGTGTTCGTATAGGATTGGCGCGATGGGACGCGTGCTATCCGAGTCCCTTGCTCCCAGGGCCTCTGTACGGCTGAGTCTACCGTCATTGTGGTGATGCGACGCTCATACCGGTGTGTCCTGGTCCCGTACAAGTTATCTCCGCCGATAAGGCA
seq00024   ATGTGTTGGTGTTATTTGCCTAAATCGAGGTCGTCGCACAATGATTTTATCTATTCGCCTCCCATTCTGTGCAACGCACTGTAAGGGTGCCAGACAAATATTCAGACAAGCTCGTAATTTATAACCATTTCCTCGCCGTAGAGCCGAATCTGCTGCGAACCGGTCATGCATAGGACTCACAACGCGGCAAAATAGGCACAATATATGGTTAGATTATACAATTGTGCAAGGTTCGTAAGCTCGAATCGAGCAGAGAAGGCCGGTCACCGTCTTGAGCGCGCGCGGGCATTTCCGTGTGCCGATCTGTCGAGTAAGAAAAGGTACCACGCTGGATTCACACGTCCTGCTGAACGGACCGAGTAGTTACCCGGTATACTAACTATGCGATAAATAAACCAAGGTGAATGGTAACAGGGACCCTCACAAACTATCACTGACGTAATAGAGGCAGACTCGCCAAGTCAGAGCAACGTAATAGGCAGTCTGGCGGTGTCTTACCCTTGCTACAGATACTCTGAGGCCCAGAATAGGATTGCGAGGATGAGATCGTCCGATCCGACGTCCATAACCCGATGTATATAAATATAACGATAGCACGATCATGTAAATGCAAATACGATCGTCGCAATTCGAGTCCAATTCATAATTAACCTTTTGGTCTGCTCTAGGCCCACCGTCCGTAATTTCCCCCGGAAGGCAGACATGCTACTTCTGTCATATGCGACCGTAAAGTGGCCCGGAACGCGGACGAGTGTGATCGATAGATAAAGAGACCAAGAACTGTAAGCGCCACTTGATACCTCGACATGCATTGGATCAAGAATAAGGTGCCTTCCACGAACAACCGGTGTGCACGGCCGCGAGCCGTAGTTTGGTAGGGTAAACAAACGATTAATAGTCCGCTCCTGGTCTGCACGGGTTATGAAGCATGAGCCACGTATCGTATTACCGCTAATGTATAGAATCTGTGTGGCCACCTGGTGTCTAAATGCCGCTCACCGTGAAGTAATGCTTGTGATCCTCATTCTGGTCTACGAAAATGTGAAGGCAGTCATGATCGGTCGCAGCGAGAGCGGCGACACTTCAGGTTTAGTGTCGTGCATAACCATCCTTCAAGAAAACTTTCGGAAGGCTTGGATTCGTTGAACTGTTTGCCGCTATTCGGCTGCTGGATAGTGTCAAATAGACTTCGGACGATAAGCTTAAGCAAACAATTCGAGAATTGCCGGGATCGTCACTAAAGGGGCCCCCAATTCCCACTCCTCCCTTGCGTACAGCACATAGCAAATCTTCTAACGACGTTGTCTACATCGGATAATGCACGTGCCTACTTGGTCACGCGTGGTCTTCATTTCTGTCTGTGTCAATATCTGGGGGGGAAGATGTTGCAGTTCACCCTGGATCATAGCTGCTTCCTAAACCGCGGTAAAGCCACTGGAGTGGCGTGGCTTCCGCCGCTCTCAGAAGTAGCTTTTTATCACTAAACGCCTGGTGGCTTTTTCATCGCCTCGAGCCCGGCTAGATCAATGGGAGAGACTTGCGCACCAATGGCGTCTATCAAACATGCAGCAGACGGTAAAATGGTCGCCTCCAGGTACTTTAGCTATAAATTCGTCTAGCTATGCGTTCGCAGAGAACCGACATATCGTGTCTTAGCTTTTCTAAACAGAAGACAGTGATAGACAATAGAGATTTAATCAGACTAATTGCTGTCTAAGGCAAGATCACCTTCCCAAAATTGAAGGTTCCTTTCGCCTAGCTTACGATAGCTTCACACGGGGGCACATACGAACAGGCGAAACATCAGCCGAGGTCTTGCGTAAGCAGGACAAATCGTCCTTGCGGAGATTCCCGGCTAAGGGGGTACCATCTCAGCGGCTCGGAAACGATTAAATCCAGATTTATTGTGCTCCTATTATCGACATTTACTGCCAGACATATTTTGCCAGGCCATTAACGAGATTTAGATTTATCCAGCCGCCGTACATAACAGGCGAAGCTCCCATCCTAGGTGGCAAGCGTAAATAGCACATGCATACGGGCAGGGTATTACCAAAACTCCCATAAAACAGCTATAGTTCATTTGACTACGTAACAATCAGGCTAGATCGGTCGGACGTCACAGCAATCTCGTGTTCGTATAGGATTGGCGCGATGGGACGCGTGCTATCCGAGTCCCTTGCTCCCAGGGCCTCTGTACGGCTGAGTCTACCGTCATTGTGGTGATGCGACGCTCATACCGGTGTGTCCTGGTCCCGTACAAGTTATCTCCGCCGATAAGGCA
seq00025   ATGTGTTGGTGTTATTTGCCTAAATCGAGGTCGTCGCACAATGATTTTATCTATTCGCCTCCCATTCTGTGCAACGCACTGTAAGGGTGCCAGACAAATATTCAGACAAGCTCGTAATTTATAACCATTTCCTCGCCGTAGAGCCGAATCTGCTGCGAACCGGTCATGCATAGGACTCACAACGCGGCAAAATAGGCACAATATATGGTTAGATTATACAATTGTGCAAGGTTCGTAAGCTCGAATCGAGCAGAGAAGGCCGGTCACCGTCTTGAGCGCGCGCGGGCATTTCCGTGTGCCGATCTGTCGAGTAAGAAAAGGTACCACGCTGGATTCACACGTCCTGCTGAACGGACCGAGTAGTTACCCGGTATACTAACTATGCGATAAATAAACCAAGGTGAATGGTAACAGGGACCCTCACAAACTATCACTGACGTAATAGAGGCAGACTCGCCAAGTCAGAGCAACGTAATAGGCAGTCTGGCGGTGTCTTACCCTTGCTACAGATACTCTGAGGCCCAGAATAGGATTGCGAGGATGAGATCGTCCGATCCGACGTCCATAACCCGATGTATATAAATATAACGATAGCACGATCATGTAAATGCAAATACGATCGTCGCAATTCGAGTCCAATTCATAATTAACCTTTTGGTCTGCTCTAGGCCCACCGTCCGTAATTTCCCCCGGAAGGCAGACATGCTACTTCTGTCATATGCGACCGTAAAGTGGCCCGGAACGCGGACGAGTGTGATCGATAGATAAAGAGACCAAGAACTGTAAGCGCCACTTGATACCTCGACATGCATTGGATCAAGAATAAGGTGCCTTCCACGAACAACCGGTGTGCACGGCCGCGAGCCGTAGTTTGGTAGGGTAAACAAACGATTAATAGTCCGCTCCTGGTCTGCACGGGTTATGAAGCATGAGCCACGTATCGTATTACCGCTAATGTATAGAATCTGTGTGGCCACCTGGTGTCTAAATGCCGCTCACCGTGAAGTAATGCTTGTGATCCTCATTCTGGTCTACGAAAATGTGAAGGCAGTCATGATCGGTCGCAGCGAGAGCGGCGACACTTCAGGTTTAGTGTCGTGCATAACCATCCTTCAAGAAAACTTTCGGAAGGCTTGGATTCGTTGAACTGTTTGCCGCTATTCGGCTGCTGGATAGTGTCAAATAGACTTCGGACGATAAGCTTAAGCAAACAATTCGAGAATTGCCGGGATCGTCACTAAAGGGGCCCCCGATTCCCACTCCTCCCTTGCGTACAGCACATAGCAAATCTTCTAACGACGTTGTCTACATCGGATAATGCACGTGCCTACTTGGTCACGCGTGGTCTTCATTTCTGTCTGTGTCAATATCTGGGGGGGAAGATGTTGCAGTTCACCCTGGATCATAGCTGCTTCCTAAACCGCGGGAAAGCCACTGGAGTGGCGTGGCTTCCGCCGCTCTCAGAAGTAGCTTTTTATCACTAAACGCCTGGTGGCTTTTTCATCGCCTCGAGCCCGGCAAGATCAATGGGAGAGACTTGCGCACCAATGGCGTCTATCAAACATGCAGCAGACGGTAAAATGGTCGCCTCCAGGTACTTTAGCTATAAATTCGTCTAGCTATGCGTTCGCAGAGAACCGACATATCGTGTCTTAGCTTTTCTAAACAGAAGACAGTGATAGACAATAGAGATTTAATCAGACTAATTGCTGTCTAAGGCAAGATCACCTTCCCAAAATTGAAGGTTCCTTTCGCCTAGCTTACGATAGCTTCACACGGGGGCACATACGAACAGGCGAAACATCAGCCGAGGTCTTGCGTAAGCAGGACAAATCGTCCTTGCGGAGATTCCCGGCTAAGGGGGTACCATCTCAGCGGCTCGGAAACGATTAAATCCAGATTTATTGTGCTCCTATTATCGACATTTACTGCCAGACATATTTTGCCAGGCCATTAACGAGATTTAGATTTATCCAGCCGCCGTACATAACAGGCGAAGCTCCCATCCTAGGTGGCAAGCGTAAATAGCACATGCATACGGGCAGGGTATTACCAAAACTCCCATAAAACAGCTATAGTTCATTTGACTACGTAACAATCAGGCTAGATCGGTCGGACGTCACAGCAATCTCGTGTTCGTATAGGATTGGCGCGATGGGACGCGTGCTATCCGAGTCCCTTGCTCCCAGGGCCTCTGTACGGCTGAGTCTACCGTCATTGTGGTGATGCGACGCTCATACCGGTGTGTCCTGGTCCCGTACAAGTTATCTCCGCCGATAAGGCA
seq00026   ATGTGTTGGTGTTATTTGCCTAAATCGAGGTCGTCGCACAATGATTTTATCTATTCGCCTCCCATTCTGTGCAACGCACTGTAAGGGTGCCAGACAAATATTCAGACAAGCTCGTAATTTATAACCATTTCCTCGCCGTAGAGCCGAATCTGCTGCGAACCGGTCATGCATAGGACTCACAACGCGGCAAAATAGGCACAATATATGGTTAGATTATACAATTGTGCAAGGTTCGTAAGCTCGAATCGAGCAGAGAAGGCCGGTCACCGTCTTGAGCGCGCGCGGGCATTTCCGTGTGCCGATCTGTCGAGTAAGAAAAGGTACCACGCTGGATTCACACGTCCTGCTGAACGGACCGAGTAGTTACCCGGGATACTAACTATGCGATAAATAAACCAAGGTGAATGGTAACAGGGACCCTCACAAACTATCACTGACGTAATAGAGGCAGACTCGCCAAGTCAGAGCAACGTAATAGGCAGTCTGGCGGTGTCTTACCCTTGCTACAGATACTCTGAGGCCCAGAATAGGATTGCGAGGATGAGATCGTCCGATCCGACGTCCATAACCCGATGTATATAAATATAACGATAGCACGATCATGTAAATGCAAATACGATCGTCGCAATTCGAGTCCAATTCATAATTAACCTTTTGGTCTGCTCTAGGCCCACCGTCCGTAATTTCCCCCGGAAGGCAGACATGCTACTTCTGTCATATGCGACCGTAAAGTGGCCCGGAACGCGGACGAGTGTGATCGATAGATAAAGAGACCAAGAACTGTAAGCGCCACTTGATACCTCGACATGCATTGGATCAAGAATAAGGTGCCTTCCACGAACAACCGGTGTGCACGGCCGCGAGCCGTAGTTTGGTAGGGTAAACAAACGATTAATAGTCCGCTCCTGGTCTGCACGGGTTATGAAGCATGAGCCACGTATCGTATTACCGCTAATGTATAGAATCTGTGTGGCCACCTGGTGTCTAAATGCCGCTCACCGTGAAGTAATGCTTGTGATCCTCATTCTGGTCTACGAAAATGTGAAGGCAGTCATGATCGGTCGCAGCGAGAGCGGCGACACTTCAGGTTTAGTGTCGTGCATAACCATCCTTCAAGAAAACTTTCGGAAGGCTTGGATTCGTTGAACTGTTTGCCGCTATTCGGCTGCTGGATAGTGTCAAATAGACTTCGGACGATAAGCTTAAGCAAACAATTCGAGAATTGCCGGGATCGTCACTAAAGGGGCCCCCGATTCCCACTCCTCCCTTGCGTACAGCACATAGCAAATCTTCTAACGACGTTGTCTACATCGGATAATGCACGTGCCTACTTGGTCACGCGTGGTCTTCATTTCTGTCTGTGTCAATATCTGGGGGGGAAGATGTTGCAGTTCACCCTGGATCATAGCTGCTTCCTAAACCGCGGTAAAGCCACTGGAGTGGCGTGGCTTCCGCCGCTCTCAGAAGTAGCTTTTTATCACTAAACGCCTGGTGGCTTTTTCATCGCCTCGAGCCCGGCAAGATCAATGGGAGAGACTTGCGCACCAATGGCGTCTATCAAACATGCAGCAGACGGTAAAATGGTCGCCTCCAGGTACTTTAGCTATAAATTCGTCTAGCTATGCGTTCGCAGAGAACCGACATATCGTGTCTTAGCTTTTCTAAACAGAAGACAGTGATAGACAATAGAGATTTAATCAGACTAATTGCTGTCTAAGGCAAGATCACCTTCCCAAAATTGAAGGTTCCTTTCGCCTAGCTTACGATAGCTTCACACGGGGGCACATACGAACAGGCGAAACATCAGCCGAGGTCTTGCGTAAGCAGGACAAATCGTCCTTGCGGAGATTCCCGGCTAAGGGGGTACCATCTCAGCGGCTCGGAAACGATTAAATCCAGATTTATTGTGCTCCTATTATCGACATTTACTGCCAGACATATTTTGCCAGGCCATTAACGAGATTTAGATTTATCCAGCCGCCGTACATAACAGGCGAAGCTCCCATCCTAGGTGGCAAGCGTAAATAGCACATGCATACGGGCAGGGTATTACCAAAACTCCCATAAAACAGCTATAGTTCATTTGACTACGTAACAATCAGGCTAGATCGGTCGGACGTCACAGCAATCTCGTGTTCGTATAGGATTGGCGCGATGGGACGCGTGCTATCCGAGTCCCTTGCTCCCAGGGCCTCTGTACGGCTGAGTCTACCGTCATTGTGGTGATGCGACGCTCATACCGGTGTGTCCTGGTCCCGTACAAGTTATCTCCGCCGATAAGGCA
seq00027   ATGTGTTGGTGTTATTTGCCTAAATCGAGGTCGTCGCACAATGATTTTATCTATTCGCCTCCCATTCTGTGCAACGCACTGTAAGGGTGCCAGACAAATATTCAGACAAGCTCGTAATTTATAACCATTTCCTCGCCGTAGAGCCGAATCTGCTGCGAACCGGTCATGCATAGGACTCACAACGCGGCAAAATAGGCACAATATATGGTTAGATTATACAATTGTGCAAGGTTCGTAAGCTCGAATCGAGCAGAGAAGGCCGGTCACCGTCTTGAGCGCGCGCGGGCATTTCCGTGTGCCGATCTGTCGAGTAAGAAAAGGTACCACGCTGGATTCACACGTCCTGCTGAACGGACCGAGTAGTTACCCGGTATACTAACTATGCGATAAATAAACCAAGGTGAATGGTAACAGGGACCCTCACAAACTATCACTGACGTAATAGAGGCAGACTCGCCAAGTCAGAGCAACGTAATAGGCAGTCTGGCGGTGTCTTACCCTTGCTACAGATACTCTGAGGCCCAGAATAGGATTGCGAGGATGAGATCGTCCGATCCGACGTCCATAACCCGATGTATATAAATATAACGATAGCACGATCATGTAAATGCAAATACGATCGTCGCAATTCGAGTCCAATTCATAATTAACCTTTTGGTCTGCTCTAGGCCCACCGTCCGTAATTTCCCCCGGAAGGCAGACATGCTACTTCTGTCATATGCGACCGTAAAGTGGCCCGGAACGCGGACGAGTGTGATCGATAGATAAAGAGACCAAGAACTGTAAGCGCCACTTGATACCTCGACATGCATTGGATCAAGAATAAGGTGCCTTCCACGAACAACCGGTGTGCACGGCCGCGAGCCGTAGTTTGGTAGGGTAAACAAACGATTAATAGTCCGCTCCTGGTCTGCACGGGTTATGAAGCATGAGCCACGTATCGTATTACCGCTAATGTATAGAATCTGTGTGGCCACCTGGTGTCTAAATGCCGCTCACCGTGAAGTAATGCTTGTGATCCTCATTCTGGTCTACGAAAATGTGAAGGCAGTCATGATCGGTCGCAGCGAGAGCGGCGACACTTCAGGTTTAGTGTCGTGCATAACCATCCTTCAAGAAAACTTTCGGAAGGCTTGGATTCGTTGAACTGTTTGCCGCTATTCGGCTGCTGGATAGTGTCAAATAGACTTCGGACGATAAGCTTAAGCAAACAATTCGAGAATTGCCGGGATCGTCACTAAAGGGGCCCCCAATTCCCACTCCTCCCTTGCGTACAGCACATAGCAAATCTTCTAACGACGTTGTCTACATCGGATAATGCACGTGCCTACTTGGTCACGCGTGGTCTTCATTTCTGTCTGTGTCAATATCTGGGGGGGAAGATGTTGCAGTTCACCCTGGATCATAGCTGCTTCCTAAACCGCGGTAAAGCCACTGGAGTGGCGTGGCTTCCGCCGCTCTCAGAAGTAGCTTTTTATCACTAAACGCCTGGTGGCTTTTTCATCGCCTCGAGCCCGGCTAGATCAATGGGAGAGACTTGCGCACCAATGGCGTCTATCAAACATGCAGCAGACGGTAAAATGGTCGCCTCCAGGTACTTTAGCTATAAATTCGTCTAGCTATGCGTTCGCAGAGAACCGACATATCGTGTCTTAGCTTTTCTAAACAGAAGACAGTGATAGACAATAGAGATTTAATCAGACTAATTGCTGTCTAAGGCAAGATCACCTTCCCAAAATTGAAGGTTCCTTTCGCCTAGCTTACGATAGCTTCACACGGGGGCACATACGAACAGGCGAAACATCAGCCGAGGTCTTGCGTAAGCAGGACAAATCGTCCTTGCGGAGATTCCCGGCTAAGGGGGTACCATCTCAGCGGCTCGGAAACGATTAAATCCAGATTTATTGTGCTCCTATTATCGACATTTACTGCCAGACATATTTTGCCAGGCCATTAACGAGATTTAGATTTATCCAGCCGCCGTACATAACAGGCGAAGCTCCCATCCTAGGTGGCAAGCGTAAATAGCACATGCATACGGGCAGGGTATTACCAAAACTCCCATAAAACAGCTATAGTTCATTTGACTACGTAACAATCAGGCTAGATCGGTCGGACGTCACAGCAATCTCGTGTTCGTATAGGATTGGCGCGATGGGACGCGTGCTATCCGAGTCCCTTGCTCCCAGGGCCTCTGTACGGCTGAGTCTACCGTCATTGTGGTGATGCGACGCTCATACCGGTGTGTCCTGGTCCCGTACAAGTTATCTCCGCCGATAAGGCA
seq00028   ATGTGTTGGTGTTATTTGCCTAAATCGAGGTCGTCGCACAATGATTTTATCTATTCGCCTCCCATTCTGTGCAACGCACTGTAAGGGTGCCAGACAAATATTCAGACAAGCTCGTAATTTATAACCATTTCCTCGCCGTAGAGCCGAATCTGCTGCGAACCGGTCATGCATAGGACTCACAACGCGGCAAAATAGGCACAATATATGGTTAGATTATACAATTGTGCAAGGTTCGTAAGCTCGAATCGAGCAGAGAAGGCCGGTCACCGTCTTGAGCGCGCGCGGGCATTTCCGTGTGCCGATCTGTCGAGTAAGAAAAGGTACCACGCTGGATTCACACGTCCTGCTGAACGGACCGAGTAGTTACCCGGTATACTAACTATGCGATAAATAAACCAAGGTGAATGGTAACAGGGACCCTCACAAACTATCACTGACGTAATAGAGGCAGACTCGCCAAGTCAGAGCAACGTAATAGGCAGTCTGGCGGTGTCTTACCCTTGCTACAGATACTCTGAGGCCCAGAATAGGATTGCGAGGATGAGATCGTCCGATCCGACGTCCATAACCCGATGTATATAAATATAACGATAGCACGATCATGTAAATGCAAATACGATCGTCGCAATTCGAGTCCAATTCATAATTAACCTTTTGGTCTGCTCTAGGCCCACCGTCCGTAATTTCCCCCGGAAGGCAGACATGCTACTTCTGTCATATGCGACCGTAAAGTGGCCCGGAACGCGGACGAGTGTGATCGATAGATAAAGAGACCAAGAACTGTAAGCGCCACTTGATACCTCGACATGCATTGGATCAAGAATAAGGTGCCTTCCACGAACAACCGGTGTGCACGGCCGCGAGCCGTAGTTTGGTAGGGTAAACAAACGATTAATAGTCCGCTCCTGGTCTGCACGGGTTATGAAGCATGAGCCACGTATCGTATTACCGCTAATGTATAGAATCTGTGTGGCCACCTGGTGTCTAAATGCCGCTCACCGTGAAGTAATGCTTGTGATCCTCATTCTGGTCTACGAAAATGTGAAGGCAGTCATGATCGGTCGCAGCGAGAGCGGCGACACTTCAGGTTTAGTGTCGTGCATAACCATCCTTCAAGAAAACTTTCGGAAGGCTTGGATTCGTTGAACTGTTTGCCGCTATTCGGCTGCTGGATAGTGTCAAATAGACTTCGGACGATAAGCTTAAGCAAACAATTCGAGAATTGCCGGGATCGTCACTAAAGGGGCCCCCGATTCCCACTCCTCCCTTGCGTACAGCACATAGCAAATCTTCTAACGACGTTGTCTACATCGGATAATGCACGTGCCTACTTGGTCACGCGTGGTCTTCATTTCTGTCTGTGTCAATATCTGGGGGGGAAGATGTTGCAGTTCACCCTGGATCATAGCTGCTTCCTAAACCGCGGGAAAGCCACTGGAGTGGCGTGGCTTCCGCCGCTCTCAGAAGTAGCTTTTTATCACTAAACGCCTGGTGGCTTTTTCATCGCCTCGAGCCCGGCAAGATCAATGGGAGAGACTTGCGCACCAATGGCGTCTATCAAACATGCAGCAGACGGTAAAATGGTCGCCTCCAGGTACTTTAGCTATAAATTCGTCTAGCTATGCGTTCGCAGAGAACCGACATATCGTGTCTTAGCTTTTCTAAACAGAAGACAGTGATAGACAATAGAGATTTAATCAGACTAATTGCTGTCTAAGGCAAGATCACCTTCCCAAAATTGAAGGTTCCTTTCGCCTAGCTTACGATAGCTTCACACGGGGGCACATACGAACAGGCGAAACATCAGCCGAGGTCTTGCGTAAGCAGGACAAATCGTCCTTGCGGAGATTCCCGGCTAAGGGGGTACCATCTCAGCGGCTCGGAAACGATTAAATCCAGATTTATTGTGCTCCTATTATCGACATTTACTGCCAGACATATTTTGCCAGGCCATTAACGAGATTTAGATTTATCCAGCCGCCGTACATAACAGGCGAAGCTCCCATCCTAGGTGGCAAGCGTAAATAGCACATGCATACGGGCAGGGTATTACCAAAACTCCCATAAAACAGCTATAGTTCATTTGACTACGTAACAATCAGGCTAGATCGGTCGGACGTCACAGCAATCTCGTGTTCGTATAGGATTGGCGCGATGGGACGCGTGCTATCCGAGTCCCTTGCTCCCAGGGCCTCTGTACGGCTGAGTCTACCGTCATTGTGGTGATGCGACGCTCATACCGGTGTGTCCTGGTCCCGTACAAGTTATCTCCGCCGATAAGGCA
seq00029   ATGTGTTGGTGTTATTTGCCTAAATCGAGGTCGTCGCACAATGATTTTATCTATTCGCCTCCCATTCTGTGCAACGCACTGTAAGGGTGCCAGACAAATATTCAGACAAGCTCGTAATTTATAACCATTTCCTCGCCGTAGAGCCGAATCTGCTGCGAACCGGTCATGCATAGGACTCACAACGCGGCAAAATAGGCACAATATATGGTTAGATTATACAATTGTGCAAGGTTCGTAAGCTCGAATCGAGCAGAGAAGGCCGGTCACCGTCTTGAGCGCGCGCGGGCATTTCCGTGTGCCGATCTGTCGAGTAAGAAAAGGTACCACGCTGGATTCACACGTCCTGCTGAACGGACCGAGTAGTTACCCGGTATACTAACTATGCGATAAATAAACCAAGGTGAATGGTAACAGGGACCCTCACAAACTATCACTGACGTAATAGAGGCAGACTCGCCAAGTCAGAGCAACGTAATAGGCAGTCTGGCGGTGTCTTACCCTTGCTACAGATACTCTGAGGCCCAGAATAGGATTGCGAGGATGAGATCGTCCGATCCGACGTCCATAACCCGATGTATATAAATATAACGATAGCACGATCATGTAAATGCAAATACGATCGTCGCAATTCGAGTCCAATTCATAATTAACCTTTTGGTCTGCTCTAGGCCCACCGTCCGTAATTTCCCCCGGAAGGCAGACATGCTACTTCTGTCATATGCGACCGTAAAGTGGCCCGGAACGCGGACGAGTGTGATCGATAGATAAAGAGACCAAGAACTGTAAGCGCCACTTGATACCTCGACATGCATTGGATCAAGAATAAGGTGCCTTCCACGAACAACCGGTGTGCACGGCCGCGAGCCGTAGTTTGGTAGGGTAAACAAACGATTAATAGTCCGCTCCTGGTCTGCACGGGTTATGAAGCATGAGCCACGTATCGTATTGCCGCTAATGTATAGAATCTGTGTGGCCACCTGGTGTCTAAATGCCGCTCACCGTGAAGTAATGCTTGTGATCCTCATTCTGGTCTACGAAAATGTGAAGGCAGTCATGATCGGTCGCAGCGAGAGCGGCGACACTTCAGGTTTAGTGTCGTGCATAACCATCCTTCAAGAAAACTTTCGGAAGGCTTGGATTCGTTGAACTGTTTGCCGCTATTCGGCTGCTGGATAGTGTCAAATAGACTTCGGACGATAAGCTTAAGCAAACAATTCGAGAATTGCCGGGATCGTCACTAAAGGGGCCCCCGATTCCCACTCCTCCCTTGCGTACAGCACATAGCAAATCTTCTAACGACGTTGTCTACATCGGATAATGCACGTGCCTACTTGGTCACGCGTGGTCTTCATTTCTGTCTGTGTCAATATCTGGGGGGGAAGATGTTGCAGTTCACCCTGGATCATAGCTGCTTCCTAAACCGCGGTAAAGCCACTGGAGTGGCGTGGCTTCCGCCGCTCTCAGAAGTAGCTTTTTATCACTAAACGCCTGGTGGCTTTTTCATCGCCTCGAGCCCGGCTAGATCAATGGGAGAGACTTGCGCACCAATGGCGTCTATCAAACATGCAGCAGACGGTAAAATGGTCGCCTCCAGGTACTTTAGCTATAAATTCGTCTAGCTATGCGTTCGCAGAGAACCGACATATCGTGTCTTAGCTTTTCTAAACAGAAGACAGTGATAGACAATAGAGATTTAATCAGACTAATTGCTGTCTAAGGCAAGATCACCTTCCCAAAATTGAAGGTTCCTTTCGCCTAGCTTACGATAGCTTCACACGGGGGCACATACGAACAGGCGAAACATCAGCCGAGGTCTTGCGTAAGCAGGACAAATCGTCCTTGCGGAGATTCCCGGCTAAGGGGGTACCATCTCAGCGGCTCGGAAACGATTAAATCCAGATTTATTGTGCTCCTATTATCGACATTTACTGCCAGACATATTTTGCCAGGCCATTAACGAGATTTAGATTTATCCAGCCGCCGTACATAACAGGCGAAGCTCCCATCCTAGGTGGCAAGCGTAAATAGCACATGCATACGGGCAGGGTATTACCAAAACTCCCATAAAACAGCTATAGTTCATTTGACTACGTAACAATCAGGCTAGATCGGTCGGACGTCACAGCAATCTCGTGTTCGTATAGGATTGGCGCGATGGGACGCGTGCTATCCGAGTCCCTTGCTCCCAGGGCCTCTGTACGGCTGAGTCTACCGTCATTGTGGTGATGCGACGCTCATACCGGTGTGTCCTGGTCCCGTACAAGTTATCTCCGCCGATAAGGCA
seq00030   ATGTGTTGGTGTTATTTGCCTAAATCGAGGTCGTCGCACAATGATTTTATCTATTCGCCTCCCATTCTGTGCAACGCACTGTAAGGGTGCCAGACAAATATTCAGACAAGCTCGTAATTTATAACCATTTCCTCGCCGTAGAGCCGAATCTGCTGCGAACCGGTCATGCATAGGACTCACAACGCGGCAAAATAGGCACAATATATGGTTAGATTATACAATTGTGCAAGGTTCGTAAGCTCGAATCGAGCAGAGAAGGCCGGTCACCGTCTTGAGCGCGCGCGGGCATTTCCGTGTGCCGATCTGTCGAGTAAGAAAAGGTACCACGCTGGATTCACACGTCCTGCTGAACGGACCGAGTAGTTACCCGGTATACTAACTATGCGATAAATAAACCAAGGTGAATGGTAACAGGGACCCTCACAAACTATCACTGACGTAATAGAGGCAGACTCGCCAAGTCAGAGCAACGTAATAGGCAGTCTGGCGGTGTCTTACCCTTGCTACAGATACTCTGAGGCCCAGAATAGGATTGCGAGGATGAGATCGTCCGATCCGACGTCCATAACCCGATGTATATAAATATAACGATAGCACGATCATGTAAATGCAAATACGATCGTCGCAATTCGAGTCCAATTCATAATTAACCTTTTGGTCTGCTCTAGGCCCACCGTCCGTAATTTCCCCCGGAAGGCAGACATGCTACTTCTGTCATATGCGACCGTAAAGTGGCCCGGAACGCGGACGAGTGTGATCGATAGATAAAGAGACCAAGAACTGTAAGCGCCACTTGATACCTCGACATGCATTGGATCAAGAATAAGGTGCCTTCCACGAACAACCGGTGTGCACGGCCGCGAGCCGTAGTTTGGTAGGGTAAACAAACGATTAATAGTCCGCTCCTGGTCTGCACGGGTTATGAAGCATGAGCCACGTATCGTATTACCGCTAATGTATAGAATCTGTGTGGCCACCTGGTGTCTAAATGCCGCTCACCGTGAAGTAATGCTTGTGATCCTCATTCTGGTCTACGAAAATGTGAAGGCAGTCATGATCGGTCGCAGCGAGAGCGGCGACACTTCAGGTTTAGTGTCGTGCATAACCATCCTTCAAGAAAACTTTCGGAAGGCTTGGATTCGTTGAACTGTTTGCCGCTATTCGGCTGCTGGATAGTGTCAAATAGACTTCGGACGATAAGCTTAAGCAAACAATTCGAGAATTGCCGGGATCGTCACTAAAGGGGCCCCCGATTCCCACTCCTCCCTTGCGTACAGCACATAGCAAATCTTCTAACGACGTTGTCTACATCGGATAATGCACGTGCCTACTTGGTCACGCGTGGTCTTCATTTCTGTCTGTGTCAATATCTGGGGGGGAAGATGTTGCAGTTCACCCTGGATCATAGCTGCTTCCTAAACCGCGGTAAAGCCACTGGAGTGGCGTGGCTTCCGCCGCTCTCAGAAGTAGCTTTTTATCACTAAACGCCTGGTGGCTTTTTCATCGCCTCGAGCCCGGCTAGATCAATGGGAGAGACTTGCGCACCAATGGCGTCTATCAAACATGCAGCAGACGGTAAAATGGTCGCCTCCAGGTACTTTAGCTATAAATTCGTCTAGCTATGCGTTCGCAGAGAACCGACATATCGTGTCTTAGCTTTTCTAAACAGAAGACAGTGATAGACAATAGAGATTTAATCAGACTAATTGCTGTCTAAGGCAAGATCACCTTCCCAAAATTGAAGGTTCCTTTCGCCTAGCTTACGATAGCTTCACACGGGGGCACATACGAACAGGCGAAACATCAGCCGAGGTCTTGCGTAAGCAGGACAAATCGTCCTTGCGGAGATTCCCGGCTAAGGGGGTACCATCTCAGCGGCTCGGAAACGATTAAATCCAGATTTATTGTGCTCCTATTATCGACATTTACTGCCAGACATATTTTGCCAGGCCATTAACGAGATTTAGATTTATCCAGCCGCCGTACATAACAGGCGAAGCTCCCATCCTAGGTGGCAAGCGTAAATAGCACATGCATACGGGCAGGGTATTACCAAAACTCCCATAAAACAGCTATAGTTCATTTGACTACGTAACAATCAGGCTAGATCGGTCGGACGTCACAGCAATCTCGTGTTCGTATAGGATTGGCGCGATGGGACGCGTGCTATCCGAGTCCCTTGCTCCCAGGGCCTCTGTACGGCTGAGTCTACCGTCATTGTGGTGATGCGACGCTCATACCGGTGTGTCCTGGTCCCGTACAAGTTATCTCCGCCGATAAGGCA
seq00031   ATGTGTTGGTGTTATTTGCCTAAATCGAGGTCGTCGCACAATGATTTTATCTATTCGCCTCCCATTCTGTGCAACGCACTGTAAGGGTGCCAGACAAATATTCAGACAAGCTCGTAATTTATAACCATTTCCTCGCCGTAGAGCCGAATCTGCTGCGAACCGGTCATGCATAGGACTCACAACGCGGCAAAATAGGCACAATATATGGTTAGATTATACAATTGTGCAAGGTTCGTAAGCTCGAATCGAGCAGAGAAGGCCGGTCACCGTCTTGAGCGCGCGCGGGCATTTCCGTGTGCCGATCTGTCGAGTAAGAAAAGGTACCACGCTGGATTCACACGTCCTGCTGAACGGACCGAGTAGTTACCCGGTATACTAACTATGCGATAAATAAACCAAGGTGAATGGTAACAGGGACCCTCACAAACTATCACTGACGTAATAGAGGCAGACTCGCCAAGTCAGAGCAACGTAATAGGCAGTCTGGCGGTGTCTTGCCCTTGCTACAGATACTCTGAGGCCCAGAATAGGATTGCGAGGATGAGATCGTCCGATCCGACGTCCATAACCCGATGTATATAAATATAACGATAGCACGATCATGTAAATGCAAATACGATCGTCGCAATTCGAGTCCAATTCATAATTAACCTTTTGGTCTGCTCTAGGCCCACCGTCCGTAATTTCCCCCGGAAGGCAGACATGCTACTTCTGTCATATGCGACCGTAAAGTGGCCCGGAACGCGGACGAGTGTGATCGATAGATAAAGAGACCAAGAACTGTAAGCGCCACTTGATACCTCGACATGCATTGGATCAAGAATAAGGTGCCTTCCACGAACAACCGGTGTGCACGGCCGCGAGCCTTAGTTTGGTAGGGTAAACAAACGATTAATAGTCCGCTCCTGGTCTGCACGGGTTATGAAGCATGAGCCACGTATCGTATTACCGCTAATGTATAGAATCTGTGTGGCCACCTGGTGTCTAAATGCCGCTCACCGTGAAGTAATGCTTGTGATCCTCATTCTGGTCTACGAAAATGTGAAGGCAGTCATGATCGGTCGCAGCGAGAGCGGCGACACTTCAGGTTTAGTGTCGTGCATAACCATCCTTCAAGAAAACTTTCGGAAGGCTTGGATTCGTTGAACTGTTTGCCGCTATTCGGCTGCTGGATAGTGTCAAATAGACTTCGGACGATAAGCTTAAGCAAACAATTCGAGAATTGCCGGGATCGTCACTAAAGGGGCCCCCGATTCCCACTCCTCCCTTGCGTACAGCACATAGCAAATCTTCTAACGACGTTGTCTACATCGGATAATGCACGTGCCTACTTGGTCACGCGTGGTCTTCATTTCTGTCTGTGTCAATATCTGGGGGGGAAGATGTTGCAGTTCACCCTGGATCATAGCTGCTTCCTAAACCGCGGTAAAGCCACTGGAGTGGCGTGGCTTCCGCCGCTCTCAGAAGTAGCTTTTTATCACTAAACGCCTGGTGGCTTTTTCATCGCCTCGAGCCCGGCTAGATCAATGGGAGAGACTTGCGCACCAATGGCGTCTATCAAACATGCAGCAGACGGTAAAATGGTCGCCTCCAGGTACTTTAGCTATAAATTCGTCTAGCTATGCGTTCGCAGAGAACCGACATATCGTGTCTTAGCTTTTCTAAACAGAAGACAGTGATAGACAATAGAGATTTAATCAGACTAATTGCTGTCTAAGGCAAGATCACCTTCCCAAAATTGAAGGTTCCTTTCGCCTAGCTTACGATAGCTTCACACGGGGGCACATACGAACAGGCGAAACATCAGCCGAGGTCTTGCGTAAGCAGGACAAATCGTCCTTGCGGAGATTCCCGGCTAAGGGGGTACCATCTCAGCGGCTCGGAAACGATTAAATCCAGATTTATTGTGCTCCTATTATCGACATTTACTGCCAGACATATTTTGCCAGGCCATTAACGAGATTTAGATTTATCCAGCCGCCGTACATAACAGGCGAAGCTCCCATCCTAGGTGGCAAGCGTAAATAGCACATGCATACGGGCAGGGTATTACCAAAACTCCCATAAAACAGCTATAGTTCATTTGACTACGTAACAATCAGGCTAGATCGGTCGGACGTCACAGCAATCTCGTGTTCGTATAGGATTGGCGCGATGGGACGCGTGCTATCCGAGTCCCTTGCTCCCAGGGCCTCTGTACGGCTGAGTCTACCGTCATTGTGGTGATGCGACGCTCATACCGGTGTGTCCTGGTCCCGTACAAGTTATCTCCGCCGATAAGGCA
seq00032   ATGTGTTGGTGTTATTTGCCTAAATCGAGGTCGTCGCACAATGATTTTATCTATTCGCCTCCCATTCTGTGCAACGCACTGTAAGGGTGCCAGACAAATATTCAGACAAGCTCGTAATTTATAACCATTTCCTCGCCGTAGAGCCGAATCTGCTGCGAACCGGTCATGCATAGGACTCACAACGCGGCAAAATAGGCACAATATATGGTTAGATTATACAATTGTGCAAGGTTCGTAAGCTCGAATCGAGCAGAGAAGGCCGGTCACCGTCTTGAGCGCGCGCGGGCATTTCCGTGTGCCGATCTGTCGAGTAAGAAAAGGTACCACGCTGGATTCACACGTCCTGCTGAACGGACCGAGTAGTTACCCGGTATACTAACTATGCGATAAATAAACCAAGGTGAATGGTAACAGGGACCCTCACAAACTATCACTGACGTAATAGAGGCAGACTCGCCAAGTCAGAGCAACGTAATAGGCAGTCTGGCGGTGTCTTACCCTTGCTACAGATACTCTGAGGCCCAGAATAGGATTGCGAGGATGAGATCGTCCGATCCGACGTCCATAACCCGATGTATATAAATATAACGATAGCACGATCATGTAAATGCAAATACGATCGTCGCAATTCGAGTCCAATTCATAATTAACCTTTTGGTCTGCTCTAGGCCCACCGTCCGTAATTTCCCCCGGAAGGCAGACATGCTACTTCTGTCATATGCGACCGTAAAGTGGCCCGGAACGCGGACGAGTGTGATCGATAGATAAAGAGACCAAGAACTGTAAGCGCCACTTGATACCTCGACATGCATTGGATCAAGAATAAGGTGCCTTCCACGAACAACCGGTGTGCACGGCCGCGAGCCGTAGTCTGGTAGGGTAAACAAACGATTAATAGTCCGCTCCTGGTCTGCACGGGTTATGAAGCATGAGCCACGTATCGTATTACCGCTAATGTATAGAATCTGTGTGGCCACCTGGTGTCTAAATGCCGCTCACCGTGAAGTAATGCTTGTGATCCTCATTCTGGTCTACGAAAATGTGAAGGCAGTCATGATCGGTCGCAGCGAGAGCGGCGACACTTCAGGTTTAGTGTCGTGCATAACCATCCTTCAAGAAAACTTTCGGAAGGCTTGGATTCGTTGAACTGTTTGCCGCTATTCGGCTGCTGGATAGTGTCAAATAGACTTCGGACGATAAGCTTAAGCAAACAATTCGAGAATTGCCGGGATCGTCACTAAAGGGGCCCCCGATTCCCACTCCTCCCTTGCGTACAGCACATAGCAAATCTTCTAACGACGTTGTCTACATCGGATAATGCACGTGCCTACTTGGTCACGCGTGGTCTTCATTTCTGTCTGTGTCAATATCTGGGGGGGAAGATGTTGCAGTTCACCCTGGATCATAGCTGCTTCCTCAACCGCGGTAAAGCCACTGGAGTGGCGTGGCTTCCGCCGCTCTCAGAAGTAGCTTTTTATCACTAAACGCCTGGTGGCTTTTTCATCGCCTCGAGCCCGGCAAGATCAATGGGAGAGACTTGCGCACCAATGGCGTCTATCAAACATGCAGCAGACGGTAAAATGGTCGCCTCCAGGTACTTTAGCTATAAATTCGTCTAGCTATGCGTTCGCAGAGAACCGACATATCGTGTCTTAGCTTTTCTAAACAGAAGACAGTGATAGACAATAGAGATTTAATCAGACTAATTGCTGTCTAAGGCAAGATCACCTTCCCAAAATTGAAGGTTCCTTTCGCCTAGCTTACGATAGCTTCACACGGGGGCACATACGAACAGGCGAAACATCAGCCGAGGTCTTGCGTAAGCAGGACAAATCGTCCTTGCGGAGATTCCCGGCTAAGGGGGTACCATCTCAGCGGCTCGGAAACGATTAAATCCAGATTTATTGTGCTCCTATTATCGACATTTACTGCCAGACATATTTTGCCAGGCCATTAACGAGATTTAGATTTATCCAGCCGCCGTACATAACAGGCGAAGCTCCCATCCTAGGTGGCAAGCGTAAATAGCACATGCATACGGGCAGGGTATTACCAAAACTCCCATAAAACAGCTATAGTTCATTTGACTACGTAACAATCAGGCTAGATCGGTCGGACGTCACAGCAATCTCGTGTTCGTATAGGATTGGCGCGATGGGACGCGTGCTATCCGAGTCCCTTGCTCCCAGGGCCTCTGTACGGCTGAGTCTACCGTCATTGTGGTGATGCGACGCTCATACCGGTGTGTCCTGGTCCCGTACAAGTTATCTCCGCCGATAAGGCA
seq00033   ATGTGTTGGTGTTATTTGCCTAAATCGAGGTCGTCGCACAATGATTTTATCTATTCGCCTCCCATTCTGTGCAACGCACTGTAAGGGTGCCAGACAAATATTCAGACAAGCTCGTAATTTATAACCATTTCCTCGCCGTAGAGCCGAATCTGCTGCGAACCGGTCATGCATAGGACTCACAACGCGGCAAAATAGGCACAATATATGGTTAGATTATACAATTGTGCAAGGTTCGTAAGCTCGAATCGAGCAGAGGAGGCCGGTCACCGTCTTGAGCGCGCGCGGGCATTTCCGTGTGCCGATCTGTCGAGTAAGAAAAGGTACCACGCTGGATTCACACGTCCTGCTGAACGGACCGAGTAGTTACCCGGTATACTAACTATGCGATAAATAAACCAAGGTGAATGGTAACAGGGACCCTCACAAACTATCACTGACGTAATAGAGGCAGACTCGCCAAGTCAGAGCAACGTAATAGGCAGTCTGGCGGTGTCTTACCCTTGCTACAGATACTCTGAGGCCCAGAATAGGATTGCGAGGATGAGATCGTCCGATCCGACGTCCATAACCCGATGTATATAAATATAACGATAGCACGATCATGTAAATGCAAATACGATCGTCGCAATTCGAGTCCAATTCATAATTAACCTTTTGGTCTGCTCTAGGCCCACCGTCCGTAATTTCCCCCGGAAGGCAGACATGCTACTTCTGTCATATGCGACCGTAAAGTGGCCCGGAACGCGGACGAGTGTGATCGATAGATAAAGAGACCAAGAACTGTAAGCGCCACTTGATACCTCGACATGCATTGGATCAAGAATAAGGTGCCTTCCACGAACAACCGGTGTGCACGGCCGCGAGCCGTAGTTTGGTAGGGTAAACAAACGATTAATAGTCCGCTCCTGGTCTGTACGGGTTATGAAGCATGAGCCACGTATCGTATTACCGCTAATGTATAGAATCTGTGTGGCCACCTGGTGTCTAAATGCCGCTCACCGTGAAGTAATGCTTGTGATCCTCATTCTGGTCTACGAAAATGTGAAGGCAGTCATGATCGGTCGCAGCGAGAGCGGCGACACTTCAGGTTTAGTGTCGTGCATAACCATCCTTCAAGAAAACTTTCGGAAGGCTTGGATTCGTTGAACTGTTTGCCGCTATTCGGCTGCTGGATAGTGTCAAATAGACTTCGGACGATAAGCTTAAGCAAACAATTCGAGAATTGCCGGGATCGTCACTAAAGGGGCCCCCGATTCCCACTCCTCCCTTGCGTACAGCACATAGCAAATCTTCTAACGACGTTGTCTACATCGGATAATGCACGTGCCTACTTGGTCACGCGTGGTCTTCATTTCTGTCTGTGTCAATATCTGGGGGGGAAGATGTTGCAGTTCACCCTGGATCATAGCTGCTTCCTAAACCGCGGTAAAGCCACTGGAGTGGCGTGGCTTCCGCCGCTCTCAGAAGTAGCTTTTTATCACTAAACGCCTGGTGGCTTTTTCATCGCCTCGAGCCCGGCAAGATCAATGGGAGAGACTTGCGCACCAATGGCGTCTATCAAACATGCAGCAGACGGTAAAATGGTCGCCTCCAGGTACTTTAGCTATAAATTCGTCTAGCTATGCGTTCGCAGAGAACCGACATATCGTGTCTTAGCTTTTCTAAACAGAAGACAGTGATAGACAATAGAGATTTAATCAGACTAATTGCTGTCTAAGGCAAGATCACCTTCCCAAAATTGAAGGTTCCTTTCGCCTAGCTTACGATAGCTTCACACGGGGGCACATACGAACAGGCGAAACATCAGCCGAGGTCTTGCGTAAGCAGGACAAATCGTCCTTGCGGAGATTCCCGGCTAAGGGGGTACCATCTCAGCGGCTCGGAAACGATTAAATCCAGATTTATTGTGCTCCTATTATCGACATTTACTGCCAGACATATTTTGCCAGGCCATTAACGAGATTTAGATTTATCCAGCCGCCGTACATAACAGGCGAAGCTCCCATCCTAGGTGGCAAGCGTAAATAGCACATGCATACGGGCAGGGTATTACCAAAACTCCCATAAAACAGCTATAGTTCATTTGACTACGTAACAATCAGGCTAGATCGGTCGGACGTCACAGCAATCTCGTGTTCGTATAGGATTGGCGCGATGGGACGCGTGCTATCCGAGTCCCTTGCTCCCAGGGCCTCTGTACGGCTGAGTCTACCGTCATTGTGGTGATGCGACGCTCATACCGGTGTGTCCTGGTCCCGTACAAGTTATCTCCGCCGATAAGGCA
