# Supplementary material for: How Good Are Indirect Tests at Detecting Recombination in Human mtDNA?
Source: G3 (Bethesda). 2013 Jul 1;3(7):1095–104. doi: 10.1534/g3.113.006510 (PMC3704238; doi:10.1534/g3.113.006510)
Supplement: Supporting Information [file supp_g3.113.006510_FileS2.gz › SequenceData/mtDNA_ratehet&popgrowth/0/3rdbase/Infiles/0_25-new.txt]

33 2284
seq00001   GATGGACACCCGGCCGGCGTGGTCCTCTTTGTATTGAATTAAACGTTGAATCAGGCGAGATTGTATCGAGTTCCGATTACGCGGGGTCCACCACAGGAAGGCCACGATCTTTAGTTCTTATGATCTTTTGCTGGCTTATTCATTAGGGACAGCACTGCTTCAGATGGGATTCGAGACCCCTGTCATAGATCGACGAATCGAGAGAGTGCTTCGACCACACCCTGCTAGGTGCAGCACTCAGTTGTAGGCCTGGTGGACACTGCCTAAAAACAGTGAGGATCGGGTACATGGTCAGATGACCCAGCGCCCTGAGTAAAAGGCAGGCACTAACTCAGGTTGGCTAAGCCCAAGCCTCCCAGTCTGTCGCCTTCGTGATCACGTATGATAACTGCATACCGCGTAGGTCTGACAGCCAATGCCGTCCTTGAGGTGGTTTACCACACTCGCAACTACACTTTCCCGGCACGACATGAATTTTGGGCTGCGGCTACATAAACGGGGCATCCGAATGTTTTCTGGCAGCCACTGGTTCGGAAAATCGCAGTTATTGGATGCGATAGCTTTGATAGCACCATGGGAGAAGTAGAGCAGATAGACTCGAGCTTACTAGTCGCATTTTAAGCAAGCAAGTCTGTTGCGACGTTCCCAGTCGGCTGAAAGTCTCCGTCACGGCGCCCGAGTAACAGTTCCATGCAAATAATTGTCTAAGCGCGAAGTTTTTATGAGTTAGACGTCCAACGCGTAGCTCCTGTTCCGGGTGACCTGTCAATGTCTCTATTACGGTCGGGTGTATTGGTCTTAGACAGATTAGTGGGCGCCCGTTTGGAGGACTGCTCAAAGAATCCCTAAGGCGGTCATAGTATTACTGTGACACCCGTGCGGCAGGTTAACGTGGGGGCCTGAGGACTGACGTACCGTTTACCGGGGACGTTGATGCAGGCATTCACAGAGTCGACATCGTCTCTCTCTTGTACCCCACTGAGTTCCACTAAGATCTTAGTGTATGCCCTGCAGGACATATCCGGCAGTCATGGTGTTGGTCTCAGTAGCCTTCTTGCAGGGAGGAGTAGTTCAATTGGGGACTGCTGCAGTGATTCTTTTGCTCGGCTTTGTAAATTAACTCCTCGGTAGTGATGTCGCCATGTCCTCGCGACTGCCGGCGCCTTCCGGTAATAGCCCCTCTTGGCCCTATTCTCGAATTGAGGAAGTTTCGATAGGACATGGCGCTTGCCCGTGGAGACATAATATCCCTGAAACCGGGACCAGTCCCGCAGCCAGGTGACCCACACTGACATTACGTGTCGGGTTCTTGTGGTGAGCACTAGGGGATCGCTAAAGAGCCGTTATAAGCGTGAGTCTCACTTATGCGTTATCGCGTGGCTCGGTTTGTCCGAATGCAAGAATAGTGTGGGAGCTAAGTGCGCGTAATTAACGGGATCTAGCTGCGCGGGCTAGCCGCTGGTGGGGGGTCTGTTATCTGGCCCCCTGTCGCACCAGGCTTACAAGCTTACTACAGCGCGTATTGCAGTACCCGATGCCTCCATGTAGAACATGGGCGTAGCATAGACTCACTGTTCTGCGGATCACCAGAAACGTGGGTAAACGTCACTTTGAAAATAGAGCGAATTCTGTTGGTAAGGCTAATTAACGTATGTGAAGCTTAAAAGGCTACTGAGTCGGGCGACACATATACCCAAAGGGACCACGAAGGGCCCCTGAACTGCGGGGGGCCGCTCCCTCTTCTGTCCGCTATTCAAAAAACAAGTAACACCTTATGCTTGAAGACTGGCAAATAATACACACATCAGGTAATATCGGGCTCTAGCAATACCTCCGGTGGTAACCGTTCCTTAATCACTGCGCTCGACTAAGCGTACGCGAACACAAAAGCAATGCAACCCACCAAAGAGGCCGATGAAGGCAAACAGCAAGGGCGCGGGAGGCGGCTGGTTGAACGCGCTCTCGTATTAGAGTAATTGTCGTTTCAGCCATCCACTCGGACTACAGCGATATCTATCGTGCTGTGTTAAGATTTCTGTTTATCCCACTTGTAAACGGTGGTGAAAAGATCAAGTTAAGTATAACTTGCGCAAATTAGGTGGGGGCCCTCCCAACAGGTATCTGAACATTGTGTAACGGCGTTGAGGTCTAGGCGTGGGGGGTCACCTTAGCATCCCGCATTTAATCAAGTCGAGCCCCCCTCACCCGTCCTCCCCTAGTAATAGAGCTAAGCCGTACGGGTGTTGTTTTGTGAGCTGATATGGCGGCCTCCAAGAACACTCTA
seq00002   GATGGACACCCGGCCGGCGTGGTCCTCTTTGTATTGAATTAAACGTTGAATCAGGCGAGATTGTATCGAGTTCCGATTACGCGGGGTCCACCACAGGAAGGCCACGATCTTTAGTTCTTATGATCTTTTGCTGGCTTATTCATTAGGGACAGCACTGCTTCAGATGGGATTCGAGACCCCTGTCATAGATCGACGAATCGAGAGAGTGCTTCGACCACACCCTGCTAGGTGCAGCACTCAGTTGTAGGCCTGGTGGACACTGCCTAAAAACAGTGAGGATCGGGTACATGGTCAGATGACCCAGCGCCCTGAGTAAAAGGCAGGCACTAACTCAGGTTGGCTAAGCCCAAGCCTCCCAGTCTGTCGCCTTCGTGATCACGTATGATAACTGCATACCGCGTAGGTCTGACAGCCAATGCCGTCCTTGAGGTGGTTTACCACACTCGCAACTACACTTTCCCGGCACGACATGAATTTTGGGCTGCGGCTACATAAACGGGGCATCCGAATGTTTTCTGGCAGCCACTGGTTCGGAAAATCGCAGTTATTGGATGCGATAGCTTTGATAGCACCATGGGAGAAGTAGAGCAGATAGACTCGAGCTTACTAGTCGCATTTTAAGCAAGCAAGTCTGTTGCGACGTTCCCAGTCGGCTGAAAGTCTCCGTCACGGCGCCCGAGTAACAGTTCCATGCAAATAATTGTCTAAGCGCGAAGTTTTTATGAGTTAGACGTCCAACGCGTAGCTCCTGTTCCGGGTGACCTGTCAATGTCTCTATTACGGTCGGGTGTATTGGTCTTAGACAGATTAGTGGGCGCCCGTTTGGAGGACTGCTCAAAGAATCCCTAAGGCGGTCATAGTATTACTGTGACACCCGTGCGGCAGGTTAACGTGGGGGCCTGAGGACTGACGTACCGTTTACCGGGGACGTTGATGCAGGCATTCACAGAGTCGACATCGTCTCTCTCTTGTACCCCACTGAGTTCCACTAAGATCTTAGTGTATGCCCTGCAGGACATATCCGGCAGTCATGGTGTTGGTCTCAGTAGCCTTCTTGCAGGGAGGAGTAGTTCAATTGGGGACTGCTGCAGTGATTCTTTTGCTCGGCTTTGTAAATTAACTCCTCGGTAGTGATGTCGCCATGTCCTCGCGACTGCCGGCGCCTTCCGGTAATAGCCCCTCTTGGCCCTATTCTCGAATTGAGGAAGTTTCGATAGGACATGGCGCTTGCCCGTGGAGACATAATATCCCTGAAACCGGGACCAGTCCCGCAGCCAGGTGACCCACACTGACATTACGTGTCGGGTTCTTGTGGTGAGCACTAGGGGATCGCTAAAGAGCCGTTATAAGCGTGAGTCTCACTTATGCGTTATCGCGTGGCTCGGTTTGTCCGAATGCAAGAATAGTGTGGGAGCTAAGTGCGCGTAATTAACGGGATCTAGCTGCGCGGGCTAGCCGCTGGTGGGGGGTCTGTTATCTGGCCCCCTGTCGCACCAGGCTTACAAGCTTACTACAGCGCGTATTGCAGTACCCGATGCCTCCATGTAGAACATGGGCGTAGCATAGACTCACTGTTCTGCGGATCACCAGAAACGTGGGTAAACGTCACTTTGAAAATAGAGCGAATTCTGTTGGTAAGGCTAATTAACGTATGTGAAGCTTAAAAGGCTACTGAGTCGGGCGACACATATACCCAAAGGGACCACGAAGGGCCCCTGAACTGCGGGGGGCCGCTCCCTCTTCTGTCCGCTATTCAAAAAACAAGTAACACCTTATGCTTGAAGACTGGCAAATAATACACACATCAGGTAATATCGGGCTCTAGCAATACCTCCGGTGGTAACCGTTCCTTAATCACTGCGCTCGACTAAGCGTACGCGAACACAAAAGCAATGCAACCCACCAAAGAGGCCGATGAAGGCAAACAGCAAGGGCGCGGGAGGCGGCTGGTTGAACGCGCTCTCGTATTAGAGTAATTGTCGTTTCAGCCATCCACTCGGACTACAGCGATATCTATCGTGCTGTGTTAAGATTTCTGTTTATCCCACTTGTAAACGGTGGTGAAAAGATCAAGTTAAGTATAACTTGCGCAAATTAGGTGGGGGCCCTCCCAACAGGTATCTGAACATTGTGTAACGGCGTTGAGGTCTAGGCGTGGGGGGTCACCTTAGCATCCCGCATTTAATCAAGTCGAGCCCCCCTCACCCGTCCTCCCCTAGTAATAGAGCTAAGCCGTACGGGTGTTGTTTTGTGAGCTGATATGGCGGCCTCCAAGAACACTCTA
seq00003   GATGGACACCCGGCCGGCGTGGTCCTCTTTGTATTGAATTAAACGTTGAATCAGGCGAGATTGTATCGAGTTCCGATTACGCGGGGTCCACCACAGGAAGGCCACGATCTTTAGTTCTTATGATCTTTTGCTGGCTTATTCATTAGGGACAGCACTGCTTCAGATGGGATTCGAGACCCCTGTCATAGATCGACGAATCGAGAGAGTGCTTCGACCACACCCTGCTAGGTGCAGCACTCAGTTGTAGGCCTGGTGGACACTGCCTAAAAACAGTGAGGATCGGGTACATGGTCAGATGACCCAGCGCCCTGAGTAAAAGGCAGGCACTAACTCAGGTTGGCTAAGCCCAAGCCTCCCAGTCTGTCGCCTTCGTGATCACGTATGATAACTGCATACCGCGTAGGTCTGACAGCCAATGCCGTCCTTGAGGTGGTTTACCACACTCGCAACTACACTTTCCCGGCACGACATGAATTTTGGGCTGCGGCTACATAAACGGGGCATCCGAATGTTTTCTGGCAGCCACTGGTTCGGAAAATCGCAGTTATTGGATGCGATAGCTTTGATAGCACCATGGGAGAAGTAGAGCAGATAGACTCGAGCTTACTAGTCGCATTTTAAGCAAGCAAGTCTGTTGCGACGTTCCCAGTCGGCTGAAAGTCTCCGTCACGGCGCCCGAGTAACAGTTCCATGCAAATAATTGTCTAAGCGCGAAGTTTTTATGAGTTAGACGTCGAACGCGTAGCTCCTGTTCCGGGTGACCTGTCAATGTCTCTATTACGGTCGGGTGTATTGGTCTTAGACAGATTAGTGGGCGCCCGTTTGGAGGACTGCTCAAAGAATCCCTAAGGCGGTCATAGTATTACTGTGACACCCGTGCGGCAGGTTAACGTGGGGGCCTGAGGACTGACGTACCGTTTACCGGGGACGTGGATGCAGGCATTCACAGAGTCGACATCGTCTCTCTCTTGTACCCCACTGAGTTCCACTAAGATCTTAGTGTATGCCCTGCAGGACATATCCGGCAGTCATGGTGTTGGTCTCAGTAGCCTTCTTGCAGGGAGGAGTAGTTCAATTGGGGACTGCTGCAGTGATTCTTTTGCTCGGCTTTGTAAATTAACTCCTCGGTAGTGATGTCGCCATGTCCTCGCGACTGCCGGCGCCTTCCGGTAATAGCCCCTCTTGGCCCTATTCTCGAATTGAGGAAGTTTCGATAGGACATGGCGCTTGCCCGTGGAGACATAATATCCCTGAAACCGGGACCAGTCCCGCAGCCAGGTGACCCACACTGACATTACGTGTCGGGTTCTTGTGGTGAGCACTAGGGGATCGCTAAAGAGCCGTTATAAGCGTGAGTCTCACTTATGCGTTATCGCGTGGCTCGGTTTGTCCGAATGCAAGAATAGTGTGGGAGCTAAGTGCGCGTAATTAACGGGATCTAGCTGCGCGGGCTAGCCGCTGGTGGGGGGTCTGTTATCTGGCCCCCTGTCGCACCAGGCTTACAAGCTTACTACAGCGCGTATTGCAGTACCCGATGCCTCCATGTAGAACATGGGCGTAGCATAGACTCACTGTTCTGCGGATCACCAGAAACGTGGGTAAACGTCACTTTGAAAATAGAGCGAATTCTGTTGGTAAGGCTAATTAACGCATGTGAAGCTTAAAAGGCTACTGAGTCGGGCGACACATATACCCAAAGGGACCACGAAGGGCCCCTGAACTGCGGGGGGCCGCTCCCTCTTCTGTCCGCTATTCAAAAAACAAGTAACACCTTATGCTTGAAGACTGGCAAATAATACACACATCAGGTAATATCGGGCTCTAGCAATACCTCCGGTGGTAACCGTTCCTTAATCACTGCGCTCGACTAAGCGTACGCGAACACAAAAGCAATGCAACCCACCAAAGAGGCCGATGAAGGCAAACAGCAAGGGCGCGGGAGGCGGCTGGTTGAACGCGCTCTCGTATTAGAGTAATTGTCGTTTCAGCCATCCACTCGGACTACAGCGATATCTATCGTGCTGTGTTAAGATTTCTGTTTATCCCACTTGTAAACGGTGGTGAAAAGATCAAGTTAAGTATAACTTGCGCAAATTAGGTGGGGGCCCTCCCAACAGGTATCTGAACATTGTGTAACGGCGTTGAGGTCTAGGCGTGGGGGGTCACCTTAGCATCCCGCATTTAATCAAGTCGAGCCCCCCTCACCCGTCCTCCCCTAGTAATAGAGCTAAGCCGTACGGGTGTTGTTTTGTGAGCTGATTTGGCGGCCTCCAAGAACACTCTA
seq00004   GATGGACACCCGGCCGGCGTGGTCCTCTTTGTATTGAATTAAACGTTGAATCAGGCGAGATTGTATCGAGTTCCGATTACGCGGGGTCCACCACAGGAAGGCCACGATCTTTAGTTCTTATGATCTTTTGCTGGCTTATTCATTAGGGACAGCACTGCTTCAGATGGGATTCGAGACCCCTGTCATAGATCGACGAATCGAGAGAGTGCTTCGACCACACCCTGCTAGGTGCAGCACTCAGTTGTAGGCCTGGTGGACACTGCCTAAAAACAGTGAGGATCGGGTACATGGTCAGATGACCCAGCGCCCTGAGTAAAAGGCAGGCACTAACTCAGGTTGGCTAAGCCCAAGCCTCCCAGTCTGTCGCCTTCGTGATCACGTATGATAACTGCATACCGCGTAGGTCTGACAGCCAATGCCGTCCTTGAGGTGGTTTACCACACTCGCAACTACACTTTCCCGGCACGACATGAATTTTGGGCTGCGGCTACATAAACGGGGCATCCGAATGTTTTCTGGCAGCCACTGGTTCGGAAAATCGCAGTTATTGGATGCGATAGCTTTGATAGCACCATGGGAGAAGTAGAGCAGATAGACTCGAGCTTACTAGTCGCATTTTAAGCAAGCAAGTCTGTTGCGACGTTCCCAGTCGGCTGAAAGTCTCCGTCACGGCGCCCGAGTAACAGTTCCATGCAAATAATTGTCTAAGCGCGAAGTTTTTATGAGTTAGACGTCCAACGCGTAGCTCCTGTTCCGGGTGACCTGTCAATGTCTCTATTACGGTCGGGTGTATTGGTCTTAGACAGATTAGTGGGCGCCCGTTTGGAGGACTGCTCAAAGAATCCCTAAGGCGGTCATAGTATTACTGTGACACCCGTGCGGCAGGTTAACGTGGGGGCCTGAGGACTGACGTACCGTTTACCGGGGACGTGGATGCAGGCATTCACAGAGTCGACATCGTCTCTCTCTTGTACCCCACTGAGTTCCACTAAGATCTTAGTGTATGCCCTGCAGGACATATCCGGCAGTCATGGTGTTGGTCTCAGTAGCCTTCTTGCAGGGAGGAGTAGTTCAATTGGGGACTGCTGCAGTGATTCTTTTGCTCGGCTTTGTAAATTAACTCCTCGGTAGTGATGTCGCCATGTCCTCGCGACTGCCGGCGCCTTCCGGTAATAGCCCCTCTTGGCCCTATTCTCGAATTGAGGAAGTTTCGATAGGACATGGCGCTTGCCCGTGGAGACATAATATCCCTGAAACCGGGACCAGTCCCGCAGCCAGGTGACCCACACTGACATTACGTGTCGGGTTCTTGTGGTGAGCACTAGGGGATCGCTAAAGAGCCGTTATAAGCGTGAGTCTCACTTATGCGTTATCGCGTGGCTCGGTTTGTCCGAATGCAAGAATAGTGTGGGAGCTAAGTGCGCGTAATTAACGGGATCTAGCTGCGCGGGCTAGCCGCTGGTGGGGGGTCTGTTAGCTGGCCCCCTGTCGCACCAGGCTTACAAGCTTACTACAGCGCGTATTGCAGTACCCGATGCCTCCATGTAGAACATGGGCGTAGCATAGACTCACTGTTCTGCGGATCACCAGAAACGTGGGTAAACGTCACTTTGAAAATAGAGCGAATTCTGTTGGTAAGGCTAATTAACGCATGTGAAGCTTAAAAGGCTACTGAGTCGGGCGACACATATACCCAAAGGGACCACGAAGGGCCCCTGAACTGCGGGGGGCCGCTCCCTCTTCTGTCCGCTATTCAAAAAACAAGTAACACCTTATGCTTGAAGACTGGCAAATAATACACACATCAGGTAATATCGGGCTCTAGCAATACCTCCGGTGGTAACCGTTCCTTAATCACTGCGCTCGACTAAGCGTACGCGAACACAAAAGCAATGCAACCCACCAAAGAGGCCGATGAAGGCAAACAGCAAGGGCGCGGGAGGCGGCTGGTTGAACGCGCTCTCGTATTAGAGTAATTGTCGTTTCAGCCATCCACTCGGACTACAGCGATATCTATCGTGCTGTGTTAAGATTTCTGTTTATCCCACTTGTAAACGGTGGTGAAAAGATCAAGTTAAGTATAACTTGCGCAAATTAGGTGGGGGCCCTCCCAACAGGTATCTGAACATTGTGTAACGGCGTTGAGGTCTAGGCGTGGGGGGTCACCTTAGCATCCCGCATTTAATCAAGTCGAGCCCCCCTCACCCGTCCTCCCCTAGTAATAGAGCTAAGCCGTACGGGTGTTGTTTTGTGAGCTGATATGGCGGCCTCCAAGAACACTCTA
seq00005   GATGGACACCCGGCCGGCGTGGTCCTCTTTGTATTGAATTAAACGTTGAATCAGGCGAGATTGTATCGAGTTCCGATTACGCGGGGTCCACCACAGGAAGGCCACGATCTTTAGTTCTTATGATCTTTTGCTGGCTTATTCATTAGGGACAGCACTGCTTCAGATGGGATTCGAGACCCCTGTCATAGATCGACGAATCGAGAGAGTGCTTCGACCACACCCTGCTAGGTGCAGCACTCAGTTGTAGGCCTGGTGGACACTGCCTAAAAACAGTGAGGATCGGGTACATGGTCAGATGACCCAGCGCCCTGAGTAAAAGGCAGGCACTAACTCAGGTTGGCTAAGCCCAAGCCTCCCAGTCTGTCGCCTTCGTGATCACGTATGATAACTGCATACCGCGTAGGTCTGACAGCCAATGCCGTCCTTGAGGTGGTTTACCACACTCGCAACTACACTTTCCCGGCACGACATGAATTTTGGGCTGCGGCTACATAAACGGGGCATCCGAATGTTTTCTGGCAGCCACTGGTTCGGAAAATCGCAGTTATTGGATGCGATAGCTTTGATAGCACCATGGGAGAAGTAGAGCAGATAGACTCGAGCTTACTAGTCGCATTTTAAGCAAGCAAGTCTGTTGCGACGTTCCCAGTCGGCTGAAAGTCTCCGTCACGGCGCCCGAGTAACAGTTCCATGCAAATAATTGTCTAAGCGCGAAGTTTTTATGAGTTAGACGTCCAACGCGTAGCTCCTGTTCCGGGTGACCTGTCAATGTCTCTATTACGGTCGGGTGTATTGGTCTTAGACAGATTAGTGGGCGCCCGTTTGGAGGACTGCTCAAAGAATCCCTAAGGCGGTCATAGTATTACTGTGACACCCGTGCGGCAGGTTAACGTGGGGGCCTGAGGACTGACGTACCGTTTACCGGGGACGTGGATGCAGGCATTCACAGAGTCGACATCGTCTCTCTCTTGTACCCCACTGAGTTCCACTAAGATCTTAGTGTATGCCCTGCAGGACATATCCGGCAGTCATGGTGTTGGTCTCAGTAGCCTTCTTGCAGGGAGGAGTAGTTCAATTGGGGACTGCTGCAGTGATTCTTTTGCTCGGCTTTGTAAATTAACTCCTCGGTAGTGATGTCGCCATGTCCTCGCGACTGCCGGCGCCTTCCGGTAATAGCCCCTCTTGGCCCTATTCTCGAATTGAGGAAGTTTCGATAGGACATGGCGCTTGCCCGTGGAGACATAATATCCCTGAAACCGGGACCAGTCCCGCAGCCAGGTGACCCACACTGACATTACGTGTCGGGTTCTTGTGGTGAGCACTAGGGGATCGCTAAAGAGCCGTTATAAGCGTGAGTCTCACTTATGCGTTATCGCGTGGCTCGGTTTCTCCGAATGCAAGAATAGTGTGGGAGCTAAGTGCGCGTAATTAACGGGATCTAGCTGCGCGGGCTAGCCGCTGGTGGGGGGTCTGTTATCTGGCCCCCTGTCGCACCAGGCTTACAAGCTTACTACAGCGCGTATTGCAGTACCCGATGCCTCCATGTAGAACATGGGCGTAGCATAGACTCACTGTTCTGCGGATCACCAGAAACGTGGGTAAACGTCACTTTGAAAATAGAGCGAATTCTGTTGGTAAGGCTAATTAACGCATGTGAAGCTTAAAAGGCTACTGAGTCGGGCGACACATATACCCAAAGGGACCACGAAGGGCCCCTGAACTGCGGGGGGCCGCTCCCTCTTCTGTCCGCTATTCAAAAAACAAGTAACACCTTATGCTTGAAGACTGGCAAATAATATACACATCAGGTAATATCGGGCTCTAGCAATACCTCCGGTGGTAACCGTTCCTTAATCACTGCGCTCGACTAAGCGTACGCGAACACAAAAGCAATGCAACCCACCAAAGAGGCCGATGAAGGCAAACAGCAAGGGCGCGGGAGGCGGCTGGTTGAACGCGCTCTCGTATTAGAGTAATTGTCGTTTCAGCCATCCACTCGGACTACAGCGATATCTATCGTGCTGTGTTAAGATTTCTGTTTATCCCACTTGTAAACGGTGGTGAAAAGATCAAGTTAAGTATAACTTGCGCAAATTAGGTGGGGGCCCTCCCAACAGGTATCTGAACATTGTGTAACGGCGTTGAGGTCTAGGCGTGGGGGGTCACCTTAGCATCCCGCATTTAATCAAGTCGAGCCCCCCTCACCCGTCCTCCCCTAGTAATAGAGCTAAGCCGTACGGGTGTTGTTTTGTGAGCTGATATGGCGGCCTCCAAGAACACTCTA
seq00006   GATGGACACCCGGCCGGCGTGGTCCTCTTTGTATTGAATTAAACGTTGAATCAGGCGAGATTGTATCGAGTTCCGATTACGCGGGGTCCACCACAGGAAGGCCACGATCTTTAGTTCTTATGATCTTTTGCTGGCTTATTCATTAGGGACAGCACTGCTTCAGATGGGATTCGAGACCCCTGTCATAGATCGACGAATCGAGAGAGTGCTTCGACCACACCCTGCTAGGTGCAGCACTCAGTTGTAGGCCTGGTGGACACTGCCTAAAAACAGTGAGGATCGGGTACATGGTCAGATGACCCAGCGCCCTGAGTAAAAGGCAGGCACTAACTCAGGTTGGCTAAGCCCAAGCCTCCCAGTCTGTCGCCTTCGTGATCACGTATGATAACTGCATACCGCGTAGGTCTGACAGCCAATGCCGTCCTTGAGGTGGTTTACCACACTCGCAACTACACTTTCCCGGCACGACATGAATTTTGGGCTGCGGCTACATAAACGGGGCATCCGAATGTTTTCTGGCAGCCACTGGTTCGGAAAATCGCAGTTATTGGATGCGATAGCTTTGATAGCACCATGGGAGAAGTAGAGCAGATAGACTCGAGCTTACTAGTCGCATTTTAAGCAAGCAAGTCTGTTGCGACGTTCCCAGTCGGCTGAAAGTCTCCGTCACGGCGCCCGAGTAACAGTTCCATGCAAATAATTGTCTAAGCGCGAAGTTTTTATGAGTTAGACGTCCAACGCGTAGCTCCTGTTCCGGGTGACCTGTCAATGTCTCTATTACGGTCGGGTGTATTGGTCTTAGACAGATTAGTGGGCGCCCGTTTGGAGGACTGCTCAAAGAATCCCTAAGGCGGTCATAGTATTACTGTGACACCCGTGCGGCAGGTTAACGTGGGGGCCTGAGGACTGACGTACCGTTTACCGGGGACGTGGATGCAGGCATTCACAGAGTCGACATCGTCTCTCTCTTGTACCCCACTGAGTTCCACTAAGATCTTAGTGTATGCCCTGCAGGACATATCCGGCAGTCATGGTGTTGGTCTCAGTAGCCTTCTTGCAGGGAGGAGTAGTTCAATTGGGGACTGCTGCAGTGATTCTTTTGCTCGGCTTTGTAAATTAACTCCTCGGTAGTGATGTCGCCATGTCCTCGCGACTGCCGGCGCCTTCCGGTAATAGCCCCTCTTGGCCCTATTCTCGAATTGAGGAAGTTTCGATAGGACATGGCGCTTGCCCGTGGAGACATAATATCCCTGAAACCGGGACCAGTCCCGCAGCCAGGTGACCCACACTGACATTACGTGTCGGGTTCTTGTGGTGAGCACTAGGGGATCGCTAAAGAGCCGTTATAAGCGTGAGTCTCACTTATGCGTTATCGCGTGGCTCGGTTTGTCCGAATGCAAGAATAGTGTGGGAGCTAAGTGCGCGTAATTAACGGGATCTAGCTGCGCGGGCTAGCCGCTGGTGGGGGGTCTGTTATCTGGCCCCCTGTCGCACCAGGCTTACAAGCTTACTACAGCGCGTATTGCAGTACCCGATGCCTCCATGTAGAACATGGGCGTAGCATAGACTCACTGTTCTGCGGATCACCAGAAACGTGGGTAAACGTCACTTTGAAAATAGAGCGAATTCTGTTGGTAAGGCTAATTAACGCATGTGAAGCTTAAAAGGCTACTGAGTCGGGCGACACATATACCCAAAGGGACCACGAAGGGCCCCTGAACTGCGGGGGGCCGCTCCCTCTTCTGTCCGCTATTCAAAAAACAAGTAACACCTTATGCTTGAAGACTGGCAAATAATACACACATCAGGTAATATCGGGCTCTAGCAATACCTCCGGTGGTAACCGTTCCTTAATCACTGCGCTCGACTAAGCGTACGCGAACACAAAAGCAATGCAACCCACCAAAGAGGCCGATGAAGGCAAACAGCAAGGGCGCGGGAGGCGGCTGGTTGAACGCGCTCTCGTATTAGAGTAATTGTCGTTTCAGCCATCCACTCGGACTACAGCGATATCTATCGTGCTGTGTTAAGATTTCTGTTTATCCCACTTGTAAACGGTGGTGAAAAGATCAAGTTAAGTATAACTTGCGCAAATTAGGTGGGGGCCCTCCCAACAGGTATCTGAACATTGTGTAACGGCGTTGAGGTCTAGGCGTGGGGGGTCACCTTAGCATCCCGCATTTAATCAAGTCGAGCCCCCCTCACCCGTCCTCCCCTAGTAATAGAGCTAAGCCGTACGGGTGTTGTTTTGTGAGCTGATATGGCGGCCTCCAAGAACACTCTA
seq00007   GATGGACACCCGGCCGGCGTGGTCCTCTTTGTATTGAATTAAACGTTGAATCAGGCGAGATTGTATCGAGTTCCGATTACGCGGGGTCCACCACAGGAAGGCCACGATCTTTAGTTCTTATGATCTTTTGCTGGCTTATTCATTAGGGACAGCACTGCTTCAGATGGGATTCGAGACCCCTGTCATAGATCGACGAATCGAGAGAGTGCTTCGACCACACCCTGCTAGGTGCAGCACTCAGTTGTAGGCCTGGTGGACACTGCCTAAAAACAGTGAGGATCGGGTACATGGTCAGATGACCCAGCGCCCTGAGTAAAAGGCAGGCACTAACTCAGGTTGGCTAAGCCCAAGCCTCCCAGTCTGTCGCCTTCGTGATCACGTATGATAACTGCATACCGCGTAGGTCTGACAGCCAATGCCGTCCTTGAGGTGGTTTACCACACTCGCAACTACACTTTCCCGGCACGACATGAATTTTGGGCTGCGGCTACATAAACGGGGCATCCGAATGTTTTCTGGCAGCCACTGGTTCGGAAAATCGCAGTTATTGGATGCGATAGCTTTGATAGCACCATGGGAGAAGTAGAGCAGATAGACTCGAGCTTACTAGTCGCATTTTAAGCAAGCAAGTCTGTTGCGACGTTCCCAGTCGGCTGAAAGTCTCCGTCACGGCGCCCGAGTAACAGTTCCATGCAAATAATTGTCTAAGCGCGAAGTTTTTATGAGTTAGACGTCCAACGCGTAGCTCCTGTTCCGGGTGACCTGTCAATGTCTCTATTACGGTCGGGTGTATTGGTCTTAGACAGATTAGTGGGCGCCCGTTTGGAGGACTGCTCAAAGAATCCCTAAGGCGGTCATAGTATTACTGTGACACCCGTGCGGCAGGTTAACGTGGGGGCCTGAGGACTGACGTACCGTTTACCGGGGACGTGGATGCAGGCATTCACAGAGTCGACATCGTCTCTCTCTTGTACCCCACTGAGTTCCACTAAGATCTTAGTGTATGCCCTGCAGGACATATCCGGCAGTCATGGTGTTGGTCTCAGTAGCCTTCTTGCAGGGAGGAGTAGTTCAATTGGGGACTGCTGCAGTGATTCTTTTGCTCGGCTTTGTAAATTAACTCCTCGGTAGTGATGTCGCCATGTCCTCGCGACTGCCGGCGCCTTCCGGTAATAGCCCCTCTTGGCCCTATTCTCGAATTGAGGAAGTTTCGATAGGACATGGCGCTTGCCCGTGGAGACATAATATCCCTGAAACCGGGACCAGTCCCGCAGCCAGGTGACCCACACTGACATTACGTGTCGGGTTCTTGTGGTGAGCACTAGGGGATCGCTAAAGAGCCGTTATAAGCGTGAGTCTCACTTATGCGTTATCGCGTGGCTCGGTTTCTCCGAATGCAAGAATAGTGTGGGAGCTAAGTGCGCGTAATTAACGGGATCTAGCTGCGCGGGCTAGCCGCTGGTGGGGGGTCTGTTATCTGGCCCCCTGTCGCACCAGGCTTACAAGCTTACTACAGCGCGTATTGCAGTACCCGATGCCTCCATGTAGAACATGGGCGTAGCATAGACTCACTGTTCTGCGGATCACCAGAAACGTGGGTAAACGTCACTTTGAAAATAGAGCGAATTCTGTTGGTAAGGCTAATTAACGCATGTGAAGCTTAAAAGGCTACTGAGTCGGGCGACACATATACCCAAAGGGACCACGAAGGGCCCCTGAACTGCGGGGGGCCGCTCCCTCTTCTGTCCGCTATTCAAAAAACAAGTAACACCTTATGCTTGAAGACTGGCAAATAATATACACATCAGGTAATATCGGGCTCTAGCAATACCTCCGGTGGTAACCGTTCCTTAATCACTGCGCTCGACTAAGCGTACGCGAACACAAAAGCAATGCAACCCACCAAAGAGGCCGATGAAGGCAAACAGCAAGGGCGCGGGAGGCGGCTGGTTGAACGCGCTCTCGTATTAGAGTAATTGTCGTTTCAGCCATCCACTCGGACTACAGCGATATCTATCGTGCTGTGTTAAGATTTCTGTTTATCCCACTTGTAAACGGTGGTGAAAAGATCAAGTTAAGTATAACTTGCGCAAATTAGGTGGGGGCCCTCCCAACAGGTATCTGAACATTGTGTAACGGCGTTGAGGTCTAGGCGTGGGGGGTCACCTTAGCATCCCGCATTTAATCAAGTCGAGCCCCCCTCACCCGTCCTCCCCTAGTAATAGAGCTAAGCCGTACGGGTGTTGTTTTGTGAGCTGATATGGCGGCCTCCAAGAACACTCTA
seq00008   GATGGACACCCGGCCGGCGTGGTCCTCTTTGTATTGAATTAAACGTTGAATCAGGCGAGATTGTATCGAGTTCCGATTACGCGGGGTCCACCACAGGAAGGCCACGATCTTTAGTTCTTATGATCTTTTGCTGGCTTATTCATTAGGGACAGCACTGCTTCAGATGGGATTCGAGACCCCTGTCATAGATCGACGAATCGAGAGAGTGCTTCGACCACACCCTGCTAGGTGCAGCACTCAGTTGTAGGCCTGGTGGACACTGCCTAAAAACAGTGAGGATCGGGTACATGGTCAGATGACCCAGCGCCCTGAGTAAAAGGCAGGCACTAACTCAGGTTGGCTAAGCCCAAGCCTCCCAGTCTGTCGCCTTCGTGATCACGTATGATAACTGCATACCGCGTAGGTCTGACAGCCAATGCCGTCCTTGAGGTGGTTTACCACACTCGCAACTACACTTTCCCGGCACGACATGAATTTTGGGCTGCGGCTACATAAACGGGGCATCCGAATGTTTTCTGGCAGCCACTGGTTCGGAAAATCGCAGTTATTGGATGCGATAGCTTTGATAGCACCATGGGAGAAGTAGAGCAGATAGACTCGAGCTTACTAGTCGCATTTTAAGCAAGCAAGTCTGTTGCGACGTTCCCAGTCGGCTGAAAGTCTCCGTCACGGCGCCCGAGTAACAGTTCCATGCAAATAATTGTCTAAGCGCGAAGTTTTTATGAGTTAGACGTCGAACGCGTAGCTCCTGTTCCGGGTGACCTGTCAATGTCTCTATTACGGTCGGGTGTATTGGTCTTAGACAGATTAGTGGGCGCCCGTTTGGAGGACTGCTCAAAGAATCCCTAAGGCGGTCATAGTATTACTGTGACACCCGTGCGGCAGGTTAACGTGGGGGCCTGAGGACTGACGTACCGTTTACCGGGGACGTGGATGCAGGCATTCACAGAGTCGACATCGTCTCTCTCTTGTACCCCACTGAGTTCCACTAAGATCTTAGTGTATGCCCTGCAGGACATATCCGGCAGTCATGGTGTTGGTCTCAGTAGCCTTCTTGCAGGGAGGAGTAGTTCAATTGGGGACTGCTGCAGTGATTCTTTTGCTCGGCTTTGTAAATTAACTCCTCGGTAGTGATGTCGCCATGTCCTCGCGACTGCCGGCGCCTTCCGGTAATAGCCCCTCTTGGCCCTATTCTCGAATTGAGGAAGTTTCGATAGGACATGGCGCTTGCCCGTGGAGACATAATATCCCTGAAACCGGGACCAGTCCCGCAGCCAGGTGACCCACACTGACATTACGTGTCGGGTTCTTGTGGTGAGCACTAGGGGATCGCTAAAGAGCCGTTATAAGCGTGAGTCTCACTTATGCGTTATCGCGTGGCTCGGTTTGTCCGAATGCAAGAATAGTGTGGGAGCTAAGTGCGCGTAATTAACGGGATCTAGCTGCGCGGGCTAGCCGCTGGTGGGGGGTCTGTTATCTGGCCCCCTGTCGCACCAGGCTTACAAGCTTACTACAGCGCGTATTGCAGTACCCGATGCCTCCATGTAGAACATGGGCGTAGCATAGACTCACTGTTCTGCGGATCACCAGAAACGTGGGTAAACGTCACTTTGAAAATAGAGCGAATTCTGTTGGTAAGGCTAATTAACGCATGTGAAGCTTAAAAGGCTACTGAGTCGGGCGACACATATACCCAAAGGGACCACGAAGGGCCCCTGAACTGCGGGGGGCCGCTCCCTCTTCTGTCCGCTATTCAAAAAACAAGTAACACCTTATGCTTGAAGACTGGCAAATAATACACACATCAGGTAATATCGGGCTCTAGCAATACCTCCGGTGGTAACCGTTCCTTAATCACTGCGCTCGACTAAGCGTACGCGAACACAAAAGCAATGCAACCCACCAAAGAGGCCGATGAAGGCAAACAGCAAGGGCGCGGGAGGCGGCTGGTTGAACGCGCTCTCGTATTAGAGTAATTGTCGTTTCAGCCATCCACTCGGACTACAGCGATATCTATCGTGCTGTGTTAAGATTTCTGTTTATCCCACTTGTAAACGGTGGTGAAAAGATCAAGTTAAGTATAACTTGCGCAAATTAGGTGGGGGCCCTCCCAACAGGTATCTGAACATTGTGTAACGGCGTTGAGGTCTAGGCGTGGGGGGTCACCTTAGCATCCCGCATTTAATCAAGTCGAGCCCCCCTCACCCGTCCTCCCCTAGTAATAGAGCTAAGCCGTACGGGTGTTGTTTTGTGAGCTGATTTGGCGGCCTCCAAGAACACTCTA
seq00009   GATGGACACCCGGCCGGCGTGGTCCTCTTTGTATTGAATTAAACGTTGAATCAGGCGAGATTGTATCGAGTTCCGATTACGCGGGGTCCACCACAGGAAGGCCACGATCTTTAGTTCTTATGATCTTTTGCTGGCTTATTCATTAGGGACAGCACTGCTTCAGATGGGATTCGAGACCCCTGTCATAGATCGACGAATCGAGAGAGTGCTTCGACCACACCCTGCTAGGTGCAGCACTCAGTTGTAGGCCTGGTGGACACTGCCTAAAAACAGTGAGGATCGGGTACATGGTCAGATGACCCAGCGCCCTGAGTAAAAGGCAGGCACTAACTCAGGTTGGCTAAGCCCAAGCCTCCCAGTCTGTCGCCTTCGTGATCACGTATGATAACTGCATACCGCGTAGGTCTGACAGCCAATGCCGTCCTTGAGGTGGTTTACCACACTCGCAACTACACTTTCCCGGCACGACATGAATTTTGGGCTGCGGCTACATAAACGGGGCATCCGAATGTTTTCTGGCAGCCACTGGTTCGGAAAATCGCAGTTATTGGATGCGATAGCTTTGATAGCACCATGGGAGAAGTAGAGCAGATAGACTCGAGCTTACTAGTCGCATTTTAAGCAAGCAAGTCTGTTGCGACGTTCCCAGTCGGCTGAAAGTCTCCGTCACGGCGCCCGAGTAACAGTTCCATGCAAATAATTGTCTAAGCGCGAAGTTTTTATGAGTTAGACGTCCAACGCGTAGCTCCTGTTCCGGGTGACCTGTCAATGTCTCTATTACGGTCGGGTGTATTGGTCTTAGACAGATTAGTGGGCGCCCGTTTGGAGGACTGCTCAAAGAATCCCTAAGGCGGTCATAGTATTACTGTGACACCCGTGCGGCAGGTTAACGTGGGGGCCTGAGGACTGACGTACCGTTTACCGGGGACGTGGATGCAGGCATTCACAGAGTCGACATCGTCTCTCTCTTGTACCCCACTGAGTTCCACTAAGATCTTAGTGTATGCCCTGCAGGACATATCCGGCAGTCATGGTGTTGGTCTCAGTAGCCTTCTTGCAGGGAGGAGTAGTTCAATTGGGGACTGCTGCAGTGATTCTTTTGCTCGGCTTTGTAAATTAACTCCTCGGTAGTGATGTCGCCATGTCCTCGCGACTGCCGGCGCCTTCCGGTAATAGCCCCTCTTGGCCCTATTCTCGAATTGAGGAAGTTTCGATAGGACATGGCGCTTGCCCGTGGAGACATAATATCCCTGAAACCGGGACCAGTCCCGCAGCCAGGTGACCCACACTGACATTACGTGTCGGGTTCTTGTGGTGAGCACTAGGGGATCGCTAAAGAGCCGTTATAAGCGTGAGTCTCACTTATGCGTTATCGCGTGGCTCGGTTTCTCCGAATGCAAGAATAGTGTGGGAGCTAAGTGCGCGTAATTAACGGGATCTAGCTGCGCGGGCTAGCCGCTGGTGGGGGGTCTGTTATCTGGCCCCCTGTCGCACCAGGCTTACAAGCTTACTACAGCGCGTATTGCAGTACCCGATGCCTCCATGTAGAACATGGGCGTAGCATAGACTCACTGTTCTGCGGATCACCAGAAACGTGGGTAAACGTCACTTTGAAAATAGAGCGAATTCTGTTGGTAAGGCTAATTAACGCATGTGAAGCTTAAAAGGCTACTGAGTCGGGCGACACATATACCCAAAGGGACCACGAAGGGCCCCTGAACTGCGGGGGGCCGCTCCCTCTTCTGTCCGCTATTCAAAAAACAAGTAACACCTTATGCTTGAAGACTGGCAAATAATATACACATCAGGTAATATCGGGCTCTAGCAATACCTCCGGTGGTAACCGTTCCTTAATCACTGCGCTCGACTAAGCGTACGCGAACACAAAAGCAATGCAACCCACCAAAGAGGCCGATGAAGGCAAACAGCAAGGGCGCGGGAGGCGGCTGGTTGAACGCGCTCTCGTATTAGAGTAATTGTCGTTTCAGCCATCCACTCGGACTACAGCGATATCTATCGTGCTGTGTTAAGATTTCTGTTTATCCCACTTGTAAACGGTGGTGAAAAGATCAAGTTAAGTATAACTTGCGCAAATTAGGTGGGGGCCCTCCCAACAGGTATCTGAACATTGTGTAACGGCGTTGAGGTCTAGGCGTGGGGGGTCACCTTAGCATCCCGCATTTAATCAAGTCGAGCCCCCCTCACCCGTCCTCCCCTAGTAATAGAGCTAAGCCGTACGGGTGTTGTTTTGTGAGCTGATATGGCGGCCTCCAAGAACACTCTA
seq00010   GATGGACACCCGGCCGGCGTGGTCCTCTTTGTATTGAATTAAACGTTGAATCAGGCGAGATTGTATCGAGTTCCGATTACGCGGGGTCCACCACAGGAAGGCCACGATCTTTAGTTCTTATGATCTTTTGCTGGCTTATTCATTAGGGACAGCACTGCTTCAGATGGGATTCGAGACCCCTGTCATAGATCGACGAATCGAGAGAGTGCTTCGACCACACCCTGCTAGGTGCAGCACTCAGTTGTAGGCCTGGTGGACACTGCCTAAAAACAGTGAGGATCGGGTACATGGTCAGATGACCCAGCGCCCTGAGTAAAAGGCAGGCACTAACTCAGGTTGGCTAAGCCCAAGCCTCCCAGTCTGTCGCCTTCGTGATCACGTATGATAACTGCATACCGCGTAGGTCTGACAGCCAATGCCGTCCTTGAGGTGGTTTACCACACTCGCAACTACACTTTCCCGGCACGACATGAATTTTGGGCTGCGGCTACATAAACGGGGCATCCGAATGTTTTCTGGCAGCCACTGGTTCGGAAAATCGCAGTTATTGGATGCGATAGCTTTGATAGCACCATGGGAGAAGTAGAGCAGATAGACTCGAGCTTACTAGTCGCATTTTAAGCAAGCAAGTCTGTTGCGACGTTCCCAGTCGGCTGAAAGTCTCCGTCACGGCGCCCGAGTAACAGTTCCATGCAAATAATTGTCTAAGCGCGAAGTTTTTATGAGTTAGACGTCGAACGCGTAGCTCCTGTTCCGGGTGACCTGTCAATGTCTCTATTACGGTCGGGTGTATTGGTCTTAGACAGATTAGTGGGCGCCCGTTTGGAGGACTGCTCAAAGAATCCCTAAGGCGGTCATAGTATTACTGTGACACCCGTGCGGCAGGTTAACGTGGGGGCCTGAGGACTGACGTACCGTTTACCGGGGACGTGGATGCAGGCATTCACAGAGTCGACATCGTCTCTCTCTTGTACCCCACTGAGTTCCACTAAGATCTTAGTGTATGCCCTGCAGGACATATCCGGCAGTCATGGTGTTGGTCTCAGTAGCCTTCTTGCAGGGAGGAGTAGTTCAATTGGGGACTGCTGCAGTGATTCTTTTGCTCGGCTTTGTAAATTAACTCCTCGGTAGTGATGTCGCCATGTCCTCGCGACTGCCGGCGCCTTCCGGTAATAGCCCCTCTTGGCCCTATTCTCGAATTGAGGAAGTTTCGATAGGACATGGCGCTTGCCCGTGGAGACATAATATCCCTGAAACCGGGACCAGTCCCGCAGCCAGGTGACCCACACTGACATTACGTGTCGGGTTCTTGTGGTGAGCACTAGGGGATCGCTAAAGAGCCGTTATAAGCGTGAGTCTCACTTATGCGTTATCGCGTGGCTCGGTTTGTCCGAATGCAAGAATAGTGTGGGAGCTAAGTGCGCGTAATTAACGGGATCTAGCTGCGCGGGCTAGCCGCTGGTGGGGGGTCTGTTATCTGGCCCCCTGTCGCACCAGGCTTACAAGCTTACTACAGCGCGTATTGCAGTACCCGATGCCTCCATGTAGAACATGGGCGTAGCATAGACTCACTGTTCTGCGGATCACCAGAAACGTGGGTAAACGTCACTTTGAAAATAGAGCGAATTCTGTTGGTAAGGCTAATTAACGCATGTGAAGCTTAAAAGGCTACTGAGTCGGGCGACACATATACCCAAAGGGACCACGAAGGGCCCCTGAACTGCGGGGGGCCGCTCCCTCTTCTGTCCGCTATTCAAAAAACAAGTAACACCTTATGCTTGAAGACTGGCAAATAATACACACATCAGGTAATATCGGGCTCTAGCAATACCTCCGGTGGTAACCGTTCCTTAATCACTGCGCTCGACTAAGCGTACGCGAACACAAAAGCAATGCAACCCACCAAAGAGGCCGATGAAGGCAAACAGCAAGGGCGCGGGAGGCGGCTGGTTGAACGCGCTCTCGTATTAGAGTAATTGTCGTTTCAGCCATCCACTCGGACTACAGCGATATCTATCGTGCTGTGTTAAGATTTCTGTTTATCCCACTTGTAAACGGTGGTGAAAAGATCAAGTTAAGTATAACTTGCGCAAATTAGGTGGGGGCCCTCCCAACAGGTATCTGAACATTGTGTAACGGCGTTGAGGTCTAGGCGTGGGGGGTCACCTTAGCATCCCGCATTTAATCAAGTCGAGCCCCCCTCACCCGTCCTCCCCTAGTAATAGAGCTAAGCCGTACGGGTGTTGTTTTGTGAGCTGATTTGGCGGCCTCCAAGAACACTCTA
seq00011   GATGGACACCCGGCCGGCGTGGTCCTCTTTGTATTGAATTAAACGTTGAATCAGGCGAGATTGTATCGAGTTCCGATTACGCGGGGTCCACCACAGGAAGGCCACGATCTTTAGTTCTTATGATCTTTTGCTGGCTTATTCATTAGGGACAGCACTGCTTCAGATGGGATTCGAGACCCCTGTCATAGATCGACGAATCGAGAGAGTGCTTCGACCACACCCTGCTAGGTGCAGCACTCAGTTGTAGGCCTGGTGGACACTGCCTAAAAACAGTGAGGATCGGGTACATGGTCAGATGACCCAGCGCCCTGAGTAAAAGGCAGGCACTAACTCAGGTTGGCTAAGCCCAAGCCTCCCAGTCTGTCGCCTTCGTGATCACGTATGATAACTGCATACCGCGTAGGTCTGACAGCCAATGCCGTCCTTGAGGTGGTTTACCACACTCGCAACTACACTTTCCCGGCACGACATGAATTTTGGGCTGCGGCTACATAAACGGGGCATCCGAATGTTTTCTGGCAGCCACTGGTTCGGAAAATCGCAGTTATTGGATGCGATAGCTTTGATAGCACCATGGGAGAAGTAGAGCAGATAGACTCGAGCTTACTAGTCGCATTTTAAGCAAGCAAGTCTGTTGCGACGTTCCCAGTCGGCTGAAAGTCTCCGTCACGGCGCCCGAGTAACAGTTCCATGCAAATAATTGTCTAAGCGCGAAGTTTTTATGAGTTAGACGTCCAACGCGTAGCTCCTGTTCCGGGTGACCTGTCAATGTCTCTATTACGGTCGGGTGTATTGGTCTTAGACAGATTAGTGGGCGCCCGTTTGGAGGACTGCTCAAAGAATCCCTAAGGCGGTCATAGTATTACTGTGACACCCGTGCGGCAGGTTAACGTGGGGGCCTGAGGACTGACGTACCGTTTACCGGGGACGTGGATGCAGGCATTCACAGAGTCGACATCGTCTCTCTCTTGTACCCCACTGAGTTCCACTAAGATCTTAGTGTATGCCCTGCAGGACATATCCGGCAGTCATGGTGTTGGTCTCAGTAGCCTTCTTGCAGGGAGGAGTAGTTCAATTGGGGACTGCTGCAGTGATTCTTTTGCTCGGCTTTGTAAATTAACTCCTCGGTAGTGATGTCGCCATGTCCTCGCGACTGCCGGCGCCTTCCGGTAATAGCCCCTCTTGGCCCTATTCTCGAATTGAGGAAGTTTCGATAGGACATGGCGCTTGCCCGTGGAGACATAATATCCCTGAAACCGGGACCAGTCCCGCAGCCAGGTGACCCACACTGACATTACGTGTCGGGTTCTTGTGGTGAGCACTAGGGGATCGCTAAAGAGCCGTTATAAGCGTGAGTCTCACTTATGCGTTATCGCGTGGCTCGGTTTGTCCGAATGCAAGAATAGTGTGGGAGCTAAGTGCGCGTAATTAACGGGATCTAGCTGCGCGGGCTAGCCGCTGGTGGGGGGTCTGTTATCTGGCCCCCTGTCGCACCAGGCTTACAAGCTTACTACAGCGCGTATTGCAGTACCCGATGCCTCCATGTAGAACATGGGCGTAGCATAGACTCACTGTTCTGCGGATCACCAGAAACGTGGGTAAACGTCACTTTGAAAATAGAGCGAATTCTGTTGGTAAGGCTAATTAACGCATGTGAAGCTTAAAAGGCTACTGAGTCGGGCGACACATATACCCAAAGGGACCACGAAGGGCCCCTGAACTGCGGGGGGCCGCTCCCTCTTCTGTCCGCTATTCAAAAAACAAGTAACACCTTATGCTTGAAGACTGGCAAATAATACACACATCAGGTAATATCGGGCTCTAGCAATACCTCCGGTGGTAACCGTTCCTTAATCACTGCGCTCGACTAAGCGTACGCGAACACAAAAGCAATGCAACCCACCAAAGAGGCCGATGAAGGCAAACAGCAAGGGCGCGGGAGGCGGCTGGTTGAACGCGCTCTCGTATTAGAGTAATTGTCGTTTCAGCCCTCCACTCGGACTACAGCGATATCTATCGTGCTGTGTTAAGATTTCTGTTTATCCCACTTGTAAACGGTGGTGAAAAGATCAAGTTAAGTATAACTTGCGCAAATTAGGTGGGGGCCCTCCCAACAGGTATCTGAACATTGTGTAACGGCGTTGAGGTCTAGGCGTGGGGGGTCACCTTAGCATCCCGCATTTAATCAAGTCGAGCCCCCCTCACCCGTCCTCCCCTAGTAATAGAGCTAAGCCGTACGGGTGTTGTTTTGTGAGCTGATATGGCGGCCTCCAAGAACACTCTA
seq00012   GATGGACACCCGGCCGGCGTGGTCCTCTTTGTATTGAATTAAACGTTGAATCAGGCGAGATTGTATCGAGTTCCGATTACGCGGGGTCCACCACAGGAAGGCCACGATCTTTAGTTCTTATGATCTTTTGCTGGCTTATTCATTAGGGACAGCACTGCTTCAGATGGGATTCGAGACCCCTGTCATAGATCGACGAATCGAGAGAGTGCTTCGACCACACCCTGCTAGGTGCAGCACTCAGTTGTAGGCCTGGTGGACACTGCCTAAAAACAGTGAGGATCGGGTACATGGTCAGATGACCCAGCGCCCTGAGTAAAAGGCAGGCACTAACTCAGGTTGGCTAAGCCCAAGCCTCCCAGTCTGTCGCCTTCGTGATCACGTATGATAACTGCATACCGCGTAGGTCTGACAGCCAATGCCGTCCTTGAGGTGGTTTACCACACTCGCAACTACACTTTCCCGGCACGACATGAATTTTGGGCTGCGGCTACATAAACGGGGCATCCGAATGTTTTCTGGCAGCCACTGGTTCGGAAAATCGCAGTTATTGGATGCGATAGCTTTGATAGCACCATGGGAGAAGTAGAGCAGATAGACTCGAGCTTACTAGTCGCATTTTAAGCAAGCAAGTCTGTTGCGACGTTCCCAGTCGGCTGAAAGTCTCCGTCACGGCGCCCGAGTAACAGTTCCATGCAAATAATTGTCTAAGCGCGAAGTTTTTATGAGTTAGACGTCCAACGCGTAGCTCCTGTTCCGGGTGACCTGTCAATGTCTCTATTACGGTCGGGTGTATTGGTCTTAGACAGATTAGTGGGCGCCCGTTTGGAGGACTGCTCAAAGAATCCCTAAGGCGGTCATAGTATTACTGTGACACCCGTGCGGCAGGTTAACGTGGGGGCCTGAGGACTGACGTACCGTTTACCGGGGACGTGGATGCAGGCATTCACAGAGTCGACATCGTCTCTCTCTTGTACCCCACTGAGTTCCACTAAGATCTTAGTGTATGCCCTGCAGGACATATCCGGCAGTCATGGTGTTGGTCTCAGTAGCCTTCTTGCAGGGAGGAGTAGTTCAATTGGGGACTGCTGCAGTGATTCTTTTGCTCGGCTTTGTAAATTAACTCCTCGGTAGTGATGTCGCCATGTCCTCGCGACTGCCGGCGCCTTCCGGTAATAGCCCCTCTTGGCCCTATTCTCGAATTGAGGAAGTTTCGATAGGACATGGCGCTTGCCCGTGGAGACATAATATCCCTGAAACCGGGACCAGTCCCGCAGCCAGGTGACCCACACTGACATTACGTGTCGGGTTCTTGTGGTGAGCACTAGGGGATCGCTAAAGAGCCGTTATAAGCGTGAGTCTCACTTATGCGTTATCGCGTGGCTCGGTTTGTCCGAATGCAAGAATAGTGTGGGAGCTAAGTGCGCGTAATTAACGGGATCTAGCTGCGCGGGCTAGCCGCTGGTGGGGGGTCTGTTATCTGGCCCCCTGTCGCACCAGGCTTACAAGCTTACTACAGCGCGTATTGCAGTACCCGATGCCTCCATGTAGAACATGGGCGTAGCATAGACTCACTGTTCTGCGGATCACCAGAAACGTGGGTAAACGTCACTTTGAAAATAGAGCGAATTCTGTTGGTAAGGCTAATTAACGCATGTGAAGCTTAAAAGGCTACTGAGTCGGGCGACACATATACCCAAAGGGACCACGAAGGGCCCCTGAACTGCGGGGGGCCGCTCCCTCTTCTGTCCGCTATTCAAAAAACAAGTAACACCTTATGCTTGAAGACTGGCAAATAATACACACATCAGGTAATATCGGGCTCTAGCAATACCTCCGGTGGTAACCGTTCCTTAATCACTGCGCTCGACTAAGCGTACGCGAACACAAAAGCAATGCAACCCACCAAAGAGGCCGATGAAGGCAAACAGCAAGGGCGCGGGAGGCGGCTGGTTGAACGCGCTCTCGTATTAGAGTAATTGTCGTTTCAGCCATCCACTCGGACTACAGCGATATCTATCGTGCTGTGTTAAGATTTCTGTTTATCCCACTTGTAAACGGTGGTGAAAAGATCAAGTTAAGTATAACTTGCGCAAATTAGGTGGGGGCCCTCCCAACAGGTATCTGAACATTGTGTAACGGCGTTGAGGTCTAGGCGTGGGGGGTCACCTTAGCATCCCGCATTTAATCAAGTCGAGCCCCCCTCACCCGTCCTCCCCTAGTAATAGAGCTAAGCCGTACGGGTGTTGTTTTGTGAGCTGATATGGCGGCCTCCAAGAACACTCTA
seq00013   GATGGACACCCGGCCGGCGTGGTCCTCTTTGTATTGAATTAAACGTTGAATCAGGCGAGATTGTATCGAGTTCCGATTACGCGGGGTCCACCACAGGAAGGCCACGATCTTTAGTTCTTATGATCTTTTGCTGGCTTATTCATTAGGGACAGCACTGCTTCAGATGGGATTCGAGACCCCTGTCATAGATCGACGAATCGAGAGAGTGCTTCGACCACACCCTGCTAGGTGCAGCACTCAGTTGTAGGCCTGGTGGACACTGCCTAAAAACAGTGAGGATCGGGTACATGGTCAGATGACCCAGCGCCCTGAGTAAAAGGCAGGCACTAACTCAGGTTGGCTAAGCCCAAGCCTCCCAGTCTGTCGCCTTCGTGATCACGTATGATAACTGCATACCGCGTAGGTCTGACAGCCAATGCCGTCCTTGAGGTGGTTTACCACACTCGCAACTACACTTTCCCGGCACGACATGAATTTTGGGCTGCGGCTACATAAACGGGGCATCCGAATGTTTTCTGGCAGCCACTGGTTCGGAAAATCGCAGTTATTGGATGCGATAGCTTTGATAGCACCATGGGAGAAGTAGAGCAGATAGACTCGAGCTTACTAGTCGCATTTTAAGCAAGCAAGTCTGTTGCGACGTTCCCAGTCGGCTGAAAGTCTCCGTCACGGCGCCCGAGTAACAGTTCCATGCAAATAATTGTCTAAGCGCGAAGTTTTTATGAGTTAGACGTCGAACGCGTAGCTCCTGTTCCGGGTGACCTGTCAATGTCTCTATTACGGTCGGGTGTATTGGTCTTAGACAGATTAGTGGGCGCCCGTTTGGAGGACTGCTCAAAGAATCCCTAAGGCGGTCATAGTATTACTGTGACACCCGTGCGGCAGGTTAACGTGGGGGCCTGAGGACTGACGTACCGTTTACCGGGGACGTGGATGCAGGCATTCACAGAGTCGACATCGTCTCTCTCTTGTACCCCACTGAGTTCCACTAAGATCTTAGTGTATGCCCTGCAGGACATATCCGGCAGTCATGGTGTTGGTCTCAGTAGCCTTCTTGCAGGGAGGAGTAGTTCAATTGGGGACTGCTGCAGTGATTCTTTTGCTCGGCTTTGTAAATTAACTCCTCGGTAGTGATGTCGCCATGTCCTCGCGACTGCCGGCGCCTTCCGGTAATAGCCCCTCTTGGCCCTATTCTCGAATTGAGGAAGTTTCGATAGGACATGGCGCTTGCCCGTGGAGACATAATATCCCTGAAACCGGGACCAGTCCCGCAGCCAGGTGACCCACACTGACATTACGTGTCGGGTTCTTGTGGTGAGCACTAGGGGATCGCTAAAGAGCCGTTATAAGCGTGAGTCTCACTTATGCGTTATCGCGTGGCTCGGTTTGTCCGAATGCAAGAATAGTGTGGGAGCTAAGTGCGCGTAATTAACGGGATCTAGCTGCGCGGGCTAGCCGCTGGTGGGGGGTCTGTTATCTGGCCCCCTGTCGCACCAGGCTTACAAGCTTACTACAGCGCGTATTGCAGTACCCGATGCCTCCATGTAGAACATGGGCGTAGCATAGACTCACTGTTCTGCGGATCACCAGAAACGTGGGTAAACGTCACTTTGAAAATAGAGCGAATTCTGTTGGTAAGGCTAATTAACGCATGTGAAGCTTAAAAGGCTACTGAGTCGGGCGACACATATACCCAAAGGGACCACGAAGGGCCCCTGAACTGCGGGGGGCCGCTCCCTCTTCTGTCCGCTATTCAAAAAACAAGTAACACCTTATGCTTGAAGACTGGCAAATAATACACACATCAGGTAATATCGGGCTCTAGCAATACCTCCGGTGGTAACCGTTCCTTAATCACTGCGCTCGACTAAGCGTACGCGAACACAAAAGCAATGCAACCCACCAAAGAGGCCGATGAAGGCAAACAGCAAGGGCGCGGGAGGCGGCTGGTTGAACGCGCTCTCGTATTAGAGTAATTGTCGTTTCAGCCATCCACTCGGACTACAGCGATATCTATCGTGCTGTGTTAAGATTTCTGTTTATCCCACTTGTAAACGGTGGTGAAAAGATCAAGTTAAGTATAACTTGCGCAAATTAGGTGGGGGCCCTCCCAACAGGTATCTGAACATTGTGTAACGGCGTTGAGGTCTAGGCGTGGGGGGTCACCTTAGCATCCCGCATTTAATCAAGTCGAGCCCCCCTCACCCGTCCTCCCCTAGTAATAGAGCTAAGCCGTACGGGTGTTGTTTTGTGAGCTGATTTGGCGGCCTCCAAGAACACTCTA
seq00014   GATGGACACCCGGCCGGCGTGGTCCTCTTTGTATTGAATTAAACGTTGAATCAGGCGAGATTGTATCGAGTTCCGATTACGCGGGGTCCACCACAGGAAGGCCACGATCTTTAGTTCTTATGATCTTTTGCTGGCTTATTCATTAGGGACAGCACTGCTTCAGATGGGATTCGAGACCCCTGTCATAGATCGACGAATCGAGAGAGTGCTTCGACCACACCCTGCTAGGTGCAGCACTCAGTTGTAGGCCTGGTGGACACTGCCTAAAAACAGTGAGGATCGGGTACATGGTCAGATGACCCAGCGCCCTGAGTAAAAGGCAGGCACTAACTCAGGTTGGCTAAGCCCAAGCCTCCCAGTCTGTCGCCTTCGTGATCACGTATGATAACTGCATACCGCGTAGGTCTGACAGCCAATGCCGTCCTTGAGGTGGTTTACCACACTCGCAACTACACTTTCCCGGCACGACATGAATTTTGGGCTGCGGCTACATAAACGGGGCATCCGAATGTTTTCTGGCAGCCACTGGTTCGGAAAATCGCAGTTATTGGATGCGATAGCTTTGATAGCACCATGGGAGAAGTAGAGCAGATAGACTCGAGCTTACTAGTCGCATTTTAAGCAAGCAAGTCTGTTGCGACGTTCCCAGTCGGCTGAAAGTCTCCGTCACGGCGCCCGAGTAACAGTTCCATGCAAATAATTGTCTAAGCGCGAAGTTTTTATGAGTTAGACGTCCAACGCGTAGCTCCTGTTCCGGGTGACCTGTCAATGTCTCTATTACGGTCGGGTGTATTGGTCTTAGACAGATTAGTGGGCGCCCGTTTGGAGGACTGCTCAAAGAATCCCTAAGGCGGTCATAGTATTACTGTGACACCCGTGCGGCAGGTTAACGTGGGGGCCTGAGGACTGACGTACCGTTTACCGGGGACGTGGATGCAGGCATTCACAGAGTCGACATCGTCTCTCTCTTGTACCCCACTGAGTTCCACTAAGATCTTAGTGTATGCCCTGCAGGACATATCCGGCAGTCATGGTGTTGGTCTCAGTAGCCTTCTTGCAGGGAGGAGTAGTTCAATTGGGGACTGCTGCAGTGATTCTTTTGCTCGGCTTTGTAAATTAACTCCTCGGTAGTGATGTCGCCATGTCCTCGCGACTGCCGGCGCCTTCCGGTAATAGCCCCTCTTGGCCCTATTCTCGAATTGAGGAAGTTTCGATAGGACATGGCGCTTGCCCGTGGAGACATAATATCCCTGAAACCGGGACCAGTCCCGCAGCCAGGTGACCCACACTGACATTACGTGTCGGGTTCTTGTGGTGAGCACTAGGGGATCGCTAAAGAGCCGTTATAAGCGTGAGTCTCACTTATGCGTTATCGCGTGGCTCGGTTTGTCCGAATGCAAGAATAGTGTGGGAGCTAAGTGCGCGTAATTAACGGGATCTAGCTGCGCGGGCTAGCCGCTGGTGGGGGGTCTGTTATCTGGCCCCCTGTCGCACCAGGCTTACAAGCTTACTACAGCGCGTATTGCAGTACCCGATGCCTCCATGTAGAACATGGGCGTAGCATAGACTCACTGTTCTGCGGATCACCAGAAACGTGGGTAAACGTCACTTTGAAAATAGAGCGAATTCTGTTGGTAAGGCTAATTAACGCATGTGAAGCTTAAAAGGCTACTGAGTCGGGCGACACATATACCCAAAGGGACCACGAAGGGCCCCTGAACTGCGGGGGGCCGCTCCCTCTTCTGTCCGCTATTCAAAAAACAAGTAACACCTTATGCTTGAAGACTGGCAAATAATACACACATCAGGTAATATCGGGCTCTAGCAATACCTCCGGTGGTAACCGTTCCTTAATCACTGCGCTCGACTAAGCGTACGCGAACACAAAAGCAATGCAACCCACCAAAGAGGCCGATGAAGGCAAACAGCAAGGGCGCGGGAGGCGGCTGGTTGAACGCGCTCTCGTATTAGAGTAATTGTCGTTTCAGCCATCCACTCGGACTACAGCGATATCTATCGTGCTGTGTTAAGATTTCTGTTTATCCCACTTGTAAACGGTGGTGAAAAGATCAAGTTAAGTATAACTTGCGCAAATTAGGTGGGGGCCCTCCCAACAGGTATCTGAACATTGTGTAACGGCGTTGAGGTCTAGGCGTGGGGGGTCACCTTAGCATCCCGCATTTAATCAAGTCGAGCCCCCCTCACCCGTCCTCCCCTAGTAATAGAGCTAAGCCGTACGGGTGTTGTTTTGTGAGCTGATATGGCGGCCTCCAAGAACACTCTA
seq00015   GATGGACACCCGGCCGGCGTGGTCCTCTTTGTATTGAATTAAACGTTGAATCAGGCGAGATTGTATCGAGTTCCGATTACGCGGGGTCCACCACAGGAAGGCCACGATCTTTAGTTCTTATGATCTTTTGCTGGCTTATTCATTAGGGACAGCACTGCTTCAGATGGGATTCGAGACCCCTGTCATAGATCGACGAATCGAGAGAGTGCTTCGACCACACCCTGCTAGGTGCAGCACTCAGTTGTAGGCCTGGTGGACACTGCCTAAAAACAGTGAGGATCGGGTACATGGTCAGATGACCCAGCGCCCTGAGTAAAAGGCAGGCACTAACTCAGGTTGGCTAAGCCCAAGCCTCCCAGTCTGTCGCCTTCGTGATCACGTATGATAACTGCATACCGCGTAGGTCTGACAGCCAATGCCGTCCTTGAGGTGGTTTACCACACTCGCAACTACACTTTCCCGGCACGACATGAATTTTGGGCTGCGGCTACATAAACGGGGCATCCGAATGTTTTCTGGCAGCCACTGGTTCGGAAAATCGCAGTTATTGGATGCGATAGCTTTGATAGCACCATGGGAGAAGTAGAGCAGATAGACTCGAGCTTACTAGTCGCATTTTAAGCAAGCAAGTCTGTTGCGACGTTCCCAGTCGGCTGAAAGTCTCCGTCACGGCGCCCGAGTAACAGTTCCATGCAAATAATTGTCTAAGCGCGAAGTTTTTATGAGTTAGACGTCCAACGCGTAGCTCCTGTTCCGGGTGACCTGTCAATGTCTCTATTACGGTCGGGTGTATTGGTCTTAGACAGATTAGTGGGCGCCCGTTTGGAGGACTGCTCAAAGAATCCCTAAGGCGGTCATAGTATTACTGTGACACCCGTGCGGCAGGTTAACGTGGGGGCCTGAGGACTGACGTACCGTTTACCGGGGACGTGGATGCAGGCATTCACAGAGTCGACATCGTCTCTCTCTTGTACCCCACTGAGTTCCACTAAGATCTTAGTGTATGCCCTGCAGGACATATCCGGCAGTCATGGTGTTGGTCTCAGTAGCCTTCTTGCAGGGAGGAGTAGTTCAATTGGGGACTGCTGCAGTGATTCTTTTGCTCGGCTTTGTAAATTAACTCCTCGGTAGTGATGTCGCCATGTCCTCGCGACTGCCGGCGCCTTCCGGTAATAGCCCCTCTTGGCCCTATTCTCGAATTGAGGAAGTTTCGATAGGACATGGCGCTTGCCCGTGGAGACATAATATCCCTGAAACCGGGACCAGTCCCGCAGCCAGGTGACCCACACTGACATTACGTGTCGGGTTCTTGTGGTGAGCACTAGGGGATCGCTAAAGAGCCGTTATAAGCGTGAGTCTCACTTATGCGTTATCGCGTGGCTCGGTTTGTCCGAATGCAAGAATAGTGTGGGAGCTAAGTGCGCGTAATTAACGGGATCTAGCTGCGCGGGCTAGCCGCTGGTGGGGGGTCTGTTATCTGGCCCCCTGTCGCACCAGGCTTACAAGCTTACTACAGCGCGTATTGCAGTACCCGATGCCTCCATGTAGAACATGGGCGTAGCATAGACTCACTGTTCTGCGGATCACCAGAAACGTGGGTAAACGTCACTTTGAAAATAGAGCGAATTCTGTTGGTAAGGCTAATTAACGCATGTGAAGCTTAAAAGGCTACTGAGTCGGGCGACACATATACCCAAAGGGACCACGAAGGGCCCCTGAACTGCGGGGGGCCGCTCCCTCTTCTGTCCGCTATTCAAAAAACAAGTAACACCTTATGCTTGAAGACTGGCAAATAATACACACATCAGGTAATATCGGGCTCTAGCAATACCTCCGGTGGTAACCGTTCCTTAATCACTGCGCTCGACTAAGCGTACGCGAACACAAAAGCAATGCAACCCACCAAAGAGGCCGATGAAGGCAAACAGCAAGGGCGCGGGAGGCGGCTGGTTGAACGCGCTCTCGTATTAGAGTAATTGTCGTTTCAGCCATCCACTCGGACTACAGCGATATCTATCGTGCTGTGTTAAGATTTCTGTTTATCCCACTTGTAAACGGTGGTGAAAAGATCAAGTTAAGTATAACTTGCGCAAATTAGGTGGGGGCCCTCCCAACAGGTATCTGAACATTGTGTAACGGCGTTGAGGTCTAGGCGTGGGGGGTCACCTTAGCATCCCGCATTTAATCAAGTCGAGCCCCCCTCACCCGTCCTCCCCTAGTAATAGAGCTAAGCCGTACGGGTGTTGTTTTGTGAGCTGATATGGCGGCCTCCAAGAACACTCTA
seq00016   GATGGACACCCGGCCGGCGTGGTCCTCTTTGTATTGAATTAAACGTTGAATCAGGCGAGATTGTATCGAGTTCCGATTACGCGGGGTCCACCACAGGAAGGCCACGATCTTTAGTTCTTATGATCTTTTGCTGGCTTATTCATTAGGGACAGCACTGCTTCAGATGGGATTCGAGACCCCTGTCATAGATCGACGAATCGAGAGAGTGCTTCGACCACACCCTGCTAGGTGCAGCACTCAGTTGTAGGCCTGGTGGACACTGCCTAAAAACAGTGAGGATCGGGTACATGGTCAGATGACCCAGCGCCCTGAGTAAAAGGCAGGCACTAACTCAGGTTGGCTAAGCCCAAGCCTCCCAGTCTGTCGCCTTCGTGATCACGTATGATAACTGCATACCGCGTAGGTCTGACAGCCAATGCCGTCCTTGAGGTGGTTTACCACACTCGCAACTACACTTTCCCGGCACGACATGAATTTTGGGCTGCGGCTACATAAACGGGGCATCCGAATGTTTTCTGGCAGCCACTGGTTCGGAAAATCGCAGTTATTGGATGCGATAGCTTTGATAGCACCATGGGAGAAGTAGAGCAGATAGACTCGAGCTTACTAGTCGCATTTTAAGCAAGCAAGTCTGTTGCGACGTTCCCAGTCGGCTGAAAGTCTCCGTCACGGCGCCCGAGTAACAGTTCCATGCAAATAATTGTCTAAGCGCGAAGTTTTTATGAGTTAGACGTCCAACGCGTAGCTCCTGTTCCGGGTGACCTGTCAATGTCTCTATTACGGTCGGGTGTATTGGTCTTAGACAGATTAGTGGGCGCCCGTTTGGAGGACTGCTCAAAGAATCCCTAAGGCGGTCATAGTATTACTGTGACACCCGTGCGGCAGGTTAACGTGGGGGCCTGAGGACTGACGTACCGTTTACCGGGGACGTGGATGCAGGCATTCACAGAGTCGACATCGTCTCTCTCTTGTACCCCACTGAGTTCCACTAAGATCTTAGTGTATGCCCTGCAGGACATATCCGGCAGTCATGGTGTTGGTCTCAGTAGCCTTCTTGCAGGGAGGAGTAGTTCAATTGGGGACTGCTGCAGTGATTCTTTTGCTCGGCTTTGTAAATTAACTCCTCGGTAGTGATGTCGCCATGTCCTCGCGACTGCCGGCGCCTTCCGGTAATAGCCCCTCTTGGCCCTATTCTCGAATTGAGGAAGTTTCGATAGGACATGGCGCTTGCCCGTGGAGACATAATATCCCTGAAACCGGGACCAGTCCCGCAGCCAGGTGACCCACACTGACATTACGTGTCGGGTTCTTGTGGTGAGCACTAGGGGATCGCTAAAGAGCCGTTATAAGCGTGAGTCTCACTTATGCGTTATCGCGTGGCTCGGTTTGTCCGAATGCAAGAATAGTGTGGGAGCTAAGTGCGCGTAATTAACGGGATCTAGCTGCGCGGGCTAGCCGCTGGTGGGGGGTCTGTTATCTGGCCCCCTGTCGCACCAGGCTTACAAGCTTACTACAGCGCGTATTGCAGTACCCGATGCCTCCATGTAGAACATGGGCGTAGCATAGACTCACTGTTCTGCGGATCACCAGAAACGTGGGTAAACGTCACTTTGAAAATAGAGCGAATTCTGTTGGTAAGGCTAATTAACGCATGTGAAGCTTAAAAGGCTACTGAGTCGGGCGACACATATACCCAAAGGGACCACGAAGGGCCCCTGAACTGCGGGGGGCCGCTCCCTCTTCTGTCCGCTATTCAAAAAACAAGTAACACCTTATGCTTGAAGACTGGCAAATAATACACACATCAGGTAATATCGGGCTCTAGCAATACCTCCGGTGGTAACCGTTCCTTAATCACTGCGCTCGACTAAGCGTACGCGAACACAAAAGCAATGCAACCCACCAAAGAGGCCGATGAAGGCAAACAGCAAGGGCGCGGGAGTCGGCTGGTTGAACGCGCTCTCGTATTAGAGTAATTGTCGTTTCAGCCATCCACTCGGACTACAGCGATATCTATCGTGCTGTGTTAAGATTTCTGTTTATCCCACTTGTAAACGGTGGTGAAAAGATCAAGTTAAGTATAACTTGCGCAAATTAGGTGGGGGCCCTCCCAACAGGTATCTGAACATTGTGTAACGGCGTTGAGGTCTAGGCGTGGGGGGTCACCTTAGCATCCCGCATTTAATCAAGTCGAGCCCCCCTCACCCGTCCTCCCCTAGTAATAGAGCTAAGCCGTACGGGTGTTGTTTTGTGAGCTGATATGGCGGCCTCCAAGAACACTCTA
seq00017   GATGGACACCCGGCCGGCGTGGTCCTCTTTGTATTGAATTAAACGTTGAATCAGGCGAGATTGTATCGAGTTCCGATTACGCGGGGTCCACCACAGGAAGGCCACGATCTTTAGTTCTTATGATCTTTTGCTGGCTTATTCATTAGGGACAGCACTGCTTCAGATGGGATTCGAGACCCCTGTCATAGATCGACGAATCGAGAGAGTGCTTCGACCACACCCTGCTAGGTGCAGCACTCAGTTGTAGGCCTGGTGGACACTGCCTAAAAACAGTGAGGATCGGGTACATGGTCAGATGACCCAGCGCCCTGAGTAAAAGGCAGGCACTAACTCAGGTTGGCTAAGCCCAAGCCTCCCAGTCTGTCGCCTTCGTGATCACGTATGATAACTGCATACCGCGTAGGTCTGACAGCCAATGCCGTCCTTGAGGTGGTTTACCACACTCGCAACTACACTTTCCCGGCACGACATGAATTTTGGGCTGCGGCTACATAAACGGGGCATCCGAATGTTTTCTGGCAGCCACTGGTTCGGAAAATCGCAGTTATTGGATGCGATAGCTTTGATAGCACCATGGGAGAAGTAGAGCAGATAGACTCGAGCTTACTAGTCGCATTTTAAGCAAGCAAGTCTGTTGCGACGTTCCCAGTCGGCTGAAAGTCTCCGTCACGGCGCCCGAGTAACAGTTCCATGCAAATAATTGTCTAAGCGCGAAGTTTTTATGAGTTAGACGTCCAACGCGTAGCTCCTGTTCCGGGTGACCTGTCAATGTCTCTATTACGGTCGGGTGTATTGGTCTTAGACAGATTAGTGGGCGCCCGTTTGGAGGACTGCTCAAAGAATCCCTAAGGCGGTCATAGTATTACTGTGACACCCGTGCGGCAGGTTAACGTGGGGGCCTGAGGACTGACGTACCGTTTACCGGGGACGTGGATGCAGGCATTCACAGAGTCGACATCGTCTCTCTCTTGTACCCCACTGAGTTCCACTAAGATCTTAGTGTATGCCCTGCAGGACATATCCGGCAGTCATGGTGTTGGTCTCAGTAGCCTTCTTGCAGGGAGGAGTAGTTCAATTGGGGACTGCTGCAGTGATTCTTTTGCTCGGCTTTGTAAATTAACTCCTCGGTAGTGATGTCGCCATGTCCTCGCGACTGCCGGCGCCTTCCGGTAATAGCCCCTCTTGGCCCTATTCTCGAATTGAGGAAGTTTCGATAGGACATGGCGCTTGCCCGTGGAGACATAATATCCCTGAAACCGGGACCAGTCCCGCAGCCAGGTGACCCACACTGACATTACGTGTCGGGTTCTTGTGGTGAGCACTAGGGGATCGCTAAAGAGCCGTTATAAGCGTGAGTCTCACTTATGCGTTATCGCGTGGCTCGGTTTGTCCGAATGCAAGAATAGTGTGGGAGCTAAGTGCGCGTAATTAACGGGATCTAGCTGCGCGGGCTAGCCGCTGGTGGGGGGTCTGTTAGCTGGCCCCCTGTCGCACCAGGCTTACAAGCTTACTACAGCGCGTATTGCAGTACCCGATGCCTCCATGTAGAACATGGGCGTAGCATAGACTCACTGTTCTGCGGATCACCAGAAACGTGGGTAAACGTCACTTTGAAAATAGAGCGAATTCTGTTGGTAAGGCTAATTAACGCATGTGAAGCTTAAAAGGCTACTGAGTCGGGCGACACATATACCCAAAGGGACCACGAAGGGCCCCTGAACTGCGGGGGGCCGCTCCCTCTTCTGTCCGCTATTCAAAAAACAAGTAACACCTTATGCTTGAAGACTGGCAAATAATACACACATCAGGTAATATCGGGCTCTAGCAATACCTCCGGTGGTAACCGTTCCTTAATCACTGCGCTCGACTAAGCGTACGCGAACACAAAAGCAATGCAACCCACCAAAGAGGCCGATGAAGGCAAACAGCAAGGGCGCGGGAGGCGGCTGGTTGAACGCGCTCTCGTATTAGAGTAATTGTCGTTTCAGCCATCCACTCGGACTACAGCGATATCTATCGTGCTGTGTTAAGATTTCTGTTTATCCCACTTGTAAACGGTGGTGAAAAGATCAAGTTAAGTATAACTTGCGCAAATTAGGTGGGGGCCCTCCCAACAGGTATCTGAACATTGTGTAACGGCGTTGAGGTCTAGGCGTGGGGGGTCACCTTAGCATCCCGCATTTAATCAAGTCGAGCCCCCCTCACCCGTCCTCCCCTAGTAATAGAGCTAAGCCGTACGGGTGTTGTTTTGTGAGCTGATATGGCGGCCTCCAAGAACACTCTA
seq00018   GATGGACACCCGGCCGGCGTGGTCCTCTTTGTATTGAATTAAACGTTGAATCAGGCGAGATTGTATCGAGTTCCGATTACGCGGGGTCCACCACAGGAAGGCCACGATCTTTAGTTCTTATGATCTTTTGCTGGCTTATTCATTAGGGACAGCACTGCTTCAGATGGGATTCGAGACCCCTGTCATAGATCGACGAATCGAGAGAGTGCTTCGACCACACCCTGCTAGGTGCAGCACTCAGTTGTAGGCCTGGTGGACACTGCCTAAAAACAGTGAGGATCGGGTACATGGTCAGATGACCCAGCGCCCTGAGTAAAAGGCAGGCACTAACTCAGGTTGGCTAAGCCCAAGCCTCCCAGTCTGTCGCCTTCGTGATCACGTATGATAACTGCATACCGCGTAGGTCTGACAGCCAATGCCGTCCTTGAGGTGGTTTACCACACTCGCAACTACACTTTCCCGGCACGACATGAATTTTGGGCTGCGGCTACATAAACGGGGCATCCGAATGTTTTCTGGCAGCCACTGGTTCGGAAAATCGCAGTTATTGGATGCGATAGCTTTGATAGCACCATGGGAGAAGTAGAGCAGATAGACTCGAGCTTACTAGTCGCATTTTAAGCAAGCAAGTCTGTTGCGACGTTCCCAGTCGGCTGAAAGTCTCCGTCACGGCGCCCGAGTAACAGTTCCATGCAAATAATTGTCTAAGCGCGAAGTTTTTATGAGTTAGACGTCCAACGCGTAGCTCCTGTTCCGGGTGACCTGTCAATGTCTCTATTACGGTCGGGTGTATTGGTCTTAGACAGATTAGTGGGCGCCCGTTTGGAGGACTGCTCAAAGAATCCCTAAGGCGGTCATAGTATTACTGTGACACCCGTGCGGCAGGTTAACGTGGGGGCCTGAGGACTGACGTACCGTTTACCGGGGACGTGGATGCAGGCATTCACAGAGTCGACATCGTCTCTCTCTTGTACCCCACTGAGTTCCACTAAGATCTTAGTGTATGCCCTGCAGGACATATCCGGCAGTCATGGTGTTGGTCTCAGTAGCCTTCTTGCAGGGAGGAGTAGTTCAATTGGGGACTGCTGCAGTGATTCTTTTGCTCGGCTTTGTAAATTAACTCCTCGGTAGTGATGTCGCCATGTCCTCGCGACTGCCGGCGCCTTCCGGTAATAGCCCCTCTTGGCCCTATTCTCGAATTGAGGAAGTTTCGATAGGACATGGCGCTTGCCCGTGGAGACATAATATCCCTGAAACCGGGACCAGTCCCGCAGCCAGGTGACCCACACTGACATTACGTGTCGGGTTCTTGTGGTGAGCACTAGGGGATCGCTAAAGAGCCGTTATAAGCGTGAGTCTCACTTATGCGTTATCGCGTGGCTCGGTTTGTCCGAATGCAAGAATAGTGTGGGAGCTAAGTGCGCGTAATTAACGGGATCTAGCTGCGCGGGCTAGCCGCTGGTGGGGGGTCTGTTAGCTGGCCCCCTGTCGCACCAGGCTTACAAGCTTACTACAGCGCGTATTGCAGTACCCGATGCCTCCATGTAGAACATGGGCGTAGCATAGACTCACTGTTCTGCGGATCACCAGAAACGTGGGTAAACGTCACTTTGAAAATAGAGCGAATTCTGTTGGTAAGGCTAATTAACGCATGTGAAGCTTAAAAGGCTACTGAGTCGGGCGACACATATACCCAAAGGGACCACGAAGGGCCCCTGAACTGCGGGGGGCCGCTCCCTCTTCTGTCCGCTATTCAAAAAACAAGTAACACCTTATGCTTGAAGACTGGCAAATAATACACACATCAGGTAATATCGGGCTCTAGCAATACCTCCGGTGGTAACCGTTCCTTAATCACTGCGCTCGATTAAGCGTACGCGAACACAAAAGCAATGCAACCCACCAAAGAGGCCGATGAAGGCAAACAGCAAGGGCGCGGGAGGCGGCTGGTTGAACGCGCTCTCGTATTAGAGTAATTGTCGTTTCAGCCATCCACTCGGACTACAGCGATATCTATCGTGCTGTGTTAAGATTTCTGTTTATCCCACTTGTAAACGGTGGTGAAAAGATCAAGTTAAGTATAACTTGCGCAAATTAGGTGGGGGCCCTCCCAACAGGTATCTGAACATTGTGTAACGGCGTTGAGGTCTAGGCGTGGGGGGTCACCTTAGCATCCCGCATTTAATCAAGTCGAGCCCCCCTCACCCGTCCTCCCCTAGTAATAGAGCTAAGCCGTACGGGTGTTGTTTTGTGAGCTGATATGGCGGCCTCCAAGAACACTCTA
seq00019   GATGGACACCCGGCCGGCGTGGTCCTCTTTGTATTGAATTAAACGTTGAATCAGGCGAGATTGTATCGAGTTCCGATTACGCGGGGTCCACCACAGGAAGGCCACGATCTTTAGTTCTTATGATCTTTTGCTGGCTTATTCATTAGGGACAGCACTGCTTCAGATGGGATTCGAGACCCCTGTCATAGATCGACGAATCGAGAGAGTGCTTCGACCACACCCTGCTAGGTGCAGCACTCAGTTGTAGGCCTGGTGGACACTGCCTAAAAACAGTGAGGATCGGGTACATGGTCAGATGACCCAGCGCCCTGAGTAAAAGGCAGGCACTAACTCAGGTTGGCTAAGCCCAAGCCTCCCAGTCTGTCGCCTTCGTGATCACGTATGATAACTGCATACCGCGTAGGTCTGACAGCCAATGCCGTCCTTGAGGTGGTTTACCACACTCGCAACTACACTTTCCCGGCACGACATGAATTTTGGGCTGCGGCTACATAAACGGGGCATCCGAATGTTTTCTGGCAGCCACTGGTTCGGAAAATCGCAGTTATTGGATGCGATAGCTTTGATAGCACCATGGGAGAAGTAGAGCAGATAGACTCGAGCTTACTAGTCGCATTTTAAGCAAGCAAGTCTGTTGCGACGTTCCCAGTCGGCTGAAAGTCTCCGTCACGGCGCCCGAGTAACAGTTCCATGCAAATAATTGTCTAAGCGCGAAGTTTTTATGAGTTAGACGTCCAACGCGTAGCTCCTGTTCCGGGTGACCTGTCAATGTCTCTATTACGGTCGGGTGTATTGGTCTTAGACAGATTAGTGGGCGCCCGTTTGGAGGACTGCTCAAAGAATCCCTAAGGCGGTCATAGTATTACTGTGACACCCGTGCGGCAGGTTAACGTGGGGGCCTGAGGACTGACGTACCGTTTACCGGGGACGTGGATGCAGGCATTCACAGAGTCGACATCGTCTCTCTCTTGTACCCCACTGAGTTCCACTAAGATCTTAGTGTATGCCCTGCAGGACATATCCGGCAGTCATGGTGTTGGTCTCAGTAGCCTTCTTGCAGGGAGGAGTAGTTCAATTGGGGACTGCTGCAGTGATTCTTTTGCTCGGCTTTGTAAATTAACTCCTCGGTAGTGATGTCGCCATGTCCTCGCGACTGCCGGCGCCTTCCGGTAATAGCCCCTCTTGGCCCTATTCTCGAATTGAGGAAGTTTCGATAGGACATGGCGCTTGCCCGTGGAGACATAATATCCCTGAAACCGGGACCAGTCCCGCAGCCAGGTGACCCACACTGACATTACGTGTCGGGTTCTTGTGGTGAGCACTAGGGGATCGCTAAAGAGCCGTTATAAGCGTGAGTCTCACTTATGCGTTATCGCGTGGCTCGGTTTGTCCGAATGCAAGAATAGTGTGGGAGCTAAGTGCGCGTAATTAACGGGATCTAGCTGCGCGGGCTAGCCGCTGGTGGGGGGTCTGTTAGCTGGCCCCCTGTCGCACCAGGCTTACAAGCTTACTACAGCGCGTATTGCAGTACCCGATGCCTCCATGTAGAACATGGGCGTAGCATAGACTCACTGTTCTGCGGATCACCAGAAACGTGGGTAAACGTCACTTTGAAAATAGAGCGAATTCTGTTGGTAAGGCTAATTAACGCATGTGAAGCTTAAAAGGCTACTGAGTCGGGCGACACATATACCCAAAGGGACCACGAAGGGCCCCTGAACTGCGGGGGGCCGCTCCCTCTTCTGTCCGCTATTCAAAAAACAAGTAACACCTTATGCTTGAAGACTGGCAAATAATACACACATCAGGTAATATCGGGCTCTAGCAATACCTCCGGTGGTAACCGTTCCTTAATCACTGCGCTCGATTAAGCGTACGCGAACACAAAAGCAATGCAACCCACCAAAGAGGCCGATGAAGGCAAACAGCAAGGGCGCGGGAGGCGGCTGGTTGAACGCGCTCTCGTATTAGAGTAATTGTCGTTTCAGCCATCCACTCGGACTACAGCGATATCTATCGTGCTGTGTTAAGATTTCTGTTTATCCCACTTGTAAACGGTGGTGAAAAGATCAAGTTAAGTATAACTTGCGCAAATTAGGTGGGGGCCCTCCCAACAGGTATCTGAACATTGTGTAACGGCGTTGAGGTCTAGGCGTGGGGGGTCACCTTAGCATCCCGCATTTAATCAAGTCGAGCCCCCCTCACCCGTCCTCCCCTAGTAATAGAGCTAAGCCGTACGGGTGTTGTTTTGTGAGCTGATATGGCGGCCTCCAAGAACACTCTA
seq00020   GATGGACACCCGGCCGGCGTGGTCCTCTTTGTATTGAATTAAACGTTGAATCAGGCGAGATTGTATCGAGTTCCGATTACGCGGGGTCCACCACAGGAAGGCCACGATCTTTAGTTCTTATGATCTTTTGCTGGCTTATTCATTAGGGACAGCACTGCTTCAGATGGGATTCGAGACCCCTGTCATAGATCGACGAATCGAGAGAGTGCTTCGACCACACCCTGCTAGGTGCAGCACTCAGTTGTAGGCCTGGTGGACACTGCCTAAAAACAGTGAGGATCGGGTACATGGTCAGATGACCCAGCGCCCTGAGTAAAAGGCAGGCACTAACTCAGGTTGGCTAAGCCCAAGCCTCCCAGTCTGTCGCCTTCGTGATCACGTATGATAACTGCATACCGCGTAGGTCTGACAGCCAATGCCGTCCTTGAGGTGGTTTACCACACTCGCAACTACACTTTCCCGGCACGACATGAATTTTGGGCTGCGGCTACATAAACGGGGCATCCGAATGTTTTCTGGCAGCCACTGGTTCGGAAAATCGCAGTTATTGGATGCGATAGCTTTGATAGCACCATGGGAGAAGTAGAGCAGATAGACTCGAGCTTACTAGTCGCATTTTAAGCAAGCAAGTCTGTTGCGACGTTCCCAGTCGGCTGAAAGTCTCCGTCACGGCGCCCGAGTAACAGTTCCATGCAAATAATTGTCTAAGCGCGAAGTTTTTATGAGTTAGACGTCGAACGCGTAGCTCCTGTTCCGGGTGACCTGTCAATGTCTCTATTACGGTCGGGTGTATTGGTCTTAGACAGATTAGTGGGCGCCCGTTTGGAGGACTGCTCAAAGAATCCCTAAGGCGGTCATAGTATTACTGTGACACCCGTGCGGCAGGTTAACGTGGGGGCCTGAGGACTGACGTACCGTTTACCGGGGACGTGGATGCAGGCATTCACAGAGTCGACATCGTCTCTCTCTTGTACCCCACTGAGTTCCACTAAGATCTTAGTGTATGCCCTGCAGGACATATCCGGCAGTCATGGTGTTGGTCTCAGTAGCCTTCTTGCAGGGAGGAGTAGTTCAATTGGGGACTGCTGCAGTGATTCTTTTGCTCGGCTTTGTAAATTAACTCCTCGGTAGTGATGTCGCCATGTCCTCGCGACTGCCGGCGCCTTCCGGTAATAGCCCCTCTTGGCCCTATTCTCGAATTGAGGAAGTTTCGATAGGACATGGCGCTTGCCCGTGGAGACATAATATCCCTGAAACCGGGACCAGTCCCGCAGCCAGGTGACCCACACTGACATTACGTGTCGGGTTCTTGTGGTGAGCACTAGGGGATCGCTAAAGAGCCGTTATAAGCGTGAGTCTCACTTATGCGTTATCGCGTGGCTCGGTTTGTCCGAATGCAAGAATAGTGTGGGAGCTAAGTGCGCGTAATTAACGGGATCTAGCTGCGCGGGCTAGCCGCTGGTGGGGGGTCTGTTATCTGGCCCCCTGTCGCACCAGGCTTACAAGCTTACTACAGCGCGTATTGCAGTACCCGATGCCTCCATGTAGAACATGGGCGTAGCATAGACTCACTGTTCTGCGGATCACCAGAAACGTGGGTAAACGTCACTTTGAAAATAGAGCGAATTCTGTTGGTAAGGCTAATTAACGCATGTGAAGCTTAAAAGGCTACTGAGTCGGGCGACACATATACCCAAAGGGACCACGAAGGGCCCCTGAACTGCGGGGGGCCGCTCCCTCTTCTGTCCGCTATTCAAAAAACAAGTAACACCTTATGCTTGAAGACTGGCAAATAATACACACATCAGGTAATATCGGGCTCTAGCAATACCTCCGGTGGTAACCGTTCCTTAATCACTGCGCTCGACTAAGCGTACGCGAACACAAAAGCAATGCAACCCACCAAAGAGGCCGATGAAGGCAAACAGCAAGGGCGCGGGAGGCGGCTGGTTGAACGCGCTCTCGTATTAGAGTAATTGTCGTTTCAGCCATCCACTCGGACTACAGCGATATCTATCGTGCTGTGTTAAGATTTCTGTTTATCCCACTTGTAAACGGTGGTGAAAAGATCAAGTTAAGTATAACTTGCGCAAATTAGGTGGGGGCCCTCCCAACAGGTATCTGAACATTGTGTAACGGCGTTGAGGTCTAGGCGTGGGGGGTCACCTTAGCATCCCGCATTTAATCAAGTCGAGCCCCCCTCACCCGTCCTCCCCTAGTAATAGAGCTAAGCCGTACGGGTGTTGTTTTGTGAGCTGATTTGGCGGCCTCCAAGAACACTCTA
seq00021   GATGGACACCCGGCCGGCGTGGTCCTCTTTGTATTGAATTAAACGTTGAATCAGGCGAGATTGTATCGAGTTCCGATTACGCGGGGTCCACCACAGGAAGGCCACGATCTTTAGTTCTTATGATCTTTTGCTGGCTTATTCATTAGGGACAGCACTGCTTCAGATGGGATTCGAGACCCCTGTCATAGATCGACGAATCGAGAGAGTGCTTCGACCACACCCTGCTAGGTGCAGCACTCAGTTGTAGGCCTGGTGGACACTGCCTAAAAACAGTGAGGATCGGGTACATGGTCAGATGACCCAGCGCCCTGAGTAAAAGGCAGGCACTAACTCAGGTTGGCTAAGCCCAAGCCTCCCAGTCTGTCGCCTTCGTGATCACGTATGATAACTGCATACCGCGTAGGTCTGACAGCCAATGCCGTCCTTGAGGTGGTTTACCACACTCGCAACTACACTTTCCCGGCACGACATGAATTTTGGGCTGCGGCTACATAAACGGGGCATCCGAATGTTTTCTGGCAGCCACTGGTTCGGAAAATCGCAGTTATTGGATGCGATAGCTTTGATAGCACCATGGGAGAAGTAGAGCAGATAGACTCGAGCTTACTAGTCGCATTTTAAGCAAGCAAGTCTGTTGCGACGTTCCCAGTCGGCTGAAAGTCTCCGTCACGGCGCCCGAGTAACAGTTCCATGCAAATAATTGTCTAAGCGCGAAGTTTTTATGAGTTAGACGTCCAACGCGTAGCTCCTGTTCCGGGTGACCTGTCAATGTCTCTATTACGGTCGGGTGTATTGGTCTTAGACAGATTAGTGGGCGCCCGTTTGGAGGACTGCTCAAAGAATCCCTAAGGCGGTCATAGTATTACTGTGACACCCGTGCGGCAGGTTAACGTGGGGGCCTGAGGACTGACGTACCGTTTACCGGGGACGTGGATGCAGGCATTCACAGAGTCGACATCGTCTCTCTCTTGTACCCCACTGAGTTCCACTAAGATCTTAGTGTATGCCCTGCAGGACATATCCGGCAGTCATGGTGTTGGTCTCAGTAGCCTTCTTGCAGGGAGGAGTAGTTCAATTGGGGACTGCTGCAGTGATTCTTTTGCTCGGCTTTGTAAATTAACTCCTCGGTAGTGATGTCGCCATGTCCTCGCGACTGCCGGCGCCTTCCGGTAATAGCCCCTCTTGGCCCTATTCTCGAATTGAGGAAGTTTCGATAGGACATGGCGCTTGCCCGTGGAGACATAATATCCCTGAAACCGGGACCAGTCCCGCAGCCAGGTGACCCACACTGACATTACGTGTCGGGTTCTTGTGGTGAGCACTAGGGGATCGCTAAAGAGCCGTTATAAGCGTGAGTCTCACTTATGCGTTATCGCGTGGCTCGGTTTGTCCGAATGCAAGAATAGTGTGGGAGCTAAGTGCGCGTAATTAACGGGATCTAGCTGCGCGGGCTAGCCGCTGGTGGGGGGTCTGTTATCTGGCCCCCTGTCGCACCAGGCTTACAAGCTTACTACAGCGCGTATTGCAGTACCCGATGCCTCCATGTAGAACATGGGCGTAGCATAGACTCACTGTTCTGCGGATCACCAGAAACGTGGGTAAACGTCACTTTGAAAATAGAGCGAATTCTGTTGGTAAGGCTAATTAACGCATGTGAAGCTTAAAAGGCTACTGAGTCGGGCGACACATATACCCAAAGGGACCACGAAGGGCCCCTGAACTGCGGGGGGCCGCTCCCTCTTCTGTCCGCTATTCAAAAAACAAGTAACACCTTATGCTTGAAGACTGGCAAATAATACACACATCAGGTAATATCGGGCTCTAGCAATACCTCCGGTGGTAACCGTTCCTTAATCACTGCGCTCGACTAAGCGTACGCGAACACAAAAGCAATGCAACCCACCAAAGAGGCCGATGAAGGCAAACAGCAAGGGCGCGGGAGGCGGCTGGTTGAACGCGCTCTCGTATTAGAGTAATTGTCGTTTCAGCCCTCCACTCGGACTACAGCGATATCTATCGTGCTGTGTTAAGATTTCTGTTTATCCCACTTGTAAACGGTGGTGAAAAGATCAAGTTAAGTATAACTTGCGCAAATTAGGTGGGGGCCCTCCCAACAGGTATCTGAACATTGTGTAACGGCGTTGAGGTCTAGGCGTGGGGGGTCACCTTAGCATCCCGCATTTAATCAAGTCGAGCCCCCCTCACCCGTCCTCCCCTAGTAATAGAGCTAAGCCGTACGGGTGTTGTTTTGTGAGCTGATATGGCGGCCTCCAAGAACACTCTA
seq00022   GATGGACACCCGGCCGGCGTGGTCCTCTTTGTATTGAATTAAACGTTGAATCAGGCGAGATTGTATCGAGTTCCGATTACGCGGGGTCCACCACAGGAAGGCCACGATCTTTAGTTCTTATGATCTTTTGCTGGCTTATTCATTAGGGACAGCACTGCTTCAGATGGGATTCGAGACCCCTGTCATAGATCGACGAATCGAGAGAGTGCTTCGACCACACCCTGCTAGGTGCAGCACTCAGTTGTAGGCCTGGTGGACACTGCCTAAAAACAGTGAGGATCGGGTACATGGTCAGATGACCCAGCGCCCTGAGTAAAAGGCAGGCACTAACTCAGGTTGGCTAAGCCCAAGCCTCCCAGTCTGTCGCCTTCGTGATCACGTATGATAACTGCATACCGCGTAGGTCTGACAGCCAATGCCGTCCTTGAGGTGGTTTACCACACTCGCAACTACACTTTCCCGGCACGACATGAATTTTGGGCTGCGGCTACATAAACGGGGCATCCGAATGTTTTCTGGCAGCCACTGGTTCGGAAAATCGCAGTTATTGGATGCGATAGCTTTGATAGCACCATGGGAGAAGTAGAGCAGATAGACTCGAGCTTACTAGTCGCATTTTAAGCAAGCAAGTCTGTTGCGACGTTCCCAGTCGGCTGAAAGTCTCCGTCACGGCGCCCGAGTAACAGTTCCATGCAAATAATTGTCTAAGCGCGAAGTTTTTATGAGTTAGACGTCCAACGCGTAGCTCCTGTTCCGGGTGACCTGTCAATGTCTCTATTACGGTCGGGTGTATTGGTCTTAGACAGATTAGTGGGCGCCCGTTTGGAGGACTGCTCAAAGAATCCCTAAGGCGGTCATAGTATTACTGTGACACCCGTGCGGCAGGTTAACGTGGGGGCCTGAGGACTGACGTACCGTTTACCGGGGACGTGGATGCAGGCATTCACAGAGTCGACATCGTCTCTCTCTTGTACCCCACTGAGTTCCACTAAGATCTTAGTGTATGCCCTGCAGGACATATCCGGCAGTCATGGTGTTGGTCTCAGTAGCCTTCTTGCAGGGAGGAGTAGTTCAATTGGGGACTGCTGCAGTGATTCTTTTGCTCGGCTTTGTAAATTAACTCCTCGGTAGTGATGTCGCCATGTCCTCGCGACTGCCGGCGCCTTCCGGTAATAGCCCCTCTTGGCCCTATTCTCGAATTGAGGAAGTTTCGATAGGACATGGCGCTTGCCCGTGGAGACATAATATCCCTGAAACCGGGACCAGTCCCGCAGCCAGGTGACCCACACTGACATTACGTGTCGGGTTCTTGTGGTGAGCACTAGGGGATCGCTAAAGAGCCGTTATAAGCGTGAGTCTCACTTATGCGTTATCGCGTGGCTCGGTTTGTCCGAATGCAAGAATAGTGTGGGAGCTAAGTGCGCGTAATTAACGGGATCTAGCTGCGCGGGCTAGCCGCTGGTGGGGGGTCTGTTATCTGGCCCCCTGTCGCACCAGGCTTACAAGCTTACTACAGCGCGTATTGCAGTACCCGATGCCTCCATGTAGAACATGGGCGTAGCATAGACTCACTGTTCTGCGGATCACCAGAAACGTGGGTAAACGTCACTTTGAAAATAGAGCGAATTCTGTTGGTAAGGCTAATTAACGCATGTGAAGCTTAAAAGGCTACTGAGTCGGGCGACACATATACCCAAAGGGACCACGAAGGGCCCCTGAACTGCGGGGGGCCGCTCCCTCTTCTGTCCGCTATTCAAAAAACAAGTAACACCTTATGCTTGAAGACTGGCAAATAATACACACATCAGGTAATATCGGGCTCTAGCAATACCTCCGGTGGTAACCGTTCCTTAATCACTGCGCTCGACTAAGCGTACGCGAACACAAAAGCAATGCAACCCACCAAAGAGGCCGATGAAGGCAAACAGCAAGGGCGCGGGAGGCGGCTGGTTGAACGCGCTCTCGTATTAGAGTAATTGTCGTTTCAGCCATCCACTCGGACTACAGCGATATCTATCGTGCTGTGTTAAGATTTCTGTTTATCCCACTTGTAAACGGTGGTGAAAAGATCAAGTTAAGTATAACTTGCGCAAATTAGGTGGGGGCCCTCCCAACAGGTATCTGAACATTGTGTAACGGCGTTGAGGTCTAGGCGTGGGGGGTCACCTTAGCATCCCGCATTTAATCAAGTCGAGCCCCCCTCACCCGTCCTCCCCTAGTAATAGAGCTAAGCCGTACGGGTGTTGTTTTGTGAGCTGATATGGCGGCCTCCAAGAACACTCTA
seq00023   GATGGACACCCGGCCGGCGTGGTCCTCTTTGTATTGAATTAAACGTTGAATCAGGCGAGATTGTATCGAGTTCCGATTACGCGGGGTCCACCACAGGAAGGCCACGATCTTTAGTTCTTATGATCTTTTGCTGGCTTATTCATTAGGGACAGCACTGCTTCAGATGGGATTCGAGACCCCTGTCATAGATCGACGAATCGAGAGAGTGCTTCGACCACACCCTGCTAGGTGCAGCACTCAGTTGTAGGCCTGGTGGACACTGCCTAAAAACAGTGAGGATCGGGTACATGGTCAGATGACCCAGCGCCCTGAGTAAAAGGCAGGCACTAACTCAGGTTGGCTAAGCCCAAGCCTCCCAGTCTGTCGCCTTCGTGATCACGTATGATAACTGCATACCGCGTAGGTCTGACAGCCAATGCCGTCCTTGAGGTGGTTTACCACACTCGCAACTACACTTTCCCGGCACGACATGAATTTTGGGCTGCGGCTACATAAACGGGGCATCCGAATGTTTTCTGGCAGCCACTGGTTCGGAAAATCGCAGTTATTGGATGCGATAGCTTTGATAGCACCATGGGAGAAGTAGAGCAGATAGACTCGAGCTTACTAGTCGCATTTTAAGCAAGCAAGTCTGTTGCGACGTTCCCAGTCGGCTGAAAGTCTCCGTCACGGCGCCCGAGTAACAGTTCCATGCAAATAATTGTCTAAGCGCGAAGTTTTTATGAGTTAGACGTCCAACGCGTAGCTCCTGTTCCGGGTGACCTGTCAATGTCTCTATTACGGTCGGGTGTATTGGTCTTAGACAGATTAGTGGGCGCCCGTTTGGAGGACTGCTCAAAGAATCCCTAAGGCGGTCATAGTATTACTGTGACACCCGTGCGGCAGGTTAACGTGGGGGCCTGAGGACTGACGTACCGTTTACCGGGGACGTGGATGCAGGCATTCACAGAGTCGACATCGTCTCTCTCTTGTACCCCACTGAGTTCCACTAAGATCTTAGTGTATGCCCTGCAGGACATATCCGGCAGTCATGGTGTTGGTCTCAGTAGCCTTCTTGCAGGGAGGAGTAGTTCAATTGGGGACTGCTGCAGTGATTCTTTTGCTCGGCTTTGTAAATTAACTCCTCGGTAGTGATGTCGCCATGTCCTCGCGACTGCCGGCGCCTTCCGGTAATAGCCCCTCTTGGCCCTATTCTCGAATTGAGGAAGTTTCGATAGGACATGGCGCTTGCCCGTGGAGACATAATATCCCTGAAACCGGGACCAGTCCCGCAGCCAGGTGACCCACACTGACATTACGTGTCGGGTTCTTGTGGTGAGCACTAGGGGATCGCTAAAGAGCCGTTATAAGCGTGAGTCTCACTTATGCGTTATCGCGTGGCTCGGTTTGTCCGAATGCAAGAATAGTGTGGGAGCTAAGTGCGCGTAATTAACGGGATCTAGCTGCGCGGGCTAGCCGCTGGTGGGGGGTCTGTTAGCTGGCCCCCTGTCGCACCAGGCTTACAAGCTTACTACAGCGCGTATTGCAGTACCCGATGCCTCCATGTAGAACATGGGCGTAGCATAGACTCACTGTTCTGCGGATCACCAGAAACGTGGGTAAACGTCACTTTGAAAATAGAGCGAATTCTGTTGGTAAGGCTAATTAACGCATGTGAAGCTTAAAAGGCTACTGAGTCGGGCGACACATATACCCAAAGGGACCTCGAAGGGCCCCTGAACTGCGGGGGGCCGCTCCCTCTTCTGTCCGCTATTCAAAAAACAAGTAACACCTTATGCTTGAAGACTGGCAAATAATACACACATCAGGTAATATCGGGCTCTAGCAATACCTCCGGTGGTAACCGTTCCTTAATCACTGCGCTCGACTAAGCGTACGCGAACACAAAAGCAATGCAACCCACCAAAGAGGCCGATGAAGGCAAACAGCAAGGGCGCGGGAGGCGGCTGGTTGAACGCGCTCTCGTATTAGAGTAATTGTCGTTTCAGCCATCCACTCGGACTACAGCGATATCTATCGTGCTGTGTTAAGATTTCTGTTTATCCCACTTGTAAACGGTGGTGAAAAGATCAAGTTAAGTATAACTTGCGCAAATTAGGTGGGGGCCCTCCCAACAGGTATCTGAACATTGTGTAACGGCGTTGAGGTCTAGGCGTGGGGGGTCACCTTAGCATCCCGCATTTAATCAAGTCGAGCCCCCCTCACCCGTCCTCCCCTAGTAATAGAGCTAAGCCGTACGGGTGTTGTTTTGTGAGCTGATATGGCGGCCTCCAAGAACACTCTA
seq00024   GATGGACACCCGGCCGGCGTGGTCCTCTTTGTATTGAATTAAACGTTGAATCAGGCGAGATTGTATCGAGTTCCGATTACGCGGGGTCCACCACAGGAAGGCCACGATCTTTAGTTCTTATGATCTTTTGCTGGCTTATTCATTAGGGACAGCACTGCTTCAGATGGGATTCGAGACCCCTGTCATAGATCGACGAATCGAGAGAGTGCTTCGACCACACCCTGCTAGGTGCAGCACTCAGTTGTAGGCCTGGTGGACACTGCCTAAAAACAGTGAGGATCGGGTACATGGTCAGATGACCCAGCGCCCTGAGTAAAAGGCAGGCACTAACTCAGGTTGGCTAAGCCCAAGCCTCCCAGTCTGTCGCCTTCGTGATCACGTATGATAACTGCATACCGCGTAGGTCTGACAGCCAATGCCGTCCTTGAGGTGGTTTACCACACTCGCAACTACACTTTCCCGGCACGACATGAATTTTGGGCTGCGGCTACATAAACGGGGCATCCGAATGTTTTCTGGCAGCCACTGGTTCGGAAAATCGCAGTTATTGGATGCGATAGCTTTGATAGCACCATGGGAGAAGTAGAGCAGATAGACTCGAGCTTACTAGTCGCATTTTAAGCAAGCAAGTCTGTTGCGACGTTCCCAGTCGGCTGAAAGTCTCCGTCACGGCGCCCGAGTAACAGTTCCATGCAAATAATTGTCTAAGCGCGAAGTTTTTATGAGTTAGACGTCCAACGCGTAGCTCCTGTTCCGGGTGACCTGTCAATGTCTCTATTACGGTCGGGTGTATTGGTCTTAGACAGATTAGTGGGCGCCCGTTTGGAGGACTGCTCAAAGAATCCCTAAGGCGGTCATAGTATTACTGTGACACCCGTGCGGCAGGTTAACGTGGGGGCCTGAGGACTGACGTACCGTTTACCGGGGACGTGGATGCAGGCATTCACAGAGTCGACATCGTCTCTCTCTTGTACCCCACTGAGTTCCACTAAGATCTTAGTGTATGCCCTGCAGGACATATCCGGCAGTCATGGTGTTGGTCTCAGTAGCCTTCTTGCAGGGAGGAGTAGTTCAATTGGGGACTGCTGCAGTGATTCTTTTGCTCGGCTTTGTAAATTAACTCCTCGGTAGTGATGTCGCCATGTCCTCGCGACTGCCGGCGCCTTCCGGTAATAGCCCCTCTTGGCCCTATTCTCGAATTGAGGAAGTTTCGATAGGACATGGCGCTTGCCCGTGGAGACATAATATCCCTGAAACCGGGACCAGTCCCGCAGCCAGGTGACCCACACTGACATTACGTGTCGGGTTCTTGTGGTGAGCACTAGGGGATCGCTAAAGAGCCGTTATAAGCGTGAGTCTCACTTATGCGTTATCGCGTGGCTCGGTTTGTCCGAATGCAAGAATAGTGTGGGAGCTAAGTGCGCGTAATTAACGGGATCTAGCTGCGCGGGCTAGCCGCTGGTGGGGGGTCTGTTATCTGGCCCCCTGTCGCACCAGGCTTACAAGCTTACTACAGCGCGTATTGCAGTACCCGATGCCTCCATGTAGAACATGGGCGTAGCATAGACTCACTGTTCTGCGGATCACCAGAAACGTGGGTAAACGTCACTTTGAAAATAGAGCGAATTCTGTTGGTAAGGCTAATTAACGCATGTGAAGCTTAAAAGGCTACTGAGTCGGGCGACACATATACCCAAAGGGACCACGAAGGGCCCCTGAACTGCGGGGGGCCGCTCCCTCTTCTGTCCGCTATTCAAAAAACAAGTAACACCTTATGCTTGAAGACTGGCAAATAATACACACATCAGGTAATATCGGGCTCTAGCAATACCTCCGGTGGTAACCGTTCCTTAATCACTGCGCTCGACTAAGCGTACGCGAACACAAAAGCAATGCAACCCACCAAAGAGGCCGATGAAGGCAAACAGCAAGGGCGCGGGAGGCGGCTGGTTGAACGCGCTCTCGTATTAGAGTAATTGTCGTTTCAGCCATCCACTCGGACTACAGCGATATCTATCGTGCTGTGTTAAGATTTCTGTTTATCCCACTTGTAAACGGTGGTGAAAAGATCAAGTTAAGTATAACTTGCGCAAATTAGGTGGGGGCCCTCCCAACAGGTATCTGAACATTGTGTAACGGCGTTGAGGTCTAGGCGTGGGGGGTCACCTTAGCATCCCGCATTTAATCAAGTCGAGCCCCCCTCACCCGTCCTCCCCTAGTAATAGAGCTAAGCCGTACGGGTGTTGTTTTGTGAGCTGATATGGCGGCCTCCAAGAACACTCTA
seq00025   GATGGACACCCGGCCGGCGTGGTCCTCTTTGTATTGAATTAAACGTTGAATCAGGCGAGATTGTATCGAGTTCCGATTACGCGGGGTCCACCACAGGAAGGCCACGATCTTTAGTTCTTATGATCTTTTGCTGGCTTATTCATTAGGGACAGCACTGCTTCAGATGGGATTCGAGACCCCTGTCATAGATCGACGAATCGAGAGAGTGCTTCGACCACACCCTGCTAGGTGCAGCACTCAGTTGTAGGCCTGGTGGACACTGCCTAAAAACAGTGAGGATCGGGTACATGGTCAGATGACCCAGCGCCCTGAGTAAAAGGCAGGCACTAACTCAGGTTGGCTAAGCCCAAGCCTCCCAGTCTGTCGCCTTCGTGATCACGTATGATAACTGCATACCGCGTAGGTCTGACAGCCAATGCCGTCCTTGAGGTGGTTTACCACACTCGCAACTACACTTTCCCGGCACGACATGAATTTTGGGCTGCGGCTACATAAACGGGGCATCCGAATGTTTTCTGGCAGCCACTGGTTCGGAAAATCGCAGTTATTGGATGCGATAGCTTTGATAGCACCATGGGAGAAGTAGAGCAGATAGACTCGAGCTTACTAGTCGCATTTTAAGCAAGCAAGTCTGTTGCGACGTTCCCAGTCGGCTGAAAGTCTCCGTCACGGCGCCCGAGTAACAGTTCCATGCAAATAATTGTCTAAGCGCGAAGTTTTTATGAGTTAGACGTCGAACGCGTAGCTCCTGTTCCGGGTGACCTGTCAATGTCTCTATTACGGTCGGGTGTATTGGTCTTAGACAGATTAGTGGGCGCCCGTTTGGAGGACTGCTCAAAGAATCCCTAAGGCGGTCATAGTATTACTGTGACACCCGTGCGGCAGGTTAACGTGGGGGCCTGAGGACTGACGTACCGTTTACCGGGGACGTGGATGCAGGCATTCACAGAGTCGACATCGTCTCTCTCTTGTACCCCACTGAGTTCCACTAAGATCTTAGTGTATGCCCTGCAGGACATATCCGGCAGTCATGGTGTTGGTCTCAGTAGCCTTCTTGCAGGGAGGAGTAGTTCAATTGGGGACTGCTGCAGTGATTCTTTTGCTCGGCTTTGTAAATTAACTCCTCGGTAGTGATGTCGCCATGTCCTCGCGACTGCCGGCGCCTTCCGGTAATAGCCCCTCTTGGCCCTATTCTCGAATTGAGGAAGTTTCGATAGGACATGGCGCTTGCCCGTGGAGACATAATATCCCTGAAACCGGGACCAGTCCCGCAGCCAGGTGACCCACACTGACATTACGTGTCGGGTTCTTGTGGTGAGCACTAGGGGATCGCTAAAGAGCCGTTATAAGCGTGAGTCTCACTTATGCGTTATCGCGTGGCTCGGTTTGTCCGAATGCAAGAATAGTGTGGGAGCTAAGTGCGCGTAATTAACGGGATCTAGCTGCGCGGGCTAGCCGCTGGTGGGGGGTCTGTTATCTGGCCCCCTGTCGCACCAGGCTTACAAGCTTACTACAGCGCGTATTGCAGTACCCGATGCCTCCATGTAGAACATGGGCGTAGCATAGACTCACTGTTCTGCGGATCACCAGAAACGTGGGTAAACGTCACTTTGAAAATAGAGCGAATTCTGTTGGTAAGGCTAATTAACGCATGTGAAGCTTAAAAGGCTACTGAGTCGGGCGACACATATACCCAAAGGGACCACGAAGGGCCCCTGAACTGCGGGGGGCCGCTCCCTCTTCTGTCCGCTATTCAAAAAACAAGTAACACCTTATGCTTGAAGACTGGCAAATAATACACACATCAGGTAATATCGGGCTCTAGCAATACCTCCGGTGGTAACCGTTCCTTAATCACTGCGCTCGACTAAGCGTACGCGAACACAAAAGCAATGCAACCCACCAAAGAGGCCGATGAAGGCAAACAGCAAGGGCGCGGGAGGCGGCTGGTTGAACGCGCTCTCGTATTAGAGTAATTGTCGTTTCAGCCATCCACTCGGACTACAGCGATATCTATCGTGCTGTGTTAAGATTTCTGTTTATCCCACTTGTAAACGGTGGTGAAAAGATCAAGTTAAGTATAACTTGCGCAAATTAGGTGGGGGCCCTCCCAACAGGTATCTGAACATTGTGTAACGGCGTTGAGGTCTAGGCGTGGGGGGTCACCTTAGCATCCCGCATTTAATCAAGTCGAGCCCCCCTCACCCGTCCTCCCCTAGTAATAGAGCTAAGCCGTACGGGTGTTGTTTTGTGAGCTGATTTGGCGGCCTCCAAGAACACTCTA
seq00026   GATGGACACCCGGCCGGCGTGGTCCTCTTTGTATTGAATTAAACGTTGAATCAGGCGAGATTGTATCGAGTTCCGATTACGCGGGGTCCACCACAGGAAGGCCACGATCTTTAGTTCTTATGATCTTTTGCTGGCTTATTCATTAGGGACAGCACTGCTTCAGATGGGATTCGAGACCCCTGTCATAGATCGACGAATCGAGAGAGTGCTTCGACCACACCCTGCTAGGTGCAGCACTCAGTTGTAGGCCTGGTGGACACTGCCTAAAAACAGTGAGGATCGGGTACATGGTCAGATGACCCAGCGCCCTGAGTAAAAGGCAGGCACTAACTCAGGTTGGCTAAGCCCAAGCCTCCCAGTCTGTCGCCTTCGTGATCACGTATGATAACTGCATACCGCGTAGGTCTGACAGCCAATGCCGTCCTTGAGGTGGTTTACCACACTCGCAACTACACTTTCCCGGCACGACATGAATTTTGGGCTGCGGCTACATAAACGGGGCATCCGAATGTTTTCTGGCAGCCACTGGTTCGGAAAATCGCAGTTATTGGATGCGATAGCTTTGATAGCACCATGGGAGAAGTAGAGCAGATAGACTCGAGCTTACTAGTCGCATTTTAAGCAAGCAAGTCTGTTGCGACGTTCCCAGTCGGCTGAAAGTCTCCGTCACGGCGCCCGAGTAACAGTTCCATGCAAATAATTGTCTAAGCGCGAAGTTTTTATGAGTTAGACGTCCAACGCGTAGCTCCTGTTCCGGGTGACCTGTCAATGTCTCTATTACGGTCGGGTGTATTGGTCTTAGACAGATTAGTGGGCGCCCGTTTGGAGGACTGCTCAAAGAATCCCTAAGGCGGTCATAGTATTACTGTGACACCCGTGCGGCAGGTTAACGTGGGGGCCTGAGGACTGACGTACCGTTTACCGGGGACGTGGATGCAGGCATTCACAGAGTCGACATCGTCTCTCTCTTGTACCCCACTGAGTTCCACTAAGATCTTAGTGTATGCCCTGCAGGACATATCCGGCAGTCATGGTGTTGGTCTCAGTAGCCTTCTTGCAGGGAGGAGTAGTTCAATTGGGGACTGCTGCAGTGATTCTTTTGCTCGGCTTTGTAAATTAACTCCTCGGTAGTGATGTCGCCATGTCCTCGCGACTGCCGGCGCCTTCCGGTAATAGCCCCTCTTGGCCCTATTCTCGAATTGAGGAAGTTTCGATAGGACATGGCGCTTGCCCGTGGAGACATAATATCCCTGAAACCGGGACCAGTCCCGCAGCCAGGTGACCCACACTGACATTACGTGTCGGGTTCTTGTGGTGAGCACTAGGGGATCGCTAAAGAGCCGTTATAAGCGTGAGTCTCACTTATGCGTTATCGCGTGGCTCGGTTTGTCCGAATGCAAGAATAGTGTGGGAGCTAAGTGCGCGTAATTAACGGGATCTAGCTGCGCGGGCTAGCCGCTGGTGGGGGGTCTGTTAGCTGGCCCCCTGTCGCACCAGGCTTACAAGCTTACTACAGCGCGTATTGCAGTACCCGATGCCTCCATGTAGAACATGGGCGTAGCATAGACTCACTGTTCTGCGGATCACCAGAAACGTGGGTAAACGTCACTTTGAAAATAGAGCGAATTCTGTTGGTAAGGCTAATTAACGCATGTGAAGCTTAAAAGGCTACTGAGTCGGGCGACACATATACCCAAAGGGACCACGAAGGGCCCCTGAACTGCGGGGGGCCGCTCCCTCTTCTGTCCGCTATTCAAAAAACAAGTAACACCTTATGCTTGAAGACTGGCAAATAATACACACATCAGGTAATATCGGGCTCTAGCAATACCTCCGGTGGTAACCGTTCCTTAATCACTGCGCTCGACTAAGCGTACGCGAACACAAAAGCAATGCAACCCACCAAAGAGGCCGATGAAGGCAAACAGCAAGGGCGCGGGAGGCGGCTGGTTGAACGCGCTCTCGTATTAGAGTAATTGTCGTTTCAGCCATCCACTCGGACTACAGCGATATCTATCGTGCTGTGTTAAGATTTCTGTTTATCCCACTTGTAAACGGTGGTGAAAAGATCAAGTTAAGTATAACTTGCGCAAATTAGGTGGGGGCCCTCCCAACAGGTATCTGAACATTGTGTAACGGCGTTGAGGTCTAGGCGTGGGGGGTCACCTTAGCATCCCGCATTTAATCAAGTCGAGCCCCCCTCACCCGTCCTCCCCTAGTAATAGAGCTAAGCCGTACGGGTGTTGTTTTGTGAGCTGATATGGCGGCCTCCAAGAACACTCTA
seq00027   GATGGACACCCGGCCGGCGTGGTCCTCTTTGTATTGAATTAAACGTTGAATCAGGCGAGATTGTATCGAGTTCCGATTACGCGGGGTCCACCACAGGAAGGCCACGATCTTTAGTTCTTATGATCTTTTGCTGGCTTATTCATTAGGGACAGCACTGCTTCAGATGGGATTCGAGACCCCTGTCATAGATCGACGAATCGAGAGAGTGCTTCGACCACACCCTGCTAGGTGCAGCACTCAGTTGTAGGCCTGGTGGACACTGCCTAAAAACAGTGAGGATCGGGTACATGGTCAGATGACCCAGCGCCCTGAGTAAAAGGCAGGCACTAACTCAGGTTGGCTAAGCCCAAGCCTCCCAGTCTGTCGCCTTCGTGATCACGTATGATAACTGCATACCGCGTAGGTCTGACAGCCAATGCCGTCCTTGAGGTGGTTTACCACACTCGCAACTACACTTTCCCGGCACGACATGAATTTTGGGCTGCGGCTACATAAACGGGGCATCCGAATGTTTTCTGGCAGCCACTGGTTCGGAAAATCGCAGTTATTGGATGCGATAGCTTTGATAGCACCATGGGAGAAGTAGAGCAGATAGACTCGAGCTTACTAGTCGCATTTTAAGCAAGCAAGTCTGTTGCGACGTTCCCAGTCGGCTGAAAGTCTCCGTCACGGCGCCCGAGTAACAGTTCCATGCAAATAATTGTCTAAGCGCGAAGTTTTTATGAGTTAGACGTCCAACGCGTAGCTCCTGTTCCGGGTGACCTGTCAATGTCTCTATTACGGTCGGGTGTATTGGTCTTAGACAGATTAGTGGGCGCCCGTTTGGAGGACTGCTCAAAGAATCCCTAAGGCGGTCATAGTATTACTGTGACACCCGTGCGGCAGGTTAACGTGGGGGCCTGAGGACTGACGTACCGTTTACCGGGGACGTGGATGCAGGCATTCACAGAGTCGACATCGTCTCTCTCTTGTACCCCACTGAGTTCCACTAAGATCTTAGTGTATGCCCTGCAGGACATATCCGGCAGTCATGGTGTTGGTCTCAGTAGCCTTCTTGCAGGGAGGAGTAGTTCAATTGGGGACTGCTGCAGTGATTCTTTTGCTCGGCTTTGTAAATTAACTCCTCGGTAGTGATGTCGCCATGTCCTCGCGACTGCCGGCGCCTTCCGGTAATAGCCCCTCTTGGCCCTATTCTCGAATTGAGGAAGTTTCGATAGGACATGGCGCTTGCCCGTGGAGACATAATATCCCTGAAACCGGGACCAGTCCCGCAGCCAGGTGACCCACACTGACATTACGTGTCGGGTTCTTGTGGTGAGCACTAGGGGATCGCTAAAGAGCCGTTATAAGCGTGAGTCTCACTTATGCGTTATCGCGTGGCTCGGTTTCTCCGAATGCAAGAATAGTGTGGGAGCTAAGTGCGCGTAATTAACGGGATCTAGCTGCGCGGGCTAGCCGCTGGTGGGGGGTCTGTTATCTGGCCCCCTGTCGCACCAGGCTTACAAGCTTACTACAGCGCGTATTGCAGTACCCGATGCCTCCATGTAGAACATGGGCGTAGCATAGACTCACTGTTCTGCGGATCACCAGAAACGTGGGTAAACGTCACTTTGAAAATAGAGCGAATTCTGTTGGTAAGGCTAATTAACGCATGTGAAGCTTAAAAGGCTACTGAGTCGGGCGACACATATACCCAAAGGGACCACGAAGGGCCCCTGAACTGCGGGGGGCCGCTCCCTCTTCTGTCCGCTATTCAAAAAACAAGTAACACCTTATGCTTGAAGACTGGCAAATAATATACACATCAGGTAATATCGGGCTCTAGCAATACCTCCGGTGGTAACCGTTCCTTAATCACTGCGCTCGACTAAGCGTACGCGAACACAAAAGCAATGCAACCCACCAAAGAGGCCGATGAAGGCAAACAGCAAGGGCGCGGGAGGCGGCTGGTTGAACGCGCTCTCGTATTAGAGTAATTGTCGTTTCAGCCATCCACTCGGACTACAGCGATATCTATCGTGCTGTGTTAAGATTTCTGTTTATCCCACTTGTAAACGGTGGTGAAAAGATCAAGTTAAGTATAACTTGCGCAAATTAGGTGGGGGCCCTCCCAACAGGTATCTGAACATTGTGTAACGGCGTTGAGGTCTAGGCGTGGGGGGTCACCTTAGCATCCCGCATTTAATCAAGTCGAGCCCCCCTCACCCGTCCTCCCCTAGTAATAGAGCTAAGCCGTACGGGTGTTGTTTTGTGAGCTGATATGGCGGCCTCCAAGAACACTCTA
seq00028   GATGGACACCCGGCCGGCGTGGTCCTCTTTGTATTGAATTAAACGTTGAATCAGGCGAGATTGTATCGAGTTCCGATTACGCGGGGTCCACCACAGGAAGGCCACGATCTTTAGTTCTTATGATCTTTTGCTGGCTTATTCATTAGGGACAGCACTGCTTCAGATGGGATTCGAGACCCCTGTCATAGATCGACGAATCGAGAGAGTGCTTCGACCACACCCTGCTAGGTGCAGCACTCAGTTGTAGGCCTGGTGGACACTGCCTAAAAACAGTGAGGATCGGGTACATGGTCAGATGACCCAGCGCCCTGAGTAAAAGGCAGGCACTAACTCAGGTTGGCTAAGCCCAAGCCTCCCAGTCTGTCGCCTTCGTGATCACGTATGATAACTGCATACCGCGTAGGTCTGACAGCCAATGCCGTCCTTGAGGTGGTTTACCACACTCGCAACTACACTTTCCCGGCACGACATGAATTTTGGGCTGCGGCTACATAAACGGGGCATCCGAATGTTTTCTGGCAGCCACTGGTTCGGAAAATCGCAGTTATTGGATGCGATAGCTTTGATAGCACCATGGGAGAAGTAGAGCAGATAGACTCGAGCTTACTAGTCGCATTTTAAGCAAGCAAGTCTGTTGCGACGTTCCCAGTCGGCTGAAAGTCTCCGTCACGGCGCCCGAGTAACAGTTCCATGCAAATAATTGTCTAAGCGCGAAGTTTTTATGAGTTAGACGTCCAACGCGTAGCTCCTGTTCCGGGTGACCTGTCAATGTCTCTATTACGGTCGGGTGTATTGGTCTTAGACAGATTAGTGGGCGCCCGTTTGGAGGACTGCTCAAAGAATCCCTAAGGCGGTCATAGTATTACTGTGACACCCGTGCGGCAGGTTAACGTGGGGGCCTGAGGACTGACGTACCGTTTACCGGGGACGTGGATGCAGGCATTCACAGAGTCGACATCGTCTCTCTCTTGTACCCCACTGAGTTCCACTAAGATCTTAGTGTATGCCCTGCAGGACATATCCGGCAGTCATGGTGTTGGTCTCAGTAGCCTTCTTGCAGGGAGGAGTAGTTCAATTGGGGACTGCTGCAGTGATTCTTTTGCTCGGCTTTGTAAATTAACTCCTCGGTAGTGATGTCGCCATGTCCTCGCGACTGCCGGCGCCTTCCGGTAATAGCCCCTCTTGGCCCTATTCTCGAATTGAGGAAGTTTCGATAGGACATGGCGCTTGCCCGTGGAGACATAATATCCCTGAAACCGGGACCAGTCCCGCAGCCAGGTGACCCACACTGACATTACGTGTCGGGTTCTTGTGGTGAGCACTAGGGGATCGCTAAAGAGCCGTTATAAGCGTGAGTCTCACTTATGCGTTATCGCGTGGCTCGGTTTCTCCGAATGCAAGAATAGTGTGGGAGCTAAGTGCGCGTAATTAACGGGATCTAGCTGCGCGGGCTAGCCGCTGGTGGGGGGTCTGTTATCTGGCCCCCTGTCGCACCAGGCTTACAAGCTTACTACAGCGCGTATTGCAGTACCCGATGCCTCCATGTAGAACATGGGCGTAGCATAGACTCACTGTTCTGCGGATCACCAGAAACGTGGGTAAACGTCACTTTGAAAATAGAGCGAATTCTGTTGGTAAGGCTAATTAACGCATGTGAAGCTTAAAAGGCTACTGAGTCGGGCGACACATATACCCAAAGGGACCACGAAGGGCCCCTGAACTGCGGGGGGCCGCTCCCTCTTCTGTCCGCTATTCAAAAAACAAGTAACACCTTATGCTTGAAGACTGGCAAATAATATACACATCAGGTAATATCGGGCTCTAGCAATACCTCCGGTGGTAACCGTTCCTTAATCACTGCGCTCGACTAAGCGTACGCGAACACAAAAGCAATGCAACCCACCAAAGAGGCCGATGAAGGCAAACAGCGAGGGCGCGGGAGGCGGCTGGTTGAACGCGCTCTCGTATTAGAGTAATTGTCGTTTCAGCCATCCACTCGGACTACAGCGATATCTATCGTGCTGTGTTAAGATTTCTGTTTATCCCACTTGTAAACGGTGGTGAAAAGATCAAGTTAAGTATAACTTGCGCAAATTAGGTGGGGGCCCTCCCAACAGGTATCTGAACATTGTGTAACGGCGTTGAGGTCTAGGCGTGGGGGGTCACCTTAGCATCCCGCATTTAATCAAGTCGAGCCCCCCTCACCCGTCCTCCCCTAGTAATAGAGCTAAGCCGTACGGGTGTTGTTTTGTGAGCTGATATGGCGGCCTCCAAGAACACTCTA
seq00029   GATGGACACCCGGCCGGCGTGGTCCTCTTTGTATTGAATTAAACGTTGAATCAGGCGAGATTGTATCGAGTTCCGATTACGCGGGGTCCACCACAGGAAGGCCACGATCTTTAGTTCTTATGATCTTTTGCTGGCTTATTCATTAGGGACAGCACTGCTTCAGATGGGATTCGAGACCCCTGTCATAGATCGACGAATCGAGAGAGTGCTTCGACCACACCCTGCTAGGTGCAGCACTCAGTTGTAGGCCTGGTGGACACTGCCTAAAAACAGTGAGGATCGGGTACATGGTCAGATGACCCAGCGCCCTGAGTAAAAGGCAGGCACTAACTCAGGTTGGCTAAGCCCAAGCCTCCCAGTCTGTCGCCTTCGTGATCACGTATGATAACTGCATACCGCGTAGGTCTGACAGCCAATGCCGTCCTTGAGGTGGTTTACCACACTCGCAACTACACTTTCCCGGCACGACATGAATTTTGGGCTGCGGCTACATAAACGGGGCATCCGAATGTTTTCTGGCAGCCACTGGTTCGGAAAATCGCAGTTATTGGATGCGATAGCTTTGATAGCACCATGGGAGAAGTAGAGCAGATAGACTCGAGCTTACTAGTCGCATTTTAAGCAAGCAAGTCTGTTGCGACGTTCCCAGTCGGCTGAAAGTCTCCGTCACGGCGCCCGAGTAACAGTTCCATGCAAATAATTGTCTAAGCGCGAAGTTTTTATGAGTTAGACGTCGAACGCGTAGCTCCTGTTCCGGGTGACCTGTCAATGTCTCTATTACGGTCGGGTGTATTGGTCTTAGACAGATTAGTGGGCGCCCGTTTGGAGGACTGCTCAAAGAATCCCTAAGGCGGTCATAGTATTACTGTGACACCCGTGCGGCAGGTTAACGTGGGGGCCTGAGGACTGACGTACCGTTTACCGGGGACGTGGATGCAGGCATTCACAGAGTCGACATCGTCTCTCTCTTGTACCCCACTGAGTTCCACTAAGATCTTAGTGTATGCCCTGCAGGACATATCCGGCAGTCATGGTGTTGGTCTCAGTAGCCTTCTTGCAGGGAGGAGTAGTTCAATTGGGGACTGCTGCAGTGATTCTTTTGCTCGGCTTTGTAAATTAACTCCTCGGTAGTGATGTCGCCATGTCCTCGCGACTGCCGGCGCCTTCCGGTAATAGCCCCTCTTGGCCCTATTCTCGAATTGAGGAAGTTTCGATAGGACATGGCGCTTGCCCGTGGAGACATAATATCCCTGAAACCGGGACCAGTCCCGCAGCCAGGTGACCCACACTGACATTACGTGTCGGGTTCTTGTGGTGAGCACTAGGGGATCGCTAAAGAGCCGTTATAAGCGTGAGTCTCACTTATGCGTTATCGCGTGGCTCGGTTTGTCCGAATGCAAGAATAGTGTGGGAGCTAAGTGCGCGTAATTAACGGGATCTAGCTGCGCGGGCTAGCCGCTGGTGGGGGGTCTGTTATCTGGCCCCCTGTCGCACCAGGCTTACAAGCTTACTACAGCGCGTATTGCAGTACCCGATGCCTCCATGTAGAACATGGGCGTAGCATAGACTCACTGTTCTGCGGATCACCAGAAACGTGGGTAAACGTCACTTTGAAAATAGAGCGAATTCTGTTGGTAAGGCTAATTAACGCATGTGAAGCTTAAAAGGCTACTGAGTCGGGCGACACATATACCCAAAGGGACCACGAAGGGCCCCTGAACTGCGGGGGGCCGCTCCCTCTTCTGTCCGCTATTCAAAAAACAAGTAACACCTTATGCTTGAAGACTGGCAAATAATACACACATCAGGTAATATCGGGCTCTAGCAATACCTCCGGTGGTAACCGTTCCTTAATCACTGCGCTCGACTAAGCGTACGCGAACACAAAAGCAATGCAACCCACCAAAGAGGCCGATGAAGGCAAACAGCAAGGGCGCGGGAGGCGGCTGGTTGAACGCGCTCTCGTATTAGAGTAATTGTCGTTTCAGCCATCCACTCGGACTACAGCGATATCTATCGTGCTGTGTTAAGATTTCTGTTTATCCCACTTGTAAACGGTGGTGAAAAGATCAAGTTAAGTATAACTTGCGCAAATTAGGTGGGGGCCCTCCCAACAGGTATCTGAACATTGTGTAACGGCGTTGAGGTCTAGGCGTGGGGGGTCACCTTAGCATCCCGCATTTAATCAAGTCGAGCCCCCCTCACCCGTCCTCCCCTAGTAATAGAGCTAAGCCGTACGGGTGTTGTTTTGTGAGCTGATTTGGCGGCCTCCAAGAACACTCTA
seq00030   GATGGACACCCGGCCGGCGTGGTCCTCTTTGTATTGAATTAAACGTTGAATCAGGCGAGATTGTATCGAGTTCCGATTACGCGGGGTCCACCACAGGAAGGCCACGATCTTTAGTTCTTATGATCTTTTGCTGGCTTATTCATTAGGGACAGCACTGCTTCAGATGGGATTCGAGACCCCTGTCATAGATCGACGAATCGAGAGAGTGCTTCGACCACACCCTGCTAGGTGCAGCACTCAGTTGTAGGCCTGGTGGACACTGCCTAAAAACAGTGAGGATCGGGTACATGGTCAGATGACCCAGCGCCCTGAGTAAAAGGCAGGCACTAACTCAGGTTGGCTAAGCCCAAGCCTCCCAGTCTGTCGCCTTCGTGATCACGTATGATAACTGCATACCGCGTAGGTCTGACAGCCAATGCCGTCCTTGAGGTGGTTTACCACACTCGCAACTACACTTTCCCGGCACGACATGAATTTTGGGCTGCGGCTACATAAACGGGGCATCCGAATGTTTTCTGGCAGCCACTGGTTCGGAAAATCGCAGTTATTGGATGCGATAGCTTTGATAGCACCATGGGAGAAGTAGAGCAGATAGACTCGAGCTTACTAGTCGCATTTTAAGCAAGCAAGTCTGTTGCGACGTTCCCAGTCGGCTGAAAGTCTCCGTCACGGCGCCCGAGTAACAGTTCCATGCAAATAATTGTCTAAGCGCGAAGTTTTTATGAGTTAGACGTCCAACGCGTAGCTCCTGTTCCGGGTGACCTGTCAATGTCTCTATTACGGTCGGGTGTATTGGTCTTAGACAGATTAGTGGGCGCCCGTTTGGAGGACTGCTCAAAGAATCCCTAAGGCGGTCATAGTATTACTGTGACACCCGTGCGGCAGGTTAACGTGGGGGCCTGAGGACTGACGTACCGTTTACCGGGGACGTTGATGCAGGCATTCACAGAGTCGACATCGTCTCTCTCTTGTACCCCACTGAGTTCCACTAAGATCTTAGTGTATGCCCTGCAGGACATATCCGGCAGTCATGGTGTTGGTCTCAGTAGCCTTCTTGCAGGGAGGAGTAGTTCAATTGGGGACTGCTGCAGTGATTCTTTTGCTCGGCTTTGTAAATTAACTCCTCGGTAGTGATGTCGCCATGTCCTCGCGACTGCCGGCGCCTTCCGGTAATAGCCCCTCTTGGCCCTATTCTCGAATTGAGGAAGTTTCGATAGGACATGGCGCTTGCCCGTGGAGACATAATATCCCTGAAACCGGGACCAGTCCCGCAGCCAGGTGACCCACACTGACATTACGTGTCGGGTTCTTGTGGTGAGCACTAGGGGATCGCTAAAGAGCCGTTATAAGCGTGAGTCTCACTTATGCGTTATCGCGTGGCTCGGTTTGTCCGAATGCAAGAATAGTGTGGGAGCTAAGTGCGCGTAATTAACGGGATCTAGCTGCGCGGGCTAGCCGCTGGTGGGGGGTCTGTTATCTGGCCCCCTGTCGCACCAGGCTTACAAGCTTACTACAGCGCGTATTGCAGTACCCGATGCCTCCATGTAGAACATGGGCGTAGCATAGACTCACTGTTCTGCGGATCACCAGAAACGTGGGTAAACGTCACTTTGAAAATAGAGCGAATTCTGTTGGTAAGGCTAATTAACGTATGTGAAGCTTAAAAGGCTACTGAGTCGGGCGACACATATACCCAAAGGGACCACGAAGGGCCCCTGAACTGCGGGGGGCCGCTCCCTCTTCTGTCCGCTATTCAAAAAACAAGTAACACCTTATGCTTGAAGACTGGCAAATAATACACACATCAGGTAATATCGGGCTCTAGCAATACCTCCGGTGGTAACCGTTCCTTAATCACTGCGCTCGACTAAGCGTACGCGAACACAAAAGCAATGCAACCCACCAAAGAGGCCGATGAAGGCAAACAGCAAGGGCGCGGGAGGCGGCTGGTTGAACGCGCTCTCGTATTAGAGTAATTGTCGTTTCAGCCATCCACTCGGACTACAGCGATATCTATCGTGCTGTGTTAAGATTTCTGTTTATCCCACTTGTAAACGGTGGTGAAAAGATCAAGTTAAGTATAACTTGCGCAAATTAGGTGGGGGCCCTCCCAACAGGTATCTGAACATTGTGTAACGGCGTTGAGGTCTAGGCGTGGGGGGTCACCTTAGCATCCCGCATTTAATCAAGTCGAGCCCCCCTCACCCGTCCTCCCCTAGTAATAGAGCTAAGCCGTACGGGTGTTGTTTTGTGAGCTGATATGGCGGCCTCCAAGAACACTCTA
seq00031   GATGGACACCCGGCCGGCGTGGTCCTCTTTGTATTGAATTAAACGTTGAATCAGGCGAGATTGTATCGAGTTCCGATTACGCGGGGTCCACCACAGGAAGGCCACGATCTTTAGTTCTTATGATCTTTTGCTGGCTTATTCATTAGGGACAGCACTGCTTCAGATGGGATTCGAGACCCCTGTCATAGATCGACGAATCGAGAGAGTGCTTCGACCACACCCTGCTAGGTGCAGCACTCAGTTGTAGGCCTGGTGGACACTGCCTAAAAACAGTGAGGATCGGGTACATGGTCAGATGACCCAGCGCCCTGAGTAAAAGGCAGGCACTAACTCAGGTTGGCTAAGCCCAAGCCTCCCAGTCTGTCGCCTTCGTGATCACGTATGATAACTGCATACCGCGTAGGTCTGACAGCCAATGCCGTCCTTGAGGTGGTTTACCACACTCGCAACTACACTTTCCCGGCACGACATGAATTTTGGGCTGCGGCTACATAAACGGGGCATCCGAATGTTTTCTGGCAGCCACTGGTTCGGAAAATCGCAGTTATTGGATGCGATAGCTTTGATAGCACCATGGGAGAAGTAGAGCAGATAGACTCGAGCTTACTAGTCGCATTTTAAGCAAGCAAGTCTGTTGCGACGTTCCCAGTCGGCTGAAAGTCTCCGTCACGGCGCCCGAGTAACAGTTCCATGCAAATAATTGTCTAAGCGCGAAGTTTTTATGAGTTAGACGTCCAACGCGTAGCTCCTGTTCCGGGTGACCTGTCAATGTCTCTATTACGGTCGGGTGTATTGGTCTTAGACAGATTAGTGGGCGCCCGTTTGGAGGACTGCTCAAAGAATCCCTAAGGCGGTCATAGTATTACTGTGACACCCGTGCGGCAGGTTAACGTGGGGGCCTGAGGACTGACGTACCGTTTACCGGGGACGTGGATGCAGGCATTCACAGAGTCGACATCGTCTCTCTCTTGTACCCCACTGAGTTCCACTAAGATCTTAGTGTATGCCCTGCAGGACATATCCGGCAGTCATGGTGTTGGTCTCAGTAGCCTTCTTGCAGGGAGGAGTAGTTCAATTGGGGACTGCTGCAGTGATTCTTTTGCTCGGCTTTGTAAATTAACTCCTCGGTAGTGATGTCGCCATGTCCTCGCGACTGCCGGCGCCTTCCGGTAATAGCCCCTCTTGGCCCTATTCTCGAATTGAGGAAGTTTCGATAGGACATGGCGCTTGCCCGTGGAGACATAATATCCCTGAAACCGGGACCAGTCCCGCAGCCAGGTGACCCACACTGACATTACGTGTCGGGTTCTTGTGGTGAGCACTAGGGGATCGCTAAAGAGCCGTTATAAGCGTGAGTCTCACTTATGCGTTATCGCGTGGCTCGGTTTGTCCGAATGCAAGAATAGTGTGGGAGCTAAGTGCGCGTAATTAACGGGATCTAGCTGCGCGGGCTAGCCGCTGGTGGGGGGTCTGTTATCTGGCCCCCTGTCGCACCAGGCTTACAAGCTTACTACAGCGCGTATTGCAGTACCCGATGCCTCCATGTAGAACATGGGCGTAGCATAGACTCACTGTTCTGCGGATCACCAGAAACGTGGGTAAACGTCACTTTGAAAATAGAGCGAATTCTGTTGGTAAGGCTAATTAACGCATGTGAAGCTTAAAAGGCTACTGAGTCGGGCGACACATATACCCAAAGGGACCACGAAGGGCCCCTGAACTGCGGGGGGCCGCTCCCTCTTCTGTCCGCTATTCAAAAAACAAGTAACACCTTATGCTTGAAGACTGGCAAATAATACACACATCAGGTAATATCGGGCTCTAGCAATACCTCCGGTGGTAACCGTTCCTTAATCACTGCGCTCGACTAAGCGTACGCGAACACAAAAGCAATGCAACCCACCAAAGAGGCCGATGAAGGCAAACAGCAAGGGCGCGGGAGGCGGCTGGTTGAACGCGCTCTCGTATTAGAGTAATTGTCGTTTCAGCCATCCACTCGGACTACAGCGATATCTATCGTGCTGTGTTAAGATTTCTGTTTATCCCACTTGTAAACGGTGGTGAAAAGATCAAGTTAAGTATAACTTGCGCAAATTAGGTGGGGGCCCTCCCAACAGGTATCTGAACATTGTGTAACGGCGTTGAGGTCTAGGCGTGGGGGGTCACCTTAGCATCCCGCATTTAATCAAGTCGAGCCCCCCTCACCCGTCCTCCCCTAGTAATAGAGCTAAGCCGTACGGGTGTTGTTTTGTGAGCTGATATGGCGGCCTCCAAGAACACTCTA
seq00032   GATGGACACCCGGCCGGCGTGGTCCTCTTTGTATTGAATTAAACGTTGAATCAGGCGAGATTGTATCGAGTTCCGATTACGCGGGGTCCACCACAGGAAGGCCACGATCTTTAGTTCTTATGATCTTTTGCTGGCTTATTCATTAGGGACAGCACTGCTTCAGATGGGATTCGAGACCCCTGTCATAGATCGACGAATCGAGAGAGTGCTTCGACCACACCCTGCTAGGTGCAGCACTCAGTTGTAGGCCTGGTGGACACTGCCTAAAAACAGTGAGGATCGGGTACATGGTCAGATGACCCAGCGCCCTGAGTAAAAGGCAGGCACTAACTCAGGTTGGCTAAGCCCAAGCCTCCCAGTCTGTCGCCTTCGTGATCACGTATGATAACTGCATACCGCGTAGGTCTGACAGCCAATGCCGTCCTTGAGGTGGTTTACCACACTCGCAACTACACTTTCCCGGCACGACATGAATTTTGGGCTGCGGCTACATAAACGGGGCATCCGAATGTTTTCTGGCAGCCACTGGTTCGGAAAATCGCAGTTATTGGATGCGATAGCTTTGATAGCACCATGGGAGAAGTAGAGCAGATAGACTCGAGCTTACTAGTCGCATTTTAAGCAAGCAAGTCTGTTGCGACGTTCCCAGTCGGCTGAAAGTCTCCGTCACGGCGCCCGAGTAACAGTTCCATGCAAATAATTGTCTAAGCGCGAAGTTTTTATGAGTTAGACGTCCAACGCGTAGCTCCTGTTCCGGGTGACCTGTCAATGTCTCTATTACGGTCGGGTGTATTGGTCTTAGACAGATTAGTGGGCGCCCGTTTGGAGGACTGCTCAAAGAATCCCTAAGGCGGTCATAGTATTACTGTGACACCCGTGCGGCAGGTTAACGTGGGGGCCTGAGGACTGACGTACCGTTTACCGGGGACGTGGATGCAGGCATTCACAGAGTCGACATCGTCTCTCTCTTGTACCCCACTGAGTTCCACTAAGATCTTAGTGTATGCCCTGCAGGACATATCCGGCAGTCATGGTGTTGGTCTCAGTAGCCTTCTTGCAGGGAGGAGTAGTTCAATTGGGGACTGCTGCAGTGATTCTTTTGCTCGGCTTTGTAAATTAACTCCTCGGTAGTGATGTCGCCATGTCCTCGCGACTGCCGGCGCCTTCCGGTAATAGCCCCTCTTGGCCCTATTCTCGAATTGAGGAAGTTTCGATAGGACATGGCGCTTGCCCGTGGAGACATAATATCCCTGAAACCGGGACCAGTCCCGCAGCCAGGTGACCCACACTGACATTACGTGTCGGGTTCTTGTGGTGAGCACTAGGGGATCGCTAAAGAGCCGTTATAAGCGTGAGTCTCACTTATGCGTTATCGCGTGGCTCGGTTTGTCCGAATGCAAGAATAGTGTGGGAGCTAAGTGCGCGTAATTAACGGGATCTAGCTGCGCGGGCTAGCCGCTGGTGGGGGGTCTGTTATCTGGCCCCCTGTCGCACCAGGCTTACAAGCTTACTACAGCGCGTATTGCAGTACCCGATGCCTCCATGTAGAACATGGGCGTAGCATAGACTCACTGTTCTGCGGATCACCAGAAACGTGGGTAAACGTCACTTTGAAAATAGAGCGAATTCTGTTGGTAAGGCTAATTAACGCATGTGAAGCTTAAAAGGCTACTGAGTCGGGCGACACATATACCCAAAGGGACCACGAAGGGCCCCTGAACTGCGGGGGGCCGCTCCCTCTTCTGTCCGCTATTCAAAAAACAAGTAACACCTTATGCTTGAAGACTGGCAAATAATACACACATCAGGTAATATCGGGCTCTAGCAATACCTCCGGTGGTAACCGTTCCTTAATCACTGCGCTCGACTAAGCGTACGCGAACACAAAAGCAATGCAACCCACCAAAGAGGCCGATGAAGGCAAACAGCAAGGGCGCGGGAGTCGGCTGGTTGAACGCGCTCTCGTATTAGAGTAATTGTCGTTTCAGCCATCCACTCGGACTACAGCGATATCTATCGTGCTGTGTTAAGATTTCTGTTTATCCCACTTGTAAACGGTGGTGAAAAGATCAAGTTAAGTATAACTTGCGCAAATTAGGTGGGGGCCCTCCCAACAGGTATCTGAACATTGTGTAACGGCGTTGAGGTCTAGGCGTGGGGGGTCACCTTAGCATCCCGCATTTAATCAAGTCGAGCCCCCCTCACCCGTCCTCCCCTAGTAATAGAGCTAAGCCGTACGGGTGTTGTTTTGTGAGCTGATATGGCGGCCTCCAAGAACACTCTA
seq00033   GATGGACACCCGGCCGGCGTGGTCCTCTTTGTATTGAATTAAACGTTGAATCAGGCGAGATTGTATCGAGTTCCGATTACGCGGGGTCCACCACAGGAAGGCCACGATCTTTAGTTCTTATGATCTTTTGCTGGCTTATTCATTAGGGACAGCACTGCTTCAGATGGGATTCGAGACCCCTGTCATAGATCGACGAATCGAGAGAGTGCTTCGACCACACCCTGCTAGGTGCAGCACTCAGTTGTAGGCCTGGTGGACACTGCCTAAAAACAGTGAGGATCGGGTACATGGTCAGATGACCCAGCGCCCTGAGTAAAAGGCAGGCACTAACTCAGGTTGGCTAAGCCCAAGCCTCCCAGTCTGTCGCCTTCGTGATCACGTATGATAACTGCATACCGCGTAGGTCTGACAGCCAATGCCGTCCTTGAGGTGGTTTACCACACTCGCAACTACACTTTCCCGGCACGACATGAATTTTGGGCTGCGGCTACATAAACGGGGCATCCGAATGTTTTCTGGCAGCCACTGGTTCGGAAAATCGCAGTTATTGGATGCGATAGCTTTGATAGCACCATGGGAGAAGTAGAGCAGATAGACTCGAGCTTACTAGTCGCATTTTAAGCAAGCAAGTCTGTTGCGACGTTCCCAGTCGGCTGAAAGTCTCCGTCACGGCGCCCGAGTAACAGTTCCATGCAAATAATTGTCTAAGCGCGAAGTTTTTATGAGTTAGACGTCCAACGCGTAGCTCCTGTTCCGGGTGACCTGTCAATGTCTCTATTACGGTCGGGTGTATTGGTCTTAGACAGATTAGTGGGCGCCCGTTTGGAGGACTGCTCAAAGAATCCCTAAGGCGGTCATAGTATTACTGTGACACCCGTGCGGCAGGTTAACGTGGGGGCCTGAGGACTGACGTACCGTTTACCGGGGACGTGGATGCAGGCATTCACAGAGTCGACATCGTCTCTCTCTTGTACCCCACTGAGTTCCACTAAGATCTTAGTGTATGCCCTGCAGGACATATCCGGCAGTCATGGTGTTGGTCTCAGTAGCCTTCTTGCAGGGAGGAGTAGTTCAATTGGGGACTGCTGCAGTGATTCTTTTGCTCGGCTTTCTAAATTAACTCCTCGGTAGTGATGTCGCCATGTCCTCGCGACTGCCGGCGCCTTCCGGTAATAGCCCCTCTTGGCCCTATTCTCGAATTGAGGAAGTTTCGATAGGACATGGCGCTTGCCCGTGGAGACATAATATCCCTGAAACCGGGACCAGTCCCGCAGCCAGGTGACCCACACTGACATTACGTGTCGGGTTCTTGTGGTGAGCACTAGGGGATCGCTAAAGAGCCGTTATAAGCGTGAGTCTCACTTATGCGTTATCGCGTGGCTCGGTTTGTCCGAATGCAAGAATAGTGTGGGAGCTAAGTGCGCGTAATTAACGGGATCTAGCTGCGCGGGCTAGCCGCTGGTGGGGGGTCTGTTAGCTGGCCCCCTGTCGCACCAGGCTTACAAGCTTACTACAGCGCGTATTGCAGTACCCGATGCCTCCATGTAGAACATGGGCGTAGCATAGACTCACTGTTCTGCGGATCACCAGAAACGTGGGTAAACGTCACTTTGAAAATAGAGCGAATTCTGTTGGTAAGGCTAATTAACGCATGTGAAGCTTAAAAGGCTACTGAGTCGGGCGACACATATACCCAAAGGGACCACGAAGGGCCCCTGAACTGCGGGGGGCCGCTCCCTCTTCTGTCCGCTATTCAAAAAACAAGTAACACCTTATGCTTGAAGACTGGCAAATAATACACACATCAGGTAATATCGGGCTCTAGCAATACCTCCGGTGGTAACCGTTCCTTAATCACTGCGCTCGACTAAGCGTACGCGAACACAAAAGCAATGCAACCCACCAAAGAGGCCGATGAAGGCAAACAGCAAGGGCGCGGGAGGCGGCTGGTTGAACGCGCTCTCGTATTAGAGTAATTGTCGTTTCAGCCATCCACTCGGACTACAGCGATATCTATCGTGCTGTGTTAAGATTTCTGTTTATCCCACTTGTAAACGGTGGTGAAAAGATCAAGTTAAGTATAACTTGCGCAAATTAGGTGGGGGCCCTCCCAACAGGTATCTGAACATTGTGTAACGGCGTTGAGGTCTAGGCGTGGGGGGTCACCTTAGCATCCCGCATTTAATCAAGTCGAGCCCCCCTCACCCGTCCTCCCCTAGTAATAGAGCTAAGCCGTACGGGTGTTGTTTTGTGAGCTGATATGGCGGCCTCCAAGAACACTCTA
