# Supplementary material for: How Good Are Indirect Tests at Detecting Recombination in Human mtDNA?
Source: G3 (Bethesda). 2013 Jul 1;3(7):1095–104. doi: 10.1534/g3.113.006510 (PMC3704238; doi:10.1534/g3.113.006510)
Supplement: Supporting Information [file supp_g3.113.006510_FileS2.gz › SequenceData/mtDNA_ratehet&popgrowth/0/3rdbase/Infiles/0_26-new.txt]

33 2284
seq00001   TACGCGAATTTTACAGTAATGTCATACCAGGGAGTACCCCGAGTTTAAACTCCTCTAGGTGGGATAAGAGCGAATTGGCGACAATATGCAATCTGGCGCTGAAACAAGAAACCGACTTGCTGGTGAGCCGAAGCTCCTGGTGTATTGGGCGATCGTGGTTTGGCTTCCTGGGATCGCCGTCAGTAGGCTGGAAAAGCGAGAGACCTAAGAGCGAATCTCGAGGCGATGCTACACTTCTCTCTACGTTTGCATGAGTTATGGCACAAAGGATCTGGTAATGTCGATAGGCGCGAGCTGCAGACGGCCAAGCATTAGTAAGATGTAGCGGTTCTAGTCTTATAGTGCCCTGTTCTAGAGTCCGCCTGCGTGAGAATCTCCTTCAACAAAGGGGGCCCGATTCCTCTACGATACCGAATGCAGCAATCTTAAGTTTAGAGACAAGTTACGGGTAGAGTGCGAACAGACGACGAATTCACAACGTGGCCGACGCCGCGTCTATAATCTTCCCACACGACGTACCCATATCCGTCCGCACCTATACGTCTATTCCAAAAGCGGTTGACCTAGAACCCTCGCTGCCGTCTGCGCTATCGAGATTCAAGTAAGCAACCATTTCCCTAGATGTGCCGCCGGGTCTCCAGGCCCCTCGCAAAACTCTAGTTTTTGACCTCATAGCGGAAGCTAATTGTATGCAATTGTGGATCGCTTTCGTGTTGACCGAGTCCGGGATCATGCAGTCTAGGTCAAGAAGCCTTACTACGCTCGTCTGCCAGCGGGTGGCTCGCCCGTGGCAAAATATTTTACGTTCCGCTAGGCGAGACGCCTACCACCTTCCACATGAGTTACTCAGCCTGTGTTTATGGGCCCTGCGACTCATCCGGTAAAGTACTGCGCCCGTTGCGTGTTTATATTCGGAGGTTTTTATATCGCTAATCCGGATCGCGTGCAGCTGCCCTGGGTGGGGGTGGGTACTACGAAAACAATCCCGGCTTTTAGAATATCCTCTTCCCTAATTTGCGAAGAGTACGCAGTTGAGCCTTGTCCAGGGATCTTCCATTCACCCGAAGATTTCGTTCTAGAAGTATGCAGTTGGTCTCTTTTCAGGTACTCGGCTTTAGGGTTGGCCTCGGCAAGTAACATACAGAGTCTAAGCTATGTAGCAGTTCAACACAGACTGCACCTTATAAGATTCACTATTTATCGCAACTTGTCGCATCTGAGTCTCCATATCTGCATGGGCGGACGTCTAAGGCCGGCTTTCGCCTTAACTGGCTCTCGCTCTGTGAATTGACTTAAAAAGGAGTTTAGTGGAGCAGATTATACGCTTTCGTCACATCTCGGATCTCACTGAGTTCTGAGTTGTTAGCTAACTCGCTCGGACCCCGTCCACCTGACGGGGGTTGCTTGGGATGTCCGCCTTAGGCATACAGCCTTCCATTACATTTTCTATGCAGGGCCATGTATCGCCAGGAATAGAATGCTCGGACGTCAAATATGAGTGTGGGTACTCTCTTTCGCATTCGAGTCGGTAAACCATAAAGTCTACCCCATAACTCCGTCAGCTGCGGAATGCGTTTTCCACACCTGTTTTCACAGTCGTATAACATGGAATATAGCTTGTGCGCGGCTCGGATCTGTAAGACACATGGTCTTCTCTGTGGCTATGGTAGGGCATCCCATTTGAGGCGTTATGGGTATACCCCAAACCTCCTTGGTAAGGGATACCGACTGCGGCACATTCGTTCCGAAGAATACAGACACCATTTCAGGAGAGGTAGCGGAGGTTCAGATTTCCGCCCGGGACGCGACCCCAGTGATTTCGGGTGACTACACGCTAGTCCTGACTATGTGCGTGTATATTCTCAGGACGCCCTCCCGAAGGCCACTTCCTCGGAGGCGGTACACTTAGATGCAAAGGATAGCAGGCCACGGACTAGGGATTCAAGAAGAAGGGTGGCTTGAGTTACAGCTGGGAGCATTAGTCTATCCCGCCTTAAACCAATGGGGTCCAGCCGCGTCCGCGGGACCGTTCGTGTCGTTATCAACTGTCACATGGGAGATGGTCATAAACTCTGATACGCCCAGAACCCGGCATTGACGCATCAAGCGCCACCCCATGCGACCCTGTTTAGGCTGACAGTCGGTCAGGAGCTCTGTCACGTCTTAACTCCTCAAAGAGACGGAGATCATGACCGTGAGGCCTTGACTATAAACCGTTGGCCTACTTGCCAGTGTCGTTCTTTCTCAATTGGCAACGTCCGCCATGTATTCTCGACGTGCGAGA
seq00002   TACGCGAATTTTACAGTAATGTCATACCAGGGAGTACCCCGAGTTTAAACTCCTCTAGGTGGGATAAGAGCGAATTGGCGACAATATGCAATCTGGCGCTGAAACAAGAAACCGACTTGCTGGTGAGCCGAAGCTCCTGGTGTATTGGGCGATCGTGGTTTGGCTTCCTGGGATCGCCGTCAGTAGGCTGGAAAAGCGAGAGACCTAAGAGCGAATCTCGAGGCGATGCTACACTTCTCTCTACGTTTGCATGAGTTATGGCACAAAGGATCTGGTAATGTCGATAGGCGCGAGCTGCAGACGGCCAAGCATTAGTAAGATGTAGCGGTTCTAGTCTTATAGTGCCCTGTTCTAGAGTCCGCCTGCGTGAGAATCTCCTTCAACAAAGGGGGCCCGATTCCTCTACGATACCGAATGCAGCAATCTTAAGTTTAGAGACAAGTTACGGGTAGAGTGCGAACAGACGACGAATTCACAACGTGGCCGACGCCGCGTCTATAATCTTCCCACACGACGTACCCATATCCGTCCGCACCTATACGTCTATTCCAAAAGCGGTTGACCTAGAACCCTCGCTGCCGTCTGCGCTATCGAGATTCAAGTAAGCAACCATTTCCCTAGATGTGCCGCCGGGTCTCCAGGCCCCTCGCAAAACTCTAGTTTTTGACCTCATAGCGGAAGCTAATTGTATGCAATTGTGGATCGCTTTCGTGTTGACCGAGTCCGGGATCATGCAGTCTAGGTCAAGAAGCCTTACTACGCTCGTCTGCCAGCGGGTGGCTCGCCCGTGGCAAAATATTTTACGTTCCGCTAGGCGAGACGCCTACCACCTTCCACATGAGTTACTCAGCCTGTGTTTATGGGCCCTGCGACTCATCCGGTAAAGTACTGCGCCCGTTGCGTGTTTATATTCGGAGGTTTTTATATCGCTAATCCGGATCGCGTGCAGCTGCCCTGGGTGGGGGTGGGTACTACGAAAACAATCCCGGCTTTTAGAATATCCTCTTCCCTAATTTGCGAAGAGTACGCAGTTGAGCCTTGTCCAGGGATCTTCCATTCACCCGAAGATTTCGTTCTAGAAGTATGCAGTTGGTCTCTTTTCAGGTACTCGGCTTTAGGGTTGGCCTCGGCAAGTAACATACAGAGTCTAAGCTATGTAGCAGTTCAACACAGACTGCACCTTATAAGATTCACTATTTATCGCAACTTGTCGCATCTGAGTCTCCATATCTGCATGGGCGGACGTCTAAGGCCGGCTTTCGCCTTAACTGGCTCTCGCTCTGTGAATTGACTTAAAAAGGAGTTTAGTGGAGCAGATTATACGCTTTCGTCACATCTCGGATCTCACTGAGTTCTGAGTTGTTAGCTAACTCGCTCGGACCCCGTCCACCTGACGGGGGTTGCTTGGGATGTCCGCCTTAGGCATACAGCCTTCCATTACATTTTCTATGCAGGGCCATGTATCGCCAGGAATAGAATGCTCGGACGTCAAATATGAGTGTGGGTACTCTCTTTCGCATTCGAGTCGGTAAACCATAAAGTCTACCCCATAACTCCGTCAGCTGCGGAATGCGTTTTCCACACCTGTTTTCACAGTCGTATAACATGGAATATAGCTTGTGCGCGGCTCGGATCTGTAAGACACATGGTCTTCTCTGTGGCTATGGTAGGGCATCCCATTTGAGGCGTTATGGGTATACCCCAAACCTCCTTGGTAAGGGATACCGACTGCGGCACATTCGTTCCGAAGAATACAGACACCATTTCAGGAGAGGTAGCGGAGGTTCAGATTTCCGCCCGGGACGCGACCCCAGTGATTTCGGGTGACTACACGCTAGTCCTGACTATGTGCGTGTATATTCTCAGGACGCCCTCCCGAAGGCCACTTCCTCGGAGGCGGTACACTTAGATGCAAAGGATAGCAGGCCACGGACTAGGGATTCAAGAAGAAGGGTGGCTTGAGTTACAGCTGGGAGCATTAGTCTATCCCGCCTTAAACCAATGGGGTCCAGCCGCGTCCGCGGGACCGTTCGTGTCGTTATCAACTGTCACATGGGAGATGGTCATAAACTCTGATACGCCCAGAACCCGGCATTGACGCATCAAGCGCCACCCCATGCGACCCTGTTTAGGCTGACAGTCGGTCAGGAGCTCTGTCACGTCTTAACTCCTCAAAGAGACGGAGATCATGACCGTGAGGCCTTGACTATAAACCGTTGGCCTACTTGCCAGTGTCGTTCTTTCTCAATTGGCAACGTCCGCCATGTATTCTCGACGTGCGAGA
seq00003   TACGCGAATTTTACAGTAATGTCATACCAGGGAGTACCCCGAGTTTAAACTCCTCTAGGTGGGATAAGAGCGAATTGGCGACAATATGCAATCTGGCGCTGAAACAAGAAACCGACTTGCTGGTGAGCCGAAGCTCCTGGTGTATTGGGCGATCGTGGTTTGGCTTCCTGGGATCGCCGTCAGTAGGCTGGAAAAGCGAGAGACCTAAGAGCGAATCTCGAGGCGATGCTACACTTCTCTCTACGTTTGCATGAGTTATGGCACAAAGGATCTGGTAATGTCGATAGGCGCGAGCTGCAGACGGCCAAGCATTAGTAAGATGTAGCGGTTCTAGTCTTATAGTGCCCTGTTCTAGAGTCCGCCTGCGTGAGAATCTCCTTCAACAAAGGGGGCCCGATTCCTCTACGATACCGAATGCAGCAATCTTAAGTTTAGAGACAAGTTACGGGTAGAGTGCGAACAGACGACGAATTCACAACGTGGCCGACGCCGCGTCTATAATCTTCCCACACGACGTACCCATATCCGTCCGCACCTATACGTCTATTCCAAAAGCGGTTGACCTAGAACCCTCGCTGCCGTCTGCGCTATCGAGATTCAAGTAAGCAACCATTTCCCTAGATGTGCCGCCGGGTCTCCAGGCCCCTCGCAAAACTCTAGTTTTTGACCTCATAGCGGAAGCTAATTGTATGCAATTGTGGATCGCTTTCGTGTTGACCGAGTCCGGGATCATGCAGTCTAGGTCAAGAAGCCTTACTACGCTCGTCTGCCAGCGGGTGGCTCGCCCGTGGCAAAATATTTTACGTTCCGCTAGGCGAGACGCCTACCACCTTCCACATAAGTTACTCAGCCTGTGTTTATGGGCCCTGCGACTCATCCGGTAAAGTACTGCGCCCGTTGCGTGTTTATATTCGGAGGTTTTTATATCGCTAATCCGGATCGCGTGCAGCTGCCCTGGGTGGGGGTGGGTACTACGAAAACAATCCCGGCTTTTAGAATATCCTCTTCCCTAATTTGCGAAGAGTACGCAGTTGAGCCTTGTCCAGGGATCTTCCATTCACCCGAAGATTTCGTTCTAGAAGTATGCAGTTGGTCTCTTTTCAGGTACTCGGCTTTAGGGTTGGCCTCGGCAAGTAACATACAGAGTCTAAGCTATGTAGCAGTTCAACACAGACTGCACCTTATAAGATTCACTATTTATCGCAACTTGTCGCATCTGAGTCTCCATATCTGCATGGGCGGACGTCTAAGGCCGGCTTTCGCCTTAACTGGCTCTCGCTCTGTGAATTGACTTAAAAAGGAGTTTAGTGGAGCAGATTATACGCTTTCGTCACATCTCGGATCTCACTGAGTTCTGAGTTGTTAGCTAACTCGCTCGGACCCCGTCCACCTGACGGGGGTTGCTTGGGATGTCCGCCTTAGGCATACAGCCTTCCATTACATTTTCTATGCAGGGCCATGTATCGCCAGGAATAGAATGCTCGGACGTCAAATATGAGTGTGGGTACTCTCTTTCGCATTCGAGTCGGTAAACCATAAAGTCTACCCCATAACTCCGTCAGCTGCGGAATGCGTTTTCCACACCTGTTTTCACAGTCGTATAACATGGAATATAGCTTGTGCGCGGCTCGGATCTGTAAGACACATGGTCTTCTCTGTGGCTATGGTAGGGCATCCCATTTGAGGCGTTATGGGTATACCCCAAACCTCCTTGGTAAGGGATACCGACTGCGGCACATTCGTTCCGAAGAATACAGACACCATTTCAGGAGAGGTAGCGGAGGTTCAGATTTCCGCCCGGGACGCGACCCCAGTGATTTCGGGTGACTACACGCTAGTCCTGACTATGTGCGTGTATATTCTCAGGACGCCCTCCCGAAGGCCACTTCCTCGGAGGCGGTACACTTAGATGCAAAGGATAGCAGGCCACGGACTAGGGATTCAAGAAGAAGGGTGGCTTGAGTTACAGCTGGGAGCATTAGTCTATCCCGCCTTAAACCAATGGGGTCCAGCCGCGTCCGCGGGACCGTTCGTGTCGTTATCAACTGTCACATGGGAGATGGTCATAAACTCTGATACGCCCAGAACCCGGCATTGACGCATCAAGCGCCACCCCATGCGACCCTGTTTAGGCTGACAGTCGGTCAGGAGCTCTGTCACGTCTTAACTCCTCAAAGAGACGGAGATCATGACCGTGAGGCCTTGACTATAAACCGTTGGCCTACTTGCCAGTGTCGTTCTTTCTCAATTGGCAACGTCCGCCATGTATTCTCGACGTGCGAGA
seq00004   TACGCGAATTTTACAGTAATGTCATACCAGGGAGTACCCCGAGTTTAAACTCCTCTAGGTGGGATAAGAGCGAATTGGCGACAATATGCAATCTGGCGCTGAAACAAGAAACCGACTTGCTGGTGAGCCGAAGCTCCTGGTGTATTGGGCGATCGTGGTTTGGCTTCCTGGGATCGCCGTCAGTAGGCTGGAAAAGCGAGAGACCTAAGAGCGAATCTCGAGGCGATGCTACACTTCTCTCTACGTTTGCATGAGTTATGGCACAAAGGATCTGGTAATGTCGATAGGCGCGAGCTGCAGACGGCCAAGCATTAGTAAGATGTAGCGGTTCTAGTCTTATAGTGCCCTGTTCTAGAGTCCGCCTGCGTGAGAATCTCCTTCAACAAAGGGGGCCCGATTCCTCTACGATACCGAATGCAGCAATCTTAAGTTTAGAGACAAGTTACGGGTAGAGTGCGAACAGACGACGAATTCACAACGTGGCCGACGCCGCGTCTATAATCTTCCCACACGACGTACCCATATCCGTCCGCACCTATACGTCTATTCCAAAAGCGGTTGACCTAGAACCCTCGCTGCCGTCTGCGCTATCGAGATTCAAGTAAGCAACCATTTCCCTAGATGTGCCGCCGGGTCTCCAGGCCCCTCGCAAAACTCTAGTTTTTGACCTCATAGCGGAAGCTAATTGTATGCAATTGTGGATCGCTTTCGTGTTGACCGAGTCCGGGATCATGCAGTCTAGGTCAAGAAGCCTTACTACGCTCGTCTGCCAGCGGGTGGCTCGCCCGTGGCAAAATATTTTACGTTCCGCTAGGCGAGACGCCTACCACCTTCCACATGAGTTACTCAGCCTGTGTTTATGGGCCCTGCGACTCATCCGGTAAAGTACTGCGCCCGTTGCGTGTTTATATTCGGAGGTTTTTATATCGCTAATCCGGATCGCGTGCAGCTGCCCTGGGTGGGGGTGGGTACTACGAAAACAATCCCGGCTTTTAGAATATCCTCTTCCCTAATTTGCGAAGAGTACGCAGTTGAGCCTTGTCCAGGGATCTTCCATTCACCCGAAGATTTCGTTCTAGAAGTATGCAGTTGGTCTCTTTTCAGGTACTCGGCTTTAGGGTTGGCCTCGGCAAGTAACATACAGAGTCTAAGCTATGTAGCAGTTCAACACAGACTGCACCTTATAAGATTCACTATTTATCGCAACTTGTCGCATCTGAGTCTCCATATCTGCATGGGCGGACGTCTAAGGCCGGCTTTCGCCTTAACTGGCTCTCGCTCTGTGAATTGACTTAAAAAGGAGTTTAGTGGAGCAGATTATACGCTTTCGTCACATCTCGGATCTCACTGAGTTCTGAGTTGTTAGCTAACTCGCTCGGACCCCGTCCACCTGACGGGGGTTGCTTGGGATGTCCGCCTTAGGCATACAGCCTTCCATTACATTTTCTATGCAGGGCCATGTATCGCCAGGAATAGAATGCTCGGACGTCAAATATGAGTGTGGGTACTCTCTTTCGCATTCGAGTCGGTAAACCATAAAGTCTACCCCATAACTCCGTCAGCTGCGGAATGCGTTTTCCACACCTGTTTTCACAGTCGTATAACATGGAATATAGCTTGTGCGCGGCTCGGATCTGTAAGACACATGGTCTTCTCTGTGGCTATGGTAGGGCATCCCATTTGAGGCGTTATGGGTATACCCCAAACCTCCTTGGTAAGGGATACCGACTGCGGCACATTCGTTCCGAAGAATACAGACACCATTTCAGGAGAGGTAGCGGAGGTTCAGATTTCCGCCCGGGACGCGACCCCAGTGATTTCGGGTGACTACACGCTAGTCCTGACTATGTGCGTGTATATTCTCAGGACGCCCTCCCGAAGGCCACTTCCTCGGAGGCGGTACACTTAGATGCAAAGGATAGCAGGCCACGGACTAGGGATTCAAGAAGAAGGGTGGCTTGAGTTACAGCTGGGAGCATTAGTCTATCCCGCCTTAAACCAATGGGGTCCAGCCGCGTCCGCGGGACCGTTCGTGTCGTTATCAACTGTCACATGGGAGATGGTCATAAACTCTGATACGCCCAGAACCCGGCATTGACGCATCAAGCGCCACCCCATGCGACCCTGTTTAGGCTGACAGTCGGTCAGGAGCTCTGTCACGTCTTAACTCCTCAAAGAGACGGAGATCATGACCGTGAGGCCTTGACTATAAACCGTTGGCCTACTTGCCAGTGTCGTTCTTTCTCAATTGGCAACGTCCGCCATGTATTCTCGACGTGCGAGA
seq00005   TACGCGAATTTTACAGTAATGTCATACCAGGGAGTACCCCGAGTTTAAACTCCTCTAGGTGGGATAAGAGCGAATTGGCGACAATATGCAATCTGGCGCTGAAACAAGAAACCGACTTGCTGGTGAGCCGAAGCTCCTGGTGTATTGGGCGATCGTGGTTTGGCTTCCTGGGATCGCCGTCAGTAGGCTGGAAAAGCGAGAGACCTAAGAGCGAATCTCGAGGCGATGCTACACTTCTCTCTACGTTTGCATGAGTTATGGCACAAAGGATCTGGTAATGTCGATAGGCGCGAGCTGCAGACGGCCAAGCATTAGTAAGATGTAGCGGTTCTAGTCTTATAGTGCCCTGTTCTAGAGTCCGCCTGCGTGAGAATCTCCTTCAACAAAGGGGGCCCGATTCCTCTACGATACCGAATGCAGCAATCTTAAGTTTAGAGACAAGTTACGGGTAGAGTGCGAACAGACGACGAATTCACAACGTGGCCGACGCCGCGTCTATAATCTTCCCACACGACGTACCCATATCCGTCCGCACCTATACGTCTATTCCAAAAGCGGTTGACCTAGAACCCTCGCTGCCGTCTGCGCTATCGAGATTCAAGTAAGCAACCATTTCCCTAGATGTGCCGCCGGGTCTCCAGGCCCCTCGCAAAACTCTAGTTTTTGACCTCATAGCGGAAGCTAATTGTATGCAATTGTGGATCGCTTTCGTGTTGACCGAGTCCGGGATCATGCAGTCTAGGTCAAGAAGCCTTACTACGCTCGTCTGCCAGCGGGTGGCTCGCCCGTGGCAAAATATTTTACGTTCCGCTAGGCGAGACGCCTACCACCTTCCACATGAGTTACTCAGCCTGTGTTTATGGGCCCTGCGACTCATCCGGTAAAGTACTGCGCCCGTTGCGTGTTTATATTCGGAGGTTTTTATATCGCTAATCCGGATCGCGTGCAGCTGCCCTGGGTGGGGGTGGGTACTACGAAAACAATCCCGGCTTTTAGAATATCCTCTTCCCTAATTTGCGAAGAGTACGCAGTTGAGCCTTGTCCAGGGATCTTCCATTCACCCGAAGATTTCGTTCTAGAAGTATGCAGTTGGTCTCTTTTCAGGTACTCGGCTTTAGGGTTGGCCTCGGCAAGTAACATACAGAGTCTAAGCTATGTAGCAGTTCAACACAGACTGCACCTTATAAGATTCACTATTTATCGCAACTTGTCGCATCTGAGTCTCCATATCTGCATGGGCGGACGTCTAAGGCCGGCTTTCGCCTTAACTGGCTCTCGCTCTGTGAATTGACTTAAAAAGGAGTTTAGTGGAGCAGATTATACGCTTTCGTCACATCTCGGATCTCACTGAGTTCTGAGTTGTTAGCTAACTCGCTCGGACCCCGTCCACCTGACGGGGGTTGCTTGGGATGTCCGCCTTAGGCATACAGCCTTCCATTACATTTTCTATGCAGGGCCATGTATCGCCAGGAATAGAATGCTCGGACGTCAAATATGAGTGTGGGTACTCTCTTTCGCATTCGAGTCGGTAAACCATAAAGTCTACCCCATAACTCCGTCAGCTGCGGAATGCGTTTTCCACACCTGTTTTCACAGTCGTATAACATGGAATATAGCTTGTGCGCGGCTCGGATCTGTAAGACACATGGTCTTCTCTGTGGCTATGGTAGGGCATCCCATTTGAGGCGTTATGGGTATACCCCAAACCTCCTTGGTAAGGGATACCGACTGCGGCACATTCGTTCCGAAGAATACAGACACCATTTCAGGAGAGGTAGCGGAGGTTCAGATTTCCGCCCGGGACGCGACCCCAGTGATTTCGGGTGACTACACGCTAGTCCTGACTATGTGCGTGTATATTCTCAGGACGCCCTCCCGAAGGCCACTTCCTCGGAGGCGGTACACTTAGATGCAAAGGATAGCAGGCCACGGACTAGGGATTCAAGAAGAAGGGTGGCTTGAGTTACAGCTGGGAGCATTAGTCTATCCCGCCTTAAACCAATGGGGTCCAGCCGCGTCCGCGGGACCGTTCGTGTCGTTATCAACTGTCACATGGGAGATGGTCATAAACTCTGATACGCCCAGAACCCGGCATTGACGCATCAAGCGCCACCCCATGCGACCCTGTTTAGGCTGACAGTCGGTCAGGAGCTCTGTCACGTCTTAACTCCTCAAAGAGACGGAGATCATGACCGTGAGGCCTTGACTATAAACCGTTGGCCTACTTGCCAGTGTCGTTCTTTCTCAATTGGCAACGTCCGCCATGTATTCTCGACGTGCGAGA
seq00006   TACGCGAATTTTACAGTAATGTCATACCAGGGAGTACCCCGAGTTTAAACTCCTCTAGGTGGGATAAGAGCGAATTGGCGACAATATGCAATCTGGCGCTGAAACAAGAAACCGACTTGCTGGTGAGCCGAAGCTCCTGGTGTATTGGGCGATCGTGGTTTGGCTTCCTGGGATCGCCGTCAGTAGGCTGGAAAAGCGAGAGACCTAAGAGCGAATCTCGAGGCGATGCTACACTTCTCTCTACGTTTGCATGAGTTATGGCACAAAGGATCTGGTAATGTCGATAGGCGCGAGCTGCAGACGGCCAAGCATTAGTAAGATGTAGCGGTTCTAGTCTTATAGTGCCCTGTTCTAGAGTCCGCCTGCGTGAGAATCTCCTTCAACAAAGGGGGCCCGATTCCTCTACGATACCGAATGCAGCAATCTTAAGTTTAGAGACAAGTTACGGGTAGAGTGCGAACAGACGACGAATTCACAACGTGGCCGACGCCGCGTCTATAATCTTCCCACACGACGTACCCATATCCGTCCGCACCTATACGTCTATTCCAAAAGCGGTTGACCTAGAACCCTCGCTGCCGTCTGCGCTATCGAGATTCAAGTAAGCAACCATTTCCCTAGATGTGCCGCCGGGTCTCCAGGCCCCTCGCAAAACTCTAGTTTTTGACCTCATAGCGGAAGCTAATTGTATGCAATTGTGGATCGCTTTCGTGTTGACCGAGTCCGGGATCATGCAGTCTAGGTCAAGAAGCCTTACTACGCTCGTCTGCCAGCGGGTGGCTCGCCCGTGGCAAAATATTTTACGTTCCGCTAGGCGAGACGCCTACCACCTTCCACATAAGTTACTCAGCCTGTGTTTATGGGCCCTGCGACTCATCCGGTAAAGTACTGCGCCCGTTGCGTGTTTATATTCGGAGGTTTTTATATCGCTAATCCGGATCGCGTGCAGCTGCCCTGGGTGGGGGTGGGTACTACGAAAACAATCCCGGCTTTTAGAATATCCTCTTCCCTAATTTGCGAAGAGTACGCAGTTGAGCCTTGTCCAGGGATCTTCCATTCACCCGAAGATTTCGTTCTAGAAGTATGCAGTTGGTCTCTTTTCAGGTACTCGGCTTTAGGGTTGGCCTCGGCAAGTAACATACAGAGTCTAAGCTATGTAGCAGTTCAACACAGACTGCACCTTATAAGATTCACTATTTATCGCAACTTGTCGCATCTGAGTCTCCATATCTGCATGGGCGGACGTCTAAGGCCGGCTTTCGCCTTAACTGGCTCTCGCTCTGTGAATTGACTTAAAAAGGAGTTTAGTGGAGCAGATTATACGCTTTCGTCACATCTCGGATCTCACTGAGTTCTGAGTTGTTAGCTAACTCGCTCGGACCCCGTCCACCTGACGGGGGTTGCTTGGGATGTCCGCCTTAGGCATACAGCCTTCCATTACATTTTCTATGCAGGGCCATGTATCGCCAGGAATAGAATGCTCGGACGTCAAATATGAGTGTGGGTACTCTCTTTCGCATTCGAGTCGGTAAACCATAAAGTCTACCCCATAACTCCGTCAGCTGCGGAATGCGTTTTCCACACCTGTTTTCACAGTCGTATAACATGGAATATAGCTTGTGCGCGGCTCGGATCTGTAAGACACATGGTCTTCTCTGTGGCTATGGTAGGGCATCCCATTTGAGGCGTTATGGGTATACCCCAAACCTCCTTGGTAAGGGATACCGACTGCGGCACATTCGTTCCGAAGAATACAGACACCATTTCAGGAGAGGTAGCGGAGGTTCAGATTTCCACCCGGGACGCGACCCCAGTGATTTCGGGTGACTACACGCTAGTCCTGACTATGTGCGTGTATATTCTCAGGACGCCCTCCCGAAGGCCACTTCCTCGGAGGCGGTACACTTAGATGCAAAGGATAGCAGGCCACGGACTAGGGATTCAAGAAGAAGGGTGGCTTGAGTTACAGCTGGGAGCATTAGTCTATCCCGCCTTAAACCAATGGGGTCCAGCCGCGTCCGCGGGACCGTTCGTGTCGTTATCAACTGTCACATGGGAGATGGTCATAAACTCTGATACGCCCAGAACCCGGCATTGACGCATCAAGCGCCACCCCATGCGACCCTGTTTAGGCTGACAGTCGGTCAGGAGCTCTGTCACGTCTTAACTCCTCAAAGAGACGGAGATCATGACCGTGAGGCCTTGACTATAAACCGTTGGCCTACTTGCCAGTGTCGTTCTTTCTCAATTGGCAACGTCCGCCATGTATTCTCGACGTGCGAGA
seq00007   TACGCGAATTTTACAGTAATGTCATACCAGGGAGTACCCCGAGTTTAAACTCCTCTAGGTGGGATAAGAGCGAATTGGCGACAATATGCAATCTGGCGCTGAAACAAGAAACCGACTTGCTGGTGAGCCGAAGCTCCTGGTGTATTGGGCGATCGTGGTTTGGCTTCCTGGGATCGCCGTCAGTAGGCTGGAAAAGCGAGAGACCTAAGAGCGAATCTCGAGGCGATGCTACACTTCTCTCTACGTTTGCATGAGTTATGGCACAAAGGATCTGGTAATGTCGATAGGCGCGAGCTGCAGACGGCCAAGCATTAGTAAGATGTAGCGGTTCTAGTCTTATAGTGCCCTGTTCTAGAGTCCGCCTGCGTGAGAATCTCCTTCAACAAAGGGGGCCCGATTCCTCTACGATACCGAATGCAGCAATCTTAAGTTTAGAGACAAGTTACGGGTAGAGTGCGAACAGACGACGAATTCACAACGTGGCCGACGCCGCGTCTATAATCTTCCCACACGACGTACCCATATCCGTCCGCACCTATACGTCTATTCCAAAAGCGGTTGACCTAGAACCCTCGCTGCCGTCTGCGCTATCGAGATTCAAGTAAGCAACCATTTCCCTAGATGTGCCGCCGGGTCTCCAGGCCCCTCGCAAAACTCTAGTTTTTGACCTCATAGCGGAAGCTAATTGTATGCAATTGTGGATCGCTTTCGTGTTGACCGAGTCCGGGATCATGCAGTCTAGGTCAAGAAGCCTTACTACGCTCGTCTGCCAGCGGGTGGCTCGCCCGTGGCAAAATATTTTACGTTCCGCTAGGCGAGACGCCTACCACCTTCCACATGAGTTACTCAGCCTGTGTTTATGGGCCCTGCGACTCATCCGGTAAAGTACTGCGCCCGTTGCGTGTTTATATTCGGAGGTTTTTATATCGCTAATCCGGATCGCGTGCAGCTGCCCTGGGTGGGGGTGGGTACTACGAAAACAATCCCGGCTTTTAGAATATCCTCTTCCCTAATTTGCGAAGAGTACGCAGTTGAGCCTTGTCCAGGGATCTTCCATTCACCCGAAGATTTCGTTCTAGAAGTATGCAGTTGGTCTCTTTTCAGGTACTCGGCTTTAGGGTTGGCCTCGGCAAGTAACATACAGAGTCTAAGCTATGTAGCAGTTCAACACAGACTGCACCTTATAAGATTCACTATTTATCGCAAGTTGTCGCATCTGAGTCTCCATATCTGCATGGGCGGACGTCTAAGGCCGGCTTTCGCCTTAACTGGCTCTCGCTCTGTGAATTGACTTAAAAAGGAGTTTAGTGGAGCAGATTATACGCTTTCGTCACATCTCGGATCTCACTGAGTTCTGAGTTGTTAGCTAACTCGCTCGGACCCCGTCCACCTGACGGGGGTTGCTTGGGATGTCCGCCTTAGGCATACAGCCTTCCATTACATTTTCTATGCAGGGCCATGTATCGCCAGGAATAGAATGCTCGGACGTCAAATATGAGTGTGGGTACTCTCTTTCGCATTCGAGTCGGTAAACCATAAAGTCTACCCCATAACTCCGTCAGCTGCGGAATGCGTTTTCCACACCTGTTTTCACAGTCGTATAACATGGAATATAGCTTGTGCGCGGCTCGGATCTGTAAGACACATGGTCTTCTCTGTGGCTATGGTAGGGCATCCCATTTGAGGCGTTATGGGTATACCCCAAACCTCCTTGGTAAGGGATACCGACTGCGGCACATTCGTTCCGAAGAATACAGACACCATTTCAGGAGAGGTAGCGGAGGTTCAGATTTCCGCCCGGGACGCGACCCCAGTGATTTCGGGTGACTACACGCTAGTCCTGACTATGTGCGTGTATATTCTCAGGACGCCCTCCCGAAGGCCACTTCCTCGGAGGCGGTACACTTAGATGCAAAGGATAGCAGGCCACGGACTAGGGATTCAAGAAGAAGGGTGGCTTGAGTTACAGCTGGGAGCATTAGTCTATCCCGCCTTAAACCAATGGGGTCCAGCCGCGTCCGCGGGACCGTTCGTGTCGTTATCAACTGTCACATGGGAGATGGTCATAAACTCTGATACGCCCAGAACCCGGCATTGACGCATCAAGCGCCACCCCATGCGACCCTGTTTAGGCTGACAGTCGGTCAGGAGCTCTGTCACGTCTTAACTCCTCAAAGAGACGGAGATCATGACCGTGAGGCCTTGACTATAAACCGTTGGCCTACTTGCCAGTGTCGTTCTTTCTCAATTGGCAACGTCCGCCATGTATTCTCGACGTGCGAGA
seq00008   TACGCGAATTTTACAGTAATGTCATACCAGGGAGTACCCCGAGTTTAAACTCCTCTAGGTGGGATAAGAGCGAATTGGCGACAATATGCAATCTGGCGCTGAAACAAGAAACCGACTTGCTGGTGAGCCGAAGCTCCTGGTGTATTGGGCGATCGTGGTTTGGCTTCCTGGGATCGCCGTCAGTAGGCTGGAAAAGCGAGAGACCTAAGAGCGAATCTCGAGGCGATGCTACACTTCTCTCTACGTTTGCATGAGTTATGGCACAAAGGATCTGGTAATGTCGATAGGCGCGAGCTGCAGACGGCCAAGCATTAGTAAGATGTAGCGGTTCTAGTCTTATAGTGCCCTGTTCTAGAGTCCGCCTGCGTGAGAATCTCCTTCAACAAAGGGGGCCCGATTCCTCTACGATACCGAATGCAGCAATCTTAAGTTTAGAGACAAGTTACGGGTAGAGTGCGAACAGACGACGAATTCACAACGTGGCCGACGCCGCGTCTATAATCTTCCCACACGACGTACCCATATCCGTCCGCACCTATACGTCTATTCCAAAAGCGGTTGACCTAGAACCCTCGCTGCCGTCTGCGCTATCGAGATTCAAGTAAGCAACCATTTCCCTAGATGTGCCGCCGGGTCTCCAGGCCCCTCGCAAAACTCTAGTTTTTGACCTCATAGCGGAAGCTAATTGTATGCAATTGTGGATCGCTTTCGTGTTGACCGAGTCCGGGATCATGCAGTCTAGGTCAAGAAGCCTTACTACGCTCGTCTGCCAGCGGGTGGCTCGCCCGTGGCAAAATATTTTACGTTCCGCTAGGCGAGACGCCTACCACCTTCCACATAAGTTACTCAGCCTGTGTTTATGGGCCCTGCGACTCATCCGGTAAAGTACTGCGCCCGTTGCGTGTTTATATTCGGAGGTTTTTATATCGCTAATCCGGATCGCGTGCAGCTGCCCTGGGTGGGGGTGGGTACTACGAAAACAATCCCGGCTTTTAGAATATCCTCTTCCCTAATTTGCGAAGAGTACGCAGTTGAGCCTTGTCCAGGGATCTTCCATTCACCCGAAGATTTCGTTCTAGAAGTATGCAGTTGGTCTCTTTTCAGGTACTCGGCTTTAGGGTTGGCCTCGGCAAGTAACATACAGAGTCTAAGCTATGTAGCAGTTCAACACAGACTGCACCTTATAAGATTCACTATTTATCGCAACTTGTCGCATCTGAGTCTCCATATCTGCATGGGCGGACGTCTAAGGCCGGCTTTCGCCTTAACTGGCTCTCGCTCTGTGAATTGACTTAAAAAGGAGTTTAGTGGAGCAGATTATACGCTTTCGTCACATCTCGGATCTCACTGAGTTCTGAGTTGTTAGCTAACTCGCTCGGACCCCGTCCACCTGACGGGGGTTGCTTGGGATGTCCGCCTTAGGCATACAGCCTTCCATTACATTTTCTATGCAGGGCCATGTATCGCCAGGAATAGAATGCTCGGACGTCAAATATGAGTGTGGGTACTCTCTTTCGCATTCGAGTCGGTAAACCATAAAGTCTACCCCATAACTCCGTCAGCTGCGGAATGCGTTTTCCACACCTGTTTTCACAGTCGTATAACATGGAATATAGCTTGTGCGCGGCTCGGATCTGTAAGACACATGGTCTTCTCTGTGGCTATGGTAGGGCATCCCATTTGAGGCGTTATGGGTATACCCCAAACCTCCTTGGTAAGGGATACCGACTGCGGCACATTCGTTCCGAAGAATACAGACACCATTTCAGGAGAGGTAGCGGAGGTTCAGATTTCCGCCCGGGACGCGACCCCAGTGATTTCGGGTGACTACACGCTAGTCCTGACTATGTGCGTGTATATTCTCAGGACGCCCTCCCGAAGGCCACTTCCTCGGAGGCGGTACACTTAGATGCAAAGGATAGCAGGCCACGGACTAGGGATTCAAGAAGAAGGGTGGCTTGAGTTACAGCTGGGAGCATTAGTCTATCCCGCCTTAAACCAATGGGGTCCAGCCGCGTCCGCGGGACCGTTCGTGTCGTTATCAACTGTCACATGGGAGATGGTCATAAACTCTGATACGCCCAGAACCCGGCATTGACGCATCAAGCGCCACCCCATGCGACCCTGTTTAGGCTGACAGTCGGTCAGGAGCTCTGTCACGTCTTAACTCCTCAAAGAGACGGAGATCATGACCGTGAGGCCTTGACTATAAACCGTTGGCCTACTTGCCAGTGTCGTTCTTTCTCAATTGGCAACGTCCGCCATGTATTCTCGACGTGCGAGA
seq00009   TACGCGAATTTTACAGTAATGTCATACCAGGGAGTACCCCGAGTTTAAACTCCTCTAGGTGGGATAAGAGCGAATTGGCGACAATATGCAATCTGGCGCTGAAACAAGAAACCGACTTGCTGGTGAGCCGAAGCTCCTGGTGTATTGGGCGATCGTGGTTTGGCTTCCTGGGATCGCCGTCAGTAGGCTGGAAAAGCGAGAGACCTAAGAGCGAATCTCGAGGCGATGCTACACTTCTCTCTACGTTTGCATGAGTTATGGCACAAAGGATCTGGTAATGTCGATAGGCGCGAGCTGCAGACGGCCAAGCATTAGTAAGATGTAGCGGTTCTAGTCTTATAGTGCCCTGTTCTAGAGTCCGCCTGCGTGAGAATCTCCTTCAACAAAGGGGGCCCGATTCCTCTACGATACCGAATGCAGCAATCTTAAGTTTAGAGACAAGTTACGGGTAGAGTGCGAACAGACGACGAATTCACAACGTGGCCGACGCCGCGTCTATAATCTTCCCACACGACGTACCCATATCCGTCCGCACCTATACGTCTATTCCAAAAGCGGTTGACCTAGAACCCTCGCTGCCGTCTGCGCTATCGAGATTCAAGTAAGCAACCATTTCCCTAGATGTGCCGCCGGGTCTCCAGGCCCCTCGCAAAACTCTAGTTTTTGACCTCATAGCGGAAGCTAATTGTATGCAATTGTGGATCGCTTTCGTGTTGACCGAGTCCGGGATCATGCAGTCTAGGTCAAGAAGCCTTACTACGCTCGTCTGCCAGCGGGTGGCTCGCCCGTGGCAAAATATTTTACGTTCCGCTAGGCGAGACGCCTACCACCTTCCACATAAGTTACTCAGCCTGTGTTTATGGGCCCTGCGACTCATCCGGTAAAGTACTGCGCCCGTTGCGTGTTTATATTCGGAGGTTTTTATATCGCTAATCCGGATCGCGTGCAGCTGCCCTGGGTGGGGGTGGGTACTACGAAAACAATCCCGGCTTTTAGAATATCCTCTTCCCTAATTTGCGAAGAGTACGCAGTTGAGCCTTGTCCAGGGATCTTCCATTCACCCGAAGATTTCGTTCTAGAAGTATGCAGTTGGTCTCTTTTCAGGTACTCGGCTTTAGGGTTGGCCTCGGCAAGTAACATACAGAGTCTAAGCTATGTAGCAGTTCAACACAGACTGCACCTTATAAGATTCACTATTTATCGCAACTTGTCGCATCTGAGTCTCCATATCTGCATGGGCGGACGTCTAAGGCCGGCTTTCGCCTTAACTGGCTCTCGCTCTGTGAATTGACTTAAAAAGGAGTTTAGTGGAGCAGATTATACGCTTTCGTCACATCTCGGATCTCACTGAGTTCTGAGTTGTTAGCTAACTCGCTCGGACCCCGTCCACCTGACGGGGGTTGCTTGGGATGTCCGCCTTAGGCATACAGCCTTCCATTACATTTTCTATGCAGGGCCATGTATCGCCAGGAATAGAATGCTCGGACGTCAAATATGAGTGTGGGTACTCTCTTTCGCATTCGAGTCGGTAAACCATAAAGTCTACCCCATAACTCCGTCAGCTGCGGAATGCGTTTTCCACACCTGTTTTCACAGTCGTATAACATGGAATATAGCTTGTGCGCGGCTCGGATCTGTAAGACACATGGTCTTCTCTGTGGCTATGGTAGGGCATCCCATTTGAGGCGTTATGGGTATACCCCAAACCTCCTTGGTAAGGGATACCGACTGCGGCACATTCGTTCCGAAGAATACAGACACCATTTCAGGAGAGGTAGCGGAGGTTCAGATTTCCGCCCGGGACGCGACCCCAGTGATTTCGGGTGACTACACGCTAGTCCTGACTATGTGCGTGTATATTCTCAGGACGCCCTCCCGAAGGCCACTTCCTCGGAGGCGGTACACTTAGATGCAAAGGATAGCAGGCCACGGACTAGGGATTCAAGAAGAAGGGTGGCTTGAGTTACAGCTGGGAGCATTAGTCTATCCCGCCTTAAACCAATGGGGTCCAGCCGCGTCCGCGGGACCGTTCGTGTCGTTATCAACTGTCACATGGGAGATGGTCATAAACTCTGATACGCCCAGAACCCGGCATTGACGCATCAAGCGCCACCCCATGCGACCCTGTTTAGGCTGACAGTCGGTCAGGAGCTCTGTCACGTCTTAACTCCTCAAAGAGACGGAGATCATGACCGTGAGGCCTTGACTATAAACCGTTGGCCTACTTGCCAGTGTCGTTCTTTCTCAATTGGCAACGTCCGCCATGTATTCTCGACGTGCGAGA
seq00010   TACGCGAATTTTACAGTAATGTCATACCAGGGAGTACCCCGAGTTTAAACTCCTCTAGGTGGGATAAGAGCGAATTGGCGACAATATGCAATCTGGCGCTGAAACAAGAAACCGACTTGCTGGTGAGCCGAAGCTCCTGGTGTATTGGGCGATCGTGGTTTGGCTTCCTGGGATCGCCGTCAGTAGGCTGGAAAAGCGAGAGACCTAAGAGCGAATCTCGAGGCGATGCTACACTTCTCTCTACGTTTGCATGAGTTATGGCACAAAGGATCTGGTAATGTCGATAGGCGCGAGCTGCAGACGGCCAAGCATTAGTAAGATGTAGCGGTTCTAGTCTTATAGTGCCCTGTTCTAGAGTCCGCCTGCGTGAGAATCTCCTTCAACAAAGGGGGCCCGATTCCTCTACGATACCGAATGCAGCAATCTTAAGTTTAGAGACAAGTTACGGGTAGAGTGCGAACAGACGACGAATTCACAACGTGGCCGACGCCGCGTCTATAATCTTCCCACACGACGTACCCATATCCGTCCGCACCTATACGTCTATTCCAAAAGCGGTTGACCTAGAACCCTCGCTGCCGTCTGCGCTATCGAGATTCAAGTAAGCAACCATTTCCCTAGATGTGCCGCCGGGTCTCCAGGCCCCTCGCAAAACTCTAGTTTTTGACCTCATAGCGGAAGCTAATTGTATGCAATTGTGGATCGCTTTCGTGTTGACCGAGTCCGGGATCATGCAGTCTAGGTCAAGAAGCCTTACTACGCTCGTCTGCCAGCGGGTGGCTCGCCCGTGGCAAAATATTTTACGTTCCGCTAGGCGAGACGCCTACCACCTTCCACATGAGTTACTCAGCCTGTGTTTATGGGCCCTGCGACTCATCCGGTAAAGTACTGCGCCCGTTGCGTGTTTATATTCGGAGGTTTTTATATCGCTAATCCGGATCGCGTGCAGCTGCCCTGGGTGGGGGTGGGTACTACGAAAACAATCCCGGCTTTTAGAATATCCTCTTCCCTAATTTGCGAAGAGTACGCAGTTGAGCCTTGTCCAGGGATCTTCCATTCACCCGAAGATTTCGTTCTAGAAGTATGCAGTTGGTCTCTTTTCAGGTACTCGGCTTTAGGGTTGGCCTCGGCAAGTAACATACAGAGTCTAAGCTATGTAGCAGTTCAACACAGACTGCACCTTATAAGATTCACTATTTATCGCAACTTGTCGCATCTGAGTCTCCATATCTGCATGGGCGGACGTCTAAGGCCGGCTTTCGCCTTAACTGGCTCTCGCTCTGTGAATTGACTTAAAAAGGAGTTTAGTGGAGCAGATTATACGCTTTCGTCACATCTCGGATCTCACTGAGTTCTGAGTTGTTAGCTAACTCGCTCGGACCCCGTCCACCTGACGGGGGTTGCTTGGGATGTCCGCCTTAGGCATACAGCCTTCCATTACATTTTCTATGCAGGGCCATGTATCGCCAGGAATAGAATGCTCGGACGTCAAATATGAGTGTGGGTACTCTCTTTCGCATTCGAGTCGGTAAACCATAAAGTCTACCCCATAACTCCGTCAGCTGCGGAATGCGTTTTCCACACCTGTTTTCACAGTCGTATAACATGGAATATAGCTTGTGCGCGGCTCGGATCTGTAAGACACATGGTCTTCTCTGTGGCTATGGTAGGGCATCCCATTTGAGGCGTTATGGGTATACCCCAAACCTCCTTGGTAAGGGATACCGACTGCGGCACATTCGTTCCGAAGAATACAGACACCATTTCAGGAGAGGTAGCGGAGGTTCAGATTTCCGCCCGGGACGCGACCCCAGTGATTTCGGGTGACTACACGCTAGTCCTGACTATGTGCGTGTATATTCTCAGGACGCCCTCCCGAAGGCCACTTCCTCGGAGGCGGTACACTTAGATGCAAAGGATAGCAGGCCACGGACAAGGGATTCAAGAAGAAGGGTGGCTTGAGTTACAGCTGGGAGCATTAGTCTATCCCGCCTTAAACCAATGGGGTCCAGCCGCGTCCGCGGGACCGTTCGTGTCGTTATCAACTGTCACATGGGAGATGGTCATAAACTCTGATACGCCCAGAACCCGGCATTGACGCATCAAGCGCCACCCCATGCGACCCTGTTTAGGCTGACAGTCGGTCAGGAGCTCTGTCACGTCTTAACTCCTCAAAGAGACGGAGATCATGACCGTGAGGCCTTGACTATAAACCGTTGGCCTACTTGCCAGTGTCGTTCTTTCTCAATTGGCAACGTCCGCCATGTATTCTCGACGTGCGAGA
seq00011   TACGCGAATTTTACAGTAATGTCATACCAGGGAGTACCCCGAGTTTAAACTCCTCTAGGTGGGATAAGAGCGAATTGGCGACAATATGCAATCTGGCGCTGAAACAAGAAACCGACTTGCTGGTGAGCCGAAGCTCCTGGTGTATTGGGCGATCGTGGTTTGGCTTCCTGGGATCGCCGTCAGTAGGCTGGAAAAGCGAGAGACCTAAGAGCGAATCTCGAGGCGATGCTACACTTCTCTCTACGTTTGCATGAGTTATGGCACAAAGGATCTGGTAATGTCGATAGGCGCGAGCTGCAGACGGCCAAGCATTAGTAAGATGTAGCGGTTCTAGTCTTATAGTGCCCTGTTCTAGAGTCCGCCTGCGTGAGAATCTCCTTCAACAAAGGGGGCCCGATTCCTCTACGATACCGAATGCAGCAATCTTAAGTTTAGAGACAAGTTACGGGTAGAGTGCGAACAGACGACGAGTTCACAACGTGGCCGACGCCGCGTCTATAATCTTCCCACACGACGTACCCATATCCGTCCGCACCTATACGTCTATTCCAAAAGCGGTTGACCTAGAACCCTCGCTGCCGTCTGCGCTATCGAGATTCAAGTAAGCAACCATTTCCCTAGATGTGCCGCCGGGTCTCCAGGCCCCTCGCAAAACTCTAGTTTTTGACCTCATAGCGGAAGCTAATTGTATGCAATTGTGGATCGCTTTCGTGTTGACCGAGTCCGGGATCATGCAGTCTAGGTCAAGAAGCCTTACTACGCTCGTCTGCCAGCGGGTGGCTCGCCCGTGGCAAAATATTTTACGTTCCGCTAGGCGAGACGCCTACCACCTTCCACATAAGTTACTCAGCCTGTGTTTATGGGCCCTGCGACTCATCCGGTAAAGTACTGCGCCCGTTGCGTGTTTATATTCGGAGGTTTTTATATCGCTAATCCGGATCGCGTGCAGCTGCCCTGGGTGGGGGTGGGTACTACGAAAACAATCCCGGCTTTTAGAATATCCTCTTCCCTAATTTGCGAAGAGTACGCAGTTGAGCCTTGTCCAGGGATCTTCCATTCACCCGAAGATTTCGTTCTAGAAGTATGCAGTTGGTCTCTTTTCAGGTACTCGGCTTTAGGGTTGGCCTCGGCAAGTAACATACAGAGTCTAAGCTATGTAGCAGTTCAACACAGACTGCACCTTATAAGATTCACTATTTATCGCAACTTGTCGCATCTGAGTCTCCATATCTGCATGGGCGGACGTCTAAGGCCGGCTTTCGCCTTAACTGGCTCTCGCTCTGTGAATTGACTTAAAAAGGAGTTTAGTGGAGCAGATTATACGCTTTCGTCACATCTCGGATCTCACTGAGTTCTGAGTTGTTAGCTAACTCGCTCGGACCCCGTCCACCTGACGGGGGTTGCTTGGGATGTCCGCCTTAGGCATACAGCCTTCCATTACATTTTCTATGCAGGGCCATGTATCGCCAGGAATAGAATGCTCGGACGTCAAATATGAGTGTGGGTACTCTCTTTCGCATTCGAGTCGGTAAACCATAAAGTCTACCCCATAACTCCGTCAGCTGCGGAATGCGTTTTCCACACCTGTTTTCACAGTCGTATAACATGGAATATAGCTTGTGCGCGGCTCGGATCTGTAAGACACATGGTCTTCTCTGTGGCTATGGTAGGGCATCCCATTTGAGGCGTTATGGGTATACCCCAAACCTCCTTGGTAAGGGATACCGACTGCGGCACATTCGTTCCGAAGAATACAGACACCATTTCAGGAGAGGTAGCGGAGGTTCAGATTTCCGCCCGGGACGCGACCCCAGTGATTTCGGGTGACTACACGCTAGTCCTGACTATGTGCGTGTATATTCTCAGGACGCCCTCCCGAAGGCCACTTCCTCGGAGGCGGTACACTTAGATGCAAAGGATAGCAGGCCACGGACTAGGGATTCAAGAAGAAGGGTGGCTTGAGTTACAGCTGGGAGCATTAGTCTATCCCGCCTTAAACCAATGGGGTCCAGCCGCGTCCGCGGGACCGTTCGTGTCGTTATCAACTGTCACATGGGAGATGGTCATAAACTCTGATACGCCCAGAACCCGGCATTGACGCATCAAGCGCCACCCCATGCGACCCTGTTTAGGCTGACAGTCGGTCAGGAGCTCTGTCACGTCTTAACTCCTCAAAGAGACGGAGATCATGACCGTGAGGCCTTGACTATAAACCGTTGGCCTACTTGCCAGTGTCGTTCTTTCTCAATTGGCAACGTCCGCCATGTATTCTCGACGTGCGAGA
seq00012   TACGCGAATTTTACAGTAATGTCATACCAGGGAGTACCCCGAGTTTAAACTCCTCTAGGTGGGATAAGAGCGAATTGGCGACAATATGCAATCTGGCGCTGAAACAAGAAACCGACTTGCTGGTGAGCCGAAGCTCCTGGTGTATTGGGCGATCGTGGTTTGGCTTCCTGGGATCGCCGTCAGTAGGCTGGAAAAGCGAGAGACCTAAGAGCGAATCTCGAGGCGATGCTACACTTCTCTCTACGTTTGCATGAGTTATGGCACAAAGGATCTGGTAATGTCGATAGGCGCGAGCTGCAGACGGCCAAGCATTAGTAAGATGTAGCGGTTCTAGTCTTATAGTGCCCTGTTCTAGAGTCCGCCTGCGTGAGAATCTCCTTCAACAAAGGGGGCCCGATTCCTCTACGATACCGAATGCAGCAATCTTAAGTTTAGAGACAAGTTACGGGTAGAGTGCGAACAGACGACGAATTCACAACGTGGCCGACGCCGCGTCTATAATCTTCCCACACGACGTACCCATATCCGTCCGCACCTATACGTCTATTCCAAAAGCGGTTGACCTAGAACCCTCGCTGCCGTCTGCGCTATCGAGATTCAAGTAAGCAACCATTTCCCTAGATGTGCCGCCGGGTCTCCAGGCCCCTCGCAAAACTCTAGTTTTTGACCTCATAGCGGAAGCTAATTGTATGCAATTGTGGATCGCTTTCGTGTTGACCGAGTCCGGGATCATGCAGTCTAGGTCAAGAAGCCTTACTACGCTCGTCTGCCAGCGGGTGGCTCGCCCGTGGCAAAATATTTTACGTTCCGCTAGGCGAGACGCCTACCACCTTCCACATAAGTTACTCAGCCTGTGTTTATGGGCCCTGCGACTCATCCGGTAAAGTACTGCGCCCGTTGCGTGTTTATATTCGGAGGTTTTTATATCGCTAATCCGGATCGCGTGCAGCTGCCCTGGGTGGGGGTGGGTACTACGAAAACAATCCCGGCTTTTAGAATATCCTCTTCCCTAATTTGCGAAGAGTACGCAGTTGAGCCTTGTCCAGGGATCTTCCATTCACCCGAAGATTTCGTTCTAGAAGTATGCAGTTGGTCTCTTTTCAGGTACTCGGCTTTAGGGTTGGCCTCGGCAAGTAACATACAGAGTCTAAGCTATGTAGCAGTTCAACACAGACTGCACCTTATAAGATTCACTATTTATCGCAACTTGTCGCATCTGAGTCTCCATATCTGCATGGGCGGACGTCTAAGGCCGGCTTTCGCCTTAACTGGCTCTCGCTCTGTGAATTGACTTAAAAAGGAGTTTAGTGGAGCAGATTATACGCTTTCGTCACATCTCGGATCTCACTGAGTTCTGAGTTGTTAGCTAACTCGCTCGGACCCCGTCCACCTGACGGGGGTTGCTTGGGATGTCCGCCTTAGGCATACAGCCTTCCATTACATTTTCTATGCAGGGCCATGTATCGCCAGGAATAGAATGCTCGGACGTCAAATATGAGTGTGGGTACTCTCTTTCGCATTCGAGTCGGTAAACCATAAAGTCTACCCCATAACTCCGTCAGCTGCGGAATGCGTTTTCCACACCTGTTTTCACAGTCGTATAACATGGAATATAGCTTGTGCGCGGCTCGGATCTGTAAGACACATGGTCTTCTCTGTGGCTATGGTAGGGCATCCCATTTGAGGCGTTATGGGTATACCCCAAACCTCCTTGGTAAGGGATACCGACTGCGGCACATTCGTTCCGAAGAATACAGACACCATTTCAGGAGAGGTAGCGGAGGTTCAGATTTCCGCCCGGGACGCGACCCCAGTGATTTCGGGTGACTACACGCTAGTCCTGACTATGTGCGTGTATATTCTCAGGACGCCCTCCCGAAGGCCACTTCCTCGGAGGCGGTACACTTAGATGCAAAGGATAGCAGGCCACGGACTAGGGATTCAAGAAGAAGGGTGGCTTGAGTTACAGCTGGGAGCATTAGTCTATCCCGCCTTAAACCAATGGGGTCCAGCCGCGTCCGCGGGACCGTTCGTGTCGTTATCAACTGTCACATGGGAGATGGTCATAAACTCTGATACGCCCAGAACCCGGCATTGACGCATCAAGCGCCACCCCATGCGACCCTGTTTAGGCTGACAGTCGGTCAGGAGCTCTGTCACGTCTTAACTCCTCAAAGAGACGGAGATCATGACCGTGAGGCCTTGACTATAAACCGTTGGCCTACTTGCCAGTGTCGTTCTTTCTCAATTGGCAACGTCCGCCATGTATTCTCGACGTGCGAGA
seq00013   TACGCGAATTTTACAGTAATGTCATACCAGGGAGTACCCCGAGTTTAAACTCCTCTAGGTGGGATAAGAGCGAATTGGCGACAATATGCAATCTGGCGCTGAAACAAGAAACCGACTTGCTGGTGAGCCGAAGCTCCTGGTGTATTGGGCGATCGTGGTTTGGCTTCCTGGGATCGCCGTCAGTAGGCTGGAAAAGCGAGAGACCTAAGAGCGAATCTCGAGGCGATGCTACACTTCTCTCTACGTTTGCATGAGTTATGGCACAAAGGATCTGGTAATGTCGATAGGCGCGAGCTGCAGACGGCCAAGCATTAGTAAGATGTAGCGGTTCTAGTCTTATAGTGCCCTGTTCTAGAGTCCGCCTGCGTGAGAATCTCCTTCAACAAAGGGGGCCCGATTCCTCTACGATACCGAATGCAGCAATCTTAAGTTTAGAGACAAGTTACGGGTAGAGTGCGAACAGACGACGAATTCACAACGTGGCCGACGCCGCGTCTATAATCTTCCCACACGACGTACCCATATCCGTCCGCACCTATACGTCTATTCCAAAAGCGGTTGACCTAGAACCCTCGCTGCCGTCTGCGCTATCGAGATTCAAGTAAGCAACCATTTCCCTAGATGTGCCGCCGGGTCTCCAGGCCCCTCGCAAAACTCTAGTTTTTGACCTCATAGCGGAAGCTAATTGTATGCAATTGTGGATCGCTTTCGTGTTGACCGAGTCCGGGATCATGCAGTCTAGGTCAAGAAGCCTTACTACGCTCGTCTGCCAGCGGGTGGCTCGCCCGTGGCAAAATATTTTACGTTCCGCTAGGCGAGACGCCTACCACCTTCCACATAAGTTACTCAGCCTGTGTTTATGGGCCCTGCGACTCATCCGGTAAAGTACTGCGCCCGTTGCGTGTTTATATTCGGAGGTTTTTATATCGCTAATCCGGATCGCGTGCAGCTGCCCTGGGTGGGGGTGGGTACTACGAAAACAATCCCGGCTTTTAGAATATCCTCTTCCCTAATTTGCGAAGAGTACGCAGTTGAGCCTTGTCCAGGGATCTTCCATTCACCCGAAGATTTCGTTCTAGAAGTATGCAGTTGGTCTCTTTTCAGGTACTCGGCTTTAGGGTTGGCCTCGGCAAGTAACATACAGAGTCTAAGCTATGTAGCAGTTCAACACAGACTGCACCTTATAAGATTCACTATTTATCGCAACTTGTCGCATCTGAGTCTCCATATCTGCATGGGCGGACGTCTAAGGCCGGCTTTCGCCTTAACTGGCTCTCGCTCTGTGAATTGACTTAAAAAGGAGTTTAGTGGAGCAGATTATACGCTTTCGTCACATCTCGGATCTCACTGAGTTCTGAGTTGTTAGCTAACTCGCTCGGACCCCGTCCACCTGACGGGGGTTGCTTGGGATGTCCGCCTTAGGCATACAGCCTTCCATTACATTTTCTATGCAGGGCCATGTATCGCCAGGAATAGAATGCTCGGACGTCAAATATGAGTGTGGGTACTCTCTTTCGCATTCGAGTCGGTAAACCATAAAGTCTACCCCATAACTCCGTCAGCTGCGGAATGCGTTTTCCACACCTGTTTTCACAGTCGTATAACATGGAATATAGCTTGTGCGCGGCTCGGATCTGTAAGACACATGGTCTTCTCTGTGGCTATGGTAGGGCATCCCATTTGAGGCGTTATGGGTATACCCCAAACCTCCTTGGTAAGGGATACCGACTGCGGCACATTCGTTCCGAAGAATACAGACACCATTTCAGGAGAGGTAGCGGAGGTTCAGATTTCCGCCCGGGACGCGACCCCAGTGATTTCGGGTGACTACACGCTAGTCCTGACTATGTGCGTGTATATTCTCAGGACGCCCTCCCGAAGGCCACTTCCTCGGAGGCGGTACACTTAGATGCAAAGGATAGCAGGCCACGGACTAGGGATTCAAGAAGAAGGGTGGCTTGAGTTACAGCTGGGAGCATTAGTCTATCCCGCCTTAAACCAATGGGGTCCAGCCGCGTCCGCGGGACCGTTCGTGTCGTTATCAACTGTCACATGGGAGATGGTCATAAACTCTGATACGCCCAGAACCCGGCATTGACGCATCAAGCGCCACCCCATGCGACCCTGTTTAGGCTGACAGTCGGTCAGGAGCTCTGTCACGTCTTAACTCCTCAAAGAGACGGAGATCATGACCGTGAGGCCTTGACTATAAACCGTTGGCCTACTTGCCAGTGTCGTTCTTTCTCAATTGGCAACGTCCGCCATGTATTCTCGACGTGCGAGA
seq00014   TACGCGAATTTTACAGTAATGTCATACCAGGGAGTACCCCGAGTTTAAACTCCTCTAGGTGGGATAAGAGCGAATTGGCGACAATATGCAATCTGGCGCTGAAACAAGAAACCGACTTGCTGGTGAGCCGAAGCTCCTGGTGTATTGGGCGATCGTGGTTTGGCTTCCTGGGATCGCCGTCAGTAGGCTGGAAAAGCGAGAGACCTAAGAGCGAATCTCGAGGCGATGCTACACTTCTCTCTACGTTTGCATGAGTTATGGCACAAAGGATCTGGTAATGTCGATAGGCGCGAGCTGCAGACGGCCAAGCATTAGTAAGATGTAGCGGTTCTAGTCTTATAGTGCCCTGTTCTAGAGTCCGCCTGCGTGAGAATCTCCTTCAACAAAGGGGGCCCGATTCCTCTACGATACCGAATGCAGCAATCTTAAGTTTAGAGACAAGTTACGGGTAGAGTGCGAACAGACGACGAATTCACAACGTGGCCGACGCCGCGTCTATAATCTTCCCACACGACGTACCCATATCCGTCCGCACCTATACGTCTATTCCAAAAGCGGTTGACCTAGAACCCTCGCTGCCGTCTGCGCTATCGAGATTCAAGTAAGCAACCATTTCCCTAGATGTGCCGCCGGGTCTCCAGGCCCCTCGCAAAACTCTAGTTTTTGACCTCATAGCGGAAGCTAATTGTATGCAATTGTGGATCGCTTTCGTGTTGACCGAGTCCGGGATCATGCAGTCTAGGTCAAGAAGCCTTACTACGCTCGTCTGCCAGCGGGTGGCTCGCCCGTGGCAAAATATTTTACGTTCCGCTAGGCGAGACGCCTACCACCTTCCACATGAGTTACTCAGCCTGTGTTTATGGGCCCTGCGACTCATCCGGTAAAGTACTGCGCCCGTTGCGTGTTTATATTCGGAGGTTTTTATATCGCTAATCCGGATCGCGTGCAGCTGCCCTGGGTGGGGGTGGGTACTACGAAAACAATCCCGGCTTTTAGAATATCCTCTTCCCTAATTTGCGAAGAGTACGCAGTTGAGCCTTGTCCAGGGATCTTCCATTCACCCGAAGATTTCTTTCTAGAAGTATGCAGTTGGTCTCTTTTCAGGTACTCGGCTTTAGGGTTGGCCTCGGCAAGTAACATACAGAGTCTAAGCTATGTAGCAGTTCAACACAGACTGCACCTTATAAGATTCACTATTTATCGCAACTTGTCGCATCTGAGTCTCCATATCTGCATGGGCGGACGTCTAAGGCCGGCTTTCGCCTTAACTGGCTCTCGCTCTGTGAATTGACTTAAAAAGGAGTTTAGTGGAGCAGATTATACGCTTTCGTCACATCTCGGATCTCACTGAGTTCTGAGTTGTTAGCTAACTCGCTCGGACCCCGTCCACCTGACGGGGGTTGCTTGGGATGTCCGCCTTAGGCATACAGCCTTCCATTACATTTTCTATGCAGGGCCATGTATCGCCAGGAATAGAATGCTCGGACGTCAAATATGAGTGTGGGTACTCTCTTTCGCATTCGAGTCGGTAAACCATAAAGTCTACCCCATAACTCCGTCAGCTGCGGAATGCGTTTTCCACACCTGTTTTCACAGTCGTATAACATGGAATATAGCTTGTGCGCGGCTCGGATCTGTAAGACACATGGTCTTCTCTGTGGCTATGGTAGGGCATCCCATTTGAGGCGTTATGGGTATACCCCAAACCTCCTTGGTAAGGGATACCGACTGCGGCACATTCGTTCCGAAGAATACAGACACCATTTCAGGAGAGGTAGCGGAGGTTCAGATTTCCGCCCGGGACGCGACCCCAGTGATTTCGGGTGACTACACGCTAGTCCTGACTATGTGCGTGTATATTCTCAGGACGCCCTCCCGAAGGCCACTTCCTCGGAGGCGGTACACTTAGATGCAAAGGATAGCAGGCCACGGACTAGGGATTCAAGAAGAAGGGTGGCTTGAGTTACAGCTGGGAGCATTAGTCTATCCCGCCTTAAACCAATGGGGTCCAGCCGCGTCCGCGGGACCGTTCGTGTCGTTATCAACTGTCACATGGGAGATGGTCATAAACTCTGATACGCCCAGAACCCGGCATTGACGCATCAAGCGCCACCCCATGCGACCCTGTTTAGGCTGACAGTCGGTCAGGAGCTCTGTCACGTCTTAACTCCTCAAAGAGACGGAGATCATGACCGTGAGGCCTTGACTATAAACCGTTGGCCTACTTGCCAGTGTCGTTCTTTCTCAATTGGCAACGTCCGCCATGTATTCTCGACGTGCGAGA
seq00015   TACGCGAATTTTACAGTAATGTCATACCAGGGAGTACCCCGAGTTTAAACTCCTCTAGGTGGGATAAGAGCGAATTGGCGACAATATGCAATCTGGCGCTGAAACAAGAAACCGACTTGCTGGTGAGCCGAAGCTCCTGGTGTATTGGGCGATCGTGGTTTGGCTTCCTGGGATCGCCGTCAGTAGGCTGGAAAAGCGAGAGACCTAAGAGCGAATCTCGAGGCGATGCTACACTTCTCTCTACGTTTGCATGAGTTATGGCACAAAGGATCTGGTAATGTCGATAGGCGCGAGCTGCAGACGGCCAAGCATTAGTAAGATGTAGCGGTTCTAGTCTTATAGTGCCCTGTTCTAGAGTCCGCCTGCGTGAGAATCTCCTTCAACAAAGGGGGCCCGATTCCTCTACGATACCGAATGCAGCAATCTTAAGTTTAGAGACAAGTTACGGGTAGAGTGCGAACAGACGACGAATTCACAACGTGGCCGACGCCGCGTCTATAATCTTCCCACACGACGTACCCATATCCGTCCGCACCTATACGTCTATTCCAAAAGCGGTTGACCTAGAACCCTCGCTGCCGTCTGCGCTATCGAGATTCAAGTAAGCAACCATTTCCCTAGATGTGCCGCCGGGTCTCCAGGCCCCTCGCAAAACTCTAGTTTTTGACCTCATAGCGGAAGCTAATTGTATGCAATTGTGGATCGCTTTCGTGTTGACCGAGTCCGGGATCATGCAGTCTAGGTCAAGAAGCCTTACTACGCTCGTCTGCCAGCGGGTGGCTCGCCCGTGGCAAAATATTTTACGTTCCGCTAGGCGAGACGCCTACCACCTTCCACATAAGTTACTCAGCCTGTGTTTATGGGCCCTGCGACTCATCCGGTAAAGTACTGCGCCCGTTGCGTGTTTATATTCGGAGGTTTTTATATCGCTAATCCGGATCGCGTGCAGCTGCCCTGGGTGGGGGTGGGTACTACGAAAACAATCCCGGCTTTTAGAATATCCTCTTCCCTAATTTGCGAAGAGTACGCAGTTGAGCCTTGTCCAGGGATCTTCCATTCACCCGAAGATTTCGTTCTAGAAGTATGCAGTTGGTCTCTTTTCAGGTACTCGGCTTTAGGGTTGGCCTCGGCAAGTAACATACAGAGTCTAAGCTATGTAGCAGTTCAACACAGACTGCACCTTATAAGATTCACTATTTATCGCAACTTGTCGCATCTGAGTCTCCATATCTGCATGGGCGGACGTCTAAGGCCGGCTTTCGCCTTAACTGGCTCTCGCTCTGTGAATTGACTTAAAAAGGAGTTTAGTGGAGCAGATTATACGCTTTCGTCACATCTCGGATCTCACTGAGTTCTGAGTTGTTAGCTAACTCGCTCGGACCCCGTCCACCTGACGGGGGTTGCTTGGGATGTCCGCCTTAGGCATACAGCCTTCCATTACATTTTCTATGCAGGGCCATGTATCGCCAGGAATAGAATGCTCGGACGTCAAATATGAGTGTGGGTACTCTCTTTCGCATTCGAGTCGGTAAACCATAAAGTCTACCCCATAACTCCGTCAGCTGCGGAATGCGTTTTCCACACCTGTTTTCACAGTCGTATAACATGGAATATAGCTTGTGCGCGGCTCGGATCTGTAAGACACATGGTCTTCTCTGTGGCTATGGTAGGGCATCCCATTTGAGGCGTTATGGGTATACCCCAAACCTCCTTGGTAAGGGATACCGACTGCGGCACATTCGTTCCGAAGAATACAGACACCATTTCAGGAGAGGTAGCGGAGGTTCAGATTTCCGCCCGGGACGCGACCCCAGTGATTTCGGGTGACTACACGCTAGTCCTGACTATGTGCGTGTATATTCTCAGGACGCCCTCCCGAAGGCCACTTCCTCGGAGGCGGTACACTTAGATGCAAAGGATAGCAGGCCACGGACTAGGGATTCAAGAAGAAGGGTGGCTTGAGTTACAGCTGGGAGCATTAGTCTATCCCGCCTTAAACCAATGGGGTCCAGCCGCGTCCGCGGGACCGTTCGTGTCGTTATCAACTGTCACATGGGAGATGGTCATAAACTCTGATACGCCCAGAACCCGGCATTGACGCATCAAGCGCCACCCCATGCGACCCTGTTTAGGCTGACAGTCGGTCAGGAGCTCTGTCACGTCTTAACTCCTCAAAGAGACGGAGATCATGACCGTGAGGCCTTGACTATAAACCGTTGGCCTACTTGCCAGTGTCGTTCTTTCTCAATTGGCAACGTCCGCCATGTATTCTCGACGTGCGAGA
seq00016   TACGCGAATTTTACAGTAATGTCATACCAGGGAGTACCCCGAGTTTAAACTCCTCTAGGTGGGATAAGAGCGAATTGGCGACAATATGCAATCTGGCGCTGAAACAAGAAACCGACTTGCTGGTGAGCCGAAGCTCCTGGTGTATTGGGCGATCGTGGTTTGGCTTCCTGGGATCGCCGTCAGTAGGCTGGAAAAGCGAGAGACCTAAGAGCGAATCTCGAGGCGATGCTACACTTCTCTCTACGTTTGCATGAGTTATGGCACAAAGGATCTGGTAATGTCGATAGGCGCGAGCTGCAGACGGCCAAGCATTAGTAAGATGTAGCGGTTCTAGTCTTATAGTGCCCTGTTCTAGAGTCCGCCTGCGTGAGAATCTCCTTCAACAAAGGGGGCCCGATTCCTCTACGATACCGAATGCAGCAATCTTAAGTTTAGAGACAAGTTACGGGTAGAGTGCGAACAGACGACGAATTCACAACGTGGCCGACGCCGCGTCTATAATCTTCCCACACGACGTACCCATATCCGTCCGCACCTATACGTCTATTCCAAAAGCGGTTGACCTAGAACCCTCGCTGCCGTCTGCGCTATCGAGATTCAAGTAAGCAACCATTTCCCTAGATGTGCCGCCGGGTCTCCAGGCCCCTCGCAAAACTCTAGTTTTTGACCTCATAGCGGAAGCTAATTGTATGCAATTGTGGATCGCTTTCGTGTTGACCGAGTCCGGGATCATGCAGTCTAGGTCAAGAAGCCTTACTACGCTCGTCTGCCAGCGGGTGGCTCGCCCGTGGCAAAATATTTTACGTTCCGCTAGGCGAGACGCCTACCACCTTCCACATGAGTTACTCAGCCTGTGTTTATGGGCCCTGCGACTCATCCGGTAAAGTACTGCGCCCGTTGCGTGTTTATATTCGGAGGTTTTTATATCGCTAATCCGGATCGCGTGCAGCTGCCCTGGGTGGGGGTGGGTACTACGAAAACAATCCCGGCTTTTAGAATATCCTCTTCCCTAATTTGCGAAGAGTACGCAGTTGAGCCTTGTCCAGGGATCTTCCATTCACCCGAAGATTTCTTTCTAGAAGTATGCAGTTGGTCTCTTTTCAGGTACTCGGCTTTAGGGTTGGCCTCGGCAAGTAACATACAGAGTCTAAGCTATGTAGCAGTTCAACACAGACTGCACCTTATAAGATTCACTATTTATCGCAACTTGTCGCATCTGAGTCTCCATATCTGCATGGGCGGACGTCTAAGGCCGGCTTTCGCCTTAACTGGCTCTCGCTCTGTGAATTGACTTAAAAAGGAGTTTAGTGGAGCAGATTATACGCTTTCGTCACATCTCGGATCTCACTGAGTTCTGAGTTGTTAGCTAACTCGCTCGGACCCCGTCCACCTGACGGGGGTTGCTTGGGATGTCCGCCTTAGGCATACAGCCTTCCATTACATTTTCTATGCAGGGCCATGTATCGCCAGGAATAGAATGCTCGGACGTCAAATATGAGTGTGGGTACTCTCTTTCGCATTCGAGTCGGTAAACCATAAAGTCTACCCCATAACTCCGTCAGCTGCGGAATGCGTTTTCCACACCTGTTTTCACAGTCGTATAACATGGAATATAGCTTGTGCGCGGCTCGGATCTGTAAGACACATGGTCTTCTCTGTGGCTATGGTAGGGCATCCCATTTGAGGCGTTATGGGTATACCCCAAACCTCCTTGGTAAGGGATACCGACTGCGGCACATTCGTTCCGAAGAATACAGACACCATTTCAGGAGAGGTAGCGGAGGTTCAGATTTCCGCCCGGGACGCGACCCCAGTGATTTCGGGTGACTACACGCTAGTCCTGACTATGTGCGTGTATATTCTCAGGACGCCCTCCCGAAGGCCACTTCCTCGGAGGCGGTACACTTAGATGCAAAGGATAGCAGGCCACGGACTAGGGATTCAAGAAGAAGGGTGGCTTGAGTTACAGCTGGGAGCATTAGTCTATCCCGCCTTAAACCAATGGGGTCCAGCCGCGTCCGCGGGACCGTTCGTGTCGTTATCAACTGTCACATGGGAGATGGTCATAAACTCTGATACGCCCAGAACCCGGCATTGACGCATCAAGCGCCACCCCATGCGACCCTGTTTAGGCTGACAGTCGGTCAGGAGCTCCGTCACGTCTTAACTCCTCAAAGAGACGGAGATCATGACCGTGAGGCCTTGACTATAAACCGTTGGCCTACTTGCCAGTGTCGTTCTTTCTCAATTGGCAACGTCCGCCATGTATTCTCGACGTGCGAGA
seq00017   TACGCGAATTTTACAGTAATGTCATACCAGGGAGTACCCCGAGTTTAAACTCCTCTAGGTGGGATAAGAGCGAATTGGCGACAATATGCAATCTGGCGCTGAAACAAGAAACCGACTTGCTGGTGAGCCGAAGCTCCTGGTGTATTGGGCGATCGTGGTTTGGCTTCCTGGGATCGCCGTCAGTAGGCTGGAAAAGCGAGAGACCTAAGAGCGAATCTCGAGGCGATGCTACACTTCTCTCTACGTTTGCATGAGTTATGGCACAAAGGATCTGGTAATGTCGATAGGCGCGAGCTGCAGACGGCCAAGCATTAGTAAGATGTAGCGGTTCTAGTCTTATAGTGCCCTGTTCTAGAGTCCGCCTGCGTGAGAATCTCCTTCAACAAAGGGGGCCCGATTCCTCTACGATACCGAATGCAGCAATCTTAAGTTTAGAGACAAGTTACGGGTAGAGTGCGAACAGACGACGAATTCACAACGTGGCCGACGCCGCGTCTATAATCTTCCCACACGACGTACCCATATCCGTCCGCACCTATACGTCTATTCCAAAAGCGGTTGACCTAGAACCCTCGCTGCCGTCTGCGCTATCGAGATTCAAGTAAGCAACCATTTCCCTAGATGTGCCGCCGGGTCTCCAGGCCCCTCGCAAAACTCTAGTTTTTGACCTCATAGCGGAAGCTAATTGTATGCAATTGTGGATCGCTTTCGTGTTGACCGAGTCCGGGATCATGCAGTCTAGGTCAAGAAGCCTTACTACGCTCGTCTGCCAGCGGGTGGCTCGCCCGTGGCAAAATATTTTACGTTCCGCTAGGCGAGACGCCTACCACCTTCCACATGAGTTACTCAGCCTGTGTTTATGGGCCCTGCGACTCATCCGGTAAAGTACTGCGCCCGTTGCGTGTTTATATTCGGAGGTTTTTATATCGCTAATCCGGATCGCGTGCAGCTGCCCTGGGTGGGGGTGGGTACTACGAAAACAATCCCGGCTTTTAGAATATCCTCTTCCCTAATTTGCGAAGAGTACGCAGTTGAGCCTTGTCCAGGGATCTTCCATTCACCCGAAGATTTCGTTCTAGAAGTATGCAGTTGGTCTCTTTTCAGGTACTCGGCTTTAGGGTTGGCCTCGGCAAGTAACATACAGAGTCTAAGCTATGTAGCAGTTCAACACAGACTGCACCTTATAAGATTCACTATTTATCGCAACTTGTCGCATCTGAGTCTCCATATCTGCATGGGCGGACGTCTAAGGCCGGCTTTCGCCTTAACTGGCTCTCGCTCTGTGAATTGACTTAAAAAGGAGTTTAGTGGAGCAGATTATACGCTTTCGTCACATCTCGGATCTCACTGAGTTCTGAGTTGTTAGCTAACTCGCTCGGACCCCGTCCACCTGACGGGGGTTGCTTGGGATGTCCGCCTTAGGCATACAGCCTTCCATTACATTTTCTATGCAGGGCCATGTATCGCCAGGAATAGAATGCTCGGACGTCAAATATGAGTGTGGGTACTCTCTTTCGCATTCGAGTCGGTAAACCATAAAGTCTACCCCATAACTCCGTCAGCTGCGGAATGCGTTTTCCACACCTGTTTTCACAGTCGTATAACATGGAATATAGCTTGTGCGCGGCTCGGATCTGTAAGACACATGGTCTTCTCTGTGGCTATGGTAGGGCATCCCATTTGAGGCGTTATGGGTATACCCCAAACCTCCTTGGTAAGGGATACCGACTGCGGCACATTCGTTCCGAAGAATACAGACACCATTTCAGGAGAGGTAGCGGAGGTTCAGATTTCCGCCCGGGACGCGACCCCAGTGATTTCGGGTGACTACACGCTAGTCCTGACTATGTGCGTGTATATTCTCAGGACGCCCTCCCGAAGGCCACTTCCTCGGAGGCGGTACACTTAGATGCAAAGGATAGCAGGCCACGGACTAGGGATTCAAGAAGAAGGGTGGCTTGAGTTACAGCTGGGAGCATTAGTCTATCCCGCCTTAAACCAATGGGGTCCAGCCGCGTCCGCGGGACCGTTCGTGTCGTTATCAACTGTCACATGGGAGATGGTCATAAACTCTGATACGCCCAGAACCCGGCATTGACGCATCAAGCGCCACCCCATGCGACCCTGTTTAGGCTGACAGTCGGTCAGGAGCTCTGTCACGTCTTAACTCCTCAAAGAGACGGAGATCATGACCGTGAGGCCTTGACTATAAACCGTTGGCCTACTTGCCAGTGTCGTTCTTTCTCAATTGGCAACGTCCGCCATGTATTCTCGACGTGCGAGA
seq00018   TACGCGAATTTTACAGTAATGTCATACCAGGGAGTACCCCGAGTTTAAACTCCTCTAGGTGGGATAAGAGCGAATTGGCGACAATATGCAATCTGGCGCTGAAACAAGAAACCGACTTGCTGGTGAGCCGAAGCTCCTGGTGTATTGGGCGATCGTGGTTTGGCTTCCTGGGATCGCCGTCAGTAGGCTGGAAAAGCGAGAGACCTAAGAGCGAATCTCGAGGCGATGCTACACTTCTCTCTACGTTTGCATGAGTTATGGCACAAAGGATCTGGTAATGTCGATAGGCGCGAGCTGCAGACGGCCAAGCATTAGTAAGATGTAGCGGTTCTAGTCTTATAGTGCCCTGTTCTAGAGTCCGCCTGCGTGAGAATCTCCTTCAACAAAGGGGGCCCGATTCCTCTACGATACCGAATGCAGCAATCTTAAGTTTAGAGACAAGTTACGGGTAGAGTGCGAACAGACGACGAATTCACAACGTGGCCGACGCCGCGTCTATAATCTTCCCACACGACGTACCCATATCCGTCCGCACCTATACGTCTATTCCAAAAGCGGTTGACCTAGAACCCTCGCTGCCGTCTGCGCTATCGAGATTCAAGTAAGCAACCATTTCCCTAGATGTGCCGCCGGGTCTCCAGGCCCCTCGCAAAACTCTAGTTTTTGACCTCATAGCGGAAGCTAATTGTATGCAATTGTGGATCGCTTTCGTGTTGACCGAGTCCGGGATCATGCAGTCTAGGTCAAGAAGCCTTACTACGCTCGTCTGCCAGCGGGTGGCTCGCCCGTGGCAAAATATTTTACGTTCCGCTAGGCGAGACGCCTACCACCTTCCACATAAGTTACTCAGCCTGTGTTTATGGGCCCTGCGACTCATCCGGTAAAGTACTGCGCCCGTTGCGTGTTTATATTCGGAGGTTTTTATATCGCTAATCCGGATCGCGTGCAGCTGCCCTGGGTGGGGGTGGGTACTACGAAAACAATCCCGGCTTTTAGAATATCCTCTTCCCTAATTTGCGAAGAGTACGCAGTTGAGCCTTGTCCAGGGATCTTCCATTCACCCGAAGATTTCGTTCTAGAAGTATGCAGTTGGTCTCTTTTCAGGTACTCGGCTTTAGGGTTGGCCTCGGCAAGTAACATACAGAGTCTAAGCTATGTAGCAGTTCAACACAGACTGCACCTTATAAGATTCACTATTTATCGCAACTTGTCGCATCTGAGTCTCCATATCTGCATGGGCGGACGTCTAAGGCCGGCTTTCGCCTTAACTGGCTCTCGCTCTGTGAATTGACTTAAAAAGGAGTTTAGTGGAGCAGATTATACGCTTTCGTCACATCTCGGATCTCACTGAGTTCTGAGTTGTTAGCTAACTCGCTCGGACCCCGTCCACCTGACGGGGGTTGCTTGGGATGTCCGCCTTAGGCATACAGCCTTCCATTACATTTTCTATGCAGGGCCATGTATCGCCAGGAATAGAATGCTCGGACGTCAAATATGAGTGTGGGTACTCTCTTTCGCATTCGAGTCGGTAAACCATAAAGTCTACCCCATAACTCCGTCAGCTGCGGAATGCGTTTTCCACACCTGTTTTCACAGTCGTATAACATGGAATATAGCTTGTGCGCGGCTCGGATCTGTAAGACACATGGTCTTCTCTGTGGCTATGGTAGGGCATCCCATTTGAGGCGTTATGGGTATACCCCAAACCTCCTTGGTAAGGGATACCGACTGCGGCACATTCGTTCCGAAGAATACAGACACCATTTCAGGAGAGGTAGCGGAGGTTCAGATTTCCGCCCGGGACGCGACCCCAGTGATTTCGGGTGACTACACGCTAGTCCTGACTATGTGCGTGTATATTCTCAGGACGCCCTCCCGAAGGCCACTTCCTCGGAGGCGGTACACTTAGATGCAAAGGATAGCAGGCCACGGACTAGGGATTCAAGAAGAAGGGTGGCTTGAGTTACAGCTGGGAGCATTAGTCTATCCCGCCTTAAACCAATGGGGTCCAGCCGCGTCCGCGGGACCGTTCGTGTCGTTATCAACTGTCACATGGGAGATGGTCATAAACTCTGATACGCCCAGAACCCGGCATTGACGCATCAAGCGCCACCCCATGCGACCCTGTTTAGGCTGACAGTCGGTCAGGAGCTCTGTCACGTCTTAACTCCTCAAAGAGACGGAGATCATGACCGTGAGGCCTTGACTATAAACCGTTGGCCTACTTGCCAGTGTCGTTCTTTCTCAATTGGCAACGTCCGCCATGTATTCTCGACGTGCGAGA
seq00019   TACGCGAATTTTACAGTAATGTCATACCAGGGAGTACCCCGAGTTTAAACTCCTCTAGGTGGGATAAGAGCGAATTGGCGACAATATGCAATCTGGCGCTGAAACAAGAAACCGACTTGCTGGTGAGCCGAAGCTCCTGGTGTATTGGGCGATCGTGGTTTGGCTTCCTGGGATCGCCGTCAGTAGGCTGGAAAAGCGAGAGACCTAAGAGCGAATCTCGAGGCGATGCTACACTTCTCTCTACGTTTGCATGAGTTATGGCACAAAGGATCTGGTAATGTCGATAGGCGCGAGCTGCAGACGGCCAAGCATTAGTAAGATGTAGCGGTTCTAGTCTTATAGTGCCCTGTTCTAGAGTCCGCCTGCGTGAGAATCTCCTTCAACAAAGGGGGCCCGATTCCTCTACGATACCGAATGCAGCAATCTTAAGTTTAGAGACAAGTTACGGGTAGAGTGCGAACAGACGACGAATTCACAACGTGGCCGACGCCGCGTCTATAATCTTCCCACACGACGTACCCATATCCGTCCGCACCTATACGTCTATTCCAAAAGCGGTTGACCTAGAACCCTCGCTGCCGTCTGCGCTATCGAGATTCAAGTAAGCAACCATTTCCCTAGATGTGCCGCCGGGTCTCCAGGCCCCTCGCAAAACTCTAGTTTTTGACCTCATAGCGGAAGCTAATTGTATGCAATTGTGGATCGCTTTCGTGTTGACCGAGTCCGGGATCATGCAGTCTAGGTCAAGAAGCCTTACTACGCTCGTCTGCCAGCGGGTGGCTCGCCCGTGGCAAAATATTTTACGTTCCGCTAGGCGAGACGCCTACCACCTTCCACATAAGTTACTCAGCCTGTGTTTATGGGCCCTGCGACTCATCCGGTAAAGTACTGCGCCCGTTGCGTGTTTATATTCGGAGGTTTTTATATCGCTAATCCGGATCGCGTGCAGCTGCCCTGGGTGGGGGTGGGTACTACGAAAACAATCCCGGCTTTTAGAATATCCTCTTCCCTAATTTGCGAAGAGTACGCAGTTGAGCCTTGTCCAGGGATCTTCCATTCACCCGAAGATTTCGTTCTAGAAGTATGCAGTTGGTCTCTTTTCAGGTACTCGGCTTTAGGGTTGGCCTCGGCAAGTAACATACAGAGTCTAAGCTATGTAGCAGTTCAACACAGACTGCACCTTATAAGATTCACTATTTATCGCAACTTGTCGCATCTGAGTCTCCATATCTGCATGGGCGGACGTCTAAGGCCGGCTTTCGCCTTAACTGGCTCTCGCTCTGTGAATTGACTTAAAAAGGAGTTTAGTGGAGCAGATTATACGCTTTCGTCACATCTCGGATCTCACTGAGTTCTGAGTTGTTAGCTAACTCGCTCGGACCCCGTCCACCTGACGGGGGTTGCTTGGGATGTCCGCCTTAGGCATACAGCCTTCCATTACATTTTCTATGCAGGGCCATGTATCGCCAGGAATAGAATGCTCGGACGTCAAATATGAGTGTGGGTACTCTCTTTCGCATTCGAGTCGGTAAACCATAAAGTCTACCCCATAACTCCGTCAGCTGCGGAATGCGTTTTCCACACCTGTTTTCACAGTCGTATAACATGGAATATAGCTTGTGCGCGGCTCGGATCTGTAAGACACATGGTCTTCTCTGTGGCTATGGTAGGGCATCCCATTTGAGGCGTTATGGGTATACCCCAAACCTCCTTGGTAAGGGATACCGACTGCGGCACATTCGTTCCGAAGAATACAGACACCATTTCAGGAGAGGTAGCGGAGGTTCAGATTTCCACCCGGGACGCGACCCCAGTGATTTCGGGTGACTACACGCTAGTCCTGACTATGTGCGTGTATATTCTCAGGACGCCCTCCCGAAGGCCACTTCCTCGGAGGCGGTACACTTAGATGCAAAGGATAGCAGGCCACGGACTAGGGATTCAAGAAGAAGGGTGGCTTGAGTTACAGCTGGGAGCATTAGTCTATCCCGCCTTAAACCAATGGGGTCCAGCCGCGTCCGCGGGACCGTTCGTGTCGTTATCAACTGTCACATGGGAGATGGTCATAAACTCTGATACGCCCAGAACCCGGCATTGACGCATCAAGCGCCACCCCATGCGACCCTGTTTAGGCTGACAGTCGGTCAGGAGCTCTGTCACGTCTTAACTCCTCAAAGAGACGGAGATCATGACCGTGAGGCCTTGACTATAAACCGTTGGCCTACTTGCCAGTGTCGTTCTTTCTCAATTGGCAACGTCCGCCATGTATTCTCGACGTGCGAGA
seq00020   TACGCGAATTTTACAGTAATGTCATACCAGGGAGTACCCCGAGTTTAAACTCCTCTAGGTGGGATAAGAGCGAATTGGCGACAATATGCAATCTGGCGCTGAAACAAGAAACCGACTTGCTGGTGAGCCGAAGCTCCTGGTGTATTGGGCGATCGTGGTTTGGCTTCCTGGGATCGCCGTCAGTAGGCTGGAAAAGCGAGAGACCTAAGAGCGAATCTCGAGGCGATGCTACACTTCTCTCTACGTTTGCATGAGTTATGGCACAAAGGATCTGGTAATGTCGATAGGCGCGAGCTGCAGACGGCCAAGCATTAGTAAGATGTAGCGGTTCTAGTCTTATAGTGCCCTGTTCTAGAGTCCGCCTGCGTGAGAATCTCCTTCAACAAAGGGGGCCCGATTCCTCTACGATACCGAATGCAGCAATCTTAAGTTTAGAGACAAGTTACGGGTAGAGTGCGAACAGACGACGAATTCACAACGTGGCCGACGCCGCGTCTATAATCTTCCCACACGACGTACCCATATCCGTCCGCACCTATACGTCTATTCCAAAAGCGGTTGACCTAGAACCCTCGCTGCCGTCTGCGCTATCGAGATTCAAGTAAGCAACCATTTCCCTAGATGTGCCGCCGGGTCTCCAGGCCCCTCGCAAAACTCTAGTTTTTGACCTCATAGCGGAAGCTAATTGTATGCAATTGTGGATCGCTTTCGTGTTGACCGAGTCCGGGATCATGCAGTCTAGGTCAAGAAGCCTTACTACGCTCGTCTGCCAGCGGGTGGCTCGCCCGTGGCAAAATATTTTACGTTCCGCTAGGCGAGACGCCTACCACCTTCCACATGAGTTACTCAGCCTGTGTTTATGGGCCCTGCGACTCATCCGGTAAAGTACTGCGCCCGTTGCGTGTTTATATTCGGAGGTTTTTATATCGCTAATCCGGATCGCGTGCAGCTGCCCTGGGTGGGGGTGGGTACTACGAAAACAATCCCGGCTTTTAGAATATCCTCTTCCCTAATTTGCGAAGAGTACGCAGTTGAGCCTTGTCCAGGGATCTTCCATTCACCCGAAGATTTCGTTCTAGAAGTATGCAGTTGGTCTCTTTTCAGGTACTCGGCTTTAGGGTTGGCCTCGGCAAGTAACATACAGAGTCTAAGCTATGTAGCAGTTCAACACAGACTGCACCTTATAAGATTCACTATTTATCGCAACTTGTCGCATCTGAGTCTCCATATCTGCATGGGCGGACGTCTAAGGCCGGCTTTCGCCTTAACTGGCTCTCGCTCTGTGAATTGACTTAAAAAGGAGTTTAGTGGAGCAGATTATACGCTTTCGTCACATCTCGGATCTCACTGAGTTCTGAGTTGTTAGCTAACTCGCTCGGACCCCGTCCACCTGACGGGGGTTGCTTGGGATGTCCGCCTTAGGCATACAGCCTTCCATTACATTTTCTATGCAGGGCCATGTATCGCCAGGAATAGAATGCTCGGACGTCAAATATGAGTGTGGGTACTCTCTTTCGCATTCGAGTCGGTAAACCATAAAGTCTACCCCATAACTCCGTCAGCTGCGGAATGCGTTTTCCACACCTGTTTTCACAGTCGTATAACATGGAATATAGCTTGTGCGCGGCTCGGATCTGTAAGACACATGGTCTTCTCTGTGGCTATGGTAGGGCATCCCATTTGAGGCGTTATGGGTATACCCCAAACCTCCTTGGTAAGGGATACCGACTGCGGCACATTCGTTCCGAAGAATACAGACACCATTTCAGGAGAGGTAGCGGAGGTTCAGATTTCCGCCCGGGACGCGACCCCAGTGATTTCGGGTGACTACACGCTAGTCCTGACTATGTGCGTGTATATTCTCAGGACGCCCTCCCGAAGGCCACTTCCTCGGAGGCGGTACACTTAGATGCAAAGGATAGCAGGCCACGGACTAGGGATTCAAGAAGAAGGGTGGCTTGAGTTACAGCTGGGAGCATTAGTCTATCCCGCCTTAAACCAATGGGGTCCAGCCGCGTCCGCGGGACCGTTCGTGTCGTTATCAACTGTCACATGGGAGATGGTCATAAACTCTGATACGCCCAGAACCCGGCATTGACGCATCAAGCGCCACCCCATGCGACCCTGTTTAGGCTGACAGTCGGTCAGGAGCTCTGTCACGTCTTAACTCCTCAAAGAGACGGAGATCATGACCGTGAGGCCTTGACTATAAACCGTTGGCCTACTTGCCAGTGTCGTTCTTTCTCAATTGGCAACGTCCGCCATGTATTCTCGACGTGCGAGA
seq00021   TACGCGAATTTTACAGTAATGTCATACCAGGGAGTACCCCGAGTTTAAACTCCTCTAGGTGGGATAAGAGCGAATTGGCGACAATATGCAATCTGGCGCTGAAACAAGAAACCGACTTGCTGGTGAGCCGAAGCTCCTGGTGTATTGGGCGATCGTGGTTTGGCTTCCTGGGATCGCCGTCAGTAGGCTGGAAAAGCGAGAGACCTAAGAGCGAATCTCGAGGCGATGCTACACTTCTCTCTACGTTTGCATGAGTTATGGCACAAAGGATCTGGTAATGTCGATAGGCGCGAGCTGCAGACGGCCAAGCATTAGTAAGATGTAGCGGTTCTAGTCTTATAGTGCCCTGTTCTAGAGTCCGCCTGCGTGAGAATCTCCTTCAACAAAGGGGGCCCGATTCCTCTACGATACCGAATGCAGCAATCTTAAGTTTAGAGACAAGTTACGGGTAGAGTGCGAACAGACGACGAATTCACAACGTGGCCGACGCCGCGTCTATAATCTTCCCACACGACGTACCCATATCCGTCCGCACCTATACGTCTATTCCAAAAGCGGTTGACCTAGAACCCTCGCTGCCGTCTGCGCTATCGAGATTCAAGTAAGCAACCATTTCCCTAGATGTGCCGCCGGGTCTCCAGGCCCCTCGCAAAACTCTAGTTTTTGACCTCATAGCGGAAGCTAATTGTATGCAATTGTGGATCGCTTTCGTGTTGACCGAGTCCGGGATCATGCAGTCTAGGTCAAGAAGCCTTACTACGCTCGTCTGCCAGCGGGTGGCTCGCCCGTGGCAAAATATTTTACGTTCCGCTAGGCGAGACGCCTACCACCTTCCACATAAGTTACTCAGCCTGTGTTTATGGGCCCTGCGACTCATCCGGTAAAGTACTGCGCCCGTTGCGTGTTTATATTCGGAGGTTTTTATATCGCTAATCCGGATCGCGTGCAGCTGCCCTGGGTGGGGGTGGGTACTACGAAAACAATCCCGGCTTTTAGAATATCCTCTTCCCTAATTTGCGAAGAGTACGCAGTTGAGCCTTGTCCAGGGATCTTCCATTCACCCGAAGATTTCGTTCTAGAAGTATGCAGTTGGTCTCTTTTCAGGTACTCGGCTTTAGGGTTGGCCTCGGCAAGTAACATACAGAGTCTAAGCTATGTAGCAGTTCAACACAGACTGCACCTTATAAGATTCACTATTTATCGCAACTTGTCGCATCTGAGTCTCCATATCTGCATGGGCGGACGTCTAAGGCCGGCTTTCGCCTTAACTGGCTCTCGCTCTGTGAATTGACTTAAAAAGGAGTTTAGTGGAGCAGATTATACGCTTTCGTCACATCTCGGATCTCACTGAGTTCTGAGTTGTTAGCTAACTCGCTCGGACCCCGTCCACCTGACGGGGGTTGCTTGGGATGTCCGCCTTAGGCATACAGCCTTCCATTACATTTTCTATGCAGGGCCATGTATCGCCAGGAATAGAATGCTCGGACGTCAAATATGAGTGTGGGTACTCTCTTTCGCATTCGAGTCGGTAAACCATAAAGTCTACCCCATAACTCCGTCAGCTGCGGAATGCGTTTTCCACACCTGTTTTCACAGTCGTATAACATGGAATATAGCTTGTGCGCGGCTCGGATCTGTAAGACACATGGTCTTCTCTGTGGCTATGGTAGGGCATCCCATTTGAGGCGTTATGGGTATACCCCAAACCTCCTTGGTAAGGGATACCGACTGCGGCACATTCGTTCCGAAGAATACAGACACCATTTCAGGAGAGGTAGCGGAGGTTCAGATTTCCGCCCGGGACGCGACCCCAGTGATTTCGGGTGACTACACGCTAGTCCTGACTATGTGCGTGTATATTCTCAGGACGCCCTCCCGAAGGCCACTTCCTCGGAGGCGGTACACTTAGATGCAAAGGATAGCAGGCCACGGACTAGGGATTCAAGAAGAAGGGTGGCTTGAGTTACAGCTGGGAGCATTAGTCTATCCCGCCTTAAACCAATGGGGTCCAGCCGCGTCCGCGGGACCGTTCGTGTCGTTATCAACTGTCACATGGGAGATGGTCATAAACTCTGATACGCCCAGAACCCGGCATTGACGCATCAAGCGCCACCCCATGCGACCCTGTTTAGGCTGACAGTCGGTCAGGAGCTCTGTCACGTCTTAACTCCTCAAAGAGACGGAGATCATGACCGTGAGGCCTTGACTATAAACCGTTGGCCTACTTGCCAGTGTCGTTCTTTCTCAATTGGCAACGTCCGCCATGTATTCTCGACGTGCGAGA
seq00022   TACGCGAATTTTACAGTAATGTCATACCAGGGAGTACCCCGAGTTTAAACTCCTCTAGGTGGGATAAGAGCGAATTGGCGACAATATGCAATCTGGCGCTGAAACAAGAAACCGACTTGCTGGTGAGCCGAAGCTCCTGGTGTATTGGGCGATCGTGGTTTGGCTTCCTGGGATCGCCGTCAGTAGGCTGGAAAAGCGAGAGACCTAAGAGCGAATCTCGAGGCGATGCTACACTTCTCTCTACGTTTGCATGAGTTATGGCACAAAGGATCTGGTAATGTCGATAGGCGCGAGCTGCAGACGGCCAAGCATTAGTAAGATGTAGCGGTTCTAGTCTTATAGTGCCCTGTTCTAGAGTCCGCCTGCGTGAGAATCTCCTTCAACAAAGGGGGCCCGATTCCTCTACGATACCGAATGCAGCAATCTTAAGTTTAGAGACAAGTTACGGGTAGAGTGCGAACAGACGACGAATTCACAACGTGGCCGACGCCGCGTCTATAATCTTCCCACACGACGTACCCATATCCGTCCGCACCTATACGTCTATTCCAAAAGCGGTTGACCTAGAACCCTCGCTGCCGTCTGCGCTATCGAGATTCAAGTAAGCAACCATTTCCCTAGATGTGCCGCCGGGTCTCCAGGCCCCTCGCAAAACTCTAGTTTTTGACCTCATAGCGGAAGCTAATTGTATGCAATTGTGGATCGCTTTCGTGTTGACCGAGTCCGGGATCATGCAGTCTAGGTCAAGAAGCCTTACTACGCTCGTCTGCCAGCGGGTGGCTCGCCCGTGGCAAAATATTTTACGTTCCGCTAGGCGAGACGCCTACCACCTTCCACATGAGTTACTCAGCCTGTGTTTATGGGCCCTGCGACTCATCCGGTAAAGTACTGCGCCCGTTGCGTGTTTATATTCGGAGGTTTTTATATCGCTAATCCGGATCGCGTGCAGCTGCCCTGGGTGGGGGTGGGTACTACGAAAACAATCCCGGCTTTTAGAATATCCTCTTCCCTAATTTGCGAAGAGTACGCAGTTGAGCCTTGTCCAGGGATCTTCCATTCACCCGAAGATTTCTTTCTAGAAGTATGCAGTTGGTCTCTTTTCAGGTACTCGGCTTTAGGGTTGGCCTCGGCAAGTAACATACAGAGTCTAAGCTATGTAGCAGTTCAACACAGACTGCACCTTATAAGATTCACTATTTATCGCAACTTGTCGCATCTGAGTCTCCATATCTGCATGGGCGGACGTCTAAGGCCGGCTTTCGCCTTAACTGGCTCTCGCTCTGTGAATTGACTTAAAAAGGAGTTTAGTGGAGCAGATTATACGCTTTCGTCACATCTCGGATCTCACTGAGTTCTGAGTTGTTAGCTAACTCGCTCGGACCCCGTCCACCTGACGGGGGTTGCTTGGGATGTCCGCCTTAGGCATACAGCCTTCCATTACATTTTCTATGCAGGGCCATGTATCGCCAGGAATAGAATGCTCGGACGTCAAATATGAGTGTGGGTACTCTCTTTCGCATTCGAGTCGGTAAACCATAAAGTCTACCCCATAACTCCGTCAGCTGCGGAATGCGTTTTCCACACCTGTTTTCACAGTCGTATAACATGGAATATAGCTTGTGCGCGGCTCGGATCTGTAAGACACATGGTCTTCTCTGTGGCTATGGTAGGGCATCCCATTTGAGGCGTTATGGGTATACCCCAAACCTCCTTGGTAAGGGATACCGACTGCGGCACATTCGTTCCGAAGAATACAGACACCATTTCAGGAGAGGTAGCGGAGGTTCAGATTTCCGCCCGGGACGCGACCCCAGTGATTTCGGGTGACTACACGCTAGTCCTGACTATGTGCGTGTATATTCTCAGGACGCCCTCCCGAAGGCCACTTCCTCGGAGGCGGTACACTTAGATGCAAAGGATAGCAGGCCACGGACTAGGGATTCAAGAAGAAGGGTGGCTTGAGTTACAGCTGGGAGCATTAGTCTATCCCGCCTTAAACCAATGGGGTCCAGCCGCGTCCGCGGGACCGTTCGTGTCGTTATCAACTGTCACATGGGAGATGGTCATAAACTCTGATACGCCCAGAACCCGGCATTGACGCATCAAGCGCCACCCCATGCGACCCTGTTTAGGCTGACAGTCGGTCAGGAGCTCCGTCACGTCTTAACTCCTCAAAGAGACGGAGATCATGACCGTGAGGCCTTGACTATAAACCGTTGGCCTACTTGCCAGTGTCGTTCTTTCTCAATTGGCAACGTCCGCCATGTATTCTCGACGTGCGAGA
seq00023   TACGCGAATTTTACAGTAATGTCATACCAGGGAGTACCCCGAGTTTAAACTCCTCTAGGTGGGATAAGAGCGAATTGGCGACAATATGCAATCTGGCGCTGAAACAAGAAACCGACTTGCTGGTGAGCCGAAGCTCCTGGTGTATTGGGCGATCGTGGTTTGGCTTCCTGGGATCGCCGTCAGTAGGCTGGAAAAGCGAGAGACCTAAGAGCGAATCTCGAGGCGATGCTACACTTCTCTCTACGTTTGCATGAGTTATGGCACAAAGGATCTGGTAATGTCGATAGGCGCGAGCTGCAGACGGCCAAGCATTAGTAAGATGTAGCGGTTCTAGTCTTATAGTGCCCTGTTCTAGAGTCCGCCTGCGTGAGAATCTCCTTCAACAAAGGGGGCCCGATTCCTCTACGATACCGAATGCAGCAATCTTAAGTTTAGAGACAAGTTACGGGTAGAGTGCGAACAGACGACGAATTCACAACGTGGCCGACGCCGCGTCTATAATCTTCCCACACGACGTACCCATATCCGTCCGCACCTATACGTCTATTCCAAAAGCGGTTGACCTAGAACCCTCGCTGCCGTCTGCGCTATCGAGATTCAAGTAAGCAACCATTTCCCTAGATGTGCCGCCGGGTCTCCAGGCCCCTCGCAAAACTCTAGTTTTTGACCTCATAGCGGAAGCTAATTGTATGCAATTGTGGATCGCTTTCGTGTTGACCGAGTCCGGGATCATGCAGTCTAGGTCAAGAAGCCTTACTACGCTCGTCTGCCAGCGGGTGGCTCGCCCGTGGCAAAATATTTTACGTTCCGCTAGGCGAGACGCCTACCACCTTCCACATAAGTTACTCAGCCTGTGTTTATGGGCCCTGCGACTCATCCGGTAAAGTACTGCGCCCGTTGCGTGTTTATATTCGGAGGTTTTTATATCGCTAATCCGGATCGCGTGCAGCTGCCCTGGGTGGGGGTGGGTACTACGAAAACAATCCCGGCTTTTAGAATATCCTCTTCCCTAATTTGCGAAGAGTACGCAGTTGAGCCTTGTCCAGGGATCTTCCATTCACCCGAAGATTTCGTTCTAGAAGTATGCAGTTGGTCTCTTTTCAGGTACTCGGCTTTAGGGTTGGCCTCGGCAAGTAACATACAGAGTCTAAGCTATGTAGCAGTTCAACACAGACTGCACCTTATAAGATTCACTATTTATCGCAACTTGTCGCATCTGAGTCTCCATATCTGCATGGGCGGACGTCTAAGGCCGGCTTTCGCCTTAACTGGCTCTCGCTCTGTGAATTGACTTAAAAAGGAGTTTAGTGGAGCAGATTATACGCTTTCGTCACATCTCGGATCTCACTGAGTTCTGAGTTGTTAGCTAACTCGCTCGGACCCCGTCCACCTGACGGGGGTTGCTTGGGATGTCCGCCTTAGGCATACAGCCTTCCATTACATTTTCTATGCAGGGCCATGTATCGCCAGGAATAGAATGCTCGGACGTCAAATATGAGTGTGGGTACTCTCTTTCGCATTCGAGTCGGTAAACCATAAAGTCTACCCCATAACTCCGTCAGCTGCGGAATGCGTTTTCCACACCTGTTTTCACAGTCGTATAACATGGAATATAGCTTGTGCGCGGCTCGGATCTGTAAGACACATGGTCTTCTCTGTGGCTATGGTAGGGCATCCCATTTGAGGCGTTATGGGTATACCCCAAACCTCCTTGGTAAGGGATACCGACTGCGGCACATTCGTTCCGAAGAATACAGACACCATTTCAGGAGAGGTAGCGGAGGTTCAGATTTCCACCCGGGACGCGACCCCAGTGATTTCGGGTGACTACACGCTAGTCCTGACTATGTGCGTGTATATTCTCAGGACGCCCTCCCGAAGGCCACTTCCTCGGAGGCGGTACACTTAGATGCAAAGGATAGCAGGCCACGGACTAGGGATTCAAGAAGAAGGGTGGCTTGAGTTACAGCTGGGAGCATTAGTCTATCCCGCCTTAAACCAATGGGGTCCAGCCGCGTCCGCGGGACCGTTCGTGTCGTTATCAACTGTCACATGGGAGATGGTCATAAACTCTGATACGCCCAGAACCCGGCATTGACGCATCAAGCGCCACCCCATGCGACCCTGTTTAGGCTGACAGTCGGTCAGGAGCTCTGTCACGTCTTAACTCCTCAAAGAGACGGAGATCATGACCGTGAGGCCTTGACTATAAACCGTTGGCCTACTTGCCAGTGTCGTTCTTTCTCAATTGGCAACGTCCGCCATGTATTCTCGACGTGCGAGA
seq00024   TACGCGAATTTTACAGTAATGTCATACCAGGGAGTACCCCGAGTTTAAACTCCTCTAGGTGGGATAAGAGCGAATTGGCGACAATATGCAATCTGGCGCTGAAACAAGAAACCGACTTGCTGGTGAGCCGAAGCTCCTGGTGTATTGGGCGATCGTGGTTTGGCTTCCTGGGATCGCCGTCAGTAGGCTGGAAAAGCGAGAGACCTAAGAGCGAATCTCGAGGCGATGCTACACTTCTCTCTACGTTTGCATGAGTTATGGCACAAAGGATCTGGTAATGTCGATAGGCGCGAGCTGCAGACGGCCAAGCATTAGTAAGATGTAGCGGTTCTAGTCTTATAGTGCCCTGTTCTAGAGTCCGCCTGCGTGAGAATCTCCTTCAACAAAGGGGGCCCGATTCCTCTACGATACCGAATGCAGCAATCTTAAGTTTAGAGACAAGTTACGGGTAGAGTGCGAACAGACGACGAATTCACAACGTGGCCGACGCCGCGTCTATAATCTTCCCACACGACGTACCCATATCCGTCCGCACCTATACGTCTATTCCAAAAGCGGTTGACCTAGAACCCTCGCTGCCGTCTGCGCTATCGAGATTCAAGTAAGCAACCATTTCCCTAGATGTGCCGCCGGGTCTCCAGGCCCCTCGCAAAACTCTAGTTTTTGACCTCATAGCGGAAGCTAATTGTATGCAATTGTGGATCGCTTTCGTGTTGACCGAGTCCGGGATCATGCAGTCTAGGTCAAGAAGCCTTACTACGCTCGTCTGCCAGCGGGTGGCTCGCCCGTGGCAAAATATTTTACGTTCCGCTAGGCGAGACGCCTACCACCTTCCACATAAGTTACTCAGCCTGTGTTTATGGGCCCTGCGACTCATCCGGTAAAGTACTGCGCCCGTTGCGTGTTTATATTCGGAGGTTTTTATATCGCTAATCCGGATCGCGTGCAGCTGCCCTGGGTGGGGGTGGGTACTACGAAAACAATCCCGGCTTTTAGAATATCCTCTTCCCTAATTTGCGAAGAGTACGCAGTTGAGCCTTGTCCAGGGATCTTCCATTCACCCGAAGATTTCGTTCTAGAAGTATGCAGTTGGTCTCTTTTCAGGTACTCGGCTTTAGGGTTGGCCTCGGCAAGTAACATACAGAGTCTAAGCTATGTAGCAGTTCAACACAGACTGCACCTTATAAGATTCACTATTTATCGCAACTTGTCGCATCTGAGTCTCCATATCTGCATGGGCGGACGTCTAAGGCCGGCTTTCGCCTTAACTGGCTCTCGCTCTGTGAATTGACTTAAAAAGGAGTTTAGTGGAGCAGATTATACGCTTTCGTCACATCTCGGATCTCACTGAGTTCTGAGTTGTTAGCTAACTCGCTCGGACCCCGTCCACCTGACGGGGGTTGCTTGGGATGTCCGCCTTAGGCATACAGCCTTCCATTACATTTTCTATGCAGGGCCATGTATCGCCAGGAATAGAATGCTCGGACGTCAAATATGAGTGTGGGTACTCTCTTTCGCATTCGAGTCGGTAAACCATAAAGTCTACCCCATAACTCCGTCAGCTGCGGAATGCGTTTTCCACACCTGTTTTCACAGTCGTATAACATGGAATATAGCTTGTGCGCGGCTCGGATCTGTAAGACACATGGTCTTCTCTGTGGCTATGGTAGGGCATCCCATTTGAGGCGTTATGGGTATACCCCAAACCTCCTTGGTAAGGGATACCGACTGCGGCACATTCGTTCCGAAGAATACAGACACCATTTCAGGAGAGGTAGCGGAGGTTCAGATTTCCGCCCGGGACGCGACCCCAGTGATTTCGGGTGACTACACGCTAGTCCTGACTATGTGCGTGTATATTCTCAGGACGCCCTCCCGAAGGCCACTTCCTCGGAGGCGGTACACTTAGATGCAAAGGATAGCAGGCCACGGACTAGGGATTCAAGAAGAAGGGTGGCTTGAGTTACAGCTGGGAGCATTAGTCTATCCCGCCTTAAACCAATGGGGTCCAGCCGCGTCCGCGGGACCGTTCGTGTCGTTATCAACTGTCACATGGGAGATGGTCATAAACTCTGATACGCCCAGAACCCGGCATTGACGCATCAAGCGCCACCCCATGCGACCCTGTTTAGGCTGACAGTCGGTCAGGAGCTCTGTCACGTCTTAACTCCTCAAAGAGACGGAGATCATGACCGTGAGGCCTTGACTATAAACCGTTGGCCTACTTGCCAGTGTCGTTCTTTCTCAATTGGCAACGTCCGCCATGTATTCTCGACGTGCGAGA
seq00025   TACGCGAATTTTACAGTAATGTCATACCAGGGAGTACCCCGAGTTTAAACTCCTCTAGGTGGGATAAGAGCGAATTGGCGACAATATGCAATCTGGCGCTGAAACAAGAAACCGACTTGCTGGTGAGCCGAAGCTCCTGGTGTATTGGGCGATCGTGGTTTGGCTTCCTGGGATCGCCGTCAGTAGGCTGGAAAAGCGAGAGACCTAAGAGCGAATCTCGAGGCGATGCTACACTTCTCTCTACGTTTGCATGAGTTATGGCACAAAGGATCTGGTAATGTCGATAGGCGCGAGCTGCAGACGGCCAAGCATTAGTAAGATGTAGCGGTTCTAGTCTTATAGTGCCCTGTTCTAGAGTCCGCCTGCGTGAGAATCTCCTTCAACAAAGGGGGCCCGATTCCTCTACGATACCGAATGCAGCAATCTTAAGTTTAGAGACAAGTTACGGGTAGAGTGCGAACAGACGACGAATTCACAACGTGGCCGACGCCGCGTCTATAATCTTCCCACACGACGTACCCATATCCGTCCGCACCTATACGTCTATTCCAAAAGCGGTTGACCTAGAACCCTCGCTGCCGTCTGCGCTATCGAGATTCAAGTAAGCAACCATTTCCCTAGATGTGCCGCCGGGTCTCCAGGCCCCTCGCAAAACTCTAGTTTTTGACCTCATAGCGGAAGCTAATTGTATGCAATTGTGGATCGCTTTCGTGTTGACCGAGTCCGGGATCATGCAGTCTAGGTCAAGAAGCCTTACTACGCTCGTCTGCCAGCGGGTGGCTCGCCCGTGGCAAAATATTTTACGTTCCGCTAGGCGAGACGCCTACCACCTTCCACATAAGTTACTCAGCCTGTGTTTATGGGCCCTGCGACTCATCCGGTAAAGTACTGCGCCCGTTGCGTGTTTATATTCGGAGGTTTTTATATCGCTAATCCGGATCGCGTGCAGCTGCCCTGGGTGGGGGTGGGTACTACGAAAACAATCCCGGCTTTTAGAATATCCTCTTCCCTAATTTGCGAAGAGTACGCAGTTGAGCCTTGTCCAGGGATCTTCCATTCACCCGAAGATTTCGTTCTAGAAGTATGCAGTTGGTCTCTTTTCAGGTACTCGGCTTTAGGGTTGGCCTCGGCAAGTAACATACAGAGTCTAAGCTATGTAGCAGTTCAACACAGACTGCACCTTATAAGATTCACTATTTATCGCAACTTGTCGCATCTGAGTCTCCATATCTGCATGGGCGGACGTCTAAGGCCGGCTTTCGCCTTAACTGGCTCTCGCTCTGTGAATTGACTTAAAAAGGAGTTTAGTGGAGCAGATTATACGCTTTCGTCACATCTCGGATCTCACTGAGTTCTGAGTTGTTAGCTAACTCGCTCGGACCCCGTCCACCTGACGGGGGTTGCTTGGGATGTCCGCCTTAGGCATACAGCCTTCCATTACATTTTCTATGCAGGGCCATGTATCGCCAGGAATAGAATGCTCGGACGTCAAATATGAGTGTGGGTACTCTCTTTCGCATTCGAGTCGGTAAACCATAAAGTCTACCCCATAACTCCGTCAGCTGCGGAATGCGTTTTCCACACCTGTTTTCACAGTCGTATAACATGGAATATAGCTTGTGCGCGGCTCGGATCTGTAAGACACATGGTCTTCTCTGTGGCTATGGTAGGGCATCCCATTTGAGGCGTTATGGGTATACCCCAAACCTCCTTGGTAAGGGATACCGACTGCGGCACATTCGTTCCGAAGAATACAGACACCATTTCAGGAGAGGTAGCGGAGGTTCAGATTTCCACCCGGGACGCGACCCCAGTGATTTCGGGTGACTACACGCTAGTCCTGACTATGTGCGTGTATATTCTCAGGACGCCCTCCCGAAGGCCACTTCCTCGGAGGCGGTACACTTAGATGCAAAGGATAGCAGGCCACGGACTAGGGATTCAAGAAGAAGGGTGGCTTGAGTTACAGCTGGGAGCATTAGTCTATCCCGCCTTAAACCAATGGGGTCCAGCCGCGTCCGCGGGACCGTTCGTGTCGTTATCAACTGTCACATGGGAGATGGTCATAAACTCTGATACGCCCAGAACCCGGCATTGACGCATCAAGCGCCACCCCATGCGACCCTGTTTAGGCTGACAGTCGGTCAGGAGCTCTGTCACGTCTTAACTCCTCAAAGAGACGGAGATCATGACCGTGAGGCCTTGACTATAAACCGTTGGCCTACTTGCCAGTGTCGTTCTTTCTCAATTGGCAACGTCCGCCATGTATTCTCGACGTGCGAGA
seq00026   TACGCGAATTTTACAGTAATGTCATACCAGGGAGTACCCCGAGTTTAAACTCCTCTAGGTGGGATAAGAGCGAATTGGCGACAATATGCAATCTGGCGCTGAAACAAGAAACCGACTTGCTGGTGAGCCGAAGCTCCTGGTGTATTGGGCGATCGTGGTTTGGCTTCCTGGGATCGCCGTCAGTAGGCTGGAAAAGCGAGAGACCTAAGAGCGAATCTCGAGGCGATGCTACACTTCTCTCTACGTTTGCATGAGTTATGGCACAAAGGATCTGGTAATGTCGATAGGCGCGAGCTGCAGACGGCCAAGCATTAGTAAGATGTAGCGGTTCTAGTCTTATAGTGCCCTGTTCTAGAGTCCGCCTGCGTGAGAATCTCCTTCAACAAAGGGGGCCCGATTCCTCTACGATACCGAATGCAGCAATCTTAAGTTTAGAGACAAGTTACGGGTAGAGTGCGAACAGACGACGAATTCACAACGTGGCCGACGCCGCGTCTATAATCTTCCCACACGACGTACCCATATCCGTCCGCACCTATACGTCTATTCCAAAAGCGGTTGACCTAGAACCCTCGCTGCCGTCTGCGCTATCGAGATTCAAGTAAGCAACCATTTCCCTAGATGTGCCGCCGGGTCTCCAGGCCCCTCGCAAAACTCTAGTTTTTGACCTCATAGCGGAAGCTAATTGTATGCAATTGTGGATCGCTTTCGTGTTGACCGAGTCCGGGATCATGCAGTCTAGGTCAAGAAGCCTTACTACGCTCGTCTGCCAGCGGGTGGCTCGCCCGTGGCAAAATATTTTACGTTCCGCTAGGCGAGACGCCTACCACCTTCCACATGAGTTACTCAGCCTGTGTTTATGGGCCCTGCGACTCATCCGGTAAAGTACTGCGCCCGTTGCGTGTTTATATTCGGAGGTTTTTATATCGCTAATCCGGATCGCGTGCAGCTGCCCTGGGTGGGGGTGGGTACTACGAAAACAATCCCGGCTTTTAGAATATCCTCTTCCCTAATTTGCGAAGAGTACGCAGTTGAGCCTTGTCCAGGGATCTTCCATTCACCCGAAGATTTCGTTCTAGAAGTATGCAGTTGGTCTCTTTTCAGGTACTCGGCTTTAGGGTTGGCCTCGGCAAGTAACATACAGAGTCTAAGCTATGTAGCAGTTCAACACAGACTGCACCTTATAAGATTCACTATTTATCGCAACTTGTCGCATCTGAGTCTCCATATCTGCATGGGCGGACGTCTAAGGCCGGCTTTCGCCTTAACTGGCTCTCGCTCTGTGAATTGACTTAAAAAGGAGTTTAGTGGAGCAGATTATACGCTTTCGTCACATCTCGGATCTCACTGAGTTCTGAGTTGTTAGCTAACTCGCTCGGACCCCGTCCACCTGACGGGGGTTGCTTGGGATGTCCGCCTTAGGCATACAGCCTTCCATTACATTTTCTATGCAGGGCCATGTATCGCCAGGAATAGAATGCTCGGACGTCAAATATGAGTGTGGGTACTCTCTTTCGCATTCGAGTCGGTAAACCATAAAGTCTACCCCATAACTCCGTCAGCTGCGGAATGCGTTTTCCACACCTGTTTTCACAGTCGTATAACATGGAATATAGCTTGTGCGCGGCTCGGATCTGTAAGACACATGGTCTTCTCTGTGGCTATGGTAGGGCATCCCATTTGAGGCGTTATGGGTATACCCCAAACCTCCTTGGTAAGGGATACCGACTGCGGCACATTCGTTCCGAAGAATACAGACACCATTTCAGGAGAGGTAGCGGAGGTTCAGATTTCCGCCCGGGACGCGACCCCAGTGATTTCGGGTGACTACACGCTAGTCCTGACTATGTGCGTGTATATTCTCAGGACGCCCTCCCGAAGGCCACTTCCTCGGAGGCGGTACACTTAGATGCAAAGGATAGCAGGCCACGGACTAGGGATTCAAGAAGAAGGGTGGCTTGAGTTACAGCTGGGAGCATTAGTCTATCCCGCCTTAAACCAATGGGGTCCAGCCGCGTCCGCGGGACCGTTCGTGTCGTTATCAACTGTCACATGGGAGATGGTCATAAACTCTGATACGCCCAGAACCCGGCATTGACGCATCAAGCGCCACCCCATGCGACACTGTTTAGGCTGACAGTCGGTCAGGAGCTCTGTCACGTCTTAACTCCTCAAAGAGACGGAGATCATGACCGTGAGGCCTTGACTATAAACCGTTGGCCTACTTGCCAGTGTCGTTCTTTCTCAATTGGCAACGTCCGCCATGTATTCTCGACGTGCGAGA
seq00027   TACGCGAATTTTACAGTAATGTCATACCAGGGAGTACCCCGAGTTTAAACTCCTCTAGGTGGGATAAGAGCGAATTGGCGACAATATGCAATCTGGCGCTGAAACAAGAAACCGACTTGCTGGTGAGCCGAAGCTCCTGGTGTATTGGGCGATCGTGGTTTGGCTTCCTGGGATCGCCGTCAGTAGGCTGGAAAAGCGAGAGACCTAAGAGCGAATCTCGAGGCGATGCTACACTTCTCTCTACGTTTGCATGAGTTATGGCACAAAGGATCTGGTAATGTCGATAGGCGCGAGCTGCAGACGGCCAAGCATTAGTAAGATGTAGCGGTTCTAGTCTTATAGTGCCCTGTTCTAGAGTCCGCCTGCGTGAGAATCTCCTTCAACAAAGGGGGCCCGATTCCTCTACGATACCGAATGCAGCAATCTTAAGTTTAGAGACAAGTTACGGGTAGAGTGCGAACAGACGACGAATTCACAACGTGGCCGACGCCGCGTCTATAATCTTCCCACACGACGTACCCATATCCGTCCGCACCTATACGTCTATTCCAAAAGCGGTTGACCTAGAACCCTCGCTGCCGTCTGCGCTATCGAGATTCAAGTAAGCAACCATTTCCCTAGATGTGCCGCCGGGTCTCCAGGCCCCTCGCAAAACTCTAGTTTTTGACCTCATAGCGGAAGCTAATTGTATGCAATTGTGGATCGCTTTCGTGTTGACCGAGTCCGGGATCATGCAGTCTAGGTCAAGAAGCCTTACTACGCTCGTCTGCCAGCGGGTGGCTCGCCCGTGGCAAAATATTTTACGTTCCGCTAGGCGAGACGCCTACCACCTTCCACATAAGTTACTCAGCCTGTGTTTATGGGCCCTGCGACTCATCCGGTAAAGTACTGCGCCCGTTGCGTGTTTATATTCGGAGGTTTTTATATCGCTAATCCGGATCGCGTGCAGCTGCCCTGGGTGGGGGTGGGTACTACGAAAACAATCCCGGCTTTTAGAATATCCTCTTCCCTAATTTGCGAAGAGTACGCAGTTGAGCCTTGTCCAGGGATCTTCCATTCACCCGAAGATTTCGTTCTAGAAGTATGCAGTTGGTCTCTTTTCAGGTACTCGGCTTTAGGGTTGGCCTCGGCAAGTAACATACAGAGTCTAAGCTATGTAGCAGTTCAACACAGACTGCACCTTATAAGATTCACTATTTATCGCAACTTGTCGCATCTGAGTCTCCATATCTGCATGGGCGGACGTCTAAGGCCGGCTTTCGCCTTAACTGGCTCTCGCTCTGTGAATTGACTTAAAAAGGAGTTTAGTGGAGCAGATTATACGCTTTCGTCACATCTCGGATCTCACTGAGTTCTGAGTTGTTAGCTAACTCGCTCGGACCCCGTCCACCTGACGGGGGTTGCTTGGGATGTCCGCCTTAGGCATACAGCCTTCCATTACATTTTCTATGCAGGGCCATGTATCGCCAGGAATAGAATGCTCGGACGTCAAATATGAGTGTGGGTACTCTCTTTCGCATTCGAGTCGGTAAACCATAAAGTCTACCCCATAACTCCGTCAGCTGCGGAATGCGTTTTCCACACCTGTTTTCACAGTCGTATAACATGGAATATAGCTTGTGCGCGGCTCGGATCTGTAAGACACATGGTCTTCTCTGTGGCTATGGTAGGGCATCCCATTTGAGGCGTTATGGGTATACCCCAAACCTCCTTGGTAAGGGATACCGACTGCGGCACATTCGTTCCGAAGAATACAGACACCATTTCAGGAGAGGTAGCGGAGGTTCAGATTTCCGCCCGGGACGCGACCCCAGTGATTTCGGGTGACTACACGCTAGTCCTGACTATGTGCGTGTATATTCTCAGGACGCCCTCCCGAAGGCCACTTCCTCGGAGGCGGTACACTTAGATGCAAAGGATAGCAGGCCACGGACTAGGGATTCAAGAAGAAGGGTGGCTTGAGTTACAGCTGGGAGCATTAGTCTATCCCGCCTTAAACCAATGGGGTCCAGCCGCGTCCGCGGGACCGTTCGTGTCGTTATCAACTGTCACATGGGAGATGGTCATAAACTCTGATACGCCCAGAACCCGGCATTGACGCATCAAGCGCCACCCCATGCGACCCTGTTTAGGCTGACAGTCGGTCAGGAGCTCTGTCACGTCTTAACTCCTCAAAGAGACGGAGATCATGACCGTGAGGCCTTGACTATAAACCGTTGGCCTACTTGCCAGTGTCGTTCTTTCTCAATTGGCAACGTCCGCCATGTATTCTCGACGTGCGAGA
seq00028   TACGCGAATTTTACAGTAATGTCATACCAGGGAGTACCCCGAGTTTAAACTCCTCTAGGTGGGATAAGAGCGAATTGGCGACAATATGCAATCTGGCGCTGAAACAAGAAACCGACTTGCTGGTGAGCCGAAGCTCCTGGTGTATTGGGCGATCGTGGTTTGGCTTCCTGGGATCGCCGTCAGTAGGCTGGAAAAGCGAGAGACCTAAGAGCGAATCTCGAGGCGATGCTACACTTCTCTCTACGTTTGCATGAGTTATGGCACAAAGGATCTGGTAATGTCGATAGGCGCGAGCTGCAGACGGCCAAGCATTAGTAAGATGTAGCGGTTCTAGTCTTATAGTGCCCTGTTCTAGAGTCCGCCTGCGTGAGAATCTCCTTCAACAAAGGGGGCCCGATTCCTCTACGATACCGAATGCAGCAATCTTAAGTTTAGAGACAAGTTACGGGTAGAGTGCGAACAGACGACGAATTCACAACGTGGCCGACGCCGCGTCTATAATCTTCCCACACGACGTACCCATATCCGTCCGCACCTATACGTCTATTCCAAAAGCGGTTGACCTAGAACCCTCGCTGCCGTCTGCGCTATCGAGATTCAAGTAAGCAACCATTTCCCTAGATGTGCCGCCGGGTCTCCAGGCCCCTCGCAAAACTCTAGTTTTTGACCTCATAGCGGAAGCTAATTGTATGCAATTGTGGATCGCTTTCGTGTTGACCGAGTCCGGGATCATGCAGTCTAGGTCAAGAAGCCTTACTACGCTCGTCTGCCAGCGGGTGGCTCGCCCGTGGCAAAATATTTTACGTTCCGCTAGGCGAGACGCCTACCACCTTCCACATGAGTTACTCAGCCTGTGTTTATGGGCCCTGCGACTCATCCGGTAAAGTACTGCGCCCGTTGCGTGTTTATATTCGGAGGTTTTTATATCGCTAATCCGGATCGCGTGCAGCTGCCCTGGGTGGGGGTGGGTACTACGAAAACAATCCCGGCTTTTAGAATATCCTCTTCCCTAATTTGCGAAGAGTACGCAGTTGAGCCTTGTCCAGGGATCTTCCATTCACCCGAAGATTTCGTTCTAGAAGTATGCAGTTGGTCTCTTTTCAGGTACTCGGCTTTAGGGTTGGCCTCGGCAAGTAACATACAGAGTCTAAGCTATGTAGCAGTTCAACACAGACTGCACCTTATAAGATTCACTATTTATCGCAACTTGTCGCATCTGAGTCTCCATATCTGCATGGGCGGACGTCTAAGGCCGGCTTTCGCCTTAACTGGCTCTCGCTCTGTGAATTGACTTAAAAAGGAGTTTAGTGGAGCAGATTATACGCTTTCGTCACATCTCGGATCTCACTGAGTTCTGAGTTGTTAGCTAACTCGCTCGGACCCCGTCCACCTGACGGGGGTTGCTTGGGATGTCCGCCTTAGGCATACAGCCTTCCATTACATTTTCTATGCAGGGCCATGTATCGCCAGGAATAGAATGCTCGGACGTCAAATATGAGTGTGGGTACTCTCTTTCGCATTCGAGTCGGTAAACCATAAAGTCTACCCCATAACTCCGTCAGCTGCGGAATGCGTTTTCCACACCTGTTTTCACAGTCGTATAACATGGAATATAGCTTGTGCGCGGCTCGGATCTGTAAGACACATGGTCTTCTCTGTGGCTATGGTAGGGCATCCCATTTGAGGCGTTATGGGTATACCCCAAACCTCCTTGGTAAGGGATACCGACTGCGGCACATTCGTTCCGAAGAATACAGACACCATTTCAGGAGAGGTAGCGGAGGTTCAGATTTCCGCCCGGGACGCGACCCCAGTGATTTCGGGTGACTACACGCTAGTCCTGACTATGTGCGTGTATATTCTCAGGACGCCCTCCCGAAGGCCACTTCCTCGGAGGCGGTACACTTAGATGCAAAGGATAGCAGGCCACGGACTAGGGATTCAAGAAGAAGGGTGGCTTGAGTTACAGCTGGGAGCATTAGTCTATCCCGCCTTAAACCAATGGGGTCCAGCCGCGTCCGCGGGACCGTTCGTGTCGTTATCAACTGTCACATGGGAGATGGTCATAAACTCTGATACGCCCAGAACCCGGCATTGACGCATCAAGCGCCACCCCATGCGACACTGTTTAGGCTGACAGTCGGTCAGGAGCTCTGTCACGTCTTAACTCCTCAAAGAGACGGAGATCATGACCGTGAGGCCTTGACTATAAACCGTTGGCCTACTTGCCAGTGTCGTTCTTTCTCAATTGGCAACGTCCGCCATGTATTCTCGACGTGCGAGA
seq00029   TACGCGAATTTTACAGTAATGTCATACCAGGGAGTACCCCGAGTTTAAACTCCTCTAGGTGGGATAAGAGCGAATTGGCGACAATATGCAATCTGGCGCTGAAACAAGAAACCGACTTGCTGGTGAGCCGAAGCTCCTGGTGTATTGGGCGATCGTGGTTTGGCTTCCTGGGATCGCCGTCAGTAGGCTGGAAAAGCGAGAGACCTAAGAGCGAATCTCGAGGCGATGCTACACTTCTCTCTACGTTTGCATGAGTTATGGCACAAAGGATCTGGTAATGTCGATAGGCGCGAGCTGCAGACGGCCAAGCATTAGTAAGATGTAGCGGTTCTAGTCTTATAGTGCCCTGTTCTAGAGTCCGCCTGCGTGAGAATCTCCTTCAACAAAGGGGGCCCGATTCCTCTACGATACCGAATGCAGCAATCTTAAGTTTAGAGACAAGTTACGGGTAGAGTGCGAACAGACGACGAATTCACAACGTGGCCGACGCCGCGTCTATAATCTTCCCACACGACGTACCCATATCCGTCCGCACCTATACGTCTATTCCAAAAGCGGTTGACCTAGAACCCTCGCTGCCGTCTGCGCTATCGAGATTCAAGTAAGCAACCATTTCCCTAGATGTGCCGCCGGGTCTCCAGGCCCCTCGCAAAACTCTAGTTTTTGACCTCATAGCGGAAGCTAATTGTATGCAATTGTGGATCGCTTTCGTGTTGACCGAGTCCGGGATCATGCAGTCTAGGTCAAGAAGCCTTACTACGCTCGTCTGCCAGCGGGTGGCTCGCCCGTGGCAAAATATTTTACGTTCCGCTAGGCGAGACGCCTACCACCTTCCACATAAGTTACTCAGCCTGTGTTTATGGGCCCTGCGACTCATCCGGTAAAGTACTGCGCCCGTTGCGTGTTTATATTCGGAGGTTTTTATATCGCTAATCCGGATCGCGTGCAGCTGCCCTGGGTGGGGGTGGGTACTACGAAAACAATCCCGGCTTTTAGAATATCCTCTTCCCTAATTTGCGAAGAGTACGCAGTTGAGCCTTGTCCAGGGATCTTCCATTCACCCGAAGATTTCGTTCTAGAAGTATGCAGTTGGTCTCTTTTCAGGTACTCGGCTTTAGGGTTGGCCTCGGCAAGTAACATACAGAGTCTAAGCTATGTAGCAGTTCAACACAGACTGCACCTTATAAGATTCACTATTTATCGCAACTTGTCGCATCTGAGTCTCCATATCTGCATGGGCGGACGTCTAAGGCCGGCTTTCGCCTTAACTGGCTCTCGCTCTGTGAATTGACTTAAAAAGGAGTTTAGTGGAGCAGATTATACGCTTTCGTCACATCTCGGATCTCACTGAGTTCTGAGTTGTTAGCTAACTCGCTCGGACCCCGTCCACCTGACGGGGGTTGCTTGGGATGTCCGCCTTAGGCATACAGCCTTCCATTACATTTTCTATGCAGGGCCATGTATCGCCAGGAATAGAATGCTCGGACGTCAAATATGAGTGTGGGTACTCTCTTTCGCATTCGAGTCGGTAAACCATAAAGTCTACCCCATAACTCCGTCAGCTGCGGAATGCGTTTTCCACACCTGTTTTCACAGTCGTATAACATGGAATATAGCTTGTGCGCGGCTCGGATCTGTAAGACACATGGTCTTCTCTGTGGCTATGGTAGGGCATCCCATTTGAGGCGTTATGGGTATACCCCAAACCTCCTTGGTAAGGGATACCGACTGCGGCACATTCGTTCCGAAGAATACAGACACCATTTCAGGAGAGGTAGCGGAGGTTCAGATTTCCGCCCGGGACGCGACCCCAGTGATTTCGGGTGACTACACGCTAGTCCTGACTATGTGCGTGTATATTCTCAGGACGCCCTCCCGAAGGCCACTTCCTCGGAGGCGGTACACTTAGATGCAAAGGATAGCAGGCCACGGACTAGGGATTCAAGAAGAAGGGTGGCTTGAGTTACAGCTGGGAGCATTAGTCTATCCCGCCTTAAACCAATGGGGTCCAGCCGCGTCCGCGGGACCGTTCGTGTCGTTATCAACTGTCACATGGGAGATGGTCATAAACTCTGATACGCCCAGAACCCGGCATTGACGCATCAAGCGCCACCCCATGCGACCCTGTTTAGGCTGACAGTCGGTCAGGAGCTCTGTCACGTCTTAACTCCTCAAAGAGACGGAGATCATGACCGTGAGGCCTTGACTATAAACCGTTGGCCTACTTGCCAGTGTCGTTCTTTCTCAATTGGCAACGTCCGCCATGTATTCTCGACGTGCGAGA
seq00030   TACGCGAATTTTACAGTAATGTCATACCAGGGAGTACCCCGAGTTTAAACTCCTCTAGGTGGGATAAGAGCGAATTGGCGACAATATGCAATCTGGCGCTGAAACAAGAAACCGACTTGCTGGTGAGCCGAAGCTCCTGGTGTATTGGGCGATCGTGGTTTGGCTTCCTGGGATCGCCGTCAGTAGGCTGGAAAAGCGAGAGACCTAAGAGCGAATCTCGAGGCGATGCTACACTTCTCTCTACGTTTGCATGAGTTATGGCACAAAGGATCTGGTAATGTCGATAGGCGCGAGCTGCAGACGGCCAAGCATTAGTAAGATGTAGCGGTTCTAGTCTTATAGTGCCCTGTTCTAGAGTCCGCCTGCGTGAGAATCTCCTTCAACAAAGGGGGCCCGATTCCTCTACGATACCGAATGCAGCAATCTTAAGTTTAGAGACAAGTTACGGGTAGAGTGCGAACAGACGACGAATTCACAACGTGGCCGACGCCGCGTCTATAATCTTCCCACACGACGTACCCATATCCGTCCGCACCTATACGTCTATTCCAAAAGCGGTTGACCTAGAACCCTCGCTGCCGTCTGCGCTATCGAGATTCAAGTAAGCAACCATTTCCCTAGATGTGCCGCCGGGTCTCCAGGCCCCTCGCAAAACTCTAGTTTTTGACCTCATAGCGGAAGCTAATTGTATGCAATTGTGGATCGCTTTCGTGTTGACCGAGTCCGGGATCATGCAGTCTAGGTCAAGAAGCCTTACTACGCTCGTCTGCCAGCGGGTGGCTCGCCCGTGGCAAAATATTTTACGTTCCGCTAGGCGAGACGCCTACCACCTTCCACATGAGTTACTCAGCCTGTGTTTATGGGCCCTGCGACTCATCCGGTAAAGTACTGCGCCCGTTGCGTGTTTATATTCGGAGGTTTTTATATCGCTAATCCGGATCGCGTGCAGCTGCCCTGGGTGGGGGTGGGTACTACGAAAACAATCCCGGCTTTTAGAATATCCTCTTCCCTAATTTGCGAAGAGTACGCAGTTGAGCCTTGTCCAGGGATCTTCCATTCACCCGAAGATTTCGTTCTAGAAGTATGCAGTTGGTCTCTTTTCAGGTACTCGGCTTTAGGGTTGGCCTCGGCAAGTAACATACAGAGTCTAAGCTATGTAGCAGTTCAACACAGACTGCACCTTATAAGATTCACTATTTATCGCAACTTGTCGCATCTGAGTCTCCATATCTGCATGGGCGGACGTCTAAGGCCGGCTTTCGCCTTAACTGGCTCTCGCTCTGTGAATTGACTTAAAAAGGAGTTTAGTGGAGCAGATTATACGCTTTCGTCACATCTCGGATCTCACTGAGTTCTGAGTTGTTAGCTAACTCGCTCGGACCCCGTCCACCTGACGGGGGTTGCTTGGGATGTCCGCCTTAGGCATACAGCCTTCCATTACATTTTCTATGCAGGGCCATGTATCGCCAGGAATAGAATGCTCGGACGTCAAATATGAGTGTGGGTACTCTCTTTCGCATTCGAGTCGGTAAACCATAAAGTCTACCCCATAACTCCGTCAGCTGCGGAATGCGTTTTCCACACCTGTTTTCACAGTCGTATAACATGGAATATAGCTTGTGCGCGGCTCGGATCTGTAAGACACATGGTCTTCTCTGTGGCTATGGTAGGGCATCCCATTTGAGGCGTTATGGGTATACCCCAAACCTCCTTGGTAAGGGATACCGACTGCGGCACATTCGTTCCGAAGAATACAGACACCATTTCAGGAGAGGTAGCGGAGGTTCAGATTTCCGCCCGGGACGCGACCCCAGTGATTTCGGGTGACTACACGCTAGTCCTGACTATGTGCGTGTATATTCTCAGGACGCCCTCCCGAAGGCCACTTCCTCGGAGGCGGTACACTTAGATGCAAAGGATAGCAGGCCACGGACTAGGGATTCAAGAAGAAGGGTGGCTTGAGTTACAGCTGGGAGCATTAGTCTATCCCGCCTTAAACCAATGGGGTCCAGCCGCGTCCGCGGGACCGTTCGTGTCGTTATCAACTGTCACATGGGAGATGGTCATAAACTCTGATACGCCCAGAACCCGGCATTGACGCATCAAGCGCCACCCCATGCGACCCTGTTTAGGCTGACAGTCGGTCAGGAGCTCTGTCACGTCTTAACTCCTCAAAGAGACGGAGATCATGACCGTGAGGCCTTGACTATAAACCGTTGGCCTACTTGCCAGTGTCGTTCTTTCTCAATTGGCAACGTCCGCCATGTATTCTCGACGTGCGAGA
seq00031   TACGCGAATTTTACAGTAATGTCATACCAGGGAGTACCCCGAGTTTAAACTCCTCTAGGTGGGATAAGAGCGAATTGGCGACAATATGCAATCTGGCGCTGAAACAAGAAACCGACTTGCTGGTGAGCCGAAGCTCCTGGTGTATTGGGCGATCGTGGTTTGGCTTCCTGGGATCGCCGTCAGTAGGCTGGAAAAGCGAGAGACCTAAGAGCGAATCTCGAGGCGATGCTACACTTCTCTCTACGTTTGCATGAGTTATGGCACAAAGGATCTGGTAATGTCGATAGGCGCGAGCTGCAGACGGCCAAGCATTAGTAAGATGTAGCGGTTCTAGTCTTATAGTGCCCTGTTCTAGAGTCCGCCTGCGTGAGAATCTCCTTCAACAAAGGGGGCCCGATTCCTCTACGATACCGAATGCAGCAATCTTAAGTTTAGAGACAAGTTACGGGTAGAGTGCGAACAGACGACGAATTCACAACGTGGCCGACGCCGCGTCTATAATCTTCCCACACGACGTACCCATATCCGTCCGCACCTATACGTCTATTCCAAAAGCGGTTGACCTAGAACCCTCGCTGCCGTCTGCGCTATCGAGATTCAAGTAAGCAACCATTTCCCTAGATGTGCCGCCGGGTCTCCAGGCCCCTCGCAAAACTCTAGTTTTTGACCTCATAGCGGAAGCTAATTGTATGCAATTGTGGATCGCTTTCGTGTTGACCGAGTCCGGGATCATGCAGTCTAGGTCAAGAAGCCTTACTACGCTCGTCTGCCAGCGGGTGGCTCGCCCGTGGCAAAATATTTTACGTTCCGCTAGGCGAGACGCCTACCACCTTCCACATAAGTTACTCAGCCTGTGTTTATGGGCCCTGCGACTCATCCGGTAAAGTACTGCGCCCGTTGCGTGTTTATATTCGGAGGTTTTTATATCGCTAATCCGGATCGCGTGCAGCTGCCCTGGGTGGGGGTGGGTACTACGAAAACAATCCCGGCTTTTAGAATATCCTCTTCCCTAATTTGCGAAGAGTACGCAGTTGAGCCTTGTCCAGGGATCTTCCATTCACCCGAAGATTTCGTTCTAGAAGTATGCAGTTGGTCTCTTTTCAGGTACTCGGCTTTAGGGTTGGCCTCGGCAAGTAACATACAGAGTCTAAGCTATGTAGCAGTTCAACACAGACTGCACCTTATAAGATTCACTATTTATCGCAACTTGTCGCATCTGAGTCTCCATATCTGCATGGGCGGACGTCTAAGGCCGGCTTTCGCCTTAACTGGCTCTCGCTCTGTGAATTGACTTAAAAAGGAGTTTAGTGGAGCAGATTATACGCTTTCGTCACATCTCGGATCTCACTGAGTTCTGAGTTGTTAGCTAACTCGCTCGGACCCCGTCCACCTGACGGGGGTTGCTTGGGATGTCCGCCTTAGGCATACAGCCTTCCATTACATTTTCTATGCAGGGCCATGTATCGCCAGGAATAGAATGCTCGGACGTCAAATATGAGTGTGGGTACTCTCTTTCGCATTCGAGTCGGTAAACCATAAAGTCTACCCCATAACTCCGTCAGCTGCGGAATGCGTTTTCCACACCTGTTTTCACAGTCGTATAACATGGAATATAGCTTGTGCGCGGCTCGGATCTGTAAGACACATGGTCTTCTCTGTGGCTATGGTAGGGCATCCCATTTGAGGCGTTATGGGTATACCCCAAACCTCCTTGGTAAGGGATACCGACTGCGGCACATTCGTTCCGAAGAATACAGACACCATTTCAGGAGAGGTAGCGGAGGTTCAGATTTCCACCCGGGACGCGACCCCAGTGATTTCGGGTGACTACACGCTAGTCCTGACTATGTGCGTGTATATTCTCAGGACGCCCTCCCGAAGGCCACTTCCTCGGAGGCGGTACACTTAGATGCAAAGGATAGCAGGCCACGGACTAGGGATTCAAGAAGAAGGGTGGCTTGAGTTACAGCTGGGAGCATTAGTCTATCCCGCCTTAAACCAATGGGGTCCAGCCGCGTCCGCGGGACCGTTCGTGTCGTTATCAACTGTCACATGGGAGATGGTCATAAACTCTGATACGCCCAGAACCCGGCATTGACGCATCAAGCGCCACCCCATGCGACCCTGTTTAGGCTGACAGTCGGTCAGGAGCTCTGTCACGTCTTAACTCCTCAAAGAGACGGAGATCATGACCGTGAGGCCTTGACTATAAACCGTTGGCCTACTTGCCAGTGTCGTTCTTTCTCAATTGGCAACGTCCGCCATGTATTCTCGACGTGCGAGA
seq00032   TACGCGAATTTTACAGTAATGTCATACCAGGGAGTACCCCGAGTTTAAACTCCTCTAGGTGGGATAAGAGCGAATTGGCGACAATATGCAATCTGGCGCTGAAACAAGAAACCGACTTGCTGGTGAGCCGAAGCTCCTGGTGTATTGGGCGATCGTGGTTTGGCTTCCTGGGATCGCCGTCAGTAGGCTGGAAAAGCGAGAGACCTAAGAGCGAATCTCGAGGCGATGCTACACTTCTCTCTACGTTTGCATGAGTTATGGCACAAAGGATCTGGTAATGTCGATAGGCGCGAGCTGCAGACGGCCAAGCATTAGTAAGATGTAGCGGTTCTAGTCTTATAGTGCCCTGTTCTAGAGTCCGCCTGCGTGAGAATCTCCTTCAACAAAGGGGGCCCGATTCCTCTACGATACCGAATGCAGCAATCTTAAGTTTAGAGACAAGTTACGGGTAGAGTGCGAACAGACGACGAATTCACAACGTGGCCGACGCCGCGTCTATAATCTTCCCACACGACGTACCCATATCCGTCCGCACCTATACGTCTATTCCAAAAGCGGTTGACCTAGAACCCTCGCTGCCGTCTGCGCTATCGAGATTCAAGTAAGCAACCATTTCCCTAGATGTGCCGCCGGGTCTCCAGGCCCCTCGCAAAACTCTAGTTTTTGACCTCATAGCGGAAGCTAATTGTATGCAATTGTGGATCGCTTTCGTGTTGACCGAGTCCGGGATCATGCAGTCTAGGTCAAGAAGCCTTACTACGCTCGTCTGCCAGCGGGTGGCTCGCCCGTGGCAAAATATTTTACGTTCCGCTAGGCGAGACGCCTACCACCTTCCACATAAGTTACTCAGCCTGTGTTTATGGGCCCTGCGACTCATCCGGTAAAGTACTGCGCCCGTTGCGTGTTTATATTCGGAGGTTTTTATATCGCTAATCCGGATCGCGTGCAGCTGCCCTGGGTGGGGGTGGGTACTACGAAAACAATCCCGGCTTTTAGAATATCCTCTTCCCTAATTTGCGAAGAGTACGCAGTTGAGCCTTGTCCAGGGATCTTCCATTCACCCGAAGATTTCGTTCTAGAAGTATGCAGTTGGTCTCTTTTCAGGTACTCGGCTTTAGGGTTGGCCTCGGCAAGTAACATACAGAGTCTAAGCTATGTAGCAGTTCAACACAGACTGCACCTTATAAGATTCACTATTTATCGCAACTTGTCGCATCTGAGTCTCCATATCTGCATGGGCGGACGTCTAAGGCCGGCTTTCGCCTTAACTGGCTCTCGCTCTGTGAATTGACTTAAAAAGGAGTTTAGTGGAGCAGATTATACGCTTTCGTCACATCTCGGATCTCACTGAGTTCTGAGTTGTTAGCTAACTCGCTCGGACCCCGTCCACCTGACGGGGGTTGCTTGGGATGTCCGCCTTAGGCATACAGCCTTCCATTACATTTTCTATGCAGGGCCATGTATCGCCAGGAATAGAATGCTCGGACGTCAAATATGAGTGTGGGTACTCTCTTTCGCATTCGAGTCGGTAAACCATAAAGTCTACCCCATAACTCCGTCAGCTGCGGAATGCGTTTTCCACACCTGTTTTCACAGTCGTATAACATGGAATATAGCTTGTGCGCGGCTCGGATCTGTAAGACACATGGTCTTCTCTGTGGCTATGGTAGGGCATCCCATTTGAGGCGTTATGGGTATACCCCAAACCTCCTTGGTAAGGGATACCGACTGCGGCACATTCGTTCCGAAGAATACAGACACCATTTCAGGAGAGGTAGCGGAGGTTCAGATTTCCACCCGGGACGCGACCCCAGTGATTTCGGGTGACTACACGCTAGTCCTGACTATGTGCGTGTATATTCTCAGGACGCCCTCCCGAAGGCCACTTCCTCGGAGGCGGTACACTTAGATGCAAAGGATAGCAGGCCACGGACTAGGGATTCAAGAAGAAGGGTGGCTTGAGTTACAGCTGGGAGCATTAGTCTATCCCGCCTTAAACCAATGGGGTCCAGCCGCGTCCGCGGGACCGTTCGTGTCGTTATCAACTGTCACATGGGAGATGGTCATAAACTCTGATACGCCCAGAACCCGGCATTGACGCATCAAGCGCCACCCCATGCGACCCTGTTTAGGCTGACAGTCGGTCAGGAGCTCTGTCACGTCTTAACTCCTCAAAGAGACGGAGATCATGACCGTGAGGCCTTGACTATAAACCGTTGGCCTACTTGCCAGTGTCGTTCTTTCTCAATTGGCAACGTCCGCCATGTATTCTCGACGTGCGAGA
seq00033   TACGCGAATTTTACAGTAATGTCATACCAGGGAGTACCCCGAGTTTAAACTCCTCTAGGTGGGATAAGAGCGAATTGGCGACAATATGCAATCTGGCGCTGAAACAAGAAACCGACTTGCTGGTGAGCCGAAGCTCCTGGTGTATTGGGCGATCGTGGTTTGGCTTCCTGGGATCGCCGTCAGTAGGCTGGAAAAGCGAGAGACCTAAGAGCGAATCTCGAGGCGATGCTACACTTCTCTCTACGTTTGCATGAGTTATGGCACAAAGGATCTGGTAATGTCGATAGGCGCGAGCTGCAGACGGCCAAGCATTAGTAAGATGTAGCGGTTCTAGTCTTATAGTGCCCTGTTCTAGAGTCCGCCTGCGTGAGAATCTCCTTCAACAAAGGGGGCCCGATTCCTCTACGATACCGAATGCAGCAATCTTAAGTTTAGAGACAAGTTACGGGTAGAGTGCGAACAGACGACGAATTCACAACGTGGCCGACGCCGCGTCTATAATCTTCCCACACGACGTACCCATATCCGTCCGCACCTATACGTCTATTCCAAAAGCGGTTGACCTAGAACCCTCGCTGCCGTCTGCGCTATCGAGATTCAAGTAAGCAACCATTTCCCTAGATGTGCCGCCGGGTCTCCAGGCCCCTCGCAAAACTCTAGTTTTTGACCTCATAGCGGAAGCTAATTGTATGCAATTGTGGATCGCTTTCGTGTTGACCGAGTCCGGGATCATGCAGTCTAGGTCAAGAAGCCTTACTACGCTCGTCTGCCAGCGGGTGGCTCGCCCGTGGCAAAATATTTTACGTTCCGCTAGGCGAGACGCCTACCACCTTCCACATGAGTTACTCAGCCTGTGTTTATGGGCCCTGCGACTCATCCGGTAAAGTACTGCGCCCGTTGCGTGTTTATATTCGGAGGTTTTTATATCGCTAATCCGGATCGCGTGCAGCTGCCCTGGGTGGGGGTGGGTACTACGAAAACAATCCCGGCTTTTAGAATATCCTCTTCCCTAATTTGCGAAGAGTACGCAGTTGAGCCTTGTCCAGGGATCTTCCATTCACCCGAAGATTTCGTTCTAGAAGTATGCAGTTGGTCTCTTTTCAGGTACTCGGCTTTAGGGTTGGCCTCGGCAAGTAACATACAGAGTCTAAGCTATGTAGCAGTTCAACACAGACTGCACCTTATAAGATTCACTATTTATCGCAAGTTGTCGCATCTGAGTCTCCATATCTGCATGGGCGGACGTCTAAGGCCGGCTTTCGCCTTAACTGGCTCTCGCTCTGTGAATTGACTTAAAAAGGAGTTTAGTGGAGCAGATTATACGCTTTCGTCACATCTCGGATCTCACTGAGTTCTGAGTTGTTAGCTAACTCGCTCGGACCCCGTCCACCTGACGGGGGTTGCTTGGGATGTCCGCCTTAGGCATACAGCCTTCCATTACATTTTCTATGCAGGGCCATGTATCGCCAGGAATAGAATGCTCGGACGTCAAATATGAGTGTGGGTACTCTCTTTCGCATTCGAGTCGGTAAACCATAAAGTCTACCCCATAACTCCGTCAGCTGCGGAATGCGTTTTCCACACCTGTTTTCACAGTCGTATAACATGGAATATAGCTTGTGCGCGGCTCGGATCTGTAAGACACATGGTCTTCTCTGTGGCTATGGTAGGGCATCCCATTTGAGGCGTTATGGGTATACCCCAAACCTCCTTGGTAAGGGATACCGACTGCGGCACATTCGTTCCGAAGAATACAGACACCATTTCAGGAGAGGTAGCGGAGGTTCAGATTTCCGCCCGGGACGCGACCCCAGTGATTTCGGGTGACTACACGCTAGTCCTGACTATGTGCGTGTATATTCTCAGGACGCCCTCCCGAAGGCCACTTCCTCGGAGGCGGTACACTTAGATGCAAAGGATAGCAGGCCACGGACTAGGGATTCAAGAAGAAGGGTGGCTTGAGTTACAGCTGGGAGCATTAGTCTATCCCGCCTTAAACCAATGGGGTCCAGCCGCGTCCGCGGGACCGTTCGTGTCGTTATCAACTGTCACATGGGAGATGGTCATAAACTCTGATACGCCCAGAACCCGGCATTGACGCATCAAGCGCCACCCCATGCGACCCTGTTTAGGCTGACAGTCGGTCAGGAGCTCTGTCACGTCTTAACTCCTCAAAGAGACGGAGATCATGACCGTGAGGCCTTGACTATAAACCGTTGGCCTACTTGCCAGTGTCGTTCTTTCTCAATTGGCAACGTCCGCCATGTATTCTCGACGTGCGAGA
