# Supplementary material for: How Good Are Indirect Tests at Detecting Recombination in Human mtDNA?
Source: G3 (Bethesda). 2013 Jul 1;3(7):1095–104. doi: 10.1534/g3.113.006510 (PMC3704238; doi:10.1534/g3.113.006510)
Supplement: Supporting Information [file supp_g3.113.006510_FileS2.gz › SequenceData/mtDNA_ratehet&popgrowth/0/3rdbase/Infiles/0_27-new.txt]

33 2284
seq00001   TGGATATTCTATTAACCTTCATGACGAGAATCACCAATCTGATAGGCGGTACGGTTCATCAACTTGTAGAGTGCCAGCCCGGCCTAGTGCCGTCTACAGGCCCCGGGGTACAGCTTCGGCGCATCGAGCACGATGTAAAGAACCGAGCAGTGGTGGTGCAACCTACGGAGTCCATAATTGATTATGCAAAGATCACACAATATGACAACCATAGGCCTTCTCGCCTTAATGCACCGGTCGCTACTTCATGGAGATCATGATCACAGATGGTGGGGCAGAGTGCTGCTTAGTCGCAGGCAATAGTGCCCGGACCGAGCCTAAATTCAGTGCTCGCTGACTTGGCGTTATCACCTCTCCGCCGAACGAGGGCCAGGCCGGGTAGTAACTGGAAGTTATTGTCAGTCGTCACCCATATTACACTGAAATAGCGCGCAACTGAGCGGTGATAAGCGCACAACATTCCCCGCGTAAGTCATGAGAGGAGCAACAATAACCGCGGTCTGGCAGTCGTGAGTGGTCAATTCCTTTATTCATCCACAGAGATTTGCTTCCCCTGCGCGCCTTCAGCTTGTTCCTAGGAGCAGGACCGCTTTCAAGATCTAGGGTTATTCTGATTATGTGGGATATGCTAACTCCATTGCCAAGCTTTCGTAGCCATAACACTGCTACGCCAGATGCGTATTGATATAAGTACGGCATCCGAGGGCGTACGAGGGGACTGCTTCAAACGACTACTTATTGTACGCAAGTGGATTTACAGAGGTCTCTCACCCTACTTCATGTCGTCATCATACAGCAACCCTAATGTTCGTGCAAATTATTGGTGCAGTTACTCAAAAAAGGACGATATGATTATGACACATGTTTCCTGGAGCGTCTATGGCGGCGAGAGGCGGTATTTTGTAGGAACTAGGCGCTCATGCACAACTCCTGCTTGGGGAACCTCTCCGGCCGTGTCTCCGCCAACGAGGTCTTTCAGTCGGGCGTTGAACCATTTTAAGCTGGGGATGGCGATGTTATTTTCATACGGTAATGCCCGAGTGCGTAAAAACACCGTCTCAAGCCGATATCCTCGTGATACCGCGGCCAGTCGAGAACACGTCGCGACGGGATTTCGAGCAGCAAAGTAGCAAGGCTTTCTGTTTAACATTAGAGGTATGACCACCAGTTTAGATGCTGCACACTGTCTGTGGACTATGCTCATCTGCGCAGCTGAATGCTTTATAAAGGATGTAGAAAGTCACTCAGTTGGGACGACAGCCATATGGGAAGAGTCCGTCCGGGCTCGTAGACGTAGTAACTCGAGCGAGACCCTCAACCATACTTTCTCCCTTCCTTTGGGCGGGCTCCGTGAGGCGGTGTGCGCCCCACATCGAATTAGGATTAAAGCTCGGAGAATCTTCCTTACAGGAGCGAACTCACTGTGCTTTACAATGACGTAATGGTAAGGCTGGAGATGATCGTGCGGGAGTGCCCCTGAGAAGACATCCCGGTGTAATACTCCCGGGTTTATTCCACGCATTTGATCTCAGCTGGTTGATTTTATGCACGTAGTTGCCCCCTGCCATCAATGTTTGAGTGAGGACAAATTCTGCAATTTTACAGGACGCAGCACAGCTGGACGGGGCAAGTGACAAATCTGCTTTTCCCGCTGATTATATACGGATGTTGACCAGAGTATGAATAGTTATGCCATGTACGGGTTTGAGAATTTAGGAGTACGCAAAGCAAGTCGTGTTTCAAAGACTCGGTAACCACGACCATGTTGAACTGTCAAATCAACTACCAGAGGTCGACGGACGCGAATGGCCGGACCATCGAAGGCAGGGAAAATTGTCCAAAAAACCACTGCGTGATTCTAAATAGGTTGGTCGTCCGAAATTCTTCAAACTTCGTAGAGGTTGTTAAGTCGATAGACAGTCCCGGAGGGAGCCGGCACATTTAATCGCCGGTCTCCACCATACTACTTAATAGCGTAACGTGTCATTCCGGGCAACGTTATCCCTTGACGACAATGGATTTGTTGAGTTGTAATAAGCGGGTCATCCGCTAGGCGTTCGCCGCCCAGAATGGGCGGCGGGCACCGCCCTGTAATAGATGTCTCGAAGGTGAGTAGCCTCTGGAGGTTTGACCGAGGATGTTAGGTAAGTTCGCACGGTTCGGTCTTAGGTAGGGAGTATGGCGTATAACAGTCCATATACATCTGATAGGAACACATAAACAGCTGTGACGATGTTAGATCCACGTAGGTCATCTGGATCTTGGTACGTGCACAATTAGACGA
seq00002   TGGATATTCTATTAACCTTCATGACGAGAATCACCAATCTGATAGGCGGTACGGTTCATCAACTTGTAGAGTGCCAGCCCGGCCTAGTGCCGTCTACAGGCCCCGGGGTACAGCTTCGGCGCATCGAGCACGATGTAAAGAACCGAGCAGTGGAGGTGCAACCTACGGAGTCCATAATTGATTATGCAAAGATCACACAATATGACAACCATAGGCCTTCTCGCCTTAATGCACCGGTCGCTACTTCATGGAGATCATGATCACAGATGGTGGGGCAGAGTGCTGCTTAGTCGCAGGCAATAGTGCCCGGACCGAGCCTAAATTCAGTGCTCGCTGACTTGGCGTTATCACCTCTCCGCCGAACGAGGGCCAGGCCGGGTAGTAACTGGAAGTTATTGTCAGTCGTCACCCATATTACACTGAAATAGCGCGCAACTGAGCGGTGATAAGCGCACAACATTCCCCGCGTAAGTCATGAGAGGAGCAACAATAACCGCGGTCTGGCAGTCGTGAGTGGTCAATTCCTTTATTCATCCACAAAGATTTGCTTCCCCTGCGCGCCTTCAGCTTGTTCCTAGGAGCAGGACCGCTTTCAAGATCTAGGGTTATTCTGATTATGTGGGATATGCTAACTCCATTGCCAAGCTTTCGTAGCCATAACACTGCTACGCCAGATGCGTATTGATATAAGTACGGCATCCGAGGGCGTACGAGGGGACTGCTTCAAACGACTACTTATTGTACGCAAGTGGATTTACAGAGGTCTCTCACCCTACTTCATGTCGTCATCATACAGCAACCCTAATGTTCGTGCAAATTATTGGTGCAGTTACTCAAAAAAGGACGATATGATTATGACACATGTTTCCTGGAGCGTCTATGGCGGCGAGAGGCGGTATTTTGTAGGAACTAGGCGCTCATGCACAACTCCTGCTTGGGGAACCTCTCCGGCCGTGTCTCCGCCAACGAGGTCTTTCAGTCGGGCGTTGAACCATTTTAAGCTGGGGATGGCGATGTTATTTTCATACGGTAATGCCCGAGTGCGTAAAAACACCGTCTCAAGCCGATATCCTCGTGATACCGCGGCCAGTCGAGAACACGTCGCGACGGGATTTCGAGCAGCAAAGTAGCAAGGCTTTCTGTTTAACATTAGAGGTATGACCACCAGTTTAGATGCTGCACACTGTCTGTGGACTATGCTCATCTGCGCAGCTGAATGCTTTATAAAGGATGTAGAAAGTCACTCAGTTGGGACGACAGCCATATGGGAAGAGTCCGTCCGGGCTCGTAGACGTAGTAACTCGAGCGAGACCCTCAACCATACTTTCTCCCTTCCTTTGGGCGGGCTCCGTGAGGCGGTGTGCGCCCCACATCGAATTAGGATTAAAGCTCGGAGAATCTTCCTTACAGGAGCGAACTCACTGTGCTTTACAATGACGTAATGGTAAGGCTGGAGATGATCGTGCGGGAGTGCCCCTGAGAAGACATCCCGGTGTAATACTCCCGGGTTTATTCCACGCATTTGATCTCAGCTGGTTGATTTTATGCACGTAGTTGCCCCCTGCCATCAATGTTTGAGTGAGGACAAATTCTGCAATTTTACAGGACGCAGCACAGCTGGACGGGGCAAGTGACAAATCTGCTTTTCCCGCTGATTATATACGGATGTTGACCAGAGTATGAATAGTTATGCCATGTACGGGTTTGAGAATTTAGGAGTACGCAAAGCAAGTCGTGTTTCAAAGACTCGGTAACCACGACCATGTTGAACTGTCAAATCAACTACCAGAGGTCGACGGACGCGAATGGCCGGACCATCGAAGGCAGGGAAAATTGTCCAAAAAACCACTGCGTGATTCTAAATAGGTTGGTCGTCCGAAATTCTTCAAACTTCGTAGAGGTTGTTAAGTCGATAGACAGTCCCGGAGGGAGCCGGCACATTTAATCGCCGGTCTCCACCATACTACTTAATAGCGTAACGTGTCATTCCGGGCAACGTTATCCCTTGACGACAATGGATTTGTTGAGTTGTAATAAGCGGGTCATCCGCTAGGCGTTCGCCGCCCAGAATGGGCGGCGGGCACCGCCCTGTAATAGATGTCTCGAAGGTGAGTAGCCTCTGGAGGTTTGACCGAGGATGTTAGGTAAGTTCGCACGGTTCGGTCTTAGGTAGGGAGTATGGCGTATAACAGTCCATATACATCTGATAGGAACACATAAACAGCTGTGACGATGTTAGATCCACGTAGGTCATCTGGATCTTGGTACGTGCACAATTAGACGA
seq00003   TGGATATTCTATTAACCTTCATGACGAGAATCACCAATCTGATAGGCGGTACGGTTCATCAACTTGTAGAGTGCCAGCCCGGCCTAGTGCCGTCTACAGGCCCCGGGGTACAGCTTCGGCGCATCGAGCACGATGTAAAGAACCGAGCAGTGGTGGTGCAACCTACGGAGTCCATAATTGATTATGCAAAGATCACACAATATGACAACCATAGGCCTTCTCGCCTTAATGCACCGGTCGCTACTTCATGGAGATCATGATCACAGATGGTGGGGCAGAGTGCTGCTTAGTCGCAGGCAATAGTGCCCGGACCGAGCCTAAATTCAGTGCTCGCTGACTTGGCGTTATCACCTCTCCGCCGAACGAGGGCCAGGCCGGGTAGTAACTGGAAGTTATTGTCAGTCGTCACCCATATTACACTGAAATAGCGCGCAACTGAGCGGTGATAAGCGCACAACATTCCCCGCGTAAGTCATGAGAGGAGCAACAATAACCGCGGTCTGGCAGTCGTGAGTGGTCAATTCCTTTATTCATCCACAAAGATTTGCTTCCCCTGCGCGCCTTCAGCTTGTTCCTAGGAGCAGGACCGCTTTCAAGATCTAGGGTTATTCTGATTATGTGGGATATGCTAACTCCATTGCCAAGCTTTCGTAGCCATAACACTGCTACGCCAGATGCGTATTGATATAAGTACGGCATCCGAGGGCGTACGAGGGGACTGCTTCAAACGACTACTTATTGTACGCAAGTGGATTTACAGAGGTCTCTCACCCTACTTCATGTCGTCATCATACAGCAACCCTAATGTTCGTGCAAATTATTGGTGCAGTTACTCAAAAAAGGACGATATGATTATGACACATGTTTCCTGGAGCGTCTATGGCGGCGAGAGGCGGTATTTTGTAGGAACTAGGCGCTCATGCACAACTCCTGCTTGGAGAACCTCTCCGGCCGTGTCTCCGCCAACGAGGTCTTTCAGTCGGGCGTTGAACCATTTTAAGCTGGGGATGGCGATGTTATTTTCATACGGTAATGCCCGAGTGCGTAAAAACACCGTCTCAAGCCGATATCCTCGTGATACCGCGGCCAGTCGAGAACACGTCGCGACGGGATTTCGAGCAGCAAAGTAGCAAGGCTTTCTGTTTAACATTAGAGGTATGACCACCAGTTTAGATGCTGCACACTGTCTGTGGACTATGCTCATCTGCGCAGCTGAATGCTTTATAAAGGATGTAGAAAGTCACTCAGTTGGGACGACAGCCATATGGGAAGAGTCCGTCCGGGCTCGTAGACGTAGTAACTCGAGCGAGACCCTCAACCATACTTTCTCCCTTCCTTTGGGCGGGCTCCGTGAGGCGGTGTGCGCCCCACATCGAATTAGGATTAAAGCTCGGAGAATCTTCCTTACAGGAGCGAACTCACTGTGCTTTACAATGACGTAATGGTAAGGCTGGAGATGAGCGTGCGGGAGTGCCCCTGAGAAGACATCCCGGTGCAATACTCCCGGGTTTATTCCACGCATTTGATCTCAGCTGGTTGATTTTATGCACGTAGTTGCCCCCTGCCATCAATGTTTGAGTGAGGACAAATTCTGCAATTTTACAGGACGCAGCACAGCTGGACGGGGCAAGTGACAAATCTGCTTTTCCCGCTGATTATATACGGATGTTGACCAGAGTATGAATAGTTATGCCATGTACGGGTTTGAGAATTTAGGAGTACGCAAAGCAAGTCGTGTTTCAAAGACTCGGTAACCACGACCATGTTGAACTGTCAAATCAACTACCAGAGGTCGACGGACGCGAATGGCCGGACCATCGAAGGCAGGGAAAATTGTCCAAAAAACCACTGCGTGATTCTAAATAGGTTGGTCGTCCGAAATTCTTCAAACTTCGTAGAGGTTGTTAAGTCGATAGACAGTCCCGGAGGGAGCCGGCACATTTAATCGCCGGTCTCCACCATACTACTTAATAGCGTAACGTGTCATTCCGGGCAACGTTATCCCTTGACGACAATGGATTTGTTGAGTTGTAATAAGCGGGTCATCCGCTAGGCGTTCGCCGCCCAGAATGGGCGGCGGGCACCGCCCTGTAATAGATGTCTCGAAGGTGAGTAGCCTCTGGAGGTTTGACCGAGGATGTTAGGTAAGTTCGCACGGTTCGGTCTTAGGTAGGGAGTATGGCGTATAACAGTCCATATACATCTGATAGGAACACATAAACAGCTGTGACGATGTTAGATCCACGTAGGTCATCTGGATCTTGGTACGTGCACAATTAGACGA
seq00004   TGGATATTCTATTAACCTTCATGACGAGAATCACCAATCTGATAGGCGGTACGGTTCATCAACTTGTAGAGTGCCAGCCCGGCCTAGTGCCGTCTACAGGCCCCGGGGTACAGCTTCGGCGCATCGAGCACGATGTAAAGAACCGAGCAGTGGTGGTGCAACCTACGGAGTCCATAATTGATTATGCAAAGATCACACAATATGACAACCATAGGCCTTCTCGCCTTAATGCACCGGTCGCTACTTCATGGAGATCATGATCACAGATGGTGGGGCAGAGTGCTGCTTAGTCGCAGGCAATAGTGCCCGGACCGAGCCTAAATTCAGTGCTCGCTGACTTGGCGTTATCACCTCTCCGCCGAACGAGGGCCAGGCCGGGTAGTAACTGGAAGTTATTGTCAGTCGTCACCCATATTACACTGAAATAGCGCGCAACTGAGCGGTGATAAGCGCACAACATTCCCCGCGTAAGTCATGAGAGGAGCAACAATAACCGCGGTCTGGCAGTCGTGAGTGGTCAATTCCTTTATTCATCCACAAAGATTTGCTTCCCCTGCGCGCCTTCAGCTTGTTCCTAGGAGCAGGACCGCTTTCAAGATCTAGGGTTATTCTGATTATGTGGGATATGCTAACTCCATTGCCAAGCTTTCGTAGCCATAACACTGCTACGCCAGATGCGTATTGATATAAGTACGGCATCCGAGGGCGTACGAGGGGACTGCTTCAAACGACTACTTATTGTACGCAAGTGGATTTACAGAGGTCTCTCACCCTACTTCATGTCGTCATCATACAGCAACCCTAATGTTCGTGCAAATTATTGGTGCAGTTACTCAAAAAAGGACGATATGATTATGACACATGTTTCCTGGAGCGTCTATGGCGGCGAGAGGCGGTATTTTGTAGGAACTAGGCGCTCATGCACAACTCCTGCTTGGGGAACCTCTCCGGCCGTGTCTCCGCCAACGAGGTCTTTCAGTCGGGCGTTGAACCATTTTAAGCTGGGGATGGCGATGTTATTTTCATACGGTAATGCCCGAGTGCGTAAAAACACCGTCTCAAGCCGATATCCTCGTGATACCGCGGCCAGTCGAGAACACGTCGCGACGGGATTTCGAGCAGCAAAGTAGCAAGGCTTTCTGTTTAACATTAGAGGTATGACCACCAGTTTAGATGCTGCACACTGTCTGTGGACTATGCTCATCTGCGCAGCTGAATGCTTTATAAAGGATGTAGAAAGTCACTCAGTTGGGACGACAGCCATATGGGAAGAGTCCGTCCGGGCTCGTAGACGTAGTAACTCGAGCGAGACCCTCAACCATACTTTCTCCCTTCCTTTGGGCGGGCTCCGTGAGGCGGTGTGCGCCCCACATCGAATTAGGATTAAAGCTCGGAGAATCTTCCTTACAGGAGCGAACTCACTGTGCTTTACAATGACGTAATGGTAAGGCTGGAGATGATCGTGCGGGAGTGCCCCTGAGAAGACATCCCGGTGTAATACTCCCGGGTTTATTCCACGCATTTGATCTCAGCTGGTTGATTTTATGCACGTAGTTGCCCCCTGCCATCAATGTTTGAGTGAGGACAAATTCTGCAATTTTACAGGACGCAGCACAGCTGGACGGGGCAAGTGACAAATCTGCTTTTCCCGCTGATTATATACGGATGTTGACCAGAGTATGAATAGTTATGCCATGTACGGGTTTGAGAATTTAGGAGTACGCAAAGCAAGTCGTGTTTCAAAGACTCGGTAACCACGACCATGTTGAACTGTCAAATCAACTACCAGAGGTCGACGGACGCGAATGGCCGGACCATCGAAGGCAGGGAAAATTGTCCAAAAAACCACTGCGTGATTCTAAATAGGTTGGTCGTCCGAAATTCTTCAAACTTCGTAGAGGTTGTTAAGTCGATAGACAGTCCCGGAGGGAGCCGGCACATTTAATCGCCGGTCTCCACCATACTACTTAATAGCGTAACGTGTCATTCCGGGCAACGTTATCCCTTGACGACAATGGATTTGTTGAGTTGTAATAAGCGGGTCATCCGCTAGGCGTTCGCCGCCCAGAATGGGCGGCGGGCACCGCCCTGTAATAGATGTCTCGAAGGTGAGTAGCCTCTGGAGGTTTGACCGAGGATGTTAGGTAAGTTCGCACGGTTCGGTCTTAGGTAGGGAGTATGGCGTATAACAGTCCATATACATCTGATAGGAACACATAAACAGCTGTGACGATGTTAGATCCACGTAGGTCATCTGGATCTTGGTACGTGCACAATTAGACGA
seq00005   TGGATATTCTATTAACCTTCATGACGAGAATCACCAATCTGATAGGCGGTACGGTTCATCAACTTGTAGAGTGCCAGCCCGGCCTAGTGCCGTCTACAGGCCCCGGGGTACAGCTTCGGCGCATCGAGCACGATGTAAAGAACCGAGCAGTGGTGGTGCAACCTACGGAGTCCATAATTGATTATGCAAAGATCACACAATATGACAACCATAGGCCTTCTCGCCTTAATGCACCGGTCGCTACTTCATGGAGATCATGATCACAGATGGTGGGGCAGAGTGCTGCTTAGTCGCAGGCAATAGTGCCCGGACCGAGCCTAAATTCAGTGCTCGCTGACTTGGCGTTATCACCTCTCCGCCGAACGAGGGCCAGGCCGGGTAGTAACTGGAAGTTATTGTCAGTCGTCACCCATATTACACTGAAATAGCGCGCAACTGAGCGGTGATAAGCGCACAACATTCCCCGCGTAAGTCATGAGAGGAGCAACAATAACCGCGGTCTGGCAGTCGTGAGTGGTCAATTCCTTTATTCATCCACAAAGATTTGCTTCCCCTGCGCGCCTTCAGCTTGTTCCTAGGAGCAGGACCGCTTTCAAGATCTAGGGTTATTCTGATTATGTGGGATATGCTAACTCCATTGCCAAGCTTTCGTAGCCATAACACTGCTACGCCAGATGCGTATTGATATAAGTACGGCATCCGAGGGCGTACGAGGGGACTGCTTCAAACGACTACTTATTGTACGCAAGTGGATTTACAGAGGTCTCTCACCCTACTTCATGTCGTCATCATACAGCAACCCTAATGTTCGTGCAAATTATTGGTGCAGTTACTCAAAAAAGGACGATATGATTATGACACATGTTTCCTGGAGCGTCTATGGCGGCGAGAGGCGGTATTTTGTAGGAACTAGGCGCTCATGCACAACTCCTGCTTGGGGAACCTCTCCGGCCGTGTCTCCGCCAACGAGGTCTTTCAGTCGGGCGTTGAACCATTTTAAGCTGGGGATGGCGATGTTATTTTCATACGGTAATGCCCGAGTGCGTAAAAACACCGTCTCAAGCCGATATCCTCGTGATACCGCGGCCAGTCGAGAACACGTCGCGACGGGATTTCGAGCAGCAAAGTAGCAAGGCTTTCTGTTTAACATTAGAGGTATGACCACCAGTTTAGATGCTGCACACTGTCTGTGGACTATGCTCATCTGCGCAGCTGAATGCTTTATAAAGGATGTAGAAAGTCACTCAGTTGGGACGACAGCCATATGGGAAGAGTCCGTCCGGGCTCGTAGACGTAGTAACTCGAGCGAGACCCTCAACCATACTTTCTCCCTTCCTTTGGGCGGGCTCCGTGAGGCGGTGTGCGCCCCACATCGAATTAGGATTAAAGCTCGGAGAATCTTCCTTACAGGAGCGAACTCACTGTGCTTTACAATGACGTAATGGTAAGGCTGGAGATGATCGTGCGGGAGTGCCCCTGAGAAGACATCCCGGTGTAATACTCCCGGGTTTATTCCACGCATTTGATCTCAGCTGGTTGATTTTATGCACGTAGTTGCCCCCTGCCATCAATGTTTGAGTGAGGACAAATTCTGCAATTTTACAGGACGCAGCACAGCTGGACGGGGCAAGTGACAAATCTGCTTTTCCCGCTGATTATATACGGATGTTGACCAGAGTATGAATAGTTATGCCATGTACGGGTTTGAGAATTTAGGAGTACGCAAAGCAAGTCGTGTTTCAAAGACTCGGTAACCACGACCATGTTGAACTGTCAAATCAACTACCAGAGGTCGACGGACGCGAATGGCCGGACCATCGAAGGCAGGGAAAATTGTCCAAAAAACCACTGCGTGATTCTAAATAGGTTGGTCGTCCGAAATTCTTCAAACTTCGTAGAGGTTGTTAAGTCGATAGACAGTCCCGGAGGGAGCCGGCACATTTAATCGCCGGTCTCCACCATACTACTTAATAGCGTAACGTGTCATTCCGGGCAACGTTATCCCTTGACGACAATGGATTTGTTGAGTTGTAATAAGCGGGTCATCCGCTAGGCGTTCGCCGCCCAGAATGGGCGGCGGGCACCGCCCTGTAATAGATGTCTCGAAGGTGAGTAGCCTCTGGAGGTTTGACCGAGGATGTTAGGTAAGTTCGCACGGTTCGGTCTTAGGTAGGGAGTATGGCGTATAACAGTCCATATACATCTGATAGGAACACATAAACAGCTGTGACGATGTTAGATCCACGTAGGTCATCTGGATCTTGGTACGTGCACAATTAGACGA
seq00006   TGGATATTCTATTAACCTTCATGACGAGAATCACCAATCTGATAGGCGGTACGGTTCATCAACTTGTAGAGTGCCAGCCCGGCCTAGTGCCGTCTACAGGCCCCGGGGTACAGCTTCGGCGCATCGAGCACGATGTAAAGAACCGAGCAGTGGTGGTGCAACCTACGGAGTCCATAATTGATTATGCAAAGATCACACAATATGACAACCATAGGCCTTCTCGCCTTAATGCACCGGTCGCTACTTCATGGAGATCATGATCACAGATGGTGGGGCAGAGTGCTGCTTAGTCGCAGGCAATAGTGCCCGGACCGAGCCTAAATTCAGTGCTCGCTGACTTGGCGTTATCACCTCTCCGCCGAACGAGGGCCAGGCCGGGTAGTAACTGGAAGTTATTGTCAGTCGTCACCCATATTACACTGAAATAGCGCGCAACTGAGCGGTGATAAGCGCACAACATTCCCCGCGTAAGTCATGAGAGGAGCAACAATAACCGCGGTCTGGCAGTCGTGAGTGGTCAATTCCTTTATTCATCCACAAAGATTTGCTTCCCCTGCGCGCCTTCAGCTTGTTCCTAGGAGCAGGACCGCTTTCAAGATCTAGGGTTATTCTGATTATGTGGGATATGCTAACTCCATTGCCAAGCTTTCGTAGCCATAACACTGCTACGCCAGATGCGTATTGATATAAGTACGGCATCCGAGGGCGTACGAGGGGACTGCTTCAAACGACTACTTATTGTACGCAAGTGGATTTACAGAGGTCTCTCACCCTACTTCATGTCGTCATCATACAGCAACCCTAATGTTCGTGCAAATTATTGGTGCAGTTACTCAAAAAAGGACGATATGATTATGACACATGTTTCCTGGAGCGTCTATGGCGGCGAGAGGCGGTATTTTGTAGGAACTAGGCGCTCATGCACAACTCCTGCTTGGAGAACCTCTCCGGCCGTGTCTCCGCCAACGAGGTCTTTCAGTCGGGCGTTGAACCATTTTAAGCTGGGGATGGCGATGTTATTTTCATACGGTAATGCCCGAGTGCGTAAAAACACCGTCTCAAGCCGATATCCTCGTGATACCGCGGCCAGTCGAGAACACGTCGCGACGGGATTTCGAGCAGCAAAGTAGCAAGGCTTTCTGTTTAACATTAGAGGTATGACCACCAGTTTAGATGCTGCACACTGTCTGTGGACTATGCTCATCTGCGCAGCTGAATGCTTTATAAAGGATGTAGAAAGTCACTCAGTTGGGACGACAGCCATATGGGAAGAGTCCGTCCGGGCTCGTAGACGTAGTAACTCGAGCGAGACCCTCAACCATACTTTCTCCCTTCCTTTGGGCGGGCTCCGTGAGGCGGTGTGCGCCCCACATCGAATTAGGATTAAAGCTCGGAGAATCTTCCTTACAGGAGCGAACTCACTGTGCTTTACAATGACGTAATGGTAAGGCTGGAGATGAGCGTGCGGGAGTGCCCCTGAGAAGACATCCCGGTGCAATACTCCCGGGTTTATTCCACGCATTTGATCTCAGCTGGTTGATTTTATGCACGTAGTTGCCCCCTGCCATCAATGTTTGAGTGAGGACAAATTCTGCAATTTTACAGGACGCAGCACAGCTGGACGGGGCAAGTGACAAATCTGCTTTTCCCGCTGATTATATACGGATGTTGACCAGAGTATGAATAGTTATGCCATGTACGGGTTTGAGAATTTAGGAGTACGCAAAGCAAGTCGTGTTTCAAAGACTCGGTAACCACGACCATGTTGAACTGTCAAATCAACTACCAGAGGTCGACGGACGCGAATGGCCGGACCATCGAAGGCAGGGAAAATTGTCCAAAAAACCACTGCGTGATTCTAAATAGGTTGGTCGTCCGAAATTCTTCAAACTTCGTAGAGGTTGTTAAGTCGATAGACAGTCCCGGAGGGAGCCGGCACATTTAATCGCCGGTCTCCACCATACTACTTAATAGCGTAACGTGTCATTCCGGGCAACGTTATCCCTTGACGACAATGGATTTGTTGAGTTGTAATAAGCGGGTCATCCGCTAGGCGTTCGCCGCCCAGAATGGGCGGCGGGCACCGCCCTGTAATAGATGTCTCGAAGGTGAGTAGCCTCTGGAGGTTTGACCGAGGATGTTAGGTAAGTTCGCACGGTTCGGTCTTAGGTAGGGAGTATGGCGTATAACAGTCCATATACATCTGATAGGAACACATAAACAGCTGTGACGATGTTAGATCCACGTAGGTCATCTGGATCTTGGTACGTGCACAATTAGACGA
seq00007   TGGATATTCTATTAACCTTCATGACGAGAATCACCAATCTGATAGGCGGTACGGTTCATCAACTTGTAGAGTGCCAGCCCGGCCTAGTGCCGTCTACAGGCCCCGGGGTACAGCTTCGGCGCATCGAGCACGATGTAAAGAACCGAGCAGTGGTGGTGCAACCTACGGAGTCCATAATTGATTATGCAAAGATCACACAATATGACAACCATAGGCCTTCTCGCCTTAATGCACCGGTCGCTACTTCATGGAGATCATGATCACAGATGGTGGGGCAGAGTGCTGCTTAGTCGCAGGCAATAGTGCCCGGACCGAGCCTAAATTCAGTGCTCGCTGACTTGGCGTTATCACCTCTCCGCCGAACGAGGGCCAGGCCGGGTAGTAACTGGAAGTTATTGTCAGTCGTCACCCATATTACACTGAAATAGCGCGCAACTGAGCGGTGATAAGCGCACAACATTCCCCGCGTAAGTCATGAGAGGAGCAACAATAACCGCGGTCTGGCAGTCGTGAGTGGTCAATTCCTTTATTCATCCACAAAGATTTGCTTCCCCTGCGCGCCTTCAGCTTGTTCCTAGGAGCAGGACCGCTTTCAAGATCTAGGGTTATTCTGATTATGTGGGATATGCTAACTCCATTGCCAAGCTTTCGTAGCCATAACACTGCTACGCCAGATGCGTATTGATATAAGTACGGCATCCGAGGGCGTACGAGGGGACTGCTTCAAACGACTACTTATTGTACGCAAGTGGATTTACAGAGGTCTCTCACCCTACTTCATGTCGTCATCATACAGCAACCCTAATGTTCGTGCAAATTATTGGTGCAGTTACTCAAAAAAGGACGATATGATTATGACACATGTTTCCTGGAGCGTCTATGGCGGCGAGAGGCGGTATTTTGTAGGAACTAGGCGCTCATGCACAACTCCTGCTTGGGGAACCTCTCCGGCCGTGTCTCCGCCAACGAGGTCTTTCAGTCGGGCGTTGAACCATTTTAAGCTGGGGATGGCGATGTTATTTTCATACGGTAATGCCCGAGTGCGTAAAAACACCGTCTCAAGCCGATATCCTCGTGATACCGCGGCCAGTCGAGAACACGTCGCGACGGGATTTCGAGCAGCAAAGTAGCAAGGCTTTCTGTTTAACATTAGAGGTATGACCACCAGTTTAGATGCTGCACACTGTCTGTGGACTATGCTCATCTGCGCAGCTGAATGCTTTATAAAGGATGTAGAAAGTCACTCAGTTGGGACGACAGCCATATGGGAAGAGTCCGTCCGGGCTCGTAGACGTAGTAACTCGAGCGAGACCCTCAACCATACTTTCTCCCTTCCTTTGGGCGGGCTCCGTGAGGCGGTGTGCGCCCCACATCGAATTAGGATTAAAGCTCGGAGAATCTTCCTTACAGGAGCGAACTCACTGTGCTTTACAATGACGTAATGGTAAGGCTGGAGATGATCGTGCGGGAGTGCCCCTGAGAAGACATCCCGGTGTAATACTCCCGGGTTTATTCCACGCATTTGATCTCAGCTGGTTGATTTTATGCACGTAGTTGCCCCCTGCCATCAATGTTTGAGTGAGGACAAATTCTGCAATTTTACAGGACGCAGCACAGCTGGACGGGGCAAGTGACAAATCTGCTTTTCCCGCTGATTATATACGGATGTTGACCAGAGTATGAATAGTTATGCCATGTACGGGTTTGAGAATTTAGGAGTACGCAAAGCAAGTCGTGTTTCAAAGACTCGGTAACCACGACCATGTTGAACTGTCAAATCAACTACCAGAGGTCGACGGACGCGAATGGCCGGACCATCGAAGGCAGGGAAAATTGTCCAAAAAACCACTGCGTGATTCTAAATAGGTTGGTCGTCCGAAATTCTTCAAACTTCGTAGAGGTTGTTAAGTCGATAGACAGTCCCGGAGGGAGCCGGCACATTTAATCGCCGGTCTCCACCATACTACTTAATAGCGTAACGTGTCATTCCGGGCAACGTTATCCCTTGACGACAATGGATTTGTTGAGTTGTAATAAGCGGGTCATCCGCTAGGCGTTCGCCGCCCAGAATGGGCGGCGGGCACCGCCCTGTAATAGATGTCTCGAAGGTGAGTAGCCTCTGGAGGTTTGACCGAGGATGTTAGGTAAGTTCGCACGGTTCGGTCTTAGGTAGGGAGTATGGCGTATAACAGTCCATATACATCTGATAGGAACACATAAACAGCTGTGACGATGTTAGATCCACGTAGGTCATCTGGATCTTGGTACGTGCACAATTAGACGA
seq00008   TGGATATTCTATTAACCTTCATGACGAGAATCACCAATCTGATAGGCGGTACGGTTCATCAACTTGTAGAGTGCCAGCCCGGCCTAGTGCCGTCTACAGGCCCCGGGGTACAGCTTCGGCGCATCGAGCACGATGTAAAGAACCGAGCAGTGGTGGTGCAACCTACGGAGTCCATAATTGATTATGCAAAGATCACACAATATGACAACCATAGGCCTTCTCGCCTTAATGCACCGGTCGCTACTTCATGGAGATCATGATCACAGATGGTGGGGCAGAGTGCTGCTTAGTCGCAGGCAATAGTGCCCGGACCGAGCCTAAATTCAGTGCTCGCTGACTTGGCGTTATCACCTCTCCGCCGAACGAGGGCCAGGCCGGGTAGTAACTGGAAGTTATTGTCAGTCGTCACCCATATTACACTGAAATAGCGCGCAACTGAGCGGTGATAAGCGCACAACATTCCCCGCGTAAGTCATGAGAGGAGCAACAATAACCGCGGTCTGGCAGTCGTGAGTGGTCAATTCCTTTATTCATCCACAAAGATTTCCTTCCCCTGCGCGCCTTCAGCTTGTTCCTAGGAGCAGGACCGCTTTCAAGATCTAGGGTTATTCTGATTATGTGGGATATGCTAACTCCATTGCCAAGCTTTCGTAGCCATAACACTGCTACGCCAGATGCGTATTGATATAAGTACGGCATCCGAGGGCGTACGAGGGGACTGCTTCAAACGACTACTTATTGTACGCAAGTGGATTTACAGAGGTCTCTCACCCTACTTCATGTCGTCATCATACAGCAACCCTAATGTTCGTGCAAATTATTGGTGCAGTTACTCAAAAAAGGACGATATGATTATGACACATGTTTCCTGGAGCGTCTATGGCGGCGAGAGGCGGTATTTTGTAGGAACTAGGCGCTCATGCACAACTCCTGCTTGGGGAACCTCTCCGGCCGTGTCTCCGCCAACGAGGTCTTTCAGTCGGGCGTTGAACCATTTTAAGCTGGGGATGGCGATGTTATTTTCATACGGTAATGCCCGAGTGCGTAAAAACACCGTCTCAAGCCGATATCCTCGTGATACCGCGGCCAGTCGAGAACACGTCGCGACGGGATTTCGAGCAGCAAAGTAGCAAGGCTTTCTGTTTAACATTAGAGGTATGACCACCAGTTTAGATGCTGCACACTGTCTGTGGACTATGCTCATCTGCGCAGCTGAATGCTTTATAAAGGATGTAGAAAGTCACTCAGTTGGGACGACAGCCATATGGGAAGAGTCCGTCCGGGCTCGTAGACGTAGTAACTCGAGCGAGACCCTCAACCATACTTTCTCCCTTCCTTTGGGCGGGCTCCGTGAGGCGGTGTGCGCCCCACATCGAATTAGGATTAAAGCTCGGAGAATCTTCCTTACAGGAGCGAACTCACTGTGCTTTACAATGACGTAATGGTAAGGCTGGAGATGATCGTGCGGGAGTGCCCCTGAGAAGACATCCCGGTGTAATACTCCCGGGTTTATTCCACGCATTTGATCTCAGCTGGTTGATTTTATGCACGTAGTTGCCCCCTGCCATCAATGTTTGAGTGAGGACAAATTCTGCAATTTTACAGGACGCAGCACAGCTGGACGGGGCAAGTGACAAATCTGCTTTTCCCGCTGATTATATACGGATGTTGACCAGAGTATGAATAGTTATGCCATGTACGGGTTTGAGAATTTAGGAGTACGCAAAGCAAGTCGTGTTTCAAAGACTCGGTAACCACGACCATGTTGAACTGTCAAATCAACTACCAGAGGTCGACGGACGCGAATGGCCGGACCATCGAAGGCAGGGAAAATTGTCCAAAAAACCACTGCGTGATTCTAAATAGGTTGGTCGTCCGAAATTCTTCAAACTTCGTAGAGGTTGTTAAGTCGATAGACAGTCCCGGAGGGAGCCGGCACATTTAATCGCCGGTCTCCACCATACTACTTAATAGCGTAACGTGTCATTCCGGGCAACGTTATCCCTTGACGACAATGGATTTGTTGAGTTGTAATAAGCGGGTCATCCGCTAGGCGTTCGCCGCCCAGAATGGGCGGCGGGCACCGCCCTGTAATAGATGTCTCGAAGGTGAGTAGCCTCTGGAGGTTTGACCGAGGATGTTAGGTAAGTTCGCACGGTTCGGTCTTAGGTAGGGAGTATGGCGTATAACAGTCCATATACATCTGATAGGAACACATAAACAGCTGTGACGATGTTAGATCCACGTAGGTCATCTGGATCTTGGTACGTGCACAATTAGACGA
seq00009   TGGATATTCTATTAACCTTCATGACGAGAATCACCAATCTGATAGGCGGTACGGTTCATCAACTTGTAGAGTGCCAGCCCGGCCTAGTGCCGTCTACAGGCCCCGGGGTACAGCTTCGGCGCATCGAGCACGATGTAAAGAACCGAGCAGTGGTGGTGCAACCTACGGAGTCCATAATTGATTATGCAAAGATCACACAATATGACAACCATAGGCCTTCTCGCCTTAATGCACCGGTCGCTACTTCATGGAGATCATGATCACAGATGGTGGGGCAGAGTGCTGCTTAGTCGCAGGCAATAGTGCCCGGACCGAGCCTAAATTCAGTGCTCGCTGAGTTGGCGTTATCACCTCTCCGCCGAACGAGGGCCAGGCCGGGTAGTAACTGGAAGTTATTGTCAGTCGTCACCCATATTACACTGAAATAGCGCGCAACTGAGCGGTGATAAGCGCACAACATTCCCCGCGTAAGTCATGAGAGGAGCAACAATAACCGCGGTCTGGCAGTCGTGAGTGGTCAATTCCTTTATTCATCCACAAAGATTTGCTTCCCCTGCGCGCCTTCAGCTTGTTCCTAGGAGCAGGACCGCTTTCAAGATCTAGGGTTATTCTGATTATGTGGGATATGCTAACTCCATTGCCAAGCTTTCGTAGCCATAACACTGCTACGCCAGATGCGTATTGATATAAGTACGGCATCCGAGGGCGTACGAGGGGACTGCTTCAAACGACTACTTATTGTACGCAAGTGGATTTACAGAGGTCTCTCACCCTACTTCATGTCGTCATCATACAGCAACCCTAATGTTCGTGCAAATTATTGGTGCAGTTACTCAAAAAAGGACGATATGATTATGACACATGTTTCCTGGAGCGTCTATGGCGGCGAGAGGCGGTATTTTGTAGGAACTAGGCGCTCATGCACAACTCCTGCTTGGGGAACCTCTCCGGCCGTGTCTCCGCCAACGAGGTCTTTCAGTCGGGCGTTGAACCATTTTAAGCTGGGGATGGCGATGTTATTTTCATACGGTAATGCCCGAGTGCGTAAAAACACCGTCTCAAGCCGATATCCTCGTGATACCGCGGCCAGTCGAGAACACGTCGCGACGGGATTTCGAGCAGCAAAGTAGCAAGGCTTTCTGTTTAACATTAGAGGTATGACCACCAGTTTAGATGCTGCACACTGTCTGTGGACTATGCTCATCTGCGCAGCTGAATGCTTTATAAAGGATGTAGAAAGTCACTCAGTTGGGACGACAGCCATATGGGAAGAGTCCGTCCGGGCTCGTAGACGTAGTAACTCGAGCGAGACCCTCAACCATACTTTCTCCCTTCCTTTGGGCGGGCTCCGTGAGGCGGTGTGCGCCCCACATCGAATTAGGATTAAAGCTCGGAGAATCTTCCTTACAGGAGCGAACTCACTGTGCTTTACAATGACGTAATGGTAAGGCTGGAGATGATCGTGCGGGAGTGCCCCTGAGAAGACATCCCGGTGTAATACTCCCGGGTTTATTCCACGCATTTGATCTCAGCTGGTTGATTTTATGCACGTAGTTGCCCCCTGCCATCAATGTTTGAGTGAGGACAAATTCTGCAATTTTACAGGACGCAGCACAGCTGGACGGGGCAAGTGACAAATCTGCTTTTCCCGCTGATTATATACGGATGTTGACCAGAGTATGAATAGTTATGCCATGTACGGGTTTGAGAATTTAGGAGTACGCAAAGCAAGTCGTGTTTCAAAGACTCGGTAACCACGACCATGTTGAACTGTCAAATCAACTACCAGAGGTCGACGGACGCGAATGGCCGGACCATCGAAGGCAGGGAAAATTGTCCAAAAAACCACTGCGTGATTCTAAATAGGTTGGTCGTCCGAAATTCTTCAAACTTCGTAGAGGTTGTTAAGTCGATAGACAGTCCCGGAGGGAGCCGGCACATTTAATCGCCGGTCTCCACCATACTACTTAATAGCGTAACGTGTCATTCCGGGCAACGTTATCCCTTGACGACAATGGATTTGTTGAGTTGTAATAAGCGGGTCATCCGCTAGGCGTTCGCCGCCCAGAATGGGCGGCGGGCACCGCCCTGTAATAGATGTCTCGAAGGTGAGTAGCCTCTGGAGGTTTGACCGAGGATGTTAGGTAAGTTCGCACGGTTCGGTCTTAGGTAGGGAGTATGGCGTATAACAGTCCATATACATCTGATAGGAACACATAAACAGCTGTGACGATGTTAGATCCACGTAGGTCATCTGGATCTTGGTACGTGCACAATTAGACGA
seq00010   TGGATATTCTATTAACCTTCATGACGAGAATCACCAATCTGATAGGCGGTACGGTTCATCAACTTGTAGAGTGCCAGCCCGGCCTAGTGCCGTCTACAGGCCCCGGGGTACAGCTTCGGCGCATCGAGCACGATGTAAAGAACCGAGCAGTGGTGGTGCAACCTACGGAGTCCATAATTGATTATGCAAAGATCACACAATATGACAACCATAGGCCTTCTCGCCTTAATGCACCGGTCGCTACTTCATGGAGATCATGATCACAGATGGTGGGGCAGAGTGCTGCTTAGTCGCAGGCAATAGTGCCCGGACCGAGCCTAAATTCAGTGCTCGCTGACTTGGCGTTATCACCTCTCCGCCGAACGAGGGCCAGGCCGGGTAGTAACTGGAAGTTATTGTCAGTCGTCACCCATATTACACTGAAATAGCGCGCAACTGAGCGGTGATAAGCGCACAACATTCCCCGCGTAAGTCATGAGAGGAGCAACAATAACCGCGGTCTGGCAGTCGTGAGTGGTCAATTCCTTTATTCATCCACAAAGATTTGCTTCCCCTGCGCGCCTTCAGCTTGTTCCTAGGAGCAGGACCGCTTTCAAGATCTAGGGTTATTCTGATTATGTGGGATATGCTAACTCCATTGCCAAGCTTTCGTAGCCATAACACTGCTACGCCAGATGCGTATTGATATAAGTACGGCATCCGAGGGCGTACGAGGGGACTGCTTCAAACGACTACTTATTGTACGCAAGTGGATTTACAGAGGTCTCTCACCCTACTTCATGTCGTCATCATACAGCAACCCTAATGTTCGTGCAAATTATTGGTGCAGTTACTCAAAAAAGGACGATATGATTATGACACATGTTTCCTGGAGCGTCTATGGCGGCGAGAGGCGGTATTTTGTAGGAACTAGGCGCTCATGCACAACTCCTGCTTGGGGAACCTCTCCGGCCGTGTCTCCGCCAACGAGGTCTTTCAGTCGGGCGTTGAACCATTTTAAGCTGGGGATGGCGATGTTATTTTCATACGGTAATGCCCGAGTGCGTAAAAACACCGTCTCAAGCCGATATCCTCGTGATACCGCGGCCAGTCGAGAACACGTCGCGACGGGATTTCGAGCAGCAAAGTAGCAAGGCTTTCTGTTTAACATTAGAGGTATGACCACCAGTTTAGATGCTGCACACTGTCTGTGGACTATGCTCATCTGCGCAGCTGAATGCTTTATAAAGGATGTAGAAAGTCACTCAGTTGGGACGACAGCCATATGGGAAGAGTCCGTCCGGGCTCGTAGACGTAGTAACTCGAGCGAGACCCTCAACCATACTTTCTCCCTTCCTTTGGGCGGGCTCCGTGAGGCGGTGTGCGCCCCACATCGAATTAGGATTAAAGCTCGGAGAATCTTCCTTACAGGAGCGAACTCACTGTGCTTTACAATGACGTAATGGTAAGGCTGGAGATGATCGTGCGGGAGTGCCCCTGAGAAGACATCCCGGTGTAATACTCCCGGGTTTATTCCACGCATTTGATCTCAGCTGGTTGATTTTATGCACGTAGTTGCCCCCTGCCATCAATGTTTGAGTGAGGACAAATTCTGCAATTTTACAGGACGCAGCACAGCTGGACGGGGCAAGTGACAAATCTGCTTTTCCCGCTGATTATATACGGATGTTGACCAGAGTATGAATAGTTATGCCATGTACGGGTTTGAGAATTTAGGAGTACGCAAAGCAAGTCGTGTTTCAAAGACTCGGTAACCACGACCATGTTGAACTGTCAAATCAACTACCAGAGGTCGACGGACGCGAATGGCCGGACCATCGAAGGCAGGGAAAATTGTCCAAAAAACCACTGCGTGATTCTAAATAGGTTGGTCGTCCGAAATTCTTCAAACTTCGTAGAGGTTGTTAAGTCGATAGACAGTCCCGGAGGGAGCCGGCACATTTAATCGCCGGTCTCCACCATACTACTTAATAGCGTAACGTGTCATTCCGGGCAACGTTATCCCTTGACGACAATGGATTTGTTGAGTTGTAATAAGCGGGTCATCCGCTAGGCGTTCGCCGCCCAGAATGGGCGGCGGGCACCGCCCTGTAATAGATGTCTCGAAGGTGAGTAGCCTCTGGAGGTTTGACCGAGGATGTTAGGTAAGTTCGCACGGTTCGGTCTTAGGTAGGGAGTATGGCGTATAACAGTCCATATACATCTGATAGGAACACATAAACAGCTGTGACGATGTTAGATCCACGTAGGTCATCTGGATCTTGGTACGTGCACAATTAGACGA
seq00011   TGGATATTCTATTAACCTTCATGACGAGAATCACCAATCTGATAGGCGGTACGGTTCATCAACTTGTAGAGTGCCAGCCCGGCCTAGTGCCGTCTACAGGCCCCGGGGTACAGCTTCGGCGCATCGAGCACGATGTAAAGAACCGAGCAGTGGTGGTGCAACCTACGGAGTCCATAATTGATTATGCAAAGATCACACAATATGACAACCATAGGCCTTCTCGCCTTAATGCACCGGTCGCTACTTCATGGAGATCATGATCACAGATGGTGGGGCAGAGTGCTGCTTAGTCGCAGGCAATAGTGCCCGGACCGAGCCTAAATTCAGTGCTCGCTGACTTGGCGTTATCACCTCTCCGCCGAACGAGGGCCAGGCCGGGTAGTAACTGGAAGTTATTGTCAGTCGTCACCCATATTACACTGAAATAGCGCGCAACTGAGCGGTGATAAGCGCACAACATTCCCCGCGTAAGTCATGAGAGGAGCAACAATAACCGCGGTCTGGCAGTCGTGAGTGGTCAATTCCTTTATTCATCCACAAAGATTTGCTTCCCCTGCGCGCCTTCAGCTTGTTCCTAGGAGCAGGACCGCTTTCAAGATCTAGGGTTATTCTGATTATGTGGGATATGCTAACTCCATTGCCAAGCTTTCGTAGCCATAACACTGCTACGCCAGATGCGTATTGATATAAGTACGGCATCCGAGGGCGTACGAGGGGACTGCTTCAAACGACTACTTATTGTACGCAAGTGGATTTACAGAGGTCTCTCACCCTACTTCATGTCGTCATCATACAGCAACCCTAATGTTCGTGCAAATTATTGGTGCAGTTACTCATAAAAGGACGATATGATTATGACACATGTTTCCTGGAGCGTCTCTGGCGGCGAGAGGCGGTATTTTGTAGGAACTAGGCGCTCATGCACAACTCCTGCTTGGGGAACCTCTCCGGCCGTGTCTCCGCCAACGAGGTCTTTCAGTCGGGCGTTGAACCATTTTAAGCTGGGGATGGCGATGTTATTTTCATACGGTAATGCCCGAGTGCGTAAAAACACCGTCTCAAGCCGATATCCTCGTGATACCGCGGCCAGTCGAGAACACGTCGCGACGGGATTTCGAGCAGCAAAGTAGCAAGGCTTTCTGTTTAACATTAGAGGTATGACCACCAGTTTAGATGCTGCACACTGTCTGTGGACTATGCTCATCTGCGCAGCTGAATGCTTTATAAAGGATGTAGAAAGTCACTCAGTTGGGACGACAGCCATATGGGAAGAGTCCGTCCGGGCTCGTAGACGTAGTAACTCGAGCGAGACCCTCAACCATACTTTCTCCCTTCCTTTGGGCGGGCTCCGTGAGGCGGTGTGCGCCCCACATCGAATTAGGATTAAAGCTCGGAGAATCTTCCTTACAGGAGCGAACTCACTGTGCTTTACAATGACGTAATGGTAAGGCTGGAGATGATCGTGCGGGAGTGCCCCTGAGAAGACATCCCGGTGTAATACTCCCGGGTTTATTCCACGCATTTGATCTCAGCTGGTTGATTTTATGCACGTAGTTGCCCCCTGCCATCAATGTTTGAGTGAGGACAAATTCTGCAATTTTACAGGACGCAGCACAGCTGGACGGGGCAAGTGACAAATCTGCTTTTCCCGCTGATTATATACGGATGTTGACCAGAGTATGAATAGTTATGCCATGTACGGGTTTGAGAATTTAGGAGTACGCAAAGCAAGTCGTGTTTCAAAGACTCGGTAACCACGACCATGTTGAACTGTCAAATCAACTACCAGAGGCCGACGGACGCGAATGGCCGGACCATCGAAGGCAGGGAAAATTGTCCAAAAAACCACTGCGTGATTCTAAATAGGTTGGTCGTCCGAAATTCTTCAAACTTCGTAGAGGTTGTTAAGTCGATAGACAGTCCCGGAGGGAGCCGGCACATTTAATCGCCGGTCTCCACCATACTACTTAATAGCGTAACGTGTCATTCCGGGCAACGTTATCCCTTGACGACAATGGATTTGTTGAGTTGTAATAAGCGGGTCATCCGCTAGGCGTTCGCCGCCCAGAATGGGCGGCGGGCACCGCCCTGTAATAGATGTCTCGAAGGTGAGTAGCCTCTGGAGGTTTGACCGAGGATGTTAGGTAAGTTCGCACGGTTCGGTCTTAGGTAGGGAGTATGGCGTATAACAGTCCATATACATCTGATAGGAACACATAAACAGCTGTGACGATGTTAGATCCACGTAGGTCATCTGGATCTTGGTACGTGCACAATTAGACGA
seq00012   TGGATATTCTATTAACCTTCATGACGAGAATCACCAATCTGATAGGCGGTACGGTTCATCAACTTGTAGAGTGCCAGCCCGGCCTAGTGCCGTCTACAGGCCCCGGGGTACAGCTTCGGCGCATCGAGCACGATGTAAAGAACCGAGCAGTGGTGGTGCAACCTACGGAGTCCATAATTGATTATGCAAAGATCACACAATATGACAACCATAGGCCTTCTCGCCTTAATGCACCGGTCGCTACTTCATGGAGATCATGATCACAGATGGTGGGGCAGAGTGCTGCTTAGTCGCAGGCAATAGTGCCCGGACCGAGCCTAAATTCAGTGCTCGCTGACTTGGCGTTATCACCTCTCCGCCGAACGAGGGCCAGGCCGGGTAGTAACTGGAAGTTATTGTCAGTCGTCACCCATATTACACTGAAATAGCGCGCAACTGAGCGGTGATAAGCGCACAACATTCCCCGCGTAAGTCATGAGAGGAGCAACAATAACCGCGGTCTGGCAGTCGTGAGTGGTCAATTCCTTTATTCATCCACAAAGATTTGCTTCCCCTGCGCGCCTTCAGCTTGTTCCTAGGAGCAGGACCGCTTTCAAGATCTAGGGTTATTCTGATTATGTGGGATATGCTAACTCCATTGCCAAGCTTTCGTAGCCATAACACTGCTACGCCAGATGCGTATTGATATAAGTACGGCATCCGAGGGCGTACGAGGGGACTGCTTCAAACGACTACTTATTGTACGCAAGTGGATTTACAGAGGTCTCTCACCCTACTTCATGTCGTCATCATACAGCAACCCTAATGTTCGTGCAAATTATTGGTGCAGTTACTCAAAAAAGGACGATATGATTATGACACATGTTTCCTGGAGCGTCTATGGCGGCGAGAGGCGGTATTTTGTAGGAACTAGGCGCTCATGCACAACTCCTGCTTGGGGAACCTCTCCGGCCGTGTCTCCGCCAACGAGGTCTTTCAGTCGGGCGTTGAACCATTTTAAGCTGGGGATGGCGATGTTATTTTCATACGGTAATGCCCGAGTGCGTAAAAACACCGTCTCAAGCCGATATCCTCGTGATACCGCGGCCAGTCGAGAACACGTCGCGACGGGATTTCGAGCAGCAAAGTAGCAAGGCTTTCTGTTTAACATTAGAGGTATGACCACCAGTTTAGATGCTGCACACTGTCTGTGGACTATGCTCATCTGCGCAGCTGAATGCTTTATAAAGGATGTAGAAAGTCACTCAGTTGGGACGACAGCCATATGGGAAGAGTCCGTCCGGGCTCGTAGACGTAGTAACTCGAGCGAGACCCTCAACCATACTTTCTCCCTTCCTTTGGGCGGGCTCCGTGAGGCGGTGTGCGCCCCACATCGAATTAGGATTAAAGCTCGGAGAATCTTCCTTACAGGAGCGAACTCACTGTGCTTTACAATGACGTAATGGTAAGGCTGGAGATGATCGTGCGGGAGTGCCCCTGAGAAGACATCCCGGTGTAATACTCCCGGGTTTATTCCACGCATTTGATCTCAGCTGGTTGATTTTATGCACGTAGTTGCCCCCTGCCATCAATGTTTGAGTGAGGACAAATTCTGCAATTTTACAGGACGCAGCACAGCTGGACGGGGCAAGTGACAAATCTGCTTTTCCCGCTGATTATATACGGATGTTGACCAGAGTATGAATAGTTATGCCATGTACGGGTTTGAGAATTTAGGAGTACGCAAAGCAAGTCGTGTTTCAAAGACTCGGTAACCACGACCATGTTGAACTGTCAAATCAACTACCAGAGGTCGACGGACGCGAATGGCCGGACCATCGAAGGCAGGGAAAATTGTCCAAAAAACCACTGCGTGATTCTAAATAGGTTGGTCGTCCGAAATTCTTCAAACTTCGTAGAGGTTGTTAAGTCGATAGACAGTCCCGGAGGGAGCCGGCACATTTAATCGCCGGTCTCCACCATACTACTTAATAGCGTAACGTGTCATTCCGGGCAACGTTATCCCTTGACGACAATGGATTTGTTGAGTTGTAATAAGCGGGTCATCCGCTAGGCGTTCGCCGCCCAGAATGGGCGGCGGGCACCGCCCTGTAATAGATGTCTCGAAGGTGAGTAGCCTCTGGAGGTTTGACCGAGGATGTTAGGTAAGTTCGCACGGTTCGGTCTTAGGTAGGGAGTATGGCGTATAACAGTCCATATACATCTGATAGGAACACATAAACAGCTGTGACGATGTTAGATCCACGTAGGTCATCTGGATCTTGGTACGTGCACAATTAGACGA
seq00013   TGGATATTCTATTAACCTTCATGACGAGAATCACCAATCTGATAGGCGGTACGGTTCATCAACTTGTAGAGTGCCAGCCCGGCCTAGTGCCGTCTACAGGCCCCGGGGTACAGCTTCGGCGCATCGAGCACGATGTAAAGAACCGAGCAGTGGTGGTGCAACCTACGGAGTCCATAATTGATTATGCAAAGATCACACAATATGACAACCATAGGCCTTCTCGCCTTAATGCACCGGTCGCTACTTCATGGAGATCATGATCACAGATGGTGGGGCAGAGTGCTGCTTAGTCGCAGGCAATAGTGCCCGGACCGAGCCTAAATTCAGTGCTCGCTGACTTGGCGTTATCACCTCTCCGCCGAACGAGGGCCAGGCCGGGTAGTAACTGGAAGTTATTGTCAGTCGTCACCCATATTACACTGAAATAGCGCGCAACTGAGCGGTGATAAGCGCACAACATTCCCCGCGTAAGTCATGAGAGGAGCAACAATAACCGCGGTCTGGCAGTCGTGAGTGGTCAATTCCTTTATTCATCCACAAAGATTTGCTTCCCCTGCGCGCCTTCAGCTTGTTCCTAGGAGCAGGACCGCTTTCAAGATCTAGGGTTATTCTGATTATGTGGGATATGCTAACTCCATTGCCAAGCTTTCGTAGCCATAACACTGCTACGCCAGATGCGTATTGATATAAGTACGGCATCCGAGGGCGTACGAGGGGACTGCTTCAAACGACTACTTATTGTACGCAAGTGGATTTACAGAGGTCTCTCACCCTACTTCATGTCGTCATCATACAGCAACCCTAATGTTCGTGCAAATTATTGGTGCAGTTACTCAAAAAAGGACGATATGATTATGACACATGTTTCCTGGAGCGTCTATGGCGGCGAGAGGCGGTATTTTGTAGGAACTAGGCGCTCATGCACAACTCCTGCTTGGAGAACCTCTCCGGCCGTGTCTCCGCCAACGAGGTCTTTCAGTCGGGCGTTGAACCATTTTAAGCTGGGGATGGCGATGTTATTTTCATACGGTAATGCCCGAGTGCGTAAAAACACCGTCTCAAGCCGATATCCTCGTGATACCGCGGCCAGTCGAGAACACGTCGCGACGGGATTTCGAGCAGCAAAGTAGCAAGGCTTTCTGTTTAACATTAGAGGTATGACCACCAGTTTAGATGCTGCACACTGTCTGTGGACTATGCTCATCTGCGCAGCTGAATGCTTTATAAAGGATGTAGAAAGTCACTCAGTTGGGACGACAGCCATATGGGAAGAGTCCGTCCGGGCTCGTAGACGTAGTAACTCGAGCGAGACCCTCAACCATACTTTCTCCCTTCCTTTGGGCGGGCTCCGTGAGGCGGTGTGCGCCCCACATCGAATTAGGATTAAAGCTCGGAGAATCTTCCTTACAGGAGCGAACTCACTGTGCTTTACAATGACGTAATGGTAAGGCTGGAGATGAGCGTGCGGGAGTGCCCCTGAGAAGACATCCCGGTGCAATACTCCCGGGTTTATTCCACGCATTTGATCTCAGCTGGTTGATTTTATGCACGTAGTTGCCCCCTGCCATCAATGTTTGAGTGAGGACAAATTCTGCAATTTTACAGGACGCAGCACAGCTGGACGGGGCAAGTGACAAATCTGCTTTTCCCGCTGATTATATACGGATGTTGACCAGAGTATGAATAGTTATGCCATGTACGGGTTTGAGAATTTAGGAGTACGCAAAGCAAGTCGTGTTTCAAAGACTCGGTAACCACGACCATGTTGAACTGTCAAATCAACTACCAGAGGTCGACGGACGCGAATGGCCGGACCATCGAAGGCAGGGAAAATTGTCCAAAAAACCACTGCGTGATTCTAAATAGGTTGGTCGTCCGAAATTCTTCAAACTTCGTAGAGGTTGTTAAGTCGATAGACAGTCCCGGAGGGAGCCGGCACATTTAATCGCCGGTCTCCACCATACTACTTAATAGCGTAACGTGTCATTCCGGGCAACGTTATCCCTTGACGACAATGGATTTGTTGAGTTGTAATAAGCGGGTCATCCGCTAGGCGTTCGCCGCCCAGAATGGGCGGCGGGCACCGCCCTGTAATAGATGTCTCGAAGGTGAGTAGCCTCTGGAGGTTTGACCGAGGATGTTAGGTAAGTTCGCACGGTTCGGTCTTAGGTAGGGAGTATGGCGTATAACAGTCCATATACATCTGATAGGAACACATAAACAGCTGTGACGATGTTAGATCCACGTAGGTCATCTGGATCTTGGTACGTGCACAATTAGACGA
seq00014   TGGATATTCTATTAACCTTCATGACGAGAATCACCAATCTGATAGGCGGTACGGTTCATCAACTTGTAGAGTGCCAGCCCGGCCTAGTGCCGTCTACAGGCCCCGGGGTACAGCTTCGGCGCATCGAGCACGATGTAAAGAACCGAGCAGTGGTGGTGCAACCTACGGAGTCCATAATTGATTATGCAAAGATCACACAATATGACAACCATAGGCCTTCTCGCCTTAATGCACCGGTCGCTACTTCATGGAGATCATGATCACAGATGGTGGGGCAGAGTGCTGCTTAGTCGCAGGCAATAGTGCCCGGACCGAGCCTAAATTCAGTGCTCGCTGACTTGGCGTTATCACCTCTCCGCCGAACGAGGGCCAGGCCGGGTAGTAACTGGAAGTTATTGTCAGTCGTCACCCATATTACACTGAAATAGCGCGCAACTGAGCGGTGATAAGCGCACAACATTCCCCGCGTAAGTCATGAGAGGAGCAACAATAACCGCGGTCTGGCAGTCGTGAGTGGTCAATTCCTTTATTCATCCACAAAGATTTGCTTCCCCTGCGCGCCTTCAGCTTGTTCCTAGGAGCAGGACCGCTTTCAAGATCTAGGGTTATTCTGATTATGTGGGATATGCTAACTCCATTGCCAAGCTTTCGTAGCCATAACACTGCTACGCCAGATGCGTATTGATATAAGTACGGCATCCGAGGGCGTACGAGGGGACTGCTTCAAACGACTACTTATTGTACGCAAGTGGATTTACAGAGGTCTCTCACCCTACTTCATGTCGTCATCATACAGCAACCCTAATGTTCGTGCAAATTATTGGTGCAGTTACTCAAAAAAGGACGATATGATTATGACACATGTTTCCTGGAGCGTCTATGGCGGCGAGAGGCGGTATTTTGTAGGAACTAGGCGCTCATGCACAACTCCTGCTTGGGGAACCTCTCCGGCCGTGTCTCCGCCAACGAGGTCTTTCAGTCGGGCGTTGAACCATTTTAAGCTGGGGATGGCGATGTTATTTTCATACGGTAATGCCCGAGTGCGTAAAAACACCGTCTCAAGCCGATATCCTCGTGATACCGCGGCCAGTCGAGAACACGTCGCGACGGGATTTCGAGCAGCAAAGTAGCAAGGCTTTCTGTTTAACATTAGAGGTATGACCACCAGTTTAGATGCTGCACACTGTCTGTGGACTATGCTCATCTGCGCAGCTGAATGCTTTATAAAGGATGTAGAAAGTCACTCAGTTGGGACGACAGCCATATGGGAAGAGTCCGTCCGGGCTCGTAGACGTAGTAACTCGAGCGAGACCCTCAACCATACTTTCTCCCTTCCTTTGGGCGGGCTCCGTGAGGCGGTGTGCGCCCCACATCGAATTAGGATTAAAGCTCGGAGAATCTTCCTTACAGGAGCGAACTCACTGTGCTTTACAATGACGTAATGGTAAGGCTGGAGATGATCGTGCGGGAGTGCCCCTGAGAAGACATCCCGGTGTAATACTCCCGGGTTTATTCCACGCATTTGATCTCAGCTGGTTGATTTTATGCACGTAGTTGCCCCCTGCCATCAATGTTTGAGTGAGGACAAATTCTGCAATTTTACAGGACGCAGCACAGCTGGACGGGGCAAGTGACAAATCTGCTTTTCCCGCTGATTATATACGGATGTTGACCAGAGTATGAATAGTTATGCCATGTACGGGTTTGAGAATTTAGGAGTACGCAAAGCAAGTCGTGTTTCAAAGACTCGGTAACCACGACCATGTTGAACTGTCAAATCAACTACCAGAGGTCGACGGACGCGAATGGCCGGACCATCGAAGGCAGGGAAAATTGTCCAAAAAACCACTGCGTGATTCTAAATAGGTTGGTCGTCCGAAATTCTTCAAACTTCGTAGAGGTTGTTAAGTCGATAGACAGTCCCGGAGGGAGCCGGCACATTTAATCGCCGGTCTCCACCATACTACTTAATAGCGTAACGTGTCATTCCGGGCAACGTTATCCCTTGACGACAATGGATTTGTTGAGTTGTAATAAGCGGGTCATCCGCTAGGCGTTCGCCGCCCAGAATGGGCGGCGGGCACCGCCCTGTAATAGATGTCTCGAAGGTGAGTAGCCTCTGGAGGTTTGACCGAGGATGTTAGGTAAGTTCGCACGGTTCGGTCTTAGGTAGGGAGTATGGCGTATAACAGTCCATATACATCTGATAGGAACACATAAACAGCTGTGACGATGTTAGATCCACGTAGGTCATCTGGATCTTGGTACGTGCACAATTAGACGA
seq00015   TGGATATTCTATTAACCTTCATGACGAGAATCACCAATCTGATAGGCGGTACGGTTCATCAACTTGTAGAGTGCCAGCCCGGCCTAGTGCCGTCTACAGGCCCCGGGGTACAGCTTCGGCGCATCGAGCACGATGTAAAGAACCGAGCAGTGGTGGTGCAACCTACGGAGTCCATAATTGATTATGCAAAGATCACACAATATGACAACCATAGGCCTTCTCGCCTTAATGCACCGGTCGCTACTTCATGGAGATCATGATCACAGATGGTGGGGCAGAGTGCTGCTTAGTCGCAGGCAATAGTGCCCGGACCGAGCCTAAATTCAGTGCTCGCTGACTTGGCGTTATCACCTCTCCGCCGAACGAGGGCCAGGCCGGGTAGTAACTGGAAGTTATTGTCAGTCGTCACCCATATTACACTGAAATAGCGCGCAACTGAGCGGTGATAAGCGCACAACATTCCCCGCGTAAGTCATGAGAGGAGCAACAATAACCGCGGTCTGGCAGTCGTGAGTGGTCAATTCCTTTATTCATCCACAAAGATTTGCTTCCCCTGCGCGCCTTCAGCTTGTTCCTAGGAGCAGGACCGCTTTCAAGATCTAGGGTTATTCTGATTATGTGGGATATGCTAACTCCATTGCCAAGCTTTCGTAGCCATAACACTGCTACGCCAGATGCGTATTGATATAAGTACGGCATCCGAGGGCGTACGAGGGGACTGCTTCAAACGACTACTTATTGTACGCAAGTGGATTTACAGAGGTCTCTCACCCTACTTCATGTCGTCATCATACAGCAACCCTAATGTTCGTGCAAATTATTGGTGCAGTTACTCAAAAAAGGACGATATGATTATGACACATGTTTCCTGGAGCGTCTATGGCGGCGAGAGGCGGTATTTTGTAGGAACTAGGCGCTCATGCACAACTCCTGCTTGGGGAACCTCTCCGGCCGTGTCTCCGCCAACGAGGTCTTTCAGTCGGGCGTTGAACCATTTTAAGCTGGGGATGGCGATGTTATTTTCATACGGTAATGCCCGAGTGCGTAAAAACACCGTCTCAAGCCGATATCCTCGTGATACCGCGGCCAGTCGAGAACACGTCGCGACGGGATTTCGAGCAGCAAAGTAGCAAGGCTTTCTGTTTAACATTAGAGGTATGACCACCAGTTTAGATGCTGCACACTGTCTGTGGACTATGCTCATCTGCGCAGCTGAATGCTTTATAAAGGATGTAGAAAGTCACTCAGTTGGGACGACAGCCATATGGGAAGAGTCCGTCCGGGCTCGTAGACGTAGTAACTCGAGCGAGACCCTCAACCATACTTTCTCCCTTCCTTTGGGCGGGCTCCGTGAGGCGGTGTGCGCCCCACATCGAATTAGGATTAAAGCTCGGAGAATCTTCCTTACAGGAGCGAACTCACTGTGCTTTACAATGACGTAATGGTAAGGCTGGAGATGATCGTGCGGGAGTGCCCCTGAGAAGACATCCCGGTGTAATACTCCCGGGTTTATTCCACGCATTTGATCTCAGCTGGTTGATTTTATGCACGTAGTTGCCCCCTGCCATCAATGTTTGAGTGAGGACAAATTCTGCAATTTTACAGGACGCAGCACAGCTGGACGGGGCAAGTGACAAATCTGCTTTTCCCGCTGATTATATACGGATGTTGACCAGAGTATGAATAGTTATGCCATGTACGGGTTTGAGAATTTAGGAGTACGCAAAGCAAGTCGTGTTTCAAAGACTCGGTAACCACGACCATGTTGAACTGTCAAATCAACTACCAGAGGTCGACGGACGCGAATGGCCGGACCATCGAAGGCAGGGAAAATTGTCCAAAAAACCACTGCGTGATTCTAAATAGGTTGGTCGTCCGAAATTCTTCAAACTTCGTAGAGGTTGTTAAGTCGATAGACAGTCCCGGAGGGAGCCGGCACATTTAATCGCCGGTCTCCACCATACTACTTAATAGCGTAACGTGTCATTCCGGGCAACGTTATCCCTTGACGACAATGGATTTGTTGAGTTGTAATAAGCGGGTCATCCGCTAGGCGTTCGCCGCCCAGAATGGGCGGCGGGCACCGCCCTGTAATAGATGTCTCGAAGGTGAGTAGCCTCTGGAGGTTTGACCGAGGATGTTAGGTAAGTTCGCACGGTTCGGTCTTAGGTAGGGAGTATGGCGTATAACAGTCCATATACATCTGATAGGAACACATAAACAGCTGTGACGATGTTAGATCCACGTAGGTCATCTGGATCTTGGTACGTGCACAATTAGACGA
seq00016   TGGATATTCTATTAACCTTCATGACGAGAATCACCAATCTGATAGGCGGTACGGTTCATCAACTTGTAGAGTGCCAGCCCGGCCTAGTGCCGTCTACAGGCCCCGGGGTACAGCTTCGGCGCATCGAGCACGATGTAAAGAACCGAGCAGTGGTGGTGCAACCTACGGAGTCCATAATTGATTATGCAAAGATCACACAATATGACAACCATAGGCCTTCTCGCCTTAATGCACCGGTCGCTACTTCATGGAGATCATGATCACAGATGGTGGGGCAGAGTGCTGCTTAGTCGCAGGCAATAGTGCCCGGACCGAGCCTAAATTCAGTGCTCGCTGACTTGGCGTTATCACCTCTCCGCCGAACGAGGGCCAGGCCGGGTAGTAACTGGAAGTTATTGTCAGTCGTCACCCATATTACACTGAAATAGCGCGCAACTGAGCGGTGATAAGCGCACAACATTCCCCGCGTAAGTCATGAGAGGAGCAACAATAACCGCGGTCTGGCAGTCGTGAGTGGTCAATTCCTTTATTCATCCACAGAGATTTGCTTCCCCTGCGCGCCTTCAGCTTGTTCCTAGGAGCAGGACCGCTTTCAAGATCTAGGGTTATTCTGATTATGTGGGATATGCTAACTCCATTGCCAAGCTTTCGTAGCCATAACACTGCTACGCCAGATGCGTATTGATATAAGTACGGCATCCGAGGGCGTACGAGGGGACTGCTTCAAACGACTACTTATTGTACGCAAGTGGATTTACAGAGGTCTCTCACCCTACTTCATGTCGTCATCATACAGCAACCCTAATGTTCGTGCAAATTATTGGTGCAGTTACTCAAAAAAGGACGATATGATTATGACACATGTTTCCTGGAGCGTCTATGGCGGCGAGAGGCGGTATTTTGTAGGAACTAGGCGCTCATGCACAACTCCTGCTTGGGGAACCTCTCCGGCCGTGTCTCCGCCAACGAGGTCTTTCAGTCGGGCGTTGAACCATTTTAAGCTGGGGATGGCGATGTTATTTTCATACGGTAATGCCCGAGTGCGTAAAAACACCGTCTCAAGCCGATATCCTCGTGATACCGCGGCCAGTCGAGAACACGTCGCGACGGGATTTCGAGCAGCAAAGTAGCAAGGCTTTCTGTTTAACATTAGAGGTATGACCACCAGTTTAGATGCTGCACACTGTCTGTGGACTATGCTCATCTGCGCAGCTGAATGCTTTATAAAGGATGTAGAAAGTCACTCAGTTGGGACGACAGCCATATGGGAAGAGTCCGTCCGGGCTCGTAGACGTAGTAACTCGAGCGAGACCCTCAACCATACTTTCTCCCTTCCTTTGGGCGGGCTCCGTGAGGCGGTGTGCGCCCCACATCGAATTAGGATTAAAGCTCGGAGAATCTTCCTTACAGGAGCGAACTCACTGTGCTTTACAATGACGTAATGGTAAGGCTGGAGATGATCGTGCGGGAGTGCCCCTGAGAAGACATCCCGGTGTAATACTCCCGGGTTTATTCCACGCATTTGATCTCAGCTGGTTGATTTTATGCACGTAGTTGCCCCCTGCCATCAATGTTTGAGTGAGGACAAATTCTGCAATTTTACAGGACGCAGCACAGCTGGACGGGGCAAGTGACAAATCTGCTTTTCCCGCTGATTATATACGGATGTTGACCAGAGTATGAATAGTTATGCCATGTACGGGTTTGAGAATTTAGGAGTACGCAAAGCAAGTCGTGTTTCAAAGACTCGGTAACCACGACCATGTTGAACTGTCAAATCAACTACCAGAGGTCGACGGACGCGAATGGCCGGACCATCGAAGGCAGGGAAAATTGTCCAAAAAACCACTGCGTGATTCTAAATAGGTTGGTCGTCCGAAATTCTTCAAACTTCGTAGAGGTTGTTAAGTCGATAGACAGTCCCGGAGGGAGCCGGCACATTTAATCGCCGGTCTCCACCATACTACTTAATAGCGTAACGTGTCATTCCGGGCAACGTTATCCCTTGACGACAATGGATTTGTTGAGTTGTAATAAGCGGGTCATCCGCTAGGCGTTCGCCGCCCAGAATGGGCGGCGGGCACCGCCCTGTAATAGATGTCTCGAAGGTGAGTAGCCTCTGGAGGTTTGACCGAGGATGTTAGGTAAGTTCGCACGGTTCGGTCTTAGGTAGGGAGTATGGCGTATAACAGTCCATATACATCTGATAGGAACACATAAACAGCTGTGACGATGTTAGATCCACGTAGGTCATCTGGATCTTGGTACGTGCACAATTAGACGA
seq00017   TGGATATTCTATTAACCTTCATGACGAGAATCACCAATCTGATAGGCGGTACGGTTCATCAACTTGTAGAGTGCCAGCCCGGCCTAGTGCCGTCTACAGGCCCCGGGGTACAGCTTCGGCGCATCGAGCACGATGTAAAGAACCGAGCAGTGGAGGTGCAACCTACGGAGTCCATAATTGATTATGCAAAGATCACACAATATGACAACCATAGGCCTTCTCGCCTTAATGCACCGGTCGCTACTTCATGGAGATCATGATCACAGATGGTGGGGCAGAGTGCTGCTTAGTCGCAGGCAATAGTGCCCGGACCGAGCCTAAATTCAGTGCTCGCTGACTTGGCGTTATCACCTCTCCGCCGAACGAGGGCCAGGCCGGGTAGTAACTGGAAGTTATTGTCAGTCGTCACCCATATTACACTGAAATAGCGCGCAACTGAGCGGTGATAAGCGCACAACATTCCCCGCGTAAGTCATGAGAGGAGCAACAATAACCGCGGTCTGGCAGTCGTGAGTGGTCAATTCCTTTATTCATCCACAAAGATTTGCTTCCCCTGCGCGCCTTCAGCTTGTTCCTAGGAGCAGGACCGCTTTCAAGATCTAGGGTTATTCTGATTATGTGGGATATGCTAACTCCATTGCCAAGCTTTCGTAGCCATAACACTGCTACGCCAGATGCGTATTGATATAAGTACGGCATCCGAGGGCGTACGAGGGGACTGCTTCAAACGACTACTTATTGTACGCAAGTGGATTTACAGAGGTCTCTCACCCTACTTCATGTCGTCATCATACAGCAACCCTAATGTTCGTGCAAATTATTGGTGCAGTTACTCAAAAAAGGACGATATGATTATGACACATGTTTCCTGGAGCGTCTATGGCGGCGAGAGGCGGTATTTTGTAGGAACTAGGCGCTCATGCACAACTCCTGCTTGGGGAACCTCTCCGGCCGTGTCTCCGCCAACGAGGTCTTTCAGTCGGGCGTTGAACCATTTTAAGCTGGGGATGGCGATGTTATTTTCATACGGTAATGCCCGAGTGCGTAAAAACACCGTCTCAAGCCGATATCCTCGTGATACCGCGGCCAGTCGAGAACACGTCGCGACGGGATTTCGAGCAGCAAAGTAGCAAGGCTTTCTGTTTAACATTAGAGGTATGACCACCAGTTTAGATGCTGCACACTGTCTGTGGACTATGCTCATCTGCGCAGCTGAATGCTTTATAAAGGATGTAGAAAGTCACTCAGTTGGGACGACAGCCATATGGGAAGAGTCCGTCCGGGCTCGTAGACGTAGTAACTCGAGCGAGACCCTCAACCATACTTTCTCCCTTCCTTTGGGCGGGCTCCGTGAGGCGGTGTGCGCCCCACATCGAATTAGGATTAAAGCTCGGAGAATCTTCCTTACAGGAGCGAACTCACTGTGCTTTACAATGACGTAATGGTAAGGCTGGAGATGATCGTGCGGGAGTGCCCCTGAGAAGACATCCCGGTGTAATACTCCCGGGTTTATTCCACGCATTTGATCTCAGCTGGTTGATTTTATGCACGTAGTTGCCCCCTGCCATCAATGTTTGAGTGAGGACAAATTCTGCAATTTTACAGGACGCAGCACAGCTGGACGGGGCAAGTGACAAATCTGCTTTTCCCGCTGATTATATACGGATGTTGACCAGAGTATGAATAGTTATGCCATGTACGGGTTTGAGAATTTAGGAGTACGCAAAGCAAGTCGTGTTTCAAAGACTCGGTAACCACGACCATGTTGAACTGTCAAATCAACTACCAGAGGTCGACGGACGCGAATGGCCGGACCATCGAAGGCAGGGAAAATTGTCCAAAAAACCACTGCGTGATTCTAAATAGGTTGGTCGTCCGAAATTCTTCAAACTTCGTAGAGGTTGTTAAGTCGATAGACAGTCCCGGAGGGAGCCGGCACATTTAATCGCCGGTCTCCACCATACTACTTAATAGCGTAACGTGTCATTCCGGGCAACGTTATCCCTTGACGACAATGGATTTGTTGAGTTGTAATAAGCGGGTCATCCGCTAGGCGTTCGCCGCCCAGAATGGGCGGCGGGCACCGCCCTGTAATAGATGTCTCGAAGGTGAGTAGCCTCTGGAGGTTTGACCGAGGATGTTAGGTAAGTTCGCACGGTTCGGTCTTAGGTAGGGAGTATGGCGTATAACAGTCCATATACATCTGATAGGAACACATAAACAGCTGTGACGATGTTAGATCCACGTAGGTCATCTGGATCTTGGTACGTGCACAATTAGACGA
seq00018   TGGATATTCTATTAACCTTCATGACGAGAATCACCAATCTGATAGGCGGTACGGTTCATCAACTTGTAGAGTGCCAGCCCGGCCTAGTGCCGTCTACAGGCCCCGGGGTACAGCTTCGGCGCATCGAGCACGATGTAAAGAACCGAGCAGTGGTGGTGCAACCTACGGAGTCCATAATTGATTATGCAAAGATCACACAATATGACAACCATAGGCCTTCTCGCCTTAATGCACCGGTCGCTACTTCATGGAGATCATGATCACAGATGGTGGGGCAGAGTGCTGCTTAGTCGCAGGCAATAGTGCCCGGACCGAGCCTAAATTCAGTGCTCGCTGACTTGGCGTTATCACCTCTCCGCCGAACGAGGGCCAGGCCGGGTAGTAACTGGAAGTTATTGTCAGTCGTCACCCATATTACACTGAAATAGCGCGCAACTGAGCGGTGATAAGCGCACAACATTCCCCGCGTAAGTCATGAGAGGAGCAACAATAACCGCGGTCTGGCAGTCGTGAGTGGTCAATTCCTTTATTCATCCACAAAGATTTCCTTCCCCTGCGCGCCTTCAGCTTGTTCCTAGGAGCAGGACCGCTTTCAAGATCTAGGGTTATTCTGATTATGTGGGATATGCTAACTCCATTGCCAAGCTTTCGTAGCCATAACACTGCTACGCCAGATGCGTATTGATATAAGTACGGCATCCGAGGGCGTACGAGGGGACTGCTTCAAACGACTACTTATTGTACGCAAGTGGATTTACAGAGGTCTCTCACCCTACTTCATGTCGTCATCATACAGCAACCCTAATGTTCGTGCAAATTATTGGTGCAGTTACTCAAAAAAGGACGATATGATTATGACACATGTTTCCTGGAGCGTCTATGGCGGCGAGAGGCGGTATTTTGTAGGAACTAGGCGCTCATGCACAACTCCTGCTTGGGGAACCTCTCCGGCCGTGTCTCCGCCAACGAGGTCTTTCAGTCGGGCGTTGAACCATTTTAAGCTGGGGATGGCGATGTTATTTTCATACGGTAATGCCCGAGTGCGTAAAAACACCGTCTCAAGCCGATATCCTCGTGATACCGCGGCCAGTCGAGAACACGTCGCGACGGGATTTCGAGCAGCAAAGTAGCAAGGCTTTCTGTTTAACATTAGAGGTATGACCACCAGTTTAGATGCTGCACACTGTCTGTGGACTATGCTCATCTGCGCAGCTGAATGCTTTATAAAGGATGTAGAAAGTCACTCAGTTGGGACGACAGCCATATGGGAAGAGTCCGTCCGGGCTCGTAGACGTAGTAACTCGAGCGAGACCCTCAACCATACTTTCTCCCTTCCTTTGGGCGGGCTCCGTGAGGCGGTGTGCGCCCCACATCGAATTAGGATTAAAGCTCGGAGAATCTTCCTTACAGGAGCGAACTCACTGTGCTTTACAATGACGTAATGGTAAGGCTGGAGATGATCGTGCGGGAGTGCCCCTGAGAAGACATCCCGGTGTAATACTCCCGGGTTTATTCCACGCATTTGATCTCAGCTGGTTGATTTTATGCACGTAGTTGCCCCCTGCCATCAATGTTTGAGTGAGGACAAATTCTGCAATTTTACAGGACGCAGCACAGCTGGACGGGGCAAGTGACAAATCTGCTTTTCCCGCTGATTATATACGGATGTTGACCAGAGTATGAATAGTTATGCCATGTACGGGTTTGAGAATTTAGGAGTACGCAAAGCAAGTCGTGTTTCAAAGACTCGGTAACCACGACCATGTTGAACTGTCAAATCAACTACCAGAGGTCGACGGACGCGAATGGCCGGACCATCGAAGGCAGGGAAAATTGTCCAAAAAACCACTGCGTGATTCTAAATAGGTTGGTCGTCCGAAATTCTTCAAACTTCGTAGAGGTTGTTAAGTCGATAGACAGTCCCGGAGGGAGCCGGCACATTTAATCGCCGGTCTCCACCATACTACTTAATAGCGTAACGTGTCATTCCGGGCAACGTTATCCCTTGACGACAATGGATTTGTTGAGTTGTAATAAGCGGGTCATCCGCTAGGCGTTCGCCGCCCAGAATGGGCGGCGGGCACCGCCCTGTAATAGATGTCTCGAAGGTGAGTAGCCTCTGGAGGTTTGACCGAGGATGTTAGGTAAGTTCGCACGGTTCGGTCTTAGGTAGGGAGTATGGCGTATAACAGTCCATATACATCTGATAGGAACACATAAACAGCTGTGACGATGTTAGATCCACGTAGGTCATCTGGATCTTGGTACGTGCACAATTAGACGA
seq00019   TGGATATTCTATTAACCTTCATGACGAGAATCACCAATCTGATAGGCGGTACGGTTCATCAACTTGTAGAGTGCCAGCCCGGCCTAGTGCCGTCTACAGGCCCCGGGGTACAGCTTCGGCGCATCGAGCACGATGTAAAGAACCGAGCAGTGGTGGTGCAACCTACGGAGTCCATAATTGATTATGCAAAGATCACACAATATGACAACCATAGGCCTTCTCGCCTTAATGCACCGGTCGCTACTTCATGGAGATCATGATCACAGATGGTGGGGCAGAGTGCTGCTTAGTCGCAGGCAATAGTGCCCGGACCGAGCCTAAATTCAGTGCTCGCTGACTTGGCGTTATCACCTCTCCGCCGAACGAGGGCCAGGCCGGGTAGTAACTGGAAGTTATTGTCAGTCGTCACCCATATTACACTGAAATAGCGCGCAACTGAGCGGTGATAAGCGCACAACATTCCCCGCGTAAGTCATGAGAGGAGCAACAATAACCGCGGTCTGGCAGTCGTGAGTGGTCAATTCCTTTATTCATCCACAAAGATTTGCTTCCCCTGCGCGCCTTCAGCTTGTTCCTAGGAGCAGGACCGCTTTCAAGATCTAGGGTTATTCTGATTATGTGGGATATGCTAACTCCATTGCCAAGCTTTCGTAGCCATAACACTGCTACGCCAGATGCGTATTGATATAAGTACGGCATCCGAGGGCGTACGAGGGGACTGCTTCAAACGACTACTTATTGTACGCAAGTGGATTTACAGAGGTCTCTCACCCTACTTCATGTCGTCATCATACAGCAACCCTAATGTTCGTGCAAATTATTGGTGCAGTTACTCATAAAAGGACGATATGATTATGACACATGTTTCCTGGAGCGTCTCTGGCGGCGAGAGGCGGTATTTTGTAGGAACTAGGCGCTCATGCACAACTCCTGCTTGGGGAACCTCTCCGGCCGTGTCTCCGCCAACGAGGTCTTTCAGTCGGGCGTTGAACCATTTTAAGCTGGGGATGGCGATGTTATTTTCATACGGTAATGCCCGAGTGCGTAAAAACACCGTCTCAAGCCGATATCCTCGTGATACCGCGGCCAGTCGAGAACACGTCGCGACGGGATTTCGAGCAGCAAAGTAGCAAGGCTTTCTGTTTAACATTAGAGGTATGACCACCAGTTTAGATGCTGCACACTGTCTGTGGACTATGCTCATCTGCGCAGCTGAATGCTTTATAAAGGATGTAGAAAGTCACTCAGTTGGGACGACAGCCATATGGGAAGAGTCCGTCCGGGCTCGTAGACGTAGTAACTCGAGCGAGACCCTCAACCATACTTTCTCCCTTCCTTTGGGCGGGCTCCGTGAGGCGGTGTGCGCCCCACATCGAATTAGGATTAAAGCTCGGAGAATCTTCCTTACAGGAGCGAACTCACTGTGCTTTACAATGACGTAATGGTAAGGCTGGAGATGATCGTGCGGGAGTGCCCCTGAGAAGACATCCCGGTGTAATACTCCCGGGTTTATTCCACGCATTTGATCTCAGCTGGTTGATTTTATGCACGTAGTTGCCCCCTGCCATCAATGTTTGAGTGAGGACAAATTCTGCAATTTTACAGGACGCAGCACAGCTGGACGGGGCAAGTGACAAATCTGCTTTTCCCGCTGATTATATACGGATGTTGACCAGAGTATGAATAGTTATGCCATGTACGGGTTTGAGAATTTAGGAGTACGCAAAGCAAGTCGTGTTTCAAAGACTCGGTAACCACGACCATGTTGAACTGTCAAATCAACTACCAGAGGCCGACGGACGCGAATGGCCGGACCATCGAAGGCAGGGAAAATTGTCCAAAAAACCACTGCGTGATTCTAAATAGGTTGGTCGTCCGAAATTCTTCAAACTTCGTAGAGGTTGTTAAGTCGATAGACAGTCCCGGAGGGAGCCGGCACATTTAATCGCCGGTCTCCACCATACTACTTAATAGCGTAACGTGTCATTCCGGGCAACGTTATCCCTTGACGACAATGGATTTGTTGAGTTGTAATAAGCGGGTCATCCGCTAGGCGTTCGCCGCCCAGAATGGGCGGCGGGCACCGCCCTGTAATAGATGTCTCGAAGGTGAGTAGCCTCTGGAGGTTTGACCGAGGATGTTAGGTAAGTTCGCACGGTTCGGTCTTAGGTAGGGAGTATGGCGTATAACAGTCCATATACATCTGATAGGAACACATAAACAGCTGTGACGATGTTAGATCCACGTAGGTCATCTGGATCTTGGTACGTGCACAATTAGACGA
seq00020   TGGATATTCTATTAACCTTCATGACGAGAATCACCAATCTGATAGGCGGTACGGTTCATCAACTTGTAGAGTGCCAGCCCGGCCTAGTGCCGTCTACAGGCCCCGGGGTACAGCTTCGGCGCATCGAGCACGATGTAAAGAACCGAGCAGTGGTGGTGCAACCTACGGAGTCCATAATTGATTATGCAAAGATCACACAATATGACAACCATAGGCCTTCTCGCCTTAATGCACCGGTCGCTACTTCATGGAGATCATGATCACAGATGGTGGGGCAGAGTGCTGCTTAGTCGCAGGCAATAGTGCCCGGACCGAGCCTAAATTCAGTGCTCGCTGACTTGGCGTTATCACCTCTCCGCCGAACGAGGGCCAGGCCGGGTAGTAACTGGAAGTTATTGTCAGTCGTCACCCATATTACACTGAAATAGCGCGCAACTGAGCGGTGATAAGCGCACAACATTCCCCGCGTAAGTCATGAGAGGAGCAACAATAACCGCGGTCTGGCAGTCGTGAGTGGTCAATTCCTTTATTCATCCACAGAGATTTGCTTCCCCTGCGCGCCTTCAGCTTGTTCCTAGGAGCAGGACCGCTTTCAAGATCTAGGGTTATTCTGATTATGTGGGATATGCTAACTCCATTGCCAAGCTTTCGTAGCCATAACACTGCTACGCCAGATGCGTATTGATATAAGTACGGCATCCGAGGGCGTACGAGGGGACTGCTTCAAACGACTACTTATTGTACGCAAGTGGATTTACAGAGGTCTCTCACCCTACTTCATGTCGTCATCATACAGCAACCCTAATGTTCGTGCAAATTATTGGTGCAGTTACTCAAAAAAGGACGATATGATTATGACACATGTTTCCTGGAGCGTCTATGGCGGCGAGAGGCGGTATTTTGTAGGAACTAGGCGCTCATGCACAACTCCTGCTTGGGGAACCTCTCCGGCCGTGTCTCCGCCAACGAGGTCTTTCAGTCGGGCGTTGAACCATTTTAAGCTGGGGATGGCGATGTTATTTTCATACGGTAATGCCCGAGTGCGTAAAAACACCGTCTCAAGCCGATATCCTCGTGATACCGCGGCCAGTCGAGAACACGTCGCGACGGGATTTCGAGCAGCAAAGTAGCAAGGCTTTCTGTTTAACATTAGAGGTATGACCACCAGTTTAGATGCTGCACACTGTCTGTGGACTATGCTCATCTGCGCAGCTGAATGCTTTATAAAGGATGTAGAAAGTCACTCAGTTGGGACGACAGCCATATGGGAAGAGTCCGTCCGGGCTCGTAGACGTAGTAACTCGAGCGAGACCCTCAACCATACTTTCTCCCTTCCTTTGGGCGGGCTCCGTGAGGCGGTGTGCGCCCCACATCGAATTAGGATTAAAGCTCGGAGAATCTTCCTTACAGGAGCGAACTCACTGTGCTTTACAATGACGTAATGGTAAGGCTGGAGATGATCGTGCGGGAGTGCCCCTGAGAAGACATCCCGGTGTAATACTCCCGGGTTTATTCCACGCATTTGATCTCAGCTGGTTGATTTTATGCACGTAGTTGCCCCCTGCCATCAATGTTTGAGTGAGGACAAATTCTGCAATTTTACAGGACGCAGCACAGCTGGACGGGGCAAGTGACAAATCTGCTTTTCCCGCTGATTATATACGGATGTTGACCAGAGTATGAATAGTTATGCCATGTACGGGTTTGAGAATTTAGGAGTACGCAAAGCAAGTCGTGTTTCAAAGACTCGGTAACCACGACCATGTTGAACTGTCAAATCAACTACCAGAGGTCGACGGACGCGAATGGCCGGACCATCGAAGGCAGGGAAAATTGTCCAAAAAACCACTGCGTGATTCTAAATAGGTTGGTCGTCCGAAATTCTTCAAACTTCGTAGAGGTTGTTAAGTCGATAGACAGTCCCGGAGGGAGCCGGCACATTTAATCGCCGGTCTCCACCATACTACTTAATAGCGTAACGTGTCATTCCGGGCAACGTTATCCCTTGACGACAATGGATTTGTTGAGTTGTAATAAGCGGGTCATCCGCTAGGCGTTCGCCGCCCAGAATGGGCGGCGGGCACCGCCCTGTAATAGATGTCTCGAAGGTGAGTAGCCTCTGGAGGTTTGACCGAGGATGTTAGGTAAGTTCGCACGGTTCGGTCTTAGGTAGGGAGTATGGCGTATAACAGTCCATATACATCTGATAGGAACACATAAACAGCTGTGACGATGTTAGATCCACGTAGGTCATCTGGATCTTGGTACGTGCACAATTAGACGA
seq00021   TGGATATTCTATTAACCTTCATGACGAGAATCACCAATCTGATAGGCGGTACGGTTCATCAACTTGTAGAGTGCCAGCCCGGCCTAGTGCCGTCTACAGGCCCCGGGGTACAGCTTCGGCGCATCGAGCACGATGTAAAGAACCGAGCAGTGGTGGTGCAACCTACGGAGTCCATAATTGATTATGCAAAGATCACACAATATGACAACCATAGGCCTTCTCGCCTTAATGCACCGGTCGCTACTTCATGGAGATCATGATCACAGATGGTGGGGCAGAGTGCTGCTTAGTCGCAGGCAATAGTGCCCGGACCGAGCCTAAATTCAGTGCTCGCTGACTTGGCGTTATCACCTCTCCGCCGAACGAGGGCCAGGCCGGGTAGTAACTGGAAGTTATTGTCAGTCGTCACCCATATTACACTGAAATAGCGCGCAACTGAGCGGTGATAAGCGCACAACATTCCCCGCGTAAGTCATGAGAGGAGCAACAATAACCGCGGTCTGGCAGTCGTGAGTGGTCAATTCCTTTATTCATCCACAAAGATTTGCTTCCCCTGCGCGCCTTCAGCTTGTTCCTAGGAGCAGGACCGCTTTCAAGATCTAGGGTTATTCTGATTATGTGGGATATGCTAACTCCATTGCCAAGCTTTCGTAGCCATAACACTGCTACGCCAGATGCGTATTGATATAAGTACGGCATCCGAGGGCGTACGAGGGGACTGCTTCAAACGACTACTTATTGTACGCAAGTGGATTTACAGAGGTCTCTCACCCTACTTCATGTCGTCATCATACAGCAACCCTAATGTTCGTGCAAATTATTGGTGCAGTTACTCAAAAAAGGACGATATGATTATGACACATGTTTCCTGGAGCGTCTATGGCGGCGAGAGGCGGTATTTTGTAGGAACTAGGCGCTCATGCACAACTCCTGCTTGGGGAACCTCTCCGGCCGTGTCTCCGCCAACGAGGTCTTTCAGTCGGGCGTTGAACCATTTTAAGCTGGGGATGGCGATGTTATTTTCATACGGTAATGCCCGAGTGCGTAAAAACACCGTCTCAAGCCGATATCCTCGTGATACCGCGGCCAGTCGAGAACACGTCGCGACGGGATTTCGAGCAGCAAAGTAGCAAGGCTTTCTGTTTAACATTAGAGGTATGACCACCAGTTTAGATGCTGCACACTGTCTGTGGACTATGCTCATCTGCGCAGCTGAATGCTTTATAAAGGATGTAGAAAGTCACTCAGTTGGGACGACAGCCATATGGGAAGAGTCCGTCCGGGCTCGTAGACGTAGTAACTCGAGCGAGACCCTCAACCATACTTTCTCCCTTCCTTTGGGCGGGCTCCGTGAGGCGGTGTGCGCCCCACATCGAATTAGGATTAAAGCTCGGAGAATCTTCCTTACAGGAGCGAACTCACTGTGCTTTACAATGACGTAATGGTAAGGCTGGAGATGATCGTGCGGGAGTGCCCCTGAGAAGACATCCCGGTGTAATACTCCCGGGTTTATTCCACGCATTTGATCTCAGCTGGTTGATTTTATGCACGTAGTTGCCCCCTGCCATCAATGTTTGAGTGAGGACAAATTCTGCAATTTTACAGGACGCAGCACAGCTGGACGGGGCAAGTGACAAATCTGCTTTTCCCGCTGATTATATACGGATGTTGACCAGAGTATGAATAGTTATGCCATGTACGGGTTTGAGAATTTAGGAGTACGCAAAGCAAGTCGTGTTTCAAAGACTCGGTAACCACGACCATGTTGAACTGTCAAATCAACTACCAGAGGTCGACGGACGCGAATGGCCGGACCATCGAAGGCAGGGAAAATTGTCCAAAAAACCACTGCGTGATTCTAAATAGGTTGGTCGTCCGAAATTCTTCAAACTTCGTAGAGGTTGTTAAGTCGATAGACAGTCCCGGAGGGAGCCGGCACATTTAATCGCCGGTCTCCACCATACTACTTAATAGCGTAACGTGTCATTCCGGGCAACGTTATCCCTTGACGACAATGGATTTGTTGAGTTGTAATAAGCGGGTCATCCGCTAGGCGTTCGCCGCCCAGAATGGGCGGCGGGCACCGCCCTGTAATAGATGTCTCGAAGGTGAGTAGCCTCTGGAGGTTTGACCGAGGATGTTAGGTAAGTTCGCACGGTTCGGTCTTAGGTAGGGAGTATGGCGTATAACAGTCCATATACATCTGATAGGAACACATAAACAGCTGTGACGATGTTAGATCCACGTAGGTCATCTGGATCTTGGTACGTGCACAATTAGACGA
seq00022   TGGATATTCTATTAACCTTCATGACGAGAATCACCAATCTGATAGGCGGTACGGTTCATCAACTTGTAGAGTGCCAGCCCGGCCTAGTGCCGTCTACAGGCCCCGGGGTACAGCTTCGGCGCATCGAGCACGATGTAAAGAACCGAGCAGTGGTGGTGCAACCTACGGAGTCCATAATTGATTATGCAAAGATCACACAATATGACAACCATAGGCCTTCTCGCCTTAATGCACCGGTCGCTACTTCATGGAGATCATGATCACAGATGGTGGGGCAGAGTGCTGCTTAGTCGCAGGCAATAGTGCCCGGACCGAGCCTAAATTCAGTGCTCGCTGAGTTGGCGTTATCACCTCTCCGCCGAACGAGGGCCAGGCCGGGTAGTAACTGGAAGTTATTGTCAGTCGTCACCCATATTACACTGAAATAGCGCGCAACTGAGCGGTGATAAGCGCACAACATTCCCCGCGTAAGTCATGAGAGGAGCAACAATAACCGCGGTCTGGCAGTCGTGAGTGGTCAATTCCTTTATTCATCCACAAAGATTTGCTTCCCCTGCGCGCCTTCAGCTTGTTCCTAGGAGCAGGACCGCTTTCAAGATCTAGGGTTATTCTGATTATGTGGGATATGCTAACTCCATTGCCAAGCTTTCGTAGCCATAACACTGCTACGCCAGATGCGTATTGATATAAGTACGGCATCCGAGGGCGTACGAGGGGACTGCTTCAAACGACTACTTATTGTACGCAAGTGGATTTACAGAGGTCTCTCACCCTACTTCATGTCGTCATCATACAGCAACCCTAATGTTCGTGCAAATTATTGGTGCAGTTACTCAAAAAAGGACGATATGATTATGACACATGTTTCCTGGAGCGTCTATGGCGGCGAGAGGCGGTATTTTGTAGGAACTAGGCGCTCATGCACAACTCCTGCTTGGGGAACCTCTCCGGCCGTGTCTCCGCCAACGAGGTCTTTCAGTCGGGCGTTGAACCATTTTAAGCTGGGGATGGCGATGTTATTTTCATACGGTAATGCCCGAGTGCGTAAAAACACCGTCTCAAGCCGATATCCTCGTGATACCGCGGCCAGTCGAGAACACGTCGCGACGGGATTTCGAGCAGCAAAGTAGCAAGGCTTTCTGTTTAACATTAGAGGTATGACCACCAGTTTAGATGCTGCACACTGTCTGTGGACTATGCTCATCTGCGCAGCTGAATGCTTTATAAAGGATGTAGAAAGTCACTCAGTTGGGACGACAGCCATATGGGAAGAGTCCGTCCGGGCTCGTAGACGTAGTAACTCGAGCGAGACCCTCAACCATACTTTCTCCCTTCCTTTGGGCGGGCTCCGTGAGGCGGTGTGCGCCCCACATCGAATTAGGATTAAAGCTCGGAGAATCTTCCTTACAGGAGCGAACTCACTGTGCTTTACAATGACGTAATGGTAAGGCTGGAGATGATCGTGCGGGAGTGCCCCTGAGAAGACATCCCGGTGTAATACTCCCGGGTTTATTCCACGCATTTGATCTCAGCTGGTTGATTTTATGCACGTAGTTGCCCCCTGCCATCAATGTTTGAGTGAGGACAAATTCTGCAATTTTACAGGACGCAGCACAGCTGGACGGGGCAAGTGACAAATCTGCTTTTCCCGCTGATTATATACGGATGTTGACCAGAGTATGAATAGTTATGCCATGTACGGGTTTGAGAATTTAGGAGTACGCAAAGCAAGTCGTGTTTCAAAGACTCGGTAACCACGACCATGTTGAACTGTCAAATCAACTACCAGAGGTCGACGGACGCGAATGGCCGGACCATCGAAGGCAGGGAAAATTGTCCAAAAAACCACTGCGTGATTCTAAATAGGTTGGTCGTCCGAAATTCTTCAAACTTCGTAGAGGTTGTTAAGTCGATAGACAGTCCCGGAGGGAGCCGGCACATTTAATCGCCGGTCTCCACCATACTACTTAATAGCGTAACGTGTCATTCCGGGCAACGTTATCCCTTGACGACAATGGATTTGTTGAGTTGTAATAAGCGGGTCATCCGCTAGGCGTTCGCCGCCCAGAATGGGCGGCGGGCACCGCCCTGTAATAGATGTCTCGAAGGTGAGTAGCCTCTGGAGGTTTGACCGAGGATGTTAGGTAAGTTCGCACGGTTCGGTCTTAGGTAGGGAGTATGGCGTATAACAGTCCATATACATCTGATAGGAACACATAAACAGCTGTGACGATGTTAGATCCACGTAGGTCATCTGGATCTTGGTACGTGCACAATTAGACGA
seq00023   TGGATATTCTATTAACCTTCATGACGAGAATCACCAATCTGATAGGCGGTACGGTTCATCAACTTGTAGAGTGCCAGCCCGGCCTAGTGCCGTCTACAGGCCCCGGGGTACAGCTTCGGCGCATCGAGCACGATGTAAAGAACCGAGCAGTGGTGGTGCAACCTACGGAGTCCATAATTGATTATGCAAAGATCACACAATATGACAACCATAGGCCTTCTCGCCTTAATGCACCGGTCGCTACTTCATGGAGATCATGATCACAGATGGTGGGGCAGAGTGCTGCTTAGTCGCAGGCAATAGTGCCCGGACCGAGCCTAAATTCAGTGCTCGCTGACTTGGCGTTATCACCTCTCCGCCGAACGAGGGCCAGGCCGGGTAGTAACTGGAAGTTATTGTCAGTCGTCACCCATATTACACTGAAATAGCGCGCAACTGAGCGGTGATAAGCGCACAACATTCCCCGCGTAAGTCATGAGAGGAGCAACAATAACCGCGGTCTGGCAGTCGTGAGTGGTCAATTCCTTTATTCATCCACAAAGATTTGCTTCCTCTGCGCGCCTTCAGCTTGTTCCTAGGAGCAGGACCGCTTTCAAGATCTAGGGTTATTCTGATTATGTGGGATATGCTAACTCCATTGCCAAGCTTTCGTAGCCATAACACTGCTACGCCAGATGCGTATTGATATAAGTACGGCATCCGAGGGCGTACGAGGGGACTGCTTCAAACGACTACTTATTGTACGCAAGTGGATTTACAGAGGTCTCTCACCCTACTTCATGTCGTCATCATACAGCAACCCTAATGTTCGTGCAAATTATTGGTGCAGTTACTCAAAAAAGGACGATATGATTATGACACATGTTTCCTGGAGCGTCTATGGCGGCGAGAGGCGGTATTTTGTAGGAACTAGGCGCTCATGCACAACTCCTGCTTGGAGAACCTCTCCGGCCGTGTCTCCGCCAACGAGGTCTTTCAGTCGGGCGTTGAACCATTTTAAGCTGGGGATGGCGATGTTATTTTCATACGGTAATGCCCGAGTGCGTAAAAACACCGTCTCAAGCCGATATCCTCGTGATACCGCGGCCAGTCGAGAACACGTCGCGACGGGATTTCGAGCAGCAAAGTAGCAAGGCTTTCTGTTTAACATTAGAGGTATGACCACCAGTTTAGATGCTGCACACTGTCTGTGGACTATGCTCATCTGCGCAGCTGAATGCTTTATAAAGGATGTAGAAAGTCACTCAGTTGGGACGACAGCCATATGGGAAGAGTCCGTCCGGGCTCGTAGACGTAGTAACTCGAGCGAGACCCTCAACCATACTTTCTCCCTTCCTTTGGGCGGGCTCCGTGAGGCGGTGTGCGCCCCACATCGAATTAGGATTAAAGCTCGGAGAATCTTCCTTACAGGAGCGAACTCACTGTGCTTTACAATGACGTAATGGTAAGGCTGGAGATGAGCGTGCGGGAGTGCCCCTGAGAAGACATCCCGGTGCAATACTCCCGGGTTTATTCCACGCATTTGATCTCAGCTGGTTGATTTTATGCACGTAGTTGCCCCCTGCCATCAATGTTTGAGTGAGGACAAATTCTGCAATTTTACAGGACGCAGCACAGCTGGACGGGGCAAGTGACAAATCTGCTTTTCCCGCTGATTATATACGGATGTTGACCAGAGTATGAATAGTTATGCCATGTACGGGTTTGAGAATTTAGGAGTACGCAAAGCAAGTCGTGTTTCAAAGACTCGGTAACCACGACCATGTTGAACTGTCAAATCAACTACCAGAGGTCGACGGACGCGAATGGCCGGACCATCGAAGGCAGGGAAAATTGTCCAAAAAACCACTGCGTGATTCTAAATAGGTTGGTCGTCCGAAATTCTTCAAACTTCGTAGAGGTTGTTAAGTCGATAGACAGTCCCGGAGGGAGCCGGCACATTTAATCGCCGGTCTCCACCATACTACTTAATAGCGTAACGTGTCATTCCGGGCAACGTTATCCCTTGACGACAATGGATTTGTTGAGTTGTAATAAGCGGGTCATCCGCTAGGCGTTCGCCGCCCAGAATGGGCGGCGGGCACCGCCCTGTAATAGATGTCTCGAAGGTGAGTAGCCTCTGGAGGTTTGACCGAGGATGTTAGGTAAGTTCGCACGGTTCGGTCTTAGGTAGGGAGTATGGCGTATAACAGTCCATATACATCTGATAGGAACACATAAACAGCTGTGACGATGTTAGATCCACGTAGGTCATCTGGATCTTGGTACGTGCACAATTAGACGA
seq00024   TGGATATTCTATTAACCTTCATGACGAGAATCACCAATCTGATAGGCGGTACGGTTCATCAACTTGTAGAGTGCCAGCCCGGCCTAGTGCCGTCTACAGGCCCCGGGGTACAGCTTCGGCGCATCGAGCACGATGTAAAGAACCGAGCAGTGGAGGTGCAACCTACGGAGTCCATAATTGATTATGCAAAGATCACACAATATGACAACCATAGGCCTTCTCGCCTTAATGCACCGGTCGCTACTTCATGGAGATCATGATCACAGATGGTGGGGCAGAGTGCTGCTTAGTCGCAGGCAATAGTGCCCGGACCGAGCCTAAATTCAGTGCTCGCTGACTTGGCGTTATCACCTCTCCGCCGAACGAGGGCCAGGCCGGGTAGTAACTGGAAGTTATTGTCAGTCGTCACCCATATTACACTGAAATAGCGCGCAACTGAGCGGTGATAAGCGCACAACATTCCCCGCGTAAGTCATGAGAGGAGCAACAATAACCGCGGTCTGGCAGTCGTGAGTGGTCAATTCCTTTATTCATCCACAAAGATTTGCTTCCCCTGCGCGCCTTCAGCTTGTTCCTAGGAGCAGGACCGCTTTCAAGATCTAGGGTTATTCTGATTATGTGGGATATGCTAACTCCATTGCCAAGCTTTCGTAGCCATAACACTGCTACGCCAGATGCGTATTGATATAAGTACGGCATCCGAGGGCGTACGAGGGGACTGCTTCAAACGACTACTTATTGTACGCAAGTGGATTTACAGAGGTCTCTCACCCTACTTCATGTCGTCATCATACAGCAACCCTAATGTTCGTGCAAATTATTGGTGCAGTTACTCAAAAAAGGACGATATGATTATGACACATGTTTCCTGGAGCGTCTATGGCGGCGAGAGGCGGTATTTTGTAGGAACTAGGCGCTCATGCACAACTCCTGCTTGGGGAACCTCTCCGGCCGTGTCTCCGCCAACGAGGTCTTTCAGTCGGGCGTTGAACCATTTTAAGCTGGGGATGGCGATGTTATTTTCATACGGTAATGCCCGAGTGCGTAAAAACACCGTCTCAAGCCGATATCCTCGTGATACCGCGGCCAGTCGAGAACACGTCGCGACGGGATTTCGAGCAGCAAAGTAGCAAGGCTTTCTGTTTAACATTAGAGGTATGACCACCAGTTTAGATGCTGCACACTGTCTGTGGACTATGCTCATCTGCGCAGCTGAATGCTTTATAAAGGATGTAGAAAGTCACTCAGTTGGGACGACAGCCATATGGGAAGAGTCCGTCCGGGCTCGTAGACGTAGTAACTCGAGCGAGACCCTCAACCATACTTTCTCCCTTCCTTTGGGCGGGCTCCGTGAGGCGGTGTGCGCCCCACATCGAATTAGGATTAAAGCTCGGAGAATCTTCCTTACAGGAGCGAACTCACTGTGCTTTACAATGACGTAATGGTAAGGCTGGAGATGATCGTGCGGGAGTGCCCCTGAGAAGACATCCCGGTGTAATACTCCCGGGTTTATTCCACGCATTTGATCTCAGCTGGTTGATTTTATGCACGTAGTTGCCCCCTGCCATCAATGTTTGAGTGAGGACAAATTCTGCAATTTTACAGGACGCAGCACAGCTGGACGGGGCAAGTGACAAATCTGCTTTTCCCGCTGATTATATACGGATGTTGACCAGAGTATGAATAGTTATGCCATGTACGGGTTTGAGAATTTAGGAGTACGCAAAGCAAGTCGTGTTTCAAAGACTCGGTAACCACGACCATGTTGAACTGTCAAATCAACTACCAGAGGTCGACGGACGCGAATGGCCGGACCATCGAAGGCAGGGAAAATTGTCCAAAAAACCACTGCGTGATTCTAAATAGGTTGGTCGTCCGAAATTCTTCAAACTTCGTAGAGGTTGTTAAGTCGATAGACAGTCCCGGAGGGAGCCGGCACATTTAATCGCCGGTCTCCACCATACTACTTAATAGCGTAACGTGTCATTCCGGGCAACGTTATCCCTTGACGACAATGGATTTGTTGAGTTGTAATAAGCGGGTCATCCGCTAGGCGTTCGCCGCCCAGAATGGGCGGCGGGCACCGCCCTGTAATAGATGTCTCGAAGGTGAGTAGCCTCTGGAGGTTTGACCGAGGATGTTAGGTAAGTTCGCACGGTTCGGTCTTAGGTAGGGAGTATGGCGTATAACAGTCCATATACATCTGATAGGAACACATAAACAGCTGTGACGATGTTAGATCCACGTAGGTCATCTGGATCTTGGTACGTGCACAATTAGACGA
seq00025   TGGATATTCTATTAACCTTCATGACGAGAATCACCAATCTGATAGGCGGTACGGTTCATCAACTTGTAGAGTGCCAGCCCGGCCTAGTGCCGTCTACAGGCCCCGGGGTACAGCTTCGGCGCATCGAGCACGATGTAAAGAACCGAGCAGTGGTGGTGCAACCTACGGAGTCCATAATTGATTATGCAAAGATCACACAATATGACAACCATAGGCCTTCTCGCCTTAATGCACCGGTCGCTACTTCATGGAGATCATGATCACAGATGGTGGGGCAGAGTGCTGCTTAGTCGCAGGCAATAGTGCCCGGACCGAGCCTAAATTCAGTGCTCGCTGACTTGGCGTTATCACCTCTCCGCCGAACGAGGGCCAGGCCGGGTAGTATCTGGAAGTTATTGTCAGTCGTCACCCATATTACACTGAAATAGCGCGCAACTGAGCGGTGATAAGCGCACAACATTCCCCGCGTAAGTCATGAGAGGAGCAACAATAACCGCGGTCTGGCAGTCGTGAGTGGTCAATTCCTTTATTCATCCACAAAGATTTGCTTCCCCTGCGCGCCTTCAGCTTGTTCCTAGGAGCAGGACCGCTTTCAAGATCTAGGGTTATTCTGATTATGTGGGATATGCTAACTCCATTGCCAAGCTTTCGTAGCCATAACACTGCTACGCCAGATGCGTATTGATATAAGTACGGCATCCGAGGGCGTACGAGGGGACTGCTTCAAACGACTACTTATTGTACGCAAGTGGATTTACAGAGGTCTCTCACCCTACTTCATGTCGTCATCATACAGCAACCCTAATGTTCGTGCAAATTATTGGTGCAGTTACTCAAAAAAGGACGATATGATTATGACACATGTTTCCTGGAGCGTCTATGGCGGCGAGAGGCGGTATTTTGTAGGAACTAGGCGCTCATGCACAACTCCTGCTTGGAGAACCTCTCCGGCCGTGTCTCCGCCAACGAGGTCTTTCAGTCGGGCGTTGAACCATTTTAAGCTGGGGATGGCGATGTTATTTTCATACGGTAATGCCCGAGTGCGTAAAAACACCGTCTCAAGCCGATATCCTCGTGATACCGCGGCCAGTCGAGAACACGTCGCGACGGGATTTCGAGCAGCAAAGTAGCAAGGCTTTCTGTTTAACATTAGAGGTATGACCACCAGTTTAGATGCTGCACACTGTCTGTGGACTATGCTCATCTGCGCAGCTGAATGCTTTATAAAGGATGTAGAAAGTCACTCAGTTGGGACGACAGCCATATGGGAAGAGTCCGTCCGGGCTCGTAGACGTAGTAACTCGAGCGAGACCCTCAACCATACTTTCTCCCTTCCTTTGGGCGGGCTCCGTGAGGCGGTGTGCGCCCCACATCGAATTAGGATTAAAGCTCGGAGAATCTTCCTTACAGGAGCGAACTCACTGTGCTTTACAATGACGTAATGGTAAGGCTGGAGATGAGCGTGCGGGAGTGCCCCTGAGAAGACATCCCGGTGTAATACTCCCGGGTTTATTCCACGCATTTGATCTCAGCTGGTTGATTTTATGCACGTAGTTGCCCCCTGCCATCAATGTTTGAGTGAGGACAAATTCTGCAATTTTACAGGACGCAGCACAGCTGGACGGGGCAAGTGACAAATCTGCTTTTCCCGCTGATTATATACGGATGTTGACCAGAGTATGAATAGTTATGCCATGTACGGGTTTGAGAATTTAGGAGTACGCAAAGCAAGTCGTGTTTCAAAGACTCGGTAACCACGACCATGTTGAACTGTCAAATCAACTACCAGAGGTCGACGGACGCGAATGGCCGGACCATCGAAGGCAGGGAAAATTGTCCAAAAAACCACTGCGTGATTCTAAATAGGTTGGTCGTCCGAAATTCTTCAAACTTCGTAGAGGTTGTTAAGTCGATAGACAGTCCCGGAGGGAGCCGGCACATTTAATCGCCGGTCTCCACCATACTACTTAATAGCGTAACGTGTCATTCCGGGCAACGTTATCCCTTGACGACAATGGATTTGTTGAGTTGTAATAAGCGGGTCATCCGCTAGGCGTTCGCCGCCCAGAATGGGCGGCGGGCACCGCCCTGTAATAGATGTCTCGAAGGTGAGTAGCCTCTGGAGGTTTGACCGAGGATGTTAGGTAAGTTCGCACGGTTCGGTCTTAGGTAGGGAGTATGGCGTATAACAGTCCATATACATCTGATAGGAACACATAAACAGCTGTGACGATGTTAGATCCACGTAGGTCATCTGGATCTTGGTACGTGCACAATTAGACGA
seq00026   TGGATATTCTATTAACCTTCATGACGAGAATCACCAATCTGATAGGCGGTACGGTTCATCAACTTGTAGAGTGCCAGCCCGGCCTAGTGCCGTCTACAGGCCCCGGGGTACAGCTTCGGCGCATCGAGCACGATGTAAAGAACCGAGCAGTGGTGGTGCAACCTACGGAGTCCATAATTGATTATGCAAAGATCACACAATATGACAACCATAGGCCTTCTCGCCTTAATGCACCGGTCGCTACTTCATGGAGATCATGATCACAGATGGTGGGGCAGAGTGCTGCTTAGTCGCAGGCAATAGTGCCCGGACCGAGCCTAAATTCAGTGCTCGCTGACTTGGCGTTATCACCTCTCCGCCGAACGAGGGCCAGGCCGGGTAGTAACTGGAAGTTATTGTCAGTCGTCACCCATATTACACTGAAATAGCGCGCAACTGAGCGGTGATAAGCGCACAACATTCCCCGCGTAAGTCATGAGAGGAGCAACAATAACCGCGGTCTGGCAGTCGTGAGTGGTCAATTCCTTTATTCATCCACAAAGATTTGCTTCCCCTGCGCGCCTTCAGCTTGTTCCTAGGAGCAGGACCGCTTTCAAGATCTAGGGTTATTCTGATTATGTGGGATATGCTAACTCCATTGCCAAGCTTTCGTAGCCATAACACTGCTACGCCAGATGCGTATTGATATAAGTACGGCATCCGAGGGCGTACGAGGGGACTGCTTCAAACGACTACTTATTGTACGCAAGTGGATTTACAGAGGTCTCTCACCCTACTTCATGTCGTCATCATACAGCAACCCTAATGTTCGTGCAAATTATTGGTGCAGTTACTCAAAAAAGGACGATATGATTATGACACATGTTTCCTGGAGCGTCTATGGCGGCGAGAGGCGGTATTTTGTAGGAACTAGGCGCTCATGCACAACTCCTGCTTGGGGAACCTCTCCGGCCGTGTCTCCGCCAACGAGGTCTTTCAGTCGGGCGTTGAACCATTTTAAGCTGGGGATGGCGATGTTATTTTCATACGGTAATGCCCGAGTGCGTAAAAACACCGTCTCAAGCCGATATCCTCGTGATACCGCGGCCAGTCGAGAACACGTCGCGACGGGATTTCGAGCAGCAAAGTAGCAAGGCTTTCTGTTTAACATTAGAGGTATGACCACCAGTTTAGATGCTGCACACTGTCTGTGGACTATGCTCATCTGCGCAGCTGAATGCTTTATAAAGGATGTAGAAAGTCACTCAGTTGGGACGACAGCCATATGGGAAGAGTCCGTCCGGGCTCGTAGACGTAGTAACTCGAGCGAGACCCTCAACCATACTTTCTCCCTTCCTTTGGGCGGGCTCCGTGAGGCGGTGTGCGCCCCACATCGAATTAGGATTAAAGCTCGGAGAATCTTCCTTACAGGAGCGAACTCACTGTGCTTTACAATGACGTAATGGTAAGGCTGGAGATGATCGTGCGGGAGTGCCCCTGAGAAGACATCCCGGTGTAATACTCCCGGGTTTATTCCACGCATTTGATCTCAGCTGGTTGATTTTATGCACGTAGTTGCCCCCTGCCATCAATGTTTGAGTGAGGACAAATTCTGCAATTTTACAGGACGCAGCACAGCTGGACGGGGCAAGTGACAAATCTGCTTTTCCCGCTGATTATATACGGATGTTGACCAGAGTATGAATAGTTATGCCATGTACGGGTTTGAGAATTTAGGAGTACGCAAAGCAAGTCGTGTTTCAAAGACTCGGTAACCACGACCATGTTGAACTGTCAAATCAACTACCAGAGGTCGACGGACGCGAATGGCCGGACCATCGAAGGCAGGGAAAATTGTCCAAAAAACCACTGCGTGATTCTAAATAGGTTGGTCGTCCGAAATTCTTCAAACTTCGTAGAGGTTGTTAAGTCGATAGACAGTCCCGGAGGGAGCCGGCACATTTAATCGCCGGTCTCCACCATACTACTTAATAGCGTAACGTGTCATTCCGGGCAACGTTATCCCTTGACGACAATGGATTTGTTGAGTTGTAATAAGCGGGTCATCCGCTAGGCGTTCGCCGCCCAGAATGGGCGGCGGGCACCGCCCTGTAATAGATGTCTCGAAGGTGAGTAGCCTCTGGAGGTTTGACCGAGGATGTTAGGTAAGTTCGCACGGTTCGGTCTTAGGTAGGGAGTATGGCGTATAACAGTCCATATACATCTGATAGGAACACATAAACAGCTGTGACGATGTTAGATCCACGTAGGTCATCTGGATCTTGGTACGTGCACAATTAGACGA
seq00027   TGGATATTCTATTAACCTTCATGACGAGAATCACCAATCTGATAGGCGGTACGGTTCATCAACTTGTAGAGTGCCAGCCCGGCCTAGTGCCGTCTACAGGCCCCGGGGTACAGCTTCGGCGCATCGAGCACGATGTAAAGAACCGAGCAGTGGTGGTGCAACCTACGGAGTCCATAATTGATTATGCAAAGATCACACAATATGACAACCATAGGCCTTCTCGCCTTAATGCACCGGTCGCTACTTCATGGAGATCATGATCACAGATGGTGGGGCAGAGTGCTGCTTAGTCGCAGGCAATAGTGCCCGGACCGAGCCTAAATTCAGTGCTCGCTGACTTGGCGTTATCACCTCTCCGCCGAACGAGGGCCAGGCCGGGTAGTATCTGGAAGTTATTGTCAGTCGTCACCCATATTACACTGAAATAGCGCGCAACTGAGCGGTGATAAGCGCACAACATTCCCCGCGTAAGTCATGAGAGGAGCAACAATAACCGCGGTCTGGCAGTCGTGAGTGGTCAATTCCTTTATTCATCCACAAAGATTTGCTTCCCCTGCGCGCCTTCAGCTTGTTCCTAGGAGCAGGACCGCTTTCAAGATCTAGGGTTATTCTGATTATGTGGGATATGCTAACTCCATTGCCAAGCTTTCGTAGCCATAACACTGCTACGCCAGATGCGTATTGATATAAGTACGGCATCCGAGGGCGTACGAGGGGACTGCTTCAAACGACTACTTATTGTACGCAAGTGGATTTACAGAGGTCTCTCACCCTACTTCATGTCGTCATCATACAGCAACCCTAATGTTCGTGCAAATTATTGGTGCAGTTACTCAAAAAAGGACGATATGATTATGACACATGTTTCCTGGAGCGTCTATGGCGGCGAGAGGCGGTATTTTGTAGGAACTAGGCGCTCATGCACAACTCCTGCTTGGAGAACCTCTCCGGCCGTGTCTCCGCCAACGAGGTCTTTCAGTCGGGCGTTGAACCATTTTAAGCTGGGGATGGCGATGTTATTTTCATACGGTAATGCCCGAGTGCGTAAAAACACCGTCTCAAGCCGATATCCTCGTGATACCGCGGCCAGTCGAGAACACGTCGCGACGGGATTTCGAGCAGCAAAGTAGCAAGGCTTTCTGTTTAACATTAGAGGTATGACCACCAGTTTAGATGCTGCACACTGTCTGTGGACTATGCTCATCTGCGCAGCTGAATGCTTTATAAAGGATGTAGAAAGTCACTCAGTTGGGACGACAGCCATATGGGAAGAGTCCGTCCGGGCTCGTAGACGTAGTAACTCGAGCGAGACCCTCAACCATACTTTCTCCCTTCCTTTGGGCGGGCTCCGTGAGGCGGTGTGCGCCCCACATCGAATTAGGATTAAAGCTCGGAGAATCTTCCTTACAGGAGCGAACTCACTGTGCTTTACAATGACGTAATGGTAAGGCTGGAGATGAGCGTGCGGGAGTGCCCCTGAGAAGACATCCCGGTGTAATACTCCCGGGTTTATTCCACGCATTTGATCTCAGCTGGTTGATTTTATGCACGTAGTTGCCCCCTGCCATCAATGTTTGAGTGAGGACAAATTCTGCAATTTTACAGGACGCAGCACAGCTGGACGGGGCAAGTGACAAATCTGCTTTTCCCGCTGATTATATACGGATGTTGACCAGAGTATGAATAGTTATGCCATGTACGGGTTTGAGAATTTAGGAGTACGCAAAGCAAGTCGTGTTTCAAAGACTCGGTAACCACGACCATGTTGAACTGTCAAATCAACTACCAGAGGTCGACGGACGCGAATGGCCGGACCATCGAAGGCAGGGAAAATTGTCCAAAAAACCACTGCGTGATTCTAAATAGGTTGGTCGTCCGAAATTCTTCAAACTTCGTAGAGGTTGTTAAGTCGATAGACAGTCCCGGAGGGAGCCGGCACATTTAATCGCCGGTCTCCACCATACTACTTAATAGCGTAACGTGTCATTCCGGGCAACGTTATCCCTTGACGACAATGGATTTGTTGAGTTGTAATAAGCGGGTCATCCGCTAGGCGTTCGCCGCCCAGAATGGGCGGCGGGCACCGCCCTGTAATAGATGTCTCGAAGGTGAGTAGCCTCTGGAGGTTTGACCGAGGATGTTAGGTAAGTTCGCACGGTTCGGTCTTAGGTAGGGAGTATGGCGTATAACAGTCCATATACATCTGATAGGAACACATAAACAGCTGTGACGATGTTAGATCCACGTAGGTCATCTGGATCTTGGTACGTGCACAATTAGACGA
seq00028   TGGATATTCTATTAACCTTCATGACGAGAATCACCAATCTGATAGGCGGTACGGTTCATCAACTTGTAGAGTGCCAGCCCGGCCTAGTGCCGTCTACAGGCCCCGGGGTACAGCTTCGGCGCATCGAGCACGATGTAAAGAACCGAGCAGTGGTGGTGCAACCTACGGAGTCCATAATTGATTATGCAAAGATCACACAATATGACAACCATAGGCCTTCTCGCCTTAATGCACCGGTCGCTACTTCATGGAGATCATGATCACAGATGGTGGGGCAGAGTGCTGCTTAGTCGCAGGCAATAGTGCCCGGACCGAGCCTAAATTCAGTGCTCGCTGACTTGGCGTTATCACCTCTCCGCCGAACGAGGGCCAGGCCGGGTAGTAACTGGAAGTTATTGTCAGTCGTCACCCATATTACACTGAAATAGCGCGCAACTGAGCGGTGATAAGCGCACAACATTCCCCGCGTAAGTCATGAGAGGAGCAACAATAACCGCGGTCTGGCAGTCGTGAGTGGTCAATTCCTTTATTCATCCACAAAGATTTCCTTCCCCTGCGCGCCTTCAGCTTGTTCCTAGGAGCAGGACCGCTTTCAAGATCTAGGGTTATTCTGATTATGTGGGATATGCTAACTCCATTGCCAAGCTTTCGTAGCCATAACACTGCTACGCCAGATGCGTATTGATATAAGTACGGCATCCGAGGGCGTACGAGGGGACTGCTTCAAACGACTACTTATTGTACGCAAGTGGATTTACAGAGGTCTCTCACCCTACTTCATGTCGTCATCATACAGCAACCCTAATGTTCGTGCAAATTATTGGTGCAGTTACTCAAAAAAGGACGATATGATTATGACACATGTTTCCTGGAGCGTCTATGGCGGCGAGAGGCGGTATTTTGTAGGAACTAGGCGCTCATGCACAACTCCTGCTTGGGGAACCTCTCCGGCCGTGTCTCCGCCAACGAGGTCTTTCAGTCGGGCGTTGAACCATTTTAAGCTGGGGATGGCGATGTTATTTTCATACGGTAATGCCCGAGTGCGTAAAAACACCGTCTCAAGCCGATATCCTCGTGATACCGCGGCCAGTCGAGAACACGTCGCGACGGGATTTCGAGCAGCAAAGTAGCAAGGCTTTCTGTTTAACATTAGAGGTATGACCACCAGTTTAGATGCTGCACACTGTCTGTGGACTATGCTCATCTGCGCAGCTGAATGCTTTATAAAGGATGTAGAAAGTCACTCAGTTGGGACGACAGCCATATGGGAAGAGTCCGTCCGGGCTCGTAGACGTAGTAACTCGAGCGAGACCCTCAACCATACTTTCTCCCTTCCTTTGGGCGGGCTCCGTGAGGCGGTGTGCGCCCCACATCGAATTAGGATTAAAGCTCGGAGAATCTTCCTTACAGGAGCGAACTCACTGTGCTTTACAATGACGTAATGGTAAGGCTGGAGATGATCGTGCGGGAGTGCCCCTGAGAAGACATCCCGGTGTAATACTCCCGGGTTTATTCCACGCATTTGATCTCAGCTGGTTGATTTTATGCACGTAGTTGCCCCCTGCCATCAATGTTTGAGTGAGGACAAATTCTGCAATTTTACAGGACGCAGCACAGCTGGACGGGGCAAGTGACAAATCTGCTTTTCCCGCTGATTATATACGGATGTTGACCAGAGTATGAATAGTTATGCCATGTACGGGTTTGAGAATTTAGGAGTACGCAAAGCAAGTCGTGTTTCAAAGACTCGGTAACCACGACCATGTTGAACTGTCAAATCAACTACCAGAGGTCGACGGACGCGAATGGCCGGACCATCGAAGGCAGGGAAAATTGTCCAAAAAACCACTGCGTGATTCTAAATAGGTTGGTCGTCCGAAATTCTTCAAACTTCGTAGAGGTTGTTAAGTCGATAGACAGTCCCGGAGGGAGCCGGCACATTTAATCGCCGGTCTCCACCATACTACTTAATAGCGTAACGTGTCATTCCGGGCAACGTTATCCCTTGACGACAATGGATTTGTTGAGTTGTAATAAGCGGGTCATCCGCTAGGCGTTCGCCGCCCAGAATGGGCGGCGGGCACCGCCCTGTAATAGATGTCTCGAAGGTGAGTAGCCTCTGGAGGTTTGACCGAGGATGTTAGGTAAGTTCGCACGGTTCGGTCTTAGGTAGGGAGTATGGCGTATAACAGTCCATATACATCTGATAGGAACACATAAACAGCTGTGACGATGTTAGATCCACGTAGGTCATCTGGATCTTGGTACGTGCACAATTAGACGA
seq00029   TGGATATTCTATTAACCTTCATGACGAGAATCACCAATCTGATAGGCGGTACGGTTCATCAACTTGTAGAGTGCCAGCCCGGCCTAGTGCCGTCTACAGGCCCCGGGGTACAGCTTCGGCGCATCGAGCACGATGTAAAGAACCGAGCAGTGGTGGTGCAACCTACGGAGTCCATAATTGATTATGCAAAGATCACACAATATGACAACCATAGGCCTTCTCGCCTTAATGCACCGGTCGCTACTTCATGGAGATCATGATCACAGATGGTGGGGCAGAGTGCTGCTTAGTCGCAGGCAATAGTGCCCGGACCGAGCCTAAATTCAGTGCTCGCTGACTTGGCGTTATCACCTCTCCGCCGAACGAGGGCCAGGCCGGGTAGTAACTGGAAGTTATTGTCAGTCGTCACCCATATTACACTGAAATAGCGCGCAACTGAGCGGTGATAAGCGCACAACATTCCCCGCGTAAGTCATGAGAGGAGCAACAATAACCGCGGTCTGGCAGTCGTGAGTGGTCAATTCCTTTATTCATCCACAGAGATTTGCTTCCCCTGCGCGCCTTCAGCTTGTTCCTAGGAGCAGGACCGCTTTCAAGATCTAGGGTTATTCTGATTATGTGGGATATGCTAACTCCATTGCCAAGCTTTCGTAGCCATAACACTGCTACGCCAGATGCGTATTGATATAAGTACGGCATCCGAGGGCGTACGAGGGGACTGCTTCAAACGACTACTTATTGTACGCAAGTGGATTTACAGAGGTCTCTCACCCTACTTCATGTCGTCATCATACAGCAACCCTAATGTTCGTGCAAATTATTGGTGCAGTTACTCAAAAAAGGACGATATGATTATGACACATGTTTCCTGGAGCGTCTATGGCGGCGAGAGGCGGTATTTTGTAGGAACTAGGCGCTCATGCACAACTCCTGCTTGGGGAACCTCTCCGGCCGTGTCTCCGCCAACGAGGTCTTTCAGTCGGGCGTTGAACCATTTTAAGCTGGGGATGGCGATGTTATTTTCATACGGTAATGCCCGAGTGCGTAAAAACACCGTCTCAAGCCGATATCCTCGTGATACCGCGGCCAGTCGAGAACACGTCGCGACGGGATTTCGAGCAGCAAAGTAGCAAGGCTTTCTGTTTAACATTAGAGGTATGACCACCAGTTTAGATGCTGCACACTGTCTGTGGACTATGCTCATCTGCGCAGCTGAATGCTTTATAAAGGATGTAGAAAGTCACTCAGTTGGGACGACAGCCATATGGGAAGAGTCCGTCCGGGCTCGTAGACGTAGTAACTCGAGCGAGACCCTCAACCATACTTTCTCCCTTCCTTTGGGCGGGCTCCGTGAGGCGGTGTGCGCCCCACATCGAATTAGGATTAAAGCTCGGAGAATCTTCCTTACAGGAGCGAACTCACTGTGCTTTACAATGACGTAATGGTAAGGCTGGAGATGATCGTGCGGGAGTGCCCCTGAGAAGACATCCCGGTGTAATACTCCCGGGTTTATTCCACGCATTTGATCTCAGCTGGTTGATTTTATGCACGTAGTTGCCCCCTGCCATCAATGTTTGAGTGAGGACAAATTCTGCAATTTTACAGGACGCAGCACAGCTGGACGGGGCAAGTGACAAATCTGCTTTTCCCGCTGATTATATACGGATGTTGACCAGAGTATGAATAGTTATGCCATGTACGGGTTTGAGAATTTAGGAGTACGCAAAGCAAGTCGTGTTTCAAAGACTCGGTAACCACGACCATGTTGAACTGTCAAATCAACTACCAGAGGTCGACGGACGCGAATGGCCGGACCATCGAAGGCAGGGAAAATTGTCCAAAAAACCACTGCGTGATTCTAAATAGGTTGGTCGTCCGAAATTCTTCAAACTTCGTAGAGGTTGTTAAGTCGATAGACAGTCCCGGAGGGAGCCGGCACATTTAATCGCCGGTCTCCACCATACTACTTAATAGCGTAACGTGTCATTCCGGGCAACGTTATCCCTTGACGACAATGGATTTGTTGAGTTGTAATAAGCGGGTCATCCGCTAGGCGTTCGCCGCCCAGAATGGGCGGCGGGCACCGCCCTGTAATAGATGTCTCGAAGGTGAGTAGCCTCTGGAGGTTTGACCGAGGATGTTAGGTAAGTTCGCACGGTTCGGTCTTAGGTAGGGAGTATGGCGTATAACAGTCCATATACATCTGATAGGAACACATAAACAGCTGTGACGATGTTAGATCCACGTAGGTCATCTGGATCTTGGTACGTGCACAATTAGACGA
seq00030   TGGATATTCTATTAACCTTCATGACGAGAATCACCAATCTGATAGGCGGTACGGTTCATCAACTTGTAGAGTGCCAGCCCGGCCTAGTGCCGTCTACAGGCCCCGGGGTACAGCTTCGGCGCATCGAGCACGATGTAAAGAACCGAGCAGTGGTGGTGCAACCTACGGAGTCCATAATTGATTATGCAAAGATCACACAATATGACAACCATAGGCCTTCTCGCCTTAATGCACCGGTCGCTACTTCATGGAGATCATGATCACAGATGGTGGGGCAGAGTGCTGCTTAGTCGCAGGCAATAGTGCCCGGACCGAGCCTAAATTCAGTGCTCGCTGACTTGGCGTTATCACCTCTCCGCCGAACGAGGGCCAGGCCGGGTAGTATCTGGAAGTTATTGTCAGTCGTCACCCATATTACACTGAAATAGCGCGCAACTGAGCGGTGATAAGCGCACAACATTCCCCGCGTAAGTCATGAGAGGAGCAACAATAACCGCGGTCTGGCAGTCGTGAGTGGTCAATTCCTTTATTCATCCACAAAGATTTGCTTCCCCTGCGCGCCTTCAGCTTGTTCCTAGGAGCAGGACCGCTTTCAAGATCTAGGGTTATTCTGATTATGTGGGATATGCTAACTCCATTGCCAAGCTTTCGTAGCCATAACACTGCTACGCCAGATGCGTATTGATATAAGTACGGCATCCGAGGGCGTACGAGGGGACTGCTTCAAACGACTACTTATTGTACGCAAGTGGATTTACAGAGGTCTCTCACCCTACTTCATGTCGTCATCATACAGCAACCCTAATGTTCGTGCAAATTATTGGTGCAGTTACTCAAAAAAGGACGATATGATTATGACACATGTTTCCTGGAGCGTCTATGGCGGCGAGAGGCGGTATTTTGTAGGAACTAGGCGCTCATGCACAACTCCTGCTTGGAGAACCTCTCCGGCCGTGTCTCCGCCAACGAGGTCTTTCAGTCGGGCGTTGAACCATTTTAAGCTGGGGATGGCGATGTTATTTTCATACGGTAATGCCCGAGTGCGTAAAAACACCGTCTCAAGCCGATATCCTCGTGATACCGCGGCCAGTCGAGAACACGTCGCGACGGGATTTCGAGCAGCAAAGTAGCAAGGCTTTCTGTTTAACATTAGAGGTATGACCACCAGTTTAGATGCTGCACACTGTCTGTGGACTATGCTCATCTGCGCAGCTGAATGCTTTATAAAGGATGTAGAAAGTCACTCAGTTGGGACGACAGCCATATGGGAAGAGTCCGTCCGGGCTCGTAGACGTAGTAACTCGAGCGAGACCCTCAACCATACTTTCTCCCTTCCTTTGGGCGGGCTCCGTGAGGCGGTGTGCGCCCCACATCGAATTAGGATTAAAGCTCGGAGAATCTTCCTTACAGGAGCGAACTCACTGTGCTTTACAATGACGTAATGGTAAGGCTGGAGATGAGCGTGCGGGAGTGCCCCTGAGAAGACATCCCGGTGTAATACTCCCGGGTTTATTCCACGCATTTGATCTCAGCTGGTTGATTTTATGCACGTAGTTGCCCCCTGCCATCAATGTTTGAGTGAGGACAAATTCTGCAATTTTACAGGACGCAGCACAGCTGGACGGGGCAAGTGACAAATCTGCTTTTCCCGCTGATTATATACGGATGTTGACCAGAGTATGAATAGTTATGCCATGTACGGGTTTGAGAATTTAGGAGTACGCAAAGCAAGTCGTGTTTCAAAGACTCGGTAACCACGACCATGTTGAACTGTCAAATCAACTACCAGAGGTCGACGGACGCGAATGGCCGGACCATCGAAGGCAGGGAAAATTGTCCAAAAAACCACTGCGTGATTCTAAATAGGTTGGTCGTCCGAAATTCTTCAAACTTCGTAGAGGTTGTTAAGTCGATAGACAGTCCCGGAGGGAGCCGGCACATTTAATCGCCGGTCTCCACCATACTACTTAATAGCGTAACGTGTCATTCCGGGCAACGTTATCCCTTGACGACAATGGATTTGTTGAGTTGTAATAAGCGGGTCATCCGCTAGGCGTTCGCCGCCCAGAATGGGCGGCGGGCACCGCCCTGTAATAGATGTCTCGAAGGTGAGTAGCCTCTGGAGGTTTGACCGAGGATGTTAGGTAAGTTCGCACGGTTCGGTCTTAGGTAGGGAGTATGGCGTATAACAGTCCATATACATCTGATAGGAACACATAAACAGCTGTGACGATGTTAGATCCACGTAGGTCATCTGGATCTTGGTACGTGCACAATTAGACGA
seq00031   TGGATATTCTATTAACCTTCATGACGAGAATCACCAATCTGATAGGCGGTACGGTTCATCAACTTGTAGAGTGCCAGCCCGGCCTAGTGCCGTCTACAGGCCCCGGGGTACAGCTTCGGCGCATCGAGCACGATGTAAAGAACCGAGCAGTGGTGGTGCAACCTACGGAGTCCATAATTGATTATGCAAAGATCACACAATATGACAACCATAGGCCTTCTCGCCTTAATGCACCGGTCGCTACTTCATGGAGATCATGATCACAGATGGTGGGGCAGAGTGCTGCTTAGTCGCAGGCAATAGTGCCCGGACCGAGCCTAAATTCAGTGCTCGCTGACTTGGCGTTATCACCTCTCCGCCGAACGAGGGCCAGGCCGGGTAGTAACTGGAAGTTATTGTCAGTCGTCACCCATATTACACTGAAATAGCGCGCAACTGAGCGGTGATAAGCGCACAACATTCCCCGCGTAAGTCATGAGAGGAGCAACAATAACCGCGGTCTGGCAGTCGTGAGTGGTCAATTCCTTTATTCATCCACAAAGATTTGCTTCCCCTGCGCGCCTTCAGCTTGTTCCTAGGAGCAGGACCGCTTTCAAGATCTAGGGTTATTCTGATTATGTGGGATATGCTAACTCCATTGCCAAGCTTTCGTAGCCATAACACTGCTACGCCAGATGCGTATTGATATAAGTACGGCATCCGAGGGCGTACGAGGGGACTGCTTCAAACGACTACTTATTGTACGCAAGTGGATTTACAGAGGTCTCTCACCCTACTTCATGTCGTCATCATACAGCAACCCTAATGTTCGTGCAAATTATTGGTGCAGTTACTCAAAAAAGGACGATATGATTATGACACATGTTTCCTGGAGCGTCTATGGCGGCGAGAGGCGGTATTTTGTAGGAACTAGGCGCTCATGCACAACTCCTGCTTGGGGAACCTCTCCGGCCGTGTCTCCGCCAACGAGGTCTTTCAGTCGGGCGTTGAACCATTTTAAGCTGGGGATGGCGATGTTATTTTCATACGGTAATGCCCGAGTGCGTAAAAACACCGTCTCAAGCCGATATCCTCGTGATACCGCGGCCAGTCGAGAACACGTCGCGACGGGATTTCGAGCAGCAAAGTAGCAAGGCTTTCTGTTTAACATTAGAGGTATGACCACCAGTTTAGATGCTGCACACTGTCTGTGGACTATGCTCATCTGCGCAGCTGAATGCTTTATAAAGGATGTAGAAAGTCACTCAGTTGGGACGACAGCCATATGGGAAGAGTCCGTCCGGGCTCGTAGACGTAGTAACTCGAGCGAGACCCTCAACCATACTTTCTCCCTTCCTTTGGGCGGGCTCCGTGAGGCGGTGTGCGCCCCACATCGAATTAGGATTAAAGCTCGGAGAATCTTCCTTACAGGAGCGAACTCACTGTGCTTTACAATGACGTAATGGTAAGGCTGGAGATGATCGTGCGGGAGTGCCCCTGAGAAGACATCCCGGTGTAATACTCCCGGGTTTATTCCACGCATTTGATCTCAGCTGGTTGATTTTATGCACGTAGTTGCCCCCTGCCATCAATGTTTGAGTGAGGACAAATTCTGCAATTTTACAGGACGCAGCACAGCTGGACGGGGCAAGTGACAAATCTGCTTTTCCCGCTGATTATATACGGATGTTGACCAGAGTATGAATAGTTATGCCATGTACGGGTTTGAGAATTTAGGAGTACGCAAAGCAAGTCGTGTTTCAAAGACTCGGTAACCACGACCATGTTGAACTGTCAAATCAACTACCAGAGGTCGACGGACGCGAATGGCCGGACCATCGAAGGCAGGGAAAATTGTCCAAAAAACCACTGCGTGATTCTAAATAGGTTGGTCGTCCGAAATTCTTCAAACTTCGTAGAGGTTGTTAAGTCGATAGACAGTCCCGGAGGGAGCCGGCACATTTAATCGCCGGTCTCCACCATACTACTTAATAGCGTAACGTGTCATTCCGGGCAACGTTATCCCTTGACGACAATGGATTTGTTGAGTTGTAATAAGCGGGTCATCCGCTAGGCGTTCGCCGCCCAGAATGGGCGGCGGGCACCGCCCTGTAATAGATGTCTCGAAGGTGAGTAGCCTCTGGAGGTTTGACCGAGGATGTTAGGTAAGTTCGCACGGTTCGGTCTTAGGTAGGGAGTATGGCGTATAACAGTCCATATACATCTGATAGGAACACATAAACAGCTGTGACGATGTTAGATCCACGTAGGTCATCTGGATCTTGGTACGTGCACAATTAGACGA
seq00032   TGGATATTCTATTAACCTTCATGACGAGAATCACCAATCTGATAGGCGGTACGGTTCATCAACTTGTAGAGTGCCAGCCCGGCCTAGTGCCGTCTACAGGCCCCGGGGTACAGCTTCGGCGCATCGAGCACGATGTAAAGAACCGAGCAGTGGTGGTGCAACCTACGGAGTCCATAATTGATTATGCAAAGATCACACAATATGACAACCATAGGCCTTCTCGCCTTAATGCACCGGTCGCTACTTCATGGAGATCATGATCACAGATGGTGGGGCAGAGTGCTGCTTAGTCGCAGGCAATAGTGCCCGGACCGAGCCTAAATTCAGTGCTCGCTGACTTGGCGTTATCACCTCTCCGCCGAACGAGGGCCAGGCCGGGTAGTATCTGGAAGTTATTGTCAGTCGTCACCCATATTACACTGAAATAGCGCGCAACTGAGCGGTGATAAGCGCACAACATTCCCCGCGTAAGTCATGAGAGGAGCAACAATAACCGCGGTCTGGCAGTCGTGAGTGGTCAATTCCTTTATTCATCCACAAAGATTTGCTTCCCCTGCGCGCCTTCAGCTTGTTCCTAGGAGCAGGACCGCTTTCAAGATCTAGGGTTATTCTGATTATGTGGGATATGCTAACTCCATTGCCAAGCTTTCGTAGCCATAACACTGCTACGCCAGATGCGTATTGATATAAGTACGGCATCCGAGGGCGTACGAGGGGACTGCTTCAAACGACTACTTATTGTACGCAAGTGGATTTACAGAGGTCTCTCACCCTACTTCATGTCGTCATCATACAGCAACCCTAATGTTCGTGCAAATTATTGGTGCAGTTACTCAAAAAAGGACGATATGATTATGACACATGTTTCCTGGAGCGTCTATGGCGGCGAGAGGCGGTATTTTGTAGGAACTAGGCGCTCATGCACAACTCCTGCTTGGAGAACCTCTCCGGCCGTGTCTCCGCCAACGAGGTCTTTCAGTCGGGCGTTGAACCATTTTAAGCTGGGGATGGCGATGTTATTTTCATACGGTAATGCCCGAGTGCGTAAAAACACCGTCTCAAGCCGATATCCTCGTGATACCGCGGCCAGTCGAGAACACGTCGCGACGGGATTTCGAGCAGCAAAGTAGCAAGGCTTTCTGTTTAACATTAGAGGTATGACCACCAGTTTAGATGCTGCACACTGTCTGTGGACTATGCTCATCTGCGCAGCTGAATGCTTTATAAAGGATGTAGAAAGTCACTCAGTTGGGACGACAGCCATATGGGAAGAGTCCGTCCGGGCTCGTAGACGTAGTAACTCGAGCGAGACCCTCAACCATACTTTCTCCCTTCCTTTGGGCGGGCTCCGTGAGGCGGTGTGCGCCCCACATCGAATTAGGATTAAAGCTCGGAGAATCTTCCTTACAGGAGCGAACTCACTGTGCTTTACAATGACGTAATGGTAAGGCTGGAGATGAGCGTGCGGGAGTGCCCCTGAGAAGACATCCCGGTGTAATACTCCCGGGTTTATTCCACGCATTTGATCTCAGCTGGTTGATTTTATGCACGTAGTTGCCCCCTGCCATCAATGTTTGAGTGAGGACAAATTCTGCAATTTTACAGGACGCAGCACAGCTGGACGGGGCAAGTGACAAATCTGCTTTTCCCGCTGATTATATACGGATGTTGACCAGAGTATGAATAGTTATGCCATGTACGGGTTTGAGAATTTAGGAGTACGCAAAGCAAGTCGTGTTTCAAAGACTCGGTAACCACGACCATGTTGAACTGTCAAATCAACTACCAGAGGTCGACGGACGCGAATGGCCGGACCATCGAAGGCAGGGAAAATTGTCCAAAAAACCACTGCGTGATTCTAAATAGGTTGGTCGTCCGAAATTCTTCAAACTTCGTAGAGGTTGTTAAGTCGATAGACAGTCCCGGAGGGAGCCGGCACATTTAATCGCCGGTCTCCACCATACTACTTAATAGCGTAACGTGTCATTCCGGGCAACGTTATCCCTTGACGACAATGGATTTGTTGAGTTGTAATAAGCGGGTCATCCGCTAGGCGTTCGCCGCCCAGAATGGGCGGCGGGCACCGCCCTGTAATAGATGTCTCGAAGGTGAGTAGCCTCTGGAGGTTTGACCGAGGATGTTAGGTAAGTTCGCACGGTTCGGTCTTAGGTAGGGAGTATGGCGTATAACAGTCCATATACATCTGATAGGAACACATAAACAGCTGTGACGATGTTAGATCCACGTAGGTCATCTGGATCTTGGTACGTGCACAATTAGACGA
seq00033   TGGATATTCTATTAACCTTCATGACGAGAATCACCAATCTGATAGGCGGTACGGTTCATCAACTTGTAGAGTGCCAGCCCGGCCTAGTGCCGTCTACAGGCCCCGGGGTACAGCTTCGGCGCATCGAGCACGATGTAAAGAACCGAGCAGTGGTGGTGCAACCTACGGAGTCCATAATTGATTATGCAAAGATCACACAATATGACAACCATAGGCCTTCTCGCCTTAATGCACCGGTCGCTACTTCATGGAGATCATGATCACAGATGGTGGGGCAGAGTGCTGCTTAGTCGCAGGCAATAGTGCCCGGACCGAGCCTAAATTCAGTGCTCGCTGACTTGGCGTTATCACCTCTCCGCCGAACGAGGGCCAGGCCGGGTAGTAACTGGAAGTTATTGTCAGTCGTCACCCATATTACACTGAAATAGCGCGCAACTGAGCGGTGATAAGCGCACAACATTCCCCGCGTAAGTCATGAGAGGAGCAACAATAACCGCGGTCTGGCAGTCGTGAGTGGTCAATTCCTTTATTCATCCACAAAGATTTGCTTCCCCTGCGCGCCTTCAGCTTGTTCCTAGGAGCAGGACCGCTTTCAAGATCTAGGGTTATTCTGATTATGTGGGATATGCTAACTCCATTGCCAAGCTTTCGTAGCCATAACACTGCTACGCCAGATGCGTATTGATATAAGTACGGCATCCGAGGGCGTACGAGGGGACTGCTTCAAACGACTACTTATTGTACGCAAGTGGATTTACAGAGGTCTCTCACCCTACTTCATGTCGTCATCATACAGCAACCCTAATGTTCGTGCAAATTATTGGTGCAGTTACTCAAAAAAGGACGATATGATTATGACACATGTTTCCTGGAGCGTCTATGGCGGCGAGAGGCGGTATTTTGTAGGAACTAGGCGCTCATGCACAACTCCTGCTTGGAGAACCTCTCCGGCCGTGTCTCCGCCAACGAGGTCTTTCAGTCGGGCGTTGAACCATTTTAAGCTGGGGATGGCGATGTTATTTTCATACGGTAATGCCCGAGTGCGTAAAAACACCGTCTCAAGCCGATATCCTCGTGATACCGCGGCCAGTCGAGAACACGTCGCGACGGGATTTCGAGCAGCAAAGTAGCAAGGCTTTCTGTTTAACATTAGAGGTATGACCACCAGTTTAGATGCTGCACACTGTCTGTGGACTATGCTCATCTGCGCAGCTGAATGCTTTATAAAGGATGTAGAAAGTCACTCAGTTGGGACGACAGCCATATGGGAAGAGTCCGTCCGGGCTCGTAGACGTAGTAACTCGAGCGAGACCCTCAACCATACTTTCTCCCTTCCTTTGGGCGGGCTCCGTGAGGCGGTGTGCGCCCCACATCGAATTAGGATTAAAGCTCGGAGAATCTTCCTTACAGGAGCGAACTCACTGTGCTTTACAATGACGTAATGGTAAGGCTGGAGATGAGCGTGCGGGAGTGCCCCTGAGAAGACATCCCGGTGTAATACTCCCGGGTTTATTCCACGCATTTGATCTCAGCTGGTTGATTTTATGCACGTAGTTGCCCCCTGCCATCAATGTTTGAGTGAGGACAAATTCTGCAATTTTACAGGACGCAGCACAGCTGGACGGGGCAAGTGACAAATCTGCTTTTCCCGCTGATTATATACGGATGTTGACCAGAGTATGAATAGTTATGCCATGTACGGGTTTGAGAATTTAGGAGTACGCAAAGCAAGTCGTGTTTCAAAGACTCGGTAACCACGACCATGTTGAACTGTCAAATCAACTACCAGAGGTCGACGGACGCGAATGGCCGGACCATCGAAGGCAGGGAAAATTGTCCAAAAAACCACTGCGTGATTCTAAATAGGTTGGTCGTCCGAAATTCTTCAAACTTCGTAGAGGTTGTTAAGTCGATAGACAGTCCCGGAGGGAGCCGGCACATTTAATCGCCGGTCTCCACCATACTACTTAATAGCGTAACGTGTCATTCCGGGCAACGTTATCCCTTGACGACAATGGATTTGTTGAGTTGTAATAAGCGGGTCATCCGCTAGGCGTTCGCCGCCCAGAATGGGCGGCGGGCACCGCCCTGTAATAGATGTCTCGAAGGTGAGTAGCCTCTGGAGGTTTGACCGAGGATGTTAGGTAAGTTCGCACGGTTCGGTCTTAGGTAGGGAGTATGGCGTATAACAGTCCATATACATCTGATAGGAACACATAAACAGCTGTGACGATGTTAGATCCACGTAGGTCATCTGGATCTTGGTACGTGCACAATTAGACGA
