# Supplementary material for: How Good Are Indirect Tests at Detecting Recombination in Human mtDNA?
Source: G3 (Bethesda). 2013 Jul 1;3(7):1095–104. doi: 10.1534/g3.113.006510 (PMC3704238; doi:10.1534/g3.113.006510)
Supplement: Supporting Information [file supp_g3.113.006510_FileS2.gz › SequenceData/mtDNA_ratehet&popgrowth/0/3rdbase/Infiles/0_28-new.txt]

33 2284
seq00001   AAACGACGAAACGTAAGGACCTTAAAGCGACGAGTGTGACCCCAGGAAAGCAGATCTACGCTGGCACTAGGCGATATTCCGGAACCGCATACATTCGCTGTGGGTGTAGGAATTACAAAAAATGCAAATGGTGCGGTCCTTTATAGGCCCCCACTTACCTCCTGTCGGCTCCCCTTTATTTACGGCAATTACGACCTACTGGCAGTGCCGAATTCATACGGATATCTACCAGGCACTAAAGACCACACCCCTCGCAGGGGCAAAATTCGATAGTTCAGGCTCAGTATAGACTTGTGATCCTAGGGTCACCTGAGGCGTGATCGGACTAGTAAGTCTACACGAGCTGAGATACTGATCGCCAAAAAAGGAAGTCGATGATCGTTGCGAGGTTACCCGCTACGAACCGAGCATGATCACACTTAGTCCACGATCTGCTGTTCCCGCCGGATTGAGGGTCACCGAAGCACCTTGGCGGCGATTGATAATGGCGATAGCGGGAGTTCCTAACTCCTTTTTCCGACGCGTCATGCGGATCTCCGCCGCTGGTAGCGGCCTGTACGATTAGTACTGGGGCTAGGCTTCGTGGTCTCCGCGGGAACGTGCAAGCGGTTCGGGCCCCCCTTCTTCTTATTTTTTTGCGAAACATACCCTTCTGTATAATATAGTTATCCTGAGCTTCGGCAATACAACTCCGTGGTGTGTGCTGAACGGCGCTGCTAGCACGGCCGAGACAACTCCCCAAACCCCCGCGGGTGGATTACTCTTGCTAAACGGGTTGAATTTTCACTGCCATGGCGGGAGCTGAGAGTACCGGTAATACCGGATCGTTCTTTCCATCCGTGTTGACGCGGGGCCTCGTCCGGAAGTTGGAGACCGCCTCCGTACTGCTCAGCGCGCCCATAGCAGCGCCGCGTTCCTCCACCCGGTCACGGCTAACAATCTGGCTTGGAGCTTGCGGTTTTGGATGCCCCTAATAGGGGCGTCGTAGGCGTATACCCTACTAAGGGCGATTGGCATCGCGCCAAAAGCATGGAGTGGTAATTACCTATGGATAGGTTGTCATAGTGAATGCTTGTATCCTGACTGGTCCTGCAGTTCTAGATTGGAGTTTACGCTTTGTAGAGTGTGTATTTGTTAAAAATCAGCATATGGAGGGCCAAATCGGCTGGGTCGAAGCCATCTGGGGACGGGGCTTGAAGTGTGATATAAGGGGTCACCGGCTAAGCACTATACCGCTGATTCGCGCCTAGCCACCAACTCCAATTCGCGCGAAAGAATTGCGCGCCCATTCCCCAGTGGCACACGGTATCTAATTGCGTGTAGGACCAAACTCTTAAGGACAGAGACTCATATGCACGGAAACAATCTGTTGATAAATAGCCGATGCGAACGCCGACTTGCTAGGATGTTGAATGACCTTCTCACGCCTGGAGAAGAGGTCAATTTTTTTCTAAGTTATTAAAAAGACAAAATCGTAATCTGAGAACGTTTCTTTAGCCAATATCATTCGCTGGCCCGAGATTGTCCCTGCGATAGTATGCAGAGTGTCGTTCATGGTGCTCTAGGGAGACAGAGGGTAGTGAAGGTCTCATTTGGTTTTACGTGATGTGCGAGTTGTTTATCACTCTTGTAATCGCCGTTGCTTAAAGACCCATAACCACCTTAATTTTGTGAAACTCATGTCCGTAACTTTCGATAGACTTACTCAGTGGGGCTTTTTGACCCCTTTTGTGCGAGGCTGTATCGTTGGATTAAGCGCTGAGGGATCTATCCTTCCGCCACTCTTAAATTGAAGAACCAGCTCTTGCGCAAGCTCTACGCAAAGTGAAAACGAGGATCGCTTGTTGACCCGCGAAGGTAGTACTCTTAACCCTAGTGTAATACTCAGTAGGGGTCTATTGCGCTGCTATCGCTACCTCTCTTTGAATGGATCCAAGCTACACGAGCAGAAACAATTGTTTAAAGTTGCACCAATGGCCCAAGAGTGTCGTAAATTCGTGGTGGAACTAGCCGGCATCAACTGACGAAAAACTTGATTGTACGAGGAAACTCCGTACCCGGCTATAAGGCGATACTTTGATGGCTTTGTACATTCTGAGCCATGAGCCGAATCCCGGGGCCCATACAGTGATCCCGAAGTGTCCGGACCCGTTTAGGGGTTGGGTTTATTCAACCTAGTCAGTTCAACCGCCGTCGGCAAAAGAAGTCGAGGTGGCTTTTGCAGTTTTAATGTTGTGTACTCACGAGCCCGGGTTGGCATTTTGCGATAGCGCTCGCTTAGGGC
seq00002   AAACGACGAAACGTAAGGACCTTAAAGCGACGAGTGTGACCCCAGGAAAGCAGATCTACGCTGGCACTAGGCGATATTCCGGAACCGCATACATTCGCTGTGGGTGTAGGAAATACAAAAAATGCAAATGGTGCGGTCCTTTATAGGCCCCCACTTACCTCCTGTCGGCTCCCCTTTATTTACGGCAATTACGACCTACTGGCAGTGCCGAATTCATACGGATATCTACCAGGCACTAAAGACCACACCCCTCGCAGGGGCAAAATTCGATAGTTCAGGCTCAGTATAGACTTGTGATCCTAGGGTCACCTGAGGCGTGATCGGACTAGTAAGTCTACACGAGCTGAGATACTGATCGCCAAAAAAGGAAGTCGATGATCGTTGCGAGGTTACCCGCTACGAACCGAGCATGATCACACTTAGTCCACGATCTGCTGTTCCCGCCGGATTGAGGGTCACCGAAGCACCTTGGCGGCGATTGATAATGGCGATAGCGGGAGTTCCTAACTCCTTTTTCCGACGCGTCATGCGGATCTCCGCCGCTGGTAGCGGCCTGTACGATTAGTACTGGGGCTAGGCTTCGTGTTCTCCGCGGGAACGTGCAAGCGGTTCGGGCCCCCCTTCTTCTTATTTTTTTGCGAAACATACCCTTCTGTATAATATAGTTATCCTGAGCTTCGGCAATACAACTCCGTGGTGTGTGCTGAACGGCGCTGCTAGCACGGCCGAGACAACTCCCCAAACCCCCGCGGGTGGATTACTCTTGCTAAACGGGTTGAATTTTCACTGCCATGGCGGGAGCTGAGAGTACCGGTAATACCGGATCGTTCTTTCCATCCGTGTTGACGCGGGGCCTCGTCCGGAAGTTGGAGACCGCCTCCGTACTGCTCAGCGCGCCCATAGCAGCGCCGCGTTCCTCCACCCGGTCACGGCTAACAATCTGGCTTGGAGCTTGCGGTTTTGGATGCCCCTAATAGGGGCTTCGTAGGCGTATACCCTACTAAGGGCGATTGGCATCGCGCCAAAAGCATGGAGTGGTAATTACCTATGGATAGGTTGTCATAGTGAATGCTTGTATCCTGACTGGTCCTGCAGTTCTAGATTGGAGTTTACGCTTTGTAGAGTGTGTATTTGTTAAAAATCAGCATATGGAGGGCCAAATCGGCTGGGTCGAAGCCATCTGGGGACGGGGCTTGAAGTGTGATATAAGGGGTCACCGGCTAAGCACTATACCGCTGATTCGCGCCTAGCCACCAACTCCAATTCGCGCGAAAGAATTGCGCGCCCATTCCCCAGTGGCACACGGTATCTAATTGCGTGTAGGACCAAACTCTTAAGGACAGAGACTCATATGCACGGAAACAATCTGTTGATAAATAGCCGATGCGAACGCCGACTTGCTAGGATGTTGAATGACCTTCTCACGCCTGGAGAAGAGGTCAATTTTTTTCTAAGTTATTAAAAAGACAAAATCGTAATCTGAGAACGTTTCTTTAGCCAATATCATTCGCTGGCCCGAGATTGTCCCTGCGATAGTATGCAGAGTGTCGTTCATGGTGCTCTAGGGAGACAGAGGGTAGTGAAGGTCTCATTTGGTTTTACGTGATGTGCGAGTTGTTTATCACTCTTGTAATCGCCGTTGCTTAAAGACCCATAACCACCTTAATTTTGTGAAACTCATGTCCGTAACTTTCGATAGACTTACTCAGTGGGGCTTTTTGACCCCTTTTGTGCGAGGCTGTATCGTTGGATTAAGCGCTGAGGGATCTATCCTTCCGCCACTCTTAAATTGAAGAACCAGCTCTTGCGCAAGCTCTACGCAAAGTGAAAACGAGGATCGCTTGTTGACCCGCGAAGGTAGTACTCTTAACCCTAGTGTAATACTCAGTAGGGGTCTATTGCGCTGCTATCGCTACCTCTCTTTGAATGGATCCAAGCTACACGAGCAGAAACAATTGTTTAAAGTTGCACCAATGGCCCAAGAGTGTCGTAAATTCGTGGTGGAACTAGCCGGCATCAACTGACGAAAAACTTGATTGTACGAGGAAACTCCGTACCCGGCTATAAGGCGATACTTTGATGGCTTTGTACATTCTGAGCCATGAGCCGAATCCCGGGGCCCATACAGTGATCCCGAAGTGTCCGGACCCGTTTAGGGGTTGGGTTTATTCAACCTAGTCAGTTCAACCGCCGTCGGCAAAAGAAGTCGAGGTGGCTTTTGGAGTTTTAATGTTGTGTACTCACGAGCCCGGGTTGGCATTTTGCGATAGCGCTCGCTTAGGGC
seq00003   AAACGACGAAACGTAAGGACCTTAAAGCGACGAGTGTGACCCCAGGAAAGCAGATCTACGCTGGCACTAGGCGATATTCCGGAACCGCATACATTCGCTGTGGGTGTAGGAATTACAAAAAATGCAAATGGTGCGGTCCTTTATAGGCCCCCACTTACCTCCTGTCGGCTCCCCTTTATTTACGGCAATTACGACCTACTGGCAGTGCCGAATTCATACGGATATCTACCAGGCACTAAAGACCACACCCCTCTCAGGGGCAAAATTCGATAGTTCAGGCTCAGTATAGACTTGTGATCCTAGGGTCACCTGAGGCGTGATCGGACTAGTAAGTCTACACGAGCTGAGATACTGATCGCCAAAAAAGGAAGTCGATGATCGTTGCGAGGTTACCCGCTACGAACCGAGCATGATCACACTTAGTCCACGATCTGCTGTTCCCGCCGGATTGAGGGTCACCGAAGCACCTTGGCGGCGATTGATAATGGCGATAGCGGGAGTTCCTAACTCCTTTTTCCGACGCGTCATGCGGATCTCCGCCGCTGGTAGCGGCCTGTACGATTAGTACTGGGGCTAGGCTTCGTGTTCTCCGCGGGAACGTGCAAGCGGTTCGGGCCCCCCTTCTTCTTATTTTTTTGCGAAACATACCCTTCTGTATAATATAGTTATCCTGAGCTTCGGCAATACAACTCCGTGGTGTGTGCTGAACGGCGCTGCTAGCACGGCCGAGACAACTCCCCAAACCCCCGCGGGTGGATTACTCTTGCTAAACGGGTTGAATTTTCACTGCCATGGCGGGAGCTGAGAGTACCGGTAATACCGGATCGTTCTTTCCATCCGTGTTGACGCGGGGCCTCGTCCGGAAGTTGGAGACCGCCTCCGTACTGCTCAGCGCGCCCATAGCAGCGCCGCGTTCCTCCACCCGGTCACGGCTAACAATCTGGCTTGGAGCTTGCGGTTTTGGATGCCCCTAATAGGGGCTTCGTAGGCGTATACCCTACTAAGGGCGATTGGCATCGCGCCAAAAGCATGGAGTGGTAATTACCTATGGATAGGTTGTCATAGTGAATGCTTGTATCCTGACTGGTCCTGCAGTTCTAGATTGGAGTTTACGCTTTGTAGAGTGTGTATTTGTTAAAAATCAGCATATGGAGGGCCAAATCGGCTGGGTCGAAGCCATCTGGGGACGGGGCTTGAAGTGTGATATAAGGGGTCACCGGCTAAGCACTATACCGCTGATTCGCGCCTAGCCACCAACTCCAATTCGCGCGAAAGAATTGCGCGCCCATTCCCCAGTGGCACACGGTATCTAATTGCGTGTAGGACCAAACTCTTAAGGACAGAGACTCATATGCACGGAAACAATCTGTTGATAAATAGCCGATGCGAACGCCGAATTGCTAGGATGTTGAATGACCTTCTCACGCCTGGAGAAGAGGTCAATTTTTTTCTAAGTTATTAAAAAGACAAAATCGTAATCTGAGAACGTTTCTTTAGCCAATATCATTCGCTGGCCCGAGATTGTCCCTGCGATAGTATGCAGAGTGTCGTTCATGGTGCTCTAGGGAGACAGAGGGTAGTGAAGGTCTCATTTGGTTTTACGTGATGTGCGAGTTGTTTATCACTCTTGTAATCGCCGTTGCTTAAAGACCCATAACCACCTTAATTTTGTGAAACTCATGTCCGTAACTTTCGATAGACTTACTCAGTGGGGCTTTTTGACCCCTTTTGTGCGAGGCTGTATCGTTGGATTAAGCGCTGAGGGATCTATCCTTCCGCCACTCTTAAATTGAAGAACCAGCTCTTGCGCAAGCTCTACGCAAAGTGAAAACGAGGATCGCTTGTTGACCCGCGAAGGTAGTACTCTTAACCCTAGTGTAATACTCAGTAGGGGTCTATTGCGCTGCTATCGCTACCTCTCTTTGAATGGATCCAAGCTACACGAGCAGAAACAATTGTTTAAAGTTGCACCAATGGCCCAAGAGTGTCGTAAATTCGTGGTGGAACTAGCCGGCATCAACTGACGAAAACCTTGATTGTACGAGGAAACTCCGTACCCGGCTATAAGGCGATACTTTGATGGCTTTGTACATTCTGAGCCATGAGCCGAATCCCGGGGCCCATACAGTGATCCCGAAGTGTCCGGACCCGTTTAGGGGTTGGGTTTATTCAACCTAGTCAGTTCAACCGCCGTCGGCAAAAGAAGTCGAGGTGGCTTTTGCAGTTTTAATGTTGTGTACTCACGAGCCCGGGTTGGCATTTTGCGATAGCGCTCGCTTAGGGC
seq00004   AAACGACGAAACGTAAGGACCTTAAAGCGACGAGTGTGACCCCAGGAAAGCAGATCTACGCTGGCACTAGGCGATATTCCGGAACCGCATACATTCGCTGTGGGTGTAGGAATTACAAAAAATGCAAATGGTGCGGTCCTTTATAGGCCCCCACTTACCTCCTGTCGGCTCCCCTTTATTTACGGCAATTACGACCTACTGGCAGTGCCGAATTCATACGGATATCTACCAGGCACTAAAGACCACACCCCTCTCAGGGGCAAAATTCGATAGTTCAGGCTCAGTATAGACTTGTGCTCCTAGGGTCACCTGAGGCGTGATCGGACTAGTAAGTCTACACGAGCTGAGATACTGATCGCCAAAAAAGGAAGTCGATGATCGTTGCGAGGTTACCCGCTACGAACCGAGCATGATCACACTTAGTCCACGATCTGCTGTTCCCGCCGGATTGAGGGTCACCGAAGCACCTTGGCGGCGATTGATAATGGCGATAGCGGGAGTTCCTAACTCCTTTTTCCGACGCGTCATGCGGATCTCCGCCGCTGGTAGCGGCCTGTACGATTAGTACTGGGGCTAGGCTTCGTGTTCTCCGCGGGAACGTGCAAGCGGTTCGGGCCCCCCTTCTTCTTATTTTTTTGCGAAACATACCCTTCTGTATAATATAGTTATCCTGAGCTTCGGCAATACAACTCCGTGGTGTGTGCTGAACGGCGCTGCTAGCACGGCCGAGACAACTCCCCAAACCCCCGCGGGTGGATTACTCTTGCTAAACGGGTTGAATTTTCACTGCCATGGCGGGAGCTGAGAGTACCGGTAATACCGGATCGTTCTTTCCATCCGTGTTGACGCGGGGCCTCGTCCGGAAGTTGGAGACCGCCTCCGTACTGCTCAGCGCGCCCATAGCAGCGCCGCGTTCCTCCACCCGGTCACGGCTAACAATCTGGCTTGGAGCTTGCGGTTTTGGATGCCCCTAATAGGGGCTTCGTAGGCGTATACCCTACTAAGGGCGATTGGCATCGCGCCAAAAGCATGGAGTGGTAATTACCTATGGATAGGTTGTCATAGTGAATGCTTGTATCCTGACTGGTCCTGCAGTTCTAGATTGGAGTTTACGCTTTGTAGAGTGTGTATTTGTTAAAAATCAGCATATGGAGGGCCAAATCGGCTGGGTCGAAGCCATCTGGGGACGGGGCTTGAAGTGTGATATAAGGGGTCACCGGCTAAGCACTATACCGCTGATTCGCGCCTAGCCACCAACTCCAATTCGCGCGAAAGAATTGCGCGCCCATTCCCCAGTGGCACACGGTATCTAATTGCGTGTAGGACCAAACTCTTAAGGACAGAGACTCATATGCACGGAAACAATCTGTTGATAAATAGCCGATGCGAACGCCGAATTGCTAGGATGTTGAATGACCTTCTCACGCCTGGAGAAGAGGTCAATTTTTTTCTAAGTTATTAAAAAGACAAAATCGTAATCTGAGAACGTTTCTTTAGCCAATATCATTCGCTGGCCCGAGATTGTCCCTGCGATAGTATGCAGAGTGTCGTTCATGGTGCTCTAGGGAGACAGAGGGTAGTGAAGGTCTCATTTGGTTTTACGTGATGTGCGAGTTGTTTATCACTCTTGTAATCGCCGTTGCTTAAAGACCCATAACCACCTTAATTTTGTGAAACTCATGTCCGTAACTTTCGATAGACTTACTCAGTGGGGCTTTTTGACCCCTTTTGTGCGAGGCTGTATCGTTGGATTAAGCGCTGAGGGATCTATCCTTCCGCCACTCTTAAATTGAAGAACCAGCTCTTGCGCAAGCTCTACGCAAAGTGAAAACGAGGATCGCTTGTTGACCCGCGAAGGTAGTACTCTTAACCCTAGTGTAATACTCAGTAGGGGTCTATTGCGCTGCTATCGCTACCTCTCTTTGAATGGATCCAAGCTACACGAGCAGAAACAATTGTTTAAAGTTGCACCAATGGCCCAAGAGTGTCGTAAATTCGTGGTGGAACTAGCCGGCATCAACTGACGAAAACCTTGATTGTACGAGGAAACTCCGTACCCGGCTATAAGGCGATACTTTGATGGCTTTGTACATTCTGAGCCATGAGCCGAATCCCGGGGCCCATACAGTGATCCCGAAGTGTCCGGACCCGTTTAGGGGTTGGGTTTATTCAACCTAGTCAGTTCAACCGCCGTCGGCAAAAGAAGTCGAGGTGGCTTTTGCAGTTTTAATGTTGTGTACTCACGAGCCCGGGTTGGCATTTTGCGATAGCGCTCGCTTAGGGC
seq00005   AAACGACGAAACGTAAGGACCTTAAAGCGACGAGTGTGACCCCAGGAAAGCAGATCTACGCTGGCACTAGGCGATATTCCGGAACCGCATACATTCGCTGTGGGTGTAGGAATTACAAAAAATGCAAATGGTGCGGTCCTTTATAGGCCCCCACTTACCTCCTGTCGGCTCCCCTTTATTTACGGCAATTACGACCTACTGGCAGTGCCGAATTCATACGGATATCTACCAGGCACTAAAGACCACACCCCTCTCAGGGGCAAAATTCGATAGTTCAGGCTCAGTATAGACTTGTGCTCCTAGGGTCACCTGAGGCGTGATCGGACTAGTAAGTCTACACGAGCTGAGATACTGATCGCCAAAAAAGGAAGTCGATGATCGTTGCGAGGTTACCCGCTACGAACCGAGCATGATCACACTTAGTCCACGATCTGCTGTTCCCGCCGGATTGAGGGTCACCGAAGCACCTTGGCGGCGATTGATAATGGCGATAGCGGGAGTTCCTAACTCCTTTTTCCGACGCGTCATGCGGATCTCCGCCGCTGGTAGCGGCCTGTACGATTAGTACTGGGGCTAGGCTTCGTGTTCTCCGCGGGAACGTGCAAGCGGTTCGGGCCCCCCTTCTTCTTATTTTTTTGCGAAACATACCCTTCTGTATAATATAGTTATCCTGAGCTTCGGCAATACAACTCCGTGGTGTGTGCTGAACGGCGCTGCTAGCACGGCCGAGACAACTCCCCAAACCCCCGCGGGTGGATTACTCTTGCTAAACGGGTTGAATTTTCACTGCCATGGCGGGAGCTGAGAGTACCGGTAATACCGGATCGTTCTTTCCATCCGTGTTGACGCGGGGCCTCGTCCGGAAGTTGGAGACCGCCTCCGTACTGCTCAGCGCGCCCATAGCAGCGCCGCGTTCCTCCACCCGGTCACGGCTAACAATCTGGCTTGGAGCTTGCGGTTTTGGATGCCCCTAATAGGGGCTTCGTAGGCGTATACCCTACTAAGGGCGATTGGCATCGCGCCAAAAGCATGGAGTGGTAATTACCTATGGATAGGTTGTCATAGTGAATGCTTGTATCCTGACTGGTCCTGCAGTTCTAGATTGGAGTTTACGCTTTGTAGAGTGTGTATTTGTTAAAAATCAGCATATGGAGGGCCAAATCGGCTGGGTCGAAGCCATCTGGGGACGGGGCTTGAAGTGTGATATAAGGGGTCACCGGCTAAGCACTATACCGCTGATTCGCGCCTAGCCACCAACTCCAATTCGCGCGAAAGAATTGCGCGCCCATTCCCCAGTGGCACACGGTATCTAATTGCGTGTAGGACCAAACTCTTAAGGACAGAGACTCATATGCACGGAAACAATCTGTTGATAAATAGCCGATGCGAACGCCGAATTGCTAGGATGTTGAATGACCTTCTCACGCCTGGAGAAGAGGTCAATTTTTTTCTAAGTTATTAAAAAGACAAAATCGTAATCTGAGAACGTTTCTTTAGCCAATATCATTCGCTGGCCCGAGATTGTCCCTGCGATAGTATGCAGAGTGTCGTTCATGGTGCTCTAGGGAGACAGAGGGTAGTGAAGGTCTCATTTGGTTTTACGTGATGTGCGAGTTGTTTATCACTCTTGTAATCGCCGTTGCTTAAAGACCCATAACCACCTTAATTTTGTGAAACTCATGTCCGTAACTTTCGATAGACTTACTCAGTGGGGCTTTTTGACCCCTTTTGTGCGAGGCTGTATCGTTGGATTAAGCGCTGAGGGATCTATCCTTCCGCCACTCTTAAATTGAAGAACCAGCTCTTGCGCAAGCTCTACGCAAAGTGAAAACGAGGATCGCTTGTTGACCCGCGAAGGTAGTACTCTTAACCCTAGTGTAATACTCAGTAGGGGTCTATTGCGCTGCTATCGCTACCTCTCTTTGAATGGATCCAAGCTACACGAGCAGAAACAATTGTTTAAAGTTGCACCAATGGCCCAAGAGTGTCGTAAATTCGTGGTGGAACTAGCCGGCATCAACTGACGAAAACCTTGATTGTACGAGGAAACTCCGTACCCGGCTATAAGGCGATACTTTGATGGCTTTGTACATTCTGAGCCATGAGCCGAATCCCGGGGCCCATACAGTGATCCCGAAGTGTCCGGACCCGTTTAGGGGTTGGGTTTATTCAACCTAGTCAGTTCAACCGCCGTCGGCAAAAGAAGTCGAGGTGGCTTTTGCAGTTTTAATGTTGTGTACTCACGAGCCCGGGTTGGCATTTTGCGATAGCGCTCGCTTAGGGC
seq00006   AAACGACGAAACGTAAGGACCTTAAAGCGACGAGTGTGACCCCAGGAAAGCAGATCTACGCTGGCACTAGGCGATATTCCGGAACCGCATACATTCGCTGTGGGTGTAGGAATTACAAAAAATGCAAATGGTGCGGTCCTTTATAGGCCCCCACTTACCTCCTGTCGGCTCCCCTTTATTTACGGCAATTACGACCTACTGGCAGTGCCGAATTCATACGGATATCTACCAGGCACTAAAGACCACACCCCTCGCAGGGGCAAAATTCGATAGTTCAGGCTCAGTATAGACTTGTGATCCTAGGGTCACCTGAGGCGTGATCGGACTAGTAAGTCTACACGAGCTGAGATACTGATCGCCAAAAAAGGAAGTCGATGATCGTTGCGAGGTTACCCGCTACGAACCGAGCATGATCACACTTAGTCCACGATCTGCTGTTCCCGCCGGATTGAGGGTCACCGAAGCACCTTGGCGGCGATTGATAATGGCGATAGCGGGAGTTCCTAACTCCTTTTTCCGACGCGTCATGCGGATCTCCGCCGCTGGTAGCGGCCTGTACGATTAGTACTGGGGCTAGGCTTCGTGTTCTCCGCGGGAACGTGCAAGCGGTTCGGGCCCCCCTTCTTCTTATTTTTTTGCGAAACATACCCTTCTGTATAATATAGTTATCCTGAGCTTCGGCAATACAACTCCGTGGTGTGTGCTGAACGGCGCTGCTAGCACGGCCGAGACAACTCCCCAAACCCCCGCGGGTGGATTACTCTTGCTAAACGGGTTGAATTTTCACTGCCATGGCGGGAGCTGAGAGTACCGGTAATACCGGATCGTTCTTTCCATCCGTGTTGACGCGGGGCCTCGTCCGGAAGTTGGAGACCGCCTCCGTACTGCTCAGCGCGCCCATAGCAGCGCCGCGTTCCTCCACCCGGTCACGGCTAACAATCTGGCTTGGAGCTTGCGGTTTTGGATGCCCCTAATAGGGGCGTCGTAGGCGTATACCCTACTAAGGGCGATTGGCATCGCGCCAAAAGCATGGAGTGGTAATTACCTATGGATAGGTTGTCATAGTGAATGCTTGTATCCTGACTGGTCCTGCAGTTCTAGATTGGAGTTTACGCTTTGTAGAGTGTGTATTTGTTAAAAATCAGCATATGGAGGGCCAAATCGGCTGGGTCGAAGCCATCTGGGGACGGGGCTTGAAGTGTGATATAAGGGGTCACCGGCTAAGCACTATACCGCTGATTCGCGCCTAGCCACCAACTCCAATTCGCGCGAAAGAATTGCGCGCCCATTCCCCAGTGGCACACGGTATCTAATTGCGTGTAGGACCAAACTCTTAAGGACAGAGACTCATATGCACGGAAACAATCTGTTGATAAATAGCCGATGCGAACGCCGACTTGCTAGGATGTTGAATGACCTTCTCACGCCTGGAGAAGAGGTCAATTTTTTTCTAAGTTATTAAAAAGACAAAATCGTAATCTGAGAACGTTTCTTTAGCCAATATCATTCGCTGGCCCGAGATTGTCCCTGCGATAGTATGCAGAGTGTCGTTCATGGTGCTCTAGGGAGACAGAGGGTAGTGAAGGTCTCATTTGGTTTTACGTGATGTGCGAGTTGTTTATCACTCTTGTAATCGCCGTTGCTTAAAGACCCATAACCACCTTAATTTTGTGAAACTCATGTCCGTAACTTTCGATAGACTTACTCAGTGGGGCTTTTTGACCCCTTTTGTGCGAGGCTGTATCGTTGGATTAAGCGCTGAGGGATCTATCCTTCCGCCACTCTTAAATTGAAGAACCAGCTCTTGCGCAAGCTCTACGCAAAGTGAAAACGAGGATCGCTTGTTGACCCGCGAAGGTAGTACTCTTAACCCTAGTGTAATACTCAGTAGGGGTCTATTGCGCTGCTATCGCTACCTCTCTTTGAATGGATCCAAGCTACACGAGCAGAAACAATTGTTTAAAGTTGCACCAATGGCCCAAGAGTGTCGTAAATTCGTGGTGGAACTAGCCGGCATCAACTGACGAAAAACTTGATTGTACGAGGAAACTCCGTACCCGGCTATAAGGCCATACTTTGATGGCTTTGTACATTCTGAGCCATGAGCCGAATCCCGGGGCCCATACAGTGATCCCGAAGTGTCCGGACCCGTTTAGGGGTTGGGTTTATTCAACCTAGTCAGTTCAACCGCCGTCGGCAAAAGAAGTCGAGGTGGCTTTTGCAGTTTTAATGTTGTGTACTCACGAGCCCGGGTTGGCATTTTGCGATAGCGCTCGCTTAGGGC
seq00007   AAACGACGAAACGTAAGGACCTTAAAGCGACGAGTGTGACCCCAGGAAAGCAGATCTACGCTGGCACTAGGCGATATTCCGGAACCGCATACATTCGCTGTGGGTGTAGGAATTACAAAAAATGCAAATGGTGCGGTCCTTTATAGGCCCCCACTTACCTCCTGTCGGCTCCCCTTTATTTACGGCAATTACGACCTACTGGCAGTGCCGAATTCATACGGATATCTACCAGGCACTAAAGACCACACCCCTCGCAGGGGCAAAATTCGATAGTTCAGGCTCAGTATAGACTTGTGATCCTAGGGTCACCTGAGGCGTGATCGGACTAGTAAGTCTACACGAGCTGAGATACTGATCGCCAAAAAAGGAAGTCGATGATCGTTGCGAGGTTACCCGCTACGAACCGAGCATGATCACACTTAGTCCACGATCTGCTGTTCCCGCCGGATTGAGGGTCACCGAAGCACCTTGGCGGCGATTGATAATGGCGATAGCGGGAGTTCCTAACTCCTTTTTCCGACGCGTCATGCGGATCTCCGCCGCTGGTAGCGGCCTGTACGATTAGTACTGGGGCTAGGCTTCGTGTTCTCCGCGGGAACGTGCAAGCGGTTCGGGCCCCCCTTCTTCTTATTTTTTTGCGAAACATACCCTTCTGTATAATATAGTTATCCTGAGCTTCGGCAATACAACTCCGTGGTGTGTGCTGAACGGCGCTGCTAGCACGGCCGAGACAACTCCCCAAACCCCCGCGGGTGGATTACTCTTGCTAAACGGGTTGAATTTTCACTGCCATGGCGGGAGCTGAGAGTACCGGTAATACCGGATCGTTCTTTCCATCCGTGTTGACGCGGGGCCTCGTCCGGAAGTTGGAGACCGCCTCCGTACTGCTCAGCGCGCCCATAGCAGCGCCGCGTTCCTCCACCCGGTCACGGCTAACAATCTGGCTTGGAGCTTGCGGTTTTGGATGCCCCTAATAGGGGCTTCGTAGGCGTATACCCTACTAAGGGCGATTGGCATCGCGCCAAAAGCATGGAGTGGTAATTACCTATGGATAGGTTGTCATAGTGAATGCTTGTATCCTGACTGGTCCTGCAGTTCTAGATTGGAGTTTACGCTTTGTAGAGTGTGTATTTGTTAAAAATCAGCATATGGAGGGCCAAATCGGCTGGGTCGAAGCCATCTGGGGACGGGGCTTGAAGTGTGATATAAGGGGTCACCGGCTAAGCACTATACCGCTGATTCGCGCCTAGCCACCAACTCCAATTCGCGCGAAAGAATTGCGCGCCCATTCCCCAGTGGCACACGGTATCTAATTGCGTGTAGGACCAAACTCTTAAGGACAGAGACTCATATGCACGGAAACAATCTGTTGATAAATAGCCGATGCGAACGCCGACTTGCTAGGATGTTGAATGACCTTCTCACGCCTGGAGAAGAGGTCAATTTTTTTCTAAGTTATTAAAAAGACAAAATCGTAATCTGAGAACGTTTCTTTAGCCAATATCATTCGCTGGCCCGAGATTGTCCCTGCGATAGTATGCAGAGTGTCGTTCATGGTGCTCTAGGGAGACAGAGGGTAGTGAAGGTCTCATTTGGTTTTACGTGATGTGCGAGTTGTTTATCACTCTTGTAATCGCCGTTGCTTAAAGACCCATAACCACCTTAATTTTGTGAAACTCATGTCCGTAACTTTCGATAGACTTACTCAGTGGGGCTTTTTGACCCCTTTTGTGCGAGGCTGTATCGTTGGATTAAGCGCTGAGGGATCTATCCTTCCGCCACTCTTAAATTGAAGAACCAGCTCTTGCGCAAGCTCTACGCAAAGTGAAAACGAGGATCGCTTGTTGACCCGCGAAGGTAGTACTCTTAACCCTAGTGTAATACTCAGTAGGGGTCTATTGCGCTGCTATCGCTACCTCTCTTTGAATGGATCCAAGCTACACGAGCAGAAACAATTGTTTAAAGTTGCACCAATGGCCCAAGAGTGTCGTAAATTCGTGGTGGAACTAGCCGGCATCAACTGACGAAAAACTTGATTGTACGAGGAAACTCCGTACCCGGCTATAAGGCGATACTTTGATGGCTTTGTACATTCTGAGCCATGAGCCGAATCCCGGGGCCCATACAGTGATCCCGAAGTGTCCGGACCCGTTTAGGGGTTGGGTTTATTCAACCTAGTCAGTTCAACCGCCGTCGGCAAAAGAAGTCGAGGTGGCTTTTGCAGTTTTAATGTTGTGTACTCACGAGCCCGGGTTGGCATTTTGCGATAGCGCTCGCTTAGGGC
seq00008   AAACGACGAAACGTAAGGACCTTAAAGCGACGAGTGTGACCCCAGGAAAGCAGATCTACGCTGGCACTAGGCGATATTCCGGAACCGCATACATTCGCTGTGGGTGTAGGAATTACAAAAAATGCAAATGGTGCGGTCCTTTATAGGCCCCCACTTACCTCCTGTCGGCTCCCCTTTATTTACGGCAATTACGACCTACTGGCAGTGCCGAATTCATACGGATATCTACCAGGCACTAAAGACCACACCCCTCGCAGGGGCAAAATTCGATAGTTCAGGCTCAGTATAGACTTGTGATCCTAGGGTCACCTGAGGCGTGATCGGACTAGTAAGTCTACACGAGCTGAGATACTGATCGCCAAAAAAGGAAGTCGATGATCGTTGCGAGGTTACCCGCTACGAACCGAGCATGATCACACTTAGTCCACGATCTGCTGTTCCCGCCGGATTGAGGGTCACCGAAGCACCTTGGCGGCGATTGATAATGGCGATAGCGGGAGTTCCTAACTCCTTTTTCCGACGCGTCATGCGGATCTCCGCCGCTGGTAGCGGCCTGTACGATTAGTACTGGGGCTAGGCTTCGTGTTCTCCGCGGGAACGTGCAAGCGGTTCGGGCCCCCCTTCTTCTTATTTTTTTGCGAAACATACCCTTCTGTATAATATAGTTATCCTGAGCTTCGGCAATACAACTCCGTGGTGTGTGCTGAACGGCGCTGCTAGCACGGCCGAGACAACTCCCCAAACCCCCGCGGGTGGATTACTCTTGCTAAACGGGTTGAATTTTCACTGCCATGGCGGGAGCTGAGAGTACCGGTAATACCGGATCGTTCTTTCCATCCGTGTTGACGCGGGGCCTCGTCCGGAAGTTGGAGACCGCCTCCGTACTGCTCAGCGCGCCCATAGCAGCGCCGCGTTCCTCCACCCGGTCACGGCTAACAATCTGGCTTGGAGCTTGCGGTTTTGGATGCCCCTAATAGGGGCTTCGTAGGCGTATACCCTACTAAGGGCGATTGGCATCGCGCCAAAAGCATGGAGTGGTAATTACCTATGGATAGGTTGTCATAGTGAATGCTTGTATCCTGACTGGTCCTGCAGTTCTAGATTGGAGTTTACGCTTTGTAGAGTGTGTATTTGTTAAAAATCAGCATATGGAGGGCCAAATCGGCTGGGTCGAAGCCATCTGGGGACGGGGCTTGAAGTGTGATATAAGGGGTCACCGGCTAAGCACTATACCGCTGATTCGCGCCTAGCCACCAACTCCAATTCGCGCGAAAGAATTGCGCGCCCATTCCCCAGTGGCACACGGTATCTAATTGCGTGTAGGACCAAACTCTTAAGGACAGAGACTCATATGCACGGAAACAATCTGTTGATAAATAGCCGATGCGAACGCCGACTTGCTAGGATGTTGAATGACCTTCTCACGCCTGGAGAAGAGGTCAATTTTTTTCTAAGTTATTAAAAAGACAAAATCGTAATCTGAGAACGTTTCTTTAGCCAATATCATTCGCTGGCCCGAGATTGTCCCTGCGATAGTATGCAGAGTGTCGTTCATGGTGCTCTAGGGAGACAGAGGGTAGTGAAGGTCTCATTTGGTTTTACGTGATGTGCGAGTTGTTTATCACTCTTGTAATCGCCGTTGCTTAAAGACCCATAACCACCTTAATTTTGTGAAACTCATGTCCGTAACTTTCGATAGACTTACTCAGTGGGGCTTTTTGACCCCTTTTGTGCGAGGCTGTATCGTTGGATTAAGCGCTGAGGGATCTATCCTTCCGCCACTCTTAAATTGAAGAACCAGCTCTTGCGCAAGCTCTACGCAAAGTGAAAACGAGGATCGCTTGTTGACCCGCGAAGGTAGTACTCTTAACCCTAGTGTAATACTCAGTAGGGGTCTATTGCGCTGCTATCGCTACCTCTCTTTGAATGGATCCAAGCTACACGAGCAGAAACAATTGTTTAAAGTTGCACCAATGGCCCAAGAGTGTCGTAAATTCGTGGTGGAACTAGCCGGCATCAACTGACGAAAAACTTGATTGTACGAGGAAACTCCGTACCCGGCTATAAGGCGATACTTTGATGGCTTTGTACATTCTGAGCCATGAGCCGAATCCCGGGGCCCATACAGTGATCCCGAAGTGTCCGGACCCGTTTAGGGGTTGGGTTTATTCAACCTAGTCAGTTCAACCGCCGTCGGCAAAAGAAGTCGAGGTGGCTTTTGCAGTTTTAATGTTGTGTACTCACGAGCCCGGGTTGGCATTTTGCGATAGCGCTCGCTTAGGGC
seq00009   AAACGACGAAACGTAAGGACCTTAAAGCGACGAGTGTGACCCCAGGAAAGCAGATCTACGCTGGCACTAGGCGATATTCCGGAACCGCATACATTCGCTGTGGGTGTAGGAATTACAAAAAATGCAAATGGTGCGGTCCTTTATAGGCCCCCACTTACCTCCTGTCGGCTCCCCTTTATTTACGGCAATTACGACCTACTGGCAGTGCCGAATTCATACGGATATCTACCAGGCACTAAAGACCACACCCCTCGCAGGGGCAAAATTCGATAGTTCAGGCTCAGTATAGACTTGTGATCCTAGGGTCACCTGAGGCGTGATCGGACTAGTAAGTCTACACGAGCTGAGATACTGATCGCCAAAAAAGGAAGTCGATGATCGTTGCGAGGTTACCCGCTACGAACCGAGCATGATCACACTTAGTCCACGATCTGCTGTTCCCGCCGGATTGAGGGTCACCGAAGCACCTTGGCGGCGATTGATAATGGCGATAGCGGGAGTTCCTAACTCCTTTTTCCGACGCGTCATGCGGATCTCCGCCGCTGGTAGCGGCCTGTACGATTAGTACTGGGGCTAGGCTTCGTGTTCTCCGCGGGAACGTGCAAGCGGTTCGGGCCCCCCTTCTTCTTATTTTTTTGCGAAACATACCCTTCTGTATAATATAGTTATCCTGAGCTTCGGCAATACAACTCCGTGGTGTGTGCTGAACGGCGCTGCTAGCACGGCCGAGACAACTCCCCAAACCCCCGCGGGTGGATTACTCTTGCTAAACGGGTTGAATTTTCACTGCCATGGCGGGAGCTGAGAGTACCGGTAATACCGGATCGTTCTTTCCATCCGTGTTGACGCGGGGCCTCGTCCGGAAGTTGGAGACCGCCTCCGTACTGCTCAGCGCGCCCATAGCAGCGCCGCGTTCCTCCACCCGGTCACGGCTAACAATCTGGCTTGGAGCTTGCGGTTTTGGATGCCCCTAATAGGGGCTTCGTAGGCGTATACCCTACTAAGGGCGATTGGCATCGCGCCAAAAGCATGGAGTGGTAATTACCTATGGATAGGTTGTCATAGTGAATGCTTGTATCCTGACTGGTCCTGCAGTTCTAGATTGGAGTTTACGCTTTGTAGAGTGTGTATTTGTTAAAAATCAGCATATGGAGGGCCAAATCGGCTGGGTCGAAGCCATCTGGGGACGGGGCTTGAAGTGTGATATAAGGGGTCACCGGCTAAGCACTATACCGCTGATTCGCGCCTAGCCACCAACTCCAATTCGCGCGAAAGAATTGCGCGCCCATTCCCCAGTGGCACACGGTATCTAATTGCGTGTAGGACCAAACTCTTAAGGACAGAGACTCATATGCACGGAAACAATCTGTTGATAAATAGCCGATGCGAACGCCGACTTGCTAGGATGTTGAATGACCTTCTCACGCCTGGAGAAGAGGTCAATTTTTTTCTAAGTTATTAAAAAGACAAAATCGTAATCTGAGAACGTTTCTTTAGCCAATATCATTCGCTGGCCCGAGATTGTCCCTGCGATAGTATGCAGAGTGTCGTTCATGGTGCTCTAGGGAGACAGAGGGTAGTGAAGGTCTCATTTGGTTTTACGTGATGTGCGAGTTGTTTATCACTCTTGTAATCGCCGTTGCTTAAAGACCCATAACCACCTTAATTTTGTGAAACTCATGTCCGTAACTTTCGATAGACTTACTCAGTGGGGCTTTTTGACCCCTTTTGTGCGAGGCTGTATCGTTGGATTAAGCGCTGAGGGATCTATCCTTCCGCCACTCTTAAATTGAAGAACCAGCTCTTGCGCAAGCTCTACGCAAAGTGAAAACGAGGATCGCTTGTTGACCCGCGAAGGTAGTACTCTTAACCCTAGTGTAATACTCAGTAGGGGTCTATTGCGCTGCTATCGCTACCTCTCTTTGAATGGATCCAAGCTACACGAGCAGAAACAATTGTTTAAAGTTGCACCAATGGCCCAAGAGTGTCGTAAATTCGTGGTGGAACTAGCCGGCATCAACTGACGAAAAACTTGATTGTACGAGGAAACTCCGTACCCGGCTATAAGGCGATACTTTGATGGCTTTGTACATTCTGAGCCATGAGCCGAATCCCGGGGCCCATACAGTGATCCCGAAGTGTCCGGACCCGTTTAGGGGTTGGGTTTATTCAACCTAGTCAGTTCAACCGCCGTCGGCAAAAGAAGTCGAGGTGGCTTTTGCAGTTTTAATGTTGTGTACTCACGAGCCCGGGTTGGCATTTTGCGATAGCGCTCGCTTAGGGC
seq00010   AAACGACGAAACGTAAGGACCTTAAAGCGACGAGTGTGACCCCAGGAAAGCAGATCTACGCTGGCACTAGGCGATATTCCGGAACCGCATACATTCGCTGTGGGTGTAGGAATTACAAAAAATGCAAATGGTGCGGTCCTTTATAGGCCCCCACTTACCTCCTGTCGGCTCCCCTTTATTTACGGCAATTACGACCTACTGGCAGTGCCGAATTCATACGGATATCTACCAGGCACTAAAGACCACACCCCTCTCAGGGGCAAAATTCGATAGTTCAGGCTCAGTATAGACTTGTGATCCTAGGGTCACCTGAGGCGTGATCGGACTAGTAAGTCTACACGAGCTGAGATACTGATCGCCAAAAAAGGAAGTCGATGATCGTTGCGAGGTTACCCGCTACGAACCGAGCATGATCACACTTAGTCCACGATCTGCTGTTCCCGCCGGATTGAGGGTCACCGAAGCACCTTGGCGGCGATTGATAATGGCGATAGCGGGAGTTCCTAACTCCTTTTTCCGACGCGTCATGCGGATCTCCGCCGCTGGTAGCGGCCTGTACGATTAGTACTGGGGCTAGGCTTCGTGTTCTCCGCGGGAACGTGCAAGCGGTTCGGGCCCCCCTTCTTCTTATTTTTTTGCGAAACATACCCTTCTGTATAATATAGTTATCCTGAGCTTCGGCAATACAACTCCGTGGTGTGTGCTGAACGGCGCTGCTAGCACGGCCGAGACAACTCCCCAAACCCCCGCGGGTGGATTACTCTTGCTAAACGGGTTGAATTTTCACTGCCATGGCGGGAGCTGAGAGTACCGGTAATACCGGATCGTTCTTTCCATCCGTGTTGACGCGGGGCCTCGTCCGGAAGTTGGAGACCGCCTCCGTACTGCTCAGCGCGCCCATAGCAGCGCCGCGTTCCTCCACCCGGTCACGGCTAACAATCTGGCTTGGAGCTTGCGGTTTTGGATGCCCCTAATAGGGGCTTCGTAGGCGTATACCCTACTAAGGGCGATTGGCATCGCGCCAAAAGCATGGAGTGGTAATTACCTATGGATAGGTTGTCATAGTGAATGCTTGTATCCTGACTGGTCCTGCAGTTCTAGATTGGAGTTTACGCTTTGTAGAGTGTGTATTTGTTAAAAATCAGCATATGGAGGGCCAAATCGGCTGGGTCGAAGCCATCTGGGGACGGGGCTTGAAGTGTGATATAAGGGGTCACCGGCTAAGCACTATACCGCTGATTCGCGCCTAGCCACCAACTCCAATTCGCGCGAAAGAATTGCGCGCCCATTCCCCAGTGGCACACGGTATCTAATTGCGTGTAGGACCAAACTCTTAAGGACAGAGACTCATATGCACGGAAACAATCTGTTGATAAATAGCCGATGCGAACGCCGAATTGCTAGGATGTTGAATGACCTTCTCACGCCTGGAGAAGAGGTCAATTTTTTTCTAAGTTATTAAAAAGACAAAATCGTAATCTGAGAACGTTTCTTTAGCCAATATCATTCGCTGGCCCGAGATTGTCCCTGCGATAGTATGCAGAGTGTCGTTCATGGTGCTCTAGGGAGACAGAGGGTAGTGAAGGTCTCATTTGGTTTTACGTGATGTGCGAGTTGTTTATCACTCTTGTAATCGCCGTTGCTTAAAGACCCATAACCACCTTAATTTTGTGAAACTCATGTCCGTAACTTTCGATAGACTTACTCAGTGGGGCTTTTTGACCCCTTTTGTGCGAGGCTGTATCGTTGGATTAAGCGCTGAGGGATCTATCCTTCCGCCACTCTTAAATTGAAGAACCAGCTCTTGCGCAAGCTCTACGCAAAGTGAAAACGAGGATCGCTTGTTGACCCGCGAAGGTAGTACTCTTAACCCTAGTGTAATACTCAGTAGGGGTCTATTGCGCTGCTATCGCTACCTCTCTTTGAATGGATCCAAGCTACACGAGCAGAAACAATTGTTTAAAGTTGCACCAATGGCCCAAGAGTGTCGTAAATTCGTGGTGGAACTAGCCGGCATCAACTGACGAAAACCTTGATTGTACGAGGAAACTCCGTACCCGGCTATAAGGCGATACTTTGATGGCTTTGTACATTCTGAGCCATGAGCCGAATCCCGGGGCCCATACAGTGATCCCGAAGTGTCCGGACCCGTTTAGGGGTTGGGTTTATTCAACCTAGTCAGTTCAACCGCCGTCGGCAAAAGAAGTCGAGGTGGCTTTTGCAGTTTTAATGTTGTGTACTCACGAGCCCGGGTTGGCATTTTGCGATAGCGCTCGCTTAGGGC
seq00011   AAACGACGAAACGTAAGGACCTTAAAGCGACGAGTGTGACCCCAGGAAAGCAGATCTACGCTGGCACTAGGCGATATTCCGGAACCGCATACATTCGCTGTGGGTGTAGGAATTACAAAAAATGCAAATGGTGCGGTCCTTTATAGGCCCCCACTTACCTCCTGTCGGCTCCCCTTTATTTACGGCAATTACGACCTACTGGCAGTGCCGAATTCATACGGATATCTACCAGGCACTAAAGACCACACCCCTCGCAGGGGCAAAATTCGATAGTTCAGGCTCAGTATAGACTTGTGATCCTAGGGTCACCTGAGGCGTGATCGGACTAGTAAGTCTACACGAGCTGAGATACTGATCGCCAAAAAAGGAAGTCGATGATCGTTGCGAGGTTACCCGCTACGAACCGAGCATGATCACACTTAGTCCACGATCTGCTGTTCCCGCCGGATTGAGGGTCACCGAAGCACCTTGGCGGCGATTGATAATGGCGATAGCGGGAGTTCCTAACTCCTTTTTCCGACGCGTCATGCGGATCTCCGCCGCTGGTAGCGGCCTGTACGATTAGTACTGGGGCTAGGCTTCGTGTTCTCCGCGGGAACGTGCAAGCGGTTCGGGCCCCCCTTCTTCTTATTTTTTTGCGAAACATACCCTTCTGTATAATATAGTTATCCTGAGCTTCGGCAATACAACTCCGTGGTGTGTGCTGAACGGCGCTGCTAGCACGGCCGAGACAACTCCCCAAACCCCCGCGGGTGGATTACTCTTGCTAAACGGGTTGAATTTTCACTGCCATGGCGGGAGCTGAGAGTACCGGTAATACCGGATCGTTCTTTCCATCCGTGTTGACGCGGGGCCTCGTCCGGAAGTTGGAGACCGCCTCCGTACTGCTCAGCGCGCCCATAGCAGCGCCGCGTTCCTCCACCCGGTCACGGCTAACAATCTGGCTTGGAGCTTGCGGTTTTGGATGCCCCTAATAGGGGCGTCGTAGGCGTATACCCTACTAAGGGCGATTGGCATCGCGCCAAAAGCATGGAGTGGTAATTACCTATGGATAGGTTGTCATAGTGAATGCTTGTATCCTGACTGGTCCTGCAGTTCTAGATTGGAGTTTACGCTTTGTAGAGTGTGTATTTGTTAAAAATCAGCATATGGAGGGCCAAATCGGCTGGGTCGAAGCCATCTGGGGACGGGGCTTGAAGTGTGATATAAGGGGTCACCGGCTAAGCACTATACCGCTGATTCGCGCCTAGCCACCAACTCCAATTCGCGCGAAAGAATTGCGCGCCCATTCCCCAGTGGCACACGGTATCTAATTGCGTGTAGGACCAAACTCTTAAGGACAGAGACTCATATGCACGGAAACAATCTGTTGATAAATAGCCGATGCGAACGCCGACTTGCTAGGATGTTGAATGACCTTCTCACGCCTGGAGAAGAGGTCAATTTTTTTCTAAGTTATTAAAAAGACAAAATCGTAATCTGAGAACGTTTCTTTAGCCAATATCATTCGCTGGCCCGAGATTGTCCCTGCGATAGTATGCAGAGTGTCGTTCATGGTGCTCTAGGGAGACAGAGGGTAGTGAAGGTCTCATTTGGTTTTACGTGATGTGCGAGTTGTTTATCACTCTTGTAATCGCCGTTGCTTAAAGACCCATAACCACCTTAATTTTGTGAAACTCATGTCCGTAACTTTCGATAGACTTACTCAGTGGGGCTTTTTGACCCCTTTTGTGCGAGGCTGTATCGTTGGATTAAGCGCTGAGGGATCTATCCTTCCGCCACTCTTAAATTGAAGAACCAGCTCTTGCGCAAGCTCTACGCAAAGTGAAAACGAGGATCGCTTGTTGACCCGCGAAGGTAGTACTCTTAACCCTAGTGTAATACTCAGTAGGGGTCTATTGCGCTGCTATCGCTACCTCTCTTTGAATGGATCCAAGCTACACGAGCAGAAACAATTGTTTAAAGTTGCACCAATGGCCCAAGAGTGTCGTAAATTCGTGGTGGAACTAGCCGGCATCAACTGACGAAAAACTTGATTGTACGAGGAAACTCCGTACCCGGCTATAAGGCGATACTTTGATGGCTTTGTACATTCTGAGCCATGAGCCGAATCCCGGGGCCCATACAGTGATCCCGAAGTGTCCGGACCCGTTTAGGGGTTGGGTTTATTCAACCTAGTCAGTTCAACCGCCGTCGGCAAAAGAAGTCGAGGTGGCTTTTGCAGTTTTAATGTTGTGTACTCACGAGCCCGGGTTGGCATTTTGCGATAGCGCTCGCTTAGGGC
seq00012   AAACGACGAAACGTAAGGACCTTAAAGCGACGAGTGTGACCCCAGGAAAGCAGATCTACGCTGGCACTAGGCGATATTCCGGAACCGCATACATTCGCTGTGGGTGTAGGAATTACAAAAAATGCAAATGGTGCGGTCCTTTATAGGCCCCCACTTACCTCCTGTCGGCTCCCCTTTATTTACGGCAATTACGACCTACTGGCAGTGCCGAATTCATACGGATATCTACCAGGCACTAAAGACCACACCCCTCGCAGGGGCAAAATTCGATAGTTCAGGCTCAGTATAGACTTGTGATCCTAGGGTCACCTGAGGCGTGATCGGACTAGTAAGTCTACACGAGCTGAGATACTGATCGCCAAAAAAGGAAGTCGATGATCGTTGCGAGGTTACCCGCTACGAACCGAGCATGATCACACTTAGTCCACGATCTGCTGTTCCCGCCGGATTGAGGGTCACCGAAGCACCTTGGCGGCGATTGATAATGGCGATAGCGGGAGTTCCTAACTCCTTTTTCCGACGCGTCATGCGGATCTCCGCCGCTGGTAGCGGCCTGTACGATTAGTACTGGGGCTAGGCTTCGTGTTCTCCGCGGGAACGTGCAAGCGGTTCGGGCCCCCCTTCTTCTTATTTTTTTGCGAAACATACCCTTCTGTATAATATAGTTATCCTGAGCTTCGGCAATACAACTCCGTGGTGTGTGCTGAACGGCGCTGCTAGCACGGCCGAGACAACTCCCCAAACCCCCGCGGGTGGATTACTCTTGCTAAACGGGTTGAATTTTCACTGCCATGGCGGGAGCTGAGAGTACCGGTAATACCGGATCGTTCTTTCCATCCGTGTTGACGCGGGGCCTCGTCCGGAAGTTGGAGACCGCCTCCGTACTGCTCAGCGCGCCCATAGCAGCGCCGCGTTCCTCCACCCGGTCACGGCTAACAATCTGGCTTGGAGCTTGCGGTTTTGGATGCCCCTAATAGGGGCGTCGTAGGCGTATACCCTACTAAGGGCGATTGGCATCGCGCCAAAAGCATGGAGTGGTAATTACCTATGGATAGGTTGTCATAGTGAATGCTTGTATCCTGACTGGTCCTGCAGTTCTAGATTGGAGTTTACGCTTTGTAGAGTGTGTATTTGTTAAAAATCAGCATATGGAGGGCCAAATCGGCTGGGTCGAAGCCATCTGGGGACGGGGCTTGAAGTGTGATATAAGGGGTCACCGGCTAAGCACTATACCGCTGATTCGCGCCTAGCCACCAACTCCAATTCGCGCGAAAGAATTGCGCGCCCATTCCCCAGTGGCACACGGTATCTAATTGCGTGTAGGACCAAACTCTTAAGGACAGAGACTCATATGCACGGAAACAATCTGTTGATAAATAGCCGATGCGAACGCCGACTTGCTAGGATGTTGAATGACCTTCTCACGCCTGGAGAAGAGGTCAATTTTTTTCTAAGTTATTAAAAAGACAAAATCGTAATCTGAGAACGTTTCTTTAGCCAATATCATTCGCTGGCCCGAGATTGTCCCTGCGATAGTATGCAGAGTGTCGTTCATGGTGCTCTAGGGAGACAGAGGGTAGTGAAGGTCTCATTTGGTTTTACGTGATGTGCGAGTTGTTTATCACTCTTGTAATCGCCGTTGCTTAAAGACCCATAACCACCTTAATTTTGTGAAACTCATGTCCGTAACTTTCGATAGACTTACTCAGTGGGGCTTTTTGACCCCTTTTGTGCGAGGCTGTATCGTTGGATTAAGCGCTGAGGGATCTATCCTTCCGCCACTCTTAAATTGAAGAACCAGCTCTTGCGCAAGCTCTACGCAAAGTGAAAACGAGGATCGCTTGTTGACCCGCGAAGGTAGTACTCTTAACCCTAGTGTAATACTCAGTAGGGGTCTATTGCGCTGCTATCGCTACCTCTCTTTGAATGGATCCAAGCTACACGAGCAGAAACAATTGTTTAAAGTTGCACCAATGGCCCAAGAGTGTCGTAAATTCGTGGTGGAACTAGCCGGCATCAACTGACGAAAAACTTGATTGTACGAGGAAACTCCGTACCCGGCTATAAGGCGATACTTTGATGGCTTTGTACATTCTGAGCCATGAGCCGAATCCCGGGGCCCATACAGTGATCCCGAAGTGTCCGGACCCGTTTAGGGGTTGGGTTTATTCAACCTAGTCAGTTCAACCGCCGTCGGCAAAAGAAGTCGAGGTGGCTTTTGCAGTTTTAATGTTGTGTACTCACGAGCCCGGGTTGGCATTTTGCGATAGCGCTCGCTTAGGGC
seq00013   AAACGACGAAACGTAAGGACCTTAAAGCGACGAGTGTGACCCCAGGAAAGCAGATCTACGCTGGCACTAGGCGATATTCCGGAACCGCATACATTCGCTGTGGGTGTAGGAATTACAAAAAATGCAAATGGTGCGGTCCTTTATAGGCCCCCACTTACCTCCTGTCGGCTCCCCTTTATTTACGGCAATTACGACCTACTGGCAGTGCCGAATTCATACGGATATCTACCAGGCACTAAAGACCACACCCCTCGCAGGGGCAAAATTCGATAGTTCAGGCTCAGTATAGACTTGTGATCCTAGGGTCACCTGAGGCGTGATCGGACTAGTAAGTCTACACGAGCTGAGATACTGATCGCCAAAAAAGGAAGTCGATGATCGTTGCGAGGTTACCCGCTACGAACCGAGCATGATCACACTTAGTCCACGATCTGCTGTTCCCGCCGGATTGAGGGTCACCGAAGCACCTTGGCGGCGATTGATAATGGCGATAGCGGGAGTTCCTAACTCCTTTTTCCGACGCGTCATGCGGATCTCCGCCGCTGGTAGCGGCCTGTACGATTAGTACTGGGGCTAGGCTTCGTGTTCTCCGCGGGAACGTGCAAGCGGTTCGGGCCCCCCTTCTTCTTATTTTTTTGCGAAACATACCCTTCTGTATAATATAGTTATCCTGAGCTTCGGCAATACAACTCCGTGGTGTGTGCTGAACGGCGCTGCTAGCACGGCCGAGACAACTCCCCAAACCCCCGCGGGTGGATTACTCTTGCTAAACGGGTTGAATTTTCACTGCCATGGCGGGAGCTGAGAGTACCGGTAATACCGGATCGTTCTTTCCATCCGTGTTGACGCGGGGCCTCGTCCGGAAGTTGGAGACCGCCTCCGTACTGCTCAGCGCGCCCATAGCAGCGCCGCGTTCCTCCACCCGGTCACGGCTAACAATCTGGCTTGGAGCTTGCGGTTTTGGATGCCCCTAATAGGGGCTTCGTAGGCGTATACCCTACTAAGGGCGATTGGCATCGCGCCAAAAGCATGGAGTGGTAATTACCTATGGATAGGTTGTCATAGTGAATGCTTGTATCCTGACTGGTCCTGCAGTTCTAGATTGGAGTTTACGCTTTGTAGAGTGTGTATTTGTTAAAAATCAGCATATGGAGGGCCAAATCGGCTGGGTCGAAGCCATCTGGGGACGGGGCTTGAAGTGTGATATAAGGGGTCACCGGCTAAGCACTATACCGCTGATTCGCGCCTAGCCACCAACTCCAATTCGCGCGAAAGAATTGCGCGCCCATTCCCCAGTGGCACACGGTATCTAATTGCGTGTAGGACCAAACTCTTAAGGACAGAGACTCATATGCACGGAAACAATCTGTTGATAAATAGCCGATGCGAACGCCGACTTGCTAGGATGTTGAATGACCTTCTCACGCCTGGAGAAGAGGTCAATTTTTTTCTAAGTTATTAAAAAGACAAAATCGTAATCTGAGAACGTTTCTTTAGCCAATATCATTCGCTGGCCCGAGATTGTCCCTGCGATAGTATGCAGAGTGTCGTTCATGGTGCTCTAGGGAGACAGAGGGTAGTGAAGGTCTCATTTGGTTTTACGTGATGTGCGAGTTGTTTATCACTCTTGTAATCGCCGTTGCTTAAAGACCCATAACCACCTTAATTTTGTGAAACTCATGTCCGTAACTTTCGATAGACTTACTCAGTGGGGCTTTTTGACCCCTTTTGTGCGAGGCTGTATCGTTGGATTAAGCGCTGAGGGATCTATCCTTCCGCCACTCTTAAATTGAAGAACCAGCTCTTGCGCAAGCTCTACGCAAAGTGAAAACGAGGATCGCTTGTTGACCCGCGAAGGTAGTACTCTTAACCCTAGTGTAATACTCAGTAGGGGTCTATTGCGCTGCTATCGCTACCTCTCTTTGAATGGATCCAAGCTACACGAGCAGAAACAATTGTTTAAAGTTGCACCAATGGCCCAAGAGTGTCGTAAATTCGTGGTGGAACTAGCCGGCATCAACTGACGAAAAACTTGATTGTACGAGGAAACTCCGTACCCGGCTATAAGGCGATACTTTGATGGCTTTGTACATTCTGAGCCATGAGCCGAATCCCGGGGCCCATACAGTGATCCCGAAGTGTCCGGACCCGTTTAGGGGTTGGGTTTATTCAACCTAGTCAGTTCAACCGCCGTCGGCAAAAGAAGTCGAGGTGGCTTTTGCAGTTTTAATGTTGTGTACTCACGAGCCCGGGTTGGCATTTTGCGATAGCGCTCGCTTAGGGC
seq00014   AAACGACGAAACGTAAGGACCTTAAAGCGACGAGTGTGACCCCAGGAAAGCAGATCTACGCTGGCACTAGGCGATATTCCGGAACCGCATACATTCGCTGTGGGTGTAGGAATTACAAAAAATGCAAATGGTGCGGTCCTTTATAGGCCCCCACTTACCTCCTGTCGGCTCCCCTTTATTTACGGCAATTACGACCTACTGGCAGTGCCGAATTCATACGGATATCTACCAGGCACTAAAGACCACACCCCTCGCAGGGGCAAAATTCGATAGTTCAGGCTCAGTATAGACTTGTGATCCTAGGGTCACCTGAGGCGTGATCGGACTAGTAAGTCTACACGAGCTGAGATACTGATCGCCAAAAAAGGAAGTCGATGATCGTTGCGAGGTTACCCGCTACGAACCGAGCATGATCACACTTAGTCCACGATCTGCTGTTCCCGCCGGATTGAGGGTCACCGAAGCACCTTGGCGGCGATTGATAATGGCGATAGCGGGAGTTCCTAACTCCTTTTTCCGACGCGTCATGCGGATCTCCGCCGCTGGTAGCGGCCTGTACGATTAGTACTGGGGCTAGGCTTCGTGTTCTCCGCGGGAACGTGCAAGCGGTTCGGGCCCCCCTTCTTCTTATTTTTTTGCGAAACATACCCTTCTGTATAATATAGTTATCCTGAGCTTCGGCAATACAACTCCGTGGTGTGTGCTGAACGGCGCTGCTAGCACGGCCGAGACAACTCCCCAAACCCCCGCGGGTGGATTACTCTTGCTAAACGGGTTGAATTTTCACTGCCATGGCGGGAGCTGAGAGTACCGGTAATACCGGATCGTTCTTTCCATCCGTGTTGACGCGGGGCCTCGTCCGGAAGTTGGAGACCGCCTCCGTACTGCTCAGCGCGCCCATAGCAGCGCCGCTTTCCTCCACCCGGTCACGGCTAACAATCTGGCTTGGAGCTTGCGGTTTTGGATGCCCCTAATAGGGGCGTCGTAGGCGTATACCCTACTAAGGGCGATTGGCATCGCGCCAAAAGCATGGAGTGGTAATTACCTATGGATAGGTTGTCATAGTGAATGCTTGTATCCTGACTGGTCCTGCAGTTCTAGATTGGAGTTTACGCTTTGTAGAGTGTGTATTTGTTAAAAATCAGCATATGGAGGGCCAAATCGGCTGGGTCGAAGCCATCTGGGGACGGGGCTTGAAGTGTGATATAAGGGGTCACCGGCTAAGCACTATACCGCTGATTCGCGCCTAGCCACCAACTCCAATTCGCGCGAAAGAATTGCGCGCCCATTCCCCAGTGGCACACGGTATCTAATTGCGTGTAGGACCAAACTCTTAAGGACAGAGACTCATATGCACGGAAACAATCTGTTGATAAATAGCCGATGCGAACGCCGACTTGCTAGGATGTTGAATGACCTTCTCACGCCTGGAGAAGAGGTCAATTTTTTTCTAAGTTATTAAAAAGACAAAATCGTAATCTGAGAACGTTTCTTTAGCCAATATCATTCGCTGGCCCGAGATTGTCCCTGCGATAGTATGCAGAGTGTCGTTCATGGTGCTCTAGGGAGACAGAGGGTAGTGAAGGTCTCATTTGGTTTTACGTGATGTGCGAGTTGTTTATCACTCTTGTAATCGCCGTTGCTTAAAGACCCATAACCACCTTAATTTTGTGAAACTCATGTCCGTAACTTTCGATAGACTTACTCAGTGGGGCTTTTTGACCCCTTTTGTGCGAGGCTGTATCGTTGGATTAAGCGCTGAGGGATCTATCCTTCCGCCACTCTTAAATTGAAGAACCAGCTCTTGCGCAAGCTCTACGCAAAGTGAAAACGAGGATCGCTTGTTGACCCGCGAAGGTAGTACTCTTAACCCTAGTGTAATACTCAGTAGGGGTCTATTGCGCTGCTATCGCTACCTCTCTTTGAATGGATCCAAGCTACACGAGCAGAAACAATTGTTTAAAGTTGCACCAATGGCCCAAGAGTGTCGTAAATTCGTGGTGGAACTAGCCGGCATCAACTGACGAAAAACTTGATTGTACGAGGAAACTCCGTACCCGGCTATAAGGCGATACTTTGATGGCTTTGTACATTCTGAGCCATGAGCCGAATCCCGGGGCCCATACAGTGATCCCGAAGTGTCCGGACCCGTTTAGGGGTTGGGTTTATTCAACCTAGTCAGTTCAACCGCCGTCGGCAAAAGAAGTCGAGGTGGCTTTTGCAGTTTTAATGTTGTGTACTCACGAGCCCGGGTTGGCATTTTGCGATAGCGCTCGCTTAGGGC
seq00015   AAACGACGAAACGTAAGGACCTTAAAGCGACGAGTGTGACCCCAGGAAAGCAGATCTACGCTGGCACTAGGCGATATTCCGGAACCGCATACATTCGCTGTGGGTGTAGGAATTACAAAAAATGCAAATGGTGCGGTCCTTTATAGGCCCCCACTTACCTCCTGTCGGCTCCCCTTTATTTACGGCAATTACGACCTACTGGCAGTGCCGAATTCATACGGATATCTACCAGGCACTAAAGACCACACCCCTCTCAGGGGCAAAATTCGATAGTTCAGGCTCAGTATAGACTTGTGATCCTAGGGTCACCTGAGGCGTGATCGGACTAGTAAGTCTACACGAGCTGAGATACTGATCGCCAAAAAAGGAAGTCGATGATCGTTGCGAGGTTACCCGCTACGAACCGAGCATGATCACACTTAGTCCACGATCTGCTGTTCCCGCCGGATTGAGGGTCACCGAAGCACCTTGGCGGCGATTGATAATGGCGATAGCGGGAGTTCCTAACTCCTTTTTCCGACGCGTCATGCGGATCTCCGCCGCTGGTAGCGGCCTGTACGATTAGTACTGGGGCTAGGCTTCGTGTTCTCCGCGGGAACGTGCAAGCGGTTCGGGCCCCCCTTCTTCTTATTTTTTTGCGAAACATACCCTTCTGTATAATATAGTTATCCTGAGCTTCGGCAATACAACTCCGTGGTGTGTGCTGAACGGCGCTGCTAGCACGGCCGAGACAACTCCCCAAACCCCCGCGGGTGGATTACTCTTGCTAAACGGGTTGAATTTTCACTGCCATGGCGGGAGCTGAGAGTACCGGTAATACCGGATCGTTCTTTCCATCCGTGTTGACGCGGGGCCTCGTCCGGAAGTTGGAGACCGCCTCCGTACTGCTCAGCGCGCCCATAGCAGCGCCGCGTTCCTCCACCCGGTCACGGCTAACAATCTGGCTTGGAGCTTGCGGTTTTGGATGCCCCTAATAGGGGCTTCGTAGGCGTATACCCTACTAAGGGCGATTGGCATCGCGCCAAAAGCATGGAGTGGTAATTACCTATGGATAGGTTGTCATAGTGAATGCTTGTATCCTGACTGGTCCTGCAGTTCTAGATTGGAGTTTACGCTTTGTAGAGTGTGTATTTGTTAAAAATCAGCATATGGAGGGCCAAATCGGCTGGGTCGAAGCCATCTGGGGACGGGGCTTGAAGTGTGATATAAGGGGTCACCGGCTAAGCACTATACCGCTGATTCGCGCCTAGCCACCAACTCCAATTCGCGCGAAAGAATTGCGCGCCCATTCCCCAGTGGCACACGGTATCTAATTGCGTGTAGGACCAAACTCTTAAGGACAGAGACTCATATGCACGGAAACAATCTGTTGATAAATAGCCGATGCGAACGCCGAATTGCTAGGATGTTGAATGACCTTCTCACGCCTGGAGAAGAGGTCAATTTTTTTCTAAGTTATTAAAAAGACAAAATCGTAATCTGAGAACGTTTCTTTAGCCAATATCATTCGCTGGCCCGAGATTGTCCCTGCGATAGTATGCAGAGTGTCGTTCATGGTGCTCTAGGGAGACAGAGGGTAGTGAAGGTCTCATTTGGTTTTACGTGATGTGCGAGTTGTTTATCACTCTTGTAATCGCCGTTGCTTAAAGACCCATAACCACCTTAATTTTGTGAAACTCATGTCCGTAACTTTCGATAGACTTACTCAGTGGGGCTTTTTGACCCCTTTTGTGCGAGGCTGTATCGTTGGATTAAGCGCTGAGGGATCTATCCTTCCGCCACTCTTAAATTGAAGAACCAGCTCTTGCGCAAGCTCTACGCAAAGTGAAAACGAGGATCGCTTGTTGACCCGCGAAGGTAGTACTCTTAACCCTAGTGTAATACTCAGTAGGGGTCTATTGCGCTGCTATCGCTACCTCTCTTTGAATGGATCCAAGCTACACGAGCAGAAACAATTGTTTAAAGTTGCACCAATGGCCCAAGAGTGTCGTAAATTCGTGGTGGAACTAGCCGGCATCAACTGACGAAAACCTTGATTGTACGAGGAAACTCCGTACCCGGCTATAAGGCGATACTTTGATGGCTTTGTACATTCTGAGCCATGAGCCGAATCCCGGGGCCCATACAGTGATCCCGAAGTGTCCGGACCCGTTTAGGGGTTGGGTTTATTCAACCTAGTCAGTTCAACCGCCGTCGGCAAAAGAAGTCGAGGTGGCTTTTGCAGTTTTAATGTTGTGTACTCACGAGCCCGGGTTGGCATTTTGCGATAGCGCTCGCTTAGGGC
seq00016   AAACGACGAAACGTAAGGACCTTAAAGCGACGAGTGTGACCCCAGGAAAGCAGATCTACGCTGGCACTAGGCGATATTCCGGAACCGCATACATTCGCTGTGGGTGTAGGAATTACAAAAAATGCAAATGGTGCGGTCCTTTATAGGCCCCCACTTACCTCCTGTCGGCTCCCCTTTATTTACGGCAATTACGACCTACTGGCAGTGCCGAATTCATACGGATATCTACCAGGCACTAAAGACCACACCCCTCGCAGGGGCAAAATTCGATAGTTCAGGCTCAGTATAGACTTGTGATCCTAGGGTCACCTGAGGCGTGATCGGACTAGTAAGTCTACACGAGCTGAGATACTGATCGCCAAAAAAGGAAGTCGATGATCGTTGCGAGGTTACCCGCTACGAACCGAGCATGATCACACTTAGTCCACGATCTGCTGTTCCCGCCGGATTGAGGGTCACCGAAGCACCTTGGCGGCGATTGATAATGGCGATAGCGGGAGTTCCTAACTCCTTTTTCCGACGCGTCATGCGGATCTCCGCCGCTGGTAGCGGCCTGTACGATTAGTACTGGGGCTAGGCTTCGTGTTCTCCGCGGGAACGTGCAAGCGGTTCGGGCCCCCCTTCTTCTTATTTTTTTGCGAAACATACCCTTCTGTATAATATAGTTATCCTGAGCTTCGGCAATACAACTCCGTGGTGTGTGCTGAACGGCGCTGCTAGCACGGCCGAGACAACTCCCCAAACCCCCGCGGGTGGATTACTCTTGCTAAACGGGTTGAATTTTCACTGCCATGGCGGGAGCTGAGAGTACCGGTAATACCGGATCGTTCTTTCCATCCGTGTTGACGCGGGGCCTCGTCCGGAAGTTGGAGACCGCCTCCGTACTGCTCAGCGCGCCCATAGCAGCGCCGCGTTCCTCCACCCGGTCACGGCTAACAATCTGGCTTGGAGCTTGCGGTTTTGGATGCCCCTAATAGGGGCTTCGTAGGCGTATACCCTACTAAGGGCGATTGGCATCGCGCCAAAAGCATGGAGTGGTAATTACCTATGGATAGGTTGTCATAGTGAATGCTTGTATCCTGACTGGTCCTGCAGTTCTAGATTGGAGTTTACGCTTTGTAGAGTGTGTATTTGTTAAAAATCAGCATATGGAGGGCCAAATCGGCTGGGTCGAAGCCATCTGGGGACGGGGCTTGAAGTGTGATATAAGGGGTCACCGGCTAAGCACTATACCGCTGATTCGCGCCTAGCCACCAACTCCAATTCGCGCGAAAGAATTGCGCGCCCATTCCCCAGTGGCACACGGTATCTAATTGCGTGTAGGACCAAACTCTTAAGGACAGAGACTCATATGCACGGAAACAATCTGTTGATAAATAGCCGATGCGAACGCCGACTTGCTAGGATGTTGAATGACCTTCTCACGCCTGGAGAAGAGGTCAATTTTTTTCTAAGTTATTAAAAAGACAAAATCGTAATCTGAGAACGTTTCTTTAGCCAATATCATTCGCTGGCCCGAGATTGTCCCTGCGATAGTATGCAGAGTGTCGTTCATGGTGCTCTAGGGAGACAGAGGGTAGTGAAGGTCTCATTTGGTTTTACGTGATGTGCGAGTTGTTTATCACTCTTGTAATCGCCGTTGCTTAAAGACCCATAACCACCTTAATTTTGTGAAACTCATGTCCGTAACTTTCGATAGACTTACTCAGTGGGGCTTTTTGACCCCTTTTGTGCGAGGCTGTATCGTTGGATTAAGCGCTGAGGGATCTATCCTTCCGCCACTCTTAAATTGAAGAACCAGCTCTTGCGCAAGCTCTACGCAAAGTGAAAACGAGGATCGCTTGTTGACCCGCGAAGGTAGTACTCTTAACCCTAGTGTAATACTCAGTAGGGGTCTATTGCGCTGCTATCGCTACCTCTCTTTGAATGGATCCAAGCTACACGAGCAGAAACAATTGTTTAAAGTTGCACCAATGGCCCAAGAGTGTCGTAAATTCGTGGTGGAACTAGCCGGCATCAACTGACGAAAAACTTGATTGTACGAGGAAACTCCGTACCCGGCTATAAGGCGATACTTTGATGGCTTTGTACATTCTGAGCCATGAGCCGAATCCCGGGGCCCATACAGTGATCCCGAAGTGTCCGGACCCGTTTAGGGGTTGGGTTTATTCAACCTAGTCAGTTCAACCGCCGTCGGCAAAAGAAGTCGAGGTGGCTTTTGCAGTTTTAATGTTGTGTACTCACGAGCCCGGGTTGGCATTTTGCGATAGCGCTCGCTTAGGGC
seq00017   AAACGACGAAACGTAAGGACCTTAAAGCGACGAGTGTGACCCCAGGAAAGCAGATCTACGCTGGCACTAGGCGATATTCCGGAACCGCATACATTCGCTGTGGGTGTAGGAATTACAAAAAATGCAAATGGTGCGGTCCTTTATAGGCCCCCACTTACCTCCTGTCGGCTCCCCTTTATTTACGGCAATTACGACCTACTGGCAGTGCCGAATTCATACGGATATCTACCAGGCACTAAAGACCACACCCCTCTCAGGGGCAAAATTCGATAGTTCAGGCTCAGTATAGACTTGTGCTCCTAGGGTCACCTGAGGCGTGATCGGACTAGTAAGTCTACACGAGCTGAGATACTGATCGCCAAAAAAGGAAGTCGATGATCGTTGCGAGGTTACCCGCTACGAACCGAGCATGATCACACTTAGTCCACGATCTGCTGTTCCCGCCGGATTGAGGGTCACCGAAGCACCTTGGCGGCGATTGATAATGGCGATAGCGGGAGTTCCTAACTCCTTTTTCCGACGCGTCATGCGGATCTCCGCCGCTGGTAGCGGCCTGTACGATTAGTACTGGGGCTAGGCTTCGTGTTCTCCGCGGGAACGTGCAAGCGGTTCGGGCCCCCCTTCTTCTTATTTTTTTGCGAAACATACCCTTCTGTATAATATAGTTATCCTGAGCTTCGGCAATACAACTCCGTGGTGTGTGCTGAACGGCGCTGCTAGCACGGCCGAGACAACTCCCCAAACCCCCGCGGGTGGATTACTCTTGCTAAACGGGTTGAATTTTCACTGCCATGGCGGGAGCTGAGAGTACCGGTAATACCGGATCGTTCTTTCCATCCGTGTTGACGCGGGGCCTCGTCCGGAAGTTGGAGACCGCCTCCGTACTGCTCAGCGCGCCCATAGCAGCGCCGCGTTCCTCCACCCGGTCACGGCTAACAATCTGGCTTGGAGCTTGCGGTTTTGGATGCCCCTAATAGGGGCTTCGTAGGCGTATACCCTACTAAGGGCGATTGGCATCGCGCCAAAAGCATGGAGTGGTAATTACCTATGGATAGGTTGTCATAGTGAATGCTTGTATCCTGACTGGTCCTGCAGTTCTAGATTGGAGTTTACGCTTTGTAGAGTGTGTATTTGTTAAAAATCAGCATATGGAGGGCCAAATCGGCTGGGTCGAAGCCATCTGGGGACGGGGCTTGAAGTGTGATATAAGGGGTCACCGGCTAAGCACTATACCGCTGATTCGCGCCTAGCCACCAACTCCAATTCGCGCGAAAGAATTGCGCGCCCATTCCCCAGTGGCACACGGTATCTAATTGCGTGTAGGACCAAACTCTTAAGGACAGAGACTCATATGCACGGAAACAATCTGTTGATAAATAGCCGATGCGAACGCCGAATTGCTAGGATGTTGAATGACCTTCTCACGCCTGGAGAAGAGGTCAATTTTTTTCTAAGTTATTAAAAAGACAAAATCGTAATCTGAGAACGTTTCTTTAGCCAATATCATTCGCTGGCCCGAGATTGTCCCTGCGATAGTATGCAGAGTGTCGTTCATGGTGCTCTAGGGAGACAGAGGGTAGTGAAGGTCTCATTTGGTTTTACGTGATGTGCGAGTTGTTTATCACTCTTGTAATCGCCGTTGCTTAAAGACCCATAACCACCTTAATTTTGTGAAACTCATGTCCGTAACTTTCGATAGACTTACTCAGTGGGGCTTTTTGACCCCTTTTGTGCGAGGCTGTATCGTTGGATTAAGCGCTGAGGGATCTATCCTTCCGCCACTCTTAAATTGAAGAACCAGCTCTTGCGCAAGCTCTACGCAAAGTGAAAACGAGGATCGCTTGTTGACCCGCGAAGGTAGTACTCTTAACCCTAGTGTAATACTCAGTAGGGGTCTATTGCGCTGCTATCGCTACCTCTCTTTGAATGGATCCAAGCTACACGAGCAGAAACAATTGTTTAAAGTTGCACCAATGGCCCAAGAGTGTCGTAAATTCGTGGTGGAACTAGCCGGCATCAACTGACGAAAACCTTGATTGTACGAGGAAACTCCGTACCCGGCTATAAGGCGATACTTTGATGGCTTTGTACATTCTGAGCCATGAGCCGAATCCCGGGGCCCATACAGTGATCCCGAAGTGTCCGGACCCGTTTAGGGGTTGGGTTTATTCAACCTAGTCAGTTCAACCGCCGTCGGCAAAAGAAGTCGAGGTGGCTTTTGCAGTTTTAATGTTGTGTACTCACGAGCCCGGGTTGGCATTTTGCGATAGCGCTCGCTTAGGGC
seq00018   AAACGACGAAACGTAAGGACCTTAAAGCGACGAGTGTGACCCCAGGAAAGCAGATCTACGCTGGCACTAGGCGATATTCCGGAACCGCATACATTCGCTGTGGGTGTAGGAATTACAAAAAATGCAAATGGTGCGGTCCTTTATAGGCCCCCACTTACCTCCTGTCGGCTCCCCTTTATTTACGGCAATTACGACCTACTGGCAGTGCCGAATTCATACGGATATCTACCAGGCACTAAAGACCACACCCCTCTCAGGGGCAAAATTCGATAGTTCAGGCTCAGTATAGACTTGTGATCCTAGGGTCACCTGAGGCGTGATCGGACTAGTAAGTCTACACGAGCTGAGATACTGATCGCCAAAAAAGGAAGTCGATGATCGTTGCGAGGTTACCCGCTACGAACCGAGCATGATCACACTTAGTCCACGATCTGCTGTTCCCGCCGGATTGAGGGTCACCGAAGCACCTTGGCGGCGATTGATAATGGCGATAGCGGGAGTTCCTAACTCCTTTTTCCGACGCGTCATGCGGATCTCCGCCGCTGGTAGCGGCCTGTACGATTAGTACTGGGGCTAGGCTTCGTGTTCTCCGCGGGAACGTGCAAGCGGTTCGGGCCCCCCTTCTTCTTATTTTTTTGCGAAACATACCCTTCTGTATAATATAGTTATCCTGAGCTTCGGCAATACAACTCCGTGGTGTGTGCTGAACGGCGCTGCTAGCACGGCCGAGACAACTCCCCAAACCCCCGCGGGTGGATTACTCTTGCTAAACGGGTTGAATTTTCACTGCCATGGCGGGAGCTGAGAGTACCGGTAATACCGGATCGTTCTTTCCATCCGTGTTGACGCGGGGCCTCGTCCGGAAGTTGGAGACCGCCTCCGTACTGCTCAGCGCGCCCATAGCAGCGCCGCGTTCCTCCACCCGGTCACGGCTAACAATCTGGCTTGGAGCTTGCGGTTTTGGATGCCCCTAATAGGGGCTTCGTAGGCGTATACCCTACTAAGGGCGATTGGCATCGCGCCAAAAGCATGGAGTGGTAATTACCTATGGATAGGTTGTCATAGTGAATGCTTGTATCCTGACTGGTCCTGCAGTTCTAGATTGGAGTTTACGCTTTGTAGAGTGTGTATTTGTTAAAAATCAGCATATGGAGGGCCAAATCGGCTGGGTCGAAGCCATCTGGGGACGGGGCTTGAAGTGTGATATAAGGGGTCACCGGCTAAGCACTATACCGCTGATTCGCGCCTAGCCACCAACTCCAATTCGCGCGAAAGAATTGCGCGCCCATTCCCCAGTGGCACACGGTATCTAATTGCGTGTAGGACCAAACTCTTAAGGACAGAGACTCATATGCACGGAAACAATCTGTTGATAAATAGCCGATGCGAACGCCGAATTGCTAGGATGTTGAATGACCTTCTCACGCCTGGAGAAGAGGTCAATTTTTTTCTAAGTTATTAAAAAGACAAAATCGTAATCTGAGAACGTTTCTTTAGCCAATATCATTCGCTGGCCCGAGATTGTCCCTGCGATAGTATGCAGAGTGTCGTTCATGGTGCTCTAGGGAGACAGAGGGTAGTGAAGGTCTCATTTGGTTTTACGTGATGTGCGAGTTGTTTATCACTCTTGTAATCGCCGTTGCTTAAAGACCCATAACCACCTTAATTTTGTGAAACTCATGTCCGTAACTTTCGATAGACTTACTCAGTGGGGCTTTTTGACCCCTTTTGTGCGAGGCTGTATCGTTGGATTAAGCGCTGAGGGATCTATCCTTCCGCCACTCTTAAATTGAAGAACCAGCTCTTGCGCAAGCTCTACGCAAAGTGAAAACGAGGATCGCTTGTTGACCCGCGAAGGTAGTACTCTTAACCCTAGTGTAATACTCAGTAGGGGTCTATTGCGCTGCTATCGCTACCTCTCTTTGAATGGATCCAAGCTACACGAGCAGAAACAATTGTTTAAAGTTGCACCAATGGCCCAAGAGTGTCGTAAATTCGTGGTGGAACTAGCCGGCATCAACTGACGAAAACCTTGATTGTACGAGGAAACTCCGTACCCGGCTATAAGGCGATACTTTGATGGCTTTGTACATTCTGAGCCATGAGCCGAATCCCGGGGCCCATACAGTGATCCCGAAGTGTCCGGACCCGTTTAGGGGTTGGGTTTATTCAACCTAGTCAGTTCAACCGCCGTCGGCAAAAGAAGTCGAGGTGGCTTTTGCAGTTTTAATGTTGTGTACTCACGAGCCCGGGTTGGCATTTTGCGATAGCGCTCGCTTAGGGC
seq00019   AAACGACGAAACGTAAGGACCTTAAAGCGACGAGTGTGACCCCAGGAAAGCAGATCTACGCTGGCACTAGGCGATATTCCGGAACCGCATACATTCGCTGTGGGTGTAGGAATTACAAAAAATGCAAATGGTGCGGTCCTTTATAGGCCCCCACTTACCTCCTGTCGGCTCCCCTTTATTTACGGCAATTACGACCTACTGGCAGTGCCGAATTCATACGGATATCTACCAGGCACTAAAGACCACACCCCTCGCAGGGGCAAAATTCGATAGTTCAGGCTCAGTATAGACTTGTGATCCTAGGGTCACCTGAGGCGTGATCGGACTAGTAAGTCTACACGAGCTGAGATACTGATCGCCAAAAAAGGAAGTCGATGATCGTTGCGAGGTTACCCGCTACGAACCGAGCATGATCACACTTAGTCCACGATCTGCTGTTCCCGCCGGATTGAGGGTCACCGAAGCACCTTGGCGGCGATTGATAATGGCGATAGCGGGAGTTCCTAACTCCTTTTTCCGACGCGTCATGCGGATCTCCGCCGCTGGTAGCGGCCTGTACGATTAGTACTGGGGCTAGGCTTCGTGTTCTCCGCGGGAACGTGCAAGCGGTTCGGGCCCCCCTTCTTCTTATTTTTTTGCGAAACATACCCTTCTGTATAATATAGTTATCCTGAGCTTCGGCAATACAACTCCGTGGTGTGTGCTGAACGGCGCTGCTAGCACGGCCGAGACAACTCCCCAAACCCCCGCGGGTGGATTACTCTTGCTAAACGGGTTGAATTTTCACTGCCATGGCGGGAGCTGAGAGTACCGGTAATACCGGATCGTTCTTTCCATCCGTGTTGACGCGGGGCCTCGTCCGGAAGTTGGAGACCGCCTCCGTACTGCTCAGCGCGCCCATAGCAGCGCCGCGTTCCTCCACCCGGTCACGGCTAACAATCTGGCTTGGAGCTTGCGGTTTTGGATGCCCCTAATAGGGGCGTCGTAGGCGTATACCCTACTAAGGGCGATTGGCATCGCGCCAAAAGCATGGAGTGGTAATTACCTATGGATAGGTTGTCATAGTGAATGCTTGTATCCTGACTGGTCCTGCAGTTCTAGATTGGAGTTTACGCTTTGTAGAGTGTGTATTTGTTAAAAATCAGCATATGGAGGGCCAAATCGGCTGGGTCGAAGCCATCTGGGGACGGGGCTTGAAGTGTGATATAAGGGGTCACCGGCTAAGCACTATACCGCTGATTCGCGCCTAGCCACCAACTCCAATTCGCGCGAAAGAATTGCGCGCCCATTCCCCAGTGGCACACGGTATCTAATTGCGTGTAGGACCAAACTCTTAAGGACAGAGACTCATATGCACGGAAACAATCTGTTGATAAATAGCCGATGCGAACGCCGACTTGCTAGGATGTTGAATGACCTTCTCACGCCTGGAGAAGAGGTCAATTTTTTTCTAAGTTATTAAAAAGACAAAATCGTAATCTGAGAACGTTTCTTTAGCCAATATCATTCGCTGGCCCGAGATTGTCCCTGCGATAGTATGCAGAGTGTCGTTCATGGTGCTCTAGGGAGACAGAGGGTAGTGAAGGTCTCATTTGGTTTTACGTGATGTGCGAGTTGTTTATCACTCTTGTAATCGCCGTTGCTTAAAGACCCATAACCACCTTAATTTTGTGAAACTCATGTCCGTAACTTTCGATAGACTTACTCAGTGGGGCTTTTTGACCCCTTTTGTGCGAGGCTGTATCGTTGGATTAAGCGCTGAGGGATCTATCCTTCCGCCACTCTTAAATTGAAGAACCAGCTCTTGCGCAAGCTCTACGCAAAGTGAAAACGAGGATCGCTTGTTGACCCGCGAAGGTAGTACTCTTAACCCTAGTGTAATACTCAGTAGGGGTCTATTGCGCTGCTATCGCTACCTCTCTTTGAATGGATCCAAGCTACACGAGCAGAAACAATTGTTTAAAGTTGCACCAATGGCCCAAGAGTGTCGTAAATTCGTGGTGGAACTAGCCGGCATCAACTGACGAAAAACTTGATTGTACGAGGAAACTCCGTACCCGGCTATAAGGCGATACTTTGATGGCTTTGTACATTCTGAGCCATGAGCCGAATCCCGGGGCCCATACAGTGATCCCGAAGTGTCCGGACCCGTTTAGGGGTTGGGTTTATTCAACCTAGTCAGTTCAACCGCCGTCGGCAAAAGAAGTCGAGGTGGCTTTTGCAGTTTTAATGTTGTGTACTCACGAGCCCGGGTTGGCATTTTGCGATAGCGCTCGCTTAGGGC
seq00020   AAACGACGAAACGTAAGGACCTTAAAGCGACGAGTGTGACCCCAGGAAAGCAGATCTACGCTGGCACTAGGCGATATTCCGGAACCGCATACATTCGCTGTGGGTGTAGGAATTACAAAAAATGCAAATGGTGCGGTCCTTTATAGGCCCCCACTTACCTCCTGTCGGCTCCCCTTTATTTACGGCAATTACGACCTACTGGCAGTGCCGAATTCATACGGATATCTACCAGGCACTAAAGACCACACCCCTCTCAGGGGCAAAATTCGATAGTTCAGGCTCAGTATAGACTTGTGATCCTAGGGTCACCTGAGGCGTGATCGGACTAGTAAGTCTACACGAGCTGAGATACTGATCGCCAAAAAAGGAAGTCGATGATCGTTGCGAGGTTACCCGCTACGAACCGAGCATGATCACACTTAGTCCACGATCTGCTGTTCCCGCCGGATTGAGGGTCACCGAAGCACCTTGGCGGCGATTGATAATGGCGATAGCGGGAGTTCCTAACTCCTTTTTCCGACGCGTCATGCGGATCTCCGCCGCTGGTAGCGGCCTGTACGATTAGTACTGGGGCTAGGCTTCGTGTTCTCCGCGGGAACGTGCAAGCGGTTCGGGCCCCCCTTCTTCTTATTTTTTTGCGAAACATACCCTTCTGTATAATATAGTTATCCTGAGCTTCGGCAATACAACTCCGTGGTGTGTGCTGAACGGCGCTGCTAGCACGGCCGAGACAACTCCCCAAACCCCCGCGGGTGGATTACTCTTGCTAAACGGGTTGAATTTTCACTGCCATGGCGGGAGCTGAGAGTACCGGTAATACCGGATCGTTCTTTCCATCCGTGTTGACGCGGGGCCTCGTCCGGAAGTTGGAGACCGCCTCCGTACTGCTCAGCGCGCCCATAGCAGCGCCGCGTTCCTCCACCCGGTCACGGCTAACAATCTGGCTTGGAGCTTGCGGTTTTGGATGCCCCTAATAGGGGCTTCGTAGGCGTATACCCTACTAAGGGCGATTGGCATCGCGCCAAAAGCATGGAGTGGTAATTACCTATGGATAGGTTGTCATAGTGAATGCTTGTATCCTGACTGGTCCTGCAGTTCTAGATTGGAGTTTACGCTTTGTAGAGTGTGTATTTGTTAAAAATCAGCATATGGAGGGCCAAATCGGCTGGGTCGAAGCCATCTGGGGACGGGGCTTGAAGTGTGATATAAGGGGTCACCGGCTAAGCACTATACCGCTGATTCGCGCCTAGCCACCAACTCCAATTCGCGCGAAAGAATTGCGCGCCCATTCCCCAGTGGCACACGGTATCTAATTGCGTGTAGGACCAAACTCTTAAGGACAGAGACTCATATGCACGGAAACAATCTGTTGATAAATAGCCGATGCGAACGCCGAATTGCTAGGATGTTGAATGACCTTCTCACGCCTGGAGAAGAGGTCAATTTTTTTCTAAGTTATTAAAAAGACAAAATCGTAATCTGAGAACGTTTCTTTAGCCAATATCATTCGCTGGCCCGAGATTGTCCCTGCGATAGTATGCAGAGTGTCGTTCATGGTGCTCTAGGGAGACAGAGGGTAGTGAAGGTCTCATTTGGTTTTACGTGATGTGCGAGTTGTTTATCACTCTTGTAATCGCCGTTGCTTAAAGACCCATAACCACCTTAATTTTGTGAAACTCATGTCCGTAACTTTCGATAGACTTACTCAGTGGGGCTTTTTGACCCCTTTTGTGCGAGGCTGTATCGTTGGATTAAGCGCTGAGGGATCTATCCTTCCGCCACTCTTAAATTGAAGAACCAGCTCTTGCGCAAGCTCTACGCAAAGTGAAAACGAGGATCGCTTGTTGACCCGCGAAGGTAGTACTCTTAACCCTAGTGTAATACTCAGTAGGGGTCTATTGCGCTGCTATCGCTACCTCTCTTTGAATGGATCCAAGCTACACGAGCAGAAACAATTGTTTAAAGTTGCACCAATGGCCCAAGAGTGTCGTAAATTCGTGGTGGAACTAGCCGGCATCAACTGACGAAAACCTTGATTGTACGAGGAAACTCCGTACCCGGCTATAAGGCGATACTTTGATGGCTTTGTACATTCTGAGCCATGAGCCGAATCCCGGGGCCCATACAGTGATCCCGAAGTGTCCGGACCCGTTTAGGGGTTGGGTTTATTCAACCTAGTCAGTTCAACCGCCGTCGGCAAAAGAAGTCGAGGTGGCTTTTGCAGTTTTAATGTTGTGTACTCACGAGCCCGGGTTGGCATTTTGCGATAGCGCTCGCTTAGGGC
seq00021   AAACGACGAAACGTAAGGACCTTAAAGCGACGAGTGTGACCCCAGGAAAGCAGATCTACGCTGGCACTAGGCGATATTCCGGAACCGCATACATTCGCTGTGGGTGTAGGAATTACAAAAAATGCAAATGGTGCGGTCCTTTATAGGCCCCCACTTACCTCCTGTCGGCTCCCCTTTATTTACGGCAATTACGACCTACTGGCAGTGCCGAATTCATACGGATATCTACCAGGCACTAAAGACCACACCCCTCGCAGGGGCAAAATTCGATAGTTCAGGCTCAGTATAGACTTGTGATCCTAGGGTCACCTGAGGCGTGATCGGACTAGTAAGTCTACACGAGCTGAGATACTGATCGCCAAAAAAGGAAGTCGATGATCGTTGCGAGGTTACCCGCTACGAACCGAGCATGATCACACTTAGTCCACGATCTGCTGTTCCCGCCGGATTGAGGGTCACCGAAGCACCTTGGCGGCGATTGATAATGGCGATAGCGGGAGTTCCTAACTCCTTTTTCCGACGCGTCATGCGGATCTCCGCCGCTGGTAGCGGCCTGTACGATTAGTACTGGGGCTAGGCTTCGTGTTCTCCGCGGGAACGTGCAAGCGGTTCGGGCCCCCCTTCTTCTTATTTTTTTGCGAAACATACCCTTCTGTATAATATAGTTATCCTGAGCTTCGGCAATACAACTCCGTGGTGTGTGCTGAACGGCGCTGCTAGCACGGCCGAGACAACTCCCCAAACCCCCGCGGGTGGATTACTCTTGCTAAACGGGTTGAATTTTCACTGCCATGGCGGGAGCTGAGAGTACCGGTAATACCGGATCGTTCTTTCCATCCGTGTTGACGCGGGGCCTCGTCCGGAAGTTGGAGACCGCCTCCGTACTGCTCAGCGCGCCCATAGCAGCGCCGCGTTCCTCCACCCGGTCACGGCTAACAATCTGGCTTGGAGCTTGCGGTTTTGGATGCCCCTAATAGGGGCTTCGTAGGCGTATACCCTACTAAGGGCGATTGGCATCGCGCCAAAAGCATGGAGTGGTAATTACCTATGGATAGGTTGTCATAGTGAATGCTTGTATCCTGACTGGTCCTGCAGTTCTAGATTGGAGTTTACGCTTTGTAGAGTGTGTATTTGTTAAAAATCAGCATATGGAGGGCCAAATCGGCTGGGTCGAAGCCATCTGGGGACGGGGCTTGAAGTGTGATATAAGGGGTCACCGGCTAAGCACTATACCGCTGATTCGCGCCTAGCCACCAACTCCAATTCGCGCGAAAGAATTGCGCGCCCATTCCCCAGTGGCACACGGTATCTAATTGCGTGTAGGACCAAACTCTTAAGGACAGAGACTCATATGCACGGAAACAATCTGTTGATAAATAGCCGATGCGAACGCCGACTTGCTAGGATGTTGAATGACCTTCTCACGCCTGGAGAAGAGGTCAATTTTTTTCTAAGTTATTAAAAAGACAAAATCGTAATCTGAGAACGTTTCTTTAGCCAATATCATTCGCTGGCCCGAGATTGTCCCTGCGATAGTATGCAGAGTGTCGTTCATGGTGCTCTAGGGAGACAGAGGGTAGTGAAGGTCTCATTTGGTTTTACGTGATGTGCGAGTTGTTTATCACTCTTGTAATCGCCGTTGCTTAAAGACCCATAACCACCTTAATTTTGTGAAACTCATGTCCGTAACTTTCGATAGACTTACTCAGTGGGGCTTTTTGACCCCTTTTGTGCGAGGCTGTATCGTTGGATTAAGCGCTGAGGGATCTATCCTTCCGCCACTCTTAAATTGAAGAACCAGCTCTTGCGCAAGCTCTACGCAAAGTGAAAACGAGGATCGCTTGTTGACCCGCGAAGGTAGTACTCTTAACCCTAGTGTAATACTCAGTAGGGGTCTATTGCGCTGCTATCGCTACCTCTCTTTGAATGGATCCAAGCTACACGAGCAGAAACAATTGTTTAAAGTTGCACCAATGGCCCAAGAGTGTCGTAAATTCGTGGTGGAACTAGCCGGCATCAACTGACGAAAAACTTGATTGTACGAGGAAACTCCGTACCCGGCTATAAGGCGATACTTTGATGGCTTTGTACATTCTGAGCCATGAGCCGAATCCCGGGGCCCATACAGTGATCCCGAAGTGTCCGGACCCGTTTAGGGGTTGGGTTTATTCAACCTAGTCAGTTCAACCGCCGTCGGCAAAAGAAGTCGAGGTGGCTTTTGCAGTTTTAATGTTGTGTACTCACGAGCCCGGGTTGGCATTTTGCGATAGCGCTCGCTTAGGGC
seq00022   AAACGACGAAACGTAAGGACCTTAAAGCGACGAGTGTGACCCCAGGAAAGCAGATCTACGCTGGCACTAGGCGATATTCCGGAACCGCATACATTCGCTGTGGGTGTAGGAATTACAAAAAATGCAAATGGTGCGGTCCTTTATAGGCCCCCACTTACCTCCTGTCGGCTCCCCTTTATTTACGGCAATTACGACCTACTGGCAGTGCCGAATTCATACGGATATCTACCAGGCACTAAAGACCACACCCCTCGCAGGGGCAAAATTCGATAGTTCAGGCTCAGTATAGACTTGTGATCCTAGGGTCACCTGAGGCGTGATCGGACTAGTAAGTCTACACGAGCTGAGATACTGATCGCCAAAAAAGGAAGTCGATGATCGTTGCGAGGTTACCCGCTACGAACCGAGCATGATCACACTTAGTCCACGATCTGCTGTTCCCGCCGGATTGAGGGTCACCGAAGCACCTTGGCGGCGATTGATAATGGCGATAGCGGGAGTTCCTAACTCCTTTTTCCGACGCGTCATGCGGATCTCCGCCGCTGGTAGCGGCCTGTACGATTAGTACTGGGGCTAGGCTTCGTGGTCTCCGCGGGAACGTGCAAGCGGTTCGGGCCCCCCTTCTTCTTATTTTTTTGCGAAACATACCCTTCTGTATAATATAGTTATCCTGAGCTTCGGCAATACAACTCCGTGGTGTGTGCTGAACGGCGCTGCTAGCACGGCCGAGACAACTCCCCAAACCCCCGCGGGTGGATTACTCTTGCTAAACGGGTTGAATTTTCACTGCCATGGCGGGAGCTGAGAGTACCGGTAATACCGGATCGTTCTTTCCATCCGTGTTGACGCGGGGCCTCGTCCGGAAGTTGGAGACCGCCTCCGTACTGCTCAGCGCGCCCATAGCAGCGCCGCGTTCCTCCACCCGGTCACGGCTAACAATCTGGCTTGGAGCTTGCGGTTTTGGATGCCCCTAATAGGGGCGTCGTAGGCGTATACCCTACTAAGGGCGATTGGCATCGCGCCAAAAGCATGGAGTGGTAATTACCTATGGATAGGTTGTCATAGTGAATGCTTGTATCCTGACTGGTCCTGCAGTTCTAGATTGGAGTTTACGCTTTGTAGAGTGTGTATTTGTTAAAAATCAGCATATGGAGGGCCAAATCGGCTGGGTCGAAGCCATCTGGGGACGGGGCTTGAAGTGTGATATAAGGGGTCACCGGCTAAGCACTATACCGCTGATTCGCGCCTAGCCACCAACTCCAATTCGCGCGAAAGAATTGCGCGCCCATTCCCCAGTGGCACACGGTATCTAATTGCGTGTAGGACCAAACTCTTAAGGACAGAGACTCATATGCACGGAAACAATCTGTTGATAAATAGCCGATGCGAACGCCGACTTGCTAGGATGTTGAATGACCTTCTCACGCCTGGAGAAGAGGTCAATTTTTTTCTAAGTTATTAAAAAGACAAAATCGTAATCTGAGAACGTTTCTTTAGCCAATATCATTCGCTGGCCCGAGATTGTCCCTGCGATAGTATGCAGAGTGTCGTTCATGGTGCTCTAGGGAGACAGAGGGTAGTGAAGGTCTCATTTGGTTTTACGTGATGTGCGAGTTGTTTATCACTCTTGTAATCGCCGTTGCTTAAAGACCCATAACCACCTTAATTTTGTGAAACTCATGTCCGTAACTTTCGATAGACTTACTCAGTGGGGCTTTTTGACCCCTTTTGTGCGAGGCTGTATCGTTGGATTAAGCGCTGAGGGATCTATCCTTCCGCCACTCTTAAATTGAAGAACCAGCTCTTGCGCAAGCTCTACGCAAAGTGAAAACGAGGATCGCTTGTTGACCCGCGAAGGTAGTACTCTTAACCCTAGTGTAATACTCAGTAGGGGTCTATTGCGCTGCTATCGCTACCTCTCTTTGAATGGATCCAAGCTACACGAGCAGAAACAATTGTTTAAAGTTGCACCAATGGCCCAAGAGTGTCGTAAATTCGTGGTGGAACTAGCCGGCATCAACTGACGAAAAACTTGATTGTACGAGGAAACTCCGTACCCGGCTATAAGGCGATACTTTGATGGCTTTGTACATTCTGAGCCATGAGCCGAATCCCGGGGCCCATACAGTGATCCCGAAGTGTCCGGACCCGTTTAGGGGTTGGGTTTATTCAACCTAGTCAGTTCAACCGCCGTCGGCAAAAGAAGTCGAGGTGGCTTTTGCAGTTTTAATGTTGTGTACTCACGAGCCCGGGTTGGCATTTTGCGATAGCGCTCGCTTAGGGC
seq00023   AAACGACGAAACGTAAGGACCTTAAAGCGACGAGTGTGACCCCAGGAAAGCAGATCTACGCTGGCACTAGGCGATATTCCGGAACCGCATACATTCGCTGTGGGTGTAGGAATTACAAAAAATGCAAATGGTGCGGTCCTTTATAGGCCCCCACTTACCTCCTGTCGGCTCCCCTTTATTTACGGCAATTACGACCTACTGGCAGTGCCGAATTCATACGGATATCTACCAGGCACTAAAGACCACACCCCTCGCAGGGGCAAAATTCGATAGTTCAGGCTCAGTATAGACTTGTGATCCTAGGGTCACCTGAGGCGTGATCGGACTAGTAAGTCTACACGAGCTGAGATACTGATCGCCAAAAAAGGAAGTCGATGATCGTTGCGAGGTTACCCGCTACGAACCGAGCATGATCACACTTAGTCCACGATCTGCTGTTCCCGCCGGATTGAGGGTCACCGAAGCACCTTGGCGGCGATTGATAATGGCGATAGCGGGAGTTCCTAACTCCTTTTTCCGACGCGTCATGCGGATCTCCGCCGCTGGTAGCGGCCTGTACGATTAGTACTGGGGCTAGGCTTCGTGTTCTCCGCGGGAACGTGCAAGCGGTTCGGGCCCCCCTTCTTCTTATTTTTTTGCGAAACATACCCTTCTGTATAATATAGTTATCCTGAGCTTCGGCAATACAACTCCGTGGTGTGTGCTGAACGGCGCTGCTAGCACGGCCGAGACAACTCCCCAAACCCCCGCGGGTGGATTACTCTTGCTAAACGGGTTGAATTTTCACTGCCATGGCGGGAGCTGAGAGTACCGGTAATACCGGATCGTTCTTTCCATCCGTGTTGACGCGGGGCCTCGTCCGGAAGTTGGAGACCGCCTCCGTACTGCTCAGCGCGCCCATAGCAGCGCCGCGTTCCTCCACCCGGTCACGGCTAACAATCTGGCTTGGAGCTTGCGGTTTTGGATGCCCCTAATAGGGGCGTCGTAGGCGTATACCCTACTAAGGGCGATTGGCATCGCGCCAAAAGCATGGAGTGGTAATTACCTATGGATAGGTTGTCATAGTGAATGCTTGTATCCTGACTGGTCCTGCAGTTCTAGATTGGAGTTTACGCTTTGTAGAGTGTGTATTTGTTAAAAATCAGCATATGGAGGGCCAAATCGGCTGGGTCGAAGCCATCTGGGGACGGGGCTTGAAGTGTGATATAAGGGGTCACCGGCTAAGCACTATACCGCTGATTCGCGCCTAGCCACCAACTCCAATTCGCGCGAAAGAATTGCGCGCCCATTCCCCAGTGGCACACGGTATCTAATTGCGTGTAGGACCAAACTCTTAAGGACAGAGACTCATATGCACGGAAACAATCTGTTGATAAATAGCCGATGCGAACGCCGACTTGCTAGGATGTTGAATGACCTTCTCACGCCTGGAGAAGAGGTCAATTTTTTTCTAAGTTATTAAAAAGACAAAATCGTAATCTGAGAACGTTTCTTTAGCCAATATCATTCGCTGGCCCGAGATTGTCCCTGCGATAGTATGCAGAGTGTCGTTCATGGTGCTCTAGGGAGACAGAGGGTAGTGAAGGTCTCATTTGGTTTTACGTGATGTGCGAGTTGTTTATCACTCTTGTAATCGCCGTTGCTTAAAGACCCATAACCACCTTAATTTTGTGAAACTCATGTCCGTAACTTTCGATAGACTTACTCAGTGGGGCTTTTTGACCCCTTTTGTGCGAGGCTGTATCGTTGGATTAAGCGCTGAGGGATCTATCCTTCCGCCACTCTTAAATTGAAGAACCAGCTCTTGCGCAAGCTCTACGCAAAGTGAAAACGAGGATCGCTTGTTGACCCGCGAAGGTAGTACTCTTAACCCTAGTGTAATACTCAGTAGGGGTCTATTGCGCTGCTATCGCTACCTCTCTTTGAATGGATCCAAGCTACACGAGCAGAAACAATTGTTTAAAGTTGCACCAATGGCCCAAGAGTGTCGTAAATTCGTGGTGGAACTAGCCGGCATCAACTGACGAAAAACTTGATTGTACGAGGAAACTCCGTACCCGGCTATAAGGCGATACTTTGATGGCTTTGTACATTCTGAGCCATGAGCCGAATCCCGGGGCCCATACAGTGATCCCGAAGTGTCCGGACCCGTTTAGGGGTTGGGTTTATTCAACCTAGTCAGTTCAACCGCCGTCGGCAAAAGAAGTCGAGGTGGCTTTTGCAGTTTTAATGTTGTGTACTCACGAGCCCGGGTTGGCATTTTGCGATAGCGCTCGCTTAGGGC
seq00024   AAACGACGAAACGTAAGGACCTTAAAGCGACGAGTGTGACCCCAGGAAAGCAGATCTACGCTGGCACTAGGCGATATTCCGGAACCGCATACATTCGCTGTGGGTGTAGGAATTACAAAAAATGCAAATGGTGCGGTCCTTTATAGGCCCCCACTTACCTCCTGTCGGCTCCCCTTTATTTACGGCAATTACGACCTACTGGCAGTGCCGAATTCATACGGATATCTACCAGGCACTAAAGACCACACCCCTCGCAGGGGCAAAATTCGATAGTTCAGGCTCAGTATAGACTTGTGATCCTAGGGTCACCTGAGGCGTGATCGGACTAGTAAGTCTACACGAGCTGAGATACTGATCGCCAAAAAAGGAAGTCGATGATCGTTGCGAGGTTACCCGCTACGAACCGAGCATGATCACACTTAGTCCACGATCTGCTGTTCCCGCCGGATTGAGGGTCACCGAAGCACCTTGGCGGCGATTGATAATGGCGATAGCGGGAGTTCCTAACTCCTTTTTCCGACGCGTCATGCGGATCTCCGCCGCTGGTAGCGGCCTGTACGATTAGTACTGGGGCTAGGCTTCGTGTTCTCCGCGGGAACGTGCAAGCGGTTCGGGCCCCCCTTCTTCTTATTTTTTTGCGAAACATACCCTTCTGTATAATATAGTTATCCTGAGCTTCGGCAATACAACTCCGTGGTGTGTGCTGAACGGCGCTGCTAGCACGGCCGAGACAACTCCCCAAACCCCCGCGGGTGGATTACTCTTGCTAAACGGGTTGAATTTTCACTGCCATGGCGGGAGCTGAGAGTACCGGTAATACCGGATCGTTCTTTCCATCCGTGTTGACGCGGGGCCTCGTCCGGAAGTTGGAGACCGCCTCCGTACTGCTCAGCGCGCCCATAGCAGCGCCGCGTTCCTCCACCCGGTCACGGCTAACAATCTGGCTTGGAGCTTGCGGTTTTGGATGCCCCTAATAGGGGCGTCGTAGGCGTATACCCTACTAAGGGCGATTGGCATCGCGCCAAAAGCATGGAGTGGTAATTACCTATGGATAGGTTGTCATAGTGAATGCTTGTATCCTGACTGGTCCTGCAGTTCTAGATTGGAGTTTACGCTTTGTAGAGTGTGTATTTGTTAAAAATCAGCATATGGAGGGCCAAATCGGCTGGGTCGAAGCCATCTGGGGACGGGGCTTGAAGTGTGATATAAGGGGTCACCGGCTAAGCACTATACCGCTGATTCGCGCCTAGCCACCAACTCCAATTCGCGCGAAAGAATTGCGCGCCCATTCCCCAGTGGCACACGGTATCTAATTGCGTGTAGGACCAAACTCTTAAGGACAGAGACTCATATGCACGGAAACAATCTGTTGATAAATAGCCGATGCGAACGCCGACTTGCTAGGATGTTGAATGACCTTCTCACGCCTGGAGAAGAGGTCAATTTTTTTCTAAGTTATTAAAAAGACAAAATCGTAATCTGAGAACGTTTCTTTAGCCAATATCATTCGCTGGCCCGAGATTGTCCCTGCGATAGTATGCAGAGTGTCGTTCATGGTGCTCTAGGGAGACAGAGGGTAGTGAAGGTCTCATTTGGTTTTACGTGATGTGCGAGTTGTTTATCACTCTTGTAATCGCCGTTGCTTAAAGACCCATAACCACCTTAATTTTGTGAAACTCATGTCCGTAACTTTCGATAGACTTACTCAGTGGGGCTTTTTGACCCCTTTTGTGCGAGGCTGTATCGTTGGATTAAGCGCTGAGGGATCTATCCTTCCGCCACTCTTAAATTGAAGAACCAGCTCTTGCGCAAGCTCTACGCAAAGTGAAAACGAGGATCGCTTGTTGACCCGCGAAGGTAGTACTCTTAACCCTAGTGTAATACTCAGTAGGGGTCTATTGCGCTGCTATCGCTACCTCTCTTTGAATGGATCCAAGCTACACGAGCAGAAACAATTGTTTAAAGTTGCACCAATGGCCCAAGAGTGTCGTAAATTCGTGGTGGAACTAGCCGGCATCAACTGACGAAAAACTTGATTGTACGAGGAAACTCCGTACCCGGCTATAAGGCGATACTTTGATGGCTTTGTACATTCTGAGCCATGAGCCGAATCCCGGGGCCCATACAGTGATCCCGAAGTGTCCGGACCCGTTTAGGGGTTGGGTTTATTCAACCTAGTCAGTTCAACCGCCGTCGGCAAAAGAAGTCGAGGTGGCTTTTGCAGTTTTAATGTTGTGTACTCACGAGCCCGGGTTGGCATTTTGCGATAGCGCTCGCTTAGGGC
seq00025   AAACGACGAAACGTAAGGACCTTAAAGCGACGAGTGTGACCCCAGGAAAGCAGATCTACGCTGGCACTAGGCGATATTCCGGAACCGCATACATTCGCTGTGGGTGTAGGAATTACAAAAAATGCAAATGGTGCGGTCCTTTATAGGCCCCCACTTACCTCCTGTCGGCTCCCCTTTATTTACGGCAATTACGACCTACTGGCAGTGCCGAATTCATACGGATATCTACCAGGCACTAAAGACCACACCCCTCGCAGGGGCAAAATTCGATAGTTCAGGCTCAGTATAGACTTGTGATCCTAGGGTCACCTGAGGCGTGATCGGACTAGTAAGTCTACACGAGCTGAGATACTGATCGCCAAAAAAGGAAGTCGATGATCGTTGCGAGGTTACCCGCTACGAACCGAGCATGATCACACTTAGTCCACGATCTGCTGTTCCCGCCGGATTGAGGGTCACCGAAGCACCTTGGCGGCGATTGATAATGGCGATAGCGGGAGTTCCTAACTCCTTTTTCCGACGCGTCATGCGGATCTCCGCCGCTGGTAGCGGCCTGTACGATTAGTACTGGGGCTAGGCTTCGTGTTCTCCGCGGGAACGTGCAAGCGGTTCGGGCCCCCCTTCTTCTTATTTTTTTGCGAAACATACCCTTCTGTATAATATAGTTATCCTGAGCTTCGGCAATACAACTCCGTGGTGTGTGCTGAACGGCGCTGCTAGCACGGCCGAGACAACTCCCCAAACCCCCGCGGGTGGATTACTCTTGCTAAACGGGTTGAATTTTCACTGCCATGGCGGGAGCTGAGAGTACCGGTAATACCGGATCGTTCTTTCCATCCGTGTTGACGCGGGGCCTCGTCCGGAAGTTGGAGACCGCCTCCGTACTGCTCAGCGCGCCCATAGCAGCGCCGCGTTCCTCCACCCGGTCACGGCTAACAATCTGGCTTGGAGCTTGCGGTTTTGGATGCCCCTAATAGGGGCGTCGTAGGCGTATACCCTACTAAGGGCGATTGGCATCGCGCCAAAAGCATGGAGTGGTAATTACCTATGGATAGGTTGTCATAGTGAATGCTTGTATCCTGACTGGTCCTGCAGTTCTAGATTGGAGTTTACGCTTTGTAGAGTGTGTATTTGTTAAAAATCAGCATATGGAGGGCCAAATCGGCTGGGTCGAAGCCATCTGGGGACGGGGCTTGAAGTGTGATATAAGGGGTCACCGGCTAAGCACTATACCGCTGATTCGCGCCTAGCCACCAACTCCAATTCGCGCGAAAGAATTGCGCGCCCATTCCCCAGTGGCACACGGTATCTAATTGCGTGTAGGACCAAACTCTTAAGGACAGAGACTCATATGCACGGAAACAATCTGTTGATAAATAGCCGATGCGAACGCCGACTTGCTAGGATGTTGAATGACCTTCTCACGCCTGGAGAAGAGGTCAATTTTTTTCTAAGTTATTAAAAAGACAAAATCGTAATCTGAGAACGTTTCTTTAGCCAATATCATTCGCTGGCCCGAGATTGTCCCTGCGATAGTATGCAGAGTGTCGTTCATGGTGCTCTAGGGAGACAGAGGGTAGTGAAGGTCTCATTTGGTTTTACGTGATGTGCGAGTTGTTTATCACTCTTGTAATCGCCGTTGCTTAAAGACCCATAACCACCTTAATTTTGTGAAACTCATGTCCGTAACTTTCGATAGACTTACTCAGTGGGGCTTTTTGACCCCTTTTGTGCGAGGCTGTATCGTTGGATTAAGCGCTGAGGGATCTATCCTTCCGCCACTCTTAAATTGAAGAACCAGCTCTTGCGCAAGCTCTACGCAAAGTGAAAACGAGGATCGCTTGTTGACCCGCGAAGGTAGTACTCTTAACCCTAGTGTAATACTCAGTAGGGGTCTATTGCGCTGCTATCGCTACCTCTCTTTGAATGGATCCAAGCTACACGAGCAGAAACAATTGTTTAAAGTTGCACCAATGGCCCAAGAGTGTCGTAAATTCGTGGTGGAACTAGCCGGCATCAACTGACGAAAAACTTGATTGTACGAGGAAACTCCGTACCCGGCTATAAGGCGATACTTTGATGGCTTTGTACATTCTGAGCCATGAGCCGAATCCCGGGGCCCATACAGTGATCCCGAAGTGTCCGGACCCGTTTAGGGGTTGGGTTTATTCAACCTAGTCAGTTCAACCGCCGTCGGCAAAAGAAGTCGAGGTGGCTTTTGCAGTTTTAATGTTGTGTACTCACGAGCCCGGGTTGGCATTTTGCGATAGCGCTCGCTTAGGGC
seq00026   AAACGACGAAACGTAAGGACCTTAAAGCGACGAGTGTGACCCCAGGAAAGCAGATCTACGCTGGCACTAGGCGATATTCCGGAACCGCATACATTCGCTGTGGGTGTAGGAATTACAAAAAATGCAAATGGTGCGGTCCTTTATAGGCCCCCACTTACCTCCTGTCGGCTCCCCTTTATTTACGGCAATTACGACCTACTGGCAGTGCCGAATTCATACGGATATCTACCAGGCACTAAAGACCACACCCCTCTCAGGGGCAAAATTCGATAGTTCAGGCTCAGTATAGACTTGTGATCCTAGGGTCACCTGAGGCGTGATCGGACTAGTAAGTCTACACGAGCTGAGATACTGATCGCCAAAAAAGGAAGTCGATGATCGTTGCGAGGTTACCCGCTACGAACCGAGCATGATCACACTTAGTCCACGATCTGCTGTTCCCGCCGGATTGAGGGTCACCGAAGCACCTTGGCGGCGATTGATAATGGCGATAGCGGGAGTTCCTAACTCCTTTTTCCGACGCGTCATGCGGATCTCCGCCGCTGGTAGCGGCCTGTACGATTAGTACTGGGGCTAGGCTTCGTGTTCTCCGCGGGAACGTGCAAGCGGTTCGGGCCCCCCTTCTTCTTATTTTTTTGCGAAACATACCCTTCTGTATAATATAGTTATCCTGAGCTTCGGCAATACAACTCCGTGGTGTGTGCTGAACGGCGCTGCTAGCACGGCCGAGACAACTCCCCAAACCCCCGCGGGTGGATTACTCTTGCTAAACGGGTTGAATTTTCACTGCCATGGCGGGAGCTGAGAGTACCGGTAATACCGGATCGTTCTTTCCATCCGTGTTGACGCGGGGCCTCGTCCGGAAGTTGGAGACCGCCTCCGTACTGCTCAGCGCGCCCATAGCAGCGCCGCGTTCCTCCACCCGGTCACGGCTAACAATCTGGCTTGGAGCTTGCGGTTTTGGATGCCCCTAATAGGGGCTTCGTAGGCGTATACCCTACTAAGGGCGATTGGCATCGCGCCAAAAGCATGGAGTGGTAATTACCTATGGATAGGTTGTCATAGTGAATGCTTGTATCCTGACTGGTCCTGCAGTTCTAGATTGGAGTTTACGCTTTGTAGAGTGTGTATTTGTTAAAAATCAGCATATGGAGGGCCAAATCGGCTGGGTCGAAGCCATCTGGGGACGGGGCTTGAAGTGTGATATAAGGGGTCACCGGCTAAGCACTATACCGCTGATTCGCGCCTAGCCACCAACTCCAATTCGCGCGAAAGAATTGCGCGCCCATTCCCCAGTGGCACACGGTATCTAATTGCGTGTAGGACCAAACTCTTAAGGACAGAGACTCATATGCACGGAAACAATCTGTTGATAAATAGCCGATGCGAACGCCGAATTGCTAGGATGTTGAATGACCTTCTCACGCCTGGAGAAGAGGTCAATTTTTTTCTAAGTTATTAAAAAGACAAAATCGTAATCTGAGAACGTTTCTTTAGCCAATATCATTCGCTGGCCCGAGATTGTCCCTGCGATAGTATGCAGAGTGTCGTTCATGGTGCTCTAGGGAGACAGAGGGTAGTGAAGGTCTCATTTGGTTTTACGTGATGTGCGAGTTGTTTATCACTCTTGTAATCGCCGTTGCTTAAAGACCCATAACCACCTTAATTTTGTGAAACTCATGTCCGTAACTTTCGATAGACTTACTCAGTGGGGCTTTTTGACCCCTTTTGTGCGAGGCTGTATCGTTGGATTAAGCGCTGAGGGATCTATCCTTCCGCCACTCTTAAATTGAAGAACCAGCTCTTGCGCAAGCTCTACGCAAAGTGAAAACGAGGATCGCTTGTCGACCCGCGAAGGTAGTACTCTTAACCCTAGTGTAATACTCAGTAGGGGTCTATTGCGCTGCTATCGCTACCTCTCTTTGAATGGATCCAAGCTACACGAGCAGAAACAATTGTTTAAAGTTGCACCAATGGCCCAAGAGTGTCGTAAATTCGTGGTGGAACTAGCCGGCATCAACTGACGAAAACCTTGATTGTACGAGGAAACTCCGTACCCGGCTATAAGGCGATACTTTGATGGCTTTGTACATTCTGAGCCATGAGCCGAATCCCGGGGCCCATACAGTGATCCCGAAGTGTCCGGACCCGTTTAGGGGTTGGGTTTATTCAACCTAGTCAGTTCAACCGCCGTCGGCAAAAGAAGTCGAGGTGGCTTTTGCAGTTTTAATGTTGTGTACTCACGAGCCCGGGTTGGCATTTTGCGATAGCGCTCGCTTAGGGC
seq00027   AAACGACGAAACGTAAGGACCTTAAAGCGACGAGTGTGACCCCAGGAAAGCAGATCTACGCTGGCACTAGGCGATATTCCGGAACCGCATACATTCGCTGTGGGTGTAGGAATTACAAAAAATGCAAATGGTGCGGTCCTTTATAGGCCCCCACTTACCTCCTGTCGGCTCCCCTTTATTTACGGCAATTACGACCTACTGGCAGTGCCGAATTCATACGGATATCTACCAGGCACTAAAGACCACACCCCTCTCAGGGGCAAAATTCGATAGTTCAGGCTCAGTATAGACTTGTGATCCTAGGGTCACCTGAGGCGTGATCGGACTAGTAAGTCTACACGAGCTGAGATACTGATCGCCAAAAAAGGAAGTCGATGATCGTTGCGAGGTTACCCGCTACGAACCGAGCATGATCACACTTAGTCCACGATCTGCTGTTCCCGCCGGATTGAGGGTCACCGAAGCACCTTGGCGGCGATTGATAATGGCGATAGCGGGAGTTCCTAACTCCTTTTTCCGACGCGTCATGCGGATCTCCGCCGCTGGTAGCGGCCTGTACGATTAGTACTGGGGCTAGGCTTCGTGTTCTCCGCGGGAACGTGCAAGCGGTTCGGGCCCCCCTTCTTCTTATTTTTTTGCGAAACATACCCTTCTGTATAATATAGTTATCCTGAGCTTCGGCAATACAACTCCGTGGTGTGTGCTGAACGGCGCTGCTAGCACGGCCGAGACAACTCCCCAAACCCCCGCGGGTGGATTACTCTTGCTAAACGGGTTGAATTTTCACTGCCATGGCGGGAGCTGAGAGTACCGGTAATACCGGATCGTTCTTTCCATCCGTGTTGACGCGGGGCCTCGTCCGGAAGTTGGAGACCGCCTCCGTACTGCTCAGCGCGCCCATAGCAGCGCCGCGTTCCTCCACCCGGTCACGGCTAACAATCTGGCTTGGAGCTTGCGGTTTTGGATGCCCCTAATAGGGGCTTCGTAGGCGTATACCCTACTAAGGGCGATTGGCATCGCGCCAAAAGCATGGAGTGGTAATTACCTATGGATAGGTTGTCATAGTGAATGCTTGTATCCTGACTGGTCCTGCAGTTCTAGATTGGAGTTTACGCTTTGTAGAGTGTGTATTTGTTAAAAATCAGCATATGGAGGGCCAAATCGGCTGGGTCGAAGCCATCTGGGGACGGGGCTTGAAGTGTGATATAAGGGGTCACCGGCTAAGCACTATACCGCTGATTCGCGCCTAGCCACCAACTCCAATTCGCGCGAAAGAATTGCGCGCCCATTCCCCAGTGGCACACGGTATCTAATTGCGTGTAGGACCAAACTCTTAAGGACAGAGACTCATATGCACGGAAACAATCTGTTGATAAATAGCCGATGCGAACGCCGAATTGCTAGGATGTTGAATGACCTTCTCACGCCTGGAGAAGAGGTCAATTTTTTTCTAAGTTATTAAAAAGACAAAATCGTAATCTGAGAACGTTTCTTTAGCCAATATCATTCGCTGGCCCGAGATTGTCCCTGCGATAGTATGCAGAGTGTCGTTCATGGTGCTCTAGGGAGACAGAGGGTAGTGAAGGTCTCATTTGGTTTTACGTGATGTGCGAGTTGTTTATCACTCTTGTAATCGCCGTTGCTTAAAGACCCATAACCACCTTAATTTTGTGAAACTCATGTCCGTAACTTTCGATAGACTTACTCAGTGGGGCTTTTTGACCCCTTTTGTGCGAGGCTGTATCGTTGGATTAAGCGCTGAGGGATCTATCCTTCCGCCACTCTTAAATTGAAGAACCAGCTCTTGCGCAAGCTCTACGCAAAGTGAAAACGAGGATCGCTTGTTGACCCGCGAAGGTAGTACTCTTAACCCTAGTGTAATACTCAGTAGGGGTCTATTGCGCTGCTATCGCTACCTCTCTTTGAATGGATCCAAGCTACACGAGCAGAAACAATTGTTTAAAGTTGCACCAATGGCCCAAGAGTGTCGTAAATTCGTGGTGGAACTAGCCGGCATCAACTGACGAAAACCTTGATTGTACGAGGAAACTCCGTACCCGGCTATAAGGCGATACTTTGATGGCTTTGTACATTCTGAGCCATGAGCCGAATCCCGGGGCCCATACAGTGATCCCGAAGTGTCCGGACCCGTTTAGGGGTTGGGTTTATTCAACCTAGTCAGTTCAACCGCCGTCGGCAAAAGAAGTCGAGGTGGCTTTTGCAGTTTTAATGTTGTGTACTCACGAGCCCGGGTTGGCATTTTGCGATAGCGCTCGCTTAGGGC
seq00028   AAACGACGAAACGTAAGGACCTTAAAGCGACGAGTGTGACCCCAGGAAAGCAGATCTACGCTGGCACTAGGCGATATTCCGGAACCGCATACATTCGCTGTGGGTGTAGGAATTACAAAAAATGCAAATGGTGCGGTCCTTTATAGGCCCCCACTTACCTCCTGTCGGCTCCCCTTTATTTACGGCAATTACGACCTACTGGCAGTGCCGAATTCATACGGATATCTACCAGGCACTAAAGACCACACCCCTCGCAGGGGCAAAATTCGATAGTTCAGGCTCAGTATAGACTTGTGATCCTAGGGTCACCTGAGGCGTGATCGGACTAGTAAGTCTACACGAGCTGAGATACTGATCGCCAAAAAAGGAAGTCGATGATCGTTGCGAGGTTACCCGCTACGAACCGAGCATGATCACACTTAGTCCACGATCTGCTGTTCCCGCCGGATTGAGGGTCACCGAAGCACCTTGGCGGCGATTGATAATGGCGATAGCGGGAGTTCCTAACTCCTTTTTCCGACGCGTCATGCGGATCTCCGCCGCTGGTAGCGGCCTGTACGATTAGTACTGGGGCTAGGCTTCGTGTTCTCCGCGGGAACGTGCAAGCGGTTCGGGCCCCCCTTCTTCTTATTTTTTTGCGAAACATACCCTTCTGTATAATATAGTTATCCTGAGCTTCGGCAATACAACTCCGTGGTGTGTGCTGAACGGCGCTGCTAGCACGGCCGAGACAACTCCCCAAACCCCCGCGGGTGGATTACTCTTGCTAAACGGGTTGAATTTTCACTGCCATGGCGGGAGCTGAGAGTACCGGTAATACCGGATCGTTCTTTCCATCCGTGTTGACGCGGGGCCTCGTCCGGAAGTTGGAGACCGCCTCCGTACTGCTCAGCGCGCCCATAGCAGCGCCGCGTTCCTCCACCCGGTCACGGCTAACAATCTGGCTTGGAGCTTGCGGTTTTGGATGCCCCTAATAGGGGCGTCGTAGGCGTATACCCTACTAAGGGCGATTGGCATCGCGCCAAAAGCATGGAGTGGTAATTACCTATGGATAGGTTGTCATAGTGAATGCTTGTATCCTGACTGGTCCTGCAGTTCTAGATTGGAGTTTACGCTTTGTAGAGTGTGTATTTGTTAAAAATCAGCATATGGAGGGCCAAATCGGCTGGGTCGAAGCCATCTGGGGACGGGGCTTGAAGTGTGATATAAGGGGTCACCGGCTAAGCACTATACCGCTGATTCGCGCCTAGCCACCAACTCCAATTCGCGCGAAAGAATTGCGCGCCCATTCCCCAGTGGCACACGGTATCTAATTGCGTGTAGGACCAAACTCTTAAGGACAGAGACTCATATGCACGGAAACAATCTGTTGATAAATAGCCGATGCGAACGCCGACTTGCTAGGATGTTGAATGACCTTCTCACGCCTGGAGAAGAGGTCAATTTTTTTCTAAGTTATTAAAAAGACAAAATCGTAATCTGAGAACGTTTCTTTAGCCAATATCATTCGCTGGCCCGAGATTGTCCCTGCGATAGTATGCAGAGTGTCGTTCATGGTGCTCTAGGGAGACAGAGGGTAGTGAAGGTCTCATTTGGTTTTACGTGATGTGCGAGTTGTTTATCACTCTTGTAATCGCCGTTGCTTAAAGACCCATAACCACCTTAATTTTGTGAAACTCATGTCCGTAACTTTCGATAGACTTACTCAGTGGGGCTTTTTGACCCCTTTTGTGCGAGGCTGTATCGTTGGATTAAGCGCTGAGGGATCTATCCTTCCGCCACTCTTAAATTGAAGAACCAGCTCTTGCGCAAGCTCTACGCAAAGTGAAAACGAGGATCGCTTGTTGACCCGCGAAGGTAGTACTCTTAACCCTAGTGTAATACTCAGTAGGGGTCTATTGCGCTGCTATCGCTACCTCTCTTTGAATGGATCCAAGCTACACGAGCAGAAACAATTGTTTAAAGTTGCACCAATGGCCCAAGAGTGTCGTAAATTCGTGGTGGAACTAGCCGGCATCAACTGACGAAAAACTTGATTGTACGAGGAAACTCCGTACCCGGCTATAAGGCGATACTTTGATGGCTTTGTACATTCTGAGCCATGAGCCGAATCCCGGGGCCCATACAGTGATCCCGAAGTGTCCGGACCCGTTTAGGGGTTGGGTTTATTCAACCTAGTCAGTTCAACCGCCGTCGGCAAAAGAAGTCGAGGTGGCTTTTGCAGTTTTAATGTTGTGTACTCACGAGCCCGGGTTGGCATTTTGCGATAGCGCTCGCTTAGGGC
seq00029   AAACGACGAAACGTAAGGACCTTAAAGCGACGAGTGTGACCCCAGGAAAGCAGATCTACGCTGGCACTAGGCGATATTCCGGAACCGCATACATTCGCTGTGGGTGTAGGAATTACAAAAAATGCAAATGGTGCGGTCCTTTATAGGCCCCCACTTACCTCCTGTCGGCTCCCCTTTATTTACGGCAATTACGACCTACTGGCAGTGCCGAATTCATACGGATATCTACCAGGCACTAAAGACCACACCCCTCGCAGGGGCAAAATTCGATAGTTCAGGCTCAGTATAGACTTGTGATCCTAGGGTCACCTGAGGCGTGATCGGACTAGTAAGTCTACACGAGCTGAGATACTGATCGCCAAAAAAGGAAGTCGATGATCGTTGCGAGGTTACCCGCTACGAACCGAGCATGATCACACTTAGTCCACGATCTGCTGTTCCCGCCGGATTGAGGGTCACCGAAGCACCTTGGCGGCGATTGATAATGGCGATAGCGGGAGTTCCTAACTCCTTTTTCCGACGCGTCATGCGGATCTCCGCCGCTGGTAGCGGCCTGTACGATTAGTACTGGGGCTAGGCTTCGTGTTCTCCGCGGGAACGTGCAAGCGGTTCGGGCCCCCCTTCTTCTTATTTTTTTGCGAAACATACCCTTCTGTATAATATAGTTATCCTGAGCTTCGGCAATACAACTCCGTGGTGTGTGCTGAACGGCGCTGCTAGCACGGCCGAGACAACTCCCCAAACCCCCGCGGGTGGATTACTCTTGCTAAACGGGTTGAATTTTCACTGCCATGGCGGGAGCTGAGAGTACCGGTAATACCGGATCGTTCTTTCCATCCGTGTTGACGCGGGGCCTCGTCCGGAAGTTGGAGACCGCCTCCGTACTGCTCAGCGCGCCCATAGCAGCGCCGCGTTCCTCCACCCGGTCACGGCTAACAATCTGGCTTGGAGCTTGCGGTTTTGGATGCCCCTAATAGGGGCGTCGTAGGCGTATACCCTACTAAGGGCGATTGGCATCGCGCCAAAAGCATGGAGTGGTAATTACCTATGGATAGGTTGTCATAGTGAATGCTTGTATCCTGACTGGTCCTGCAGTTCTAGATTGGAGTTTACGCTTTGTAGAGTGTGTATTTGTTAAAAATCAGCATATGGAGGGCCAAATCGGCTGGGTCGAAGCCATCTGGGGACGGGGCTTGAAGTGTGATATAAGGGGTCACCGGCTAAGCACTATACCGCTGATTCGCGCCTAGCCACCAACTCCAATTCGCGCGAAAGAATTGCGCGCCCATTCCCCAGTGGCACACGGTATCTAATTGCGTGTAGGACCAAACTCTTAAGGACAGAGACTCATATGCACGGAAACAATCTGTTGATAAATAGCCGATGCGAACGCCGACTTGCTAGGATGTTGAATGACCTTCTCACGCCTGGAGAAGAGGTCAATTTTTTTCTAAGTTATTAAAAAGACAAAATCGTAATCTGAGAACGTTTCTTTAGCCAATATCATTCGCTGGCCCGAGATTGTCCCTGCGATAGTATGCAGAGTGTCGTTCATGGTGCTCTAGGGAGACAGAGGGTAGTGAAGGTCTCATTTGGTTTTACGTGATGTGCGAGTTGTTTATCACTCTTGTAATCGCCGTTGCTTAAAGACCCATAACCACCTTAATTTTGTGAAACTCATGTCCGTAACTTTCGATAGACTTACTCAGTGGGGCTTTTTGACCCCTTTTGTGCGAGGCTGTATCGTTGGATTAAGCGCTGAGGGATCTATCCTTCCGCCACTCTTAAATTGAAGAACCAGCTCTTGCGCAAGCTCTACGCAAAGTGAAAACGAGGATCGCTTGTTGACCCGCGAAGGTAGTACTCTTAACCCTAGTGTAATACTCAGTAGGGGTCTATTGCGCTGCTATCGCTACCTCTCTTTGAATGGATCCAAGCTACACGAGCAGAAACAATTGTTTAAAGTTGCACCAATGGCCCAAGAGTGTCGTAAATTCGTGGTGGAACTAGCCGGCATCAACTGACGAAAAACTTGATTGTACGAGGAAACTCCGTACCCGGCTATAAGGCGATACTTTGATGGCTTTGTACATTCTGAGCCATGAGCCGAATCCCGGGGCCCATACAGTGATCCCGAAGTGTCCGGACCCGTTTAGGGGTTGGGTTTATTCAACCTAGTCAGTTCAACCGCCGTCGGCAAAAGAAGTCGAGGTGGCTTTTGCAGTTTTAATGTTGTGTACTCACGAGCCCGGGTTGGCATTTTGCGATAGCGCTCGCTTAGGGC
seq00030   AAACGACGAAACGTAAGGACCTTAAAGCGACGAGTGTGACCCCAGGAAAGCAGATCTACGCTGGCACTAGGCGATATTCCGGAACCGCATACATTCGCTGTGGGTGTAGGAATTACAAAAAATGCAAATGGTGCGGTCCTTTATAGGCCCCCACTTACCTCCTGTCGGCTCCCCTTTATTTACGGCAATTACGACCTACTGGCAGTGCCGAATTCATACGGATATCTACCAGGCACTAAAGACCACACCCCTCTCAGGGGCAAAATTCGATAGTTCAGGCTCAGTATAGACTTGTGCTCCTAGGGTCACCTGAGGCGTGATCGGACTAGTAAGTCTACACGAGCTGAGATACTGATCGCCAAAAAAGGAAGTCGATGATCGTTGCGAGGTTACCCGCTACGAACCGAGCATGATCACACTTAGTCCACGATCTGCTGTTCCCGCCGGATTGAGGGTCACCGAAGCACCTTGGCGGCGATTGATAATGGCGATAGCGGGAGTTCCTAACTCCTTTTTCCGACGCGTCATGCGGATCTCCGCCGCTGGTAGCGGCCTGTACGATTAGTACTGGGGCTAGGCTTCGTGTTCTCCGCGGGAACGTGCAAGCGGTTCGGGCCCCCCTTCTTCTTATTTTTTTGCGAAACATACCCTTCTGTATAATATAGTTATCCTGAGCTTCGGCAATACAACTCCGTGGTGTGTGCTGAACGGCGCTGCTAGCACGGCCGAGACAACTCCCCAAACCCCCGCGGGTGGATTACTCTTGCTAAACGGGTTGAATTTTCACTGCCATGGCGGGAGCTGAGAGTACCGGTAATACCGGATCGTTCTTTCCATCCGTGTTGACGCGGGGCCTCGTCCGGAAGTTGGAGACCGCCTCCGTACTGCTCAGCGCGCCCATAGCAGCGCCGCGTTCCTCCACCCGGTCACGGCTAACAATCTGGCTTGGAGCTTGCGGTTTTGGATGCCCCTAATAGGGGCTTCGTAGGCGTATACCCTACTAAGGGCGATTGGCATCGCGCCAAAAGCATGGAGTGGTAATTACCTATGGATAGGTTGTCATAGTGAATGCTTGTATCCTGACTGGTCCTGCAGTTCTAGATTGGAGTTTACGCTTTGTAGAGTGTGTATTTGTTAAAAATCAGCATATGGAGGGCCAAATCGGCTGGGTCGAAGCCATCTGGGGACGGGGCTTGAAGTGTGATATAAGGGGTCACCGGCTAAGCACTATACCGCTGATTCGCGCCTAGCCACCAACTCCAATTCGCGCGAAAGAATTGCGCGCCCATTCCCCAGTGGCACACGGTATCTAATTGCGTGTAGGACCAAACTCTTAAGGACAGAGACTCATATGCACGGAAACAATCTGTTGATAAATAGCCGATGCGAACGCCGAATTGCTAGGATGTTGAATGACCTTCTCACGCCTGGAGAAGAGGTCAATTTTTTTCTAAGTTATTAAAAAGACAAAATCGTAATCTGAGAACGTTTCTTTAGCCAATATCATTCGCTGGCCCGAGATTGTCCCTGCGATAGTATGCAGAGTGTCGTTCATGGTGCTCTAGGGAGACAGAGGGTAGTGAAGGTCTCATTTGGTTTTACGTGATGTGCGAGTTGTTTATCACTCTTGTAATCGCCGTTGCTTAAAGACCCATAACCACCTTAATTTTGTGAAACTCATGTCCGTAACTTTCGATAGACTTACTCAGTGGGGCTTTTTGACCCCTTTTGTGCGAGGCTGTATCGTTGGATTAAGCGCTGAGGGATCTATCCTTCCGCCACTCTTAAATTGAAGAACCAGCTCTTGCGCAAGCTCTACGCAAAGTGAAAACGAGGATCGCTTGTTGACCCGCGAAGGTAGTACTCTTAACCCTAGTGTAATACTCAGTAGGGGTCTATTGCGCTGCTATCGCTACCTCTCTTTGAATGGATCCAAGCTACACGAGCAGAAACAATTGTTTAAAGTTGCACCAATGGCCCAAGAGTGTCGTAAATTCGTGGTGGAACTAGCCGGCATCAACTGACGAAAACCTTGATTGTACGAGGAAACTCCGTACCCGGCTATAAGGCGATACTTTGATGGCTTTGTACATTCTGAGCCATGAGCCGAATCCCGGGGCCCATACAGTGATCCCGAAGTGTCCGGACCCGTTTAGGGGTTGGGTTTATTCAACCTAGTCAGTTCAACCGCCGTCGGCAAAAGAAGTCGAGGTGGCTTTTGCAGTTTTAATGTTGTGTACTCACGAGCCCGGGTTGGCATTTTGCGATAGCGCTCGCTTAGGGC
seq00031   AAACGACGAAACGTAAGGACCTTAAAGCGACGAGTGTGACCCCAGGAAAGCAGATCTACGCTGGCACTAGGCGATATTCCGGAACCGCATACATTCGCTGTGGGTGTAGGAATTACAAAAAATGCAAATGGTGCGGTCCTTTATAGGCCCCCACTTACCTCCTGTCGGCTCCCCTTTATTTACGGCAATTACGACCTACTGGCAGTGCCGAATTCATACGGATATCTACCAGGCACTAAAGACCACACCCCTCTCAGGGGCAAAATTCGATAGTTCAGGCTCAGTATAGACTTGTGCTCCTAGGGTCACCTGAGGCGTGATCGGACTAGTAAGTCTACACGAGCTGAGATACTGATCGCCAAAAAAGGAAGTCGATGATCGTTGCGAGGTTACCCGCTACGAACCGAGCATGATCACACTTAGTCCACGATCTGCTGTTCCCGCCGGATTGAGGGTCACCGAAGCACCTTGGCGGCGATTGATAATGGCGATAGCGGGAGTTCCTAACTCCTTTTTCCGACGCGTCATGCGGATCTCCGCCGCTGGTAGCGGCCTGTACGATTAGTACTGGGGCTAGGCTTCGTGTTCTCCGCGGGAACGTGCAAGCGGTTCGGGCCCCCCTTCTTCTTATTTTTTTGCGAAACATACCCTTCTGTATAATATAGTTATCCTGAGCTTCGGCAATACAACTCCGTGGTGTGTGCTGAACGGCGCTGCTAGCACGGCCGAGACAACTCCCCAAACCCCCGCGGGTGGATTACTCTTGCTAAACGGGTTGAATTTTCACTGCCATGGCGGGAGCTGAGAGTACCGGTAATACCGGATCGTTCTTTCCATCCGTGTTGACGCGGGGCCTCGTCCGGAAGTTGGAGACCGCCTCCGTACTGCTCAGCGCGCCCATAGCAGCGCCGCGTTCCTCCACCCGGTCACGGCTAACAATCTGGCTTGGAGCTTGCGGTTTTGGATGCCCCTAATAGGGGCTTCGTAGGCGTATACCCTACTAAGGGCGATTGGCATCGCGCCAAAAGCATGGAGTGGTAATTACCTATGGATAGGTTGTCATAGTGAATGCTTGTATCCTGACTGGTCCTGCAGTTCTAGATTGGAGTTTACGCTTTGTAGAGTGTGTATTTGTTAAAAATCAGCATATGGAGGGCCAAATCGGCTGGGTCGAAGCCATCTGGGGACGGGGCTTGAAGTGTGATATAAGGGGTCACCGGCTAAGCACTATACCGCTGATTCGCGCCTAGCCACCAACTCCAATTCGCGCGAAAGAATTGCGCGCCCATTCCCCAGTGGCACACGGTATCTAATTGCGTGTAGGACCAAACTCTTAAGGACAGAGACTCATATGCACGGAAACAATCTGTTGATAAATAGCCGATGCGAACGCCGAATTGCTAGGATGTTGAATGACCTTCTCACGCCTGGAGAAGAGGTCAATTTTTTTCTAAGTTATTAAAAAGACAAAATCGTAATCTGAGAACGTTTCTTTAGCCAATATCATTCGCTGGCCCGAGATTGTCCCTGCGATAGTATGCAGAGTGTCGTTCATGGTGCTCTAGGGAGACAGAGGGTAGTGAAGGTCTCATTTGGTTTTACGTGATGTGCGAGTTGTTTATCACTCTTGTAATCGCCGTTGCTTAAAGACCCATAACCACCTTAATTTTGTGAAACTCATGTCCGTAACTTTCGATAGACTTACTCAGTGGGGCTTTTTGACCCCTTTTGTGCGAGGCTGTATCGTTGGATTAAGCGCTGAGGGATCTATCCTTCCGCCACTCTTAAATTGAAGAACCAGCTCTTGCGCAAGCTCTACGCAAAGTGAAAACGAGGATCGCTTGTTGACCCGCGAAGGTAGTACTCTTAACCCTAGTGTAATACTCAGTAGGGGTCTATTGCGCTGCTATCGCTACCTCTCTTTGAATGGATCCAAGCTACACGAGCAGAAACAATTGTTTAAAGTTGCACCAATGGCCCAAGAGTGTCGTAAATTCGTGGTGGAACTAGCCGGCATCAACTGACGAAAACCTTGATTGTACGAGGAAACTCCGTACCCGGCTATAAGGCGATACTTTGATGGCTTTGTACATTCTGAGCCATGAGCCGAATCCCGGGGCCCATACAGTGATCCCGAAGTGTCCGGACCCGTTTAGGGGTTGGGTTTATTCAACCTAGTCAGTTCAACCGCCGTCGGCAAAAGAAGTCGAGGTGGCTTTTGCAGTTTTAATGTTGTGTACTCACGAGCCCGGGTTGGCATTTTGCGATAGCGCTCGCTTAGGGC
seq00032   AAACGACGAAACGTAAGGACCTTAAAGCGACGAGTGTGACCCCAGGAAAGCAGATCTACGCTGGCACTAGGCGATATTCCGGAACCGCATACATTCGCTGTGGGTGTAGGAATTACAAAAAATGCAAATGGTGCGGTCCTTTATAGGCCCCCACTTACCTCCTGTCGGCTCCCCTTTATTTACGGCAATTACGACCTACTGGCAGTGCCGAATTCATACGGATATCTACCAGGCACTAAAGACCACACCCCTCTCAGGGGCAAAATTCGATAGTTCAGGCTCAGTATAGACTTGTGATCCTAGGGTCACCTGAGGCGTGATCGGACTAGTAAGTCTACACGAGCTGAGATACTGATCGCCAAAAAAGGAAGTCGATGATCGTTGCGAGGTTACCCGCTACGAACCGAGCATGATCACACTTAGTCCACGATCTGCTGTTCCCGCCGGATTGAGGGTCACCGAAGCACCTTGGCGGCGATTGATAATGGCGATAGCGGGAGTTCCTAACTCCTTTTTCCGACGCGTCATGCGGATCTCCGCCGCTGGTAGCGGCCTGTACGATTAGTACTGGGGCTAGGCTTCGTGTTCTCCGCGGGAACGTGCAAGCGGTTCGGGCCCCCCTTCTTCTTATTTTTTTGCGAAACATACCCTTCTGTATAATATAGTTATCCTGAGCTTCGGCAATACAACTCCGTGGTGTGTGCTGAACGGCGCTGCTAGCACGGCCGAGACAACTCCCCAAACCCCCGCGGGTGGATTACTCTTGCTAAACGGGTTGAATTTTCACTGCCATGGCGGGAGCTGAGAGTACCGGTAATACCGGATCGTTCTTTCCATCCGTGTTGACGCGGGGCCTCGTCCGGAAGTTGGAGACCGCCTCCGTACTGCTCAGCGCGCCCATAGCAGCGCCGCGTTCCTCCACCCGGTCACGGCTAACAATCTGGCTTGGAGCTTGCGGTTTTGGATGCCCCTAATAGGGGCTTCGTAGGCGTATACCCTACTAAGGGCGATTGGCATCGCGCCAAAAGCATGGAGTGGTAATTACCTATGGATAGGTTGTCATAGTGAATGCTTGTATCCTGACTGGTCCTGCAGTTCTAGATTGGAGTTTACGCTTTGTAGAGTGTGTATTTGTTAAAAATCAGCATATGGAGGGCCAAATCGGCTGGGTCGAAGCCATCTGGGGACGGGGCTTGAAGTGTGATATAAGGGGTCACCGGCTAAGCACTATACCGCTGATTCGCGCCTAGCCACCAACTCCAATTCGCGCGAAAGAATTGCGCGCCCATTCCCCAGTGGCACACGGTATCTAATTGCGTGTAGGACCAAACTCTTAAGGACAGAGACTCATATGCACGGAAACAATCTGTTGATAAATAGCCGATGCGAACGCCGAATTGCTAGGATGTTGAATGACCTTCTCACGCCTGGAGAAGAGGTCAATTTTTTTCTAAGTTATTAAAAAGACAAAATCGTAATCTGAGAACGTTTCTTTAGCCAATATCATTCGCTGGCCCGAGATTGTCCCTGCGATAGTATGCAGAGTGTCGTTCATGGTGCTCTAGGGAGACAGAGGGTAGTGAAGGTCTCATTTGGTTTTACGTGATGTGCGAGTTGTTTATCACTCTTGTAATCGCCGTTGCTTAAAGACCCATAACCACCTTAATTTTGTGAAACTCATGTCCGTAACTTTCGATAGACTTACTCAGTGGGGCTTTTTGACCCCTTTTGTGCGAGGCTGTATCGTTGGATTAAGCGCTGAGGGATCTATCCTTCCGCCACTCTTAAATTGAAGAACCAGCTCTTGCGCAAGCTCTACGCAAAGTGAAAACGAGGATCGCTTGTTGACCCGCGAAGGTAGTACTCTTAACCCTAGTGTAATACTCAGTAGGGGTCTATTGCGCTGCTATCGCTACCTCTCTTTGAATGGATCCAAGCTACACGAGCAGAAACAATTGTTTAAAGTTGCACCAATGGCCCAAGAGTGTCGTAAATTCGTGGTGGAACTAGCCGGCATCAACTGACGAAAACCTTGATTGTACGAGGAAACTCCGTACCCGGCTATAAGGCGATACTTTGATGGCTTTGTACATTCTGAGCCATGAGCCGAATCCCGGGGCCCATACAGTGATCCCGAAGTGTCCGGACCCGTTTAGGGGTTGGGTTTATTCAACCTAGTCAGTTCAACCGCCGTCGGCAAAAGAAGTCGAGGTGGCTTTTGCAGTTTTAATGTTGTGTACTCACGAGCCCGGGTTGGCATTTTGCGATAGCGCTCGCTTAGGGC
seq00033   AAACGACGAAACGTAAGGACCTTAAAGCGACGAGTGTGACCCCAGGAAAGCAGATCTACGCTGGCACTAGGCGATATTCCGGAACCGCATACATTCGCTGTGGGTGTAGGAATTACAAAAAATGCAAATGGTGCGGTCCTTTATAGGCCCCCACTTACCTCCTGTCGGCTCCCCTTTATTTACGGCAATTACGACCTACTGGCAGTGCCGAATTCATACGGATATCTACCAGGCACTAAAGACCACACCCCTCTCAGGGGCAAAATTCGATAGTTCAGGCTCAGTATAGACTTGTGATCCTAGGGTCACCTGAGGCGTGATCGGACTAGTAAGTCTACACGAGCTGAGATACTGATCGCCAAAAAAGGAAGTCGATGATCGTTGCGAGGTTACCCGCTACGAACCGAGCATGATCACACTTAGTCCACGATCTGCTGTTCCCGCCGGATTGAGGGTCACCGAAGCACCTTGGCGGCGATTGATAATGGCGATAGCGGGAGTTCCTAACTCCTTTTTCCGACGCGTCATGCGGATCTCCGCCGCTGGTAGCGGCCTGTACGATTAGTACTGGGGCTAGGCTTCGTGTTCTCCGCGGGAACGTGCAAGCGGTTCGGGCCCCCCTTCTTCTTATTTTTTTGCGAAACATACCCTTCTGTATAATATAGTTATCCTGAGCTTCGGCAATACAACTCCGTGGTGTGTGCTGAACGGCGCTGCTAGCACGGCCGAGACAACTCCCCAAACCCCCGCGGGTGGATTACTCTTGCTAAACGGGTTGAATTTTCACTGCCATGGCGGGAGCTGAGAGTACCGGTAATACCGGATCGTTCTTTCCATCCGTGTTGACGCGGGGCCTCGTCCGGAAGTTGGAGACCGCCTCCGTACTGCTCAGCGCGCCCATAGCAGCGCCGCGTTCCTCCACCCGGTCACGGCTAACAATCTGGCTTGGAGCTTGCGGTTTTGGATGCCCCTAATAGGGGCTTCGTAGGCGTATACCCTACTAAGGGCGATTGGCATCGCGCCAAAAGCATGGAGTGGTAATTACCTATGGATAGGTTGTCATAGTGAATGCTTGTATCCTGACTGGTCCTGCAGTTCTAGATTGGAGTTTACGCTTTGTAGAGTGTGTATTTGTTAAAAATCAGCATATGGAGGGCCAAATCGGCTGGGTCGAAGCCATCTGGGGACGGGGCTTGAAGTGTGATATAAGGGGTCACCGGCTAAGCACTATACCGCTGATTCGCGCCTAGCCACCAACTCCAATTCGCGCGAAAGAATTGCGCGCCCATTCCCCAGTGGCACACGGTATCTAATTGCGTGTAGGACCAAACTCTTAAGGACAGAGACTCATATGCACGGAAACAATCTGTTGATAAATAGCCGATGCGAACGCCGAATTGCTAGGATGTTGAATGACCTTCTCACGCCTGGAGAAGAGGTCAATTTTTTTCTAAGTTATTAAAAAGACAAAATCGTAATCTGAGAACGTTTCTTTAGCCAATATCATTCGCTGGCCCGAGATTGTCCCTGCGATAGTATGCAGAGTGTCGTTCATGGTGCTCTAGGGAGACAGAGGGTAGTGAAGGTCTCATTTGGTTTTACGTGATGTGCGAGTTGTTTATCACTCTTGTAATCGCCGTTGCTTAAAGACCCATAACCACCTTAATTTTGTGAAACTCATGTCCGTAACTTTCGATAGACTTACTCAGTGGGGCTTTTTGACCCCTTTTGTGCGAGGCTGTATCGTTGGATTAAGCGCTGAGGGATCTATCCTTCCGCCACTCTTAAATTGAAGAACCAGCTCTTGCGCAAGCTCTACGCAAAGTGAAAACGAGGATCGCTTGTCGACCCGCGAAGGTAGTACTCTTAACCCTAGTGTAATACTCAGTAGGGGTCTATTGCGCTGCTATCGCTACCTCTCTTTGAATGGATCCAAGCTACACGAGCAGAAACAATTGTTTAAAGTTGCACCAATGGCCCAAGAGTGTCGTAAATTCGTGGTGGAACTAGCCGGCATCAACTGACGAAAACCTTGATTGTACGAGGAAACTCCGTACCCGGCTATAAGGCGATACTTTGATGGCTTTGTACATTCTGAGCCATGAGCCGAATCCCGGGGCCCATACAGTGATCCCGAAGTGTCCGGACCCGTTTAGGGGTTGGGTTTATTCAACCTAGTCAGTTCAACCGCCGTCGGCAAAAGAAGTCGAGGTGGCTTTTGCAGTTTTAATGTTGTGTACTCACGAGCCCGGGTTGGCATTTTGCGATAGCGCTCGCTTAGGGC
