# Supplementary material for: How Good Are Indirect Tests at Detecting Recombination in Human mtDNA?
Source: G3 (Bethesda). 2013 Jul 1;3(7):1095–104. doi: 10.1534/g3.113.006510 (PMC3704238; doi:10.1534/g3.113.006510)
Supplement: Supporting Information [file supp_g3.113.006510_FileS2.gz › SequenceData/mtDNA_ratehet&popgrowth/0/3rdbase/Infiles/0_29-new.txt]

33 2284
seq00001   CTGTAACCCGGTTGCTGACGAGCTGTAACAAGTTTTGAACTATATCATTTCCGCAAATTATGGTTCCCTACGTGCTGACCAGCAGGCGCCTATCTATAGAGACGCCCCTGTTTTATCACGCGCGCATTACGTCCCATAGCTCTTCAATCGGTATCCGCTATCAGTATATCCCTGGTTTCATTGATTGCGGATAATACTATAAGCTTCACGGGCCCCCTCTACGGCAGGTAAAGCTAAGGCCTTTTTCAAATGGGTTAACGAAATTCGACGCCTCTTCGAAATTCAAAAATTTCTATGGGCTTAAAAAGACTGAGTCAACGTTTAAGAGTGACATACTACTTCGCGGCTCGGCCGGTGACGGCCGGTCACCCCAGGTGTCTACGCCAGTCAAAGTAAGTGTTCGTAGGGAAGAGGCTGCTCTTCCCACTAATACAGAGATTGAGCATAATTGCGACAACATATTGGCTGTCGTCAATTTCATTTTGGAGGATGCGGGGTTGCTCGAGACGTTGCAGACATGATGCTTCCATTCCAGTGCTCCGACGCATGTCCTCCTGTGCCCCCTCACGAACATGGGCATCACTTGATATTTGAGGGGAGGCAAACCGCAGTGGAAGCTGGGCGTCACTGGTTTCAGTTATTGAGGAGAGCCACCCAATGGTGACAGCAGATCATAAGCACCTGGCCGAAGTCCCATTGATGCTTTCGACTGGGAAGAGGCAGTTCATTCAACGAGATCATTGGACGGACTTATGTGTTAGACTCGACGGCTTCCTGTGTATCTATGGCTCGAAGCCTATCGGGTTGCTCACTCCTAGTTCAGTCCGATGATGTTCGGTTGTTGCTAGCTAACCACATTATCGCTAATGGGAGATGACGCCACTGTGACGGTTGCATCCCAAAGCTGGGAGTTCGGGAACCAGGAGGGTTGCGATATAGAAACCGTGCGCCGCAGCCGCCTGCAATCAGTGACCCAGCCAGTAGAGCTTGGCCATTGAAAGAACAATTTATGACTTGGAATCTAAAGGTCTGTTTAATATGGATGAATTTGGTGGGATGTTTATAGGTCCAACTCTTCTGACCAGCTGAAAAATCGGCACGGCTATGTGCACCTCGAAGACACCCGGTGCTCGGTCTCATGTCGCGATCGCAAATGGGAACGTAACTAATTAGGCGATTCTAGGGCATGAGACCGCGTAAATTAAGACAATGATAGTACGTTGGTTTAATTTGCACTCAGAAATGTATTATCAAATGACCATAGCAATAGTTGGGCTTGTGAGACTGCTCGGTAAACGGAAAACACGCAATAACATAGCGAAGCAAAGCAAGCTCGGGAGTTTATACGCCCCATCGTACAGCAAACGATCGTGGTGGTAATTGCCCGGGCTGGGTGATCGCAATGACGTTTGCAGGGCTCTTACGGGTAAGTTTTAGAAGGGCTACCGCATGTATAGATTCTCTTATTGCTACTTCGCCCAGGCTGGCCTAGTATCTCTCCAACCCTCAGAAGCTCGTCCTACGGTTCCCCGGCTGTCCAATGGATGCTGACTGGTCAAGTGTTATTGTTAATTCATCGGCAAACTGTCCCGCTCAACTAACACGGTAGCGTCCTACAGGCTGTTTGTTCCGTCATTGACTCCCGCTATGCTGATCGTTTATCCCAACCTTTACACTGAGCCCGCGGCCATAGGGTAGGGCTCCTATACGTGAGATGAGTCCCACCCTTGCCCAATGAGTGTCCCTAGCGATGCCGGATCGCGACTGGGAAAGATATTGACCGAGACTTTTCACCTCGGTTAGTATTGCTGGCCTGCGATGAAAGGTCCACACCCATTGAGTGTCAAGCTCCACCTCTATCCCTCTGAGGGCGTTTTCATCCCCATAGCCGCTCCGGTAATAGGGACAAACTTGCCTCTGCGCCATCAGCTAGCAATTCCTCGTCGCTGGATGATTTACCTGATCCTCAACCAAGATGCGACGATCGGGAAAGGTTGTAGCAGGCTTGCGGGAAAACCCCTTAATATAAACGCCTATCAGAACGAGCGACCTAGCGATATGTGTCGGGTTCCGAGAACGAGTCAGAATGACACCCAGCCTCAAACCGCTACGGAGGATAGTGAGACTTTACGCTGAACTGCAACAAGATTTCGTAATTCCTTTCACGTCATCACAACGAGTCCATAGCGAGCCTGCGAAACGGTTCACCTTTTTCAACAGATCTTATAGGTGCCGAGACTCTAGATAGATTTCAAGTTGAGATAGTGAATAAATGTGATAGGTA
seq00002   CTGTAACCCGGTTGCTGACGAGCTGTAACAAGTTTTGAACTATATCATTTCCGCAAATTATGGTTCCCTACGTGCTGACCAGCAGGCGCCTATCTATAGAGACGCCCCTGTTTTATCACGCGCGCATTACGTCCCATAGCTCTTCAATCGGTATCCGCTATCAGTATATCCCTGGTTTCATTGATTGCGGATAATACTATAAGCTTCACGGGCCCCCTCTACGGCAGGTAAAGCTAAGGCCTTTTTCAAATGGGTTAACGAAATTCGACGCCTCTTCGAAATTCAAAAATTTCTATGGGCTTAAAAAGACTGAGTCAACGTTTAAGAGTGACATACTACTTCGCGGCTCGGCCGGTGACGGCCGGTCACCCCAGGTGTCTACGCCAGTCAAAGTAAGTGTTCGTAGGGAAGAGGCTGCTCTTCCCACTAATACAGAGATTGAGCATAATTGCGACAACATATTGGCTGTCGTCAATTTCATTTTGGAGGATGCGGGGTTGCTCGAGACGTTGCAGACATGATGCTTCCATTCCAGTGCTCCGACGCATGTCCTCCTGTGCCCCCTCACGAACATGGGCATCACTTGATATTTGAGGGGAGGCAAACCGCAGTGGAAGCTGGGCGTCACTGGTTTCAGTTATTGAGGAGAGCCACCCAATGGTGACAGCAGATCATAAGCACCTGGCCGAAGTCCCATTGATGCTTTCGACTGGGAAGAGGCAGTTCATTCAACGAGATCATTGGACGGACTTATGTGTTAGACTCGACGGCTCCCTGTGTATCTATGGCTCGAAGCCTATCAGGTTGCTCACTCCTAGTTCAGTCCGATGATGTTCGGTTGTAGCTAGCTAATCACATTATCGCTAATGGGAGATGACGCCACTGTGACGGTTGCATCCCAAAGCTGGGAGTTCGGGAACCAGGAGGGTTGCGATATAGAAACCGTGCGCCGCAGCCGCCTGCAATCAGTGACCCAGCCAGTAGAGCTTGGCCATTGAAAGAACAATTTATGACTTGGAATCTAAAGGTCTGTTTAATATGGATGAATTTGGTGGGATGTTTGTAGGTCCAACTCTTCTGACCAGCTGAAAAATCCGCACGGCTATGTGCACCTCGAAGACACCCGGTGCTCGGTCTCATGTCGCGATCGCAAATGGGAACGTAACTAATTAGGCGATTCTAGGGCATGAGACCGCGTAAATTAAGACAATGATAGTACGTTGGTTTAATTTGCACTCAGAAATGTATTATCAAATGACCATAGCAATAGTTGGGCTTGTGAGACTGCTCGGTAAACGGAAAACACGCAATAACATAGCGAAGCAAAGCAAGCTCGGGAGTTTATACGCCCCATCGTACAGCAAACGATCGTGGTGGTAATTGCCCGGGCTGGGTGATCGCAATGACGTTTGCAGGGCTCTTACGGGTAAGTTTTAGAAGGGCTACCGCATGTATAGATTCTCTTATTGCTACTTCGCCCAGGCTGGCCTAGTATCTCTCCAACCCTCAGAAGCTCGTCCTACGGTTCCCCGGCTGTCCAATGGATGCTGACTGGTCAAGTGTTATTGTTAATTCATCGGCAAACTGTCCCGCTCAACTAACACGGTAGCGTCCTACAGGCTGTTTGTTCCGTCATTGACTCCCGCTATGCTGATCGTTTATCCCAACCTTTACACTGAGCCCGCGGCCATAGGGTAGGGCTCCTATACGTGAGATGAGTCCCACCCTTGCCCAATGAGTGTCCCTAGCGATGCCGGATCGCGACTGGGAAAGATATTGACCGAGACTTTTCACCTCGGTTAGTATTGCTGGCCTGCGATGAAAGGTCCACACCCATTGAGTGTCAAGCTCCACCTCTATCCCTCTGAGGGCGTTTTCATCCCCATAGCCGCTCCGGTAATAGGGACAAACTTGCCTCTGCGCCATCAGCTAGCAATTCCTCGTCGCTGGATGATTTACCTGATCCTCAACCAAGATGCGACGATCGGGAAAGGTTGTAGCAGGCTTGCGGGAAAACCCCTTAATATAAACGCCTATCAGAACGAGCGACCTAGCGATATGTGTCGGGTTCCGAGAACGAGTCAGAATGACACCCAGCCTCAAACCGCTACGGAGGATAGTGAGACTTTACGCTGAACTGCAACAAGATTTCGTAATTCCTTTCACGTCATCACAACGAGTCCATAGCGAGCCTGCGAAACGGTTCACCTTTTTCAACAGATCTTATAGGTGCCGAGACTCTAGATAGATTTCAAGTTGAGATAGTGAATAAATGTGATAGGTA
seq00003   CTGTAACCCGGTTGCTGACGAGCTGTAACAAGTTTTGAACTATATCATTTCCGCAAATTATGGTTCCCTACGTGCTGACCAGCAGGCGCCTATCTATAGAGACGCCCCTGTTTTATCACGCGCGCATTACGTCCCATAGCTCTTCAATCGGTATCCGCTATCAGTATATCCCTGGTTTCATTGATTGCGGATAATACTATAAGCTTCACGGGCCCCCTCTACGGCAGGTAAAGCTAAGGCCTTTTTAAAATGGGTTAACGAAATTCGACGCCTCTTCGAAATTCAAAAATTTCTATGGGCTTAAAAAGACTGAGTCAACGTTTAAGAGTGACATACTACTTCGCGGCTCGGCCGGTGACGGCCGGTCACCCCAGGTGTCTACGCCAGTCAAAGTAAGTGTTCGTAGGGAAGAGGCTGCTCTTCCCACTAATACAGAGATTGAGCATAATTGCGACAACATATTGGCTGTCGTCAATTTCATTTTGGAGGATGCGGGGTTGCTCGAGACGTTGCAGACATGATGCTTCCATTCCAGTGCTCCGACGCATGTCCTCCTGTGCCCCCTCACGAACATGGGCATCACTTGATATTTGAGGGGAGGCAAACCGCAGTGGAAGCTGGGCGTCACTGGTTTCAGTTATTGAGGAGAGCCACCCAATGGTGACAGCAGATCATAAGCACCTGGCCGAAGTCCCATTGATGCTTTCGACTGGGAAGAGGCAGTTCATTCAACGAGATCATTGGACGGACTTATGTGTTAGACTCGACGGCTCCCTGTGTATCTATGGCTCGAAGCCTATCAGGTTGCTCACTCCTAGTTCAGTCCGATGATGTTCGGTTGTAGCTAGCTAACCACATTATCGCTAATGGGAGATGACGCCACTGTGACGGTTGCATCCCAAAGCTGGGAGTTCGGGAACCAGGAGGGTTGCGATATAGAAACCGTGCGCCGCAGCCGCCTGCAATCAGTGACCCAGCCAGTAGAGCTTGGCCATTGAAAGAACAATTTATGACTTGGAATCTAAAGGTCTGTTTAATATGGATGAATTTGGTGGGATGTTTGTAGGTCCAACTCTTCTGACCAGCTGAAAAATCGGCACGGCTATGTGCACCTCGAAGACACCCGGTGCTCGGTCTCATGTCGCGATCGCAAATGGGAACGTAACTAATTAGGCGATTCTAGGGCATGAGACCGCGTAAATTAAGACAATGATAGTACGTTGGTTTAATTTGCACTCAGAAATGTATTATCAAATGACCATAGCAATAGTTGGGCTTGTGAGACTGCTCGGTAAACGGAAAACACGCAATAACAAAGCGAAGCAAAGCAAGCTCGGGAGTTTATACGCCCCATCGTACAGCAAACGATCGTGGTGGTAATTGCCCGGGCTGGGTGATCGCAATGACGTTTGCAGGGCTCTTACGGGTAAGTTTTAGAAGGGCTACCGCATGTATAGATTCTCTTATTGCTACTTCGCCCAGGCTGGCCTAGTATCTCTCCAACCCTCAGAAGCTCGTCCTACGGTTCCCCGGCTGTCCAATGGATGCTGACTGGTCAAGTGTTATTGTTAATTCATCGGCAAACTGTCCCGCTCAACTAACACGGTAGCGTCCTACAGGCTGTTTGTTCCGTCATTGACTCCCGCTATGCTGATCGTTTATCCCAACCTTTACACTGAGCCCGCGGCCATAGGGTAGGGCTCCTATACGTGAGATGAGTCCCACCCTTGCCCAATGAGTGTCCCTAGCGATGCCGGATCGCGACTGGGAAAGATATTGACCGAGACTTTTCACCTCGGTTAGTATTGCTGGCCTGCGATGAAAGGTCCACACCCATTGAGTGTCAAGCTCCACCTCTATCCCTCTGAGGGCGTTTTCATCCCCATAGCCGCTCCGGTAATAGGGACAAACTTGCCTCTGCGCCATCAGCTAGCAATTCCTCGTCGCTGGATGATTTACCTGATCCTCAACCAAGATGCGACGATCGGGAAAGGTTGTAGCAGGCTTGCGGGAAAACCCCTTAATATAAACGCCTATCAGAACGAGCGACCTAGCGATATGTGTCGGGTTCCGAGAACGAGTCAGAATGACACCCAGCCTCAAACCGCTACGGAGGATAGTGAGACTTTACGCTGAACTGCAACAAGATTTCGTAATTCCTTTCACGTCATCACAACGAGTCCATAGCGAGCCTGCGAAACGGTTCACCTTTTTCAACAGATCTTATAGGTGCCGAGACTCTAGATAGATTTCAAGTTGAGATAGTGAATAAATGTGATAGGTA
seq00004   CTGTAACCCGGTTGCTGACGAGCTGTAACAAGTTTTGAACTATATCATTTCCGCAAATTATGGTTCCCTACGTGCTGACCAGCAGGCGCCTATCTATAGAGACGCCCCTGTTTTATCACGCGCGCATTACGTCCCATAGCTCTTCAATCGGTATCCGCTATCAGTATATCCCTGGTTTCATTGATTGCGGATAATACTATAAGCTTCACGGGCCCCCTCTACGGCAGGTAAAGCTAAGGCCTTTTTAAAATGGGTTAACGAAATTCGACGCCTCTTCGAAATTCAAAAATTTCTATGGGCTTAAAAAGACTGAGTCAACGTTTAAGAGTGACATACTACTTCGCGGCTCGGCCGGTGACGGCCGGTCACCCCAGGTGTCTACGCCAGTCAAAGTAAGTGTTCGTAGGGAAGAGGCTGCTCTTCCCACTAATACAGAGATTGAGCATAATTGCGACAACATATTGGCTGTCGTCAATTTCATTTTGGAGGATGCGGGGTTGCTCGAGACGTTGCAGACATGATGCTTCCATTCCAGTGCTCCGACGCATGTCCTCCTGTGCCCCCTCACGAACATGGGCATCACTTGATATTTGAGGGGAGGCAAACCGCAGTGGAAGCTGGGCGTCACTGGTTTCAGTTATTGAGGAGAGCCACCCAATGGTGACAGCAGATCATAAGCACCTGGCCGAAGTCCCATTGATGCTTTCGACTGGGAAGAGGCAGTTCATTCAACGAGATCATTGGACGGACTTATGTGTTAGACTCGACGGCTCCCTGTGTATCTATGGCTCGAAGCCTATCAGGTTGCTCACTCCTAGTTCAGTCCGATGATGTTCGGTTGTAGCTAGCTAACCACATTATCGCTAATGGGAGATGACGCCACTGTGACGGTTGCATCCCAAAGCTGGGAGTTCGGGAACCAGGAGGGTTGCGATATAGAAACCGTGCGCCGCAGCCGCCTGCAATCAGTGACCCAGCCAGTAGAGCTTGGCCATTGAAAGAACAATTTATGACTTGGAATCTAAAGGTCTGTTTAATATGGATGAATTTGGTGGGATGTTTGTAGGTCCAACTCTTCTGACCAGCTGAAAAATCGGCACGGCTATGTGCACCTCGAAGACACCCGGTGCTCGGTCTCATGTCGCGATCGCAAATGGGAACGTAACTAATTAGGCGATTCTAGGGCATGAGACCGCGTAAATTAAGACAATGATAGTACGTTGGTTTAATTTGCACTCAGAAATGTATTATCAAATGACCATAGCAATAGTTGGGCTTGTGAGACTGCTCGGTAAACGGAAAACACGCAATAACAAAGCGAAGGAAAGCAAGCTCGGGAGTTTATACGCCCCATCGTACAGCAAACGATCGTGGTGGTAATTGCCCGGGCTGGGTGATCGCAATGACGTTTGCAGGGCTCTTACGGGTAAGTTTTAGAAGGGCTACCGCATGTATAGATTCTCTTATTGCTACTTCGCCCAGGCTGGCCTAGTATCTCTCCAACCCTCAGAAGCTCGTCCTACGGTTCCCCGGCTGTCCAATGGATGCTGACTGGTCAAGTGTTATTGTTAATTCATCGGCAAACTGTCCCGCTCAACTAACACGGTAGCGTCCTACAGGCTGTTTGTTCCGTCATTGACTCCCGCTATGCTGATCGTTTATCCCAACCTTTACACTGAGCCCGCGGCCATAGGGTAGGGCTCCTATACGTGAGATGAGTCCCACCCTTGCCCAATGAGTGTCCCTAGCGATGCCGGATCGCGACTGGGAAAGATATTGACCGAGACTTTTCACCTCGGTTAGTATTGCTGGCCTGCGATGAAAGGTCCACACCCATTGAGTGTCAAGCTCCACCTCTATCCCTCTGAGGGCGTTTTCATCCCCATAGCCGCTCCGGTAATAGGGACAAACTTGCCTCTGCGCCATCAGCTAGCAATTCCTCGTCGCTGGATGATTTACCTGATCCTCAACCAAGATGCGACGATCGGGAAAGGTTGTAGCAGGCTTGCGGGAAAACCCCTTAATATAAACGCCTATCAGAACGAGCGACCTAGCGATATGTGTCGGGTTCCGAGAACGAGTCAGAATGACACCCAGCCTCAAACCGCTACGGAGGATAGTGAGACTTTACGCTGAACTGCAACAAGATTTCGTAATTCCTTTCACGTCATCACAACGAGTCCATAGCGAGCCTGCGAAACGGTTCACCTTTTTCAACAGATCTTATAGGTGCCGAGACTCTAGATAGATTTCAAGTTGAGATAGTGAATAAATGTGATAGGTA
seq00005   CTGTAACCCGGTTGCTGACGAGCTGTAACAAGTTTTGAACTATATCATTTCCGCAAATTATGGTTCCCTACGTGCTGACCAGCAGGCGCCTATCTATAGAGACGCCCCTGTTTTATCACGCGCGCATTACGTCCCATAGCTCTTCAATCGGTATCCGCTATCAGTATATCCCTGGTTTCATTGATTGCGGATAATACTATAAGCTTCACGGGCCCCCTCTACGGCAGGTAAAGCTAAGGCCTTTTTCAAATGGGTTAACGAAATTCGACGCCTCTTCGAAATTCAAAAATTTCTATGGGCTTAAAAAGACTGAGTCAACGTTTAAGAGTGACATACTACTTCGCGGCTCGGCCGGTGACGGCCGGTCACCCCAGGTGTCTACGCCAGTCAAAGTAAGTGTTCGTAGGGAAGAGGCTGCTCTTCCCACTAATACAGAGATTGAGCATAATTGCGACAACATATTGGCTGTCGTCAATTTCATTTTGGAGGATGCGGGGTTGCTCGAGACGTTGCAGACATGATGCTTCCATTCCAGTGCTCCGACGCATGTCCTCCTGTGCCCCCTCACGAACATGGGCATCACTTGATATTTGAGGGGAGGCAAACCGCAGTGGAAGCTGGGCGTCACTGGTTTCAGTTATTGAGGAGAGCCACCCAATGGTGACAGCAGATCATAAGCACCTGGCCGAAGTCCCATTGATGCTTTCGACTGGGAAGAGGCAGTTCATTCAACGAGATCATTGGACGGACTTATGTGTTAGACTCGACGGCTCCCTGTGTATCTATGGCTCGAAGCCTATCGGGTTGCTCACTCCTAGTTCAGTCCGATGATGTTCGGTTGTAGCTAGCTAACCACATTATCGCTAATGGGAGATGACGCCACTGTGACGGTTGCATCCCAAAGCTGGGAGTTCGGGAACCAGGAGGGTTGCGATATAGAAACCGTGCGCCGCAGCCGCCTGCAATCAGTGACCCAGCCAGTAGAGCTTGGCCATTGAAAGAACAATTTATGACTTGGAATCTAAAGGTCTGTTTAATATGGATGAATTTGGTGGGATGTTTATAGGTCCAACTCTTCTGACCAGCTGAAAAATCGGCACGGCTATGTGCACCTCGAAGACACCCGGTGCTCGGTCTCATGTCGCGATCGCAAATGGGAACGTAACTAATTAGGCGATTCTAGGGCATGAGACCGCGTAAATTAAGACAATGATAGTACGTTGGTTTAATTTGCACTCAGAAATGTATTATCAAATGACCATAGCAATAGTTGGGCTTGTGAGACTGCTCGGTAAACGGAAAACACGCAATAACATAGCGAAGCAAAGCAAGCTCGGGAGTTTATACGCCCCATCGTACAGCAAACGATCGTGGTGGTAATTGCCCGGGCTGGGTGATCGCAATGACGTTTGCAGGGCTCTTACGGGTAAGTTTTAGAAGGGCTACCGCATGTATAGATTCTCTTATTGCTACTTCGCCCAGGCTGGCCTAGTATCTCTCCAACCCTCAGAAGCTCGTCCTACGGTTCCCCGGCTGTCCAATGGATGCTGACTGGTCAAGTGTTATTGTTAATTCATCGGCAAACTGTCCCGCTCAACTAACACGGTAGCGTCCTACAGGCTGTTTGTTCCGTCATTGACTCCCGCTATGCTGATCGTTTATCCCAACCTTTACACTGAGCCCGCGGCCATAGGGTAGGGCTCCTATACGTGAGATGAGTCCCACCCTTGCCCAATGAGTGTCCCTAGCGATGCCGGATCGCGACTGGGAAAGATATTGACCGAGACTTTTCACCTCGGTTAGTATTCCTGGCCTGCGATGAAAGGTCCACACCCATTGAGTGTCAAGCTCCACCTCTATCCCTCTGAGGGCGTTTTCATCCCCATAGCCGCTCCGGTAATAGGGACAAACTTGCCTCTGCGCCATCAGCTAGCAATTCCTCGTCGCTGGATGATTTACCTGATCCTCAACCAAGATGCGACGATCGGGAAAGGTTGTAGCAGGCTTGCGGGAAAACCCCTTAATATAAACGCCTATCAGAACGAGCGACCTAGCGATATGTGTCGGGTTCCGAGAACGAGTCAGAATGACACCCAGCCTCAAACCGCTACGGAGGATAGTGAGACTTTACGCTGAACTGCAACAAGATTTCGTAATTCCTTTCACGTCATCACAACGAGTCCATAGCGAGCCTGCGAAACGGTTCACCTTTTTCAACAAATCTTATAGGTGCCGAGACTCTAGATAGATTTCAAGTTGAGATAGTGAATAAATGTGATAGGTA
seq00006   CTGTAACCCGGTTGCTGACGAGCTGTAACAAGTTTTGAACTATATCATTTCCGCAAATTATGGTTCCCTACGTGCTGACCAGCAGGCGCCTATCTATAGAGACGCCCCTGTTTTATCACGCGCGCATTACGTCCCATAGCTCTTCAATCGGTATCCGCTATCAGTATATCCCTGGTTTCATTGATTGCGGATAATACTATAAGCTTCACGGGCCCCCTCTACGGCAGGTAAAGCTAAGGCCTTTTTAAAATGGGTTAACGAAATTCGACGCCTCTTCGAAATTCAAAAATTTCTATGGGCTTAAAAAGACTGAGTCAACGTTTAAGAGTGACATACTACTTCGCGGCTCGGCCGGTGACGGCCGGTCACCCCAGGTGTCTACGCCAGTCAAAGTAAGTGTTCGTAGGGAAGAGGCTGCTCTTCCCACTAATACAGAGATTGAGCATAATTGCGACAACATATTGGCTGTCGTCAATTTCATTTTGGAGGATGCGGGGTTGCTCGAGACGTTGCAGACATGATGCTTCCATTCCAGTGCTCCGACGCTTGTCCTCCTGTGCCCCCTCACGAACATGGGCATCACTTGATATTTGAGGGGAGGCAAACCGCAGTGGAAGCTGGGCGTCACTGGTTTCAGTTATTGAGGAGAGCCACCCAATGGTGACAGCAGATCATAAGCACCTGGCCGAAGTCCCATTGATGCTTTCGACTGGGAAGAGGCAGTTCATTCAACGAGATCATTGGACGGACTTATGTGTTAGACTCGACGGCTCCCTGTGTATCTATGGCTCGAAGCCTATCAGGTTGCTCACTCCTAGTTCAGTCCGATGATGTTCGGTTGTAGCTAGCTAACCACATTATCGCTAATGGGAGATGACGCCACTGTGACGGTTGCATCCCAAAGCTGGGAGTTCGGGAACCAGGAGGGTTGCGATATAGAAACCGTGCGCCGCAGCCGCCTGCAATCAGTGACCCAGCCAGTAGAGCTTGGCCATTGAAAGAACAATTTATGACTTGGAATCTAAAGGTCTGTTTAATATGGATGAATTTGGTGGGATGTTTGTAGGTCCAACTCTTCTGACCAGCTGAAAAATCGGCACGGCTATGTGCACCTCGAAGACACCCGGTGCTCGGTCTCATGTCGCGATCGCAAATGGGAACGTAACTAATTAGGCGATTCTAGGGCATGAGACCGCGTAAATTAAGACAATGATAGTACGTTGGTTTAATTTGCACTCAGAAATGTATTATCAAATGACCATAGCAATAGTTGGGCTTGTGAGACTGCTCGGTAAACGGAAAACACGCAATAACAAAGCGAAGCAAAGCAAGCTCGGGAGTTTATACGCCCCATCGTACAGCAAACGATCGTGGTGGTAATTGCCCGGGCTGGGTGATCGCAATGACGTTTGCAGGGCTCTTACGGGTAAGTTTTAGAAGGGCTACCGCATGTATAGATTCTCTTATTGCTACTTCGCCCAGGCTGGCCTAGTATCTCTCCAACCCTCAGAAGCTCGTCCTACGGTTCCCCGGCTGTCCAATGGATGCTGACTGGTCAAGTGTTATTGTTAATTCATCGGCAAACTGTCCCGCTCAACTAACACGGTAGCGTCCTACAGGCTGTTTGTTCCGTCATTGACTCCCGCTATGCTGATCGTTTATCCCAACCTTTACACTGAGCCCGCGGCCATAGGGTAGGGCTCCTATACGTGAGATGAGTCCCACCCTTGCCCAATGAGTGTCCCTAGCGATGCCGGATCGCGACTGGGAAAGATATTGACCGAGACTTTTCACCTCGGTTAGTATTGCTGGCCTGCGATGAAAGGTCCACACCCATTGAGTGTCAAGCTCCACCTCTATCCCTCTGAGGGCGTTTTCATCCCCATAGCCGCTCCGGTAATAGGGACAAACTTGCCTCTGCGCCATCAGCTAGCAATTCCTCGTCGCTGGATGATTTACCTGATCCTCAACCAAGATGCGACGATCGGGAAAGGTTGTAGCAGGCTTGCGGGAAAACCCCTTAATATAAACGCCTATCAGAACGAGCGACCTAGCGATATGTGTCGGGTTCCGAGAACGAGTCAGAATGACACCCAGCCTCAAACCGCTACGGAGGATAGTGAGACTTTACGCTGAACTGCAACAAGATTTCGTAATTCCTTTCACGTCATCACAACGAGTCCATAGCGAGCCTGCGAAACGGTTCACCTTTTTCAACAGATCTTATAGGTGCCGAGACTCTAGATAGATTTCAAGTTGAGATAGTGAATAAATGTGATAGGTA
seq00007   CTGTAACCCGGTTGCTGACGAGCTGTAACAAGTTTTGAACTATATCATTTCCGCAAATTATGGTTCCCTACGTGCTGACCAGCAGGCGCCTATCTATAGAGACGCCCCTGTTTTATCACGCGCGCATTACGTCCCATAGCTCTTCAATCGGTATCCGCTATCAGTATATCCCTGGTTTCATTGATTGCGGATAATACTATAAGCTTCACGGGCCCCCTCTACGGCAGGTAAAGCTAAGGCCTTTTTCAAATGGGTTAACGAAATTCGACGCCTCTTCGAAATTCAAAAATTTCTATGGGCTTAAAAAGACTGAGTCAACGTTTAAGAGTGACATACTACTTCGCGGCTCGGCCGGTGACGGCCGGTCACCCCAGGTGTCTACGCCAGTCAAAGTAAGTGTTCGTAGGGAAGAGGCTGCTCTTCCCACTAATACAGAGATTGAGCATAATTGCGACAACATATTGGCTGTCGTCAATTTCATTTTGGAGGATGCGGGGTTGCTCGAGACGTTGCAGACATGATGCTTCCATTCCAGTGCTCCGACGCATGTCCTCCTGTGCCCCCTCACGAACATGGGCATCACTTGATATTTGAGGGGAGGCAAACCGCAGTGGAAGCTGGGCGTCACTGGTTTCAGTTATTGAGGAGAGCCACCCAATGGTGACAGCAGATCATAAGCACCTGGCCGAAGTCCCATTGATGCTTTCGACTGGGAAGAGGCAGTTCATTCAACGAGATCATTGGACGGACTTATGTGTTAGACTCGACGGCTCCCTGTGTATCTATGGCTCGAAGCCTATCAGGTTGCTCACTCCTAGTTCAGTCCGATGATGTTCGGTTGTAGCTAGCTAACCACATTATCGCTAATGGGAGATGACGCCACTGTGACGGTTGCATCCCAAAGCTGGGAGTTCGGGAACCAGGAGGGTTGCGATATAGAAACCGTGCGCCGCAGCCGCCTGCAATCAGTGACCCAGCCAGTAGAGCTTGGCCATTGAAAGAACAATTTATGACTTGGAATCTAAAGGTCTGTTTAATATGGATGAATTTGGTGGGATGTTTGTAGGTCCAACTCTTCTGACCAGCTGAAAAATCGGCACGGCTATGTGCACCTCGAAGACACCCGGTGCTCGGTCTCATGTCGCGATCGCAAATGGGAACGTAACTAATTAGGCGATTCTAGGGCATGAGACCGCGTAAATTAAGACAATGATAGTACGTTGGTTTAATTTGCACTCAGAAATGTATTATCAAATGACCATAGCAATAGTTGGGCTTGTGAGACTGCTCGGTAAACGGAAAACACGCAATAACATAGCGAAGCAAAGCAAGCTCGGGAGTTTATACGCCCCATCGTACAGCAAACGATCGTGGTGGTAATTGCCCGGGCTGGGTGATCGCAATGACGTTTGCAGGGCTCTTACGGGTAAGTTTTAGAAGGGCTACCGCATGTATAGATTCTCTTATTGCTACTTCGCCCAGGCTGGCCTAGTATCTCTCCAACCCTCAGAAGCTCGTCCTACGGTTCCCCGGCTGTCCAATGGATGCTGACTGGTCAAGTGTTATTGTTAATTCATCGGCAAACTGTCCCGCTCAACTAACACGGTAGCGTCCTACAGGCTGTTTGTTCCGTCATTGACTCCCGCTATGCTGATCGTTTATCCCAACCTTTACACTGAGCCCGCGGCCATAGGGTAGGGCTCCTATACGTGAGATGAGTCCCACCCTTGCCCAATGAGTGTCCCTAGCGATGCCGGATCGCGACTGGGAAAGATATTGACCGAGACTTTTCACCTCGGTTAGTATTGCTGGCCTGCGATGAAAGGTCCACACCCATTGAGTGTCAAGCTCCACCTCTATCCCTCTGAGGGCGTTTTCATCCCCATAGCCGCTCCGGTAATAGGGACAAACTTGCCTCTGCGCCATCAGCTAGCAATTCCTCGTCGCTGGATGATTTACCTGATCCTCAACCAAGATGCGACGATCGGGAAAGGTTGTAGCAGGCTTGCGGGAAAACCCCTTAATATAAACGCCTATCAGAACGAGCGACCTAGCGATATGTGTCGGGTTCCGAGAACGAGTCAGAATGACACCCAGCCTCAAACCGCTACGGAGGATAGTGAGACTTTACGCTGAACTGCAACAAGATTTCGTAATTCCTTTCACGTCATCACAACGAGTCCATAGCGAGCCTGCGAAACGGTTCACCTTTTTCAACAGATCTTATAGGTGCCGAGACTCTAGATAGATTTCAAGTTGAGATAGTGAATAAATGTGATAGGTA
seq00008   CTGTAACCCGGTTGCTGACGAGCTGTAACAAGTTTTGAACTATATCATTTCCGCAAATTATGGTTCCCTACGTGCTGACCAGCAGGCGCCTATCTATAGAGACGCCCCTGTTTTATCACGCGCGCATTACGTCCCATAGCTCTTCAATCGGTATCCGCTATCAGTATATCCCTGGTTTCATTGATTGCGGATAATACTATAAGCTTCACGGGCCCCCTCTACGGCAGGTAAAGCTAAGGCCTTTTTCAAATGGGTTAACGAAATTCGACGCCTCTTCGAAATTCAAAAATTTCTATGGGCTTAAAAAGACTGAGTCAACGTTTAAGAGTGACATACTACTTCGCGGCTCGGCCGGTGACGGCCGGTCACCCCAGGTGTCTACGCCAGTCAAAGTAAGTGTTCGTAGGGAAGAGGCTGCTCTTCCCACTAATACAGAGATTGAGCATAATTGCGACAACATATTGGCTGTCGTCAATTTCATTTTGGAGGATGCGGGGTTGCTCGAGACGTTGCAGACATGATGCTTCCATTCCAGTGCTCCGACGCATGTCCTCCTGTGCCCCCTCACGAACATGGGCATCACTTGATATTTGAGGGGAGGCAAACCGCAGTGGAAGCTGGGCGTCACTGGTTTCAGTTATTGAGGAGAGCCACCCAATGGTGACAGCAGATCATAAGCACCTGGCCGAAGTCCCATTGATGCTTTCGACTGGGAAGAGGCAGTTCATTCAACGAGATCATTGGACGGACTTATGTGTTAGACTCGACGGCTCCCTGTGTATCTATGGCTCGAAGCCTATCAGGTTGCTCACTCCTAGTTCAGTCCGATGATGTTCGGTTGTAGCTAGCTAACCACATTATCGCTAATGGGAGATGACGCCACTGTGACGGTTGCATCCCAAAGCTGGGAGTTCGGGAACCAGGAGGGTTGCGATATAGAAACCGTGCGCCGCAGCCGCCTGCAATCAGTGACCCAGCCAGTAGAGCTTGGCCATTGAAAGAACAATTTATGACTTGGAATCTAAAGGTCTGTTTAATATGGATGAATTTGGTGGGATGTTTGTAGGTCCAACTCTTCTGACCAGCTGAAAAATCGGCACGGCTATGTGCACCTCGAAGACACCCGGTGCTCGGTCTCATGTCGCGATCGCAAATGGGAACGTAACTAATTAGGCGATTCTAGGGCATGAGACCGCGTAAATTAAGACAATGATAGTACGTTGGTTTAATTTGCACTCAGAAATGTATTATCAAATGACCATAGCAATAGTTGGGCTTGTGAGACTGCTCGGTAAACGGAAAACACGCAATAACATAGCGAAGCAAAGCAAGCTCGGGAGTTTATACGCCCCATCGTACAGCAAACGATCGTGGTGGTAATTGCCCGGGCTGGGTGATCGCAATGACGTTTGCAGGGCTCTTACGGGTAAGTTTTAGAAGGGCTACCGCATGTATAGATTCTCTTATTGCTACTTCGCCCAGGCTGGCCTAGTATCTCTCCAACCCTCAGAAGCTCGTCCTACGGTTCCCCGGCTGTCCAATGGATGCTGACTGGTCAAGTGTTATTGTTAATTCATCGGCAAACTGTCCCGCTCAACTAACACGGTAGCGTCCTACAGGCTGTTTGTTCCGTCATTGACTCCCGCTATGCTGATCGTTTATCCCAACCTTTACACTGAGCCCGCGGCCATAGGGTAGGGCTCCTATACGTGAGATGAGTCCCACCCTTGCCCAATGAGTGTCCCTAGCGATGCCGGATCGCGACTGGGAAAGATATTGACCGAGACTTTTCACCTCGGTTAGTATTGCTGGCCTGCGATGAAAGGTCCACACCCATTGAGTGTCAAGCTCCACCTCTATCCCTCTGAGGGCGTTTTCATCCCCATAGCCGCTCCGGTAATAGGGACAAACTTGCCTCTGCGCCATCAGCTAGCAATTCCTCGTCGCTGGATGATTTACCTGATCCTCAACCAAGATGCGACGATCGGGAAAGGTTGTAGCAGGCTTGCGGGAAAACCCCTTAATATAAACGCCTATCAGAACGAGCGACCTAGCGATATGTGTCGGGTTCCGAGAACGAGTCAGAATGACACCCAGCCTCAAACCGCTACGGAGGATAGTGAGACTTTACGCTGAACTGCAACAAGATTTCGTAATTCCTTTCACGTCATCACAACGAGTCCATAGCGAGCCTGCGAAACGGTTCACCTTTTTCAACAGATCTTATAGGTGCCGAGACTCTAGATAGATTTCAAGTTGAGATAGTGAATAAATGTGATAGGTA
seq00009   CTGTAACCCGGTTGCTGACGAGCTGTAACAAGTTTTGAACTATATCATTTCCGCAAATTATGGTTCCCTACGTGCTGACCAGCAGGCGCCTATCTATAGAGACGCCCCTGTTTTATCACGCGCGCATTACGTCCCATAGCTCTTCAATCGGTATCCGCTATCAGTATATCCCTGGTTTCATTGATTGCGGATAATACTATAAGCTTCACGGGCCCCCTCTACGGCAGGTAAAGCTAAGGCCTTTTTCAAATGGGTTAACGAAATTCGACGCCTCTTCGAAATTCAAAAATTTCTATGGGCTTAAAAAGACTGAGTCAACGTTTAAGAGTGACATACTACTTCGCGGCTCGGCCGGTGACGGCCGGTCACCCCAGGTGTCTACGCCAGTCAAAGTAAGTGTTCGTAGGGAAGAGGCTGCTCTTCCCACTAATACAGAGATTGAGCATAATTGCGACAACATATTGGCTGTCGTCAATTTCATTTTGGAGGATGCGGGGTTGCTCGAGACGTTGCAGACATGATGCTTCCATTCCAGTGCTCCGACGCATGTCCTCCTGTGCCCCCTCACGAACATGGGCATCACTTGATATTTGAGGGGAGGCAAACCGCAGTGGAAGCTGGGCGTCACTGGTTTCAGTTATTGAGGAGAGCCACCCAATGGTGACAGCAGATCATAAGCACCTGGCCGAAGTCCCATTGATGCTTTCGACTGGGAAGAGGCAGTTCATTCAACGAGATCATTGGACGGACTTATGTGTTAGACTCGACGGCTCCCTGTGTATCTATGGCTCGAAGCCTATCAGGTTGCTCACTCCTAGTTCAGTCCGATGATGTTCGGTTGTAGCTAGCTAACCACATTATCGCTAATGGGAGATGACGCCACTGTGACGGTTGCATCCCAAAGCTGGGAGTTCGGGAACCAGGAGGGTTGCGATATAGAAACCGTGCGCCGCAGCCGCCTGCAATCGGTGACCCAGCCAGTAGAGCTTGGCCATTGAAAGAACAATTTATGACTTGGAATCTAAAGGTCTGTTTAATATGGATGAATTTGGTGGGATGTTTATAGGTCCAACTCTTCTGACCAGCTGAAAAATCGGCACGGCTATGTGCACCTCGAAGACACCCGGTGCTCGGTCTCATGTCGCGATCGCAAATGGGAACGTAACTAATTAGGCGATTCTAGGGCATGAGACCGCGTAAATTAAGACAATGATAGTACGTTGGTTTAATTTGCACTCAGAAATGTATTATCAAATGACCATAGCAATAGTTGGGCTTGTGAGACTGCTCGGTAAACGGAAAACACGCAATAACATAGCGAAGCAAAGCAAGCTCGGGAGTTTATACGCCCCATCGTACAGCAAACGATCGTGGTGGTAATTGCCCGGGCTGGGTGATCGCAGTGACGTTTGCAGGGCTCTTACGGGTAAGTTTTAGAAGGGCTACCGCATGTATAGATTCTCTTATTGCTACTTCGCCCAGGCTGGCCTAGTATCTCTCCAACCCTCAGAAGCTCGTCCTACGGTTCCCCGGCTGTCCAATGGATGCTGACTGGTCAAGTGTTATTGTTAATTCATCGGCAAACTGTCCCGCTCAACTAACACGGTAGCGTCCTACAGGCTGTTTGTTCCGTCATTGACTCCCGCTATGCTGATCGTTTATCCCAACCTTTACACTGAGCCCGCGGCCATAGGGTAGGGCTCCTATACGTGAGATGAGTCCCACCCTTGCCCAATGAGTGTCCCTAGCGATGCCGGATCGCGACTGGGAAAGATATTGACCGAGACTTTTCACCTCGGTTAGTATTGCTGGCCTGCGATGAAAGGTCCACACCCATTGAGTGTCAAGCTCCACCTCTATCCCTCTGAGGGCGTTTTCATCCCCATAGCCGCTCCGGTAATAGGGACAAACTTGCCTCTGCGCCATCAGCTAGCAATTCCTCGTCGCTGGATGATTTACCTGATCCTCAACCAAGATGCGACGATCGGGAAAGGTTGTAGCAGGCTTGCGGGAAAACCCCTTAATATAAACGCCTATCAGAACGAGCGACCTAGCGATATGTGTCGGGTTCCGAGAACGAGTCAGAATGACACCCAGCCTCAAACCGCTACGGAGGATAGTGAGACTTTACGCTGAACTGCAACAAGATTTCGTAATTCCTTTCACGTCATCACAACGAGTCCATAGCGAGCCTGCGAAACGGTTCACCTTTTTCAACAGATCTTATAGGTGCCGAGACTCTAGATAGATTTCAAGTTGAGATAGTGAATAAATGTGATAGGTA
seq00010   CTGTAACCCGGTTGCTGACGAGCTGTAACAAGTTTTGAACTATATCATTTCCGCAAATTATGGTTCCCTACGTGCTGACCAGCAGGCGCCTATCTATAGAGACGCCCCTGTTTTATCACGCGCGCATTACGTCCCATAGCTCTTCAATCGGTATCCGCTATCAGTATATCCCTGGTTTCATTGATTGCGGATAATACTATAAGCTTCACGGGCCCCCTCTACGGCAGGTAAAGCTAAGGCCTTTTTCAAATGGGTTAACGAAATTCGACGCCTCTTCGAAATTCAAAAATTTCTATGGGCTTAAAAAGACTGAGTCAACGTTTAAGAGTGACATACTACTTCGCGGCTCGGCCGGTGACGGCCGGTCACCCCAGGTGTCTACGCCAGTCAAAGTAAGTGTTCGTAGGGAAGAGGCTGCTCTTCCCACTAATACAGAGATTGAGCATAATTGCGACAACATATTGGCTGTCGTCAATTTCATTTTGGAGGATGCGGGGTTGCTCGAGACGTTGCAGACATGATGCTTCCATTCCAGTGCTCCGACGCATGTCCTCCTGTGCCCCCTCACGAACATGGGCATCACTTGATATTTGAGGGGAGGCAAACCGCAGTGGAAGCTGGGCGTCACTGGTTTCAGTTATTGAGGAGAGCCACCCAATGGTGACAGCAGATCATAAGCACCTGGCCGAAGTCCCATTGATGCTTTCGACTGGGAAGAGGCAGTTCATTCAACGAGATCATTGGACGGACTTATGTGTTAGACTCGACGGCTCCCTGTGTATCTATGGCTCGAAGCCTATCAGGTTGCTCACTCCTAGTTCAGTCCGATGATGTTCGGTTGTAGCTAGCTAACCACATTATCGCTAATGGGAGATGACGCCACTGTGACGGTTGCATCCCAAAGCTGGGAGTTCGGGAACCAGGAGGGTTGCGATATAGAAACCGTGCGCCGCAGCCGCCTGCAATCAGTGACCCAGCCAGTAGAGCTTGGCCATTGAAAGAACAATTTATGACTTGGAATCTAAAGGTCTGTTTAATATGGATGAATTTGGTGGGATGTTTGTAGGTCCAACTCTTCTGACCAGCTGAAAAATCGGCACGGCTATGTGCACCTCGAAGACACCCGGTGCTCGGTCTCATGTCGCGATCGCAAATGGGAACGTAACTAATTAGGCGATTCTAGGGCATGAGACCGCGTAAATTAAGACAATGATAGTACGTTGGTTTAATTTGCACTCAGAAATGTATTATCAAATGACCATAGCAATAGTTGGGCTTGTGAGACTGCTCGGTAAACGGAAAACACGCAATAACATAGCGAAGCAAAGCAAGCTCGGGAGTTTATACGCCCCATCGTACAGCAAACGATCGTGGTGGTAATTGCCCGGGCTGGGTGATCGCAATGACGTTTGCAGGGCTCTTACGGGTAAGTTTTAGAAGGGCTACCGCATGTATAGATTCTCTTATTGCTACTTCGCCCAGGCTGGCCTAGTATCTCTCCAACCCTCAGAAGCTCGTCCTACGGTTCCCCGGCTGTCCAATGGATGCTGACTGGTCAAGTGTTATTGTTAATTCATCGGCAAACTGTCCCGCTCAACTAACACGGTAGCGTCCTACAGGCTGTTTGGTCCGTCATTGACTCCCGCTATGCTGATCGTTTATCCCAACCTTTACACTGAGCCCGCGGCCATAGGGTAGGGCTCCTATACGTGAGATGAGTCCCACCCTTGCCCAATGAGTGTCCCTAGCGATGCCGGATCGCGACTGGGAAAGATATTGACCGAGACTTTTCACCTCGGTTAGTATTGCTGGCCTGCGATGAAAGGTCCACACCCATTGAGTGTCAAGCTCCACCTCTATCCCTCTGAGGGCGTTTTCATCCCCATAGCCGCTCCGGTAATAGGGACAAACTTGCCTCTGCGCCATCAGCTAGCAATTCCTCGTCGCTGGATGATTTACCTGATCCTCAACCAAGATGCGACGATCGGGAAAGGTTGTAGCAGGCTTGCGGGAAAACCCCTTAATATAAACGCCTATCAGAACGAGCGACCTAGCGATATGTGTCGGGTTCCGAGAACGAGTCAGAATGACACCCAGCCTCAAACCGCTACGGAGGATAGTGAGACTTTACGCTGAACTGCAACAAGATTTCGTAATTCCTTTCACGTCATCACAACGAGTCCATAGCGAGCCTGCGAAACGGTTCACCTTTTTCAACAGATCTTATAGGTGCCGAGACTCTAGATAGATTTCAAGTTGAGATAGTGAATAAATGTGATAGGTA
seq00011   CTGTAACCCGGTTGCTGACGAGCTGTAACAAGTTTTGAACTATATCATTTCCGCAAATTATGGTTCCCTACGTGCTGACCAGCAGGCGCCTATCTATAGAGACGCCCCTGTTTTATCACGCGCGCATTACGTCCCATAGCTCTTCAATCGGTATCCGCTATCAGTATATCCCTGGTTTCATTGATTGCGGATAATACTATAAGCTTCACGGGCCCCCTCTACGGCAGGTAAAGCTAAGGCCTTTTTCAAATGGGTTAACGAAATTCGACGCCTCTTCGAAATTCAAAAATTTCTATGGGCTTAAAAAGACTGAGTCAACGTTTAAGAGTGACATACTACTTCGCGGCTCGGCCGGTGACGGCCGGTCACCCCAGGTGTCTACGCCAGTCAAAGTAAGTGTTCGTAGGGAAGAGGCTGCTCTTCCCACTAATACAGAGATTGAGCATAATTGCGACAACATATTGGCTGTCGTCAATTTCATTTTGGAGGATGCGGGGTTGCTCGAGACGTTGCAGACATGATGCTTCCATTCCAGTGCTCCGACGCATGTCCTCCTGTGCCCCCTCACGAACATGGGCATCACTTGATATTTGAGGGGAGGCAAACCGCAGTGGAAGCTGGGCGTCACTGGTTTCAGTTATTGAGGAGAGCCACCCAATGGTGACAGCAGATCATAAGCACCTGGCCGAAGTCCCATTGATGCTTTCGACTGGGAAGAGGCAGTTCATTCAACGAGATCATTGGACGGACTTATGTGTTAGACTCGACGGCTTCCTGTGTATCTATGGCTCGAAGCCTATCGGGTTGCTCACTCCTAGTTCAGTCCGATGATGTTCGGTTGTTGCTAGCTAACCACATTATCGCTAATGGGAGATGACGCCACTGTGACGGTTGCATCCCAAAGCTGGGAGTTCGGGAACCAGGAGGGTTGCGATATAGAAACCGTGCGCCGCAGCCGCCTGCAATCAGTGACCCAGCCAGTAGAGCTTGGCCATTGAAAGAACAATTTATGACTTGGAATCTAAAGGTCTGTTTAATATGGATGAATTTGGTGGGATGTTTATAGGTCCAACTCTTCTGACCAGCTGAAAAATCGGCACGGCTATGTGCACCTCGAAGACACCCGGTGCTCGGTCTCATGTCGCGATCGCAAATGGGAACGTAACTAATTAGGCGATTCTAGGGCATGAGACCGCGTAAATTAAGACAATGATAGTACGTTGGTTTAATTTGCACTCAGAAATGTATTATCAAATGACCATAGCAATAGTTGGGCTTGTGAGACTGCTCGGTAAACGGAAAACACGCAATAACATAGCGAAGCAAAGCAAGCTCGGGAGTTTATACGCCCCATCGTACAGCAAACGATCGTGGTGGTAATTGCCCGGGCTGGGTGATCGCAATGACGTTTGCAGGGCTCTTACGGGTAAGTTTTAGAAGGGCTACCGCATGTATAGATTCTCTTATTGCTACTTCGCCCAGGCTGGCCTAGTATCTCTCCAACCCTCAGAAGCTCGTCCTACGGTTCCCCGGCTGTCCAATGGATGCTGACTGGTCAAGTGTTATTGTTAATTCATCGGCAAACTGTCCCGCTCAACTAACACGGTAGCGTCCTACAGGCTGTTTGTTCCGTCATTGACTCCCGCTATGCTGATCGTTTATCCCAACCTTTACACTGAGCCCGCGGCCATAGGGTAGGGCTCCTATACGTGAGATGAGTCCCACCCTTGCCCAATGAGTGTCCCTAGCGATGCCGGATCGCGACTGGGAAAGATATTGACCGAGACTTTTCACCTCGGTTAGTATTGCTGGCCTGCGATGAAAGGTCCACACCCATTGAGTGTCAAGCTCCACCTCTATCCCTCTGAGGGCGTTTTCATCCCCATAGCCGCTCCGGTAATAGGGACAAACTTGCCTCTGCGCCATCAGCTAGCAATTCCTCGTCGCTGGATGATTTACCTGATCCTCAACCAAGATGCGACGATCGGGAAAGGTTGTAGCAGGCTTGCGGGAAAACCCCTTAATATAAACGCCTATCAGAACGAGCGACCTAGCGATATGTGTCGGGTTCCGAGAACGAGTCAGAATGACACCCAGCCTCAAACCGCTACGGAGGATAGTGAGACTTTACGCTGAACTGCAACAAGATTTCGTAATTCCTTTCACGTCATCACAACGAGTCCATAGCGAGCCTGCGAAACGGTTCACCTTTTTCAACAGATCTTATAGGTGCCGAGACTCTAGATAGATTTCAAGTTGAGATAGTGAATAAATGTGATAGGTA
seq00012   CTGTAACCCGGTTGCTGACGAGCTGTAACAAGTTTTGAACTATATCATTTCCGCAAATTATGGTTCCCTACGTGCTGACCAGCAGGCGCCTATCTATAGAGACGCCCCTGTTTTATCACGCGCGCATTACGTCCCATAGCTCTTCAATCGGTATCCGCTATCAGTATATCCCTGGTTTCATTGATTGCGGATAATACTATAAGCTTCACGGGCCCCCTCTACGGCAGGTAAAGCTAAGGCCTTTTTCAAATGGGTTAACGAAATTCGACGCCTCTTCGAAATTCAAAAATTTCTATGGGCTTAAAAAGACTGAGTCAACGTTTAAGAGTGACATACTACTTCGCGGCTCGGCCGGTGACGGCCGGTCACCCCAGGTGTCTACGCCAGTCAAAGTAAGTGTTCGTAGGGAAGAGGCTGCTCTTCCCACTAATACAGAGATTGAGCATAATTGCGACAACATATTGGCTGTCGTCAATTTCATTTTGGAGGATGCGGGGTTGCTCGAGACGTTGCAGACATGATGCTTCCATTCCAGTGCTCCGACGCATGTCCTCCTGTGCCCCCTCACGAACATGGGCATCACTTGATATTTGAGGGGAGGCAAACCGCAGTGGAAGCTGGGCGTCACTGGTTTCAGTTATTGAGGAGAGCCACCCAATGGTGACAGCAGATCATAAGCACCTGGCCGAAGTCCCATTGATGCTTTCGACTGGGAAGAGGCAGTTCATTCAACGAGATCATTGGACGGACTTATGTGTTAGACTCGACGGCTCCCTGTGTATCTATGGCTCGAAGCCTATCAGGTTGCTCACTCCTAGTTCAGTCCGATGATGTTCGGTTGTAGCTAGCTAACCACATTATCGCTAATGGGAGATGACGCCACTGTGACGGTTGCATCCCAAAGCTGGGAGTTCGGGAACCAGGAGGGTTGCGATATAGAAACCGTGCGCCGCAGCCGCCTGCAATCAGTGACCCAGCCAGTAGAGCTTGGCCATTGAAAGAACAATTTATGACTTGGAATCTAAAGGTCTGTTTAATATGGATGAATTTGGTGGGATGTTTGTAGGTCCAACTCTTCTGACCAGCTGAAAAATCGGCACGGCTATGTGCACCTCGAAGACACCCGGTGCTCGGTCTCATGTCGCGATCGCAAATGGGAACGTAACTAATTAGGCGATTCTAGGGCATGAGACCGCGTAAATTAAGACAATGATAGTACGTTGGTTTAATTTGCACTCAGAAATGTATTATCAAATGACCATAGCAATAGTTGGGCTTGTGAGACTGCTCGGTAAACGGAAAACACGCAATAACATAGCGAAGCAAAGCAAGCTCGGGAGTTTATACGCCCCATCGTACAGCAAACGATCGTGGTGGTAATTGCCCGGGCTGGGTGATCGCAATGACGTTTGCAGGGCTCTTACGGGTAAGTTTTAGAAGGGCTACCGCATGTATAGATTCTCTTATTGCTACTTCGCCCAGGCTGGCCTAGTATCTCTCCAACCCTCAGAAGCTCGTCCTACGGTTCCCCGGCTGTCCAATGGATGCTGACTGGTCAAGTGTTATTGTTAATTCATCGGCAAACTGTCCCGCTCAACTAACACGGTAGCGTCCTACAGGCTGTTTGTTCCGTCATTGACTCCCGCTATGCTGATCGTTTATCCCAACCTTTACACTGAGCCCGCGGCCATAGGGTAGGGCTCCTATACGTGAGATGAGTCCCACCCTTGCCCAATGAGTGTCCCTAGCGATGCCGGATCGCGACTGGGAAAGATATTGACCGAGACTTTTCACCTCGGTTAGTATTGCTGGCCTGCGATGAAAGGTCCACACCCATTGAGTGTCAAGCTCCACCTCTATCCCTCTGAGGGCGTTTTCATCCCCATAGCCGCTCCGGTAATAGGGACAAACTTGCCTCTGCGCCATCAGCTAGCAATTCCTCGTCGCTGGATGATTTACCTGATCCTCAACCAAGATGCGACGATCGGGAAAGGTTGTAGCAGGCTTGCGGGAAAACCCCTTAATATAAACGCCTATCAGAACGAGCGACCTAGCGATATGTGTCGGGTTCCGAGAACGAGTCAGAATGACACCCAGCCTCAAACCGCTACGGAGGATAGTGAGACTTTACGCTGAACTGCAACAAGATTTCGTAATTCCTTTCACGTCATCACAACGAGTCCATAGCGAGCCTGCGAAACGGTTCACCTTTTTCAACAGATCTTATAGGTGCCGAGACTCTAGATAGATTTCAAGTTGAGATAGTGAATAAATGTGATAGGTA
seq00013   CTGTAACCCGGTTGCTGACGAGCTGTAACAAGTTTTGAACTATATCATTTCCGCAAATTATGGTTCCCTACGTGCTGACCAGCAGGCGCCTATCTATAGAGACGCCCCTGTTTTATCACGCGCGCATTACGTCCCATAGCTCTTCAATCGGTATCCGCTATCAGTATATCCCTGGTTTCATTGATTGCGGATAATACTATAAGCTTCACGGGCCCCCTCTACGGCAGGTAAAGCTAAGGCCTTTTTCAAATGGGTTAACGAAATTCGACGCCTCTTCGAAATTCAAAAATTTCTATGGGCTTAAAAAGACTGAGTCAACGTTTAAGAGTGACATACTACTTCGCGGCTCGGCCGGTGACGGCCGGTCACCCCAGGTGTCTACGCCAGTCAAAGTAAGTGTTCGTAGGGAAGAGGCTGCTCTTCCCACTAATACAGAGATTGAGCATAATTGCGACAACATATTGGCTGTCGTCAATTTCATTTTGGAGGATGCGGGGTTGCTCGAGACGTTGCAGACATGATGCTTCCATTCCAGTGCTCCGACGCATGTCCTCCTGTGCCCCCTCACGAACATGGGCATCACTTGATATTTGAGGGGAGGCAAACCGCAGTGGAAGCTGGGCGTCACTGGTTTCAGTTATTGAGGAGAGCCACCCAATGGTGACAGCAGATCATAAGCACCTGGCCGAAGTCCCATTGATGCTTTCGACTGGGAAGAGGCAGTTCATTCAACGAGATCATTGGACGGACTTATGTGTTAGACTCGACGGCTCCCTGTGTATCTATGGCTCGAAGCCTATCAGGTTGCTCACTCCTAGTTCAGTCCGATGATGTTCGGTTGTAGCTAGCTAACCACATTATCGCTAATGGGAGATGACGCCACTGTGACGGTTGCATCCCAAAGCTGGGAGTTCGGGAACCAGGAGGGTTGCGATATAGAAACCGTGCGCCGCAGCCGCCTGCAATCAGTGACCCAGCCAGTAGAGCTTGGCCATTGAAAGAACAATTTATGACTTGGAATCTAAAGGTCTGTTTAATATGGATGAATTTGGTGGGATGTTTGTAGGTCCAACTCTTCTGACCAGCTGAAAAATCGGCACGGCTATGTGCACCTCGAAGACACCCGGTGCTCGGTCTCATGTCGCGATCGCAAATGGGAACGTAACTAATTAGGCGATTCTAGGGCATGAGACCGCGTAAATTAAGACAATGATAGTACGTTGGTTTAATTTGCACTCAGAAATGTATTATCAAATGACCATAGCAATAGTTGGGCTTGTGAGACTGCTCGGTAAACGGAAAACACGCAATAACATAGCGAAGCAAAGCAAGCTCGGGAGTTTATACGCCCCATCGTACAGCAAACGATCGTGGTGGTAATTGCCCGGGCTGGGTGATCGCAATGACGTTTGCAGGGCTCTTACGGGTAAGTTTTAGAAGGGCTACCGCATGTATAGATTCTCTTATTGCTACTTCGCCCAGGCTGGCCTAGTATCTCTCCAACCCTCAGAAGCTCGTCCTACGGTTCCCCGGCTGTCCAATGGATGCTGACTGGTCAAGTGTTATTGTTAATTCATCGGCAAACTGTCCCGCTCAACTAACACGGTAGCGTCCTACAGGCTGTTTGTTCCGTCATTGACTCCCGCTATGCTGATCGTTTATCCCAACCTTTACACTGAGCCCGCGGCCATAGGGTAGGGCTCCTATACGTGAGATGAGTCCCACCCTTGCCCAATGAGTGTCCCTAGCGATGCCGGATCGCGACTGGGAAAGATATTGACCGAGACTTTTCACCTCGGTTAGTATTGCTGGCCTGCGATGAAAGGTCCACACCCATTGAGTGTCAAGCTCCACCTCTATCCCTCTGAGGGCGTTTTCATCCCCATAGCCGCTCCGGTAATAGGGACAAACTTGCCTCTGCGCCATCAGCTAGCAATTCCTCGTCGCTGGATGATTTACCTGATCCTCAACCAAGATGCGACGATCGGGAAAGGTTGTAGCAGGCTTGCGGGAAAACCCCTTAATATAAACGCCTATCAGAACGAGCGACCTAGCGATATGTGTCGGGTTCCGAGAACGAGTCAGAATGACACCCAGCCTCAAACCGCTACGGAGGATAGTGAGACTTTACGCTGAACTGCAACAAGATTTCGTAATTCCTTTCACGTCATCACAACGAGTCCATAGCGAGCCTGCGAAACGGTTCACCTTTTTCAACAGATCTTATAGGTGCCGAGACTCTAGATAGATTTCAAGTTGAGATAGTGAATAAATGTGATAGGTA
seq00014   CTGTAACCCGGTTGCTGACGAGCTGTAACAAGTTTTGAACTATATCATTTCCGCAAATTATGGTTCCCTACGTGCTGACCAGCAGGCGCCTATCTATAGAGACGCCCCTGTTTTATCACGCGCGCATTACGTCCCATAGCTCTTCAATCGGTATCCGCTATCAGTATATCCCTGGTTTCATTGATTGCGGATAATACTATAAGCTTCACGGGCCCCCTCTACGGCAGGTAAAGCTAAGGCCTTTTTCAAATGGGTTAACGAAATTCGACGCCTCTTCGAAATTCAAAAATTTCTATGGGCTTAAAAAGACTGAGTCAACGTTTAAGAGTGACATACTACTTCGCGGCTCGGCCGGTGACGGCCGGTCACCCCAGGTGTCTACGCCAGTCAAAGTAAGTGTTCGTAGGGAAGAGGCTGCTCTTCCCACTAATACAGAGATTGAGCATAATTGCGACAACATATTGGCTGTCGTCAATTTCATTTTGGAGGATGCGGGGTTGCTCGAGACGTTGCAGACATGATGCTTCCATTCCAGTGCTCCGACGCATGTCCTCCTGTGCCCCCTCACGAACATGGGCATCACTTGATATTTGAGGGGAGGCAAACCGCAGTGGAAGCTGGGCGTCACTGGTTTCAGTTATTGAGGAGAGCCACCCAATGGTGACAGCAGATCATAAGCACCTGGCCGAAGTCCCATTGATGCTTTCGACTGGGAAGAGGCAGTTCATTCAACGAGATCATTGGACGGACTTATGTGTTAGACTCGACGGCTCCCTGTGTATCTATGGCTCGAAGCCTATCAGGTTGCTCACTCCTAGTTCAGTCCGATGATGTTCGGTTGTAGCTAGCTAACCACATTATCGCTAATGGGAGATGACGCCACTGTGACGGTTGCATCCCAAAGCTGGGAGTTCGGGAACCAGGAGGGTTGCGATATAGAAACCGTGCGCCGCAGCCGCCTGCAATCAGTGACCCAGCCAGTAGAGCTTGGCCATTGAAAGAACAATTTATGACTTGGAATCTAAAGGTCTGTTTAATATGGATGAATTTGGTGGGATGTTTGTAGGTCCAACTCTTCTGACCAGCTGAAAAATCGGCACGGCTATGTGCACCTCGAAGACACCCGGTGCTCGGTCTCATGTCGCGATCGCAAATGGGAACGTAACTAATTAGGCGATTCTAGGGCATGAGACCGCGTAAATTAAGACAATGATAGTACGTTGGTTTAATTTGCACTCAGAAATGTATTATCAAATGACCATAGCAATAGTTGGGCTTGTGAGACTGCTCGGTAAACGGAAAACACGCAATAACATAGCGAAGCAAAGCAAGCTCGGGAGTTTATACGCCCCATCGTACAGCAAACGATCGTGGTGGTAATTGCCCGGGCTGGGTGATCGCAATGACGTTTGCAGGGCTCTTACGGGTAAGTTTTAGAAGGGCTACCGCATGTATAGATTCTCTTATTGCTACTTCGCCCAGGCTGGCCTAGTATCTCTCCAACCCTCAGAAGCTCGTCCTACGGTTCCCCGGCTGTCCAATGGATGCTGACTGGTCAAGTGTTATTGTTAATTCATCGGCAAACTGTCCCGCTCAACTAACACGGTAGCGTCCTACAGGCTGTTTGTTCCGTCATTGACTCCCGCTATGCTGATCGTTTATCCCAACCTTTACACTGAGCCCGCGGCCATAGGGTAGGGCTCCTATACGTGAGATGAGTCCCACCCTTGCCCAATGAGTGTCCCTAGCGATGCCGGATCGCGACTGGGAAAGATATTGACCGAGACTTTTCACCTCGGTTAGTATTGCTGGCCTGCGATGAAAGGTCCACACCCATTGAGTGTCAAGCTCCACCTCTATCCCTCTGAGGGCGTTTTCATCCCCATAGCCGCTCCGGTAATAGGGACAAACTTGCCTCTGCGCCATCAGCTAGCAATTCCTCGTCGCTGGATGATTTACCTGATCCTCAACCAAGATGCGACGATCGGGAAAGGTTGTAGCAGGCTTGCGGGAAAACCCCTTAATATAAACGCCTATCAGAACGAGCGACCTAGCGATATGTGTCGGGTTCCGAGAACGAGTCAGAATGACACCCAGCCTCAAACCGCTACGGAGGATAGTGAGACTTTACGCTGAACTGCAACAAGATTTCGTAATTCCTTTCACGTCATCACAACGAGTCCATAGCGAGCCTGCGAAACGGTTCACCTTTTTCAACAGATCTTATAGGTGCCGAGACTCTAGATAGATTTCAAGTTGAGATAGTGAATAAATGTGATAGGTA
seq00015   CTGTAACCCGGTTGCTGACGAGCTGTAACAAGTTTTGAACTATATCATTTCCGCAAATTATGGTTCCCTACGTGCTGACCAGCAGGCGCCTATCTATAGAGACGCCCCTGTTTTATCACGCGCGCATTACGTCCCATAGCTCTTCAATCGGTATCCGCTATCAGTATATCCCTGGTTTCATTGATTGCGGATAATACTATAAGCTTCACGGGCCCCCTCTACGGCAGGTAAAGCTAAGGCCTTTTTCAAATGGGTTAACGAAATTCGACGCCTCTTCGAAATTCAAAAATTTCTATGGGCTTAAAAAGACTGAGTCAACGTTTAAGAGTGACATACTACTTCGCGGCTCGGCCGGTGACGGCCGGTCACCCCAGGTGTCTACGCCAGTCAAAGTAAGTGTTCGTAGGGAAGAGGCTGCTCTTCCCACTAATACAGAGATTGAGCATAATTGCGACAACATATTGGCTGTCGTCAATTTCATTTTGGAGGATGCGGGGTTGCTCGAGACGTTGCAGACATGATGCTTCCATTCCAGTGCTCCGACGCATGTCCTCCTGTGCCCCCTCACGAACATGGGCATCACTTGATATTTGAGGGGAGGCAAACCGCAGTGGAAGCTGGGCGTCACTGGTTTCAGTTATTGAGGAGAGCCACCCAATGGTGACAGCAGATCATAAGCACCTGGCCGAAGTCCCATTGATGCTTTCGACTGGGAAGAGGCAGTTCATTCAACGAGATCATTGGACGGACTTATGTGTTAGACTCGACGGCTCCCTGTGTATCTATGGCTCGAAGCCTATCAGGTTGCTCACTCCTAGTTCAGTCCGATGATGTTCGGTTGTAGCTAGCTAACCACATTATCGCTAATGGGAGATGACGCCACTGTGACGGTTGCATCCCAAAGCTGGGAGTTCGGGAACCAGGAGGGTTGCGATATAGAAACCGTGCGCCGCAGCCGCCTGCAATCAGTGACCCAGCCAGTAGAGCTTGGCCATTGAAAGAACAATTTATGACTTGGAATCTAAAGGTCTGTTTAATATGGATGAATTTGGTGGGATGTTTGTAGGTCCAACTCTTCTGACCAGCTGAAAAATCGGCACGGCTATGTGCACCTCGAAGACACCCGGTGCTCGGTCTCATGTCGCGATCGCAAATGGGAACGTAACTAATTAGGCGATTCTAGGGCATGAGACCGCGTAAATTAAGACAATGATAGTACGTTGGTTTAATTTGCACTCAGAAATGTATTATCAAATGACCATAGCAATAGTTGGGCTTGTGAGACTGCTCGGTAAACGGAAAACACGCAATAACATAGCGAAGCAAAGCAAGCTCGGGAGTTTATACGCCCCATCGTACAGCAAACGATCGTGGTGGTAATTGCCCGGGCTGGGTGATCGCAATGACGTTTGCAGGGCTCTTACGGGTAAGTTTTAGAAGGGCTACCGCATGTATAGATTCTCTTATTGCTACTTCGCCCAGGCTGGCCTAGTATCTCTCCAACCCTCAGAAGCTCGTCCTACGGTTCCCCGGCTGTCCAATGGATGCTGACTGGTCAAGTGTTATTGTTAATTCATCGGCAAACTGTCCCGCTCAACTAACACGGTAGCGTCCTACAGGCTGTTTGTTCCGTCATTGACTCCCGCTATGCTGATCGTTTATCCCAACCTTTACACTGAGCCCGCGGCCATAGGGTAGGGCTCCTATACGTGAGATGAGTCCCACCCTTGCCCAATGAGTGTCCCTAGCGATGCCGGATCGCGACTGGGAAAGATATTGACCGAGACTTTTCACCTCGGTTAGTATTGCTGGCCTGCGATGAAAGGTCCACACCCATTGAGTGTCAAGCTCCACCTCTATCCCTCTGAGGGCGTTTTCATCCCCATAGCCGCTCCGGTAATAGGGACAAACTTGCCTCTGCGCCATCAGCTAGCAATTCCTCGTCGCTGGATGATTTACCTGATCCTCAACCAAGATGCGACGATCGGGAAAGGTTGTAGCAGGCTTGCGGGAAAACCCCTTAATATAAACGCCTATCAGAACGAGCGACCTAGCGATATGTGTCGGGTTCCGAGAACGAGTCAGAATGACACCCAGCCTCAAACCGCTACGGAGGATAGTGAGACTTTACGCTGAACTGCAACAAGATTTCGTAATTCCTTTCACGTCATCACAACGAGTCCATAGCGAGCCTGCGAAACGGTTCACCTTTTTCAACAGATCTTATAGGTGCCGAGACTCTAGATAGATTTCAAGTTGAGATAGTGAATAAATGTGATAGGTA
seq00016   CTGTAACCCGGTTGCTGACGAGCTGTAACAAGTTTTGAACTATATCATTTCCGCAAATTATGGTTCCCTACGTGCTGACCAGCAGGCGCCTATCTATAGAGACGCCCCTGTTTTATCACGCGCGCATTACGTCCCATAGCTCTTCAATCGGTATCCGCTATCAGTATATCCCTGGTTTCATTGATTGCGGATAATACTATAAGCTTCACGGGCCCCCTCTACGGCAGGTAAAGCTAAGGCCTTTTTCAAATGGGTTAACGAAATTCGACGCCTCTTCGAAATTCAAAAATTTCTATGGGCTTAAAAAGACTGAGTCAACGTTTAAGAGTGACATACTACTTCGCGGCTCGGCCGGTGACGGCCGGTCACCCCAGGTGTCTACGCCAGTCAAAGTAAGTGTTCGTAGGGAAGAGGCTGCTCTTCCCACTAATACAGAGATTGAGCATAATTGCGACAACATATTGGCTGTCGTCAATTTCATTTTGGAGGATGCGGGGTTGCTCGAGACGTTGCAGACATGATGCTTCCATTCCAGTGCTCCGACGCATGTCCTCCTGTGCCCCCTCACGAACATGGGCATCACTTGATATTTGAGGGGAGGCAAACCGCAGTGGAAGCTGGGCGTCACTGGTTTCAGTTATTGAGGAGAGCCACCCAATGGTGACAGCAGATCATAAGCACCTGGCCGAAGTCCCATTGATGCTTTCGACTGGGAAGAGGCAGTTCATTCAACGAGATCATTGGACGGACTTATGTGTTAGACTCGACGGCTCCCTGTGTATCTATGGCTCGAAGCCTATCAGGTTGCTCACTCCTAGTTCAGTCCGATGATGTTCGGTTGTAGCTAGCTAACCACATTATCGCTAATGGGAGATGACGCCACTGTGACGGTTGCATCCCAAAGCTGGGAGTTCGGGAACCAGGAGGGTTGCGATATAGAAACCGTGCGCCGCAGCCGCCTGCAATCAGTGACCCAGCCAGTAGAGCTTGGCCATTGAAAGAACAATTTATGACTTGGAATCTAAAGGTCTGTTTAATATGGATGAATTTGGTGGGATGTTTGTAGGTCCAACTCTTCTGACCAGCTGAAAAATCGGCACGGCTATGTGCACCTCGAAGACACCCGGTGCTCGGTCTCATGTCGCGATCGCAAATGGGAACGTAACTAATTAGGCGATTCTAGGGCATGAGACCGCGTAAATTAAGACAATGATAGTACGTTGGTTTAATTTGCACTCAGAAATGTATTATCAAATGACCATAGCAATAGTTGGGCTTGTGAGACTGCTCGGTAAACGGAAAACACGCAATAACATAGCGAAGCAAAGCAAGCTCGGGAGTTTATACGCCCCATCGTACAGCAAACGATCGTGGTGGTAATTGCCCGGGCTGGGTGATCGCAATGACGTTTGCAGGGCTCTTACGGGTAAGTTTTAGAAGGGCTACCGCATGTATAGATTCTCTTATTGCTACTTCGCCCAGGCTGGCCTAGTATCTCTCCAACCCTCAGAAGCTCGTCCTACGGTTCCCCGGCTGTCCAATGGATGCTGACTGGTCAAGTGTTATTGTTAATTCATCGGCAAACTGTCCCGCTCAACTAACACGGTAGCGTCCTACAGGCTGTTTGTTCCGTCATTGACTCCCGCTATGCTGATCGTTTATCCCAACCTTTACACTGAGCCCGCGGCCATAGGGTAGGGCTCCTATACGTGAGATGAGTCCCACCCTTGCCCAATGAGTGTCCCTAGCGATGCCGGATCGCGACTGGGAAAGATATTGACCGAGACTTTTCACCTCGGTTAGTATTGCTGGCCTGCGATGAAAGGTCCACACCCATTGAGTGTCAAGCTCCACCTCTATCCCTCTGAGGGCGTTTTCATCCCCATAGCCGCTCCGGTAATAGGGACAAACTTGCCTCTGCGCCATCAGCTAGCAATTCCTCGTCGCTGGATGATTTACCTGATCCTCAACCAAGATGCGACGATCGGGAAAGGTTGTAGCAGGCTTGCGGGAAAACCCCTTAATATAAACGCCTATCAGAACGAGCGACCTAGCGATATGTGTCGGGTTCCGAGAACGAGTCAGAATGACACCCAGCCTCAAACCGCTACGGAGGATAGTGAGACTTTACGCTGAACTGCAACAAGATTTCGTAATTCCTTTCACGTCATCACAACGAGTCCATAGCGAGCCTGCGAAACGGTTCACCTTTTTCAACAGATCTTATAGGTGCCGAGACTCTAGATAGATTTCAAGTTGAGATAGTGAATAAATGTGATAGGTA
seq00017   CTGTAACCCGGTTGCTGACGAGCTGTAACAAGTTTTGAACTATATCATTTCCGCAAATTATGGTTCCCTACGTGCTGACCAGCAGGCGCCTATCTATAGAGACGCCCCTGTTTTATCACGCGCGCATTACGTCCCATAGCTCTTCAATCGGTATCCGCTATCAGTATATCCCTGGTTTCATTGATTGCGGATAATACTATAAGCTTCACGGGCCCCCTCTACGGCAGGTAAAGCTAAGGCCTTTTTCAAATGGGTTAACGAAATTCGACGCCTCTTCGAAATTCAAAAATTTCTATGGGCTTAAAAAGACTGAGTCAACGTTTAAGAGTGACATACTACTTCGCGGCTCGGCCGGTGACGGCCGGTCACCCCAGGTGTCTACGCCAGTCAAAGTAAGTGTTCGTAGGGAAGAGGCTGCTCTTCCCACTAATACAGAGATTGAGCATAATTGCGACAACATATTGGCTGTCGTCAATTTCATTTTGGAGGATGCGGGGTTGCTCGAGACGTTGCAGACATGATGCTTCCATTCCAGTGCTCCGACGCATGTCCTCCTGTGCCCCCTCACGAACATGGGCATCACTTGATATTTGAGGGGAGGCAAACCGCAGTGGAAGCTGGGCGTCACTGGTTTCAGTTATTGAGGAGAGCCACCCAATGGTGACAGCAGATCATAAGCACCTGGCCGAAGTCCCATTGATGCTTTCGACTGGGAAGAGGCAGTTCATTCAACGAGATCATTGGACGGACTTATGTGTTAGACTCGACGGCTCCCTGTGTATCTATGGCTCGAAGCCTATCGGGTTGCTCACTCCTAGTTCAGTCCGATGATGTTCGGTTGTAGCTAGCTAACCACATTATCGCTAATGGGAGATGACGCCACTGTGACGGTTGCATCCCAAAGCTGGGAGTTCGGGAACCAGGAGGGTTGCGATATAGAAACCGTGCGCCGCAGCCGCCTGCAATCAGTGACCCAGCCAGTAGAGCTTGGCCATTGAAAGAACAATTTATGACTTGGAATCTAAAGGTCTGTTTAATATGGATGAATTTGGTGGGATGTTTATAGGTCCAACTCTTCTGACCAGCTGAAAAATCGGCACGGCTATGTGCACCTCGAAGACACCCGGTGCTCGGTCTCATGTCGCGATCGCAAATGGGAACGTAACTAATTAGGCGATTCTAGGGCATGAGACCGCGTAAATTAAGACAATGATAGTACGTTGGTTTAATTTGCACTCAGAAATGTATTATCAAATGACCATAGCAATAGTTGGGCTTGTGAGACTGCTCGGTAAACGGAAAACACGCAATAACATAGCGAAGCAAAGCAAGCTCGGGAGTTTATACGCCCCATCGTACAGCAAACGATCGTGGTGGTAATTGCCCGGGCTGGGTGATCGCAATGACGTTTGCAGGGCTCTTACGGGTAAGTTTTAGAAGGGCTACCGCATGTATAGATTCTCTTATTGCTACTTCGCCCAGGCTGGCCTAGTATCTCTCCAACCCTCAGAAGCTCGTCCTACGGTTCCCCGGCTGTCCAATGGATGCTGACTGGTCAAGTGTTATTGTTAATTCATCGGCAAACTGTCCCGCTCAACTAACACGGTAGCGTCCTACAGGCTGTTTGTTCCGTCATTGACTCCCGCTATGCTGATCGTTTATCCCAACCTTTACACTGAGCCCGCGGCCATAGGGTAGGGCTCCTATACGTGAGATGAGTCCCACCCTTGCCCAATGAGTGTCCCTAGCGATGCCGGATCGCGACTGGGAAAGATATTGACCGAGACTTTTCACCTCGGTTAGTATTCCTGGCCTGCGATGAAAGGTCCACACCCATTGAGTGTCAAGCTCCACCTCTATCCCTCTGAGGGCGTTTTCATCCCCATAGCCGCTCCGGTAATAGGGACAAACTTGCCTCTGCGCCATCAGCTAGCAATTCCTCGTCGCTGGATGATTTACCTGATCCTCAACCAAGATGCGACGATCGGGAAAGGTTGTAGCAGGCTTGCGGGAAAACCCCTTAATATAAACGCCTATCAGAACGAGCGACCTAGCGATATGTGTCGGGTTCCGAGAACGAGTCAGAATGACACCCAGCCTCAAACCGCTACGGAGGATAGTGAGACTTTACGCTGAACTGCAACAAGATTTCGTAATTCCTTTCACGTCATCACAACGAGTCCATAGCGAGCCTGCGAAACGGTTCACCTTTTTCAACAAATCTTATAGGTGCCGAGACTCTAGATAGATTTCAAGTTGAGATAGTGAATAAATGTGATAGGTA
seq00018   CTGTAACCCGGTTGCTGACGAGCTGTAACAAGTTTTGAACTATATCATTTCCGCAAATTATGGTTCCCTACGTGCTGACCAGCAGGCGCCTATCTATAGAGACGCCCCTGTTTTATCACGCGCGCATTACGTCCCATAGCTCTTCAATCGGTATCCGCTATCAGTATATCCCTGGTTTCATTGATTGCGGATAATACTATAAGCTTCACGGGCCCCCTCTACGGCAGGTAAAGCTAAGGCCTTTTTAAAATGGGTTAACGAAATTCGACGCCTCTTCGAAATTCAAAAATTTCTATGGGCTTAAAAAGACTGAGTCAACGTTTAAGAGTGACATACTACTTCGCGGCTCGGCCGGTGACGGCCGGTCACCCCAGGTGTCTACGCCAGTCAAAGTAAGTGTTCGTAGGGAAGAGGCTGCTCTTCCCACTAATACAGAGATTGAGCATAATTGCGACAACATATTGGCTGTCGTCAATTTCATTTTGGAGGATGCGGGGTTGCTCGAGACGTTGCAGACATGATGCTTCCATTCCAGTGCTCCGACGCATGTCCTCCTGTGCCCCCTCACGAACATGGGCATCACTTGATATTTGAGGGGAGGCAAACCGCAGTGGAAGCTGGGCGTCACTGGTTTCAGTTATTGAGGAGAGCCACCCAATGGTGACAGCAGATCATAAGCACCTGGCCGAAGTCCCATTGATGCTTTCGACTGGGAAGAGGCAGTTCATTCAACGAGATCATTGGACGGACTTATGTGTTAGACTCGACGGCTCCCTGTGTATCTATGGCTCGAAGCCTATCAGGTTGCTCACTCCTAGTTCAGTCCGATGATGTTCGGTTGTAGCTAGCTAACCACATTATCGCTAATGGGAGATGACGCCACTGTGACGGTTGCATCCCAAAGCTGGGAGTTCGGGAACCAGGAGGGTTGCGATATAGAAACCGTGCGCCGCAGCCGCCTGCAATCAGTGACCCAGCCAGTAGAGCTTGGCCATTGAAAGAACAATTTATGACTTGGAATCTAAAGGTCTGTTTAATATGGATGAATTTGGTGGGATGTTTGTAGGTCCAACTCTTCTGACCAGCTGAAAAATCGGCACGGCTATGTGCACCTCGAAGACACCCGGTGCTCGGTCTCATGTCGCGATCGCAAATGGGAACGTAACTAATTAGGCGATTCTAGGGCATGAGACCGCGTAAATTAAGACAATGATAGTACGTTGGTTTAATTTGCACTCAGAAATGTATTATCAAATGACCATAGCAATAGTTGGGCTTGTGAGACTGCTCGGTAAACGGAAAACACGCAATAACAAAGCGAAGCAAAGCAAGCTCGGGAGTTTATACGCCCCATCGTACAGCAAACGATCGTGGTGGTAATTGCCCGGGCTGGGTGATCGCAATGACGTTTGCAGGGCTCTTACGGGTAAGTTTTAGAAGGGCTACCGCATGTATAGATTCTCTTATTGCTACTTCGCCCAGGCTGGCCTAGTATCTCTCCAACCCTCAGAAGCTCGTCCTACGGTTCCCCGGCTGTCCAATGGATGCTGACTGGTCAAGTGTTATTGTTAATTCATCGGCAAACTGTCCCGCTCAACTAACACGGTAGCGTCCTACAGGCTGTTTGTTCCGTCATTGACTCCCGCTATGCTGATCGTTTATCCCAACCTTTACACTGAGCCCGCGGCCATAGGGTAGGGCTCCTATACGTGAGATGAGTCCCACCCTTGCCCAATGAGTGTCCCTAGCGATGCCGGATCGCGACTGGGAAAGATATTGACCGAGACTTTTCACCTCGGTTAGTATTGCTGGCCTGCGATGAAAGGTCCACACCCATTGAGTGTCAAGCTCCACCTCTATCCCTCTGAGGGCGTTTTCATCCCCATAGCCGCTCCGGTAATAGGGACAAACTTGCCTCTGCGCCATCAGCTAGCAATTCCTCGTCGCTGGATGATTTACCTGATCCTCAACCAAGATGCGACGATCGGGAAAGGTTGTAGCAGGCTTGCGGGAAAACCCCTTAATATAAACGCCTATCAGAACGAGCGACCTAGCGATATGTGTCGGGTTCCGAGAACGAGTCAGAATGACACCCAGCCTCAAACCGCTACGGAGGATAGTGAGACTTTACGCTGAACTGCAACAAGATTTCGTAATTCCTTTCACGTCATCACAACGAGTCCATAGCGAGCCTGCGAAACGGTTCACCTTTTTCAACAGATCTTATAGGTGCCGAGACTCTAGATAGATTTCAAGTTGAGATAGTGAATAAATGTGATAGGTA
seq00019   CTGTAACCCGGTTGCTGACGAGCTGTAACAAGTTTTGAACTATATCATTTCCGCAAATTATGGTTCCCTACGTGCTGACCAGCAGGCGCCTATCTATAGAGACGCCCCTGTTTTATCACGCGCGCATTACGTCCCATAGCTCTTCAATCGGTATCCGCTATCAGTATATCCCTGGTTTCATTGATTGCGGATAATACTATAAGCTTCACGGGCCCCCTCTACGGCAGGTAAAGCTAAGGCCTTTTTCAAATGGGTTAACGAAATTCGACGCCTCTTCGAAATTCAAAAATTTCTATGGGCTTAAAAAGACTGAGTCAACGTTTAAGAGTGACATACTACTTCGCGGCTCGGCCGGTGACGGCCGGTCACCCCAGGTGTCTACGCCAGTCAAAGTAAGTGTTCGTAGGGAAGAGGCTGCTCTTCCCACTAATACAGAGATTGAGCATAATTGCGACAACATATTGGCTGTCGTCAATTTCATTTTGGAGGATGCGGGGTTGCTCGAGACGTTGCAGACATGATGCTTCCATTCCAGTGCTCCGACGCATGTCCTCCTGTGCCCCCTCACGAACATGGGCATCACTTGATATTTGAGGGGAGGCAAACCGCAGTGGAAGCTGGGCGTCACTGGTTTCAGTTATTGAGGAGAGCCACCCAATGGTGACAGCAGATCATAAGCACCTGGCCGAAGTCCCATTGATGCTTTCGACTGGGAAGAGGCAGTTCATTCAACGAGATCATTGGACGGACTTATGTGTTAGACTCGACGGCTCCCTGTGTATCTATGGCTCGAAGCCTATCAGGTTGCTCACTCCTAGTTCAGTCCGATGATGTTCGGTTGTAGCTAGCTAACCACATTATCGCTAATGGGAGATGACGCCACTGTGACGGTTGCATCCCAAAGCTGGGAGTTCGGGAACCAGGAGGGTTGCGATATAGAAACCGTGCGCCGCAGCCGCCTGCAATCAGTGACCCAGCCAGTAGAGCTTGGCCATTGAAAGAACAATTTATGACTTGGAATCTAAAGGTCTGTTTAATATGGATGAATTTGGTGGGATGTTTGTAGGTCCAACTCTTCTGACCAGCTGAAAAATCGGCACGGCTATGTGCACCTCGAAGACACCCGGTGCTCGGTCTCATGTCGCGATCGCAAATGGGAACGTAACTAATTAGGCGATTCTAGGGCATGAGACCGCGTAAATTAAGACAATGATAGTACGTTGGTTTAATTTGCACTCAGAAATGTATTATCAAATGACCATAGCAATAGTTGGGCTTGTGAGACTGCTCGGTAAACGGAAAACACGCAATAACATAGCGAAGCAAAGCAAGCTCGGGAGTTTATACGCCCCATCGTACAGCAAACGATCGTGGTGGTAATTGCCCGGGCTGGGTGATCGCAATGACGTTTGCAGGGCTCTTACGGGTAAGTTTTAGAAGGGCTACCGCATGTATAGATTCTCTTATTGCTACTTCGCCCAGGCTGGCCTAGTATCTCTCCAACCCTCAGAAGCTCGTCCTACGGTTCCCCGGCTGTCCAATGGATGCTGACTGGTCAAGTGTTATTGTTAATTCATCGGCAAACTGTCCCGCTCAACTAACACGGTAGCGTCCTACAGGCTGTTTGTTCCGTCATTGACTCCCGCTATGCTGATCGTTTATCCCAACCTTTACACTGAGCCCGCGGCCATAGGGTAGGGCTCCTATACGTGAGATGAGTCCCACCCTTGCCCAATGAGTGTCCCTAGCGATGCCGGATCGCGACTGGGAAAGATATTGACCGAGACTTTTCACCTCGGTTAGTATTGCTGGCCTGCGATGAAAGGTCCACACCCATTGAGTGTCAAGCTCCACCTCTATCCCTCTGAGGGCGTTTTCATCCCCATAGCCGCTCCGGTAATAGGGACAAACTTGCCTCTGCGCCATCAGCTAGCAATTCCTCGTCGCTGGATGATTTACCTGATCCTCAACCAAGATGCGACGATCGGGAAAGGTTGTAGCAGGCTTGCGGGAAAACCCCTTAATATAAACGCCTATCAGAACGAGCGACCTAGCGATATGTGTCGGGTTCCGAGAACGAGTCAGAATGACACCCAGCCTCAAACCGCTACGGAGGATAGTGAGACTTTACGCTGAACTGCAACAAGATTTCGTAATTCCTTTCACGTCATCACAACGAGTCCATAGCGAGCCTGCGAAACGGTTCACCTTTTTCAACAGATCTTATAGGTGCCGAGACTCTAGATAGATTTCAAGTTGAGATAGTGAATAAATGTGATAGGTA
seq00020   CTGTAACCCGGTTGCTGACGAGCTGTAACAAGTTTTGAACTATATCATTTCCGCAAATTATGGTTCCCTACGTGCTGACCAGCAGGCGCCTATCTATAGAGACGCCCCTGTTTTATCACGCGCGCATTACGTCCCATAGCTCTTCAATCGGTATCCGCTATCAGTATATCCCTGGTTTCATTGATTGCGGATAATACTATAAGCTTCACGGGCCCCCTCTACGGCAGGTAAAGCTAAGGCCTTTTTAAAATGGGTTAACGAAATTCGACGCCTCTTCGAAATTCAAAAATTTCTATGGGCTTAAAAAGACTGAGTCAACGTTTAAGAGTGACATACTACTTCGCGGCTCGGCCGGTGACGGCCGGTCACCCCAGGTGTCTACGCCAGTCAAAGTAAGTGTTCGTAGGGAAGAGGCTGCTCTTCCCACTAATACAGAGATTGAGCATAATTGCGACAACATATTGGCTGTCGTCAATTTCATTTTGGAGGATGCGGGGTTGCTCGAGACGTTGCAGACATGATGCTTCCATTCCAGTGCTCCGACGCATGTCCTCCTGTGCCCCCTCACGAACATGGGCATCACTTGATATTTGAGGGGAGGCAAACCGCAGTGGAAGCTGGGCGTCACTGGTTTCAGTTATTGAGGAGAGCCACCCAATGGTGACAGCAGATCATAAGCACCTGGCCGAAGTCCCATTGATGCTTTCGACTGGGAAGAGGCAGTTCATTCAACGAGATCATTGGACGGACTTATGTGTTAGACTCGACGGCTCCCTGTGTATCTATGGCTCGAAGCCTATCAGGTTGCTCACTCCTAGTTCAGTCCGATGATGTTCGGTTGTAGCTAGCTAACCACATTATCGCTAATGGGAGATGACGCCACTGTGACGGTTGCATCCCAAAGCTGGGAGTTCGGGAACCAGGAGGGTTGCGATATAGAAACCGTGCGCCGCAGCCGCCTGCAATCAGTGACCCAGCCAGTAGAGCTTGGCCATTGAAAGAACAATTTATGACTTGGAATCTAAAGGTCTGTTTAATATGGATGAATTTGGTGGGATGTTTGTAGGTCCAACTCTTCTGACCAGCTGAAAAATCGGCACGGCTATGTGCACCTCGAAGACACCCGGTGCTCGGTCTCATGTCGCGATCGCAAATGGGAACGTAACTAATTAGGCGATTCTAGGGCATGAGACCGCGTAAATTAAGACAATGATAGTACGTTGGTTTAATTTGCACTCAGAAATGTATTATCAAATGACCATAGCAATAGTTGGGCTTGTGAGACTGCTCGGTAAACGGAAAACACGCAATAACAAAGCGAAGCAAAGCAAGCTCGGGAGTTTATACGCCCCATCGTACAGCAAACGATCGTGGTGGTAATTGCCCGGGCTGGGTGATCGCAATGACGTTTGCAGGGCTCTTACGGGTAAGTTTTAGAAGGGCTACCGCATGTATAGATTCTCTTATTGCTACTTCGCCCAGGCTGGCCTAGTATCTCTCCAACCCTCAGAAGCTCGTCCTACGGTTCCCCGGCTGTCCAATGGATGCTGACTGGTCAAGTGTTATTGTTAATTCATCGGCAAACTGTCCCGCTCAACTAACACGGTAGCGTCCTACAGGCTGTTTGTTCCGTCATTGACTCCCGCTATGCTGATCGTTTATCCCAACCTTTACACTGAGCCCGCGGCCATAGGGTAGGGCTCCTATACGTGAGATGAGTCCCACCCTTGCCCAATGAGTGTCCCTAGCGATGCCGGATCGCGACTGGGAAAGATATTGACCGAGACTTTTCACCTCGGTTAGTATTGCTGGCCTGCGATGAAAGGTCCACACCCATTGAGTGTCAAGCTCCACCTCTATCCCTCTGAGGGCGTTTTCATCCCCATAGCCGCTCCGGTAATAGGGACAAACTTGCCTCTGCGCCATCAGCTAGCAATTCCTCGTCGCTGGATGATTTACCTGATCCTCAACCAAGATGCGACGATCGGGAAAGGTTGTAGCAGGCTTGCGGGAAAACCCCTTAATATAAACGCCTATCAGAACGAGCGACCTAGCGATATGTGTCGGGTTCCGAGAACGAGTCAGAATGACACCCAGCCTCAAACCGCTACGGAGGATAGTGAGACTTTACGCTGAACTGCAACAAGATTTCGTAATTCCTTTCACGTCATCACAACGAGTCCATAGCGAGCCTGCGAAACGGTTCACCTTTTTCAACAGATCTTATAGGTGCCGAGACTCTAGATAGATTTCAAGTTGAGATAGTGAATAAATGTGATAGGTA
seq00021   CTGTAACCCGGTTGCTGACGAGCTGTAACAAGTTTTGAACTATATCATTTCCGCAAATTATGGTTCCCTACGTGCTGACCAGCAGGCGCCTATCTATAGAGACGCCCCTGTTTTATCACGCGCGCATTACGTCCCATAGCTCTTCAATCGGTATCCGCTATCAGTATATCCCTGGTTTCATTGATTGCGGATAATACTATAAGCTTCACGGGCCCCCTCTACGGCAGGTAAAGCTAAGGCCTTTTTCAAATGGGTTAACGAAATTCGACGCCTCTTCGAAATTCAAAAATTTCTATGGGCTTAAAAAGACTGAGTCAACGTTTAAGAGTGACATACTACTTCGCGGCTCGGCCGGTGACGGCCGGTCACCCCAGGTGTCTACGCCAGTCAAAGTAAGTGTTCGTAGGGAAGAGGCTGCTCTTCCCACTAATACAGAGATTGAGCATAATTGCGACAACATATTGGCTGTCGTCAATTTCATTTTGGAGGATGCGGGGTTGCTCGAGACGTTGCAGACATGATGCTTCCATTCCAGTGCTCCGACGCATGTCCTCCTGTGCCCCCTCACGAACATGGGCATCACTTGATATTTGAGGGGAGGCAAACCGCAGTGGAAGCTGGGCGTCACTGGTTTCAGTTATTGAGGAGAGCCACCCAATGGTGACAGCAGATCATAAGCACCTGGCCGAAGTCCCATTGATGCTTTCGACTGGGAAGAGGCAGTTCATTCAACGAGATCATTGGACGGACTTATGTGTTAGACTCGACGGCTCCCTGTGTATCTATGGCTCGAAGCCTATCAGGTTGCTCACTCCTAGTTCAGTCCGATGATGTTCGGTTGTAGCTAGCTAACCACATTATCGCTAATGGGAGATGACGCCACTGTGACGGTTGCATCCCAAAGCTGGGAGTTCGGGAACCAGGAGGGTTGCGATATAGAAACCGTGCGCCGCAGCCGCCTGCAATCAGTGACCCAGCCAGTAGAGCTTGGCCATTGAAAGAACAATTTATGACTTGGAATCTAAAGGTCTGTTTAATATGGATGAATTTGGTGGGATGTTTGTAGGTCCAACTCTTCTGACCAGCTGAAAAATCGGCACGGCTATGTGCACCTCGAAGACACCCGGTGCTCGGTCTCATGTCGCGATCGCAAATGGGAACGTAACTAATTAGGCGATTCTAGGGCATGAGACCGCGTAAATTAAGACAATGATAGTACGTTGGTTTAATTTGCACTCAGAAATGTATTATCAAATGACCATAGCAATAGTTGGGCTTGTGAGACTGCTCGGTAAACGGAAAACACGCAATAACATAGCGAAGCAAAGCAAGCTCGGGAGTTTATACGCCCCATCGTACAGCAAACGATCGTGGTGGTAATTGCCCGGGCTGGGTGATCGCAATGACGTTTGCAGGGCTCTTACGGGTAAGTTTTAGAAGGGCTACCGCATGTATAGATTCTCTTATTGCTACTTCGCCCAGGCTGGCCTAGTATCTCTCCAACCCTCAGAAGCTCGTCCTACGGTTCCCCGGCTGTCCAATGGATGCTGACTGGTCAAGTGTTATTGTTAATTCATCGGCAAACTGTCCCGCTCAACTAACACGGTAGCGTCCTACAGGCTGTTTGGTCCGTCATTGACTCCCGCTATGCTGATCGTTTATCCCAACCTTTACACTGAGCCCGCGGCCATAGGGTAGGGCTCCTATACGTGAGATGAGTCCCACCCTTGCCCAATGAGTGTCCCTAGCGATGCCGGATCGCGACTGGGAAAGATATTGACCGAGACTTTTCACCTCGGTTAGTATTGCTGGCCTGCGATGAAAGGTCCACACCCATTGAGTGTCAAGCTCCACCTCTATCCCTCTGAGGGCGTTTTCATCCCCATAGCCGCTCCGGTAATAGGGACAAACTTGCCTCTGCGCCATCAGCTAGCAATTCCTCGTCGCTGGATGATTTACCTGATCCTCAACCAAGATGCGACGATCGGGAAAGGTTGTAGCAGGCTTGCGGGAAAACCCCTTAATATAAACGCCTATCAGAACGAGCGACCTAGCGATATGTGTCGGGTTCCGAGAACGAGTCAGAATGACACCCAGCCTCAAACCGCTACGGAGGATAGTGAGACTTTACGCTGAACTGCAACAAGATTTCGTAATTCCTTTCACGTCATCACAACGAGTCCATAGCGAGCCTGCGAAACGGTTCACCTTTTTCAACAGATCTTATAGGTGCCGAGACTCTAGATAGATTTCAAGTTGAGATAGTGAATAAATGTGATAGGTA
seq00022   CTGTAACCCGGTTGCTGACGAGCTGTAACAAGTTTTGAACTATATCATTTCCGCAAATTATGGTTCCCTACGTGCTGACCAGCAGGCGCCTATCTATAGAGACGCCCCTGTTTTATCACGCGCGCATTACGTCCCATAGCTCTTCAATCGGTATCCGCTATCAGTATATCCCTGGTTTCATTGATTGCGGATAATACTATAAGCTTCACGGGCCCCCTCTACGGCAGGTAAAGCTAAGGCCTTTTTAAAATGGGTTAACGAAATTCGACGCCTCTTCGAAATTCAAAAATTTCTATGGGCTTAAAAAGACTGAGTCAACGTTTAAGAGTGACATACTACTTCGCGGCTCGGCCGGTGACGGCCGGTCACCCCAGGTGTCTACGCCAGTCAAAGTAAGTGTTCGTAGGGAAGAGGCTGCTCTTCCCACTAATACAGAGATTGAGCATAATTGCGACAACATATTGGCTGTCGTCAATTTCATTTTGGAGGATGCGGGGTTGCTCGAGACGTTGCAGACATGATGCTTCCATTCCAGTGCTCCGACGCTTGTCCTCCTGTGCCCCCTCACGAACATGGGCATCACTTGATATTTGAGGGGAGGCAAACCGCAGTGGAAGCTGGGCGTCACTGGTTTCAGTTATTGAGGAGAGCCACCCAATGGTGACAGCAGATCATAAGCACCTGGCCGAAGTCCCATTGATGCTTTCGACTGGGAAGAGGCAGTTCATTCAACGAGATCATTGGACGGACTTATGTGTTAGACTCGACGGCTCCCTGTGTATCTATGGCTCGAAGCCTATCAGGTTGCTCACTCCTAGTTCAGTCCGATGATGTTCGGTTGTAGCTAGCTAACCACATTATCGCTAATGGGAGATGACGCCACTGTGACGGTTGCATCCCAAAGCTGGGAGTTCGGGAACCAGGAGGGTTGCGATATAGAAACCGTGCGCCGCAGCCGCCTGCAATCAGTGACCCAGCCAGTAGAGCTTGGCCATTGAAAGAACAATTTATGACTTGGAATCTAAAGGTCTGTTTAATATGGATGAATTTGGTGGGATGTTTGTAGGTCCAACTCTTCTGACCAGCTGAAAAATCGGCACGGCTATGTGCACCTCGAAGACACCCGGTGCTCGGTCTCATGTCGCGATCGCAAATGGGAACGTAACTAATTAGGCGATTCTAGGGCATGAGACCGCGTAAATTAAGACAATGATAGTACGTTGGTTTAATTTGCACTCAGAAATGTATTATCAAATGACCATAGCAATAGTTGGGCTTGTGAGACTGCTCGGTAAACGGAAAACACGCAATAACAAAGCGAAGCAAAGCAAGCTCGGGAGTTTATACGCCCCATCGTACAGCAAACGATCGTGGTGGTAATTGCCCGGGCTGGGTGATCGCAATGACGTTTGCAGGGCTCTTACGGGTAAGTTTTAGAAGGGCTACCGCATGTATAGATTCTCTTATTGCTACTTCGCCCAGGCTGGCCTAGTATCTCTCCAACCCTCAGAAGCTCGTCCTACGGTTCCCCGGCTGTCCAATGGATGCTGACTGGTCAAGTGTTATTGTTAATTCATCGGCAAACTGTCCCGCTCAACTAACACGGTAGCGTCCTACAGGCTGTTTGTTCCGTCATTGACTCCCGCTATGCTGATCGTTTATCCCAACCTTTACACTGAGCCCGCGGCCATAGGGTAGGGCTCCTATACGTGAGATGAGTCCCACCCTTGCCCAATGAGTGTCCCTAGCGATGCCGGATCGCGACTGGGAAAGATATTGACCGAGACTTTTCACCTCGGTTAGTATTGCTGGCCTGCGATGAAAGGTCCACACCCATTGAGTGTCAAGCTCCACCTCTATCCCTCTGAGGGCGTTTTCATCCCCATAGCCGCTCCGGTAATAGGGACAAACTTGCCTCTGCGCCATCAGCTAGCAATTCCTCGTCGCTGGATGATTTACCTGATCCTCAACCAAGATGCGACGATCGGGAAAGGTTGTAGCAGGCTTGCGGGAAAACCCCTTAATATAAACGCCTATCAGAACGAGCGACCTAGCGATATGTGTCGGGTTCCGAGAACGAGTCAGAATGACACCCAGCCTCAAACCGCTACGGAGGATAGTGAGACTTTACGCTGAACTGCAACAAGATTTCGTAATTCCTTTCACGTCATCACAACGAGTCCATAGCGAGCCTGCGAAACGGTTCACCTTTTTCAACAGATCTTATAGGTGCCGAGACTCTAGATAGATTTCAAGTTGAGATAGTGAATAAATGTGATAGGTA
seq00023   CTGTAACCCGGTTGCTGACGAGCTGTAACAAGTTTTGAACTATATCATTTCCGCAAATTATGGTTCCCTACGTGCTGACCAGCAGGCGCCTATCTATAGAGACGCCCCTGTTTTATCACGCGCGCATTACGTCCCATAGCTCTTCAATCGGTATCCGCTATCAGTATATCCCTGGTTTCATTGATTGCGGATAATACTATAAGCTTCACGGGCCCCCTCTACGGCAGGTAAAGCTAAGGCCTTTTTCAAATGGGTTAACGAAATTCGACGCCTCTTCGAAATTCAAAAATTTCTATGGGCTTAAAAAGACTGAGTCAACGTTTAAGAGTGACATACTACTTCGCGGCTCGGCCGGTGACGGCCGGTCACCCCAGGTGTCTACGCCAGTCAAAGTAAGTGTTCGTAGGGAAGAGGCTGCTCTTCCCACTAATACAGAGATTGAGCATAATTGCGACAACATATTGGCTGTCGTCAATTTCATTTTGGAGGATGCGGGGTTGCTCGAGACGTTGCAGACATGATGCTTCCATTCCAGTGCTCCGACGCATGTCCTCCTGTGCCCCCTCACGAACATGGGCATCACTTGATATTTGAGGGGAGGCAAACCGCAGTGGAAGCTGGGCGTCACTGGTTTCAGTTATTGAGGAGAGCCACCCAATGGTGACAGCAGATCATAAGCACCTGGCCGAAGTCCCATTGATGCTTTCGACTGGGAAGAGGCAGTTCATTCAACGAGATCATTGGACGGACTTATGTGTTAGACTCGACGGCTTCCTGTGTATCTATGGCTCGAAGCCTATCGGGTTGCTCACTCCTAGTTCAGTCCGATGATGTTCGGTTGTTGCTAGCTAACCACATTATCGCTAATGGGAGATGACGCCACTGTGACGGTTGCATCCCAAAGCTGGGAGTTCGGGAACCAGGAGGGTTGCGATATAGAAACCGTGCGCCGCAGCCGCCTGCAATCAGTGACCCAGCCAGTAGAGCTTGGCCATTGAAAGAACAATTTATGACTTGGAATCTAAAGGTCTGTTTAATATGGATGAATTTGGTGGGATGTTTATAGGTCCAACTCTTCTGACCAGCTGAAAAATCGGCACGGCTATGTGCACCTCGAAGACACCCGGTGCTCGGTCTCATGTCGCGATCGCAAATGGGAACGTAACTAATTAGGCGATTCTAGGGCATGAGACCGCGTAAATTAAGACAATGATAGTACGTTGGTTTAATTTGCACTCAGAAATGTATTATCAAATGACCATAGCAATAGTTGGGCTTGTGAGACTGCTCGGTAAACGGAAAACACGCAATAACATAGCGAAGCAAAGCAAGCTCGGGAGTTTATACGCCCCATCGTACAGCAAACGATCGTGGTGGTAATTGCCCGGGCTGGGTGATCGCAATGACGTTTGCAGGGCTCTTACGGGTAAGTTTTAGAAGGGCTACCGCATGTATAGATTCTCTTATTGCTACTTCGCCCAGGCTGGCCTAGTATCTCTCCAACCCTCAGAAGCTCGTCCTACGGTTCCCCGGCTGTCCAATGGATGCTGACTGGTCAAGTGTTATTGTTAATTCATCGGCAAACTGTCCCGCTCAACTAACACGGTAGCGTCCTACAGGCTGTTTGTTCCGTCATTGACTCCCGCTATGCTGATCGTTTATCCCAACCTTTACACTGAGCCCGCGGCCATAGGGTAGGGCTCCTATACGTGAGATGAGTCCCACCCTTGCCCAATGAGTGTCCCTAGCGATGCCGGATCGCGACTGGGAAAGATATTGACCGAGACTTTTCACCTCGGTTAGTATTGCTGGCCTGCGATGAAAGGTCCACACCCATTGAGTGTCAAGCTCCACCTCTATCCCTCTGAGGGCGTTTTCATCCCCATAGCCGCTCCGGTAATAGGGACAAACTTGCCTCTGCGCCATCAGCTAGCAATTCCTCGTCGCTGGATGATTTACCTGATCCTCAACCAAGATGCGACGATCGGGAAAGGTTGTAGCAGGCTTGCGGGAAAACCCCTTAATATAAACGCCTATCAGAACGAGCGACCTAGCGATATGTGTCGGGTTCCGAGAACGAGTCAGAATGACACCCAGCCTCAAACCGCTACGGAGGATAGTGAGACTTTACGCTGAACTGCAACAAGATTTCGTAATTCCTTTCACGTCATCACAACGAGTCCATAGCGAGCCTGCGAAACGGTTCACCTTTTTCAACAGATCTTATAGGTGCCGAGACTCTAGATAGATTTCAAGTTGAGATAGTGAATAAATGTGATAGGTA
seq00024   CTGTAACCCGGTTGCTGACGAGCTGTAACAAGTTTTGAACTATATCATTTCCGCAAATTATGGTTCCCTACGTGCTGACCAGCAGGCGCCTATCTATAGAGACGCCCCTGTTTTATCACGCGCGCATTACGTCCCATAGCTCTTCAATCGGTATCCGCTATCAGTATATCCCTGGTTTCATTGATTGCGGATAATACTATAAGCTTCACGGGCCCCCTCTACGGCAGGTAAAGCTAAGGCCTTTTTCAAATGGGTTAACGAAATTCGACGCCTCTTCGAAATTCAAAAATTTCTATGGGCTTAAAAAGACTGAGTCAACGTTTAAGAGTGACATACTACTTCGCGGCTCGGCCGGTGACGGCCGGTCACCCCAGGTGTCTACGCCAGTCAAAGTAAGTGTTCGTAGGGAAGAGGCTGCTCTTCCCACTAATACAGAGATTGAGCATAATTGCGACAACATATTGGCTGTCGTCAATTTCATTTTGGAGGATGCGGGGTTGCTCGAGACGTTGCAGACATGATGCTTCCATTCCAGTGCTCCGACGCATGTCCTCCTGTGCCCCCTCACGAACATGGGCATCACTTGATATTTGAGGGGAGGCAAACCGCAGTGGAAGCTGGGCGTCACTGGTTTCAGTTATTGAGGAGAGCCACCCAATGGTGACAGCAGATCATAAGCACCTGGCCGAAGTCCCATTGATGCTTTCGACTGGGAAGAGGCAGTTCATTCAACGAGATCATTGGACGGACTTATGTGTTAGACTCGACGGCTTCCTGTGTATCTATGGCTCGAAGCCTATCGGGTTGCTCACTCCTAGTTCAGTCCGATGATGTTCGGTTGTTGCTAGCTAACCACATTATCGCTAATGGGAGATGACGCCACTGTGACGGTTGCATCCCAAAGCTGGGAGTTCGGGAACCAGGAGGGTTGCGATATAGAAACCGTGCGCCGCAGCCGCCTGCAATCAGTGACCCAGCCAGTAGAGCTTGGCCATTGAAAGAACAATTTATGACTTGGAATCTAAAGGTCTGTTTAATATGGATGAATTTGGTGGGATGTTTATAGGTCCAACTCTTCTGACCAGCTGAAAAATCGGCACGGCTATGTGCACCTCGAAGACACCCGGTGCTCGGTCTCATGTCGCGATCGCAAATGGGAACGTAACTAATTAGGCGATTCTAGGGCATGAGACCGCGTAAATTAAGACAATGATAGTACGTTGGTTTAATTTGCACTCAGAAATGTATTATCAAATGACCATAGCAATAGTTGGGCTTGTGAGACTGCTCGGTAAACGGAAAACACGCAATAACATAGCGAAGCAAAGCAAGCTCGGGAGTTTATACGCCCCATCGTACAGCAAACGATCGTGGTGGTAATTGCCCGGGCTGGGTGATCGCAATGACGTTTGCAGGGCTCTTACGGGTAAGTTTTAGAAGGGCTACCGCATGTATAGATTCTCTTATTGCTACTTCGCCCAGGCTGGCCTAGTATCTCTCCAACCCTCAGAAGCTCGTCCTACGGTTCCCCGGCTGTCCAATGGATGCTGACTGGTCAAGTGTTATTGTTAATTCATCGGCAAACTGTCCCGCTCAACTAACACGGTAGCGTCCTACAGGCTGTTTGTTCCGTCATTGACTCCCGCTATGCTGATCGTTTATCCCAACCTTTACACTGAGCCCGCGGCCATAGGGTAGGGCTCCTATACGTGAGATGAGTCCCACCCTTGCCCAATGAGTGTCCCTAGCGATGCCGGATCGCGACTGGGAAAGATATTGACCGAGACTTTTCACCTCGGTTAGTATTGCTGGCCTGCGATGAAAGGTCCACACCCATTGAGTGTCAAGCTCCACCTCTATCCCTCTGAGGGCGTTTTCATCCCCATAGCCGCTCCGGTAATAGGGACAAACTTGCCTCTGCGCCATCAGCTAGCAATTCCTCGTCGCTGGATGATTTACCTGATCCTCAACCAAGATGCGACGATCGGGAAAGGTTGTAGCAGGCTTGCGGGAAAACCCCTTAATATAAACGCCTATCAGAACGAGCGACCTAGCGATATGTGTCGGGTTCCGAGAACGAGTCAGAATGACACCCAGCCTCAAACCGCTACGGAGGATAGTGAGACTTTACGCTGAACTGCAACAAGATTTCGTAATTCCTTTCACGTCATCACAACGAGTCCATAGCGAGCCTGCGAAACGGTTCACCTTTTTCAACAGATCTTATAGGTGCCGAGACTCTAGATAGATTTCAAGTTGAGATAGTGAATAAATGTGATAGGTA
seq00025   CTGTAACCCGGTTGCTGACGAGCTGTAACAAGTTTTGAACTATATCATTTCCGCAAATTATGGTTCCCTACGTGCTGACCAGCAGGCGCCTATCTATAGAGACGCCCCTGTTTTATCACGCGCGCATTACGTCCCATAGCTCTTCAATCGGTATCCGCTATCAGTATATCCCTGGTTTCATTGATTGCGGATAATACTATAAGCTTCACGGGCCCCCTCTACGGCAGGTAAAGCTAAGGCCTTTTTCAAATGGGTTAACGAAATTCGACGCCTCTTCGAAATTCAAAAATTTCTATGGGCTTAAAAAGACTGAGTCAACGTTTAAGAGTGACATACTACTTCGCGGCTCGGCCGGTGACGGCCGGTCACCCCAGGTGTCTACGCCAGTCAAAGTAAGTGTTCGTAGGGAAGAGGCTGCTCTTCCCACTAATACAGAGATTGAGCATAATTGCGACAACATATTGGCTGTCGTCAATTTCATTTTGGAGGATGCGGGGTTGCTCGAGACGTTGCAGACATGATGCTTCCATTCCAGTGCTCCGACGCATGTCCTCCTGTGCCCCCTCACGAACATGGGCATCACTTGATATTTGAGGGGAGGCAAACCGCAGTGGAAGCTGGGCGTCACTGGTTTCAGTTATTGAGGAGAGCCACCCAATGGTGACAGCAGATCATAAGCACCTGGCCGAAGTCCCATTGATGCTTTCGACTGGGAAGAGGCAGTTCATTCAACGAGATCATTGGACGGACTTATGTGTTAGACTCGACGGCTCCCTGTGTATCTATGGCTCGAAGCCTATCAGGTTGCTCACTCCTAGTTCAGTCCGATGATGTTCGGTTGTAGCTAGCTAACCACATTATCGCTAATGGGAGATGACGCCACTGTGACGGTTGCATCCCAAAGCTGGGAGTTCGGGAACCAGGAGGGTTGCGATATAGAAACCGTGCGCCGCAGCCGCCTGCAATCAGTGACCCAGCCAGTAGAGCTTGGCCATTGAAAGAACAATTTATGACTTGGAATCTAAAGGTCTGTTTAATATGGATGAATTTGGTGGGATGTTTGTAGGTCCAACTCTTCTGACCAGCTGAAAAATCGGCACGGCTATGTGCACCTCGAAGACACCCGGTGCTCGGTCTCATGTCGCGATCGCAAATGGGAACGTAACTAATTAGGCGATTCTAGGGCATGAGACCGCGTAAATTAAGACAATGATAGTACGTTGGTTTAATTTGCACTCAGAAATGTATTATCAAATGACCATAGCAATAGTTGGGCTTGTGAGACTGCTCGGTAAACGGAAAACACGCAATAACATAGCGAAGCAAAGCAAGCTCGGGAGTTTATACGCCCCATCGTACAGCAAACGATCGTGGTGGTAATTGCCCGGGCTGGGTGATCGCAATGACGTTTGCAGGGCTCTTACGGGTAAGTTTTAGAAGGGCTACCGCATGTATAGATTCTCTTATTGCTACTTCGCCCAGGCTGGCCTAGTATCTCTCCAACCCTCAGAAGCTCGTCCTACGGTTCCCCGGCTGTCCAATGGATGCTGACTGGTCAAGTGTTATTGTTAATTCATCGGCAAACTGTCCCGCTCAACTAACACGGTAGCGTCCTACAGGCTGTTTGTTCCGTCATTGACTCCCGCTATGCTGATCGTTTATCCCAACCTTTACACTGAGCCCGCGGCCATAGGGTAGGGCTCCTATACGTGAGATGAGTCCCACCCTTGCCCAATGAGTGTCCCTAGCGATGCCGGATCGCGACTGGGAAAGATATTGACCGAGACTTTTCACCTCGGTTAGTATTGCTGGCCTGCGATGAAAGGTCCACACCCATTGAGTGTCAAGCTCCACCTCTATCCCTCTGAGGGCGTTTTCATCCCCATAGCCGCTCCGGTAATAGGGACAAACTTGCCTCTGCGCCATCAGCTAGCAATTCCTCGTCGCTGGATGATTTACCTGATCCTCAACCAAGATGCGACGATCGGGAAAGGTTGTAGCAGGCTTGCGGGAAAACCCCTTAATATAAACGCCTATCAGAACGAGCGACCTAGCGATATGTGTCGGGTTCCGAGAACGAGTCAGAATGACACCCAGCCTCAAACCGCTACGGAGGATAGTGAGACTTTACGCTGAACTGCAACAAGATTTCGTAATTCCTTTCACGTCATCACAACGAGTCCATAGCGAGCCTGCGAAACGGTTCACCTTTTTCAACAGATCTTATAGGTGCCGAGACTCTAGATAGATTTCAAGTTGAGATAGTGAATAAATGTGATAGGTA
seq00026   CTGTAACCCGGTTGCTGACGAGCTGTAACAAGTTTTGAACTATATCATTTCCGCAAATTATGGTTCCCTACGTGCTGACCAGCAGGCGCCTATCTATAGAGACGCCCCTGTTTTATCACGCGCGCATTACGTCCCATAGCTCTTCAATCGGTATCCGCTATCAGTATATCCCTGGTTTCATTGATTGCGGATAATACTATAAGCTTCACGGGCCCCCTCTACGGCAGGTAAAGCTAAGGCCTTTTTCAAATGGGTTAACGAAATTCGACGCCTCTTCGAAATTCAAAAATTTCTATGGGCTTAAAAAGACTGAGTCAACGTTTAAGAGTGACATACTACTTCGCGGCTCGGCCGGTGACGGCCGGTCACCCCAGGTGTCTACGCCAGTCAAAGTAAGTGTTCGTAGGGAAGAGGCTGCTCTTCCCACTAATACAGAGATTGAGCATAATTGCGACAACATATTGGCTGTCGTCAATTTCATTTTGGAGGATGCGGGGTTGCTCGAGACGTTGCAGACATGATGCTTCCATTCCAGTGCTCCGACGCATGTCCTCCTGTGCCCCCTCACGAACATGGGCATCACTTGATATTTGAGGGGAGGCAAACCGCAGTGGAAGCTGGGCGTCACTGGTTTCAGTTATTGAGGAGAGCCACCCAATGGTGACAGCAGATCATAAGCACCTGGCCGAAGTCCCATTGATGCTTTCGACTGGGAAGAGGCAGTTCATTCAACGAGATCATTGGACGGACTTATGTGTTAGACTCGACGGCTCCCTGTGTATCTATGGCTCGAAGCCTATCAGGTTGCTCACTCCTAGTTCAGTCCGATGATGTTCGGTTGTAGCTAGCTAACCACATTATCGCTAATGGGAGATGACGCCACTGTGACGGTTGCATCCCAAAGCTGGGAGTTCGGGAACCAGGAGGGTTGCGATATAGAAACCGTGCGCCGCAGCCGCCTGCAATCAGTGACCCAGCCAGTAGAGCTTGGCCATTGAAAGAACAATTTATGACTTGGAATCTAAAGGTCTGTTTAATATGGATGAATTTGGTGGGATGTTTGTAGGTCCAACTCTTCTGACCAGCTGAAAAATCGGCACGGCTATGTGCACCTCGAAGACACCCGGTGCTCGGTCTCATGTCGCGATCGCAAATGGGAACGTAACTAATTAGGCGATTCTAGGGCATGAGACCGCGTAAATTAAGACAATGATAGTACGTTGGTTTAATTTGCACTCAGAAATGTATTATCAAATGACCATAGCAATAGTTGGGCTTGTGAGACTGCTCGGTAAACGGAAAACACGCAATAACATAGCGAAGCAAAGCAAGCTCGGGAGTTTATACGCCCCATCGTACAGCAAACGATCGTGGTGGTAATTGCCCGGGCTGGGTGATCGCAATGACGTTTGCAGGGCTCTTACGGGTAAGTTTTAGAAGGGCTACCGCATGTATAGATTCTCTTATTGCTACTTCGCCCAGGCTGGCCTAGTATCTCTCCAACCCTCAGAAGCTCGTCCTACGGTTCCCCGGCTGTCCAATGGATGCTGACTGGTCAAGTGTTATTGTTAATTCATCGGCAAACTGTCCCGCTCAACTAACACGGTAGCGTCCTACAGGCTGTTTGTTCCGTCATTGACTCCCGCTATGCTGATCGTTTATCCCAACCTTTACACTGAGCCCGCGGCCATAGGGTAGGGCTCCTATACGTGAGATGAGTCCCACCCTTGCCCAATGAGTGTCCCTAGCGATGCCGGATCGCGACTGGGAAAGATATTGACCGAGACTTTTCACCTCGGTTAGTATTGCTGGCCTGCGATGAAAGGTCCACACCCATTGAGTGTCAAGCTCCACCTCTATCCCTCTGAGGGCGTTTTCATCCCCATAGCCGCTCCGGTAATAGGGACAAACTTGCCTCTGCGCCATCAGCTAGCAATTCCTCGTCGCTGGATGATTTACCTGATCCTCAACCAAGATGCGACGATCGGGAAAGGTTGTAGCAGGCTTGCGGGAAAACCCCTTAATATAAACGCCTATCAGAACGAGCGACCTAGCGATATGTGTCGGGTTCCGAGAACGAGTCAGAATGACACCCAGCCTCAAACCGCTACGGAGGATAGTGAGACTTTACGCTGAACTGCAACAAGATTTCGTAATTCCTTTCACGTCATCACAACGAGTCCATAGCGAGCCTGCGAAACGGTTCACCTTTTTCAACAGATCTTATAGGTGCCGAGACTCTAGATAGATTTCAAGTTGAGATAGTGAATAAATGTGATAGGTA
seq00027   CTGTAACCCGGTTGCTGACGAGCTGTAACAAGTTTTGAACTATATCATTTCCGCAAATTATGGTTCCCTACGTGCTGACCAGCAGGCGCCTATCTATAGAGACGCCCCTGTTTTATCACGCGCGCATTACGTCCCATAGCTCTTCAATCGGTATCCGCTATCAGTATATCCCTGGTTTCATTGATTGCGGATAATACTATAAGCTTCACGGGCCCCCTCTACGGCAGGTAAAGCTAAGGCCTTTTTCAAATGGGTTAACGAAATTCGACGCCTCTTCGAAATTCAAAAATTTCTATGGGCTTAAAAAGACTGAGTCAACGTTTAAGAGTGACATACTACTTCGCGGCTCGGCCGGTGACGGCCGGTCACCCCAGGTGTCTACGCCAGTCAAAGTAAGTGTTCGTAGGGAAGAGGCTGCTCTTCCCACTAATACAGAGATTGAGCATAATTGCGACAACATATTGGCTGTCGTCAATTTCATTTTGGAGGATGCGGGGTTGCTCGAGACGTTGCAGACATGATGCTTCCATTCCAGTGCTCCGACGCATGTCCTCCTGTGCCCCCTCACGAACATGGGCATCACTTGATATTTGAGGGGAGGCAAACCGCAGTGGAAGCTGGGCGTCACTGGTTTCAGTTATTGAGGAGAGCCACCCAATGGTGACAGCAGATCATAAGCACCTGGCCGAAGTCCCATTGATGCTTTCGACTGGGAAGAGGCAGTTCATTCAACGAGATCATTGGACGGACTTATGTGTTAGACTCGACGGCTCCCTGTGTATCTATGGCTCGAAGCCTATCAGGTTGCTCACTCCTAGTTCAGTCCGATGATGTTCGGTTGTAGCTAGCTAACCACATTATCGCTAATGGGAGATGACGCCACTGTGACGGTTGCATCCCAAAGCTGGGAGTTCGGGAACCAGGAGGGTTGCGATATAGAAACCGTGCGCCGCAGCCGCCTGCAATCAGTGACCCAGCCAGTAGAGCTTGGCCATTGAAAGAACAATTTATGACTTGGAATCTAAAGGTCTGTTTAATATGGATGAATTTGGTGGGATGTTTGTAGGTCCAACTCTTCTGACCAGCTGAAAAATCGGCACGGCTATGTGCACCTCGAAGACACCCGGTGCTCGGTCTCATGTCGCGATCGCAAATGGGAACGTAACTAATTAGGCGATTCTAGGGCATGAGACCGCGTAAATTAAGACAATGATAGTACGTTGGTTTAATTTGCACTCAGAAATGTATTATCAAATGACCATAGCAATAGTTGGGCTTGTGAGACTGCTCGGTAAACGGAAAACACGCAATAACATAGCGAAGCAAAGCAAGCTCGGGAGTTTATACGCCCCATCGTACAGCAAACGATCGTGGTGGTAATTGCCCGGGCTGGGTGATCGCAATGACGTTTGCAGGGCTCTTACGGGTAAGTTTTAGAAGGGCTACCGCATGTATAGATTCTCTTATTGCTACTTCGCCCAGGCTGGCCTAGTATCTCTCCAACCCTCAGAAGCTCGTCCTACGGTTCCCCGGCTGTCCAATGGATGCTGACTGGTCAAGTGTTATTGTTAATTCATCGGCAAACTGTCCCGCTCAACTAACACGGTAGCGTCCTACAGGCTGTTTGTTCCGTCATTGACTCCCGCTATGCTGATCGTTTATCCCAACCTTTACACTGAGCCCGCGGCCATAGGGTAGGGCTCCTATACGTGAGATGAGTCCCACCCTTGCCCAATGAGTGTCCCTAGCGATGCCGGATCGCGACTGGGAAAGATATTGACCGAGACTTTTCACCTCGGTTAGTATTGCTGGCCTGCGATGAAAGGTCCACACCCATTGAGTGTCAAGCTCCACCTCTATCCCTCTGAGGGCGTTTTCATCCCCATAGCCGCTCCGGTAATAGGGACAAACTTGCCTCTGCGCCATCAGCTAGCAATTCCTCGTCGCTGGATGATTTACCTGATCCTCAACCAAGATGCGACGATCGGGAAAGGTTGTAGCAGGCTTGCGGGAAAACCCCTTAATATAAACGCCTATCAGAACGAGCGACCTAGCGATATGTGTCGGGTTCCGAGAACGAGTCAGAATGACACCCAGCCTCAAACCGCTACGGAGGATAGTGAGACTTTACGCTGAACTGCAACAAGATTTCGTAATTCCTTTCACGTCATCACAACGAGTCCATAGCGAGCCTGCGAAACGGTTCACCTTTTTCAACAGATCTTATAGGTGCCGAGACTCTAGATAGATTTCAAGTTGAGATAGTGAATAAATGTGATAGGTA
seq00028   CTGTAACCCGGTTGCTGACGAGCTGTAACAAGTTTTGAACTATATCATTTCCGCAAATTATGGTTCCCTACGTGCTGACCAGCAGGCGCCTATCTATAGAGACGCCCCTGTTTTATCACGCGCGCATTACGTCCCATAGCTCTTCAATCGGTATCCGCTATCAGTATATCCCTGGTTTCATTGATTGCGGATAATACTATAAGCTTCACGGGCCCCCTCTACGGCAGGTAAAGCTAAGGCCTTTTTAAAATGGGTTAACGAAATTCGACGCCTCTTCGAAATTCAAAAATTTCTATGGGCTTAAAAAGACTGAGTCAACGTTTAAGAGTGACATACTACTTCGCGGCTCGGCCGGTGACGGCCGGTCACCCCAGGTGTCTACGCCAGTCAAAGTAAGTGTTCGTAGGGAAGAGGCTGCTCTTCCCACTAATACAGAGATTGAGCATAATTGCGACAACATATTGGCTGTCGTCAATTTCATTTTGGAGGATGCGGGGTTGCTCGAGACGTTGCAGACATGATGCTTCCATTCCAGTGCTCCGACGCATGTCCTCCTGTGCCCCCTCACGAACATGGGCATCACTTGATATTTGAGGGGAGGCAAACCGCAGTGGAAGCTGGGCGTCACTGGTTTCAGTTATTGAGGAGAGCCACCCAATGGTGACAGCAGATCATAAGCACCTGGCCGAAGTCCCATTGATGCTTTCGACTGGGAAGAGGCAGTTCATTCAACGAGATCATTGGACGGACTTATGTGTTAGACTCGACGGCTCCCTGTGTATCTATGGCTCGAAGCCTATCAGGTTGCTCACTCCTAGTTCAGTCCGATGATGTTCGGTTGTAGCTAGCTAACCACATTATCGCTAATGGGAGATGACGCCACTGTGACGGTTGCATCCCAAAGCTGGGAGTTCGGGAACCAGGAGGGTTGCGATATAGAAACCGTGCGCCGCAGCCGCCTGCAATCAGTGACCCAGCCAGTAGAGCTTGGCCATTGAAAGAACAATTTATGACTTGGAATCTAAAGGTCTGTTTAATATGGATGAATTTGGTGGGATGTTTGTAGGTCCAACTCTTCTGACCAGCTGAAAAATCGGCACGGCTATGTGCACCTCGAAGACACCCGGTGCTCGGTCTCATGTCGCGATCGCAAATGGGAACGTAACTAATTAGGCGATTCTAGGGCATGAGACCGCGTAAATTAAGACAATGATAGTACGTTGGTTTAATTTGCACTCAGAAATGTATTATCAAATGACCATAGCAATAGTTGGGCTTGTGAGACTGCTCGGTAAACGGAAAACACGCAATAACAAAGCGAAGCAAAGCAAGCTCGGGAGTTTATACGCCCCATCGTACAGCAAACGATCGTGGTGGTAATTGCCCGGGCTGGGTGATCGCAATGACGTTTGCAGGGCTCTTACGGGTAAGTTTTAGAAGGGCTACCGCATGTATAGATTCTCTTATTGCTACTTCGCCCAGGCTGGCCTAGTATCTCTCCAACCCTCAGAAGCTCGTCCTACGGTTCCCCGGCTGTCCAATGGATGCTGACTGGTCAAGTGTTATTGTTAATTCATCGGCAAACTGTCCCGCTCAACTAACACGGTAGCGTCCTACAGGCTGTTTGTTCCGTCATTGACTCCCGCTATGCTGATCGTTTATCCCAACCTTTACACTGAGCCCGCGGCCATAGGGTAGGGCTCCTATACGTGAGATGAGTCCCACCCTTGCCCAATGAGTGTCCCTAGCGATGCCGGATCGCGACTGGGAAAGATATTGACCGAGACTTTTCACCTCGGTTAGTATTGCTGGCCTGCGATGAAAGGTCCACACCCATTGAGTGTCAAGCTCCACCTCTATCCCTCTGAGGGCGTTTTCATCCCCATAGCCGCTCCGGTAATAGGGACAAACTTGCCTCTGCGCCATCAGCTAGCAATTCCTCGTCGCTGGATGATTTACCTGATCCTCAACCAAGATGCGACGATCGGGAAAGGTTGTAGCAGGCTTGCGGGAAAACCCCTTAATATAAACGCCTATCAGAACGAGCGACCTAGCGATATGTGTCGGGTTCCGAGAACGAGTCAGAATGACACCCAGCCTCAAACCGCTACGGAGGATAGTGAGACTTTACGCTGAACTGCAACAAGATTTCGTAATTCCTTTCACGTCATCACAACGAGTCCATAGCGAGCCTGCGAAACGGTTCACCTTTTTCAACAGATCTTATAGGTGCCGAGACTCTAGATAGATTTCAAGTTGAGATAGTGAATAAATGTGATAGGTA
seq00029   CTGTAACCCGGTTGCTGACGAGCTGTAACAAGTTTTGAACTATATCATTTCCGCAAATTATGGTTCCCTACGTGCTGACCAGCAGGCGCCTATCTATAGAGACGCCCCTGTTTTATCACGCGCGCATTACGTCCCATAGCTCTTCAATCGGTATCCGCTATCAGTATATCCCTGGTTTCATTGATTGCGGATAATACTATAAGCTTCACGGGCCCCCTCTACGGCAGGTAAAGCTAAGGCCTTTTTCAAATGGGTTAACGAAATTCGACGCCTCTTCGAAATTCAAAAATTTCTATGGGCTTAAAAAGACTGAGTCAACGTTTAAGAGTGACATACTACTTCGCGGCTCGGCCGGTGACGGCCGGTCACCCCAGGTGTCTACGCCAGTCAAAGTAAGTGTTCGTAGGGAAGAGGCTGCTCTTCCCACTAATACAGAGATTGAGCATAATTGCGACAACATATTGGCTGTCGTCAATTTCATTTTGGAGGATGCGGGGTTGCTCGAGACGTTGCAGACATGATGCTTCCATTCCAGTGCTCCGACGCATGTCCTCCTGTGCCCCCTCACGAACATGGGCATCACTTGATATTTGAGGGGAGGCAAACCGCAGTGGAAGCTGGGCGTCACTGGTTTCAGTTATTGAGGAGAGCCACCCAATGGTGACAGCAGATCATAAGCACCTGGCCGAAGTCCCATTGATGCTTTCGACTGGGAAGAGGCAGTTCATTCAACGAGATCATTGGACGGACTTATGTGTTAGACTCGACGGCTTCCTGTGTATCTATGGCTCGAAGCCTATCGGGTTGCTCACTCCTAGTTCAGTCCGATGATGTTCGGTTGTTGCTAGCTAACCACATTATCGCTAATGGGAGATGACGCCACTGTGACGGTTGCATCCCAAAGCTGGGAGTTCGGGAACCAGGAGGGTTGCGATATAGAAACCGTGCGCCGCAGCCGCCTGCAATCAGTGACCCAGCCAGTAGAGCTTGGCCATTGAAAGAACAATTTATGACTTGGAATCTAAAGGTCTGTTTAATATGGATGAATTTGGTGGGATGTTTATAGGTCCAACTCTTCTGACCAGCTGAAAAATCGGCACGGCTATGTGCACCTCGAAGACACCCGGTGCTCGGTCTCATGTCGCGATCGCAAATGGGAACGTAACTAATTAGGCGATTCTAGGGCATGAGACCGCGTAAATTAAGACAATGATAGTACGTTGGTTTAATTTGCACTCAGAAATGTATTATCAAATGACCATAGCAATAGTTGGGCTTGTGAGACTGCTCGGTAAACGGAAAACACGCAATAACATAGCGAAGCAAAGCAAGCTCGGGAGTTTATACGCCCCATCGTACAGCAAACGATCGTGGTGGTAATTGCCCGGGCTGGGTGATCGCAATGACGTTTGCAGGGCTCTTACGGGTAAGTTTTAGAAGGGCTACCGCATGTATAGATTCTCTTATTGCTACTTCGCCCAGGCTGGCCTAGTATCTCTCCAACCCTCAGAAGCTCGTCCTACGGTTCCCCGGCTGTCCAATGGATGCTGACTGGTCAAGTGTTATTGTTAATTCATCGGCAAACTGTCCCGCTCAACTAACACGGTAGCGTCCTACAGGCTGTTTGTTCCGTCATTGACTCCCGCTATGCTGATCGTTTATCCCAACCTTTACACTGAGCCCGCGGCCATAGGGTAGGGCTCCTATACGTGAGATGAGTCCCACCCTTGCCCAATGAGTGTCCCTAGCGATGCCGGATCGCGACTGGGAAAGATATTGACCGAGACTTTTCACCTCGGTTAGTATTGCTGGCCTGCGATGAAAGGTCCACACCCATTGAGTGTCAAGCTCCACCTCTATCCCTCTGAGGGCGTTTTCATCCCCATAGCCGCTCCGGTAATAGGGACAAACTTGCCTCTGCGCCATCAGCTAGCAATTCCTCGTCGCTGGATGATTTACCTGATCCTCAACCAAGATGCGACGATCGGGAAAGGTTGTAGCAGGCTTGCGGGAAAACCCCTTAATATAAACGCCTATCAGAACGAGCGACCTAGCGATATGTGTCGGGTTCCGAGAACGAGTCAGAATGACACCCAGCCTCAAACCGCTACGGAGGATAGTGAGACTTTACGCTGAACTGCAACAAGATTTCGTAATTCCTTTCACGTCATCACAACGAGTCCATAGCGAGCCTGCGAAACGGTTCACCTTTTTCAACAGATCTTATAGGTGCCGAGACTCTAGATAGATTTCAAGTTGAGATAGTGAATAAATGTGATAGGTA
seq00030   CTGTAACCCGGTTGCTGACGAGCTGTAACAAGTTTTGAACTATATCATTTCCGCAAATTATGGTTCCCTACGTGCTGACCAGCAGGCGCCTATCTATAGAGACGCCCCTGTTTTATCACGCGCGCATTACGTCCCATAGCTCTTCAATCGGTATCCGCTATCAGTATATCCCTGGTTTCATTGATTGCGGATAATACTATAAGCTTCACGGGCCCCCTCTACGGCAGGTAAAGCTAAGGCCTTTTTCAAATGGGTTAACGAAATTCGACGCCTCTTCGAAATTCAAAAATTTCTATGGGCTTAAAAAGACTGAGTCAACGTTTAAGAGTGACATACTACTTCGCGGCTCGGCCGGTGACGGCCGGTCACCCCAGGTGTCTACGCCAGTCAAAGTAAGTGTTCGTAGGGAAGAGGCTGCTCTTCCCACTAATACAGAGATTGAGCATAATTGCGACAACATATTGGCTGTCGTCAATTTCATTTTGGAGGATGCGGGGTTGCTCGAGACGTTGCAGACATGATGCTTCCATTCCAGTGCTCCGACGCATGTCCTCCTGTGCCCCCTCACGAACATGGGCATCACTTGATATTTGAGGGGAGGCAAACCGCAGTGGAAGCTGGGCGTCACTGGTTTCAGTTATTGAGGAGAGCCACCCAATGGTGACAGCAGATCATAAGCACCTGGCCGAAGTCCCATTGATGCTTTCGACTGGGAAGAGGCAGTTCATTCAACGAGATCATTGGACGGACTTATGTGTTAGACTCGACGGCTCCCTGTGTATCTATGGCTCGAAGCCTATCAGGTTGCTCACTCCTAGTTCAGTCCGATGATGTTCGGTTGTAGCTAGCTAACCACATTATCGCTAATGGGAGATGACGCCACTGTGACGGTTGCATCCCAAAGCTGGGAGTTCGGGAACCAGGAGGGTTGCGATATAGAAACCGTGCGCCGCAGCCGCCTGCAATCAGTGACCCAGCCAGTAGAGCTTGGCCATTGAAAGAACAATTTATGACTTGGAATCTAAAGGTCTGTTTAATATGGATGAATTTGGTGGGATGTTTGTAGGTCCAACTCTTCTGACCAGCTGAAAAATCGGCACGGCTATGTGCACCTCGAAGACACCCGGTGCTCGGTCTCATGTCGCGATCGCAAATGGGAACGTAACTAATTAGGCGATTCTAGGGCATGAGACCGCGTAAATTAAGACAATGATAGTACGTTGGTTTAATTTGCACTCAGAAATGTATTATCAAATGACCATAGCAATAGTTGGGCTTGTGAGACTGCTCGGTAAACGGAAAACACGCAATAACATAGCGAAGCAAAGCAAGCTCGGGAGTTTATACGCCCCATCGTACAGCAAACGATCGTGGTGGTAATTGCCCGGGCTGGGTGATCGCAATGACGTTTGCAGGGCTCTTACGGGTAAGTTTTAGAAGGGCTACCGCATGTATAGATTCTCTTATTGCTACTTCGCCCAGGCTGGCCTAGTATCTCTCCAACCCTCAGAAGCTCGTCCTACGGTTCCCCGGCTGTCCAATGGATGCTGACTGGTCAAGTGTTATTGTTAATTCATCGGCAAACTGTCCCGCTCAACTAACACGGTAGCGTCCTACAGGCTGTTTGTTCCGTCATTGACTCCCGCTATGCTGATCGTTTATCCCAACCTTTACACTGAGCCCGCGGCCATAGGGTAGGGCTCCTATACGTGAGATGAGTCCCACCCTTGCCCAATGAGTGTCCCTAGCGATGCCGGATCGCGACTGGGAAAGATATTGACCGAGACTTTTCACCTCGGTTAGTATTGCTGGCCTGCGATGAAAGGTCCACACCCATTGAGTGTCAAGCTCCACCTCTATCCCTCTGAGGGCGTTTTCATCCCCATAGCCGCTCCGGTAATAGGGACAAACTTGCCTCTGCGCCATCAGCTAGCAATTCCTCGTCGCTGGATGATTTACCTGATCCTCAACCAAGATGCGACGATCGGGAAAGGTTGTAGCAGGCTTGCGGGAAAACCCCTTAATATAAACGCCTATCAGAACGAGCGACCTAGCGATATGTGTCGGGTTCCGAGAACGAGTCAGAATGACACCCAGCCTCAAACCGCTACGGAGGATAGTGAGACTTTACGCTGAACTGCAACAAGATTTCGTAATTCCTTTCACGTCATCACAACGAGTCCATAGCGAGCCTGCGAAACGGTTCACCTTTTTCAACAGATCTTATAGGTGCCGAGACTCTAGATAGATTTCAAGTTGAGATAGTGAATAAATGTGATAGGTA
seq00031   CTGTAACCCGGTTGCTGACGAGCTGTAACAAGTTTTGAACTATATCATTTCCGCAAATTATGGTTCCCTACGTGCTGACCAGCAGGCGCCTATCTATAGAGACGCCCCTGTTTTATCACGCGCGCATTACGTCCCATAGCTCTTCAATCGGTATCCGCTATCAGTATATCCCTGGTTTCATTGATTGCGGATAATACTATAAGCTTCACGGGCCCCCTCTACGGCAGGTAAAGCTAAGGCCTTTTTCAAATGGGTTAACGAAATTCGACGCCTCTTCGAAATTCAAAAATTTCTATGGGCTTAAAAAGACTGAGTCAACGTTTAAGAGTGACATACTACTTCGCGGCTCGGCCGGTGACGGCCGGTCACCCCAGGTGTCTACGCCAGTCAAAGTAAGTGTTCGTAGGGAAGAGGCTGCTCTTCCCACTAATACAGAGATTGAGCATAATTGCGACAACATATTGGCTGTCGTCAATTTCATTTTGGAGGATGCGGGGTTGCTCGAGACGTTGCAGACATGATGCTTCCATTCCAGTGCTCCGACGCATGTCCTCCTGTGCCCCCTCACGAACATGGGCATCACTTGATATTTGAGGGGAGGCAAACCGCAGTGGAAGCTGGGCGTCACTGGTTTCAGTTATTGAGGAGAGCCACCCAATGGTGACAGCAGATCATAAGCACCTGGCCGAAGTCCCATTGATGCTTTCGACTGGGAAGAGGCAGTTCATTCAACGAGATCATTGGACGGACTTATGTGTTAGACTCGACGGCTCCCTGTGTATCTATGGCTCGAAGCCTATCAGGTTGCTCACTCCTAGTTCAGTCCGATGATGTTCGGTTGTAGCTAGCTAACCACATTATCGCTAATGGGAGATGACGCCACTGTGACGGTTGCATCCCAAAGCTGGGAGTTCGGGAACCAGGAGGGTTGCGATATAGAAACCGTGCGCCGCAGCCGCCTGCAATCAGTGACCCAGCCAGTAGAGCTTGGCCATTGAAAGAACAATTTATGACTTGGAATCTAAAGGTCTGTTTAATATGGATGAATTTGGTGGGATGTTTGTAGGTCCAACTCTTCTGACCAGCTGAAAAATCGGCACGGCTATGTGCACCTCGAAGACACCCGGTGCTCGGTCTCATGTCGCGATCGCAAATGGGAACGTAACTAATTAGGCGATTCTAGGGCATGAGACCGCGTAAATTAAGACAATGATAGTACGTTGGTTTAATTTGCACTCAGAAATGTATTATCAAATGACCATAGCAATAGTTGGGCTTGTGAGACTGCTCGGTAAACGGAAAACACGCAATAACATAGCGAAGCAAAGCAAGCTCGGGAGTTTATACGCCCCATCGTACAGCAAACGATCGTGGTGGTAATTGCCCGGGCTGGGTGATCGCAATGACGTTTGCAGGGCTCTTACGGGTAAGTTTTAGAAGGGCTACCGCATGTATAGATTCTCTTATTGCTACTTCGCCCAGGCTGGCCTAGTATCTCTCCAACCCTCAGAAGCTCGTCCTACGGTTCCCCGGCTGTCCAATGGATGCTGACTGGTCAAGTGTTATTGTTAATTCATCGGCAAACTGTCCCGCTCAACTAACACGGTAGCGTCCTACAGGCTTTTTGTTCCGTCATTGACTCCCGCTATGCTGATCGTTTATCCCAACCTTTACACTGAGCCCGCGGCCATAGGGTAGGGCTCCTATACGTGAGATGAGTCCCACCCTTGCCCAATGAGTGTCCCTAGCGATGCCGGATCGCGACTGGGAAAGATATTGACCGAGACTTTTCACCTCGGTTAGTATTGCTGGCCTGCGATGAAAGGTCCACACCCATTGAGTGTCAAGCTCCACCTCTATCCCTCTGAGGGCGTTTTCATCCCCATAGCCGCTCCGGTAATAGGGACAAACTTGCCTCTGCGCCATCAGCTAGCAATTCCTCGTCGCTGGATGATTTACCTGATCCTCAACCAAGATGCGACGATCGGGAAAGGTTGTAGCAGGCTTGCGGGAAAACCCCTTAATATAAACGCCTATCAGAACGAGCGACCTAGCGATATGTGTCGGGTTCCGAGAACGAGTCAGAATGACACCCAGCCTCAAACCGCTACGGAGGATAGTGAGACTTTACGCTGAACTGCAACAAGATTTCGTAATTCCTTTCACGTCATCACAACGAGTCCATAGCGAGCCTGCGAAACGGTTCACCTTTTTCAACAGATCTTATAGGTGCCGAGACTCTAGATAGATTTCAAGTTGAGATAGTGAATAAATGTGATAGGTA
seq00032   CTGTAACCCGGTTGCTGACGAGCTGTAACAAGTTTTGAACTATATCATTTCCGCAAATTATGGTTCCCTACGTGCTGACCAGCAGGCGCCTATCTATAGAGACGCCCCTGTTTTATCACGCGCGCATTACGTCCCATAGCTCTTCAATCGGTATCCGCTATCAGTATATCCCTGGTTTCATTGATTGCGGATAATACTATAAGCTTCACGGGCCCCCTCTACGGCAGGTAAAGCTAAGGCCTTTTTCAAATGGGTTAACGAAATTCGACGCCTCTTCGAAATTCAAAAATTTCTATGGGCTTAAAAAGACTGAGTCAACGTTTAAGAGTGACATACTACTTCGCGGCTCGGCCGGTGACGGCCGGTCACCCCAGGTGTCTACGCCAGTCAAAGTAAGTGTTCGTAGGGAAGAGGCTGCTCTTCCCACTAATACAGAGATTGAGCATAATTGCGACAACATATTGGCTGTCGTCAATTTCATTTTGGAGGATGCGGGGTTGCTCGAGACGTTGCAGACATGATGCTTCCATTCCAGTGCTCCGACGCATGTCCTCCTGTGCCCCCTCACGAACATGGGCATCACTTGATATTTGAGGGGAGGCAAACCGCAGTGGAAGCTGGGCGTCACTGGTTTCAGTTATTGAGGAGAGCCACCCAATGGTGACAGCAGATCATAAGCACCTGGCCGAAGTCCCATTGATGCTTTCGACTGGGAAGAGGCAGTTCATTCAACGAGATCATTGGACGGACTTATGTGTTAGACTCGACGGCTCCCTGTGTATCTATGGCTCGAAGCCTATCAGGTTGCTCACTCCTAGTTCAGTCCGATGATGTTCGGTTGTAGCTAGCTAACCACATTATCGCTAATGGGAGATGACGCCACTGTGACGGTTGCATCCCAAAGCTGGGAGTTCGGGAACCAGGAGGGTTGCGATATAGAAACCGTGCGCCGCAGCCGCCTGCAATCAGTGACCCAGCCAGTAGAGCTTGGCCATTGAAAGAACAATTTATGACTTGGAATCTAAAGGTCTGTTTAATATGGATGAATTTGGTGGGATGTTTGTAGGTCCAACTCTTCTGACCAGCTGAAAAATCGGCACGGCTATGTGCACCTCGAAGACACCCGGTGCTCGGTCTCATGTCGCGATCGCAAATGGGAACGTAACTAATTAGGCGATTCTAGGGCATGAGACCGCGTAAATTAAGACAATGATAGTACGTTGGTTTAATTTGCACTCAGAAATGTATTATCAAATGACCATAGCAATAGTTGGGCTTGTGAGACTGCTCGGTAAACGGAAAACACGCAATAACATAGCGAAGCAAAGCAAGCTCGGGAGTTTATACGCCCCATCGTACAGCAAACGATCGTGGTGGTAATTGCCCGGGCTGGGTGATCGCAATGACGTTTGCAGGGCTCTTACGGGTAAGTTTTAGAAGGGCTACCGCATGTATAGATTCTCTTATTGCTACTTCGCCCAGGCTGGCCTAGTATCTCTCCAACCCTCAGAAGCTCGTCCTACGGTTCCCCGGCTGTCCAATGGATGCTGACTGGTCAAGTGTTATTGTTAATTCATCGGCAAACTGTCCCGCTCAACTAACACGGTAGCGTCCTACAGGCTTTTTGTTCCGTCATTGACTCCCGCTATGCTGATCGTTTATCCCAACCTTTACACTGAGCCCGCGGCCATAGGGTAGGGCTCCTATACGTGAGATGAGTCCCACCCTTGCCCAATGAGTGTCCCTAGCGATGCCGGATCGCGACTGGGAAAGATATTGACCGAGACTTTTCACCTCGGTTAGTATTGCTGGCCTGCGATGAAAGGTCCACACCCATTGAGTGTCAAGCTCCACCTCTATCCCTCTGAGGGCGTTTTCATCCCCATAGCCGCTCCGGTAATAGGGACAAACTTGCCTCTGCGCCATCAGCTAGCAATTCCTCGTCGCTGGATGATTTACCTGATCCTCAACCAAGATGCGACGATCGGGAAAGGTTGTAGCAGGCTTGCGGGAAAACCCCTTAATATAAACGCCTATCAGAACGAGCGACCTAGCGATATGTGTCGGGTTCCGAGAACGAGTCAGAATGACACCCAGCCTCAAACCGCTACGGAGGATAGTGAGACTTTACGCTGAACTGCAACAAGATTTCGTAATTCCTTTCACGTCATCACAACGAGTCCATAGCGAGCCTGCGAAACGGTTCACCTTTTTCAACAGATCTTATAGGTGCCGAGACTCTAGATAGATTTCAAGTTGAGATAGTGAATAAATGTGATAGGTA
seq00033   CTGTAACCCGGTTGCTGACGAGCTGTAACAAGTTTTGAACTATATCATTTCCGCAAATTATGGTTCCCTACGTGCTGACCAGCAGGCGCCTATCTATAGAGACGCCCCTGTTTTATCACGCGCGCATTACGTCCCATAGCTCTTCAATCGGTATCCGCTATCAGTATATCCCTGGTTTCATTGATTGCGGATAATACTATAAGCTTCACGGGCCCCCTCTACGGCAGGTAAAGCTAAGGCCTTTTTCAAATGGGTTAACGAAATTCGACGCCTCTTCGAAATTCAAAAATTTCTATGGGCTTAAAAAGACTGAGTCAACGTTTAAGAGTGACATACTACTTCGCGGCTCGGCCGGTGACGGCCGGTCACCCCAGGTGTCTACGCCAGTCAAAGTAAGTGTTCGTAGGGAAGAGGCTGCTCTTCCCACTAATACAGAGATTGAGCATAATTGCGACAACATATTGGCTGTCGTCAATTTCATTTTGGAGGATGCGGGGTTGCTCGAGACGTTGCAGACATGATGCTTCCATTCCAGTGCTCCGACGCATGTCCTCCTGTGCCCCCTCACGAACATGGGCATCACTTGATATTTGAGGGGAGGCAAACCGCAGTGGAAGCTGGGCGTCACTGGTTTCAGTTATTGAGGAGAGCCACCCAATGGTGACAGCAGATCATAAGCACCTGGCCGAAGTCCCATTGATGCTTTCGACTGGGAAGAGGCAGTTCATTCAACGAGATCATTGGACGGACTTATGTGTTAGACTCGACGGCTCCCTGTGTATCTATGGCTCGAAGCCTATCAGGTTGCTCACTCCTAGTTCAGTCCGATGATGTTCGGTTGTAGCTAGCTAACCACATTATCGCTAATGGGAGATGACGCCACTGTGACGGTTGCATCCCAAAGCTGGGAGTTCGGGAACCAGGAGGGTTGCGATATAGAAACCGTGCGCCGCAGCCGCCTGCAATCAGTGACCCAGCCAGTAGAGCTTGGCCATTGAAAGAACAATTTATGACTTGGAATCTAAAGGTCTGTTTAATATGGATGAATTTGGTGGGATGTTTGTAGGTCCAACTCTTCTGACCAGCTGAAAAATCGGCACGGCTATGTGCACCTCGAAGACACCCGGTGCTCGGTCTCATGTCGCGATCGCAAATGGGAACGTAACTAATTAGGCGATTCTAGGGCATGAGACCGCGTAAATTAAGACAATGATAGTACGTTGGTTTAATTTGCACTCAGAAATGTATTATCAAATGACCATAGCAATAGTTGGGCTTGTGAGACTGCTCGGTAAACGGAAAACACGCAATAACATAGCGAAGCAAAGCAAGCTCGGGAGTTTATACGCCCCATCGTACAGCAAACGATCGTGGTGGTAATTGCCCGGGCTGGGTGATCGCAATGACGTTTGCAGGGCTCTTACGGGTAAGTTTTAGAAGGGCTACCGCATGTATAGATTCTCTTATTGCTACTTCGCCCAGGCTGGCCTAGTATCTCTCCAACCCTCAGAAGCTCGTCCTACGGTTCCCCGGCTGTCCAATGGATGCTGACTGGTCAAGTGTTATTGTTAATTCATCGGCAAACTGTCCCGCTCAACTAACACGGTAGCGTCCTACAGGCTTTTTGTTCCGTCATTGACTCCCGCTATGCTGATCGTTTATCCCAACCTTTACACTGAGCCCGCGGCCATAGGGTAGGGCTCCTATACGTGAGATGAGTCCCACCCTTGCCCAATGAGTGTCCCTAGCGATGCCGGATCGCGACTGGGAAAGATATTGACCGAGACTTTTCACCTCGGTTAGTATTGCTGGCCTGCGATGAAAGGTCCACACCCATTGAGTGTCAAGCTCCACCTCTATCCCTCTGAGGGCGTTTTCATCCCCATAGCCGCTCCGGTAATAGGGACAAACTTGCCTCTGCGCCATCAGCTAGCAATTCCTCGTCGCTGGATGATTTACCTGATCCTCAACCAAGATGCGACGATCGGGAAAGGTTGTAGCAGGCTTGCGGGAAAACCCCTTAATATAAACGCCTATCAGAACGAGCGACCTAGCGATATGTGTCGGGTTCCGAGAACGAGTCAGAATGACACCCAGCCTCAAACCGCTACGGAGGATAGTGAGACTTTACGCTGAACTGCAACAAGATTTCGTAATTCCTTTCACGTCATCACAACGAGTCCATAGCGAGCCTGCGAAACGGTTCACCTTTTTCAACAGATCTTATAGGTGCCGAGACTCTAGATAGATTTCAAGTTGAGATAGTGAATAAATGTGATAGGTA
