# Supplementary material for: How Good Are Indirect Tests at Detecting Recombination in Human mtDNA?
Source: G3 (Bethesda). 2013 Jul 1;3(7):1095–104. doi: 10.1534/g3.113.006510 (PMC3704238; doi:10.1534/g3.113.006510)
Supplement: Supporting Information [file supp_g3.113.006510_FileS2.gz › SequenceData/mtDNA_ratehet&popgrowth/0/3rdbase/Infiles/0_3-new.txt]

33 2284
seq00001   AGCGTTGCGTCGGGATGAGCACCGGTCTGGAGCTAGACACGCCAGAATCCTATCATACTATCGATATCTCCACCTAACAGGTTATAGTGGCGGTTGTTAAACAGCCTTAAATTGGGGTAACAATAAACTAGAGGGCGCGACCTCGACATCTCCCCAATTCGTGCCAGATATCCTGTGAATTAATTTGCCCATGGCCATCCAATTTCGAGTAAAGACTAGGTCGTTCTAGAGAGCCATCCCTACCTTCAAGTGCTCCTTGTTGGAACCACCTGGCACCTGTTGGTTCTGCAAGATAGACTCAGCTGTCAGTCGGGCGTTTACCATGCCCAGCATCTCGGACCGTAGCGAGCCACCGCCGCGGACCTCTCCAGTTTTGCAGACCTCTTTTTAACACTGGCAGTAGGTCCGCTGATGCGACAGATGGCTTCAAGTCCTCTGCTGCAGCCGTGGGAACAGGTGTCTCCCATAAGTGACGACTCACGATCAAATGGTAGGTAGGAGCTGCGTAGCTAGTCATGCAAAGGTGGAAATATTCTTCCAGTGTAGGCTGCAGGCGTTGTACTATTGTCAATTTACGGATGAATACCTTCGAATCCTGTTGTGTATCTCGGCAATGGCTTAACACCCTCGAGGGCGGGCCGTTGTAACTCTCTCCTAGGCCTAGTAGCGTCAAGTCCTATTTAATTTAATAGGCGATCTGCGTGAAATTTTCGCCCACGATAGCGCGGCGGAGATAGCAGGTCGCAACCCAAGTCCCTGAGTCCGCTACGACTTTTGCATGTATGTTTGCCTTCGGGAATGTCTTTGTGAGCCACCCGTAGATGGTATATAACAGTAAGGATCAAGGTTAGTCGACACACCGACTCCTCTGTACGGCGTTGATTAGATAACCCATGCGACTACGGGCCTAGCGGGCTTTACCCTTATCGAGTCGAGTCGTCATGTCTCGAGTGGACGTGGAAGAGACTTTAGAACTTTGAGTTCCAGCAGGTGACGGCATGTTCTGCACCGGAGTATAAATGCCTCAAATCTCAGCGGACGACAAAACACGCTACGACCCCGTTTGCTCATGCGACCTTCCAACTGCACAGTGCACTCATGAAAAGTAAGATGTTGAGAACCGGAATACCAAGCCTCTTCTGCGCGGATGACATCTGGCTTTGTCATTTTCTCGTTTACTCCAACGAGCAGACAGCTTGCGGAATGATGATGCTCGTTAGCTAGTGGAGGGCGCCACTTGAGGAGTTGACCTACCACGCACATTACGCCCGCGGTCGTGCACACAACTGCGTATAGATCTTACGAGTTAGTTCAACAATCGATTAGATTGCAGAGGAGTCGGCCCTCTTGGATAATAGCAAAGCCCAGGCAGGGCGTCTCATCACGTAGTAAATCATGCCTAGGAAGCGGTCTCCCATGTTCGATACTAGAAGCTTAATCGTACTCCTATAGGTGTAGGAACCACAGTTCCGGCACTAACCCCTCTTTCTTGAATGACCGTCGTACGAACGCGCGACTTTTTCGTATTTCCAGAAATAGGTACTTCCTGGTACAGTTCTAGGGGGGCCCCGTCGGTTGGATTATGCCTCGCCAGCATAAGGAAGTGCACGTCCTTTGAGTACAGCTTTGTGGAATTGGTCTTCACCTCCCGAGCTTAGAAATTATTTTATCGTAGGCCTCTAACGCATCTAGGGTTGCGAAATGGCAGTGCCCGGAGGAGCATGACGGGCCTTCATTAAAGCAGTATCGGTGAAGTCCGCCACGATATAGGTTAGGAGTTGACTCATATCGAGCCGTGTCTTGTTTGGTCGGGTCTCACCATCGGTTCTGTCTATCAAATATCGCAGGCAGCTTGTAGAAACTTGGTACTACTGGTTCTATATGGCTGTTAATAAGACGTGGAGCAAGATATTCCACTTAAGTGTGGTTCGCTGTATTGGTCGGAGCTTAGTAAGTAATCGCGGTAGTCTGCCTAAGGCATGCGGCTAGTCCTAAAACAAGGTTTTCATGACTTTAGACGTGCCGGGCGAGTGCTGGTTCGATCACCCGACATGATAACCATCGTAGCTACAGTGCGTTTTTCAGATTCTAGCATGAGTAATCGATACTTAGTCAACATCAAATTCCCACGTCCTCGTCTCACTACTGCAACTCCGAATGTCATCTGTTCGATTCATTATCTTGCAAGGCTTATTTACGCATTTGCAGTTGTCGGTGTACGCGTGTTGATTAGTCCCGCAATACATTTAAAGCTTGGTTGGCCTGGGCGTTGCTGGTCCACCCC
seq00002   AGCGTTGCGTCGGGATGAGCACCGGTCTGGAGCTAGACACGCCAGAATCCTATCATACTATCGATATCTCCACCTAACAGGTTATAGTGGCGGTTGTTAAACAGCCTTAAATTGGGGTAACAATAAACTAGAGGGCGCGACCTCGAGATCTCCCCAATTCGTGCCAGATATCCTGTGAATTAATTTGCCCATGGCCATCCAATTTCGAGTAAAGACTAGGTCGTTCTAGAGAGCCATCCCTACCTTCAAGTGCTCCTTGTTGGAACCACCTGGCACCTGTTGGTTCTGCAAGATAGACTCAGCTGTCAGTCGGGCGTTTACCATGCCCAGCATCTCGGACCGTAGCGAGCCACCGCCGCGGACCTCTCCAGTTTTGCAGACCTCTTTTTAACACTGGCAGTAGGTCCGCTGATGCGACAGATGGCTTCAAGTCCTCTGCTGCAGCCGTGGGAACAGGTGTCTCCCATAAGTGACGACTCACGATCAAATGGTAGGTAGGAGCTGCGTAGCTAGTCATGCAAAGGTGGAAATATTCTTCCAGTGTAGGCTGCAGGCGTTGTACTATTGTCAATTTACGGATGAATACCTTCGAATCCTGTTGTGTATCTCGGCAATGGCTTAACACCCTCGAGGGCGGGCCGTTGTAACTCTCTCCTAGGCCTAGTAGCGTCAAGTCCTATTTAATTTAATAGGCTATCTGCGTGAAATTTTCGCCCACGATAGCGCGGCGGAGATAGCAGGTCGCAACCCAAGTCCCTGAGTCCGCTACGACTTTTGCATGTATGTTTGCCTTCGGGAATGTCTTTGTGAGCCACCCGTAGATGGTATATAACAGTAAGGATCAAGGTTAGTCGACACACCGACTCCTCTGTACGGCGTTGATTAGATAACCCATGCGACTACGGGCCTAGCGGGCTTTACCCTTATCGAGTCGAGTCGTCATGTCTCGAGTGGACGTGGAAGAGACTTTAGAACTTTGAGTTCCAGCAGGTGACGGCATGTTCTGCACCGGAGTATAAATGCCTCAAATCTCAGCGGACGACAAAACACGCTACGACCCCGTTTGCTCATGCGACCTTCCAACTGCACAGTGCACTCATGAAAAGTAAGATGTTGAGAACCGGAATACCAAGCCTCTTCTGCGCGGATGACATCTGGCTTTGTCATTTTCTCGTTTACTCCAACGAGCAGACAGCTTGCGGAATGATGATGCTCGTTAGCTAGTGGAGGGCGCCACTTGAGGAGTTGACCTACCACGCACATTACGCCCGCGGTCGTGCACACAACTGCGTATAGATCTTACGAGTTAGTTCAACAATCGATTAGATTGCAGAGGAGTCGGCCCTCTTGGATAATAGCAAAGCCCAGGCAGGGCGTCTCATCACGTAGTAAATCATGCCTAGGAAGCGGTCTCCCATGTTCGATACTAGAAGCTTAATCGTACTCCTATAGGTGTAGGAACCACAGTTCCGGCACTAACCCCTCTTTCTTGAATGACCGTCGTACGAACGCGCGACTTTTTCGTATTTCCAGAAATAGGTACTTCCTGGTACAGTTCTAGGGGGGCCCCGTCGGTTGGATTATGCCTCGCCAGCATAAGGAAGTGCACGTCCTTTGAGTACAGCTTTGTGGAATTGGTCTTCACCTCCCGAGCTTAGAAATTATTTTATCGTAGGCCTCTAACGCATCTAGGGTTGCGAAATGGCAGTGCCCGGAGGAGCATGACGGGCCTTCATTAAAGCAGTATCGGTGAAGTCCGCCACGATATAGGTTAGGAGTTGACTCATATCGAGCCGTGTCTTGTTTGGTCGGGTCTCACCATCGGTTCTGTCTATCAAATATCGCAGGCAGCTTGTAGAAACTTGGTACTACTGGTTCTATATGGCTGTTAATAAGACGTGGAGCAAGATATTCCACTTAAGTGTGGTTCGCTGTATTGGTCGGAGCTTAGTAAGTAATCGCGGTAGTCTGCCTAAGGCATGCGGCTAGTCCTAAAACAAGGTTTTCATGACTTTAGACGTGCCGGGCGAGTGCTGGTTCGATCACCCGACATGATAACCATCGTAGCTACAGTGCGTTTTTCAGATTCTAGCATGAGTAATCGATACTTAGTCAACATCAAATTCCCACGTCCTCGTCTCACTACTGCAACTCCGAATGTCATCTGTTCGATTCATTATCTTGCAAGGCTTATTTACGCATTTGCAGTTGTCGGTGTACGCGTGTTGATTAGTCCCGCAATACATTTAAAGCTTGGTTGGCCTGGGCGTTGCTGGTCCACCCC
seq00003   AGCGTTGCGTCGGGATGAGCACCGGTCTGGAGCTAGACACGCCAGAATCCTATCATACTATCGATATCTCCACCTAACAGGTTATAGTGGCGGTTGTTAAACAGCCTTAAATTGGGGTAACAATAAACTAGAGGGCGCGACCTCGAGATCTCCCCAATTCGTGCCAGATATCCTGTGAATTAATTTGCCCATGGCCATCCAATTTCGAGTAAAGACTAGGTCGTTCTAGAGAGCCATCCCTACCTTCAAGTGCTCCTTGTTGGAACCACCTGGCACCTGTTGGTTCTGCAAGATAGACTCAGCTGTCAGTCGGGCGTTTACCATGCCCAGCATCTCGGACCGTAGCGAGCCACCGCCGCGGACCTCTCCAGTTTTGCAGACCTCTTTTTAACACTGGCAGTAGGTCCGCTGATGCGACAGATGGCTTCAAGTCCTCTGCCGCAGCCGTGGGAACAGGTGTCTCCCATAAGTGACGACTCACGATCAAATGGTAGGTAGGAGCTGCGTAGCTAGTCATGCAAAGGTGGAAATATTCTTCCAGTGTAGGCTGCAGGCGTTGTACTATTGTCAATTTACGGATGAATACCTTCGAATCCTGTTGTGTATCTCGGCAATGGCTTAACACCCTCGAGGGCGGGCCGTTGTAACTCTCTCCTAGGCCTAGTAGCGTCAAGTCCTATTTAATTTAATAGGCGATCTGCGTGAAATTTTCGCCCACGATAGCGCGGCGGAGATAGCAGGTCGCAACCCAAGTCCCTGAGTCCGCTACGACTTTTGCATGTATGCTTGCCTTCGGGAATGTCTTTGTGAGCCACCCGTAGATGGTATATAACAGTAAGGATCAAGGTTAGTCGACACACCGACTCCTCTGTACGGCGTTGATTAGATAACCCATGCGACTACGGGCCTAGCGGGCTTTACCCTTATCGAGTCGAGTCGTCATGTCTCGAGTGGACGTGGAAGAGACTTTAGAACTTTGAGTTCCAGCAGGTGACGGCATGTTCTGCACCGGAGTATAAATGCCTCAAATCTCAGCGGACGACAAAACACGCTACGACCCCGTTTGCTCATGCGACCTTCCAACTGCACAGTGCACTCATGAAAAGTAAGATGTTGAGAACCGGAATACCAAGCCTCTTCTGCGCGGATGACATCTGGCTTTGTCATTTTCTCGTTTACTCCAACGAGCAGACAGCTTGCGGAATGATGATGCTCGTTAGCTAGTGGAGGGCGCCACTTGAGGAGTTGACCTACCACGCACATTACGCCCGCGGTCGTGCACACAACTGCGTATAGATCTTACGAGTTAGTTCAACAATCGATTAGATTGCAGAGGAGTCGGCCCTCTTGGATAATAGCAAAGCCCAGGCAGGGCGTCTCATCACGTAGTAAATCATGCCTAGGAAGCGGTCTCCCATGTTCGATACTAGAAGCTTAATCGTACTCCTATAGGTGTAGGAACCACAGTTCCGGCACTAACCCCTCTTTCTTGAATGACCGTCGTACGAACGCGCGACTTTTTCGTATTTCCAGAAATAGGTACTTCCTGGTACAGTTCTAGGGGGGCCCCGTCGGTTGGATTATGCCTCGCCAGCATAAGGAAGTGCACGTCCTTTGAGTACAGCTTTGTGGAATTGGTCTTCACCTCCCGAGCTTAGAAATTATTTTATCGTAGGCCTCTAACGCATCTAGGGTTGCGAAATGGCAGTGCCCGGAGGAGCATGACGGGCCTTCATTAAAGCAGTATCGGTGAAGTCCGCCACGATATAGGTTAGGAGTTGACTCATATCGAGCCGTGTCTTGTTTGGTCGGGTCTCACCATCGGTTCTGTCTATCAAATATCGCAGGCAGCTTGTAGAAACTTGGTACTACTGGTTCTATATGGCTGTTAATAAGACGTGGAGCAAGATATTCCACTTAAGTGTGGTTCGCTGTATTGGTCGGAGCTTAGTAAGTAATCGCGGTAGTCTGCCTAAGGCATGCGGCTAGTCCTAAAACAAGGTTTTCATGACTTTAGACGTGCCGGGCGAGTGCTGGTTCGATCACCCGACATGATAACCATCGTAGCTACAGTGCGTTTTTCAGATTCTAGCATGAGTAATCGATACTTAGTCAACATCAAATTCCCACGTCCTCGTCTCACTACTGCAACTCCGAATGTCATCTGTTCGATTCATTATCTTGCAAGGCTTATTTACGCATTTGCAGTTGTCGGTGTACGCGTGTTGATTAGTCCCGCAATACATTTAAAGCTTGGTTGGCCTGGGCGTTGCTGGTCCACCCC
seq00004   AGCGTTGCGTCGGGATGAGCACCGGTCTGGAGCTAGACACGCCAGAATCCTATCATACTATCGATATCTCCACCTAACAGGTTATAGTGGCGGTTGTTAAACAGCCTTAAATTGGGGTAACAATAAACTAGAGGGCGCGACCTCGAGATCTCCCCAATTCGTGCCAGATATCCTGTGAATTAATTTGCCCATGGCCATCCAATTTCGAGTAAAGACTAGGTCGTTCTAGAGAGCCATCCCTACCTTCAAGTGCTCCTTGTTGGAACCACCTGGCACCTGTTGGTTCTGCAAGATAGACTCAGCTGTCAGTCGGGCGTTTACCATGCCCAGCATCTCGGACCGTAGCGAGCCACCGCCGCGGACCTCTCCAGTTTTGCAGACCTCTTTTTAACACTGGCAGTAGGTCCGCTGATGCGACAGATGGCTTCAAGTCCTCTGCTGCAGTCGTGGGAACAGGTGTCTCCCATAAGTGACGACTCACGATCAAATGGTAGGTAGGAGCTGCGTAGCTAGTCATGCAAAGGTGGAAATATTCTTCCAGTGTAGGCTGCAGGCGTTGTACTATTGTCAATTTACGGATGAATACCTTCGAATCCTGTTGTGTATCTCGGCAATGGCTTAACACCCTCGAGGGCGGGCCGTTGTAACTCTCTCCTAGGCCTAGTAGCGTCAAGTCCTATTTAATTTAATAGGCGATCTGCGTGAAATTTTCGCCCACGATAGCGCGGCGGAGATAGCAGGTCGCAACCCAAGTCCCTGAGTCCGCTACGACTTTTGCATGTATGTTTGCCTTCGGGAATGTCTTTGTGAGCCACCCGTAGATGGTATATAACAGTAAGGATCAAGGTTAGTCGACACACCGACTCCTCTGTACGGCGTTGATTAGATAACCCATGCGACTACGGGCCTAGCGGGCTTTACCCTTATCGAGTCGAGTCGTCATGTCTCGAGTGGACGTGGAAGAGACTTTAGAACTTTGAGTTCCAGCAGGTGACGGCATGTTCTGCACCGGAGTATAAATGCCTCAAATCTCAGCGGACGACAAAACACGCTACGACCCCGTTTGCTCATGCGACCTTCCAACTGCACAGTGCACTCATGAAAAGTAAGATGTTGAGAACCGGAATACCAAGCCTCTTCTGCGCGGATGACATCTGGCTTTGTCATTTTCTCGTTTACTCCAACGAGCAGACAGCTTGCGGAATGATGATGCTCGTTAGCTAGTGGAGGGCGCCACTTGAGGAGTTGACCTACCACGCACATTACGCCCGCGGTCGTGCACACAACTGCGTATAGATCTTACGAGTTAGTTCAACAATCGATTAGATTGCAGAGGAGTCGGCCCTCTTGGATAATAGCAAAGCCCAGGCAGGGCGTCTCATCACGTAGTAAATCATGCCTAGGAAGCGGTCTCCCATGTTCGATACTAGAAGCTTAATCGTACTCCTATAGGTGTAGGAACCACAGTTCCGGCACTAACCCCTCTTTCTTGAATGACCGTCGTACGAACGCGCGACTTTTTCGTATTTCCAGAAATAGGTACTTCCTGGTACAGTTCTAGGGGGGCCCCGTCGGTTGGATTATGCCTCGCCAGCATAAGGAAGTGCACGTCCTTTGAGTACAGCTTTGTGGAATTGGTCTTCACCTCCCGAGCTTAGAAATTATTTTATCGTAGGCCTCTAACGCATCTAGGGTTGCGAAATGGCAGTGCCCGGAGGAGCATGACGGGCCTTCATTAAAGCAGTATCGGTGAAGTCCGCCACGATATAGGTTAGGAGTTGACTCATATCGAGCCGTGTCTTGTTTGGTCGGGTCTCACCATCGGTTCTGTCTATCAAATATCGCAGGCAGCTTGTAGAAACTTGGTACTACTGGTTCTATATGGCTGTTAATAAGACGTGGAGCAAGATATTCCACTTAAGTGTGGTTCGCTGTATTGGTCGGAGCTTAGTAAGTAATCGCGGTAGTCTGCCTAAGGCATGCGGCTAGTCCTAAAACAAGGTTTTCATGACTTTAGACGTGCCGGGCGAGTGCTGGTTCGATCACCCGACATGATAACCATCGTAGCTACAGTGCGTTTTTCAGATTCTAGCATGAGTAATCGATACTTAGTCAACATCAAATTCCCACGTCCTCGTCTCACTACTGCAACTCCGAATGTCATCTGTTCGATTCATTATCTTGCAAGGCTTATTTACGCATTTGCAGTTGTCGGTGTACGCGTGTTGATTAGTCCCGCAATACATTTAAAGCTTGGTTGGCCTGGGCGTTGCTGGTCCACCCC
seq00005   AGCGTTGCGTCGGGATGAGCACCGGTCTGGAGCTAGACACGCCAGAATCCTATCATACTATCGATATCTCCACCTAACAGGTTATAGTGGCGGTTGTTAAACAGCCTTAAATTGGGGTAACAATAAACTAGAGGGCGCGACCTCGACATCTCCCCAATTCGTGCCAGATATCCTGTGAATTAATTTGCCCATGGCCATCCAATTTCGAGTAAAGACTAGGTCGTTCTAGAGAGCCATCCCTACCTTCAAGTGCTCCTTGTTGGAACCACCTGGCACCTGTTGGTTCTGCAAGATAGACTCAGCTGTCAGTCGGGCGTTTACCATGCCCAGCATCTCGGACCGTAGCGAGCCACCGCCGCGGACCTCTCCAGTTTTGCAGACCTCTTTTTAACACTGGCAGTAGGTCCGCTGATGCGACAGATGGCTTCAAGTCCTCTGCTGCAGCCGTGGGAACAGGTGTCTCCCATAAGTGACGACTCACGATCAAATGGTAGGTAGGAGCTGCGTAGCTAGTCATGCAAAGGTGGAAATATTCTTCCAGTGTAGGCTGCAGGCGTTGTACTATTGTCAATTTACGGATGAATACCTTCGAATCCTGTTGTGTATCTCGGCAATGGCTTAACACCCTCGAGGGCGGGCCGTTGTAACTCTCTCCTAGGCCTAGTAGCGTCAAGTCCTATTTAATTTAATAGGCGATCTGCGTGAAATTTTCGCCCACGATAGCGCGGCGGAGATAGCAGGTCGCAACCCAAGTCCCTGAGTCCGCTACGACTTTTGCATCTATGTTTGCCTTCGGGAATGTCTTTGTGAGCCACCCGTAGATGGTATATAACAGTAAGGATCAAGGTTAGTCGACACACCGACTCCTCTGTACGGCGTTGATTAGATAACCCATGCGACTACGGGCCTAGCGGGCTTTACCCTTATCGAGTCGAGTCGTCATGTCTCGAGTGGACGTGGAAGAGACTTTAGAACTTTGAGTTCCAGCAGGTGACGGCATGTTCTGCACCGGAGTATAAATGCCTCAAATCTCAGCGGACGACAAAACACGCTACGACCCCGTTTGCTCATGCGACCTTCCAACTGCACAGTGCACTCATGAAAAGTAAGATGTTGAGAACCGGAATACCAAGCCTCTTCTGCGCGGATGACATCTGGCTTTGTCATTTTCTCGTTTACTCCAACGAGCAGACAGCTTGCGGAATGATGATGCTCGTTAGCTAGTGGAGGGCGCCACTTGAGGAGTTGACCTACCACGCACATTACGCCCGCGGTCGTGCACACAACTGCGTATAGATCTTACGAGTTAGTTCAACAATCGATTAGATTGCAGAGGAGTCGGCCCTCTTGGATAATAGCAAAGCCCAGGCAGGGCGTCTCATCACGTAGTAAATCATGCCTAGGAAGCGGTCTCCCATGTTCGATACTAGAAGCTTAATCGTACTCCTATAGGTGTAGGAACCACAGTTCCGGCACTAACCCCTCTTTCTTGAATGACCGTCGTACGAACGCGCGACTTTTTCGTATTTCCAGAAATAGGTACTTCCTGGTACAGTTCTAGGGGGGCCCCGTCGGTTGGATTATGCCTCGCCAGCATAAGGAAGTGCTCGTCCTTTGAGTACAGCTTTGTGGAATTGGTCTTCACCTCCCGAGCTTAGAAATTATTTTATCGTAGGCCTCTAACGCATCTAGGGTTGCGAAATGGCAGTGCCCGGAGGAGCATGACGGGCCTTCATTAAAGCAGTATCGGTGAAGTCCGCCACGATATAGGTTAGGAGTTGACTCATATCGAGCCGTGTCTTGTTTGGTCGGGTCTCACCATCGGTTCTGTCTATCAAATATCGCAGGCAGCTTGTAGAAACTTGGTACTACTGGTTCTATATGGCTGTTAATAAGACGTGGAGCAAGATATTCCACTTAAGTGTGGTTCGCTGTATTGGTCGGAGCTTAGTAAGTAATCGCGGTAGTCTGCCTAAGGCATGCGGCTAGTCCTAAAACAAGGTTTTCATGACTTTAGACGTGCCGGGCGAGTGCTGGTTCGATCACCCGACATGATAACCATCGTAGCTACAGTGCGTTTTTCAGATTCTAGCATGAGTAATCGATACTTAGTCAACATCAAATTCCCACGTCCTCGTCTCACTACTGCAACTCCGAATGTCATCTGTTCGATTCATTATCTTGCAAGGCTTATTTACGCATTTGCAGTTGTCGGTGTACGCGTGTTGATTAGTCCCGCAATACATTTAAAGCTTGGTTGGCCTGGGCGTTGCTGGTCCACCCC
seq00006   AGCGTTGCGTCGGGATGAGCACCGGTCTGGAGCTAGACACGCCAGAATCCTATCATACTATCGATATCTCCACCTAACAGGTTATAGTGGCGGTTGTTAAACAGCCTTAAATTGGGGTAACAATAAACTAGAGGGCGCGACCTCGAGATCTCCCCAATTCGTGCCAGATATCCTGTGAATTAATTTGCCCATGGCCATCCAATTTCGAGTAAAGACTAGGTCGTTCTAGAGAGCCATCCCTACCTTCAAGTGCTCCTTGTTGGAACCACCTGGCACCTGTTGGTTCTGCAAGATAGACTCAGCTGTCAGTCGGGCGTTTACCATGCCCAGCATCTCGGACCGTAGCGAGCCACCGCCGCGGACCTCTCCAGTTTTGCAGACCTCTTTTTAACACTGGCAGTAGGTCCGCTGATGCGACAGATGGCTTCAAGTCCTCTGCCGCAGCCGTGGGAACAGGTGTCTCCCATAAGTGACGCCTCACGATCAAATGGTAGGTAGGAGCTGCGTAGCTAGTCATGCAAAGGTGGAAATATTCTTCCAGTGTAGGCTGCAGGCGTTGTACTATTGTCAATTTACGGATGAATACCTTCGAATCCTGTTGTGTATCTCGGCAATGGCTTAACACCCTCGAGGGCGGGCCGTTGTAACTCTCTCCTAGGCCTAGTAGCGTCAAGTCCTATTTAATTTAATAGGCGATCTGCGTGAAATTTTCGCCCACGATAGCGCGGCGGAGATAGCAGGTCGCAACCCAAGTCCCTGAGTCCGCTACGACTTTTGCATGTATGTTTGCCTTCGGGAATGTCTTTGTGAGCCACCCGTAGATGGTATATAACAGTAAGGATCAAGGTTAGTCGACACACCGACTCCTCTGTACGGCGTTGATTAGATAACCCATGCGACTACGGGCCTAGCGGGCTTTACCCTTATCGAGTCGAGTCGTCATGTCTCGAGTGGACGTGGAAGAGACTTTAGAACTTTGAGTTCCAGCAGGTGACGGCATGTTCTGCACCGGAGTATAAATGCCTCAAATCTCAGCGGACGACAAAACACGCTACGACCCCGTTTGCTCATGCGACCTTCCAACTGCACAGTGCACTCATGAAAAGTAAGATGTTGAGAACCGGAATACCAAGCCTCTTCTGCGCGGATGACATCTGGCTTTGTCATTTTCTCGTTTACTCCAACGAGCAGACAGCTTGCGGAATGATGATGCTCGTTAGCTAGTGGAGGGCGCCACTTGAGGAGTTGACCTACCACGCACATTACGCCCGCGGTCGTGCACACAACTGCGTATAGATCTTACGAGTTAGTTCAACAATCGATTAGATTGCAGAGGAGTCGGCCCTCTTGGATAATAGCAAAGCCCAGGCAGGGCGTCTCATCACGTAGTAAATCATGCCTAGGAAGCGGTCTCCCATGTTCGATACTAGAAGCTTAATCGTACTCCTATAGGTGTAGGAACCACAGTTCCGGCACTAACCCCTCTTTCTTGAATGACCGTCGTACGAACGCGCGACTTTTTCGTATTTCCAGAAATAGGTACTTCCTGGTACAGTTCTAGGGGGGCCCCGTCGGTTGGATTATGCCTCGCCAGCATAAGGAAGTGCACGTCCTTTGAGTACAGCTTTGTGGAATTGGTCTTCACCTCCCGAGCTTAGAAATTATTTTATCGTAGGCCTCTAACGCATCTAGGGTTGCGAAATGGCAGTGCCCGGAGGAGCATGACGGGCCTTCATTAAAGCAGTATCGGTGAAGTCCGCCACGATATAGGTTAGGAGTTGACTCATATCGAGCCGTGTCTTGTTTGGTCGGGTCTCACCATCGGTTCTGTCTATCAAATATCGCAGGCAGCTTGTAGAAACTTGGTACTACTGGTTCTATATGGCTGTTAATAAGACGTGGAGCAAGATATTCCACTTAAGTGTGGTTCGCTGTATTGGTCGGAGCTTAGTAAGTAATCGCGGTAGTCTGCCTAAGGCATGCGGCTAGTCCTAAAACAAGGTTTTCATGACTTTAGACGTGCCGGGCGAGTGCTGGTTCGATCACCCGACATGATAACCATCGTAGCTACAGTGCGTTTTTCAGATTCTAGCATGAGTAATCGATACTTAGTCAACATCAAATTCCCACGTCCTCGTCTCACTACTGCAACTCCGAATGTCATCTGTTCGATTCATTATCTTGCAAGGCTTATTTACGCATTTGCAGTTGTCGGTGTACGCGTGTTGATTAGTCCCGCAATACATTTAAAGCTTGGTTGGCCTGGGCGTTGCTGGTCCACCCC
seq00007   AGCGTTGCGTCGGGATGAGCACCGGTCTGGAGCTAGACACGCCAGAATCCTATCATACTATCGATATCTCCACCTAACAGGTTATAGTGGCGGTTGTTAAACAGCCTTAAATTGGGGTAACAATAAACTAGAGGGCGCGACCTCGACATCTCCCCAATTCGTGCCAGATATCCTGTGAATTAATTTGCCCATGGCCATCCAATTTCGAGTAAAGACTAGGTCGTTCTAGAGAGCCATCCCTACCTTCAAGTGCTCCTTGTTGGAACCACCTGGCACCTGTTGGTTCTGCAAGATAGACTCAGCTGTCAGTCGGGCGTTTACCATGCCCAGCATCTCGGACCGTAGCGAGCCACCGCCGCGGACCTCTCCAGTTTTGCAGACCTCTTTTTAACACTGGCAGTAGGTCCGCTGATGCGACAGATGGCTTCAAGTCCTCTGCTGCAGCCGTGGGAACAGGTGTCTCCCATAAGTGACGACTCACGATCAAATGGTAGGTAGGAGCTGCGTAGCTAGTCATGCAAAGGTGGAAATATTCTTCCAGTGTAGGCTGCAGGCGTTGTACTATTGTCAATTTACGGATGAATACCTTCGAATCCTGTTGTGTATCTCGGCAATGGCTTAACACCCTCGAGGGCGGGCCGTTGTAACTCTCTCCTAGGCCTAGTAGCGTCAAGTCCTATTTAATTTAATAGGCGATCTGCGTGAAATTTTCGCCCACGATAGCGCGGCGGAGATAGCAGGTCGCAACCCAAGTCCCTGAGTCCGCTACGACTTTTGCATGTATGTTTGCCTTCGGGAATGTCTTTGTGAGCCACCCGTAGATGGTATATAACAGTAAGGATCAAGGTTAGTCGACACACCGACTCCTCTGTACGGCGTTGATTAGATAACCCATGCGACTACGGGCCTAGCGGGCTTTACCCTTATCGAGTCGAGTCGTCATGTCTCGAGTGGACGTGGAAGAGACTTTAGAACTTTGAGTTCCAGCAGGTGACGGCATGTTCTGCACCGGAGTATAAATGCCTCAAATCTCAGCGGACGACAAAACACGCTACGACCCCGTTTGCTCATGCGACCTTCCAACTGCACAGTGCACTCATGAAAAGTAAGATGTTGAGAACCGGAATACCAAGCCTCTTCTGCGCGGATGACATCTGGCTTTGTCATTTTCTCGTTTACTCCAACGAGCAGACAGCTTGCGGAATGATGATGCTCGTTAGCTAGTGGAGGGCGCCACTTGAGGAGTTGACCTACCACGCACATTACGCCCGCGGTCGTGCACACAACTGCGTATAGATCTTACGAGTTAGTTCAACAATCGATTAGATTGCAGAGGAGTCGGCCCTCTTGGATAATAGCAAAGCCCAGGCAGGGCGTCTCATCACGTAGTAAATCATGCCTAGGAAGCGGTCTCCCATGTTCGATACTAGAAGCTTAATCGTACTCCTATAGGTGTAGGAACCACAGTTCCGGCACTAACCCCTCTTTCTTGAATGACCGTCGTACGAACGCGCGACTTTTTCGTATTTCCAGAAATAGGTACTTCCTGGTACAGTTCTAGGGGGGCCCCGTCGGTTGGATTATGCCTCGCCAGCATAAGGAAGTGCACGTCCTTTGAGTACAGCTTTGTGGAATTGGTCTTCACCTCCCGAGCTTAGAAATTATTTTATCGTAGGCCTCTAACGCATCTAGGGTTGCGAAATGGCAGTGCCCGGAGGAGCATGACGGGCCTTCATTAAAGCAGTATCGGTGAAGTCCGCCACGATATAGGTTAGGAGTTGACTCATATCGAGCCGTGTCTTGTTTGGTCGGGTCTCACCATCGGTTCTGTCTATCAAATATCGCAGGCAGCTTGTAGAAACTTGGTACTACTGGTTCTATATGGCTGTTAATAAGACGTGGAGCAAGATATTCCACTTAAGTGTGGTTCGCTGTATTGGTCGGAGCTTAGTAAGTAATCGCGGTAGTCTGCCTAAGGCATGCGGCTAGTCCTAAAACAAGGTTTTCATGACTTTAGACGTGCCGGGCGAGTGCTGGTTCGATCACCCGACATGATAACCATCGTAGCTACAGTGCGTTTTTCAGATTCTAGCATGAGTAATCGATACTTAGTCAACATCAAATTCCCACGTCCTCGTCTCACTACTGCAACTCCGAATGTCATCTGTTCGATTCATTATCTTGCAAGGCTTATTTACGCATTTGCAGTTGTCGGTGTACGCGTGTTGATTAGTCCCGCAATACATTTAAAGCTTGGTTGGCCTGGGCGTTGCTGGTCCACCCC
seq00008   AGCGTTGCGTCGGGATGAGCACCGGTCTGGAGCTAGACACGCCAGAATCCTATCATACTATCGATATCTCCACCTAACAGGTTATAGTGGCGGTTGTTAAACAGCCTTAAATTGGGGTAACAATAAACTAGAGGGCGCGACCTCGACATCTCCCCAATTCGTGCCAGATATCCTGTGAATTAATTTGCCCATGGCCATCCAATTTCGAGTAAAGACTAGGTCGTTCTAGAGAGCCATCCCTACCTTCAAGTGCTCCTTGTTGGAACCACCTGGCACCTGTTGGTTCTGCAAGATAGACTCAGCTGTCAGTCGGGCGTTTACCATGCCCAGCATCTCGGACCGTAGCGAGCCACCGCCGCGGACCTCTCCAGTTTTGCAGACCTCTTTTTAACACTGGCAGTAGGTCCGCTGATGCGACAGATGGCTTCAAGTCCTCTGCTGCAGCCGTGGGAACAGGTGTCTCCCATAAGTGACGACTCACGATCAAATGGTAGGTAGGAGCTGCGTAGCTAGTCATGCAAAGGTGGAAATATTCTTCCAGTGTAGGCTGCAGGCGTTGTACTATTGTCAATTTACGGATGAATACCTTCGAATCCTGTTGTGTATCTCGGCAATGGCTTAACACCCTCGAGGGCGGGCCGTTGTAACTCTCTCCTAGGCCTAGTAGCGTCAAGTCCTATTTAATTTAATAGGCGATCTGCGTGAAATTTTCGCCCACGATAGCGCGGCGGAGATAGCAGGTCGCAACCCAAGTCCCTGAGTCCGCTACGACTTTTGCATGTATGTTTGCCTTCGGGAATGTCTTTGTGAGCCACCCGTAGATGGTATATAACAGTAAGGATCAAGGTTAGTCGACACACCGACTCCTCTGTACGGCGTTGATTAGATAACCCATGCGACTACGGGCCTAGCGGGCTTTACCCTTATCGAGTCGAGTCGTCATGTCTCGAGTGGACGTGGAAGAGACTTTAGAACTTTGAGTTCCAGCAGGTGACGGCATGTTCTGCACCGGAGTATAAATGCCTCAAATCTCAGCGGACGACAAAACACGCTACGACCCCGTTTGCTCATGCGACCTTCCAACTGCACAGTGCACTCATGAAAAGTAAGATGTTGAGAACCGGAATACCAAGCCTCTTCTGCGCGGATGACATCTGGCTTTGTCATTTTCTCGTTTACTCCAACGAGCAGACAGCTTGCGGAATGATGATGCTCGTTAGCTAGTGGAGGGCGCCACTTGAGGAGTTGACCTACCACGCACATTACGCCCGCGGTCGTGCACACAACTGCGTATAGATCTTACGAGTTAGTTCAACAATCGATTAGATTGCAGAGGAGTCGGCCCTCTTGGATAATAGCAAAGCCCAGGCAGGGCGTCTCATCACGTAGTAAATCATGCCTAGGAAGCGGTCTCCCATGTTCGATACTAGAAGCTTAATCGTACTCCTATAGGTGTAGGAACCACAGTTCCGGCACTAACCCCTCTTTCTTGAATGACCGTCGTACGAACGCGCGACTTTTTCGTATTTCCAGAAATAGGTACTTCCTGGTACAGTTCTAGGGGGGCCCCGTCGGTTGGATTATGCCTCGCCAGCATAAGGAAGTGCTCGTCCTTTGAGTACAGCTTTGTGGAATTGGTCTTCACCTCCCGAGCTTAGAAATTATTTTATCGTAGGCCTCTAACGCATCTAGGGTTGCGAAATGGCAGTGCCCGGAGGAGCATGACGGGCCTTCATTAAAGCAGTATCGGTGAAGTCCGCCACGATATAGGTTAGGAGTTGACTCATATCGAGCCGTGTCTTGTTTGGTCGGGTCTCACCATCGGTTCTGTCTATCAAATATCGCAGGCAGCTTGTAGAAACTTGGTACTACTGGTTCTATATGGCTGTTAATAAGACGTGGAGCAAGATATTCCACTTAAGTGTGGTTCGCTGTATTGGTCGGAGCTTAGTAAGTAATCGCGGTAGTCTGCCTAAGGCATGCGGCTAGTCCTAAAACAAGGTTTTCATGACTTTAGACGTGCCGGGCGAGTGCTGGTTCGATCACCCGACATGATAACCATCGTAGCTACAGTGCGTTTTTCAGATTCTAGCATGAGTAATCGATACTTAGTCAACATCAAATTCCCACGTCCTCGTCTCACTACTGCAACTCCGAATGTCATCTGTTCGATTCATTATCTTGCAAGGCTTATTTACGCATTTGCAGTTGTCGGTGTACGCGTGTTGATTAGTCCCGCAATACATTTAAAGCTTGGTTGGCCTGGGCGTTGCTGGTCCACCCC
seq00009   AGCGTTGCGTCGGGATGAGCACCGGTCTGGAGCTAGACACGCCAGAATCCTATCATACTATCGATATCTCCACCTAACAGGTTATAGTGGCGGTTGTTAAACAGCCTTAAATTGGGGTAACAATAAACTAGAGGGCGCGACCTCGAGATCTCCCCAATTCGTGCCAGATATCCTGTGAATTAATTTGCCCATGGCCATCCAATTTCGAGTAAAGACTAGGTCGTTCTAGAGAGCCATCCCTACCTTCAAGTGCTCCTTGTTGGAACCACCTGGCACCTGTTGGTTCTGCAAGATAGACTCAGCTGTCAGTCGGGCGTTTACCATGCCCAGCATCTCGGACCGTAGCGAGCCACCGCCGCGGACCTCTCCAGTTTTGCAGACCTCTTTTTAACACTGGCAGTAGGTCCGCTGATGCGACAGATGGCTTCAAGTCCTCTGCTGCAGCCGTGGGAACAGGTGTCTCCCATAAGTGACGACTCACGATCAAATGGTAGGTAGGAGCTGCGTAGCTAGTCATGCAAAGGTGGAAATATTCTTCCAGTGTAGGCTGCAGGCGTTGTACTATTGTCAATTTACGGATGAATACCTTCGAATCCTGTTGTGTATCTCGGCAATGGCTTAACACCCTCGAGGGCGGGCCGTTGTAACTCTCTCCTAGGCCTAGTAGCGTCAAGTCCTATTTAATTTAATAGGCTATCTGCGTGAAATTTTCGCCCACGATAGCGCGGCGGAGATAGCAGGTCGCAACCCAAGTCCCTGAGTCCGCTACGACTTTTGCATGTATGTTTGCCTTCGGGAATGTCTTTGTGAGCCACCCGTAGATGGTATATAACAGTAAGGATCAAGGTTAGTCGACACACCGACTCCTCTGTACGGCGTTGATTAGATAACCCATGCGACTACGGGCCTAGCGGGCTTTACCCTTATCGAGTCGAGTCGTCATGTCTCGAGTGGACGTGGAAGAGACTTTAGAACTTTGAGTTCCAGCAGGTGACGGCATGTTCTGCACCGGAGTATAAATGCCTCAAATCTCAGCGGACGACAAAACACGCTACGACCCCGTTTGCTCATGCGACCTTCCAACTGCACAGTGCACTCATGAAAAGTAAGATGTTGAGAACCGGAATACCAAGCCTCTTCTGCGCGGATGACATCTGGCTTTGTCATTTTCTCGTTTACTCCAACGAGCAGACAGCTTGCGGAATGATGATGCTCGTTAGCTAGTGGAGGGCGCCACTTGAGGAGTTGACCTACCACGCACATTACGCCCGCGGTCGTGCACACAACTGCGTATAGATCTTACGAGTTAGTTCAACAATCGATTAGATTGCAGAGGAGTCGGCCCTCTTGGATAATAGCAAAGCCCAGGCAGGGCGTCTCATCACGTAGTAAATCATGCCTAGGAAGCGGTCTCCCATGTTCGATACTAGAAGCTTAATCGTACTCCTATAGGTGTAGGAACCACAGTTCCGGCACTAACCCCTCTTTCTTGAATGACCGTCGTACGAACGCGCGACTTTTTCGTATTTCCAGAAATAGGTACTTCCTGGTACAGTTCTAGGGGGGCCCCGTCGGTTGGATTATGCCTCGCCAGCATAAGGAAGTGCACGTCCTTTGAGTACAGCTTTGTGGAATTGGTCTTCACCTCCCGAGCTTAGAAATTATTTTATCGTAGGCCTCTAACGCATCTAGGGTTGCGAAATGGCAGTGCCCGGAGGAGCATGACGGGCCTTCATTAAAGCAGTATCGGTGAAGTCCGCCACGATATAGGTTAGGAGTTGACTCATATCGAGCCGTGTCTTGTTTGGTCGGGTCTCACCATCGGTTCTGTCTATCAAATATCGCAGGCAGCTTGTAGAAACTTGGTACTACTGGTTCTATATGGCTGTTAATAAGACGTGGAGCAAGATATTCCACTTAAGTGTGGTTCGCTGTATTGGTCGGAGCTTAGTAAGTAATCGCGGTAGTCTGCCTAAGGCATGCGGCTAGTCCTAAAACAAGGTTTTCATGACTTTAGACGTGCCGGGCGAGTGCTGGTTCGATCACCCGACATGATAACCATCGTAGCTACAGTGCGTTTTTCAGATTCTAGCATGAGTAATCGATACTTAGTCAACATCAAATTCCCACGTCCTCGTCTCACTACTGCAACTCCGAATGTCATCTGTTCGATTCATTATCTTGCAAGGCTTATTTACGCATTTGCAGTTGTCGGTGTACGCGTGTTGATTAGTCCCGCAATACATTTAAAGCTTGGTTGGCCTGGGCGTTGCTGGTCCACCCC
seq00010   AGCGTTGCGTCGGGATGAGCACCGGTCTGGAGCTAGACACGCCAGAATCCTATCATACTATCGATATCTCCACCTAACAGGTTATAGTGGCGGTTGTTAAACAGCCTTAAATTGGGGTAACAATAAACTAGAGGGCGCGACCTCGAGATCTCCCCAATTCGTGCCAGATATCCTGTGAATTAATTTGCCCATGGCCATCCAATTTCGAGTAAAGACTAGGTCGTTCTAGAGAGCCATCCCTACCTTCAAGTGCTCCTTGTTGGAACCACCTGGCACCTGTTGGTTCTGCAAGATAGACTCAGCTGTCAGTCGGGCGTTTACCATGCCCAGCATCTCGGACCGTAGCGAGCCACCGCCGCGGACCTCTCCAGTTTTGCAGACCTCTTTTTAACACTGGCAGTAGGTCCGCTGATGCGACAGATGGCTTCAAGTCCTCTGCTGCAGCCGTGGGAACAGGTGTCTCCCATAAGTGACGACTCACGATCAAATGGTAGGTAGGAGCTGCGTAGCTAGTCATGCAAAGGTGGAAATATTCTTCCAGTGTAGGCTGCAGGCGTTGTACTATTGTCAATTTACGGATGAATACCTTCGAATCCTGTTGTGTATCTCGGCAATGGCTTAACACCCTCGAGGGCGGGCCGTTGTAACTCTCTCCTAGGCCTAGTAGCGTCAAGTCCTATTTAATTTAATAGGCGATCTGCGTGAAATTTTCGCCCACGATAGCGCGGCGGAGATAGCAGGTCGCAACCCAAGTCCCTGAGTCCGCTACGACTTTTGCATGTATGTTTGCCTTCGGGAATGTCTTTGTGAGCCACCCGTAGATGGTATATAACAGTAAGGATCAAGGTTAGTCGACACACCGACTCCTCTGTACGGCGTTGATTAGATAACCCATGCGACTACGGGCCTAGCGGGCTTTACCCTTATCGAGTCGAGTCGTCATGTCTCGAGTGGACGTGGAAGAGACTTTAGAACTTTGAGTTCCAGCAGGTGACGGCATGTTCTGCACCGGAGTATAAATGCCTCAAATCTCAGCGGACGACAAAACACGCTACGACCCCGTTTGCTCATGCGACCTTCCAACTGCACAGTGCACTCATGAAAAGTAAGATGTTGAGAACCGGAATACCAAGCCTCTTCTGCGCGGATGACATCTGGCTTTGTCATTTTCTCGTTTACTCCAACGAGCAGACAGCTTGCGGAATGATGATGCTCGTTAGCTAGTGGAGGGCGCCACTTGAGGAGTTGACCTACCACGCACATTACGCCCGCGGTCGTGCACACAACTGCGTATAGATCTTACGAGTTAGTTCAACAATCGATTAGATTGCAGAGGAGTCGGCCCTCTTGGATAATAGCAAAGCCCAGGCAGGGCGTCTCATCACGTAGTAAATCATGCCTAGGAAGCGGTCTCCCATGTTCGATACTAGAAGCTTAATCGTACTCCTATAGGTGTAGGAACCACAGTTCCGGCACTAACCCCTCTTTCTTGAATGACCGTCGTACGAACGCGCGACTTTTTCGTATTTCCAGAAATAGGTACTTCCTGGTACAGTTCTAGGGGGGCCCCGTCGGTTGGATTATGCCTCGCCAGCATAAGGAAGTGCACGTCCTTTGAGTACAGCTTTGTGGAATTGGTCTTCACCTCCCGAGCTTAGAAATTATTTTATCGTAGGCCTCTAACGCATCTAGGGTTGCGAAATGGCAGTGCCCGGAGGAGCATGACGGGCCTTCATTAAAGCAGTATCGGTGAAGTCCGCCACGATATAGGTTAGGAGTTGACTCATATCGAGCCGTGTCTTGTTTGGTCGGGTCTCACCATCGGTTCTGTCTATCAAATATCGCAGGCAGCTTGTAGAAACTTGGTACTACTGGTTCTATATGGCTGTTAATAAGACGTGGAGCAAGATATTCCACTTAAGTGTGGTTCGCTGTATTGGTCGGAGCTTAGTAAGTAATCGCGGTAGTCTGCCTAAGGCATGCGGCTAGTCCTAAAACAAGGTTTTCATGACTTTAGACGTGCCGGGCGAGTGCTGGTTCGATCACCCGACATGATAACCATCGTAGCTACAGTGCGTTTTTCAGATTCTAGCATGAGTAATCGATACTTAGTCAACATCAAATTCCCACGTCCTCGTCTCACTACTGCAACTCCGAATGTCATCTGTTCGATTCATTATCTTGCAAGGCTTATTTACGCATTTGCAGTTGTCGGTGTACGCGTGTTGATTAGTCCCGCAATACATTTAAAGCTTGGTTGGCCTGGGCGTTGCTGGTCCACCCC
seq00011   AGCGTTGCGTCGGGATGAGCACCGGTCTGGAGCTAGACACGCCAGAATCCTATCATACTATCGATATCTCCACCTAACAGGTTATAGTGGCGGTTGTTAAACAGCCTTAAATTGGGGTAACAATAAACTAGAGGGCGCGACCTCGAGATCTCCCCAATTCGTGCCAGATATCCTGTGAATTAATTTGCCCATGGCCATCCAATTTCGAGTAAAGACTAGGTCGTTCTAGAGAGCCATCCCTACCTTCAAGTGCTCCTTGTTGGAACCACCTGGCACCTGTTGGTTCTGCAAGATAGACTCAGCTGTCAGTCGGGCGTTTACCATGCCCAGCATCTCGGACCGTAGCGAGCCACCGCCGCGGACCTCTCCAGTTTTGCAGACCTCTTTTTAACACTGGCAGTAGGTCCGCTGATGCGACAGATGGCTTCAAGTCCTCTGCTGCAGCCGTGGGAACAGGTGTCTCCCATAAGTGACGACTCACGATCAAATGGTAGGTAGGAGCTGCGTAGCTAGTCATGCAAAGGTGGAAATATTCTTCCAGTGTAGGCTGCAGGCGTTGTACTATTGTCAATTTACGGATGAATACCTTCGAATCCTGTTGTGTATCTCGGCAATGGCTTAACACCCTCGAGGGCGGGCCGTTGTAACTCTCTCCTAGGCCTAGTAGCGTCAAGTCCTATTTAATTTAATAGGCGATCTGCGTGAAATTTTCGCCCACGATAGCGCGGCGGAGATAGCAGGTCGCAACCCAAGTCCCTGAGTCCGCTACGACTTTTGCATGTATGTTTGCCTTCGGGAATGTCTTTGTGAGCCACCCGTAGATGGTATATAACAGTAAGGATCAAGGTTAGTCGACACACCGACTCCTCTGTACGGCGTTGATTAGATAACCCATGCGACTACGGGCCTAGCGGGCTTTACCCTTATCGAGTCGAGTCGTCATGTCTCGAGTGGACGTGGAAGAGACTTTAGAACTTTGAGTTCCAGCAGGTGACGGCATGTTCTGCACCGGAGTATAAATGCCTCAAATCTCAGCGGACGACAAAACACGCTACGACCCCGTTTGCTCATGCGACCTTCCAACTGCACAGTGCACTCATGAAAAGTAAGATGTTGAGAACCGGAATACCAAGCCTCTTCTGCGCGGATGACATCTGGCTTTGTCATTTTCTCGTTTACTCCAACGAGCAGACAGCTTGCGGAATGATGATGCTCGTTAGCTAGTGGAGGGCGCCACTTGAGGAGTTGACCTACCACGCACATTACGCCCGCGGTCGTGCACACAACTGCGTATAGATCTTACGAGTTAGTTCAACAATCGATTAGATTGCAGAGGAGTCGGCCCTCTTGGATAATAGCAAAGCCCAGGCAGGGCGTCTCATCACGTAGTAAATCATGCCTAGGAAGCGGTCTCCCATGTTCGATACTAGAAGCTTAATCGTACTCCTATAGGTGTAGGAACCACAGTTCCGGCACTAACCCCTCTTTCTTGAATGACCGTCGTACGAACGCGCGACTTTTTCGTATTTCCAGAAATAGGTACTTCCTGGTACAGTTCTAGGGGGGCCCCGTCGGTTGGATTATGCCTCGCCAGCATAAGGAAGTGCACGTCCTTTGAGTACAGCTTTGTGGAATTGGTCTTCACCTCCCGAGCTTAGAAATTATTTTATCGTAGGCCTCTAACGCATCTAGGGTTGCGAAATGGCAGTGCCCGGAGGAGCATGACGGGCCTTCATTAAAGCAGTATCGGTGAAGTCCGCCACGATATAGGTTAGGAGTTGACTCATATCGAGCCGTGTCTTGTTTGGTCGGGTCTCACCATCGGTTCTGTCTATCAAATATCGCAGGCAGCTTGTAGAAACTTGGTACTACTGGTTCTATATGGCTGTTAATAAGACGTGGAGCAAGATATTCCACTTAAGTGTGGTTCGCTGTATTGGTCGGAGCTTAGTAAGTAATCGCGGTAGTCTGCCTAAGGCATGCGGCTAGTCCTAAAACAAGGTTTTCATGACTTTAGACGTGCCGGGCGAGTGCTGGTTCGATCACCCGACATGATAACCATCGTAGCTACAGTGCGTTTTTCAGATTCTAGCATGAGTAATCGATACTTAGTCAACATCAAATTCCCACGTCCTCGTCTCACTACTGCAACTCCGAATGTCATCTGTTCGATTCATTATCTTGCAAGGCTTATTTACGCATTTGCAGTTGTCGGTGTACGCGTGTTGATTAGTCCCGCAATACATTTAAAGCTTGGTTGGCCTGGGCGTTGCTGGTCCACCCC
seq00012   AGCGTTGCGTCGGGATGAGCACCGGTCTGGAGCTAGACACGCCAGAATCCTATCATACTATCGATATCTCCACCTAACAGGTTATAGTGGCGGTTGTTAAACAGCCTTAAATTGGGGTAACAATAAACTAGAGGGCGCGACCTCGAGATCTCCCCAATTCGTGCCAGATATCCTGTGAATTAATTTGCCCATGGCCATCCAATTTCGAGTAAAGACTAGGTCGTTCTAGAGAGCCATCCCTACCTTCAAGTGCTCCTTGTTGGAACCACCTGGCACCTGTTGGTTCTGCAAGATAGACTCAGCTGTCAGTCGGGCGTTTACCATGCCCAGCATCTCGGACCGTAGCGAGCCACCGCCGCGGACCTCTCCAGTTTTGCAGACCTCTTTTTAACACTGGCAGTAGGTCCGCTGATGCGACAGATGGCTTCAAGTCCTCTGCTGCAGCCGTGGGAACAGGTGTCTCCCATAAGTGACGACTCACGATCAAATGGTAGGTAGGAGCTGCGTAGCTAGTCATGCAAAGGTGGAAATATTCTTCCAGTGTAGGCTGCAGGCGTTGTACTATTGTCAATTTACGGATGAATACCTTCGAATCCTGTTGTGTATCTCGGCAATGGCTTAACACCCTCGAGGGCGGGCCGTTGTAACTCTCTCCTAGGCCTAGTAGCGTCAAGTCCTATTTAATTTAATAGGCGATCTGCGTGAAATTTTCGCCCACGATAGCGCGGCGGAGATAGCAGGTCGCAACCCAAGTCCCTGAGTCCGCTACGACTTTTGCATGTATGTTTGCCTTCGGGAATGTCTTTGTGAGCCACCCGTAGATGGTATATAACAGTAAGGATCAAGGTTAGTCGACACACCGACTCCTCTGTACGGCGTTGATTAGATAACCCATGCGACTACGGGCCTAGCGGGCTTTACCCTTATCGAGTCGAGTCGTCATGTCTCGAGTGGACGTGGAAGAGACTTTAGAACTTTGAGTTCCAGCAGGTGACGGCATGTTCTGCACCGGAGTATAAATGCCTCAAATCTCAGCGGACGACAAAACACGCTACGACCCCGTTTGCTCATGCGACCTTCCAACTGCACAGTGCACTCATGAAAAGTAAGATGTTGAGAACCGGAATACCAAGCCTCTTCTGCGCGGATGACATCTGGCTTTGTCATTTTCTCGTTTACTCCAACGAGCAGACAGCTTGCGGAATGATGATGCTCGTTAGCTAGTGGAGGGCGCCACTTGAGGAGTTGACCTACCACGCACATTACGCCCGCGGTCGTGCACACAACTGCGTATAGATCTTACGAGTTAGTTCAACAATCGATTAGATTGCAGAGGAGTCGGCCCTCTTGGATAATAGCAAAGCCCAGGCAGGGCGTCTCATCACGTAGTAAATCATGCCTAGGAAGCGGTCTCCCATGTTCGATACTAGAAGCTTAATCGTACTCCTATAGGTGTAGGAACCACAGTTCCGGCACTAACCCCTCTTTCTTGAATGACCGTCGTACGAACGCGCGACTTTTTCGTATTTCCAGAAATAGGTACTTCCTGGTACAGTTCTAGGGGGGCCCCGTCGGTTGGATTATGCCTCGCCAGCATAAGGAAGTGCACGTCCTTTGAGTACAGCTTTGTGGAATTGGTCTTCACCTCCCGAGCTTAGAAATTATTTTATCGTAGGCCTCTAACGCATCTAGGGTTGCGAAATGGCAGTGCCCGGAGGAGCATGACGGGCCTTCATTAAAGCAGTATCGGTGAAGTCCGCCACGATATAGGTTAGGAGTTGACTCATATCGAGCCGTGTCTTGTTTGGTCGGGTCTCACCATCGGTTCTGTCTATCAAATATCGCAGGCAGCTTGTAGAAACTTGGTACTACTGGTTCTATATGGCTGTTAATAAGACGTGGAGCAAGATATTCCACTTAAGTGTGGTTCGCTGTATTGGTCGGAGCTTAGTAAGTAATCGCGGTAGTCTGCCTAAGGCATGCGGCTAGTCCTAAAACAAGGTTTTCATGACTTTAGACGTGCCGGGCGAGTGCTGGTTCGATCACCCGACATGATAACCATCGTAGCTACAGTGCGTTTTTCAGATTCTAGCATGAGTAATCGATACTTAGTCAACATCAAATTCCCACGTCCTCGTCTCACTACTGCAACTCCGAATGTCATCTGTTCGATTCATTATCTTGCAAGGCTTATTTACGCATTTGCAGTTGTCGGTGTACGCGTGTTGATTAGTCCCGCAATACATTTAAAGCTTGGTTGGCCTGGGCGTTGCTGGTCCACCCC
seq00013   AGCGTTGCGTCGGGATGAGCACCGGTCTGGAGCTAGACACGCCAGAATCCTATCATACTATCGATATCTCCACCTAACAGGTTATAGTGGCGGTTGTTAAACAGCCTTAAATTGGGGTAACAATAAACTAGAGGGCGCGACCTCGACATCTCCCCAATTCGTGCCAGATATCCTGTGAATTAATTTGCCCATGGCCATCCAATTTCGAGTAAAGACTAGGTCGTTCTAGAGAGCCATCCCTACCTTCAAGTGCTCCTTGTTGGAACCACCTGGCACCTGTTGGTTCTGCAAGATAGACTCAGCTGTCAGTCGGGCGTTTACCATGCCCAGCATCTCGGACCGTAGCGAGCCACCGCCGCGGACCTCTCCAGTTTTGCAGACCTCTTTTTAACACTGGCAGTAGGTCCGCTGATGCGACAGATGGCTTCAAGTCCTCTGCTGCAGCCGTGGGAACAGGTGTCTCCCATAAGTGACGACTCACGATCAAATGGTAGGTAGGAGCTGCGTAGCTAGTCATGCAAAGGTGGAAATATTCTTCCAGTGTAGGCTGCAGGCGTTGTACTATTGTCAATTTACGGATGAATACCTTCGAATCCTGTTGTGTATCTCGGCAATGGCTTAACACCCTCGAGGGCGGGCCGTTGTAACTCTCTCCTAGGCCTAGTAGCGTCAAGTCCTATTTAATTTAATAGGCGATCTGCGTGAAATTTTCGCCCACGATAGCGCGGCGGAGATAGCAGGTCGCAACCCAAGTCCCTGAGTCCGCTACGACTTTTGCATGTATGTTTGCCTTCGGGAATGTCTTTGTGAGCCACCCGTAGATGGTATATAACAGTAAGGATCAAGGTTAGTCGACACACCGACTCCTCTGTACGGCGTTGATTAGATAACCCATGCGACTACGGGCCTAGCGGGCTTTACCCTTATCGAGTCGAGTCGTCATGTCTCGAGTGGACGTGGAAGAGACTTTAGAACTTTGAGTTCCAGCAGGTGACGGCATGTTCTGCACCGGAGTATAAATGCCTCAAATCTCAGCGGACGACAAAACACGCTACGACCCCGTTTGCTCATGCGACCTTCCAACTGCACAGTGCACTCATGAAAAGTAAGATGTTGAGAACCGGAATACCAAGCCTCTTCTGCGCGGATGACATCTGGCTTTGTCATTTTCTCGTTTACTCCAACGAGCAGACAGCTTGCGGAATGATGATGCTCGTTAGCTAGTGGAGGGCGCCACTTGAGGAGTTGACCTACCACGCACATTACGCCCGCGGTCGTGCACACAACTGCGTATAGATCTTACGAGTTAGTTCAACAATCGATTAGATTGCAGAGGAGTCGGCCCTCTTGGATAATAGCAAAGCCCAGGCAGGGCGTCTCATCACGTAGTAAATCATGCCTAGGAAGCGGTCTCCCATGTTCGATACTAGAAGCTTAATCGTACTCCTATAGGTGTAGGAACCACAGTTCCGGCACTAACCCCTCTTTCTTGAATGACCGTCGTACGAACGCGCGACTTTTTCGTATTTCCAGAAATAGGTACTTCCTGGTACAGTTCTAGGGGGGCCCCGTCGGTTGGATTATGCCTCGCCAGCATAAGGAAGTGCACGTCCTTTGAGTACAGCTTTGTGGAATTGGTCTTCACCTCCCGAGCTTAGAAATTATTTTATCGTAGGCCTCTAACGCATCTAGGGTTGCGAAATGGCAGTGCCCGGAGGAGCATGACGGGCCTTCATTAAAGCAGTATCGGTGAAGTCCGCCACGATATAGGTTAGGAGTTGACTCATATCGAGCCGTGTCTTGTTTGGTCGGGTCTCACCATCGGTTCTGTCTATCAAATATCGCAGGCAGCTTGTAGAAACTTGGTACTACTGGTTCTATATGGCTGTTAATAAGACGTGGAGCAAGATATTCCACTTAAGTGTGGTTCGCTGTATTGGTCGGAGCTTAGTAAGTAATCGCGGTAGTCTGCCTAAGGCATGCGGCTAGTCCTAAAACAAGGTTTTCATGACTTTAGACGTGCCGGGCGAGTGCTGGTTCGATCACCCGACATGATAACCATCGTAGCTACAGTGCGTTTTTCAGATTCTAGCATGAGTAATCGATACTTAGTCAACATCAAATTCCCACGTCCTCGTCTCACTACTGCAACTCCGAATGTCATCTGTTCGATTCATTATCTTGCAAGGCTTATTTACGCATTTGCAGTTGTCGGTGTACGCGTGTTGATTAGTCCCGCAATACATTTAAAGCTTGGTTGGCCTGGGCGTTGCTGGTCCACCCC
seq00014   AGCGTTGCGTCGGGATGAGCACCGGTCTGGAGCTAGACACGCCAGAATCCTATCATACTATCGATATCTCCACCTAACAGGTTATAGTGGCGGTTGTTAAACAGCCTTAAATTGGGGTAACAATAAACTAGAGGGCGCGACCTCGAGATCTCCCCAATTCGTGCCAGATATCCTGTGAATTAATTTGCCCATGGCCATCCAATTTCGAGTAAAGACTAGGTCGTTCTAGAGAGCCATCCCTACCTTCAAGTGCTCCTTGTTGGAACCACCTGGCACCTGTTGGTTCTGCAAGATAGACTCAGCTGTCAGTCGGGCGTTTACCATGCCCAGCATCTCGGACCGTAGCGAGCCACCGCCGCGGACCTCTCCAGTTTTGCAGACCTCTTTTTAACACTGGCAGTAGGTCCGCTGATGCGACAGATGGCTTCAAGTCCTCTGCTGCAGCCGTGGGAACAGGTGTCTCCCATAAGTGACGACTCACGATCAAATGGTAGGTAGGAGCTGCGTAGCTAGTCATGCAAAGGTGGAAATATTCTTCCAGTGTAGGCTGCAGGCGTTGTACTATTGTCAATTTACGGATGAATACCTTCGAATCCTGTTGTGTATCTCGGCAATGGCTTAACACCCTCGAGGGCGGGCCGTTGTAACTCTCTCCTAGGCCTAGTAGCGTCAAGTCCTATTTAATTTAATAGGCGATCTGCGTGAAATTTTCGCCCACGATAGCGCGGCGGAGATAGCAGGTCGCAACCCAAGTCCCTGAGTCCGCTACGACTTTTGCATGTATGTTTGCCTTCGGGAATGTCTTTGTGAGCCACCCGTAGATGGTATATAACAGTAAGGATCAAGGTTAGTCGACACACCGACTCCTCTGTACGGCGTTGATTAGATAACCCATGCGACTACGGGCCTAGCGGGCTTTACCCTTATCGAGTCGAGTCGTCATGTCTCGAGTGGACGTGGAAGAGACTTTAGAACTTTGAGTTCCAGCAGGTGACGGCATGTTCTGCACCGGAGTATAAATGCCTCAAATCTCAGCGGACGACAAAACACGCTACGACCCCGTTTGCTCATGCGACCTTCCAACTGCACAGTGCACTCATGAAAAGTAAGATGTTGAGAACCGGAATACCAAGCCTCTTCTGCGCGGATGACATCTGGCTTTGTCATTTTCTCGTTTACTCCAACGAGCAGACAGCTTGCGGAATGATGATGCTCGTGAGCTAGTGGAGGGCGCCACTTGAGGAGTTGACCTACCACGCACATTACGCCCGCGGTCGTGCACACAACTGCGTATAGATCTTACGAGTTAGTTCAACAATCGATTAGATTGCAGAGGAGTCGGCCCTCTTGGATAATAGCAAAGCCCAGGCAGGGCGTCTCATCACGTAGTAAATCATGCCTAGGAAGCGGTCTCCCATGTTCGATACTAGAAGCTTAATCGTACTCCTATAGGTGTAGGAACCACAGTTCCGGCACTAACCCCTCTTTCTTGAATGACCGTCGTACGAACGCGCGACTTTTTCGTATTTCCAGAAATAGGTACTTCCTGGTACAGTTCTAGGGGGGCCCCGTCGGTTGGATTATGCCTCGCCAGCATAAGGAAGTGCACGTCCTTTGAGTACAGCTTTGTGGAATTGGTCTTCACCTCCCGAGCTTAGAAATTATTTTATCGTAGGCCTCTAACGCATCTAGGGTTGCGAAATGGCAGTGCCCGGAGGAGCATGACGGGCCTTCATTAAAGCAGTATCGGTGAAGTCCGCCACGATATAGGTTAGGAGTTGACTCATATCGAGCCGTGTCTTGTTTGGTCGGGTCTCACCATCGGTTCTGTCTATCAAATATCGCAGGCAGCTTGTAGAAACTTGGTACTACTGGTTCTATATGGCTGTTAATAAGACGTGGAGCAAGATATTCCACTTAAGTGTGGTTCGCTGTATTGGTCGGAGCTTAGTAAGTAATCGCGGTAGTCTGCCTAAGGCATGCGGCTAGTCCTAAAACAAGGTTTTCATGACTTTAGACGTGCCGGGCGAGTGCTGGTTCGATCACCCGACATGATAACCATCGTAGCTACAGTGCGTTTTTCAGATTCTAGCATGAGTAATCGATACTTAGTCAACATCAAATTCCCACGTCCTCGTCTCACTACTGCAACTCCGAATGTCATCTGTTCGATTCATTATCTTGCAAGGCTTATTTACGCATTTGCAGTTGTCGGTGTACGCGTGTTGATTAGTCCCGCAATACATTTAAAGCTTGGTTGGCCTGGGCGTTGCTGGTCCACCCC
seq00015   AGCGTTGCGTCGGGATGAGCACCGGTCTGGAGCTAGACACGCCAGAATCCTATCATACTATCGATATCTCCACCTAACAGGTTATAGTGGCGGTTGTTAAACAGCCTTAAATTGGGGTAACAATAAACTAGAGGGCGCGGCCTCGACATCTCCCCAATTCGTGCCAGATATCCTGTGAATTAATTTGCCCATGGCCATCCAATTTCGAGTAAAGACTAGGTCGTTCTAGAGAGCCATCCCTACCTTCAAGTGCTCCTTGTTGGAACCACCTGGCACCTGTTGGTTCTGCAAGATAGACTCAGCTGTCAGTCGGGCGTTTACCATGCCCAGCATCTCGGACCGTAGCGAGCCACCGCCGCGGACCTCTCCAGTTTTGCAGACCTCTTTTTAACACTGGCAGTAGGTCCGCTGATGCGACAGATGGCTTCAAGTCCTCTGCTGCAGCCGTGGGAACAGGTGTCTCCCATAAGTGACGACTCACGATCAAATGGTAGGTAGGAGCTGCGTAGCTAGTCATGCAAAGGTGGAAATATTCTTCCAGTGTAGGCTGCAGGCGTTGTACTATTGTCAATTTACGGATGAATACCTTCGAATCCTGTTGTGTATCTCGGCAATGGCTTAACACCCTCGAGGGCGGGCCGTTGTAACTCTCTCCTAGGCCTAGTAGCGTCAAGTCCTATTTAATTTAATAGGCGATCTGCGTGAAATTTTCGCCCACGATAGCGCGGCGGAGATAGCAGGTCGCAACCCAAGTCCCTGAGTCCGCTACGACTTTTGCATGTATGTTTGCCTTCGGGAATGTCTTTGTGAGCCACCCGTAGATGGTATATAACAGTAAGGATCAAGGTTAGTCGACACACCGACTCCTCTGTACGGCGTTGATTAGATAACCCATGCGACTACGGGCCTAGCGGGCTTTACCCTTATCGAGTCGAGTCGTCATGTCTCGAGTGGACGTGGAAGAGACTTTAGAACTTTGAGTTCCAGCAGGTGACGGCATGTTCTGCACCGGAGTATAAATGCCTCAAATCTCAGCGGACGACAAAACACGCTACGACCCCGTTTGCTCATGCGACCTTCCAACTGCACAGTGCACTCATGAAAAGTAAGATGTTGAGAACCGGAATACCAAGCCTCTTCTGCGCGGATGACATCTGGCTTTGTCATTTTCTCGTTTACTCCAACGAGCAGACAGCTTGCGGAATGATGATGCTCGTTAGCTAGTGGAGGGCGCCACTTGAGGAGTTGACCTACCACGCACATTACGCCCGCGGTCGTGCACACAACTGCGTATAGATCTTACGAGTTAGTTCAACAATCGATTAGATTGCAGAGGAGTCGGCCCTCTTGGATAATAGCAAAGCCCAGGCAGGGCGTCTCATCACGTAGTAAATCATGCCTAGGAAGCGGTCTCCCATGTTCGATACTAGAAGCTTAATCGTACTCCTATAGGTGTAGGAACCACAGTTCCGGCACTAACCCCTCTTTCTTGAATGACCGTCGTACGAACGCGCGACTTTTTCGTATTTCCAGAAATAGGTACTTCCTGGTACAGTTCTAGGGGGGCCCCGTCGGTTGGATTATGCCTCGCCAGCATAAGGAAGTGCTCGTCCTTTGAGTACAGCTTTGTGGAATTGGTCTTCACCTCCCGAGCTTAGAAATTATTTTATCGTAGGCCTCTAACGCATCTAGGGTTGCGAAATGGCAGTGCCCGGAGGAGCATGACGGGCCTTCATTAAAGCAGTATCGGTGAAGTCCGCCACGATATAGGTTAGGAGTTGACTCATATCGAGCCGTGTCTTGTTTGGTCGGGTCTCACCATCGGTTCTGTCTATCAAATATCGCAGGCAGCTTGTAGAAACTTGGTACTACTGGTTCTATATGGCTGTTAATAAGACGTGGAGCAAGATATTCCACTTAAGTGTGGTTCGCTGTATTGGTCGGAGCTTAGTAAGTAATCGCGGTAGTCTGCCTAAGGCATGCGGCTAGTCCTAAAACAAGGTTTTCATGACTTTAGACGTGCCGGGCGAGTGCTGGTTCGATCACCCGACATGATAACCATCGTAGCTACAGTGCGTTTTTCAGATTCTAGCATGAGTAATCGATACTTAGTCAACATCAAATTCCCACGTCCTCGTCTCACTACTGCAACTCCGAATGTCATCTGTTCGATTCATTATCTTGCAAGGCTTATTTACGCATTTGCAGTTGTCGGTGTACGCGTGTTGATTAGTCCCGCAATACATTTAAAGCTTGGTTGGCCTGGGCGTTGCTGGTCCACCCC
seq00016   AGCGTTGCGTCGGGATGAGCACCGGTCTGGAGCTAGACACGCCAGAATCCTATCATACTATCGATATCTCCACCTAACAGGTTATAGTGGCGGTTGTTAAACAGCCTTAAATTGGGGTAACAATAAACTAGAGGGCGCGACCTCGAGATCTCCCCAATTCGTGCCAGATATCCTGTGAATTAATTTGCCCATGGCCATCCAATTTCGAGTAAAGACTAGGTCGTTCTAGAGAGCCATCCCTACCTTCAAGTGCTCCTTGTTGGAACCACCTGGCACCTGTTGGTTCTGCAAGATAGACTCAGCTGTCAGTCGGGCGTTTACCATGCCCAGCATCTCGGACCGTAGCGAGCCACCGCCGCGGACCTCTCCAGTTTTGCAGACCTCTTTTTAACACTGGCAGTAGGTCCGCTGATGCGACAGATGGCTTCAAGTCCTCTGCTGCAGCCGTGGGAACAGGTGTCTCCCATAAGTGACGACTCACGATCAAATGGTAGGTAGGAGCTGCGTAGCTAGTCATGCAAAGGTGGAAATATTCTTCCAGTGTAGGCTGCAGGCGTTGTACTATTGTCAATTTACGGATGAATACCTTCGAATCCTGTTGTGTATCTCGGCAATGGCTTAACACCCTCGAGGGCGGGCCGTTGTAACTCTCTCCTAGGCCTAGTAGCGTCAAGTCCTATTTAATTTAATAGGCTATCTGCGTGAAATTTTCGCCCACGATAGCGCGGCGGAGATAGCAGGTCGCAACCCAAGTCCCTGAGTCCGCTACGACTTTTGCATGTATGTTTGCCTTCGGGAATGTCTTTGTGAGCCACCCGTAGATGGTATATAACAGTAAGGATCAAGGTTAGTCGACACACCGACTCCTCTGTACGGCGTTGATTAGATAACCCATGCGACTACGGGCCTAGCGGGCTTTACCCTTATCGAGTCGAGTCGTCATGTCTCGAGTGGACGTGGAAGAGACTTTAGAACTTTGAGTTCCAGCAGGTGACGGCATGTTCTGCACCGGAGTATAAATGCCTCAAATCTCAGCGGACGACAAAACACGCTACGACCCCGTTTGCTCATGCGACCTTCCAACTGCACAGTGCACTCATGAAAAGTAAGATGTTGAGAACCGGAATACCAAGCCTCTTCTGCGCGGATGACATCTGGCTTTGTCATTTTCTCGTTTACTCCAACGAGCAGACAGCTTGCGGAATGATGATGCTCGTTAGCTAGTGGAGGGCGCCACTTGAGGAGTTGACCTACCACGCACATTACGCCCGCGGTCGTGCACACAACTGCGTATAGATCTTACGAGTTAGTTCAACAATCGATTAGATTGCAGAGGAGTCGGCCCTCTTGGATAATAGCAAAGCCCAGGCAGGGCGTCTCATCACGTAGTAAATCATGCCTAGGAAGCGGTCTCCCATGTTCGATACTAGAAGCTTAATCGTACTCCTATAGGTGTAGGAACCACAGTTCCGGCACTAACCCCTCTTTCTTGAATGACCGTCGTACGAACGCGCGACTTTTTCGTATTTCCAGAAATAGGTACTTCCTGGTACAGTTCTAGGGGGGCCCCGTCGGTTGGATTATGCCTCGCCAGCATAAGGAAGTGCACGTCCTTTGAGTACAGCTTTGTGGAATTGGTCTTCACCTCCCGAGCTTAGAAATTATTTTATCGTAGGCCTCTAACGCATCTAGGGTTGCGAAATGGCAGTGCCCGGAGGAGCATGACGGGCCTTCATTAAAGCAGTATCGGTGAAGTCCGCCACGATATAGGTTAGGAGTTGACTCATATCGAGCCGTGTCTTGTTTGGTCGGGTCTCACCATCGGTTCTGTCTATCAAATATCGCAGGCAGCTTGTAGAAACTTGGTACTACTGGTTCTATATGGCTGTTAATAAGACGTGGAGCAAGATATTCCACTTAAGTGTGGTTCGCTGTATTGGTCGGAGCTTAGTAAGTAATCGCGGTAGTCTGCCTAAGGCATGCGGCTAGTCCTAAAACAAGGTTTTCATGACTTTAGACGTGCCGGGCGAGTGCTGGTTCGATCACCCGACATGATAACCATCGTAGCTACAGTGCGTTTTTCAGATTCTAGCATGAGTAATCGATACTTAGTCAACATCAAATTCCCACGTCCTCGTCTCACTACTGCAACTCCGAATGTCATCTGTTCGATTCATTATCTTGCAAGGCTTATTTACGCATTTGCAGTTGTCGGTGTACGCGTGTTGATTAGTCCCGCAATACATTTAAAGCTTGGTTGGCCTGGGCGTTGCTGGTCCACCCC
seq00017   AGCGTTGCGTCGGGATGAGCACCGGTCTGGAGCTAGACACGCCAGAATCCTATCATACTATCGATATCTCCACCTAACAGGTTATAGTGGCGGTTGTTAAACAGCCTTAAATTGGGGTAACAATAAACTAGAGGGCGCGACCTCGAGATCTCCCCAATTCGTGCCAGATATCCTGTGAATTAATTTGCCCATGGCCATCCAATTTCGAGTAAAGACTAGGTCGTTCTAGAGAGCCATCCCTACCTTCAAGTGCTCCTTGTTGGAACCACCTGGCACCTGTTGGTTCTGCAAGATAGACTCAGCTGTCAGTCGGGCGTTTACCATGCCCAGCATCTCGGACCGTAGCGAGCCACCGCCGCGGACCTCTCCAGTTTTGCAGACCTCTTTTTAACACTGGCAGTAGGTCCGCTGATGCGACAGATGGCTTCAAGTCCTCTGCTGCAGCCGTGGGAACAGGTGTCTCCCATAAGTGACGACTCACGATCAAATGGTAGGTAGGAGCTGCGTAGCTAGTCATGCAAAGGTGGAAATATTCTTCCAGTGTAGGCTGCAGGCGTTGTACTATTGTCAATTTACGGATGAATACCTTCGAATCCTGTTGTGTATCTCGGCAATGGCTTAACACCCTCGAGGGCGGGCCGTTGTAACTCTCTCCTAGGCCTAGTAGCGTCAAGTCCTATTTAATTTAATAGGCTATCTGCGTGAAATTTTCGCCCACGATAGCGCGGCGGAGATAGCAGGTCGCAACCCAAGTCCCTGAGTCCGCTACGACTTTTGCATGTATGTTTGCCTTCGGGAATGTCTTTGTGAGCCACCCGTAGATGGTATATAACAGTAAGGATCAAGGTTAGTCGACACACCGACTCCTCTGTACGGCGTTGATTAGATAACCCATGCGACTACGGGCCTAGCGGGCTTTACCCTTATCGAGTCGAGTCGTCATGTCTCGAGTGGACGTGGAAGAGACTTTAGAACTTTGAGTTCCAGCAGGTGACGGCATGTTCTGCACCGGAGTATAAATGCCTCAAATCTCAGCGGACGACAAAACACGCTACGACCCCGTTTGCTCATGCGACCTTCCAACTGCACAGTGCACTCATGAAAAGTAAGATGTTGAGAACCGGAATACCAAGCCTCTTCTGCGCGGATGACATCTGGCTTTGTCATTTTCTCGTTTACTCCAACGAGCAGACAGCTTGCGGAATGATGATGCTCGTTAGCTAGTGGAGGGCGCCACTTGAGGAGTTGACCTACCACGCACATTACGCCCGCGGTCGTGCACACAACTGCGTATAGATCTTACGAGTTAGTTCAACAATCGATTAGATTGCAGAGGAGTCGGCCCTCTTGGATAATAGCAAAGCCCAGGCAGGGCGTCTCATCACGTAGTAAATCATGCCTAGGAAGCGGTCTCCCATGTTCGATACTAGAAGCTTAATCGTACTCCTATAGGTGTAGGAACCACAGTTCCGGCACTAACCCCTCTTTCTTGAATGACCGTCGTACGAACGCGCGACTTTTTCGTATTTCCAGAAATAGGTACTTCCTGGTACAGTTCTAGGGGGGCCCCGTCGGTTGGATTATGCCTCGCCAGCATAAGGAAGTGCACGTCCTTTGAGTACAGCTTTGTGGAATTGGTCTTCACCTCCCGAGCTTAGAAATTATTTTATCGTAGGCCTCTAACGCATCTAGGGTTGCGAAATGGCAGTGCCCGGAGGAGCATGACGGGCCTTCATTAAAGCAGTATCGGTGAAGTCCGCCACGATATAGGTTAGGAGTTGACTCATATCGAGCCGTGTCTTGTTTGGTCGGGTCTCACCATCGGTTCTGTCTATCAAATATCGCAGGCAGCTTGTAGAAACTTGGTACTACTGGTTCTATATGGCTGTTAATAAGACGTGGAGCAAGATATTCCACTTAAGTGTGGTTCGCTGTATTGGTCGGAGCTTAGTAAGTAATCGCGGTAGTCTGCCTAAGGCATGCGGCTAGTCCTAAAACAAGGTTTTCATGACTTTAGACGTGCCGGGCGAGTGCTGGTTCGATCACCCGACATGATAACCATCGTAGCTACAGTGCGTTTTTCAGATTCTAGCATGAGTAATCGATACTTAGTCAACATCAAATTCCCACGTCCTCGTCTCACTACTGCAACTCCGAATGTCATCTGTTCGATTCATTATCTTGCAAGGCTTATTTACGCATTTGCAGTTGTCGGTGTACGCGTGTTGATTAGTCCCGCAATACATTTAAAGCTTGGTTGGCCTGGGCGTTGCTGGTCCACCCC
seq00018   AGCGTTGCGTCGGGATGAGCACCGGTCTGGAGCTAGACACGCCAGAATCCTATCATACTATCGATATCTCCACCTAACAGGTTATAGTGGCGGTTGTTAAACAGCCTTAAATTGGGGTAACAATAAACTAGAGGGCGCGACCTCGAGATCTCCCCAATTCGTGCCAGATATCCTGTGAATTAATTTGCCCATGGCCATCCAATTTCGAGTAAAGACTAGGTCGTTCTAGAGAGCCATCCCTACCTTCAAGTGCTCCTTGTTGGGACCACCTGGCACCTGTTGGTTCTGCAAGATAGACTCAGCTGTCAGTCGGGCGTTTACCATGCCCAGCATCTCGGACCGTAGCGAGCCACCGCCGCGGACCTCTCCAGTTTTGCAGACCTCTTTTTAACACTGGCAGTAGGTCCGCTGATGCGACAGATGGCTTCAAGTCCTCTGCTGCAGCCGTGGGAACAGGTGTCTCCCATAAGTGACGACTCACGATCAAATGGTAGGTAGGAGCTGCGTAGCTAGTCATGCAAAGGTGGAAATATTCTTCCAGTGTAGGCTGCAGGCGTTGTACTATTGTCAATTTACGGATGAATACCTTCGAATCCTGTTGTGTATCTCGGCAATGGCTTAACACCCTCGAGGGCGGGCCGTTGTAACTCTCTCCTAGGCCTAGTAGCGTCAAGTCCTATTTAATTTAATAGGCGATCTGCGTGAAATTTTCGCCCACGATAGCGCGGCGGAGATAGCAGGTCGCAACCCAAGTCCCTGAGTCCGCTACGACTTTTGCATGTATGTTTGCCTTCGGGAATGTCTTTGTGAGCCACCCGTAGATGGTATATAACAGTAAGGATCAAGGTTAGTCGACACACCGACTCCTCTGTACGGCGTTGATTAGATAACCCATGCGACTACGGGCCTAGCGGGCTTTACCCTTATCGAGTCGAGTCGTCATGTCTCGAGTGGACGTGGAAGAGACTTTAGAACTTTGAGTTCCAGCAGGTGACGGCATGTTCTGCACCGGAGTATAAATGCCTCAAATCTCAGCGGACGACAAAACACGCTACGACCCCGTTTGCTCATGCGACCTTCCAACTGCACAGTGCACTCATGAAAAGTAAGATGTTGAGAACCGGAATACCAAGCCTCTTCTGCGCGGATGACATCTGGCTTTGTCATTTTCTCGTTTACTCCAACGAGCAGACAGCTTGCGGAATGATGATGCTCGTTAGCTAGTGGAGGGCGCCACTTGAGGAGTTGACCTACCACGCACATTACGCCCGCGGTCGTGCACACAACTGCGTATAGATCTTACGAGTTAGTTCAACAATCGATTAGATTGCAGAGGAGTCGGCCCTCTTGGATAATAGCAAAGCCCAGGCAGGGCGTCTCATCACGTAGTAAATCATGCCTAGGAAGCGGTCTCCCATGTTCGATACTAGAAGCTTAATCGTACTCCTATAGGTGTAGGAACCACAGTTCCGGCACTAACCCCTCTTTCTTGAATGACCGTCGTACGAACGCGCGACTTTTTCGTATTTCCAGAAATAGGTACTTCCTGGTACAGTTCTAGGGGGGCCCCGTCGGTTGGATTATGCCTCGCCAGCATAAGGAAGTGCACGTCCTTTGAGTACAGCTTTGTGGAATTGGTCTTCACCTCCCGAGCTTAGAAATTATTTTATCGTAGGCCTCTAACGCATCTAGGGTTGCGAAATGGCAGTGCCCGGAGGAGCATGACGGGCCTTCATTAAAGCAGTATCGGTGAAGTCCGCCACGATATAGGTTAGGAGTTGACTCATATCGAGCCGTGTCTTGTTTGGTCGGGTCTCACCATCGGTTCTGTCTATCAAATATCGCAGGCAGCTTGTAGAAACTTGGTACTACTGGTTCTATATGGCTGTTAATAAGACGTGGAGCAAGATATTCCACTTAAGTGTGGTTCGCTGTATTGGTCGGAGCTTAGTAAGTAATCGCGGTAGTCTGCCTAAGGCATGCGGCTAGTCCTAAAACAAGGTTTTCATGACTTTAGACGTGCCGGGCGAGTGCTGGTTCGATCACCCGACATGATAACCATCGTAGCTACAGTGCGTTTTTCAGATTCTAGCATGAGTAATCGATACTTAGTCAACATCAAATTCCCACGTCCTCGTCTCACTACTGCAACTCCGAATGTCATCTGTTCGATTCATTATCTTGCAAGGCTTATTTACGCATTTGCAGTTGTCGGTGTACGCGTGTTGATTAGTCCCGCAATACATTTAAAGCTTGGTTGGCCTGGGCGTTGCTGGTCCACCCC
seq00019   AGCGTTGCGTCGGGATGAGCACCGGTCTGGAGCTAGACACGCCAGAATCCTATCATACTATCGATATCTCCACCTAACAGGTTATAGTGGCGGTTGTTAAACAGCCTTAAATTGGGGTAACAATAAACTAGAGGGCGCGACCTCGAGATCTCCCCAATTCGTGCCAGATATCCTGTGAATTAATTTGCCCATGGCCATCCAATTTCGAGTAAAGACTAGGTCGTTCTAGAGAGCCATCCCTACCTTCAAGTGCTCCTTGTTGGAACCACCTGGCACCTGTTGGTTCTGCAAGATAGACTCAGCTGTCAGTCGGGCGTTTACCATGCCCAGCATCTCGGACCGTAGCGAGCCACCGCCGCGGACCTCTCCAGTTTTGCAGACCTCTTTTTAACACTGGCAGTAGGTCCGCTGATGCGACAGATGGCTTCAAGTCCTCTGCCGCAGCCGTGGGAACAGGTGTCTCCCATAAGTGACGCCTCACGATCAAATGGTAGGTAGGAGCTGCGTAGCTAGTCATGCAAAGGTGGAAATATTCTTCCAGTGTAGGCTGCAGGCGTTGTACTATTGTCAATTTACGGATGAATACCTTCGAATCCTGTTGTGTATCTCGGCAATGGCTTAACACCCTCGAGGGCGGGCCGTTGTAACTCTCTCCTAGGCCTAGTAGCGTCAAGTCCTATTTAATTTAATAGGCGATCTGCGTGAAATTTTCGCCCACGATAGCGCGGCGGAGATAGCAGGTCGCAACCCAAGTCCCTGAGTCCGCTACGACTTTTGCATGTATGTTTGCCTTCGGGAATGTCTTTGTGAGCCACCCGTAGATGGTATATAACAGTAAGGATCAAGGTTAGTCGACACACCGACTCCTCTGTACGGCGTTGATTAGATAACCCATGCGACTACGGGCCTAGCGGGCTTTACCCTTATCGAGTCGAGTCGTCATGTCTCGAGTGGACGTGGAAGAGACTTTAGAACTTTGAGTTCCAGCAGGTGACGGCATGTTCTGCACCGGAGTATAAATGCCTCAAATCTCAGCGGACGACAAAACACGCTACGACCCCGTTTGCTCATGCGACCTTCCAACTGCACAGTGCACTCATGAAAAGTAAGATGTTGAGAACCGGAATACCAAGCCTCTTCTGCGCGGATGACATCTGGCTTTGTCATTTTCTCGTTTACTCCAACGAGCAGACAGCTTGCGGAATGATGATGCTCGTTAGCTAGTGGAGGGCGCCACTTGAGGAGTTGACCTACCACGCACATTACGCCCGCGGTCGTGCACACAACTGCGTATAGATCTTACGAGTTAGTTCAACAATCGATTAGATTGCAGAGGAGTCGGCCCTCTTGGATAATAGCAAAGCCCAGGCAGGGCGTCTCATCACGTAGTAAATCATGCCTAGGAAGCGGTCTCCCATGTTCGATACTAGAAGCTTAATCGTACTCCTATAGGTGTAGGAACCACAGTTCCGGCACTAACCCCTCTTTCTTGAATGACCGTCGTACGAACGCGCGACTTTTTCGTATTTCCAGAAATAGGTACTTCCTGGTACAGTTCTAGGGGGGCCCCGTCGGTTGGATTATGCCTCGCCAGCATAAGGAAGTGCACGTCCTTTGAGTACAGCTTTGTGGAATTGGTCTTCACCTCCCGAGCTTAGAAATTATTTTATCGTAGGCCTCTAACGCATCTAGGGTTGCGAAATGGCAGTGCCCGGAGGAGCATGACGGGCCTTCATTAAAGCAGTATCGGTGAAGTCCGCCACGATATAGGTTAGGAGTTGACTCATATCGAGCCGTGTCTTGTTTGGTCGGGTCTCACCATCGGTTCTGTCTATCAAATATCGCAGGCAGCTTGTAGAAACTTGGTACTACTGGTTCTATATGGCTGTTAATAAGACGTGGAGCAAGATATTCCACTTAAGTGTGGTTCGCTGTATTGGTCGGAGCTTAGTAAGTAATCGCGGTAGTCTGCCTAAGGCATGCGGCTAGTCCTAAAACAAGGTTTTCATGACTTTAGACGTGCCGGGCGAGTGCTGGTTCGATCACCCGACATGATAACCATCGTAGCTACAGTGCGTTTTTCAGATTCTAGCATGAGTAATCGATACTTAGTCAACATCAAATTCCCACGTCCTCGTCTCACTACTGCAACTCCGAATGTCATCTGTTCGATTCATTATCTTGCAAGGCTTATTTACGCATTTGCAGTTGTCGGTGTACGCGTGTTGATTAGTCCCGCAATACATTTAAAGCTTGGTTGGCCTGGGCGTTGCTGGTCCACCCC
seq00020   AGCGTTGCGTCGGGATGAGCACCGGTCTGGAGCTAGACACGCCAGAATCCTATCATACTATCGATATCTCCACCTAACAGGTTATAGTGGCGGTTGTTAAACAGCCTTAAATTGGGGTAACAATAAACTAGAGGGCGCGACCTCGAGATCTCCCCAATTCGTGCCAGATATCCTGTGAATTAATTTGCCCATGGCCATCCAATTTCGAGTAAAGACTAGGTCGTTCTAGAGAGCCATCCCTACCTTCAAGTGCTCCTTGTTGGGACCACCTGGCACCTGTTGGTTCTGCAAGATAGACTCAGCTGTCAGTCGGGCGTTTACCATGCCCAGCATCTCGGACCGTAGCGAGCCACCGCCGCGGACCTCTCCAGTTTTGCAGACCTCTTTTTAACACTGGCAGTAGGTCCGCTGATGCGACAGATGGCTTCAAGTCCTCTGCTGCAGCCGTGGGAACAGGTGTCTCCCATAAGTGACGACTCACGATCAAATGGTAGGTAGGAGCTGCGTAGCTAGTCATGCAAAGGTGGAAATATTCTTCCAGTGTAGGCTGCAGGCGTTGTACTATTGTCAATTTACGGATGAATACCTTCGAATCCTGTTGTGTATCTCGGCAATGGCTTAACACCCTCGAGGGCGGGCCGTTGTAACTCTCTCCTAGGCCTAGTAGCGTCAAGTCCTATTTAATTTAATAGGCGATCTGCGTGAAATTTTCGCCCACGATAGCGCGGCGGAGATAGCAGGTCGCAACCCAAGTCCCTGAGTCCGCTACGACTTTTGCATGTATGTTTGCCTTCGGGAATGTCTTTGTGAGCCACCCGTAGATGGTATATAACAGTAAGGATCAAGGTTAGTCGACACACCGACTCCTCTGTACGGCGTTGATTAGATAACCCATGCGACTACGGGCCTAGCGGGCTTTACCCTTATCGAGTCGAGTCGTCATGTCTCGAGTGGACGTGGAAGAGACTTTAGAACTTTGAGTTCCAGCAGGTGACGGCATGTTCTGCACCGGAGTATAAATGCCTCAAATCTCAGCGGACGACAAAACACGCTACGACCCCGTTTGCTCATGCGACCTTCCAACTGCACAGTGCACTCATGAAAAGTAAGATGTTGAGAACCGGAATACCAAGCCTCTTCTGCGCGGATGACATCTGGCTTTGTCATTTTCTCGTTTACTCCAACGAGCAGACAGCTTGCGGAATGATGATGCTCGTTAGCTAGTGGAGGGCGCCACTTGAGGAGTTGACCTACCACGCACATTACGCCCGCGGTCGTGCACACAACTGCGTATAGATCTTACGAGTTAGTTCAACAATCGATTAGATTGCAGAGGAGTCGGCCCTCTTGGATAATAGCAAAGCCCAGGCAGGGCGTCTCATCACGTAGTAAATCATGCCTAGGAAGCGGTCTCCCATGTTCGATACTAGAAGCTTAATCGTACTCCTATAGGTGTAGGAACCACAGTTCCGGCACTAACCCCTCTTTCTTGAATGACCGTCGTACGAACGCGCGACTTTTTCGTATTTCCAGAAATAGGTACTTCCTGGTACAGTTCTAGGGGGGCCCCGTCGGTTGGATTATGCCTCGCCAGCATAAGGAAGTGCACGTCCTTTGAGTACAGCTTTGTGGAATTGGTCTTCACCTCCCGAGCTTAGAAATTATTTTATCGTAGGCCTCTAACGCATCTAGGGTTGCGAAATGGCAGTGCCCGGAGGAGCATGACGGGCCTTCATTAAAGCAGTATCGGTGAAGTCCGCCACGATATAGGTTAGGAGTTGACTCATATCGAGCCGTGTCTTGTTTGGTCGGGTCTCACCATCGGTTCTGTCTATCAAATATCGCAGGCAGCTTGTAGAAACTTGGTACTACTGGTTCTATATGGCTGTTAATAAGACGTGGAGCAAGATATTCCACTTAAGTGTGGTTCGCTGTATTGGTCGGAGCTTAGTAAGTAATCGCGGTAGTCTGCCTAAGGCATGCGGCTAGTCCTAAAACAAGGTTTTCATGACTTTAGACGTGCCGGGCGAGTGCTGGTTCGATCACCCGACATGATAACCATCGTAGCTACAGTGCGTTTTTCAGATTCTAGCATGAGTAATCGATACTTAGTCAACATCAAATTCCCACGTCCTCGTCTCACTACTGCAACTCCGAATGTCATCTGTTCGATTCATTATCTTGCAAGGCTTATTTACGCATTTGCAGTTGTCGGTGTACGCGTGTTGATTAGTCCCGCAATACATTTAAAGCTTGGTTGGCCTGGGCGTTGCTGGTCCACCCC
seq00021   AGCGTTGCGTCGGGATGAGCACCGGTCTGGAGCTAGACACGCCAGAATCCTATCATACTATCGATATCTCCACCTAACAGGTTATAGTGGCGGTTGTTAAACAGCCTTAAATTGGGGTAACAATAAACTAGAGGGCGCGACCTCGAGATCTCCCCAATTCGTGCCAGATATCCTGTGAATTAATTTGCCCATGGCCATCCAATTTCGAGTAAAGACTAGGTCGTTCTAGAGAGCCATCCCTACCTTCAAGTGCTCCTTGTTGGAACCACCTGGCACCTGTTGGTTCTGCAAGATAGACTCAGCTGTCAGTCGGGCGTTTACCATGCCCAGCATCTCGGACCGTAGCGAGCCACCGCCGCGGACCTCTCCAGTTTTGCAGACCTCTTTTTAACACTGGCAGTAGGTCCGCTGATGCGACAGATGGCTTCAAGTCCTCTGCTGCAGCCGTGGGAACAGGTGTCTCCCATAAGTGACGACTCACGATCAAATGGTAGGTAGGAGCTGCGTAGCTAGTCATGCAAAGGTGGAAATATTCTTCCAGTGTAGGCTGCAGGCGTTGTACTATTGTCAATTTACGGATGAATACCTTCGAATCCTGTTGTGTATCTCGGCAATGGCTTAACACCCTCGAGGGCGGGCCGTTGTAACTCTCTCCTAGGCCTAGTAGCGTCAAGTCCTATTTAATTTAATAGGCTATCTGCGTGAAATTTTCGCCCACGATAGCGCGGCGGAGATAGCAGGTCGCAACCCAAGTCCCTGAGTCCGCTACGACTTTTGCATGTATGTTTGCCTTCGGGAATGTCTTTGTGAGCCACCCGTAGATGGTATATAACAGTAAGGATCAAGGTTAGTCGACACACCGACTCCTCTGTACGGCGTTGATTAGATAACCCATGCGACTACGGGCCTAGCGGGCTTTACCCTTATCGAGTCGAGTCGTCATGTCTCGAGTGGACGTGGAAGAGACTTTAGAACTTTGAGTTCCAGCAGGTGACGGCATGTTCTGCACCGGAGTATAAATGCCTCAAATCTCAGCGGACGACAAAACACGCTACGACCCCGTTTGCTCATGCGACCTTCCAACTGCACAGTGCACTCATGAAAAGTAAGATGTTGAGAACCGGAATACCAAGCCTCTTCTGCGCGGATGACATCTGGCTTTGTCATTTTCTCGTTTACTCCAACGAGCAGACAGCTTGCGGAATGATGATGCTCGTTAGCTAGTGGAGGGCGCCACTTGAGGAGTTGACCTACCACGCACATTACGCCCGCGGTCGTGCACACAACTGCGTATAGATCTTACGAGTTAGTTCAACAATCGATTAGATTGCAGAGGAGTCGGCCCTCTTGGATAATAGCAAAGCCCAGGCAGGGCGTCTCATCACGTAGTAAATCATGCCTAGGAAGCGGTCTCCCATGTTCGATACTAGAAGCTTAATCGTACTCCTATAGGTGTAGGAACCACAGTTCCGGCACTAACCCCTCTTTCTTGAATGACCGTCGTACGAACGCGCGACTTTTTCGTATTTCCAGAAATAGGTACTTCCTGGTACAGTTCTAGGGGGGCCCCGTCGGTTGGATTATGCCTCGCCAGCATAAGGAAGTGCACGTCCTTTGAGTACAGCTTTGTGGAATTGGTCTTCACCTCCCGAGCTTAGAAATTATTTTATCGTAGGCCTCTAACGCATCTAGGGTTGCGAAATGGCAGTGCCCGGAGGAGCATGACGGGCCTTCATTAAAGCAGTATCGGTGAAGTCCGCCACGATATAGGTTAGGAGTTGACTCATATCGAGCCGTGTCTTGTTTGGTCGGGTCTCACCATCGGTTCTGTCTATCAAATATCGCAGGCAGCTTGTAGAAACTTGGTACTACTGGTTCTATATGGCTGTTAATAAGACGTGGAGCAAGATATTCCACTTAAGTGTGGTTCGCTGTATTGGTCGGAGCTTAGTAAGTAATCGCGGTAGTCTGCCTAAGGCATGCGGCTAGTCCTAAAACAAGGTTTTCATGACTTTAGACGTGCCGGGCGAGTGCTGGTTCGATCACCCGACATGATAACCATCGTAGCTACAGTGCGTTTTTCAGATTCTAGCATGAGTAATCGATACTTAGTCAACATCAAATTCCCACGTCCTCGTCTCACTACTGCAACTCCGAATGTCATCTGTTCGATTCATTATCTTGCAAGGCTTATTTACGCATTTGCAGTTGTCGGTGTACGCGTGTTGATTAGTCCCGCAATACATTTAAAGCTTGGTTGGCCTGGGCGTTGCTGGTCCACCCC
seq00022   AGCGTTGCGTCGGGATGAGCACCGGTCTGGAGCTAGACACGCCAGAATCCTATCATACTATCGATATCTCCACCTAACAGGTTATAGTGGCGGTTGTTAAACAGCCTTAAATTGGGGTAACAATAAACTAGAGGGCGCGACCTCGACATCTCCCCAATTCGTGCCAGATATCCTGTGAATTAATTTGCCCATGGCCATCCAATTTCGAGTAAAGACTAGGTCGTTCTAGAGAGCCATCCCTACCTTCAAGTGCTCCTTGTTGGAACCACCTGGCACCTGTTGGTTCTGCAAGATAGACTCAGCTGTCAGTCGGGCGTTTACCATGCCCAGCATCTCGGACCGTAGCGAGCCACCGCCGCGGACCTCTCCAGTTTTGCAGACCTCTTTTTAACACTGGCAGTAGGTCCGCTGATGCGACAGATGGCTTCAAGTCCTCTGCTGCAGCCGTGGGAACAGGTGTCTCCCATAAGTGACGACTCACGATCAAATGGTAGGTAGGAGCTGCGTAGCTAGTCATGCAAAGGTGGAAATATTCTTCCAGTGTAGGCTGCAGGCGTTGTACTATTGTCAATTTACGGATGAATACCTTCGAATCCTGTTGTGTATCTCGGCAATGGCTTAACACCCTCGAGGGCGGGCCGTTGTAACTCTCTCCTAGGCCTAGTAGCGTCAAGTCCTATTTAATTTAATAGGCGATCTGCGTGAAATTTTCGCCCACGATAGCGCGGCGGAGATAGCAGGTCGCAACCCAAGTCCCTGAGTCCGCTACGACTTTTGCATCTATGTTTGCCTTCGGGAATGTCTTTGTGAGCCACCCGTAGATGGTATATAACAGTAAGGATCAAGGTTAGTCGACACACCGACTCCTCTGTACGGCGTTGATTAGATAACCCATGCGACTACGGGCCTAGCGGGCTTTACCCTTATCGAGTCGAGTCGTCATGTCTCGAGTGGACGTGGAAGAGACTTTAGAACTTTGAGTTCCAGCAGGTGACGGCATGTTCTGCACCGGAGTATAAATGCCTCAAATCTCAGCGGACGACAAAACACGCTACGACCCCGTTTGCTCATGCGACCTTCCAACTGCACAGTGCACTCATGAAAAGTAAGATGTTGAGAACCGGAATACCAAGCCTCTTCTGCGCGGATGACATCTGGCTTTGTCATTTTCTCGTTTACTCCAACGAGCAGACAGCTTGCGGAATGATGATGCTCGTTAGCTAGTGGAGGGCGCCACTTGAGGAGTTGACCTACCACGCACATTACGCCCGCGGTCGTGCACACAACTGCGTATAGATCTTACGAGTTAGTTCAACAATCGATTAGATTGCAGAGGAGTCGGCCCTCTTGGATAATAGCAAAGCCCAGGCAGGGCGTCTCATCACGTAGTAAATCATGCCTAGGAAGCGGTCTCCCATGTTCGATACTAGAAGCTTAATCGTACTCCTATAGGTGTAGGAACCACAGTTCCGGCACTAACCCCTCTTTCTTGAATGACCGTCGTACGAACGCGCGACTTTTTCGTATTTCCAGAAATAGGTACTTCCTGGTACAGTTCTAGGGGGGCCCCGTCGGTTGGATTATGCCTCGCCAGCATAAGGAAGTGCTCGTCCTTTGAGTACAGCTTTGTGGAATTGGTCTTCACCTCCCGAGCTTAGAAATTATTTTATCGTAGGCCTCTAACGCATCTAGGGTTGCGAAATGGCAGTGCCCGGAGGAGCATGACGGGCCTTCATTAAAGCAGTATCGGTGAAGTCCGCCACGATATAGGTTAGGAGTTGACTCATATCGAGCCGTGTCTTGTTTGGTCGGGTCTCACCATCGGTTCTGTCTATCAAATATCGCAGGCAGCTTGTAGAAACTTGGTACTACTGGTTCTATATGGCTGTTAATAAGACGTGGAGCAAGATATTCCACTTAAGTGTGGTTCGCTGTATTGGTCGGAGCTTAGTAAGTAATCGCGGTAGTCTGCCTAAGGCATGCGGCTAGTCCTAAAACAAGGTTTTCATGACTTTAGACGTGCCGGGCGAGTGCTGGTTCGATCACCCGACATGATAACCATCGTAGCTACAGTGCGTTTTTCAGATTCTAGCATGAGTAATCGATACTTAGTCAACATCAAATTCCCACGTCCTCGTCTCACTACTGCAACTCCGAATGTCATCTGTTCGATTCATTATCTTGCAAGGCTTATTTACGCATTTGCAGTTGTCGGTGTACGCGTGTTGATTAGTCCCGCAATACATTTAAAGCTTGGTTGGCCTGGGCGTTGCTGGTCCACCCC
seq00023   AGCGTTGCGTCGGGATGAGCACCGGTCTGGAGCTAGACACGCCAGAATCCTATCATACTATCGATATCTCCACCTAACAGGTTATAGTGGCGGTTGTTAAACAGCCTTAAATTGGGGTAACAATAAACTAGAGGGCGCGACCTCGACATCTCCCCAATTCGTGCCAGATATCCTGTGAATTAATTTGCCCATGGCCATCCAATTTCGAGTAAAGACTAGGTCGTTCTAGAGAGCCATCCCTACCTTCAAGTGCTCCTTGTTGGAACCACCTGGCACCTGTTGGTTCTGCAAGATAGACTCAGCTGTCAGTCGGGCGTTTACCATGCCCAGCATCTCGGACCGTAGCGAGCCACCGCCGCGGACCTCTCCAGTTTTGCAGACCTCTTTTTAACACTGGCAGTAGGTCCGCTGATGCGACAGATGGCTTCAAGTCCTCTGCTGCAGCCGTGGGAACAGGTGTCTCCCATAAGTGACGACTCACGATCAAATGGTAGGTAGGAGCTGCGTAGCTAGTCATGCAAAGGTGGAAATATTCTTCCAGTGTAGGCTGCAGGCGTTGTACTATTGTCAATTTACGGATGAATACCTTCGAATCCTGTTGTGTATCTCGGCAATGGCTTAACACCCTCGAGGGCGGGCCGTTGTAACTCTCTCCTAGGCCTAGTAGCGTCAAGTCCTATTTAATTTAATAGGCGATCTGCGTGAAATTTTCGCCCACGATAGCGCGGCGGAGATAGCAGGTCGCAACCCAAGTCCCTGAGTCCGCTACGACTTTTGCATGTATGTTTGCCTTCGGGAATGTCTTTGTGAGCCACCCGTAGATGGTATATAACAGTAAGGATCAAGGTTAGTCGACACACCGACTCCTCTGTACGGCGTTGATTAGATAACCCATGCGACTACGGGCCTAGCGGGCTTTACCCTTATCGAGTCGAGTCGTCATGTCTCGAGTGGACGTGGAAGAGACTTTAGAACTTTGAGTTCCAGCAGGTGACGGCATGTTCTGCACCGGAGTATAAATGCCTCAAATCTCAGCGGACGACAAAACACGCTACGACCCCGTTTGCTCATGCGACCTTCCAACTGCACAGTGCACTCATGAAAAGTAAGATGTTGAGAACCGGAATACCAAGCCTCTTCTGCGCGGATGACATCTGGCTTTGTCATTTTCTCGTTTACTCCAACGAGCAGACAGCTTGCGGAATGATGATGCTCGTTAGCTAGTGGAGGGCGCCACTTGAGGAGTTGACCTACCACGCACATTACGCCCGCGGTCGTGCACACAACTGCGTATAGATCTTACGAGTTAGTTCAACAATCGATTAGATTGCAGAGGAGTCGGCCCTCTTGGATAATAGCAAAGCCCAGGCAGGGCGTCTCATCACGTAGTAAATCATGCCTAGGAAGCGGTCTCCCATGTTCGATACTAGAAGCTTAATCGTACTCCTATAGGTGTAGGAACCACAGTTCCGGCACTAACCCCTCTTTCTTGAATGACCGTCGTACGAACGCGCGACTTTTTCGTATTTCCAGAAATAGGTACTTCCTGGTACAGTTCTAGGGGGGCCCCGTCGGTTGGATTATGCCTCGCCAGCATAAGGAAGTGCTCGTCCTTTGAGTACAGCTTTGTGGAATTGGTCTTCACCTCCCGAGCTTAGAAATTATTTTATCGTAGGCCTCTAACGCATCTAGGGTTGCGAAATGGCAGTGCCCGGAGGAGCATGACGGGCCTTCATTAAAGCAGTATCGGTGAAGTCCGCCACGATATAGGTTAGGAGTTGACTCATATCGAGCCGTGTCTTGTTTGGTCGGGTCTCACCATCGGTTCTGTCTATCAAATATCGCAGGCAGCTTGTAGAAACTTGGTACTACTGGTTCTATATGGCTGTTAATAAGACGTGGAGCAAGATATTCCACTTAAGTGTGGTTCGCTGTATTGGTCGGAGCTTAGTAAGTAATCGCGGTAGTCTGCCTAAGGCATGCGGCTAGTCCTAAAACAAGGTTTTCATGACTTTAGACGTGCCGGGCGAGTGCTGGTTCGATCACCCGACATGATAACCATCGTAGCTACAGTGCGTTTTTCAGATTCTAGCATGAGTAATCGATACTTAGTCAACATCAAATTCCCACGTCCTCGTCTCACTACTGCAACTCCGAATGTCATCTGTTCGATTCATTATCTTGCAAGGCTTATTTACGCATTTGCAGTTGTCGGTGTACGCGTGTTGATTAGTCCCGCAATACATTTAAAGCTTGGTTGGCCTGGGCGTTGCTGGTCCACCCC
seq00024   AGCGTTGCGTCGGGATGAGCACCGGTCTGGAGCTAGACACGCCAGAATCCTATCATACTATCGATATCTCCACCTAACAGGTTATAGTGGCGGTTGTTAAACAGCCTTAAATTGGGGTAACAATAAACTAGAGGGCGCGACCTCGACATCTCCCCAATTCGTGCCAGATATCCTGTGAATTAATTTGCCCATGGCCATCCAATTTCGAGTAAAGACTAGGTCGTTCTAGAGAGCCATCCCTACCTTCAAGTGCTCCTTGTTGGAACCACCTGGCACCTGTTGGTTCTGCAAGATAGACTCAGCTGTCAGTCGGGCGTTTACCATGCCCAGCATCTCGGACCGTAGCGAGCCACCGCCGCGGACCTCTCCAGTTTTGCAGACCTCTTTTTAACACTGGCAGTAGGTCCGCTGATGCGACAGATGGCTTCAAGTCCTCTGCTGCAGCCGTGGGAACAGGTGTCTCCCATAAGTGACGACTCACGATCAAATGGTAGGTAGGAGCTGCGTAGCTAGTCATGCAAAGGTGGAAATATTCTTCCAGTGTAGGCTGCAGGCGTTGTACTATTGTCAATTTACGGATGAATACCTTCGAATCCTGTTGTGTATCTCGGCAATGGCTTAACACCCTCGAGGGCGGGCCGTTGTAACTCTCTCCTAGGCCTAGTAGCGTCAAGTCCTATTTAATTTAATAGGCGATCTGCGTGAAATTTTCGCCCACGATAGCGCGGCGGAGATAGCAGGTCGCAACCCAAGTCCCTGAGTCCGCTACGACTTTTGCATGTATGTTTGCCTTCGGGAATGTCTTTGTGAGCCACCCGTAGATGGTATATAACAGTAAGGATCAAGGTTAGTCGACACACCGACTCCTCTGTACGGCGTTGATTAGATAACCCATGCGACTACGGGCCTAGCGGGCTTTACCCTTATCGAGTCGAGTCGTCATGTCTCGAGTGGACGTGGAAGAGACTTTAGAACTTTGAGTTCCAGCAGGTGACGGCATGTTCTGCACCGGAGTATAAATGCCTCAAATCTCAGCGGACGACAAAACACGCTACGACCCCGTTTGCTCATGCGACCTTCCAACTGCACAGTGCACTCATGAAAAGTAAGATGTTGAGAACCGGAATACCAAGCCTCTTCTGCGCGGATGACATCTGGCTTTGTCATTTTCTCGTTTACTCCAACGAGCAGACAGCTTGCGGAATGATGATGCTCGTTAGCTAGTGGAGGGCGCCACTTGAGGAGTTGACCTACCACGCACATTACGCCCGCGGTCGTGCACACAACTGCGTATAGATCTTACGAGTTAGTTCAACAATCGATTAGATTGCAGAGGAGTCGGCCCTCTTGGATAATAGCAAAGCCCAGGCAGGGCGTCTCATCACGTAGTAAATCATGCCTAGGAAGCGGTCTCCCATGTTCGATACTAGAAGCTTAATCGTACTCCTATAGGTGTAGGAACCACAGTTCCGGCACTAACCCCTCTTTCTTGAATGACCGTCGTACGAACGCGCGACTTTTTCGTATTTCCAGAAATAGGTACTTCCTGGTACAGTTCTAGGGGGGCCCCGTCGGTTGGATTATGCCTCGCCAGCATAAGGAAGTGCTCGTCCTTTGAGTACAGCTTTGTGGAATTGGTCTTCACCTCCCGAGCTTAGAAATTATTTTATCGTAGGCCTCTAACGCATCTAGGGTTGCGAAATGGCAGTGCCCGGAGGAGCATGACGGGCCTTCATTAAAGCAGTATCGGTGAAGTCCGCCACGATATAGGTTAGGAGTTGACTCATATCGAGCCGTGTCTTGTTTGGTCGGGTCTCACCATCGGTTCTGTCTATCAAATATCGCAGGCAGCTTGTAGAAACTTGGTACTACTGGTTCTATATGGCTGTTAATAAGACGTGGAGCAAGATATTCCACTTAAGTGTGGTTCGCTGTATTGGTCGGAGCTTAGTAAGTAATCGCGGTAGTCTGCCTAAGGCATGCGGCTAGTCCTAAAACAAGGTTTTCATGACTTTAGACGTGCCGGGCGAGTGCTGGTTCGATCACCCGACATGATAACCATCGTAGCTACAGTGCGTTTTTCAGATTCTAGCATGAGTAATCGATACTTAGTCAACATCAAATTCCCACGTCCTCGTCTCACTACTGCAACTCCGAATGTCATCTGTTCGATTCATTATCTTGCAAGGCTTATTTACGCATTTGCAGTTGTCGGTGTACGCGTGTTGATTAGTCCCGCAATACATTTAAAGCTTGGTTGGCCTGGGCGTTGCTGGTCCACCCC
seq00025   AGCGTTGCGTCGGGATGAGCACCGGTCTGGAGCTAGACACGCCAGAATCCTATCATACTATCGATATCTCCACCTAACAGGTTATAGTGGCGGTTGTTAAACAGCCTTAAATTGGGGTAACAATAAACTAGAGGGCGCGACCTCGAGATCTCCCCAATTCGTGCCAGATATCCTGTGAATTAATTTGCCCATGGCCATCCAATTTCGAGTAAAGACTAGGTCGTTCTAGAGAGCCATCCCTACCTTCAAGTGCTCCTTGTTGGAACCACCTGGCACCTGTTGGTTCTGCAAGATAGACTCAGCTGTCAGTCGGGCGTTTACCATGCCCAGCATCTCGGACCGTAGCGAGCCACCGCCGCGGACCTCTCCAGTTTTGCAGACCTCTTTTTAACACTGGCAGTAGGTCCGCTGATGCGACAGATGGCTTCAAGTCCTCTGCCGCAGCCGTGGGAACAGGTGTCTCCCATAAGTGACGCCTCACGATCAAATGGTAGGTAGGAGCTGCGTAGCTAGTCATGCAAAGGTGGAAATATTCTTCCAGTGTAGGCTGCAGGCGTTGTACTATTGTCAATTTACGGATGAATACCTTCGAATCCTGTTGTGTATCTCGGCAATGGCTTAACACCCTCGAGGGCGGGCCGTTGTAACTCTCTCCTAGGCCTAGTAGCGTCAAGTCCTATTTAATTTAATAGGCGATCTGCGTGAAATTTTCGCCCACGATAGCGCGGCGGAGATAGCAGGTCGCAACCCAAGTCCCTGAGTCCGCTACGACTTTTGCATGTATGTTTGCCTTCGGGAATGTCTTTGTGAGCCACCCGTAGATGGTATATAACAGTAAGGATCAAGGTTAGTCGACACACCGACTCCTCTGTACGGCGTTGATTAGATAACCCATGCGACTACGGGCCTAGCGGGCTTTACCCTTATCGAGTCGAGTCGTCATGTCTCGAGTGGACGTGGAAGAGACTTTAGAACTTTGAGTTCCAGCAGGTGACGGCATGTTCTGCACCGGAGTATAAATGCCTCAAATCTCAGCGGACGACAAAACACGCTACGACCCCGTTTGCTCATGCGACCTTCCAACTGCACAGTGCACTCATGAAAAGTAAGATGTTGAGAACCGGAATACCAAGCCTCTTCTGCGCGGATGACATCTGGCTTTGTCATTTTCTCGTTTACTCCAACGAGCAGACAGCTTGCGGAATGATGATGCTCGTTAGCTAGTGGAGGGCGCCACTTGAGGAGTTGACCTACCACGCACATTACGCCCGCGGTCGTGCACACAACTGCGTATAGATCTTACGAGTTAGTTCAACAATCGATTAGATTGCAGAGGAGTCGGCCCTCTTGGATAATAGCAAAGCCCAGGCAGGGCGTCTCATCACGTAGTAAATCATGCCTAGGAAGCGGTCTCCCATGTTCGATACTAGAAGCTTAATCGTACTCCTATAGGTGTAGGAACCACAGTTCCGGCACTAACCCCTCTTTCTTGAATGACCGTCGTACGAACGCGCGACTTTTTCGTATTTCCAGAAATAGGTACTTCCTGGTACAGTTCTAGGGGGGCCCCGTCGGTTGGATTATGCCTCGCCAGCATAAGGAAGTGCACGTCCTTTGAGTACAGCTTTGTGGAATTGGTCTTCACCTCCCGAGCTTAGAAATTATTTTATCGTAGGCCTCTAACGCATCTAGGGTTGCGAAATGGCAGTGCCCGGAGGAGCATGACGGGCCTTCATTAAAGCAGTATCGGTGAAGTCCGCCACGATATAGGTTAGGAGTTGACTCATATCGAGCCGTGTCTTGTTTGGTCGGGTCTCACCATCGGTTCTGTCTATCAAATATCGCAGGCAGCTTGTAGAAACTTGGTACTACTGGTTCTATATGGCTGTTAATAAGACGTGGAGCAAGATATTCCACTTAAGTGTGGTTCGCTGTATTGGTCGGAGCTTAGTAAGTAATCGCGGTAGTCTGCCTAAGGCATGCGGCTAGTCCTAAAACAAGGTTTTCATGACTTTAGACGTGCCGGGCGAGTGCTGGTTCGATCACCCGACATGATAACCATCGTAGCTACAGTGCGTTTTTCAGATTCTAGCATGAGTAATCGATACTTAGTCAACATCAAATTCCCACGTCCTCGTCTCACTACTGCAACTCCGAATGTCATCTGTTCGATTCATTATCTTGCAAGGCTTATTTACGCATTTGCAGTTGTCGGTGTACGCGTGTTGATTAGTCCCGCAATACATTTAAAGCTTGGTTGGCCTGGGCGTTGCTGGTCCACCCC
seq00026   AGCGTTGCGTCGGGATGAGCACCGGTCTGGAGCTAGACACGCCAGAATCCTATCATACTATCGATATCTCCACCTAACAGGTTATAGTGGCGGTTGTTAAACAGCCTTAAATTGGGGTAACAATAAACTAGAGGGCGCGACCTCGAGATCTCCCCAATTCGTGCCAGATATCCTGTGAATTAATTTGCCCATGGCCATCCAATTTCGAGTAAAGACTAGGTCGTTCTAGAGAGCCATCCCTACCTTCAAGTGCTCCTTGTTGGAACCACCTGGCACCTGTTGGTTCTGCAAGATAGACTCAGCTGTCAGTCGGGCGTTTACCATGCCCAGCATCTCGGACCGTAGCGAGCCACCGCCGCGGACCTCTCCAGTTTTGCAGACCTCTTTTTAACACTGGCAGTAGGTCCGCTGATGCGACAGATGGCTTCAAGTCCTCTGCTGCAGCCGTGGGAACAGGTGTCTCCCATAAGTGACGACTCACGATCAAATGGTAGGTAGGAGCTGCGTAGCTAGTCATGCAAAGGTGGAAATATTCTTCCAGTGTAGGCTGCAGGCGTTGTACTATTGTCAATTTACGGATGAATACCTTCGAATCCTGTTGTGTATCTCGGCAATGGCTTAACACCCTCGAGGGCGGGCCGTTGTAACTCTCTCCTAGGCCTAGTAGCGTCAAGTCCTATTTAATTTAATAGGCTATCTGCGTGAAATTTTCGCCCACGATAGCGCGGCGGAGATAGCAGGTCGCAACCCAAGTCCCTGAGTCCGCTACGACTTTTGCATGTATGTTTGCCTTCGGGAATGTCTTTGTGAGCCACCCGTAGATGGTATATAACAGTAAGGATCAAGGTTAGTCGACACACCGACTCCTCTGTACGGCGTTGATTAGATAACCCATGCGACTACGGGCCTAGCGGGCTTTACCCTTATCGAGTCGAGTCGTCATGTCTCGAGTGGACGTGGAAGAGACTTTAGAACTTTGAGTTCCAGCAGGTGACGGCATGTTCTGCACCGGAGTATAAATGCCTCAAATCTCAGCGGACGACAAAACACGCTACGACCCCGTTTGCTCATGCGACCTTCCAACTGCACAGTGCACTCATGAAAAGTAAGATGTTGAGAACCGGAATACCAAGCCTCTTCTGCGCGGATGACATCTGGCTTTGTCATTTTCTCGTTTACTCCAACGAGCAGACAGCTTGCGGAATGATGATGCTCGTTAGCTAGTGGAGGGCGCCACTTGAGGAGTTGACCTACCACGCACATTACGCCCGCGGTCGTGCACACAACTGCGTATAGATCTTACGAGTTAGTTCAACAATCGATTAGATTGCAGAGGAGTCGGCCCTCTTGGATAATAGCAAAGCCCAGGCAGGGCGTCTCATCACGTAGTAAATCATGCCTAGGAAGCGGTCTCCCATGTTCGATACTAGAAGCTTAATCGTACTCCTATAGGTGTAGGAACCACAGTTCCGGCACTAACCCCTCTTTCTTGAATGACCGTCGTACGAACGCGCGACTTTTTCGTATTTCCAGAAATAGGTACTTCCTGGTACAGTTCTAGGGGGGCCCCGTCGGTTGGATTATGCCTCGCCAGCATAAGGAAGTGCACGTCCTTTGAGTACAGCTTTGTGGAATTGGTCTTCACCTCCCGAGCTTAGAAATTATTTTATCGTAGGCCTCTAACGCATCTAGGGTTGCGAAATGGCAGTGCCCGGAGGAGCATGACGGGCCTTCATTAAAGCAGTATCGGTGAAGTCCGCCACGATATAGGTTAGGAGTTGACTCATATCGAGCCGTGTCTTGTTTGGTCGGGTCTCACCATCGGTTCTGTCTATCAAATATCGCAGGCAGCTTGTAGAAACTTGGTACTACTGGTTCTATATGGCTGTTAATAAGACGTGGAGCAAGATATTCCACTTAAGTGTGGTTCGCTGTATTGGTCGGAGCTTAGTAAGTAATCGCGGTAGTCTGCCTAAGGCATGCGGCTAGTCCTAAAACAAGGTTTTCATGACTTTAGACGTGCCGGGCGAGTGCTGGTTCGATCACCCGACATGATAACCATCGTAGCTACAGTGCGTTTTTCAGATTCTAGCATGAGTAATCGATACTTAGTCAACATCAAATTCCCACGTCCTCGTCTCACTACTGCAACTCCGAATGTCATCTGTTCGATTCATTATCTTGCAAGGCTTATTTACGCATTTGCAGTTGTCGGTGTACGCGTGTTGATTAGTCCCGCAATACATTTAAAGCTTGGTTGGCCTGGGCGTTGCTGGTCCACCCC
seq00027   AGCGTTGCGTCGGGATGAGCACCGGTCTGGAGCTAGACACGCCAGAATCCTATCATACTATCGATATCTCCACCTAACAGGTTATAGTGGCGGTTGTTAAACAGCCTTAAATTGGGGTAACAATAAACTAGAGGGCGCGACCTCGAGATCTCCCCAATTCGTGCCAGATATCCTGTGAATTAATTTGCCCATGGCCATCCAATTTCGAGTAAAGACTAGGTCGTTCTAGAGAGCCATCCCTACCTTCAAGTGCTCCTTGTTGGAACCACCTGGCACCTGTTGGTTCTGCAAGATAGACTCAGCTGTCAGTCGGGCGTTTACCATGCCCAGCATCTCGGACCGTAGCGAGCCACCGCCGCGGACCTCTCCAGTTTTGCAGACCTCTTTTTAACACTGGCAGTAGGTCCGCTGATGCGACAGATGGCTTCAAGTCCTCTGCCGCAGCCGTGGGAACAGGTGTCTCCCATAAGTGACGCCTCACGATCAAATGGTAGGTAGGAGCTGCGTAGCTAGTCATGCAAAGGTGGAAATATTCTTCCAGTGTAGGCTGCAGGCGTTGTACTATTGTCAATTTACGGATGAATACCTTCGAATCCTGTTGTGTATCTCGGCAATGGCTTAACACCCTCGAGGGCGGGCCGTTGTAACTCTCTCCTAGGCCTAGTAGCGTCAAGTCCTATTTAATTTAATAGGCGATCTGCGTGAAATTTTCGCCCACGATAGCGCGGCGGAGATAGCAGGTCGCAACCCAAGTCCCTGAGTCCGCTACGACTTTTGCATGTATGTTTGCCTTCGGGAATGTCTTTGTGAGCCACCCGTAGATGGTATATAACAGTAAGGATCAAGGTTAGTCGACACACCGACTCCTCTGTACGGCGTTGATTAGATAACCCATGCGACTACGGGCCTAGCGGGCTTTACCCTTATCGAGTCGAGTCGTCATGTCTCGAGTGGACGTGGAAGAGACTTTAGAACTTTGAGTTCCAGCAGGTGACGGCATGTTCTGCACCGGAGTATAAATGCCTCAAATCTCAGCGGACGACAAAACACGCTACGACCCCGTTTGCTCATGCGACCTTCCAACTGCACAGTGCACTCATGAAAAGTAAGATGTTGAGAACCGGAATACCAAGCCTCTTCTGCGCGGATGACATCTGGCTTTGTCATTTTCTCGTTTACTCCAACGAGCAGACAGCTTGCGGAATGATGATGCTCGTTAGCTAGTGGAGGGCGCCACTTGAGGAGTTGACCTACCACGCACATTACGCCCGCGGTCGTGCACACAACTGCGTATAGATCTTACGAGTTAGTTCAACAATCGATTAGATTGCAGAGGAGTCGGCCCTCTTGGATAATAGCAAAGCCCAGGCAGGGCGTCTCATCACGTAGTAAATCATGCCTAGGAAGCGGTCTCCCATGTTCGATACTAGAAGCTTAATCGTACTCCTATAGGTGTAGGAACCACAGTTCCGGCACTAACCCCTCTTTCTTGAATGACCGTCGTACGAACGCGCGACTTTTTCGTATTTCCAGAAATAGGTACTTCCTGGTACAGTTCTAGGGGGGCCCCGTCGGTTGGATTATGCCTCGCCAGCATAAGGAAGTGCACGTCCTTTGAGTACAGCTTTGTGGAATTGGTCTTCACCTCCCGAGCTTAGAAATTATTTTATCGTAGGCCTCTAACGCATCTAGGGTTGCGAAATGGCAGTGCCCGGAGGAGCATGACGGGCCTTCATTAAAGCAGTATCGGTGAAGTCCGCCACGATATAGGTTAGGAGTTGACTCATATCGAGCCGTGTCTTGTTTGGTCGGGTCTCACCATCGGTTCTGTCTATCAAATATCGCAGGCAGCTTGTAGAAACTTGGTACTACTGGTTCTATATGGCTGTTAATAAGACGTGGAGCAAGATATTCCACTTAAGTGTGGTTCGCTGTATTGGTCGGAGCTTAGTAAGTAATCGCGGTAGTCTGCCTAAGGCATGCGGCTAGTCCTAAAACAAGGTTTTCATGACTTTAGACGTGCCGGGCGAGTGCTGGTTCGATCACCCGACATGATAACCATCGTAGCTACAGTGCGTTTTTCAGATTCTAGCATGAGTAATCGATACTTAGTCAACATCAAATTCCCACGTCCTCGTCTCACTACTGCAACTCCGAATGTCATCTGTTCGATTCATTATCTTGCAAGGCTTATTTACGCATTTGCAGTTGTCGGTGTACGCGTGTTGATTAGTCCCGCAATACATTTAAAGCTTGGTTGGCCTGGGCGTTGCTGGTCCACCCC
seq00028   AGCGTTGCGTCGGGATGAGCACCGGTCTGGAGCTAGACACGCCAGAATCCTATCATACTATCGATATCTCCACCTAACAGGTTATAGTGGCGGTTGTTAAACAGCCTTAAATTGGGGTAACAATAAACTAGAGGGCGCGACCTCGAGATCTCCCCAATTCGTGCCAGATATCCTGTGAATTAATTTGCCCATGGCCATCCAATTTCGAGTAAAGACTAGGTCGTTCTAGAGAGCCATTCCTACCTTCAAGTGCTCCTTGTTGGAACCACCTGGCACCTGTTGGTTCTGCAAGATAGACTCAGCTGTCAGTCGGGCGTTTACCATGCCCAGCATCTCGGACCGTAGCGAGCCACCGCCGCGGACCTCTCCAGTTTTGCAGACCTCTTTTTAACACTGGCAGTAGGTCCGCTGATGCGACAGATGGCTTCAAGTCCTCTGCCGCAGCCGTGGGAACAGGTGTCTCCCATAAGTGACGACTCACGATCAAATGGTAGGTAGGAGCTGCGTAGCTAGTCATGCAAAGGTGGAAATATTCTTCCAGTGTAGGCTGCAGGCGTTGTACTATTGTCAATTTACGGATGAATACCTTCGAATCCTGTTGTGTATCTCGGCAATGGCTTAACACCCTCGAGGGCGGGCCGTTGTAACTCTCTCCTAGGCCTAGTAGCGTCAAGTCCTATTTAATTTAATAGGCGATCTGCGTGAAATTTTCGCCCACGATAGCGCGGCGGAGATAGCAGGTCGCAACCCAAGTCCCTGAGTCCGCTACGACTTTTGCATGTATGTTTGCCTTCGGGAATGTCTTTGTGAGCCACCCGTAGATGGTATATAACAGTAAGGATCAAGGTTAGTCGACACACCGACTCCTCTGTACGGCGTTGATTAGATAACCCATGCGACTACGGGCCTAGCGGGCTTTACCCTTATCGAGTCGAGTCGTCATGTCTCGAGTGGACGTGGAAGAGACTTTAGAACTTTGAGTTCCAGCAGGTGACGGCATGTTCTGCACCGGAGTATAAATGCCTCAAATCTCAGCGGACGACAAAACACGCTACGACCCCGTTTGCTCATGCGACCTTCCAACTGCACAGTGCACTCATGAAAAGTAAGATGTTGAGAACCGGAATACCAAGCCTCTTCTGCGCGGATGACATCTGGCTTTGTCATTTTCTCGTTTACTCCAACGAGCAGACAGCTTGCGGAATGATGATGCTCGTTAGCTAGTGGAGGGCGCCACTTGAGGAGTTGACCTACCACGCACATTACGCCCGCGGTCGTGCACACACCTGCGTATAGATCTTACGAGTTAGTTCAACAATCGATTAGATTGCAGAGGAGTCGGCCCTCTTGGATAATAGCAAAGCCCAGGCAGGGCGTCTCATCACGTAGTAAATCATGCCTAGGAAGCGGTCTCCCATGTTCGATACTAGAAGCTTAATCGTACTCCTATAGGTGTAGGAACCACAGTTCCGGCACTAACCCCTCTTTCTTGAATGACCGTCGTACGAACGCGCGACTTTTTCGTATTTCCAGAAATAGGTACTTCCTGGTACAGTTCTAGGGGGGCCCCGTCGGTTGGATTATGCCTCGCCAGCATAAGGAAGTGCACGTCCTTTGAGTACAGCTTTGTGGAATTGGTCTTCACCTCCCGAGCTTAGAAATTATTTTATCGTAGGCCTCTAACGCATCTAGGGTTGCGAAATGGCAGTGCCCGGAGGAGCATGACGGGCCTTCATTAAAGCAGTATCGGTGAAGTCCGCCACGATATAGGTTAGGAGTTGACTCATATCGAGCCGTGTCTTGTTTGGTCGGGTCTCACCATCGGTTCTGTCTATCAAATATCGCAGGCAGCTTGTAGAAACTTGGTACTACTGGTTCTATATGGCTGTTAATAAGACGTGGAGCAAGATATTCCACTTAAGTGTGGTTCGCTGTATTGGTCGGAGCTTAGTAAGTAATCGCGGTAGTCTGCCTAAGGCATGCGGCTAGTCCTAAAACAAGGTTTTCATGACTTTAGACGTGCCGGGCGAGTGCTGGTTCGATCACCCGACATGATAACCATCGTAGCTACAGTGCGTTTTTCAGATTCTAGCATGAGTAATCGATACTTAGTCAACATCAAATTCCCACGTCCTCGTCTCACTACTGCAACTCCGAATGTCATCTGTTCGATTCATTATCTTGCAAGGCTTATTTACGCATTTGCAGTTGTCGGTGTACGCGTGTTGATTAGTCCCGCAATACATTTAAAGCTTGGTTGGCCTGGGCGTTGCTGGTCCACCCC
seq00029   AGCGTTGCGTCGGGATGAGCACCGGTCTGGAGCTAGACACGCCAGAATCCTATCATACTATCGATATCTCCACCTAACAGGTTATAGTGGCGGTTGTTAAACAGCCTTAAATTGGGGTAACAATAAACTAGAGGGCGCGACCTCGAGATCTCCCCAATTCGTGCCAGATATCCTGTGAATTAATTTGCCCATGGCCATCCAATTTCGAGTAAAGACTAGGTCGTTCTAGAGAGCCATTCCTACCTTCAAGTGCTCCTTGTTGGAACCACCTGGCACCTGTTGGTTCTGCAAGATAGACTCAGCTGTCAGTCGGGCGTTTACCATGCCCAGCATCTCGGACCGTAGCGAGCCACCGCCGCGGACCTCTCCAGTTTTGCAGACCTCTTTTTAACACTGGCAGTAGGTCCGCTGATGCGACAGATGGCTTCAAGTCCTCTGCCGCAGCCGTGGGAACAGGTGTCTCCCATAAGTGACGACTCACGATCAAATGGTAGGTAGGAGCTGCGTAGCTAGTCATGCAAAGGTGGAAATATTCTTCCAGTGTAGGCTGCAGGCGTTGTACTATTGTCAATTTACGGATGAATACCTTCGAATCCTGTTGTGTATCTCGGCAATGGCTTAACACCCTCGAGGGCGGGCCGTTGTAACTCTCTCCTAGGCCTAGTAGCGTCAAGTCCTATTTAATTTAATAGGCGATCTGCGTGAAATTTTCGCCCACGATAGCGCGGCGGAGATAGCAGGTCGCAACCCAAGTCCCTGAGTCCGCTACGACTTTTGCATGTATGTTTGCCTTCGGGAATGTCTTTGTGAGCCACCCGTAGATGGTATATAACAGTAAGGATCAAGGTTAGTCGACACACCGACTCCTCTGTACGGCGTTGATTAGATAACCCATGCGACTACGGGCCTAGCGGGCTTTACCCTTATCGAGTCGAGTCGTCATGTCTCGAGTGGACGTGGAAGAGACTTTAGAACTTTGAGTTCCAGCAGGTGACGGCATGTTCTGCACCGGAGTATAAATGCCTCAAATCTCAGCGGACGACAAAACACGCTACGACCCCGTTTGCTCATGCGACCTTCCAACTGCACAGTGCACTCATGAAAAGTAAGATGTTGAGAACCGGAATACCAAGCCTCTTCTGCGCGGATGACATCTGGCTTTGTCATTTTCTCGTTTACTCCAACGAGCAGACAGCTTGCGGAATGATGATGCTCGTTAGCTAGTGGAGGGCGCCACTTGAGGAGTTGACCTACCACGCACATTACGCCCGCGGTCGTGCACACACCTGCGTATAGATCTTACGAGTTAGTTCAACAATCGATTAGATTGCAGAGGAGTCGGCCCTCTTGGATAATAGCAAAGCCCAGGCAGGGCGTCTCATCACGTAGTAAATCATGCCTAGGAAGCGGTCTCCCATGTTCGATACTAGAAGCTTAATCGTACTCCTATAGGTGTAGGAACCACAGTTCCGGCACTAACCCCTCTTTCTTGAATGACCGTCGTACGAACGCGCGACTTTTTCGTATTTCCAGAAATAGGTACTTCCTGGTACAGTTCTAGGGGGGCCCCGTCGGTTGGATTATGCCTCGCCAGCATAAGGAAGTGCACGTCCTTTGAGTACAGCTTTGTGGAATTGGTCTTCACCTCCCGAGCTTAGAAATTATTTTATCGTAGGCCTCTAACGCATCTAGGGTTGCGAAATGGCAGTGCCCGGAGGAGCATGACGGGCCTTCATTAAAGCAGTATCGGTGAAGTCCGCCACGATATAGGTTAGGAGTTGACTCATATCGAGCCGTGTCTTGTTTGGTCGGGTCTCACCATCGGTTCTGTCTATCAAATATCGCAGGCAGCTTGTAGAAACTTGGTACTACTGGTTCTATATGGCTGTTAATAAGACGTGGAGCAAGATATTCCACTTAAGTGTGGTTCGCTGTATTGGTCGGAGCTTAGTAAGTAATCGCGGTAGTCTGCCTAAGGCATGCGGCTAGTCCTAAAACAAGGTTTTCATGACTTTAGACGTGCCGGGCGAGTGCTGGTTCGATCACCCGACATGATAACCATCGTAGCTACAGTGCGTTTTTCAGATTCTAGCATGAGTAATCGATACTTAGTCAACATCAAATTCCCACGTCCTCGTCTCACTACTGCAACTCCGAATGTCATCTGTTCGATTCATTATCTTGCAAGGCTTATTTACGCATTTGCAGTTGTCGGTGTACGCGTGTTGATTAGTCCCGCAATACATTTAAAGCTTGGTTGGCCTGGGCGTTGCTGGTCCACCCC
seq00030   AGCGTTGCGTCGGGATGAGCACCGGTCTGGAGCTAGACACGCCAGAATCCTATCATACTATCGATATCTCCACCTAACAGGTTATAGTGGCGGTTGTTAAACAGCCTTAAATTGGGGTAACAATAAACTAGAGGGCGCGACCTCGAGATCTCCCCAATTCGTGCCAGATATCCTGTGAATTAATTTGCCCATGGCCATCCAATTTCGAGTAAAGACTAGGTCGTTCTAGAGAGCCATCCCTACCTTCAAGTGCTCCTTGTTGGAACCACCTGGCACCTGTTGGTTCTGCAAGATAGACTCAGCTGTCAGTCGGGCGTTTACCATGCCCAGCATCTCGGACCGTAGCGAGCCACCGCCGCGGACCTCTCCAGTTTTGCAGACCTCTTTTTAACACTGGCAGTAGGTCCGCTGATGCGACAGATGGCTTCAAGTCCTCTGCTGCAGCCGTGGGAACAGGTGTCTCCCATAAGTGACGACTCACGATCAAATGGTAGGTAGGAGCTGCGTAGCTAGTCATGCAAAGGTGGAAATATTCTTCCAGTGTAGGCTGCAGGCGTTGTACTATTGTCAATTTACGGATGAATACCTTCGAATCCTGTTGTGTATCTCGGCAATGGCTTAACACCCTCGAGGGCGGGCCGTTGTAACTCTCTCCTAGGCCTAGTAGCGTCAAGTCCTATTTAATTTAATAGGCGATCTGCGTGAAATTTTCGCCCACGATAGCGCGGCGGAGATAGCAGGTCGCAACCCAAGTCCCTGAGTCCGCTACGACTTTTGCATGTATGTTTGCCTTCGGGAATGTCTTTGTGAGCCACCCGTAGATGGTATATAACAGTAAGGATCAAGGTTAGTCGACACACCGACTCCTCTGTACGGCGTTGATTAGATAACCCATGCGACTACGGGCCTAGCGGGCTTTACCCTTATCGAGTCGAGTCGTCATGTCTCGAGTGGACGTGGAAGAGACTTTAGAACTTTGAGTTCCAGCAGGTGACGGCATGTTCTGCACCGGAGTATAAATGCCTCAAATCTCAGCGGACGACAAAACACGCTACGACCCCGTTTGCTCATGCGACCTTCCAACTGCACAGTGCACTCATGAAAAGTAAGATGTTGAGAACCGGAATACCAAGCCTCTTCTGCGCGGATGACATCTGGCTTTGTCATTTTCTCGTTTACTCCAACGAGCAGACAGCTTGCGGAATGATGATGCTCGTTAGCTAGTGGAGGGCGCCACTTGAGGAGTTGACCTACCACGCACATTACGCCCGCGGTCGTGCACACAACTGCGTATAGATCTTACGAGTTAGTTCAACAATCGATTAGATTGCAGAGGAGTCGGCCCTCTTGGATAATAGCAAAGCCCAGGCAGGGCGTCTCATCACGTAGTAAATCATGCCTAGGAAGCGGTCTCCCATGTTCGATACTAGAAGCTTAATCGTACTCCTATAGGTGTAGGAACCACAGTTCCGGCACTAACCCCTCTTTCTTGAATGACCGTCGTACGAACGCGCGACTTTTTCGTATTTCCAGAAATAGGTACTTCCTGGTACAGTTCTAGGGGGGCCCCGTCGGTTGGATTATGCCTCGCCAGCATAAGGAAGTGCACGTCCTTTGAGTACAGCTTTGTGGAATTGGTCTTCACCTCCCGAGCTTAGAAATTATTTTATCGTAGGCCTCTAACGCATCTAGGGTTGCGAAATGGCAGTGCCCGGAGGAGCATGACGGGCCTTCATTAAAGCAGTATCGGTGAAGTCCGCCACGATATAGGTTAGGAGTTGACTCATATCGAGCCGTGTCTTGTTTGGTCGGGTCTCACCATCGGTTCTGTCTATCAAATATCGCAGGCAGCTTGTAGAAACTTGGTACTACTGGTTCTATATGGCTGTTAATAAGACGTGGAGCAAGATATTCCACTTAAGTGTGGTTCGCTGTATTGGTCGGAGCTTAGTAAGTAATCGCGGTAGTCTGCCTAAGGCATGCGGCTAGTCCTAAAACAAGGTTTTCATGACTTTAGACGTGCCGGGCGAGTGCTGGTTCGATCACCCGACATGATAACCATCGTAGCTACAGTGCGTTTTTCAGATTCTAGCATGAGTAATCGATACTTAGTCAACATCAAATTCCCACGTCCTCGTCTCACTACTGCAACTCCGAATGTCATCTGTTCGATTCATTATCTTGCAAGGCTTATTTACGCATTTGCAGTTGTCGGTGTACGCGTGTTGATTAGTCCCGCAATACATTTAAAGCTTGGTTGGCCTGGGCGTTGCTGGTCCACCCC
seq00031   AGCGTTGCGTCGGGATGAGCACCGGTCTGGAGCTAGACACGCCAGAATCCTATCATACTATCGATATCTCCACCTAACAGGTTATAGTGGCGGTTGTTAAACAGCCTTAAATTGGGGTAACAATAAACTAGAGGGCGCGACCTCGAGATCTCCCCAATTCGTGCCAGATATCCTGTGAATTAATTTGCCCATGGCCATCCAATTTCGAGTAAAGACTAGGTCGTTCTAGAGAGCCATCCCTACCTTCAAGTGCTCCTTGTTGGAACCACCTGGCACCTGTTGGTTCTGCAAGATAGACTCAGCTGTCAGTCGGGCGTTTACCATGCCCAGCATCTCGGACCGTAGCGAGCCACCGCCGCGGACCTCTCCAGTTTTGCAGACCTCTTTTTAACACTGGCAGTAGGTCCGCTGATGCGACAGATGGCTTCAAGTCCTCTGCTGCAGCCGTGGGAACAGGTGTCTCCCATAAGTGACGACTCACGATCAAATGGTAGGTAGGAGCTGCGTAGCTAGTCATGCAAAGGTGGAAATATTCTTCCAGTGTAGGCTGCAGGCGTTGTACTATTGTCAATTTACGGATGAATACCTTCGAATCCTGTTGTGTATCTCGGCAATGGCTTAACACCCTCGAGGGCGGGCCGTTGTAACTCTCTCCTAGGCCTAGTAGCGTCAAGTCCTATTTAATTTAATAGGCTATCTGCGTGAAATTTTCGCCCACGATAGCGCGGCGGAGATAGCAGGTCGCAACCCAAGTCCCTGAGTCCGCTACGACTTTTGCATGTATGTTTGCCTTCGGGAATGTCTTTGTGAGCCACCCGTAGATGGTATATAACAGTAAGGATCAAGGTTAGTCGACACACCGACTCCTCTGTACGGCGTTGATTAGATAACCCATGCGACTACGGGCCTAGCGGGCTTTACCCTTATCGAGTCGAGTCGTCATGTCTCGAGTGGACGTGGAAGAGACTTTAGAACTTTGAGTTCCAGCAGGTGACGGCATGTTCTGCACCGGAGTATAAATGCCTCAAATCTCAGCGGACGACAAAACACGCTACGACCCCGTTTGCTCATGCGACCTTCCAACTGCACAGTGCACTCATGAAAAGTAAGATGTTGAGAACCGGAATACCAAGCCTCTTCTGCGCGGATGACATCTGGCTTTGTCATTTTCTCGTTTACTCCAACGAGCAGACAGCTTGCGGAATGATGATGCTCGTTAGCTAGTGGAGGGCGCCACTTGAGGAGTTGACCTACCACGCACATTACGCCCGCGGTCGTGCACACAACTGCGTATAGATCTTACGAGTTAGTTCAACAATCGATTAGATTGCAGAGGAGTCGGCCCTCTTGGATAATAGCAAAGCCCAGGCAGGGCGTCTCATCACGTAGTAAATCATGCCTAGGAAGCGGTCTCCCATGTTCGATACTAGAAGCTTAATCGTACTCCTATAGGTGTAGGAACCACAGTTCCGGCACTAACCCCTCTTTCTTGAATGACCGTCGTACGAACGCGCGACTTTTTCGTATTTCCAGAAATAGGTACTTCCTGGTACAGTTCTAGGGGGGCCCCGTCGGTTGGATTATGCCTCGCCAGCATAAGGAAGTGCACGTCCTTTGAGTACAGCTTTGTGGAATTGGTCTTCACCTCCCGAGCTTAGAAATTATTTTATCGTAGGCCTCTAACGCATCTAGGGTTGCGAAATGGCAGTGCCCGGAGGAGCATGACGGGCCTTCATTAAAGCAGTATCGGTGAAGTCCGCCACGATATAGGTTAGGAGTTGACTCATATCGAGCCGTGTCTTGTTTGGTCGGGTCTCACCATCGGTTCTGTCTATCAAATATCGCAGGCAGCTTGTAGAAACTTGGTACTACTGGTTCTATATGGCTGTTAATAAGACGTGGAGCAAGATATTCCACTTAAGTGTGGTTCGCTGTATTGGTCGGAGCTTAGTAAGTAATCGCGGTAGTCTGCCTAAGGCATGCGGCTAGTCCTAAAACAAGGTTTTCATGACTTTAGACGTGCCGGGCGAGTGCTGGTTCGATCACCCGACATGATAACCATCGTAGCTACAGTGCGTTTTTCAGATTCTAGCATGAGTAATCGATACTTAGTCAACATCAAATTCCCACGTCCTCGTCTCACTACTGCAACTCCGAATGTCATCTGTTCGATTCATTATCTTGCAAGGCTTATTTACGCATTTGCAGTTGTCGGTGTACGCGTGTTGATTAGTCCCGCAATACATTTAAAGCTTGGTTGGCCTGGGCGTTGCTGGTCCACCCC
seq00032   AGCGTTGCGTCGGGATGAGCACCGGTCTGGAGCTAGACACGCCAGAATCCTATCATACTATCGATATCTCCACCTAACAGGTTATAGTGGCGGTTGTTAAACAGCCTTAAATTGGGGTAACAATAAACTAGAGGGCGCGACCTCGAGATCTCCCCAATTCGTGCCAGATATCCTGTGAATTAATTTGCCCATGGCCATCCAATTTCGAGTAAAGACTAGGTCGTTCTAGAGAGCCATCCCTACCTTCAAGTGCTCCTTGTTGGAACCACCTGGCACCTGTTGGTTCTGCAAGATAGACTCAGCTGTCAGTCGGGCGTTTACCATGCCCAGCATCTCGGACCGTAGCGAGCCACCGCCGCGGACCTCTCCAGTTTTGCAGACCTCTTTTTAACACTGGCAGTAGGTCCGCTGATGCGACAGATGGCTTCAAGTCCTCTGCTGCAGCCGTGGGAACAGGTGTCTCCCATAAGTGACGACTCACGATCAAATGGTAGGTAGGAGCTGCGTAGCTAGTCATGCAAAGGTGGAAATATTCTTCCAGTGTAGGCTGCAGGCGTTGTACTATTGTCAATTTACGGATGAATACCTTCGAATCCTGTTGTGTATCTCGGCAATGGCTTAACACCCTCGAGGGCGGGCCGTTGTAACTCTCTCCTAGGCCTAGTAGCGTCAAGTCCTATTTAATTTAATAGGCGATCTGCGTGAAATTTTCGCCCACGATAGCGCGGCGGAGATAGCAGGTCGCAACCCAAGTCCCTGAGTCCGCTACGACTTTTGCATGTATGTTTGCCTTCGGGAATGTCTTTGTGAGCCACCCGTAGATGGTATATAACAGTAAGGATCAAGGTTAGTCGACACACCGACTCCTCTGTACGGCGTTGATTAGATAACCCATGCGACTACGGGCCTAGCGGGCTTTACCCTTATCGAGTCGAGTCGTCATGTCTCGAGTGGACGTGGAAGAGACTTTAGAACTTTGAGTTCCAGCAGGTGACGGCATGTTCTGCACCGGAGTATAAATGCCTCAAATCTCAGCGGACGACAAAACACGCTACGACCCCGTTTGCTCATGCGACCTTCCAACTGCACAGTGCACTCATGAAAAGTAAGATGTTGAGAACCGGAATACCAAGCCTCTTCTGCGCGGATGACATCTGGCTTTGTCATTTTCTCGTTTACTCCAACGAGCAGACAGCTTGCGGAATGATGATGCTCGTTAGCTAGTGGAGGGCGCCACTTGAGGAGTTGACCTACCACGCACATTACGCCCGCGGTCGTGCACACAACTGCGTATAGATCTTACGAGTTAGTTCAACAATCGATTAGATTGCAGAGGAGTCGGCCCTCTTGGATAATAGCAAAGCCCAGGCAGGGCGTCTCATCACGTAGTAAATCATGCCTAGGAAGCGGTCTCCCATGTTCGATACTAGAAGCTTAATCGTACTCCTATAGGTGTAGGAACCACAGTTCCGGCACTAACCCCTCTTTCTTGAATGACCGTCGTACGAACGCGCGACTTTTTCGTATTTCCAGAAATAGGTACTTCCTGGTACAGTTCTAGGGGGGCCCCGTCGGTTGGATTATGCCTCGCCAGCATAAGGAAGTGCACGTCCTTTGAGTACAGCTTTGTGGAATTGGTCTTCACCTCCCGAGCTTAGAAATTATTTTATCGTAGGCCTCTAACGCATCTAGGGTTGCGAAATGGCAGTGCCCGGAGGAGCATGACGGGCCTTCATTAAAGCAGTATCGGTGAAGTCCGCCACGATATAGGTTAGGAGTTGACTCATATCGAGCCGTGTCTTGTTTGGTCGGGTCTCACCATCGGTTCTGTCTATCAAATATCGCAGGCAGCTTGTAGAAACTTGGTACTACTGGTTCTATATGGCTGTTAATAAGACGTGGAGCAAGATATTCCACTTAAGTGTGGTTCGCTGTATTGGTCGGAGCTTAGTAAGTAATCGCGGTAGTCTGCCTAAGGCATGCGGCTAGTCCTAAAACAAGGTTTTCATGACTTTAGACGTGCCGGGCGAGTGCTGGTTCGATCACCCGACATGATAACCATCGTAGCTACAGTGCGTTTTTCAGATTCTAGCATGAGTAATCGATACTTAGTCAACATCAAATTCCCACGTCCTCGTCTCACTACTGCAACTCCGAATGTCATCTGTTCGATTCATTATCTTGCAAGGCTTATTTACGCATTTGCAGTTGTCGGTGTACGCGTGTTGATTAGTCCCGCAATACATTTAAAGCTTGGTTGGCCTGGGCGTTGCTGGTCCACCCC
seq00033   AGCGTTGCGTCGGGATGAGCACCGGTCTGGAGCTAGACACGCCAGAATCCTATCATACTATCGATATCTCCACCTAACAGGTTATAGTGGCGGTTGTTAAACAGCCTTAAATTGGGGTAACAATAAACTAGAGGGCGCGGCCTCGACATCTCCCCAATTCGTGCCAGATATCCTGTGAATTAATTTGCCCATGGCCATCCAATTTCGAGTAAAGACTAGGTCGTTCTAGAGAGCCATCCCTACCTTCAAGTGCTCCTTGTTGGAACCACCTGGCACCTGTTGGTTCTGCAAGATAGACTCAGCTGTCAGTCGGGCGTTTACCATGCCCAGCATCTCGGACCGTAGCGAGCCACCGCCGCGGACCTCTCCAGTTTTGCAGACCTCTTTTTAACACTGGCAGTAGGTCCGCTGATGCGACAGATGGCTTCAAGTCCTCTGCTGCAGCCGTGGGAACAGGTGTCTCCCATAAGTGACGACTCACGATCAAATGGTAGGTAGGAGCTGCGTAGCTAGTCATGCAAAGGTGGAAATATTCTTCCAGTGTAGGCTGCAGGCGTTGTACTATTGTCAATTTACGGATGAATACCTTCGAATCCTGTTGTGTATCTCGGCAATGGCTTAACACCCTCGAGGGCGGGCCGTTGTAACTCTCTCCTAGGCCTAGTAGCGTCAAGTCCTATTTAATTTAATAGGCGATCTGCGTGAAATTTTCGCCCACGATAGCGCGGCGGAGATAGCAGGTCGCAACCCAAGTCCCTGAGTCCGCTACGACTTTTGCATGTATGTTTGCCTTCGGGAATGTCTTTGTGAGCCACCCGTAGATGGTATATAACAGTAAGGATCAAGGTTAGTCGACACACCGACTCCTCTGTACGGCGTTGATTAGATAACCCATGCGACTACGGGCCTAGCGGGCTTTACCCTTATCGAGTCGAGTCGTCATGTCTCGAGTGGACGTGGAAGAGACTTTAGAACTTTGAGTTCCAGCAGGTGACGGCATGTTCTGCACCGGAGTATAAATGCCTCAAATCTCAGCGGACGACAAAACACGCTACGACCCCGTTTGCTCATGCGACCTTCCAACTGCACAGTGCACTCATGAAAAGTAAGATGTTGAGAACCGGAATACCAAGCCTCTTCTGCGCGGATGACATCTGGCTTTGTCATTTTCTCGTTTACTCCAACGAGCAGACAGCTTGCGGAATGATGATGCTCGTTAGCTAGTGGAGGGCGCCACTTGAGGAGTTGACCTACCACGCACATTACGCCCGCGGTCGTGCACACAACTGCGTATAGATCTTACGAGTTAGTTCAACAATCGATTAGATTGCAGAGGAGTCGGCCCTCTTGGATAATAGCAAAGCCCAGGCAGGGCGTCTCATCACGTAGTAAATCATGCCTAGGAAGCGGTCTCCCATGTTCGATACTAGAAGCTTAATCGTACTCCTATAGGTGTAGGAACCACAGTTCCGGCACTAACCCCTCTTTCTTGAATGACCGTCGTACGAACGCGCGACTTTTTCGTATTTCCAGAAATAGGTACTTCCTGGTACAGTTCTAGGGGGGCCCCGTCGGTTGGATTATGCCTCGCCAGCATAAGGAAGTGCTCGTCCTTTGAGTACAGCTTTGTGGAATTGGTCTTCACCTCCCGAGCTTAGAAATTATTTTATCGTAGGCCTCTAACGCATCTAGGGTTGCGAAATGGCAGTGCCCGGAGGAGCATGACGGGCCTTCATTAAAGCAGTATCGGTGAAGTCCGCCACGATATAGGTTAGGAGTTGACTCATATCGAGCCGTGTCTTGTTTGGTCGGGTCTCACCATCGGTTCTGTCTATCAAATATCGCAGGCAGCTTGTAGAAACTTGGTACTACTGGTTCTATATGGCTGTTAATAAGACGTGGAGCAAGATATTCCACTTAAGTGTGGTTCGCTGTATTGGTCGGAGCTTAGTAAGTAATCGCGGTAGTCTGCCTAAGGCATGCGGCTAGTCCTAAAACAAGGTTTTCATGACTTTAGACGTGCCGGGCGAGTGCTGGTTCGATCACCCGACATGATAACCATCGTAGCTACAGTGCGTTTTTCAGATTCTAGCATGAGTAATCGATACTTAGTCAACATCAAATTCCCACGTCCTCGTCTCACTACTGCAACTCCGAATGTCATCTGTTCGATTCATTATCTTGCAAGGCTTATTTACGCATTTGCAGTTGTCGGTGTACGCGTGTTGATTAGTCCCGCAATACATTTAAAGCTTGGTTGGCCTGGGCGTTGCTGGTCCACCCC
