# Supplementary material for: How Good Are Indirect Tests at Detecting Recombination in Human mtDNA?
Source: G3 (Bethesda). 2013 Jul 1;3(7):1095–104. doi: 10.1534/g3.113.006510 (PMC3704238; doi:10.1534/g3.113.006510)
Supplement: Supporting Information [file supp_g3.113.006510_FileS2.gz › SequenceData/mtDNA_ratehet&popgrowth/0/3rdbase/Infiles/0_30-new.txt]

33 2284
seq00001   CTCATTATTTCCCAGGCCATTGACACGATTCCAATGCCTACAGATGTACTATCGAGGGACAGTTACTCCGTATGTGACTCTCCCTTCTCCTTATGCGACTGAGAGCTCAGGCAATGTAAGGGACGTCCGGATACCCAGAACCGGACGTGCGAATGAGACTCATGCTCGATCGGCTCAGTCAAGCTGGCACTGCCCGTACTCATTTGGGCGAACACCCCGCTTGGGTCGATAAGAATATGAATTCAGTTAGTCTAAGAATTTCTCCCCTTCATGGTGCTCCGCCTCATCGGCGGCCATCCGGCCTGTGGACATGCTTACGGGCGTTCGGACCTACATCACGAAGAACAGTTGTGAACACAGGTCGGCGTCGGAGATCAAGTAACCTATTGCCACACTCAGCTTGTCTCTTGGGCTTTAACTCAAGTTCTCGAAACAATCCTTCGCATCGCCTTTGACTGATAGAATAGTTATTTAGGCCTCCCCAGTCGTAAGTCGGAGAGACTCGTTCGTCAAATTGTACCTTAGTCTGGGAGAGTAGGTTGTAGTCAGCTCTATTCCGTTGTGATTCGGATCACCGTTATTGCGGATTAACACCGTCGATACTGCATGCGTCATGTCTCAGACTCTACGGCGAAACGTGGACCGTCTTCGGCACCATGAGATGATAGCGACGAATTGCCTTGTCTCGTAGGCGCACCTCTTCGTACGCATATATTAGTTAGGGCCCATAATGAGCCTGCCTGTGCAAGTACTACTGCCGAGATCCACCTGATATGCCCTAAGGCAGAGCACAACATACAATGTTTCACGCAAGCAAACGATGAATTACCGTTGCCAACTCTGCATCTCCACACTTATTTAGGCCACGCGTTGAAGGGCCCCTAAGGCGACCTAAAGCGGCTTTGTTGGGTAACGATGAGGTGTGGTTTCTAGTCTTGTTCATTTGGTATAATCCCGCCCCATGATCTGGTAGCGAATTGGGGGGTACAGAGACGGGGACAAGGGCGTCTCAACCCTTTCAGGACGCCGTCTGTAACGAAGTCTATATTACACGCTTACAAATTGTCGGTTACGGTTAGGATAAGTCTCGTAGGCACCAACATTTTATCTTAAGCAACTTTAAGGGGTGATCAGATGGACCACCTGGCGCGCCTAAACACGAAGACCGATGAGGCTAAAGCACCCACATTTTATTACACGAAGTATGGTACAGCGATCGCATCTGCTCCTATTAATGAGGGCGAAGATCTCTTCCCATGCCTCTTCGCATCGAGCATGGGGCGGCCAGAATCTGTTAGTTGCAGACACGGGCGTCGAAGTTTCTGCAGTTGTCTGACGGCTGATTCACAGTATTATACTGGAGTCGGTGCTGCAAAGTAATCCCGCAATCGGAGGTGAGTTCGTTGGAGTCGGTGAATAGAGGGGCTATTATGAACCCGCCACCCGTGGCAACCGGATAGCGGACGTTATTTGAAATACCGAGTCCATAACTTCACAGAGCCTCTGGACTGTCCCCTACATCGCGCCATACACCATGGGGGCTTGTCACTTGTAAACACTGCGCACCATCACTGACCTCCCGATCGTGTAAAACACTGTCGCAACGATCCGCTGCATGTAAGAAAGCGTACCTTGTAGTGGGTGATCATTAAATATGACGTGGAGCGCACGCAGCATTCGGCAATTGGGGCGTCATGGAGTATGCGGCGGGAGGAGCAGAGGGAGAACTAAGAGGGCCCCCGCCTATACCGTAAAAGCCTCCCAGCCATCACTGCCGGCTCCGGGAAGGGTTCTACTTACGTTAGTGATGAGCGCTGAGCAGGAATATAGACACCCACCATAGCCGAGAGCTCGAGGTAGGTGTGACGCGGAGCCCTGGCTAATTTGGTTTTACGACCACATCAGAGGCGACAGCAAAGACGCCGCCGACACCCGAAATAGGGCTTAAAGCCAGTAGGCTAGAACGCCAATGATATTCATGAACGGTTAAAAGGCTTCGGTAAACTCTATGGTCTATATGTTCAGGCCGAGCCCTAAGGCGCTTCCATGGGATAAAGCCTCCGTATTATCGCTTCGACCTCGATCTCAAAAAGAGTATGGGGTTGGCATAAGACAGACAGGACGAGATTGACTACTGAACGTTGCTCCAGAGAGGGTCGCTGGAGGGTAGGCAGTAATAAGGTGACCATCTGGTCATGTCGCCTATTCAGACTACCGGAGCGAGGATCATTACACTTCGGTCCTTGCTAGGGTTCCAGTTGGCTCCCAATCCTTTGCTAATGCA
seq00002   CTCATTATTTCCCAGGCCATTGACACGATTCCAATGCCTACAGATGTACTATCGAGGGACAGTTACTCCGTATGTGACTCTCCCTTCTCCTTATGCGACTGAGAGCTCAGGCAATGTAAGGGACGTCCGGATACCCAGAACCGGACGTGCGAATGAGACTCATGCTCGATCGGCTCAGTCAAGCTGGCACTGCCCGTACTCATTTGGGCGAACACCCCGCTTGGGTCGATAAGAATATGAATTCAGTTAGTCTAAGAATTTCTCCCCTTCATGGTGCTCCGCCTCATCGGCGGCCATCCGGCCTGTGGACATGCTTACGGGCGTTCGGACCTACATCACGAAGAACAGTTGTGAACACAGGTCGGCGTCGGAGATCAAGTAACCTATTGCCACACTCAGCTTGTCTCTTGGGCTTTAACTCAAGTTCTCGAAACAATCCTTCGCATCGCCTTTGACTGATAGAATAGTTATTTAGGCCTCCCCAGTCGTAAGTCGGAGAGACTCGTTCGTCAAATTGTACCTTAGTCTGGGAGAGTAGGTTGTAGTCAGCTCTATTCCGTTGTGATTCGGATCACCGTTATTGCGGATTAACACCGTCGATACTGCATGCGTCATGTCTCAGACTCTACGGCGAAACGTGGACCGTCTTCGGCACCATGAGATGATAGCGACGAATTGCCTTGTCTCGTAGGCGCACCTCTTCGTACGCATATATTAGTTAGGGCCCATAATGAGCCTGCCTGTGCAAGTACTACTGCCGAGATCCACCTGATATGCCCTAAGGCAGAGCACAACATACAATGTTTCACGCAAGCAAACGATGAATTACCGTTGCCAACTCTGCATCTCCACACTTATTTAGGCCACGCGTTGAAGGGCCCCTAAGGCGACCTAAAGCGGCTTTGTTGGGTAACGATGAGGTGTGGTTTCTAGTCTTGTTCATTTGGTATAATCCCGCCCCATGATCTGGTAGCGAATTGGGGGGTACAGAGACGGGGACAAGGGCGTCTCAACCCTTTCAGGACGCCGTCTGTAACGAAGTCTATATTACACGCTTACAAATTGTCGGTTACGGTTAGGATAAGTCTCGTAGGCACCAACATTTTATCTTAAGCAACTTTAAGGGGTGATCAGATGGACCACCTGGCGCGCCTAAACACGAAGACCGATGAGGCTAAAGCACCCACATTTTATTACACGAAGTATGGTACAGCGATCGCATCTGCTCCTATTAATGAGGGCGAAGATCTCTTCCCATGCCTCTTCGCATCGAGCATGGGGCGGCCAGAATCTGTTAGTTGCAGACACGGGCGTCGAAGTTTCTGCAGTTGTCTGACGGCTGATTCACAGTATTATACTGGAGTCGGTGCTGCAAAGTAATCCCGCAATCGGAGGTGAGTTCGTTGGAGTCGGTGAATAGAGGGGCTATTATGAACCCGCCACCCGTGGCAACCGGATAGCGGACGTTATTTGAAATACCGAGTCCATAACTTCACAGAGCCTCTGGACTGTCCCCTACATCGCGCCATACACCATGGGGGCTTGTCACTTGTAAACACTGCGCACCATCACTGACCTCCCGATCGTGTAAAACACTGTCGCAACGATCCGCTGCATGTAAGAAAGCGTACCTTGTAGTGGGTGATCATTAAATATGACGTGGAGCGCACGCAGCATTCGGCAATTGGGGCGTCATGGAGTATGCGGCGGGAGGAGCAGAGGGAGAACTAAGAGGGCCCCCGCCTATACCGTAAAAGCCTCCCAGCCATCACTGCCGGCTCCGGGAAGGGTTCTACTTACGTTAGTGATGAGCGCTGAGCAGGAATATAGACACCCACCATAGCCGAGAGCTCGAGGTAGGTGTGACGCGGAGCCCTGGCTAATTTGGTTTTACGACCACATCAGAGGCGACAGCAAAGACGCCGCCGACACCCGAAATAGGGCTTAAAGCCAGTAGGCTAGAACGCCAATGATATTCATGAACGGTTAAAAGGCTTCGGTAAACTCTATGGTCTATATGTTCAGGCCGAGCCCTAAGGCGCTTCCATGGGATAAAGCCTCCGTATTATCGCTTCGACCTCGATCTCAAAAAGAGTATGGGGTTGGCATAAGACAGACAGGACGAGATTGACTACTGAACGTTGCTCCAGAGAGGGTCGCTGGAGGGTAGGCAGTAATAAGGTGACCATCTGGTCATGTCGCCTATTCAGACTACCGGAGCGAGGATCATTACACTTCGGTCCTTGCTAGGGTTCCAGTTGGCTCCCAATCCTTTGCTAATGCA
seq00003   CTCATTATTTCCCAGGCCATTGACACGATTCCAATGCCTACAGATGTACTATCGAGGGACAGTTACTCCGTATGTGACTCTCCCTTCTCCTTATGCGACTGAGAGCTCAGGCAATGTAAGGGACGTCCGGATACCCAGAACCGGACGTGCGAATGAGACTCATGCTCGATCGGCTCAGTCAAGCTGGCACTGCCCGTACTCATTTGGGCGAACACCCCGCTTGGGTCGATAAGAATATGAATTCAGTTAGTCTAAGAATTTCTCCCCTTCATGGTGCTCCGCCTCATCGGCGGCCATCCGGCCTGTGGACATGCTTACGGGCGTTCGGACCTACATCACGAAGAACAGTTGTGAACACAGGTCGGCGTCGGAGATCAAGTAACCTATTGCCACACTCAGCTTGTCTCTTGGGCTTTAACTCAAGTTCTCGAAACAATCCTTCGCATCGCCTTTGACTGATAGAATAGTTATTTAGGCCTCCCCAGTCGTAAGTCGGAGAGACTCGTTCGTCAAATTGTACCTTAGTCTGGGAGAGTAGGTTGTAGTCAGCTCTATTCCGTTGTGATTCGGATCACCGTTATTGCGGATTAACACCGTCGATACTGCATGCGTCATGTCTCAGACTCTACGGCGAAACGTGGACCGTCTTCGGCACCATGAGATGATAGCGACGAATTGCCTTGTCTCGTAGGCGCACCTCTTCGTACGCATATATTAGTTAGGGCCCATAATGAGCCTGCCTGTGCAAGTACTACTGCCGAGATCCACCTGATATGCCCTAAGGCAGAGCACAACATACAATGTTTCACGCAAGCAAACGATGAATTACCGTTGCCAACTCTGCATCTCCACACTTATTTAGGCCACGCGTTGAAGGGCCCCTAAGGCGACCTAAAGCGGCTTTGTTGGGTAACGATGAGGTGTGGTTTCTAGTCTTGTTCATTTGGTATAATCCCGCCCCATGATCTGGTAGCGAATTGGGGGGTACAGAGACGGGGACAAGGGCGTCTCAACCCTTTCAGGACGCCGTCTGTAACGAAGTCTATATTACACGCTTACAAATTGTCGGTTACGGTTAGGATAAGTCTCGTAGGCACCAACATTTTATCTTAAGCAACTTTAAGGGGTGATCAGATGGACCACCTGGCGCGCCTAAACACGAAGACCGATGAGGCTAAAGCACCCACATTTTATTACACGAAGTATGGTACAGCGATCGCATCTGCTCCTATTAATGAGGGCGAAGATCTCTTCCCATGCCTCTTCGCATCGAGCATGGGGCGGCCAGAATCTGTTAGTTGCAGACACGGGCGTCGAAGTTTCTGCAGTTGTCTGACGGCTGATTCACAGTATTATACTGGAGTCGGTGCTGCAAAGTAATCCCGCAATCGGAGGTGAGTTCGTTGGAGTCGGTGAATAGAGGGGCTATTATGAACCCGCCACCCGTGGCAACCGGATAGCGGACGTTATTTGAAATACCGAGTCCATAACTTCACAGAGCCTCTGGACTGTCCCCTACATCGCGCCATACACCATGGGGGCTTGTCACTTGTAAACACTGCGCACCATCACTGACCTCCCGATCGTGTAAAACACTGTCGCAACGATCCGCTGCATGTAAGAAAGCGTACCTTGTAGTGGGTGATCATTAAATATGACGTGGAGCGCACGCAGCATTCGGCAATTGGGGCGTCATGGAGTATGCGGCGGGAGGAGCAGAGGGAGAACTAAGAGGGCCCCCGCCTATACCGTAAAAGCCTCCCAGCCATCACTGCCGGCTCCGGGAAGGGTTCTACTTACGTTAGTGATGAGCGCTGAGCAGGAATATAGACACCCACCATAGCCGAGAGCTCGAGGTAGGTGTGACGCGGAGCCCTGGCTAATTTGGTTTTACGACCACATCAGAGGCGACAGCAAAGACGCCGCCGACACCCGAAATAGGGCTTAAAGCCAGTAGGCTAGAACGCCAATGATATTCATGAACGGTTAAAAGGCTTCGGTAAACTCTATGGTCTATATGTTCAGGCCGAGCCCTAAGGCGCTTCCATGGGATAAAGCCTCCGTATTATCGCTTCGACCTCGATCTCAAAAAGAGTATGGGGTTGGCATAAGACAGACAGGACGAGATTGACTACTGAACGTTGCTCCAGAGAGGGTCGCTGGAGGGTAGGCAGTAATAAGGTGACCATCTGGTCATGTCGCCTATTCAGACTACCGGAGCGAGGATCATTACACTTCGGTCCTTGCTAGGGTTCCAGTTGGCTCCCAATCCTTTGCTAATGCA
seq00004   CTCATTATTTCCCAGGCCATTGACACGATTCCAATGCCTACAGATGTACTATCGAGGGACAGTTACTCCGTATGTGACTCTCCCTTCTCCTTATGCGACTGAGAGCTCAGGCAATGTAAGGGACGTCCGGATACCCAGAACCGGACGTGCGAATGAGACTCATGCTCGATCGGCTCAGTCAAGCTGGCACTGCCCGTACTCATTTGGGCGAACACCCCGCTTGGGTCGATAAGAATATGAATTCAGTTAGTCTAAGAATTTCTCCCCTTCATGGTGCTCCGCCTCATCGGCGGCCATCCGGCCTGTGGACATGCTTACGGGCGTTCGGACCTACATCACGAAGAACAGTTGTGAACACAGGTCGGCGTCGGAGATCAAGTAACCTATTGCCACACTCAGCTTGTCTCTTGGGCTTTAACTCAAGTTCTCGAAACAATCCTTCGCATCGCCTTTGACTGATAGAATAGTTATTTAGGCCTCCCCAGTCGTAAGTCGGAGAGACTCGTTCGTCAAATTGTACCTTAGTCTGGGAGAGTAGGTTGTAGTCAGCTCTATTCCGTTGTGATTCGGATCACCGTTATTGCGGATTAACACCGTCGATACTGCATGCGTCATGTCTCAGACTCTACGGCGAAACGTGGACCGTCTTCGGCACCATGAGATGATAGCGACGAATTGCCTTGTCTCGTAGGCGCACCTCTTCGTACGCATATATTAGTTAGGGCCCATAATGAGCCTGCCTGTGCAAGTACTACTGCCGAGATCCACCTGATATGCCCTAAGGCAGAGCACAACATACAATGTTTCACGCAAGCAAACGATGAATTACCGTTGCCAACTCTGCATCTCCACACTTATTTAGGCCACGCGTTGAAGGGCCCCTAAGGCGACCTAAAGCGGCTTTGTTGGGTAACGATGAGGTGTGGTTTCTAGTCTTGTTCATTTGGTATAATCCCGCCCCATGATCTGGTAGCGAATTGGGGGGTACAGAGACGGGGACAAGGGCGTCTCAACCCTTTCAGGACGCCGTCTGTAACGAAGTCTATATTACACGCTTACAAATTGTCGGTTACGGTTAGGATAAGTCTCGTAGGCACCAACATTTTATCTTAAGCAACTTTAAGGGGTGATCAGATGGACCACCTGGCGCGCCTAAACACGAAGACCGATGAGGCTAAAGCACCCACATTTTATTACACGAAGTATGGTACAGCGATCGCATCTGCTCCTATTAATGAGGGCGAAGATCTCTTCCCATGCCTCTTCGCATCGAGCATGGGGCGGCCAGAATCTGTTAGTTGCAGACACGGGCGTCGAAGTTTCTGCAGTTGTCTGACGGCTGATTCACAGTATTATACTGGAGTCGGTGCTGCAAAGTAATCCCGCAATCGGAGGTGAGTTCGTTGGAGTCGGTGAATAGAGGGGCTATTATGAACCCGCCACCCGTGGCAACTGGATAGCGGACGTTATTTGAAATACCGAGTCCATAACTTCACAGAGCCTCTGGACTGTCCCCTACATCGCGCCATACACCATGGGGGCTTGTCACTTGTAAACACTGCGCACCATCACTGACCTCCCGATCGTGTAAAACACTGTCGCAACGATCCGCTGCATGTAAGAAAGCGTACCTTGTAGTGGGTGATCATTAAATATGACGTGGAGCGCACGCAGCATTCGGCAATTGGGGCGTCATGGAGTATGCGGCGGGAGGAGCAGAGGGAGAACTAAGAGGGCCCCCGCCTATACCGTAAAAGCCTCCCAGCCATCACTGCCGGCTCCGGGAAGGGTTCTACTTACGTTAGTGATGAGCGCTGAGCAGGAATATAGACACCCACCATAGCCGAGAGCTCGAGGTAGGTGTGACGCGGAGCCCTGGCTAATTTGGTTTTACGACCACATCAGAGGCGACAGCAAAGACGCCGCCGACACCCGAAATAGGGCTTAAAGCCAGTAGGCTAGAACGCCAATGATATTCATGAACGGTTAAAAGGCTTCGGTAAACTCTATGGTCTATATGTTCAGGCCGAGCCCTAAGGCGCTTCCATGGGATAAAGCCTCCGTATTATCGCTTCGACCTCGATCTCAAAAAGAGTATGGGGTTGGCATAAGACAGACAGGACGAGATTGACTACTGAACGTTGCTCCAGAGAGGGTCGCTGGAGGGTAGGCAGTAATAAGGTGACCATCTGGTCATGTCGCCTATTCAGACTACCGGAGCGAGGATCATTACACTTCGGTCCTTGCTAGGGTTCCAGTTGGCTCCCAATCCTTTGCTAATGCA
seq00005   CTCATTATTTCCCAGGCCATTGACACGATTCCAATGCCTACAGATGTACTATCGAGGGACAGTTACTCCGTATGTGACTCTCCCTTCTCCTTATGCGACTGAGAGCTCAGGCAATGTAAGGGACGTCCGGATACCCAGAACCGGACGTGCGAATGAGACTCATGCTCGATCGGCTCAGTCAAGCTGGCACTGCCCGTACTCATTTGGGCGAACACCCCGCTTGGGTCGATAAGAATATGAATTCAGTTAGTCTAAGAATTTCTCCCCTTCATGGTGCTCCGCCTCATCGGCGGCCATCCGGCCTGTGGACATGCTTACGGGCGTTCGGACCTACATCACGAAGAACAGTTGTGAACACAGGTCGGCGTCGGAGATCAAGTAACCTATTGCCACACTCAGCTTGTCTCTTGGGCTTTAACTCAAGTTCTCGAAACAATCCTTCGCATCGCCTTTGACTGATAGAATAGTTATTTAGGCCTCCCCAGTCGTAAGTCGGAGAGACTCGTTCGTCAAATTGTACCTTAGTCTGGGAGAGTAGGTTGTAGTCAGCTCTATTCCGTTGTGATTCGGATCACCGTTATTGCGGATTAACACCGTCGATACTGCATGCGTCATGTCTCAGACTCTACGGCGAAACGTGGACCGTCTTCGGCACCATGAGATGATAGCGACGAATTGCCTTGTCTCGTAGGCGCACCTCTTCGTACGCATATATTAGTTAGGGCCCATAATGAGCCTGCCTGTGCAAGTACTACTGCCGAGATCCACCTGATATGCCCTAAGGCAGAGCACAACATACAATGTTTCACGCAAGCAAACGATGAATTACCGTTGCCAACTCTGCATCTCCACACTTATTTAGGCCACGCGTTGGAGGGCCCCTAAGGCGACCTAAAGCGGCTTTGTTGGGTAACGATGAGGTGTGGTTTCTAGTCTTGTTCATTTGGTATAATCCCGCCCCATGATCTGGTAGCGAATTGGGGGGTACAGAGACGGGGACAAGGGCGTCTCAACCCTTTCAGGACGCCGTCTGTAACGAAGTCTATATTACACGCTTACAAATTGTCGGTTACGGTTAGGATAAGTCTCGTAGGCACCAACATTTTATCTTAAGCAACTTTAAGGGGTGATCAGATGGACCACCTGGCGCGCCTAAACACGAAGACCGATGAGGCTAAAGCACCCACATTTTATTACACGAAGTATGGTACAGCGATCGCATCTGCTCCTATTAATGAGGGCGAAGATCTCTTCCCATGCCTCTTCGCATCGAGCATGGGACGGCCAGAACCTGTTAGTTGCAGACACGGGCGTCGAAGTTTCTGCAGTTGTCTGACGGCTGATTCACAGTATTATACTGGAGTCGGTGCTGCAAAGTAATCCCGCAATCGGAGGTGAGTTCGTTGGAGTCGGTGAATAGAGGGGCTATTATGAACCCGCCACCCGTGGCAACCGGATGGCGGACGTTATTTGAAATACCGAGTCCATAACTTCACAGAGCCTCTGGACTGTCCCCTACATCGCGCCATACACCATGGGGGCTTGTCACTTGTAAACACTGCGCACCATCACTGACCTCCCGATCGTGTAAAACACTGTCGCAACGATCCGCTGCATGTAAGAAAGCGTACCTTGTAGTGGGTGATCAGTAAATATGACGTGGAGCGCACGCAGCATTCGGCAATTGGGGCGTCATGGAGTATGCGGCGGGAGGAGCAGAGGGAGAACTAAGAGGGCCCCCGCCTATACCGTAAAAGCCTCCCAGCCATCACTGCCGGCTCCGGGAAGGGTTCTACTTACGTTAGTGATGAGCGCTGAGCAGGAATATAGACACCCACCATAGCCGAGAGCTCGAGGTAGGTGTGACGCGGAGCCCTGGCTAATTTGGTTTTACGACCACATCAGAGGCGACAGCAAAGACGCCGCCGACACCCGAAATAGGGCTTAAAGCCAGTAGGCTAGAACGCCAATGATATTCATGAACGGTTAAAAGGCTTCGGTAAACTCTATGGTCTATATGTTCAGGCCGAGCCCTAAGGCGCTTCCATGGGATAAAGCCTCCGTATTATCGCTTCGACCTCGATCTCAAAAAGAGTATGGGGTTGGCATAAGACAGACAGGACGATATTGACTACTGAACGTTGCTCCAGAGAGGGTCGCTGGAGGGTAGGCAGTAATAAGGTGACGATCTGGTCATGTCGCCTATTCAGACTACCGGAGCGAGGATCATTACACTTCGGTCCTTGCTAGGGTTCCAGTTGGCTCCCAATCCTTTGCTAATGCA
seq00006   CTCATTATTTCCCAGGCCATTGACACGATTCCAATGCCTACAGATGTACTATCGAGGGACAGTTACTCCGTATGTGACTCTCCCTTCTCCTTATGCGACTGAGAGCTCAGGCAATGTAAGGGACGTCCGGATACCCAGAACCGGACGTGCGAATGAGACTCATGCTCGATCGGCTCAGTCAAGCTGGCACTGCCCGTACTCATTTGGGCGAACACCCCGCTTGGGTCGATAAGAATATGAATTCAGTTAGTCTAAGAATTTCTCCCCTTCATGGTGCTCCGCCTCATCGGCGGCCATCCGGCCTGTGGACATGCTTACGGGCGTTCGGACCTACATCACGAAGAACAGTTGTGAACACAGGTCGGCGTCGGAGATCAAGTAACCTATTGCCACACTCAGCTTGTCTCTTGGGCTTTAACTCAAGTTCTCGAAACAATCCTTCGCATCGCCTTTGACTGATAGAATAGTTATTTAGGCCTCCCCAGTCGTAAGTCGGAGAGACTCGTTCGTCAAATTGTACCTTAGTCTGGGAGAGTAGGTTGTAGTCAGCTCTATTCCGTTGTGATTCGGATCACCGTTATTGCGGATTAACACCGTCGATACTGCATGCGTCATGTCTCAGACTCTACGGCGAAACGTGGACCGTCTTCGGCACCATGAGATGATAGCGACGAATTGCCTTGTCTCGTAGGCGCACCTCTTCGTACGCATATATTAGTTAGGGCCCATAATGAGCCTGCCTGTGCAAGTACTACTGCCGAGATCCACCTGATATGCCCTAAGGCAGAGCACAACATACAATGTTTCACGCAAGCAAACGATGAATTACCGTTGCCAACTCTGCATCTCCACACTTATTTAGGCCACGCGTTGAAGGGCCCCTAAGGCGACCTAAAGCGGCTTTGTTGGGTAACGATGAGGTGTGGTTTCTAGTCTTGTTCATTTGGTATAATCCCGCCCCATGATCTGGTAGCGAATTGGGGGGTACAGAGACGGGGACAAGGGCGTCTCAACCCTTTCAGGACGCCGTCTGTAACGAAGTCTATATTACACGCTTACAAATTGTCGGTTACGGTTAGGATAAGTCTCGTAGGCACCAACATTTTATCTTAAGCAACTTTAAGGGGTGATCAGATGGACCACCTGGCGCGCCTAAACACGAAGACCGATGAGGCTAAAGCACCCACATTTTATTACACGAAGTATGGTACAGCGATCGCATCTGCTCCTATTAATGAGGGCGAAGATCTCTTCCCATGCCTCTTCGCATCGAGCATGGGGCGGCCAGAATCTGTTAGTTGCAGACACGGGCGTCGAAGTTTCTGCAGTTGTCTGACGGCTGATTCACAGTATTATACTGGAGTCGGTGCTGCAAAGTAATCCCGCAATCGGAGGTGAGTTCGTTGGAGTCGGTGAATAGAGGGGCTATTATGAACCCGCCACCCGTGGCAACCGGATAGCGGACGTTATTTGAAATACCGAGTCCATAACTTCACAGAGCCTCTGGACTGTCCCCTACATCGCGCCATACACCATGGGGGCTTGTCACTTGTAAACACTGCGCACCATCACTGACCTCCCGATCGTGTAAAACACTGTCGCAACGATCCGCTGCATGTAAGAAAGCGTACCTTGTAGTGGGTGATCATTAAATATGACGTGGAGCGCACGCAGCATTCGGCAATTGGGGCGTCATGGAGTATGCGGCGGGAGGAGCAGAGGGAGAACTAAGAGGGCCCCCGCCTATACCGTAAAAGCCTCCCAGCCATCACTGCCGGCTCCGGGAAGGGTTCTACTTACGTTAGTGATGAGCGCTGAGCAGGAATATAGACACCCACCATAGCCGAGAGCTCGAGGTAGGTGTGACGCGGAGCCCTGGCTAATTTGGTTTTACGACCACATCAGAGGCGACAGCAAAGACGCCGCCGACACCCGAAATAGGGCTTAAAGCCAGTAGGCTAGAACGCCAATGATATTCATGAACGGTTAAAAGGCTTCGGTAAACTCTATGGTCTATATGTTCAGGCCGAGCCCTAAGGCGCTTCCATGGGATAAAGCCTCCGTATTATCGCTTCGACCTCGATCTCAAAAAGAGTATGGGGTTGGCATAAGACAGACAGGACGAGATTGACTACTGAACGTTGCTCCAGAGAGGGTCGCTGGAGGGTAGGCAGTAATAAGGTGACCATCTGGTCATGTCGCCTATTCAGACTACCGGAGCGAGGATCATTACACTTCGGTCCTTGCTAGGGTTCCAGTTGGCTCCCAATCCTTTGCTAATGCA
seq00007   CTCATTATTTCCCAGGCCATTGACACGATTCCAATGCCTACAGATGTACTATCGAGGGACAGTTACTCCGTATGTGACTCTCCCTTCTCCTTATGCGACTGAGAGCTCAGGCAATGTAAGGGACGTCCGGATACCCAGAACCGGACGTGCGAATGAGACTCATGCTCGATCGGCTCAGTCAAGCTGGCACTGCCCGTACTCATTTGGGCGAACACCCCGCTTGGGTCGATAAGAATATGAATTCAGTTAGTCTAAGAATTTCTCCCCTTCATGGTGCTCCGCCTCATCGGCGGCCATCCGGCCTGTGGACATGCTTACGGGCGTTCGGACCTACATCACGAAGAACAGTTGTGAACACAGGTCGGCGTCGGAGATCAAGTAACCTATTGCCACACTCAGCTTGTCTCTTGGGCTTTAACTCAAGTTCTCGAAACAATCCTTCGCATCGCCTTTGACTGATAGAATAGTTATTTAGGCCTCCCCAGTCGTAAGTCGGAGAGACTCGTTCGTCAAATTGTACCTTAGTCTGGGAGAGTAGGTTGTAGTCAGCTCTATTCCGTTGTGATTCGGATCACCGTTATTGCGGATTAACACCGTCGATACTGCATGCGTCATGTCTCAGACTCTACGGCGAAACGTGGACCGTCTTCGGCACCATGAGATGATAGCGACGAATTGCCTTGTCTCGTAGGCGCACCTCTTCGTACGCATATATTAGTTAGGGCCCATAATGAGCCTGCCTGTGCAAGTACTACTGCCGAGATCCACCTGATATGCCCTAAGGCAGAGCACAACATACAATGTTTCACGCAAGCAAACGATGAATTACCGTTGCCAACTCTGCATCTCCACACTTATTTAGGCCACGCGTTGAAGGGCCCCTAAGGCGACCTAAAGCGGCTTTGTTGGGTAACGATGAGGTGTGGTTTCTAGTCTTGTTCATTTGGTATAATCCCGCCCCATGATCTGGTAGCGAATTGGGGGGTACAGAGACGGGGACAAGGGCGTCTCAACCCTTTCAGGACGCCGTCTGTAACGAAGTCTATATTACACGCTTACAAATTGTCGGTTACGGTTAGGATAAGTCTCGTAGGCACCAACATTTTATCTTAAGCAACTTTAAGGGGTGATCAGATGGACCACCTGGCGCGCCTAAACACGAAGACCGATGAGGCTAAAGCACCCACATTTTATTACACGAAGTATGGTACAGCGATCGCATCTGCTCCTATTAATGAGGGCGAAGATCTCTTCCCATGCCTCTTCGCATCGAGCATGGGGCGGCCAGAATCTGTTAGTTGCAGACACGGGCGTCGAAGTTTCTGCAGTTGTCTGACGGCTGATTCACAGTATTATACTGGAGTCGGTGCTGCAAAGTAATCCCGCAATCGGAGGTGAGTTCGTTGGAGTCGGTGAATAGAGGGGCTATTATGAACCCGCCACCCGTGGCAACCGGATAGCGGACGTTATTTGAAATACCGAGTCCATAACTTCACAGAGCCTCTGGACTGTCCCCTACATCGCGCCATACACCATGGGGGCTTGTCACTTGTAAACACTGCGCACCATCACTGACCTCCCGATCGTGTAAAACACTGTCGCAACGATCCGCTGCATGTAAGAAAGCGTACCTTGTAGTGGGTGATCATTAAATATGACGTGGAGCGCACGCAGCATTCGGCAATTGGGGCGTCATGGAGTATGCGGCGGGAGGAGCAGAGGGAGAACTAAGAGGGCCCCCGCCTATACCGTAAAAGCCTCCCAGCCATCACTGCCGGCTCCGGGAAGGGTTCTACTTACGTTAGTGATGAGCGCTGAGCAGGAATATAGACACCCACCATAGCCGAGAGCTCGAGGTAGGTGTGACGCGGAGCCCTGGCTAATTTGGTTTTACGACCACATCAGAGGCGACAGCAAAGACGCCGCCGACACCCGAAATAGGGCTTAAAGCCAGTAGGCTAGAACGCCAATGATATTCATGAACGGTTAAAAGGCTTCGGTAAACTCTATGGTCTATATGTTCAGGCCGAGCCCTAAGGCGCTTCCATGGGATAAAGCCTCCGTATTATCGCTTCGACCTCGATCTCAAAAAGAGTATGGGGTTGGCATAAGACAGACAGGACGAGATTGACTACTGAACGTTGCTCCAGAGAGGGTCGCTGGAGGGTAGGCAGTAATAAGGTGACCATCTGGTCATGTCGCCTATTCAGACTACCGGAGCGAGGATCATTACACTTCGGTCCTTGCTAGGGTTCCAGTTGGCTCCCAATCCTTTGCTAATGCA
seq00008   CTCATTATTTCCCAGGCCATTGACACGATTCCAATGCCTACAGATGTACTATCGAGGGACAGTTACTCCGTATGTGACTCTCCCTTCTCCTTATGCGACTGAGAGCTCAGGCAATGTAAGGGACGTCCGGATACCCAGAACCGGACGTGCGAATGAGACTCATGCTCGATCGGCTCAGTCAAGCTGGCACTGCCCGTACTCATTTGGGCGAACACCCCGCTTGGGTCGATAAGAATATGAATTCAGTTAGTCTAAGAATTTCTCCCCTTCATGGTGCTCCGCCTCATCGGCGGCCATCCGGCCTGTGGACATGCTTACGGGCGTTCGGACCTACATCACGAAGAACAGTTGTGAACACAGGTCGGCGTCGGAGATCAAGTAACCTATTGCCACACTCAGCTTGTCTCTTGGGCTTTAACTCAAGTTCTCGAAACAATCCTTCGCATCGCCTTTGACTGATAGAATAGTTATTTAGGCCTCCCCAGTCGTAAGTCGGAGAGACTCGTTCGTCAAATTGTACCTTAGTCTGGGAGAGTAGGTTGTAGTCAGCTCTATTCCGTTGTGATTCGGATCACCGTTATTGCGGATTAACACCGTCGATACTGCATGCGTCATGTCTCAGACTCTACGGCGAAACGTGGACCGTCTTCGGCACCATGAGATGATAGCGACGAATTGCCTTGTCTCGTAGGCGCACCTCTTCGTACGCATATATTAGTTAGGGCCCATAATGAGCCTGCCTGTGCAAGTACTACTGCCGAGATCCACCTGATATGCCCTAAGGCAGAGCACAACATACAATGTTTCACGCAAGCAAACGATGAATTACCGTTGCCAACTCTGCATCTCCACACTTATTTAGGCCACGCGTTGAAGGGCCCCTAAGGCGACCTAAAGCGGCTTTGTTGGGTAACGATGAGGTGTGGTTTCTAGTCTTGTTCATTTGGTATAATCCCGCCCCATGATCTGGTAGCGAATTGGGGGGTACAGAGACGGGGACAAGGGCGTCTCAACCCTTTCAGGACGCCGTCTGTAACGAAGTCTATATTACACGCTTACAAATTGTCGGTTACGGTTAGGATAAGTCTCGTAGGCACCAACATTTTATCTTAAGCAACTTTAAGGGGTGATCAGATGGACCACCTGGCGCGCCTAAACACGAAGACCGATGAGGCTAAAGCACCCACATTTTATTACACGAAGTATGGTACAGCGATCGCATCTGCTCCTATTAATGAGGGCGAAGATCTCTTCCCATGCCTCTTCGCATCGAGCATGGGACGGCCAGAAACTGTTAGTTGCAGACACGGGCGTCGAAGTTTCTGCAGTTGTCTGACGGCTGATTCACAGTATTATACTGGAGTCGGTGCTGCAAAGTAATCCCGCAATCGGAGGTGAGTTCGTTGGAGTCGGTGAATAGAGGGGCTATTATGAACCCGCCACCCGTGGCAACCGGATAGCGGACGTTATTTGAAATACCGAGTCCATAACTTCACAGAGCCTCTGGACTGTCCCCTACATCGCGCCATACACCATGGGGGCTTGTCACTTGTAAACACTGCGCACCATCACTGACCTCCCGATCGTGTAAAACACTGTCGCAACGATCCGCTGCATGTAAGAAAGCGTACCTTGTAGTGGGTGATCATTAAATATGACGTGGAGCGCACGCAGCATTCGGCAATTGGGGCGTCATGGAGTATGCGGCGGGAGGAGCAGAGGGAGAACTAAGAGGGCCCCCGCCTATACCGTAAAAGCCTCCCAGCCATCACTGCCGGCTCCGGGAAGGGTTCTACTTACGTTAGTGATGAGCGCTGAGCAGGAATATAGACACCCACCATAGCCGAGAGCTCGAGGTAGGTGTGACGCGGAGCCCTGGCTAATTTGGTTTTACGACCACATCAGAGGCGACAGCAAAGACGCCGCCGACACCCGAAATAGGGCTTAAAGCCAGTAGGCTAGAACGCCAATGATATTCATGAACGGTTAAAAGGCTTCGGTAAACTCTATGGTCTATATGTTCAGGCCGAGCCCTAAGGCGCTTCCATGGGATAAAGCCTCCGTATTATCGCTTCGACCTCGATCTCAAAAAGAGTATGGGGTTGGCATAAGACAGACAGGACGAGATTGACTACTGAACGTTGCTCCAGAGAGGGTCGCTGGAGGGTAGGCAGTAATAAGGTGACCATCTGGTCATGTCGCCTATTCAGACTACCGGAGCGAGGATCATTACACTTCGGTCCTTGCTAGGGTTCCAGTTGGCTCCCAATCCTTTGCTAATGCA
seq00009   CTCATTATTTCCCAGGCCATTGACACGATTCCAATGCCTACAGATGTACTATCGAGGGACAGTTACTCCGTATGTGACTCTCCCTTCTCCTTATGCGACTGAGAGCTCAGGCAATGTAAGGGACGTCCGGATACCCAGAACCGGACGTGCGAATGAGACTCATGCTCGATCGGCTCAGTCAAGCTGGCACTGCCCGTACTCATTTGGGCGAACACCCCGCTTGGGTCGATAAGAATATGAATTCAGTTAGTCTAAGAATTTCTCCCCTTCATGGTGCTCCGCCTCATCGGCGGCCATCCGGCCTGTGGACATGCTTACGGGCGTTCGGACCTACATCACGAAGAACAGTTGTGAACACAGGTCGGCGTCGGAGATCAAGTAACCTATTGCCACACTCAGCTTGTCTCTTGGGCTTTAACTCAAGTTCTCGAAACAATCCTTCGCATCGCCTTTGACTGATAGAATAGTTATTTAGGCCTCCCCAGTCGTAAGTCGGAGAGACTCGTTCGTCAAATTGTACCTTAGTCTGGGAGAGTAGGTTGTAGTCAGCTCTATTCCGTTGTGATTCGGATCACCGTTATTGCGGATTAACACCGTCGATACTGCATGCGTCATGTCTCAGACTCTACGGCGAAACGTGGACCGTCTTCGGCACCATGAGATGATAGCGACGAATTGCCTTGTCTCGTAGGCGCACCTCTTCGTACGCATATATTAGTTAGGGCCCATAATGAGCCTGCCTGTGCAAGTACTACTGCCGAGATCCACCTGATATGCCCTAAGGCAGAGCACAACATACAATGTTTCACGCAAGCAAACGATGAATTACCGTTGCCAACTCTGCATCTCCACACTTATTTAGGCCACGCGTTGAAGGGCCCCTAAGGCGACCTAAAGCGGCTTTGTTGGGTAACGATGAGGTGTGGTTTCTAGTCTTGTTCATTTGGTATAATCCCGCCCCATGATCTGGTAGCGAATTGGGGGGTACAGAGACGGGGACAAGGGCGTCTCAACCCTTTCAGGACGCCGTCTGTAACGAAGTCTATATTACACGCTTACAAATTGTCGGTTACGGTTAGGATAAGTCTCGTAGGCACCAACATTTTATCTTAAGCAACTTTAAGGGGTGATCAGATGGACCACCTGGCGCGCCTAAACACGAAGACCGATGAGGCTAAAGCACCCACATTTTATTACACGAAGTATGGTACAGCGATCGCATCTGCTCCTATTAATGAGGGCGAAGATCTCTTCCCATGCCTCTTCGCATCGAGCATGGGACGGCCAGAAACTGTTAGTTGCAGACACGGGCGTCGAAGTTTCTGCAGTTGTCTGACGGCTGATTCACAGTATTATACTGGAGTCGGTGCTGCAAAGTAATCCCGCAATCGGAGGTGAGTTCGTTGGAGTCGGTGAATAGAGGGGCTATTATGAACCCGCCACCCGTGGCAACCGGATAGCGGACGTTATTTGAAATACCGAGTCCATAACTTCACAGAGCCTCTGGACTGTCCCCTACATCGCGCCATACACCATGGGGGCTTGTCACTTGTAAACACTGCGCACCATCACTGACCTCCCGATCGTGTAAAACACTGTCGCAACGATCCGCTGCATGTAAGAAAGCGTACCTTGTAGTGGGTGATCATTAAATATGACGTGGAGCGCACGCAGCATTCGGCAATTGGGGCGTCATGGAGTATGCGGCGGGAGGAGCAGAGGGAGAACTAAGAGGGCCCCCGCCTATACCGTAAAAGCCTCCCAGCCATCACTGCCGGCTCCGGGAAGGGTTCTACTTACGTTAGTGATGAGCGCTGAGCAGGAATATAGACACCCACCATAGCCGAGAGCTCGAGGTAGGTGTGACGCGGAGCCCTGGCTAATTTGGTTTTACGACCACATCAGAGGCGACAGCAAAGACGCCGCCGACACCCGAAATAGGGCTTAAAGCCAGTAGGCTAGAACGCCAATGATATTCATGAACGGTTAAAAGGCTTCGGTAAACTCTATGGTCTATATGTTCAGGCCGAGCCCTAAGGCGCTTCCATGGGATAAAGCCTCCGTATTATCGCTTCGACCTCGATCTCAAAAAGAGTATGGGGTTGGCATAAGACAGACAGGACGAGATTGACTACTGAACGTTGCTCCAGAGAGGGTCGCTGGAGGGTAGGCAGTAATAAGGTGACCATCTGGTCATGTCGCCTATTCAGACTACCGGAGCGAGGATCATTACACTTCGGTCCTTGCTAGGGTTCCAGTTGGCTCCCAATCCTTTGCTAATGCA
seq00010   CTCATTATTTCCCAGGCCATTGACACGATTCCAATGCCTACAGATGTACTATCGAGGGACAGTTACTCCGTATGTGACTCTCCCTTCTCCTTATGCGACTGAGAGCTCAGGCAATGTAAGGGACGTCCGGATACCCAGAACCGGACGTGCGAATGAGACTCATGCTCGATCGGCTCAGTCAAGCTGGCACTGCCCGTACTCATTTGGGCGAACACCCCGCTTGGGTCGATAAGAATATGAATTCAGTTAGTCTAAGAATTTCTCCCCTTCATGGTGCTCCGCCTCATCGGCGGCCATCCGGCCTGTGGACATGCTTACGGGCGTTCGGACCTACATCACGAAGAACAGTTGTGAACACAGGTCGGCGTCGGAGATCAAGTAACCTATTGCCACACTCAGCTTGTCTCTTGGGCTTTAACTCAAGTTCTCGAAACAATCCTTCGCATCGCCTTTGACTGATAGAATAGTTATTTAGGCCTCCCCAGTCGTAAGTCGGAGAGACTCGTTCGTCAAATTGTACCTTAGTCTGGGAGAGTAGGTTGTAGTCAGCTCTATTCCGTTGTGATTCGGATCACCGTTATTGCGGATTAACACCGTCGATACTGCATGCGTCATGTCTCAGACTCTACGGCGAAACGTGGACCGTCTTCGGCACCATGAGATGATAGCGACGAATTGCCTTGTCTCGTAGGCGCACCTCTTCGTACGCATATATTAGTTAGGGCCCATAATGAGCCTGCCTGTGCAAGTACTACTGCCGAGATCCACCTGATATGCCCTAAGGCAGAGCACAACATACAATGTTTCACGCAAGCAAACGATGAATTACCGTTGCCAACTCTGCATCTCCACACTTATTTAGGCCACGCGTTGAAGGGCCCCTAAGGCGACCTAAAGCGGCTTTGTTGGGTAACGATGAGGTGTGGTTTCTAGTCTTGTTCATTTGGTATAATCCCGCCCCATGATCTGGTAGCGAATTGGGGGGTACAGAGACGGGGACAAGGGCGTCTCAACCCTTTCAGGACGCCGTCTGTAACGAAGTCTATATTACACGCTTACAAATTGTCGGTTACGGTTAGGATAAGTCTCGTAGGCACCAACATTTTATCTTAAGCAACTTTAAGGGGTGATCAGATGGACCACCTGGCGCGCCTAAACACGAAGACCGATGAGGCTAAAGCACCCACATTTTATTACACGAAGTATGGTACAGCGATCGCATCTGCTCCTATTAATGAGGGCGAAGATCTCTTCCCATGCCTCTTCGCATCGAGCATGGGACGGCCAGAAACTGTTAGTTGCAGACACGGGCGTCGAAGTTTCTGCAGTTGTCTGACGGCTGATTCACAGTATTATACTGGAGTCGGTGCTGCAAAGTAATCCCGCAATCGGAGGTGAGTTCGTTGGAGTCGGTGAATAGAGGGGCTATTATGAACCCGCCACCCGTGGCAACCGGATAGCGGACGTTATTTGAAATACCGAGTCCATAACTTCACAGAGCCTCTGGACTGTCCCCTACATCGCGCCATACACCATGGGGGCTTGTCACTTGTAAACACTGCGCACCATCACTGACCTCCCGATCGTGTAAAACACTGTCGCAACGATCCGCTGCATGTAAGAAAGCGTACCTTGTAGTGGGTGATCATTAAATATGACGTGGAGCGCACGCAGCATTCGGCAATTGGGGCGTCATGGAGTATGCGGCGGGAGGAGCAGAGGGAGAACTAAGAGGGCCCCCGCCTATACCGTAAAAGCCTCCCAGCCATCACTGCCGGCTCCGGGAAGGGTTCTACTTACGTTAGTGATGAGCGCTGAGCAGGAATATAGACACCCACCATAGCCGAGAGCTCGAGGTAGGTGTGACGCGGAGCCCTGGCTAATTTGGTTTTACGACCACATCAGAGGCGACAGCAAAGACGCCGCCGACACCCGAAATAGGGCTTAAAGCCAGTAGGCTAGAACGCCAATGATATTCATGAACGGTTAAAAGGCTTCGGTAAACTCTATGGTCTATATGTTCAGGCCGAGCCCTAAGGCGCTTCCATGGGATAAAGCCTCCGTATTATCGCTTCGACCTCGATCTCAAAAAGAGTATGGGGTTGGCATAAGACAGACAGGACGAGATTGACTACTGAACGTTGCTCCAGAGAGGGTCGCTGGAGGGTAGGCAGTAATAAGGTGACCATCTGGTCATGTCGCCTATTCAGACTACCGGAGCGAGGATCATTACACTTCGGTCCTTGCTAGGGTTCCAGTTGGCTCCCAATCCTTTGCTAATGCA
seq00011   CTCATTATTTCCCAGGCCATTGACACGATTCCAATGCCTACAGATGTACTATCGAGGGACAGTTACTCCGTATGTGACTCTCCCTTCTCCTTATGCGACTGAGAGCTCAGGCAATGTAAGGGACGTCCGGATACCCAGAACCGGACGTGCGAATGAGACTCATGCTCGATCGGCTCAGTCAAGCTGGCACTGCCCGTACTCATTTGGGCGAACACCCCGCTTGGGTCGATAAGAATATGAATTCAGTTAGTCTAAGAATTTCTCCCCTTCATGGTGCTCCGCCTCATCGGCGGCCATCCGGCCTGTGGACATGCTTACGGGCGTTCGGACCTACATCACGAAGAACAGTTGTGAACACAGGTCGGCGTCGGAGATCAAGTAACCTATTGCCACACTCAGCTTGTCTCTTGGGCTTTAACTCAAGTTCTCGAAACAATCCTTCGCATCGCCTTTGACTGATAGAATAGTTATTTAGGCCTCCCCAGTCGTAAGTCGGAGAGACTCGTTCGTCAAATTGTACCTTAGTCTGGGAGAGTAGGTTGTAGTCAGCTCTATTCCGTTGTGATTCGGATCACCGTTATTGCGGATTAACACCGTCGATACTGCATGCGTCATGTCTCAGACTCTACGGCGAAACGTGGACCGTCTTCGGCACCATGAGATGATAGCGACGAATTGCCTTGTCTCGTAGGCGCACCTCTTCGTACGCATATATTAGTTAGGGCCCATAATGAGCCTGCCTGTGCAAGTACTACTGCCGAGATCCACCTGATATGCCCTAAGGCAGAGCACAACATACAATGTTTCACGCAAGCAAACGATGAATTACCGTTGCCAACTCTGCATCTCCACACTTATTTAGGCCACGCGTTGAAGGGCCCCTAAGGCGACCTAAAGCGGCTTTGTTGGGTAACGATGAGGTGTGGTTTCTAGTCTTGTTCATTTGGTATAATCCCGCCCCATGATCTGGTAGCGAATTGGGGGGTACAGAGACGGGGACAAGGGCGTCTCAACCCTTTCAGGACGCCGTCTGTAACGAAGTCTATATTACACGCTTACAAATTGTCGGTTACGGTTAGGATAAGTCTCGTAGGCACCAACATTTTATCTTAAGCAACTTTAAGGGGTGATCAGATGGACCACCTGGCGCGCCTAAACACGAAGACCGATGAGGCTAAAGCACCCACATTTTATTACACGAAGTATGGTACAGCGATCGCATCTGCTCCTATTAATGAGGGCGAAGATCTCTTCCCATGCCTCTTCGCATCGAGCATGGGGCGGCCAGAATCTGTTAGTTGCAGACACGGGCGTCGAAGTTTCTGCAGTTGTCTGACGGCTGATTCACAGTATTATACTGGAGTCGGTGCTGCAAAGTAATCCCGCAATCGGAGGTGAGTTCGTTGGAGTCGGTGAATAGAGGGGCTATTATGAACCCGCCACCCGTGGCAACCGGATAGCGGACGTTATTTGAAATACCGAGTCCATAACTTCACAGAGCCTCTGGACTGTCCCCTACATCGCGCCATACACCATGGGGGCTTGTCACTTGTAAACACTGCGCACCATCACTGACCTCCCGATCGTGTAAAACACTGTCGCAACGATCCGCTGCATGTAAGAAAGCGTACCTTGTAGTGGGTGATCATTAAATATGACGTGGAGCGCACGCAGCATTCGGCAATTGGGGCGTCATGGAGTATGCGGCGGGAGGAGCAGAGGGAGAACTAAGAGGGCCCCCGCCTATACCGTAAAAGCCTCCCAGCCATCACTGCCGGCTCCGGGAAGGGTTCTACTTACGTTAGTGATGAGCGCTGAGCAGGAATATAGACACCCACCATAGCCGAGAGCTCGAGGTAGGTGTGACGCGGAGCCCTGGCTAATTTGGTTTTACGACCACATCAGAGGCGACAGCAAAGACGCCGCCGACACCCGAAATAGGGCTTAAAGCCAGTAGGCTAGAACGCCAATGATATTCATGAACGGTTAAAAGGCTTCGGTAAACTCTATGGTCTATATGTTCAGGCCGAGCCCTAAGGCGCTTCCATGGGATAAAGCCTCCGTATTATCGCTTCGACCTCGATCTCAAAAAGAGTATGGGGTTGGCATAAGACAGACAGGACGAGATTGACTACTGAACGTTGCTCCAGAGAGGGTCGCTGGAGGGTAGGCAGTAATAAGGTGACCATCTGGTCATGTCGCCTATTCAGACTACCGGAGCGAGGATCATTACACTTCGGTCCTTGCTAGGGTTCCAGTTGGCTCCCAATCCTTTGCTAATGCA
seq00012   CTCATTATTTCCCAGGCCATTGACACGATTCCAATGCCTACAGATGTACTATCGAGGGACAGTTACTCCGTATGTGACTCTCCCTTCTCCTTATGCGACTGAGAGCTCAGGCAATGTAAGGGACGTCCGGATACCCAGAACCGGACGTGCGAATGAGACTCATGCTCGATCGGCTCAGTCAAGCTGGCACTGCCCGTACTCATTTGGGCGAACACCCCGCTTGGGTCGATAAGAATATGAATTCAGTTAGTCTAAGAATTTCTCCCCTTCATGGTGCTCCGCCTCATCGGCGGCCATCCGGCCTGTGGACATGCTTACGGGCGTTCGGACCTACATCACGAAGAACAGTTGTGAACACAGGTCGGCGTCGGAGATCAAGTAACCTATTGCCACACTCAGCTTGTCTCTTGGGCTTTAACTCAAGTTCTCGAAACAATCCTTCGCATCGCCTTTGACTGATAGAATAGTTATTTAGGCCTCCCCAGTCGTAAGTCGGAGAGACTCGTTCGTCAAATTGTACCTTAGTCTGGGAGAGTAGGTTGTAGTCAGCTCTATTCCGTTGTGATTCGGATCACCGTTATTGCGGATTAACACCGTCGATACTGCATGCGTCATGTCTCAGACTCTACGGCGAAACGTGGACCGTCTTCGGCACCATGAGATGATAGCGACGAATTGCCTTGTCTCGTAGGCGCACCTCTTCGTACGCATATATTAGTTAGGGCCCATAATGAGCCTGCCTGTGCAAGTACTACTGCCGAGATCCACCTGATATGCCCTAAGGCAGAGCACAACATACAATGTTTCACGCAAGCAAACGATGAATTACCGTTGCCAACTCTGCATCTCCACACTTATTTAGGCCACGCGTTGAAGGGCCCCTAAGGCGACCTAAAGCGGCTTTGTTGGGTAACGATGAGGTGTGGTTTCTAGTCTTGTTCATTTGGTATAATCCCGCCCCATGATCTGGTAGCGAATTGGGGGGTACAGAGACGGGGACAAGGGCGTCTCAACCCTTTCAGGACGCCGTCTGTAACGAAGTCTATATTACACGCTTACAAATTGTCGGTTACGGTTAGGATAAGTCTCGTAGGCACCAACATTTTATCTTAAGCAACTTTAAGGGGTGATCAGATGGACCACCTGGCGCGCCTAAACACGAAGACCGATGAGGCTAAAGCACCCACATTTTATTACACGAAGTATGGTACAGCGATCGCATCTGCTCCTATTAATGAGGGCGAAGATCTCTTCCCATGCCTCTTCGCATCGAGCATGGGACGGCCAGAAACTGTTAGTTGCAGACACGGGCGTCGAAGTTTCTGCAGTTGTCTGACGGCTGATTCACAGTATTATACTGGAGTCGGTGCTGCAAAGTAATCCCGCAATCGGAGGTGAGTTCGTTGGAGTCGGTGAATAGAGGGGCTATTATGAACCCGCCACCCGTGGCAACCGGATAGCGGACGTTATTTGAAATACCGAGTCCATAACTTCACAGAGCCTCTGGACTGTCCCCTACATCGCGCCATACACCATGGGGGCTTGTCACTTGTAAACACTGCGCACCATCACTGACCTCCCGATCGTGTAAAACACTGTCGCAACGATCCGCTGCATGTAAGAAAGCGTACCTTGTAGTGGGTGATCATTAAATATGACGTGGAGCGCACGCAGCATTCGGCAATTGGGGCGTCATGGAGTATGCGGCGGGAGGAGCAGAGGGAGAACTAAGAGGGCCCCCGCCTATACCGTAAAAGCCTCCCAGCCATCACTGCCGGCTCCGGGAAGGGTTCTACTTACGTTAGTGATGAGCGCTGAGCAGGAATATAGACACCCACCATAGCCGAGAGCTCGAGGTAGGTGTGACGCGGAGCCCTGGCTAATTTGGTTTTACGACCACATCAGAGGCGACAGCAAAGACGCCGCCGACACCCGAAATAGGGCTTAAAGCCAGTAGGCTAGAACGCCAATGATATTCATGAACGGTTAAAAGGCTTCGGTAAACTCTATGGTCTATATGTTCAGGCCGAGCCCTAAGGCGCTTCCATGGGATAAAGCCTCCGTATTATCGCTTCGACCTCGATCTCAAAAAGAGTATGGGGTTGGCATAAGACAGACAGGACGAGATTGACTACTGAACGTTGCTCCAGAGAGGGTCGCTGGAGGGTAGGCAGTAATAAGGTGACCATCTGGTCATGTCGCCTATTCAGACTACCGGAGCGAGGATCATTACACTTCGGTCCTTGCTAGGGTTCCAGTTGGCTCCCAATCCTTTGCTAATGCA
seq00013   CTCATTATTTCCCAGGCCATTGACACGATTCCAATGCCTACAGATGTACTATCGAGGGACAGTTACTCCGTATGTGACTCTCCCTTCTCCTTATGCGACTGAGAGCTCAGGCAATGTAAGGGACGTCCGGATACCCAGAACCGGACGTGCGAATGAGACTCATGCTCGATCGGCTCAGTCAAGCTGGCACTGCCCGTACTCATTTGGGCGAACACCCCGCTTGGGTCGATAAGAATATGAATTCAGTTAGTCTAAGAATTTCTCCCCTTCATGGTGCTCCGCCTCATCGGCGGCCATCCGGCCTGTGGACATGCTTACGGGCGTTCGGACCTACATCACGAAGAACAGTTGTGAACACAGGTCGGCGTCGGAGATCAAGTAACCTATTGCCACACTCAGCTTGTCTCTTGGGCTTTAACTCAAGTTCTCGAAACAATCCTTCGCATCGCCTTTGACTGATAGAATAGTTATTTAGGCCTCCCCAGTCGTAAGTCGGAGAGACTCGTTCGTCAAATTGTACCTTAGTCTGGGAGAGTAGGTTGTAGTCAGCTCTATTCCGTTGTGATTCGGATCACCGTTATTGCGGATTAACACCGTCGATACTGCATGCGTCATGTCTCAGACTCTACGGCGAAACGTGGACCGTCTTCGGCACCATGAGATGATAGCGACGAATTGCCTTGTCTCGTAGGCGCACCTCTTCGTACGCATATATTAGTTAGGGCCCATAATGAGCCTGCCTGTGCAAGTACTACTGCCGAGATCCACCTGATATGCCCTAAGGCAGAGCACAACATACAATGTTTCACGCAAGCAAACGATGAATTACCGTTGCCAACTCTGCATCTCCACACTTATTTAGGCCACGCGTTGGAGGGCCCCTAAGGCGACCTAAAGCGGCTTTGTTGGGTAACGATGAGGTGTGGTTTCTAGTCTTGTTCATTTGGTATAATCCCGCCCCATGATCTGGTAGCGAATTGGGGGGTACAGAGACGGGGACAAGGGCGTCTCAACCCTTTCAGGACGCCGTCTGTAACGAAGTCTATATTACACGCTTACAAATTGTCGGTTACGGTTAGGATAAGTCTCGTAGGCACCAACATTTTATCTTAAGCAACTTTAAGGGGTGATCAGATGGACCACCTGGCGCGCCTAAACACGAAGACCGATGAGGCTAAAGCACCCACATTTTATTACACGAAGTATGGTACAGCGATCGCATCTGCTCCTATTAATGAGGGCGAAGATCTCTTCCCATGCCTCTTCGCATCGAGCATGGGACGGCCAGAACCTGTTAGTTGCAGACACGGGCGTCGAAGTTTCTGCAGTTGTCTGACGGCTGATTCACAGTATTATACTGGAGTCGGTGCTGCAAAGTAATCCCGCAATCGGAGGTGAGTTCGTTGGAGTCGGTGAATAGAGGGGCTATTATGAACCCGCCACCCGTGGCAACCGGATGGCGGACGTTATTTGAAATACCGAGTCCATAACTTCACAGAGCCTCTGGACTGTCCCCTACATCGCGCCATACACCATGGGGGCTTGTCACTTGTAAACACTGCGCCCCATCACTGACCTCCCGATCGTGTAAAACACTGTCGCAACGATCCGCTGCATGTAAGAAAGCGTACCTTGTAGTGGGTGATCAGTAAATATGACGTGGAGCGCACGCAGCATTCGGCAATTGGGGCGTCATGGAGTATGCGGCGGGAGGAGCAGAGGGAGAACTAAGAGGGCCCCCGCCTATACCGTAAAAGCCTCCCAGCCATCACTGCCGGCTCCGGGAAGGGTTCTACTTACGTTAGTGATGAGCGCTGAGCAGGAATATAGACACCCACCATAGCCGAGAGCTCGAGGTAGGTGTGACGCGGAGCCCTGGCTAATTTGGTTTTACGACCACATCAGAGGCGACAGCAAAGACGCCGCCGACACCCGAAATAGGGCTTAAAGCCAGTAGGCTAGAACGCCAATGATATTCATGAACGGTTAAAAGGCTTCGGTAAACTCTATGGTCTATATGTTCAGGCCGAGCCCTAAGGCGCTTCCATGGGATAAAGCCTCCGTATTATCGCTTCGACCTCGATCTCAAAAAGAGTATGGGGTTGGCATAAGACAGACAGGACGATATTGACTACTGAACGTTGCTCCAGAGAGGGTCGCTGGAGGGTAGGCAGTAATAAGGTGACGATCTGGTCATGTCGCCTATTCAGACTACCGGAGCGAGGATCATTACACTTCGGTCCTTGCTAGGGTTCCAGTTGGCTCCCAATCCTTTGCTAATGCA
seq00014   CTCATTATTTCCCAGGCCATTGACACGATTCCAATGCCTACAGATGTACTATCGAGGGACAGTTACTCCGTATGTGACTCTCCCTTCTCCTTATGCGACTGAGAGCTCAGGCAATGTAAGGGACGTCCGGATACCCAGAACCGGACGTGCGAATGAGACTCATGCTCGATCGGCTCAGTCAAGCTGGCACTGCCCGTACTCATTTGGGCGAACACCCCGCTTGGGTCGATAAGAATATGAATTCAGTTAGTCTAAGAATTTCTCCCCTTCATGGTGCTCCGCCTCATCGGCGGCCATCCGGCCTGTGGACATGCTTACGGGCGTTCGGACCTACATCACGAAGAACAGTTGTGAACACAGGTCGGCGTCGGAGATCAAGTAACCTATTGCCACACTCAGCTTGTCTCTTGGGCTTTAACTCAAGTTCTCGAAACAATCCTTCGCATCGCCTTTGACTGATAGAATAGTTATTTAGGCCTCCCCAGTCGTAAGTCGGAGAGACTCGTTCGTCAAATTGTACCTTAGTCTGGGAGAGTAGGTTGTAGTCAGCTCTATTCCGTTGTGATTCGGATCACCGTTATTGCGGATTAACACCGTCGATACTGCATGCGTCATGTCTCAGACTCTACGGCGAAACGTGGACCGTCTTCGGCACCATGAGATGATAGCGACGAATTGCCTTGTCTCGTAGGCGCACCTCTTCGTACGCATATATTAGTTAGGGCCCATAATGAGCCTGCCTGTGCAAGTACTACTGCCGAGATCCACCTGATATGCCCTAAGGCAGAGCACAACATACAATGTTTCACGCAAGCAAACGATGAATTACCGTTGCCAACTCTGCATCTCCACACTTATTTAGGCCACGCGTTGAAGGGCCCCTAAGGCGACCTAAAGCGGCTTTGTTGGGTAACGATGAGGTGTGGTTTCTAGTCTTGTTCATTTGGTATAATCCCGCCCCATGATCTGGTAGCGAATTGGGGGGTACAGAGACGGGGACAAGGGCGTCTCAACCCTTTCAGGACGCCGTCTGTAACGAAGTCTATATTACACGCTTACAAATTGTCGGTTACGGTTAGGATAAGTCTCGTAGGCACCAACATTTTATCTTAAGCAACTTTAAGGGGTGATCAGATGGACCACCTGGCGCGCCTAAACACGAAGACCGATGAGGCTAAAGCACCCACATTTTATTACACGAAGTATGGTACAGCGATCGCATCTGCTCCTATTAATGAGGGCGAAGATCTCTTCCCATGCCTCTTCGCATCGAGCATGGGGCGGCCAGAATCTGTTAGTTGCAGACACGGGCGTCGAAGTTTCTGCAGTTGTCTGACGGCTGATTCACAGTATTATACTGGAGTCGGTGCTGCAAAGTAATCCCGCAATCGGAGGTGAGTTCGTTGGAGTCGGTGAATAGAGGGGCTATTATGAACCCGCCACCCGTGGCAACTGGATAGCGGACGTTATTTGAAATACCGAGTCCATAACTTCACAGAGCCTCTGGACTGTCCCCTACATCGCGCCATACACCATGGGGGCTTGTCACTTGTAAACACTGCGCACCATCACTGACCTCCCGATCGTGTAAAACACTGTCGCAACGATCCGCTGCATGTAAGAAAGCGTACCTTGTAGTGGGTGATCATTAAATATGACGTGGAGCGCACGCAGCATTCGGCAATTGGGGCGTCATGGAGTATGCGGCGGGAGGAGCAGAGGGAGAACTAAGAGGGCCCCCGCCTATACCGTAAAAGCCTCCCAGCCATCACTGCCGGCTCCGGGAAGGGTTCTACTTACGTTAGTGATGAGCGCTGAGCAGGAATATAGACACCCACCATAGCCGAGAGCTCGAGGTAGGTGTGACGCGGAGCCCTGGCTAATTTGGTTTTACGACCACATCAGAGGCGACAGCAAAGACGCCGCCGACACCCGAAATAGGGCTTAAAGCCAGTAGGCTAGAACGCCAATGATATTCATGAACGGTTAAAAGGCTTCGGTAAACTCTATGGTCTATATGTTCAGGCCGAGCCCTAAGGCGCTTCCATGGGATAAAGCCTCCGTATTATCGCTTCGACCTCGATCTCAAAAAGAGTATGGGGTTGGCATAAGACAGACAGGACGAGATTGACTACTGAACGTTGCTCCAGAGAGGGTCGCTGGAGGGTAGGCAGTAATAAGGTGACCATCTGGTCATGTCGCCTATTCAGACTACCGGAGCGAGGATCATTACACTTCGGTCCTTGCTAGGGTTCCAGTTGGCTCCCAATCCTTTGCTAATGCA
seq00015   CTCATTATTTCCCAGGCCATTGACACGATTCCAATGCCTACAGATGTACTATCGAGGGACAGTTACTCCGTATGTGACTCTCCCTTCTCCTTATGCGACTGAGAGCTCAGGCAATGTAAGGGACGTCCGGATACCCAGAACCGGACGTGCGAATGAGACTCATGCTCGATCGGCTCAGTCAAGCTGGCACTGCCCGTACTCATTTGGGCGAACACCCCGCTTGGGTCGATAAGAATATGAATTCAGTTAGTCTAAGAATTTCTCCCCTTCATGGTGCTCCGCCTCATCGGCGGCCATCCGGCCTGTGGACATGCTTACGGGCGTTCGGACCTACATCACGAAGAACAGTTGTGAACACAGGTCGGCGTCGGAGATCAAGTAACCTATTGCCACACTCAGCTTGTCTCTTGGGCTTTAACTCAAGTTCTCGAAACAATCCTTCGCATCGCCTTTGACTGATAGAATAGTTATTTAGGCCTCCCCAGTCGTAAGTCGGAGAGACTCGTTCGTCAAATTGTACCTTAGTCTGGGAGAGTAGGTTGTAGTCAGCTCTATTCCGTTGTGATTCGGATCACCGTTATTGCGGATTAACACCGTCGATACTGCATGCGTCATGTCTCAGACTCTACGGCGAAACGTGGACCGTCTTCGGCACCATGAGATGATAGCGACGAATTGCCTTGTCTCGTAGGCGCACCTCTTCGTACGCATATATTAGTTAGGGCCCATAATGAGCCTGCCTGTGCAAGTACTACTGCCGAGATCCACCTGATATGCCCTAAGGCAGAGCACAACATACAATGTTTCACGCAAGCAAACGATGAATTACCGTTGCCAACTCTGCATCTCCACACTTATTTAGGCCACGCGTTGAAGGGCCCCTAAGGCGACCTAAAGCGGCTTTGTTGGGTAACGATGAGGTGTGGTTTCTAGTCTTGTTCATTTGGTATAATCCCGCCCCATGATCTGGTAGCGAATTGGGGGGTACAGAGACGGGGACAAGGGCGTCTCAACCCTTTCAGGACGCCGTCTGTAACGAAGTCTATATTACACGCTTACAAATTGTCGGTTACGGTTAGGATAAGTCTCGTAGGCACCAACATTTTATCTTAAGCAACTTTAAGGGGTGATCAGATGGACCACCTGGCGCGCCTAAACACGAAGACCGATGAGGCTAAAGCACCCACATTTTATTACACGAAGTATGGTACAGCGATCGCATCTGCTCCTATTAATGAGGGCGAAGATCTCTTCCCATGCCTCTTCGCATCGAGCATGGGGCGGCCAGAATCTGTTAGTTGCAGACACGGGCGTCGAAGTTTCTGCAGTTGTCTGACGGCTGATTCACAGTATTATACTGGAGTCGGTGCTGCAAAGTAATCCCGCAATCGGAGGTGAGTTCGTTGGAGTCGGTGAATAGAGGGGCTATTATGAACCCGCCACCCGTGGCAACCGGATAGCGGACGTTATTTGAAATACCGAGTCCATAACTTCACAGAGCCTCTGGACTGTCCCCTACATCGCGCCATACACCATGGGGGCTTGTCACTTGTAAACACTGCGCACCATCACTGACCTCCCGATCGTGTAAAACACTGTCGCAACGATCCGCTGCATGTAAGAAAGCGTACCTTGTAGTGGGTGATCATTAAATATGACGTGGAGCGCACGCAGCATTCGGCAATTGGGGCGTCATGGAGTATGCGGCGGGAGGAGCAGAGGGAGAACTAAGAGGGCCCCCGCCTATACCGTAAAAGCCTCCCAGCCATCACTGCCGGCTCCGGGAAGGGTTCTACTTACGTTAGTGATGAGCGCTGAGCAGGAATATAGACACCCACCATAGCCGAGAGCTCGAGGTAGGTGTGACGCGGAGCCCTGGCTAATTTGGTTTTACGACCACATCAGAGGCGACAGCAAAGACGCCGCCGACACCCGAAATAGGGCTTAAAGCCAGTAGGCTAGAACGCCAATGATATTCATGAACGGTTAAAAGGCTTCGGTAAACTCTATGGTCTATATGTTCAGGCCGAGCCCTAAGGCGCTTCCATGGGATAAAGCCTCCGTATTATCGCTTCGACCTCGATCTCAAAAAGAGTATGGGGTTGGCATAAGACAGACAGGACGAGATTGACTACTGAACGTTGCTCCAGAGAGGGTCGCTGGAGGGTAGGCAGTAATAAGGTGACCATCTGGTCATGTCGCCTATTCAGACTACCGGAGCGAGGATCATTACACTTCGGTCCTTGCTAGGGTTCCAGTTGGCTCCCAATCCTTTGCTAATGCA
seq00016   CTCATTATTTCCCAGGCCATTGACACGATTCCAATGCCTACAGATGTACTATCGAGGGACAGTTACTCCGTATGTGACTCTCCCTTCTCCTTATGCGACTGAGAGCTCAGGCAATGTAAGGGACGTCCGGATACCCAGAACCGGACGTGCGAATGAGACTCATGCTCGATCGGCTCAGTCAAGCTGGCACTGCCCGTACTCATTTGGGCGAACACCCCGCTTGGGTCGATAAGAATATGAATTCAGTTAGTCTAAGAATTTCTCCCCTTCATGGTGCTCCGCCTCATCGGCGGCCATCCGGCCTGTGGACATGCTTACGGGCGTTCGGACCTACATCACGAAGAACAGTTGTGAACACAGGTCGGCGTCGGAGATCAAGTAACCTATTGCCACACTCAGCTTGTCTCTTGGGCTTTAACTCAAGTTCTCGAAACAATCCTTCGCATCGCCTTTGACTGATAGAATAGTTATTTAGGCCTCCCCAGTCGTAAGTCGGAGAGACTCGTTCGTCAAATTGTACCTTAGTCTGGGAGAGTAGGTTGTAGTCAGCTCTATTCCGTTGTGATTCGGATCACCGTTATTGCGGATTAACACCGTCGATACTGCATGCGTCATGTCTCAGACTCTACGGCGAGACGTGGACCGTCTTCGGCACCATGAGATGATAGCGACGAATTGCCTTGTCTCGTAGGCGCACCTCTTCGTACGCATATATTAGTTAGGGCCCATAATGAGCCTGCCTGTGCAAGTACTACTGCCGAGATCCACCTGATATGCCCTAAGGCAGAGCACAACATACAATGTTTCACGCAAGCAAACGATGAATTACCGTTGCCAACTCTGCATCTCCACACTTATTTAGGCCACGCGTTGAAGGGCCCCTAAGGCGACCTAAAGCGGCTTTGTTGGGTAACGATGAGGTGTGGTTTCTAGTCTTGTTCATTTGGTATAATCCCGCCCCATGATCTGGTAGCGAATTGGGGGGTACAGAGACGGGGACAAGGGCGTATCAACCCTTTCAGGACGCCGTCTGTAACGAAGTCTATATTACACGCTTACAAATTGTCGGTTACGGTTAGGATAAGTCTCGTAGGCACCAACATTTTATCTTAAGCAACTTTAAGGGGTGATCAGATGGACAACCTGGCGCGCCTAAACACGAAGACCGATGAGGCTAAAGCACCCACATTTTATTACACGAAGTATGGTACAGCGATCGCATCTGCTCCTATTAATGAGGGCGAAGATCTCTTCCCATGCCTCTTCGCATCGAGCATGGGACGGCCAGAATCTGTTAGTTGCAGACACGGGCGTCGAAGTTTCTGCAGTTGTCTGACGGCTGATTCACAGTATTATACTGGAGTCGGTGCTGCAAAGTAATCCCGCAATCGGAGGTGAGTTCGTTGGAGTCGGTGAATAGAGGGGCTATTATGAACCCGCCACCCGTGGCAACCGGATAGCGGACGTTATTTGAAATACCGAGTCCATAACTTCACAGAGCCTCTGGACTGTCCCCTACATCGCGCCATACACCATGGGGGCTTGTCACTTGTAAACACTGCGCACCATCACTGACCTCCCGATCGTGTAAAACACTGTCGCAACGATCCGCTGCATGTAAGAAAGCGTACCTTGTAGTGGGTGATCAGTAAATATGACGTGGAGCGCACGCAGCATTCGGCAATTGGGGCGTCATGGAGTATGCGGCGGGAGGAGCAGAGGGAGAACTAAGAGGGCCCCCGCCTATACCGTAAAAGCCTCCCAGCCATCACTGCCGGCTCCGGGAAGGGTTCTACTTACGTTAGTGATGAGCGCTGAGCAGGAATATAGACACCCACCATAGCCGAGAGCTCGAGGTAGGTGTGACGCGGAGCCCTGGCTAATTTGGTTTTACGACCACATCAGAGGCGACAGCAAAGACGCCGCCGACACCCGAAATAGGGCTTAAAGCCAGTAGGCTAGAACGCCAATGATATTCATGAACGGTTAAAAGGCTTCGGTAAACTCTATGGTCTATATGTTCAGGCCGAGCCCTAAGGCGCTTCCATGGGATAAAGCCTCCGTATTATCGCTTCGACCTCGATCTCAAAAAGAGTATGGGGTTGGCATAAGACAGACAGGACGATATTGACTACTGAACGTTGCTCCAGAGAGGGTCGCTGGAGGGTAGGCAGTAATAAGGTGACCATCTGGTCATGTCGCCTATTCAGACTACCGGAGCGAGGATCATTACACTTCGGTCCTTGCTAGGGTTCCAGTTGGCTCCCAATCCTTTGCTAATGCA
seq00017   CTCATTATTTCCCAGGCCATTGACACGATTCCAATGCCTACAGATGTACTATCGAGGGACAGTTACTCCGTATGTGACTCTCCCTTCTCCTTATGCGACTGAGAGCTCAGGCAATGTAAGGGACGTCCGGATACCCAGAACCGGACGTGCGAATGAGACTCATGCTCGATCGGCTCAGTCAAGCTGGCACTGCCCGTACTCATTTGGGCGAACACCCCGCTTGGGTCGATAAGAATATGAATTCAGTTAGTCTAAGAATTTCTCCCCTTCATGGTGCTCCGCCTCATCGGCGGCCATCCGGCCTGTGGACATGCTTACGGGCGTTCGGACCTACATCACGAAGAACAGTTGTGAACACAGGTCGGCGTCGGAGATCAAGTAACCTATTGCCACACTCAGCTTGTCTCTTGGGCTTTAACTCAAGTTCTCGAAACAATCCTTCGCATCGCCTTTGACTGATAGAATAGTTATTTAGGCCTCCCCAGTCGTAAGTCGGAGAGACTCGTTCGTCAAATTGTACCTTAGTCTGGGAGAGTAGGTTGTAGTCAGCTCTATTCCGTTGTGATTCGGATCACCGTTATTGCGGATTAACACCGTCGATACTGCATGCGTCATGTCTCAGACTCTACGGCGAAACGTGGACCGTCTTCGGCACCATGAGATGATAGCGACGAATTGCCTTGTCTCGTAGGCGCACCTCTTCGTACGCATATATTAGTTAGGGCCCATAATGAGCCTGCCTGTGCAAGTACTACTGCCGAGATCCACCTGATATGCCCTAAGGCAGAGCACAACATACAATGTTTCACGCAAGCAAACGATGAATTACCGTTGCCAACTCTGCATCTCCACACTTATTTAGGCCACGCGTTGAAGGGCCCCTAAGGCGACCTAAAGCGGCTTTGTTGGGTAACGATGAGGTGTGGTTTCTAGTCTTGTTCATTTGGTATAATCCCGCCCCATGATCTGGTAGCGAATTGGGGGGTACAGAGACGGGGACAAGGGCGTCTCAACCCTTTCAGGACGCCGTCTGTAACGAAGTCTATATTACACGCTTACAAATTGTCGGTTACGGTTAGGATAAGTCTCGTAGGCACCAACATTTTATCTTAAGCAACTTTAAGGGGTGATCAGATGGACCACCTGGCGCGCCTAAACACGAAGACCGATGAGGCTAAAGCACCCACATTTTATTACACGAAGTATGGTACAGCGATCGCATCTGCTCCTATTAATGAGGGCGAAGATCTCTTCCCATGCCTCTTCGCATCGAGCATGGGGCGGCCAGAATCTGTTAGTTGCAGACACGGGCGTCGAAGTTTCTGCAGTTGTCTGACGGCTGATTCACAGTATTATACTGGAGTCGGTGCTGCAAAGTAATCCCGCAATCGGAGGTGAGTTCGTTGGAGTCGGTGAATAGAGGGGCTATTATGAACCCGCCACCCGTGGCAACCGGATAGCGGACGTTATTTGAAATACCGAGTCCATAACTTCACAGAGCCTCTGGACTGTCCCCTACATCGCGCCATACACCATGGGGGCTTGTCACTTGTAAACACTGCGCACCATCACTGACCTCCCGATCGTGTAAAACACTGTCGCAACGATCCGCTGCATGTAAGAAAGCGTACCTTGTAGTGGGTGATCATTAAATATGACGTGGAGCGCACGCAGCATTCGGCAATTGGGGCGTCATGGAGTATGCGGCGGGAGGAGCAGAGGGAGAACTAAGAGGGCCCCCGCCTATACCGTAAAAGCCTCCCAGCCATCACTGCCGGCTCCGGGAAGGGTTCTACTTACGTTAGTGATGAGCGCTGAGCAGGAATATAGACACCCACCATAGCCGAGAGCTCGAGGTAGGTGTGACGCGGAGCCCTGGCTAATTTGGTTTTACGACCACATCAGAGGCGACAGCAAAGACGCCGCCGACACCCGAAATAGGGCTTAAAGCCAGTAGGCTAGAACGCCAATGATATTCATGAACGGTTAAAAGGCTTCGGTAAACTCTATGGTCTATATGTTCAGGCCGAGCCCTAAGGCGCTTCCATGGGATAAAGCCTCCGTATTATCGCTTCGACCTCGATCTCAAAAAGAGTATGGGGTTGGCATAAGACAGACAGGACGAGATTGACTACTGAACGTTGCTCCAGAGAGGGTCGCTGGAGGGTAGGCAGTAATAAGGTGACCATCTGGTCATGTCGCCTATTCAGACTACCGGAGCGAGGATCATTACACTTCGGTCCTTGCTAGGGTTCCAGTTGGCTCCCAATCCTTTGCTAATGCA
seq00018   CTCATTATTTCCCAGGCCATTGACACGATTCCAATGCCTACAGATGTACTATCGAGGGACAGTTACTCCGTATGTGACTCTCCCTTCTCCTTATGCGACTGAGAGCTCAGGCAATGTAAGGGACGTCCGGATACCCAGAACCGGACGTGCGAATGAGACTCATGCTCGATCGGCTCAGTCAAGCTGGCACTGCCCGTACTCATTTGGGCGAACACCCCGCTTGGGTCGATAAGAATATGAATTCAGTTAGTCTAAGAATTTCTCCCCTTCATGGTGCTCCGCCTCATCGGCGGCCATCCGGCCTGTGGACATGCTTACGGGCGTTCGGACCTACATCACGAAGAACAGTTGTGAACACAGGTCGGCGTCGGAGATCAAGTAACCTATTGCCACACTCAGCTTGTCTCTTGGGCTTTAACTCAAGTTCTCGAAACAATCCTTCGCATCGCCTTTGACTGATAGAATAGTTATTTAGGCCTCCCCAGTCGTAAGTCGGAGAGACTCGTTCGTCAAATTGTACCTTAGTCTGGGAGAGTAGGTTGTAGTCAGCTCTATTCCGTTGTGATTCGGATCACCGTTATTGCGGATTAACACCGTCGATACTGCATGCGTCATGTCTCAGACTCTACGGCGAGACGTGGACCGTCTTCGGCACCATGAGATGATAGCGACGAATTGCCTTGTCTCGTAGGCGCACCTCTTCGTACGCATATATTAGTTAGGGCCCATAATGAGCCTGCCTGTGCAAGTACTACTGCCGAGATCCACCTGATATGCCCTAAGGCAGAGCACAACATACAATGTTTCACGCAAGCAAACGATGAATTACCGTTGCCAACTCTGCATCTCCACACTTATTTAGGCCACGCGTTGAAGGGCCCCTAAGGCGACCTAAAGCGGCTTTGTTGGGTAACGATGAGGTGTGGTTTCTAGTCTTGTTCATTTGGTATAATCCCGCCCCATGATCTGGTAGCGAATTGGGGGGTACAGAGACGGGGACAAGGGCGTATCAACCCTTTCAGGACGCCGTCTGTAACGAAGTCTATATTACACGCTTACAAATTGTCGGTTACGGTTAGGATAAGTCTCGTAGGCACCAACATTTTATCTTAAGCAACTTTAAGGGGTGATCAGATGGACAACCTGGCGCGCCTAAACACGAAGACCGATGAGGCTAAAGCACCCACATTTTATTACACGAAGTATGGTACAGCGATCGCATCTGCTCCTATTAATGAGGGCGAAGATCTCTTCCCATGCCTCTTCGCATCGAGCATGGGACGGCCAGAATCTGTTAGTTGCAGACACGGGCGTCGAAGTTTCTGCAGTTGTCTGACGGCTGATTCACAGTATTATACTGGAGTCGGTGCTGCAAAGTAATCCCGCAATCGGAGGTGAGTTCGTTGGAGTCGGTGAATAGAGGGGCTATTATGAACCCGCCACCCGTGGCAACCGGATAGCGGACGTTATTTGAAATACCGAGTCCATAACTTCACAGAGCCTCTGGACTGTCCCCTACATCGCGCCATACACCATGGGGGCTTGTCACTTGTAAACACTGCGCACCATCACTGACCTCCCGATCGTGTAAAACACTGTCGCAACGATCCGCTGCATGTAAGAAAGCGTACCTTGTAGTGGGTGATCAGTAAATATGACGTGGAGCGCACGCAGCATTCGGCAATTGGGGCGTCATGGAGTATGCGGCGGGAGGAGCAGAGGGAGAACTAAGAGGGCCCCCGCCTATACCGTAAAAGCCTCCCAGCCATCACTGCCGGCTCCGGGAAGGGTTCTACTTACGTTAGTGATGAGCGCTGAGCAGGAATATAGACACCCACCATAGCCGAGAGCTCGAGGTAGGTGTGACGCGGAGCCCTGGCTAATTTGGTTTTACGACCACATCAGAGGCGACAGCAAAGACGCCGCCGACACCCGAAATAGGGCTTAAAGCCAGTAGGCTAGAACGCCAATGATATTCATGAACGGTTAAAAGGCTTCGGTAAACTCTATGGTCTATATGTTCAGGCCGAGCCCTAAGGCGCTTCCATGGGATAAAGCCTCCGTATTATCGCTTCGACCTCGATCTCAAAAAGAGTATGGGGTTGGCATAAGACAGACAGGACGATATTGACTACTGAACGTTGCTCCAGAGAGGGTCGCTGGAGGGTAGGCAGTAATAAGGTGACCATCTGGTCATGTCGCCTATTCAGACTACCGGAGCAAGGATCATTACACTTCGGTCCTTGCTAGGGTTCCAGTTGGCTCCCAATCCTTTGCTAATGCA
seq00019   CTCATTATTTCCCAGGCCATTGACACGATTCCAATGCCTACAGATGTACTATCGAGGGACAGTTACTCCGTATGTGACTCTCCCTTCTCCTTATGCGACTGAGAGCTCAGGCAATGTAAGGGACGTCCGGATACCCAGAACCGGACGTGCGAATGAGACTCATGCTCGATCGGCTCAGTCAAGCTGGCACTGCCCGTACTCATTTGGGCGAACACCCCGCTTGGGTCGATAAGAATATGAATTCAGTTAGTCTAAGAATTTCTCCCCTTCATGGTGCTCCGCCTCATCGGCGGCCATCCGGCCTGTGGACATGCTTACGGGCGTTCGGACCTACATCACGAAGAACAGTTGTGAACACAGGTCGGCGTCGGAGATCAAGTAACCTATTGCCACACTCAGCTTGTCTCTTGGGCTTTAACTCAAGTTCTCGAAACAATCCTTCGCATCGCCTTTGACTGATAGAATAGTTATTTAGGCCTCCCCAGTCGTAAGTCGGAGAGACTCGTTCGTCAAATTGTACCTTAGTCTGGGAGAGTAGGTTGTAGTCAGCTCTATTCCGTTGTGATTCGGATCACCGTTATTGCGGATTAACACCGTCGATACTGCATGCGTCATGTCTCAGACTCTACGGCGAAACGTGGACCGTCTTCGGCACCATGAGATGATAGCGACGAATTGCCTTGTCTCGTAGGCGCACCTCTTCGTACGCATATATTAGTTAGGGCCCATAATGAGCCTGCCTGTGCAAGTACTACTGCCGAGATCCACCTGATATGCCCTAAGGCAGAGCACAACATACAATGTTTCACGCAAGCAAACGATGAATTACCGTTGCCAACTCTGCATCTCCACACTTATTTAGGCCACGCGTTGAAGGGCCCCTAAGGCGACCTAAAGCGGCTTTGTTGGGTAACGATGAGGTGTGGTTTCTAGTCTTGTTCATTTGGTATAATCCCGCCCCATGATCTGGTAGCGAATTGGGGGGTACAGAGACGGGGACAAGGGCGTCTCAACCCTTTCAGGACGCCGTCTGTAACGAAGTCTATATTACACGCTTACAAATTGTCGGTTACGGTTAGGATAAGTCTCGTAGGCACCAACATTTTATCTTAAGCAACTTTAAGGGGTGATCAGATGGACCACCTGGCGCGCCTAAACACGAAGACCGATGAGGCTAAAGCACCCACATTTTATTACACGAAGTATGGTACAGCGATCGCATCTGCTCCTATTAATGAGGGCGAAGATCTCTTCCCATGCCTCTTCGCATCGAGCATGGGGCGGCCAGAATCTGTTAGTTGCAGACACGGGCGTCGAAGTTTCTGCAGTTGTCTGACGGCTGATTCACAGTATTATACTGGAGTCGGTGCTGCAAAGTAATCCCGCAATCGGAGGTGAGTTCGTTGGAGTCGGTGAATAGAGGGGCTATTATGAACCCGCCACCCGTGGCAACTGGATAGCGGACGTTATTTGAAATACCGAGTCCATAACTTCACAGAGCCTCTGGACTGTCCCCTACATCGCGCCATACACCATGGGGGCTTGTCACTTGTAAACACTGCGCACCATCACTGACCTCCCGATCGTGTAAAACACTGTCGCAACGATCCGCTGCATGTAAGAAAGCGTACCTTGTAGTGGGTGATCATTAAATATGACGTGGAGCGCACGCAGCATTCGGCAATTGGGGCGTCATGGAGTATGCGGCGGGAGGAGCAGAGGGAGAACTAAGAGGGCCCCCGCCTATACCGTAAAAGCCTCCCAGCCATCACTGCCGGCTCCGGGAAGGGTTCTACTTACGTTAGTGATGAGCGCTGAGCAGGAATATAGACACCCACCATAGCCGAGAGCTCGAGGTAGGTGTGACGCGGAGCCCTGGCTAATTTGGTTTTACGACCACATCAGAGGCGACAGCAAAGACGCCGCCGACACCCGAAATAGGGCTTAAAGCCAGTAGGCTAGAACGCCAATGATATTCATGAACGGTTAAAAGGCTTCGGTAAACTCTATGGTCTATATGTTCAGGCCGAGCCCTAAGGCGCTTCCATGGGATAAAGCCTCCGTATTATCGCTTCGACCTCGATCTCAAAAAGAGTATGGGGTTGGCATAAGACAGACAGGACGAGATTGACTACTGAACGTTGCTCCAGAGAGGGTCGCTGGAGGGTAGGCAGTAATAAGGTGACCATCTGGTCATGTCGCCTATTCAGACTACCGGAGCGAGGATCATTACACTTCGGTCCTTGCTAGGGTTCCAGTTGGCTCCCAATCCTTTGCTAATGCA
seq00020   CTCATTATTTCCCAGGCCATTGACACGATTCCAATGCCTACAGATGTACTATCGAGGGACAGTTACTCCGTATGTGACTCTCCCTTCTCCTTATGCGACTGAGAGCTCAGGCAATGTAAGGGACGTCCGGATACCCAGAACCGGACGTGCGAATGAGACTCATGCTCGATCGGCTCAGTCAAGCTGGCACTGCCCGTACTCATTTGGGCGAACACCCCGCTTGGGTCGATAAGAATATGAATTCAGTTAGTCTAAGAATTTCTCCCCTTCATGGTGCTCCGCCTCATCGGCGGCCATCCGGCCTGTGGACATGCTTACGGGCGTTCGGACCTACATCACGAAGAACAGTTGTGAACACAGGTCGGCGTCGGAGATCAAGTAACCTATTGCCACACTCAGCTTGTCTCTTGGGCTTTAACTCAAGTTCTCGAAACAATCCTTCGCATCGCCTTTGACTGATAGAATAGTTATTTAGGCCTCCCCAGTCGTAAGTCGGAGAGACTCGTTCGTCAAATTGTACCTTAGTCTGGGAGAGTAGGTTGTAGTCAGCTCTATTCCGTTGTGATTCGGATCACCGTTATTGCGGATTAACACCGTCGATACTGCATGCGTCATGTCTCAGACTCTACGGCGAGACGTGGACCGTCTTCGGCACCATGAGATGATAGCGACGAATTGCCTTGTCTCGTAGGCGCACCTCTTCGTACGCATATATTAGTTAGGGCCCATAATGAGCCTGCCTGTGCAAGTACTACTGCCGAGATCCACCTGATATGCCCTAAGGCAGAGCACAACATACAATGTTTCACGCAAGCAAACGATGAATTACCGTTGCCAACTCTGCATCTCCACACTTATTTAGGCCACGCGTTGAAGGGCCCCTAAGGCGACCTAAAGCGGCTTTGTTGGGTAACGATGAGGTGTGGTTTCTAGTCTTGTTCATTTGGTATAATCCCGCCCCATGATCTGGTAGCGAATTGGGGGGTACAGAGACGGGGACAAGGGCGTATCAACCCTTTCAGGACGCCGTCTGTAACGAAGTCTATATTACACGCTTACAAATTGTCGGTTACGGTTAGGATAAGTCTCGTAGGCACCAACATTTTATCTTAAGCAACTTTAAGGGGTGATCAGATGGACAACCTGGCGCGCCTAAACACGAAGACCGATGAGGCTAAAGCACCCACATTTTATTACACGAAGTATGGTACAGCGATCGCATCTGCTCCTATTAATGAGGGCGAAGATCTCTTCCCATGCCTCTTCGCATCGAGCATGGGACGGCCAGAATCTGTTAGTTGCAGACACGGGCGTCGAAGTTTCTGCAGTTGTCTGACGGCTGATTCACAGTATTATACTGGAGTCGGTGCTGCAAAGTAATCCCGCAATCGGAGGTGAGTTCGTTGGAGTCGGTGAATAGAGGGGCTATTATGAACCCGCCACCCGTGGCAACCGGATAGCGGACGTTATTTGAAATACCGAGTCCATAACTTCACAGAGCCTCTGGACTGTCCCCTACATCGCGCCATACACCATGGGGGCTTGTCACTTGTAAACACTGCGCACCATCACTGACCTCCCGATCGTGTAAAACACTGTCGCAACGATCCGCTGCATGTAAGAAAGCGTACGTTGTAGTGGGTGATCAGTAAATATGACGTGGAGCGCACGCAGCATTCGGCAATTGGGGCGTCATGGAGTATGCGGCGGGAGGAGCAGAGGGAGAACTAAGAGGGCCCCCGCCTATACCGTAAAAGCCTCCCAGCCATCACTGCCGGCTCCGGGAAGGGTTCTACTTACGTTAGTGATGAGCGCTGAGCAGGAATATAGACACCCACCATAGCCGAGAGCTCGAGGTAGGTGTGACGCGGAGCCCTGGCTAATTTGGTTTTACGACCACATCAGAGGCGACAGCAAAGACGCCGCCGACACCCGAAATAGGGCTTAAAGCCAGTAGGCTAGAACGCCAATGATATTCATGAACGGTTAAAAGGCTTCGGTAAACTCTATGGTCTATATGTTCAGGCCGAGCCCTAAGGCGCTTCCATGGGATAAAGCCTCCGTATTATCGCTTCGACCTCGATCTCAAAAAGAGTATGGGGTTGGCATAAGACAGACAGGACGATATTGACTACTGAACGTTGCTCCAGAGAGGGTCGCTGGAGGGTAGGCAGTAATAAGGTGACCATCTGGTCATGTCGCCTATTCAGACTACCGGAGCGAGGATCATTACACTTCGGTCCTTGCTAGGGTTCCAGTTGGCTCCCAATCCTTTGCTAATGCA
seq00021   CTCATTATTTCCCAGGCCATTGACACGATTCCAATGCCTACAGATGTACTATCGAGGGACAGTTACTCCGTATGTGACTCTCCCTTCTCCTTATGCGACTGAGAGCTCAGGCAATGTAAGGGACGTCCGGATACCCAGAACCGGACGTGCGAATGAGACTCATGCTCGATCGGCTCAGTCAAGCTGGCACTGCCCGTACTCATTTGGGCGAACACCCCGCTTGGGTCGATAAGAATATGAATTCAGTTAGTCTAAGAATTTCTCCCCTTCATGGTGCTCCGCCTCATCGGCGGCCATCCGGCCTGTGGACATGCTTACGGGCGTTCGGACCTACATCACGAAGAACAGTTGTGAACACAGGTCGGCGTCGGAGATCAAGTAACCTATTGCCACACTCAGCTTGTCTCTTGGGCTTTAACTCAAGTTCTCGAAACAATCCTTCGCATCGCCTTTGACTGATAGAATAGTTATTTAGGCCTCCCCAGTCGTAAGTCGGAGAGACTCGTTCGTCAAATTGTACCTTAGTCTGGGAGAGTAGGTTGTAGTCAGCTCTATTCCGTTGTGATTCGGATCACCGTTATTGCGGATTAACACCGTCGATACTGCATGCGTCATGTCTCAGACTCTACGGCGAAACGTGGACCGTCTTCGGCACCATGAGATGATAGCGACGAATTGCCTTGTCTCGTAGGCGCACCTCTTCGTACGCATATATTAGTTAGGGCCCATAATGAGCCTGCCTGTGCAAGTACTACTGCCGAGATCCACCTGATATGCCCTAAGGCAGAGCACAACATACAATGTTTCACGCAAGCAAACGATGAATTACCGTTGCCAACTCTGCATCTCCACACTTATTTAGGCCACGCGTTGAAGGGCCCCTAAGGCGACCTAAAGCGGCTTTGTTGGGTAACGATGAGGTGTGGTTTCTAGTCTTGTTCATTTGGTATAATCCCGCCCCATGATCTGGTAGCGAATTGGGGGGTACAGAGACGGGGACAAGGGCGTCTCAACCCTTTCAGGACGCCGTCTGTAACGAAGTCTATATTACACGCTTACAAATTGTCGGTTACGGTTAGGATAAGTCTCGTAGGCACCAACATTTTATCTTAAGCAACTTTAAGGGGTGATCAGATGGACCACCTGGCGCGCCTAAACACGAAGACCGATGAGGCTAAAGCACCCACATTTTATTACACGAAGTATGGTACAGCGATCGCATCTGCTCCTATTAATGAGGGCGAAGATCTCTTCCCATGCCTCTTCGCATCGAGCATGGGGCGGCCAGAATCTGTTAGTTGCAGACACGGGCGTCGAAGTTTCTGCAGTTGTCTGACGGCTGATTCACAGTATTATACTGGAGTCGGTGCTGCAAAGTAATCCCGCAATCGGAGGTGAGTTCGTTGGAGTCGGTGAATAGAGGGGCTATTATGAACCCGCCACCCGTGGCAACTGGATAGCGGACGTTATTTGAAATACCGAGTCCATAACTTCACAGAGCCTCTGGACTGTCCCCTACATCGCGCCATACACCATGGGGGCTTGTCACTTGTAAACACTGCGCACCATCACTGACCTCCCGATCGTGTAAAACACTGTCGCAACGATCCGCTGCATGTAAGAAAGCGTACCTTGTAGTGGGTGATCATTAAATATGACGTGGAGCGCACGCAGCATTCGGCAATTGGGGCGTCATGGAGTATGCGGCGGGAGGAGCAGAGGGAGAACTAAGAGGGCCCCCGCCTATACCGTAAAAGCCTCCCAGCCATCACTGCCGGCTCCGGGAAGGGTTCTACTTACGTTAGTGATGAGCGCTGAGCAGGAATATAGACACCCACCATAGCCGAGAGCTCGAGGTAGGTGTGACGCGGAGCCCTGGCTAATTTGGTTTTACGACCACATCAGAGGCGACAGCAAAGACGCCGCCGACACCCGAAATAGGGCTTAAAGCCAGTAGGCTAGAACGCCAATGATATTCATGAACGGTTAAAAGGCTTCGGTAAACTCTATGGTCTATATGTTCAGGCCGAGCCCTAAGGCGCTTCCATGGGATAAAGCCTCCGTATTATCGCTTCGACCTCGATCTCAAAAAGAGTATGGGGTTGGCATAAGACAGACAGGACGAGATTGACTACTGAACGTTGCTCCAGAGAGGGTCGCTGGAGGGTAGGCAGTAATAAGGTGACCATCTGGTCATGTCGCCTATTCAGACTACCGGAGCGAGGATCATTACACTTCGGTCCTTGCTAGGGTTCCAGTTGGCTCCCAATCCTTTGCTAATGCA
seq00022   CTCATTATTTCCCAGGCCATTGACACGATTCCAATGCCTACAGATGTACTATCGAGGGACAGTTACTCCGTATGTGACTCTCCCTTCTCCTTATGCGACTGAGAGCTCAGGCAATGTAAGGGACGTCCGGATACCCAGAACCGGACGTGCGAATGAGACTCATGCTCGATCGGCTCAGTCAAGCTGGCACTGCCCGTACTCATTTGGGCGAACACCCCGCTTGGGTCGATAAGAATATGAATTCAGTTAGTCTAAGAATTTCTCCCCTTCATGGTGCTCCGCCTCATCGGCGGCCATCCGGCCTGTGGACATGCTTACGGGCGTTCGGACCTACATCACGAAGAACAGTTGTGAACACAGGTCGGCGTCGGAGATCAAGTAACCTATTGCCACACTCAGCTTGTCTCTTGGGCTTTAACTCAAGTTCTCGAAACAATCCTTCGCATCGCCTTTGACTGATAGAATAGTTATTTAGGCCTCCCCAGTCGTAAGTCGGAGAGACTCGTTCGTCAAATTGTACCTTAGTCTGGGAGAGTAGGTTGTAGTCAGCTCTATTCCGTTGTGATTCGGATCACCGTTATTGCGGATTAACACCGTCGATACTGCATGCGTCATGTCTCAGACTCTACGGCGAAACGTGGACCGTCTTCGGCACCATGAGATGATAGCGACGAATTGCCTTGTCTCGTAGGCGCACCTCTTCGTACGCATATATTAGTTAGGGCCCATAATGAGCCTGCCTGTGCAAGTACTACTGCCGAGATCCACCTGATATGCCCTAAGGCAGAGCACAACATACAATGTTTCACGCAAGCAAACGATGAATTACCGTTGCCAACTCTGCATCTCCACACTTATTTAGGCCACGCGTTGAAGGGCCCCTAAGGCGACCTAAAGCGGCTTTGTTGGGTAACGATGAGGTGTGGTTTCTAGTCTTGTTCATTTGGTATAATCCCGCCCCATGATCTGGTAGCGAATTGGGGGGTACAGAGACGGGGACAAGGGCGTCTCAACCCTTTCAGGACGCCGTCTGTAACGAAGTCTATATTACACGCTTACAAATTGTCGGTTACGGTTAGGATAAGTCTCGTAGGCACCAACATTTTATCTTAAGCAACTTTAAGGGGTGATCAGATGGACCACCTGGCGCGCCTAAACACGAAGACCGATGAGGCTAAAGCACCCACATTTTATTACACGAAGTATGGTACAGCGATCGCATCTGCTCCTATTAATGAGGGCGAAGATCTCTTCCCATGCCTCTTCGCATCGAGCATGGGGCGGCCAGAATCTGTTAGTTGCAGACACGGGCGTCGAAGTTTCTGCAGTTGTCTGACGGCTGATTCACAGTATTATACTGGAGTCGGTGCTGCAAAGTAATCCCGCAATCGGAGGTGAGTTCGTTGGAGTCGGTGAATAGAGGGGCTATTATGAACCCGCCACCCGTGGCAACCGGATAGCGGACGTTATTTGAAATACCGAGTCCATAACTTCACAGAGCCTCTGGACTGTCCCCTACATCGCGCCATACACCATGGGGGCTTGTCACTTGTAAACACTGCGCACCATCACTGACCTCCCGATCGTGTAAAACACTGTCGCAACGATCCGCTGCATGTAAGAAAGCGTACCTTGTAGTGGGTGATCATTAAATATGACGTGGAGCGCACGCAGCATTCGGCAATTGGGGCGTCATGGAGTATGCGGCGGGAGGAGCAGAGGGAGAACTAAGAGGGCCCCCGCCTATACCGTAAAAGCCTCCCAGCCATCACTGCCGGCTCCGGGAAGGGTTCTACTTACGTTAGTGATGAGCGCTGAGCAGGAATATAGACACCCACCATAGCCGAGAGCTCGAGGTAGGTGTGACGCGGAGCCCTGGCTAATTTGGTTTTACGACCACATCAGAGGCGACAGCAAAGACGCCGCCGACACCCGAAATAGGGCTTAAAGCCAGTAGGCTAGAACGCCAATGATATTCATGAACGGTTAAAAGGCTTCGGTAAACTCTATGGTCTATATGTTCAGGCCGAGCCCTAAGGCGCTTCCATGGGATAAAGCCTCCGTATTATCGTTTCGACCTCGATCTCAAAAAGAGTATGGGGTTGGCATAAGACAGACAGGACGAGATTGACTACTGAACGTTGCTCCAGAGAGGGTCGCTGGAGGGTAGGCAGTAATAAGGTGACCATCTGGTCATGTCGCCTATTCAGACTACCGGAGCGAGGATCATTACACTTCGGTCCTTGCTAGGGTTCCAGTTGGCTCCCAATCCTTTGCTAATGCA
seq00023   CTCATTATTTCCCAGGCCATTGACACGATTCCAATGCCTACAGATGTACTATCGAGGGACAGTTACTCCGTATGTGACTCTCCCTTCTCCTTATGCGACTGAGAGCTCAGGCAATGTAAGGGACGTCCGGATACCCAGAACCGGACGTGCGAATGAGACTCATGCTCGATCGGCTCAGTCAAGCTGGCACTGCCCGTACTCATTTGGGCGAACACCCCGCTTGGGTCGATAAGAATATGAATTCAGTTAGTCTAAGAATTTCTCCCCTTCATGGTGCTCCGCCTCATCGGCGGCCATCCGGCCTGTGGACATGCTTACGGGCGTTCGGACCTACATCACGAAGAACAGTTGTGAACACAGGTCGGCGTCGGAGATCAAGTAACCTATTGCCACACTCAGCTTGTCTCTTGGGCTTTAACTCAAGTTCTCGAAACAATCCTTCGCATCGCCTTTGACTGATAGAATAGTTATTTAGGCCTCCCCAGTCGTAAGTCGGAGAGACTCGTTCGTCAAATTGTACCTTAGTCTGGGAGAGTAGGTTGTAGTCAGCTCTATTCCGTTGTGATTCGGATCACCGTTATTGCGGATTAACACCGTCGATACTGCATGCGTCATGTCTCAGACTCTACGGCGAAACGTGGACCGTCTTCGGCACCATGAGATGATAGCGACGAATTGCCTTGTCTCGTAGGCGCACCTCTTCGTACGCATATATTAGTTAGGGCCCATAATGAGCCTGCCTGTGCAAGTACTACTGCCGAGATCCACCTGATATGCCCTAAGGCAGAGCACAACATACAATGTTTCACGCAAGCAAACGATGAATTACCGTTGCCAACTCTGCATCTCCACACTTATTTAGGCCACGCGTTGAAGGGCCCCTAAGGCGACCTAAAGCGGCTTTGTTGGGTAACGATGAGGTGTGGTTTCTAGTCTTGTTCATTTGGTATAATCCCGCCCCATGATCTGGTAGCGAATTGGGGGGTACGGAGACGGGGACAAGGGCGTCTCAACCCTTTCAGGACGCCGTCTGTAACGAAGTCTATATTACACGCTTACAAATTGTCGGTTACGGTTAGGATAAGTCTCGTAGGCACCAACATTTTATCTTAAGCAACTTTAAGGGGTGATCAGATGGACCACCTGGCGCGCCTAAACACGAAGACCGATGAGGCTAAAGCACCCACATTTTATTACACGAAGTATGGTACAGCGATCGCATCTGCTCCTATTAATGAGGGCGAAGATCTCTTCCCATGCCTCTTCGCATCGAGCATGGGACGGCCAGAAACTGTTAGTTGCAGACACGGGCGTCGAAGTTTCTGCAGTTGTCTGACGGCTGATTCACAGTATTATACTGGAGTCGGTGCTGCAAAGTAATCCCGCAATCGGAGGTGAGTTCGTTGGAGTCGGTGAATAGAGGGGCTATTATGAACCCGCCACCCGTGGCAACCGGATAGCGGACGTTATTTGAAATACCGAGTCCATAACTTCACAGAGCCTCTGGACTGTCCCCTACATCGCGCCATACACCATGGGGGCTTGTCACTTGTAAACACTGCGCACCATCACTGACCTCCCGATCGTGTAAAACACTGTCGCAACGATCCGCTGCATGTAAGAAAGCGTACCTTGTAGTGGGTGATCATTAAATATGACGTGGAGCGCACGCAGCATTCGGCAATTGGGGCGTCATGGAGTATGCGGCGGGAGGAGCAGAGGGAGAACTAAGAGGGCCCCCGCCTATACCGTAAAAGCCTCCCAGCCATCACTGCCGGCTCCGGGAAGGGTTCTACTTACGTTAGTGATGAGCGCTGAGCAGGAATATAGACACCCACCATAGCCGAGAGCTCGAGGTAGGTGTGACGCGGAGCCCTGGCTAATTTGGTTTTACGACCACATCAGAGGCGACAGCAAAGACGCCGCCGACACCCGAAATAGGGCTTAAAGCCAGTAGGCTAGAACGCCAATGATATTCATGAACGGTTAAAAGGCTTCGGTAAACTCTATGGTCTATATGTTCAGGCCGAGCCCTAAGGCGCTTCCATGGGATAAAGCCTCCGTATTATCGCTTCGACCTCGATCTCAAAAAGAGTATGGGGTTGGCATAAGACAGACAGGACGAGATTGACTACTGAACGTTGCTCCAGAGAGGGTCGCTGGAGGGTAGGCAGTAATAAGGTGACCATCTGGTCATGTCGCCTATTCAGACTACCGGAGCGAGGATCATTACACTTCGGTCCTTGCTAGGGTTCCAGTTGGCTCCCAATCCTTTGCTAATGCA
seq00024   CTCATTATTTCCCAGGCCATTGACACGATTCCAATGCCTACAGATGTACTATCGAGGGACAGTTACTCCGTATGTGACTCTCCCTTCTCCTTATGCGACTGAGAGCTCAGGCAATGTAAGGGACGTCCGGATACCCAGAACCGGACGTGCGAATGAGACTCATGCTCGATCGGCTCAGTCAAGCTGGCACTGCCCGTACTCATTTGGGCGAACACCCCGCTTGGGTCGATAAGAATATGAATTCAGTTAGTCTAAGAATTTCTCCCCTTCATGGTGCTCCGCCTCATCGGCGGCCATCCGGCCTGTGGACATGCTTACGGGCGTTCGGACCTACATCACGAAGAACAGTTGTGAACACAGGTCGGCGTCGGAGATCAAGTAACCTATTGCCACACTCAGCTTGTCTCTTGGGCTTTAACTCAAGTTCTCGAAACAATCCTTCGCATCGCCTTTGACTGATAGAATAGTTATTTAGGCCTCCCCAGTCGTAAGTCGGAGAGACTCGTTCGTCAAATTGTACCTTAGTCTGGGAGAGTAGGTTGTAGTCAGCTCTATTCCGTTGTGATTCGGATCACCGTTATTGCGGATTAACACCGTCGATACTGCATGCGTCATGTCTCAGACTCTACGGCGAAACGTGGACCGTCTTCGGCACCATGAGATGATAGCGACGAATTGCCTTGTCTCGTAGGCGCACCTCTTCGTACGCATATATTAGTTAGGGCCCATAATGAGCCTGCCTGTGCAAGTACTACTGCCGAGATCCACCTGATATGCCCTAAGGCAGAGCACAACATACAATGTTTCACGCAAGCAAACGATGAATTACCGTTGCCAACTCTGCATCTCCACACTTATTTAGGCCACGCGTTGAAGGGCCCCTAAGGCGACCTAAAGCGGCTTTGTTGGGTAACGATGAGGTGTGGTTTCTAGTCTTGTTCATTTGGTATAATCCCGCCCCATGATCTGGTAGCGAATTGGGGGGTACAGAGACGGGGACAAGGGCGTCTCAACCCTTTCAGGACGCCGTCTGTAACGAAGTCTATATTACACGCTTACAAATTGTCGGTTACGGTTAGGATAAGTCTCGTAGGCACCAACATTTTATCTTAAGCAACTTTAAGGGGTGATCAGATGGACCACCTGGCGCGCCTAAACACGAAGACCGATGAGGCTAAAGCACCCACATTTTATTACACGAAGTATGGTACAGCGATCGCATCTGCTCCTATTAATGAGGGCGAAGATCTCTTCCCATGCCTCTTCGCATCGAGCATGGGACGGCCAGAAACTGTTAGTTGCAGACACGGGCGTCGAAGTTTCTGCAGTTGTCTGACGGCTGATTCACAGTATTATACTGGAGTCGGTGCTGCAAAGTAATCCCGCAATCGGAGGTGAGTTCGTTGGAGTCGGTGAATAGAGGGGCTATTATGAACCCGCCACCCGTGGCAACCGGATAGCGGACGTTATTTGAAATACCGAGTCCATAACTTCACAGAGCCTCTGGACTGTCCCCTACATCGCGCCATACACCATGGGGGCTTGTCACTTGTAAACACTGCGCACCATCACTGACCTCCCGATCGTGTAAAACACTGTCGCAACGATCCGCTGCATGTAAGAAAGCGTACCTTGTAGTGGGTGATCATTAAATATGACGTGGAGCGCACGCAGCATTCGGCAATTGGGGCGTCATGGAGTATGCGGCGGGAGGAGCAGAGGGAGAACTAAGAGGGCCCCCGCCTATACCGTAAAAGCCTCCCAGCCATCACTGCCGGCTCCGGGAAGGGTTCTACTTACGTTAGTGATGAGCGCTGAGCAGGAATATAGACACCCACCATAGCCGAGAGCTCGAGGTAGGTGTGACGCGGAGCCCTGGCTAATTTGGTTTTACGACCACATCAGAGGCGACAGCAAAGACGCCGCCGACACCCGAAATAGGGCTTAAAGCCAGTAGGCTAGAACGCCAATGATATTCATGAACGGTTAAAAGGCTTCGGTAAACTCTATGGTCTATATGTTCAGGCCGAGCCCTAAGGCGCTTCCATGGGATAAAGCCTCCGTATTATCGCTTCGACCTCGATCTCAAAAAGAGTATGGGGTTGGCATAAGACAGACAGGACGAGATTGACTACTGAACGTTGCTCCAGAGAGGGTCGCTGGAGGGTAGGCAGTAATAAGGTGACCATCTGGTCATGTCGCCTATTCAGACTACCGGAGCGAGGATCATTACACTTCGGTCCTTGCTAGGGTTCCAGTTGGCTCCCAATCCTTTGCTAATGCA
seq00025   CTCATTATTTCCCAGGCCATTGACACGATTCCAATGCCTACAGATGTACTATCGAGGGACAGTTACTCCGTATGTGACTCTCCCTTCTCCTTATGCGACTGAGAGCTCAGGCAATGTAAGGGACGTCCGGATACCCAGAACCGGACGTGCGAATGAGACTCATGCTCGATCGGCTCAGTCAAGCTGGCACTGCCCGTACTCATTTGGGCGAACACCCCGCTTGGGTCGATAAGAATATGAATTCAGTTAGTCTAAGAATTTCTCCCCTTCATGGTGCTCCGCCTCATCGGCGGCCATCCGGCCTGTGGACATGCTTACGGGCGTTCGGACCTACATCACGAAGAACAGTTGTGAACACAGGTCGGCGTCGGAGATCAAGTAACCTATTGCCACACTCAGCTTGTCTCTTGGGCTTTAACTCAAGTTCTCGAAACAATCCTTCGCATCGCCTTTGACTGATAGAATAGTTATTTAGGCCTCCCCAGTCGTAAGTCGGAGAGACTCGTTCGTCAAATTGTACCTTAGTCTGGGAGAGTAGGTTGTAGTCAGCTCTATTCCGTTGTGATTCGGATCACCGTTATTGCGGATTAACACCGTCGATACTGCATGCGTCATGTCTCAGACTCTACGGCGAAACGTGGACCGTCTTCGGCACCATGAGATGATAGCGACGAATTGCCTTGTCTCGTAGGCGCACCTCTTCGTACGCATATATTAGTTAGGGCCCATAATGAGCCTGCCTGTGCAAGTACTACTGCCGAGATCCACCTGATATGCCCTAAGGCAGAGCACAACATACAATGTTTCACGCAAGCAAACGATGAATTACCGTTGCCAACTCTGCATCTCCACACTTATTTAGGCCACGCGTTGAAGGGCCCCTAAGGCGACCTAAAGCGGCTTTGTTGGGTAACGATGAGGTGTGGTTTCTAGTCTTGTTCATTTGGTATAATCCCGCCCCATGATCTGGTAGCGAATTGGGGGGTACGGAGACGGGGACAAGGGCGTCTCAACCCTTTCAGGACGCCGTCTGTAACGAAGTCTATATTACACGCTTACAAATTGTCGGTTACGGTTAGGATAAGTCTCGTAGGCACCAACATTTTATCTTAAGCAACTTTAAGGGGTGATCAGATGGACCACCTGGCGCGCCTAAACACGAAGACCGATGAGGCTAAAGCACCCACATTTTATTACACGAAGTATGGTACAGCGATCGCATCTGCTCCTATTAATGAGGGCGAAGATCTCTTCCCATGCCTCTTCGCATCGAGCATGGGACGGCCAGAAACTGTTAGTTGCAGACACGGGCGTCGAAGTTTCTGCAGTTGTCTGACGGCTGATTCACAGTATTATACTGGAGTCGGTGCTGCAAAGTAATCCCGCAATCGGAGGTGAGTTCGTTGGAGTCGGTGAATAGAGGGGCTATTATGAACCCGCCACCCGTGGCAACCGGATAGCGGACGTTATTTGAAATACCGAGTCCATAACTTCACAGAGCCTCTGGACTGTCCCCTACATCGCGCCATACACCATGGGGGCTTGTCACTTGTAAACACTGCGCACCATCACTGACCTCCCGATCGTGTAAAACACTGTCGCAACGATCCGCTGCATGTAAGAAAGCGTACCTTGTAGTGGGTGATCATTAAATATGACGTGGAGCGCACGCAGCATTCGGCAATTGGGGCGTCATGGAGTATGCGGCGGGAGGAGCAGAGGGAGAACTAAGAGGGCCCCCGCCTATACCGTAAAAGCCTCCCAGCCATCACTGCCGGCTCCGGGAAGGGTTCTACTTACGTTAGTGATGAGCGCTGAGCAGGAATATAGACACCCACCATAGCCGAGAGCTCGAGGTAGGTGTGACGCGGAGCCCTGGCTAATTTGGTTTTACGACCACATCAGAGGCGACAGCAAAGACGCCGCCGACACCCGAAATAGGGCTTAAAGCCAGTAGGCTAGAACGCCAATGATATTCATGAACGGTTAAAAGGCTTCGGTAAACTCTATGGTCTATATGTTCAGGCCGAGCCCTAAGGCGCTTCCATGGGATAAAGCCTCCGTATTATCGCTTCGACCTCGATCTCAAAAAGAGTATGGGGTTGGCATAAGACAGACAGGACGAGATTGACTACTGAACGTTGCTCCAGAGAGGGTCGCTGGAGGGTAGGCAGTAATAAGGTGACCATCTGGTCATGTCGCCTATTCAGACTACCGGAGCGAGGATCATTACACTTCGGTCCTTGCTAGGGTTCCAGTTGGCTCCCAATCCTTTGCTAATGCA
seq00026   CTCATTATTTCCCAGGCCATTGACACGATTCCAATGCCTACAGATGTACTATCGAGGGACAGTTACTCCGTATGTGACTCTCCCTTCTCCTTATGCGACTGAGAGCTCAGGCAATGTAAGGGACGTCCGGATACCCAGAACCGGACGTGCGAATGAGACTCATGCTCGATCGGCTCAGTCAAGCTGGCACTGCCCGTACTCATTTGGGCGAACACCCCGCTTGGGTCGATAAGAATATGAATTCAGTTAGTCTAAGAATTTCTCCCCTTCATGGTGCTCCGCCTCATCGGCGGCCATCCGGCCTGTGGACATGCTTACGGGCGTTCGGACCTACATCACGAAGAACAGTTGTGAACACAGGTCGGCGTCGGAGATCAAGTAACCTATTGCCACACTCAGCTTGTCTCTTGGGCTTTAACTCAAGTTCTCGAAACAATCCTTCGCATCGCCTTTGACTGATAGAATAGTTATTTAGGCCTCCCCAGTCGTAAGTCGGAGAGACTCGTTCGTCAAATTGTACCTTAGTCTGGGAGAGTAGGTTGTAGTCAGCTCTATTCCGTTGTGATTCGGATCACCGTTATTGCGGATTAACACCGTCGATACTGCATGCGTCATGTCTCAGACTCTACGGCGAAACGTGGACCGTCTTCGGCACCATGAGATGATAGCGACGAATTGCCTTGTCTCGTAGGCGCACCTCTTCGTACGCATATATTAGTTAGGGCCCATAATGAGCCTGCCTGTGCAAGTACTACTGCCGAGATCCACCTGATATGCCCTAAGGCAGAGCACAACATACAATGTTTCACGCAAGCAAACGATGAATTACCGTTGCCAACTCTGCATCTCCACACTTATTTAGGCCACGCGTTGAAGGGCCCCTAAGGCGACCTAAAGCGGCTTTGTTGGGTAACGATGAGGTGTGGTTTCTAGTCTTGTTCATTTGGTATAATCCCGCCCCATGATCTGGTAGCGAATTGGGGGGTACAGAGACGGGGACAAGGGCGTCTCAACCCTTTCAGGACGCCGTCTGTAACGAAGTCTATATTACACGCTTACAAATTGTCGGTTACGGTTAGGATAAGTCTCGTAGGCACCAACATTTTATCTTAAGCAACTTTAAGGGGTGATCAGATGGACCACCTGGCGCGCCTAAACACGAAGACCGATGAGGCTAAAGCACCCACATTTTATTACACGAAGTATGGTACAGCGATCGCATCTGCTCCTATTAATGAGGGCGAAGATCTCTTCCCATGCCTCTTCGCATCGAGCATGGGGCGGCCAGAATCTGTTAGTTGCAGACACGGGCGTCGAAGTTTCTGCAGTTGTCTGACGGCTGATTCACAGTATTATACTGGAGTCGGTGCTGCAAAGTAATCCCGCAATCGGAGGTGAGTTCGTTGGAGTCGGTGAATAGAGGGGCTATTATGAACCCGCCACCCGTGGCAACCGGATAGCGGACGTTATTTGAAATACCGAGTCCATAACTTCACAGAGCCTCTGGACTGTCCCCTACATCGCGCCATACACCATGGGGGCTTGTCACTTGTAAACACTGCGCACCATCACTGACCTCCCGATCGTGTAAAACACTGTCGCAACGATCCGCTGCATGTAAGAAAGCGTACCTTGTAGTGGGTGATCATTAAATATGACGTGGAGCGCACGCAGCATTCGGCAATTGGGGCGTCATGGAGTATGCGGCGGGAGGAGCAGAGGGAGAACTAAGAGGGCCCCCGCCTATACCGTAAAAGCCTCCCAGCCATCACTGCCGGCTCCGGGAAGGGTTCTACTTACGTTAGTGATGAGCGCTGAGCAGGAATATAGACACCCACCATAGCCGAGAGCTCGAGGTAGGTGTGACGCGGAGCCCTGGCTAATTTGGTTTTACGACCACATCAGAGGCGACAGCAAAGACGCCGCCGACACCCGAAATAGGGCTTAAAGCCAGTAGGCTAGAACGCCAATGATATTCATGAACGGTTAAAAGGCTTCGGTAAACTCTATGGTCTATATGTTCAGGCCGAGCCCTAAGGCGCTTCCATGGGATAAAGCCTCCGTATTATCGCTTCGACCTCGATCTCAAAAAGAGTATGGGGTTGGCATAAGACAGACAGGACGAGATTGACTACTGAACGTTGCTCCAGAGAGGGTCGCTGGAGGGTAGGCAGTAATAAGGTGACCATCTGGTCATGTCGCCTATTCAGACTACCGGAGCGAGGATCATTACACTTCGGTCCTTGCTAGGGTTCCAGTTGGCTCCCAATCCTTTGCTAATGCA
seq00027   CTCATTATTTCCCAGGCCATTGACACGATTCCAATGCCTACAGATGTACTATCGAGGGACAGTTACTCCGTATGTGACTCTCCCTTCTCCTTATGCGACTGAGAGCTCAGGCAATGTAAGGGACGTCCGGATACCCAGAACCGGACGTGCGAATGAGACTCATGCTCGATCGGCTCAGTCAAGCTGGCACTGCCCGTACTCATTTGGGCGAACACCCCGCTTGGGTCGATAAGAATATGAATTCAGTTAGTCTAAGAATTTCTCCCCTTCATGGTGCTCCGCCTCATCGGCGGCCATCCGGCCTGTGGACATGCTTACGGGCGTTCGGACCTACATCACGAAGAACAGTTGTGAACACAGGTCGGCGTCGGAGATCAAGTAACCTATTGCCACACTCAGCTTGTCTCTTGGGCTTTAACTCAAGTTCTCGAAACAATCCTTCGCATCGCCTTTGACTGATAGAATAGTTATTTAGGCCTCCCCAGTCGTAAGTCGGAGAGACTCGTTCGTCAAATTGTACCTTAGTCTGGGAGAGTAGGTTGTAGTCAGCTCTATTCCGTTGTGATTCGGATCACCGTTATTGCGGATTAACACCGTCGATACTGCATGCGTCATGTCTCAGACTCTACGGCGAAACGTGGACCGTCTTCGGCACCATGAGATGATAGCGACGAATTGCCTTGTCTCGTAGGCGCACCTCTTCGTACGCATATATTAGTTAGGGCCCATAATGAGCCTGCCTGTGCAAGTACTACTGCCGAGATCCACCTGATATGCCCTAAGGCAGAGCACAACATACAATGTTTCACGCAAGCAAACGATGAATTACCGTTGCCAACTCTGCATCTCCACACTTATTTAGGCCACGCGTTGGAGGGCCCCTAAGGCGACCTAAAGCGGCTTTGTTGGGTAACGATGAGGTGTGGTTTCTAGTCTTGTTCATTTGGTATAATCCCGCCCCATGATCTGGTAGCGAATTGGGGGGTACAGAGACGGGGACAAGGGCGTCTCAACCCTTTCAGGACGCCGTCTGTAACGAAGTCTATATTACACGCTTACAAATTGTCGGTTACGGTTAGGATAAGTCTCGTAGGCACCAACATTTTATCTTAAGCAACTTTAAGGGGTGATCAGATGGACCACCTGGCGCGCCTAAACACGAAGACCGATGAGGCTAAAGCACCCACATTTTATTACACGAAGTATGGTACAGCGATCGCATCTGCTCCTATTAATGAGGGCGAAGATCTCTTCCCATGCCTCTTCGCATCGAGCATGGGACGGCCAGAACCTGTTAGTTGCAGACACGGGCGTCGAAGTTTCTGCAGTTGTCTGACGGCTGATTCACAGTATTATACTGGAGTCGGTGCTGCAAAGTAATCCCGCAATCGGAGGTGAGTTCGTTGGAGTCGGTGAATAGAGGGGCTATTATGAACCCGCCACCCGTGGCAACCGGATGGCGGACGTTATTTGAAATACCGAGTCCATAACTTCACAGAGCCTCTGGACTGTCCCCTACATCGCGCCATACACCATGGGGGCTTGTCACTTGTAAACACTGCGCACCATCACTGACCTCCCGATCGTGTAAAACACTGTCGCAACGATCCGCTGCATGTAAGAAAGCGTACCTTGTAGTGGGTGATCAGTAAATATGACGTGGAGCGCACGCAGCATTCGGCAATTGGGGCGTCATGGAGTATGCGGCGGGAGGAGCAGAGGGAGAACTAAGAGGGCCCCCGCCTATACCGTAAAAGCCTCCCAGCCATCACTGCCGGCTCCGGGAAGGGTTCTACTTACGTTAGTGATGAGCGCTGAGCAGGAATATAGACACCCACCATAGCCGAGAGCTCGAGGTAGGTGTGACGCGGAGCCCTGGCTAATTTGGTTTTACGACCACATCAGAGGCGACAGCAAAGACGCCGCCGACACCCGAAATAGGGCTTAAAGCCAGTAGGCTAGAACGCCAATGATATTCATGAACGGTTAAAAGGCTTCGGTAAACTCTATGGTCTATATGTTCAGGCCGAGCCCTAAGGCGCTTCCATGGGATAAAGCCTCCGTATTATCGCTTCGACCTCGATCTCAAAAAGAGTATGGGGTTGGCATAAGACAGACAGGACGATATTGACTACTGAACGTTGCTCCAGAGAGGGTCGCTGGAGGGTAGGCAGTAATAAGGTGACGATCTGGTCATGTCGCCTATTCAGACTACCGGAGCGAGGATCATTACACTTCGGTCCTTGCTAGGGTTCCAGTTGGCTCCCAATCCTTTGCTAATGCA
seq00028   CTCATTATTTCCCAGGCCATTGACACGATTCCAATGCCTACAGATGTACTATCGAGGGACAGTTACTCCGTATGTGACTCTCCCTTCTCCTTATGCGACTGAGAGCTCAGGCAATGTAAGGGACGTCCGGATACCCAGAACCGGACGTGCGAATGAGACTCATGCTCGATCGGCTCAGTCAAGCTGGCACTGCCCGTACTCATTTGGGCGAACACCCCGCTTGGGTCGATAAGAATATGAATTCAGTTAGTCTAAGAATTTCTCCCCTTCATGGTGCTCCGCCTCATCGGCGGCCATCCGGCCTGTGGACATGCTTACGGGCGTTCGGACCTACATCACGAAGAACAGTTGTGAACACAGGTCGGCGTCGGAGATCAAGTAACCTATTGCCACACTCAGCTTGTCTCTTGGGCTTTAACTCAAGTTCTCGAAACAATCCTTCGCATCGCCTTTGACTGATAGAATAGTTATTTAGGCCTCCCCAGTCGTAAGTCGGAGAGACTCGTTCGTCAAATTGTACCTTAGTCTGGGAGAGTAGGTTGTAGTCAGCTCTATTCCGTTGTGATTCGGATCACCGTTATTGCGGATTAACACCGTCGATACTGCATGCGTCATGTCTCAGACTCTACGGCGAAACGTGGACCGTCTTCGGCACCATGAGATGATAGCGACGAATTGCCTTGTCTCGTAGGCGCACCTCTTCGTACGCATATATTAGTTAGGGCCCATAATGAGCCTGCCTGTGCAAGTACTACTGCCGAGATCCACCTGATATGCCCTAAGGCAGAGCACAACATACAATGTTTCACGCAAGCAAACGATGAATTACCGTTGCCAACTCTGCATCTCCACACTTATTTAGGCCACGCGTTGGAGGGCCCCTAAGGCGACCTAAAGCGGCTTTGTTGGGTAACGATGAGGTGTGGTTTCTAGTCTTGTTCATTTGGTATAATCCCGCCCCATGATCTGGTAGCGAATTGGGGGGTACAGAGACGGGGACAAGGGCGTCTCAACCCTTTCAGGACGCCGTCTGTAACGAAGTCTATATTACACGCTTACAAATTGTCGGTTACGGTTAGGATAAGTCTCGTAGGCACCAACATTTTATCTTAAGCAACTTTAAGGGGTGATCAGATGGACCACCTGGCGCGCCTAAACACGAAGACCGATGAGGCTAAAGCACCCACATTTTATTACACGAAGTATGGTACAGCGATCGCATCTGCTCCTATTAATGAGGGCGAAGATCTCTTCCCATGCCTCTTCGCATCGAGCATGGGACGGCCAGAACCTGTTAGTTGCAGACACGGGCGTCGAAGTTTCTGCAGTTGTCTGACGGCTGATTCACAGTATTATACTGGAGTCGGTGCTGCAAAGTAATCCCGCAATCGGAGGTGAGTTCGTTGGAGTCGGTGAATAGAGGGGCTATTATGAACCCGCCACCCGTGGCAACCGGATGGCGGACGTTATTTGAAATACCGAGTCCATAACTTCACAGAGCCTCTGGACTGTCCCCTACATCGCGCCATACACCATGGGGGCTTGTCACTTGTAAACACTGCGCACCATCACTGACCTCCCGATCGTGTAAAACACTGTCGCAACGATCCGCTGCATGTAAGAAAGCGTACCTTGTAGTGGGTGATCAGTAAATATGACGTGGAGCGCACGCAGCATTCGGCAATTGGGGCGTCATGGAGTATGCGGCGGGAGGAGCAGAGGGAGAACTAAGAGGGCCCCCGCCTATACCGTAAAAGCCTCCCAGCCATCACTGCCGGCTCCGGGAAGGGTTCTACTTACGTTAGTGATGAGCGCTGAGCAGGAATATAGACACCCACCATAGCCGAGAGCTCGAGGTAGGTGTGACGCGGAGCCCTGGCTAATTTGGTTTTACGACCACATCAGAGGCGACAGCAAAGACGCCGCCGACACCCGAAATAGGGCTTAAAGCCAGTAGGCTAGAACGCCAATGATATTCATGAACGGTTAAAAGGCTTCGGTAAACTCTATGGTCTATATGTTCAGGCCGAGCCCTAAGGCGCTTCCATGGGATAAAGCCTCCGTATTATCGCTTCGACCTCGATCTCAAAAAGAGTATGGGGTTGGCATAAGACAGACAGGACGATATTGACTACTGAACGTTGCTCCAGAGAGGGTCGCTGGAGGGTAGGCAGTAATAAGGTGACGATCTGGTCATGTCGCCTATTCAGACTACCGGAGCGAGGATCATTACACTTCGGTCCTTGCTAGGGTTCCAGTTGGCTCCCAATCCTTTGCTAATGCA
seq00029   CTCATTATTTCCCAGGCCATTGACACGATTCCAATGCCTACAGATGTACTATCGAGGGACAGTTACTCCGTATGTGACTCTCCCTTCTCCTTATGCGACTGAGAGCTCAGGCAATGTAAGGGACGTCCGGATACCCAGAACCGGACGTGCGAATGAGACTCATGCTCGATCGGCTCAGTCAAGCTGGCACTGCCCGTACTCATTTGGGCGAACACCCCGCTTGGGTCGATAAGAATATGAATTCAGTTAGTCTAAGAATTTCTCCCCTTCATGGTGCTCCGCCTCATCGGCGGCCATCCGGCCTGTGGACATGCTTACGGGCGTTCGGACCTACATCACGAAGAACAGTTGTGAACACAGGTCGGCGTCGGAGATCAAGTAACCTATTGCCACACTCAGCTTGTCTCTTGGGCTTTAACTCAAGTTCTCGAAACAATCCTTCGCATCGCCTTTGACTGATAGAATAGTTATTTAGGCCTCCCCAGTCGTAAGTCGGAGAGACTCGTTCGTCAAATTGTACCTTAGTCTGGGAGAGTAGGTTGTAGTCAGCTCTATTCCGTTGTGATTCGGATCACCGTTATTGCGGATTAACACCGTCGATACTGCATGCGTCATGTCTCAGACTCTACGGCGAAACGTGGACCGTCTTCGGCACCATGAGATGATAGCGACGAATTGCCTTGTCTCGTAGGCGCACCTCTTCGTACGCATATATTAGTTAGGGCCCATAATGAGCCTGCCTGTGCAAGTACTACTGCCGAGATCCACCTGATATGCCCTAAGGCAGAGCACAACATACAATGTTTCACGCAAGCAAACGATGAATTACCGTTGCCAACTCTGCATCTCCACACTTATTTAGGCCACGCGTTGAAGGGCCCCTAAGGCGACCTAAAGCGGCTTTGTTGGGTAACGATGAGGTGTGGTTTCTAGTCTTGTTCATTTGGTATAATCCCGCCCCATGATCTGGTAGCGAATTGGGGGGTACAGAGACGGGGACAAGGGCGTCTCAACCCTTTCAGGACGCCGTCTGTAACGAAGTCTATATTACACGCTTACAAATTGTCGGTTACGGTTAGGATAAGTCTCGTAGGCACCAACATTTTATCTTAAGCAACTTTAAGGGGTGATCAGATGGACCACCTGGCGCGCCTAAACACGAAGACCGATGAGGCTAAAGCACCCACATTTTATTACACGAAGTATGGTACAGCGATCGCATCTGCTCCTATTAATGAGGGCGAAGATCTCTTCCCATGCCTCTTCGCATCGAGCATGGGACGGCCAGAAACTGTTAGTTGCAGACACGGGCGTCGAAGTTTCTGCAGTTGTCTGACGGCTGATTCACAGTATTATACTGGAGTCGGTGCTGCAAAGTAATCCCGCAATCGGAGGTGAGTTCGTTGGAGTCGGTGAATAGAGGGGCTATTATGAACCCGCCACCCGTGGCAACCGGATAGCGGACGTTATTTGAAATACCGAGTCCATAACTTCACAGAGCCTCTGGACTGTCCCCTACATCGCGCCATACACCATGGGGGCTTGTCACTTGTAAACACTGCGCACCATCACTGACCTCCCGATCGTGTAAAACACTGTCGCAACGATCCGCTGCATGTAAGAAAGCGTACCTTGTAGTGGGTGATCATTAAATATGACGTGGAGCGCACGCAGCATTCGGCAATTGGGGCGTCATGGAGTATGCGGCGGGAGGAGCAGAGGGAGAACTAAGAGGGCCCCCGCCTATACCGTAAAAGCCTCCCAGCCATCACTGCCGGCTCCGGGAAGGGTTCTACTTACGTTAGTGATGAGCGCTGAGCAGGAATATAGACACCCACCATAGCCGAGAGCTCGAGGTAGGTGTGACGCGGAGCCCTGGCTAATTTGGTTTTACGACCACATCAGAGGCGACAGCAAAGACGCCGCCGACACCCGAAATAGGGCTTAAAGCCAGTAGGCTAGAACGCCAATGATATTCATGAACGGTTAAAAGGCTTCGGTAAACTCTATGGTCTATATGTTCAGGCCGAGCCCTAAGGCGCTTCCATGGGATAAAGCCTCCGTATTATCGCTTCGACCTCGATCTCAAAAAGAGTATGGGGTTGGCATAAGACAGACAGGACGAGATTGACTACTGAACGTTGCTCCAGAGAGGGTCGCTGGAGGGTAGGCAGTAATAAGGTGACCATCTGGTCATGTCGCCTATTCAGACTACCGGAGCGAGGATCATTACACTTCGGTCCTTGCTAGGGTTCCAGTTGGCTCCCAATCCTTTGCTAATGCA
seq00030   CTCATTATTTCCCAGGCCATTGACACGATTCCAATGCCTACAGATGTACTATCGAGGGACAGTTACTCCGTATGTGACTCTCCCTTCTCCTTATGCGACTGAGAGCTCAGGCAATGTAAGGGACGTCCGGATACCCAGAACCGGACGTGCGAATGAGACTCATGCTCGATCGGCTCAGTCAAGCTGGCACTGCCCGTACTCATTTGGGCGAACACCCCGCTTGGGTCGATAAGAATATGAATTCAGTTAGTCTAAGAATTTCTCCCCTTCATGGTGCTCCGCCTCATCGGCGGCCATCCGGCCTGTGGACATGCTTACGGGCGTTCGGACCTACATCACGAAGAACAGTTGTGAACACAGGTCGGCGTCGGAGATCAAGTAACCTATTGCCACACTCAGCTTGTCTCTTGGGCTTTAACTCAAGTTCTCGAAACAATCCTTCGCATCGCCTTTGACTGATAGAATAGTTATTTAGGCCTCCCCAGTCGTAAGTCGGAGAGACTCGTTCGTCAAATTGTACCTTAGTCTGGGAGAGTAGGTTGTAGTCAGCTCTATTCCGTTGTGATTCGGATCACCGTTATTGCGGATTAACACCGTCGATACTGCATGCGTCATGTCTCAGACTCTACGGCGAAACGTGGACCGTCTTCGGCACCATGAGATGATAGCGACGAATTGCCTTGTCTCGTAGGCGCACCTCTTCGTACGCATATATTAGTTAGGGCCCATAATGAGCCTGCCTGTGCAAGTACTACTGCCGAGATCCACCTGATATGCCCTAAGGCAGAGCACAACATACAATGTTTCACGCAAGCAAACGATGAATTACCGTTGCCAACTCTGCATCTCCACACTTATTTAGGCCACGCGTTGGAGGGCCCCTAAGGCGACCTAAAGCGGCTTTGTTGGGTAACGATGAGGTGTGGTTTCTAGTCTTGTTCATTTGGTATAATCCCGCCCCATGATCTGGTAGCGAATTGGGGGGTACAGAGACGGGGACAAGGGCGTCTCAACCCTTTCAGGACGCCGTCTGTAACGAAGTCTATATTACACGCTTACAAATTGTCGGTTACGGTTAGGATAAGTCTCGTAGGCACCAACATTTTATCTTAAGCAACTTTAAGGGGTGATCAGATGGACCACCTGGCGCGCCTAAACACGAAGACCGATGAGGCTAAAGCACCCACATTTTATTACACGAAGTATGGTACAGCGATCGCATCTGCTCCTATTAATGAGGGCGAAGATCTCTTCCCATGCCTCTTCGCATCGAGCATGGGACGGCCAGAACCTGTTAGTTGCAGACACGGGCGTCGAAGTTTCTGCAGTTGTCTGACGGCTGATTCACAGTATTATACTGGAGTCGGTGCTGCAAAGTAATCCCGCAATCGGAGGTGAGTTCGTTGGAGTCGGTGAATAGAGGGGCTATTATGAACCCGCCACCCGTGGCAACCGGATGGCGGACGTTATTTGAAATACCGAGTCCATAACTTCACAGAGCCTCTGGACTGTCCCCTACATCGCGCCATACACCATGGGGGCTTGTCACTTGTAAACACTGCGCACCATCACTGACCTCCCGATCGTGTAAAACACTGTCGCAACGATCCGCTGCATGTAAGAAAGCGTACCTTGTAGTGGGTGATCAGTAAATATGACGTGGAGCGCACGCAGCATTCGGCAATTGGGGCGTCATGGAGTATGCGGCGGGAGGAGCAGAGGGAGAACTAAGAGGGCCCCCGCCTATACCGTAAAAGCCTCCCAGCCATCACTGCCGGCTCCGGGAAGGGTTCTACTTACGTTAGTGATGAGCGCTGAGCAGGAATATAGACACCCACCATAGCCGAGAGCTCGAGGTAGGTGTGACGCGGAGCCCTGGCTAATTTGGTTTTACGACCACATCAGAGGCGACAGCAAAGACGCCGCCGACACCCGAAATAGGGCTTAAAGCCAGTAGGCTAGAACGCCAATGATATTCATGAACGGTTAAAAGGCTTCGGTAAACTCTATGGTCTATATGTTCAGGCCGAGCCCTAAGGCGCTTCCATGGGATAAAGCCTCCGTATTATCGCTTCGACCTCGATCTCAAAAAGAGTATGGGGTTGGCATAAGACAGACAGGACGATATTGACTACTGAACGTTGCTCCAGAGAGGGTCGCTGGAGGGTAGGCAGTAATAAGGTGACGATCTGGTCATGTCGCCTATTCAGACTACCGGAGCGAGGATCATTACACTTCGGTCCTTGCTAGGGTTCCAGTTGGCTCCCAATCCTTTGCTAATGCA
seq00031   CTCATTATTTCCCAGGCCATTGACACGATTCCAATGCCTACAGATGTACTATCGAGGGACAGTTACTCCGTATGTGACTCTCCCTTCTCCTTATGCGACTGAGAGCTCAGGCAATGTAAGGGACGTCCGGATACCCAGAACCGGACGTGCGAATGAGACTCATGCTCGATCGGCTCAGTCAAGCTGGCACTGCCCGTACTCATTTGGGCGAACACCCCGCTTGGGTCGATAAGAATATGAATTCAGTTAGTCTAAGAATTTCTCCCCTTCATGGTGCTCCGCCTCATCGGCGGCCATCCGGCCTGTGGACATGCTTACGGGCGTTCGGACCTACATCACGAAGAACAGTTGTGAACACAGGTCGGCGTCGGAGATCAAGTAACCTATTGCCACACTCAGCTTGTCTCTTGGGCTTTAACTCAAGTTCTCGAAACAATCCTTCGCATCGCCTTTGACTGATAGAATAGTTATTTAGGCCTCCCCAGTCGTAAGTCGGAGAGACTCGTTCGTCAAATTGTACCTTAGTCTGGGAGAGTAGGTTGTAGTCAGCTCTATTCCGTTGTGATTCGGATCACCGTTATTGCGGATTAACACCGTCGATACTGCATGCGTCATGTCTCAGACTCTACGGCGAAACGTGGACCGTCTTCGGCACCATGAGATGATAGCGACGAATTGCCTTGTCTCGTAGGCGCACCTCTTCGTACGCATATATTAGTTAGGGCCCATAATGAGCCTGCCTGTGCAAGTACTACTGCCGAGATCCACCTGATATGCCCTAAGGCAGAGCACAACATACAATGTTTCACGCAAGCAAACGATGAATTACCGTTGCCAACTCTGCATCTCCACACTTATTTAGGCCACGCGTTGAAGGGCCCCTAAGGCGACCTAAAGCGGCTTTGTTGGGTAACGATGAGGTGTGGTTTCTAGTCTTGTTCATTTGGTATAATCCCGCCCCATGATCTGGTAGCGAATTGGGGGGTACGGAGACGGGGACAAGGGCGTCTCAACCCTTTCAGGACGCCGTCTGTAACGAAGTCTATATTACACGCTTACAAATTGTCGGTTACGGTTAGGATAAGTCTCGTAGGCACCAACATTTTATCTTAAGCAACTTTAAGGGGTGATCAGATGGACCACCTGGCGCGCCTAAACACGAAGACCGATGAGGCTAAAGCACCCACATTTTATTACACGAAGTATGGTACAGCGATCGCATCTGCTCCTATTAATGAGGGCGAAGATCTCTTCCCATGCCTCTTCGCATCGAGCATGGGACGGCCAGAAACTGTTAGTTGCAGACACGGGCGTCGAAGTTTCTGCAGTTGTCTGACGGCTGATTCACAGTATTATACTGGAGTCGGTGCTGCAAAGTAATCCCGCAATCGGAGGTGAGTTCGTTGGAGTCGGTGAATAGAGGGGCTATTATGAACCCGCCACCCGTGGCAACCGGATAGCGGACGTTATTTGAAATACCGAGTCCATAACTTCACAGAGCCTCTGGACTGTCCCCTACATCGCGCCATACACCATGGGGGCTTGTCACTTGTAAACACTGCGCACCATCACTGACCTCCCGATCGTGTAAAACACTGTCGCAACGATCCGCTGCATGTAAGAAAGCGTACCTTGTAGTGGGTGATCATTAAATATGACGTGGAGCGCACGCAGCATTCGGCAATTGGGGCGTCATGGAGTATGCGGCGGGAGGAGCAGAGGGAGAACTAAGAGGGCCCCCGCCTATACCGTAAAAGCCTCCCAGCCATCACTGCCGGCTCCGGGAAGGGTTCTACTTACGTTAGTGATGAGCGCTGAGCAGGAATATAGACACCCACCATAGCCGAGAGCTCGAGGTAGGTGTGACGCGGAGCCCTGGCTAATTTGGTTTTACGACCACATCAGAGGCGACAGCAAAGACGCCGCCGACACCCGAAATAGGGCTTAAAGCCAGTAGGCTAGAACGCCAATGATATTCATGAACGGTTAAAAGGCTTCGGTAAACTCTATGGTCTATATGTTCAGGCCGAGCCCTAAGGCGCTTCCATGGGATAAAGCCTCCGTATTATCGCTTCGACCTCGATCTCAAAAAGAGTATGGGGTTGGCATAAGACAGACAGGACGAGATTGACTACTGAACGTTGCTCCAGAGAGGGTCGCTGGAGGGTAGGCAGTAATAAGGTGACCATCTGGTCATGTCGCCTATTCAGACTACCGGAGCGAGGATCATTACACTTCGGTCCTTGCTAGGGTTCCAGTTGGCTCCCAATCCTTTGCTAATGCA
seq00032   CTCATTATTTCCCAGGCCATTGACACGATTCCAATGCCTACAGATGTACTATCGAGGGACAGTTACTCCGTATGTGACTCTCCCTTCTCCTTATGCGACTGAGAGCTCAGGCAATGTAAGGGACGTCCGGATACCCAGAACCGGACGTGCGAATGAGACTCATGCTCGATCGGCTCAGTCAAGCTGGCACTGCCCGTACTCATTTGGGCGAACACCCCGCTTGGGTCGATAAGAATATGAATTCAGTTAGTCTAAGAATTTCTCCCCTTCATGGTGCTCCGCCTCATCGGCGGCCATCCGGCCTGTGGACATGCTTACGGGCGTTCGGACCTACATCACGAAGAACAGTTGTGAACACAGGTCGGCGTCGGAGATCAAGTAACCTATTGCCACACTCAGCTTGTCTCTTGGGCTTTAACTCAAGTTCTCGAAACAATCCTTCGCATCGCCTTTGACTGATAGAATAGTTATTTAGGCCTCCCCAGTCGTAAGTCGGAGAGACTCGTTCGTCAAATTGTACCTTAGTCTGGGAGAGTAGGTTGTAGTCAGCTCTATTCCGTTGTGATTCGGATCACCGTTATTGCGGATTAACACCGTCGATACTGCATGCGTCATGTCTCAGACTCTACGGCGAAACGTGGACCGTCTTCGGCACCATGAGATGATAGCGACGAATTGCCTTGTCTCGTAGGCGCACCTCTTCGTACGCATATATTAGTTAGGGCCCATAATGAGCCTGCCTGTGCAAGTACTACTGCCGAGATCCACCTGATATGCCCTAAGGCAGAGCACAACATACAATGTTTCACGCAAGCAAACGATGAATTACCGTTGCCAACTCTGCATCTCCACACTTATTTAGGCCACGCGTTGAAGGGCCCCTAAGGCGACCTAAAGCGGCTTTGTTGGGTAACGATGAGGTGTGGTTTCTAGTCTTGTTCATTTGGTATAATCCCGCCCCATGATCTGGTAGCGAATTGGGGGGTACAGAGACGGGGACAAGGGCGTCTCAACCCTTTCAGGACGCCGTCTGTAACGAAGTCTATATTACACGCTTACAAATTGTCGGTTACGGTTAGGATAAGTCTCGTAGGCACCAACATTTTATCTTAAGCAACTTTAAGGGGTGATCAGATGGACCACCTGGCGCGCCTAAACACGAAGACCGATGAGGCTAAAGCACCCACATTTTATTACACGAAGTATGGTACAGCGATCGCATCTGCTCCTATTAATGAGGGCGAAGATCTCTTCCCATGCCTCTTCGCATCGAGCATGGGGCGGCCAGAATCTGTTAGTTGCAGACACGGGCGTCGAAGTTTCTGCAGTTGTCTGACGGCTGATTCACAGTATTATACTGGAGTCGGTGCTGCAAAGTAATCCCGCAATCGGAGGTGAGTTCGTTGGAGTCGGTGAATAGAGGGGCTATTATGAACCCGCCACCCGTGGCAACCGGATAGCGGACGTTATTTGAAATACCGAGTCCATAACTTCACAGAGCCTCTGGACTGTCCCCTACATCGCGCCATACACCATGGGGGCTTGTCACTTGTAAACACTGCGCACCATCACTGACCTCCCGATCGTGTAAAACACTGTCGCAACGATCCGCTGCATGTAAGAAAGCGTACCTTGTAGTGGGTGATCATTAAATATGACGTGGAGCGCACGCAGCATTCGGCAATTGGGGCGTCATGGAGTATGCGGCGGGAGGAGCAGAGGGAGAACTAAGAGGGCCCCCGCCTATACCGTAAAAGCCTCCCAGCCATCACTGCCGGCTCCGGGAAGGGTTCTACTTACGTTAGTGATGAGCGCTGAGCAGGAATATAGACACCCACCATAGCCGAGAGCTCGAGGTAGGTGTGACGCGGAGCCCTGGCTAATTTGGTTTTACGACCACATCAGAGGCGACAGCAAAGACGCCGCCGACACCCGAAATAGGGCTTAAAGCCAGTAGGCTAGAACGCCAATGATATTCATGAACGGTTAAAAGGCTTCGGTAAACTCTATGGTCTATATGTTCAGGCCGAGCCCTAAGGCGCTTCCATGGGATAAAGCCTCCGTATTATCGCTTCGACCTCGATCTCAAAAAGAGTATGGGGTTGGCATAAGACAGACAGGACGAGATTGACTACTGAACGTTGCTCCAGAGAGGGTCGCTGGAGGGTAGGCAGTAATAAGGTGACCATCTGGTCATGTCGCCTATTCAGACTACCGGAGCGAGGATCATTACACTTCGGTCCTTGCTAGGGTTCCAGTTGGCTCCCAATCCTTTGCTAATGCA
seq00033   CTCATTATTTCCCAGGCCATTGACACGATTCCAATGCCTACAGATGTACTATCGAGGGACAGTTACTCCGTATGTGACTCTCCCTTCTCCTTATGCGACTGAGAGCTCAGGCAATGTAAGGGACGTCCGGATACCCAGAACCGGACGTGCGAATGAGACTCATGCTCGATCGGCTCAGTCAAGCTGGCACTGCCCGTACTCATTTGGGCGAACACCCCGCTTGGGTCGATAAGAATATGAATTCAGTTAGTCTAAGAATTTCTCCCCTTCATGGTGCTCCGCCTCATCGGCGGCCATCCGGCCTGTGGACATGCTTACGGGCGTTCGGACCTACATCACGAAGAACAGTTGTGAACACAGGTCGGCGTCGGAGATCAAGTAACCTATTGCCACACTCAGCTTGTCTCTTGGGCTTTAACTCAAGTTCTCGAAACAATCCTTCGCATCGCCTTTGACTGATAGAATAGTTATTTAGGCCTCCCCAGTCGTAAGTCGGAGAGACTCGTTCGTCAAATTGTACCTTAGTCTGGGAGAGTAGGTTGTAGTCAGCTCTATTCCGTTGTGATTCGGATCACCGTTATTGCGGATTAACACCGTCGATACTGCATGCGTCATGTCTCAGACTCTACGGCGAAACGTGGACCGTCTTCGGCACCATGAGATGATAGCGACGAATTGCCTTGTCTCGTAGGCGCACCTCTTCGTACGCATATATTAGTTAGGGCCCATAATGAGCCTGCCTGTGCAAGTACTACTGCCGAGATCCACCTGATATGCCCTAAGGCAGAGCACAACATACAATGTTTCACGCAAGCAAACGATGAATTACCGTTGCCAACTCTGCATCTCCACACTTATTTAGGCCACGCGTTGAAGGGCCCCTAAGGCGACCTAAAGCGGCTTTGTTGGGTAACGATGAGGTGTGGTTTCTAGTCTTGTTCATTTGGTATAATCCCGCCCCATGATCTGGTAGCGAATTGGGGGGTACAGAGACGGGGACAAGGGCGTCTCAACCCTTTCAGGACGCCGTCTGTAACGAAGTCTATATTACACGCTTACAAATTGTCGGTTACGGTTAGGATAAGTCTCGTAGGCACCAACATTTTATCTTAAGCAACTTTAAGGGGTGATCAGATGGACCACCTGGCGCGCCTAAACACGAAGACCGATGAGGCTAAAGCACCCACATTTTATTACACGAAGTATGGTACAGCGATCGCATCTGCTCCTATTAATGAGGGCGAAGATCTCTTCCCATGCCTCTTCGCATCGAGCATGGGGCGGCCAGAATCTGTTAGTTGCAGACACGGGCGTCGAAGTTTCTGCAGTTGTCTGACGGCTGATTCACAGTATTATACTGGAGTCGGTGCTGCAAAGTAATCCCGCAATCGGAGGTGAGTTCGTTGGAGTCGGTGAATAGAGGGGCTATTATGAACCCGCCACCCGTGGCAACCGGATAGCGGACGTTATTTGAAATACCGAGTCCATAACTTCACAGAGCCTCTGGACTGTCCCCTACATCGCGCCATACACCATGGGGGCTTGTCACTTGTAAACACTGCGCACCATCACTGACCTCCCGATCGTGTAAAACACTGTCGCAACGATCCGCTGCATGTAAGAAAGCGTACCTTGTAGTGGGTGATCATTAAATATGACGTGGAGCGCACGCAGCATTCGGCAATTGGGGCGTCATGGAGTATGCGGCGGGAGGAGCAGAGGGAGAACTAAGAGGGCCCCCGCCTATACCGTAAAAGCCTCCCAGCCATCACTGCCGGCTCCGGGAAGGGTTCTACTTACGTTAGTGATGAGCGCTGAGCAGGAATATAGACACCCACCATAGCCGAGAGCTCGAGGTAGGTGTGACGCGGAGCCCTGGCTAATTTGGTTTTACGACCACATCAGAGGCGACAGCAAAGACGCCGCCGACACCCGAAATAGGGCTTAAAGCCAGTAGGCTAGAACGCCAATGATATTCATGAACGGTTAAAAGGCTTCGGTAAACTCTATGGTCTATATGTTCAGGCCGAGCCCTAAGGCGCTTCCATGGGATAAAGCCTCCGTATTATCGCTTCGACCTCGATCTCAAAAAGAGTATGGGGTTGGCATAAGACAGACAGGACGAGATTGACTACTGAACGTTGCTCCAGAGAGGGTCGCTGGAGGGTAGGCAGTAATAAGGTGACCATCTGGTCATGTCGCCTATTCAGACTACCGGAGCGAGGATCATTACACTTCGGTCCTTGCTAGGGTTCCAGTTGGCTCCCAATCCTTTGCTAATGCA
