# Supplementary material for: How Good Are Indirect Tests at Detecting Recombination in Human mtDNA?
Source: G3 (Bethesda). 2013 Jul 1;3(7):1095–104. doi: 10.1534/g3.113.006510 (PMC3704238; doi:10.1534/g3.113.006510)
Supplement: Supporting Information [file supp_g3.113.006510_FileS2.gz › SequenceData/mtDNA_ratehet&popgrowth/0/3rdbase/Infiles/0_31-new.txt]

33 2284
seq00001   GAAAAAAATTGAGTGTCAATAAACTTTGTTCATACAGTCAGTTGAATTTGAACATCCCGTTTTTGATTAGACGTTGAACCCTTCCATGCGAGGGGTCGGGCCGTTCGGACCCAGTGCCGAAAAGCCAACTCGTCGTTAAGGGTCTGAACGTTCACATGTTCGCGCACCTAATTTGCAGGTCGAACGGAAGAAGCTGTAAGGTGGAGTTGGCCGAGACCCGCACCAAGTGTTAGCTACGATCAAGATTCCGTGTTGCATCTCAGATAATTACTAGGCTTTTATTCCTAATAATAGCGTTTGGGCTAGTGTGTTTGCGCCGGTTACCACCTTGCTTATTTACCCGGATTACTTCGCTAAGCGGACACATCCCTATTTGCGTGGTAAACCTGGTAGGGACACCACATCGGAAATCATATGGGTGGCCAAAGTTCAACGAGGTTAAAGATTTTCTGTTGGGGCCGCGCACGGGTAATTAAACTCGACGCAAATGAAGGGATGTTTGGCATCCAGGGGGAAGCGAAATAGGCGGAAACATAGTCTATTATCCAGATTGTTTGGCGAGTGGCCATGCAAAACCGGCTGCCAGACATGCAAGCCCTTACTAGTAGAGGTGCGGGCAAACCATGACATACAGCTCATCGGAGCATCCACACGCCGTCGCGCGCGCTAGCACAAACTCTGCTCTTAGCGTCCATCTCAACGCCACAGAGACTACCCTATAAGTCGTGAGAGTATCAAACGTTGAAACTGGGTTCATTATATGGAGATTTCCACGGCATTAAACGGAGCGGGCGTTAAGTGGAGTCCGAACCACAGCTCGTGACTTTAGTTACAGTGTGCTCGTATTCAGCCTTAACTGTATCGCTCAGACAGAGCGTAATGCCTGGCAACCGCCCCGTGGCTTGCGCCCAATTTGCCAGTGGTATTGATCCCTCCGCCAGAGGCGTAAACAGTCAACCTTGACCTACTGTGCGTCGGGCGCGTTATCCATGACCGGAGGCGTTTCCCACTTAACTCTGGTTAGTGCCCGTGAGATTTTCAAGATCCAGATAGGAGAATCAAGAGTTAGCTCTTCCTCTTGCGATGCTAAGAAGGGTCGACATTTTCTCGGGCCATCCATGTAACACACATTAAACCTATATTGGATTGCAGCGCCTGCGTTCGCGCGATCTTGCGGGGTTAGATCTCCACGAGGCCCTTCGGGGGGTGCGCTTCAGCACTCTATGTAACGCGAAAATATTGGCACAAGGCCGGGCGTTTGAGAGTAGGTGGCCCCAATGCCCTAACATATGAATGTCTAGTTGCGCGGGTTCTGCAATTAACTTTCAGGTCTTACCAAACTTCTGCCTGTTTTGGCTTACCCAAGACACTTGCCATGCCTGAGCGCTAACAAAGTAAGACATTTCATGTGTAGTAATGGTTGCAAGCTAATTCAGTCTAATCATTTCATTTATCTACCAAGATTAGGCCCTCCCTGCTACAAACCTGCTCGTTGAGCCGAACGGCAGCCTGCCTTCATAATCTACCGAAGTAAGACACTTAAGTGCACGATCGTGTCATCTGAACGACCAGGGACTGAGGGCAGAATGTAATGGTCCTTGGCAAGTACCAGCGCTGCCTCGAGTAGACCTCTGACTGTTAAAAACCCCGTATTACCGGAGCCCGCCAGTACTCGTCCGAGGCCTTCTCGCTGTGGACACCTAAGAGACGTCCGAGAAGCACTGGAGCCACGCTGTGTACCTTCGGATCAAGTTGGTCAATGCCAGCCACGTCAAGCACACTCAATCCCCTTCCGTAGATATAAATATGTCAAAGGGCAGATCTATGTAGTCGACAAGCTTAAACTCCCATTATCTCTCATGGTAGTTGAATATAATTGATAAACCCCTAACTGCATTAGCATAATCGTGAAAGTCAGACACGTCGAACTGCCCACAAGTGGCTTGTATCGAAATTAACCTCGTCTGCACTGGAGCTTCAATAGAGAAACACGTTATTCCATAGCCCCCTGTTCATGCAACAGGGGGCGAAGTCTATGGCCCGACGGACCGCACAAGTCACTGGACGCGTCCTCTAACGTCTTTAGCTCTCTCGGGCTCGAAGGTTATTCCCGGACCCACCTCGACGCCGCACGTGATGCCCAAATAGGATGCTGGCCGCGGTCGTTGAGTAAAGTGGTGGGAACCTGCAGGGGAATTCACCTGACCTTGCGCTGTTTTTCTCGCAAGCCCATATTTGTCCCCCATAGAGAGAACTCCATATTCATAGATCATCCCAATTTACT
seq00002   GAAAAAAATTGAGTGTCAATAAACTTTGTTCATACAGTCAGTTGAATTTGAACATCCCGTTTTTGATTAGACGTTGAACCCATCCATGCGAGGGGTCGGGCCGTTCGGACCCAGTGCCGTAAAGCCAACTCGTCGTTAAGGGTCTGAACGTTCACATGTTCGCGCACCTAATTTGCAGGTCGAACGGAAGAAGCTGTAAGGTGGAGTTGGCCGAGACCCGCACCAAGTGTTAGCTACGATCAAGATTCCGTGTTGCATCTCAGATAATTACTAGGCTTTTATTCCTAATAATAGCGTTTGGGCTAGTGTGTTTGCGCCGGTTACCACCTTGCTTATTTACCCGGATTACTTCGCTAAGCGGACACATCCCTATTTGCGTGGTAAACCTGGTAGGGACACCACATCGGAAATCATATGGGTGGCCAAAGTTCAACGAGGTTAAAGATTTTCTGTTGGGGCCGCGCACGGGTAGTTAAACTCGACGCAAATGAAGGGATGTTTGGCATCCAGGGGGAAGCGAAATAGGCGGAAACATAGTCTATTATCCAGATTGTTTGGCGAGTGGCCATGCAAAACCGGCTGCCAGACATGCAAGCCCTTACTAGTAGAGGTGCGGGCAAACCATGACATACAGCTCATCGGAGCATCCACACGCCGTCGCGCGCGCTAGCACAATCTCTGCTCTTAGCGTCCATCTCAACGCCACAGAGACTACCCTATAAGTCGTGAGAGTATCAAACGTTGAAACTGGGTTCATTATATGGAGATTTCCACGGCATTAAACGGAGCGGGCGTTAAGTGGAGTCCGAACCACAGCTCGTGACTTTAGTTACAGCGTGCTCGTATTCAGCCTTAACTGTATCGCTCAGACAGAGCGTAATGCCTGGCAACCGCCCCGTGGCTTGCGCCCAATTTGCCAGTGGTATTGATCCCTCCGCCAGAGGCGTAAACAGTCAACCTTGACCTACTGTGCGTCGGGCGCGTTATCCATGACCGGAGGCGTTTCCCACTTAACTCTGGTTAGTGCCCGTGAGATTTTCAAGATCCAGATAGGAGAATCAAGAGTTAGCTCTTCCTCTTGCGACGCTAAGAAGGGTCGACATTTTCTCGGGCCATCCATGTAACACACATTAAACCTATATTGGATTGCAGCGCCTGCGTTCGCGCGATCTTGCGGGGTTAGATCTCCACGAGGCCCTTCGGGGGGTGCGCTTCAGCACTCTATGTAATGCGAAAATATTTGCACAAGGCCGGGCGTTTGAGAGTAGGTGGCCCCAATGCCCTAACATATGAATGTCTAGTTGCGCGGGTTCTGCAATTAACTTTCAGGTCTTACCAAACTTCTGCCTGTTTTGGCTTACCCAAGACACTTGCCATGCCTGAGCGCTAACAAAGTAAGACATTTCATGTGTAGTAATGGTTGCAAGCTAATTCAGTCTAATCATTTCATTTATCTACCAAGATTAGGCCCTCCCTGCTACAAACCTGCTCGTTGAGCCGAAAGGCAGCCTGCCTTCATAATCTACCGAAGTAAGACACTTAAGTGCACGATCGTGTCATCTGAACGACCAGGGACTGAGGGCAGAATGTAATGGTCCTTGGCAAGTACCAGCGCTGCCTCGAGTAGACCTCTGACTGTTAAAAACCCCGTATTACCGGAGCCCGCCAGTACTCGTCCGAGGCCTTCTCGCTGTGGACACCTAAGAGACGTCCGAGAAGCACTGGAGCCACGCTGTGTACCTTCGGATCAAGTTGGTCAATGCCAGCCACGTCAAGCACACTCAATCCCCTTCCGTAGATATAAATATGTCAAAGGGCAGATCTATGTAGTCGACAAGCTTAAACTCCCATTATCTCTCATGGTAGTTGAATATAATTGATAAACCCCTAACTGCATTAGCATAATCGTGAAAGTCAGACACGTCGAACTGCCCACAAGTGGCTTGTATCGAAATTAACCTCGTCTGCACTGGAGCTTCAATAGAGAAACACGTTATTCCATAGCCCCCTGTTCATGCAACAGGGGGCGAAGTCTATGGCCCGACGGACCGCACAAGTCACTGGACGCGTCCTCTAACGTCTTTAGCTCTCTCGGGCTCGAAGGTTATTCCCGGACCCACCTCGACGCCGCACGTGATGCCCAAATAGGATGCTGACCGCGGTCGTTGAGTAAAGTGGTGGGAACCTGCAGGGGAATTCACCTGACCTTGCGCTGTTTTTCTCGCAAGCCCATATTTGTCCCCCATAGAGAGAACTCCATATTCATAGATCATCCCAATTTACT
seq00003   GAAAAAAATTGAGTGTCAATAAACTTTGTTCATACAGTCAGTTGAATTTGAACATCCCGTTTTTGATTAGACGTTGAACCCATCCATGCGAGGGGTCGGGCCGTTCGGACCCAGTGCCGAAAAGCCAACTCGTCGTTAAGGGTCTGAACGTTCACATGTTCGCGCACCTAATTTGCAGGTCGAACGGAAGAAGCTGTAAGGTGGAGTTGGCCGAGACCCGCACCAAGTGTTAGCTACGATCAAGATTCCGTGTTGCATCTCAGATAATTACTAGGCTTTTATTCCTAATAATAGCGTTTGGGCTAGTGTGTTTGCGCCGGTTACCACCTTGCTTATTTACCCGGATTACTTCGCTAAGCGGACACATCCCTATTTGCGTGGTAAACCTGGTAGGGACACCACATCGGAAATCATATGGGTGGCCAAAGTTCAACGAGGTTAAAGATTTTCTGTTGGGGCCGCGCACGGGTAGTTAAACTCGACGCAAATGAAGGGATGTTTGGCATCCAGGGGGAAGCGAAATAGGCGGAAACATAGTCTATTATCCAGATTGTTTGGCGAGTGGCCATGCAAAACCGGCTGCCAGACATGCAAGCCCTTACTAGTAGAGGTGCGGGCAAACCATGACATACAGCTCATCGGAGCATCCACACGCCGTCGCGCGCGCTAGCACAATCTCTGCTCTTAGCGTCCATCTCAACGCCACAGAGACTACCCTATAAGTCGTGAGAGTATCAAACGTTGAAACTGGGTTCATTATATGGAGATTTCCACGGCATTAAACGGAGCGGGCGTTAAGTGGAGTCCGAACCACAGCTCGTGACTTTAGTTACAGCGTGCTCGTATTCAGCCTTAACTGTATCGCTCAGACAGAGCGTAATGCCTGGCAACCGCCCCGTGGCTTGCGCCCAATTTGCCAGTGGTATTGATCCCTCCGCCAGAGGCGTAAACAGTCAACCTTGACCTACTGTGCGTCGGGCGCGTTATCCATGACCGGAGGCGTTTCCCACTTAACTCTGGTTAGTGCCCGTGAGATTTTCAAGATCCAGATAGGAGAATCAAGAGTTAGCTCTTCCTCTTGCGACGCTAAGAAGGGTCGACATTTTCTCGGGCCATCCATGTAACACACATTAAACCTATATTGGATTGCAGCGCCTGCGTTCGCGCGATCTTGCGGGGTTAGATCTCCACGAGGCCCTTCGGGGGGTGCGCTTCAGCACTCTATGTAATGCGAAAATATTTGCACAAGGCCGGGCGTTTGAGAGTAGGTGGCCCCAATGCCCTAACATATGAATGTCTAGTTGCGCGGGTTCTGCAATTAACTTTCAGGTCTTACCAAACTTCTGCCTGTTTTGGCTTACCCAAGACACTTGCCATGCCTGAGCGCTAACAAAGTAAGACATTTCATGTGTAGTAATGGTTGCAAGCTAATTCAGTCTAATCATTTCATTTATCTACCAAGATTAGGCCCTCCCTGCTACAAACCTGCTCGTTGAGCCGAAAGGCAGCCTGCCTTCATAATCTACCGAAGTAAGACACTTAAGTGCACGATCGTGTCATCTGAACGACCAGGGACTGAGGGCAGAATGTAATGGTCCTTGGCAAGTACCAGCGCTGCCTCGAGTAGACCTCTGACTGTTAAAAACCCCGTATTACCGGAGCCCGCCAGTACTCGTCCGAGGCCTTCTCGCTGTGGACACCTAAGAGACGTCCGAGAAGCACTGGAGCCACGCTGTGTACCTTCGGATCAAGTTGGTCAATGCCAGCCACGTCAAGCACACTCAATCCCCTTCCGTAGATATAAATATGTCAAAGGGCAGATCTATGTAGTCGACAAGCTTAAACTCCCATTATCTCTCATGGTAGTTGAATATAATTGATAAACGCCTAACTGCATTAGCATAATCGTGAAAGTCAGACACGTCGAACTGCCCACAAGTGGCTTGTATCGAAATTAACCTCGTCTGCACTGGAGCTTCAATAGAGAAACACGTTATTCCATAGCCCCCTGTTCATGCAACAGGGGGCGAAGTCTATGGCCCGACGGACCGCACAAGTCACTGGACGCGTCCTCTAACGTCTTTAGCTCTCTCGGGCTCGAAGGTTATTCCCGGACCCACCTCGACGCCGCACGTGATGCCCAAATAGGATGCTGACCGCGGTCGTTGAGTAAAGTGGTGGGAACCTGCAGGGGAATTCACCTGACCTTGCGCTGTTTTTCTCGCAAGCCCATATTTGTCCCCCATAGAGAGAACTCCATATTCATAGATCATCCCAATTTACT
seq00004   GAAAAAAATTGAGTGTCAATAAACTTTGTTCATACAGTCAGTTGAATTTGAACATCCCGTTTTTGATTAGACGTTGAACCCTTCCATGCGAGGGGTCGGGCCGTTCGGACCCAGTGCCGAAAAGCCAACTCGTCGTTAAGGGTCTGAACGTTCACATGTTCGCGCACCTAATTTGCAGGTCGAACGGAAGAAGCTGTAAGGTGGAGTTGGCCGAGACCCGCACCAAGTGTTAGCTACGATCAAGATTCCGTGTTGCATCTCAGATAATTACTAGGCTTTTATTCCTAATAATAGCGTTTGGGCTAGTGTGTTTGCGCCGGTTACCACCTTGCTTATTTACCCGGATTACTTCGCTAAGCGGACACATCCCTATTTGCGTGGTAAACCTGGTAGGGACACCACATCGGAAATCATATGGGTGGCCAAAGTTCAACGAGGTTAAAGATTTTCTGTTGGGGCCGCGCACGGGTAATTAAACTCGACGCAAATGAAGGGATGTTTGGCATCCAGGGGGAAGCGAAATAGGCGGAAACATAGTCTATTATCCAGATTGTTTGGCGAGTGGCCATGCAAAACCGGCTGCCAGACATGCAAGCCCTTACTAGTAGAGGTGCGGGCAAACCATGACATACAGCTCATCGGAGCATCCACACGCCGTCGCGCGCGCTAGCACAAACTCTGCTCTTAGCGTCCATCTCAACGCCACAGAGACTACCCTATAAGTCGTGAGAGTATCAAACGTTGAAACTGGGTTCATTATATGGAGATTTCCACGGCATTAAACGGAGCGGGCGTTAAGTGGAGTCCGAACCACAGCTCGTGACTTTAGTTACAGTGTGCTCGTATTCAGCCTTAACTGTATCGCTCAGACAGAGCGTAATGCCTGGCAACCGCCCCGTGGCTTGCGCCCAATTTGCCAGTGGTATTGATCCCTCCGCCAGAGGCGTAAACAGTCAACCTTGACCTACTGTGCGTCGGGCGCGTTATCCATGACCGGAGGCGTTTCCCACTTAACTCTGGTTAGTGCCCGTGAGATTTTCAAGATCCAGATAGGAGAATCAAGAGTTAGCTCTTCCTCTTGCGACGCTAAGAAGGGTCGACATTTTCTCGGGCCATCCATGTAACACACATTAAACCTATATTGGATTGCAGCGCCTGCGTTCGCGCGATCTTGCGGGGTTAGATCTCCACGAGGCCCTTCGGGGGGTGCGCTTCAGCACTCTATGTAACGCGAAAATATTGGCACAAGGCCGGGCGTTTGAGAGTAGGTGGCCCCAATGCCCTAACATATGAATGTCTAGTTGCGCGGGTTCTGCAATTAACTTTCAGGTCTTACCAAACTTCTGCCTGTTTTGGCTTACCCAAGACACTTGCCATGCCTGAGCGCTAACAAAGTAAGACATTTCATGTGTAGTAATGGTTGCAAGCTAATTCAGTCTAATCATTTCATTTATCTACCAAGATTAGGCCCTCCCTGCTACAAACCTGCTCGTTGAGCCGAACGGCAGCCTGCCTTCATAATCTACCGAAGTAAGACACTTAAGTGCACGATCGTGTCATCTGAACGACCAGGGACTGAGGGCAGAATGTAATGGTCCTTGGCAAGTACCAGCGCTGCCTCGAGTAGACCTCTGACTGTTAAAAACCCCGTATTACCGGAGCCCGCCAGTACTCGTCCGAGGCCTTCTCGCTGTGGACACCTAAGAGACGTCCGAGAAGCACTGGAGCCACGCTGTGTACCTTCGGATCAAGTTGGTCAATGCCAGCCACGTCAAGCACACTCAATCCCCTTCCGTAGATATAAATATGTCAAAGGGCAGATCTATGTAGTCGACAAGCTTAAACTCCCATTATCTCTCATGGTAGTTGAATATAATTGATAAACCCCTAACTGCATTAGCATAATCGTGAAAGTCAGACACGTCGAACTGCCCACAAGTGGCTTGTATCGAAATTAACCTCGTCTGCACTGGAGCTTCAATAGAGAAACACGTTATTCCATAGCCCCCTGTTCATGCAACAGGGGGCGAAGTCTATGGCCCGACGGACCGCACAAGTCACTGGACGCGTCCTCTAACGTCTTTAGCTCTCTCGGGCTCGAAGGTTATTCCCGGACCCACCTCGACGCCGCACGTGATGCCCAAATAGGATGCTGACCGCGGTCGTTGAGTAAAGTGGTGGGAACCTGCAGGGGAATTCACCTGACCTTGCGCTGTTTTTCTCGCAAGCCCATATTTGTCCCCCATAGAGAGAACTCCATATTCATAGATCATCCCAATTTACT
seq00005   GAAAAAAATTGAGTGTCAATAAACTTTGTTCATACAGTCAGTTGAATTTGAACATCCCGTTTTTGATTAGACGTTGAACCCTTCCATGCGAGGGGTCGGGCCGTTCGGACCCAGTGCCGAAAAGCCAACTCGTCGTTAAGGGTCTGAACGTTCACATGTTCGCGCACCTAATTTGCAGGTCGAACGGAAGAAGCTGTAAGGTGGAGTTGGCCGAGACCCGCACCAAGTGTTAGCTACGATCAAGATTCCGTGTTGCATCTCAGATAATTACTAGGCTTTTATTCCTAATAATAGCGTTTGGGCTAGTGTGTTTGCGCCGGTTACCACCTTGCTTATTTACCCGGATTACTTCGCTAAGCGGACACATCCCTATTTGCGTGGTAAACCTGGTAGGGACACCACATCGGAAATCATATGGGTGGCCAAAGTTCAACGAGGTTAAAGATTTTCTGTTGGGGCCGCGCACGGGTAATTAAACTCGACGCAAATGAAGGGATGTTTGGCATCCAGGGGGAAGCGAAATAGGCGGAAACATAGTCTATTATCCAGATTGTTTGGCGAGTGGCCATGCAAAACCGGCTGCCAGACATGCAAGCCCTTACTAGTAGAGGTGCGGGCAAACCATGACATACAGCTCATCGGAGCATCCACACGCCGTCGCGCGCGCTAGCACAAACTCTGCTCTTAGCGTCCATCTCAACGCCACAGAGACTACCCTATAAGTCGTGAGAGTATCAAACGTTGAAACTGGGTTCATTATATGGAGATTTCCACGGCATTAAACGGAGCGGGCGTTAAGTGGAGTCCGAACCACAGCTCGTGACTTTAGTTACAGTGTGCTCGTATTCAGCCTTAACTGTATCGCTCAGACAGAGCGTAATGCCTGGCAACCGCCCCGTGGCTTGCGCCCAATTTGCCAGTGGTATTGATCCCTCCGCCAGAGGCGTAAACAGTCAACCTTGACCTACTGTGCGTCGGGCGCGTTATCCATGACCGGAGGCGTTTCCCACTTAACTCTGGTTAGTGCCCGTGAGATTTTCAAGATCCAGATAGGAGAATCAAGAGTTAGCTCTTCCTCTTGCGACGCTAAGAAGGGTCGACATTTTCTCGGGCCATCCATGTAACACACATTAAACCTATATTGGATTGCAGCGCCTGCGTTCGCGCGATCTTGCGGGGTTAGATCTCCACGAGGCCCTTCGGGGGGTGCGCTTCAGCACTCTATGTAATGCGAAAATATTTGCACAAGGCCGGGCGTTTGAGAGTAGGTGGCCCCAATGCCCTAACATATGAATGTCTAGTTGCGCGGGTTCTGCAATTAACTTTCAGGTCTTACCAAACTTCTGCCTGTTTTGGCTTACCCAAGACACTTGCCATGCCTGAGCGCTAACAAAGTAAGACATTTCATGTGTAGTAATGGTTGCAAGCTAATTCAGTCTAATCATTTCATTTATCTACCAAGATTAGGCCCTCCCTGCTACAAACCTGCTCGTTGAGCCGAACGGCAGCCTGCCTTCATAATCTACCGAAGTAAGACACTTAAGTGCACGATCGTGTCATCTGAACGACCAGGGACTGAGGGCAGAATGTAATGGTCCTTGGCAAGTACCAGCGCTGCCTCGAGTAGACCTCTGACTGTTAAAAACCCCGTATTACCGGAGCCCGCCAGTACTCGTCCGAGGCCTTCTCGCTGTGGACACCTAAGAGACGTCCGAGAAGCACTGGAGCCACGCTGTGTACCTTCGGATCAAGTTGGTCAATGCCAGCCACGTCAAGCACACTCAATCCCCTTCCGTAGATATAAATATGTCAAAGGGCAGATCTATGTAGTCGACAAGCTTAAACTCCCATTATCTCTCATGGTAGTTGAATATAATTGATAAACCCCTAACTGCATTAGCATAATCGTGAAAGTCAGACACGTCGAACTGCCCACAAGTGGCTTGTATCGAAATTAACCTCGTCTGCACTGGAGCTTCAATAGAGAAACACGTTATTCCATAGCCCCCTGTTCATGCAACAGGGGGCGAAGTCTATGGCCCGACGGACCGCACAAGTCACTGGACGCGTCCTCTAACGTCTTTAGCTCTCTCGGGCTCGAAGGTTATTCCCGGACCCACCTCGACGCCGCACGTGATGCCCAAATAGGATGCTGACCGCGGTCGTTGAGTAAAGTGGTGGGAACCTGCAGGGGAATTCACCTGACCTTGCGCTGTTTTTCTCGCAAGCCCATATTTGTCCCCCATAGAGAGAACTCCATATTCATAGATCATCCCAATTTACT
seq00006   GAAAAAAATTGAGTGTCAATAAACTTTGTTCATACAGTCAGTTGAATTTGAACATCCCGTTTTTGATTAGACGTTGAACCCATCCATGCGAGGGGTCGGGCCGTTCGGACCCAGTGCCGAAAAGCCAACTCGTCGTTAAGGGTCTGAACGTTCACATGTTCGCGCACCTAATTTGCAGGTCGAACGGAAGAAGCTGTAAGGTGGAGTTGGCCGAGACCCGCACCAAGTGTTAGCTACGATCAAGATTCCGTGTTGCATCTCAGATAATTACTAGGCTTTTATTCCTAATAATAGCGTTTGGGCTAGTGTGTTTGCGCCGGTTACCACCTTGCTTATTTACCCGGATTACTTCGCTAAGCGGACACATCCCTATTTGCGTGGTAAACCTGGTAGGGACACCACATCGGAAATCATATGGGTGGCCAAAGTTCAACGAGGTTAAAGATTTTCTGTTGGGGCCGCGCACGGGTAGTTAAACTCGACGCAAATGAAGGGATGTTTGGCATCCAGGGGGAAGCGAAATAGGCGGAAACATAGTCTATTATCCAGATTGTTTGGCGAGTGGCCATGCAAAACCGGCTGCCAGACATGCAAGCCCTTACTAGTAGAGGTGCGGGCAAACCATGACATACAGCTCATCGGAGCATCCACACGCCGTCGCGCGCGCTAGCACAATCTCTGCTCTTAGCGTCCATCTCAACGCCACAGAGACTACCCTATAAGTCGTGAGAGTATCAAACGTTGAAACTGGGTTCATTATATGGAGATTTCCACGGCATTAAACGGAGCGGGCGTTAAGTGGAGTCCGAACCACAGCTCGTGACTTTAGTTACAGCGTGCTCGTATTCAGCCTTAACTGTATCGCTCAGACAGAGCGTAATGCCTGGCAACCGCCCCGTGGCTTGCGCCCAATTTGCCAGTGGTATTGATCCCTCCGCCAGAGGCGTAAACAGTCAACCTTGACCTACTGTGCGTCGGGCGCGTTATCCATGACCGGAGGCGTTTCCCACTTAACTCTGGTTAGTGCCCGTGAGATTTTCAAGATCCAGATAGGAGAATCAAGAGTTAGCTCTTCCTCTTGCGACGCTAAGAAGGGTCGACATTTTCTCGGGCCATCCATGTAACACACATTAAACCTATATTGGATTGCAGCGCCTGCGTTCGCGCGATCTTGCGGGGTTAGATCTCCACGAGGCCCTTCGGGGGGTGCGCTTCAGCACTCTATGTAATGCGAAAATATTTGCACAAGGCCGGGCGTTTGAGAGTAGGTGGCCCCAATGCCCTAACATATGAATGTCTAGTTGCGCGGGTTCTGCAATTAACTTTCAGGTCTTACCAAACTTCTGCCTGTTTTGGCTTACCCAAGACACTTGCCATGCCTGAGCGCTAACAAAGTAAGACATTTCATGTGTAGTAATGGTTGCAAGCTAATTCAGTCTAATCATTTCATTTATCTACCAAGATTAGGCCCTCCCTGCTACAAACCTGCTCGTTGAGCCGAAAGGCAGCCTGCCTTCATAATCTACCGAAGTAAGACACTTAAGTGCACGATCGTGTCATCTGAACGACCAGGGACTGAGGGCAGAATGTAATGGTCCTTGGCAAGTACCAGCGCTGCCTCGAGTAGACCTCTGACTGTTAAAAACCCCGTATTACCGGAGCCCGCCAGTACTCGTCCGAGGCCTTCTCGCTGTGGACACCTAAGAGACGTCCGAGAAGCACTGGAGCCACGCTGTGTACCTTCGGATCAAGTTGGTCAATGCCAGCCACGTCAAGCACACTCAATCCCCTTCCGTAGATATAAATATGTCAAAGGGCAGATCTATGTAGTCGACAAGCTTAAACTCCCATTATCTCTCATGGTAGTTGAATATAATTGATAAACGCCTAACTGCATTAGCATAATCGTGAAAGTCAGACACGTCGAACTGCCCACAAGTGGCTTGTATCGAAATTAACCTCGTCTGCACTGGAGCTTCAATAGAGAAACACGTTATTCCATAGCCCCCTGTTCATGCAACAGGGGGCGAAGTCTATGGCCCGACGGACCGCACAAGTCACTGGACGCGTCCTCTAACGTCTTTAGCTCTCTCGGGCTCGAAGGTTATTCCCGGACCCACCTCGACGCCGCACGTGATGCCCAAATAGGATGCTGACCGCGGTCGTTGAGTAAAGTGGTGGGAACCTGCAGGGGAATTCACCTGACCTTGCGCTGTTTTTCTCGCAAGCCCATATTTGTCCCCCATAGAGAGAACTCCATATTCATAGATCATCCCAATTTACT
seq00007   GAAAAAAATTGAGTGTCAATAAACTTTGTTCATACAGTCAGTTGAATTTGAACATCCCGTTTTTGATTAGACGTTGAACCCTTCCATGCGAGGGGTCGGGCCGTTCGGACCCAGTGCCGAAAAGCCAACTCGTCGTTAAGGGTCTGAACGTTCACATGTTCGCGCACCTAATTTGCAGGTCGAACGGAAGAAGCTGTAAGGTGGAGTTGGCCGAGACCCGCACCAAGTGTTAGCTACGATCAAGATTCCGTGTTGCATCTCAGATAATTACTAGGCTTTTATTCCTAATAATAGCGTTTGGGCTAGTGTGTTTGCGCCGGTTACCACCTTGCTTATTTACCCGGATTACTTCGCTAAGCGGACACATCCCTATTTGCGTGGTAAACCTGGTAGGGACACCACATCGGAAATCATATGGGTGGCCAAAGTTCAACGAGGTTAAAGATTTTCTGTTGGGGCCGCGCACGGGTAATTAAACTCGACGCAAATGAAGGGATGTTTGGCATCCAGGGGGAAGCGAAATAGGCGGAAACATAGTCTATTATCCAGATTGTTTGGCGAGTGGCCATGCAAAACCGGCTGCCAGACATGCAAGCCCTTACTAGTAGAGGTGCGGGCAAACCATGACATACAGCTCATCGGAGCATCCACACGCCGTCGCGCGCGCTAGCACAAACTCTGCTCTTAGCGTCCATCTCAACGCCACAGAGACTACCCTATAAGTCGTGAGAGTATCAAACGTTGAAACTGGGTTCATTATATGGAGATTTCCACGGCATTAAACGGAGCGGGCGTTAAGTGGAGTCCGAACCACAGCTCGTGACTTTAGTTACAGTGTGCTCGTATTCAGCCTTAACTGTATCGCTCAGACAGAGCGTAATGCCTGGCAACCGCCCCGTGGCTTGCGCCCAATTTGCCAGTGGTATTGATCCCTCCGCCAGAGGCGTAAACAGTCAACCTTGACCTACTGTGCGTCGGGCGCGTTATCCATGACCGGAGGCGTTTCCCACTTAACTCTGGTTAGTGCCCGTGAGATTTTCAAGATCCAGATAGGAGAATCAAGAGTTAGCTCTTCCTCTTGCGACGCTAAGAAGGGTCGACATTTTCTCGGGCCATCCATGTAACACACATTAAACCTATATTGGATTGCAGCGCCTGCGTTCGCGCGATCTTGCGGGGTTAGATCTCCACGAGGCCCTTCGGGGGGTGCGCTTCAGCACTCTATGTAACGCGAAAATATTGGCACAAGGCCGGGCGTTTGAGAGTAGGTGGCCCCAATGCCCTAACATATGAATGTCTAGTTGCGCGGGTTCTGCAATTAACTTTCAGGTCTTACCAAACTTCTGCCTGTTTTGGCTTACCCAAGACACTTGCCATGCCTGAGCGCTAACAAAGTAAGACATTTCATGTGTAGTAATGGTTGCAAGCTAATTCAGTCTAATCATTTCATTTATCTACCAAGATTAGGCCCTCCCTGCTACAAACCTGCTCGTTGAGCCGAACGGCAGCCTGCCTTCATAATCTACCGAAGTAAGACACTTAAGTGCACGATCGTGTCATCTGAACGACCAGGGACTGAGGGCAGAATGTAATGGTCCTTGGCAAGTACCAGCGCTGCCTCGAGTAGACCTCTGACTGTTAAAAACCCCGTATTACCGGAGCCCGCCAGTACTCGTCCGAGGCCTTCTCGCTGTGGACACCTAAGAGACGTCCGAGAAGCACTGGAGCCACGCTGTGTACCTTCGGATCAAGTTGGTCAATGCCAGCCACGTCAAGCACACTCAATCCCCTTCCGTAGATATAAATATGTCAAAGGGCAGATCTATGTAGTCGACAAGCTTAAACTCCCATTATCTCTCATGGTAGTTGAATATAATTGATAAACCCCTAACTGCATTAGCATAATCGTGAAAGTCAGACACGTCGAACTGCCCACAAGTGGCTTGTATCGAAATTAACCTCGTCTGCACTGGAGCTTCAATAGAGAAACACGTTATTCCATAGCCCCCTGTTCATGCAACAGGGGGCGAAGTCTATGGCCCGACGGACCGCACAAGTCACTGGACGCGTCCTCTAACGTCTTTAGCTCTCTCGGGCTCGAAGGTTATTCCCGGACCCACCTCGACGCCGCACGTGATGCCCAAATAGGATGCTGACCGCGGTCGTTGAGTAAAGTGGTGGGAACCTGCAGGGGAATTCACCTGACCTTGCGCTGTTTTTCTCGCAAGCCCATATTTGTCCCCCATAGAGAGAACTCCATATTCATAGATCATCCCAATTTACT
seq00008   GAAAAAAATTGAGTGTCAATAAACTTTGTTCATACAGTCAGTTGAATTTGAACATCCCGTTTTTGATTAGACGTTGAACCCTTCCATGCGAGGGGTCGGGCCGTTCGGACCCAGTGCCGAAAAGCCAACTCGTCGTTAAGGGTCTGAACGTTCACATGTTCGCGCACCTAATTTGCAGGTCGAACGGAAGAAGCTGTAAGGTGGAGTTGGCCGAGACCCGCACCAAGTGTTAGCTACGATCAAGATTCCGTGTTGCATCTCAGATAATTACTAGGCTTTTATTCCTAATAATAGCGTTTGGGCTAGTGTGTTTGCGCCGGTTACCACCTTGCTTATTTACCCGGATTACTTCGCTAAGCGGACACATCCCTATTTGCGTGGTAAACCTGGTAGGGACACCACATCGGAAATCATATGGGTGGCCAAAGTTCAACGAGGTTAAAGATTTTCTGTTGGGGCCGCGCACGGGTAATTAAACTCGACGCAAATGAAGGGATGTTTGGCATCCAGGGGGAAGCGAAATAGGCGGAAACATAGTCTATTATCCAGATTGTTTGGCGAGTGGCCATGCAAAACCGGCTGCCAGACATGCAAGCCCTTACTAGTAGAGGTGCGGGCAAACCATGACATACAGCTCATCGGAGCATCCACACGCCGTCGCGCGCGCTAGCACAAACTCTGCTCTTAGCGTCCATCTCAACGCCACAGAGACTACCCTATAAGTCGTGAGAGTATCAAACGTTGAAACTGGGTTCATTATATGGAGATTTCCACGGCATTAAACGGAGCGGGCGTTAAGTGGAGTCCGAACCACAGCTCGTGACTTTAGTTACAGTGTGCTCGTATTCAGCCTTAACTGTATCGCTCAGACAGAGCGTAATGCCTGGCAACCGCCCCGTGGCTTGCGCCCAATTTGCCAGTGGTATTGATCCCTCCGCCAGAGGCGTAAACAGTCAACCTTGACCTACTGTGCGTCGGGCGCGTTATCCATGACCGGAGGCGTTTCCCACTTAACTCTGGTTAGTGCCCGTGAGATTTTCAAGATCCAGATAGGAGAATCAAGAGTTAGCTCTTCCTCTTGCGACGCTAAGAAGGGTCGACATTTTCTCGGGCCATCCATGTAACACACATTAAACCTATATTGGATTGCAGCGCCTGCGTTCGCGCGATCTTGCGGGGTTAGATCTCCACGAGGCCCTTCGGGGGGTGCGCTTCAGCACTCTATGTAACGCGAAAATATTTGCACAAGGCCGGGCGTTTGAGAGTAGGTGGCCCCAATGCCCTAACATATGAATGTCTAGTTGCGCGGGTTCTGCAATTAACTTTCAGGTCTTACCAAACTTCTGCCTGTTTTGGCTTACCCAAGACACTTGCCATGCCTGAGCGCTAACAAAGTAAGACATTTCATGTGTAGTAATGGTTGCAAGCTAATTCAGTCTAATCATTTCATTTATCTACCAAGATTAGGCCCTCCCTGCTACAAACCTGCTCGTTGAGCCGAACGGCAGCCTGCCTTCATAATCTACCGAAGTAAGACACTTAAGTGCACGATCGTGTCATCTGAACGACCAGGGACTGAGGGCAGAATGTAATGGTCCTTGGCAAGTACCAGCGCTGCCTCGAGTAGACCTCTGACTGTTAAAAACCCCGTATTACCGGAGCCCGCCAGTACTCGTCCGAGGCCTTCTCGCTGTGGACACCTAAGAGACGTCCGAGAAGCACTGGAGCCACGCTGTGTACCTTCGGATCAAGTTGGTCAATGCCAGCCACGTCAAGCACACTCAATCCCCTTCCGTAGATATAAATATGTCAAAGGGCAGATCTATGTAGTCGACAAGCTTAAACTCCCATTATCTCTCATGGTAGTTGAATATAATTGATAAACCCCTAACTGCATTAGCATAATCGTGAAAGTCAGACACGTCGAACTGCCCACAAGTGGCTTGTATCGAAATTAACCTCGTCTGCACTGGAGCTTCAATAGAGAAACACGTTATTCCATAGCCCCCTGTTCATGCAACAGGGGGCGAAGTCTATGGCCCGACGGACCGCACAAGTCACTGGACGCGTCCTCTAACGTCTTTAGCTCTCTCGGGCTCGAAGGTTATTCCCGGACCCACCTCGACGCCGCACGTGATGCCCAAATAGGATGCTGACCGCGGTCGTTGAGTAAAGTGGTGGGAACCTGCAGGGGAATTCACCTGACCTTGCGCTGTTTTTCTCGCAAGCCCATATTTGTCCCCCATAGAGAGAACTCCATATTCATAGATCATCCCAATTTACT
seq00009   GAAAAAAATTGAGTGTCAATAAACTTTGTTCATACAGTCAGTTGAATTTGAACATCCCGTTTTTGATTAGACGTTGAACCCTTCCATGCGAGGGGTCGGGCCGTTCGGACCCAGTGCCGAAAAGCCAACTCGTCGTTAAGGGTCTGAACGTTCACATGTTCGCGCACCTAATTTGCAGGTCGAACGGAAGAAGCTGTAAGGTGGAGTTGGCCGAGACCCGCACCAAGTGTTAGCTACGATCAAGATTCCGTGTTGCATCTCAGATAATTACTAGGCTTTTATTCCTAATAATAGCGTTTGGGCTAGTGTGTTTGCGCCGGTTACCACCTTGCTTATTTACCCGGATTACTTCGCTAAGCGGACACATCCCTATTTGCGTGGTAAACCTGGTAGGGACACCACATCGGAAATCATATGGGTGGCCAAAGTTCAACGAGGTTAAAGATTTTCTGTTGGGGCCGCGCACGGGTAATTAAACTCGACGCAAATGAAGGGATGTTTGGCATCCAGGGGGAAGCGAAATAGGCGGAAACATAGTCTATTATCCAGATTGTTTGGCGAGTGGCCATGCAAAACCGGCTGCCAGACATGCAAGCCCTTACTAGTAGAGGTGCGGGCAAACCATGACATACAGCTCATCGGAGCATCCACACGCCGTCGCGCGCGCTAGCACAAACTCTGCTCTTAGCGTCCATCTCAACGCCACAGAGACTACCCTATAAGTCGTGAGAGTATCAAACGTTGAAACTGGGTTCATTATATGGAGATTTCCACGGCATTAAACGGAGCGGGCGTTAAGTGGAGTCCGAACCACAGCTCGTGACTTTAGTTACAGTGTGCTCGTATTCAGCCTTAACTGTATCGCTCAGACAGAGCGTAATGCCTGGCAACCGCCCCGTGGCTTGCGCCCAATTTGCCAGTGGTATTGATCCCTCCGCCAGAGGCGTAAACAGTCAACCTTGACCTACTGTGCGTCGGGCGCGTTATCCATGACCGGAGGCGTTTCCCACTTAACTCTGGTTAGTGCCCGTGAGATTTTCAAGATCCAGATAGGAGAATCAAGAGTTAGCTCTTCCTCTTGCGACGCTAAGAAGGGTCGACATTTTCTCGGGCCATCCATGTAACACACATTAAACCTATATTGGATTGCAGCGCCTGCGTTCGCGCGATCTTGCGGGGTTAGATCTCCACGAGGCCCTTCGGGGGGTGCGCTTCAGCACTCTATGTAACGCGAAAATATTGGCACAAGGCCGGGCGTTTGAGAGTAGGTGGCCCCAATGCCCTAACATATGAATGTCTAGTTGCGCGGGTTCTGCAATTAACTTTCAGGTCTTACCAAACTTCTGCCTGTTTTGGCTTACCCAAGACACTTGCCATGCCTGAGCGCTAACAAAGTAAGACATTTCATGTGTAGTAATGGTTGCAAGCTAATTCAGTCTAATCATTTCATTTATCTACCAAGATTAGGCCCTCCCTGCTACAAACCTGCTCGTTGAGCCGAACGGCAGCCTGCCTTCATAATCTACCGAAGTAAGACACTTAAGTGCACGATCGTGTCATCTGAACGACCAGGGACTGAGGGCAGAATGTAATGGTCCTTGGCAAGTACCAGCGCTGCCTCGAGTAGACCTCTGACTGTTAAAAACCCCGTATTACCGGAGCCCGCCAGTACTCGTCCGAGGCCTTCTCGCTGTGGACACCTAAGAGACGTCCGAGAAGCACTGGAGCCACGCTGTGTACCTTCGGATCAAGTTGGTCAATGCCAGCCACGTCAAGCACACTCAATCCCCTTCCGTAGATATAAATATGTCAAAGGGCAGATCTATGTAGTCGACAAGCTTAAACTCCCATTATCTCTCATGGTAGTTGAATATAATTGATAAACCCCTAACTGCATTAGCATAATCGTGAAAGTCAGACACGTCGAACTGCCCACAAGTGGCTTGTATCGAAATTAACCTCGTCTGCACTGGAGCTTCAATAGAGAAACACGTTATTCCATAGCCCCCTGTTCATGCAACAGGGGGCGAAGTCTATGGCCCGACGGACCGCACAAGTCACTGGACGCGTCCTCTAACGTCTTTAGCTCTCTCGGGCTCGAAGGTTATTCCCGGACCCACCTCGACGCCGCACGTGATGCCCAAATAGGATGCTGACCGCGGTCGTTGAGTAAAGTGGTGGGAACCTGCAGGGGAATTCACCTGACCTTGCGCTGTTTTTCTCGCAAGCCCATATTTGTCCCCCATAGAGAGAACTCCATATTCATAGATCATCCCAATTTACT
seq00010   GAAAAAAATTGAGTGTCAATAAACTTTGTTCATACAGTCAGTTGAATTTGAACATCCCGTTTTTGATTAGACGTTGAACCCTTCCATGCGAGGGGTCGGGCCGTTCGGACCCAGTGCCGAAAAGCCAACTCGTCGTTAAGGGTCTGAACGTTCACATGTTCGCGCACCTAATTTGCAGGTCGAACGGAAGAAGCTGTAAGGTGGAGTTGGCCGAGACCCGCACCAAGTGTTAGCTACGATCAAGATTCCGTGTTGCATCTCAGATAATTACTAGGCTTTTATTCCTAATAATAGCGTTTGGGCTAGTGTGTTTGCGCCGGTTACCACCTTGCTTATTTACCCGGATTACTTCGCTAAGCGGACACATCCCTATTTGCGTGGTAAACCTGGTAGGGACACCACATCGGAAATCATATGGGTGGCCAAAGTTCAACGAGGTTAAAGATTTTCTGTTGGGGCCGCGCACGGGTAATTAAACTCGACGCAAATGAAGGGATGTTTGGCATCCAGGGGGAAGCGAAATAGGCGGAAACATAGTCTATTATCCAGATTGTTTGGCGAGTGGCCATGCAAAACCGGCTGCCAGACATGCAAGCCCTTACTAGTAGAGGTGCGGGCAAACCATGACATACAGCTCATCGGAGCATCCACACGCCGTCGCGCGCGCTAGCACAAACTCTGCTCTTAGCGTCCATCTCAACGCCACAGAGACTACCCTATAAGTCGTGAGAGTATCAAACGTTGAAACTGGGTTCATTATATGGAGATTTCCACGGCATTAAACGGAGCGGGCGTTAAGTGGAGTCCGAACCACAGCTCGTGACTTTAGTTACAGTGTGCTCGTATTCAGCCTTAACTGTATCGCTCAGACAGAGCGTAATGCCTGGCAACCGCCCCGTGGCTTGCGCCCAATTTGCCAGTGGTATTGATCCCTCCGCCAGAGGCGTAAACAGTCAACCTTGACCTACTGTGCGTCGGGCGCGTTATCCATGACCGGAGGCGTTTCCCACTTAACTCTGGTTAGTGCCCGTGAGATTTTCAAGATCCAGATAGGAGAATCAAGAGTTAGCTCTTCCTCTTGCGACGCTAAGAAGGGTCGACATTTTCTCGGGCCATCCATGTAACACACATTAAACCTATATTGGATTGCAGCGCCTGCGTTCGCGCGATCTTGCGGGGTTAGATCTCCACGAGGCCCTTCGGGGGGTGCGCTTCAGCACTCTATGTAATGCGAAAATATTTGCACAAGGCCGGGCGTTTGAGAGTAGGTGGCCCCAATGCCCTAACATATGAATGTCTAGTTGCGCGGGTTCTGCAATTAACTTTCAGGTCTTACCAAACTTCTGCCTGTTTTGGCTTACCCAAGACACTTGCCATGCCTGAGCGCTAACAAAGTAAGACATTTCATGTGTAGTAATGGTTGCAAGCTAATTCAGTCTAATCATTTCATTTATCTACCAAGATTAGGCCCTCCCTGCTACAAACCTGCTCGTTGAGCCGAACGGCAGCCTGCCTTCATAATCTACCGAAGTAAGACACTTAAGTGCACGATCGTGTCATCTGAACGACCAGGGACTGAGGGCAGAATGTAATGGTCCTTGGCAAGTACCAGCGCTGCCTCGAGTAGACCTCTGACTGTTAAAAACCCCGTATTACCGGAGCCCGCCAGTACTCGTCCGAGGCCTTCTCGCTGTGGACACCTAAGAGACGTCCGAGAAGCACTGGAGCCACGCTGTGTACCTTCGGATCAAGTTGGTCAATGCCAGCCACGTCAAGCACACTCAATCCCCTTCCGTAGATATAAATATGTCAAAGGGCAGATCTATGTAGTCGACAAGCTTAAACTCCCATTATCTCTCATGGTAGTTGAATATAATTGATAAACCCCTAACTGCATTAGCATAATCGTGAAAGTCAGACACGTCGCACTGCCCACAAGTGGCTTGTATCGAAATTAACCTCGTCTGCACTGGAGCTTCAATAGAGAAACACGTTATTCCATAGCCCCCTGTTCATGCAACAGGGGGCGAAGTCTATGGCCCGACGGACCGCACAAGTCACTGGACGCGTCCTCTAACGTCTTTAGCTCTCTCGGGCTCGAAGGTTATTCCCGGACCCACCTCGACGCCGCACGTGATGCCCAAATAGGATGCTGACCGCGGTCGTTGAGTAAAGTGGTGGGAACCTGCAGGGGAATTCACCTGACCTTGCGCTGTTTTTCTCGCAAGCCCATATTTGTCCCCCATAGAGAGAACTCCATATTCATAGATCATCCCAATTTACT
seq00011   GAAAAAAATTGAGTGTCAATAAACTTTGTTCATACAGTCAGTTGAATTTGAACATCCCGTTTTTGATTAGACGTTGAACCCTTCCATGCGAGGGGTCGGGCCGTTCGGACCCAGTGCCGAAAAGCCAACTCGTCGTTAAGGGTCTGAACGTTCACATGTTCGCGCACCTAATTTGCAGGTCGAACGGAAGAAGCTGTAAGGTGGAGTTGGCCGAGACCCGCACCAAGTGTTAGCTACGATCAAGATTCCGTGTTGCATCTCAGATAATTACTAGGCTTTTATTCCTAATAATAGCGTTTGGGCTAGTGTGTTTGCGCCGGTTACCACCTTGCTTATTTACCCGGATTACTTCGCTAAGCGGACACATCCCTATTTGCGTGGTAAACCTGGTAGGGACACCACATCGGAAATCATATGGGTGGCCAAAGTTCAACGAGGTTAAAGATTTTCTGTTGGGGCCGCGCACGGGTAATTAAACTCGACGCAAATGAAGGGATGTTTGGCATCCAGGGGGAAGCGAAATAGGCGGAAACATAGTCTATTATCCAGATTGTTTGGCGAGTGGCCATGCAAAACCGGCTGCCAGACATGCAAGCCCTTACTAGTAGAGGTGCGGGCAAACCATGACATACAGCTCATCGGAGCATCCACACGCCGTCGCGCGCGCTAGCACAAACTCTGCTCTTAGCGTCCATCTCAACGCCACAGAGACTACCCTATAAGTCGTGAGAGTATCAAACGTTGAAACTGGGTTCATTATATGGAGATTTCCACGGCATTAAACGGAGCGGGCGTTAAGTGGAGTCCGAACCACAGCTCGTGACTTTAGTTACAGTGTGCTCGTATTCAGCCTTAACTGTATCGCTCAGACAGAGCGTAATGCCTGGCAACCGCCCCGTGGCTTGCGCCCAATTTGCCAGTGGTATTGATCCCTCCGCCAGAGGCGTAAACAGTCAACCTTGACCTACTGTGCGTCGGGCGCGTTATCCATGACCGGAGGCGTTTCCCACTTAACTCTGGTTAGTGCCCGTGAGATTTTCAAGATCCAGATAGGAGAATCAAGAGTTAGCTCTTCCTCTTGCGACGCTAAGAAGGGTCGACATTTTCTCGGGCCATCCATGTAACACACATTAAACCTATATTGGATTGCAGCGCCTGCGTTCGCGCGATCTTGCGGGGTTAGATCTCCACGAGGCCCTTCGGGGGGTGCGCTTCAGCACTCTATGTAACGCGAAAATATTTGCACAAGGCCGGGCGTTTGAGAGTAGGTGGCCCCAATGCCCTAACATATGAATGTCTAGTTGCGCGGGTTCTGCAATTAACTTTCAGGTCTTACCAAACTTCTGCCTGTTTTGGCTTACCCAAGACACTTGCCATGCCTGAGCGCTAACAAAGTAAGACATTTCATGTGTAGTAATGGTTGCAAGCTAATTCAGTCTAATCATTTCATTTATCTACCAAGATTAGGCCCTCCCTGCTACAAACCTGCTCGTTGAGCCGAACGGCAGCCTGCCTTCATAATCTACCGAAGTAAGACACTTAAGTGCACGATCGTGTCATCTGAACGACCAGGGACTGAGGGCAGAATGTAATGGTCCTTGGCAAGTACCAGCGCTGCCTCGAGTAGACCTCTGACTGTTAAAAACCCCGTATTACCGGAGCCCGCCAGTACTCGTCCGAGGCCTTCTCGCTGTGGACACCTAAGAGACGTCCGAGAAGCACTGGAGCCACGCTGTGTACCTTCGGATCAAGTTGGTCAATGCCAGCCACGTCAAGCACACTCAATCCCCTTCCGTAGATATAAATATGTCAAAGGGCAGATCTATGTAGTCGACAAGCTTAAACTCCCATTATCTCTCATGGTAGTTGAATATAATTGATAAACCCCTAACTGCATTAGCATAATCGTGAAAGTCAGACACGTCGAACTGCCCACAAGTGGCTTGTATCGAAATTAACCTCGTCTGCACTGGAGCTTCAATAGAGAAACACGTTATTCCATAGCCCCCTGTTCATGCAACAGGGGGCGAAGTCTATGGCCCGACGGACCGCACAAGTCACTGGACGCGTCCTCTAACGTCTTTAGCTCTCTCGGGCTCGAAGGTTATTCCCGGACCCACCTCGACGCCGCACGTGATGCCCAAATAGGATGCTGACCGCGGTCGTTGAGTAAAGTGGTGGGAACCTGCAGGGGAATTCACCTGACCTTGCGCTGTTTTTCTCGCAAGCCCATATTTGTCCCCCATAGAGAGAACTCCATATTCATAGATCATCCCAATTTACT
seq00012   GAAAAAAATTGAGTGTCAATAAACTTTGTTCATACAGTCAGTTGAATTTGAACATCCCGTTTTTGATTAGACGTTGAACCCATCCATGCGAGGGGTCGGGCCGTTCGGACCCAGTGCCGTAAAGCCAACTCGTCGTTAAGGGTCTGAACGTTCACATGTTCGCGCACCTAATTTGCAGGTCGAACGGAAGAAGCTGTAAGGTGGAGTTGGCCGAGACCCGCACCAAGTGTTAGCTACGATCAAGATTCCGTGTTGCATCTCAGATAATTACTAGGCTTTTATTCCTAATAATAGCGTTTGGGCTAGTGTGTTTGCGCCGGTTACCACCTTGCTTATTTACCCGGATTACTTCGCTAAGCGGACACATCCCTATTTGCGTGGTAAACCTGGTAGGGACACCACATCGGAAATCATATGGGTGGCCAAAGTTCAACGAGGTTAAAGATTTTCTGTTGGGGCCGCGCACGGGTAGTTAAACTCGACGCAAATGAAGGGATGTTTGGCATCCAGGGGGAAGCGAAATAGGCGGAAACATAGTCTATTATCCAGATTGTTTGGCGAGTGGCCATGCAAAACCGGCTGCCAGACATGCAAGCCCTTACTAGTAGAGGTGCGGGCAAACCATGACATACAGCTCATCGGAGCATCCACACGCCGTCGCGCGCGCTAGCACAATCTCTGCTCTTAGCGTCCATCTCAACGCCACAGAGACTACCCTATAAGTCGTGAGAGTATCAAACGTTGAAACTGGGTTCATTATATGGAGATTTCCACGGCATTAAACGGAGCGGGCGTTAAGTGGAGTCCGAACCACAGCTCGTGACTTTAGTTACAGCGTGCTCGTATTCAGCCTTAACTGTATCGCTCAGACAGAGCGTAATGCCTGGCAACCGCCCCGTGGCTTGCGCCCAATTTGCCAGTGGTATTGATCCCTCCGCCAGAGGCGTAAACAGTCAACCTTGACCTACTGTGCGTCGGGCGCGTTATCCATGACCGGAGGCGTTTCCCACTTAACTCTGGTTAGTGCCCGTGAGATTTTCAAGATCCAGATAGGAGAATCAAGAGTTAGCTCTTCCTCTTGCGACGCTAAGAAGGGTCGACATTTTCTCGGGCCATCCATGTAACACACATTAAACCTATATTGGATTGCAGCGCCTGCGTTCGCGCGATCTTGCGGGGTTAGATCTCCACGAGGCCCTTCGGGGGGTGCGCTTCAGCACTCTATGTAATGCGAAAATATTTGCACAAGGCCGGGCGTTTGAGAGTAGGTGGCCCCAATGCCCTAACATATGAATGTCTAGTTGCGCGGGTTCTGCAATTAACTTTCAGGTCTTACCAAACTTCTGCCTGTTTTGGCTTACCCAAGACACTTGCCATGCCTGAGCGCTAACAAAGTAAGACATTTCATGTGTAGTAATGGTTGCAAGCTAATTCAGTCTAATCATTTCATTTATCTACCAAGATTAGGCCCTCCCTGCTACAAACCTGCTCGTTGAGCCGAAAGGCAGCCTGCCTTCATAATCTACCGAAGTAAGACACTTAAGTGCACGATCGTGTCATCTGAACGACCAGGGACTGAGGGCAGAATGTAATGGTCCTTGGCAAGTACCAGCGCTGCCTCGAGTAGACCTCTGACTGTTAAAAACCCCGTATTACCGGAGCCCGCCAGTACTCGTCCGAGGCCTTCTCGCTGTGGACACCTAAGAGACGTCCGAGAAGCACTGGAGCCACGCTGTGTACCTTCGGATCAAGTTGGTCAATGCCAGCCACGTCAAGCACACTCAATCCCCTTCCGTAGATATAAATATGTCAAAGGGCAGATCTATGTAGTCGACAAGCTTAAACTCCCATTATCTCTCATGGTAGTTGAATATAATTGATAAACCCCTAACTGCATTAGCATAATCGTGAAAGTCAGACACGTCGAACTGCCCACAAGTGGCTTGTATCGAAATTAACCTCGTCTGCACTGGAGCTTCAATAGAGAAACACGTTATTCCATAGCCCCCTGTTCATGCAACAGGGGGCGAAGTCTATGGCCCGACGGACCGCACAAGTCACTGGACGCGTCCTCTAACGTCTTTAGCTCTCTCGGGCTCGAAGGTTATTCCCGGACCCACCTCGACGCCGCACGTGATGCCCAAATAGGATGCTGACCGCGGTCGTTGAGTAAAGTGGTGGGAACCTGCAGGGGAATTCACCTGACCTTGCGCTGTTTTTCTCGCAAGCCCATATTTGTCCCCCATAGAGAGAACTCCATATTCATAGATCATCCCAATTTACT
seq00013   GAAAAAAATTGAGTGTCAATAAACTTTGTTCATACAGTCAGTTGAATTTGAACATCCCGTTTTTGATTAGACGTTGAACCCTTCCATGCGAGGGGTCGGGCCGTTCGGACCCAGTGCCGAAAAGCCAACTCGTCGTTAAGGGTCTGAACGTTCACATGTTCGCGCACCTAATTTGCAGGTCGAACGGAAGAAGCTGTAAGGTGGAGTTGGCCGAGACCCGCACCAAGTGTTAGCTACGATCAAGATTCCGTGTTGCATCTCAGATAATTACTAGGCTTTTATTCCTAATAATAGCGTTTGGGCTAGTGTGTTTGCGCCGGTTACCACCTTGCTTATTTACCCGGATTACTTCGCTAAGCGGACACATCCCTATTTGCGTGGTAAACCTGGTAGGGACACCACATCGGAAATCATATGGGTGGCCAAAGTTCAACGAGGTTAAAGATTTTCTGTTGGGGCCGCGCACGGGTAATTAAACTCGACGCAAATGAAGGGATGTTTGGCATCCAGGGGGAAGCGAAATAGGCGGAAACATAGTCTATTATCCAGATTGTTTGGCGAGTGGCCATGCAAAACCGGCTGCCAGACATGCAAGCCCTTACTAGTAGAGGTGCGGGCAAACCATGACATACAGCTCATCGGAGCATCCACACGCCGTCGCGCGCGCTAGCACAAACTCTGCTCTTAGCGTCCATCTCAACGCCACAGAGACTACCCTATAAGTCGTGAGAGTATCAAACGTTGAAACTGGGTTCATTATATGGAGATTTCCACGGCATTAAACGGAGCGGGCGTTAAGTGGAGTCCGAACCACAGCTCGTGACTTTAGTTACAGTGTGCTCGTATTCAGCCTTAACTGTATCGCTCAGACAGAGCGTAATGCCTGGCAACCGCCCCGTGGCTTGCGCCCAATTTGCCAGTGGTATTGATCCCTCCGCCAGAGGCGTAAACAGTCAACCTTGACCTACTGTGCGTCGGGCGCGTTATCCATGACCGGAGGCGTTTCCCACTTAACTCTGGTTAGTGCCCGTGAGATTTTCAAGATCCAGATAGGAGAATCAAGAGTTAGCTCTTCCTCTTGCGACGCTAAGAAGGGTCGACATTTTCTCGGGCCATCCATGTAACACACATTAAACCTATATTGGATTGCAGCGCCTGCGTTCGCGCGATCTTGCGGGGTTAGATCTCCACGAGGCCCTTCGGGGGGTGCGCTTCAGCACTCTATGTAACGCGAAAATATTGGCACAAGGCCGGGCGTTTGAGAGTAGGTGGCCCCAATGCCCTAACATATGAATGTCTAGTTGCGCGGGTTCTGCAATTAACTTTCAGGTCTTACCAAACTTCTGCCTGTTTTGGCTTACCCAAGACACTTGCCATGCCTGAGCGCTAACAAAGTAAGACATTTCATGTGTAGTAATGGTTGCAAGCTAATTCAGTCTAATCATTTCATTTATCTACCAAGATTAGGCCCTCCCTGCTACAAACCTGCTCGTTGAGCCGAACGGCAGCCTGCCTTCATAATCTACCGAAGTAAGACACTTAAGTGCACGATCGTGTCATCTGAACGACCAGGGACTGAGGGCAGAATGTAATGGTCCTTGGCAAGTACCAGCGCTGCCTCGAGTAGACCTCTGACTGTTAAAAACCCCGTATTACCGGAGCCCGCCAGTACTCGTCCGAGGCCTTCTCGCTGTGGACACCTAAGAGACGTCCGAGAAGCACTGGAGCCACGCTGTGTACCTTCGGATCAAGTTGGTCAATGCCAGCCACGTCAAGCACACTCAATCCCCTTCCGTAGATATAAATATGTCAAAGGGCAGATCTATGTAGTCGACAAGCTTAAACTCCCATTATCTCTCATGGTAGTTGAATATAATTGATAAACCCCTAACTGCATTAGCATAATCGTGAAAGTCAGACACGTCGAACTGCCCACAAGTGGCTTGTATCGAAATTAACCTCGTCTGCACTGGAGCTTCAATAGAGAAACACGTTATTCCATAGCCCCCTGTTCATGCAACAGGGGGCGAAGTCTATGGCCCGACGGACCGCACAAGTCACTGGACGCGTCCTCTAACGTCTTTAGCTCTCTCGGGCTCGAAGGTTATTCCCGGACCCACCTCGACGCCGCACGTGATGCCCAAATAGGATGCTGACCGCGGTCGTTGAGTAAAGTGGTGGGAACCTGCAGGGGAATTCACCTGACCTTGCGCTGTTTTTCTCGCAAGCCCATATTTGTCCCCCATAGAGAGAACTCCATATTCATAGATCATCCCAATTTACT
seq00014   GAAAAAAATTGAGTGTCAATAAACTTTGTTCATACAGTCAGTTGAATTTGAACATCCCGTTTTTGATTAGACGTTGAACCCATCCATGCGAGGGGTCGGGCCGTTCGGACCCAGTGCCGAAAAGCCAACTCGTCGTTAAGGGTCTGAACGTTCACATGTTCGCGCACCTAATTTGCAGGTCGAACGGAAGAAGCTGTAAGGTGGAGTTGGCCGAGACCCGCACCAAGTGTTAGCTACGATCAAGATTCCGTGTTGCATCTCAGATAATTACTAGGCTTTTATTCCTAATAATAGCGTTTGGGCTAGTGTGTTTGCGCCGGTTACCACCTTGCTTATTTACCCGGATTACTTCGCTAAGCGGACACATCCCTATTTGCGTGGTAAACCTGGTAGGGACACCACATCGGAAATCATATGGGTGGCCAAAGTTCAACGAGGTTAAAGATTTTCTGTTGGGGCCGCGCACGGGTAGTTAAACTCGACGCAAATGAAGGGATGTTTGGCATCCAGGGGGAAGCGAAATAGGCGGAAACATAGTCTATTATCCAGATTGTTTGGCGAGTGGCCATGCAAAACCGGCTGCCAGACATGCAAGCCCTTACTAGTAGAGGTGCGGGCAAACCATGACATACAGCTCATCGGAGCATCCACACGCCGTCGCGCGCGCTAGCACAATCTCTGCTCTTAGCGTCCATCTCAACGCCACAGAGACTACCCTATAAGTCGTGAGAGTATCAAACGTTGAAACTGGGTTCATTATATGGAGATTTCCACGGCATTAAACGGAGCGGGCGTTAAGTGGAGTCCGAACCACAGCTCGTGACTTTAGTTACAGCGTGCTCGTATTCAGCCTTAACTGTATCGCTCAGACAGAGCGTAATGCCTGGCAACCGCCCCGTGGCTTGCGCCCAATTTGCCAGTGGTATTGATCCCTCCGCCAGAGGCGTAAACAGTCAACCTTGACCTACTGTGCGTCGGGCGCGTTATCCATGACCGGAGGCGTTTCCCACTTAACTCTGGTTAGTGCCCGTGAGATTTTCAAGATCCAGATAGGAGAATCAAGAGTTAGCTCTTCCTCTTGCGACGCTAAGAAGGGTCGACATTTTCTCGGGCCATCCATGTAACACACATTAAACCTATATTGGATTGCAGCGCCTGCGTTCGCGCGATCTTGCGGGGTTAGATCTCCACGAGGCCCTTCGGGGGGTGCGCTTCAGCACTCTATGTAATGCGAAAATATTTGCACAAGGCCGGGCGTTTGAGAGTAGGTGGCCCCAATGCCCTAACATATGAATGTCTAGTTGCGCGGGTTCTGCAATTAACTTTCAGGTCTTACCAAACTTCTGCCTGTTTTGGCTTACCCAAGACACTTGCCATGCCTGAGCGCTAACAAAGTAAGACATTTCATGTGTAGTAATGGTTGCAAGCTAATTCAGTCTAATCATTTCATTTATCTACCAAGATTAGGCCCTCCCTGCTACAAACCTGCTCGTTGAGCCGAAAGGCAGCCTGCCTTCATAATCTACCGAAGTAAGACACTTAAGTGCACGATCGTGTCATCTGAACGACCAGGGACTGAGGGCAGAATGTAATGGTCCTTGGCAAGTACCAGCGCTGCCTCGAGTAGACCTCTGACTGTTAAAAACCCCGTATTACCGGAGCCCGCCAGTACTCGTCCGAGGCCTTCTCGCTGTGGACACCTAAGAGACGTCCGAGAAGCACTGGAGCCACGCTGTGTACCTTCGGATCAAGTTGGTCAATGCCAGCCACGTCAAGCACACTCAATCCCCTTCCGTAGATATAAATATGTCAAAGGGCAGATCTATGTAGTCGACAAGCTTAAACTCCCATTATCTCTCATGGTAGTTGAATATAATTGATAAACGCCTAACTGCATTAGCATAATCGTGAAAGTCAGACACGTCGAACTGCCCACAAGTGGCTTGTATCGAAATTAACCTCGTCTGCACTGGAGCTTCAATAGAGAAACACGTTATTCCATAGCCCCCTGTTCATGCAACAGGGGGCGAAGTCTATGGCCCGACGGACCGCACAAGTCACTGGACGCGTCCTCTAACGTCTTTAGCTCTCTCGGGCTCGAAGGTTATTCCCGGACCCACCTCGACGCCGCACGTGATGCCCAAATAGGATGCTGACCGCGGTCGTTGAGTAAAGTGGTGGGAACCTGCAGGGGAATTCACCTGACCTTGCGCTGTTTTTCTCGCAAGCCCATATTTGTCCCCCATAGAGAGAACTCCATATTCATAGATCATCCCAATTTACT
seq00015   GAAAAAAATTGAGTGTCAATAAACTTTGTTCATACAGTCAGTTGAATTTGAACATCCCGTTTTTGATTAGACGTTGAACCCTTCCATGCGAGGGGTCGGGCCGTTCGGACCCAGTGCCGAAAAGCCAACTCGTCGTTAAGGGTCTGAACGTTCACATGTTCGCGCACCTAATTTGCAGGACGAACGGAAGAAGCTGTAAGGTGGAGTTGGCCGAGACCCGCACCAAGTGTTAGCTACGATCAAGATTCCGTGTTGCATCTCAGATAATTACTAGGCTTTTATTCCTAATAATAGCGTTTGGGCTAGTGTGTTTGCGCCGGTTACCACCTTGCTTATTTACCCGGATTACTTCGCTAAGCGGACACATCCCTATTTGCGTGGTAAACCTGGTAGGGACACCACATCGGAAATCATATGGGTGGCCAAAGTTCAACGAGGTTAAAGATTTTCTGTTGGGGCCGCGCACGGGTAATTAAACTCGACGCAAATGAAGGGATGTTTGGCATCCAGGGGGAAGCGAAATAGGCGGAAACATAGTCTATTATCCAGATTGTTTGGCGAGTGGCCATGCAAAACCGGCTGCCAGACATGCAAGCCCTTACTAGTAGAGGTGCGGGCAAACCATGACATACAGCTCATCGGAGCATCCACACGCCGTCGCGCGCGCTAGCACAAACTCTGCTCTTAGCGTCCATCTCAACGCCACAGAGACTACCCTATAAGTCGTGAGAGTATCAAACGTTGAAACTGGGTTCATTATATGGAGATTTCCACGGCATTAAACGGAGCGGGCGTTAAGTGGAGTCCGAACCACAGCTCGTGACTTTAGTTACAGTGTGCTCGTATTCAGCCTTAACTGTATCGCTCAGACAGAGCGTAATGCCTGGCAACCGCCCCGTGGCTTGCGCCCAATTTGCCAGTGGTATTGATCCCTCCGCCAGAGGCGTAAACAGTCAACCTTGACCTACTGTGCGTCGGGCGCGTTATCCATGACCGGAGGCGTTTCCCACTTAACTCTGGTTAGTGCCCGTGAGATTTTCAAGATCCAGATAGGAGAATCAAGAGTTAGCTCTTCCTCTTGCGACGCTAAGAAGGGTCGACATTTTCTCGGGCCATCCATGTAACACACATTAAACCTATATTGGATTGCAGCGCCTGCGTTCGCGCGATCTTGCGGGGTTAGATCTCCACGAGGCCCTTCGGGGGGTGCGCTTCAGCACTCTATGTAACGCGAAAATATTGGCACAAGGCCGGGCGTTTGAGAGTAGGTGGCCCCAATGCCCTAACATATGAATGTCTAGTTGCGCGGGTTCTGCAATTAACTTTCAGGTCTTACCAAACTTCTGCCTGTTTTGGCTTACCCAAGACACTTGCCATGCCTGAGCGCTAACAAAGTAAGACATTTCATGTGTAGTAATGGTTGCAAGCTAATTCAGTCTAATCATTTCATTTATCTACCAAGATTAGGCCCTCCCTGCTACAAACCTGCTCGTTGAGCCGAACGGCAGCCTGCCTTCATAATCTACCGAAGTAAGACACTTAAGTGCACGATCGTGTCATCTGAACGACCAGGGACTGAGGGCAGAATGTAATGGTCCTTGGCAAGTACCAGCGCTGCCTCGAGTAGACCTCTGACTGTTAAAAACCCCGTATTACCGGAGCCCGCCAGTACTCGTCCGAGGCCTTCTCGCTGTGGACACCTAAGAGACGTCCGAGAAGCACTGGAGCCACGCTGTGTACCTTCGGATCAAGTTGGTCAATGCCAGCCACGTCAAGCACACTCAATCCCCTTCCGTAGATATAAATATGTCAAAGGGCAGATCTATGTAGTCGACAAGCTTAAACTCCCATTATCTCTCATGGTAGTTGAATATAATTGATAAACCCCTAACTGCATTAGCATAATCGTGAAAGTCAGACACGTCGAACTGCCCACAAGTGGCTTGTATCGAAATTAACCTCGTCTGCACTGGAGCTTCAATAGAGAAACACGTTATTCCATAGCCCCCTGTTCATGCAACAGGGGGCGAAGTCTATGGCCCGACGGACCGCACAAGTCACTGGACGCGTCCTCTAACGTCTTTAGCTCTCTCGGGCTCGAAGGTTATTCCCGGACCCACCTCGACGCCGCACGTGATGCCCAAATAGGATGCTGACCGCGGTCGTTGAGTAAAGTGGTGGGAACCTGCAGGGGAATTCACCTGACCTTGCGCTGTTTTTCTCGCAAGCCCATATTTGTCCCCCATAGAGAGAACTCCATATTCATAGATCATCCCAATTTACT
seq00016   GAAAAAAATTGAGTGTCAATAAACTTTGTTCATACAGTCAGTTGAATTTGAACATCCCGTTTTTGATTAGACGTTGAACCCTTCCATGCGAGGGGTCGGGCCGTTCGGACCCAGTGCCGAAAAGCCAACTCGTCGTTAAGGGTCTGAACGTTCACATGTTCGCGCACCTAATTTGCAGGTCGAACGGAAGAAGCTGTAAGGTGGAGTTGGCCGAGACCCGCACCAAGTGTTAGCTACGATCAAGATTCCGTGTTGCATCTCAGATAATTACTAGGCTTTTATTCCTAATAATAGCGTTTGGGCTAGTGTGTTTGCGCCGGTTACCACCTTGCTTATTTACCCGGATTACTTCGCTAAGCGGACACATCCCTATTTGCGTGGTAAACCTGGTAGGGACACCACATCGGAAATCATATGGGTGGCCAAAGTTCAACGAGGTTAAAGATTTTCTGTTGGGGCCGCGCACGGGTAATTAAACTCGACGCAAATGAAGGGATGTTTGGCATCCAGGGGGAAGCGAAATAGGCGGAAACATAGTCTATTATCCAGATTGTTTGGCGAGTGGCCATGCAAAACCGGCTGCCAGACATGCAAGCCCTTACTAGTAGAGGTGCGGGCAAACCATGACATACAGCTCATCGGAGCATCCACACGCCGTCGCGCGCGCTAGCACAAACTCTGCTCTTAGCGTCCATCTCAACGCCACAGAGACTACCCTATAAGTCGTGAGAGTATCAAACGTTGAAACTGGGTTCATTATATGGAGATTTCCACGGCATTAAACGGAGCGGGCGTTAAGTGGAGTCCGAACCACAGCTCGTGACTTTAGTTACAGTGTGCTCGTATTCAGCCTTAACTGTATCGCTCAGACAGAGCGTAATGCCTGGCAACCGCCCCGTGGCTTGCGCCCAATTTGCCAGTGGTATTGATCCCTCCGCCAGAGGCGTAAACAGTCAACCTTGACCTACTGTGCGTCGGGCGCGTTATCCATGACCGGAGGCGTTTCCCACTTAACTCTGGTTAGTGCCCGTGAGATTTTCAAGATCCAGATAGGAGAATCAAGAGTTAGCTCTTCCTCTTGCGACGCTAAGAAGGGTCGACATTTTCTCGGGCCATCCATGTAACACACATTAAACCTATATTGGATTGCAGCGCCTGCGTTCGCGCGATCTTGCGGGGTTAGATCTCCACGAGGCCCTTCGGGGGGTGCGCTTCAGCACTCTATGTAATGCGAAAATATTTGCACAAGGCCGGGCGTTTGAGAGTAGGTGGCCCCAATGCCCTAACATATGAATGTCTAGTTGCGCGGGTTCTGCAATTAACTTTCAGGTCTTACCAAACTTCTGCCTGTTTTGGCTTACCCAAGACACTTGCCATGCCTGAGCGCTAACAAAGTAAGACATTTCATGTGTAGTAATGGTTGCAAGCTAATTCAGTCTAATCATTTCATTTATCTACCAAGATTAGGCCCTCCCTGCTACAAACCTGCTCGTTGAGCCGAACGGCAGCCTGCCTTCATAATCTACCGAAGTAAGACACTTAAGTGCACGATCGTGTCATCTGAACGACCAGGGACTGAGGGCAGAATGTAATGGTCCTTGGCAAGTACCAGCGCTGCCTCGAGTAGACCTCTGACTGTTAAAAACCCCGTATTACCGGAGCCCGCCAGTACTCGTCCGAGGCCTTCTCGCTGTGGACACCTAAGAGACGTCCGAGAAGCACTGGAGCCACGCTGTGTACCTTCGGATCAAGTTGGTCAATGCCAGCCACGTCAAGCACACTCAATCCCCTTCCGTAGATATAAATATGTCAAAGGGCAGATCTATGTAGTCGACAAGCTTAAACTCCCATTATCTCTCATGGTAGTTGAATATAATTGATAAACCCCTAACTGCATTAGCATAATCGTGAAAGTCAGACACGTCGAACTGCCCACAAGTGGCTTGTATCGAAATTAACCTCGTCTGCACTGGAGCTTCAATAGAGAAACACGTTATTCCATAGCCCCCTGTTCATGCAACAGGGGGCGAAGTCTATGGCCCGACGGACCGCACAAGTCACTGGACGCGTCCTCTAACGTCTTTAGCTCTCTCGGGCTCGAAGGTTATTCCCGGACCCACCTCGACGCCGCACGTGATGCCCAAATAGGATGCTGACCGCGGTCGTTGAGTAAAGTGGTGGGAACCTGCAGGGGAATTCACCTGACCTTGCGCTGTTTTTCTCGCAAGCCCATATTTGTCCCCCATAGAGAGAACTCCATATTCATAGATCATCCCAATTTACT
seq00017   GAAAAAAATTGAGTGTCAATAAACTTTGTTCATACAGTCAGTTGAATTTGAACATCCCGTTTTTGATTAGACGTTGAACCCTTCCATGCGAGGGGTCGGGCCGTTCGGACCCAGTGCCGAAAAGCCAACTCGTCGTTAAGGGTCTGAACGTTCACATGTTCGCGCACCTAATTTGCAGGTCGAACGGAAGAAGCTGTAAGGTGGAGTTGGCCGAGACCCGCACCAAGTGTTAGCTACGATCAAGATTCCGTGTTGCATCTCAGATAATTACTAGGCTTTTATTCCTAATAATAGCGTTTGGGCTAGTGTGTTTGCGCCGGTTACCACCTTGCTTATTTACCCGGATTACTTCGCTAAGCGGACACATCCCTATTTGCGTGGTAAACCTGGTAGGGACACCACATCGGAAATCATATGGGTGGCCAAAGTTCAACGAGGTTAAAGATTTTCTGTTGGGGCCGCGCACGGGTAATTAAACTCGACGCAAATGAAGGGATGTTTGGCATCCAGGGGGAAGCGAAATAGGCGGAAACATAGTCTATTATCCAGATTGTTTGGCGAGTGGCCATGCAAAACCGGCTGCCAGACATGCAAGCCCTTACTAGTAGAGGTGCGGGCAAACCATGACATACAGCTCATCGGAGCATCCACACGCCGTCGCGCGCGCTAGCACAAACTCTGCTCTTAGCGTCCATCTCAACGCCACAGAGACTACCCTATAAGTCGTGAGAGTATCAAACGTTGAAACTGGGTTCATTATATGGAGATTTCCACGGCATTAAACGGAGCGGGCGTTAAGTGGAGTCCGAACCACAGCTCGTGACTTTAGTTACAGTGTGCTCGTATTCAGCCTTAACTGTATCGCTCAGACAGAGCGTAATGCCTGGCAACCGCCCCGTGGCTTGCGCCCAATTTGCCAGTGGTATTGATCCCTCCGCCAGAGGCGTAAACAGTCAACCTTGACCTACTGTGCGTCGGGCGCGTTATCCATGACCGGAGGCGTTTCCCACTTAACTCTGGTTAGTGCCCGTGAGATTTTCAAGATCCAGATAGGAGAATCAAGAGTTAGCTCTTCCTCTTGCGACGCTAAGAAGGGTCGACATTTTCTCGGGCCATCCATGTAACACACATTAAACCTATATTGGATTGCAGCGCCTGCGTTCGCGCGATCTTGCGGGGTTAGATCTCCACGAGGCCCTTCGGGGGGTGCGCTTCAGCACTCTATGTAACGCGAAAATATTGGCACAAGGCCGGGCGTTTGAGAGTAGGTGGCCCCAATGCCCTAACATATGAATGTCTAGTTGCGCGGGTTCTGCAATTAACTTTCAGGTCTTACCAAACTTCTGCCTGTTTTGGCTTACCCAAGACACTTGCCATGCCTGAGCGCTAACAAAGTAAGACATTTCATGTGTAGTAATGGTTGCAAGCTAATTCAGTCTAATCATTTCATTTATCTACCAAGATTAGGCCCTCCCTGCTACAAACCTGCTCGTTGAGCCGAACGGCAGCCTGCCTTCATAATCTACCGAAGTAAGACACTTAAGTGCACGATCGTGTCATCTGAACGACCAGGGACTGAGGGCAGAATGTAATGGTCCTTGGCAAGTACCAGCGCTGCCTCGAGTAGACCTCTGACTGTTAAAAACCCCGTATTACCGGAGCCCGCCAGTACTCGTCCGAGGCCTTCTCGCTGTGGACACCTAAGAGACGTCCGAGAAGCACTGGAGCCACGCTGTGTACCTTCGGATCAAGTTGGTCAATGCCAGCCACGTCAAGCACACTCAATCCCCTTCCGTAGATATAAATATGTCAAAGGGCAGATCTATGTAGTCGACAAGCTTAAACTCCCATTATCTCTCATGGTAGTTGAATATAATTGATAAACCCCTAACTGCATTAGCATAATCGTGAAAGTCAGACACGTCGAACTGCCCACAAGTGGCTTGTATCGAAATTAACCTCGTCTGCACTGGAGCTTCAATAGAGAAACACGTTATTCCATAGCCCCCTGTTCATGCAACAGGGGGCGAAGTCTATGGCCCGACGGACCGCACAAGTCACTGGACGCGTCCTCTAACGTCTTTAGCTCTCTCGGGCTCGAAGGTTATTCCCGGACCCACCTCGACGCCGCACGTGATGCCCAAATAGGATGCTGACCGCGGTCGTTGAGTAAAGTGGTGGGAACCTGCAGGGGAATTCACCTGACCTTGCGCTGTTTTTCTCGCAAGCCCATATTTGTCCCCCATAGAGAGAACTCCATATTCATAGATCATCCCAATTTACT
seq00018   GAAAAAAATTGAGTGTCAATAAACTTTGTTCATACAGTCAGTTGAATTTGAACATCCCGTTTTTGATTAGACGTTGAACCCATCCATGCGAGGGGTCGGGCCGTTCGGACCCAGTGCCGAAAAGCCAACTCGTCGTTAAGGGTCTGAACGTTCACATGTTCGCGCACCTAATTTGCAGGTCGAACGGAAGAAGCTGTAAGGTGGAGTTGGCCGAGACCCGCACCAAGTGTTAGCTACGATCAAGATTCCGTGTTGCATCTCAGATAATTACTAGGCTTTTATTCCTAATAATAGCGTTTGGGCTAGTGTGTTTGCGCCGGTTACCACCTTGCTTATTTACCCGGATTACTTCGCTAAGCGGACACATCCCTATTTGCGTGGTAAACCTGGTAGGGACACCACATCGGAAATCATATGGGTGGCCAAAGTTCAACGAGGTTAAAGATTTTCTGTTGGGGCCGCGCACGGGTAGTTAAACTCGACGCAAATGAAGGGATGTTTGGCATCCAGGGGGAAGCGAAATAGGCGGAAACATAGTCTATTATCCAGATTGTTTGGCGAGTGGCCATGCAAAACCGGCTGCCAGACATGCAAGCCCTTACTAGTAGAGGTGCGGGCAAACCATGACATACAGCTCATCGGAGCATCCACACGCCGTCGCGCGCGCTAGCACAATCTCTGCTCTTAGCGTCCATCTCAACGCCACAGAGACTACCCTATAAGTCGTGAGAGTATCAAACGTTGAAACTGGGTTCATTATATGGAGATTTCCACGGCATTAAACGGAGCGGGCGTTAAGTGGAGTCCGAACCACAGCTCGTGACTTTAGTTACAGCGTGCTCGTATTCAGCCTTAACTGTATCGCTCAGACAGAGCGTAATGCCTGGCAACCGCCCCGTGGCTTGCGCCCAATTTGCCAGTGGTATTGATCCCTCCGCCAGAGGCGTAAACAGTCAACCTTGACCTACTGTGCGTCGGGCGCGTTATCCATGACCGGAGGCGTTTCCCACTTAACTCTGGTTAGTGCCCGTGAGATTTTCAAGATCCAGATAGGAGAATCAAGAGTTAGCTCTTCCTCTTGCGACGCTAAGAAGGGTCGACATTTTCTCGGGCCATCCATGTAACACACATTAAACCTATATTGGATTGCAGCGCCTGCGTTCGCGCGATCTTGCGGGGTTAGATCTCCACGAGGCCCTTCGGGGGGTGCGCTTCAGCACTCTATGTAATGCGAAAATATTTGCACAAGGCCGGGCGTTTGAGAGTAGGTGGCCCCAATGCCCTAACATATGAATGTCTAGTTGCGCGGGTTCTGCAATTAACTTTCAGGTCTTACCAAACTTCTGCCTGTTTTGGCTTACCCAAGACACTTGCCATGCCTGAGCGCTAACAAAGTAAGACATTTCATGTGTAGTAATGGTTGCAAGCTAATTCAGTCTAATCATTTCATTTATCTACCAAGATTAGGCCCTCCCTGCTACAAACCTGCTCGTTGAGCCGAAAGGCAGCCTGCCTTCATAATCTACCGAAGTAAGACACTTAAGTGCACGATCGTGTCATCTGAACGACCAGGGACTGAGGGCAGAATGTAATGGTCCTTGGCAAGTACCAGCGCTGCCTCGAGTAGACCTCTGACTGTTAAAAACCCCGTATTACCGGAGCCCGCCAGTACTCGTCCGAGGCCTTCTCGCTGTGGACACCTAAGAGACGTCCGAGAAGCACTGGAGCCACGCTGTGTACCTTCGGATCAAGTTGGTCAATGCCAGCCACGTCAAGCACACTCAATCCCCTTCCGTAGATATAAATATGTCAAAGGGCAGATCTATGTAGTCGACAAGCTTAAACTCCCATTATCTCTCATGGTAGTTGAATATAATTGATAAACGCCTAACTGCATTAGCATAATCGTGAAAGTCAGACACGTCGAACTGCCCACAAGTGGCTTGTATCGAAATTAACCTCGTCTGCACTGGAGCTTCAATAGAGAAACACGTTATTCCATAGCCCCCTGTTCATGCAACAGGGGGCGAAGTCTATGGCCCGACGGACCGCACAAGTCACTGGACGCGTCCTCTAACGTCTTTAGCTCTCTCGGGCTCGAAGGTTATTCCCGGACCCACCTCGACGCCGCACGTGATGCCCAAATAGGATGCTGACCGCGGTCGTTGAGTAAAGTGGTGGGAACCTGCAGGGGAATTCACCTGACCTTGCGCTGTTTTTCTCGCAAGCCCATATTTGTCCCCCATAGAGAGAACTCCATATTCATAGATCATCCCAATTTACT
seq00019   GAAAAAAATTGAGTGTCAATAAACTTTGTTCATACAGTCAGTTGAATTTGAACATCCCGTTTTTGATTAGACGTTGAACCCATCCATGCGAGGGGTCGGGCCGTTCGGACCCAGTGCCGTAAAGCCAACTCGTCGTTAAGGGTCTGAACGTTCACATGTTCGCGCACCTAATTTGCAGGTCGAACGGAAGAAGCTGTAAGGTGGAGTTGGCCGAGACCCGCACCAAGTGTTAGCTACGATCAAGATTCCGTGTTGCATCTCAGATAATTACTAGGCTTTTATTCCTAATAATAGCGTTTGGGCTAGTGTGTTTGCGCCGGTTACCACCTTGCTTATTTACCCGGATTACTTCGCTAAGCGGACACATCCCTATTTGCGTGGTAAACCTGGTAGGGACACCACATCGGAAATCATATGGGTGGCCAAAGTTCAACGAGGTTAAAGATTTTCTGTTGGGGCCGCGCACGGGTAGTTAAACTCGACGCAAATGAAGGGATGTTTGGCATCCAGGGGGAAGCGAAATAGGCGGAAACATAGTCTATTATCCAGATTGTTTGGCGAGTGGCCATGCAAAACCGGCTGCCAGACATGCAAGCCCTTACTAGTAGAGGTGCGGGCAAACCATGACATACAGCTCATCGGAGCATCCACACGCCGTCGCGCGCGCTAGCACAATCTCTGCTCTTAGCGTCCATCTCAACGCCACAGAGACTACCCTATAAGTCGTGAGAGTATCAAACGTTGAAACTGGGTTCATTATATGGAGATTTCCACGGCATTAAACGGAGCGGGCGTTAAGTGGAGTCCGAACCACAGCTCGTGACTTTAGTTACAGCGTGCTCGTATTCAGCCTTAACTGTATCGCTCAGACAGAGCGTAATGCCTGGCAACCGCCCCGTGGCTTGCGCCCAATTTGCCAGTGGTATTGATCCCTCCGCCAGAGGCGTAAACAGTCAACCTTGACCTACTGTGCGTCGGGCGCGTTATCCATGACCGGAGGCGTTTCCCACTTAACTCTGGTTAGTGCCCGTGAGATTTTCAAGATCCAGATAGGAGAATCAAGAGTTAGCTCTTCCTCTTGCGACGCTAAGAAGGGTCGACATTTTCTCGGGCCATCCATGTAACACACATTAAACCTATATTGGATTGCAGCGCCTGCGTTCGCGCGATCTTGCGGGGTTAGATCTCCACGAGGCCCTTCGGGGGGTGCGCTTCAGCACTCTATGTAATGCGAAAATATTTGCACAAGGCCGGGCGTTTGAGAGTAGGTGGCCCCAATGCCCTAACATATGAATGTCTAGTTGCGCGGGTTCTGCAATTAACTTTCAGGTCTTACCAAACTTCTGCCTGTTTTGGCTTACCCAAGACACTTGCCATGCCTGAGCGCTAACAAAGTAAGACATTTCATGTGTAGTAATGGTTGCAAGCTAATTCAGTCTAATCATTTCATTTATCTACCAAGATTAGGCCCTCCCTGCTACAAACCTGCTCGTTGAGCCGAAAGGCAGCCTGCCTTCATAATCTACCGAAGTAAGACACTTAAGTGCACGATCGTGTCATCTGAACGACCAGGGACTGAGGGCAGAATGTAATGGTCCTTGGCAAGTACCAGCGCTGCCTCGAGTAGACCTCTGACTGTTAAAAACCCCGTATTACCGGAGCCCGCCAGTACTCGTCCGAGGCCTTCTCGCTGTGGACACCTAAGAGACGTCCGAGAAGCACTGGAGCCACGCTGTGTACCTTCGGATCAAGTTGGTCAATGCCAGCCACGTCAAGCACACTCAATCCCCTTCCGTAGATATAAATATGTCAAAGGGCAGATCTATGTAGTCGACAAGCTTAAACTCCCATTATCTCTCATGGTAGTTGAATATAATTGATAAACCCCTAACTGCATTAGCATAATCGTGAAAGTCAGACACGTCGAACTGCCCACAAGTGGCTTGTATCGAAATTAACCTCGTCTGCACTGGAGCTTCAATAGAGAAACACGTTATTCCATAGCCCCCTGTTCATGCAACAGGGGGCGAAGTCTATGGCCCGACGGACCGCACAAGTCACTGGACGCGTCCTCTAACGTCTTTAGCTCTCTCGGGCTCGAAGGTTATTCCCGGACCCACCTCGACGCCGCACGTGATGCCCAAATAGGATGCTGACCGCGGTCGTTGAGTAAAGTGGTGGGAACCTGCAGGGGAATTCACCTGACCTTGCGCTGTTTTTCTCGCAAGCCCATATTTGTCCCCCATAGAGAGAACTCCATATTCATAGATCATCCCAATTTACT
seq00020   GAAAAAAATTGAGTGTCAATAAACTTTGTTCATACAGTCAGTTGAATTTGAACATCCCGTTTTTGATTAGACGTTGAACCCTTCCATGCGAGGGGTCGGGCCGTTCGGACCCAGTGCCGAAAAGCCAACTCGTCGTTAAGGGTCTGAACGTTCACATGTTCGCGCACCTAATTTGCAGGTCGAACGGAAGAAGCTGTAAGGTGGAGTTGGCCGAGACCCGCACCAAGTGTTAGCTACGATCAAGATTCCGTGTTGCATCTCAGATAATTACTAGGCTTTTATTCCTAATAATAGCGTTTGGGCTAGTGTGTTTGCGCCGGTTACCACCTTGCTTATTTACCCGGATTACTTCGCTAAGCGGACACATCCCTATTTGCGTGGTAAACCTGGTAGGGACACCACATCGGAAATCATATGGGTGGCCAAAGTTCAACGAGGTTAAAGATTTTCTGTTGGGGCCGCGCACGGGTAATTAAACTCGACGCAAATGAAGGGATGTTTGGCATCCAGGGGGAAGCGAAATAGGCGGAAACATAGTCTATTATCCAGATTGTTTGGCGAGTGGCCATGCAAAACCGGCTGCCAGACATGCAAGCCCTTACTAGTAGAGGTGCGGGCAAACCATGACATACAGCTCATCGGAGCATCCACACGCCGTCGCGCGCGCTAGCACAAACTCTGCTCTTAGCGTCCATCTCAACGCCACAGAGACTACCCTATAAGTCGTGAGAGTATCAAACGTTGAAACTGGGTTCATTATATGGAGATTTCCACGGCATTAAACGGAGCGGGCGTTAAGTGGAGTCCGAACCACAGCTCGTGACTTTAGTTACAGTGTGCTCGTATTCAGCCTTAACTGTATCGCTCAGACAGAGCGTAATGCCTGGCAACCGCCCCGTGGCTTGCGCCCAATTTGCCAGTGGTATTGATCCCTCCGCCAGAGGCGTAAACAGTCAACCTTGACCTACTGTGCGTCGGGCGCGTTATCCATGACCGGAGGCGTTTCCCACTTAACTCTGGTTAGTGCCCGTGAGATTTTCAAGATCCAGATAGGAGAATCAAGAGTTAGCTCTTCCTCTTGCGACGCTAAGAAGGGTCGACATTTTCTCGGGCCATCCATGTAACACACATTAAACCTATATTGGATTGCAGCGCCTGCGTTCGCGCGATCTTGCGGGGTTAGATCTCCACGAGGCCCTTCGGGGGGTGCGCTTCAGCACTCTATGTAACGCGAAAATATTGGCACAAGGCCGGGCGTTTGAGAGTAGGTGGCCCCAATGCCCTAACATATGAATGTCTAGTTGCGCGGGTTCTGCAATTAACTTTCAGGTCTTACCAAACTTCTGCCTGTTTTGGCTTACCCAAGACACTTGCCATGCCTGAGCGCTAACAAAGTAAGACATTTCATGTGTAGTAATGGTTGCAAGCTAATTCAGTCTAATCATTTCATTTATCTACCAAGATTAGGCCCTCCCTGCTACAAACCTGCTCGTTGAGCCGAACGGCAGCCTGCCTTCATAATCTACCGAAGTAAGACACTTAAGTGCACGATCGTGTCATCTGAACGACCAGGGACTGAGGGCAGAATGTAATGGTCCTTGGCAAGTACCAGCGCTGCCTCGAGTAGACCTCTGACTGTTAAAAACCCCGTATTACCGGAGCCCGCCAGTACTCGTCCGAGGCCTTCTCGCTGTGGACACCTAAGAGACGTCCGAGAAGCACTGGAGCCACGCTGTGTACCTTCGGATCAAGTTGGTCAATGCCAGCCACGTCAAGCACACTCAATCCCCTTCCGTAGATATAAATATGTCAAAGGGCAGATCTATGTAGTCGACAAGCTTAAACTCCCATTATCTCTCATGGTAGTTGAATATAATTGATAAACCCCTAACTGCATTAGCATAATCGTGAAAGTCAGACACGTCGAACTGCCCACAAGTGGCTTGTATCGAAATTAACCTCGTCTGCACTGGAGCTTCAATAGAGAAACACGTTATTCCATAGCCCCCTGTTCATGCAACAGGGGGCGAAGTCTATGGCCCGACGGACCGCACAAGTCACTGGACGCGTCCTCTAACGTCTTTAGCTCTCTCGGGCTCGAAGGTTATTCCCGGACCCACCTCGACGCCGCACGTGATGCCCAAATAGGATGCTGACCGCGGTCGTTGAGTAAAGTGGTGGGAACCTGCAGGGGAATTCACCTGACCTTGCGCTGTTTTTCTCGCAAGCCCATATTTGTCCCCCATAGAGAGAACTCCATATTCATAGATCATCCCAATTTACT
seq00021   GAAAAAAATTGAGTGTCAATAAACTTTGTTCATACAGTCAGTTGAATTTGAACATCCCGTTTTTGATTAGACGTTGAACCCATCCATGCGAGGGGTCGGGCCGTTCGGACCCAGTGCCGTAAAGCCAACTCGTCGTTAAGGGTCTGAACGTTCACATGTTCGCGCACCTAATTTGCAGGTCGAACGGAAGAAGCTGTAAGGTGGAGTTGGCCGAGACCCGCACCAAGTGTTAGCTACGATCAAGATTCCGTGTTGCATCTCAGATAATTACTAGGCTTTTATTCCTAATAATAGCGTTTGGGCTAGTGTGTTTGCGCCGGTTACCACCTTGCTTATTTACCCGGATTACTTCGCTAAGCGGACACATCCCTATTTGCGTGGTAAACCTGGTAGGGACACCACATCGGAAATCATATGGGTGGCCAAAGTTCAACGAGGTTAAAGATTTTCTGTTGGGGCCGCGCACGGGTAGTTAAACTCGACGCAAATGAAGGGATGTTTGGCATCCAGGGGGAAGCGAAATAGGCGGAAACATAGTCTATTATCCAGATTGTTTGGCGAGTGGCCATGCAAAACCGGCTGCCAGACATGCAAGCCCTTACTAGTAGAGGTGCGGGCAAACCATGACATACAGCTCATCGGAGCATCCACACGCCGTCGCGCGCGCTAGCACAATCTCTGCTCTTAGCGTCCATCTCAACGCCACAGAGACTACCCTATAAGTCGTGAGAGTATCAAACGTTGAAACTGGGTTCATTATATGGAGATTTCCACGGCATTAAACGGAGCGGGCGTTAAGTGGAGTCCGAACCACAGCTCGTGACTTTAGTTACAGCGTGCTCGTATTCAGCCTTAACTGTATCGCTCAGACAGAGCGTAATGCCTGGCAACCGCCCCGTGGCTTGCGCCCAATTTGCCAGTGGTATTGATCCCTCCGCCAGAGGCGTAAACAGTCAACCTTGACCTACTGTGCGTCGGGCGCGTTATCCATGACCGGAGGCGTTTCCCACTTAACTCTGGTTAGTGCCCGTGAGATTTTCAAGATCCAGATAGGAGAATCAAGAGTTAGCTCTTCCTCTTGCGACGCTAAGAAGGGTCGACATTTTCTCGGGCCATCCATGTAACACACATTAAACCTATATTGGATTGCAGCGCCTGCGTTCGCGCGATCTTGCGGGGTTAGATCTCCACGAGGCCCTTCGGGGGGTGCGCTTCAGCACTCTATGTAATGCGAAAATATTTGCACAAGGCCGGGCGTTTGAGAGTAGGTGGCCCCAATGCCCTAACATATGAATGTCTAGTTGCGCGGGTTCTGCAATTAACTTTCAGGTCTTACCAAACTTCTGCCTGTTTTGGCTTACCCAAGACACTTGCCATGCCTGAGCGCTAACAAAGTAAGACATTTCATGTGTAGTAATGGTTGCAAGCTAATTCAGTCTAATCATTTCATTTATCTACCAAGATTAGGCCCTCCCTGCTACAAACCTGCTCGTTGAGCCGAAAGGCAGCCTGCCTTCATAATCTACCGAAGTAAGACACTTAAGTGCACGATCGTGTCATCTGAACGACCAGGGACTGAGGGCAGAATGTAATGGTCCTTGGCAAGTACCAGCGCTGCCTCGAGTAGACCTCTGACTGTTAAAAACCCCGTATTACCGGAGCCCGCCAGTACTCGTCCGAGGCCTTCTCGCTGTGGACACCTAAGAGACGTCCGAGAAGCACTGGAGCCACGCTGTGTACCTTCGGATCAAGTTGGTCAATGCCAGCCACGTCAAGCACACTCAATCCCCTTCCGTAGATATAAATATGTCAAAGGGCAGATCTATGTAGTCGACAAGCTTAAACTCCCATTATCTCTCATGGTAGTTGAATATAATTGATAAACCCCTAACTGCATTAGCATAATCGTGAAAGTCAGACACGTCGAACTGCCCACAAGTGGCTTGTATCGAAATTAACCTCGTCTGCACTGGAGCTTCAATAGAGAAACACGTTATTCCATAGCCCCCTGTTCATGCAACAGGGGGCGAAGTCTATGGCCCGACGGACCGCACAAGTCACTGGACGCGTCCTCTAACGTCTTTAGCTCTCTCGGGCTCGAAGGTTATTCCCGGACCCACCTCGACGCCGCACGTGATGCCCAAATAGGATGCTGACCGCGGTCGTTGAGTAAAGTGGTGGGAACCTGCAGGGGAATTCACCTGACCTTGCGCTGTTTTTCTCGCAAGCCCATATTTGTCCCCCATAGAGAGAACTCCATATTCATAGATCATCCCAATTTACT
seq00022   GAAAAAAATTGAGTGTCAATAAACTTTGTTCATACAGTCAGTTGAATTTGAACATCCCGTTTTTGATTAGACGTTGAACCCTTCCATGCGAGGGGTCGGGCCGTTCGGACCCAGTGCCGAAAAGCCAACTCGTCGTTAAGGGTCTGAACGTTCACATGTTCGCGCACCTAATTTGCAGGACGAACGGAAGAAGCTGTAAGGTGGAGTTGGCCGAGACCCGCACCAAGTGTTAGCTACGATCAAGATTCCGTGTTGCATCTCAGATAATTACTAGGCTTTTATTCCTAATAATAGCGTTTGGGCTAGTGTGTTTGCGCCGGTTACCACCTTGCTTATTTACCCGGATTACTTCGCTAAGCGGACACATCCCTATTTGCGTGGTAAACCTGGTAGGGACACCACATCGGAAATCATATGGGTGGCCAAAGTTCAACGAGGTTAAAGATTTTCTGTTGGGGCCGCGCACGGGTAATTAAACTCGACGCAAATGAAGGGATGTTTGGCATCCAGGGGGAAGCGAAATAGGCGGAAACATAGTCTATTATCCAGATTGTTTGGCGAGTGGCCATGCAAAACCGGCTGCCAGACATGCAAGCCCTTACTAGTAGAGGTGCGGGCAAACCATGACATACAGCTCATCGGAGCATCCACACGCCGTCGCGCGCGCTAGCACAAACTCTGCTCTTAGCGTCCATCTCAACGCCACAGAGACTACCCTATAAGTCGTGAGAGTATCAAACGTTGAAACTGGGTTCATTATATGGAGATTTCCACGGCATTAAACGGAGCGGGCGTTAAGTGGAGTCCGAACCACAGCTCGTGACTTTAGTTACAGTGTGCTCGTATTCAGCCTTAACTGTATCGCTCAGACAGAGCGTAATGCCTGGCAACCGCCCCGTGGCTTGCGCCCAATTTGCCAGTGGTATTGATCCCTCCGCCAGAGGCGTAAACAGTCAACCTTGACCTACTGTGCGTCGGGCGCGTTATCCATGACCGGAGGCGTTTCCCACTTAACTCTGGTTAGTGCCCGTGAGATTTTCAAGATCCAGATAGGAGAATCAAGAGTTAGCTCTTCCTCTTGCGACGCTAAGAAGGGTCGACATTTTCTCGGGCCATCCATGTAACACACATTAAACCTATATTGGATTGCAGCGCCTGCGTTCGCGCGATCTTGCGGGGTTAGATCTCCACGAGGCCCTTCGGGGGGTGCGCTTCAGCACTCTATGTAACGCGAAAATATTGGCACAAGGCCGGGCGTTTGAGAGTAGGTGGCCCCAATGCCCTAACATATGAATGTCTAGTTGCGCGGGTTCTGCAATTAACTTTCAGGTCTTACCAAACTTCTGCCTGTTTTGGCTTACCCAAGACACTTGCCATGCCTGAGCGCTAACAAAGTAAGACATTTCATGTGTAGTAATGGTTGCAAGCTAATTCAGTCTAATCATTTCATTTATCTACCAAGATTAGGCCCTCCCTGCTACAAACCTGCTCGTTGAGCCGAACGGCAGCCTGCCTTCATAATCTACCGAAGTAAGACACTTAAGTGCACGATCGTGTCATCTGAACGACCAGGGACTGAGGGCAGAATGTAATGGTCCTTGGCAAGTACCAGCGCTGCCTCGAGTAGACCTCTGACTGTTAAAAACCCCGTATTACCGGAGCCCGCCAGTACTCGTCCGAGGCCTTCTCGCTGTGGACACCTAAGAGACGTCCGAGAAGCACTGGAGCCACGCTGTGTACCTTCGGATCAAGTTGGTCAATGCCAGCCACGTCAAGCACACTCAATCCCCTTCCGTAGATATAAATATGTCAAAGGGCAGATCTATGTAGTCGACAAGCTTAAACTCCCATTATCTCTCATGGTAGTTGAATATAATTGATAAACCCCTAACTGCATTAGCATAATCGTGAAAGTCAGACACGTCGAACTGCCCACAAGTGGCTTGTATCGAAATTAACCTCGTCTGCACTGGAGCTTCAATAGAGAAACACGTTATTCCATAGCCCCCTGTTCATGCAACAGGGGGCGAAGTCTATGGCCCGACGGACCGCACAAGTCACTGGACGCGTCCTCTAACGTCTTTAGCTCTCTCGGGCTCGAAGGTTATTCCCGGACCCACCTCGACGCCGCACGTGATGCCCAAATAGGATGCTGACCGCGGTCGTTGAGTAAAGTGGTGGGAACCTGCAGGGGAATTCACCTGACCTTGCGCTGTTTTTCTCGCAAGCCCATATTTGTCCCCCATAGAGAGAACTCCATATTCATAGATCATCCCAATTTACT
seq00023   GAAAAAAATTGAGTGTCAATAAACTTTGTTCATACAGTCAGTTGAATTTGAACATCCCGTTTTTGATTAGACGTTGAACCCTTCCATGCGAGGGGTCGGGCCGTTCGGACCCAGTGCCGAAAAGCCAACTCGTCGTTAAGGGTCTGAACGTTCACATGTTCGCGCACCTAATTTGCAGGTCGAACGGAAGAAGCTGTAAGGTGGAGTTGGCCGAGACCCGCACCAAGTGTTAGCTACGATCAAGATTCCGTGTTGCATCTCAGATAATTACTAGGCTTTTATTCCTAATAATAGCGTTTGGGCTAGTGTGTTTGCGCCGGTTACCACCTTGCTTATTTACCCGGATTACTTCGCTAAGCGGACACATCCCTATTTGCGTGGTAAACCTGGTAGGGACACCACATCGGAAATCATATGGGTGGCCAAAGTTCAACGAGGTTAAAGATTTTCTGTTGGGGCCGCGCACGGGTAATTAAACTCGACGCAAATGAAGGGATGTTTGGCATCCAGGGGGAAGCGAAATAGGCGGAAACATAGTCTATTATCCAGATTGTTTGGCGAGTGGCCATGCAAAACCGGCTGCCAGACATGCAAGCCCTTACTAGTAGAGGTGCGGGCAAACCATGACATACAGCTCATCGGAGCATCCACACGCCGTCGCGCGCGCTAGCACAAACTCTGCTCTTAGCGTCCATCTCAACGCCACAGAGACTACCCTATAAGTCGTGAGAGTATCAAACGTTGAAACTGGGTTCATTATATGGAGATTTCCACGGCATTAAACGGAGCGGGCGTTAAGTGGAGTCCGAACCACAGCTCGTGACTTTAGTTACAGTGTGCTCGTATTCAGCCTTAACTGTATCGCTCAGACAGAGCGTAATGCCTGGCAACCGCCCCGTGGCTTGCGCCCAATTTGCCAGTGGTATTGATCCCTCCGCCAGAGGCGTAAACAGTCAACCTTGACCTACTGTGCGTCGGGCGCGTTATCCATGACCGGAGGCGTTTCCCACTTAACTCTGGTTAGTGCCCGTGAGATTTTCAAGATCCAGATAGGAGAATCAAGAGTTAGCTCTTCCTCTTGCGACGCTAAGAAGGGTCGACATTTTCTCGGGCCATCCATGTAACACACATTAAACCTATATTGGATTGCAGCGCCTGCGTTCGCGCGATCTTGCGGGGTTAGATCTCCACGAGGCCCTTCGGGGGGTGCGCTTCAGCACTCTATGTAACGCGAAAATATTGGCACAAGGCCGGGCGTTTGAGAGTAGGTGGCCCCAATGCCCTAACATATGAATGTCTAGTTGCGCGGGTTCTGCAATTAACTTTCAGGTCTTACCAAACTTCTGCCTGTTTTGGCTTACCCAAGACACTTGCCATGCCTGAGCGCTAACAAAGTAAGACATTTCATGTGTAGTAATGGTTGCAAGCTAATTCAGTCTAATCATTTCATTTATCTACCAAGATTAGGCCCTCCCTGCTACAAACCTGCTCGTTGAGCCGAACGGCAGCCTGCCTTCATAATCTACCGAAGTAAGACACTTAAGTGCACGATCGTGTCATCTGAACGACCAGGGACTGAGGGCAGAATGTAATGGTCCTTGGCAAGTACCAGCGCTGCCTCGAGTAGACCTCTGACTGTTAAAAACCCCGTATTACCGGAGCCCGCCAGTACTCGTCCGAGGCCTTCTCGCTGTGGACACCTAAGAGACGTCCGAGAAGCACTGGAGCCACGCTGTGTACCTTCGGATCAAGTTGGTCAATGCCAGCCACGTCAAGCACACTCAATCCCCTTCCGTAGATATAAATATGTCAAAGGGCAGATCTATGTAGTCGACAAGCTTAAACTCCCATTATCTCTCATGGTAGTTGAATATAATTGATAAACCCCTAACTGCATTAGCATAATCGTGAAAGTCAGACACGTCGAACTGCCCACAAGTGGCTTGTATCGAAATTAACCTCGTCTGCACTGGAGCTTCAATAGAGAAACACGTTATTCCATAGCCCCCTGTTCATGCAACAGGGGGCGAAGTCTATGGCCCGACGGACCGCACAAGTCACTGGACGCGTCCTCTAACGTCTTTAGCTCTCTCGGGCTCGAAGGTTATTCCCGGACCCACCTCGACGCCGCACGTGATGCCCAAATAGGATGCTGACCGCGGTCGTTGAGTAAAGTGGTGGGAACCTGCAGGGGAATTCACCTGACCTTGCGCTGTTTTTCTCGCAAGCCCATATTTGTCCCCCATAGAGAGAACTCCATATTCATAGATCATCCCAATTTACT
seq00024   GAAAAAAATTGAGTGTCAATAAACTTTGTTCATACAGTCAGTTGAATTTGAACATCCCGTTTTTGATTAGACGTTGAACCCTTCCATGCGAGGGGTCGGGCCGTTCGGACCCAGTGCCGAAAAGCCAACTCGTCGTTAAGGGTCTGAACGTTCACATGTTCGCGCACCTAATTTGCAGGTCGAACGGAAGAAGCTGTAAGGTGGAGTTGGCCGAGACCCGCACCAAGTGTTAGCTACGATCAAGATTCCGTGTTGCATCTCAGATAATTACTAGGCTTTTATTCCTAATAATAGCGTTTGGGCTAGTGTGTTTGCGCCGGTTACCACCTTGCTTATTTACCCGGATTACTTCGCTAAGCGGACACATCCCTATTTGCGTGGTAAACCTGGTAGGGACACCACATCGGAAATCATATGGGTGGCCAAAGTTCAACGAGGTTAAAGATTTTCTGTTGGGGCCGCGCACGGGTAATTAAACTCGACGCAAATGAAGGGATGTTTGGCATCCAGGGGGAAGCGAAATAGGCGGAAACATAGTCTATTATCCAGATTGTTTGGCGAGTGGCCATGCAAAACCGGCTGCCAGACATGCAAGCCCTTACTAGTAGAGGTGCGGGCAAACCATGACATACAGCTCATCGGAGCATCCACACGCCGTCGCGCGCGCTAGCACAAACTCTGCTCTTAGCGTCCATCTCAACGCCACAGAGACTACCCTATAAGTCGTGAGAGTATCAAACGTTGAAACTGGGTTCATTATATGGAGATTTCCACGGCATTAAACGGAGCGGGCGTTAAGTGGAGTCCGAACCACAGCTCGTGACTTTAGTTACAGTGTGCTCGTATTCAGCCTTAACTGTATCGCTCAGACAGAGCGTAATGCCTGGCAACCGCCCCGTGGCTTGCGCCCAATTTGCCAGTGGTATTGATCCCTCCGCCAGAGGCGTAAACAGTCAACCTTGACCTACTGTGCGTCGGGCGCGTTATCCATGACCGGAGGCGTTTCCCACTTAACTCTGGTTAGTGCCCGTGAGATTTTCAAGATCCAGATAGGAGAATCAAGAGTTAGCTCTTCCTCTTGCGACGCTAAGAAGGGTCGACATTTTCTCGGGCCATCCATGTAACACACATTAAACCTATATTGGATTGCAGCGCCTGCGTTCGCGCGATCTTGCGGGGTTAGATCTCCACGAGGCCCTTCGGGGGGTGCGCTTCAGCACTCTATGTAACGCGAAAATATTTGCACAAGGCCGGGCGTTTGAGAGTAGGTGGCCCCAATGCCCTAACATATGAATGTCTAGTTGCGCGGGTTCTGCAATTAACTTTCAGGTCTTACCAAACTTCTGCCTGTTTTGGCTTACCCAAGACACTTGCCATGCCTGAGCGCTAACAAAGTAAGACATTTCATGTGTAGTAATGGTTGCAAGCTAATTCAGTCTAATCATTTCATTTATCTACCAAGATTAGGCCCTCCCTGCTACAAACCTGCTCGTTGAGCCGAACGGCAGCCTGCCTTCATAATCTACCGAAGTAAGACACTTAAGTGCACGATCGTGTCATCTGAACGACCAGGGACTGAGGGCAGAATGTAATGGTCCTTGGCAAGTACCAGCGCTGCCTCGAGTAGACCTCTGACTGTTAAAAACCCCGTATTACCGGAGCCCGCCAGTACTCGTCCGAGGCCTTCTCGCTGTGGACACCTAAGAGACGTCCGAGAAGCACTGGAGCCACGCTGTGTACCTTCGGATCAAGTTGGTCAATGCCAGCCACGTCAAGCACACTCAATCCCCTTCCGTAGATATAAATATGTCAAAGGGCAGATCTATGTAGTCGACAAGCTTAAACTCCCATTATCTCTCATGGTAGTTGAATATAATTGATAAACCCCTAACTGCATTAGCATAATCGTGAAAGTCAGACACGTCGAACTGCCCACAAGTGGCTTGTATCGAAATTAACCTCGTCTGCACTGGAGCTTCAATAGAGAAACACGTTATTCCATAGCCCCCTGTTCATGCAACAGGGGGCGAAGTCTATGGCCCGACGGACCGCACAAGTCACTGGACGCGTCCTCTAACGTCTTTAGCTCTCTCGGGCTCGAAGGTTATTCCCGGACCCACCTCGACGCCGCACGTGATGCCCAAATAGGATGCTGACCGCGGTCGTTGAGTAAAGTGGTGGGAACCTGCAGGGGAATTCACCTGACCTTGCGCTGTTTTTCTCGCAAGCCCATATTTGTCCCCCATAGAGAGAACTCCATATTCATAGATCATCCCAATTTACT
seq00025   GAAAAAAATTGAGTGTCAATAAACTTTGTTCATACAGTCAGTTGAATTTGAACATCCCGTTTTTGATTAGACGTTGAACCCTTCCATGCGAGGGGTCGGGCCGTTCGGACCCAGTGCCGAAAAGCCAACTCGTCGTTAAGGGTCTGAACGTTCACATGTTCGCGCACCTAATTTGCAGGTCGAACGGAAGAAGCTGTAAGGTGGAGTTGGCCGAGACCCGCACCAAGTGTTAGCTACGATCAAGATTCCGTGTTGCATCTCAGATAATTACTAGGCTTTTATTCCTAATAATAGCGTTTGGGCTAGTGTGTTTGCGCCGGTTACCACCTTGCTTATTTACCCGGATTACTTCGCTAAGCGGACACATCCCTATTTGCGTGGTAAACCTGGTAGGGACACCACATCGGAAATCATATGGGTGGCCAAAGTTCAACGAGGTTAAAGATTTTCTGTTGGGGCCGCGCACGGGTAATTAAACTCGACGCAAATGAAGGGATGTTTGGCATCCAGGGGGAAGCGAAATAGGCGGAAACATAGTCTATTATCCAGATTGTTTGGCGAGTGGCCATGCAAAACCGGCTGCCAGACATGCAAGCCCTTACTAGTAGAGGTGCGGGCAAACCATGACATACAGCTCATCGGAGCATCCACACGCCGTCGCGCGCGCTAGCACAAACTCTGCTCTTAGCGTCCATCTCAACGCCACAGAGACTACCCTATAAGTCGTGAGAGTATCAAACGTTGAAACTGGGTTCATTATATGGAGATTTCCACGGCATTAAACGGAGCGGGCGTTAAGTGGAGTCCGAACCACAGCTCGTGACTTTAGTTACAGTGTGCTCGTATTCAGCCTTAACTGTATCGCTCAGACAGAGCGTAATGCCTGGCAACCGCCCCGTGGCTTGCGCCCAATTTGCCAGTGGTATTGATCCCTCCGCCAGAGGCGTAAACAGTCAACCTTGACCTACTGTGCGTCGGGCGCGTTATCCATGACCGGAGGCGTTTCCCACTTAACTCTGGTTAGTGCCCGTGAGATTTTCAAGATCCAGATAGGAGAATCAAGAGTTAGCTCTTCCTCTTGCGACGCTAAGAAGGGTCGACATTTTCTCGGGCCATCCATGTAACACACATTAAACCTATATTGGATTGCAGCGCCTGCGTTCGCGCGATCTTGCGGGGTTAGATCTCCACGAGGCCCTTCGGGGGGTGCGCTTCAGCACTCTATGTAACGCGAAAATATTGGCACAAGGCCGGGCGTTTGAGAGTAGGTGGCCCCAATGCCCTAACATATGAATGTCTAGTTGCGCGGGTTCTGCAATTAACTTTCAGGTCTTACCAAACTTCTGCCTGTTTTGGCTTACCCAAGACACTTGCCATGCCTGAGCGCTAACAAAGTAAGACATTTCATGTGTAGTAATGGTTGCAAGCTAATTCAGTCTAATCATTTCATTTATCTACCAAGATTAGGCCCTCCCTGCTACAAACCTGCTCGTTGAGCCGAACGGCAGCCTGCCTTCATAATCTACCGAAGTAAGACACTTAAGTGCACGATCGTGTCATCTGAACGACCAGGGACTGAGGGCAGAATGTAATGGTCCTTGGCAAGTACCAGCGCTGCCTCGAGTAGACCTCTGACTGTTAAAAACCCCGTATTACCGGAGCCCGCCAGTACTCGTCCGAGGCCTTCTCGCTGTGGACACCTAAGAGACGTCCGAGAAGCACTGGAGCCACGCTGTGTACCTTCGGATCAAGTTGGTCAATGCCAGCCACGTCAAGCACACTCAATCCCCTTCCGTAGATATAAATATGTCAAAGGGCAGATCTATGTAGTCGACAAGCTTAAACTCCCATTATCTCTCATGGTAGTTGAATATAATTGATAAACCCCTAACTGCATTAGCATAATCGTGAAAGTCAGACACGTCGAACTGCCCACAAGTGGCTTGTATCGAAATTAACCTCGTCTGCACTGGAGCTTCAATAGAGAAACACGTTATTCCATAGCCCCCTGTTCATGCAACAGGGGGCGAAGTCTATGGCCCGACGGACCGCACAAGTCACTGGACGCGTCCTCTAACGTCTTTAGCTCTCTCGGGCTCGAAGGTTATTCCCGGACCCACCTCGACGCCGCACGTGATGCCCAAATAGGATGCTGACCGCGGTCGTTGAGTAAAGTGGTGGGAACCTGCAGGGGAATTCACCTGACCTTGCGCTGTTTTTCTCGCAAGCCCATATTTGTCCCCCATAGAGAGAACTCCATATTCATAGATCATCCCAATTTACT
seq00026   GAAAAAAATTGAGTGTCAATAAACTTTGTTCATACAGTCAGTTGAATTTGAACATCCCGTTTTTGATTAGACGTTGAACCCATCCATGCGAGGGGTCGGGCCGTTCGGACCCAGTGCCGTAAAGCCAACTCGTCGTTAAGGGTCTGAACGTTCACATGTTCGCGCACCTAATTTGCAGGTCGAACGGAAGAAGCTGTAAGGTGGAGTTGGCCGAGACCCGCACCAAGTGTTAGCTACGATCAAGATTCCGTGTTGCATCTCAGATAATTACTAGGCTTTTATTCCTAATAATAGCGTTTGGGCTAGTGTGTTTGCGCCGGTTACCACCTTGCTTATTTACCCGGATTACTTCGCTAAGCGGACACATCCCTATTTGCGTGGTAAACCTGGTAGGGACACCACATCGGAAATCATATGGGTGGCCAAAGTTCAACGAGGTTAAAGATTTTCTGTTGGGGCCGCGCACGGGTAGTTAAACTCGACGCAAATGAAGGGATGTTTGGCATCCAGGGGGAAGCGAAATAGGCGGAAACATAGTCTATTATCCAGATTGTTTGGCGAGTGGCCATGCAAAACCGGCTGCCAGACATGCAAGCCCTTACTAGTAGAGGTGCGGGCAAACCATGACATACAGCTCATCGGAGCATCCACACGCCGTCGCGCGCGCTAGCACAATCTCTGCTCTTAGCGTCCATCTCAACGCCACAGAGACTACCCTATAAGTCGTGAGAGTATCAAACGTTGAAACTGGGTTCATTATATGGAGATTTCCACGGCATTAAACGGAGCGGGCGTTAAGTGGAGTCCGAACCACAGCTCGTGACTTTAGTTACAGCGTGCTCGTATTCAGCCTTAACTGTATCGCTCAGACAGAGCGTAATGCCTGGCAACCGCCCCGTGGCTTGCGCCCAATTTGCCAGTGGTATTGATCCCTCCGCCAGAGGCGTAAACAGTCAACCTTGACCTACTGTGCGTCGGGCGCGTTATCCATGACCGGAGGCGTTTCCCACTTAACTCTGGTTAGTGCCCGTGAGATTTTCAAGATCCAGATAGGAGAATCAAGAGTTAGCTCTTCCTCTTGCGACGCTAAGAAGGGTCGACATTTTCTCGGGCCATCCATGTAACACACATTAAACCTATATTGGATTGCAGCGCCTGCGTTCGCGCGATCTTGCGGGGTTAGATCTCCACGAGGCCCTTCGGGGGGTGCGCTTCAGCACTCTATGTAATGCGAAAATATTTGCACAAGGCCGGGCGTTTGAGAGTAGGTGGCCCCAATGCCCTAACATATGAATGTCTAGTTGCGCGGGTTCTGCAATTAACTTTCAGGTCTTACCAAACTTCTGCCTGTTTTGGCTTACCCAAGACACTTGCCATGCCTGAGCGCTAACAAAGTAAGACATTTCATGTGTAGTAATGGTTGCAAGCTAATTCAGTCTAATCATTTCATTTATCTACCAAGATTAGGCCCTCCCTGCTACAAACCTGCTCGTTGAGCCGAAAGGCAGCCTGCCTTCATAATCTACCGAAGTAAGACACTTAAGTGCACGATCGTGTCATCTGAACGACCAGGGACTGAGGGCAGAATGTAATGGTCCTTGGCAAGTACCAGCGCTGCCTCGAGTAGACCTCTGACTGTTAAAAACCCCGTATTACCGGAGCCCGCCAGTACTCGTCCGAGGCCTTCTCGCTGTGGACACCTAAGAGACGTCCGAGAAGCACTGGAGCCACGCTGTGTACCTTCGGATCAAGTTGGTCAATGCCAGCCACGTCAAGCACACTCAATCCCCTTCCGTAGATATAAATATGTCAAAGGGCAGATCTATGTAGTCGACAAGCTTAAACTCCCATTATCTCTCATGGTAGTTGAATATAATTGATAAACCCCTAACTGCATTAGCATAATCGTGAAAGTCAGACACGTCGAACTGCCCACAAGTGGCTTGTATCGAAATTAACCTCGTCTGCACTGGAGCTTCAATAGAGAAACACGTTATTCCATAGCCCCCTGTTCATGCAACAGGGGGCGAAGTCTATGGCCCGACGGACCGCACAAGTCACTGGACGCGTCCTCTAACGTCTTTAGCTCTCTCGGGCTCGAAGGTTATTCCCGGACCCACCTCGACGCCGCACGTGATGCCCAAATAGGATGCTGACCGCGGTCGTTGAGTAAAGTGGTGGGAACCTGCAGGGGAATTCACCTGACCTTGCGCTGTTTTTCTCGCAAGCCCATATTTGTCCCCCATAGAGAGAACTCCATATTCATAGATCATCCCAATTTACT
seq00027   GAAAAAAATTGAGTGTCAATAAACTTTGTTCATACAGTCAGTTGAATTTGAACATCCCGTTTTTGATTAGACGTTGAACCCATCCATGCGAGGGGTCGGGCCGTTCGGACCCAGTGCCGAAAAGCCAACTCGTCGTTAAGGGTCTGAACGTTCACATGTTCGCGCACCTAATTTGCAGGTCGAACGGAAGAAGCTGTAAGGTGGAGTTGGCCGAGACCCGCACCAAGTGTTAGCTACGATCAAGATTCCGTGTTGCATCTCAGATAATTACTAGGCTTTTATTCCTAATAATAGCGTTTGGGCTAGTGTGTTTGCGCCGGTTACCACCTTGCTTATTTACCCGGATTACTTCGCTAAGCGGACACATCCCTATTTGCGTGGTAAACCTGGTAGGGACACCACATCGGAAATCATATGGGTGGCCAAAGTTCAACGAGGTTAAAGATTTTCTGTTGGGGCCGCGCACGGGTAGTTAAACTCGACGCAAATGAAGGGATGTTTGGCATCCAGGGGGAAGCGAAATAGGCGGAAACATAGTCTATTATCCAGATTGTTTGGCGAGTGGCCATGCAAAACCGGCTGCCAGACATGCAAGCCCTTACTAGTAGAGGTGCGGGCAAACCATGACATACAGCTCATCGGAGCATCCACACGCCGTCGCGCGCGCTAGCACAATCTCTGCTCTTAGCGTCCATCTCAACGCCACAGAGACTACCCTATAAGTCGTGAGAGTATCAAACGTTGAAACTGGGTTCATTATATGGAGATTTCCACGGCATTAAACGGAGCGGGCGTTAAGTGGAGTCCGAACCACAGCTCGTGACTTTAGTTACAGCGTGCTCGTATTCAGCCTTAACTGTATCGCTCAGACAGAGCGTAATGCCTGGCAACCGCCCCGTGGCTTGCGCCCAATTTGCCAGTGGTATTGATCCCTCCGCCAGAGGCGTAAACAGTCAACCTTGACCTACTGTGCGTCGGGCGCGTTATCCATGACCGGAGGCGTTTCCCACTTAACTCTGGTTAGTGCCCGTGAGATTTTCAAGATCCAGATAGGAGAATCAAGAGTTAGCTCTTCCTCTTGCGACGCTAAGAAGGGTCGACATTTTCTCGGGCCATCCATGTAACACACATTAAACCTATATTGGATTGCAGCGCCTGCGTTCGCGCGATCTTGCGGGGTTAGATCTCCACGAGGCCCTTCGGGGGGTGCGCTTCAGCACTCTATGTAATGCGAAAATATTTGCACAAGGCCGGGCGTTTGAGAGTAGGTGGCCCCAATGCCCTAACATATGAATGTCTAGTTGCGCGGGTTCTGCAATTAACTTTCAGGTCTTACCAAACTTCTGCCTGTTTTGGCTTACCCAAGACACTTGCCATGCCTGAGCGCTAACAAAGTAAGACATTTCATGTGTAGTAATGGTTGCAAGCTAATTCAGTCTAATCATTTCATTTATCTACCAAGATTAGGCCCTCCCTGCTACAAACCTGCTCGTTGAGCCGAAAGGCAGCCTGCCTTCATAATCTACCGAAGTAAGACACTTAAGTGCACGATCGTGTCATCTGAACGACCAGGGACTGAGGGCAGAATGTAATGGTCCTTGGCAAGTACCAGCGCTGCCTCGAGTAGACCTCTGACTGTTAAAAACCCCGTATTACCGGAGCCCGCCAGTACTCGTCCGAGGCCTTCTCGCTGTGGACACCTAAGAGACGTCCGAGAAGCACTGGAGCCACGCTGTGTACCTTCGGATCAAGTTGGTCAATGCCAGCCACGTCAAGCACACTCAATCCCCTTCCGTAGATATAAATATGTCAAAGGGCAGATCTATGTAGTCGACAAGCTTAAACTCCCATTATCTCTCATGGTAGTTGAATATAATTGATAAACGCCTAACTGCATTAGCATAATCGTGAAAGTCAGACACGTCGAACTGCCCACAAGTGGCTTGTATCGAAATTAACCTCGTCTGCACTGGAGCTTCAATAGAGAAACACGTTATTCCATAGCCCCCTGTTCATGCAACAGGGGGCGAAGTCTATGGCCCGACGGACCGCACAAGTCACTGGACGCGTCCTCTAACGTCTTTAGCTCTCTCGGGCTCGAAGGTTATTCCCGGACCCACCTCGACGCCGCACGTGATGCCCAAATAGGATGCTGACCGCGGTCGTTGAGTAAAGTGGTGGGAACCTGCAGGGGAATTCACCTGACCTTGCGCTGTTTTTCTCGCAAGCCCATATTTGTCCCCCATAGAGAGAACTCCATATTCATAGATCATCCCAATTTACT
seq00028   GAAAAAAATTGAGTGTCAATAAACTTTGTTCATACAGTCAGTTGAATTTGAACATCCCGTTTTTGATTAGACGTTGAACCCTTCCATGCGAGGGGTCGGGCCGTTCGGACCCAGTGCCGAAAAGCCAACTCGTCGTTAAGGGTCTGAACGTTCACATGTTCGCGCACCTAATTTGCAGGTCGAACGGAAGAAGCTGTAAGGTGGAGTTGGCCGAGACCCGCACCAAGTGTTAGCTACGATCAAGATTCCGTGTTGCATCTCAGATAATTACTAGGCTTTTATTCCTAATAATAGCGTTTGGGCTAGTGTGTTTGCGCCGGTTACCACCTTGCTTATTTACCCGGATTACTTCGCTAAGCGGACACATCCCTATTTGCGTGGTAAACCTGGTAGGGACACCACATCGGAAATCATATGGGTGGCCAAAGTTCAACGAGGTTAAAGATTTTCTGTTGGGGCCGCGCACGGGTAATTAAACTCGACGCAAATGAAGGGATGTTTGGCATCCAGGGGGAAGCGAAATAGGCGGAAACATAGTCTATTATCCAGATTGTTTGGCGAGTGGCCATGCAAAACCGGCTGCCAGACATGCAAGCCCTTACTAGTAGAGGTGCGGGCAAACCATGACATACAGCTCATCGGAGCATCCACACGCCGTCGCGCGCGCTAGCACAAACTCTGCTCTTAGCGTCCATCTCAACGCCACAGAGACTACCCTATAAGTCGTGAGAGTATCAAACGTTGAAACTGGGTTCATTATATGGAGATTTCCACGGCATTAAACGGAGCGGGCGTTAAGTGGAGTCCGAACCACAGCTCGTGACTTTAGTTACAGTGTGCTCGTATTCAGCCTTAACTGTATCGCTCAGACAGAGCGTAATGCCTGGCAACCGCCCCGTGGCTTGCGCCCAATTTGCCAGTGGTATTGATCCCTCCGCCAGAGGCGTAAACAGTCAACCTTGACCTACTGTGCGTCGGGCGCGTTATCCATGACCGGAGGCGTTTCCCACTTAACTCTGGTTAGTGCCCGTGAGATTTTCAAGATCCAGATAGGAGAATCAAGAGTTAGCTCTTCCTCTTGCGACGCTAAGAAGGGTCGACATTTTCTCGGGCCATCCATGTAACACACATTAAACCTATATTGGATTGCAGCGCCTGCGTTCGCGCGATCTTGCGGGGTTAGATCTCCACGAGGCCCTTCGGGGGGTGCGCTTCAGCACTCTATGTAACGCGAAAATATTGGCACAAGGCCGGGCGTTTGAGAGTAGGTGGCCCCAATGCCCTAACATATGAATGTCTAGTTGCGCGGGTTCTGCAATTAACTTTCAGGTCTTACCAAACTTCTGCCTGTTTTGGCTTACCCAAGACACTTGCCATGCCTGAGCGCTAACAAAGTAAGACATTTCATGTGTAGTAATGGTTGCAAGCTAATTCAGTCTAATCATTTCATTTATCTACCAAGATTAGGCCCTCCCTGCTACAAACCTGCTCGTTGAGCCGAACGGCAGCCTGCCTTCATAATCTACCGAAGTAAGACACTTAAGTGCACGATCGTGTCATCTGAACGACCAGGGACTGAGGGCAGAATGTAATGGTCCTTGGCAAGTACCAGCGCTGCCTCGAGTAGACCTCTGACTGTTAAAAACCCCGTATTACCGGAGCCCGCCAGTACTCGTCCGAGGCCTTCTCGCTGTGGACACCTAAGAGACGTCCGAGAAGCACTGGAGCCACGCTGTGTACCTTCGGATCAAGTTGGTCAATGCCAGCCACGTCAAGCACACTCAATCCCCTTCCGTAGATATAAATATGTCAAAGGGCAGATCTATGTAGTCGACAAGCTTAAACTCCCATTATCTCTCATGGTAGTTGAATATAATTGATAAACCCCTAACTGCATTAGCATAATCGTGAAAGTCAGACACGTCGAACTGCCCACAAGTGGCTTGTATCGAAATTAACCTCGTCTGCACTGGAGCTTCAATAGAGAAACACGTTATTCCATAGCCCCCTGTTCATGCAACAGGGGGCGAAGTCTATGGCCCGACGGACCGCACAAGTCACTGGACGCGTCCTCTAACGTCTTTAGCTCTCTCGGGCTCGAAGGTTATTCCCGGACCCACCTCGACGCCGCACGTGATGCCCAAATAGGATGCTGACCGCGGTCGTTGAGTAAAGTGGTGGGAACCTGCAGGGGAATTCACCTGACCTTGCGCTGTTTTTCTCGCAAGCCCATATTTGTCCCCCATAGAGAGAACTCCATATTCATAGATCATCCCAATTTACT
seq00029   GAAAAAAATTGAGTGTCAATAAACTTTGTTCATACAGTCAGTTGAATTTGAACATCCCGTTTTTGATTAGACGTTGAACCCTTCCATGCGAGGGGTCGGGCCGTTCGGACCCAGTGCCGAAAAGCCAACTCGTCGTTAAGGGTCTGAACGTTCACATGTTCGCGCACCTAATTTGCAGGTCGAACGGAAGAAGCTGTAAGGTGGAGTTGGCCGAGACCCGCACCAAGTGTTAGCTACGATCAAGATTCCGTGTTGCATCTCAGATAATTACTAGGCTTTTATTCCTAATAATAGCGTTTGGGCTAGTGTGTTTGCGCCGGTTACCACCTTGCTTATTTACCCGGATTACTTCGCTAAGCGGACACATCCCTATTTGCGTGGTAAACCTGGTAGGGACACCACATCGGAAATCATATGGGTGGCCAAAGTTCAACGAGGTTAAAGATTTTCTGTTGGGGCCGCGCACGGGTAATTAAACTCGACGCAAATGAAGGGATGTTTGGCATCCAGGGGGAAGCGAAATAGGCGGAAACATAGTCTATTATCCAGATTGTTTGGCGAGTGGCCATGCAAAACCGGCTGCCAGACATGCAAGCCCTTACTAGTAGAGGTGCGGGCAAACCATGACATACAGCTCATCGGAGCATCCACACGCCGTCGCGCGCGCTAGCACAAACTCTGCTCTTAGCGTCCATCTCAACGCCACAGAGACTACCCTATAAGTCGTGAGAGTATCAAACGTTGAAACTGGGTTCATTATATGGAGATTTCCACGGCATTAAACGGAGCGGGCGTTAAGTGGAGTCCGAACCACAGCTCGTGACTTTAGTTACAGTGTGCTCGTATTCAGCCTTAACTGTATCGCTCAGACAGAGCGTAATGCCTGGCAACCGCCCCGTGGCTTGCGCCCAATTTGCCAGTGGTATTGATCCCTCCGCCAGAGGCGTAAACAGTCAACCTTGACCTACTGTGCGTCGGGCGCGTTATCCATGACCGGAGGCGTTTCCCACTTAACTCTGGTTAGTGCCCGTGAGATTTTCAAGATCCAGATAGGAGAATCAAGAGTTAGCTCTTCCTCTTGCGACGCTAAGAAGGGTCGACATTTTCTCGGGCCATCCATGTAACACACATTAAACCTATATTGGATTGCAGCGCCTGCGTTCGCGCGATCTTGCGGGGTTAGATCTCCACGAGGCCCTTCGGGGGGTGCGCTTCAGCACTCTATGTAATGCGAAAATATTTGCACAAGGCCGGGCGTTTGAGAGTAGGTGGCCCCAATGCCCTAACATATGAATGTCTAGTTGCGCGGGTTCTGCAATTAACTTTCAGGTCTTACCAAACTTCTGCCTGTTTTGGCTTACCCAAGACACTTGCCATGCCTGAGCGCTAACAAAGTAAGACATTTCATGTGTAGTAATGGTTGCAAGCTAATTCAGTCTAATCATTTCATTTATCTACCAAGATTAGGCCCTCCCTGCTACAAACCTGCTCGTTGAGCCGAACGGCAGCCTGCCTTCATAATCTACCGAAGTAAGACACTTAAGTGCACGATCGTGTCATCTGAACGACCAGGGACTGAGGGCAGAATGTAATGGTCCTTGGCAAGTACCAGCGCTGCCTCGAGTAGACCTCTGACTGTTAAAAACCCCGTATTACCGGAGCCCGCCAGTACTCGTCCGAGGCCTTCTCGCTGTGGACACCTAAGAGACGTCCGAGAAGCACTGGAGCCACGCTGTGTACCTTCGGATCAAGTTGGTCAATGCCAGCCACGTCAAGCACACTCAATCCCCTTCCGTAGATATAAATATGTCAAAGGGCAGATCTATGTAGTCGACAAGCTTAAACTCCCATTATCTCTCATGGTAGTTGAATATAATTGATAAACCCCTAACTGCATTAGCATAATCGTGAAAGTCAGACACGTCGAACTGCCCACAAGTGGCTTGTATCGAAATTAACCTCGTCTGCACTGGAGCTTCAATAGAGAAACACGTTATTCCATAGCCCCCTGTTCATGCAACAGGGGGCGAAGTCTATGGCCCGACGGACCGCACAAGTCACTGGACGCGTCCTCTAACGTCTTTAGCTCTCTCGGGCTCGAAGGTTATTCCCGGACCCACCTCGACGCCGCACGTGATGCCCAAATAGGATGCTGACCGCGGTCGTTGAGTAAAGTGGTGGGAACCTGCAGGGGAATTCACCTGACCTTGCGCTGTTTTTCTCGCAAGCCCATATTTGTCCCCCATAGAGAGAACTCCATATTCATAGATCATCCCAATTTACT
seq00030   GAAAAAAATTGAGTGTCAATAAACTTTGTTCATACAGTCAGTTGAATTTGAACATCCCGTTTTTGATTAGACGTTGAACCCTTCCATGCGAGGGGTCGGGCCGTTCGGACCCAGTGCCGAAAAGCCAACTCGTCGTTAAGGGTCTGAACGTTCACATGTTCGCGCACCTAATTTGCAGGTCGAACGGAAGAAGCTGTAAGGTGGAGTTGGCCGAGACCCGCACCAAGTGTTAGCTACGATCAAGATTCCGTGTTGCATCTCAGATAATTACTAGGCTTTTATTCCTAATAATAGCGTTTGGGCTAGTGTGTTTGCGCCGGTTACCACCTTGCTTATTTACCCGGATTACTTCGCTAAGCGGACACATCCCTATTTGCGTGGTAAACCTGGTAGGGACACCACATCGGAAATCATATGGGTGGCCAAAGTTCAACGAGGTTAAAGATTTTCTGTTGGGGCCGCGCACGGGTAATTAAACTCGACGCAAATGAAGGGATGTTTGGCATCCAGGGGGAAGCGAAATAGGCGGAAACATAGTCTATTATCCAGATTGTTTGGCGAGTGGCCATGCAAAACCGGCTGCCAGACATGCAAGCCCTTACTAGTAGAGGTGCGGGCAAACCATGACATACAGCTCATCGGAGCATCCACACGCCGTCGCGCGCGCTAGCACAAACTCTGCTCTTAGCGTCCATCTCAACGCCACAGAGACTACCCTATAAGTCGTGAGAGTATCAAACGTTGAAACTGGGTTCATTATATGGAGATTTCCACGGCATTAAACGGAGCGGGCGTTAAGTGGAGTCCGAACCACAGCTCGTGACTTTAGTTACAGTGTGCTCGTATTCAGCCTTAACTGTATCGCTCAGACAGAGCGTAATGCCTGGCAACCGCCCCGTGGCTTGCGCCCAATTTGCCAGTGGTATTGATCCCTCCGCCAGAGGCGTAAACAGTCAACCTTGACCTACTGTGCGTCGGGCGCGTTATCCATGACCGGAGGCGTTTCCCACTTAACTCTGGTTAGTGCCCGTGAGATTTTCAAGATCCAGATAGGAGAATCAAGAGTTAGCTCTTCCTCTTGCGACGCTAAGAAGGGTCGACATTTTCTCGGGCCATCCATGTAACACACATTAAACCTATATTGGATTGCAGCGCCTGCGTTCGCGCGATCTTGCGGGGTTAGATCTCCACGAGGCCCTTCGGGGGGTGCGCTTCAGCACTCTATGTAATGCGAAAATATTTGCACAAGGCCGGGCGTTTGAGAGTAGGTGGCCCCAATGCCCTAACATATGAATGTCTAGTTGCGCGGGTTCTGCAATTAACTTTCAGGTCTTACCAAACTTCTGCCTGTTTTGGCTTACCCAAGACACTTGCCATGCCTGAGCGCTAACAAAGTAAGACATTTCATGTGTAGTAATGGTTGCAAGCTAATTCAGTCTAATCATTTCATTTATCTACCAAGATTAGGCCCTCCCTGCTACAAACCTGCTCGTTGAGCCGAACGGCAGCCTGCCTTCATAATCTACCGAAGTAAGACACTTAAGTGCACGATCGTGTCATCTGAACGACCAGGGACTGAGGGCAGAATGTAATGGTCCTTGGCAAGTACCAGCGCTGCCTCGAGTAGACCTCTGACTGTTAAAAACCCCGTATTACCGGAGCCCGCCAGTACTCGTCCGAGGCCTTCTCGCTGTGGACACCTAAGAGACGTCCGAGAAGCACTGGAGCCACGCTGTGTACCTTCGGATCAAGTTGGTCAATGCCAGCCACGTCAAGCACACTCAATCCCCTTCCGTAGATATAAATATGTCAAAGGGCAGATCTATGTAGTCGACAAGCTTAAACTCCCATTATCTCTCATGGTAGTTGAATATAATTGATAAACCCCTAACTGCATTAGCATAATCGTGAAAGTCAGACACGTCGAACTGCCCACAAGTGGCTTGTATCGAAATTAACCTCGTCTGCACTGGAGCTTCAATAGAGAAACACGTTATTCCATAGCCCCCTGTTCATGCAACAGGGGGCGAAGTCTATGGCCCGACGGACCGCACAAGTCACTGGACGCGTCCTCTAACGTCTTTAGCTCTCTCGGGCTCGAAGGTTATTCCCGGACCCACCTCGACGCCGCACGTGATGCCCAAATAGGATGCTGACCGCGGTCGTTGAGTAAAGTGGTGGGAACCTGCAGGGGAATTCACCTGACCTTGCGCTGTTTTTCTCGCAAGCCCATATTTGTCCCCCATAGAGAGAACTCCATATTCATAGATCATCCCAATTTACT
seq00031   GAAAAAAATTGAGTGTCAATAAACTTTGTTCATACAGTCAGTTGAATTTGAACATCCCGTTTTTGATTAGACGTTGAACCCTTCCATGCGAGGGGTCGGGCCGTTCGGACCCAGTGCCGAAAAGCCAACTCGTCGTTAAGGGTCTGAACGTTCACATGTTCGCGCACCTAATTTGCAGGTCGAACGGAAGAAGCTGTAAGGTGGAGTTGGCCGAGACCCGCACCAAGTGTTAGCTACGATCAAGATTCCGTGTTGCATCTCAGATAATTACTAGGCTTTTATTCCTAATAATAGCGTTTGGGCTAGTGTGTTTGCGCCGGTTACCACCTTGCTTATTTACCCGGATTACTTCGCTAAGCGGACACATCCCTATTTGCGTGGTAAACCTGGTAGGGACACCACATCGGAAATCATATGGGTGGCCAAAGTTCAACGAGGTTAAAGATTTTCTGTTGGGGCCGCGCACGGGTAATTAAACTCGACGCAAATGAAGGGATGTTTGGCATCCAGGGGGAAGCGAAATAGGCGGAAACATAGTCTATTATCCAGATTGTTTGGCGAGTGGCCATGCAAAACCGGCTGCCAGACATGCAAGCCCTTACTAGTAGAGGTGCGGGCAAACCATGACATACAGCTCATCGGAGCATCCACACGCCGTCGCGCGCGCTAGCACAAACTCTGCTCTTAGCGTCCATCTCAACGCCACAGAGACTACCCTATAAGTCGTGAGAGTATCAAACGTTGAAACTGGGTTCATTATATGGAGATTTCCACGGCATTAAACGGAGCGGGCGTTAAGTGGAGTCCGAACCACAGCTCGTGACTTTAGTTACAGTGTGCTCGTATTCAGCCTTAACTGTATCGCTCAGACAGAGCGTAATGCCTGGCAACCGCCCCGTGGCTTGCGCCCAATTTGCCAGTGGTATTGATCCCTCCGCCAGAGGCGTAAACAGTCAACCTTGACCTACTGTGCGTCGGGCGCGTTATCCATGACCGGAGGCGTTTCCCACTTAACTCTGGTTAGTGCCCGTGAGATTTTCAAGATCCAGATAGGAGAATCAAGAGTTAGCTCTTCCTCTTGCGACGCTAAGAAGGGTCGACATTTTCTCGGGCCATCCATGTAACACACATTAAACCTATATTGGATTGCAGCGCCTGCGTTCGCGCGATCTTGCGGGGTTAGATCTCCACGAGGCCCTTCGGGGGGTGCGCTTCAGCACTCTATGTAACGCGAAAATATTGGCACAAGGCCGGGCGTTTGAGAGTAGGTGGCCCCAATGCCCTAACATATGAATGTCTAGTTGCGCGGGTTCTGCAATTAACTTTCAGGTCTTACCAAACTTCTGCCTGTTTTGGCTTACCCAAGACACTTGCCATGCCTGAGCGCTAACAAAGTAAGACATTTCATGTGTAGTAATGGTTGCAAGCTAATTCAGTCTAATCATTTCATTTATCTACCAAGATTAGGCCCTCCCTGCTACAAACCTGCTCGTTGAGCCGAACGGCAGCCTGCCTTCATAATCTACCGAAGTAAGACACTTAAGTGCACGATCGTGTCATCTGAACGACCAGGGACTGAGGGCAGAATGTAATGGTCCTTGGCAAGTACCAGCGCTGCCTCGAGTAGACCTCTGACTGTTAAAAACCCCGTATTACCGGAGCCCGCCAGTACTCGTCCGAGGCCTTCTCGCTGTGGACACCTAAGAGACGTCCGAGAAGCACTGGAGCCACGCTGTGTACCTTCGGATCAAGTTGGTCAATGCCAGCCACGTCAAGCACACTCAATCCCCTTCCGTAGATATAAATATGTCAAAGGGCAGATCTATGTAGTCGACAAGCTTAAACTCCCATTATCTCTCATGGTAGTTGAATATAATTGATAAACCCCTAACTGCATTAGCATAATCGTGAAAGTCAGACACGTCGAACTGCCCACAAGTGGCTTGTATCGAAATTAACCTCGTCTGCACTGGAGCTTCAATAGAGAAACACGTTATTCCATAGCCCCCTGTTCATGCAACAGGGGGCGAAGTCTATGGCCCGACGGACCGCACAAGTCACTGGACGCGTCCTCTAACGTCTTTAGCTCTCTCGGGCTCGAAGGTTATTCCCGGACCCACCTCGACGCCGCACGTGATGCCCAAATAGGATGCTGACCGCGGTCGTTGAGTAAAGTGGTGGGAACCTGCAGGGGAATTCACCTGACCTTGCGCTGTTTTTCTCGCAAGCCCATATTTGTCCCCCATAGAGAGAACTCCATATTCATAGATCATCCCAATTTACT
seq00032   GAAAAAAATTGAGTGTCAATAAACTTTGTTCATACAGTCAGTTGAATTTGAACATCCCGTTTTTGATTAGACGTTGAACCCTTCCATGCGAGGGGTCGGGCCGTTCGGACCCAGTGCCGAAAAGCCAACTCGTCGTTAAGGGTCTGAACGTTCACATGTTCGCGCACCTAATTTGCAGGTCGAACGGAAGAAGCTGTAAGGTGGAGTTGGCCGAGACCCGCACCAAGTGTTAGCTACGATCAAGATTCCGTGTTGCATCTCAGATAATTACTAGGCTTTTATTCCTAATAATAGCGTTTGGGCTAGTGTGTTTGCGCCGGTTACCACCTTGCTTATTTACCCGGATTACTTCGCTAAGCGGACACATCCCTATTTGCGTGGTAAACCTGGTAGGGACACCACATCGGAAATCATATGGGTGGCCAAAGTTCAACGAGGTTAAAGATTTTCTGTTGGGGCCGCGCACGGGTAATTAAACTCGACGCAAATGAAGGGATGTTTGGCATCCAGGGGGAAGCGAAATAGGCGGAAACATAGTCTATTATCCAGATTGTTTGGCGAGTGGCCATGCAAAACCGGCTGCCAGACATGCAAGCCCTTACTAGTAGAGGTGCGGGCAAACCATGACATACAGCTCATCGGAGCATCCACACGCCGTCGCGCGCGCTAGCACAAACTCTGCTCTTAGCGTCCATCTCAACGCCACAGAGACTACCCTATAAGTCGTGAGAGTATCAAACGTTGAAACTGGGTTCATTATATGGAGATTTCCACGGCATTAAACGGAGCGGGCGTTAAGTGGAGTCCGAACCACAGCTCGTGACTTTAGTTACAGTGAGCTCGTATTCAGCCTTAACTGTATCGCTCAGACAGAGCGTAATGCCTGGCAACCGCCCCGTGGCTTGCGCCCAATTTGCCAGTGGTATTGATCCCTCCGCCAGAGGCGTAAACAGTCAACCTTGACCTACTGTGCGTCGGGCGCGTTATCCATGACCGGAGGCGTTTCCCACTTAACTCTGGTTAGTGCCCGTGAGATTTTCAAGATCCAGATAGGAGAATCAAGAGTTAGCTCTTCCTCTTGCGACGCTAAGAAGGGTCGACATTTTCTCGGGCCATCCATGTAACACACATTAAACCTATATTGGATTGCAGCGCCTGCGTTCGCGCGATCTTGCGGGGTTAGATCTCCACGAGGCCCTTCGGGGGGTGCGCTTCAGCACTCTATGTAATGCGAAAATATTTGCACAAGGCCGGGCGTTTGAGAGTAGGTGGCCCCAATGCCCTAACATATGAATGTCTAGTTGCGCGGGTTCTGCAATTAACTTTCAGGTCTTACCAAACTTCTGCCTGTTTTGGCTTACCCAAGACACTTGCCATGCCTGAGCGCTAACAAAGTAAGACATTTCATGTGTAGTAATGGTTGCAAGCTAATTCAGTCTAATCATTTCATTTATCTACCAAGATTAGGCCCTCCCTGCTACAAACCTGCTCGTTGAGCCGAACGGCAGCCTGCCTTCATAATCTACCGAAGTAAGACACTTAAGTGCACGATCGTGTCATCTGAACGACCAGGGACTGAGGGCAGAATGTAATGGTCCTTGGCAAGTACCAGCGCTGCCTCGAGTAGACCTCTGACTGTTAAAAACCCCGTATTACCGGAGCCCGCCAGTACTCGTCCGAGGCCTTCTCGCTGTGGACACCTAAGAGACGTCCGAGAAGCACTGGAGCCACGCTGTGTACCTTCGGATCAAGTTGGTCAATGCCAGCCACGTCAAGCACACTCAATCCCCTTCCGTAGATATAAATATGTCAAAGGGCAGATCTATGTAGTCGACAAGCTTAAACTCCCATTATCTCTCATGGTAGTTGAATATAATTGATAAACCCCTAACTGCATTAGCATAATCGTGAAAGTCAGACACGTCGAACTGCCCACAAGTGGCTTGTATCGAAATTAACCTCGTCTGCACTGGAGCTTCAATAGAGAAACACGTTATTCCATAGCCCCCTGTTCATGCAACAGGGGGCGAAGTCTATGGCCCGACGGACCGCACAAGTCACTGGACGCGTCCTCTAACGTCTTTAGCTCTCTCGGGCTCGAAGGTTATTCCCGGACCCACCTCGACGCCGCACGTGATGCCCAAATAGGATGCTGACCGCGGTCGTTGAGTAAAGTGGTGGGAACCTGCAGGGGAATTCACCTGACCTTGCGCTGTTTTTCTCGCAAGCCCATATTTGTCCCCCATAGAGAGAACTCCATATTCATAGATCATCCCAATTTACT
seq00033   GAAAAAAATTGAGTGTCAATAAACTTTGTTCATACAGTCAGTTGAATTTGAACATCCCGTTTTTGATTAGACGTTGAACCCTTCCATGCGAGGGGTCGGGCCGTTCGGACCCAGTGCCGAAAAGCCAACTCGTCGTTAAGGGTCTGAACGTTCACATGTTCGCGCACCTAATTTGCAGGTCGAACGGAAGAAGCTGTAAGGTGGAGTTGGCCGAGACCCGCACCAAGTGTTAGCTACGATCAAGATTCCGTGTTGCATCTCAGATAATTACTAGGCTTTTATTCCTAATAATAGCGTTTGGGCTAGTGTGTTTGCGCCGGTTACCACCTTGCTTATTTACCCGGATTACTTCGCTAAGCGGACACATCCCTATTTGCGTGGTAAACCTGGTAGGGACACCACATCGGAAATCATATGGGTGGCCAAAGTTCAACGAGGTTAAAGATTTTCTGTTGGGGCCGCGCACGGGTAATTAAACTCGACGCAAATGAAGGGATGTTTGGCATCCAGGGGGAAGCGAAATAGGCGGAAACATAGTCTATTATCCAGATTGTTTGGCGAGTGGCCATGCAAAACCGGCTGCCAGACATGCAAGCCCTTACTAGTAGAGGTGCGGGCAAACCATGACATACAGCTCATCGGAGCATCCACACGCCGTCGCGCGCGCTAGCACAAACTCTGCTCTTAGCGTCCATCTCAACGCCACAGAGACTACCCTATAAGTCGTGAGAGTATCAAACGTTGAAACTGGGTTCATTATATGGAGATTTCCACGGCATTAAACGGAGCGGGCGTTAAGTGGAGTCCGAACCACAGCTCGTGACTTTAGTTACAGTGTGCTCGTATTCAGCCTTAACTGTATCGCTCAGACAGAGCGTAATGCCTGGCAACCGCCCCGTGGCTTGCGCCCAATTTGCCAGTGGTATTGATCCCTCCGCCAGAGGCGTAAACAGTCAACCTTGACCTACTGTGCGTCGGGCGCGTTATCCATGACCGGAGGCGTTTCCCACTTAACTCTGGTTAGTGCCCGTGAGATTTTCAAGATCCAGATAGGAGAATCAAGAGTTAGCTCTTCCTCTTGCGACGCTAAGAAGGGTCGACATTTTCTCGGGCCATCCATGTAACACACATTAAACCTATATTGGATTGCAGCGCCTGCGTTCGCGCGATCTTGCGGGGTTAGATCTCCACGAGGCCCTTCGGGGGGTGCGCTTCAGCACTCTATGTAACGCGAAAATATTTGCACAAGGCCGGGCGTTTGAGAGTAGGTGGCCCCAATGCCCTAACATATGAATGTCTAGTTGCGCGGGTTCTGCAATTAACTTTCAGGTCTTACCAAACTTCTGCCTGTTTTGGCTTACCCAAGACACTTGCCATGCCTGAGCGCTAACAAAGTAAGACATTTCATGTGTAGTAATGGTTGCAAGCTAATTCAGTCTAATCATTTCATTTATCTACCAAGATTAGGCCCTCCCTGCTACAAACCTGCTCGTTGAGCCGAACGGCAGCCTGCCTTCATAATCTACCGAAGTAAGACACTTAAGTGCACGATCGTGTCATCTGAACGACCAGGGACTGAGGGCAGAATGTAATGGTCCTTGGCAAGTACCAGCGCTGCCTCGAGTAGACCTCTGACTGTTAAAAACCCCGTATTACCGGAGCCCGCCAGTACTCGTCCGAGGCCTTCTCGCTGTGGACACCTAAGAGACGTCCGAGAAGCACTGGAGCCACGCTGTGTACCTTCGGATCAAGTTGGTCAATGCCAGCCACGTCAAGCACACTCAATCCCCTTCCGTAGATATAAATATGTCAAAGGGCAGATCTATGTAGTCGACAAGCTTAAACTCCCATTATCTCTCATGGTAGTTGAATATAATTGATAAACCCCTAACTGCATTAGCATAATCGTGAAAGTCAGACACGTCGAACTGCCCACAAGTGGCTTGTATCGAAATTAACCTCGTCTGCACTGGAGCTTCAATAGAGAAACACGTTATTCCATAGCCCCCTGTTCATGCAACAGGGGGCGAAGTCTATGGCCCGACGGACCGCACAAGTCACTGGACGCGTCCTCTAACGTCTTTAGCTCTCTCGGGCTCGAAGGTTATTCCCGGACCCACCTCGACGCCGCACGTGATGCCCAAATAGGATGCTGACCGCGGTCGTTGAGTAAAGTGGTGGGAACCTGCAGGGGAATTCACCTGACCTTGCGCTGTTTTTCTCGCAAGCCCATATTTGTCCCCCATAGAGAGAACTCCATATTCATAGATCATCCCAATTTACT
