# Supplementary material for: How Good Are Indirect Tests at Detecting Recombination in Human mtDNA?
Source: G3 (Bethesda). 2013 Jul 1;3(7):1095–104. doi: 10.1534/g3.113.006510 (PMC3704238; doi:10.1534/g3.113.006510)
Supplement: Supporting Information [file supp_g3.113.006510_FileS2.gz › SequenceData/mtDNA_ratehet&popgrowth/0/3rdbase/Infiles/0_32-new.txt]

33 2284
seq00001   GACTCGTGTGTGTTGCGTATCGTGTATGGAAACCCCCTTCTGCATCGTTAGTACTAGAAGGGAAGCGAGCCCATTCATGAAAGCTTATTATCTACCAAGTTAACCTTCTTCAATGGTTTGATTCTGCTCACCTACCTGCTTGTGAGGCTCCTAGTTACTACTTGAACCGTCCACCACCCGGTGAGAACGTCACTTGCGAACTCAAATAATCGCCAGGATGGGTGAGATACGTTGATGAGGAATGACTAGGTCATCTTCCCAGCCAAGCAAAAATCTCACGCTTTGTAGCAGCCAGAAAAGAACATCTCCAGACGCAATTGATTAGGCTTTCGGAGCCTCGAGATGAGATTTCCTTGTTGTCCCAGTAACCGGGGAACGGGGAACCAATTCCTAGTGCTTTACGCATATCTGTCTAGTTCGGACTTAATTTGTGTAATCTTCTGGTTGGGGCAACACTAAAATTTACTAACCATCTCACACACGCTGCGCCTGGTTATGGATGGCCAATTTGATTAGGGTTACGCATCAGCATAAGGTTATGATTCATGGGTACTGTAAAGGATCTTGAATTATTCACCATATCAAATGACGGGGATTCTAGCGTCCCCTGGCTTCGTCCCCGGACGTTACATATGTAACGTTTATGACCTTAGGTTAGCGTCTATTTGTCTCCTTGGCAAAGTTCTATAGATGTTACCCTGGATTCCGGTCTACCTTAGATGTCTAAACTAATAGAAGTCGGTAGGGTATAGTACTGTTCATTTCGGAAATCTTGGGCAGCTGTTACCGCAAGTACCACCTTCACTGCGGAATTGAGGCATTTCAGTCCTGGTGTCGGGCCAGATTTCTAGGCCTCCTCGTTCGTAGATACGACCGTGGGAGGTAACGTCTGAGGTTATTTTGAGCCCCCGCGGACTCCTTTTGACTCTCGACGGACGTCTATCTGCGAATCTGCCTGAGCGACAGACCTGTGATAAGGAAATGCGCCTAACTGCCCGAGGACGCACGACGGATCATATGGGGTTTGCCGCCTACACAACATGCAAGGTAAGTCAAAATCAGGGAATGCTGCCCGAGGTGCCTCGCCCCGGGACACACGCTAATTCCTTAAAAGCTACCTTCCAGAATTTTATTGTGCTTTACTCGTCCGAATCTACGTTCAAAATATGGCCCCGACTTTCGCATATGCGGGTCTTCCAGCTGGGTCCACTATACCCGGAGTCATGCCTGTCTGGTGTGGGCCGTATAACTTCAGGTCCTGGATACGAGGTAGATAATACTTCGACTCCCGATTCGTGTGCTCCGGGGGTGTGAAAAGCACCGAGCTATATCTTTATCGCCAAGTTTCTGGTCGGCGTGGTGCTCCTTGCTGATGAAGATTATATTATCCCCTACGCTCATCCCTGTAGTGATAAGCTCAGTTACTGTATATGGTTTTCTCGAACGTATTAACATAGATGGTTAAAGCTAACGAGGACGCAGTGGCGGGATAGTCGGTTAAACGTGAGGAACTCACTTACACCAAAGATCTAGAACTTTAAGTGACGAATGAGCGGTCTACCCAACCACAATAACATTACGAGATAAAGAATTATCGTTGGAAACTCTCAAAGGACCATCTAGCGATTAGATTCACTCTTACAAGTACTGTCATTTGCTCGACGAAACCCGTGAAATCAACAAATACTAGAGTCGACCAGCTATGCTAGCTTCAGACTCTGGGACCAATGGTGGGTTTTTAGGGCAGGTTGACGCATAGGTGCACCGGAATGGCAGTAGACTCAGGTTTCACCCCCTGCCTCCCGAGAGCAGCCTATCTGCCCAAAAGCGCTCATATTAGCGTCTAGTGCCCCGACACCCTATGTGTTTCTATAGGACCCGTTAAGGGGAATATTGCACCGATAGGCTTCTGTAACCACAGTTAATGTTAACAGCGAACTACAGGAGTCTTGCTGAACCATGCAATCTGGTGGCCACTATTGCCGTCCACCCCCACATCCAGCGATATTACCGAGACATAAATACCTTCCTCGCGTCTCGTTTCACCAGCGGTCGGGAGTGCTTTAGTCACAGACCACGAGCGATTCCGTATCTTTCCGCCATTACGGTCACACCTCTAGTCATCTGCGGTTAGAACTATAGGAAGACACTGCGTCGTGTAAGCCACCTGGTCGGCCTCCCAAGAGGTGGCTCCCGCATTGCATTGTCCCTGGACTACTGATTTTGGCTCCAATCTCTGGAGGGTCCCCTTGCGGGGGATACGCATATTAAGTGTCGAAATACG
seq00002   GACTCGTGTGTGTTGCGTATCGTGTATGGAAACCCCCTTCTGCATCGTTAGTACTAGAAGGGAAGCGAGCCCATTCATGAAAGCTTATTATCTACCAAGTTAACCTTCTTCAATGGTTTGATTCTGCTCACCTACCTGCTTGTGAGGCTCCTAGTTACTACTTGAACCGTCCACCACCCGGTGAGAACGTCACTTGCGAACTCAAATAATCGCCAGGATGGGTGAGATACGTTGATGAGGAATGACTAGGTCATCTTCCCAGCCAAGCAAAAATCTCACGCTTTGTAGCAGCCAGAAAAGAACATCTCCAGACGCAATTGATTAGGCTTTCGGAGCCTCGAGATGAGATTTCCTTGTTGTCCCAGTAACCGGGGAACGGGGAACCAATTCCTAGTGCTTTACGCATATCTGTCTAGTTCGGACTTAATTTGTGTAATCTTCTGGTTGGGGCAACACTAAAATTTACTAACCATCTCACACACGCTGCGCCTGGTTATGGATGGCCAATTTGATTAGGGTTACGCATCAGCATAAGGTTATGATTCATGGGTACTGTAAAGGATCTTGAATTATTCACCATATCAAAAGACGGGGATTCTAGCGTCCCCTGGCTTCGTCCCCGGACGTTACATATGTAACGTTTATGACCTTAGGTTAGCGTCTATTTGTCTCCTTGGCAAAGTTCTATAGATGTTACCCTGGATTCCGGTCTACCTTAGATGTCGAAACTAATAGAAGTCGGTAGGGTATAGTACTGTTCATTTCGGAAATCTTGGGCAGCTGTTACCGCAAGTACCACCTTCACTGCGGAATTGAGGCATTTCAGTCCTGGTGTCGGGCCAGATTTCTAGGCCTCCTCGTTCGTAGATACGACCGTGGGAGGTAACGTCTGAGGTTATTTTGAGCCCCCGCGGACTCCTTTTGACTCTCGACGGACGTCTATCTGCGAATCTGCCTGAGCGACAGACCTGTGATAAGGAAATGCGCCTAACTGCCCGAGGACGCACGACGGATCATATGGGGTTTGCCGCCTACACAACATGCAAGGTAAGTCAAAATCAGGGAATGCTGCCCGAGGTGCCTCGCCCCGGGACACACGCTAATTCCTTAAAAGCTACCTTCCAGAATTGTATTGTGCTTTACTCGTCCGAATCTACGTTCAAAATATGGCCCCGACTTTCGCATATGCGGGTCTTCCAGCTGGGTCCACTATACCCGGAGTCATGCCTGTCTGGTGTGGGCCGTATAACTTCAGGTCCTGGATACGAGGTAGATAATACTTCGACTCCCGATTCGTGTGCTCCGGGGGTGTGAAAAGCACCGAGCTATATCTTTATCGCCAAGTTTCTGGTCGGCGTGGTGCACCTTGCTGATGAAGATTATATTATCCCCTACGCTCATCCCTGTAGTGATAAGCTCAGTTACTGTATATGGTTTTCTCGAACGTATTAACATAGATGGTTAAAGCTAACGAGGACGCAGTGGCGGGATAGTCGGTTAAACGTGAGGAACTCACTTACACCAAAGATCTAGAACTTTAAGTGACGAATGAGCGGTCTACCCAACCACAATAACATTACGAGATAAAGAATTATCGTTGGAAACTCTCAAAGGACCATCTAGCGATTAGATTCACTCTTACAAGTACTGTCATTTGCTCGATGAAACCCGTGAAATCAACAAATACTAGAGTCGACCAGCTATGCTAGCTTCAGACTCTGGGACCAATGGTGGGTTTTTAGGGCAGGTTGACGCATAGGTGCACCGGAATGGCAGTAGACTCAGGTTTCACCCCCTGCCTCCCGAGAGCAGCCTATCTGCCCAAAAGCGCTCATATTAGCGTCTAGTGCCCCGACACCCTATGTGTTTCTATAGGACCCGTTAAGGGGAATATTGCACCGATAGGCTTCTGTAACCACAGTTAATGTTAACAGCGAACTACAGGAGTCTTGCTGAACCATGCAATCTGGTGGCCACTATTGCCGTCCACCCCCACATCCAGCGATATTACCGAGACATAAATACCTTCCTCGCGTCTCGTTTCACCAGCGGTCGGGAGTGCTTTAGTCACAGACCACGAGCGATTCCGTATCTTTCCGCCATTACGGTCACACCTCTAGTCATCTGCGGTTAGAACTATAGGAAGACACTGCGTCGTGTAAGCCACCTGGTCGGCCTCCCAAGAGGTGGCTCCCGCATTGCATTGTCCCTGGACTACTGAGTTTGGCTCCAATCTCTGGAGGTTCCCCTTGCGGGGGATACGCATATTAAGTGTCGAAATACG
seq00003   GACTCGTGTGTGTTGCGTATCGTGTATGGAAACCCCCTTCTGCATCGTTAGTACTAGAAGGGAAGCGAGCCCATTCATGAAAGCTTATTATCTACCAAGTTAACCTTCTTCAATGGTTTGATTCTGCTCACCTACCTGCTTGTGAGGCTCCTAGTTACTACTTGAACCGTCCACCACCCGGTGAGAACGTCACTTGCGAACTCAAATAATCGCCAGGATGGGTGAGATACGTTGATGAGGAATGACTAGGTCATCTTCCCAGCCAAGCAAAAATCTCACGCTTTGTAGCAGCCAGAAAAGAACATCTCCAGACGCAATTGATTAGGCTTTCGGAGCCTCGAGATGAGATTTCCTTGTTGTCCCAGTAACCGGGGAACGGGGAACCAATTCCTAGTGCTTTACGCATATCTGTCTAGTTCGGACTTAATTTGTGTAATCTTCTGGTTGGGGCAACACTAAAATTTACTAACCATCTCACACACGCTGCGCCTGGTTATGGATGGCCAATTTGATTAGGGTTACGCATCAGCATAAGGTTATGATTCATGGGTACTGTAAAGGATCTTGAATTATTCACCATATCAAAAGACGGGGATTCTAGCGTCCCCTGGCTTCGTCCCCGGACGTTACATATGTAACGTTTATGACCTTAGGTTAGCGTCTATTTGTCTCCTTGGCAAAGTTCTATAGATGTTACCCTGGATTCCGGTCTACCTTAGATGTCGAAACTAATAGAAGTCGGTAGGGTATAGTACTGTTCATTTCGGAAATCTTGGGCAGCTGTTACCGCAAGTACCACCTTCACTGCGGAATTGAGGCATTTCAGTCCTGGTGTCGGGCCAGATTTCTAGGCCTCCTCGTTCGTAGATACGACCGTGGGAGGTAACGTCTGAGGTTATTTTGAGCCCCCGCGGACTCCTTTTGACTCTCGACGGACGTCTATCTGCGAATCTGCCTGAGCGACAGACCTGTGATAAGGAAATGCGCCTAACTGCCCGAGGACGCACGACGGATCATATGGGGTTTGCCGCCTACACAACATGCAAGGTAAGTCAAAATCAGGGAATGCTGCCCGAGGTGCCTCGCCCCGGGACACACGCTAATTCCTTAAAAGCTACCTTCCAGAATTGTATTGTGCTTTACTCGTCCGAATCTACGTTCAAAATATGGCCCCGACTTTCGCATATGCGGGTCTTCCAGCTGGGTCCACTATACCCGGAGTCATGCCTGTCTGGTGTGGGCCGTATAACTTCAGGTCCTGGATACGAGGTAGATAATACTTCGACTCCCGATTCGTGTGCTCCGGGGGTGTGAAAAGCACCGAGCTATATCTTTATCGCCAAGTTTCTGGTCGGCGTGGTGCACCTTGCTGATGAAGATTATATTATCCCCTACGCTCATCCCTGTAGTGATAAGCTCAGTTACTGTATATGGTTTTCTCGAACGTATTAACATAGATGGTTAAAGCTAACGAGGACGCAGTGGCGGGATAGTCGGTTAAACGTGAGGAACTCACTTACACCAAAGATCTAGAACTTTAAGTGACGAATGAGCGGTCTACCCAACCACAATAACATTACGAGATAAAGAATTATCGTTGGAAACTCTCAAAGGACCATCTAGCGATTAGATTCACTCTTACAAGTACTGTCATTTGCTCGATGAAACCCGTGAAATCAACAAATACTAGAGTCGACCAGCTATGCTAGCTTCAGACTCTGGGACCAATGGTGGGTTTTTAGGGCAGGTTGACGCATAGGTGCACCGGAATGGCAGTAGACTCAGGTTTCACCCCCTGCCTCCCGAGAGCAGCCTATCTGCCCAAAAGCGCTCATATTAGCGTCTAGTGCCCCGACACCCTATGTGTTTCTATAGGACCCGTTAAGGGGAATATTGCACCGATAGGCTTCTGTAACCACAGTTAATGTTAACAGCGAACTACAGGAGTCTTGCTGAACCATGCAATCTGGTGGCCACTATTGCCGTCCACCCCCACATCCAGCGATATTACCGAGACATAAATACCTTCCTCGCGTCTCGTTTCACCAGCGGTCGGGAGTGCTTTAGTCACAGACCACGAGCGATTCCGTATCTTTCCGCCATTACGGTCACACCTCTAGTCATCTGCGGTTAGAACTATAGGAAGACACTGCGTCGTGTAAGCCACCTGGTCGGCCTCCCAAGAGGTGGCTCCCGCATTGCATTGTCCCTGGACTACTGAGTTTGGCTCCAATCTCTGGAGGTTCCCCTTGCGGGGGATACGCATATTAAGTGTCGAAATACG
seq00004   GACTCGTGTGTGTTGCGTATCGTGTATGGAAACCCCCTTCTGCATCGTTAGTACTAGAAGGGAAGCGAGCCCATTCATGAAAGCTTATTATCTACCAAGTTAACCTTCTTCAATGGTTTGATTCTGCTCACCTACCTGCTTGTGAGGCTCCTAGTTACTACTTGAACCGTCCACCACCCGGTGAGAACGTCACTTGCGAACTCAAATAATCGCCAGGATGGGTGAGATACGTTGATGAGGAATGACTAGGTCATCTTCCCAGCCAAGCAAAAATCTCACGCTTTGTAGCAGCCAGAAAAGAACATCTCCAGACGCAATTGATTAGGCTTTCGGAGCCTCGAGATGAGATTTCCTTGTTGTCCCAGTAACCGGGGAACGGGGAACCAATTCCTAGTGCTTTACGCATATCTGTCTAGTTCGGACTTAATTTGTGTAATCTTCTGGTTGGGGCAACACTAAAATTTACTAACCATCTCACACACGCTGCGCCTGGTTATGGATGGCCAATTTGATTAGGGTTACGCATCAGCATAAGGTTATGATTCATGGGTACTGTAAAGGATCTTGAATTATTCACCATATCAAATGACGGGGATTCTAGCGTCCCCTGGCTTCGTCCCCGGACGTTACATATGTAACGTTTATGACCTTAGGTTAGCGTCTATTTGTCTCCTTGGCAAAGTTCTATAGATGTTACCCTGGATTCCGGTCTACCTTAGATGTCTAAACTAATAGAAGTCGGTAGGGTATAGTACTGTTCATTTCGGAAATCTTGGGCAGCTGTTACCGCAAGTACCACCTTCACTGCGGAATTGAGGCATTTCAGTCCTGGTGTCGGGCCAGATTTCTAGGCCTCCTCGTTCGTAGATACGACCGTGGGAGGTAACGTCTGAGGTTATTTTGAGCCCCCGCGGACTCCTTTTGACTCTCGACGGACGTCTATCTGCGAATCTGCCTGAGCGACAGACCTGTGATAAGGAAATGCGCCTAACTGCCCGAGGACGCACGACGGATCATATGGGGTTTGCCGCCTACACAACATGCAAGGTAAGTCAAAATCAGGGAATGCTGCCCGAGGTGCCTCGCCCCGGGACACACGCTAATTCCTTAAAAGCTACCTTCCAGAATTGTATTGTGCTTTACTCGTCCGAATCTACGTTCAAAATATGGCCCCGACTTTCGCATATGCGGGTCTTCCAGCTGGGTCCACTATACCCGGAGTCATGCCTGTCTGGTGTGGGCCGTATAACTTCAGGTCCTGGATACGAGGTAGATAATACTTCGACTCCCGATTCGTGTGCTCCGGGGGTGTGAAAAGCACCGAGCTATATCTTTATCGCCAAGTTTCTGGTCGGCGTGGTGCACCTTGCTGATGAAGATTATATTATCCCCTACGCTCATCCCTGTAGTGATAAGCTCAGTTACTGTATATGGTTTTCTCGAACGTATTAACATAGATGGTTAAAGCTAACGAGGACGCAGTGGCGGGATAGTCGGTTAAACGTGAGGAACTCACTTACACCAAAGATCTAGAACTTTAAGTGACGAATGAGCGGTCTACCCAACCACAATAACATTACGAGATAAAGAATTATCGTTGGAAACTCTCAAAGGACCATCTAGCGATTAGATTCACTCTTACAAGTACTGTCATTTGCTCGACGAAACCCGTGAAATCAACAAATACTAGAGTCGACCAGCTATGCTAGCTTCAGACTCTGGGACCAATGGTGGGTTTTTAGGGCAGGTTGACGCATAGGTGCACCGGAATGGCAGTAGACTCAGGTTTCACCCCCTGCCTCCCGAGAGCAGCCTATCTGCCCAAAAGCGCTCATATTAGCGTCTAGTGCCCCGACACCCTATGTGTTTCTATAGGACCCGTTAAGGGGAATATTGCACCGATAGGCTTCTGTAACCACAGTTAATGTTAACAGCGAACTACAGGAGTCTTGCTGAACCATGCAATCTGGTGGCCACTATTGCCGTCCACCCCCACATCCAGCGATATTACCGAGACATAAATACCTTCCTCGCGTCTCGTTTCACCAGCGGTCGGGAGTGCTTTAGTCACAGACCACGAGCGATTCCGTATCTTTCCGCCATTACGGTCACACCTCTAGTCATCTGCGGTTAGAACTATAGGAAGACACTGCGTCGTGTAAGCCACCTGGTCGGCCTCCCAAGAGGTGGCTCCCGCATTGCATTGTCCCTGGACTACTGAGTTTGGCTCCAATCTCTGGAGGGTCCCCTTGCGGGGGATACGCATATTAAGTGTCGAAATACG
seq00005   GACTCGTGTGTGTTGCGTATCGTGTATGGAAACCCCCTTCTGCATCGTTAGTACTAGAAGGGAAGCGAGCCCATTCATGAAAGCTTATTATCTACCAAGTTAACCTTCTTCAATGGTTTGATTCTGCTCACCTACCTGCTTGTGAGGCTCCTAGTTACTACTTGAACCGTCCACCACCCGGTGAGAACGTCACTTGCGAACTCAAATAATCGCCAGGATGGGTGAGATACGTTGATGAGGAATGACTAGGTCATCTTCCCAGCCAAGCAAAAATCTCACGCTTTGTAGCAGCCAGAAAAGAACATCTCCAGACGCAATTGATTAGGCTTTCGGAGCCTCGAGATGAGATTTCCTTGTTGTCCCAGTAACCGGGGAACGGGGAACCAATTCCTAGTGCTTTACGCATATCTGTCTAGTTCGGACTTAATTTGTGTAATCTTCTGGTTGGGGCAACACTAAAATTTACTAACCATCTCACACACGCTGCGCCTGGTTATGGATGGCCAATTTGATTAGGGTTACGCATCAGCATAAGGTTATGATTCATGGGTACTGTAAAGGATCTTGAATTATTCACCATATCAAAAGACGGGGATTCTAGCGTCCCCTGGCTTCGTCCCCGGACGTTACATATGTAACGTTTATGACCTTAGGTTAGCGTCTATTTGTCTCCTTGGCAAAGTTCTATAGATGTTACCCTGGATTCCGGTCTACCTTAGATGTCGAAACTAATAGAAGTCGGTAGGGTATAGTACTGTTCATTTCGGAAATCTTGGGCAGCTGTTACCGCAAGTACCACCTTCACTGCGGAATTGAGGCATTTCAGTCCTGGTGTCGGGCCAGATTTCTAGGCCTCCTCGTTCGTAGATACGACCGTGGGAGGTAACGTCTGAGGTTATTTTGAGCCCCCGCGGACTCCTTTTGACTCTCGACGGACGTCTATCTGCGAATCTGCCTGAGCGACAGACCTGTGATAAGGAAATGCGCCTAACTGCCCGAGGACGCACGACGGATCATATGGGGTTTGCCGCCTACACAACATGCAAGGTAAGTCAAAATCAGGGAATGCTGCCCGAGGTGCCTCGCCCCGGGACACACGCTAATTCCTTAAAAGCTACCTTCCAGAATTGTATTGTGCTTTACTCGTCCGAATCTACGTTCAAAATATGGCCCCGACTTTCGCATATGCGGGTCTTCCAGCTGGGTCCACTATACCCGGAGTCATGCCTGTCTGGTGTGGGCCGTATAACTTCAGGTCCTGGATACGAGGTAGATAATACTTCGACTCCCGATTCGTGTGCTCCGGGGGTGTGAAAAGCACCGAGCTATATCTTTATCGCCAAGTTTCTGGTCGGCGTGGTGCACCTTGCTGATGAAGATTATATTATCCCCTACGCTCATCCCTGTAGTGATAAGCTCAGTTACTGTATATGGTTTTCTCGAACGTATTAACATAGATGGTTAAAGCTAACGAGGACGCAGTGGCGGGATAGTCGGTTAAACGTGAGGAACTCACTTACACCAAAGATCTAGAACTTTAAGTGACGAATGAGCGGTCTACCCAACCACAATAACATTACGAGATAAAGAATTATCGTTGGAAACTCTCAAAGGACCATCTAGCGATTAGATTCACTCTTACAAGTACTGTCATTTGCTCGATGAAACCCGTGAAATCAACAAATACTAGAGTCGACCAGCTATGCTAGCTTCAGACTCTGGGACCAATGGTGGGTTTTTAGGGCAGGTTGACGCATAGGTGCACCGGAATGGCAGTAGACTCAGGTTTCACCCCCTGCCTCCCGAGAGCAGCCTATCTGCCCAAAAGCGCTCATATTAGCGTCTAGTGCCCCGACACCCTATGTGTTTCTATAGGACCCGTTAAGGGGAATATTGCACCGATAGGCTTCTGTAACCACAGTTAATGTTAACAGCGAACTACAGGAGTCTTGCTGAACCATGCAATCTGGTGGCCACTATTGCCGTCCACCCCCACATCCAGCGATATTACCGAGACATAAATACCTTCCTCGCGTCTCGTTTCACCAGCGGTCGGGAGTGCTTTAGTCACAGACCACGAGCGATTCCGTATCTTTCCGCCATTACGGTCACACCTCTAGTCATCTGCGGTTAGAACTATAGGAAGACACTGCGTCGTGTAAGCCACCTGGTCGGCCTCCCAAGAGGTGGCTCCCGCATTGCATTGTCCCTGGACTACTGAGTTTGGCTCCAATCTCTGGAGGTTCCCCTTGCGGGGGATACGCATATTAAGTGTCGAAATACG
seq00006   GACTCGTGTGTGTTGCGTATCGTGTATGGAAACCCCCTTCTGCATCGTTAGTACTAGAAGGGAAGCGAGCCCATTCATGAAAGCTTATTATCTACCAAGTTAACCTTCTTCAATGGTTTGATTCTGCTCACCTACCTGCTTGTGAGGCTCCTAGTTACTACTTGAACCGTCCACCACCCGGTGAGAACGTCACTTGCGAACTCAAATAATCGCCAGGATGGGTGAGATACGTTGATGAGGAATGACTAGGTCATCTTCCCAGCCAAGCAAAAATCTCACGCTTTGTAGCAGCCAGAAAAGAACATCTCCAGACGCAATTGATTAGGCTTTCGGAGCCTCGAGATGAGATTTCCTTGTTGTCCCAGTAACCGGGGAACGGGGAACCAATTCCTAGTGCTTTACGCATATCTGTCTAGTTCGGACTTAATTTGTGTAATCTTCTGGTTGGGGCAACACTAAAATTTACTAACCATCTCACACACGCTGCGCCTGGTTATGGATGGCCAATTTGATTAGGGTTACGCATCAGCATAAGGTTATGATTCATGGGTACTGTAAAGGATCTTGAATTATTCACCATATCAAAAGACGGGGATTCTAGCGTCCCCTGGCTTCGTCCCCGGACGTTACATATGTAACGTTTATGACCTTAGGTTAGCGTCTATTTGTCTCCTTGGCAAAGTTCTATAGATGTTACCCTGGATTCCGGTCTACCTTAGATGTCGAAACTAATAGAAGTCGGTAGGGTATAGTACTGTTCATTTCGGAAATCTTGGGCAGCTGTTACCGCAAGTACCACCTTCACTGCGGAATTGAGGCATTTCAGTCCTGGTGTCGGGCCAGATTTCTAGGCCTCCTCGTTCGTAGATACGACCGTGGGAGGTAACGTCTGAGGTTATTTTGAGCCCCCGCGGACTCCTTTTGACTCTCGACGGACGTCTATCTGCGAATCTGCCTGAGCGACAGACCTGTGATAAGGAAATGCGCCTAACTGCCCGAGGACGCACGACGGATCATATGGGGTTTGCCGCCTACACAACATGCAAGGTAAGTCAAAATCAGGGAATGCTGCCCGAGGTGCCTCGCCCCGGGACACACGCTAATTCCTTAAAAGCTACCTTCCAGAATTGTATTGTGCTTTACTCGTCCGAATCTACGTTCAAAATATGGCCCCGACTTTCGCATATGCGGGTCTTCCAGCTGGGTCCACTATACCCGGAGTCATGCCTGTCTGGTGTGGGCCGTATAACTTCAGGTCCTGGATACGAGGTAGATAATACTTCGACTCCCGATTCGTGTGCTCCGGGGGTGTGAAAAGCACCGAGCTATATCTTTATCGCCAAGTTTCTGGTCGGCGTGGTGCACCTTGCTGATGAAGATTATATTATCCCCTACGCTCATCCCTGTAGTGATAAGCTCAGTTACTGTATATGGTTTTCTCGAACGTATTAACATAGATGGTTAAAGCTAACGAGGACGCAGTGGCGGGATAGTCGGTTAAACGTGAGGAACTCACTTACACCAAAGATCTAGAACTTTAAGTGACGAATGAGCGGTCTACCCAACCACAATAACATTACGAGATAAAGAATTATCGTTGGAAACTCTCAAAGGACCATCTAGCGATTAGATTCACTCTTACAAGTACTGTCATTTGCTCGATGAAACCCGTGAAATCAACAAATACTAGAGTCGACCAGCTATGCTAGCTTCAGACTCTGGGACCAATGGTGGGTTTTTAGGGCAGGTTGACGCATAGGTGCACCGGAATGGCAGTAGACTCAGGTTTCACCCCCTGCCTCCCGAGAGCAGCCTATCTGCCCAAAAGCGCTCATATTAGCGTCTAGTGCCCCGACACCCTATGTGTTTCTATAGGACCCGTTAAGGGGAATATTGCACCGATAGGCTTCTGTAACCACAGTTAATGTTAACAGCGAACTACAGGAGTCTTGCTGAACCATGCAATCTGGTGGCCACTATTGCCGTCCACCCCCACATCCAGCGATATTACCGAGACATAAATACCTTCCTCGCGTCTCGTTTCACCAGCGGTCGGGAGTGCTTTAGTCACAGACCACGAGCGATTCCGTATCTTTCCGCCATTACGGTCACACCTCTAGTCATCTGCGGTTAGAACTATAGGAAGACACTGCGTCGTGTAAGCCACCTGGTCGGCCTCCCAAGAGGTGGCTCCCGCATTGCATTGTCCCTGGACTACTGAGTTTGGCTCCAATCTCTGGAGGTTCCCCTTGCGGGGGATACGCATATTAAGTGTCGAAATACG
seq00007   GACTCGTGTGTGTTGCGTATCGTGTATGGAAACCCCCTTCTGCATCGTTAGTACTAGAAGGGAAGCGAGCCCATTCATGAAAGCTTATTATCTACCAAGTTAACCTTCTTCAATGGTTTGATTCTGCTCACCTACCTGCTTGTGAGGCTCCTAGTTACTACTTGAACCGTCCACCACCCGGTGAGAACGTCACTTGCGAACTCAAGTAATCGCCAGGATGGGTGAGATACGTTGATGAGGAATGACTAGGTCATCTTCCCAGCCAAGCAAAAATCTCACGCTTTGTAGCAGCCAGAAAAGAACATCTCCAGACGCAATTGATTAGGCTTTCGGAGCCTCGAGATGAGATTTCCTTGTTGTCCCAGTAACCGGGGAACGGGGAACCAATTCCTAGTGCTTTACGCATATCTGTCTAGTTCGGACTTAATTTGTGTAATCTTCTGGTTGGGGCAACACTAAAATTTACTAACCATCTCACACACGCTGCGCCTGGTTATGGATGGCCAATTTGATTAGGGTTACGCATCAGCATAAGGTTATGATTCATGGGTACTGTAAAGGATCTTGAATTATTCACCATATCAAATGACGGGGATTCTAGCGTCCCCTGGCTTCGTCCCCGGACGTTACATATGTAACGTTTATGACCTTAGGTTAGCGTCTATTTGTCTCCTTGGCAAAGTTCTATAGATGTTACCCTGGATTCCGGTCTACCTTAGATGTCTAAACTAATAGAAGTCGGTAGGGTATAGTACTGTTCATTTCGGAAATCTTGGGCAGCTGTTACCGCAAGTACCACCTTCACTGCGGAATTGAGGCATTTCAGTCCTGGTGTCGGGCCAGATTTCTAGGCCTCCTCGTTCGTAGATACGACCGTGGGAGGTAACGTCTGAGGTTATTTTGAGCCCCCGCGGACTCCTTTTGACTCTCGACGGACGTCTATCTGCGAATCTGCCTGAGCGACAGACCTGTGATAAGGAAATGCGCCTAACTGCCCGAGGACGCACGACGGATCATATGGGGTTTGCCGCCTACACAACATGCAAGGTAAGTCAAAATCAGGGAATGCTGCCCGAGGTGCCTCGCCCCGGGACACACGCTAATTCCTTAAAAGCTACCTTCCAGAATTGTATTGTGCTTTACTCGTCCGAATCTACGTTCAAAATATGGCCCCGACTTTCGCATATGCGGGTCTTCCAGCTGGGTCCACTATACCCGGAGTCATGCCTGTCTGGTGTGGGCCGTATAACTTCAGGTCCTGGATACGAGGTAGATAATACTTCGACTCCCGATTCGTGTGCTCCGGGGGTGTGAAAAGCACCGAGCTATATCTTTATCGCCAAGTTTCTGGTCGGCGTGGTGCACCTTGCTGATGAAGATTATATTATCCCCTACGCTCATCCCTGTAGTGATAAGCTCAGTTACTGTATATGGTTTTCTCGAACGTATTAACATAGATGGTTAAAGCTAACGAGGACGCAGTGGCGGGATAGTCGGTTAAACGTGAGGAACTCACTTACACCAAAGATCTAGAACTTTAAGTGACGAATGAGCGGTCTACCCAACCACAATAACATTACGAGATAAAGAATTATCGTTGGAAACTCTCAAAGGACCATCTAGCGATTAGATTCACTCTTACAAGTACTGTCATTTGCTCGACGAAACCCGTGAAATCAACAAATACTAGAGTCGACCAGCTATGCTAGCTTCAGACTCTGGGACCAATGGTGGGTTTTTAGGGCAGGTTGACGCATAGGTGCACCGGAATGGCAGTAGACTCAGGTTTCACCCCCTGCCTCCCGAGAGCAGCCTATCTGCCCAAAAGCGCTCATATTAGCGTCTAGTGCCCCGACACCCTATGTGTTTCTATAGGACCCGTTAAGGGGAATATTGCACCGATAGGCTTCTGTAACCACAGTTAATGTTAACAGCGAACTACAGGAGTCTTGCTGAACCATGCAATCTGGTGGCCACTATTGCCGTCCACCCCCACATCCAGCGATATTACCGAGACATAAATACCTTCCTCGCGTCTCGTTTCACCAGCGGTCGGGAGTGCTTTAGTCACAGACCACGAGCGATTCCGTATCTTTCCGCCATTACGGTCACACCTCTAGTCATCTGCGGTTAGAACTATAGGAAGACACTGCGTCGTGTAAGCCACCTGGTCGGCCTCCCAAGAGGTGGCTCCCGCATTGCATTGTCCCTGGACTACTGAGTTTGGCTCCAATCTCTGGAGGGTCCCCTTGCGGGGGATACGCATATTAAGTGTCGAAATACG
seq00008   GACTCGTGTGTGTTGCGTATCGTGTATGGAAACCCCCTTCTGCATCGTTAGTACTAGAAGGGAAGCGAGCCCATTCATGAAAGCTTATTATCTACCAAGTTAACCTTCTTCAATGGTTTGATTCTGCTCACCTACCTGCTTGTGAGGCTCCTAGTTACTACTTGAACCGTCCACCACCCGGTGAGAACGTCACTTGCGAACTCAAATAATCGCCAGGATGGGTGAGATACGTTGATGAGGAATGACTAGGTCATCTTCCCAGCCAAGCAAAAATCTCACGCTTTGTAGCAGCCAGAAAAGAACATCTCCAGACGCAATTGATTAGGCTTTCGGAGCCTCGAGATGAGATTTCCTTGTTGTCCCAGTAACCGGGGAACGGGGAACCAATTCCTAGTGCTTTACGCATATCTGTCTAGTTCGGACTTAATTTGTGTAATCTTCTGGTTGGGGCAACACTAAAATTTACTAACCATCTCACACACGCTGCGCCTGGTTATGGATGGCCAATTTGATTAGGGTTACGCATCAGCATAAGGTTATGATTCATGGGTACTGTAAAGGATCTTGAATTATTCACCATATCAAATGACGGGGATTCTAGCGTCCCCTGGCTTCGTCCCCGGACGTTACATATGTAACGTTTATGACCTTAGGTTAGCGTCTATTTGTCTCCTTGGCAAAGTTCTATAGATGTTACCCTGGATTCCGGTCTACCTTAGATGTCTAAACTAATAGAAGTCGGTAGGGTATAGTACTGTTCATTTCGGAAATCTTGGGCAGCTGTTACCGCAAGTACCACCTTCACTGCGGAATTGAGGCATTTCAGTCCTGGTGTCGGGCCAGATTTCTAGGCCTCCTCGTTCGTAGATACGACCGTGGGAGGTAACGTCTGAGGTTATTTTGAGCCCCCGCGGACTCCTTTTGACTCTCGACGGACGTCTATCTGCGAATCTGCCTGAGCGACAGACCTGTGATAAGGAAATGCGCCTAACTGCCCGAGGACGCACGACGGATCATATGGGGTTTGCCGCCTACACAACATGCAAGGTAAGTCAAAATCAGGGAATGCTGCCCGAGGTGCCTCGCCCCGGGACACACGCTAATTCCTTAAAAGCTACCTTCCAGAATTGTATTGTGCTTTACTCGTCCGAATCTACGTTCAAAATATGGCCCCGACTTTCGCATATGCGGGTCTTCCAGCTGGGTCCACTATACCCGGAGTCATGCCTGTCTGGTGTGGGCCGTATAACTTCAGGTCCTGGATACGAGGTAGATAATACTTCGACTCCCGATTCGTGTGCTCCGGGGGTGTGAAAAGCACCGAGCTATATCTTTATCGCCAAGTTTCTGGTCGGCGTGGTGCACCTTGCTGATGAAGATTATATTATCCCCTACGCTCATCCCTGTAGTGATAAGCTCAGTTACTGTATATGGTTTTCTCGAACGTATTAACATAGATGGTTAAAGCTAACGAGGACGCAGTGGCGGGATAGTCGGTTAAACGTGAGGAACTCACTTACACCAAAGATCTAGAACTTTAAGTGACGAATGAGCGGTCTACCCAACCACAATAACATTACGAGATAAAGAATTATCGTTGGAAACTCTCAAAGGACCATCTAGCGATTAGATTCACTCTTACAAGTACTGTCATTTGCTCGACGAAACCCGTGAAATCAACAAATACTAGAGTCGACCAGCTATGCTAGCTTCAGACTCTGGGACCAATGGTGGGTTTTTAGGGCAGGTTGACGCATAGGTGCACCGGAATGGCAGTAGACTCAGGTTTCACCCCCTGCCTCCCGAGAGCAGCCTATCTGCCCAAAAGCGCTCATATTAGCGTCTAGTGCCCCGACACCCTATGTGTTTCTATAGGACCCGTTAAGGGGAATATTGCACCGATAGGCTTCTGTAACCACAGTTAATGTTAACAGCGAACTACAGGAGTCTTGCTGAACCATGCAATCTGGTGGCCACTATTGCCGTCCACCCCCACATCCAGCGATATTACCGAGACATAAATACCTTCCTCGCGTCTCGTTTCACCAGCGGTCGGGAGTGCTTTAGTCACAGACCACGAGCGATTCCGTATCTTTCCGCCATTACGGTCACACCTCTAGTCATCTGCGGTTAGAACTATAGGAAGACACTGCGTCGTGTAAGCCACCTGGTCGGCCTCCCAAGAGGTGGCTCCCGCATTGCATTGTCCCTGGACTACTGAGTTTGGCTCCAATCTCTGGAGGGTCCCCTTGCGGGGGATACGCATATTAAGTGTCGAAATACG
seq00009   GACTCGTGTGTGTTGCGTATCGTGTATGGAAACCCCCTTCTGCATCGTTAGTACTAGAAGGGAAGCGAGCCCATTCATGAAAGCTTATTATCTACCAAGTTAACCTTCTTCAATGGTTTGATTCTGCTCACCTACCTGCTTGTGAGGCTCCTAGTTACTACTTGAACCGTCCACCACCCGGTGAGAACGTCACTTGCGAACTCAAATAATCGCCAGGATGGGTGAGATACGTTGATGAGGAATGACTAGGTCATCTTCCCAGCCAAGCAAAAATCTCACGCTTTGTAGCAGCCAGAAAAGAACATCTCCAGACGCAATTGATTAGGCTTTCGGAGCCTCGAGATGAGATTTCCTTGTTGTCCCAGTAACCGGGGAACGGGGAACCAATTCCTAGTGCTTTACGCATATCTGTCTAGTTCGGACTTAATTTGTGTAATCTTCTGGTTGGGGCAACACTAAAATTTACTAACCATCTCACACACGCTGCGCCTGGTTATGGATGGCCAATTTGATTAGGGTTACGCATCAGCATAAGGTTATGATTCATGGGTACTGTAAAGGATCTTGAATTATTCACCATATCAAATGACGGGGATTCTAGCGTCCCCTGGCTTCGTCCCCGGACGTTACATATGTAACGTTTATGACCTTAGGTTAGCGTCTATTTGTCTCCTTGGCAAAGTTCTATAGATGTTACCCTGGATTCCGGTCTACCTTAGATGTCTAAACTAATAGAAGTCGGTAGGGTATAGTACTGTTCATTTCGGAAATCTTGGGCAGCTGTTACCGCAAGTACCACCTTCACTGCGGAATTGAGGCATTTCAGTCCTGGTGTCGGGCCAGATTTCTAGGCCTCCTCGTTCGTAGATACGACCGTGGGAGGTAACGTCTGAGGTTATTTTGAGCCCCCGCGGACTCCTTTTGACTCTCGACGGACGTCTATCTGCGAATCTGCCTGAGCGACAGACCTGTGATAAGGAAATGCGCCTAACTGCCCGAGGACGCACGACGGATCATATGGGGTTTGCCGCCTACACAACATGCAAGGTAAGTCAAAATCAGGGAATGCTGCCCGAGGTGCCTCGCCCCGGGACACACGCTAATTCCTTAAAAGCTACCTTCCAGAATTGTATTGTGCTTTACTCGTCCGAATCTACGTTCAAAATATGGCCCCGACTTTCGCATATGCGGGTCTTCCAGCTGGGTCCACTATACCCGGAGTCATGCCTGTCTGGTGTGGGCCGTATAACTTCAGGTCCTGGATACGAGGTAGATAATACTTCGACTCCCGATTCGTGTGCTCCGGGGGTGTGAAAAGCACCGAGCTATATCTTTATCGCCAAGTTTCTGGTCGGCGTGGTGCACCTTGCTGATGAAGATTATATTATCCCCTACGCTCATCCCTGTAGTGATAAGCTCAGTTACTGTATATGGTTTTCTCGAACGTATTAACATAGATGGTTAAAGCTAACGAGGACGCAGTGGCGGGATAGTCGGTTAAACGTGAGGAACTCACTTACACCAAAGATCTAGAACTTTAAGTGACGAATGAGCGGTCTACCCAACCACAATAACATTACGAGATAAAGAATTATCGTTGGAAACTCTCAAAGGACCATCTAGCGATTAGATTCACTCTTACAAGTACTGTCATTTGCTCGACGAAACCCGTGAAATCAACAAATACTAGAGTCGACCAGCTATGCTAGCTTCAGACTCTGGGACCAATGGTGGGTTTTTAGGGCAGGTTGACGCATAGGTGCACCGGAATGGCAGTAGACTCAGGTTTCACCCCCTGCCTCCCGAGAGCAGCCTATCTGCCCAAAAGCGCTCATATTAGCGTCTAGTGCCCCGACACCCTATGTGTTTCTATAGGACCCGTTAAGGGGAATATTGCACCGATAGGCTTCTGTAACCACAGTTAATGTTAACAGCGAACTACAGGAGTCTTGCTGAACCATGCAATCTGGTGGCCACTATTGCCGTCCACCCCCACATCCAGCGATATTACCGAGACATAAATACCTTCCTCGCGTCTCGTTTCACCAGCGGTCGGGAGTGCTTTAGTCACAGACCACGAGCGATTCCGTATCTTTCCGCCATTACGGTCACACCTCTAGTCATCTGCGGTTAGAACTATAGGAAGACACTGCGTCGTGTAAGCCACCTGGTCGGCCTCCCAAGAGGTGGCTCCCGCATTGCATTGTCCCTGGACTACTGAGTTTGGCTTCAATCTCTGGAGGGTCCCCTTGCGGGGGATACGCATATTAAGTGTCGAAATACG
seq00010   GACTCGTGTGTGTTGCGTATCGTGTATGGAAACCCCCTTCTGCATCGTTAGTACTAGAAGGGAAGCGAGCCCATTCATGAAAGCTTATTATCTACCAAGTTAACCTTCTTCAATGGTTTGATTCTGCTCACCTACCTGCTTGTGAGGCTCCTAGTTACTACTTGAACCGTCCACCACCCGGTGAGAACGTCACTTGCGAACTCAAATAATCGCCAGGATGGGTGAGATACGTTGATGAGGAATGACTAGGTCATCTTCCCAGCCAAGCAAAAATCTCACGCTTTGTAGCAGCCAGAAAAGAACATCTCCAGACGCAATTGATTAGGCTTTCGGAGCCTCGAGATGAGATTTCCTTGTTGTCCCAGTAACCGGGGAACGGGGAACCAATTCCTAGTGCTTTACGCATATCTGTCTAGTTCGGACTTAATTTGTGTAATCTTCTGGTTGGGGCAACACTAAAATTTACTAACCATCTCACACACGCTGCGCCTGGTTATGGATGGCCAATTTGATTAGGGTTACGCATCAGCATAAGGTTATGATTCATGGGTACTGTAAAGGATCTTGAATTATTCACCATATCAAATGACGGGGATTCTAGCGTCCCCTGGCTTCGTCCCCGGACGTTACATATGTAACGTTTATGACCTTAGGTTAGCGTCTATTTGTCTCCTTGGCAAAGTTCTATAGATGTTACCCTGGATTCCGGTCTACCTTAGATGTCTAAACTAATAGAAGTCGGTAGGGTATAGTACTGTTCATTTCGGAAATCTTGGGCAGCTGTTACCGCAAGTACCACCTTCACTGCGGAATTGAGGCATTTCAGTCCTGGTGTCGGGCCAGATTTCTAGGCCTCCTCGTTCGTAGATACGACCGTGGGAGGTAACGTCTGAGGTTATTTTGAGCCCCCGCGGACTCCTTTTGACTCTCGACGGACGTCTATCTGCGAATCTGCCTGAGCGACAGACCTGTGATAAGGAAATGCGCCTAACTGCCCGAGGACGCACGACGGATCATATGGGGTTTGCCGCCTACACAACATGCAAGGTAAGTCAAAATCAGGGAATGCTGCCCGAGGTGCCTCGCCCCGGGACACACGCTAATTCCTTAAAAGCTACCTTCCAGAATTGTATTGTGCTTTACTCGTCCGAATCTACGTTCAAAATATGGCCCCGACTTTCGCATATGCGGGTCTTCCAGCTGGGTCCACTATACCCGGAGTCATGCCTGTCTGGTGTGGGCCGTATAACTTCAGGTCCTGGATACGAGGTAGATAATACTTCGACTCCCGATTCGTGTGCTCCGGGGGTGTGAAAAGCACCGAGCTATATCTTTATCGCCAAGTTTCTGGTCGGCGTGGTGCACCTTGCTGATGAAGATTATATTATCCCCTACGCTCATCCCTGTAGTGATAAGCTCAGTTACTGTATATGGTTTTCTCGAACGTATTAACATAGATGGTTAAAGCTAACGAGGACGCAGTGGCGGGATAGTCGGTTAAACGTGAGGAACTCACTTACACCAAAGATCTAGAACTTTAAGTGACGAATGAGCGGTCTACCCAACCACAATAACATTACGAGATAAAGAATTATCGTTGGAAACTCTCAAAGGACCATCTAGCGATTAGATTCACTCTTACAAGTACTGTCATTTGCTCGACGAAACCCGTGAAATCAACAAATACTAGAGTCGACCAGCTATGCTAGCTTCAGACTCTGGGACCAATGGTGGGTTTTTAGGGCAGGTTGACGCATAGGTGCACCGGAATGGCAGTAGACTCAGGTTTCACCCCCTGCCTCCCGAGAGCAGCCTATCTGCCCAAAAGCGCTCATATTAGCGTCTAGTGCCCCGACACCCTATGTGTTTCTATAGGACCCGTTAAGGGGAATATTGCACCGATAGGCTTCTGTAACCACAGTTAATGTTAACAGCGAACTACAGGAGTCTTGCTGAACCATGCAATCTGGTGGCCACTATTGCCGTCCACCCCCACATCCAGCGATATTACCGAGACATAAATACCTTCCTCGCGTCTCGTTTCACCAGCGGTCGGGAGTGCTTTAGTCACAGACCACGAGCGATTCCGTATCTTTCCGCCATTACGGTCACACCTCTAGTCATCTGCGGTTAGAACTATAGGAAGACACTGCGTCGTGTAAGCCACCTGGTCGGCCTCCCAAGAGGTGGCTCCCGCATTGCATTGTCCCTGGACTACTGAGTTTGGCTCCAATCTCTGGAGGGTCCCCTTGCGGGGGATACGCATATTAAGTGTCGAAATACG
seq00011   GACTCGTGTGTGTTGCGTATCGTGTATGGAAACCCCCTTCTGCATCGTTAGTACTAGAAGGGAAGCGAGCCCATTCATGAAAGCTTATTATCTACCAAGTTAACCTTCTTCAATGGTTTGATTCTGCTCACCTACCTGCTTGTGAGGCTCCTAGTTACTACTTGAACCGTCCACCACCCGGTGAGAACGTCACTTGCGAACTCAAATAATCGCCAGGATGGGTGAGATACGTTGATGAGGAATGACTAGGCCATCTTCCCAGCCAAGCAAAAATCTCACGCTTTGTAGCAGCCAGAAAAGAACATCTCCAGACGCAATTGATTAGGCTTTCGGAGCCTCGAGATGAGATTTCCTTGTTGTCCCAGTAACCGGGGAACGGGGAACCAATTCCTAGTGCTTTACGCATATCTGTCTAGTTCGGACTTAATTTGTGTAATCTTCTGGTTGGGGCAACACTAAAATTTACTAACCATCTCACACACGCTGCGCCTGGTTATGGATGGCCAATTTGATTAGGGTTACGCATCAGCATAAGGTTATGATTCATGGGTACTGTAAAGGATCTTGAATTATTCACCATATCAAAAGACGGGGATTCTAGCGTCCCCTGGCTTCGTCCCCGGACGTTACATATGTAACGTTTATGACCTTAGGTTAGCGTCTATTTGTCTCCTTGGCAAAGTTCTATAGATGTTACCCTGGATTCCGGTCTACCTTAGATGTCGAAACTAATAGAAGTCGGTAGGGTATAGTACTGTTCATTTCGGAAATCTTGGGCAGCTGTTACCGCAAGTACCACCTTCACTGCGGAATTGAGGCATTTCAGTCCTGGTGTCGGGCCAGATTTCTAGGCCTCCTCGTTCGTAGATACGACCGTGGGAGGTAACGTCTGAGGTTATTTTGAGCCCCCGCGGACTCCTTTTGACTCTCGACGGACGTCTATCTGCGAATCTGCCTGAGCGACAGACCTGTGATAAGGAAATGCGCCTAACTGCCCGAGGACGCACGACGGATCATATGGGGTTTGCCGCCTACACAACATGCAAGGTAAGTCAAAATCAGGGAATGCTGCCCGAGGTGCCTCGCCCCGGGACACACGCTAATTCCTTAAAAGCTACCTTCCAGAATTGTATTGTGCTTTACTCGTCCGAATCTACGTTCAAAATATGGCCCCGACTTTCGCATATGCGGGTCTTCCAGCTGGGTCCACTATACCCGGAGTCATGCCTGTCTGGTGTGGGCCGTATAACTTCAGGTCCTGGATACGAGGTAGATAATACTTCGACTCCCGATTCGTGTGCTCCGGGGGTGTGAAAAGCACCGAGCTATATCTTTATCGCCAAGTTTCTGGTCGGCGTGGTGCACCTTGCTGATGAAGATTATATTATCCCCTACGCTCATCCCTGTAGTGATAAGCTCAGTTACTGTATATGGTTTTCTCGAACGTATTAACATAGATGGTTAAAGCTAACGAGGACGCAGTGGCGGGATAGTCGGTTAAACGTGAGGAACTCACTTACACCAAAGATCTAGAACTTTAAGTGACGAATGAGCGGTCTACCCAACCACAATAACATTACGAGATAAAGAATTATCGTTGGAAACTCTCAAAGGACCATCTAGCGATTAGATTCACTCTTACAAGTACTGTCATTTGCTCGATGAAACCCGTGAAATCAACAAATACTAGAGTCGACCAGCTATGCTAGCTTCAGACTCTGGGACCAATGGTGGGTTTTTAGGGCAGGTTGACGCATAGGTGCACCGGAATGGCAGTAGACTCAGGTTTCACCCCCTGCCTCCCGAGAGCAGCCTATCTGCCCAAAAGCGCTCATATTAGCGTCTAGTGCCCCGACACCCTATGTGTTTCTATAGGACCCGTTAAGGGGAATATTGCACCGATAGGCTTCTGTAACCACAGTTAATGTTAACAGCGAACTACAGGAGTCTTGCTGAACCATGCAATCTGGTGGCCACTATTGCCGTCCACCCCCACATCCAGCGATATTACCGAGACATAAATACCTTCCTCGCGTCTCGTTTCACCAGCGGTCGGGAGTGCTTTAGTCACAGACCACGAGCGATTCCGTATCTTTCCGCCATTACGGTCACACCTCTAGTCATCTGCGGTTAGAACTATAGGAAGACACTGCGTCGTGTAAGCCACCTGGTCGGCCTCCCAAGAGGTGGCTCCCGCATTGCATTGTCCCTGGACTACTGAGTTTGGCTCCAATCTCTGGAGGTTCCCCTTGCGGGGGATACGCATATTAAGTGTCGAAATACG
seq00012   GACTCGTGTGTGTTGCGTATCGTGTATGGAAACCCCCTTCTGCATCGTTAGTACTAGAAGGGAAGCGAGCCCATTCATGAAAGCTTATTATCTACCAAGTTAACCTTCTTCAATGGTTTGATTCTGCTCACCTACCTGCTTGTGAGGCTCCTAGTTACTACTTGAACCGTCCACCACCCGGTGAGAACGTCACTTGCGAACTCAAATAATCGCCAGGATGGGTGAGATACGTTGATGAGGAATGACTAGGTCATCTTCCCAGCCAAGCAAAAATCTCACGCTTTGTAGCAGCCAGAAAAGAACATCTCCAGACGCAATTGATTAGGCTTTCGGAGCCTCGAGATGAGATTTCCTTGTTGTCCCAGTAACCGGGGAACGGGGAACCAATTCCTAGTGCTTTACGCATATCTGTCTAGTTCGGACTTAATTTGTGTAATCTTCTGGTTGGGGCAACACTAAAATTTACTAACCATCTCACACACGCTGCGCCTGGTTATGGATGGCCAATTTGATTAGGGTTACGCATCAGCATAAGGTTATGATTCATGGGTACTGTAAAGGATCTTGAATTATTCACCATATCAAATGACGGGGATTCTAGCGTCCCCTGGCTTCGTCCCCGGACGTTACATATGTAACGTTTATGACCTTAGGTTAGCGTCTATTTGTCTCCTTGGCAAAGTTCTATAGATGTTACCCTGGATTCCGGTCTACCTTAGATGTCTAAACTAATAGAAGTCGGTAGGGTATAGTACTGTTCATTTCGGAAATCTTGGGCAGCTGTTACCGCAAGTACCACCTTCACTGCGGAATTGAGGCATTTCAGTCCTGGTGTCGGGCCAGATTTCTAGGCCTCCTCGTTCGTAGATACGACCGTGGGAGGTAACGTCTGAGGTTATTTTGAGCCCCCGCGGACTCCTTTTGACTCTCGACGGACGTCTATCTGCGAATCTGCCTGAGCGACAGACCTGTGATAAGGAAATGCGCCTAACTGCCCGAGGACGCACGACGGATCATATGGGGTTTGCCGCCTACACAACATGCAAGGTAAGTCAAAATCAGGGAATGCTGCCCGAGGTGCCTCGCCCCGGGACACACGCTAATTCCTTAAAAGCTACCTTCCAGAATTGTATTGTGCTTTACTCGTCCGAATCTACGTTCAAAATATGGCCCCGACTTTCGCATATGCGGGTCTTCCAGCTGGGTCCACTATACCCGGAGTCATGCCTGTCTGGTGTGGGCCGTATAACTTCAGGTCCTGGATACGAGGTAGATAATACTTCGACTCCCGATTCGTGTGCTCCGGGGGTGTGAAAAGCACCGAGCTATATCTTTATCGCCAAGTTTCTGGTCGGCGTGGTGCACCTTGCTGATGAAGATTATATTATCCCCTACGCTCATCCCTGTAGTGATAAGCTCAGTTACTGTATATGGTTTTCTCGAACGTATTAACATAGATGGTTAAAGCTAACGAGGACGCAGTGGCGGGATAGTCGGTTAAACGTGAGGAACTCACTTACACCAAAGATCTAGAACTTTAAGTGACGAATGAGCGGTCTACCCAACCACAATAACATTACGAGATAAAGAATTATCGTTGGAAACTCTCAAAGGACCATCTAGCGATTAGATTCACTCTTACAAGTACTGTCATTTGCTCGACGAAACCCGTGAAATCAACAAATACTAGAGTCGACCAGCTATGCTAGCTTCAGACTCTGGGACCAATGGTGGGTTTTTAGGGCAGGTTGACGCATAGGTGCACCGGAATGGCAGTAGACTCAGGTTTCACCCCCTGCCTCCCGAGAGCAGCCTATCTGCCCAAAAGCGCTCATATTAGCGTCTAGTGCCCCGACACCCTATGTGTTTCTATAGGACCCGTTAAGGGGAATATTGCACCGATAGGCTTCTGTAACCACAGTTAATGTTAACAGCGAACTACAGGAGTCTTGCTGAACCATGCAATCTGGTGGCCACTATTGCCGTCCACCCCCACATCCAGCGATATTACCGAGACATAAATACCTTCCTCGCGTCTCGTTTCACCAGCGGTCGGGAGTGCTTTAGTCACAGACCACGAGCGATTCCGTATCTTTCCGCCATTACGGTCACACCTCTAGTCATCTGCGGTTAGAACTATAGGAAGACACTGCGTCGTGTAAGCCACCTGGTCGGCCTCCCAAGAGGTGGCTCCCGCATTGCATTGTCCCTGGACTACTGAGTTTGGCTTCAATCTCTGGAGGGTCCCCTTGCGGGGGATACGCATATTAAGTGTCGAAATACG
seq00013   GACTCGTGTGTGTTGCGTATCGTGTATGGAAACCCCCTTCTGCATCGTTAGTACTAGAAGGGAAGCGAGCCCATTCATGAAAGCTTATTATCTACCAAGTTAACCTTCTTCAATGGTTTGATTCTGCTCACCTACCTGCTTGTGAGGCTCCTAGTTACTACTTGAACCGTCCACCACCCGGTGAGAACGTCACTTGCGAACTCAAATAATCGCCAGGATGGGTGAGATACGTTGATGAGGAATGACTAGGTCATCTTCCCAGCCAAGCAAAAATCTCACGCTTTGTAGCAGCCAGAAAAGAACATCTCCAGACGCAATTGATTAGGCTTTCGGAGCCTCGAGATGAGATTTCCTTGTTGTCCCAGTAACCGGGGAACGGGGAACCAATTCCTAGTGCTTTACGCATATCTGTCTAGTTCGGACTTAATTTGTGTAATCTTCTGGTTGGGGCAACACTAAAATTTACTAACCATCTCACACACGCTGCGCCTGGTTATGGATGGCCAATTTGATTAGGGTTACGCATCAGCATAAGGTTATGATTCATGGGTACTGTAAAGGATCTTGAATTATTCACCATATCAAATGACGGGGATTCTAGCGTCCCCTGGCTTCGTCCCCGGACGTTACATATGTAACGTTTATGACCTTAGGTTAGCGTCTATTTGTCTCCTTGGCAAAGTTCTATAGATGTTACCCTGGATTCCGGTCTACCTTAGATGTCTAAACTAATAGAAGTCGGTAGGGTATAGTACTGTTCATTTCGGAAATCTTGGGCAGCTGTTACCGCAAGTACCACCTTCACTGCGGAATTGAGGCATTTCAGTCCTGGTGTCGGGCCAGATTTCTAGGCCTCCTCGTTCGTAGATACGACCGTGGGAGGTAACGTCTGAGGTTATTTTGAGCCCCCGCGGACTCCTTTTGACTCTCGACGGACGTCTATCTGCGAATCTGCCTGAGCGACAGACCTGTGATAAGGAAATGCGCCTAACTGCCCGAGGACGCACGACGGATCATATGGGGTTTGCCGCCTACACAACATGCAAGGTAAGTCAAAATCAGGGAATGCTGCCCGAGGTGCCTCGCCCCGGGACACACGCTAATTCCTTAAAAGCTACCTTCCAGAATTGTATTGTGCTTTACTCGTCCGAATCTACGTTCAAAATATGGCCCCGACTTTCGCATATGCGGGTCTTCCAGCTGGGTCCACTATACCCGGAGTCATGCCTGTCTGGTGTGGGCCGTATAACTTCAGGTCCTGGATACGAGGTAGATAATACTTCGACTCCCGATTCGTGTGCTCCGGGGGTGTGAAAAGCACCGAGCTATATCTTTATCGCCAAGTTTCTGGTCGGCGTGGTGCACCTTGCTGATGAAGATTATATTATCCCCTACGCTCATCCCTGTAGTGATAAGCTCAGTTACTGTATATGGTTTTCTCGAACGTATTAACATAGATGGTTAAAGCTAACGAGGACGCAGTGGCGGGATAGTCGGTTAAACGTGAGGAACTCACTTACACCAAAGATCTAGAACTTTAAGTGACGAATGAGCGGTCTACCCAACCACAATAACATTACGAGATAAAGAATTATCGTTGGAAACTCTCAAAGGACCATCTAGCGATTAGATTCACTCTTACAAGTACTGTCATTTGCTCGACGAAACCCGTGAAATCAACAAATACTAGAGTCGACCAGCTATGCTAGCTTCAGACTCTGGGACCAATGGTGGGTTTTTAGGGCAGGTTGACGCATAGGTGCACCGGAATGGCAGTAGACTCAGGTTTCACCCCCTGCCTCCCGAGAGCAGCCTATCTGCCCAAAAGCGCTCATATTAGCGTCTAGTGCCCCGACACCCTATGTGTTTCTATAGGACCCGTTAAGGGGAATATTGCACCGATAGGCTTCTGTAACCACAGTTAATGTTAACAGCGAACTACAGGAGTCTTGCTGAACCATGCAATCTGGTGGCCACTATTGCCGTCCACCCCCACATCCAGCGATATTACCGAGACATAAATACCTTCCTCGCGTCTCGTTTCACCAGCGGTCGGGAGTGCTTTAGTCACAGACCACGAGCGATTCCGTATCTTTCCGCCATTACGGTCACACCTCTAGTCATCTGCGGTTAGAACTATAGGAAGACACTGCGTCGTGTAAGCCACCTGGTCGGCCTCCCAAGAGGTGGCTCCCGCATTGCATTGTCCCTGGACTACTGAGTTTGGCTCCAATCTCTGGAGGGTCCCCTTGCGGGGGATACGCATATTAAGTGTCGAAATACG
seq00014   GACTCGTGTGTGTTGCGTATCGTGTATGGAAACCCCCTTCTGCATCGTTAGTACTAGAAGGGAAGCGAGCCCATTCATGAAAGCTTATTATCTACCAAGTTAACCTTCTTCAATGGTTTGATTCTGCTCACCTACCTGCTTGTGAGGCTCCTAGTTACTACTTGAACCGTCCACCACCCGGTGAGAACGTCACTTGCGAACTCAAATAATCGCCAGGATGGGTGAGATACGTTGATGAGGAATGACTAGGTCATCTTCCCAGCCAAGCAAAAATCTCACGCTTTGTAGCAGCCAGAAAAGAACATCTCCAGACGCAATTGATTAGGCTTTCGGAGCCTCGAGATGAGATTTCCTTGTTGTCCCAGTAACCGGGGAACGGGGAACCAATTCCTAGTGCTTTACGCATATCTGTCTAGTTCGGACTTAATTTGTGTAATCTTCTGGTTGGGGCAACACTAAAATTTACTAACCATCTCACACACGCTGCGCCTGGTTATGGATGGCCAATTTGATTAGGGTTACGCATCAGCATAAGGTTATGATTCATGGGTACTGTAAAGGATCTTGAATTATTCACCATATCAAATGACGGGGATTCTAGCGTCCCCTGGCTTCGTCCCCGGACGTTACATATGTAACGTTTATGACCTTAGGTTAGCGTCTATTTGTCTCCTTGGCAAAGTTCTATAGATGTTACCCTGGATTCCGGTCTACCTTAGATGTCTAAACTAATAGAAGTCGGTAGGGTATAGTACTGTTCATTTCGGAAATCTTGGGCAGCTGTTACCGCAAGTACCACCTTCACTGCGGAATTGAGGCATTTCAGTCCTGGTGTCGGGCCAGATTTCTAGGCCTCCTCGTTCGTAGATACGACCGTGGGAGGTAACGTCTGAGGTTATTTTGAGCCCCCGCGGACTCCTTTTGACTCTCGACGGACGTCTATCTGCGAATCTGCCTGAGCGACAGACCTGTGATAAGGAAATGCGCCTAACTGCCCGAGGACGCACGACGGATCATATGGGGTTTGCCGCCTACACAACATGCAAGGTAAGTCAAAATCAGGGAATGCTGCCCGAGGTGCCTCGCCCCGGGACACACGCTAATTCCTTAAAAGCTACCTTCCAGAATTGTATTGTGCTTTACTCGTCCGAATCTACGTTCAAAATATGGCCCCGACTTTCGCATATGCGGGTCTTCCAGCTGGGTCCACTATACCCGGAGTCATGCCTGTCTGGTGTGGGCCGTATAACTTCAGGTCCTGGATACGAGGTAGATAATACTTCGACTCCCGATTCGTGTGCTCCGGGGGTGTGAAAAGCACCGAGCTATATCTTTATCGCCAAGTTTCTGGTCGGCGTGGTGCACCTTGCTGATGAAGATTATATTATCCCCTACGCTCATCCCTGTAGTGATAAGCTCAGTTACTGTATATGGTTTTCTCGAACGTATTAACATAGATGGTTAAAGCTAACGAGGACGCAGTGGCGGGATAGTCGGTTAAACGTGAGGAACTCACTTACACCAAAGATCTAGAACTTTAAGTGACGAATGAGCGGTCTACCCAACCACAATAACATTACGAGATAAAGAATTATCGTTGGAAACTCTCAAAGGACCATCTAGCGATTAGATTCACTCTTACAAGTACTGTCATTTGCTCGACGAAACCCGTGAAATCAACAAATACTAGAGTCGACCAGCTATGCTAGCTTCAGACTCTGGGACCAATGGTGGGTTTTTAGGGCAGGTTGACGCATAGGTGCACCGGAATGGCAGTAGACTCAGGTTTCACCCCCTGCCTCCCGAGAGCAGCCTATCTGCCCAAAAGCGCTCATATTAGCGTCTAGTGCCCCGACACCCTATGTGTTTCTATAGGACCCGTTAAGGGGAATATTGCACCGATAGGCTTCTGTAACCACAGTTAATGTTAACAGCGAACTACAGGAGTCTTGCTGAACCATGCAATCTGGTGGCCACTATTGCCGTCCACCCCCACATCCAGCGATATTACCGAGACATAAATACCTTCCTCGCGTCTCGTTTCACCAGCGGTCGGGAGTGCTTTAGTCACAGACCACGAGCGATTCCGTATCTTTCCGCCATTACGGTCACACCTCTAGTCATCTGCGGTTAGAACTATAGGAAGACACTGCGTCGTGTAAGCCACCTGGTCGGCCTCCCAAGAGGTGGCTCCCGCATTGCATTGTCCCTGGACTACTGAGTTTGGCTTCAATCTCTGGAGGGTCCCCTTGCGGGGGATACGCATATTAAGTGTCGAAATACG
seq00015   GACTCGTGTGTGTTGCGTATCGTGTATGGAAACCCCCTTCTGCATCGTTAGTACTAGAAGGGAAGCGAGCCCATTCATGAAAGCTTATTATCTACCAAGTTAACCTTCTTCAATGGTTTGATTCTGCTCACCTACCTGCTTGTGAGGCTCCTAGTTACTACTTGAACCGTCCACCACCCGGTGAGAACGTCACTTGCGAACTCAAGTAATCGCCAGGATGGGTGAGATACGTTGATGAGGAATGACTAGGTCATCTTCCCAGCCAAGCAAAAATCTCACGCTTTGTAGCAGCCAGAAAAGAACATCTCCAGACGCAATTGATTAGGCTTTCGGAGCCTCGAGATGAGATTTCCTTGTTGTCCCAGTAACCGGGGAACGGGGAACCAATTCCTAGTGCTTTACGCATATCTGTCTAGTTCGGACTTAATTTGTGTAATCTTCTGGTTGGGGCAACACTAAAATTTACTAACCATCTCACACACGCTGCGCCTGGTTATGGATGGCCAATTTGATTAGGGTTACGCATCAGCATAAGGTTATGATTCATGGGTACTGTAAAGGATCTTGAATTATTCACCATATCAAATGACGGGGATTCTAGCGTCCCCTGGCTTCGTCCCCGGACGTTACATATGTAACGTTTATGACCTTAGGTTAGCGTCTATTTGTCTCCTTGGCAAAGTTCTATAGATGTTACCCTGGATTCCGGTCTACCTTAGATGTCTAAACTAATAGAAGTCGGTAGGGTATAGTACTGTTCATTTCGGAAATCTTGGGCAGCTGTTACCGCAAGTACCACCTTCACTGCGGAATTGAGGCATTTCAGTCCTGGTGTCGGGCCAGATTTCTAGGCCTCCTCGTTCGTAGATACGACCGTGGGAGGTAACGTCTGAGGTTATTTTGAGCCCCCGCGGACTCCTTTTGACTCTCGACGGACGTCTATCTGCGAATCTGCCTGAGCGACAGACCTGTGATAAGGAAATGCGCCTAACTGCCCGAGGACGCACGACGGATCATATGGGGTTTGCCGCCTACACAACATGCAAGGTAAGTCAAAATCAGGGAATGCTGCCCGAGGTGCCTCGCCCCGGGACACACGCTAATTCCTTAAAAGCTACCTTCCAGAATTGTATTGTGCTTTACTCGTCCGAATCTACGTTCAAAATATGGCCCCGACTTTCGCATATGCGGGTCTTCCAGCTGGGTCCACTATACCCGGAGTCATGCCTGTCTGGTGTGGGCCGTATAACTTCAGGTCCTGGATACGAGGTAGATAATACTTCGACTCCCGATTCGTGTGCTCCGGGGGTGTGAAAAGCACCGAGCTATATCTTTATCGCCAAGTTTCTGGTCGGCGTGGTGCACCTTGCTGATGAAGATTATATTATCCCCTACGCTCATCCCTGTAGTGATAAGCTCAGTTACTGTATATGGTTTTCTCGAACGTATTAACATAGATGGTTAAAGCTAACGAGGACGCAGTGGCGGGATAGTCGGTTAAACGTGAGGAACTCACTTACACCAAAGATCTAGAACTTTAAGTGACGAATGAGCGGTCTACCCAACCACAATAACATTACGAGATAAAGAATTATCGTTGGAAACTCTCAAAGGACCATCTAGCGATTAGATTCACTCTTACAAGTACTGTCATTTGCTCGACGAAACCCGTGAAATCAACAAATACTAGAGTCGACCAGCTATGCTAGCTTCAGACTCTGGGACCAATGGTGGGTTTTTAGGGCAGGTTGACGCATAGGTGCACCGGAATGGCAGTAGACTCAGGTTTCACCCCCTGCCTCCCGAGAGCAGCCTATCTGCCCAAAAGCGCTCATATTAGCGTCTAGTGCCCCGACACCCTATGTGTTTCTATAGGACCCGTTAAGGGGAATATTGCACCGATAGGCTTCTGTAACCACAGTTAATGTTAACAGCGAACTACAGGAGTCTTGCTGAACCATGCAATCTGGTGGCCACTATTGCCGTCCACCCCCACATCCAGCGATATTACCGAGACATAAATACCTTCCTCGCGTCTCGTTTCACCAGCGGTCGGGAGTGCTTTAGTCACAGACCACGAGCGATTCCGTATCTTTCCGCCATTACGGTCACACCTCTAGTCATCTGCGGTTAGAACTATAGGAAGACACTGCGTCGTGTAAGCCACCTGGTCGGCCTCCCAAGAGGTGGCTCCCGCATTGCATTGTCCCTGGACTACTGAGTTTGGCTCCAATCTCTGGAGGGTCCCCTTGCGGGGGATACGCATATTAAGTGTCGAAATACG
seq00016   GACTCGTGTGTGTTGCGTATCGTGTATGGAAACCCCCTTCTGCATCGTTAGTACTAGAAGGGAAGCGAGCCCATTCATGAAAGCTTATTATCTACCAAGTTAACCTTCTTCAATGGTTTGATTCTGCTCACCTACCTGCTTGTGAGGCTCCTAGTTACTACTTGAACCGTCCACCACCCGGTGAGAACGTCACTTGCGAACTCAAATAATCGCCAGGATGGGTGAGATACGTTGATGAGGAATGACTAGGTCATCTTCCCAGCCAAGCAAAAATCTCACGCTTTGTAGCAGCCAGAAAAGAACATCTCCAGACGCAATTGATTAGGCTTTCGGAGCCTCGAGATGAGATTTCCTTGTTGTCCCAGTAACCGGGGAACGGGGAACCAATTCCTAGTGCTTTACGCATATCTGTCTAGTTCGGACTTAATTTGTGTAATCTTCTGGTTGGGGCAACACTAAAATTTACTAACCATCTCACACACGCTGCGCCTGGTTATGGATGGCCAATTTGATTAGGGTTACGCATCAGCATAAGGTTATGATTCATGGGTACTGTAAAGGATCTTGAATTATTCACCATATCAAAAGACGGGGATTCTAGCGTCCCCTGGCTTCGTCCCCGGACGTTACATATGTAACGTTTATGACCTTAGGTTAGCGTCTATTTGTCTCCTTGGCAAAGTTCTATAGATGTTACCCTGGATTCCGGTCTACCTTAGATGTCGAAACTAATAGAAGTCGGTAGGGTATAGTACTGTTCATTTCGGAAATCTTGGGCAGCTGTTACCGCAAGTACCACCTTCACTGCGGAATTGAGGCATTTCAGTCCTGGTGTCGGGCCAGATTTCTAGGCCTCCTCGTTCGTAGATACGACCGTGGGAGGTAACGTCTGAGGTTATTTTGAGCCCCCGCGGACTCCTTTTGACTCTCGACGGACGTCTATCTGCGAATCTGCCTGAGCGACAGACCTGTGATAAGGAAATGCGCCTAACTGCCCGAGGACGCACGACGGATCATATGGGGTTTGCCGCCTACACAACATGCAAGGTAAGTCAAAATCAGGGAATGCTGCCCGAGGTGCCTCGCCCCGGGACACACGCTAATTCCTTAAAAGCTACCTTCCAGAATTGTATTGTGCTTTACTCGTCCGAATCTACGTTCAAAATATGGCCCCGACTTTCGCATATGCGGGTCTTCCAGCTGGGTCCACTATACCCGGAGTCATGCCTGTCTGGTGTGGGCCGTATAACTTCAGGTCCTGGATACGAGGTAGATAATACTTCGACTCCCGATTCGTGTGCTCCGGGGGTGTGAAAAGCACCGAGCTATATCTTTATCGCCAAGTTTCTGGTCGGCGTGGTGCACCTTGCTGATGAAGATTATATTATCCCCTACGCTCATCCCTGTAGTGATAAGCTCAGTTACTGTATATGGTTTTCTCGAACGTATTAACATAGATGGTTAAAGCTAACGAGGACGCAGTGGCGGGATAGTCGGTTAAACGTGAGGAACTCACTTACACCAAAGATCTAGAACTTTAAGTGACGAATGAGCGGTCTACCCAACCACAATAACATTACGAGATAAAGAATTATCGTTGGAAACTCTCAAAGGACCATCTAGCGATTAGATTCACTCTTACAAGTACTGTCATTTGCTCGATGAAACCCGTGAAATCAACAAATACTAGAGTCGACCAGCTATGCTAGCTTCAGACTCTGGGACCAATGGTGGGTTTTTAGGGCAGGTTGACGCATAGGTGCACCGGAATGGCAGTAGACTCAGGTTTCACCCCCTGCCTCCCGAGAGCAGCCTATCTGCCCAAAAGCGCTCATATTAGCGTCTAGTGCCCCGACACCCTATGTGTTTCTATAGGACCCGTTAAGGGGAATATTGCACCGATAGGCTTCTGTAACCACAGTTAATGTTAACAGCGAACTACAGGAGTCTTGCTGAACCATGCAATCTGGTGGCCACTATTGCCGTCCACCCCCACATCCAGCGATATTACCGAGACATAAATACCTTCCTCGCGTCTCGTTTCACCAGCGGTCGGGAGTGCTTTAGTCACAGACCACGAGCGATTCCGTATCTTTCCGCCATTACGGTCACACCTCTAGTCATCTGCGGTTAGAACTATAGGAAGACACTGCGTCGTGTAAGCCACCTGGTCGGCCTCCCAAGAGGTGGCTCCCGCATTGCATTGTCCCTGGACTACTGAGTTTGGCTCCAATCTCTGGAGGTTCCCCTTGCGGGGGATACGCATATTAAGTGTCGAAATACG
seq00017   GACTCGTGTGTGTTGCGTATCGTGTATGGAAACCCCCTTCTGCATCGTTAGTACTAGAAGGGAAGCGAGCCCATTCATGAAAGCTTATTATCTACCAAGTTAACCTTCTTCAATGGTTTGATTCTGCTCACCTACCTGCTTGTGAGGCTCCTAGTTACTACTTGAACCGTCCACCACCCGGTGAGAACGTCACTTGCGAACTCAAATAATCGCCAGGATGGGTGAGATACGTTGATGAGGAATGACTAGGTCATCTTCCCAGCCAAGCAAAAATCTCACGCTTTGTAGCAGCCAGAAAAGAACATCTCCAGACGCAATTGATTAGGCTTTCGGAGCCTCGAGATGAGATTTCCTTGTTGTCCCAGTAACCGGGGAACGGGGAACCAATTCCTAGTGCTTTACGCATATCTGTCTAGTTCGGACTTAATTTGTGTAATCTTCTGGTTGGGGCAACACTAAAATTTACTAACCATCTCACACACGCTGCGCCTGGTTATGGATGGCCAATTTGATTAGGGTTACGCATCAGCATAAGGTTATGATTCATGGGTACTGTAAAGGATCTTGAATTATTCACCATATCAAAAGACGGGGATTCTAGCGTCCCCTGGCTTCGTCCCCGGACGTTACATATGTAACGTTTATGACCTTAGGTTAGCGTCTATTTGTCTCCTTGGCAAAGTTCTATAGATGTTACCCTGGATTCCGGTCTACCTTAGATGTCGAAACTAATAGAAGTCGGTAGGGTATAGTACTGTTCATTTCGGAAATCTTGGGCAGCTGTTACCGCAAGTACCACCTTCACTGCGGAATTGAGGCATTTCAGTCCTGGTGTCGGGCCAGATTTCTAGGCCTCCTCGTTCGTAGATACGACCGTGGGAGGTAACGTCTGAGGTTATTTTGAGCCCCCGCGGACTCCTTTTGACTCTCGACGGACGTCTATCTGCGAATCTGCCTGAGCGACAGACCTGTGATAAGGAAATGCGCCTAACTGCCCGAGGACGCACGACGGATCATATGGGGTTTGCCGCCTACACAACATGCAAGGTAAGTCAAAATCAGGGAATGCTGCCCGAGGTGCCTCGCCCCGGGACACACGCTAATTCCTTAAAAGCTACCTTCCAGAATTGTATTGTGCTTTACTCGTCCGAATCTACGTTCAAAATATGGCCCCGACTTTCGCATATGCGGGTCTTCCAGCTGGGTCCACTATACCCGGAGTCATGCCTGTCTGGTGTGGGCCGTATAACTTCAGGTCCTGGATACGAGGTAGATAATACTTCGACTCCCGATTCGTGTGCTCCGGGGGTGTGAAAAGCACCGAGCTATATCTTTATCGCCAAGTTTCTGGTCGGCGTGGTGCACCTTGCTGATGAAGATTATATTATCCCCTACGCTCATCCCTGTAGTGATAAGCTCAGTTACTGTATATGGTTTTCTCGAACGTATTAACATAGATGGTTAAAGCTAACGAGGACGCAGTGGCGGGATAGTCGGTTAAACGTGAGGAACTCACTTACACCAAAGATCTAGAACTTTAAGTGACGAATGAGCGGTCTACCCAACCACAATAACATTACGAGATAAAGAATTATCGTTGGAAACTCTCAAAGGACCATCTAGCGATTAGATTCACTCTTACAAGTACTGTCATTTGCTCGATGAAACCCGTGAAATCAACAAATACTAGAGTCGACCAGCTATGCTAGCTTCAGACTCTGGGACCAATGGTGGGTTTTTAGGGCAGGTTGACGCATAGGTGCACCGGAATGGCAGTAGACTCAGGTTTCACCCCCTGCCTCCCGAGAGCAGCCTATCTGCCCAAAAGCGCTCATATTAGCGTCTAGTGCCCCGACACCCTATGTGTTTCTATAGGACCCGTTAAGGGGAATATTGCACCGATAGGCTTCTGTAACCACAGTTAATGTTAACAGCGAACTACAGGAGTCTTGCTGAACCATGCAATCTGGTGGCCACTATTGCCGTCCACCCCCACATCCAGCGATATTACCGAGACATAAATACCTTCCTCGCGTCTCGTTTCACCAGCGGTCGGGAGTGCTTTAGTCACAGACCACGAGCGATTCCGTATCTTTCCGCCATTACGGTCACACCTCTAGTCATCTGCGGTTAGAACTATAGGAAGACACTGCGTCGTGTAAGCCACCTGGTCGGCCTCCCAAGAGGTGGCTCCCGCATTGCATTGTCCCTGGACTACTGAGTTTGGCTCCAATCTCTGGAGGTTCCCCTTGCGGGGGATACGCATATTAAGTGTCGAAATACG
seq00018   GACTCGTGTGTGTTGCGTATCGTGTATGGAAACCCCCTTCTGCATCGTTAGTACTAGAAGGGAAGCGAGCCCATTCATGAAAGCTTATTATCTACCAAGTTAACCTTCTTCAATGGTTTGATTCTGCTCACCTACCTGCTTGTGAGGCTCCTAGTTACTACTTGAACCGTCCACCACCCGGTGAGAACGTCACTTGCGAACTCAAATAATCGCCAGGATGGGTGAGATACGTTGATGAGGAATGACTAGGTCATCTTCCCAGCCAAGCAAAAATCTCACGCTTTGTAGCAGCCAGAAAAGAACATCTCCAGACGCAATTGATTAGGCTTTCGGAGCCTCGAGATGAGATTTCCTTGTTGTCCCAGTAACCGGGGAACGGGGAACCAATTCCTAGTGCTTTACGCATATCTGTCTAGTTCGGACTTAATTTGTGTAATCTTCTGGTTGGGGCAACACTAAAATTTACTAACCATCTCACACACGCTGCGCCTGGTTATGGATGGCCAATTTGATTAGGGTTACGCATCAGCATAAGGTTATGATTCATGGGTACTGTAAAGGATCTTGAATTATTCACGATATCAAATGACGGGGATTCTAGCGTCCCCTGGCTTCGTCCCCGGACGTTACATATGTAACGTTTATGACCTTAGGTTAGCGTCTATTTGTCTCCTTGGCAAAGTTCTATAGATGTTACCCTGGATTCCGGTCTACCTTAGATGTCTAAACTAATAGAAGTCGGTAGGGTATAGTACTGTTCATTTCGGAAATCTTGGGCAGCTGTTACCGCAAGTACCACCTTCACTGCGGAATTGAGGCATTTCAGTCCTGGTGTCGGGCCAGATTTCTAGGCCTCCTCGTTCGTAGATACGACCGTGGGAGGTAACGTCTGAGGTTATTTTGAGCCCCCGCGGACTCCTTTTGACTCTCGACGGACGTCTATCTGCGAATCTGCCTGAGCGACAGACCTGTGATAAGGAAATGCGCCTAACTGCCCGAGGACGCACGACGGATCATATGGGGTTTGCCGCCTACACAACATGCAAGGTAAGTCAAAATCAGGGAATGCTGCCCGAGGTGCCTCGCCCCGGGACACACGCTAATTCCTTAAAAGCTACCTTCCAGAATTGTATTGTGCTTTACTCGTCCGAATCTACGTTCAAAATATGGCCCCGACTTTCGCATATGCGGGTCTTCCAGCTGGGTCCACTATACCCGGAGTCATGCCTGTCTGGTGTGGGCCGTATAACTTCAGGTCCTGGATACGAGGTAGATAATACTTCGACTCCCGATTCGTGTGCTCCGGGGGTGTGAAAAGCACCGAGCTATATCTTTATCGCCAAGTTTCTGGTCGGCGTGGTGCACCTTGCTGATGAAGATTATATTATCCCCTACGCTCATCCCTGTAGTGATAAGCTCAGTTACTGTATATGGTTTTCTCGAACGTATTAACATAGATGGTTAAAGCTAACGAGGACGCAGTGGCGGGATAGTCGGTTAAACGTGAGGAACTCACTTACACCAAAGATCTAGAACTTTAAGTGACGAATGAGCGGTCTACCCAACCACAATAACATTACGAGATAAAGAATTATCGTTGGAAACTCTCAAAGGACCATCTAGCGATTAGATTCACTCTTACAAGTACTGTCATTTGCTCGACGAAACCCGTGAAATCAACAAATACTAGAGTCGACCAGCTATGCTAGCTTCAGACTCTGGGACCAATGGTGGGTTTTTAGGGCAGGTTGACGCATAGGTGCACCGGAATGGCAGTAGACTCAGGTTTCACCCCCTGCCTCCCGAGAGCAGCCTATCTGCCCAAAAGCGCTCATATTAGCGTCTAGTGCCCCGACACCCTATGTGTTTCTATAGGACCCGTTAAGGGGAATATTGCACCGATAGGCTTCTGTAACCACAGTTAATGTTAACAGCGAACTACAGGAGTCTTGCTGAACCATGCAATCTGGTGGCCACTATTGCCGTCCACCCCCACATCCAGCGATATTACCGAGACATAAATACCTTCCTCGCGTCTCGTTTCACCAGCGGTCGGGAGTGCTTTAGTCACAGACCACGAGCGATTCCGTATCTTTCCGCCATTACGGTCACACCTCTAGTCATCTGCGGTTAGAACTATAGGAAGACACTGCGTCGTGTAAGCCACCTGGTCGGCCTCCCAAGAGGTGGCTCCCGCATTGCATTGTCCCTGGACTACTGAGTTTGGCTCCAATCTCTGGAGGGTCCCCTTGCGGGGGATACGCATATTAAGTGTCGAAATACG
seq00019   GACTCGTGTGTGTTGCGTATCGTGTATGGAAACCCCCTTCTGCATCGTTAGTACTAGAAGGGAAGCGAGCCCATTCATGAAAGCTTATTATCTACCAAGTTAACCTTCTTCAATGGTTTGATTCTGCTCACCTACCTGCTTGTGAGGCTCCTAGTTACTACTTGAACCGTCCACCACCCGGTGAGAACGTCACTTGCGAACTCAAATAATCGCCAGGATGGGTGAGATACGTTGATGAGGAATGACTAGGTCATCTTCCCAGCCAAGCAAAAATCTCACGCTTTGTAGCAGCCAGAAAAGAACATCTCCAGACGCAATTGATTAGGCTTTCGGAGCCTCGAGATGAGATTTCCTTGTTGTCCCAGTAACCGGGGAACGGGGAACCAATTCCTAGTGCTTTACGCATATCTGTCTAGTTCGGACTTAATTTGTGTAATCTTCTGGTTGGGGCAACACTAAAATTTACTAACCATCTCACACACGCTGCGCCTGGTTATGGATGGCCAATTTGATTAGGGTTACGCATCAGCATAAGGTTATGATTCATGGGTACTGTAAAGGATCTTGAATTATTCACCATATCAAATGACGGGGATTCTAGCGTCCCCTGGCTTCGTCCCCGGACGTTACATATGTAACGTTTATGACCTTAGGTTAGCGTCTATTTGTCTCCTTGGCAAAGTTCTATAGATGTTACCCTGGATTCCGGTCTACCTTAGATGTCTAAACTAATAGAAGTCGGTAGGGTATAGTACTGTTCATTTCGGAAATCTTGGGCAGCTGTTACCGCAAGTACCACCTTCACTGCGGAATTGAGGCATTTCAGTCCTGGTGTCGGGCCAGATTTCTAGGCCTCCTCGTTCGTAGATACGACCGTGGGAGGTAACGTCTGAGGTTATTTTGAGCCCCCGCGGACTCCTTTTGACTCTCGACGGACGTCTATCTGCGAATCTGCCTGAGCGACAGACCTGTGATAAGGAAATGCGCCTAACTGCCCGAGGACGCACGACGGATCATATGGGGTTTGCCGCCTACACAACATGCAAGGTAAGTCAAAATCAGGGAATGCTGCCCGAGGTGCCTCGCCCCGGGACACACGCTAATTCCTTAAAAGCTACCTTCCAGAATTTTATTGTGCTTTACTCGTCCGAATCTACGTTCAAAATATGGCCCCGACTTTCGCATATGCGGGTCTTCCAGCTGGGTCCACTATACCCGGAGTCATGCCTGTCTGGTGTGGGCCGTATAACTTCAGGTCCTGGATACGAGGTAGATAATACTTCGACTCCCGATTCGTGTGCTCCGGGGGTGTGAAAAGCACCGAGCTATATCTTTATCGCCAAGTTTCTGGTCGGCGTGGTGCTCCTTGCTGATGAAGATTATATTATCCCCTACGCTCATCCCTGTAGTGATAAGCTCAGTTACTGTATATGGTTTTCTCGAACGTATTAACATAGATGGTTAAAGCTAACGAGGACGCAGTGGCGGGATAGTCGGTTAAACGTGAGGAACTCACTTACACCAAAGATCTAGAACTTTAAGTGACGAATGAGCGGTCTACCCAACCACAATAACATTACGAGATAAAGAATTATCGTTGGAAACTCTCAAAGGACCATCTAGCGATTAGATTCACTCTTACAAGTACTGTCATTTGCTCGACGAAACCCGTGAAATCAACAAATACTAGAGTCGACCAGCTATGCTAGCTTCAGACTCTGGGACCAATGGTGGGTTTTTAGGGCAGGTTGACGCATAGGTGCACCGGAATGGCAGTAGACTCAGGTTTCACCCCCTGCCTCCCGAGAGCAGCCTATCTGCCCAAAAGCGCTCATATTAGCGTCTAGTGCCCCGACACCCTATGTGTTTCTATAGGACCCGTTAAGGGGAATATTGCACCGATAGGCTTCTGTAACCACAGTTAATGTTAACAGCGAACTACAGGAGTCTTGCTGAACCATGCAATCTGGTGGCCACTATTGCCGTCCACCCCCACATCCAGCGATATTACCGAGACATAAATACCTTCCTCGCGTCTCGTTTCACCAGCGGTCGGGAGTGCTTTAGTCACAGACCACGAGCGATTCCGTATCTTTCCGCCATTACGGTCACACCTCTAGTCATCTGCGGTTAGAACTATAGGAAGACACTGCGTCGTGTAAGCCACCTGGTCGGCCTCCCAAGAGGTGGCTCCCGCATTGCATTGTCCCTGGACTACTGATTTTGGCTCCAATCTCTGGAGGGTCCCCTTGCGGGGGATACGCATATTAAGTGTCGAAATACG
seq00020   GACTCGTGTGTGTTGCGTATCGTGTATGGAAACCCCCTTCTGCATCGTTAGTACTAGAAGGGAAGCGAGCCCATTCATGAAAGCTTATTATCTACCAAGTTAACCTTCTTCAATGGTTTGATTCTGCTCACCTACCTGCTTGTGAGGCTCCTAGTTACTACTTGAACCGTCCACCACCCGGTGAGAACGTCACTTGCGAACTCAAATAATCGCCAGGATGGGTGAGATACGTTGATGAGGAATGACTAGGTCATCTTCCCAGCCAAGCAAAAATCTCACGCTTTGTAGCAGCCAGAAAAGAACATCTCCAGACGCAATTGATTAGGCTTTCGGAGCCTCGAGATGAGATTTCCTTGTTGTCCCAGTAACCGGGGAACGGGGAACCAATTCCTAGTGCTTTACGCATATCTGTCTAGTTCGGACTTAATTTGTGTAATCTTCTGGTTGGGGCAACACTAAAATTTACTAACCATCTCACACACGCTGCGCCTGGTTATGGATGGCCAATTTGATTAGGGTTACGCATCAGCATAAGGTTATGATTCATGGGTACTGTAAAGGATCTTGAATTATTCACCATATCAAAAGACGGGGATTCTAGCGTCCCCTGGCTTCGTCCCCGGACGTTACATATGTAACGTTTATGACCTTAGGTTAGCGTCTATTTGTCTCCTTGGCAAAGTTCTATAGATGTTACCCTGGATTCCGGTCTACCTTAGATGTCGAAACTAATAGAAGTCGGTAGGGTATAGTACTGTTCATTTCGGAAATCTTGGGCAGCTGTTACCGCAAGTACCACCTTCACTGCGGAATTGAGGCATTTCAGTCCTGGTGTCGGGCCAGATTTCTAGGCCTCCTCGTTCGTAGATACGACCGTGGGAGGTAACGTCTGAGGTTATTTTGAGCCCCCGCGGACTCCTTTTGACTCTCGACGGACGTCTATCTGCGAATCTGCCTGAGCGACAGACCTGTGATAAGGAAATGCGCCTAACTGCCCGAGGACGCACGACGGATCATATGGGGTTTGCCGCCTACACAACATGCAAGGTAAGTCAAAATCAGGGAATGCTGCCCGAGGTGCCTCGCCCCGGGACACACGCTAATTCCTTAAAAGCTACCTTCCAGAATTGTATTGTGCTTTACTCGTCCGAATCTACGTTCAAAATATGGCCCCGACTTTCGCATATGCGGGTCTTCCAGCTGGGTCCACTATACCCGGAGTCATGCCTGTCTGGTGTGGGCCGTATAACTTCAGGTCCTGGATACGAGGTAGATAATACTTCGACTCCCGATTCGTGTGCTCCGGGGGTGTGAAAAGCACCGAGCTATATCTTTATCGCCAAGTTTCTGGTCGGCGTGGTGCACCTTGCTGATGAAGATTATATTATCCCCTACGCTCATCCCTGTAGTGATAAGCTCAGTTACTGTATATGGTTTTCTCGAACGTATTAACATAGATGGTTAAAGCTAACGAGGACGCAGTGGCGGGATAGTCGGTTAAACGTGAGGAACTCACTTACACCAAAGATCTAGAACTTTAAGTGACGAATGAGCGGTCTACCCAACCACAATAACATTACGAGATAAAGAATTATCGTTGGAAACTCTCAAAGGACCATCTAGCGATTAGATTCACTCTTACAAGTACTGTCATTTGCTCGATGAAACCCGTGAAATCAACAAATACTAGAGTCGACCAGCTATGCTAGCTTCAGACTCTGGGACCAATGGTGGGTTTTTAGGGCAGGTTGACGCATAGGTGCACCGGAATGGCAGTAGACTCAGGTTTCACCCCCTGCCTCCCGAGAGCAGCCTATCTGCCCAAAAGCGCTCATATTAGCGTCTAGTGCCCCGACACCCTATGTGTTTCTATAGGACCCGTTAAGGGGAATATTGCACCGATAGGCTTCTGTAACCACAGTTAATGTTAACAGCGAACTACAGGAGTCTTGCTGAACCATGCAATCTGGTGGCCACTATTGCCGTCCACCCCCACATCCAGCGATATTACCGAGACATAAATACCTTCCTCGCGTCTCGTTTCACCAGCGGTCGGGAGTGCTTTAGTCACAGACCACGAGCGATTCCGTATCTTTCCGCCATTACGGTCACACCTCTAGTCATCTGCGGTTAGAACTATAGGAAGACACTGCGTCGTGTAAGCCACCTGGTCGGCCTCCCAAGAGGTGGCTCCCGCATTGCATTGTCCCTGGACTACTGAGTTTGGCTCCAATCTCTGGAGGTTCCCCTTGCGGGGGATACGCATATTAAGTGTCGAAATACG
seq00021   GACTCGTGTGTGTTGCGTATCGTGTATGGAAACCCCCTTCTGCATCGTTAGTACTAGAAGGGAAGCGAGCCCATTCATGAAAGCTTATTATCTACCAAGTTAACCTTCTTCAATGGTTTGATTCTGCTCACCTACCTGCTTGTGAGGCTCCTAGTTACTACTTGAACCGTCCACCACCCGGTGAGAACGTCACTTGCGAACTCAAATAATCGCCAGGATGGGTGAGATACGTTGATGAGGAATGACTAGGTCATCTTCCCAGCCAAGCAAAAATCTCACGCTTTGTAGCAGCCAGAAAAGAACATCTCCAGACGCAATTGATTAGGCTTTCGGAGCCTCGAGATGAGATTTCCTTGTTGTCCCAGTAACCGGGGAACGGGGAACCAATTCCTAGTGCTTTACGCATATCTGTCTAGTTCGGACTTAATTTGTGTAATCTTCTGGTTGGGGCAACACTAAAATTTACTAACCATCTCACACACGCTGCGCCTGGTTATGGATGGCCAATTTGATTAGGGTTACGCATCAGCATAAGGTTATGATTCATGGGTACTGTAAAGGATCTTGAATTATTCACCATATCAAAAGACGGGGATTCTAGCGTCCCCTGGCTTCGTCCCCGGACGTTACATATGTAACGTTTATGACCTTAGGTTAGCGTCTATTTGTCTCCTTGGCAAAGTTCTATAGATGTTACCCTGGATTCCGGTCTACCTTAGATGTCGAAACTAATAGAAGTCGGTAGGGTATAGTACTGTTCATTTCGGAAATCTTGGGCAGCTGTTACCGCAAGTACCACCTTCACTGCGGAATTGAGGCATTTCAGTCCTGGTGTCGGGCCAGATTTCTAGGCCTCCTCGTTCGTAGATACGACCGTGGGAGGTAACGTCTGAGGTTATTTTGAGCCCCCGCGGACTCCTTTTGACTCTCGACGGACGTCTATCTGCGAATCTGCCTGAGCGACAGACCTGTGATAAGGAAATGCGCCTAACTGCCCGAGGACGCACGACGGATCATATGGGGTTTGCCGCCTACACAACATGCAAGGTAAGTCAAAATCAGGGAATGCTGCCCGAGGTGCCTCGCCCCGGGACACACGCTAATTCCTTAAAAGCTACCTTCCAGAATTGTATTGTGCTTTACTCGTCCGAATCTACGTTCAAAATATGGCCCCGACTTTCGCATATGCGGGTCTTCCAGCTGGGTCCACTATACCCGGAGTCATGCCTGTCTGGTGTGGGCCGTATAACTTCAGGTCCTGGATACGAGGTAGATAATACTTCGACTCCCGATTCGTGTGCTCCGGGGGTGTGAAAAGCACCGAGCTATATCTTTATCGCCAAGTTTCTGGTCGGCGTGGTGCACCTTGCTGATGAAGATTATATTATCCCCTACGCTCATCCCTGTAGTGATAAGCTCAGTTACTGTATATGGTTTTCTCGAACGTATTAACATAGATGGTTAAAGCTAACGAGGACGCAGTGGCGGGATAGTCGGTTAAACGTGAGGAACTCACTTACACCAAAGATCTAGAACTTTAAGTGACGAATGAGCGGTCTACCCAACCACAATAACATTACGAGATAAAGAATTATCGTTGGAAACTCTCAAAGGACCATCTAGCGATTAGATTCACTCTTACAAGTACTGTCATTTGCTCGATGAAACCCGTGAAATCAACAAATACTAGAGTCGACCAGCTATGCTAGCTTCAGACTCTGGGACCAATGGTGGGTTTTTAGGGCAGGTTGACGCATAGGTGCACCGGAATGGCAGTAGACTCAGGTTTCACCCCCTGCCTCCCGAGAGCAGCCTATCTGCCCAAAAGCGCTCATATTAGCGTCTAGTGCCCCGACACCCTATGTGTTTCTATAGGACCCGTTAAGGGGAATATTGCACCGATAGGCTTCTGTAACCACAGTTAATGTTAACAGCGAACTACAGGAGTCTTGCTGAACCATGCAATCTGGTGGCCACTATTGCCGTCCACCCCCACATCCAGCGATATTACCGAGACATAAATACCTTCCTCGCGTCTCGTTTCACCAGCGGTCGGGAGTGCTTTAGTCACAGACCACGAGCGATTCCGTATCTTTCCGCCATTACGGTCACACCTCTAGTCATCTGCGGTTAGAACTATAGGAAGACACTGCGTCGTGTAAGCCACCTGGTCGGCCTCCCAAGAGGTGGCTCCCGCATTGCATTGTCCCTGGACTACTGAGTTTGGCTCCAATCTCTGGAGGTTCCCCTTGCGGGGGATACGCATATTAAGTGTCGAAATACG
seq00022   GACTCGTGTGTGTTGCGTATCGTGTATGGAAACCCCCTTCTGCATCGTTAGTACTAGAAGGGAAGCGAGCCCATTCATGAAAGCTTATTATCTACCAAGTTAACCTTCTTCAATGGTTTGATTCTGCTCACCTACCTGCTTGTGAGGCTCCTAGTTACTACTTGAACCGTCCACCACCCGGTGAGAACGTCACTTGCGAACTCAAATAATCGCCAGGATGGGTGAGATACGTTGATGAGGAATGACTAGGTCATCTTCCCAGCCAAGCAAAAATCTCACGCTTTGTAGCAGCCAGAAAAGAACATCTCCAGACGCAATTGATTAGGCTTTCGGAGCCTCGAGATGAGATTTCCTTGTTGTCCCAGTAACCGGGGAACGGGGAACCAATTCCTAGTGCTTTACGCATATCTGTCTAGTTCGGACTTAATTTGTGTAATCTTCTGGTTGGGGCAACACTAAAATTTACTAACCATCTCACACACGCTGCGCCTGGTTATGGATGGCCAATTTGATTAGGGTTACGCATCAGCATAAGGTTATGATTCATGGGTACTGTAAAGGATCTTGAATTATTCACCATATCAAAAGACGGGGATTCTAGCGTCCCCTGGCTTCGTCCCCGGACGTTACATATGTAACGTTTATGACCTTAGGTTAGCGTCTATTTGTCTCCTTGGCAAAGTTCTATAGATGTTACCCTGGATTCCGGTCTACCTTAGATGTCGAAACTAATAGAAGTCGGTAGGGTATAGTACTGTTCATTTCGGAAATCTTGGGCAGCTGTTACCGCAAGTACCACCTTCACTGCGGAATTGAGGCATTTCAGTCCTGGTGTCGGGCCAGATTTCTAGGCCTCCTCGTTCGTAGATACGACCGTGGGAGGTAACGTCTGAGGTTATTTTGAGCCCCCGCGGACTCCTTTTGACTCTCGACGGACGTCTATCTGCGAATCTGCCTGAGCGACAGACCTGTGATAAGGAAATGCGCCTAACTGCCCGAGGACGCACGACGGATCATATGGGGTTTGCCGCCTACACAACATGCAAGGTAAGTCAAAATCAGGGAATGCTGCCCGAGGTGCCTCGCCCCGGGACACACGCTAATTCCTTAAAAGCTACCTTCCAGAATTGTATTGTGCTTTACTCGTCCGAATCTACGTTCAAAATATGGCCCCGACTTTCGCATATGCGGGTCTTCCAGCTGGGTCCACTATACCCGGAGTCATGCCTGTCTGGTGTGGGCCGTATAACTTCAGGTCCTGGATACGAGGTAGATAATACTTCGACTCCCGATTCGTGTGCTCCGGGGGTGTGAAAAGCACCGAGCTATATCTTTATCGCCAAGTTTCTGGTCGGCGTGGTGCACCTTGCTGATGAAGATTATATTATCCCCTACGCTCATCCCTGTAGTGATAAGCTCAGTTACTGTATATGGTTTTCTCGAACGTATTAACATAGATGGTTAAAGCTAACGAGGACGCAGTGGCGGGATAGTCGGTTAAACGTGAGGAACTCACTTACACCAAAGATCTAGAACTTTAAGTGACGAATGAGCGGTCTACCCAACCACAATAACATTACGAGATAAAGAATTATCGTTGGAAACTCTCAAAGGACCATCTAGCGATTAGATTCACTCTTACAAGTACTGTCATTTGCTCGATGAAACCCGTGAAATCAACAAATACTAGAGTCGACCAGCTATGCTAGCTTCAGACTCTGGGACCAATGGTGGGTTTTTAGGGCAGGTTGACGCATAGGTGCACCGGAATGGCAGTAGACTCAGGTTTCACCCCCTGCCTCCCGAGAGCAGCCTATCTGCCCAAAAGCGCTCATATTAGCGTCTAGTGCCCCGACACCCTATGTGTTTCTATAGGACCCGTTAAGGGGAATATTGCACCGATAGGCTTCTGTAACCACAGTTAATGTTAACAGCGAACTACAGGAGTCTTGCTGAACCATGCAATCTGGTGGCCACTATTGCCGTCCACCCCCACATCCAGCGATATTACCGAGACATAAATACCTTCCTCGCGTCTCGTTTCACCAGCGGTCGGGAGTGCTTTAGTCACAGACCACGAGCGATTCCGTATCTTTCCGCCATTACGGTCACACCTCTAGTCATCTGCGGTTAGAACTATAGGAAGACACTGCGTCGTGTAAGCCACCTGGTCGGCCTCCCAAGAGGTGGCTCCCGCATTGCATTGTCCCTGGACTACTGAGTTTGGCTCCAATCTCTGGAGGTTCCCCTTGCGGGGGATACGCATATTAAGTGTCGAAATACG
seq00023   GACTCGTGTGTGTTGCGTATCGTGTATGGAAACCCCCTTCTGCATCGTTAGTACTAGAAGGGAAGCGAGCCCATTCATGAAAGCTTATTATCTACCAAGTTAACCTTCTTCAATGGTTTGATTCTGCTCACCTACCTGCTTGTGAGGCTCCTAGTTACTACTTGAACCGTCCACCACCCGGTGAGAACGTCACTTGCGAACTCAAATAATCGCCAGGATGGGTGAGATACGTTGATGAGGAATGACTAGGTCATCTTCCCAGCCAAGCAAAAATCTCACGCTTTGTAGCAGCCAGAAAAGAACATCTCCAGACGCAATTGATTAGGCTTTCGGAGCCTCGAGATGAGATTTCCTTGTTGTCCCAGTAACCGGGGAACGGGGAACCAATTCCTAGTGCTTTACGCATATCTGTCTAGTTCGGACTTAATTTGTGTAATCTTCTGGTTGGGGCAACACTAAAATTTACTAACCATCTCACACACGCTGCGCCTGGTTATGGATGGCCAATTTGATTAGGGTTACGCATCAGCATAAGGTTATGATTCATGGGTACTGTAAAGGATCTTGAATTATTCACCATATCAAAAGACGGGGATTCTAGCGTCCCCTGGCTTCGTCCCCGGACGTTACATATGTAACGTTTATGACCTTAGGTTAGCGTCTATTTGTCTCCTTGGCAAAGTTCTATAGATGTTACCCTGGATTCCGGTCTACCTTAGATGTCGAAACTAATAGAAGTCGGTAGGGTATAGTACTGTTCATTTCGGAAATCTTGGGCAGCTGTTACCGCAAGTACCACCTTCACTGCGGAATTGAGGCATTTCAGTCCTGGTGTCGGGCCAGATTTCTAGGCCTCCTCGTTCGTAGATACGACCGTGGGAGGTAACGTCTGAGGTTATTTTGAGCCCCCGCGGACTCCTTTTGACTCTCGACGGACGTCTATCTGCGAATCTGCCTGAGCGACAGACCTGTGATAAGGAAATGCGCCTAACTGCCCGAGGACGCACGACGGATCATATGGGGTTTGCCGCCTACACAACATGCAAGGTAAGTCAAAATCAGGGAATGCTGCCCGAGGTGCCTCGCCCCGGGACACACGCTAATTCCTTAAAAGCTACCTTCCAGAATTGTATTGTGCTTTACTCGTCCGAATCTACGTTCAAAATATGGCCCCGACTTTCGCATATGCGGGTCTTCCAGCTGGGTCCACTATACCCGGAGTCATGCCTGTCTGGTGTGGGCCGTATAACTTCAGGTCCTGGATACGAGGTAGATAATACTTCGACTCCCGATTCGTGTGCTCCGGGGGTGTGAAAAGCACCGAGCTATATCTTTATCGCCAAGTTTCTGGTCGGCGTGGTGCACCTTGCTGATGAAGATTATATTATCCCCTACGCTCATCCCTGTAGTGATAAGCTCAGTTACTGTATATGGTTTTCTCGAACGTATTAACATAGATGGTTAAAGCTAACGAGGACGCAGTGGCGGGATAGTCGGTTAAACGTGAGGAACTCACTTACACCAAAGATCTAGAACTTTAAGTGACGAATGAGCGGTCTACCCAACCACAATAACATTACGAGATAAAGAATTATCGTTGGAAACTCTCAAAGGACCATCTAGCGATTAGATTCACTCTTACAAGTACTGTCATTTGCTCGATGAAACCCGTGAAATCAACAAATACTAGAGTCGACCAGCTATGCTAGCTTCAGACTCTGGGACCAATGGTGGGTTTTTAGGGCAGGTTGACGCATAGGTGCACCGGAATGGCAGTAGACTCAGGTTTCACCCCCTGCCTCCCGAGAGCAGCCTATCTGCCCAAAAGCGCTCATATTAGCGTCTAGTGCCCCGACACCCTATGTGTTTCTATAGGACCCGTTAAGGGGAATATTGCACCGATAGGCTTCTGTAACCACAGTTAATGTTAACAGCGAACTACAGGAGTCTTGCTGAACCATGCAATCTGGTGGCCACTATTGCCGTCCACCCCCACATCCAGCGATATTACCGAGACATAAATACCTTCCTCGCGTCTCGTTTCACCAGCGGTCGGGAGTGCTTTAGTCACAGACCACGAGCGATTCCGTATCTTTCCGCCATTACGGTCACACCTCTAGTCATCTGCGGTTAGAACTATAGGAAGACACTGCGTCGTGTAAGCCACCTGGTCGGCCTCCCAAGAGGTGGCTCCCGCATTGCATTGTCCCTGGACTACTGAGTTTGGCTCCAATCTCTGGAGGTTCCCCTTGCGGGGGATACGCATATTAAGTGTCGAAATACG
seq00024   GACTCGTGTGTGTTGCGTATCGTGTATGGAAACCCCCTTCTGCATCGTTAGTACTAGAAGGGAAGCGAGCCCATTCATGAAAGCTTATTATCTACCAAGTTAACCTTCTTCAATGGTTTGATTCTGCTCACCTACCTGCTTGTGAGGCTCCTAGTTACTACTTGAACCGTCCACCACCCGGTGAGAACGTCACTTGCGAACTCAAATAATCGCCAGGATGGGTGAGATACGTTGATGAGGAATGACTAGGTCATCTTCCCAGCCAAGCAAAAATCTCACGCTTTGTAGCAGCCAGAAAAGAACATCTCCAGACGCAATTGATTAGGCTTTCGGAGCCTCGAGATGAGATTTCCTTGTTGTCCCAGTAACCGGGGAACGGGGAACCAATTCCTAGTGCTTTACGCATATCTGTCTAGTTCGGACTTAATTTGTGTAATCTTCTGGTTGGGGCAACACTAAAATTTACTAACCATCTCACACACGCTGCGCCAGGTTATGGATGGCCAATTTGATTAGGGTTACGCATCAGCATAAGGTTATGATTCATGGGTACTGTAAAGGATCTTGAATTATTCACCATATCAAATGACGGGGATTCTAGCGTCCCCTGGCTTCGTCCCCGGACGTTACATATGTAACGTTTATGACCTTAGGTTAGCGTCTATTTGTCTCCTTGGCAAAGTTCTATAGATGTTACCCTGGATTCCGGTCTACCTTAGATGTCTAAACTAATAGAAGTCGGTAGGGTATAGTACTGTTCATTTCGGAAATCTTGGGCAGCTGTTACCGCAAGTACCACCTTCACTGCGGAATTGAGGCATTTCAGTCCTGGTGTCGGGCCAGATTTCTAGGCCTCCTCGTTCGTAGATACGACCGTGGGAGGTAACGTCTGAGGCTATTTTGAGCCCCCGCGGACTCCTTTTGACTCTCGACGGACGTCTATCTGCGAATCTGCCTGAGCGACAGACCTGTGATAAGGAAATGCGCCTAACTGCCCGAGGACGCACGACGGATCATATGGGGTTTGCCGCCTACACAACATGCAAGGTAAGTCAAAATCAGGGAATGCTGCCCGAGGTGCCTCGCCCCGGGACACACGCTAATTCCTTAAAAGCTACCTTCCAGAATTGTATTGTGCTTTACTCGTCCGAATCTACGTTCAAAATATGGCCCCGACTTTCGCATATGCGGGTCTTCCAGCTGGGTCCACTATACCCGGAGTCATGCCTGTCTGGTGTGGGCCGTATAACTTCAGGTCCTGGATACGAGGTAGATAATACTTCGACTCCCGATTCGTGTGCTCCGGGGGTGTGAAAAGCACCGAGCTATATCTTTATCGCCAAGTTTCTGGTCGGCGTGGTGCACCTTGCTGATGAAGATTATATTATCCCCTACGCTCATCCCTGTAGTGATAAGCTCAGTTACTGTATATGGTTTTCTCGAACGTATTAACATAGATGGTTAAAGCTAACGAGGACGCAGTGGCGGGATAGTCGGTTAAACGTGAGGAACTCACTTACACCAAAGATCTAGAACTTTAAGTGACGAATGAGCGGTCTACCCAACCACAATAACATTACGAGATAAAGAATTATCGTTGGAAACTCTCAAAGGACCATCTAGCGATTAGATTCACTCTTACAAGTACTGTCATTTGCTCGACGAAACCCGTGAAATCAACAAATACTAGAGTCGACCAGCTATGCTAGCTTCAGACTCTGGGACCAATGGTGGGTTTTTAGGGCAGGTTGACGCATAGGTGCACCGGAATGGCAGTAGACTCAGGTTTCACCCCCTGCCTCCCGAGAGCAGCCTATCTGCCCAAAAGCGCTCATATTAGCGTCTAGTGCCCCGACACCCTATGTGTTTCTATAGGACCCGTTAAGGGGAATATTGCACCGATAGGCTTCTGTAACCACAGTTAATGTTAACAGCGAACTACAGGAGTCTTGCTGAACCATGCAATCTGGTGGCCACTATTGCCGTCCACCCCCACATCCAGCGATATTACCGAGACATAAATACCTTCCTCGCGTCTCGTTTCACCAGCGGTCGGGAGTGCTTTAGTCACAGACCACGAGCGATTCCGTATCTTTCCGCCATTACGGTCACACCTCTAGTCATCTGCGGTTAGAACTATAGGAAGACACTGCGTCGTGTAAGCCACCTGGTCGGCCTCCCAAGAGGTGGCTCCCGCATTGCATTGTCCCTGGACTACTGAGTTTGGCTCCAATCTCTGGAGGGTCCCCTTGCGGGGGATACGCATATTAAGTGTCGAAATACG
seq00025   GACTCGTGTGTGTTGCGTATCGTGTATGGAAACCCCCTTCTGCATCGTTAGTACTAGAAGGGAAGCGAGCCCATTCATGAAAGCTTATTATCTACCAAGTTAACCTTCTTCAATGGTTTGATTCTGCTCACCTACCTGCTTGTGAGGCTCCTAGTTACTACTTGAACCGTCCACCACCCGGTGAGAACGTCACTTGCGAACTCAAATAATCGCCAGGATGGGTGAGATACGTTGATGAGGAATGACTAGGTCATCTTCCCAGCCAAGCAAAAATCTCACGCTTTGTAGCAGCCAGAAAAGAACATCTCCAGACGCAATTGATTAGGCTTTCGGAGCCTCGAGATGAGATTTCCTTGTTGTCCCAGTAACCGGGGAACGGGGAACCAATTCCTAGTGCTTTACGCATATCTGTCTAGTTCGGACTTAATTTGTGTAATCTTCTGGTTGGGGCAACACTAAAATTTACTAACCATCTCACACACGCTGCGCCTGGTTATGGATGGCCAATTTGATTAGGGTTACGCATCAGCATAAGGTTATGATTCATGGGTACTGTAAAGGATCTTGAATTATTCACCATATCAAAAGACGGGGATTCTAGCGTCCCCTGGCTTCGTCCCCGGACGTTACATATGTAACGTTTATGACCTTAGGTTAGCGTCTATTTGTCTCCTTGGCAAAGTTCTATAGATGTTACCCTGGATTCCGGTCTACCTTAGATGTCGAAACTAATAGAAGTCGGTAGGGTATAGTACTGTTCATTTCGGAAATCTTGGGCAGCTGTTACCGCAAGTACCACCTTCACTGCGGAATTGAGGCATTTCAGTCCTGGTGTCGGGCCAGATTTCTAGGCCTCCTCGTTCGTAGATACGACCGTGGGAGGTAACGTCTGAGGTTATTTTGAGCCCCCGCGGACTCCTTTTGACTCTCGACGGACGTCTATCTGCGAATCTGCCTGAGCGACAGACCTGTGATAAGGAAATGCGCCTAACTGCCCGAGGACGCACGACGGATCATATGGGGTTTGCCGCCTACACAACATGCAAGGTAAGTCAAAATCAGGGAATGCTGCCCGAGGTGCCTCGCCCCGGGACACACGCTAATTCCTTAAAAGCTACCTTCCAGAATTGTATTGTGCTTTACTCGTCCGAATCTACGTTCAAAATATGGCCCCGACTTTCGCATATGCGGGTCTTCCAGCTGGGTCCACTATACCCGGAGTCATGCCTGTCTGGTGTGGGCCGTATAACTTCAGGTCCTGGATACGAGGTAGATAATACTTCGACTCCCGATTCGTGTGCTCCGGGGGTGTGAAAAGCACCGAGCTATATCTTTATCGCCAAGTTTCTGGTCGGCGTGGTGCACCTTGCTGATGAAGATTATATTATCCCCTACGCTCATCCCTGTAGTGATAAGCTCAGTTACTGTATATGGTTTTCTCGAACGTATTAACATAGATGGTTAAAGCTAACGAGGACGCAGTGGCGGGATAGTCGGTTAAACGTGAGGAACTCACTTACACCAAAGATCTAGAACTTTAAGTGACGAATGAGCGGTCTACCCAACCACAATAACATTACGAGATAAAGAATTATCGTTGGAAACTCTCAAAGGACCATCTAGCGATTAGATTCACTCTTACAAGTACTGTCATTTGCTCGATGAAACCCGTGAAATCAACAAATACTAGAGTCGACCAGCTATGCTAGCTTCAGACTCTGGGACCAATGGTGGGTTTTTAGGGCAGGTTGACGCATAGGTGCACCGGAATGGCAGTAGACTCAGGTTTCACCCCCTGCCTCCCGAGAGCAGCCTATCTGCCCAAAAGCGCTCATATTAGCGTCTAGTGCCCCGACACCCTATGTGTTTCTATAGGACCCGTTAAGGGGAATATTGCACCGATAGGCTTCTGTAACCACAGTTAATGTTAACAGCGAACTACAGGAGTCTTGCTGAACCATGCAATCTGGTGGCCACTATTGCCGTCCACCCCCACATCCAGCGATATTACCGAGACATAAATACCTTCCTCGCGTCTCGTTTCACCAGCGGTCGGGAGTGCTTTAGTCACAGACCACGAGCGATTCCGTATCTTTCCGCCATTACGGTCACACCTCTAGTCATCTGCGGTTAGAACTATAGGAAGACACTGCGTCGTGTAAGCCACCTGGTCGGCCTCCCAAGAGGTGGCTCCCGCATTGCATTGTCCCTGGACTACTGAGTTTGGCTCCAATCTCTGGAGGTTCCCCTTGCGGGGGATACGCATATTAAGTGTCGAAATACG
seq00026   GACTCGTGTGTGTTGCGTATCGTGTATGGAAACCCCCTTCTGCATCGTTAGTACTAGAAGGGAAGCGAGCCCATTCATGAAAGCTTATTATCTACCAAGTTAACCTTCTTCAATGGTTTGATTCTGCTCACCTACCTGCTTGTGAGGCTCCTAGTTACTACTTGAACCGTCCACCACCCGGTGAGAACGTCACTTGCGAACTCAAATAATCGCCAGGATGGGTGAGATACGTTGATGAGGAATGACTAGGTCATCTTCCCAGCCAAGCAAAAATCTCACGCTTTGTAGCAGCCAGAAAAGAACATCTCCAGACGCAATTGATTAGGCTTTCGGAGCCTCGAGATGAGATTTCCTTGTTGTCCCAGTAACCGGGGAACGGGGAACCAATTCCTAGTGCTTTACGCATATCTGTCTAGTTCGGACTTAATTTGTGTAATCTTCTGGTTGGGGCAACACTAAAATTTACTAACCATCTCACACACGCTGCGCCTGGTTATGGATGGCCAATTTGATTAGGGTTACGCATCAGCATAAGGTTATGATTCATGGGTACTGTAAAGGATCTTGAATTATTCACCATATCAAATGACGGGGATTCTAGCGTCCCCTGGCTTCGTCCCCGGACGTTACATATGTAACGTTTATGACCTTAGGTTAGCGTCTATTTGTCTCCTTGGCAAAGTTCTATAGATGTTACCCTGGATTCCGGTCTACCTTAGATGTCTAAACTAATAGAAGTCGGTAGGGTATAGTACTGTTCATTTCGGAAATCTTGGGCAGCTGTTACCGCAAGTACCACCTTCACTGCGGAATTGAGGCATTTCAGTCCTGGTGTCGGGCCAGATTTCTAGGCCTCCTCGTTCGTAGATACGACCGTGGGAGGTAACGTCTGAGGTTATTTTGAGCCCCCGCGGACTCCTTTTGACTCTCGACGGACGTCTATCTGCGAATCTGCCTGAGCGACAGACCTGTGATAAGGAAATGCGCCTAACTGCCCGAGGACGCACGACGGATCATATGGGGTTTGCCGCCTACACAACATGCAAGGTAAGTCAAAATCAGGGAATGCTGCCCGAGGTGCCTCGCCCCGGGACACACGCTAATTCCTTAAAAGCTACCTTCCAGAATTGTATTGTGCTTTACTCGTCCGAATCTACGTTCAAAATATGGCCCCGACTTTCGCATATGCGGGTCTTCCAGCTGGGTCCACTATACCCGGAGTCATGCCTGTCTGGTGTGGGCCGTATAACTTCAGGTCCTGGATACGAGGTAGATAATACTTCGACTCCCGATTCGTGTGCTCCGGGGGTGTGAAAAGCACCGAGCTATATCTTTATCGCCAAGTTTCTGGTCGGCGTGGTGCACCTTGCTGATGAAGATTATATTATCCCCTACGCTCATCCCTGTAGTGATAAGCTCAGTTACTGTATATGGTTTTCTCGAACGTATTAACATAGATGGTTAAAGCTAACGAGGACGCAGTGGCGGGATAGTCGGTTAAACGTGAGGAACTCACTTACACCAAAGATCTAGAACTTTAAGTGACGAATGTGCGGTCTACCCAACCACAATAACATTACGAGATAAAGAATTATCGTTGGAAACTCTCAAAGGACCATCTAGCGATTAGATTCACTCTTACAAGTACTGTCATTTGCTCGACGAAACCCGTGAAATCAACAAATACTAGAGTCGACCAGCTATGCTAGCTTCAGACTCTGGGACCAATGGTGGGTTTTTAGGGCAGGTTGACGCATAGGTGCACCGGAATGGCAGTAGACTCAGGTTTCACCCCCTGCCTCCCGAGAGCAGCCTATCTGCCCAAAAGCGCTCATATTAGCGTCTAGTGCCCCGACACCCTATGTGTTTCTATAGGACCCGTTAAGGGGAATATTGCACCGATAGGCTTCTGTAACCACAGTTAATGTTAACAGCGAACTACAGGAGTCTTGCTGAACCATGCAATCTGGTGGCCACTATTGCCGTCCACCCCCACATCCAGCGATATTACCGAGACATAAATACCTTCCTCGCGTCTCGTTTCACCAGCGGTCGGGAGTGCTTTAGTCACAGACCACGAGCGATTCCGTATCTTTCCGCCATTACGGTCACACCTCTAGTCATCTGCGGTTAGAACTATAGGAAGACACTGCGTCGTGTAAGCCACCTGGTCGGCCTCCCAAGAGGTGGCTCCCGCATTGCATTGTCCCTGGACTACTGAGTTTGGCTTCAATCTCTGGAGGGTCCCCTTGCGGGGGATACGCATATTAAGTGTCGAAATACG
seq00027   GACTCGTGTGTGTTGCGTATCGTGTATGGAAACCCCCTTCTGCATCGTTAGTACTAGAAGGGAAGCGAGCCCATTCATGAAAGCTTATTATCTACCAAGTTAACCTTCTTCAATGGTTTGATTCTGCTCACCTACCTGCTTGTGAGGCTCCTAGTTACTACTTGAACCGTCCACCACCCGGTGAGAACGTCACTTGCGAACTCAAATAATCGCCAGGATGGGTGAGATACGTTGATGAGGAATGACTAGGTCATCTTCCCAGCCAAGCAAAAATCTCACGCTTTGTAGCAGCCAGAAAAGAACATCTCCAGACGCAATTGATTAGGCTTTCGGAGCCTCGAGATGAGATTTCCTTGTTGTCCCAGTAACCGGGGAACGGGGAACCAATTCCTAGTGCTTTACGCATATCTGTCTAGTTCGGACTTAATTTGTGTAATCTTCTGGTTGGGGCAACACTAAAATTTACTAACCATCTCACACACGCTGCGCCTGGTTATGGATGGCCAATTTGATTAGGGTTACGCATCAGCATAAGGTTATGATTCATGGGTACTGTAAAGGATCTTGAATTATTCACCATATCAAAAGACGGGGATTCTAGCGTCCCCTGGCTTCGTCCCCGGACGTTACATATGTAACGTTTATGACCTTAGGTTAGCGTCTATTTGTCTCCTTGGCAAAGTTCTATAGATGTTACCCTGGATTCCGGTCTACCTTAGATGTCGAAACTAATAGAAGTCGGTAGGGTATAGTACTGTTCATTTCGGAAATCTTGGGCAGCTGTTACCGCAAGTACCACCTTCACTGCGGAATTGAGGCATTTCAGTCCTGGTGTCGGGCCAGATTTCTAGGCCTCCTCGTTCGTAGATACGACCGTGGGAGGTAACGTCTGAGGTTATTTTGAGCCCCCGCGGACTCCTTTTGACTCTCGACGGACGTCTATCTGCGAATCTGCCTGAGCGACAGACCTGTGATAAGGAAATGCGCCTAACTGCCCGAGGACGCACGACGGATCATATGGGGTTTGCCGCCTACACAACATGCAAGGTAAGTCAAAATCAGGGAATGCTGCCCGAGGTGCCTCGCCCCGGGACACACGCTAATTCCTTAAAAGCTACCTTCCAGAATTGTATTGTGCTTTACTCGTCCGAATCTACGTTCAAAATATGGCCCCGACTTTCGCATATGCGGGTCTTCCAGCTGGGTCCACTATACCCGGAGTCATGCCTGTCTGGTGTGGGCCGTATAACTTCAGGTCCTGGATACGAGGTAGATAATACTTCGACTCCCGATTCGTGTGCTCCGGGGGTGTGAAAAGCACCGAGCTATATCTTTATCGCCAAGTTTCTGGTCGGCGTGGTGCACCTTGCTGATGAAGATTATATTATCCCCTACGCTCATCCCTGTAGTGATAAGCTCAGTTACTGTATATGGTTTTCTCGAACGTATTAACATAGATGGTTAAAGCTAACGAGGACGCAGTGGCGGGATAGTCGGTTAAACGTGAGGAACTCACTTACACCAAAGATCTAGAACTTTAAGTGACGAATGAGCGGTCTACCCAACCACAATAACATTACGAGATAAAGAATTATCGTTGGAAACTCTCAAAGGACCATCTAGCGATTAGATTCACTCTTACAAGTACTGTCATTTGCTCGATGAAACCCGTGAAATCAACAAATACTAGAGTCGACCAGCTATGCTAGCTTCAGACTCTGGGACCAATGGTGGGTTTTTAGGGCAGGTTGACGCATAGGTGCACCGGAATGGCAGTAGACTCAGGTTTCACCCCCTGCCTCCCGAGAGCAGCCTATCTGCCCAAAAGCGCTCATATTAGCGTCTAGTGCCCCGACACCCTATGTGTTTCTATAGGACCCGTTAAGGGGAATATTGCACCGATAGGCTTCTGTAACCACAGTTAATGTTAACAGCGAACTACAGGAGTCTTGCTGAACCATGCAATCTGGTGGCCACTATTGCCGTCCACCCCCACATCCAGCGATATTACCGAGACATAAATACCTTCCTCGCGTCTCGTTTCACCAGCGGTCGGGAGTGCTTTAGTCACAGACCACGAGCGATTCCGTATCTTTCCGCCATTACGGTCACACCTCTAGTCATCTGCGGTTAGAACTATAGGAAGACACTGCGTCGTGTAAGCCACCTGGTCGGCCTCCCAAGAGGTGGCTCCCGCATTGCATTGTCCCTGGACTACTGAGTTTGGCTCCAATCTCTGGAGGTTCCCCTTGCGGGGGATACGCATATTAAGTGTCGAAATACG
seq00028   GACTCGTGTGTGTTGCGTATCGTGTATGGAAACCCCCTTCTGCATCGTTAGTACTAGAAGGGAAGCGAGCCCATTCATGAAAGCTTATTATCTACCAAGTTAACCTTCTTCAATGGTTTGATTCTGCTCACCTACCTGCTTGTGAGGCTCCTAGTTACTACTTGAACCGTCCACCACCCGGTGAGAACGTCACTTGCGAACTCAAATAATCGCCAGGATGGGTGAGATACGTTGATGAGGAATGACTAGGTCATCTTCCCAGCCAAGCAAAAATCTCACGCTTTGTAGCAGCCAGAAAAGAACATCTCCAGACGCAATTGATTAGGCTTTCGGAGCCTCGAGATGAGATTTCCTTGTTGTCCCAGTAACCGGGGAACGGGGAACCAATTCCTAGTGCTTTACGCATATCTGTCTAGTTCGGACTTAATTTGTGTAATCTTCTGGTTGGGGCAACACTAAAATTTACTAACCATCTCACACACGCTGCGCCTGGTTATGGATGGCCAATTTGATTAGGGTTACGCATCAGCATAAGGTTATGATTCATGGGTACTGTAAAGGATCTTGAATTATTCACCATATCAAAAGACGGGGATTCTAGCGTCCCCTGGCTTCGTCCCCGGACGTTACATATGTAACGTTTATGACCTTAGGTTAGCGTCTATTTGTCTCCTTGGCAAAGTTCTATAGATGTTACCCTGGATTCCGGTCTACCTTAGATGTCGAAACTAATAGAAGTCGGTAGGGTATAGTACTGTTCATTTCGGAAATCTTGGGCAGCTGTTACCGCAAGTACCACCTTCACTGCGGAATTGAGGCATTTCAGTCCTGGTGTCGGGCCAGATTTCTAGGCCTCCTCGTTCGTAGATACGACCGTGGGAGGTAACGTCTGAGGTTATTTTGAGCCCCCGCGGACTCCTTTTGACTCTCGACGGACGTCTATCTGCGAATCTGCCTGAGCGACAGACCTGTGATAAGGAAATGCGCCTAACTGCCCGAGGACGCACGACGGATCATATGGGGTTTGCCGCCTACACAACATGCAAGGTAAGTCAAAATCAGGGAATGCTGCCCGAGGTGCCTCGCCCCGGGACACACGCTAATTCCTTAAAAGCTACCTTCCAGAATTGTATTGTGCTTTACTCGTCCGAATCTACGTTCAAAATATGGCCCCGACTTTCGCATATGCGGGTCTTCCAGCTGGGTCCACTATACCCGGAGTCATGCCTGTCTGGTGTGGGCCGTATAACTTCAGGTCCTGGATACGAGGTAGATAATACTTCGACTCCCGATTCGTGTGCTCCGGGGGTGTGAAAAGCACCGAGCTATATCTTTATCGCCAAGTTTCTGGTCGGCGTGGTGCACCTTGCTGATGAAGATTATATTATCCCCTACGCTCATCCCTGTAGTGATAAGCTCAGTTACTGTATATGGTTTTCTCGAACGTATTAACATAGATGGTTAAAGCTAACGAGGACGCAGTGGCGGGATAGTCGGTTAAACGTGAGGAACTCACTTACACCAAAGATCTAGAACTTTAAGTGACGAATGAGCGGTCTACCCAACCACAATAACATTACGAGATAAAGAATTATCGTTGGAAACTCTCAAAGGACCATCTAGCGATTAGATTCACTCTTACAAGTACTGTCATTTGCTCGATGAAACCCGTGAAATCAACAAATACTAGAGTCGACCAGCTATGCTAGCTTCAGACTCTGGGACCAATGGTGGGTTTTTAGGGCAGGTTGACGCATAGGTGCACCGGAATGGCAGTAGACTCAGGTTTCACCCCCTGCCTCCCGAGAGCAGCCTATCTGCCCAAAAGCGCTCATATTAGCGTCTAGTGCCCCGACACCCTATGTGTTTCTATAGGACCCGTTAAGGGGAATATTGCACCGATAGGCTTCTGTAACCACAGTTAATGTTAACAGCGAACTACAGGAGTCTTGCTGAACCATGCAATCTGGTGGCCACTATTGCCGTCCACCCCCACATCCAGCGATATTACCGAGACATAAATACCTTCCTCGCGTCTCGTTTCACCAGCGGTCGGGAGTGCTTTAGTCACAGACCACGAGCGATTCCGTATCTTTCCGCCATTACGGTCACACCTCTAGTCATCTGCGGTTAGAACTATAGGAAGACACTGCGTCGTGTAAGCCACCTGGTCGGCCTCCCAAGAGGTGGCTCCCGCATTGCATTGTCCCTGGACTACTGAGTTTGGCTCCAATCTCTGGAGGTTCCCCTTGCGGGGGATACGCATATTAAGTGTCGAAATACG
seq00029   GACTCGTGTGTGTTGCGTATCGTGTATGGAAACCCCCTTCTGCATCGTTAGTACTAGAAGGGAAGCGAGCCCATTCATGAAAGCTTATTATCTACCAAGTTAACCTTCTTCAATGGTTTGATTCTGCTCACCTACCTGCTTGTGAGGCTCCTAGTTACTACTTGAACCGTCCACCACCCGGTGAGAACGTCACTTGCGAACTCAAATAATCGCCAGGATGGGTGAGATACGTTGATGAGGAATGACTAGGTCATCTTCCCAGCCAAGCAAAAATCTCACGCTTTGTAGCAGCCAGAAAAGAACATCTCCAGACGCAATTGATTAGGCTTTCGGAGCCTCGAGATGAGATTTCCTTGTTGTCCCAGTAACCGGGGAACGGGGAACCAATTCCTAGTGCTTTACGCATATCTGTCTAGTTCGGACTTAATTTGTGTAATCTTCTGGTTGGGGCAACACTAAAATTTACTAACCATCTCACACACGCTGCGCCTGGTTATGGATGGCCAATTTGATTAGGGTTACGCATCAGCATAAGGTTATGATTCATGGGTACTGTAAAGGATCTTGAATTATTCACCATATCAAAAGACGGGGATTCTAGCGTCCCCTGGCTTCGTCCCCGGACGTTACATATGTAACGTTTATGACCTTAGGTTAGCGTCTATTTGTCTCCTTGGCAAAGTTCTATAGATGTTACCCTGGATTCCGGTCTACCTTAGATGTCGAAACTAATAGAAGTCGGTAGGGTATAGTACTGTTCATTTCGGAAATCTTGGGCAGCTGTTACCGCAAGTACCACCTTCACTGCGGAATTGAGGCATTTCAGTCCTGGTGTCGGGCCAGATTTCTAGGCCTCCTCGTTCGTAGATACGACCGTGGGAGGTAACGTCTGAGGTTATTTTGAGCCCCCGCGGACTCCTTTTGACTCTCGACGGACGTCTATCTGCGAATCTGCCTGAGCGACAGACCTGTGATAAGGAAATGCGCCTAACTGCCCGAGGACGCACGACGGATCATATGGGGTTTGCCGCCTACACAACATGCAAGGTAAGTCAAAATCAGGGAATGCTGCCCGAGGTGCCTCGCCCCGGGACACACGCTAATTCCTTAAAAGCTACCTTCCAGAATTGTATTGTGCTTTACTCGTCCGAATCTACGTTCAAAATATGGCCCCGACTTTCGCATATGCGGGTCTTCCAGCTGGGTCCACTATACCCGGAGTCATGCCTGTCTGGTGTGGGCCGTATAACTTCAGGTCCTGGATACGAGGTAGATAATACTTCGACTCCCGATTCGTGTGCTCCGGGGGTGTGAAAAGCACCGAGCTATATCTTTATCGCCAAGTTTCTGGTCGGCGTGGTGCACCTTGCTGATGAAGATTATATTATCCCCTACGCTCATCCCTGTAGTGATAAGCTCAGTTACTGTATATGGTTTTCTCGAACGTATTAACATAGATGGTTAAAGCTAACGAGGACGCAGTGGCGGGATAGTCGGTTAAACGTGAGGAACTCACTTACACCAAAGATCTAGAACTTTAAGTGACGAATGAGCGGTCTACCCAACCACAATAACATTACGAGATAAAGAATTATCGTTGGAAACTCTCAAAGGACCATCTAGCGATTAGATTCACTCTTACAAGTACTGTCATTTGCTCGATGAAACCCGTGAAATCAACAAATACTAGAGTCGACCAGCTATGCTAGCTTCAGACTCTGGGACCAATGGTGGGTTTTTAGGGCAGGTTGACGCATAGGTGCACCGGAATGGCAGTAGACTCAGGTTTCACCCCCTGCCTCCCGAGAGCAGCCTATCTGCCCAAAAGCGCTCATATTAGCGTCTAGTGCCCCGACACCCTATGTGTTTCTATAGGACCCGTTAAGGGGAATATTGCACCGATAGGCTTCTGTAACCACAGTTAATGTTAACAGCGAACTACAGGAGTCTTGCTGAACCATGCAATCTGGTGGCCACTATTGCCGTCCACCCCCACATCCAGCGATATTACCGAGACATAAATACCTTCCTCGCGTCTCGTTTCACCAGCGGTCGGGAGTGCTTTAGTCACAGACCACGAGCGATTCCGTATCTTTCCGCCATTACGGTCACACCTCTAGTCATCTGCGGTTAGAACTATAGGAAGACACTGCGTCGTGTAAGCCACCTGGTCGGCCTCCCAAGAGGTGGCTCCCGCATTGCATTGTCCCTGGACTACTGAGTTTGGCTCCAATCTCTGGAGGTTCCCCTTGCGGGGGATACGCATATTAAGTGTCGAAATACG
seq00030   GACTCGTGTGTGTTGCGTATCGTGTATGGAAACCCCCTTCTGCATCGTTAGTACTAGAAGGGAAGCGAGCCCATTCATGAAAGCTTATTATCTACCAAGTTAACCTTCTTCAATGGTTTGATTCTGCTCACCTACCTGCTTGTGAGGCTCCTAGTTACTACTTGAACCGTCCACCACCCGGTGAGAACGTCACTTGCGAACTCAAATAATCGCCAGGATGGGTGAGATACGTTGATGAGGAATGACTAGGTCATCTTCCCAGCCAAGCAAAAATCTCACGCTTTGTAGCAGCCAGAAAAGAACATCTCCAGACGCAATTGATTAGGCTTTCGGAGCCTCGAGATGAGATTTCCTTGTTGTCCCAGTAACCGGGGAACGGGGAACCAATTCCTAGTGCTTTACGCATATCTGTCTAGTTCGGACTTAATTTGTGTAATCTTCTGGTTGGGGCAACACTAAAATTTACTAACCATCTCACACACGCTGCGCCTGGTTATGGATGGCCAATTTGATTAGGGTTACGCATCAGCATAAGGTTATGATTCATGGGTACTGTAAAGGATCTTGAATTATTCACCATATCAAAAGACGGGGATTCTAGCGTCCCCTGGCTTCGTCCCCGGACGTTACATATGTAACGTTTATGACCTTAGGTTAGCGTCTATTTGTCTCCTTGGCAAAGTTCTATAGATGTTACCCTGGATTCCGGTCTACCTTAGATGTCGAAACTAATAGAAGTCGGTAGGGTATAGTACTGTTCATTTCGGAAATCTTGGGCAGCTGTTACCGCAAGTACCACCTTCACTGCGGAATTGAGGCATTTCAGTCCTGGTGTCGGGCCAGATTTCTAGGCCTCCTCGTTCGTAGATACGACCGTGGGAGGTAACGTCTGAGGTTATTTTGAGCCCCCGCGGACTCCTTTTGACTCTCGACGGACGTCTATCTGCGAATCTGCCTGAGCGACAGACCTGTGATAAGGAAATGCGCCTAACTGCCCGAGGACGCACGACGGATCATATGGGGTTTGCCGCCTACACAACATGCAAGGTAAGTCAAAATCAGGGAATGCTGCCCGAGGTGCCTCGCCCCGGGACACACGCTAATTCCTTAAAAGCTACCTTCCAGAATTGTATTGTGCTTTACTCGTCCGAATCTACGTTCAAAATATGGCCCCGACTTTCGCATATGCGGGTCTTCCAGCTGGGTCCACTATACCCGGAGTCATGCCTGTCTGGTGTGGGCCGTATAACTTCAGGTCCTGGATACGAGGTAGATAATACTTCGACTCCCGATTCGTGTGCTCCGGGGGTGTGAAAAGCACCGAGCTATATCTTTATCGCCAAGTTTCTGGTCGGCGTGGTGCACCTTGCTGATGAAGATTATATTATCCCCTACGCTCATCCCTGTAGTGATAAGCTCAGTTACTGTATATGGTTTTCTCGAACGTATTAACATAGATGGTTAAAGCTAACGAGGACGCAGTGGCGGGATAGTCGGTTAAACGTGAGGAACTCACTTACACCAAAGATCTAGAACTTTAAGTGACGAATGAGCGGTCTACCCAACCACAATAACATTACGAGATAAAGAATTATCGTTGGAAACTCTCAAAGGACCATCTAGCGATTAGATTCACTCTTACAAGTACTGTCATTTGCTCGATGAAACCCGTGAAATCAACAAATACTAGAGTCGACCAGCTATGCTAGCTTCAGACTCTGGGACCAATGGTGGGTTTTTAGGGCAGGTTGACGCATAGGTGCACCGGAATGGCAGTAGACTCAGGTTTCACCCCCTGCCTCCCGAGAGCAGCCTATCTGCCCAAAAGCGCTCATATTAGCGTCTAGTGCCCCGACACCCTATGTGTTTCTATAGGACCCGTTAAGGGGAATATTGCACCGATAGGCTTCTGTAACCACAGTTAATGTTAACAGCGAACTACAGGAGTCTTGCTGAACCATGCAATCTGGTGGCCACTATTGCCGTCCACCCCCACATCCAGCGATATTACCGAGACATAAATACCTTCCTCGCGTCTCGTTTCACCAGCGGTCGGGAGTGCTTTAGTCACAGACCACGAGCGATTCCGTATCTTTCCGCCATTACGGTCACACCTCTAGTCATCTGCGGTTAGAACTATAGGAAGACACTGCGTCGTGTAAGCCACCTGGTCGGCCTCCCAAGAGGTGGCTCCCGCATTGCATTGTCCCTGGACTACTGAGTTTGGCTCCAATCTCTGGAGGTTCCCCTTGCGGGGGATACGCATATTAAGTGTCGAAATACG
seq00031   GACTCGTGTGTGTTGCGTATCGTGTATGGAAACCCCCTTCTGCATCGTTAGTACTAGAAGGGAAGCGAGCCCATTCATGAAAGCTTATTATCTACCAAGTTAACCTTCTTCAATGGTTTGATTCTGCTCACCTACCTGCTTGTGAGGCTCCTAGTTACTACTTGAACCGTCCACCACCCGGTGAGAACGTCACTTGCGAACTCAAATAATCGCCAGGATGGGTGAGATACGTTGATGAGGAATGACTAGGTCATCTTCCCAGCCAAGCAAAAATCTCACGCTTTGTAGCAGCCAGAAAAGAACATCTCCAGACGCAATTGATTAGGCTTTCGGAGCCTCGAGATGAGATTTCCTTGTTGTCCCAGTAACCGGGGAACGGGGAACCAATTCCTAGTGCTTTACGCATATCTGTCTAGTTCGGACTTAATTTGTGTAATCTTCTGGTTGGGGCAACACTAAAATTTACTAACCATCTCACACACGCTGCGCCTGGTTATGGATGGCCAATTTGATTAGGGTTACGCATCAGCATAAGGTTATGATTCATGGGTACTGTAAAGGATCTTGAATTATTCACCATATCAAAAGACGGGGATTCTAGCGTCCCCTGGCTTCGTCCCCGGACGTTACATATGTAACGTTTATGACCTTAGGTTAGCGTCTATTTGTCTCCTTGGCAAAGTTCTATAGATGTTACCCTGGATTCCGGTCTACCTTAGATGTCGAAACTAATAGAAGTCGGTAGGGTATAGTACTGTTCATTTCGGAAATCTTGGGCAGCTGTTACCGCAAGTACCACCTTCACTGCGGAATTGAGGCATTTCAGTCCTGGTGTCGGGCCAGATTTCTAGGCCTCCTCGTTCGTAGATACGACCGTGGGAGGTAACGTCTGAGGTTATTTTGAGCCCCCGCGGACTCCTTTTGACTCTCGACGGACGTCTATCTGCGAATCTGCCTGAGCGACAGACCTGTGATAAGGAAATGCGCCTAACTGCCCGAGGACGCACGACGGATCATATGGGGTTTGCCGCCTACACAACATGCAAGGTAAGTCAAAATCAGGGAATGCTGCCCGAGGTGCCTCGCCCCGGGACACACGCTAATTCCTTAAAAGCTACCTTCCAGAATTGTATTGTGCTTTACTCGTCCGAATCTACGTTCAAAATATGGCCCCGACTTTCGCATATGCGGGTCTTCCAGCTGGGTCCACTATACCCGGAGTCATGCCTGTCTGGTGTGGGCCGTATAACTTCAGGTCCTGGATACGAGGTAGATAATACTTCGACTCCCGATTCGTGTGCTCCGGGGGTGTGAAAAGCACCGAGCTATATCTTTATCGCCAAGTTTCTGGTCGGCGTGGTGCACCTTGCTGATGAAGATTATATTATCCCCTACGCTCATCCCTGTAGTGATAAGCTCAGTTACTGTATATGGTTTTCTCGAACGTATTAACATAGATGGTTAAAGCTAACGAGGACGCAGTGGCGGGATAGTCGGTTAAACGTGAGGAACTCACTTACACCAAAGATCTAGAACTTTAAGTGACGAATGAGCGGTCTACCCAACCACAATAACATTACGAGATAAAGAATTATCGTTGGAAACTCTCAAAGGACCATCTAGCGATTAGATTCACTCTTACAAGTACTGTCATTTGCTCGATGAAACCCGTGAAATCAACAAATACTAGAGTCGACCAGCTATGCTAGCTTCAGACTCTGGGACCAATGGTGGGTTTTTAGGGCAGGTTGACGCATAGGTGCACCGGAATGGCAGTAGACTCAGGTTTCACCCCCTGCCTCCCGAGAGCAGCCTATCTGCCCAAAAGCGCTCATATTAGCGTCTAGTGCCCCGACACCCTATGTGTTTCTATAGGACCCGTTAAGGGGAATATTGCACCGATAGGCTTCTGTAACCACAGTTAATGTTAACAGCGAACTACAGGAGTCTTGCTGAACCATGCAATCTGGTGGCCACTATTGCCGTCCACCCCCACATCCAGCGATATTACCGAGACATAAATACCTTCCTCGCGTCTCGTTTCACCAGCGGTCGGGAGTGCTTTAGTCACAGACCACGAGCGATTCCGTATCTTTCCGCCATTACGGTCACACCTCTAGTCATCTGCGGTTAGAACTATAGGAAGACACTGCGTCGTGTAAGCCACCTGGTCGGCCTCCCAAGAGGTGGCTCCCGCATTGCATTGTCCCTGGACTACTGAGTTTGGCTCCAATCTCTGGAGGTTCCCCTTGCGGGGGATACGCATATTAAGTGTCGAAATACG
seq00032   GACTCGTGTGTGTTGCGTATCGTGTATGGAAACCCCCTTCTGCATCGTTAGTACTAGAAGGGAAGCGAGCCCATTCATGAAAGCTTATTATCTACCAAGTTAACCTTCTTCAATGGTTTGATTCTGCTCACCTACCTGCTTGTGAGGCTCCTAGTTACTACTTGAACCGTCCACCACCCGGTGAGAACGTCACTTGCGAACTCAAATAATCGCCAGGATGGGTGAGATACGTTGATGAGGAATGACTAGGTCATCTTCCCAGCCAAGCAAAAATCTCACGCTTTGTAGCAGCCAGAAAAGAACATCTCCAGACGCAATTGATTAGGCTTTCGGAGCCTCGAGATGAGATTTCCTTGTTGTCCCAGTAACCGGGGAACGGGGAACCAATTCCTAGTGCTTTACGCATATCTGTCTAGTTCGGACTTAATTTGTGTAATCTTCTGGTTGGGGCAACACTAAAATTTACTAACCATCTCACACACGCTGCGCCTGGTTATGGATGGCCAATTTGATTAGGGTTACGCATCAGCATAAGGTTATGATTCATGGGTACTGTAAAGGATCTTGAATTATTCACCATATCAAAAGACGGGGATTCTAGCGTCCCCTGGCTTCGTCCCCGGACGTTACATATGTAACGTTTATGACCTTAGGTTAGCGTCTATTTGTCTCCTTGGCAAAGTTCTATAGATGTTACCCTGGATTCCGGTCTACCTTAGATGTCGAAACTAATAGAAGTCGGTAGGGTATAGTACTGTTCATTTCGGAAATCTTGGGCAGCTGTTACCGCAAGTACCACCTTCACTGCGGAATTGAGGCATTTCAGTCCTGGTGTCGGGCCAGATTTCTAGGCCTCCTCGTTCGTAGATACGACCGTGGGAGGTAACGTCTGAGGTTATTTTGAGCCCCCGCGGACTCCTTTTGACTCTCGACGGACGTCTATCTGCGAATCTGCCTGAGCGACAGACCTGTGATAAGGAAATGCGCCTAACTGCCCGAGGACGCACGACGGATCATATGGGGTTTGCCGCCTACACAACATGCAAGGTAAGTCAAAATCAGGGAATGCTGCCCGAGGTGCCTCGCCCCGGGACACACGCTAATTCCTTAAAAGCTACCTTCCAGAATTGTATTGTGCTTTACTCGTCCGAATCTACGTTCAAAATATGGCCCCGACTTTCGCATATGCGGGTCTTCCAGCTGGGTCCACTATACCCGGAGTCATGCCTGTCTGGTGTGGGCCGTATAACTTCAGGTCCTGGATACGAGGTAGATAATACTTCGACTCCCGATTCGTGTGCTCCGGGGGTGTGAAAAGCACCGAGCTATATCTTTATCGCCAAGTTTCTGGTCGGCGTGGTGCACCTTGCTGATGAAGATTATATTATCCCCTACGCTCATCCCTGTAGTGATAAGCTCAGTTACTGTATATGGTTTTCTCGAACGTATTAACATAGATGGTTAAAGCTAACGAGGACGCAGTGGCGGGATAGTCGGTTAAACGTGAGGAACTCACTTACACCAAAGATCTAGAACTTTAAGTGACGAATGAGCGGTCTACCCAACCACAATAACATTACGAGATAAAGAATTATCGTTGGAAACTCTCAAAGGACCATCTAGCGATTAGATTCACTCTTACAAGTACTGTCATTTGCTCGATGAAACCCGTGAAATCAACAAATACTAGAGTCGACCAGCTATGCTAGCTTCAGACTCTGGGACCAATGGTGGGTTTTTAGGGCAGGTTGACGCATAGGTGCACCGGAATGGCAGTAGACTCAGGTTTCACCCCCTGCCTCCCGAGAGCAGCCTATCTGCCCAAAAGCGCTCATATTAGCGTCTAGTGCCCCGACACCCTATGTGTTTCTATAGGACCCGTTAAGGGGAATATTGCACCGATAGGCTTCTGTAACCACAGTTAATGTTAACAGCGAACTACAGGAGTCTTGCTGAACCATGCAATCTGGTGGCCACTATTGCCGTCCACCCCCACATCCAGCGATATTACCGAGACATAAATACCTTCCTCGCGTCTCGTTTCACCAGCGGTCGGGAGTGCTTTAGTCACAGACCACGAGCGATTCCGTATCTTTCCGCCATTACGGTCACACCTCTAGTCATCTGCGGTTAGAACTATAGGAAGACACTGCGTCGTGTAAGCCACCTGGTCGGCCTCCCAAGAGGTGGCTCCCGCATTGCATTGTCCCTGGACTACTGAGTTTGGCTCCAATCTCTGGAGGTTCCCCTTGCGGGGGATACGCATATTAAGTGTCGAAATACG
seq00033   GACTCGTGTGTGTTGCGTATCGTGTATGGAAACCCCCTTCTGCATCGTTAGTACTAGAAGGGAAGCGAGCCCATTCATGAAAGCTTATTATCTACCAAGTTAACCTTCTTCAATGGTTTGATTCTGCTCACCTACCTGCTTGTGAGGCTCCTAGTTACTACTTGAACCGTCCACCACCCGGTGAGAACGTCACTTGCGAACTCAAATAATCGCCAGGATGGGTGAGATACGTTGATGAGGAATGACTAGGTCATCTTCCCAGCCAAGCAAAAATCTCACGCTTTGTAGCAGCCAGAAAAGAACATCTCCAGACGCAATTGATTAGGCTTTCGGAGCCTCGAGATGAGATTTCCTTGTTGTCCCAGTAACCGGGGAACGGGGAACCAATTCCTAGTGCTTTACGCATATCTGTCTAGTTCGGACTTAATTTGTGTAATCTTCTGGTTGGGGCAACACTAAAATTTACTAACCATCTCACACACGCTGCGCCTGGTTATGGATGGCCAATTTGATTAGGGTTACGCATCAGCATAAGGTTATGATTCATGGGTACTGTAAAGGATCTTGAATTATTCACCATATCAAATGACGGGGATTCTAGCGTCCCCTGGCTTCGTCCCCGGACGTTACATATGTAACGTTTATGACCTTAGGTTAGCGTCTATTTGTCTCCTTGGCAAAGTTCTATAGATGTTACCCTGGATTCCGGTCTACCTTAGATGTCTAAACTAATAGAAGTCGGTAGGGTATAGTACTGTTCATTTCGGAAATCTTGGGCAGCTGTTACCGCAAGTACCACCTTCACTGCGGAATTGAGGCATTTCAGTCCTGGTGTCGGGCCAGATTTCTAGGCCTCCTCGTTCGTAGATACGACCGTGGGAGGTAACGTCTGAGGTTATTTTGAGCCCCCGCGGACTCCTTTTGACTCTCGACGGACGTCTATCTGCGAATCTGCCTGAGCGACAGACCTGTGATAAGGAAATGCGCCTAACTGCCCGAGGACGCACGACGGATCATATGGGGTTTGCCGCCTACACAACATGCAAGGTAAGTCAAAATCAGGGAATGCTGCCCGAGGTGCCTCGCCCCGGGACACACGCTAATTCCTTAAAAGCTACCTTCCAGAATTGTATTGTGCTTTACTCGTCCGAATCTACGTTCAAAATATGGCCCCGACTTTCGCATATGCGGGTCTTCCAGCTGGGTCCACTATACCCGGAGTCATGCCTGTCTGGTGTGGGCCGTATAACTTCAGGTCCTGGATACGAGGTAGATAATACTTCGACTCCCGATTCGTGTGCTCCGGGGGTGTGAAAAGCACCGAGCTATATCTTTATCGCCAAGTTTCTGGTCGGCGTGGTGCACCTTGCTGATGAAGATTATATTATCCCCTACGCTCATCCCTGTAGTGATAAGCTCAGTTACTGTATATGGTTTTCTCGAACGTATTAACATAGATGGTTAAAGCTAACGAGGACGCAGTGGCGGGATAGTCGGTTAAACGTGAGGAACTCACTTACACCAAAGATCTAGAACTTTAAGTGACGAATGAGCGGTCTACCCAACCACAATAACATTACGAGATAAAGAATTATCGTTGGAAACTCTCAAAGGACCATCTAGCGATTAGATTCACTCTTACAAGTACTGTCATTTGCTCGACGAAACCCGTGAAATCAACAAATACTAGAGTCGACCAGCTATGCTAGCTTCAGACTCTGGGACCAATGGTGGGTTTTTAGGGCAGGTTGACGCATAGGTGCACCGGAATGGCAGTAGACTCAGGTTTCACCCCCTGCCTCCCGAGAGCAGCCTATCTGCCCAAAAGCGCTCATATTAGCGTCTAGTGCCCCGACACCCTATGTGTTTCTATAGGACCCGTTAAGGGGAATATTGCACCGATAGGCTTCTGTAACCACAGTTAATGTTAACAGCGAACTACAGGAGTCTTGCTGAACCATGCAATCTGGTGGCCACTATTGCCGTCCACCCCCACATCCAGCGATATTACCGAGACATAAATACCTTCCTCGCGTCTCGTTTCACCAGCGGTCGGGAGTGCTTTAGTCACAGACCACGAGCGATTCCGTATCTTTCCGCCATTACGGTCACACCTCTAGTCATCTGCGGTTAGAACTATAGGAAGACACTGCGTCGTGTAAGCCACCTGGTCGGCCTCCCAAGAGGTGGCTCCCGCATTGCATTGTCCCTGGACTACTGAGTTTGGCTTCAATCTCTGGAGGGTCCCCTTGCGGGGGATACGCATATTAAGTGTCGAAATACG
