# Supplementary material for: How Good Are Indirect Tests at Detecting Recombination in Human mtDNA?
Source: G3 (Bethesda). 2013 Jul 1;3(7):1095–104. doi: 10.1534/g3.113.006510 (PMC3704238; doi:10.1534/g3.113.006510)
Supplement: Supporting Information [file supp_g3.113.006510_FileS2.gz › SequenceData/mtDNA_ratehet&popgrowth/0/3rdbase/Infiles/0_33-new.txt]

33 2284
seq00001   TAAAGAGTACACAGGGAGACTGGCTGGGATTTGCATCTACATCTGACCTAATGACGCCGAATCACTCTAGCATTTATCACCAAGGCCCGTTCCTATGTACTTAGGGCAACTCTATACACCGTACTCTCATTGTTAGGCTACTATATAACTCAGCTGCAGAGGCCTTGTTTTCTGCGGCCCGGAGGGCATGTGTACTAGAAAATCTATGTAAAACACGCGAGAAGTGCAATGCTCTAGTGATACCTCGACTACGTAAGTACGACTGAATCCTTCTGGTATACGGCCGTCCGCCCCCTTACGGTGAAGAATGTTCTGACTCCCGGTCCCTCTTGCGCATACGACGGCGGGAACTACTGAATCGCCAGCGTCCAGATTTAAAACCGCCACTGAGCACGAAGTTGGTAGTTGTCTCACTGCTACCGACGAGGTTATATGACCGCAAAATGTCGACGACAGATTTATTTACCCAAACGGCAAAATCTATCGGGAATTTCCATTTCTGCGAAGTTTGACGCCTCAACGAGACTCTACTACACACTGATATGAACAGCCAGTCAACGGATAATGCTCAGCAGGTAATAGGGGATTGTACATTCGTAGCGTGCCGATGTTCAGGTCAAACTCGCACGTCAAGTCAGAAACCTGTTATTCAGTGTTTGGTTAATCTAGTTGTACGCGTGACTGATTACCGTCATCGTCCAAGGTAACGACGACGCTCGGAAGCTACCACGATGAGCGGTTAACGCCGCATTGAACGACAGGCAGTATGCCGCTCTGGGAAACTACGCCCCGAATTCAGCGTAACTATGATCAACCTCTTGTTCTCGGAAGGATTCAATTGGTGACACAATTACAGGTCTCTAGCTACCCATTTATGGAAGTCTCTTATAGATTGAAGTGGTGAAGCGTTGCGTAGCGGTTCCCAGCAAATATATACGTCTACGGAGGAGACTATCACCTCATCCCCCTACCTACCGATTATGTGGTCCGCCTCCGAGACGTTCGACTGGTGACACTTAGACACGAACAAATATACGTAGTGTACTGCATCCTGCCCATGCTCGCCTATTTATCCAAGATTCTTTGCTCCGTCGACTAGTGTTGCATAATAAACGGCGGAAGTCTATAACGCCCCTCCATGGGTTCCTCGATCAACTGACCTTGCAAATTGGGGCTGGCTCATGTAATTCACTGAACAACGAAAACTCCCGAGTTCCAGATCTTAGTGATCGCGACTACCGGGAGGCATTGTGGTTATTAACACGAGGGAACCGTTTAGAGTAGAGTTAAGGGCCAACGCGCAAACCCGAAGAGAACTCACTCATAGGTGGACATAGGGTGGCTCCTGCTAAGAACGTCGCAAAGGAAGGCATTTCAAACGGCCTGTTTAGCGCCGCATCAGGCGTTTGTATGCAGGACGCCACTACAGGCGGAAGCACTCAATGCGACTAGGACTAGCAACCGTGCGGTCGTTATGCCCCCCAGTTGAATAGAGGTCAGATCTGGCAGCAGAAGAACACGGCCAATCTGAATCCAGCATAGCTTGGTGTTGCTTGCGCGGACAGTCACAGCGCGGACGGCGCAAATGTTCGGTTACCGGTGGATCAACACTGCGCTGCCTTTGTCCCCACCCTATGCCAGCCACATTACCATGTTGACGAGCCCAGCGATAGGCATATCTAGAGTCTACTTGCTTTCGTAGTTATCGTTGCCTAAGCGTCAAACACCAGTCAAGCCATCGAAAAATAATGCTGCGCTCGTTAGAAAGAACCCGTTGCTGAAGCGGTTAAGCTATGTTGCCAGGAGCACTCACCTGCTACCTAGAGCCGCTATAACGTCTGACAGTCGTTTGGAATTTTTTAGTCAATGGGTGTTGGCTCGCGGTTCCATGGGGGCCCTTTTCTTCGCGAGCAGACGTCGCGATATTCAAGCAAGACCTGATTAATACCACGTGGGAATTTTACCGGCCACCGAAACTTCAACCAATCCACTCGCGAGATGGGCGAGGAACGACCTTTCTCCGAGCACCCGTCCCAAGGAGTGGTGTGGAACTTAATCGGAATTGCTATAGTCGCACCCGCGTAAAGTTATAGATGTAACGCGTAATGGGCCGGAATCCTTTAGTTATAAAGCCTTGAACCCATGTATCGGGACCTTGGCATTTAATCTGAGTTGGACATCGGGACGCACTGGGTTCACACGATCCTAACCACTGGTTAAATGAATAGATCGTAGCTTAAATTTGTCCAACCAATATCAATTGGAGTCCTCTATAACCTACCTG
seq00002   TAAAGAGTACACAGGGAGACTGGCTGGGATTTGCATCTACATCTGACCTAATGACGCCGAATCACTCTAGCATTTATCACCAAGGCCCGTTCCTATGTACTTAGGGCAACTCTATACACCGTACTCTCATTGTTAGGCTACTATATAACTCAGCTGCAGAGGCCTTGTTTTCTGCGGCCCGGAGGGCATGTGTACTAGAAAATCTATGTAAAACACGCGAGAAGTGCAATGCTCTAGTGATACCTCGACTACGTAAGTACGACTGAATCCTTCTGGTATACGGCCGTCCGCCCCCTTACGGTGAAGAATGTTCTGACTCCCGGTCCCTCTTGCGCATACGACGGCGGGAACTACTGAATCGCCAGCGTCCAGATTTAAAACCGCCACTGAGCACGAAGTTGGTAGTTGTCTCACTGCTACCGACGAGGTTATATGACCGCAAAATGTCGACGACAGATTTATTTACCCAAACGGCAAAATCTATCGGGAATTTCCATTTCTGCGAAGTTTGACGCCTCAACGAGACTCTACTACACACTGATATGAACAGCCAGTCAACGGATAATGCTCAGCAGGTAATAGGGGATTGTACATTCGTAGCGTGCCGATGTTCAGGTCAAACTCGCACGTCAAGTCAGAAACCTGTTATTCAGTGTTTGGTTAATCTAGTTGTACGCGTGACTGATTACCGTCATCGTCCAAGGTAACGACGACGCTCGGAAGCTACCACGATGAGCGGTTAACGCCGCATTGAACGACAGGCAGTATGCCGCTCTGGGAAACTACGCCCCGAATTCAGCGTAACTATGATCAACCTCTTGTTCTCGGAAGGATTCAATTGGTGACACAATTACAGGTCTCTAGCTACCCATTTATGGAAGTCTCTTATAGATTGAAGTGGTGAAGCGTTGCGTAGCGGTTCCCAGCAAATATATACGTCTACGGAGGAGACTATCACCTCATCCCCCTACCTACCGATTATGTGGTCCGCCTCCGAGACGTTCGACTGGTGACACTTAGACACGAAAAAATATACGTAGTGTACTGCATCCTGCCCATGCTCGCCTATTTATCCAAGATTCTTTGCTCCGTCGACTAGTGTTGCATAATAAACGGCGGAAGTCTATAACGCCCCTCCATGGGTTCCTCGATCAACTGACCTTGCAAATTGGGGCTGGCTCATGTAATTCACTGAACAACGAAAACTCCCGAGTTCCAGATCTTAGTGATCGCGACTACCGGGAGGCATTGTGGTTATTAACACGAGGGAACCGTTTAGAGTAGAGTTAAGGGCCAACGCGCAAACCCGAAGAGAACTCACTCATAGGTGGACATAGGGTGGCTCCTGCTAAGAACGTCGCAAAGGAAGGCATTTCAAACGGCCTGTTTAGCGCCGCATCAGGCGTTTGTATGCAGGACGCCACTACAGGCGGAAGCACTCAATGCGACTAGGACTAGCAACCGTGCGGTCGTTATGCCCCCCAGTTGAATAGAGGTCAGATCTGGCAGCAGAAGAACACGGCCAATCTGAATCCAGCATAGCTTGGTGTTGCTTGCGCGGACAGTCACAGCGCGGACGGCGCAAATGTTCGGTTACCGGTGGATCAACACTGCGCTGCCTTTGTCCCCACCCTATGCCAGCCACATTACCATGTTGACGAGCCCAGCGATAGGCATATCTAGAGTCTACTTGCTTTCGTAGTTATCGTTGCCTAAGCGTCAAACACCAGTCAAGCCATCGAAAAATAATGCTGCGCTCGTTAGAAAGAACCCGTTGCTGAAGCGGTTAAGCTATGTTGCCAGGAGCACTCACCTGCTACCTAGAGCCGCTATAACGTCTGACAGTCGTTTGGAATTTTTTAGTCAATGGGTGTTGGCTCGCGGTTCCATGGGGGCCCTTTTCTTCGCGAGCAGACGTCGCGATATTCAAGCAAGACCTGATTAATACCACGTGGGAATTTTACCGGCCACCGAAACTTCAACCAATCCACTCGCGAGATGGGCGAGGAACGACCTTTCTCCGAGCACCCGTCCCAAGGAGTGGTGTGGAACTTAATCGGAATTGCTATAGTCGCACCCGCGTAAAGTTATAGATGTAACGCGTAATGGGCCGGAATCCTTTAGTTATAAAGCCTTGAACCCATGTATCGGGACCTTGGCATTTAATCTGAGTTGGACATCGGGACGCACTGGGTTCACACGATCCTAACCACTGGTTAAATGAATAGATCGTAGCTTAAATTTGTCCAACCAATATCAATTGGAGTCCTCTATAACCTACCTG
seq00003   TAAAGAGTACACAGGGAGACTGGCTGGGATTTGCATCTACATCTGACCTAATGACGCCGAATCACTCTAGCATTTATCACCAAGGCCCGTTCCTATGTACTTAGGGCAACTCTATACACCGTACTCTCATTGTTAGGCTACTATATAACTCAGCTGCAGAGGCCTTGTTTTCTGCGGCCCGGAGGGCATGTGTACTAGAAAATCTATGTAAAACACGCGAGAAGTGCAATGCTCTAGTGATACCTCGACTACGTAAGTACGACTGAATCCTTCTGGTATACGGCCGTCCGCCCCCTTACGGTGAAGAATGTTCTGACTCCCGGTCCCTCTTGCGCATACGACGGCGGGAACTACTGAATCGCCAGCGTCCAGATTTAAAACCGCCACTGAGCACGAAGTTGGTAGTTGTCTCACTGCTACCGACGAGGTTATATGACCGCAAAATGTCGACGACAGATTTATTTACCCAAACGGCAAAATCTATCGGGAATTTCCATTTCTGCGAAGTTTGACGCCTCAACGAGACTCTACTACACACTGATATGAACAGCCAGTCAACGGATAATGCTCAGCAGGTAATAGGGGATTGTACATTCGTAGCGTGCCGATGTTCAGGTCAAACTCGCACGTCAAGTCAGAAACCTGTTATTCAGTGTTTGGTTAATCTAGTTGTACGCGTGACTGATTACCGTCATCGTCCAAGGTAACGACGACGCTCGGAAGCTACCACGATGAGCGGTTAACGCCGCATTGAACGACAGGCAGTATGCCGCTCTGGGAAACTACGCCCCGAATTCAGCGTAACTATGATCAACCTCTTGTTCTCGGAAGGATTCAATTGGTGACACAATTACAGGTCTCTAGCTACCCATTTATGGAAGTCTCTTATAGATTGAAGTGGTGAAGCGTTGCGTAGCGGTTCCCAGCAAATATATACGTCTACGGAGGAGACTATCACCTCATCCCCCTACCTACCGATTATGTGGTCCGCCTCCGAGACGTTCGACTGGTGACACTTAGACACGAACAAATATACGTAGTGTACTGCATCCTGCCCATGCTCGCCTATTTATCCAAGATTCTTTGCTCCGTCGACTAGTGTTGCATAATAAACGGCGGAAGTCTATAACGCCCCTCCATGGGTTCCTCGATCAACTGACCTTGCAAATTGGGGCTGGCTCATGTAATTCACTGAACAACGAAAACTCCCGAGTTCCAGATCTTAGTGATCGCGACTACCGGGAGGCATTGTGGTTATTAACACGAGGGAACCGTTTAGAGTAGAGTTAAGGGCCAACGCGCAAACCCGAAGAGAACTCACTCATAGGTGGACATAGGGTGGCTCCTGCTAAGAACGTCGCAAAGGAAGGCATTTCAAACGGCCTGTTTAGCGCCGCATCAGGCGTTTGTATGCAGGACGCCACTACAGGCGGAAGCACTCAATGCGACTAGGACTAGCAACCGTGCGGTCGTTATGCCCCCCAGTTGAATAGAGGTCAGATCTGGCAGCAGAAGAACACGGCCAATCTGAATCCAGCATAGCTTGGTGTTGCTTGCGCGGACAGTCACAGCGCGGACGGCGCAAATGTTCGGTTACCGGTGGATCAACACTGCGCTGCCTTTGTCCCCACCCTATGCCAGCCACATTACCATGTTGACGAGCCCAGCGATAGGCATATCTAGAGTCTACTTGCTTTCGTAGTTATCGTTGCCTAAGCGTCAAACACCAGTCAAGCCATCGAAAAATAATGCTGCGCTCGTTAGAAAGAACCCGTTGCTGAAGCGGTTAAGCTATGTTGCCAGGAGCACTCACCTGCTACCTAGAGCCGCTATAACGTCTGACAGTCGTTTGGAATTTTTTAGTCAATGGGTGTTGGCTCGCGGTTCCATGGGGGCCCTTTTCTTCGCGAGCAGACGTCGCGATATTCAAGCAAGACCTGATTAATACCACGTGGGAATTTTACCGGCCACCGAAACTTCAACCAATCCACTCGCGAGATGGGCGAGGAACGACCTTTCTCCGAGCACCCGTCCCAAGGAGTGGTGTGGAACTTAATCGGAATTGCTATAGTCGCACCCGCGTAAAGTTATAGATGTAACGCGTAATGGGCCGGAATCCTTTAGTTATAAAGCCTTGAACCCATGTATCGGGACCTTGGCATTTAATCTGAGTTGGACATCGGGACGCACTGGGTTCACACGATCCTAACCACTGGTTAAATGAATAGATCGTAGCTTAAATTTGTCCAACCAATATCAATTGGAGTCCTCTATAACCTACCTG
seq00004   TAAAGAGTACACAGGGAGACTGGCTGGGATTTGCATCTACATCTGACCTAATGACGCCGAATCACTCTAGCATTTATCACCAAGGCCCGTTCCTATGTACTTAGGGCAACTCTATACACCGTACTCTCATTGTTAGGCTACTATATAACTCAGCTGCAGAGGCCTTGTTTTCTGCGGCCCGGAGGGCATGTGTACTAGAAAATCTATGTAAAACACGCGAGAAGTGCAATGCTCTAGTGATACCTCGACTACGTAAGTACGACTGAATCCTTCTGGTATACGGCCGTCCGCCCCCTTACGGTGAAGAATGTTCTGACTCCCGGTCCCTCTTGCGCATACGACGGCGGGAACTACTGAATCGCCAGCGTCCAGATTTAAAACCGCCACTGAGCACGAAGTTGGTAGTTGTCTCACTGCTACCGACGAGGTTATATGACCGCAAAATGTCGACGACAGATTTATTTACCCAAACGGCAAAATCTATCGGGAATTTCCATTTCTGCGAAGTTTGACGCCTCAACGAGACTCTACTACACACTGATATGAACAGCCAGTCAACGGATAATGCTCAGCAGGTAATAGGGGATTGTACATTCGTAGCGTGCCGATGTTCAGGTCAAACTCGCACGTCAAGTCAGAAACCTGTTATTCAGTGTTTGGTTAATCTAGTTGTACGCGTGACTGATTACCGTCATCGTCCAAGGTAACGACGACGCTCGGAAGCTACCACGATGAGCGGTTAACGCCGCATTGAACGACAGGCAGTATGCCGCTCTGGGAAACTACGCCCCGAATTCAGCGTAACTATGATCAACCTCTTGTTCTCGGAAGGATTCAATTGGTGACACAATTACAGGTCTCTAGCTACCCATTTATGGAAGTCTCTTATAGATTGAAGTGGTGAAGCGTTGCGTAGCGGTTCCCAGCAAATATATACGTCTACGGAGGAGACTATCACCTCATCCCCCTACCTACCGATTATGTGGTCCGCCTCCGAGACGTTCGACTGGTGACACTTAGACACGAACAAATATACGTAGTGTACTGCATCCTGCCCATGCTCGCCTATTTATCCAAGATTCTTTGCTCCGTCGACTAGTGTTGCATAATAAACGGCGGAAGTCTATAACGCCCCTCCATGGGTTCCTCGATCAACTGACCTTGCAAATTGGGGCTGGCTCATGTAATTCACTGAACAACGAAAACTCCCGAGTTCCAGATCTTAGTGATCGCGACTACCGGGAGGCATTGTGGTTATTAACACGAGGGAACCGTTTAGAGTAGAGTTAAGGGCCAACGCGCAAACCCGAAGAGAACTCACTCATAGGTGGACATAGGGTGGCTCCTGCTAAGAACGTCGCAAAGGAAGGCATTTCAAACGGCCTGTTTAGCGCCGCATCAGGCGTTTGTATGCAGGACGCCACTACAGGCGGAAGCACTCAATGCGACTAGGACTAGCAACCGTGCGGTCGTTATGCCCCCCAGTTGAATAGAGGTCAGATCTGGCAGCAGAAGAACACGGCCAATCTGAATCCAGCATAGCTTGGTGTTGCTTGCGCGGACAGTCACAGCGCGGACGGCGCAAATGTTCGGTTACCGGTGGATCAACACTGCGCTGCCTTTGTCCCCACCCTATGCCAGCCACATTACCATGTTGACGAGCCCAGCGATAGGCATATCTAGAGTCTACTTGCTTTCGTAGTTATCGTTGCCTAAGCGTCAAACACCAGTCAAGCCATCGAAAAATAATGCTGCGCTCGTTAGAAAGAACCCGTTGCTGAAGCGGTTAAGCTATGTTGCCAGGAGCACTCACCTGCTACCTAGAGCCGCTATAACGTCTGACAGTCGTTTGGAATTTTTTAGTCAATGGGTGTTGGCTCGCGGTTCCATGGGGGCCCTTTTCTTCGCGAGCAGACGTCGCGATATTCAAGCAAGACCTGATTAATACCACGTGGGAATTTTACCGGCCACCGAAACTTCAACCAATCCACTCGCGAGATGGGCGAGGAACGACCTTTCTCCGAGCACCCGTCCCAAGGAGTGGTGTGGAACTTAATCGGAATTGCTATAGTCGCACCCGCGTAAAGTTATAGATGTAACGCGTAATGGGCCGGAATCCTTTAGTTATAAAGCCTTGAACCCATGTATCGGGACCTTGGCATTTAATCTGAGTTGGACATCGGGACGCACTGGGTTCACACGATCCTAACCACTGGTTAAATGAATAGATCGTAGCTTAAATTTGTCCAACCAATATCAATTGGAGTCCTCTATAACCTACCTG
seq00005   TAAAGAGTACACAGGGAGACTGGCTGGGATTTGCATCTACATCTGACCTAATGACGCCGAATCACTCTAGCATTTATCACCAAGGCCCGTTCCTATGTACTTAGGGCAACTCTATACACCGTACTCTCATTGTTAGGCTACTATATAACTCAGCTGCAGAGGCCTTGTTTTCTGCGGCCCGGAGGGCATGTGTACTAGAAAATCTATGTAAAACACGCGAGAAGTGCAATGCTCTAGTGATACCTCGACTACGTAAGTACGACTGAATCCTTCTGGTATACGGCCGTCCGCCCCCTTACGGTGAAGAATGTTCTGACTCCCGGTCCCTCTTGCGCATACGACGGCGGGAACTACTGAATCGCCAGCGTCCAGATTTAAAACCGCCACTGAGCACGAAGTTGGTAGTTGTCTCACTGCTACCGACGAGGTTATATGACCGCAAAATGTCGACGACAGATTTATTTACCCAAACGGCAAAATCTATCGGGAATTTCCATTTCTGCGAAGTTTGACGCCTCAACGAGACTCTACTACACACTGATATGAACAGCCAGTCAACGGATAATGCTCAGCAGGTAATAGGGGATTGTACATTCGTAGCGTGCCGATGTTCAGGTCAAACTCGCACGTCAAGTCAGAAACCTGTTATTCAGTGTTTGGTTAATCTAGTTGTACGCGTGACTGATTACCGTCATCGTCCAAGGTAACGACGACGCTCGGAAGCTACCACGATGAGCGGTTAACGCCGCATTGAACGACAGGCAGTATGCCGCTCTGGGAAACTACGCCCCGAATTCAGCGTAACTATGATCAACCTCTTGTTCTCGGAAGGATTCAATTGGTGACACAATTACAGGTCTCTAGCTACCCATTTATGGAAGTCTCTTATAGATTGAAGTGGTGAAGCGTTGCGTAGCGGTTCCCAGCAAATATATACGTCTACGGAGGAGACTATCACCTCATCCCCCTACCTACCGATTATGTGGTCCGCCTCCGAGACGTTCGACTGGTGACACTTAGACACGAACAAATATACGTAGTGTACTGCATCCTGCCCATGCTCGCCTATTTATCCAAGATTCTTTGCTCCGTCGACTAGTGTTGCATAATAAACGGCGGAAGTCTATAACGCCCCTCCATGGGTTCCTCGATCAACTGACCTTGCAAATTGGGGCTGGCTCATGTAATTCACTGAACAACGAAAACTCCCGAGTTCCAGATCTTAGTGATCGCGACTACCGGGAGGCATTGTGGTTATTAACACGAGGGAACCGTTTAGAGTAGAGTTAAGGGCCAACGCGCAAACCCGAAGAGAACTCACTCATAGGTGGACATAGGGTGGCTCCTGCTAAGAACGTCGCAAAGGAAGGCATTTCAAACGGCCTGTTTAGCGCCGCATCAGCCGTTTGTATGCAGGACGCCACTACAGGCGGAAGCACTCAATGCGACTAGGACTAGCAACCGTGCGGTCGTTATGCCCCCCAGTTGAATAGAGGTCAGATCTGGCAGCAGAAGAACACGGCCAATCTGAATCCAGCATAGCTTGGTGTTGCTTGCGCGGACAGTCACAGCGCGGACGGCGCAAATGTTCGGTTACCGGTGGATCAACACTGCGCTGCCTTTGTCCCCACCCTATGCCAGCCACATTACCATGTTGACGAGCCCAGCGATAGGCATATCTAGAGTCTACTTGCTTTCGTAGTTATCGTTGCCTAAGCGTCAAACACCAGTCAAGCCATCGAAAAATAATGCTGCGCTCGTTAGAAAGAACCCGTTGCTGAAGCGGTTAAGCTATGTTGCCAGGAGCACTCACCTGCTACCTAGAGCCGCTATAACGTCTGACAGTCGTTTGGAATTTTTTAGTCAATGGGTGTTGGCTCGCGGTTCCATGGGGGCCCTTTTCTTCGCGAGCAGACGTCGCGATATTCAAGCAAGACCTGATTAATACCACGTGGGAATTTTACCGGCCACCGAAACTTCAACCAATCCACTCGCGAGATGGGCGAGGAACGACCTTTCTCCGAGCACCCGTCCCAAGGAGTGGTGTGGAACTTAATCGGAATTGCTATAGTCGCACCCGCGTAAAGTTATAGATGTAACGCGTAATGGGCCGGAATCCTTTAGTTATAAAGCCTTGAACCCATGTATCGGGACCTTGGCATTTAATCTGAGTTGGACATCGGGACGCACTGGGTTCACACGATCCTAACCACTGGTTAAATGAATAGATCGTAGCTTAAATTTGTCCAACCAATATCAATTGGAGTCCTCTATAACCTACCTG
seq00006   TAAAGAGTACACAGGGAGACTGGCTGGGATTTGCATCTACATCTGACCTAATGACGCCGAATCACTCTAGCATTTATCACCAAGGCCCGTTCCTATGTACTTAGGGCAACTCTATACACCGTACTCTCATTGTTAGGCTACTATATAACTCAGCTGCAGAGGCCTTGTTTTCTGCGGCCCGGAGGGCATGTGTACTAGAAAATCTATGTAAAACACGCGAGAAGTGCAATGCTCTAGTGATACCTCGACTACGTAAGTACGACTGAATCCTTCTGGTATACGGCCGTCCGCCCCCTTACGGTGAAGAATGTTCTGACTCCCGGTCCCTCTTGCGCATACGACGGCGGGAACTACTGAATCGCCAGCGTCCAGATTTAAAACCGCCACTGAGCACGAAGTTGGTAGTTGTCTCACTGCTACCGACGAGGTTATATGACCGCAAAATGTCGACGACAGATTTATTTACCCAAACGGCAAAATCTATCGGGAATTTCCATTTCTGCGAAGTTTGACGCCTCAACGAGACTCTACTACACACTGATATGAACAGCCAGTCAACGGATAATGCTCAGCAGGTAATAGGGGATTGTACATTCGTAGCGTGCCGATGTTCAGGTCAAACTCGCACGTCAAGTCAGAAACCTGTTATTCAGTGTTTGGTTAATCTAGTTGTACGCGTGACTGATTACCGTCATCGTCCAAGGTAACGACGACGCTCGGAAGCTACCACGATGAGCGGTTAACGCCGCATTGAACGACAGGCAGTATGCCGCTCTGGGAAACTACGCCCCGAATTCAGCGTAACTATGATCAACCTCTTGTTCTCGGAAGGATTCAATTGGTGACACAATTACAGGTCTCTAGCTACCCATTTATGGAAGTCTCTTATAGATTGAAGTGGTGAAGCGTTGCGTAGCGGTTCCCAGCAAATATATACGTCTACGGAGGAGACTATCACCTCATCCCCCTACCTACCGATTATGTGGTCCGCCTCCGAGACGTTCGACTGGTGACACTTAGACACGAAAAAATATACGTAGTGTACTGCATCCTGCCCATGCTCGCCTTTTTATCCAAGATTCTTTGCTCCGTCGACTAGTGTTGCATAATAAACGGCGGAAGTCTATAACGCCCCTCCATGGGTTCCTCGATCAACTGACCTTGCAAATTGGGGCTGGCTCATGTAATTCACTGAACAACGAAAACTCCCGAGTTCCAGATCTTAGTGATCGCGACTACCGGGAGGCATTGTGGGTATTAACACGAGGGAACCGTTTAGAGTAGAGTTAAGGGCCAACGCGCAAACCCGAAGAGAACTCACTCATAGGTGGACATAGGGTGGCTCCTGCTAAGAACGTCGCAAAGGAAGGCATTTCAAACGGCCTGTTTAGCGCCGCATCAGGCGTTTGTATGCAGGACGCCACTACAGGCGGAAGCACTCAATGCGACTAGGACTAGCAACCGTGCGGTCGTTATGCCCCCCAGTTGAATAGAGGTCAGATCTGGCAGCAGAAGAACACGGCCAATCTGAATCCAGCATAGCTTGGTGTTGCTTGCGCGGACAGTCACAGCGCGGACGGCGCAAATGTTCGGTTACCGGTGGATCAACACTGCGCTGCCTTTGTCCCCACCCTATGCCAGCCACATTACCATGTTGACGAGCCCAGCGATAGGCATATCTAGAGTCTACTTGCTTTCGTAGTTATCGTTGCCTAAGCGTCAAACACCAGTCAAGCCATCGAAAAATAATGCTGCGCTCGTTAGAAAGAACCCGTTGCTGAAGCGGTTAAGCTATGTTGCCAGGAGCACTCACCTGCTACCTAGAGCCGCTATAACGTCTGACAGTCGTTTGGAATTTTTTAGTCAATGGGTGTTGGCTCGCGGTTCCATGGGGGCCCTTTTCTTCGCGAGCAGACGTCGCGATATTCAAGCAAGACCTGATTAATACCACGTGGGAATTTTACCGGCCACCGAAACTTCAACCAATCCACTCGCGAGATGGGCGAGGAACGACCTTTCTCCGAGCACCCGTCCCAAGGAGTGGTGTGGAACTTAATCGGAATTGCTATAGTCGCACCCGCGTAAAGTTATAGATGTAACGCGTAATGGGCCGGAATCCTTTAGTTATAAAGCCTTGAACCCATGTATCGGGACCTTGGCATTTAATCTGAGTTGGACATCGGGACGCACTGGGTTCACACGATCCTAACCACTGGTTAAATGAATAGATCGTAGCTTAAATTTGTCCAACCAATATCAATTGGAGTCCTCTATAACCTACCTG
seq00007   TAAAGAGTACACAGGGAGACTGGCTGGGATTTGCATCTACATCTGACCTAATGACGCCGAATCACTCTAGCATTTATCACCAAGGCCCGTTCCTATGTACTTAGGGCAACTCTATACACCGTACTCTCATTGTTAGGCTACTATATAACTCAGCTGCAGAGGCCTTGTTTTCTGCGGCCCGGAGGGCATGTGTACTAGAAAATCTATGTAAAACACGCGAGAAGTGCAATGCTCTAGTGATACCTCGACTACGTAAGTACGACTGAATCCTTCTGGTATACGGCCGTCCGCCCCCTTACGGTGAAGAATGTTCTGACTCCCGGTCCCTCTTGCGCATACGACGGCGGGAACTACTGAATCGCCAGCGTCCAGATTTAAAACCGCCACTGAGCACGAAGTTGGTAGTTGTCTCACTGCTACCGACGAGGTTATATGACCGCAAAATGTCGACGACAGATTTATGTACCCAAACGGCAAAATCTATCGGGAATTTCCATTTCTGCGAAGTTTGACGCCTCAACGAGACTCTACTACACACTGATATGAACAGCCAGTCAACGGATAATGCTCAGCAGGTAATAGGGGATTGTACATTCGTAGCGTGCCGATGTTCAGGTCAAACTCGCACGTCAAGTCAGAAACCTGTTATTCAGTGTTTGGTTAATCTAGTTGTACGCGTGACTGATTACCGTCATCGTCCAAGGTAACGACGACGCTCGGAAGCTACCACGATGAGCGGTTAACGCCGCATTGAACGACAGGCAGTATGCCGCTCTGGGAAACTACGCCCCGAATTCAGCGTAACTATGATCAACCTCTTGTTCTCGGAAGGATTCAATTGGTGACACAATTACAGGTCTCTAGCTACCCATTCATGGAAGTCTCTTATAGATTGAAGTGGTGAAGCGTTGCGTAGCGGTTCCCAGCAAATATATACGTCTACGGAGGAGACTATCACCTCATCCCCCTACCTACCGATTATGTGGTCCGCCTCCGAGACGTTCGACTGGTGACACTTAGACACGAACAAATATACGTAGTGTACTGCATCCTGCCCATGCTCGCCTATTTATCCAAGATTCTTTGCTCCGTCGACTAGTGTTGCATAATAAACGGCGGAAGTCTATAACGCCCCTCCATGGGTTCCTCGATCAACTGACCTTGCAAATTGGGGCTGGCTCATGTAATTCACTGAACAACGAAAACTCCCGAGTTCCAGATCTTAGTGATCGCGACTACCGGGAGGCATTGTGGTTATTAACACGAGGGAACCGTTTAGAGTAGAGTTAAGGGCCAACGCGCAAACCCGAAGAGAACTCACTCATAGGTGGACATAGGGTGGCTCCTGCTAAGAACGTCGCAAAGGAAGGCATTTCAAACGGCCTGTTTAGCGCCGCATCAGGCGTTTGTATGCAGGACGCCACTACAGGCGGAAGCACTCAATGCGACTAGGACTAGCAACCGTGCGGTCGTTATGCCCCCCAGTTGAATAGAGGTCAGATCTGGCAGCAGAAGAACACGGCCAATCTGAATCCAGCATAGCTTGGTGTTGCTTGCGCGGACAGTCACAGCGCGGACGGCGCAAATGTTCGGTTACCGGTGGATCAACACTGCGCTGCCTTTGTCCCCACCCTATGCCAGCCACATTACCATGTTGACGAGCCCAGCGATAGGCATATCTAGAGTCTACTTGCTTTCGTAGTTATCGTTGCCTAAGCGTCAAACACCAGTCAAGCCATCGAAAAATAATGCTGCGCTCGTTAGAAAGAACCCGTTGCTGAAGCGGTTAAGCTATGTTGCCAGGAGCACTCACCTGCTACCTAGAGCCGCTATAACGTCTGACAGTCGTTTGGAATTTTTTAGTCAATGGGTGTTGGCTCGCGGTTCCATGGGGGCCCTTTTCTTCGCGAGCAGACGTCGCGATATTCAAGCAAGACCTGATTAATACCACGTGGGAATTTTACCGGCCACCGAAACTTCAACCAATCCACTCGCGAGATGGGCGAGGAACGACCTTTCTCCGAGCACCCGTCCCAAGGAGTGGTGTGGAACTTAATCGGAATTGCTATAGTCGCACCCGCGTAAAGTTATAGATGTAACGCGTAATGGGCCGGAATCCTTTAGTTATAAAGCCTTGAACCCATGTATCGGGACCTTGGCATTTAATCTGAGTTGGACATCGGGACGCACTGGGTTCACACGATCCTAACCACTGGTTAAATGAATAGATCGTAGCTTAAATTTGTCCAACCAATATCAATTGGAGTCCTCTATAACCTACCTG
seq00008   TAAAGAGTACACAGGGAGACTGGCTGGGATTTGCATCTACATCTGACCTAATGACGCCGAATCACTCTAGCATTTATCACCAAGGCCCGTTCCTATGTACTTAGGGCAACTCTATACACCGTACTCTCATTGTTAGGCTACTATATAACTCAGCTGCAGAGGCCTTGTTTTCTGCGGCCCGGAGGGCATGTGTACTAGAAAATCTATGTAAAACACGCGAGAAGTGCAATGCTCTAGTGATACCTCGACTACGTAAGTACGACTGAATCCTTCTGGTATACGGCCGTCCGCCCCCTTACGGTGAAGAATGTTCTGACTCCCGGTCCCTCTTGCGCATACGACGGCGGGAACTACTGAATCGCCAGCGTCCAGATTTAAAACCGCCACTGAGCACGAAGTTGGTAGTTGTCTCACTGCTACCGACGAGGTTATATGACCGCAAAATGTCGACGACAGATTTATTTACCCAAACGGCAAAATCTATCGGGAATTTCCATTTCTGCGAAGTTTGACGCCTCAACGAGACTCTACTACACACTGATATGAACAGCCAGTCAACGGATAATGCTCAGCAGGTAATAGGGGATTGTACATTCGTAGCGTGCCGATGTTCAGGTCAAACTCGCACGTCAAGTCAGAAACCTGTTATTCAGTGTTTGGTTAATCTAGTTGTACGCGTGACTGATTACCGTCATCGTCCAAGGTAACGACGACGCTCGGAAGCTACCACGATGAGCGGTTAACGCCGCATTGAACGACAGGCAGTATGCCGCTCTGGGAAACTACGCCCCGAATTCAGCGTAACTATGATCAACCTCTTGTTCTCGGAAGGATTCAATTGGTGACACAATTACAGGTCTCTAGCTACCCATTTATGGAAGTCTCTTATAGATTGAAGTGGTGAAGCGTTGCGTAGCGGTTCCCAGCAAATATATACGTCTACGGAGGAGACTATCACCTCATCCCCCTACCTACCGATTATGTGGTCCGCCTCCGAGACGTTCGACTGGTGACACTTAGACACGAACAAATATACGTAGTGTACTGCATCCTGCCCATGCTCGCCTATTTATCCAAGATTCTTTGCTCCGTCGACTAGTGTTGCATAATAAACGGCGGAAGTCTATAACGCCCCTCCATGGGTTCCTCGATCAACTGACCTTGCAAATTGGGGCTGGCTCATGTAATTCACTGAACAACGAAAACTCCCGAGTTCCAGATCTTAGTGATCGCGACTACCGGGAGGCATTGTGGTTATTAACACGAGGGAACCGTTTAGAGTAGAGTTAAGGGCCAACGCGCAAACCCGAAGAGAACTCACTCATAGGTGGACATAGGGTGGCTCCTGCTAAGAACGTCGCAAAGGAAGGCATTTCAAACGGCCTGTTTAGCGCCGCATCAGGCGTTTGTATGCAGGACGCCACTACAGGCGGAAGCACTCAATGCGACTAGGACTAGCAACCGTGCGGTCGTTATGCCCCCCAGTTGAATAGAGGTCAGATCTGGCAGCAGAAGAACACGGCCAATCTGAATCCAGCATAGCTTGGTGTTGCTTGCGCGGACAGTCACAGCGCGGACGGCGCAAATGTTCGGTTACCGGTGGATCAACACTGCGCTGCCTTTGTCCCCACCCTATGCCAGCCACATTACCATGTTGACGAGCCCAGCGATAGGCATATCTAGAGTCTACTTGCTTTCGTAGTTATCGTTGCCTAAGCGTCAAACACCAGTCAAGCCATCGAAAAATAATGCTGCGCTCGTTAGAAAGAACCCGTTGCTGAAGCGGTTAAGCTATGTTGCCAGGAGCACTCACCTGCTACCTAGAGCCGCTATAACGTCTGACAGTCGTTTGGAATTTTTTAGTCAATGGGTGTTGGCTCGCGGTTCCATGGGGGCCCTTTTCTTCGCGAGCAGACGTCGCGATATTCAAGCAAGACCTGATTAATACCACGTGGGAATTTTACCGGCCACCGAAACTTCAACCAATCCACTCGCGAGATGGGCGAGGAACGACCTTTCTCCGAGCACCCGTCCCAAGGAGTGGTGTGGAACTTAATCGGAATTGCTATAGTCGCACCCGCGTAAAGTTATAGATGTAACGCGTAATGGGCCGGAATCCTTTAGTTATAAAGCCTTGAACCCATGTATCGGGACCTTGGCATTTAATCTGAGTTGGACATCGGGACGCACTGGGTTCACACGATCCTAACCACTGGTTAAATGAATAGATCGTAGCTTAAATTTGTCCAACCAATATCAATTGGAGTCCTCTATAACCTACCTG
seq00009   TAAAGAGTACACAGGGAGACTGGCTGGGATTTGCATCTACATCTGACCTAATGACGCCGAATCACTCTAGCATTTATCACCAAGGCCCGTTCCTATGTACTTAGGGCAACTCTATACACCGTACTCTCATTGTTAGGCTACTATATAACTCAGCTGCAGAGGCCTTGTTTTCTGCGGCCCGGAGGGCATGTGTACTAGAAAATCTATGTAAAACACGCGAGAAGTGCAATGCTCTAGTGATACCTCGACTACGTAAGTACGACTGAATCCTTCTGGTATACGGCCGTCCGCCCCCTTACGGTGAAGAATGTTCTGACTCCCGGTCCCTCTTGCGCATACGACGGCGGGAACTACTGAATCGCCAGCGTCCAGATTTAAAACCGCCACTGAGCACGAAGTTGGTAGTTGTCTCACTGCTACCGACGAGGTTATATGACCGCAAAATGTCGACGACAGATTTATGTACCCAAACGGCAAAATCTATCGGGAATTTCCATTTCTGCGAAGTTTGACGCCTCAACGAGACTCTACTACACACTGATATGAACAGCCAGTCAACGGATAATGCTCAGCAGGTAATAGGGGATTGTACATTCGTAGCGTGCCGATGTTCAGGTCAAACTCGCACGTCAAGTCAGAAACCTGTTATTCAGTGTTTGGTTAATCTAGTTGTACGCGTGACTGATTACCGTCATCGTCCAAGGTAACGACGACGCTCGGAAGCTACCACGATGAGCGGTTAACGCCGCATTGAACGACAGGCAGTATGCCGCTCTGGGAAACTACGCCCCGAATTCAGCGTAACTATGATCAACCTCTTGTTCTCGGAAGGATTCAATTGGTGACACAATTACAGGTCTCTAGCTACCCATTCATGGAAGTCTCTTATAGATTGAAGTGGTGAAGCGTTGCGTAGCGGTTCCCAGCAAATATATACGTCTACGGAGGAGACTATCACCTCATCCCCCTACCTACCGATTATGTGGTCCGCCTCCGAGACGTTCGACTGGTGACACTTAGACACGAACAAATATACGTAGTGTACTGCATCCTGCCCATGCTCGCCTATTTATCCAAGATTCTTTGCTCCGTCGACTAGTGTTGCATAATAAACGGCGGAAGTCTATAACGCCCCTCCATGGGTTCCTCGATCAACTGACCTTGCAAATTGGGGCTGGCTCATGTAATTCACTGAACAACGAAAACTCCCGAGTTCCAGATCTTAGTGATCGCGACTACCGGGAGGCATTGTGGTTATTAACACGAGGGAACCGTTTAGAGTAGAGTTAAGGGCCAACGCGCAAACCCGAAGAGAACTCACTCATAGGTGGACATAGGGTGGCTCCTGCTAAGAACGTCGCAAAGGAAGGCATTTCAAACGGCCTGTTTAGCGCCGCATCAGGCGTTTGTATGCAGGACGCCACTACAGGCGGAAGCACTCAATGCGACTAGGACTAGCAACCGTGCGGTCGTTATGCCCCCCAGTTGAATAGAGGTCAGATCTGGCAGCAGAAGAACACGGCCAATCTGAATCCAGCATAGCTTGGTGTTGCTTGCGCGGACAGTCACAGCGCGGACGGCGCAAATGTTCGGTTACCGGTGGATCAACACTGCGCTGCCTTTGTCCCCACCCTATGCCAGCCACATTACCATGTTGACGAGCCCAGCGATAGGCATATCTAGAGTCTACTTGCTTTCGTAGTTATCGTTGCCTAAGCGTCAAACACCAGTCAAGCCATCGAAAAATAATGCTGCGCTCGTTAGAAAGAACCCGTTGCTGAAGCGGTTAAGCTATGTTGCCAGGAGCACTCACCTGCTACCTAGAGCCGCTATAACGTCTGACAGTCGTTTGGAATTTTTTAGTCAATGGGTGTTGGCTCGCGGTTCCATGGGGGCCCTTTTCTTCGCGAGCAGACGTCGCGATATTCAAGCAAGACCTGATTAATACCACGTGGGAATTTTACCGGCCACCGAAACTTCAACCAATCCACTCGCGAGATGGGCGAGGAACGACCTTTCTCCGAGCACCCGTCCCAAGGAGTGGTGTGGAACTTAATCGGAATTGCTATAGTCGCACCCGCGTAAAGTTATAGATGTAACGCGTAATGGGCCGGAATCCTTTAGTTATAAAGCCTTGAACCCATGTATCGGGACCTTGGCATTTAATCTGAGTTGGACATCGGGACGCACTGGGTTCACACGATCCTAACCACTGGTTAAATGAATAGATCGTAGCTTAAATTTGTCCAACCAATATCAATTGGAGTCCTCTATAACCTACCTG
seq00010   TAAAGAGTACACAGGGAGACTGGCTGGGATTTGCATCTACATCTGACCTAATGACGCCGAATCACTCTAGCATTTATCACCAAGGCCCGTTCCTATGTACTTAGGGCAACTCTATACACCGTACTCTCATTGTTAGGCTACTATATAACTCAGCTGCAGAGGCCTTGTTTTCTGCGGCCCGGAGGGCATGTGTACTAGAAAATCTATGTAAAACACGCGAGAAGTGCAATGCTCTAGTGATACCTCGACTACGTAAGTACGACTGAATCCTTCTGGTATACGGCCGTCCGCCCCCTTACGGTGAAGAATGTTCTGACTCCCGGTCCCTCTTGCGCATACGACGGCGGGAACTACTGAATCGCCAGCGTCCAGATTTAAAACCGCCACTGAGCACGAAGTTGGTAGTTGTCTCACTGCTACCGACGAGGTTATATGACCGCAAAATGTCGACGACAGATTTATTTACCCAAACGGCAAAATCTATCGGGAATTTCCATTTCTGCGAAGTTTGACGCCTCAACGAGACTCTACTACACACTGATATGAACAGCCAGTCAACGGATAATGCTCAGCAGGTAATAGGGGATTGTACATTCGTAGCGTGCCGATGTTCAGGTCAAACTCGCACGTCAAGTCAGAAACCTGTTATTCAGTGTTTGGTTAATCTAGTTGTACGCGTGACTGATTACCGTCATCGTCCAAGGTAACGACGACGCTCGGAAGCTACCACGATGAGCGGTTAACGCCGCATTGAACGACAGGCAGTATGCCGCTCTGGGAAACTACGCCCCGAATTCAGCGTAACTATGATCAACCTCTTGTTCTCGGAAGGATTCAATTGGTGACACAATTACAGGTCTCTAGCTACCCATTTATGGAAGTCTCTTATAGATTGAAGTGGTGAAGCGTTGCGTAGCGGTTCCCAGCAAATATATACGTCTACGCAGGAGACTATCACCTCATCCCCCTACCTACCGATTATGTGGTCCGCCTCCGAGACGTTCGACTGGTGACACTTAGACACGAACAAATATACGTAGTGTACTGCATCCTGCCCATGCTCGCCTATTTATCCAAGATTCTTTGCTCCGTCGACTAGTGTTGCATAATAAACGGCGGAAGTCTATAACGCCCCTCCATGGGTTCCTCGATCAACTGACCTTGCAAATTGGGGCTGGCTCATGTAATTCACTGAACAACGAAAACTCCCGAGTTCCAGATCTTAGTGATCGCGACTACCGGGAGGCATTGTGGTTATTAACACGAGGGAACCGTTTAGAGTAGAGTTAAGGGCCAACGCGCAAACCCGAAGAGAACTCACTCATAGGTGGACATAGGGTGGCTCCTGCTAAGAACGTCGCAAAGGAAGGCATTTCAAACGGCCTGTTTAGCGCCGCATCAGGCGTTTGTATGCAGGACGCCACTACAGGCGGAAGCACTCAATGCGACTAGGACTAGCAACCGTGCGGTCGTTATGCCCCCCAGTTGAATAGAGGTCAGATCTGGCAGCAGAAGAACACGGCCAATCTGAATCCAGCATAGCTTGGTGTTGCTTGCGCGGACAGTCACAGCGCGGACGGCGCAAATGTTCGGTTACCGGTGGATCAACACTGCGCTGCCTTTGTCCCCACCCTATGCCAGCCACATTACCATGTTGACGAGCCCAGCGATAGGCATATCTAGAGTCTACTTGCTTTCGTAGTTATCGTTGCCTAAGCGTCAAACACCAGTCAAGCCATCGAAAAATAATGCTGCGCTCGTTAGAAAGAACCCGTTGCTGAAGCGGTTAAGCTATGTTGCCAGGAGCACTCACCTGCTACCTAGAGCCGCTATAACGTCTGACAGTCGTTTGGAATTTTTTAGTCAATGGGTGTTGGCTCGCGGTTCCATGGGGGCCCTTTTCTTCGCGAGCAGACGTCGCGATATTCAAGCAAGACCTGATTAATACCACGTGGGAATTTTACCGGCCACCGAAACTTCAACCAATCCACTCGCGAGATGGGCGAGGAACGACCTTTCTCCGAGCACCCGTCCCAAGGAGTGGTGTGGAACTTAATCGGAATTGCTATAGTCGCACCCGCGTAAAGTTATAGATGTAACGCGTAATGGGCCGGAATCCTTTAGTTATAAAGCCTTGAACCCATGTATCGGGACCTTGGCATTTAATCTGAGTTGGACATCGGGACGCACTGGGTTCACACGATCCTAACCACTGGTTAAATGAATAGATCGTAGCTTAAATTTGTCCAACCAATATCAATTGGAGTCCTCTATAACCTACCTG
seq00011   TAAAGAGTACACAGGGAGACTGGCTGGGATTTGCATCTACATCTGACCTAATGACGCCGAATCACTCTAGCATTTATCACCAAGGCCCGTTCCTATGTACTTAGGGCAACTCTATACACCGTACTCTCATTGTTAGGCTACTATATAACTCAGCTGCAGAGGCCTTGTTTTCTGCGGCCCGGAGGGCATGTGTACTAGAAAATCTATGTAAAACACGCGAGAAGTGCAATGCTCTAGTGATACCTCGACTACGTAAGTACGACTGAATCCTTCTGGTATACGGCCGTCCGCCCCCTTACGGTGAAGAATGTTCTGACTCCCGGTCCCTCTTGCGCATACGACGGCGGGAACTACTGAATCGCCAGCGTCCAGATTTAAAACCGCCACTGAGCACGAAGTTGGTAGTTGTCTCACTGCTACCGACGAGGTTATATGACCGCAAAATGTCGACGACAGATTTATTTACCCAAACGGCAAAATCTATCGGGAATTTCCATTTCTGCGAAGTTTGACGCCTCAACGAGACTCTACTACACACTGATATGAACAGCCAGTCAACGGATAATGCTCAGCAGGTAATAGGGGATTGTACATTCGTAGCGTGCCGATGTTCAGGTCAAACTCGCACGTCAAGTCAGAAACCTGTTATTCAGTGTTTGGTTAATCTAGTTGTACGCGTGACTGATTACCGTCATCGTCCAAGGTAACGACGACGCTCGGAAGCTACCACGATGAGCGGTTAACGCCGCATTGAACGACAGGCAGTATGCCGCTCTGGGAAACTACGCCCCGAATTCAGCGTAACTATGATCAACCTCTTGTTCTCGGAAGGATTCAATTGGTGACACAATTACAGGTCTCTAGCTACCCATTTATGGAAGTCTCTTATAGATTGAAGTGGTGAAGCGTTGCGTAGCGGTTCCCAGCAAATATATACGTCTACGGAGGAGACTATCACCTCATCCCCCTACCTACCGATTATGTGGTCCGCCTCCGAGACGTTCGACTGGTGACACTTAGACACGAACAAATATACGTAGTGTACTGCATCCTGCCCATGCTCGCCTATTTATCCAAGATTCTTTGCTCCGTCGACTAGTGTTGCATAATAAACGGCGGAAGTCTATAACGCCCCTCCATGGGTTCCTCGATCAACTGACCTTGCAAATTGGGGCTGGCTCATGTAATTCACTGAACAACGAAAACTCCCGAGTTCCAGATCTTAGTGATCGCGACTACCGGGAGGCATTGTGGTTATTAACACGAGGGAACCGTTTAGAGTAGAGTTAAGGGCCAACGCGCAAACCCGAAGAGAACTCACTCATAGGTGGACATAGGGTGGCTCCTGCTAAGAACGTCGCAAAGGAAGGCATTTCAAACGGCCTGTTTAGCGCCGCATCAGCCGTTTGTATGCAGGACGCCACTACAGGCGGAAGCACTCAATGCGACTAGGACTAGCAACCGTGCGGTCGTTATGCCCCCCAGTTGAATAGAGGTCAGATCTGGCAGCAGAAGAACACGGCCAATCTGAATCCAGCATAGCTTGGTGTTGCTTGCGCGGACAGTCACAGCGCGGACGGCGCAAATGTTCGGTTACCGGTGGATCAACACTGCGCTGCCTTTGTCCCCACCCTATGCCAGCCACATTACCATGTTGACGAGCCCAGCGATAGGCATATCTAGAGTCTACTTGCTTTCGTAGTTATCGTTGCCTAAGCGTCAAACACCAGTCAAGCCATCGAAAAATAATGCTGCGCTCGTTAGAAAGAACCCGTTGCTGAAGCGGTTAAGCTATGTTGCCAGGAGCACTCACCTGCTACCTAGAGCCGCTATAACGTCTGACAGTCGTTTGGAATTTTTTAGTCAATGGGTGTTGGCTCGCGGTTCCATGGGGGCCCTTTTCTTCGCGAGCAGACGTCGCGATATTCAAGCAAGACCTGATTAATACCACGTGGGAATTTTACCGGCCACCGAAACTTCAACCAATCCACTCGCGAGATGGGCGAGGAACGACCTTTCTCCGAGCACCCGTCCCAAGGAGTGGTGTGGAACTTAATCGGAATTGCTATAGTCGCACCCGCGTAAAGTTATAGATGTAACGCGTAATGGGCCGGAATCCTTTAGTTATAAAGCCTTGAACCCATGTATCGGGACCTTGGCATTTAATCTGAGTTGGACATCGGGACGCACTGGGTTCACACGATCCTAACCACTGGTTAAATGAATAGATCGTAGCTTAAATTTGTCCAACCAATATCAATTGGAGTCCTCTATAACCTACCTG
seq00012   TAAAGAGTACACAGGGAGACTGGCTGGGATTTGCATCTACATCTGACCTAATGACGCCGAATCACTCTAGCATTTATCACCAAGGCCCGTTCCTATGTACTTAGGGCAACTCTATACACCGTACTCTCATTGTTAGGCTACTATATAACTCAGCTGCAGAGGCCTTGTTTTCTGCGGCCCGGAGGGCATGTGTACTAGAAAATCTATGTAAAACACGCGAGAAGTGCAATGCTCTAGTGATACCTCGACTACGTAAGTACGACTGAATCCTTCTGGTATACGGCCGTCCGCCCCCTTACGGTGAAGAATGTTCTGACTCCCGGTCCCTCTTGCGCATACGACGGCGGGAACTACTGAATCGCCAGCGTCCAGATTTAAAACCGCCACTGAGCACGAAGTTGGTAGTTGTCTCACTGCTACCGACGAGGTTATATGACCGCAAAATGTCGACGACAGATTTATTTACCCAAACGGCAAAATCTATCGGGAATTTCCATTTCTGCGAAGTTTGACGCCTCAACGAGACTCTACTACACACTGATATGAACAGCCAGTCAACGGATAATGCTCAGCAGGTAATAGGGGATTGTACATTCGTAGCGTGCCGATGTTCAGGTCAAACTCGCACGTCAAGTCAGAAACCTGTTATTCAGTGTTTGGTTAATCTAGTTGTACGCGTGACTGATTACCGTCATCGTCCAAGGTAACGACGACGCTCGGAAGCTACCACGATGAGCGGTTAACGCCGCATTGAACGACAGGCAGTATGCCGCTCTGGGAAACTACGCCCCGAATTCAGCGTAACTATGATCAACCTCTTGTTCTCGGAAGGATTCAATTGGTGACACAATTACAGGTCTCTAGCTACCCATTTATGGAAGTCTCTTATAGATTGAAGTGGTGAAGCGTTGCGTAGCGGTTCCCAGCAAATATATACGTCTACGGAGGAGACTATCACCTCATCCCCCTACCTACCGATTATGTGGTCCGCCTCCGAGACGTTCGACTGGTGACACTTAGACACGAACAAATATACGTAGTGTACTGCATCCTGCCCATGCTCGCCTATTTATCCAAGATTCTTTGCTCCGTCGACTAGTGTTGCATAATAAACGGCGGAAGTCTATAACGCCCCTCCATGGGTTCCTCGATCAACTGACCTTGCAAATTGGGGCTGGCTCATGTAATTCACTGAACAACGAAAACTCCCGAGTTCCAGATCTTAGTGATCGCGACTACCGGGAGGCATTGTGGTTATTAACACGAGGGAACCGTTTAGAGTAGAGTTAAGGGCCAACGCGCAAACCCGAAGAGAACTCACTCATAGGTGGACATAGGGTGGCTCCTGCTAAGAACGTCGCAAAGGAAGGCATTTCAAACGGCCTGTTTAGCGCCGCATCAGGCGTTTGTATGCAGGACGCCACTACAGGCGGAAGCACTCAATGCGACTAGGACTAGCAACCGTGCGGTCGTTATGCCCCCCAGTTGAATAGAGGTCAGATCTGGCAGCAGAAGAACACGGCCAATCTGAATCCAGCATAGCTTGGTGTTGCTTGCGCGGACAGTCACAGCGCGGACGGCGCAAATGTTCGGTTACCGGTGGATCAACACTGCGCTGCCTTTGTCCCCACCCTATGCCAGCCACATTACCATGTTGACGAGCCCAGCGATAGGCATATCTAGAGTCTACTTGCTTTCGTAGTTATCGTTGCCTAAGCGTCAAACACCAGTCAAGCCATCGAAAAATAATGCTGCGCTCGTTAGAAAGAACCCGTTGCTGAAGCGGTTAAGCTATGTTGCCAGGAGCACTCACCTGCTACCTAGAGCCGCTATAACGTCTGACAGTCGTTTGGAATTTTTTAGTCAATGGGTGTTGGCTCGCGGTTCCATGGGGGCCCTTTTCTTCGCGAGCAGACGTCGCGATATTCAAGCAAGACCTGATTAATACCACGTGGGAATTTTACCGGCCACCGAAACTTCAACCAATCCACTCGCGAGATGGGCGAGGAACGACCTTTCTCCGAGCACCCGTCCCAAGGAGTGGTGTGGAACTTAATCGGAATTGCTATAGTCGCACCCGCGTAAAGTTATAGATGTAACGCGTAATGGGCCGGAATCCTTTAGTTATAAAGCCTTGAACCCATGTATCGGGACCTTGGCATTTAATCTGAGTTGGACATCGGGACGCACTGGGTTCACACGATCCTAACCACTGGTTAAATGAATAGATCGTAGCTTAAATTTGTCCAACCAATATCAATTGGAGTCCTCTATAACCTACCTG
seq00013   TAAAGAGTACACAGGGAGACTGGCTGGGATTTGCATCTACATCTGACCTAATGACGCCGAATCACTCTAGCATTTATCACCAAGGCCCGTTCCTATGTACTTAGGGCAACTCTATACACCGTACTCTCATTGTTAGGCTACTATATAACTCAGCTGCAGAGGCCTTGTTTTCTGCGGCCCGGAGGGCATGTGTACTAGAAAATCTATGTAAAACACGCGAGAAGTGCAATGCTCTAGTGATACCTCGACTACGTAAGTACGACTGAATCCTTCTGGTATACGGCCGTCCGCCCCCTTACGGTGAAGAATGTTCTGACTCCCGGTCCCTCTTGCGCATACGACGGCGGGAACTACTGAATCGCCAGCGTCCAGATTTAAAACCGCCACTGAGCACGAAGTTGGTAGTTGTCTCACTGCTACCGACGAGGTTATATGACCGCAAAATGTCGACGACAGATTTATTTACCCAAACGGCAAAATCTATCGGGAATTTCCATTTCTGCGAAGTTTGACGCCTCAACGAGACTCTACTACACACTGATATGAACAGCCAGTCAACGGATAATGCTCAGCAGGTAATAGGGGATTGTACATTCGTAGCGTGCCGATGTTCAGGTCAAACTCGCACGTCAAGTCAGAAACCTGTTATTCAGTGTTTGGTTAATCTAGTTGTACGCGTGACTGATTACCGTCATCGTCCAAGGTAACGACGACGCTCGGAAGCTACCACGATGAGCGGTTAACGCCGCATTGAACGACAGGCAGTATGCCGCTCTGGGAAACTACGCCCCGAATTCAGCGTAACTATGATCAACCTCTTGTTCTCGGAAGGATTCAATTGGTGACACAATTACAGGTCTCTAGCTACCCATTTATGGAAGTCTCTTATAGATTGAAGTGGTGAAGCGTTGCGTAGCGGTTCCCAGCAAATATATACGTCTACGGAGGAGACTATCACCTCATCCCCCTACCTACCGATTATGTGGTCCGCCTCCGAGACGTTCGACTGGTGACACTTAGACACGAAAAAATATACGTAGTGTACTGCATCCTGCCCATGCTCGCCTATTTATCCAAGATTCTTTGCTCCGTCGACTAGTGTTGCATAATAAACGGCGGAAGTCTATAACGCCCCTCCATGGGTTCCTCGATCAACTGACCTTGCAAATTGGGGCTGGCTCATGTAATTCACTGAACAACGAAAACTCCCGAGTTCCAGATCTTAGTGATCGCGACTACCGGGAGGCATTGTGGTTATTAACACGAGGGAACCGTTTAGAGTAGAGTTAAGGGCCAACGCGCAAACCCGAAGAGAACTCACTCATAGGTGGACATAGGGTGGCTCCTGCTAAGAACGTCGCAAAGGAAGGCATTTCAAACGGCCTGTTTAGCGCCGCATCAGGCGTTTGTATGCAGGACGCCACTACAGGCGGAAGCACTCAATGCGACTAGGACTAGCAACCGTGCGGTCGTTATGCCCCCCAGTTGAATAGAGGTCAGATCTGGCAGCAGAAGAACACGGCCAATCTGAATCCAGCATAGCTTGGTGTTGCTTGCGCGGACAGTCACAGCGCGGACGGCGCAAATGTTCGGTTACCGGTGGATCAACACTGCGCTGCCTTTGTCCCCACCCTATGCCAGCCACATTACCATGTTGACGAGCCCAGCGATAGGCATATCTAGAGTCTACTTGCTTTCGTAGTTATCGTTGCCTAAGCGTCAAACACCAGTCAAGCCATCGAAAAATAATGCTGCGCTCGTTAGAAAGAACCCGTTGCTGAAGCGGTTAAGCTATGTTGCCAGGAGCACTCACCTGCTACCTAGAGCCGCTATAACGTCTGACAGTCGTTTGGAATTTTTTAGTCAATGGGTGTTGGCTCGCGGTTCCATGGGGGCCCTTTTCTTCGCGAGCAGACGTCGCGATATTCAAGCAAGACCTGATTAATACCACGTGGGAATTTTACCGGCCACCGAAACTTCAACCAATCCACTCGCGAGATGGGCGAGGAACGACCTTTCTCCGAGCACCCGTCCCAAGGAGTGGTGTGGAACTTAATCGGAATTGCTATAGTCGCACCCGCGTAAAGTTATAGATGTAACGCGTAATGGGCCGGAATCCTTTAGTTATAAAGCCTTGAACCCATGTATCGGGACCTTGGCATTTAATCTGAGTTGGACATCGGGACGCACTGGGTTCACACGATCCTAACCACTGGTTAAATGAATAGATCGTAGCTTAAATTTGTCCAACCAATATCAATTGGAGTCCTCTATAACCTACCTG
seq00014   TAAAGAGTACACAGGGAGACTGGCTGGGATTTGCATCTACATCTGACCTAATGACGCCGAATCACTCTAGCATTTATCACCAAGGCCCGTTCCTATGTACTTAGGGCAACTCTATACACCGTACTCTCATTGTTAGGCTACTATATAACTCAGCTGCAGAGGCCTTGTTTTCTGCGGCCCGGAGGGCATGTGTACTAGAAAATCTATGTAAAACACGCGAGAAGTGCAATGCTCTAGTGATACCTCGACTACGTAAGTACGACTGAATCCTTCTGGTATACGGCCGTCCGCCCCCTTACGGTGAAGAATGTTCTGACTCCCGGTCCCTCTTGCGCATACGACGGCGGGAACTACTGAATCGCCAGCGTCCAGATTTAAAACCGCCACTGAGCACGAAGTTGGTAGTTGTCTCACTGCTACCGACGAGGTTATATGACCGCAAAATGTCGACGACAGATTTATTTACCCAAACGGCAAAATCTATCGGGAATTTCCATTTCTGCGAAGTTTGACGCCTCAACGAGACTCTACTACACACTGATATGAACAGCCAGTCAACGGATAATGCTCAGCAGGTAATAGGGGATTGTACATTCGTAGCGTGCCGATGTTCAGGTCAAACTCGCACGTCAAGTCAGAAACCTGTTATTCAGTGTTTGGTTAATCTAGTTGTACGCGTGACTGATTACCGTCATCGTCCAAGGTAACGACGACGCTCGGAAGCTACCACGATGAGCGGTTAACGCCGCATTGAACGACAGGCAGTATGCCGCTCTGGGAAACTACGCCCCGAATTCAGCGTAACTATGATCAACCTCTTGTTCTCGGAAGGATTCAATTGGTGACACAATTACAGGTCTCTAGCTACCCATTTATGGAAGTCTCTTATAGATTGAAGTGGTGAAGCGTTGCGTAGCGGTTCCCAGCAAATATATACGTCTACGCAGGAGACTATCACCTCATCCCCCTACCTACCGATTATGTGGTCCGCCTCCGAGACGTTCGACTGGTGACACTTAGACACGAACAAATATACGTAGTGTACTGCATCCTGCCCATGCTCGCCTATTTATCCAAGATTCTTTGCTCCGTCGACTAGTGTTGCATAATAAACGGCGGAAGTCTATAACGCCCCTCCATGGGTTCCTCGATCAACTGACCTTGCAAATTGGGGCTGGCTCATGTAATTCACTGAACAACGAAAACTCCCGAGTTCCAGATCTTAGTGATCGCGACTACCGGGAGGCATTGTGGTTATTAACACGAGGGAACCGTTTAGAGTAGAGTTAAGGGCCAACGCGCAAACCCGAAGAGAACTCACTCATAGGTGGACATAGGGTGGCTCCTGCTAAGAACGTCGCAAAGGAAGGCATTTCAAACGGCCTGTTTAGCGCCGCATCAGGCGTTTGTATGCAGGACGCCACTACAGGCGGAAGCACTCAATGCGACTAGGACTAGCAACCGTGCGGTCGTTATGCCCCCCAGTTGAATAGAGGTCAGATCTGGCAGCAGAAGAACACGGCCAATCTGAATCCAGCATAGCTTGGTGTTGCTTGCGCGGACAGTCACAGCGCGGACGGCGCAAATGTTCGGTTACCGGTGGATCAACACTGCGCTGCCTTTGTCCCCACCCTATGCCAGCCACATTACCATGTTGACGAGCCCAGCGATAGGCATATCTAGAGTCTACTTGCTTTCGTAGTTATCGTTGCCTAAGCGTCAAACACCAGTCAAGCCATCGAAAAATAATGCTGCGCTCGTTAGAAAGAACCCGTTGCTGAAGCGGTTAAGCTATGTTGCCAGGAGCACTCACCTGCTACCTAGAGCCGCTATAACGTCTGACAGTCGTTTGGAATTTTTTAGTCAATGGGTGTTGGCTCGCGGTTCCATGGGGGCCCTTTTCTTCGCGAGCAGACGTCGCGATATTCAAGCAAGACCTGATTAATACCACGTGGGAATTTTACCGGCCACCGAAACTTCAACCAATCCACTCGCGAGATGGGCGAGGAACGACCTTTCTCCGAGCACCCGTCCCAAGGAGTGGTGTGGAACTTAATCGGAATTGCTATAGTCGCACCCGCGTAAAGTTATAGATGTAACGCGTAATGGGCCGGAATCCTTTAGTTATAAAGCCTTGAACCCATGTATCGGGACCTTGGCATTTAATCTGAGTTGGACATCGGGACGCACTGGGTTCACACGATCCTAACCACTGGTTAAATGAATAGATCGTAGCTTAAATTTGTCCAACCAATATCAATTGGAGTCCTCTATAACCTACCTG
seq00015   TAAAGAGTACACAGGGAGACTGGCTGGGATTTGCATCTACATCTGACCTAATGACGCCGAATCACTCTAGCATTTATCACCAAGGCCCGTTCCTATGTACTTAGGGCAACTCTATACACCGTACTCTCATTGTTAGGCTACTATATAACTCAGCTGCAGAGGCCTTGTTTTCTGCGGCCCGGAGGGCATGTGTACTAGAAAATCTATGTAAAACACGCGAGAAGTGCAATGCTCTAGTGATACCTCGACTACGTAAGTACGACTGAATCCTTCTGGTATACGGCCGTCCGCCCCCTTACGGTGAAGAATGTTCTGACTCCCGGTCCCTCTTGCGCATACGACGGCGGGAACTACTGAATCGCCAGCGTCCAGATTTAAAACCGCCACTGAGCACGAAGTTGGTAGTTGTCTCACTGCTACCGACGAGGTTATATGACCGCAAAATGTCGACGACAGATTTATTTACCCAAACGGCAAAATCTATCGGGAATTTCCATTTCTGCGAAGTTTGACGCCTCAACGAGACTCTACTACACACTGATATGAACAGCCAGTCAACGGATAATGCTCAGCAGGTAATAGGGGATTGTACATTCGTAGCGTGCCGATGTTCAGGTCAAACTCGCACGTCAAGTCAGAAACCTGTTATTCAGTGTTTGGTTAATCTAGTTGTACGCGTGACTGATTACCGTCATCGTCCAAGGTAACGACGACGCTCGGAAGCTACCACGATGAGCGGTTAACGCCGCATTGAACGACAGGCAGTATGCCGCTCTGGGAAACTACGCCCCGAATTCAGCGTAACTATGATCAACCTCTTGTTCTCGGAAGGATTCAATTGGTGACACAATTACAGGTCTCTAGCTACCCATTTATGGAAGTCTCTTATAGATTGAAGTGGTGAAGCGTTGCGTAGCGGTTCCCAGCAAATATATACGTCTACGGAGGAGACTATCACCTCATCCCCCTACCTACCGATTATGTGGTCCGCCTCCGAGACGTTCGACTGGTGACACTTAGACACGAACAAATATACGTAGTGTACTGCATCCTGCCCATGCTCGCCTATTTATCCAAGATTCTTTGCTCCGTCGACTAGTGTTGCATAATAAACGGCGGAAGTCTATAACGCCCCTCCATGGGTTCCTCGATCAACTGACCTTGCAAATTGGGGCTGGCTCATGTAATTCACTGAACAACGAAAACTCCCGAGTTCCAGATCTTAGTGATCGCGACTACCGGGAGGCATTGTGGTTATTAACACGAGGGAACCGTTTAGAGTAGAGTTAAGGGCCAACGCGCAAACCCGAAGAGAACTCACTCATAGGTGGACATAGGGTGGCTCCTGCTAAGAACGTCGCAAAGGAAGGCATTTCAAACGGCCTGTTTAGCGCCGCATCAGCCGTTTGTATGCAGGACGCCACTACAGGCGGAAGCACTCAATGCGACTAGGACTAGCAACCGTGCGGTCGTTATGCCCCCCAGTTGAATAGAGGTCAGATCTGGCAGCAGAAGAACACGGCCAATCTGAATCCAGCATAGCTTGGTGTTGCTTGCGCGGACAGTCACAGCGCGGACGGCGCAAATGTTCGGTTACCGGTGGATCAACACTGCGCTGCCTTTGTCCCCACCCTATGCCAGCCACATTACCATGTTGACGAGCCCAGCGATAGGCATATCTAGAGTCTACTTGCTTTCGTAGTTATCGTTGCCTAAGCGTCAAACACCAGTCAAGCCATCGAAAAATAATGCTGCGCTCGTTAGAAAGAACCCGTTGCTGAAGCGGTTAAGCTATGTTGCCAGGAGCACTCACCTGCTACCTAGAGCCGCTATAACGTCTGACAGTCGTTTGGAATTTTTTAGTCAATGGGTGTTGGCTCGCGGTTCCATGGGGGCCCTTTTCTTCGCGAGCAGACGTCGCGATATTCAAGCAAGACCTGATTAATACCACGTGGGAATTTTACCGGCCACCGAAACTTCAACCAATCCACTCGCGAGATGGGCGAGGAACGACCTTTCTCCGAGCACCCGTCCCAAGGAGTGGTGTGGAACTTAATCGGAATTGCTATAGTCGCACCCGCGTAAAGTTATAGATGTAACGCGTAATGGGCCGGAATCCTTTAGTTATAAAGCCTTGAACCCATGTATCGGGACCTTGGCATTTAATCTGAGTTGGACATCGGGACGCACTGGGTTCACACGATCCTAACCACTGGTTAAATGAATAGATCGTAGCTTAAATTTGTCCAACCAATATCAATTGGAGTCCTCTATAACCTACCTG
seq00016   TAAAGAGTACACAGGGAGACTGGCTGGGATTTGCATCTACATCTGACCTAATGACGCCGAATCACTCTAGCATTTATCACCAAGGCCCGTTCCTATGTACTTAGGGCAACTCTATACACCGTACTCTCATTGTTAGGCTACTATATAACTCAGCTGCAGAGGCCTTGTTTTCTGCGGCCCGGAGGGCATGTGTACTAGAAAATCTATGTAAAACACGCGAGAAGTGCAATGCTCTAGTGATACCTCGACTACGTAAGTACGACTGAATCCTTCTGGTATACGGCCGTCCGCCCCCTTACGGTGAAGAATGTTCTGACTCCCGGTCCCTCTTGCGCATACGACGGCGGGAACTACTGAATCGCCAGCGTCCAGATTTAAAACCGCCACTGAGCACGAAGTTGGTAGTTGTCTCACTGCTACCGACGAGGTTATATGACCGCAAAATGTCGACGACAGATTTATTTACCCAAACGGCAAAATCTATCGGGAATTTCCATTTCTGCGAAGTTTGACGCCTCAACGAGACTCTACTACACACTGATATGAACAGCCAGTCAACGGATAATGCTCAGCAGGTAATAGGGGATTGTACATTCGTAGCGTGCCGATGTTCAGGTCAAACTCGCACGTCAAGTCAGAAACCTGTTATTCAGTGTTTGGTTAATCTAGTTGTACGCGTGACTGATTACCGTCATCGTCCAAGGTAACGACGACGCTCGGAAGCTACCACGATGAGCGGTTAACGCCGCATTGAACGACAGGCAGTATGCCGCTCTGGGAAACTACGCCCCGAATTCAGCGTAACTATGATCAACCTCTTGTTCTCGGAAGGATTCAATTGGTGACACAATTACAGGTCTCTAGCTACCCATTTATGGAAGTCTCTTATAGATTGAAGTGGTGAAGCGTTGCGTAGCGGTTCCCAGCAAATATATACGTCTACGGAGGAGACTATCACCTCATCCCCCTACCTACCGATTATGTGGTCCGCCTCCGAGACGTTCGACTGGTGACACTTAGACACGAAAAAATATACGTAGTGTACTGCATCCTGCCCATGCTCGCCTATTTATCCAAGATTCTTTGCTCCGTCGACTAGTGTTGCATAATAAACGGCGGAAGTCTATAACGCCCCTCCATGGGTTCCTCGATCAACTGACCTTGCAAATTGGGGCTGGCTCATGTAATTCACTGAACAACGAAAACTCCCGAGTTCCAGATCTTAGTGATCGCGACTACCGGGAGGCATTGTGGTTATTAACACGAGGGAACCGTTTAGAGTAGAGTTAAGGGCCAACGCGCAAACCCGAAGAGAACTCACTCATAGGTGGACATAGGGTGGCTCCTGCTAAGAACGTCGCAAAGGAAGGCATTTCAAACGGCCTGTTTAGCGCCGCATCAGGCGTTTGTATGCAGGACGCCACTACAGGCGGAAGCACTCAATGCGACTAGGACTAGCAACCGTGCGGTCGTTATGCCCCCCAGTTGAATAGAGGTCAGATCTGGCAGCAGAAGAACACGGCCAATCTGAATCCAGCATAGCTTGGTGTTGCTTGCGCGGACAGTCACAGCGCGGACGGCGCAAATGTTCGGTTACCGGTGGATCAACACTGCGCTGCCTTTGTCCCCACCCTATGCCAGCCACATTACCATGTTGACGAGCCCAGCGATAGGCATATCTAGAGTCTACTTGCTTTCGTAGTTATCGTTGCCTAAGCGTCAAACACCAGTCAAGCCATCGAAAAATAATGCTGCGCTCGTTAGAAAGAACCCGTTGCTGAAGCGGTTAAGCTATGTTGCCAGGAGCACTCACCTGCTACCTAGAGCCGCTATAACGTCTGACAGTCGTTTGGAATTTTTTAGTCAATGGGTGTTGGCTCGCGGTTCCATGGGGGCCCTTTTCTTCGCGAGCAGACGTCGCGATATTCAAGCAAGACCTGATTAATACCACGTGGGAATTTTACCGGCCACCGAAACTTCAACCAATCCACTCGCGAGATGGGCGAGGAACGACCTTTCTCCGAGCACCCGTCCCAAGGAGTGGTGTGGAACTTAATCGGAATTGCTATAGTCGCACCCGCGTAAAGTTATAGATGTAACGCGTAATGGGCCGGAATCCTTTAGTTATAAAGCCTTGAACCCATGTATCGGGACCTTGGCATTTAATCTGAGTTGGACATCGGGACGCACTGGGTTCACACGATCCTAACCACTGGTTAAATGAATAGATCGTAGCTTAAATTTGTCCAACCAATATCAATTGGAGTCCTCTATAACCTACCTG
seq00017   TAAAGAGTACACAGGGAGACTGGCTGGGATTTGCATCTACATCTGACCTAATGACGCCGAATCACTCTAGCATTTATCACCAAGGCCCGTTCCTATGTACTTAGGGCAACTCTATACACCGTACTCTCATTGTTAGGCTACTATATAACTCAGCTGCAGAGGCCTTGTTTTCTGCGGCCCGGAGGGCATGTGTACTAGAAAATCTATGTAAAACACGCGAGAAGTGCAATGCTCTAGTGATACCTCGACTACGTAAGTACGACTGAATCCTTCTGGTATACGGCCGTCCGCCCCCTTACGGTGAAGAATGTTCTGACTCCCGGTCCCTCTTGCGCATACGACGGCGGGAACTACTGAATCGCCAGCGTCCAGATTTAAAACCGCCACTGAGCACGAAGTTGGTAGTTGTCTCACTGCTACCGACGAGGTTATATGACCGCAAAATGTCGACGACAGATTTATGTACCCAAACGGCAAAATCTATCGGGAATTTCCATTTCTGCGAAGTTTGACGCCTCAACGAGACTCTACTACACACTGATATGAACAGCCAGTCAACGGATAATGCTCAGCAGGTAATAGGGGATTGTACATTCGTAGCGTGCCGATGTTCAGGTCAAACTCGCACGTCAAGTCAGAAACCTGTTATTCAGTGTTTGGTTAATCTAGTTGTACGCGTGACTGATTACCGTCATCGTCCAAGGTAACGACGACGCTCGGAAGCTACCACGATGAGCGGTTAACGCCGCATTGAACGACAGGCAGTATGCCGCTCTGGGAAACTACGCCCCGAATTCAGCGTAACTATGATCAACCTCTTGTTCTCGGAAGGATTCAATTGGTGACACAATTACAGGTCTCTAGCTACCCATTCATGGAAGTCTCTTATAGATTGAAGTGGTGAAGCGTTGCGTAGCGGTTCCCAGCAAATATATACGTCTACGGAGGAGACTATCACCTCATCCCCCTACCTACCGATTATGTGGTCCGCCTCCGAGACGTTCGACTGGTGACACTTAGACACGAACAAATATACGTAGTGTACTGCATCCTGCCCATGCTCGCCTATTTATCCAAGATTCTTTGCTCCGTCGACTAGTGTTGCATAATAAACGGCGGAAGTCTATAACGCCCCTCCATGGGTTCCTCGATCAACTGACCTTGCAAATTGGGGCTGGCTCATGTAATTCACTGAACAACGAAAACTCCCGAGTTCCAGATCTTAGTGATCGCGACTACCGGGAGGCATTGTGGTTATTAACACGAGGGAACCGTTTAGAGTAGAGTTAAGGGCCAACGCGCAAACCCGAAGAGAACTCACTCATAGGTGGACATAGGGTGGCTCCTGCTAAGAACGTCGCAAAGGAAGGCATTTCAAACGGCCTGTTTAGCGCCGCATCAGGCGTTTGTATGCAGGACGCCACTACAGGCGGAAGCACTCAATGCGACTAGGACTAGCAACCGTGCGGTCGTTATGCCCCCCAGTTGAATAGAGGTCAGATCTGGCAGCAGAAGAACACGGCCAATCTGAATCCAGCATAGCTTGGTGTTGCTTGCGCGGACAGTCACAGCGCGGACGGCGCAAATGTTCGGTTACCGGTGGATCAACACTGCGCTGCCTTTGTCCCCACCCTATGCCAGCCACATTACCATGTTGACGAGCCCAGCGATAGGCATATCTAGAGTCTACTTGCTTTCGTAGTTATCGTTGCCTAAGCGTCAAACACCAGTCAAGCCATCGAAAAATAATGCTGCGCTCGTTAGAAAGAACCCGTTGCTGAAGCGGTTAAGCTATGTTGCCAGGAGCACTCACCTGCTACCTAGAGCCGCTATAACGTCTGACAGTCGTTTGGAATTTTTTAGTCAATGGGTGTTGGCTCGCGGTTCCATGGGGGCCCTTTTCTTCGCGAGCAGACGTCGCGATATTCAAGCAAGACCTGATTAATACCACGTGGGAATTTTACCGGCCACCGAAACTTCAACCAATCCACTCGCGAGATGGGCGAGGAACGACCTTTCTCCGAGCACCCGTCCCAAGGAGTGGTGTGGAACTTAATCGGAATTGCTATAGTCGCACCCGCGTAAAGTTATAGATGTAACGCGTAATGGGCCGGAATCCTTTAGTTATAAAGCCTTGAACCCATGTATCGGGACCTTGGCATTTAATCTGAGTTGGACATCGGGACGCACTGGGTTCACACGATCCTAACCACTGGTTAAATGAATAGATCGTAGCTTAAATTTGTCCAACCAATATCAATTGGAGTCCTCTATAACCTACCTG
seq00018   TAAAGAGTACACAGGGAGACTGGCTGGGATTTGCATCTACATCTGACCTAATGACGCCGAATCACTCTAGCATTTATCACCAAGGCCCGTTCCTATGTACTTAGGGCAACTCTATACACCGTACTCTCATTGTTAGGCTACTATATAACTCAGCTGCAGAGGCCTTGTTTTCTGCGGCCCGGAGGGCATGTGTACTAGAAAATCTATGTAAAACACGCGAGAAGTGCAATGCTCTAGTGATACCTCGACTACGTAAGTACGACTGAATCCTTCTGGTATACGGCCGTCCGCCCCCTTACGGTGAAGAATGTTCTGACTCCCGGTCCCTCTTGCGCATACGACGGCGGGAACTACTGAATCGCCAGCGTCCAGATTTAAAACCGCCACTGAGCACGAAGTTGGTAGTTGTCTCACTGCTACCGACGAGGTTATATGACCGCAAAATGTCGACGACAGATTTATTTACCCAAACGGCAAAATCTATCGGGAATTTCCATTTCTGCGAAGTTTGACGCCTCAACGAGACTCTACTACACACTGATATGAACAGCCAGTCAACGGATAATGCTCAGCAGGTAATAGGGGATTGTACATTCGTAGCGTGCCGATGTTCAGGTCAAACTCGCACGTCAAGTCAGAAACCTGTTATTCAGTGTTTGGTTAATCTAGTTGTACGCGTGACTGATTACCGTCATCGTCCAAGGTAACGACGACGCTCGGAAGCTACCACGATGAGCGGTTAACGCCGCATTGAACGACAGGCAGTATGCCGCTCTGGGAAACTACGCCCCGAATTCAGCGTAACTATGATCAACCTCTTGTTCTCGGAAGGATTCAATTGGTGACACAATTACAGGTCTCTAGCTACCCATTTATGGAAGTCTCTTATAGATTGAAGTGGTGAAGCGTTGCGTAGCGGTTCCCAGCAAATATATACGTCTACGGAGGAGACTATCACCTCATCCCCCTACCTACCGATTATGTGGTCCGCCTCCGAGACGTTCGACTGGTGACACTTAGACACGAAAAAATATACGTAGTGTACTGCATCCTGCCCATGCTCGCCTTTTTATCCAAGATTCTTTGCTCCGTCGACTAGTGTTGCATAATAAACGGCGGAAGTCTATAACGCCCCTCCATGGGTTCCTCGATCAACTGACCTTGCAAATTGGGGCTGGCTCATGTAATTCACTGAACAACGAAAACTCCCGAGTTCCAGATCTTAGTGATCGCGACTACCGGGAGGCATTGTGGGTATTAACACGAGGGAACCGTTTAGAGTAGAGTTAAGGGCCAACGCGCAAACCCGAAGAGAACTCACTCATAGGTGGACATAGGGTGGCTCCTGCTAAGAACGTCGCAAAGGAAGGCATTTCAAACGGCCTGTTTAGCGCCGCATCAGGCGTTTGTATGCAGGACGCCACTACAGGCGGAAGCACTCAATGCGACTAGGACTAGCAACCGTGCGGTCGTTATGCCCCCCAGTTGAATAGAGGTCAGATCTGGCAGCAGAAGAACACGGCCAATCTGAATCCAGCATAGCTTGGTGTTGCTTGCGCGGACAGTCACAGCGCGGACGGCGCAAATGTTCGGTTACCGGTGGATCAACACTGCGCTGCCTTTGTCCCCACCCTATGCCAGCCACATTACCATGTTGACGAGCCCAGCGATAGGCATATCTAGAGTCTACTTGCTTTCGTAGTTATCGTTGCCTAAGCGTCAAACACCAGTCAAGCCATCGAAAAATAATGCTGCGCTCGTTAGAAAGAACCCGTTGCTGAAGCGGTTAAGCTATGTTGCCAGGAGCACTCACCTGCTACCTAGAGCCGCTATAACGTCTGACAGTCGTTTGGAATTTTTTAGTCAATGGGTGTTGGCTCGCGGTTCCATGGGGGCCCTTTTCTTCGCGAGCAGACGTCGCGATATTCAAGCAAGACCTGATTAATACCACGTGGGAATTTTACCGGCCACCGAAACTTCAACCAATCCACTCGCGAGATGGGCGAGGAACGACCTTTCTCCGAGCACCCGTCCCAAGGAGTGGTGTGGAACTTAATCGGAATTGCTATAGTCGCACCCGCGTAAAGTTATAGATGTAACGCGTAATGGGCCGGAATCCTTTAGTTATAAAGCCTTGAACCCATGTATCGGGACCTTGGCATTTAATCTGAGTTGGACATCGGGACGCACTGGGTTCACACGATCCTAACCACTGGTTAAATGAATAGATCGTAGCTTAAATTTGTCCAACCAATATCAATTGGAGTCCTCTATAACCTACCTG
seq00019   TAAAGAGTACACAGGGAGACTGGCTGGGATTTGCATCTACATCTGACCTAATGACGCCGAATCACTCTAGCATTTATCACCAAGGCCCGTTCCTATGTACTTAGGGCAACTCTATACACCGTACTCTCATTGTTAGGCTACTATATAACTCAGCTGCAGAGGCCTTGTTTTCTGCGGCCCGGAGGGCATGTGTACTAGAAAATCTATGTAAAACACGCGAGAAGTGCAATGCTCTAGTGATACCTCGACTACGTAAGTACGACTGAATCCTTCTGGTATACGGCCGTCCGCCCCCTTACGGTGAAGAATGTTCTGACTCCCGGTCCCTCTTGCGCATACGACGGCGGGAACTACTGAATCGCCAGCGTCCAGATTTAAAACCGCCACTGAGCACGAAGTTGGTAGTTGTCTCACTGCTACCGACGAGGTTATATGACCGCAAAATGTCGACGACAGATTTATTTACCCAAACGGCAAAATCTATCGGGAATTTCCATTTCTGCGAAGTTTGACGCCTCAACGAGACTCTACTACACACTGATATGAACAGCCAGTCAACGGATAATGCTCAGCAGGTAATAGGGGATTGTACATTCGTAGCGTGCCGATGTTCAGGTCAAACTCGCACGTCAAGTCAGAAACCTGTTATTCAGTGTTTGGTTAATCTAGTTGTACGCGTGACTGATTACCGTCATCGTCCAAGGTAACGACGACGCTCGGAAGCTACCACGATGAGCGGTTAACGCCGCATTGAACGACAGGCAGTATGCCGCTCTGGGAAACTACGCCCCGAATTCAGCGTAACTATGATCAACCTCTTGTTCTCGGAAGGATTCAATTGGTGACACAATTACAGGTCTCTAGCTACCCATTTATGGAAGTCTCTTATAGATTGAAGTGGTGAAGCGTTGCGTAGCGGTTCCCAGCAAATATATACGTCTACGGAGGAGACTATCACCTCATCCCCCTACCTACCGATTATGTGGTCCGCCTCCGAGACGTTCGACTGGTGACACTTAGACACGAACAAATATACGTAGTGTACTGCATCCTGCCCATGCTCGCCTATTTATCCAAGATTCTTTGCTCCGTCGACTAGTGTTGCATAATAAACGGCGGAAGTCTATAACGCCCCTCCATGGGTTCCTCGATCAACTGACCTTGCAAATTGGGGCTGGCTCATGTAATTCACTGAACAACGAAAACTCCCGAGTTCCAGATCTTAGTGATCGCGACTACCGGGAGGCATTGTGGTTATTAACACGAGGGAACCGTTTAGAGTAGAGTTAAGGGCCAACGCGCAAACCCGAAGAGAACTCACTCATAGGTGGACATAGGGTGGCTCCTGCTAAGAACGTCGCAAAGGAAGGCATTTCAAACGGCCTGTTTAGCGCCGCATCAGCCGTTTGTATGCAGGACGCCACTACAGGCGGAAGCACTCAATGCGACTAGGACTAGCAACCGTGCGGTCGTTATGCCCCCCAGTTGAATAGAGGTCAGATCTGGCAGCAGAAGAACACGGCCAATCTGAATCCAGCATAGCTTGGTGTTGCTTGCGCGGACAGTCACAGCGCGGACGGCGCAAATGTTCGGTTACCGGTGGATCAACACTGCGCTGCCTTTGTCCCCACCCTATGCCAGCCACATTACCATGTTGACGAGCCCAGCGATAGGCATATCTAGAGTCTACTTGCTTTCGTAGTTATCGTTGCCTAAGCGTCAAACACCAGTCAAGCCATCGAAAAATAATGCTGCGCTCGTTAGAAAGAACCCGTTGCTGAAGCGGTTAAGCTATGTTGCCAGGAGCACTCACCTGCTACCTAGAGCCGCTATAACGTCTGACAGTCGTTTGGAATTTTTTAGTCAATGGGTGTTGGCTCGCGGTTCCATGGGGGCCCTTTTCTTCGCGAGCAGACGTCGCGATATTCAAGCAAGACCTGATTAATACCACGTGGGAATTTTACCGGCCACCGAAACTTCAACCAATCCACTCGCGAGATGGGCGAGGAACGACCTTTCTCCGAGCACCCGTCCCAAGGAGTGGTGTGGAACTTAATCGGAATTGCTATAGTCGCACCCGCGTAAAGTTATAGATGTAACGCGTAATGGGCCGGAATCCTTTAGTTATAAAGCCTTGAACCCATGTATCGGGACCTTGGCATTTAATCTGAGTTGGACATCGGGACGCACTGGGTTCACACGATCCTAACCACTGGTTAAATGAATAGATCGTAGCTTAAATTTGTCCAACCAATATCAATTGGAGTCCTCTATAACCTACCTG
seq00020   TAAAGAGTACACAGGGAGACTGGCTGGGATTTGCATCTACATCTGACCTAATGACGCCGAATCACTCTAGCATTTATCACCAAGGCCCGTTCCTATGTACTTAGGGCAACTCTATACACCGTACTCTCATTGTTAGGCTACTATATAACTCAGCTGCAGAGGCCTTGTTTTCTGCGGCCCGGAGGGCATGTGTACTAGAAAATCTATGTAAAACACGCGAGAAGTGCAATGCTCTAGTGATACCTCGACTACGTAAGTACGACTGAATCCTTCTGGTATACGGCCGTCCGCCCCCTTACGGTGAAGAATGTTCTGACTCCCGGTCCCTCTTGCGCATACGACGGCGGGAACTACTGAATCGCCAGCGTCCAGATTTAAAACCGCCACTGAGCACGAAGTTGGTAGTTGTCTCACTGCTACCGACGAGGTTATATGACCGCAAAATGTCGACGACAGATTTATTTACCCAAACGGCAAAATCTATCGGGAATTTCCATTTCTGCGAAGTTTGACGCCTCAACGAGACTCTACTACACACTGATATGAACAGCCAGTCAACGGATAATGCTCAGCAGGTAATAGGGGATTGTACATTCGTAGCGTGCCGATGTTCAGGTCAAACTCGCACGTCAAGTCAGAAACCTGTTATTCAGTGTTTGGTTAATCTAGTTGTACGCGTGACTGATTACCGTCATCGTCCAAGGTAACGACGACGCTCGGAAGCTACCACGATGAGCGGTTAACGCCGCATTGAACGACAGGCAGTATGCCGCTCTGGGAAACTACGCCCCGAATTCAGCGTAACTATGATCAACCTCTTGTTCTCGGAAGGATTCAATTGGTGACACAATTACAGGTCTCTAGCTACCCATTTATGGAAGTCTCTTATAGATTGAAGTGGTGAAGCGTTGCGTAGCGGTTCCCAGCAAATATATACGTCTACGGAGGAGACTATCACCTCATCCCCCTACCTACCGATTATGTGGTCCGCCTCCGAGACGTTCGACTGGTGACACTTAGACACGAACAAATATACGTAGTGTACTGCATCCTGCCCATGCTCGCCTATTTATCCAAGATTCTTTGCTCCGTCGACTAGTGTTGCATAATAAACGGCGGAAGTCTATAACGCCCCTCCATGGGTTCCTCGATCAACTGACCTTGCAAATTGGGGCTGGCTCATGTAATTCACTGAACAACGAAAACTCCCGAGTTCCAGATCTTAGTGATCGCGACTACCGGGAGGCATTGTGGTTATTAACACGAGGGAACCGTTTAGAGTAGAGTTAAGGGCCAACGCGCAAACCCGAAGAGAACTCACTCATAGGTGGACATAGGGTGGCTCCTGCTAAGAACGTCGCAAAGGAAGGCATTTCAAACGGCCTGTTTAGCGCCGCATCAGGCGTTTGTATGCAGGACGCCACTACAGGCGGAAGCACTCAATGCGACTAGGACTAGCAACCGTGCGGTCGTTATGCCCCCCAGTTGAATAGAGGTCAGATCTGGCAGCAGAAGAACACGGCCAATCTGAATCCAGCATAGCTTGGTGTTGCTTGCGCGGACAGTCACAGCGCGGACGGCGCAAATGTTCGGTTACCGGTGGATCAACACTGCGCTGCCTTTGTCCCCACCCTATGCCAGCCACATTACCATGTTGACGAGCCCAGCGATAGGCATATCTAGAGTCTACTTGCTTTCGTAGTTATCGTTGCCTAAGCGTCAAACACCAGTCAAGCCATCGAAAAATAATGCTGCGCTCGTTAGAAAGAACCCGTTGCTGAAGCGGTTAAGCTATGTTGCCAGGAGCACTCACCTGCTACCTAGAGCCGCTATAACGTCTGACAGTCGTTTGGAATTTTTTAGTCAATGGGTGTTGGCTCGCGGTTCCATGGGGGCCCTTTTCTTCGCGAGCAGACGTCGCGATATTCAAGCAAGACCTGATTAATACCACGTGGGAATTTTACCGGCCACCGAAACTTCAACCAATCCACTCGCGAGATGGGCGAGGAACGACCTTTCTCCGAGCACCCGTCCCAAGGAGTGGTGTGGAACTTAATCGGAATTGCTATAGTCGCACCCGCGTAAAGTTATAGATGTAACGCGTAATGGGCCGGAATCCTTTAGTTATAAAGCCTTGAACCCATGTATCGGGACCTTGGCATTTAATCTGAGTTGGACATCGGGACGCACTGGGTTCACACGATCCTAACCACTGGTTAAATGAATAGATCGTAGCTTAAATTTGTCCAACCAATATCAATTGGAGTCCTCTATAACCTACCTG
seq00021   TAAAGAGTACACAGGGAGACTGGCTGGGATTTGCATCTACATCTGACCTAATGACGCCGAATCACTCTAGCATTTATCACCAAGGCCCGTTCCTATGTACTTAGGGCAACTCTATACACCGTACTCTCATTGTTAGGCTACTATATAACTCAGCTGCAGAGGCCTTGTTTTCTGCGGCCCGGAGGGCATGTGTACTAGAAAATCTATGTAAAACACGCGAGAAGTGCAATGCTCTAGTGATACCTCGACTACGTAAGTACGACTGAATCCTTCTGGTATACGGCCGTCCGCCCCCTTACGGTGAAGAATGTTCTGACTCCCGGTCCCTCTTGCGCATACGACGGCGGGAACTACTGAATCGCCAGCGTCCAGATTTAAAACCGCCACTGAGCACGAAGTTGGTAGTTGTCTCACTGCTACCGACGAGGTTATATGACCGCAAAATGTCGACGACAGATTTATGTACCCAAACGGCAAAATCTATCGGGAATTTCCATTTCTGCGAAGTTTGACGCCTCAACGAGACTCTACTACACACTGATATGAACAGCCAGTCAACGGATAATGCTCAGCAGGTAATAGGGGATTGTACATTCGTAGCGTGCCGATGTTCAGGTCAAACTCGCACGTCAAGTCAGAAACCTGTTATTCAGTGTTTGGTTAATCTAGTTGTACGCGTGACTGATTACCGTCATCGTCCAAGGTAACGACGACGCTCGGAAGCTACCACGATGAGCGGTTAACGCCGCATTGAACGACAGGCAGTATGCCGCTCTGGGAAACTACGCCCCGAATTCAGCGTAACTATGATCAACCTCTTGTTCTCGGAAGGATTCAATTGGTGACACAATTACAGGTCTCTAGCTACCCATTCATGGAAGTCTCTTATAGATTGAAGTGGTGAAGCGTTGCGTAGCGGTTCCCAGCAAATATATACGTCTACGGAGGAGACTATCACCTCATCCCCCTACCTACCGATTATGTGGTCCGCCTCCGAGACGTTCGACTGGTGACACTTAGACACGAACAAATATACGTAGTGTACTGCATCCTGCCCATGCTCGCCTATTTATCCAAGATTCTTTGCTCCGTCGACTAGTGTTGCATAATAAACGGCGGAAGTCTATAACGCCCCTCCATGGGTTCCTCGATCAACTGACCTTGCAAATTGGGGCTGGCTCATGTAATTCACTGAACAACGAAAACTCCCGAGTTCCAGATCTTAGTGATCGCGACTACCGGGAGGCATTGTGGTTATTAACACGAGGGAACCGTTTAGAGTAGAGTTAAGGGCCAACGCGCAAACCCGAAGAGAACTCACTCATAGGTGGACATAGGGTGGCTCCTGCTAAGAACGTCGCAAAGGAAGGCATTTCAAACGGCCTGTTTAGCGCCGCATCAGGCGTTTGTATGCAGGACGCCACTACAGGCGGAAGCACTCAATGCGACTAGGACTAGCAACCGTGCGGTCGTTATGCCCCCCAGTTGAATAGAGGTCAGATCTGGCAGCAGAAGAACACGGCCAATCTGAATCCAGCATAGCTTGGTGTTGCTTGCGCGGACAGTCACAGCGCGGACGGCGCAAATGTTCGGTTACCGGTGGATCAACACTGCGCTGCCTTTGTCCCCACCCTATGCCAGCCACATTACCATGTTGACGAGCCCAGCGATAGGCATATCTAGAGTCTACTTGCTTTCGTAGTTATCGTTGCCTAAGCGTCAAACACCAGTCAAGCCATCGAAAAATAATGCTGCGCTCGTTAGAAAGAACCCGTTGCTGAAGCGGTTAAGCTATGTTGCCAGGAGCACTCACCTGCTACCTAGAGCCGCTATAACGTCTGACAGTCGTTTGGAATTTTTTAGTCAATGGGTGTTGGCTCGCGGTTCCATGGGGGCCCTTTTCTTCGCGAGCAGACGTCGCGATATTCAAGCAAGACCTGATTAATACCACGTGGGAATTTTACCGGCCACCGAAACTTCAACCAATCCACTCGCGAGATGGGCGAGGAACGACCTTTCTCCGAGCACCCGTCCCAAGGAGTGGTGTGGAACTTAATCGGAATTGCTATAGTCGCACCCGCGTAAAGTTATAGATGTAACGCGTAATGGGCCGGAATCCTTTAGTTATAAAGCCTTGAACCCATGTATCGGGACCTTGGCATTTAATCTGAGTTGGACATCGGGACGCACTGGGTTCACACGATCCTAACCACTGGTTAAATGAATAGATCGTAGCTTAAATTTGTCCAACCAATATCAATTGGAGTCCTCTATAACCTACCTG
seq00022   TAAAGAGTACACAGGGAGACTGGCTGGGATTTGCATCTACATCTGACCTAATGACGCCGAATCACTCTAGCATTTATCACCAAGGCCCGTTCCTATGTACTTAGGGCAACTCTATACACCGTACTCTCATTGTTAGGCTACTATATAACTCAGCTGCAGAGGCCTTGTTTTCTGCGGCCCGGAGGGCATGTGTACTAGAAAATCTATGTAAAACACGCGAGAAGTGCAATGCTCTAGTGATACCTCGACTACGTAAGTACGACTGAATCCTTCTGGTATACGGCCGTCCGCCCCCTTACGGTGAAGAATGTTCTGACTCCCGGTCCCTCTTGCGCATACGACGGCGGGAACTACTGAATCGCCAGCGTCCAGATTTAAAACCGCCACTGAGCACGAAGTTGGTAGTTGTCTCACTGCTACCGACGAGGTTATATGACCGCAAAATGTCGACGACAGATTTATTTACCCAAACGGCAAAATCTATCGGGAATTTCCATTTCTGCGAAGTTTGACGCCTCAACGAGACTCTACTACACACTGATATGAACAGCCAGTCAACGGATAATGCTCAGCAGGTAATAGGGGATTGTACATTCGTAGCGTGCCGATGTTCAGGTCAAACTCGCACGTCAAGTCAGAAACCTGTTATTCAGTGTTTGGTTAATCTAGTTGTACGCGTGACTGATTACCGTCATCGTCCAAGGTAACGACGACGCTCGGAAGCTACCACGATGAGCGGTTAACGCCGCATTGAACGACAGGCAGTATGCCGCTCTGGGAAACTACGCCCCGAATTCAGCGTAACTATGATCAACCTCTTGTTCTCGGAAGGATTCAATTGGTGACACAATTACAGGTCTCTAGCTACCCATTTATGGAAGTCTCTTATAGATTGAAGTGGTGAAGCGTTGCGTAGCGGTTCCCAGCAAATATATACGTCTACGGAGGAGACTATCACCTCATCCCCCTACCTACCGATTATGTGGTCCGCCTCCGAGACGTTCGACTGGTGACACTTAGACACGAACAAATATACGTAGTGTACTGCATCCTGCCCATGCTCGCCTATTTATCCAAGATTCTTTGCTCCGTCGACTAGTGTTGCATAATAAACGGCGGAAGTCTATAACGCCCCTCCATGGGTTCCTCGATCAACTGACCTTGCAAATTGGGGCTGGCTCATGTAATTCACTGAACAACGAAAACTCCCGAGTTCCAGATCTTAGTGATCGCGACTACCGGGAGGCATTGTGGTTATTAACACGAGGGAACCGTTTAGAGTAGAGTTAAGGGCCAACGCGCAAACCCGAAGAGAACTCACTCATAGGTGGACATAGGGTGGCTCCTGCTAAGAACGTCGCAAAGGAAGGCATTTCAAACGGCCTGTTTAGCGCCGCATCAGCCGTTTGTATGCAGGACGCCACTACAGGCGGAAGCACTCAATGCGACTAGGACTAGCAACCGTGCGGTCGTTATGCCCCCCAGTTGAATAGAGGTCAGATCTGGCAGCAGAAGAACACGGCCAATCTGAATCCAGCATAGCTTGGTGTTGCTTGCGCGGACAGTCACAGCGCGGACGGCGCAAATGTTCGGTTACCGGTGGATCAACACTGCGCTGCCTTTGTCCCCACCCTATGCCAGCCACATTACCATGTTGACGAGCCCAGCGATAGGCATATCTAGAGTCTACTTGCTTTCGTAGTTATCGTTGCCTAAGCGTCAAACACCAGTCAAGCCATCGAAAAATAATGCTGCGCTCGTTAGAAAGAACCCGTTGCTGAAGCGGTTAAGCTATGTTGCCAGGAGCACTCACCTGCTACCTAGAGCCGCTATAACGTCTGACAGTCGTTTGGAATTTTTTAGTCAATGGGTGTTGGCTCGCGGTTCCATGGGGGCCCTTTTCTTCGCGAGCAGACGTCGCGATATTCAAGCAAGACCTGATTAATACCACGTGGGAATTTTACCGGCCACCGAAACTTCAACCAATCCACTCGCGAGATGGGCGAGGAACGACCTTTCTCCGAGCACCCGTCCCAAGGAGTGGTGTGGAACTTAATCGGAATTGCTATAGTCGCACCCGCGTAAAGTTATAGATGTAACGCGTAATGGGCCGGAATCCTTTAGTTATAAAGCCTTGAACCCATGTATCGGGACCTTGGCATTTAATCTGAGTTGGACATCGGGACGCACTGGGTTCACACGATCCTAACCACTGGTTAAATGAATAGATCGTAGCTTAAATTTGTCCAACCAATATCAATTGGAGTCCTCTATAACCTACCTG
seq00023   TAAAGAGTACACAGGGAGACTGGCTGGGATTTGCATCTACATCTGACCTAATGACGCCGAATCACTCTAGCATTTATCACCAAGGCCCGTTCCTATGTACTTAGGGCAACTCTATACACCGTACTCTCATTGTTAGGCTACTATATAACTCAGCTGCAGAGGCCTTGTTTTCTGCGGCCCGGAGGGCATGTGTACTAGAAAATCTATGTAAAACACGCGAGAAGTGCAATGCTCTAGTGATACCTCGACTACGTAAGTACGACTGAATCCTTCTGGTATACGGCCGTCCGCCCCCTTACGGTGAAGAATGTTCTGACTCCCGGTCCCTCTTGCGCATACGACGGCGGGAACTACTGAATCGCCAGCGTCCAGATTTAAAACCGCCACTGAGCACGAAGTTGGTAGTTGTCTCACTGCTACCGACGAGGTTATATGACCGCAAAATGTCGACGACAGATTTATTTACCCAAACGGCAAAATCTATCGGGAATTTCCATTTCTGCGAAGTTTGACGCCTCAACGAGACTCTACTACACACTGATATGAACAGCCAGTCAACGGATAATGCTCAGCAGGTAATAGGGGATTGTACATTCGTAGCGTGCCGATGTTCAGGTCAAACTCGCACGTCAAGTCAGAAACCTGTTATTCAGTGTTTGGTTAATCTAGTTGTACGCGTGACTGATTACCGTCATCGTCCAAGGTAACGACGACGCTCGGAAGCTACCACGATGAGCGGTTAACGCCGCATTGAACGACAGGCAGTATGCCGCTCTGGGAAACTACGCCCCGAATTCAGCGTAACTATGATCAACCTCTTGTTCTCGGAAGGATTCAATTGGTGACACAATTACAGGTCTCTAGCTACCCATTTATGGAAGTCTCTTATAGATTGAAGTGGTGAAGCGTTGCGTAGCGGTTCCCAGCAAATATATACGTCTACGGAGGAGACTATCACCTCATCCCCCTACCTACCGATTATGTGGTCCGCCTCCGAGACGTTCGACTGGTGACACTTAGACACGAAAAAATATACGTAGTGTACTGCATCCTGCCCATGCTCGCCTATTTATCCAAGATTCTTTGCTCCGTCGACTAGTGTTGCATAATAAACGGCGGAAGTCTATAACGCCCCTCCATGGGTTCCTCGATCAACTGACCTTGCAAATTGGGGCTGGCTCATGTAATTCACTGAACAACGAAAACTCCCGAGTTCCAGATCTTAGTGATCGCGACTACCGGGAGGCATTGTGGTTATTAACACGAGGGAACCGTTTAGAGTAGAGTTAAGGGCCAACGCGCAAACCCGAAGAGAACTCACTCATAGGTGGACATAGGGTGGCTCCTGCTAAGAACGTCGCAAAGGAAGGCATTTCAAACGGCCTGTTTAGCGCCGCATCAGGCGTTTGTATGCAGGACGCCACTACAGGCGGAAGCACTCAATGCGACTAGGACTAGCAACCGTGCGGTCGTTATGCCCCCCAGTTGAATAGAGGTCAGATCTGGCAGCAGAAGAACACGGCCAATCTGAATCCAGCATAGCTTGGTGTTGCTTGCGCGGACAGTCACAGCGCGGACGGCGCAAATGTTCGGTTACCGGTGGATCAACACTGCGCTGCCTTTGTCCCCACCCTATGCCAGCCACATTACCATGTTGACGAGCCCAGCGATAGGCATATCTAGAGTCTACTTGCTTTCGTAGTTATCGTTGCCTAAGCGTCAAACACCAGTCAAGCCATCGAAAAATAATGCTGCGCTCGTTAGAAAGAACCCGTTGCTGAAGCGGTTAAGCTATGTTGCCAGGAGCACTCACCTGCTACCTAGAGCCGCTATAACGTCTGACAGTCGTTTGGAATTTTTTAGTCAATGGGTGTTGGCTCGCGGTTCCATGGGGGCCCTTTTCTTCGCGAGCAGACGTCGCGATATTCAAGCAAGACCTGATTAATACCACGTGGGAATTTTACCGGCCACCGAAACTTCAACCAATCCACTCGCGAGATGGGCGAGGAACGACCTTTCTCCGAGCACCCGTCCCAAGGAGTGGTGTGGAACTTAATCGGAATTGCTATAGTCGCACCCGCGTAAAGTTATAGATGTAACGCGTAATGGGCCGGAATCCTTTAGTTATAAAGCCTTGAACCCATGTATCGGGACCTTGGCATTTAATCTGAGTTGGACATCGGGACGCACTGGGTTCACACGATCCTAACCACTGGTTAAATGAATAGATCGTAGCTTAAATTTGTCCAACCAATATCAATTGGAGTCCTCTATAACCTACCTG
seq00024   TAAAGAGTACACAGGGAGACTGGCTGGGATTTGCATCTACATCTGACCTAATGACGCCGAATCACTCTAGCATTTATCACCAAGGCCCGTTCCTATGTACTTAGGGCAACTCTATACACCGTACTCTCATTGTTAGGCTACTATATAACTCAGCTGCAGAGGCCTTGTTTTCTGCGGCCCGGAGGGCATGTGTACTAGAAAATCTATGTAAAACACGCGAGAAGTGCAATGCTCTAGTGATACCTCGACTACGTAAGTACGACTGAATCCTTCTGGTATACGGCCGTCCGCCCCCTTACGGTGAAGAATGTTCTGACTCCCGGTCCCTCTTGCGCATACGACGGCGGGAACTACTGAATCGCCAGCGTCCAGATTTAAAACCGCCACTGAGCACGAAGTTGGTAGTTGTCTCACTGCTACCGACGAGGTTATATGACCGCAAAATGTCGACGACAGATTTATTTACCCAAACGGCAAAATCTATCGGGAATTTCCATTTCTGCGAAGTTTGACGCCTCAACGAGACTCTACTACACACTGATATGAACAGCCAGTCAACGGATAATGCTCAGCAGGTAATAGGGGATTGTACATTCGTAGCGTGCCGATGTTCAGGTCAAACTCGCACGTCAAGTCAGAAACCTGTTATTCAGTGTTTGGTTAATCTAGTTGTACGCGTGACTGATTACCGTCATCGTCCAAGGTAACGACGACGCTCGGAAGCTACCACGATGAGCGGTTAACGCCGCATTGAACGACAGGCAGTATGCCGCTCTGGGAAACTACGCCCCGAATTCAGCGTAACTATGATCAACCTCTTGTTCTCGGAAGGATTCAATTGGTGACACAATTACAGGTCTCTAGCTACCCATTTATGGAAGTCTCTTATAGATTGAAGTGGTGAAGCGTTGCGTAGCGGTTCCCAGCAAATATATACGTCTACGGAGGAGACTATCACCTCATCCCCCTACCTACCGATTATGTGGTCCGCCTCCGAGACGTTCGACTGGTGACACTTAGACACGAACAAATATACGTAGTGTACTGCATCCTGCCCATGCTCGCCTATTTATCCAAGATTCTTTGCTCCGTCGACTAGTGTTGCATAATAAACGGCGGAAGTCTATAACGCCCCTCCATGGGTTCCTCGATCAACTGACCTTGCAAATTGGGGCTGGCTCATGTAATTCACTGAACAACGAAAACTCCCGAGTTCCAGATCTTAGTGATCGCGACTACCGGGAGGCATTGTGGTTATTAACACGAGGGAACCGTTTAGAGTAGAGTTAAGGGCCAACGCGCAAACCCGAAGAGAACTCACTCATAGGTGGACATAGGGTGGCTCCTGCTAAGAACGTCGCAAAGGAAGGCATTTCAAACGGCCTGTTTAGCGCCGCATCAGGCGTTTGTATGCAGGACGCCACTACAGGCGGAAGCACTCAATGCGACTAGGACTAGCAACCGTGCGGTCGTTATGCCCCCCAGTTGAATAGAGGTCAGATCTGGCAGCAGAAGAACACGGCCAATCTGAATCCAGCATAGCTTGGTGTTGCTTGCGCGGACAGTCACAGCGCGGACGGCGCAAATGTTCGGTTACCGGTGGATCAACACTGCGCTGCCTTTGTCCCCACCCTATGCCAGCCACATTACCATGTTGACGAGCCCAGCGATAGGCATATCTAGAGTCTACTTGCTTTCGTAGTTATCGTTGCCTAAGCGTCAAACACCAGTCAAGCCATCGAAAAATAATGCTGCGCTCGTTAGAAAGAACCCGTTGCTGAAGCGGTTAAGCTATGTTGCCAGGAGCACTCACCTGCTACCTAGAGCCGCTATAACGTCTGACAGTCGTTTGGAATTTTTTAGTCAATGGGTGTTGGCTCGCGGTTCCATGGGGGCCCTTTTCTTCGCGAGCAGACGTCGCGATATTCAAGCAAGACCTGATTAATACCACGTGGGAATTTTACCGGCCACCGAAACTTCAACCAATCCACTCGCGAGATGGGCGAGGAACGACCTTTCTCCGAGCACCCGTCCCAAGGAGTGGTGTGGAACTTAATCGGAATTGCTATAGTCGCACCCGCGTAAAGTTATAGATGTAACGCGTAATGGGCCGGAATCCTTTAGTTATAAAGCCTTGAACCCATGTATCGGGACCTTGGCATTTAATCTGAGTTGGACATCGGGACGCACTGGGTTCACACGATCCTAACCACTGGTTAAATGAATAGATCGTAGCTTAAATTTGTCCAACCAATATCAATTGGAGTCCTCTATAACCTACCTG
seq00025   TAAAGAGTACACAGGGAGACTGGCTGGGATTTGCATCTACATCTGACCTAATGACGCCGAATCACTCTAGCATTTATCACCAAGGCCCGTTCCTATGTACTTAGGGCAACTCTATACACCGTACTCTCATTGTTAGGCTACTATATAACTCAGCTGCAGAGGCCTTGTTTTCTGCGGCCCGGAGGGCATGTGTACTAGAAAATCTATGTAAAACACGCGAGAAGTGCAATGCTCTAGTGATACCTCGACTACGTAAGTACGACTGAATCCTTCTGGTATACGGCCGTCCGCCCCCTTACGGTGAAGAATGTTCTGACTCCCGGTCCCTCTTGCGCATACGACGGCGGGAACTACTGAATCGCCAGCGTCCAGATTTAAAACCGCCACTGAGCACGAAGTTGGTAGTTGTCTCACTGCTACCGACGAGGTTATATGACCGCAAAATGTCGACGACAGATTTATTTACCCAAACGGCAAAATCTATCGGGAATTTCCATTTCTGCGAAGTTTGACGCCTCAACGAGACTCTACTACACACTGATATGAACAGCCAGTCAACGGATAATGCTCAGCAGGTAATAGGGGATTGTACATTCGTAGCGTGCCGATGTTCAGGTCAAACTCGCACGTCAAGTCAGAAACCTGTTATTCAGTGTTTGGTTAATCTAGTTGTACGCGTGACTGATTACCGTCATCGTCCAAGGTAACGACGACGCTCGGAAGCTACCACGATGAGCGGTTAACGCCGCATTGAACGACAGGCAGTATGCCGCTCTGGGAAACTACGCCCCGAATTCAGCGTAACTATGATCAACCTCTTGTTCTCGGAAGGATTCAATTGGTGACACAATTACAGGTCTCTAGCTACCCATTTATGGAAGTCTCTTATAGATTGAAGTGGTGAAGCGTTGCGTAGCGGTTCCCAGCAAATATATACGTCTACGGAGGAGACTATCACCTCATCCCCCTACCTACCGATTATGTGGTCCGCCTCCGAGACGTTCGACTGGTGACACTTAGACACGAAAAAATATACGTAGTGTACTGCATCCTGCCCATGCTCGCCTATTTATCCAAGATTCTTTGCTCCGTCGACTAGTGTTGCATAATAAACGGCGGAAGTCTATAACGCCCCTCCATGGGTTCCTCGATCAACTGACCTTGCAAATTGGGGCTGGCTCATGTAATTCACTGAACAACGAAAACTCCCGAGTTCCAGATCTTAGTGATCGCGACTACCGGGAGGCATTGTGGTTATTAACACGAGGGAACCGTTTAGAGTAGAGTTAAGGGCCAACGCGCAAACCCGAAGAGAACTCACTCATAGGTGGACATAGGGTGGCTCCTGCTAAGAACGTCGCAAAGGAAGGCATTTCAAACGGCCTGTTTAGCGCCGCATCAGGCGTTTGTATGCAGGACGCCACTACAGGCGGAAGCACTCAATGCGACTAGGACTAGCAACCGTGCGGTCGTTATGCCCCCCAGTTGAATAGAGGTCAGATCTGGCAGCAGAAGAACACGGCCAATCTGAATCCAGCATAGCTTGGTGTTGCTTGCGCGGACAGTCACAGCGCGGACGGCGCAAATGTTCGGTTACCGGTGGATCAACACTGCGCTGCCTTTGTCCCCACCCTATGCCAGCCACATTACCATGTTGACGAGCCCAGCGATAGGCATATCTAGAGTCTACTTGCTTTCGTAGTTATCGTTGCCTAAGCGTCAAACACCAGTCAAGCCATCGAAAAATAATGCTGCGCTCGTTAGAAAGAACCCGTTGCTGAAGCGGTTAAGCTATGTTGCCAGGAGCACTCACCTGCTACCTAGAGCCGCTATAACGTCTGACAGTCGTTTGGAATTTTTTAGTCAATGGGTGTTGGCTCGCGGTTCCATGGGGGCCCTTTTCTTCGCGAGCAGACGTCGCGATATTCAAGCAAGACCTGATTAATACCACGTGGGAATTTTACCGGCCACCGAAACTTCAACCAATCCACTCGCGAGATGGGCGAGGAACGACCTTTCTCCGAGCACCCGTCCCAAGGAGTGGTGTGGAACTTAATCGGAATTGCTATAGTCGCACCCGCGTAAAGTTATAGATGTAACGCGTAATGGGCCGGAATCCTTTAGTTATAAAGCCTTGAACCCATGTATCGGGACCTTGGCATTTAATCTGAGTTGGACATCGGGACGCACTGGGTTCACACGATCCTAACCACTGGTTAAATGAATAGATCGTAGCTTAAATTTGTCCAACCAATATCAATTGGAGTCCTCTATAACCTACCTG
seq00026   TAAAGAGTACACAGGGAGACTGGCTGGGATTTGCATCTACATCTGACCTAATGACGCCGAATCACTCTAGCATTTATCACCAAGGCCCGTTCCTATGTACTTAGGGCAACTCTATACACCGTACTCTCATTGTTAGGCTACTATATAACTCAGCTGCAGAGGCCTTGTTTTCTGCGGCCCGGAGGGCATGTGTACTAGAAAATCTATGTAAAACACGCGAGAAGTGCAATGCTCTAGTGATACCTCGACTACGTAAGTACGACTGAATCCTTCTGGTATACGGCCGTCCGCCCCCTTACGGTGAAGAATGTTCTGACTCCCGGTCCCTCTTGCGCATACGACGGCGGGAACTACTGAATCGCCAGCGTCCAGATTTAAAACCGCCACTGAGCACGAAGTTGGTAGTTGTCTCACTGCTACCGACGAGGTTATATGACCGCAAAATGTCGACGACAGATTTATTTACCCAAACGGCAAAATCTATCGGGAATTTCCATTTCTGCGAAGTTTGACGCCTCAACGAGACTCTACTACACACTGATATGAACAGCCAGTCAACGGATAATGCTCAGCAGGTAATAGGGGATTGTACATTCGTAGCGTGCCGATGTTCAGGTCAAACTCGCACGTCAAGTCAGAAACCTGTTATTCAGTGTTTGGTTAATCTAGTTGTACGCGTGACTGATTACCGTCATCGTCCAAGGTAACGACGACGCTCGGAAGCTACCACGATGAGCGGTTAACGCCGCATTGAACGACAGGCAGTATGCCGCTCTGGGAAACTACGCCCCGAATTCAGCGTAACTATGATCAACCTCTTGTTCTCGGAAGGATTCAATTGGTGACACAATTACAGGTCTCTAGCTACCCATTTATGGAAGTCTCTTATAGATTGAAGTGGTGAAGCGTTGCGTAGCGGTTCCCAGCAAATATATACGTCTACGGAGGAGACTATCACCTCATCCCCCTACCTACCGATTATGTGGTCCGCCTCCGAGACGTTCGACTGGTGACACTTAGACACGAAAAAATATACGTAGTGTACTGCATCCTGCCCATGCTCGCCTTTTTATCCAAGATTCTTTGCTCCGTCGACTAGTGTTGCATAATAAACGGCGGAAGTCTATAACGCCCCTCCATGGGTTCCTCGATCAACTGACCTTGCAAATTGGGGCTGGCTCATGTAATTCACTGAACAACGAAAACTCCCGAGTTCCAGATCTTAGTGATCGCGACTACCGGGAGGCATTGTGGGTATTAACACGAGGGAACCGTTTAGAGTAGAGTTAAGGGCCAACGCGCAAACCCGAAGAGAACTCACTCATAGGTGGACATAGGGTGGCTCCTGCTAAGAACGTCGCAAAGGAAGGCATTTCAAACGGCCTGTTTAGCGCCGCATCAGGCGTTTGTATGCAGGACGCCACTACAGGCGGAAGCACTCAATGCGACTAGGACTAGCAACCGTGCGGTCGTTATGCCCCCCAGTTGAATAGAGGTCAGATCTGGCAGCAGAAGAACACGGCCAATCTGAATCCAGCATAGCTTGGTGTTGCTTGCGCGGACAGTCACAGCGCGGACGGCGCAAATGTTCGGTTACCGGTGGATCAACACTGCGCTGCCTTTGTCCCCACCCTATGCCAGCCACATTACCATGTTGACGAGCCCAGCGATAGGCATATCTAGAGTCTACTTGCTTTCGTAGTTATCGTTGCCTAAGCGTCAAACACCAGTCAAGCCATCGAAAAATAATGCTGCGCTCGTTAGAAAGAACCCGTTGCTGAAGCGGTTAAGCTATGTTGCCAGGAGCACTCACCTGCTACCTAGAGCCGCTATAACGTCTGACAGTCGTTTGGAATTTTTTAGTCAATGGGTGTTGGCTCGCGGTTCCATGGGGGCCCTTTTCTTCGCGAGCAGACGTCGCGATATTCAAGCAAGACCTGATTAATACCACGTGGGAATTTTACCGGCCACCGAAACTTCAACCAATCCACTCGCGAGATGGGCGAGGAACGACCTTTCTCCGAGCACCCGTCCCAAGGAGTGGTGTGGAACTTAATCGGAATTGCTATAGTCGCACCCGCGTAAAGTTATAGATGTAACGCGTAATGGGCCGGAATCCTTTAGTTATAAAGCCTTGAACCCATGTATCGGGACCTTGGCATTTAATCTGAGTTGGACATCGGGACGCACTGGGTTCACACGATCCTAACCACTGGTTAAATGAATAGATCGTAGCTTAAATTTGTCCAACCAATATCAATTGGAGTCCTCTATAACCTACCTG
seq00027   TAAAGAGTACACAGGGAGACTGGCTGGGATTTGCATCTACATCTGACCTAATGACGCCGAATCACTCTAGCATTTATCACCAAGGCCCGTTCCTATGTACTTAGGGCAACTCTATACACCGTACTCTCATTGTTAGGCTACTATATAACTCAGCTGCAGAGGCCTTGTTTTCTGCGGCCCGGAGGGCATGTGTACTAGAAAATCTATGTAAAACACGCGAGAAGTGCAATGCTCTAGTGATACCTCGACTACGTAAGTACGACTGAATCCTTCTGGTATACGGCCGTCCGCCCCCTTACGGTGAAGAATGTTCTGACTCCCGGTCCCTCTTGCGCATACGACGGCGGGAACTACTGAATCGCCAGCGTCCAGATTTAAAACCGCCACTGAGCACGAAGTTGGTAGTTGTCTCACTGCTACCGACGAGGTTATATGACCGCAAAATGTCGACGACAGATTTATTTACCCAAACGGCAAAATCTATCGGGAATTTCCATTTCTGCGAAGTTTGACGCCTCAACGAGACTCTACTACACACTGATATGAACAGCCAGTCAACGGATAATGCTCAGCAGGTAATAGGGGATTGTACATTCGTAGCGTGCCGATGTTCAGGTCAAACTCGCACGTCAAGTCAGAAACCTGTTATTCAGTGTTTGGTTAATCTAGTTGTACGCGTGACTGATTACCGTCATCGTCCAAGGTAACGACGACGCTCGGAAGCTACCACGATGAGCGGTTAACGCCGCATTGAACGACAGGCAGTATGCCGCTCTGGGAAACTACGCCCCGAATTCAGCGTAACTATGATCAACCTCTTGTTCTCGGAAGGATTCAATTGGTGACACAATTACAGGTCTCTAGCTACCCATTTATGGAAGTCTCTTATAGATTGAAGTGGTGAAGCGTTGCGTAGCGGTTCCCAGCAAATATATACGTCTACGGAGGAGACTATCACCTCATCCCCCTACCTACCGATTATGTGGTCCGCCTCCGAGACGTTCGACTGGTGACACTTAGACACGAAAAAATATACGTAGTGTACTGCATCCTGCCCATGCTCGCCTATTTATCCAAGATTCTTTGCTCCGTCGACTAGTGTTGCATAATAAACGGCGGAAGTCTATAACGCCCCTCCATGGGTTCCTCGATCAACTGACCTTGCAAATTGGGGCTGGCTCATGTAATTCACTGAACAACGAAAACTCCCGAGTTCCAGATCTTAGTGATCGCGACTACCGGGAGGCATTGTGGTTATTAACACGAGGGAACCGTTTAGAGTAGAGTTAAGGGCCAACGCGCAAACCCGAAGAGAACTCACTCATAGGTGGACATAGGGTGGCTCCTGCTAAGAACGTCGCAAAGGAAGGCATTTCAAACGGCCTGTTTAGCGCCGCATCAGGCGTTTGTATGCAGGACGCCACTACAGGCGGAAGCACTCAATGCGACTAGGACTAGCAACCGTGCGGTCGTTATGCCCCCCAGTTGAATAGAGGTCAGATCTGGCAGCAGAAGAACACGGCCAATCTGAATCCAGCATAGCTTGGTGTTGCTTGCGCGGACAGTCACAGCGCGGACGGCGCAAATGTTCGGTTACCGGTGGATCAACACTGCGCTGCCTTTGTCCCCACCCTATGCCAGCCACATTACCATGTTGACGAGCCCAGCGATAGGCATATCTAGAGTCTACTTGCTTTCGTAGTTATCGTTGCCTAAGCGTCAAACACCAGTCAAGCCATCGAAAAATAATGCTGCGCTCGTTAGAAAGAACCCGTTGCTGAAGCGGTTAAGCTATGTTGCCAGGAGCACTCACCTGCTACCTAGAGCCGCTATAACGTCTGACAGTCGTTTGGAATTTTTTAGTCAATGGGTGTTGGCTCGCGGTTCCATGGGGGCCCTTTTCTTCGCGAGCAGACGTCGCGATATTCAAGCAAGACCTGATTAATACCACGTGGGAATTTTACCGGCCACCGAAACTTCAACCAATCCACTCGCGAGATGGGCGAGGAACGACCTTTCTCCGAGCACCCGTCCCAAGGAGTGGTGTGGAACTTAATCGGAATTGCTATAGTCGCACCCGCGTAAAGTTATAGATGTAACGCGTAATGGGCCGGAATCCTTTAGTTATAAAGCCTTGAACCCATGTATCGGGACCTTGGCATTTAATCTGAGTTGGACATCGGGACGCACTGGGTTCACACGATCCTAACCACTGGTTAAATGAATAGATCGTAGCTTAAATTTGTCCAACCAATATCAATTGGAGTCCTCTATAACCTACCTG
seq00028   TAAAGAGTACACAGGGAGACTGGCTGGGATTTGCATCTACATCTGACCTAATGACGCCGAATCACTCTAGCATTTATCACCAAGGCCCGTTCCTATGTACTTAGGGCAACTCTATACACCGTACTCTCATTGTTAGGCTACTATATAACTCAGCTGCAGAGGCCTTGTTTTCTGCGGCCCGGAGGGCATGTGTACTAGAAAATCTATGTAAAACACGCGAGAAGTGCAATGCTCTAGTGATACCTCGACTACGTAAGTACGACTGAATCCTTCTGGTATACGGCCGTCCGCCCCCTTACGGTGAAGAATGTTCTGACTCCCGGTCCCTCTTGCGCATACGACGGCGGGAACTACTGAATCGCCAGCGTCCAGATTTAAAACCGCCACTGAGCACGAAGTTGGTAGTTGTCTCACTGCTACCGACGAGGTTATATGACCGCAAAATGTCGACGACAGATTTATTTACCCAAACGGCAAAATCTATCGGGAATTTCCATTTCTGCGAAGTTTGACGCCTCAACGAGACTCTACTACACACTGATATGAACAGCCAGTCAACGGATAATGCTCAGCAGGTAATAGGGGATTGTACATTCGTAGCGTGCCGATGTTCAGGTCAAACTCGCACGTCAAGTCAGAAACCTGTTATTCAGTGTTTGGTTAATCTAGTTGTACGCGTGACTGATTACCGTCATCGTCCAAGGTAACGACGACGCTCGGAAGCTACCACGATGAGCGGTTAACGCCGCATTGAACGACAGGCAGTATGCCGCTCTGGGAAACTACGCCCCGAATTCAGCGTAACTATGATCAACCTCTTGTTCTCGGAAGGATTCAATTGGTGACACAATTACAGGTCTCTAGCTACCCATTTATGGAAGTCTCTTATAGATTGAAGTGGTGAAGCGTTGCGTAGCGGTTCCCAGCAAATATATACGTCTACGGAGGAGACTATCACCTCATCCCCCTACCTACCGATTATGTGGTCCGCCTCCGAGACGTTCGACTGGTGACACTTAGACACGAAAAAATATACGTAGTGTACTGCATCCTGCCCATGCTCGCCTATTTATCCAAGATTCTTTGCTCCGTCGACTAGTGTTGCATAATAAACGGCGGAAGTCTATAACGCCCCTCCATGGGTTCCTCGATCAACTGACCTTGCAAATTGGGGCTGGCTCATGTAATTCACTGAACAACGAAAACTCCCGAGTTCCAGATCTTAGTGATCGCGACTACCGGGAGGCATTGTGGTTATTAACACGAGGGAACCGTTTAGAGTAGAGTTAAGGGCCAACGCGCAAACCCGAAGAGAACTCACTCATAGGTGGACATAGGGTGGCTCCTGCTAAGAACGTCGCAAAGGAAGGCATTTCAAACGGCCTGTTTAGCGCCGCATCAGGCGTTTGTATGCAGGACGCCACTACAGGCGGAAGCACTCAATGCGACTAGGACTAGCAACCGTGCGGTCGTTATGCCCCCCAGTTGAATAGAGGTCAGATCTGGCAGCAGAAGAACACGGCCAATCTGAATCCAGCATAGCTTGGTGTTGCTTGCGCGGACAGTCACAGCGCGGACGGCGCAAATGTTCGGTTACCGGTGGATCAACACTGCGCTGCCTTTGTCCCCACCCTATGCCAGCCACATTACCATGTTGACGAGCCCAGCGATAGGCATATCTAGAGTCTACTTGCTTTCGTAGTTATCGTTGCCTAAGCGTCAAACACCAGTCAAGCCATCGAAAAATAATGCTGCGCTCGTTAGAAAGAACCCGTTGCTGAAGCGGTTAAGCTATGTTGCCAGGAGCACTCACCTGCTACCTAGAGCCGCTATAACGTCTGACAGTCGTTTGGAATTTTTTAGTCAATGGGTGTTGGCTCGCGGTTCCATGGGGGCCCTTTTCTTCGCGAGCAGACGTCGCGATATTCAAGCAAGACCTGATTAATACCACGTGGGAATTTTACCGGCCACCGAAACTTCAACCAATCCACTCGCGAGATGGGCGAGGAACGACCTTTCTCCGAGCACCCGTCCCAAGGAGTGGTGTGGAACTTAATCGGAATTGCTATAGTCGCACCCGCGTAAAGTTATAGATGTAACGCGTAATGGGCCGGAATCCTTTAGTTATAAAGCCTTGAACCCATGTATCGGGACCTTGGCATTTAATCTGAGTTGGACATCGGGACGCACTGGGTTCACACGATCCTAACCACTGGTTAAATGAATAGATCGTAGCTTAAATTTGTCCAACCAATATCAATTGGAGTCCTCTATAACCTACCTG
seq00029   TAAAGAGTACACAGGGAGACTGGCTGGGATTTGCATCTACATCTGACCTAATGACGCCGAATCACTCTAGCATTTATCACCAAGGCCCGTTCCTATGTACTTAGGGCAACTCTATACACCGTACTCTCATTGTTAGGCTACTATATAACTCAGCTGCAGAGGCCTTGTTTTCTGCGGCCCGGAGGGCATGTGTACTAGAAAATCTATGTAAAACACGCGAGAAGTGCAATGCTCTAGTGATACCTCGACTACGTAAGTACGACTGAATCCTTCTGGTATACGGCCGTCCGCCCCCTTACGGTGAAGAATGTTCTGACTCCCGGTCCCTCTTGCGCATACGACGGCGGGAACTACTGAATCGCCAGCGTCCAGATTTAAAACCGCCACTGAGCACGAAGTTGGTAGTTGTCTCACTGCTACCGACGAGGTTATATGACCGCAAAATGTCGACGACAGATTTATGTACCCAAACGGCAAAATCTATCGGGAATTTCCATTTCTGCGAAGTTTGACGCCTCAACGAGACTCTACTACACACTGATATGAACAGCCAGTCAACGGATAATGCTCAGCAGGTAATAGGGGATTGTACATTCGTAGCGTGCCGATGTTCAGGTCAAACTCGCACGTCAAGTCAGAAACCTGTTATTCAGTGTTTGGTTAATCTAGTTGTACGCGTGACTGATTACCGTCATCGTCCAAGGTAACGACGACGCTCGGAAGCTACCACGATGAGCGGTTAACGCCGCATTGAACGACAGGCAGTATGCCGCTCTGGGAAACTACGCCCCGAATTCAGCGTAACTATGATCAACCTCTTGTTCTCGGAAGGATTCAATTGGTGACACAATTACAGGTCTCTAGCTACCCATTCATGGAAGTCTCTTATAGATTGAAGTGGTGAAGCGTTGCGTAGCGGTTCCCAGCAAATATATACGTCTACGGAGGAGACTATCACCTCATCCCCCTACCTACCGATTATGTGGTCCGCCTCCGAGACGTTCGACTGGTGACACTTAGACACGAACAAATATACGTAGTGTACTGCATCCTGCCCATGCTCGCCTATTTATCCAAGATTCTTTGCTCCGTCGACTAGTGTTGCATAATAAACGGCGGAAGTCTATAACGCCCCTCCATGGGTTCCTCGATCAACTGACCTTGCAAATTGGGGCTGGCTCATGTAATTCACTGAACAACGAAAACTCCCGAGTTCCAGATCTTAGTGATCGCGACTACCGGGAGGCATTGTGGTTATTAACACGAGGGAACCGTTTAGAGTAGAGTTAAGGGCCAACGCGCAAACCCGAAGAGAACTCACTCATAGGTGGACATAGGGTGGCTCCTGCTAAGAACGTCGCAAAGGAAGGCATTTCAAACGGCCTGTTTAGCGCCGCATCAGGCGTTTGTATGCAGGACGCCACTACAGGCGGAAGCACTCAATGCGACTAGGACTAGCAACCGTGCGGTCGTTATGCCCCCCAGTTGAATAGAGGTCAGATCTGGCAGCAGAAGAACACGGCCAATCTGAATCCAGCATAGCTTGGTGTTGCTTGCGCGGACAGTCACAGCGCGGACGGCGCAAATGTTCGGTTACCGGTGGATCAACACTGCGCTGCCTTTGTCCCCACCCTATGCCAGCCACATTACCATGTTGACGAGCCCAGCGATAGGCATATCTAGAGTCTACTTGCTTTCGTAGTTATCGTTGCCTAAGCGTCAAACACCAGTCAAGCCATCGAAAAATAATGCTGCGCTCGTTAGAAAGAACCCGTTGCTGAAGCGGTTAAGCTATGTTGCCAGGAGCACTCACCTGCTACCTAGAGCCGCTATAACGTCTGACAGTCGTTTGGAATTTTTTAGTCAATGGGTGTTGGCTCGCGGTTCCATGGGGGCCCTTTTCTTCGCGAGCAGACGTCGCGATATTCAAGCAAGACCTGATTAATACCACGTGGGAATTTTACCGGCCACCGAAACTTCAACCAATCCACTCGCGAGATGGGCGAGGAACGACCTTTCTCCGAGCACCCGTCCCAAGGAGTGGTGTGGAACTTAATCGGAATTGCTATAGTCGCACCCGCGTAAAGTTATAGATGTAACGCGTAATGGGCCGGAATCCTTTAGTTATAAAGCCTTGAACCCATGTATCGGGACCTTGGCATTTAATCTGAGTTGGACATCGGGACGCACTGGGTTCACACGATCCTAACCACTGGTTAAATGAATAGATCGTAGCTTAAATTTGTCCAACCAATATCAATTGGAGTCCTCTATAACCTACCTG
seq00030   TAAAGAGTACACAGGGAGACTGGCTGGGATTTGCATCTACATCTGACCTAATGACGCCGAATCACTCTAGCATTTATCACCAAGGCCCGTTCCTATGTACTTAGGGCAACTCTATACACCGTACTCTCATTGTTAGGCTACTATATAACTCAGCTGCAGAGGCCTTGTTTTCTGCGGCCCGGAGGGCATGTGTACTAGAAAATCTATGTAAAACACGCGAGAAGTGCAATGCTCTAGTGATACCTCGACTACGTAAGTACGACTGAATCCTTCTGGTATACGGCCGTCCGCCCCCTTACGGTGAAGAATGTTCTGACTCCCGGTCCCTCTTGCGCATACGACGGCGGGAACTACTGAATCGCCAGCGTCCAGATTTAAAACCGCCACTGAGCACGAAGTTGGTAGTTGTCTCACTGCTACCGACGAGGTTATATGACCGCAAAATGTCGACGACAGATTTATTTACCCAAACGGCAAAATCTATCGGGAATTTCCATTTCTGCGAAGTTTGACGCCTCAACGAGACTCTACTACACACTGATATGAACAGCCAGTCAACGGATAATGCTCAGCAGGTAATAGGGGATTGTACATTCGTAGCGTGCCGATGTTCAGGTCAAACTCGCACGTCAAGTCAGAAACCTGTTATTCAGTGTTTGGTTAATCTAGTTGTACGCGTGACTGATTACCGTCATCGTCCAAGGTAACGACGACGCTCGGAAGCTACCACGATGAGCGGTTAACGCCGCATTGAACGACAGGCAGTATGCCGCTCTGGGAAACTACGCCCCGAATTCAGCGTAACTATGATCAACCTCTTGTTCTCGGAAGGATTCAATTGGTGACACAATTACAGGTCTCTAGCTACCCATTTATGGAAGTCTCTTATAGATTGAAGTGGTGAAGCGTTGCGTAGCGGTTCCCAGCAAATATATACGTCTACGGAGGAGACTATCACCTCATCCCCCTACCTACCGATTATGTGGTCCGCCTCCGAGACGTTCGACTGGTGACACTTAGACACGAAAAAATATACGTAGTGTACTGCATCCTGCCCATGCTCGCCTTTTTATCCAAGATTCTTTGCTCCGTCGACTAGTGTTGCATAATAAACGGCGGAAGTCTATAACGCCCCTCCATGGGTTCCTCGATCAACTGACCTTGCAAATTGGGGCTGGCTCATGTAATTCACTGAACAACGAAAACTCCCGAGTTCCAGATCTTAGTGATCGCGACTACCGGGAGGCATTGTGGGTATTAACACGAGGGAACCGTTTAGAGTAGAGTTAAGGGCCAACGCGCAAACCCGAAGAGAACTCACTCATAGGTGGACATAGGGTGGCTCCTGCTAAGAACGTCGCAAAGGAAGGCATTTCAAACGGCCTGTTTAGCGCCGCATCAGGCGTTTGTATGCAGGACGCCACTACAGGCGGAAGCACTCAATGCGACTAGGACTAGCAACCGTGCGGTCGTTATGCCCCCCAGTTGAATAGAGGTCAGATCTGGCAGCAGAAGAACACGGCCAATCTGAATCCAGCATAGCTTGGTGTTGCTTGCGCGGACAGTCACAGCGCGGACGGCGCAAATGTTCGGTTACCGGTGGATCAACACTGCGCTGCCTTTGTCCCCACCCTATGCCAGCCACATTACCATGTTGACGAGCCCAGCGATAGGCATATCTAGAGTCTACTTGCTTTCGTAGTTATCGTTGCCTAAGCGTCAAACACCAGTCAAGCCATCGAAAAATAATGCTGCGCTCGTTAGAAAGAACCCGTTGCTGAAGCGGTTAAGCTATGTTGCCAGGAGCACTCACCTGCTACCTAGAGCCGCTATAACGTCTGACAGTCGTTTGGAATTTTTTAGTCAATGGGTGTTGGCTCGCGGTTCCATGGGGGCCCTTTTCTTCGCGAGCAGACGTCGCGATATTCAAGCAAGACCTGATTAATACCACGTGGGAATTTTACCGGCCACCGAAACTTCAACCAATCCACTCGCGAGATGGGCGAGGAACGACCTTTCTCCGAGCACCCGTCCCAAGGAGTGGTGTGGAACTTAATCGGAATTGCTATAGTCGCACCCGCGTAAAGTTATAGATGTAACGCGTAATGGGCCGGAATCCTTTAGTTATAAAGCCTTGAACCCATGTATCGGGACCTTGGCATTTAATCTGAGTTGGACATCGGGACGCACTGGGTTCACACGATCCTAACCACTGGTTAAATGAATAGATCGTAGCTTAAATTTGTCCAACCAATATCAATTGGAGTCCTCTATAACCTACCTG
seq00031   TAAAGAGTACACAGGGAGACTGGCTGGGATTTGCATCTACATCTGACCTAATGACGCCGAATCACTCTAGCATTTATCACCAAGGCCCGTTCCTATGTACTTAGGGCAACTCTATACACCGTACTCTCATTGTTAGGCTACTATATAACTCAGCTGCAGAGGCCTTGTTTTCTGCGGCCCGGAGGGCATGTGTACTAGAAAATCTATGTAAAACACGCGAGAAGTGCAATGCTCTAGTGATACCTCGACTACGTAAGTACGACTGAATCCTTCTGGTATACGGCCGTCCGCCCCCTTACGGTGAAGAATGTTCTGACTCCCGGTCCCTCTTGCGCATACGACGGCGGGAACTACTGAATCGCCAGCGTCCAGATTTAAAACCGCCACTGAGCACGAAGTTGGTAGTTGTCTCACTGCTACCGACGAGGTTATATGACCGCAAAATGTCGACGACAGATTTATTTACCCAAACGGCAAAATCTATCGGGAATTTCCATTTCTGCGAAGTTTGACGCCTCAACGAGACTCTACTACACACTGATATGAACAGCCAGTCAACGGATAATGCTCAGCAGGTAATAGGGGATTGTACATTCGTAGCGTGCCGATGTTCAGGTCAAACTCGCACGTCAAGTCAGAAACCTGTTATTCAGTGTTTGGTTAATCTAGTTGTACGCGTGACTGATTACCGTCATCGTCCAAGGTAACGACGACGCTCGGAAGCTACCACGATGAGCGGTTAACGCCGCATTGAACGACAGGCAGTATGCCGCTCTGGGAAACTACGCCCCGAATTCAGCGTAACTATGATCAACCTCTTGTTCTCGGAAGGATTCAATTGGTGACACAATTACAGGTCTCTAGCTACCCATTTATGGAAGTCTCTTATAGATTGAAGTGGTGAAGCGTTGCGTAGCGGTTCCCAGCAAATATATACGTCTACGGAGGAGACTATCACCTCATCCCCCTACCTACCGATTATGTGGTCCGCCTCCGAGACGTTCGACTGGTGACACTTAGACACGAAAAAATATACGTAGTGTACTGCATCCTGCCCATGCTCGCCTATTTATCCAAGATTCTTTGCTCCGTCGACTAGTGTTGCATAATAAACGGCGGAAGTCTATAACGCCCCTCCATGGGTTCCTCGATCAACTGACCTTGCAAATTGGGGCTGGCTCATGTAATTCACTGAACAACGAAAACTCCCGAGTTCCAGATCTTAGTGATCGCGACTACCGGGAGGCATTGTGGTTATTAACACGAGGGAACCGTTTAGAGTAGAGTTAAGGGCCAACGCGCAAACCCGAAGAGAACTCACTCATAGGTGGACATAGGGTGGCTCCTGCTAAGAACGTCGCAAAGGAAGGCATTTCAAACGGCCTGTTTAGCGCCGCATCAGGCGTTTGTATGCAGGACGCCACTACAGGCGGAAGCACTCAATGCGACTAGGACTAGCAACCGTGCGGTCGTTATGCCCCCCAGTTGAATAGAGGTCAGATCTGGCAGCAGAAGAACACGGCCAATCTGAATCCAGCATAGCTTGGTGTTGCTTGCGCGGACAGTCACAGCGCGGACGGCGCAAATGTTCGGTTACCGGTGGATCAACACTGCGCTGCCTTTGTCCCCACCCTATGCCAGCCACATTACCATGTTGACGAGCCCAGCGATAGGCATATCTAGAGTCTACTTGCTTTCGTAGTTATCGTTGCCTAAGCGTCAAACACCAGTCAAGCCATCGAAAAATAATGCTGCGCTCGTTAGAAAGAACCCGTTGCTGAAGCGGTTAAGCTATGTTGCCAGGAGCACTCACCTGCTACCTAGAGCCGCTATAACGTCTGACAGTCGTTTGGAATTTTTTAGTCAATGGGTGTTGGCTCGCGGTTCCATGGGGGCCCTTTTCTTCGCGAGCAGACGTCGCGATATTCAAGCAAGACCTGATTAATACCACGTGGGAATTTTACCGGCCACCGAAACTTCAACCAATCCACTCGCGAGATGGGCGAGGAACGACCTTTCTCCGAGCACCCGTCCCAAGGAGTGGTGTGGAACTTAATCGGAATTGCTATAGTCGCACCCGCGTAAAGTTATAGATGTAACGCGTAATGGGCCGGAATCCTTTAGTTATAAAGCCTTGAACCCATGTATCGGGACCTTGGCATTTAATCTGAGTTGGACATCGGGACGCACTGGGTTCACACGATCCTAACCACTGGTTAAATGAATAGATCGTAGCTTAAATTTGTCCAACCAATATCAATTGGAGTCCTCTATAACCTACCTG
seq00032   TAAAGAGTACACAGGGAGACTGGCTGGGATTTGCATCTACATCTGACCTAATGACGCCGAATCACTCTAGCATTTATCACCAAGGCCCGTTCCTATGTACTTAGGGCAACTCTATACACCGTACTCTCATTGTTAGGCTACTATATAACTCAGCTGCAGAGGCCTTGTTTTCTGCGGCCCGGAGGGCATGTGTACTAGAAAATCTATGTAAAACACGCGAGAAGTGCAATGCTCTAGTGATACCTCGACTACGTAAGTACGACTGAATCCTTCTGGTATACGGCCGTCCGCCCCCTTACGGTGAAGAATGTTCTGACTCCCGGTCCCTCTTGCGCATACGACGGCGGGAACTACTGAATCGCCAGCGTCCAGATTTAAAACCGCCACTGAGCACGAAGTTGGTAGTTGTCTCACTGCTACCGACGAGGTTATATGACCGCAAAATGTCGACGACAGATTTATTTACCCAAACGGCAAAATCTATCGGGAATTTCCATTTCTGCGAAGTTTGACGCCTCAACGAGACTCTACTACACACTGATATGAACAGCCAGTCAACGGATAATGCTCAGCAGGTAATAGGGGATTGTACATTCGTAGCGTGCCGATGTTCAGGTCAAACTCGCACGTCAAGTCAGAAACCTGTTATTCAGTGTTTGGTTAATCTAGTTGTACGCGTGACTGATTACCGTCATCGTCCAAGGTAACGACGACGCTCGGAAGCTACCACGATGAGCGGTTAACGCCGCATTGAACGACAGGCAGTATGCCGCTCTGGGAAACTACGCCCCGAATTCAGCGTAACTATGATCAACCTCTTGTTCTCGGAAGGATTCAATTGGTGACACAATTACAGGTCTCTAGCTACCCATTTATGGAAGTCTCTTATAGATTGAAGTGGTGAAGCGTTGCGTAGCGGTTCCCAGCAAATATATACGTCTACGGAGGAGACTATCACCTCATCCCCCTACCTACCGATTATGTGGTCCGCCTCCGAGACGTTCGACTGGTGACACTTAGACACGAAAAAATATACGTAGTGTACTGCATCCTGCCCATGCTCGCCTTTTTATCCAAGATTCTTTGCTCCGTCGACTAGTGTTGCATAATAAACGGCGGAAGTCTATAACGCCCCTCCATGGGTTCCTCGATCAACTGACCTTGCAAATTGGGGCTGGCTCATGTAATTCACTGAACAACGAAAACTCCCGAGTTCCAGATCTTAGTGATCGCGACTACCGGGAGGCATTGTGGGTATTAACACGAGGGAACCGTTTAGAGTAGAGTTAAGGGCCAACGCGCAAACCCGAAGAGAACTCACTCATAGGTGGACATAGGGTGGCTCCTGCTAAGAACGTCGCAAAGGAAGGCATTTCAAACGGCCTGTTTAGCGCCGCATCAGGCGTTTGTATGCAGGACGCCACTACAGGCGGAAGCACTCAATGCGACTAGGACTAGCAACCGTGCGGTCGTTATGCCCCCCAGTTGAATAGAGGTCAGATCTGGCAGCAGAAGAACACGGCCAATCTGAATCCAGCATAGCTTGGTGTTGCTTGCGCGGACAGTCACAGCGCGGACGGCGCAAATGTTCGGTTACCGGTGGATCAACACTGCGCTGCCTTTGTCCCCACCCTATGCCAGCCACATTACCATGTTGACGAGCCCAGCGATAGGCATATCTAGAGTCTACTTGCTTTCGTAGTTATCGTTGCCTAAGCGTCAAACACCAGTCAAGCCATCGAAAAATAATGCTGCGCTCGTTAGAAAGAACCCGTTGCTGAAGCGGTTAAGCTATGTTGCCAGGAGCACTCACCTGCTACCTAGAGCCGCTATAACGTCTGACAGTCGTTTGGAATTTTTTAGTCAATGGGTGTTGGCTCGCGGTTCCATGGGGGCCCTTTTCTTCGCGAGCAGACGTCGCGATATTCAAGCAAGACCTGATTAATACCACGTGGGAATTTTACCGGCCACCGAAACTTCAACCAATCCACTCGCGAGATGGGCGAGGAACGACCTTTCTCCGAGCACCCGTCCCAAGGAGTGGTGTGGAACTTAATCGGAATTGCTATAGTCGCACCCGCGTAAAGTTATAGATGTAACGCGTAATGGGCCGGAATCCTTTAGTTATAAAGCCTTGAACCCATGTATCGGGACCTTGGCATTTAATCTGAGTTGGACATCGGGACGCACTGGGTTCACACGATCCTAACCACTGGTTAAATGAATAGATCGTAGCTTAAATTTGTCCAACCAATATCAATTGGAGTCCTCTATAACCTACCTG
seq00033   TAAAGAGTACACAGGGAGACTGGCTGGGATTTGCATCTACATCTGACCTAATGACGCCGAATCACTCTAGCATTTATCACCAAGGCCCGTTCCTATGTACTTAGGGCAACTCTATACACCGTACTCTCATTGTTAGGCTACTATATAACTCAGCTGCAGAGGCCTTGTTTTCTGCGGCCCGGAGGGCATGTGTACTAGAAAATCTATGTAAAACACGCGAGAAGTGCAATGCTCTAGTGATACCTCGACTACGTAAGTACGACTGAATCCTTCTGGTATACGGCCGTCCGCCCCCTTACGGTGAAGAATGTTCTGACTCCCGGTCCCTCTTGCGCATACGACGGCGGGAACTACTGAATCGCCAGCGTCCAGATTTAAAACCGCCACTGAGCACGAAGTTGGTAGTTGTCTCACTGCTACCGACGAGGTTATATGACCGCAAAATGTCGACGACAGATTTATTTACCCAAACGGCAAAATCTATCGGGAATTTCCATTTCTGCGAAGTTTGACGCCTCAACGAGACTCTACTACACACTGATATGAACAGCCAGTCAACGGATAATGCTCAGCAGGTAATAGGGGATTGTACATTCGTAGCGTGCCGATGTTCAGGTCAAACTCGCACGTCAAGTCAGAAACCTGTTATTCAGTGTTTGGTTAATCTAGTTGTACGCGTGACTGATTACCGTCATCGTCCAAGGTAACGACGACGCTCGGAAGCTACCACGATGAGCGGTTAACGCCGCATTGAACGACAGGCAGTATGCCGCTCTGGGAAACTACGCCCCGAATTCAGCGTAACTATGATCAACCTCTTGTTCTCGGAAGGATTCAATTGGTGACACAATTACAGGTCTCTAGCTACCCATTTATGGAAGTCTCTTATAGATTGAAGTGGTGAAGCGTTGCGTAGCGGTTCCCAGCAAATATATACGTCTACGGAGGAGACTATCACCTCATCCCCCTACCTACCGATTATGTGGTCCGCCTCCGAGACGTTCGACTGGTGACACTTAGACACGAACAAATATACGTAGTGTACTGCATCCTGCCCATGCTCGCCTATTTATCCAAGATTCTTTGCTCCGTCGACTAGTGTTGCATAATAAACGGCGGAAGTCTATAACGCCCCTCCATGGGTTCCTCGATCAACTGACCTTGCAAATTGGGGCTGGCTCATGTAATTCACTGAACAACGAAAACTCCCGAGTTCCAGATCTTAGTGATCGCGACTACCGGGAGGCATTGTGGTTATTAACACGAGGGAACCGTTTAGAGTAGAGTTAAGGGCCAACGCGCAAACCCGAAGAGAACTCACTCATAGGTGGACATAGGGTGGCTCCTGCTAAGAACGTCGCAAAGGAAGGCATTTCAAACGGCCTGTTTAGCGCCGCATCAGCCGTTTGTATGCAGGACGCCACTACAGGCGGAAGCACTCAATGCGACTAGGACTAGCAACCGTGCGGTCGTTATGCCCCCCAGTTGAATAGAGGTCAGATCTGGCAGCAGAAGAACACGGCCAATCTGAATCCAGCATAGCTTGGTGTTGCTTGCGCGGACAGTCACAGCGCGGACGGCGCAAATGTTCGGTTACCGGTGGATCAACACTGCGCTGCCTTTGTCCCCACCCTATGCCAGCCACATTACCATGTTGACGAGCCCAGCGATAGGCATATCTAGAGTCTACTTGCTTTCGTAGTTATCGTTGCCTAAGCGTCAAACACCAGTCAAGCCATCGAAAAATAATGCTGCGCTCGTTAGAAAGAACCCGTTGCTGAAGCGGTTAAGCTATGTTGCCAGGAGCACTCACCTGCTACCTAGAGCCGCTATAACGTCTGACAGTCGTTTGGAATTTTTTAGTCAATGGGTGTTGGCTCGCGGTTCCATGGGGGCCCTTTTCTTCGCGAGCAGACGTCGCGATATTCAAGCAAGACCTGATTAATACCACGTGGGAATTTTACCGGCCACCGAAACTTCAACCAATCCACTCGCGAGATGGGCGAGGAACGACCTTTCTCCGAGCACCCGTCCCAAGGAGTGGTGTGGAACTTAATCGGAATTGCTATAGTCGCACCCGCGTAAAGTTATAGATGTAACGCGTAATGGGCCGGAATCCTTTAGTTATAAAGCCTTGAACCCATGTATCGGGACCTTGGCATTTAATCTGAGTTGGACATCGGGACGCACTGGGTTCACACGATCCTAACCACTGGTTAAATGAATAGATCGTAGCTTAAATTTGTCCAACCAATATCAATTGGAGTCCTCTATAACCTACCTG
