# Supplementary material for: How Good Are Indirect Tests at Detecting Recombination in Human mtDNA?
Source: G3 (Bethesda). 2013 Jul 1;3(7):1095–104. doi: 10.1534/g3.113.006510 (PMC3704238; doi:10.1534/g3.113.006510)
Supplement: Supporting Information [file supp_g3.113.006510_FileS2.gz › SequenceData/mtDNA_ratehet&popgrowth/0/3rdbase/Infiles/0_34-new.txt]

33 2284
seq00001   CGGGCTGAGTGGCTGGGTTTGGGCGCGTGTAATTGTTACAACGTATTTCTAATCTCAGCCCCCGTGGGATTCGTGCGACGAGCGAGGACGTCCAGAGGAAGGGAAGCGTCAGACATCGAGAGAGGAGACGGCTCGTATGCGGGGCAGCGCCGGCATTGCTCGATCGCTCATGGTTGATGCCTTTAAAACGATCAGCAGCTCTATTAGGCGACTGCACTACACTTACAGGCTGCCGCATCCATCGCGCGCGCTCCATACTCTTATATCTCATTCAATCGATAACTTACTCACTTAGCAGGGTGCGGGTTATAGGTGCCACTACTTCGCGCGTGAAGGCCTTTAATGTTATTTTCTTATCTGCTGGAAGGCGAGTACAATTTTATTTCTGCTTACGCCCGAGAGGGTTCCTTCGAAAATACGATCTCTGTTATGCGATTAAGCCAGGACCAAGCGGTCTCGCACTTATACAGCATTGCTTTAACGCCCACACCTAGTGGACGATTGAGCGCCAATGACTATGTTAGGCTCAGTTTAAGCCCAACTACGGATCCCATTAGACAACACTCCCGCAACTTTGGGCGACAAGTAGAGCCGTTCGATTAGCAATTGCTGGCGCTTAACATCCGGAAATGCGCGCCTTGCCAAGCCAAAACCTTTTCAGTCATATCATTCTTGCCACCCTCCTTTATGGAACTGAGTTTGAAATACTCCGGACGGTGGCGCCTTCCCTCGACGCCTGCGGACACATCTACGCGGCCAGTAGACGTTCCGATGGTGAAATTTATGCGTTCGGCTCTGGGAGAGATATGAGGTCGATGCACCAATCTAGAGTCGATAATGTCGACTGGTCCCGGGTGTATGATTTAACTATTTGGAGTGTCCGGATATTGCATCTATGTCCAAGGTTATACGCGACCTTTTGGCGACACGGATAAGCATGCCGTGGAACACATGGCTGGATGGTGATCAGTGCTATGCGAATACCGCACGAGCCGGATGGGGGCTCCTGAAACACGTCAGGGGGTGAATGTGCGCGGGAGCGCCAGGTCGAAGGCAGTGCTGATTCAACCCCTTTACGCAAAGTGGAGTCGCTTTGTAATAAGGCTTATATTCGGTAAGAGGGTAAGTCCCGAATAAAGACGGGCTGCACCTGATTGGTAGACCCTAAGCCTCGAGTGCCCACTCTCATTGCCTGAATACGTTAGCACCGACGGACACGGTAGCATTCAAGGTAACGTCCCCCACGGGGTCGCAGTTGGCGACGGCATGAAGCCATCAAAATCGGCAAAGATAACTCGAGGGTTTTACTTGTGCTTTGGTTGAGTTCTGGTCAGAAGACGGTCGCTACACTAAGGTTCCGAATCGACGACCGCCATGCAGCAATCAATGTCCCAAAGTGCGCCCGCCATCGAACTCGGTTGCCACCAATCGTGAGTGAATACGTTTCAGGCCCAACAGTTACAAGGAGAATCAGTGGCTTTAGCTCCGGAAGATGAGAGTAAGATATGTGGCGTCTTGATACATACGCGTACTCGAAGTCAGGAATCCGAGCAATTACGTCCAAACCTGGATACCCAGGACTGATACTCGAGCAGCACACTCACTAAAGCTTAATTTTAGTAGTTCGACAAATGGCTTATGGCCAGCCCCCTGCAGTGCACCAAAAACAGACGACCGTCTTTGGTCACGACTGTACCCAGCCCGGATCTAGATCCACCCTCCCAGTGGGATTATCTCAGGCTCCGGAGTAACCTCCCCACTGGGCGTGCTAACAAGAAAACCCTGCCCGGTGGTTTAGCCACTTCTTTGCCGAGGGGATGCGTAGTCGATCGGCATCTGTAATTACCGTCGAGTAACGTCATAGGGATACTAGCCAGACTCCGTAAACCAGGGGGGCAAAGCAAAGCGCCTTGGGCCCCTTGACCAAACTATATCGATGGGGCAATGCCACCTTGGCATTCAACCAGGTTGAGAGTATCGCGATTGATCCATGCCTATACCCTCTAATGTATTGTGCCAGAGTGTGTAAGCTTGAGTCGGACAGACCCTCGATTTATCAGAGCTTCACTGCTACATCGGTTATAGGTCACTGATAGCGTACGGTATTAGCTGAGGAGTAGGGAGCCGCGCGCATGGTGCGGAGACGCAAGCTCCATTATACAGCCACTTCCTCGGCAAATATTGATAGACGTTAATTTGGGCGGTGTATAAGTTGGCCCACGTAGGCTTCTGATAGGCATGGTAGAACTGGCTCTTATAGCCTTTCCTGCGAACGTTCCTATGT
seq00002   CGGGCTGAGTGGCTGGGTTTGGGCGCGTGTAATTGTTACAACGTATTTCTAATCTCAGCCCCCGTGGGATTCGTGCGACGAGCGAGGACGTCCAGAGGAAGGGAAGCGTCAGACATCGAGAGAGGAGACGGCTCGTATGCGGGGCAGCGCCGGCATTGCTCGATCGCTCATGGTTGATGCCTTTAAAACGATCAGCAGCTCTATTAGGCGACTGCACTACACTTACAGGCTGCCGCATCCATCGCGCGCGCTCCATACTCTTATATCTCATTCAATCGATAACTTACTCACTTAGCAGGGTGCGGGTTATAGGTGCCACTACTTCGCGCGTGAAGGCCTTTAATGTTATTTTCTTATCTGCTGGAAGGCGAGTACAATTTTATTTCTGCTTACGCCCGAGAGGGTTCCTTCGAAAATACGATCTCTGTTATGCGATTAAGCCAGGACCAAGCGGTCTCGCACTTATACAGCATTGCTTTAACGCCCACACCTAGTGGACGATTGAGCGCCAATGACTATGTTAGGCTCAGTTTAAGCCCAACTACGGATCCCATTAGACAACACTCCCGCAACTTTGGGCGACAAGTAGAGCCGTTCGATTAGCAATTGCTGGCGCTTAACATCCGGAAATGCGCGCCTTGCCAAGCCAAAACCTTTTCAGTCATATCATTCTTGCCACCCTCCTTTATGGAACTGAGTTTGAAATACTCCGGACGGTGGCGCCTTCCCTCGACGCCTGCGGACACATCTACGCGGCCAGTAGACGTTCCGATGGTGAAATTTATGCGTTCGGCTCTGGGAGAGATATGAGGTCGATGCACCAATCTAGAGTCGATAATGTCGACTGGTCCCGGGTGTATGATTTAACTATTTGGAGTGTCCGGATATTGCATCTATGTCCAAGGTTATACGCGACCTTTTGGCGACACGGATAAGCATGCCGTGGAACACATGGCTGGATGGTGATCAGTGCTATGCGAATACCGCACGAGCCGGATGGGGGCTCCTGAAACACGTCAGGGGGTGAATGTGCGCGGGAGCGCCAGGTCGAAGGCAGTGCTGATTCAACCCCTTTACGCAAAGTGGAGTCGCTTTGTAATAAGGCTTATATTCGGTAAGAGGGTAAGTCCCGAATAAAGACGGGCTGCACCTGATTGGTAGACCCTAAGCCTCGAGTGCCCACTCTCATTGCCTGAATACGTTAGCACCGACGGACACGGTAGCATTCAAGGTAACGTCCCCCACGGGGTCGCAGTTGGCGACGGCATGAAGCCATCAAAATCGGCAAAGATAACTCGAGGGTTTTACTTGTGCTTTGGTTGAGTTCTGGTCAGAAGACGGTCGCTACACTAAGGTTCCGAATCGACGACCGCCATGCAGCAATCAATGTCCCAAAGTGCGCCCGCCATCGAACTCGGTTGCCACCAATCGTGAGTGAATACGTTTCAGGCCCAACAGTTACAAGGAGAATCAGTGGCTTTAGCTCCGGAAGATGAGAGTAAGATATGTGGCGTCTTGATACATACGCGTACTCGAAGTCAGGAATCCGAGCAATTACGTCCAAACCTGGATACCCAGGACTGATACTCGAGCAGCACACTCACTAAAGCTTAATTTTAGTAGTTCGACAAATGGCTTATGGCCAGCCCCCTGCAGTGCACCAAAAACAGACGACCGTCTTTGGTCACGACTGTACCCAGCCCGGATCTAGATCCACCCTCCCAGTGGGATTATCTCAGGCTCCGGAGTAACCTCCCCACTGGGCGTGCTAACAAGAAAACCCTGCCCGGTGGTTTAGCCACTTCTTTGCCGAGGGGATGCGTAGTCGATCGGCATCTGTAATTACCGTCGAGTAACGTCATAGGGATACTAGCCAGACTCCGTAAACCAGGGGGGCAAAGCAAAGCGCCTTGGGCCCCTTGACCAAACTATATCGATGGGGCAATGCCACCTTGGCATTCAACCAGGTTGAGAGTATCGCGATTGATCCATGCCTATACCCTCTAATGTATTGTGCCAGAGTGTGTAAGCTTGAGTCGGACAGACCCTCGATTTATCAGAGCTTCACTGCTACATCGGTTATAGGTCACTGATAGCGTACGGTATTAGCTGAGGAGTAGGGAGCCGCGCGCATGGTGCGGAGACGCAAGCTCCATTATACAGCCACTTCCTCGGCAAATATTGATAGACGTTAATTTGGGCGGTGTATAAGTTGGCCCACGTAGGCTTCTGATAGGCATGGTAGAACTGGCTCTTATAGCCTTTCCTGCGAACGTTCCTATGT
seq00003   CGGGCTGAGTGGCTGGGTTTGGGCGCGTGTAATTGTTACAACGTATTTCTAATCTCAGCCCCCGTGGGATTCGTGCGACGAGCGAGGACGTCCAGAGGAAGGGAAGCGTCAGACATCGAGAGAGGAGACGGCTCGTATGCGGGGCAGCGCCGGCATTGCTCGATCGCTCATGGTTGATGCCTTTAAAACGATCAGCAGCTCTATTAGGCGACTGCACTACACTTACAGGCTGCCGCATCCATCGCGCGCGCTCCATACTCTTATATCTCATTCAATCGATAACTTACTCACTTAGCAGGGTGCGGGTTATAGGTGCCACTACTTCGCGCGTGAAGGCCTTTAATGTTATTTTCTTATCTGCTGGAAGGCGAGTACAATTTTATTTCTGCTTACGCCCGAGAGGGTTCCTTCGAAAATACGATCTCTGTTATGCGATTAAGCCAGGACCAAGCGGTCTCGCACTTATACAGCATTGCTTTAACGCCCACACCTAGTGGACGATTGAGCGCCAATGACTATGTTAGGCTCAGTTTAAGCCCAACTACGGATCCCATTAGACAACACTCCCGCAACTTTGGGCGACAAGTAGAGCCGTTCGATTAGCAATTGCTGGCGCTTAACATCCGGAAATGCGCGCCTTGCCAAGCCAAAACCTTTTCAGTCATATCATTCTTGCCACCCTCCTTTATGGAACTGAGTTTGAAATACTCCGGACGGTGGCGCCTTCCCTCGACGCCTGCGGACACATCTACGCGGCCAGTAGACGTTCCGATGGTGAAATTTATGCGTTCGGCTCTGGGAGAGATATGAGGTCGATGCACCAATCTAGAGTCGATAATGTCGACTGGTCCCGGGTGTATGATTTAACTATTTGGAGTGTCCGGATATTGCATCTATGTCCAAGGTTATACGCGACCTTTTGGCGACACGGATAAGCATGCCGTGGAACACATGGCTGGATGGTGATCAGTGCTATGCGAATACCGCACGAGCCGGATGGGGGCTCCTGAAACACGTCAGGGGGTGAATGTGCGCGGGAGCGCCAGGTCGAAGGCAGTGCTGATTCAACCCCTTTACGCAAAGTGGAGTCGCTTTGTAATAAGGCTTATATTCGGTAAGAGGGTAAGTCCCGAATAAAGACGGGCTGCACCTGATTGGTAGACCCTAAGCCTCGAGTGCCCACTCTCATTGCCTGAATACGTTAGCACCGACGGACACGGTAGCATTCAAGGTAACGTCCCCCACGGGGTCGCAGTTGGCGACGGCATGAAGCCATCAAAATCGGCAAAGATAACTCGAGGGTTTTACTTGTGCTTTGGTTGAGTTCTGGTCAGAAGACGGTCGCTACACTAAGGTTCCGAATCGACGACCGCCATGCAGCAATCAATGTCCCAAAGTGCGCCCGCCATCGAACTCGGTTGCCACCAATCGTGAGTGAATACGTTTCAGGCCCAACAGTTACAAGGAGAATCAGTGGCTTTAGCTCCGGAAGATGAGAGTAAGATATGTGGCGTCTTGATACATACGCGTACTCGAAGTCAGGAATCCGAGCAATTACGTCCAAACCTGGATACCCAGGACTGATACTCGAGCAGCACACTCACTAAAGCTTAATTTTAGTAGTTCGACAAATGGCTTATGGCCAGCCCCCTGCAGTGCACCAAAAACAGACGACCGTCTTTGGTCACGACTGTACCCAGCCCGGATCTAGATCCACCCTCCCAGTGGGATTATCTCAGGCTCCGGAGTAACCTCCCCACTGGGCGTGCTAACAAGAAAACCCTGCCCGGTGGTTTAGCCACTTCTTTGCCGAGGGGATGCGTAGTCGATCGGCATCTGTAATTACCGTCGAGTAACGTCATAGGGATACTAGCCAGACTCCGTAAACCAGGGGGGCAAAGCAAAGCGCCTTGGGCCCCTTGACCAAACTATATCGATGGGGCAATGCCACCTTGGCATTCAACCAGGTTGAGAGTATCGCGATTGATCCATGCCTATACCCTCTAATGTATTGTGCCAGAGTGTGTAAGCTTGAGTCGGACAGACCCTCGATTTATCAGAGCTTCACTGCTACATCGGTTATAGGTCACTGATAGCGTACGGTATTAGCTGAGGAGTAGGGAGCCGCGCGCATGGTGCGGAGACGCAAGCTCCATTATACAGCCACTTCCTCGGCAAATATTGATAGACGTTAATTTGGGCGGTGTATAAGTTGGCCCACGTAGGCTTCTGATAGGCATGGTAGAACTGGCTCTTATAGCCTTTCCTGCGAACGTTCCTATGT
seq00004   CGGGCTGAGTGGCTGGGTTTGGGCGCGTGTAATTGTTACAACGTATTTCTAATCTCAGCCCCCGTGGGATTCGTGCGACGAGCGAGGACGTCCAGAGGAAGGGAAGCGTCAGACATCGAGAGAGGAGACGGCTCGTATGCGGGGCAGCGCCGGCATTGCTCGATCGCTCATGGTTGATGCCTTTAAAACGATCAGCAGCTCTATTAGGCGACTGCACTACACTTACAGGCTGCCGCATCCATCGCGCGCGCTCCATACTCTTATATCTCATTCAATCGATAACTTACTCACTTAGCAGGGTGCGGGTTATAGGTGCCACTACTTCGCGCGTGAAGGCCTTTAATGTTATTTTCTTATCTGCTGGAAGGCGAGTACAATTTTATTTCTGCTTACGCCCGAGAGGGTTCCTTCGAAAATACGATCTCTGTTATGCGATTAAGCCAGGACCAAGCGGTCTCGCACTTATACAGCATTGCTTTAACGCCCACACCTAGTGGACGATTGAGCGCCAATGACTATGTTAGGCTCAGTTTAAGCCCAACTACGGATCCCATTAGACAACACTCCCGCAACTTTGGGCGACAAGTAGAGCCGTTCGATTAGCAATTGCTGGCGCTTAACATCCGGAAATGCGCGCCTTGCCAAGCCAAAACCTTTTCAGTCATATCATTCTTGCCACCCTCCTTTATGGAACTGAGTTTGAAATACTCCGGACGGTGGCGCCTTCCCTCGACGCCTGCGGACACATCTACGCGGCCAGTAGACGTTCCGATGGTGAAATTTATGCGTTCGGCTCTGGGCGAGATATGAGGTCGATGCACCAATCTAGAGTCGATAATGTCGACTGGTCCCGGGTGTATGATTTAACTATTTGGAGTGTCCGGATATTGCATCTATGTCCAAGGTTATACGCGACCTTTTGGCGACACGGATAAGCATGCCGTGGAACACATGGCTGGATGGTGATCAGTGCTATGCGAATACCGCACGAGCCGGATGGGGGCTCCTGAAACACGTCAGGGGGTGAATGTGCGCGGGAGCGCCAGGTCGAAGGCAGTGCTGATTCAACCCCTTTACGCAAAGTGGAGTCGCTTTGTAATAAGGCTTATATTCGGTAAGAGGGTAAGTCCCGAATAAAGACGGGCTGCACCTGATTGGTAGACCCTAAGCCTCGAGTGCCCACTCTCATTGCCTGAATACGTTAGCACCGACGGACACGGTAGCATTCAAGGTAACGTCCCCCACGGGGTCGCAGTTGGCGACGGCATGAAGCCATCAAAATCGGCAAAGATAACTCGAGGGTTTTACTTGTGCTTTGGTTGAGTTCTGGTCAGAAGACGGTCGCTACACTAAGGTTCCGAATCGACGACCGCCATGCAGCAATCAATGTCCCAAAGTGCGCCCGCCATCGAACTCGGTTGCCACCAGTCGTGAGTGAATATGTTTCAGGCCCAACAGTTACAACGAGAATCAGTGGCTTTAGCTCCGGAAGATGAGAGTAAGATATGTGGCGTCTTGATACATACGCGTACTCGAAGTCAGGAATCCGAGCAATTACGTCCAAACCTGGATACCCAGGACTGATACTCGAGCAGCACACTCACTAAAGCTTAATTTTAGTAGTTCGACAAATGGCTTATGGCCAGCCCCCTGCAGTGCACCAAAAACAGACGACCGTCTTTGGTCACGACTGTACCCAGCCCGGATCTAGATCCACCCTCCCAGTGGGATTATCTCAGGCTCCGGAGTAACCTCCCCACTGGGCGTGCTAACAAGAAAACCCTGCCCGGTGGTTTAGCCACTTCTTTGCCGAGGGGATGCGTAGTCGATCGGCATCTGTAATTACCGTCGAGTAACGTCATAGGGATACTAGCCAGACTCCGTAAACCAGGGGGGCAAAGCAAAGCGCCTTGGGCCCCTTGACCAAACTATATCGATGGGGCAATGCCACCTTGGCATTCAACCAGGTTGAGAGTATCGCGATTGATCCATGCCTATACCCTCTAATGTATTGTGCCAGAGTGTGTAAGCTTGAGTCGGACAGACCCTCGATTTATCAGAGCTTCACTGCTACATCGGTTATAGGTCACTGATAGCGTACGGTATTAGCTGAGGAGTAGGGAGCCGCGCGCATGGTGCGGAGACGCAAGCTCCATTATACAGCCACTTCCTCGGCAAATATTGATAGACGTTAATTTGGGCGGTGTATAAGTTGGCCCACGTAGGCTTCTGATAGGCATGGTAGAACTGGCTCTTATAGCCTTTCCTGCGAACGTTCCTATGT
seq00005   CGGGCTGAGTGGCTGGGTTTGGGCGCGTGTAATTGTTACAACGTATTTCTAATCTCAGCCCCCGTGGGATTCGTGCGACGAGCGAGGACGTCCAGAGGAAGGGAAGCGTCAGACATCGAGAGAGGAGACGGCTCGTATGCGGGGCAGCGCCGGCATTGCTCGATCGCTCATGGTTGATGCCTTTAAAACGATCAGCAGCTCTATTAGGCGACTGCACTACACTTACAGGCTGCCGCATCCATCGCGCGCGCTCCATACTCTTATATCTCATTCAATCGATAACTTACTCACTTAGCAGGGTGCGGGTTATAGGTGCCACTACTTCGCGCGTGAAGGCCTTTAATGTTATTTTCTTATCTGCTGGAAGGCGAGTACAATTTTATTTCTGCTTACGCCCGAGAGGGTTCCTTCGAAAATACGATCTCTGTTATGCGATTAAGCCAGGACCAAGCGGTCTCGCACTTATACAGCATTGCTTTAACGCCCACACCTAGTGGACGATTGAGCGCCAATGACTATGTTAGGCTCAGTTTAAGCCCAACTACGGATCCCATTAGACAACACTCCCGCAACTTTGGGCGACAAGTAGAGCCGTTCGATTAGCAATTGCTGGCGCTTAACATCCGGAAATGCGCGCCTTGCCAAGCCAAAACCTTTTCAGTCATATCATTCTTGCCACCCTCCTTTATGGAACTGAGTTTGAAATACTCCGGACGGTGGCGCCTTCCCTCGACGCCTGCGGACACATCTACGCGGCCAGTAGACGTTCCGATGGTGAAATTTATGCGTTCGGCTCTGGGCGAGATATGAGGTCGATGCACCAATCTAGAGTCGATAATGTCGACTGGTCCCGGGTGTATGATTTAACTATTTGGAGTGTCCGGATATTGCATCTATGTCCAAGGTTATACGCGACCTTTTGGCGACACGGATAAGCATGCCGTGGAACACATGGCTGGATGGTGATCAGTGCTATGCGAATACCGCACGAGCCGGATGGGGGCTCCTGAAACACGTCAGGGGGTGAATGTGCGCGGGAGCGCCAGGTCGAAGGCAGTGCTGATTCAACCCCTTTACGCAAAGTGGAGTCGCTTTGTAATAAGGCTTATATTCGGTAAGAGGGTAAGTCCCGAATAAAGACGGGCTGCACCTGATTGGTAGACCCTAAGCCTCGAGTGCCCACTCTCATTGCCTGAATACGTTAGCACCGACGGACACGGTAGCATTCAAGGTAACGTCCCCCACGGGGTCGCAGTTGGCGACGGCATGAAGCCATCAAAATCGGCAAAGATAACTCGAGGGTTTTACTTGTGCTTTGGTTGAGTTCTGGTCAGAAGACGGTCGCTACACTAAGGTTCCGAATCGACGACCGCCATGCAGCAATCAATGTCCCAAAGTGCGCCCGCCATCGAACTCGGTTGCCACCAGTCGTGAGTGAATATGTTTCAGGCCCAACAGTTACAACGAGAATCAGTGGCTTTAGCTCCGGAAGATGAGAGTAAGATATGTGGCGTCTTGATACATACGCGTACTCGAAGTCAGGAATCCGAGCAATTACGTCCAAACCTGGATACCCAGGACTGATACTCGAGCAGCACACTCACTAAAGCTTAATTTTAGTAGTTCGACAAATGGCTTATGGCCAGCCCCCTGCAGTGCACCAAAAACAGACGACCGTCTTTGGTCACGACTGTACCCAGCCCGGATCTAGATCCACCCTCCCAGTGGGATTATCTCAGGCTCCGGAGTAACCTCCCCACTGGGCGTGCTAACAAGAAAACCCTGCCCGGTGGTTTAGCCACTTCTTTGCCGAGGGGATGCGTAGTCGATCGGCATCTGTAATTACCGTCGAGTAACGTCATAGGGATACTAGCCAGACTCCGTAAACCAGGGGGGCAAAGCAAAGCGCCTTGGGCCCCTTGACCAAACTATATCGATGGGGCAATGCCACCTTGGCATTCAACCAGGTTGAGAGTATCGCGATTGATCCATGCCTATACCCTCTAATGTATTGTGCCAGAGTGTGTAAGCTTGAGTCGGACAGACCCTCGATTTATCAGAGCTTCACTGCTACATCGGTTATAGGTCACTGATAGCGTACGGTATTAGCTGAGGAGTAGGGAGCCGCGCGCATGGTGCGGAGACGCAAGCTCCATTATACAGCCACTTCCTCGGCAAATATTGATAGACGTTAATTTGGGCGGTGTATAAGTTGGCCCACGTAGGCTTCTGATAGGCATGGTAGAACTGGCTCTTATAGCCTTTCCTGCGAACGTTCCTATGT
seq00006   CGGGCTGAGTGGCTGGGTTTGGGCGCGTGTAATTGTTACAACGTATTTCTAATCTCAGCCCCCGTGGGATTCGTGCGACGAGCGAGGACGTCCAGAGGAAGGGAAGCGTCAGACATCGAGAGAGGAGACGGCTCGTATGCGGGGCAGCGCCGGCATTGCTCGATCGCTCATGGTTGATGCCTTTAAAACGATCAGCAGCTCTATTAGGCGACTGCACTACACTTACAGGCTGCCGCATCCATCGCGCGCGCTCCATACTCTTATATCTCATTCAATCGATAACTTACTCACTTAGCAGGGTGCGGGTTATAGGTGCCACTACTTCGCGCGTGAAGGCCTTTAATGTTATTTTCTTATCTGCTGGAAGGCGAGTACAATTTTATTTCTGCTTACGCCCGAGAGGGTTCCTTCGAAAATACGATCTCTGTTATGCGATTAAGCCAGGACCAAGCGGTCTCGCACTTATACAGCATTGCTTTAACGCCCACACCTAGTGGACGATTGAGCGCCAATGACTATGTTAGGCTCAGTTTAAGCCCAACTACGGATCCCATTAGACAACACTCCCGCAACTTTGGGCGACAAGTAGAGCCGTTCGATTAGCAATTGCTGGCGCTTAACATCCGGAAATGCGCGCCTTGCCAAGCCAAAACCTTTTCAGTCATATCATTCTTGCCACCCTCCTTTATGGAACTGAGTTTGAAATACTCCGGACGGTGGCGCCTTCCCTCGACGCCTGCGGACACATCTACGCGGCCAGTAGACGTTCCGATGGTGAAATTTATGCGTTCGGCTCTGGGAGAGATATGAGGTCGATGCACCAATCTAGAGTCGATAATGTCGACTGGTCCCGGGTGTATGATTTAACTATTTGGAGTGTCCGGATATTGCATCTATGTCCAAGGTTATACGCGACCTTTTGGCGACACGGATAAGCATGCCGTGGAACACATGGCTGGATGGTGATCAGTGCTATGCGAATACCGCACGAGCCGGATGGGGGCTCCTGAAACACGTCAGGGGGTGAATGTGCGCGGGAGCGCCAGGTCGAAGGCAGTGCTGATTCAACCCCTTTACGCAAAGTGGAGTCGCTTTGTAATAAGGCTTATATTCGGTAAGAGGGTAAGTCCCGAATAAAGACGGGCTGCACCTGATTGGTAGACCCTAAGCCTCGAGTGCCCACTCTCATTGCCTGAATACGTTAGCACCGACGGACACGGTAGCATTCAAGGTAACGTCCCCCACGGGGCCGCAGTTGGCGACGGCATGAAGCCATCAAAATCGGCAAAGATAACTCGAGGGTTTTACTTGTGCTTTGGTTGAGTTCTGGTCAGAAGACGGTCGCTACACTAAGGTTCCGAATCGACGACCGCCATGCAGGAATCAATGTCCCAAAGTGCGCCCGCCATCGAACTCGGTTGCCACCAATCGTGAGTGAATACGTTTCAGGCCCAACAGTTACAAGGAGAATCAGTGGCTTTAGCTCCGGAAGATGAGAGTAAGATATGTGGCGTCTTGATACATACGCGTACTCGAAGTCAGGAATCCGAGCAATTACGTCCAAACCTGGATACCCAGGACTGATACTCGAGCAGCACACTCACTAAAGCTTAATTTTAGTAGTTCGACAAATGGCTTATGGCCAGCCCCCTGCAGTGCACCAAAAACAGACGACCGTCTTTGGTCACGACTGTACCCAGCCCGGATCTAGATCCACCCTCCCAGTGGGATTATCTCAGGCTCCGCAGTAACCTCCCCACTGGGCGTGCTAACAAGAAAACCCTGCCCGGTGGTTTAGCCACTTCTTTGCCGAGGGGATGCGTAGTCGATCGGCATCTGTAATTACCGTCGAGTAACGTCATAGGGATACTAGCCAGACTCCGTAAACCAGGGGGGCAAAGCAAAGCGCCTTGGGCCCCTTGACCAAACTATATCGATGGGGCAATGCCACCTTGGCATTCAACCAGGTTGAGAGTATCGCGATTGATCCATGCCTATACCCTCTAATGTATTGTGCCAGAGTGTGTAAGCTTGAGTCGGACAGACCCTCGATTTATCAGAGCTTCACTGCTACATCGGTTATAGGTCACTGATAGCGTACGGTATTAGCTGAGGAGTAGGGAGCCGCGCGCATGGTGCGGAGACGCAAGCTCCATTATACAGCCACCTCCTCGGCAAATATTGAAAGACGTTAATTTGGGCGGTGTATAAGTTGGCCCACGTAGGCTTCTGATAGGCATGGTAGAACTGGCTCTTATAGCCTTTCCTGCGAACGTTCCTATGT
seq00007   CGGGCTGAGTGGCTGGGTTTGGGCGCGTGTAATTGTTACAACGTATTTCTAATCTCAGCCCCCGTGGGATTCGTGCGACGAGCGAGGACGTCCAGAGGAAGGGAAGCGTCAGACATCGAGAGAGGAGACGGCTCGTATGCGGGGCAGCGCCGGCATTGCTCGATCGCTCATGGTTGATGCCTTTAAAACGATCAGCAGCTCTATTAGGCGACTGCACTACACTTACAGGCTGCCGCATCCATCGCGCGCGCTCCATACTCTTATATCTCATTCAATCGATAACTTACTCACTTAGCAGGGTGCGGGTTATAGGTGCCACTACTTCGCGCGTGAAGGCCTTTAATGTTATTTTCTTATCTGCTGGAAGGCGAGTACAATTTTATTTCTGCTTACGCCCGAGAGGGTTCCTTCGAAAATACGATCTCTGTTATGCGATTAAGCCAGGACCAAGCGGTCTCGCACTTATACAGCATTGCTTTAACGCCCACACCTAGTGGACGATTGAGCGCCAATGACTATGTTAGGCACAGTTTAAGCCCAACTACGGATCCCATTAGACAACACTCCCGCAACTTTGGGCGACAAGTAGAGCCGTTCGATTAGCAATTGCTGGCGCTTAACATCCGGAAATGCGCGCCTTGCCAAGCCAAAACCTTTTCAGTCATATCATTCTTGCCACCCTCCTTTATGGAACTGAGTTTGAAATACTCCGGACGGTGGCGCCTTCCCTCGACGCCTGCGGACACATCTACGCGGCCAGTAGACGTTCCGATGGTGAAATTTATGCGTTCGGCTCTGGGAGAGATATGAGGTCGATGCACCAATCTAGAGTCGATAATGTCGACTGGTCCCGGGTGTATGATTTAACTATTTGGAGTGTCCGGATATTGCATCTATGTCCAAGGTTATACGCGACCTTTTGGCGACACGGATAAGCATGCCGTGGAACACATGGCTGGATGGTGATCAGTGCTATGCGAATACCGCACGAGCCGGATGGGGGCTCCTGAAACACGTCAGGGGGTGAATGTGCGCGGGAGCGCCAGGTCGAAGGCAGTGCTGATTCAACCCCTTTACGCAAAGTGGAGTCGCTTTGTAATAAGGCTTATATTCGGTAAGAGGGTAAGTCCCGAATAAAGACGGGCTGCACCTGATTGGTAGACCCTAAGCCTCGAGTGCCCACTCTCATTGCCTGAATACGTTAGCACCGACGGACACGGTAGCATTCAAGGTAACGTCCCCCACGGGGTCGCAGTTGGCGACGGCATGAAGCCATCAAAATCGGCAAAGATAACTCGAGGGTTTTACTTGTGCTTTGGTTGAGTTCTGGTCAGAAGACGGTCGCTACACTAAGGTTCCGAATCGACGACCGCCATGCAGGAATCAATGTCCCAAAGTGCGCCCGCCATCGAACTCGGTTGCCACCAATCGTGAGTGAATACGTTTCAGGCCCAACAGTTACAAGGAGAATCAGTGGCTTTAGCTCCGGAAGATGAGAGTAAGATATGTGGCGTCTTGATACATACGCGTACTCGAAGTCAGGAATCCGAGCAATTACGTCCAAACCTGGATACCCAGGACTGATACTCGAGCAGCACACTCACTAAAGCTTAATTTTAGTAGTTCGACAAATGGCTTATGGCCAGCCCCCTGCAGTGCACCAAAAACAGACGACCGTCTTTGGTCACGACTGTACCCAGCCCGGATCTAGATCCACCCTCCCAGTGGGATTATCTCAGGCTCCGCAGTAACCTCCCCACTGGGCGTGCTAACAAGAAAACCCTGCCCGGTGGTTTAGCCACTTCTTTGCCGAGGGGATGCGTAGTCGATCGGCATCTGTAATTACCGTCGAGTAACGTCATAGGGATACTAGCCAGACTCCGTAAACCAGGGGGGCAAAGCAAAGCGCCTTGGGCCCCTTGACCAAACTATATCGATGGGGCAATGCCACCTTGGCATTCAACCAGGTTGAGAGTATCGCGATTGATCCATGCCTATACCCTCTAATGTATTGTGCCAGAGTGTGTAAGCTTGAGTCGGACAGACCCTCGATTTATCAGAGCTTCACTGCTACATCGGTTATAGGTCACTGATAGCGTACGGTATTAGCTGAGGAGTAGGGAGCCGCGCGCATGGTGCGGAGACGCAAGCTCCATTATACAGCCACCTCCTCGGCAAATATTGATAGACGTTAATTTGGGCGGTGTATAAGTTGGCCCACGTAGGCTTCTGATAGGCATGGTAGAACTGGCTCTTATAGCCTTTCCTGCGAACGTTCCTATGT
seq00008   CGGGCTGAGTGGCTGGGTTTGGGCGCGTGTAATTGTTACAACGTATTTCTAATCTCAGCCCCCGTGGGATTCGTGCGACGAGCGAGGACGTCCAGAGGAAGGGAAGCGTCAGACATCGAGAGAGGAGACGGCTCGTATGCGGGGCAGCGCCGGCATTGCTCGATCGCTCATGGTTGATGCCTTTAAAACGATCAGCAGCTCTATTAGGCGACTGCACTACACTTACAGGCTGCCGCATCCATCGCGCGCGCTCCATACTCTTATATCTCATTCAATCGATAACTTACTCACTTAGCAGGGTGCGGGTTATAGGTGCCACTACTTCGCGCGTGAAGGCCTTTAATGTTATTTTCTTATCTGCTGGAAGGCGAGTACAATTTTATTTCTGCTTACGCCCGAGAGGGTTCCTTCGAAAATACGATCTCTGTTATGCGATTAAGCCAGGACCAAGCGGTCTCGCACTTATACAGCATTGCTTTAACGCCCACACCTAGTGGACGATTGAGCGCCAATGACTATGTTAGGCTCAGTTTAAGCCCAACTACGGATCCCATTAGACAACACTCCCGCAACTTTGGGCGACAAGTAGAGCCGTTCGATTAGCAATTGCTGGCGCTTAACATCCGGAAATGCGCGCCTTGCCAAGCCAAAACCTTTTCAGTCATATCATTCTTGCCACCCTCCTTTATGGAACTGAGTTTGAAATACTCCGGACGGTGGCGCCTTCCCTCGACGCCTGCGGACACATCTACGCGGCCAGTAGACGTTCCGATGGTGAAATTTATGCGTTCGGCTCTGGGAGAGATATGAGGTCGATGCACCAATCTAGAGTCGATAATGTCGACTGGTCCCGGGTGTATGATTTAACTATTTGGAGTGTCCGGATATTGCATCTATGTCCAAGGTTATACGCGACCTTTTGGCGACACGGATAAGCATGCCGTGGAACACATGGCTGGATGGTGATCAGTGCTATGCGAATACCGCACGAGCCGGATGGGGGCTCCTGAAACACGTCAGGGGGTGAATGTGCGCGGGAGCGCCAGGTCGAAGGCAGTGCTGATTCAACCCCTTTACGCAAAGTGGAGTCGCTTTGTAATAAGGCTTATATTCGGTAAGAGGGTAAGTCCCGAATAAAGACGGGCTGCACCTGATTGGTAGACCCTAAGCCTCGAGTGCCCACTCTCATTGCCTGAATACGTTAGCACCGACGGACACGGTAGCATTCAAGGTAACGTCCCCCACGGGGTCGCAGTTGGCGACGGCATGAAGCCATCAAAATCGGCAAAGATAACTCGAGGGTTTTACTTGTGCTTTGGTTGAGTTCTGGTCAGAAGACGGTCGCTACACTAAGGTTCCGAATCGACGACCGCCATGCAGCAATCAATGTCCCAAAGTGCGCCCGCCATCGAACTCGGTTGCCACCAATCGTGAGTGAATACGTTTCAGGCCCAACAGTTACAAGGAGAATCAGTGGCTTTAGCTCCGGAAGATGAGAGTAAGATATGTGGCGTCTTGATACATACGCGTACTCGAAGTCAGGAATCCGAGCAATTACGTCCAAACCTGGATACCCAGGACTGATACTCGAGCAGCACACTCACTAAAGCTTAATTTTAGTAGTTCGACAAATGGCTTATGGCCAGCCCCCTGCAGTGCACCAAAAACAGACGACCGTCTTTGGTCACGACTGTACCCAGCCCGGATCTAGATCCACCCTCCCAGTGGGATTATCTCAGGCTCCGGAGTAACCTCCCCACTGGGCGTGCTAACAAGAAAACCCTGCCCGGTGGTTTAGCCACTTCTTTGCCGAGGGGATGCGTAGTCGATCGGCATCTGTAATTACCGTCGAGTAACGTCATAGGGATACTAGCCAGACTCCGTAAACCAGGGGGGCAAAGCAAAGCGCCTTGGGCCCCTTGACCAAACTATATCGATGGGGCAATGCCACCTTGGCATTCAACCAGGTTGAGAGTATCGCGATTGATCCATGCCTATACCCTCTAATGTATTGTGCCAGAGTGTGTAAGCTTGAGTCGGACAGACCCTCGATTTATCAGAGCTTCACTGCTACATCGGTTATAGGTCACTGATAGCGTACGGTATTAGCTGAGGAGTAGGGAGCCGCGCGCATGGTGCGGAGACGCAAGCTCCATTATACAGCCACTTCCTCGGCAAATATTGATAGACGTTAATTTGGGCGGTGTATAAGTTGGCCCACGTAGGCTTCTGATAGGCATGGTAGAACTGGCTCTTATAGCCTTTCCTGCGAACGTTCCTATGT
seq00009   CGGGCTGAGTGGCTGGGTTTGGGCGCGTGTAATTGTTACAACGTATTTCTAATCTCAGCCCCCGTGGGATTCGTGCGACGAGCGAGGACGTCCAGAGGAAGGGAAGCGTCAGACATCGAGAGAGGAGACGGCTCGTATGCGGGGCAGCGCCGGCATTGCTCGATCGCTCATGGTTGATGCCTTTAAAACGATCAGCAGCTCTATTAGGCGACTGCACTACACTTACAGGCTGCCGCATCCATCGCGCGCGCTCCATACTCTTATATCTCATTCAATCGATAACTTACTCACTTAGCAGGGTGCGGGTTATAGGTGCCACTACTTCGCGCGTGAAGGCCTTTAATGTTATTTTCTTATCTGCTGGAAGGCGAGTACAATTTTATTTCTGCTTACGCCCGAGAGGGTTCCTTCGAAAATACGATCTCTGTTATGCGATTAAGCCAGGACCAAGCGGTCTCGCACTTATACAGCATTGCTTTAACGCCCACACCTAGTGGACGATTGAGCGCCAATGACTATGTTAGGCTCAGTTTAAGCCCAACTACGGATCCCATTAGACAACACTCCCGCAACTTTGGGCGACAAGTAGAGCCGTTCGATTAGCAATTGCTGGCGCTTAACATCCGGAAATGCGCGCCTTGCCAAGCCAAAACCTTTTCAGTCATATCATTCTTGCCACCCTCCTTTATGGAACTGAGTTTGAAATACTCCGGACGGTGGCGCCTTCCCTCGACGCCTGCGGACACATCTACGCGGCCAGTAGACGTTCCGATGGTGAAATTTATGCGTTCGGCTCTGGGCGAGATATGAGGTCGATGCACCAATCTAGAGTCGATAATGTCGACTGGTCCCGGGTGTATGATTTAACTATTTGGAGTGTCCGGATATTGCATCTATGTCCAAGGTTATACGCGACCTTTTGGCGACACGGATAAGCATGCCGTGGAACACATGGCTGGATGGTGATCAGTGCTATGCGAATACCGCACGAGCCGGATGGGGGCTCCTGAAACACGTCAGGGGGTGAATGTGCGCGGGAGCGCCAGGTCGAAGGCAGTGCTGATTCAACCCCTTTACGCAAAGTGGAGTCGCTTTGTAATAAGGCTTATATTCGGTAAGAGGGTAAGTCCCGAATAAAGACGGGCTGCACCTGATTGGTAGACCCTAAGCCTCGAGTGCCCACTCTCATTGCCTGAATACGTTAGCACCGACGGACACGGTAGCATTCAAGGTAACGTCCCCCACGGGGTCGCAGTTGGCGACGGCATGAAGCCATCAAAATCGGCAAAGATAACTCGAGGGTTTTACTTGTGCTTTGGTTGAGTTCTGGTCAGAAGACGGTCGCTACACTAAGGTTCCGAATCGACGACCGCCATGCAGCAATCAATGTCCCAAAGTGCGCCCGCCATCGAACTCGGTTGCCACCAGTCGTGAGTGAATATGTTTCAGGCCCAACAGTTACAACGAGAATCAGTGGCTTTAGCTCCGGAAGATGAGAGTAAGATATGTGGCGTCTTGATACATACGCGTACTCGAAGTCAGGAATCCGAGCAATTACGTCCAAACCTGGATACCCAGGACTGATACTCGAGCAGCACACTCACTAAAGCTTAATTTTAGTAGTTCGACAAATGGCTTATGGCCAGCCCCCTGCAGTGCACCAAAAACAGACGACCGTCTTTGGTCACGACTGTACCCAGCCCGGATCTAGATCCACCCTCCCAGTGGGATTATCTCAGGCTCCGGAGTAACCTCCCCACTGGGCGTGCTAACAAGAAAACCCTGCCCGGTGGTTTAGCCACTTCTTTGCCGAGGGGATGCGTAGTCGATCGGCATCTGTAATTACCGTCGAGTAACGTCATAGGGATACTAGCCAGACTCCGTAAACCAGGGGGGCAAAGCAAAGCGCCTTGGGCCCCTTGACCAAACTATATCGATGGGGCAATGCCACCTTGGCATTCAACCAGGTTGAGAGTATCGCGATTGATCCATGCCTATACCCTCTAATGTATTGTGCCAGAGTGTGTAAGCTTGAGTCGGACAGACCCTCGATTTATCAGAGCTTCACTGCTACATCGGTTATAGGTCACTGATAGCGTACGGTATTAGCTGAGGAGTAGGGAGCCGCGCGCATGGTGCGGAGACGCAAGCTCCATTATACAGCCACTTCCTCGGCAAATATTGATAGACGTTAATTTGGGCGGTGTATAAGTTGGCCCACGTAGGCTTCTGATAGGCATGGTAGAACTGGCTCTTATAGCCTTTCCTGCGAACGTTCCTATGT
seq00010   CGGGCTGAGTGGCTGGGTTTGGGCGCGTGTAATTGTTACAACGTATTTCTAATCTCAGCCCCCGTGGGATTCGTGCGACGAGCGAGGACGTCCAGAGGAAGGGAAGCGTCAGACATCGAGAGAGGAGACGGCTCGTATGCGGGGCAGCGCCGGCATTGCTCGATCGCTCATGGTTGATGCCTTTAAAACGATCAGCAGCTCTATTAGGCGACTGCACTACACTTACAGGCTGCCGCATCCATCGCGCGCGCTCCATACTCTTATATCTCATTCAATCGATAACTTACTCACTTAGCAGGGTGCGGGTTATAGGTGCCACTACTTCGCGCGTGAAGGCCTTTAATGTTATTTTCTTATCTGCTGGAAGGCGAGTACAATTTTATTTCTGCTTACGCCCGAGAGGGTTCCTTCGAAAATACGATCTCTGTTATGCGATTAAGCCAGGACCAAGCGGTCTCGCACTTATACAGCATTGCTTTAACGCCCACACCTAGTGGACGATTGAGCGCCAATGACTATGTTAGGCTCAGTTTAAGCCCAACTACGGATCCCATTAGACAACACTCCCGCAACTTTGGGCGACAAGTAGAGCCGTTCGATTAGCAATTGCTGGCGCTTAACATCCGGAAATGCGCGCCTTGCCAAGCCAAAACCTTTTCAGTCATATCATTCTTGCCACCCTCCTTTATGGAACTGAGTTTGAAATACTCCGGACGGTGGCGCCTTCCCTCGACGCCTGCGGACACATCTACGCGGCCAGTAGACGTTCCGATGGTGAAATTTATGCGTTCGGCTCTGGGAGAGATATGAGGTCGATGCACCAATCTAGAGTCGATAATGTCGACTGGTCCCGGGTGTATGATTTAACTATTTGGAGTGTCCGGATATTGCATCTATGTCCAAGGTTATACGCGACCTTTTGGCGACACGGATAAGCACGCCGTGGAACACATGGCTGGATGGTGATCAGTGCTATGCGAATACCGCACGAGCCGGATGGGGGCTCCTGAAACACGTCAGGGGGTGAATGTGCGCGGGAGCGCCAGGTCGAAGGCAGTGCTGATTCAACCCCTTTACGCAAAGTGGAGTCGCTTTGTAATAAGGCTTATATTCGGTAAGAGGGTAAGTCCCGAATAAAGACGGGCTGCACCTGATTGGTAGACCCTAAGCCTCGAGTGCCCACTCTCATTGCCTGAATACGTTAGCACCGACGGACACGGTAGCATTCAAGGTAACGTCCCCCACGGGGTCGCAGTTGGCGACGGCATGAAGCCATCAAAATCGGCAAAGATAACTCGAGGGTTTTACTTGTGCTTTGGTTGAGTTCTGGTCAGAAGACGGTCGCTACACTAAGGTTCCGAATCGACGACCGCCATGCAGGAATCAATGTCCCAAAGTGCGCCCGCCATCGAACTCGGTTGCCACCAATCGTGAGTGAATACGTTTCAGGCCCAACAGTTACAAGGAGAATCAGTGGCTTTAGCTCCGGAAGATGAGAGTAAGATATGTGGCGTCTTGATACATACGCGTACTCGAAGTCAGGAATCCGAGCAATTACGTCCAAACCTGGATACCCAGGACTGATACTCGAGCAGCACACTCACTAAAGCTTAATTTTAGTAGTTCGACAAATGGCTTATGGCCAGCCCCCTGCAGTGCACCAAAAACAGACGACCGTCTTTGGTCACGACTGTACCCAGCCCGGATCTAGATCCACCCTCCCAGTGGGATTATCTCAGGCTCCGCAGTAACCTCCCCACTGGGCGTGCTAACAAGAAAACCCTGCCCGGTGGTTTAGCCACTTCTTTGCCGAGGGGATGCGTAGTCGATCGGCATCTGTAATTACCGTCGAGTAACGTCATAGGGATACTAGCCAGACTCCGTAAACCAGGGGGGCAAAGCAAAGCGCCTTGGGCCCCTTGACCAAACTATATCGATGGGGCAATGCCACCTTGGCATTCAACCAGGTTGAGAGTATCGCGATTGATCCATGCCTATACCCTCTAATGTATTGTGCCAGAGTGTGTAAGCTTGAGTCGGACAGACCCTCGATTTATCAGAGCTTCACTGCTACATCGGTTATAGGTCACTGATAGCGTACGGTATTAGCTGAGGAGTAGGGAGCCGCGCGCATGGTGCGGAGACGCAAGCTCCATTATACAGCCACCTCCTCGGCAAATATTGATAGACGTTAATTTGGGCGGTGTATAAGTTGGCCCACGTAGGCTTCTGATAGGCATGGTAGAACTGGCTCTTATAGCCTTTCCTGCGAACGTTCCTATGT
seq00011   CGGGCTGAGTGGCTGGGTTTGGGCGCGTGTAATTGTTACAACGTATTTCTAATCTCAGCCCCCGTGGGATTCGTGCGACGAGCGAGGACGTCCAGAGGAAGGGAAGCGTCAGACATCGAGAGAGGAGACGGCTCGTATGCGGGGCAGCGCCGGCATTGCTCGATCGCTCATGGTTGATGCCTTTAAAACGATCAGCAGCTCTATTAGGCGACTGCACTACACTTACAGGCTGCCGCATCCATCGCGCGCGCTCCATACTCTTATATCTCATTCAATCGATAACTTACTCACTTAGCAGGGTGCGGGTTATAGGTGCCACTACTTCGCGCGTGAAGGCCTTTAATGTTATTTTCTTATCTGCTGGAAGGCGAGTACAATTTTATTTCTGCTTACGCCCGAGAGGGTTCCTTCGAAAATACGATCTCTGTTATGCGATTAAGCCAGGACCAAGCGGTCTCGCACTTATACAGCATTGCTTTAACGCCCACACCTAGTGGACGATTGAGCGCCAATGACTATGTTAGGCTCAGTTTAAGCCCAACTACGGATCCCATTAGACAACACTCCCGCAACTTTGGGCGACAAGTAGAGCCGTTCGATTAGCAATTGCTGGCGCTTAACATCCGGAAATGCGCGCCTTGCCAAGCCAAAACCTTTTCAGTCATATCATTCTTGCCACCCTCCTTTATGGAACTGAGTTTGAAATACTCCGGACGGTGGCGCCTTCCCTCGACGCCTGCGGACACATCTACGCGGCCAGTAGACGTTCCGATGGTGAAATTTATGCGTTCGGCTCTGGGAGAGATATGAGGTCGATGCACCAATCTAGAGTCGATAATGTCGACTGGTCCCGGGTGTATGATTTAACTATTTGGAGTGTCCGGATATTGCATCTATGTCCAAGGTTATACGCGACCTTTTGGCGACACGGATAAGCATGCCGTGGAACACATGGCTGGATGGTGATCAGTGCTATGCGAATACCGCACGAGCCGGATGGGGGCTCCTGAAACACGTCAGGGGGTGAATGTGCGCGGGAGCGCCAGGTCGAAGGCAGTGCTGATTCAACCCCTTTACGCAAAGTGGAGTCGCTTTGTAATAAGGCTTATATTCGGTAAGAGGGTAAGTCCCGAATAAAGACGGGCTGCACCTGATTGGTAGACCCTAAGCCTCGAGTGCCCACTCTCATTGCCTGAATACGTTAGCACCGACGGACACGGTAGCATTCAAGGTAACGTCCCCCACGGGGTCGCAGTTGGCGACGGCATGAAGCCATCAAAATCGGCAAAGATAACTCGAGGGTTTTACTTGTGCTTTGGTTGAGTTCTGGTCAGAAGACGGTCGCTACACTAAGGTTCCGAATCGACGACCGCCATGCAGGAATCAATGTCCCAAAGTGCGCCCGCCATCGAACTCGGTTGCCACCAATCGTGAGTGAATACGTTTCAGGCCCAACAGTTACAAGGAGAATCAGTGGCTTTAGCTCCGGAAGATGAGAGTAAGATATGTGGCGTCTTGATACATACGCGTACTCGAAGTCAGGAATCCGAGCAATTACGTCCAAACCTGGATACCCAGGACTGATACTCGAGCAGCACACTCACTAAAGCTTAATTTTAGTAGTTCGACAAATGGCTTATGGCCAGCCCCCTGCAGTGCACCAAAAACAGACGACCGTCTTTGGTCACGACTGTACCCAGCCCGGATCTAGATCCACCCTCCCAGTGGGATTATCTCAGGCTCCGCAGTAACCTCCCCACTGGGCGTGCTAACAAGAAAACCCTGCCCGGTGGTTTAGCCACTTCTTTGCCGAGGGGATGCGTAGTCGATCGGCATCTGTAATTACCGTCGAGTAACGTCATAGGGATACTAGCCAGACTCCGTAAACCAGGGGGGCAAAGCAAAGCGCCTTGGGCCCCTTGACCAAACTATATCGATGGGGCAATGCCACCTTGGCATTCAACCAGGTTGAGAGTATCGCGATTGATCCATGCCTATACCCTCTAATGTATTGTGCCAGAGTGTGTAAGCTTGAGTCGGACAGACCCTCGATTTATCAGAGCTTCACTGCTACATCGGTTATAGGTCACTGATAGCGTACGGTATTAGCTGAGGAGTAGGGAGCCGCGCGCATGGTGCGGAGACGCAAGCTCCATTATACAGCCACCTCCTCGGCAAATATTGATAGACGTTAATTTGGGCGGTGTATAAGTTGGCCCACGTAGGCTTCTGATAGGCATGGTAGAACTGGCTCTTATAGCCTTTCCTGCGAACGTTCCTATGT
seq00012   CGGGCTGAGTGGCTGGGTTTGGGCGCGTGTAATTGTTACAACGTATTTCTAATCTCAGCCCCCGTGGGATTCGTGCGACGAGCGAGGACGTCCAGAGGAAGGGAAGCGTCAGACATCGAGAGAGGAGACGGCTCGTATGCGGGGCAGCGCCGGCATTGCTCGATCGCTCATGGTTGATGCCTTTAAAACGATCAGCAGCTCTATTAGGCGACTGCACTACACTTACAGGCTGCCGCATCCATCGCGCGCGCTCCATACTCTTATATCTCATTCAATCGATAACTTACTCACTTAGCAGGGTGCGGGTTATAGGTGCCACTACTTCGCGCGTGAAGGCCTTTAATGTTATTTTCTTATCTGCTGGAAGGCGAGTACAATTTTATTTCTGCTTACGCCCGAGAGGGTTCCTTCGAAAATACGATCTCTGTTATGCGATTAAGCCAGGACCAAGCGGTCTCGCACTTATACAGCATTGCTTTAACGCCCACACCTAGTGGACGATTGAGCGCCAATGACTATGTTAGGCTCAGTTTAAGCCCAACTACGGATCCCATTAGACAACACTCCCGCAACTTTGGGCGACAAGTAGAGCCGTTCGATTAGCAATTGCTGGCGCTTAACATCCGGAAATGCGCGCCTTGCCAAGCCAAAACCTTTTCAGTCATATCATTCTTGCCACCCTCCTTTATGGAACTGAGTTTGAAATACTCCGGACGGTGGCGCCTTCCCTCGACGCCTGCGGACACATCTACGCGGCCAGTAGACGTTCCGATGGTGAAATTTATGCGTTCGGCTCTGGGAGAGATATGAGGTCGATGCACCAATCTAGAGTCGATAATGTCGACTGGTCCCGGGTGTATGATTTAACTATTTGGAGTGTCCGGATATTGCATCTATGTCCAAGGTTATACGCGACCTTTTGGCGACACGGATAAGCATGCCGTGGAACACATGGCTGGATGGTGATCAGTGCTATGCGAATACCGCACGAGCCGGATGGGGGCTCCTGAAACACGTCAGGGGGTGAATGTGCGCGGGAGCGCCAGGTCGAAGGCAGTGCTGATTCAACCCCTTTACGCAAAGTGGAGTCGCTTTGTAATAAGGCTTATATTCGGTAAGAGGGTAAGTCCCGAATAAAGACGGGCTGCACCTGATTGGTAGACCCTAAGCCTCGAGTGCCCACTCTCATTGCCTGAATACGTTAGCACCGACGGACACGGTAGCATTCAAGGTAACGTCCCCCACGGGGTCGCAGTTGGCGACGGCATGAAGCCATCAAAATCGGCAAAGATAACTCGAGGGTTTTACTTGTGCTTTGGTTGAGTTCTGGTCAGAAGACGGTCGCTACACTAAGGTTCCGAATCGACGACCGCCATGCAGGAATCAATGTCCCAAAGTGCGCCCGCCATCGAACTCGGTTGCCACCAATCGTGAGTGAATACGTTTCAGGCCCAACAGTTACAAGGAGAATCAGTGGCTTTAGCTCCGGAAGATGAGAGTAAGATATGTGGCGTCTTGATACATACGCGTACTCGAAGTCAGGAATCCGAGCAATTACGTCCAAACCTGGATACCCAGGACTGATACTCGAGCAGCACACTCACTAAAGCTTAATTTTAGTAGTTCGACAAATGGCTTATGGCCAGCCCCCTGCAGTGCACCAAAAACAGACGACCGTCTTTGGTCACGACTGTACCCAGCCCGGATCTAGATCCACCCTCCCAGTGGGATTATCTCAGGCTCCGCAGTAACCTCCCCACTGGGCGTGCTAACAAGAAAACCCTGCCCGGTGGTTTAGCCACTTCTTTGCCGAGGGGATGCGTAGTCGATCGGCATCTGTAATTACCGTCGAGTAACGTCATAGGGATACTAGCCAGACTCCGTAAACCAGGGGGGCAAAGCAAAGCGCCTTGGGCCCCTTGACCAAACTATATCGATGGGGCAATGCCACCTTGGCATTCAACCAGGTTGAGAGTATCGCGATTGATCCATGCCTATACCCTCTAATGTATTGTGCCAGAGTGTGTAAGCTTGAGTCGGACAGACCCTCGATTTATCAGAGCTTCACTGCTACATCGGTTATAGGTCACTGATAGCGTACGGAATTAGCTGAGGAGTAGGGAGCCGCGCGCATGGTGCGGAGACGCAAGCTCCATTATACAGCCACCTCCTCGGCAAATATTGATAGACGTTAATTTGGGCGGTGTATAAGTTGGCCCACGTAGGCTTCTGATAGGCATGGTAGAACTGGCTCTTATAGCCTTTCCTGCGAACGTTCCTATGT
seq00013   CGGGCTGAGTGGCTGGGTTTGGGCGCGTGTAATTGTTACAACGTATTTCTAATCTCAGCCCCCGTGGGATTCGTGCGACGAGCGAGGACGTCCAGAGGAAGGGAAGCGTCAGACATCGAGAGAGGAGACGGCTCGTATGCGGGGCAGCGCCGGCATTGCTCGATCGCTCATGGTTGATGCCTTTAAAACGATCAGCAGCTCTATTAGGCGACTGCACTACACTTACAGGCTGCCGCATCCATCGCGCGCGCTCCATACTCTTATATCTCATTCAATCGATAACTTACTCACTTAGCAGGGTGCGGGTTATAGGTGCCACTACTTCGCGCGTGAAGGCCTTTAATGTTATTTTCTTATCTGCTGGAAGGCGAGTACAATTTTATTTCTGCTTACGCCCGAGAGGGTTCCTTCGAAAATACGATCTCTGTTATGCGATTAAGCCAGGACCAAGCGGTCTCGCACTTATACAGCATTGCTTTAACGCCCACACCTAGTGGACGATTGAGCGCCAATGACTATGTTAGGCTCAGTTTAAGCCCAACTACGGATCCCATTAGACAACACTCCCGCAACTTTGGGCGACAAGTAGAGCCGTTCGATTAGCAATTGCTGGCGCTTAACATCCGGAAATGCGCGCCTTGCCAAGCCAAAACCTTTTCAGTCATATCATTCTTGCCACCCTCCTTTATGGAACTGAGTTTGAAATACTCCGGACGGTGGCGCCTTCCCTCGACGCCTGCGGACACATCTACGCGGCCAGTAGACGTTCCGATGGTGAAATTTATGCGTTCGGCTCTGGGAGAGATATGAGGTCGATGCACCAATCTAGAGTCGATAATGTCGACTGGTCCCGGGTGTATGATTTAACTATTTGGAGTGTCCGGATATTGCATCTATGTCCAAGGTTATACGCGACCTTTTGGCGACACGGATAAGCATGCCGTGGAACACATGGCTGGATGGTGATCAGTGCTATGCGAATACCGCACGAGCCGGATGGGGGCTCCTGAAACACGTCAGGGGGTGAATGTGCGCGGGAGCGCCAGGTCGAAGGCAGTGCTGATTCAACCCCTTTACGCAAAGTGGAGTCGCTTTGTAATAAGGCTTATATTCGGTAAGAGGGTAAGTCCCGAATAAAGACGGGCTGCACCTGATTGGTAGACCCTAAGCCTCGAGTGCCCACTCTCATTGCCTGAATACGTTAGCACCGACGGACACGGTAGCATTCAAGGTAACGTCCCCCACGGGGTCGCAGTTGGCGACGGCATGAAGCCATCAAAATCGGCAAAGATAACTCGAGGGTTTTACTTGTGCTTTGGTTGAGTTCTGGTCAGAAGACGGTCGCTACACTAAGGTTCCGAATCGACGACCGCCATGCAGCAATCAATGTCCCAAAGTGCGCCCGCCATCGAACTCGGTTGCCACCAATCGTGAGTGAATACGTTTCAGGCCCAACAGTTACAAGGAGAATCAGTGGCTTTAGCTCCGGAAGATGAGAGTAAGATATGTGGCGTCTTGATACATACGCGTACTCGAAGTCAGGAATCCGAGCAATTACGTCCAAACCTGGATACCCAGGACTGATACTCGAGCAGCACACTCACTAAAGCTTAATTTTAGTAGTTCGACAAATGGCTTATGGCCAGCCCCCTGCAGTGCACCAAAAACAGACGACCGTCTTTGGTCACGACTGTACCCAGCCCGGATCTAGATCCACCCTCCCAGTGGGATTATCTCAGGCTCCGGAGTAACCTCCCCACTGGGCGTGCTAACAAGAAAACCCTGCCCGGTGGTTTAGCCACTTCTTTGCCGAGGGGATGCGTAGTCGATCGGCATCTGTAATTACCGTCGAGTAACGTCATAGGGATACTAGCCAGACTCCGTAAACCAGGGGGGCAAAGCAAAGCGCCTTGGGCCCCTTGACCAAACTATATCGATGGGGCAATGCCACCTTGGCATTCAACCAGGTTGAGAGTATCGCGATTGATCCATGCCTATACCCTCTAATGTATTGTGCCAGAGTGTGTAAGCTTGAGTCGGACAGACCCTCGATTTATCAGAGCTTCACTGCTACATCGGTTATAGGTCACTGATAGCGTACGGTATTAGCTGAGGAGTAGGGAGCCGCGCGCATGGTGCGGAGACGCAAGCTCCATTATACAGCCACTTCCTCGGCAAATATTGATAGACGTTAATTTGGGCGGTGTATAAGTTGGCCCACGTAGGCTTCTGATAGGCATGGTAGAACTGGCTCTTATAGCCTTTCCTGCGAACGTTCCTATGT
seq00014   CGGGCTGAGTGGCTGGGTTTGGGCGCGTGTAATTGTTACAACGTATTTCTAATCTCAGCCCCCGTGGGATTCGTGCGACGAGCGAGGACGTCCAGAGGAAGGGAAGCGTCAGACATCGAGAGAGGAGACGGCTCGTATGCGGGGCAGCGCCGGCATTGCTCGATCGCTCATGGTTGATGCCTTTAAAACGATCAGCAGCTCTATTAGGCGACTGCACTACACTTACAGGCTGCCGCATCCATCGCGCGCGCTCCATACTCTTATATCTCATTCAATCGATAACTTACTCACTTAGCAGGGTGCGGGTTATAGGTGCCACTACTTCGCGCGTGAAGGCCTTTAATGTTATTTTCTTATCTGCTGGAAGGCGAGTACAATTTTATTTCTGCTTACGCCCGAGAGGGTTCCTTCGAAAATACGATCTCTGTTATGCGATTAAGCCAGGACCAAGCGGTCTCGCACTTATACAGCATTGCTTTAACGCCCACACCTAGTGGACGATTGAGCGCCAATGACTATGTTAGGCTCAGTTTAAGCCCAACTACGGATCCCATTAGACAACACTCCCGCAACTTTGGGCGACAAGTAGAGCCGTTCGATTAGCAATTGCTGGCGCTTAACATCCGGAAATGCGCGCCTTGCCAAGCCAAAACCTTTTCAGTCATATCATTCTTGCCACCCTCCTTTATGGAACTGAGTTTGAAATACTCCGGACGGTGGCGCCTTCCCTCGACGCCTGCGGACACATCTACGCGGCCAGTAGACGTTCCGATGGTGAAATTTATGCGTTCGGCTCTGGGCGAGATATGAGGTCGATGCACCAATCTAGAGTCGATAATGTCGACTGGTCCCGGGTGTATGATTTAACTATTTGGAGTGTCCGGATATTGCATCTATGTCCAAGGTTATACGCGACCTTTTGGCGACACGGATAAGCATGCCGTGGAACACATGGCTGGATGGTGATCAGTGCTATGCGAATACCGCACGAGCCGGATGGGGGCTCCTGAAACACGTCAGGGGGTGAATGTGCGCGGGAGCGCCAGGTCGAAGGCAGTGCTGATTCAACCCCTTTACGCAAAGTGGAGTCGCTTTGTAATAAGGCTTATATTCGGTAAGAGGGTAAGTCCCGAATAAAGACGGGCTGCACCTGATTGGTAGACCCTAAGCCTCGAGTGCCCACTCTCATTGCCTGAATACGTTAGCACCGACGGACACGGTAGCATTCAAGGTAACGTCCCCCACGGGGTCGCAGTTGGCGACGGCATGAAGCCATCAAAATCGGCAAAGATAACTCGAGGGTTTTACTTGTGCTTTGGTTGAGTTCTGGTCAGAAGACGGTCGCTACACTAAGGTTCCGAATCGACGACCGCCATGCAGCAATCAATGTCCCAAAGTGCGCCCGCCATCGAACTCGGTTGCCACCAGTCGTGAGTGAATATGTTTCAGGCCCAACAGTTACAACGAGAATCAGTGGCTTTAGCTCCGGAAGATGAGAGTAAGATATGTGGCGTCTTGATACATACGCGTACTCGAAGTCAGGAATCCGAGCAATTACGTCCAAACCTGGATACCCAGGACTGATACTCGAGCAGCACACTCACTAAAGCTTAATTTTAGTAGTTCGACAAATGGCTTATGGCCAGCCCCCTGCAGTGCACCAAAAACAGACGACCGTCTTTGGTCACGACTGTACCCAGCCCGGATCTAGATCCACCCTCCCAGTGGGATTATCTCAGGCTCCGGAGTAACCTCCCCACTGGGCGTGCTAACAAGAAAACCCTGCCCGGTGGTTTAGCCACTTCTTTGCCGAGGGGATGCGTAGTCGATCGGCATCTGTAATTACCGTCGAGTAACGTCATAGGGATACTAGCCAGACTCCGTAAACCAGGGGGGCAAAGCAAAGCGCCTTGGGCCCCTTGACCAAACTATATCGATGGGGCAATGCCACCTTGGCATTCAACCAGGTTGAGAGTATCGCGATTGATCCATGCCTATACCCTCTAATGTATTGTGCCAGAGTGTGTAAGCTTGAGTCGGACAGACCCTCGATTTATCAGAGCTTCACTGCTACATCGGTTATAGGTCACTGATAGCGTACGGTATTAGCTGAGGAGTAGGGAGCCGCGCGCATGGTGCGGAGACGCAAGCTCCATTATACAGCCACTTCCTCGGCAAATATTGATAGACGTTAATTTGGGCGGTGTATAAGTTGGCCCACGTAGGCTTCTGATAGGCATGGTAGAACTGGCTCTTATAGCCTTTCCTGCGAACGTTCCTATGT
seq00015   CGGGCTGAGTGGCTGGGTTTGGGCGCGTGTAATTGTTACAACGTATTTCTAATCTCAGCCCCCGTGGGATTCGTGCGACGAGCGAGGACGTCCAGAGGAAGGGAAGCGTCAGACATCGAGAGAGGAGACGGCTCGTATGCGGGGCAGCGCCGGCATTGCTCGATCGCTCATGGTTGATGCCTTTAAAACGATCAGCAGCTCTATTAGGCGACTGCACTACACTTACAGGCTGCCGCATCCATCGCGCGCGCTCCATACTCTTATATCTCATTCAATCGATAACTTACTCACTTAGCAGGGTGCGGGTTATAGGTGCCACTACTTCGCGCGTGAAGGCCTTTAATGTTATTTTCTTATCTGCTGGAAGGCGAGTACAATTTTATTTCTGCTTACGCCCGAGAGGGTTCCTTCGAAAATACGATCTCTGTTATGCGATTAAGCCAGGACCAAGCGGTCTCGCACTTATACAGCATTGCTTTAACGCCCACACCTAGTGGACGATTGAGCGCCAATGACTATGTTAGGCTCAGTTTAAGCCCAACTACGGATCCCATTAGACAACACTCCCGCAACTTTGGGCGACAAGTAGAGCCGTTCGATTAGCAATTGCTGGCGCTTAACATCCGGAAATGCGCGCCTTGCCAAGCCAAAACCTTTTCAGTCATATCATTCTTGCCACCCTCCTTTATGGAACTGAGTTTGAAATACTCCGGACGGTGGCGCCTTCCCTCGACGCCTGCGGACACATCTACGCGGCCAGTAGACGTTCCGATGGTGAAATTTATGCGTTCGGCTCTGGGCGAGATATGAGGTCGATGCACCAATCTAGAGTCGATAATGTCGACTGGTCCCGGGTGTATGATTTAACTATTTGGAGTGTCCGGATATTGCATCTATGTCCAAGGTTATACGCGACCTTTTGGCGACACGGATAAGCATGCCGTGGAACACATGGCTGGATGGTGATCAGTGCTATGCGAATACCGCACGAGCCGGATGGGGGCTCCTGAAACACGTCAGGGGGTGAATGTGCGCGGGAGCGCCAGGTCGAAGGCAGTGCTGATTCAACCCCTTTACGCAAAGTGGAGTCGCTTTGTAATAAGGCTTATATTCGGTAAGAGGGTAAGTCCCGAATAAAGACGGGCTGCACCTGATTGGTAGACCCTAAGCCTCGAGTGCCCACTCTCATTGCCTGAATACGTTAGCACCGACGGACACGGTAGCATTCAAGGTAACGTCCCCCACGGGGTCGCAGTTGGCGACGGCATGAAGCCATCAAAATCGGCAAAGATAACTCGAGGGTTTTACTTGTGCTTTGGTTGAGTTCTGGTCAGAAGACGGTCGCTACACTAAGGTTCCGAATCGACGACCGCCATGCAGCAATCAATGTCCCAAAGTGCGCCCGCCATCGAACTCGGTTGCCACCAGTCGTGAGTGAATATGTTTCAGGCCCAACAGTTACAACGAGAATCAGTGGCTTTAGCTCCGGAAGATGAGAGTAAGATATGTGGCGTCTTGATACATACGCGTACTCGAAGTCAGGAATCCGAGCAATTACGTCCAAACCTGGATACCCAGGACTGATACTCGAGCAGCACACTCACTAAAGCTTAATTTTAGTAGTTCGACAAATGGCTTATGGCCAGCCCCCTGCAGTGCACCAAAAACAGACGACCGTCTTTGGTCACGACTGTACCCAGCCCGGATCTAGATCCACCCTCCCAGTGGGATTATCTCAGGCTCCGGAGTAACCTCCCCACTGGGCGTGCTAACAAGAAAACCCTGCCCGGTGGTTTAGCCACTTCTTTGCCGAGGGGATGCGTAGTCGATCGGCATCTGTAATTACCGTCGAGTAACGTCATAGGGATACTAGCCAGACTCCGTAAACCAGGGGGGCAAAGCAAAGCGCCTTGGGCCCCTTGACCAAACTATATCGATGGGGCAATGCCACCTTGGCATTCAACCAGGTTGAGAGTATCGCGATTGATCCATGCCTATACCCTCTAATGTATTGTGCCAGAGTGTGTAAGCTTGAGTCGGACAGACCCTCGATTTATCAGAGCTTCACTGCTACATCGGTTATAGGTCACTGATAGCGTACGGTATTAGCTGAGGAGTAGGGAGCCGCGCGCATGGTGCGGAGACGCAAGCTCCATTATACAGCCACTTCCTCGGCAAATATTGATAGACGTTAATTTGGGCGGTGTATAAGTTGGCCCACGTAGGCTTCTGATAGGCATGGTAGAACTGGCTCTTATAGCCTTTCCTGCGAACGTTCCTATGT
seq00016   CGGGCTGAGTGGCTGGGTTTGGGCGCGTGTAATTGTTACAACGTATTTCTAATCTCAGCCCCCGTGGGATTCGTGCGACGAGCGAGGACGTCCAGAGGAAGGGAAGCGTCAGACATCGAGAGAGGAGACGGCTCGTATGCGGGGCAGCGCCGGCATTGCTCGATCGCTCATGGTTGATGCCTTTAAAACGATCAGCAGCTCTATTAGGCGACTGCACTACACTTACAGGCTGCCGCATCCATCGCGCGCGCTCCATACTCTTATATCTCATTCAATCGATAACTTACTCACTTAGCAGGGTGCGGGTTATAGGTGCCACTACTTCGCGCGTGAAGGCCTTTAATGTTATTTTCTTATCTGCTGGAAGGCGAGTACAATTTTATTTCTGCTTACGCCCGAGAGGGTTCCTTCGAAAATACGATCTCTGTTATGCGATTAAGCCAGGACCAAGCGGTCTCGCACTTATACAGCATTGCTTTAACGCCCACACCTAGTGGACGATTGAGCGCCAATGACTATGTTAGGCTCAGTTTAAGCCCAACTACGGATCCCATTAGACAACACTCCCGCAACTTTGGGCGACAAGTAGAGCCGTTCGATTAGCAATTGCTGGCGCTTAACATCCGGAAATGCGCGCCTTGCCAAGCCAAAACCTTTTCAGTCATATCATTCTTGCCACCCTCCTTTATGGAACTGAGTTTGAAATACTCCGGACGGTGGCGCCTTCCCTCGACGCCTGCGGACACATCTACGCGGCCAGTAGACGTTCCGATGGTGAAATTTATGCGTTCGGCTCTGGGAGAGATATGAGGTCGATGCACCAATCTAGAGTCGATAATGTCGACTGGTCCCGGGTGTATGATTTAACTATTTGGAGTGTCCGGATATTGCATCTATGTCCAAGGTTATACGCGACCTTTTGGCGACACGGATAAGCATGCCGTGGAACACATGGCTGGATGGTGATCAGTGCTATGCGAATACCGCACGAGCCGGATGGGGGCTCCTGAAACACGTCAGGGGGTGAATGTGCGCGGGAGCGCCAGGTCGAAGGCAGTGCTGATTCAACCCCTTTACGCAAAGTGGAGTCGCTTTGTAATAAGGCTTATATTCGGTAAGAGGGTAAGTCCCGAATAAAGACGGGCTGCACCTGATTGGTAGACCCTAAGCCTCGAGTGCCCACTCTCATTGCCTGAATACGTTAGCACCGACGGACACGGTAGCATTCAAGGTAACGTCCCCCACGGGGTCGCAGTTGGCGACGGCATGAAGCCATCAAAATCGGCAAAGATAACTCGAGGGTTTTACTTGTGCTTTGGTTGAGTTCTGGTCAGAAGACGGTCGCTACACTAAGGTTCCGAATCGACGACCGCCATGCAGGAATCAATGTCCCAAAGTGCGCCCGCCATCGAACTCGGTTGCCACCAATCGTGAGTGAATACGTTTCAGGCCCAACAGTTACAAGGAGAATCAGTGGCTTTAGCTCCGGAAGATGAGAGTAAGATATGTGGCGTCTTGATACATACGCGTACTCGAAGTCAGGAATCCGAGCAATTACGTCCAAACCTGGATACCCAGGACTGATACTCGAGCAGCACACTCACTAAAGCTTAATTTTAGTAGTTCGACAAATGGCTTATGGCCAGCCCCCTGCAGTGCACCAAAAACAGACGACCGTCTTTGGTCACGACTGTACCCAGCCCGGATCTAGATCCACCCTCCCAGTGGGATTATCTCAGGCTCCGCAGTAACCTCCCCACTGGGCGTGCTAACAAGAAAACCCTGCCCGGTGGTTTAGCCACTTCTTTGCCGAGGGGATGCGTAGTCGATCGGCATCTGTAATTACCGTCGAGTAACGTCATAGGGATACTAGCCAGACTCCGTAAACCAGGGGGGCAAAGCAAAGCGCCTTGGGCCCCTTGACCAAACTATATCGATGGGGCAATGCCACCTTGGCATTCAACCAGGTTGAGAGTATCGCGATTGATCCATGCCTATACCCTCTAATGTATTGTGCCAGAGTGTGTAAGCTTGAGTCGGACAGACCCTCGATTTATCAGAGCTTCACTGCTACATCGGTTATAGGTCACTGATAGCGTACGGTATTAGCTGAGGAGTAGGGAGCCGCGCGCATGGTGCGGAGACGCAAGCTCCATTATACAGCCACCTCCTCGGCAAATATTGATAGACGTTAATTTGGGCGGTGTATAAGTTGGCCCACGTAGGCTTCTGATAGGCATGGTAGAACTGGCTCTTATAGCCTTTCCTGCGAACGTTCCTATGT
seq00017   CGGGCTGAGTGGCTGGGTTTGGGCGCGTGTAATTGTTACAACGTATTTCTAATCTCAGCCCCCGTGGGATTCGTGCGACGAGCGAGGACGTCCAGAGGAAGGGAAGCGTCAGACATCGAGAGAGGAGACGGCTCGTATGCGGGGCAGCGCCGGCATTGCTCGATCGCTCATGGTTGATGCCTTTAAAACGATCAGCAGCTCTATTAGGCGACTGCACTACACTTACAGGCTGCCGCATCCATCGCGCGCGCTCCATACTCTTATATCTCATTCAATCGATAACTTACTCACTTAGCAGGGTGCGGGTTATAGGTGCCACTACTTCGCGCGTGAAGGCCTTTAATGTTATTTTCTTATCTGCTGGAAGGCGAGTACAATTTTATTTCTGCTTACGCCCGAGAGGGTTCCTTCGAAAATACGATCTCTGTTATGCGATTAAGCCAGGACCAAGCGGTCTCGCACTTATACAGCATTGCTTTAACGCCCACACCTAGTGGACGATTGAGCGCCAATGACTATGTTAGGCTCAGTTTAAGCCCAACTACGGATCCCATTAGACAACACTCCCGCAACTTTGGGCGACAAGTAGAGCCGTTCGATTAGCAATTGCTGGCGCTTAACATCCGGAAATGCGCGCCTTGCCAAGCCAAAACCTTTTCAGTCATATCATTCTTGCCACCCTCCTTTATGGAACTGAGTTTGAAATACTCCGGACGGTGGCGCCTTCCCTCGACGCCTGCGGACACATCTACGCGGCCAGTAGACGTTCCGATGGTGAAATTTATGCGTTCGGCTCTGGGCGAGATATGAGGTCGATGCACCAATCTAGAGTCGATAATGTCGACTGGTCCCGGGTGTATGATTTAACTATTTGGAGTGTCCGGATATTGCATCTATGTCCAAGGTTATACGCGACCTTTTGGCGACACGGATAAGCATGCCGTGGAACACATGGCTGGATGGTGATCAGTGCTATGCGAATACCGCACGAGCCGGATGGGGGCTCCTGAAACACGTCAGGGGGTGAATGTGCGCGGGAGCGCCAGGTCGAAGGCAGTGCTGATTCAACCCCTTTACGCAAAGTGGAGTCGCTTTGTAATAAGGCTTATATTCGGTAAGAGGGTAAGTCCCGAATAAAGACGGGCTGCACCTGATTGGTAGACCCTAAGCCTCGAGTGCCCACTCTCATTGCCTGAATACGTTAGCACCGACGGACACGGTAGCATTCAAGGTAACGTCCCCCACGGGGTCGCAGTTGGCGACGGCATGAAGCCATCAAAATCGGCAAAGATAACTCGAGGGTTTTACTTGTGCTTTGGTTGAGTTCTGGTCAGAAGACGGTCGCTACACTAAGGTTCCGAATCGACGACCGCCATGCAGCAATCAATGTCCCAAAGTGCGCCCGCCATCGAACTCGGTTGCCACCAGTCGTGAGTGAATATGTTTCAGGCCCAACAGTTACAACGAGAATCAGTGGCTTTAGCTCCGGAAGATGAGAGTAAGATATGTGGCGTCTTGATACATACGCGTACTCGAAGTCAGGAATCCGAGCAATTACGTCCAAACCTGGATACCCAGGACTGATACTCGAGCAGCACACTCACTAAAGCTTAATTTTAGTAGTTCGACAAATGGCTTATGGCCAGCCCCCTGCAGTGCACCAAAAACAGACGACCGTCTTTGGTCACGACTGTACCCAGCCCGGATCTAGATCCACCCTCCCAGTGGGATTATCTCAGGCTCCGGAGTAACCTCCCCACTGGGCGTGCTAACAAGAAAACCCTGCCCGGTGGTTTAGCCACTTCTTTGCCGAGGGGATGCGTAGTCGATCGGCATCTGTAATTACCGTCGAGTAACGTCATAGGGATACTAGCCAGACTCCGTAAACCAGGGGGGCAAAGCAAAGCGCCTTGGGCCCCTTGACCAAACTATATCGATGGGGCAATGCCACCTTGGCATTCAACCAGGTTGAGAGTATCGCGATTGATCCATGCCTATACCCTCTAATGTATTGTGCCAGAGTGTGTAAGCTTGAGTCGGACAGACCCTCGATTTATCAGAGCTTCACTGCTACATCGGTTATAGGTCACTGATAGCGTACGGTATTAGCTGAGGAGTAGGGAGCCGCGCGCATGGTGCGGAGACGCAAGCTCCATTATACAGCCACTTCCTCGGCAAATATTGATAGACGTTAATTTGGGCGGTGTATAAGTTGGCCCACGTAGGCTTCTGATAGGCATGGTAGAACTGGCTCTTATAGCCTTTCCTGCGAACGTTCCTATGT
seq00018   CGGGCTGAGTGGCTGGGTTTGGGCGCGTGTAATTGTTACAACGTATTTCTAATCTCAGCCCCCGTGGGATTCGTGCGACGAGCGAGGACGTCCAGAGGAAGGGAAGCGTCAGACATCGAGAGAGGAGACGGCTCGTATGCGGGGCAGCGCCGGCATTGCTCGATCGCTCATGGTTGATGCCTTTAAAACGATCAGCAGCTCTATTAGGCGACTGCACTACACTTACAGGCTGCCGCATCCATCGCGCGCGCTCCATACTCTTATATCTCATTCAATCGATAACTTACTCACTTAGCAGGGTGCGGGTTATAGGTGCCACTACTTCGCGCGTGAAGGCCTTTAATGTTATTTTCTTATCTGCTGGAAGGCGAGTACAATTTTATTTCTGCTTACGCCCGAGAGGGTTCCTTCGAAAATACGATCTCTGTTATGCGATTAAGCCAGGACCAAGCGGTCTCGCACTTATACAGCATTGCTTTAACGCCCACACCTAGTGGACGATTGAGCGCCAATGACTATGTTAGGCTCAGTTTAAGCCCAACTACGGATCCCATTAGACAACACTCCCGCAACTTTGGGCGACAAGTAGAGCCGTTCGATTAGCAATTGCTGGCGCTTAACATCCGGAAATGCGCGCCTTGCCAAGCCAAAACCTTTTCAGTCATATCATTCTTGCCACCCTCCTTTATGGAACTGAGTTTGAAATACTCCGGACGGTGGCGCCTTCCCTCGACGCCTGCGGACACATCTACGCGGCCAGTAGACGTTCCGATGGTGAAATTTATGCGTTCGGCTCTGGGAGAGATATGAGGTCGATGCACCAATCTAGAGTCGATAATGTCGACTGGTCCCGGGTGTATGATTTAACTATTTGGAGTGTCCGGATATTGCATCTATGTCCAAGGTTATACGCGACCTTTTGGCGACACGGATAAGCATGCCGTGGAACACATGGCTGGATGGTGATCAGTGCTATGCGAATACCGCACGAGCCGGATGGGGGCTCCTGAAACACGTCAGGGGGTGAATGTGCGCGGGAGCGCCAGGTCGAAGGCAGTGCTGATTCAACCCCTTTACGCAAAGTGGAGTCGCTTTGTAATAAGGCTTATATTCGGTAAGAGGGTAAGTCCCGAATAAAGACGGGCTGCACCTGATTGGTAGACCCTAAGCCTCGAGTGCCCACTCTCATTGCCTGAATACGTTAGCACCGACGGACACGGTAGCATTCAAGGTAACGTCCCCCACGGGGTCGCAGTTGGCGACGGCATGAAGCCATCAAAATCGGCAAAGATAACTCGAGGGTTTTACTTGTGCTTTGGTTGAGTTCTGGTCAGAAGACGGTCGCTACACTAAGGTTCCGAATCGACGACCGCCATGCAGGAATCAATGTCCCAAAGTGCGCCCGCCATCGAACTCGGTTGCCACCAATCGTGAGTGAATACGTTTCAGGCCCAACAGTTACAAGGAGAATCAGTGGCTTTAGCTCCGGAAGATGAGAGTAAGATATGTGGCGTCTTGATACATACGCGTACTCGAAGTCAGGAATCCGAGCAATTACGTCCAAACCTGGATACCCAGGACTGATACTCGAGCAGCACACTCACTAAAGCTTAATTTTAGTAGTTCGACAAATGGCTTATGGCCAGCCCCCTGCAGTGCACCAAAAACAGACGACCGTCTTTGGTCACGACTGTACCCAGCCCGGATCTAGATCCACCCTCCCAGTGGGATTATCTCAGGCTCCGCAGTAACCTCCCCACTGGGCGTGCTAACAAGAAAACCCTGCCCGGTGGTTTAGCCACTTCTTTGCCGAGGGGATGCGTAGTCGATCGGCATCTGTAATTACCGTCGAGTAACGTCATAGGGATACTAGCCAGACTCCGTAAACCAGGGGGGCAAAGCAAAGCGCCTTGGGCCCCTTGACCAAACTATATCGATGGGGCAATGCCACCTTGGCATTCAACCAGGTTGAGAGTATCGCGATTGATCCATGCCTATACCCTCTAATGTATTGTGCCAGAGTGTGTAAGCTTGAGTCGGACAGACCCTCGATTTATCAGAGCTTCACTGCTACATCGGTTATAGGTCACTGATAGCGTACGGTATTAGCTGAGGAGTAGGGAGCCGCGCGCATGGTGCGGAGACGCAAGCTCCATTATACAGCCACCTCCTCGGCAAATATTGATAGACGTTAATTTGGGCGGTGTATAAGTTGGCCCACGTAGGCTTCTGATAGGCATGGTAGAACTGGCTCTTATAGCCTTTCCTGCGAACGTTCCTATGT
seq00019   CGGGCTGAGTGGCTGGGTTTGGGCGCGTGTAATTGTTACAACGTATTTCTAATCTCAGCCCCCGTGGGATTCGTGCGACGAGCGAGGACGTCCAGAGGAAGGGAAGCGTCAGACATCGAGAGAGGAGACGGCTCGTATGCGGGGCAGCGCCGGCATTGCTCGATCGCTCATGGTTGATGCCTTTAAAACGATCAGCAGCTCTATTAGGCGACTGCACTACACTTACAGGCTGCCGCATCCATCGCGCGCGCTCCATACTCTTATATCTCATTCAATCGATAACTTACTCACTTAGCAGGGTGCGGGTTATAGGTGCCACTACTTCGCGCGTGAAGGCCTTTAATGTTATTTTCTTATCTGCTGGAAGGCGAGTACAATTTTATTTCTGCTTACGCCCGAGAGGGTTCCTTCGAAAATACGATCTCTGTTATGCGATTAAGCCAGGACCAAGCGGTCTCGCACTTATACAGCATTGCTTTAACGCCCACACCTAGTGGACGATTGAGCGCCAATGACTATGTTAGGCTCAGTTTAAGCCCAACTACGGATCCCATTAGACAACACTCCCGCAACTTTGGGCGACAAGTAGAGCCGTTCGATTAGCAATTGCTGGCGCTTAACATCCGGAAATGCGCGCCTTGCCAAGCCAAAACCTTTTCAGTCATATCATTCTTGCCACCCTCCTTTATGGAACTGAGTTTGAAATACTCCGGACGGTGGCGCCTTCCCTCGACGCCTGCGGACACATCTACGCGGCCAGTAGACGTTCCGATGGTGAAATTTATGCGTTCGGCTCTGGGAGAGATATGAGGTCGATGCACCAATCTAGAGTCGATAATGTCGACTGGTCCCGGGTGTATGATTTAACTATTTGGAGTGTCCGGATATTGCATCTATGTCCAAGGTTATACGCGACCTTTTGGCGACACGGATAAGCATGCCGTGGAACACATGGCTGGATGGTGATCAGTGCTATGCGAATACCGCACGAGCCGGATGGGGGCTCCTGAAACACGTCAGGGGGTGAATGTGCGCGGGAGCGCCAGGTCGAAGGCAGTGCTGATTCAACCCCTTTACGCAAAGTGGAGTCGCTTTGTAATAAGGCTTATATTCGGTAAGAGGGTAAGTCCCGAATAAAGACGGGCTGCACCTGATTGGTAGACCCTAAGCCTCGAGTGCCCACTCTCATTGCCTGAATACGTTAGCACCGACGGACACGGTAGCATTCAAGGTAACGTCCCCCACGGGGTCGCAGTTGGCGACGGCATGAAGCCATCAAAATCGGCAAAGATAACTCGAGGGTTTTACTTGTGCTTTGGTTGAGTTCTGGTCAGAAGACGGTCGCTACACTAAGGTTCCGAATCGACGACCGCCATGCAGCAATCAATGTCCCAAAGTGCGCCCGCCATCGAACTCGGTTGCCACCAATCGTGAGTGAATACGTTTCAGGCCCAACAGTTACAAGGAGAATCAGTGGCTTTAGCTCCGGAAGATGAGAGTAAGATATGTGGCGTCTTGATACATACGCGTACTCGAAGTCAGGAATCCGAGCAATTACGTCCAAACCTGGATACCCAGGACTGATACTCGAGCAGCACACTCACTAAAGCTTAATTTTAGTAGTTCGACAAATGGCTTATGGCCAGCCCCCTGCAGTGCACCAAAAACAGACGACCGTCTTTGGTCACGACTGTACCCAGCCCGGATCTAGATCCACCCTCCCAGTGGGATTATCTCAGGCTCCGGAGTAACCTCCCCACTGGGCGTGCTAACAAGAAAACCCTGCCCGGTGGTTTAGCCACTTCTTTGCCGAGGGGATGCGTAGTCGATCGGCATCTGTAATTACCGTCGAGTAACGTCATAGGGATACTAGCCAGACTCCGTAAACCAGGGGGGCAAAGCAAAGCGCCTTGGGCCCCTTGACCAAACTATATCGATGGGGCAATGCCACCTTGGCATTCAACCAGGTTGAGAGTATCGCGATTGATCCATGCCTATACCCTCTAATGTATTGTGCCAGAGTGTGTAAGCTTGAGTCGGACAGACCCTCGATTTATCAGAGCTTCACTGCTACATCGGTTATAGGTCACTGATAGCGTACGGTATTAGCTGAGGAGTAGGGAGCCGCGCGCATGGTGCGGAGACGCAAGCTCCATTATACAGCCACTTCCTCGGCAAATATTGATAGACGTTAATTTGGGCGGTGTATAAGTTGGCCCACGTAGGCTTCTGATAGGCATGGTAGAACTGGCTCTTATAGCCTTTCCTGCGAACGTTCCTATGT
seq00020   CGGGCTGAGTGGCTGGGTTTGGGCGCGTGTAATTGTTACAACGTATTTCTAATCTCAGCCCCCGTGGGATTCGTGCGACGAGCGAGGACGTCCAGAGGAAGGGAAGCGTCAGACATCGAGAGAGGAGACGGCTCGTATGCGGGGCAGCGCCGGCATTGCTCGATCGCTCATGGTTGATGCCTTTAAAACGATCAGCAGCTCTATTAGGCGACTGCACTACACTTACAGGCTGCCGCATCCATCGCGCGCGCTCCATACTCTTATATCTCATTCAATCGATAACTTACTCACTTAGCAGGGTGCGGGTTATAGGTGCCACTACTTCGCGCGTGAAGGCCTTTAATGTTATTTTCTTATCTGCTGGAAGGCGAGTACAATTTTATTTCTGCTTACGCCCGAGAGGGTTCCTTCGAAAATACGATCTCTGTTATGCGATTAAGCCAGGACCAAGCGGTCTCGCACTTATACAGCATTGCTTTAACGCCCACACCTAGTGGACGATTGAGCGCCAATGACTATGTTAGGCTCAGTTTAAGCCCAACTACGGATCCCATTAGACAACACTCCCGCAACTTTGGGCGACAAGTAGAGCCGTTCGATTAGCAATTGCTGGCGCTTAACATCCGGAAATGCGCGCCTTGCCAAGCCAAAACCTTTTCAGTCATATCATTCTTGCCACCCTCCTTTATGGAACTGAGTTTGAAATACTCCGGACGGTGGCGCCTTCCCTCGACGCCTGCGGACACATCTACGCGGCCAGTAGACGTTCCGATGGTGAAATTTATGCGTTCGGCTCTGGGAGAGATATGAGGTCGATGCACCAATCTAGAGTCGATAATGTCGACTGGTCCCGGGTGTATGATTTAACTATTTGGAGTGTCCGGATATTGCATCTATGTCCAAGGTTATACGCGACCTTTTGGCGACACGGATAAGCATGCCGTGGAACACATGGCTGGATGGTGATCAGTGCTATGCGAATACCGCACGAGCCGGATGGGGGCTCCTGAAACACGTCAGGGGGTGAATGTGCGCGGGAGCGCCAGGTCGAAGGCAGTGCTGATTCAACCCCTTTACGCAAAGTGGAGTCGCTTTGTAATAAGGCTTATATTCGGTAAGAGGGTAAGTCCCGAATAAAGACGGGCTGCACCTGATTGGTAGACCCTAAGCCTCGAGTGCCCACTCTCATTGCCTGAATACGTTAGCACCGACGGACACGGTAGCATTCAAGGTAACGTCCCCCACGGGGTCGCAGTTGGCGACGGCATGAAGCCATCAAAATCGGCAAAGATAACTCGAGGGTTTTACTTGTGCTTTGGTTGAGTTCTGGTCAGAAGACGGTCGCTACACTAAGGTTCCGAATCGACGACCGCCATGCAGCAATCAATGTCCCAAAGTGCGCCCGCCATCGAACTCGGTTGCCACCAATCGTGAGTGAATACGTTTCAGGCCCAACAGTTACAAGGAGAATCAGTGGCTTTAGCTCCGGAAGATGAGAGTAAGATATGTGGCGTCTTGATACATACGCGTACTCGAAGTCAGGAATCCGAGCAATTACGTCCAAACCTGGATACCCAGGACTGATACTCGAGCAGCACACTCACTAAAGCTTAATTTTAGTAGTTCGACAAATGGCTTATGGCCAGCCCCCTGCAGTGCACCAAAAACAGACGACCGTCTTTGGTCACGACTGTACCCAGCCCGGATCTAGATCCACCCTCCCAGTGGGATTATCTCAGGCTCCGGAGTAACCTCCCCACTGGGCGTGCTAACAAGAAAACCCTGCCCGGTGGTTTAGCCACTTCTTTGCCGAGGGGATGCGTAGTCGATCGGCATCTGTAATTACCGTCGAGTAACGTCATAGGGATACTAGCCAGACTCCGTAAACCAGGGGGGCAAAGCAAAGCGCCTTGGGCCCCTTGACCAAACTATATCGATGGGGCAATGCCACCTTGGCATTCAACCAGGTTGAGAGTATCGCGATTGATCCATGCCTATACCCTCTAATGTATTGTGCCAGAGTGTGTAAGCTTGAGTCGGACAGACCCTCGATTTATCAGAGCTTCACTGCTACATCGGTTATAGGTCACTGATAGCGTACGGTATTAGCTGAGGAGTAGGGAGCCGCGCGCATGGTGCGGAGACGCAAGCTCCATTATACAGCCACTTCCTCGGCAAATATTGATAGACGTTAATTTGGGCGGTGTATAAGTTGGCCCACGTAGGCTTCTGATAGGCATGGTAGAACTGGCTCTTATAGCCTTTCCTGCGAACGTTCCTATGT
seq00021   CGGGCTGAGTGGCTGGGTTTGGGCGCGTGTAATTGTTACAACGTATTTCTAATCTCAGCCCCCGTGGGATTCGTGCGACGAGCGAGGACGTCCAGAGGAAGGGAAGCGTCAGACATCGAGAGAGGAGACGGCTCGTATGCGGGGCAGCGCCGGCATTGCTCGATCGCTCATGGTTGATGCCTTTAAAACGATCAGCAGCTCTATTAGGCGACTGCACTACACTTACAGGCTGCCGCATCCATCGCGCGCGCTCCATACTCTTATATCTCATTCAATCGATAACTTACTCACTTAGCAGGGTGCGGGTTATAGGTGCCACTACTTCGCGCGTGAAGGCCTTTAATGTTATTTTCTTATCTGCTGGAAGGCGAGTACAATTTTATTTCTGCTTACGCCCGAGAGGGTTCCTTCGAAAATACGATCTCTGTTATGCGATTAAGCCAGGACCAAGCGGTCTCGCACTTATACAGCATTGCTTTAACGCCCACACCTAGTGGACGATTGAGCGCCAATGACTATGTTAGGCTCAGTTTAAGCCCAACTACGGATCCCATTAGACAACACTCCCGCAACTTTGGGCGACAAGTAGAGCCGTTCGATTAGCAATTGCTGGCGCTTAACATCCGGAAATGCGCGCCTTGCCAAGCCAAAACCTTTTCAGTCATATCATTCTTGCCACCCTCCTTTATGGAACTGAGTTTGAAATACTCCGGACGGTGGCGCCTTCCCTCGACGCCTGCGGACACATCTACGCGGCCAGTAGACGTTCCGATGGTGAAATTTATGCGTTCGGCTCTGGGAGAGATATGAGGTCGATGCACCAATCTAGAGTCGATAATGTCGACTGGTCCCGGGTGTATGATTTAACTATTTGGAGTGTCCGGATATTGCATCTATGTCCAAGGTTATACGCGACCTTTTGGCGACACGGATAAGCATGCCGTGGAACACATGGCTGGATGGTGATCAGTGCTATGCGAATACCGCACGAGCCGGATGGGGGCTCCTGAAACACGTCAGGGGGTGAATGTGCGCGGGAGCGCCAGGTCGAAGGCAGTGCTGATTCAACCCCTTTACGCAAAGTGGAGTCGCTTTGTAATAAGGCTTATATTCGGTAAGAGGGTAAGTCCCGAATAAAGACGGGCTGCACCTGATTGGTAGACCCTAAGCCTCGAGTGCCCACTCTCATTGCCTGAATACGTTAGCACCGACGGACACGGTAGCATTCAAGGTAACGTCCCCCACGGGGTCGCAGTTGGCGACGGCATGAAGCCATCAAAATCGGCAAAGATAACTCGAGGGTTTTACTTGTGCTTTGGTTGAGTTCTGGTCAGAAGACGGTCGCTACACTAAGGTTCCGAATCGACGACCGCCATGCAGCAATCAATGTCCCAAAGTGCGCCCGCCATCGAACTCGGTTGCCACCAATCGTGAGTGAATACGTTTCAGGCCCAACAGTTACAAGGAGAATCAGTGGCTTTAGCTCCGGAAGATGAGAGTAAGATATGTGGCGTCTTGATACATACGCGTACTCGAAGTCAGGAATCCGAGCAATTACGTCCAAACCTGGATACCCAGGACTGATACTCGAGCAGCACACTCACTAAAGCTTAATTTTAGTAGTTCGACAAATGGCTTATGGCCAGCCCCCTGCAGTGCACCAAAAACAGACGACCGTCTTTGGTCACGACTGTACCCAGCCCGGATCTAGATCCACCCTCCCAGTGGGATTATCTCAGGCTCCGGAGTAACCTCCCCACTGGGCGTGCTAACAAGAAAACCCTGCCCGGTGGTTTAGCCACTTCTTTGCCGAGGGGATGCGTAGTCGATCGGCATCTGTAATTACCGTCGAGTAACGTCATAGGGATACTAGCCAGACTCCGTAAACCAGGGGGGCAAAGCAAAGCGCCTTGGGCCCCTTGACCAAACTATATCGATGGGGCAATGCCACCTTGGCATTCAACCAGGTTGAGAGTATCGCGATTGATCCATGCCTATACCCTCTAATGTATTGTGCCAGAGTGTGTAAGCTTGAGTCGGACAGACCCTCGATTTATCAGAGCTTCACTGCTACATCGGTTATAGGTCACTGATAGCGTACGGTATTAGCTGAGGAGTAGGGAGCCGCGCGCATGGTGCGGAGACGCAAGCTCCATTATACAGCCACTTCCTCGGCAAATATTGATAGACGTTAATTTGGGCGGTGTATAAGTTGGCCCACGTAGGCTTCTGATAGGCATGGTAGAACTGGCTCTTATAGCCTTTCCTGCGAACGTTCCTATGT
seq00022   CGGGCTGAGTGGCTGGGTTTGGGCGCGTGTAATTGTTACAACGTATTTCTAATCTCAGCCCCCGTGGGATTCGTGCGACGAGCGAGGACGTCCAGAGGAAGGGAAGCGTCAGACATCGAGAGAGGAGACGGCTCGTATGCGGGGCAGCGCCGGCATTGCTCGATCGCTCATGGTTGATGCCTTTAAAACGATCAGCAGCTCTATTAGGCGACTGCACTACACTTACAGGCTGCCGCATCCATCGCGCGCGCTCCATACTCTTATATCTCATTCAATCGATAACTTACTCACTTAGCAGGGTGCGGGTTATAGGTGCCACTACTTCGCGCGTGAAGGCCTTTAATGTTATTTTCTTATCTGCTGGAAGGCGAGTACAATTTTATTTCTGCTTACGCCCGAGAGGGTTCCTTCGAAAATACGATCTCTGTTATGCGATTAAGCCAGGACCAAGCGGTCTCGCACTTATACAGCATTGCTTTAACGCCCACACCTAGTGGACGATTGAGCGCCAATGACTATGTTAGGCTCAGTTTAAGCCCAACTACGGATCCCATTAGACAACACTCCCGCAACTTTGGGCGACAAGTAGAGCCGTTCGATTAGCAATTGCTGGCGCTTAACATCCGGAAATGCGCGCCTTGCCAAGCCAAAACCTTTTCAGTCATATCATTCTTGCCACCCTCCTTTATGGAACTGAGTTTGAAATACTCCGGACGGTGGCGCCTTCCCTCGACGCCTGCGGACACATCTACGCGGCCAGTAGACGTTCCGATGGTGAAATTTATGCGTTCGGCTCTGGGAGAGATATGAGGTCGATGCACCAATCTAGAGTCGATAATGTCGACTGGTCCCGGGTGTATGATTTAACTATTTGGAGTGTCCGGATATTGCATCTATGTCCAAGGTTATACGCGACCTTTTGGCGACACGGATAAGCATGCCGTGGAACACATGGCTGGATGGTGATCAGTGCTATGCGAATACCGCACGAGCCGGATGGGGGCTCCTGAAACACGTCAGGGGGTGAATGTGCGCGGGAGCGCCAGGTCGAAGGCAGTGCTGATTCAACCCCTTTACGCAAAGTGGAGTCGCTTTGTAATAAGGCTTATATTCGGTAAGAGGGTAAGTCCCGAATAAAGACGGGCTGCACCTGATTGGTAGACCCTAAGCCTCGAGTGCCCACTCTCATTGCCTGAATACGTTAGCACCGACGGACACGGTAGCATTCAAGGTAACGTCCCCCACGGGGTCGCAGTTGGCGACGGCATGAAGCCATCAAAATCGGCAAAGATAACTCGAGGGTTTTACTTGTGCTTTGGTTGAGTTCTGGTCAGAAGACGGTCGCTACACTAAGGTTCCGAATCGACGACCGCCATGCAGCAATCAATTTCCCAAAGTGCGCCCGCCATCGAACTCGGTTGCCACCAATCGTGAGTGAATACGTTTCAGGCCCAACAGTTACAAGGAGAATCAGTGGCTTTAGCTCCGGAAGATGAGAGTAAGATATGTGGCGTCTTGATACATACGCGTACTCGAAGTCAGGAATCCGAGCAATTACGTCCAAACCTGGATACCCAGGACTGATACTCGAGCAGCACACTCACTAAAGCTTAATTTTAGTAGTTCGACAAATGGCTTATGGCCAGCCCCCTGCAGTGCACCAAAAACAGACGACCGTCTTTGGTCACGACTGTACCCAGCCCGGATCTAGATCCACCCTCCCAGTGGGATTATCTCAGGCTCCGGAGTAACCTCCCCACTGGGCGTGCTAACAAGAAAACCCTGCCCGGTGGTTTAGCCACTTCTTTGCCGAGGGGATGCGTAGTCGATCGGCATCTGTAATTACCGTCGAGTAACGTCATAGGGATACTAGCCAGACTCCGTAAACCAGGGGGGCAAAGCAAAGCGCCTTGGGCCCCTTGACCAAACTATATCGATGGGGCAATGCCACCTTGGCATTCAACCAGGTTGAGAGTATCGCGATTGATCCATGCCTATACCCTCTAATGTATTGTGCCAGAGTGTGTAAGCTTGAGTCGGACAGACCCTCGATTTATCAGAGCTTCACTGCTACATCGGTTATAGGTCACTGATAGCGTACGGTATTAGCTGAGGAGTAGGGAGCCGCGCGCATGGTGCGGAGACGCAAGCTCCATTATACAGCCACTTCCTCGGCAAATATTGATAGACGTTAATTTGGGCGGTGTATAAGTTGGCCCACGTAGGCTTCTGATAGGCATGGTAGAACTGGCTCTTATAGCCTTTCCTGCGAACGTTCCTATGT
seq00023   CGGGCTGAGTGGCTGGGTTTGGGCGCGTGTAATTGTTACAACGTATTTCTAATCTCAGCCCCCGTGGGATTCGTGCGACGAGCGAGGACGTCCAGAGGAAGGGAAGCGTCAGACATCGAGAGAGGAGACGGCTCGTATGCGGGGCAGCGCCGGCATTGCTCGATCGCTCATGGTTGATGCCTTTAAAACGATCAGCAGCTCTATTAGGCGACTGCACTACACTTACAGGCTGCCGCATCCATCGCGCGCGCTCCATACTCTTATATCTCATTCAATCGATAACTTACTCACTTAGCAGGGTGCGGGTTATAGGTGCCACTACTTCGCGCGTGAAGGCCTTTAATGTTATTTTCTTATCTGCTGGAAGGCGAGTACAATTTTATTTCTGCTTACGCCCGAGAGGGTTCCTTCGAAAATACGATCTCTGTTATGCGATTAAGCCAGGACCAAGCGGTCTCGCACTTATACAGCATTGCTTTAACGCCCACACCTAGTGGACGATTGAGCGCCAATGACTATGTTAGGCTCAGTTTAAGCCCAACTACGGATCCCATTAGACAACACTCCCGCAACTTTGGGCGACAAGTAGAGCCGTTCGATTAGCAATTGCTGGCGCTTAACATCCGGAAATGCGCGCCTTGCCAAGCCAAAACCTTTTCAGTCATATCATTCTTGCCACCCTCCTTTATGGAACTGAGTTTGAAATACTCCGGACGGTGGCGCCTTCCCTCGACGCCTGCGGACACATCTACGCGGCCAGTAGACGTTCCGATGGTGAAATTTATGCGTTCGGCTCTGGGCGAGATATGAGGTCGATGCACCAATCTAGAGTCGATAATGTCGACTGGTCCCGGGTGTATGATTTAACTATTTGGAGTGTCCGGATATTGCATCTATGTCCAAGGTTATACGCGACCTTTTGGCGACACGGATAAGCATGCCGTGGAACACATGGCTGGATGGTGATCAGTGCTATGCGAATACCGCACGAGCCGGATGGGGGCTCCTGAAACACGTCAGGGGGTGAATGTGCGCGGGAGCGCCAGGTCGAAGGCAGTGCTGATTCAACCCCTTTACGCAAAGTGGAGTCGCTTTGTAATAAGGCTTATATTCGGTAAGAGGGTAAGTCCCGAATAAAGACGGGCTGCACCTGATTGGTAGACCCTAAGCCTCGAGTGCCCACTCTCATTGCCTGAATACGTTAGCACCGACGGACACGGTAGCATTCAAGGTAACGTCCCCCACGGGGTCGCAGTTGGCGACGGCATGAAGCCATCAAAATCGGCAAAGATAACTCGAGGGTTTTACTTGTGCTTTGGTTGAGTTCTGGTCAGAAGACGGTCGCTACACTAAGGTTCCGAATCGACGACCGCCATGCAGCAATCAATGTCCCAAAGTGCGCCCGCCATCGAACTCGGTTGCCACCAGTCGTGAGTGAATATGTTTCAGGCCCAACAGTTACAACGAGAATCAGTGGCTTTAGCTCCGGAAGATGAGAGTAAGATATGTGGCGTCTTGATACATACGCGTACTCGAAGTCAGGAATCCGAGCAATTACGTCCAAACCTGGATACCCAGGACTGATACTCGAGCAGCACACTCACTAAAGCTTAATTTTAGTAGTTCGACAAATGGCTTATGGCCAGCCCCCTGCAGTGCACCAAAAACAGACGACCGTCTTTGGTCACGACTGTACCCAGCCCGGATCTAGATCCACCCTCCCAGTGGGATTATCTCAGGCTCCGGAGTAACCTCCCCACTGGGCGTGCTAACAAGAAAACCCTGCCCGGTGGTTTAGCCACTTCTTTGCCGAGGGGATGCGTAGTCGATCGGCATCTGTAATTACCGTCGAGTAACGTCATAGGGATACTAGCCAGACTCCGTAAACCAGGGGGGCAAAGCAAAGCGCCTTGGGCCCCTTGACCAAACTATATCGATGGGGCAATGCCACCTTGGCATTCAACCAGGTTGAGAGTATCGCGATTGATCCATGCCTATACCCTCTAATGTATTGTGCCAGAGTGTGTAAGCTTGAGTCGGACAGACCCTCGATTTATCAGAGCTTCACTGCTACATCGGTTATAGGTCACTGATAGCGTACGGTATTAGCTGAGGAGTAGGGAGCCGCGCGCATGGTGCGGAGACGCAAGCTCCATTATACAGCCACTTCCTCGGCAAATATTGATAGACGTTAATTTGGGCGGTGTATAAGTTGGCCCACGTAGGCTTCTGATAGGCATGGTAGAACTGGCTCTTATAGCCTTTCCTGCGAACGTTCCTATGT
seq00024   CGGGCTGAGTGGCTGGGTTTGGGCGCGTGTAATTGTTACAACGTATTTCTAATCTCAGCCCCCGTGGGATTCGTGCGACGAGCGAGGACGTCCAGAGGAAGGGAAGCGTCAGACATCGAGAGAGGAGACGGCTCGTATGCGGGGCAGCGCCGGCATTGCTCGATCGCTCATGGTTGATGCCTTTAAAACGATCAGCAGCTCTATTAGGCGACTGCACTACACTTACAGGCTGCCGCATCCATCGCGCGCGCTCCATACTCTTATATCTCATTCAATCGATAACTTACTCACTTAGCAGGGTGCGGGTTATAGGTGCCACTACTTCGCGCGTGAAGGCCTTTAATGTTATTTTCTTATCTGCTGGAAGGCGAGTACAATTTTATTTCTGCTTACGCCCGAGAGGGTTCCTTCGAAAATACGATCTCTGTTATGCGATTAAGCCAGGACCAAGCGGTCTCGCACTTATACAGCATTGCTTTAACGCCCACACCTAGTGGACGATTGAGCGCCAATGACTATGTTAGGCTCAGTTTAAGCCCAACTACGGATCCCATTAGACAACACTCCCGCAACTTTGGGCGACAAGTAGAGCCGTTCGATTAGCAATTGCTGGCGCTTAACATCCGGAAATGCGCGCCTTGCCAAGCCAAAACCTTTTCAGTCATATCATTCTTGCCACCCTCCTTTATGGAACTGAGTTTGAAATACTCCGGACGGTGGCGCCTTCCCTCGACGCCTGCGGACACATCTACGCGGCCAGTAGACGTTCCGATGGTGAAATTTATGCGTTCGGCTCTGGGAGAGATATGAGGTCGATGCACCAATCTAGAGTCGATAATGTCGACTGGTCCCGGGTGTATGATTTAACTATTTGGAGTGTCCGGATATTGCATCTATGTCCAAGGTTATACGCGACCTTTTGGCGACACGGATAAGCATGCCGTGGAACACATGGCTGGATGGTGATCAGTGCTATGCGAATACCGCACGAGCCGGATGGGGGCTCCTGAAACACGTCAGGGGGTGAATGTGCGCGGGAGCGCCAGGTCGAAGGCAGTGCTGATTCAACCCCTTTACGCAAAGTGGAGTCGCTTTGTAATAAGGCTTATATTCGGTAAGAGGGTAAGTCCCGAATAAAGACGGGCTGCACCTGATTGGTAGACCCTAAGCCTCGAGTGCCCACTCTCATTGCCTGAATACGTTAGCACCGACGGACACGGTAGCATTCAAGGTAACGTCCCCCACGGGGTCGCAGTTGGCGACGGCATGAAGCCATCAAAATCGGCAAAGATAACTCGAGGGTTTTACTTGTGCTTTGGTTGAGTTCTGGTCAGAAGACGGTCGCTACACTAAGGTTCCGAATCGACGACCGCCATGCAGCAATCAATGTCCCAAAGTGCGCCCGCCATCGAACTCGGTTGCCACCAATCGTGAGTGAATACGTTTCAGGCCCAACAGTTACAAGGAGAATCAGTGGCTTTAGCTCCGGAAGATGAGAGTAAGATATGTGGCGTCTTGATACATACGCGTACTCGAAGTCAGGAATCCGAGCAATTACGTCCAAACCTGGATACCCAGGACTGATACTCGAGCAGCACACTCACTAAAGCTTAATTTTAGTAGTTCGACAAATGGCTTAGGGCCAGCCCCCTGCAGTGCACCAAAAACAGACGACCGTCTTTGGTCACGACTGTACCCAGCCCGGATCTAGATCCACCCTCCCAGTGGGATTATCTCAGGCTCCGGAGTAACCTCCCCACTGGGCGTGCTAACAAGAAAACCCTGCCCGGTGGTTTAGCCACTTCTTTGCCGAGGGGATGCGTAGTCGATCGGCATCTGTAATTACCGTCGAGTAACGTCATAGGGATACTAGCCAGACTCCGTAAACCAGGGGGGCAAAGCAAAGCGCCTTGGGCCCCTTGACCAAACTATATCGATGGGGCAATGCCACCTTGGCATTCAACCAGGTTGAGAGTATCGCGATTGATCCATGCCTATACCCTCTAATGTATTGTGCCAGAGTGTGTAAGCTTGAGTCGGACAGACCCTCGATTTATCAGAGCTTCACTGCTACATCGGTTATAGGTCACTGATAGCGTACGGTATTAGCTGAGGAGTAGGGAGCCGCGCGCATGGTGCGGAGACGCAAGCTCCATTATACAGCCACTTCCTCGGCAAATATTGATAGACGTTAATTTGGGCGGTGTATAAGTTGGCCCACGTAGGCTTCTGATAGGCATGGTAGAACTGGCTCTTATAGCCTTTCCTGCGAACGTTCCTATGT
seq00025   CGGGCTGAGTGGCTGGGTTTGGGCGCGTGTAATTGTTACAACGTATTTCTAATCTCAGCCCCCGTGGGATTCGTGCGACGAGCGAGGACGTCCAGAGGAAGGGAAGCGTCAGACATCGAGAGAGGAGACGGCTCGTATGCGGGGCAGCGCCGGCATTGCTCGATCGCTCATGGTTGATGCCTTTAAAACGATCAGCAGCTCTATTAGGCGACTGCACTACACTTACAGGCTGCCGCATCCATCGCGCGCGCTCCATACTCTTATATCTCATTCAATCGATAACTTACTCACTTAGCAGGGTGCGGGTTATAGGTGCCACTACTTCGCGCGTGAAGGCCTTTAATGTTATTTTCTTATCTGCTGGAAGGCGAGTACAATTTTATTTCTGCTTACGCCCGAGAGGGTTCCTTCGAAAATACGATCTCTGTTATGCGATTAAGCCAGGACCAAGCGGTCTCGCACTTATACAGCATTGCTTTAACGCCCACACCTAGTGGACGATTGAGCGCCAATGACTATGTTAGGCTCAGTTTAAGCCCAACTACGGATCCCATTAGACAACACTCCCGCAACTTTGGGCGACAAGTAGAGCCGTTCGATTAGCAATTGCTGGCGCTTAACATCCGGAAATGCGCGCCTTGCCAAGCCAAAACCTTTTCAGTCATATCATTCTTGCCACCCTCCTTTATGGAACTGAGTTTGAAATACTCCGGACGGTGGCGCCTTCCCTCGACGCCTGCGGACACATCTACGCGGCCAGTAGACGTTCCGATGGTGAAATTTATGCGTTCGGCTCTGGGCGAGATATGAGGTCGATGCACCAATCTAGAGTCGATAATGTCGACTGGTCCCGGGTGTATGATTTAACTATTTGGAGTGTCCGGATATTGCATCTATGTCCAAGGTTATACGCGACCTTTTGGCGACACGGATAAGCATGCCGTGGAACACATGGCTGGATGGTGATCAGTGCTATGCGAATACCGCACGAGCCGGATGGGGGCTCCTGAAACACGTCAGGGGGTGAATGTGCGCGGGAGCGCCAGGTCGAAGGCAGTGCTGATTCAACCCCTTTACGCAAAGTGGAGTCGCTTTGTAATAAGGCTTATATTCGGTAAGAGGGTAAGTCCCGAATAAAGACGGGCTGCACCTGATTGGTAGACCCTAAGCCTCGAGTGCCCACTCTCATTGCCTGAATACGTTAGCACCGACGGACACGGTAGCATTCAAGGTAACGTCCCCCACGGGGTCGCAGTTGGCGACGGCATGAAGCCATCAAAATCGGCAAAGATAACTCGAGGGTTTTACTTGTGCTTTGGTTGAGTTCTGGTCAGAAGACGGTCGCTACACTAAGGTTCCGAATCGACGACCGCCATGCAGCAATCAATGTCCCAAAGTGCGCCCGCCATCGAACTCGGTTGCCACCAGTCGTGAGTGAATATGTTTCAGGCCCAACAGTTACAACGAGAATCAGTGGCTTTAGCTCCGGAAGATGAGAGTAAGATATGTGGCGTCTTGATACATACGCGTACTCGAAGTCAGGAATCCGAGCAATTACGTCCAAACCTGGATACCCAGGACTGATACTCGAGCAGCACACTCACTAAAGCTTAATTTTAGTAGTTCGACAAATGGCTTATGGCCAGCCCCCTGCAGTGCACCAAAAACAGACGACCGTCTTTGGTCACGACTGTACCCAGCCCGGATCTAGATCCACCCTCCCAGTGGGATTATCTCAGGCTCCGGAGTAACCTCCCCACTGGGCGTGCTAACAAGAAAACCCTGCCCGGTGGTTTAGCCACTTCTTTGCCGAGGGGATGCGTAGTCGATCGGCATCTGTAATTACCGTCGAGTAACGTCATAGGGATACTAGCCAGACTCCGTAAACCAGGGGGGCAAAGCAAAGCGCCTTGGGCCCCTTGACCAAACTATATCGATGGGGCAATGCCACCTTGGCATTCAACCAGGTTGAGAGTATCGCGATTGATCCATGCCTATACCCTCTAATGTATTGTGCCAGAGTGTGTAAGCTTGAGTCGGACAGACCCTCGATTTATCAGAGCTTCACTGCTACATCGGTTATAGGTCACTGATAGCGTACGGTATTAGCTGAGGAGTAGGGAGCCGCGCGCATGGTGCGGAGACGCAAGCTCCATTATACAGCCACTTCCTCGGCAAATATTGATAGACGTTAATTTGGGCGGTGTATAAGTTGGCCCACGTAGGCTTCTGATAGGCATGGTAGAACTGGCTCTTATAGCCTTTCCTGCGAACGTTCCTATGT
seq00026   CGGGCTGAGTGGCTGGGTTTGGGCGCGTGTAATTGTTACAACGTATTTCTAATCTCAGCCCCCGTGGGATTCGTGCGACGAGCGAGGACGTCCAGAGGAAGGGAAGCGTCAGACATCGAGAGAGGAGACGGCTCGTATGCGGGGCAGCGCCGGCATTGCTCGATCGCTCATGGTTGATGCCTTTAAAACGATCAGCAGCTCTATTAGGCGACTGCACTACACTTACAGGCTGCCGCATCCATCGCGCGCGCTCCATACTCTTATATCTCATTCAATCGATAACTTACTCACTTAGCAGGGTGCGGGTTATAGGTGCCACTACTTCGCGCGTGAAGGCCTTTAATGTTATTTTCTTATCTGCTGGAAGGCGAGTACAATTTTATTTCTGCTTACGCCCGAGAGGGTTCCTTCGAAAATACGATCTCTGTTATGCGATTAAGCCAGGACCAAGCGGTCTCGCACTTATACAGCATTGCTTTAACGCCCACACCTAGTGGACGATTGAGCGCCAATGACTATGTTAGGCTCAGTTTAAGCTCAACTACGGATCCCATTAGACAACACTCCCGCAACTTTGGGCGACAAGTAGAGCCGTTCGATTAGCAATTGCTGGCGCTTAACATCCGGAAATGCGCGCCTTGCCAAGCCAAAACCTTTTCAGTCATATCATTCTTGCCACCCTCCTTTATGGAACTGAGTTTGAAATACTCCGGACGGTGGCGCCTTCCCTCGACGCCTGCGGACACATCTACGCGGCCAGTAGACGTTCCGATGGTGAAATTTATGCGTTCGGCTCTGGGCGAGATATGAGGTCGATGCACCAATCTAGAGTCGATAATGTCGACTGGTCCCGGGTGTATGATTTAACTATTTGGAGTGTCCGGATATTGCATCTATGTCCAAGGTTATACGCGACCTTTTGGCGACACGGATAAGCATGCCGTGGAACACATGGCTGGATGGTGATCAGTGCTATGCGAATACCGCACGAGCCGGATGGGGGCTCCTGAAACACGTCAGGGGGTGAATGTGCGCGGGAGCGCCAGGTCGAAGGCAGTGCTGATTCAACCCCTTTACGCAAAGTGGAGTCGCTTTGTAATAAGGCTTATATTCGGTAAGAGGGTAAGTCCCGAATAAAGACGGGCTGCACCTGATTGGTAGACCCTAAGCCTCGAGTGCCCACTCTCATTGCCTGAATACGTTAGCACCGACGGACACGGTAGCATTCAAGGTAACGTCCCCCACGGGGTCGCAGTTGGCGACGGCATGAAGCCATCAAAATCGGCAAAGATAACTCGAGGGTTTTACTTGTGCTTTGGTTGAGTTCTGGTCAGAAGACGGTCGCTACACTAAGGTTCCGAATCGACGACCGCCATGCAGCAATCAATGTCCCAAAGTGCGCCCGCCATCGAACTCGGTTGCCACCAGTCGTGAGTGAATATGTTTCAGGCCCAACAGTTACAACGAGAATCAGTGGCTTTAGCTCCGGAAGATGAGAGTAAGATATGTGGCGTCTTGATACATACGCGTACTCGAAGTCAGGAATCCGAGCAATTACGTCCAAACCTGGATACCCAGGACTGATACTCGAGCAGCACACTCACTAAAGCTTAATTTTAGTAGTTCGACAAATGGCTTATGGCCAGCCCCCTGCAGTGCACCAAAAACAGACGACCGTCTTTGGTCACGACTGTACCCAGCCCGGATCTAGATCCACCCTCCCAGTGGGATTATCTCAGGCTCCGGAGTAACCTCCCCACTGGGCGTGCTAACAAGAAAACCCTGCCCGGTGGTTTAGCCACTTCTTTGCCGAGGGGATGCGTAGTCGATCGGCATCTGTAATTACCGTCGAGTAACGTCATAGGGATACTAGCCAGACTCCGTAAACCAGGGGGGCAAAGCAAAGCGCCTTGGGCCCCTTGACCAAACTATATCGATGGGGCAATGCCACCTTGGCATTCAACCAGGTTGAGAGTATCGCGATTGATCCATGCCTATACCCTCTAATGTATTGTGCCAGAGTGTGTAAGCTTGAGTCGGACAGACCCTCGATTTATCAGAGCTTCACTGCTACATCGGTTATAGGTCACTGATAGCGTACGGTATTAGCTGAGGAGTAGGGAGCCGCGCGCATGGTGCGGAGACGCAAGCTCCATTATACAGCCACTTCCTCGGCAAATATTGATAGACGTTAATTTGGGCGGTGTATAAGTTGGCCCACGTAGGCTTCTGATAGGCATGGTAGAACTGGCTCTTATAGCCTTTCCTGCGAACGTTCCTATGT
seq00027   CGGGCTGAGTGGCTGGGTTTGGGCGCGTGTAATTGTTACAACGTATTTCTAATCTCAGCCCCCGTGGGATTCGTGCGACGAGCGAGGACGTCCAGAGGAAGGGAAGCGTCAGACATCGAGAGAGGAGACGGCTCGTATGCGGGGCAGCGCCGGCATTGCTCGATCGCTCATGGTTGATGCCTTTAAAACGATCAGCAGCTCTATTAGGCGACTGCACTACACTTACAGGCTGCCGCATCCATCGCGCGCGCTCCATACTCTTATATCTCATTCAATCGATAACTTACTCACTTAGCAGGGTGCGGGTTATAGGTGCCACTACTTCGCGCGTGAAGGCCTTTAATGTTATTTTCTTATCTGCTGGAAGGCGAGTACAATTTTATTTCTGCTTACGCCCGAGAGGGTTCCTTCGAAAATACGATCTCTGTTATGCGATTAAGCCAGGACCAAGCGGTCTCGCACTTATACAGCATTGCTTTAACGCCCACACCTAGTGGACGATTGAGCGCCAATGACTATGTTAGGCTCAGTTTAAGCCCAACTACGGATCCCATTAGACAACACTCCCGCAACTTTGGGCGACAAGTAGAGCCGTTCGATTAGCAATTGCTGGCGCTTAACATCCGGAAATGCGCGCCTTGCCAAGCCAAAACCTTTTCAGTCATATCATTCTTGCCACCCTCCTTTATGGAACTGAGTTTGAAATACTCCGGACGGTGGCGCCTTCCCTCGACGCCTGCGGACACATCTACGCGGCCAGTAGACGTTCCGATGGTGAAATTTATGCGTTCGGCTCTGGGAGAGATATGAGGTCGATGCACCAATCTAGAGTCGATAATGTCGACTGGTCCCGGGTGTATGATTTAACTATTTGGAGTGTCCGGATATTGCATCTATGTCCAAGGTTATACGCGACCTTTTGGCGACACGGATAAGCATGCCGTGGAACACATGGCTGGATGGTGATCAGTGCTATGCGAATACCGCACGAGCCGGATGGGGGCTCCTGAAACACGTCAGGGGGTGAATGTGCGCGGGAGCGCCAGGTCGAAGGCAGTGCTGATTCAACCCCTTTACGCAAAGTGGAGTCGCTTTGTAATAAGGCTTATATTCGGTAAGAGGGTAAGTCCCGAATAAAGACGGGCTGCACCTGATTGGTAGACCCTAAGCCTCGAGTGCCCACTCTCATTGCCTGAATACGTTAGCACCGACGGACACGGTAGCATTCAAGGTAACGTCCCCCACGGGGTCGCAGTTGGCGACGGCATGAAGCCATCAAAATCGGCAAAGATAACTCGAGGGTTTTACTTGTGCTTTGGTTGAGTTCTGGTCAGAAGACGGTCGCTACACTAAGGTTCCGAATCGACGACCGCCATGCAGCAATCAATGTCCCAAAGTGCGCCCGCCATCGAACTCGGTTGCCACCAATCGTGAGTGAATACGTTTCAGGCCCAACAGTTACAAGGAGAATCAGTGGCTTTAGCTCCGGAAGATGAGAGTAAGATATGTGGCGTCTTGATACATACGCGTACTCGAAGTCAGGAATCCGAGCAATTACGTCCAAACCTGGATACCCAGGACTGATACTCGAGCAGCACACTCACTAAAGCTTAATTTTAGTAGTTCGACAAATGGCTTATGGCCAGCCCCCTGCAGTGCACCAAAAACAGACGACCGTCTTTGGTCACGACTGTACCCAGCCCGGATCTAGATCCACCCTCCCAGTGGGATTATCTCAGGCTCCGGAGTAACCTCCCCACTGGGCGTGCTAACAAGAAAACCCTGCCCGGTGGTTTAGCCACTTCTTTGCCGAGGGGATGCGTAGTCGATCGGCATCTGTAATTACCGTCGAGTAACGTCATAGGGATACTAGCCAGACTCCGTAAACCAGGGGGGCAAAGCAAAGCGCCTTGGGCCCCTTGACCAAACTATATCGATGGGGCAATGCCACCTTGGCATTCAACCAGGTTGAGAGTATCGCGATTGATCCATGCCTATACCCTCTAATGTATTGTGCCAGAGTGTGTAAGCTTGAGTCGGACAGACCCTCGATTTATCAGAGCTTCACTGCTACATCGGTTATAGGTCACTGATAGCGTACGGTATTAGCTGAGGAGTAGGGAGCCGCGCGCATGGTGCGGAGACGCAAGCTCCATTATACAGCCACTTCCTCGGCAAATATTGATAGACGTTAATTTGGGCGGTGTATAAGTTGGCCCACGTAGGCTTCTGATAGGCATGGTAGAACTGGCTCTTATAGCCTTTCCTGCGAACGTTCCTATGT
seq00028   CGGGCTGAGTGGCTGGGTTTGGGCGCGTGTAATTGTTACAACGTATTTCTAATCTCAGCCCCCGTGGGATTCGTGCGACGAGCGAGGACGTCCAGAGGAAGGGAAGCGTCAGACATCGAGAGAGGAGACGGCTCGTATGCGGGGCAGCGCCGGCATTGCTCGATCGCTCATGGTTGATGCCTTTAAAACGATCAGCAGCTCTATTAGGCGACTGCACTACACTTACAGGCTGCCGCATCCATCGCGCGCGCTCCATACTCTTATATCTCATTCAATCGATAACTTACTCACTTAGCAGGGTGCGGGTTATAGGTGCCACTACTTCGCGCGTGAAGGCCTTTAATGTTATTTTCTTATCTGCTGGAAGGCGAGTACAATTTTATTTCTGCTTACGCCCGAGAGGGTTCCTTCGAAAATACGATCTCTGTTATGCGATTAAGCCAGGACCAAGCGGTCTCGCACTTATACAGCATTGCTTTAACGCCCACACCTAGTGGACGATTGAGCGCCAATGACTATGTTAGGCTCAGTTTAAGCCCAACTACGGATCCCATTAGACAACACTCCCGCAACTTTGGGCGACAAGTAGAGCCGTTCGATTAGCAATTGCTGGCGCTTAACATCCGGAAATGCGCGCCTTGCCAAGCCAAAACCTTTTCAGTCATATCATTCTTGCCACCCTCCTTTATGGAACTGAGTTTGAAATACTCCGGACGGTGGCGCCTTCCCTCGACGCCTGCGGACACATCTACGCGGCCAGTAGACGTTCCGATGGTGAAATTTATGCGTTCGGCTCTGGGAGAGATATGAGGTCGATGCACCAATCTAGAGTCGATAATGTCGACTGGTCCCGGGTGTATGATTTAACTATTTGGAGTGTCCGGATATTGCATCTATGTCCAAGGTTATACGCGACCTTTTGGCGACACGGATAAGCATGCCGTGGAACACATGGCTGGATGGTGATCAGTGCTATGCGAATACCGCACGAGCCGGATGGGGGCTCCTGAAACACGTCAGGGGGTGAATGTGCGCGGGAGCGCCAGGTCGAAGGCAGTGCTGATTCAACCCCTTTACGCAAAGTGGAGTCGCTTTGTAATAAGGCTTATATTCGGTAAGAGGGTAAGTCCCGAATAAAGACGGGCTGCACCTGATTGGTAGACCCTAAGCCTCGAGTGCCCACTCTCATTGCCTGAATACGTTAGCACCGACGGACACGGTAGCATTCAAGGTAACGTCCCCCACGGGGTCGCAGTTGGCGACGGCATGAAGCCATCAAAATCGGCAAAGATAACTCGAGGGTTTTACTTGTGCTTTGGTTGAGTTCTGGTCAGAAGACGGTCGCTACACTAAGGTTCCGAATCGACGACCGCCATGCAGGAATCAATGTCCCAAAGTGCGCCCGCCATCGAACTCGGTTGCCACCAATCGTGAGTGAATACGTTTCAGGCCCAACAGTTACAAGGAGAATCAGTGGCTTTAGCTCCGGAAGATGAGAGTAAGATATGTGGCGTCTTGATACATACGCGTACTCGAAGTCAGGAATCCGAGCAATTACGTCCAAACCTGGATACCCAGGACTGATACTCGAGCAGCACACTCACTAAAGCTTAATTTTAGTAGTTCGACAAATGGCTTATGGCCAGCCCCCTGCAGTGCACCAAAAACAGACGACCGTCTTTGGTCACGACTGTACCCAGCCCGGATCTAGATCCACCCTCCCAGTGGGATTATCTCAGGCTCCGCAGTAACCTCCCCACTGGGCGTGCTAACAAGAAAACCCTGCCCGGTGGTTTAGCCACTTCTTTGCCGAGGGGATGCGTAGTCGATCGGCATCTGTAATTACCGTCGAGTAACGTCATAGGGATACTAGCCAGACTCCGTAAACCAGGGGGGCAAAGCAAAGCGCCTTGGGCCCCTTGACCAAACTATATCGATGGGGCAATGCCACCTTGGCATTCAACCAGGTTGAGAGTATCGCGATTGATCCATGCCTATACCCTCTAATGTATTGTGCCAGAGTGTGTAAGCTTGAGTCGGACAGACCCTCGATTTATCAGAGCTTCACTGCTACATCGGTTATAGGTCACTGATAGCGTACGGTATTAGCTGAGGAGTAGGGAGCCGCGCGCATGGTGCGGAGACGCAAGCTCCATTATACAGCCACCTCCTCGGCAAATATTGATAGACGTTAATTTGGGCGGTGTATAAGTTGGCCCACGTAGGCTTCTGATAGGCATGGTAGAACTGGCTCTTATAGCCTTTCCTGCGAACGTTCCTATGT
seq00029   CGGGCTGAGTGGCTGGGTTTGGGCGCGTGTAATTGTTACAACGTATTTCTAATCTCAGCCCCCGTGGGATTCGTGCGACGAGCGAGGACGTCCAGAGGAAGGGAAGCGTCAGACATCGAGAGAGGAGACGGCTCGTATGCGGGGCAGCGCCGGCATTGCTCGATCGCTCATGGTTGATGCCTTTAAAACGATCAGCAGCTCTATTAGGCGACTGCACTACACTTACAGGCTGCCGCATCCATCGCGCGCGCTCCATACTCTTATATCTCATTCAATCGATAACTTACTCACTTAGCAGGGTGCGGGTTATAGGTGCCACTACTTCGCGCGTGAAGGCCTTTAATGTTATTTTCTTATCTGCTGGAAGGCGAGTACAATTTTATTTCTGCTTACGCCCGAGAGGGTTCCTTCGAAAATACGATCTCTGTTATGCGATTAAGCCAGGACCAAGCGGTCTCGCACTTATACAGCATTGCTTTAACGCCCACACCTAGTGGACGATTGAGCGCCAATGACTATGTTAGGCTCAGTTTAAGCCCAACTACGGATCCCATTAGACAACACTCCCGCAACTTTGGGCGACAAGTAGAGCCGTTCGATTAGCAATTGCTGGCGCTTAACATCCGGAAATGCGCGCCTTGCCAAGCCAAAACCTTTTCAGTCATATCATTCTTGCCACCCTCCTTTATGGAACTGAGTTTGAAATACTCCGGACGGTGGCGCCTTCCCTCGACGCCTGCGGACACATCTACGCGGCCAGTAGACGTTCCGATGGTGAAATTTATGCGTTCGGCTCTGGGAGAGATATGAGGTCGATGCACCAATCTAGAGTCGATAATGTCGACTGGTCCCGGGTGTATGATTTAACTATTTGGAGTGTCCGGATATTGCATCTATGTCCAAGGTTATACGCGACCTTTTGGCGACACGGATAAGCATGCCGTGGAACACATGGCTGGATGGTGATCAGTGCTATGCGAATACCGCACGAGCCGGATGGGGGCTCCTGAAACACGTCAGGGGGTGAATGTGCGCGGGAGCGCCAGGTCGAAGGCAGTGCTGATTCAACCCCTTTACGCAAAGTGGAGTCGCTTTGTAATAAGGCTTATATTCGGTAAGAGGGTAAGTCCCGAATAAAGACGGGCTGCACCTGATTGGTAGACCCTAAGCCTCGAGTGCCCACTCTCATTGCCTGAATACGTTAGCACCGACGGACACGGTAGCATTCAAGGTAACGTCCCCCACGGGGTCGCAGTTGGCGACGGCATGAAGCCATCAAAATCGGCAAAGATAACTCGAGGGTTTTACTTGTGCTTTGGTTGAGTTCTGGTCAGAAGACGGTCGCTACACTAAGGTTCCGAATCGACGACCGCCATGCAGCAATCAATGTCCCAAAGTGCGCCCGCCATCGAACTCGGTTGCCACCAATCGTGAGTGAATACGTTTCAGGCCCAACAGTTACAAGGAGAATCAGTGGCTTTAGCTCCGGAAGATGAGAGTAAGATATGTGGCGTCTTGATACATACGCGTACTCGAAGTCAGGAATCCGAGCAATTACGTCCAAACCTGGATACCCAGGACTGATACTCGAGCAGCACACTCACTAAAGCTTAATTTTAGTAGTTCGACAAATGGCTTATGGCCAGCCCCCTGCAGTGCACCAAAAACAGACGACCGTCTTTGGTCACGACTGTACCCAGCCCGGATCTAGATCCACCCTCCCAGTGGGATTATCTCAGGCTCCGGAGTAACCTCCCCACTGGGCGTGCTAACAAGAAAACCCTGCCCGGTGGTTTAGCCACTTCTTTGCCGAGGGGATGCGTAGTCGATCGGCATCTGTAATTACCGTCGAGTAACGTCATAGGGATACTAGCCAGACTCCGTAAACCAGGGGGGCAAAGCAAAGCGCCTTGGGCCCCTTGACCAAACTATATCGATGGGGCAATGCCACCTTGGCATTCAACCAGGTTGAGAGTATCGCGATTGATCCATGCCTATACCCTCTAATGTATTGTGCCAGAGTGTGTAAGCTTGAGTCGGACAGACCCTCGATTTATCAGAGCTTCACTGCTACATCGGTTATAGGTCACTGATAGCGTACGGTATTAGCTGAGGAGTAGGGAGCCGCGCGCATGGTGCGGAGACGCAAGCTCCATTATACAGCCACTTCCTCGGCAAATATTGATAGACGTTAATTTGGGCGGTGTATAAGTTGGCCCACGTAGGCTTCTGATAGGCATGGTAGAACTGGCTCTTATAGCCTTTCCTGCGAACGTTCCTATGT
seq00030   CGGGCTGAGTGGCTGGGTTTGGGCGCGTGTAATTGTTACAACGTATTTCTAATCTCAGCCCCCGTGGGATTCGTGCGACGAGCGAGGACGTCCAGAGGAAGGGAAGCGTCAGACATCGAGAGAGGAGACGGCTCGTATGCGGGGCAGCGCCGGCATTGCTCGATCGCTCATGGTTGATGCCTTTAAAACGATCAGCAGCTCTATTAGGCGACTGCACTACACTTACAGGCTGCCGCATCCATCGCGCGCGCTCCATACTCTTATATCTCATTCAATCGATAACTTACTCACTTAGCAGGGTGCGGGTTATAGGTGCCACTACTTCGCGCGTGAAGGCCTTTAATGTTATTTTCTTATCTGCTGGAAGGCGAGTACAATTTTATTTCTGCTTACGCCCGAGAGGGTTCCTTCGAAAATACGATCTCTGTTATGCGATTAAGCCAGGACCAAGCGGTCTCGCACTTATACAGCATTGCTTTAACGCCCACACCTAGTGGACGATTGAGCGCCAATGACTATGTTAGGCTCAGTTTAAGCCCAACTACGGATCCCATTAGACAACACTCCCGCAACTTTGGGCGACAAGTAGAGCCGTTCGATTAGCAATTGCTGGCGCTTAACATCCGGAAATGCGCGCCTTGCCAAGCCAAAACCTTTTCAGTCATATCATTCTTGCCACCCTCCTTTATGGAACTGAGTTTGAAATACTCCGGACGGTGGCGCCTTCCCTCGACGCCTGCGGACACATCTACGCGGCCAGTAGACGTTCCGATGGTGAAATTTATGCGTTCGGCTCTGGGCGAGATATGAGGTCGATGCACCAATCTAGAGTCGATAATGTCGACTGGTCCCGGGTGTATGATTTAACTATTTGGAGTGTCCGGATATTGCATCTATGTCCAAGGTTATACGCGACCTTTTGGCGACACGGATAAGCATGCCGTGGAACACATGGCTGGATGGTGATCAGTGCTATGCGAATACCGCACGAGCCGGATGGGGGCTCCTGAAACACGTCAGGGGGTGAATGTGCGCGGGAGCGCCAGGTCGAAGGCAGTGCTGATTCAACCCCTTTACGCAAAGTGGAGTCGCTTTGTAATAAGGCTTATATTCGGTAAGAGGGTAAGTCCCGAATAAAGACGGGCTGCACCTGATTGGTAGACCCTAAGCCTCGAGTGCCCACTCTCATTGCCTGAATACGTTAGCACCGACGGACACGGTAGCATTCAAGGTAACGTCCCCCACGGGGTCGCAGTTGGCGACGGCATGAAGCCATCAAAATCGGCAAAGATAACTCGAGGGTTTTACTTGTGCTTTGGTTGAGTTCTGGTCAGAAGACGGTCGCTACACTAAGGTTCCGAATCGACGACCGCCATGCAGCAATCAATGTCCCAAAGTGCGCCCGCCATCGAACTCGGTTGCCACCAGTCGTGAGTGAATATGTTTCAGGCCCAACAGTTACAACGAGAATCAGTGGCTTTAGCTCCGGAAGATGAGAGTAAGATATGTGGCGTCTTGATACATACGCGTACTCGAAGTCAGGAATCCGAGCAATTACGTCCAAACCTGGATACCCAGGACTGATACTCGAGCAGCACACTCACTAAAGCTTAATTTTAGTAGTTCGACAAATGGCTTATGGCCAGCCCCCTGCAGTGCACCAAAAACAGACGACCGTCTTTGGTCACGACTGTACCCAGCCCGGATCTAGATCCACCCTCCCAGTGGGATTATCTCAGGCTCCGGAGTAACCTCCCCACTGGGCGTGCTAACAAGAAAACCCTGCCCGGTGGTTTAGCCACTTCTTTGCCGAGGGGATGCGTAGTCGATCGGCATCTGTAATTACCGTCGAGTAACGTCATAGGGATACTAGCCAGACTCCGTAAACCAGGGGGGCAAAGCAAAGCGCCTTGGGCCCCTTGACCAAACTATATCGATGGGGCAATGCCACCTTGGCATTCAACCAGGTTGAGAGTATCGCGATTGATCCATGCCTATACCCTCTAATGTATTGTGCCAGAGTGTGTAAGCTTGAGTCGGACAGACCCTCGATTTATCAGAGCTTCACTGCTACATCGGTTATAGGTCACTGATAGCGTACGGTATTAGCTGAGGAGTAGGGAGCCGCGCGCATGGTGCGGAGACGCAAGCTCCATTATACAGCCACTTCCTCGGCAAATATTGATAGACGTTAATTTGGGCGGTGTATAAGTTGGCCCACGTAGGCTTCTGATAGGCATGGTAGAACTGGCTCTTATAGCCTTTCCTGCGAACGTTCCTATGT
seq00031   CGGGCTGAGTGGCTGGGTTTGGGCGCGTGTAATTGTTACAACGTATTTCTAATCTCAGCCCCCGTGGGATTCGTGCGACGAGCGAGGACGTCCAGAGGAAGGGAAGCGTCAGACATCGAGAGAGGAGACGGCTCGTATGCGGGGCAGCGCCGGCATTGCTCGATCGCTCATGGTTGATGCCTTTAAAACGATCAGCAGCTCTATTAGGCGACTGCACTACACTTACAGGCTGCCGCATCCATCGCGCGCGCTCCATACTCTTATATCTCATTCAATCGATAACTTACTCACTTAGCAGGGTGCGGGTTATAGGTGCCACTACTTCGCGCGTGAAGGCCTTTAATGTTATTTTCTTATCTGCTGGAAGGCGAGTACAATTTTATTTCTGCTTACGCCCGAGAGGGTTCCTTCGAAAATACGATCTCTGTTATGCGATTAAGCCAGGACCAAGCGGTCTCGCACTTATACAGCATTGCTTTAACGCCCACACCTAGTGGACGATTGAGCGCCAATGACTATGTTAGGCTCAGTTTAAGCCCAACTACGGATCCCATTAGACAACACTCCCGCAACTTTGGGCGACAAGTAGAGCCGTTCGATTAGCAATTGCTGGCGCTTAACATCCGGAAATGCGCGCCTTGCCAAGCCAAAACCTTTTCAGTCATATCATTCTTGCCACCCTCCTTTATGGAACTGAGTTTGAAATACTCCGGACGGTGGCGCCTTCCCTCGACGCCTGCGGACACATCTACGCGGCCAGTAGACGTTCCGATGGTGAAATTTATGCGTTCGGCTCTGGGAGAGATATGAGGTCGATGCACCAATCTAGAGTCGATAATGTCGACTGGTCCCGGGTGTATGATTTAACTATTTGGAGTGTCCGGATATTGCATCTATGTCCAAGGTTATACGCGACCTTTTGGCGACACGGATAAGCATGCCGTGGAACACATGGCTGGATGGTGATCAGTGCTATGCGAATACCGCACGAGCCGGATGGGGGCTCCTGAAACACGTCAGGGGGTGAATGTGCGCGGGAGCGCCAGGTCGAAGGCAGTGCTGATTCAACCCCTTTACGCAAAGTGGAGTCGCTTTGTAATAAGGCTTATATTCGGTAAGAGGGTAAGTCCCGAATAAAGACGGGCTGCACCTGATTGGTAGACCCTAAGCCTCGAGTGCCCACTCTCATTGCCTGAATACGTTAGCACCGACGGACACGGTAGCATTCAAGGTAACGTCCCCCACGGGGTCGCAGTTGGCGACGGCATGAAGCCATCAAAATCGGCAAAGATAACTCGAGGGTTTTACTTGTGCTTTGGTTGAGTTCTGGTCAGAAGACGGTCGCTACACTAAGGTTCCGAATCGACGACCGCCATGCAGCAATCAATGTCCCAAAGTGCGCCCGCCATCGAACTCGGTTGCCACCAATCGTGAGTGAATACGTTTCAGGCCCAACAGTTACAAGGAGAATCAGTGGCTTTAGCTCCGGAAGATGAGAGTAAGATATGTGGCGTCTTGATACATACGCGTACTCGAAGTCAGGAATCCGAGCAATTACGTCCAAACCTGGATACCCAGGACTGATACTCGAGCAGCACACTCACTAAAGCTTAATTTTAGTAGTTCGACAAATGGCTTATGGCCAGCCCCCTGCAGTGCACCAAAAACAGACGACCGTCTTTGGTCACGACTGTACCCAGCCCGGATCTAGATCCACCCTCCCAGTGGGATTATCTCAGGCTCCGGAGTAACCTCCCCACTGGGCGTGCTAACAAGAAAACCCTGCCCGGTGGTTTAGCCACTTCTTTGCCGAGGGGATGCGTAGTCGATCGGCATCTGTAATTACCGTCGAGTAACGTCATAGGGATACTAGCCAGACTCCGTAAACCAGGGGGGCAAAGCAAAGCGCCTTGGGCCCCTTGACCAAACTATATCGATGGGGCAATGCCACCTTGGCATTCAACCAGGTTGAGAGTATCGCGATTGATCCATGCCTATACCCTCTAATGTATTGTGCCAGAGTGTGTAAGCTTGAGTCGGACAGACCCTCGATTTATCAGAGCTTCACTGCTACATCGGTTATAGGTCACTGATAGCGTACGGTATTAGCTGAGGAGTAGGGAGCCGCGCGCATGGTGCGGAGACGCAAGCTCCATTATACAGCCACTTCCTCGGCAAATATTGATAGACGTTAATTTGGGCGGTGTATAAGTTGGCCCACGTAGGCTTCTGATAGGCATGGTAGAACTGGCTCTTATAGCCTTTCCTGCGAACGTTCCTATGT
seq00032   CGGGCTGAGTGGCTGGGTTTGGGCGCGTGTAATTGTTACAACGTATTTCTAATCTCAGCCCCCGTGGGATTCGTGCGACGAGCGAGGACGTCCAGAGGAAGGGAAGCGTCAGACATCGAGAGAGGAGACGGCTCGTATGCGGGGCAGCGCCGGCATTGCTCGATCGCTCATGGTTGATGCCTTTAAAACGATCAGCAGCTCTATTAGGCGACTGCACTACACTTACAGGCTGCCGCATCCATCGCGCGCGCTCCATACTCTTATATCTCATTCAATCGATAACTTACTCACTTAGCAGGGTGCGGGTTATAGGTGCCACTACTTCGCGCGTGAAGGCCTTTAATGTTATTTTCTTATCTGCTGGAAGGCGAGTACAATTTTATTTCTGCTTACGCCCGAGAGGGTTCCTTCGAAAATACGATCTCTGTTATGCGATTAAGCCAGGACCAAGCGGTCTCGCACTTATACAGCATTGCTTTAACGCCCACACCTAGTGGACGATTGAGCGCCAATGACTATGTTAGGCTCAGTTTAAGCCCAACTACGGATCCCATTAGACAACACTCCCGCAACTTTGGGCGACAAGTAGAGCCGTTCGATTAGCAATTGCTGGCGCTTAACATCCGGAAATGCGCGCCTTGCCAAGCCAAAACCTTTTCAGTCATATCATTCTTGCCACCCTCCTTTATGGAACTGAGTTTGAAATACTCCGGACGGTGGCGCCTTCCCTCGACGCCTGCGGACACATCTACGCGGCCAGTAGACGTTCCGATGGTGAAATTTATGCGTTCGGCTCTGGGAGAGATATGAGGTCGATGCACCAATCTAGAGTCGATAATGTCGACTGGTCCCGGGTGTATGATTTAACTATTTGGAGTGTCCGGATATTGCATCTATGTCCAAGGTTATACGCGACCTTTTGGCGACACGGATAAGCATGCCGTGGAACACATGGCTGGATGGTGATCAGTGCTATGCGAATACCGCACGAGCCGGATGGGGGCTCCTGAAACACGTCAGGGGGTGAATGTGCGCGGGAGCGCCAGGTCGAAGGCAGTGCTGATTCAACCCCTTTACGCAAAGTGGAGTCGCTTTGTAATAAGGCTTATATTCGGTAAGAGGGTAAGTCCCGAATAAAGACGGGCTGCACCTGATTGGTAGACCCTAAGCCTCGAGTGCCCACTCTCATTGCCTGAATACGTTAGCACCGACGGACACGGTAGCATTCAAGGTAACGTCCCCCACGGGGTCGCAGTTGGCGACGGCATGAAGCCATCAAAATCGGCAAAGATAACTCGAGGGTTTTACTTGTGCTTTGGTTGAGTTCTGGTCAGAAGACGGTCGCTACACTAAGGTTCCGAATCGACGACCGCCATGCAGCAATCAATTTCCCAAAGTGCGCCCGCCATCGAACTCGGTTGCCACCAATCGTGAGTGAATACGTTTCAGGCCCAACAGTTACAAGGAGAATCAGTGGCTTTAGCTCCGGAAGATGAGAGTAAGATATGTGGCGTCTTGATACATACGCGTACTCGAAGTCAGGAATCCGAGCAATTACGTCCAAACCTGGATACCCAGGACTGATACTCGAGCAGCACACTCACTAAAGCTTAATTTTAGTAGTTCGACAAATGGCTTATGGCCAGCCCCCTGCAGTGCACCAAAAACAGACGACCGTCTTTGGTCACGACTGTACCCAGCCCGGATCTAGATCCACCCTCCCAGTGGGATTATCTCAGGCTCCGGAGTAACCTCCCCACTGGGCGTGCTAACAAGAAAACCCTGCCCGGTGGTTTAGCCACTTCTTTGCCGAGGGGATGCGTAGTCGATCGGCATCTGTAATTACCGTCGAGTAACGTCATAGGGATACTAGCCAGACTCCGTAAACCAGGGGGGCAAAGCAAAGCGCCTTGGGCCCCTTGACCAAACTATATCGATGGGGCAATGCCACCTTGGCATTCAACCAGGTTGAGAGTATCGCGATTGATCCATGCCTATACCCTCTAATGTATTGTGCCAGAGTGTGTAAGCTTGAGTCGGACAGACCCTCGATTTATCAGAGCTTCACTGCTACATCGGTTATAGGTCACTGATAGCGTACGGTATTAGCTGAGGAGTAGGGAGCCGCGCGCATGGTGCGGAGACGCAAGCTCCATTATACAGCCACTTCCTCGGCAAATATTGATAGACGTTAATTTGGGCGGTGTATAAGTTGGCCCACGTAGGCTTCTGATAGGCATGGTAGAACTGGCTCTTATAGCCTTTCCTGCGAACGTTCCTATGT
seq00033   CGGGCTGAGTGGCTGGGTTTGGGCGCGTGTAATTGTTACAACGTATTTCTAATCTCAGCCCCCGTGGGATTCGTGCGACGAGCGAGGACGTCCAGAGGAAGGGAAGCGTCAGACATCGAGAGAGGAGACGGCTCGTATGCGGGGCAGCGCCGGCATTGCTCGATCGCTCATGGTTGATGCCTTTAAAACGATCAGCAGCTCTATTAGGCGACTGCACTACACTTACAGGCTGCCGCATCCATCGCGCGCGCTCCATACTCTTATATCTCATTCAATCGATAACTTACTCACTTAGCAGGGTGCGGGTTATAGGTGCCACTACTTCGCGCGTGAAGGCCTTTAATGTTATTTTCTTATCTGCTGGAAGGCGAGTACAATTTTATTTCTGCTTACGCCCGAGAGGGTTCCTTCGAAAATACGATCTCTGTTATGCGATTAAGCCAGGACCAAGCGGTCTCGCACTTATACAGCATTGCTTTAACGCCCACACCTAGTGGACGATTGAGCGCCAATGACTATGTTAGGCTCAGTTTAAGCCCAACTACGGATCCCATTAGACAACACTCCCGCAACTTTGGGCGACAAGTAGAGCCGTTCGATTAGCAATTGCTGGCGCTTAACATCCGGAAATGCGCGCCTTGCCAAGCCAAAACCTTTTCAGTCATATCATTCTTGCCACCCTCCTTTATGGAACTGAGTTTGAAATACTCCGGACGGTGGCGCCTTCCCTCGACGCCTGCGGACACATCTACGCGGCCAGTAGACGTTCCGATGGTGAAATTTATGCGTTCGGCTCTGGGAGAGATATGAGGTCGATGCACCAATCTAGAGTCGATAATGTCGACTGGTCCCGGGTGTATGATTTAACTATTTGGAGTGTCCGGATATTGCATCTATGTCCAAGGTTATACGCGACCTTTTGGCGACACGGATAAGCATGCCGTGGAACACATGGCTGGATGGTGATCAGTGCTATGCGAATACCGCACGAGCCGGATGGGGGCTCCTGAAACACGTCAGGGGGTGAATGTGCGCGGGAGCGCCAGGTCGAAGGCAGTGCTGATTCAACCCCTTTACGCAAAGTGGAGTCGCTTTGTAATAAGGCTTATATTCGGTAAGAGGGTAAGTCCCGAATAAAGACGGGCTGCACCTGATTGGTAGACCCTAAGCCTCGAGTGCCCACTCTCATTGCCTGAATACGTTAGCACCGACGGACACGGTAGCATTCAAGGTAACGTCCCCCACGGGGTCGCAGTTGGCGACGGCATGAAGCCATCAAAATCGGCAAAGATAACTCGAGGGTTTTACTTGTGCTTTGGTTGAGTTCTGGTCAGAAGACGGTCGCTACACTAAGGTTCCGAATCGACGACCGCCATGCAGCAATCAATGTCCCAAAGTGCGCCCGCCATCGAACTCGGTTGCCACCAATCGTGAGTGAATACGTTTCAGGCCCAACAGTTACAAGGAGAATCAGTGGCTTTAGCTCCGGAAGATGAGAGTAAGATATGTGGCGTCTTGATACATACGCGTACTCGAAGTCAGGAATCCGAGCAATTACGTCCAAACCTGGATACCCAGGACTGATACTCGAGCAGCACACTCACTAAAGCTTAATTTTAGTAGTTCGACAAATGGCTTATGGCCAGCCCCCTGCAGTGCACCAAAAACAGACGACCGTCTTTGGTCACGACTGTACCCAGCCCGGATCTAGATCCACCCTCCCAGTGGGATTATCTAAGGCTCCGGAGTAACCTCCCCACTGGGCGTGCTAACAAGAAAACCCTGCCCGGTGGTTTAGCCACTTCTTTGCCGAGGGGATGCGTAGTCGATCGGCATCTGTAATTACCGTCGAGTAACGTCATAGGGATACTAGCCAGACTCCGTAAACCAGGGGGGCAAAGCAAAGCGCCTTGGGCCCCTTGACCAAACTATATCGATGGGGCAATGCCACCTTGGCATTCAACCAGGTTGAGAGTATCGCGATTGATCCATGCCTATACCCTCTAATGTATTGTGCCAGAGTGTGTAAGCTTGAGTCGGACAGACCCTCGATTTATCAGAGCTTCACTGCTACATCGGTTATAGGTCACTGATAGCGTACGGTATTAGCTGAGGAGTAGGGAGCCGCGCGCATGGTGCGGAGACGCAAGCTCCATTATACAGCCACTTCCTCGGCAAATATTGATAGACGTTAATTTGGGCGGTGTATAAGTTGGCCCACGTAGGCTTCTGATAGGCATGGTAGAACTGGCTCTTATAGCCTTTCCTGCGAACGTTCCTATGT
