# Supplementary material for: How Good Are Indirect Tests at Detecting Recombination in Human mtDNA?
Source: G3 (Bethesda). 2013 Jul 1;3(7):1095–104. doi: 10.1534/g3.113.006510 (PMC3704238; doi:10.1534/g3.113.006510)
Supplement: Supporting Information [file supp_g3.113.006510_FileS2.gz › SequenceData/mtDNA_ratehet&popgrowth/0/3rdbase/Infiles/0_35-new.txt]

33 2284
seq00001   GCACCTAATCCTAGAGGCTATTGGAGCGGGGAACGTGCGATGTGGTGTAGTAATTCTGCCCGGCGGAATCTTTGCCTAGCACAAGTAACTCCGGTTATTTCACGCATTTAGGAGCGGCCCCCTGCACCTTAAACTATTGCTCAGACTTTTCTTCTATCCCCTCCTAGTTGACAGGTAATTCCGTGTGGGGGCCGGCGGTGATTAATCTGAGTCGTCCTTTACGAGCCTCTGATGACACGTAAGACCACCTGGTATAATTTTTCTGCAGCCGCTATGTCCTGTATCAGAGGGCTTGCCGATACATGGGTCGTCGCAGATGTCCGCTGGGTTTGGCGGCTTCGGTCAATACAGGTGCAGATGTTACTTCACGTTGACTTAGGAATTACGAAATAATAGTCGAGCACCTGGCATGAGGCTTCTAGAGGTCCTATCCGCATCCTTCTGTGTCCAGGTGCAGGGTGCAAACACAGTCCCCGGTTATGCGCTCGTATGACCCAGACCTACACGGCGTACGCGCTAACTCCTGCCCGCAGACCCTGAAACAAATTCCAGCACCGCACGTTTCGTTACGAGCGTATGGGGTGCAGAGACTCACGTCTGAAGTAGGTTTCGCAAATTGAGACAGCACCAACTGGTTGTAAGCGCTAAGTGAATCAAAGGGGAGCTGCGTCCACTGGATCGCCCAAGCTAGGACTCGGAGGCATTCCGCACATATGCCGCTGAGATGGACTTAGAAATCACAACCACTCTTGTAGCTTCTGCGCCGCTGTCTAGTAGCAATGCCTTGACGTTCGTGGGACCGGCCTAGGGCAATACCCTGGTCGACGCGACATGATGGAATATGATGCAGGGAGTCGTTTCATCCGTATCATGAAGGCAGTCCACTGGAGGAATGGTAGCAGGCCGTGACATGTCCTTTCCAATCTTCGAGCTTATCGATCGTCACAGTTGTCAATAAAGCTCAAAGCCTGTCGGGTCGATACTAGGTTCCCCGAGTCCGAGGGCTTCTGTCATGGTCATTGAGTTGTTCATTTGCCCTACCGCGCGGCTATGTGAGCCCTGAGTTAGTCAGGAACAGAGAGCCGAGTCCTGTCTATTAACTTAACTCTCAGGTCAATAACATGATTTCAGCAAGGTCTTTTATATTCTGGCGGTCAAATTGGGAATGCTACGCACAAGTCCAGTCATGCTCTTGCTTTTCGGTGACCTGTCTAGCACTCTTGCCCGATCGCGACAGTTATGTGAGATTCGATTCTGTATTGAGAGGACGTCGGAATTTAACCTGATTGAGTTCTTCGTGTTGCCTGTGCGCCTCGATGAGCTCTTTATGTGCTGTTTCTTTTTGGCACTTCCTCGTTCAGATACGAGGAACCGCACGGGTAAAGATTTCCGACATTATCTAGAGCTCGCCTAAAAAGAAGTGTCCGAAATCATATGAATGTCGGTCCCATTGCTTACGACAGCACGAACCGAAGACGGGGGGGTCTATCCAAGTTTGGAGGATAGTTACGCATGTCTGTCGTGTTGAGGCTATGAACGTTCGCCTAAATCTATCCTCTGTCTTCCTGCGGTATTAGCTGGGCACGAGAACGCGTGTGGTTGAAATGAGCCACGTGGTGAGCACAAACAGTCTCTGGAGACACGCTTGGGCTGGAATCCCTACGTCGAGTTAGAATTCCTACTTGCGCGGGAGCGAGTTAACCCCCTACGTACAGCTTTAACGAAGATTCGAGAGATCATGCGATTGATGTCTGGTCGAGCACAACGCCTCAATTCTTTCAAGTGAACAAGCAAGCTCTAAAGCGACCAACAGCGGCAATGTAAATATTCTAAGCAACGACTGCCATAAGAGCTCTGTAAAGGAGGACGAACCTCTTGAAGTGTAGGGAACGATCTGGCGGGCATAGGCGATAGACAATTAAGACGAAATTCAATCAAGGTGCCAACATGTGATGCTGCTCTACCAACTTGCATCTTACCTTATTCGAAACCTTAATAGCCGGAGGGACACCAGGTCGAAATTGAGCATTTACTACACGCGTTCCTTAAGAGTAAGTAGCGTGATAGACAACGTCAATGGCGCCATTGTCAAGTATGCGCGAGGAAAGTGCTATGGCAAACGGCGCGTAGCCTTCGTCAGTCAAACATTCGGCCGAGAATTCCGCTAGACGCCACCTATCACAACCGGCAACGTCAACCAATTTGCTCAGGTCGTCTCTCCTCAGCCAAAGTAAGATACGACTGACTGTGAAAGACCAGGTGGACAGTTAGGTCATCGTCAAGT
seq00002   GCACCTAATCCTAGAGGCTATTGGAGCGGGGAACGTGCGATGTGGTGTAGTAATTCTGCCCGGCGGAATCTTTGCCTAGCACAAGTAACTCCGGTTATTTCACGCATTTAGGAGCGGCCCCCTGCACCTTAAACTATTGCTCAGACTTTTCTTCTATCCCCTCCTAGTTGACAGGTAATTCCGTGTGGGGGCCGGCGGTGATTAATCTGAGTCGTCCTTTACGAGCCTCTGATGACACGTAAGACCACCTGGTATAATTTTTCTGCAGCCGCTATGTCCTGTATCAGAGGGCTTGCCGATACATGGGTCGTCGCAGATGTCCGCTGGGTTTGGCGGCTTCGGTCAATACAGGTGCAGATGTTACTTCACGTTGACTTAGGAATTACGAAATAATAGTCGAGCACCTGGCATGAGGCTTCTAGAGGTCCTATCCGCATCCTTCTGTGTCCAGGTGCAGGGTGCAAACACAGTCCCCGGTTATGCGCTCGTATGACCCAGACCTACACGGCGTACGCGCTAACTCCTGCCCGCAGACCCTGAAACAAATTCCAGCACCGCACGTTTCGTTACGAGCGTATGGGGTGCAGAGACTCACGTCTGAAGTAGGTTTCGCAAATTGAGACAGCACCAACTGGATGTAAGCGCTAAGTGAATCAAAGGGGAGCTGCGTCCACTGGATCGCCCAAGCTAGGACTCGGAGGCATTCCGCACATATGCCGCTGAGATGGACTTAGAAATCACAACCACTCTTGTAGCTTCTGCGCCGCTGTCTAGTAGCAATGCCTTGACGTTCGTGGGACCGGCCTAGGGCAATACCCTGGTCGACGCGACATGATGGAATATGATGCAGGGAGTCGTTTCATCCGTATCATGAAGGCAGTCCACTGGAGGAATGGTAGCAGGCCGTGACATGTCCTTTCCAATCTTCGAGCTTATCGATCGTCACAGTTGTCAATAAAGCTCAAAGCCTGTCGGGTCGATACTAGGTTCCCCGAGTCCGAGGGCTTCTGTCATGGTCATTGAGTTGTTCATTTGCCCTACCGCGCGGCTATGTGAGCCCTGAGTTAGTCAGGAACAGAGAGCCGAGTCCTGTCTATTAACTTAACTCTCAGGTCAATAACATGATTTCAGCAAGGTCTTTTATATTCTGGCGGTCAAATTGGGAATGCTACGCACAAGTCCAGTCATGCTCTTGCTTTTCGGTGACCTGTCTAGCACTCTTGCCCGATCGCGACAGTTATGTGAGATTCGATTCTGTATTGAGAGGACGTCGGAATTTAACCTGATTGAGTTCTTCGTGTTGCCTGTGCGCCTCGATGAGCTCTTTATGTGCTGTTTCTTTTTGGCACTTCCTCGTTCAGATACGAGGAACCGCACGGGTAAAGATTTCCGACATTATCTAGAGCTCGCCTAAAAAGAAGTGTCCGAAATCATATGAATGTCGGTCCCATTGCTTACGACAGCACGAACCGAAGACGGGGGGGTCTATCCAAGTTTGGAGGATAGTTACGCATGTCTGTCGTGTTGAGGCTATGAACGTTCGCCTAAATCTATCCTCTGTCTTCCTGCGGTATTAGCTGGGCACGAGAACGCGTGTGGTTGAAATGAGCCACGTGGTGAGCACAAACAGTCTCTGGAGACACGCTTGGGCTGGAATCCCTACGTCGAGTTAGAATTCCTACTTGCGCGGGAGCGAGTTAACCCCCTACGTACAGCTTTAACGAAGATTCGAGAGATCATGCGATTGATGTCTGGTCGAGCACAACGCCTCAATTCTTTCAAGTGAACAAGCAAGCTCTAAAGCGATCAACAGCGGCAATGTAAATATTCTAAGCAACGACTGCCATAAGAGCTCTGTAAAGGAGGACGAACCTCTTGAAGTGTAGGGAACGATCTGGCGGGCATAGGCGATAGACAATTAAGACGAAATTCAATCAAGGTGCCAACATGTGATGCTGCTCTACCAACTTGCATCTTACCTTATTCGAAACCTTAATAGCCGGATGGACACCATGTCGAAATTGAGCATTTACTACACGCGTTCCTTAAGAGTAAGTAGCGTGATAGACAACGTCAATGGCGCCATTGTCAAGTATGCGCGAGGAAAGTGCTATGGCAAACGGCGCGTAGCCTTCGTCAGTCAAACATTCGGCCGAGAATTCCGCTAGACGCCACCTATCACAACCGGCAACGTCAACCAATTTGCTCAGGTCGTCTCTCCTCAGCCAAAGTAAGATACGACTGACTGTGAAAGACCAGGTGGACAGTTAGGTCATCGTCAAGT
seq00003   GCACCTAATCCTAGAGGCTATTGGAGCGGGGAACGTGCGATGTGGTGTAGTAATTCTGCCCGGCGGAATCTTTGCCTAGCACAAGTAACTCCGGTTATTTCACGCATTTAGGAGCGGCCCCCTGCACCTTAAACTATTGCTCAGACTTTTCTTCTATCCCCTCCTAGTTGACAGGTAATTCCGTGTGGGGGCCGGCGGTGATTAATCTGAGTCGTCCTTTACGAGCCTCTGATGACACGTAAGACCACCTGGTATAATTTTTCTGCAGCCGCTATGTCCTGTATCAGAGGGCTTGCCGATACATGGGTCGTCGCAGATGTCCGCTGGGTTTGGCGGCTTCGGTCAATACAGGTGCAGATGTTACTTCACGTTGACTTAGGAATTACGAAATAATAGTCGAGCACCTGGCATGAGGCTTCTAGAGGTCCTATCTGCATCCTTCTGTGTCCAGGTGCAGGGTGCAAACACAGTCCCCGGTTATGCGCTCGTATGACCCAGACCTACACGGCGTACGCGCTAACTCCTGCCCGCAGACCCTGAAACAAATTCCAGCACCGCACGTTTCGTTACGAGCGTATGGGGTGCAGAGACTCACGTCTGAAGTAGGTTTCGCAAATTGAGACAGCACCAACTGGTTGTAAGCGCTAAGTGAATCAAAGGGGAGCTGCGTCCACTGGATCGCCCAAGCTAGGACTCGGAGGCATTCCGCACATATGCCGCTGAGATGGACTTAGAAATCACAACCACTCTTGTAGCTTCTGCGCCGCTGTCTAGTAGCAATGCCTTGACGTTCGTGGGACCGGCCTAGGGCAATACCCTGGTCGACGCGACATGATGGAATATGATGCAGGGAGTCGTTTCATCCGTATCATGAAGGCAGTCCACTGGAGGAATGGTAGCAGGCCGTGACATGTCCTTTCCAATCTTCGAGCTTATCGATCGTCACAGTTGTCAATAAAGCTCAAAGCCTGTCGGGTCGATACTAGGTTCCCCGAGTCCGAGGGCTTCTGTCATGGTCATTGAGTTGTTCATTTGCCCTACCGCGCGGCTATGTGAGCCCTGAGTTAGTCAGGAACAGAGAGCCGAGTCCTGTCTATTAACTTAACTCTCAGGTCAATAACATGATTTCAGCAAGGTCTTTTATATTCTGGCGGTCAAATTGGGAATGCTACGCACAAGTCCAGTCATGCTCTTGCTTTTCGGTGACCTGTCTAGCACTCTTGCCCGATCGCGACAGTTATGTGAGATTCGATTCTGTATTGAGAGGACGTCGGAATTTAACCTGATTGAGTTCTTCGTGTTGCCTGTGCGCCTCGATGAGCTCTTTATGTGCTGTTTCTTTTTGGCACTTCCTCGTTCAGATACGAGGAACCGCACGGGTAAAGATTTCCGACATTATCTAGAGCTCGCCTAAAAAGAAGTGTCCGAAATCATATGAATGTCGGTCCCATTGCTTACGACAGCACGAACCGAAGACGGGGGGGTCTATCCAAGTTTGGAGGATAGTTACGCATGTCTGTCGTGTTGAGGCTATGAACGTTCGCCTAAATCTATCCTCTGTCTTCCTGCGGTATTAGCTGGGCACGAGAACGCGTGTGGTTGAAATGAGCCACGTGGTGAGCACAAACAGTCTCTGGAGACACGCTTGGGCTGGAATCCCTACGTCGAGTTAGAATTCCTACTTGCGCGGGAGCGAGTTAACCCCCTACGTACAGCTTTAACGAAGATTCGAGAGATCATGCGATTGATGTCTGGTCGAGCACAACGCCTCAATTCTTTCAAGTGAACAAGCAAGCTCTAAAGCGACCAACAGCGGCAATGTAAATATTCTAAGCAACGACTGCCATAAGAGCTCTGTAAAGGAGGACGAACCTCTTGAAGTGTAGGGAACGATCTGGCGGGCATAGGCGATAGACAATTAAGACGAAATTCAATCAAGGTGCCAACATGTGATGCTGCTCTACCAACTTGCATCTTACCTTATTCGAAACCTTAATAGCCGGAGGGACACCAGGTCGAAATTGAGCATTTACTACACGCGTTCCTTAAGAGTAAGTAGCGTGATAGACAACGTCAATGGCGCCATTGTCAAGTATGCGCGAGGAAAGTGCTATGGCAAACGGCGCGTAGCCTTCGTCAGTCAAACATTCGGCCGAGAATTCCGCTAGACGCCACCTATCACAACCGGCAACGTCAACCAATTTGCTCAGGTCGTCTCTCCTCAGCCAAAGTAAGATACGACTGACTGTGAAAGACCAGGTGGACAGTTAGGTCATCGTCAAGT
seq00004   GCACCTAATCCTAGAGGCTATTGGAGCGGGGAACGTGCGATGTGGTGTAGTAATTCTGCCCGGCGGAATCTTTGCCTAGCACAAGTAACTCCGGTTATTTCACGCATTTAGGAGCGGCCCCCTGCACCTTAAACTATTGCTCAGACTTTTCTTCTATCCCCTCCTAGTTGACAGGTAATTCCGTGTGGGGGCCGGCGGTGATTAATCTGAGTCGTCCTTTACGAGCCTCTGATGACACGTAAGACCACCTGGTATAATTTTTCTGCAGCCGCTATGTCCTGTATCAGAGGGCTTGCCGATACATGGGTCGTCGCAGATGTCCGCTGGGTTTGGCGGCTTCGGTCAATACAGGTGCAGATGTTACTTCACGTTGACTTAGGAATTACGAAATAATAGTCGAGCACCTGGCATGAGGCTTCTAGAGGTCCTATCCGCATCCTTCTGTGTCCAGGTGCAGGGTGCAAACACAGTCCCCGGTTATGCGCTCGTATGACCCAGACCTACACGGCGTACGCGCTAACTCCTGCCCGCAGACCCTGAAACAAATTCCAGCACCGCACGTTTCGTTACGAGCGTATGGGGTGCAGAGACTCACGTCTGAAGTAGGTTTCGCAAATTGAGACAGCACCAACTGGTTGTAAGCGCTAAGTGAATCAAAGGGGAGCTGCGTCCACTGGATCGCCCAAGCTAGGACTCGGAGGCATTCCGCACATATGCCGCTGAGATGGACTTAGAAATCACAACCACTCTTGTAGCTTCTGCGCCGCTGTCTAGTAGCAATGCCTTGACGTTCGTGGGACCGGCCTAGGGCAATACCCTGGTCGACGCGACATGATGGAATATGATGCAGGGAGTCGTTTCATCCGTATCATGAAGGCAGTCCACTGGAGGAATGGTAGCAGGCCGTGACATGTCCTTTCCAATCTTCGAGCTTATCGATCGTCACAGTTGTCAATAAAGCTCAAAGCCTGTCGGGTCGATACTAGGTTCCCCGAGTCCGAGGGCTTCTGTCATGGTCATTGAGTTGTTCATTTGCCCTACCGCGCGGCTATGTGAGCCCTGAGTTAGTCAGGAACAGAGAGCCGAGTCCTGTCTATTAACTTAACTCTCAGGTCAATAACATGATTTCAGCAAGGTCTTTTATATTCTGGCGGTCAAATTGGGAATGCTACGCACAAGTCCAGTCATGCTCTTGCTTTTCGGTGACCTGTCTAGCACTCTTGCCCGATCGCGACAGTTATGTGAGATTCGATTCTGTATTGAGAGGACGTCGAAATTTAACCTGATTGAGTTCTTCGTGTTGCCTGTGCGCCTCGATGAGCTCTTTATGTGCTGTTTCTTTTTGGCACTTCCTCGTTCAGATACGAGGAACCGCACGGGTAAAGATTTCCGACATTATCTAGAGCTCGCCTAAAAAGAAGTGTCCGAAATCATATGAATGTCGGTCCCATTGCTTACGACAGCACGAACCGAAGACGGGGGGGTCTATCCAAGTTTGGAGGATAGTTACGCATGTCTGTCGTGTTGAGGCTATGAACGTTCGCCTAAATCTATCCTCTGTCTTCCTGCGGTATTAGCTGGGCACGAGAACGCGTGTGGTTGAAATGAGCCACGTGGTGAGCACAAACAGTCTCTGGAGACACGCTTGGGCTGGAATCCCTACGTCGAGTTAGAATTCCTACTTGCGCGGGAGCGAGTTAACCCCCTACGTACAGCTTTAACGAAGATTCGAGAGATCATGCGATTGATGTCTGGTCGAGCACAACGCCTCAATTCTTTCAAGTGAACAAGCAAGCTCTAAAGCGATCAACAGCGGCAATGTAAATATTCTAAGCAACGACTGCCATAAGAGCTCTGTAAAGGAGGACGAACCTCTTGAAGTGTAGGGAACGATCTGGCGGGCATAGGCGATAGACAATTAAGACGAAATTCAATCAAGGTGCCAACATGTGATGCTGCTCTACCAACTTGCATCTTACCTTATTCGAAACCTTAATAGCCGGATGGACACCATGTCGAAATTGAGCATTTACTACACGCGTTCCTTAAGAGTAAGTAGCGTGATAGACAACGTCAATGGCGCCATTGTCAAGTATGCGCGAGGAAAGTGCTATGGCAAACGGCGCGTAGCCTTCGTCAGTCAAACATTCGGCCGAGAATTCCGCTAGACGCCACCTATCACAACCGGCAACGTCAACCAATTTGCTCAGGTCGTCTCTCCTCAGCCAAAGTAAGATACGACTGACTGTGAAAGACCAGGTGGACAGTTAGGTCATCGTCAAGT
seq00005   GCACCTAATCCTAGAGGCTATTGGAGCGGGGAACGTGCGATGTGGTGTAGTAATTCTGCCCGGCGGAATCTTTGCCTAGCACAAGTAACTCCGGTTATTTCACGCATTTAGGAGCGGCCCCCTGCACCTTAAACTATTGCTCAGACTTTTCTTCTATCCCCTCCTAGTTGACAGGTAATTCCGTGTGGGGGCCGGCGGTGATTAATCTGAGTCGTCCTTTACGAGCCTCTGATGACACGTAAGACCACCTGGTATAATTTTTCTGCAGCCGCTATGTCCTGTATCAGAGGGCTTGCCGATACATGGGTCGTCGCAGATGTCCGCTGGGTTTGGCGGCTTCGGTCAATACAGGTGCAGATGTTACTTCACGTTGACTTAGGAATTACGAAATAATAGTCGAGCACCTGGCATGAGGCTTCTAGAGGTCCTATCCGCATCCTTCTGTGTCCAGGTGCAGGGTGCAAACACAGTCCCCGGTTATGCGCTCGTATGACCCAGACCTACACGGCGTACGCGCTAACTCCTGCCCGCAGACCCTGAAACAAATTCCAGCACCGCACGTTTCGTTACGAGCGTATGGGGTGCAGAGACTCACGTCTGAAGTAGGTTTCGCAAATTGAGACAGCACCAACTGGTTGTAAGCGCTAAGTGAATCAAAGGGGAGCTGCGTCCACTGGATCGCCCAAGCTAGGACTCGGAGGCATTCCGCACATATGCCGCTGAGATGGACTTAGAAATCACAACCACTCTTGTAGCTTCTGCGCCGCTGTCTAGTAGCAATGCCTTGACGTTCGTGGGACCGGCCTAGGGCAATACCCTGGTCGACGCGACATGATGGAATATGATGCAGGGAGTCGTTTCATCCGTATCATGAAGGCAGTCCACTGGAGGAATGGTAGCAGGCCGTGACATGTCCTTTCCAATCTTCGAGCTTATCGATCGTCACAGTTGTCAATAAAGCTCAAAGCCTGTCGGGTCGATACTAGGTTCCCCGAGTCCGAGGGCTTCTGTCATGGTCATTGAGTTGTTCATTTGCCCTACCGCGCGGCTATGTGAGCCCTGAGTTAGTCAGGAACAGAGAGCCGAGTCCTGTCTATTAACTTAACTCTCAGGTCAATAACATGATTTCAGCAAGGTCTTTTATATTCTGGCGGTCAAATTGGGAATGCTACGCACAAGTCCAGTCATGCTCTTGCTTTTCGGTGACCTGTCTAGCACTCTTGCCCGATCGCGACAGTTATGTGAGATTCGATTCTGTATTGAGAGGACGTCGGAATTTAACCTGATTGAGTTCTTCGTGTTGCCTGTGCGCCTCGATGAGCTCTTTATGTGCTGTTTCTTTTTGGCACTTCCTCGTTCAGATACGAGGAACCGCACGGGTAAAGATTTCCGACATTATCTAGAGCTCGCCTAAAAAGAAGTGTCCGAAATCATATGAATGTCGGTCCCATTGCTTACGACAGCACGAACCGAAGACGGGGGGGTCTATCCAAGTTTGGAGGATAGTTACGCATGTCTGTCGTGTTGAGGCTATGAACGTTCGCCTAAATCTATCCTCTGTCTTCCTGCGGTATTAGCTGGGCACGAGAACGCGTGTGGTTGAAATGAGCCACGTGGTGAGCACAAACAGTCTCTGGAGACACGCTTGGGCTGGAATCCCTACGTCGAGTTAGAATTCCTACTTGCGCGGGAGCGAGTTAACCCCCTACGTACAGCTTTAACGAAGATTCGAGAGATCATGCGATTGATGTCTGGTCGAGCACAACGCCTCAATTCTTTCAAGTGAACAAGCAAGCTCTAAAGCGATCAACAGCGGCAATGTAAATATTCTAAGCAACGACTGCCATAAGAGCTCTGTAAAGGAGGACGAACCTCTTGAAGTGTAGGGAACGATCTGGCGGGCATAGGCGATAGACAATTAAGACGAAATTCAATCAAGGTGCCAACATGTGATGCTGCTCTACCAACTTGCATCTTACCTTATTCGAAACCTTAATAGCCGGATGGACACCATGTCGAAATTGAGCATTTACTACACGCGTTCCTTAAGAGTAAGTAGCGTGATAGACAACGTCAATGGCGCCATTGTCAAGTATGCGCGAGGAAAGTGCTATGGCAAACGGCGCGTAGCCTTCGTCAGTCAAACATTCGGCCGAGAATTCCGCTAGACGCCACCTATCACAACCGGCAACGTCAACCAATTTGCTCAGGTCGTCTCTCCTCAGCCAAAGTAAGATACGACTGACTGTGAAAGACCAGGTGGACAGTTAGGTCATCGTCAAGT
seq00006   GCACCTAATCCTAGAGGCTATTGGAGCGGGGAACGTGCGATGTGGTGTAGTAATTCTGCCCGGCGGAATCTTTGCCTAGCACAAGTAACTCCGGTTATTTCACGCATTTAGGAGCGGCCCCCTGCACCTTAAACTATTGCTCAGACTTTTCTTCTATCCCCTCCTAGTTGACAGGTAATTCCGTGTGGGGGCCGGCGGTGATTAATCTGAGTCGTCCTTTACGAGCCTCTGATGACACGTAAGACCACCTGGTATAATTTTTCTGCAGCCGCTATGTCCTGTATCAGAGGGCTTGCCGATACATGGGTCGTCGCAGATGTCCGCTGGGTTTGGCGGCTTCGGTCAATACAGGTGCAGATGTTACTTCACGTTGACTTAGGAATTACGAAATAATAGTCGAGCACCTGGCATGAGGCTTCTAGAGGTCCTATCCGCATCCTTCTGTGTCCAGGTGCAGGGTGCAAACACAGTCCCCGGTTATGCGCTCGTATGACCCAGACCTACACGGCGTACGCGCTAACTCCTGACCGCAGACCCTGAAACAAATTCCAGCACCGCACGTTTCGTTACGAGCGTATGGGGTGCAGAGACTCACGTCTGAAGTAGGTTTCGCAAATTGAGACAGCACCAACTGGTTGTAAGCGCTAAGTGAATCAAAGGGGAGCTGCGTCCACTGGATCGCCCAAGCTAGGACTCGGAGGCATTCCGCACATATGCCGCTGAGATGGACTTAGAAATCACAACCACTCTTGTAGCTTCTGCGCCGCTGTCTAGTAGCAATGCCTTGACGTTCGTGGGACCGGCCTAGGGCAATACCCTGGTCGACGCGACATGATGGAATATGATGCAGGGAGTCGTTTCATCCGTATCATGAAGGCAGTCCACTGGAGGAATGGTAGCAGGCCGTGACATGTCCTTTCCAATCTTCGAGCTTATCGAGCGTCACAGTTGTCAATAAAGCTCAAAGCCTGTCGGGTCGATACTAGGTTCCCCGAGTCCGAGGCCTTCTGTCATGGTCATTGAGTTGTTCATTTGCCCTACCGCGCGGCTATGTGAGCCCTGAGTTAGTCAGGAACAGAGAGCCGAGTCCTGTCTATTAACTTAACTCTCAGGTCAATAACATGATTTCAGCAAGGTCTTTTATATTCTGGCGGTCAAATTGGGAATGCTACGCACAAGTCCAGTCATGCTCTTGCTTTTCGGTGACCTGTCTAGCACTCTTGCCCGATCGCGACAGTTATGTGAGATTCGATTCTGTATTGAGAGGACGTCGGAATTTAACCTGATTGAGTTCTTCGTGTTGCCTGTGCGCCTCGATGAGCTCTTTATGTGCTGTTTCTTTTTGGCACTTCCTCGTTCAGATACGAGGAACCGCACGGGTAAAGATTTCCGACATTATCTAGAGCTCGCCTAAAAAGAAGTGTCCGAAATCATATGAATGTCGGTCCCATTGCTTACGACAGCACGAACCGAAGACGGGGGGGTCTATCCAAGTTTGGAGGATAGTTACGCATGTCTGTCGTGTTGAGGCTATGAACGTTCGCCTAAATCTATCCTCTGTCTTCCTGCGGTATTAGCTGGGCACGAGAACGCGTGTGGTTGAAATGAGCCACGTGGTGAGCACAAACAGTCTCTGGAGACACGCTTGGGCTGGAATCCCTACGTCGAGTTAGAATTCCTACTTGCGCGGGAGCGAGTTAACCCCCTACGTACAGCTTTAACGAAGATTCGAGAGATCATGCGATTGATGTCTGGTCGAGCACAACGCCTCAATTCTTTCAAGTGAACAAGCAAGCTCTAAAGCGACCAACAGCGGCAATGTAAATATTCTAAGCAACGACTGCCATAAGAGCTCTGTAAAGGAGGACGAACCTCTTGAAGTGTAGGGAACGATCTGGCGGGCATAGGCGATAGACAATTAAGACGAAATTCAATCAAGGTGCCAACATGTGATGCTGCTCTACCAACTTGCATCTTACCTTATTCGAAACCTTAATAGCCGGATGGACACCATGTCGAAATTGAGCATTTACTACACGCGTTCCTGAAGAGTAAGTAGCGTGATAGACAACGTCAATGGCGCCATTGTCAAGTATGCGCGAGGAAAGTGCTATGGCAAACGGCGCGTAGCCTTCGTCAGTCAAACATTCGGCCGAGAATTCCGCTAGACGCCACCTATCACAACCGGCAACGTCAACCAATTTGCTCAGGTCGTCTCTCCTCAGCCAAAGTAAGATACGACTGACTGTGAAAGACCAGGTGGACAGTTAGGTCATCGTCAAGT
seq00007   GCACCTAATCCTAGAGGCTATTGGAGCGGGGAACGTGCGATGTGGTGTAGTAATTCTGCCCGGCGGAATCTTTGCCTAGCACAAGTAACTCCGGTTATTTCACGCATTTAGGAGCGGCCCCCTGCACCTTAAACTATTGCTCAGACTTTTCTTCTATCCCCTCCTAGTTGACAGGTAATTCCGTGTGGGGGCCGGCGGTGATTAATCTGAGTCGTCCTTTACGAGCCTCTGATGACACGTAAGACCACCTGGTATAATTTTTCTGCAGCCGCTATGTCCTGTATCAGAGGGCTTGCCGATACATGGGTCGTCGCAGATGTCCGCTGGGTTTGGCGGCTTCGGTCAATACAGGTGCAGATGTTACTTCACGTTGACTTAGGAATTACGAAATAATAGTCGAGCACCTGGCATGAGGCTTCTAGAGGTCCTATCCGCATCCTTCTGTGTCCAGGTGCAGGGTGCAAACACAGTCCCCGGTTATGCGCTCGTATGACCCAGACCTACACGGCGTACGCGCTAACTCCTGCCCGCAGACCCTGAAACAAATTCCAGCACCGCACGTTTCGTTACGAGCGTATGGGGTGCAGAGACTCACGTCTGAAGTAGGTTTCGCAAATTGAGACAGCACCAACTGGTTGTAAGCGCTAAGTGAATCAAAGGGGAGCTGCGTCCACTGGATCGCCCAAGCTAGGACTCGGAGGCATTCCGCACATATGCCGCTGAGATGGACTTAGAAATCACAACCACTCTTGTAGCTTCTGCGCCGCTGTCTAGTAGCAATGCCTTGACGTTCGTGGGACCGGCCTAGGGCAATACCCTGGTCGACGCGACATGATGGAATATGATGCAGGGAGTCGTTTCATCCGTATCATGAAGGCAGTCCACTGGAGGAATGGTAGCAGGCCGTGACATGTCCTTTCCAATCTTCGAGCTTATCGATCGTCACAGTTGTCAATAAAGCTCAAAGCCTGTCGGGTCGATACTAGGTTCCCCGAGTCCGAGGGCTTCTGTCATGGTCATTGAGTTGTTCATTTGCCCTACCGCGCGGCTATGTGAGCCCTGAGTTAGTCAGGAACAGAGAGCCGAGTCCTGTCTATTAACTTAACTCTCAGGTCAATAACATGATTTCAGCAAGGTCTTTTATATTCTGGCGGTCAAATTGGGAATGCTACGCACAAGTCCAGTCATGCTCTTGCTTTTCGGTGACCTGTCTAGCACTCTTGCCCGATCGCGACAGTTATGTGAGATTCGATTCTGTATTGAGAGGACGTCGGAATTTAACCTGATTGAGTTCTTCGTGTTGCCTGTGCGCCTCGATGAGCTCTTTATGTGCTGTTTCTTTTTGGCACTTCCTCGTTCAGATACGAGGAACCGCACGGGTAAAGATTTCCGACATTATCTAGAGCTCGCCTAAAAAGAAGTGTCCGAAATCATATGAATGTCGGTCCCATTGCTTACGACAGCACGAACCGAAGACGGGGGGGTCTATCCAAGTTTGGAGGATAGTTACGCATGTCTGTCGTGTTGAGGCTATGAACGTTCGCCTAAATCTATCCTCTGTCTTCCTGCGGTATTAGCTGGGCACGAGAACGCGTGTGGTTGAAATGAGCCACGTGGTGAGCACAAACAGTCTCTGGAGACACGCTTGGGCTGGAATCCCTACGTCGAGTTAGAATTCCTACTTGCGCGGGAGCGAGTTAACCCCCTACGTACAGCTTTAACGAAGATTCGAGAGATCATGCGATTGATGTCTGGTCGAGCACAACGCCTCAATTCTTTCAAGTGAACAAGCAAGCTCTAAAGCGACCAACAGCGGCAATGTAAATATTCTAAGCAACGACTGCCATAAGAGCTCTGTAAAGGAGGACGAACCTCTTGAAGTGTAGGGAACGATCTGGCGGGCATAGGCGATAGACAATTAAGACGAAATTCAATCAAGGTGCCAACATGTGATGCTGCTCTACCAACTTGCATCTTACCTTATTCGAAACCTTAATAGCCGGAGGGACACCAGGTCGAAATTGAGCATTTACTACACGCGTTCCTTAAGAGTAAGTAGCGTGATAGACAACGTCAATGGCGCCATTGTCAAGTATGCGCGAGGAAAGTGCTATGGCAAACGGCGCGTAGCCTTCGTCAGTCAAACATTCGGCCGAGAATTCCGCTAGACGCCACCTATCACAACCGGCAACGTCAACCAATTTGCTCAGGTCGTCTCTCCTCAGCCAAAGTAAGATACGACTGACTGTGAAAGACCAGGTGGACAGTTAGGTCATCGTCAAGT
seq00008   GCACCTAATCCTAGAGGCTATTGGAGCGGGGAACGTGCGATGTGGTGTAGTAATTCTGCCCGGCGGAATCTTTGCCTAGCACAAGTAACTCCGGTTATTTCACGCATTTAGGAGCGGCCCCCTGCACCTTAAACTATTGCTCAGACTTTTCTTCTATCCCCTCCTAGTTGACAGGTAATTCCGTGTGGGGGCCGGCGGTGATTAATCTGAGTCGTCCTTTACGAGCCTCTGATGACACGTAAGACCACCTGGTATAATTTTTCTGCAGCCGCTATGTCCTGTATCAGAGGGCTTGCCGATACATGGGTCGTCGCAGATGTCCGCTGGGTTTGGCGGCTTCGGTCAATACAGGTGCAGATGTTACTTCACGTTGACTTAGGAATTACGAAATAATAGTCGAGCACCTGGCATGAGGCTTCTAGAGGTCCTATCCGCATCCTTCTGTGTCCAGGTGCAGGGTGCAAACACAGTCCCCGGTTATGCGCTCGTATGACCCAGACCTACACGGCGTACGCGCTAACTCCTGCCCGCAGACCCTGAAACAAATTCCAGCACCGCACGTTTCGTTACGAGCGTATGGGGTGCAGAGACTCACGTCTGAAGTAGGTTTCGCAAATTGAGACAGCACCAACTGGTTGTAAGCGCTAAGTGAATCAAAGGGGAGCTGCGTCCACTGGATCGCCCAAGCTAGGACTCGGAGGCATTCCGCACATATGCCGCTGAGATGGACTTAGAAATCACAACCACTCTTGTAGCTTCTGCGCCGCTGTCTAGTAGCAATGCCTTGACGTTCGTGGGACCGGCCTAGGGCAATACCCTGGTCGACGCGACATGATGGAATATGATGCAGGGAGTCGTTTCATCCGTATCATGAAGGCAGTCCACTGGAGGAATGGTAGCAGGCCGTGACATGTCCTTTCCAATCTTCGAGCTTATCGATCGTCACAGTTGTCAATAAAGCTCAAAGCCTGTCGGGTCGATACTAGGTTCCCCGAGTCCGAGGGCTTCTGTCATGGTCATTGAGTTGTTCATTTGCCCTACCGCGCGGCTATGTGAGCCCTGAGTTAGTCAGGAACAGAGAGCCGAGTCCTGTCTATTAACTTAACTCTCAGGTCAATAACATGATTTCAGCAAGGTCTTTTATATTCTGGCGGTCAAATTGGGAATGCTACGCACAAGTCCAGTCATGCTCTTGCTTTTCGGTGACCTGTCTAGCACTCTTGCCCGATCGCGACAGTTATGTGAGATTCGATTCTGTATTGAGAGGACGTCGGAATTTAACCTGATTGAGTTCTTCGTGTTGCCTGTGCGCCTCGATGAGCTCTTTATGTGCTGTTTCTTTTTGGCACTTCCTCGTTCAGATACGAGGAACCGCACGGGTAAAGATTTCCGACATTATCTAGAGCTCGCCTAAAAAGAAGTGTCCGAAATCATATGAATGTCGGTCCCATTGCTTACGACAGCACGAACCGAAGACGGGGGGGTCTATCCAAGTTTGGAGGATAGTTACGCATGTCTGTCGTGTTGAGGCTATGAACGTTCGCCTAAATCTATCCTCTGTCTTCCTGCGGTATTAGCTGGGCACGAGAACGCGTGTGGTTGAAATGAGCCACGTGGTGAGCACAAACAGTCTCTGGAGACACGCTTGGGCTGGAATCCCTACGTCGAGTTAGAATTCCTACTTGCGCGGGAGCGAGTTAACCCCCTACGTACAGCTTTAACGAAGATTCGAGAGATCATGCGATTGATGTCTGGTCGAGCACAACGCCTCAATTCTTTCAAGTGAACAAGCAAGCTCTAAAGCGACCAACAGCGGCAATGTAAATCTTCTAAGCAACGACTGCCATAAGAGCTCTGTAAAGGAGGACGAACCTCTTGAAGTGTAGGGAACGATCTGGCGGGCATAGGCGATAGACAATTAAGACGAAATTCAATCAAGGTGCCAACATGTGATGCTGCTCTACCAACTTGCATCTTACCTTATTCGAAACCTTAATAGCCGGATGGACACCATGTCGAAATTGAGCATTTACTACACGCGTTCCTTAAGAGTAAGTAGCGTGATAGACAACGTCAATGGCGCCATTGTCAAGTATGCGCGAGGAAAGTGCTATGGCAAACGGCGCGTAGCCTTCGTCAGTCAAACATTCGGCCGAGAATTCCGCTAGACGCCACCTATCACAACCGGCAACGTCAACCAATTTGCTCAGGTCGTCTCTCCTCAGCCAAAGTAAGATACGACTGACTGTGAAAGACCAGGTGGACAGTTAGGTCATCGTCAAGT
seq00009   GCACCTAATCCTAGAGGCTATTGGAGCGGGGAACGTGCGATGTGGTGTAGTAATTCTGCCCGGCGGAATCTTTGCCTAGCACAAGTAACTCCGGTTATTTCACGCATTTAGGAGCGGCCCCCTGCACCTTAAACTATTGCTCAGACTTTTCTTCTATCCCCTCCTAGTTGACAGGTAATTCCGTGTGGGGGCCGGCGGTGATTAATCTGAGTCGTCCTTTACGAGCCTCTGATGACACGTAAGACCACCTGGTATAATTTTTCTGCAGCCGCTATGTCCTGTATCAGAGGGCTTGCCGATACATGGGTCGTCGCAGATGTCCGCTGGGTTTGGCGGCTTCGGTCAATACAGGTGCAGATGTTACTTCACGTTGACTTAGGAATTACGAAATAATAGTCGAGCACCTGGCATGAGGCTTCTAGAGGTCCTATCCGCATCCTTCTGTGTCCAGGTGCAGGGTGCAAACACAGTCCCCGGTTATGCGCTCGTATGACCCAGACCTACACGGCGTACGCGCTAACTCCTGACCGCAGACCCTGAAACAAATTCCAGCACCGCACGTTTCGTTACGAGCGTATGGGGTGCAGAGACTCACGTCTGAAGTAGGTTTCGCAAATTGAGACAGCACCAACTGGTTGTAAGCGCTAAGTGAATCAAAGGGGAGCTGCGTCCACTGGATCGCCCAAGCTAGGACTCGGAGGCATTCCGCACATATGCCGCTGAGATGGACTTAGAAATCACAACCACTCTTGTAGCTTCTGCGCCGCTGTCTAGTAGCAATGCCTTGACGTTCGTGGGACCGGCCTAGGGCAATACCCTGGTCGACGCGACATGATGGAATATGATGCAGGGAGTCGTTTCATCCGTATCATGAAGGCAGTCCACTGGAGGAATGGTAGCAGGCCGTGACATGTCCTTTCCAATCTTCGAGCTTATCGATCGTCACAGTTGTCAATAAAGCTCAAAGCCTGTCGGGTCGATACTAGGTTCCCCGAGTCCGAGGCCTTCTGTCATGGTCATTGAGTTGTTCATTTGCCCTACCGCGCGGCTATGTGAGCCCTGAGTTAGTCAGGAACAGAGAGCCGAGTCCTGTCTATTAACTTAACTCTCAGGTCAATAACATGATTTCAGCAAGGTCTTTTATATTCTGGCGGTCAAATTGGGAATGCTACGCACAAGTCCAGTCATGCTCTTGCTTTTCGGTGACCTGTCTAGCACTCTTGCCCGATCGCGACAGTTATGTGAGATTCGATTCTGTATTGAGAGGACGTCGGAATTTAACCTGATTGAGTTCTTCGTGTTGCCTGTGCGCCTCGATGAGCTCTTTATGTGCTGTTTCTTTTTGGCACTTCCTCGTTCAGATACGAGGAACCGCACGGGTAAAGATTTCCGACATTATCTAGAGCTCGCCTAAAAAGAAGTGTCCGAAATCATATGAATGTCGGTCCCATTGCTTACGACAGCACGAACCGAAGACGGGGGGGTCTATCCAAGTTTGGAGGATAGTTACGCATGTCTGTCGTGTTGAGGCTATGAACGTTCGCCTAAATCTATCCTCTGTCTTCCTGCGGTATTAGCTGGGCACGAGAACGCGTGTGGTTGAAATGAGCCACGTGGTGAGCACAAACAGTCTCTGGAGACACGCTTGGGCTGGAATCCCTACGTCGAGTTAGAATTCCTACTTGCGCGGGAGCGAGTTAACCCCCTACGTACAGCTTTAACGAAGATTCGAGAGATCATGCGATTGATGTCTGGTCGAGCACAACGCCTCAATTCTTTCAAGTGAACAAGCAAGCTCTAAAGCGACCAACAGCGGCAATGTAAATATTCTAAGCAACGACTGCCATAAGAGCTCTGTAAAGGAGGACGAACCTCTTGAAGTGTAGGGAACGATCTGGCGGGCATAGGCGATAGACAATTAAGACGAAATTCAATCAAGGTGCCAACATGTGATGCTGCTCTACCAACTTGCATCTTACCTTATTCGAAACCTTAATAGCCGGATGGACACCATGTCGAAATTGAGCATTTACTACACGCGTTCCTGAAGAGTAAGTAGCGTGATAGACAACGTCAATGGCGCCATTGTCAAGTATGCGCGAGGAAAGTGCTATGGCAAACGGCGCGTAGCCTTCGTCAGTCAAACATTCGGCCGAGAATTCCGCTAGACGCCACCTATCACAACCGGCAACGTCAACCAATTTGCTCAGGTCGTCTCTCCTCAGCCAAAGTAAGATACGACTGACTGTGAAAGACCAGGTGGACAGTTAGGTCATCGTCAAGT
seq00010   GCACCTAATCCTAGAGGCTATTGGAGCGGGGAACGTGCGATGTGGTGTAGTAATTCTGCCCGGCGGAATCTTTGCCTAGCACAAGTAACTCCGGTTATTTCACGCATTTAGGAGCGGCCCCCTGCACCTTAAACTATTGCTCAGACTTTTCTTCTATCCCCTCCTAGTTGACAGGTAATTCCGTGTGGGGGCCGGCGGTGATTAATCTGAGTCGTCCTTTACGAGCCTCTGATGACACGTAAGACCACCTGGTATAATTTTTCTGCAGCCGCTATGTCCTGTATCAGAGGGCTTGCCGATACATGGGTCGTCGCAGATGTCCGCTGGGTTTGGCGGCTTCGGTCAATACAGGTGCAGATGTTACTTCACGTTGACTTAGGAATTACGAAATAATAGTCGAGCACCTGGCATGAGGCTTCTAGAGGTCCTATCCGCATCCTTCTGTGTCCAGGTGCAGGGTGCAAACACAGTCCCCGGTTATGCGCTCGTATGACCCAGACCTACACGGCGTACGCGCTAACTCCTGCCCGCAGACCCTGAAACAAATTCCAGCACCGCACGTTTCGTTACGAGCGTATGGGGTGCAGAGACTCACGTCTGAAGTAGGTTTCGCAAATTGAGACAGCACCAACTGGTTGTAAGCGCTAAGTGAATCAAAGGGGAGCTGCGTCCACTGGATCGCCCAAGCTAGGACTCGGAGGCATTCCGCACATATGCCGCTGAGATGGACTTAGAAATCACAACCACTCTTGTAGCTTCTGCGCCGCTGTCTAGTAGCAATGCCTTGACGTTCGTGGGACCGGCCTAGGGCAATACCCTGGTCGACGCGACATGATGGAATATGATGCAGGGAGTCGTTTCATCCGTATCATGAAGGCAGTCCACTGGAGGAATGGTAGCAGGCCGTGACATGTCCTTTCCAATCTTCGAGCTTATCGATCGTCACAGTTGTCAATAAAGCTCAAAGCCTGTCGGGTCGATACTAGGTTCCCCGAGTCCGAGGGCTTCTGTCATGGTCATTGAGTTGTTCATTTGCCCTACCGCGCGGCTATGTGAGCCCTGAGTTAGTCAGGAACAGAGAGCCGAGTCCTGTCTATTAACTTAACTCTCAGGTCAATAACATGATTTCAGCAAGGTCTTTTATATTCTGGCGGTCAAATTGGGAATGCTACGCACAAGTCCAGTCATGCTCTTGCTTTTCGGTGACCTGTCTAGCACTCTTGCCCGATCGCGACAGTTATGTGAGATTCGATTCTGTATTGAGAGGACGTCGAAATTTAACCTGATTGAGTTCTTCGTGTTGCCTGTGCGCCTCGATGAGCTCTTTATGTGCTGTTTCTTTTTGGCACTTCCTCGTTCAGATACGAGGAACCGCACGGGTAAAGATTTCCGACATTATCTAGAGCTCGCCTAAAAAGAAGTGTCCGAAATCATATGAATGTCGGTCCCATTGCTTACGACAGCACGAACCGAAGACGGGGGGGTCTATCCAAGTTTGGAGGATAGTTACGCATGTCTGTCGTGTTGAGGCTATGAACGTTCGCCTAAATCTATCCTCTGTCTTCCTGCGGTATTAGCTGGGCACGAGAACGCGTGTGGTTGAAATGAGCCACGTGGTGAGCACAAACAGTCTCTGGAGACACGCTTGGGCTGGAATCCCTACGTCGAGTTAGAATTCCTACTTGCGCGGGAGCGAGTTAACCCCCTACGTACAGCTTTAACGAAGATTCGAGAGATCATGCGATTGATGTCTGGTCGAGCACAACGCCTCAATTCTTTCAAGTGAACAAGCAAGCTCTAAAGCGATCAACAGCGGCAATGTAAATATTCTAAGCAACGACTGCCATAAGAGCTCTGTAAAGGAGGACGAACCTCTTGAAGTGTAGGGAACGATCTGGCGGGCATAGGCGATAGACAATTAAGACGAAATTCAATCAAGGTGCCAACATGTGATGCTGCTCTACCAACTTGCATCTTACCTTATTCGAAACCTTAATAGCCGGATGGACACCATGTCGAAATTGAGCATTTACTACACGCGTTCCTTAAGAGTAAGTAGCGTGATAGACAACGTCAATGGCGCCATTGTCAAGTATGCGCGAGGAAAGTGCTATGGCAAACGGCGCGTAGCCTTCGTCAGTCAAACATTCGGCCGAGAATTCCGCTAGACGCCACCTATCACAACCGGCAACGTCAACCAATTTGCTCAGGTCGTCTCTCCTCAGCCAAAGTAAGATACGACTGACTGTGAAAGACCAGGTGGACAGTTAGGTCATCGTCAAGT
seq00011   GCACCTAATCCTAGAGGCTATTGGAGCGGGGAACGTGCGATGTGGTGTAGTAATTCTGCCCGGCGGAATCTTTGCCTAGCACAAGTAACTCCGGTTATTTCACGCATTTAGGAGCGGCCCCCTGCACCTTAAACTATTGCTCAGACTTTTCTTCTATCCCCTCCTAGTTGACAGGTAATTCCGTGTGGGGGCCGGCGGTGATTAATCTGAGTCGTCCTTTACGAGCCTCTGATGACACGTAAGACCACCTGGTATAATTTTTCTGCAGCCGCTATGTCCTGTATCAGAGGGCTTGCCGATACATGGGTCGTCGCAGATGTCCGCTGGGTTTGGCGGCTTCGGTCAATACAGGTGCAGATGTTACTTCACGTTGACTTAGGAATTACGAAATAATAGTCGAGCACCTGGCATGAGGCTTCTAGAGGTCCTATCCGCATCCTTCTGTGTCCAGGTGCAGGGTGCAAACACAGTCCCCGGTTATGCGCTCGTATGACCCAGACCTACACGGCGTACGCGCTAACTCCTGCCCGCAGACCCTGAAACAAATTCCAGCACCGCACGTTTCGTTACGAGCGTATGGGGTGCAGAGACTCACGTCTGAAGTAGGTTTCGCAAATTGAGACAGCACCAACTGGTTGTAAGCGCTAAGTGAATCAAAGGGGAGCTGCGTCCACTGGATCGCCCAAGCTAGGACTCGGAGGCATTCCGCACATATGCCGCTGAGATGGACTTAGAAATCACAACCACTCTTGTAGCTTCTGCGCCGCTGTCTAGTAGCAATGCCTTGACGTTCGTGGGACCGGCCTAGGGCAATACCCTGGTCGACGCGACATGATGGAATATGATGCAGGGAGTCGTTTCATCCGTATCATGAAGGCAGTCCACTGGAGGAATGGTAGCAGGCCGTGACATGTCCTTTCCAATCTTCGAGCTTATCGATCGTCACAGTTGTCAATAAAGCTCAAAGCCTGTCGGGTCGATACTAGGTTCCCCGAGTCCGAGGGCTTCTGTCATGGTCATTGAGTTGTTCATTTGCCCTACCGCGCGGCTATGTGAGCCCTGAGTTAGTCAGGAACAGAGAGCCGAGTCCTGTCTATTAACTTAACTCTCAGGTCAATAACATGATTTCAGCAAGGTCTTTTATATTCTGGCGGTCAAATTGGGAATGCTACGCACAAGTCCAGTCATGCTCTTGCTTTTCGGTGACCTGTCTAGCACTCTTGCCCGATCGCGACAGTTATGTGAGATTCGATTCTGTATTGAGAGGACGTCGGAATTTAACCTGATTGAGTTCTTCGTGTTGCCTGTGCGCCTCGATGAGCTCTTTATGTGCTGTTTCTTTTTGGCACTTCCTCGTTCAGATACGAGGAACCGCACGGGTAAAGATTTCCGACATTATCTAGAGCTCGCCTAAAAAGAAGTGTCCGAAATCATATGAATGTCGGTCCCATTGCTTACGACAGCACGAACCGAAGACGGGGGGGTCTATCCAAGTTTGGAGGATAGTTACGCATGTCTGTCGTGTTGAGGCTATGAACGTTCGCCTAAATCTATCCTCTGTCTTCCTGCGGTATTAGCTGGGCACGAGAACGCGTGTGGTTGAAATGAGCCACGTGGTGAGCACAAACAGTCTCTGGAGACACGCTTGGGCTGGAATCCCTACGTCGAGTTAGAATTCCTACTTGCGCGGGAGCGAGTTAACCCCCTACGTACAGCTTTAACGAAGATTCGAGAGATCATGCGATTGATGTCTGGTCGAGCACAACGCCTCAATTCTTTCAAGTGAACAAGCAAGCTCTAAAGCGACCAACAGCGGCAATGTAAATCTTCTAAGCAACGACTGCCATAAGAGCTCTGTAAAGGAGGACGAACCTCTTGAAGTGTAGGGAACGATCTGGCGGGCATAGGCGATAGACAATTAAGACGAAATTCAATCAAGGTGCCAACATGTGATGCTGCTCTACCAACTTGCATCTTACCTTATTCGAAACCTTAATAGCCGGATGGACACCATGTCGAAATTGAGCATTTACTACACGCGTTCCTTAAGAGTAAGTAGCGTGATAGACAACGTCAATGGCGCCATTGTCAAGTATGCGCGAGGAAAGTGCTATGGCAAACGGCGCGTAGCCTTCGTCAGTCAAACATTCGGCCGAGAATTCCGCTAGACGCCACCTATCACAACCGGCAACGTCAACCAATTTGCTCAGGTCGTCTCTCCTCAGCCAAAGTAAGATACGACTGACTGTGAAAGACCAGGTGGACAGTTAGGTCATCGTCAAGT
seq00012   GCACCTAATCCTAGAGGCTATTGGAGCGGGGAACGTGCGATGTGGTGTAGTAATTCTGCCCGGCGGAATCTTTGCCTAGCACAAGTAACTCCGGTTATTTCACGCATTTAGGAGCGGCCCCCTGCACCTTAAACTATTGCTCAGACTTTTCTTCTATCCCCTCCTAGTTGACAGGTAATTCCGTGTGGGGGCCGGCGGTGATTAATCTGAGTCGTCCTTTACGAGCCTCTGATGACACGTAAGACCACCTGGTATAATTTTTCTGCAGCCGCTATGTCCTGTATCAGAGGGCTTGCCGATACATGGGTCGTCGCAGATGTCCGCTGGGTTTGGCGGCTTCGGTCAATACAGGTGCAGATGTTACTTCACGTTGACTTAGGAATTACGAAATAATAGTCGAGCACCTGGCATGAGGCTTCTAGAGGTCCTATCCGCATCCTTCTGTGTCCAGGTGCAGGGTGCAAACACAGTCCCCGGTTATGCGCTCGTATGACCCAGACCTACACGGCGTACGCGCTAACTCCTGCCCGCAGACCCTGAAACAAATTCCAGCACCGCACGTTTCGTTACGAGCGTATGGGGTGCAGAGACTCACGTCTGAAGTAGGTTTCGCAAATTGAGACAGCACCAACTGGTTGTAAGCGCTAAGTGAATCAAAGGGGAGCTGCGTCCACTGGATCGCCCAAGCTAGGACTCGGAGGCATTCCGCACATATGCCGCTGAGATGGACTTAGAAATCACAACCACTCTTGTAGCTTCTGCGCCGCTGTCTAGTAGCAATGCCTTGACGTTCGTGGGACCGGCCTAGGGCAATACCCTGGTCGACGCGACATGATGGAATATGATGCAGGGAGTCGTTTCATCCGTATCATGAAGGCAGTCCACTGGAGGAATGGTAGCAGGCCGTGACATGTCCTTTCCAATCTTCGAGCTTATCGATCGTCACAGTTGTCAATAAAGCTCAAAGCCTGTCGGGTCGATACTAGGTTCCCCGAGTCCGAGGGCTTCTGTCATGGTCATTGAGTTGTTCATTTGCCCTACCGCGCGGCTATGTGAGCCCTGAGTTAGTCAGGAACAGAGAGCCGAGTCCTGTCTATTAACTTAACTCTCAGGTCAATAACATGATTTCAGCAAGGTCTTTTATATTCTGGCGGTCAAATTGGGAATGCTACGCACAAGTCCAGTCATGCTCTTGCTTTTCGGTGACCTGTCTAGCACTCTTGCCCGATCGCGACAGTTATGTGAGATTCGATTCTGTATTGAGAGGACGTCGGAATTTAACCTGATTGAGTTCTTCGTGTTGCCTGTGCGCCTCGATGAGCTCTTTATGTGCTGTTTCTTTTTGGCACTTCCTCGTTCAGATACGAGGAACCGCACGGGTAAAGATTTCCGACATTATCTAGAGCTCGCCTAAAAAGAAGTGTCCGAAATCATATGAATGTCGGTCCCATTGCTTACGACAGCACGAACCGAAGACGGGGGGGTCTATCCAAGTTTGGAGGATAGTTACGCATGTCTGTCGTGTTGAGGCTATGAACGTTCGCCTAAATCTATCCTCTGTCTTCCTGCGGTATTAGCTGGGCACGAGAACGCGTGTGGTTGAAATGAGCCACGTGGTGAGCACAAACAGTCTCTGGAGACACGCTTGGGCTGGAATCCCTACGTCGAGTTAGAATTCCTACTTGCGCGGGAGCGAGTTAACCCCCTACGTACAGCTTTAACGAAGATTCGAGAGATCATGCGATTGATGTCTGGTCGAGCACAACGCCTCAATTCTTTCAAGTGAACAAGCAAGCTCTAAAGCGATCAACAGCGGCAATGTAAATATTCTAAGCAACGACTGCCATAAGAGCTCTGTAAAGGAGGACGAACCTCTTGAAGTGTAGGGAACGATCTGGCGGGCATAGGCGATAGACAATTAAGACGAAATTCAATCAAGGTGCCAACATGTGATGCTGCTCTACCAACTTGCATCTTACCTTATTCGAAACCTTAATAGCCGGATGGACACCATGTCGAAATTGAGCATTTACTACACGCGTTCCTTAAGAGTAAGTAGCGTGATAGACAACGTCAATGGCGCCATTGTCAAGTATGCGCGAGGAAAGTGCTATGGCAAACGGCGCGTAGCCTTCGTCAGTCAAACATTCGGCCGAGAATTCCGCTAGACGCCACCTATCACAACCGGCAACGTCAACCAATTTGCTCAGGTCGTCTCTCCTCAGCCAAAGTAAGATACGACTGACTGTGAAAGACCAGGTGGACAGTTAGGTCATCGTCAAGT
seq00013   GCACCTAATCCTAGAGGCTATTGGAGCGGGGAACGTGCGATGTGGTGTAGTAATTCTGCCCGGCGGAATCTTTGCCTAGCACAAGTAACTCCGGTTATTTCACGCATTTAGGAGCGGCCCCCTGCACCTTAAACTATTGCTCAGACTTTTCTTCTATCCCCTCCTAGTTGACAGGTAATTCCGTGTGGGGGCCGGCGGTGATTAATCTGAGTCGTCCTTTACGAGCCTCTGATGACACGTAAGACCACCTGGTATAATTTTTCTGCAGCCGCTATGTCCTGTATCAGAGGGCTTGCCGATACATGGGTCGTCGCAGATGTCCGCTGGGTTTGGCGGCTTCGGTCAATACAGGTGCAGATGTTACTTCACGTTGACTTAGGAATTACGAAATAATAGTCGAGCACCTGGCATGAGGCTTCTAGAGGTCCTATCCGCATCCTTCTGTGTCCAGGTGCAGGGTGCAAACACAGTCCCCGGTTATGCGCTCGTATGACCCAGACCTACACGGCGTACGCGCTAACTCCTGCCCGCAGACCCTGAAACAAATTCCAGCACCGCACGTTTCGTTACGAGCGTATGGGGTGCAGAGACTCACGTCTGAAGTAGGTTTCGCAAATTGAGACAGCACCAACTGGTTGTAAGCGCTAAGTGAATCAAAGGGGAGCTGCGTCCACTGGATCGCCCAAGCTAGGACTCGGAGGCATTCCGCACATATGCCGCTGAGATGGACTTAGAAATCACAACCACTCTTGTAGCTTCTGCGCCGCTGTCTAGTAGCAATGCCTTGACGTTCGTGGGACCGGCCTAGGGCAATACCCTGGTCGACGCGACATGATGGAATATGATGCAGGGAGTCGTTTCATCCGTATCATGAAGGCAGTCCACTGGAGGAATGGTAGCAGGCCGTGACATGTCCTTTCCAATCTTCGAGCTTATCGATCGTCACAGTTGTCAATAAAGCTCAAAGCCTGTCGGGTCGATACTAGGTTCCCCGAGTCCGAGGGCTTCTGTCATGGTCATTGAGTTGTTCATTTGCCCTACCGCGCGGCTATGTGAGCCCTGAGTTAGTCAGGAACAGAGAGCCGAGTCCTGTCTATTAACTTAACTCTCAGGTCAATAACATGATTTCAGCAAGGTCTTTTATATTCTGGCGGTCAAATTGGGAATGCTACGCACAAGTCCAGTCATGCTCTTGCTTTTCGGTGACCTGTCTAGCACTCTTGCCCGATCGCGACAGTTATGTGAGATTCGATTCTGTATTGAGAGGACGTCGGAATTTAACCTGATTGAGTTCTTCGTGTTGCCTGTGCGCCTCGATGAGCTCTTTATGTGCTGTTTCTTTTTGGCACTTCCTCGTTCAGATACGAGGAACCGCACGGGTAAAGATTTCCGACATTATCTAGAGCTCGCCTAAAAAGAAGTGTCCGAAATCATATGAATGTCGGTCCCATTGCTTACGACAGCACGAACCGAAGACGGGGGGGTCTATCCAAGTTTGGAGGATAGTTACGCATGTCTGTCGTGTTGAGGCTATGAACGTTCGCCTAAATCTATCCTCTGTCTTCCTGCGGTATTAGCTGGGCACGAGAACGCGTGTGGTTGAAATGAGCCACGTGGTGAGCACAAACAGTCTCTGGAGACACGCTTGGGCTGGAATCCCTACGTCGAGTTAGAATTCCTACTTGCGCGGGAGCGAGTTAACCCCCTACGTACAGCTTTAACGAAGATTCGAGAGATCATGCGATTGATGTCTGGTCGAGCACAACGCCTCAATTCTTTCAAGTGAACAAGCAAGCTCTAAAGCGACCAACAGCGGCAATGTAAATATTCTAAGCAACGACTGCCATAAGAGCTCTGTAAAGGAGGACGAACCTCTTGAAGTGTAGGGAACGATCTGGCGGGCATAGGCGATAGACAATTAAGACGAAATTCAATCAAGGTGCCAACATGTGATGCTGCTCTACCAACTTGCATCTTACCTTATTCGAAACCTTAATAGCCGGAGGGACACCAGGTCGAAATTGAGCATTTACTACACGCGTTCCTTAAGAGTAAGTAGCGTGATAGACAACGTCAATGGCGCCATTGTCAAGTATGCGCGAGGAAAGTGCTATGGCAAACGGCGCGTAGCCTTCGTCAGTCAAACATTCGGCCGAGAATTCCGCTAGACGCCACCTATCACAACCGGCAACGTCAACCAATTTGCTCAGGTCGTCGCTCCTCAGCCAAAGTAAGATACGACTGACTGTGAAAGACCAGGTGGACAGTTAGGTCATCGTCAAGT
seq00014   GCACCTAATCCTAGAGGCTATTGGAGCGGGGAACGTGCGATGTGGTGTAGTAATTCTGCCCGGCGGAATCTTTGCCTAGCACAAGTAACTCCGGTTATTTCACGCATTTAGGAGCGGCCCCCTGCACCTTAAACTATTGCTCAGACTTTTCTTCTATCCCCTCCTAGTTGACAGGTAATTCCGTGTGGGGGCCGGCGGTGATTAATCTGAGTCGTCCTTTACGAGCCTCTGATGACACGTAAGACCACCTGGTATAATTTTTCTGCAGCCGCTATGTCCTGTATCAGAGGGCTTGCCGATACATGGGTCGTCGCAGATGTCCGCTGGGTTTGGCGGCTTCGGTCAATACAGGTGCAGATGTTACTTCACGTTGACTTAGGAATTACGAAATAATAGTCGAGCACCTGGCATGAGGCTTCTAGAGGTCCTATCCGCATCCTTCTGTGTCCAGGTGCAGGGTGCAAACACAGTCCCCGGTTATGCGCTCGTATGACCCAGACCTACACGGCGTACGCGCTAACTCCTGCCCGCAGACCCTGAAACAAATTCCAGCACCGCACGTTTCGTTACGAGCGTATGGGGTGCAGAGACTCACGTCTGAAGTAGGTTTCGCAAATTGAGACAGCACCAACTGGTTGTAAGCGCTAAGTGAATCAAAGGGGAGCTGCGTCCACTGGATCGCCCAAGCTAGGACTCGGAGGCATTCCGCACATATGCCGCTGAGATGGACTTAGAAATCACAACCACTCTTGTAGCTTCTGCGCCGCTGTCTAGTAGCAATGCCTTGACGTTCGTGGGACCGGCCTAGGGCAATACCCTGGTCGACGCGACATGATGGAATATGATGCAGGGAGTCGTTTCATCCGTATCATGAAGGCAGTCCACTGGAGGAATGGTAGCAGGCCGTGACATGTCCTTTCCAATCTTCGAGCTTATCGATCGTCACAGTTGTCAATAAAGCTCAAAGCCTGTCGGGTCGATACTAGGTTCCCCGAGTCCGAGGGCTTCTGTCATGGTCATTGAGTTGTTCATTTGCCCTACCGCGCGGCTATGTGAGCCCTGAGTTAGTCAGGAACAGAGAGCCGAGTCCTGTCTATTAACTTAACTCTCAGGTCAATAACATGATTTCAGCAAGGTCTTTTATATTCTGGCGGTCAAATTGGGAATGCTACGCACAAGTCCAGTCATGCTCTTGCTTTTCGGTGACCTGTCTAGCACTCTTGCCCGATCGCGACAGTTATGTGAGATTCGATTCTGTATTGAGAGGACGTCGGAATTTAACCTGATTGAGTTCTTCGTGTTGCCTGTGCGCCTCGATGAGCTCTTTATGTGCTGTTTCTTTTTGGCACTTCCTCGTTCAGATACGAGGAACCGCACGGGTAAAGATTTCCGACATTATCTAGAGCTCGCCTAAAAAGAAGTGTCCGAAATCATATGAATGTCGGTCCCATTGCTTACGACAGCACGAACCGAAGACGGGGGGGTCTATCCAAGTTTGGAGGATAGTTACGCATGTCTGTCGTGTTGAGGCTATGAACGTTCGCCTAAATCTATCCTCTGTCTTCCTGCGGTATTAGCTGGGCACGAGAACGCGTGTGGTTGAAATGAGCCACGTGGTGAGCACAAACAGTCTCTGGAGACACGCTTGGGCTGGAATCCCTACGTCGAGTTAGAATTCCTACTTGCGCGGGAGCGAGTTAACCCCCTACGTACAGCTTTAACGAAGATTCGAGAGATCATGCGATTGATGTCTGGTCGAGCACAACGCCTCAATTCTTTCAAGTGAACAAGCAAGCTCTAAAGCGACCAACAGCGGCAATGTAAATATTCTAAGCAACCACTGCCATAAGAGCTCTGTAAAGGAGGACGAACCTCTTGAAGTGTAGGGAACGATCTGGCGGGCATAGGCGATAGACAATTAAGACGAAATTCAATCAAGGTGCCAACATGTGATGCTGCTCTACCAACTTGCATCTTACCTTATTCGAAACCTTAATAGCCGGAGGGACACCAGGTCGAAATTGAGCATTTACTACACGCGTTCCTTAAGAGTAAGTAGCGTGATAGACAACGTCAATGGCGCCATTGTCAAGTATGCGCGAGGAAAGTGCTATGGCAAACGGCGCGTAGCCTTCGTCAGTCAAACATTCGGCCGAGAATTCCGCTAGACGCCACCTATCACAACCGGCAACGTCAACCAATTTGCTCAGGTCGTCTCTCCTCAGCCAAAGTAAGATACGACTGACTGTGAAAGACCAGGTGGACAGTTAGGTCATCGTCAAGT
seq00015   GCACCTAATCCTAGAGGCTATTGGAGCGGGGAACGTGCGATGTGGTGTAGTAATTCTGCCCGGCGGAATCTTTGCCTAGCACAAGTAACTCCGGTTATTTCACGCATTTAGGAGCGGCCCCCTGCACCTTAAACTATTGCTCAGACTTTTCTTCTATCCCCTCCTAGTTGACAGGTAATTCCGTGTGGGGGCCGGCGGTGATTAATCTGAGTCGTCCTTTACGAGCCTCTGATGACACGTAAGACCACCTGGTATAATTTTTCTGCAGCCGCTATGTCCTGTATCAGAGGGCTTGCCGATACATGGGTCGTCGCAGATGTCCGCTGGGTTTGGCGGCTTCGGTCAATACAGGTGCAGATGTTACTTCACGTTGACTTAGGAATTACGAAATAATAGTCGAGCACCTGGCATGAGGCTTCTAGAGGTCCTATCCGCATCCTTCTGTGTCCAGGTGCAGGGTGCAAACACAGTCCCCGGTTATGCGCTCGTATGACCCAGACCTACACGGCGTACGCGCTAACTCCTGCCCGCAGACCCTGAAACAAATTCCAGCACCGCACGTTTCGTTACGAGCGTATGGGGTGCAGAGACTCACGTCTGAAGTAGGTTTCGCAAATTGAGACAGCACCAACTGGATGTAAGCGCTAAGTGAATCAAAGGGGAGCTGCGTCCACTGGATCGCCCAAGCTAGGACTCGGAGGCATTCCGCACATATGCCGCTGAGATGGACTTAGAAATCACAACCACTCTTGTAGCTTCTGCGCCGCTGTCTAGTAGCAATGCCTTGACGTTCGTGGGACCGGCCTAGGGCAATACCCTGGTCGACGCGACATGATGGAATATGATGCAGGGAGTCGTTTCATCCGTATCATGAAGGCAGTCCACTGGAGGAATGGTAGCAGGCCGTGACATGTCCTTTCCAATCTTCGAGCTTATCGATCGTCACAGTTGTCAATAAAGCTCAAAGCCTGTCGGGTCGATACTAGGTTCCCCGAGTCCGAGGGCTTCTGTCATGGTCATTGAGTTGTTCATTTGCCCTACCGCGCGGCTATGTGAGCCCTGAGTTAGTCAGGAACAGAGAGCCGAGTCCTGTCTATTAACTTAACTCTCAGGTCAATAACATGATTTCAGCAAGGTCTTTTATATTCTGGCGGTCAAATTGGGAATGCTACGCACAAGTCCAGTCATGCTCTTGCTTTTCGGTGACCTGTCTAGCACTCTTGCCCGATCGCGACAGTTATGTGAGATTCGATTCTGTATTGAGAGGACGTCGGAATTTAACCTGATTGAGTTCTTCGTGTTGCCTGTGCGCCTCGATGAGCTCTTTATGTGCTGTTTCTTTTTGGCACTTCCTCGTTCAGATACGAGGAACCGCACGGGTAAAGATTTCCGACATTATCTAGAGCTCGCCTAAAAAGAAGTGTCCGAAATCATATGAATGTCGGTCCCATTGCTTACGACAGCACGAACCGAAGACGGGGGGGTCTATCCAAGTTTGGAGGATAGTTACGCATGTCTGTCGTGTTGAGGCTATGAACGTTCGCCTAAATCTATCCTCTGTCTTCCTGCGGTATTAGCTGGGCACGAGAACGCGTGTGGTTGAAATGAGCCACGTGGTGAGCACAAACAGTCTCTGGAGACACGCTTGGGCTGGAATCCCTACGTCGAGTTAGAATTCCTACTTGCGCGGGAGCGAGTTAACCCCCTACGTACAGCTTTAACGAAGATTCGAGAGATCATGCGATTGATGTCTGGTCGAGCACAACGCCTCAATTCTTTCAAGTGAACAAGCAAGCTCTAAAGCGATCAACAGCGGCAATGTAAATATTCTAAGCAACGACTGCCATAAGAGCTCTGTAAAGGAGGACGAACCTCTTGAAGTGTAGGGAACGATCTGGCGGGCATAGGCGATAGACAATTAAGACGAAATTCAATCAAGGTGCCAACATGTGATGCTGCTCTACCAACTTGCATCTTACCTTATTCGAAACCTTAATAGCCGGATGGACACCATGTCGAAATTGAGCATTTACTACACGCGTTCCTTAAGAGTAAGTAGCGTGATAGACAACGTCAATGGCGCCATTGTCAAGTATGCGCGAGGAAAGTGCTATGGCAAACGGCGCGTAGCCTTCGTCAGTCAAACATTCGGCCGAGAATTCCGCTAGACGCCACCTATCACAACCGGCAACGTCAACCAATTTGCTCAGGTCGTCTCTCCTCAGCCAAAGTAAGATACGACTGACTGTGAAAGACCAGGTGGACAGTTAGGTCATCGTCAAGT
seq00016   GCACCTAATCCTAGAGGCTATTGGAGCGGGGAACGTGCGATGTGGTGTAGTAATTCTGCCCGGCGGAATCTTTGCCTAGCACAAGTAACTCCGGTTATTTCACGCATTTAGGAGCGGCCCCCTGCACCTTAAACTATTGCTCAGACTTTTCTTCTATCCCCTCCTAGTTGACAGGTAATTCCGTGTGGGGGCCGGCGGTGATTAATCTGAGTCGTCCTTTACGAGCCTCTGATGACACGTAAGACCACCTGGTATAATTTTTCTGCAGCCGCTATGTCCTGTATCAGAGGGCTTGCCGATACATGGGTCGTCGCAGATGTCCGCTGGGTTTGGCGGCTTCGGTCAATACAGGTGCAGATGTTACTTCACGTTGACTTAGGAATTACGAAATAATAGTCGAGCACCTGGCATGAGGCTTCTAGAGGTCCTATCCGCATCCTTCTGTGTCCAGGTGCAGGGTGCAAACACAGTCCCCGGTTATGCGCTCGTATGACCCAGACCTACACGGCGTACGCGCTAACTCCTGCCCGCAGACCCTGAAACAAATTCCAGCACCGCACGTTTCGTTACGAGCGTATGGGGTGCAGAGACTCACGTCTGAAGTAGGTTTCGCAAATTGAGACAGCACCAACTGGTTGTAAGCGCTAAGTGAATCAAAGGGGAGCTGCGTCCACTGGATCGCCCAAGCTAGGACTCGGAGGCATTCCGCACATATGCCGCTGAGATGGACTTAGAAATCACAACCACTCTTGTAGCTTCTGCGCCGCTGTCTAGTAGCAATGCCTTGACGTTCGTGGGACCGGCCTAGGGCAATACCCTGGTCGACGCGACATGATGGAATATGATGCAGGGAGTCGTTTCATCCGTATCATGAAGGCAGTCCACTGGAGGAATGGTAGCAGGCCGTGACATGTCCTTTCCAATCTTCGAGCTTATCGATCGTCACAGTTGTCAATAAAGCTCAAAGCCTGTCGGGTCGATACTAGGTTCCCCGAGTCCGAGGGCTTCTGTCATGGTCATTGAGTTGTTCATTTGCCCTACCGCGCGGCTATGTGAGCCCTGAGTTAGTCAGGAACAGAGAGCCGAGTCCTGTCTATTAACTTAACTCTCAGGTCAATAACATGATTTCAGCAAGGTCTTTTATATTCTGGCGGTCAAATTGGGAATGCTACGCACAAGTCCAGTCATGCTCTTGCTTTTCGGTGACCTGTCTAGCACTCTTGCCCGATCGCGACAGTTATGTGAGATTCGATTCTGTATTGAGAGGACGTCGGAATTTAACCTGATTGAGTTCTTCGTGTTGCCTGTGCGCCTCGATGAGCTCTTTATGTGCTGTTTCTTTTTGGCACTTCCTCGTTCAGATACGAGGAACCGCACGGGTAAAGATTTCCGACATTATCTAGAGCTCGCCTAAAAAGAAGTGTCCGAAATCATATGAATGTCGGTCCCATTGCTTACGACAGCACGAACCGAAGACGGGGGGGTCTATCCAAGTTTGGAGGATAGTTACGCATGTCTGTCGTGTTGAGGCTATGAACGTTCGCCTAAATCTATCCTCTGTCTTCCTGCGGTATTAGCTGGGCACGAGAACGCGTGTGGTTGAAATGAGCCACGTGGTGAGCACAAACAGTCTCTGGAGACACGCTTGGGCTGGAATCCCTACGTCGAGTTAGAATTCCTACTTGCGCGGGAGCGAGTTAACCCCCTACGTACAGCTTTAACGAAGATTCGAGAGATCATGCGATTGATGTCTGGTCGAGCACAACGCCTCAATTCTTTCAAGTGAACAAGCAAGCTCTAAAGCGATCAACAGCGGCAATGTAAATATTCTAAGCAACGACTGCCATAAGAGCTCTGTAAAGGAGGACGAACCTCTTGAAGTGTAGGGAACGATCTGGCGGGCATAGGCGATAGACAATTAAGACGAAATTCAATCAAGGTGCCAACATGTGATGCTGCTCTACCAACTTGCATCTTACCTTATTCGAAACCTTAATAGCCGGATGGACACCATGTCGAAATTGAGCATTTACTACACGCGTTCCTTAAGAGTAAGTAGCGTGATAGACAACGTCAATGGCGCCATTGTCAAGTATGCGCGAGGAAAGTGCTATGGCAAACGGCGCGTAGCCTTCGTCAGTCAAACATTCGGCCGAGAATTCCGCTAGACGCCACCTATCACAACCGGCAACGTCAACCAATTTGCTCAGGTCGTCTCTCCTCAGCCAAAGTAAGATACGACTGACTGTGAAAGACCAGGTGGACAGTTAGGTCATCGTCAAGT
seq00017   GCACCTAATCCTAGAGGCTATTGGAGCGGGGAACGTGCGATGTGGTGTAGTAATTCTGCCCGGCGGAATCTTTGCCTAGCACAAGTAACTCCGGTTATTTCACGCATTTAGGAGCGGCCCCCTGCACCTTAAACTATTGCTCAGACTTTTCTTCTATCCCCTCCTAGTTGACAGGTAATTCCGTGTGGGGGCCGGCGGTGATTAATCTGAGTCGTCCTTTACGAGCCTCTGATGACACGTAAGACCACCTGGTATAATTTTTCTGCAGCCGCTATGTCCTGTATCAGAGGGCTTGCCGATACATGGGTCGTCGCAGATGTCCGCTGGGTTTGGCGGCTTCGGTCAATACAGGTGCAGATGTTACTTCACGTTGACTTAGGAATTACGAAATAATAGTCGAGCACCTGGCATGAGGCTTCTAGAGGTCCTATCCGCATCCTTCTGTGTCCAGGTGCAGGGTGCAAACACAGTCCCCGGTTATGCGCTCGTATGACCCAGACCTACACGGCGTACGCGCTAACTCCTGCCCGCAGACCCTGAAACAAATTCCAGCACCGCACGTTTCGTTACGAGCGTATGGGGTGCAGAGACTCACGTCTGAAGTAGGTTTCGCAAATTGAGACAGCACCAACTGGTTGTAAGCGCTAAGTGAATCAAAGGGGAGCTGCGTCCACTGGATCGCCCAAGCTAGGACTCGGAGGCATTCCGCACATATGCCGCTGAGATGGACTTAGAAATCACAACCACTCTTGTAGCTTCTGCGCCGCTGTCTAGTAGCAATGCCTTGACGTTCGTGGGACCGGCCTAGGGCAATACCCTGGTCGACGCGACATGATGGAATATGATGCAGGGAGTCGTTTCATCCGTATCATGAAGGCAGTCCACTGGAGGAATGGTAGCAGGCCGTGACATGTCCTTTCCAATCTTCGAGCTTATCGATCGTCACAGTTGTCAATAAAGCTCAAAGCCTGTCGGGTCGATACTAGGTTCCCCGAGTCCGAGGGCTTCTGTCATGGTCATTGAGTTGTTCATTTGCCCTACCGCGCGGCTATGTGAGCCCTGAGTTAGTCAGGAACAGAGAGCCGAGTCCTGTCTATTAACTTAACTCTCAGGTCAATAACATGATTTCAGCAAGGTCTTTTATATTCTGGCGGTCAAATTGGGAATGCTACGCACAAGTCCAGTCATGCTCTTGCTTTTCGGTGACCTGTCTAGCACTCTTGCCCGATCGCGACAGTTATGTGAGATTCGATTCTGTATTGAGAGGACGTCGGAATTTAACCTGATTGAGTTCTTCGTGTTGCCTGTGCGCCTCGATGAGCTCTTTATGTGCTGTTTCTTTTTGGCACTTCCTCGTTCAGATACGAGGAACCGCACGGGTAAAGATTTCCGACATTATCTAGAGCTCGCCTAAAAAGAAGTGTCCGAAATCATATGAATGTCGGTCCCATTGCTTACGACAGCACGAACCGAAGACGGGGGGGTCTATCCAAGTTTGGAGGATAGTTACGCATGTCTGTCGTGTTGAGGCTATGAACGTTCGCCTAAATCTATCCTCTGTCTTCCTGCGGTATTAGCTGGGCACGAGAACGCGTGTGGTTGAAATGAGCCACGTGGTGAGCACAAACAGTCTCTGGAGACACGCTTGGGCTGGAATCCCTACGTCGAGTTAGAATTCCTACTTGCGCGGGAGCGAGTTAACCCCCTACGTACAGCTTTAACGAAGATTCGAGAGATCATGCGATTGATGTCTGGTCGAGCACAACGCCTCAATTCTTTCAAGTGAACAAGCAAGCTCTAAAGCGACCAACAGCGGCAATGTAAATATTCTAAGCAACCACTGCCATAAGAGCTCTGTAAAGGAGGACGAACCTCTTGAAGTGTAGGGAACGATCTGGCGGGCATAGGCGATAGACAATTAAGACGAAATTCAATCAAGGTGCCAACATGTGATGCTGCTCTACCAACTTGCATCTTACCTTATTCGAAACCTTAATAGCCGGAGGGACACCAGGTCGAAATTGAGCATTTACTACACGCGTTCCTTAAGAGTAAGTAGCGTGATAGACAACGTCAATGGCGCCATTGTCAAGTATGCGCGAGGAAAGTGCTATGGCAAACGGCGCGTAGCCTTCGTCAGTCAAACATTCGGCCGAGAATTCCGCTAGACGCCACCTATCACAACCGGCAACGTCAACCAATTTGCTCAGGTCGTCTCTCCTCAGCCAAAGTAAGATACGACTGACTGTGAAAGACCAGGTGGACAGTTAGGTCATCGTCAAGT
seq00018   GCACCTAATCCTAGAGGCTATTGGAGCGGGGAACGTGCGATGTGGTGTAGTAATTCTGCCCGGCGGAATCTTTGCCTAGCACAAGTAACTCCGGTTATTTCACGCATTTAGGAGCGGCCCCCTGCACCTTAAACTATTGCTCAGACTTTTCTTCTATCCCCTCCTAGTTGACAGGTAATTCCGTGTGGGGGCCGGCGGTGATTAATCTGAGTCGTCCTTTACGAGCCTCTGATGACACGTAAGACCACCTGGTATAATTTTTCTGCAGCCGCTATGTCCTGTATCAGAGGGCTTGCCGATACATGGGTCGTCGCAGATGTCCGCTGGGTTTGGCGGCTTCGGTCAATACAGGTGCAGATGTTACTTCACGTTGACTTAGGAATTACGAAATAATAGTCGAGCACCTGGCATGAGGCTTCTAGAGGTCCTATCCGCATCCTTCTGTGTCCAGGTGCAGGGTGCAAACACAGTCCCCGGTTATGCGCTCGTATGACCCAGACCTACACGGCGTACGCGCTAACTCCTGCCCGCAGACCCTGAAACAAATTCCAGCACCGCACGTTTCGTTACGAGCGTATGGGGTGCAGAGACTCACGTCTGAAGTAGGTTTCGCAAATTGAGACAGCACCAACTGGTTGTAAGCGCTAAGTGAATCAAAGGGGAGCTGCGTCCACTGGATCGCCCAAGCTAGGACTCGGAGGCATTCCGCACATATGCCGCTGAGATGGACTTAGAAATCACAACCACTCTTGTAGCTTCTGCGCCGCTGTCTAGTAGCAATGCCTTGACGTTCGTGGGACCGGCCTAGGGCAATACCCTGGTCGACGCGACATGATGGAATATGATGCAGGGAGTCGTTTCATCCGTATCATGAAGGCAGTCCACTGGAGGAATGGTAGCAGGCCGTGACATGTCCTTTCCAATCTTCGAGCTTATCGATCGTCACAGTTGTCAATAAAGCTCAAAGCCTGTCGGGTCGATACTAGGTTCCCCGAGTCCGAGGGCTTCTGTCATGGTCATTGAGTTGTTCATTTGCCCTACCGCGCGGCTATGTGAGCCCTGAGTTAGTCAGGAACAGAGAGCCGAGTCCTGTCTATTAACTTAACTCTCAGGTCAATAACATGATTTCAGCAAGGTCTTTTATATTCTGGCGGTCAAATTGGGAATGCTACGCACAAGTCCAGTCATGCTCTTGCTTTTCGGTGACCTGTCTAGCACTCTTGCCCGATCGCGACAGTTATGTGAGATTCGATTCTGTATTGAGAGGACGTCGGAATTTAACCTGATTGAGTTCTTCGTGTTGCCTGTGCGCCTCGATGAGCTCTTTATGTGCTGTTTCTTTTTGGCACTTCCTCGTTCAGATACGAGGAACCGCACGGGTAAAGATTTCCGACATTATCTAGAGCTCGCCTAAAAAGAAGTGTCCGAAATCATATGAATGTCGGTCCCATTGCTTACGACAGCACGAACCGAAGACGGGGGGGTCTATCCAAGTTTGGAGGATAGTTACGCATGTCTGTCGTGTTGAGGCTATGAACGTTCGCCTAAATCTATCCTCTGTCTTCCTGCGGTATTAGCTGGGCACGAGAACGCGTGTGGTTGAAATGAGCCACGTGGTGAGCACAAACAGTCTCTGGAGACACGCTTGGGCTGGAATCCCTACGTCGAGTTAGAATTCCTACTTGCGCGGGAGCGAGTTAACCCCCTACGTACAGCTTTAACGAAGATTCGAGAGATCATGCGATTGATGTCTGGTCGAGCACAACGCCTCAATTCTTTCAAGTGAACAAGCAAGCTCTAAAGCGATCAACAGCGGCAATGTAAATATTCTAAGCAACGACTGCCATAAGAGCTCTGTAAAGGAGGACGAACCTCTTGAAGTGTAGGGAACGATCTGGCGGGCATAGGCGATAGACAATTAAGACGAAATTCAATCAAGGTGCCAACATGTGATGCTGCTCTACCAACTTGCATCTTACCTTATTCGAAACCTTAATAGCCGGATGGACACCATGTCGAAATTGAGCATTTACTACACGCGTTCCTTAAGAGTAAGTAGCGTGATAGACAACGTCAATGGCGCCATTGTCAAGTATGCGCGAGGAAAGTGCTATGGCAAACGGCGCGTAGCCTTCGTCAGTCAAACATTCGGCCGAGAATTCCGCTAGACGCCACCTATCACAACCGGCAACGTCAACCAATTTGCTCAGGTCGTCTCTCCTCAGCCAAAGTAAGATACGACTGACTGTGAAAGACCAGGTGGACAGTTAGGTCATCGTCAAGT
seq00019   GCACCTAATCCTAGAGGCTATTGGAGCGGGGAACGTGCGATGTGGTGTAGTAATTCTGCCCGGCGGAATCTTTGCCTAGCACAAGTAACTCCGGTTATTTCACGCATTTAGGAGCGGCCCCCTGCACCTTAAACTATTGCTCAGACTTTTCTTCTATCCCCTCCTAGTTGACAGGTAATTCCGTGTGGGGGCCGGCGGTGATTAATCTGAGTCGTCCTTTACGAGCCTCTGATGACACGTAAGACCACCTGGTATAATTTTTCTGCAGCCGCTATGTCCTGTATCAGAGGGCTTGCCGATACATGGGTCGTCGCAGATGTCCGCTGGGTTTGGCGGCTTCGGTCAATACAGGTGCAGATGTTACTTCACGTTGACTTAGGAATTACGAAATAATAGTCGAGCACCTGGCATGAGGCTTCTAGAGGTCCTATCCGCATCCTTCTGTGTCCAGGTGCAGGGTGCAAACACAGTCCCCGGTTATGCGCTCGTATGACCCAGACCTACACGGCGTACGCGCTAACTCCTGCCCGCAGACCCTGAAACAAATTCCAGCACCGCACGTTTCGTTACGAGCGTATGGGGTGCAGAGACTCACGTCTGAAGTAGGTTTCGCAAATTGAGACAGCACCAACTGGTTGTAAGCGCTAAGTGAATCAAAGGGGAGCTGCGTCCACTGGATCGCCCAAGCTAGGACTCGGAGGCATTCCGCACATATGCCGCTGAGATGGACTTAGAAATCACAACCACTCTTGTAGCTTCTGCGCCGCTGTCTAGTAGCAATGCCTTGACGTTCGTGGGACCGGCCTAGGGCAATACCCTGGTCGACGCGACATGATGGAATATGATGCAGGGAGTCGTTTCATCCGTATCATGAAGGCAGTCCACTGGAGGAATGGTAGCAGGCCGTGACATGTCCTTTCCAATCTTCGAGCTTATCGATCGTCACAGTTGTCAATAAAGCTCAAAGCCTGTCGGGTCGATACTAGGTTCCCCGAGTCCGAGGGCTTCTGTCATGGTCATTGAGTTGTTCATTTGCCCTACCGCGCGGCTATGTGAGCCCTGAGTTAGTCAGGAACAGAGAGCCGAGTCCTGTCTATTAACTTAACTCTCAGGTCAATAACATGATTTCAGCAAGGTCTTTTATATTCTGGCGGTCAAATTGGGAATGCTACGCACAAGTCCAGTCATGCTCTTGCTTTTCGGTGACCTGTCTAGCACTCTTGCCCGATCGCGACAGTTATGTGAGATTCGATTCTGTATTGAGAGGACGTCGGAATTTAACCTGATTGAGTTCTTCGTGTTGCCTGTGCGCCTCGATGAGCTCTTTATGTGCTGTTTCTTTTTGGCACTTCCTCGTTCAGATACGAGGAACCGCACGGGTAAAGATTTCCGACATTATCTAGAGCTCGCCTAAAAAGAAGTGTCCGAAATCATATGAATGTCGGTCCCATTGCTTACGACAGCACGAACCGAAGACGGGGGGGTCTATCCAAGTTTGGAGGATAGTTACGCATGTCTGTCGTGTTGAGGCTATGAACGTTCGCCTAAATCTATCCTCTGTCTTCCTGCGGTATTAGCTGGGCACGAGAACGCGTGTGGTTGAAATGAGCCACGTGGTGAGCACAAACAGTCTCTGGAGACACGCTTGGGCTGGAATCCCTACGTCGAGTTAGAATTCCTACTTGCGCGGGAGCGAGTTAACCCCCTACGTACAGCTTTAACGAAGATTCGAGAGATCATGCGATTGATGTCTGGTCGAGCACAACGCCTCAATTCTTTCAAGTGAACAAGCAAGCTCTAAAGCGACCAACAGCGGCAATGTAAATATTCTAAGCAACGACTGCCATAAGAGCTCTGTAAAGGAGGACGAACCTCTTGAAGTGTAGGGAACGATCTGGCGGGCATAGGCGATAGACAATTAAGACGAAATTCAATCAAGGTGCCAACATGTGATGCTGCTCTACCAACTTGCATCTTACCTTATTCGAAACCTTAATAGCCGGAGGGACACCAGGTCGAAATTGAGCATTTACTACACGCGTTCCTTAAGAGTAAGTAGCGTGATAGACAACGTCAATGGCGCCATTGTCAAGTATGCGCGAGGAAAGTGCTATGGCAAACGGCGCGTAGCCTTCGTCAGTCAAACATTCGGCCGAGAATTCCGCTAGACGCCACCTATCACAACCGGCAACGTCAACCAATTTGCTCAGGTCGTCTCTCCTCAGCCAAAGTAAGATACGACTGACTGTGAAAGACCAGGTGGACAGTTAGGTCATCGTCAAGT
seq00020   GCACCTAATCCTAGAGGCTATTGGAGCGGGGAACGTGCGATGTGGTGTAGTAATTCTGCCCGGCGGAATCTTTGCCTAGCACAAGTAACTCCGGTTATTTCACGCATTTAGGAGCGGCCCCCTGCACCTTAAACTATTGCTCAGACTTTTCTTCTATCCCCTCCTAGTTGACAGGTAATTCCGTGTGGGGGCCGGCGGTGATTAATCTGAGTCGTCCTTTACGAGCCTCTGATGACACGTAAGACCACCTGGTATAATTTTTCTGCAGCCGCTATGTCCTGTATCAGAGGGCTTGCCGATACATGGGTCGTCGCAGATGTCCGCTGGGTTTGGCGGCTTCGGTCAATACAGGTGCAGATGTTACTTCACGTTGACTTAGGAATTACGAAATAATAGTCGAGCACCTGGCATGAGGCTTCTAGAGGTCCTATCCGCATCCTTCTGTGTCCAGGTGCAGGGTGCAAACACAGTCCCCGGTTATGCGCTCGTATGACCCAGACCTACACGGCGTACGCGCTAACTCCTGCCCGCAGACCCTGAAACAAATTCCAGCACCGCACGTTTCGTTACGAGCGTATGGGGTGCAGAGACTCACGTCTGAAGTAGGTTTCGCAAATTGAGACAGCACCAACTGGTTGTAAGCGCTAAGTGAATCAAAGGGGAGCTGCGTCCACTGGATCGCCCAAGCTAGGACTCGGAGGCATTCCGCACATATGCCGCTGAGATGGACTTAGAAATCACAACCACTCTTGTAGCTTCTGCGCCGCTGTCTAGTAGCAATGCCTTGACGTTCGTGGGACCGGCCTAGGGCAATACCCTGGTCGACGCGACATGATGGAATATGATGCAGGGAGTCGTTTCATCCGTATCATGAAGGCAGTCCACTGGAGGAATGGTAGCAGGCCGTGACATGTCCTTTCCAATCTTCGAGCTTATCGATCGTCACAGTTGTCAATAAAGCTCAAAGCCTGTCGGGTCGATACTAGGTTCCCCGAGTCCGAGGGCTTCTGTCATGGTCATTGAGTTGTTCATTTGCCCTACCGCGCGGCTATGTGAGCCCTGAGTTAGTCAGGAACAGAGAGCCGAGTCCTGTCTATTAACTTAACTCTCAGGTCAATAACATGATTTCAGCAAGGTCTTTTATATTCTGGCGGTCAAATTGGGAATGCTACGCACAAGTCCAGTCATGCTCTTGCTTTTCGGTGACCTGTCTAGCACTCTTGCCCGATCGCGACAGTTATGTGAGATTCGATTCTGTATTGAGAGGACGTCGGAATTTAACCTGATTGAGTTCTTCGTGTTGCCTGTGCGCCTCGATGAGCTCTTTATGTGCTGTTTCTTTTTGGCACTTCCTCGTTCAGATACGAGGAACCGCACGGGTAAAGATTTCCGACATTATCTAGAGCTCGCCTAAAAAGAAGTGTCCGAAATCATATGAATGTCGGTCCCATTGCTTACGACAGCACGAACCGAAGACGGGGGGGTCTATCCAAGTTTGGAGGATAGTTACGCATGTCTGTCGTGTTGAGGCTATGAACGTTCGCCTAAATCTATCCTCTGTCTTCCTGCGGTATTAGCTGGGCACGAGAACGCGTGTGGTTGAAATGAGCCACGTGGTGAGCACAAACAGTCTCTGGAGACACGCTTGGGCTGGAATCCCTACGTCGAGTTAGAATTCCTACTTGCGCGGGAGCGAGTTAACCCCCTACGTACAGCTTTAACGAAGATTCGAGAGATCATGCGATTGATGTCTGGTCGAGCACAACGCCTCAATTCTTTCAAGTGAACAAGCAAGCTCTAAAGCGATCAACAGCGGCAATGTAAATATTCTAAGCAACGACTGCCATAAGAGCTCTGTAAAGGAGGACGAACCTCTTGAAGTGTAGGGAACGATCTGGCGGGCATAGGCGATAGACAATTAAGACGAAATTCAATCAAGGTGCCAACATGTGATGCTGCTCTACCAACTTGCATCTTACCTTATTCGAAACCTTAATAGCCGGATGGACACCATGTCGAAATTGAGCATTTACTACACGCGTTCCTTAAGAGTAAGTAGCGTGATAGACAACGTCAATGGCGCCATTGTCAAGTATGCGCGAGGAAAGTGCTATGGCAAACGGCGCGTAGCCTTCGTCAGTCAAACATTCGGCCGAGAATTCCGCTAGACGCCACCTATCACAACCGGCAACGTCAACCAATTTGCTCAGGTCGTCTCTCCTCAGCCAAAGTAAGATACGACTGACTGTGAAAGACCAGGTGGACAGTTAGGTCATCGTCAAGT
seq00021   GCACCTAATCCTAGAGGCTATTGGAGCGGGGAACGTGCGATGTGGTGTAGTAATTCTGCCCGGCGGAATCTTTGCCTAGCACAAGTAACTCCGGTTATTTCACGCATTTAGGAGCGGCCCCCTGCACCTTAAACTATTGCTCAGACTTTTCTTCTATCCCCTCCTAGTTGACAGGTAATTCCGTGTGGGGGCCGGCGGTGATTAATCTGAGTCGTCCTTTACGAGCCTCTGATGACACGTAAGACCACCTGGTATAATTTTTCTGCAGCCGCTATGTCCTGTATCAGAGGGCTTGCCGATACATGGGTCGTCGCAGATGTCCGCTGGGTTTGGCGGCTTCGGTCAATACAGGTGCAGATGTTACTTCACGTTGACTTAGGAATTACGAAATAATAGTCGAGCACCTGGCATGAGGCTTCTAGAGGTCCTATCCGCATCCTTCTGTGTCCAGGTGCAGGGTGCAAACACAGTCCCCGGTTATGCGCTCGTATGACCCAGACCTACACGGCGTACGCGCTAACTCCTGCCCGCAGACCCTGAAACAAATTCCAGCACCGCACGTTTCGTTACGAGCGTATGGGGTGCAGAGACTCACGTCTGAAGTAGGTTTCGCAAATTGAGACAGCACCAACTGGTTGTAAGCGCTAAGTGAATCAAAGGGGAGCTGCGTCCACTGGATCGCCCAAGCTAGGACTCGGAGGCATTCCGCACATATGCCGCTGAGATGGACTTAGAAATCACAACCACTCTTGTAGCTTCTGCGCCGCTGTCTAGTAGCAATGCCTTGACGTTCGTGGGACCGGCCTAGGGCAATACCCTGGTCGACGCGACATGATGGAATATGATGCAGGGAGTCGTTTCATCCGTATCATGAAGGCAGTCCACTGGAGGAATGGTAGCAGGCCGTGACATGTCCTTTCCAATCTTCGAGCTTATCGATCGTCACAGTTGTCAATAAAGCTCAAAGCCTGTCGGGTCGATACTAGGTTCCCCGAGTCCGAGGGCTTCTGTCATGGTCATTGAGTTGTTCATTTGCCCTACCGCGCGGCTATGTGAGCCCTGAGTTAGTCAGGAACAGAGAGCCGAGTCCTGTCTATTAACTTAACTCTCAGGTCAATAACATGATTTCAGCAAGGTCTTTTATATTCTGGCGGTCAAATTGGGAATGCTACGCACAAGTCCAGTCATGCTCTTGCTTTTCGGTGACCTGTCTAGCACTCTTGCCCGATCGCGACAGTTATGTGAGATTCGATTCTGTATTGAGAGGACGTCGGAATTTAACCTGATTGAGTTCTTCGTGTTGCCTGTGCGCCTCGATGAGCTCTTTATGTGCTGTTTCTTTTTGGCACTTCCTCGTTCAGATACGAGGAACCGCACGGGTAAAGATTTCCGACATTATCTAGAGCTCGCCTAAAAAGAAGTGTCCGAAATCATATGAATGTCGGTCCCATTGCTTACGACAGCACGAACCGAAGACGGGGGGGTCTATCCAAGTTTGGAGGATAGTTACGCATGTCTGTCGTGTTGAGGCTATGAACGTTCGCCTAAATCTATCCTCTGTCTTCCTGCGGTATTAGCTGGGCACGAGAACGCGTGTGGTTGAAATGAGCCACGTGGTGAGCACAAACAGTCTCTGGAGACACGCTTGGGCTGGAATCCCTACGTCGAGTTAGAATTCCTACTTGCGCGGGAGCGAGTTAACCCCCTACGTACAGCTTTAACGAAGATTCGAGAGATCATGCGATTGATGTCTGGTCGAGCACAACGCCTCAATTCTTTCAAGTGAACAAGCAAGCTCTAAAGCGATCAACAGCGGCAATGTAAATATTCTAAGCAACGACTGCCATAAGAGCTCTGTAAAGGAGGACGAACCTCTTGAAGTGTAGGGAACGATCTGGCGGGCATAGGCGATAGACAATTAAGACGAAATTCAATCAAGGTGCCAACATGTGATGCTGCTCTACCAACTTGCATCTTACCTTATTCGAAACCTTAATAGCCGGATGGACACCATGTCGAAATTGAGCATTTACTACACGCGTTCCTTAAGAGTAAGTAGCGTGATAGACAACGTCAATGGCGCCATTGTCAAGTATGCGCGAGGAAAGTGCTATGGCAAACGGCGCGTAGCCTTCGTCAGTCAAACATTCGGCCGAGAATTCCGCTAGACGCCACCTATCACAACCGGCAACGTCAACCAATTTGCTCAGGTCGTCTCTCCTCAGCCAAAGTAAGATACGACTGACTGTGAAAGACCAGGTGGACAGTTAGGTCATCGTCAAGT
seq00022   GCACCTAATCCTAGAGGCTATTGGAGCGGGGAACGTGCGATGTGGTGTAGTAATTCTGCCCGGCGGAATCTTTGCCTAGCACAAGTAACTCCGGTTATTTCACGCATTTAGGAGCGGCCCCCTGCACCTTAAACTATTGCTCAGACTTTTCTTCTATCCCCTCCTAGTTGACAGGTAATTCCGTGTGGGGGCCGGCGGTGATTAATCTGAGTCGTCCTTTACGAGCCTCTGATGACACGTAAGACCACCTGGTATAATTTTTCTGCAGCCGCTATGTCCTGTATCAGAGGGCTTGCCGATACATGGGTCGTCGCAGATGTCCGCTGGGTTTGGCGGCTTCGGTCAATACAGGTGCAGATGTTACTTCACGTTGACTTAGGAATTACGAAATAATAGTCGAGCACCTGGCATGAGGCTTCTAGAGGTCCTATCTGCATCCTTCTGTGTCCAGGTGCAGGGTGCAAACACAGTCCCCGGTTATGCGCTCGTATGACCCAGACCTACACGGCGTACGCGCTAACTCCTGCCCGCAGACCCTGAAACAAATTCCAGCACCGCACGTTTCGTTACGAGCGTATGGGGTGCAGAGACTCACGTCTGAAGTAGGTTTCGCAAATTGAGACAGCACCAACTGGTTGTAAGCGCTAAGTGAATCAAAGGGGAGCTGCGTCCACTGGATCGCCCAAGCTAGGACTCGGAGGCATTCCGCACATATGCCGCTGAGATGGACTTAGAAATCACAACCACTCTTGTAGCTTCTGCGCCGCTGTCTAGTAGCAATGCCTTGACGTTCGTGGGACCGGCCTAGGGCAATACCCTGGTCGACGCGACATGATGGAATATGATGCAGGGAGTCGTTTCATCCGTATCATGAAGGCAGTCCACTGGAGGAATGGTAGCAGGCCGTGACATGTCCTTTCCAATCTTCGAGCTTATCGATCGTCACAGTTGTCAATAAAGCTCAAAGCCTGTCGGGTCGATACTAGGTTCCCCGAGTCCGAGGGCTTCTGTCATGGTCATTGAGTTGTTCATTTGCCCTACCGCGCGGCTATGTGAGCCCTGAGTTAGTCAGGAACAGAGAGCCGAGTCCTGTCTATTAACTTAACTCTCAGGTCAATAACATGATTTCAGCAAGGTCTTTTATATTCTGGCGGTCAAATTGGGAATGCTACGCACAAGTCCAGTCATGCTCTTGCTTTTCGGTGACCTGTCTAGCACTCTTGCCCGATCGCGACAGTTATGTGAGATTCGATTCTGTATTGAGAGGACGTCGGAATTTAACCTGATTGAGTTCTTCGTGTTGCCTGTGCGCCTCGATGAGCTCTTTATGTGCTGTTTCTTTTTGGCACTTCCTCGTTCAGATACGAGGAACCGCACGGGTAAAGATTTCCGACATTATCTAGAGCTCGCCTAAAAAGAAGTGTCCGAAATCATATGAATGTCGGTCCCATTGCTTACGACAGCACGAACCGAAGACGGGGGGGTCTATCCAAGTTTGGAGGATAGTTACGCATGTCTGTCGTGTTGAGGCTATGAACGTTCGCCTAAATCTATCCTCTGTCTTCCTGCGGTATTAGCTGGGCACGAGAACGCGTGTGGTTGAAATGAGCCACGTGGTGAGCACAAACAGTCTCTGGAGACACGCTTGGGCTGGAATCCCTACGTCGAGTTAGAATTCCTACTTGCGCGGGAGCGAGTTAACCCCCTACGTACAGCTTTAACGAAGATTCGAGAGATCATGCGATTGATGTCTGGTCGAGCACAACGCCTCAATTCTTTCAAGTGAACAAGCAAGCTCTAAAGCGACCAACAGCGGCAATGTAAATATTCTAAGCAACGACTGCCATAAGAGCTCTGTAAAGGAGGACGAACCTCTTGAAGTGTAGGGAACGATCTGGCGGGCATAGGCGATAGACAATTAAGACGAAATTCAATCAAGGTGCCAACATGTGATGCTGCTCTACCAACTTGCATCTTACCTTATTCGAAACCTTAATAGCCGGAGGGACACCAGGTCGAAATTGAGCATTTACTACACGCGTTCCTTAAGAGTAAGTAGCGTGATAGACAACGTCAATGGCGCCATTGTCAAGTATGCGCGAGGAAAGTGCTATGGCAAACGGCGCGTAGCCTTCGTCAGTCAAACATTCGGCCGAGAATTCCGCTAGACGCCACCTATCACAACCGGCAACGTCAACCAATTTGCTCAGGTCGTCTCTCCTCAGCCAAAGTAAGATACGACTGACTGTGAAAGACCAGGTGGACAGTTAGGTCATCGTCAAGT
seq00023   GCACCTAATCCTAGAGGCTATTGGAGCGGGGAACGTGCGATGTGGTGTAGTAATTCTGCCCGGCGGAATCTTTGCCTAGCACAAGTAACTCCGGTTATTTCACGCATTTAGGAGCGGCCCCCTGCACCTTAAACTATTGCTCAGACTTTTCTTCTATCCCCTCCTAGTTGACAGGTAATTCCGTGTGGGGGCCGGCGGTGATTAATCTGAGTCGTCCTTTACGAGCCTCTGATGACACGTAAGACCACCTGGTATAATTTTTCTGCAGCCGCTATGTCCTGTATCAGAGGGCTTGCCGATACATGGGTCGTCGCAGATGTCCGCTGGGTTTGGCGGCTTCGGTCAATACAGGTGCAGATGTTACTTCACGTTGACTTAGGAATTACGAAATAATAGTCGAGCACCTGGCATGAGGCTTCTAGAGGTCCTATCCGCATCCTTCTGTGTCCAGGTGCAGGGTGCAAACACAGTCCCCGGTTATGCGCTCGTATGACCCAGACCTACACGGCGTACGCGCTAACTCCTGACCGCAGACCCTGAAACAAATTCCAGCACCGCACGTTTCGTTACGAGCGTATGGGGTGCAGAGACTCACGTCTGAAGTAGGTTTCGCAAATTGAGACAGCACCAACTGGTTGTAAGCGCTAAGTGAATCAAAGGGGAGCTGCGTCCACTGGATCGCCCAAGCTAGGACTCGGAGGCATTCCGCACATATGCCGCTGAGATGGACTTAGAAATCACAACCACTCTTGTAGCTTCTGCGCCGCTGTCTAGTAGCAATGCCTTGACGTTCGTGGGACCGGCCTAGGGCAATACCCTGGTCGACGCGACATGATGGAATATGATGCAGGGAGTCGTTTCATCCGTATCATGAAGGCAGTCCACTGGAGGAATGGTAGCAGGCCGTGACATGTCCTTTCCAATCTTCGAGCTTATCGAGCGTCACAGTTGTCAATAAAGCTCAAAGCCTGTCGGGTCGATACTAGGTTCCCCGAGTCCGAGGCCTTCTGTCATGGTCATTGAGTTGTTCATTTGCCCTACCGCGCGGCTATGTGAGCCCTGAGTTAGTCAGGAACAGAGAGCCGAGTCCTGTCTATTAACTTAACTCTCAGGTCAATAACATGATTTCAGCAAGGTCTTTTATATTCTGGCGGTCAAATTGGGAATGCTACGCACAAGTCCAGTCATGCTCTTGCTTTTCGGTGACCTGTCTAGCACTCTTGCCCGATCGCGACAGTTATGTGAGATTCGATTCTGTATTGAGAGGACGTCGGAATTTAACCTGATTGAGTTCTTCGTGTTGCCTGTGCGCCTCGATGAGCTCTTTATGTGCTGTTTCTTTTTGGCACTTCCTCGTTCAGATACGAGGAACCGCACGGGTAAAGATTTCCGACATTATCTAGAGCTCGCCTAAAAAGAAGTGTCCGAAATCATATGAATGTCGGTCCCATTGCTTACGACAGCACGAACCGAAGACGGGGGGGTCTATCCAAGTTTGGAGGATAGTTACGCATGTCTGTCGTGTTGAGGCTATGAACGTTCGCCTAAATCTATCCTCTGTCTTCCTGCGGTATTAGCTGGGCACGAGAACGCGTGTGGTTGAAATGAGCCACGTGGTGAGCACAAACAGTCTCTGGAGACACGCTTGGGCTGGAATCCCTACGTCGAGTTAGAATTCCTACTTGCGCGGGAGCGAGTTAACCCCCTACGTACAGCTTTAACGAAGATTCGAGAGATCATGCGATTGATGTCTGGTCGAGCACAACGCCTCAATTCTTTCAAGTGAACAAGCAAGCTCTAAAGCGACCAACAGCGGCAATGTAAATATTCTAAGCAACGACTGCCATAAGAGCTCTGTAAAGGAGGACGAACCTCTTGAAGTGTAGGGAACGATCTGGCGGGCATAGGCGATAGACAATTAAGACGAAATTCAATCAAGGTGCCAACATGTGATGCTGCTCTACCAACTTGCATCTTACCTTATTCGAAACCTTAATAGCCGGATGGACACCATGTCGAAATTGAGCATTTACTACACGCGTTCCTGAAGAGTAAGTAGCGTGATAGACAACGTCAATGGCGCCATTGTCAAGTATGCGCGAGGAAAGTGCTATGGCAAACGGCGCGTAGCCTTCGTCAGTCAAACATTCGGCCGAGAATTCCGCTAGACGCCACCTATCACAACCGGCAACGTCAACCAATTTGCTCAGGTCGTCTCTCCTCAGCCAAAGTAAGATACGACTGACTGTGAAAGACCAGGTGGACAGTTAGGTCATCGTCAAGT
seq00024   GCACCTAATCCTAGAGGCTATTGGAGCGGGGAACGTGCGATGTGGTGTAGTAATTCTGCCCGGCGGAATCTTTGCCTAGCACAAGTAACTCCGGTTATTTCACGCATTTAGGAGCGGCCCCCTGCACCTTAAACTATTGCTCAGACTTTTCTTCTATCCCCTCCTAGTTGACAGGTAATTCCGTGTGGGGGCCGGCGGTGATTAATCTGAGTCGTCCTTTACGAGCCTCTGATGACACGTAAGACCACCTGGTATAATTTTTCTGCAGCCGCTATGTCCTGTATCAGAGGGCTTGCCGATACATGGGTCGTCGCAGATGTCCGCTGGGTTTGGCGGCTTCGGTCAATACAGGTGCAGATGTTACTTCACGTTGACTTAGGAATTACGAAATAATAGTCGAGCACCTGGCATGAGGCTTCTAGAGGTCCTATCCGCATCCTTCTGTGTCCAGGTGCAGGGTGCAAACACAGTCCCCGGTTATGCGCTCGTATGACCCAGACCTACACGGCGTACGCGCTAACTCCTGCCCGCAGACCCTGAAACAAATTCCAGCACCGCACGTTTCGTTACGAGCGTATGGGGTGCAGAGACTCACGTCTGAAGTAGGTTTCGCAAATTGAGACAGCACCAACTGGTTGTAAGCGCTAAGTGAATCAAAGGGGAGCTGCGTCCACTGGATCGCCCAAGCTAGGACTCGGAGGCATTCCGCACATATGCCGCTGAGATGGACTTAGAAATCACAACCACTCTTGTAGCTTCTGCGCCGCTGTCTAGTAGCAATGCCTTGACGTTCGTGGGACCGGCCTAGGGCAATACCCTGGTCGACGCGACATGATGGAATATGATGCAGGGAGTCGTTTCATCCGTATCATGAAGGCAGTCCACTGGAGGAATGGTAGCAGGCCGTGACATGTCCTTTCCAATCTTCGAGCTTATCGATCGTCACAGTTGTCAATAAAGCTCAAAGCCTGTCGGGTCGATACTAGGTTCCCCGAGTCCGAGGGCTTCTGTCATGGTCATTGAGTTGTTCATTTGCCCTACCGCGCGGCTATGTGAGCCCTGAGTTAGTCAGGAACAGAGAGCCGAGTCCTGTCTATTAACTTAACTCTCAGGTCAATAACATGATTTCAGCAAGGTCTTTTATATTCTGGCGGTCAAATTGGGAATGCTACGCACAAGTCCAGTCATGCTCTTGCTTTTCGGTGACCTGTCTAGCACTCTTGCCCGATCGCGACAGTTATGTGAGATTCGATTCTGTATTGAGAGGACGTCGGAATTTAACCTGATTGAGTTCTTCGTGTTGCCTGTGCGCCTCGATGAGCTCTTTATGTGCTGTTTCTTTTTGGCACTTCCTCGTTCAGATACGAGGAACCGCACGGGTAAAGATTTCCGACATTATCTAGAGCTCGCCTAAAAAGAAGTGTCCGAAATCATATGAATGTCGGTCCCATTGCTTACGACAGCACGAACCGAAGACGGGGGGGTCTATCCAAGTTTGGAGGATAGTTACGCATGTCTGTCGTGTTGAGGCTATGAACGTTCGCCTAAATCTATCCTCTGTCTTCCTGCGGTATTAGCTGGGCACGAGAACGCGTGTGGTTGAAATGAGCCACGTGGTGAGCACAAACAGTCTCTGGAGACACGCTTGGGCTGGAATCCCTACGTCGAGTTAGAATTCCTACTTGCGCGGGAGCGAGTTAACCCCCTACGTACAGCTTTAACGAAGATTCGAGAGATCATGCGATTGATGTCTGGTCGAGCACAACGCCTCAATTCTTTCAAGTGAACAAGCAAGCTCTAAAGCGATCAACAGCGGCAATGTAAATATTCTAAGCAACGACTGCCATAAGAGCTCTGTAAAGGAGGACGAACCTCTTGAAGTGTAGGGAACGATCTGGCGGGCATAGGCGATAGACAATTAAGACGAAATTCAATCAAGGTGCCAACATGTGATGCTGCTCTACCAACTTGCATCTTACCTTATTCGAAACCTTAATAGCCGGATGGACACCATGTCGAAATTGAGCATTTACTACACGCGTTCCTTAAGAGTAAGTAGCGTGATAGACAACGTCAATGGCGCCATTGTCAAGTATGCGCGAGGAAAGTGCTATGGCAAACGGCGCGTAGCCTTCGTCAGTCAAACATTCGGCCGAGAATTCCGCTAGACGCCACCTATCACAACCGGCAACGTCAACCAATTTGCTCAGGTCGTCTCTCCTCAGCCAAAGTAAGATACGACTGACTGTGAAAGACCAGGTGGACAGTTAGGTCATCGTCAAGT
seq00025   GCACCTAATCCTAGAGGCTATTGGAGCGGGGAACGTGCGATGTGGTGTAGTAATTCTGCCCGGCGGAATCTTTGCCTAGCACAAGTAACTCCGGTTATTTCACGCATTTAGGAGCGGCCCCCTGCACCTTAAACTATTGCTCAGACTTTTCTTCTATCCCCTCCTAGTTGACAGGTAATTCCGTGTGGGGGCCGGCGGTGATTAATCTGAGTCGTCCTTTACGAGCCTCTGATGACACGTAAGACCACCTGGTATAATTTTTCTGCAGCCGCTATGTCCTGTATCAGAGGGCTTGCCGATACATGGGTCGTCGCAGATGTCCGCTGGGTTTGGCGGCTTCGGTCAATACAGGTGCAGATGTTACTTCACGTTGACTTAGGAATTACGAAATAATAGTCGAGCACCTGGCATGAGGCTTCTAGAGGTCCTATCCGCATCCTTCTGTGTCCAGGTGCAGGGTGCAAACACAGTCCCCGGTTATGCGCTCGTATGACCCAGACCTACACGGCGTACGCGCTAACTCCTGCCCGCAGACCCTGAAACAAATTCCAGCACCGCACGTTTCGTTACGAGCGTATGGGGTGCAGAGACTCACGTCTGAAGTAGGTTTCGCAAATTGAGACAGCACCAACTGGTTGTAAGCGCTAAGTGAATCAAAGGGGAGCTGCGTCCACTGGATCGCCCAAGCTAGGACTCGGAGGCATTCCGCACATATGCCGCTGAGATGGACTTAGAAATCACAACCACTCTTGTAGCTTCTGCGCCGCTGTCTAGTAGCAATGCCTTGACGTTCGTGGGACCGGCCTAGGGCAATACCCTGGTCGACGCGACATGATGGAATATGATGCAGGGAGTCGTTTCATCCGTATCATGAAGGCAGTCCACTGGAGGAATGGTAGCAGGCCGTGACATGTCCTTTCCAATCTTCGAGCTTATCGATCGTCACAGTTGTCAATAAAGCTCAAAGCCTGTCGGGTCGATACTAGGTTCCCCGAGTCCGAGGGCTTCTGTCATGGTCATTGAGTTGTTCATTTGCCCTACCGCGCGGCTATGTGAGCCCTGAGTTAGTCAGGAACAGAGAGCCGAGTCCTGTCTATTAACTTAACTCTCAGGTCAATAACATGATTTCAGCAAGGTCTTTTATATTCTGGCGGTCAAATTGGGAATGCTACGCACAAGTCCAGTCATGCTCTTGCTTTTCGGTGACCTGTCTAGCACTCTTGCCCGATCGCGACAGTTATGTGAGATTCGATTCTGTATTGAGAGGACGTCGGAATTTAACCTGATTGAGTTCTTCGTGTTGCCTGTGCGCCTCGATGAGCTCTTTATGTGCTGTTTCTTTTTGGCACTTCCTCGTTCAGATACGAGGAACCGCACGGGTAAAGATTTCCGACATTATCTAGAGCTCGCCTAAAAAGAAGTGTCCGAAATCATATGAATGTCGGTCCCATTGCTTACGACAGCACGAACCGAAGACGGGGGGGTCTATCCAAGTTTGGAGGATAGTTACGCATGTCTGTCGTGTTGAGGCTATGAACGTTCGCCTAAATCTATCCTCTGTCTTCCTGCGGTATTAGCTGGGCACGAGAACGCGTGTGGTTGAAATGAGCCACGTGGTGAGCACAAACAGTCTCTGGAGACACGCTTGGGCTGGAATCCCTACGTCGAGTTAGAATTCCTACTTGCGCGGGAGCGAGTTAACCCCCTACGTACAGCTTTAACGAAGATTCGAGAGATCATGCGATTGATGTCTGGTCGAGCACAACGCCTCAATTCTTTCAAGTGAACAAGCAAGCTCTAAAGCGATCAACAGCGGCAATGTAAATATTCTAAGCAACGACTGCCATAAGAGCTCTGTAAAGGAGGACGAACCTCTTGAAGTGTAGGGAACGATCTGGCGGGCATAGGCGATAGACAATTAAGACGAAATTCAATCAAGGTGCCAACATGTGATGCTGCTCTACCAACTTGCATCTTACCTTATTCGAAACCTTAATAGCCGGATGGACACCATGTCGAAATTGAGCATTTACTACACGCGTTCCTTAAGAGTAAGTAGCGTGATAGACAACGTCAATGGCGCCATTGTCAAGTATGCGCGAGGAAAGTGCTATGGCAAACGGCGCGTAGCCTTCGTCAGTCAAACATTCGGCCGAGAATTCCGCTAGACGCCACCTATCACAACCGGCAACGTCAACCAATTTGCTCAGGTCGTCTCTCCTCAGCCAAAGTAAGATACGACTGACTGTGAAAGACCAGGTGGACAGTTAGGTCATCGTCAAGT
seq00026   GCACCTAATCCTAGAGGCTATTGGAGCGGGGAACGTGCGATGTGGTGTAGTAATTCTGCCCGGCGGAATCTTTGCCTAGCACAAGTAACTCCGGTTATTTCACGCATTTAGGAGCGGCCCCCTGCACCTTAAACTATTGCTCAGACTTTTCTTCTATCCCCTCCTAGTTGACAGGTAATTCCGTGTGGGGGCCGGCGGTGATTAATCTGAGTCGTCCTTTACGAGCCTCTGATGACACGTAAGACCACCTGGTATAATTTTTCTGCAGCCGCTATGTCCTGTATCAGAGGGCTTGCCGATACATGGGTCGTCGCAGATGTCCGCTGGGTTTGGCGGCTTCGGTCAATACAGGTGCAGATGTTACTTCACGTTGACTTAGGAATTACGAAATAATAGTCGAGCACCTGGCATGAGGCTTCTAGAGGTCCTATCCGCATCCTTCTGTGTCCAGGTGCAGGGTGCAAACACAGTCCCCGGTTATGCGCTCGTATGACCCAGACCTACACGGCGTACGCGCTAACTCCTGCCCGCAGACCCTGAAACAAATTCCAGCACCGCACGTTTCGTTACGAGCGTATGGGGTGCAGAGACTCACGTCTGAAGTAGGTTTCGCAAATTGAGACAGCACCAACTGGTTGTAAGCGCTAAGTGAATCAAAGGGGAGCTGCGTCCACTGGATCGCCCAAGCTAGGACTCGGAGGCATTCCGCACATATGCCGCTGAGATGGACTTAGAAATCACAACCACTCTTGTAGCTTCTGCGCCGCTGTCTAGTAGCAATGCCTTGACGTTCGTGGGACCGGCCTAGGGCAATACCCTGGTCGACGCGACATGATGGAATATGATGCAGGGAGTCGTTTCATCCGTATCATGAAGGCAGTCCACTGGAGGAATGGTAGCAGGCCGTGACATGTCCTTTCCAATCTTCGAGCTTATCGATCGTCACAGTTGTCAATAAAGCTCAAAGCCTGTCGGGTCGATACTAGGTTCCCCGAGTCCGAGGGCTTCTGTCATGGTCATTGAGTTGTTCATTTGCCCTACCGCGCGGCTATGTGAGCCCTGAGTTAGTCAGGAACAGAGAGCCGAGTCCTGTCTATTAACTTAACTCTCAGGTCAATAACATGATTTCAGCAAGGTCTTTTATATTCTGGCGGTCAAATTGGGAATGCTACGCACAAGTCCAGTCATGCTCTTGCTTTTCGGTGACCTGTCTAGCACTCTTGCCCGATCGCGACAGTTATGTGAGATTCGATTCTGTATTGAGAGGACGTCGGAATTTAACCTGATTGAGTTCTTCGTGTTGCCTGTGCGCCTCGATGAGCTCTTTATGTGCTGTTTCTTTTTGGCACTTCCTCGTTCAGATACGAGGAACCGCACGGGTAAAGATTTCCGACATTATCTAGAGCTCGCCTAAAAAGAAGTGTCCGAAATCATATGAATGTCGGTCCCATTGCTTACGACAGCACGAACCGAAGACGGGGGGGTCTATCCAAGTTTGGAGGATAGTTACGCATGTCTGTCGTGTTGAGGCTATGAACGTTCGCCTAAATCTATCCTCTGTCTTCCTGCGGTATTAGCTGGGCACGAGAACGCGTGTGGTTGAAATGAGCCACGTGGTGAGCACAAACAGTCTCTGGAGACACGCTTGGGCTGGAATCCCTACGTCGAGTTAGAATTCCTACTTGCGCGGGAGCGAGTTAACCCCCTACGTACAGCTTTAACGAAGATTCGAGAGATCATGCGATTGATGTCTGGTCGAGCACAACGCCTCAATTCTTTCAAGTGAACAAGCAAGCTCTAAAGCGATCAACAGCGGCAATGTAAATATTCTAAGCAACGACTGCCATAAGAGCTCTGTAAAGGAGGACGAACCTCTTGAAGTGTAGGGAACGATCTGGCGGGCATAGGCGATAGACAATTAAGACGAAATTCAATCAAGGTGCCAACATGTGATGCTGCTCTACCAACTTGCATCTTACCTTATTCGAAACCTTAATAGCCGGATGGACACCATGTCGAAATTGAGCATTTACTACACGCGTTCCTTAAGAGTAAGTAGCGTGATAGACAACGTCAATGGCGCCATTGTCAAGTATGCGCGAGGAAAGTGCTATGGCAAACGGCGCGTAGCCTTCGTCAGTCAAACATTCGGCCGAGAATTCCGCTAGACGCCACCTATCACAACCGGCAACGTCAACCAATTTGCTCAGGTCGTCTCTCCTCAGCCAAAGTAAGATACGACTGACTGTGAAAGACCAGGTGGACAGTTAGGTCATCGTCAAGT
seq00027   GCACCTAATCCTAGAGGCTATTGGAGCGGGGAACGTGCGATGTGGTGTAGTAATTCTGCCCGGCGGAATCTTTGCCTAGCACAAGTAACTCCGGTTATTTCACGCATTTAGGAGCGGCCCCCTGCACCTTAAACTATTGCTCAGACTTTTCTTCTATCCCCTCCTAGTTGACAGGTAATTCCGTGTGGGGGCCGGCGGTGATTAATCTGAGTCGTCCTTTACGAGCCTCTGATGACACGTAAGACCACCTGGTATAATTTTTCTGCAGCCGCTATGTCCTGTATCAGAGGGCTTGCCGATACATGGGTCGTCGCAGATGTCCGCTGGGTTTGGCGGCTTCGGTCAATACAGGTGCAGATGTTACTTCACGTTGACTTAGGAATTACGAAATAATAGTCGAGCACCTGGCATGAGGCTTCTAGAGGTCCTATCCGCATCCTTCTGTGTCCAGGTGCAGGGTGCAAACACAGTCCCCGGTTATGCGCTCGTATGACCCAGACCTACACGGCGTACGCGCTAACTCCTGCCCGCAGACCCTGAAACAAATTCCAGCACCGCACGTTTCGTTACGAGCGTATGGGGTGCAGAGACTCACGTCTGAAGTAGGTTTCGCAAATTGAGACAGCACCAACTGGTTGTAAGCGCTAAGTGAATCAAAGGGGAGCTGCGTCCACTGGATCGCCCAAGCTAGGACTCGGAGGCATTCCGCACATATGCCGCTGAGATGGACTTAGAAATCACAACCACTCTTGTAGCTTCTGCGCCGCTGTCTAGTAGCAATGCCTTGACGTTCGTGGGACCGGCCTAGGGCAATACCCTGGTCGACGCGACATGATGGAATATGATGCAGGGAGTCGTTTCATCCGTATCATGAAGGCAGTCCACTGGAGGAATGGTAGCAGGCCGTGACATGTCCTTTCCAATCTTCGAGCTTATCGATCGTCACAGTTGTCAATAAAGCTCAAAGCCTGTCGGGTCGATACTAGGTTCCCCGAGTCCGAGGGCTTCTGTCATGGTCATTGAGTTGTTCATTTGCCCTACCGCGCGGCTATGTGAGCCCTGAGTTAGTCAGGAACAGAGAGCCGAGTCCTGTCTATTAACTTAACTCTCAGGTCAATAACATGATTTCAGCAAGGTCTTTTATATTCTGGCGGTCAAATTGGGAATGCTACGCACAAGTCCAGTCATGCTCTTGCTTTTCGGTGACCTGTCTAGCACTCTTGCCCGATCGCGACAGTTATGTGAGATTCGATTCTGTATTGAGAGGACGTCGGAATTTAACCTGATTGAGTTCTTCGTGTTGCCTGTGCGCCTCGATGAGCTCTTTATGTGCTGTTTCTTTTTGGCACTTCCTCGTTCAGATACGAGGAACCGCACGGGTAAAGATTTCCGACATTATCTAGAGCTCGCCTAAAAAGAAGTGTCCGAAATCATATGAATGTCGGTCCCATTGCTTACGACAGCACGAACCGAAGACGGGGGGGTCTATCCAAGTTTGGAGGATAGTTACGCATGTCTGTCGTGTTGAGGCTATGAACGTTCGCCTAAATCTATCCTCTGTCTTCCTGCGGTATTAGCTGGGCACGAGAACGCGTGTGGTTGAAATGAGCCACGTGGTGAGCACAAACAGTCTCTGGAGACACGCTTGGGCTGGAATCCCTACGTCGAGTTAGAATTCCTACTTGCGCGGGAGCGAGTTAACCCCCTACGTACAGCTTTAACGAAGATTCGAGAGATCATGCGATTGATGTCTGGTCGAGCACAACGCCTCAATTCTTTCAAGTGAACAAGCAAGCTCTAAAGCGATCAACAGCGGCAATGTAAATATTCTAAGCAACGACTGCCATAAGAGCTCTGTAAAGGAGGACGAACCTCTTGAAGTGTAGGGAACGATCTGGCGGGCATAGGCGATAGACAATTAAGACGAAATTCAATCAAGGTGCCAACATGTGATGCTGCTCTACCAACTTGCATCTTACCTTATTCGAAACCTTAATAGCCGGATGGACACCATGTCGAAATTGAGCATTTACTACACGCGTTCCTTAAGAGTAAGTAGCGTGATAGACAACGTCAATGGCGCCATTGTCAAGTATGCGCGAGGAAAGTGCTATGGCAAACGGCGCGTAGCCTTCGTCAGTCAAACATTCGGCCGAGAATTCCGCTAGACGCCACCTATCACAACCGGCAACGTCAACCAATTTGCTCAGGTCGTCTCTCCTCAGCCAAAGTAAGATACGACTGACTGTGAAAGACCAGGTGGACAGTTAGGTCATCGTCAAGT
seq00028   GCACCTAATCCTAGAGGCTATTGGAGCGGGGAACGTGCGATGTGGTGTAGTAATTCTGCCCGGCGGAATCTTTGCCTAGCACAAGTAACTCCGGTTATTTCACGCATTTAGGAGCGGCCCCCTGCACCTTAAACTATTGCTCAGACTTTTCTTCTATCCCCTCCTAGTTGACAGGTAATTCCGTGTGGGGGCCGGCGGTGATTAATCTGAGTCGTCCTTTACGAGCCTCTGATGACACGTAAGACCACCTGGTATAATTTTTCTGCAGCCGCTATGTCCTGTATCAGAGGGCTTGCCGATACATGGGTCGTCGCAGATGTCCGCTGGGTTTGGCGGCTTCGGTCAATACAGGTGCAGATGTTACTTCACGTTGACTTAGGAATTACGAAATAATAGTCGAGCACCTGGCATGAGGCTTCTAGAGGTCCTATCCGCATCCTTCTGTGTCCAGGTGCAGGGTGCAAACACAGTCCCCGGTTATGCGCTCGTATGACCCAGACCTACACGGCGTACGCGCTAACTCCTGCCCGCAGACCCTGAAACAAATTCCAGCACCGCACGTTTCGTTACGAGCGTATGGGGTGCAGAGACTCACGTCTGAAGTAGGTTTCGCAAATTGAGACAGCACCAACTGGTTGTAAGCGCTAAGTGAATCAAAGGGGAGCTGCGTCCACTGGATCGCCCAAGCTAGGACTCGGAGGCATTCCGCACATATGCCGCTGAGATGGACTTAGAAATCACAACCACTCTTGTAGCTTCTGCGCCGCTGTCTAGTAGCAATGCCTTGACGTTCGTGGGACCGGCCTAGGGCAATACCCTGGTCGACGCGACATGATGGAATATGATGCAGGGAGTCGTTTCATCCGTATCATGAAGGCAGTCCACTGGAGGAATGGTAGCAGGCCGTGACATGTCCTTTCCAATCTTCGAGCTTATCGATCGTCACAGTTGTCAATAAAGCTCAAAGCCTGTCGGGTCGATACTAGGTTCCCCGAGTCCGAGGGCTTCTGTCATGGTCATTGAGTTGTTCATTTGCCCTACCGCGCGGCTATGTGAGCCCTGAGTTAGTCAGGAACAGAGAGCCGAGTCCTGTCTATTAACTTAACTCTCAGGTCAATAACATGATTTCAGCAAGGTCTTTTATATTCTGGCGGTCAAATTGGGAATGCTACGCACAAGTCCAGTCATGCTCTTGCTTTTCGGTGACCTGTCTAGCACTCTTGCCCGATCGCGACAGTTATGTGAGATTCGATTCTGTATTGAGAGGACGTCGGAATTTAACCTGATTGAGTTCTTCGTGTTGCCTGTGCGCCTCGATGAGCTCTTTATGTGCTGTTTCTTTTTGGCACTTCCTCGTTCAGATACGAGGAACCGCACGGGTAAAGATTTCCGACATTATCTAGAGCTCGCCTAAAAAGAAGTGTCCGAAATCATATGAATGTCGGTCCCATTGCTTACGACAGCACGAACCGAAGACGGGGGGGTCTATCCAAGTTTGGAGGATAGTTACGCATGTCTGTCGTGTTGAGGCTATGAACGTTCGCCTAAATCTATCCTCTGTCTTCCTGCGGTATTAGCTGGGCACGAGAACGCGTGTGGTTGAAATGAGCCACGTGGTGAGCACAAACAGTCTCTGGAGACACGCTTGGGCTGGAATCCCTACGTCGAGTTAGAATTCCTACTTGCGCGGGAGCGAGTTAACCCCCTACGTACAGCTTTAACGAAGATTCGAGAGATCATGCGATTGATGTCTGGTCGAGCACAACGCCTCAATTCTTTCAAGTGAACAAGCAAGCTCTAAAGCGACCAACAGCGGCAATGTAAATATTCTAAGCAACGACTGCCATAAGAGCTCTGTAAAGGAGGACGAACCTCTTGAAGTGTAGGGAACGATCTGGCGGGCATAGGCGATAGACAATTAAGACGAAATTCAATCAAGGTGCCAACATGTGATGCTGCTCTACCAACTTGCATCTTACCTTATTCGAAACCTTAATAGCCGGAGGGACACCAGGTCGAAATTGAGCATTTACTACACGCGTTCCTTAAGAGTAAGTAGCGTGATAGACAACGTCAATGGCGCCATTGTCAAGTATGCGCGAGGAAAGTGCTATGGCAAACGGCGCGTAGCCTTCGTCAGTCAAACATTCGGCCGAGAATTCCGCTAGACGCCACCTATCACAACCGGCAACGTCAACCAATTTGCTCAGGTCGTCTCTCCTCAGCCAAAGTAAGATACGACTGACTGTGAAAGACCAGGTGGACAGTTAGGTCATCGTCAAGT
seq00029   GCACCTAATCCTAGAGGCTATTGGAGCGGGGAACGTGCGATGTGGTGTAGTAATTCTGCCCGGCGGAATCTTTGCCTAGCACAAGTAACTCCGGTTATTTCACGCATTTAGGAGCGGCCCCCTGCACCTTAAACTATTGCTCAGACTTTTCTTCTATCCCCTCCTAGTTGACAGGTAATTCCGTGTGGGGGCCGGCGGTGATTAATCTGAGTCGTCCTTTACGAGCCTCTGATGACACGTAAGACCACCTGGTATAATTTTTCTGCAGCCGCTATGTCCTGTATCAGAGGGCTTGCCGATACATGGGTCGTCGCAGATGTCCGCTGGGTTTGGCGGCTTCGGTCAATACAGGTGCAGATGTTACTTCACGTTGACTTAGGAATTACGAAATAATAGTCGAGCACCTGGCATGAGGCTTCTAGAGGTCCTATCCGCATCCTTCTGTGTCCAGGTGCAGGGTGCAAACACAGTCCCCGGTTATGCGCTCGTATGACCCAGACCTACACGGCGTACGCGCTAACTCCTGCCCGCAGACCCTGAAACAAATTCCAGCACCGCACGTTTCGTTACGAGCGTATGGGGTGCAGAGACTCACGTCTGAAGTAGGTTTCGCAAATTGAGACAGCACCAACTGGTTGTAAGCGCTAAGTGAATCAAAGGGGAGCTGCGTCCACTGGATCGCCCAAGCTAGGACTCGGAGGCATTCCGCACATATGCCGCTGAGATGGACTTAGAAATCACAACCACTCTTGTAGCTTCTGCGCCGCTGTCTAGTAGCAATGCCTTGACGTTCGTGGGACCGGCCTAGGGCAATACCCTGGTCGACGCGACATGATGGAATATGATGCAGGGAGTCGTTTCATCCGTATCATGAAGGCAGTCCACTGGAGGAATGGTAGCAGGCCGTGACATGTCCTTTCCAATCTTCGAGCTTATCGATCGTCACAGTTGTCAATAAAGCTCAAAGCCTGTCGGGTCGATACTAGGTTCCCCGAGTCCGAGGGCTTCTGTCATGGTCATTGAGTTGTTCATTTGCCCTACCGCGCGGCTATGTGAGCCCTGAGTTAGTCAGGAACAGAGAGCCGAGTCCTGTCTATTAACTTAACTCTCAGGTCAATAACATGATTTCAGCAAGGTCTTTTATATTCTGGCGGTCAAATTGGGAATGCTACGCACAAGTCCAGTCATGCTCTTGCTTTTCGGTGACCTGTCTAGCACTCTTGCCCGATCGCGACAGTTATGTGAGATTCGATTCTGTATTGAGAGGACGTCGAAATTTAACCTGATTGAGTTCTTCGTGTTGCCTGTGCGCCTCGATGAGCTCTTTATGTGCTGTTTCTTTTTGGCACTTCCTCGTTCAGATACGAGGAACCGCACGGGTAAAGATTTCCGACATTATCTAGAGCTCGCCTAAAAAGAAGTGTCCGAAATCATATGAATGTCGGTCCCATTGCTTACGACAGCACGAACCGAAGACGGGGGGGTCTATCCAAGTTTGGAGGATAGTTACGCATGTCTGTCGTGTTGAGGCTATGAACGTTCGCCTAAATCTATCCTCTGTCTTCCTGCGGTATTAGCTGGGCACGAGAACGCGTGTGGTTGAAATGAGCCACGTGGTGAGCACAAACAGTCTCTGGAGACACGCTTGGGCTGGAATCCCTACGTCGAGTTAGAATTCCTACTTGCGCGGGAGCGAGTTAACCCCCTACGTACAGCTTTAACGAAGATTCGAGAGATCATGCGATTGATGTCTGGTCGAGCACAACGCCTCAATTCTTTCAAGTGAACAAGCAAGCTCTAAAGCGATCAACAGCGGCAATGTAAATATTCTAAGCAACGACTGCCATAAGAGCTCTGTAAAGGAGGACGAACCTCTTGAAGTGTAGGGAACGATCTGGCGGGCATAGGCGATAGACAATTAAGACGAAATTCAATCAAGGTGCCAACATGTGATGCTGCTCTACCAACTTGCATCTTACCTTATTCGAAACCTTAATAGCCGGATGGACACCATGTCGAAATTGAGCATTTACTACACGCGTTCCTTAAGAGTAAGTAGCGTGATAGACAACGTCAATGGCGCCATTGTCAAGTATGCGCGAGGAAAGTGCTATGGCAAACGGCGCGTAGCCTTCGTCAGTCAAACATTCGGCCGAGAATTCCGCTAGACGCCACCTATCACAACCGGCAACGTCAACCAATTTGCTCAGGTCGTCTCTCCTCAGCCAAAGTAAGATACGACTGACTGTGAAAGACCAGGTGGACAGTTAGGTCATCGTCAAGT
seq00030   GCACCTAATCCTAGAGGCTATTGGAGCGGGGAACGTGCGATGTGGTGTAGTAATTCTGCCCGGCGGAATCTTTGCCTAGCACAAGTAACTCCGGTTATTTCACGCATTTAGGAGCGGCCCCCTGCACCTTAAACTATTGCTCAGACTTTTCTTCTATCCCCTCCTAGTTGACAGGTAATTCCGTGTGGGGGCCGGCGGTGATTAATCTGAGTCGTCCTTTACGAGCCTCTGATGACACGTAAGACCACCTGGTATAATTTTTCTGCAGCCGCTATGTCCTGTATCAGAGGGCTTGCCGATACATGGGTCGTCGCAGATGTCCGCTGGGTTTGGCGGCTTCGGTCAATACAGGTGCAGATGTTACTTCACGTTGACTTAGGAATTACGAAATAATAGTCGAGCACCTGGCATGAGGCTTCTAGAGGTCCTATCCGCATCCTTCTGTGTCCAGGTGCAGGGTGCAAACACAGTCCCCGGTTATGCGCTCGTATGACCCAGACCTACACGGCGTACGCGCTAACTCCTGCCCGCAGACCCTGAAACAAATTCCAGCACCGCACGTTTCGTTACGAGCGTATGGGGTGCAGAGACTCACGTCTGAAGTAGGTTTCGCAAATTGAGACAGCACCAACTGGTTGTAAGCGCTAAGTGAATCAAAGGGGAGCTGCGTCCACTGGATCGCCCAAGCTAGGACTCGGAGGCATTCCGCACATATGCCGCTGAGATGGACTTAGAAATCACAACCACTCTTGTAGCTTCTGCGCCGCTGTCTAGTAGCAATGCCTTGACGTTCGTGGGACCGGCCTAGGGCAATACCCTGGTCGACGCGACATGATGGAATATGATGCAGGGAGTCGTTTCATCCGTATCATGAAGGCAGTCCACTGGAGGAATGGTAGCAGGCCGTGACATGTCCTTTCCAATCTTCGAGCTTATCGATCGTCACAGTTGTCAATAAAGCTCAAAGCCTGTCGGGTCGATACTAGGTTCCCCGAGTCCGAGGGCTTCTGTCATGGTCATTGAGTTGTTCATTTGCCCTACCGCGCGGCTATGTGAGCCCTGAGTTAGTCAGGAACAGAGAGCCGAGTCCTGTCTATTAACTTAACTCTCAGGTCAATAACATGATTTCAGCAAGGTCTTTTATATTCTGGCGGTCAAATTGGGAATGCTACGCACAAGTCCAGTCATGCTCTTGCTTTTCGGTGACCTGTCTAGCACTCTTGCCCGATCGCGACAGTTATGTGAGATTCGATTCTGTATTGAGAGGACGTCGGAATTTAACCTGATTGAGTTCTTCGTGTTGCCTGTGCGCCTCGATGAGCTCTTTATGTGCTGTTTCTTTTTGGCACTTCCTCGTTCAGATACGAGGAACCGCACGGGTAAAGATTTCCGACATTATCTAGAGCTCGCCTAAAAAGAAGTGTCCGAAATCATATGAATGTCGGTCCCATTGCTTACGACAGCACGAACCGAAGACGGGGGGGTCTATCCAAGTTTGGAGGATAGTTACGCATGTCTGTCGTGTTGAGGCTATGAACGTTCGCCTAAATCTATCCTCTGTCTTCCTGCGGTATTAGCTGGGCACGAGAACGCGTGTGGTTGAAATGAGCCACGTGGTGAGCACAAACAGTCTCTGGAGACACGCTTGGGCTGGAATCCCTACGTCGAGTTAGAATTCCTACTTGCGCGGGAGCGAGTTAACCCCCTACGTACAGCTTTAACGAAGATTCGAGAGATCATGCGATTGATGTCTGGTCGAGCACAACGCCTCAATTCTTTCAAGTGAACAAGCAAGCTCTAAAGCGATCAACAGCGGCAATGTAAATATTCTAAGCAACGACTGCCATAAGAGCTCTGTAAAGGAGGACGAACCTCTTGAAGTGTAGGGAACGATCTGGCGGGCATAGGCGATAGACAATTAAGACGAAATTCAATCAAGGTGCCAACATGTGATGCTGCTCTACCAACTTGCATCTTACCTTATTCGAAACCTTAATAGCCGGATGGACACCATGTCGAAATTGAGCATTTACTACACGCGTTCCTTAAGAGTAAGTAGCGTGATAGACAACGTCAATGGCGCCATTGTCAAGTATGCGCGAGGAAAGTGCTATGGCAAACGGCGCGTAGCCTTCGTCAGTCAAACATTCGGCCGAGAATTCCGCTAGACGCCACCTATCACAACCGGCAACGTCAACCAATTTGCTCAGGTCGTCTCTCCTCAGCCAAAGTAAGATACGACTGACTGTGAAAGACCAGGTGGACAGTTAGGTCATCGTCAAGT
seq00031   GCACCTAATCCTAGAGGCTATTGGAGCGGGGAACGTGCGATGTGGTGTAGTAATTCTGCCCGGCGGAATCTTTGCCTAGCACAAGTAACTCCGGTTATTTCACGCATTTAGGAGCGGCCCCCTGCACCTTAAACTATTGCTCAGACTTTTCTTCTATCCCCTCCTAGTTGACAGGTAATTCCGTGTGGGGGCCGGCGGTGATTAATCTGAGTCGTCCTTTACGAGCCTCTGATGACACGTAAGACCACCTGGTATAATTTTTCTGCAGCCGCTATGTCCTGTATCAGAGGGCTTGCCGATACATGGGTCGTCGCAGATGTCCGCTGGGTTTGGCGGCTTCGGTCAATACAGGTGCAGATGTTACTTCACGTTGACTTAGGAATTACGAAATAATAGTCGAGCACCTGGCATGAGGCTTCTAGAGGTCCTATCCGCATCCTTCTGTGTCCAGGTGCAGGGTGCAAACACAGTCCCCGGTTATGCGCTCGTATGACCCAGACCTACACGGCGTACGCGCTAACTCCTGCCCGCAGACCCTGAAACAAATTCCAGCACCGCACGTTTCGTTACGAGCGTATGGGGTGCAGAGACTCACGTCTGAAGTAGGTTTCGCAAATTGAGACAGCACCAACTGGTTGTAAGCGCTAAGTGAATCAAAGGGGAGCTGCGTCCACTGGATCGCCCAAGCTAGGACTCGGAGGCATTCCGCACATATGCCGCTGAGATGGACTTAGAAATCACAACCACTCTTGTAGCTTCTGCGCCGCTGTCTAGTAGCAATGCCTTGACGTTCGTGGGACCGGCCTAGGGCAATACCCTGGTCGACGCGACATGATGGAATATGATGCAGGGAGTCGTTTCATCCGTATCATGAAGGCAGTCCACTGGAGGAATGGTAGCAGGCCGTGACATGTCCTTTCCAATCTTCGAGCTTATCGATCGTCACAGTTGTCAATAAAGCTCAAAGCCTGTCGGGTCGATACTAGGTTCCCCGAGTCCGAGGGCTTCTGTCATGGTCATTGAGTTGTTCATTTGCCCTACCGCGCGGCTATGTGAGCCCTGAGTTAGTCAGGAACAGAGAGCCGAGTCCTGTCTATTAACTTAACTCTCAGGTCAATAACATGATTTCAGCAAGGTCTTTTATATTCTGGCGGTCAAATTGGGAATGCTACGCACAAGTCCAGTCATGCTCTTGCTTTTCGGTGACCTGTCTAGCACTCTTGCCCGATCGCGACAGTTATGTGAGATTCGATTCTGTATTGAGAGGACGTCGGAATTTAACCTGATTGAGTTCTTCGTGTTGCCTGTGCGCCTCGATGAGCTCTTTATGTGCTGTTTCTTTTTGGCACTTCCTCGTTCAGATACGAGGAACCGCACGGGTAAAGATTTCCGACATTATCTAGAGCTCGCCTAAAAAGAAGTGTCCGAAATCATATGAATGTCGGTCCCATTGCTTACGACAGCACGAACCGAAGACGGGGGGGTCTATCCAAGTTTGGAGGATAGTTACGCATGTCTGTCGTGTTGAGGCTATGAACGTTCGCCTAAATCTATCCTCTGTCTTCCTGCGGTATTAGCTGGGCACGAGAACGCGTGTGGTTGAAATGAGCCACGTGGTGAGCACAAACAGTCTCTGGAGACACGCTTGGGCTGGAATCCCTACGTCGAGTTAGAATTCCTACTTGCGCGGGAGCGAGTTAACCCCCTACGTACAGCTTTAACGAAGATTCGAGAGATCATGCGATTGATGTCTGGTCGAGCACAACGCCTCAATTCTTTCAAGTGAACAAGCAAGCTCTAAAGCGACCAACAGCGGCAATGTAAATATTCTAAGCAACGACTGCCATAAGAGCTCTGTAAAGGAGGACGAACCTCTTGAAGTGTAGGGAACGATCTGGCGGGCATAGGCGATAGACAATTAAGACGAAATTCAATCAAGGTGCCAACATGTGATGCTGCTCTACCAACTTGCATCTTACCTTATTCGAAACCTTAATAGCCGGAGGGACACCAGGTCGAAATTGAGCATTTACTACACGCGTTCCTTAAGAGTAAGTAGCGTGATAGACAACGTCAATGGCGCCATTGTCAAGTATGCGCGAGGAAAGTGCTATGGCAAACGGCGCGTAGCCTTCGTCAGTCAAACATTCGGCCGAGAATTCCGCTAGACGCCACCTATCACAACCGGCAACGTCAACCAATTTGCTCAGGTCGTCTCTCCTCAGCCAAAGTAAGATACGACTGACTGTGAAAGACCAGGTGGACAGTTAGGTCATCGTCAAGT
seq00032   GCACCTAATCCTAGAGGCTATTGGAGCGGGGAACGTGCGATGTGGTGTAGTAATTCTGCCCGGCGGAATCTTTGCCTAGCACAAGTAACTCCGGTTATTTCACGCATTTAGGAGCGGCCCCCTGCACCTTAAACTATTGCTCAGACTTTTCTTCTATCCCCTCCTAGTTGACAGGTAATTCCGTGTGGGGGCCGGCGGTGATTAATCTGAGTCGTCCTTTACGAGCCTCTGATGACACGTAAGACCACCTGGTATAATTTTTCTGCAGCCGCTATGTCCTGTATCAGAGGGCTTGCCGATACATGGGTCGTCGCAGATGTCCGCTGGGTTTGGCGGCTTCGGTCAATACAGGTGCAGATGTTACTTCACGTTGACTTAGGAATTACGAAATAATAGTCGAGCACCTGGCATGAGGCTTCTAGAGGTCCTATCCGCATCCTTCTGTGTCCAGGTGCAGGGTGCAAACACAGTCCCCGGTTATGCGCTCGTATGACCCAGACCTACACGGCGTACGCGCTAACTCCTGCCCGCAGACCCTGAAACAAATTCCAGCACCGCACGTTTCGTTACGAGCGTATGGGGTGCAGAGACTCACGTCTGAAGTAGGTTTCGCAAATTGAGACAGCACCAACTGGTTGTAAGCGCTAAGTGAATCAAAGGGGAGCTGCGTCCACTGGATCGCCCAAGCTAGGACTCGGAGGCATTCCGCACATATGCCGCTGAGATGGACTTAGAAATCACAACCACTCTTGTAGCTTCTGCGCCGCTGTCTAGTAGCAATGCCTTGACGTTCGTGGGACCGGCCTAGGGCAATACCCTGGTCGACGCGACATGATGGAATATGATGCAGGGAGTCGTTTCATCCGTATCATGAAGGCAGTCCACTGGAGGAATGGTAGCAGGCCGTGACATGTCCTTTCCAATCTTCGAGCTTATCGATCGTCACAGTTGTCAATAAAGCTCAAAGCCTGTCGGGTCGATACTAGGTTCCCCGAGTCCGAGGGCTTCTGTCATGGTCATTGAGTTGTTCATTTGCCCTACCGCGCGGCTATGTGAGCCCTGAGTTAGTCAGGAACAGAGAGCCGAGTCCTGTCTATTAACTTAACTCTCAGGTCAATAACATGATTTCAGCAAGGTCTTTTATATTCTGGCGGTCAAATTGGGAATGCTACGCACAAGTCCAGTCATGCTCTTGCTTTTCGGTGACCTGTCTAGCACTCTTGCCCGATCGCGACAGTTATGTGAGATTCGATTCTGTATTGAGAGGACGTCGGAATTTAACCTGATTGAGTTCTTCGTGTTGCCTGTGCGCCTCGATGAGCTCTTTATGTGCTGTTTCTTTTTGGCACTTCCTCGTTCAGATACGAGGAACCGCACGGGTAAAGATTTCCGACATTATCTAGAGCTCGCCTAAAAAGAAGTGTCCGAAATCATATGAATGTCGGTCCCATTGCTTACGACAGCACGAACCGAAGACGGGGGGGTCTATCCAAGTTTGGAGGATAGTTACGCATGTCTGTCGTGTTGAGGCTATGAACGTTCGCCTAAATCTATCCTCTGTCTTCCTGCGGTATTAGCTGGGCACGAGAACGCGTGTGGTTGAAATGAGCCACGTGGTGAGCACAAACAGTCTCTGGAGACACGCTTGGGCTGGAATCCCTACGTCGAGTTAGAATTCCTACTTGCGCGGGAGCGAGTTAACCCCCTACGTACAGCTTTAACGAAGATTCGAGAGATCATGCGATTGATGTCTGGTCGAGCACAACGCCTCAATTCTTTCAAGTGAACAAGCAAGCTCTAAAGCGATCAACAGCGGCAATGTAAATATTCTAAGCAACGACTGCCATAAGAGCTCTGTAAAGGAGGACGAACCTCTTGAAGTGTAGGGAACGATCTGGCGGGCATAGGCGATAGACAATTAAGACGAAATTCAATCAAGGTGCCAACATGTGATGCTGCTCTACCAACTTGCATCTTACCTTATTCGAAACCTTAATAGCCGGATGGACACCATGTCGAAATTGAGCATTTACTACACGCGTTCCTTAAGAGTAAGTAGCGTGATAGACAACGTCAATGGCGCCATTGTCAAGTATGCGCGAGGAAAGTGCTATGGCAAACGGCGCGTAGCCTTCGTCAGTCAAACATTCGGCCGAGAATTCCGCTAGACGCCACCTATCACAACCGGCAACGTCAACCAATTTGCTCAGGTCGTCTCTCCTCAGCCAAAGTAAGATACGACTGACTGTGAAAGACCAGGTGGACAGTTAGGTCATCGTCAAGT
seq00033   GCACCTAATCCTAGAGGCTATTGGAGCGGGGAACGTGCGATGTGGTGTAGTAATTCTGCCCGGCGGAATCTTTGCCTAGCACAAGTAACTCCGGTTATTTCACGCATTTAGGAGCGGCCCCCTGCACCTTAAACTATTGCTCAGACTTTTCTTCTATCCCCTCCTAGTTGACAGGTAATTCCGTGTGGGGGCCGGCGGTGATTAATCTGAGTCGTCCTTTACGAGCCTCTGATGACACGTAAGACCACCTGGTATAATTTTTCTGCAGCCGCTATGTCCTGTATCAGAGGGCTTGCCGATACATGGGTCGTCGCAGATGTCCGCTGGGTTTGGCGGCTTCGGTCAATACAGGTGCAGATGTTACTTCACGTTGACTTAGGAATTACGAAATAATAGTCGAGCACCTGGCATGAGGCTTCTAGAGGTCCTATCCGCATCCTTCTGTGTCCAGGTGCAGGGTGCAAACACAGTCCCCGGTTATGCGCTCGTATGACCCAGACCTACACGGCGTACGCGCTAACTCCTGCCCGCAGACCCTGAAACAAATTCCAGCACCGCACGTTTCGTTACGAGCGTATGGGGTGCAGAGACTCACGTCTGAAGTAGGTTTCGCAAATTGAGACAGCACCAACTGGTTGTAAGCGCTAAGTGAATCAAAGGGGAGCTGCGTCCACTGGATCGCCCAAGCTAGGACTCGGAGGCATTCCGCACATATGCCGCTGAGATGGACTTAGAAATCACAACCACTCTTGTAGCTTCTGCGCCGCTGTCTAGTAGCAATGCCTTGACGTTCGTGGGACCGGCCTAGGGCAATACCCTGGTCGACGCGACATGATGGAATATGATGCAGGGAGTCGTTTCATCCGTATCATGAAGGCAGTCCACTGGAGGAATGGTAGCAGGCCGTGACATGTCCTTTCCAATCTTCGAGCTTATCGATCGTCACAGTTGTCAATAAAGCTCAAAGCCTGTCGGGTCGATACTAGGTTCCCCGAGTCCGAGGGCTTCTGTCATGGTCATTGAGTTGTTCATTTGCCCTACCGCGCGGCTATGTGAGCCCTGAGTTAGTCAGGAACAGAGAGCCGAGTCCTGTCTATTAACTTAACTCTCAGGTCAATAACATGATTTCAGCAAGGTCTTTTATATTCTGGCGGTCAAATTGGGAATGCTACGCACAAGTCCAGTCATGCTCTTGCTTTTCGGTGACCTGTCTAGCACTCTTGCCCGATCGCGACAGTTATGTGAGATTCGATTCTGTATTGAGAGGACGTCGGAATTTAACCTGATTGAGTTCTTCGTGTTGCCTGTGCGCCTCGATGAGCTCTTTATGTGCTGTTTCTTTTTGGCACTTCCTCGTTCAGATACGAGGAACCGCACGGGTAAAGATTTCCGACATTATCTAGAGCTCGCCTAAAAAGAAGTGTCCGAAATCATATGAATGTCGGTCCCATTGCTTACGACAGCACGAACCGAAGACGGGGGGGTCTATCCAAGTTTGGAGGATAGTTACGCATGTCTGTCGTGTTGAGGCTATGAACGTTCGCCTAAATCTATCCTCTGTCTTCCTGCGGTATTAGCTGGGCACGAGAACGCGTGTGGTTGAAATGAGCCACGTGGTGAGCACAAACAGTCTCTGGAGACACGCTTGGGCTGGAATCCCTACGTCGAGTTAGAATTCCTACTTGCGCGGGAGCGAGTTAACCCCCTACGTACAGCTTTAACGAAGATTCGAGAGATCATGCGATTGATGTCTGGTCGAGCACAACGCCTCAATTCTTTCAAGTGAACAAGCAAGCTCTAAAGCGATCAACAGCGGCAATGTAAATATTCTAAGCAACGACTGCCATAAGAGCTCTGTAAAGGAGGACGAACCTCTTGAAGTGTAGGGAACGATCTGGCGGGCATAGGCGATAGACAATTAAGACGAAATTCAATCAAGGTGCCAACATGTGATGCTGCTCTACCAACTTGCATCTTACCTTATTCGAAACCTTAATAGCCGGATGGACACCATGTCGAAATTGAGCATTTACTACACGCGTTCCTTAAGAGTAAGTAGCGTGATAGACAACGTCAATGGCGCCATTGTCAAGTATGCGCGAGGAAAGTGCTATGGCAAACGGCGCGTAGCCTTCGTCAGTCAAACATTCGGCCGAGAATTCCGCTAGACGCCACCTATCACAACCGGCAACGTCAACCAATTTGCTCAGGTCGTCTCTCCTCAGCCAAAGTAAGATACGACTGACTGTGAAAGACCAGGTGGACAGTTAGGTCATCGTCAAGT
