# Supplementary material for: How Good Are Indirect Tests at Detecting Recombination in Human mtDNA?
Source: G3 (Bethesda). 2013 Jul 1;3(7):1095–104. doi: 10.1534/g3.113.006510 (PMC3704238; doi:10.1534/g3.113.006510)
Supplement: Supporting Information [file supp_g3.113.006510_FileS2.gz › SequenceData/mtDNA_ratehet&popgrowth/0/3rdbase/Infiles/0_36-new.txt]

33 2284
seq00001   CTCGTCGCACCACCACAGTCTTATATCGGTTATCTCAAAGGCCCACCATAGACCCTTTCCCATCTTCGTCTTGGCCGGGGTACTGTAATGGACGTAGCATGGACGGTACCCACACGACACTGGCGCTCAGCCCTGCCCTTTGCGTTAGGTCATTCTCGCCTGAGAGTGTGGTCGATTAGGTGCCATGTCTTATGAGACAAACAAGTAGAGAAGCATGATTCGTTTACCATTCAACGGGGAGCGCAAAGACACGGACAGAGCTGTGCCGACTTTCCATCCAATCGCTATGCCTTAAATACAGGCGCGAGCCCTGAACATTCTTCCACTGAGGCAGTCGATGTTAATCGGGCAGTCCTCCACTGAAATCATGGGTCCGTTAGATCGTGAACGATAAGGTGTGTCATAACCGCGGTGAACTTCGCACGAGCTCCCTATGGCATTAACGCTACCGCCCCATGTCTATGGGGCACTTACTCTGATTGATAATAAATAATACGGCTGCGTCTGGAGTAAACTGGTCTTCGCATCATGCAGAATTCAAACTAAACCGGACGCGAGTTAGACTGAGTGATAACCTGGTGTTCCCTACACATGGGCCCGCCGGTTAGGTACAATTTGTGAATCCCGCCTACTAAACATAGCCCACAGGGCGGCGGCTGGCACCTCACTTATAGGCGGGTCTAACCGGAAAGTCCTGCTGCGCTACTATCCTAGCCGAAGAATTCAGGATACAGACGACTGAAGAAGAATGTCTTGTTTGCGGTCACATTGGTCACTGTTCACCAACATAACAGCACTGCCAGTCCCCAGTTCAGCATGGTTCTCAGCAACCGCTGTTCTGAACCACTTCCACATGGTAATCGGGCCAATTGACAGTCCAACCTGATGGCTATAATAACACACTCGTATGCGGTGGTTCCTAGGCAATACAGCGTATAAACCAGTGCAGACTTGTTGTGAGCTCACCAACGCATCTCACGTCCTCGAACCTAAAAGTCCAGGATTCGCGTGTCGACTATGTCTATTCAACCTACTACTCTAGCTTTCTTCCTGTGCGCCAGGGCGCTAATGATATCAAGAGTCATTCTTGATTCATATTGTAGCGCCGCAGATAAGTCTTCCAAGAAAAGTAAGAGACTCCTGGCTGAAACCAAAGCCTATCGCAGTTTAGCGTTGCTAGACCCTCAAGCACAGCGTATTCAAACACTCAGCGATAGTACGCTACGAAATAAGAGACCCCATGTTCCAGACAGTAGGCAAGCATCTACCGGTTCACCGCGGGTGCCTCTATACCAGGGGGCACGATCTAATTTAGGACTGCAAGGTTGATCCACATGTATGACGTGATGGTGCGAACCAGTCACCTAGGACTAGTCGTAGCCTGTCCGAGCGCGAACGGGTGTGGGCGTTGGAGTTAAGACTAGCTAACAATTTCGTAGCTCCGGCTTCAGGCTTCCCGAGGCAGCCGCTAATCCTGACAGGCGACTGGTCGAATAGCCTCCTCACTATTTGCGAGACCGTTGTGGTCAAAGCTCCCAGGTTCGTGGGAGTCGCTACTCAAACCTCGCTACGACTGCGAAAAGGTTTCGGTGACAATTGCTAAACGGGCGGCAGGATATTGCCAGGCATCGCGAGTCTCGAACATTGGTGCGAACGTATCTCGTTCGCGGAGGTCCTCATCTATATTTACCCTCTGGTAATACGCAGTTTATATGGAACACGCCATCCTTTGGTACCGGCGGTGGTTGCTAACGCCAAGCTGTAGATATAGAAGTTCCAACTATCTGCCTCGGTAAGCCTAGACATTTGACAAAGTGTTCGAGATATAGCGGGTGAATGGGACTTTCACTCAGCTCGAGGGAGTCGTCAGTGGTGATAGTTAGAGGACTTTCATTGATACACATGTGCTCTTCAATGTTCATAACACCTGACCTTTTTCGTCCCAAGCTAGCCTGTTTTACTTTAGAAGGAGCCTTGACAGTTCAGAACTGGGAGCCTTGCTCGACATTGGCTTTCGGTTTGGTTCTGAAAAATACACTTTTGTGGATACTTCCGTACCCTTGGCGGTTGGATCTGCAAACGTTCAAGAGATGGGAAGTACGTGAATAACGTGCTTACTTTTTTGAAGTCCTAGATAAAGCAAGAGCTTGGTGAGGCACTCCTACGGGCTCTAGCACATCGCATCGAGTTGCGCTTTAGTGTCCATGTATCAGTACCAGGATGGCACGATCCTCATCATAAAAGTAAAACAGGGATCTCACAGTGGGCCGGAAGCTACATCGCC
seq00002   CTCGTCGCACCACCACAGTCTTATATCGGTTATCTCAAAGGCCCACCATAGACCCTTTCCCATCTTCGTCTTGGCCGGGGTACTGTCATGGACGTAGCATGGACGGTACCCACACGACACTGGCGCTCAGCCCTGCCCTTTGCGTTAGGTCATTCTCGCCTGAGAGTGTGGTCGATTAGGTGCCATGTCTTATGAGACAAACAAGTAGAGAAGCATGATTCGTTTACCATTCAACGGGGAGCGCAAAGACACGGACAGAGCTGTGCCGACTTTCCATCCAATCGCTATGCCTTAAATACAGGCGCGAGCCCTGAACATTCTTCCACTGAGGCAGTCGATGTTAATCGGGCAGTCCTCCACTGAAATCATGGGTCCGTTAGATCGTGAACGATAAGGTGTGTCATAACCGCGGTGAACTTCGCACGAGCTCCCTATGGCATTAACGCTACCGCCCCATGTCTATGGGGCACTTACTCTGATTGATAATAAATAATACGGCTGCGTCTGGAGTAAACTGGTCTTCGCATCATGCAGAATTCAAACTAAACCGGACGCGAGTTAGACTGAGTGATAACCTGGTCTTCCCTACACATGGGCCCGCCGGTTAGGTACAATTTGTGAATCCCGCCTACTAAACATAGCCCACAGGGCGGCGGCTGGCACCTCACTTATAGGCGGGTCTAACCGGAAAGTCCTGCTGCGCTACTATCCTAGCCGAAGAATTCAGGATACAGACGACTGAAGAAGAATGTCTTGTTTGCGGTCACATTGGTCACTGTTCACCAACATAACAGCACTGCCAGTCCCCAGTTCAGCATGGTTCTCAGCAACCGCTGTTCTGAACCACTTCCACATGGTAATCGGGCCAATTGACAGTCCAACCTGATGGCTACAATAACACACTCGTATGCGGTGGTTCCTAGGCAATACAGCGTATAAACCAGTGCAGACTTGTTGTGAGCTCACCAACGCATCTCACGTCCTCGAACCTAAAAGTCCAGGATTCGCGTGTCGACTATGTCTATTCAACCTACTACTCTAGCTTTCTTCCTGTGCGCCAGGGCGCTAATGATATCAAGAGTCATTCTTGATTCATATTGTAGCGCCGCAGATAAGTCTTCCAAGAAAAGTAAGAGACTCCTGGCTGAAACCAAAGCCTATCGCAGTTTAGCGTTGCTAGACCCTCAAGCACAGCGTATTCAAACACTCAGCGATAGTACGCTACGAAATAAGAGACCCCATGTTCCAGACAGTAGGCAAGCATCTACCGGTTCACCGCGGGTGCCTCTATACCAGGGGGCACGATCTAATTTAGGACTGCAAGGTTGATCCACATGTATGACGTGATGGTGCGAACCAGTCACCTAGGACTAGTCGTAGCCTGTCCGAGCGCGAACGGGTGTGGGCGTTGGAGTTAAGACTAGCTAACAATTTCGTAGCTCCGGCTTCAGGCTTCCCGAGGCAGCCGCTAATCCTGACAGGCGACTGGTCGAATAGCCTCCTCACTATTTGCGAGACCGTTGTGGTCAAAGCTCCCAGGTTCGTGGGAGTCGCTACTCAAACCTCGCTACGACTGCGAAAAGGTTTCGGTGACAATTGCTAAACGGGCGGCAGGATATTGCCAGGCATCGCGAGTCTCGAACATTGGTGCGAACGTATCTCGTTCGCGGAGGTCCTCATCTATATTTACCCTCTGGTAATACGCAGTTTATATGGAACACGCCATCCTTTGGTACCGGCGGTGGTTGCTAACGCCAAGCTGTAGATATAGAAGTTCCAACTATCTGCCTCGGTAAGCCTAGACATTTGACAAAGTGTTCGAGATATAGCGGGTGAATGGGACTTTCACTCAGCTCGAGGGAGTCGTCAGTGGTGATAGTTAGAGGACTTTCATTGATACACATGTGCTCTTCAATGTTCATAACACCTGACCTTTTTCGTCCCAAGCTAGCCTGTTTTACTTTAGAAGGAGCCTTGACAGTTCAGAACTGGGAGCCTTGCTCGACATTGGCTTTCGGTTTGGTTCTGAAAAATACACTTTTGTGGATACTTCCGTACCCTTGGCGGTTGGATCTGCAAACGTTCAAGAGATGGGAAGTACGTGAATAACGTGCTTACTTTTTTGAAGTCCTAGATATAGCAAGAGCTTGGTGAGGCACTCCTACGGGCTCTAGCACATCGCATCGAGTTGCGCTTTAGTGTCCATGTATCAGTACCAGGATGGCACGATCCTCATCATAAAAGTAAAACAGGGATCTCACAGTGGGCCGGAAGCTACATCGCC
seq00003   CTCGTCGCACCACCACAGTCTTATATCGGTTATCTCAAAGGCCCACCATAGACCCTTTCCCATCTTCGTCTTGGCCGGGGTACTGTCATGGACGTAGCATGGACGGTACCCACACGACACTGGCGCTCAGCCCTGCCCTTTGCGTTAGGTCATTCTCGCCTGAGAGTGTGGTCGATTAGGTGCCATGTCTTATGAGACAAACAAGTAGAGAAGCATGATTCGTTTACCATTCAACGGGGAGCGCAAAGACACGGACAGAGCTGTGCCGACTTTCCATCCAATCGCTATGCCTTAAATACAGGCGCGAGCCCTGAACATTCTTCCACTGAGGCAGTCGATGTTAATCGGGCAGTCCTCCACTGAAATCATGGGTCCGTTAGATCGTGAACGATAAGGTGTGTCATAACCGCGGTGAACTTCGCACGAGCTCCCTATGGCATTAACGCTACCGCCCCATGTCTATGGGGCACTTACTCTGATTGATAATAAATAATACGGCTGCGTCTGGAGTAAACTGGTCTTCGCATCATGCAGAATTCAAACTAAACCGGACGCGAGTTAGACTGAGTGATAACCTGGTCTTCCCTACACATGGGCCCGCCGGTTAGGTACAATTTGTGAATCCCGCCTACTAAACATAGCCCACAGGGCGGCGGCTGGCACCTCACTTATAGGCGGGTCTAACCGGAAAGTCCTGCTGCGCTACTATCCTAGCCGAAGAATTCAGGATACAGACGACTGAAGAAGAATGTCTTGTTTGCGGTCACATTGGTCACTGTTCACCAACATAACAGCACTGCCAGTCCCCAGTTCAGCATGGTTCTCAGCAACCGCTGTTCTGAACCACTTCCACATGGTAATCGGGCCAATTGACAGTCCAACCTGATGGCTATAATAACACACTCGTATGCGGTGGTTCCTAGGCAATACAGCGTATAAACCAGTGCAGACTTGTTGTGAGCTCACCAACGCATCTCACGTCCTCGAACCTAAAAGTCCAGGATTCGCGTGTCGACTATGTCTATTCAACCTACTACTCTAGCTTTCTTCCTGTGCGCCAGGGCGCTAATGATATCAAGAGTCATTCTTGATTCATATTGTAGCGCCGCAGATAAGTCTTCCAAGAAAAGTAAGAGACTCCTGGCTGAAACCAAAGCCTATCGCAGTTTAGCGTTGCTAGACCCTCAAGCACAGCGTATTCAAACACTCAGCGATAGTACGCTACGAAATAAGAGACCCCATGTTCCAGACAGTAGGCAAGCATCTACCGGTTCACCGCGGGTGCCTCTATACCAGGGGGCACGATCTAATTTAGGACTGCAAGGTTGATCCACATGTATGACGTGATGGTGCGAACCAGTCACCTAGGACTAGTCGTAGCCTGTCCGAGCGCGAACGGGTGTGGGCGTTGGAGTTAAGACTAGCTAACAATTTCGTAGCTCCGGCTTCAGGCTTCCCGAGGCAGCCGCTAATCCTGACAGGCGACTGGTCGAATAGCCTCCTCACTATTTGCGAGACCGTTGTGGTCAAAGCTCCCAGGTTCGTGGGAGTCGCTACTCAAACCTCGCTACGACTGCGAAAAGGTTTCGGTGACAATTGCTAAACGGGCGGCAGGATATTGCCAGGCATCGCGAGTCTCGAACATTGGTGCGAACGTATCTCGTTCGCGGAGGTCCTCATCTATATTTACCCTCTGGTAATACGCAGTTTATATGGAACACGCCATCCTTTGGTACCGGCGGTGGTTGCTAACGCCAAGCTGTAGATATAGAAGTTCCAACTATCTGCCTCGGTAAGCCTAGACATTTGACAAAGTGTTCGAGATATAGCGGGTGAATGGGACTTTCACTCAGCTCGAGGGAGTCGTCAGTGGTGATAGTTAGAGGACTTTCATTGATACACATGTGCTCTTCAATGTTCATAACACCTGACCTTTTTCGTCCCAAGCTAGCCTGTTTTACTTTAGAAGGAGCCTTGACAGTTCAGAACTGGGAGCCTTGCTCGACATTGGCTTTCGGTTTGGTTCTGAAAAATACACTTTTGTGGATACTTCCGTACCCTTGGCGGTTGGATCTGCAAACGTTCAAGAGATGGGAAGTACGTGAATAACGTGCTTACTTTTTTGAAGTCCTAGATAAAGCAAGAGCTTGGTGAGGCACTCCTACGGGCTCTAGCACATCGCATCGAGTTGCGCTTTAGTGTCCATGTATCAGTACCAGGATGGCACGATCCTCATCATAAAAGTAAAACAGGGATCTCACAGTGGGCCGGAAGCTACATCGCC
seq00004   CTCGTCGCACCACCACAGTCTTATATCGGTTATCTCAAAGGCCCACCATAGACCCTTTCCCATCTTCGTCTTGGCCGGGGTACTGTAATGGACGTAGCATGGACGGTACCCACACGACACTGGCGCTCAGCCCTGCCCTTTGCGTTAGGTCATTCTCGCCTGAGAGTGTGGTCGATTAGGTGCCATGTCTTATGAGACAAACAAGTAGAGAAGCATGATTCGTTTACCATTCAACGGGGAGCGCAAAGACACGGACAGAGCTGTGCCGACTTTCCATCCAATCGCTATGCCTTAAATACAGGCGCGAGCCCTGAACATTCTTCCACTGAGGCAGTCGATGTTAATCGGGCAGTCCTCCACTGAAATCATGGGTCCGTTAGATCGTGAACGATAAGGTGTGTCATAACCGCGGTGAACTTCGCACGAGCTCCCTATGGCATTAACGCTACCGCCCCATGTCTATGGGGCACTTACTCTGATTGATAATAAATAATACGGCTGCGTCTGGAGTAAACTGGTCTTCGCATCATGCAGAATTCAAACTAAACCGGACGCGAGTTAGACTGAGTGATAACCTGGTGTTCCCTACACATGGGCCCGCCGGTTAGGTACAATTTGTGAATCCCGCCTACTAAACATAGCCCACAGGGCGGCGGCTGGCACCTCACTTATAGGCGGGTCTAACCGGAAAGTCCTGCTGCGCTACTATCCTAGCCGAAGAATTCAGGATACAGACGACTGAAGAAGAATGTCTTGTTTGCGGTCACATTGGTCACTGTTCACCAACATAACAGCACTGCCAGTCCCCAGTTCAGCATGGTTCTCAGCAACCGCTGTTCTGAACCACTTCCACATGGTAATCGGGCCAATTGACAGTCCAACCTGATGGCTATAATAACACACTCGTATGCGGTGGTTCCTAGGCAATACAGCGTATAAACCAGTGCAGACTTGTTGTGAGCTCACCAACGCATCTCACGTCCTCGAACCTAAAAGTCCAGGATTCGCGTGTCGACTATGTCTATTCAACCTACTACTCTAGCTTTCTTCCTGTGCGCCAGGGCGCTAATGATATCAAGAGTCATTCTTGATTCATATTGTAGCGCCGCAGATAAGTCTTCCAAGAAAAGTAAGAGACTCCTGGCTGAAACCAAAGCCTATCGCAGTTTAGCGTTGCTAGACCCTCAAGCACAGCGTATTCAAACACTCAGCGATAGTACGCTACGAAATAAGAGACCCCATGTTCCAGACAGTAGGCAAGCATCTACCGGTTCACCGCGGGTGCCTCTATACCAGGGGGCACGATCTAATTTAGGACTGCAAGGTTGATCCACATGTATGACGTGATGGTGCGAACCAGTCACCTAGGACTAGTCGTAGCCTGTCCGAGCGCGAACGGGTGTGGGCGTTGGAGTTAAGACTAGCTAACAATTTCGTAGCTCCGGCTTCAGGCTTCCCGAGGCAGCCGCTAATCCTGACAGGCGACTGGTCGAATAGCCTCCTCACTATTTGCGAGACCGTTGTGGTCAAAGCTCCCAGGTTCGTGGGAGTCGCTACTCAAACCTCGCTACGACTGCGAAGAGGTTTCGGTGACAATTGCTAAACGGGCGGCAGGATATTGCCAGGCATCGCGAGTCTCGAACATTGGTGCGAACGTATCTCGTTCGCGGAGGTCCTCATCTATATTTACCCTCTGGTAATACGCAGTTTATATGGAACACGCCATCCTTTGGTACCGGCGGTGGTTGCTAACGCCAAGCTGTAGATATAGAAGTTCCAACTATCTGCCTCGGTAAGCCTAGACATTTGACAAAGTGTTCGAGATATAGCGGGTGAATGGGACTTTCACTCAGCTCGAGGGAGTCGTCAGTGGTGATAGTTAGAGGACTTTCATTGATACACATGTGCTCTTCAATGTTCATAACACCTGACCTTTTTCGTCCCAAGCTAGCCTGTTTTACTTTAGAAGGAGCCTTGACAGTTCAGAACTGGGAGCCTTGCTCGACATTGGCTTTCGGTTTGGTTCTGAAAAATACACTTTTGTGGATACTTCCGTACCCTTGGCGGTTGGATCTGCAAACGTTCAAGAGATGGGAAGTACGTGAATAACGTGCTTACTTTTTTGAAGTCCTAGATAAAGCAAGAGCTTGGTGAGGCACTCCTACGGGCTCTAGCACATCGCATCGAGTTGCGCTGTAGTGTCCATGTATCAGTACCAGGATGGCACGATCCTCATCATAAAAGTAAAACAGGGATCTCACAGTGGGCCGGAAGCTACATCGCC
seq00005   CTCGTCGCACCACCACAGTCTTATATCGGTTATCTCAAAGGCCCACCATAGACCCTTTCCCATCTTCGTCTTGGCCGGGGTACTGTCATGGACGTAGCATGGACGGTACCCACACGACACTGGCGCTCAGCCCTGCCCTTTGCGTTAGGTCATTCTCGCCTGAGAGTGTGGTCGATTAGGTGCCATGTCTTATGAGACAAACAAGTAGAGAAGCATGATTCGTTTACCATTCAACGGGGAGCGCAAAGACACGGACAGAGCTGTGCCGACTTTCCATCCAATCGCTATGCCTTAAATACAGGCGCGAGCCCTGAACATTCTTCCACTGAGGCAGTCGATGTTAATCGGGCAGTCCTCCACTGAAATCATGGGTCCGTTAGATCGTGAACGATAAGGTGTGTCATAACCGCGGTGAACTTCGCACGAGCTCCCTATGGCATTAACGCTACCGCCCCATGTCTATGGGGCACTTACTCTGATTGATAATAAATAATACGGCTGCGTCTGGAGTAAACTGGTCTTCGCATCATGCAGAATTCAAACTAAACCGGACGCGAGTTAGACTGAGTGATAACCTGGTCTTCCCTACACATGGGCCCGCCGGTTAGGTACAATTTGTGAATCCCGCCTACTAAACATAGCCCACAGGGCGGCGGCTGGCACCTCACTTATAGGCGGGTCTAACCGGAAAGTCCTGCTGCGCTACTATCCTAGCCGAAGAATTCAGGATACAGACGACTGAAGAAGAATGTCTTGTTTGCGGTCACATTGGTCACTGTTCACCAACATAACAGCACTGCCAGTCCCCAGTTCAGCATGGTTCTCAGCAACCGCTGTTCTGAACCACTTCCACATGGTAATCGGGCCAATTGACAGTCCAACCTGATGGCTATAATAACACACTCGTATGCGGTGGTTCCTAGGCAATACAGCGTATAAACCAGTGCAGACTTGTTGTGAGCTCACCAACGCATCTCACGTCCTCGAACCTAAAAGTCCAGGATTCGCGTGTCGACTATGTCTATTCAACCTACTACTCTAGCTTTCTTCCTGTGCGCCAGGGCGCTAATGATATCAAGAGTCATTCTTGATTCATATTGTAGCGCCGCAGATAAGTCTTCCAAGAAAAGTAAGAGACTCCTGGCTGAAACCAAAGCCTATCGCAGTTTAGCGTTGCTAGACCCTCAAGCACAGCGTATTCAAACACTCAGCGATAGTACGCTACGAAATAAGAGACCCCATGTTCCAGACAGTAGGCAAGCATCTACCGGTTCACCGCGGGTGCCTCTATACCAGGGGGCACGATCTAATTTAGGACTGCAAGGTTGATCCACATGTATGACGTGATGGTGCGAACCAGTCACCTAGGACTAGTCGTAGCCTGTCCGAGCGCGAACGGGTGTGGGCGTTGGAGTTAAGACTAGCTAACAATTTCGTAGCTCCGGCTTCAGGCTTCCCGAGGCAGCCGCTAATCCTGACAGGCGACTGGTCGAATAGCCTCCTCACTATTTGCGAGACCGTTGTGGTCAAAGCTCCCAGGTTCGTGGGAGTCGCTACTCAAACCTCGCTACGACTGCGAAAAGGTTTCGGTGACAATTGCTAAACGGGCGGCAGGATATTGCCAGGCATCGCGAGTCTCGAACATTGGTGCGAACGTATCTCGTTCGCGGAGGTCCTCATCTATATTTACCCTCTGGTAATACGCAGTTTATATGGAACACGCCATCCTTTGGTACCGGCGGTGGTTGCTAACGCCAAGCTGTAGATATAGAAGTTCCAACTATCTGCCTCGGTAAGCCTAGACATTTGACAAAGTGTTCGAGATATAGCGGGTGAATGGGACTTTCACTCAGCTCGAGGGAGTCGTCAGTGGTGATAGTTAGAGGACTTTCATTGATACACATGTGCTCTTCAATGTTCATAACACCTGACCTTTTTCGTCCCAAGCTAGCCTGTTTTACTTTAGAAGGAGCCTTGACAGTTCAGAACTGGGAGCCTTGCTCGACATTGGCTTTCGGTTTGGTTCTGAAAAATACACTTTTGTGGATACTTCCGTACCCTTGGCGGTTGGATCTGCAAACGTTCAAGAGATGGGAAGTACGTGAATAACGTGCTTACTTTTTTGAAGTCCTAGATAAAGCAAGAGCTTGGTGAGGCACTCCTACGGGCTCTAGCACATCGCATCGAGTTGCGCTTTAGTGTCCATGTATCAGTACCAGGATGGCACGATCCTCATCATAAAAGTAAAACAGGGATCTCACAGTGGGCCGGAAGCTACATCGCC
seq00006   CTCGTCGCACCACCACAGTCTTATATCGGTTATCTCAAAGGCCCACCATAGACCCTTTCCCATCTTCGTCTTGGCCGGGGTACTGTCATGGACGTAGCATGGACGGTACCCACACGACACTGGCGCTCAGCCCTGCCCTTTGCGTTAGGTCATTCTCGCCTGAGAGTGTGGTCGATTAGGTGCCATGTCTTATGAGACAAACAAGTAGAGAAGCATGATTCGTTTACCATTCAACGGGGAGCGCAAAGACACGGACAGAGCTGTGCCGACTTTCCATCCAATCGCTATGCCTTAAATACAGGCGCGAGCCCTGAACATTCTTCCACTGAGGCAGTCGATGTTAATCGGGCAGTCCTCCACTGAAATCATGGGTCCGTTAGATCGTGAACGATAAGGTGTGTCATAACCGCGGTGAACTTCGCACGAGCTCCCTATGGCATTAACGCTACCGCCCCATGTCTATGGGGCACTTACTCTGATTGATAATAAATAATACGGCTGCGTCTGGAGTAAACTGGTCTTCGCATCATGCAGAATTCAAACTAAACCGGACGCGAGTTAGACTGAGTGATAACCTGGTCTTCCCTACACATGGGCCCGCCGGTTAGGTACAATTTGTGAATCCCGCCTACTAAACATAGCCCACAGGGCGGCGGCTGGCACCTCACTTATAGGCGGGTCTAACCGGAAAGTCCTGCTGCGCTACTATCCTAGCCGAAGAATTCAGGATACAGACGACTGAAGAAGAATGTCTTGTTTGCGGTCACATTGGTCACTGTTCACCAACATAACAGCACTGCCAGTCCCCAGTTCAGCATGGTTCTCAGCAACCGCTGTTCTGAACCACTTCCACATGGTAATCGGGCCAATTGACAGTCCAACCTGATGGCTATAATAACACACTCGTATGCGGTGGTTCCTAGGCAATACAGCGTATAAACCAGTGCAGACTTGTTGTGAGCTCACCAACGCATCTCACGTCCTCGAACCTAAAAGTCCAGGATTCGCGTGTCGACTATGTCTATTCAACCTACTACTCTAGCTTTCTTCCTGTGCGCCAGGGCGCTAATGATATCAAGAGTCATTCTTGATTCATATTGTAGCGCCGCAGATAAGTCTTCCAAGAAAAGTAAGAGACTCCTGGCTGAAACCAAAGCCTATCGCAGTTTAGCGTTGCTAGACCCTCAAGCACAGCGTATTCAAACACTCAGCGATAGTACGCTACGAAATAAGAGACCCCATGTTCCAGACAGTAGGCAAGCATCTACCGGTTCACCGCGGGTGCCTCTATACCAGGGGGCACGATCTAATTTAGGACTGCAAGGTTGATCCACATGTATGACGTGATGGTGCGAACCAGTCACCTAGGACTAGTCGTAGCCTGTCCGAGCGCGAACGGGTGTGGGCGTTGGAGTTAAGACTAGCTAACAATTTCGTAGCTCCGGCTTCAGGCTTCCCGAGGCAGCCGCTAATCCTGACAGGCGACTGGTCGAATAGCCTCCTCACTATTTGCGAGACCGTTGTGGTCAAAGCTCCCAGGTTCGTGGGAGTCGCTACTCAAACCTCGCTACGACTGCGAAAAGGTTTCGGTGACAATTGCTAAACGGGCGGCAGGATATTGCCAGGCATCGCGAGTCTCGAACATTGGTGCGAACGTATCTCGTTCGCGGAGGTCCTCATCTATATTTACCCTCTGGTAATACGCAGTTTATATGGAACACGCCATCCTTTGGTACCGGCGGTGGTTGCTAACGCCAAGCTGTAGATATAGAAGTTCCAACTATCTGCCTCGGTAAGCCTAGACATTTGACAAAGTGTTCGAGATATAGCGGGTGAATGGGACTTTCACTCAGCTCGAGGGAGTCGTCAGTGGTGATAGTTAGAGGACTTTCATTGATACACATGTGCTCTTCAATGTTCATAACACCTGACCTTTTTCGTCCCAAGCTAGCCTGTTTTACTTTAGAAGGAGCCTTGACAGTTCAGAACTGGGAGCCTTGCTCGACATTGGCTTTCGGTTTGGTTCTGAAAAATACACTTTTGTGGATACTTCCGTACCCTTGGCGGTTGGATCTGCAAACGTTCAAGAGATGGGAAGTACGTGAATAACGTGCTTACTTTTTTGAAGTCCTAGATAAAGCAAGAGCTTGGTGAGGCACTCCTACGGGCTCTAGCACATCGCATCGAGTTGCGCTTTAGTGTCCATGTATCAGTACCAGGATGGCACGATCCTCATCATAAAAGTAAAACAGGGATCTCACAGTGGGCCGGAAGCTACATCGCC
seq00007   CTCGTCGCACCACCACAGTCTTATATCGGTTATCTCAAAGGCCCACCATAGACCCTTTCCCATCTTCGTCTTGGCCGGGGTACTGTAATGGACGTAGCATGGACGGTACCCACACGACACTGGCGCTCAGCCCTGCCCTTTGCGTTAGGTCATTCTCGCCTGAGAGTGTGGTCGATTAGGTGCCATGTCTTATGAGACAAACAAGTAGAGAAGCATGATTCGTTTACCATTCAACGGGGAGCGCAAAGACACGGACAGAGCTGTGCCGACTTTCCATCCAATCGCTATGCCTTAAATACAGGCGCGAGCCCTGAACATTCTTCCACTGAGGCAGTCGATGTTAATCGGGCAGTCCTCCACTGAAATCATGGGTCCGTTAGATCGTGAACGATAAGGTGTGTCATAACCGCGGTGAACTTCGCACGAGCTCCCTATGGCATTAACGCTACCGCCCCATGTCTATGGGGCACTTACTCTGATTGATAATAAATAATACGGCTGCGTCTGGAGTAAACTGGTCTTCGCATCATGCAGAATTCAAACTAAACCGGACGCGAGTTAGACTGAGTGATAACCTGGTGTTCCCTACACATGGGCCCGCCGGTTAGGTACAATTTGTGAATCCCGCCTACTAAACATAGCCCACAGGGCGGCGGCTGGCACCTCACTTATAGGCGGGTCTAACCGGAAAGTCCTGCTGCGCTACTATCCTAGCCGAAGAATTCAGGATACAGACGACTGAAGAAGAATGTCTTGTTTGCGGTCACATTGGTCACTGTTCACCAACATAACAGCACTGCCAGTCCCCAGTTCAGCATGGTTCTCAGCAACCGCTGTTCTGAACCACTTCCACATGGTAATCGGGCCAATTGACAGTCCAACCTGATGGCTATAATAACACACTCGTATGCGGTGGTTCCTAGGCAATACAGCGTATAAACCAGTGCAGACTTGTTGTGAGCTCACCAACGCATCTCACGTCCTCGAACCTAAAAGTCCAGGATTCGCGTGTCGACTATGTCTATTCAACCTACTACTCTAGCTTTCTTCCTGTGCGCCAGGGCGCTAATGATATCAAGAGTCATTCTTGATTCATATTGTAGCGCCGCAGATAAGTCTTCCAAGAAAAGTAAGAGACTCCTGGCTGAAACCAAAGCCTATCGCAGTTTAGCGTTGCTAGACCCTCAAGCACAGCGTATTCAAACACTCAGCGATAGTACGCTACGAAATAAGAGACCCCATGTTCCAGACAGTAGGCAAGCATCTACCGGTTCACCGCGGGTGCCTCTATACCAGGGGGCACGATCTAATTTAGGACTGCAAGGTTGATCCACATGTATGACGTGTTGGTGCGAACCAGTCACCTAGGACTAGTCGTAGCCTGTCCGAGCGCGAACGGGTGTGGGCGTTGGAGTTAAGACTAGCTAACAATTTCGTAGCTCCGGCTTCAGGCTTCCCGAGGCAGCCGCTAATCCTGACAGGCGACTGGTCGAATAGCCTCCTCACTATTTGCGAGACCGTTGTGGTCAAAGCTCCCAGGTTCGTGGGAGTCGCTACTCAAACCTCGCTACGACTGCGAAGAGGTTTCGGTGACAATTGCTAAACGGGCGGCAGGATATTGCCAGGCATCGCGAGTCTCGAACATTGGTGCGAACGTATCTCGTTCGCGGAGGTCCTCATCTATATTTACCCTCTGGTAATACGCAGTTTATATGGAACACGCCATCCTTTGGTACCGGCGGTGGTTGCTAACGCCAAGCTGTAGATATAGAAGTTCCAACTATCTGCCTCGGTAAGCCTAGACATTTGACAAAGTGTTCGAGATATAGCGGGTGAATGGGACTTTCACTCAGCTCGAGGGAGTCGTCAGTGGTGATAGTTAGAGGACTTTCATTGATACACATGTGCTCTTCAATGTTCATAACACCTGACCTTTTTCGTCCCAAGCTAGCCTGTTTTACTTTAGAAGGAGCCTTGACAGTTCAGAACTGGGAGCCTTGCTCGACATTGGCTTTCGGTTTGGTTCTGAAAAATACACTTTTGTGGATACTTCCGTACCCTTGGCGGTTGGATCTGCAAACGTTCAAGAGATGGGAAGTACGTGAATAACGTGCTTACTTTTTTGAAGTCCTAGATAAAGCAAGAGCTTGGTGAGGCACTCCTACGGGCTCTAGCACATCGCATCGAGTTGCGCTGTAGTGTCCATGTATCAGTACCAGGATGGCACGATCCTCATCATAAAAGTAAAACAGGGATCTCACAGTGGGCCGGAAGCTACATCGCC
seq00008   CTCGTCGCACCACCACAGTCTTATATCGGTTATCTCAAAGGCCCACCATAGACCCTTTCCCATCTTCGTCTTGGCCGGGGTACTGTCATGGACGTAGCATGGACGGTACCCACACGACACTGGCGCTCAGCCCTGCCCTTTGCGTTAGGTCATTCTCGCCTGAGAGTGTGGTCGATTAGGTGCCATGTCTTATGAGACAAACAAGTAGAGAAGCATGATTCGTTTACCATTCAACGGGGAGCGCAAAGACACGGACAGAGCTGTGCCGACTTTCCATCCAATCGCTATGCCTTAAATACAGGCGCGAGCCCTGAACATTCTTCCACTGAGGCAGTCGATGTTAATCGGGCAGTCCTCCACTGAAATCATGGGTCCGTTAGATCGTGAACGATAAGGTGTGTCATAACCGCGGTGAACTTCGCACGAGCTCCCTATGGCATTAACGCTACCGCCCCATGTCTATGGGGCACTTACTCTGATTGATAATAAATAATACGGCTGCGTCTGGAGTAAACTGGTCTTCGCATCATGCAGAATTCAAACTAAACCGGACGCGAGTTAGACTGAGTGATAACCTGGTCTTCCCTACACATGGGCCCGCCGGTTAGGTACAATTTGTGAATCCCGCCTACTAAACATAGCCCACAGGGCGGCGGCTGGCACCTCACTTATAGGCGGGTCTAACCGGAAAGTCCTGCTGCGCTACTATCCTAGCCGAAGAATTCAGGATACAGACGACTGAAGAAGAATGTCTTGTTTGCGGTCACATTGGTCACTGTTCACCAACATAACAGCACTGCCAGTCCCCAGTTCAGCATGGTTCTCAGCAACCGCTGTTCTGAACCACTTCCACATGGTAATCGGGCCAATTGACAGTCCAACCTGATGGCTATAATAACACACTCGTATGCGGTGGTTCCTAGGCAATACAGCGTATAAACCAGTGCAGACTTGTTGTGAGCTCACCAACGCATCTCACGTCCTCGAACCTAAAAGTCCAGGATTCGCGTGTCGACTATGTCTATTCAACCTACTACTCTAGCTTTCTTCCTGTGCGCCAGGGCGCTAATGATATCAAGAGTCATTCTTGATTCATATTGTAGCGCCGCAGATAAGTCTTCCAAGAAAAGTAAGAGACTCCTGGCTGAAACCAAAGCCTATCGCAGTTTAGCGTTGCTAGACCCTCAAGCACAGCGTATTCAAACACTCAGCGATAGTACGCTACGAAATAAGAGACCCCATGTTCCAGACAGTAGGCAAGCATCTACCGGTTCACCGCGGGTGCCTCTATACCAGGGGGCACGATCTAATTTAGGACTGCAAGGTTGATCCACATGTATGACGTGATGGTGCGAACCAGTCACCTAGGACTAGTCGTAGCCTGTCCGAGCGCGAACGGGTGTGGGCGTTGGAGTTAAGACTAGCTAACAATTTCGTAGCTCCGGCTTCAGGCTTCCCGAGGCAGCCGCTAATCCTGACAGGCGACTGGTCGAATAGCCTCCTCACTATTTGCGAGACCGTTGTGGTCAAAGCTCCCAGGTTCGTGGGAGTCGCTACTCAAACCTCGCTACGACTGCGAAAAGGTTTCGGTGACAATTGCTAAACGGGCGGCAGGATATTGCCAGGCATCGCGAGTCTCGAACATTGGTGCGAACGTATCTCGTTCGCGGAGGTCCTCATCTATATTTACCCTCTGGTAATACGCAGTTTATATGGAACACGCCATCCTTTGGTACCGGCGGTGGTTGCTAACGCCAAGCTGTAGATATAGAAGTTCCAACTATCTGCCTCGGTAAGCCTAGACATTTGACAAAGTGTTCGAGATATAGCGGGTGAATGGGACTTTCACTCAGCTCGAGGGAGTCGTCAGTGGTGATAGTTAGAGGACTTTCATTGATACACATGTGCTCTTCAATGTTCATAACACCTGACCTTTTTCGTCCCAAGCTAGCCTGTTTTACTTTAGAAGGAGCCTTGACAGTTCAGAACTGGGAGCCTTGCTCGACATTGGCTTTCGGTTTGGTTCTGAAAAATACACTTTTGTGGATACTTCCGTACCCTTGGCGGTTGGATCTGCAAACGTTCAAGAGATGGGAAGTACGTGAATAACGTGCTTACTTTTTTGAAGTCCTAGATAAAGCAAGAGCTTGGTGAGGCACTCCTACGGGCTCTAGCACATCGCATCGAGTTGCGCTTTAGTGTCCATGTATCAGTACCAGGATGGCACGATCCTCATCATAAAAGTAAAACAGGGATCTCACAGTGGGCCGGAAGCTACATCGCC
seq00009   CTCGTCGCACCACCACAGTCTTATATCGGTTATCTCAAAGGCCCACCATAGACCCTTTCCCATCTTCGTCTTGGCCGGGGTACTGTCATGGACGTAGCATGGACGGTACCCACACGACACTGGCGCTCAGCCCTGCCCTTTGCGTTAGGTCATTCTCGCCTGAGAGTGTGGTCGATTAGGTGCCATGTCTTATGAGACAAACAAGTAGAGAAGCATGATTCGTTTACCATTCAACGGGGAGCGCAAAGACACGGACAGAGCTGTGCCGACTTTCCATCCAATCGCTATGCCTTAAATACAGGCGCGAGCCCTGAACATTCTTCCACTGAGGCAGTCGATGTTAATCGGGCAGTCCTCCACTGAAATCATGGGTCCGTTAGATCGTGAACGATAAGGTGTGTCATAACCGCGGTGAACTTCGCACGAGCTCCCTATGGCATTAACGCTACCGCCCCATGTCTATGGGGCACTTACTCTGATTGATAATAAATAATACGGCTGCGTCTGGAGTAAACTGGTCTTCGCATCATGCAGAATTCAAACTAAACCGGACGCGAGTTAGACTGAGTGATAACCTGGTCTTCCCTACACATGGGCCCGCCGGTTAGGTACAATTTGTGAATCCCGCCTACTAAACATAGCCCACAGGGCGGCGGCTGGCACCTCACTTATAGGCGGGTCTAACCGGAAAGTCCTGCTGCGCTACTATCCTAGCCGAAGAATTCAGGATACAGACGACTGAAGAAGAATGTCTTGTTTGCGGTCACATTGGTCACTGTTCACCAACATAACAGCACTGCCAGTCCCCAGTTCAGCATGGTTCTCAGCAACCGCTGTTCTGAACCACTTCCACATGGTAATCGGGCCAATTGACAGTCCAACCTGATGGCTATAATAACACACTCGTATGCGGTGGTTCCTAGGCAATACAGCGTATAAACCAGTGCAGACTTGTTGTGAGCTCACCAACGCATCTCACGTCCTCGAACCTAAAAGTCCAGGATTCGCGTGTCGACTATGTCTATTCAACCTACTACTCTAGCTTTCTTCCTGTGCGCCAGGGCGCTAATGATATCAAGAGTCATTCTTGATTCATATTGTAGCGCCGCAGATAAGTCTTCCAAGAAAAGTAAGAGACTCCTGGCTGAAACCAAAGCCTATCGCAGTTTAGCGTTGCTAGACCCTCAAGCACAGCGTATTCAAACACTCAGCGATAGTACGCTACGAAATAAGAGACCCCATGTTCCAGACAGTAGGCAAGCATCTACCGGTTCACCGCGGGTGCCTCTATACCAGGGGGCACGATCTAATTTAGGACTGCAAGGTTGATCCACATGTATGACGTGATGGTGCGAACCAGTCACCTAGGACTAGTCGTAGCCTGTCCGAGCGCGAACGGGTGTGGGCGTTGGAGTTAAGACTAGCTAACAATTTCGTAGCTCCGGCTTCAGGCTTCCCGAGGCAGCCGCTAATCCTGACAGGCGACTGGTCGAATAGCCTCCTCACTATTTGCGAGACCGTTGTGGTCAAAGCTCCCAGGTTCGTGGGAGTCGCTACTCAAACCTCGCTACGACTGCGAAAAGGTTTCGGTGACAATTGCTAAACGGGCGGCAGGATATTGCCAGGCATCGCGAGTCTCGAACATTGGTGCGAACGTATCTCGTTCGCGGAGGTCCTCATCTATATTTACCCTCTGGTAATACGCAGTTTATATGGAACACGCCATCCTTTGGTACCGGCGGTGGTTGCTAACGCCAAGCTGTAGATATAGAAGTTCCAACTATCTGCCTCGGTAAGCCTAGACATTTGACAAAGTGTTCGAGATATAGCGGGTGAATGGGACTTTCACTCAGCTCGAGGGAGTCGTCAGTGGTGATAGTTAGAGGACTTTCATTGATACACATGTGCTCTTCAATGTTCATAACACCTGACCTTTTTCGTCCCAAGCTAGCCTGTTTTACTTTAGAAGGAGCCTTGACAGTTCAGAACTGGGAGCCTTGCTCGACATTGGCTTTCGGTTTGGTTCTGAAAAATACACTTTTGTGGATACTTCCGTACCCTTGGCGGTTGGATCTGCAAACGTTCAAGAGATGGGAAGTACGTGAATAACGTGCTTACTTTTTTGAAGTCCTAGATAAAGCAAGAGCTTGGTGAGGCACTCCTACGGGCTCTAGCACATCGCATCGAGTTGCGCTTTAGTGTCCATGTATCAGTACCAGGATGGCACGATCCTCATCATAAAAGTAAAACAGGGATCTCACAGTGGGCCGGAAGCTACATCGCC
seq00010   CTCGTCGCACCACCACAGTCTTATATCGGTTATCTCAAAGGCCCACCATAGACCCTTTCCCATCTTCGTCTTGGCCGGGGTACTGTAATGGACGTAGCATGGACGGTACCCACACGACACTGGCGCTCAGCCCTGCCCTTTGCGTTAGGTCATTCTCGCCTGAGAGTGTGGTCGATTAGGTGCCATGTCTTATGAGACAAACAAGTAGAGAAGCATGATTCGTTTACCATTCAACGGGGAGCGCAAAGACACGGACAGAGCTGTGCCGACTTTCCATCCAATCGCTATGCCTTAAATACAGGCGCGAGCCCTGAACATTCTTCCACTGAGGCAGTCGATGTTAATCGGGCAGTCCTCCACTGAAATCATGGGTCCGTTAGATCGTGAACGATAAGGTGTGTCATAACCGCGGTGAACTTCGCACGAGCTCCCTATGGCATTAACGCTACCGCCCCATGTCTATGGGGCACTTACTCTGATTGATAATAAATAATACGGCTGCGTCTGGAGTAAACTGGTCTTCGCATCATGCAGAATTCAAACTAAACCGGACGCGAGTTAGACTGAGTGATAACCTGGTGTTCCCTACACATGGGCCCGCCGGTTAGGTACAATTTGTGAATCCCGCCTACTAAACATAGCCCACAGGGCGGCGGCTGGCACCTCACTTATAGGCGGGTCTAACCGGAAAGTCCTGCTGCGCTACTATCCTAGCCGAAGAATTCAGGATACAGACGACTGAAGAAGAATGTCTTGTTTGCGGTCACATTGGTCACTGTTCACCAACATAACAGCACTGCCAGTCCCCAGTTCAGCATGGTTCTCAGCAACCGCTGTTCTGAACCACTTCCACATGGTAATCGGGCCAATTGACAGTCCAACCTGATGGCTATAATAACACACTCGTATGCGGTGGTTCCTAGGCAATACAGCGTATAAACCAGTGCAGACTTGTTGTGAGCTCACCAACGCATCTCACGTCCTCGAACCTAAAAGTCCATGATTCGCGTGTCGACTATGTCTATTCAACCTACTACTCTAGCTTTCTTCCTGTGCGCCAGGGCGCTAATGATATCAAGAGTCATTCTTGATTCATATTGTAGCGCCGCAGATAAGTCTTCCAAGAAAAGTAAGAGACTCCTGGCTGAAACCAAAGCCTATCGCAGTTTAGCGTTGCTAGACCCTCAAGCACAGCGTATTCAAACACTCAGCGATAGTACGCTACGAAATAAGAGACCCCATGTTCCAGACAGTAGGCAAGCATCTACCGGTTCACCGCGGGTGCCTCTATACCAGGGGGCACGATCTAATTTAGGACTGCAAGGTTGATCCACATGTATGACGTGATGGTGCGAACCAGTCACCTAGGACTAGTCGTAGCCTGTCCGAGCGCGAACGGGTGTGGGCGTTGGAGTTAAGACTAGCTAACAATTTCGTAGCTCCGGCTTCAGGCTTCCCGAGGCAGCCGCTAATCCTGACAGGCGACTGGTCGAATAGCCTCCTCACTATTTGCGAGACCGTTGTGGTCAAAGCTCCCAGGTTCGTGGGAGTCGCTACTCAAACCTCGCTACGACTGCGAAAAGGTTTCGGTGACAATTGCTAAACGGGCGGCAGGATATTGCCAGGCATCGCGAGTCTCGAACATTGGTGCGAACATATCTCGTTCGCGGAGGTCCTCATCTATATTTACCCTCTGGTAATACGCAGTTTATATGGAACACGCCATCCTTTGGTACCGGCGGTGGTTGCTAACGCCAAGCTGTAGATATAGAAGTTCCAACTATCTGCCTCGGTAAGCCTAGACATTTGACAAAGTGTTCGAGATATAGCGGGTGAATGGGACTTTCACTCAGCTCGAGGGAGTCGTCAGTGGTGATAGTTAGAGGACTTTCATTGATACACATGTGCTCTTCAATGTTCATAACACCTGACCTTTTTCGTCCCAAGCTAGCCTGTTTTACTTTAGAAGGAGCCTTGACAGTTCAGAACTGGGAGCCTTGCTCGACATTGGCTTTCGGTTTGGTTCTGAAAAATACACTTTTGTGGATACTTCCGTACCCTTGGCGGTTGGATCTGCAAACGTTCAAGAGATGGGAAGTACGTGTATAACGTGCTTACTTTTTTGAAGTCCTAGATAAAGCAAGAGCTTGGTGAGGCACTCCTACGGGCTCTAGCACATCGCATCGAGTTGCGCTTTAGTGTCCATGTATCAGTACCAGGATGGCACGATCCTCATCATAAAAGTAAAACAGGGATCTCACAGTGGGCCGGAAGCTACATCGCC
seq00011   CTCGTCGCACCACCACAGTCTTATATCGGTTATCTCAAAGGCCCACCATAGACCCTTTCCCATCTTCGTCTTGGCCGGGGTACTGTAATGGACGTAGCATGGACGGTACCCACACGACACTGGCGCTCAGCCCTGCCCTTTGCGTTAGGTCATTCTCGCCTGAGAGTGTGGTCGATTAGGTGCCATGTCTTATGAGACAAACAAGTAGAGAAGCATGATTCGTTTACCATTCAACGGGGAGCGCAAAGACACGGACAGAGCTGTGCCGACTTTCCATCCAATCGCTATGCCTTAAATACAGGCGCGAGCCCTGAACATTCTTCCACTGAGGCAGTCGATGTTAATCGGGCAGTCCTCCACTGAAATCATGGGTCCGTTAGATCGTGAACGATAAGGTGTGTCATAACCGCGGTGAACTTCGCACGAGCTCCCTATGGCATTAACGCTACCGCCCCATGTCTATGGGGCACTTACTCTGATTGATAATAAATAATACGGCTGCGTCTGGAGTAAACTGGTCTTCGCATCATGCAGAATTCAAACTAAACCGGACGCGAGTTAGACTGAGTGATAACCTGGTGTTCCCTACACATGGGCCCGCCGGTTAGGTACAATTTGTGAATCCCGCCTACTAAACATAGCCCACAGGGCGGCGGCTGGCACCTCACTTATAGGCGGGTCTAACCGGAAAGTCCTGCTGCGCTACTATCCTAGCCGAAGAATTCAGGATACAGACGACTGAAGAAGAATGTCTTGTTTGCGGTCACATTGGTCACTGTTCACCAACATAACAGCACTGCCAGTCCCCAGTTCAGCATGGTTCTCAGCAACCGCTGTTCTGAACCACTTCCACATGGTAATCGGGCCAATTGACAGTCCAACCTGATGGCTATAATAACACACTCGTATGCGGTGGTTCCTAGGCAATACAGCGTATAAACCAGTGCAGACTTGTTGTGAGCTCACCAACGCATCTCACGTCCTCGAACCTAAAAGTCCAGGATTCGCGTGTCGACTATGTCTATTCAACCTACTACTCTAGCTTTCTTCCTGTGCGCCAGGGCGCTAATGATATCAAGAGTCATTCTTGATTCATATTGTAGCGCCGCAGATAAGTCTTCCAAGAAAAGTAAGAGACTCCTGGCTGAAACCAAAGCCTATCGCAGTTTAGCGTTGCTAGACCCTCAAGCACAGCGTATTCAAACACTCAGCGATAGTACGCTACGAAATAAGAGACCCCATGTTCCAGACAGTAGGCAAGCATCTACCGGTTCACCGCGGGTGCCTCTATACCAGGGGGCACGATCTAATTTAGGACTGCAAGGTTGATCCACATGTATGACGTGATGGTGCGAACCAGTCACCTAGGACTAGTCGTAGCCTGTCCGAGCGCGAACGGGTGTGGGCGTTGGAGTTAAGACTAGCTAACAATTTCGTAGCTCCGGCTTCAGGCTTCCCGAGGCAGCCGCTAATCCTGACAGGCGACTGGTCGAATAGCCTCCTCACTATTTGCGAGACCGTTGTGGTCAAAGCTCCCAGGTTCGTGGGAGTCGCTACTCAAACCTCGCTACGACTGCGAAAAGGTTTCGGTGACAATTGCTAAACGGGCGGCAGGATATTGCCAGGCATCGCGAGTCTCGAACATTGGTGCGAACGTATCTCGTTCGCGGAGGTCCTCATCTATATTTACCCTCTGGTAATACGCAGTTTATATGGAACACGCCATCCTTTGGTACCGGCGGTGGTTGCTAACGCCAAGCTGTAGATATAGAAGTTCCAACTATCTGCCTCGGTAAGCCTAGACATTTGACAAAGTGTTCGAGATATAGCGGGTGAATGGGACTTTCACTCAGCTCGAGGGAGTCGTCAGTGGTGATAGTTAGAGGACTTTCATTGATACACATGTGCTCTTCAATGTTCATAACACCTGACCTTTTTCGTCCCAAGCTAGCCTGTTTTACTTTAGAAGGAGCCTTGACAGTTCAGAACTGGGAGCCTTGCTCGACATTGGCTTTCGGTTTGGTTCTGAAAAATACACTTTTGTGGATACTTCCGTACCCTTGGCGGTTGGATCTGCAAACGTTCAAGAGATGGGAAGTACGTGAATAACGTGCTTACTTTTTTGAAGTCCTAGATAAAGCAAGAGCTTGGTGAGGCACTCCTACGGGCTCTAGCACATCGCATCGAGTTGCGCTTTAGTGTCCATGTATCAGTACCAGGATGGCACGATCCTCATCATAAAAGTAAAACAGGGATCTCACAGTGGGCCGGAAGCTACATCGCC
seq00012   CTCGTCGCACCACCACAGTCTTATATCGGTTATCTCAAAGGCCCACCATAGACCCTTTCCCATCTTCGTCTTGGCCGGGGTACTGTAATGGACGTAGCATGGACGGTACCCACACGACACTGGCGCTCAGCCCTGCCCTTTGCGTTAGGTCATTCTCGCCTGAGAGTGTGGTCGATTAGGTGCCATGTCTTATGAGACAAACAAGTAGAGAAGCATGATTCGTTTACCATTCAACGGGGAGCGCAAAGACACGGACAGAGCTGTGCCGACTTTCCATCCAATCGCTATGCCTTAAATACAGGCGCGAGCCCTGAACATTCTTCCACTGAGGCAGTCGATGTTAATCGGGCAGTCCTCCACTGAAATCATGGGTCCGTTAGATCGTGAACGATAAGGTGTGTCATAACCGCGGTGAACTTCGCACGAGCTCCCTATGGCATTAACGCTACCGCCCCATGTCTATGGGGCACTTACTCTGATTGATAATAAATAATACGGCTGCGTCTGGAGTAAACTGGTCTTCGCATCATGCAGAATTCAAACTAAACCGGACGCGAGTTAGACTGAGTGATAACCTGGTGTTCCCTACACATGGGCCCGCCGGTTAGGTACAATTTGTGAATCCCGCCTACTAAACATAGCCCACAGGGCGGCGGCTGGCACCTCACTTATAGGCGGGTCTAACCGGAAAGTCCTGCTGCGCTACTATCCTAGCCGAAGAATTCAGGATACAGACGACTGAAGAAGAATGTCTTGTTTGCGGTCACATTGGTCACTGTTCACCAACATAACAGCACTGCCAGTCCCCAGTTCAGCATGGTTCTCAGCAACCGCTGTTCTGAACCACTTCCACATGGTAATCGGGCCAATTGACAGTCCAACCTGATGGCTATAATAACACACTCGTATGCGGTGGTTCCTAGGCAATACAGCGTATAAACCAGTGCAGACTTGTTGTGAGCTCACCAACGCATCTCACGTCCTCGAACCTAAAAGTCCATGATTCGCGTGTCGACTATGTCTATTCAACCTACTACTCTAGCTTTCTTCCTGTGCGCCAGGGCGCTAATGATATCAAGAGTCATTCTTGATTCATATTGTAGCGCCGCAGATAAGTCTTCCAAGAAAAGTAAGAGACTCCTGGCTGAAACCAAAGCCTATCGCAGTTTAGCGTTGCTAGACCCTCAAGCACAGCGTATTCAAACACTCAGCGATAGTACGCTACGAAATAAGAGACCCCATGTTCCAGACAGTAGGCAAGCATCTACCGGTTCACCGCGGGTGCCTCTATACCAGGGGGCACGATCTAATTTAGGACTGCAAGGTTGATCCACATGTATGACGTGATGGTGCGAACCAGTCACCTAGGACTAGTCGTAGCCTGTCCGAGCGCGAACGGGTGTGGGCGTTGGAGTTAAGACTAGCTAACAATTTCGTAGCTCCGGCTTCAGGCTTCCCGAGGCAGCCGCTAATCCTGACAGGCGACTGGTCGAATAGCCTCCTCACTATTTGCGAGACCGTTGTGGTCAAAGCTCCCAGGTTCGTGGGAGTCGCTACTCAAACCTCGCTACGACTGCGAAAAGGTTTCGGTGACAATTGCTAAACGGGCGGCAGGATATTGCCAGGCATCGCGAGTCTCGAACATTGGTGCGAACATATCTCGTTCGCGGAGGTCCTCATCTATATTTACCCTCTGGTAATACGCAGTTTATATGGAACACGCCATCCTTTGGTACCGGCGGTGGTTGCTAACGCCAAGCTGTAGATATAGAAGTTCCAACTATCTGCCTCGGTAAGCCTAGACATTTGACAAAGTGTTCGAGATATAGCGGGTGAATGGGACTTTCACTCAGCTCGAGGGAGTCGTCAGTGGTGATAGTTAGAGGACTTTCATTGATACACATGTGCTCTTCAATGTTCATAACACCTGACCTTTTTCGTCCCAAGCTAGCCTGTTTTACTTTAGAAGGAGCCTTGACAGTTCAGAACTGGGAGCCTTGCTCGACATTGGCTTTCGGTTTGGTTCTGAAAAATACACTTTTGTGGATACTTCCGTACCCTTGGCGGTTGGATCTGCAAACGTTCAAGAGATGGGAAGTACGTGTATAACGTGCTTACTTTTTTGAAGTCCTAGATAAAGCAAGAGCTTGGTGAGGCACTCCTACGGGCTCTAGCACATCGCATCGAGTTGCGCTTTAGTGTCCATGTATCAGTACCAGGATGGCACGATCCTCATCATAAAAGTAAAACAGGGATCTCACAGTGGGCCGGAAGCTACATCGCC
seq00013   CTCGTCGCACCACCACAGTCTTATATCGGTTATCTCAAAGGCCCACCATAGACCCTTTCCCATCTTCGTCTTGGCCGGGGTACTGTCATGGACGTAGCATGGACGGTACCCACACGACACTGGCGCTCAGCCCTGCCCTTTGCGTTAGGTCATTCTCGCCTGAGAGTGTGGTCGATTAGGTGCCATGTCTTATGAGACAAACAAGTAGAGAAGCATGATTCGTTTACCATTCAACGGGGAGCGCAAAGACACGGACAGAGCTGTGCCGACTTTCCATCCAATCGCTATGCCTTAAATACAGGCGCGAGCCCTGAACATTCTTCCACTGAGGCAGTCGATGTTAATCGGGCAGTCCTCCACTGAAATCATGGGTCCGTTAGATCGTGAACGATAAGGTGTGTCATAACCGCGGTGAACTTCGCACGAGCTCCCTATGGCATTAACGCTACCGCCCCATGTCTATGGGGCACTTACTCTGATTGATAATAAATAATACGGCTGCGTCTGGAGTAAACTGGTCTTCGCATCATGCAGAATTCAAACTAAACCGGACGCGAGTTAGACTGAGTGATAACCTGGTCTTCCCTACACATGGGCCCGCCGGTTAGGTACAATTTGTGAATCCCGCCTACTAAACATAGCCCACAGGGCGGCGGCTGGCACCTCACTTATAGGCGGGTCTAACCGGAAAGTCCTGCTGCGCTACTATCCTAGCCGAAGAATTCAGGATACAGACGACTGAAGAAGAATGTCTTGTTTGCGGTCACATTGGTCACTGTTCACCAACATAACAGCACTGCCAGTCCCCAGTTCAGCATGGTTCTCAGCAACCGCTGTTCTGAACCACTTCCACATGGTAATCGGGCCAATTGACAGTCCAACCTGATGGCTATAATAACACACTCGTATGCGGTGGTTCCTAGGCAATACAGCGTATAAACCAGTGCAGACTTGTTGTGAGCTCACCAACGCATCTCACGTCCTCGAACCTAAAAGTCCAGGATTCGCGTGTCGACTATGTCTATTCAACCTACTACTCTAGCTTTCTTCCTGTGCGCCAGGGCGCTAATGATATCAAGAGTCATTCTTGATTCATATTGTAGCGCCGCAGATAAGTCTTCCAAGAAAAGTAAGAGACTCCTGGCTGAAACCAAAGCCTATCGCAGTTTAGCGTTGCTAGACCCTCAAGCACAGCGTATTCAAACACTCAGCGATAGTACGCTACGAAATAAGAGACCCCATGTTCCAGACAGTAGGCAAGCATCTACCGGTTCACCGCGGGTGCCTCTATACCAGGGGGCACGATCTAATTTAGGACTGCAAGGTTGATCCACATGTATGACGTGATGGTGCGAACCAGTCACCTAGGACTAGTCGTAGCCTGTCCGAGCGCGAACGGGTGTGGGCGTTGGAGTTAAGACTAGCTAACAATTTCGTAGCTCCGGCTTCAGGCTTCCCGAGGCAGCCGCTAATCCTGACAGGCGACTGGTCGAATAGCCTCCTCACTATTTGCGAGACCGTTGTGGTCAAAGCTCCCAGGTTCGTGGGAGTCGCTACTCAAACCTCGCTACGACTGCGAAAAGGTTTCGGTGACAATTGCTAAACGGGCGGCAGGATATTGCCAGGCATCGCGAGTCTCGAACATTGGTGCGAACGTATCTCGTTCGCGGAGGTCCTCATCTATATTTACCCTCTGGTAATACGCAGTTTATATGGAACACGCCATCCTTTGGTACCGGCGGTGGTTGCTAACGCCAAGCTGTAGATATAGAAGTTCCAACTATCTGCCTCGGTAAGCCTAGACATTTGACAAAGTGTTCGAGATATAGCGGGTGAATGGGACTTTCACTCAGCTCGAGGGAGTCGTCAGTGGTGATAGTTAGAGGACTTTCATTGATACACATGTGCTCTTCAATGTTCATAACACCTGACCTTTTTCGTCCCAAGCTAGCCTGTTTTACTTTAGAAGGAGCCTTGACAGTTCAGAACTGGGAGCCTTGCTCGACATTGGCTTTCGGTTTGGTTCTGAAAAATACACTTTTGTGGATACTTCCGTACCCTTGGCGGTTGGATCTGCAAACGTTCAAGAGATGGGAAGTACGTGAATAACGTGCTTACTTTTTTGAAGTCCTAGATAAAGCAAGAGCTTGGTGAGGCACTCCTACGGGCTCTAGCACATCGCATCGAGTTGCGCTTTAGTGTCCATGTATCAGTACCAGGATGGCACGATCCTCATCATAAAAGTAAAACAGGGATCTCACAGTGGGCCGGAAGCTACATCGCC
seq00014   CTCGTCGCACCACCACAGTCTTATATCGGTTATCTCAAAGGCCCACCATAGACCCTTTCCCATCTTCGTCTTGGCCGGGGTACTGTCATGGACGTAGCATGGACGGTACCCACACGACACTGGCGCTCAGCCCTGCCCTTTGCGTTAGGTCATTCTCGCCTGAGAGTGTGGTCGATTAGGTGCCATGTCTTATGAGACAAACAAGTAGAGAAGCATGATTCGTTTACCATTCAACGGGGAGCGCAAAGACACGGACAGAGCTGTGCCGACTTTCCATCCAATCGCTATGCCTTAAATACAGGCGCGAGCCCTGAACATTCTTCCACTGAGGCAGTCGATGTTAATCGGGCAGTCCTCCACTGAAATCATGGGTCCGTTAGATCGTGAACGATAAGGTGTGTCATAACCGCGGTGAACTTCGCACGAGCTCCCTATGGCATTAACGCTACCGCCCCATGTCTATGGGGCACTTACTCTGATTGATAATAAATAATACGGCTGCGTCTGGAGTAAACTGGTCTTCGCATCATGCAGAATTCAAACTAAACCGGACGCGAGTTAGACTGAGTGATAACCTGGTCTTCCCTACACATGGGCCCGCCGGTTAGGTACAATTTGTGAATCCCGCCTACTAAACATAGCCCACAGGGCGGCGGCTGGCACCTCACTTATAGGCGGGTCTAACCGGAAAGTCCTGCTGCGCTACTATCCTAGCCGAAGAATTCAGGATACAGACGACTGAAGAAGAATGTCTTGTTTGCGGTCACATTGGTCACTGTTCACCAACATAACAGCACTGCCAGTCCCCAGTTCAGCATGGTTCTCAGCAACCGCTGTTCTGAACCACTTCCACATGGTAATCGGGCCAATTGACAGTCCAACCTGATGGCTATAATAACACACTCGTATGCGGTGGTTCCTAGGCAATACAGCGTATAAACCAGTGCAGACTTGTTGTGAGCTCACCAACGCATCTCACGTCCTCGAACCTAAAAGTCCAGGATTCGCGTGTCGACTATGTCTATTCAACCTACTACTCTAGCTTTCTTCCTGTGCGCCAGGGCGCTAATGATATCAAGAGTCATTCTTGATTCATATTGTAGCGCCGCAGATAAGTCTTCCAAGAAAAGTAAGAGACTCCTGGCTGAAACCAAAGCCTATCGCAGTTTAGCGTTGCTAGACCCTCAAGCACAGCGTATTCAAACACTCAGCGATAGTACGCTACGAAATAAGAGACCCCATGTTCCAGACAGTAGGCAAGCATCTACCGGTTCACCGCGGGTGCCTCTATACCAGGGGGCACGATCTAATTTAGGACTGCAAGGTTGATCCACATGTATGACGTGATGGTGCGAACCAGTCACCTAGGACTAGTCGTAGCCTGTCCGAGCGCGAACGGGTGTGGGCGTTGGAGTTAAGACTAGCTAACAATTTCGTAGCTCCGGCTTCAGGCTTCCCGAGGCAGCCGCTAATCCTGACAGGCGACTGGTCGAATAGCCTCCTCACTATTTGCGAGACCGTTGTGGTCAAAGCTCCCAGGTTCGTGGGAGTCGCTACTCAAACCTCGCTACGACTGCGAAAAGGTTTCGGTGACAATTGCTAAACGGGCGGCAGGATATTGCCAGGCATCGCGAGTCTCGAACATTGGTGCGAACGTATCTCGTTCGCGGAGGTCCTCATCTATATTTACCCTCTGGTAATACGCAGTTTATATGGAACACGCCATCCTTTGGTACCGGCGGTGGTTGCTAACGCCAAGCTGTAGATATAGAAGTTCCAACTATCTGCCTCGGTAAGCCTAGACATTTGACAAAGTGTTCGAGATATAGCGGGTGAATGGGACTTTCACTCAGCTCGAGGGAGTCGTCAGTGGTGATAGTTAGAGGACTTTCATTGATACACATGTGCTCTTCAATGTTCATAACACCTGACCTTTTTCGTCCCAAGCTAGCCTGTTTTACTTTAGAAGGAGCCTTGACAGTTCAGAACTGGGAGCCTTGCTCGACATTGGCTTTCGGTTTGGTTCTGAAAAATACACTTTTGTGGATACTTCCGTACCCTTGGCGGTTGGATCTGCAAACGTTCAAGAGATGGGAAGTACGTGAATAACGTGCTTACTTTTTTGAAGTCCTAGATAAAGCAAGAGCTTGGTGAGGCACTCCTACGGGCTCTAGCACATCGCATCGAGTTGCGCTTTAGTGTCCATGTATCAGTACCAGGATGGCACGATCCTCATCATAAAAGTAAAACAGGGATCTCACAGTGGGCCGGAAGCTACATCGCC
seq00015   CTCGTCGCACCACCACAGTCTTATATCGGTTATCTCAAAGGCCCACCATAGACCCTTTCCCATCTTCGTCTTGGCCGGGGTACTGTAATGGACGTAGCATGGACGGTACCCACACGACACTGGCGCTCAGCCCTGCCCTTTGCGTTAGGTCATTCTCGCCTGAGAGTGTGGTCGATTAGGTGCCATGTCTTATGAGACAAACAAGTAGAGAAGCATGATTCGTTTACCATTCAACGGGGAGCGCAAAGACACGGACAGAGCTGTGCCGACTTTCCATCCAATCGCTATGCCTTAAATACAGGCGCGAGCCCTGAACATTCTTCCACTGAGGCAGTCGATGTTAATCGGGCAGTCCTCCACTGAAATCATGGGTCCGTTAGATCGTGAACGATAAGGTGTGTCATAACCGCGGTGAACTTCGCACGAGCTCCCTATGGCATTAACGCTACCGCCCCATGTCTATGGGGCACTTACTCTGATTGATAATAAATAATACGGCTGCGTCTGGAGTAAACTGGTCTTCGCATCATGCAGAATTCAAACTAAACCGGACGCGAGTTAGACTGAGTGATAACCTGGTGTTCCCTACACATGGGCCCGCCGGTTAGGTACAATTTGTGAATCCCGCCTACTAAACATAGCCCACAGGGCGGCGGCTGGCACCTCACTTATAGGCGGGTCTAACCGGAAAGTCCTGCTGCGCTACTATCCTAGCCGAAGAATTCAGGATACAGACGACTGAAGAAGAATGTCTTGTTTGCGGTCACATTGGTCACTGTTCACCAACATAACAGCACTGCCAGTCCCCAGTTCAGCATGGTTCTCAGCAACCGCTGTTCTGAACCACTTCCACATGGTAATCGGGCCAATTGACAGTCCAACCTGATGGCTATAATAACACACTCGTATGCGGTGGTTCCTAGGCAATACAGCGTATAAACCAGTGCAGACTTGTTGTGAGCTCACCAACGCATCTCACGTCCTCGAACCTAAAAGTCCAGGATTCGCGTGTCGACTATGTCTATTCAACCTACTACTCTAGCTTTCTTCCTGTGCGCCAGGGCGCTAATGATATCAAGAGTCATTCTTGATTCATATTGTAGCGCCGCAGATAAGTCTTCCAAGAAAAGTAAGAGACTCCTGGCTGAAACCAAAGCCTATCGCAGTTTAGCGTTGCTAGACCCTCAAGCACAGCGTATTCAAACACTCAGCGATAGTACGCTACGAAATAAGAGACCCCATGTTCCAGACAGTAGGCAAGCATCTACCGGTTCACCGCGGGTGCCTCTATACCAGGGGGCACGATCTAATTTAGGACTGCAAGGTTGATCCACATGTATGACGTGATGGTGCGAACCAGTCACCTAGGACTAGTCGTAGCCTGTCCGAGCGCGAACGGGTGTGGGCGTTGGAGTTAAGACTAGCTAACAATTTCGTAGCTCCGGCTTCAGGCTTCCCGAGGCAGCCGCTAATCCTGACAGGCGACTGGTCGAATAGCCTCCTCACTATTTGCGAGACCGTTGTGGTCAAAGCTCCCAGGTTCGTGGGAGTCGCTACTCAAACCTCGCTACGACTGCGAAAAGGTTTCGGTGACAATTGCTAAACGGGCGGCAGGATATTGCCAGGCATCGCGAGTCTCGAACATTGGTGCGAACGTATCTCGTTCGCGGAGGTCCTCATCTATATTTACCCTCTGGTAATACGCAGTTTATATGGAACACGCCATCCTTTGGTACCGGCGGTGGTTGCTAACGCCAAGCTGTAGATATAGAAGTTCCAACTATCTGCCTCGGTAAGCCTAGACATTTGACAAAGTGTTCGAGATATAGCGGGTGAATGGGACTTTCACTCAGCTCGAGGGAGTCGTCAGTGGTGATAGTTAGAGGACTTTCATTGATACACATGTGCTCTTCAATGTTCATAACACCTGACCTTTTTCGTCCCAAGCTAGCCTGTTTTACTTTAGAAGGAGCCTTGACAGTTCAGAACTGGGAGCCTTGCTCGACATTGGCTTTCGGTTTGGTTCTGAAAAATACACTTTTGTGGATACTTCCGTACCCTTGGCGGTTGGATCTGCAAACGTTCAAGAGATGGGAAGTACGTGAATAACGTGCTTACTTTTTTGAAGTCCTAGATAAAGCAAGAGCTTGGTGAGGCACTCCTACGGGCTCTAGCACATCGCATCGAGTTGCGCTTTAGTGTCCATGTATCAGTACCAGGATGGCACGATCCTCATCATAAAAGTAAAACAGGGATCTCACAGTGGGCCGGAAGCTACATCGCC
seq00016   CTCGTCGCACCACCACAGTCTTATATCGGTTATCTCAAAGGCCCACCATAGACCCTTTCCCATCTTCGTCTTGGCCGGGGTACTGTAATGGACGTAGCATGGACGGTACCCACACGACACTGGCGCTCAGCCCTGCCCTTTGCGTTAGGTCATTCTCGCCTGAGAGTGTGGTCGATTAGGTGCCATGTCTTATGAGACAAACAAGTAGAGAAGCATGATTCGTTTACCATTCAACGGGGAGCGCAAAGACACGGACAGAGCTGTGCCGACTTTCCATCCAATCGCTATGCCTTAAATACAGGCGCGAGCCCTGAACATTCTTCCACTGAGGCAGTCGATGTTAATCGGGCAGTCCTCCACTGAAATCATGGGTCCGTTAGATCGTGAACGATAAGGTGTGTCATAACCGCGGTGAACTTCGCACGAGCTCCCTATGGCATTAACGCTACCGCCCCATGTCTATGGGGCACTTACTCTGATTGATAATAAATAATACGGCTGCGTCTGGAGTAAACTGGTCTTCGCATCATGCAGAATTCAAACTAAACCGGACGCGAGTTAGACTGAGTGATAACCTGGTGTTCCCTACACATGGGCCCGCCGGTTAGGTACAATTTGTGAATCCCGCCTACTAAACATAGCCCACAGGGCGGCGGCTGGCACCTCACTTATAGGCGGGTCTAACCGGAAAGTCCTGCTGCGCTACTATCCTAGCCGAAGAATTCAGGATACAGACGACTGAAGAAGAATGTCTTGTTTGCGGTCACATTGGTCACTGTTCACCAACATAACAGCACTGCCAGTCCCCAGTTCAGCATGGTTCTCAGCAACCGCTGTTCTGAACCACTTCCACATGGTAATCGGGCCAATTGACAGTCCAACCTGATGGCTATAATAACACACTCGTATGCGGTGGTTCCTAGGCAATACAGCGTATAAACCAGTGCAGACTTGTTGTGAGCTCACCAACGCATCTCACGTCCTCGAACCTAAAAGTCCATGATTCGCGTGTCGACTATGTCTATTCAACCTACTACTCTAGCTTTCTTCCTGTGCGCCAGGGCGCTAATGATATCAAGAGTCATTCTTGATTCATATTGTAGCGCCGCAGATAAGTCTTCCAAGAAAAGTAAGAGACTCCTGGCTGAAACCAAAGCCTATCGCAGTTTAGCGTTGCTAGACCCTCAAGCACAGCGTATTCAAACACTCAGCGATAGTACGCTACGAAATAAGAGACCCCATGTTCCAGACAGTAGGCAAGCATCTACCGGTTCACCGCGGGTGCCTCTATACCAGGGGGCACGATCTAATTTAGGACTGCAAGGTTGATCCACATGTATGACGTGATGGTGCGAACCAGTCACCTAGGACTAGTCGTAGCCTGTCCGAGCGCGAACGGGTGTGGGCGTTGGAGTTAAGACTAGCTAACAATTTCGTAGCTCCGGCTTCAGGCTTCCCGAGGCAGCCGCTAATCCTGACAGGCGACTGGTCGAATAGCCTCCTCACTATTTGCGAGACCGTTGTGGTCAAAGCTCCCAGGTTCGTGGGAGTCGCTACTCAAACCTCGCTACGACTGCGAAAAGGTTTCGGTGACAATTGCTAAACGGGCGGCAGGATATTGCCAGGCATCGCGAGTCTCGAACATTGGTGCGAACGTATCTCGTTCGCGGAGGTCCTCATCTATATTTACCCTCTGGTAATACGCAGTTTATATGGAACACGCCATCCTTTGGTACCGGCGGTGGTTGCTAACGCCAAGCTGTAGATATAGAAGTTCCAACTATCTGCCTCGGTAAGCCTAGACATTTGACAAAGTGTTCGAGATATAGCGGGTGAATGGGACTTTCACTCAGCTCGAGGGAGTCGTCAGTGGTGATAGTTAGAGGACTTTCATTGATACACATGTGCTCTTCAATGTTCATAACACCTGACCTTTTTCGTCCCAAGCTAGCCTGTTTTACTTTAGAAGGAGCCTTGACAGTTCAGAACTGGGAGCCTTGCTCGACATTGGCTTTCGGTTTGGTTCTGAAAAATACACTTTTGTGGATACTTCCGTACCCTTGGCGGTTGGATCTGCAAACGTTCAAGAGATGGGAAGTACGTGTATAACGTGCTTACTTTTTTGAAGTCCTAGATAAAGCAAGAGCTTGGTGAGGCACTCCTACGGGCTCTAGCACATCGCATCGAGTTGCGCTTTAGTGTCCATGTATCAGTACCAGGATGGCACGATCCTCATCATAAAAGTAAAACAGGGATCTCACAGTGGGCCGGAAGCTACATCGCC
seq00017   CTCGTCGCACCACCACAGTCTTATATCGGTTATCTCAAAGGCCCACCATAGACCCTTTCCCATCTTCGTCTTGGCCGGGGTACTGTCATGGACGTAGCATGGACGGTACCCACACGACACTGGCGCTCAGCCCTGCCCTTTGCGTTAGGTCATTCTCGCCTGAGAGTGTGGTCGATTAGGTGCCATGTCTTATGAGACAAACAAGTAGAGAAGCATGATTCGTTTACCATTCAACGGGGAGCGCAAAGACACGGACAGAGCTGTGCCGACTTTCCATCCAATCGCTATGCCTTAAATACAGGCGCGAGCCCTGAACATTCTTCCACTGAGGCAGTCGATGTTAATCGGGCAGTCCTCCACTGAAATCATGGGTCCGTTAGATCGTGAACGATAAGGTGTGTCATAACCGCGGTGAACTTCGCACGAGCTCCCTATGGCATTAACGCTACCGCCCCATGTCTATGGGGCACTTACTCTGATTGATAATAAATAATACGGCTGCGTCTGGAGTAAACTGGTCTTCGCATCATGCAGAATTCAAACTAAACCGGACGCGAGTTAGACTGAGTGATAACCTGGTCTTCCCTACACATGGGCCCGCCGGTTAGGTACAATTTGTGAATCCCGCCTACTAAACATAGCCCACAGGGCGGCGGCTGGCACCTCACTTATAGGCGGGTCTAACCGGAAAGTCCTGCTGCGCTACTATCCTAGCCGAAGAATTCAGGATACAGACGACTGAAGAAGAATGTCTTGTTTGCGGTCACATTGGTCACTGTTCACCAACATAACAGCACTGCCAGTCCCCAGTTCAGCATGGTTCTCAGCAACCGCTGTTCTGAACCACTTCCACATGGTAATCGGGCCAATTGACAGTCCAACCTGATGGCTATAATAACACACTCGTATGCGGTGGTTCCTAGGCAATACAGCGTATAAACCAGTGCAGACTTGTTGTGAGCTCACCAACGCATCTCACGTCCTCGAACCTAAAAGTCCAGGATTCGCGTGTCGACTATGTCTATTCAACCTACTACTCTAGCTTTCTTCCTGTGCGCCAGGGCGCTAATGATATCAAGAGTCATTCTTGATTCATATTGTAGCGCCGCAGATAAGTCTTCCAAGAAAAGTAAGAGACTCCTGGCTGAAACCAAAGCCTATCGCAGTTTAGCGTTGCTAGACCCTCAAGCACAGCGTATTCAAACACTCAGCGATAGTACGCTACGAAATAAGAGACCCCATGTTCCAGACAGTAGGCAAGCATCTACCGGTTCACCGCGGGTGCCTCTATACCAGGGGGCACGATCTAATTTAGGACTGCAAGGTTGATCCACATGTATGACGTGATGGTGCGAACCAGTCACCTAGGACTAGTCGTAGCCTGTCCGAGCGCGAACGGGTGTGGGCGTTGGAGTTAAGACTAGCTAACAATTTCGTAGCTCCGGCTTCAGGCTTCCCGAGGCAGCCGCTAATCCTGACAGGCGACTGGTCGAATAGCCTCCTCACTATTTGCGAGACCGTTGTGGTCAAAGCTCCCAGGTTCGTGGGAGTCGCTACTCAAACCTCGCTACGACTGCGAAAAGGTTTCGGTGACAATTGCTAAACGGGCGGCAGGATATTGCCAGGCATCGCGAGTCTCGAACATTGGTGCGAACGTATCTCGTTCGCGGAGGTCCTCATCTATATTTACCCTCTGGTAATACGCAGTTTATATGGAACACGCCATCCTTTGGTACCGGCGGTGGTTGCTAACGCCAAGCTGTAGATATAGAAGTTCCAACTATCTGCCTCGGTAAGCCTAGACATTTGACAAAGTGTTCGAGATATAGCGGGTGAATGGGACTTTCACTCAGCTCGAGGGAGTCGTCAGTGGTGATAGTTAGAGGACTTTCATTGATACACATGTGCTCTTCAATGTTCATAACACCTGACCTTTTTCGTCCCAAGCTAGCCTGTTTTACTTTAGAAGGAGCCTTGACAGTTCAGAACTGGGAGCCTTGCTCGACATTGGCTTTCGGTTTGGTTCTGAAAAATACACTTTTGTGGATACTTCCGTACCCTTGGCGGTTGGATCTGCAAACGTTCAAGAGATGGGAAGTACGTGAATAACGTGCTTACTTTTTTGAAGTCCTAGATAAAGCAAGAGCTTGGTGAGGCACTCCTACGGGCTCTAGCACATCGCATCGAGTTGCGCTTTAGTGTCCATGTATCAGTACCAGGATGGCACGATCCTCATCATAAAAGTAAAACAGGGATCTCACAGTGGGCCGGAAGCTACATCGCC
seq00018   CTCGTCGCACCACCACAGTCTTATATCGGTTATCTCAAAGGCCCACCATAGACCCTTTCCCATCTTCGTCTTGGCCGGGGTACTGTCATGGACGTAGCATGGACGGTACCCACACGACACTGGCGCTCAGCCCTGCCCTTTGCGTTAGGTCATTCTCGCCTGAGAGTGTGGTCGATTAGGTGCCATGTCTTATGAGACAAACAAGTAGAGAAGCATGATTCGTTTACCATTCAACGGGGAGCGCAAAGACACGGACAGAGCTGTGCCGACTTTCCATCCAATCGCTATGCCTTAAATACAGGCGCGAGCCCTGAACATTCTTCCACTGAGGCAGTCGATGTTAATCGGGCAGTCCTCCACTGAAATCATGGGTCCGTTAGATCGTGAACGATAAGGTGTGTCATAACCGCGGTGAACTTCGCACGAGCTCCCTATGGCATTAACGCTACCGCCCCATGTCTATGGGGCACTTACTCTGATTGATAATAAATAATACGGCTGCGTCTGGAGTAAACTGGTCTTCGCATCATGCAGAATTCAAACTAAACCGGACGCGAGTTAGACTGAGTGATAACCTGGTCTTCCCTACACATGGGCCCGCCGGTTAGGTACAATTTGTGAATCCCGCCTACTAAACATAGCCCACAGGGCGGCGGCTGGCACCTCACTTATAGGCGGGTCTAACCGGAAAGTCCTGCTGCGCTACTATCCTAGCCGAAGAATTCAGGATACAGACGACTGAAGAAGAATGTCTTGTTTGCGGTCACATTGGTCACTGTTCACCAACATAACAGCACTGCCAGTCCCCAGTTCAGCATGGTTCTCAGCAACCGCTGTTCTGAACCACTTCCACATGGTAATCGGGCCAATTGACAGTCCAACCTGATGGCTATAATAACACACTCGTATGCGGTGGTTCCTAGGCAATACAGCGTATAAACCAGTGCAGACTTGTTGTGAGCTCACCAACGCATCTCACGTCCTCGAACCTAAAAGTCCAGGATTCGCGTGTCGACTATGTCTATTCAACCTACTACTCTAGCTTTCTTCCTGTGCGCCAGGGCGCTAATGATATCAAGAGTCATTCTTGATTCATATTGTAGCGCCGCAGATAAGTCTTCCAAGAAAAGTAAGAGACTCCTGGCTGAAACCAAAGCCTATCGCAGTTTAGCGTTGCTAGACCCTCAAGCACAGCGTATTCAAACACTCAGCGATAGTACGCTACGAAATAAGAGACCCCATGTTCCAGACAGTAGGCAAGCATCTACCGGTTCACCGCGGGTGCCTCTATACCAGGGGGCACGATCTAATTTAGGACTGCAAGGTTGATCCACATGTATGACGTGATGGTGCGAACCAGTCACCTAGGACTAGTCGTAGCCTGTCCGAGCGCGAACGGGTGTGGGCGTTGGAGTTAAGACTAGCTAACAATTTCGTAGCTCCGGCTTCAGGCTTCCCGAGGCAGCCGCTAATCCTGACAGGCGACTGGTCGAATAGCCTCCTCACTATTTGCGAGACCGTTGTGGTCAAAGCTCCCAGGTTCGTGGGAGTCGCTACTCAAACCTCGCTACGACTGCGAAAAGGTTTCGGTGACAATTGCTAAACGGGCGGCAGGATATTGCCAGGCATCGCGAGTCTCGAACATTGGTGCGAACGTATCTCGTTCGCGGAGGTCCTCATCTATATTTACCCTCTGGTAATACGCAGTTTATATGGAACACGCCATCCTTTGGTACCGGCGGTGGTTGCTAACGCCAAGCTGTAGATATAGAAGTTCCAACTATCTGCCTCGGTAAGCCTAGACATTTGACAAAGTGTTCGAGATATAGCGGGTGAATGGGACTTTCACTCAGCTCGAGGGAGTCGTCAGTGGTGATAGTTAGAGGACTTTCATTGATACACATGTGCTCTTCAATGTTCATAACACCTGACCTTTTTCGTCCCAAGCTAGCCTGTTTTACTTTAGAAGGAGCCTTGACAGTTCAGAACTGGGAGCCTTGCTCGACATTGGCTTTCGGTTTGGTTCTGAAAAATACACTTTTGTGGATACTTCCGTACCCTTGGCGGTTGGATCTGCAAACGTTCAAGAGATGGGAAGTACGTGAATAACGTGCTTACTTTTTTGAAGTCCTAGATAAAGCAAGAGCTTGGTGAGGCACTCCTACGGGCTCTAGCACATCGCATCGAGTTGCGCTTTAGTGTCCATGTATCAGTACCAGGATGGCACGATCCTCATCATAAAAGTAAAACAGGGATCTCACAGTGGGCCGGAAGCTACATCGCC
seq00019   CTCGTCGCACCACCACAGTCTTATATCGGTTATCTCAAAGGCCCACCATAGACCCTTTCCCATCTTCGTCTTGGCCGGGGTACTGTAATGGACGTAGCATGGACGGTACCCACACGACACTGGCGCTCAGCCCTGCCCTTTGCGTTAGGTCATTCTCGCCTGAGAGTGTGGTCGATTAGGTGCCATGTCTTATGAGACAAACAAGTAGAGAAGCATGATTCGTTTACCATTCAACGGGGAGCGCAAAGACACGGACAGAGCTGTGCCGACTTTCCATCCAATCGCTATGCCTTAAATACAGGCGCGAGCCCTGAACATTCTTCCACTGAGGCAGTCGATGTTAATCGGGCAGTCCTCCACTGAAATCATGGGTCCGTTAGATCGTGAACGATAAGGTGTGTCATAACCGCGGTGAACTTCGCACGAGCTCCCTATGGCATTAACGCTACCGCCCCATGTCTATGGGGCACTTACTCTGATTGATAATAAATAATACGGCTGCGTCTGGAGTAAACTGGTCTTCGCATCATGCAGAATTCAAACTAAACCGGACGCGAGTTAGACTGAGTGATAACCTGGTGTTCCCTACACATGGGCCCGCCGGTTAGGTACAATTTGTGAATCCCGCCTACTAAACATAGCCCACAGGGCGGCGGCTGGCACCTCACTTATAGGCGGGTCTAACCGGAAAGTCCTGCTGCGCTACTATCCTAGCCGAAGAATTCAGGATACAGACGACTGAAGAAGAATGTCTTGTTTGCGGTCACATTGGTCACTGTTCACCAACATAACAGCACTGCCAGTCCCCAGTTCAGCATGGTTCTCAGCAACCGCTGTTCTGAACCACTTCCACATGGTAATCGGGCCAATTGACAGTCCAACCTGATGGCTATAATAACACACTCGTATGCGGTGGTTCCTAGGCAATACAGCGTATAAACCAGTGCAGACTTGTTGTGAGCTCACCAACGCATCTCACGTCCTCGAACCTAAAAGTCCAGGATTCGCGTGTCGACTATGTCTATTCAACCTACTACTCTAGCTTTCTTCCTGTGCGCCAGGGCGCTAATGATATCAAGAGTCATTCTTGATTCATATTGTAGCGCCGCAGATAAGTCTTCCAAGAAAAGTAAGAGACTCCTGGCTGAAACCAAAGCCTATCGCAGTTTAGCGTTGCTAGACCCTCAAGCACAGCGTATTCAAACACTCAGCGATAGTACGCTACGAAATAAGAGACCCCATGTTCCAGACAGTAGGCAAGCATCTACCGGTTCACCGCGGGTGCCTCTATACCAGGGGGCACGATCTAATTTAGGACTGCAAGGTTGATCCACATGTATGACGTGATGGTGCGAACCAGTCACCTAGGACTAGTCGTAGCCTGTCCGAGCGCGAACGGGTGTGGGCGTTGGAGTTAAGACTAGCTAACAATTTCGTAGCTCCGGCTTCAGGCTTCCCGAGGCAGCCGCTAATCCTGACAGGCGACTGGTCGAATAGCCTCCTCACTATTTGCGAGACCGTTGTGGTCAAAGCTCCCAGGTTCGTGGGAGTCGCTACTCAAACCTCGCTACGACTGCGAAAAGGTTTCGGTGACAATTGCTAAACGGGCGGCAGGATATTGCCAGGCATCGCGAGTCTCGAACATTGGTGCGAACGTATCTCGTTCGCGGAGGTCCTCATCTATATTTACCCTCTGGTAATACGCAGTTTATATGGAACACGCCATCCTTTGGTACCGGCGGTGGTTGCTAACGCCAAGCTGTAGATATAGAAGTTCCAACTATCTGCCTCGGTAAGCCTAGACATTTGACAAAGTGTTCGAGATATAGCGGGTGAATGGGACTTTCACTCAGCTCGAGGGAGTCGTCAGTGGTGATAGTTAGAGGACTTTCATTGATACACATGTGCTCTTCAATGTTCATAACACCTGACCTTTTTCGTCCCAAGCTAGCCTGTTTTACTTTAGAAGGAGCCTTGACAGTTCAGAACTGGGAGCCTTGCTCGACATTGGCTTTCGGTTTGGTTCTGAAAAATACACTTTTGTGGATACTTCCGTACCCTTGGCGGTTGGATCTGCAAACGTTCAAGAGATGGGAAGTACGTGAATAACGTGCTTACTTTTTTGAAGTCCTAGATAAAGCAAGAGCTTGGTGAGGCACTCCTACGGGCTCTAGCACATCGCATCGAGTTGCGCTTTAGTGTCCATGTATCAGTACCAGGATGGCACGATCCTCATCATAAAAGTAAAACAGGGATCTCACAGTGGGCCGGAAGCTACATCGCC
seq00020   CTCGTCGCACCACCACAGTCTTATATCGGTTATCTCAAAGGCCCACCATAGACCCTTTCCCATCTTCGTCTTGGCCGGGGTACTGTAATGGACGTAGCATGGACGGTACCCACACGACACTGGCGCTCAGCCCTGCCCTTTGCGTTAGGTCATTCTCGCCTGAGAGTGTGGTCGATTAGGTGCCATGTCTTATGAGACAAACAAGTAGAGAAGCATGATTCGTTTACCATTCAACGGGGAGCGCAAAGACACGGACAGAGCTGTGCCGACTTTCCATCCAATCGCTATGCCTTAAATACAGGCGCGAGCCCTGAACATTCTTCCACTGAGGCAGTCGATGTTAATCGGGCAGTCCTCCACTGAAATCATGGGTCCGTTAGATCGTGAACGATAAGGTGTGTCATAACCGCGGTGAACTTCGCACGAGCTCCCTATGGCATTAACGCTACCGCCCCATGTCTATGGGGCACTTACTCTGATTGATAATAAATAATACGGCTGCGTCTGGAGTAAACTGGTCTTCGCATCATGCAGAATTCAAACTAAACCGGACGCGAGTTAGACTGAGTGATAACCTGGTGTTCCCTACACATGGGCCCGCCGGTTAGGTACAATATGTGAATCCCGCCTACTAAACATAGCCCACAGGGCGGCGGCTGGCACCTCACTTATAGGCGGGTCTAACCGGAAAGTCCTGCTGCGCTACTATCCTAGCCGAAGAATTCAGGATACAGACGACTGAAGAAGAATGTCTTGTTTGCGGTCACATTGGTCACTGTTCACCAACATAACAGCACTGCCAGTCCCCAGTTCAGCATGGTTCTCAGCAACCGCTGTTCTGAACCACTTCCACATGGTAATCGGGCCAATTGACAGTCCAACCTGATGGCTATAATAACACACTCGTATGCGGTGGTTCCTAGGCAATACAGCGTATAAACCAGTGCAGACTTGTTGTGAGCTCACCAACGCATCTCACGTCCTCGAACCTAAAAGTCCATGATTCGCGTGTCGACTATGTCTATTCAACCTACTACTCTAGCTTTCTTCCTGTGCGCCAGGGCGCTAATGATATCAAGAGTCATTCTTGATTCATATTGTAGCGCCGCAGATAAGTCTTCCAAGAAAAGTAAGAGACTCCTGGCTGAAACCAAAGCCTATCGCAGTTTAGCGTTGCTAGACCCTCAAGCACAGCGTATTCAAACACTCAGCGATAGTACGCTACGAAATAAGAGACCCCATGTTCCAGACAGTAGGCAAGCATCTACCGGTTCACCGCGGGTGCCTCTATACCAGGGGGCACGATCTAATTTAGGACTGCAAGGTTGATCCACATGTATGACGTGATGGTGCGAACCAGTCACCTAGGACTAGTCGTAGCCTGTCCGAGCGCGAACGGGTGTGGGCGTTGGAGTTAAGACTAGCTAACAATTTCGTAGCTCCGGCTTCAGGCTTCCCGAGGCAGCCGCTAATCCTGACAGGCGACTGGTCGAATAGCCTCCTCACTATTTGCGAGACCGTTGTGGTCAAAGCTCCCAGGTTCGTGGGAGTCGCTACTCAAACCTCGCTACGACTGCGAAAAGGTTTCGGTGACAATTGCTAAACGGGCGGCAGGATATTGCCAGGCATCGCGAGTCTCGAACATTGGTGCGAACGTATCTCGTTCGCGGAGGTCCTCATCTATATTTACCCTCTGGTAATACGCAGTTTATATGGAACACGCCATCCTTTGGTACCGGCGGTGGTTGCTAACGCCAAGCTGTAGATATAGAAGTTCCAACTATCTGCCTCGGTAAGCCTAGACATTTGACAAAGTGTTCGAGATATAGCGGGTGAATGGGACTTTCACTCAGCTCGAGGGAGTCGTCAGTGGTGATAGTTAGAGGACTTTCATTGATACACATGTGCTCTTCAATGTTCATAACACCTGACCTTTTTCGTCCCAAGCTAGCCTGTTTTACTTTAGAAGGAGCCTTGACAGTTCAGAACTGGGAGCCTTGCTCGACATTGGCTTTCGGTTTGGTTCTGAAAAATACACTTTTGTGGATACTTCCGTACCCTTGGCGGTTGGATCTGCAAACGTTCAAGAGATGGGAAGTACGTGAATAACGTGCTTACTTTTTTGAAGTCCTAGATAAAGCAAGAGCTTGGTGAGGCACTCCTACGGGCTCTAGCACATCGCATCGAGTTGCGCTTTAGTGTCCATGTATCAGTACCAGGATGGCACGATCCTCATCATAAAAGTAAAACAGGGATCTCACAGTGGGCCGGAAGCTACATCGCC
seq00021   CTCGTCGCACCACCACAGTCTTATATCGGTTATCTCAAAGGCCCACCATAGACCCTTTCCCATCTTCGTCTTGGCCGGGGTACTGTAATGGACGTAGCATGGACGGTACCCACACGACACTGGCGCTCAGCCCTGCCCTTTGCGTTAGGTCATTCTCGCCTGAGAGTGTGGTCGATTAGGTGCCATGTCTTATGAGACAAACAAGTAGAGAAGCATGATTCGTTTACCATTCAACGGGGAGCGCAAAGACACGGACAGAGCTGTGCCGACTTTCCATCCAATCGCTATGCCTTAAATACAGGCGCGAGCCCTGAACATTCTTCCACTGAGGCAGTCGATGTTAATCGGGCAGTCCTCCACTGAAATCATGGGTCCGTTAGATCGTGAACGATAAGGTGTGTCATAACCGCGGTGAACTTCGCACGAGCTCCCTATGGCATTAACGCTACCGCCCCATGTCTATGGGGCACTTACTCTGATTGATAATAAATAATACGGCTGCGTCTGGAGTAAACTGGTCTTCGCATCATGCAGAATTCAAACTAAACCGGACGCGAGTTAGACTGAGTGATAACCTGGTGTTCCCTACACATGGGCCCGCCGGTTAGGTACAATTTGTGAATCCCGCCTACTAAACATAGCCCACAGGGCGGCGGCTGGCACCTCACTTATAGGCGGGTCTAACCGGAAAGTCCTGCTGCGCTACTATCCTAGCCGAAGAATTCAGGATACAGACGACTGAAGAAGAATGTCTTGTTTGCGGTCACATTGGTCACTGTTCACCAACATAACAGCACTGCCAGTCCCCAGTTCAGCATGGTTCTCAGCAACCGCTGTTCTGAACCACTTCCACATGGTAATCGGGCCAATTGACAGTCCAACCTGATGGCTATAATAACACACTCGTATGCGGTGGTTCCTAGGCAATACAGCGTATAAACCAGTGCAGACTTGTTGTGAGCTCACCAACGCATCTCACGTCCTCGAACCTAAAAGTCCATGATTCGCGTGTCGACTATGTCTATTCAACCTACTACTCTAGCTTTCTTCCTGTGCGCCAGGGCGCTAATGATATCAAGAGTCATTCTTGATTCATATTGTAGCGCCGCAGATAAGTCTTCCAAGAAAAGTAAGAGACTCCTGGCTGAAACCAAAGCCTATCGCAGTTTAGCGTTGCTAGACCCTCAAGCACAGCGTATTCAAACACTCAGCGATAGTACGCTACGAAATAAGAGACCCCATGTTCCAGACAGTAGGCAAGCATCTACCGGTTCACCGCGGGTGCCTCTATACCAGGGGGCACGATCTAATTTAGGACTGCAAGGTTGATCCACATGTATGACGTGATGGTGCGAACCAGTCACCTAGGACTAGTCGTAGCCTGTCCGAGCGCGAACGGGTGTGGGCGTTGGAGTTAAGACTAGCTAACAATTTCGTAGCTCCGGCTTCAGGCTTCCCGAGGCAGCCGCTAATCCTGACAGGCGACTGGTCGAATAGCCTCCTCACTATTTGCGAGACCGTTGTGGTCAAAGCTCCCAGGTTCGTGGGAGTCGCTACTCAAACCTCGCTACGACTGCGAAAAGGTTTCGGTGACAATTGCTAAACGGGCGGCAGGATATTGCCAGGCATCGCGAGTCTCGAACATTGGTGCGAACGTATCTCGTTCGCGGAGGTCCTCATCTATATTTACCCTCTGGTAATACGCAGTTTATATGGAACACGCCATCCTTTGGTACCGGCGGTGGTTGCTAACGCCAAGCTGTAGATATAGAAGTTCCAACTATCTGCCTCGGTAAGCCTAGACATTTGACAAAGTGTTCGAGATATAGCGGGTGAATGGGACTTTCACTCAGCTCGAGGGAGTCGTCAGTGGTGATAGTTAGAGGACTTTCATTGATACACATGTGCTCTTCAATGTTCATAACACCTGACCTTTTTCGTCCCAAGCTAGCCTGTTTTACTTTAGAAGGAGCCTTGACAGTTCAGAACTGGGAGCCTTGCTCGACATTGGCTTTCGGTTTGGTTCTGAAAAATACACTTTTGTGGATACTTCCGTACCCTTGGCGGTTGGATCTGCAAACGTTCAAGAGATGGGAAGTACGTGTATAACGTGCTTACTTTTTTGAAGTCCTAGATAAAGCAAGAGCTTGGTGAGGCACTCCTACGGGCTCTAGCACATCGCATCGAGTTGCGCTTTAGTGTCCATGTATCAGTACCAGGATGGCACGATCCTCATCATAAAAGTAAAACAGGGATCTCACAGTGGGCCGGAAGCTACATCGCC
seq00022   CTCGTCGCACCACCACAGTCTTATATCGGTTATCTCAAAGGCCCACCATAGACCCTTTCCCATCTTCGTCTTGGCCGGGGTACTGTAATGGACGTAGCATGGACGGTACCCACACGACACTGGCGCTCAGCCCTGCCCTTTGCGTTAGGTCATTCTCGCCTGAGAGTGTGGTCGATTAGGTGCCATGTCTTATGAGACAAACAAGTAGAGAAGCATGATTCGTTTACCATTCAACGGGGAGCGCAAAGACACGGACAGAGCTGTGCCGACTTTCCATCCAATCGCTATGCCTTAAATACAGGCGCGAGCCCTGAACATTCTTCCACTGAGGCAGTCGATGTTAATCGGGCAGTCCTCCACTGAAATCATGGGTCCGTTAGATCGTGAACGATAAGGTGTGTCATAACCGCGGTGAACTTCGCACGAGCTCCCTATGGCATTAACGCTACCGCCCCATGTCTATGGGGCACTTACTCTGATTGATAATAAATAATACGGCTGCGTCTGGAGTAAACTGGTCTTCGCATCATGCAGAATTCAAACTAAACCGGACGCGAGTTAGACTGAGTGATAACCTGGTGTTCCCTACACATGGGCCCGCCGGTTAGGTACAATTTGTGAATCCCGCCTACTAAACATAGCCCACAGGGCGGCGGCTGGCACCTCACTTATAGGCGGGTCTAACCGGAAAGTCCTGCTGCGCTACTATCCTAGCCGAAGAATTCAGGATACAGACGACTGAAGAAGAATGTCTTGTTTGCGGTCACATTGGTCACTGTTCACCAACATAACAGCACTGCCAGTCCCCAGTTCAGCATGGTTCTCAGCAACCGCTGTTCTGAACCACTTCCACATGGTAATCGGGCCAATTGACAGTCCAACCTGATGGCTATAATAACACACTCGTATGCGGTGGTTCCTAGGCAATACAGCGTATAAACCAGTGCAGACTTGTTGTGAGCTCACCAACGCATCTCACGTCCTCGAACCTAAAAGTCCAGGATTCGCGTGTCGACTATGTCTATTCAACCTACTACTCTAGCTTTCTTCCTGTGCGCCAGGGCGCTAATGATATCAAGAGTCATTCTTGATTCATATTGTAGCGCCGCAGATAAGTCTTCCAAGAAAAGTAAGAGACTCCTGGCTGAAACCAAAGCCTATCGCAGTTTAGCGTTGCTAGACCCTCAAGCACAGCGTATTCAAACACTCAGCGATAGTACGCTACGAAATAAGAGACCCCATGTTCCAGACAGTAGGCAAGCATCTACCGGTTCACCGCGGGTGCCTCTATACCAGGGGGCACGATCTAATTTAGGACTGCAAGGTTGATCCACATGTATGACGTGATGGTGCGAACCAGTCACCTAGGACTAGTCGTAGCCTGTCCGAGCGCGAACGGGTGTGGGCGTTGGAGTTAAGACTAGCTAACAATTTCGTAGCTCCGGCTTCAGGCTTCCCGAGGCAGCCGCTAATCCTGACAGGCGACTGGTCGAATAGCCTCCTCACTATTTGCGAGACCGTTGTGGTCAAAGCTCCCAGGTTCGTGGGAGTCGCTACTCAAACCTCGCTACGACTGCGAAGAGGTTTCGGTGACAATTGCTAAACGGGCGGCAGGATATTGCCAGGCATCGCGAGTCTCGAACATTGGTGCGAACGTATCTCGTTCGCGGAGGTCCTCATCTATATTTACCCTCTGGTAATACGCAGTTTATATGGAACACGCCATCCTTTGGTACCGGCGGTGGTTGCTAACGCCAAGCTGTAGATATAGAAGTTCCAACTATCTGCCTCGGTAAGCCTAGACATTTGACAAAGTGTTCGAGATATAGCGGGTGAATGGGACTTTCACTCAGCTCGAGGGAGTCGTCAGTGGTGATAGTTAGAGGACTTTCATTGATACACATGTGCTCTTCAATGTTCATAACACCTGACCTTTTTCGTCCCAAGCTAGCCTGTTTTACTTTAGAAGGAGCCTTGACAGTTCAGAACTGGGAGCCTTGCTCGACATTGGCTTTCGGTTTGGTTCTGAAAAATACACTTTTGTGGATACTTCCGTACCCTTGGCGGTTGGATCTGCAAACGTTCAAGAGATGGGAAGTACGTGAATAACGTGCTTACTTTTTTGAAGTCCTAGATAAAGCAAGAGCTTGGTGAGGCACTCCTACGGGCTCTAGCACATCGCATCGAGTTGCGCTGTAGTGTCCATGTATCAGTACCAGGATGGCACGATCCTCATCATAAAAGTAAAACAGGGATCTCACAGTGGGCCGGAAGCTACATCGCC
seq00023   CTCGTCGCACCACCACAGTCTTATATCGGTTATCTCAAAGGCCCACCATAGACCCTTTCCCATCTTCGTCTTGGCCGGGGTACTGTAATGGACGTAGCATGGACGGTACCCACACGACACTGGCGCTCAGCCCTGCCCTTTGCGTTAGGTCATTCTCGCCTGAGAGTGTGGTCGATTAGGTGCCATGTCTTATGAGACAAACAAGTAGAGAAGCATGATTCGTTTACCATTCAACGGGGAGCGCAAAGACACGGACAGAGCTGTGCCGACTTTCCATCCAATCGCTATGCCTTAAATACAGGCGCGAGCCCTGAACATTCTTCCACTGAGGCAGTCGATGTTAATCGGGCAGTCCTCCACTGAAATCATGGGTCCGTTAGATCGTGAACGATAAGGTGTGTCATAACCGCGGTGAACTTCGCACGAGCTCCCTATGGCATTAACGCTACCGCCCCATGTCTATGGGGCACTTACTCTGATTGATAATAAATAATACGGCTGCGTCTGGAGTAAACTGGTCTTCGCATCATGCAGAATTCAAACTAAACCGGACGCGAGTTAGACTGAGTGATAACCTCGTGTTCCCTACACATGGGCCCGCCGGTTAGGTACAATTTGTGAATCCCGCCTACTAAACATAGCCCACAGGGCGGCGGCTGGCACCTCACTTATAGGCGGGTCTAACCGGAAAGTCCTGCTGCGCTACTATCCTAGCCGAAGAATTCAGGATACAGACGACTGAAGAAGAATGTCTTGTTTGCGGTCACATTGGTCACTGTTCACCAACATAACAGCACTGCCAGTCCCCAGTTCAGCATGGTTCTCAGCAACCGCTGTTCTGAACCACTTCCACATGGTAATCGGGCCAATTGACAGTCCAACCTGATGGCTATAATAACACACTCGTATGCGGTGGTTCCTAGGCAATACAGCGTATAAACCAGTGCAGACTTGTTGTGAGCTCACCAACGCATCTCACGTCCTCGAACCTAAAAGTCCAGGATTCGCGTGTCGACTATGTCTATTCAACCTACTACTCTAGCTTTCTTCCTGTGCGCCAGGGCGCTAATGATATCAAGAGTCATTCTTGATTCATATTGTAGCGCCGCAGATAAGTCTTCCAAGAAAAGTAAGAGACTCCTGGCTGAAACCAAAGCCTATCGCAGTTTAGCGTTGCTAGACCCTCAAGCACAGCGTATTCAAACACTCAGCGATAGTACGCTACGAAATAAGAGACCCCATGTTCCAGACAGTAGGCAAGCATCTACCGGTTCACCGCGGGTGCCTCTATACCAGGGGGCACGATCTAATTTAGGACTGCAAGGTTGATCCACATGTATGACGTGATGGTGCGAACCAGTCACCTAGGACTAGTCGTAGCCTGTCCGAGCGCGAACGGGTGTGGGCGTTGGAGTTAAGACTAGCTAACAATTTCGTAGCTCCGGCTTCAGGCTTCCCGAGGCAGCCGCTAATCCTGACAGGCGACTGGTCGAATAGCCTCCTCACTATTTGCGAGACCGTTGTGGTCAAAGCTCCCAGGTTCGTGGGAGTCGCTACTCAAACCTCGCTACGACTGCGAAGAGGTTTCGGTGACAATTGCTAAACGGGCGGCAGGATATTGCCAGGCATCGCGAGTCTCGAACATTGGTGCGAACGTATCTCGTTCGCGGAGGTCCTCATCTATATTTACCCTCTGGTAATACGCAGTTTATATGGAACACGCCATCCTTTGGTACCGGCGGTGGTTGCTAACGCCAAGCTGTAGATATAGAAGTTCCAACTATCTGCCTCGGTAAGCCTAGACATTTGACAAAGTGTTCGAGATATAGCGGGTGAATGGGACTTTCACTCAGCTCGAGGGAGTCGTCAGTGGTGATAGTTAGAGGACTTTCATTGATACACATGTGCTCTTCAATGTTCATAACACCTGACCTTTTTCGTCCCAAGCTAGCCTGTTTTACTTTAGAAGGAGCCTTGACAGTTCAGAACTGGGAGCCTTGCTCGACATTGGCTTTCGGTTTGGTTCTGAAAAATACACTTTTGTGGATACTTCCGTACCCTTGGCGGTTGGATCTGCAAACGTTCAAGAGATGGGAAGTACGTGAATAACGTGCTTACTTTTTTGAAGTCCTAGATAAAGCAAGAGCTTGGTGAGGCACTCCTACGGGCTCTAGCACATCGCATCGAGTTGCGCTGTAGTGTCCATGTATCAGTACCAGGATGGCACGATCCTCATCATAAAAGTAAAACAGGGATCTCACAGTGGGCCGGAAGCTACATCGCC
seq00024   CTCGTCGCACCACCACAGTCTTATATCGGTTATCTCAAAGGCCCACCATAGACCCTTTCCCATCTTCGTCTTGGCCGGGGTACTGTCATGGACGTAGCATGGACGGTACCCACACGACACTGGCGCTCAGCCCTGCCCTTTGCGTTAGGTCATTCTCGCCTGAGAGTGTGGTCGATTAGGTGCCATGTCTTATGAGACAAACAAGTAGAGAAGCATGATTCGTTTACCATTCAACGGGGAGCGCAAAGACACGGACAGAGCTGTGCCGACTTTTCATCCAATCGCTATGCCTTAAATACAGGCGCGAGCCCTGAACATTCTTCCACTGAGGCAGTCGATGTTAATCGGGCAGTCCTCCACTGAAATCATGGGTCCGTTAGATCGTGAACGATAAGGTGTGTCATAACCGCGGTGAACTTCGCACGAGCTCCCTATGGCATTAACGCTACCGCCCCATGTCTATGGGGCACTTACTCTGATTGATAATAAATAATACGGCTGCGTCTGGAGTAAACTGGTCTTCGCATCATGCAGAATTCAAACTAAACCGGACGCGAGTTAGACTGAGTGATAACCTGGTCTTCCCTACACATGGGCCCGCCGGTTAGGTACAATTTGTGAATCCCGCCTACTAAACATAGCCCACAGGGCGGCGGCTGGCACCTCACTTATAGGCGGGTCTAACCGGAAAGTCCTGCTGCGCTACTATCCTAGCCGAAGAATTCAGGATACAGACGACTGAAGAAGAATGTCTTGTTTGCGGTCACATTGGTCACTGTTCACCAACATAACAGCACTGCCAGTCCCCAGTTCAGCATGGTTCTCAGCAACCGCTGTTCTGAACCACTTCCACATGGTAATCGGGCCAATTGACAGTCCAACCTGATGGCTATAATAACACACTCGTATGCGGTGGTTCCTAGGCAATACAGCGTATAAACCAGTGCAGACTTGTTGTGAGCTCACCAACGCATCTCACGTCCTCGAACCTAAAAGTCCAGGATTCGCGTGTCGACTATGTCTATTCAACCTACTACTCTAGCTTTCTTCCTGTGCGCCAGGGCGCTAATGATATCAAGAGTCATTCTTGATTCATATTGTAGCGCCGCAGATAAGTCTTCCAAGAAAAGTAAGAGACTCCTGGCTGAAACCAAAGCCTATCGCAGTTTAGCGTTGCTAGACCCTCAAGCACAGCGTATTCAAACACTCAGCGATAGTACGCTACGAAATAAGAGACCCCATGTTCCAGACAGTAGGCAAGCATCTACCGGTTCACCGCGGGTGCCTCTATACCAGGGGGCACGATCTAATTTAGGACTGCAAGGTTGATCCACATGTATGACGTGATGGTGCGAACCAGTCACCTAGGACTAGTCGTAGCCTGTCCGAGCGCGAACGGGTGTGGGCGTTGGAGTTAAGACTAGCTAACAATTTCGTAGCTCCGGCTTCAGGCTTCCCGAGGCAGCCGCTAATCCTGACAGGCGACTGGTCGAATAGCCTCCTCACTATTTGCGAGACCGTTGTGGTCAAAGCTCCCAGGTTCGTGGGAGTCGCTACTCAAACCTCGCTACGACTGCGAAAAGGTTTCGGTGACAATTGCTAAACGGGCGGCAGGATATTGCCAGGCATCGCGAGTCTCGAACATTGGTGCGAACGTATCTCGTTCGCGGAGGTCCTCATCTATATTTACCCTCTGGTAATACGCAGTTTATATGGAACACGCCATCCTTTGGTACCGGCGGTGGTTGCTAACGCCAAGCTGTAGATATAGAAGTTCCAACTATCTGCCTCGGTAAGCCTAGACATTTGACAAAGTGTTCGAGATATAGCGGGTGAATGGGACTTTCACTCAGCTCGAGGGAGTCGTCAGTGGTGATAGTTAGAGGACTTTCATTGATACACATGTGCTCTTCAATGTTCATAACACCTGACCTTTTTCGTCCCAAGCTAGCCTGTTTTACTTTAGAAGGAGCCTTGACAGTTCAGAACTGGGAGCCTTGCTCGACATTGGCTTTCGGTTTGGTTCTGAAAAATACACTTTTGTGGATACTTCCGTACCCTTGGCGGTTGGATCTGCAAACGTTCAAGAGATGGGAAGTACGTGAATAACGTGCTTACTTTTTTGAAGTCCTAGATATAGCAAGAGCTTGGTGAGGCACTCCTACGGGCTCTAGCACATCGCATCGAGTTGCGCTTTAGTGTCCATGTATCAGTACCAGGATGGCACGATCCTCATCATAAAAGTAAAACAGGGATCTCACAGTGGGCCGGAAGCTACATCGCC
seq00025   CTCGTCGCACCACCACAGTCTTATATCGGTTATCTCAAAGGCCCACCATAGACCCTTTCCCATCTTCGTCTTGGCCGGGGTACTGTAATGGACGTAGCATGGACGGTACCCACACGACACTGGCGCTCAGCCCTGCCCTTTGCGTTAGGTCATTCTCGCCTGAGAGTGTGGTCGATTAGGTGCCATGTCTTATGAGACAAACAAGTAGAGAAGCATGATTCGTTTACCATTCAACGGGGAGCGCAAAGACACGGACAGAGCTGTGCCGACTTTCCATCCAATCGCTATGCCTTAAATACAGGCGCGAGCCCTGAACATTCTTCCACTGAGGCAGTCGATGTTAATCGGGCAGTCCTCCACTGAAATCATGGGTCCGTTAGATCGTGAACGATAAGGTGTGTCATAACCGCGGTGAACTTCGCACGAGCTCCCTATGGCATTAACGCTACCGCCCCATGTCTATGGGGCACTTACTCTGATTGATAATAAATAATACGGCTGCGTCTGGAGTAAACTGGTCTTCGCATCATGCAGAATTCAAACTAAACCGGACGCGAGTTAGACTGAGTGATAACCTGGTGTTCCCTACACATGGGCCCGCCGGTTAGGTACAATTTGTGAATCCCGCCTACTAAACATAGCCCACAGGGCGGCGGCTGGCACCTCACTTATAGGCGGGTCTAACCGGAAAGTCCTGCTGCGCTACTATCCTAGCCGAAGAATTCAGGATACAGACGACTGAAGAAGAATGTCTTGTTTGCGGTCACATTGGTCACTGTTCACCAACATAACAGCACTGCCAGTCCCCAGTTCAGCATGGTTCTCAGCAACCGCTGTTCTGAACCACTTCCACATGGTAATCGGGCCAATTGACAGTCCAACCTGATGGCTATAATAACACACTCGTATGCGGTGGTTCCTAGGCAATACAGCGTATAAACCAGTGCAGACTTGTTGTGAGCTCACCAACGCATCTCACGTCCTCGAACCTAAAAGTCCAGGATTCGCGTGTCGACTATGTCTATTCAACCTACTACTCTAGCTTTCTTCCTGTGCGCCAGGGCGCTAATGATATCAAGAGTCATTCTTGATTCATATTGTAGCGCCGCAGATAAGTCTTCCAAGAAAAGTAAGAGACTCCTGGCTGAAACCAAAGCCTATCGCAGTTTAGCGTTGCTAGACCCTCAAGCACAGCGTATTCAAACACTCAGCGATAGTACGCTACGAAATAAGAGACCCCATGTTCCAGACAGTAGGCAAGCATCTACCGGTTCACCGCGGGTGCCTCTATACCAGGGGGCACGATCTAATTTAGGACTGCAAGGTTGATCCACATGTATGACGTGATGGTGCGAACCAGTCACCTAGGACTAGTCGTAGCCTGTCCGAGCGCGAACGGGTGTGGGCGTTGGAGTTAAGACTAGCTAACAATTTCGTAGCTCCGGCTTCAGGCTTCCCGAGGCAGCCGCTAATCCTGACAGGCGACTGGTCGAATAGCCTCCTCACTATTTGCGAGACCGTTGTGGTCAAAGCTCCCAGGTTCGTGGGAGTCGCTACTCAAACCTCGCTACGACTGCGAAAAGGTTTCGGTGACAATTGCTAAACGGGCGGCAGGATATTGCCAGGCATCGCGAGTCTCGAACATTGGTGCGAACGTATCTCGTTCGCGGAGGTCCTCATCTATATTTACCCTCTGGTAATACGCAGTTTATATGGAACACGCCATCCTTTGGTACCGGCGGTGGTTGCTAACGCCAAGCTGTAGATATAGAAGTTCCAACTATCTGCCTCGGTAAGCCTAGACATTTGACAAAGTGTTCGAGATATAGCGGGTGAATGGGACTTTCACTCAGCTCGAGGGAGTCGTCAGTGGTGATAGTTAGAGGACTTTCATTGATACACATGTGCTCTTCAATGTTCATAACACCTGACCTTTTTCGTCCCAAGCTAGCCTGTTTTACTTTAGAAGGAGCCTTGACAGTTCAGAACTGGGAGCCTTGCTCGACATTGGCTTTCGGTTTGGTTCTGAAAAATACACTTTTGTGGATACTTCCGTACCCTTGGCGGTTGGATCTGCAAACGTTCAAGAGATGGGAAGTACGTGAATAACGTGCTTACTTTTTTGAAGTCCTAGATAAAGCAAGAGCTTGGTGAGGCACTCCTACGGGCTCTAGCACATCGCATCGAGTTGCGCTTTAGTGTCCATGTATCAGTACCAGGATGGCACGATCCTCATCATAAAAGTAAAACAGGGATCTCACAGTGGGCCGGAAGCTACATCGCC
seq00026   CTCGTCGCACCACCACAGTCTTATATCGGTTATCTCAAAGGCCCACCATAGACCCTTTCCCATCTTCGTCTTGGCCGGGGTACTGTAATGGACGTAGCATGGACGGTACCCACACGACACTGGCGCTCAGCCCTGCCCTTTGCGTTAGGTCATTCTCGCCTGAGAGTGTGGTCGATTAGGTGCCATGTCTTATGAGACAAACAAGTAGAGAAGCATGATTCGTTTACCATTCAACGGGGAGCGCAAAGACACGGACAGAGCTGTGCCGACTTTCCATCCAATCGCTATGCCTTAAATACAGGCGCGAGCCCTGAACATTCTTCCACTGAGGCAGTCGATGTTAATCGGGCAGTCCTCCACTGAAATCATGGGTCCGTTAGATCGTGAACGATAAGGTGTGTCATAACCGCGGTGAACTTCGCACGAGCTCCCTATGGCATTAACGCTACCGCCCCATGTCTATGGGGCACTTACTCTGATTGATAATAAATAATACGGCTGCGTCTGGAGTAAACTGGTCTTCGCATCATGCAGAATTCAAACTAAACCGGACGCGAGTTAGACTGAGTGATAACCTGGTGTTCCCTACACATGGGCCCGCCGGTTAGGTACAATTTGTGAATCCCGCCTACTAAACATAGCCCACAGGGCGGCGGCTGGCACCTCACTTATAGGCGGGTCTAACCGGAAAGTCCTGCTGCGCTACTATCCTAGCCGAAGAATTCAGGATACAGACGACTGAAGAAGAATGTCTTGTTTGCGGTCACATTGGTCACTGTTCACCAACATAACAGCACTGCCAGTCCCCAGTTCAGCATGGTTCTCAGCAACCGCTGTTCTGAACCACTTCCACATGGTAATCGGGCCAATTGACAGTCCAACCTGATGGCTATAATAACACACTCGTATGCGGTGGTTCCTAGGCAATACAGCGTATAAACCAGTGCAGACTTGTTGTGAGCTCACCAACGCATCTCACGTCCTCGAACCTAAAAGTCCAGGATTCGCGTGTCGACTATGTCTATTCAACCTACTACTCTAGCTTTCTTCCTGTGCGCCAGGGCGCTAATGATATCAAGAGTCATTCTTGATTCATATTGTAGCGCCGCAGATAAGTCTTCCAAGAAAAGTAAGAGACTCCTGGCTGAAACCAAAGCCTATCGCAGTTTAGCGTTGCTAGACCCTCAAGCACAGCGTATTCAAACACTCAGCGATAGTACGCTACGAAATAAGAGACCCCATGTTCCAGACAGTAGGCAAGCATCTACCGGTTCACCGCGGGTGCCTCTATACCAGGGGGCACGATCTAATTTAGGACTGCAAGGTTGATCCACATGTATGACGTGATGGTGCGAACCAGTCACCTAGGACTAGTCGTAGCCTGTCCGAGCGCGAACGGGTGTGGGCGTTGGAGTTAAGACTAGCTAACAATTTCGTAGCTCCGGCTTCAGGCTTCCCGAGGCAGCCGCTAATCCTGACAGGCGACTGGTCGAATAGCCTCCTCACTATTTGCGAGACCGTTGTGGTCAAAGCTCCCAGGTTCGTGGGAGTCGCTACTCAAACCTCGCTACGACTGCGAAAAGGTTTCGGTGACAATTGCTAAACGGGCGGCAGGATATTGCCAGGCATCGCGAGTCTCGAACATTGGTGCGAACGTATCTCGTTCGCGGAGGTCCTCATCTATATTTACCCTCTGGTAATACGCAGTTTATATGGAACACGCCATCCTTTGGTACCGGCGGTGGTTGCTAACGCCAAGCTGTAGATATAGAAGTTCCAACTATCTGCCTCGGTAAGCCTAGACATTTGACAAAGTGTTCGAGATATAGCGGGTGAATGGGACTTTCACTCAGCTCGAGGGAGTCGTCAGTGGTGATAGTTAGAGGACTTTCATTGATACACATGTGCTCTTCAATGTTCATAACACCTGACCTTTTTCGTCCCAAGCTAGCCTGTTTTACTTTAGAAGGAGCCTTGACAGTTCAGAACTGGGAGCCTTGCTCGACATTGGCTTTCGGTTTGGTTCTGAAAAATACACTTTTGTGGATACTTCCGTACCCTTGGCGGTTGGATCTGCAAACGTTCAAGAGATGGGAAGTACGTGAATAACGTGCTTACTTTTTTGAAGTCCTAGATAAAGCAAGAGCTTGGTGAGGCACTCCTACGGGCTCTAGCACATCGCATCGAGTTGCGCTTTAGTGTCCATGTATCAGTACCAGGATGGCACGATCCTCATCATAAAAGTAAAACAGGGATCTCACAGTGGGCCGGAAGCTACATCGCC
seq00027   CTCGTCGCACCACCACAGTCTTATATCGGTTATCTCAAAGGCCCACCATAGACCCTTTCCCATCTTCGTCTTGGCCGGGGTACTGTAATGGACGTAGCATGGACGGTACCCACACGACACTGGCGCTCAGCCCTGCCCTTTGCGTTAGGTCATTCTCGCCTGAGAGTGTGGTCGATTAGGTGCCATGTCTTATGAGACAAACAAGTAGAGAAGCATGATTCGTTTACCATTCAACGGGGAGCGCAAAGACACGGACAGAGCTGTGCCGACTTTCCATCCAATCGCTATGCCTTAAATACAGGCGCGAGCCCTGAACATTCTTCCACTGAGGCAGTCGATGTTAATCGGGCAGTCCTCCACTGAAATCATGGGTCCGTTAGATCGTGAACGATAAGGTGTGTCATAACCGCGGTGAACTTCGCACGAGCTCCCTATGGCATTAACGCTACCGCCCCATGTCTATGGGGCACTTACTCTGATTGATAATAAATAATACGGCTGCGTCTGGAGTAAACTGGTCTTCGCATCATGCAGAATTCAAACTAAACCGGACGCGAGTTAGACTGAGTGATAACCTGGTGTTCCCTACACATGGGCCCGCCGGTTAGGTACAATTTGTGAATCCCGCCTACTAAACATAGCCCACAGGGCGGCGGCTGGCACCTCACTTATAGGCGGGTCTAACCGGAAAGTCCTGCTGCGCTACTATCCTAGCCGAAGAATTCAGGATACAGACGACTGAAGAAGAATGTCTTGTTTGCGGTCACATTGGTCACTGTTCACCAACATAACAGCACTGCCAGTCCCCAGTTCAGCATGGTTCTCAGCAACCGCTGTTCTGAACCACTTCCACATGGTAATCGGGCCAATTGACAGTCCAACCTGATGGCTATAATAACACACTCGTATGCGGTGGTTCCTAGGCAATACAGCGTATAAACCAGTGCAGACTTGTTGTGAGCTCACCAACGCATCTCACGTCCTCGAACCTAAAAGTCCAGGATTCGCGTGTCGACTATGTCTATTCAACCTACTACTCTAGCTTTCTTCCTGTGCGCCAGGGCGCTAATGATATCAAGAGTCATTCTTGATTCATATTGTAGCGCCGCAGATAAGTCTTCCAAGAAAAGTAAGAGACTCCTGGCTGAAACCAAAGCCTATCGCAGTTTAGCGTTGCTAGACCCTCAAGCACAGCGTATTCAAACACTCAGCGATAGTACGCTACGAAATAAGAGACCCCATGTTCCAGACAGTAGGCAAGCATCTACCGGTTCACCGCGGGTGCCTCTATACCAGGGGGCACGATCTAATTTAGGACTGCAAGGTTGATCCACATGTATGACGTGATGGTGCGAACCAGTCACCTAGGACTAGTCGTAGCCTGTCCGAGCGCGAACGGGTGTGGGCGTTGGAGTTAAGACTAGCTAACAATTTCGTAGCTCCGGCTTCAGGCTTCCCGAGGCAGCCGCTAATCCTGACAGGCGACTGGTCGAATAGCCTCCTCACTATTTGCGAGACCGTTGTGGTCAAAGCTCCCAGGTTCGTGGGAGTCGCTACTCAAACCTCGCTACGACTGCGAAGAGGTTTCGGTGACAATTGCTAAACGGGCGGCAGGATATTGCCAGGCATCGCGAGTCTCGAACATTGGTGCGAACGTATCTCGTTCGCGGAGGTCCTCATCTATATTTACCCTCTGGTAATACGCAGTTTATATGGAACACGCCATCCTTTGGTACCGGCGGTGGTTGCTAACGCCAAGCTGTAGATATAGAAGTTCCAACTATCTGCCTCGGTAAGCCTAGACATTTGACAAAGTGTTCGAGATATAGCGGGTGAATGGGACTTTCACTCAGCTCGAGGGAGTCGTCAGTGGTGATAGTTAGAGGACTTTCATTGATACACATGTGCTCTTCAATGTTCATAACACCTGACCTTTTTCGTCCCAAGCTAGCCTGTTTTACTTTAGAAGGAGCCTTGACAGTTCAGAACTGGGAGCCTTGCTCGACATTGGCTTTCGGTTTGGTTCTGAAAAATACACTTTTGTGGATACTTCCGTACCCTTGGCGGTTGGATCTGCAAACGTTCAAGAGATGGGAAGTACGTGAATAACGTGCTTACTTTTTTGAAGTCCTAGATAAAGCAAGAGCTTGGTGAGGCACTCCTACGGGCTCTAGCACATCGCATCGAGTTGCGCTGTAGTGTCCATGTATCAGTACCAGGATGGCACGATCCTCATCATAAAAGTAAAACAGGGATCTCACAGTGGGCCGGAAGCTACATCGCC
seq00028   CTCGTCGCACCACCACAGTCTTATATCGGTTATCTCAAAGGCCCACCATAGACCCTTTCCCATCTTCGTCTTGGCCGGGGTACTGTAATGGACGTAGCATGGACGGTACCCACACGACACTGGCGCTCAGCCCTGCCCTTTGCGTTAGGTCATTCTCGCCTGAGAGTGTGGTCGATTAGGTGCCATGTCTTATGAGACAAACAAGTAGAGAAGCATGATTCGTTTACCATTCAACGGGGAGCGCAAAGACACGGACAGAGCTGTGCCGACTTTCCATCCAATCGCTATGCCTTAAATACAGGCGCGAGCCCTGAACATTCTTCCACTGAGGCAGTCGATGTTAATCGGGCAGTCCTCCACTGAAATCATGGGTCCGTTAGATCGTGAACGATAAGGTGTGTCATAACCGCGGTGAACTTCGCACGAGCTCCCTATGGCATTAACGCTACCGCCCCATGTCTATGGGGCACTTACTCTGATTGATAATAAATAATACGGCTGCGTCTGGAGTAAACTGGTCTTCGCATCATGCAGAATTCAAACTAAACCGGACGCGAGTTAGACTGAGTGATAACCTGGTGTTCCCTACACATGGGCCCGCCGGTTAGGTACAATTTGTGAATCCCGCCTACTAAACATAGCCCACAGGGCGGCGGCTGGCACCTCACTTATAGGCGGGTCTAACCGGAAAGTCCTGCTGCGCTACTATCCTAGCCGAAGAATTCAGGATACAGACGACTGAAGAAGAATGTCTTGTTTGCGGTCACATTGGTCACTGTTCACCAACATAACAGCACTGCCAGTCCCCAGTTCAGCATGGTTCTCAGCAACCGCTGTTCTGAACCACTTCCACATGGTAATCGGGCCAATTGACAGTCCAACCTGATGGCTATAATAACACACTCGTATGCGGTGGTTCCTAGGCAATACAGCGTATAAACCAGTGCAGACTTGTTGTGAGCTCACCAACGCATCTCACGTCCTCGAACCTAAAAGTCCATGATTCGCGTGTCGACTATGTCTATTCAACCTACTACTCTAGCTTTCTTCCTGTGCGCCAGGGCGCTAATGATATCAAGAGTCATTCTTGATTCATATTGTAGCGCCGCAGATAAGTCTTCCAAGAAAAGTAAGAGACTCCTGGCTGAAACCAAAGCCTATCGCAGTTTAGCGTTGCTAGACCCTCAAGCACAGCGTATTCAAACACTCAGCGATAGTACGCTACGAAATAAGAGACCCCATGTTCCAGACAGTAGGCAAGCATCTACCGGTTCACCGCGGGTGCCTCTATACCAGGGGGCACGATCTAATTTAGGACTGCAAGGTTGATCCACATGTATGACGTGATGGTGCGAACCAGTCACCTAGGACTAGTCGTAGCCTGTCCGAGCGCGAACGGGTGTGGGCGTTGGAGTTAAGACTAGCTAACAATTTCGTAGCTCCGGCTTCAGGCTTCCCGAGGCAGCCGCTAATCCTGACAGGCGACTGGTCGAATAGCCTCCTCACTATTTGCGAGACCGTTGTGGTCAAAGCTCCCAGGTTCGTGGGAGTCGCTACTCAAACCTCGCTACGACTGCGAAAAGGTTTCGGTGACAATTGCTAAACGGGCGGCAGGATATTGCCAGGCATCGCGAGTCTCGAACATTGGTGCGAACGTATCTCGTTCGCGGAGGTCCTCATCTATATTTACCCTCTGGTAATACGCAGTTTATATGGAACACGCCATCCTTTGGTACCGGCGGTGGTTGCTAACGCCAAGCTGTAGATATAGAAGTTCCAACTATCTGCCTCGGTAAGCCTAGACATTTGACAAAGTGTTCGAGATATAGCGGGTGAATGGGACTTTCACTCAGCTCGAGGGAGTCGTCAGTGGTGATAGTTAGAGGACTTTCATTGATACACATGTGCTCTTCAATGTTCATAACACCTGACCTTTTTCGTCCCAAGCTAGCCTGTTTTACTTTAGAAGGAGCCTTGACAGTTCAGAACTGGGAGCCTTGCTCGACATTGGCTTTCGGTTTGGTTCTGAAAAATACACTTTTGTGGATACTTCCGTACCCTTGGCGGTTGGATCTGCAAACGTTCAAGAGATGGGAAGTACGTGTATAACGTGCTTACTTTTTTGAAGTCCTAGATAAAGCAAGAGCTTGGTGAGGCACTCCTACGGGCTCTAGCACATCGCATCGAGTTGCGCTTTAGTGTCCATGTATCAGTACCAGGATGGCACGATCCTCATCATAAAAGTAAAACAGGGATCTCACAGTGGGCCGGAAGCTACATCGCC
seq00029   CTCGTCGCACCACCACAGTCTTATATCGGTTATCTCAAAGGCCCACCATAGACCCTTTCCCATCTTCGTCTTGGCCGGGGTACTGTCATGGACGTAGCATGGACGGTACCCACACGACACTGGCGCTCAGCCCTGCCCTTTGCGTTAGGTCATTCTCGCCTGAGAGTGTGGTCGATTAGGTGCCATGTCTTATGAGACAAACAAGTAGAGAAGCATGATTCGTTTACCATTCAACGGGGAGCGCAAAGACACGGACAGAGCTGTGCCGACTTTCCATCCAATCGCTATGCCTTAAATACAGGCGCGAGCCCTGAACATTCTTCCACTGAGGCAGTCGATGTTAATCGGGCAGTCCTCCACTGAAATCATGGGTCCGTTAGATCGTGAACGATAAGGTGTGTCATAACCGCGGTGAACTTCGCACGAGCTCCCTATGGCATTAACGCTACCGCCCCATGTCTATGGGGCACTTACTCTGATTGATAATAAATAATACGGCTGCGTCTGGAGTAAACTGGTCTTCGCATCATGCAGAATTCAAACTAAACCGGACGCGAGTTAGACTGAGTGATAACCTGGTCTTCCCTACACATGGGCCCGCCGGTTAGGTACAATTTGTGAATCCCGCCTACTAAACATAGCCCACAGGGCGGCGGCTGGCACCTCACTTATAGGCGGGTCTAACCGGAAAGTCCTGCTGCGCTACTATCCTAGCCGAAGAATTCAGGATACAGACGACTGAAGAAGAATGTCTTGTTTGCGGTCACATTGGTCACTGTTCACCAACATAACAGCACTGCCAGTCCCCAGTTCAGCATGGTTCTCAGCAACCGCTGTTCTGAACCACTTCCACATGGTAATCGGGCCAATTGACAGTCCAACCTGATGGCTATAATAACACACTCGTATGCGGTGGTTCCTAGGCAATACAGCGTATAAACCAGTGCAGACTTGTTGTGAGCTCACCAACGCATCTCACGTCCTCGAACCTAAAAGTCCAGGATTCGCGTGTCGACTATGTCTATTCAACCTACTACTCTAGCTTTCTTCCTGTGCGCCAGGGCGCTAATGATATCAAGAGTCATTCTTGATTCATATTGTAGCGCCGCAGATAAGTCTTCCAAGAAAAGTAAGAGACTCCTGGCTGAAACCAAAGCCTATCGCAGTTTAGCGTTGCTAGACCCTCAAGCACAGCGTATTCAAACACTCAGCGATAGTACGCTACGAAATAAGAGACCCCATGTTCCAGACAGTAGGCAAGCATCTACCGGTTCACCGCGGGTGCCTCTATACCAGGGGGCACGATCTAATTTAGGACTGCAAGGTTGATCCACATGTATGACGTGATGGTGCGAACCAGTCACCTAGGACTAGTCGTAGCCTGTCCGAGCGCGAACGGGTGTGGGCGTTGGAGTTAAGACTAGCTAACAATTTCGTAGCTCCGGCTTCAGGCTTCCCGAGGCAGCCGCTAATCCTGACAGGCGACTGGTCGAATAGCCTCCTCACTATTTGCGAGACCGTTGTGGTCAAAGCTCCCAGGTTCGTGGGAGTCGCTACTCAAACCTCGCTACGACTGCGAAAAGGTTTCGGTGACAATTGCTAAACGGGCGGCAGGATATTGCCAGGCATCGCGAGTCTCGAACATTGGTGCGAACGTATCTCGTTCGCGGAGGTCCTCATCTATATTTACCCTCTGGTAATACGCAGTTTATATGGAACACGCCATCCTTTGGTACCGGCGGTGGTTGCTAACGCCAAGCTGTAGATATAGAAGTTCCAACTATCTGCCTCGGTAAGCCTAGACATTTGACAAAGTGTTCGAGATATAGCGGGTGAATGGGACTTTCACTCAGCTCGAGGGAGTCGTCAGTGGTGATAGTTAGAGGACTTTCATTGATACACATGTGCTCTTCAATGTTCATAACACCTGACCTTTTTCGTCCCAAGCTAGCCTGTTTTACTTTAGAAGGAGCCTTGACAGTTCAGAACTGGGAGCCTTGCTCGACATTGGCTTTCGGTTTGGTTCTGAAAAATACACTTTTGTGGATACTTCCGTACCCTTGGCGGTTGGATCTGCAAACGTTCAAGAGATGGGAAGTACGTGAATAACGTGCTTACTTTTTTGAAGTCCTAGATAAAGCAAGAGCTTGGTGAGGCACTCCTACGGGCTCTAGCACATCGCATCGAGTTGCGCTTTAGTGTCCATGTATCAGTACCAGGATGGCACGATCCTCATCATAAAAGTAAAACAGGGATCTCACAGTGGGCCGGAAGCTACATCGCC
seq00030   CTCGTCGCACCACCACAGTCTTATATCGGTTATCTCAAAGGCCCACCATAGACCCTTTCCCATCTTCGTCTTGGCCGGGGTACTGTCATGGACGTAGCATGGACGGTACCCACACGACACTGGCGCTCAGCCCTGCCCTTTGCGTTAGGTCATTCTCGCCTGAGAGTGTGGTCGATTAGGTGCCATGTCTTATGAGACAAACAAGTAGAGAAGCATGATTCGTTTACCATTCAACGGGGAGCGCAAAGACACGGACAGAGCTGTGCCGACTTTCCATCCAATCGCTATGCCTTAAATACAGGCGCGAGCCCTGAACATTCTTCCACTGAGGCAGTCGATGTTAATCGGGCAGTCCTCCACTGAAATCATGGGTCCGTTAGATCGTGAACGATAAGGTGTGTCATAACCGCGGTGAACTTCGCACGAGCTCCCTATGGCATTAACGCTACCGCCCCATGTCTATGGGGCACTTACTCTGATTGATAATAAATAATACGGCTGCGTCTGGAGTAAACTGGTCTTCGCATCATGCAGAATTCAAACTAAACCGGACGCGAGTTAGACTGAGTGATAACCTGGTCTTCCCTACACATGGGCCCGCCGGTTAGGTACAATTTGTGAATCCCGCCTACTAAACATAGCCCACAGGGCGGCGGCTGGCACCTCACTTATAGGCGGGTCTAACCGGAAAGTCCTGCTGCGCTACTATCCTAGCCGAAGAATTCAGGATACAGACGACTGAAGAAGAATGTCTTGTTTGCGGTCACATTGGTCACTGTTCACCAACATAACAGCACTGCCAGTCCCCAGTTCAGCATGGTTCTCAGCAACCGCTGTTCTGAACCACTTCCACATGGTAATCGGGCCAATTGACAGTCCAACCTGATGGCTATAATAACACACTCGTATGCGGTGGTTCCTAGGCAATACAGCGTATAAACCAGTGCAGACTTGTTGTGAGCTCACCAACGCATCTCACGTCCTCGAACCTAAAAGTCCAGGATTCGCGTGTCGACTATGTCTATTCAACCTACTACTCTAGCTTTCTTCCTGTGCGCCAGGGCGCTAATGATATCAAGAGTCATTCTTGATTCATATTGTAGCGCCGCAGATAAGTCTTCCAAGAAAAGTAAGAGACTCCTGGCTGAAACCAAAGCCTATCGCAGTTTAGCGTTGCTAGACCCTCAAGCACAGCGTATTCAAACACTCAGCGATAGTACGCTACGAAATAAGAGACCCCATGTTCCAGACAGTAGGCAAGCATCTACCGGTTCACCGCGGGTGCCTCTATACCAGGGGGCACGATCTAATTTAGGACTGCAAGGTTGATCCACATGTATGACGTGATGGTGCGAACCAGTCACCTAGGACTAGTCGTAGCCTGTCCGAGCGCGAACGGGTGTGGGCGTTGGAGTTAAGACTAGCTAACAATTTCGTAGCTCCGGCTTCAGGCTTCCCGAGGCAGCCGCTAATCCTGACAGGCGACTGGTCGAATAGCCTCCTCACTATTTGCGAGACCGTTGTGGTCAAAGCTCCCAGGTTCGTGGGAGTCGCTACTCAAACCTCGCTACGACTGCGAAAAGGTTTCGGTGACAATTGCTAAACGGGCGGCAGGATATTGCCAGGCATCGCGAGTCTCGAACATTGGTGCGAACGTATCTCGTTCGCGGAGGTCCTCATCTATATTTACCCTCTGGTAATACGCAGTTTATATGGAACACGCCATCCTTTGGTACCGGCGGTGGTTGCTAACGCCAAGCTGTAGATATAGAAGTTCCAACTATCTGCCTCGGTAAGCCTAGACATTTGACAAAGTGTTCGAGATATAGCGGGTGAATGGGACTTTCACTCAGCTCGAGGGAGTCGTCAGTGGTGATAGTTAGAGGACTTTCATTGATACACATGTGCTCTTCAATGTTCATAACACCTGACCTTTTTCGTCCCAAGCTAGCCTGTTTTACTTTAGAAGGAGCCTTGACAGTTCAGAACTGGGAGCCTTGCTCGACATTGGCTTTCGGTTTGGTTCTGAAAAATACACTTTTGTGGATACTTCCGTACCCTTGGCGGTTGGATCTGCAAACGTTCAAGAGATGGGAAGTACGTGAATAACGTGCTTACTTTTTTGAAGTCCTAGATAAAGCAAGAGCTTGGTGAGGCACTCCTACGGGCTCTAGCACATCGCATCGAGTTGCGCTTTAGTGTCCATGTATCAGTACCAGGATGGCACGATCCTCATCATAAAAGTAAAACAGGGATCTCACAGTGGGCCGGAAGCTACATCGCC
seq00031   CTCGTCGCACCACCACAGTCTTATATCGGTTATCTCAAAGGCCCACCATAGACCCTTTCCCATCTTCGTCTTGGCCGGGGTACTGTCATGGACGTAGCATGGACGGTACCCACACGACACTGGCGCTCAGCCCTGCCCTTTGCGTTAGGTCATTCTCGCCTGAGAGTGTGGTCGATTAGGTGCCATGTCTTATGAGACAAACAAGTAGAGAAGCATGATTCGTTTACCATTCAACGGGGAGCGCAAAGACACGGACAGAGCTGTGCCGACTTTCCATCCAATCGCTATGCCTTAAATACAGGCGCGAGCCCTGAACATTCTTCCACTGAGGCAGTCGATGTTAATCGGGCAGTCCTCCACTGAAATCATGGGTCCGTTAGATCGTGAACGATAAGGTGTGTCATAACCGCGGTGAACTTCGCACGAGCTCCCTATGGCATTAACGCTACCGCCCCATGTCTATGGGGCACTTACTCTGATTGATAATAAATAATACGGCTGCGTCTGGAGTAAACTGGTCTTCGCATCATGCAGAATTCAAACTAAACCGGACGCGAGTTAGACTGAGTGATAACCTGGTCTTCCCTACACATGGGCCCGCCGGTTAGGTACAATTTGTGAATCCCGCCTACTAAACATAGCCCACAGGGCGGCGGCTGGCACCTCACTTATAGGCGGGTCTAACCGGAAAGTCCTGCTGCGCTACTATCCTAGCCGAAGAATTCAGGATACAGACGACTGAAGAAGAATGTCTTGTTTGCGGTCACATTGGTCACTGTTCACCAACATAACAGCACTGCCAGTCCCCAGTTCAGCATGGTTCTCAGCAACCGCTGTTCTGAACCACTTCCACATGGTAATCGGGCCAATTGACAGTCCAACCTGATGGCTATAATAACACACTCGTATGCGGTGGTTCCTAGGCAATACAGCGTATAAACCAGTGCAGACTTGTTGTGAGCTCACCAACGCATCTCACGTCCTCGAACCTAAAAGTCCAGGATTCGCGTGTCGACTATGTCTATTCAACCTACTACTCTAGCTTTCTTCCTGTGCGCCAGGGCGCTAATGATATCAAGAGTCATTCTTGATTCATATTGTAGCGCCGCAGATAAGTCTTCCAAGAAAAGTAAGAGACTCCTGGCTGAAACCAAAGCCTATCGCAGTTTAGCGTTGCTAGACCCTCAAGCACAGCGTATTCAAACACTCAGCGATAGTACGCTACGAAATAAGAGACCCCATGTTCCAGACAGTAGGCAAGCATCTACCGGTTCACCGCGGGTGCCTCTATACCAGGGGGCACGATCTAATTTAGGACTGCAAGGTTGATCCACATGTATGACGTGATGGTGCGAACCAGTCACCTAGGACTAGTCGTAGCCTGTCCGAGCGCGAACGGGTGTGGGCGTTGGAGTTAAGACTAGCTAACAATTTCGTAGCTCCGGCTTCAGGCTTCCCGAGGCAGCCGCTAATCCTGACAGGCGACTGGTCGAATAGCCTCCTCACTATTTGCGAGACCGTTGTGGTCAAAGCTCCCAGGTTCGTGGGAGTCGCTACTCAAACCTCGCTACGACTGCGAAAAGGTTTCGGTGACAATTGCTAAACGGGCGGCAGGATATTGCCAGGCATCGCGAGTCTCGAACATTGGTGCGAACGTATCTCGTTCGCGGAGGTCCTCATCTATATTTACCCTCTGGTAATACGCAGTTTATATGGAACACGCCATCCTTTGGTACCGGCGGTGGTTGCTAACGCCAAGCTGTAGATATAGAAGTTCCAACTATCTGCCTCGGTAAGCCTAGACATTTGACAAAGTGTTCGAGATATAGCGGGTGAATGGGACTTTCACTCAGCTCGAGGGAGTCGTCAGTGGTGATAGTTAGAGGACTTTCATTGATACACATGTGCTCTTCAATGTTCATAACACCTGACCTTTTTCGTCCCAAGCTAGCCTGTTTTACTTTAGAAGGAGCCTTGACAGTTCAGAACTGGGAGCCTTGCTCGACATTGGCTTTCGGTTTGGTTCTGAAAAATACACTTTTGTGGATACTTCCGTACCCTTGGCGGTTGGATCTGCAAACGTTCAAGAGATGGGAAGTACGTGAATAACGTGCTTACTTTTTTGAAGTCCTAGATAAAGCAAGAGCTTGGTGAGGCACTCCTACGGGCTCTAGCACATCGCATCGAGTTGCGCTTTAGTGTCCATGTATCAGTACCAGGATGGCACGATCCTCATCATAAAAGTAAAACAGGGATCTCACAGTGGGCCGGAAGCTACATCGCC
seq00032   CTCGTCGCACCACCACAGTCTTATATCGGTTATCTCAAAGGCCCACCATAGACCCTTTCCCATCTTCGTCTTGGCCGGGGTACTGTCATGGACGTAGCATGGACGGTACCCACACGACACTGGCGCTCAGCCCTGCCCTTTGCGTTAGGTCATTCTCGCCTGAGAGTGTGGTCGATTAGGTGCCATGTCTTATGAGACAAACAAGTAGAGAAGCATGATTCGTTTACCATTCAACGGGGAGCGCAAAGACACGGACAGAGCTGTGCCGACTTTCCATCCAATCGCTATGCCTTAAATACAGGCGCGAGCCCTGAACATTCTTCCACTGAGGCAGTCGATGTTAATCGGGCAGTCCTCCACTGAAATCATGGGTCCGTTAGATCGTGAACGATAAGGTGTGTCATAACCGCGGTGAACTTCGCACGAGCTCCCTATGGCATTAACGCTACCGCCCCATGTCTATGGGGCACTTACTCTGATTGATAATAAATAATACGGCTGCGTCTGGAGTAAACTGGTCTTCGCATCATGCAGAATTCAAACTAAACCGGACGCGAGTTAGACTGAGTGATAACCTGGTCTTCCCTACACATGGGCCCGCCGGTTAGGTACAATTTGTGAATCCCGCCTACTAAACATAGCCCACAGGGCGGCGGCTGGCACCTCACTTATAGGCGGGTCTAACCGGAAAGTCCTGCTGCGCTACTATCCTAGCCGAAGAATTCAGGATACAGACGACTGAAGAAGAATGTCTTGTTTGCGGTCACATTGGTCACTGTTCACCAACATAACAGCACTGCCAGTCCCCAGTTCAGCATGGTTCTCAGCAACCGCTGTTCTGAACCACTTCCACATGGTAATCGGGCCAATTGACAGTCCAACCTGATGGCTATAATAACACACTCGTATGCGGTGGTTCCTAAGCAATACAGCGTATAAACCAGTGCAGACTTGTTGTGAGCTCACCAACGCATCTCACGTCCTCGAACCTAAAAGTCCAGGATTCGCGTGTCGACTATGTCTATTCAACCTACTACTCTAGCTTTCTTCCTGTGCGCCAGGGCGCTAATGATATCAAGAGTCATTCTTGATTCATATTGTAGCGCCGCAGATAAGTCTTCCAAGAAAAGTAAGAGACTCCTGGCTGAAACCAAAGCCTATCGCAGTTTAGCGTTGCTAGACCCTCAAGCACAGCGTATTCAAACACTCAGCGATAGTACGCTACGAAATAAGAGACCCCATGTTCCAGACAGTAGGCAAGCATCTACCGGTTCACCGCGGGTGCCTCTATACCAGGGGGCACGATCTAATTTAGGACTGCAAGGTTGATCCACATGTATGACGTGATGGTGCGAACCAGTCACCTAGGACTAGTCGTAGCCTGTCCGAGCGCGAACGGGTGTGGGCGTTGGAGTTAAGACTAGCTAACAATTTCGTAGCTCCGGCTTCAGGCTTCCCGAGGCAGCCGCTAATCCTGACAGGCGACTGGTCGAATAGCCTCCTCACTATTTGCGAGACCGTTGTGGTCAAAGCTCCCAGGTTCGTGGGAGTCGCTACTCAAACCTCGCTACGACTGCGAAAAGGTTTCGGTGACAATTGCTAAACGGGCGGCAGGATATTGCCAGGCATCGCGAGTCTCGAACATTGGTGCGAACGTATCTCGTTCGCGGAGGTCCTCATCTATATTTACCCTCTGGTAATACGCAGTTTATATGGAACACGCCATCCTTTGGTACCGGCGGTGGTTGCTAACGCCAAGCTGTAGATATAGAAGTTCCAACTATCTGCCTCGGTAAGCCTAGACATTTGACAAAGTGTTCGAGATATAGCGGGTGAATGGGACTTTCACTCAGCTCGAGGGAGTCGTCAGTGGTGATAGTTAGAGGACTTTCATTGATACACATGTGCTCTTCAATGTTCATAACACCTGACCTTTTTCGTCCCAAGCTAGCCTGTTTTACTTTAGAAGGAGCCTTGACAGTTCAGAACTGGGAGCCTTGCTCGACATTGGCTTTCGGTTTGGTTCTGAAAAATACACTTTTGTGGATACTTCCGTACCCTTGGCGGTTGGATCTGCAAACGTTCAAGAGATGGGAAGTACGTGAATAACGTGCTTACTTTTTTGAAGTCCTAGATAAAGCAAGAGCTTGGTGAGGCACTCCTACGGGCTCTAGCACATCGCATCGAGTTGCGCTTTAGTGTCCATGTATCAGTACCAGGATGGCACGATCCTCATCATAAAAGTAAAACAGGGATCTCACAGTGGGCCGGAAGCTACATCGCC
seq00033   CTCGTCGCACCACCACAGTCTTATATCGGTTATCTCAAAGGCCCACCATAGACCCTTTCCCATCTTCGTCTTGGCCGGGGTACTGTCATGGACGTAGCATGGACGGTACCCACACGACACTGGCGCTCAGCCCTGCCCTTTGCGTTAGGTCATTCTCGCCTGAGAGTGTGGTCGATTAGGTGCCATGTCTTATGAGACAAACAAGTAGAGAAGCATGATTCGTTTACCATTCAACGGGGAGCGCAAAGACACGGACAGAGCTGTGCCGACTTTCCATCCAATCGCTATGCCTTAAATACAGGCGCGAGCCCTGAACATTCTTCCACTGAGGCAGTCGATGTTAATCGGGCAGTCCTCCACTGAAATCATGGGTCCGTTAGATCGTGAACGATAAGGTGTGTCATAACCGCGGTGAACTTCGCACGAGCTCCCTATGGCATTAACGCTACCGCCCCATGTCTATGGGGCACTTACTCTGATTGATAATAAATAATACGGCTGCGTCTGGAGTAAACTGGTCTTCGCATCATGCAGAATTCAAACTAAACCGGACGCGAGTTAGACTGAGTGATAACCTGGTCTTCCCTACACATGGGCCCGCCGGTTAGGTACAATTTGTGAATCCCGCCTACTAAACATAGCCCACAGGGCGGCGGCTGGCACCTCACTTATAGGCGGGTCTAACCGGAAAGTCCTGCTGCGCTACTATCCTAGCCGAAGAATTCAGGATACAGACGACTGAAGAAGAATGTCTTGTTTGCGGTCACATTGGTCACTGTTCACCAACATAACAGCACTGCCAGTCCCCAGTTCAGCATGGTTCTCAGCAACCGCTGTTCTGAACCACTTCCACATGGTAATCGGGCCAATTGACAGTCCAACCTGATGGCTATAATAACACACTCGTATGCGGTGGTTCCTAGGCAATACAGCGTATAAACCAGTGCAGACTTGTTGTGAGCTCACCAACGCATCTCACGTCCTCGAACCTAAAAGTCCAGGATTCGCGTGTCGACTATGTCTATTCAACCTACTACTCTAGCTTTCTTCCTGTGCGCCAGGGCGCTAATGATATCAAGAGTCATTCTTGATTCATATTGTAGCGCCGCAGATAAGTCTTCCAAGAAAAGTAAGAGACTCCTGGCTGAAACCAAAGCCTATCGCAGTTTAGCGTTGCTAGACCCTCAAGCACAGCGTATTCAAACACTCAGCGATAGTACGCTACGAAATAAGAGACCCCATGTTCCAGACAGTAGGCAAGCATCTACCGGTTCACCGCGGGTGCCTCTATACCAGGGGGCACGATCTAATTTAGGACTGCAAGGTTGATCCACATGTATGACGTGATGGTGCGAACCAGTCACCTAGGACTAGTCGTAGCCTGTCCGAGCGCGAACGGGTGTGGGCGTTGGAGTTAAGACTAGCTAACAATTTCGTAGCTCCGGCTTCAGGCTTCCCGAGGCAGCCGCTAATCCTGACAGGCGACTGGTCGAATAGCCTCCTCACTATTTGCGAGACCGTTGTGGTCAAAGCTCCCAGGTTCGTGGGAGTCGCTACTCAAACCTCGCTACGACTGCGAAAAGGTTTCGGTGACAATTGCTAAACGGGCGGCAGGATATTGCCAGGCATCGCGAGTCTCGAACATTGGTGCGAACGTATCTCGTTCGCGGAGGTCCTCATCTATATTTACCCTCTGGTAATACGCAGTTTATATGGAACACGCCATCCTTTGGTACCGGCGGTGGTTGCTAACGCCAAGCTGTAGATATAGAAGTTCCAACTATCTGCCTCGGTAAGCCTAGACATTTGACAAAGTGTTCGAGATATAGCGGGTGAATGGGACTTTCACTCAGCTCGAGGGAGTCGTCAGTGGTGATAGTTAGAGGACTTTCATTGATACACATGTGCTCTTCAATGTTCATAACACCTGACCTTTTTCGTCCCAAGCTAGCCTGTTTTACTTTAGAAGGAGCCTTGACAGTTCAGAACTGGGAGCCTTGCTCGACATTGGCTTTCGGTTTGGTTCTGAAAAATACACTTTTGTGGATACTTCCGTACCCTTGGCGGTTGGATCTGCAAACGTTCAAGAGATGGGAAGTACGTGAATAACGTGCTTACTTTTTTGAAGTCCTAGATATAGCAAGAGCTTGGTGAGGCACTCCTACGGGCTCTAGCACATCGCATCGAGTTGCGCTTTAGTGTCCATGTATCAGTACCAGGATGGCACGATCCTCATCATAAAAGTAAAACAGGGATCTCACAGTGGGCCGGAAGCTACATCGCC
