# Supplementary material for: How Good Are Indirect Tests at Detecting Recombination in Human mtDNA?
Source: G3 (Bethesda). 2013 Jul 1;3(7):1095–104. doi: 10.1534/g3.113.006510 (PMC3704238; doi:10.1534/g3.113.006510)
Supplement: Supporting Information [file supp_g3.113.006510_FileS2.gz › SequenceData/mtDNA_ratehet&popgrowth/0/3rdbase/Infiles/0_37-new.txt]

33 2284
seq00001   CGCGAGGCCGTATTAGATCCAAGAATCTTTCCGTGGAAGTTTGGTTATCGTTACCCAAGCATCGAAGCAGATGAAAGTTGTAATGCCGGAGGGGTGTGTATTTTCTAGCCTACTTCTTTCACAGACCCTGCAGGGATTTGTAGAGCGACCAGCGATCAAAGCCAATGGCCCGTACCCGTTTATTCTTTGACGCACTTGAGGAGGTGAATGGACATGTTGGCCGATTGCAGTACCTGGTGATGGAGTATTACTTAAGTGTTAGACAATTGGAAGCTCATGTACCCAAGTAACCAGAACCTATGGGGCGGCAGGACCCACCGGGGGAATATCAAAGATTCGCGAACCATTGAAGTTTTCGACGGTAGGTTCATGGTTTTAACCGGGTAAGTCAATTATAATTAACTCCCGTTGTGGGGATCTGTTAGCACGTATCATCTGGGGCACTTCAGGATTGAACAGTAGGTCTTAATACCTCTGCCAAGACCGAGTGTTGTAAGACCTAGGGTAACAGACTACGGCTAGATTGTACCAGTGCCTGAACTATATAAGAACAGTAAACGACACTTAACGTAACAGATATGAAGAGAGGACTGGTATACCCAGATTCATCCATAGCATATTACTGCCCGTGATTATGGAAGTGAGTTTCCGCGAAAAGCAAGGCATTCGCCCCCAGGCAAACTTTAGTAATCGCCGTTAGCACCGCCGCAATAATGGAGTCGGGTTTAGTACTTGCCGAGGTGCACTGCCGACGAATACCCCTTAAGGACGCGCAGGGCTTTTCCGAACAATGAGAATTACACAAGCTCTTCGGTCTCACCTGACTCAGCTTGGTGACATGGGTTTTTACAACCTATGCCATAGAGGCATAATCTAATTAGTATATGTGCAAAAGGTACTCCCTGTGTCTACACCAAAAGTCAAAAGTCGCTCAGTCACCTTGTGGTAGGGACACACCAGCGCTCGACCCAGATTCCTACGCGTCGTTCACACACCCCCACGACCCAGTTAGATCGCTGTCGCTATTGCAATATTACTAAACTGCACCTGCGAACGGACAGGCTATGACGAATAGATGCGATTGGCCACTTCGTCGATTTACGATAATCTCTCTGCTCAGAGCGGCTAATTCAACCCAATTTCTCATAAACACAAACGAGCCTATAGGACCGCTGTTCTTCCATACTGCGAATCAATTCAGAACTCCATCGATAGCGCGGACCTTACGCTAAGCAAAGTCTGACCTGTGGCGAGCAACGTCTGGTGCGCTTCAGGCCGCCTTTTATATCTATTACGACCTGATGCCATGTTTAGAGCTGGCTGCGGGTTATGAGCGGGTGATTGCCTATCAATGTGTTGCGGTCGTTAAATCGCAGTTCTCTGACATCCCCGTGTGGTGACAGGTTTCCGGACGTAATTGAACCAGACCTATGGGAGTATTATTGCCACGTGACGAGCTCTCCCCCTTTCAATAGACTCGCAGAGGTGTTGGAAGGTTTTACCCGGGACCCGGCACTTAACCGCCAGCCTAACAATGGACCGTCGACGTTGAGCGACTAACGCCAGGAACCTTGTTATTGATACACGGTGCAATAACTTGTTTAATAATCGACCCTTCGACGGGTTGGTGCCGGTTGGCAGGAGTGACCTTGACTAACGGGGACTATTAGCTGATCGCGCTTACCGCTGCGATGTCCAGTTCCAGATCTGAAGCACGATTATTACATCTTATCTGGCCATTATGGGGCGCAGGAAACACCACCGCGGGCGTACGTAGATGATAGAGTATGCCGGTTGTGGCTGCCTGATGATTGGGGTGCCCGCAAGAAGCTTACACCGCCGATACCCTAATAATCCTTGGGTTGGATAGTAAAGGTCGTTGTACAAAACTTTACCTTCATCAAAATACCTGTGCCTCCGCCCAAATAAATGCATTAAATGCTTGCCACGCGCCCGGCACAGCCCTAATCGCAGTCGGCATAGCGGTAAGGCTAAGTTAGCCAAGCGCGACCCTGGCCGGGTGCACGATACCTGGTCGGGGTGACGGTGGTTTGGCGCAGTTGACATGGAAACACCATTGGATCGCTGATAATGATGGAGTTGCAGTAGGTCCCAAATTAGTCCAGGCTCAACCGTCTAGGGCACAAACCAGGTTTACTCCAACCATTTCCGCCGCAACCACGCGTGCAGCGCGTATAACATTTATGAACTTAACAAAAGTCCAACGGTGGGGCCATTGAGACTCGATGTGGATTTCAATATGAAGGACATGTCGACATCGCAG
seq00002   CGCGAGGCCGTATTAGATCCAAGAATCTTTCCGTGGAAGTTTGGTTATCGTTACCCAAGCATCGAAGCAGATGAAAGTTGTAATGCCGGAGGGGTGTGTATTTTCTAGCCTACTTCTTTCACAGACCCTGCAGGGATTTGTAGAGCGACCAGCGATCAAAGCCAATGGCCCGTACCCGTTTATTCTTTGACGCACTTGAGGAGGTGAATGGACATGTTGGCCGATTGCAGTACCTGGTGATGGAGTATTACTTAAGTGTTAGACAATTGGAAGCTCATGTACCCAAGTAACCAGAACCTATGGGGCGGCAGGACCCACCGGGGGAATATCAAAGATTCGCGAACCATTGAAGTTTTCGACGGTAGGTTCATGGTTTTAACCGGGTAAGTCAATTATAATTAACTCCCGTTGTGGGGATCTGTTAGCACGTATCATCTGGGGCACTTCAGGATTGAACAGTAGGTCTTAATACCTCTGCCAAGACCGAGTGTTGTAAGACCTAGGGTAACAGACTACGGCTAGATTGTACCAGTGCCTGAACTATATAAGAACAGTAAACGACACTTAACGTAACAGATATGAAGAGAGGACTGGTATACCCAGATTCATCCATAGCATATTACTGCCCGTGATTATGGAAGTGAGTTTCCGCGAAAAGCAAGGCATTCGCCCCCAGGCAAACTTTAGTAATCGCCGTTAGCACCGCCGCAATAATGGAGTCGGGTTTAGTACTTGCCGAGGTGCACTGCCGACGAATACCCCTTAAGGACGCGCAGGGCTTTTCCGAACAATGAGAATTACACAAGCTCTTCGGTCTCACCTGACTCAGCTTGGTGACATGGGTTTTTACAACCTATGCCATAGAGGCATAATCTAATTAGTATATGTGCAAAAGGTACTCCCTGTGTCTACACCAAAAGTCAAAAGTCGCTCAGTCACCTTGTGGTAGGGACACACCAGCGCTCGACCCAGATTCCTACGCGTCGTTCACACACCCCCACGACCCAGTTAGATCGCTGTCGCTATTGCAATATTACTAAACTGCACCTGCGAACGGACAGGCTATGACGAATAGATGCGATTGGCCACTTCGTCGATTTACGATAATCTCTCTGCTCAGAGCGGCTAATTCAACCCAATTTCTCATAAACACAAACGAGCCTATAGGACCGCTGTTCTTCCATACTGCGAATCAATTCAGAACTCCATCGATAGCGCGGACCTTACGCTAAGCAAAGTCTGACCTGTGGCGAGCAACGTCTGGTGCGCTTCAGGCCGCCTTTTATATCTATTACGACCTGATGCCATGTTTAGAGCTGGCTGCGGGTTATGAGCGGGTGATTGCCTATCAATGTGTTGCGGTCGTTAAATCGCAGTTCTCTGACATCCCCGTGTGGTGACAGGTTTCCGGACGTAATTGAACCAGACCTATGGGAGTATTATTGCCACGTGACGAGCTCTCCCCCTTTCAATAGACTCGCAGAGGTGTTGGAAGGTTTTACCCGGGACCCGGCACTTAACCGCCAGCCTAACAATGGACCGTCGACGTTGAGCGACTAACGCCAGGAACCTTGTTATTGATACACGGTGCAATAACTTGTTTAATAATCGACCCTTCGACGGGTTGGTGCCGGTTGGCAGGAGTGACCTTGACTAACGGGGACTATTAGCTGATCGCGCTTACCGCTGCGATGTCCAGTTCCAGATCTGAAGCACGATTATTACATCTTATCTGGCCATTATGGGGCGCAGGAAACACCACCGCGGGCGTACGTAGATGATAGAGTATGCCGGTTGTGGCTGCCTGATGATTGGGGTGCCCGCAAGAAGCTTACACCGCCGATACCCTAATAATCCTTGGGTTGGATAGTAAAGGTCGTTGTACAAAACTTTACCTTCATCAAAATACCTGTGCCTCCGCCCAAATAAATGCATTAAATGCTTGCCACGCGCCCGGCACAGCCCTAATCGCAGTCGGCATAGCGGTAAGGCTAAGTTAGCCAAGCGCGACCCTGGCCGGGTGCACGATACCTGGTCGGGGTGACGGTGGTTTGGCGCAGTTGACATGGAAACACCATTGGATCGCTGATAATGATGGAGTTGCAGTAGGTCCCAAATTAGTCCAGGCTCAACCGTCTAGGGCACAAACCAGGTTTACTCCAACCATTTCCGCCGCAACCACGCGTGCAGCGCGTATAACATTTATGAACTTAACAAAAGTCCAACGGTGGGGCCATTGAGACTCGATGTGGATTTCAATATGAAGGACATGTCGACATCGCAG
seq00003   CGCGAGGCCGTATTAGATCCAAGAATCTTTCCGTGTAAGTTTGGTTATCGTTACCCAAGCATCGAAGCAGATGAAAGTTGTAATGCCGGAGGGGTGTGTATTTTCTAGCCTACTTCTTTCACAGACCCTGCAGGGATTTGTAGAGCGACCAGCGATCAAAGCCAATGGCCCGTACCCGTTTATTCTTTGACGCACTTGAGGAGGTGAATGGACATGTTGGCCGATTGCAGTACCTGGTGATGGAGTATTACTTAAGTGTTAGACAATTGGAAGCTCATGTACCCAAGTAACCAGAACCTATGGGGCGGCAGGACCCACCGGGGGAATATCAAAGATTCGCGAACCATTGAAGTTTTCGACGGTAGGTTCATGGTTTTAACCGGGTAAGTCAATTATAATTAACTCCCGTTGTGGGGATCTGTTAGCACGTATCATCTGGGGCACTTCAGGATTGAACAGTAGGTCTTAATACCTCTGCCAAGACCGAGTGTTGTAAGACCTAGGGTAACAGACTACGGCTAGATTGTACCAGTGCCTGAACTATATAAGAACAGTAAACGACACTTAACGTAACAGATATGAAGAGAGGACTGGTATACCCAGATTCATCCATAGCATATTACTGCCCGTGATTATGGAAGTGAGTTTCCGCGAAAAGCAAGGCATTCGCCCCCAGGCAAACTTTAGTAATCGCCGTTAGCACCGCCGCAATAATGGAGTCGGGTTTAGTACTTGCCGAGGTGCACTGCCGACGAATACCCCTTAAGGACGCGCAGGGCTTTTCCGAACAATGAGAATTACACAAGCTCTTCGGTCTCACCTGACTCAGCTTGGTGACATGGGTTTTTACAACCTATGCCATAGAGGCATAATCTAATTAGTATATGTGCAAAAGGTACTCCCTGTGTCTACACCAAAAGTCAAAAGTCGCTCAGTCACCTTGTGGTAGGGACACACCAGCGCTCGACCCAGATTCCTACGCGTCGTTCACACACCCCCACGACCCAGTTAGATCGCTGTCGCTATTGCAATATTACTAAACTGCACCTGCGAACGGACAGGCTATGACGAATAGATGCGATTGGCCACTTCGTCGATTTACGATAATCTCTCTGCTCAGAGCGGCTAATTCAACCCAATTTCTCATAAACACAAACGAGCCTATAGGACCGCTGTTCTTCCATACTGCGAATCAATTCAGAACTCCATCGATAGCGCGGACCTTACGCTAAGCAAAGTCTGACCTGTGGCGAGCAACGTCTGGTGCGCTTCAGGCCGCCTTTTATATCTATTACGACCTGATGCCATGTTTAGAGCTGGCTGCGGGTTATGAGCGGGTGATTGCCTATCAATGTGTTGCGGTCGTTAAATCGCAGTTTTCTGACATCCCCGTGTGGTGACAGGTTTCCGGACGTAATTGAACCAGACCTATGGGAGTATTATTGCCACGTGACGAGCTCTCCCCCTTTCAATAGACTCGCAGAGGTGTTGGAAGGTTTTACCCGGGACCCGGCACTTAACCGCCAGCCTAACAATGGACCGTCGACGTTGAGCGACTAACGCCAGGAACCTTGTTATTGATACACGGTGCAATAACTTGTTTAATAATCGACCCTTCGACGGGTTGGTGCCGGTTGGCAGGAGTGACCTTGACTAACGGGGACTATTAGCTGATCGCGCTTACCGCTGCGATGTCCAGTTCCAGATCTGAAGCACGATTATTACATCTTATCTGGCCATTATGGGGCGCAGGAAACACCACCGCGGGCGTACGTAGATGATAGAGTATGCCGGTTGTGGCTGCCTGATGATTGGGGTGCCCGCAAGAAGCTTACACCGCCGATACCCTAATAATCCTTGGGTTGGATAGTAAAGGTCGTTGTACAAAACTTTACCTTCATCAAAATACCTGTGCCTCCGCCCAAATAAATGCATTAAATGCTTGCCACGCGCCCGGCACAGCCCTAATCGCAGTCGGCATAGCGGTAAGGCTAAGTTAGCCAAGCGCGACCCTGGCCGGGTGCACGATACCTGGTCGGGGTGACGGTGGTTTGGCGCAGTTGACATGGAAACACCATTGGATCGCTGATAATGATGGAGTTGCACTAGGTCCCAAATTAGTCCAGGCTCAACCGTCTAGGGCACAAACCAGGTTTACTCCAACCATTTCCGCCGCAACCACGCGTGCAGCGCGTATAACATTTATGAACTTAACAAAAGTCCAACGGTGGGGCCATTGAGACTCGATGTGGATTTCAATATGAAGGACATGTCGACATCGCAG
seq00004   CGCGAGGCCGTATTAGATCCAAGAATCTTTCCGTGGAAGTTTGGTTATCGTTACCCAAGCATCGAAGCAGATGAAAGTTGTAATGCCGGAGGGGTGTGTATTTTCTAGCCTACTTCTTTCACAGACCCTGCAGGGATTTGTAGAGCGACCAGCGATCAAAGCCAATGGCCCGTACCCGTTTATTCTTTGACGCACTTGAGGAGGTGAATGGACATGTTGGCCGATTGCAGTACCTGGTGATGGAGTATTACTTAAGTGTTAGACAATTGGAAGCTCATGTACCCAAGTAACCAGAACCTATGGGGCGGCAGGACCCACCGGGGGAATATCAAAGATTCGCGAACCATTGAAGTTTTCGACGGTAGGTTCATGGTTTTAACCGGGTAAGTCAATTATAATTAACTCCCGTTGTGGGGATCTGTTAGCACGTATCATCTGGGGCACTTCAGGATTGAACAGTAGGTCTTAATACCTCTGCCAAGACCGAGTGTTGTAAGACCTAGGGTAACAGACTACGGCTAGATTGTACCAGTGCCTGAACTATATAAGAACAGTAAACGACACTTAACGTAACAGATATGAAGAGAGGACTGGTATACCCAGATTCATCCATAGCATATTACTGCCCGTGATTATGGAAGTGAGTTTCCGCGAAAAGCAAGGCATTCGCCCCCAGGCAAACTTTAGTAATCGCCGTTAGCACCGCCGCAATAATGGAGTCGGGTTTAGTACTTGCCGAGGTGCACTGCCGACGAATACCCCTTAAGGACGCGCAGGGCTTTTCCGAACAATGAGAATTACACAAGCTCTTCGGTCTCACCTGACTCAGCTTGGTGACATGGGTTTTTACAACCTATGCCATAGAGGCATAATCTAATTAGTATATGTGCAAAAGGTACTCCCTGTGTCTACACCAAAAGTCAAAAGTCGCTCAGTCACCTTGTGGTAGGGACACACCAGCGCTCGACCCAGATTCCTACGCGTCGTTCACACACCCCCACGACCCAGTTAGATCGCTGTCGCTATTGCAATATTACTAAACTGCACCTGCGAACGGACAGGCTATGACGAATAGATGCGATTGGCCACTTCGTCGATTTACGATAATCTCTCTGCTCAGAGCGGCTAATTCAACCCAATTTCTCATAAACACAAACGAGCCTATAGGACCGCTGTTCTTCCATACTGCGAATCAATTCAGAACTCCATCGATAGCGCGGACCTTACGCTAAGCAAAGTCTGACCTGTGGCGAGCAACGTCTGGTGCGCTTCAGGCCGCCTTTTATATCTATTACGACCTGATGCCATGTTTAGAGCTGGCTGCGGGTTATGAGCGGGTGATTGCCTATCAATGTGTTGCGGTCGTTAAATCGCAGTTTTCTGACATCCCCGTGTGGTGACAGGTTTCCGGACGTAATTGAACCAGACCTATGGGAGTATTATTGCCACGTGACGAGCTCTCCCCCTTTCAATAGACTCGCAGAGGTGTTGGAAGGTTTTACCCGGGACCCGGCACTTAACCGCCAGCCTAACAATGGACCGTCGACGTTGAGCGACTAACGCCAGGAACCTTGTTATTGATACACGGTGCAATAACTTGTTTAATAATCGACCCTTCGACGGGTTGGTGCCGGTTGGCAGGAGTGACCTTGACTAACGGGGACTATTAGCTGATCGCGCTTACCGCTGCGATGTCCAGTTCCAGATCTGAAGCACGATTATTACATCTTATCTGGCCATTATGGGGCGCAGGAAACACCACCGCGGGCGTACGTAGATGATAGAGTATGCCGGTTGTGGCTGCCTGATGATTGGGGTGCCCGCAAGAAGCTTACACCGCCGATACCCTAATAATCCTTGGGTTGGATAGTAAAGGTCGTTGTACAAAACTTTACCTTCATCAAAATACCTGTGCCTCCGCCCAAATAAATGCATTAAATGCTTGCCACGCGCCCGGCACAGCCCTAATCGCAGTCGGCATAGCGGTAAGGCTAAGTTAGCCAAGCGCGACCCTGGCCGGGTGCACGATACCTGGTCGGGGTGACGGTGGTTTGGCGCAGTTGACATGGAAACACCATTGGATCGCTGATAATGATGGAGTTGCACTAGGTCCCAAATTAGTCCAGGCTCAACCGTCTAGGGCACAAACCAGGTTTACTCCCACCATTTCCGCCGCAACCACGCGTGCAGCGCGTATAACATTTATGAACTTAACAAAAGTCCAACGGTGGGGCCATTGAGACTCGATGTGGATTTCAATATGAAGGACATGTCGACATCGCAG
seq00005   CGCGAGGCCGTATTAGATCCAAGAATCTTTCCGTGGAAGTTTGGTTATCGTTACCCAAGCATCGAAGCAGATGAAAGTTGTAATGCCGGAGGGGTGTGTATTTTCTAGCCTACTTCTTTCACAGACCCTGCAGGGATTTGAAGAGCGACCAGCGATCAAAGCCAATGGCCCGTACCCGTTTATTCTTTGACGCACTTGAGGAGGTGAATGGACATGTTGGCCGATTGCAGTACCTGGTGATGGAGTATTACTTAAGTGTTAGACAATTGGAAGCTCATGTACCCAAGTAACCAGAACCTATGGGGCGGCAGGACCCACCGGGGGAATATCAAAGATTCGCGAACCATTGAAGTTTTCGACGGTAGGTTCATGGTTTTAACCGGGTAAGTCAATTATAATTAACTCCCGTTGTGGGGATCTGTTAGCACGTATCATCTGGGGCACTTCAGGATTGAACAGTAGGTCTTAATACCTCTGCCAAGACCGAGTGTTGTAAGACCTAGGGTAACAGACTACGGCTAGATTGTACCAGTGCCTGAACTATATAAGAACAGTAAACGACACTTAACGTAACAGATATGAAGAGAGGACTGGTATACCCAGATTCATCCATAGCATATTACTGCCCGTGATTATGGAAGTGAGTTTCCGCGAAAAGCAAGGCATTCGCCCCCAGGCAAACTTTAGTAATCGCCGTTAGCACCGCCGCAATAATGGAGTCGGGTTTAGTACTTGCCGAGGTGCACTGCCGACGAATACCCCTTAAGGACGCGCAGGGCTTTTCCGAACAATGAGAATTACACAAGCTCTTCGGTCTCACCTGACTCAGCTTGGTGACATGGGTTTTTACAACCTATGCCATAGAGGCATAATCTAATTAGTATATGTGCAAAAGGTACTCCCTGTGTCTACACCAAAAGTCAAAAGTCGCTCAGTCACCTTGTGGTAGGGACACACCAGCGCTCGACCCAGATTCCTACGCGTCGTTCACACACCCCCACGACCCAGTTAGATCGCTGTCGCTATTGCAATATTACTAAACTGCACCTGCGAACGGACAGGCTATGACGAATAGATGCGATTGGCCACTTCGTCGATTTACGATAATCTCTCTGCTCAGAGCGGCTAATTCAACCCAATTTCTCATAAACACAAACGAGCCTATAGGACCGCTGTTCTTCCATACTGCGAATCAATTCAGAACTCCATCGATAGCGCGGACCTTACGCTAAGCAAAGTCTGACCTGTGGCGAGCAACGTCTGGTGCGCTTCAGGCCGCCTTTTATATCTATTACGACCTGATGCCATGTTTAGAGCTGGCTGCGGGTTATGAGCGGGTGATTGCCTATCAATGTGTTGCGGTCGTTAAATCGCAGTTCTCTGACATCCCCGTGTGGTGACAGGTTTCCGGACGTAATTGAACCAGACCTATGGGAGTATTATTGCCACGTGACGAGCTCTCCCCCTTTCAATAGACTCGCAGAGGTGTTGGAAGGTTTTACCCGGGACCCGGCACTTAACCGCCAGCCTAACAATGGACCGTCGACGTTGAGCGACTAACGCCAGGAACCTTGTTATTGATACACGGTGCAATAACTTGTTTAATAATCGACCCTTCGACGGGTTGGTGCCGGTTGGCAGGAATGACCTTGACTAACGGGGACTATTAGCTGATCGCGCTTACCGCTGCGATGTCCAGTTCCAGATCTGAAGCACGATTATTACATCTTATCTGGCCATTATGGGGCGCAGGAAACACCACCGCGGGCGTACGTAGATGATAGAGTATGCCGGTTGTGGCTGCCTGATGATTGGGGTGCCCGCAAGAAGCTTACACCGCCGATACCCTAATAATCCTTGGGTTGGATAGTAAAGGTCGTTGTACAAAACTTTACCTTCATCAAAATACCTGTGCCTCCGCCCAAATAAATGCATTAAATGCTTGCCACGCGCCCGGCACAGCCCTAATCGCAGTCGGCATAGCGGTAAGGCTAAGTTAGCCAAGCGCGACCCTGGCCGGGTGCACGATACCTGGTCGGGGTGACGGTGGTTTGGCGCAGTTGACATGGAAACACCATTGGATCGCTGATAATGATGGAGTTGCACTAGGTCCCAAATTAGTCCAGGCTCAACCGTCTAGGGCACAAACCAGGTTTACTCCAACCATTTCCGCCGCAACCACGCGTGCAGCGCGTATAACATTTATGAACTTAACAAAAGTCCAACGGTGGGGCCATTGAGACTCGATGTGGATTTCAATATGAAGGACATGTCGACATCGCAG
seq00006   CGCGAGGCCGTATTAGATCCAAGAATCTTTCCGTGGAAGTTTGGTTATCGTTACCCAAGCATCGAAGCAGATGAAAGTTGTAATGCCGGAGGGGTGTGTATTTTCTAGCCTACTTCTTTCACAGACCCTGCAGGGATTTGTAGAGCGACCAGCGATCAAAGCCAATGGCCCGTACCCGTTTATTCTTTGACGCACTTGAGGAGGTGAATGGACATGTTGGCCGATTGCAGTACCTGGTGATGGAGTATTACTTAAGTGTTAGACAATTGGAAGCTCATGTACCCAAGTAACCAGAACCTATGGGGCGGCAGGACCCACCGGGGGAATATCAAAGATTCGCGAACCATTGAAGTTTTCGACGGTAGGTTCATGGTTTTAACCGGGTAAGTCAATTATAATTAACTCCCGTTGTGGGGATCTGTTAGCACGTATCATCTGGGGCACTTCAGGATTGAACAGTAGGTCTTAATACCTCTGCCAAGACCGAGTGTTGTAAGACCTAGGGTAACAGACTACGGCTAGATTGTACCAGTGCCTGAACTATATAAGAACAGTAAACGACACTTAACGTAACAGATATGAAGAGAGGACTGGTATACCCAGATTCATCCATAGCATATTACTGCCCGTGATTATGGAAGTGAGTTTCCGCGAAAAGCAAGGCATTCGCCCCCAGGCAAACTTTAGTAATCGCCGTTAGCACCGCCGCAATAATGGAGTCGGGTTTAGTACTTGCCGAGGTGCACTGCCGACGAATACCCCTTAAGGACGCGCAGGGCTTTTCCGAACAATGAGAATTACACAAGCTCTTCGGTCTCACCTGACTCAGCTTGGTGACATGGGTTTTTACAACCTATGCCATAGAGGCATAATCTAATTAGTATATGTGCAAAAGGTACTCCCTGTGTCTACACCAAAAGTCAAAAGTCGCTCAGTCACCTTGTGGTAGGGACACACCAGCGCTCGACCCAGATTCCTACGCGTCGTTCACACACCCCCACGACCCAGTTAGATCGCTGTCGCTATTGCAATATTACTAAACTGCACCTGCGAACGGACAGGCTATGACGAATAGATGCGATTGGCCACTTCGTCGATTTACGATAATCTCTCTGCTCAGAGCGGCTAATTCAACCCAATTTCTCATAAACACAAACGAGCCTATAGGACCGCTGTTCTTCCATACTGCGAATCAATTCAGAACTCCATCGATAGCGCGGACCTTACGCTAAGCAAAGTCTGACCTGTGGCGAGCAACGTCTGGTGCGCTTCAGGCCGCCTTTTATATCTATTACGACCTGATGCCATGTTTAGAGCTGGCTGCGGGTTATGAGCGGGTGATTGCCTATCAATGTGTTGCGGTCGTTAAATCGCAGTTTTCTGACATCCCCGTGTGGTGACAGGTTTCCGGACGTAATTGAACCAGACCTATGGGAGTATTATTGCCACGTGACGAGCTCTCCCCCTTTCAATAGACTCGCAGAGGTGTTGGAAGGTTTTACCCGGGACCCGGCACTTAACCGCCAGCCTAACAATGGACCGTCGACGTTGAGCGACTAACGCCAGGAACCTTGTTATTGATACACGGTGCAATAACTTGTTTAATAATCGACCCTTCGACGGGTTGGTGCCGGTTGGCAGGAGTGACCTTGACTAACGGGGACTATTAGCTGATCGCGCTTACCGCTGCGATGTCCAGTTCTAGATCTGAAGCACGATTATTACATCTTATCTGGCCATTATGGGGCGCAGGAAACACCACCGCGGGCGTACGTAGATGATAGAGTATGCCGGTTGTGGCTGCCTGATGATTGGGGTGCCCGCAAGAAGCTTACACCGCCGATACCCTAATAATCCTTGGGTTGGATAGTAAAGGTCGTTGTACAAAACTTTACCTTCATCAAAATACCTGTGCCTCCGCCCAAATAAATGCATTAAATGCTTGCCACGCGCCCGGCACAGCCCTAATCGCAGTCGGCATAGCGGTAAGGCTAAGTTAGCCAAGCGCGACCCTGGCCGGGTGCACGATACCTGGTCGGGGTGACGGTGGTTTGGCGCAGTTGACATGGAAACACCATTGGATCGCTGATAATGATGGAGTTGCACTAGGTCCCAAATTAGTCCAGGCTCAACCGTCTAGGGCACAAACCAGGTTTACTCCAACCATTTCCGCCGCAACCACGCGTGCAGCGCGTATAACATTTATGAACTTAACAAAAGTCCAACGGTGGGGCCATTGAGACTCGATGTGGATTTCAATATGAAGGACATGTCGACATCGCAG
seq00007   CGCGAGGCCGTATTAGATCCAAGAATCTTTCCGTGGAAGTTTGGTTATCGTTACCCAAGCATCGAAGCAGATGAAAGTTGTAATGCCGGAGGGGTGTGTATTTTCTAGCCTACTTCTTTCACAGACCCTGCAGGGATTTGTAGAGCGACCAGCGATCAAAGCCAATGGCCCGTACCCGTTTATTCTTTGACGCACTTGAGGAGGTGAATGGACATGTTGGCCGATTGCAGTACCTGGTGATGGAGTATTACTTAAGTGTTAGACAATTGGAAGCTCATGTACCCAAGTAACCAGAACCTATGGGGCGGCAGGACCCACCGGGGGAATATCAAAGATTCGCGAACCATTGAAGTTTTCGACGGTAGGTTCATGGTTTTAACCGGGTAAGTCAATTATAATTAACTCCCGTTGTGGGGATCTGTTAGCACGTATCATCTGGGGCACTTCAGGATTGAACAGTAGGTCTTAATACCTCTGCCAAGACCGAGTGTTGTAAGACCTAGGGTAACAGACTACGGCTAGATTGTACCAGTGCCTGAACTATATAAGAACAGTAAACGACACTTAACGTAACAGATATGAAGAGAGGACTGGTATACCCAGATTCATCCATAGCATATTACTGCCCGTGATTATGGAAGTGAGTTTCCGCGAAAAGCAAGGCATTCGCCCCCAGGCAAACTTTAGTAATCGCCGTTAGCACCGCCGCAATAATGGAGTCGGGTTTAGTACTTGCCGAGGTGCACTGCCGACGAATACCCCTTAAGGACGCGCAGGGCTTTTCCGAACAATGAGAATTACACAAGCTCTTCGGTCTCACCTGACTCAGCTTGGTGACATGGGTTTTTACAACCTATGCCATAGAGGCATAATCTAATTAGTATATGTGCAAAAGGTACTCCCTGTGTCTACACCAAAAGTCAAAAGTCGCTCAGTCACCTTGTGGTAGGGACACACCAGCGCTCGACCCAGATTCCTACGCGTCGTTCACACACCCCCACGACCCAGTTAGATCGCTGTCGCTATTGCAATATTACTAAACTGCACCTGCGAACGGACAGGCTATGACGAATAGATGCGATTGGCCACTTCGTCGATTTACGATAATCTCTCTGCTCAGAGCGGCTAATTCAACCCAATTTCTCATAAACACAAACGAGCCTATAGGACCGCTGTTCTTCCATACTGCGAATCAATTCAGAACTCCATCGATAGCGCGGACCTTACGCTAAGCAAAGTCTGACCTGTGGCGAGCAACGTCTGGTGCGCTTCAGGCCGCCTTTTATATCTATTACGACCTGATGCCATGTTTAGAGCTGGCTGCGGGTTATGAGCGGGTGATTGCCTATCAATGTGTTGCGGTCGTTAAATCGCAGTTCTCTGACATCCCCGTGTGGTGACAGGTTTCCGGACGTAATTGAACCAGACCTATGGGAGTATTATTGCCACGTGACGAGCTCTCCCCCTTTCAATAGACTCGCAGAGGTGTTGGAAGGTTTTACCCGGGACCCGGCACTTAACCGCCAGCCTAACAATGGACCGTCGACGTTGAGCGACTAACGCCAGGAACCTTGTTATTGATACACGGTGCAATAACTTGTTTAATAATCGACCCTTCGACGGGTTGGTGCCGGTTGGCAGGAGTGACCTTGACTAACGGGGACTATTAGCTGATCGCGCTTACCGCTGCGATGTCCAGTTCCAGATCTGAAGCACGATTATTACATCTTATCTGGCCATTATGGGGCGCAGGAAACACCACCGCGGGCGTACGTAGATGATAGAGTATGCCGGTTGTGGCTGCCTGATGATTGGGGTGCCCGCAAGAAGCTTACACCGCCGATACCCTAATAATCCTTGGGTTGGATAGTAAAGGTCGTTGTACAAAACTTTACCTTCATCAAAATACCTGTGCCTCCGCCCAAATAAATGCATTAAATGCTTGCCACGCGCCCGGCACAGCCCTAATCGCAGTCGGCATAGCGGTAAGGCTAAGTTAGCCAAGCGCGACCCTGGCCGGGTGCACGATACCTGGTCGGGGTGACGGTGGTTTGGCGCAGTTGACATGGAAACACCATTGGATCGCTGATAATGATGGAGTTGCAGTAGGTCCCAAATTAGTCCAGGCTCAACCGTCTAGGGCACAAACCAGGTTTACTCCAATCATTTCCGCCGCAACCACGCGTGCAGCGCGTATAACATTTATGAACTTAACAAAAGTCCAACGGTGGGGCCATTGAGACTCGATGTGGATTTCAATATGAAGGACATGTCGACATCGCAG
seq00008   CGCGAGGCCGTATTAGATCCAAGAATCTTTCCGTGGAAGTTTGGTTATCGTTACCCAAGCATCGAAGCAGATGAAAGTTGTAATGCCGGAGGGGTGTGTATTTTCTAGCCTACTTCTTTCACAGACCCTGCAGGGATTTGTAGAGCGACCAGCGATCAAAGCCAATGGCCCGTACCCGTTTATTCTTTGACGCACTTGAGGAGGTGAATGGACATGTTGGCCGATTGCAGTACCTGGTGATGGAGTATTACTTAAGTGTTAGACAATTGGAAGCTCATGTACCCAAGTAACCAGAACCTATGGGGCGGCAGGACCCACCGGGGGAATATCAAAGATTCGCGAACCATTGAAGTTTTCGACGGTAGGTTCATGGTTTTAACCGGGTAAGTCAATTATAATTAACTCCCGTTGTGGGGATCTGTTAGCACGTATCATCTGGGGCACTTCAGGATTGAACAGTAGGTCTTAATACCTCTGCCAAGACCGAGTGTTGTAAGACCTAGGGTAACAGACTACGGCTAGATTGTACCAGTGCCTGAACTATATAAGAACAGTAAACGACACTTAACGTAACAGATATGAAGAGAGGACTGGTATACCCAGATTCATCCATAGCATATTACTGCCCGTGATTATGGAAGTGAGTTTCCGCGAAAAGCAAGGCATTCGCCCCCAGGCAAACTTTAGTAATCGCCGTTAGCACCGCCGCAATAATGGAGTCGGGTTTAGTACTTGCCGAGGTGCACTGCCGACGAATACCCCTTAAGGACGCGCAGGGCTTTTCCGAACAATGAGAATTACACAAGCTCTTCGGTCTCACCTGACTCAGCTTGGTGACATGGGTTTTTACAACCTATGCCATAGAGGCATAATCTAATTAGTATATGTGCAAAAGGTACTCCCTGTGTCTACACCAAAAGTCAAAAGTCGCTCAGTCACCTTGTGGTAGGGACACACCAGCGCTCGACCCAGATTCCTACGCGTCGTTCACACACCCCCACGACCCAGTTAGATCGCTGTCGCTATTGCAATATTACTAAACTGCACCTGCGAACGGACAGGCTATGACGAATAGATGCGATTGGCCACTTCGTCGATTTACGATAATCTCTCTGCTCAGAGCGGCTAATTCAACCCAATTTCTCATAAACACAAACGAGCCTATAGGACCGCTGTTCATCCATACTGCGAATCAATTCAGAACTCCATCGATAGCGCGGACCTTACGCTAAGCAAAGTCTGACCTGTGGCGAGCAACGTCTGGTGCGCTTCAGGCCGCCTTTTATATCTATTACGACCTGATGCCATGTTTAGAGCTGGCTGCGGGTTATGAGCGGGTGATTGCCTATCAATGTGTTGCGGTCGTTAAATCGCAGTTTTCTGACATCCCCGTGTGGTGACAGGTTTCCGGACGTAATTGAACCAGACCTATGGGAGTATTATTGCCACGTGACGAGCTCTCCCCCTTTCAATAGACTCGCAGAGGTGTTGGAAGGTTTTACCCGGGACCCGGCACTTAACCGCCAGCCTAACAATGGACCGTCGACGTTGAGCGACTAACGCCAGGAACCTTGTTATTGATACACGGTGCAATAACTTGTTTAATAATCGACCCTTCGACGGGTTGGTGCCGGTTGGCAGGAGTGACCTTGACTAACGGGGACTATTAGCTGATCGCGCTTACCGCTGCGATGTCCAGTTCCAGATCTGAAGCACGATTATTATATCTTATCTGGCCATTATGGGGCGCAGGAAACACCACCGCGGGCGTACGTAGATGATAGAGTATGCCGGTTGTGGCTGCCTGATGATTGGGGTGCCCGCAAGAAGCTTACACCGCCGATACCCTAATAATCCTTGGGTTGGATAGTAAAGGTCGTTGTACAAAACTTTACCTTCATCAAAATACCTGTGCCTCCGCCCAAATAAATGCATTAAATGCTTGCCACGCGCCCGGCACAGCCCTAATCGCAGTCGGCATAGCGGTAAGGCTAAGTTAGCCAAGCGCGACCCTGGCCGGGTGCACGATACCTGGTCGGGGTGACGGTGGTTTGGCGCAGTTGACATGGAAACACCATTGGATCGCTGATAATGATGGAGTTGCACTAGGTCCCAAATTAGTCCAGGCTCAACCGTCTAGGGCACAAACCAGGTTTACTCCAACCATTTCCGCCGCAACCACGCGTGCAGCGCGTATAACATTTATGAACTTAACAAAAGTCCAACGGTGGGGCCATTGAGACTCGATGTGGATTTCAATATGAAGGACATGTCGACATCGCAG
seq00009   CGCGAGGCCGTATTAGATCCAAGAATCTTTCCGTGGAAGTTTGGTTATCGTTACCCAAGCATCGAAGCAGATGAAAGTTGTAATGCCGGAGGGGTGTGTATTTTCTAGCCTACTTCTTTCACAGACCCTGCAGGGATTTGTAGAGCGACCAGCGATCAAAGCCAATGGCCCGTACCCGTTTATTCTTTGACGCACTTGAGGAGGTGAATGGACATGTTGGCCGATTGCAGTACCTGGTGATGGAGTATTACTTAAGTGTTAGACAATTGGAAGCTCATGTACCCAAGTAACCAGAACCTATGGGGCGGCAGGACCCACCGGGGGAATATCAAAGATTCGCGAACCATTGAAGTTTTCGACGGTAGGTTCATGGTTTTAACCGGGTAAGTCAATTATAATTAACTCCCGTTGTGGGGATCTGTTAGCACGTATCATCTGGGGCACTTCAGGATTGAACAGTAGGTCTTAATACCTCTGCCAAGACCGAGTGTTGTAAGACCTAGGGTAACAGACTACGGCTAGATTGTACCAGTGCCTGAACTATATAAGAACAGTAAACGACACTTAACGTAACAGATATGAAGAGAGGACTGGTATACCCAGATTCATCCATAGCATATTACTGCCCGTGATTATGGAAGTGAGTTTCCGCGAAAAGCAAGGCATTCGCCCCCAGGCAAACTTTAGTAATCGCCGTTAGCACCGCCGCAATAATGGAGTCGGGTTTAGTACTTGCCGAGGTGCACTGCCGACGAATACCCCTTAAGGACGCGCAGGGCTTTTCCGAACAATGAGAATTACACAAGCTCTTCGGTCTCACCTGACTCAGCTTGGTGACATGGGTTTTTACAACCTATGCCATAGAGGCATAATCTAATTAGTATATGTGCAAAAGGTACTCCCTGTGTCTACACCAAAAGTCAAAAGTCGCTCAGTCACCTTGTGGTAGGGACACACCAGCGCTCGACCCAGATTCCTACGCGTCGTTCACACACCCCCACGACCCAGTTAGATCGCTGTCGCTATTGCAATATTACTAAACTGCACCTGCGAACGGACAGGCTATGACGAATAGATGCGATTGGCCACTTCGTCGATTTACGATAATCTCTCTGCTCAGAGCGGCTAATTCAACCCAATTTCTCATAAACACAAACGAGCCTATAGGACCGCTGTTCTTCCATACTGCGAATCAATTCAGAACTCCATCGATAGCGCGGACCTTACGCTAAGCAAAGTCTGACCTGTGGCGAGCAACGTCTGGTGCGCTTCAGGCCGCCTTTTATATCTATTACGACCTGATGCCATGTTTAGAGCTGGCTGCGGGTTATGAGCGGGTGATTGCCTATCAATGTGTTGCGGTCGTTAAATCGCAGTTCTCTGACATCCCCGTGTGGTGACAGGTTTCCGGACGTAATTGAACCAGACCTATGGGAGTATTATTGCCACGTGACGAGCTCTCCCCCTTTCAATAGACTCGCAGAGGTGTTGGAAGGTTTTACCCGGGACCCGGCACTTAACCGCCAGCCTAACAATGGACCGTCGACGTTGAGCGACTAACGCCAGGAACCTTGTTATTGATACACGGTGCAATAACTTGTTTAATAATCGACCCTTCGACGGGTTGGTGCCGGTTGGCAGGAGTGACCTTGACTAACGGGGACTATTAGCTGATCGCGCTTACCGCTGCGATGTCCAGTTCCAGATCTGAAGCACGATTATTACATCTTATCTGGCCATTATGGGGCGCAGGAAACACCACCGCGGGCGTACGTAGATGATAGAGTATGCCGGTTGTGGCTGCCTGATGATTGGGGTGCCCGCAAGAAGCTTACACCGCCGATACCCTAATAATCCTTGGGTTGGATAGTAAAGGTCGTTGTACAAAACTTTACCTTCATCAAAATACCTGTGCCTCCGCCCAAATAAATGCATTAAATGCTTGCCACGCGCCCGGCACAGCCCTAATCGCAGTCGGCATAGCGGTAAGGCTAAGTTAGCCAAGCGCGACCCTGGCCGGGTGCACGATACCTGGTCGGGGTGACGGTGGTTTGGCGCAGTTGACATGGAAACACCATTGGATCGCTGATAATGATGGAGTTGCAGTAGGTCCCAAATTAGTCCAGGCTCAACCGTCTAGGGCACAAACCAGGTTTACTCCAACCATTTCCGCCGCAACCACGCGTGCAGCGCGTATAACATTTATGAACTTAACAAAAGTCCAACGGTGGGGCCATTGAGACTCGATGTGGATTTCAATATGAAGGACATGTCGACATCGCAG
seq00010   CGCGAGGCCGTATTAGATCCAAGAATCTTTCCGTGGAAGTTTGGTTATCGTTACCCAAGCATCGAAGCAGATGAAAGTTGTAATGCCGGAGGGGTGTGTATTTTCTAGCCTACTTCTTTCACAGACCCTGCAGGGATTTGTAGAGCGACCAGCGATCAAAGCCAATGGCCCGTACCCGTTTATTCTTTGACGCACTTGAGGAGGTGAATGGACATGTTGGCCGATTGCAGTACCTGGTGATGGAGTATTACTTAAGTGTTAGACAATTGGAAGCTCATGTACCCAAGTAACCAGAACCTATGGGGCGGCAGGACCCACCGGGGGAATATCAAAGATTCGCGAACCATTGAAGTTTTCGACGGTAGGTTCATGGTTTTAACCGGGTAAGTCAATTATAATTAACTCCCGTTGTGGGGATCTGTTAGCACGTATCATCTGGGGCACTTCAGGATTGAACAGTAGGTCTTAATACCTCTGCCAAGACCGAGTGTTGTAAGACCTAGGGTAACAGACTACGGCTAGATTGTACCAGTGCCTGAACTATATAAGAACAGTAAACGACACTTAACGTAACAGATATGAAGAGAGGACTGGTATACCCAGATTCATCCATAGCATATTACTGCCCGTGATTATGGAAGTGAGTTTCCGCGAAAAGCAAGGCATTCGCCCCCAGGCAAACTTTAGTAATCGCCGTTAGCACCGCCGCAATAATGGAGTCGGGTTTAGTACTTGCCGAGGTGCACTGCCGACGAATACCCCTTAAGGACGCGCAGGGCTTTTCCGAACAATGAGAATTACACAAGCTCTTCGGTCTCACCTGACTCAGCTTGGTGACATGGGTTTTTACAACCTATGCCATAGAGGCATAATCTAATTAGTATATGTGCAAAAGGTACTCCCTGTGTCTACACCAAAAGTCAAAAGTCGCTCAGTCACCTTGTGGTAGGGACACACCAGCGCTCGACCCAGATTCCTACGCGTCGTTCACACACCCCCACGACCCAGTTAGATCGCTGTCGCTATTGCAATATTACTAAACTGCACCTGCGAACGGACAGGCTATGACGAATAGATGCGATTGGCCACTTCGTCGATTTACGATAATCTCTCTGCTCAGAGCGGCTAATTCAACCCAATTTCTCATAAACACAAACGAGCCTATAGGACCGCTGTTCTTCCATACTGCGAATCAATTCAGAACTCCATCGATAGCGCGGACCTTACGCTAAGCAAAGTCTGACCTGTGGCGAGCAACGTCTGGTGCGCTTCAGGCCGCCTTTTATATCTATTACGACCTGATGCCATGTTTAGAGCTGGCTGCGGGTTATGAGCGGGTGATTGCCTATCAATGTGTTGCGGTCGTTAAATCGCAGTTTTCTGACATCCCCGTGTGGTGACAGGTTTCCGGACGTAATTGAACCAGACCTATGGGAGTATTATTGCCACGTGACGAGCTCTCCCCCTTTCAATAGACTCGCAGAGGTGTTGGAAGGTTTTACCCGGGACCCGGCACTTAACCGCCAGCCTAACAATGGACCGTCGACGTTGAGCGACTAACGCCAGGAACCTTGTTATTGATACACGGTGCAATAACTTGTTTAATAATCGACCCTTCGACGGGTTGGTGCCGGTTGGCAGGAGTGACCTTGACTAACGGGGACTATTAGCTGATCGCGCTTACCGCTGCGATGTCCAGTTCTAGATCTGAAGCACGATTATTACATCTTATCTGGCCATTATGGGGCGCAGGAAACACCACCGCGGGCGTACGTAGATGATAGAGTATGCCGGTTGTGGCTGCCTGATGATTGGGGTGCCCGCAAGAAGCTTACACCGCCGATACCCTAATAATCCTTGGGTTGGATAGTAAAGGTCGTTGTACAAAACTTTACCTTCATCAAAATACCTGTGCCTCCGCCCAAATAAATGCATTAAATGCTTGCCACGCGCCCGGCACAGCCCTAATCGCAGTCGGCATAGCGGTAAGGCTAAGTTAGCCAAGCGCGACCCTGGCCGGGTGCACGATACCTGGTCGGGGTGACGGTGGTTTGGCGCAGTTGACATGGAAACACCATTGGATCGCTGATAATGATGGAGTTGCACTAGGTCCCAAATTAGTCCAGGCTCAACCGTCTAGGGCACAAACCAGGTTTACTCCAACCATTTCCGCCGCAACCACGCGTGCAGCGCGTATAACATTTATGAACTTAACAAAAGTCCAACGGTGGGGCCATTGAGACTCGATGTGGATTTCAATATGAAGGACATGTCGACATCGCAG
seq00011   CGCGAGGCCGTATTAGATCCAAGAATCTTTCCGTGTAAGTTTGGTTATCGTTACCCAAGCATCGAAGCAGATGAAAGTTGTAATGCCGGAGGGGTGTGTATTTTCTAGCCTACTTCTTTCACAGACCCTGCAGGGATTTGTAGAGCGACCAGCGATCAAAGCCAATGGCCCGTACCCGTTTATTCTTTGACGCACTTGAGGAGGTGAATGGACATGTTGGCCGATTGCAGTACCTGGTGATGGAGTATTACTTAAGTGTTAGACAATTGGAAGCTCATGTACCCAAGTAACCAGAACCTATGGGGCGGCAGGACCCACCGGGGGAATATCAAAGATTCGCGAACCATTGAAGTTTTCGACGGTAGGTTCATGGTTTTAACCGGGTAAGTCAATTATAATTAACTCCCGTTGTGGGGATCTGTTAGCACGTATCATCTGGGGCACTTCAGGATTGAACAGTAGGTCTTAATACCTCTGCCAAGACCGAGTGTTGTAAGACCTAGGGTAACAGACTACGGCTAGATTGTACCAGTGCCTGAACTATATAAGAACAGTAAACGACACTTAACGTAACAGATATGAAGAGAGGACTGGTATACCCAGATTCATCCATAGCATATTACTGCCCGTGATTATGGAAGTGAGTTTCCGCGAAAAGCAAGGCATTCGCCCCCAGGCAAACTTTAGTAATCGCCGTTAGCACCGCCGCAATAATGGAGTCGGGTTTAGTACTTGCCGAGGTGCACTGCCGACGAATACCCCTTAAGGACGCGCAGGGCTTTTCCGAACAATGAGAATTACACAAGCTCTTCGGTCTCACCTGACTCAGCTTGGTGACATGGGTTTTTACAACCTATGCCATAGAGGCATAATCTAATTAGTATATGTGCAAAAGGTACTCCCTGTGTCTACACCAAAAGTCAAAAGTCGCTCAGTCACCTTGTGGTAGGGACACACCAGCGCTCGACCCAGATTCCTACGCGTCGTTCACACACCCCCACGACCCAGTTAGATCGCTGTCGCTATTGCAATATTACTAAACTGCACCTGCGAACGGACAGGCTATGACGAATAGATGCGATTGGCCACTTCGTCGATTTACGATAATCTCTCTGCTCAGAGCGGCTAATTCAACCCAATTTCTCATAAACACAAACGAGCCTATAGGACCGCTGTTCTTCCATACTGCGAATCAATTCAGAACTCCATCGATAGCGCGGACCTTACGCTAAGCAAAGTCTGACCTGTGGCGAGCAACGTCTGGTGCGCTTCAGGCCGCCTTTTATATCTATTACGACCTGATGCCATGTTTAGAGCTGGCTGCGGGTTATGAGCGGGTGATTGCCTATCAATGTGTTGCGGTCGTTAAATCGCAGTTTTCTGACATCCCCGTGTGGTGACAGGTTTCCGGACGTAATTGAACCAGACCTATGGGAGTATTATTGCCACGTGACGAGCTCTCCCCCTTTCAATAGACTCGCAGAGGTGTTGGAAGGTTTTACCCGGGACCCGGCACTTAACCGCCAGCCTAACAATGGACCGTCGACGTTGAGCGACTAACGCCAGGAACCTTGTTATTGATACACGGTGCAATAACTTGTTTAATAATCGACCCTTCGACGGGTTGGTGCCGGTTGGCAGGAGTGACCTTGACTAACGGGGACTATTAGCTGATCGCGCTTACCGCTGCGATGTCCAGTTCCAGATCTGAAGCACGATTATTACATCTTATCTGGCCATTATGGGGCGCAGGAAACACCACCGCGGGCGTACGTAGATGATAGAGTATGCCGGTTGTGGCTGCCTGATGATTGGGGTGCCCGCAAGAAGCTTACACCGCCGATACCCTAATAATCCTTGGGTTGGATAGTAAAGGTCGTTGTACAAAACTTTACCTTCATCAAAATACCTGTGCCTCCGCCCAAATAAATGCATTAAATGCTTGCCACGCGCCCGGCACAGCCCTAATCGCAGTCGGCATAGCGGTAAGGCTAAGTTAGCCAAGCGCGACCCTGGCCGGGTGCACGATACCTGGTCGGGGTGACGGTGGTTTGGCGCAGTTGACATGGAAACACCATTGGATCGCTGATAATGATGGAGTTGCACTAGGTCCCAAATTAGTCCAGGCTCAACCGTCTAGGGCACAAACCAGGTTTACTCCAACCATTTCCGCCGCAACCACGCGTGCAGCGCGTATAACATTTATGAACTTAACAAAAGTCCAACGGTGGGGCCATTGAGACTCGATGTGGATTTCAATATGAAGGACATGTCGACATCGCAG
seq00012   CGCGAGGCCGTATTAGATCCAAGAATCTTTCCGTGGAAGTTTGGTTATCGTTACCCAAGCATCGAAGCAGATGAAAGTTGTAATGCCGGAGGGGTGTGTATTTTCTAGCCTACTTCTTTCACAGACCCTGCAGGGATTTGTAGAGCGACCAGCGATCAAAGCCAATGGCCCGTACCCGTTTATTCTTTGACGCACTTGAGGAGGTGAATGGACATGTTGGCCGATTGCAGTACCTGGTGATGGAGTATTACTTAAGTGTTAGACAATTGGAAGCTCATGTACCCAAGTAACCAGAACCTATGGGGCGGCAGGACCCACCGGGGGAATATCAAAGATTCGCGAACCATTGAAGTTTTCGACGGTAGGTTCATGGTTTTAACCGGGTAAGTCAATTATAATTAACTCCCGTTGTGGGGATCTGTTAGCACGTATCATCTGGGGCACTTCAGGATTGAACAGTAGGTCTTAATACCTCTGCCAAGACCGAGTGTTGTAAGACCTAGGGTAACAGACTACGGCTAGATTGTACCAGTGCCTGAACTATATAAGAACAGTAAACGACACTTAACGTAACAGATATGAAGAGAGGACTGGTATACCCAGATTCATCCATAGCATATTACTGCCCGTGATTATGGAAGTGAGTTTCCGCGAAAAGCAAGGCATTCGCCCCCAGGCAAACTTTAGTAATCGCCGTTAGCACCGCCGCAATAATGGAGTCGGGTTTAGTACTTGCCGAGGTGCACTGCCGACGAATACCCCTTAAGGACGCGCAGGGCTTTTCCGAACAATGAGAATTACACAAGCTCTTCGGTCTCACCTGACTCAGCTTGGTGACATGGGTTTTTACAACCTATGCCATAGAGGCATAATCTAATTAGTATATGTGCAAAAGGTACTCCCTGTGTCTACACCAAAAGTCAAAAGTCGCTCAGTCACCTTGTGGTAGGGACACACCAGCGCTCGACCCAGATTCCTACGCGTCGTTCACACACCCCCACGACCCAGTTAGATCGCTGTCGCTATTGCAATATTACTAAACTGCACCTGCGAACGGACAGGCTATGACGAATAGATGCGATTGGCCACTTCGTCGATTTACGATAATCTCTCTGCTCAGAGCGGCTAATTCAACCCAATTTCTCATAAACACAAACGAGCCTATAGGACCGCTGTTCTTCCATACTGCGAATCAATTCAGAACTCCATCGATAGCGCGGACCTTACGCTAAGCAAAGTCTGACCTGTGGCGAGCAACGTCTGGTGCGCTTCAGGCCGCCTTTTATATCTATTACGACCTGATGCCATGTTTAGAGCTGGCTGCGGGTTATGAGCGGGTGATTGCCTATCAATGTGTTGCGGTCGTTAAATCGCAGTTCTCTGACATCCCCGTGTGGTGACAGGTTTCCGGACGTAATTGAACCAGACCTATGGGAGTATTATTGCCACGTGACGAGCTCTCCCCCTTTCAATAGACTCGCAGAGGTGTTGGAAGGTTTTACCCGGGACCCGGCACTTAACCGCCAGCCTAACAATGGACCGTCGACGTTGAGCGACTAACGCCAGGAACCTTGTTATTGATACACGGTGCAATAACTTGTTTAATAATCGACCCTTCGACGGGTTGGTGCCGGTTGGCAGGAGTGACCTTGACTAACGGGGACTATTAGCTGATCGCGCTTACCGCTGCGATGTCCAGTTCCAGATCTGAAGCACGATTATTACATCTTATCTGGCCATTATGGGGCGCAGGAAACACCACCGCGGGCGTACGTAGATGATAGAGTATGCCGGTTGTGGCTGCCTGATGATTGGGGTGCCCGCAAGAAGCTTACACCGCCGATACCCTAATAATCCTTGGGTTGGATAGTAAAGGTCGTTGTACAAAACTTTACCTTCATCAAAATACCTGTGCCTCCGCCCAAATAAATGCATTAAATGCTTGCCACGCGCCCGGCACAGCCCTAATCGCAGTCGGCATAGCGGTAAGGCTAAGTTAGCCAAGCGCGACCCTGGCCGGGTGCACGATACCTGGTCGGGGTGACGGTGGTTTGGCGCAGTTGACATGGAAACACCATTGGATCGCTGATAATGATGGAGTTGCAGTAGGTCCCAAATTAGTCCAGGCTCAACCGTCTAGGGCACAAACCAGGTTTACTCCAACCATTTCCGCCGCAACCACGCGTGCAGCGCGTATAACATTTATGAACTTAACAAAAGTCCAACGGTGGGGCCATTGAGACTCGATGTGGATTTCAATATGAAGGACATGTCGACATCGCAG
seq00013   CGCGAGGCCGTATTAGATCCAAGAATCTTTCCGTGGAAGTTTGGTTATCGTTACCCAAGCATCGAAGCAGATGAAAGTTGTAATGCCGGAGGGGTGTGTATTTTCTAGCCTACTTCTTTCACAGACCCTGCAGGGATTTGTAGAGCGACCAGCGATCAAAGCCAATGGCCCGTACCCGTTTATTCTTTGACGCACTTGAGGAGGTGAATGGACATGTTGGCCGATTGCAGTACCTGGTGATGGAGTATTACTTAAGTGTTAGACAATTGGAAGCTCATGTACCCAAGTAACCAGAACCTATGGGGCGGCAGGACCCACCGGGGGAATATCAAAGATTCGCGAACCATTGAAGTTTTCGACGGTAGGTTCATGGTTTTAACCGGGTAAGTCAATTATAATTAACTCCCGTTGTGGGGATCTGTTAGCACGTATCATCTGGGGCACTTCAGGATTGAACAGTAGGTCTTAATACCTCTGCCAAGACCGAGTGTTGTAAGACCTAGGGTAACAGACTACGGCTAGATTGTACCAGTGCCTGAACTATATAAGAACAGTAAACGACACTTAACGTAACAGATATGAAGAGAGGACTGGTATACCCAGATTCATCCATAGCATATTACTGCCCGTGATTATGGAAGTGAGTTTCCGCGAAAAGCAAGGCATTCGCCCCCAGGCAAACTTTAGTAATCGCCGTTAGCACCGCCGCAATAATGGAGTCGGGTTTAGTACTTGCCGAGGTGCACTGCCGACGAATACCCCTTAAGGACGCGCAGGGCTTTTCCGAACAATGAGAATTACACAAGCTCTTCGGTCTCACCTGACTCAGCTTGGTGACATGGGTTTTTACAACCTATGCCATAGAGGCATAATCTAATTAGTATATGTGCAAAAGGTACTCCCTGTGTCTACACCAAAAGTCAAAAGTCGCTCAGTCACCTTGTGGTAGGGACACACCAGCGCTCGACCCAGATTCCTACGCGTCGTTCACACACCCCCACGACCCAGTTAGATCGCTGTCGCTATTGCAATATTACTAAACTGCACCTGCGAACGGACAGGCTATGACGAATAGATGCGATTGGCCACTTCGTCGATTTACGATAATCTCTCTGCTCAGAGCGGCTAATTCAACCCAATTTCTCATAAACACAAACGAGCCTATAGGACCGCTGTTCTTCCATACTGCGAATCAATTCAGAACTCCATCGATAGCGCGGACCTTACGCTAAGCAAAGTCTGACCTGTGGCGAGCAACGTCTGGTGCGCTTCAGGCCGCCTTTTATATCTATTACGACCTGATGCCATGTTTAGAGCTGGCTGCGGGTTATGAGCGGGTGATTGCCTATCAATGTGTTGCGGTCGTTAAATCGCAGTTCTCTGACATCCCCGTGTGGTGACAGGTTTCCGGACGTAATTGAACCAGACCTATGGGAGTATTATTGCCACGTGACGAGCTCTCCCCCTTTCAATAGACTCGCAGAGGTGTTGGAAGGTTTTACCCGGGACCCGGCACTTAACCGCCAGCCTAACAATGGACCGTCGACGTTGAGCGACTAACGCCAGGAACCTTGTTATTGATACACGGTGCAATAACTTGTTTAATAATCGACCCTTCGACGGGTTGGTGCCGGTTGGCAGGAGTGACCTTGACTAACGGGGACTATTAGCTGATCGCGCTTACCGCTGCGATGTCCAGTTCCAGATCTGAAGCACGATTATTACATCTTATCTGGCCATTATGGGGCGCAGGAAACACCACCGCGGGCGTACGTAGATGATAGAGTATGCCGGTTGTGGCTGCCTGATGATTGGGGTGCCCGCAAGAAGCTTACACCGCCGATACCCTAATAATCCTTGGGTTGGATAGTAAAGGTCGTTGTACAAAACTTTACCTTCATCAAAATACCTGTGCCTCCGCCCAAATAAATGCATTAAATGCTTGCCACGCGCCCGGCACAGCCCTAATCGCAGTCGGCATAGCGGTAAGGCTAAGTTAGCCAAGCGCGACCCTGGCCGGGTGCACGATACCTGGTCGGGGTGACGGTGGTTTGGCGCAGTTGACATGGAAACACCATTGGATCGCTGATAATGATGGAGTTGCAGTAGGTCCCAAATTAGTCCAGGCTCAACCGTCTAGGGCACAAACCAGGTTTACTCCAACCATTTCCGCCGCAACCACGCGTGCAGCGCGTATAACATTTATGAACTTAACAAAAGTCCAACGGTGGGGCCATTGAGACTCGATGTGGATTTCAATATGAAGGACATGTCGACATCGCAG
seq00014   CGCGAGGCCGTATTAGATCCAAGAATCTTTCCGTGGAAGTTTGGTTATCGTTACCCAAGCATCGAAGCAGATGAAAGTTGTAATGCCGGAGGGGTGTGTATTTTCTAGCCTACTTCTTTCACAGACCCTGCAGGGATTTGTAGAGCGACCAGCGATCAAAGCCAATGGCCCGTACCCGTTTATTCTTTGACGCACTTGAGGAGGTGAATGGACATGTTGGCCGATTGCAGTACCTGGTGATGGAGTATTACTTAAGTGTTAGACAATTGGAAGCTCATGTACCCAAGTAACCAGAACCTATGGGGCGGCAGGACCCACCGGGGGAATATCAAAGATTCGCGAACCATTGAAGTTTTCGACGGTAGGTTCATGGTTTTAACCGGGTAAGTCAATTATAATTAACTCCCGTTGTGGGGATCTGTTAGCACGTATCATCTGGGGCACTTCAGGATTGAACAGTAGGTCTTAATACCTCTGCCAAGACCGAGTGTTGTAAGACCTAGGGTAACAGACTACGGCTAGATTGTACCAGTGCCTGAACTATATAAGAACAGTAAACGACACTTAACGTAACAGATATGAAGAGAGGACTGGTATACCCAGATTCATCCATAGCATATTACTGCCCGTGATTATGGAAGTGAGTTTCCGCGAAAAGCAAGGCATTCGCCCCCAGGCAAACTTTAGTAATCGCCGTTAGCACCGCCGCAATAATGGAGTCGGGTTTAGTACTTGCCGAGGTGCACTGCCGACGAATACCCCTTAAGGACGCGCAGGGCTTTTCCGAACAATGAGAATTACACAAGCTCTTCGGTCTCACCTGACTCAGCTTGGTGACATGGGTTTTTACAACCTATGCCATAGAGGCATAATCTAATTAGTATATGTGCAAAAGGTACTCCCTGTGTCTACACCAAAAGTCAAAAGTCGCTCAGTCACCTTGTGGTAGGGACACACCAGCGCTCGACCCAGATTCCTACGCGTCGTTCACACACCCCCACGACCCAGTTAGATCGCTGTCGCTATTGCAATATTACTAAACTGCACCTGCGAACGGACAGGCTATGACGAATAGATGCGATTGGCCACTTCGTCGATTTACGATAATCTCTCTGCTCAGAGCGGCTAATTCAACCCAATTTCTCATAAACACAAACGAGCCTATAGGACCGCTGTTCTTCCATACTGCGAATCAATTCAGAACTCCATCGATAGCGCGGACCTTACGCTAAGCAAAGTCTGACCTGTGGCGAGCAACGTCTGGTGCGCTTCAGGCCGCCTTTTATATCTATTACGACCTGATGCCATGTTTAGAGCTGGCTGCGGGTTATGAGCGGGTGATTGCCTATCAATGTGTTGCGGTCGTTAAATCGCAGTTTTCTGACATCCCCGTGTGGTGACAGGTTTCCGGACGTAATTGAACCAGACCTATGGGAGTATTATTGCCACGTGACGAGCTCTCCCCCTTTCAATAGACTCGCAGAGGTGTTGGAAGGTTTTACCCGGGACCCGGCACTTAACCGCCAGCCTAACAATGGACCGTCGACGTTGAGCGACTAACGCCAGGAACCTTGTTATTGATACACGGTGCAATAACTTGTTTAATAATCGACCCTTCGACGGGTTGGTGCCGGTTGGCAGGAGTGACCTTGACTAACGGGGACTATTAGCTGATCGCGCTTACCGCTGCGATGTCCAGTTCCAGATCTGAAGCACGATTATTACATCTTATCTGGCCATTATGGGGCGCAGGAAACACCACCGCGGGCGTACGTAGATGATAGAGTATGCCGGTTGTGGCTGCCTGATGATTGGGGTGCCCGCAAGAAGCTTACACCGCCGATACCCTAATAATCCTTGGGTTGGATAGTAAAGGTCGTTGTACAAAACTTTACCTTCATCAAAATACCTGTGCCTCCGCCCAAATAAATGCATTAAATGCTTGCCACGCGCCCGGCACAGCCCTAATCGCAGTCGGCATAGCGGTAAGGCTAAGTTAGCCAAGCGCGACCCTGGCCGGGTGCACGATACCTGGTCGGGGTGACGGTGGTTTGGCGCAGTTGACATGGAAACACCATTGGATCGCTGATAATGATGGAGTTGCACTAGGTCCCAAATTAGTCCAGGCTCAACCGTCTAGGGCACAAACCAGGTTTACTCCAACCATTTCCGCCGCAACCACGCGTGCAGCGCGTATAACATTTATGAACTTAACAAAAGTCCAACGGTGGGGCCATTGAGACTCGATGTGGATTTCAATATGAAGGACATGTCGACATCGCAG
seq00015   CGCGAGGCCGTATTAGATCCAAGAATCTTTCCGTGGAAGTTTGGTTATCGTTACCCAAGCATCGAAGCAGATGAAAGTTGTAATGCCGGAGGGGTGTGTATTTTCTAGCCTACTTCTTTCACAGACCCTGCAGGGATTTGTAGAGCGACCAGCGATCAAAGCCAATGGCCCGTACCCGTTTATTCTTTGACGCACTTGAGGAGGTGAATGGACATGTTGGCCGATTGCAGTACCTGGTGATGGAGTATTACTTAAGTGTTAGACAATTGGAAGCTCATGTACCCAAGTAACCAGAACCTATGGGGCGGCAGGACCCACCGGGGGAATATCAAAGATTCGCGAACCATTGAAGTTTTCGACGGTAGGTTCATGGTTTTAACCGGGTAAGTCAATTATAATTAACTCCCGTTGTGGGGATCTGTTAGCACGTATCATCTGGGGCACTTCAGGATTGAACAGTAGGTCTTAATACCTCTGCCAAGACCGAGTGTTGTAAGACCTAGGGTAACAGACTACGGCTAGATTGTACCAGTGCCTGAACTATATAAGAACAGTAAACGACACTTAACGTAACAGATATGAAGAGAGGACTGGTATACCCAGATTCATCCATAGCATATTACTGCCCGTGATTATGGAAGTGAGTTTCCGCGAAAAGCAAGGCATTCGCCCCCAGGCAAACTTTAGTAATCGCCGTTAGCACCGCCGCAATAATGGAGTCGGGTTTAGTACTTGCCGAGGTGCACTGCCGACGAATACCCCTTAAGGACGCGCAGGGCTTTTCCGAACAATGAGAATTACACAAGCTCTTCGGTCTCACCTGACTCAGCTTGGTGACATGGGTTTTTACAACCTATGCCATAGAGGCATAATCTAATTAGTATATGTGCAAAAGGTACTCCCTGTGTCTACACCAAAAGTCAAAAGTCGCTCAGTCACCTTGTGGTAGGGACACACCAGCGCTCGACCCAGATTCCTACGCGTCGTTCACACACCCCCACGACCCAGTTAGATCGCTGTCGCTATTGCAATATTACTAAACTGCACCTGCGAACGGACAGGCTATGACGAATAGATGCGATTGGCCACTTCGTCGATTTACGATAATCTCTCTGCTCAGAGCGGCTAATTCAACCCAATTTCTCATAAACACAAACGAGCCTATAGGACCGCTGTTCTTCCATACTGCGAATCAATTCAGAACTCCATCGATAGCGCGGACCTTACGCTAAGCAAAGTCTGACCTGTGGCGAGCAACGTCTGGTGCGCTTCAGGCCGCCTTTTATATCTATTACGACCTGATGCCATGTTTAGAGCTGGCTGCGGGTTATGAGCGGGTGATTGCCTATCAATGTGTTGCGGTCGTTAAATCGCAGTTCTCTGACATCCCCGTGTGGTGACAGGTTTCCGGACGTAATTGAACCAGACCTATGGGAGTATTATTGCCACGTGACGAGCTCTCCCCCTTTCAATAGACTCGCAGAGGTGTTGGAAGGTTTTACCCGGGACCCGGCACTTAACCGCCAGCCTAACAATGGACCGTCGACGTTGAGCGACTAACGCCAGGAACCTTGTTATTGATACACGGTGCAATAACTTGTTTAATAATCGACCCTTCGACGGGTTGGTGCCGGTTGGCAGGAGTGACCTTGACTAACGGGGACTATTAGCTGATCGCGCTTACCGCTGCGATGTCCAGTTCCAGATCTGAAGCACGATTATTACATCTTATCTGGCCATTATGGGGCGCAGGAAACACCACCGCGGGCGTACGTAGATGATAGAGTATGCCGGTTGTGGCTGCCTGATGATTGGGGTGCCCGCAAGAAGCTTACACCGCCGATACCCTAATAATCCTTGGGTTGGATAGTAAAGGTCGTTGTACAAAACTTTACCTTCATCAAAATACCTGTGCCTCCGCCCAAATAAATGCATTAAATGCTTGCCACGCGCCCGGCACAGCCCTAATCGCAGTCGGCATAGCGGTAAGGCTAAGTTAGCCAAGCGCGACCCTGGCCGGGTGCACGATACCTGGTCGGGGTGACGGTGGTTTGGCGCAGTTGACATGGAAACACCATTGGATCGCTGATAATGATGGAGTTGCAGTAGGTCCCAAATTAGTCCAGGCTCAACCGTCTAGGGCACAAACCAGGTTTACTCCAACCATTTCCGCCGCAACCACGCGTGCAGCGCGTATAACATTTATGAACTTAACAAAAGTCCAACGGTGGGGCCATTGAGACTCGATGTGGATTTCAATATGAAGGACATGTCGACATCGCAG
seq00016   CGCGAGGCCGTATTAGATCCAAGAATCTTTCCGTGGAAGTTTGGTTATCGTTACCCAAGCATCGAAGCAGATGAAAGTTGTAATGCCGGAGGGGTGTGTATTTTCTAGCCTACTTCTTTCACAGACCCTGCAGGGATTTGTAGAGCGACCAGCGATCAAAGCCAATGGCCCGTACCCGTTTATTCTTTGACGCACTTGAGGAGGTGAATGGACATGTTGGCCGATTGCAGTACCTGGTGATGGAGTATTACTTAAGTGTTAGACAATTGGAAGCTCATGTACCCAAGTAACCAGAACCTATGGGGCGGCAGGACCCACCGGGGGAATATCAAAGATTCGCGAACCATTGAAGTTTTCGACGGTAGGTTCATGGTTTTAACCGGGTAAGTCAATTATAATTAACTCCCGTTGTGGGGATCTGTTAGCACGTATCATCTGGGGCACTTCAGGATTGAACAGTAGGTCTTAATACCTCTGCCAAGACCGAGTGTTGTAAGACCTAGGGTAACAGACTACGGCTAGATTGTACCAGTGCCTGAACTATATAAGAACAGTAAACGACACTTAACGTAACAGATATGAAGAGAGGACTGGTATACCCAGATTCATCCATAGCATATTACTGCCCGTGATTATGGAAGTGAGTTTCCGCGAAAAGCAAGGCATTCGCCCCCAGGCAAACTTTAGTAATCGCCGTTAGCACCGCCGCAATAATGGAGTCGGGTTTAGTACTTGCCGAGGTGCACTGCCGACGAATACCCCTTAAGGACGCGCAGGGCTTTTCCGAACAATGAGAATTACACAAGCTCTTCGGTCTCACCTGACTCAGCTTGGTGACATGGGTTTTTACAACCTATGCCATAGAGGCATAATCTAATTAGTATATGTGCAAAAGGTACTCCCTGTGTCTACACCAAAAGTCAAAAGTCGCTCAGTCACCTTGTGGTAGGGACACACCAGCGCTCGACCCAGATTCCTACGCGTCGTTCACACACCCCCACGACCCAGTTAGATCGCTGTCGCTATTGCAATATTACTAAACTGCACCTGCGAACGGACAGGCTATGACGAATAGATGCGATTGGCCACTTCGTCGATTTACGATAATCTCTCTGCTCAGAGCGGCTAATTCAACCCAATTTCTCATAAACACAAACGAGCCTATAGGACCGCTGTTCTTCCATACTGCGAATCAATTCAGAACTCCATCGATAGCGCGGACCTTACGCTAAGCAAAGTCTGACCTGTGGCGAGCAACGTCTGGTGCGCTTCAGGCCGCCTTTTATATCTATTACGACCTGATGCCATGTTTAGAGCTGGCTGCGGGTTATGAGCGGGTGATTGCCTATCAATGTGTTGCGGTCGTTAAATCGCAGTTCTCTGACATCCCCGTGTGGTGACAGGTTTCCGGACGTAATTGAACCAGACCTATGGGAGTATTATTGCCACGTGACGAGCTCTCCCCCTTTCAATAGACTCGCAGAGGTGTTGGAAGGTTTTACCCGGGACCCGGCACTTAACCGCCAGCCTAACAATGGACCGTCGACGTTGAGCGACTAACGCCAGGAACCTTGTTATTGATACACGGTGCAATAACTTGTTTAATAATCGACCCTTCGACGGGTTGGTGCCGGTTGGCAGGAGTGACCTTGACTAACGGGGACTATTAGCTGATCGCGCTTACCGCTGCGATGTCCAGTTCCAGATCTGAAGCACGATTATTACATCTTATCTGGCCATTATGGGGCGCAGGAAACACCACCGCGGGCGTACGTAGATGATAGAGTATGCCGGTTGTGGCTGCCTGATGATTGGGGTGCCCGCAAGAAGCTTACACCGCCGATACCCTAATAATCCTTGGGTTGGATAGTAAAGGTCGTTGTACAAAACTTTACCTTCATCAAAATACCTGTGCCTCCGCCCAAATAAATGCATTAAATGCTTGCCACGCGCCCGGCACAGCCCTAATCGCAGTCGGCATAGCGGTAAGGCTAAGTTAGCCAAGCGCGACCCTGGCCGGGTGCACGATACCTGGTCGGGGTGACGGTGGTTTGGCGCAGTTGACATGGAAACACCATTGGATCGCTGATAATGATGGAGTTGCAGTAGGTCCCAAATTAGTCCAGGCTCAACCGTCTAGGGCACAAACCAGGTTTACTCCAACCATTTCCGCCGCAACCACGCGTGCAGCGCGTATAACATTTATGAACTTAACAAAAGTCCAACGGTGGGGCCATTGAGACTCGATGTGGATTTCAATATGAAGGACATGTCGACATCGCAG
seq00017   CGCGAGGCCGTATTAGATCCAAGAATCTTTCCGTGGAAGTTTGGTTATCGTTACCCAAGCATCGAAGCAGATGAAAGTTGTAATGCCGGAGGGGTGTGTATTTTCTAGCCTACTTCTTTCACAGACCCTGCAGGGATTTGTAGAGCGACCAGCGATCAAAGCCAATGGCCCGTACCCGTTTATTCTTTGACGCACTTGAGGAGGTGAATGGACATGTTGGCCGATTGCAGTACCTGGTGATGGAGTATTACTTAAGTGTTAGACAATTGGAAGCTCATGTACCCAAGTAACCAGAACCTATGGGGCGGCAGGACCCACCGGGGGAATATCAAAGATTCGCGAACCATTGAAGTTTTCGACGGTAGGTTCATGGTTTTAACCGGGTAAGTCAATTATAATTAACTCCCGTTGTGGGGATCTGTTAGCACGTATCATCTGGGGCACTTCAGGATTGAACAGTAGGTCTTAATACCTCTGCCAAGACCGAGTGTTGTAAGACCTAGGGTAACAGACTACGGCTAGATTGTACCAGTGCCTGAACTATATAAGAACAGTAAACGACACTTAACGTAACAGATATGAAGAGAGGACTGGTATACCCAGATTCATCCATAGCATATTACTGCCCGTGATTATGGAAGTGAGTTTCCGCGAAAAGCAAGGCATTCGCCCCCAGGCAAACTTTAGTAATCGCCGTTAGCACCGCCGCAATAATGGAGTCGGGTTTAGTACTTGCCGAGGTGCACTGCCGACGAATACCCCTTAAGGACGCGCAGGGCTTTTCCGAACAATGAGAATTACACAAGCTCTTCGGTCTCACCTGACTCAGCTTGGTGACATGGGTTTTTACAACCTATGCCATAGAGGCATAATCTAATTAGTATATGTGCAAAAGGTACTCCCTGTGTCTACACCAAAAGTCAAAAGTCGCTCAGTCACCTTGTGGTAGGGACACACCAGCGCTCGACCCAGATTCCTACGCGTCGTTCACACACCCCCACGACCCAGTTAGATCGCTGTCGCTATTGCAATATTACTAAACTGCACCTGCGAACGGACAGGCTATGACGAATAGATGCGATTGGCCACTTCGTCGATTTACGATAATCTCTCTGCTCAGAGCGGCTAATTCAACCCAATTTCTCATAAACACAAACGAGCCTATAGGACCGCTGTTCTTCCATACTGCGAATCAATTCAGAACTCCATCGATAGCGCGGACCTTACGCTAAGCAAAGTCTGACCTGTGGCGAGCAACGTCTGGTGCGCTTCAGGCCGCCTTTTATATCTATTACGACCTGATGCCATGTTTAGAGCTGGCTGCGGGTTATGAGCGGGTGATTGCCTATCAATGTGTTGCGGTCGTTAAATCGCAGTTTTCTGACATCCCCGTGTGGTGACAGGTTTCCGGACGTAATTGAACCAGACCTATGGGAGTATTATTGCCACGTGACGAGCTCTCCCCCTTTCAATAGACTCGCAGAGGTGTTGGAAGGTTTTACCCGGGACCCGGCACTTAACCGCCAGCCTAACAATGGACCGTCGACGTTGAGCGACTAACGCCAGGAACCTTGTTATTGATACACGGTGCAATAACTTGTTTAATAATCGACCCTTCGACGGGTTGGTGCCGGTTGGCAGGAGTGACCTTGACTAACGGGGACTATTAGCTGATCGCGCTTACCGCTGCGATGTCCAGTTCCAGATCTGAAGCACGATTATTACATCTTATCTGGCCATTATGGGGCGCAGGAAACACCACCGCGGGCGTACGTAGATGATAGAGTATGCCGGTTGTGGCTGCCTGATGATTGGGGTGCCCGCAAGAAGCTTACACCGCCGATACCCTAATAATCCTTGGGTTGGATAGTAAAGGTCGTTGTACAAAACTTTACCTTCATCAAAATACCTGTGCCTCCGCCCAAATAAATGCATTAAATGCTTGCCACGCGCCCGGCACAGCCCTAATCGCAGTCGGCATAGCGGTAAGGCTAAGTTAGCCAAGCGCGACCCTGGCCGGGTGCACGATACCTGGTCGGGGTGACGGTGGTTTGGCGCAGTTGACATGGAAACACCATTGGATCGCTGATAATGATGGAGTTGCACTAGGTCCCAAATTAGTCCAGGCTCAACCGTCTAGGGCACAAACCAGGTTTACTCCCACCATTTCCGCCGCAACCACGCGTGCAGCGCGTATAACATTTATGAACTTAACAAAAGTCCAACGGTGGGGCCATTGAGACTCGATGTGGATTTCAATATGAAGGACATGTCGACATCGCAG
seq00018   CGCGAGGCCGTATTAGATCCAAGAATCTTTCCGTGGAAGTTTGGTTATCGTTACCCAAGCATCGAAGCAGATGAAAGTTGTAATGCCGGAGGGGTGTGTATTTTCTAGCCTACTTCTTTCACAGACCCTGCAGGGATTTGTAGAGCGACCAGCGATCAAAGCCAATGGCCCGTACCCGTTTATTCTTTGACGCACTTGAGGAGGTGAATGGACATGTTGGCCGATTGCAGTACCTGGTGATGGAGTATTACTTAAGTGTTAGACAATTGGAAGCTCATGTACCCAAGTAACCAGAACCTATGGGGCGGCAGGACCCACCGGGGGAATATCAAAGATTCGCGAACCATTGAAGTTTTCGACGGTAGGTTCATGGTTTTAACCGGGTAAGTCAATTATAATTAACTCCCGTTGTGGGGATCTGTTAGCACGTATCATCTGGGGCACTTCAGGATTGAACAGTAGGTCTTAATACCTCTGCCAAGACCGAGTGTTGTAAGACCTAGGGTAACAGACTACGGCTAGATTGTACCAGTGCCTGAACTATATAAGAACAGTAAACGACACTTAACGTAACAGATATGAAGAGAGGACTGGTATACCCAGATTCATCCATAGCATATTACTGCCCGTGATTATGGAAGTGAGTTTCCGCGAAAAGCAAGGCATTCGCCCCCAGGCAAACTTTAGTAATCGCCGTTAGCACCGCCGCAATAATGGAGTCGGGTTTAGTACTTGCCGAGGTGCACTGCCGACGAATACCCCTTAAGGACGCGCAGGGCTTTTCCGAACAATGAGAATTACACAAGCTCTTCGGTCTCACCTGACTCAGCTTGGTGACATGGGTTTTTACAACCTATGCCATAGAGGCATAATCTAATTAGTATATGTGCAAAAGGTACTCCCTGTGTCTACACCAAAAGTCAAAAGTCGCTCAGTCACCTTGTGGTAGGGACACACCAGCGCTCGACCCAGATTCCTACGCGTCGTTCACACACCCCCACGACCCAGTTAGATCGCTGTCGCTATTGCAATATTACTAAACTGCACCTGCGAACGGACAGGCTATGACGAATAGATGCGATTGGCCACTTCGTCGATTTACGATAATCTCTCTGCTCAGAGCGGCTAATTCAACCCAATTTCTCATAAACACAAACGAGCCTATAGGACCGCTGTTCTTCCATACTGCGAATCAATTCAGAACTCCATCGATAGCGCGGACCTTACGCTAAGCAAAGTCTGACCTGTGGCGAGCAACGTCTGGTGCGCTTCAGGCCGCCTTTTATATCTATTACGACCTGATGCCATGTTTAGAGCTGGCTGCGGGTTATGAGCGGGTGATTGCCTATCAATGTGTTGCGGTCGTTAAATCGCAGTTCTCTGACATCCCCGTGTGGTGACAGGTTTCCGGACGTAATTGAACCAGACCTATGGGAGTATTATTGCCACGTGACGAGCTCTCCCCCTTTCAATAGACTCGCAGAGGTGTTGGAAGGTTTTACCCGGGACCCGGCACTTAACCGCCAGCCTAACAATGGACCGTCGACGTTGAGCGACTAACGCCAGGAACCTTGTTATTGATACACGGTGCAATAACTTGTTTAATAATCGACCCTTCGACGGGTTGGTGCCGGTTGGCAGGAGTGACCTTGACTAACGGGGACTATTAGCTGATCGCGCTTACCGCTGCGATGTCCAGTTCCAGATCTGAAGCACGATTATTACATCTTATCTGGCCATTATGGGGCGCAGGAAACACCACCGCGGGCGTACGTAGATGATAGAGTATGCCGGTTGTGGCTGCCTGATGATTGGGGTGCCCGCAAGAAGCTTACACCGCCGATACCCTAATAATCCTTGGGTTGGATAGTAAAGGTCGTTGTACAAAACTTTACCTTCATCAAAATACCTGTGCCTCCGCCCAAATAAATGCATTAAATGCTTGCCACGCGCCCGGCACAGCCCTAATCGCAGTCGGCATAGCGGTAAGGCTAAGTTAGCCAAGCGCGACCCTGGCCGGGTGCACGATACCTGGTCGGGGTGACGGTGGTTTGGCGCAGTTGACATGGAAACACCATTGGATCGCTGATAATGATGGAGTTGCAGTAGGTCCCAAATTAGTCCAGGCTCAACCGTCTAGGGCACAAACCAGGTTTACTCCAACCATTTCCGCCGCAACCACGCGTGCAGCGCGTATAACATTTATGAACTTAACAAAAGTCCAACGGTGGGGCCATTGAGACTCGATGTGGATTTCAATATGAAGGACATGTCGACATCGCAG
seq00019   CGCGAGGCCGTATTAGATCCAAGAATCTTTCCGTGGAAGTTTGGTTATCGTTACCCAAGCATCGAAGCAGATGAAAGTTGTAATGCCGGAGGGGTGTGTATTTTCTAGCCTACTTCTTTCACAGACCCTGCAGGGATTTGTAGAGCGACCAGCGATCAAAGCCAATGGCCCGTACCCGTTTATTCTTTGACGCACTTGAGGAGGTGAATGGACATGTTGGCCGATTGCAGTACCTGGTGATGGAGTATTACTTAAGTGTTAGACAATTGGAAGCTCATGTACCCAAGTAACCAGAACCTATGGGGCGGCAGGACCCACCGGGGGAATATCAAAGATTCGCGAACCATTGAAGTTTTCGACGGTAGGTTCATGGTTTTAACCGGGTAAGTCAATTATAATTAACTCCCGTTGTGGGGATCTGTTAGCACGTATCATCTGGGGCACTTCAGGATTGAACAGTAGGTCTTAATACCTCTGCCAAGACCGAGTGTTGTAAGACCTAGGGTAACAGACTACGGCTAGATTGTACCAGTGCCTGAACTATATAAGAACAGTAAACGACACTTAACGTAACAGATATGAAGAGAGGACTGGTATACCCAGATTCATCCATAGCATATTACTGCCCGTGATTATGGAAGTGAGTTTCCGCGAAAAGCAAGGCATTCGCCCCCAGGCAAACTTTAGTAATCGCCGTTAGCACCGCCGCAATAATGGAGTCGGGTTTAGTACTTGCCGAGGTGCACTGCCGACGAATACCCCTTAAGGACGCGCAGGGCTTTTCCGAACAATGAGAATTACACAAGCTCTTCGGTCTCACCTGACTCAGCTTGGTGACATGGGTTTTTACAACCTATGCCATAGAGGCATAATCTAATTAGTATATGTGCAAAAGGTACTCCCTGTGTCTACACCAAAAGTCAAAAGTCGCTCAGTCACCTTGTGGTAGGGACACACCAGCGCTCGACCCAGATTCCTACGCGTCGTTCACACACCCCCACGACCCAGTTAGATCGCTGTCGCTATTGCAATATTACTAAACTGCACCTGCGAACGGACAGGCTATGACGAATAGATGCGATTGGCCACTTCGTCGATTTACGATAATCTCTCTGCTCAGAGCGGCTAATTCAACCCAATTTCTCATAAACACAAACGAGCCTATAGGACCGCTGTTCTTCCATACTGCGAATCAATTCAGAACTCCATCGATAGCGCGGACCTTACGCTAAGCAAAGTCTGACCTGTGGCGAGCAACGTCTGGTGCGCTTCAGGCCGCCTTTTATATCTATTACGACCTGATGCCATGTTTAGAGCTGGCTGCGGGTTATGAGCGGGTGATTGCCTATCAATGTGTTGCGGTCGTTAAATCGCAGTTTTCTGACATCCCCGTGTGGTGACAGGTTTCCGGACGTAATTGAACCAGACCTATGGGAGTATTATTGCCACGTGACGAGCTCTCCCCCTTTCAATAGACTCGCAGAGGTGTTGGAAGGTTTTACCCGGGACCCGGCACTTAACCGCCAGCCTAACAATGGACCGTCGACGTTGAGCGACTAACGCCAGGAACCTTGTTATTGATACACGGTGCAATAACTTGTTTAATAATCGACCCTTCGACGGGTTGGTGCCGGTTGGCAGGAGTGACCTTGACTAACGGGGACTATTAGCTGATCGCGCTTACCGCTGCGATGTCCAGTTCCAGATCTGAAGCACGATTATTACATCTTATCTGGCCATTATGGGGCGCAGGAAACACCACCGCGGGCGTACGTAGATGATAGAGTATGCCGGTTGTGGCTGCCTGATGATTGGGGTGCCCGCAAGAAGCTTACACCGCCGATACCCTAATAATCCTTGGGTTGGATAGTAAAGGTCGTTGTACAAAACTTTACCTTCATCAAAATACCTGTGCCTCCGCCCAAATAAATGCATTAAATGCTTGCCACGCGCCCGGCACAGCCCTAATCGCAGTCGGCATAGCGGTAAGGCTAAGTTAGCCAAGCGCGACCCTGGCCGGGTGCACGATACCTGGTCGGGGTGACGGTGGTTTGGCGCAGTTGACATGGAAACACCATTGGATCGCTGATAATGATGGAGTTGCACTAGGTCCCAAATTAGTCCAGGCTCAACCGTCTAGGGCACAAACCAGGTTTACTCCAACCATTTCCGCCGCAACCACGCGTGCAGCGCGTATAACATTTATGAACTTAACAAAAGTCCAACGGTGGGGCCATTGAGACTCGATGTGGATTTCAATATGAAGGACATGTCGACATCGCAG
seq00020   CGCGAGGCCGTATTAGATCCAAGAATCTTTCCGTGGAAGTTTGGTTATCGTTACCCAAGCATCGAAGCAGATGAAAGTTGTAATGCCGGAGGGGTGTGTATTTTCTAGCCTACTTCTTTCACAGACCCTGCAGGGATTTGTAGAGCGACCAGCGATCAAAGCCAATGGCCCGTACCCGTTTATTCTTTGACGCACTTGAGGAGGTGAATGGACATGTTGGCCGATTGCAGTACCTGGTGATGGAGTATTACTTAAGTGTTAGACAATTGGAAGCTCATGTACCCAAGTAACCAGAACCTATGGGGCGGCAGGACCCACCGGGGGAATATCAAAGATTCGCGAACCATTGAAGTTTTCGACGGTAGGTTCATGGTTTTAACCGGGTAAGTCAATTATAATTAACTCCCGTTGTGGGGATCTGTTAGCACGTATCATCTGGGGCACTTCAGGATTGAACAGTAGGTCTTAATACCTCTGCCAAGACCGAGTGTTGTAAGACCTAGGGTAACAGACTACGGCTAGATTGTACCAGTGCCTGAACTATATAAGAACAGTAAACGACACTTAACGTAACAGATATGAAGAGAGGACTGGTATACCCAGATTCATCCATAGCATATTACTGCCCGTGATTATGGAAGTGAGTTTCCGCGAAAAGCAAGGCATTCGCCCCCAGGCAAACTTTAGTAATCGCCGTTAGCACCGCCGCAATAATGGAGTCGGGTTTAGTACTTGCCGAGGTGCACTGCCGACGAATACCCCTTAAGGACGCGCAGGGCTTTTCCGAACAATGAGAATTACACAAGCTCTTCGGTCTCACCTGACTCAGCTTGGTGACATGGGTTTTTACAACCTATGCCATAGAGGCATAATCTAATTAGTATATGTGCAAAAGGTACTCCCTGTGTCTACACCAAAAGTCAAAAGTCGCTCAGTCACCTTGTGGTAGGGACACACCAGCGCTCGACCCAGATTCCTACGCGTCGTTCACACACCCCCACGACCCAGTTAGATCGCTGTCGCTATTGCAATATTACTAAACTGCACCTGCGAACGGACAGGCTATGACGAATAGATGCGATTGGCCACTTCGTCGATTTACGATAATCTCTCTGCTCAGAGCGGCTAATTCAACCCAATTTCTCATAAACACAAACGAGCCTATAGGACCGCTGTTCTTCCATACTGCGAATCAATTCAGAACTCCATCGATAGCGCGGACCTTACGCTAAGCAAAGTCTGACCTGTGGCGAGCAACGTCTGGTGCGCTTCAGGCCGCCTTTTATATCTATTACGACCTGATGCCATGTTTAGAGCTGGCTGCGGGTTATGAGCGGGTGATTGCCTATCAATGTGTTGCGGTCGTTAAATCGCAGTTCTCTGACATCCCCGTGTGGTGACAGGTTTCCGGACGTAATTGAACCAGACCTATGGGAGTATTATTGCCACGTGACGAGCTCTCCCCCTTTCAATAGACTCGCAGAGGTGTTGGAAGGTTTTACCCGGGACCCGGCACTTAACCGCCAGCCTAACAATGGACCGTCGACGTTGAGCGACTAACGCCAGGAACCTTGTTATTGATACACGGTGCAATAACTTGTTTAATAATCGACCCTTCGACGGGTTGGTGCCGGTTGGCAGGAGTGACCTTGACTAACGGGGACTATTAGCTGATCGCGCTTACCGCTGCGATGTCCAGTTCCAGATCTGAAGCACGATTATTACATCTTATCTGGCCATTATGGGGCGCAGGAAACACCACCGCGGGCGTACGTAGATGATAGAGTATGCCGGTTGTGGCTGCCTGATGATTGGGGTGCCCGCAAGAAGCTTACACCGCCGATACCCTAATAATCCTTGGGTTGGATAGTAAAGGTCGTTGTACAAAACTTTACCTTCATCAAAATACCTGTGCCTCCGCCCAAATAAATGCATTAAATGCTTGCCACGCGCCCGGCACAGCCCTAATCGCAGTCGGCATAGCGGTAAGGCTAAGTTAGCCAAGCGCGACCCTGGCCGGGTGCACGATACCTGGTCGGGGTGACGGTGGTTTGGCGCAGTTGACATGGAAACACCATTGGATCGCTGATAATGATGGAGTTGCAGTAGGTCCCAAATTAGTCCAGGCTCAACCGTCTAGGGCACAAACCAGGTTTACTCCAATCATTTCCGCCGCAACCACGCGTGCAGCGCGTATAACATTTATGAACTTAACAAAAGTCCAACGGTGGGGCCATTGAGACTCGATGTGGATTTCAATATGAAGGACATGTCGACATCGCAG
seq00021   CGCGAGGCCGTATTAGATCCAAGAATCTTTCCGTGGAAGTTTGGTTATCGTTACCCAAGCATCGAAGCAGATGAAAGTTGTAATGCCGGAGGGGTGTGTATTTTCTAGCCTACTTCTTTCACAGACCCTGCAGGGATTTGTAGAGCGACCAGCGATCAAAGCCAATGGCCCGTACCCGTTTATTCTTTGACGCACTTGAGGAGGTGAATGGACATGTTGGCCGATTGCAGTACCTGGTGATGGAGTATTACTTAAGTGTTAGACAATTGGAAGCTCATGTACCCAAGTAACCAGAACCTATGGGGCGGCAGGACCCACCGGGGGAATATCAAAGATTCGCGAACCATTGAAGTTTTCGACGGTAGGTTCATGGTTTTAACCGGGTAAGTCAATTATAATTAACTCCCGTTGTGGGGATCTGTTAGCACGTATCATCTGGGGCACTTCAGGATTGAACAGTAGGTCTTAATACCTCTGCCAAGACCGAGTGTTGTAAGACCTAGGGTAACAGACTACGGCTAGATTGTACCAGTGCCTGAACTATATAAGAACAGTAAACGACACTTAACGTAACAGATATGAAGAGAGGACTGGTATACCCAGATTCATCCATAGCATATTACTGCCCGTGATTATGGAAGTGAGTTTCCGCGAAAAGCAAGGCATTCGCCCCCAGGCAAACTTTAGTAATCGCCGTTAGCACCGCCGCAATAATGGAGTCGGGTTTAGTACTTGCCGAGGTGCACTGCCGACGAATACCCCTTAAGGACGCGCAGGGCTTTTCCGAACAATGAGAATTACACAAGCTCTTCGGTCTCACCTGACTCAGCTTGGTGACATGGGTTTTTACAACCTATGCCATAGAGGCATAATCTAATTAGTATATGTGCAAAAGGTACTCCCTGTGTCTACACCAAAAGTCAAAAGTCGCTCAGTCACCTTGTGGTAGGGACACACCAGCGCTCGACCCAGATTCCTACGCGTCGTTCACACACCCCCACGACCCAGTTAGATCGCTGTCGCTATTGCAATATTACTAAACTGCACCTGCGAACGGACAGGCTATGACGAATAGATGCGATTGGCCACTTCGTCGATTTACGATAATCTCTCTGCTCAGAGCGGCTAATTCAACCCAATTTCTCATAAACACAAACGAGCCTATAGGACCGCTGTTCTTCCATACTGCGAATCAATTCAGAACTCCATCGATAGCGCGGACCTTACGCTAAGCAAAGTCTGACCTGTGGCGAGCAACGTCTGGTGCGCTTCAGGCCGCCTTTTATATCTATTACGACCTGATGCCATGTTTAGAGCTGGCTGCGGGTTATGAGCGGGTGATTGCCTATCAATGTGTTGCGGTCGTTAAATCGCAGTTCTCTGACATCCCCGTGTGGTGACAGGTTTCCGGACGTAATTGAACCAGACCTATGGGAGTATTATTGCCACGTGACGAGCTCTCCCCCTTTCAATAGACTCGCAGAGGTGTTGGAAGGTTTTACCCGGGACCCGGCACTTAACCGCCAGCCTAACAATGGACCGTCGACGTTGAGCGACTAACGCCAGGAACCTTGTTATTGATACACGGTGCAATAACTTGTTTAATAATCGACCCTTCGACGGGTTGGTGCCGGTTGGCAGGAGTGACCTTGACTTACGGGGACTATTAGCTGATCGCGCTTACCGCTGCGATGTCCAGTTCCAGATCTGAAGCACGATTATTACATCTTATCTGGCCATTATGGGGCGCAGGAAACACCACCGCGGGCGTACGTAGATGATAGAGTATGCCGGTTGTGGCTGCCTGATGATTGGGGTGCCCGCAAGAAGCTTACACCGCCGATACCCTAATAATCCTTGGGTTGGATAGTAAAGGTCGTTGTACAAAACTTTACCTTCATCAAAATACCTGTGCCTCCGCCCAAATAAATGCATTAAATGCTTGCCACGCGCCCGGCACAGCCCTAATCGCAGTCGGCATAGCGGTAAGGCTAAGTTAGCCAAGCGCGACCCTGGCCGGGTGCACGATACCTGGTCGGGGTGACGGTGGTTTGGCGCAGTTGACATGGAAACACCATTGGATCGCTGATAATGATGGAGTTGCAGTAGGTCCCAAATTAGTCCAGGCTCAACCGTCTAGGGCACAAACCAGGTTTACTCCAACCATTTCCGCCGCAACCACGCGTGCAGCGCGTATAACATTTATGAACTTAACAAAAGTCCAACGGTGGGGCCATTGAGACTCGATGTGGATTTCAATATGAAGGACATGTCGACATCGCAG
seq00022   CGCGAGGCCGTATTAGATCCAAGAATCTTTCCGTGGAAGTTTGGTTATCGTTACCCAAGCATCGAAGCAGATGAAAGTTGTAATGCCGGAGGGGTGTGTATTTTCTAGCCTACTTCTTTCACAGACCCTGCAGGGATTTGTAGAGCGACCAGCGATCAAAGCCAATGGCCCGTACCCGTTTATTCTTTGACGCACTTGAGGAGGTGAATGGACATGTTGGCCGATTGCAGTACCTGGTGATGGAGTATTACTTAAGTGTTAGACAATTGGAAGCTCATGTACCCAAGTAACCAGAACCTATGGGGCGGCAGGACCCACCGGGGGAATATCAAAGATTCGCGAACCATTGAAGTTTTCGACGGTAGGTTCATGGTTTTAACCGGGTAAGTCAATTATAATTAACTCCCGTTGTGGGGATCTGTTAGCACGTATCATCTGGGGCACTTCAGGATTGAACAGTAGGTCTTAATACCTCTGCCAAGACCGAGTGTTGTAAGACCTAGGGTAACAGACTACGGCTAGATTGTACCAGTGCCTGAACTATATAAGAACAGTAAACGACACTTAACGTAACAGATATGAAGAGAGGACTGGTATACCCAGATTCATCCATAGCATATTACTGCCCGTGATTATGGAAGTGAGTTTCCGCGAAAAGCAAGGCATTCGCCCCCAGGCAAACTTTAGTAATCGCCGTTAGCACCGCCGCAATAATGGAGTCGGGTTTAGTACTTGCCGAGGTGCACTGCCGACGAATACCCCTTAAGGACGCGCAGGGCTTTTCCGAACAATGAGAATTACACAAGCTCTTCGGTCTCACCTGACTCAGCTTGGTGACATGGGTTTTTACAACCTATGCCATAGAGGCATAATCTAATTAGTATATGTGCAAAAGGTACTCCCTGTGTCTACACCAAAAGTCAAAAGTCGCTCAGTCACCTTGTGGTAGGGACACACCAGCGCTCGACCCAGATTCCTACGCGTCGTTCACACACCCCCACGACCCAGTTAGATCGCTGTCGCTATTGCAATATTACTAAACTGCACCTGCGAACGGACAGGCTATGACGAATAGATGCGATTGGCCACTTCGTCGATTTACGATAATCTCTCTGCTCAGAGCGGCTAATTCAACCCAATTTCTCATAAACACAAACGAGCCTATAGGACCGCTGTTCTTCCATACTGCGAATCAATTCAGAACTCCATCGATAGCGCGGACCTTACGCTAAGCAAAGTCTGACCTGTGGCGAGCAACGTCTGGTGCGCTTCAGGCCGCCTTTTATATCTATTACGACCTGATGCCATGTTTAGAGCTGGCTGCGGGTTATGAGCGGGTGATTGCCTATCAATGTGTTGCGGTCGTTAAATCGCAGTTTTCTGACATCCCCGTGTGGTGACAGGTTTCCGGACGTAATTGAACCAGACCTATGGGAGTATTATTGCCACGTGACGAGCTCTCCCCCTTTCAATAGACTCGCAGAGGTGTTGGAAGGTTTTACCCGGGACCCGGCACTTAACCGCCAGCCTAACAATGGACCGTCGACGTTGAGCGACTAACGCCAGGAACCTTGTTATTGATACACGGTGCAATAACTTGTTTAATAATCGACCCTTCGACGGGTTGGTGCCGGTTGGCAGGAGTGACCTTGACTAACGGGGACTATTAGCTGATCGCGCTTACCGCTGCGATGTCCAGTTCCAGATCTGAAGCACGATTATTACATCTTATCTGGCCATTATGGGGCGCAGGAAACACCACCGCGGGCGTACGTAGATGATAGAGTATGCCGGTTGTGGCTGCCTGATGATTGGGGTGCCCGCAAGAAGCTTACACCGCCGATACCCTAATAATCCTTGGGTTGGATAGTAAAGGTCGTTGTACAAAACTTTACCTTCATCAAAATACCTGTGCCTCCGCCCAAATAAATGCATTAAATGCTTGCCACGCGCCCGGCACAGCCCTAATCGCAGTCGGCATAGCGGTAAGGCTAAGTTAGCCAAGCGCGACCCTGGCCGGGTGCACGAGACCTGGTCGGGGTGACGGTGGTTTGGCGCAGTTGACATGGAAACACCATTGGATCGCTGATAATGATGGAGTTGCACTAGGTCCCAAATTAGTCCAGGCTCAACCGTCTAGGGCACAAACCAGGTTTACTCCAACCATTTCCGCCGCAACCACGCGTGCAGCGCGTATAACATTTATGAACTTAACAAAAGTCCAACGGTGGGGCCATTGAGACTCGATGTGGATTTCAATATGAAGGACATGTCGACATCGCAG
seq00023   CGCGAGGCCGTATTAGATCCAAGAATCTTTCCGTGGAAGTTTGGTTATCGTTACCCAAGCATCGAAGCAGATGAAAGTTGTAATGCCGGAGGGGTGTGTATTTTCTAGCCTACTTCTTTCACAGACCCTGCAGGGATTTGTAGAGCGACCAGCGATCAAAGCCAATGGCCCGTACCCGTTTATTCTTTGACGCACTTGAGGAGGTGAATGGACATGTTGGCCGATTGCAGTACCTGGTGATGGAGTATTACTTAAGTGTTAGACAATTGGAAGCTCATGTACCCAAGTAACCAGAACCTATGGGGCGGCAGGACCCACCGGGGGAATATCAAAGATTCGCGAACCATTGAAGTTTTCGACGGTAGGTTCATGGTTTTAACCGGGTAAGTCAATTATAATTAACTCCCGTTGTGGGGATCTGTTAGCACGTATCATCTGGGGCACTTCAGGATTGAACAGTAGGTCTTAATACCTCTGCCAAGACCGAGTGTTGTAAGACCTAGGGTAACAGACTACGGCTAGATTGTACCAGTGCCTGAACTATATAAGAACAGTAAACGACACTTAACGTAACAGATATGAAGAGAGGACTGGTATACCCAGATTCATCCATAGCATATTACTGCCCGTGATTATGGAAGTGAGTTTCCGCGAAAAGCAAGGCATTCGCCCCCAGGCAAACTTTAGTAATCGCCGTTAGCACCGCCGCAATAATGGAGTCGGGTTTAGTACTTGCCGAGGTGCACTGCCGACGAATACCCCTTAAGGACGCGCAGGGCTTTTCCGAACAATGAGAATTACACAAGCTCTTCGGTCTCACCTGACTCAGCTTGGTGACATGGGTTTTTACAACCTATGCCATAGAGGCATAATCTAATTAGTATATGTGCAAAAGGTACTCCCTGTGTCTACACCAAAAGTCAAAAGTCGCTCAGTCACCTTGTGGTAGGGACACACCAGCGCTCGACCCAGATTCCTACGCGTCGTTCACACACCCCCACGACCCAGTTAGATCGCTGTCGCTATTGCAATATTACTAAACTGCACCTGCGAACGGACAGGCTATGACGAATAGATGCGATTGGCCACTTCGTCGATTTACGATAATCTCTCTGCTCAGAGCGGCTAATTCAACCCAATTTCTCATAAACACAAACGAGCCTATAGGACCGCTGTTCTTCCATACTGCGAATCAATTCAGAACTCCATCGATAGCGCGGACCTTACGCTAAGCAAAGTCTGACCTGTGGCGAGCAACGTCTGGTGCGCTTCAGGCCGCCTTTTATATCTATTACGACCTGATGCCATGTTTAGAGCTGGCTGCGGGTTATGAGCGGGTGATTGCCTATCAATGTGTTGCGGTCGTTAAATCGCAGTTCTCTGACATCCCCGTGTGGTGACAGGTTTCCGGACGTAATTGAACCAGACCTATGGGAGTATTATTGCCACGTGACGAGCTCTCCCCCTTTCAATAGACTCGCAGAGGTGTTGGAAGGTTTTACCCGGGACCCGGCACTTAACCGCCAGCCTAACAATGGACCGTCGACGTTGAGCGACTAACGCCAGGAACCTTGTTATTGATACACGGTGCAATAACTTGTTTAATAATCGACCCTTCGACGGGTTGGTGCCGGTTGGCAGGAGTGACCTTGACTAACGGGGACTATTAGCTGATCGCGCTTACCGCTGCGATGTCCAGTTCCAGATCTGAAGCACGATTATTACATCTTATCTGGCCATTATGGGGCGCAGGAAACACCACCGCGGGCGTACGTAGATGATAGAGTATGCCGGTTGTGGCTGCCTGATGATTGGGGTGCCCGCAAGAAGCTTACACCGCCGATACCCTAATAATCCTTGGGTTGGATAGTAAAGGTCGTTGTACAAAACTTTACCTTCATCAAAATACCTGTGCCTCCGCCCAAATAAATGCATTAAATGCTTGCCACGCGCCCGGCACAGCCCTAATCGCAGTCGGCATAGCGGTAAGGCTAAGTTAGCCAAGCGCGACCCTGGCCGGGTGCACGATACCTGGTCGGGGTGACGGTGGTTTGGCGCAGTTGACATGGAAACACCATTGGATCGCTGATAATGATGGAGTTGCAGTAGGTCCCAAATTAGTCCAGGCTCAACCGTCTAGGGCACAAACCAGGTTTACTCCAACCATTTCCGCCGCAGCCACGCGTGCAGCGCGTATAACATTTATGAACTTAACAAAAGTCCAACGGTGGGGCCATTGAGACTCGATGTGGATTTCAATATGAAGGACATGTCGACATCGCAG
seq00024   CGCGAGGCCGTATTAGATCCAAGAATCTTTCCGTGGAAGTTTGGTTATCGTTACCCAAGCATCGAAGCAGATGAAAGTTGTAATGCCGGAGGGGTGTGTATTTTCTAGCCTACTTCTTTCACAGACCCTGCAGGGATTTGTAGAGCGACCAGCGATCAAAGCCAATGGCCCGTACCCGTTTATTCTTTGACGCACTTGAGGAGGTGAATGGACATGTTGGCCGATTGCAGTACCTGGTGATGGAGTATTACTTAAGTGTTAGACAATTGGAAGCTCATGTACCCAAGTAACCAGAACCTATGGGGCGGCAGGACCCACCGGGGGAATATCAAAGATTCGCGAACCATTGAAGTTTTCGACGGTAGGTTCATGGTTTTAACCGGGTAAGTCAATTATAATTAACTCCCGTTGTGGGGATCTGTTAGCACGTATCATCTGGGGCACTTCAGGATTGAACAGTAGGTCTTAATACCTCTGCCAAGACCGAGTGTTGTAAGACCTAGGGTAACAGACTACGGCTAGATTGTACCAGTGCCTGAACTATATAAGAACAGTAAACGACACTTAACGTAACAGATATGAAGAGAGGACTGGTATACCCAGATTCATCCATAGCATATTACTGCCCGTGATTATGGAAGTGAGTTTCCGCGAAAAGCAAGGCATTCGCCCCCAGGCAAACTTTAGTAATCGCCGTTAGCACCGCCGCAATAATGGAGTCGGGTTTAGTACTTGCCGAGGTGCACTGCCGACGAATACCCCTTAAGGACGCGCAGGGCTTTTCCGAACAATGAGAATTACACAAGCTCTTCGGTCTCACCTGACTCAGCTTGGTGACATGGGTTTTTACAACCTATGCCATAGAGGCATAATCTAATTAGTATATGTGCAAAAGGTACTCCCTGTGTCTACACCAAAAGTCAAAAGTCGCTCAGTCACCTTGTGGTAGGGACACACCAGCGCTCGACCCAGATTCCTACGCGTCGTTCACACACCCCCACGACCCAGTTAGATCGCTGTCGCTATTGCAATATTACTAAACTGCACCTGCGAACGGACAGGCTATGACGAATAGATGCGATTGGCCACTTCGTCGATTTACGATAATCTCTCTGCTCAGAGCGGCTAATTCAACCCAATTTCTCATAAACACAAACGAGCCTATAGGACCGCTGTTCTTCCATACTGCGAATCAATTCAGAACTCCATCGATAGCGCGGACCTTACGCTAAGCAAAGTCTGACCTGTGGCGAGCAACGTCTGGTGCGCTTCAGGCCGCCTTTTATATCTATTACGACCTGATGCCATGTTTAGAGCTGGCTGCGGGTTATGAGCGGGTGATTGCCTATCAATGTGTTGCGGTCGTTAAATCGCAGTTCTCTGACATCCCCGTGTGGTGACAGGTTTCCGGACGTAATTGAACCAGACCTATGGGAGTATTATTGCCACGTGACGAGCTCTCCCCCTTTCAATAGACTCGCAGAGGTGTTGGAAGGTTTTACCCGGGACCCGGCACTTAACCGCCAGCCTAACAATGGACCGTCGACGTTGAGCGACTAACGCCAGGAACCTTGTTATTGATACACGGTGCAATAACTTGTTTAATAATCGACCCTTCGACGGGTTGGTGCCGGTTGGCAGGAATGACCTTGACTAACGGGGACTATTAGCTGATCGCGCTTACCGCTGCGATGTCCAGTTCCAGATCTGAAGCACGATTATTACATCTTATCTGGCCATTATGGGGCGCAGGAAACACCACCGCGGGCGTACGTAGATGATAGAGTATGCCGGTTGTGGCTGCCTGATGATTGGGGTGCCCGCAAGAAGCTTACACCGCCGATACCCTAATAATCCTTGGGTTGGATAGTAAAGGTCGTTGTACAAAACTTTACCTTCATCAAAATACCTGTGCCTCCGCCCAAATAAATGCATTAAATGCTTGCCACGCGCCCGGCACAGCCCTAATCGCAGTCGGCATAGCGGTAAGGCTAAGTTAGCCAAGCGCGACCCTGGCCGGGTGCACGATACCTGGTCGGGGTGACGGTGGTTTGGCGCAGTTGACATGGAAACACCATTGGATCGCTGATAATGATGGAGTTGCACTAGGTCCCAAATTAGTCCAGGCTCAACCGTCTAGGGCACAAACCAGGTTTACTCCAACCATTTCCGCCGCAACCACGCGTGCAGCGCGTATAACATTTATGAACTTAACAAAAGTCCAACGGTGGGGCCATTGAGACTCGATGTGGATTTCAATATGAAGGACATGTCGACATCGCAG
seq00025   CGCGAGGCCGTATTAGATCCAAGAATCTTTCCGTGGAAGTTTGGTTATCGTTACCCAAGCATCGAAGCAGATGAAAGTTGTAATGCCGGAGGGGTGTGTATTTTCTAGCCTACTTCTTTCACAGACCCTGCAGGGATTTGTAGAGCGACCAGCGATCAAAGCCAATGGCCCGTACCCGTTTATTCTTTGACGCACTTGAGGAGGTGAATGGACATGTTGGCCGATTGCAGTACCTGGTGATGGAGTATTACTTAAGTGTTAGACAATTGGAAGCTCATGTACCCAAGTAACCAGAACCTATGGGGCGGCAGGACCCACCGGGGGAATATCAAAGATTCGCGAACCATTGAAGTTTTCGACGGTAGGTTCATGGTTTTAACCGGGTAAGTCAATTATAATTAACTCCCGTTGTGGGGATCTGTTAGCACGTATCATCTGGGGCACTTCAGGATTGAACAGTAGGTCTTAATACCTCTGCCAAGACCGAGTGTTGTAAGACCTAGGGTAACAGACTACGGCTAGATTGTACCAGTGCCTGAACTATATAAGAACAGTAAACGACACTTAACGTAACAGATATGAAGAGAGGACTGGTATACCCAGATTCATCCATAGCATATTACTGCCCGTGATTATGGAAGTGAGTTTCCGCGAAAAGCAAGGCATTCGCCCCCAGGCAAACTTTAGTAATCGCCGTTAGCACCGCCGCAATAATGGAGTCGGGTTTAGTACTTGCCGAGGTGCACTGCCGACGAATACCCCTTAAGGACGCGCAGGGCTTTTCCGAACAATGAGAATTACACAAGCTCTTCGGTCTCACCTGACTCAGCTTGGTGACATGGGTTTTTACAACCTATGCCATAGAGGCATAATCTAATTAGTATATGTGCAAAAGGTACTCCCTGTGTCTACACCAAAAGTCAAAAGTCGCTCAGTCACCTTGTGGTAGGGACACACCAGCGCTCGACCCAGATTCCTACGCGTCGTTCACACACCCCCACGACCCAGTTAGATCGCTGTCGCTATTGCAATATTACTAAACTGCACCTGCGAACGGACAGGCTATGACGAATAGATGCGATTGGCCACTTCGTCGATTTACGATAATCTCTCTGCTCAGAGCGGCTAATTCAACCCAATTTCTCATAAACACAAACGAGCCTATAGGACCGCTGTTCTTCCATACTGCGAATCAATTCAGAACTCCATCGATAGCGCGGACCTTACGCTAAGCAAAGTCTGACCTGTGGCGAGCAACGTCTGGTGCGCTTCAGGCCGCCTTTTATATCTATTACGACCTGATGCCATGTTTAGAGCTGGCTGCGGGTTATGAGCGGGTGATTGCCTATCAATGTGTTGCGGTCGTTAAATCGCAGTTCTCTGACATCCCCGTGTGGTGACAGGTTTCCGGACGTAATTGAACCAGACCTATGGGAGTATTATTGCCACGTGACGAGCTCTCCCCCTTTCAATAGACTCGCAGAGGTGTTGGAAGGTTTTACCCGGGACCCGGCACTTAACCGCCAGCCTAACAATGGACCGTCGACGTTGAGCGACTAACGCCAGGAACCTTGTTATTGATACACGGTGCAATAACTTGTTTAATAATCGACCCTTCGACGGGTTGGTGCCGGTTGGCAGGAGTGACCTTGACTAACGGGGACTATTAGCTGATCGCGCTTACCGCTGCGATGTCCAGTTCCAGATCTGAAGCACGATTATTACATCTTATCTGGCCATTATGGGGCGCAGGAAACACCACCGCGGGCGTACGTAGATGATAGAGTATGCCGGTTGTGGCTGCCTGATGATTGGGGTGCCCGCAAGAAGCTTACACCGCCGATACCCTAATAATCCTTGGGTTGGATAGTAAAGGTCGTTGTACAAAACTTTACCTTCATCAAAATACCTGTGCCTCCGCCCAAATAAATGCATTAAATGCTTGCCACGCGCCCGGCACAGCCCTAATCGCAGTCGGCATAGCGGTAAGGCTAAGTTAGCCAAGCGCGACCCTGGCCGGGTGCACGATACCTGGTCGGGGTGACGGTGGTTTGGCGCAGTTGACATGGAAACACCATTGGATCGCTGATAATGATGGAGTTGCAGTAGGTCCCAAATTAGTCCAGGCTCAACCGTCTAGGGCACAAACCAGGTTTACTCCAACCATTTCCGCCGCAGCCACGCGTGCAGCGCGTATAACATTTATGAACTTAACAAAAGTCCAACGGTGGGGCCATTGAGACTCGATGTGGATTTCAATATGAAGGACATGTCGACATCGCAG
seq00026   CGCGAGGCCGTATTAGATCCAAGAATCTTTCCGTGGAAGTTTGGTTATCGTTACCCAAGCATCGAAGCAGATGAAAGTTGTAATGCCGGAGGGGTGTGTATTTTCTAGCCTACTTCTTTCACAGACCCTGCAGGGATTTGTAGAGCGACCAGCGATCAAAGCCAATGGCCCGTACCCGTTTATTCTTTGACGCACTTGAGGAGGTGAATGGACATGTTGGCCGATTGCAGTACCTGGTGATGGAGTATTACTTAAGTGTTAGACAATTGGAAGCTCATGTACCCAAGTAACCAGAACCTATGGGGCGGCAGGACCCACCGGGGGAATATCAAAGATTCGCGAACCATTGAAGTTTTCGACGGTAGGTTCATGGTTTTAACCGGGTAAGTCAATTATAATTAACTCCCGTTGTGGGGATCTGTTAGCACGTATCATCTGGGGCACTTCAGGATTGAACAGTAGGTCTTAATACCTCTGCCAAGACCGAGTGTTGTAAGACCTAGGGTAACAGACTACGGCTAGATTGTACCAGTGCCTGAACTATATAAGAACAGTAAACGACACTTAACGTAACAGATATGAAGAGAGGACTGGTATACCCAGATTCATCCATAGCATATTACTGCCCGTGATTATGGAAGTGAGTTTCCGCGAAAAGCAAGGCATTCGCCCCCAGGCAAACTTTAGTAATCGCCGTTAGCACCGCCGCAATAATGGAGTCGGGTTTAGTACTTGCCGAGGTGCACTGCCGACGAATACCCCTTAAGGACGCGCAGGGCTTTTCCGAACAATGAGAATTACACAAGCTCTTCGGTCTCACCTGACTCAGCTTGGTGACATGGGTTTTTACAACCTATGCCATAGAGGCATAATCTAATTAGTATATGTGCAAAAGGTACTCCCTGTGTCTACACCAAAAGTCAAAAGTCGCTCAGTCACCTTGTGGTAGGGACACACCAGCGCTCGACCCAGATTCCTACGCGTCGTTCACACACCCCCACGACCCAGTTAGATCGCTGTCGCTATTGCAATATTACTAAACTGCACCTGCGAACGGACAGGCTATGACGAATAGATGCGATTGGCCACTTCGTCGATTTACGATAATCTCTCTGCTCAGAGCGGCTAATTCAACCCAATTTCTCATAAACACAAACGAGCCTATAGGACCGCTGTTCTTCCATACTGCGAATCAATTCAGAACTCCATCGATAGCGCGGACCTTACGCTAAGCAAAGTCTGACCTGTGGCGAGCAACGTCTGGTGCGCTTCAGGCCGCCTTTTATATCTATTACGACCTGATGCCATGTTTAGAGCTGGCTGCGGGTTATGAGCGGGTGATTGCCTATCAATGTGTTGCGGTCGTTAAATCGCAGTTCTCTGACATCCCCGTGTGGTGACAGGTTTCCGGACGTAATTGAACCAGACCTATGGGAGTATTATTGCCACGTGACGAGCTCTCCCCCTTTCAATAGACTCGCAGAGGTGTTGGAAGGTTTTACCCGGGACCCGGCACTTAACCGCCAGCCTAACAATGGACCGTCGACGTTGAGCGACTAACGCCAGGAACCTTGTTATTGATACACGGTGCAATAACTTGTTTAATAATCGACCCTTCGACGGGTTGGTGCCGGTTGGCAGGAGTGACCTTGACTAACGGGGACTATTAGCTGATCGCGCTTACCGCTGCGATGTCCAGTTCCAGATCTGAAGCACGATTATTACATCTTATCTGGCCATTATGGGGCGCAGGAAACACCACCGCGGGCGTACGTAGATGATAGAGTATGCCGGTTGTGGCTGCCTGATGATTGGGGTGCCCGCAAGAAGCTTACACCGCCGATACCCTAATAATCCTTGGGTTGGATAGTAAAGGTCGTTGTACAAAACTTTACCTTCATCAAAATACCTGTGCCTCCGCCCAAATAAATGCATTAAATGCTTGCCACGCGCCCGGCACAGCCCTAATCGCAGTCGGCATAGCGGTAAGGCTAAGTTAGCCAAGCGCGACCCTGGCCGGGTGCACGATACCTGGTCGGGGTGACGGTGGTTTGGCGCAGTTGACATGGAAACACCATTGGATCGCTGATAATGATGGAGTTGCAGTAGGTCCCAAATTAGTCCAGGCTCAACCGTCTAGGGCACAAACCAGGTTTACTCCAATCATTTCCGCCGCAACCACGCGTGCAGCGCGTATAACATTTATGAACTTAACAAAAGTCCAACGGTGGGGCCATTGAGACTCGATGTGGATTTCAATATGAAGGACATGTCGACATCGCAG
seq00027   CGCGAGGCCGTATTAGATCCAAGAATCTTTCCGTGGAAGTTTGGTTATCGTTACCCAAGCATCGAAGCAGATGAAAGTTGTAATGCCGGAGGGGTGTGTATTTTCTAGCCTACTTCTTTCACAGACCCTGCAGGGATTTGTAGAGCGACCAGCGATCAAAGCCAATGGCCCGTACCCGTTTATTCTTTGACGCACTTGAGGAGGTGAATGGACATGTTGGCCGATTGCAGTACCTGGTGATGGAGTATTACTTAAGTGTTAGACAATTGGAAGCTCATGTACCCAAGTAACCAGAACCTATGGGGCGGCAGGACCCACCGGGGGAATATCAAAGATTCGCGAACCATTGAAGTTTTCGACGGTAGGTTCATGGTTTTAACCGGGTAAGTCAATTATAATTAACTCCCGTTGTGGGGATCTGTTAGCACGTATCATCTGGGGCACTTCAGGATTGAACAGTAGGTCTTAATACCTCTGCCAAGACCGAGTGTTGTAAGACCTAGGGTAACAGACTACGGCTAGATTGTACCAGTGCCTGAACTATATAAGAACAGTAAACGACACTTAACGTAACAGATATGAAGAGAGGACTGGTATACCCAGATTCATCCATAGCATATTACTGCCCGTGATTATGGAAGTGAGTTTCCGCGAAAAGCAAGGCATTCGCCCCCAGGCAAACTTTAGTAATCGCCGTTAGCACCGCCGCAATAATGGAGTCGGGTTTAGTACTTGCCGAGGTGCACTGCCGACGAATACCCCTTAAGGACGCGCAGGGCTTTTCCGAACAATGAGAATTACACAAGCTCTTCGGTCTCACCTGACTCAGCTTGGTGACATGGGTTTTTACAACCTATGCCATAGAGGCATAATCTAATTAGTATATGTGCAAAAGGTACTCCCTGTGTCTACACCAAAAGTCAAAAGTCGCTCAGTCACCTTGTGGTAGGGACACACCAGCGCTCGACCCAGATTCCTACGCGTCGTTCACACACCCCCACGACCCAGTTAGATCGCTGTCGCTATTGCAATATTACTAAACTGCACCTGCGAACGGACAGGCTATGACGAATAGATGCGATTGGCCACTTCGTCGATTTACGATAATCTCTCTGCTCAGAGCGGCTAATTCAACCCAATTTCTCATAAACACAAACGAGCCTATAGGACCGCTGTTCTTCCATACTGCGAATCAATTCAGAACTCCATCGATATCGCGGACCTTACGCTAAGCAAAGTCTGACCTGTGGCGAGCAACGTCTGGTGCGCTTCAGGCCGCCTTTTATATCTATTACGACCTGATGCCATGTTTAGAGCTGGCTGCGGGTTATGAGCGGGTGATTGCCTATCAATGTGTTGCGGTCGTTAAATCGCAGTTTTCTGACATCCCCGTGTGGTGACAGGTTTCCGGACGTAATTGAACCAGACCTATGGGAGTATTATTGCCACGTGACGAGCTCTCCCCCTTTCAATAGACTCGCAGAGGTGTTGGAAGGTTTTACCCGGGACCCGGCACTTAACCGCCAGCCTAACAATGGACCGTCGACGTTGAGCGACTAACGCCAGGAACCTTGTTATTGATACACGGTGCAATAACTTGTTTAATAATCGACCCTTCGACGGGTTGGTGCCGGTTGGCAGGAGTGACCTTGACTAACGGGGACTATTAGCTGATCGCGCTTACCGCTGCGATGTCCAGTTCCAGATCTGAAGCACGATTATTACATCTTATCTGGCCATTATGGGGCGCAGGAAACACCACCGCGGGCGTACGTAGATGATAGAGTATGCCGGTTGTGGCTGCCTGATGATTGGGGTGCCCGCAAGAAGCTTACACCGCCGATACCCTAATAATCCTTGGGTTGGATAGTAAAGGTCGTTGTACAAAACTTTACCTTCATCAAAATACCTGTGCCTCCGCCCAAATAAATGCATTAAATGCTTGCCACGCGCCCGGCACAGCCCTAATCGCAGTCGGCATAGCGGTAAGGCTAAGTTAGCCAAGCGCGACCCTGGCCGGGTGCACGATACCTGGTCGGGGTGACGGTGGTTTGGCGCAGTTGACATGGAAACACCATTGGATCGCTGATAATGATGGAGTTGCACTAGGTCCCAAATTAGTCCAGGCTCAACCGTCTAGGGCACAAACCAGGTTTACTCCAACCATTTCCGCCGCAACCACGCGTGCAGCGCGTATAACATTTATGAACTTAACAAAAGTCCAACGGTGGGGCCATTGAGACTCGATGTGGATTTCAATATGAAGGACATGTCGACATCGCAG
seq00028   CGCGAGGCCGTATTAGATCCAAGAATCTTTCCGTGGAAGTTTGGTTATCGTTACCCAAGCATCGAAGCAGATGAAAGTTGTAATGCCGGAGGGGTGTGTATTTTCTAGCCTACTTCTTTCACAGACCCTGCAGGGATTTGTAGAGCGACCAGCGATCAAAGCCAATGGCCCGTACCCGTTTATTCTTTGACGCACTTGAGGAGGTGAATGGACATGTTGGCCGATTGCAGTACCTGGTGATGGAGTATTACTTAAGTGTTAGACAATTGGAAGCTCATGTACCCAAGTAACCAGAACCTATGGGGCGGCAGGACCCACCGGGGGAATATCAAAGATTCGCGAACCATTGAAGTTTTCGACGGTAGGTTCATGGTTTTAACCGGGTAAGTCAATTATAATTAACTCCCGTTGTGGGGATCTGTTAGCACGTATCATCTGGGGCACTTCAGGATTGAACAGTAGGTCTTAATACCTCTGCCAAGACCGAGTGTTGTAAGACCTAGGGTAACAGACTACGGCTAGATTGTACCAGTGCCTGAACTATATAAGAACAGTAAACGACACTTAACGTAACAGATATGAAGAGAGGACTGGTATACCCAGATTCATCCATAGCATATTACTGCCCGTGATTATGGAAGTGAGTTTCCGCGAAAAGCAAGGCATTCGCCCCCAGGCAAACTTTAGTAATCGCCGTTAGCACCGCCGCAATAATGGAGTCGGGTTTAGTACTTGCCGAGGTGCACTGCCGACGAATACCCCTTAAGGACGCGCAGGGCTTTTCCGAACAATGAGAATTACACAAGCTCTTCGGTCTCACCTGACTCAGCTTGGTGACATGGGTTTTTACAACCTATGCCATAGAGGCATAATCTAATTAGTATATGTGCAAAAGGTACTCCCTGTGTCTACACCAAAAGTCAAAAGTCGCTCAGTCACCTTGTGGTAGGGACACACCAGCGCTCGACCCAGATTCCTACGCGTCGTTCACACACCCCCACGACCCAGTTAGATCGCTGTCGCTATTGCAATATTACTAAACTGCACCTGCGAACGGACAGGCTATGACGAATAGATGCGATTGGCCACTTCGTCGATTTACGATAATCTCTCTGCTCAGAGCGGCTAATTCAACCCAATTTCTCATAAACACAAACGAGCCTATAGGACCGCTGTTCTTCCATACTGCGAATCAATTCAGAACTCCATCGATAGCGCGGACCTTACGCTAAGCAAAGTCTGACCTGTGGCGAGCAACGTCTGGTGCGCTTCAGGCCGCCTTTTATATCTATTACGACCTGATGCCATGTTTAGAGCTGGCTGCGGGTTATGAGCGGGTGATTGCCTATCAATGTGTTGCGGTCGTTAAATCGCAGTTCTCTGACATCCCCGTGTGGTGACAGGTTTCCGGACGTAATTGAACCAGACCTATGGGAGTATTATTGCCACGTGACGAGCTCTCCCCCTTTCAATAGACTCGCAGAGGTGTTGGAAGGTTTTACCCGGGACCCGGCACTTAACCGCCAGCCTAACAATGGACCGTCGACGTTGAGCGACTAACGCCAGGAACCTTGTTATTGATACACGGTGCAATAACTTGTTTAATAATCGACCCTTCGACGGGTTGGTGCCGGTTGGCAGGAGTGACCTTGACTAACGGGGACTATTAGCTGATCGCGCTTACCGCTGCGATGTCCAGTTCCAGATCTGAAGCACGATTATTACATCTTATCTGGCCATTATGGGGCGCAGGAAACACCACCGCGGGCGTACGTAGATGATAGAGTATGCCGGTTGTGGCTGCCTGATGATTGGGGTGCCCGCAAGAAGCTTACACCGCCGATACCCTAATAATCCTTGGGTTGGATAGTAAAGGTCGTTGTACAAAACTTTACCTTCATCAAAATACCTGTGCCTCCGCCCAAATAAATGCATTAAATGCTTGCCACGCGCCCGGCACAGCCCTAATCGCAGTCGGCATAGCGGTAAGGCTAAGTTAGCCAAGCGCGACCCTGGCCGGGTGCACGATACCTGGTCGGGGTGACGGTGGTTTGGCGCAGTTGACATGGAAACACCATTGGATCGCTGATAATGATGGAGTTGCAGTAGGTCCCAAATTAGTCCAGGCTCAACCGTCTAGGGCACAAACCAGGTTTACTCCAATCATTTCCGCCGCAACCACGCGTGCAGCGCGTATAACATTTATGAACTTAACAAAAGTCCAACGGTGGGGCCATTGAGACTCGATGTGGATTTCAATATGAAGGACATGTCGACATCGCAG
seq00029   CGCGAGGCCGTATTAGATCCAAGAATCTTTCCGTGGAAGTTTGGTTATCGTTACCCAAGCATCGAAGCAGATGAAAGTTGTAATGCCGGAGGGGTGTGTATTTTCTAGCCTACTTCTTTCACAGACCCTGCAGGGATTTGTAGAGCGACCAGCGATCAAAGCCAATGGCCCGTACCCGTTTATTCTTTGACGCACTTGAGGAGGTGAATGGACATGTTGGCCGATTGCAGTACCTGGTGATGGAGTATTACTTAAGTGTTAGACAATTGGAAGCTCATGTACCCAAGTAACCAGAACCTATGGGGCGGCAGGACCCACCGGGGGAATATCAAAGATTCGCGAACCATTGAAGTTTTCGACGGTAGGTTCATGGTTTTAACCGGGTAAGTCAATTATAATTAACTCCCGTTGTGGGGATCTGTTAGCACGTATCATCTGGGGCACTTCAGGATTGAACAGTAGGTCTTAATACCTCTGCCAAGACCGAGTGTTGTAAGACCTAGGGTAACAGACTACGGCTAGATTGTACCAGTGCCTGAACTATATAAGAACAGTAAACGACACTTAACGTAACAGATATGAAGAGAGGACTGGTATACCCAGATTCATCCATAGCATATTACTGCCCGTGATTATGGAAGTGAGTTTCCGCGAAAAGCAAGGCATTCGCCCCCAGGCAAACTTTAGTAATCGCCGTTAGCACCGCCGCAATAATGGAGTCGGGTTTAGTACTTGCCGAGGTGCACTGCCGACGAATACCCCTTAAGGACGCGCAGGGCTTTTCCGAACAATGAGAATTACACAAGCTCTTCGGTCTCACCTGACTCAGCTTGGTGACATGGGTTTTTACAACCTATGCCATAGAGGCATAATCTAATTAGTATATGTGCAAAAGGTACTCCCTGTGTCTACACCAAAAGTCAAAAGTCGCTCAGTCACCTTGTGGTAGGGACACACCAGCGCTCGACCCAGATTCCTACGCGTCGTTCACACACCCCCACGACCCAGTTAGATCGCTGTCGCTATTGCAATATTACTAAACTGCACCTGCGAACGGACAGGCTATGACGAATAGATGCGATTGGCCACTTCGTCGATTTACGATAATCTCTCTGCTCAGAGCGGCTAATTCAACCCAATTTCTCATAAACACAAACGAGCCTATAGGACCGCTGTTCTTCCATACTGCGAATCAATTCAGAACTCCATCGATAGCGCGGACCTTACGCTAAGCAAAGTCTGACCTGTGGCGAGCAACGTCTGGTGCGCTTCAGGCCGCCTTTTATATCTATTACGACCTGATGCCATGTTTAGAGCTGGCTGCGGGTTATGAGCGGGTGATTGCCTATCAATGTGTTGCGGTCGTTAAATCGCAGTTCTCTGACATCCCCGTGTGGTGACAGGTTTCCGGACGTAATTGAACCAGACCTATGGGAGTATTATTGCCACGTGACGAGCTCTCCCCCTTTCAATAGACTCGCAGAGGTGTTGGAAGGTTTTACCCGGGACCCGGCACTTAACCGCCAGCCTAACAATGGACCGTCGACGTTGAGCGACTAACGCCAGGAACCTTGTTATTGATACACGGTGCAATAACTTGTTTAATAATCGACCCTTCGACGGGTTGGTGCCGGTTGGCAGGAGTGACCTTGACTAACGGGGACTATTAGCTGATCGCGCTTACCGCTGCGATGTCCAGTTCCAGATCTGAAGCACGATTATTACATCTTATCTGGCCATTATGGGGCGCAGGAAACACCACCGCGGGCGTACGTAGATGATAGAGTATGCCGGTTGTGGCTGCCTGATGATTGGGGTGCCCGCAAGAAGCTTACACCGCCGATACCCTAATAATCCTTGGGTTGGATAGTAAAGGTCGTTGTACAAAACTTTACCTTCATCAAAATACCTGTGCCTCCGCCCAAATAAATGCATTAAATGCTTGCCACGCGCCCGGCACAGCCCTAATCGCAGTCGGCATAGCGGTAAGGCTAAGTTAGCCAAGCGCGACCCTGGCCGGGTGCACGATACCTGGTCGGGGTGACGGTGGTTTGGCGCAGTTGACATGGAAACACCATTGGATCGCTGATAATGATGGAGTTGCAGTAGGTCCCAAATTAGTCCAGGCTCAACCGTCTAGGGCACAAACCAGGTTTACTCCAATCATTTCCGCCGCAACCACGCGTGCAGCGCGTATAACATTTATGAACTTAACAAAAGTCCAACGGTGGGGCCATTGAGACTCGATGTGGATTTCAATATGAAGGACATGTCGACATCGCAG
seq00030   CGCGAGGCCGTATTAGATCCAAGAATCTTTCCGTGGAAGTTTGGTTATCGTTACCCAAGCATCGAAGCAGATGAAAGTTGTAATGCCGGAGGGGTGTGTATTTTCTAGCCTACTTCTTTCACAGACCCTGCAGGGATTTGTAGAGCGACCAGCGATCAAAGCCAATGGCCCGTACCCGTTTATTCTTTGACGCACTTGAGGAGGTGAATGGACATGTTGGCCGATTGCAGTACCTGGTGATGGAGTATTACTTAAGTGTTAGACAATTGGAAGCTCATGTACCCAAGTAACCAGAACCTATGGGGCGGCAGGACCCACCGGGGGAATATCAAAGATTCGCGAACCATTGAAGTTTTCGACGGTAGGTTCATGGTTTTAACCGGGTAAGTCAATTATAATTAACTCCCGTTGTGGGGATCTGTTAGCACGTATCATCTGGGGCACTTCAGGATTGAACAGTAGGTCTTAATACCTCTGCCAAGACCGAGTGTTGTAAGACCTAGGGTAACAGACTACGGCTAGATTGTACCAGTGCCTGAACTATATAAGAACAGTAAACGACACTTAACGTAACAGATATGAAGAGAGGACTGGTATACCCAGATTCATCCATAGCATATTACTGCCCGTGATTATGGAAGTGAGTTTCCGCGAAAAGCAAGGCATTCGCCCCCAGGCAAACTTTAGTAATCGCCGTTAGCACCGCCGCAATAATGGAGTCGGGTTTAGTACTTGCCGAGGTGCACTGCCGACGAATACCCCTTAAGGACGCGCAGGGCTTTTCCGAACAATGAGAATTACACAAGCTCTTCGGTCTCACCTGACTCAGCTTGGTGACATGGGTTTTTACAACCTATGCCATAGAGGCATAATCTAATTAGTATATGTGCAAAAGGTACTCCCTGTGTCTACACCAAAAGTCAAAAGTCGCTCAGTCACCTTGTGGTAGGGACACACCAGCGCTCGACCCAGATTCCTACGCGTCGTTCACACACCCCCACGACCCAGTTAGATCGCTGTCGCTATTGCAATATTACTAAACTGCACCTGCGAACGGACAGGCTATGACGAATAGATGCGATTGGCCACTTCGTCGATTTACGATAATCTCTCTGCTCAGAGCGGCTAATTCAACCCAATTTCTCATAAACACAAACGAGCCTATAGGACCGCTGTTCTTCCATACTGCGAATCAATTCAGAACTCCATCGATAGCGCGGACCTTACGCTAAGCAAAGTCTGACCTGTGGCGAGCAACGTCTGGTGCGCTTCAGGCCGCCTTTTATATCTATTACGACCTGATGCCATGTTTAGAGCTGGCTGCGGGTTATGAGCGGGTGATTGCCTATCAATGTGTTGCGGTCGTTAAATCGCAGTTCTCTGACATCCCCGTGTGGTGACAGGTTTCCGGACGTAATTGAACCAGACCTATGGGAGTATTATTGCCACGTGACGAGCTCTCCCCCTTTCAATAGACTCGCAGAGGTGTTGGAAGGTTTTACCCGGGACCCGGCACTTAACCGCCAGCCTAACAATGGACCGTCGACGTTGAGCGACTAACGCCAGGAACCTTGTTATTGATACACGGTGCAATAACTTGTTTAATAATCGACCCTTCGACGGGTTGGTGCCGGTTGGCAGGAGTGACCTTGACTAACGGGGACTATTAGCTGATCGCGCTTACCGCTGCGATGTCCAGTTCCAGATCTGAAGCACGATTATTACATCTTATCTGGCCATTATGGGGCGCAGGAAACACCACCGCGGGCGTACGTAGATGATAGAGTATGCCGGTTGTGGCTGCCTGATGATTGGGGTGCCCGCAAGAAGCTTACACCGCCGATACCCTAATAATCCTTGGGTTGGATAGTAAAGGTCGTTGTACAAAACTTTACCTTCATCAAAATACCTGTGCCTCCGCCCAAATAAATGCATTAAATGCTTGCCACGCGCCCGGCACAGCCCTAATCGCAGTCGGCATAGCGGTAAGGCTAAGTTAGCCAAGCGCGACCCTGGCCGGGTGCACGATACCTGGTCGGGGTGACGGTGGTTTGGCGCAGTTGACATGGAAACACCATTGGATCGCTGATAATGATGGAGTTGCAGTAGGTCCCAAATTAGTCCAGGCTCAACCGTCTAGGGCACAAACCAGGTTTACTCCAACCATTTCCGCCGCAACCACGCGTGCAGCGCGTATAACATTTATGAACTTAACAAAAGTCCAACGGTGGGGCCATTGAGACTCGATGTGGATTTCAATATGAAGGACATGTCGACATCGCAG
seq00031   CGCGAGGCCGTATTAGATCCAAGAATCTTTCCGTGGAAGTTTGGTTATCGTTACCCAAGCATCGAAGCAGATGAAAGTTGTAATGCCGGAGGGGTGTGTATTTTCTAGCCTACTTCTTTCACAGACCCTGCAGGGATTTGTAGAGCGACCAGCGATCAAAGCCAATGGCCCGTACCCGTTTATTCTTTGACGCACTTGAGGAGGTGAATGGACATGTTGGCCGATTGCAGTACCTGGTGATGGAGTATTACTTAAGTGTTAGACAATTGGAAGCTCATGTACCCAAGTAACCAGAACCTATGGGGCGGCAGGACCCACCGGGGGAATATCAAAGATTCGCGAACCATTGAAGTTTTCGACGGTAGGTTCATGGTTTTAACCGGGTAAGTCAATTATAATTAACTCCCGTTGTGGGGATCTGTTAGCACGTATCATCTGGGGCACTTCAGGATTGAACAGTAGGTCTTAATACCTCTGCCAAGACCGAGTGTTGTAAGACCTAGGGTAACAGACTACGGCTAGATTGTACCAGTGCCTGAACTATATAAGAACAGTAAACGACACTTAACGTAACAGATATGAAGAGAGGACTGGTATACCCAGATTCATCCATAGCATATTACTGCCCGTGATTATGGAAGTGAGTTTCCGCGAAAAGCAAGGCATTCGCCCCCAGGCAAACTTTAGTAATCGCCGTTAGCACCGCCGCAATAATGGAGTCGGGTTTAGTACTTGCCGAGGTGCACTGCCGACGAATACCCCTTAAGGACGCGCAGGGCTTTTCCGAACAATGAGAATTACACAAGCTCTTCGGTCTCACCTGACTCAGCTTGGTGACATGGGTTTTTACAACCTATGCCATAGAGGCATAATCTAATTAGTATATGTGCAAAAGGTACTCCCTGTGTCTACACCAAAAGTCAAAAGTCGCTCAGTCACCTTGTGGTAGGGACACACCAGCGCTCGACCCAGATTCCTACGCGTCGTTCACACACCCCCACGACCCAGTTAGATCGCTGTCGCTATTGCAATATTACTAAACTGCACCTGCGAACGGACAGGCTATGACGAATAGATGCGATTGGCCACTTCGTCGATTTACGATAATCTCTCTGCTCAGAGCGGCTAATTCAACCCAATTTCTCATAAACACAAACGAGCCTATAGGACCGCTGTTCTTCCATACTGCGAATCAATTCAGAACTCCATCGATAGCGCGGACCTTACGCTAAGCAAAGTCTGACCTGTGGCGAGCAACGTCTGGTGCGCTTCAGGCCGCCTTTTATATCTATTACGACCTGATGCCATGTTTAGAGCTGGCTGCGGGTTATGAGCGGGTGATTGCCTATCAATGTGTTGCGGTCGTTAAATCGCAGTTTTCTGACATCCCCGTGTGGTGACAGGTTTCCGGACGTAATTGAACCAGACCTATGGGAGTATTATTGCCACGTGACGAGCTCTCCCCCTTTCAATAGACTCGCAGAGGTGTTGGAAGGTTTTACCCGGGACCCGGCACTTAACCGCCAGCCTAACAATGGACCGTCGACGTTGAGCGACTAACGCCAGGAACCTTGTTATTGATACACGGTGCAATAACTTGTTTAATAATCGACCCTTCGACGGGTTGGTGCCGGTTGGCAGGAGTGACCTTGACTAACGGGGACTATTAGCTGATCGCGCTTACCGCTGCGATGTCCAGTTCCAGATCTGAAGCACGATTATTACATCTTATCTGGCCATTATGGGGCGCAGGAAACACCACCGCGGGCGTACGTAGATGATAGAGTATGCCGGTTGTGGCTGCCTGATGATTGGGGTGCCCGCAAGAAGCTTACACCGCCGATACCCTAATAATCCTTGGGTTGGATAGTAAAGGTCGTTGTACAAAACTTTACCTTCATCAAAATACCTGTGCCTCCGCCCAAATAAATGCATTAAATGCTTGCCACGCGCCCGGCACAGCCCTAATCGCAGTCGGCATAGCGGTAAGGCTAAGTTAGCCAAGCGCGACCCTGGCCGGGTGCACGATACCTGGTCGGGGTGACGGTGGTTTGGCGCAGTTGACATGGAAACACCATTGGATCGCTGATAATGATGGAGTTGCACTAGGTCCCAAATTAGTCCAGGCTCAACCGTCTAGGGCACAAACCAGGTTTACTCCAACCATTTCCGCCGCAACCACGCGTGCAGCGCGTATAACATTTATGAACTTAACAAAAGTCCAACGGTGGGGCCATTGAGACTCGATGTGGATTTCAATATGAAGGACATGTCGACATCGCAG
seq00032   CGCGAGGCCGTATTAGATCCAAGAATCTTTCCGTGGAAGTTTGGTTATCGTTACCCAAGCATCGAAGCAGATGAAAGTTGTAATGCCGGAGGGGTGTGTATTTTCTAGCCTACTTCTTTCACAGACCCTGCAGGGATTTGTAGAGCGACCAGCGATCAAAGCCAATGGCCCGTACCCGTTTATTCTTTGACGCACTTGAGGAGGTGAATGGACATGTTGGCCGATTGCAGTACCTGGTGATGGAGTATTACTTAAGTGTTAGACAATTGGAAGCTCATGTACCCAAGTAACCAGAACCTATGGGGCGGCAGGACCCACCGGGGGAATATCAAAGATTCGCGAACCATTGAAGTTTTCGACGGTAGGTTCATGGTTTTAACCGGGTAAGTCAATTATAATTAACTCCCGTTGTGGGGATCTGTTAGCACGTATCATCTGGGGCACTTCAGGATTGAACAGTAGGTCTTAATACCTCTGCCAAGACCGAGTGTTGTAAGACCTAGGGTAACAGACTACGGCTAGATTGTACCAGTGCCTGAACTATATAAGAACAGTAAACGACACTTAACGTAACAGATATGAAGAGAGGACTGGTATACCCAGATTCATCCATAGCATATTACTGCCCGTGATTATGGAAGTGAGTTTCCGCGAAAAGCAAGGCATTCGCCCCCAGGCAAACTTTAGTAATCGCCGTTAGCACCGCCGCAATAATGGAGTCGGGTTTAGTACTTGCCGAGGTGCACTGCCGACGAATACCCCTTAAGGACGCGCAGGGCTTTTCCGAACAATGAGAATTACACAAGCTCTTCGGTCTCACCTGACTCAGCTTGGTGACATGGGTTTTTACAACCTATGCCATAGAGGCATAATCTAATTAGTATATGTGCAAAAGGTACTCCCTGTGTCTACACCAAAAGTCAAAAGTCGCTCAGTCACCTTGTGGTAGGGACACACCAGCGCTCGACCCAGATTCCTACGCGTCGTTCACACACCCCCACGACCCAGTTAGATCGCTGTCGCTATTGCAATATTACTAAACTGCACCTGCGAACGGACAGGCTATGACGAATAGATGCGATTGGCCACTTCGTCGATTTACGATAATCTCTCTGCTCAGAGCGGCTAATTCAACCCAATTTCTCATAAACACAAACGAGCCTATAGGACCGCTGTTCTTCCATACTGCGAATCAATTCAGAACTCCATCGATAGCGCGGACCTTACGCTAAGCAAAGTCTGACCTGTGGCGAGCAACGTCTGGTGCGCTTCAGGCCGCCTTTTATATCTATTACGACCTGATGCCATGTTTAGAGCTGGCTGCGGGTTATGAGCGGGTGATTGCCTATCAATGTGTTGCGGTCGTTAAATCGCAGTTCTCTGACATCCCCGTGTGGTGACAGGTTTCCGGACGTAATTGAACCAGACCTATGGGAGTATTATTGCCACGTGACGAGCTCTCCCCCTTTCAATAGACTCGCAGAGGTGTTGGAAGGTTTTACCCGGGACCCGGCACTTAACCGCCAGCCTAACAATGGACCGTCGACGTTGAGCGACTAACGCCAGGAACCTTGTTATTGATACACGGTGCAATAACTTGTTTAATAATCGACCCTTCGACGGGTTGGTGCCGGTTGGCAGGAGTGACCTTGACTAACGGGGACTATTAGCTGATCGCGCTTACCGCTGCGATGTCCAGTTCCAGATCTGAAGCACGATTATTACATCTTATCTGGCCATTATGGGGCGCAGGAAACACCACCGCGGGCGTACGTAGATGATAGAGTATGCCGGTTGTGGCTGCCTGATGATTGGGGTGCCCGCAAGAAGCTTACACCGCCGATACCCTAATAATCCTTGGGTTGGATAGTAAAGGTCGTTGTACAAAACTTTACCTTCATCAAAATACCTGTGCCTCCGCCCAAATAAATGCATTAAATGCTTGCCACGCGCCCGGCACAGCCCTAATCGCAGTCGGCATAGCGGTAAGGCTAAGTTAGCCAAGCGCGACCCTGGCCGGGTGCACGATACCTGGTCGGGGTGACGGTGGTTTGGCGCAGTTGACATGGAAACACCATTGGATCGCTGATAATGATGGAGTTGCAGTAGGTCCCAAATTAGTCCAGGCTCAACCGTCTAGGGCACAAACCAGGTTTACTCCAACCATTTCCGCCGCAACCACGCGTGCAGCGCGTATAACATTTATGAACTTAACAAAAGTCCAACGGTGGGGCCATTGAGACTCGATGTGGATTTCAATATGAAGGACATGTCGACATCGCAG
seq00033   CGCGAGGCCGTATTAGATCCAAGAATCTTTCCGTGGAAGTTTGGTTATCGTTACCCAAGCATCGAAGCAGATGAAAGTTGTAATGCCGGAGGGGTGTGTATTTTCTAGCCTACTTCTTTCACAGACCCTGCAGGGATTTGTAGAGCGACCAGCGATCAAAGCCAATGGCCCGTACCCGTTTATTCTTTGACGCACTTGAGGAGGTGAATGGACATGTTGGCCGATTGCAGTACCTGGTGATGGAGTATTACTTAAGTGTTAGACAATTGGAAGCTCATGTACCCAAGTAACCAGAACCTATGGGGCGGCAGGACCCACCGGGGGAATATCAAAGATTCGCGAACCATTGAAGTTTTCGACGGTAGGTTCATGGTTTTAACCGGGTAAGTCAATTATAATTAACTCCCGTTGTGGGGATCTGTTAGCACGTATCATCTGGGGCACTTCAGGATTGAACAGTAGGTCTTAATACCTCTGCCAAGACCGAGTGTTGTAAGACCTAGGGTAACAGACTACGGCTAGATTGTACCAGTGCCTGAACTATATAAGAACAGTAAACGACACTTAACGTAACAGATATGAAGAGAGGACTGGTATACCCAGATTCATCCATAGCATATTACTGCCCGTGATTATGGAAGTGAGTTTCCGCGAAAAGCAAGGCATTCGCCCCCAGGCAAACTTTAGTAATCGCCGTTAGCACCGCCGCAATAATGGAGTCGGGTTTAGTACTTGCCGAGGTGCACTGCCGACGAATACCCCTTAAGGACGCGCAGGGCTTTTCCGAACAATGAGAATTACACAAGCTCTTCGGTCTCACCTGACTCAGCTTGGTGACATGGGTTTTTACAACCTATGCCATAGAGGCATAATCTAATTAGTATATGTGCAAAAGGTACTCCCTGTGTCTACACCAAAAGTCAAAAGTCGCTCAGTCACCTTGTGGTAGGGACACACCAGCGCTCGACCCAGATTCCTACGCGTCGTTCACACACCCCCACGACCCAGTTAGATCGCTGTCGCTATTGCAATATTACTAAACTGCACCTGCGAACGGACAGGCTATGACGAATAGATGCGATTGGCCACTTCGTCGATTTACGATAATCTCTCTGCTCAGAGCGGCTAATTCAACCCAATTTCTCATAAACACAAACGAGCCTATAGGACCGCTGTTCTTCCATACTGCGAATCAATTCAGAACTCCATCGATAGCGCGGACCTTACGCTAAGCAAAGTCTGACCTGTGGCGAGCAACGTCTGGTGCGCTTCAGGCCGCCTTTTATATCTATTACGACCTGATGCCATGTTTAGAGCTGGCTGCGGGTTATGAGCGGGTGATTGCCTATCAATGTGTTGCGGTCGTTAAATCGCAGTTCTCTGACATCCCCGTGTGGTGACAGGTTTCCGGACGTAATTGAACCAGACCTATGGGAGTATTATTGCCACGTGACGAGCTCTCCCCCTTTCAATAGACTCGCAGAGGTGTTGGAAGGTTTTACCCGGGACCCGGCACTTAACCGCCAGCCTAACAATGGACCGTCGACGTTGAGCGACTAACGCCAGGAACCTTGTTATTGATACACGGTGCAATAACTTGTTTAATAATCGACCCTTCGACGGGTTGGTGCCGGTTGGCAGGAGTGACCTTGACTAACGGGGACTATTAGCTGATCGCGCTTACCGCTGCGATGTCCAGTTCCAGATCTGAAGCACGATTATTACATCTTATCTGGCCATTATGGGGCGCAGGAAACACCACCGCGGGCGTACGTAGATGATAGAGTATGCCGGTTGTGGCTGCCTGATGATTGGGGTGCCCGCAAGAAGCTTACACCGCCGATACCCTAATAATCCTTGGGTTGGATAGTAAAGGTCGTTGTACAAAACTTTACCTTCATCAAAATACCTGTGCCTCCGCCCAAATAAATGCATTAAATGCTTGCCACGCGCCCGGCACAGCCCTAATCGCAGTCGGCATAGCGGTAAGGCTAAGTTAGCCAAGCGCGACCCTGGCCGGGTGCACGATACCTGGTCGGGGTGACGGTGGTTTGGCGCAGTTGACATGGAAACACCATTGGATCGCTGATAATGATGGAGTTGCAGTAGGTCCCAAATTAGTCCAGGCTCAACCGTCTAGGGCACAAACCAGGTTTACTCCAATCATTTCCGCCGCAACCACGCGTGCAGCGCGTATAACATTTATGAACTTAACAAAAGTCCAACGGTGGGGCCATTGAGACTCGATGTGGATTTCAATATGAAGGACATGTCGACATCGCAG
