# Supplementary material for: How Good Are Indirect Tests at Detecting Recombination in Human mtDNA?
Source: G3 (Bethesda). 2013 Jul 1;3(7):1095–104. doi: 10.1534/g3.113.006510 (PMC3704238; doi:10.1534/g3.113.006510)
Supplement: Supporting Information [file supp_g3.113.006510_FileS2.gz › SequenceData/mtDNA_ratehet&popgrowth/0/3rdbase/Infiles/0_38-new.txt]

33 2284
seq00001   CGGCAGGTAGCTGGGTCGCACCGTATTCGGGAATACCGGATAGTATGAGTTGAAAAAGTGTGCCTCTGGCACAACTGAGACTTGAAAGAACAGAGCAGACAAAGGGCGGTGATACCAGGTTTTTAGGTCAAGCGTTGGGGGAGCCAGGAAGTGGCCGGGCCACCCCTTATTCGTTATTGTCATCGACATAGTCGAAAGTTGCTGTGGGAAGCAGCCTGGGACTGTACACTCCGGTTTATGAAAAATCCCATGAGTTTAGGGCGCGTCTGGTTACTCCTAAGCTCATTCAAATGCAGAGGGGTGTCAGCACTCATTCATACCGTCCTTACTGAGCTGGAGGGCAGTACTAAAGAGCGGCTGAGCCTTCTGTCTACAATCCAGTTATTCGTTTGTTGTTGATTACTAAGACGGCCATGTGCGTCGGTAGGAATCGGCGGAAGCCCGCTGACTGGTCTCATGGCCGAGGTTTAAATTCAAATAAACGCGGCACGTTCTGACCGCAGTCACACTACGTTCTCGGTACGCTATGGCTTACTAGATTTACGGCGCGCCCTGAGTATTTGCACCGTTTTATCACAGTTACTCCCTAGAGCACCGTTATGGGCACCCGAGCTGCACGGGACCGTAGGTGTGGCACTCCGGAGATTGGTTGGTATTACAAAGTCGCGATAAGCCTCAGCGGACCGCTGTAAGTAATTACCCACGTATATCCAGTGGGCTTGCGACATCCGCTATAAACACCGCAGGCCTGAATCAATACACCAAGTCGCAGCTGACGGGTTGGAAGGGTTCTAGGAGATGCCATGCTGAAGGGAACTGAAACACCTCCACCCGTAGTTGGTACGTCTGCTATCGTCTCAAACGATCTTCCTGAGTCCTGAAGGGCCCTGCGAAAGACGTTAGGAGATGACGATAACCTCGAAGCCCCCTGTCGAATTGAAAGACCTCCATCTTCAGTGTTTGGCGCTTGTGCCTATACAGAAAGGCACATGGATGTATAAAACATACTCTGTTCAATCGACGACATACCTACATTTCTGCTCCCCCAGCGTGGTGACAAGGTTCCGACGAGGTTGCGTTGTCGGATCCATTCGACTAGATTCCCCTTTGTCGGTGACTTATCAACTGGACTTAACGTTGGTAAGGGGTCAAAAGCGATATTCAGTGGCCAATACAAATTTCACTTTGCTCTAAGTCTTTTACGTGGGAGTGGCGTCTCTAACACGGCGGCCGTCGGCCCCCGCTTCCCCAGACTGACTACTGAGGTGATTATTCATTGTATCATCACGCCTCGAAGCATGCCTCTACGACCGGCTATGCGACGCAGGGAGGCCCTCGTGTACGACATATTCAACAACGACGTTGGGAACATGGTCATTGGAGACACTTACAGGACTCCGACTTCTGCTCGTAACGCCACGGTCTTGTCACCGCCTATGAAGCCATAGTGCCAACGGCTCGGCCCCCTGGGCGCGAACATGGGTAGGCTACATGACTGACTCAAACCGATGAAAAGGGGAACCCGAATCGCTCGGAGGTAAAGTGTGATCTGGTTTGCAGTCGGATTCGTGGTTATAGCAGGAGAACGCTGTAGGACACAGGGCATCAGTCTTTATCTCTGAATGTATTGAAGCTGTAGAGCGTGTCACGAGTATCAGTTCTCGTGCGTCACTAAGGACCACTCTCGTTCCCCATTATAGGGATGTTACGCACCAGCGAACTGGTGCGATCGGAACATCCTGTTTTACCTTCGATGAACACCGTATCTAGTGTGGCAGCGGGGGCATGTATTTTAAGGGTCTTGAACTGCTTCTCTTGTGGCCAAGGCCTCCGGCCTAGGCGGTGAGAAGCAGGACTCCATTGGCAAACAACAGTTGTTCTCACGTCCTTTTCTGGACGACGAGAATTGATTCTTCAGCGTGTCATACTGATAGAAATCCCCCTAGTTTTGCAGATTCTCCCTCATTCTACTTTCGATCACCCCTGAGTCCAAGCATGTGACATGATGGATTCGGATGCACGCTTTGTTGTGACCATCGCCCTTAGTAATGCGTACTTGCACCCATCCCTGATGCTGATTGAACCTCTTGACGAGCGATTTATACGATAAGCGCAAGCGTCTGTCATACCGACTTACTTCATGGTCCGGTAGAACCCTAAGTACGGGATACCACTGTCTAGAAATCGTCACTTAAGTAATTAACCGTGCTAGGATGATATCTGACTACATAAGATCTATTAATGATAAATCTGTTGACTCTAGTAATTCTACACTTCCTGGACG
seq00002   CGGCAGGTAGCTGGGTCGCACCGTATTCGGGAATACCGGATAGTATGAGTTGAAAAAGTGTGCCTCTGGCACAACTGAGACTTGAAAGAACAGAGCAGACAAAGGGCGGTGATACCAGGTTTTTAGGTCAAGCGTTGGGGGAGCCAGGAAGTGGCCGGGCCACCCCTTATTCGTTATTGTCCTCGACATAGTCGAAAGTTGCTGTGGGAAGCAGCCTGGGACTGTACACTCCGGTTTATGAAAAATCCCATGAGTTTAGGGCGCGTCTGGTTACTCCTAAGCTCATTCAAATGCAGAGGGGTGTCAGCACTCATTCATACCGTCCTTACTGAGCTGGAGGGCAGTACTAAAGAGCGGCTGAGCCTTCTGTCTACAATCCAGTTATTCGTTTGTTGTTGATTACTAAGACGGCCATGTGCGTCGGTAGGAATCGGCGGAAGCCCGCTGACTGGTCTCATGGCCGAGGTTTAAATTCAAATAAACGCGGCACGTTCTGACCGCAGTCACACTACGTTCTCGGTACGCTATGGCTTACTAGATTTACGGCGCGCCCTGAGTATTTGCACCGTTTTATCACAGTTACTCCCTAGAGCACCGTTATGGGCACCCGAGCTGCACGGGACCGTAGGTGTGGCACTCCGGAGATTGGTTGGTATTACAAAGTCGCGATAAGCCTCAGCGGACCGCTGTAAGTAATTACCCACGTATATCCAGTGGGCTTGCGACATCCGCTATAAACACCGCAGGCCTGAATCAATACACCAAGTCGCAGCTGACGGGTTGGAAGGGTTCTAGGAGATGCCATGCTGAAGGGAACTGAAACACCTCCACCCGTAGTTGGTACGTCTGCTATCGTCTCAAACGATCTTCCTGAGTCCTGAAGGGCCCTGCGAAAGACGTTAGGAGATGACGATAACCTCGAAGCCCCCTGTCGAATTGAAAGACCTCCATCTTCAGTGTTTGGCGCTTGTGCCTATACAGAAAGGCACATGGATGTATAAAACATACTCTGTTCAATCGACGACATACCTACATTTCTGCTCCCCCAGCGTGGTGACAAGGTTCCGACGAGGTTGCGTTGTCGGATCCATTCGACTAGATTCCCCTTTGTCGGTGACTTTTCAACTGGACTTAACGTTGGTAAGGGGTCAAAAGCGATATTCAGTGGCCAATACAAATTTCACTTTGCTCTAAGTCTTTTACGTGGGAGTGGCGTCTCTAACACGGCGGCCGTCGGCCCCCGCTTCCCCAGACTGACTACTGAGGTGATTATTCATTGTATCATCACGCCTCGAAGCATGCCTCTACGACCGGCTATGCGACGCAGGGAGGCCCTCGTGTACGACATATTCAACAACGACGTTGGGAACATGGTCATTGGAGACACTTACAGGACTCCGACTTCTGCTCGTAACGCCACGGTCTTGTCACCGCCTATGAAGCCATAGTGCCAACGGCTCGGCCCCCTGGGCGCGAACATGGGTAGGCTACATGACTGACTCAAACCGATGAAAAGGGGAACCCGAATCGCTCGGAGGTAAAGTGTGATCTGGTTTGCAGTCGGATTCGTGGTTATAGCAGGAGAACGCTGTAGGACACAGGGCATCAGTCTTTATCTCTGAATGTATTGAAGCTGTAGAGCGTGTCACGAGTATCAGTTCTCGTGCGTCACTAAGGACCACTCTCGTTCCCCATTATAGGGATGTTACTCACCAGCGAACTGGTGCGATCGGAACATCCTGTTTTACCTTCGATGAACACCGTATCTAGTGTGGCAGCGGGGGCATGTATTTTAAGGGTCTTGAACTGCTTCTCTTGTGGCCAAGGCCTCCGGCCTAGGCGGTGAGAAGCAGGACTCCATTGGCAAACAACAGTTGTTCTCACGTCCTTTTCTGGACGACGAGAATTGATTCTTCAGCGTGTCATACTGATAGAAATCCCCCTAGTTTTGCAGATTCTCCCTCATTCTACTTTCGATCACCCCTGAGTCCAAGCATGTGACATGATGGATTCGGATGCACGCTTTGTTGTGACCATCGCCCTTAGTAATGCGTACTTGCACCCATCCCTGATGCTGATTGAACCTCTTGACGAGCGATTTATACGATAAGCGCAAGCGTCTGTCATACCGACTTACTTCATGGTCCGGTAGAACCCTAAGTACGGGATACCACTGTCTAGAAATCGTCACTTAAGTAATTAACCGTGCTAGGATGATATCTGACCACATAAGATCTATTAATGATAAATCTGTTGACTCTAGTAATTCTACACTTCCTGGACG
seq00003   CGGCAGGTAGCTGGGTCGCACCGTATTCGGGAATACCGGATAGTATGAGTTGAAAAAGTGTGCCTCTGGCACAACTGAGACTTGAAAGAACAGAGCAGACAAAGGGCGGTGATACCAGGTTTTTAGGTCAAGCGTTGGGGGAGCCAGGAAGTGGCCGGGCCACCCCTTATTCGTTATTGTCCTCGACATAGTCGAAAGTTGCTGTGGGAAGCAGCCTGGGACTGTACACTCCGGTTTATGAAAAATCCCATGAGTTTAGGGCGCGTCTGGTTACTCCTAAGCTCATTCAAATGCAGAGGGGTGTCAGCACTCATTCATACCGTCCTTACTGAGCTGGAGGGCAGTACTAAAGAGCGGCTGAGCCTTCTGTCTACAATCCAGTTATTCGTTTGTTGTTGATTACTAAGACGGCCATGTGCGTCGGTAGGAATCGGCGGAAGCCCGCTGACTGGTCTCATGGCCGAGGTTTAAATTCAAATAAACGCGGCACGTTCTGACCGCAGTCACACTACGTTCTCGGTACGCTATGGCTTACTAGATTTACGGCGCGCCCTGAGTATTTGCACCGTTTTATCACAGTTACTCCCTAGAGCACCGTTATGGGCACCCGAGCTGCACGGGACCGTAGGTGTGGCACTCCGGAGATTGGTTGGTATTACAAAGTCGCGATAAGCCTCAGCGGACCGCTGTAAGTAATTACCCACGTATATCCAGTGGGCTTGCGACATCCGCTATAAACACCGCAGGCCTGAATCAATACACCAAGTCGCAGCTGACGGGTTGGAAGGGTTCTAGGAGATGCCATGCTGAAGGGAACTGAAACACCTCCACCCGTAGTTGGTACGTCTGCTATCGTCTCAAACGATCTTCCTGAGTCCTGAAGGGCCCTGCGAAAGACGTTAGGAGATGACGATAACCTCGAAGCCCCCTGTCGAATTGAAAGACCTCCATCTTCAGTGTTTGGCGCTTGTGCCTATACAGAAAGGCACATGGATGTATAAAACATACTCTGTTCAATCGACGACATACCTACATTTCTGCTCCCCCAGCGTGGTGACAAGGTTCCGACGAGGTTGCGTTGTCGGATCCATTCGACTAGATTCCCCTTTGTCGGTGACTTTTCAACTGGACTTAACGTTGGTAAGGGGTCAAAAGCGATATTCAGTGGCCAATACAAATTTCACTTTGCTCTAAGTCTTTTACGTGGGAGTGGCGTCTCTAACACGGCGGCCGTCGGCCCCCGCTTCCCCAGACTGACTACTGAGGTGATTATTCATTGTATCATCACGCCTCGAAGCATGCCTCTACGACCGGCTATGCGACGCAGGGAGGCCCTCGTGTACGACATATTCAACAACGACGTTGGGAACATGGTCATTGGAGACACTTACAGGACTCCGACTTCTGCTCGTAACGCCACGGTCTTGTCACCGCCTATGAAGCCATAGTGCCAACGGCTCGGCCCCCTGGGCGCGAACATGGGTAGGCTACATGACTGACTCAAACCGATGAAAAGGGGAACCCGAATCGCTCGGAGGTAAAGTGTGATCTGGTTTGCAGTCGGATTCGTGGTTATAGCAGGAGAACGCTGTAGGACACAGGGCATCAGTCTTTATCTCTGAATGTATTGAAGCTGTAGAGCGTGTCACGAGTATCAGTTCTCGTGCGTCACTAAGGACCACTCTCGTTCCCCATTATAGGGATGTTACTCACCAGCGAACTGGTGCGATCGGAACATCCTGTTTTACCTTCGATGAACACCGTATCTAGTGTGGCAGCGGGGGCATGTATTTTAAGGGTCTTGAACTGCTTCTCTTGTGGCCAAGGCCTCCGGCCTAGGCGGTGAGAAGCAGGACTCCATTGGCAAACAACAGTTGTTCTCACGTCCTTTTCTGGACGACGAGAATTGATTCTTCAGCGTGTCATACTGATAGAAATCCCCCTAGTTTTGCAGATTCTCCCTCATTCTACTTTCGATCACCCCTGAGTCCAAGCATGTGACATGATGGATTCGGATGCACGCTTTGTTGTGACCATCGCCCTTAGTAATGCGTACTTGCACCCATCCCTGATGCTGATTGAACCTCTTGACGAGCGATTTATACGATAAGCGCAAGCGTCTGTCATACCGACTTACTTCATGGTCCGGTAGAACCCTAAGTACGGGATACCACTGTCTAGAAATCGTCACTTAAGTAATTAACCGTGCTAGGATGATATCTGACCACATAAGATCTATTAATGATAAATCTGTTGACTCTAGTAATTCTACACTTCCTGGACG
seq00004   CGGCAGGTAGCTGGGTCGCACCGTATTCGGGAATACCGGATAGTATGAGTTGAAAAAGTGTGCCTCTGGCACAACTGAGACTTGAAAGAACAGAGCAGACAAAGGGCGGTGATACCAGGTTTTTAGGTCAAGCGTTGGGGGAGCCAGGAAGTGGCCGGGCCACCCCTTATTCGTTATTGTCCTCGACATAGTCGAAAGTTGCTGTGGGAAGCAGCCTGGGACTGTACACTCCGGTTTATGAAAAATCCCATGAGTTTAGGGCGCGTCTGGTTACTCCTAAGCTCATTCAAATGCAGAGGGGTGTCAGCACTCATTCATACCGTCCTTACTGAGCTGGAGGGCAGTACTAAAGAGCGGCTGAGCCTTCTGTCTACAATCCAGTTATTCGTTTGTTGTTGATTACTAAGACGGCCATGTGCGTCGGTAGGAATCGGCGGAAGCCCGCTGACTGGTCTCATGGCCGAGGTTTAAATTCAAATAAACGCGGCACGTTCTGACCGCAGTCACACTACGTTCTCGGTACGCTATGGCTTACTAGATTTACGGCGCGCCCTGAGTATTTGCACCGTTTTATCACAGTTACTCCCTAGAGCACCGTTATGGGCACCCGAGCTGCACGGGACCGTAGGTGTGGCACTCCGGAGATTGGTTGGTATTACAAAGTCGCGATAAGCCTCAGCGGACCGCTGTAAGTAATTACCCACGTATATCCAGTGGGCTTGCGACATCCGCTATAAACACCGCAGGCCTGAATCAATACACCAAGTCGCAGCTGACGGGTTGGAAGGGTTCTAGGAGATGCCATGCTGAAGGGAACTGAAACACCTCCACCCGTAGTTGGTACGTCTGCTATCGTCTCAAACGATCTTCCTGAGTCCTGAAGGGCCCTGCGAAAGACGTTAGGAGATGACGATAACCTCGAAGCCCCCTGTCGAATTGAAAGACCTCCATCTTCAGTGTTTGGCGCTTGTGCCTATACAGAAAGGCACATGGATGTATAAAACATACTCTGTTCAATCGACGACATACCTACATTTCTGCTCCCCCAGCGTGGTGACAAGGTTCCGACGAGGTTGCGTTGTCGGATCCATTCGACTAGATTCCCCTTTGTCGGTGACTTTTCAACTGGACTTAACGTTGGTAAGGGGTCAAAAGCGATATTCAGTGGCCAATACAAATTTCACTTTGCTCTAAGTCTTTTACGTGGGAGTGGCGTCTCTAACACGGCGGCCGTCGGCCCCCGCTTCCCCAGACTGACTACTGAGGTGATTATTCATTGTATCATCACGCCTCGAAGCATGCCTCTACGACCGGCTATGCGACGCAGGGAGGCCCTCGTGTACGACATATTCAACAACGACGTTGGGAACATGGTCATTGGAGACACTTACAGGACTCCGACTTCTGCTCGTAACGCCACGGTCTTGTCACCGCCTATGAAGCCATAGTGCCAACGGCTCGGCCCCCTGGGCGCGAACATGGGTAGGCTACATGACTGACTCAAACCGATGAAAAGGGGAACCCGAATCGCTCGGAGGTAAAGTGTGATCTGGTTTGCAGTCGGATTCGTGGTTATAGCAGGAGAACGCTGTAGGACACAGGGCATCAGTCTTTATCTCTGAATGTATTGAAGCTGTAGAGCGTGTCACGAGTATCAGTTCTCGTGCGTCACTAAGGACCACTCTCGTTCCCCATTATAGGGATGTTACTCACCAGCGAACTGGTGCGATCGGAACATCCTGTTTTACCTTCGATGAACACCGTATCTAGTGTGGCAGCGGGGGCATGTATTTTAAGGGTCTTGAACTGCTTCTCTTGTGGCCAAGGCCTCCGGCCTAGGCGGTGAGAAGCAGGACTCCATTGGCAAACAACAGTTGTTCTCACGTCCTTTTCTGGACGACGAGAATTGATTCTTCAGCGTGTCATACTGATAGAAATCCCCCTAGTTTTGCAGATTCTCCCTCATTCTACTTTCGATCACCCCTGAGTCCAAGCATGTGACATGATGGATTCGGATGCACGCTTTGTTGTGACCATCGCCCTTAGTAATGCGTACTTGCACCCATCCCTGATGCTGATTGAACCTCTTGACGAGCGATTTATACGATAAGCGCAAGCGTCTGTCATACCGACTTACTTCATGGTCCGGTAGAACCCTAAGTACGGGATACCACTGTCTAGAAATCGTCACTTAAGTAATTAACCGTGCTAGGATGATATCTGACCACATAAGATCTATTAATGATAAATCTGTTGACTCTAGTAATTCTACACTTCCTGGACG
seq00005   CGGCAGGTAGCTGGGTCGCACCGTATTCGGGAATACCGGATAGTATGAGTTGAAAAAGTGTGCCTCTGGCACAACTGAGACTTGAAAGAACAGAGCAGACAAAGGGCGGTGATACCAGGTTTTTAGGTCAAGCGTTGGGGGAGCCAGGAAGTGGCCGGGCCACCCCTTATTCGTTATTGTCATCGACATAGTCGAAAGTTGCTGTGGGAAGCAGCCTGGGACTGTACACTCCGGTTTATGAAAAATCCCATGAGTTTAGGGCGCGTCTGGTTACTCCTAAGCTCATTCAAATGCAGAGGGGTGTCAGCACTCATTCATACCGTCCTTACTGAGCTGGAGGGCAGTACTAAAGAGCGGCTGAGCCTTCTGTCTACAATCCAGTTATTCGTTTGTTGTTGATTACTAAGACGGCCATGTGCGTCGGTAGGAATCGGCGGAAGCCCGCTGACTGGTCTCATGGCCGAGGTTTAAATTCAAATAAACGCGGCACGTTCTGACCGCAGTCACACTACGTTCTCGGTACGCTATGGCTTACTAGATTTACGGCGCGCCCTGAGTATTTGCACCGTTTTATCACAGTTACTCCCTAGAGCACCGTTATGGGCACCCGAGCTGCACGGGACCGTAGGTGTGGCACTCCGGAGATTGGTTGGTATTACAAAGTCGCGATAAGCCTCAGCGGACCGCTGTAAGTAATTACCCACGTATATCCAGTGGGCTTGCGACATCCGCTATAAACACCGCAGGCCTGAATCAATACACCAAGTCGCAGCTGACGGGTTGGAAGGGTTCTAGGAGATGCCATGCTGAAGGGAACTGAAACACCTCCACCCGTAGTTGGTACGTCTGCTATCGTCTCAAACGATCTTCCTGAGTCCTGAAGGGCCCTGCGAAAGACGTTAGGAGATGACGATAACCTCGAAGCCCCCTGTCGAATTGAAAGACCTCCATCTTCAGTGTTTGGCGCTTGTGCCTATACAGAAAGGCACATGGATGTATAAAACATACTCTGTTCAATCGACGACATACCTACATTTCTGCTCCCCCAGCGTGGTGACAAGGTTCCGACGAGGTTGCGTTGTCGGATCCATTCGACTAGATTCCCCTTAGTCGGTGACTTATCAACTGGACTTAACGTTGGTAAGGGGTCAAAAGCGATATTCAGTGGCCAATACAAATTTCACTTTGCTCTAAGTCTTTTACGTGGGAGTGGCGTCTCTAACACGGCGGCCGTCGGCCCCCGCTTCCCCAGACTGACTACTGAGGTGATTATTCATTGTATCATCACGCCTCGAAGCATGCCTCTACGACCGGCTATGCGACGCAGGGAGGCCCTCGTGTACGACATATTCAACAACGACGTTGGGAACATGGTCATTGGAGACACTTACAGGACTCCGACTTCTGCTCGTAACGCCACGGTCTTGTCACCGCCTATGAAGCCATAGTGCCAACGGCTCGGCCCCCTGGGCGCGAACATGGGTAGGCTACATGACTGACTCAAACCGATGAAAAGGGGAACCCGAATCGCTCGGAGGTAAAGTGTGATCTGGTTTGCAGTCGGATTCGTGGTTATAGCAGGAGAACGCTGTAGGACACAGGGCATCAGTCTTTATCTCTGAATGTATTGAAGCTGTAGAGCGTGTCACGAGTATCAGTTCTCGTGCGTCACTAAGGACCACTCTCGTTCCCCATTATAGGGATGTTACGCACCAGCGAACTGGTGCGATCGGAACATCCTGTTTTACCTTCGATGAACACCGTATCTAGTGTGGCAGCGGGGGCATGTATTTTAAGGGTCTTGAACTGCTTCTCTTGTGGCCAAGGCCTCCGGCCTAGGCGGTGAGAAGCAGGACTCCATTGGCAAACAACAGTTGTTCTCACGTCCTTTTCTGGACGACGAGAATTGATTCTTCAGCGTGTCATACTGATAGAAATCCCCCTAGTTTTGCAGATTCTCCCTCATTCTACTTTCGATCACCCCTGAGTCCAAGCATGTGACATGATGGATTCGGATGCACGCTTTGTTGTGACCATCGCCCTTAGTAATGCGTACTTGCACCCATCCCTGATGCTGATTGAACCTCTTGACGAGCGATTTATACGATAAGCGCAAGCGTCTGTCATACCGACTTACTTCATGGTCCGGTAGAACCCTAAGTACGGGATACCACTGTCTAGAAATCGTCACTTAAGTAATTAACCGTGCTAGGATGATATCTGACTACATAAGATCTATTAATGATAAATCTGTTGACTCTAGTAATTCTACACTTCCTGGACG
seq00006   CGGCAGGTAGCTGGGTCGCACCGTATTCGGGAATACCGGATAGTATGAGTTGAAAAAGTGTGCCTCTGGCACAACTGAGACTTGAAAGAACAGAGCAGACAAAGGGCGGTGATACCAGGTTTTTAGGTCAAGCGTTGGGGGAGCCAGGAAGTGGCCGGGCCACCCCTTATTCGTTATTGTCCTCGACATAGTCGAAAGTTGCTGTGGGAAGCAGCCTGGGACTGTACACTCCGGTTTATGAAAAATCCCATGAGTTTAGGGCGCGTCTGGTTACTCCTAAGCTCATTCAAATGCAGAGGGGTGTCAGCACTCATTCATACCGTCCTTACTGAGCTGGAGGGCAGTACTAAAGAGCGGCTGAGCCTTCTGTCTACAATCCAGTTATTCGTTTGTTGTTGATTACTAAGACGGCCATGTGCGTCGGTAGGAATCGGCGGAAGCCCGCTGACTGGTCTCATGGCCGAGGTTTAAATTCAAATAAACGCGGCACGTTCTGACCGCAGTCACACTACGTTCTCGGTACGCTATGGCTTACTAGATTTACGGCGCGCCCTGAGTATTTGCACCGTTTTATCACAGTTACTCCCTAGAGCACCGTTATGGGCACCCGAGCTGCACGGGACCGTAGGTGTGGCACTCCGGAGATTGGTTGGTATTACAAAGTCGCGATAAGCCTCAGCGGACCGCTGTAAGTAATTACCCACGTATATCCAGTGGGCTTGCGACATCCGCTATAAACACCGCAGGCCTGAATCAATACACCAAGTCGCAGCTGACGGGTTGGAAGGGTTCTAGGAGATGCCATGCTGAAGGGAACTGAAACACCTCCACCCGTAGTTGGTACGTCTGCTATCGTCTCAAACGATCTTCCTGAGTCCTGAAGGGCCCTGCGAAAGACGTTAGGAGATGACGATAACCTCGAAGCCCCCTGTCGAATTGAAAGACCTCCATCTTCAGTGTTTGGCGCTTGTGCCTATACAGAAAGGCACATGGATGTATAAAACATACTCTGTTCAATCGACGACATACCTACATTTCTGCTCCCCCAGCGTGGTGACAAGGTTCCGACGAGGTTGCGTTGTCGGATCCATTCGACTAGATTCCCCTTTGTCGGTGACTTTTCAACTGGACTTAACGTTGGTAAGGGGTCAAAAGCGATATTCAGTGGCCAATACAAATTTCACTTTGCTCTAAGTCTTTTACGTGGGAGTGGCGTCTCTAACACGGCGGCCGTCGGCCCCCGCTTCCCCAGACTGACTACTGAGGTGATTATTCATTGTATCATCACGCCTCGAAGCATGCCTCTACGACCGGCTATGCGACGCAGGGAGGCCCTCGTGTACGACATATTCAACAACGACGTTGGGAACATGGTCATTGGAGACACTTACAGGACTCCGACTTCTGCTCGTAACGCCACGGTCTTGTCACCGCCTATGAAGCCATAGTGCCAACGGCTCGGCCCCCTGGGCGCGAACATGGGTAGGCTACATGACTGACTCAAACCGATGAAAAGGGGAACCCGAATCGCTCGGAGGTAAAGTGTGATCTGGTTTGCAGTCGGATTCGTGGTTATAGCAGGAGAACGCTGTAGGACACAGGGCATCAGTCTTTATCTCTGAATGTATTGAAGCTGTAGAGCGTGTCACGAGTATCAGTTCTCGTGCGTCACTAAGGACCACTCTCGTTCCCCATTATAGGGATGTTACTCACCAGCGAACTGGTGCGATCGGAACATCCTGTTTTACCTTCGATGAACACCGTATCTAGTGTGGCAGCGGGGGCATGTATTTTAAGGGTCTTGAACTGCTTCTCTTGTGGCCAAGGCCTCCGGCCTAGGCGGTGAGAAGCAGGACTCCATTGGCAAACAACAGTTGTTCTCACGTCCTTTTCTGGACGACGAGAATTGATTCTTCAGCGTGTCATACTGATAGAAATCCCCCTAGTTTTGCAGATTCTCCCTCATTCTACTTTCGATCACCCCTGAGTCCAAGCATGTGACATGATGGATTCGGATGCACGCTTTGTTGTGACCATCGCCCTTAGTAATGCGTACTTGCACCCATCCCTGATGCTGATTGAACCTCTTGACGAGCGATTTATACGATAAGCGCAAGCGTCTGTCATACCGACTTACTTCATGGTCCGGTAGAACCCTAAGTACGGGATACCACTGTCTAGAAATCGTCACTTAAGTAATTAACCGTGCTAGGATGATATCTGACCACATAAGATCTATTAATGATAAATCTGTTGACTCTAGTAATTCTACACTTCCTGGACG
seq00007   CGGCAGGTAGCTGGGTCGCACCGTATTCGGGAATACCGGATAGTATGAGTTGAAAAAGTGTGCCTCTGGCACAACTGAGACTTGAAAGAACAGAGCAGACAAAGGGCGGTGATACCAGGTTTTTAGGTCAAGCGTTGGGGGAGCCAGGAAGTGGCCGGGCCACCCCTTATTCGTTATTGTCATCGACATAGTCGAAAGTTGCTGTGGGAAGCAGCCTGGGACTGTACACTCCGGTTTATGAAAAATCCCATGAGTTTAGGGCGCGTCTGGTTACTCCTAAGCTCATTCAAATGCAGAGGGGTGTCAGCACTCATTCATACCGTCCTTACTGAGCTGGAGGGCAGTACTAAAGAGCGGCTGAGCCTTCTGTCTACAATCCAGTTATTCGTTTGTTGTTGATTACTAAGACGGCCATGTGCGTCGGTAGGAATCGGCGGAAGCCCGCTGACTGGTCTCATGGCCGAGGTTTAAATTCAAATAAACGCGGCACGTTCTGACCGCAGTCACACTACGTTCTCGGTACGCTATGGCTTACTAGATTTACGGCGCGCCCTGAGTATTTGCACCGTTTTATCACAGTTACTCCCTAGAGCACCGTTATGGGCACCCGAGCTGCACGGGACCGTAGGTGTGGCACTCCGGAGATTGGTTGGTATTACAAAGTCGCGATAAGCCTCAGCGGACCGCTGTAAGTAATTACCCACGTATATCCAGTGGGCTTGCGACATCCGCTATAAACACCGCAGGCCTGAATCAATACACCAAGTCGCAGCTGACGGGTTGGAAGGGTTCTAGGAGATGCCATGCTGAAGGGAACTGAAACACCTCCACCCGTAGTTGGTACGTCTGCTATCGTCTCAAACGATCTTCCTGAGTCCTGAAGGGCCCTGCGAAAGACGTTAGGAGATGACGATAACCTCGAAGCCCCCTGTCGAATTGAAAGACCTCCATCTTCAGTGTTTGGCGCTTGTGCCTATACAGAAAGGCACATGGATGTATAAAACATACTCTGTTCAATCGACGACATACCTACATTTCTGCTCCCCCAGCGTGGTGACAAGGTTCCGACGAGGTTGCGTTGTCGGATCCATTCGACTAGATTCCCCTTTGTCGGTGACTTATCAACTGGACTTAACGTTGGTAAGGGGTCAAAAGCGATATTCAGTGGCCAATACAAATTTCACTTTGCTCTAAGTCTTTTACGTGGGAGTGGCGTCTCTAACACGGCGGCCGTCGGCCCCCGCTTCCCCAGACTGACTACTGAGGTGATTATTCATTGTATCATCACGCCTCGAAGCATGCCTCTACGACCGGCTATGCGACGCAGGGAGGCCCTCGTGTACGACATATTCAACAACGACGTTGGGAACATGGTCATTGGAGACACTTACAGGACTCCGACTTCTGCTCGTAACGCCACGGTCTTGTCACCGCCTATGAAGCCATAGTGCCAACGGCTCGGCCCCCTGGGCGCGAACATGGGTAGGCTACATGACTGACTCAAACCGATGAAAAGGGGAACCCGAATCGCTCGGAGGTAAAGTGTGATCTGGTTTGCAGTCGGATTCGTGGTTATAGCAGGAGAACGCTGTAGGACACAGGGCATCAGTCTTTATCTCTGAATGTATTGAAGCTGTAGAGCGTGTCACGAGTATCAGTTCTCGTGCGTCACTAAGGACCACTCTCGTTCCCCATTATAGGGATGTTACGCACCAGCGAACTGGTGCGATCGGAACATCCTGTTTTACCTTCGATGAACACCGTATCTAGTGTGGCAGCGGGGGCATGTATTTTAAGGGTCTTGAACTGCTTCTCTTGTGGCCAAGGCCTCCGGCCTAGGCGGTGAGAAGCAGGACTCCATTGGCAAACAACAGTTGTTCTCACGTCCTTTTCTGGACGACGAGAATTGATTCTTCAGCGTGTCATACTGATAGAAATCCCCCTAGTTTTGCAGATTCTCCCTCATTCTACTTTCGATCACCCCTGAGTCCAAGCATGTGACATGATGGATTCGGATGCACGCTTTGTTGTGACCATCGCCCTTAGTAATGCGTACTTGCACCCATCCCTGATGCTGATTGAACCTCTTGACGAGCGATTTATACGATAAGCGCAAGCGTCTGTCATACCGACTTACTTCATGGTCCGGTAGAACCCTAAGTACGGGATACCACTGTCTAGAAATCGTCACTTAAGTAATTAACCGTGCTAGGATGATATCTGACTACATAAGATCTATTAATGATAAATCTGTTGACTCTAGTAATTCTACACTTCCTGGACG
seq00008   CGGCAGGTAGCTGGGTCGCACCGTATTCGGGAATACCGGATAGTATGAGTTGAAAAAGTGTGCCTCTGGCACAACTGAGACTTGAAAGAACAGAGCAGACAAAGGGCGGTGATACCAGGTTTTTAGGTCAAGCGTTGGGGGAGCCAGGAAGTGGCCGGGCCACCCCTTATTCGTTATTGTCCTCGACATAGTCGAAAGTTGCTGTGGGAAGCAGCCTGGGACTGTACACTCCGGTTTATGAAAAATCCCATGAGTTTAGGGCGCGTCTGGTTACTCCTAAGCTCATTCAAATGCAGAGGGGTGTCAGCACTCATTCATACCGTCCTTACTGAGCTGGAGGGCAGTACTAAAGAGCGGCTGAGCCTTCTGTCTACAATCCAGTTATTCGTTTGTTGTTGATTACTAAGACGGCCATGTGCGTCGGTAGGAATCGGCGGAAGCCCGCTGACTGGTCTCATGGCCGAGGTTTAAATTCAAATAAACGCGGCACGTTCTGACCGCAGTCACACTACGTTCTCGGTACGCTATGGCTTACTAGATTTACGGCGCGCCCTGAGTATTTGCACCGTTTTATCACAGTTACTCCCTAGAGCACCGTTATGGGCACCCGAGCTGCACGGGACCGTAGGTGTGGCACTCCGGAGATTGGTTGGTATTACAAAGTCGCGATAAGCCTCAGCGGACCGCTGTAAGTAATTACCCACGTATATCCAGTGGGCTTGCGACATCCGCTATAAACACCGCAGGCCTGAATCAATACACCAAGTCGCAGCTGACGGGTTGGAAGGGTTCTAGGAGATGCCATGCTGAAGGGAACTGAAACACCTCCACCCGTAGTTGGTACGTCTGCTATCGTCTCAAACGATCTTCCTGAGTCCTGAAGGGCCCTGCGAAAGACGTTAGGAGATGACGATAACCTCGAAGCCCCCTGTCGAATTGAAAGACCTCCATCTTCAGTGTTTGGCGCTTGTGCCTATACAGAAAGGCACATGGATGTATAAAACATACTCTGTTCAATCGACGACATACCTACATTTCTGCTCCCCCAGCGTGGTGACAAGGTTCCGACGAGGTTGCGTTGTCGGATCCATTCGACTAGATTCCCCTTTGTCGGTGACTTTTCAACTGGACTTAACGTTGGTAAGGGGTCAAAAGCGATATTCAGTGGCCAATACAAATTTCACTTTGCTCTAAGTCTTTTACGTGGGAGTGGCGTCTCTAACACGGCGGCCGTCGGCCCCCGCTTCCCCAGACTGACTACTGAGGTGATTATTCATTGTATCATCACGCCTCGAAGCATGCCTCTACGACCGGCTATGCGACGCAGGGAGGCCCTCGTGTACGACATATTCAACAACGACGTTGGGAACATGGTCATTGGAGACACTTACAGGACTCCGACTTCTGCTCGTAACGCCACGGTCTTGTCACCGCCTATGAAGCCATAGTGCCAACGGCTCGGCCCCCTGGGCGCGAACATGGGTAGGCTACATGACTGACTCAAACCGATGAAAAGGGGAACCCGAATCGCTCGGAGGTAAAGTGTGATCTGGTTTGCAGTCGGATTCGTGGTTATAGCAGGAGAACGCTGTAGGACACAGGGCATCAGTCTTTATCTCTGAATGTATTGAAGCTGTAGAGCGTGTCACGAGTATCAGTTCTCGTGCGTCACTAAGGACCACTCTCGTTCCCCATTATAGGGATGTTACTCACCAGCGAACTGGTGCGATCGGAACATCCTGTTTTACCTTCGATGAACACCGTATCTAGTGTGGCAGCGGGGGCATGTATTTTAAGGGTCTTGAACTGCTTCTCTTGTGGCCAAGGCCTCCGGCCTAGGCGGTGAGAAGCAGGACTCCATTGGCAAACAACAGTTGTTCTCACGTCCTTTTCTGGACGACGAGAATTGATTCTTCAGCGTGTCATACTGATAGAAATCCCCCTAGTTTTGCAGATTCTCCCTCATTCTACTTTCGATCACCCCTGAGTCCAAGCATGTGACATGATGGATTCGGATGCACGCTTTGTTGTGACCATCGCCCTTAGTAATGCGTACTTGCACCCATCCCTGATGCTGATTGAACCTCTTGACGAGCGATTTATACGATAAGCGCAAGCGTCTGTCATACCGACTTACTTCATGGTCCGGTAGAACCCTAAGTACGGGATACCACTGTCTAGAAATCGTCACTTAAGTAATTAACCGTGCTAGGATGATATCTGACCACATAAGATCTATTAATGATAAATCTGTTGACTCTAGTAATTCTACACTTCCTGGACG
seq00009   CGGCAGGTAGCTGGGTCGCACCGTATTCGGGAATACCGGATAGTATGAGTTGAAAAAGTGTGCCTCTGGCACAACTGAGACTTGAAAGAACAGAGCAGACAAAGGGCGGTGATACCAGGTTTTTAGGTCAAGCGTTGGGGGAGCCAGGAAGTGGCCGGGCCACCCCTTATTCGTTATTGTCCTCGACATAGTCGAAAGTTGCTGTGGGAAGCAGCCTGGGACTGTACACTCCGGTTTATGAAAAATCCCATGAGTTTAGGGCGCGTCTGGTTACTCCTAAGCTCATTCAAATGCAGAGGGGTGTCAGCACTCATTCATACCGTCCTTACTGAGCTGGAGGGCAGTACTAAAGAGCGGCTGAGCCTTCTGTCTACAATCCAGTTATTCGTTTGTTGTTGATTACTAAGACGGCCATGTGCGTCGGTAGGAATCGGCGGAAGCCCGCTGACTGGTCTCATGGCCGAGGTTTAAATTCAAATAAACGCGGCACGTTCTGACCGCAGTCACACTACGTTCTCGGTACGCTATGGCTTACTAGATTTACGGCGCGCCCTGAGTATTTGCACCGTTTTATCACAGTTACTCCCTAGAGCACCGTTATGGGCACCCGAGCTGCACGGGACCGTAGGTGTGGCACTCCGGAGATTGGTTGGTATTACAAAGTCGCGATAAGCCTCAGCGGACCGCTGTAAGTAATTACCCACGTATATCCAGTGGGCTTGCGACATCCGCTATAAACACCGCAGGCCTGAATCAATACACCAAGTCGCAGCTGACGGGTTGGAAGGGTTCTAGGAGATGCCATGCTGAAGGGAACTGAAACACCTCCACCCGTAGTTGGTACGTCTGCTATCGTCTCAAACGATCTTCCTGAGTCCTGAAGGGCCCTGCGAAAGACGTTAGGAGATGACGATAACCTCGAAGCCCCCTGTCGAATTGAAAGACCTCCATCTTCAGTGTTTGGCGCTTGTGCCTATACAGAAAGGCACATGGATGTATAAAACATACTCTGTTCAATCGACGACATACCTACATTTCTGCTCCCCCAGCGTGGTGACAAGGTTCCGACGAGGTTGCGTTGTCGGATCCATTCGACTAGATTCCCCTTTGTCGGTGACTTTTCAACTGGACTTAACGTTGGTAAGGGGTCAAAAGCGATATTCAGTGGCCAATACAAATTTCACTTTGCTCTAAGTCTTTTACGTGGGAGTGGCGTCTCTAACACGGCGGCCGTCGGCCCCCGCTTCCCCAGACTGACTACTGAGGTGATTATTCATTGTATCATCACGCCTCGAAGCATGCCTCTACGACCGGCTATGCGACGCAGGGAGGCCCTCGTGTACGACATATTCAACAACGACGTTGGGAACATGGTCATTGGAGACACTTACAGGACTCCGACTTCTGCTCGTAACGCCACGGTCTTGTCACCGCCTATGAAGCCATAGTGCCAACGGCTCGGCCCCCTGGGCGCGAACATGGGTAGGCTACATGACTGACTCAAACCGATGAAAAGGGGAACCCGAATCGCTCGGAGGTAAAGTGTGATCTGGTTTGCAGTCGGATTCGTGGTTATAGCAGGAGAACGCTGTAGGACACAGGGCATCAGTCTTTATCTCTGAATGTATTGAAGCTGTAGAGCGTGTCACGAGTATCAGTTCTCGTGCGTCACTAAGGACCACTCTCGTTCCCCATTATAGGGATGTTACTCACCAGCGAACTGGTGCGATCGGAACATCCTGTTTTACCTTCGATGAACACCGTATCTAGTGTGGCAGCGGGGGCATGTATTTTAAGGGTCTTGAACTGCTTCTCTTGTGGCCAAGGCCTCCGGCCTAGGCGGTGAGAAGCAGGACTCCATTGGCAAACAACAGTTGTTCTCACGTCCTTTTCTGGACGACGAGAATTGATTCTTCAGCGTGTCATACTGATAGAAATCCCCCTAGTTTTGCAGATTCTCCCTCATTCTACTTTCGATCACCCCTGAGTCCAAGCATGTGACATGATGGATTCGGATGCACGCTTTGTTGTGACCATCGCCCTTAGTAATGCGTACTTGCACCCATCCCTGATGCTGATTGAACCTCTTGACGAGCGATTTATACGATAAGCGCAAGCGTCTGTCATACCGACTTACTTCATGGTCCGGTAGAACCCTAAGTACGGGATACCACTGTCTAGAAATCGTCACTTAAGTAATTAACCGTGCTAGGATGATATCTGACCACATAAGATCTATTAATGATAAATCTGTTGACTCTAGTAATTCTACACTTCCTGGACG
seq00010   CGGCAGGTAGCTGGGTCGCACCGTATTCGGGAATACCGGATAGTATGAGTTGAAAAAGTGTGCCTCTGGCACAACTGAGACTTGAAAGAACAGAGCAGACAAAGGGCGGTGATACCAGGTTTTTAGGTCAAGCGTTGGGGGAGCCAGGAAGTGGCCGGGCCACCCCTTATTCGTTATTGTCCTCGACATAGTCGAAAGTTGCTGTGGGAAGCAGCCTGGGACTGTACACTCCGGTTTATGAAAAATCCCATGAGTTTAGGGCGCGTCTGGTTACTCCTAAGCTTATTCAAATGCAGAGGGGTGTCAGCACTCATTCATACCGTCCTTACTGAGCTGGAGGGCAGTACTAAAGAGCGGCTGAGCCTTCTGTCTACAATCCAGTTATTCGTTTGTTGTTGATTACTAAGACGGCCATGTGCGTCGGTAGGAATCGGCGGAAGCCCGCTGACTGGTCTCATGGCCGAGGTTTAAATTCAAATAAACGCGGCACGTTCTGACCGCAGTCACACTACGTTCTCGGTACGCTATGGCTTACTAGATTTACGGCGCGCCCTGAGTATTTGCACCGTTTTATCACAGTTACTCCCTAGAGCACCGTTATGGGCACCCGAGCTGCACGGGACCGTAGGTGTGGCACTCCGGAGATTGGTTGGTATTACAAAGTCGCGAGAAGCCTCAGCGGACCGCTGTAAGTAATTACCCACGTATATCCAGTGGGCTTGCGACATCCGCTATAAACACCGCAGGCCTGAATCAATACACCAAGTCGCAGCTGACGGGTTGGAAGGGTTCTAGGAGATGCCATGCTGAAGGGAACTGAAACACCTCCACCCGTAGTTGGTACGTCTGCTATCGTCTCAAACGATCTTCCTGAGTCCTGAAGGGCCCTGCGAAAGACGTTAGGAGATGACGATAACCTCGAAGCCCCCTGTCGAATTGAAAGACCTCCATCTTCAGTGTTTGGCGCTTGTGCCTATACAGAAAGGCACATGGATGTATAAAACATACTCTGTTCAATCGACGACATACCTACATTTCTGCTCCCCCAGCGTGGTGACAAGGTTCCGACGAGGTTGCGTTGTCGGATCCATTCGACTAGATTCCCCTTTGTCGGTGACTTATCAACTGGACTTAACGTTGGTAAGGGGTCAAAAGCGATATTCAGTGGCCAATACAAATTTCACTTTGCTCTAAGTCTTTTACGTGGGAGTGGCGTCTCTAACACGGCGGCCGTCGGCCCCCGCTTCCCCAGACTGACTACTGAGGTGATTATTCATTGTATCATCACGCCTCGAAGCATGCCTCTACGACCGGCTATGCGACGCAGGGAGGCCCTCGTGTACGACATATTCAACAACGACGTTGGGAACATGGTCATTGGAGACACTTACAGGACTCCGACTTCTGCTCGTAACGCCACGGTCTTGTCACCGCCTATGAAGCCATAGTGCCAACGGCTCGGCCCCCTGGGCGCGAACATGGGTAGGCTACATGACTGACTCAAACCGATGAAAAGGGGAACCCGAATCGCTCGGAGGTAAAGTGTGATCTGGTTTGCAGTCGGATTCGTGGTTATAGCAGGAGAACGCTGTAGGACACAGGGCATCAGTCTTTATCTCTGAATGTATTGAAGCTGTAGAGCGTGTCACGAGTATCAGTTCTCGTGCGTCACTAAGGACCAGTCTCGTTCCCCATTATAGGGATGTTACGCACCAGCGAACTGGTGCGATCGGAACATCCTGTTTTACCTTCGATGAACACCGTATCTAGTGTGGCAGCGGGGGCATGTATTTTAAGGGTCTTGAACTGCTTCTCTTGTGGCCAAGGCCTCCGGCCTAGGCGGTGAGAAGCAGGACTCCATTGGCAAACAACAGTTGTTCTCACGTCCTTTTCTGGACGACGAGAATTGATTCTTCAGCGTGTCATACTGATAGAAATCCCCCTAGTTTTGCAGATTCTCCCTCATTCTACTTTCGATCACCCCTGAGTCCAAGCATGTGACATGATGGATTCGGATGCACGCTTTGTTGTGACCATCGCCCTTAGTAATGCGTACTTGCACCCATCCCTGATGCTGATTGAACCTCTTGACGAGCGATTTATACGATAAGCGCAAGCGTCTGTCATACCGACTTACTTCATGGTCCGGTAGAACCCTAAGTACGGGAGACCACTGTCTAGAAATCGTCACTTAAGTAATTAACCGTGCTAGGATGATATCTGACCACATAAGATCTATTAATGATAAATCTGTTGACTCTAGTAATTCTACACTTCCTGGACG
seq00011   CGGCAGGTAGCTGGGTCGCACCGTATTCGGGAATACCGGATAGTATGAGTTGAAAAAGTGTGCCTCTGGCACAACTGAGACTTGAAAGAACAGAGCAGACAAAGGGCGGTGATACCAGGTTTTTAGGTCAAGCGTTGGGGGAGCCAGGAAGTGGCCGGGCCACCCCTTATTCGTTATTGTCATCGACATAGTCGAAAGTTGCTGTGGGAAGCAGCCTGGGACTGTACACTCCGGTTTATGAAAAATCCCATGAGTTTAGGGCGCGTCTGGTTACTCCTAAGCTCATTCAAATGCAGAGGGGTGTCAGCACTCATTCATACCGTCCTTACTGAGCTGGAGGGCAGTACTAAAGAGCGGCTGAGCCTTCTGTCTACAATCCAGTTATTCGTTTGTTGTTGATTACTAAGACGGCCATGTGCGTCGGTAGGAATCGGCGGAAGCCCGCTGACTGGTCTCATGGCCGAGGTTTAAATTCAAATAAACGCGGCACGTTCTGACCGCAGTCACACTACGTTCTCGGTACGCTATGGCTTACTAGATTTACGGCGCGCCCTGAGTATTTGCACCGTTTTATCACAGTTACTCCCTAGAGCACCGTTATGGGCACCCGAGCTGCACGGGACCGTAGGTGTGGCACTCCGGAGATTGGTTGGTATTACAAAGTCGCGATAAGCCTCAGCGGACCGCTGTAAGTAATTACCCACGTATATCCAGTGGGCTTGCGACATCCGCTATAAACACCGCAGGCCTGAATCAATACACCAAGTCGCAGCTGACGGGTTGGAAGGGTTCTAGGAGATGCCATGCTGAAGGGAACTGAAACACCTCCACCCGTAGTTGGTACGTCTGCTATCGTCTCAAACGATCTTCCTGAGTCCTGAAGGGCCCTGCGAAAGACGTTAGGAGATGACGATAACCTCGAAGCCCCCTGTCGAATTGAAAGACCTCCATCTTCAGTGTTTGGCGCTTGTGCCTATACAGAAAGGCACATGGATGTATAAAACATACTCTGTTCAATCGACGACATACCTACATTTCTGCTCCCCCAGCGTGGTGACAAGGTTCCGACGAGGTTGCGTTGTCGGATCCATTCGACTAGATTCCCCTTAGTCGGTGACTTATCAACTGGACTTAACGTTGGTAAGGGGTCAAAAGCGATATTCAGTGGCCAATACAAATTTCACTTTGCTCTAAGTCTTTTACGTGGGAGTGGCGTCTCTAACACGGCGGCCGTCGGCCCCCGCTTCCCCAGACTGACTACTGAGGTGATTATTCATTGTATCATCACGCCTCGAAGCATGCCTCTACGACCGGCTATGCGACGCAGGGAGGCCCTCGTGTACGACATATTCAACAACGACGTTGGGAACATGGTCATTGGAGACACTTACAGGACTCCGACTTCTGCTCGTAACGCCACGGTCTTGTCACCGCCTATGAAGCCATAGTGCCAACGGCTCGGCCCCCTGGGCGCGAACATGGGTAGGCTACATGACTGACTCAAACCGATGAAAAGGGGAACCCGAATCGCTCGGAGGTAAAGTGTGATCTGGTTTGCAGTCGGATTCGTGGTTATAGCAGGAGAACGCTGTAGGACACAGGGCATCAGTCTTTATCTCTGAATGTATTGAAGCTGTAGAGCGTGTCACGAGTATCAGTTCTCGTGCGTCACTAAGGACCACTCTCGTTCCCCATTATAGGGATGTTACGCACCAGCGAACTGGTGCGATCGGAACATCCTGTTTTACCTTCGATGAACACCGTATCTAGTGTGGCAGCGGGGGCATGTATTTTAAGGGTCTTGAACTGCTTCTCTTGTGGCCAAGGCCTCCGGCCTAGGCGGTGAGAAGCAGGACTCCATTGGCAAACAACAGTTGTTCTCACGTCCTTTTCTGGACGACGAGAATTGATTCTTCAGCGTGTCATACTGATAGAAATCCCCCTAGTTTTGCAGATTCTCCCTCATTCTACTTTCGATCACCCCTGAGTCCAAGCATGTGACATGATGGATTCGGATGCACGCTTTGTTGTGACCATCGCCCTTAGTAATGCGTACTTGCACCCATCCCTGATGCTGATTGAACCTCTTGACGAGCGATTTATACGATAAGCGCAAGCGTCTGTCATACCGACTTACTTCATGGTCCGGTAGAACCCTAAGTACGGGATACCACTGTCTAGAAATCGTCACTTAAGTAATTAACCGTGCTAGGATGATATCTGACTACATAAGATCTATTAATGATAAATCTGTTGACTCTAGTAATTCTACACTTCCTGGACG
seq00012   CGGCAGGTAGCTGGGTCGCACCGTATTCGGGAATACCGGATAGTATGAGTTGAAAAAGTGTGCCTCTGGCACAACTGAGACTTGAAAGAACAGAGCAGACAAAGGGCGGTGATACCAGGTTTTTAGGTCAAGCGTTGGGGGAGCCAGGAAGTGGCCGGGCCACCCCTTATTCGTTATTGTCCTCGACATAGTCGAAAGTTGCTGTGGGAAGCAGCCTGGGACTGTACACTCCGGTTTATGAAAAATCCCATGAGTTTAGGGCGCGTCTGGTTACTCCTAAGCTCATTCAAATGCAGAGGGGTGTCAGCACTCATTCATACCGTCCTTACTGAGCTGGAGGGCAGTACTAAAGAGCGGCTGAGCCTTCTGTCTACAATCCAGTTATTCGTTTGTTGTTGATTACTAAGACGGCCATGTGCGTCGGTAGGAATCGGCGGAAGCCCGCTGACTGGTCTCATGGCCGAGGTTTAAATTCAAATAAACGCGGCACGTTCTGACCGCAGTCACACTACGTTCTCGGTACGCTATGGCTTACTAGATTTACGGCGCGCCCTGAGTATTTGCACCGTTTTATCACAGTTACTCCCTAGAGCACCGTTATGGGCACCCGAGCTGCACGGGACCGTAGGTGTGGCACTCCGGAGATTGGTTGGTATTACAAAGTCGCGATAAGCCTCAGCGGACCGCTGTAAGTAATTACCCACGTATATCCAGTGGGCTTGCGACATCCGCTATAAACACCGCAGGCCTGAATCAATACACCAAGTCGCAGCTGACGGGTTGGAAGGGTTCTAGGAGATGCCATGCTGAAGGGAACTGAAACACCTCCACCCGTAGTTGGTACGTCTGCTATCGTCTCAAACGATCTTCCTGAGTCCTGAAGGGCCCTGCGAAAGACGTTAGGAGATGACGATAACCTCGAAGCCCCCTGTCGAATTGAAAGACCTCCATCTTCAGTGTTTGGCGCTTGTGCCTATACAGAAAGGCACATGGATGTATAAAACATACTCTGTTCAATCGACGACATACCTACATTTCTGCTCCCCCAGCGTGGTGACAAGGTTCCGACGAGGTTGCGTTGTCGGATCCATTCGACTAGATTCCCCTTTGTCGGTGACTTTTCAACTGGACTTAACGTTGGTAAGGGGTCAAAAGCGATATTCAGTGGCCAATACAAATTTCACTTTGCTCTAAGTCTTTTACGTGGGAGTGGCGTCTCTAACACGGCGGCCGTCGGCCCCCGCTTCCCCAGACTGACTACTGAGGTGATTATTCATTGTATCATCACGCCTCGAAGCATGCCTCTACGACCGGCTATGCGACGCAGGGAGGCCCTCGTGTACGACATATTCAACAACGACGTTGGGAACATGGTCATTGGAGACACTTACAGGACTCCGACTTCTGCTCGTAACGCCACGGTCTTGTCACCGCCTATGAAGCCATAGTGCCAACGGCTCGGCCCCCTGGGCGCGAACATGGGTAGGCTACATGACTGACTCAAACCGATGAAAAGGGGAACCCGAATCGCTCGGAGGTAAAGTGTGATCTGGTTTGCAGTCGGATTCGTGGTTATAGCAGGAGAACGCTGTAGGACACAGGGCATCAGTCTTTATCTCTGAATGTATTGAAGCTGTAGAGCGTGTCACGAGTATCAGTTCTCGTGCGTCACTAAGGACCACTCTCGTTCCCCATTATAGGGATGTTACTCACCAGCGAACTGGTGCGATCGGAACATCCTGTTTTACCTTCGATGAACACCGTATCTAGTGTGGCAGCGGGGGCATGTATTTTAAGGGTCTTGAACTGCTTCTCTTGTGGCCAAGGCCTCCGGCCTAGGCGGTGAGAAGCAGGACTCCATTGGCAAACAACAGTTGTTCTCACGTCCTTTTCTGGACGACGAGAATTGATTCTTCAGCGTGTCATACTGATAGAAATCCCCCTAGTTTTGCAGATTCTCCCTCATTCTACTTTCGATCACCCCTGAGTCCAAGCATGTGACATGATGGATTCGGATGCACGCTTTGTTGTGACCATCGCCCTTAGTAATGCGTACTTGCACCCATCCCTGATGCTGATTGAACCTCTTGACGAGCGATTTATACGATAAGCGCAAGCGTCTGTCATACCGACTTACTTCATGGTCCGGTAGAACCCTAAGTACGGGATACCACTGTCTAGAAATCGTCACTTAAGTAATTAACCGTGCTAGGATGATATCTGACCACATAAGATCTATTAATGATAAATCTGTTGACTCTAGTAATTCTACACTTCCTGGACG
seq00013   CGGCAGGTAGCTGGGTCGCACCGTATTCGGGAATACCGGATAGTATGAGTTGAAAAAGTGTGCCTCTGGCACAACTGAGACTTGAAAGAACAGAGCAGACAAAGGGCGGTGATACCAGGTTTTTAGGTCAAGCGTTGGGGGAGCCAGGAAGTGGCCGGGCCACCCCTTATTCGTTATTGTCATCGACATAGTCGAAAGTTGCTGTGGGAAGCAGCCTGGGACTGTACACTCCGGTTTATGAAAAATCCCATGAGTTTAGGGCGCGTCTGGTTACTCCTAAGCTCATTCAAATGCAGAGGGGTGTCAGCACTCATTCATACCGTCCTTACTGAGCTGGAGGGCAGTACTAAAGAGCGGCTGAGCCTTCTGTCTACAATCCAGTTATTCGTTTGTTGTTGATTACTAAGACGGCCATGTGCGTCGGTAGGAATCGGCGGAAGCCCGCTGACTGGTCTCATGGCCGAGGTTTAAATTCAAATAAACGCGGCACGTTCTGACCGCAGTCACACTACGTTCTCGGTACGCTATGGCTTACTAGATTTACGGCGCGCCCTGAGTATTTGCACCGTTTTATCACAGTTACTCCCTAGAGCACCGTTATGGGCACCCGAGCTGCACGGGACCGTAGGTGTGGCACTCCGGAGATTGGTTGGTATTACAAAGTCGCGATAAGCCTCAGCGGACCGCTGTAAGTAATTACCCACGTATATCCAGTGGGCTTGCGACATCCGCTATAAACACCGCAGGCCTGAATCAATACACCAAGTCGCAGCTGACGGGTTGGAAGGGTTCTAGGAGATGCCATGCTGAAGGGAACTGAAACACCTCCACCCGTAGTTGGTACGTCTGCTATCGTCTCAAACGATCTTCCTGAGTCCTGAAGGGCCCTGCGAAAGACGTTAGGAGATGACGATAACCTCGAAGCCCCCTGTCGAATTGAAAGACCTCCATCTTCAGTGTTTGGCGCTTGTGCCTATACAGAAAGGCACATGGATGTATAAAACATACTCTGTTCAATCGACGACATACCTACATTTCTGCTCCCCCAGCGTGGTGACAAGGTTCCGACGAGGTTGCGTTGTCGGATCCATTCGACTAGATTCCCCTTAGTCGGTGACTTATCAACTGGACTTAACGTTGGTAAGGGGTCAAAAGCGATATTCAGTGGCCAATACAAATTTCACTTTGCTCTAAGTCTTTTACGTGGGAGTGGCGTCTCTAACACGGCGGCCGTCGGCCCCCGCTTCCCCAGACTGACTACTGAGGTGATTATTCATTGTATCATCACGCCTCGAAGCATGCCTCTACGACCGGCTATGCGACGCAGGGAGGCCCTCGTGTACGACATATTCAACAACGACGTTGGGAACATGGTCATTGGAGACACTTACAGGACTCCGACTTCTGCTCGTAACGCCACGGTCTTGTCACCGCCTATGAAGCCATAGTGCCAACGGCTCGGCCCCCTGGGCGCGAACATGGGTAGGCTACATGACTGACTCAAACCGATGAAAAGGGGAACCCGAATCGCTCGGAGGTAAAGTGTGATCTGGTTTGCAGTCGGATTCGTGGTTATAGCAGGAGAACGCTGTAGGACACAGGGCATCAGTCTTTATCTCTGAATGTATTGAAGCTGTAGAGCGTGTCACGAGTATCAGTTCTCGTGCGTCACTAAGGACCACTCTCGTTCCCCATTATAGGGATGTTACGCACCAGCGAACTGGTGCGATCGGAACATCCTGTTTTACCTTCGATGAACACCGTATCTAGTGTGGCAGCGGGGGCATGTATTTTAAGGGTCTTGAACTGCTTCTCTTGTGGCCAAGGCCTCCGGCCTAGGCGGTGAGAAGCAGGACTCCATTGGCAAACAACAGTTGTTCTCACGTCCTTTTCTGGACGACGAGAATTGATTCTTCAGCGTGTCATACTGATAGAAATCCCCCTAGTTTTGCAGATTCTCCCTCATTCTACTTTCGATCACCCCTGAGTCCAAGCATGTGACATGATGGATTCGGATGCACGCTTTGTTGTGACCATCGCCCTTAGTAATGCGTACTTGCACCCATCCCTGATGCTGATTGAACCTCTTGACGAGCGATTTATACGATAAGCGCAAGCGTCTGTCATACCGACTTACTTCATGGTCCGGTAGAACCCTAAGTACGGGATACCACTGTCTAGAAATCGTCACTTAAGTAATTAACCGTGCTAGGATGATATCTGACTACATAAGATCTATTAATGATAAATCTGTTGACTCTAGTAATTCTACACTTCCTGGACG
seq00014   CGGCAGGTAGCTGGGTCGCACCGTATTCGGGAATACCGGATAGTATGAGTTGAAAAAGTGTGCCTCTGGCACAACTGAGACTTGAAAGAACAGAGCAGACAAAGGGCGGTGATACCAGGTTTTTAGGTCAAGCGTTGGGGGAGCCAGGAAGTGGCCGGGCCACCCCTTATTCGTTATTGTCCTCGACATAGTCGAAAGTTGCTGTGGGAAGCAGCCTGGGACTGTACACTCCGGTTTATGAAAAATCCCATGAGTTTAGGGCGCGTCTGGTTACTCCTAAGCTCATTCAAATGCAGAGGGGTGTCAGCACTCATTCATACCGTCCTTACTGAGCTGGAGGGCAGTACTAAAGAGCGGCTGAGCCTTCTGTCTACAATCCAGTTATTCGTTTGTTGTTGATTACTAAGACGGCCATGTGCGTCGGTAGGAATCGGCGGAAGCCCGCTGACTGGTCTCATGGCCGAGGTTTAAATTCAAATAAACGCGGCACGTTCTGACCGCAGTCACACTACGTTCTCGGTACGCTATGGCTTACTAGATTTACGGCGCGCCCTGAGTATTTGCACCGTTTTATCACAGTTACTCCCTAGAGCACCGTTATGGGCACCCGAGCTGCACGGGACCGTAGGTGTGGCACTCCGGAGATTGGTTGGTATTACAAAGTCGCGATAAGCCTCAGCGGACCGCTGTAAGTAATTACCCACGTATATCCAGTGGGCTTGCGACATCCGCTATAAACACCGCAGGCCTGAATCAATACACCAAGTCGCAGCTGACGGGTTGGAAGGGTTCTAGGAGATGCCATGCTGAAGGGAACTGAAACACCTCCACCCGTAGTTGGTACGTCTGCTATCGTCTCAAACGATCTTCCTGAGTCCTGAAGGGCCCTGCGAAAGACGTTAGGAGATGACGATAACCTCGAAGCCCCCTGTCGAATTGAAAGACCTCCATCTTCAGTGTTTGGCGCTTGTGCCTATACAGAAAGGCACATGGATGTATAAAACATACTCTGTTCAATCGACGACATACCTACATTTCTGCTCCCCCAGCGTGGTGACAAGGTTCCGACGAGGTTGCGTTGTCGGATCCATTCGACTAGATTCCCCTTTGTCGGTGACTTTTCAACTGGACTTAACGTTGGTAAGGGGTCAAAAGCGATATTCAGTGGCCAATACAAATTTCACTTTGCTCTAAGTCTTTTACGTGGGAGTGGCGTCTCTAACACGGCGGCCGTCGGCCCCCGCTTCCCCAGACTGACTACTGAGGTGATTATTCATTGTATCATCACGCCTCGAAGCATGCCTCTACGACCGGCTATGCGACGCAGGGAGGCCCTCGTGTACGACATATTCAACAACGACGTTGGGAACATGGTCATTGGAGACACTTACAGGACTCCGACTTCTGCTCGTAACGCCACGGTCTTGTCACCGCCTATGAAGCCATAGTGCCAACGGCTCGGCCCCCTGGGCGCGAACATGGGTAGGCTACATGACTGACTCAAACCGATGAAAAGGGGAACCCGAATCGCTCGGAGGTAAAGTGTGATCTGGTTTGCAGTCGGATTCGTGGTTATAGCAGGAGAACGCTGTAGGACACAGGGCATCAGTCTTTATCTCTGAATGTATTGAAGCTGTAGAGCGTGTCACGAGTATCAGTTCTCGTGCGTCACTAAGGACCACTCTCGTTCCCCATTATAGGGATGTTACTCACCAGCGAACTGGTGCGATCGGAACATCCTGTTTTACCTTCGATGAACACCGTATCTAGTGTGGCAGCGGGGGCATGTATTTTAAGGGTCTTGAACTGCTTCTCTTGTGGCCAAGGCCTCCGGCCTAGGCGGTGAGAAGCAGGACTCCATTGGCAAACAACAGTTGTTCTCACGTCCTTTTCTGGACGACGAGAATTGATTCTTCAGCGTGTCATACTGATAGAAATCCCCCTAGTTTTGCAGATTCTCCCTCATTCTACTTTCGATCACCCCTGAGTCCAAGCATGTGACATGATGGATTCGGATGCACGCTTTGTTGTGACCATCGCCCTTAGTAATGCGTACTTGCACCCATCCCTGATGCTGATTGAACCTCTTGACGAGCGATTTATACGATAAGCGCAAGCGTCTGTCATACCGACTTACTTCATGGTCCGGTAGAACCCTAAGTACGGGATACCACTGTCTAGAAATCGTCACTTAAGTAATTAACCGTGCTAGGATGATATCTGACCACATAAGATCTATTAATGATAAATCTGTTGACTCTAGTAATTCTACACTTCCTGGACG
seq00015   CGGCAGGTAGCTGGGTCGCACCGTATTCGGGAATACCGGATAGTATGAGTTGAAAAAGTGTGCCTCTGGCACAACTGAAACTTGAAAGAACAGAGCAGACAAAGGGCGGTGATACCAGGTTTTTAGGTCAAGCGTTGGGGGAGCCAGGAAGTGGCCGGGCCACCCCTTATTCGTTATTGTCCTCGACATAGTCGAAAGTTGCTGTGGGAAGCAGCCTGGGACTGTACACTCCGGTTTATGAAAAATCCCATGAGTTTAGGGCGCGTCTGGTTACTCCTAAGCTTATTCAAATGCAGAGGGGTGTCAGCACTCATTCATACCGTCCTTACTGAGCTGGAGGGCAGTACTAAAGAGCGGCTGAGCCTTCTGTCTACAATCCAGTTATTCGTTTGTTGTTGATTACTAAGACGGCCATGTGCGTCGGTAGGAATCGGCGGAAGCCCGCTGACTGGTCTCATGGCCGAGGTTTAAATTCAAATAAACGCGGCACGTTCTGACCGCAGTCACACTACGTTCTCGGTACGCTATGGCTTACTAGATTTACGGCGCGCCCTGAGTATTTGCACCGTTTTATCACAGTTACTCCCTAGAGCACCGTTATGGGCACCCGAGCTGCACGGGACCGTAGGTGTGGCACTCCGGAGATTGGTTGGTATTACAAAGTCGCGAGAAGCCTCAGCGGACCGCTGTAAGTAATTACCCACGTATATCCAGTGGGCTTGCGACATCCGCTATAAACACCGCAGGCCTGAATCAATACACCAAGTCGCAGCTGACGGGTTGGAAGGGTTCTAGGAGATGCCATGCTGAAGGGAACTGAAACACCTCCACCCGTAGTTGGTACGTCTGCTATCGTCTCAAACGATCTTCCTGAGTCCTGAAGGGCCCTGCGAAAGACGTTAGGAGATGACGATAACCTCGAAGCCCCCTGTCGAATTGAAAGACCTCCATCTTCAGTGTTTGGCGCTTGTGCCTATACAGAAAGGCACATGGATGTATAAAACATACTCTGTTCAATCGACGACATACCTACATTTCTGCTCCCCCAGCGTGGTGACAAGGTTCCGACGAGGTTGCGTTGTCGGATCCATTCGACTAGATTCCCCTTTGTCGGTGACTTATCAACTGGACTTAACGTTGGTAAGGGGTCAAAAGCGATATTCAGTGGCCAATACAAATTTCACTTTGCTCTAAGTCTTTTACGTGGGAGTGGCGTCTCTAACACGGCGGCCGTCGGCCCCCGCTTCCCCAGACTGACTACTGAGGTGATTATTCATTGTATCATCACGCCTCGAAGCATGCCTCTACGACCGGCTATGCGACGCAGGGAGGCCCTCGTGTACGACATATTCAACAACGACGTTGGGAACATGGTCATTGGAGACACTTACAGGACTCCGACTTCTGCTCGTAACGCCACGGTCTTGTCACCGCCTATGAAGCCATAGTGCCAACGGCTCGGCCCCCTGGGCGCGAACATGGGTAGGCTACATGACTGACTCAAACCGATGAAAAGGGGAACCCGAATCGCTCGGAGGTAAAGTGTGATCTGGTTTGCAGTCGGATTCGTGGTTATAGCAGGAGAACGCTGTAGGACACAGGGCATCAGTCTTTATCTCTGAATGTATTGAAGCTGTAGAGCGTGTCACGAGTATCAGTTCTCGTGCGTCACTAAGGACCAGTCTCGTTCCCCATTATAGGGATGTTACGCACCAGCGAACTGGTGCGATCGGAACATCCTGTTTTACCTTCGATGAACACCGTATCTAGTGTGGCAGCGGGGGCATGTATTTTAAGGGTCTTGAACTGCTTCTCTTGTGGCCAAGGCCTCCGGCCTAGGCGGTGAGAAGCAGGACTCCATTGGCAAACAACAGTTGTTCTCACGTCCTTTTCTGGACGACGAGAATTGATTCTTCAGCGTGTCATACTGATAGAAATCCCCCTAGTTTTGCAGATTCTCCCTCATTCTACTTTCGATCACCCCTGAGTCCAAGCATGTGACATGATGGATTCGGATGCACGCTTTGTTGTGACCATCGCCCTTAGTAATGCGTACTTGCACCCATCCCTGATGCTGATTGAACCTCTTGACGAGCGATTTATACGATAAGCGCAAGCGTCTGTCATACCGACTTACTTCATGGTCCGGTAGAACCCTAAGTACGGGAAACCACTGTCTAGAAATCGTCACTTAAGTAATTAACCGTGCTAGGATGATATCTGACCACATAAGATCTATTAATGATAAATCTGTTGACTCTAGTAATTCTACACTTCCTGGACG
seq00016   CGGCAGGTAGCTGGGTCGCACCGTATTCGGGAATACCGGATAGTATGAGTTGAAAAAGTGTGCCTCTGGCACAACTGAGACTTGAAAGAACAGAGCAGACAAAGGGCGGTGATACCAGGTTTTTAGGTCAAGCGTTGGGGGAGCCAGGAAGTGGCCGGGCCACCCCTTATTCGTTATTGTCCTCGACATAGTCGAAAGTTGCTGTGGGAAGCAGCCTGGGACTGTACACTCCGGTTTATGAAAAATCCCATGAGTTTAGGGCGCGTCTGGTTACTCCTAAGCTCATTCAAATGCAGAGGGGTGTCAGCACTCATTCATACCGTCCTTACTGAGCTGGAGGGCAGTACTAAAGAGCGGCTGAGCCTTCTGTCTACAATCCAGTTATTCGTTTGTTGTTGATTACTAAGACGGCCATGTGCGTCGGTAGGAATCGGCGGAAGCCCGCTGACGGGTCTCATGGCCGAGGTTTAAATTCAAATAAACGCGGCACGTTCTGACCGCAGTCACACTACGTTCTCGGTACGCTATGGCTTACTAGATTTACGGCGCGCCCTGAGTATTTGCACCGTTTTATCACAGTTACTCCCTAGAGCACCGTTATGGGCACCCGAGCTGCACGGGACCGTAGGTGTGGCACTCCGGAGATTGGTTGGTATTACAAAGTCGCGAGAAGCCTCAGCGGACCGCTGTAAGTAATTACCCACGTATATCCAGTGGGCTTGCGACATCCGCTATAAACACCGCAGGCCTGAATCAATACACCAAGTCGCAGCTGACGGGTTGGAAGGGTTCTAGGAGATGCCATGCTGAAGGGAACTGAAACACCTCCACCCGTAGTTGGTACGTCTGCTATCGTCTCAAACGATCTTCCTGAGTCCTGAAGGGCCCTGCGAAAGACGTTAGGAGATGACGATAACCTCGAAGCCCCCTGTCGAATTGAAAGACCTCCATCTTCAGTGTTTGGCGCTTGTGCCTATACAGAAAGGCACATGGATGTATAAAACATACTCTGTTCAATCGACGACATACCTACATTTCTGCTCCCCCAGCGTGGTGACAAGGTTCCGACGAGGTTGCGTTGTCGGATCCATTCGACTAGATTCCCCTTTGTCGGTGACTTATCAACTGGACTTAACGTTGGTAAGGGGTCAAAAGCGATATTCAGTGGCCAATACAAATTTCACTTTGCTCTAAGTCTTTTACGTGGGAGTGGCGTCTCTAACACGGCGGCCGTCGGCCCCCGCTTCCCCAGACTGACTACTGAGGTGATTATTCATTGTATCATCACGCCTCGAAGCATGCCTCTACGACCGGCTATGCGACGCAGGGAGGCCCTCGTGTACGACATATTCAACAACGACGTTGGGAACATGGTCATTGGAGACACTTACAGGACTCCGACTTCTGCTCGTAACGCCACGGTCTTGTCACCGCCTATGAAGCCATAGTGCCAACGGCTCGGCCCCCTGGGCGCGAACATGGGTAGGCTACATGACTGACTCAAACCGATGAAAAGGGGAACCCGAATCGCTCGGAGGTAAAGTGTGATCTGGTTTGCAGTCGGATTCGTGGTTATAGCAGGAGAACGCTGTAGGACACAGGGCATCAGTCTTTATCTCTGAATGTATTGAAGCTGTAGAGCGTGTCACGAGTATCAGTTCTCGTGCGTCACTAAGGACCACTCTCGTTCCCCATTATAGGGATGTTACGCACCAGCGAACTGGTGCGATCGGAACATCCTGTTTTACCTTCGATGAACACCGTATCTAGTGTGGCAGCGGGGGCATGTATTTTAAGGGTCTTGAACTGCTTCTCTTGTGGCCAAGGCCTCCGGCCTAGGCGGTGAGAAGCAGGACTCCATTGGCAAACAACAGTTGTTCTCACGTCCTTTTCTGGACGACGAGAATTGATTCTTCAGCGTGTCATACTGATAGAAATCCCCCTAGTTTTGCAGATTCTCCCTCATTCTACTTTCGATCACCCCTGAGTCCAAGCATGTGACATGATGGATTCGGATGCACGCTTTGTTGTGACCATCGCCCTTAGTAATGCGTACTTGCACCCATCCCTGATGCTGATTGAACCTCTTGACGAGCGATTTATACGATAAGCGCAAGCGTCTGTCATACCGACTTACTTCATGGTCCGGTAGAACCCTAAGTACGGGAAACCACTGTCTAGAAATCGTCACTTAAGTAATTAACCGTGCTAGGATGATATCTGACCACATAAGATCTATTAATGATAAATCTGTTGACTCTAGTAATTCTACACTTCCTGGACG
seq00017   CGGCAGGTAGCTGGGTCGCACCGTATTCGGGAATACCGGATAGTATGAGTTGAAAAAGTGTGCCTCTGGCACAACTGAGACTTGAAAGAACAGAGCAGACAAAGGGCGGTGATACCAGGTTTTTAGGTCAAGCGTTGGGGGAGCCAGGAAGTGGCCGGGCCACCCCTTATTCGTTATTGTCCTCGACATAGTCGAAAGTTGCTGTGGGAAGCAGCCTGGGACTGTACACTCCGGTTTATGAAAAATCCCATGAGTTTAGGGCGCGTCTGGTTACTCCTAAGCTCATTCAAATGCAGAGGGGTGTCAGCACTCATTCATACCGTCCTTACTGAGCTGGAGGGCAGTACTAAAGAGCGGCTGAGCCTTCTGTCTACAATCCAGTTATTCGTTTGTTGTTGATTACTAAGACGGCCATGTGCGTCGGTAGGAATCGGCGGAAGCCCGCTGACTGGTCTCATGGCCGAGGTTTAAATTCAAATAAACGCGGCACGTTCTGACCGCAGTCACACTACGTTCTCGGTACGCTATGGCTTACTAGATTTACGGCGCGCCCTGAGTATTTGCACCGTTTTATCACAGTTACTCCCTAGAGCACCGTTATGGGCACCCGAGCTGCACGGGACCGTAGGTGTGGCACTCCGGAGATTGGTTGGTATTACAAAGTCGCGATAAGCCTCAGCGGACCGCTGTAAGTAATTACCCACGTATATCCAGTGGGCTTGCGACATCCGCTATAAACACCGCAGGCCTGAATCAATACACCAAGTCGCAGCTGACGGGTTGGAAGGGTTCTAGGAGATGCCATGCTGAAGGGAACTGAAACACCTCCACCCGTAGTTGGTACGTCTGCTATCGTCTCAAACGATCTTCCTGAGTCCTGAAGGGCCCTGCGAAAGACGTTAGGAGATGACGATAACCTCGAAGCCCCCTGTCGAATTGAAAGACCTCCATCTTCAGTGTTTGGCGCTTGTGCCTATACAGAAAGGCACATGGATGTATAAAACATACTCTGTTCAATCGACGACATACCTACATTTCTGCTCCCCCAGCGTGGTGACAAGGTTCCGACGAGGTTGCGTTGTCGGATCCATTCGACTAGATTCCCCTTTGTCGGTGACTTTTCAACTGGACTTAACGTTGGTAAGGGGTCAAAAGCGATATTCAGTGGCCAATACAAATTTCACTTTGCTCTAAGTCTTTTACGTGGGAGTGGCGTCTCTAACACGGCGGCCGTCGGCCCCCGCTTCCCCAGACTGACTACTGAGGTGATTATTCATTGTATCATCACGCCTCGAAGCATGCCTCTACGACCGGCTATGCGACGCAGGGAGGCCCTCGTGTACGACATATTCAACAACGACGTTGGGAACATGGTCATTGGAGACACTTACAGGACTCCGACTTCTGCTCGTAACGCCACGGTCTTGTCACCGCCTATGAAGCCATAGTGCCAACGGCTCGGCCCCCTGGGCGCGAACATGGGTAGGCTACATGACTGACTCAAACCGATGAAAAGGGGAACCCGAATCGCTCGGAGGTAAAGTGTGATCTGGTTTGCAGTCGGATTCGTGGTTATAGCAGGAGAACGCTGTAGGACACAGGGCATCAGTCTTTATCTCTGAATGTATTGAAGCTGTAGAGCGTGTCACGAGTATCAGTTCTCGTGCGTCACTAAGGACCACTCTCGTTCCCCATTATAGGGATGTTACTCACCAGCGAACTGGTGCGATCGGAACATCCTGTTTTACCTTCGATGAACACCGTATCTAGTGTGGCAGCGGGGGCATGTATTTTAAGGGTCTTGAACTGCTTCTCTTGTGGCCAAGGCCTCCGGCCTAGGCGGTGAGAAGCAGGACTCCATTGGCAAACAACAGTTGTTCTCACGTCCTTTTCTGGACGACGAGAATTGATTCTTCAGCGTGTCATACTGATAGAAATCCCCCTAGTTTTGCAGATTCTCCCTCATTCTACTTTCGATCACCCCTGAGTCCAAGCATGTGACATGATGGATTCGGATGCACGCTTTGTTGTGACCATCGCCCTTAGTAATGCGTACTTGCACCCATCCCTGATGCTGATTGAACCTCTTGACGAGCGATTTATACGATAAGCGCAAGCGTCTGTCATACCGACTTACTTCATGGTCCGGTAGAACCCTAAGTACGGGATACCACTGTCTAGAAATCGTCACTTAAGTAATTAACCGTGCTAGGATGATATCTGACCACATAAGATCTATTAATGATAAATCTGTTGACTCTAGTAATTCTACACTTCCTGGACG
seq00018   CGGCAGGTAGCTGGGTCGCACCGTATTCGGGAATACCGGATAGTATGAGTTGAAAAAGTGTGCCTCTGGCACAACTGAGACTTGAAAGAACAGAGCAGACAAAGGGCGGTGATACCAGGTTTTTAGGTCAAGCGTTGGGGGAGCCAGGAAGTGGCCGGGCCACCCCTTATTCGTTATTGTCATCGACATAGTCGAAAGTTGCTGTGGGAAGCAGCCTGGGACTGTACACTCCGGTTTATGAAAAATCCCATGAGTTTAGGGCGCGTCTGGTTACTCCTAAGCTCATTCAAATGCAGAGGGGTGTCAGCACTCATTCATACCGTCCTTACTGAGCTGGAGGGCAGTACTAAAGAGCGGCTGAGCCTTCTGTCTACAATCCAGTTATTCGTTTGTTGTTGATTACTAAGACGGCCATGTGCGTCGGTAGGAATCGGCGGAAGCCCGCTGACTGGTCTCATGGCCGAGGTTTAAATTCAAATAAACGCGGCACGTTCTGACCGCAGTCACACTACGTTCTCGGTACGCTATGGCTTACTAGATTTACGGCGCGCCCTGAGTATTTGCACCGTTTTATCACAGTTACTCCCTAGAGCACCGTTATGGGCACCCGAGCTGCACGGGACCGTAGGTGTGGCACTCCGGAGATTGGTTGGTATTACAAAGTCGCGATAAGCCTCAGCGGACCGCTGTAAGTAATTACCCACGTATATCCAGTGGGCTTGCGACATCCGCTATAAACACCGCAGGCCTGAATCAATACACCAAGTCGCAGCTGACGGGTTGGAAGGGTTCTAGGAGATGCCATGCTGAAGGGAACTGAAACACCTCCACCCGTAGTTGGTACGTCTGCTATCGTCTCAAACGATCTTCCTGAGTCCTGAAGGGCCCTGCGAAAGACGTTAGGAGATGACGATAACCTCGAAGCCCCCTGTCGAATTGAAAGACCTCCATCTTCAGTGTTTGGCGCTTGTGCCTATACAGAAAGGCACATGGATGTATAAAACATACTCTGTTCAATCGACGACATACCTACATTTCTGCTCCCCCAGCGTGGTGACAAGGTTCCGACGAGGTTGCGTTGTCGGATCCATTCGACTAGATTCCCCTTAGTCGGTGACTTATCAACTGGACTTAACGTTGGTAAGGGGTCAAAAGCGATATTCAGTGGCCAATACAAATTTCACTTTGCTCTAAGTCTTTTACGTGGGAGTGGCGTCTCTAACACGGCGGCCGTCGGCCCCCGCTTCCCCAGACTGACTACTGAGGTGATTATTCATTGTATCATCACGCCTCGAAGCATGCCTCTACGACCGGCTATGCGACGCAGGGAGGCCCTCGTGTACGACATATTCAACAACGACGTTGGGAACATGGTCATTGGAGACACTTACAGGACTCCGACTTCTGCTCGTAACGCCACGGTCTTGTCACCGCCTATGAAGCCATAGTGCCAACGGCTCGGCCCCCTGGGCGCGAACATGGGTAGGCTACATGACTGACTCAAACCGATGAAAAGGGGAACCCGAATCGCTCGGAGGTAAAGTGTGATCTGGTTTGCAGTCGGATTCGTGGTTATAGCAGGAGAACGCTGTAGGACACAGGGCATCAGTCTTTATCTCTGAATGTATTGAAGCTGTAGAGCGTGTCACGAGTATCAGTTCTCGTGCGTCACTAAGGACCACTCTCGTTCCCCATTATAGGGATGTTACGCACCAGCGAACTGGTGCGATCGGAACATCCTGTTTTACCTTCGATGAACACCGTATCTAGTGTGGCAGCGGGGGCATGTATTTTAAGGGTCTTGAACTGCTTCTCTTGTGGCCAAGGCCTCCGGCCTAGGCGGTGAGAAGCAGGACTCCATTGGCAAACAACAGTTGTTCTCACGTCCTTTTCTGGACGACGAGAATTGATTCTTCAGCGTGTCATACTGATAGAAATCCCCCTAGTTTTGCAGATTCTCCCTCATTCTACTTTCGATCACCCCTGAGTCCAAGCATGTGACATGATGGATTCGGATGCACGCTTTGTTGTGACCATCGCCCTTAGTAATGCGTACTTGCACCCATCCCTGATGCTGATTGAACCTCTTGACGAGCGATTTATACGATAAGCGCAAGCGTCTGTCATACCGACTTACTTCATGGTCCGGTAGAACCCTAAGTACGGGATACCACTGTCTAGAAATCGTCACTTAAGTAATTAACCGTGCTAGGATGATATCTGACTACATAAGATCTATTAATGATAAATCTGTTGACTCTAGTAATTCTACACTTCCTGGACG
seq00019   CGGCAGGTAGCTGGGTCGCACCGTATTCGGGAATACCGGATAGTATGAGTTGAAAAAGTGTGCCTCTGGCACAACTGAGACTTGAAAGAACAGAGCAGACAAAGGGCGGTGATACCAGGTTTTTAGGTCAAGCGTTGGGGGAGCCAGGAAGTGGCCGGGCCACCCCTTATTCGTTATTGTCCTCGACATAGTCGAAAGTTGCTGTGGGAAGCAGCCTGGGACTGTACACTCCGGTTTATGAAAAATCCCATGAGTTTAGGGCGCGTCTGGTTACTCCTAAGCTCATTCAAATGCAGAGGGGTGTCAGCACTCATTCATACCGTCCTTACTGAGCTGGAGGGCAGTACTAAAGAGCGGCTGAGCCTTCTGTCTACAATCCAGTTATTCGTTTGTTGTTGATTACTAAGACGGCCATGTGCGTCGGTAGGAATCGGCGGAAGCCCGCTGACTGGTCTCATGGCCGAGGTTTAAATTCAAATAAACGCGGCACGTTCTGACCGCAGTCACACTACGTTCTCGGTACGCTATGGCTTACTAGATTTACGGCGCGCCCTGAGTATTTGCACCGTTTTATCACAGTTACTCCCTAGAGCACCGTTATGGGCACCCGAGCTGCACGGGACCGTAGGTGTGGCACTCCGGAGATTGGTTGGTATTACAAAGTCGCGATAAGCCTCAGCGGACCGCTGTAAGTAATTACCCACGTATATCCAGTGGGCTTGCGACATCCGCTATAAACACCGCAGGCCTGAATCAATACACCAAGTCGCAGCTGACGGGTTGGAAGGGTTCTAGGAGATGCCATGCTGAAGGGAACTGAAACACCTCCACCCGTAGTTGGTACGTCTGCTATCGTCTCAAACGATCTTCCTGAGTCCTGAAGGGCCCTGCGAAAGACGTTAGGAGATGACGATAACCTCGAAGCCCCCTGTCGAATTGAAAGACCTCCATCTTCAGTGTTTGGCGCTTGTGCCTATACAGAAAGGCACATGGATGTATAAAACATACTCTGTTCAATCGACGACATACCTACATTTCTGCTCCCCCAGCGTGGTGACAAGGTTCCGACGAGGTTGCGTTGTCGGATCCATTCGACTAGATTCCCCTTTGTCGGTGACTTTTCAACTGGACTTAACGTTGGTAAGGGGTCAAAAGCGATATTCAGTGGCCAATACAAATTTCACTTTGCTCTAAGTCTTTTACGTGGGAGTGGCGTCTCTAACACGGCGGCCGTCGGCCCCCGCTTCCCCAGACTGACTACTGAGGTGATTATTCATTGTATCATCACGCCTCGAAGCATGCCTCTACGACCGGCTATGCGACGCAGGGAGGCCCTCGTGTACGACATATTCAACAACGACGTTGGGAACATGGTCATTGGAGACACTTACAGGACTCCGACTTCTGCTCGTAACGCCACGGTCTTGTCACCGCCTATGAAGCCATAGTGCCAACGGCTCGGCCCCCTGGGCGCGAACATGGGTAGGCTACATGACTGACTCAAACCGATGAAAAGGGGAACCCGAATCGCTCGGAGGTAAAGTGTGATCTGGTTTGCAGTCGGATTCGTGGTTATAGCAGGAGAACGCTGTAGGACACAGGGCATCAGTCTTTATCTCTGAATGTATTGAAGCTGTAGAGCGTGTCACGAGTATCAGTTCTCGTGCGTCACTAAGGACCACTCTCGTTCCCCATTATAGGGATGTTACTCACCAGCGAACTGGTGCGATCGGAACATCCTGTTTTACCTTCGATGAACACCGTATCTAGTGTGGCAGCGGGGGCATGTATTTTAAGGGTCTTGAACTGCTTCTCTTGTGGCCAAGGCCTCCGGCCTAGGCGGTGAGAAGCAGGACTCCATTGGCAAACAACAGTTGTTCTCACGTCCTTTTCTGGACGACGAGAATTGATTCTTCAGCGTGTCATACTGATAGAAATCCCCCTAGTTTTGCAGATTCTCCCTCATTCTACTTTCGATCACCCCTGAGTCCAAGCATGTGACATGATGGATTCGGATGCACGCTTTGTTGTGACCATCGCCCTTAGTAATGCGTACTTGCACCCATCCCTGATGCTGATTGAACCTCTTGACGAGCGATTTATACGATAAGCGCAAGCGTCTGTCATACCGACTTACTTCATGGTCCGGTAGAACCCTAAGTACGGGATACCACTGTCTAGAAATCGTCACTTAAGTAATTAACCGTGCTAGGATGATATCTGACCACATAAGATCTATTAATGATAAATCTGTTGACTCTAGTAATTCTACACTTCCTGGACG
seq00020   CGGCAGGTAGCTGGGTCGCACCGTATTCGGGAATACCGGATAGTATGAGTTGAAAAAGTGTGCCTCTGGCACAACTGAGACTTGAAAGAACAGAGCAGACAAAGGGCGGTGATACCAGGTTTTTAGGTCAAGCGTTGGGGGAGCCAGGAAGTGGCCGGGCCACCCCTTATTCGTTATTGTCATCGACATAGTCGAAAGTTGCTGTGGGAAGCAGCCTGGGACTGTACACTCCGGTTTATGAAAAATCCCATGAGTTTAGGGCGCGTCTGGTTACTCCTAAGCTCATTCAAATGCAGAGGGGTGTCAGCACTCATTCATACCGTCCTTACTGAGCTGGAGGGCAGTACTAAAGAGCGGCTGAGCCTTCTGTCTACAATCCAGTTATTCGTTTGTTGTTGATTACTAAGACGGCCATGTGCGTCGGTAGGAATCGGCGGAAGCCCGCTGACTGGTCTCATGGCCGAGGTTTAAATTCAAATAAACGCGGCACGTTCTGACCGCAGTCACACTACGTTCTCGGTACGCTATGGCTTACTAGATTTACGGCGCGCCCTGAGTATTTGCACCGTTTTATCACAGTTACTCCCTAGAGCACCGTTATGGGCACCCGAGCTGCACGGGACCGTAGGTGTGGCACTCCGGAGATTGGTTGGTATTACAAAGTCGCGATAAGCCTCAGCGGACCGCTGTAAGTAATTACCCACGTATATCCAGTGGGCTTGCGACATCCGCTATAAACACCGCAGGCCTGAATCAATACACCAAGTCGCAGCTGACGGGTTGGAAGGGTTCTAGGAGATGCCATGCTGAAGGGAACTGAAACACCTCCACCCGTAGTTGGTACGTCTGCTATCGTCTCAAACGATCTTCCTGAGTCCTGAAGGGCCCTGCGAAAGACGTTAGGAGATGACGATAACCTCGAAGCCCCCTGTCGAATTGAAAGACCTCCATCTTCAGTGTTTGGCGCTTGTGCCTATACAGAAAGGCACATGGATGTATAAAACATACTCTGTTCAATCGACGACATACCTACATTTCTGCTCCCCCAGCGTGGTGACAAGGTTCCGACGAGGTTGCGTTGTCGGATCCATTCGACTAGATTCCCCTTTGTCGGTGACTTATCAACTGGACTTAACGTTGGTAAGGGGTCAAAAGCGATATTCAGTGGCCAATACAAATTTCACTTTGCTCTAAGTCTTTTACGTGGGAGTGGCGTCTCTAACACGGCGGCCGTCGGCCCCCGCTTCCCCAGACTGACTACTGAGGTGATTATTCATTGTATCATCACGCCTCGAAGCATGCCTCTACGACCGGCTATGCGACGCAGGGAGGCCCTCGTGTACGACATATTCAACAACGACGTTGGGAACATGGTCATTGGAGACACTTACAGGACTCCGACTTCTGCTCGTAACGCCACGGTCTTGTCACCGCCTATGAAGCCATAGTGCCAACGGCTCGGCCCCCTGGGCGCGAACATGGGTAGGCTACATGACTGACTCAAACCGATGAAAAGGGGAACCCGAATCGCTCGGAGGTAAAGTGTGATCTGGTTTGCAGTCGGATTCGTGGTTATAGCAGGAGAACGCTGTAGGACACAGGGCATCAGTCTTTATCTCTGAATGTATTGAAGCTGTAGAGCGTGTCACGAGTATCAGTTCTCGTGCGTCACTAAGGACCACTCTCGTTCCCCATTATAGGGATGTTACGCACCAGCGAACTGGTGCGATCGGAACATCCTGTTTTACCTTCGATGAACACCGTATCTAGTGTGGCAGCGGGGGCATGTATTTTAAGGGTCTTGAACTGCTTCTCTTGTGGCCAAGGCCTCCGGCCTAGGCGGTGAGAAGCAGGACTCCATTGGCAAACAACAGTTGTTCTCACGTCCTTTTCTGGACGACGAGAATTGATTCTTCAGCGTGTCATACTGATAGAAATCCCCCTAGTTTTGCAGATTCTCCCTCATTCTACTTTCGATCACCCCTGAGTCCAAGCATGTGACATGATGGATTCGGATGCACGCTTTGTTGTGACCATCGCCCTTAGTAATGCGTACTTGCACCCATCCCTGATGCTGATTGAACCTCTTGACGAGCGATTTATACGATAAGCGCAAGCGTCTGTCATACCGACTTACTTCATGGTCCGGTAGAACCCTAAGTACGGGATACCACTGTCTAGAAATCGTCACTTAAGTAATTAACCGTGCTAGGATGATATCTGACTACATAAGATCTATTAATGATAAATCTGTTGACTCTAGTAATTCTACACTTCCTGGACG
seq00021   CGGCAGGTAGCTGGGTCGCACCGTATTCGGGAATACCGGATAGTATGAGTTGAAAAAGTGTGCCTCTGGCACAACTGAGACTTGAAAGAACAGAGCAGACAAAGGGCGGTGATACCAGGTTTTTAGGTCAAGCGTTGGGGGAGCCAGGAAGTGGCCGGGCCACCCCTTATTCGTTATTGTCATCGACATAGTCGAAAGTTGCTGTGGGAAGCAGCCTGGGACTGTACACTCCGGTTTATGAAAAATCCCATGAGTTTAGGGCGCGTCTGGTTACTCCTAAGCTCATTCAAATGCAGAGGGGTGTCAGCACTCATTCATACCGTCCTTACTGAGCTGGAGGGCAGTACTAAAGAGCGGCTGAGCCTTCTGTCTACAATCCAGTTATTCGTTTGTTGTTGATTACTAAGACGGCCATGTGCGTCGGTAGGAATCGGCGGAAGCCCGCTGACTGGTCTCATGGCCGAGGTTTAAATTCAAATAAACGCGGCACGTTCTGACCGCAGTCACACTACGTTCTCGGTACGCTATGGCTTACTAGATTTACGGCGCGCCCTGAGTATTTGCACCGTTTTATCACAGTTACTCCCTAGAGCACCGTTATGGGCACCCGAGCTGCACGGGACCGTAGGTGTGGCACTCCGGAGATTGGTTGGTATTACAAAGTCGCGATAAGCCTCAGCGGACCGCTGTAAGTAATTACCCACGTATATCCAGTGGGCTTGCGACATCCGCTATAAACACCGCAGGCCTGAATCAATACACCAAGTCGCAGCTGACGGGTTGGAAGGGTTCTAGGAGATGCCATGCTGAAGGGAACTGAAACACCTCCACCCGTAGTTGGTACGTCTGCTATCGTCTCAAACGATCTTCCTGAGTCCTGAAGGGCCCTGCGAAAGACGTTAGGAGATGACGATAACCTCGAAGCCCCCTGTCGAATTGAAAGACCTCCATCTTCAGTGTTTGGCGCTTGTGCCTATACAGAAAGGCACATGGATGTATAAAACATACTCTGTTCAATCGACGACATACCTACATTTCTGCTCCCCCAGCGTGGTGACAAGGTTCCGACGAGGTTGCGTTGTCGGATCCATTCGACTAGATTCCCCTTTGTCGGTGACTTATCAACTGGACTTAACGTTGGTAAGGGGTCAAAAGCGATATTCAGTGGCCAATACAAATTTCACTTTGCTCTAAGTCTTTTACGTGGGAGTGGCGTCTCTAACACGGCGGCCGTCGGCCCCCGCTTCCCCAGACTGACTACTGAGGTGATTATTCATTGTATCATCACGCCTCGAAGCATGCCTCTACGACCGGCTATGCGACGCAGGGAGGCCCTCGTGTACGACATATTCAACAACGACGTTGGGAACATGGTCATTGGAGACACTTACAGGACTCCGACTTCTGCTCGTAACGCCACGGTCTTGTCACCGCCTATGAAGCCATAGTGCCAACGGCTCGGCCCCCTGGGCGCGAACATGGGTAGGCTACATGACTGACTCAAACCGATGAAAAGGGGAACCCGAATCGCTCGGAGGTAAAGTGTGATCTGGTTTGCAGTCGGATTCGTGGTTATAGCAGGAGAACGCTGTAGGACACAGGGCATCAGTCTTTATCTCTGAATGTATTGAAGCTGTAGAGCGTGTCACGAGTATCAGTTCTCGTGCGTCACTAAGGACCACTCTCGTTCCCCATTATAGGGATGTTACGCACCAGCGAACTGGTGCGATCGGAACATCCTGTTTTACCTTCGATGAACACCGTATCTAGTGTGGCAGCGGGGGCATGTATTTTAAGGGTCTTGAACTGCTTCTCTTGTGGCCAAGGCCTCCGGCCTAGGCGGTGAGAAGCAGGACTCCATTGGCAAACAACAGTTGTTCTCACGTCCTTTTCTGGACGACGAGAATTGATTCTTCAGCGTGTCATACTGATAGAAATCCCCCTAGTTTTGCAGATTCTCCCTCATTCTACTTTCGATCACCCCTGAGTCCAAGCATGTGACATGATGGATTCGGATGCACGCTTTGTTGTGACCATCGCCCTTAGTAATGCGTACTTGCACCCATCCCTGATGCTGATTGAACCTCTTGACGAGCGATTTATACGATAAGCGCAAGCGTCTGTCATACCGACTTACTTCATGGTCCGGTAGAACCCTAAGTACGGGATACCACTGTCTAGAAATCGTCACTTAAGTAATTAACCGTGCTAGGATGATATCTGACTACATAAGATCTATTAATGATAAATCTGTTGACTCTAGTAATTCTACACTTCCTGGACG
seq00022   CGGCAGGTAGCTGGGTCGCACCGTATTCGGGAATACCGGATAGTATGAGTTGAAAAAGTGTGCCTCTGGCACAACTGAGACTTGAAAGAACAGAGCAGACAAAGGGCGGTGATACCAGGTTTTTAGGTCAAGCGTTGGGGGAGCCAGGAAGTGGCCGGGCCACCCCTTATTCGTTATTGTCATCGACATAGTCGAAAGTTGCTGTGGGAAGCAGCCTGGGACTGTACACTCCGGTTTATGAAAAATCCCATGAGTTTAGGGCGCGTCTGGTTACTCCTAAGCTCATTCAAATGCAGAGGGGTGTCAGCACTCATTCATACCGTCCTTACTGAGCTGGAGGGCAGTACTAAAGAGCGGCTGAGCCTTCTGTCTACAATCCAGTTATTCGTTTGTTGTTGATTACTAAGACGGCCATGTGCGTCGGTAGGAATCGGCGGAAGCCCGCTGACTGGTCTCATGGCCGAGGTTTAAATTCAAATAAACGCGGCACGTTCTGACCGCAGTCACACTACGTTCTCGGTACGCTATGGCTTACTAGATTTACGGCGCGCCCTGAGTATTTGCACCGTTTTATCACAGTTACTCCCTAGAGCACCGTTATGGGCACCCGAGCTGCACGGGACCGTAGGTGTGGCACTCCGGAGATTGGTTGGTATTACAAAGTCGCGATAAGCCTCAGCGGACCGCTGTAAGTAATTACCCACGTATATCCAGTGGGCTTGCGACATCCGCTATAAACACCGCAGGCCTGAATCAATACACCAAGTCGCAGCTGACGGGTTGGAAGGGTTCTAGGAGATGCCATGCTGAAGGGAACTGAAACACCTCCACCCGTAGTTGGTACGTCTGCTATCGTCTCAAACGATCTTCCTGAGTCCTGAAGGGCCCTGCGAAAGACGTTAGGAGATGACGATAACCTCGAAGCCCCCTGTCGAATTGAAAGACCTCCATCTTCAGTGTTTGGCACTTGTGCCTATACAGAAAGGCACATGGATGTATAAAACATACTCTGTTCAATCGACGACATACCTACATTTCTGCTCCCCCAGCGTGGTGACAAGGTTCCGACGAGGTTGCGTTGTCGGATCCATTCGACTAGATTCCCCTTTGTCGGTGACTTATCAACTGGACTTAACGTTGGTAAGGGGTCAAAAGCGATATTCAGTGGCCAATACAAATTTCACTTTGCTCTAAGTCTTTTACGTGGGAGTGGCGTCTCTAACACGGCGGCCGTCGGCCCCCGCTTCCCCAGACTGACTACTGAGGTGATTATTCATTGTATCATCACGCCTCGAAGCATGCCTCTACGACCGGCTATGCGACGCAGGGAGGCCCTCGTGTACGACATATTCAACAACGACGTTGGGAACATGGTCATTGGAGACACTTACAGGACTCCGACTTCTGCTCGTAACGCCACGGTCTTGTCACCGCCTATGAAGCCATAGTGCCAACGGCTCGGCCCCCTGGGCGCGAACATGGGTAGGCTACATGACTGACTCAAACCGATGAAAAGGGGAACCCGAATCGCTCGGAGGTAAAGTGTGATCTGGTTTGCAGTCGGATTCGTGGTTATAGCAGGAGAACGCTGTAGGACACAGGGCATCAGTCTTTATCTCTGAATGTATTGAAGCTGTAGAGCGTGTCACGAGTATCAGTTCTCGTGCGTCACTAAGGACCACTCTCGTTCCCCATTATAGGGATGTTACGCACCAGCGAACTGGTGCGATCGGAACATCCTGTTTTACCTTCGATGAACACCGTATCTAGTGTGGCAGCGGGGGCATGTATTTTAAGGGTCTTGAACTGCTTCTCTTGTGGCCAAGGCCTCCGGCCTAGGCGGTGAGAAGCAGGACTCCATTGGCAAACAACAGTTGTTCTCACGTCCTTTTCTGGACGACGAGAATTGATTCTTCAGCGTGTCATACTGATAGAAATCCCCCTAGTTTTGCAGATTCTCCCTCATTCTACTTTCGATCACCCCTGAGTCCAAGCATGTGACATGATGGATTCGGATGCACGCTTTGTTGTGACCATCGCCCTTAGTAATGCGTACTTGCACCCATCCCTGATGCTGATTGAACCTCTTGACGAGCGATTTATACGATAAGCGCAAGCGTCTGTCATACCGACTTACTTCATGGTCCGGTAGAACCCTAAGTACGGGATACCACTGTCTAGAAATCGTCACTTAAGTAATTAACCGTGCTAGGATGATATCTGACTACATAAGATCTATTAATGATAAATCTGTTGACTCTAGTAATTCTACACTTCCTGGACG
seq00023   CGGCAGGTAGCTGGGTCGCACCGTATTCGGGAATACCGGATAGTATGAGTTGAAAAAGTGTGCCTCTGGCACAACTGAGACTTGAAAGAACAGAGCAGACAAAGGGCGGTGATACCAGGTTTTTAGGTCAAGCGTTGGGGGAGCCAGGAAGTGGCCGGGCCACCCCTTATTCGTTATTGTCATCGACATAGTCGAAAGTTGCTGTGGGAAGCAGCCTGGGACTGTACACTCCGGTTTATGAAAAATCCCATGAGTTTAGGGCGCGTCTGGTTACTCCTAAGCTCATTCAAATGCAGAGGGGTGTCAGCACTCATTCATACCGTCCTTACTGAGCTGGAGGGCAGTACTAAAGAGCGGCTGAGCCTTCTGTCTACAATCCAGTTATTCGTTTGTTGTTGATTACTAAGACGGCCATGTGCGTCGGTAGGAATCGGCGGAAGCCCGCTGACTGGTCTCATGGCCGAGGTTTAAATTCAAATAAACGCGGCACGTTCTGACCGCAGTCACACTACGTTCTCGGTACGCTATGGCTTACTAGATTTACGGCGCGCCCTGAGTATTTGCACCGTTTTATCACAGTTACTCCCTAGAGCACCGTTATGGGCACCCGAGCTGCACGGGACCGTAGGTGTGGCACTCCGGAGATTGGTTGGTATTACAAAGTCGCGATAAGCCTCAGCGGACCGCTGTAAGTAATTACCCACGTATATCCAGTGGGCTTGCGACATCCGCTATAAACACCGCAGGCCTGAATCAATACACCAAGTCGCAGCTGACGGGTTGGAAGGGTTCTAGGAGATGCCATGCTGAAGGGAACTGAAACACCTCCACCCGTAGTTGGTACGTCTGCTATCGTCTCAAACGATCTTCCTGAGTCCTGAAGGGCCCTGCGAAAGACGTTAGGAGATGACGATAACCTCGAAGCCCCCTGTCGAATTGAAAGACCTCCATCTTCAGTGTTTGGCGCTTGTGCCTATACAGAAAGGCACATGGATGTATAAAACATACTCTGTTCAATCGACGACATACCTACATTTCTGCTCCCCCAGCGTGGTGACAAGGTTCCGACGAGGTTGCGTTGTCGGATCCATTCGACTAGATTCCCCTTAGTCGGTGACTTATCAACTGGACTTAACGTTGGTAAGGGGTCAAAAGCGATATTCAGTGGCCAATACAAATTTCACTTTGCTCTAAGTCTTTTACGTGGGAGTGGCGTCTCTAACACGGCGGCCGTCGGCCCCCGCTTCCCCAGACTGACTACTGAGGTGATTATTCATTGTATCATCACGCCTCGAAGCATGCCTCTACGACCGGCTATGCGACGCAGGGAGGCCCTCGTGTACGACATATTCAACAACGACGTTGGGAACATGGTCATTGGAGACACTTACAGGACTCCGACTTCTGCTCGTAACGCCACGGTCTTGTCACCGCCTATGAAGCCATAGTGCCAACGGCTCGGCCCCCTGGGCGCGAACATGGGTAGGCTACATGACTGACTCAAACCGATGAAAAGGGGAACCCGAATCGCTCGGAGGTAAAGTGTGATCTGGTTTGCAGTCGGATTCGTGGTTATAGCAGGAGAACGCTGTAGGACACAGGGCATCAGTCTTTATCTCTGAATGTATTGAAGCTGTAGAGCGTGTCACGAGTATCAGTTCTCGTGCGTCACTAAGGACCACTCTCGTTCCCCATTATAGGGATGTTACGCACCAGCGAACTGGTGCGATCGGAACATCCTGTTTTACCTTCGATGAACACCGTATCTAGTGTGGCAGCGGGGGCATGTATTTTAAGGGTCTTGAACTGCTTCTCTTGTGGCCAAGGCCTCCGGCCTAGGCGGTGAGAAGCAGGACTCCATTGGCAAACAACAGTTGTTCTCACGTCCTTTTCTGGACGACGAGAATTGATTCTTCAGCGTGTCATACTGATAGAAATCCCCCTAGTTTTGCAGATTCTCCCTCATTCTACTTTCGATCACCCCTGAGTCCAAGCATGTGACATGATGGATTCGGATGCACGCTTTGTTGTGACCATCGCCCTTAGTAATGCGTACTTGCACCCATCCCTGATGCTGATTGAACCTCTTGACGAGCGATTTATACGATAAGCGCAAGCGTCTGTCATACCGACTTACTTCATGGTCCGGTAGAACCCTAAGTACGGGATACCACTGTCTAGAAATCGTCACTTAAGTAATTAACCGTGCTAGGATGATATCTGACTACATAAGATCTATTAATGATAAATCTGTTGACTCTAGTAATTCTACACTTCCTGGACG
seq00024   CGGCAGGTAGCTGGGTCGCACCGTATTCGGGAATACCGGATAGTATGAGTTGAAAAAGTGTGCCTCTGGCACAACTGAGACTTGAAAGAACAGAGCAGACAAAGGGCGGTGATACCAGGTTTTTAGGTCAAGCGTTGGGGGAGCCAGGAAGTGGCCGGGCCACCCCTTATTCGTTATTGTCATCGACATAGTCGAAAGTTGCTGTGGGAAGCAGCCTGGGACTGTACACTCCGGTTTATGAAAAATCCCATGAGTTTAGGGCGCGTCTGGTTACTCCTAAGCTCATTCAAATGCAGAGGGGTGTCAGCACTCATTCATACCGTCCTTACTGAGCTGGAGGGCAGTACTAAAGAGCGGCTGAGCCTTCTGTCTACAATCCAGTTATTCGTTTGTTGTTGATTACTAAGACGGCCATGTGCGTCGGTAGGAATCGGCGGAAGCCCGCTGACTGGTCTCATGGCCGAGGTTTAAATTCAAATAAACGCGGCACGTTCTGACCGCAGTCACACTACGTTCTCGGTACGCTATGGCTTACTAGATTTACGGCGCGCCCTGAGTATTTGCACCGTTTTATCACAGTTACTCCCTAGAGCACCGTTATGGGCACCCGAGCTGCACGGGACCGTAGGTGTGGCACTCCGGAGATTGGTTGGTATTACAAAGTCGCGATAAGCCTCAGCGGACCGCTGTAAGTAATTACCCACGTATATCCAGTGGGCTTGCGACATCCGCTATAAACACCGCAGGCCTGAATCAATACACCAAGTCGCAGCTGACGGGTTGGAAGGGTTCTAGGAGATGCCATGCTGAAGGGAACTGAAACACCTCCACCCGTAGTTGGTACGTCTGCTATCGTCTCAAACGATCTTCCTGAGTCCTGAAGGGCCCTGCGAAAGACGTTAGGAGATGACGATAACCTCGAAGCCCCCTGTCGAATTGAAAGACCTCCATCTTCAGTGTTTGGCGCTTGTGCCTATACAGAAAGGCACATGGATGTATAAAACATACTCTGTTCAATCGACGACATACCTACATTTCTGCTCCCCCAGCGTGGTGACAAGGTTCCGACGAGGTTGCGTTGTCGGATCCATTCGACTAGATTCCCCTTTGTCGGTGACTTATCAACTGGACTTAACGTTGGTAAGGGGTCAAAAGCGATATTCAGTGGCCAATACAAATTTCACTTTGCTCTAAGTCTTTTACGTGGGAGTGGCGTCTCTAACACGGCGGCCGTCGGCCCCCGCTTCCCCAGACTGACTACTGAGGTGATTATTCATTGTATCATCACGCCTCGAAGCATGCCTCTACGACCGGCTATGCGACGCAGGGAGGCCCTCGTGTACGACATATTCAACAACGACGTTGGGAACATGGTCATTGGAGACACTTACAGGACTCCGACTTCTGCTCGTAACGCCACGGTCTTGTCACCGCCTATGAAGCCATAGTGCCAACGGCTCGGCCCCCTGGGCGCGAACATGGGTAGGCTACATGACTGACTCAAACCGATGAAAAGGGGAACCCGAATCGCTCGGAGGTAAAGTGTGATCTGGTTTGCAGTCGGATTCGTGGTTATAGCAGGAGAACGCTGTAGGACACAGGGCATCAGTCTTTATCTCTGAATGTATTGAAGCTGTAGAGCGTGTCACGAGTATCAGTTCTCGTGCGTCACTAAGGACCACTCTCGTTCCCCATTATAGGGATGTTACGCACCAGCGAACTGGTGCGATCGGAACATCCTGTTTTACCTTCGATGAACACCGTATCTAGTGTGGCAGCGGGGGCATGTATTTTAAGGGTCTTGAACTGCTTCTCTTGTGGCCAAGGCCTCCGGCCTAGGCGGTGAGAAGCAGGACTCCATTGGCAAACAACAGTTGTTCTCACGTCCTTTTCTGGACGACGAGAATTGATTCTTCAGCGTGTCATACTGATAGAAATCCCCCTAGTTTTGCAGATTCTCCCTCATTCTACTTTCGATCACCCCTGAGTCCAAGCATGTGACATGATGGATTCGGATGCACGCTTTGTTGTGACCATCGCCCTTAGTAATGCGTACTTGCACCCATCCCTGATGCTGATTGAACCTCTTGACGAGCGATTTATACGATAAGCGCAAGCGTCTGTCATACCGACTTACTTCATGGTCCGGTAGAACCCTAAGTACGGGATACCACTGTCTAGAAATCGTCACTTAAGTAATTAACCGTGCTAGGATGATATCTGACTACATAAGATCTATTAATGATAAATCTGTTGACTCTAGTAATTCTACACTTCCTGGACG
seq00025   CGGCAGGTAGCTGGGTCGCACCGTATTCGGGAATACCGGATAGTATGAGTTGAAAAAGTGTGCCTCTGGCACAACTGAGACTTGAAAGAACAGAGCAGACAAAGGGCGGTGATACCAGGTTTTTAGGTCAAGCGTTGGGGGAGCCAGGAAGTGGCCGGGCCACCCCTTATTCGTTATTGTCCTCGACATAGTCGAAAGTTGCTGTGGGAAGCAGCCTGGGACTGTACACTCCGGTTTATGAAAAATCCCATGAGTTTAGGGCGCGTCTGGTTACTCCTAAGCTCATTCAAATGCAGAGGGGTGTCAGCACTCATTCATACCGTCCTTACTGAGCTGGAGGGCAGTACTAAAGAGCGGCTGAGCCTTCTGTCTACAATCCAGTTATTCGTTTGTTGTTGATTACTAAGACGGCCATGTGCGTCGGTAGGAATCGGCGGAAGCCCGCTGACTGGTCTCATGGCCGAGGTTTAAATTCAAATAAACGCGGCACGTTCTGACCGCAGTCACACTACGTTCTCGGTACGCTATGGCTTACTAGATTTACGGCGCGCCCTGAGTATTTGCACCGTTTTATCACAGTTACTCCCTAGAGCACCGTTATGGGCACCCGAGCTGCACGGGACCGTAGGTGTGGCACTCCGGAGATTGGTTGGTATTACAAAGTCGCGATAAGCCTCAGCGGACCGCTGTAAGTAATTACCCACGTATATCCAGTGGGCTTGCGACATCCGCTATAAACACCGCAGGCCTGAATCAATACACCAAGTCGCAGCTGACGGGTTGGAAGGGTTCTAGGAGATGCCATGCTGAAGGGAACTGAAACACCTCCACCCGTAGTTGGTACGTCTGCTATCGTCTCAAACGATCTTCCTGAGTCCTGAAGGGCCCTGCGAAAGACGTTAGGAGATGACGATAACCTCGAAGCCGCCTGTCGAATTGAAAGACCTCCATCTTCAGTGTTTGGCGCTTGTGCCTATACAGAAAGGCACATGGATGTATAAAACATACTCTGTTCAATCGACGACATACCTACATTTCTGCTCCCCCAGCGTGGTGACAAGGTTCCGACGAGGTTGCGTTGTCGGATCCATTCGACTAGATTCCCCTTTGTCGGTGACTTTTCAACTGGACTTAACGTTGGTAAGGGGTCAAAAGCGATATTCAGTGGCCAATACAAATTTCACTTTGCTCTAAGTCTTTTACGTGGGAGTGGCGTCTCTAACACGGCGGCCGTCGGCCCCCGCTTCCCCAGACTGACTACTGAGGTGATTATTCATTGTATCATCACGCCTCGAAGCATGCCTCTACGACCGGCTATGCGACGCAGGGAGGCCCTCGTGTACGACATATTCAACAACGACGTTGGGAACATGGTCATTGGAGACACTTACAGGACTCCGACTTCTGCTCGTAACGCCACGGTCTTGTCACCGCCTATGAAGCCATAGTGCCAACGGCTCGGCCCCCTGGGCGCGAACATGGGTAGGCTACATGACTGACTCAAACCGATGAAAAGGGGAACCCGAATCGCTCGGAGGTAAAGTGTGATCTGGTTTGCAGTCGGATTCGTGGTTATAGCAGGAGAACGCTGTAGGACACAGGGCATCAGTCTTTATCTCTGAATGTATTGAAGCTGTAGAGCGTGTCACGAGTATCAGTTCTCGTGCGTCACTAAGGACCACTCTCGTTCCCCATTATAGGGATGTTACTCACCAGCGAACTGGTGCGATCGGAACATCCTGTTTTACCTTCGATGAACACCGTATCTAGTGTGGCAGCGGGGGCATGTATTTTAAGGGTCTTGAACTGCTTCTCTTGTGGCCAAGGCCTCCGGCCTAGGCGGTGAGAAGCAGGACTCCATTGGCAAACAACAGTTGTTCTCACGTCCTTTTCTGGACGACGAGAATTGATTCTTCAGCGTGTCATACTGATAGAAATCCCCCTAGTTTTGCAGATTCTCCCTCATTCTACTTTCGATCACCCCTGAGTCCAAGCATGTGACATGATGGATTCGGATGCACGCTTTGTTGTGACCATCGCCCTTAGTAATGCGTACTTGCACCCATCCCTGATGCTGATTGAACCTCTTGACGAGCGATTTATACGATAAGCGCAAGCGTCTGTCATACCGACTTACTTCATGGTCCGGTAGAACCCTAAGTACGGGATACCACTGTCTAGAAATCGTCACTTAAGTAATTAACCGTGCTAGGATGATATCTGACCACATAAGATCTATTAATGATAAATCTGTTGACTCTAGTAATTCTACACTTCCTGGACG
seq00026   CGGCAGGTAGCTGGGTCGCACCGTATTCGGGAATACCGGATAGTATGAGTTGAAAAAGTGTGCCTCTGGCACAACTGAGACTTGAAAGAACAGAGCAGACAAAGGGCGGTGATACCAGGTTTTTAGGTCAAGCGTTGGGGGAGCCAGGAAGTGGCCGGGCCACCCCTTATTCGTTATTGTCCTCGACATAGTCGAAAGTTGCTGTGGGAAGCAGCCTGGGACTGTACACTCCGGTTTATGAAAAATCCCATGAGTTTAGGGCGCGTCTGGTTACTCCTAAGCTCATTCAAATGCAGAGGGGTGTCAGCACTCATTCATACCGTCCTTACTGAGCTGGAGGGCAGTACTAAAGAGCGGCTGAGCCTTCTGTCTACAATCCAGTTATTCGTTTGTTGTTGATTACTAAGACGGCCATGTGCGTCGGTAGGAATCGGCGGAAGCCCGCTGACTGGTCTCATGGCCGAGGTTTAAATTCAAATAAACGCGGCACGTTCTGACCGCAGTCACACTACGTTCTCGGTACGCTATGGCTTACTAGATTTACGGCGCGCCCTGAGTATTTGCACCGTTTTATCACAGTTACTCCCTAGAGCACCGTTATGGGCACCCGAGCTGCACGGGACCGTAGGTGTGGCACTCCGGAGATTGGTTGGTATTACAAAGTCGCGATAAGCCTCAGCGGACCGCTGTAAGTAATTACCCACGTATATCCAGTGGGCTTGCGACATCCGCTATAAACACCGCAGGCCTGAATCAATACACCAAGTCGCAGCTGACGGGTTGGAAGGGTTCTAGGAGATGCCATGCTGAAGGGAACTGAAACACCTCCACCCGTAGTTGGTACGTCTGCTATCGTCTCAAACGATCTTCCTGAGTCCTGAAGGGCCCTGCGAAAGACGTTAGGAGATGACGATAACCTCGAAGCCCCCTGTCGAATTGAAAGACCTCCATCTTCAGTGTTTGGCGCTTGTGCCTATACAGAAAGGCACATGGATGTATAAAACATACTCTGTTCAATCGACGACATACCTACATTTCTGCTCCCCCAGCGTGGTGACAAGGTTCCGACGAGGTTGCGTTGTCGGATCCATTCGACTAGATTCCCCTTTGTCGGTGACTTTTCAACTGGACTTAACGTTGGTAAGGGGTCAAAAGCGATATTCAGTGGCCAATACAAATTTCACTTTGCTCTAAGTCTTTTACGTGGGAGTGGCGTCTCTAACACGGCGGCCGTCGGCCCCCGCTTCCCCAGACTGACTACTGAGGTGATTATTCATTGTATCATCACGCCTCGAAGCATGCCTCTACGACCGGCTATGCGACGCAGGGAGGCCCTCGTGTACGACATATTCAACAACGACGTTGGGAACATGGTCATTGGAGACACTTACAGGACTCCGACTTCTGCTCGTAACGCCACGGTCTTGTCACCGCCTATGAAGCCATAGTGCCAACGGCTCGGCCCCCTGGGCGCGAACATGGGTAGGCTACATGACTGACTCAAACCGATGAAAAGGGGAACCCGAATCGCTCGGAGGTAAAGTGTGATCTGGTTTGCAGTCGGATTCGTGGTTATAGCAGGAGAACGCTGTAGGACACAGGGCATCAGTCTTTATCTCTGAATGTATTGAAGCTGTAGAGCGTGTCACGAGTATCAGTTCTCGTGCGTCACTAAGGACCACTCTCGTTCCCCATTATAGGGATGTTACTCACCAGCGAACTGGTGCGATCGGAACATCCTGTTTTACCTTCGATGAACACCGTATCTAGTGTGGCAGCGGGGGCATGTATTTTAAGGGTCTTGAACTGCTTCTCTTGTGGCCAAGGCCTCCGGCCTAGGCGGTGAGAAGCAGGACTCCATTGGCAAACAACAGTTGTTCTCACGTCCTTTTCTGGACGACGAGAATTGATTCTTCAGCGTGTCATACTGATAGAAATCCCCCTAGTTTTGCAGATTCTCCCTCATTCTACTTTCGATCACCCCTGAGTCCAAGCATGTGACATGATGGATTCGGATGCACGCTTTGTTGTGACCATCGCCCTTAGTAATGCGTACTTGCACCCATCCCTGATGCTGATTGAACCTCTTGACGAGCGATTTATACGATAAGCGCAAGCGTCTGTCATACCGACTTACTTCATGGTCCGGTAGAACCCTAAGTACGGGATACCACTGTCTAGAAATCGTCACTTAAGTAATTAACCGTGCTAGGATGATATCTGACCACATAAGATCTATTAATGATAAATCTGTTGACTCTAGTAATTCTACACTTCCTGGACG
seq00027   CGGCAGGTAGCTGGGTCGCACCGTATTCGGGAATACCGGATAGTATGAGTTGAAAAAGTGTGCCTCTGGCACAACTGAGACTTGAAAGAACAGAGCAGACAAAGGGCGGTGATACCAGGTTTTTAGGTCAAGCGTTGGGGGAGCCAGGAAGTGGCCGGGCCACCCCTTATTCGTTATTGTCCTCGACATAGTCGAAAGTTGCTGTGGGAAGCAGCCTGGGACTGTACACTCCGGTTTATGAAAAATCCCATGAGTTTAGGGCGCGTCTGGTTACTCCTAAGCTCATTCAAATGCAGAGGGGTGTCAGCACTCATTCATACCGTCCTTACTGAGCTGGAGGGCAGTACTAAAGAGCGGCTGAGCCTTCTGTCTACAATCCAGTTATTCGTTTGTTGTTGATTACTAAGACGGCCATGTGCGTCGGTAGGAATCGGCGGAAGCCCGCTGACTGGTCTCATGGCCGAGGTTTAAATTCAAATAAACGCGGCACGTTCTGACCGCAGTCACACTACGTTCTCGGTACGCTATGGCTTACTAGATTTACGGCGCGCCCTGAGTATTTGCACCGTTTTATCACAGTTACTCCCTAGAGCACCGTTATGGGCACCCGAGCTGCACGGGACCGTAGGTGTGGCACTCCGGAGATTGGTTGGTATTACAAAGTCGCGATAAGCCTCAGCGGACCGCTGTAAGTAATTACCCACGTATATCCAGTGGGCTTGCGACATCCGCTATAAACACCGCAGGCCTGAATCAATACACCAAGTCGCAGCTGACGGGTTGGAAGGGTTCTAGGAGATGCCATGCTGAAGGGAACTGAAACACCTCCACCCGTAGTTGGTACGTCTGCTATCGTCTCAAACGATCTTCCTGAGTCCTGAAGGGCCCTGCGAAAGACGTTAGGAGATGACGATAACCTCGAAGCCCCCTGTCGAATTGAAAGACCTCCATCTTCAGTGTTTGGCGCTTGTGCCTATACAGAAAGGCACATGGATGTATAAAACATACTCTGTTCAATCGACGACATACCTACATTTCTGCTCCCCCAGCGTGGTGACAAGGTTCCGACGAGGTTGCGTTGTCGGATCCATTCGACTAGATTCCCCTTTGTCGGTGACTTTTCAACTGGACTTAACGTTGGTAAGGGGTCAAAAGCGATATTCAGTGGCCAATACAAATTTCACTTTGCTCTAAGTCTTTTACGTGGGAGTGGCGTCTCTAACACGGCGGCCGTCGGCCCCCGCTTCCCCAGACTGACTACTGAGGTGATTATTCATTGTATCATCACGCCTCGAAGCATGCCTCTACGACCGGCTATGCGACGCAGGGAGGCCCTCGTGTACGACATATTCAACAACGACGTTGGGAACATGGTCATTGGAGACACTTACAGGACTCCGACTTCTGCTCGTAACGCCACGGTCTTGTCACCGCCTATGAAGCCATAGTGCCAACGGCTCGGCCCCCTGGGCGCGAACATGGGTAGGCTACATGACTGACTCAAACCGATGAAAAGGGGAACCCGAATCGCTCGGAGGTAAAGTGTGATCTGGTTTGCAGTCGGATTCGTGGTTATAGCAGGAGAACGCTGTAGGACACAGGGCATCAGTCTTTATCTCTGAATGTATTGAAGCTGTAGAGCGTGTCACGAGTATCAGTTCTCGTGCGTCACTAAGGACCACTCTCGTTCCCCATTATAGGGATGTTACTCACCAGCGAACTGGTGCGATCGGAACATCCTGTTTTACCTTCGATGAACACCGTATCTAGTGTGGCAGCGGGGGCATGTATTTTAAGGGTCTTGAACTGCTTCTCTTGTGGCCAAGGCCTCCGGCCTAGGCGGTGAGAAGCAGGACTCCATTGGCAAACAACAGTTGTTCTCACGTCCTTTTCTGGACGACGAGAATTGATTCTTCAGCGTGTCATACTGATAGAAATCCCCCTAGTTTTGCAGATTCTCCCTCATTCTACTTTCGATCACCCCTGAGTCCAAGCATGTGACATGATGGATTCGGATGCACGCTTTGTTGTGACCATCGCCCTTAGTAATGCGTACTTGCACCCATCCCTGATGCTGATTGAACCTCTTGACGAGCGATTTATACGATAAGCGCAAGCGTCTGTCATACCGACTTACTTCATGGTCCGGTAGAACCCTAAGTACGGGATACCACTGTCTAGAAATCGTCACTTAAGTAATTAACCGTGCTAGGATGATATCTGACCACATAAGATCTATTAATGATAAATCTGTTGACTCTAGTAATTCTACACTTCCTGGACG
seq00028   CGGCAGGTAGCTGGGTCGCACCGTATTCGGGAATACCGGATAGTATGAGTTGAAAAAGTGTGCCTCTGGCACAACTGAGACTTGAAAGAACAGAGCAGACAAAGGGCGGTGATACCAGGTTTTTAGGTCAAGCGTTGGGGGAGCCAGGAAGTGGCCGGGCCACCCCTTATTCGTTATTGTCCTCGACATAGTCGAAAGTTGCTGTGGGAAGCAGCCTGGGACTGTACACTCCGGTTTATGAAAAATCCCATGAGTTTAGGGCGCGTCTGGTTACTCCTAAGCTCATTCAAATGCAGAGGGGTGTCAGCACTCATTCATACCGTCCTTACTGAGCTGGAGGGCAGTACTAAAGAGCGGCTGAGCCTTCTGTCTACAATCCAGTTATTCGTTTGTTGTTGATTACTAAGACGGCCATGTGCGTCGGTAGGAATCGGCGGAAGCCCGCTGACTGGTCTCATGGCCGAGGTTTAAATTCAAATAAACGCGGCACGTTCTGACCGCAGTCACACTACGTTCTCGGTACGCTATGGCTTACTAGATTTACGGCGCGCCCTGAGTATTTGCACCGTTTTATCACAGTTACTCCCTAGAGCACCGTTATGGGCACCCGAGCTGCACGGGACCGTAGGTGTGGCACTCCGGAGATTGGTTGGTATTACAAAGTCGCGATAAGCCTCAGCGGACCGCTGTAAGTAATTACCCACGTATATCCAGTGGGCTTGCGACATCCGCTATAAACACCGCAGGCCTGAATCAATACACCAAGTCGCAGCTGACGGGTTGGAAGGGTTCTAGGAGATGCCATGCTGAAGGGAACTGAAACACCTCCACCCGTAGTTGGTACGTCTGCTATCGTCTCAAACGATCTTCCTGAGTCCTGAAGGGCCCTGCGAAAGACGTTAGGAGATGACGATAACCTCGAAGCCCCCTGTCGAATTGAAAGACCTCCATCTTCAGTGTTTGGCGCTTGTGCCTATACAGAAAGGCACATGGATGTATAAAACATACTCTGTTCAATCGACGACATACCTACATTTCTGCTCCCCCAGCGTGGTGACAAGGTTCCGACGAGGTTGCGTTGTCGGATCCATTCGACTAGATTCCCCTTTGTCGGTGACTTTTCAACTGGACTTAACGTTGGTAAGGGGTCAAAAGCGATATTCAGTGGCCAATACAAATTTCACTTTGCTCTAAGTCTTTTACGTGGGAGTGGCGTCTCTAACACGGCGGCCGTCGGCCCCCGCTTCCCCAGACTGACTACTGAGGTGATTATTCATTGTATCATCACGCCTCGAAGCATGCCTCTACGACCGGCTATGCGACGCAGGGAGGCCCTCGTGTACGACATATTCAACAACGACGTTGGGAACATGGTCATTGGAGACACTTACAGGACTCCGACTTCTGCTCGTAACGCCACGGTCTTGTCACCGCCTATGAAGCCATAGTGCCAACGGCTCGGCCCCCTGGGCGCGAACATGGGTAGGCTACATGACTGACTCAAACCGATGAAAAGGGGAACCCGAATCGCTCGGAGGTAAAGTGTGATCTGGTTTGCAGTCGGATTCGTGGTTATAGCAGGAGAACGCTGTAGGACACAGGGCATCAGTCTTTATCTCTGAATGTATTGAAGCTGTAGAGCGTGTCACGAGTATCAGTTCTCGTGCGTCACTAAGGACCACTCTCGTTCCCCATTATAGGGATGTTACTCACCAGCGAACTGGTGCGATCGGAACATCCTGTTTTACCTTCGATGAACACCGTATCTAGTGTGGCAGCGGGGGCATGTATTTTAAGGGTCTTGAACTGCTTCTCTTGTGGCCAAGGCCTCCGGCCTAGGCGGTGAGAAGCAGGACTCCATTGGCAAACAACAGTTGTTCTCACGTCCTTTTCTGGACGACGAGAATTGATTCTTCAGCGTGTCATACTGATAGAAATCCCCCTAGTTTTGCAGATTCTCCCTCATTCTACTTTCGATCACCCCTGAGTCCAAGCATGTGACATGATGGATTCGGATGCACGCTTTGTTGTGACCATCGCCCTTAGTAATGCGTACTTGCACCCATCCCTGATGCTGATTGAACCTCTTGACGAGCGATTTATACGATAAGCGCAAGCGTCTGTCATACCGACTTACTTCATGGTCCGGTAGAACCCTAAGTACGGGATACCACTGTCTAGAAATCGTCACTTAAGTAATTAACCGTGCTAGGATGATATCTGACCACATAAGATCTATTAATGATAAATCTGTTGACTCTAGTAATTCTACACTTCCTGGACG
seq00029   CGGCAGGTAGCTGGGTCGCACCGTATTCGGGAATACCGGATAGTATGAGTTGAAAAAGTGTGCCTCTGGCACAACTGAGACTTGAAAGAACAGAGCAGACAAAGGGCGGTGATACCAGGTTTTTAGGTCAAGCGTTGGGGGAGCCAGGAAGTGGCCGGGCCACCCCTTATTCGTTATTGTCCTCGACATAGTCGAAAGTTGCTGTGGGAAGCAGCCTGGGACTGTACACTCCGGTTTATGAAAAATCCCATGAGTTTAGGGCGCGTCTGGTTACTCCTAAGCTCATTCAAATGCAGAGGGGTGTCAGCACTCATTCATACCGTCCTTACTGAGCTGGAGGGCAGTACTAAAGAGCGGCTGAGCCTTCTGTCTACAATCCAGTTATTCGTTTGTTGTTGATTACTAAGACGGCCATGTGCGTCGGTAGGAATCGGCGGAAGCCCGCTGACTGGTCTCATGGCCGAGGTTTAAATTCAAATAAACGCGGCACGTTCTGACCGCAGTCACACTACGTTCTCGGTACGCTATGGCTTACTAGATTTACGGCGCGCCCTGAGTATTTGCACCGTTTTATCACAGTTACTCCCTAGAGCACCGTTATGGGCACCCGAGCTGCACGGGACCGTAGGTGTGGCACTCCGGAGATTGGTTGGTATTACAAAGTCGCGATAAGCCTCAGCGGACCGCTGTAAGTAATTACCCACGTATATCCAGTGGGCTTGCGACATCCGCTATAAACACCGCAGGCCTGAATCAATACACCAAGTCGCAGCTGACGGGTTGGAAGGGTTCTAGGAGATGCCATGCTGAAGGGAACTGAAACACCTCCACCCGTAGTTGGTACGTCTGCTATCGTCTCAAACGATCTTCCTGAGTCCTGAAGGGCCCTGCGAAAGACGTTAGGAGATGACGATAACCTCGAAGCCCCCTGTCGAATTGAAAGACCTCCATCTTCAGTGTTTGGCGCTTGTGCCTATACAGAAAGGCACATGGATGTATAAAACATACTCTGTTCAATCGACGACATACCTACATTTCTGCTCCCCCAGCGTGGTGACAAGGTTCCGACGAGGTTGCGTTGTCGGATCCATTCGACTAGATTCCCCTTTGTCGGTGACTTTTCAACTGGACTTAACGTTGGTAAGGGGTCAAAAGCGATATTCAGTGGCCAATACAAATTTCACTTTGCTCTAAGTCTTTTACGTGGGAGTGGCGTCTCTAACACGGCGGCCGTCGGCCCCCGCTTCCCCAGACTGACTACTGAGGTGATTATTCATTGTATCATCACGCCTCGAAGCATGCCTCTACGACCGGCTATGCGACGCAGGGAGGCCCTCGTGTACGACATATTCAACAACGACGTTGGGAACATGGTCATTGGAGACACTTACAGGACTCCGACTTCTGCTCGTAACGCCACGGTCTTGTCACCGCCTATGAAGCCATAGTGCCAACGGCTCGGCCCCCTGGGCGCGAACATGGGTAGGCTACATGACTGACTCAAACCGATGAAAAGGGGAACCCGAATCGCTCGGAGGTAAAGTGTGATCTGGTTTGCAGTCGGATTCGTGGTTATAGCAGGAGAACGCTGTAGGACACAGGGCATCAGTCTTTATCTCTGAATGTATTGAAGCTGTAGAGCGTGTCACGAGTATCAGTTCTCGTGCGTCACTAAGGACCACTCTCGTTCCCCATTATAGGGATGTTACTCACCAGCGAACTGGTGCGATCGGAACATCCTGTTTTACCTTCGATGAACACCGTATCTAGTGTGGCAGCGGGGGCATGTATTTTAAGGGTCTTGAACTGCTTCTCTTGTGGCCAAGGCCTCCGGCCTAGGCGGTGAGAAGCAGGACTCCATTGGCAAACAACAGTTGTTCTCACGTCCTTTTCTGGACGACGAGAATTGATTCTTCAGCGTGTCATACTGATAGAAATCCCCCTAGTTTTGCAGATTCTCCCTCATTCTACTTTCGATCACCCCTGAGTCCAAGCATGTGACATGATGGATTCGGATGCACGCTTTGTTGTGACCATCGCCCTTAGTAATGCGTATTTGCACCCATCCCTGATGCTGATTGAACCTCTTGACGAGCGATTTATACGATAAGCGCAAGCGTCTGTCATACCGACTTACTTCATGGTCCGGTAGAACCCTAAGTACGGGATACCACTGTCTAGAAATCGTCACTTAAGTAATTAACCGTGCTAGGATGATATCTGACCACATAAGATCTATTAATGATAAATCTGTTGACTCTAGTAATTCTACACTTCCTGGACG
seq00030   CGGCAGGTAGCTGGGTCGCACCGTATTCGGGAATACCGGATAGTATGAGTTGAAAAAGTGTGCCTCTGGCACAACTGAGACTTGAAAGAACAGAGCAGACAAAGGGCGGTGATACCAGGTTTTTAGGTCAAGCGTTGGGGGAGCCAGGAAGTGGCCGGGCCACCCCTTATTCGTTATTGTCATCGACATAGTCGAAAGTTGCTGTGGGAAGCAGCCTGGGACTGTACACTCCGGTTTATGAAAAATCCCATGAGTTTAGGGCGCGTCTGGTTACTCCTAAGCTCATTCAAATGCAGAGGGGTGTCAGCACTCATTCATACCGTCCTTACTGAGCTGGAGGGCAGTACTAAAGAGCGGCTGAGCCTTCTGTCTACAATCCAGTTATTCGTTTGTTGTTGATTACTAAGACGGCCATGTGCGTCGGTAGGAATCGGCGGAAGCCCGCTGACTGGTCTCATGGCCGAGGTTTAAATTCAAATAAACGCGGCACGTTCTGACCGCAGTCACACTACGTTCTCGGTACGCTATGGCTTACTAGATTTACGGCGCGCCCTGAGTATTTGCACCGTTTTATCACAGTTACTCCCTAGAGCACCGTTATGGGCACCCGAGCTGCACGGGACCGTAGGTGTGGCACTCCGGAGATTGGTTGGTATTACAAAGTCGCGATAAGCCTCAGCGGACCGCTGTAAGTAATTACCCACGTATATCCAGTGGGCTTGCGACATCCGCTATAAACACCGCAGGCCTGAATCAATACACCAAGTCGCAGCTGACGGGTTGGAAGGGTTCTAGGAGATGCCATGCTGAAGGGAACTGAAACACCTCCACCCGTAGTTGGTACGTCTGCTATCGTCTCAAACGATCTTCCTGAGTCCTGAAGGGCCCTGCGAAAGACGTTAGGAGATGACGATAACCTCGAAGCCCCCTGTCGAATTGAAAGACCTCCATCTTCAGTGTTTGGCGCTTGTGCCTATACAGAAAGGCACATGGATGTATAAAACATACTCTGTTCAATCGACGACATACCTACATTTCTGCTCCCCCAGCGTGGTGACAAGGTTCCGACGAGGTTGCGTTGTCGGATCCATTCGACTAGATTCCCCTTAGTCGGTGACTTATCAACTGGACTTAACGTTGGTAAGGGGTCAAAAGCGATATTCAGTGGCCAATACAAATTTCACTTTGCTCTAAGTCTTTTACGTGGGAGTGGCGTCTCTAACACGGCGGCCGTCGGCCCCCGCTTCCCCAGACTGACTACTGAGGTGATTATTCATTGTATCATCACGCCTCGAAGCATGCCTCTACGACCGGCTATGCGACGCAGGGAGGCCCTCGTGTACGACATATTCAACAACGACGTTGGGAACATGGTCATTGGAGACACTTACAGGACTCCGACTTCTGCTCGTAACGCCACGGTCTTGTCACCGCCTATGAAGCCATAGTGCCAACGGCTCGGCCCCCTGGGCGCGAACATGGGTAGGCTACATGACTGACTCAAACCGATGAAAAGGGGAACCCGAATCGCTCGGAGGTAAAGTGTGATCTGGTTTGCAGTCGGATTCGTGGTTATAGCAGGAGAACGCTGTAGGACACAGGGCATCAGTCTTTATCTCTGAATGTATTGAAGCTGTAGAGCGTGTCACGAGTATCAGTTCTCGTGCGTCACTAAGGACCACTCTCGTTCCCCATTATAGGGATGTTACGCACCAGCGAACTGGTGCGATCGGAACATCCTGTTTTACCTTCGATGAACACCGTATCTAGTGTGGCAGCGGGGGCATGTATTTTAAGGGTCTTGAACTGCTTCTCTTGTGGCCAAGGCCTCCGGCCTAGGCGGTGAGAAGCAGGACTCCATTGGCAAACAACAGTTGTTCTCACGTCCTTTTCTGGACGACGAGAATTGATTCTTCAGCGTGTCATACTGATAGAAATCCCCCTAGTTTTGCAGATTCTCCCTCATTCTACTTTCGATCACCCCTGAGTCCAAGCATGTGACATGATGGATTCGGATGCACGCTTTGTTGTGACCATCGCCCTTAGTAATGCGTACTTGCACCCATCCCTGATGCTGATTGAACCTCTTGACGAGCGATTTATACGATAAGCGCAAGCGTCTGTCATACCGACTTACTTCATGGTCCGGTAGAACCCTAAGTACGGGATACCACTGTCTAGAAATCGTCACTTAAGTAATTAACCGTGCTAGGATGATATCTGACTACATAAGATCTATTAATGATAAATCTGTTGACTCTAGTAATTCTACACTTCCTGGACG
seq00031   CGGCAGGTAGCTGGGTCGCACCGTATTCGGGAATACCGGATAGTATGAGTTGAAAAAGTGTGCCTCTGGCACAACTGAGACTTGAAAGAACAGAGCAGACAAAGGGCGGTGATACCAGGTTTTTAGGTCAAGCGTTGGGGGAGCCAGGAAGTGGCCGGGCCACCCCTTATTCGTTATTGTCCTCGACATAGTCGAAAGTTGCTGTGGGAAGCAGCCTGGGACTGTACACTCCGGTTTATGAAAAATCCCATGAGTTTAGGGCGCGTCTGGTTACTCCTAAGCTTATTCAAATGCAGAGGGGTGTCAGCACTCATTCATACCGTCCTTACTGAGCTGGAGGGCAGTACTAAAGAGCGGCTGAGCCTTCTGTCTACAATCCAGTTATTCGTTTGTTGTTGATTACTAAGACGGCCATGTGCGTCGGTAGGAATCGGCGGAAGCCCGCTGACTGGTCTCATGGCCGAGGTTTAAATTCAAATAAACGCGGCACGTTCTGACCGCAGTCACACTACGTTCTCGGTACGCTATGGCTTACTAGATTTACGGCGCGCCCTGAGTATTTGCACCGTTTTATCACAGTTACTCCCTAGAGCACCGTTATGGGCACCCGAGCTGCACGGGACCGTAGGTGTGGCACTCCGGAGATTGGTTGGTATTACAAAGTCGCGAGAAGCCTCAGCGGACCGCTGTAAGTAATTACCCACGTATATCCAGTGGGCTTGCGACATCCGCTATAAACACCGCAGGCCTGAATCAATACACCAAGTCGCAGCTGACGGGTTGGAAGGGTTCTAGGAGATGCCATGCTGAAGGGAACTGAAACACCTCCACCCGTAGTTGGTACGTCTGCTATCGTCTCAAACGATCTTCCTGAGTCCTGAAGGGCCCTGCGAAAGACGTTAGGAGATGACGATAACCTCGAAGCCCCCTGTCGAATTGAAAGACCTCCATCTTCAGTGTTTGGCGCTTGTGCCTATACAGAAAGGCACATGGATGTATAAAACATACTCTGTTCAATCGACGACATACCTACATTTCTGCTCCCCCAGCGTGGTGACAAGGTTCCGACGAGGTTGCGTTGTCGGATCCATTCGACTAGATTCCCCTTTGTCGGTGACTTATCAACTGGACTTAACGTTGGTAAGGGGTCAAAAGCGATATTCAGTGGCCAATACAAATTTCACTTTGCTCTAAGTCTTTTACGTGGGAGTGGCGTCTCTAACACGGCGGCCGTCGGCCCCCGCTTCCCCAGACTGACTACTGAGGTGATTATTCATTGTATCATCACGCCTCGAAGCATGCCTCTACGACCGGCTATGCGACGCAGGGAGGCCCTCGTGTACGACATATTCAACAACGACGTTGGGAACATGGTCATTGGAGACACTTACAGGACTCCGACTTCTGCTCGTAACGCCACGGTCTTGTCACCGCCTATGAAGCCATAGTGCCAACGGCTCGGCCCCCTGGGCGCGAACATGGGTAGGCTACATGACTGACTCAAACCGATGAAAAGGGGAACCCGAATCGCTCGGAGGTAAAGTGTGATCTGGTTTGCAGTCGGATTCGTGGTTATAGCAGGAGAACGCTGTAGGACACAGGGCATCAGTCTTTATCTCTGAATGTATTGAAGCTGTAGAGCGTGTCACGAGTATCAGTTCTCGTGCGTCACTAAGGACCAGTCTCGTTCCCCATTATAGGGATGTTACGCACCAGCGAACTGGTGCGATCGGAACATCCTGTTTTACCTTCGATGAACACCGTATCTAGTGTGGCAGCGGGGGCATGTATTTTAAGGGTCTTGAACTGCTTCTCTTGTGGCCAAGGCCTCCGGCCTAGGCGGTGAGAAGCAGGACTCCATTGGCAAACAACAGTTGTTCTCACGTCCTTTTCTGGACGACGAGAATTGATTCTTCAGCGTGTCATACTGATAGAAATCCCCCTAGTTTTGCAGATTCTCCCTCATTCTACTTTCGATCACCCCTGAGTCCAAGCATGTGACATGATGGATTCGGATGCACGCTTTGTTGTGACCATCGCCCTTAGTAATGCGTACTTGCACCCATCCCTGATGCTGATTGAACCTCTTGACGAGCGATTTATACGATAAGCGCAAGCGTCTGTCATACCGACTTACTTCATGGTCCGGTAGAACCCTAAGTACGGGAGACCACTGTCTAGAAATCGTCACTTAAGTAATTAACCGTGCTAGGATGATATCTGACCACATAAGATCTATTAATGATAAATCTGTTGACTCTAGTAATTCTACACTTCCTGGACG
seq00032   CGGCAGGTAGCTGGGTCGCACCGTATTCGGGAATACCGGATAGTATGAGTTGAAAAAGTGTGCCTCTGGCACAACTGAGACTTGAAAGAACAGAGCAGACAAAGGGCGGTGATACCAGGTTTTTAGGTCAAGCGTTGGGGGAGCCAGGAAGTGGCCGGGCCACCCCTTATTCGTTATTGTCCTCGACATAGTCGAAAGTTGCTGTGGGAAGCAGCCTGGGACTGTACACTCCGGTTTATGAAAAATCCCATGAGTTTAGGGCGCGTCTGGTTACTCCTAAGCTTATTCAAATGCAGAGGGGTGTCAGCACTCATTCATACCGTCCTTACTGAGCTGGAGGGCAGTACTAAAGAGCGGCTGAGCCTTCTGTCTACAATCCAGTTATTCGTTTGTTGTTGATTACTAAGACGGCCATGTGCGTCGGTAGGAATCGGCGGAAGCCCGCTGACTGGTCTCATGGCCGAGGTTTAAATTCAAATAAACGCGGCACGTTCTGACCGCAGTCACACTACGTTCTCGGTACGCTATGGCTTACTAGATTTACGGCGCGCCCTGAGTATTTGCACCGTTTTATCACAGTTACTCCCTAGAGCACCGTTATGGGCACCCGAGCTGCACGGGACCGTAGGTGTGGCACTCCGGAGATTGGTTGGTATTACAAAGTCGCGAGAAGCCTCAGCGGACCGCTGTAAGTAATTACCCACGTATATCCAGTGGGCTTGCGACATCCGCTATAAACACCGCAGGCCTGAATCAATACACCAAGTCGCAGCTGACGGGTTGGAAGGGTTCTAGGAGATGCCATGCTGAAGGGAACTGAAACACCTCCACCCGTAGTTGGTACGTCTGCTATCGTCTCAAACGATCTTCCTGAGTCCTGAAGGGCCCTGCGAAAGACGTTAGGAGATGACGATAACCTCGAAGCCCCCTGTCGAATTGAAAGATCTCCATCTTCAGTGTTTGGCGCTTGTGCCTATACAGAAAGGCACATGGATGTATAAAACATACTCTGTTCAATCGACGACATACCTACATTTCTGCTCCCCCAGCGTGGTGACAAGGTTCCGACGAGGTTGCGTTGTCGGATCCATTCGACTAGATTCCCCTTTGTCGGTGACTTATCAACTGGACTTAACGTTGGTAAGGGGTCAAAAGCGATATTCAGTGGCCAATACAAATTTCACTTTGCTCTAAGTCTTTTACGTGGGAGTGGCGTCTCTAACACGGCGGCCGTCGGCCCCCGCTTCCCCAGACTGACTACTGAGGTGATTATTCATTGTATCATCACGCCTCGAAGCATGCCTCTACGACCGGCTATGCGACGCAGGGAGGCCCTCGTGTACGACATATTCAACAACGACGTTGGGAACATGGTCATTGGAGACACTTACAGGACTCCGACTTCTGCTCGTAACGCCACGGTCTTGTCACCGCCTATGAAGCCATAGTGCCAACGGCTCGGCCCCCTGGGCGCGAACATGGGTAGGCTACATGACTGACTCAAACCGATGAAAAGGGGAACCCGAATCGCTCGGAGGTAAAGTGTGATCTGGTTTGCAGTCGGATTCGTGGTTATAGCAGGAGAACGCTGTAGGACACAGGGCATCAGTCTTTATCTCTGAATGTATTGAAGCTGTAGAGCGTGTCACGAGTATCAGTTCTCGTGCGTCACTAAGGACCAGTCTCGTTCCCCATTATAGGGATGTTACGCACCAGCGAACTGGTGCGATCGGAACATCCTGTTTTACCTTCGATGAACACCGTATCTAGTGTGGCAGCGGGGGCATGTATTTTAAGGGTCTTGAACTGCTTCTCTTGTGGCCAAGGCCTCCGGCCTAGGCGGTGAGAAGCAGGACTCCATTGGCAAACAACAGTTGTTCTCACGTCCTTTTCTGGACGACGAGAATTGATTCTTCAGCGTGTCATACTGATAGAAATCCCCCTAGTTTTGCAGATTCTCCCTCATTCTACTTTCGATCACCCCTGAGTCCAAGCATGTGACATGATGGATTCGGATGCACGCTTTGTTGTGACCATCGCCCTTAGTAATGCGTACTTGCACCCATCCCTGATGCTGATTGAACCTCTTGACGAGCGATTTATACGATAAGCGCAAGCGTCTGTCATACCGACTTACTTCATGGTCCGGTAGAACCCTAAGTACGGGAAACCACTGTCTAGAAATCGTCACTTAAGTAATTAACCGTGCTAGGATGATATCTGACCACATAAGATCTATTAATGATAAATCTGTTGACTCTAGTAATCCTACACTTCCTGGACG
seq00033   CGGCAGGTAGCTGGGTCGCACCGTATTCGGGAATACCGGATAGTATGAGTTGAAAAAGTGTGCCTCTGGCACAACTGAGACTTGAAAGAACAGAGCAGACAAAGGGCGGTGATACCAGGTTTTTAGGTCAAGCGTTGGGGGAGCCAGGAAGTGGCCGGGCCACCCCTTATTCGTTATTGTCCTCGACATAGTCGAAAGTTGCTGTGGGAAGCAGCCTGGGACTGTACACTCCGGTTTATGAAAAATCCCATGAGTTTAGGGCGCGTCTGGTTACTCCTAAGCTCATTCAAATGCAGAGGGGTGTCAGCACTCATTCATACCGTCCTTACTGAGCTGGAGGGCAGTACTAAAGAGCGGCTGAGCCTTCTGTCTACAATCCAGTTATTCGTTTGTTGTTGATTACTAAGACGGCCATGTGCGTCGGTAGGAATCGGCGGAAGCCCGCTGACTGGTCTCATGGCCGAGGTTTAAATTCAAATAAACGCGGCACGTTCTGACCGCAGTCACACTACGTTCTCGGTACGCTATGGCTTACTAGATTTACGGCGCGCCCTGAGTATTTGCACCGTTTTATCACAGTTACTCCCTAGAGCACCGTTATGGGCACCCGAGCTGCACGGGACCGTAGGTGTGGCACTCCGGAGATTGGTTGGTATTACAAAGTCGCGATAAGCCTCAGCGGACCGCTGTAAGTAATTACCCACGTATATCCAGTGGGCTTGCGACATCCGCTATAAACACCGCAGGCCTGAATCAATACACCAAGTCGCAGCTGACGGGTTGGAAGGGTTCTAGGAGATGCCATGCTGAAGGGAACTGAAACACCTCCACCCGTAGTTGGTACGTCTGCTATCGTCTCAAACGATCTTCCTGAGTCCTGAAGGGCCCTGCGAAAGACGTTAGGAGATGACGATAACCTCGAAGCCCCCTGTCGAATTGAAAGACCTCCATCTTCAGTGTTTGGCGCTTGTGCCTATACAGAAAGGCACATGGATGTATAAAACATACTCTGTTCAATCGACGACATACCTACATTTCTGCTCCCCCAGCGTGGTGACAAGGTTCCGACGAGGTTGCGTTGTCGGATCCATTCGACTAGATTCCCCTTTGTCGGTGACTTTTCAACTGGACTTAACGTTGGTAAGGGGTCAAAAGCGATATTCAGTGGCCAATACAAATTTCACTTTGCTCTAAGTCTTTTACGTGGGAGTGGCGTCTCTAACACGGCGGCCGTCGGCCCCCGCTTCCCCAGACTGACTACTGAGGTGATTATTCATTGTATCATCACGCCTCGAAGCATGCCTCTACGACCGGCTATGCGACGCAGGGAGGCCCTCGTGTACGACATATTCAACAACGACGTTGGGAACATGGTCATTGGAGACACTTACAGGACTCCGACTTCTGCTCGTAACGCCACGGTCTTGTCACCGCCTATGAAGCCATAGTGCCAACGGCTCGGCCCCCTGGGCGCGAACATGGGTAGGCTACATGACTGACTCAAACCGATGAAAAGGGGAACCCGAATCGCTCGGAGGTAAAGTGTGATCTGGTTTGCAGTCGGATTCGTGGTTATAGCAGGAGAACGCTGTAGGACACAGGGCATCAGTCTTTATCTCTGAATGTATTGAAGCTGTAGAGCGTGTCACGAGTATCAGTTCTCGTGCGTCACTAAGGACCACTCTCGTTCCCCATTATAGGGATGTTACTCACCAGCGAACTGGTGCGATCGGAACATCCTGTTTTACCTTCGATGAACACCGTATCTAGTGTGGCAGCGGGGGCATGTATTTTAAGGGTCTTGAACTGCTTCTCTTGTGGCCAAGGCCTCCGGCCTAGGCGGTGAGAAGCAGGACTCCATTGGCAAACAACAGTTGTTCTCACGTCCTTTTCTGGACGACGAGAATTGATTCTTCAGCGTGTCATACTGATAGAAATCCCCCTAGTTTTGCAGATTCTCCCTCATTCTACTTTCGATCACCCCTGAGTCCAAGCATGTGACATGATGGATTCGGATGCACGCTTTGTTGTGACCATCGCCCTTAGTAATGCGTACTTGCACCCATCCCTGATGCTGATTGAACCTCTTGACGAGCGATTTATACGATAAGCGCAAGCGTCTGTCATACCGACTTACTTCATGGTCCGGTAGAACCCTAAGTACGGGATACCACTGTCTAGAAATCGTCACTTAAGTAATTAACCGTGCTAGGATGATATCTGACCACATAAGATCTATTAATGATAAATCTGTTGACTCTAGTAATTCTACACTTCCTGGACG
