# Supplementary material for: How Good Are Indirect Tests at Detecting Recombination in Human mtDNA?
Source: G3 (Bethesda). 2013 Jul 1;3(7):1095–104. doi: 10.1534/g3.113.006510 (PMC3704238; doi:10.1534/g3.113.006510)
Supplement: Supporting Information [file supp_g3.113.006510_FileS2.gz › SequenceData/mtDNA_ratehet&popgrowth/0/3rdbase/Infiles/0_39-new.txt]

33 2284
seq00001   ATTCACAGCCGCCTTGTTGGCAATAGCGCGACGCGTTGGCCTATGCTCTGTGTCACCAACCATTGTTTCAAACTTATCCGTATCCTTCCGGCCCCTGGGTGGCTCCAGCCACAGCCCATGACTATCTAGCTTTGCTTACGAATGCGCACCTCTAGCCCGTTCATAATTGCTTTACTAGACGATCGTAGACTTACTTTGCATAAAGCAATGTAAGACCTGCACCAACGGCGCGAAAGACTCCCGGAATGCAGCCATCGTTAGTCAAATTATACTTTTGAAAATACACCGCATTGTAGTAATCAAGCAACTGTGGTGGTTACGCTTGAGGGCAGAGCCGCGCTCCGAAATTTGCACCTGCAGGAGTTGCCTTAGGCGGCTGTATGTAAAGCTATATACCCACTCGTACTGTTGACCCCAAACTTGGCCAGGCCATGCGCAGAAAGCGTATAGTATGGCGTAGGAACGGCCTGTTTTGCGCGGATCCTCGCTCTATCTCTGTGCTTACAGTCTTACAGCTCGCTTCACTCGGGGAACTGAAACCGTACACCTGCATGTAAACAACGCTAGGGGCTCTTAGCCTTGATGTCTCGTTTGCAACATTATGCGGCAAGGTTTGGCTCAGGACCTAGTCTAGTCACAAGGGCCTCTATCCTAACGCAACCGCAGAGCGGTGGTCGGTGTTCACTCCGAGAGACCGAACGAAGATGGGAACACTCGGCAGACGACCTGTTGTTTGGTGAGAGGTGAGCTATAGCTGAATTCATATCACGTTCTCAACCCTTGGTCAGGGAATCAACAATGATCAGGAACCCCCATTCTTGGGTCAACATTCCGGGACAGTGCGAATGGAGACTTATCCCTGCCTGAATAAGGAGCGAGCCAAATAGTTCGGCCATACACTTGAAGACTATCACATATCCTCCCGCAACCATCGTCTCGCTAGACGACCAGATCTTGTGGTGAACGTGACCCAGCACAAGGGCGCTTGCTGATGTCTGGGAATGATACGATGGTACGCGCGTGTGTTGTCTAGGCTGCTTCTCCGCGCGGTTTTACAAACATTCAACTGCGTTTGTTCCCAATCTCGGAATGTTGCAAGGTGCTCGCCTCGCCGGCAATGGCGCGACGCATTATCTCTTTAGTTTTCTATTGCTTCACGGTGGTATTTCAGTTGGACGACAAGCCGAAGGCCAAGCAGGGGGCCTTCAGAGGTTATGAAATAACCTAATTGGCGCAGAACTATAAAGATTTGAAACCCAGCGTAGCGCACGAAACCCGCTGCGTAGAAAATAAAATGTAATTTACCAGAGCCCCCAAATCGGTTCTCCGTACCCAACCGTGACCGTACACTAAAAGATGGGGTATGCAAGGACCAGAAATGTGACGATGAAAACGCGAAAGAACCAGCTGAACGGGCCTTATTAGGTGACATGTCCACTCCAGTGAGGCCCCCCGACTATGCCTAGATCTACGTAAGTATTTTTAGTCTGGGTCTAGATACTCGCAGTTCTACCCCCAAATTTGCCAGACCTCCCAGGGACCTAAGTTTTAACATGTTACGGCCATCGACGATATGCAGTGTGGAGGACTCTGTGGGGAGGCACGTCAGTAAGGGCCCGGCGGCATGAGCTGGGCTTATGACTTCGAGGCGCGGGCTTTATGAAGGGCGAGCTGAGTGAGAATACGACAGGTAGGCCGTGATTGCGGTTTGTTGCTGCAAAATGGGGATCTGTTGGCAGCTCGTATGGGCCTCCACACTAACACTTGTTGGGCTCTTAGAGCGACTCGAAAGCACGTCGCGCAGAACTGCACGTGGACTAAAGCGCCGTAGTTGGGTAGTCGAAGCCGACCGGTCTTCGAAATGACTTTATTGACTAACCTGCGAACGGCTTCGAGAGTAGTGGGTAAAACAGGTGCAACTATAATGGTTTGGCAAATTAAAGAAACTCCACTGTGTTATACTCATTGTCCACGCGGGCGTCGGTAGGTTGAACCGAAAAAACACATCGCGTCGCGCCTAACAAACCTTCCTTGAGTCATTCGGGTAGAAGTGCCGTCGAGAATACTCGTCTAACATGGCGCGGTCATGAATCAACCTCAACGCCGCTCGTCCGCGCGATCTAGTCTGCGATTGCCATTTCGGGAGACATAACCGCACCGCTCAACAGTGGACAACGCCTAATGCAGAGTTATAACGTGAAAAGTGAGAAGAGGAGAGGTACCGGTCGACTTCCAGCAGGGGAGTATCCAAAGGGGTAGATGGACGGCCTTTCGGACGCAGGAA
seq00002   ATTCACAGCCGCCTTGTTGGCAATAGCGCGACGCGTTGGCCTATGCTCTGTGTCACCAACCATTGTTTCAAACTTATCCGTATCCTTCCGGCCCCTGGGTGGCTCCAGCCACAGCCCATGACTATCTAGCTTTGCTTACGAATGCGCACCTCTAGCCCGTTCATAATTGCTTTACTAGACGATCGTAGACTTACTTTGCATAAAGCAATGTAAGACCTGCACCAACGGCGCGAAAGACTCCCGGAATGCAGCCATCGTTAGTCAAATTATACTTTTGAAAATACACCGCATTGTAGTAATCAAGCAACTGTGGTGGTTACGCTTGAGGGCAGAGCCGCGCTCCGAAATTTGCACCTGCAGGAGTTGCCTTAGGCGGCTGTATGTAAAGCTATATACCCACTCGTACTGTTGACCCCAAACTTGGCCAGGCCATGCGCAGAAAGCGTATAGTATGGCGTAGGAACGGCCTGTTTTGCGCGGATCCTCGCTCTATCTCTGTGCTTACAGTCTTACAGCTCGCTTCACTCGGGGAACTGAAACCTTACACCTGCATGTAAACAACGCTAGGGGCTCTTAGCCTTGATGTCTCGTTTGCAACATTATGCGGCAAGGTTTGGCTCAGGACCTAGTCTAGTCACAAGGGCCTCTATCCTAACGCAACCGCAGAGCGGTGGTCGGTGTTCACTCCGAGAGACCGAACGAAGATGGGAACACTCGGCAGACGACCTGTTGTTTGGTGAGAGGTGAGCTATAGCTGAATTCATATCACGTTCTCAACCCTTGGTCAGGGAATCAACAATGATCAGGAACCCCCATTCTTGGGTCAACATTCCGGGACAGTGCGAATGGAGACTTATCCCTGCCTGAATAAGGAGCGAGCCAAATAGTTCGGCCATACACTTGAAGACTATCACATATCCTCCCGCAACCATCGTCTCGCTAGACGACCAGATCTTGTGGTGAACGTGACCCAGCACAAGGGCGCTTGCTGATGTCTGGGAATGATACGATGGTACGCGCGTGTGTTGTCTAGGCTGCTTCTCCGCGCGGTTTTACAAACATTCAACTGCGTTTGTTCCCAATCTCGGAATGTTGCAAGGTGCTCGCCTCGCCGGCAATGGCGCGACGCATTATCTCTTTAGTTTTCTATTGCTTCACGGTGGTATTTCAGTTGGACGACAAGCCGAAGGCCAAGCAGGGGGCCTTCAGAGGTTATGAAATAACCTAATTGGCGCAGAACTATAAAGATTTGAAACCCAGCGTAGCGCACGAAACCCGCTGCGTAGAAAATAAAATGTAATTTACCAGAGCCCCCAAATCGGTTCTCCGTACCCAACCGTGACCGTACACTAAAAGATGGGGTATGCAAGGACCAGAAATGTGACGATGAAAACGCGAAAGAACCAGCTGAACGGGCCTTATTAGGTGACATGTCCACTCCAGTGAGGCCCCCCGACTATGCCTAGATCTACGTAAGTATTTTTAGTCTGGGTCTAGATACTCGCAGTTCTACCCCCAAATTTGCCAGACCTCCCAGGGACCTAAGTTTTAACATGTTACGGCCATCGACGATATGCAGTGTGGAGGACTCTGTGGGGAGGCACGTCAGTAAGGGCCCGGCGGCATGAGCTGGGCTTATGACTTCGAGGCGCGGGCTTTATGAAGGGCGAGCTGAGTGAGAATACGACAGGTAGGCCGTGATTGCGGTTTGTTGCTGCAAAATGGGGATCTGTTGGCAGCTCGTATGGGCCTCCACACTAACACTTGTTGGGCTCTTAGAGCGACTCGAAAGCACGTCGCGCAGAACTGCACGTGGACTAAAGCGCCGTAGTTGGGTAGTCGAAGCCGACCGGTCTTCGAAATGACTTTATTGACTAACCTGCGAACGGCTTCGAGAGTAGTGGGTAAAACAGGTGCAACTATAATGGTTTGGCAAATTAAAGAAACTCCACTGTGTTATACTCATTGTCCACGCGGGCGTCGGTAGGTTGAACCGAAAAAACACATCGCGTCGCGCCTAACAAACCTTCCTTGAGTCATTCGGGTAGAAGTGCCGTCGAGAATACTCGTCTAACATGGCGCGGTCATGAATCAACCTCAACGCCGCTCGTCCGCGCGATCTAGTCTGCGATTGCCATTTCGGGAGACATAACCGCACCGCTCAACAGTGGACAACGCCTAATGCAGAGTTATAACGTGAAAAGTGAGAAGAGGAGAGGTACCGGTCGACTTCCAGCAGGAGAGTATCCAAAGGGGTAGATGGACGGCCTTTCGGACGCAGGAA
seq00003   ATTCACAGCCGCCTTGTTGGCAATAGCGCGACGCGTTGGCCTATGCTCTGTGTCACCAACCATTGTTTCAAACTTATCCGTATCCTTCCGGCCCCTGGGTGGCTCCAGCCACAGCCCATGACTATCTAGCTTTGCTTACGAATGCGCACCTCTAGCCCGTTCATAATTGCTTTACTAGACGATCGTAGACTTACTTTGCATAAAGCAATGTAAGACCTGCACCAACGGCGCGAAAGACTCCCGGAATGCAGCCATCGTTAGTCAAATTATACTTTTGAAAATACACCGCATTGTAGTAATCAAGCAACTGTGGTGGTTACGCTTGAGGGCAGAGCCGCGCTCCGAAATTTGCACCTGCAGGAGTTGCCTTAGGCGGCTGTATGTAAAGCTATATACCCACTCGTACTGTTGACCCCAAACTTGGCCAGGCCATGCGCAGAAAGCGTATAGTATGGCGTAGGAACGGCCTGTTTTGCGCGGATCCTCGCTCTATCTCTGTGCTTACAGTCTTACAGCTCGCTTCACTCGGGGAACTGAAACCGTACACCTGCATGTAAACAACGCTAGGGGCTCTTAGCCTTGATGTCTCGTTTGCAACATTATGCGGCAAGGTTTGGCTCAGGACCTAGTCTAGTCACAAGGGCCTCTATCCTAACGCAACCGCAGAGCGGTGGTCGGTGTTCACTCCGAGAGACCGAACGAAGATGGGAACACTCGGCAGACGACCTGTTGTTTGGTGAGAGGTGAGCTATAGCTGAATTCATATCACGTTCTCAACCCTTGGTCAGGGAATCAACAATGATCAGGAACCCCCATTCTTGGGTCAACATTCCGGGACAGTGCGAATGGAGACTTATCCCTGCCTGAATAAGGAGCGAGCCAAATAGTTCGGCCATACACTTGAAGACTATCACATATCCTCCCGCAACCATCGTCTCGCTAGACGACCAGATCTTGTGGTGAACGTGACCCAGCACAAGGGCGCTTGCTGATGTCTGGGAATGATACGATGGTACGCGCGTGTGTTGTCTAGGCTGCTTCTCCGCGCGGTTTTACAAACATTCAACTGCGTTTGTTCCCAATCTCGGAATGTTGCAAGGTGCTCGCCTCGCCGGCAATGGCGCGACGCATTATCTCTTTAGTTTTCTATTGCTTCACGGTGGTATTTCAGTTGGACGACAAGCCGAAGGCCAAGCAGGGGGCCTTCAGAGGTTATGAAATAACCTAATTGGCGCAGAACTATAAAGATTTGAAACCCAGCGTAGCGCACGAAACCCGCTGCGTAGAAAATAAAATGTAATTTACCAGAGCCCCCAAATCGGTTCTCCGTACCCAACCGTGACCGTACACTAAAAGATGGGGTATGCAAGGACCAGAAATGTGACGATGAAAACGCGAAAGAACCAGCTGAACGGGCCTTATTAGGTGACATGTCCACTCCAGTGAGGCCCCCCGACTATGCCTAGATCTACGTAAGTATTTTTAGTCTGGGTCTAGATACTCGCAGTTCTACCCCCAAATTTGCCAGACCTCCCAGGGACCTAAGTTTTAACATGTTACGGCCATCGACGATATGCAGTGTGGAGGACTCTGTGGGGAGGCACGTCAGTAAGGGCCCGGCGGCATGAGCTGGGCTTATGACTTCGAGGCGCGGGCTTTATGAAGGGCGAGCTGAGTGAGAATACGACAGGTAGGCCGTGATTGCGGTTTGTTGCTGCAAAATGGGGATCTGTTGGCAGCTCGTATGGGCCTCCACACTAACACTTGTTGGGCTCTTAGAGCGACTCGAAAGCACGTCGCGCAGAACTGCACGTGGACTAAAGCGCCGTAGTTGGGTAGTCGAAGCCGACCGGTCTTCGAAATGACTTTATTGACTAACCTGCGAACGGCTTCGAGAGTAGTGGGTAAAACAGGTGCAACTATAATGGTTTGGCAAATTAAAGAAACTCCACTGTGTTATACTCATTGTCCACGCGGGCGTCGGTAGGTTGAACCGAAAAAACACATCGCGTCGCGCCTAACAAACCTTCCTTGAGTCATTCGGGTAGAAGTGCCGTCGAGAATACTCGTCTAACATGGCGCGGTCATGAATCAACCTCAACGCCGCTCGTCCGCGCGATCTAGTCTGCGATTGCCATTTCGGGAGACATAACCGCACCGCTCAACAGTGGACAACGCCTAATGCAGAGTTATAACGTGAAAAGTGAGAAGAGGAGAGGTACCGGTCGACTTCCAGCAGGGGAGTATCCAAAGGGGTAGATGGACGGCCTTTCGGACGCAGGAA
seq00004   ATTCACAGCCGCCTTGTTGGCAATAGCGCGACGCGTTGGCCTATGCTCTGTGTCACCAACCATTGTTTCAAACTTATCCGTATCCTTCCGGCCCCTGGGTGGCTCCAGCCACAGCCCATGACTATCTAGCTTTGCTTACGAATGCGCACCTCTAGCCCGTTCATAATTGCTTTACTAGACGATCGTAGACTTACTTTGCATAAAGCAATGTAAGACCTGCACCAACGGCGCGAAAGACTCCCGGAATGCAGCCATCGTTAGTCAAATTATACTTTTGAAAATACACCGCATTGTAGTAATCAAGCAACTGTGGTGGTTACGCTTGAGGGCAGAGCCGCGCTCCGAAATTTGCACCTGCAGGAGTTGCCTTAGGCGGCTGTATGTAAAGCTATATACCCACTCGTACTGTTGACCCCAAACTTGGCCAGGCCATGCGCAGAAAGCGTATAGTATGGCGTAGGAACGGCCTGTTTTGCGCGGATCCTCGCTCTATCTCTGTGCTTACAGTCTTACAGCTCGCTTCACTCGGGGAACTGAAACCGTACACCTGCATGTAAACAACGCTAGGGGCTCTTAGCCTTGATGTCTCGTTTGCAACATTATGCGGCAAGGTTTGGCTCAGGACCTAGTCTAGTCACAAGGGCCTCTATCCTAACGCAACCGCAGAGCGGTGGTCGGTGTTCACTCCGAGAGACCGAACGAAGATGGGAACACTCGGCAGACGACCTGTTGTTTGGTGAGAGGTGAGCTATAGCTGAATTCATATCACGTTCTCAACCCTTGGTCAGGGAATCAACAATGATCAGGAACCCCCATTCTTGGGTCAACATTCCGGGACAGTGCGAATGGAGACTTATCCCTGCCTGAATAAGGAGCGAGCCAAATAGTTCGGCCATACACTTGAAGACTATCACATATCCTCCCGCAACCATCGTCTCGCTAGACGACCAGATCTTGTGGTGAACGTGACCCAGCACAAGGGCGCTTGCTGATGTCTGGGAATGATACGATGGTACGCGCGTGTGTTGTCTAGGCTGCTTCTCCGCGCGGTTTTACAAACATTCAACTGCGTTTGTTCCCAATCTCGGAATGTTGCAAGGTGCTCGCCTCGCCGGCAATGGCGCGACGCATTATCTCTTTAGTTTTCTATTGCTTCACGGTGGTATTTCAGTTGGACGACAAGCCGAAGGCCAAGCAGGGGGCCTTCAGAGGTTATGAAATAACCTAATTGGCGCAGAACTATAAAGATTTGAAACCCAGCGTAGCGCACGAAACCCGCTGCGTAGAAAATAAAATGTAATTTACCAGAGCCCCCAAATCGGTTCTCCGTACCCAACCGTGACCGTACACTAAAAGATGGGGTATGCAAGGACCAGAAATGTGACGATGAAAACGCGAAAGAACCAGCTGAACGGGCCTTATTAGGTGACATGTCCACTCCAGTGAGGCCCCCCGACTATGCCTAGATCTACGTAAGTATTTTTAGTCTGGGTCTAGATACTCGCAGTTCTACCCCCAAATTTGCCAGACCTCCCAGGGACCTAAGTTTTAACATGTTACGGCCATCGACGATATGCAGTGTGGAGGACTCTGTGGGGAGGCACGTCAGTAAGGGCCCGGCGGCATGAGCTGGGCTTATGACTTCGAGGCGCGGGCTTTATGAAGGGCGAGCTGAGTGAGAATACGACAGGTAGGCCGTGATTGCGGTTTGTTGCTGCAAAATGGGGATCTGTTGGCAGCTCGTATGGGCCTCCACACTAACACTTGTTGGGCTCTTAGAGCGACTCGAAAGCACGTCGCGCAGAACTGCACGTGGACTAAAGCGCCGTAGTTGGGTAGTCGAAGCCGACCGGTCTTCGAAATGACTTTATTGACTAACCTGCGAACGGCTTCGAGAGTAGTGGGTAAAACAGGTGCAACTATAATGGTTTGGCAAATTAAAGAAACTCCACTGTGTTATACTCATTGTCCACGCGGGCGTCGGTAGGTTGAACCGAAAAAACACATCGCGTCGCGCCTAACAAACCTTCCTTGAGTCATTCGGGTAGAAGTGCCGTCGAGAATACTCGTCTAACATGGCGCGGTCATGAATCAACCTCAACGCCGCTCGTCCGCGCGATCTAGTCTGCGATTGCCATTTCGGGAGACATAACCGCACCGCTCAACAGTGGACAACGCCTAATGCAGAGTTATAACGTGAAAAGTGAGAAGAGGAGAGGTACCGGTCGACTTCCAGCAGGGGAGTATCCAAAGGGGTAGATGGACGGCCTTTCGGACGCAGGAA
seq00005   ATTCACAGCCGCCTTGTTGGCAATAGCGCGACGCGTTGGCCTATGCTCTGTGTCACCAACCATTGTTTCAAACTTATCCGTATCCTTCCGGCCCCTGGGTGGCTCCAGCCACAGCCCATGACTATCTAGCTTTGCTTACGAATGCGCACCTCTAGCCCGTTCATAATTGCTTTACTAGACGATCGTAGACTTACTTTGCATAAAGCAATGTAAGACCTGCACCAACGGCGCGAAAGACTCCCGGAATGCAGCCATCGTTAGTCAAATTATACTTTTGAAAATACACCGCATTGTAGTAATCAAGCAACTGTGGTGGTTACGCTTGAGGGCAGAGCCGCGCTCCGAAATTTGCACCTGCAGGAGTTGCCTTAGGCGGCTGTATGTAAAGCTATATACCCACTCGTACTGTTGACCCCAAACTTGGCCAGGCCATGCGCAGAAAGCGTATAGTATGGCGTAGGAACGGCCTGTTTTGCGCGGATCCTCGCTCTATCTCTGTGCTTACAGTCTTACAGCTCGCTTCACTCGGGGAACTGAAACCGTACACCTGCATGTAAACAACGCTAGGGGCTCTTAGCCTTGATGTCTCGTTTGCAACATTATGCGGCAAGGTTTGGCTCAGGACCTAGTCTAGTCACAAGGGCCTCTATCCTAACGCAACCGCAGAGCGGTGGTCGGTGTTCACTCCGAGAGACCGAACGAAGATGGGAACACTCGGCAGACGACCTGTTGTTTGGTGAGAGGTGAGCTATAGCTGAATTCATATCACGTTCTCAACCCTTGGTCAGGGAATCAACAATGATCAGGAACCCCCATTCTTGGGTCAACATTCCGGGACAGTGCGAATGGAGACTTATCCCTGCCTGAATAAGGAGCGAGCCAAATAGTTCGGCCATACACTTGAAGACTATCACATATCCTCCCGCAACCATCGTCTCGCTAGACGACCAGATCTTGTGGTGAACGTGACCCAGCACAAGGGCGCTTGCTGATGTCTGGGAATGATACGATGGTACGCGCGTGTGTTGTCTAGGCTGCTTCTCCGCGCGGTTTTACAAACATTCAACTGCGTTTGTTCCCAATCTCGGAATGTTGCAAGGTGCTCGCCTCGCCGGCAATGGCGCGACGCATTATCTCTTTAGTTTTCTATTGCTTCACGGTGGTATTTCAGTTGGACGACAAGCCGAAGGCCAAGCAGGGGGCCTTCAGAGGTTATGAAATAACCTAATTGGCGCAGAACTATAAAGATTTGAAACCCAGCGTAGCGCACGAAACCCGCTGCGTAGAAAATAAAATGTAATTTACCAGAGCCCCCAAATCGGTTCTCCGTACCCAACCGTGACCGTACACTAAAAGATGGGGTATGCAAGGACCAGAAATGTGACGATGAAAACGCGAAAGAACCAGCTGAACGGGCCTTATTAGGTGACATGTCCACTCCAGTGAGGCCCCCCGACTATGCCTAGATCTACGTAAGTATTTTTAGTCTGGGTCTAGATACTCGCAGTTCTACCCCCAAATTTGCCAGACCTCCCAGGGACCTAAGTTTTAACATGTTACGGCCATCGACGATATGCAGTGTGGAGGACTCTGTGGGGAGGCACGTCAGTAAGGGCCCGGCGGCATGAGCTGGGCTTATGACTTCGAGGCGCGGGCTTTATGAAGGGCGAGCTGAGTGAGAATACGACAGGTAGGCCGTGATTGCGGTTTGTTGCTGCAAAATGGGGATCTGTTGGCAGCTCGTATGGGCCTCCACACTAACACTTGTTGGGCTCTTAGAGCGACTCGAAAGCACGTCGCGCAGAACTGCACGTGGACTAAAGCGCCGTAGTTGGGTAGTCGAAGCCGACCGGTCTTCGAAATGACTTTATTGACTAACCTGCGAACGGCTTCGAGAGTAGTGGGTAAAACAGGTGCAACTATAATGGTTTGGCAAATTAAAGAAACTCCACTGTGTTATACTCATTGTCCACGCGGGCGTCGGTAGGTTGAACCGAAAAAACACATCGCGTCGCGCCTAACAAACCTTCCTTGAGTCATTCGGGTAGAAGTGCCGTCGAGAATACTCGTCTAACATGGCGCGGTCATGAATCAACCTCAACCCCGCTCGTCCGCGCGATCTAGTCTGCGATTGCCATTTCGGGAGACATAACCGCACCGCTCAACAGTGGACAACGCCTAATGCAGAGTTATAACGTGAAAAGTGAGAAGAGGAGAGGTACCGGTCGACTTCCAGCAGGGGAGTATCCAAAGGGGTAGATGGACGGCCTTTCGGACGCAGGAA
seq00006   ATTCACAGCCGCCTTGTTGGCAATAGCGCGACGCGTTGGCCTATGCTCTGTGTCACCAACCATTGTTTCAAACTTATCCGTATCCTTCCGGCCCCTGGGTGGCTCCAGCCACAGCCCATGACTATCTAGCTTTGCTTACGAATGCGCACCTCTAGCCCGTTCATAATTGCTTTACTAGACGATCGTAGACTTACTTTGCATAAAGCAATGTAAGACCTGCACCAACGGCGCGAAAGACTCCCGGAATGCAGCCATCGTTAGTCAAATTATACTTTTGAAAATACACCGCATTGTAGTAATCAAGCAACTGTGGTGGTTACGCTTGAGGGCAGAGCCGCGCTCCGAAATTTGCACCTGCAGGAGTTGCCTTAGGCGGCTGTATGTAAAGCTATATACCCACTCGTACTGTTGACCCCAAACTTGGCCAGGCCATGCGCAGAAAGCGTATAGTATGGCGTAGGAACGGCCTGTTTTGCGCGGATCCTCGCTCTATCTCTGTGCTTACAGTCTTACAGCTCGCTTCACTCGGGGAACTGAAACCGTACACCTGCATGTAAACAACGCTAGGGGCTCTTAGCCTTGATGTCTCGTTTGCAACATTATGCGGCAAGGTTTGGCTCAGGACCTAGTCTAGTCACAAGGGCCTCTATCCTAACGCAACCGCAGAGCGGTGGTCGGTGTTCACTCCGAGAGACCGAACGAAGATGGGAACACTCGGCAGACGACCTGTTGTTTGGTGAGAGGTGAGCTATAGCTGAATTCATATCACGTTCTCAACCCTTGGTCAGGGAATCAACAATGATCAGGAACCCCCATTCTTGGGTCAACATTCCGGGACAGTGCGAATGGAGACTTATCCCTGCCTGAATAAGGAGCGAGCCAAATAGTTCGGCCATACACTTGAAGACTATCACATATCCTCCCGCAACCATCGTCTCGCTAGACGACCAGATCTTGTGGTGAACGTGACCCAGCACAAGGGCGCTTGCTGATGTCTGGGAATGATACGATGGTACGCGCGTGTGTTGTCTAGGCTGCTTCTCCGCGCGGTTTTACAAACATTCAACTGCGTTTGTTCCCAATCTCGGAATGTTGCAAGGTGCTCGCCTCGCCGGCAATGGCGCGACGCATTATCTCTTTAGTTTTCTATTGCTTCACGGTGGTATTTCAGTTGGACGACAAGCCGAAGGCCAAGCAGGGGGCCTTCAGAGGTTATGAAATAACCTAATTGGCGCAGAACTATAAAGATTTGAAACCCAGCGTAGCGCACGAAACCCGCTGCGTAGAAAATAAAATGTAATTTACCAGAGCCCCCAAATCGGTTCTCCGTACCCAACCGTGACCGTACACTAAAAGATGGGGTATGCAAGGACCAGAAATGTGACGATGAAAACGCGAAAGAACCAGCTGAACGGGCCTTATTAGGTGACATGTCCACTCCAGTGAGGCCCCCCGACTATGCCTAGATCTACGTAAGTATTTTTAGTCTGGGTCTAGATACTCGCAGTTCTACCCCCAAATTTGCCAGACCTCCCAGGGACCTAAGTTTTAACATGTTACGGCCATCGACGATATGCAGTGTGGAGGACTCTGTGGGGAGGCACGTCAGTAAGGGCCCGGCGGCATGAGCTGGGCTTATGACTTCGAGGCGCGGGCTTTATGAAGGGCGAGCTGAGTGAGAATACGACAGGTAGGCCGTGATTGCGGTTTGTTGCTGCAAAATGGGGATCTGTTGGCAGCTCGTATGGGCCTCCACACTAACACTTGTTGGGCTCTTAGAGCGACTCGAAAGCACGTCGCGCAGAACTGCACGTGGACTAAAGCGCCGTAGTTGGGTAGTCGAAGCCGACCGGTCTTCGAAATGACTTTATTGACTAACCTGCGAACGGCTTCGAGAGTAGTGGGTAAAACAGGTGCAACTATAATGGTTTGGCAAATTAAAGAAACTCCACTGTGTTATACTCATTGTCCACGCGGGCGTCGGTAGGTTGAACCGAAAAAACACATCGCGTCGCGCCTAACAAACCTTCCTTGAGTCATTCGGGTAGAAGTGCCGTCGAGAATACTCGTCTAACATGGCGCGGTCATGAATCAACCTCAACGCCGCTCGTCCGCGCGATCTAGTCTGCGATTGCCATTTCGGGAGACATAACCGCACCGCTCAACAGTGGACAACGCCTAATGCAGAGTTATAACGTGAAAAGTGAGAAGAGGAGAGGTACCGGTCGACTTCCAGCAGGGGAGTATCCAAAGGGGTAGATGGACGGCCTTTCGGACGCAGGAA
seq00007   ATTCACAGCCGCCTTGTTGGCAATAGCGGGACGCGTTGGCCTATGCTCTGTGTCACCAACCATTGTTTCAAACTTATCCGTATCCTTCCGGCCCCTGGGTGGCTCCAGCCACAGCCCATGACTATCTAGCTTTGCTTACGAATGCGCACCTCTAGCCCGTTCATAATTGCTTTACTAGACGATCGTAGACTTACTTTGCATAAAGCAATGTAAGACCTGCACCAACGGCGCGAAAGACTCCCGGAATGCAGCCATCGTTAGTCAAATTATACTTTTGAAAATACACCGCATTGTAGTAATCAAGCAACTGTGGTGGTTACGCTTGAGGGCAGAGCCGCGCTCCGAAATTTGCACCTGCAGGAGTTGCCTTAGGCGGCTGTATGTAAAGCTATATACCCACTCGTACTGTTGACCCCAAACTTGGCCAGGCCATGCGCAGAAAGCGTATAGTATGGCGTAGGAACGGCCTGTTTTGCGCGGATCCTCGCTCTATCTCTGTGCTTACAGTCTTACAGCTCGCTTCACTCGGGGAACTGAAACCGTACACCTGCATGTAAACAACGCTAGGGGCTCTTAGCCTTGATGTCTCGTTTGCAACATTATGCGGCAAGGTTTGGCTCAGGACCTAGTCTAGTCACAAGGGCCTCTATCCTAACGCAACCGCAGAGCGGTGGTCGGTGTTCACTCCGAGAGACCGAACGAAGATGGGAACACTCGGCAGACGACCTGTTGTTTGGTGAGAGGTGAGCTATAGCTGAATTCATATCACGTTCTCAACCCTTGGTCAGGGAATCAACAATGATCAGGAACCCCCATTCTTGGGTCAACATTCCGGGACAGTGCGAATGGAGACTTATCCCTGCCTGAATAAGGAGCGAGCCAAATAGTTCGGCCATACACTTGAAGACTATCACATATCCTCCCGCAACCATCGTCTCGCTAGACGACCAGATCTTGTGGTGAACGTGACCCAGCACAAGGGCGCTTGCTGATGTCTGGGAATGATACGATGGTACGCGCGTGTGTTGTCTAGGCTGCTTCTCCGCGCGGTTTTACAAACATTCAACTGCGTTTGTTCCCAATCTCGGAATGTTGCAAGGTGCTCGCCTCGCCGGCAATGGCGCGACGCATTATCTCTTTAGTTTTCTATTGCTTCACGGTGGTATTTCAGTTGGACGACAAGCCGAAGGCCAAGCAGGGGGCCTTCAGAGGTTATGAAATAACCTAATTGGCGCAGAACTATAAAGATTTGAAACCCAGCGTAGCGCACGAAACCCGCTGCGTAGAAAATAAAATGTAATTTACCAGAGCCCCCAAATCGGTTCTCCGTACCCAACCGTGACCGTACACTAAAAGATGGGGTATGCAAGGACCAGAAATGTGACGATGAAAACGCGAAAGAACCAGCTGAACGGGCCTTATTAGGTGACATGTCCACTCCAGTGAGGCCCCCCGACTATGCCTAGATCTACGTAAGTATTTTTAGTCTGGGTCTAGATACTCGCAGTTCTACCCCCAAATTTGCCAGACCTCCCAGGGACCTAAGTTTTAACATGTTACGGCCATCGACGATATGCAGTGTGGAGGACTCTGTGGGGAGGCACGTCAGTAAGGGCCCGGCGGCATGAGCTGGGCTTATGACTTCGAGGCGCGGGCTTTATGAAGGGCGAGCTGAGTGAGAATACGACAGGTAGGCCGTGATTGCGGTTTGTTGCTGCAAAATGGGGATCTGTTGGCAGCTCGTATGGGCCTCCACACTAACACTTGTTGGGCTCTTAGAGCGACTCGAAAGCACGTCGCGCAGAACTGCACGTGGACTAAAGCGCCGTAGTTGGGTAGTCGAAGCCGACCGGTCTTCGAAATCACTTTATTGACTAACCTGCGAACGGCTTCGAGAGTAGTGGGTAAAACAGGTGCAACTATAATGGTTTGGCAAATTAAAGAAACTCCACTGTGTTATACTCATTGTCCACGCGGGCGTCGGTAGGTTGAACCGAAAAAACACATCGCGTCGCGCCTAACAAACCTTCCTTGAGTCATTCGGGTAGAAGTGCCGTCGAGAATACTCGTCTAACATGGCGCGGTCATGAATCAACCTCAACGCCGCTCGTCCGCGCGATCTAGTCTGCGATTGCCATTTCGGGAGACATAACCGCACCGCTCAACAGTGGACAACGCCTAATGCAGAGTTATAACGTGAAAAGTGAGAAGAGGAGAGGTACCGGTCGACTTCCAGCAGGGGAGTATCCAAAGGGGTAGATGGACGGCCTTTCGGACGCAGGAA
seq00008   ATTCACAGCCGCCTTGTTGGCAATAGCGGGACGCGTTGGCCTATGCTCTGTGTCACCAACCATTGTTTCAAACTTATCCGTATCCTTCCGGCCCCTGGGTGGCTCCAGCCACAGCCCATGACTATCTAGCTTTGCTTACGAATGCGCACCTCTAGCCCGTTCATAATTGCTTTACTAGACGATCGTAGACTTACTTTGCATAAAGCAATGTAAGACCTGCACCAACGGCGCGAAAGACTCCCGGAATGCAGCCATCGTTAGTCAAATTATACTTTTGAAAATACACCGCATTGTAGTAATCAAGCAACTGTGGTGGTTACGCTTGAGGGCAGAGCCGCGCTCCGAAATTTGCACCTGCAGGAGTTGCCTTAGGCGGCTGTATGTAAAGCTATATACCCACTCGTACTGTTGACCCCAAACTTGGCCAGGCCATGCGCAGAAAGCGTATAGTATGGCGTAGGAACGGCCTGTTTTGCGCGGATCCTCGCTCTATCTCTGTGCTTACAGTCTTACAGCTCGCTTCACTCGGGGAACTGAAACCGTACACCTGCATGTAAACAACGCTAGGGGCTCTTAGCCTTGATGTCTCGTTTGCAACATTATGCGGCAAGGTTTGGCTCAGGACCTAGTCTAGTCACAAGGGCCTCTATCCTAACGCAACCGCAGAGCGGTGGTCGGTGTTCACTCCGAGAGACCGAACGAAGATGGGAACACTCGGCAGACGACCTGTTGTTTGGTGAGAGGTGAGCTATAGCTGAATTCATATCACGTTCTCAACCCTTGGTCAGGGAATCAACAATGATCAGGAACCCCCATTCTTGGGTCAACATTCCGGGACAGTGCGAATGGAGACTTATCCCTGCCTGAATAAGGAGCGAGCCAAATAGTTCGGCCATACACTTGAAGACTATCACATATCCTCCCGCAACCATCGTCTCGCTAGACGACCAGATCTTGTGGTGAACGTGACCCAGCACAAGGGCGCTTGCTGATGTCTGGGAATGATACGATGGTACGCGCGTGTGTTGTCTAGGCTGCTTCTCCGCGCGGTTTTACAAACATTCAACTGCGTTTGTTCCCAATCTCGGAATGTTGCAAGGTGCTCGCCTCGCCGGCAATGGCGCGACGCATTATCTCTTTAGTTTTCTATTGCTTCACGGTGGTATTTCAGTTGGACGACAAGCCGAAGGCCAAGCAGGGGGCCTTCAGAGGTTATGAAATAACCTAATTGGCGCAGAACTATAAAGATTTGAAACCCAGCGTAGCGCACGAAACCCGCTGCGTAGAAAATAAAATGTAATTTACCAGAGCCCCCAAATCGGTTCTCCGTACCCAACCGTGACCGTACACTAAAAGATGGGGTATGCAAGGACCAGAAATGTGACGATGAAAACGCGAAAGAACCAGCTGAACGGGCCTTATTAGGTGACATGTCCACTCCAGTGAGGCCCCCCGACTATGCCTAGATCTACGTAAGTATTTTTAGTCTGGGTCTAGATACTCGCAGTTCTACCCCCAAATTTGCCAGACCTCCCAGGGACCTAAGTTTTAACATGTTACGGCCATCGACGATATGCAGTGTGGAGGACTCTGTGGGGAGGCACGTCAGTAAGGGCCCGGCGGCATGAGCTGGGCTTATGACTTCGAGGCGCGGGCTTTATGAAGGGCGAGCTGAGTGAGAATACGACAGGTAGGCCGTGATTGCGGTTTGTTGCTGCAAAATGGGGATCTGTTGGCAGCTCGTATGGGCCTCCACACTAACACTTGTTGGGCTCTTAGAGCGACTCGAAAGCACGTCGCGCAGAACTGCACGTGGACTAAAGCGCCGTAGTTGGGTAGTCGAAGCCGACCGGTCTTCGAAATCACTTTATTGACTAACCTGCGAACGGCTTCGAGAGTAGTGGGTAAAACAGGTGCAACTATAATGGTTTGGCAAATTAAAGAAACTCCACTGTGTTATACTCATTGTCCACGCGGGCGTCGGTAGGTTGAACCGAAAAAACACATCGCGTCGCGCCTAACAAACCTTCCTTGAGTCATTCGGGTAGAAGTGCCGTCGAGAATACTCGTCTAACATGGCGCGGTCATGAATCAACCTCAACGCCGCTCGTCCGCGCGATCTAGTCTGCGATTGCCATTTCGGGAGACATAACCGCACCGCTCAACAGTGGACAACGCCTAATGCAGAGTTATAACGTGAAAAGTGAGAAGAGGAGAGGTACCGGTCGACTTCCAGCAGGGGAGTATCCAAAGGGGTAGATGGACGGCCTTTCGGACGCAGGAA
seq00009   ATTCACAGCCGCCTTGTTGGCAATAGCGCGACGCGTTGGCCTATGCTCTGTGTCACCAACCATTGTTTCAAACTTATCCGTATCCTTCCGGCCCCTGGGTGGCTCCAGCCACAGCCCATGACTATCTAGCTTTGCTTACGAATGCGCACCTCTAGCCCGTTCATAATTGCTTTACTAGACGATCGTAGACTTACTTTGCATAAAGCAATGTAAGACCTGCACCAACGGCGCGAAAGACTCCCGGAATGCAGCCATCGTTAGTCAAATTATACTTTTGAAAATACACCGCATTGTAGTAATCAAGCAACTGTGGTGGTTACGCTTGAGGGCAGAGCCGCGCTCCGAAATTTGCACCTGCAGGAGTTGCCTTAGGCGGCTGTATGTAAAGCTATATACCCACTCGTACTGTTGACCCCAAACTTGGCCAGGCCATGCGCAGAAAGCGTATAGTATGGCGTAGGAACGGCCTGTTTTGCGCGGATCCTCGCTCTATCTCTGTGCTTACAGTCTTACAGCTCGCTTCACTCGGGGAACTGAAACCGTACACCTGCATGTAAACAACGCTAGGGGCTCTTAGCCTTGATGTCTCGTTTGCAACATTATGCGGCAAGGTTTGGCTCAGGACCTAGTCTAGTCACAAGGGCCTCTATCCTAACGCAACCGCAGAGCGGTGGTCGGTGTTCACTCCGAGAGACCGAACGAAGATGGGAACACTCGGCAGACGACCTGTTGTTTGGTGAGAGGTGAGCTATAGCTGAATTCATATCACGTTCTCAACCCTTGGTCAGGGAATCAACAATGATCAGGAACCCCCATTCTTGGGTCAACATTCCGGGACAGTGCGAATGGAGACTTATCCCTGCCTGAATAAGGAGCGAGCCAAATAGTTCGGCCATACACTTGAAGACTATCACATATCCTCCCGCAACCATCGTCTCGCTAGACGACCAGATCTTGTGGTGAACGTGACCCAGCACAAGGGCGCTTGCTGATGTCTGGGAATGATACGATGGTACGCGCGTGTGTTGTCTAGGCTGCTTCTCCGCGCGGTTTTACAAACATTCAACTGCGTTTGTTCCCAATCTCGGAATGTTGCAAGGTGCTCGCCTCGCCGGCAATGGCGCGACGCATTATCTCTTTAGTTTTCTATTGCTTCACGGTGGTATTTCAGTTGGACGACAAGCCGAAGGCCAAGCAGGGGGCCTTCAGAGGTTATGAAATAACCTAATTGGCGCAGAACTATAAAGATTTGAAACCCAGCGTAGCGCACGAAACCCGCTGCGTAGAAAATAAAATGTAATTTACCAGAGCCCCCAAATCGGTTCTCCGTACCCAACCGTGACCGTACACTAAAAGATGGGGTATGCAAGGACCAGAAATGTGACGATGAAAACGCGAAAGAACCAGCTGAACGGGCCTTATTAGGTGACATGTCCACTCCAGTGAGGCCCCCCGACTATGCCTAGATCTACGTAAGTATTTTTAGTCTGGGTCTAGATACTCGCAGTTCTACCCCCAAATTTGCCAGACCTCCCAGGGACCTAAGTTTTAACATGTTACGGCCATCGACGATATGCAGTGTGGAGGACTCTGTGGGGAGGCACGTCAGTAAGGGCCCGGCGGCATGAGCTGGGCTTATGACTTCGAGGCGCGGGCTTTATGAAGGGCGAGCTGAGTGAGAATACGACAGGTAGGCCGTGATTGCGGTTTGTTGCTGCAAAATGGGGATCTGTTGGCAGCTCGTATGGGCCTCCACACTAACACTTGTTGGGCTCTTAGAGCGACTCGAAAGCACGTCGCGCAGAACTGCACGTGGACTAAAGCGCCGTAGTTGGGTAGTCGAAGCCGACCGGTCTTCGAAATGACTTTATTGACTAACCTGCGAACGGCTTCGAGAGTAGTGGGTAAAACAGGTGCAACTATAATGGTTTGGCAAATTAAAGAAACTCCACTGTGTTATACTCATTGTCCACGCGGGCGTCGGTAGGTTGAACCGAAAAAACACATCGCGTCGCGCCTAACAAACCTTCCTTGAGTCATTCGGGTAGAAGTGCCGTCGAGAATACTCGTCTAACATGGCGCGGTCATGAATCAACCTCAACGCCGCTCGTCCGCGCGATCTAGTCTGCGATTGCCATTTCGGGAGACATAACCGCACCGCTCAACAGTGGACAACGCCTAATGCAGAGTTATAACGTGAAAAGTGAGAAGAGGAGAGGTACCGGTCGACTTCCAGCAGGGGAGTATCCAAAGGGGTAGATGGACGGCCTTTCGGACGCAGGAA
seq00010   ATTCACAGCCGCCTTGTTGGCAATAGCGCGACGCGTTGGCCTATGCTCTGTGTCACCAACCATTGTTTCAAACTTATCCGTATCCTTCCGGCCCCTGGGTGGCTCCAGCCACAGCCCATGACTATCTAGCTTTGCTTACGAATGCGCACCTCTAGCCCGTTCATAATTGCTTTACTAGACGATCGTAGACTTACTTTGCATAAAGCAATGTAAGACCTGCACCAACGGCGCGAAAGACTCCCGGAATGCAGCCATCGTTAGTCAAATTATACTTTTGAAAATACACCGCATTGTAGTAATCAAGCAACTGTGGTGGTTACGCTTGAGGGCAGAGCCGCGCTCCGAAATTTGCACCTGCAGGAGTTGCCTTAGGCGGCTGTATGTAAAGCTATATACCCACTCGTACTGTTGACCCCAAACTTGGCCAGGCCATGCGCAGAAAGCGTATAGTATGGCGTAGGAACGGCCTGTTTTGCGCGGATCCTCGCTCTATCTCTGTGCTTACAGTCTTACAGCTCGCTTCACTCGGGGAACTGAAACCGTACACCTGCATGTAAACAACGCTAGGGGCTCTTAGCCTTGATGTCTCGTTTGCAACATTATGCGGCAAGGTTTGGCTCAGGACCTAGTCTAGTCACAAGGGCCTCTATCCTAACGCAACCGCAGAGCGGTGGTCGGTGTTCACTCCGAGAGACCGAACGAAGATGGGAACACTCGGCAGACGACCTGTTGTTTGGTGAGAGGTGAGCTATAGCTGAATTCATATCACGTTCTCAACCCTTGGTCAGGGAATCAACAATGATCAGGAACCCCCATTCTTGGGTCAACATTCCGGGACAGTGCGAATGGAGACTTATCCCTGCCTGAATAAGGAGCGAGCCAAATAGTTCGGCCATACACTTGAAGACTATCACATATCCTCCCGCAACCATCGTCTCGCTAGACGACCAGATCTTGTGGTGAACGTGACCCAGCACAAGGGCGCTTGCTGATGTCTGGGAATGATACGATGGTACGCGCGTGTGTTGTCTAGGCTGCTTCTCCGCGCGGTTTTACAAACATTCAACTGCGTTTGTTCCCAATCTCGGAATGTTGCAAGGTGCTCGCCTCGCCGGCAATGGCGCGACGCATTATCTCTTTAGTTTTCTATTGCTTCACGGTGGTATTTCAGTTGGACGACAAGCCGAAGGCCAAGCAGGGGGCCTTCAGAGGTTATGAAATAACCTAATTGGCGCAGAACTATAAAGATTTGAAACCCAGCGTAGCGCACGAAACCCGCTGCGTAGAAAATAAAATGTAATTTACCAGAGCCCCCAAATCGGTTCTCCGTACCCAACCGTGACCGTACACTAAAAGATGGGGTATGCAAGGACCAGAAATGTGACGATGAAAACGCGAAAGAACCAGCTGAACGGGCCTTATTAGGTGACATGTCCACTCCAGTGAGGCCCCCCGACTATGCCTAGATCTACGTAAGTATTTTTAGTCTGGGTCTAGATACTCGCAGTTCTACCCCCAAATTTGCCAGACCTCCCAGGGACCTAAGTTTTAACATGTTACGGCCATCGACGATATGCAGTGTGGAGGACTCTGTGGGGAGGCACGTCAGTAAGGGCCCGGCGGCATGAGCTGGGCTTATGACTTCGAGGCGCGGGCTTTATGAAGGGCGAGCTGAGTGAGAATACGACAGGTAGGCCGTGATTGCGGTTTGTTGCTGCAAAATGGGGATCTGTTGGCAGCTCGTATGGGCCTCCACACTAACACTTGTTGGGCTCTTAGAGCGACTCGAAAGCACGTCGCGCAGAACTGCACGTGGACTAAAGCGCCGTAGTTGGGTAGTCGAAGCCGACCGGTCTTCGAAATGACTTTATTGACTAACCTGCGAACGGCTTCGAGAGTAGTGGGTAAAACAGGTGCAACTATAATGGTTTGGCAAATTAAAGAAACTCCACTGTGTTATACTCATTGTCCACGCGGGCGTCGGTAGGTTGAACCGAAAAAACACATCGCGTCGCGCCTAACAAACCTTCCTTGAGTCATTCGGGTAGAAGTGCCGTCGAGAATACTCGTCTAACATGGCGCGGTCATGAATCAACCTCAACGCCGCTCGTCCGCGCGATCTAGTCTGCGATTGCCATTTCGGGAGACATAACCGCACCGCTCAACAGTGGACAACGCCTAATGCAGAGTTATAACGTGAAAAGTGAGAAGAGGAGAGGTACCGGTCGACTTCCAGCAGGGGAGTATCCAAAGGGGTAGATGGACGGCCTTTCGGACGCAGGAA
seq00011   ATTCACAGCCGCCTTGTTGGCAATAGCGCGACGCGTTGGCCTATGCTCTGTGTCACCAACCATTGTTTCAAACTTATCCGTATCCTTCCGGCCCCTGGGTGGCTCCAGCCACAGCCCATGACTATCTAGCTTTGCTTACGAATGCGCACCTCTAGCCCGTTCATAATTGCTTTACTAGACGATCGTAGACTTACTTTGCATAAAGCAATGTAAGACCTGCACCAACGGCGCGAAAGACTCCCGGAATGCAGCCATCGTTAGTCAAATTATACTTTTGAAAATACACCGCATTGTAGTAATCAAGCAACTGTGGTGGTTACGCTTGAGGGCAGAGCCGCGCTCCGAAATTTGCACCTGCAGGAGTTGCCTTAGGCGGCTGTATGTAAAGCTATATACCCACTCGTACTGTTGACCCCAAACTTGGCCAGGCCATGCGCAGAAAGCGTATAGTATGGCGTAGGAACGGCCTGTTTTGCGCGGATCCTCGCTCTATCTCTGTGCTTACAGTCTTACAGCTCGCTTCACTCGGGGAACTGAAACCGTACACCTGCATGTAAACAACGCTAGGGGCTCTTAGCCTTGATGTCTCGTTTGCAACATTATGCGGCAAGGTTTGGCTCAGGACCTAGTCTAGTCACAAGGGCCTCTATCCTAACGCAACCGCAGAGCGGTGGTCGGTGTTCACTCCGAGAGACCGAACGAAGATGGGAACACTCGGCAGACGACCTGTTGTTTGGTGAGAGGTGAGCTATAGCTGAATTCATATCACGTTCTCAACCCTTGGTCAGGGAATCAACAATGATCAGGAACCCCCATTCTTGGGTCAACATTCCGGGACAGTGCGAATGGAGACTTATCCCTGCCTGAATAAGGAGCGAGCCAAATAGTTCGGCCATACACTTGAAGACTATCACATATCCTCCCGCAACCATCGTCTCGCTAGACGACCAGATCTTGTGGTGAACGTGACCCAGCACAAGGGCGCTTGCTGATGTCTGGGAATGATACGATGGTACGCGCGTGTGTTGTCTAGGCTGCTTCTCCGCGCGGTTTTACAAACATTCAACTGCGTTTGTTCCCAATCTCGGAATGTTGCAAGGTGCTCGCCTCGCCGGCAATGGCGCGACGCATTATCTCTTTAGTTTTCTATTGCTTCACGGTGGTATTTCAGTTGGACGACAAGCCGAAGGCCAAGCAGGGGGCCTTCAGAGGTTATGAAATAACCTAATTGGCGCAGAACTATAAAGATTTGAAACCCAGCGTAGCGCACGAAACCCGCTGCGTAGAAAATAAAATGTAATTTACCAGAGCCCCCAAATCGGTTCTCCGTACCCAACCGTGACCGTACACTAAAAGATGGGGTATGCAAGGACCAGAAATGTGACGATGAAAACGCGAAAGAACCAGCTGAACGGGCCTTATTAGGTGACATGTCCACTCCAGTGAGGCCCCCCGACTATGCCTAGATCTACGTAAGTATTTTTAGTCTGGGTCTAGATACTCGCAGTTCTACCCCCAAATTTGCCAGACCTCCCAGGGACCTAAGTTTTAACATGTTACGGCCATCGACGATATGCAGTGTGGAGGACTCTGTGGGGAGGCACGTCAGTAAGGGCCCGGCGGCATGAGCTGGGCTTATGACTTCGAGGCGCGGGCTTTATGAAGGGCGAGCTGAGTGAGAATACGACAGGTAGGCCGTGATTGCGGTTTGTTGCTGCAAAATGGGGATCTGTTGGCAGCTCGTATGGGCCTCCACACTAACACTTGTTGGGCTCTTAGAGCGACTCGAAAGCACGTCGCGCAGAACTGCACGTGGACTAAAGCGCCGTAGTTGGGTAGTCGAAGCCGACCGGTCTTCGAAATGACTTTATTGACTAACCTGCGAACGGCTTCGAGAGTAGTGGGTAAAACAGGTGCAACTATAATGGTTTGGCAAATTAAAGAAACTCCACTGTGTTATACTCATTGTCCACGCGGGCGTCGGTAGGTTGAACCGAAAAAACACATCGCGTCGCGCCTAACAAACCTTCCTTGAGTCATTCGGGTAGAAGTGCCGTCGAGAATACTCGTCTAACATGGCGCGGTCATGAATCAACCTCAACGCCGCTCGTCCGCGCGATCTAGTCTGCGATTGCCATTTCGGGAGACATAACCGCACCGCTCAACAGTGGACAACGCCTAATGCAGAGTTATAACGTGAAAAGTGAGAAGAGGAGAGGTACCGGTCGACTTCCAGCAGGAGAGTATCCAAAGGGGTAGATGGACGGCCTTTCGGACGCAGGAA
seq00012   ATTCACAGCCGCCTTGTTGGCAATAGCGCGACGCGTTGGCCTATGCTCTGTGTCACCAACCATTGTTTCAAACTTATCCGTATCCTTCCGGCCCCTGGGTGGCTCCAGCCACAGCCCATGACTATCTAGCTTTGCTTACGAATGCGCACCTCTAGCCCGTTCATAATTGCTTTACTAGACGATCGTAGACTTACTTTGCATAAAGCAATGTAAGACCTGCACCAACGGCGCGAAAGACTCCCGGAATGCAGCCATCGTTAGTCAAATTATACTTTTGAAAATACACCGCATTGTAGTAATCAAGCAACTGTGGTGGTTACGCTTGAGGGCAGAGCCGCGCTCCGAAATTTGCACCTGCAGGAGTTGCCTTAGGCGGCTGTATGTAAAGCTATATACCCACTCGTACTGTTGACCCCAAACTTGGCCAGGCCATGCGCAGAAAGCGTATAGTATGGCGTAGGAACGGCCTGTTTTGCGCGGATCCTCGCTCTATCTCTGTGCTTACAGTCTTACAGCTCGCTTCACTCGGGGAACTGAAACCGTACACCTGCATGTAAACAACGCTAGGGGCTCTTAGCCTTGATGTCTCGTTTGCAACATTATGCGGCAAGGTTTGGCTCAGGACCTAGTCTAGTCACAAGGGCCTCTATCCTAACGCAACCGCAGAGCGGTGGTCGGTGTTCACTCCGAGAGACCGAACGAAGATGGGAACACTCGGCAGACGACCTGTTGTTTGGTGAGAGGTGAGCTATAGCTGAATTCATATCACGTTCTCAACCCTTGGTCAGGGAATCAACAATGATCAGGAACCCCCATTCTTGGGTCAACATTCCGGGACAGTGCGAATGGAGACTTATCCCTGCCTGAATAAGGAGCGAGCCAAATAGTTCGGCCATACACTTGAAGACTATCACATATCCTCCCGCAACCATCGTCTCGCTAGACGACCAGATCTTGTGGTGAACGTGACCCAGCACAAGGGCGCTTGCTGATGTCTGGGAATGATACGATGGTACGCGCGTGTGTTGTCTAGGCTGCTTCTCCGCGCGGTTTTACAAACATTCAACTGCGTTTGTTCCCAATCTCGGAATGTTGCAAGGTGCTCGCCTCGCCGGCAATGGCGCGACGCATTATCTCTTTAGTTTTCTATTGCTTCACGGTGGTATTTCAGTTGGACGACAAGCCGAAGGCCAAGCAGGGGGCCTTCAGAGGTTATGAAATAACCTAATTGGCGCAGAACTATAAAGATTTGAAACCCAGCGTAGCGCACGAAACCCGCTGCGTAGAAAATAAAATGTAATTTACCAGAGCCCCCAAATCGGTTCTCCGTACCCAACCGTGACCGTACACTAAAAGATGGGGTATGCAAGGACCAGAAATGTGACGATGAAAACGCGAAAGAACCAGCTGAACGGGCCTTATTAGGTGACATGTCCACTCCAGTGAGGCCCCCCGACTATGCCTAGATCTACGTAAGTATTTTTAGTCTGGGTCTAGATACTCGCAGTTCTACCCCCAAATTTGCCAGACCTCCCAGGGACCTAAGTTTTAACATGTTACGGCCATCGACGATATGCAGTGTGGAGGACTCTGTGGGGAGGCACGTCAGTAAGGGCCCGGCGGCATGAGCTGGGCTTATGACTTCGAGGCGCGGGCTTTATGAAGGGCGAGCTGAGTGAGAATACGACAGGTAGGCCGTGATTGCGGTTTGTTGCTGCAAAATGGGGATCTGTTGGCAGCTCGTATGGGCCTCCACACTAACACTTGTTGGGCTCTTAGAGCGACTCGAAAGCACGTCGCGCAGAACTGCACGTGGACTAAAGCGCCGTAGTTGGGTAGTCGAAGCCGACCGGTCTTCGAAATGACTTTATTGACTAACCTGCGAACGGCTTCGAGAGTAGTGGGTAAAACAGGTGCAACTATAATGGTTTGGCAAATTAAAGAAACTCCACTGTGTTATACTCATTGTCCACGCGGGCGTCGGTAGGTTGAACCGAAAAAACACATCGCGTCGCGCCTAACAAACCTTCCTTGAGTCATTCGGGTAGAAGTGCCGTCGAGAATACTCGTCTAACATGGCGCGGTCATGAATCAACCTCAACGCCGCTCGTCCGCGCGATCTAGTCTGCGATTGCCATTTCGGGAGACATAACCGCACCGCTCAACAGTGGACAACGCCTAATGCAGAGTTATAACGTGAAAAGTGAGAAGAGGAGAGGTACCGGTCGACTTCCAGCAGGGGAGTATCCAAAGGGGTAGATGGACGGCCTTTCGGACGCAGGAA
seq00013   ATTCACAGCCGCCTTGTTGGCAATAGCGCGACGCGTTGGCCTATGCTCTGTGTCACCAACCATTGTTTCAAACTTATCCGTATCCTTCCGGCCCCTGGGTGGCTCCAGCCACAGCCCATGACTATCTAGCTTTGCTTACGAATGCGCACCTCTAGCCCGTTCATAATTGCTTTACTAGACGATCGTAGACTTACTTTGCATAAAGCAATGTAAGACCTGCACCAACGGCGCGAAAGACTCCCGGAATGCAGCCATCGTTAGTCAAATTATACTTTTGAAAATACACCGCATTGTAGTAATCAAGCAACTGTGGTGGTTACGCTTGAGGGCAGAGCCGCGCTCCGAAATTTGCACCTGCAGGAGTTGCCTTAGGCGGCTGTATGTAAAGCTATATACCCACTCGTACTGTTGACCCCAAACTTGGCCAGGCCATGCGCAGAAAGCGTATAGTATGGCGTAGGAACGGCCTGTTTTGCGCGGATCCTCGCTCTATCTCTGTGCTTACAGTCTTACAGCTCGCTTCACTCGGGGAACTGAAACCTTACACCTGCATGTAAACAACGCTAGGGGCTCTTAGCCTTGATGTCTCGTTTGCAACATTATGCGGCAAGGTTTGGCTCAGGACCTAGTCTAGTCACAAGGGCCTCTATCCTAACGCAACCGCAGAGCGGTGGTCGGTGTTCACTCCGAGAGACCGAACGAAGATGGGAACACTCGGCAGACGACCTGTTGTTTGGTGAGAGGTGAGCTATAGCTGAATTCATATCACGTTCTCAACCCTTGGTCAGGGAATCAACAATGATCAGGAACCCCCATTCTTGGGTCAACATTCCGGGACAGTGCGAATGGAGACTTATCCCTGCCTGAATAAGGAGCGAGCCAAATAGTTCGGCCATACACTTGAAGACTATCACATATCCTCCCGCAACCATCGTCTCGCTAGACGACCAGATCTTGTGGTGAACGTGACCCAGCACAAGGGCGCTTGCTGATGTCTGGGAATGATACGATGGTACGCGCGTGTGTTGTCTAGGCTGCTTCTCCGCGCGGTTTTACAAACATTCAACTGCGTTTGTTCCCAATCTCGGAATGTTGCAAGGTGCTCGCCTCGCCGGCAATGGCGCGACGCATTATCTCTTTAGTTTTCTATTGCTTCACGGTGGTATTTCAGTTGGACGACAAGCCGAAGGCCAAGCAGGGGGCCTTCAGAGGTTATGAAATAACCTAATTGGCGCAGAACTATAAAGATTTGAAACCCAGCGTAGCGCACGAAACCCGCTGCGTAGAAAATAAAATGTAATTTACCAGAGCCCCCAAATCGGTTCTCCGTACCCAACCGTGACCGTACACTAAAAGATGGGGTATGCAAGGACCAGAAATGTGACGATGAAAACGCGAAAGAACCAGCTGAACGGGCCTTATTAGGTGACATGTCCACTCCAGTGAGGCCCCCCGACTATGCCTAGATCTACGTAAGTATTTTTAGTCTGGGTCTAGATACTCGCAGTTCTACCCCCAAATTTGCCAGACCTCCCAGGGACCTAAGTTTTAACATGTTACGGCCATCGACGATATGCAGTGTGGAGGACTCTGTGGGGAGGCACGTCAGTAAGGGCCCGGCGGCATGAGCTGGGCTTATGACTTCGAGGCGCGGGCTTTATGAAGGGCGAGCTGAGTGAGAATACGACAGGTAGGCCGTGATTGCGGTTTGTTGCTGCAAAATGGGGATCTGTTGGCAGCTCGTATGGGCCTCCACACTAACACTTGTTGGGCTCTTAGAGCGACTCGAAAGCACGTCGCGCAGAACTGCACGTGGACTAAAGCGCCGTAGTTGGGTAGTCGAAGCCGACCGGTCTTCGAAATGACTTTATTGACTAACCTGCGAACGGCTTCGAGAGTAGTGGGTAAAACAGGTGCAACTATAATGGTTTGGCAAATTAAAGAAACTCCACTGTGTTATACTCATTGTCCACGCGGGCGTCGGTAGGTTGAACCGAAAAAACACATCGCGTCGCGCCTAACAAACCTTCCTTGAGTCATTCGGGTAGAAGTGCCGTCGAGAATACTCGTCTAACATGGCGCGGTCATGAATCAACCTCAACGCCGCTCGTCCGCGCGATCTAGTCTGCGATTGCCATTTCGGGAGACATAACCGCACCGCTCAACAGTGGACAACGCCTAATGCAGAGTTATAACGTGAAAAGTGAGAAGAGGAGAGGTACCGGTCGACTTCCAGCAGGAGAGTATCCAAAGGGGTAGATGGACGGCCTTTCGGACGCAGGAA
seq00014   ATTCACAGCCGCCTTGTTGGCAATAGCGCGACGCGTTGGCCTATGCTCTGTGTCACCAACCATTGTTTCAAACTTATCCGTATCCTTCCGGCCCCTGGGTGGCTCCAGCCACAGCCCATGACTATCTAGCTTTGCTTACGAATGCGCACCTCTAGCCCGTTCATAATTGCTTTACTAGACGATCGTAGACTTACTTTGCATAAAGCAATGTAAGACCTGCACCAACGGCGCGAAAGACTCCCGGAATGCAGCCATCGTTAGTCAAATTATACTTTTGAAAATACACCGCATTGTAGTAATCAAGCAACTGTGGTGGTTACGCTTGAGGGCAGAGCCGCGCTCCGAAATTTGCACCTGCAGGAGTTGCCTTAGGCGGCTGTATGTAAAGCTATATACCCACTCGTACTGTTGACCCCAAACTTGGCCAGGCCATGCGCAGAAAGCGTATAGTATGGCGTAGGAACGGCCTGTTTTGCGCGGATCCTCGCTCTATCTCTGTGCTTACAGTCTTACAGCTCGCTTCACTCGGGGAACTGAAACCGTACACCTGCATGTAAACAACGCTAGGGGCTCTTAGCCTTGATGTCTCGTTTGCAACATTATGCGGCAAGGTTTGGCTCAGGACCTAGTCTAGTCACAAGGGCCTCTATCCTAACGCAACCGCAGAGCGGTGGTCGGTGTTCACTCCGAGAGACCGAACGAAGATGGGAACACTCGGCAGACGACCTGTTGTTTGGTGAGAGGTGAGCTATAGCTGAATTCATATCACGTTCTCAACCCTTGGTCAGGGAATCAACAATGATCAGGAACCCCCATTCTTGGGTCAACATTCCGGGACAGTGCGAATGGAGACTTATCCCTGCCTGAATAAGGAGCGAGCCAAATAGTTCGGCCATACACTTGAAGACTATCACATATCCTCCCGCAACCATCGTCTCGCTAGACGACCAGATCTTGTGGTGAACGTGACCCAGCACAAGGGCGCTTGCTGATGTCTGGGAATGATACGATGGTACGCGCGTGTGTTGTCTAGGCTGCTTCTCCGCGCGGTTTTACAAACATTCAACTGCGTTTGTTCCCAATCTCGGAATGTTGCAAGGTGCTCGCCTCGCCGGCAATGGCGCGACGCATTATCTCTTTAGTTTTCTATTGCTTCACGGTGGTATTTCAGTTGGACGACAAGCCGAAGGCCAAGCAGGGGGCCTTCAGAGGTTATGAAATAACCTAATTGGCGCAGAACTATAAAGATTTGAAACCCAGCGTAGCGCACGAAACCCGCTGCGTAGAAAATAAAATGTAATTTACCAGAGCCCCCAAATCGGTTCTCCGTACCCAACCGTGACCGTACACTAAAAGATGGGGTATGCAAGGACCAGAAATGTGACGATGAAAACGCGAAAGAACCAGCTGAACGGGCCTTATTAGGTGACATGTCCACTCCAGTGAGGCCCCCCGACTATGCCTAGATCTACGTAAGTATTTTTAGTCTGGGTCTAGATACTCGCAGTTCTACCCCCAAATTTGCCAGACCTCCCAGGGACCTAAGTTTTAACATGTTACGGCCATCGACGATATGCAGTGTGGAGGACTCTGTGGGGAGGCACGTCAGTAAGGGCCCGGCGGCATGAGCTGGGCTTATGACTTCGAGGCGCGGGCTTTATGAAGGGCGAGCTGAGTGAGAATACGACAGGTAGGCCGTGATTGCGGTTTGTTGCTGCAAAATGGGGATCTGTTGGCAGCTCGTATGGGCCTCCACACTAACACTTGTTGGGCTCTTAGAGCGACTCGAAAGCACGTCGCGCAGAACTGCACGTGGACTAAAGCGCCGTAGTTGGGTAGTCGAAGCCGACCGGTCTTCGAAATGACTTTATTGACTAACCTGCGAACGGCTTCGAGAGTAGTGGGTAAAACAGGTGCAACTATAATGGTTTGGCAAATTAAAGAAACTCCACTGTGTTATACTCATTGTCCACGCGGGCGTCGGTAGGTTGAACCGAAAAAACACATCGCGTCGCGCCTAACAAACCTTCCTTGAGTCATTCGGGTAGAAGTGCCGTCGAGAATACTCGTCTAACATGGCGCGGTCATGAATCAACCTCAACGCCGCTCGTCCGCGCGATCTAGTCTGCGATTGCCATTTCGGGAGACATAACCGCACCGCTCAACAGTGGACAACGCCTAATGCAGAGTTATAACGTGAAAAGTGAGAAGAGGAGAGGTACCGGTCGACTTCCAGCAGGGGAGTATCCAAAGGGGTAGATGGACGGCCTTTCGGACGCAGGAA
seq00015   ATTCACAGCCGCCTTGTTGGCAATAGCGCGACGCGTTGGCCTATGCTCTGTGTCACCAACCATTGTTTCAAACTTATCCGTATCCTTCCGGCCCCTGGGTGGCTCCAGCCACAGCCCATGACTATCTAGCTTTGCTTACGAATGCGCACCTCTAGCCCGTTCATAATTGCTTTACTAGACGATCGTAGACTTACTTTGCATAAAGCAATGTAAGACCTGCACCAACGGCGCGAAAGACTCCCGGAATGCAGCCATCGTTAGTCAAATTATACTTTTGAAAATACACCGCATTGTAGTAATCAAGCAACTGTGGTGGTTACGCTTGAGGGCAGAGCCGCGCTCCGAAATTTGCACCTGCAGGAGTTGCCTTAGGCGGCTGTATGTAAAGCTATATACCCACTCGTACTGTTGACCCCAAACTTGGCCAGGCCATGCGCAGAAAGCGTATAGTATGGCGTAGGAACGGCCTGTTTTGCGCGGATCCTCGCTCTATCTCTGTGCTTACAGTCTTACAGCTCGCTTCACTCGGGGAACTGAAACCGTACACCTGCATGTAAACAACGCTAGGGGCTCTTAGCCTTGATGTCTCGTTTGCAACATTATGCGGCAAGGTTTGGCTCAGGACCTAGTCTAGTCACAAGGGCCTCTATCCTAACGCAACCGCAGAGCGGTGGTCGGTGTTCACTCCGAGAGACCGAACGAAGATGGGAACACTCGGCAGACGACCTGTTGTTTGGTGAGAGGTGAGCTATAGCTGAATTCATATCACGTTCTCAACCCTTGGTCAGGGAATCAACAATGATCAGGAACCCCCATTCTTGGGTCAACATTCCGGGACAGTGCGAATGGAGACTTATCCCTGCCTGAATAAGGAGCGAGCCAAATAGTTCGGCCATACACTTGAAGACTATCACATATCCTCCCGCAACCATCGTCTCGCTAGACGACCAGATCTTGTGGTGAACGTGACCCAGCACAAGGGCGCTTGCTGATGTCTGGGAATGATACGATGGTACGCGCGTGTGTTGTCTAGGCTGCTTCTCCGCGCGGTTTTACAAACATTCAACTGCGTTTGTTCCCAATCTCGGAATGTTGCAAGGTGCTCGCCTCGCCGGCAATGGCGCGACGCATTATCTCTTTAGTTTTCTATTGCTTCACGGTGGTATTTCAGTTGGACGACAAGCCGAAGGCCAAGCAGGGGGCCTTCAGAGGTTATGAAATAACCTAATTGGCGCAGAACTATAAAGATTTGAAACCCAGCGTAGCGCACGAAACCCGCTGCGTAGAAAATAAAATGTAATTTACCAGAGCCCCCAAATCGGTTCTCCGTACCCAACCGTGACCGTACACTAAAAGATGGGGTATGCAAGGACCAGAAATGTGACGATGAAAACGCGAAAGAACCAGCTGAACGGGCCTTATTAGGTGACATGTCCACTCCAGTGAGGCCCCCCGACTATGCCTAGATCTACGTAAGTATTTTTAGTCTGGGTCTAGATACTCGCAGTTCTACCCCCAAATTTGCCAGACCTCCCAGGGACCTAAGTTTTAACATGTTACGGCCATCGACGATATGCAGTGTGGAGGACTCTGTGGGGAGGCACGTCAGTAAGGGCCCGGCGGCATGAGCTGGGCTTATGACTTCGAGGCGCGGGCTTTATGAAGGGCGAGCTGAGTGAGAATACGACAGGTAGGCCGTGATTGCGGTTTGTTGCTGCAAAATGGGGATCTGTTGGCAGCTCGTATGGGCCTCCACACTAACACTTGTTGGGCTCTTAGAGCGACTCGAAAGCACGTCGCGCAGAACTGCACGTGGACTAAAGCGCCGTAGTTGGGTAGTCGAAGCCGACCGGTCTTCGAAATGACTTTATTGACTAACCTGCGAACGGCTTCGAGAGTAGTGGGTAAAACAGGTGCAACTATAATGGTTTGGCAAATTAAAGAAACTCCACTGTGTTATACTCATTGTCCACGCGGGCGTCGGTAGGTTGAACCGAAAAAACACATCGCGTCGCGCCTAACAAACCTTCCTTGAGTCATTCGGGTAGAAGTGCCGTCGAGAATACTCGTCTAACATGGCGCGGTCATGAATCAACCTCAACGCCGCTCGTCCGCGCGATCTAGTCTGCGATTGCCATTTCGGGAGACATAACCGCACCGCTCAACAGTGGACAACGCCTAATGCAGAGTTATAACGTGAAAAGTGAGAAGAGGAGAGGTACCGGTCGACTTCCAGCAGGGGAGTATCCAAAGGGGTAGATGGACGGCCTTTCGGACGCAGGAA
seq00016   ATTCACAGCCGCCTTGTTGGCAATAGCGCGACGCGTTGGCCTATGCTCTGTGTCACCAACCATTGTTTCAAACTTATCCGTATCCTTCCGGCCCCTGGGTGGCTCCAGCCACAGCCCATGACTATCTAGCTTTGCTTACGAATGCGCACCTCTAGCCCGTTCATAATTGCTTTACTAGACGATCGTAGACTTACTTTGCATAAAGCAATGTAAGACCTGCACCAACGGCGCGAAAGACTCCCGGAATGCAGCCATCGTTAGTCAAATTATACTTTTGAAAATACACCGCATTGTAGTAATCAAGCAACTGTGGTGGTTACGCTTGAGGGCAGAGCCGCGCTCCGAAATTTGCACCTGCAGGAGTTGCCTTAGGCGGCTGTATGTAAAGCTATATACCCACTCGTACTGTTGACCCCAAACTTGGCCAGGCCATGCGCAGAAAGCGTATAGTATGGCGTAGGAACGGCCTGTTTTGCGCGGATCCTCGCTCTATCTCTGTGCTTACAGTCTTACAGCTCGCTTCACTCGGGGAACTGAAACCGTACACCTGCATGTAAACAACGCTAGGGGCTCTTAGCCTTGATGTCTCGTTTGCAACATTATGCGGCAAGGTTTGGCTCAGGACCTAGTCTAGTCACAAGGGCCTCTATCCTAACGCAACCGCAGAGCGGTGGTCGGTGTTCACTCCGAGAGACCGAACGAAGATGGGAACACTCGGCAGACGACCTGTTGTTTGGTGAGAGGTGAGCTATAGCTGAATTCATATCACGTTCTCAACCCTTGGTCAGGGAATCAACAATGATCAGGAACCCCCATTCTTGGGTCAACATTCCGGGACAGTGCGAATGGAGACTTATCCCTGCCTGAATAAGGAGCGAGCCAAATAGTTCGGCCATACACTTGAAGACTATCACATATCCTCCCGCAACCATCGTCTCGCTAGACGACCAGATCTTGTGGTGAACGTGACCCAGCACAAGGGCGCTTGCTGATGTCTGGGAATGATACGATGGTACGCGCGTGTGTTGTCTAGGCTGCTTCTCCGCGCGGTTTTACAAACATTCAACTGCGTTTGTTCCCAATCTCGGAATGTTGCAAGGTGCTCGCCTCGCCGGCAATGGCGCGACGCATTATCTCTTTAGTTTTCTATTGCTTCACGGTGGTATTTCAGTTGGACGACAAGCCGAAGGCCAAGCAGGGGGCCTTCAGAGGTTATGAAATAACCTAATTGGCGCAGAACTATAAAGATTTGAAACCCAGCGTAGCGCACGAAACCCGCTGCGTAGAAAATAAAATGTAATTTACCAGAGCCCCCAAATCGGTTCTCCGTACCCAACCGTGACCGTACACTAAAAGATGGGGTATGCAAGGACCAGAAATGTGACGATGAAAACGCGAAAGAACCAGCTGAACGGGCCTTATTAGGTGACATGTCCACTCCAGTGAGGCCCCCCGACTATGCCTAGATCTACGTAAGTATTTTTAGTCTGGGTCTAGATACTCGCAGTTCTACCCCCAAATTTGCCAGACCTCCCAGGGACCTAAGTTTTAACATGTTACGGCCATCGACGATATGCAGTGTGGAGGACTCTGTGGGGAGGCACGTCAGTAAGGGCCCGGCGGCATGAGCTGGGCTTATGACTTCGAGGCGCGGGCTTTATGAAGGGCGAGCTGAGTGAGAATACGACAGGTAGGCCGTGATTGCGGTTTGTTGCTGCAAAATGGGGATCTGTTGGCAGCTCGTATGGGCCTCCACACTAACACTTGTTGGGCTCTTAGAGCGACTCGAAAGCACGTCGCGCAGAACTGCACGTGGACTAAAGCGCCGTAGTTGGGTAGTCGAAGCCGACCGGTCTTCGAAATGACTTTATTGACTAACCTGCGAACGGCTTCGAGAGTAGTGGGTAAAACAGGTGCAACTATAATGGTTTGGCAAATTAAAGAAACTCCACTGTGTTATACTCATTGTCCACGCGGGCGTCGGTAGGTTGAACCGAAAAAACACATTGCGTCGCGCCTAACAAACCTTCCTTGAGTCATTCGGGTAGAAGTGCCGTCGAGAATACTCGTCTAACATGGCGCGGTCATGAATCAACCTCAACGCCGCTCGTCCGCGCGATCTAGTCTGCGATTGCCATTTCGGGAGACATAACCGCACCGCTCAACAGTGGACAACGCCTAATGCAGAGTTATAACGTGAAAAGTGAGAAGAGGAGAGGTACCGGTCGACTTCCAGCAGGGGAGTATCCAAAGGGGTAGATGGACGGCCTTTCGGACGCAGGAA
seq00017   ATTCACAGCCGCCTTGTTGGCAATAGCGCGACGCGTTGGCCTATGCTCTGTGTCACCAACCATTGTTTCAAACTTATCCGTATCCTTCCGGCCCCTGGGTGGCTCCAGCCACAGCCCATGACTATCTAGCTTTGCTTACGAATGCGCACCTCTAGCCCGTTCATAATTGCTTTACTAGACGATCGTAGACTTACTTTGCATAAAGCAATGTAAGACCTGCACCAACGGCGCGAAAGACTCCCGGAATGCAGCCATCGTTAGTCAAATTATACTTTTGAAAATACACCGCATTGTAGTAATCAAGCAACTGTGGTGGTTACGCTTGAGGGCAGAGCCGCGCTCCGAAATTTGCACCTGCAGGAGTTGCCTTAGGCGGCTGTATGTAAAGCTATATACCCACTCGTACTGTTGACCCCAAACTTGGCCAGGCCATGCGCAGAAAGCGTATAGTATGGCGTAGGAACGGCCTGTTTTGCGCGGATCCTCGCTCTATCTCTGTGCTTACAGTCTTACAGCTCGCTTCACTCGGGGAACTGAAACCGTACACCTGCATGTAAACAACGCTAGGGGCTCTTAGCCTTGATGTCTCGTTTGCAACATTATGCGGCAAGGTTTGGCTCAGGACCTAGTCTAGTCACAAGGGCCTCTATCCTAACGCAACCGCAGAGCGGTGGTCGGTGTTCACTCCGAGAGACCGAACGAAGATGGGAACACTCGGCAGACGACCTGTTGTTTGGTGAGAGGTGAGCTATAGCTGAATTCATATCACGTTCTCAACCCTTGGTCAGGGAATCAACAATGATCAGGAACCCCCATTCTTGGGTCAACATTCCGGGACAGTGCGAATGGAGACTTATCCCTGCCTGAATAAGGAGCGAGCCAAATAGTTCGGCCATACACTTGAAGACTATCACATATCCTCCCGCAACCATCGTCTCGCTAGACGACCAGATCTTGTGGTGAACGTGACCCAGCACAAGGGCGCTTGCTGATGTCTGGGAATGATACGATGGTACGCGCGTGTGTTGTCTAGGCTGCTTCTCCGCGCGGTTTTACAAACATTCAACTGCGTTTGTTCCCAATCTCGGAATGTTGCAAGGTGCTCGCCTCGCCGGCAATGGCGCGACGCATTATCTCTTTAGTTTTCTATTGCTTCACGGTGGTATTTCAGTTGGACGACAAGCCGAAGGCCAAGCAGGGGGCCTTCAGAGGTTATGAAATAACCTAATTGGCGCAGAACTATAAAGATTTGAAACCCAGCGTAGCGCACGAAACCCGCTGCGTAGAAAATAAAATGTAATTTACCAGAGCCCCCAAATCGGTTCTCCGTACCCAACCGTGACCGTACACTAAAAGATGGGGTATGCAAGGACCAGAAATGTGACGATGAAAACGCGAAAGAACCAGCTGAACGGGCCTTATTAGGTGACATGTCCACTCCAGTGAGGCCCCCCGACTATGCCTAGATCTACGTAAGTATTTTTAGTCTGGGTCTAGATACTCGCAGTTCTACCCCCAAATTTGCCAGACCTCCCAGGGACCTAAGTTTTAACATGTTACGGCCATCGACGATATGCAGTGTGGAGGACTCTGTGGGGAGGCACGTCAGTAAGGGCCCGGCGGCATGAGCTGGGCTTATGACTTCGAGGCGCGGGCTTTATGAAGGGCGAGCTGAGTGAGAATACGACAGGTAGGCCGTGATTGCGGTTTGTTGCTGCAAAATGGGGATCTGTTGGCAGCTCGTATGGGCCTCCACACTAACACTTGTTGGGCTCTTAGAGCGACTCGAAAGCACGTCGCGCAGAACTGCACGTGGACTAAAGCGCCGTAGTTGGGTAGTCGAAGCCGACCGGTCTTCGAAATGACTTTATTGACTAACCTGCGAACGGCTTCGAGAGTAGTGGGTAAAACAGGTGCAACTATAATGGTTTGGCAAATTAAAGAAACTCCACTGTGTTATACTCATTGTCCACGCGGGCGTCGGTAGGTTGAACCGAAAAAACACATCGCGTCGCGCCTAACAAACCTTCCTTGAGTCATTCGGGTAGAAGTGCCGTCGAGAATACTCGTCTAACATGGCGCGGTCATGAATCAACCTCAACGCCGCTCGTCCGCGCGATCTAGTCTGCGATTGCCATTTCGGGAGACATAACCGCACCGCTCAACAGTGGACAACGCCTAATGCAGAGTTATAACGTGAAAAGTGAGAAGAGGAGAGGTACCGGTCGACTTCCAGCAGGGGAGTATCCAAAGGGGTAGATGGACGGCCTTTCGGACGCAGGAA
seq00018   ATTCACAGCCGCCTTGTTGGCAATAGCGGGACGCGTTGGCCTATGCTCTGTGTCACCAACCATTGTTTCAAACTTATCCGTATCCTTCCGGCCCCTGGGTGGCTCCAGCCACAGCCCATGACTATCTAGCTTTGCTTACGAATGCGCACCTCTAGCCCGTTCATAATTGCTTTACTAGACGATCGTAGACTTACTTTGCATAAAGCAATGTAAGACCTGCACCAACGGCGCGAAAGACTCCCGGAATGCAGCCATCGTTAGTCAAATTATACTTTTGAAAATACACCGCATTGTAGTAATCAAGCAACTGTGGTGGTTACGCTTGAGGGCAGAGCCGCGCTCCGAAATTTGCACCTGCAGGAGTTGCCTTAGGCGGCTGTATGTAAAGCTATATACCCACTCGTACTGTTGACCCCAAACTTTGCCAGGCCATGCGCAGAAAGCGTATAGTATGGCGTAGGAACGGCCTGTTTTGCGCGGATCCTCGCTCTATCTCTGTGCTTACAGTCTTACAGCTCGCTTCACTCGGGGAACTGAAACCGTACACCTGCATGTAAACAACGCTAGGGGCTCTTAGCCTTGATGTCTCGTTTGCAACATTATGCGGCAAGGTTTGGCTCAGGACCTAGTCTAGTCACAAGGGCCTCTATCCTAACGCAACCGCAGAGCGGTGGTCGGTGTTCACTCCGAGAGACCGAACGAAGATGGGAACACTCGGCAGACGACCTGTTGTTTGGTGAGAGGTGAGCTATAGCTGAATTCATATCACGTTCTCAACCCTTGGTCAGGGAATCAACAATGATCAGGAACCCCCATTCTTGGGTCAACATTCCGGGACAGTGCGAATGGAGACTTATCCCTGCCTGAATAAGGAGCGAGCCAAATAGTTCGGCCATACACTTGAAGACTATCACATATCCTCCCGCAACCATCGTCTCGCTAGACGACCAGATCTTGTGGTGAACGTGACCCAGCACAAGGGCGCTTGCTGATGTCTGGGAATGATACGATGGTACGCGCGTGTGTTGTCTAGGCTGCTTCTCCGCGCGGTTTTACAAACATTCAACTGCGTTTGTTCCCAATCTCGGAATGTTGCAAGGTGCTCGCCTCGCCGGCAATGGCGCGACGCATTATCTCTTTAGTTTTCTATTGCTTCACGGTGGTATTTCAGTTGGACGACAAGCCGAAGGCCAAGCAGGGGGCCTTCAGAGGTTATGAAATAACCTAATTGGCGCAGAACTATAAAGATTTGAAACCCAGCGTAGCGCACGAAACCCGCTGCGTAGAAAATAAAATGTAATTTACCAGAGCCCCCAAATCGGTTCTCCGTACCCAACCGTGACCGTACACTAAAAGATGGGGTATGCAAGGACCAGAAATGTGACGATGAAAACGCGAAAGAACCAGCTGAACGGGCCTTATTAGGTGACATGTCCACTCCAGTGAGGCCCCCCGACTATGCCTAGATCTACGTAAGTATTTTTAGTCTGGGTCTAGATACTCGCAGTTCTACCCCCAAATTTGCCAGACCTCCCAGGGACCTAAGTTTTAACATGTTACGGCCATCGACGATATGCAGTGTGGAGGACTCTGTGGGGAGGCACGTCAGTAAGGGCCCGGCGGCATGAGCTGGGCTTATGACTTCGAGGCGCGGGCTTTATGAAGGGCGAGCTGAGTGAGAATACGACAGGTAGGCCGTGATTGCGGTTTGTTGCTGCAAAATGGGGATCTGTTGGCAGCTCGTATGGGCCTCCACACTAACACTTGTTGGGCTCTTAGAGCGACTCGAAAGCACGTCGCGCAGAACTGCACGTGGACTAAAGCGCCGTAGTTGGGTAGTCGAAGCCGACCGGTCTTCGAAATCACTTTATTGACTAACCTGCGAACGGCTTCGAGAGTAGTGGGTAAAACAGGTGCAACTATAATGGTTTGGCAAATTAAAGAAACTCCACTGTGTTATACTCATTGTCCACGCGGGCGTCGGTAGGTTGAACCGAAAAAACACATCGCGTCGCGCCTAACAAACCTTCCTTGAGTCATTCGGGTAGAAGTGCCGTCGAGAATACTCGTCTAACATGGCGCGGTCATGAATCAACCTCAACGCCGCTCGTCCGCGCGATCTAGTCTGCGATTGCCATTTCGGGAGACATAACCGCACCGCTCAACAGTGGACAACGCCTAATGCAGAGTTATAACGTGAAAAGTGAGAAGAGGAGAGGTACCGGTCGACTTCCAGCAGGGGAGTATCCAAAGGGGTAGATGGACGGCCTTTCGGACGCAGGAA
seq00019   ATTCACAGCCGCCTTGTTGGCAATAGCGCGACGCGTTGGCCTATGCTCTGTGTCACCAACCATTGTTTCAAACTTATCCGTATCCTTCCGGCCCCTGGGTGGCTCCAGCCACAGCCCATGACTATCTAGCTTTGCTTACGAATGCGCACCTCTAGCCCGTTCATAATTGCTTTACTAGACGATCGTAGACTTACTTTGCATAAAGCAATGTAAGACCTGCACCAACGGCGCGAAAGACTCCCGGAATGCAGCCATCGTTAGTCAAATTATACTTTTGAAAATACACCGCATTGTAGTAATCAAGCAACTGTGGTGGTTACGCTTGAGGGCAGAGCCGCGCTCCGAAATTTGCACCTGCAGGAGTTGCCTTAGGCGGCTGTATGTAAAGCTATATACCCACTCGTACTGTTGACCCCAAACTTGGCCAGGCCATGCGCAGAAAGCGTATAGTATGGCGTAGGAACGGCCTGTTTTGCGCGGATCCTCGCTCTATCTCTGTGCTTACAGTCTTACAGCTCGCTTCACTCGGGGAACTGAAACCGTACACCTGCATGTAAACAACGCTAGGGGCTCTTAGCCTTGATGTCTCGTTTGCAACATTATGCGGCAAGGTTTGGCTCAGGACCTAGTCTAGTCACAAGGGCCTCTATCCTAACGCAACCGCAGAGCGGTGGTCGGTGTTCACTCCGAGAGACCGAACGAAGATGGGAACACTCGGCAGACGACCTGTTGTTTGGTGAGAGGTGAGCTATAGCTGAATTCATATCACGTTCTCAACCCTTGGTCAGGGAATCAACAATGATCAGGAACCCCCATTCTTGGGTCAACATTCCGGGACAGTGCGAATGGAGACTTATCCCTGCCTGAATAAGGAGCGAGCCAAATAGTTCGGCCATACACTTGAAGACTATCACATATCCTCCCGCAACCATCGTCTCGCTAGACGACCAGATCTTGTGGTGAACGTGACCCAGCACAAGGGCGCTTGCTGATGTCTGGGAATGATACGATGGTACGCGCGTGTGTTGTCTAGGCTGCTTCTCCGCGCGGTTTTACAAACATTCAACTGCGTTTGTTCCCAATCTCGGAATGTTGCAAGGTGCTCGCCTCGCCGGCAATGGCGCGACGCATTATCTCTTTAGTTTTCTATTGCTTCACGGTGGTATTTCAGTTGGACGACAAGCCGAAGGCCAAGCAGGGGGCCTTCAGAGGTTATGAAATAACCTAATTGGCGCAGAACTATAAAGATTTGAAACCCAGCGTAGCGCACGAAACCCGCTGCGTAGAAAATAAAATGTAATTTACCAGAGCCCCCAAATCGGTTCTCCGTACCCAACCGTGACCGTACACTAAAAGATGGGGTATGCAAGGACCAGAAATGTGACGATGAAAACGCGAAAGAACCAGCTGAACGGGCCTTATTAGGTGACATGTCCACTCCAGTGAGGCCCCCCGACTATGCCTAGATCTACGTAAGTATTTTTAGTCTGGGTCTAGATACTCGCAGTTCTACCCCCAAATTTGCCAGACCTCCCAGGGACCTAAGTTTTAACATGTTACGGCCATCGACGATATGCAGTGTGGAGGACTCTGTGGGGAGGCACGTCAGTAAGGGCCCGGCGGCATGAGCTGGGCTTATGACTTCGAGGCGCGGGCTTTATGAAGGGCGAGCTGAGTGAGAATACGACAGGTAGGCCGTGATTGCGGTTTGTTGCTGCAAAATGGGGATCTGTTGGCAGCTCGTATGGGCCTCCACACTAACACTTGTTGGGCTCTTAGAGCGACTCGAAAGCACGTCGCGCAGAACTGCACGTGGACTAAAGCGCCGTAGTTGGGTAGTCGAAGCCGACCGGTCTTCGAAATGACTTTATTGACTAACCTGCGAACGGCTTCGAGAGTAGTGGGTAAAACAGGTGCAACTATAATGGTTTGGCAAATTAAAGAAACTCCACTGTGTTATACTCATTGTCCACGCGGGCGTCGGTAGGTTGAACCGAAAAAACACATCGCGTCGCGCCTAACAAACCTTCCTTGAGTCATTCGGGTAGAAGTGCCGTCGAGAATACTCGTCTAACATGGCGCGGTCATGAATCAACCTCAACGCCGCTCGTCCGCGCGATCTAGTCTGCGATTGCCATTTCGGGAGACATAACCGCACCGCTCAACAGTGGACAACGCCTAATGCAGAGTTATAACGTGAAAAGTGAGAAGAGGAGAGGTACCGGTCGACTTCCAGCAGGGGAGTATCCAAAGGGGTAGATGGACGGCCTTTCGGACGCAGGAA
seq00020   ATTCACAGCCGCCTTGTTGGCAATAGCGCGACGCGTTGGCCTATGCTCTGTGTCACCAACCATTGTTTCAAACTTATCCGTATCCTTCCGGCCCCTGGGTGGCTCCAGCCACAGCCCATGACTATCTAGCTTTGCTTACGAATGCGCACCTCTAGCCCGTTCATAATTGCTTTACTAGACGATCGTAGACTTACTTTGCATAAAGCAATGTAAGACCTGCACCAACGGCGCGAAAGACTCCCGGAATGCAGCCATCGTTAGTCAAATTATACTTTTGAAAATACACCGCATTGTAGTAATCAAGCAACTGTGGTGGTTACGCTTGAGGGCAGAGCCGCGCTCCGAAATTTGCACCTGCAGGAGTTGCCTTAGGCGGCTGTATGTAAAGCTATATACCCACTCGTACTGTTGACCCCAAACTTGGCCAGGCCATGCGCAGAAAGCGTATAGTATGGCGTAGGAACGGCCTGTTTTGCGCGGATCCTCGCTCTATCTCTGTGCTTACAGTCTTACAGCTCGCTTCACTCGGGGAACTGAAACCGTACACCTGCATGTAAACAACGCTAGGGGCTCTTAGCCTTGATGTCTCGTTTGCAACATTATGCGGCAAGGTTTGGCTCAGGACCTAGTCTAGTCACAAGGGCCTCTATCCTAACGCAACCGCAGAGCGGTGGTCGGTGTTCACTCCGAGAGACCGAACGAAGATGGGAACACTCGGCAGACGACCTGTTGTTTGGTGAGAGGTGAGCTATAGCTGAATTCATATCACGTTCTCAACCCTTGGTCAGGGAATCAACAATGATCAGGAACCCCCATTCTTGGGTCAACATTCCGGGACAGTGCGAATGGAGACTTATCCCTGCCTGAATAAGGAGCGAGCCAAATAGTTCGGCCATACACTTGAAGACTATCACATATCCTCCCGCAACCATCGTCTCGCTAGACGACCAGATCTTGTGGTGAACGTGACCCAGCACAAGGGCGCTTGCTGATGTCTGGGAATGATACGATGGTACGCGCGTGTGTTGTCTAGGCTGCTTCTCCGCGCGGTTTTACAAACATTCAACTGCGTTTGTTCCCAATCTCGGAATGTTGCAAGGTGCTCGCCTCGCCGGCAATGGCGCGACGCATTATCTCTTTAGTTTTCTATTGCTTCACGGTGGTATTTCAGTTGGACGACAAGCCGAAGGCCAAGCAGGGGGCCTTCAGAGGTTATGAAATAACCTAATTGGCGCAGAACTATAAAGATTTGAAACCCAGCGTAGCGCACGAAACCCGCTGCGTAGAAAATAAAATGTAATTTACCAGAGCCCCCAAATCGGTTCTCCGTACCCAACCGTGACCGTACACTAAAAGATGGGGTATGCAAGGACCAGAAATGTGACGATGAAAACGCGAAAGAACCAGCTGAACGGGCCTTATTAGGTGACATGTCCACTCCAGTGAGGCCCCCCGACTATGCCTAGATCTACGTAAGTATTTTTAGTCTGGGTCTAGATACTCGCAGTTCTACCCCCAAATTTGCCAGACCTCCCAGGGACCTAAGTTTTAACATGTTACGGCCATCGACGATATGCAGTGTGGAGGACTCTGTGGGGAGGCACGTCAGTAAGGGCCCGGCGGCATGAGCTGGGCTTATGACTTCGAGGCGCGGGCTTTATGAAGGGCGAGCTGAGTGAGAATACGACAGGTAGGCCGTGATTGCGGTTTGTTGCTGCAAAATGGGGATCTGTTGGCAGCTCGTATGGGCCTCCACACTAACACTTGTTGGGCTCTTAGAGCGACTCGAAAGCACGTCGCGCAGAACTGCACGTGGACTAAAGCGCCGTAGTTGGGTAGTCGAAGCCGACCGGTCTTCGAAATGACTTTATTGACTAACCTGCGAACGGCTTCGAGAGTAGTGGGTAAAACAGGTGCAACTATAATGGTTTGGCAAATTAAAGAAACTCCACTGTGTTATACTCATTGTCCACGCGGGCGTCGGTAGGTTGAACCGAAAAAACACATTGCGTCGCGCCTAACAAACCTTCCTTGAGTCATTCGGGTAGAAGTGCCGTCGAGAATACTCGTCTAACATGGCGCGGTCATGAATCAACCTCAACGCCGCTCGTCCGCGCGATCTAGTCTGCGATTGCCATTTCGGGAGACATAACCGCACCGCTCAACAGTGGACAACGCCTAATGCAGAGTTATAACGTGAAAAGTGAGAAGAGGAGAGGTACCGGTCGACTTCCAGCAGGGGAGTATCCAAAGGGGTAGATGGACGGCCTTTCGGACGCAGGAA
seq00021   ATTCACAGCCGCCTTGTTGGCAATAGCGGGACGCGTTGGCCTATGCTCTGTGTCACCAACCATTGTTTCAAACTTATCCGTATCCTTCCGGCCCCTGGGTGGCTCCAGCCACAGCCCATGACTATCTAGCTTTGCTTACGAATGCGCACCTCTAGCCCGTTCATAATTGCTTTACTAGACGATCGTAGACTTACTTTGCATAAAGCAATGTAAGACCTGCACCAACGGCGCGAAAGACTCCCGGAATGCAGCCATCGTTAGTCAAATTATACTTTTGAAAATACACCGCATTGTAGTAATCAAGCAACTGTGGTGGTTACGCTTGAGGGCAGAGCCGCGCTCCGAAATTTGCACCTGCAGGAGTTGCCTTAGGCGGCTGTATGTAAAGCTATATACCCACTCGTACTGTTGACCCCAAACTTGGCCAGGCCATGCGCAGAAAGCGTATAGTATGGCGTAGGAACGGCCTGTTTTGCGCGGATCCTCGCTCTATCTCTGTGCTTACAGTCTTACAGCTCGCTTCACTCGGGGAACTGAAACCGTACACCTGCATGTAAACAACGCTAGGGGCTCTTAGCCTTGATGTCTCGTTTGCAACATTATGCGGCAAGGTTTGGCTCAGGACCTAGTCTAGTCACAAGGGCCTCTATCCTAACGCAACCGCAGAGCGGTGGTCGGTGTTCACTCCGAGAGACCGAACGAAGATGGGAACACTCGGCAGACGACCTGTTGTTTGGTGAGAGGTGAGCTATAGCTGAATTCATATCACGTTCTCAACCCTTGGTCAGGGAATCAACAATGATCAGGAACCCCCATTCTTGGGTCAACATTCCGGGACAGTGCGAATGGAGACTTATCCCTGCCTGAATAAGGAGCGAGCCAAATAGTTCGGCCATACACTTGAAGACTATCACATATCCTCCCGCAACCATCGTCTCGCTAGACGACCAGATCTTGTGGTGAACGTGACCCAGCACAAGGGCGCTTGCTGATGTCTGGGAATGATACGATGGTACGCGCGTGTGTTGTCTAGGCTGCTTCTCCGCGCGGTTTTACAAACATTCAACTGCGTTTGTTCCCAATCTCGGAATGTTGCAAGGTGCTCGCCTCGCCGGCAATGGCGCGACGCATTATCTCTTTAGTTTTCTATTGCTTCACGGTGGTATTTCAGTTGGACGACAAGCCGAAGGCCAAGCAGGGGGCCTTCAGAGGTTATGAAATAACCTAATTGGCGCAGAACTATAAAGATTTGAAACCCAGCGTAGCGCACGAAACCCGCTGCGTAGAAAATAAAATGTAATTTACCAGAGCCCCCAAATCGGTTCTCCGTACCCAACCGTGACCGTACACTAAAAGATGGGGTATGCAAGGACCAGAAATGTGACGATGAAAACGCGAAAGAACCAGCTGAACGGGCCTTATTAGGTGACATGTCCACTCCAGTGAGGCCCCCCGACTATGCCTAGATCTACGTAAGTATTTTTAGTCTGGGTCTAGATACTCGCAGTTCTACCCCCAAATTTGCCAGACCTCCCAGGGACCTAAGTTTTAACATGTTACGGCCATCGACGATATGCAGTGTGGAGGACTCTGTGGGGAGGCACGTCAGTAAGGGCCCGGCGGCATGAGCTGGGCTTATGACTTCGAGGCGCGGGCTTTATGAAGGGCGAGCTGAGTGAGAATACGACAGGTAGGCCGTGATTGCGGTTTGTTGCTGCAAAATGGGGATCTGTTGGCAGCTCGTATGGGCCTCCACACTAACACTTGTTGGGCTCTTAGAGCGACTCGAAAGCACGTCGCGCAGAACTGCACGTGGACTAAAGCGCCGTAGTTGGGTAGTCGAAGCCGACCGGTCTTCGAAATCACTTTATTGACTAACCTGCGAACGGCTTCGAGAGTAGTGGGTAAAACAGGTGCAACTATAATGGTTTGGCAAATTAAAGAAACTCCACTGTGTTATACTCATTGTCCACGCGGGCGTCGGTAGGTTGAACCGAAAAAACACATCGCGTCGCGCCTAACAAACCTTCCTTGAGTCATTCGGGTAGAAGTGCCGTCGAGAATACTCGTCTAACATGGCGCGGTCATGAATCAACCTCAACGCCGCTCGTCCGCGCGATCTAGTCTGCGATTGCCATTTCGGGAGACATAACCGCACCGCTCAACAGTGGACAACGCCTAATGCAGAGTTATAACGTGAAAAGTGAGAAGAGGAGAGGTACCGGTCGACTTCCAGCAGGGGAGTATCCAAAGGGGTAGATGGACGGCCTTTCGGACGCAGGAA
seq00022   ATTCACAGCCGCCTTGTTGGCAATAGCGCGACGCGTTGGCCTATGCTCTGTGTCACCAACCATTGTTTCAAACTTATCCGTATCCTTCCGGCCCCTGGGTGGCTCCAGCCACAGCCCATGACTATCTAGCTTTGCTTACGAATGCGCACCTCTAGCCCGTTCATAATTGCTTTACTAGACGATCGTAGACTTACTTTGCATAAAGCAATGTAAGACCTGCACCAACGGCGCGAAAGACTCCCGGAATGCAGCCATCGTTAGTCAAATTATACTTTTGAAAATACACCGCATTGTAGTAATCAAGCAACTGTGGTGGTTACGCTTGAGGGCAGAGCCGCGCTCCGAAATTTGCACCTGCAGGAGTTGCCTTAGGCGGCTGTATGTAAAGCTATATACCCACTCGTACTGTTGACCCCAAATTTGGCCAGGCCATGCGCAGAAAGCGTATAGTATGGCGTAGGAACGGCCTGTTTTGCGCGGATCCTCGCTCTATCTCTGTGCTTACAGTCTTACAGCTCGCTTCACTCGGGGAACTGAAACCGTACACCTGCATGTAAACAACGCTAGGGGCTCTTAGCCTTGATGTCTCGTTTGCAACATTATGCGGCAAGGTTTGGCTCAGGACCTAGTCTAGTCACAAGGGCCTCTATCCTAACGCAACCGCAGAGCGGTGGTCGGTGTTCACTCCGAGAGACCGAACGAAGATGGGAACACTCGGCAGACGACCTGTTGTTTGGTGAGAGGTGAGCTATAGCTGAATTCATATCACGTTCTCAACCCTTGGTCAGGGAATCAACAATGATCAGGAACCCCCATTCTTGGGTCAACATTCCGGGACAGTGCGAATGGAGACTTATCCCTGCCTGAATAAGGAGCGAGCCAAATAGTTCGGCCATACACTTGAAGACTATCACATATCCTCCCGCAACCATCGTCTCGCTAGACGACCAGATCTTGTGGTGAACGTGACCCAGCACAAGGGCGCTTGCTGATGTCTGGGAATGATACGATGGTACGCGCGTGTGTTGTCTAGGCTGCTTCTCCGCGCGGTTTTACAAACATTCAACTGCGTTTGTTCCCAATCTCGGAATGTTGCAAGGTGCTCGCCTCGCCGGCAATGGCGCGACGCATTATCTCTTTAGTTTTCTATTGCTTCACGGTGGTATTTCAGTTGGACGACAAGCCGAAGGCCAAGCAGGGGGCCTTCAGAGGTTATGAAATAACCTAATTGGCGCAGAACTATAAAGATTTGAAACCCAGCGTAGCGCACGAAACCCGCTGCGTAGAAAATAAAATGTAATTTACCAGAGCCCCCAAATCGGTTCTCCGTACCCAACCGTGACCGTACACTAAAAGATGGGGTATGCAAGGACCAGAAATGTGACGATGAAAACGCGAAAGAACCAGCTGAACGGGCCTTATTAGGTGACATGTCCACTCCAGTGAGGCCCCCCGACTATGCCTAGATCTACGTAAGTATTTTTAGTCTGGGTCTAGATACTCGCAGTTCTACCCCCAAATTTGCCAGACCTCCCAGGGACCTAAGTTTTAACATGTTACGGCCATCGACGATATGCAGTGTGGAGGACTCTGTGGGGAGGCACGTCAGTAAGGGCCCGGCGGCATGAGCTGGGCTTATGACTTCGAGGCGCGGGCTTTATGAAGGGCGAGCTGAGTGAGAATACGACAGGTAGGCCGTGATTGCGGTTTGTTGCTGCAAAATGGGGATCTGTTGGCAGCTCGTATGGGCCTCCACACTAACACTTGTTGGGCTCTTAGAGCGACTCGAAAGCACGTCGCGCAGAACTGCACGTGGACTAAAGCGCCGTAGTTGGGTAGTCGAAGCCGACCGGTCTTCGAAATGACTTTATTGACTAACCTGCGAACGGCTTCGAGAGTAGTGGGTAAAACAGGTGCAACTATAATGGTTTGGCAAATTAAAGAAACTCCACTGTGTTATACTCATTGTCCACGCGGGCGTCGGTAGGTTGAACCGAAAAAACACATCGCGTCGCGCCTAACAAACCTTCCTTGAGTCATTCGGGTAGAAGTGCCGTCGAGAATACTCGTCTAACATGGCGCGGTCATGAATCAACCTCAACGCCGCTCGTCCGCGCGATCTAGTCTGCGATTGCCATTTCGGGAGACATAACCGCACCGCTCAACAGTGGACAACGCCTAATGCAGAGTTATAACGTGAAAAGTGAGAAGAGGAGAGGTACCGGTCGACTTCCAGCAGGGGAGTATCCAAAGGGGTAGATGGACGGCCTTTCGGACGCAGGAA
seq00023   ATTCACAGCCGCCTTGTTGGCAATAGCGCGACGCGTTGGCCTATGCTCTGTGTCACCAACCATTGTTTCAAACTTATCCGTATCCTTCCGGCCCCTGGGTGGCTCCAGCCACAGCCCATGACTATCTAGCTTTGCTTACGAATGCGCACCTCTAGCCCGTTCATAATTGCTTTACTAGACGATCGTAGACTTACTTTGCATAAAGCAATGTAAGACCTGCACCAACGGCGCGAAAGACTCCCGGAATGCAGCCATCGTTAGTCAAATTATACTTTTGAAAATACACCGCATTGTAGTAATCAAGCAACTGTGGTGGTTACGCTTGAGGGCAGAGCCGCGCTCCGAAATTTGCACCTGCAGGAGTTGCCTTAGGCGGCTGTATGTAAAGCTATATACCCACTCGTACTGTTGACCCCAAACTTGGCCAGGCCATGCGCAGAAAGCGTATAGTATGGCGTAGGAACGGCCTGTTTTGCGCGGATCCTCGCTCTATCTCTGTGCTTACAGTCTTACAGCTCGCTTCACTCGGGGAACTGAAACCGTACACCTGCATGTAAACAACGCTAGGGGCTCTTAGCCTTGATGTCTCGTTTGCAACATTATGCGGCAAGGTTTGGCTCAGGACCTAGTCTAGTCACAAGGGCCTCTATCCTAACGCAACCGCAGAGCGGTGGTCGGTGTTCACTCCGAGAGACCGAACGAAGATGGGAACACTCGGCAGACGACCTGTTGTTTGGTGAGAGGTGAGCTATAGCTGAATTCATATCACGTTCTCAACCCTTGGTCAGGGAATCAACAATGATCAGGAACCCCCATTCTTGGGTCAACATTCCGGGACAGTGCGAATGGAGACTTATCCCTGCCTGAATAAGGAGCGAGCCAAATAGTTCGGCCATACACTTGAAGACTATCACATATCCTCCCGCAACCATCGTCTCGCTAGACGACCAGATCTTGTGGTGAACGTGACCCAGCACAAGGGCGCTTGCTGATGTCTGGGAATGATACGATGGTACGCGCGTGTGTTGTCTAGGCTGCTTCTCCGCGCGGTTTTACAAACATTCAACTGCGTTTGTTCCCAATCTCGGAATGTTGCAAGGTGCTCGCCTCGCCGGCAATGGCGCGACGCATTATCTCTTTAGTTTTCTATTGCTTCACGGTGGTATTTCAGTTGGACGACAAGCCGAAGGCCAAGCAGGGGGCCTTCAGAGGTTATGAAATAACCTAATTGGCGCAGAACTATAAAGATTTGAAACCCAGCGTAGCGCACGAAACCCGCTGCGTAGAAAATAAAATGTAATTTACCAGAGCCCCCAAATCGGTTCTCCGTACCCAACCGTGACCGTACACTAAAAGATGGGGTATGCAAGGACCAGAAATGTGACGATGAAAACGCGAAAGAACCAGCTGAACGGGCCTTATTAGGTGACATGTCCACTCCAGTGAGGCCCCCCGACTATGCCTAGATCTACGTAAGTATTTTTAGTCTGGGTCTAGATACTCGCAGTTCTACCCCCAAATTTGCCAGACCTCCCAGGGACCTAAGTTTTAACATGTTACGGCCATCGACGATATGCAGTGTGGAGGACTCTGTGGGGAGGCACGTCAGTAAGGGCCCGGCGGCATGAGCTGGGCTTATGACTTCGAGGCGCGGGCTTTATGAAGGGCGAGCTGAGTGAGAATACGACAGGTAGGCCGTGATTGCGGTTTGTTGCTGCAAAATGGGGATCTGTTGGCAGCTCGTATGGGCCTCCACACTAACACTTGTTGGGCTCTTAGAGCGACTCGAAAGCACGTCGCGCAGAACTGCACGTGGACTAAAGCGCCGTAGTTGGGTAGTCGAAGCCGACCGGTCTTCGAAATGACTTTATTGACTAACCTGCGAACGGCTTCGAGAGTAGTGGGTAAAACAGGTGCAACTATAATGGTTTGGCAAATTAAAGAAACTCCACTGTGTTATACTCATTGTCCACGCGGGCGTCGGTAGGTTGAACCGAAAAAACACATTGCGTCGCGCCTAACAAACCTTCCTTGAGTCATTCGGGTAGAAGTGCCGTCGAGAATACTCGTCTAACATGGCGCGGTCATGAATCAACCTCAACGCCGCTCGTCCGCGCGATCTAGTCTGCGATTGCCATTTCGGGAGACATAACCGCACCGCTCAACAGTGGACAACGCCTAATGCAGAGTTATAACGTGAAAAGTGAGAAGAGGAGAGGTACCGGTCGACTTCCAGCAGGGGAGTATCCAAAGGGGTAGATGGACGGCCTTTCGGACGCAGGAA
seq00024   ATTCACAGCCGCCTTGTTGGCAATAGCGCGACGCGTTGGCCTATGCTCTGTGTCACCAACCATTGTTTCAAACTTATCCGTATCCTTCCGGCCCCTGGGTGGCTCCAGCCACAGCCCATGACTATCTAGCTTTGCTTACGAATGCGCACCTCTAGCCCGTTCATAATTGCTTTACTAGACGATCGTAGACTTACTTTGCATAAAGCAATGTAAGACCTGCACCAACGGCGCGAAAGACTCCCGGAATGCAGCCATCGTTAGTCAAATTATACTTTTGAAAATACACCGCATTGTAGTAATCAAGCAACTGTGGTGGTTACGCTTGAGGGCAGAGCCGCGCTCCGAAATTTGCACCTGCAGGAGTTGCCTTAGGCGGCTGTATGTAAAGCTATATACCCACTCGTACTGTTGACCCCAAACTTGGCCAGGCCATGCGCAGAAAGCGTATAGTATGGCGTAGGAACGGCCTGTTTTGCGCGGATCCTCGCTCTATCTCTGTGCTTACAGTCTTACAGCTCGCTTCACTCGGGGAACTGAAACCGTACACCTGCATGTAAACAACGCTAGGGGCTCTTAGCCTTGATGTCTCGTTTGCAACATTATGCGGCAAGGTTTGGCTCAGGACCTAGTCTAGTCACAAGGGCCTCTATCCTAACGCAACCGCAGAGCGGTGGTCGGTGTTCACTCCGAGAGACCGAACGAAGATGGGAACACTCGGCAGACGACCTGTTGTTTGGTGAGAGGTGAGCTATAGCTGAATTCATATCACGTTCTCAACCCTTGGTCAGGGAATCAACAATGATCAGGAACCCCCATTCTTGGGTCAACATTCCGGGACAGTGCGAATGGAGACTTATCCCTGCCTGAATAAGGAGCGAGCCAAATAGTTCGGCCATACACTTGAAGACTATCACATATCCTCCCGCAACCATCGTCTCGCTAGACGACCAGATCTTGTGGTGAACGTGACCCAGCACAAGGGCGCTTGCTGATGTCTGGGAATGATACGATGGTACGCGCGTGTGTTGTCTAGGCTGCTTCTCCGCGCGGTTTTACAAACATTCAACTGCGTTTGTTCCCAATCTCGGAATGTTGCAAGGTGCTCGCCTCGCCGGCAATGGCGCGACGCATTATCTCTTTAGTTTTCTATTGCTTCACGGTGGTATTTCAGTTGGACGACAAGCCGAAGGCCAAGCAGGGGGCCTTCAGAGGTTATGAAATAACCTAATTGGCGCAGAACTATAAAGATTTGAAACCCAGCGTAGCGCACGAAACCCGCTGCGTAGAAAATAAAATGTAATTTACCAGAGCCCCCAAATCGGTTCTCCGTACCCAACCGTGACCGTACACTAAAAGATGGGGTATGCAAGGACCAGAAATGTGACGATGAAAACGCGAAAGAACCAGCTGAACGGGCCTTATTAGGTGACATGTCCACTCCAGTGAGGCCCCCCGACTATGCCTAGATCTACGTAAGTATTTTTAGTCTGGGTCTAGATACTCGCAGTTCTACCCCCAAATTTGCCAGACCTCCCAGGGACCTAAGTTTTAACATGTTACGGCCATCGACGATATGCAGTGTGGAGGACTCTGTGGGGAGGCACGTCAGTAAGGGCCCGGCGGCATGAGCTGGGCTTATGACTTCGAGGCGCGGGCTTTATGAAGGGCGAGCTGAGTGAGAATACGACAGGTAGGCCGTGATTGCGGTTTGTTGCTGCAAAATGGGGATCTGTTGGCAGCTCGTATGGGCCTCCACACTAACACTTGTTGGGCTCTTAGAGCGACTCGAAAGCACGTCGCGCAGAACTGCACGTGGACTAAAGCGCCGTAGTTGGGTAGTCGAAGCCGACCGGTCTTCGAAATGACTTTATTGACTAACCTGCGAACGGCTTCGAGAGTAGTGGGTAAAACAGGTGCAACTATAATGGTTTGGCAAATTAAAGAAACTCCACTGTGTTATACTCATTGTCCACGCGGGCGTCGGTAGGTTGAACCGAAAAAACACATCGCGTCGCGCCTAACAAACCTTCCTTGAGTCATTCGGGTAGAAGTGCCGTCGAGAATACTCGTCTAACATGGCGCGGTCATGAATCAACCTCAACGCCGCTCGTCCGCGCGATCTAGTCTGCGATTGCCATTTCGGGAGACATAACCGCACCGCTCAACAGTGGACAACGCCTAATGCAGAGTTATAACGTGAAAAGTGAGAAGAGGAGAGGTACCGGTCGACTTCCAGCAGGGGAGTATCCAAAGGGGTAGATGGACGGCCTTTCGGACGCAGGAA
seq00025   ATTCACAGCCGCCTTGTTGGCAATAGCGCGACGCGTTGGCCTATGCTCTGTGTCACCAACCATTGTTTCAAACTTATCCGTATCCTTCCGGCCCCTGGGTGGCTCCAGCCACAGCCCATGACTATCTAGCTTTGCTTACGAATGCGCACCTCTAGCCCGTTCATAATTGCTTTACTAGACGATCGTAGACTTACTTTGCATAAAGCAATGTAAGACCTGCACCAACGGCGCGAAAGACTCCCGGAATGCAGCCATCGTTAGTCAAATTATACTTTTGAAAATACACCGCATTGTAGTAATCAAGCAACTGTGGTGGTTACGCTTGAGGGCAGAGCCGCGCTCCGAAATTTGCACCTGCAGGAGTTGCCTTAGGCGGCTGTATGTAAAGCTATATACCCACTCGTACTGTTGACCCCAAACTTGGCCAGGCCATGCGCAGAAAGCGTATAGTATGGCGTAGGAACGGCCTGTTTTGCGCGGATCCTCGCTCTATCTCTGTGCTTACAGTCTTACAGCTCGCTTCACTCGGGGAACTGAAACCGTACACCTGCATGTAAACAACGCTAGGGGCTCTTAGCCTTGATGTCTCGTTTGCAACATTATGCGGCAAGGTTTGGCTCAGGACCTAGTCTAGTCACAAGGGCCTCTATCCTAACGCAACCGCAGAGCGGTGGTCGGTGTTCACTCCGAGAGACCGAACGAAGATGGGAACACTCGGCAGACGACCTGTTGTTTGGTGAGAGGTGAGCTATAGCTGAATTCATATCACGTTCTCAACCCTTGGTCAGGGAATCAACAATGATCAGGAACCCCCATTCTTGGGTCAACATTCCGGGACAGTGCGAATGGAGACTTATCCCTGCCTGAATAAGGAGCGAGCCAAATAGTTCGGCCATACACTTGAAGACTATCACATATCCTCCCGCAACCATCGTCTCGCTAGACGACCAGATCTTGTGGTGAACGTGACCCAGCACAAGGGCGCTTGCTGATGTCTGGGAATGATACGATGGTACGCGCGTGTGTTGTCTAGGCTGCTTCTCCGCGCGGTTTTACAAACATTCAACTGCGTTTGTTCCCAATCTCGGAATGTTGCAAGGTGCTCGCCTCGCCGGCAATGGCGCGACGCATTATCTCTTTAGTTTTCTATTGCTTCACGGTGGTATTTCAGTTGGACGACAAGCCGAAGGCCAAGCAGGGGGCCTTCAGAGGTTATGAAATAACCTAATTGGCGCAGAACTATAAAGATTTGAAACCCAGCGTAGCGCACGAAACCCGCTGCGTAGAAAATAAAATGTAATTTACCAGAGCCCCCAAATCGGTTCTCCGTACCCAACCGTGACCGTACACTAAAAGATGGGGTATGCAAGGACCAGAAATGTGACGATGAAAACGCGAAAGAACCAGCTGAACGGGCCTTATTAGGTGACATGTCCACTCCAGTGAGGCCCCCCGACTATGCCTAGATCTACGTAAGTATTTTTAGTCTGGGTCTAGATACTCGCAGTTCTACCCCCAAATTTGCCAGACCTCCCAGGGACCTAAGTTTTAACATGTTACGGCCATCGACGATATGCAGTGTGGAGGACTCTGTGGGGAGGCACGTCAGTAAGGGCCCGGCGGCATGAGCTGGGCTTATGACTTCGAGGCGCGGGCTTTATGAAGGGCGAGCTGAGTGAGAATACGACAGGTAGGCCGTGATTGCGGTTTGTTGCTGCAAAATGGGGATCTGTTGGCAGCTCGTATGGGCCTCCACACTAACACTTGTTGGGCTCTTAGAGCGACTCGAAAGCACGTCGCGCAGAACTGCACGTGGACTAAAGCGCCGTAGTTGGGTAGTCGAAGCCGACCGGTCTTCGAAATGACTTTATTGACTAACCTGCGAACGGCTTCGAGAGTAGTGGGTAAAACAGGTGCAACTATAATGGTTTGGCAAATTAAAGAAACTCCACTGTGTTATACTCATTGTCCACGCGGGCGTCGGTAGGTTGAACCGAAAAAACACATCGCGTCGCGCCTAACAAACCTTCCTTGAGTCATTCGGGTAGAAGTGCCGTCGAGAATACTCGTCTAACATGGCGCGGTCATGAATCAACCTCAACGCCGCTCGTCCGCGCGATCTAGTCTGCGATTGCCATTTCGGGAGACATAACCGCACCGCTCAACAGTGGACAACGCCTAATGCAGAGTTATAACGTGAAAAGTGAGAAGAGGAGAGGTACCGGTCGACTTCCAGCAGGAGAGTATCCAAAGGGGTAGATGGACGGCCTTTCGGACGCAGGAA
seq00026   ATTCACAGCCGCCTTGTTGGCAATAGCGCGACGCGTTGGCCTATGCTCTGTGTCACCAACCATTGTTTCAAACTTATCCGTATCCTTCCGGCCCCTGGGTGGCTCCAGCCACAGCCCATGACTATCTAGCTTTGCTTACGAATGCGCACCTCTAGCCCGTTCATAATTGCTTTACTAGACGATCGTAGACTTACTTTGCATAAAGCAATGTAAGACCTGCACCAACGGCGCGAAAGACTCCCGGAATGCAGCCATCGTTAGTCAAATTATACTTTTGAAAATACACCGCATTGTAGTAATCAAGCAACTGTGGTGGTTACGCTTGAGGGCAGAGCCGCGCTCCGAAATTTGCACCTGCAGGAGTTGCCTTAGGCGGCTGTATGTAAAGCTATATACCCACTCGTACTGTTGACCCCAAACTTGGCCAGGCCATGCGCAGAAAGCGTATAGTATGGCGTAGGAACGGCCTGTTTTGCGCGGATCCTCGCTCTATCTCTGTGCTTACAGTCTTACAGCTCGCTTCACTCGGGGAACTGAAACCGTACACCTGCATGTAAACAACGCTAGGGGCTCTTAGCCTTGATGTCTCGTTTGCAACATTATGCGGCAAGGTTTGGCTCAGGACCTAGTCTAGTCACAAGGGCCTCTATCCTAACGCAACCGCAGAGCGGTGGTCGGTGTTCACTCCGAGAGACCGAACGAAGATGGGAACACTCGGCAGACGACCTGTTGTTTGGTGAGAGGTGAGCTATAGCTGAATTCATATCACGTTCTCAACCCTTGGTCAGGGAATCAACAATGATCAGGAACCCCCATTCTTGGGTCAACATTCCGGGACAGTGCGAATGGAGACTTATCCCTGCCTGAATAAGGAGCGAGCCAAATAGTTCGGCCATACACTTGAAGACTATCACATATCCTCCCGCAACCATCGTCTCGCTAGACGACCAGATCTTGTGGTGAACGTGACCCAGCACAAGGGCGCTTGCTGATGTCTGGGAATGATACGATGGTACGCGCGTGTGTTGTCTAGGCTGCTTCTCCGCGCGGTTTTACAAACATTCAACTGCGTTTGTTCCCAATCTCGGAATGTTGCAAGGTGCTCGCCTCGCCGGCAATGGCGCGACGCATTATCTCTTTAGTTTTCTATTGCTTCACGGTGGTATTTCAGTTGGACGACAAGCCGAAGGCCAAGCAGGGGGCCTTCAGAGGTTATGAAATAACCTAATTGGCGCAGAACTATAAAGATTTGAAACCCAGCGTAGCGCACGAAACCCGCTGCGTAGAAAATAAAATGTAATTTACCAGAGCCCCCAAATCGGTTCTCCGTACCCAACCGTGACCGTACACTAAAAGATGGGGTATGCAAGGACCAGAAATGTGACGATGAAAACGCGAAAGAACCAGCTGAACGGGCCTTATTAGGTGACATGTCCACTCCAGTGAGGCCCCCCGACTATGCCTAGATCTACGTAAGTATTTTTAGTCTGGGTCTAGATACTCGCAGTTCTACCCCCAAATTTGCCAGACCTCCCAGGGACCTAAGTTTTAACATGTTACGGCCATCGACGATATGCAGTGTGGAGGACTCTGTGGGGAGGCACGTCAGTAAGGGCCCGGCGGCATGAGCTGGGCTTATGACTTCGAGGCGCGGGCTTTATGAAGGGCGAGCTGAGTGAGAATACGACAGGTAGGCCGTGATTGCGGTTTGTTGCTGCAAAATGGGGATCTGTTGGCAGCTCGTATGGGCCTCCACACTAACACTTGTTGGGCTCTTAGAGCGACTCGAAAGCACGTCGCGCAGAACTGCACGTGGACTAAAGCGCCGTAGTTGGGTAGTCGAAGCCGACCGGTCTTCGAAATGACTTTATTGACTAACCTGCGAACGGCTTCGAGAGTAGTGGGTAAAACAGGTGCAACTATAATGGTTTGGCAAATTAAAGAAACTCCACTGTGTTATACTCATTGTCCACGCGGGCGTCGGTAGGTTGAACCGAAAAAACACATCGCGTCGCGCCTAACAAACCTTCCTTGAGTCATTCGGGTAGAAGTGCCGTCGAGAATACTCGTCTAACATGGCGCGGTCATGAATCAACCTCAACGCCGCTCGTCCGCGCGATCTAGTCTGCGATTGCCATTTCGGGAGACATAACCGCACCGCTCAACAGTGGACAACGCCTAATGCAGAGTTATAACGTGAAAAGTGAGAAGAGGAGAGGTACCGGTCGACTTCCAGCAGGGGAGTATCCAAAGGGGTAGATGGACGGCCTTTCGGACGCAGGAA
seq00027   ATTCACAGCCGCCTTGTTGGCAATAGCGCGACGCGTTGGCCTATGCTCTGTGTCACCAACCATTGTTTCAAACTTATCCGTATCCTTCCGGCCCCTGGGTGGCTCCAGCCACAGCCCATGACTATCTAGCTTTGCTTACGAATGCGCACCTCTAGCCCGTTCATAATTGCTTTACTAGACGATCGTAGACTTACTTTGCATAAAGCAATGTAAGACCTGCACCAACGGCGCGAAAGACTCCCGGAATGCAGCCATCGTTAGTCAAATTATACTTTTGAAAATACACCGCATTGTAGTAATCAAGCAACTGTGGTGGTTACGCTTGAGGGCAGAGCCGCGCTCCGAAATTTGCACCTGCAGGAGTTGCCTTAGGCGGCTGTATGTAAAGCTATATACCCACTCGTACTGTTGACCCCAAACTTGGCCAGGCCATGCGCAGAAAGCGTATAGTATGGCGTAGGAACGGCCTGTTTTGCGCGGATCCTCGCTCTATCTCTGTGCTTACAGTCTTACAGCTCGCTTCACTCGGGGAACTGAAACCGTACACCTGCATGTAAACAACGCTAGGGGCTCTTAGCCTTGATGTCTCGTTTGCAACATTATGCGGCAAGGTTTGGCTCAGGACCTAGTCTAGTCACAAGGGCCTCTATCCTAACGCAACCGCAGAGCGGTGGTCGGTGTTCACTCCGAGAGACCGAACGAAGATGGGAACACTCGGCAGACGACCTGTTGTTTGGTGAGAGGTGAGCTATAGCTGAATTCATATCACGTTCTCAACCCTTGGTCAGGGAATCAACAATGATCAGGAACCCCCATTCTTGGGTCAACATTCCGGGACAGTGCGAATGGAGACTTATCCCTGCCTGAATAAGGAGCGAGCCAAATAGTTCGGCCATACACTTGAAGACTATCACATATCCTCCCGCAACCATCGTCTCGCTAGACGACCAGATCTTGTGGTGAACGTGACCCAGCACAAGGGCGCTTGCTGATGTCTGGGAATGATACGATGGTACGCGCGTGTGTTGTCTAGGCTGCTTCTCCGCGCGGTTTTACAAACATTCAACTGCGTTTGTTCCCAATCTCGGAATGTTGCAAGGTGCTCGCCTCGCCGGCAATGGCGCGACGCATTATCTCTTTAGTTTTCTATTGCTTCACGGTGGTATTTCAGTTGGACGACAAGCCGAAGGCCAAGCAGGGGGCCTTCAGAGGTTATGAAATAACCTAATTGGCGCAGAACTATAAAGATTTGAAACCCAGCGTAGCGCACGAAACCCGCTGCGTAGAAAATAAAATGTAATTTACCAGAGCCCCCAAATCGGTTCTCCGTACCCAACCGTGACCGTACACTAAAAGATGGGGTATGCAAGGACCAGAAATGTGACGATGAAAACGCGAAAGAACCAGCTGAACGGGCCTTATTAGGTGACATGTCCACTCCAGTGAGGCCCCCCGACTATGCCTAGATCTACGTAAGTATTTTTAGTCTGGGTCTAGATACTCGCAGTTCTACCCCCAAATTTGCCAGACCTCCCAGGGACCTAAGTTTTAACATGTTACGGCCATCGACGATATGCAGTGTGGAGGACTCTGTGGGGAGGCACGTCAGTAAGGGCCCGGCGGCATGAGCTGGGCTTATGACTTCGAGGCGCGGGCTTTATGAAGGGCGAGCTGAGTGAGAATACGACAGGTAGGCCGTGATTGCGGTTTGTTGCTGCAAAATGGGGATCTGTTGGCAGCTCGTATGGGCCTCCACACTAACACTTGTTGGGCTCTTAGAGCGACTCGAAAGCACGTCGCGCAGAACTGCACGTGGACTAAAGCGCCGTAGTTGGGTAGTCGAAGCCGACCGGTCTTCGAAATGACTTTATTGACTAACCTGCGAACGGCTTCGAGAGTAGTGGGTAAAACAGGTGCAACTATAATGGTTTGGCAAATTAAAGAAACTCCACTGTGTTATACTCATTGTCCACGCGGGCGTCGGTAGGTTGAACCGAAAAAACACATCGCGTCGCGCCTAACAAACCTTCCTTGAGTCATTCGGGTAGAAGTGCCGTCGAGAATACTCGTCTAACATGGCGCGGTCATGAATCAACCTCAACGCCGCTCGTCCGCGCGATCTAGTCTGCGATTGCCATTTCGGGAGACATAACCGCACCGCTCAACAGTGGACAACGCCTAATGCAGAGTTATAACGTGAAAAGTGAGAAGAGGAGAGGTACCGGTCGACTTCCAGCAGGGGAGTATCCAAAGGGGTAGATGGACGGCCTTTCGGACGCAGGAA
seq00028   ATTCACAGCCGCCTTGTTGGCAATAGCGCGACGCGTTGGCCTATGCTCTGTGTCACCAACCATTGTTTCAAACTTATCCGTATCCTTCCGGCCCCTGGGTGGCTCCAGCCACAGCCCATGACTATCTAGCTTTGCTTACGAATGCGCACCTCTAGCCCGTTCATAATTGCTTTACTAGACGATCGTAGACTTACTTTGCATAAAGCAATGTAAGACCTGCACCAACGGCGCGAAAGACTCCCGGAATGCAGCCATCGTTAGTCAAATTATACTTTTGAAAATACACCGCATTGTAGTAATCAAGCAACTGTGGTGGTTACGCTTGAGGGCAGAGCCGCGCTCCGAAATTTGCACCTGCAGGAGTTGCCTTAGGCGGCTGTATGTAAAGCTATATACCCACTCGTACTGTTGACCCCAAACTTGGCCAGGCCATGCGCAGAAAGCGTATAGTATGGCGTAGGAACGGCCTGTTTTGCGCGGATCCTCGCTCTATCTCTGTGCTTACAGTCTTACAGCTCGCTTCACTCGGGGAACTGAAACCGTACACCTGCATGTAAACAACGCTAGGGGCTCTTAGCCTTGATGTCTCGTTTGCAACATTATGCGGCAAGGTTTGGCTCAGGACCTAGTCTAGTCACAAGGGCCTCTATCCTAACGCAACCGCAGAGCGGTGGTCGGTGTTCACTCCGAGAGACCGAACGAAGATGGGAACACTCGGCAGACGACCTGTTGTTTGGTGAGAGGTGAGCTATAGCTGAATTCATATCACGTTCTCAACCCTTGGTCAGGGAATCAACAATGATCAGGAACCCCCATTCTTGGGTCAACATTCCGGGACAGTGCGAATGGAGACTTATCCCTGCCTGAATAAGGAGCGAGCCAAATAGTTCGGCCATACACTTGAAGACTATCACATATCCTCCCGCAACCATCGTCTCGCTAGACGACCAGATCTTGTGGTGAACGTGACCCAGCACAAGGGCGCTTGCTGATGTCTGGGAATGATACGATGGTACGCGCGTGTGTTGTCTAGGCTGCTTCTCCGCGCGGTTTTACAAACATTCAACTGCGTTTGTTCCCAATCTCGGAATGTTGCAAGGTGCTCGCCTCGCCGGCAATGGCGCGACGCATTATCTCTTTAGTTTTCTATTGCTTCACGGTGGTATTTCAGTTGGACGACAAGCCGAAGGCCAAGCAGGGGGCCTTCAGAGGTTATGAAATAACCTAATTGGCGCAGAACTATAAAGATTTGAAACCCAGCGTAGCGCACGAAACCCGCTGCGTAGAAAATAAAATGTAATTTACCAGAGCCCCCAAATCGGTTCTCCGTACCCAACCGTGACCGTACACTAAAAGATGGGGTATGCAAGGACCAGAAATGTGACGATGAAAACGCGAAAGAACCAGCTGAACGGGCCTTATTAGGTGACATGTCCACTCCAGTGAGGCCCCCCGACTATGCCTAGATCTACGTAAGTATTTTTAGTCTGGGTCTAGATACTCGCAGTTCTACCCCCAAATTTGCCAGACCTCCCAGGGACCTAAGTTTTAACATGTTACGGCCATCGACGATATGCAGTGTGGAGGACTCTGTGGGGAGGCACGTCAGTAAGGGCCCGGCGGCATGAGCTGGGCTTATGACTTCGAGGCGCGGGCTTTATGAAGGGCGAGCTGAGTGAGAATACGACAGGTAGGCCGTGATTGCGGTTTGTTGCTGCAAAATGGGGATCTGTTGGCAGCTCGTATGGGCCTCCACACTAACACTTGTTGGGCTCTTAGAGCGACTCGAAAGCACGTCGCGCAGAACTGCACGTGGACTAAAGCGCCGTAGTTGGGTAGTCGAAGCCGACCGGTCTTCGAAATGACTTTATTGACTAACCTGCGAACGGCTTCGAGAGTAGTGGGTAAAACAGGTGCAACTATAATGGTTTGGCAAATTAAAGAAACTCCACTGTGTTATACTCATTGTCCACGCGGGCGTCGGTAGGTTGAACCGAAAAAACACATCGCGTCGCGCCTAACAAACCTTCCTTGAGTCATTCGGGTAGAAGTGCCGTCGAGAATACTCGTCTAACATGGCGCGGTCATGAATCAACCTCAACGCCGCTCGTCCGCGCGATCTAGTCTGCGATTGCCATTTCGGGAGACATAACCGCACCGCTCAACAGTGGACAACGCCTAATGCAGAGTTATAACGTGAAAAGTGAGAAGAGGAGAGGTACCGGTCGACTTCCAGCAGGGGAGTATCCAAAGGGGTAGATGGACGGCCTTTCGGACGCAGGAA
seq00029   ATTCACAGCCGCCTTGTTGGCAATAGCGCGACGCGTTGGCCTATGCTCTGTGTCACCAACCATTGTTTCAAACTTATCCGTATCCTTCCGGCCCCTGGGTGGCTCCAGCCACAGCCCATGACTATCTAGCTTTGCTTACGAATGCGCACCTCTAGCCCGTTCATAATTGCTTTACTAGACGATCGTAGACTTACTTTGCATAAAGCAATGTAAGACCTGCACCAACGGCGCGAAAGACTCCCGGAATGCAGCCATCGTTAGTCAAATTATACTTTTGAAAATACACCGCATTGTAGTAATCAAGCAACTGTGGTGGTTACGCTTGAGGGCAGAGCCGCGCTCCGAAATTTGCACCTGCAGGAGTTGCCTTAGGCGGCTGTATGTAAAGCTATATACCCACTCGTACTGTTGACCCCAAACTTGGCCAGGCCATGCGCAGAAAGCGTATAGTATGGCGTAGGAACGGCCTGTTTTGCGCGGATCCTCGCTCTATCTCTGTGCTTACAGTCTTACAGCTCGCTTCACTCGGGGAACTGAAACCGTACACCTGCATGTAAACAACGCTAGGGGCTCTTAGCCTTGATGTCTCGTTTGCAACATTATGCGGCAAGGTTTGGCTCAGGACCTAGTCTAGTCACAAGGGCCTCTATCCTAACGCAACCGCAGAGCGGTGGTCGGTGTTCACTCCGAGAGACCGAACGAAGATGGGAACACTCGGCAGACGACCTGTTGTTTGGTGAGAGGTGAGCTATAGCTGAATTCATATCACGTTCTCAACCCTTGGTCAGGGAATCAACAATGATCAGGAACCCCCATTCTTGGGTCAACATTCCGGGACAGTGCGAATGGAGACTTATCCCTGCCTGAATAAGGAGCGAGCCAAATAGTTCGGCCATACACTTGAAGACTATCACATATCCTCCCGCAACCATCGTCTCGCTAGACGACCAGATCTTGTGGTGAACGTGACCCAGCACAAGGGCGCTTGCTGATGTCTGGGAATGATACGATGGTACGCGCGTGTGTTGTCTAGGCTGCTTCTCCGCGCGGTTTTACAAACATTCAACTGCGTTTGTTCCCAATCTCGGAATGTTGCAAGGTGCTCGCCTCGCCGGCAATGGCGCGACGCATTATCTCTTTAGTTTTCTATTGCTTCACGGTGGTATTTCAGTTGGACGACAAGCCGAAGGCCAAGCAGGGGGCCTTCAGAGGTTATGAAATAACCTAATTGGCGCAGAACTATAAAGATTTGAAACCCAGCGTAGCGCACGAAACCCGCTGCGTAGAAAATAAAATGTAATTTACCAGAGCCCCCAAATCGGTTCTCCGTACCCAACCGTGACCGTACACTAAAAGATGGGGTATGCAAGGACCAGAAATGTGACGATGAAAACGCGAAAGAACCAGCTGAACGGGCCTTATTAGGTGACATGTCCACTCCAGTGAGGCCCCCCGACTATGCCTAGATCTACGTAAGTATTTTTAGTCTGGGTCTAGATACTCGCAGTTCTACCCCCAAATTTGCCAGACCTCCCAGGGACCTAAGTTTTAACATGTTACGGCCATCGACGATATGCAGTGTGGAGGACTCTGTGGGGAGGCACGTCAGTAAGGGCCCGGCGGCATGAGCTGGGCTTATGACTTCGAGGCGCGGGCTTTATGAAGGGCGAGCTGAGTGAGAATACGACAGGTAGGCCGTGATTGCGGTTTGTTGCTGCAAAATGGGGATCTGTTGGCAGCTCGTATGGGCCTCCACACTAACACTTGTTGGGCTCTTAGAGCGACTCGAAAGCACGTCGCGCAGAACTGCACGTGGACTAAAGCGCCGTAGTTGGGTAGTCGAAGCCGACCGGTCTTCGAAATGACTTTATTGACTAACCTGCGAACGGCTTCGAGAGTAGTGGGTAAAACAGGTGCAACTATAATGGTTTGGCAAATTAAAGAAACTCCACTGTGTTATACTCATTGTCCACGCGGGCGTCGGTAGGTTGAACCGAAAAAACACATCGCGTCGCGCCTAACAAACCTTCCTTGAGTCATTCGGGTAGAAGTGCCGTCGAGAATACTCGTCTAACATGGCGCGGTCATGAATCAACCTCAACGCCGCTCGTCCGCGCGATCTAGTCTGCGATTGCCATTTCGGGAGACATAACCGCACCGCTCAACAGTGGACAACGCCTAATGCAGAGTTATAACGTGAAAAGTGAGAAGAGGAGAGGTACCGGTCGACTTCCAGCAGGAGAGTATCCAAAGGGGTAGATGGACGGCCTTTCGGACGCAGGAA
seq00030   ATTCACAGCCGCCTTGTTGGCAATAGCGCGACGCGTTGGCCTATGCTCTGTGTCACCAACCATTGTTTCAAACTTATCCGTATCCTTCCGGCCCCTGGGTGGCTCCAGCCACAGCCCATGACTATCTAGCTTTGCTTACGAATGCGCACCTCTAGCCCGTTCATAATTGCTTTACTAGACGATCGTAGACTTACTTTGCATAAAGCAATGTAAGACCTGCACCAACGGCGCGAAAGACTCCCGGAATGCAGCCATCGTTAGTCAAATTATACTTTTGAAAATACACCGCATTGTAGTAATCAAGCAACTGTGGTGGTTACGCTTGAGGGCAGAGCCGCGCTCCGAAATTTGCACCTGCAGGAGTTGCCTTAGGCGGCTGTATGTAAAGCTATATACCCACTCGTACTGTTGACCCCAAACTTGGCCAGGCCATGCGCAGAAAGCGTATAGTATGGCGTAGGAACGGCCTGTTTTGCGCGGATCCTCGCTCTATCTCTGTGCTTACAGTCTTACAGCTCGCTTCACTCGGGGAACTGAAACCGTACACCTGCATGTAAACAACGCTAGGGGCTCTTAGCCTTGATGTCTCGTTTGCAACATTATGCGGCAAGGTTTGGCTCAGGACCTAGTCTAGTCACAAGGGCCTCTATCCTAACGCAACCGCAGAGCGGTGGTCGGTGTTCACTCCGAGAGACCGAACGAAGATGGGAACACTCGGCAGACGACCTGTTGTTTGGTGAGAGGTGAGCTATAGCTGAATTCATATCACGTTCTCAACCCTTGGTCAGGGAATCAACAATGATCAGGAACCCCCATTCTTGGGTCAACATTCCGGGACAGTGCGAATGGAGACTTATCCCTGCCTGAATAAGGAGCGAGCCAAATAGTTCGGCCATACACTTGAAGACTATCACATATCCTCCCGCAACCATCGTCTCGCTAGACGACCAGATCTTGTGGTGAACGTGACCCAGCACAAGGGCGCTTGCTGATGTCTGGGAATGATACGATGGTACGCGCGTGTGTTGTCTAGGCGGCTTCTCCGCGCGGTTTTACAAACATTCAACTGCGTTTGTTCCCAATCTCGGAATGTTGCAAGGTGCTCGCCTCGCCGGCAATGGCGCGACGCATTATCTCTTTAGTTTTCTATTGCTTCACGGTGGTATTTCAGTTGGACGACAAGCCGAAGGCCAAGCAGGGGGCCTTCAGAGGTTATGAAATAACCTAATTGGCGCAGAACTATAAAGATTTGAAACCCAGCGTAGCGCACGAAACCCGCTGCGTAGAAAATAAAATGTAATTTACCAGAGCCCCCAAATCGGTTCTCCGTACCCAACCGTGACCGTACACTAAAAGATGGGGTATGCAAGGACCAGAAATGTGACGATGAAAACGCGAAAGAACCAGCTGAACGGGCCTTATTAGGTGACATGTCCACTCCAGTGAGGCCCCCCGACTATGCCTAGATCTACGTAAGTATTTTTAGTCTGGGTCTAGATACTCGCAGTTCTACCCCCAAATTTGCCAGACCTCCCAGGGACCTAAGTTTTAACATGTTACGGCCATCGACGATATGCAGTGTGGAGGACTCTGTGGGGAGGCACGTCAGTAAGGGCCCGGCGGCATGAGCTGGGCTTATGACTTCGAGGCGCGGGCTTTATGAAGGGCGAGCTGAGTGAGAATACGACAGGTAGGCCGTGATTGCGGTTTGTTGCTGCAAAATGGGGATCTGTTGGCAGCTCGTATGGGCCTCCACACTAACACTTGTTGGGCTCTTAGAGCGACTCGAAAGCACGTCGCGCAGAACTGCACGTGGACTAAAGCGCCGTAGTTGGGTAGTCGAAGCCGACCGGTCTTCGAAATGACTTTATTGACTAACCTGCGAACGGCTTCGAGAGTAGTGGGTAAAACAGGTGCAACTATAATGGTTTGGCAAATTAAAGAAACTCCACTGTGTTATACTCATTGTCCACGCGGGCGTCGGTAGGTTGAACCGAAAAAACACATCGCGTCGCGCCTAACAAACCTTCCTTGAGTCATTCGGGTAGAAGTGCCGTCGAGAATACTCGTCTAACATGGCGCGGTCATGAATCAACCTCAACGCCGCTCGTCCGCGCGATCTAGTCTGCGATTGCCATTTCGGGAGACATAACCGCACCGCTCAACAGTGGACAACGCCTAATGCAGAGTTATAACGTGAAAAGTGAGAAGAGGAGAGGTACCGGTCGACTTCCAGCAGGGGAGTATCCAAAGGGGTAGATGGACGGCCTTTCGGACGCAGGAA
seq00031   ATTCACAGCCGCCTTGTTGGCAATAGCGCGACGCGTTGGCCTATGCTCTGTGTCACCAACCATTGTTTCAAACTTATCCGTATCCTTCCGGCCCCTGGGTGGCTCCAGCCACAGCCCATGACTATCTAGCTTTGCTTACGAATGCGCACCTCTAGCCCGTTCATAATTGCTTTACTAGACGATCGTAGACTTACTTTGCATAAAGCAATGTAAGACCTGCACCAACGGCGCGAAAGACTCCCGGAATGCAGCCATCGTTAGTCAAATTATACTTTTGAAAATACACCGCATTGTAGTAATCAAGCAACTGTGGTGGTTACGCTTGAGGGCAGAGCCGCGCTCCGAAATTTGCACCTGCAGGAGTTGCCTTAGGCGGCTGTATGTAAAGCTATATACCCACTCGTACTGTTGACCCCAAACTTGGCCAGGCCATGCGCAGAAAGCGTATAGTATGGCGTAGGAACGGCCTGTTTTGCGCGGATCCTCGCTCTATCTCTGTGCTTACAGTCTTACAGCTCGCTTCACTCGGGGAACTGAAACCGTACACCTGCATGTAAACAACGCTAGGGGCTCTTAGCCTTGATGTCTCGTTTGCAACATTATGCGGCAAGGTTTGGCTCAGGACCTAGTCTAGTCACAAGGGCCTCTATCCTAACGCAACCGCAGAGCGGTGGTCGGTGTTCACTCCGAGAGACCGAACGAAGATGGGAACACTCGGCAGACGACCTGTTGTTTGGTGAGAGGTGAGCTATAGCTGAATTCATATCACGTTCTCAACCCTTGGTCAGGGAATCAACAATGATCAGGAACCCCCATTCTTGGGTCAACATTCCGGGACAGTGCGAATGGAGACTTATCCCTGCCTGAATAAGGAGCGAGCCAAATAGTTCGGCCATACACTTGAAGACTATCACATATCCTCCCGCAACCATCGTCTCGCTAGACGACCAGATCTTGTGGTGAACGTGACCCAGCACAAGGGCGCTTGCTGATGTCTGGGAATGATACGATGGTACGCGCGTGTGTTGTCTAGGCTGCTTCTCCGCGCGGTTTTACAAACATTCAACTGCGTTTGTTCCCAATCTCGGAATGTTGCAAGGTGCTCGCCTCGCCGGCAATGGCGCGACGCATTATCTCTTTAGTTTTCTATTGCTTCACGGTGGTATTTCAGTTGGACGACAAGCCGAAGGCCAAGCAGGGGGCCTTCAGAGGTTATGAAATAACCTAATTGGCGCAGAACTATAAAGATTTGAAACCCAGCGTAGCGCACGAAACCCGCTGCGTAGAAAATAAAATGTAATTTACCAGAGCCCCCAAATCGGTTCTCCGTACCCAACCGTGACCGTACACTAAAAGATGGGGTATGCAAGGACCAGAAATGTGACGATGAAAACGCGAAAGAACCAGCTGAACGGGCCTTATTAGGTGACATGTCCACTCCAGTGAGGCCCCCCGACTATGCCTAGATCTACGTAAGTATTTTTAGTCTGGGTCTAGATACTCGCAGTTCTACCCCCAAATTTGCCAGACCTCCCAGGGACCTAAGTTTTAACATGTTACGGCCATCGACGATATGCAGTGTGGAGGACTCTGTGGGGAGGCACGTCAGTAAGGGCCCGGCGGCATGAGCTGGGCTTATGACTTCGAGGCGCGGGCTTTATGAAGGGCGAGCTGAGTGAGAATACGACAGGTAGGCCGTGATTGCGGTTTGTTGCTGCAAAATGGGGATCTGTTGGCAGCTCGTATGGGCCTCCACACTAACACTTGTTGGGCTCTTAGAGCGACTCGAAAGCACGTCGCGCAGAACTGCACGTGGACTAAAGCGCCGTAGTTGGGTAGTCGAAGCCGACCGGTCTTCGAAATGACTTTATTGACTAACCTGCGAACGGCTTCGAGAGTAGTGGGTAAAACAGGTGCAACTATAATGGTTTGGCAAATTAAAGAAACTCCACTGTGTTATACTCATTGTCCACGCGGGCGTCGGTAGGTTGAACCGAAAAAACACATCGCGTCGCGCCTAACAAACCTTCCTTGAGTCATTCGGGTAGAAGTGCCGTCGAGAATACTCGTCTAACATGGCGCGGTCATGAATCAACCTCAACGCCGCTCGTCCGCGCGATCTAGTCTGCGATTGCCATTTCGGGAGACATAACCGCACCGCTCAACAGTGGACAACGCCTAATGCAGAGTTATAACGTGAAAAGTGAGAAGAGGAGAGGTACCGGTCGACTTCCAGCAGGAGAGTATCCAAAGGGGTAGATGGACGGCCTTTCGGACGCAGGAA
seq00032   ATTCACAGCCGCCTTGTTGGCAATAGCGCGACGCGTTGGCCTATGCTCTGTGTCACCAACCATTGTTTCAAACTTATCCGTATCCTTCCGGCCCCTGGGTGGCTCCAGCCACAGCCCATGACTATCTAGCTTTGCTTACGAATGCGCACCTCTAGCCCGTTCATAATTGCTTTACTAGACGATCGTAGACTTACTTTGCATAAAGCAATGTAAGACCTGCACCAACGGCGCGAAAGACTCCCGGAATGCAGCCATCGTTAGTCAAATTATACTTTTGAAAATACACCGCATTGTAGTAATCAAGCAACTGTGGTGGTTACGCTTGAGGGCAGAGCCGCGCTCCGAAATTTGCACCTGCAGGAGTTGCCTTAGGCGGCTGTATGTAAAGCTATATACCCACTCGTACTGTTGACCCCAAACTTGGCCAGGCCATGCGCAGAAAGCGTATAGTATGGCGTAGGAACGGCCTGTTTTGCGCGGATCCTCGCTCTATCTCTGTGCTTACAGTCTTACAGCTCGCTTCACTCGGGGAACTGAAACCGTACACCTGCATGTAAACAACGCTAGGGGCTCTTAGCCTTGATGTCTCGTTTGCAACATTATGCGGCAAGGTTTGGCTCAGGACCTAGTCTAGTCACAAGGGCCTCTATCCTAACGCAACCGCAGAGCGGTGGTCGGTGTTCACTCCGAGAGACCGAACGAAGATGGGAACACTCGGCAGACGACCTGTTGTTTGGTGAGAGGTGAGCTATAGCTGAATTCATATCACGTTCTCAACCCTTGGTCAGGGAATCAACAATGATCAGGAACCCCCATTCTTGGGTCAACATTCCGGGACAGTGCGAATGGAGACTTATCCCTGCCTGAATAAGGAGCGAGCCAAATAGTTCGGCCATACACTTGAAGACTATCACATATCCTCCCGCAACCATCGTCTCGCTAGACGACCAGATCTTGTGGTGAACGTGACCCAGCACAAGGGCGCTTGCTGATGTCTGGGAATGATACGATGGTACGCGCGTGTGTTGTCTAGGCTGCTTCTCCGCGCGGTTTTACAAACATTCAACTGCGTTTGTTCCCAATCTCGGAATGTTGCAAGGTGCTCGCCTCGCCGGCAATGGCGCGACGCATTATCTCTTTAGTTTTCTATTGCTTCACGGTGGTATTTCAGTTGGACGACAAGCCGAAGGCCAAGCAGGGGGCCTTCAGAGGTTATGAAATAACCTAATTGGCGCAGAACTATAAAGATTTGAAACCCAGCGTAGCGCACGAAACCCGCTGCGTAGAAAATAAAATGTAATTTACCAGAGCCCCCAAATCGGTTCTCCGTACCCAACCGTGACCGTACACTAAAAGATGGGGTATGCAAGGACCAGAAATGTGACGATGAAAACGCGAAAGAACCAGCTGAACGGGCCTTATTAGGTGACATGTCCACTCCAGTGAGGCCCCCCGACTATGCCTAGATCTACGTAAGTATTTTTAGTCTGGGTCTAGATACTCGCAGTTCTACCCCCAAATTTGCCAGACCTCCCAGGGACCTAAGTTTTAACATGTTACGGCCATCGACGATATGCAGTGTGGAGGACTCTGTGGGGAGGCACGTCAGTAAGGGCCCGGCGGCATGAGCTGGGCTTATGACTTCGAGGCGCGGGCTTTATGAAGGGCGAGCTGAGTGAGAATACGACAGGTAGGCCGTGATTGCGGTTTGTTGCTGCAAAATGGGGATCTGTTGGCAGCTCGTATGGGCCTCCACACTAACACTTGTTGGGCTCTTAGAGCGACTCGAAAGCACGTCGCGCAGAACTGCACGTGGACTAAAGCGCCGTAGTTGGGTAGTCGAAGCCGACCGGTCTTCGAAATGACTTTATTGACTAACCTGCGAACGGCTTCGAGAGTAGTGGGTAAAACAGGTGCAACTATAATGGTTTGGCAAATTAAAGAAACTCCACTGTGTTATACTCATTGTCCACGCGGGCGTCGGTAGGTTGAACCGAAAAAACACATCGCGTCGCGCCTAACAAACCTTCCTTGAGTCATTCGGGTAGAAGTGCCGTCGAGAATACTCGTCTAACATGGCGCGGTCATGAATCAACCTCAACGCCGCTCGTCCGCGCGATCTAGTCTGCGATTGCCATTTCGGGAGACATAACCGCACCGCTCAACAGTGGACAACGCCTAATGCAGAGTTATAACGTGAAAAGTGAGAAGAGGAGAGGTACCGGTCGACTTCCAGCAGGGGAGTATCCAAAGGGGTAGATGGACGGCCTTTCGGACGCAGGAA
seq00033   ATTCACAGCCGCCTTGTTGGCAATAGCGCGACGCGTTGGCCTATGCTCTGTGTCACCAACCATTGTTTCAAACTTATCCGTATCCTTCCGGCCCCTGGGTGGCTCCAGCCACAGCCCATGACTATCTAGCTTTGCTTACGAATGCGCACCTCTAGCCCGTTCATAATTGCTTTACTAGACGATCGTAGACTTACTTTGCATAAAGCAATGTAAGACCTGCACCAACGGCGCGAAAGACTCCCGGAATGCAGCCATCGTTAGTCAAATTATACTTTTGAAAATACACCGCATTGTAGTAATCAAGCAACTGTGGTGGTTACGCTTGAGGGCAGAGCCGCGCTCCGAAATTTGCACCTGCAGGAGTTGCCTTAGGCGGCTGTATGTAAAGCTATATACCCACTCGTACTGTTGACCCCAAACTTGGCCAGGCCATGCGCAGAAAGCGTATAGTATGGCGTAGGAACGGCCTGTTTTGCGCGGATCCTCGCTCTATCTCTGTGCTTACAGTCTTACAGCTCGCTTCACTCGGGGAACTGAAACCGTACACCTGCATGTAAACAACGCTAGGGGCTCTTAGCCTTGATGTCTCGTTTGCAACATTATGCGGCAAGGTTTGGCTCAGGACCTAGTCTAGTCACAAGGGCCTCTATCCTAACGCAACCGCAGAGCGGTGGTCGGTGTTCACTCCGAGAGACCGAACGAAGATGGGAACACTCGGCAGACGACCTGTTGTTTGGTGAGAGGTGAGCTATAGCTGAATTCATATCACGTTCTCAACCCTTGGTCAGGGAATCAACAATGATCAGGAACCCCCATTCTTGGGTCAACATTCCGGGACAGTGCGAATGGAGACTTATCCCTGCCTGAATAAGGAGCGAGCCAAATAGTTCGGCCATACACTTGAAGACTATCACATATCCTCCCGCAACCATCGTCTCGCTAGACGACCAGATCTTGTGGTGAACGTGACCCAGCACAAGGGCGCTTGCTGATGTCTGGGAATGATACGATGGTACGCGCGTGTGTTGTCTAGGCTGCTTCTCCGCGCGGTTTTACAAACATTCAACTGCGTTTGTTCCCAATCTCGGAATGTTGCAAGGTGCTCGCCTCGCCGGCAATGGCGCGACGCATTATCTCTTTAGTTTTCTATTGCTTCACGGTGGTATTTCAGTTGGACGACAAGCCGAAGGCCAAGCAGGGGGCCTTCAGAGGTTATGAAATAACCTAATTGGCGCAGAACTATAAAGATTTGAAACCCAGCGTAGCGCACGAAACCCGCTGCGTAGAAAATAAAATGTAATTTACCAGAGCCCCCAAATCGGTTCTCCGTACCCAACCGTGACCGTACACTAAAAGATGGGGTATGCAAGGACCAGAAATGTGACGATGAAAACGCGAAAGAACCAGCTGAACGGGCCTTATTAGGTGACATGTCCACTCCAGTGAGGCCCCCCGACTATGCCTAGATCTACGTAAGTATTTTTAGTCTGGGTCTAGATACTCGCAGTTCTACCCCCAAATTTGCCAGACCTCCCAGGGACCTAAGTTTTAACATGTTACGGCCATCGACGATATGCAGTGTGGAGGACTCTGTGGGGAGGCACGTCAGTAAGGGCCCGGCGGCATGAGCTGGGCTTATGACTTCGAGGCGCGGGCTTTATGAAGGGCGAGCTGAGTGAGAATACGACAGGTAGGCCGTGATTGCGGTTTGTTGCTGCAAAATGGGGATCTGTTGGCAGCTCGTATGGGCCTCCACACTAACACTTGTTGGGCTCTTAGAGCGACTCGAAAGCACGTCGCGCAGAACTGCACGTGGACTAAAGCGCCGTAGTTGGGTAGTCGAAGCCGACCGGTCTTCGAAATGACTTTATTGACTAACCTGCGAACGGCTTCGAGAGTAGTGGGTAAAACAGGTGCAACTATAATGGTTTGGCAAATTAAAGAAACTCCACTGTGTTATACTCATTGTCCACGCGGGCGTCGGTAGGTTGAACCGAAAAAACACATCGCGTCGCGCCTAACAAACCTTCCTTGAGTCATTCGGGTAGAAGTGCCGTCGAGAATACTCGTCTAACATGGCGCGGTCATGAATCAACCTCAACGCCGCTCGTCCGCGCGATCTAGTCTGCGATTGCCATTTCGGGAGACATAACCGCACCGCTCAACAGTGGACAACGCCTAATGCAGAGTTATAACGTGAAAAGTGAGAAGAGGAGAGGTACCGGTCGACTTCCAGCAGGGGAGTATCCAAAGGGGTAGATGGACGGCCTTTCGGACGCAGGAA
