# Supplementary material for: How Good Are Indirect Tests at Detecting Recombination in Human mtDNA?
Source: G3 (Bethesda). 2013 Jul 1;3(7):1095–104. doi: 10.1534/g3.113.006510 (PMC3704238; doi:10.1534/g3.113.006510)
Supplement: Supporting Information [file supp_g3.113.006510_FileS2.gz › SequenceData/mtDNA_ratehet&popgrowth/0/3rdbase/Infiles/0_4-new.txt]

33 2284
seq00001   ACTGCCTGCCGGCGTGTGGGGTGCTAGACATCGACCTTCTGGGACATGGGGTAATCAAGTTGTAGTCGGAGTGCCTTAAACACACGACAGAGTGGCTGGACGCCCTACCTTCTTTCCTGGAATTAGGAAAACTGCTTATTTTCATTTTACTTCATGCAAGGGGATCCTAAACTTATTTGACGGCACCGGATGGGCGAACTCCCTACTAATCTTTGAAATAAAGGTTACAAGCCCGGTTACTGTCTCCGTCGACTCGCCCCTATTCGCTCTGACCGCGAGTGTAAGTCGTGGGGAGGTCGAGGCATTGGAAGCACCCGGTACCCGATCTACAATACAACTTGGGCTAAGGAAGCGCATAAGAGCCGTCTTATTCCAAACACCCTCTTGTTGCACCGCAGTGTCAACCACATGGGTCCGACTTGTACTGATTTAATTCGGCAGACGGCCGTAGGCACGCTAGTTGGACTGCGGGGAAGGTGCGGCACGCCCGCCCGCTATAATCTATGGTGCATTATTCAGTATATTTAGGCTATTCGCGGTCCCACAACCGGACCTATTCTCTTTTTGAAGACAGCAAGGCTTTTTCATGGGGGGGCCTTTAGGGCCAGCCTTTTCACTCGATGCTGCACCAACTTGTCCCTTAATTTCCCCTGATTGTACCATGCCCAGATACTGTGTAACTAACGATCCAGGACTTTTGGGAGAATGCGCCTTATTTGGATTCGTTCACATGGCCAGCATACGCTGACCGAGAACCTTGGGATTGCTAAGAACACCAGGTGCGTGGTTGTCCATTGCGAATTTACAGTGCGTTTTGGCGAGTCTTGTTGACAAGGCTTTAGCATTGAAGGATATAACACTCAGTTTGCGGTCATATCGGCACGGCGGTAAGAAGAGAGGGGAGGTTCTTCAGAAGACGTGAGAAGACCGGCAGTTACTTGACTAGAACGGCGTTATCACCTGGACACCCGTTCTTCTGATGGGTGATGAATGTAAGAATCCCAACGAACGCCCTTATAGTATATGTTCCGAGAGGTTGGTGCGTAGGATAGCCCCTTATTTCAGTGGCCTGCAATGTTCAAAAACATCCCTCCACTGACACCTTGGTTTACATGGGTGGCATAGCTCTTGGGCCACGCTCGTCTCCTGAGGGTCGCTTTACGCCAAATTGATTGGAAACCGGCACCCCATCCATAATTATGTTCTACACTCCTGGAGGTAGTAGCTACTCACGGACTGCGTGGGAATGTACCCTCAATCCCTACCCTTTGCGTTGAGCTGCTGCTGTTGCCCATGGTAGCTCACTTCGGGAGACGTTAGACCGCCTGCGTCACAGCACCCATTTACCGTGAGCGCGAAGATCCGGTTTCCTAGCAAAAGACGGTCCGCTTTGAATCTCATTTTCCGGTAGGAGCTCATGCAAAAATCTCGAGAGCCCACTTTCTCGGTGGAACATAGGACGTGATACAAATAGCACTTAGGCTTTGTGGGTTATGAGATAGCCCTGGAACGCCTGCCTCGATCCCTCCAAATTTCGCGATCGAGAACGTATCACTGGATCCAACGCGCCAGGTAACTGGCCTCATGTCCGGAATGGCCGTAGGAGAAATAGTGAATGTAGCGAGCCCGCATTCTACTTCTATTGCTGATCCCCGACCATTAAAACGTACATATCCTGTGCATAACCCAACTCTCCATTTTAGGCGTCGTGGAATAGGATGGGGCTGCCCTCTCGGCGCAGCCTCAGCACACTCTCGTGCTCCTCACATCGGGCAGCGAAATTTACGCTCGAAACGGCGAAGTTTGCTGACATTTTGTTCCCACCTCCATCTGGAACGAGCACTCCACGCTTATCACGGACCAAGTTCTCGTGCCATCCTTAATCGGGTGACTTCGAGATGTCCCAAAGCCCACGAGCAGGAACTGCGCTAGTGCTTTCAGAGTGTAAGTTCCGCTGATAACATGTTGAGCACCGTCGAGAAACGCATCGCATACGCCACCAACAAGGAATGGGGACGTTAGCTTAGAGGTAGATTTAGGCAGTAGTTTACGTGAACAGTAAGTATTGTTTACGACCCGATTACGGACCTAGGGAAGCAAAGTTGTACTGCCGAGTGTATTAACGACTTAGGAGTGGGCTCGGTGGCGATGGCTTCCTACCCAATGAGCGCAGACCGTACTGTCTTCCGACACTCCCCTACTCTTTATTCTTTAGGGGGAACGTGCGAACAGAGGCTGCTTCAGAGGTTCGGGCGTGTAGGGTCTCTCTATGTTTGTCAAACAA
seq00002   ACTGCCTGCCGGCGTGTGGGGTGCTAGACATCGACCTTCTGGGACATGGGGTAATCAAGTTGTAGTCGGAGTGCCTTAAACACACGACAGAGTGGCTGGACGCCCTACCTTCTTTCCTGGAATTAGGAAAACTGCTTATTTTCATTTTACTTCATGCAAGGGGATCCTAAACTTATTTGACGGCACCGGATGGGCGAACTCCCTACTAATCTTTGAAATAAAGGCTACAAGCCCGGTTACTGTCTCCGTCGACTCGCCCCTATTCGCTCTGACCGCGAGTGTAAGTCGTGGGGAGGTCGAGGCATTGGAAGCACCCGGTACCCGATCTACAATACAACTTGGGCTAAGGAAGCGCATAAGAGCCGTCTTATTCCAAACACCCTCTTGTTGCACCGCAGTGTCAACCACATGGGTCCGACTTGTACTGATTTAATTCGGCAGACGGCCGTAGGCACGCTAGTTGGACTGCGGGGAAGGTGCGGCACGCCCGCCCGCTATAATCTATGGTGCATTATTCAGTATATTTAGGCTATTCGCGGTCCCACAACCGGACCTATTCTCTTTTTGAAGACAGCAAGGCTTTTTCATGGGGGGGCCTTTAGGGCCAGCCTTTTCACTCGATGCTGCACCAACTTGTCCCTTAATTTCCCCTGATTGTACCATGCCCAGATACTGTGTAACTAACGATCCAGGACTTTTGGGAGAATGCGCCTTATTTGGATTCGTTCACATGGCCAGCATACGCTGACCGAGAACCTTGGGATTGCTAAGAACACCAGGTGCGTGGTTGTCCATTGCGAATTTACAGTGCGTTTTGGCGAGTCTTGTTGACAAGGCTTTAGCATTGAAGGATATAACACTCAGTTTGCGGTCATATCGGCACGGCGGTAAGAAGAGAGGGGAGGTTCTTCAGAAGACGTGAGAAGACCGGAAGTTACTTGACTAGAACGGCGTTATCACCTGGACACCCGTTCTTCTGATGGGTGATGAATGTAAGAATCCCAACGAACGCCCTTATAGTATATGTTCCGAGAGGTTGGTGCGTAGGATAGCCCCTTATTTCAGTGGCCTGCAATGTTCAAAAACATCCCTCCACTGACACCTTGGTTTACATGGGTGGCATAGCTCTTGGGCCACGCTCGTCTCCTGAGGGTCGCTTTACGCCAAATTGATTGGAAACCGGCACCCCATCCATAATTATGTTCTACACTCCTGGAGGTAGTAGCTACTCACGGACTGCGTGGGAATGTACCCTCAATCCCTACCCTTTGCGTTGAGCTGCTGCTGTTGCCCATGGTAGCTCACTTCGGGAGACGTTAGACCGCCTGCGTCACAGCACCCATTTACCGTGAGCGCGAAGATCCGGTTTCCTAGCAAAAGACGGTCCGCTTTGAATCTCATTTTCCGGTAGGAGCTCATGCAAAAATCTCGAGAGCCCACTTTCTCGGTGGAACATAGGACGTGATACAAATAGCACTTAGGCTTTGTGGGTTATGAGATAGCCCTGGAACGCCTGCCTCGATCCCTCCAAATTTCGCGATCGAGAACGTATCACTGGATCCAACGCGCCAGGTAACTGGCCTCATGTCCGGAATGGCCGTAGGAGAAATAGTGAATGTAGCGAGCCCGCATTCTACTTCTATTGCTGATCCCCGACCATTAAAACGTACATATCCTGTGCATAACCCAACTCTCCATTTTAGGCGTCGTGGAATAGGATGGGGCTGCCCTCTCGGCGCAGCCTCAGCACACTCTCGTGCTCCTCACATCGGGCAGCGAAATTTACGCTCGAAACGGCGAAGTTTGCTGACATTTTGTTCCCACCTCCATCTGGAACGAGCACTCCACGCTTATCACGGACCAAGTACTCGTGCCATCCTTAATCGGGTGACTTCGAGATGTCCCAAAGCCCACGAGCAGGAACTGCGCTAGTGCTTTCAGAGTGTAAGTTCCGCTGATAACATGTTGAGCACCGTCGAGAAACGCATCGCATACGCCACCAACAAGGAATGGGGACGTTAGCTTAGAGGTAGATTTAGGCAGTAGTTTACGTGAACAGTAAGTATTGTTTACGACCCGATTACGGACCTAGGGAAGCAAAGTTGTACTGCCGAGTGTATTAACGACTTAGGAGTGGGCTCGGTGGCGATGGCTTCCTACCCAATGAGCGCAGACCGTACTGTCTTCCGACACTCCCCTACTCTTTATTCTTTAGGGGGAACGTGCGAACAGAGGCTGCTTCAGAGGTTCGGGCGTGTAGGGTCTCTCTATGTTTGTTAAACAA
seq00003   ACTGCCTGCCGGCGTGTGGGGTGCTAGACATCGACCTTCTGGGACATGGGGTAATCAAGTTGTAGTCGGAGTGCCTTAAACACACGACAGAGTGGCTGGACGCCCTACCTTCTTTCCTGGAATTAGGAAAACTGCTTATTTTCATTTTACTTCATGCAAGGGGATCCTAAACTTATTTGACGGCACCGGATGGGCGAACTCCCTACTAATCTTTGAAATAAAGGTTACAAGCCCGGTTACTGTCTCCGTCGACTCGCCCCTATTCGCTCTGACCGCGAGTGTAAGTCGTGGGGAGGTCGAGGCATTGGAAGCACCCGGTACCCGATCTACAATACAACTTGGGCTAAGGAAGCGCATAAGAGCCGTCTTATTCCAAACACCCTCTTGTTGCACCGCAGTGTCAACCACATGGGTCCGACTTGTACTGATTTAATTCGGCAGACGGCCGTAGGCACGCTAGTTGGACTGCGGGGAAGGTGCGGCACGCCCGCCCGCTATAATCTATGGTGCATTATTCAGTATATTTAGGCTATTCGCGGTCCCACAACCGGACCTATTCTCTTTTTGAAGACAGCAAGGCTTTTTCATGGGGGGGCCTTTAGGGCCAGCCTTTTCACTCGATGCTGCACCAACTTGTCCCTTAATTTCCCCTGATTGTACCATGCCCAGATACTGTGTAACTAACGATCCAGGACTTTTGGGAGAATGCGCCTTATTTGGATTCGTTCACATGGCCAGCATACGCTGACCGAGAACCTTGGGATTGCTAAGAACACCAGGTGCGTGGTTGTCCATTGCGAATTTACAGTGCGTTTTGGCGAGTCTTGTTGACAAGGCTTTAGCATTGAAGGATATAACACTCAGTTTGCGGTCATATCGGCACGGCGGTAAGAAGAGAGGGGAGGTTCTTCAGAAGACGTGAGAAGACCGGAAGTTACTTGACTAGAACGGCGTTATCACCTGGACACCCGTTCTTCTGATGGGTGATGAATGTAAGAATCCCAACGAACGCCCTTATAGTATATGTTCCGAGAGGTTGGTGCGTAGGATAGCCCCTTATTTCAGTGGCCTGCAATGTTCAAAAACATCCCTCCACTGACACCTTGGTTTACATGGGTGGCATAGCTCTTGGGCCACGCTCGTCTCCTGAGGGTCGCTTTACGCCAAATTGATTGGAAACCGGCACCCCATCCATAATTATGTTCTACACTCCTGGAGGTAGTAGCTACTCACGGACTGCGTGGGAATGTACCCTCAATCCCTACCCTTTGCGTTGAGCTGCTGCTGTTGCCCATGGTAGCTCACTTCGGGAGACGTTAGACCGCCTGCGTCACAGCACCCATTTACCGTGAGCGCGAAGATCCGGTTTCCTAGCAAAAGACGGTCCGCTTTGAATCTCATTTTCCGGTAGGAGCTCATGCAAAAATCTCGAGAGCCCACTTTCTCGGTGGAACATAGGACGTGATACAAATAGCACTTAGGCTTTGTGGGTTATGAGATAGCCCTGGAACGCCTGCCTCGATCCCTCCAAATTTCGCGATCGAGAACGTATCACTGGATCCAACGCGCCAGGTAACTGGCCTCATGTCCGGAATGGCCGTAGGAGAAATAGTGAATGTAGCGAGCCCGCATTCTACTTCTATTGCTGATCCCCGACCATTAAAACGTACATATCCTGTGCATAACCCAACTCTCCATTTTAGGCGTCGTGGAATAGGATGGGGCTGCCCTCTCGGCGCAGCCTCAGCACACTCTCGTGCTCCTCACATCGGGCAGCGAAATTTACGCTCGAAACGGCGAAGTTTGCTGACATTTTGTTCCCACCTCCATCTGGAACGAGCACTCCACGCTTATCACGGACCAAGTACTCGTGCCATCCTTAATCGGGTGACTTCGAGATGTCCCAAAGCCCACGAGCAGGAACTGCGCTAGTGCTTTCAGAGTGTAAGTTCCGCTGATAACATGTTGAGCACCGTCGAGAAACGCATCGCATACGCCACCAACAAGGAATGGGGACGTTAGCTTAGAGGTAGATTTAGGCAGTAGTTTACGTGAACAGTAAGTATTGTTTACGACCCGATTACGGACCTAGGGAAGCAAAGTTGTACTGCCGAGTGTATTAACGACTTAGGAGTGGGCTCGGTGGCGATGGCTTCCTACCCAATGAGCGCAGACCGTACTGTCTTCCGACACTCCCCTACTCTTTATTCTTTAGGGGGAACGTGCGAACAGAGGCTGCTTCAGAGGTTCGGGCGTGTAGGGTCTCTCTATGTTTGTCAAACAA
seq00004   ACTGCCTGCCGGCGTGTGGGGTGCTAGACATCGACCTTCTGGGACATGGGGTAATCAAGTTGTAGTCGGAGTGCCTTAAACACACGACAGAGTGGCTGGACGCCCTACCTTCTTTCCTGGAATTAGGAAAACTGCTTATTTTCATTTTACTTCATGCAAGGGGATCCTAAACTTATTTGACGGCACCGGATGGGCGAACTCCCTACTAATCTTTGAAATAAAGGTTGCAAGCCCGGTTACTGTCTCCGTCGACTCGCCCCTATTCGCTCTGACCGCGAGTGTAAGTCGTGGGGAGGTCGAGGCATTGGAAGCACCCGGTACCCGATCTACAATACAACTTGGGCTAAGGAAGCGCATAAGAGCCGTCTTATTCCAAACACCCTCTTGTTGCACCGCAGTGTCAACCACATGGGTCCGACTTGTACTGATTTAATTCGGCAGACGGCCGTAGGCACGCTAGTTGGACTGCGGGGAAGGTGCGGCACGCCCGCCCGCTATAATCTATGGTGCATTATTCAGTATATTTAGGCTATTCGCGGTCCCACAACCGGACCTATTCTCTTTTTGAAGACAGCAAGGCTTTTTCATGGGGGGGCCTTTAGGGCCAGCCTTTTCACTCGATGCTGCACCAACTTGTCCCTTAATTTCCCCTGATTGTACCATGCCCAGATACTGTGTAACTAACGATCCAGGACTTTTGGGAGAATGCGCCTTATTTGGATTCGTTCACATGGCCAGCATACGCTGACCGAGAACCTTGGGATTGCTAAGAACACCAGGTGCGTGGTTGTCCATTGCGAATTTACAGTGCGTTTTGGCGAGTCTTGTTGACAAGGCTTTAGCATTGAAGGATATAACACTCAGTTTGCGGTCATATCGGCACGGCGGTAAGAAGAGAGGGGAGGTTCTTCAGAAGACGTGAGAAGACCGGAAGTTACTTGACTAGAACGGCGTTATCACCTGGACACCCGTTCTTCTGATGGGTGATGAATGTAAGAATCCCAACGAACGCCCTTATAGTATATGTTCCGAGAGGTTGGTGCGTAGGATAGCCCCTTATTTCAGTGGCCTGCAATGTTCAAAAACATCCCTCCACTGACACCTTGGTTTACATGGGTGGCATAGCTCTTGGGCCACGCTCGTCTCCTGAGGGTCGCTTTACGCCAAATTGATTGGAAACCGGCACCCCATCCATAATTATGTTCTACACTCCTGGAGGTAGTAGCTACTCACGGACTGCGTGGGAATGTACCCTCAATCCCTACCCTTTGCGTTGAGCTGCTGCTGTTGCCCATGGTAGCTCACTTCGGGAGACGTTAGACCGCCTGCGTCACAGCACCCATTTACCGTGAGCGCGAAGATCCGGTTTCCTAGCAAAAGACGGTCCGCTTTGAATCTCATTTTCCGGTAGGAGCTCATGCAAAAATCTCGAGAGCCCACTTTCTCGGTGGAACATAGGACGTGATACAAATAGCACTTAGGCTTTGTGGGTTATGAGATAGCCCTGGAACGCCTGCCTCGATCCCTCCAAATTTCGCGATCGAGAACGTATCACTGGATCCAACGCGCCAGGTAACTGGCCTCATGTCCGGAATGGCCGTAGGAGAAATAGTGAATGTAGCGAGCCCGCATTCTACTTCTATTGCTGATCCCCGACCATTAAAACGTACATATCCTGTGCATAACCCAACTCTCCATTTTAGGCGTCGTGGAATAGGATGGGGCTGCCCTCTCGGCGCAGCCTCAGCACACTCTCGTGCTCCTCACATCGGGCAGCGAAATTTACGCTCGAAACGGCGAAGTTTGCTGACATTTTGTTCCCACCTCCATCTGGAACGAGCACTCCACGCTTATCACGGACCAAGTACTCGTGCCATCCTTAATCGGGTGACTTCGAGATGTCCCAAAGCCCACGAGCAGGAACTGCGCTAGTGCTTTCAGAGTGTAAGTTCCGCTGATAACATGTTGAGCACCGTCGAGAAACGCATCGCATACGCCACCAACAAGGAATGGGGACGTTAGCTTAGAGGTAGATTTAGGCAGTAGTTTACGTGAACAGTAAGTATTGTTTACGACCCGATTACGGACCTAGGGAAGCAAAGTTGTACTGCCGAGTGTATTAACGACTTAGGAGTGGGCTCGGTGGCGATGGCTTCCTACCCAATGAGCGCAGACCGTACTGTCTTCCGACACTCCCCTACTCTTTATTCTTTAGGGGGAACGTGCGAACAGAGGCTGCTTCAGACGTTCGGGCGTGTAGGGTCTCTCTATGTTTGTTAAACAA
seq00005   ACTGCCTGCCGGCGTGTGGGGTGCTAGACATCGACCTTCTGGGACATGGGGTAATCAAGTTGTAGTCGGAGTGCCTTAAACACACGACAGAGTGGCTGGACGCCCTACCTTCTTTCCTGGAATTAGGAAAACTGCTTATTTTCATTTTACTTCATGCAAGGGGATCCTAAACTTATTTGACGGCACCGGATGGGCGAACTCCCTACTAATCTTTGAAATAAAGGTTACAAGCCCGGTTACTGTCTCCGTCGACTCGCCCCTATTCGCTCTGACCGCGAGTGTAAGTCGTGGGGAGGTCGAGGCATTGGAAGCACCCGGTACCCGATCTACAATACAACTTGGGCTAAGGAAGCGCATAAGAGCCGTCTTATTCCAAACACCCTCTTGTTGCACCGCAGTGTCAACCACATGGGTCCGACTTGTACTGATTTAATTCGGCAGACGGCCGTAGGCACGCTAGTTGGACTGCGGGGAAGGTGCGGCACGCCCGCCCGCTATAATCTATGGTGCATTATTCAGTATATTTAGGCTATTCGCGGTCCCACAACCGGACCTATTCTCTTTTTGAAGACAGCAAGGCTTTTTCATGGGGGGGCCTTTAGGGCCAGCCTTTTCACTCGATGCTGCACCAACTTGTCCCTTAATTTCCCCTGATTGTACCATGCCCAGATACTGTGTAACTAACGATCCAGGACTTTTGGGAGAATGCGCCTTATTTGGATTCGTTCACATGGCCAGCATACGCTGACCGAGAACCTTGGGATTGCTAAGAACACCAGGTGCGTGGTTGTCCATTGCGAATTTACAGTGCGTTTTGGCGAGTCTTGTTGACAAGGCTTTAGCATTGAAGGATATAACACTCAGTTTGCGGTCATATCGGCACGGCGGTAAGAAGAGAGGGGAGGTTCTTCAGAAGACGTGAGAAGACCGGAAGTTACTTGACTAGAACGGCGTTATCACCTGGACACCCGTTCTTCTGATGGGTGATGAATGTAAGAATCCCAACGAACGCCCTTATAGTATATGTTCCGAGAGGTTGGTGCGTAGGATAGCCCCTTATTTCAGTGGCCTGCAATGTTCAAAAACATCCCTCCACTGACACCTTGGTTTACATGGGTGGCATAGCTCTTGGGCCACGCTCGTCTCCTGAGGGTCGCTTTACGCCAAATTGATTGGAAACCGGCACCCCATCCATAATTATGTTCTACACTCCTGGAGGTAGTAGCTACTCACGGACTGCGTGGGAATGTACCCTCAATCCCTACCCTTTGCGTTGAGCTGCTGCTGTTGCCCATGGTAGCTCACTTCGGGAGACGTTAGACCGCCTGCGTCACAGCACCCATTTACCGTGAGCGCGAAGATCCGGTTTCCTAGCAAAAGACGGTCCGCTTTGAATCTCATTTTCCGGTAGGAGCTCATGCAAAAATCTCGAGAGCCCACTTTCTCGGTGGAACATAGGACGTGATACAAATAGCACTTAGGCTTTGTGGGTTATGAGATAGCCCTGGAACGCCTGCCTCGATCCCTCCAAATTTCGCGATCGAGAACGTATCACTGGATCCAACGCGCCAGGTAACTGGCCTCATGTCCGGAATGGCCGTAGGAGAAATAGTGAATGTAGCGAGCCCGCATTCTACTTCTATTGCTGATCCCCGACCATTAAAACGTACATATCCTGTGCATAACCCAACTCTCCATTTTAGGCGTCGTGGAATAGGATGGGGCTGCCCTCTCGGCGCAGCCTCAGCACACTCTCGTGCTCCTCACATCGGGCAGCGAAATTTACGCTCGAAACGGCGAAGTTTGCTGACATTTTGTTCCCACCTCCATCTGGAACGAGCACTCCACGCTTATCACGGACCAAGTACTCGTGCCATCCTTAATCGGGTGACTTCGAGATGTCCCAAAGCCCACGAGCAGGAACTGCGCTAGTGCTTTCAGAGTGTAAGTTCCGCTGATAACATGTTGAGCACCGTCGAGAAACGCATCGCATACGCCACCAACAAGGAATGGGGACGTTAGCTTAGAGGTAGATTTAGGCAGTAGTTTACGTGAACAGTAAGTATTGTTTACGACCCGATTACGGACCTAGGGAAGCAAAGTTGTACTGCCGAGTGTATTAACGACTTAGGAGTGGGCTCGGTGGCGATGGCTTCCTACCCAATGAGCGCAGACCGTACTGTCTTCCGACACTCCCCTACTCTTTATTCTTTAGGGGGAACGTGCGAACAGAGGCTGCTTCAGAGGTTCGGGCGTGTAGGGTCTCTCTATGTTTGTCAAACAA
seq00006   ACTGCCTGCCGGCGTGTGGGGTGCTAGACATCGACCTTCTGGGACATGGGGTAATCAAGTTGTAGTCGGAGTGCCTTAAACACACGACAGAGTGGCTGGACGCCCTACCTTCTTTCCTGGAATTAGGAAAACTGCTTATTTTCATTTTACTTCATGCAAGGGGATCCTAAACTTATTTGACGGCACCGGATGGGCGAACTCCCTACTAATCTTTGAAATAAAGGTTACAAGCCCGGTTACTGTCTCCGTCGACTCGCCCCTATTCGCTCTGACCGCGAGTGTAAGTCGTGGGGAGGTCGAGGCATTGGAAGCACCCGGTACCCGATCTACAATACAACTTGGGCTAAGGAAGCGCATAAGAGCCGTCTTATTCCAAACACCCTCTTGTTGCACCGCAGTGTCAACCACATGGGTCCGACTTGTACTGATTTAATTCGGCAGACGGCCGTAGGCACGCTAGTTGGACTGCGGGGAAGGTGCGGCACGCCCGCCCGCTATAATCTATGGTGCATTATTCAGTATATTTAGGCTATTCGCGGTCCCACAACCGGACCTATTCTCTTTTTGAAGACAGCAAGGCTTTTTCATGGGGGGGCCTTTAGGGCCAGCCTTTTCACTCGATGCTGCACCAACTTGTCCCTTAATTTCCCCTGATTGTACCATGCCCAGATACTGTGTAACTAACGATCCAGGACTTTTGGGAGAATGCGCCTTATTTGGATTCGTTCACATGGCCAGCATACGCTGACCGAGAACCTTGGGATTGCTAAGAACACCAGGTGCGTGGTTGTCCATTGCGAATTTACAGTGCGTTTTGGCGAGTCTTGTTGACAAGGCTTTAGCATTGAAGGATATAACACTCAGTTTGCGGTCATATCGGCACGGCGGTAAGAAGAGAGGGGAGGTTCTTCAGAAGACGTGAGAAGACCGGAAGTTACTTGACTAGAACGGCGTTATCACCTGGACACCCGTTCTTCTGATGGGTGATGAATGTAAGAATCCCAACGAACGCCCTTATAGTATATGTTCCGAGAGGTTGGTGCGTAGGATAGCCCCTTATTTCAGTGGCCTGCAATGTTCAAAAACATCCCTCCACTGACACCTTGGTTTACATGGGTGGCATAGCTCTTGGGCCACGCTCGTCTCCTGAGGGTCGCTTTACGCCAAATTGATTGGAAACCGGCACCCCATCCATAATTATGTTCTACACTCCTGGAGGTAGTAGCTACTCACGGACTGCGTGGGAATGTACCCTCAATCCCTACCCTTTGCGTTGAGCTGCTGCTGTTGCCCATGGTAGCTCACTTCGGGAGACGTTAGACCGCCTGCGTCACAGCACCCATTTACCGTGAGCGCGAAGATCCGGTTTCCTAGCAAAAGACGGTCCGCTTTGAATCTCATTTTCCGGTAGGAGCTCATGCAAAAATCTCGAGAGCCCACTTTCTCGGTGGAACATAGGACGTGATACAAATAGCACTTAGGCTTTGTGGGTTATGAGATAGCCCTGGAACGCCTGCCTCGATCCCTCCAAATTTCGCGATCGAGAACGTATCACTGGATCCAACGCGCCAGGTAACTGGCCTCATGTCCGGAATGGCCGTAGGAGAAATAGTGAATGTAGCGAGCCCGCATTCTACTTCTATTGCTGATCCCCGACCATTAAAACGTACATATCCTGTGCATAACCCAACTCTCCATTTTAGGCGTCGTGGAATAGGATGGGGCTGCCCTCTCGGCGCAGCCTCAGCACACTCTCGTGCTCCTCACATCGGGCAGCGAAATTTACGCTCGAAACGGCGAAGTTTGCTGACATTTTGTTCCCACCTCCATCTGGAACGAGCACTCCACGCTTATCACGGACCAAGTACTCGTGCCATCCTTAATCGGGTGACTTCGAGATGTCCCAAAGCCCACGAGCAGGAACTGCGCTAGTGCTTTCAGAGTGTAAGTTCCGCTGATAACATGTTGAGCACCGTCGAGAAACGCATCGCATACGCCACCAACAAGGAATGGGGACGTTAGCTTAGAGGTAGATTTAGGCAGTAGTTTACGTGAACAGTAAGTATTGTTTACGACCCGATTACGGACCTAGGGAAGCAAAGTTGTACTGCCGAGTGTATTAACGACTTAGGAGTGGGCTCGGTGGCGATGGCTTCCTACCCAATGAGCGCAGACCGTACTGTCTTCCGACACTCCCCTACTCTTTATTCTTTAGGGGGAACGTGCGAACAGAGGCTGCTTCAGAGGTTCGGGCGTGTAGGGTCTCTCTATGTTTGTCAAACAA
seq00007   ACTGCCTGCCGGCGTGTGGGGTGCTAGACATCGACCTTCTGGGACATGGGGTAATCAAGTTGTAGTCGGAGTGCCTTAAACACACGACAGAGTGGCTGGACGCCCTACCTTCTTTCCTGGAATTAGGAAAACTGCTTATTTTCATTTTACTTCATGCAAGGGGATCCTAAACTTATTTGACGGCACCGGATGGGCGAACTCCCTACTAATCTTTGAAATAAAGGTTACAAGCCCGGTTACTGTCTCCGTCGACTCGCCCCTATTCGCTCTGACCGCGAGTGTAAGTCGTGGGGAGGTCGAGGCATTGGAAGCACCCGGTACCCGATCTACAATACAACTTGGGCTAAGGAAGCGCATAAGAGCCGTCTTATTCCAAACACCCTCTTGTTGCACCGCAGTGTCAACCACATGGGTCCGACTTGTACTGATTTAATTCGGCAGACGGCCGTAGGCACGCTAGTTGGACTGCGGGGAAGGTGCGGCACGCCCGCCCGCTATAATCTATGGTGCATTATTCAGTATATTTAGGCTATTCGCGGTCCCACAACCGGACCTATTCTCTTTTTGAAGACAGCAAGGCTTTTTCATGGGGGGGCCTTTAGGGCCAGCCTTTTCACTCGATGCTGCACCAACTTGTCCCTTAATTTCCCCTGATTGTACCATGCCCAGATACTGTGTAACTAACGATCCAGGACTTTTGGGAGAATGCGCCTTATTTGGATTCGTTCACATGGCCAGCATACGCTGACCGAGAACCTTGGGATTGCTAAGAACACCAGGTGCGTGGTTGTCCATTGCGAATTTACAGTGCGTTTTGGCGAGTCTTGTTGACAAGGCTTTAGCATTGAAGGATATAACACTCAGTTTGCGGTCATATCGGCACGGCGGTAAGAAGAGAGGGGAGGTTCTTCAGAAGACGTGAGAAGACCGGAAGTTACTTGACTAGAACGGCGTTATCACCTGGACACCCGTTCTTCTGATGGGTGATGAATGTAAGAATCCCAACGAACGCCCTTATAGTATATGTTCCGAGAGGTTGGTGCGTAGGATAGCCCCTTATTTCAGTGGCCTGCAATGTTCAAAAACATCCCTCCACTGACACCTTGGTTTACATGGGTGGCATAGCTCTTGGGCCACGCTCGTCTCCTGAGGGTCGCTTTACGCCAAATTGATTGGAAACCGGCACCCCATCCATAATTATGTTCTACACTCCTGGAGGTAGTAGCTACTCACGGACTGCGTGGGAATGTACCCTCAATCCCTACCCTTTGCGTTGAGCTGCTGCTGTTGCCCATGGTAGCTCACTTCGGGAGACGTTAGACCGCCTGCGTCACAGCACCCATTTACCGTGAGCGCGAAGATCCGGTTTCCTAGCAAAAGACGGTCCGCTTTGAATCTCATTTTCCGGTAGGAGCTCATGCAAAAATCTCGAGAGCCCACTTTCTCGGTGGAACATAGGACGTGATACAAATAGCACTTAGGCTTTGTGGGTTATGAGATAGCCCTGGAACGCCTGCCTCGATCCCTCCAAATTTCGCGATCGAGAACGTATCACTGGATCCAACGCGCCAGGTAACTGGTCTCATGTCCGGAATGGCCGTAGGAGAAATAGTGAATGTAGCGAGCCCGCATTCTACTTCTATTGCTGATCCCCGACCATTAAAACGTACATATCCTGTGCATAACCCAACTCTCCATTTTAGGCGTCGTGGAATAGGATGGGGCTGCCCTCTCGGCGCAGCCTCAGCACACTCTCGTGCTCCTCACATCGGGCAGCGAAATTTACGCTCGAAACGGCGAAGTTTGCTGACATTTTGTTCCCACCTCCATCTGGAACGAGCACTCCACGCTTATCACGGACCAAGTACTCGTGCCATCCTTAATCGGGTGACTTCGAGATGTCCCAAAGCCCACGAGCAGGAACTGCGCTAGTGCTTTCAGAGTGTAAGTTCCGCTGATAACATGTTGAGCACCGTCGAGAAACGCATCGCATACGCCACCAACAAGGAATGGGGACGTTAGCTTAGAGGTAGATTTAGGCAGTAGTTTACGTGAACAGTAAGTATTGTTTACGACCCGATTACGGACCTAGGGAAGCAAAGTTGTACTGCCGAGTGTATTAACGACTTAGGAGTGGGCTCGGTGGCGATGGCTTCCTACCCAATGAGCGCAGACCGTACTGTCTTCCGACACTCCCCTACTCTTTATTCTTTAGGGGGAACGTGCGAACAGAGGCTGCTTCAGAGGTTCGGGCGTGTAGGGTCTCTCTATGTTTGTCAAACAA
seq00008   ACTGCCTGCCGGCGTGTGGGGTGCTAGACATCGACCTTCTGGGACATGGGGTAATCAAGTTGTAGTCGGAGTGCCTTAAACACACGACAGAGTGGCTGGACGCCCTACCTTCTTTCCTGGAATTAGGAAAACTGCTTATTTTCATTTTACTTCATGCAAGGGGATCCTAAACTTATTTGACGGCACCGGATGGGCGAACTCCCTACTAATCTTTGAAATAAAGGTTGCAAGCCCGGTTACTGTCTCCGTCGACTCGCCCCTATTCGCTCTGACCGCGAGTGTAAGTCGTGGGGAGGTCGAGGCATTGGAAGCACCCGGTACCCGATCTACAATACAACTTGGGCTAAGGAAGCGCATAAGAGCCGTCTTATTCCAAACACCCTCTTGTTGCACCGCAGTGTCAACCACATGGGTCCGACTTGTACTGATTTAATTCGGCAGACGGCCGTAGGCACGCTAGTTGGACTGCGGGGAAGGTGCGGCACGCCCGCCCGCTATAATCTATGGTGCATTATTCAGTATATTTAGGCTATTCGCGGTCCCACAACCGGACCTATTCTCTTTTTGAAGACAGCAAGGCTTTTTCATGGGGGGGCCTTTAGGGCCAGCCTTTTCACTCGATGCTGCACCAACTTGTCCCTTAATTTCCCCTGATTGTACCATGCCCAGATACTGTGTAACTAACGATCCAGGACTTTTGGGAGAATGCGCCTTATTTGGATTCGTTCACATGGCCAGCATACGCTGACCGAGAACCTTGGGATTGCTAAGAACACCAGGTGCGTGGTTGTCCATTGCGAATTTACAGTGCGTTTTGGCGAGTCTTGTTGACAAGGCTTTAGCATTGAAGGATATAACACTCAGTTTGCGGTCATATCGGCACGGCGGTAAGAAGAGAGGGGAGGTTCTTCAGAAGACGTGAGAAGACCGGAAGTTACTTGACTAGAACGGCGTTATCACCTGGACACCCGTTCTTCTGATGGGTGATGAATGTAAGAATCCCAACGAACGCCCTTATAGTATATGTTCCGAGAGGTTGGTGCGTAGGATAGCCCCTTATTTCAGTGGCCTGCAATGTTCAAAAACATCCCTCCACTGACACCTTGGTTTACATGGGTGGCATAGCTCTTGGGCCACGCTCGTCTCCTGAGGGTCGCTTTACGCCAAATTGATTGGAAACCGGCACCCCATCCATAATTATGTTCTACACTCCTGGAGGTAGTAGCTACTCACGGACTGCGTGGGAATGTACCCTCAATCCCTACCCTTTGCGTTGAGCTGCTGCTGTTGCCCATGGTAGCTCACTTCGGGAGACGTTAGACCGCCTGCGTCACAGCACCCATTTACCGTGAGCGCGAAGATCCGGTTTCCTAGCAAAAGACGGTCCGCTTTGAATCTCATTTTCCGGTAGGAGCTCATGCAAAAATCTCGAGAGCCCACTTTCTCGGTGGAACATAGGACGTGATACAAATAGCACTTAGGCTTTGTGGGTTATGAGATAGCCCTGGAACGCCTGCCTCGATCCCTCCAAATTTCGCGATCGAGAACGTATCACTGGATCCAACGCGCCAGGTAACTGGCCTCATGTCCGGAATGGCCGTAGGAGAAATAGTGAATGTAGCGAGCCCGCATTCTACTTCTATTGCTGATCCCCGACCATTAAAACGTACATATCCTGTGCATAACCCAACTCTCCATTTTAGGCGTCGTGGAATAGGATGGGGCTGCCCTCTCGGCGCAGCCTCAGCACACTCTCGTGCTCCTCACATCGGGCAGCGAAATTTACGCTCGAAACGGCGAAGTTTGCTGACATTTTGTTCCCACCTCCATCTGGAACGAGCACTCCACGCTTATCACGGACCAAGTACTCGTGCCATCCTTAATCGGGTGACTTCGAGATGTCCCAAAGCCCACGAGCAGGAACTGCGCTAGTGCTTTCAGAGTGTAAGTTCCGCTGATAACATGTTGAGCACCGTCGAGAAACGCATCGCATACGCCACCAACAAGGAATGGGGACGTTAGCTTAGAGGTAGATTTAGGCAGTAGTTTACGTGAACAGTAAGTATTGTTTACGACCCGATTACGGACCTAGGGAAGCAAAGTTGTACTGCCGAGTGTATTAACGACTTAGGAGTGGGCTCGGTGGCGATGGCTTCCTACCCAATGAGCGCAGACCGTACTGTCTTCCGACACTCCCCTACTCTTTATTCTTTAGGGGGAACGTGCGAACAGAGGCTGCTTCAGACGTTCGGGCGTGTAGGGTCTCTCTATGTTTGTTAAACAA
seq00009   ACTGCCTGCCGGCGTGTGGGGTGCTAGACATCGACCTTCTGGGACATGGGGTAATCAAGTTGTAGTCGGAGTGCCTTAAACACACGACAGAGTGGCTGGACGCCCTACCTTCTTTCCTGGAATTAGGAAAACTGCTTATTTTCATTTTACTTCATGCAAGGGGATCCTAAACTTATTTGACGGCACCGGATGGGCGAACTCCCTACTAATCTTTGAAATAAAGGTTGCAAGCCCGGTTACTGTCTCCGTCGACTCGCCCCTATTCGCTCTGACCGCGAGTGTAAGTCGTGGGGAGGTCGAGGCATTGGAAGCACCCGGTACCCGATCTACAATACAACTTGGGCTAAGGAAGCGCATAAGAGCCGTCTTATTCCAAACACCCTCTTGTTGCACCGCAGTGTCAACCACATGGGTCCGACTTGTACTGATTTAATTCGGCAGACGGCCGTAGGCACGCTAGTTGGACTGCGGGGAAGGTGCGGCACGCCCGCCCGCTATAATCTATGGTGCATTATTCAGTATATTTAGGCTATTCGCGGTCCCACAACCGGACCTATTCTCTTTTTGAAGACAGCAAGGCTTTTTCATGGGGGGGCCTTTAGGGCCAGCCTTTTCACTCGATGCTGCACCAACTTGTCCCTTAATTTCCCCTGATTGTACCATGCCCAGATACTGTGTAACTAACGATCCAGGACTTTTGGGAGAATGCGCCTTATTTGGATTCGTTCACATGGCCAGCATACGCTGACCGAGAACCTTGGGATTGCTAAGAACACCAGGTGCGTGGTTGTCCATTGCGAATTTACAGTGCGTTTTGGCGAGTCTTGTTGACAAGGCTTTAGCATTGAAGGATATAACACTCAGTTTGCGGTCATATCGGCACGGCGGTAAGAAGAGAGGGGAGGTTCTTCAGAAGACGTGAGAAGACCGGAAGTTACTTGACTAGAACGGCGTTATCACCTGGACACCCGTTCTTCTGATGGGTGATGAATGTAAGAATCCCAACGAACGCCCTTATAGTATATGTTCCGAGAGGTTGGTGCGTAGGATAGCCCCTTATTTCAGTGGCCTGCAATGTTCAAAAACATCCCTCCACTGACACCTTGGTTTACATGGGTGGCATAGCTCTTGGGCCACGCTCGTCTCCTGAGGGTCGCTTTACGCCAAATTGATTGGAAACCGGCACCCCATCCATAATTATGTTCTACACTCCTGGAGGTAGTAGCTACTCACGGACTGCGTGGGAATGTACCCTCAATCCCTACCCTTTGCGTTGAGCTGCTGCTGTTGCCCATGGTAGCTCACTTCGGGAGACGTTAGACCGCCTGCGTCACAGCACCCATTTACCGTGAGCGCGAAGATCCGGTTTCCTAGCAAAAGACGGTCCGCTTTGAATCTCATTTTCCGGTAGGAGCTCATGCAAAAATCTCGAGAGCCCACTTTCTCGGTGGAACATAGGACGTGATACAAATAGCACTTAGGCTTTGTGGGTTATGAGATAGCCCTGGAACGCCTGCCTCGATCCCTCCAAATTTCGCGATCGAGAACGTATCACTGGATCCAACGCGCCAGGTAACTGGCCTCATGTCCGGAATGGCCGTAGGAGAAATAGTGAATGTAGCGAGCCCGCATTCTACTTCTATTGCTGATCCCCGACCATTAAAACGTACATATCCTGTGCATAACCCAACTCTCCATTTTAGGCGTCGTGGAATAGGATGGGGCTGCCCTCTCGGCGCAGCCTCAGCACACTCTCGTGCTCCTCACATCGGGCAGCGAAATTTACGCTCGAAACGGCGAAGTTTGCTGACATTTTGTTCCCACCTCCATCTGGAACGAGCACTCCACGCTTATCACGGACCAAGTACTCGTGCCATCCTTAATCGGGTGACTTCGAGATGTCCCAAAGCCCACGAGCAGGAACTGCGCTAGTGCTTTCAGAGTGTAAGTTCCGCTGATAACATGTTGAGCACCGTCGAGAAACGCATCGCATACGCCACCAACAAGGAATGGGGACGTTAGCTTAGAGGTAGATTTAGGCAGTAGTTTACGTGAACAGTAAGTATTGTTTACGACCCGATTACGGACCTAGGGAAGCAAAGTTGTACTGCCGAGTGTATTAACGACTTAGGAGTGGGCTCGGTGGCGATGGCTTCCTACCCAATGAGCGCAGACCGTACTGTCTTCCGACACTCCCCTACTCTTTATTCTTTAGGGGGAACGTGCGAACAGAGGCTGCTTCAGACGTTCGGGCGTGTAGGGTCTCTCTATGTTTGTTAAACAA
seq00010   ACTGCCTGCCGGCGTGTGGGGTGCTAGACATCGACCTTCTGGGACATGGGGTAATCAAGTTGTAGTCGGAGTGCCTTAAACACACGACAGAGTGGCTGGACGCCCTACCTTCTTTCCTGGAATTAGGAAAACTGCTTATTTTCATTTTACTTCATGCAAGGGGATCCTAAACTTATTTGACGGCACCGGATGGGCGAACTCCCTACTAATCTTTGAAATAAAGGTTACAAGCCCGGTTACTGTCTCCGTCGACTCGCCCCTATTCGCTCTGACCGCGAGTGTAAGTCGTGGGGAGGTCGAGGCATTGGAAGCACCCGGTACCCGATCTACAATACAACTTGGGCTAAGGAAGCGCATAAGAGCCGTCTTATTCCAAACACCCTCTTGTTGCACCGCAGTGTCAACCACATGGGTCCGACTTGTACTGATTTAATTCGGCAGACGGCCGTAGGCACGCTAGTTGGACTGCGGGGAAGGTGCGGCACGCCCGCCCGCTATAATCTATGGTGCATTATTCAGTATATTTAGGCTATTCGCGGTCCCACAACCGGACCTATTCTCTTTTTGAAGACAGCAAGGCTTTTTCATGGGGGGGCCTTTAGGGCCAGCCTTTTCACTCGATGCTGCACCAACTTGTCCCTTAATTTCCCCTGATTGTACCATGCCCAGATACTGTGTAACTAACGATCCAGGACTTTTGGGAGAATGCGCCTTATTTGGATTCGTTCACATGGCCAGCATACGCTGACCGAGAACCTTGGGATTGCTAAGAACACCAGGTGCGTGGTTGTCCATTGCGAATTTACAGTGCGTTTTGGCGAGTCTTGTTGACAAGGCTTTAGCATTGAAGGATATAACACTCAGTTTGCGGTCATATCGGCACGGCGGTAAGAAGAGAGGGGAGGTTCTTCAGAAGACGTGAGAAGACCGGAAGTTACTTGACTAGAACGGCGTTATCACCTGGACACCCGTTCTTCTGATGGGTGATGAATGTAAGAATCCCAACGAACGCCCTTATAGTATATGTTCCGAGAGGTTGGTGCGTAGGATAGCCCCTTATTTCAGTGGCCTGCAATGTTCAAAAACATCCCTCCACTGACACCTTGGTTTACATGGGTGGCATAGCTCTTGGGCCACGCTCGTCTCCTGAGGGTCGCTTTACGCCAAATTGATTGGAAACCGGCACCCCATCCATAATTATGTTCTACACTCCTGGAGGTAGTAGCTACTCACGGACTGCGTGGGAATGTACCCTCAATCCCTACCCTTTGCGTTGAGCTGCTGCTGTTGCCCATGGTAGCTCACTTCGGGAGACGTTAGACCGCCTGCGTCACAGCACCCATTTACCGTGAGCGCGAAGATCCGGTTTCCTAGCAAAAGACGGTCCGCTTTGAATCTCATTTTCCGGTAGGAGCTCATGCAAAAATCTCGAGAGCCCACTTTCTCGGTGGAACATAGGACGTGATACAAATAGCACTTAGGCTTTGTGGGTTATGAGATAGCCCTGGAACGCCTGCCTCGATCCCTCCAAATTTCGCGATCGAGAACGTATCACTGGATCCAACGCGCCAGGTAACTGGCCTCATGTCCGGAATGGCCGTAGGAGAAATAGTGAATGTAACGAGCCCGCATTCTACTTCTATTGCTGATCCCCGACCATTAAAACGTACATATCCTGTGCATAACCCAACTCTCCATTTTAGGCGTCGTGGAATAGGATGGGGCTGCCCTCTCGGCGCAGCCTCAGCACACTCTCGTGCTCCTCACATCGGGCAGCGAAATTTACGCTCGAAACGGCGAAGTTTGCTGACATTTTGTTCCCACCTCCATCTGGAACGAGCACTCCACGCTTATCACGGACCAAGTACTCGTGCCATCCTTAATCGGGTGACTTCGAGATGTCCCAAAGCCCACGAGCAGGAACTGCGCTAGTGCTTTCAGAGTGTAAGTTCCGCTGATAACATGTTGAGCACCGTCGAGAAACGCATCGCATACGCCACCAACAAGGAATGGGGACGTTAGCTTAGAGGTAGATTTAGGCAGTAGTTTACGTGAACAGTAAGTATTGTTTACGACCCGATTACGGACCTAGGGAAGCAAAGTTGTACTGCCGAGTGTATTAACGACTTAGGAGTGGGCTCGGTGGCGATGGCTTCCTACCCAATGAGCGCAGACCGTACTGTCTTCCGACACTCCCCTACTCTTTATTCTTTAGGGGGAACGTGCGAACAGAGGCTGCTTCAGAGGTTCGGGCGTGTAGGGTCTCTCTATGTTTGTCAAACAA
seq00011   ACTGCCTGCCGGCGTGTGGGGTGCTAGACATCGACCTTCTGGGACATGGGGTAATCAAGTTGTAGTCGGAGTGCCTTAAACACACGACAGAGTGGCTGGACGCCCTACCTTCTTTCCTGGAATTAGGAAAACTGCTTATTTTCATTTTACTTCATGCAAGGGGATCCTAAACTTATTTGACGGCACCGGATGGGCGAACTCCCTACTAATCTTTGAAATAAAGGCTACAAGCCCGGTTACTGTCTCCGTCGACTCGCCCCTATTCGCTCTGACCGCGAGTGTAAGTCGTGGGGAGGTCGAGGCATTGGAAGCACCCGGTACCCGATCTACAATACAACTTGGGCTAAGGAAGCGCATAAGAGCCGTCTTATTCCAAACACCCTCTTGTTGCACCGCAGTGTCAACCACATGGGTCCGACTTGTACTGATTTAATTCGGCAGACGGCCGTAGGCACGCTAGTTGGACTGCGGGGAAGGTGCGGCACGCCCGCCCGCTATAATCTATGGTGCATTATTCAGTATATTTAGGCTATTCGCGGTCCCACAACCGGACCTATTCTCTTTTTGAAGACAGCAAGGCTTTTTCATGGGGGGGCCTTTAGGGCCAGCCTTTTCACTCGATGCTGCACCAACTTGTCCCTTAATTTCCCCTGATTGTACCATGCCCAGATACTGTGTAACTAACGATCCAGGACTTTTGGGAGAATGCGCCTTATTTGGATTCGTTCACATGGCCAGCATACGCTGACCGAGAACCTTGGGATTGCTAAGAACACCAGGTGCGTGGTTGTCCATTGCGAATTTACAGTGCGTTTTGGCGAGTCTTGTTGACAAGGCTTTAGCATTGAAGGATATAACACTCAGTTTGCGGTCATATCGGCACGGCGGTAAGAAGAGAGGGGAGGTTCTTCAGAAGACGTGAGAAGACCGGAAGTTACTTGACTAGAACGGCGTTATCACCTGGACACCCGTTCTTCTGATGGGTGATGAATGTAAGAATCCCAACGAACGCCCTTATAGTATATGTTCCGAGAGGTTGGTGCGTAGGATAGCCCCTTATTTCAGTGGCCTGCAATGTTCAAAAACATCCCTCCACTGACACCTTGGTTTACATGGGTGGCATAGCTCTTGGGCCACGCTCGTCTCCTGAGGGTCGCTTTACGCCAAATTGATTGGAAACCGGCACCCCATCCATAATTATGTTCTACACTCCTGGAGGTAGTAGCTACTCACGGACTGCGTGGGAATGTACCCTCAATCCCTACCCTTTGCGTTGAGCTGCTGCTGTTGCCCATGGTAGCTCACTTCGGGAGACGTTAGACCGCCTGCGTCACAGCACCCATTTACCGTGAGCGCGAAGATCCGGTTTCCTAGCAAAAGACGGTCCGCTTTGAATCTCATTTTCCGGTAGGAGCTCATGCAAAAATCTCGAGAGCCCACTTTCTCGGTGGAACATAGGACGTGATACAAATAGCACTTAGGCTTTGTGGGTTATGAGATAGCCCTGGAACGCCTGCCTCGATCCCTCCAAATTTCGCGATCGAGAACGTATCACTGGATCCAACGCGCCAGGTAACTGGCCTCATGTCCGGAATGGCCGTAGGAGAAATAGTGAATGTAGCGAGCCCGCATTCTACTTCTATTGCTGATCCCCGACCATTAAAACGTACATATCCTGTGCATAACCCAACTCTCCATTTTAGGCGTCGTGGAATAGGATGGGGCTGCCCTCTCGGCGCAGCCTCAGCACACTCTCGTGCTCCTCACATCGGGCAGCGAAATTTACGCTCGAAACGGCGAAGTTTGCTGACATTTTGTTCCCACCTCCATCTGGAACGAGCACTCCACGCTTATCACGGACCAAGTACTCGTGCCATCCTTAATCGGGTGACTTCGAGATGTCCCAAAGCCCACGAGCAGGAACTGCGCTAGTGCTTTCAGAGTGTAAGTTCCGCTGATAACATGTTGAGCACCGTCGAGAAACGCATCGCATACGCCACCAACAAGGAATGGGGACGTTAGCTTAGAGGTAGATTTAGGCAGTAGTTTACGTGAACAGTAAGTATTGTTTACGACCCGATTACGGACCTAGGGAAGCAAAGTTGTACTGCCGAGTGTATTAACGACTTAGGAGTGGGCTCGGTGGCGATGGCTTCCTACCCAATGAGCGCAGACCGTACTGTCTTCCGACACTCCCCTACTCTTTATTCTTTAGGGGGAACGTGCGAACAGAGGCTGCTTCAGAGGTTCGGGCGTGTAGGGTCTCTCTATGTTTGTTAAACAA
seq00012   ACTGCCTGCCGGCGTGTGGGGTGCTAGACATCGACCTTCTGGGACATGGGGTAATCAAGTTGTAGTCGGAGTGCCTTAAACACACGACAGAGTGGCTGGACGCCCTACCTTCTTTCCTGGAATTAGGAAAACTGCTTATTTTCATTTTACTTCATGCAAGGGGATCCTAAACTTATTTGACGGCACCGGATGGGCGAACTCCCTACTAATCTTTGAAATAAAGGTTGCAAGCCCGGTTACTGTCTCCGTCGACTCGCCCCTATTCGCTCTGACCGCGAGTGTAAGTCGTGGGGAGGTCGAGGCATTGGAAGCACCCGGTACCCGATCTACAATACAACTTGGGCTAAGGAAGCGCATAAGAGCCGTCTTATTCCAAACACCCTCTTGTTGCACCGCAGTGTCAACCACATGGGTCCGACTTGTACTGATTTAATTCGGCAGACGGCCGTAGGCACGCTAGTTGGACTGCGGGGAAGGTGCGGCACGCCCGCCCGCTATAATCTATGGTGCATTATTCAGTATATTTAGGCTATTCGCGGTCCCACAACCGGACCTATTCTCTTTTTGAAGACAGCAAGGCTTTTTCATGGGGGGGCCTTTAGGGCCAGCCTTTTCACTCGATGCTGCACCAACTTGTCCCTTAATTTCCCCTGATTGTACCATGCCCAGATACTGTGTAACTAACGATCCAGGACTTTTGGGAGAATGCGCCTTATTTGGATTCGTTCACATGGCCAGCATACGCTGACCGAGAACCTTGGGATTGCTAAGAACACCAGGTGCGTGGTTGTCCATTGCGAATTTACAGTGCGTTTTGGCGAGTCTTGTTGACAAGGCTTTAGCATTGAAGGATATAACACTCAGTTTGCGGTCATATCGGCACGGCGGTAAGAAGAGAGGGGAGGTTCTTCAGAAGACGTGAGAAGACCGGAAGTTACTTGACTAGAACGGCGTTATCACCTGGACACCCGTTCTTCTGATGGGTGATGAATGTAAGAATCCCAACGAACGCCCTTATAGTATATGTTCCGAGAGGTTGGTGCGTAGGATAGCCCCTTATTTCAGTGGCCTGCAATGTTCAAAAACATCCCTCCACTGACACCTTGGTTTACATGGGTGGCATAGCTCTTGGGCCACGCTCGTCTCCTGAGGGTCGCTTTACGCCAAATTGATTGGAAACCGGCACCCCATCCATAATTATGTTCTACACTCCTGGAGGTAGTAGCTACTCACGGACTGCGTGGGAATGTACCCTCAATCCCTACCCTTTGCGTTGAGCTGCTGCTGTTGCCCATGGTAGCTCACTTCGGGAGACGTTAGACCGCCTGCGTCACAGCACCCATTTACCGTGAGCGCGAAGATCCGGTTTCCTAGCAAAAGACGGTCCGCTTTGAATCTCATTTTCCGGTAGGAGCTCATGCAAAAATCTCGAGAGCCCACTTTCTCGGTGGAACATAGGACGTGATACAAATAGCACTTAGGCTTTGTGGGTTATGAGATAGCCCTGGAACGCCTGCCTCGATCCCTCCAAATTTCGCGATCGAGAACGTATCACTGGATCCAACGCGCCAGGTAACTGGCCTCATGTCCGGAATGGCCGTAGGAGAAATAGTGAATGTAGCGAGCCCGCATTCTACTTCTATTGCTGATCCCCGACCATTAAAACGTACATATCCTGTGCATAACCCAACTCTCCATTTTAGGCGTCGTGGAATAGGATGGGGCTGCCCTCTCGGCGCAGCCTCAGCACACTCTCGTGCTCCTCACATCGGGCAGCGAAATTTACGCTCGAAACGGCGAAGTTTGCTGACATTTTGTTCCCACCTCCATCTGGAACGAGCACTCCACGCTTATCACGGACCAAGTACTCGTGCCATCCTTAATCGGGTGACTTCGAGATGTCCCAAAGCCCACGAGCAGGAACTGCGCTAGTGCTTTCAGAGTGTAAGTTCCGCTGATAACATGTTGAGCACCGTCGAGAAACGCATCGCATACGCCACCAACAAGGAATGGGGACGTTAGCTTAGAGGTAGATTTAGGCAGTAGTTTACGTGAACAGTAAGTATTGTTTACGACCCGATTACGGACCTAGGGAAGCAAAGTTGTACTGCCGAGTGTATTAACGACTTAGGAGTGGGCTCGGTGGCGATGGCTTCCTACCCAATGAGCGCAGACCGTACTGTCTTCCGACACTCCCCTACTCTTTATTCTTTAGGGGGAACGTGCGAACAGAGGCTGCTTCAGACGTTCGGGCGTGTAGGGTCTCTCTATGTTTGTTAAACAA
seq00013   ACTGCCTGCCGGCGTGTGGGGTGCTAGACATCGACCTTCTGGGACATGGGGTAATCAAGTTGTAGTCGGAGTGCCTTAAACACACGACAGAGTGGCTGGACGCCCTACCTTCTTTCCTGGAATTAGGAAAACTGCTTATTTTCATTTTACTTCATGCAAGGGGATCCTAAACTTATTTGACGGCACCGGATGGGCGAACTCCCTACTAATCTTTGAAATAAAGGCTACAAGCCCGGTTACTGTCTCCGTCGACTCGCCCCTATTCGCTCTGACCGCGAGTGTAAGTCGTGGGGAGGTCGAGGCATTGGAAGCACCCGGTACCCGATCTACAATACAACTTGGGCTAAGGAAGCGCATAAGAGCCGTCTTATTCCAAACACCCTCTTGTTGCACCGCAGTGTCAACCACATGGGTCCGACTTGTACTGATTTAATTCGGCAGACGGCCGTAGGCACGCTAGTTGGACTGCGGGGAAGGTGCGGCACGCCCGCCCGCTATAATCTATGGTGCATTATTCAGTATATTTAGGCTATTCGCGGTCCCACAACCGGACCTATTCTCTTTTTGAAGACAGCAAGGCTTTTTCATGGGGGGGCCTTTAGGGCCAGCCTTTTCACTCGATGCTGCACCAACTTGTCCCTTAATTTCCCCTGATTGTACCATGCCCAGATACTGTGTAACTAACGATCCAGGACTTTTGGGAGAATGCGCCTTATTTGGATTCGTTCACATGGCCAGCATACGCTGACCGAGAACCTTGGGATTGCTAAGAACACCAGGTGCGTGGTTGTCCATTGCGAATTTACAGTGCGTTTTGGCGAGTCTTGTTGACAAGGCTTTAGCATTGAAGGATATAACACTCAGTTTGCGGTCATATCGGCACGGCGGTAAGAGGAGAGGGGAGGTTCTTCAGAAGACGTGAGAAGACCGGAAGTTACTTGACTAGAACGGCGTTATCACCTGGACACCCGTTCTTCTGATGGGTGATGAATGTAAGAATCCCAACGAACGCCCTTATAGTATATGTTCCGAGAGGTTGGTGCGTAGGATAGCCCCTTATTTCAGTGGCCTGCAATGTTCAAAAACATCCCTCCACTGACACCTTGGTTTACATGGGTGGCATAGCTCTTGGGCCACGCTCGTCTCCTGAGGGTCGCTTTACGCCAAATTGATTGGAAACCGGCACCCCATCCATAATTATGTTCTACACTCCTGGAGGTAGTAGCTACTCACGGACTGCGTGGGAATGTACCCTCAATCCCTACCCTTTGCGTTGAGCTGCTGCTGTTGCCCATGGTAGCTCACTTCGGGAGACGTTAGACCGCCTGCGTCACAGCACCCATTTACCGTGAGCGCGAAGATCCGGTTTCCTAGCAAAAGACGGTCCGCTTTGAATCTCATTTTCCGGTAGGAGCTCATGCAAAAATCTCGAGAGCCCACTTTCTCGGTGGAACATAGGACGTGATACAAATAGCACTTAGGCTTTGTGGGTTATGAGATAGCCCTGGAACGCCTGCCTCGATCCCTCCAAATTTCGCGATCGAGAACGTATCACTGGATCCAACGCGCCAGGTAACTGGCCTCATGTCCGGAATGGCCGTAGGAGAAATAGTGAATGTAGCGAGCCCGCATTCTACTTCTATTGCTGATCCCCGACCATTAAAACGTACATATCCTGTGCATAACCCAACTCTCCATTTTAGGCGTCGTGGAATAGGATGGGGCTGCCCTCTCGGCGCAGCCTCAGCACACTCTCGTGCTCCTCACATCGGGCAGCGAAATTTACGCTCGAAACGGCGAAGTTTGCTGACATTTTGTTCCCACCTCCATCTGGAACGAGCACTCCACGCTTATCACGGACCAAGTACTCGTGCCATCCTTAATCGGGTGACTTCGAGATGTCCCAAAGCCCACGAGCAGGAACTGCGCTAGTGCTTTCAGAGTGTAAGTTCCGCTGATAACATGTTGAGCACCGTCGAGAAACGCATCGCATACGCCACCAACAAGGAATGGGGACGTTAGCTTAGAGGTAGATTTAGGCAGTAGTTTACGTGAACAGTAAGTATTGTTTACGACCCGATTACGGACCTAGGGAAGCAAAGTTGTACTGCCGAGTGTATTAACGACTTAGGAGTGGGCTCGGTGGCGATGGCTTCCTACCCAATGAGCGCAGACCGTACTGTCTTCCGACACTCCCCTACTCTTTATTCTTTAGGGGGAACGTGCGAACAGAGGCTGCTTCAGAGGTTCGGGCGTGTAGGGTCTCTCTATGTTTGTTAAACAA
seq00014   ACTGCCTGCCGGCGTGTGGGGTGCTAGACATCGACCTTCTGGGACATGGGGTAATCAAGTTGTAGTCGGAGTGCCTTAAACACACGACAGAGTGGCTGGACGCCCTACCTTCTTTCCTGGAATTAGGAAAACTGCTTATTTTCATTTTACTTCATGCAAGGGGATCCTAAACTTATTTGACGGCACCGGATGGGCGAACTCCCTACTAATCTTTGAAATAAAGGCTACAAGCCCGGTTACTGTCTCCGTCGACTCGCCCCTATTCGCTCTGACCGCGAGTGTAAGTCGTGGGGAGGTCGAGGCATTGGAAGCACCCGGTACCCGATCTACAATACAACTTGGGCTAAGGAAGCGCATAAGAGCCGTCTTATTCCAAACACCCTCTTGTTGCACCGCAGTGTCAACCACATGGGTCCGACTTGTACTGATTTAATTCGGCAGACGGCCGTAGGCACGCTAGTTGGACTGCGGGGAAGGTGCGGCACGCCCGCCCGCTATAATCTATGGTGCATTATTCAGTATATTTAGGCTATTCGCGGTCCCACAACCGGACCTATTCTCTTTTTGAAGACAGCAAGGCTTTTTCATGGGGGGGCCTTTAGGGCCAGCCTTTTCACTCGATGCTGCACCAACTTGTCCCTTAATTTCCCCTGATTGTACCATGCCCAGATACTGTGTAACTAACGATCCAGGACTTTTGGGAGAACGCGCCTTATTTGGATTCGTTCACATGGCCAGCATACGCTGACCGAGAACCTTGGGATTGCTAAGAACACCAGGTGCGTGGTTGTCCATTGCGAATTTACAGTGCGTTTTGGCGAGTCTTGTTGACAAGGCTTTAGCATTGAAGGATATAACACTCAGTTTGCGGTCATATCGGCACGGCGGTAAGAAGAGAGGGGAGGTTCTTCAGAAGACGTGAGAAGACCGGAAGTTACTTGACTAGAACGGCGTTATCACCTGGACACCCGTTCTTCTGATGGGTGATGAATGTAAGAATCCCAACGAACGCCCTTATAGTATATGTTCCGAGAGGTTGGTGCGTAGGATAGCCCCTTATTTCAGTGGCCTGCAATGTTCAAAAACATCCCTCCACTGACACCTTGGTTTACATGGGTGGCATAGCTCTTGGGCCACGCTCGTCTCCTGAGGGTCGCTTTACGCCAAATTGATTGGAAACCGGCACCCCATCCATAATTATGTTCTACACTCCTGGAGGTAGTAGCTACTCACGGACTGCGTGGGAATGTACCCTCAATCCCTACCCTTTGCGTTGAGCTGCTGCTGTTGCCCATGGTAGCTCACTTCGGGAGACGTTAGACCGCCTGCGTCACAGCACCCATTTACCGTGAGCGCGAAGATCCGGTTTCCTAGCAAAAGACGGTCCGCTTTGAATCTCATTTTCCGGTAGGAGCTCATGCAAAAATCTCGAGAGCCCACTTTCTCGGTGGAACATAGGACGTGATACAAATAGCACTTAGGCTTTGTGGGTTATGAGATAGCCCTGGAACGCCTGCCTCGATCCCTCCAAATTTCGCGATCGAGAACGTATCACTGGATCCAACGCGCCAGGTAACTGGCCTCATGTCCGGAATGGCCGTAGGAGAAATAGTGAATGTAGCGAGCCCGCATTCTACTTCTATTGCTGATCCCCGACCATTAAAACGTACATATCCTGTGCATAACCCAACTCTCCATTTTAGGCGTCGTGGAATAGGATGGGGCTGCCCTCTCGGCGCAGCCTCAGCACACTCTCGTGCTCCTCACATCGGGCAGCGAAATTTACGCTCGAAACGGCGAAGTTTGCTGACATTTTGTTCCCACCTCCATCTGGAACGAGCACTCCACGCTTATCACGGACCAAGTACTCGTGCCATCCTTAATCGGGTGACTTCGAGATGTCCCAAAGCCCACGAGCAGGAACTGCGCTAGTGCTTTCAGAGTGTAAGTTCCGCTGATAACATGTTGAGCACCGTCGAGAAACGCATCGCATACGCCACCAACAAGGAATGGGGACGTTAGCTTAGAGGTAGATTTAGGCAGTAGTTTACGTGAACAGTAAGTATTGTTTACGACCCGATTACGGACCTAGGGAAGCAAAGTTGTACTGCCGAGTGTATTAACGACTTAGGAGTGGGCTCGGTGGCGATGGCTTCCTACCCAATGAGCGCAGACCGTACTGTCTTCCGACACTCCCCTACTCTTTATTCTTTAGGGGGAACGTGCGAACAGAGGCTGCTTCAGAGGTTCGGGCGTGTAGGGTCTCTCTATGTTTGTTAAACAA
seq00015   ACTGCCTGCCGGCGTGTGGGGTGCTAGACATCGACCTTCTGGGACATGGGGTAATCAAGTTGTAGTCGGAGTGCCTTAAACACACGACAGAGTGGCTGGACGCCCTACCTTCTTTCCTGGAATTAGGAAAACTGCTTATTTTCATTTTACTTCATGCAAGGGGATCCTAAACTTATTTGACGGCACCGGATGGGCGAACTCCCTACTAATCTTTGAAATAAAGGCTACAAGCCCGGTTACTGTCTCCGTCGACTCGCCCCTATTCGCTCTGACCGCGAGTGTAAGTCGTGGGGAGGTCGAGGCATTGGAAGCACCCGGTACCCGATCTACAATACAACTTGGGCTAAGGAAGCGCATAAGAGCCGTCTTATTCCAAACACCCTCTTGTTGCACCGCAGTGTCAACCACATGGGTCCGACTTGTACTGATTTAATTCGGCAGACGGCCGTAGGCACGCTAGTTGGACTGCGGGGAAGGTGCGGCACGCCCGCCCGCTATAATCTATGGTGCATTATTCAGTATATTTAGGCTATTCGCGGTCCCACAACCGGACCTATTCTCTTTTTGAAGACAGCAAGGCTTTTTCATGGGGGGGCCTTTAGGGCCAGCCTTTTCACTCGATGCTGCACCAACTTGTCCCTTAATTTCCCCTGATTGTACCATGCCCAGATACTGTGTAACTAACGATCCAGGACTTTTGGGAGAATGCGCCTTATTTGGATTCGTTCACATGGCCAGCATACGCTTACCGAGAACCTTGGGATTGCTAAGAACACCAGGTGCGTGGTTGTCCATTGCGAATTTACAGTGCGTTTTGGCGAGTCTTGTTGACAAGGCTTTAGCATTGAAGGATATAACACTCAGTTTGCGGTCATATCGGCACGGCGGTAAGAAGAGAGGGGAGGTTCTTCAGAAGACGTGAGAAGACCGGAAGTTACTTGACTAGAACGGCGTTATCACCTGGACACCCGTTCTTCTGATGGGTGATGAATGTAAGAATCCCAACGAACGCCCTTATAGTATATGTTCCGAGAGGTTGGTGCGTAGGATAGCCCCTTATTTCAGTGGCCTGCAATGTTCAAAAACATCCCTCCACTGACACCTTGGTTTACATGGGTGGCATAGCTCTTGGGCCACGCTCGTCTCCTGAGGGTCGCTTTACGCCAAATTGATTGGAAACCGGCACCCCATCCATAATTATGTTCTACACTCCTGGAGGTAGTAGCTACTCACGGACTGCGTGGGAATGTACCCTCAATCCCTACCCTTTGCGTTGAGCTGCTGCTGTTGCCCATGGTAGCTCACTTCGGGAGACGTTAGACCGCCTGCGTCACAGCACCCATTTACCGTGAGCGCGAAGATCCGGTTTCCTAGCAAAAGACGGTCCGCTTTGAATCTCATTTTCCGGTAGGAGCTCATGCAAAAATCTCGAGAGCCCACTTTCTCGGTGGAACATAGGACGTGATACAAATAGCACTTAGGCTTTGTGGGTTATGAGATAGCCCTGGAACGCCTGCCTCGATCCCTCCAAATTTCGCGATCGAGAACGTATCACTGGATCCAACGCGCCAGGTAACTGGCCTCATGTCCGGAATGGCCGTAGGAGAAATAGTGAATGTAGCGAGCCCGCATTCTACTTCTATTGCTGATCCCCGACCATTAAAACGTACATATCCTGTGCATAACCCAACTCTCCATTTTAGGCGTCGTGGAATAGGATGGGGCTGCCCTCTCGGCGCAGCCTCAGCACACTCTCGTGCTCCTCACATCGGGCAGCGAAATTTACGCTCGAAACGGCGAAGTTTGCTGACATTTTGTTCCCACCTCCATCTGGAACGAGCACTCCACGCTTATCACGGACCAAGTACTCGTGCCATCCTTAATCGGGTGACTTCGAGATGTCCCAAAGCCCACGAGCAGGAACTGCGCTAGTGCTTTCAGAGTGTAAGTTCCGCTGATAACATGTTGAGCACCGTCGAGAAACGCATCGCATACGCCACCAACAAGGAATGGGGACGTTAGCTTAGAGGTAGATTTAGGCAGTAGTTTACGTGAACAGTAAGTATTGTTTACGACCCGATTACGGACCTAGGGAAGCAAAGTTGTACTGCCGAGTGTATTAACGACTTAGGAGTGGGCTCGGTGGCGATGGCTTCCTACCCAATGAGCGCAGACCGTACTGTCTTCCGACACTCCCCTACTCTTTATTCTTTAGGGGGAACGTGCGAACAGAGGCTGCTTCAGAGGTTCGGGCGTGTAGGGTCTCTCTATGTTTGTTAAACAA
seq00016   ACTGCCTGCCGGCGTGTGGGGTGCTAGACATCGACCTTCTGGGACATGGGGTAATCAAGTTGTAGTCGGAGTGCCTTAAACACACGACAGAGTGGCTGGACGCCCTACCTTCTTTCCTGGAATTAGGAAAACTGCTTATTTTCATTTTACTTCATGCAAGGGGATCCTAAACTTATTTGACGGCACCGGATGGGCGAACTCCCTACTAATCTTTGAAATAAAGGTTACAAGCCCGGTTACTGTCTCCGTCGACTCGCCCCTATTCGCTCTGACCGCGAGTGTAAGTCGTGGGGAGGTCGAGGCATTGGAAGCACCCGGTACCCGATCTACAATACAACTTGGGCTAAGGAAGCGCATAAGAGCCGTCTTATTCCAAACACCCTCTTGTTGCACCGCAGTGTCAACCACATGGGTCCGACTTGTACTGATTTAATTCGGCAGACGGCCGTAGGCACGCTAGTTGGACTGCGGGGAAGGTGCGGCACGCCCGCCCGCTATAATCTATGGTGCATTATTCAGTATATTTAGGCTATTCGCGGTCCCACAACCGGACCTATTCTCTTTTTGAAGACAGCAAGGCTTTTTCATGGGGGGGCCTTTAGGGCCAGCCTTTTCACTCGATGCTGCACCAACTTGTCCCTTAATTTCCCCTGATTGTACCATGCCCAGATACTGTGTAACTAACGATCCAGGACTTTTGGGAGAATGCGCCTTATTTGGATTCGTTCACATGGCCAGCATACGCTGACCGAGAACCTTGGGATTGCTAAGAACACCAGGTGCGTGGTTGTCCATTGCGAATTTACAGTGCGTTTTGGCGAGTCTTGTTGACAAGGCTTTAGCATTGAAGGATATAACACTCAGTTTGCGGTCATATCGGCACGGCGGTAAGAAGAGAGGGGAGGTTCTTCAGAAGACGTGAGAAGACCGGCAGTTACTTGACTAGAACGGCGTTATCACCTGGACACCCGTTCTTCTGATGGGTGATGAATGTAAGAATCCCAACGAACGCCCTTATAGTATATGTTCCGAGAGGTTGGTGCGTAGGATAGCCCCTTATTTCAGTGGCCTGCAATGTTCAAAAACATCCCTCCACTGACACCTTGGTTTACATGGGTGGCATAGCTCTTGGGCCACGCTCGTCTCCTGAGGGTCGCTTTACGCCAAATTGATTGGAAACCGGCACCCCATCCATAATTATGTTCTACACTCCTGGAGGTAGTAGCTACTCACGGACTGCGTGGGAATGTACCCTCAATCCCTACCCTTTGCGTTGAGCTGCTGCTGTTGCCCATGGTAGCTCACTTCGGGAGACGTTAGACCGCCTGCGTCACAGCACCCATTTACCGTGAGCGCGAAGATCCGGTTTCCTAGCAAAAGACGGTCCGCTTTGAATCTCATTTTCCGGTAGGAGCTCATGCAAAAATCTCGAGAGCCCACTTTCTCGGTGGAACATAGGACGTGATACAAATAGCACTTAGGCTTTGTGGGTTATGAGATAGCCCTGGAACGCCTGCCTCGATCCCTCCAAATTTCGCGATCGAGAACGTATCACTGGATCCAACGCGCCAGGTAACTGGCCTCATGTCCGGAATGGCCGTAGGAGAAATAGTGAATGTAGCGAGCCCGCATTCTACTTCTATTGCTGATCCCCGACCATTAAAACGTACATATCCTGTGCATAACCCAACTCTCCATTTTAGGCGTCGTGGAATAGGATGGGGCTGCCCTCTCGGCGCAGCCTCAGCACACTCTCGTGCTCCTCACATCGGGCAGCGAAATTTACGCTCGAAACGGCGAAGTTTGCTGACATTTTGTTCCCACCTCCATCTGGAACGAGCACTCCACGCTTATCACGGACCAAGTTCTCGTGCCATCCTTAATCGGGTGACTTCGAGATGTCCCAAAGCCCACGAGCAGGAACTGCGCTAGTGCTTTCAGAGTGTAAGTTCCGCTGATAACATGTTGAGCACCGTCGAGAAACGCATCGCATACGCCACCAACAAGGAATGGGGACGTTAGCTTAGAGGTAGATTTAGGCAGTAGTTTACGTGAACAGTAAGTATTGTTTACGACCCGATTACGGACCTAGGGAAGCAAAGTTGTACTGCCGAGTGTATTAACGACTTAGGAGTGGGCTCGGTGGCGATGGCTTCCTACCCAATGAGCGCAGACCGTACTGTCTTCCGACACTCCCCTACTCTTTATTCTTTAGGGGGAACGTGCGAACAGAGGCTGCTTCAGAGGTTCGGGCGTGTAGGGTCTCTCTATGTTTGTCAAACAA
seq00017   ACTGCCTGCCGGCGTGTGGGGTGCTAGACATCGACCTTCTGGGACATGGGGTAATCAAGTTGTAGTCGGAGTGCCTTAAACACACGACAGAGTGGCTGGACGCCCTACCTTCTTTCCTGGAATTAGGAAAACTGCTTATTTTCATTTTACTTCATGCAAGGGGATCCTAAACTTATTTGACGGCACCGGATGGGCGAACTCCCTACTAATCTTTGAAATAAAGGCTACAAGCCCGGTTACTGTCTCCGTCGACTCGCCCCTATTCGCTCTGACCGCGAGTGTAAGTCGTGGGGAGGTCGAGGCATTGGAAGCACCCGGTACCCGATCTACAATACAACTTGGGCTAAGGAAGCGCATAAGAGCCGTCTTATTCCAAACACCCTCTTGTTGCACCGCAGTGTCAACCACATGGGTCCGACTTGTACTGATTTAATTCGGCAGACGGCCGTAGGCACGCTAGTTGGACTGCGGGGAAGGTGCGGCACGCCCGCCCGCTATAATCTATGGTGCATTATTCAGTATATTTAGGCTATTCGCGGTCCCACAACCGGACCTATTCTCTTTTTGAAGACAGCAAGGCTTTTTCATGGGGGGGCCTTTAGGGCCAGCCTTTTCACTCGATGCTGCACCAACTTGTCCCTTAATTTCCCCTGATTGTACCATGCCCAGATACTGTGTAACTAACGATCCAGGACTTTTGGGAGAATGCGCCTTATTTGGATTCGTTCACATGGCCAGCATACGCTGACCGAGAACCTTGGGATTGCTAAGAACACCAGGTGCGTGGTTGTCCATTGCGAATTTACAGTGCGTTTTGGCGAGTCTTGTTGACAAGGCTTTAGCATTGAAGGATATAACACTCAGTTTGCGGTCATATCGGCACGGCGGTAAGAAGAGAGGGGAGGTTCTTCAGAAGACGTGAGAAGACCGGAAGTTACTTGACTAGAACGGCGTTATCACCTGGACACCCGTTCTTCTGATGGGTGATGAATGTAAGAATCCCAACGAACGCCCTTATAGTATATGTTCCGAGAGGTTGGTGCGTAGGATAGCCCCTTATTTCAGTGGCCTGCAATGTTCAAAAACATCCCTCCACTGACACCTTGGTTTACATGGGTGGCATAGCTCTTGGGCCACGCTCGTCTCCTGAGGGTCGCTTTACGCCAAATTGATTGGAAACCGGCACCCCATCCATAATTATGTTCTACACTCCTGGAGGTAGTAGCTACTCACGGACTGCGTGGGAATGTACCCTCAATCCCTACCCTTTGCGTTGAGCTGCTGCTGTTGCCCATGGTAGCTCACTTCGGGAGACGTTAGACCGCCTGCGTCACAGCACCCATTTACCGTGAGCGCGAAGATCCGGTTTCCTAGCAAAAGACGGTCCGCTTTGAATCTCATTTTCCGGTAGGAGCTCATGCAAAAATCTCGAGAGCCCACTTTCTCGGTGGAACATAGGACGTGATACAAATAGCACTTAGGCTTTGTGGGTTATGAGATAGCCCTGGAACGCCTGCCTCGATCCCTCCAAATTTCGCGATCGAGAACGTATCACTGGATCCAACGCGCCAGGTAACTGGCCTCATGTCCGGAATGGCCGTAGGAGAAATAGTGAATGTAGCGAGCCCGCATTCTACTTCTATTGCTGATCCCCGACCATTAAAACGTACATATCCTGTGCATAACCCAACTCTCCATTTTAGGCGTCGTGGAATAGGATGGGGCTGCCCTCTCGGCGCAGCCTCAGCACACTCTCGTGCTCCTCACATCGGGCAGCGAAATTTACGCTCGAAACGGCGAAGTTTGCTGACATTTTGTTCCCACCTCCATCTGGAACGAGCACTCCACGCTTATCACGGACCAAGTACTCGTGCCATCCTTAATCGGGTGACTTCGAGATGTCCCAAAGCCCACGAGCAGGAACTGCGCTAGTGCTTTCAGAGTGTAAGTTCCGCTGATAACATGTTGAGCACCGTCGAGAAACGCATCGCATACGCCACCAACAAGGAATGGGGACGTTAGCTTAGAGGTAGATTTAGGCAGTAGTTTACGTGAACAGTAAGTATTGTTTACGACCCGATTACGGACCTAGGGAAGCAAAGTTGTACTGCCGAGTGTATTAACGACTTAGGAGTGGGCTCGGTGGCGATGGCTTCCTACCCAATGAGCGCAGACCGTACTGTCTTCCGACACTCCCCTACTCTTTATTCTTTAGGGGGAACGTGCGAACAGAGGCTGCTTCAGAGGTTCGGGCGTGTAGGGTCTCTCTATGTTTGTTAAACAA
seq00018   ACTGCCTGCCGGCGTGTGGGGTGCTAGACATCGACCTTCTGGGACATGGGGTAATCAAGTTGTAGTCGGAGTGCCTTAAACACACGACAGAGTGGCTGGACGCCCTACCTTCTTTCCTGGAATTAGGAAAACTGCTTATTTTCATTTTACTTCATGCAAGGGGATCCTAAACTTATTTGACGGCACCGGATGGGCGAACTCCCTACTAATCTTTGAAATAAAGGTTACAAGCCCGGTTACTGTCTCCGTCGACTCGCCCCTATTCGCTCTGACCGCGAGTGTAAGTCGTGGGGAGGTCGAGGCATTGGAAGCACCCGGTACCCGATCTACAATACAACTTGGGCTAAGGAAGCGCATAAGAGCCGTCTTATTCCAAACACCCTCTTGTTGCACCGCAGTGTCAACCACATGGGTCCGACTTGTACTGATTTAATTCGGCAGACGGCCGTAGGCACGCTAGTTGGACTGCGGGGAAGGTGCGGCACGCCCGCCCGCTATAATCTATGGTGCATTATTCAGTATATTTAGGCTATTCGCGGTCCCACAACCGGACCTATTCTCTTTTTGAAGACAGCAAGGCTTTTTCATGGGGGGGCCTTTAGGGCCAGCCTTTTCACTCGATGCTGCACCAACTTGTCCCTTAATTTCCCCTGATTGTACCATGCCCAGATACTGTGTAACTAACGATCCAGGACTTTTGGGAGAATGCGCCTTATTTGGATTCGTTCACATGGCCAGCATACGCTGACCGAGAACCTTGGGATTGCTAAGAACACCAGGTGCGTGGTTGTCCATTGCGAATTTACAGTGCGTTTTGGCGAGTCTTGTTGACAAGGCTTTAGCATTGAAGGATATAACACTCAGTTTGCGGTCATATCGGCACGGCGGTAAGAAGAGAGGGGAGGTTCTTCAGAAGACGTGAGAAGACCGGAAGTTACTTGACTAGAACGGCGTTATCACCTGGACACCCGTTCTTCTGATGGGTGATGAATGTAAGAATCCCAACGAACGCCCTTATAGTATATGTTCCGAGAGGTTGGTGCGTAGGATAGCCCCTTATTTCAGTGGCCTGCAATGTTCAAAAACATCCCTCCACTGACACCTTGGTTTACATGGGTGGCATAGCTCTTGGGCCACGCTCGTCTCCTGAGGGTCGCTTTACGCCAAATTGATTGGAAACCGGCACCCCATCCATAATTATGTTCTACACTCCTGGAGGTAGTAGCTACTCACGGACTGCGTGGGAATGTACCCTCAATCCCTACCCTTTGCGTTGAGCTGCTGCTGTTGCCCATGGTAGCTCACTTCGGGAGACGTTAGACCGCCTGCGTCACAGCACCCATTTACCGTGAGCGCGAAGATCCGGTTTCCTAGCAAAAGACGGTCCGCTTTGAATCTCATTTTCCGGTAGGAGCTCATGCAAAAATCTCGAGAGCCCACTTTCTCGGTGGAACATAGGACGTGATACAAATAGCACTTAGGCTTTGTGGGTTATGAGATAGCCCTGGAACGCCTGCCTCGATCCCTCCAAATTTCGCGATCGAGAACGTATCACTGGATCCAACGCGCCAGGTAACTGGCCTCATGTCCGGAATGGCCGTAGGAGAAATAGTGAATGTAACGAGCCCGCATTCTACTTCTATTGCTGATCCCCGACCATTAAAACGTACATATCCTGTGCATAACCCAACTCTCCATTTTAGGCGTCGTGGAATAGGATGGGGCTGCCCTCTCGGCGCAGCCTCAGCACACTCTCGTGCTCCTCACATCGGGCAGCGAAATTTACGCTCGAAACGGCGAAGTTTGCTGACATTTTGTTCCCACCTCCATCTGGAACGAGCACTCCACGCTTATCACGGACCAAGTACTCGTGCCATCCTTAATCGGGTGACTTCGAGATGTCCCAAAGCCCACGAGCAGGAACTGCGCTAGTGCTTTCAGAGTGTAAGTTCCGCTGATAACATGTTGAGCACCGTCGAGAAACGCATCGCATACGCCACCAACAAGGAATGGGGACGTTAGCTTAGAGGTAGATTTAGGCAGTAGTTTACGTGAACAGTAAGTATTGTTTACGACCCGATTACGGACCTAGGGAAGCAAAGTTGTACTGCCGAGTGTATTAACGACTTAGGAGTGGGCTCGGTGGCGATGGCTTCCTACCCAATGAGCGCAGACCGTACTGTCTTCCGACACTCCCCTACTCTTTATTCTTTAGGGGGAACGTGCGAACAGAGGCTGCTTCAGAGGTTCGGGCGTGTAGGGTCTCTCTATGTTTGTCAAACAA
seq00019   ACTGCCTGCCGGCGTGTGGGGTGCTAGACATCGACCTTCTGGGACATGGGGTAATCAAGTTGTAGTCGGAGTGCCTTAAACACACGACAGAGTGGCTGGACGCCCTACCTTCTTTCCTGGAATTAGGAAAACTGCTTATTTTCATTTTACTTCATGCAAGGGGATCCTAAACTTATTTGACGGCACCGGATGGGCGAACTCCCTACTAATCTTTGAAATAAAGGTTACAAGCCCGGTTACTGTCTCCGTCGACTCGCCCCTATTCGCTCTGACCGCGAGTGTAAGTCGTGGGGAGGTCGAGGCATTGGAAGCACCCGGTACCCGATCTACAATACAACTTGGGCTAAGGAAGCGCATAAGAGCCGTCTTATTCCAAACACCCTCTTGTTGCACCGCAGTGTCAACCACATGGGTCCGACTTGTACTGATTTAATTCGGCAGACGGCCGTAGGCACGCTAGTTGGACTGCGGGGAAGGTGCGGCACGCCCGCCCGCTATAATCTATGGTGCATTATTCAGTATATTTAGGCTATTCGCGGTCCCACAACCGGACCTATTCTCTTTTTGAAGACAGCAAGGCTTTTTCATGGGGGGGCCTTTAGGGCCAGCCTTTTCACTCGATGCTGCACCAACTTGTCCCTTAATTTCCCCTGATTGTACCATGCCCAGATACTGTGTAACTAACGATCCAGGACTTTTGGGAGAATGCGCCTTATTTGGATTCGTTCACATGGCCAGCATACGCTGACCGAGAACCTTGGGATTGCTAAGAACACCAGGTGCGTGGTTGTCCATTGCGAATTTACAGTGCGTTTTGGCGAGTCTTGTTGACAAGGCTTTAGCATTGAAGGATATAACACTCAGTTTGCGGTCATATCGGCACGGCGGTAAGAAGAGAGGGGAGGTTCTTCAGAAGACGTGAGAAGACCGGAAGTTACTTGACTAGAACGGCGTTATCACCTGGACACCCGTTCTTCTGATGGGTGATGAATGTAAGAATCCCAACGAACGCCCTTATAGTATATGTTCCGAGAGGTTGGTGCGTAGGATAGCCCCTTATTTCAGTGGCCTGCAATGTTCAAAAACATCCCTCCACTGACACCTTGGTTTACATGGGTGGCATAGCTCTTGGGCCACGCTCGTCTCCTGAGGGTCGCTTTACGCCAAATTGATTGGAAACCGGCACCCCATCCATAATTATGTTCTACACTCCTGGAGGTAGTAGCTACTCACGGACTGCGTGGGAATGTACCCTCAATCCCTACCCTTTGCGTTGAGCTGCTGCTGTTGCCCATGGTAGCTCACTTCGGGAGACGTTAGACCGCCTGCGTCACAGCACCCATTTACCGTGAGCGCGAAGATCCGGTTTCCTAGCAAAAGACGGTCCGCTTTGAATCTCATTTTCCGGTAGGAGCTCATGCAAAAATCTCGAGAGCCCACTTTCTCGGTGGAACATAGGACGTGATACAAATAGCACTTAGGCTTTGTGGGTTATGAGATAGCCCTGGAACGCCTGCCTCGATCCCTCCAAATTTCGCGATCGAGAACGTATCACTGGATCCAACGCGCCAGGTAACTGGCCTCATGTCCGGAATGGCCGTAGGAGAAATAGTGAATGTAACGAGCCCGCATTCTACTTCTATTGCTGATCCCCGACCATTAAAACGTACATATCCTGTGCATAACCCAACTCTCCATTTTAGGCGTCGTGGAATAGGATGGGGCTGCCCTCTCGGCGCAGCCTCAGCACACTCTCGTGCTCCTCACATCGGGCAGCGAAATTTACGCTCGAAACGGCGAAGTTTGCTGACATTTTGTTCCCACCTCCATCTGGAACGAGCACTCCACGCTTATCACGGACCAAGTACTCGTGCCATCCTTAATCGGGTGACTTCGAGATGTCCCAAAGCCCACGAGCAGGAACTGCGCTAGTGCTTTCAGAGTGTAAGTTCCGCTGATAACATGTTGAGCACCGTCGAGAAACGCATCGCATACGCCACCAACAAGGAATGGGGACGTTAGCTTAGAGGTAGATTTAGGCAGTAGTTTACGTGAACAGTAAGTATTGTTTACGACCCGATTACGGACCTAGGGAAGCAAAGTTGTACTGCCGAGTGTATTAACGACTTAGGAGTGGGCTCGGTGGCGATGGCTTCCTACCCAATGAGCGCAGACCGTACTGTCTTCCGACACTCCCCTACTCTTTATTCTTTAGGGGGAACGTGCGAACAGAGGCTGCTTCAGAGGTTCGGGCGTGTAGGGTCTCTCTATGTTTGTCAAACAA
seq00020   ACTGCCTGCCGGCGTGTGGGGTGCTAGACATCGACCTTCTGGGACATGGGGTAATCAAGTTGTAGTCGGAGTGCCTTAAACACACGACAGAGTGGCTGGACGCCCTACCTTCTTTCCTGGAATTAGGAAAACTGCTTATTTTCATTTTACTTCATGCAAGGGGATCCTAAACTTATTTGACGGCACCGGATGGGCGAACTCCCTACTAATCTTTGAAATAAAGGTTGCAAGCCCGGTTACTGTCTCCGTCGACTCGCCCCTATTCGCTCTGACCGCGAGTGTAAGTCGTGGGGAGGTCGAGGCATTGGAAGCACCCGGTACCCGATCTACAATACAACTTGGGCTAAGGAAGCGCATAAGAGCCGTCTTATTCCAAACACCCTCTTGTTGCACCGCAGTGTCAACCACATGGGTCCGACTTGTACTGATTTAATTCGGCAGACGGCCGTAGGCACGCTAGTTGGACTGCGGGGAAGGTGCGGCACGCCCGCCCGCTATAATCTATGGTGCATTATTCAGTATATTTAGGCTATTCGCGGTCCCACAACCGGACCTATTCTCTTTTTGAAGACAGCAAGGCTTTTTCATGGGGGGGCCTTTAGGGCCAGCCTTTTCACTCGATGCTGCACCAACTTGTCCCTTAATTTCCCCTGATTGTACCATGCCCAGATACTGTGTAACTAACGATCCAGGACTTTTGGGAGAATGCGCCTTATTTGGATTCGTTCACATGGCCAGCATACGCTGACCGAGAACCTTGGGATTGCTAAGAACACCAGGTGCGTGGTTGTCCATTGCGAATTTACAGTGCGTTTTGGCGAGTCTTGTTGACAAGGCTTTAGCATTGAAGGATATAACACTCAGTTTGCGGTCATATCGGCACGGCGGTAAGAAGAGAGGGGAGGTTCTTCAGAAGACGTGAGAAGACCGGAAGTTACTTGACTAGAACGGCGTTATCACCTGGACACCCGTTCTTCTGATGGGTGATGAATGTAAGAATCCCAACGAACGCCCTTATAGTATATGTTCCGAGAGGTTGGTGCGTAGGATAGCCCCTTATTTCAGTGGCCTGCAATGTTCAAAAACATCCCTCCACTGACACCTTGGTTTACATGGGTGGCATAGCTCTTGGGCCACGCTCGTCTCCTGAGGGTCGCTTTACGCCAAATTGATTGGAAACCGGCACCCCATCCATAATTATGTTCTACACTCCTGGAGGTAGTAGCTACTCACGGACTGCGTGGGAATGTACCCTCAATCCCTACCCTTTGCGTTGAGCTGCTGCTGTTGCCCATGGTAGCTCACTTCGGGAGACGTTAGACCGCCTGCGTCACAGCACCCATTTACCGTGAGCGCGAAGATCCGGTTTCCTAGCAAAAGACGGTCCGCTTTGAATCTCATTTTCCGGTAGGAGCTCATGCAAAAATCTCGAGAGCCCACTTTCTCGGTGGAACATAGGACGTGATACAAATAGCACTTAGGCTTTGTGGGTTATGAGATAGCCCTGGAACGCCTGCCTCGATCCCTCCAAATTTCGCGATCGAGAACGTATCACTGGATCCAACGCGCCAGGTAACTGGCCTCATGTCCGGAATGGCCGTAGGAGAAATAGTGAATGTAGCGAGCCCGCATTCTACTTCTATTGCTGATCCCCGACCATTAAAACGTACATATCCTGTGCATAACCCAACTCTCCATTTTAGGCGTCGTGGAATAGGATGGGGCTGCCCTCTCGGCGCAGCCTCAGCACACTCTCGTGCTCCTCACATCGGGCAGCGAAATTTACGCTCGAAACGGCGAAGTTTGCTGACATTTTGTTCCCACCTCCATCTGGAACGAGCACTCCACGCTTATCACGGACCAAGTACTCGTGCCATCCTTAATCGGGTGACTTCGAGATGTCCCAAAGCCCACGAGCAGGAACTGCGCTAGTGCTTTCAGAGTGTAAGTTCCGCTGATAACATGTTGAGCACCGTCGAGAAACGCATCGCATACGCCACCAACAAGGAATGGGGACGTTAGCTTAGAGGTAGATTTAGGCAGTAGTTTACGTGAACAGTAAGTATTGTTTACGACCCGATTACGGACCTAGGGAAGCAAAGTTGTACTGCCGAGTGTATTAACGACTTAGGAGTGGGCTCGGTGGCGATGGCTTCCTACCCAATGAGCGCAGACCGTACTGTCTTCCGACACTCCCCTACTCTTTATTCTTTAGGGGGAACGTGCGAACAGAGGCTGCTTCAGACGTTCGGGCGTGTAGGGTCTCTCTATGTTTGTTAAACAA
seq00021   ACTGCCTGCCGGCGTGTGGGGTGCTAGACATCGACCTTCTGGGACATGGGGTAATCAAGTTGTAGTCGGAGTGCCTTAAACACACGACAGAGTGGCTGGACGCCCTACCTTCTTTCCTGGAATTAGGAAAACTGCTTATTTTCATTTTACTTCATGCAAGGGGATCCTAAACTTATTTGACGGCACCGGATGGGCGAACTCCCTACTAATCTTTGAAATAAAGGTTACAAGCCCGGTTACTGTCTCCGTCGACTCGCCCCTATTCGCTCTGACCGCGAGTGTAAGTCGTGGGGAGGTCGAGGCATTGGAAGCACCCGGTACCCGATCTACAATACAACTTGGGCTAAGGAAGCGCATAAGAGCCGTCTTATTCCAAACACCCTCTTGTTGCACCGCAGTGTCAACCACATGGGTCCGACTTGTACTGATTTAATTCGGCAGACGGCCGTAGGCACGCTAGTTGGACTGCGGGGAAGGTGCGGCACGCCCGCCCGCTATAATCTATGGTGCATTATTCAGTATATTTAGGCTATTCGCGGTCCCACAACCGGACCTATTCTCTTTTTGAAGACAGCAAGGCTTTTTCATGGGGGGGCCTTTAGGGCCAGCCTTTTCACTCGATGCTGCACCAACTTGTCCCTTAATTTCCCCTGATTGTACCATGCCCAGATACTGTGTAACTAACGATCCAGGACTTTTGGGAGAATGCGCCTTATTTGGATTCGTTCACATGGCCAGCATACGCTGACCGAGAACCTTGGGATTGCTAAGAACACCAGGTGCGTGGTTGTCCATTGCGAATTTACAGTGCGTTTTGGCGAGTCTTGTTGACAAGGCTTTAGCATTGAAGGATATAACACTCAGTTTGCGGTCATATCGGCACGGCGGTAAGAAGAGAGGGGAGGTTCTTCAGAAGACGTGAGAAGACCGGAAGTTACTTGACTAGAACGGCGTTATCACCTGGACACCCGTTCTTCTGATGGGTGATGAATGTAAGAATCCCAACGAACGCCCTTATAGTATATGTTCCGAGAGGTTGGTGCGTAGGATAGCCCCTTATTTCAGTGGCCTGCAATGTTCAAAAACATCCCTCCACTGACACCTTGGTTTACATGGGTGGCATAGCTCTTGGGCCACGCTCGTCTCCTGAGGGTCGCTTTACGCCAAATTGATTGGAAACCGGCACCCCATCCATAATTATGTTCTACACTCCTGGAGGTAGTAGCTACTCACGGACTGCGTGGGAATGTACCCTCAATCCCTACCCTTTGCGTTGAGCTGCTGCTGTTGCCCATGGTAGCTCACTTCGGGAGACGTTAGACCGCCTGCGTCACAGCACCCATTTACCGTGAGCGCGAAGATCCGGTTTCCTAGCAAAAGACGGTCCGCTTTGAATCTCATTTTCCGGTAGGAGCTCATGCAAAAATCTCGAGAGCCCACTTTCTCGGTGGAACATAGGACGTGATACAAATAGCACTTAGGCTTTGTGGGTTATGAGATAGCCCTGGAACGCCTGCCTCGATCCCTCCAAATTTCGCGATCGAGAACGTATCACTGGATCCAACGCGCCAGGTAACTGGCCTCATGTCCGGAATGGCCGTAGGAGAAATAGTGAATGTAACGAGCCCGCATTCTACTTCTATTGCTGATCCCCGACCATTAAAACGTACATATCCTGTGCATAACCCAACTCTCCATTTTAGGCGTCGTGGAATAGGATGGGGCTGCCCTCTCGGCGCAGCCTCAGCACACTCTCGTGCTCCTCACATCGGGCAGCGAAATTTACGCTCGAAACGGCGAAGTTTGCTGACATTTTGTTCCCACCTCCATCTGGAACGAGCACTCCACGCTTATCACGGACCAAGTACTCGTGCCATCCTTAATCGGGTGACTTCGAGATGTCCCAAAGCCCACGAGCAGGAACTGCGCTAGTGCTTTCAGAGTGTAAGTTCCGCTGATAACATGTTGAGCACCGTCGAGAAACGCATCGCATACGCCACCAACAAGGAATGGGGACGTTAGCTTAGAGGTAGATTTAGGCAGTAGTTTACGTGAACAGTAAGTATTGTTTACGACCCGATTACGGACCTAGGGAAGCAAAGTTGTACTGCCGAGTGTATTAACGACTTAGGAGTGGGCTCGGTGGCGATGGCTTCCTACCCAATGAGCGCAGACCGTACTGTCTTCCGACACTCCCCTACTCTTTATTCTTTAGGGGGAACGTGCGAACAGAGGCTGCTTCAGAGGTTCGGGCGTGTAGGGTCTCTCTATGTTTGTCAAACAA
seq00022   ACTGCCTGCCGGCGTGTGGGGTGCTAGACATCGACCTTCTGGGACATGGGGTAATCAAGTTGTAGTCGGAGTGCCTTAAACACACGACAGAGTGGCTGGACGCCCTACCTTCTTTCCTGGAATTAGGAAAACTGCTTATTTTCATTTTACTTCATGCAAGGGGATCCTAAACTTATTTGACGGCACCGGATGGGCGAACTCCCTACTAATCTTTGAAATAAAGGCTACAAGCCCGGTTACTGTCTCCGTCGACTCGCCCCTATTCGCTCTGACCGCGAGTGTAAGTCGTGGGGAGGTCGAGGCATTGGAAGCACCCGGTACCCGATCTACAATACAACTTGGGCTAAGGAAGCGCATAAGAGCCGTCTTATTCCAAACACCCTCTTGTTGCACCGCAGTGTCAACCACATGGGTCCGACTTGTACTGATTTAATTCGGCAGACGGCCGTAGGCACGCTAGTTGGACTGCGGGGAAGGTGCGGCACGCCCGCCCGCTATAATCTATGGTGCATTATTCAGTATATTTAGGCTATTCGCGGTCCCACAACCGGACCTATTCTCTTTTTGAAGACAGCAAGGCTTTTTCATGGGGGGGCCTTTAGGGCCAGCCTTTTCACTCGATGCTGCACCAACTTGTCCCTTAATTTCCCCTGATTGTACCATGCCCAGATACTGTGTAACTAACGATCCAGGACTTTTGGGAGAATGCGCCTTATTTGGATTCGTTCACATGGCCAGCATACGCTGACCGAGAACCTTGGGATTGCTAAGAACACCAGGTGCGTGGTTGTCCATTGCGAATTTACAGTGCGTTTTGGCGAGTCTTGTTGACAAGGCTTTAGCATTGAAGGATATAACACTCAGTTTGCGGTCATATCGGCACGGCGGTAAGAAGAGAGGGGAGGTTCTTCAGAAGACGTGAGAAGACCGGAAGTTACTTGACTAGAACGGCGTTATCACCTGGACACCCGTTCTTCTGATGGGTGATGAATGTAAGAATCCCAACGAACGCCCTTATAGTATATGTTCCGAGAGGTTGGTGCGTAGGATAGCCCCTTATTTCAGTGGCCTGCAATGTTCAAAAACATCCCTCCACTGACACCTTGGTTTACATGGGTGGCATAGCTCTTGGGCCACGCTCGTCTCCTGAGGGTCGCTTTACGCCAAATTGATTGGAAACCGGCACCCCATCCATAATTATGTTCTACACTCCTGGAGGTAGTAGCTACTCACGGACTGCGTGGGAATGTACCCTCAATCCCTACCCTTTGCGTTGAGCTGCTGCTGTTGCCCATGGTAGCTCACTTCGGGAGACGTTAGACCGCCTGCGTCACAGCACCCATTTACCGTGAGCGCGAAGATCCGGTTTCCTAGCAAAAGACGGTCCGCTTTGAATCTCATTTTCCGGTAGGAGCTCATGCAAAAATCTCGAGAGCCCACTTTCTCGGTGGAACATAGGACGTGATACAAATAGCACTTAGGCTTTGTGGGTTATGAGATAGCCCTGGAACGCCTGCCTCGATCCCTCCAAATTTCGCGATCGAGAACGTATCACTGGATCCAACGCGCCAGGTAACTGGCCTCATGTCCGGAATGGCCGTAGGAGAAATAGTGAATGTAGCGAGCCCGCATTCTACTTCTATTGCTGATCCCCGACCATTAAAACGTACATATCCTGTGCATAACCCAACTCTCCATTTTAGGCGTCGTGGAATAGGATGGGGCTGCCCTCTCGGCGCAGCCTCAGCACACTCTCGTGCTCCTCACATCGGGCAGCGAAATTTACGCTCGAAACGGCGAAGTTTGCTGACATTTTGTTCCCACCTCCATCTGGAACGAGCACTCCACGCTTATCACGGACCAAGTACTCGTGCCATCCTTAATCGGGTGACTTCGAGATGTCCCAAAGCCCACGAGCAGGAACTGCGCTAGTGCTTTCAGAGTGTAAGTTCCGCTGATAACATGTTGAGCACCGTCGAGAAACGCATCGCATACGCCACCAACAAGGAATGGGGACGTTAGCTTAGAGGTAGATTTAGGCAGTAGTTTACGTGAACAGTAAGTATTGTTTACGACCCGATTACGGACCTAGGGAAGCAAAGTTGTACTGCCGAGTGTATTAACGACTTAGGAGTGGGCTCGGTGGCGATGGCTTCCTACCCAATGAGCGCAGACCGTACTGTCTTCCGACACTCCCCTACTCTTTATTCTTTAGGGGGAACGTGCGAACAGAGGCTGCTTCAGAGGTTCGGGCGTGTAGGGTCTCTCTATGTTTGTAAAACAA
seq00023   ACTGCCTGCCGGCGTGTGGGGTGCTAGACATCGACCTTCTGGGACATGGGGTAATCAAGTTGTAGTCGGAGTGCCTTAAACACACGACAGAGTGGCTGGACGCCCTACCTTCTTTCCTGGAATTAGGAAAACTGCTTATTTTCATTTTACTTCATGCAAGGGGATCCTAAACTTATTTGACGGCACCGGATGGGCGAACTCCCTACTAATCTTTGAAATAAAGGCTACAAGCCCGGTTACTGTCTCCGTCGACTCGCCCCTATTCGCTCTGACCGCGAGTGTAAGTCGTGGGGAGGTCGAGGCATTGGAAGCACCCGGTACCCGATCTACAATACAACTTGGGCTAAGGAAGCGCATAAGAGCCGTCTTATTCCAAACACCCTCTTGTTGCACCGCAGTGTCAACCACATGGGTCCGACTTGTACTGATTTAATTCGGCAGACGGCCGTAGGCACGCTAGTTGGACTGCGGGGAAGGTGCGGCACGCCCGCCCGCTATAATCTATGGTGCATTATTCAGTATATTTAGGCTATTCGCGGTCCCACAACCGGACCTATTCTCTTTTTGAAGACAGCAAGGCTTTTTCATGGGGGGGCCTTTAGGGCCAGCCTTTTCACTCGATGCTGCACCAACTTGTCCCTTAATTTCCCCTGATTGTACCATGCCCAGATACTGTGTAACTAACGATCCAGGACTTTTGGGAGAACGCGCCTTATTTGGATTCGTTCACATGGCCAGCATACGCTGACCGAGAACCTTGGGATTGCTAAGAACACCAGGTGCGTGGTTGTCCATTGCGAATTTACAGTGCGTTTTGGCGAGTCTTGTTGACAAGGCTTTAGCATTGAAGGATATAACACTCAGTTTGCGGTCATATCGGCACGGCGGTAAGAAGAGAGGGGAGGTTCTTCAGAAGACGTGAGAAGACCGGAAGTTACTTGACTAGAACGGCGTTATCACCTGGACACCCGTTCTTCTGATGGGTGATGAATGTAAGAATCCCAACGAACGCCCTTATAGTATATGTTCCGAGAGGTTGGTGCGTAGGATAGCCCCTTATTTCAGTGGCCTGCAATGTTCAAAAACATCCCTCCACTGACACCTTGGTTTACATGGGTGGCATAGCTCTTGGGCCACGCTCGTCTCCTGAGGGTCGCTTTACGCCAAATTGATTGGAAACCGGCACCCCATCCATAATTATGTTCTACACTCCTGGAGGTAGTAGCTACTCACGGACTGCGTGGGAATGTACCCTCAATCCCTACCCTTTGCGTTGAGCTGCTGCTGTTGCCCATGGTAGCTCACTTCGGGAGACGTTAGACCGCCTGCGTCACAGCACCCATTTACCGTGAGCGCGAAGATCCGGTTTCCTAGCAAAAGACGGTCCGCTTTGAATCTCATTTTCCGGTAGGAGCTCATGCAAAAATCTCGAGAGCCCACTTTCTCGGTGGAACATAGGACGTGATACAAATAGCACTTAGGCTTTGTGGGTTATGAGATAGCCCTGGAACGCCTGCCTCGATCCCTCCAAATTTCGCGATCGAGAACGTATCACTGGATCCAACGCGCCAGGTAACTGGCCTCATGTCCGGAATGGCCGTAGGAGAAATAGTGAATGTAGCGAGCCCGCATTCTACTTCTATTGCTGATCCCCGACCATTAAAACGTACATATCCTGTGCATAACCCAACTCTCCATTTTAGGCGTCGTGGAATAGGATGGGGCTGCCCTCTCGGCGCAGCCTCAGCACACTCTCGTGCTCCTCACATCGGGCAGCGAAATTTACGCTCGAAACGGCGAAGTTTGCTGACATTTTGTTCCCACCTCCATCTGGAACGAGCACTCCACGCTTATCACGGACCAAGTACTCGTGCCATCCTTAATCGGGTGACTTCGAGATGTCCCAAAGCCCACGAGCAGGAACTGCGCTAGTGCTTTCAGAGTGTAAGTTCCGCTGATAACATGTTGAGCACCGTCGAGAAACGCATCGCATACGCCACCAACAAGGAATGGGGACGTTAGCTTAGAGGTAGATTTAGGCAGTAGTTTACGTGAACAGTAAGTATTGTTTACGACCCGATTACGGACCTAGGGAAGCAAAGTTGTACTGCCGAGTGTATTAACGACTTAGGAGTGGGCTCGGTGGCGATGGCTTCCTACCCAATGAGCGCAGACCGTACTGTCTTCCGACACTCCCCTACTCTTTATTCTTTAGGGGGAACGTGCGAACAGAGGCTGCTTCAGAGGTTCGGGCGTGTAGGGTCTCTCTATGTTTGTTAAACAA
seq00024   ACTGCCTGCCGGCGTGTGGGGTGCTAGACATCGACCTTCTGGGACATGGGGTAATCAAGTTGTAGTCGGAGTGCCTTAAACACACGACAGAGTGGCTGGACGCCCTACCTTCTTTCCTGGAATTAGGAAAACTGCTTATTTTCATTTTACTTCATGCAAGGGGATCCTAAACTTATTTGACGGCACCGGATGGGCGAACTCCCTACTAATCTTTGAAATAAAGGTTACAAGCCCGGTTACTGTCTCCGTCGACTCGCCCCTATTCGCTCTGACCGCGAGTGTAAGTCGTGGGGAGGTCGAGGCATTGGAAGCACCCGGTACCCGATCTACAATACAACTTGGGCTAAGGAAGCGCATAAGAGCCGTCTTATTCCAAACACCCTCTTGTTGCACCGCAGTGTCAACCACATGGGTCCGACTTGTACTGATTTAATTCGGCAGACGGCCGTAGGCACGCTAGTTGGACTGCGGGGAAGGTGCGGCACGCCCGCCCGCTATAATCTATGGTGCATTATTCAGTATATTTAGGCTATTCGCGGTCCCACAACCGGACCTATTCTCTTTTTGAAGACAGCAAGGCTTTTTCATGGGGGGGCCTTTAGGGCCAGCCTTTTCACTCGATGCTGCACCAACTTGTCCCTTAATTTCCCCTGATTGTACCATGCCCAGATACTGTGTAACTAACGATCCAGGACTTTTGGGAGAATGCGCCTTATTTGGATTCGTTCACATGGCCAGCATACGCTGACCGAGAACCTTGGGATTGCTAAGAACACCAGGTGCGTGGTTGTCCATTGCGAATTTACAGTGCGTTTTGGCGAGTCTTGTTGACAAGGCTTTAGCATTGAAGGATATAACACTCAGTTTGCGGTCATATCGGCACGGCGGTAAGAAGAGAGGGGAGGTTCTTCAGAAGACGTGAGAAGACCGGAAGTTACTTGACTAGAACGGCGTTATCACCTGGACACCCGTTCTTCTGATGGGTGATGAATGTAAGAATCCCAACGAACGCCCTTATAGTATATGTTCCGAGAGGTTGGTGCGTAGGATAGCCCCTTATTTCAGTGGCCTGCAATGTTCAAAAACATCCCTCCACTGACACCTTGGTTTACATGGGTGGCATAGCTCTTGGGCCACGCTCGTCTCCTGAGGGTCGCTTTACGCCAAATTGATTGGAAACCGGCACCCCATCCATAATTATGTTCTACACTCCTGGAGGTAGTAGCTACTCACGGACTGCGTGGGAATGTACCCTCAATCCCTACCCTTTGCGTTGAGCTGCTGCTGTTGCCCATGGTAGCTCACTTCGGGAGACGTTAGACCGCCTGCGTCACAGCACCCATTTACCGTGAGCGCGAAGATCCGGTTTCCTAGCAAAAGACGGTCCGCTTTGAATCTCATTTTCCGGTAGGAGCTCATGCAAAAATCTCGAGAGCCCACTTTCTCGGTGGAACATAGGACGTGATACAAATAGCACTTAGGCTTTGTGGGTTATGAGATAGCCCTGGAACGCCTGCCTCGATCCCTCCAAATTTCGCGATCGAGAACGTATCACTGGATCCAACGCGCCAGGTAACTGGCCTCATGTCCGGAATGGCCGTAGGAGAAATAGTGAATGTAACGAGCCCGCATTCTACTTCTATTGCTGATCCCCGACCATTAAAACGTACATATCCTGTGCATAACCCAACTCTCCATTTTAGGCGTCGTGGAATAGGATGGGGCTGCCCTCTCGGCGCAGCCTCAGCACACTCTCGTGCTCCTCACATCGGGCAGCGAAATTTACGCTCGAAACGGCGAAGTTTGCTGACATTTTGTTCCCACCTCCATCTGGAACGAGCACTCCACGCTTATCACGGACCAAGTACTCGTGCCATCCTTAATCGGGTGACTTCGAGATGTCCCAAAGCCCACGAGCAGGAACTGCGCTAGTGCTTTCAGAGTGTAAGTTCCGCTGATAACATGTTGAGCACCGTCGAGAAACGCATCGCATACGCCACCAACAAGGAATGGGGACGTTAGCTTAGAGGTAGATTTAGGCAGTAGTTTACGTGAACAGTAAGTATTGTTTACGACCCGATTACGGACCTAGGGAAGCAAAGTTGTACTGCCGAGTGTATTAACGACTTAGGAGTGGGCTCGGTGGCGATGGCTTCCTACCCAATGAGCGCAGACCGTACTGTCTTCCGACACTCCCCTACTCTTTATTCTTTAGGGGGAACGTGCGAACAGAGGCTGCTTCAGAGGTTCGGGCGTGTAGGGTCTCTCTATGTTTGTCAAACAA
seq00025   ACTGCCTGCCGGCGTGTGGGGTGCTAGACATCGACCTTCTGGGACATGGGGTAATCAAGTTGTAGTCGGAGTGCCTTAAACACACGACAGAGTGGCTGGACGCCCTACCTTCTTTCCTGGAATTAGGAAAACTGCTTATTTTCATTTTACTTCATGCAAGGGGATCCTAAACTTATTTGACGGCACCGGATGGGCGAACTCCCTACTAATCTTTGAAATAAAGGTTACAAGCCCGGTTACTGTCTCCGTCGACTCGCCCCTATTCGCTCTGACCGCGAGTGTAAGTCGTGGGGAGGTCGAGGCATTGGAAGCACCCGGTACCCGATCTACAATACAACTTGGGCTAAGGAAGCGCATAAGAGCCGTCTTATTCCAAACACCCTCTTGTTGCACCGCAGTGTCAACCACATGGGTCCGACTTGTACTGATTTAATTCGGCAGACGGCCGTAGGCACGCTAGTTGGACTGCGGGGAAGGTGCGGCACGCCCGCCCGCTATAATCTATGGTGCATTATTCAGTATATTTAGGCTATTCGCGGTCCCACAACCGGACCTATTCTCTTTTTGAAGACAGCAAGGCTTTTTCATGGGGGGGCCTTTAGGGCCAGCCTTTTCACTCGATGCTGCACCAACTTGTCCCTTAATTTCCCCTGATTGTACCATGCCCAGATACTGTGTAACTAACGATCCAGGACTTTTGGGAGAATGCGCCTTATTTGGATTCGTTCACATGGCCAGCATACGCTGACCGAGAACCTTGGGATTGCTAAGAACACCAGGTGCGTGGTTGTCCATTGCGAATTTACAGTGCGTTTTGGCGAGTCTTGTTGACAAGGCTTTAGCATTGAAGGATATAACACTCAGTTTGCGGTCATATCGGCACGGCGGTAAGAAGAGAGGGGAGGTTCTTCAGAAGACGTGAGAAGACCGGCAGTTACTTGACTAGAACGGCGTTATCACCTGGACACCCGTTCTTCTGATGGGTGATGAATGTAAGAATCCCAACGAACGCCCTTATAGTATATGTTCCGAGAGGTTGGTGCGTAGGATAGCCCCTTATTTCAGTGGCCTGCAATGTTCAAAAACATCCCTCCACTGACACCTTGGTTTACATGGGTGGCATAGCTCTTGGGCCACGCTCGTCTCCTGAGGGTCGCTTTACGCCAAATTGATTGGAAACCGGCACCCCATCCATAATTATGTTCTACACTCCTGGAGGTAGTAGCTACTCACGGACTGCGTGGGAATGTACCCTCAATCCCTACCCTTTGCGTTGAGCTGCTGCTGTTGCCCATGGTAGCTCACTTCGGGAGACGTTAGACCGCCTGCGTCACAGCACCCATTTACCGTGAGCGCGAAGATCCGGTTTCCTAGCAAAAGACGGTCCGCTTTGAATCTCATTTTCCGGTAGGAGCTCATGCAAAAATCTCGAGAGCCCACTTTCTCGGTGGAACATAGGACGTGATACAAATAGCACTTAGGCTTTGTGGGTTATGAGATAGCCCTGGAACGCCTGCCTCGATCCCTCCAAATTTCGCGATCGAGAACGTATCACTGGATCCAACGCGCCAGGTAACTGGCCTCATGTCCGGAATGGCCGTAGGAGAAATAGTGAATGTAGCGAGCCCGCATTCTACTTCTATTGCTGATCCCCGACCATTAAAACGTACATATCCTGTGCATAACCCAACTCTCCATTTTAGGCGTCGTGGAATAGGATGGGGCTGCCCTCTCGGCGCAGCCTCAGCACACTCTCGTGCTCCTCACATCGGGCAGCGAAATTTACGCTCGAAACGGCGAAGTTTGCTGACATTTTGTTCCCACCTCCATCTGGAACGAGCACTCCACGCTTATCACGGACCAAGTACTCGTGCCATCCTTAATCGGGTGACTTCGAGATGTCCCAAAGCCCACGAGCAGGAACTGCGCTAGTGCTTTCAGAGTGTAAGTTCCGCTGATAACATGTTGAGCACCGTCGAGAAACGCATCGCATACGCCACCAACAAGGAATGGGGACGTTAGCTTAGAGGTAGATTTAGGCAGTAGTTTACGTGAACAGTAAGTATTGTTTACGACCCGATTACGGACCTAGGGAAGCAAAGTTGTACTGCCGAGTGTATTAACGACTTAGGAGTGGGCTCGGTGGCGATGGCTTCCTACCCAATGAGCGCAGACCGTACTGTCTTCCGACACTCCCCTACTCTTTATTCTTTAGGGGGAACGTGCGAACAGAGGCTGCTTCAGAGGTTCGGGCGTGTAGGGTCTCTCTATGTTTGTCAAACAA
seq00026   ACTGCCTGCCGGCGTGTGGGGTGCTAGACATCGACCTTCTGGGACATGGGGTAATCAAGTTGTAGTCGGAGTGCCTTAAACACACGACAGAGTGGCTGGACGCCCTACCTTCTTTCCTGGAATTAGGAAAACTGCTTATTTTCATTTTACTTCATGCAAGGGGATCCTAAACTTATTTGACGGCACCGGATGGGCGAACTCCCTACTAATCTTTGAAATAAAGGCTACAAGCCCGGTTACTGTCTCCGTCGACTCGCCCCTATTCGCTCTGACCGCGAGTGTAAGTCGTGGGGAGGTCGAGGCATTGGAAGCACCCGGTACCCGATCTACAATACAACTTGGGCTAAGGAAGCGCATAAGAGCCGTCTTATTCCAAACACCCTCTTGTTGCACCGCAGTGTCAACCACATGGGTCCGACTTGTACTGATTTAATTCGGCAGACGGCCGTAGGCACGCTAGTTGGACTGCGGGGAAGGTGCGGCACGCCCGCCCGCTATAATCTATGGTGCATTATTCAGTATATTTAGGCTATTCGCGGTCCCACAACCGGACCTATTCTCTTTTTGAAGACAGCAAGGCTTTTTCATGGGGGGGCCTTTAGGGCCAGCCTTTTCACTCGATGCTGCACCAACTTGTCCCTTAATTTCCCCTGATTGTACCATGCCCAGATACTGTGTAACTAACGATCCAGGACTTTTGGGAGAATGCGCCTTATTTGGATTCGTTCACATGGCCAGCATACGCTGACCGAGAACCTTGGGATTGCTAAGAACACCAGGTGCGTGGTTGTCCATTGCGAATTTACAGTGCGTTTTGGCGAGTCTTGTTGACAAGGCTTTAGCATTGAAGGATATAACACTCAGTTTGCGGTCATATCGGCACGGCGGTAAGAAGAGAGGGGAGGTTCTTCAGAAGACGTGAGAAGACCGGAAGTTACTTGACTAGAACGGCGTTATCACCTGGACACCCGTTCTTCTGATGGGTGATGAATGTAAGAATCCCAACGAACGCCCTTATAGTATATGTTCCGAGAGGTTGGTGCGTAGGATAGCCCCTTATTTCAGTGGCCTGCAATGTTCAAAAACATCCCTCCACTGACACCTTGGTTTACATGGGTGGCATAGCTCTTGGGCCACGCTCGTCTCCTGAGGGTCGCTTTACGCCAAATTGATTGGAAACCGGCACCCCATCCATAATTATGTTCTACACTCCTGGAGGTAGTAGCTACTCACGGACTGCGTGGGAATGTACCCTCAATCCCTACCCTTTGCGTTGAGCTGCTGCTGTTGCCCATGGTAGCTCACTTCGGGAGACGTTAGACCGCCTGCGTCACAGCACCCATTTACCGTGAGCGCGAAGATCCGGTTTCCTAGCAAAAGACGGTCCGCTTTGAATCTCATTTTCCGGTAGGAGCTCATGCAAAAATCTCGAGAGCCCACTTTCTCGGTGGAACATAGGACGTGATACAAATAGCACTTAGGCTTTGTGGGTTATGAGATAGCCCTGGAACGCCTGCCTCGATCCCTCCAAATTTCGCGATCGAGAACGTATCACTGGATCCAACGCGCCAGGTAACTGGCCTCATGTCCGGAATGGCCGTAGGAGAAATAGTGAATGTAGCGAGCCCGCATTCTACTTCTATTGCTGATCCCCGACCATTAAAACGTACATATCCTGTGCATAACCCAACTCTCCATTTTAGGCGTCGTGGAATAGGATGGGGCTGCCCTCTCGGCGCAGCCTCAGCACACTCTCGTGCTCCTCACATCGGGCAGCGAAATTTACGCTCGAAACGGCGAAGTTTGCTGACATTTTGTTCCCACCTCCATCTGGAACGAGCACTCCACGCTTATCACGGACCAAGTACTCGTGCCATCCTTAATCGGGTGACTTCGAGATGTCCCAAAGCCCACGAGCAGGAACTGCGCTAGTGCTTTCAGAGTGTAAGTTCCGCTGATAACATGTTGAGCACCGTCGAGAAACGCATCGCATACGCCACCAACAAGGAATGGGGACGTTAGCTTAGAGGTAGATTTAGGCAGTAGTTTACGTGAACAGTAAGTATTGTTTACGACCCGATTACGGACCTAGGGAAGCAAAGTTGTACTGCCGAGTGTATTAACGACTTAGGAGTGGGCTCGGTGGCGATGGCTTCCTACCCAATGAGCGCAGACCGTACTGTCTTCCGACACTCCCCTACTCTTTATTCTTTAGGGGGAACGTGCGAACAGAGGCTGCTTCAGAGGTTCGGGCGTGTAGGGTCTCTCTATGTTTGTTAAACAA
seq00027   ACTGCCTGCCGGCGTGTGGGGTGCTAGACATCGACCTTCTGGGACATGGGGTAATCAAGTTGTAGTCGGAGTGCCTTAAACACACGACAGAGTGGCTGGACGCCCTACCTTCTTTCCTGGAATTAGGAAAACTGCTTATTTTCATTTTACTTCATGCAAGGGGATCCTAAACTTATTTGACGGCACCGGATGGGCGAACTCCCTACTAATCTTTGAAATAAAGGTTACAAGCCCGGTTACTGTCTCCGTCGACTCGCCCCTATTCGCTCTGACCGCGAGTGTAAGTCGTGGGGAGGTCGAGGCATTGGAAGCACCCGGTACCCGATCTACAATACAACTTGGGCTAAGGAAGCGCATAAGAGCCGTCTTATTCCAAACACCCTCTTGTTGCACCGCAGTGTCAACCACATGGGTCCGACTTGTACTGATTTAATTCGGCAGACGGCCGTAGGCACGCTAGTTGGACTGCGGGGAAGGTGCGGCACGCCCGCCCGCTATAATCTATGGTGCATTATTCAGTATATTTAGGCTATTCGCGGTCCCACAACCGGACCTATTCTCTTTTTGAAGACAGCAAGGCTTTTTCATGGGGGGGCCTTTAGGGCCAGCCTTTTCACTCGATGCTGCACCAACTTGTCCCTTAATTTCCCCTGATTGTACCATGCCCAGATACTGTGTAACTAACGATCCAGGACTTTTGGGAGAATGCGCCTTATTTGGATTCGTTCACATGGCCAGCATACGCTGACCGAGAACCTTGGGATTGCTAAGAACACCAGGTGCGTGGTTGTCCATTGCGAATTTACAGTGCGTTTTGGCGAGTCTTGTTGACAAGGCTTTAGCATTGAAGGATATAACACTCAGTTTGCGGTCATATCGGCACGGCGGTAAGAAGAGAGGGGAGGTTCTTCAGAAGACGTGAGAAGACCGGAAGTTACTTGACTAGAACGGCGTTATCACCTGGACACCCGTTCTTCTGATGGGTGATGAATGTAAGAATCCCAACGAACGCCCTTATAGTATATGTTCCGAGAGGTTGGTGCGTAGGATAGCCCCTTATTTCAGTGGCCTGCAATGTTCAAAAACATCCCTCCACTGACACCTTGGTTTACATGGGTGGCATAGCTCTTGGGCCACGCTCGTCTCCTGAGGGTCGCTTTACGCCAAATTGATTGGAAACCGGCACCCCATCCATAATTATGTTCTACACTCCTGGAGGTAGTAGCTACTCACGGACTGCGTGGGAATGTACCCTCAATCCCTACCCTTTGCGTTGAGCTGCTGCTGTTGCCCATGGTAGCTCACTTCGGGAGACGTTAGACCGCCTGCGTCACAGCACCCATTTACCGTGAGCGCGAAGATCCGGTTTCCTAGCAAAAGACGGTCCGCTTTGAATCTCATTTTCCGGTAGGAGCTCATGCAAAAATCTCGAGAGCCCACTTTCTCGGTGGAACATAGGACGTGATACAAATAGCACTTAGGCTTTGTGGGTTATGAGATAGCCCTGGAACGCCTGCCTCGATCCCTCCAAATTTCGCGATCGAGAACGTATCACTGGATCCAACGCGCCAGGTAACTGGCCTCATGTCCGGAATGGCCGTAGGAGAAATAGTGAATGTAGCGAGCCCGCATTCTACTTCTATTGCTGATCCCCGACCATTAAAACGTACATATCCTGTGCATAACCCAACTCTCCATTTTAGGCGTCGTGGAATAGGATGGGGCTGCCCTCTCGGCGCAGCCTCAGCACACTCTCGTGCTCCTCACATCGGGCAGCGAAATTTACGCTCGAAACGGCGAAGTTTGCTGACATTTTGTTCCCACCTCCATCTGGAACGAGCACTCCACGCTTATCACGGACCAAGTACTCGTGCCATCCTTAATCGGGTGACTTCGAGATGTCCCAAAGCCCACGAGCAGGAACTGCGCTAGTGCTTTCAGAGTGTAAGTTCCGCTGATAACATGTTGAGCACCGTCGAGAAACGCATCGCATACGCCACCAACAAGGAATGGGGACGTTAGCTTAGAGGTAGATTTAGGCAGTAGTTTACGTGAACAGTAAGTATTGTTTACGACCCGATTACGGACCTAGGGAAGCAAAGTTGTACTGCCGAGTGTATTAACGACTTAGGAGTGGGCTCGGTGGCGATGGCTTCCTACCCAATGAGCGCAGACCGTACTGTCTTCCGACACTCCCCTACTCTTTATTCTTTAGGGGGAACGTGCGAACAGAGGCTGCTTCAGAGGTTCGGGCGTGTAGGGTCTCTCTATGTTTGTCAAACAA
seq00028   ACTGCCTGCCGGCGTGTGGGGTGCTAGACATCGACCTTCTGGGACATGGGGTAATCAAGTTGTAGTCGGAGTGCCTTAAACACACGACAGAGTGGCTGGACGCCCTACCTTCTTTCCTGGAATTAGGAAAACTGCTTATTTTCATTTTACTTCATGCAAGGGGATCCTAAACTTATTTGACGGCACCGGATGGGCGAACTCCCTACTAATCTTTGAAATAAAGGTTACAAGCCCGGTTACTGTCTCCGTCGACTCGCCCCTATTCGCTCTGACCGCGAGTGTAAGTCGTGGGGAGGTCGAGGCATTGGAAGCACCCGGTACCCGATCTACAATACAACTTGGGCTAAGGAAGCGCATAAGAGCCGTCTTATTCCAAACACCCTCTTGTTGCACCGCAGTGTCAACCACATGGGTCCGACTTGTACTGATTTAATTCGGCAGACGGCCGTAGGCACGCTAGTTGGACTGCGGGGAAGGTGCGGCACGCCCGCCCGCTATAATCTATGGTGCATTATTCAGTATATTTAGGCTATTCGCGGTCCCACAACCGGACCTATTCTCTTTTTGAAGACAGCAAGGCTTTTTCATGGGGGGGCCTTTAGGGCCAGCCTTTTCACTCGATGCTGCACCAACTTGTCCCTTAATTTCCCCTGATTGTACCATGCCCAGATACTGTGTAACTAACGATCCAGGACTTTTGGGAGAATGCGCCTTATTTGGATTCGTTCACATGGCCAGCATACGCTGACCGAGAACCTTGGGATTGCTAAGAACACCAGGTGCGTGGTTGTCCATTGCGAATTTACAGTGCGTTTTGGCGAGTCTTGTTGACAAGGCTTTAGCATTGAAGGATATAACACTCAGTTTGCGGTCATATCGGCACGGCGGTAAGAAGAGAGGGGAGGTTCTTCAGAAGACGTGAGAAGACCGGAAGTTACTTGACTAGAACGGCGTTATCACCTGGACACCCGTTCTTCTGATGGGTGATGAATGTAAGAATCCCAACGAACGCCCTTATAGTATATGTTCCGAGAGGTTGGTGCGTAGGATAGCCCCTTATTTCAGTGGCCTGCAATGTTCAAAAACATCCCTCCACTGACACCTTGGTTTACATGGGTGGCATAGCTCTTGGGCCACGCTCGTCTCCTGAGGGTCGCTTTACGCCAAATTGATTGGAAACCGGCACCCCATCCATAATTATGTTCTACACTCCTGGAGGTAGTAGCTACTCACGGACTGCGTGGGAATGTACCCTCAATCCCTACCCTTTGCGTTGAGCTGCTGCTGTTGCCCATGGTAGCTCACTTCGGGAGACGTTAGACCGCCTGCGTCACAGCACCCATTTACCGTGAGCGCGAAGATCCGGTTTCCTAGCAAAAGACGGTCCGCTTTGAATCTCATTTTCCGGTAGGAGCTCATGCAAAAATCTCGAGAGCCCACTTTCTCGGTGGAACATAGGACGTGATACAAATAGCACTTAGGCTTTGTGGGTTATGAGATAGCCCTGGAACGCCTGCCTCGATCCCTCCAAATTTCGCGATCGAGAACGTATCACTGGATCCAACGCGCCAGGTAACTGGCCTCATGTCCGGAATGGCCGTAGGAGAAATAGTGAATGTAGCGAGCCCGCATTCTACTTCTATTGCTGATCCCCGACCATTAAAACGTACATATCCTGTGCATAACCCAACTCTCCATTTTAGGCGTCGTGGAATAGGATGGGGCTGCCCTCTCGGCGCAGCCTCAGCACACTCTCGTGCTCCTCACATCGGGCAGCGAAATTTACGCTCGAAACGGCGAAGTTTGCTGACATTTTGTTCCCACCTCCATCTGGAACGAGCACTCCACGCTTATCACGGACCAAGTACTCGTGCCATCCTTAATCGGGTGACTTCGAGATGTCCCAAAGCCCACGAGCAGGAACTGCGCTAGTGCTTTCAGAGTGTAAGTTCCGCTGATAACATGTTGAGCACCGTCGAGAAACGCATCGCATACGCCACCAACAAGGAATGGGGACGTTAGCTTAGAGGTAGATTTAGGCAGTAGTTTACGTGAACAGTAAGTATTGTTTACGACCCGATTACGGACCTAGGGAAGCAAAGTTGTACTGCCGAGTGTATTAACGACTTAGGAGTGGGCTCGGTGGCGATGGCTTCCTACCCAATGAGCGCAGACCGTACTGTCTTCCGACACTCCCCTACTCTTTATTCTTTAGGGGGAACGTGCGAACAGAGGCTGCTTCAGAGGTTCGGGCGTGTAGGGTCTCTCTATGTTTGTCAAACAA
seq00029   ACTGCCTGCCGGCGTGTGGGGTGCTAGACATCGACCTTCTGGGACATGGGGTAATCAAGTTGTAGTCGGAGTGCCTTAAACACACGACAGAGTGGCTGGACGCCCTACCTTCTTTCCTGGAATTAGGAAAACTGCTTATTTTCATTTTACTTCATGCAAGGGGATCCTAAACTTATTTGACGGCACCGGATGGGCGAACTCCCTACTAATCTTTGAAATAAAGGTTGCAAGCCCGGTTACTGTCTCCGTCGACTCGCCCCTATTCGCTCTGACCGCGAGTGTAAGTCGTGGGGAGGTCGAGGCATTGGAAGCACCCGGTACCCGATCTACAATACAACTTGGGCTAAGGAAGCGCATAAGAGCCGTCTTATTCCAAACACCCTCTTGTTGCACCGCAGTGTCAACCACATGGGTCCGACTTGTACTGATTTAATTCGGCAGACGGCCGTAGGCACGCTAGTTGGACTGCGGGGAAGGTGCGGCACGCCCGCCCGCTATAATCTATGGTGCATTATTCAGTATATTTAGGCTATTCGCGGTCCCACAACCGGACCTATTCTCTTTTTGAAGACAGCAAGGCTTTTTCATGGGGGGGCCTTTAGGGCCAGCCTTTTCACTCGATGCTGCACCAACTTGTCCCTTAATTTCCCCTGATTGTACCATGCCCAGATACTGTGTAACTAACGATCCAGGACTTTTGGGAGAATGCGCCTTATTTGGATTCGTTCACATGGCCAGCATACGCTGACCGAGAACCTTGGGATTGCTAAGAACACCAGGTGCGTGGTTGTCCATTGCGAATTTACAGTGCGTTTTGGCGAGTCTTGTTGACAAGGCTTTAGCATTGAAGGATATAACACTCAGTTTGCGGTCATATCGGCACGGCGGTAAGAAGAGAGGGGAGGTTCTTCAGAAGACGTGAGAAGACCGGAAGTTACTTGACTAGAACGGCGTTATCACCTGGACACCCGTTCTTCTGATGGGTGATGAATGTAAGAATCCCAACGAACGCCCTTATAGTATATGTTCCGAGAGGTTGGTGCGTAGGATAGCCCCTTATTTCAGTGGCCTGCAATGTTCAAAAACATCCCTCCACTGACACCTTGGTTTACATGGGTGGCATAGCTCTTGGGCCACGCTCGTCTCCTGAGGGTCGCTTTACGCCAAATTGATTGGAAACCGGCACCCCATCCATAATTATGTTCTACACTCCTGGAGGTAGTAGCTACTCACGGACTGCGTGGGAATGTACCCTCAATCCCTACCCTTTGCGTTGAGCTGCTGCTGTTGCCCATGGTAGCTCACTTCGGGAGACGTTAGACCGCCTGCGTCACAGCACCCATTTACCGTGAGCGCGAAGATCCGGTTTCCTAGCAAAAGACGGTCCGCTTTGAATCTCATTTTCCGGTAGGAGCTCATGCAAAAATCTCGAGAGCCCACTTTCTCGGTGGAACATAGGACGTGATACAAATAGCACTTAGGCTTTGTGGGTTATGAGATAGCCCTGGAACGCCTGCCTCGATCCCTCCAAATTTCGCGATCGAGAACGTATCACTGGATCCAACGCGCCAGGTAACTGGCCTCATGTCCGGAATGGCCGTAGGAGAAATAGTGAATGTAGCGAGCCCGCATTCTACTTCTATTGCTGATCCCCGACCATTAAAACGTACATATCCTGTGCATAACCCAACTCTCCATTTTAGGCGTCGTGGAATAGGATGGGGCTGCCCTCTCGGCGCAGCCTCAGCACACTCTCGTGCTCCTCACATCGGGCAGCGAAATTTACGCTCGAAACGGCGAAGTTTGCTGACATTTTGTTCCCACCTCCATCTGGAACGAGCACTCCACGCTTATCACGGACCAAGTACTCGTGCCATCCTTAATCGGGTGACTTCGAGATGTCCCAAAGCCCACGAGCAGGAACTGCGCTAGTGCTTTCAGAGTGTAAGTTCCGCTGATAACATGTTGAGCACCGTCGAGAAACGCATCGCATACGCCACCAACAAGGAATGGGGACGTTAGCTTAGAGGTAGATTTAGGCAGTAGTTTACGTGAACAGTAAGTATTGTTTACGACCCGATTACGGACCTAGGGAAGCAAAGTTGTACTGCCGAGTGTATTAACGACTTAGGAGTGGGCTCGGTGGCGATGGCTTCCTACCCAATGAGCGCAGACCGTACTGTCTTCCGACACTCCCCTACTCTTTATTCTTTAGGGGGAACGTGCGAACAGAGGCTGCTTCAGACGTTCGGGCGTGTAGGGTCTCTCTATGTTTGTTAAACAA
seq00030   ACTGCCTGCCGGCGTGTGGGGTGCTAGACATCGACCTTCTGGGACATGGGGTAATCAAGTTGTAGTCGGAGTGCCTTAAACACACGACAGAGTGGCTGGACGCCCTACCTTCTTTCCTGGAATTAGGAAAACTGCTTATTTTCATTTTACTTCATGCAAGGGGATCCTAAACTTATTTGACGGCACCGGATGGGCGAACTCCCTACTAATCTTTGAAATAAAGGTTACAAGCCCGGTTACTGTCTCCGTCGACTCGCCCCTATTCGCTCTGACCGCGAGTGTAAGTCGTGGGGAGGTCGAGGCATTGGAAGCACCCGGTACCCGATCTACAATACAACTTGGGCTAAGGAAGCGCATAAGAGCCGTCTTATTCCAAACACCCTCTTGTTGCACCGCAGTGTCAACCACATGGGTCCGACTTGTACTGATTTAATTCGGCAGACGGCCGTAGGCACGCTAGTTGGACTGCGGGGAAGGTGCGGCACGCCCGCCCGCTATAATCTATGGTGCATTATTCAGTATATTTAGGCTATTCGCGGTCCCACAACCGGACCTATTCTCTTTTTGAAGACAGCAAGGCTTTTTCATGGGGGGGCCTTTAGGGCCAGCCTTTTCACTCGATGCTGCACCAACTTGTCCCTTAATTTCCCCTGATTGTACCATGCCCAGATACTGTGTAACTAACGATCCAGGACTTTTGGGAGAATGCGCCTTATTTGGATTCGTTCACATGGCCAGCATACGCTGACCGAGAACCTTGGGATTGCTAAGAACACCAGGTGCGTGGTTGTCCATTGCGAATTTACAGTGCGTTTTGGCGAGTCTTGTTGACAAGGCTTTAGCATTGAAGGATATAACACTCAGTTTGCGGTCATATCGGCACGGCGGTAAGAAGAGAGGGGAGGTTCTTCAGAAGACGTGAGAAGACCGGAAGTTACTTGACTAGAACGGCGTTATCACCTGGACACCCGTTCTTCTGATGGGTGATGAATGTAAGAATCCCAACGAACGCCCTTATAGTATATGTTCCGAGAGGTTGGTGCGTAGGATAGCCCCTTATTTCAGTGGCCTGCAATGTTCAAAAACATCCCTCCACTGACACCTTGGTTTACATGGGTGGCATAGCTCTTGGGCCACGCTCGTCTCCTGAGGGTCGCTTTACGCCAAATTGATTGGAAACCGGCACCCCATCCATAATTATGTTCTACACTCCTGGAGGTAGTAGCTACTCACGGACTGCGTGGGAATGTACCCTCAATCCCTACCCTTTGCGTTGAGCTGCTGCTGTTGCCCATGGTAGCTCACTTCGGGAGACGTTAGACCGCCTGCGTCACAGCACCCATTTACCGTGAGCGCGAAGATCCGGTTTCCTAGCAAAAGACGGTCCGCTTTGAATCTCATTTTCCGGTAGGAGCTCATGCAAAAATCTCGAGAGCCCACTTTCTCGGTGGAACATAGGACGTGATACAAATAGCACTTAGGCTTTGTGGGTTATGAGATAGCCCTGGAACGCCTGCCTCGATCCCTCCAAATTTCGCGATCGAGAACGTATCACTGGATCCAACGCGCCAGGTAACTGGCCTCATGTCCGGAATGGCCGTAGGAGAAATAGTGAATGTAGCGAGCCCGCATTCTACTTCTATTGCTGATCCCCGACCATTAAAACGTACATATCCTGTGCATAACCCAACTCTCCATTTTAGGCGTCGTGGAATAGGATGGGGCTGCCCTCTCGGCGCAGCCTCAGCACACTCTCGTGCTCCTCACATCGGGCAGCGAAATTTACGCTCGAAACGGCGAAGTTTGCTGACATTTTGTTCCCACCTCCATCTGGAACGAGCACTCCACGCTTATCACGGACCAAGTACTCGTGCCATCCTTAATCGGGTGACTTCGAGATGTCCCAAAGCCCACGAGCAGGAACTGCGCTAGTGCTTTCAGAGTGTAAGTTCCGCTGATAACATGTTGAGCACCGTCGAGAAACGCATCGCATACGCCACCAACAAGGAATGGGGACGTTAGCTTAGAGGTAGATTTAGGCAGTAGTTTACGTGAACAGTAAGTATTGTTTACGACCCGATTACGGACCTAGGGAAGCAAAGTTGTACTGCCGAGTGTATTAACGACTTAGGAGTGGGCTCGGTGGCGATGGCTTCCTACCCAATGAGCGCAGACCGTACTGTCTTCCGACACTCCCCTACTCTTTATTCTTTAGGGGGAACGTGCGAACAGAGGCTGCTTCAGAGGTTCGGGCGTGTAGGGTCTCTCTATGTTTGTCAAACAA
seq00031   ACTGCCTGCCGGCGTGTGGGGTGCTAGACATCGACCTTCTGGGACATGGGGTAATCAAGTTGTAGTCGGAGTGCCTTAAACACACGACAGAGTGGCTGGACGCCCTACCTTCTTTCCTGGAATTAGGAAAACTGCTTATTTTCATTTTACTTCATGCAAGGGGATCCTAAACTTATTTGACGGCACCGGATGGGCGAACTCCCTACTAATCTTTGAAATAAAGGTTACAAGCCCGGTTACTGTCTCCGTCGACTCGCCCCTATTCGCTCTGACCGCGAGTGTAAGTCGTGGGGAGGTCGAGGCATTGGAAGCACCCGGTACCCGATCTACAATACAACTTGGGCTAAGGAAGCGCATAAGAGCCGTCTTATTCCAAACACCCTCTTGTTGCACCGCAGTGTCAACCACATGGGTCCGACTTGTACTGATTTAATTCGGCAGACGGCCGTAGGCACGCTAGTTGGACTGCGGGGAAGGTGCGGCACGCCCGCCCGCTATAATCTATGGTGCATTATTCAGTATATTTAGGCTATTCGCGGTCCCACAACCGGACCTATTCTCTTTTTGAAGACAGCAAGGCTTTTTCATGGGGGGGCCTTTAGGGCCAGCCTTTTCACTCGATGCTGCACCAACTTGTCCCTTAATTTCCCCTGATTGTACCATGCCCAGATACTGTGTAACTAACGATCCAGGACTTTTGGGAGAATGCGCCTTATTTGGATTCGTTCACATGGCCAGCATACGCTGACCGAGAACCTTGGGATTGCTAAGAACACCAGGTGCGTGGTTGTCCATTGCGAATTTACAGTGCGTTTTGGCGAGTCTTGTTGACAAGGCTTTAGCATTGAAGGATATAACACTCAGTTTGCGGTCATATCGGCACGGCGGTAAGAAGAGAGGGGAGGTTCTTCAGAAGACGTGAGAAGACCGGAAGTTACTTGACTAGAACGGCGTTATCACCTGGACACCCGTTCTTCTGATGGGTGATGAATGTAAGAATCCCAACGAACGCCCTTATAGTATATGTTCCGAGAGGTTGGTGCGTAGGATAGCCCCTTATTTCAGTGGCCTGCAATGTTCAAAAACATCCCTCCACTGACACCTTGGTTTACATGGGTGGCATAGCTCTTGGGCCACGCTCGTCTCCTGAGGGTCGCTTTACGCCAAATTGATTGGAAACCGGCACCCCATCCATAATTATGTTCTACACTCCTGGAGGTAGTAGCTACTCACGGACTGCGTGGGAATGTACCCTCAATCCCTACCCTTTGCGTTGAGCTGCTGCTGTTGCCCATGGTAGCTCACTTCGGGAGACGTTAGACCGCCTGCGTCACAGCACCCATTTACCGTGAGCGCGAAGATCCGGTTTCCTAGCAAAAGACGGTCCGCTTTGAATCTCATTTTCCGGTAGGAGCTCATGCAAAAATCTCGAGAGCCCACTTTCTCGGTGGAACATAGGACGTGATACAAATAGCACTTAGGCTTTGTGGGTTATGAGATAGCCCTGGAACGCCTGCCTCGATCCCTCCAAATTTCGCGATCGAGAACGTATCACTGGATCCAACGCGCCAGGTAACTGGCCTCATGTCCGGAATGGCCGTAGGAGAAATAGTGAATGTAACGAGCCCGCATTCTACTTCTATTGCTGATCCCCGACCATTAAAACGTACATATCCTGTGCATAACCCAACTCTCCATTTTAGGCGTCGTGGAATAGGATGGGGCTGCCCTCTCGGCGCAGCCTCAGCACACTCTCGTGCTCCTCACATCGGGCAGCGAAATTTACGCTCGAAACGGCGAAGTTTGCTGACATTTTGTTCCCACCTCCATCTGGAACGAGCACTCCACGCTTATCACGGACCAAGTACTCGTGCCATCCTTAATCGGGTGACTTCGAGATGTCCCAAAGCCCACGAGCAGGAACTGCGCTAGTGCTTTCAGAGTGTAAGTTCCGCTGATAACATGTTGAGCACCGTCGAGAAACGCATCGCATACGCCACCAACAAGGAATGGGGACGTTAGCTTAGAGGTAGATTTAGGCAGTAGTTTACGTGAACAGTAAGTATTGTTTACGACCCGATTACGGACCTAGGGAAGCAAAGTTGTACTGCCGAGTGTATTAACGACTTAGGAGTGGGCTCGGTGGCGATGGCTTCCTACCCAATGAGCGCAGACCGTACTGTCTTCCGACACTCCCCTACTCTTTATTCTTTAGGGGGAACGTGCGAACAGAGGCTGCTTCAGAGGTTCGGGCGTGTAGGGTCTCTCTATGTTTGTCAAACAA
seq00032   ACTGCCTGCCGGCGTGTGGGGTGCTAGACATCGACCTTCTGGGACATGGGGTAATCAAGTTGTAGTCGGAGTGCCTTAAACACACGACAGAGTGGCTGGACGCCCTACCTTCTTTCCTGGAATTAGGAAAACTGCTTATTTTCATTTTACTTCATGCAAGGGGATCCTAAACTTATTTGACGGCACCGGATGGGCGAACTCCCTACTAATCTTTGAAATAAAGGTTACAAGCCCGGTTACTGTCTCCGTCGACTCGCCCCTATTCGCTCTGACCGCGAGTGTAAGTCGTGGGGAGGTCGAGGCATTGGAAGCACCCGGTACCCGATCTACAATACAACTTGGGCTAAGGAAGCGCATAAGAGCCGTCTTATTCCAAACACCCTCTTGTTGCACCGCAGTGTCAACCACATGGGTCCGACTTGTACTGATTTAATTCGGCAGACGGCCGTAGGCACGCTAGTTGGACTGCGGGGAAGGTGCGGCACGCCCGCCCGCTATAATCTATGGTGCATTATTCAGTATATTTAGGCTATTCGCGGTCCCACAACCGGACCTATTCTCTTTTTGAAGACAGCAAGGCTTTTTCATGGGGGGGCCTTTAGGGCCAGCCTTTTCACTCGATGCTGCACCAACTTGTCCCTTAATTTCCCCTGATTGTACCATGCCCAGATACTGTGTAACTAACGATCCAGGACTTTTGGGAGAATGCGCCTTATTTGGATTCGTTCACATGGCCAGCATACGCTGACCGAGAACCTTGGGATTGCTAAGAACACCAGGTGCGTGGTTGTCCATTGCGAATTTACAGTGCGTTTTGGCGAGTCTTGTTGACAAGGCTTTAGCATTGAAGGATATAACACTCAGTTTGCGGTCATATCGGCACGGCGGTAAGAAGAGAGGGGAGGTTCTTCAGAAGACGTGAGAAGACCGGAAGTTACTTGACTAGAACGGCGTTATCACCTGGACACCCGTTCTTCTGATGGGTGATGAATGTAAGAATCCCAACGAACGCCCTTATAGTATATGTTCCGAGAGGTTGGTGCGTAGGATAGCCCCTTATTTCAGTGGCCTGCAATGTTCAAAAACATCCCTCCACTGACACCTTGGTTTACATGGGTGGCATAGCTCTTGGGCCACGCTCGTCTCCTGAGGGTCGCTTTACGCCAAATTGATTGGAAACCGGCACCCCATCCATAATTATGTTCTACACTCCTGGAGGTAGTAGCTACTCACGGACTGCGTGGGAATGTACCCTCAATCCCTACCCTTTGCGTTGAGCTGCTGCTGTTGCCCATGGTAGCTCACTTCGGGAGACGTTAGACCGCCTGCGTCACAGCACCCATTTACCGTGAGCGCGAAGATCCGGTTTCCTAGCAAAAGACGGTCCGCTTTGAATCTCATTTTCCGGTAGGAGCTCATGCAAAAATCTCGAGAGCCCACTTTCTCGGTGGAACATAGGACGTGATACAAATAGCACTTAGGCTTTGTGGGTTATGAGATAGCCCTGGAACGCCTGCCTCGATCCCTCCAAATTTCGCGATCGAGAACGTATCACTGGATCCAACGCGCCAGGTAACTGGCCTCATGTCCGGAATGGCCGTAGGAGAAATAGTGAATGTAACGAGCCCGCATTCTACTTCTATTGCTGATCCCCGACCATTAAAACGTACATATCCTGTGCATAACCCAACTCTCCATTTTAGGCGTCGTGGAATAGGATGGGGCTGCCCTCTCGGCGCAGCCTCAGCACACTCTCGTGCTCCTCACATCGGGCAGCGAAATTTACGCTCGAAACGGCGAAGTTTGCTGACATTTTGTTCCCACCTCCATCTGGAACGAGCACTCCACGCTTATCACGGACCAAGTACTCGTGCCATCCTTAATCGGGTGACTTCGAGATGTCCCAAAGCCCACGAGCAGGAACTGCGCTAGTGCTTTCAGAGTGTAAGTTCCGCTGATAACATGTTGAGCACCGTCGAGAAACGCATCGCATACGCCACCAACAAGGAATGGGGACGTTAGCTTAGAGGTAGATTTAGGCAGTAGTTTACGTGAACAGTAAGTATTGTTTACGACCCGATTACGGACCTAGGGAAGCAAAGTTGTACTGCCGAGTGTATTAACGACTTAGGAGTGGGCTCGGTGGCGATGGCTTCCTACCCAATGAGCGCAGACCGTACTGTCTTCCGACACTCCCCTACTCTTTATTCTTTAGGGGGAACGTGCGAACAGAGGCTGCTTCAGAGGTTCGGGCGTGTAGGGTCTCTCTATGTTTGTCAAACAA
seq00033   ACTGCCTGCCGGCGTGTGGGGTGCTAGACATCGACCTTCTGGGACATGGGGTAATCAAGTTGTAGTCGGAGTGCCTTAAACACACGACAGAGTGGCTGGACGCCCTACCTTCTTTCCTGGAATTAGGAAAACTGCTTATTTTCATTTTACTTCATGCAAGGGGATCCTAAACTTATTTGACGGCACCGGATGGGCGAACTCCCTACTAATCTTTGAAATAAAGGTTACAAGCCCGGTTACTGTCTCCGTCGACTCGCCCCTATTCGCTCTGACCGCGAGTGTAAGTCGTGGGGAGGTCGAGGCATTGGAAGCACCCGGTACCCGATCTACAATACAACTTGGGCTAAGGAAGCGCATAAGAGCCGTCTTATTCCAAACACCCTCTTGTTGCACCGCAGTGTCAACCACATGGGTCCGACTTGTACTGATTTAATTCGGCAGACGGCCGTAGGCACGCTAGTTGGACTGCGGGGAAGGTGCGGCACGCCCGCCCGCTATAATCTATGGTGCATTATTCAGTATATTTAGGCTATTCGCGGTCCCACAACCGGACCTATTCTCTTTTTGAAGACAGCAAGGCTTTTTCATGGGGGGGCCTTTAGGGCCAGCCTTTTCACTCGATGCTGCACCAACTTGTCCCTTAATTTCCCCTGATTGTACCATGCCCAGATACTGTGTAACTAACGATCCAGGACTTTTGGGAGAATGCGCCTTATTTGGATTCGTTCACATGGCCAGCATACGCTGACCGAGAACCTTGGGATTGCTAAGAACACCAGGTGCGTGGTTGTCCATTGCGAATTTACAGTGCGTTTTGGCGAGTCTTGTTGACAAGGCTTTAGCATTGAAGGATATAACACTCAGTTTGCGGTCATATCGGCACGGCGGTAAGAAGAGAGGGGAGGTTCTTCAGAAGACGTGAGAAGACCGGAAGTTACTTGACTAGAACGGCGTTATCACCTGGACACCCGTTCTTCTGATGGGTGATGAATGTAAGAATCCCAACGAACGCCCTTATAGTATATGTTCCGAGAGGTTGGTGCGTAGGATAGCCCCTTATTTCAGTGGCCTGCAATGTTCAAAAACATCCCTCCACTGACACCTTGGTTTACATGGGTGGCATAGCTCTTGGGCCACGCTCGTCTCCTGAGGGTCGCTTTACGCCAAATTGATTGGAAACCGGCACCCCATCCATAATTATGTTCTACACTCCTGGAGGTAGTAGCTACTCACGGACTGCGTGGGAATGTACCCTCAATCCCTACCCTTTGCGTTGAGCTGCTGCTGTTGCCCATGGTAGCTCACTTCGGGAGACGTTAGACCGCCTGCGTCACAGCACCCATTTACCGTGAGCGCGAAGATCCGGTTTCCTAGCAAAAGACGGTCCGCTTTGAATCTCATTTTCCGGTAGGAGCTCATGCAAAAATCTCGAGAGCCCACTTTCTCGGTGGAACATAGGACGTGATACAAATAGCACTTAGGCTTTGTGGGTTATGAGATAGCCCTGGAACGCCTGCCTCGATCCCTCCAAATTTCGCGATCGAGAACGTATCACTGGATCCAACGCGCCAGGTAACTGGCCTCATGTCCGGAATGGCCGTAGGAGAAATAGTGAATGTAGCGAGCCCGCATTCTACTTCTATTGCTGATCCCCGACCATTAAAACGTACATATCCTGTGCATAACCCAACTCTCCATTTTAGGCGTCGTGGAATAGGATGGGGCTGCCCTCTCGGCGCAGCCTCAGCACACTCTCGTGCTCCTCACATCGGGCAGCGAAATTTACGCTCGAAACGGCGAAGTTTGCTGACATTTTGTTCCCACCTCCATCTGGAACGAGCACTCCACGCTTATCACGGACCAAGTACTCGTGCCATCCTTAATCGGGTGACTTCGAGATGTCCCAAAGCCCACGAGCAGGAACTGCGCTAGTGCTTTCAGAGTGTAAGTTCCGCTGATAACATGTTGAGCACCGTCGAGAAACGCATCGCATACGCCACCAACAAGGAATGGGGACGTTAGCTTAGAGGTAGATTTAGGCAGTAGTTTACGTGAACAGTAAGTATTGTTTACGACCCGATTACGGACCTAGGGAAGCAAAGTTGTACTGCCGAGTGTATTAACGACTTAGGAGTGGGCTCGGTGGCGATGGCTTCCTACCCAATGAGCGCAGACCGTACTGTCTTCCGACACTCCCCTACTCTTTATTCTTTAGGGGGAACGTGCGAACAGAGGCTGCTTCAGAGGTTCGGGCGTGTAGGGTCTCTCTATGTTTGTCAAACAA
