# Supplementary material for: How Good Are Indirect Tests at Detecting Recombination in Human mtDNA?
Source: G3 (Bethesda). 2013 Jul 1;3(7):1095–104. doi: 10.1534/g3.113.006510 (PMC3704238; doi:10.1534/g3.113.006510)
Supplement: Supporting Information [file supp_g3.113.006510_FileS2.gz › SequenceData/mtDNA_ratehet&popgrowth/0/3rdbase/Infiles/0_40-new.txt]

33 2284
seq00001   CCCCCATACTCTGTTCTTTCGTTTCTAGCATTTAATTCGGCAACCACGAGTTGCTATGGACTCACGTACCCGCATCGGTTAAAGAATAAATCACTCCGCCCTGGATGCTCTTGTATAGTTGACATTGCCTCACAGTTCGTGGGTGTCATACAAGTCCGTATACATGATGGAATCTCTCATATGATACCTCCATGCCCATATTGAAGAATAACGCCTCCATTGTATCATTGGGGTTGCCTGTGCGGACCTTAACAAGCTCAGCCGAGCTCCGGAACGTGTGTGACTATCTGATAGGAGGGTACCTCTCCTCTGTACATCTGGTCCCGTCCGCGGGTGCAGCTGCGAGAGCATCACCCTAAAAATTAGAAGCAATACTCGAGACGTAGCCTGAACGAGCAGGTTTAAGCATCCCTAAAATTAAAGCCCGCGGCATGACCTTGGCTAAGAGGTATCTCACAGACTTATACAGTTAGCGTCTACTTCCGGATAACATGCCAATGCTGGATTCCGACTTAAAGTCATTAGGGGACGAAGAGACCTAGCTAGTCGTAATACGATTAACAGGTGCCCTTTTGATCGTACAACATTCTGTCAAATCGGTTTCGATCTCGCTTGGGCTCAGGGTGGTCACGAAGTGGGAATGGGAGAAAGTGATCCCCCAGGAGGTGTGGAACTTAAGTAGAACGATAGCTTCCAATTAGTTCTCAGGCGTTCCTATTCTAGCATAGTTATAGTATAACGACATTGTCAATACCAGAGAGCATCGTAAGTAACAGATGTGGGGTGCACGAGTTTATCTTTATCTCATAGAATACCATTTAATCGTATAAGATCACGTTAGATGTTGCCACAATTATAACACGGTGTTGGTCCCTATGGACTAGTATTACCTCTCCTATTCCGAAGGAAAGATTACGTTATACGACGCCTTGGTTGAGTCTGGTGGGTTAGCATAGGAGGGATACGGACATCCGATTGCGCGGCTGAAGCTCAGTTACGGTTACTTCATAGACCGGCCCATTGCGGGGGGGTAGTCTATACAGTGCGTGGGGAACCGCGGTCAATTTTAGCTGTAAAGCGATTTCACCGGTCCTATTGCGGGTTCGCTCGTACAGGGCCTCTCGTAGGCAGCACAGTTGAAAGGTCACTTTCTACTAATGAAAATTTGGGTGGAAATACAATGGTCGTTTAGCTGTTATCTCCCGGCATAAATGGTCAGAGACCGGAATGGAAACGCGTCAGTCTGTGAGCAAGAAGTGCATACCGGGACTCGGATCCTTTCACTCGAGGCGACCAATTCTATAATCCTTAAACCTGCAGAGAATCAGCTTATGACATCTCACAATCCACATTTCTCCCGAGCTATGTTCAGAAGTACTACGGTATCAGGTACCATGGTCAAGTGAGAGTATTCACCAGCTCAACGAACTATGTACCCTTGGGGATCTACTTTAATGGCATTGTAGCACCTGCGCCATAGTGCTCACTATCTCAGAATTACATTGACCACACGTTTCCCAACGTAAGGCAAATCAGCCATTGCGGATCCAAATGTCATGGGAGGTCGAATCTTCAGTCCATAACTGAGGTAACCAGGACATGAACAACGCAGTCACGCATCATCGGGTGCACCGCGACCCACCAGTTGGTAAGGTCCCTGGCAGCCCCAAGGATTGTCTTGAAGGCTTACTTTTTATTTTACAGTGACCTCTCAAAGTAGCAGGGCACCCCCCACTGTTACTTGCGTAAAACGTCATCAGGAATTGACTGGGCTTACACCAGAAGGACGACGACTGCTGTCTAGCTCTGCAAGTTATAGTCCTACGACTGATGGACCAAATCCTAGCTGTAACTTATAGCCGGGGCTCAGAAGGGTGTCGTCAGATGAAGCTTGTGTTGGTAAACTCTCTCGCCGTAATGTCGTTTATGTCTTGGGTTCACGCGTGTTTGATTGATTAGTTGCTCTCTTGGATGGGCTGAATGTCATTGAATCTAACATTATTGTGCCTTCTGGAGTAGAGCGCTGTGATAGCTACTAGGGAATCCTCGATTCATTACCGGAGATCGGGCCTAAGTAGCGGGCTAGACAGGCCGTCGAGTCCACACCCTAGGCCAAAGCTCGTGCCGCAGACGCAATAGAGGGCACGTGTTGTGAGCCACGTCGTGTTTGTTTACGCTGACCCGTCAGGCTATACAACACTTCTCCGAGCTGGTTAATATCGAACCTGGCACCCAGCTCTCCCACGACTGTGGCCCATCGTGAAACAACGTCCGAACTGCAACT
seq00002   CCCCCATACTCTGTTCTTTCGTTTCTAGCATTTAATTCGGCAACCACGAGTTGCTATGGACTCACGTACCCGCATCGGTTAAAGAATAAATCACTCCGCCCTGGATGCTCTTGTATAGTTGACATTGCCTCACAGTTCGTGGGTGTCATACAAGTCCGTATACATGATGGAATCTCTCATATGATACCTCCATGCCCATATTGAAGAATAACGCCTCCATTGTATCATTGGGGTTGCCTGTGCGGACCTTAACAAGCTCAGCCGAGCTCCGGAACGTGTGTGACTATCTGATAGGAGGGTACCTCTCCTCTGTACATCTGGTCCCGTCCGCGGGTGCAGCTGCGAGAGCATCACCCTAAAAATTAGAAGCAATACTCGAGACGTAGCCTGAACGAGCAGGTTTAAGCATCCCTAAAATTAAAGCCCGCGGCATGACCTTGGCTAAGAGGTATCTCACAGACTTATACAGTTAGCGTCTACTTCCGGATAACATGCCAATGCTGGATTCCGACTTAAAGTCATTAGGGGACGAAGAGACCTAGCTAGTCGTAATACGATTAACAGGTGCCCTTTTGATCGTACAACATTCTGTCAAATCGGTTTCGATCTCGCTTGGGCTCAGGGCGGTCACGAAGTGGGAATGGGAGAAAGTGATCCCCCAGGAGGTGTGGAACTTACGTAGAACGATAGCTTCCAATTAGTTCTCAGGCGTTCCTATTCTAGCATAGTTATAGTATAACGACATTGTCAATACCAGAGAGCATCGTAAGTAACAGATGTGGGGTGCACGAGTTTATCTTTATCTCATAGAATACCATTTAATCGTATAAGATCACGTTAGATGTTGCCACAATTATAACACGGTGTTGGTCCCTATGGACTAGTATTACCTCTCCTATTCCGAAGGAAAGATTACGTTATACGACGCCTTGGTTGAGTCTGGTGGGTTAGCATAGGAGGGATACGGACATCCGATTGCGCGGCTGAAGCTCAGTTACGGTTACTTCATAGACCGGCCCATTGCGGGGGGGTAGTCTATACAGTGCGTGGGGAACCGCGGTCAATTTTAGCTGTAAAGCGATTTCACCGGTCCTATTGCGGGTTCGCTCGTACAGGGCCTCTCGTAGGCAGCACAGTTGAAAGGTCACTTTCTACTAATGAAAATTTGGGTGGAAATACAATGGTCGTTTAGCTGTTATCTCCCGGCATAAATGGTCAGAGACCGGAATGGAAACGCGTCAGTCTGTGAGCAAGAAGTGCATACCGGGACTCGGATCCTTTCACTCGAGGCGACCAATTCTATAATCCTTAAACCTGCAGAGAATCAGCTTATGACATCTCACAATCCACATTTCTCCCGAGCTATGTTCAGAAGTACTACGGTATCAGGTACCATGGTCAAGTGAGAGTATTCACCAGCTCAACGAACTATGTACCCTTGGGGATCTACTTTAATGGCATTGTAGCACCTGCGCCATAGTGCTCACTATCTCAGAATTACATTGACCACACGTTTCCCAACGTAAGGCAAATCAGCCATTGCGGATCCAAATGTCATGGGAGGTCGAATCTTCAGTCCATAACTGAGGTAACCAGGACATGAACAACGCAGTCACGCATCATCGGGTGCACCGCGACCCACCAGTTGGTAAGGTCCCTGGCAGCCCCAAGGATTGTCTTGAAGGCTTACTTTTTATTTTACAGTGACCTCTCAAAGTAGCAGGGCACCCCCCACTGTTACTTGCGTAAAACGTCATCAGGAATTGACTGGGCTTACACCAGAAGGACGACGACTGCTGTCTAGCTCTGCAAGTTATAGTCCTACGACTGATGGACCAAATCCTAGCTGTAACTTATAGCCGGGGCTCAGAAGGGTGTCGTCAGATGAAGCTTGTGTTGGTAAACTCTCTCGCCGTAATGTCGTTTATGTCTTGGGTTCACGCGTGTTTGATTGATTAGTTGCTCTCTTGGATGGGCTGAATGTCATTGAATCTAACATTATTGTGCCTTCTGGAGTAGAGCGCTGTGATAGCTACTAGGGAATCCTCGATTCATTACCGGAGATCGGGCCTAAGTAGCGGGCTAGACAGGCCGTCGAGTCCACACCCTAGGCCAAAGCTCGTGCCGCAGACGCAATAGAGGGCACGTGTTGTGAGCCACGTCGTGTTTGTTTACGCTGACCCGTCAGGCTATACAACACTTCTCCGAGCTGGTTAATATCGAACCTGGCACCCAGCTCTCCCACGACTGTGGCCCATCGTGAAACAACGTCCGAACTGCAACT
seq00003   CCCCCATACTCTGTTCTTTCGTTTCTAGCATTTAATTCGGCAACCACGAGTTGCTATGGACTCACGTACCCGCATCGGTTAAAGAATAAATCACTCCGCCCTGGATGCTCTTGTATAGTTGACATTGCCTCACAGTTCGTGGGTGTCATACAAGTCCGTATACATGATGGAATCTCTCATATGATACCTCCATGCCCATATTGAAGAATAACGCCTCCATTGTATCATTGGGGTTGCCTGTGCGGACCTTAACAAGCTCAGCCGAGCTCCGGAACGTGTGTGACTATCTGATAGGAGGGTACCTCTCCTCTGTACATCTGGTCCCGTCCGCGGGTGCAGCTGCGAGAGCATCACCCTAAAAATTAGAAGCAATACTCGAGACGTAGCCTGAACGAGCAGGTTTAAGCATCCCTAAAATTAAAGCCCGCGGCATGACCTTGGCTAAGAGGTATCTCACAGACTTATACAGTTAGCGTCTACTTCCGGATAACATGCCAATGCTGGATTCCGACTTAAAGTCATTAGGGGACGAAGAGACCTAGCTAGTCGTAATACGATTAACAGGTGCCCTTTTGATCGTACAACATTCTGTCAAATCGGTTTCGATCTCGCTTGGGCTCAGGGTGGTCACGAAGTGGGAATGGGAGAAAGTGATCCCCCAGGAGGTGTGGAACTTAAGTAGAACGATAGCTTCCAATTAGTTCTCAGGCGTTCCTATTCTAGCATAGTTATAGTATAACGACATTGTCAATACCAGAGAGCATCGTAAGTAACAGATGTGGGGTGCACGAGTTTATCTTTATCTCATAGAATACCATTTAATCGTATAAGATCACGTTAGATGTTGCCACAATTATAACACGGTGTTGGTCCCTATGGACTAGTATTACCTCTCCTATTCCGAAGGAAAGATTACGTTATACGACGCCTTGGTTGAGTCTGGTGGGTTAGCATAGGAGGGATACGGACATCCGATTGCGCGGCTGAAGCTCAGTTACGGTTACTTCATAGACCGGCCCATTGCGGGGGGGTAGTCTATACAGTGCGTGGGGAACCGCGGTCAATTTTAGCTGTAAAGCGATTTCACCGGTCCTATTGCGGGTTCGCTCGTACAGGGCCTCTCGTAGGCAGCACAGTTGAAAGGTCACTTTCTACTAATGAAAATTTGGGTGGAAATACAATGGTCGTTTAGCTGTTATCTCCCGGCATAAATGGTCAGAGACCGGAATGGAAACGCGTCAGTCTGTGAGCAAGAAGTGCATACCGGGACTCGGATCCTTTCACTCGAGGCGACCAATTCTATAATCCTTAAACCTGCAGAGAATCAGCTTATGACATCTCACAATCCACATTTCTCCCGAGCTATGTTCAGAAGTACTACGGTATCAGGTACCATGGTCAAGTGAGAGTATTCACCAGCTCAACGAACTATGTACCCTTGGGGATCTACTTTAATGGCATTGTAGCACCTGCGCCATAGTGCTCACTATCTCAGAATTACATTGACCACACGTTTCCCAACGTAAGGCAAATCAGCCATTGCGGATCCAAATGTCATGGGAGGTCGAATCTTCAGTCCATAACTGAGGTAACCAGGACATGAACAACGCAGTCACGCATCATCGGGTGCACCGCGACCCACCAGTTGGTAAGGTCCCTGGCAGCCCCAAGGATTGTCTTGAAGGCTTACTTTTTATTTTACAGTGACCTCTCAAAGTAGCAGGGCACCCCCCACTGTTACTTGCGTAAAACGTCATCAGGAATTGACTGGGCTTACACCAGAAGGACGACGACTGCTGTCTAGCTCTGCAAGTTATAGTCCTACGACTGATGGACCAAATCCTAGCTGTAACTTATAGCCGGGGCTCAGAAGGGTGTCGTCAGATGAAGCTTGTGTTGGTAAACTCTCTCGCCGTAATGTCGTTTATGTCTTGGGTTCACGCGTGTTTGATTGATTAGTTGCTCTCTTGGATGGGCTGAATGTCATTGAATCTAACATTATTGTGCCTTCTGGAGTAGAGCGCTGTGATAGCTACTAGGGAATCCTCGATTCATTACCGGAGATCGGGCCTAAGTAGCGGGCTAGACAGGCCGTCGAGTCCACACCCTAGGCCAAAGCTCGTGCCGCAGACGCAATAGAGGGCACGTGTTGTGAGCCACGTCGTGTTTGTTTACGCTGACCCGTCAGGCTATACAACACTTCTCCGAGCTGGTTAATATCGAACCTGGCACCCAGCTCTCCCACGACTGTGGCCCATCGTGAAACAACGTCCGAACTGCAACT
seq00004   CCCCCATACTCTGTTCTTTCGTTTCTAGCATTTAATTCGGCAACCACGAGTTGCTATGGACTCACGTACCCGCATCGGTTAAAGAATAAATCACTCCGCCCTGGATGCTCTTGTATAGTTGACATTGCCTCACAGTTCGTGGGTGTCATACAAGTCCGTATACATGATGGAATCTCTCATATGATACCTCCATGCCCATATTGAAGAATAACGCCTCCATTGTATCATTGGGGTTGCCTGTGCGGACCTTAACAAGCTCAGCCGAGCTCCGGAACGTGTGTGACTATCTGATAGGAGGGTACCTCTCCTCTGTACATCTGGTCCCGTCCGCGGGTGCAGCTGCGAGAGCATCACCCTAAAAATTAGAAGCAATACTCGAGACGTAGCCTGAACGAGCAGGTTTAAGCATCCCTAAAATTAAAGCCCGCGGCATGACCTTGGCTAAGAGGTATCTCACAGACTTATACAGTTAGCGTCTACTTCCGGATAACATGCCAATGCTGGATTCCGACTTAAAGTCATTAGGGGACGAAGAGACCTAGCTAGTCGTAATACGATTAACAGGTGCCCTTTTGATCGTACAACATTCTGTCAAATCGGTTTCGATCTCGCTTGGGCTCAGGGCGGTCACGAAGTGGGAATGGGAGAAAGTGATCCCCCAGGAGGTGTGGAACTTACGTAGAACGATAGCTTCCAATTAGTTCTCAGGCGTTCCTATTCTAGCATAGTTATAGTATAACGACATTGTCAATACCAGAGAGCATCGTAAGTAACAGATGTGGGGTGCACGAGTTTATCTTTATCTCATAGAATACCATTTAATCGTATAAGATCACGTTAGATGTTGCCACAATTATAACACGGTGTTGGTCCCTATGGACTAGTATTACCTCTCCTATTCCGAAGGAAAGATTACGTTATACGACGCCTTGGTTGAGTCTGGTGGGTTAGCATAGGAGGGATACGGACATCCGATTGCGCGGCTGAAGCTCAGTTACGGTTACTTCATAGACCGGCCCATTGCGGGGGGGTAGTCTATACAGTGCGTGGGGAACCGCGGTCAATTTTAGCTGTAAAGCGATTTCACCGGTCCTATTGCGGGTTCGCTCGTACAGGGCCTCTCGTAGGCAGCACAGTTGAAAGGTCACTTTCTACTAATGAAAATTTGGGTGGAAATACAATGGTCGTTTAGCTGTTATCTCCCGGCATAAATGGTCAGAGACCGGAATGGAAACGCGTCAGTCTGTGAGCAAGAAGTGCATACCGGGACTCGGATCCTTTCACTCGAGGCGACCAATTCTATAATCCTTAAACCTGCAGAGAATCAGCTTATGACATCTCACAATCCACATTTCTCCCGAGCTATGTTCAGAAGTACTACGGTATCAGGTACCATGGTCAAGTGAGAGTATTCACCAGCTCAACGAACTATGTACCCTTGGGGATCTACTTTAATGGCATTGTAGCACCTGCGCCATAGTGCTCACTATCTCAGAATTACATTGACCACACGTTTCCCAACGTAAGGCAAATCAGCCATTGCGGATCCAAATGTCATGGGAGGTCGAATCTTCAGTCCATAACTGAGGTAACCAGGACATGAACAACGCAGTCACGCATCATCGGGTGCACCGCGACCCACCAGTTGGTAAGGTCCCTGGCAGCCCCAAGGATTGTCTTGAAGGCTTACTTTTTATTTTACAGTGACCTCTCAAAGTAGCAGGGCACCCCCCACTGTTACTTGCGTAAAACGTCATCAGGAATTGACTGGGCTTACACCAGAAGGACGACGACTGCTGTCTAGCTCTGCAAGTTATAGTCCTACGACTGATGGACCAAATCCTAGCTGTAACTTATAGCCGGGGCTCAGAAGGGTGTCGTCAGATGAAGCTTGTGTTGGTAAACTCTCTCGCCGTAATGTCGTTTATGTCTTGGGTTCACGCGTGTTTGATTGATTAGTTGCTCTCTTGGATGGGCTGAATGTCATTGAATCTAACATTATTGTGCCTTCTGGAGTAGAGCGCTGTGATAGCTACTAGGGAATCCTCGATTCATTACCGGAGATCGGGCCTAAGTAGCGGGCTAGACAGGCCGTCGAGTCCACACCCTAGGCCAAAGCTCGTGCCGCAGACGCAATAGAGGGCACGTGTTGTGAGCCACGTCGTGTTTGTTTACGCTGACCCGTCAGGCTATACAACACTTCTCCGAGCTGGTTAATATCGAACCTGGCACCCAGCTCTCCCACGACTGTGGCCCATCGTGAAACAACGTCCGAACTGCAACT
seq00005   CCCCCATACTCTGTTCTTTCGTTTCTAGCATTTAATTCGGCAACCACGAGTTGCTATGGACTCACGTACCCGCATCGGTTAAAGAATAAATCACTCCGCCCTGGATGCTCTTGTATAGTTGACATTGCCTCACAGTTCGTGGGTGTCATACAAGTCCGTATACATGATGGAATCTCTCATATGATACCTCCATGCCCATATTGAAGAATAACGCCTCCATTGTATCATTGGGGTTGCCTGTGCGGACCTTAACAAGCTCAGCCGAGCTCCGGAACGTGTGTGACTATCTGATAGGAGGGTACCTCTCCTCTGTACATCTGGTCCCGTCCGCGGGTGCAGCTGCGAGAGCATCACCCTAAAAATTAGAAGCAATACTCGAGACGTAGCCTGAACGAGCAGGTTTAAGCATCCCTAAAATTAAAGCCCGCGGCATGACCTTGGCTAAGAGGTATCTCACAGACTTATACAGTTAGCGTCTACTTCCGGATAACATGCCAATGCTGGATTCCGACTTAAAGTCATTAGGGGACGAAGAGACCTAGCTAGTCGTAATACGATTAACAGGTGCCCTTTTGATCGTACAACATTCTGTCAAATCGGTTTCGATCTCGCTTGGGCTCAGGGTGGTCACGAAGTGGGAATGGGAGAAAGTGATCCCCCAGGAGGTGTGGAACTTAAGTAGAACGATAGCTTCCAATTAGTTCTCAGGCGTTCCTATTCTAGCATAGTTATAGTATAACGACATTGTCAATACCAGAGAGCATCGTAAGTAACAGATGTGGGGTGCACGAGTTTATCTTTATCTCATAGAATACCATTTAATCGTATAAGATCACGTTAGATGTTGCCACAATTATAACACGGTGTTGGTCCCTATGGACTAGTATTACCTCTCCTATTCCGAAGGAAAGATTACGTTATACGACGCCTTGGTTGAGTCTGGTGGGTTAGCATAGGAGGGATACGGACATCCGATTGCGCGGCTGAAGCTCAGTTACGGTTACTTCATAGACCGGCCCATTGCGGGGGGGTAGTCTATACAGTGCGTGGGGAACCGCGGTCAATTTTAGCTGTAAAGCGATTTCACCGGTCCTATTGCGGGTTCGCTCGTACAGGGCCTCTCGTAGGCAGCACAGTTGAAAGGTCACTTTCTACTAATGAAAATTTGGGTGGAAATACAATGGTCGTTTAGCTGTTATCTCCCGGCATAAATGGTCAGAGACCGGAATGGAAACGCGTCAGTCTGTGAGCAAGAAGTGCATACCGGGACTCGGATCCTTTCTCTCGAGGCGACCAATTCTATAATCCTTAAACCTGCAGAGAATCAGCTTATGACATCTCACAATCCACATTTCTCCCGAGCTATGTTCAGAAGTACTACGGTATCAGGTACCATGGTCAAGTGAGAGTATTCACCAGCTCAACGAACTATGTACCCTTGGGGATCTACTTTAATGGCATTGTAGCACCTGCGCCATAGTGCTCACTATCTCAGAATTACATTGACCACACGTTTCCCAACGTAAGGCAAATCAGCCATTGCGGATCCAAATGTCATGGGAGGTCGAATCTTCAGTCCATAACTGAGGTAACCAGGACATGAACAACGCAGTCACGCATCATCGGGTGCACCGCGACCCACCAGTTGGTAAGGTCCCTGGCAGCCCCAAGGATTGTCTTGAAGGCTTACTTTTTATTTTACAGTGACCTCTCAAAGTAGCAGGGCACCCCCCACTGTTACTTGCGTAAAACGTCATCAGGAATTGACTGGGCTTACACCAGAAGGACGACGACTGCTGTCTAGCTCTGCAAGTTATAGTCCTACGACTGATGGACCAAATCCTAGCTGTAACTTATAGCCGGGGCTCAGAAGGGTGTCGTCAGATGAAGCTTGTGTTGGTAAACTCTCTCGCCGTAATGTCGTTTATGTCTTGGGTTCACGCGTGTTTGATTGATTAGTTGCTCTCTTGGATGGGCTGAATGTCATTGAATCTAACATTATTGTGCCTTCTGGAGTAGAGCGCTGTGATAGCTACTAGGGAATCCTCGATTCATTACCGGAGATCGGGCCTAAGTAGCGGGCTAGACAGGCCGTCGAGTCCACACCCTAGGCCAAAGCTCGTGCCGCAGACGCAATAGAGGGCACGTGTTGTGAGCCACGTCGTGTTTGTTTACGCTGACCCGTCAGGCTATACATCACTTCTCCGAGCTGGTTAATATCGAACCTGGCACCCAGCTCTCCCACGACTGTGGCCCATCGTGAAACAACGTCCGAACTGCAACT
seq00006   CCCCCATACTCTGTTCTTTCGTTTCTAGCATTTAATTCGGCAACCACGAGTTGCTATGGACTCACGTACCCGCATCGGTTAAAGAATAAATCACTCCGCCCTGGATGCTCTTGTATAGTTGACATTGCCTCACAGTTCGTGGGTGTCATACAAGTCCGTATACATGATGGAATCTCTCATATGATACCTCCATGCCCATATTGAAGAATAACGCCTCCATTGTATCATTGGGGTTGCCTGTGCGGACCTTAACAAGCTCAGCCGAGCTCCGGAACGTGTGTGACTATCTGATAGGAGGGTACCTCTCCTCTGTACATCTGGTCCCGTCCGCGGGTGCAGCTGCGAGAGCATCACCCTAAAAATTAGAAGCAATACTCGAGACGTAGCCTGAACGAGCAGGTTTAAGCATCCCTAAAATTAAAGCCCGCGGCATGACCTTGGCTAAGAGGTATCTCACAGACTTATACAGTTAGCGTCTACTTCCGGATAACATGCCAATGCTGGATTCCGACTTAAAGTCATTAGGGGACGAAGAGACCTAGCTAGTCGTAATACGATTAACAGGTGCCCTTTTGATCGTACAACATTCTGTCAAATCGGTTTCGATCTCGCTTGGGCTCAGGGTGGTCACGAAGTGGGAATGGGAGAAAGTGATCCCCCAGGAGGTGTGGAACTTAAGTAGAACGATAGCTTCCAATTAGTTCTCAGGCGTTCCTATTCTAGCATAGTTATAGTATAACGACATTGTCAATACCAGAGAGCATCGTAAGTAACAGATGTGGGGTGCACGAGTTTATCTTTATCTCATAGAATACCATTTAATCGTATAAGATCACGTTAGATGTTGCCACAATTATAACACGGTGTTGGTCCCTATGGACTAGTATTACCTCTCCTATTCCGAAGGAAAGATTACGTTATACGACGCCTTGGTTGAGTCTGGTGGGTTAGCATAGGAGGGATACGGACATCCGATTGCGCGGCTGAAGCTCAGTTACGGTTACTTCATAGACCGGCCCATTGCGGGGGGGTAGTCTATACAGTGCGTGGGGAACCGCGGTCAATTTTAGCTGTAAAGCGATTTCACCGGTCCTATTGCGGGTTCGCTCGTACAGGGCCTCTCGTAGGCAGCACAGTTGAAAGGTCACTTTCTACTAATGAAAATTTGGGTGGAAATACAATGGTCGTTTAGCTGTTATCTCCCGGCATAAATGGTCAGAGACCGGAATGGAAACGCGTCAGTCTGTGAGCAAGAAGTGCATACCGGGACTCGGATCCTTTCACTCGAGGCGACCAATTCTATAATCCTTAAACCTGCAGAGAATCAGCTTATGACATCTCACAATCCACATTTCTCCCGAGCTATGTTCAGAAGTACTACGGTATCAGGTACCATGGTCAAGTGAGAGTATTCACCAGCTCAACGAACTATGTACCCTTGGGGATCTACTTTAATGGCATTGTAGCACCTGCGCCATAGTGCTCACTATCTCAGAATTACATTGACCACACGTTTCCCAACGTAAGGCAAATCAGCCATTGCGGATCCAAATGTCATGGGAGGTCGAATCTTCAGTCCATAACTGAGGTAACCAGGACATGAACAACGCAGTCACGCATCATCGGGTGCACCGCGACCCACCAGTTGGTAAGGTCCCTGGCAGCCCCAAGGATTGTCTTGAAGGCTTACTTTTTATTTTACAGTGACCTCTCAAAGTAGCAGGGCACCCCCCACTGTTACTTGCGTAAAACGTCATCAGGAATTGACTGGGCTTACACCAGAAGGACGACGACTGCTGTCTAGCTCTGCAAGTTATAGTCCTACGACTGATGGACCAAATCCTAGCTGTAACTTATAGCCGGGGCTCAGAAGGGTGTCGTCAGATGAAGCTTGTGTTGGTAAACTCTCTCGCCGTAATGTCGTTTATGTCTTGGGTTCACGCGTGTTTGATTGATTAGTTGCTCTCTTGGATGGGCTGAATGTCATTGAATCTAACATTATTGTGCCTTCTGGAGTAGAGCGCTGTGATAGCTACTAGGGAATCCTCGATTCATTACCGGAGATCGGGCCTAAGTAGCGGGCTAGACAGGCCGTCGAGTCCACACCCTAGGCCAAAGCTCGTGCCGCAGACGCAATAGAGGGCACGTGTTGTGAGCCACGTCGTGTTTGTTTACGCTGACCCGTCAGGCTATACAACACTTCTCCGAGCTGGTTAATATCGAACCTGGCACCCAGCTCTCCCACGACTGTGGCCCATCGTGAAACAACGTCCGAACTGCAACT
seq00007   CCCCCATACTCTGTTCTTTCGTTTCTAGCATTTAATTCGGCAACCACGAGTTGCTATGGACTCACGTACCCGCATCGGTTAAAGAATAAATCACTCCGCCCTGGATGCTCTTGTATAGTTGACATTGCCTCACAGTTCGTGGGTGTCATACAAGTCCGTATACATGATGGAATCTCTCATATGATACCTCCATGCCCATATTGAAGAATAACGCCTCCATTGTATCATTGGGGTTGCCTGTGCGGACCTTAACAAGCTCAGCCGAGCTCCGGAACGTGTGTGACTATCTGATAGGAGGGTACCTCTCCTCTGTACATCTGGTCCCGTCCGCGGGTGCAGCTGCGAGAGCATCACCCTAAAAATTAGAAGCAATACTCGAGACGTAGCCTGAACGAGCAGGTTTAAGCATCCCTAAAATTAAAGCCCGCGGCATGACCTTGGCTAAGAGGTATCTCACAGACTTATACAGTTAGCGTCTACTTCCGGATAACATGCCAATGCTGGATTCCGACTTAAAGTCATTAGGGGACGAAGAGACCTAGCTAGTCGTAATACGATTAACAGGTGCCCTTTTGATCGTACAACATTCTGTCAAATCGGTTTCGATCTCGCTTGGGCTCAGGGTGGTCACGAAGTGGGAATGGGAGAAAGTGATCCCCCAGGAGGTGTGGAACTTAAGTAGAACGATAGCTTCCAATTAGTTCTCAGGCGTTCCTATTCTAGCATAGTTATAGTATAACGACATTGTCAATACCAGAGAGCATCGTAAGTAACAGATGTGGGGTGCACGAGTTTATCTTTATCTCATAGAATACCATTTAATCGTATAAGATCACGTTAGATGTTGCCACAATTATAACACGGTGTTGGTCCCTATGGACTAGTATTACCTCTCCTATTCCGAAGGAAAGATTACGTTATACGACGCCTTGGTTGAGTCTGGTGGGTTAGCATAGGAGGGATACGGACATCCGATTGCGCGGCTGAAGCTCAGTTACGGTTACTTCATAGACCGGCCCATTGCGGGGGGGTAGTCTATACAGTGCGTGGGGAACCGCGGTCAATTTTAGCTGTAAAGCGATTTCACCGGTCCTATTGCGGGTTCGCTCGTACAGGGCCTCTCGTAGGCAGCACAGTTGAAAGGTCACTTTCTACTAATGAAAATTTGGGTGGAAATACAATGGTCGTTTAGCTGTTATCTCCCGGCATAAATGGTCAGAGACCGGAATGGAAACGCGTCAGTCTGTGAGCAAGAAGTGCATACCGGGACTCGGATCCTTTCACTCGAGGCGACCAATTCTATAATCCTTAAACCTGCAGAGAATCAGCTTATGACATCTCACAATCCACATTTCTCCCGAGCTATGTTCAGAAGTACTACGGTATCAGGTACCATGGTCAAGTGAGAGTATTCACCAGCTCAACGAACTATGTACCCTTGGGGATCTACTTTAATGGCATTGTAGCACCTGCGCCATAGTGCTCACTATCTCAGAATTACATTGACCACACGTTTCCCAACGTAAGGCAAATCAGCCATTGCGGATCCAAATGTCATGGGAGGTCGAATCTTCAGTCCATAACTGAGGTAACCAGGACATGAACAACGCAGTCACGCATCATCGGGTGCACCGCGACCCACCAGTTGGTAAGGTCCCTGGCAGCCCCAAGGATTGTCTTGAAGGCTTACTTTTTATTTTACAGTGACCTCTCAAAGTAGCAGGGCACCCCCCACTGTTACTTGCGTAAAACGTCATCAGGAATTGACTGGGCTTACACCAGAAGGACGACGACTGCTGTCTAGCTCTGCAAGTTATAGTCCTACGACTGATGGACCAAATCCTAGCTGTAACTTATAGCCGGGGCTCAGAAGGGTGTCGTCAGATGAAGCTTGTGTTGGTAAACTCTCTCGCCGTAATGTCGTTTATGTCTTGGGTTCACGCGTGTTTGATTGATTAGTTGCTCTCTTGGATGGGCTGAATGTCATTGAATCTAACATTATTGTGCCTTCTGGAGTAGAGCGCTGTGATAGCTACTAGGGAATCCTCGATTCATTACCGGAGATCGGGCCTAAGTAGCGGGCTAGACAGGCCGTCGAGTCCACACCCTAGGCCAAAGCTCGTGCCGCAGACGCAATAGAGGGCACGTGTTGTGAGCCACGTCGTGTTTGTTTACGCTGACCCGTCAGGCTATACAACACTTCTCCGAGCTGGTTAATATCGAACCTGGCACCCAGCTCTCCCACGACTGTGGCCCATCGTGAAACAACGTCCGAACTGCAACT
seq00008   CCCCCATACTCTGTTCTTTCGTTTCTAGCATTTAATTCGGCAACCACGAGTTGCTATGGACTCACGTACCCGCATCGGTTAAAGAATAAATCACTCCGCCCTGGATGCTCTTGTATAGTTGACATTGCCTCACAGTTCGTGGGTGTCATACAAGTCCGTATACATGATGGAATCTCTCATATGATACCTCCATGCCCATATTGAAGAATAACGCCTCCATTGTATCATTGGGGTTGCCTGTGCGGACCTTAACAAGCTCAGCCGAGCTCCGGAACGTGTGTGACTATCTGATAGGAGGGTACCTCTCCTCTGTACATCTGGTCCCGTCCGCGGGTGCAGCTGCGAGAGCATCACCCTAAAAATTAGAAGCAATACTCGAGACGTAGCCTGAACGAGCAGGTTTAAGCATCCCTAAAATTAAAGCCCGCGGCATGACCTTGGCTAAGAGGTATCTCACAGACTTATACAGTTAGCGTCTACTTCCGGATAACATGCCAATGCTGGATTCCGACTTAAAGTCATTAGGGGACGAAGAGACCTAGCTAGTCGTAATACGATTAACAGGTGCCCTTTTGATCGTACAACATTCTGTCAAATCGGTTTCGATCTCGCTTGGGCTCAGGGTGGTCACGAAGTGGGAATGGGAGAAAGTGATCCCCCAGGAGGTGTGGAACTTAAGTAGAACGATAGCTTCCAATTAGTTCTCAGGCGTTCCTATTCTAGCATAGTTATAGTATAACGACATTGTCAATACCAGAGAGCATCGTAAGTAACAGATGTGGGGTGCACGAGTTTATCTTTATCTCATAGAATACCATTTAATCGTATAAGATCACGTTAGATGTTGCCACAATTATAACACGGTGTTGGTCCCTATGGACTAGTATTACCTCTCCTATTCCGAAGGAAAGATTACGTTATACGACGCCTTGGTTGAGTCTGGTGGGTTAGCATAGGAGGGATACGGACATCCGATTGCGCGGCTGAAGCTCAGTTACGGTTACTTCATAGACCGGCCCATTGCGGGGGGGTAGTCTATACAGTGCGTGGGGAACCGCGGTCAATTTTAGCTGTAAAGCGATTTCACCGGTCCTATTGCGGGTTCGCTCGTACAGGGCCTCTCGTAGGCAGCACAGTTGAAAGGTCACTTTCTACTAATGAAAATTTGGGTGGAAATACAATGGTCGTTTAGCTGTTATCTCCCGGCATAAATGGTCAGAGACCGGAATGGAAACGCGTCAGTCTGTGAGCAAGAAGTGCATACCGGGACTCGGATCCTTTCACTCGAGGCGACCAATTCTATAATCCTTAAACCTGCAGAGAATCAGCTTATGACATCTCACAATCCACATTTCTCCCGAGCTATGTTCAGAAGTACTACGGTATCAGGTACCATGGTCAAGTGAGAGTATTCACCAGCTCAACGAACTATGTACCCTTGGGGATCTACTTTAATGGCATTGTAGCACCTGCGCCATAGTGCTCACTATCTCAGAATTACATTGACCACACGTTTCCCAACGTAAGGCAAATCAGCCATTGCGGATCCAAATGTCATGGGAGGTCGAATCTTCAGTCCATAACTGAGGTAACCAGGACATGAACAACGCAGTCACGCATCATCGGGTGCACCGCGACCCACCAGTTGGTAAGGTCCCTGGCAGCCCCAAGGATTGTCTTGAAGGCTTACTTTTTATTTTACAGTGACCTCTCAAAGTAGCAGGGCACCCCCCACTGTTACTTGCGTAAAACGTCATCAGGAATTGACTGGGCTTACACCAGAAGGACGACGACTGCTGTCTAGCTCTGCAAGTTATAGTCCTACGACTGATGGACCAAATCCTAGCTGTAACTTATAGCCGGGGCTCAGAAGGGTGTCGTCAGATGAAGCTTGTGTTGGTAAACTCTCTCGCCGTAATGTCGTTTATGTCTTGGGTTCACGCGTGTTTGATTGATTAGTTGCTCTCTTGGATGGGCTGAATGTCATTGAATCTAACATTATTGTGCCTTCTGGAGTAGAGCGCTGTGATAGCTACTAGGGAATCCTCGATTCATTACCGGAGATCGGGCCTAAGTAGCGGGCTAGACAGGCCGTCGAGTCCACACCCTAGGCCAAAGCTCGTGCCGCAGACGCAATAGAGGGCACGTGTTGTGAGCCACGTCGTGTTTGTTTACGCTGACCCGTCAGGCTATACAACACTTCTCCGAGCTGGTTAATATCGAACCTGGCACCCAGCTCTCCCACGACTGTGGCCCATCGTGAAACAACGTCCGAACTGCAACT
seq00009   CCCCCATACTCTGTTCTTTCGTTTCTAGCATTTAATTCGGCAACCACGAGTTGCTATGGACTCACGTACCCGCATCGGTTAAAGAATAAATCACTCCGCCCTGGATGCTCTTGTATAGTTGACATTGCCTCACAGTTCGTGGGTGTCATACAAGTCCGTATACATGATGGAATCTCTCATATGATACCTCCATGCCCATATTGAAGAATAACGCCTCCATTGTATCATTGGGGTTGCCTGTGCGGACCTTAACAAGCTCAGCCGAGCTCCGGAACGTGTGTGACTATCTGATAGGAGGGTACCTCTCCTCTGTACATCTGGTCCCGTCCGCGGGTGCAGCTGCGAGAGCATCACCCTAAAAATTAGAAGCAATACTCGAGACGTAGCCTGAACGAGCAGGTTTAAGCATCCCTAAAATTAAAGCCCGCGGCATGACCTTGGCTAAGAGGTATCTCACAGACTTATACAGTTAGCGTCTACTTCCGGATAACATGCCAATGCTGGATTCCGACTTAAAGTCATTAGGGGACGAAGAGACCTAGCTAGTCGTAATACGATTAACAGGTGCCCTTTTGATCGTACAACATTCTGTCAAATCGGTTTCGATCTCGCTTGGGCTCAGGGCGGTCACGAAGTGGGAATGGGAGAAAGTGATCCCCCAGGAGGTGTGGAACTTACGTAGAACGATAGCTTCCAATTAGTTCTCAGGCGTTCCTATTCTAGCATAGTTATAGTATAACGACATTGTCAATACCAGAGAGCATCGTAAGTAACAGATGTGGGGTGCACGAGTTTATCTTTATCTCATAGAATACCATTTAATCGTATAAGATCACGTTAGATGTTGCCACAATTATAACACGGTGTTGGTCCCTATGGACTAGTATTACCTCTCCTATTCCGAAGGAAAGATTACGTTATACGACGCCTTGGTTGAGTCTGGTGGGTTAGCATAGGAGGGATACGGACATCCGATTGCGCGGCTGAAGCTCAGTTACGGTTACTTCATAGACCGGCCCATTGCGGGGGGGTAGTCTATACAGTGCGTGGGGAACCGCGGTCAATTTTAGCTGTAAAGCGATTTCACCGGTCCTATTGCGGGTTCGCTCGTACAGGGCCTCTCGTAGGCAGCACAGTTGAAAGGTCACTTTCTACTAATGAAAATTTGGGTGGAAATACAATGGTCGTTTAGCTGTTATCTCCCGGCATAAATGGTCAGAGACCGGAATGGAAACGCGTCAGTCTGTGAGCAAGAAGTGCATACCGGGACTCGGATCCTTTCACTCGAGGCGACCAATTCTATAATCCTTAAACCTGCAGAGAATCAGCTTATGACATCTCACAATCCACATTTCTCCCGAGCTATGTTCAGAAGTACTACGGTATCAGGTACCATGGTCAAGTGAGAGTATTCACCAGCTCAACGAACTATGTACCCTTGGGGATCTACTTTAATGGCATTGTAGCACCTGCGCCATAGTGCTCACTATCTCAGAATTACATTGACCACACGTTTCCCAACGTAAGGCAAATCAGCCATTGCGGATCCAAATGTCATGGGAGGTCGAATCTTCAGTCCATAACTGAGGTAACCAGGACATGAACAACGCAGTCACGCATCATCGGGTGCACCGCGACCCACCAGTTGGTAAGGTCCCTGGCAGCCCCAAGGATTGTCTTGAAGGCTTACTTTTTATTTTACAGTGACCTCTCAAAGTAGCAGGGCACCCCCCACTGTTACTTGCGTAAAACGTCATCAGGAATTGACTGGGCTTACACCAGAAGGACGACGACTGCTGTCTAGCTCTGCAAGTTATAGTCCTACGACTGATGGACCAAATCCTAGCTGTAACTTATAGCCGGGGCTCAGAAGGGTGTCGTCAGATGAAGCTTGTGTTGGTAAACTCTCTCGCCGTAATGTCGTTTATGTCTTGGGTTCACGCGTGTTTGATTGATTAGTTGCTCTCTTGGATGGGCTGAATGTCATTGAATCTAACATTATTGTGCCTTCTGGAGTAGAGCGCTGTGATAGCTACTAGGGAATCCTCGATTCATTACCGGAGATCGGGCCTAAGTAGCGGGCTAGACAGGCCGTCGAGTCCACACCCTAGGCCAAAGCTCGTGCCGCAGACGCAATAGAGGGCACGTGTTGTGAGCCACGTCGTGTTTGTTTACGCTGACCCGTCAGGCTATACAACACTTCTCCGAGCTGGTTAATATCGAACCTGGCACCCAGCTCTCCCACGACTGTGGCCCATCGTGAAACAACGTCCGAACTGCAACT
seq00010   CCCCCATACTCTGTTCTTTCGTTTCTAGCATTTAATTCGGCAACCACGAGTTGCTATGGACTCACGTACCCGCATCGGTTAAAGAATAAATCACTCCGCCCTGGATGCTCTTGTATAGTTGACATTGCCTCACAGTTCGTGGGTGTCATACAAGTCCGTATACATGATGGAATCTCTCATATGATACCTCCATGCCCATATTGAAGAATAACGCCTCCATTGTATCATTGGGGTTGCCTGTGCGGACCTTAACAAGCTCAGCCGAGCTCCGGAACGTGTGTGACTATCTGATAGGAGGGTACCTCTCCTCTGTACATCTGGTCCCGTCCGCGGGTGCAGCTGCGAGAGCATCACCCTAAAAATTAGAAGCAATACTCGAGACGTAGCCTGAACGAGCAGGTTTAAGCATCCCTAAAATTAAAGCCCGCGGCATGACCTTGGCTAAGAGGTATCTCACAGACTTATACAGTTAGCGTCTACTTCCGGATAACATGCCAATGCTGGATTCCGACTTAAAGTCATTAGGGGACGAAGAGACCTAGCTAGTCGTAATACGATTAACAGGTGCCCTTTTGATCGTACAACATTCTGTCAAATCGGTTTCGATCTCGCTTGGGCTCAGGGTGGTCACGAAGTGGGAATGGGAGAAAGTGATCCCCCAGGAGGTGTGGAACTTAAGTAGAACGATAGCTTCCAATTAGTTCTCAGGCGTTCCTATTCTAGCATAGTTATAGTATAACGACATTGTCAATACCAGAGAGCATCGTAAGTAACAGATGTGGGGTGCACGAGTTTATCTTTATCTCATAGAATACCATTTAATCGTATAAGATCACGTTAGATGTTGCCACAATTATAACACGGTGTTGGTCCCTATGGACTAGTATTACCTCTCCTATTCCGAAGGAAAGATTACGTTATACGACGCCTTGGTTGAGTCTGGTGGGTTAGCATAGGAGGGATACGGACATCCGATTGCGCGGCTGAAGCTCAGTTACGGTTACTTCATAGACCGGCCCATTGCGGGGGGGTAGTCTATACAGTGCGTGGGGAACCGCGGTCAATTTTAGCTGTAAAGCGATTTCACCGGTCCTATTGCGGGTTCGCTCGTACAGGGCCTCTCGTAGGCAGCACAGTTGAAAGGTCACTTTCTACTAATGAAAATTTGGGTGGAAATACAATGGTCGTTTAGCTGTTATCTCCCGGCATAAATGGTCAGAGACCGGAATGGAAACGCGTCAGTCTGTGAGCAAGAAGTGCATACCGGGACTCGGATCCTTTCACTCGAGGCGACCAATTCTATAATCCTTAAACCTGCAGAGAATCAGCTTATGACATCTCACAATCCACATTTCTCCCGAGCTATGTTCAGAAGTACTACGGTATCAGGTACCATGGTCAAGTGAGAGTATTCACCAGCTCAACGAACTATGTACCCTTGGGGATCTACTTTAATGGCATTGTAGCACCTGCGCCATAGTGCTCACTATCTCAGAATTACATTGACCACACGTTTCCCAACGTAAGGCAAATCAGCCATTGCGGATCCAAATGTCATGGGAGGTCGAATCTTCAGTCCATAACTGAGGTAACCAGGACATGAACAACGCAGTCACGCATCATCGGGTGCACCGCGACCCACCAGTTGGTAAGGTCCCTGGCAGCCCCAAGGATTGTCTTGAAGGCTTACTTTTTATTTTACAGTGACCTCTCAAAGTAGCAGGGCACCCCCCACTGTTACTTGCGTAAAACGTCATCAGGAATTGACTGGGCTTACACCAGAAGGACGACGACTGCTGTCTAGCTCTGCAAGTTATAGTCCTACGACTGATGGACCAAATCCTAGCTGTAACTTATAGCCGGGGCTCAGAAGGGTGTCGTCAGATGAAGCTTGTGTTGGTAAACTCTCTCGCCGTAATGTCGTTTATGTCTTGGGTTCACGCGTGTTTGATTGATTAGTTGCTCTCTTGGATGGGCTGAATGTCATTGAATCTAACATTATTGTGCCTTCTGGAGTAGAGCGCTGTGATAGCTACTAGGGAATCCTCGATTCATTACCGGAGATCGGGCCTAAGTAGCGGGCTAGACAGGCCGTCGAGTCCACACCCTAGGCCAAAGCTCGTGCCGCAGACGCAATAGAGGGCACGTGTTGTGAGCCACGTCGTGTTTGTTTACGCTGACCCGTCAGGCTATACAACACTTCTCCGAGCTGGTTAATATCGAACCTGGCACCCAGCTCTCCCACGACTGTGGCCCATCGTGAAACAACGTCCGAACTGCAACT
seq00011   CCCCCATACTCTGTTCTTTCGTTTCTAGCATTTAATTCGGCAACCACGAGTTGCTATGGACTCACGTACCCGCATCGGTTAAAGAATAAATCACTCCGCCCTGGATGCTCTTGTATAGTTGACATTGCCTCACAGTTCGTGGGTGTCATACAAGTCCGTATACATGATGGAATCTCTCATATGATACCTCCATGCCCATATTGAAGAATAACGCCTCCATTGTATCATTGGGGTTGCCTGTGCGGACCTTAACAAGCTCAGCCGAGCTCCGGAACGTGTGTGACTATCTGATAGGAGGGTACCTCTCCTCTGTACATCTGGTCCCGTCCGCGGGTGCAGCTGCGAGAGCATCACCCTAAAAATTAGAAGCAATACTCGAGACGTAGCCTGAACGAGCAGGTTTAAGCATCCCTAAAATTAAAGCCCGCGGCATGACCTTGGCTAAGAGGTATCTCACAGACTTATACAGTTAGCGTCTACTTCCGGATAACATGCCAATGCTGGATTCCGACTTAAAGTCATTAGGGGACGAAGAGACCTAGCTAGTCGTAATACGATTAACAGGTGCCCTTTTGATCGTACAACATTCTGTCAAATCGGTTTCGATCTCGCTTGGGCTCAGGGTGGTCACGAAGTGGGAATGGGAGAAAGTGATCCCCCAGGAGGTGTGGAACTTAAGTAGAACGATAGCTTCCAATTAGTTCTCAGGCGTTCCTATTCTAGCATAGTTATAGTATAACGACATTGTCAATACCAGAGAGCATCGTAAGTAACAGATGTGGGGTGCACGAGTTTATCTTTATCTCATAGAATACCATTTAATCGTATAAGATCACGTTAGATGTTGCCACAATTATAACACGGTGTTGGTCCCTATGGACTAGTATTACCTCTCCTATTCCGAAGGAAAGATTACGTTATACGACGCCTTGGTTGAGTCTGGTGGGTTAGCATAGGAGGGATACGGACATCCGATTGCGCGGCTGAAGCTCAGTTACGGTTACTTCATAGACCGGCCCATTGCGGGGGGGTAGTCTATACAGTGCGTGGGGAACCGCGGTCAATTTTAGCTGTAAAGCGATTTCACCGGTCCTATTGCGGGTTCGCTCGTACAGGGCCTCTCGTAGGCAGCACAGTTGAAAGGTCACTTTCTACTAATGAAAATTTGGGTGGAAATACAATGGTCGTTTAGCTGTTATCTCCCGGCATAAATGGTCAGAGACCGGAATGGAAACGCGTCAGTCTGTGAGCAAGAAGTGCATACCGGGACTCGGATCCTTTCACTCGAGGCGACCAATTCTATAATCCTTAAACCTGCAGAGAATCAGCTTATGACATCTCACAATCCACATTTCTCCCGAGCTATGTTCAGAAGTACTACGGTATCAGGTACCATGGTCAAGTGAGAGTATTCACCAGCTCAACGAACTATGTACCCTTGGGGATCTACTTTAATGGCATTGTAGCACCTGCGCCATAGTGCTCACTATCTCAGAATTACATTGACCACACGTTTCCCAACGTAAGGCAAATCAGCCATTGCGGATCCAAATGTCATGGGAGGTCGAATCTTCAGTCCATAACTGAGGTAACCAGGACATGAACAACGCAGTCACGCATCATCGGGTGCACCGCGACCCACCAGTTGGTAAGGTCCCTGGCAGCCCCAAGGATTGTCTTGAAGGCTTACTTTTTATTTTACAGTGACCTCTCAAAGTAGCAGGGCACCCCCCACTGTTACTTGCGTAAAACGTCATCAGGAATTGACTGGGCTTACACCAGAAGGACGACGACTGCTGTCTAGCTCTGCAAGTTATAGTCCTACGACTGATGGACCAAATCCTAGCTGTAACTTATAGCCGGGGCTCAGAAGGGTGTCGTCAGATGAAGCTTGTGTTGGTAAACTCTCTCGCCGTAATGTCGTTTATGTCTTGGGTTCACGCGTGTTTGATTGATTAGTTGCTCTCTTGGATGGGCTGAATGTCATTGAATCTAACATTATTGTGCCTTCTGGAGTAGAGCGCTGTGATAGCTACTAGGGAATCCTCGATTCATTACCGGAGATCGGGCCTAAGTAGCGGGCTAGACAGGCCGTCGAGTCCACACCCTAGGCCAAAGCTCGTGCCGCAGACGCAATAGAGGGCACGTGTTGTGAGCCACGTCGTGTTTGTTTACGCTGACCCGTCAGGCTATACAACACTTCTCCGAGCTGGTTAATATCGAACCTGGCACCCAGCTCTCCCACGACTGTGGCCCATCGTGAAACAACGTCCGAACTGCAACT
seq00012   CCCCCATACTCTGTTCTTTCGTTTCTAGCATTTAATTCGGCAACCACGAGTTGCTATGGACTCACGTACCCGCATCGGTTAAAGAATAAATCACTCCGCCCTGGATGCTCTTGTATAGTTGACATTGCCTCACAGTTCGTGGGTGTCATACAAGTCCGTATACATGATGGAATCTCTCATATGATACCTCCATGCCCATATTGAAGAATAACGCCTCCATTGTATCATTGGGGTTGCCTGTGCGGACCTTAACAAGCTCAGCCGAGCTCCGGAACGTGTGTGACTATCTGATAGGAGGGTACCTCTCCTCTGTACATCTGGTCCCGTCCGCGGGTGCAGCTGCGAGAGCATCACCCTAAAAATTAGAAGCAATACTCGAGACGTAGCCTGAACGAGCAGGTTTAAGCATCCCTAAAATTAAAGCCCGCGGCATGACCTTGGCTAAGAGGTATCTCACAGACTTATACAGTTAGCGTCTACTTCCGGATAACATGCCAATGCTGGATTCCGACTTAAAGTCATTAGGGGACGAAGAGACCTAGCTAGTCGTAATACGATTAACAGGTGCCCTTTTGATCGTACAACATTCTGTCAAATCGGTTTCGATCTCGCTTGGGCTCAGGGTGGTCACGAAGTGGGAATGGGAGAAAGTGATCCCCCAGGAGGTGTGGAACTTAAGTAGAACGATAGCTTCCAATTAGTTCTCAGGCGTTCCTATTCTAGCATAGTTATAGTATAACGACATTGTCAATACCAGAGAGCATCGTAAGTAACAGATGTGGGGTGCACGAGTTTATCTTTATCTCATAGAATACCATTTAATCGTATAAGATCACGTTAGATGTTGCCACAATTATAACACGGTGTTGGTCCCTATGGGCTAGTATTACCTCTCCTATTCCGAAGGAAAGATTACGTTATACGACGCCTTGGTTGAGTCTGGTGGGTTAGCATAGGAGGGATACGGACATCCGATTGCGCGGCTGAAGCTCAGTTACGGTTACTTCATAGACCGGCCCATTGCGGGGGGGTAGTCTATACAGTGCGTGGGGAACCGCGGTCAATTTTAGCTGTAAAGCGATTTCACCGGTCCTATTGCGGGTTCGCTCGTACAGGGCCTCTCGTAGGCAGCACAGTTGAAAGGTCACTTTCTACTAATGAAAATTTGGGTGGAAATACAATGGTCGTTTAGCTGTTATCTCCCGGCATAAATGGTCAGAGACCGGAATGGAAACGCGTCAGTCTGTGAGCAAGAAGTGCATACCGGGACTCGGATCCTTTCACTCGAGGCGACCAATTCTATAATCCTTAAACCTGCAGAGAATCAGCTTATGACATCTCACAATCCACATTTCTCCCGAGCTATGTTCAGAAGTACTACGGTATCAGGTACCATGGTCAAGTGAGAGTATTCACCAGCTCAACGAACTATGTACCCTTGGGGATCTACTTTAATGGCATTGTAGCACCTGCGCCATAGTGCTCACTATCTCAGAATTACATTGACCACACGTTTCCCAACGTAAGGCAAATCAGCCATTGCGGATCCAAATGTCATGGGAGGTCGAATCTTCAGTCCATAACTGAGGTAACCAGGACATGAACAACGCAGTCACGCATCATCGGGTGCACCGCGACCCACCAGTTGGTAAGGTCCCTGGCAGCCCCAAGGATTGTCTTGAAGGCTTACTTTTTATTTTACAGTGACCTCTCAAAGTAGCAGGGCACCCCCCACTGTTACTTGCGTAAAACGTCATCAGGAATTGACTGGGCTTACACCAGAAGGACGACGACTGCTGTCTAGCTCTGCAAGTTATAGTCCTACGACTGATGGACCAAATCCTAGCTGTAACTTATAGCCGGGGCTCAGAAGGGTGTCGTCAGATGAAGCTTGTGTTGGTAAACTCTCTCGCCGTAATGTCGTTTATCTCTTGGGTTCACGCGTGTTTGATTGATTAGTTGCTCTCTTGGATGGGCTGAATGTCATTGAATCTAACATTATTGTGCCTTCTGGAGTAGAGCGCTGTGATAGCTACTAGGGAATCCTCGATTCATTACCGGAGATCGGGCCTAAGTAGCGGGCTAGACAGGCCGTCGAGTCCACACCCTAGGCCAAAGCTCGTGCCGCAGACGCAATAGAGGGCACGTGTTGTGAGCCACGTCGTGTTTGTTTACGCTGACCCGTCAGGCTATACAACACTTCTCCGAGCTGGTTAATATCGAACCTGGCACCCAGCTCTCCCACGACTGTGGCCCATCGTGAAACAACGTCCGAACTGCAACT
seq00013   CCCCCATACTCTGTTCTTTCGTTTCTAGCATTTAATTCGGCAACCACGAGTTGCTATGGACTCACGTACCCGCATCGGTTAAAGAATAAATCACTCCGCCCTGGATGCTCTTGTATAGTTGACATTGCCTCACAGTTCGTGGGTGTCATACAAGTCCGTATACATGATGGAATCTCTCATATGATACCTCCATGCCCATATTGAAGAATAACGCCTCCATTGTATCATTGGGGTTGCCTGTGCGGACCTTAACAAGCTCAGCCGAGCTCCGGAACGTGTGTGACTATCTGATAGGAGGGTACCTCTCCTCTGTACATCTGGTCCCGTCCGCGGGTGCAGCTGCGAGAGCATCACCCTAAAAATTAGAAGCAATACTCGAGACGTAGCCTGAACGAGCAGGTTTAAGCATCCCTAAAATTAAAGCCCGCGGCATGACCTTGGCTAAGAGGTATCTCACAGACTTATACAGTTAGCGTCTACTTCCGGATAACATGCCAATGCTGGATTCCGACTTAAAGTCATTAGGGGACGAAGAGACCTAGCTAGTCGTAATACGATTAACAGGTGCCCTTTTGATCGTACAACATTCTGTCAAATCGGTTTCGATCTCGCTTGGGCTCAGGGTGGTCACGAAGTGGGAATGGGAGAAAGTGATCCCCCAGGAGGTGTGGAACTTAAGTAGAACGATAGCTTCCAATTAGTTCTCAGGCGTTCCTATTCTAGCATAGTTATAGTATAACGACATTGTCAATACCAGAGAGCATCGTAAGTAACAGATGTGGGGTGCACGAGTTTATCTTTATCTCATAGAATACCATTTAATCGTATAAGATCACGTTAGATGTTGCCACAATTATAACACGGTGTTGGTCCCTATGGACTAGTATTACCTCTCCTATTCCGAAGGAAAGATTACGTTATACGACGCCTTGGTTGAGTCTGGTGGGTTAGCATAGGAGGGATACGGACATCCGATTGCGCGGCTGAAGCTCAGTTACGGTTACTTCATAGACCGGCCCATTGCGGGGGGGTAGTCTATACAGTGCGTGGGGAACCGCGGTCAATTTTAGCTGTAAAGCGATTTCACCGGTCCTATTGCGGGTTCGCTCGTACAGGGCCTCTCGTAGGCAGCACAGTTGAAAGGTCACTTTCTACTAATGAAAATTTGGGTGGAAATACAATGGTCGTTTAGCTGTTATCTCCCGGCATAAATGGTCAGAGACCGGAATGGAAACGCGTCAGTCTGTGAGCAAGAAGTGCATACCGGGACTCGGATCCTTTCACTCGAGGCGACCAATTCTATAATCCTTAAACCTGCAGAGAATCAGCTTATGACATCTCACAATCCACATTTCTCCCGAGCTATGTTCAGAAGTACTACGGTATCAGGTACCATGGTCAAGTGAGAGTATTCACCAGCTCAACGAACTATGTACCCTTGGGGATCTACTTTAATGGCATTGTAGCACCTGCGCCATAGTGCTCACTATCTCAGAATTACATTGACCACACGTTTCCCAACGTAAGGCAAATCAGCCATTGCGGATCCAAATGTCATGGGAGGTCGAATCTTCAGTCCATAACTGAGGTAACCAGGACATGAACAACGCAGTCACGCATCATCGGGTGCACCGCGACCCACCAGTTGGTAAGGTCCCTGGCAGCCCCAAGGATTGTCTTGAAGGCTTACTTTTTATTTTACAGTGACCTCTCAAAGTAGCAGGGCACCCCCCACTGTTACTTGCGTAAAACGTCATCAGGAATTGACTGGGCTTACACCAGAAGGACGACGACTGCTGTCTAGCTCTGCAAGTTATAGTCCTACGACTGATGGACCAAATCCTAGCTGTAACTTATAGCCGGGGCTCAGAAGGGTGTCGTCAGATGAAGCTTGTGTTGGTAAACTCTCTCGCCGTAATGTCGTTTATGTCTTGGGTTCACGCGTGTTTGATTGATTAGTTGCTCTCTTGGATGGGCTGAATGTCATTGAATCTAACATTATTGTGCCTTCTGGAGTAGAGCGCTGTGATAGCTACTAGGGAATCCTCGATTCATTACCGGAGATCGGGCCTAAGTAGCGGGCTAGACAGGCCGTCGAGTCCACACCCTAGGCCAAAGCTCGCGCCGCAGACGCAATAGAGGGCACGTGTTGTGAGCCACGTCGTGTTTGTTTACGCTGACCCGTCAGGCTATACAACACTTCTCCGAGCTGGTTAATATCGAACCTGGCACCCAGCTCTCCCACGACTGTGGCCCATCGTGAAACAACGTCCGAACTGCAACT
seq00014   CCCCCATACTCTGTTCTTTCGTTTCTAGCATTTAATTCGGCAACCACGAGTTGCTATGGACTCACGTACCCGCATCGGTTAAAGAATAAATCACTCCGCCCTGGATGCTCTTGTATAGTTGACATTGCCTCACAGTTCGTGGGTGTCATACAAGTCCGTATACATGATGGAATCTCTCATATGATACCTCCATGCCCATATTGAAGAATAACGCCTCCATTGTATCATTGGGGTTGCCTGTGCGGACCTTAACAAGCTCAGCCGAGCTCCGGAACGTGTGTGACTATCTGATAGGAGGGTACCTCTCCTCTGTACATCTGGTCCCGTCCGCGGGTGCAGCTGCGAGAGCATCACCCTAAAAATTAGAAGCAATACTCGAGACGTAGCCTGAACGAGCAGGTTTAAGCATCCCTAAAATTAAAGCCCGCGGCATGACCTTGGCTAAGAGGTATCTCACAGACTTATACAGTTAGCGTCTACTTCCGGATAACATGCCAATGCTGGATTCCGACTTAAAGTCATTAGGGGACGAAGAGACCTAGCTAGTCGTAATACGATTAACAGGTGCCCTTTTGATCGTACAACATTCTGTCAAATCGGTTTCGATCTCGCTTGGGCTCAGGGTGGTCACGAAGTGGGAATGGGAGAAAGTGATCCCCCAGGAGGTGTGGAACTTAAGTAGAACGATAGCTTCCAATTAGTTCTCAGGCGTTCCTATTCTAGCATAGTTATAGTATAACGACATTGTCAATACCAGAGAGCATCGTAAGTAACAGATGTGGGGTGCACGAGTTTATCTTTATCTCATAGAATACCATTTAATCGTATAAGATCACGTTAGATGTTGCCACAATTATAACACGGTGTTGGTCCCTATGGACTAGTATTACCTCTCCTATTCCGAAGGAAAGATTACGTTATACGACGCCTTGGTTGAGTCTGGTGGGTTAGCATAGGAGGGATACGGACATCCGATTGCGCGGCTGAAGCTCAGTTACGGTTACTTCATAGACCGGCCCATTGCGGGGGGGTAGTCTATACAGTGCGTGGGGAACCGCGGTCAATTTTAGCTGTAAAGCGATTTCACCGGTCCTATTGCGGGTTCGCTCGTACAGGGCCTCTCGTAGGCAGCACAGTTGAAAGGTCACTTTCTACTAATGAAAATTTGGGTGGAAATACAATGGTCGTTTAGCTGTTATCTCCCGGCATAAATGGTCAGAGACCGGAATGGAAACGCGTCAGTCTGTGAGCAAGAAGTGCATACCGGGACTCGGATCCTTTCACTCGAGGCGACCAATTCTATAATCCTTAAACCTGCAGAGAATCAGCTTATGACATCTCACAATCCACATTTCTCCCGAGCTATGTTCAGAAGTACTACGGTATCAGGTACCATGGTCAAGTGAGAGTATTCACCAGCTCAACGAACTATGTACCCTTGGGGATCTACTTTAATGGCATTGTAGCACCTGCGCCATAGTGCTCACTATCTCAGAATTACATTGACCACACGTTTCCCAACGTAAGGCAAATCAGCCATTGCGGATCCAAATGTCATGGGAGGTCGAATCTTCAGTCCATAACTGAGGTAACCAGGACATGAACAACGCAGTCACGCATCATCGGGTGCACCGCGACCCACCAGTTGGTAAGGTCCCTGGCAGCCCCAAGGATTGTCTTGAAGGCTTACTTTTTATTTTACAGTGACCTCTCAAAGTAGCAGGGCACCCCCCACTGTTACTTGCGTAAAACGTCATCAGGAATTGACTGGGCTTACACCAGAAGGACGACGACTGCTGTCTAGCTCTGCAAGTTATAGTCCTACGACTGATGGACCAAATCCTAGCTGTAACTTATAGCCGGGGCTCAGAAGGGTGTCGTCAGATGAAGCTTGTGTTGGTAAACTCTCTCGCCGTAATGTCGTTTATGTCTTGGGTTCACGCGTGTTTGATTGATTAGTTGCTCTCTTGGATGGGCTGAATGTCATTGAATCTAACATTATTGTGCCTTCTGGAGTAGAGCGCTGTGATAGCTACTAGGGAATCCTCGATTCATTACCGGAGATCGGGCCTAAGTAGCGGGCTAGACAGGCCGTCGAGTCCACACCCTAGGCCAAAGCTCGTGCCGCAGACGCAATAGAGGGCACGTGTTGTGAGCCACGTCGTGTTTGTTTACGCTGACCCGTCAGGCTATACAACACTTCTCCGAGCTGGTTAATATCGAACCTGGCACCCAGCTCTCCCACGACTGTGGCCCATCGTGAAACAACGTCCGAACTGCAACT
seq00015   CCCCCATACTCTGTTCTTTCGTTTCTAGCATTTAATTCGGCAACCACGAGTTGCTATGGACTCACGTACCCGCATCGGTTAAAGAATAAATCACTCCGCCCTGGATGCTCTTGTATAGTTGACATTGCCTCACAGTTCGTGGGTGTCATACAAGTCCGTATACATGATGGAATCTCTCATATGATACCTCCATGCCCATATTGAAGAATAACGCCTCCATTGTATCATTGGGGTTGCCTGTGCGGACCTTAACAAGCTCAGCCGAGCTCCGGAACGTGTGTGACTATCTGATAGGAGGGTACCTCTCCTCTGTACATCTGGTCCCGTCCGCGGGTGCAGCTGCGAGAGCATCACCCTAAAAATTAGAAGCAATACTCGAGACGTAGCCTGAACGAGCAGGTTTAAGCATCCCTAAAATTAAAGCCCGCGGCATGACCTTGGCTAAGAGGTATCTCACAGACTTATACAGTTAGCGTCTACTTCCGGATAACATGCCAATGCTGGATTCCGACTTAAAGTCATTAGGGGACGAAGAGACCTAGCTAGTCGTAATACGATTAACAGGTGCCCTTTTGATCGTACAACATTCTGTCAAATCGGTTTCGATCTCGCTTGGGCTCAGGGCGGTCACGAAGTGGGAATGGGAGAAAGTGATCCCCCAGGAGGTGTGGAACTTACGTAGAACGATAGCTTCCAATTAGTTCTCAGGCGTTCCTATTCTAGCATAGTTATAGTATAACGACATTGTCAATACCAGAGAGCATCGTAAGTAACAGATGTGGGGTGCACGAGTTTATCTTTATCTCATAGAATACCATTTAATCGTATAAGATCACGTTAGATGTTGCCACAATTATAACACGGTGTTGGTCCCTATGGACTAGTATTACCTCTCCTATTCCGAAGGAAAGATTACGTTATACGACGCCTTGGTTGAGTCTGGTGGGTTAGCATAGGAGGGATACGGACATCCGATTGCGCGGCTGAAGCTCAGTTACGGTTACTTCATAGACCGGCCCATTGCGGGGGGGTAGTCTATACAGTGCGTGGGGAACCGCGGTCAATTTTAGCTGTAAAGCGATTTCACCGGTCCTATTGCGGGTTCGCTCGTACAGGGCCTCTCGTAGGCAGCACAGTTGAAAGGTCACTTTCTACTAATGAAAATTTGGGTGGAAATACAATGGTCGTTTAGCTGTTATCTCCCGGCATAAATGGTCAGAGACCGGAATGGAAACGCGTCAGTCTGTGAGCAAGAAGTGCATACCGGGACTCGGATCCTTTCACTCGAGGCGACCAATTCTATAATCCTTAAACCTGCAGAGAATCAGCTTATGACATCTCACAATCCACATTTCTCCCGAGCTATGTTCAGAAGTACTACGGTATCAGGTACCATGGTCAAGTGAGAGTATTCACCAGCTCAACGAACTATGTACCCTTGGGGATCTACTTTAATGGCATTGTAGCACCTGCGCCATAGTGCTCACTATCTCAGAATTACATTGACCACACGTTTCCCAACGTAAGGCAAATCAGCCATTGCGGATCCAAATGTCATGGGAGGTCGAATCTTCAGTCCATAACTGAGGTAACCAGGACATGAACAACGCAGTCACGCATCATCGGGTGCACCGCGACCCACCAGTTGGTAAGGTCCCTGGCAGCCCCAAGGATTGTCTTGAAGGCTTACTTTTTATTTTACAGTGACCTCTCAAAGTAGCAGGGCACCCCCCACTGTTACTTGCGTAAAACGTCATCAGGAATTGACTGGGCTTACACCAGAAGGACGACGACTGCTGTCTAGCTCTGCAAGTTATAGTCCTACGACTGATGGACCAAATCCTAGCTGTAACTTATAGCCGGGGCTCAGAAGGGTGTCGTCAGATGAAGCTTGTGTTGGTAAACTCTCTCGCCGTAATGTCGTTTATGTCTTGGGTTCACGCGTGTTTGATTGATTAGTTGCTCTCTTGGATGGGCTGAATGTCATTGAATCTAACATTATTGTGCCTTCTGGAGTAGAGCGCTGTGATAGCTACTAGGGAATCCTCGATTCATTACCGGAGATCGGGCCTAAGTAGCGGGCTAGACAGGCCGTCGAGTCCACACCCTAGGCCAAAGCTCGTGCCGCAGACGCAATAGAGGGCACGTGTTGTGAGCCACGTCGTGTTTGTTTACGCTGACCCGTCAGGCTATACAACACTTCTCCGAGCTGGTTAATATCGAACCTGGCACCCAGCTCTCCCACGACTGTGGCCCATCGTGAAACAACGTCCGAACTGCAACT
seq00016   CCCCCATACTCTGTTCTTTCGTTTCTAGCATTTAATTCGGCAACCACGAGTTGCTATGGACTCACGTACCCGCATCGGTTAAAGAATAAATCACTCCGCCCTGGATGCTCTTGTATAGTTGACATTGCCTCACAGTTCGTGGGTGTCATACAAGTCCGTATACATGATGGAATCTCTCATATGATACCTCCATGCCCATATTGAAGAATAACGCCTCCATTGTATCATTGGGGTTGCCTGTGCGGACCTTAACAAGCTCAGCCGAGCTCCGGAACGTGTGTGACTATCTGATAGGAGGGTACCTCTCCTCTGTACATCTGGTCCCGTCCGCGGGTGCAGCTGCGAGAGCATCACCCTAAAAATTAGAAGCAATACTCGAGACGTAGCCTGAACGAGCAGGTTTAAGCATCCCTAAAATTAAAGCCCGCGGCATGACCTTGGCTAAGAGGTATCTCACAGACTTATACAGTTAGCGTCTACTTCCGGATAACATGCCAATGCTGGATTCCGACTTAAAGTCATTAGGGGACGAAGAGACCTAGCTAGTCGTAATACGATTAACAGGTGCCCTTTTGATCGTACAACATTCTGTCAAATCGGTTTCGATCTCGCTTGGGCTCAGGGCGGTCACGAAGTGGGAATGGGAGAAAGTGATCCCCCAGGAGGTGTGGAACTTACGTAGAACGATAGCTTCCAATTAGTTCTCAGGCGTTCCTATTCTAGCATAGTTATAGTATAACGACATTGTCAATACCAGAGAGCATCGTAAGTAACAGATGTGGGGTGCACGAGTTTATCTTTATCTCATAGAATACCATTTAATCGTATAAGATCACGTTAGATGTTGCCACAATTATAACACGGTGTTGGTCCCTATGGACTAGTATTACCTCTCCTATTCCGAAGGAAAGATTACGTTATACGACGCCTTGGTTGAGTCTGGTGGGTTAGCATAGGAGGGATACGGACATCCGATTGCGCGGCTGAAGCTCAGTTACGGTTACTTCATAGACCGGCCCATTGCGGGGGGGTAGTCTATACAGTGCGTGGGGAACCGCGGTCAATTTTAGCTGTAAAGCGATTTCACCGGTCCTATTGCGGGTTCGCTCGTACAGGGCCTCTCGTAGGCAGCACAGTTGAAAGGTCACTTTCTACTAATGAAAATTTGGGTGGAAATACAATGGTCGTTTAGCTGTTATCTCCCGGCATAAATGGTCAGAGACCGGAATGGAAACGCGTCAGTCTGTGAGCAAGAAGTGCATACCGGGACTCGGATCCTTTCACTCGAGGCGACCAATTCTATAATCCTTAAACCTGCAGAGAATCAGCTTATGACATCTCACAATCCACATTTCTCCCGAGCTATGTTCAGAAGTACTACGGTATCAGGTACCATGGTCAAGTGAGAGTATTCACCAGCTCAACGAACTATGTACCCTTGGGGATCTACTTTAATGGCATTGTAGCACCTGCGCCATAGTGCTCACTATCTCAGAATTACATTGACCACACGTTTCCCAACGTAAGGCAAATCAGCCATTGCGGATCCAAATGTCATGGGAGGTCGAATCTTCAGTCCATAACTGAGGTAACCAGGACATGAACAACGCAGTCACGCATCATCGGGTGCACCGCGACCCACCAGTTGGTAAGGTCCCTGGCAGCCCCAAGGATTGTCTTGAAGGCTTACTTTTTATTTTACAGTGACCTCTCAAAGTAGCAGGGCACCCCCCACTGTTACTTGCGTAAAACGTCATCAGGAATTGACTGGGCTTACACCAGAAGGACGACGACTGCTGTCTAGCTCTGCAAGTTATAGTCCTACGACTGATGGACCAAATCCTAGCTGTAACTTATAGCCGGGGCTCAGAAGGGTGTCGTCAGATGAAGCTTGTGTTGGTAAACTCTCTCGCCGTAATGTCGTTTATGTCTTGGGTTCACGCGTGTTTGATTGATTAGTTGCTCTCTTGGATGGGCTGAATGTCATTGAATCTAACATTATTGTGCCTTCTGGAGTAGAGCGCTGTGATAGCTACTAGGGAATCCTCGATTCATTACCGGAGATCGGGCCTAAGTAGCGGGCTAGACAGGCCGTCGAGTCCACACCCTAGGCCAAAGCTCGTGCCGCAGACGCAATAGAGGGCACGTGTTGTGAGCCACGTCGTGTTTGTTTACGCTGACCCGTCAGGCTATACAACACTTCTCCGAGCTGGTTAATATCGAACCTGGCACCCAGCTCTCCCACGACTGTGGCCCATCGTGAAACAACGTCCGAACTGCAACT
seq00017   CCCCCATACTCTGTTCTTTCGTTTCTAGCATTTAATTCGGCAACCACGAGTTGCTATGGACTCACGTACCCGCATCGGTTAAAGAATAAATCACTCCGCCCTGGATGCTCTTGTATAGTTGACATTGCCTCACAGTTCGTGGGTGTCATACAAGTCCGTATACATGATGGAATCTCTCATATGATACCTCCATGCCCATATTGAAGAATAACGCCTCCATTGTATCATTGGGGTTGCCTGTGCGGACCTTAACAAGCTCAGCCGAGCTCCGGAACGTGTGTGACTATCTGATAGGAGGGTACCTCTCCTCTGTACATCTGGTCCCGTCCGCGGGTGCAGCTGCGAGAGCATCACCCTAAAAATTAGAAGCAATACTCGAGACGTAGCCTGAACGAGCAGGTTTAAGCATCCCTAAAATTAAAGCCCGCGGCATGACCTTGGCTAAGAGGTATCTCACAGACTTATACAGTTAGCGTCTACTTCCGGATAACATGCCAATGCTGGATTCCGACTTAAAGTCATTAGGGGACGAAGAGACCTAGCTAGTCGTAATACGATTAACAGGTGCCCTTTTGATCGTACAACATTCTGTCAAATCGGTTTCGATCTCGCTTGGGCTCAGGGTGGTCACGAAGTGGGAATGGGAGAAAGTGATCCCCCAGGAGGTGTGGAACTTAAGTAGAACGATAGCTTCCAATTAGTTCTCAGGCGTTCCTATTCTAGCATAGTTATAGTATAACGACATTGTCAATACCAGAGAGCATCGTAAGTAACAGATGTGGGGTGCACGAGTTTATCTTTATCTCATAGAATACCATTTAATCGTATAAGATCACGTTAGATGTTGCCACAATTATAACACGGTGTTGGTCCCTATGGACTAGTATTACCTCTCCTATTCCGAAGGAAAGATTACGTTATACGACGCCTTGGTTGAGTCTGGTGGGTTAGCATAGGAGGGATACGGACATCCGATTGCGCGGCTGAAGCTCAGTTACGGTTACTTCATAGACCGGCCCATTGCGGGGGGGTAGTCTATACAGTGCGTGGGGAACCGCGGTCAATTTTAGCTGTAAAGCGATTTCACCGGTCCTATTGCGGGTTCGCTCGTACAGGGCCTCTCGTAGGCAGCACAGTTGAAAGGTCACTTTCTACTAATGAAAATTTGGGTGGAAATACAATGGTCGTTTAGCTGTTATCTCCCGGCATAAATGGTCAGAGACCGGAATGGAAACGCGTCAGTCTGTGAGCAAGAAGTGCATACCGGGACTCGGATCCTTTCACTCGAGGCGACCAATTCTATAATCCTTAAACCTGCAGAGAATCAGCTTATGACATCTCACAATCCACATTTCTCCCGAGCTATGTTCAGAAGTACTACGGTATCAGGTACCATGGTCAAGTGAGAGTATTCACCAGCTCAACGAACTATGTACCCTTGGGGATCTACTTTAATGGCATTGTAGCACCTGCGCCATAGTGCTCACTATCTCAGAATTACATTGACCACACGTTTCCCAACGTAAGGCAAATCAGCCATTGCGGATCCAAATGTCATGGGAGGTCGAATCTTCAGTCCATAACTGAGGTAACCAGGACATGAACAACGCAGTCACGCATCATCGGGTGCACCGCGACCCACCAGTTGGTAAGGTCCCTGGCAGCCCCAAGGATTGTCTTGAAGGCTTACTTTTTATTTTACAGTGACCTCTCAAAGTAGCAGGGCACCCCCCACTGTTACTTGCGTAAAACGTCATCAGGAATTGACTGGGCTTACACCAGAAGGACGACGACTGCTGTCTAGCTCTGCAAGTTATAGTCCTACGACTGATGGACCAAATCCTAGCTGTAACTTATAGCCGGGGCTCAGAAGGGTGTCGTCAGATGAAGCTTGTGTTGGTAAACTCTCTCGCCGTAATGTCGTTTATGTCTTGGGTTCACGCGTGTTTGATTGATTAGTTGCTCTCTTGGATGGGCTGAATGTCATTGAATCTAACATTATTGTGCCTTCTGGAGTAGAGCGCTGTGATAGCTACTAGGGAATCCTCGATTCATTACCGGAGATCGGGCCTAAGTAGCGGGCTAGACAGGCCGTCGAGTCCACACCCTAGGCCAAAGCTCGTGCCGCAGACGCAATAGAGGGCACGTGTTGTGAGCCACGTCGTGTTTGTTTACGCTGACCCGTCAGGCTATACAACACTTCTCCGAGCTGGTTAATATCGAACCTGGCACCCAGCTCTCCCACGACTGTGGCCCATCGTGAAACAACGTCCGAACTGCAACT
seq00018   CCCCCATACTCTGTTCTTTCGTTTCTAGCATTTAATTCGGCAACCACGAGTTGCTATGGACTCACGTACCCGCATCGGTTAAAGAATAAATCACTCCGCCCTGGATGCTCTTGTATAGTTGACATTGCCTCACAGTTCGTGGGTGTCATACAAGTCCGTATACATGATGGAATCTCTCATATGATACCTCCATGCCCATATTGAAGAATAACGCCTCCATTGTATCATTGGGGTTGCCTGTGCGGACCTTAACAAGCTCAGCCGAGCTCCGGAACGTGTGTGACTATCTGATAGGAGGGTACCTCTCCTCTGTACATCTGGTCCCGTCCGCGGGTGCAGCTGCGAGAGCATCACCCTAAAAATTAGAAGCAATACTCGAGACGTAGCCTGAACGAGCAGGTTTAAGCATCCCTAAAATTAAAGCCCGCGGCATGACCTTGGCTAAGAGGTATCTCACAGACTTATACAGTTAGCGTCTACTTCCGGATAACATGCCAATGCTGGATTCCGACTTAAAGTCATTAGGGGACGAAGAGACCTAGCTAGTCGTAATACGATTAACAGGTGCCCTTTTGATCGTACAACATTCTGTCAAATCGGTTTCGATCTCGCTTGGGCTCAGGGTGGTCACGAAGTGGGAATGGGAGAAAGTGATCCCCCAGGAGGTGTGGAACTTAAGTAGAACGATAGCTTCCAATTAGTTCTCAGGCGTTCCTATTCTAGCATAGTTATAGTATAACGACATTGTCAATACCAGAGAGCATCGTAAGTAACAGATGTGGGGTGCACGAGTTTATCTTTATCTCATAGAATACCATTTAATCGTATAAGATCACGTTAGATGTTGCCACAATTATAACACGGTGTTGGTCCCTATGGACTAGTATTACCTCTCCTATTCCGAAGGAAAGATTACGTTATACGACGCCTTGGTTGAGTCTGGTGGGTTAGCATAGGAGGGATACGGACATCCGATTGCGCGGCTGAAGCTCAGTTACGGTTACTTCATAGACCGGCCCATTGCGGGGGGGTAGTCTATACAGTGCGTGGGGAACCGCGGTCAATTTTAGCTGTAAAGCGATTTCACCGGTCCTATTGCGGGTTCGCTCGTACAGGGCCTCTCGTAGGCAGCACAGTTGAAAGGTCACTTTCTACTAATGAAAATTTGGGTGGAAATACAATGGTCGTTTAGCTGTTATCTCCCGGCATAAATGGTCAGAGACCGGAATGGAAACGCGTCAGTCTGTGAGCAAGAAGTGCATACCGGGACTCGGATCCTTTCACTCGAGGCGACCAATTCTATAATCCTTAAACCTGCAGAGAATCAGCTTATGACATCTCACAATCCACATTTCTCCCGAGCTATGTTCAGAAGTACTACGGTATCAGGTACCATGGTCAAGTGAGAGTATTCACCAGCTCAACGAACTATGTACCCTTGGGGATCTACTTTAATGGCATTGTAGCACCTGCGCCATAGTGCTCACTATCTCAGAATTACATTGACCACACGTTTCCCAACGTAAGGCAAATCAGCCATTGCGGATCCAAATGTCATGGGAGGTCGAATCTTCAGTCCATAACTGAGGTAACCAGGACATGAACAACGCAGTCACGCATCATCGGGTGCACCGCGACCCACCAGTTGGTAAGGTCCCTGGCAGCCCCAAGGATTGTCTTGAAGGCTTACTTTTTATTTTACAGTGACCTCTCAAAGTAGCAGGGCACCCCCCACTGTTACTTGCGTAAAACGTCATCAGGAATTGACTGGGCTTACACCAGAAGGACGACGACTGCTGTCTAGCTCTGCAAGTTATAGTCCTACGACTGATGGACCAAATCCTAGCTGTAACTTATAGCCGGGGCTCAGAAGGGTGTCGTCAGATGAAGCTTGTGTTGGTAAACTCTCTCGCCGTAATGTCGTTTATGTCTTGGGTTCACGCGTGTTTGATTGATTAGTTGCTCTCTTGGATGGGCTGAATGTCATTGAATCTAACATTATTGTGCCTTCTGGAGTAGAGCGCTGTGATAGCTACTAGGGAATCCTCGATTCATTACCGGAGATCGGGCCTAAGTAGCGGGCTAGACAGGCCGTCGAGTCCACACCCTAGGCCAAAGCTCGTGCCGCAGACGCAATAGAGGGCACGTGTTGTGAGCCACGTCGTGTTTGTTTACGCTGACCCGTCAGGCTATACAACACTTCTCCGAGCTGGTTAATATCGAACCTGGCACCCAGCTCTCCCACGACTGTGGCCCATCGTGAAACAACGTCCGAACTGCAACT
seq00019   CCCCCATACTCTGTTCTTTCGTTTCTAGCATTTAATTCGGCAACCACGAGTTGCTATGGACTCACGTACCCGCATCGGTTAAAGAATAAATCACTCCGCCCTGGATGCTCTTGTATAGTTGACATTGCCTCACAGTTCGTGGGTGTCATACAAGTCCGTATACATGATGGAATCTCTCATATGATACCTCCATGCCCATATTGAAGAATAACGCCTCCATTGTATCATTGGGGTTGCCTGTGCGGACCTTAACAAGCTCAGCCGAGCTCCGGAACGTGTGTGACTATCTGATAGGAGGGTACCTCTCCTCTGTACATCTGGTCCCGTCCGCGGGTGCAGCTGCGAGAGCATCACCCTAAAAATTAGAAGCAATACTCGAGACGTAGCCTGAACGAGCAGGTTTAAGCATCCCTAAAATTAAAGCCCGCGGCATGACCTTGGCTAAGAGGTATCTCACAGACTTATACAGTTAGCGTCTACTTCCGGATAACATGCCAATGCTGGATTCCGACTTAAAGTCATTAGGGGACGAAGAGACCTAGCTAGTCGTAATACGATTAACAGGTGCCCTTTTGATCGTACAACATTCTGTCAAATCGGTTTCGATCTCGCTTGGGCTCAGGGTGGTCACGAAGTGGGAATGGGAGAAAGTGATCCCCCAGGAGGTGTGGAACTTAAGTAGAACGATAGCTTCCAATTAGTTCTCAGGCGTTCCTATTCTAGCATAGTTATAGTATAACGACATTGTCAATACCAGAGAGCATCGTAAGTAACAGATGTGGGGTGCACGAGTTTATCTTTATCTCATAGAATACCATTTAATCGTATAAGATCACGTTAGATGTTGCCACAATTATAACACGGTGTTGGTCCCTATGGACTAGTATTACCTCTCCTATTCCGAAGGAAAGATTACGTTATACGACGCCTTGGTTGAGTCTGGTGGGTTAGCATAGGAGGGATACGGACATCCGATTGCGCGGCTGAAGCTCAGTTACGGTTACTTCATAGACCGGCCCATTGCGGGGGGGTAGTCTATACAGTGCGTGGGGAACCGCGGTCAATTTTAGCTGTAAAGCGATTTCACCGGTCCTATTGCGGGTTCGCTCGTACAGGGCCTCTCGTAGGCAGCACAGTTGAAAGGTCACTTTCTACTAATGAAAATTTGGGTGGAAATACAATGGTCGTTTAGCTGTTATCTCCCGGCATAAATGGTCAGAGACCGGAATGGAAACGCGTCAGTCTGTGAGCAAGAAGTGCATACCGGGACTCGGATCCTTTCACTCGAGGCGACCAATTCTATAATCCTTAAACCTGCAGAGAATCAGCTTATGACATCTCACAATCCACATTTCTCCCGAGCTATGTTCAGAAGTACTACGGTATCAGGTACCATGGTCAAGTGAGAGTATTCACCAGCTCAACGAACTATGTACCCTTGGGGATCTACTTTAATGGCATTGTAGCACCTGCGCCATAGTGCTCACTATCTCAGAATTACATTGACCACACGTTTCCCAACGTAAGGCAAATCAGCCATTGCGGATCCAAATGTCATGGGAGGTCGAATCTTCAGTCCATAACTGAGGTAACCAGGACATGAACAACGCAGTCACGCATCATCGGGTGCACCGCGACCCACCAGTTGGTAAGGTCCCTGGCAGCCCCAAGGATTGTCTTGAAGGCTTACTTTTTATTTTACAGTGACCTCTCAAAGTAGCAGGGCACCCCCCACTGTTACTTGCGTAAAACGTCATCAGGAATTGACTGGGCTTACACCAGAAGGACGACGACTGCTGTCTAGCTCTGCAAGTTATAGTCCTACGACTGATGGACCAAATCCTAGCTGTAACTTATAGCCGGGGCTCAGAAGGGTGTCGTCAGATGAAGCTTGTGTTGGTAAACTCTCTCGCCGTAATGTCGTTTATGTCTTGGGTTCACGCGTGTTTGATTGATTAGTTGCTCTCTTGGATGGGCTGAATGTCATTGAATCTAACATTATTGTGCCTTCTGGAGTAGAGCGCTGTGATAGCTACTAGGGAATCCTCGATTCATTACCGGAGATCGGGCCTAAGTAGCGGGCTAGACAGGCCGTCGAGTCCACACCCTAGGCCAAAGCTCGTGCCGCAGACGCAATAGAGGGCACGTGTTGTGAGCCACGTCGTGTTTGTTTACGCTGACCCGTCAGGCTATACAACACTTCTCCGAGCTGGTTAATATCGAACCTGGCACCCAGCTCTCCCACGACTGTGGCCCATCGTGAAACAACGTCCGAACTGCAACT
seq00020   CCCCCATACTCTGTTCTTTCGTTTCTAGCATTTAATTCGGCAACCACGAGTTGCTATGGACTCACGTACCCGCATCGGTTAAAGAATAAATCACTCCGCCCTGGATGCTCTTGTATAGTTGACATTGCCTCACAGTTCGTGGGTGTCATACAAGTCCGTATACATGATGGAATCTCTCATATGATACCTCCATGCCCATATTGAAGAATAACGCCTCCATTGTATCATTGGGGTTGCCTGTGCGGACCTTAACAAGCTCAGCCGAGCTCCGGAACGTGTGTGACTATCTGATAGGAGGGTACCTCTCCTCTGTACATCTGGTCCCGTCCGCGGGTGCAGCTGCGAGAGCATCACCCTAAAAATTAGAAGCAATACTCGAGACGTAGCCTGAACGAGCAGGTTTAAGCATCCCTAAAATTAAAGCCCGCGGCATGACCTTGGCTAAGAGGTATCTCACAGACTTATACAGTTAGCGTCTACTTCCGGATAACATGCCAATGCTGGATTCCGACTTAAAGTCATTAGGGGACGAAGAGACCTAGCTAGTCGTAATACGATTAACAGGTGCCCTTTTGATCGTACAACATTCTGTCAAATCGGTTTCGATCTCGCTTGGGCTCAGGGTGGTCACGAAGTGGGAATGGGAGAAAGTGATCCCCCAGGAGGTGTGGAACTTAAGTAGAACGATAGCTTCCAATTAGTTCTCAGGCGTTCCTATTCTAGCATAGTTATAGTATAACGACATTGTCAATACCAGAGAGCATCGTAAGTAACAGATGTGGGGTGCACGAGTTTATCTTTATCTCATAGAATACCATTTAATCGTATAAGATCACGTTAGATGTTGCCACAATTATAACACGGTGTTGGTCCCTATGGACTAGTATTACCTCTCCTATTCCGAAGGAAAGATTACGTTATACGACGCCTTGGTTGAGTCTGGTGGGTTAGCATAGGAGGGATACGGACATCCGATTGCGCGGCTGAAGCTCAGTTACGGTTACTTCATAGACCGGCCCATTGCGGGGGGGTAGTCTATACAGTGCGTGGGGAACCGCGGTCAATTTTAGCTGTAAAGCGATTTCACCGGTCCTATTGCGGGTTCGCTCGTACAGGGCCTCTCGTAGGCAGCACAGTTGAAAGGTCACTTTCTACTAATGAAAATTTGGGTGGAAATACAATGGTCGTTTAGCTGTTATCTCCCGGCATAAATGGTCAGAGACCGGAATGGAAACGCGTCAGTCTGTGAGCAAGAAGTGCATACCGGGACTCGGATCCTTTCACTCGAGGCGACCAATTCTATAATCCTTAAACCTGCAGAGAATCAGCTTATGACATCTCACAATCCACATTTCTCCCGAGCTATGTTCAGAAGTACTACGGTATCAGGTACCATGGTCAAGTGAGAGTATTCACCAGCTCAACGAACTATGTACCCTTGGGGATCTACTTTAATGGCATTGTAGCACCTGCGCCATAGTGCTCACTATCTCAGAATTACATTGACCACACGTTTCCCAACGTAAGGCAAATCAGCCATTGCGGATCCAAATGTCATGGGAGGTCGAATCTTCAGTCCATAACTGAGGTAACCAGGACATGAACAACGCAGTCACGCATCATCGGGTGCACCGCGACCCACCAGTTGGTAAGGTCCCTGGCAGCCCCAAGGATTGTCTTGAAGGCTTACTTTTTATTTTACAGTGACCTCTCAAAGTAGCAGGGCACCCCCCACTGTTACTTGCGTAAAACGTCATCAGGAATTGACTGGGCTTACACCAGAAGGACGACGACTGCTGTCTAGCTCTGCAAGTTATAGTCCTACGACTGATGGACCAAATCCTAGCTGTAACTTATAGCCGGGGCTCAGAAGGGTGTCGTCAGATGAAGCTTGTGTTGGTAAACTCTCTCGCCGTAATGTCGTTTATGTCTTGGGTTCACGCGTGTTTGATTGATTAGTTGCTCTCTTGGATGGGCTGAATGTCATTGAATCTAACATTATTGTGCCTTCTGGAGTAGAGCGCTGTGATAGCTACTAGGGAATCCTCGATTCATTACCGGAGATCGGGCCTAAGTAGCGGGCTAGACAGGCCGTCGAGTCCACACCCTAGGCCAAAGCTCGTGCCGCAGACGCAATAGAGGGCACGTGTTGTGAGCCACGTCGTGTTTGTTTACGCTGACCCGTCAGGCTATACAACACTTCTCCGAGCTGGTTAATATCGAACCTGGCACCCAGCTCTCCCACGACTGTGGCCCATCGTGAAACAACGTCCGAACTGCAACT
seq00021   CCCCCATACTCTGTTCTTTCGTTTCTAGCATTTAATTCGGCAACCACGAGTTGCTATGGACTCACGTACCCGCATCGGTTAAAGAATAAATCACTCCGCCCTGGATGCTCTTGTATAGTTGACATTGCCTCACAGTTCGTGGGTGTCATACAAGTCCGTATACATGATGGAATCTCTCATATGATACCTCCATGCCCATATTGAAGAATAACGCCTCCATTGTATCATTGGGGTTGCCTGTGCGGACCTTAACAAGCTCAGCCGAGCTCCGGAACGTGTGTGACTATCTGATAGGAGGGTACCTCTCCTCTGTACATCTGGTCCCGTCCGCGGGTGCAGCTGCGAGAGCATCACCCTAAAAATTAGAAGCAATACTCGAGACGTAGCCTGAACGAGCAGGTTTAAGCATCCCTAAAATTAAAGCCCGCGGCATGACCTTGGCTAAGAGGTATCTCACAGACTTATACAGTTAGCGTCTACTTCCGGATAACATGCCAATGCTGGATTCCGACTTAAAGTCATTAGGGGACGAAGAGACCTAGCTAGTCGTAATACGATTAACAGGTGCCCTTTTGATCGTACAACATTCTGTCAAATCGGTTTCGATCTCGCTTGGGCTCAGGGTGGTCACGAAGTGGGAATGGGAGAAAGTGATCCCCCAGGAGGTGTGGAACTTAAGTAGAACGATAGCTTCCAATTAGTTCTCAGGCGTTCCTATTCTAGCATAGTTATAGTATAACGACATTGTCAATACCAGAGAGCATCGTAAGTAACAGATGTGGGGTGCACGAGTTTATCTTTATCTCATAGAATACCATTTAATCGTATAAGATCACGTTAGATGTTGCCACAATTATAACACGGTGTTGGTCCCTATGGACTAGTATTACCTCTCCTATTCCGAAGGAAAGATTACGTTATACGACGCCTTGGTTGAGTCTGGTGGGTTAGCATAGGAGGGATACGGACATCCGATTGCGCGGCTGAAGCTCAGTTACGGTTACTTCATAGACCGGCCCATTGCGGGGGGGTAGTCTATACAGTGCGTGGGGAACCGCGGTCAATTTTAGCTGTAAAGCGATTTCACCGGTCCTATTGCGGGTTCGCTCGTACAGGGCCTCTCGTAGGCAGCACAGTTGAAAGGTCACTTTCTACTAATGAAAATTTGGGTGGAAATACAATGGTCGTTTAGCTGTTATCTCCCGGCATAAATGGTCAGAGACCGGAATGGAAACGCGTCAGTCTGTGAGCAAGAAGTGCATACCGGGACTCGGATCCTTTCACTCGAGGCGACCAATTCTATAATCCTTAAACCTGCAGAGAATCAGCTTATGACATCTCACAATCCACATTTCTCCCGAGCTATGTTCAGAAGTACTACGGTATCAGGTACCATGGTCAAGTGAGAGTATTCACCAGCTCAACGAACTATGTACCCTTGGGGATCTACTTTAATGGCATTGTAGCACCTGCGCCATAGTGCTCACTATCTCAGAATTACATTGACCACACGTTTCCCAACGTAAGGCAAATCAGCCATTGCGGATCCAAATGTCATGGGAGGTCGAATCTTCAGTCCATAACTGAGGTAACCAGGACATGAACAACGCAGTCACGCATCATCGGGTGCACCGCGACCCACCAGTTGGTAAGGTCCCTGGCAGCCCCAAGGATTGTCTTGAAGGCTTACTTTTTATTTTACAGTGACCTCTCAAAGTAGCAGGGCACCCCCCACTGTTACTTGCGTAAAACGTCATCAGGAATTGACTGGGCTTACACCAGAAGGACGACGACTGCTGTCTAGCTCTGCAAGTTATAGTCCTACGACTGATGGACCAAATCCTAGCTGTAACTTATAGCCGGGGCTCAGAAGGGTGTCGTCAGATGAAGCTTGTGTTGGTAAACTCTCTCGCCGTAATGTCGTTTATGTCTTGGGTTCACGCGTGTTTGATTGATTAGTTGCTCTCTTGGATGGGCTGAATGTCATTGAATCTAACATTATTGTGCCTTCTGGAGTAGAGCGCTGTGATAGCTACTAGGGAATCCTCGATTCATTACCGGAGATCGGGCCTAAGTAGCGGGCTAGACAGGCCGTCGAGTCCACACCCTAGGCCAAAGCTCGTGCCGCAGACGCAATAGAGGGCACGTGTTGTGAGCCACGTCGTGTTTGTTTACGCTGACCCGTCAGGCTATACAACACTTCTCCGAGCTGGTTAATATCGAACCTGGCACCCAGCTCTCCCACGACTGTGGCCCATCGTGAAACAACGTCCGAACTGCAACT
seq00022   CCCCCATACTCTGTTCTTTCGTTTCTAGCATTTAATTCGGCAACCACGAGTTGCTATGGACTCACGTACCCGCATCGGTTAAAGAATAAATCACTCCGCCCTGGATGCTCTTGTATAGTTGACATTGCCTCACAGTTCGTGGGTGTCATACAAGTCCGTATACATGATGGAATCTCTCATATGATACCTCCATGCCCATATTGAAGAATAACGCCTCCATTGTATCATTGGGGTTGCCTGTGCGGACCTTAACAAGCTCAGCCGAGCTCCGGAACGTGTGTGACTATCTGATAGGAGGGTACCTCTCCTCTGTACATCTGGTCCCGTCCGCGGGTGCAGCTGCGAGAGCATCACCCTAAAAATTAGAAGCAATACTCGAGACGTAGCCTGAACGAGCAGGTTTAAGCATCCCTAAAATTAAAGCCCGCGGCATGACCTTGGCTAAGAGGTATCTCACAGACTTATACAGTTAGCGTCTACTTCCGGATAACATGCCAATGCTGGATTCCGACTTAAAGTCATTAGGGGACGAAGAGACCTAGCTAGTCGTAATACGATTAACAGGTGCCCTTTTGATCGTACAACATTCTGTCAAATCGGTTTCGATCTCGCTTGGGCTCAGGGCGGTCACGAAGTGGGAATGGGAGAAAGTGATCCCCCAGGAGGTGTGGAACTTACGTAGAACGATAGCTTCCAATTAGTTCTCAGGCGTTCCTATTCTAGCATAGTTATAGTATAACGACATTGTCAATACCAGAGAGCATCGTAAGTAACAGATGTGGGGTGCACGAGTTTATCTTTATCTCATAGAATACCATTTAATCGTATAAGATCACGTTAGATGTTGCCACAATTATAACACGGTGTTGGTCCCTATGGACTAGTATTACCTCTCCTATTCCGAAGGAAAGATTACGTTATACGACGCCTTGGTTGAGTCTGGTGGGTTAGCATAGGAGGGATACGGACATCCGATTGCGCGGCTGAAGCTCAGTTACGGTTACTTCATAGACCGGCCCATTGCGGGGGGGTAGTCTATACAGTGCGTGGGGAACCGCGGTCAATTTTAGCTGTAAAGCGATTTCACCGGTCCTATTGCGGGTTCGCTCGTACAGGGCCTCTCGTAGGCAGCACAGTTGAAAGGTCACTTTCTACTAATGAAAATTTGGGTGGAAATACAATGGTCGTTTAGCTGTTATCTCCCGGCATAAATGGTCAGAGACCGGAATGGAAACGCGTCAGTCTGTGAGCAAGAAGTGCATACCGGGACTCGGATCCTTTCACTCGAGGCGACCAATTCTATAATCCTTAAACCTGCAGAGAATCAGCTTATGACATCTCACAATCCACATTTCTCCCGAGCTATGTTCAGAAGTACTACGGTATCAGGTACCATGGTCAAGTGAGAGTATTCACCAGCTCAACGAACTATGTACCCTTGGGGATCTACTTTAATGGCATTGTAGCACCTGCGCCATAGTGCTCACTATCTCAGAATTACATTGACCACACGTTTCCCAACGTAAGGCAAATCAGCCATTGCGGATCCAAATGTCATGGGAGGTCGAATCTTCAGTCCATAACTGAGGTAACCAGGACATGAACAACGCAGTCACGCATCATCGGGTGCACCGCGACCCACCAGTTGGTAAGGTCCCTGGCAGCCCCAAGGATTGTCTTGAAGGCTTACTTTTTATTTTACAGTGACCTCTCAAAGTAGCAGGGCACCCCCCACTGTTACTTGCGTAAAACGTCATCAGGAATTGACTGGGCTTACACCAGAAGGACGACGACTGCTGTCTAGCTCTGCAAGTTATAGTCCTACGACTGATGGACCAAATCCTAGCTGTAACTTATAGCCGGGGCTCAGAAGGGTGTCGTCAGATGAAGCTTGTGTTGGTAAACTCTCTCGCCGTAATGTCGTTTATGTCTTGGGTTCACGCGTGTTTGATTGATTAGTTGCTCTCTTGGATGGGCTGAATGTCATTGAATCTAACATTATTGTGCCTTCTGGAGTAGAGCGCTGTGATAGCTACTAGGGAATCCTCGATTCATTACCGGAGATCGGGCCTAAGTAGCGGGCTAGACAGGCCGTCGAGTCCACACCCTAGGCCAAAGCTCGTGCCGCAGACGCAATAGAGGGCACGTGTTGTGAGCCACGTCGTGTTTGTTTACGCTGACCCGTCAGGCTATACAACACTTCTCCGAGCTGGTTAATATCGAACCTGGCACCCAGCTCTCCCACGACTGTGGCCCATCGTGAAACAACGTCCGAACTGCAACT
seq00023   CCCCCATACTCTGTTCTTTCGTTTCTAGCATTTAATTCGGCAACCACGAGTTGCTATGGACTCACGTACCCGCATCGGTTAAAGAATAAATCACTCCGCCCTGGATGCTCTTGTATAGTTGACATTGCCTCACAGTTCGTGGGTGTCATACAAGTCCGTATACATGATGGAATCTCTCATATGATACCTCCATGCCCATATTGAAGAATAACGCCTCCATTGTATCATTGGGGTTGCCTGTGCGGACCTTAACAAGCTCAGCCGAGCTCCGGAACGTGTGTGACTATCTGATAGGAGGGTACCTCTCCTCTGTACATCTGGTCCCGTCCGCGGGTGCAGCTGCGAGAGCATCACCCTAAAAATTAGAAGCAATACTCGAGACGTAGCCTGAACGAGCAGGTTTAAGCATCCCTAAAATTAAAGCCCGCGGCATGACCTTGGCTAAGAGGTATCTCACAGACTTATACAGTTAGCGTCTACTTCCGGATAACATGCCAATGCTGGATTCCGACTTAAAGTCATTAGGGGACGAAGAGACCTAGCTAGTCGTAATACGATTAACAGGTGCCCTTTTGATCGTACAACATTCTGTCAAATCGGTTTCGATCTCGCTTGGGCTCAGGGTGGTCACGAAGTGGGAATGGGAGAAAGTGATCCCCCAGGAGGTGTGGAACTTAAGTAGAACGATAGCTTCCAATTAGTTCTCAGGCGTTCCTATTCTAGCATAGTTATAGTATAACGACATTGTCAATACCAGAGAGCATCGTAAGTAACAGATGTGGGGTGCACGAGTTTATCTTTATCTCATAGAATACCATTTAATCGTATAAGATCACGTTAGATGTTGCCACAATTATAACACGGTGTTGGTCCCTATGGGCTAGTATTACCTCTCCTATTCCGAAGGAAAGATTACGTTATACGACGCCTTGGTTGAGTCTGGTGGGTTAGCATAGGAGGGATACGGACATCCGATTGCGCGGCTGAAGCTCAGTTACGGTTACTTCATAGACCGGCCCATTGCGGGGGGGTAGTCTATACAGTGCGTGGGGAACCGCGGTCAATTTTAGCTGTAAAGCGATTTCACCGGTCCTATTGCGGGTTCGCTCGTACAGGGCCTCTCGTAGGCAGCACAGTTGAAAGGTCACTTTCTACTAATGAAAATTTGGGTGGAAATACAATGGTCGTTTAGCTGTTATCTCCCGGCATAAATGGTCAGAGACCGGAATGGAAACGCGTCAGTCTGTGAGCAAGAAGTGCATACCGGGACTCGGATCCTTTCACTCGAGGCGACCAATTCTATAATCCTTAAACCTGCAGAGAATCAGCTTATGACATCTCACAATCCACATTTCTCCCGAGCTATGTTCAGAAGTACTACGGTATCAGGTACCATGGTCAAGTGAGAGTATTCACCAGCTCAACGAACTATGTACCCTTGGGGATCTACTTTAATGGCATTGTAGCACCTGCGCCATAGTGCTCACTATCTCAGAATTACATTGACCACACGTTTCCCAACGTAAGGCAAATCAGCCATTGCGGATCCAAATGTCATGGGAGGTCGAATCTTCAGTCCATAACTGAGGTAACCAGGACATGAACAACGCAGTCACGCATCATCGGGTGCACCGCGACCCACCAGTTGGTAAGGTCCCTGGCAGCCCCAAGGATTGTCTTGAAGGCTTACTTTTTATTTTACAGTGACCTCTCAAAGTAGCAGGGCACCCCCCACTGTTACTTGCGTAAAACGTCATCAGGAATTGACTGGGCTTACACCAGAAGGACGACGACTGCTGTCTAGCTCTGCAAGTTATAGTCCTACGACTGATGGACCAAATCCTAGCTGTAACTTATAGCCGGGGCTCAGAAGGGTGTCGTCAGATGAAGCTTGTGTTGGTAAACTCTCTCGCCGTAATGTCGTTTATGTCTTGGGTTCACGCGTGTTTGATTGATTAGTTGCTCTCTTGGATGGGCTGAATGTCATTGAATCTAACATTATTGTGCCTTCTGGAGTAGAGCGCTGTGATAGCTACTAGGGAATCCTCGATTCATTACCGGAGATCGGGCCTAAGTAGCGGGCTAGACAGGCCGTCGAGTCCACACCCTAGGCCAAAGCTCGTGCCGCAGACGCAATAGAGGGCACGTGTTGTGAGCCACGTCGTGTTTGTTTACGCTGACCCGTCAGGCTATACAACACTTCTCCGAGCTGGTTAATATCGAACCTGGCACCCAGCTCTCCCACGACTGTGGCCCATCGTGAAACAACGTCCGAACTGCAACT
seq00024   CCCCCATACTCTGTTCTTTCGTTTCTAGCATTTAATTCGGCAACCACGAGTTGCTATGGACTCACGTACCCGCATCGGTTAAAGAATAAATCACTCCGCCCTGGATGCTCTTGTATAGTTGACATTGCCTCACAGTTCGTGGGTGTCATACAAGTCCGTATACATGATGGAATCTCTCATATGATACCTCCATGCCCATATTGAAGAATAACGCCTCCATTGTATCATTGGGGTTGCCTGTGCGGACCTTAACAAGCTCAGCCGAGCTCCGGAACGTGTGTGACTATCTGATAGGAGGGTACCTCTCCTCTGTACATCTGGTCCCGTCCGCGGGTGCAGCTGCGAGAGCATCACCCTAAAAATTAGAAGCAATACTCGAGACGTAGCCTGAACGAGCAGGTTTAAGCATCCCTAAAATTAAAGCCCGCGGCATGACCTTGGCTAAGAGGTATCTCACAGACTTATACAGTTAGCGTCTACTTCCGGATAACATGCCAATGCTGGATTCCGACTTAAAGTCATTAGGGGACGAAGAGACCTAGCTAGTCGTAATACGATTAACAGGTGCCCTTTTGATCGTACAACATTCTGTCAAATCGGTTTCGATCTCGCTTGGGCTCAGGGTGGTCACGAAGTGGGAATGGGAGAAAGTGATCCCCCAGGAGGTGTGGAACTTAAGTAGAACGATAGCTTCCAATTAGTTCTCAGGCGTTCCTATTCTAGCATAGTTATAGTATAACGACATTGTCAATACCAGAGAGCATCGTAAGTAACAGATGTGGGGTGCACGAGTTTATCTTTATCTCATAGAATACCATTTAATCGTATAAGATCACGTTAGATGTTGCCACAATTATAACACGGTGTTGGTCCCTATGGACTAGTATTACCTCTCCTATTCCGAAGGAAAGATTACGTTATACGACGCCTTGGTTGAGTCTGGTGGGTTAGCATAGGAGGGATACGGACATCCGATTGCGCGGCTGAAGCTCAGTTACGGTTACTTCATAGACCGGCCCATTGCGGGGGGGTAGTCTATACAGTGCGTGGGGAACCGCGGTCAATTTTAGCTGTAAAGCGATTTCACCGGTCCTATTGCGGGTTCGCTCGTACAGGGCCTCTCGTAGGCAGCACAGTTGAAAGGTCACTTTCTACTAATGAAAATTTGGGTGGAAATACAATGGTCGTTTAGCTGTTATCTCCCGGCATAAATGGTCAGAGACCGGAATGGAAACGCGTCAGTCTGTGAGCAAGAAGTGCATACCGGGACTCGGATCCTTTCTCTCGAGGCGACCAATTCTATAATCCTTAAACCTGCAGAGAATCAGCTTATGACATCTCACAATCCACATTTCTCCCGAGCTATGTTCAGAAGTACTACGGTATCAGGTACCATGGTCAAGTGAGAGTATTCACCAGCTCAACGAACTATGTACCCTTGGGGATCTACTTTAATGGCATTGTAGCACCTGCGCCATAGTGCTCACTATCTCAGAATTACATTGACCACACGTTTCCCAACGTAAGGCAAATCAGCCATTGCGGATCCAAATGTCATGGGAGGTCGAATCTTCAGTCCATAACTGAGGTAACCAGGACATGAACAACGCAGTCACGCATCATCGGGTGCACCGCGACCCACCAGTTGGTAAGGTCCCTGGCAGCCCCAAGGATTGTCTTGAAGGCTTACTTTTTATTTTACAGTGACCTCTCAAAGTAGCAGGGCACCCCCCACTGTTACTTGCGTAAAACGTCATCAGGAATTGACTGGGCTTACACCAGAAGGACGACGACTGCTGTCTAGCTCTGCAAGTTATAGTCCTACGACTGATGGACCAAATCCTAGCTGTAACTTATAGCCGGGGCTCAGAAGGGTGTCGTCAGATGAAGCTTGTGTTGGTAAACTCTCTCGCCGTAATGTCGTTTATGTCTTGGGTTCACGCGTGTTTGATTGATTAGTTGCTCTCTTGGATGGGCTGAATGTCATTGAATCTAACATTATTGTGCCTTCTGGAGTAGAGCGCTGTGATAGCTACTAGGGAATCCTCGATTCATTACCGGAGATCGGGCCTAAGTAGCGGGCTAGACAGGCCGTCGAGTCCACACCCTAGGCCAAAGCTCGTGCCGCAGACGCAATAGAGGGCACGTGTTGTGAGCCACGTCGTGTTTGTTTACGCTGACCCGTCAGGCTATACATCACTTCTCCGAGCTGGTTAATATCGAACCTGGCACCCAGCTCTCCCACGACTGTGGCCCATCGTGAAACAACGTCCGAACTGCAACT
seq00025   CCCCCATACTCTGTTCTTTCGTTTCTAGCATTTAATTCGGCAACCACGAGTTGCTATGGACTCACGTACCCGCATCGGTTAAAGAATAAATCACTCCGCCCTGGATGCTCTTGTATAGTTGACATTGCCTCACAGTTCGTGGGTGTCATACAAGTCCGTATACATGATGGAATCTCTCATATGATACCTCCATGCCCATATTGAAGAATAACGCCTCCATTGTATCATTGGGGTTGCCTGTGCGGACCTTAACAAGCTCAGCCGAGCTCCGGAACGTGTGTGACTATCTGATAGGAGGGTACCTCTCCTCTGTACATCTGGTCCCGTCCGCGGGTGCAGCTGCGAGAGCATCACCCTAAAAATTAGAAGCAATACTCGAGACGTAGCCTGAACGAGCAGGTTTAAGCATCCCTAAAATTAAAGCCCGCGGCATGACCTTGGCTAAGAGGTATCTCACAGACTTATACAGTTAGCGTCTACTTCCGGATAACATGCCAATGCTGGATTCCGACTTAAAGTCATTAGGGGACGAAGAGACCTAGCTAGTCGTAATACGATTAACAGGTGCCCTTTTGATCGTACAACATTCTGTCAAATCGGTTTCGATCTCGCTTGGGCTCAGGGTGGTCACGAAGTGGGAATGGGAGAAAGTGATCCCCCAGGAGGTGTGGAACTTAAGTAGAACGATAGCTTCCAATTAGTTCTCAGGCGTTCCTATTCTAGCATAGTTATAGTATAACGACATTGTCAATACCAGAGAGCATCGTAAGTAACAGATGTGGGGTGCACGAGTTTATCTTTATCTCATAGAATACCATTTAATCGTATAAGATCACGTTAGATGTTGCCACAATTATAACACGGTGTTGGTCCCTATGGACTAGTATTACCTCTCCTATTCCGAAGGAAAGATTACGTTATACGACGCCTTGGTTGAGTCTGGTGGGTTAGCATAGGAGGGATACGGACATCCGATTGCGCGGCTGAAGCTCAGTTACGGTTACTTCATAGACCGGCCCATTGCGGGGGGGTAGTCTATACAGTGCGTGGGGAACCGCGGTCAATTTTAGCTGTAAAGCGATTTCACCGGTCCTATTGCGGGTTCGCTCGTACAGGGCCTCTCGTAGGCAGCACAGTTGAAAGGTCACTTTCTACTAATGAAAATTTGGGTGGAAATACAATGGTCGTTTAGCTGTTATCTCCCGGCATAAATGGTCAGAGACCGGAATGGAAACGCGTCAGTCTGTGAGCAAGAAGTGCATACCGGGACTCGGATCCTTTCACTCGAGGCGACCAATTCTATAATCCTTAAACCTGCAGAGAATCAGCTTATGACATCTCACAATCCACATTTCTCCCGAGCTATGTTCAGAAGTACTACGGTATCAGGTACCATGGTCAAGTGAGAGTATTCACCAGCTCAACGAACTATGTACCCTTGGGGATCTACTTTAATGGCATTGTAGCACCTGCGCCATAGTGCTCACTATCTCAGAATTACATTGACCACACGTTTCCCAACGTAAGGCAAATCAGCCATTGCGGATCCAAATGTCATGGGAGGTCGAATCTTCAGTCCATAACTGAGGTAACCAGGACATGAACAACGCAGTCACGCATCATCGGGTGCACCGCGACCCACCAGTTGGTAAGGTCCCTGGCAGCCCCAAGGATTGTCTTGAAGGCTTACTTTTTATTTTACAGTGACCTCTCAAAGTAGCAGGGCACCCCCCACTGTTACTTGCGTAAAACGTCATCAGGAATTGACTGGGCTTACACCAGAAGGACGACGACTGCTGTCTAGCTCTGCAAGTTATAGTCCTACGACTGATGGACCAAATCCTAGCTGTAACTTATAGCCGGGGCTCAGAAGGGTGTCGTCAGATGAAGCTTGTGTTGGTAAACTCTCTCGCCGTAATGTCGTTTATGTCTTGGGTTCACGCGTGTTTGATTGATTAGTTGCTCTCTTGGATGGGCTGAATGTCATTGAATCTAACATTATTGTGCCTTCTGGAGTAGAGCGCTGTGATAGCTACTAGGGAATCCTCGATTCATTACCGGAGATCGGGCCTAAGTAGCGGGCTAGACAGGCCGTCGAGTCCACACCCTAGGCCAAAGCTCGTGCCGCAGACGCAATAGAGGGCACGTGTTGTGAGCCACGTCGTGTTTGTTTACGCTGACCCGTCAGGCTATACAACACTTCTCCGAGCTGGTTAATATCGAACCTGGCACCCAGCTCTCCCACGACTGTGGCCCATCGTGAAACAACGTCCGAACTGCAACT
seq00026   CCCCCATACTCTGTTCTTTCGTTTCTAGCATTTAATTCGGCAACCACGAGTTGCTATGGACTCACGTACCCGCATCGGTTAAAGAATAAATCACTCCGCCCTGGATGCTCTTGTATAGTTGACATTGCCTCACAGTTCGTGGGTGTCATACAAGTCCGTATACATGATGGAATCTCTCATATGATACCTCCATGCCCATATTGAAGAATAACGCCTCCATTGTATCATTGGGGTTGCCTGTGCGGACCTTAACAAGCTCAGCCGAGCTCCGGAACGTGTGTGACTATCTGATAGGAGGGTACCTCTCCTCTGTACATCTGGTCCCGTCCGCGGGTGCAGCTGCGAGAGCATCACCCTAAAAATTAGAAGCAATACTCGAGACGTAGCCTGAACGAGCAGGTTTAAGCATCCCTAAAATTAAAGCCCGCGGCATGACCTTGGCTAAGAGGTATCTCACAGACTTATACAGTTAGCGTCTACTTCCGGATAACATGCCAATGCTGGATTCCGACTTAAAGTCATTAGGGGACGAAGAGACCTAGCTAGTCGTAATACGATTAACAGGTGCCCTTTTGATCGTACAACATTCTGTCAAATCGGTTTCGATCTCGCTTGGGCTCAGGGTGGTCACGAAGTGGGAATGGGAGAAAGTGATCCCCCAGGAGGTGTGGAACTTAAGTAGAACGATAGCTTCCAATTAGTTCTCAGGCGTTCCTATTCTAGCATAGTTATAGTATAACGACATTGTCAATACCAGAGAGCATCGTAAGTAACAGATGTGGGGTGCACGAGTTTATCTTTATCTCATAGAATACCATTTAATCGTATAAGATCACGTTAGATGTTGCCACAATTATAACACGGTGTTGGTCCCTATGGACTAGTATTACCTCTCCTATTCCGAAGGAAAGATTACGTTATACGACGCCTTGGTTGAGTCTGGTGGGTTAGCATAGGAGGGATACGGACATCCGATTGCGCGGCTGAAGCTCAGTTACGGTTACTTCATAGACCGGCCCATTGCGGGGGGGTAGTCTATACAGTGCGTGGGGAACCGCGGTCAATTTTAGCTGTAAAGCGATTTCACCGGTCCTATTGCGGGTTCGCTCGTACAGGGCCTCTCGTAGGCAGCACAGTTGAAAGGTCACTTTCTACTAATGAAAATTTGGGTGGAAATACAATGGTCGTTTAGCTGTTATCTCCCGGCATAAATGGTCAGAGACCGGAATGGAAACGCGTCAGTCTGTGAGCAAGAAGTGCATACCGGGACTCGGATCCTTTCACTCGAGGCGACCAATTCTATAATCCTTAAACCTGCAGAGAATCAGCTTATGACATCTCACAATCCACATTTCTCCCGAGCTATGTTCAGAAGTACTACGGTATCAGGTACCATGGTCAAGTGAGAGTATTCACCAGCTCAACGAACTATGTACCCTTGGGGATCTACTTTAATGGCATTGTAGCACCTGCGCCATAGTGCTCACTATCTCAGAATTACATTGACCACACGTTTCCCAACGTAAGGCAAATCAGCCATTGCGGATCCAAATGTCATGGGAGGTCGAATCTTCAGTCCATAACTGAGGTAACCAGGACATGAACAACGCAGTCACGCATCATCGGGTGCACCGCGACCCACCAGTTGGTAAGGTCCCTGGCAGCCCCAAGGATTGTCTTGAAGGCTTACTTTTTATTTTACAGTGACCTCTCAAAGTAGCAGGGCACCCCCCACTGTTACTTGCGTAAAACGTCATCAGGAATTGACTGGGCTTACACCAGAAGGACGACGACTGCTGTCTAGCTCTGCAAGTTATAGTCCTACGACTGATGGACCAAATCCTAGCTGTAACTTATAGCCGGGGCTCAGAAGGGTGTCGTCAGATGAAGCTTGTGTTGGTAAACTCTCTCGCCGTAATGTCGTTTATGTCTTGGGTTCACGCGTGTTTGATTGATTAGTTGCTCTCTTGGATGGGCTGAATGTCATTGAATCTAACATTATTGTGCCTTCTGGAGTAGAGCGCTGTGATAGCTACTAGGGAATCCTCGATTCATTACCGGAGATCGGGCCTAAGTAGCGGGCTAGACAGGCCGTCGAGTCCACACCCTAGGCCAAAGCTCGTGCCGCAGACGCAATAGAGGGCACGTGTTGTGAGCCACGTCGTGTTTGTTTACGCTGACCCGTCAGGCTATACAACACTTCTCCGAGCTGGTTAATATCGAACCTGGCACCCAGCTCTCCCACGACTGTGGCCCATCGTGAAACAACGTCCGAACTGCAACT
seq00027   CCCCCATACTCTGTTCTTTCGTTTCTAGCATTTAATTCGGCAACCACGAGTTGCTATGGACTCACGTACCCGCATCGGTTAAAGAATAAATCACTCCGCCCTGGATGCTCTTGTATAGTTGACATTGCCTCACAGTTCGTGGGTGTCATACAAGTCCGTATACATGATGGAATCTCTCATATGATACCTCCATGCCCATATTGAAGAATAACGCCTCCATTGTATCATTGGGGTTGCCTGTGCGGACCTTAACAAGCTCAGCCGAGCTCCGGAACGTGTGTGACTATCTGATAGGAGGGTACCTCTCCTCTGTACATCTGGTCCCGTCCGCGGGTGCAGCTGCGAGAGCATCACCCTAAAAATTAGAAGCAATACTCGAGACGTAGCCTGAACGAGCAGGTTTAAGCATCCCTAAAATTAAAGCCCGCGGCATGACCTTGGCTAAGAGGTATCTCACAGACTTATACAGTTAGCGTCTACTTCCGGATAACATGCCAATGCTGGATTCCGACTTAAAGTCATTAGGGGACGAAGAGACCTAGCTAGTCGTAATACGATTAACAGGTGCCCTTTTGATCGTACAACATTCTGTCAAATCGGTTTCGATCTCGCTTGGGCTCAGGGTGGTCACGAAGTGGGAATGGGAGAAAGTGATCCCCCAGGAGGTGTGGAACTTAAGTAGAACGATAGCTTCCAATTAGTTCTCAGGCGTTCCTATTCTAGCATAGTTATAGTATAACGACATTGTCAATACCAGAGAGCATCGTAAGTAACAGATGTGGGGTGCACGAGTTTATCTTTATCTCATAGAATACCATTTAATCGTATAAGATCACGTTAGATGTTGCCACAATTATAACACGGTGTTGGTCCCTATGGACTAGTATTACCTCTCCTATTCCGAAGGAAAGATTACGTTATACGACGCCTTGGTTGAGTCTGGTGGGTTAGCATAGGAGGGATACGGACATCCGATTGCGCGGCTGAAGCTCAGTTACGGTTACTTCATAGACCGGCCCATTGCGGGGGGGTAGTCTATACAGTGCGTGGGGAACCGCGGTCAATTTTAGCTGTAAAGCGATTTCACCGGTCCTATTGCGGGTTCGCTCGTACAGGGCCTCTCGTAGGCAGCACAGTTGAAAGGTCACTTTCTACTAATGAAAATTTGGGTGGAAATACAATGGTCGTTTAGCTGTTATCTCCCGGCATAAATGGTCAGAGACCGGAATGGAAACGCGTCAGTCTGTGAGCAAGAAGTGCATACCGGGACTCGGATCCTTTCACTCGAGGCGACCAATTCTATAATCCTTAAACCTGCAGAGAATCAGCTTATGACATCTCACAATCCACATTTCTCCCGAGCTATGTTCAGAAGTACTACGGTATCAGGTACCATGGTCAAGTGAGAGTATTCACCAGCTCAACGAACTATGTACCCTTGGGGATCTACTTTAATGGCATTGTAGCACCTGCGCCATAGTGCTCACTATCTCAGAATTACATTGACCACACGTTTCCCAACGTAAGGCAAATCAGCCATTGCGGATCCAAATGTCATGGGAGGTCGAATCTTCAGTCCATAACTGAGGTAACCAGGACATGAACAACGCAGTCACGCATCATCGGGTGCACCGCGACCCACCAGTTGGTAAGGTCCCTGGCAGCCCCAAGGATTGTCTTGAAGGCTTACTTTTTATTTTACAGTGACCTCTCAAAGTAGCAGGGCACCCCCCACTGTTACTTGCGTAAAACGTCATCAGGAATTGACTGGGCTTACACCAGAAGGACGACGACTGCTGTCTAGCTCTGCAAGTTATAGTCCTACGACTGATGGACCAAATCCTAGCTGTAACTTATAGCCGGGGCTCAGAAGGGTGTCGTCAGATGAAGCTTGTGTTGGTAAACTCTCTCGCCGTAATGTCGTTTATGTCTTGGGTTCACGCGTGTTTGATTGATTAGTTGCTCTCTTGGATGGGCTGAATGTCATTGAATCTAACATTATTGTGCCTTCTGGAGTAGAGCGCTGTGATAGCTACTAGGGAATCCTCGATTCATTACCGGAGATCGGGCCTAAGTAGCGGGCTAGACAGGCCGTCGAGTCCACACCCTAGGCCAAAGCTCGTGCCGCAGACGCAATAGAGGGCACGTGTTGTGAGCCACGTCGTGTTTGTTTACGCTGACCCGTCAGGCTATACAACACTTCTCCGAGCTGGTTAATATCGAACCTGGCACCCAGCTCTCCCACGACTGTGGCCCATCGTGAAACAACGTCCGAACTGCAACT
seq00028   CCCCCATACTCTGTTCTTTCGTTTCTAGCATTTAATTCGGCAACCACGAGTTGCTATGGACTCACGTACCCGCATCGGTTAAAGAATAAATCACTCCGCCCTGGATGCTCTTGTATAGTTGACATTGCCTCACAGTTCGTGGGTGTCATACAAGTCCGTATACATGATGGAATCTCTCATATGATACCTCCATGCCCATATTGAAGAATAACGCCTCCATTGTATCATTGGGGTTGCCTGTGCGGACCTTAACAAGCTCAGCCGAGCTCCGGAACGTGTGTGACTATCTGATAGGAGGGTACCTCTCCTCTGTACATCTGGTCCCGTCCGCGGGTGCAGCTGCGAGAGCATCACCCTAAAAATTAGAAGCAATACTCGAGACGTAGCCTGAACGAGCAGGTTTAAGCATCCCTAAAATTAAAGCCCGCGGCATGACCTTGGCTAAGAGGTATCTCACAGACTTATACAGTTAGCGTCTACTTCCGGATAACATGCCAATGCTGGATTCCGACTTAAAGTCATTAGGGGACGAAGAGACCTAGCTAGTCGTAATACGATTAACAGGTGCCCTTTTGATCGTACAACATTCTGTCAAATCGGTTTCGATCTCGCTTGGGCTCAGGGTGGTCACGAAGTGGGAATGGGAGAAAGTGATCCCCCAGGAGGTGTGGAACTTAAGTAGAACGATAGCTTCCAATTAGTTCTCAGGCGTTCCTATTCTAGCATAGTTATAGTATAACGACATTGTCAATACCAGAGAGCATCGTAAGTAACAGATGTGGGGTGCACGAGTTTATCTTTATCTCATAGAATACCATTTAATCGTATAAGATCACGTTAGATGTTGCCACAATTATAACACGGTGTTGGTCCCTATGGACTAGTATTACCTCTCCTATTCCGAAGGAAAGATTACGTTATACGACGCCTTGGTTGAGTCTGGTGGGTTAGCATAGGAGGGATACGGACATCCGATTGCGCGGCTGAAGCTCAGTTACGGTTACTTCATAGACCGGCCCATTGCGGGGGGGTAGTCTATACAGTGCGTGGGGAACCGCGGTCAATTTTAGCTGTAAAGCGATTTCACCGGTCCTATTGCGGGTTCGCTCGTACAGGGCCTCTCGTAGGCAGCACAGTTGAAAGGTCACTTTCTACTAATGAAAATTTGGGTGGAAATACAATGGTCGTTTAGCTGTTATCTCCCGGCATAAATGGTCAGAGACCGGAATGGAAACGCGTCAGTCTGTGAGCAAGAAGTGCATACCGGGACTCGGATCCTTTCACTCGAGGCGACCAATTCTATAATCCTTAAACCTGCAGAGAATCAGCTTATGACATCTCACAATCCACATTTCTCCCGAGCTATGTTCAGAAGTACTACGGTATCAGGTACCATGGTCAAGTGAGAGTATTCACCAGCTCAACGAACTATGTACCCTTGGGGATCTACTTTAATGGCATTGTAGCACCTGCGCCATAGTGCTCACTATCTCAGAATTACATTGACCACACGTTTCCCAACGTAAGGCAAATCAGCCATTGCGGATCCAAATGTCATGGGAGGTCGAATCTTCAGTCCATAACTGAGGTAACCAGGACATGAACAACGCAGTCACGCATCATCGGGTGCACCGCGACCCACCAGTTGGTAAGGTCCCTGGCAGCCCCAAGGATTGTCTTGAAGGCTTACTTTTTATTTTACAGTGACCTCTCAAAGTAGCAGGGCACCCCCCACTGTTACTTGCGTAAAACGTCATCAGGAATTGACTGGGCTTACACCAGAAGGACGACGACTGCTGTCTAGCTCTGCAAGTTATAGTCCTACGACTGATGGACCAAATCCTAGCTGTAACTTATAGCCGGGGCTCAGAAGGGTGTCGTCAGATGAAGCTTGTGTTGGTAAACTCTCTCGCCGTAATGTCGTTTATGTCTTGGGTTCACGCGTGTTTGATTGATTAGTTGCTCTCTTGGATGGGCTGAATGTCATTGAATCTAACATTATTGTGCCTTCTGGAGTAGAGCGCTGTGATAGCTACTAGGGAATCCTCGATTCATTACCGGAGATCGGGCCTAAGTAGCGGGCTAGACAGGCCGTCGAGTCCACACCCTAGGCCAAAGCTCGTGCCGCAGACGCAATAGAGGGCACGTGTTGTGAGCCACGTCGTGTTTGTTTACGCTGACCCGTCAGGCTATACAACACTTCTCCGAGCTGGTTAATATCGAACCTGGCACCCAGCTCTCCCACGACTGTGGCCCATCGTGAAACAACGTCCGAACTGCAACT
seq00029   CCCCCATACTCTGTTCTTTCGTTTCTAGCATTTAATTCGGCAACCACGAGTTGCTATGGACTCACGTACCCGCATCGGTTAAAGAATAAATCACTCCGCCCTGGATGCTCTTGTATAGTTGACATTGCCTCACAGTTCGTGGGTGTCATACAAGTCCGTATACATGATGGAATCTCTCATATGATACCTCCATGCCCATATTGAAGAATAACGCCTCCATTGTATCATTGGGGTTGCCTGTGCGGACCTTAACAAGCTCAGCCGAGCTCCGGAACGTGTGTGACTATCTGATAGGAGGGTACCTCTCCTCTGTACATCTGGTCCCGTCCGCGGGTGCAGCTGCGAGAGCATCACCCTAAAAATTAGAAGCAATACTCGAGACGTAGCCTGAACGAGCAGGTTTAAGCATCCCTAAAATTAAAGCCCGCGGCATGACCTTGGCTAAGAGGTATCTCACAGACTTATACAGTTAGCGTCTACTTCCGGATAACATGCCAATGCTGGATTCCGACTTAAAGTCATTAGGGGACGAAGAGACCTAGCTAGTCGTAATACGATTAACAGGTGCCCTTTTGATCGTACAACATTCTGTCAAATCGGTTTCGATCTCGCTTGGGCTCAGGGTGGTCACGAAGTGGGAATGGGAGAAAGTGATCCCCCAGGAGGTGTGGAACTTAAGTAGAACGATAGCTTCCAATTAGTTCTCAGGCGTTCCTATTCTAGCATAGTTATAGTATAACGACATTGTCAATACCAGAGAGCATCGTAAGTAACAGATGTGGGGTGCACGAGTTTATCTTTATCTCATAGAATACCATTTAATCGTATAAGATCACGTTAGATGTTGCCACAATTATAACACGGTGTTGGTCCCTATGGGCTAGTATTACCTCTCCTATTCCGAAGGAAAGATTACGTTATACGACGCCTTGGTTGAGTCTGGTGGGTTAGCATAGGAGGGATACGGACATCCGATTGCGCGGCTGAAGCTCAGTTACGGTTACTTCATAGACCGGCCCATTGCGGGGGGGTAGTCTATACAGTGCGTGGGGAACCGCGGTCAATTTTAGCTGTAAAGCGATTTCACCGGTCCTATTGCGGGTTCGCTCGTACAGGGCCTCTCGTAGGCAGCACAGTTGAAAGGTCACTTTCTACTAATGAAAATTTGGGTGGAAATACAATGGTCGTTTAGCTGTTATCTCCCGGCATAAATGGTCAGAGACCGGAATGGAAACGCGTCAGTCTGTGAGCAAGAAGTGCATACCGGGACTCGGATCCTTTCACTCGAGGCGACCAATTCTATAATCCTTAAACCTGCAGAGAATCAGCTTATGACATCTCACAATCCACATTTCTCCCGAGCTATGTTCAGAAGTACTACGGTATCAGGTACCATGGTCAAGTGAGAGTATTCACCAGCTCAACGAACTATGTACCCTTGGGGATCTACTTTAATGGCATTGTAGCACCTGCGCCATAGTGCTCACTATCTCAGAATTACATTGACCACACGTTTCCCAACGTAAGGCAAATCAGCCATTGCGGATCCAAATGTCATGGGAGGTCGAATCTTCAGTCCATAACTGAGGTAACCAGGACATGAACAACGCAGTCACGCATCATCGGGTGCACCGCGACCCACCAGTTGGTAAGGTCCCTGGCAGCCCCAAGGATTGTCTTGAAGGCTTACTTTTTATTTTACAGTGACCTCTCAAAGTAGCAGGGCACCCCCCACTGTTACTTGCGTAAAACGTCATCAGGAATTGACTGGGCTTACACCAGAAGGACGACGACTGCTGTCTAGCTCTGCAAGTTATAGTCCTACGACTGATGGACCAAATCCTAGCTGTAACTTATAGCCGGGGCTCAGAAGGGTGTCGTCAGATGAAGCTTGTGTTGGTAAACTCTCTCGCCGTAATGTCGTTTATGTCTTGGGTTCACGCGTGTTTGATTGATTAGTTGCTCTCTTGGATGGGCTGAATGTCATTGAATCTAACATTATTGTGCCTTCTGGAGTAGAGCGCTGTGATAGCTACTAGGGAATCCTCGATTCATTACCGGAGATCGGGCCTAAGTAGCGGGCTAGACAGGCCGTCGAGTCCACACCCTAGGCCAAAGCTCGTGCCGCAGACGCAATAGAGGGCACGTGTTGTGAGCCACGTCGTGTTTGTTTACGCTGACCCGTCAGGCTATACAACACTTCTCCGAGCTGGTTAATATCGAACCTGGCACCCAGCTCTCCCACGACTGTGGCCCATCGTGAAACAACGTCCGAACTGCAACT
seq00030   CCCCCATACTCTGTTCTTTCGTTTCTAGCATTTAATTCGGCAACCACGAGTTGCTATGGACTCACGTACCCGCATCGGTTAAAGAATAAATCACTCCGCCCTGGATGCTCTTGTATAGTTGACATTGCCTCACAGTTCGTGGGTGTCATACAAGTCCGTATACATGATGGAATCTCTCATATGATACCTCCATGCCCATATTGAAGAATAACGCCTCCATTGTATCATTGGGGTTGCCTGTGCGGACCTTAACAAGCTCAGCCGAGCTCCGGAACGTGTGTGACTATCTGATAGGAGGGTACCTCTCCTCTGTACATCTGGTCCCGTCCGCGGGTGCAGCTGCGAGAGCATCACCCTAAAAATTAGAAGCAATACTCGAGACGTAGCCTGAACGAGCAGGTTTAAGCATCCCTAAAATTAAAGCCCGCGGCATGGCCTTGGCTAAGAGGTATCTCACAGACTTATACAGTTAGCGTCTACTTCCGGATAACATGCCAATGCTGGATTCCGACTTAAAGTCATTAGGGGACGAAGAGACCTAGCTAGTCGTAATACGATTAACAGGTGCCCTTTTGATCGTACAACATTCTGTCAAATCGGTTTCGATCTCGCTTGGGCTCAGGGCGGTCACGAAGTGGGAATGGGAGAAAGTGATCCCCCAGGAGGTGTGGAACTTACGTAGAACGATAGCTTCCAATTAGTTCTCAGGCGTTCCTATTCTAGCATAGTTATAGTATAACGACATTGTCAATACCAGAGAGCATCGTAAGTAACAGATGTGGGGTGCACGAGTTTATCTTTATCTCATAGAATACCATTTAATCGTATAAGATCACGTTAGATGTTGCCACAATTATAACACGGTGTTGGTCCCTATGGACTAGTATTACCTCTCCTATTCCGAAGGAAAGATTACGTTATACGACGCCTTGGTTGAGTCTGGTGGGTTAGCATAGGAGGGATACGGACATCCGATTGCGCGGCTGAAGCTCAGTTACGGTTACTTCATAGACCGGCCCATTGCGGGGGGGTAGTCTATACAGTGCGTGGGGAACCGCGGTCAATTTTAGCTGTAAAGCGATTTCACCGGTCCTATTGCGGGTTCGCTCGTACAGGGCCTCTCGTAGGCAGCACAGTTGAAAGGTCACTTTCTACTAATGAAAATTTGGGTGGAAATACAATGGTCGTTTAGCTGTTATCTCCCGGCATAAATGGTCAGAGACCGGAATGGAAACGCGTCAGTCTGTGAGCAAGAAGTGCATACCGGGACTCGGATCCTTTCACTCGAGGCGACCAATTCTATAATCCTTAAACCTGCAGAGAATCAGCTTATGACATCTCACAATCCACATTTCTCCCGAGCTATGTTCAGAAGTACTACGGTATCAGGTACCATGGTCAAGTGAGAGTATTCACCAGCTCAACGAACTATGTACCCTTGGGGATCTACTTTAATGGCATTGTAGCACCTGCGCCATAGTGCTCACTATCTCAGAATTACATTGACCACACGTTTCCCAACGTAAGGCAAATCAGCCATTGCGGATCCAAATGTCATGGGAGGTCGAATCTTCAGTCCATAACTGAGGTAACCAGGACATGAACAACGCAGTCACGCATCATCGGGTGCACCGCGACCCACCAGTTGGTAAGGTCCCTGGCAGCCCCAAGGATTGTCTTGAAGGCTTACTTTTTATTTTACAGTGACCTCTCAAAGTAGCAGGGCACCCCCCACTGTTACTTGCGTAAAACGTCATCAGGAATTGACTGGGCTTACACCAGAAGGACGACGACTGCTGTCTAGCTCTGCAAGTTATAGTCCTACGACTGATGGACCAAATCCTAGCTGTAACTTATAGCCGGGGCTCAGAAGGGTGTCGTCAGATGAAGCTTGTGTTGGTAAACTCTCTCGCCGTAATGTCGTTTATGTCTTGGGTTCACGCGTGTTTGATTGATTAGTTGCTCTCTTGGATGGGCTGAATGTCATTGAATCTAACATTATTGTGCCTTCTGGAGTAGAGCGCTATGATAGCTACTAGGGAATCCTCGATTCATTACCGGAGATCGGGCCTAAGTAGCGGGCTAGACAGGCCGTCGAGTCCACACCCTAGGCCAAAGCTCGTGCCGCAGACGCAATAGAGGGCACGTGTTGTGAGCCACGTCGTGTTTGTTTACGCTGACCCGTCAGGCTATACAACACTTCTCCGAGCTGGTTAATATCGAACCTGGCACCCAGCTCTCCCACGACTGTGGCCCATCGTGAAACAACGTCCGAACTGCAACT
seq00031   CCCCCATACTCTGTTCTTTCGTTTCTAGCATTTAATTCGGCAACCACGAGTTGCTATGGACTCACGTACCCGCATCGGTTAAAGAATAAATCACTCCGCCCTGGATGCTCTTGTATAGTTGACATTGCCTCACAGTTCGTGGGTGTCATACAAGTCCGTATACATGATGGAATCTCTCATATGATACCTCCATGCCCATATTGAAGAATAACGCCTCCATTGTATCATTGGGGTTGCCTGTGCGGACCTTAACAAGCTCAGCCGAGCTCCGGAACGTGTGTGACTATCTGATAGGAGGGTACCTCTCCTCTGTACATCTGGTCCCGTCCGCGGGTGCAGCTGCGAGAGCATCACCCTAAAAATTAGAAGCAATACTCGAGACGTAGCCTGAACGAGCAGGTTTAAGCATCCCTAAAATTAAAGCCCGCGGCATGACCTTGGCTAAGAGGTATCTCACAGACTTATACAGTTAGCGTCTACTTCCGGATAACATGCCAATGCTGGATTCCGACTTAAAGTCATTAGGGGACGAAGAGACCTAGCTAGTCGTAATACGATTAACAGGTGCCCTTTTGATCGTACAACATTCTGTCAAATCGGTTTCGATCTCGCTTGGGCTCAGGGTGGTCACGAAGTGGGAATGGGAGAAAGTGATCCCCCAGGAGGTGTGGAACTTAAGTAGAACGATAGCTTCCAATTAGTTCTCAGGCGTTCCTATTCTAGCATAGTTATAGTATAACGACATTGTCAATACCAGAGAGCATCGTAAGTAACAGATGTGGGGTGCACGAGTTTATCTTTATCTCATAGAATACCATTTAATCGTATAAGATCACGTTAGATGTTGCCACAATTATAACACGGTGTTGGTCCCTATGGACTAGTATTACCTCTCCTATTCCGAAGGAAAGATTACGTTATACGACGCCTTGGTTGAGTCTGGTGGGTTAGCATAGGAGGGATACGGACATCCGATTGCGCGGCTGAAGCTCAGTTACGGTTACTTCATAGACCGGCCCATTGCGGGGGGGTAGTCTATACAGTGCGTGGGGAACCGCGGTCAATTTTAGCTGTAAAGCGATTTCACCGGTCCTATTGCGGGTTCGCTCGTACAGGGCCTCTCGTAGGCAGCACAGTTGAAAGGTCACTTTCTACTAATGAAAATTTGGGTGGAAATACAATGGTCGTTTAGCTGTTATCTCCCGGCATAAATGGTCAGAGACCGGAATGGAAACGCGTCAGTCTGTGAGCAAGAAGTGCATACCGGGACTCGGATCCTTTCACTCGAGGCGACCAATTCTATAATCCTTAAACCTGCAGAGAATCAGCTTATGACATCTCACAATCCACATTTCTCCCGAGCTATGTTCAGAAGTACTACGGTATCAGGTACCATGGTCAAGTGAGAGTATTCACCAGCTCAACGAACTATGTACCCTTGGGGATCTACTTTAATGGCATTGTAGCACCTGCGCCATAGTGCTCACTATCTCAGAATTACATTGACCACACGTTTCCCAACGTAAGGCAAATCAGCCATTGCGGATCCAAATGTCATGGGAGGTCGAATCTTCAGTCCATAACTGAGGTAACCAGGACATGAACAACGCAGTCACGCATCATCGGGTGCACCGCGACCCACCAGTTGGTAAGGTCCCTGGCAGCCCCAAGGATTGTCTTGAAGGCTTACTTTTTATTTTACAGTGACCTCTCAAAGTAGCAGGGCACCCCCCACTGTTACTTGCGTAAAACGTCATCAGGAATTGACTGGGCTTACACCAGAAGGACGACGACTGCTGTCTAGCTCTGCAAGTTATAGTCCTACGACTGATGGACCAAATCCTAGCTGTAACTTATAGCCGGGGCTCAGAAGGGTGTCGTCAGATGAAGCTTGTGTTGGTAAACTCTCTCGCCGTAATGTCGTTTATGTCTTGGGTTCACGCGTGTTTGATTGATTAGTTGCTCTCTTGGATGGGCTGAATGTCATTGAATCTAACATTATTGTGCCTTCTGGAGTAGAGCGCTGTGATAGCTACTAGGGAATCCTCGATTCATTACCGGAGATCGGGCCTAAGTAGCGGGCTAGACAGGCCGTCGAGTCCACACCCTAGGCCAAAGCTCGTGCCGCAGACGCAATAGAGGGCACGTGTTGTGAGCCACGTCGTGTTTGTTTACGCTGACCCGTCAGGCTATACAACACTTCTCCGAGCTGGTTAATATCGAACCTGGCACCCAGCTCTCCCACGACTGTGGCCCATCGTGAAACAACGTCCGAACTGCAACT
seq00032   CCCCCATACTCTGTTCTTTCGTTTCTAGCATTTAATTCGGCAACCACGAGTTGCTATGGACTCACGTACCCGCATCGGTTAAAGAATAAATCACTCCGCCCTGGATGCTCTTGTATAGTTGACATTGCCTCACAGTTCGTGGGTGTCATACAAGTCCGTATACATGATGGAATCTCTCATATGATACCTCCATGCCCATATTGAAGAATAACGCCTCCATTGTATCATTGGGGTTGCCTGTGCGGACCTTAACAAGCTCAGCCGAGCTCCGGAACGTGTGTGACTATCTGATAGGAGGGTACCTCTCCTCTGTACATCTGGTCCCGTCCGCGGGTGCAGCTGCGAGAGCATCACCCTAAAAATTAGAAGCAATACTCGAGACGTAGCCTGAACGAGCAGGTTTAAGCATCCCTAAAATTAAAGCCCGCGGCATGACCTTGGCTAAGAGGTATCTCACAGACTTATACAGTTAGCGTCTACTTCCGGATAACATGCCAATGCTGGATTCCGACTTAAAGTCATTAGGGGACGAAGAGACCTAGCTAGTCGTAATACGATTAACAGGTGCCCTTTTGATCGTACAACATTCTGTCAAATCGGTTTCGATCTCGCTTGGGCTCAGGGTGGTCACGAAGTGGGAATGGGAGAAAGTGATCCCCCAGGAGGTGTGGAACTTAAGTAGAACGATAGCTTCCAATTAGTTCTCAGGCGTTCCTATTCTAGCATAGTTATAGTATAACGACATTGTCAATACCAGAGAGCATCGTAAGTAACAGATGTGGGGTGCACGAGTTTATCTTTATCTCATAGAATACCATTTAATCGTATAAGATCACGTTAGATGTTGCCACAATTATAACACGGTGTTGGTCCCTATGGACTAGTATTACCTCTCCTATTCCGAAGGAAAGATTACGTTATACGACGCCTTGGTTGAGTCTGGTGGGTTAGCATAGGAGGGATACGGACATCCGATTGCGCGGCTGAAGCTCAGTTACGGTTACTTCATAGACCGGCCCATTGCGGGGGGGTAGTCTATACAGTGCGTGGGGAACCGCGGTCAATTTTAGCTGTAAAGCGATTTCACCGGTCCTATTGCGGGTTCGCTCGTACAGGGCCTCTCGTAGGCAGCACAGTTGAAAGGTCACTTTCTACTAATGAAAATTTGGGTGGAAATACAATGGTCGTTTAGCTGTTATCTCCCGGCATAAATGGTCAGAGACCGGAATGGAAACGCGTCAGTCTGTGAGCAAGAAGTGCATACCGGGACTCGGATCCTTTCACTCGAGGCGACCAATTCTATAATCCTTAAACCTGCAGAGAATCAGCTTATGACATCTCACAATCCACATTTCTCCCGAGCTATGTTCAGAAGTACTACGGTATCAGGTACCATGGTCAAGTGAGAGTATTCACCAGCTCAACGAACTATGTACCCTTGGGGATCTACTTTAATGGCATTGTAGCACCTGCGCCATAGTGCTCACTATCTCAGAATTACATTGACCACACGTTTCCCAACGTAAGGCAAATCAGCCATTGCGGATCCAAATGTCATGGGAGGTCGAATCTTCAGTCCATAACTGAGGTAACCAGGACATGAACAACGCAGTCACGCATCATCGGGTGCACCGCGACCCACCAGTTGGTAAGGTCCCTGGCAGCCCCAAGGATTGTCTTGAAGGCTTACTTTTTATTTTACAGTGACCTCTCAAAGTAGCAGGGCACCCCCCACTGTTACTTGCGTAAAACGTCATCAGGAATTGACTGGGCTTACACCAGAAGGACGACGACTGCTGTCTAGCTCTGCAAGTTATAGTCCTACGACTGATGGACCAAATCCTAGCTGTAACTTATAGCCGGGGCTCAGAAGGGTGTCGTCAGATGAAGCTTGTGTTGGTAAACTCTCTCGCCGTAATGTCGTTTATGTCTTGGGTTCACGCGTGTTTGATTGATTAGTTGCTCTCTTGGATGGGCTGAATGTCATTGAATCTAACATTATTGTGCCTTCTGGAGTAGAGCGCTGTGATAGCTACTAGGGAATCCTCGATTCATTACCGGAGATCGGGCCTAAGTAGCGGGCTAGACAGGCCGTCGAGTCCACACCCTAGGCCAAAGCTCGTGCCGCAGACGCAATAGAGGGCACGTGTTGTGAGCCACGTCGTGTTTGTTTACGCTGACCCGTCAGGCTATACAACACTTCTCCGAGCTGGTTAATATCGAACCTGGCACCCAGCTCTCCCACGACTGTGGCCCATCGTGAAACAACGTCCGAACTGCAACT
seq00033   CCCCCATACTCTGTTCTTTCGTTTCTAGCATTTAATTCGGCAACCACGAGTTGCTATGGACTCACGTACCCGCATCGGTTAAAGAATAAATCACTCCGCCCTGGATGCTCTTGTATAGTTGACATTGCCTCACAGTTCGTGGGTGTCATACAAGTCCGTATACATGATGGAATCTCTCATATGATACCTCCATGCCCATATTGAAGAATAACGCCTCCATTGTATCATTGGGGTTGCCTGTGCGGACCTTAACAAGCTCAGCCGAGCTCCGGAACGTGTGTGACTATCTGATAGGAGGGTACCTCTCCTCTGTACATCTGGTCCCGTCCGCGGGTGCAGCTGCGAGAGCATCACCCTAAAAATTAGAAGCAATACTCGAGACGTAGCCTGAACGAGCAGGTTTAAGCATCCCTAAAATTAAAGCCCGCGGCATGACCTTGGCTAAGAGGTATCTCACAGACTTATACAGTTAGCGTCTACTTCCGGATAACATGCCAATGCTGGATTCCGACTTAAAGTCATTAGGGGACGAAGAGACCTAGCTAGTCGTAATACGATTAACAGGTGCCCTTTTGATCGTACAACATTCTGTCAAATCGGTTTCGATCTCGCTTGGGCTCAGGGTGGTCACGAAGTGGGAATGGGAGAAAGTGATCCCCCAGGAGGTGTGGAACTTAAGTAGAACGATAGCTTCCAATTAGTTCTCAGGCGTTCCTATTCTAGCATAGTTATAGTATAACGACATTGTCAATACCAGAGAGCATCGTAAGTAACAGATGTGGGGTGCACGAGTTTATCTTTATCTCATAGAATACCATTTAATCGTATAAGATCACGTTAGATGTTGCCACAATTATAACACGGTGTTGGTCCCTATGGACTAGTATTACCTCTCCTATTCCGAAGGAAAGATTACGTTATACGACGCCTTGGTTGAGTCTGGTGGGTTAGCATAGGAGGGATACGGACATCCGATTGCGCGGCTGAAGCTCAGTTACGGTTACTTCATAGACCGGCCCATTGCGGGGGGGTAGTCTATACAGTGCGTGGGGAACCGCGGTCAATTTTAGCTGTAAAGCGATTTCACCGGTCCTATTGCGGGTTCGCTCGTACAGGGCCTCTCGTAGGCAGCACAGTTGAAAGGTCACTTTCTACTAATGAAAATTTGGGTGGAAATACAATGGTCGTTTAGCTGTTATCTCCCGGCATAAATGGTCAGAGACCGGAATGGAAACGCGTCAGTCTGTGAGCAAGAAGTGCATACCGGGACTCGGATCCTTTCACTCGAGGCGACCAATTCTATAATCCTTAAACCTGCAGAGAATCAGCTTATGACATCTCACAATCCACATTTCTCCCGAGCTATGTTCAGAAGTACTACGGTATCAGGTACCATGGTCAAGTGAGAGTATTCACCAGCTCAACGAACTATGTACCCTTGGGGATCTACTTTAATGGCATTGTAGCACCTGCGCCATAGTGCTCACTATCTCAGAATTACATTGACCACACGTTTCCCAACGTAAGGCAAATCAGCCATTGCGGATCCAAATGTCATGGGAGGTCGAATCTTCAGTCCATAACTGAGGTAACCAGGACATGAACAACGCAGTCACGCATCATCGGGTGCACCGCGACCCACCAGTTGGTAAGGTCCCTGGCAGCCCCAAGGATTGTCTTGAAGGCTTACTTTTTATTTTACAGTGACCTCTCAAAGTAGCAGGGCACCCCCCACTGTTACTTGCGTAAAACGTCATCAGGAATTGACTGGGCTTACACCAGAAGGACGACGACTGCTGTCTAGCTCTGCAAGTTATAGTCCTACGACTGATGGACCAAATCCTAGCTGTAACTTATAGCCGGGGCTCAGAAGGGTGTCGTCAGATGAAGCTTGTGTTGGTAAACTCTCTCGCCGTAATGTCGTTTATGTCTTGGGTTCACGCGTGTTTGATTGATTAGTTGCTCTCTTGGATGGGCTGAATGTCATTGAATCTAACATTATTGTGCCTTCTGGAGTAGAGCGCTGTGATAGCTACTAGGGAATCCTCGATTCATTACCGGAGATCGGGCCTAAGTAGCGGGCTAGACAGGCCGTCGAGTCCACACCCTAGGCCAAAGCTCGTGCCGCAGACGCAATAGAGGGCACGTGTTGTGAGCCACGTCGTGTTTGTTTACGCTGACCCGTCAGGCTATACAACACTTCTCCGAGCTGGTTAATATCGAACCTGGCACCCAGCTCTCCCACGACTGTGGCCCATCGTGAAACAACGTCCGAACTGCAACT
