# Supplementary material for: How Good Are Indirect Tests at Detecting Recombination in Human mtDNA?
Source: G3 (Bethesda). 2013 Jul 1;3(7):1095–104. doi: 10.1534/g3.113.006510 (PMC3704238; doi:10.1534/g3.113.006510)
Supplement: Supporting Information [file supp_g3.113.006510_FileS2.gz › SequenceData/mtDNA_ratehet&popgrowth/0/3rdbase/Infiles/0_41-new.txt]

33 2284
seq00001   CTCCTTAAACTAATGAATGAGTTCCTACATGACCGGTTTACGGGCTCCGTGCAATGTACTTAGCACCGTGTGGCCCCATGTCGCCCTGTCGTCCCCAGTCTCCCTTGTCTTATTTACCAGTATCCTTAGAGAGGTAGCCGTGCGAATGCCCTGGGTAGACATATTCACATGCTTTCCGTTGAAAGACTCGGGAGTGCCGATTACGCCTACCGATAAGCAATAGCCAAAATGAATAGGTTGTCACTATGAGACTGTCAGGAAGCACCGGTATACTGTATGAACCCGGAGTACCCCGCGCGTAGTTTGAACGCGATAAGCCTAACATACTGGAGCGTACTCAAGTGACGATGGCGATTAGTGTGGCGCTAGGCTCTCAGGGGCTAAGTGGGTATCTGAGACCCCTTTCTAGGTTGTCTACCGCACTGTCTACCAAGCGGCGCGTAGCATGGTGGCGCTAGCGTAGCGTTATTGCGTGGCGGGAATAGCTGGTTTATTCAGTCCGGCTGAGAGTCACCCATATTGAGTCGCTGGTCAGCGATAGATGTTGTTGGCCCCGTGCTCCCACGATTGGCTAATGCACCGTAGTTCCGAACATTTAATATCACTGGTGTTACTTACCGAACCCTACATAATGATTCCCGCGTACTTAACTGGACGTGGTCAAGAGGATACAAGTAGACACCCCTCTGTACCCTACCACCGGATGGGTGCTCACGGAAGGGCCGGCTAAAATGCGGTAGATTATTGCACGTGGTTACAAGCGCGCCTAGCGCTCCTATGATTACTGTCGTCGCGTAAATAGTTGCGCCTGCCCTATGCACAGGTAGGACCGCAGCGCAGCCCCTATACAAGCGGATGTGCCCGCCTACTCTGGGTGCACCCCGCCATAATTATACCTCTAGTCGTACGGATTTTATGTGCACCCCCGGAGACGAATAACGCAACCATGCTCGGCGAGCATGTATTCGCTTCAGCGTGGCGGTGCCATTCTGGCACGGGCTCCAAAAAATTTATCTAAGTCTAAGATCTGTACAAGTCCACCTATCGCCTTACCATCTCTCGCCAGCAATCTTTGTTGCCCCGCCAAGCGTTCGAATATCTTCATATACGCTTTTAACACAAAGCCTTGTGGTAGTACTGAGATGAGTGCGGTAAGATTCGAGCGAAGTCCCCTCGTGCTAAGTCTGAGTTAACTCCCCTCATAGACCTGGTCAGACTCATCTTTTAACGCTCGGCTGGAACCATAACCCCTGGTGCTCTCCCCTCCGTCATGTGGTCCGTGTGTGGTCCAAGACTCGCGAAGCTCTCTCCGACTACGAACTTCTGGGAAATCGGCAATGCGGCACAATTCTTGCGCTCCCCCGCGCCTTATTTCTAGACTAGGTGCCGTTCTCGGAGCGAATCACATCTCCCGGGATTAATTCTGGAAGGTTTATCTGCGCCAGTGACATGTGACCCAGTTAAATACCATTCGCGCCCGGACAAATCTCGAATATCGAAGTGCATATGTTATTAATGGGAATATGGCATATTACCAGATCGCTGCGAAACAGTTAGGGGGAACCGCTGGGCATATATTCGTGCCGGCTCCCCTCGTGTTGAGTGGATTGACCCGGACAAGCATTCCCTTACAAAAGAGGACTGCTTACTCCCCTAGCACTTCTTGCTCTGGTGTTATGTATACCGCTCTAGAACTCATGCAACTAGGGCGTAAAAGGATCCCCGCCCGCATTCAATTCTCGAGCATATAGTATTCCATAATGGTTGCGACGAAGGTGTATTAGAGTAGACCTTACTAAGCATCACTCTCACATTGATGTTCTCACGTCAAAATTACGCAAGTGTGTAAAGGGAGGCTTCCACTAGCAGCACCAGTTCTCCCCCCCGGGTGGGGTTATCACTCTGAGTGAGTACTGGGTGCTCTAAAGTTGAGCCAACACTATTGCCGGGAAACTTCGTGGGATCGTGACACCTTGTATAGCTCTCGGGTCTCGCGGAACGGGCGCTCGGCTAATCTGCGGTTAGAGTCTCGTGGTCTTTTTAGACGTTCTTGAATTGCCTGCCGTTGGCATAAGTAGTCGCGAAATCGGACTTGTTTCTTGCAGGCCACCCCACAGTCCGGGCACAGAGCTGCGACCGACCCGGTCGTCCGGGAGTTTCCCGCTAAGTTGCCATGTCTCAAGTGAGTTGGAACATTACCCGGTGACTTTAGGTTGGGAATGGAGGGCTTCAACAAGTATGAATACAGGCCCTATATCGCGGTCCGGGGCTTGGAAAGTTGGGA
seq00002   CTCCTTAAACTAATGAATGAGTTCCTACATGACCGGTTTACGGGCTCCGTGCAATGTACTTAGCACCGTGTGGCCCCATGTCGCCCTGTCGTCCCCAGTCTCCCTTGTCTTATTTACCAGTATCCTTAGAGAGGTAGCCGTGCGAATGCCCTGGGTAGACATATTCACATGCTTTCCGTTGAAAGACTCGGGAGTGCCGATTACGCCTACCGATAAGCAATAGCCAAAATGAATAGGTTGTCACTATGAGACTGTCAGGAAGCACCGGTATACTGTATGAACCCGGAGTACCCCGCGCGTAGTTTGAACGCGATAAGCCTAACATACTGGAGCGTACTCAAGTGACGATGGCGATTAGTGTGGCGCTAGGCTCTCAGGGGCTAAGTGGGTATCTGAGACCCCTTTCTAGGTTGTCTACCGCACTGTCTACCAAGCGGCGCGTAGCATGGTGGCGCTAGCGTAGCGTTATTGCGTGGCGGGAATAGCTGGTTTATTCAGTCCGGCTGAGAGTCACCCATATTGAGTCGCTGGTCAGCGATAGATGTTGTTGGCCCCGTGCTCCCACGATTGGCTAATGCACCGTAGTTCCGAACATTTAATATCACTGGTGTTACTTACCGAACCCTACATAATGATTCCCGCGTTCTTAACTGGACGTGGTCAAGAGGATACAAGTAGACACCCCTCTGTACCCTACCACCGGATGGGTGCTCACGGAAGGGCCGGCTAAAATGCGGTAGATTATTGCACGTGGTTACAAGCGCGCCTAGCGCTCCTATGATTACTGTCGTCGCGTAAATAGTTGCGCCTGCCCTATGCACAGGTAGGACCGCAGCGCAGCCCCTATACAAGCGGATGTGCCCGCCTACTCTGGGTGCACCCCGCCATAATTATACCTCTAGTCGTACGGATTTTATGTGCACCCCCGGAGACGAATAACGCAACCATGCTCGGCGAGCATGTATTCGCTTCAGCGTGGCGGTGCCATTCTGGCACGGGCTCCAAAAAATTTATCTAAGTCTAAGATCTGTACAAGTCCACCTATCGCCTTACCATCTCTCGCCAGCAATCTTTGTTGCCCCGCCAAGCGTTCGAATATCTTCATATACGCTCTTAACACAAAGCCTTGTGGTAGTACTGAGATGAGTGCGGTAAGATTCGAGCGAAGTCCCCTCGTGCTAAGTCTGAGTTAACTCCCCTCATAGACCTGGTCAGACTCATCTTTTAACGCTCGGCTGGAACCATAACCCCTGGTGCTCTCCCCTCCGTCATGTGGTCCGTGTGTGGTCCAAGACTCGCGAAGCTCTCTCCGACTACGAACTTCTGGGAAATCGGCAATGCGGCACAATTCTTGCGCTCCCCCGCGCCTTATTTCTAGACTAGGTGCCGTTCTCGGAGCGAATCACATCTCCCGGGATTAATTCTGGAAGGTTTATCTGCGCCAGTGACATGTGACCCAGTTAAATACCATTCGCGCCCGGACAAATCTCGAATATCGAAGTGCATATGTTATTAATGGGAATATGGCATATTACCAGATCGCTGCGAAACAGTTAGGGGGAACCGCTGGGCATATATTCGTGCCGGCTCCCCTCGTGTTGAGTGGATTGACCCGGACAAGCATTCCCTTACAAAAGAGGACTGCTTACTCCCCTAGCACTTCTTGCTCTGGTGTTATGTATACCGCTCTAGAACTCATGCAACTAGGGCGTAAAAGGATCCCCGCCCGCATTCAATTCTCGAGCATATAGTATTCCATAATGGTTGCGACGAAGGTGTATTAGAGTAGACCTTACTAAGCATCACTCTCACATTGATGTTCTCACGTCAAAATTACGCAAGTGTGTAAAGGGAGGCTTCCACTAGCAGCACCAGTTCTCCCCCCCGGGTGGGGTTATCACTCTGAGTGAGTACTGGGTGCTCTAAAGTTGAGCCAACACTATTGCCGGGAAACTTCGTGGGATCGTGACACCTTGTATAGCTCTCGGGTCTCGCGGAACGGGCGCTCGGCTAATCTGCGGTTAGAGTCTCGTGGTCTTTTTAGACGTTCTTGAATTGCCTGCCGTTGGCATAAGTAGTCGCGAAATCGGACTTGTTTCTTGCAGGCCACCCCACAGTCCGGGCACAGAGCTGCGACCGACCCGGTCGTCCGGGAGTTTCCCGCTAAGTTGCCATGTCTCAAGTGAGTTGGAACATTACCCGGTGACTTTAGGTTGGGAATGGAGGGCTTCAACAAGTATGAATACAGGCCCTATATCGCGGTCCGGGGCTTGGAAAGTTGGGA
seq00003   CTCCTTAAACTAATGAATGAGTTCCTACATGACCGGTTTACGGGCTCCGTGCAATGTACTTAGCACCGTGTGGCCCCATGTCGCCCTGTCGTCCCCAGTCTCCCTTGTCTTATTTACCAGTATCCTTAGAGAGGTAGCCGTGCGAATGCCCTGGGTAGACATATTCACATGCTTTCCGTTGAAAGACTCGGGAGTGCCGATTACGCCTACCGATAAGCAATAGCCAAAATGAATAGGTTGTCACTATGAGACTGTCAGGAAGCACCGGTATACTGTATGAACCCGGAGTACCCCGCGCGTAGTTTGAACGCGATAAGCCTAACATACTGGAGCGTACTCAAGTGACGATGGCGATTAGTGTGGCGCTAGGCTCTCAGGGGCTAAGTGGGTATCTGAGACCCCTTTCTAGGTTGTCTACCGCACTGTCTACCAAGCGGCGCGTAGCATGGTGGCGCTAGCGTAGCGTTATTGCGTGGCGGGAATAGCTGGTTTATTCAGTCCGGCTGAGAGTCACCCATATTGAGTCGCTGGTCAGCGATAGATGTTGTTGGCCCCGTGCTCCCACGATTGGCTAATGCACCGTAGTTCCGAACATTTAATATCACTGGTGTTACTTACCGAACCCTACATAATGATTCCCGCGTTCTTAACTGGACGTGGTCAAGAGGATACAAGTAGACACCCCTCTGTACCCTACCACCGGATGGGTGCTCACGGAAGGGCCGGCTAAAATGCGGTAGATTATTGCACGTGGTTACAAGCGCGCCTAGCGCTCCTATGATTACTGTCGTCGCGTAAATAGTTGCGCCTGCCCTATGCACAGGTAGGACCGCAGCGCAGCCCCTATACAAGCGGATGTGCCCGCCTACTCTGGGTGCACCCCGCCATAATTATACCTCTAGTCGTACGGATTTTATGTGCACCCCCGGAGACGAATAACGCAACCATGCTCGGCGAGCATGTATTCGCTTCAGCGTGGCGGTGCCATTCTGGCACGGGCTCCAAAAAATTTATCTAAGTCTAAGATCTGTACAAGTCCACCTATCGCCTTACCATCTCTCGCCAGCAATCTTTGTTGCCCCGCCAAGCGTTCGAATATCTTCATATACGCTCTTAACACAAAGCCTTGTGGTAGTACTGAGATGAGTGCGGTAAGATTCGAGCGAAGTCCCCTCGTGCTAAGTCTGAGTTAACTCCCCTCATAGACCTGGTCAGACTCATCTTTTAACGCTCGGCTGGAACCATAACCCCTGGTGCTCTCCCCTCCGTCATGTGGTCCGTGTGTGGTCCAAGACTCGCGAAGCTCTCTCCGACTACGAACTTCTGGGAAATCGGCAATGCGGCACAATTCTTGCGCTCCCCCGCGCCTTATTTCTAGACTAGGTGCCGTTCTCGGAGCGAATCACATCTCCCGGGATTAATTCTGGAAGGTTTATCTGCGCCAGTGACATGTGACCCAGTTAAATACCATTCGCGCCCGGACAAATCTCGAATATCGAAGTGCATATGTTATTAATGGGAATATGGCATATTACCAGATCGCTGCGAAACAGTTAGGGGGAACCGCTGGGCATATATTCGTGCCGGCTCCCCTCGTGTTGAGTGGATTGACCCGGACAAGCATTCCCTTACAAAAGAGGACTGCTTACTCCCCTAGCACTTCTTGCTCTGGTGTTATGTATACCGCTCTAGAACTCATGCAACTAGGGCGTAAAAGGATCCCCGCCCGCATTCAATTCTCGAGCATATAGTATTCCATAATGGTTGCGACGAAGGTGTATTAGAGTAGACCTTACTAAGCATCACTCTCACATTGATGTTCTCACGTCAAAATTACGCAAGTGTGTAAAGGGAGGCTTCCACTAGCAGCACCAGTTCTCCCCCCCGGGTGGGGTTATCACTCTGAGTGAGTACTGGGTGCTCTAAAGTTGAGCCAACACTATTGCCGGGAAACTTCGTGGGATCGTGACACCTTGTATAGCTCTCGGGTCTCGCGGAACGGGCGCTCGGCTAATCTGCGGTTAGAGTCTCGTGGTCTTTTTAGACGTTCTTGAATTGCCTGCCGTTGGCATAAGTAGTCGCGAAATCGGACTTGTTTCTTGCAGGCCACCCCACAGTCCGGGCACAGAGCTGCGACCGACCCGGTCGTCCGGGAGTTTCCCGCTAAGTTGCCATGTCTCAAGTGAGTTGGAACATTACCCGGTGACTTTAGGTTGGGAATGGAGGGCTTCAACAAGTATGAATACAGGCCCTATATCGCGGTCCGGGGCTTGGAAAGTTGGGA
seq00004   CTCCTTAAACTAATGAATGAGTTCCTACATGACCGGTTTACGGGCTCCGTGCAATGTACTTAGCACCGTGTGGCCCCATGTCGCCCTGTCGTCCCCAGTCTCCCTTGTCTTATTTACCAGTATCCTTAGAGAGGTAGCCGTGCGAATGCCCTGGGTAGACATATTCACATGCTTTCCGTTGAAAGACTCGGGAGTGCCGATTACGCCTACCGATAAGCAATAGCCAAAATGAATAGGTTGTCACTATGAGACTGTCAGGAAGCACCGGTATACTGTATGAACCCGGAGTACCCCGCGCGTAGTTTGAACGCGATAAGCCTAACATACTGGAGCGTACTCAAGTGACGATGGCGATTAGTGTGGCGCTAGGCTCTCAGGGGCTAAGTGGGTATCTGAGACCCCTTTCTAGGTTGTCTACCGCACTGTCTACCAAGCGGCGCGTAGCATGGTGGCGCTAGCGTAGCGTTATTGCGTGGCGGGAATAGCTGGTTTATTCAGTCCGGCTGAGAGTCACCCATATTGAGTCGCTGGTCAGCGATAGATGTTGTTGGCCCCGTGCTCCCACGATTGGCTAATGCACCGTAGTTCCGAACATTTAATATCACTGGTGTTACTTACCGAACCCTACATAATGATTCCCGCGTTCTTAACTGGACGTGGTCAAGAGGATACAAGTAGACACCCCTCTGTACCCTACCACCGGATGGGTGCTCACGGAAGGGCCGGCTAAAATGCGGTAGATTATTGCACGTGGTTACAAGCGCGCCTAGCGCTCCTATGATTACTGTCGTCGCGTAAATAGTTGCGCCTGCCCTATGCACAGGTAGGACCGCAGCGCAGCCCCTATACAAGCGGATGTGCCCGCCTACTCTGGGTGCACCCCGCCATAATTATACCTCTAGTCGTACGGATTTTATGTGCACCCCCGGAGACGAATAACGCAACCATGCTCGGCGAGCATGTATTCGCTTCAGCGTGGCGGTGCCATTCTGGCACGGGCTCCAAAAAATTTATCTAAGTCTAAGATCTGTACAAGTCCACCTATCGCCTTACCATCTCTCGCCAGCAATCTTTGTTGCCCCGCCAAGCGTTCGAATATCTTCATATACGCTCTTAACACAAAGCCTTGTGGTAGTACTGAGATGAGTGCGGTAAGATTCGAGCGAAGTCCCCTCGTGCTAAGTCTGAGTTAACTCCCCTCATAGACCTGGTCAGACTCATCTTTTAACGCTCGGCTGGAACCATAACCCCTGGTGCTCTCCCCTCCGTCATGTGGTCCGTGTGTGGTCCAAGACTCGCGAAGCTCTCTCCGACTACGAACTTCTGGGAAATCGGCAATGCGGCACAATTCTTGCGCTCCCCCGCGCCTTATTTCTAGACTAGGTGCCGTTCTCGGAGCGAATCACATCTCCCGGGATTAATTCTGGAAGGTTTATCTGCGCCAGTGACATGTGACCCAGTTAAATACCATTCGCGCCCGGACAAATCTCGAATATCGAAGTGCATATGTTATTAATGGGAATATGGCATATTACCAGATCGCTGCGAAACAGTTAGGGGGAACCGCTGGGCATATATTCGTGCCGGCTCCCCTCGTGTTGAGTGGATTGACCCGGACAAGCATTCCCTTACAAAAGAGGACTGCTTACTCCCCTAGCACTTCTTGCTCTGGTGTTATGTATACCGCTCTAGAACTCATGCAACTAGGGCGTAAAAGGATCCCCGCCCGCATTCAATTCTCGAGCATATAGTATTCCATAATGGTTGCGACGAAGGTGTATTAGAGTAGACCTTACTAAGCATCACTCTCACATTGATGTTCTCACGTCAAAATTACGCAAGTGTGTAAAGGGAGGCTTCCACTAGCAGCACCAGTTCTCCCCCCCGGGTGGGGTTATCACTCTGAGTGAGTACTGGGTGCTCTAAAGTTGAGCCAACACTATTGCCGGGAAACTTCGTGGGATCGTGACACCTTGTATAGCTCTCGGGTCTCGCGGAACGGGCGCTCGGCTAATCTGCGGTTAGAGTCTCGTGGTCTTTTTAGACGTTCTTGAATTGCCTGCCGTTGGCATAAGTAGTCGCGAAATCGGACTTGTTTCTTGCAGGCCACCCCACAGTCCGGGCACAGAGCTGCGACCGACCCGGTCGTCCGGGAGTTTCCCGCTAAGTTGCCATGTCTCAAGTGAGTTGGAACATTACCCGGTGACTTTAGGTTGGGAATGGAGGGCTTCAACAAGTATGAATACAGGCCCTATATCGCGGTCCGGGGCTTGGAAAGTTGGGA
seq00005   CTCCTTAAACTAATGAATGAGTTCCTACATGACCGGTTTACGGGCTCCGTGCAATGTACTTAGCACCGTGTGGCCCCATGTCGCCCTGTCGTCCCCAGTCTCCCTTGTCTTATTTACCAGTATCCTTAGAGAGGTAGCCGTGCGAATGCCCTGGGTAGACATATTCACATGCTTTCCGTTGAAAGACTCGGGAGTGCCGATTACGCCTACCGATAAGCAATAGCCAAAATGAATAGGTTGTCACTATGAGACTGTCAGGAAGCACCGGTATACTGTATGAACCCGGAGTACCCCGCGCGTAGTTTGAACGCGATAAGCCTAACATACTGGAGCGTACTCAAGTGACGATGGCGATTAGTGTGGCGCTAGGCTCTCAGGGGCTAAGTGGGTATCTGAGACCCCTTTCTAGGTTGTCTACCGCACTGTCTACCAAGCGGCGCGTAGCATGGTGGCGCTAGCGTAGCGTTATTGCGTGGCGGGAATAGCTGGTTTATTCAGTCCGGCTGAGAGTCACCCATATTGAGTCGCTGGTCAGCGATAGATGTTGTTGGCCCCGTGCTCCCACGATTGGCTAATGCACCGTAGTTCCGAACATTTAATATCACTGGTGTTACTTACCGAACCCTACATAATGATTCCCGCGTTCTTAACTGGACGTGGTCAAGAGGATACAAGTAGACACCCCTCTGTACCCTACCACCGGATGGGTGCTCACGGAAGGGCCGGCTAAAATGCGGTAGATTATTGCACGTGGTTACAAGCGCGCCTAGCGCTCCTATGATTACTGTCGTCGCGTAAATAGTTGCGCCTGCCCTATGCACAGGTAGGACCGCAGCGCAGCCCCTATACAAGCGGATGTGCCCGCCTACTCTGGGTGCACCCCGCCATAATTATACCTCTAGTCGTACGGATTTTATGTGCACCCCCGGAGACGAATAACGCAACCATGCTCGGCGAGCATGTATTCGCTTCAGCGTGGCGGTGCCATTCTGGCACGGGCTCCAAAAAATTTATCTAAGTCTAAGATCTGTACAAGTCCACCTATCGCCTTACCATCTCTCGCCAGCAATCTTTGTTGCCCCGCCAAGCGTTCGAATATCTTCATATACGCTCTTAACACAAAGCCTTGTGGTAGTACTGAGATGAGTGCGGTAAGATTCGAGCGAAGTCCCCTCGTGCTAAGTCTGAGTTAACTCCCCTCATAGACCTGGTCAGACTCATCTTTTAACGCTCGGCTGGAACCATAACCCCTGGTGCTCTCCCCTCCGTCATGTGGTCCGTGTGTGGTCCAAGACTCGCGAAGCTCTCTCCGACTACGAACTTCTGGGAAATCGGCAATGCGGCACAATTCTTGCGCTCCCCCGCGCCTTATTTCTAGACTAGGTGCCGTTCTCGGAGCGAATCACATCTCCCGGGATTAATTCTGGAAGGTTTATCTGCGCCAGTGACATGTGACCCAGTTAAATACCATTCGCGCCCGGACAAATCTCGAATATCGAAGTGCATATGTTATTAATGGGAATATGGCATATTACCAGATCGCTGCGAAACAGTTAGGGGGAACCGCTGGGCATATATTCGTGCCGGCTCCCCTCGTGTTGAGTGGATTGACCCGGACAAGCATTCCCTTACAAAAGAGGACTGCTTACTCCCCTAGCACTTCTTGCTCTGGTGTTATGTATACCGCTCTAGAACTCATGCAACTAGGGCGTAAAAGGATCCCCGCCCGCATTCAATTCTCGAGCATATAGTATTCCATAATGGTTGCGACGAAGGTGTATTAGAGTAGACCTTACTAAGCATCACTCTCACATTGATGTTCTCACGTCAAAATTACGCAAGTGTGTAAAGGGAGGCTTCCACTAGCAGCACCAGTTCTCCCCCCCGGGTGGGGTTATCACTCTGAGTGAGTACTGGGTGCTCTAAAGTTGAGCCAACACTATTGCCGGGAAACTTCGTGGGATCGTGACACCTTGTATAGCTCTCGGGTCTCGCGGAACGGGCGCTCGGCTAATCTGCGGTTAGAGTCTCGTGGTCTTTTTAGACGTTCTTGAATTGCCTGCCGTTGGCATAAGTAGTCGCGAAATCGGACTTGTTTCTTGCAGGCCACCCCACAGTCCGGGCACAGAGCTGCGACCGACCCGGTCGTCCGGGAGTTTCCCGCTAAGTTGCCATGTCTCAAGTGAGTTGGAACATTACCCGGTGACTTTAGGTTGGGAATGGAGGGCTTCAACAAGTATGAATACAGGCCCTATATCGCGGTCCGGGGCTTGGAAAGTTGGGA
seq00006   CTCCTTAAACTAATGAATGAGTTCCTACATGACCGGTTTACGGGCTCCGTGCAATGTACTTAGCACCGTGTGGCCCCATGTCGCCCTGTCGTCCCCAGTCTCCCTTGTCTTATTTACCAGTATCCTTAGAGAGGTAGCCGTGCGAATGCCCTGGGTAGACATATTCACATGCTTTCCGTTGAAAGACTCGGGAGTGCCGATTACGCCTACCGATAAGCAATAGCCAAAATGAATAGGTTGTCACTATGAGACTGTCAGGAAGCACCGGTATACTGTATGAACCCGGAGTACCCCGCGCGTAGTTTGAACGCGATAAGCCTAACATACTGGAGCGTACTCAAGTGACGATGGCGATTAGTGTGGCGCTAGGCTCTCAGGGGCTAAGTGGGTATCTGAGACCCCTTTCTAGGTTGTCTACCGCACTGTCTACCAAGCGGCGCGTAGCATGGTGGCGCTAGCGTAGCGTTATTGCGTGGCGGGAATAGCTGGTTTATTCAGTCCGGCTGAGAGTCACCCATATTGAGTCGCTGGTCAGCGATAGATGTTGTTGGCCCCGTGCTCCCACGATTGGCTAATGCACCGTAGTTCCGAACATTTAATATCACTGGTGTTACTTACCGAACCCTACATAATGATTCCCGCGTTCTTAACTGGACGTGGTCAAGAGGATACAAGTAGACACCCCTCTGTACCCTACCACCGGATGGGTGCTCACGGAAGGGCCGGCTAAAATGCGGTAGATTATTGCACGTGGTTACAAGCGCGCCTAGCGCTCCTATGATTACTGTCGTCGCGTAAATAGTTGCGCCTGCCCTATGCACAGGTAGGACCGCAGCGCAGCCCCTATACAAGCGGATGTGCCCGCCTACTCTGGGTGCACCCCGCCATAATTATACCTCTAGTCGTACGGATTTTATGTGCACCCCCGGAGACGAATAACGCAACCATGCTCGGCGAGCATGTATTCGCTTCAGCGTGGCGGTGCCATTCTGGCACGGGCTCCAAAAAATTTATCTAAGTCTAAGATCTGTACAAGTCCACCTATCGCCTTACCATCTCTCGCCAGCAATCTTTGTTGCCCCGCCAAGCGTTCGAATATCTTCATATACGCTCTTAACACAAAGCCTTGTGGTAGTACTGAGATGAGTGCGGTAAGATTCGAGCGAAGTCCCCTCGTGCTAAGTCTGAGTTAACTCCCCTCATAGACCTGGTCAGACTCATCTTTTAACGCTCGGCTGGAACCATAACCCCTGGTGCTCTCCCCTCCGTCATGTGGTCCGTGTGTGGTCCAAGACTCGCGAAGCTCTCTCCGACTACGAACTTCTGGGAAATCGGCAATGCGGCACAATTCTTGCGCTCCCCCGCGCCTTATTTCTAGACTAGGTGCCGTTCTCGGAGCGAATCACATCTCCCGGGATTAATTCTGGAAGGTTTATCTGCGCCAGTGACATGTGACCCAGTTAAATACCATTCGCGCCCGGACAAATCTCGAATATCGAAGTGCATATGTTATTAATGGGAATATGGCATATTACCAGATCGCTGCGAAACAGTTAGGGGGAACCGCTGGGCATATATTCGTGCCGGCTCCCCTCGTGTTGAGTGGATTGACCCGGACAAGCATTCCCTTACAAAAGAGGACTGCTTACTCCCCTAGCACTTCTTGCTCTGGTGTTATGTATACCGCTCTAGAACTCATGCAACTAGGGCGTAAAAGGATCCCCGCCCGCATTCAATTCTCGAGCATATAGTATTCCATAATGGTTGCGACGAAGGTGTATTAGAGTAGACCTTACTAAGCATCACTCTCACATTGATGTTCTCACGTCAAAATTACGCAAGTGTGTAAAGGGAGGCTTCCACTAGCAGCACCAGTTCTCCCCCCCGGGTGGGGTTATCACTCTGAGTGAGTACTGGGTGCTCTAAAGTTGAGCCAACACTATTGCCGGGAAACTTCGTGGGATCGTGACACCTTGTATAGCTCTCGGGTCTCGCGGAACGGGCGCTCGGCTAATCTGCGGTTAGAGTCTCGTGGTCTTTTTAGACGTTCTTGAATTGCCTGCCGTTGGCATAAGTAGTCGCGAAATCGGACTTGTTTCTTGCAGGCCACCCCACAGTCCGGGCACAGAGCTGCGACCGACCCGGTCGTCCGGGAGTTTCCCGCTAAGTTGCCATGTCTCAAGTGAGTTGGAACATTACCCGGTGACTTTAGGTTGGGAATGGAGGGCTTCAACAAGTATGAATACAGGCCCTATATCGCGGTCCGGGGCTTGGAAAGTTGGGA
seq00007   CTCCTTAAACTAATGAATGAGTTCCTACATGACCGGTTTACGGGCTCCGTGCAATGTACTTAGCACCGTGTGGCCCCATGTCGCCCTGTCGTCCCCAGTCTCCCTTGTCTTATTTACCAGTATCCTTAGAGAGGTAGCCGTGCGAATGCCCTGGGTAGACATATTCACATGCTTTCCGTTGAAAGACTCGGGAGTGCCGATTACGCCTACCGATAAGCAATAGCCAAAATGAATAGGTTGTCACTATGAGACTGTCAGGAAGCACCGGTATACTGTATGAACCCGGAGTACCCCGCGCGTAGTTTGAACGCGATAAGCCTAACATACTGGAGCGTACTCAAGTGACGATGGCGATTAGTGTGGCGCTAGGCTCTCAGGGGCTAAGTGGGTATCTGAGACCCCTTTCTAGGTTGTCTACCGCACTGTCTACCAAGCGGCGCGTAGCATGGTGGCGCTAGCGTAGCGTTATTGCGTGGCGGGAATAGCTGGTTTATTCAGTCCGGCTGAGAGTCACCCATATTGAGTCGCTGGTCAGCGATAGATGTTGTTGGCCCCGTGCTCCCACGATTGGCTAATGCACCGTAGTTCCGAACATTTAATATCACTGGTGTTACTTACCGAACCCTACATAATGATTCCCGCGTACTTAACTGGACGTGGTCAAGAGGATACAAGTAGACACCCCTCTGTACCCTACCACCGGATGGGTGCTCACGGAAGGGCCGGCTAAAATGCGGTAGATTATTGCACGTGGTTACAAGCGCGCCTAGCGCTCCTATGATTACTGTCGTCGCGTAAATAGTTGCGCCTGCCCTATGCACAGGTAGGACCGCAGCGCAGCCCCTATACAAGCGGATGTGCCCGCCTACTCTGGGTGCACCCCGCCATAATTATACCTCTAGTCGTACGGATTTTATGTGCACCCCCGGAGACGAATAACGCAACCATGCTCGGCGAGCATGTATTCGCTTCAGCGTGGCGGTGCCATTCTGGCACGGGCTCCAAAAAATTTATCTAAGTCTAAGATCTGTACAAGTCCACCTATCGCCTTACCATCTCTCGCCAGCAATCTTTGTTGCCCCGCCAAGCGTTCGAATATCTTCATATACGCTTTTAACACAAAGCCTTGTGGTAGTACTGAGATGAGTGCGGTAAGATTCGAGCGAAGTCCCCTCGTGCTAAGTCTGAGTTAACTCCCCTCATAGACCTGGTCAGACTCATCTTTTAACGCTCGGCTGGAACCATAACCCCTGGTGCTCTCCCCTCCGTCATGTGGTCCGTGTGTGGTCCAAGACTCGCGAAGCTCTCTCCGACTACGAACTTCTGGGAAATCGGCAATGCGGCACAATTCTTGCGCTCCCCCGCGCCTTATTTCTAGACTAGGTGCCGTTCTCGGAGCGAATCACATCTCCCGGGATTAATTCTGGAAGGTTTATCTGCGCCAGTGACATGTGACCCAGTTAAATACCATTCGCGCCCGGACAAATCTCGAATATCGAAGTGCATATGTTATTAATGGGAATATGGCATATTACCAGATCGCTGCGAAACAGTTAGGGGGAACCGCTGGGCATATATTCGTGCCGGCTCCCCTCGTGTTGAGTGGATTGACCCGGACAAGCATTCCCTTACAAAAGAGGACTGCTTACTCCCCTAGCACTTCTTGCTCTGGTGTTATGTATACCGCTCTAGAACTCATGCAACTAGGGCGTAAAAGGATCCCCGCCCGCATTCAATTCTCGAGCATATAGTATTCCATAATGGTTGCGACGAAGGTGTATTAGAGTAGACCTTACTAAGCATCACTCTCACATTGATGTTCTCACGTCAAAATTACGCAAGTGTGTAAAGGGAGGCTTCCACTAGCAGCACCAGTTCTCCCCCCCGGGTGGGGTTATCACTCTGAGTGAGTACTGGGTGCTCTAAAGTTGAGCCAACACTATTGCCGGGAAACTTCGTGGGATCGTGACACCTTGTATAGCTCTCGGGTCTCGCGGAACGGGCGCTCGGCTAATCTGCGGTTAGAGTCTCGTGGTCTTTTTAGACGTTCTTGAATTGCCTGCCGTTGGCATAAGTAGTCGCGAAATCGGACTTGTTTCTTGCAGGCCACCCCACAGTCCGGGCACAGAGCTGCGACCGACCCGGTCGTCCGGGAGTTTCCCGCTAAGTTGCCATGTCTCAAGTGAGTTGGAACATTACCCGGTGACTTTAGGTTGGGAATGGAGGGCTTCAACAAGTATGAATACAGGCCCTATATCGCGGTCCGGGGCTTGGAAAGTTGGGA
seq00008   CTCCTTAAACTAATGAATGAGTTCCTACATGACCGGTTTACGGGCTCCGTGCAATGTACTTAGCACCGTGTGGCCCCATGTCGCCCTGTCGTCCCCAGTCTCCCTTGTCTTATTTACCAGTATCCTTAGAGAGGTAGCCGTGCGAATGCCCTGGGTAGACATATTCACATGCTTTCCGTTGAAAGACTCGGGAGTGCCGATTACGCCTACCGATAAGCAATAGCCAAAATGAATAGGTTGTCACTATGAGACTGTCAGGAAGCACCGGTATACTGTATGAACCCGGAGTACCCCGCGCGTAGTTTGAACGCGATAAGCCTAACATACTGGAGCGTACTCAAGTGACGATGGCGATTAGTGTGGCGCTAGGCTCTCAGGGGCTAAGTGGGTATCTGAGACCCCTTTCTAGGTTGTCTACCGCACTGTCTACCAAGCGGCGCGTAGCATGGTGGCGCTAGCGTAGCGTTATTGCGTGGCGGGAATAGCTGGTTTATTCAGTCCGGCTGAGAGTCACCCATATTGAGTCGCTGGTCAGCGATAGATGTTGTTGGCCCCGTGCTCCCACGATTGGCTAATGCACCGTAGTTCCGAACATTTAATATCACTGGTGTTACTTACCGAACCCTACATAATGATTCCCGCGTTCTTAACTGGACGTGGTCAAGAGGATACAAGTAGACACCCCTCTGTACCCTACCACCGGATGGGTGCTCACGGAAGGGCCGGCTAAAATGCGGTAGATTATTGCACGTGGTTACAAGCGCGCCTAGCGCTCCTATGATTACTGTCGTCGCGTAAATAGTTGCGCCTGCCCTATGCACAGGTAGGACCGCAGCGCAGCCCCTATACAAGCGGATGTGCCCGCCTACTCTGGGTGCACCCCGCCATAATTATACCTCTAGTCGTACGGATTTTATGTGCACCCCCGGAGACGAATAACGCAACCATGCTCGGCGAGCATGTATTCGCTTCAGCGTGGCGGTGCCATTCTGGCACGGGCTCCAAAAAATTTATCTAAGTCTAAGATCTGTACAAGTCCACCTATCGCCTTACCATCTCTCGCCAGCAATCTTTGTTGCCCCGCCAAGCGTTCGAATATCTTCATATACGCTCTTAACACAAAGCCTTGTGGTAGTACTGAGATGAGTGCGGTAAGATTCGAGCGAAGTCCCCTCGTGCTAAGTCTGAGTTAACTCCCCTCATAGACCTGGTCAGACTCATCTTTTAACGCTCGGCTGGAACCATAACCCCTGGTGCTCTCCCCTCCGTCATGTGGTCCGTGTGTGGTCCAAGACTCGCGAAGCTCTCTCCGACTACGAACTTCTGGGAAATCGGCAATGCGGCACAATTCTTGCGCTCCCCCGCGCCTTATTTCTAGACTAGGTGCCGTTCTCGGAGCGAATCACATCTCCCGGGATTAATTCTGGAAGGTTTATCTGCGCCAGTGACATGTGACCCAGTTAAATACCATTCGCGCCCGGACAAATCTCGAATATCGAAGTGCATATGTTATTAATGGGAATATGGCATATTACCAGATCGCTGCGAAACAGTTAGGGGGAACCGCTGGGCATATATTCGTGCCGGCTCCCCTCGTGTTGAGTGGATTGACCCGGACAAGCATTCCCTTACAAAAGAGGACTGCTTACTCCCCTAGCACTTCTTGCTCTGGTGTTATGTATACCGCTCTAGAACTCATGCAACTAGGGCGTAAAAGTATCCCCGCCCGCATTCAATTCTCGAGCATATAGTATTCCATAATGGTTGCGACGAAGGTGTATTAGAGTAGACCTTACTAAGCATCACTCTCACATTGATGTTCTCACGTCAAAATTACGCAAGTGTGTAAAGGGAGGCTTCCACTAGCAGCACCAGTTCTCCCCCCCGGGTGGGGTTATCACTCTGAGTGAGTAATGGGTGCTCTAAAGTTGAGCCAACACTATTGCCGGGAAACTTCGTGGGATCGTGACACCTTGTATAGCTCTCGGGTCTCGCGGAACGGGCGCTCGGCTAATCTGCGGTTAGAGTCTCGTGGTCTTTTTAGACGTTCTTGAATTGCCTGCCGTTGGCATAAGTAGTCGCGAAATCGGACTTGTTTCTTGCAGGCCACCCCACAGTCCGGGCACAGAGCTGCGACCGACCCGGTCGTCCGGGAGTTTCCCGCTAAGTTGCCATGTCTCAAGTGAGTTGGAACATTACCCGGTGACTTTAGGTTGGGAATGGAGGGCTTCAACAAGTATGAATACAGGCCCTATATCGCGGTCCGGGGCTTGGAAAGTTGGGA
seq00009   CTCCTTAAACTAATGAATGAGTTCCTACATGACCGGTTTACGGGCTCCGTGCAATGTACTTAGCACCGTGTGGCCCCATGTCGCCCTGTCGTCCCCAGTCTCCCTTGTCTTATTTACCAGTATCCTTAGAGAGGTAGCCGTGCGAATGCCCTGGGTAGACATATTCACATGCTTTCCGTTGAAAGACTCGGGAGTGCCGATTACGCCTACCGATAAGCAATAGCCAAAATGAATAGGTTGTCACTATGAGACTGTCAGGAAGCACCGGTATACTGTATGAACCCGGAGTACCCCGCGCGTAGTTTGAACGCGATAAGCCTAACATACTGGAGCGTACTCAAGTGACGATGGCGATTAGTGTGGCGCTAGGCTCTCAGGGGCTAAGTGGGTATCTGAGACCCCTTTCTAGGTTGTCTACCGCACTGTCTACCAAGCGGCGCGTAGCATGGTGGCGCTAGCGTAGCGTTATTGCGTGGCGGGAATAGCTGGTTTATTCAGTCCGGCTGAGAGTCACCCATATTGAGTCGCTGGTCAGCGATAGATGTTGTTGGCCCCGTGCTCCCACGATTGGCTAATGCACCGTAGTTCCGAACATTTAATATCACTGGTGTTACTTACCGAACCCTACATAATGATTCCCGCGTTCTTAACTGGACGTGGTCAAGAGGATACAAGTAGACACCCCTCTGTACCCTACCACCGGATGGGTGCTCACGGAAGGGCCGGCTAAAATGCGGTAGATTATTGCACGTGGTTACAAGCGCGCCTAGCGCTCCTATGATTACTGTCGTCGCGTAAATAGTTGCGCCTGCCCTATGCACAGGTAGGACCGCAGCGCAGCCCCTATACAAGCGGATGTGCCCGCCTACTCTGGGTGCACCCCGCCATAATTATACCTCTAGTCGTACGGATTTTATGTGCACCCCCGGAGACGAATAACGCAACCATGCTCGGCGAGCATGTATTCGCTTCAGCGTGGCGGTGCCATTCTGGCACGGGCTCCAAAAAATTTATCTAAGTCTAAGATCTGTACAAGTCCACCTATCGCCTTACCATCTCTCGCCAGCAATCTTTGTTGCCCCGCCAAGCGTTCGAATATCTTCATATACGCTCTTAACACAAAGCCTTGTGGTAGTACTGAGATGAGTGCGGTAAGATTCGAGCGAAGTCCCCTCGTGCTAAGTCTGAGTTAACTCCCCTCATAGACCTGGTCAGACTCATCTTTTAACGCTCGGCTGGAACCATAACCCCTGGTGCTCTCCCCTCCGTCATGTGGTCCGTGTGTGGTCCAAGACTCGCGAAGCTCTCTCCGACTACGAACTTCTGGGAAATCGGCAATGCGGCACAATTCTTGCGCTCCCCCGCGCCTTATTTCTAGACTAGGTGCCGTTCTCGGAGCGAATCACATCTCCCGGGATTAATTCTGGAAGGTTTATCTGCGCCAGTGACATGTGACCCAGTTAAATACCATTCGCGCCCGGACAAATCTCGAATATCGAAGTGCATATGTTATTAATGGGAATATGGCATATTACCAGATCGCTGCGAAACAGTTAGGGGGAACCGCTGGGCATATATTCGTGCCGGCTCCCCTCGTGTTGAGTGGATTGACCCGGACAAGCATTCCCTTACAAAAGAGGACTGCTTACTCCCCTAGCACTTCTTGCTCTGGTGTTATGTATACCGCTCTAGAACTCATGCAACTAGGGCGTAAAAGGATCCCCGCCCGCATTCAATTCTCGAGCATATAGTATTCCATAATGGTTGCGACGAAGGTGTATTAGAGTAGACCTTACTAAGCATCACTCTCACATTGATGTTCTCACGTCAAAATTACGCAAGTGTGTAAAGGGAGGCTTCCACTAGCAGCACCAGTTCTCCCCCCCGGGTGGGGTTATCACTCTGAGTGAGTACTGGGTGCTCTAAAGTTGAGCCAACACTATTGCCGGGAAACTTCGTGGGATCGTGACACCTTGTATAGCTCTCGGGTCTCGCGGAACGGGCGCTCGGCTAATCTGCGGTTAGAGTCTCGTGGTCTTTTTAGACGTTCTTGAATTGCCTGCCGTTGGCATAAGTAGTCGCGAAATCGGACTTGTTTCTTGCAGGCCACCCCACAGTCCGGGCACAGAGCTGCGACCGACCCGGTCGTCCGGGAGTTTCCCGCTAAGTTGCCATGTCTCAAGTGAGTTGGAACATTACCCGGTGACTTTAGGTTGGGAATGGAGGGCTTCAACAAGTATGAATACAGGCCCTATATCGCGGTCCGGGGCTTGGAAAGTTGGGA
seq00010   CTCCTTAAACTAATGAATGAGTTCCTACATGACCGGTTTACGGGCTCCGTGCAATGTACTTAGCACCGTGTGGCCCCATGTCGCCCTGTCGTCCCCAGTCTCCCTTGTCTTATTTACCAGTATCCTTAGAGAGGTAGCCGTGCGAATGCCCTGGGTAGACATATTCACATGCTTTCCGTTGAAAGACTCGGGAGTGCCGATTACGCCTACCGATAAGCAATAGCCAAAATGAATAGGTTGTCACTATGAGACTGTCAGGAAGCACCGGTATACTGTATGAACCCGGAGTACCCCGCGCGTAGTTTGAACGCGATAAGCCTAACATACTGGAGCGTACTCAAGTGACGATGGCGATTAGTGTGGCGCTAGGCTCTCAGGGGCTAAGTGGGTATCTGAGACCCCTTTCTAGGTTGTCTACCGCACTGTCTACCAAGCGGCGCGTAGCATGGTGGCGCTAGCGTAGCGTTATTGCGTGGCGGGAATAGCTGGTTTATTCAGTCCGGCTGAGAGTCACCCATATTGAGTCGCTGGTCAGCGATAGATGTTGTTGGCCCCGTGCTCCCACGATTGGCTAATGCACCGTAGTTCCGAACATTTAATATCACTGGTGTTACTTACCGAACCCTACATAATGATTCCCGCGTTCTTAACTGGACGTGGTCAAGAGGATACAAGTAGACACCCCTCTGTACCCTACCACCGGATGGGTGCTCACGGAAGGGCCGGCTAAAATGCGGTAGATTATTGCACGTGGTTACAAGCGCGCCTAGCGCTCCTATGATTACTGTCGTCGCGTAAATAGTTGCGCCTGCCCTATGCACAGGTAGGACCGCAGCGCAGCCCCTATACAAGCGGATGTGCCCGCCTACTCTGGGTGCACCCCGCCATAATTATACCTCTAGTCGTACGGATTTTATGTGCACCCCCGGAGACGAATAACGCAACCATGCTCGGCGAGCATGTATTCGCTTCAGCGTGGCGGTGCCATTCTGGCACGGGCTCCAAAAAATTTATCTAAGTCTAAGATCTGTACAAGTCCACCTATCGCCTTACCATCTCTCGCCAGCAATCTTTGTTGCCCCGCCAAGCGTTCGAATATCTTCATATACGCTCTTAACACAAAGCCTTGTGGTAGTACTGAGATGAGTGCGGTAAGATTCGAGCGAAGTCCCCTCGTGCTAAGTCTGAGTTAACTCCCCTCATAGACCTGGTCAGACTCATCTTTTAACGCTCGGCTGGAACCATAACCCCTGGTGCTCTCCCCTCCGTCATGTGGTCCGTGTGTGGTCCAAGACTCGCGAAGCTCTCTCCGACTACGAACTTCTGGGAAATCGGCAATGCGGCACAATTCTTGCGCTCCCCCGCGCCTTATTTCTAGACTAGGTGCCGTTCTCGGAGCGAATCACATCTCCCGGGATTAATTCTGGAAGGTTTATCTGCGCCAGTGACATGTGACCCAGTTAAATACCATTCGAGCCCGGACAAATCTCGAATATCGAAGTGCATATGTTATTAATGGGAATATGGCATATTACCAGATCGCTGCGAAACAGTTAGGGGGAACCGCTGGGCATATATTCGTGCCGGCTCCCCTCGTGTTGAGTGGATTGACCCGGACAAGCATTCCCTTACAAAAGAGGACTGCTTACTCCCCTAGCACTTCTTGCTCTGGTGTTATGTATACCGCTCTAGAACTCATGCAACTAGGGCGTAAAAGGATCCCCGCCCGCATTCAATTCTCGAGCATATAGTATTCCATAATGGTTGCGACGAAGGTGTATTAGAGTAGACCTTACTAAGCATCACTCTCACATTGATGTTCTCACGTCAAAATTACGCAAGTGTGTAAAGGGAGGCTTCCACTAGCAGCACCAGTTCTCCCCCCCGGGTGGGGTTATCACTCTGAGTGAGTACTGGGTGCTCTAAAGTTGAGCCAACACTATTGCCGGGAAACTTCGTGGGATCGTGACACCTTGTATAGCTCTCGGGTCTCGCGGAACGGGCGCTCGGCTAATCTGCGGTTAGAGTCTCGTGGTCTTTTTAGACGTTCTTGAATTGCCTGCCGTTGGCATAAGTAGTCGCGAAATCGGACTTGTTTCTTGCAGGCCACCCCACAGTCCGGGCACAGAGCTGCGACCGACCCGGTCGTCCGGGAGTTTCCCGCTAAGTTGCCATGTCTCAAGTGAGTTGGAACATTACCCGGTGACTTTAGGTTGGGAATGGAGGGCTTCAACAAGTATGAATACAGGCCCTATATCGCGGTCCGGGGCTTGGAAAGTTGGGA
seq00011   CTCCTTAAACTAATGAATGAGTTCCTACATGACCGGTTTACGGGCTCCGTGCAATGTACTTAGCACCGTGTGGCCCCATGTCGCCCTGTCGTCCCCAGTCTCCCTTGTCTTATTTACCAGTATCCTTAGAGAGGTAGCCGTGCGAATGCCCTGGGTAGACATATTCACATGCTTTCCGTTGAAAGACTCGGGAGTGCCGATTACGCCTACCGATAAGCAATAGCCAAAATGAATAGGTTGTCACTATGAGACTGTCAGGAAGCACCGGTATACTGTATGAACCCGGAGTACCCCGCGCGTAGTTTGAACGCGATAAGCCTAACATACTGGAGCGTACTCAAGTGACGATGGCGATTAGTGTGGCGCTAGGCTCTCAGGGGCTAAGTGGGTATCTGAGACCCCTTTCTAGGTTGTCTACCGCACTGTCTACCAAGCGGCGCGTAGCATGGTGGCGCTAGCGTAGCGTTATTGCGTGGCGGGAATAGCTGGTTTATTCAGTCCGGCTGAGAGTCACCCATATTGAGTCGCTGGTCAGCGATAGATGTTGTTGGCCCCGTGCTCCCACGATTGGCTAATGCACCGTAGTTCCGAACATTTAATATCACTGGTGTTACTTACCGAACCCTACATAATGATTCCCGCGTTCTTAACTGGACGTGGTCAAGAGGATACAAGTAGACACCCCTCTGTACCCTACCACCGGATGGGTGCTCACGGAAGGGCCGGCTAAAATGCGGTAGATTATTGCACGTGGTTACAAGCGCGCCTAGCGCTCCTATGATTACTGTCGTCGCGTAAATAGTTGCGCCTGCCCTATGCACAGGTAGGACCGCAGCGCAGCCCCTATACAAGCGGATGTGCCCGCCTACTCTGGGTGCACCCCGCCATAATTATACCTCTAGTCGTACGGATTTTATGTGCACCCCCGGAGACGAATAACGCAACCATGCTCGGCGAGCATGTATTCGCTTCAGCGTGGCGGTGCCATTCTGGCACGGGCTCCAAAAAATTTATCTAAGTCTAAGATCTGTACAAGTCCACCTATCGCCTTACCATCTCTCGCCAGCAATCTTTGTTGCCCCGCCAAGCGTTCGAATATCTTCATATACGCTCTTAACACAAAGCCTTGTGGTAGTACTGAGATGAGTGCGGTAAGATTCGAGCGAAGTCCCCTCGTGCTAAGTCTGAGTTAACTCCCCTCATAGACCTGGTCAGACTCATCTTTTAACGCTCGGCTGGAACCATAACCCCTGGTGCTCTCCCCTCCGTCATGTGGTCCGTGTGTGGTCCAAGACTCGCGAAGCTCTCTCCGACTACGAACTTCTGGGAAATCGGCAATGCGGCAAAATTCTTGCGCTCCCCCGCGCCTTATTTCTAGACTAGGTGCCGTTCTCGGAGCGAATCACATCTCCCGGGATTAATTCTGGAAGGTTTATCTGCGCCAGTGACATGTGACCCAGTTAAATACCATTCGCGCCCGGACAAATCTCGAATATCGAAGTACATATGTTATTAATGGGAATATGGCATATTACCAGATCGCTGCGAAACAGTTAGGGGGAACCGCTGGGCATATATTCGTGCCGGCTCCCCTCGTGTTGAGTGGATTGACCCGGACAAGCATTCCCTTACAAAAGAGGACTGCTTACTCCCCTAGCACTTCTTGCTCTGGTGTTATGTATACCGCTCTAGAACTCATGCAACTAGGGCGTAAAAGGATCCCCGGCCGCATTCAATTCTCGAGCATATAGTATTCCATAATGGTTGCGACGAAGGTGTATTAGAGTAGACCTTACTAAGCATCACTCTCACATTGATGTTCTCACGTCAAAATTACGCAAGTGTGTAAAGGGAGGCTTCCACTAGCAGCACCAGTTCTCCCCCCCGGGTGGGGTTATCACTCTGAGTGAGTACTGGGTGCTCTAAAGTTGAGCCAACACTATTGCCGGGAAACTTCGTGGGATCGTGACACCTTGTATAGCTCTCGGGTCTCGCGGAACGGGCGCTCGGCTAATCTGCGGTTAGAGTCTCGTGGTCTTTTTAGACGTTCTTGAATTGCCTGCCGTTGGCATAAGTAGTCGCGAAATCGGACTTGTTTTTTGCAGGCCACCCCACAGTCCGGGCACAGAGCTGCGACCGACCCGGTCGTCCGGGAGTTTCCCGCTAAGTTGCCATGTCTCAAGTGAGTTGGAACATTACCCGGTGACTTTAGGTTGGGAATGGAGGGCTTCAACAAGTATGAATACAGGCCCTATATCGCGGTCCGGGGCTTGGAAAGTTGGGA
seq00012   CTCCTTAAACTAATGAATGAGTTCCTACATGACCGGTTTACGGGCTCCGTGCAATGTACTTAGCACCGTGTGGCCCCATGTCGCCCTGTCGTCCCCAGTCTCCCTTGTCTTATTTACCAGTATCCTTAGAGAGGTAGCCGTGCGAATGCCCTGGGTAGACATATTCACATGCTTTCCGTTGAAAGACTCGGGAGTGCCGATTACGCCTACCGATAAGCAATAGCCAAAATGAATAGGTTGTCACTATGAGACTGTCAGGAAGCACCGGTATACTGTATGAACCCGGAGTACCCCGCGCGTAGTTTGAACGCGATAAGCCTAACATACTGGAGCGTACTCAAGTGACGATGGCGATTAGTGTGGCGCTAGGCTCTCAGGGGCTAAGTGGGTATCTGAGACCCCTTTCTAGGTTGTCTACCGCACTGTCTACCAAGCGGCGCGTAGCATGGTGGCGCTAGCGTAGCGTTATTGCGTGGCGGGAATAGCTGGTTTATTCAGTCCGGCTGAGAGTCACCCATATTGAGTCGCTGGTCAGCGATAGATGTTGTTGGCCCCGTGCTCCCACGATTGGCTAATGCACCGTAGTTCCGAACATTTAATATCACTGGTGTTACTTACCGAACCCTACATAATGATTCCCGCGTTCTTAACTGGACGTGGTCAAGAGGATACAAGTAGACACCCCTCTGTACCCTACCACCGGATGGGTGCTCACGGAAGGGCCGGCTAAAATGCGGTAGATTATTGCACGTGGTTACAAGCGCGCCTAGCGCTCCTATGATTACTGTCGTCGCGTAAATAGTTGCGCCTGCCCTATGCACAGGTAGGACCGCAGCGCAGCCCCTATACAAGCGGATGTGCCCGCCTACTCTGGGTGCACCCCGCCATAATTATACCTCTAGTCGTACGGATTTTATGTGCACCCCCGGAGACGAATAACGCAACCATGCTCGGCGAGCATGTATTCGCTTCAGCGTGGCGGTGCCATTCTGGCACGGGCTCCAAAAAATTTATCTAAGTCTAAGATCTGTACAAGTCCACCTATCGCCTTACCATCTCTCGCCAGCAATCTTTGTTGCCCCGCCAAGCGTTCGAATATCTTCATATACGCTCTTAACACAAAGCCTTGTGGTAGTACTGAGATGAGTGCGGTAAGATTCGAGCGAAGTCCCCTCGTGCTAAGTCTGAGTTAACTCCCCTCATAGACCTGGTCAGACTCATCTTTTAACGCTCGGCTGGAACCATAACCCCTGGTGCTCTCCCCTCCGTCATGTGGTCCGTGTGTGGTCCAAGACTCGCGAAGCTCTCTCCGACTACGAACTTCTGGGAAATCGGCAATGCGGCAAAATTCTTGCGCTCCCCCGCGCCTTATTTCTAGACTAGGTGCCGTTCTCGGAGCGAATCACATCTCCCGGGATTAATTCTGGAAGGTTTATCTGCGCCAGTGACATGTGACCCAGTTAAATACCATTCGCGCCCGGACAAATCTCGAATATCGAAGTACATATGTTATTAATGGGAATATGGCATATTACCAGATCGCTGCGAAACAGTTAGGGGGAACCGCTGGGCATATATTCGTGCCGGCTCCCCTCGTGTTGAGTGGATTGACCCGGACAAGCATTCCCTTACAAAAGAGGACTGCTTACTCCCCTAGCACTTCTTGCTCTGGTGTTATGTATACCGCTCTAGAACTCATGCAACTAGGGCGTAAAAGGATCCCCGGCCGCATTCAATTCTCGAGCATATAGTATTCCATAATGGTTGCGACGAAGGTGTATTAGAGTAGACCTTACTAAGCATCACTCTCACATTGATGTTCTCACGTCAAAATTACGCAAGTGTGTAAAGGGAGGCTTCCACTAGCAGCACCAGTTCTCCCCCCCGGGTGGGGTTATCACTCTGAGTGAGTACTGGGTGCTCTAAAGTTGAGCCAACACTATTGCCGGGAAACTTCGTGGGATCGTGACACCTTGTATAGCTCTCGGGTCTCGCGGAACGGGCGCTCGGCTAATCTGCGGTTAGAGTCTCGTGGTCTTTTTAGACGTTCTTGAATTGCCTGCCGTTGGCATAAGTAGTCGCGAAATCGGACTTGTTTTTTGCAGGCCACCCCACAGTCCGGGCACAGAGCTGCGACCGACCCGGTCGTCCGGGAGTTTCCCGCTAAGTTGCCATGTCTCAAGTGAGTTGGAACATTACCCGGTGACTTTAGGTTGGGAATGGAGGGCTTCAACAAGTATGAATACAGGCCCTATATCGCGGTCCGGGGCTTGGAAAGTTGGGA
seq00013   CTCCTTAAACTAATGAATGAGTTCCTACATGACCGGTTTACGGGCTCCGTGCAATGTACTTAGCACCGTGTGGCCCCATGTCGCCCTGTCGTCCCCAGTCTCCCTTGTCTTATTTACCAGTATCCTTAGAGAGGTAGCCGTGCGAATGCCCTGGGTAGACATATTCACATGCTTTCCGTTGAAAGACTCGGGAGTGCCGATTACGCCTACCGATAAGCAATAGCCAAAATGAATAGGTTGTCACTATGAGACTGTCAGGAAGCACCGGTATACTGTATGAACCCGGAGTACCCCGCGCGTAGTTTGAACGCGATAAGCCTAACATACTGGAGCGTACTCAAGTGACGATGGCGATTAGTGTGGCGCTAGGCTCTCAGGGGCTAAGTGGGTATCTGAGACCCCTTTCTAGGTTGTCTACCGCACTGTCTACCAAGCGGCGCGTAGCATGGTGGCGCTAGCGTAGCGTTATTGCGTGGCGGGAATAGCTGGTTTATTCAGTCCGGCTGAGAGTCACCCATATTGAGTCGCTGGTCAGCGATAGATGTTGTTGGCCCCGTGCTCCCACGATTGGCTAATGCACCGTAGTTCCGAACATTTAATATCACTGGTGTTACTTACCGAACCCTACATAATGATTCCCGCGTTCTTAACTGGACGTGGTCAAGAGGATACAAGTAGACACCCCTCTGTACCCTACCACCGGATGGGTGCTCACGGAAGGGCCGGCTAAAATGCGGTAGATTATTGCACGTGGTTACAAGCGCGCCTAGCGCTCCTATGATTACTGTCGTCGCGTAAATAGTTGCGCCTGCCCTATGCACAGGTAGGACCGCAGCGCAGCCCCTATACAAGCGGATGTGCCCGCCTACTCTGGGTGCACCCCGCCATAATTATACCTCTAGTCGTACGGATTTTATGTGCACCCCCGGAGACGAATAACGCAACCATGCTCGGCGAGCATGTATTCGCTTCAGCGTGGCGGTGCCATTCTGGCACGGGCTCCAAAAAATTTATCTAAGTCTAAGATCTGTACAAGTCCACCTATCGCCTTACCATCTCTCGCCAGCAATCTTTGTTGCCCCGCCAAGCGTTCGAATATCTTCATATACGCTCTTAACACAAAGCCTTGTGGTAGTACTGAGATGAGTGCGGTAAGATTCGAGCGAAGTCCCCTCGTGCTAAGTCTGAGTTAACTCCCCTCATAGACCTGGTCAGACTCATCTTTTAACGCTCGGCTGGAACCATAACCCCTGGTGCTCTCCCCTCCGTCATGTGGTCCGTGTGTGGTCCAAGACTCGCGAAGCTCTCTCCGACTACGAACTTCTGGGAAATCGGCAATGCGGCACAATTCTTGCGCTCCCCCGCGCCTTATTTCTAGACTAGGTGCCGTTCTCGGAGCGAATCACATCTCCCGGGATTAATTCTGGAAGGTTTATCTGCGCCAGTGACATGTGACCCAGTTAAATACCATTCGCGCCCGGACAAATCTCGAATATCGAAGTGCATATGTTATTAATGGGAATATGGCATATTACCAGATCGCTGCGAAACAGTTAGGGGGAACCGCTGGGCATATATTCGTGCCGGCTCCCCTCGTGTTGAGTGGATTGACCCGGACAAGCATTCCCTTACAAAAGAGGACTGCTTACTCCCCTAGCACTTCTTGCTCTGGTGTTATGTATACCGCTCTAGAACTCATGCAACTAGGGCGTAAAAGGATCCCCGCCCGCATTCAATTCTCGAGCATATAGTATTCCATAATGGTTGCGACGAAGGTGTATTAGAGTAGACCTTACTAAGCATCACTCTCACATTGATGTTCTCACGTCAAAATTACGCAAGTGTGTAAAGGGAGGCTTCCACTAGCAGCACCAGTTCTCCCCCCCGGGTGGGGTTATCACTCTGAGTGAGTACTGGGTGCTCTAAAGTTGAGCCAACACTATTGCCGGGAAACTTCGTGGGATCGTGACACCTTGTATAGCTCTCGGGTCTCGCGGAACGGGCGCTCGGCTAATCTGCGGTTAGAGTCTCGTGGTCTTTTTAGACGTTCTTGAATTGCCTGCCGTTGGCATAAGTAGTCGCGAAATCGGACTTGTTTCTTGCAGGCCACCCCACAGTCCGGGCACAGAGCTGCGACCGACCCGGTCGTCCGGGAGTTTCCCGCTAAGTTGCCATGTCTCAAGTGAGTTGGAACATTACCCGGTGACTTTAGGTTGGGAATGGAGGGCTTCAACAAGTATGAATACAGGCCCTATATCGCGGTCCGGGGCTTGGAAAGTTGGGA
seq00014   CTCCTTAAACTAATGAATGAGTTCCTACATGACCGGTTTACGGGCTCCGTGCAATGTACTTAGCACCGTGTGGCCCCATGTCGCCCTGTCGTCCCCAGTCTCCCTTGTCTTATTTACCAGTATCCTTAGAGAGGTAGCCGTGCGAATGCCCTGGGTAGACATATTCACATGCTTTCCGTTGAAAGACTCGGGAGTGCCGATTACGCCTACCGATAAGCAATAGCCAAAATGAATAGGTTGTCACTATGAGACTGTCAGGAAGCACCGGTATACTGTATGAACCCGGAGTACCCCGCGCGTAGTTTGAACGCGATAAGCCTAACATACTGGAGCGTACTCAAGTGACGATGGCGATTAGTGTGGCGCTAGGCTCTCAGGGGCTAAGTGGGTATCTGAGACCCCTTTCTAGGTTGTCTACCGCACTGTCTACCAAGCGGCGCGTAGCATGGTGGCGCTAGCGTAGCGTTATTGCGTGGCGGGAATAGCTGGTTTATTCAGTCCGGCTGAGAGTCACCCATATTGAGTCGCTGGTCAGCGATAGATGTTGTTGGCCCCGTGCTCCCACGATTGGCTAATGCACCGTAGTTCCGAACATTTAATATCACTGGTGTTACTTACCGAACCCTACATAATGATTCCCGCGTACTTAACTGGACGTGGTCAAGAGGATACAAGTAGACACCCCTCTGTACCCTACCACCGGATGGGTGCTCACGGAAGGGCCGGCTAAAATGCGGTAGATTATTGCACGTGGTTACAAGCGCGCCTAGCGCTCCTATGATTACTGTCGTCGCGTAAATAGTTGCGCCTGCCCTATGCACAGGTAGGACCGCAGCGCAGCCCCTATACAAGCGGATGTGCCCGCCTACTCTGGGTGCACCCCGCCATAATTATACCTCTAGTCGTACGGATTTTATGTGCACCCCCGGAGACGAATAACGCAACCATGCTCGGCGAGCATGTATTCGCTTCAGCGTGGCGGTGCCATTCTGGCACGGGCTCCAAAAAATTTATCTAAGTCTAAGATCTGTACAAGTCCACCTATCGCCTTACCATCTCTCGCCAGCAATCTTTGTTGCCCCGCCAAGCGTTCGAATATCTTCATATACGCTTTTAACACAAAGCCTTGTGGTAGTACTGAGATGAGTGCGGTAAGATTCGAGCGAAGTCCCCTCGTGCTAAGTCTGAGTTAACTCCCCTCATAGACCTGGTCAGACTCATCTTTTAACGCTCGGCTGGAACCATAACCCCTGGTGCTCTCCCCTCCGTCATGTGGTCCGTGTGTGGTCCAAGACTCGCGAAGCTCTCTCCGACTACGAACTTCTGGGAAATCGGCAATGCGGCACAATTCTTGCGCTCCCCCGCGCCTTATTTCTAGACTAGGTGCCGTTCTCGGAGCGAATCACATCTCCCGGGATTAATTCTGGAAGGTTTATCTGCGCCAGTGACATGTGACCCAGTTAAATACCATTCGCGCCCGGACAAATCTCGAATATCGAAGTGCATATGTTATTAATGGGAATATGGCATATTACCAGATCGCTGCGAAACAGTTAGGGGGAACCGCTGGGCATATATTCGTGCCGGCTCCCCTCGTGTTGAGTGGATTGACCCGGACAAGCATTCCCTTACAAAAGAGGACTGCTTACTCCCCTAGCACTTCTTGCTCTGGTGTTATGTATACCGCTCTAGAACTCATGCAACTAGGGCGTAAAAGGATCCCCGCCCGCATTCAATTCTCGAGCATATAGTATTCCATAATGGTTGCGACGAAGGTGTATTAGAGTAGACCTTACTAAGCATCACTCTCACATTGATGTTCTCACGTCAAAATTACGCAAGTGTGTAAAGGGAGGCTTCCACTAGCAGCACCAGTTCTCCCCCCCGGGTGGGGTTATCACTCTGAGTGAGTACTGGGTGCTCTAAAGTTGAGCCAACACTATTGCCGGGAAACTTCGTGGGATCGTGACACCTTGTATAGCTCTCGGGTCTCGCGGAACGGGCGCTCGGCTAATCTGCGGTTAGAGTCTCGTGGTCTTTTTAGACGTTCTTGAATTGCCTGCCGTTGGCATAAGTAGTCGCGAAATCGGACTTGTTTCTTGCAGGCCACCCCACAGTCCGGGCACAGAGCTGCGACCGACCCGGTCGTCCGGGAGTTTCCCGCTAAGTTGCCATGTCTCAAGTGAGTTGGAACATTACCCGGTGACTTTAGGTTGGGAATGGAGGGCTTCAACAAGTATGAATACAGGCCCTATATCGCGGTCCGGGGCTTGGAAAGTTGGGA
seq00015   CTCCTTAAACTAATGAATGAGTTCCTACATGACCGGTTTACGGGCTCCGTGCAATGTACTTAGCACCGTGTGGCCCCATGTCGCCCTGTCGTCCCCAGTCTCCCTTGTCTTATTTACCAGTATCCTTAGAGAGGTAGCCGTGCGAATGCCCTGGGTAGACATATTCACATGCTTTCCGTTGAAAGACTCGGGAGTGCCGATTACGCCTACCGATAAGCAATAGCCAAAATGAATAGGTTGTCACTATGAGACTGTCAGGAAGCACCGGTATACTGTATGAACCCGGAGTACCCCGCGCGTAGTTTGAACGCGATAAGCCTAACATACTGGAGCGTACTCAAGTGACGATGGCGATTAGTGTGGCGCTAGGCTCTCAGGGGCTAAGTGGGTATCTGAGACCCCTTTCTAGGTTGTCTACCGCACTGTCTACCAAGCGGCGCGTAGCATGGTGGCGCTAGCGTAGCGTTATTGCGTGGCGGGAATAGCTGGTTTATTCAGTCCGGCTGAGAGTCACCCATATTGAGTCGCTGGTCAGCGATAGATGTTGTTGGCCCCGTGCTCCCACGATTGGCTAATGCACCGTAGTTCCGAACATTTAATATCACTGGTGTTACTTACCGAACCCTACATAATGATTCCCGCGTACTTAACTGGACGTGGTCAAGAGGATACAAGTAGACACCCCTCTGTACCCTACCACCGGATGGGTGCTCACGGAAGGGCCGGCTAAAATGCGGTAGATTATTGCACGTGGTTACAAGCGCGCCTAGCGCTCCTATGATTACTGTCGTCGCGTAAATAGTTGCGCCTGCCCTATGCACAGGTAGGACCGCAGCGCAGCCCCTATACAAGCGGATGTGCCCGCCTACTCTGGGTGCACCCCGCCATAATTATACCTCTAGTCGTACGGATTTTATGTGCACCCCCGGAGACGAATAACGCAACCATGCTCGGCGAGCATGTATTCGCTTCAGCGTGGCGGTGCCATTCTGGCACGGGCTCCAAAAAATTTATCTAAGTCTAAGATCTGTACAAGTCCACCTATCGCCTTACCATCTCTCGCCAGCAATCTTTGTTGCCCCGCCAAGCGTTCGAATATCTTCATATACGCTTTTAACACAAAGCCTTGTGGTAGTACTGAGATGAGTGCGGTAAGATTCGAGCGAAGTCCCCTCGTGCTAAGTCTGAGTTAACTCCCCTCATAGACCTGGTCAGACTCATCTTTTAACGCTCGGCTGGAACCATAACCCCTGGTGCTCTCCCCTCCGTCATGTGGTCCGTGTGTGGTCCAAGACTCGCGAAGCTCTCTCCGACTACGAACTTCTGGGAAATCGGCAATGCGGCACAATTCTTGCGCTCCCCCGCGCCTTATTTCTAGACTAGGTGCCGTTCTCGGAGCGAATCACATCTCCCGGGATTAATTCTGGAAGGTTTATCTGCGCCAGTGACATGTGACCCAGTTAAATACCATTCGCGCCCGGACAAATCTCGAATATCGAAGTGCATATGTTATTAATGGGAATATGGCATATTACCAGATCGCTGCGAAACAGTTAGGGGGAACCGCTGGGCATATATTCGTGCCGGCTCCCCTCGTGTTGAGTGGATTGACCCGGACAAGCATTCCCTTACAAAAGAGGACTGCTTACTCCCCTAGCACTTCTTGCTCTGGTGTTATGTATACCGCTCTAGAACTCATGCAACTAGGGCGTAAAAGGATCCCCGCCCGCATTCAATTCTCGAGCATATAGTATTCCATAATGGTTGCGACGAAGGTGTATTAGAGTAGACCTTACTAAGCATCACTCTCACATTGATGTTCTCACGTCAAAATTACGCAAGTGTGTAAAGGGAGGCTTCCACTAGCAGCACCAGTTCTCCCCCCCGGGTGGGGTTATCACTCTGAGTGAGTACTGGGTGCTCTAAAGTTGAGCCAACACTATTGCCGGGAAACTTCGTGGGATCGTGACACCTTGTATAGCTCTCGGGTCTCGCGGAACGGGCGCTCGGCTAATCTGCGGTTAGAGTCTCGTGGTCTTTTTAGACGTTCTTGAATTGCCTGCCGTTGGCATAAGTAGTCGCGAAATCGGACTTGTTTCTTGCAGGCCACCCCACAGTCCGGGCACAGAGCTGCGACCGACCCGGTCGTCCGGGAGTTTCCCGCTAAGTTGCCATGTCTCAAGTGAGTTGGAACATTACCCGGTGACTTTAGGTTGGGAATGGAGGGCTTCAACAAGTATGAATACAGGCCCTATATCGCGGTCCGGGGCTTGGAAAGTTGGGA
seq00016   CTCCTTAAACTAATGAATGAGTTCCTACATGACCGGTTTACGGGCTCCGTGCAATGTACTTAGCACCGTGTGGCCCCATGTCGCCCTGTCGTCCCCAGTCTCCCTTGTCTTATTTACCAGTATCCTTAGAGAGGTAGCCGTGCGAATGCCCTGGGTAGACATATTCACATGCTTTCCGTTGAAAGACTCGGGAGTGCCGATTACGCCTACCGATAAGCAATAGCCAAAATGAATAGGTTGTCACTATGAGACTGTCAGGAAGCACCGGTATACTGTATGAACCCGGAGTACCCCGCGCGTAGTTTGAACGCGATAAGCCTAACATACTGGAGCGTACTCAAGTGACGATGGCGATTAGTGTGGCGCTAGGCTCTCAGGGGCTAAGTGGGTATCTGAGACCCCTTTCTAGGTTGTCTACCGCACTGTCTACCAAGCGGCGCGTAGCATGGTGGCGCTAGCGTAGCGTTATTGCGTGGCGGGAATAGCTGGTTTATTCAGTCCGGCTGAGAGTCACCCATATTGAGTCGCTGGTCAGCGATAGATGTTGTTGGCCCCGTGCTCCCACGATTGGCTAATGCACCGTAGTTCCGAACATTTAATATCACTGGTGTTACTTACCGAACCCTACATAATGATTCCCGCGTACTTAACTGGACGTGGTCAAGAGGATACAAGTAGACACCCCTCTGTACCCTACCACCGGATGGGTGCTCACGGAAGGGCCGGCTAAAATGCGGTAGATTATTGCACGTGGTTACAAGCGCGCCTAGCGCTCCTATGATTACTGTCGTCGCGTAAATAGTTGCGCCTGCCCTATGCACAGGTAGGACCGCAGCGCAGCCCCTATACAAGCGGATGTGCCCGCCTACTCTGGGTGCACCCCGCCATAATTATACCTCTAGTCGTACGGATTTTATGTGCACCCCCGGAGACGAATAACGCAACCATGCTCGGCGAGCATGTATTCGCTTCAGCGTGGCGGTGCCATTCTGGCACGGGCTCCAAAAAATTTATCTAAGTCTAAGATCTGTACAAGTCCACCTATCGCCTTACCATCTCTCGCCAGCAATCTTTGTTGCCCCGCCAAGCGTTCGAATATCTTCATATACGCTTTTAACACAAAGCCTTGTGGTAGTACTGAGATGAGTGCGGTAAGATTCGAGCGAAGTCCCCTCGTGCTAAGTCTGAGTTAACTCCCCTCATAGACCTGGTCAGACTCATCTTTTAACGCTCGGCTGGAACCATAACCCCTGGTGCTCTCCCCTCCGTCATGTGGTCCGTGTGTGGTCCAAGACTCGCGAAGCTCTCTCCGACTACGAACTTCTGGGAAATCGGCAATGCGGCACAATTCTTGCGCTCCCCCGCGCCTTATTTCTAGACTAGGTGCCGTTCTCGGAGCGAATCACATCTCCCGGGATTAATTCTGGAAGGTTTATCTGCGCCAGTGACATGTGACCCAGTTAAATACCATTCGCGCCCGGACAAATCTCGAATATCGAAGTGCATATGTTATTAATGGGAATATGGCATATTACCAGATCGCTGCGAAACAGTTAGGGGGAACCGCTGGGCATATATTCGTGCCGGCTCCCCTCGTGTTGAGTGGATTGACCCGGACAAGCATTCCCTTACAAAAGAGGACTGCTTACTCCCCTAGCACTTCTTGCTCTGGTGTTATGTATACCGCTCTAGAACTCATGCAACTAGGGCGTAAAAGGATCCCCGCCCGCATTCAATTCTCGAGCATATAGTATTCCATAATGGTTGCGACGAAGGTGTATTAGAGTAGACCTTACTAAGCATCACTCTCACATTGATGTTCTCACGTCAAAATTACGCAAGTGTGTAAAGGGAGGCTTCCACTAGCAGCACCAGTTCTCCCCCCCGGGTGGGGTTATCACTCTGAGTGAGTACTGGGTGCTCTAAAGTTGAGCCAACACTATTGCCGGGAAACTTCGTGGGATCGTGACACCTTGTATAGCTCTCGGGTCTCGCGGAACGGGCGCTCGGCTAATCTGCGGTTAGAGTCTCGTGGTCTTTTTAGACGTTCTTGAATTGCCTGCCGTTGGCATAAGTAGTCGCGAAATCGGACTTGTTTCTTGCAGGCCACCCCACAGTCCGGGCACAGAGCTGCGACCGACCCGGTCGTCCGGGAGTTTCCCGCTAAGTTGCCATGTCTCAAGTGAGTTGGAACATTACCCGGTGACTTTAGGTTGGGAATGGAGGGCTTCAACAAGTATGAATACAGGCCCTATATCGCGGTCCGGGGCTTGGAAAGTTGGGA
seq00017   CTCCTTAAACTAATGAATGAGTTCCTACATGACCGGTTTACGGGCTCCGTGCAATGTACTTAGCACCGTGTGGCCCCATGTCGCCCTGTCGTCCCCAGTCTCCCTTGTCTTATTTACCAGTATCCTTAGAGAGGTAGCCGTGCGAATGCCCTGGGTAGACATATTCACATGCTTTCCGTTGAAAGACTCGGGAGTGCCGATTACGCCTACCGATAAGCAATAGCCAAAATGAATAGGTTGTCACTATGAGACTGTCAGGAAGCACCGGTATACTGTATGAACCCGGAGTACCCCGCGCGTAGTTTGAACGCGATAAGCCTAACATACTGGAGCGTACTCAAGTGACGATGGCGATTAGTGTGGCGCTAGGCTCTCAGGGGCTAAGTGGGTATCTGAGACCCCTTTCTAGGTTGTCTACCGCACTGTCTACCAAGCGGCGCGTAGCATGGTGGCGCTAGCGTAGCGTTATTGCGTGGCGGGAATAGCTGGTTTATTCAGTCCGGCTGAGAGTCACCCATATTGAGTCGCTGGTCAGCGATAGATGTTGTTGGCCCCGTGCTCCCACGATTGGCTAATGCACCGTAGTTCCGAACATTTAATATCACTGGTGTTACTTACCGAACCCTACATAATGATTCCCGCGTTCTTAACTGGACGTGGTCAAGAGGATACAAGTAGACACCCCTCTGTACCCTACCACCGGATGGGTGCTCACGGAAGGGCCGGCTAAAATGCGGTAGATTATTGCACGTGGTTACAAGCGCGCCTAGCGCTCCTATGATTACTGTCGTCGCGTAAATAGTTGCGCCTGCCCTATGCACAGGTAGGACCGCAGCGCAGCCCCTATACAAGCGGATGTGCCCGCCTACTCTGGGTGCACCCCGCCATAATTATACCTCTAGTCGTACGGATTTTATGTGCACCCCCGGAGACGAATAACGCAACCATGCTCGGCGAGCATGTATTCGCTTCAGCGTGGCGGTGCCATTCTGGCACGGGCTCCAAAAAATTTATCTAAGTCTAAGATCTGTACAAGTCCACCTATCGCCTTACCATCTCTCGCCAGCAATCTTTGTTGCCCCGCCAAGCGTTCGAATATCTTCATATACGCTCTTAACACAAAGCCTTGTGGTAGTACTGAGATGAGTGCGGTAAGATTCGAGCGAAGTCCCCTCGTGCTAAGTCTGAGTTAACTCCCCTCATAGACCTGGTCAGACTCATCTTTTAACGCTCGGCTGGAACCATAACCCCTGGTGCTCTCCCCTCCGTCATGTGGTCCGTGTGTGGTCCAAGACTCGCGAAGCTCTCTCCGACTACGAACTTCTGGGAAATCGGCAATGCGGCACAATTCTTGCGCTCCCCCGCGCCTTATTTCTAGACTAGGTGCCGTTCTCGGAGCGAATCACATCTCCCGGGATTAATTCTGGAAGGTTTATCTGCGCCAGTGACATGTGACCCAGTTAAATACCATTCGAGCCCGGACAAATCTCGAATATCGAAGTGCATATGTTATTAATGGGAATATGGCATATTACCAGATCGCTGCGAAACAGTTAGGGGGAACCGCTGGGCATATATTCGTGCCGGCTCCCCTCGTGTTGAGTGGATTGACCCGGACAAGCATTCCCTTACAAAAGAGGACTGCTTACTCCCCTAGCACTTCTTGCTCTGGTGTTATGTATACCGCTCTAGAACTCATGCAACTAGGGCGTAAAAGGATCCCCGCCCGCATTCAATTCTCGAGCATATAGTATTCCATAATGGTTGCGACGAAGGTGTATTAGAGTAGACCTTACTAAGCATCACTCTCACATTGATGTTCTCACGTCAAAATTACGCAAGTGTGTAAAGGGAGGCTTCCACTAGCAGCACCAGTTCTCCCCCCCGGGTGGGGTTATCACTCTGAGTGAGTACTGGGTGCTCTAAAGTTGAGCCAACACTATTGCCGGGAAACTTCGTGGGATCGTGACACCTTGTATAGCTCTCGGGTCTCGCGGAACGGGCGCTCGGCTAATCTGCGGTTAGAGTCTCGTGGTCTTTTTAGACGTTCTTGAATTGCCTGCCGTTGGCATAAGTAGTCGCGAAATCGGACTTGTTTCTTGCAGGCCACCCCACAGTCCGGGCACAGAGCTGCGACCGACCCGGTCGTCCGGGAGTTTCCCGCTAAGTTGCCATGTCTCAAGTGAGTTGGAACATTACCCGGTGACTTTAGGTTGGGAATGGAGGGCTTCAACAAGTATGAATACAGGCCCTATATCGCGGTCCGGGGCTTGGAAAGTTGGGA
seq00018   CTCCTTAAACTAATGAATGAGTTCCTACATGACCGGTTTACGGGCTCCGTGCAATGTACTTAGCACCGTGTGGCCCCATGTCGCCCTGTCGTCCCCAGTCTCCCTTGTCTTATTTACCAGTATCCTTAGAGAGGTAGCCGTGCGAATGCCCTGGGTAGACATATTCACATGCTTTCCGTTGAAAGACTCGGGAGTGCCGATTACGCCTACCGATAAGCAATAGCCAAAATGAATAGGTTGTCACTATGAGACTGTCAGGAAGCACCGGTATACTGTATGAACCCGGAGTACCCCGCGCGTAGTTTGAACGCGATAAGCCTAACATACTGGAGCGTACTCAAGTGACGATGGCGATTAGTGTGGCGCTAGGCTCTCAGGGGCTAAGTGGGTATCTGAGACCCCTTTCTAGGTTGTCTACCGCACTGTCTACCAAGCGGCGCGTAGCATGGTGGCGCTAGCGTAGCGTTATTGCGTGGCGGGAATAGCTGGTTTATTCAGTCCGGCTGAGAGTCACCCATATTGAGTCGCTGGTCAGCGATAGATGTTGTTGGCCCCGTGCTCCCACGATTGGCTAATGCACCGTAGTTCCGAACATTTAATATCACTGGTGTTACTTACCGAACCCTACATAATGATTCCCGCGTACTTAACTGGACGTGGTCAAGAGGATACAAGTAGACACCCCTCTGTACCCTACCACCGGATGGGTGCTCACGGAAGGGCCGGCTAAAATGCGGTAGATTATTGCACGTGGTTACAAGCGCGCCTAGCGCTCCTATGATTACTGTCGTCGCGTAAATAGTTGCGCCTGCCCTATGCACAGGTAGGACCGCAGCGCAGCCCCTATACAAGCGGATGTGCCCGCCTACTCTGGGTGCACCCCGCCATAATTATACCTCTAGTCGTACGGATTTTATGTGCACCCCCGGAGACGAATAACGCAACCATGCTCGGCGAGCATGTATTCGCTTCAGCGTGGCGGTGCCATTCTGGCACGGGCTCCAAAAAATTTATCTAAGTCTAAGATCTGTACAAGTCCACCTATCGCCTTACCATCTCTCGCCAGCAATCTTTGTTGCCCCGCCAAGCGTTCGAATATCTTCATATACGCTTTTAACACAAAGCCTTGTGGTAGTACTGAGATGAGTGCGGTAAGATTCGAGCGAAGTCCCCTCGTGCTAAGTCTGAGTTAACTCCCCTCATAGACCTGGTCAGACTCATCTTTTAACGCTCGGCTGGAACCATAACCCCTGGTGCTCTCCCCTCCGTCATGTGGTCCGTGTGTGGTCCAAGACTCGCGAAGCTCTCTCCGACTACGAACTTCTGGGAAATCGGCAATGCGGCACAATTCTTGCGCTCCCCCGCGCCTTATTTCTAGACTAGGTGCCGTTCTCGGAGCGAATCACATCTCCCGGGATTAATTCTGGAAGGTTTATCTGCGCCAGTGACATGTGACCCAGTTAAATACCATTCGCGCCCGGACAAATCTCGAATATCGAAGTGCATATGTTATTAATGGGAATATGGCATATTACCAGATCGCTGCGAAACAGTTAGGGGGAACCGCTGGGCATATATTCGTGCCGGCTCCCCTCGTGTTGAGTGGATTGACCCGGACAAGCATTCCCTTACAAAAGAGGACTGCTTACTCCCCTAGCACTTCTTGCTCTGGTGTTATGTATACCGCTCTAGAACTCATGCAACTAGGGCGTAAAAGGATCCCCGCCCGCATTCAATTCTCGAGCATATAGTATTCCATAATGGTTGCGACGAAGGTGTATTAGAGTAGACCTTACTAAGCATCACTCTCACATTGATGTTCTCACGTCAAAATTACGCAAGTGTGTAAAGGGAGGCTTCCACTAGCAGCACCAGTTCTCCCCCCCGGGTGGGGTTATCACTCTGAGTGAGTACTGGGTGCTCTAAAGTTGAGCCAACACTATTGCCGGGAAACTTCGTGGGATCGTGACACCTTGTATAGCTCTCGGGTCTCGCGGAACGGGCGCTCGGCTAATCTGCGGTTAGAGTCTCGTGGTCTTTTTAGACGTTCTTGAATTGCCTGCCGTTGGCATAAGTAGTCGCGAAATCGGACTTGTTTCTTGCAGGCCACCCCACAGTCCGGGCACAGAGCTGCGACCGACCCGGTCGTCCGGGAGTTTCCCGCTAAGTTGCCATGTCTCAAGTGAGTTGGAACATTACCCGGTGACTTTAGGTTGGGAATGGAGGGCTTCAACAAGTATGAATACAGGCCCTATATCGCGGTCCGGGGCTTGGAAAGTTGGGA
seq00019   CTCCTTAAACTAATGAATGAGTTCCTACATGACCGGTTTACGGGCTCCGTGCAATGTACTTAGCACCGTGTGGCCCCATGTCGCCCTGTCGTCCCCAGTCTCCCTTGTCTTATTTACCAGTATCCTTAGAGAGGTAGCCGTGCGAATGCCCTGGGTAGACATATTCACATGCTTTCCGTTGAAAGACTCGGGAGTGCCGATTACGCCTACCGATAAGCAATAGCCAAAATGAATAGGTTGTCACTATGAGACTGTCAGGAAGCACCGGTATACTGTATGAACCCGGAGTACCCCGCGCGTAGTTTGAACGCGATAAGCCTAACATACTGGAGCGTACTCAAGTGACGATGGCGATTAGTGTGGCGCTAGGCTCTCAGGGGCTAAGTGGGTATCTGAGACCCCTTTCTAGGTTGTCTACCGCACTGTCTACCAAGCGGCGCGTAGCATGGTGGCGCTAGCGTAGCGTTATTGCGTGGCGGGAATAGCTGGTTTATTCAGTCCGGCTGAGAGTCACCCATATTGAGTCGCTGGTCAGCGATAGATGTTGTTGGCCCCGTGCTCCCACGATTGGCTAATGCACCGTAGTTCCGAACATTTAATATCACTGGTGTTACTTACCGAACCCTACATAATGATTCCCGCGTTCTTAACTGGACGTGGTCAAGAGGATACAAGTAGACACCCCTCTGTACCCTACCACCGGATGGGTGCTCACGGAAGGGCCGGCTAAAATGCGGTAGATTATTGCACGTGGTTACAAGCGCGCCTAGCGCTCCTATGATTACTGTCGTCGCGTAAATAGTTGCGCCTGCCCTATGCACAGGTAGGACCGCAGCGCAGCCCCTATACAAGCGGATGTGCCCGCCTACTCTGGGTGCACCCCGCCATAATTATACCTCTAGTCGTACGGATTTTATGTGCACCCCCGGAGACGAATAACGCAACCATGCTCGGCGAGCATGTATTCGCTTCAGCGTGGCGGTGCCATTCTGGCACGGGCTCCAAAAAATTTATCTAAGTCTAAGATCTGTACAAGTCCACCTATCGCCTTACCATCTCTCGCCAGCAATCTTTGTTGCCCCGCCAAGCGTTCGAATATCTTCATATACGCTCTTAACACAAAGCCTTGTGGTAGTACTGAGATGAGTGCGGTAAGATTCGAGCGAAGTCCCCTCGTGCTAAGTCTGAGTTAACTCCCCTCATAGACCTGGTCAGACTCATCTTTTAACGCTCGGCTGGAACCATAACCCCTGGTGCTCTCCCCTCCGTCATGTGGTCCGTGTGTGGTCCAAGACTCGCGAAGCTCTCTCCGACTACGAACTTCTGGGAAATCGGCAATGCGGCAAAATTCTTGCGCTCCCCCGCGCCTTATTTCTAGACTAGGTGCCGTTCTCGGAGCGAATCACATCTCCCGGGATTAATTCTGGAAGGTTTATCTGCGCCAGTGACATGTGACCCAGTTAAATACCATTCGCGCCCGGACAAATCTCGAATATCGAAGTACATATGTTATTAATGGGAATATGGCATATTACCAGATCGCTGCGAAACAGTTAGGGGGAACCGCTGGGCATATATTCGTGCCGGCTCCCCTCGTGTTGAGTGGATTGACCCGGACAAGCATTCCCTTACAAAAGAGGACTGCTTACTCCCCTAGCACTTCTTGCTCTGGTGTTATGTATACCGCTCTAGAACTCATGCAACTAGGGCGTAAAAGGATCCCCGGCCGCATTCAATTCTCGAGCATATAGTATTCCATAATGGTTGCGACGAAGGTGTATTAGAGTAGACCTTACTAAGCATCACTCTCACATTGATGTTCTCACGTCAAAATTACGCAAGTGTGTAAAGGGAGGCTTCCACTAGCAGCACCAGTTCTCCCCCCCGGGTGGGGTTATCACTCTGAGTGAGTACTGGGTGCTCTAAAGTTGAGCCAACACTATTGCCGGGAAACTTCGTGGGATCGTGACACCTTGTATAGCTCTCGGGTCTCGCGGAACGGGCGCTCGGCTAATCTGCGGTTAGAGTCTCGTGGTCTTTTTAGACGTTCTTGAATTGCCTGCCGTTGGCATAAGTAGTCGCGAAATCGGACTTGTTTTTTGCAGGCCACCCCACAGTCCGGGCACAGAGCTGCGACCGACCCGGTCGTCCGGGAGTTTCCCGCTAAGTTGCCATGTCTCAAGTGAGTTGGAACATTACCCGGTGACTTTAGGTTGGGAATGGAGGGCTTCAACAAGTATGAATACAGGCCCTATATCGCGGTCCGGGGCTTGGAAAGTTGGGA
seq00020   CTCCTTAAACTAATGAATGAGTTCCTACATGACCGGTTTACGGGCTCCGTGCAATGTACTTAGCACCGTGTGGCCCCATGTCGCCCTGTCGTCCCCAGTCTCCCTTGTCTTATTTACCAGTATCCTTAGAGAGGTAGCCGTGCGAATGCCCTGGGTAGACATATTCACATGCTTTCCGTTGAAAGACTCGGGAGTGCCGATTACGCCTACCGATAAGCAATAGCCAAAATGAATAGGTTGTCACTATGAGACTGTCAGGAAGCACCGGTATACTGTATGAACCCGGAGTACCCCGCGCGTAGTTTGAACGCGATAAGCCTAACATACTGGAGCGTACTCAAGTGACGATGGCGATTAGTGTGGCGCTAGGCTCTCAGGGGCTAAGTGGGTATCTGAGACCCCTTTCTAGGTTGTCTACCGCACTGTCTACCAAGCGGCGCGTAGCATGGTGGCGCTAGCGTAGCGTTATTGCGTGGCGGGAATAGCTGGTTTATTCAGTCCGGCTGAGAGTCACCCATATTGAGTCGCTGGTCAGCGATAGATGTTGTTGGCCCCGTGCTCCCACGATTGGCTAATGCACCGTAGTTCCGAACATTTAATATCACTGGTGTTACTTACCGAACCCTACATAATGATTCCCGCGTTCTTAACTGGACGTGGTCAAGAGGATACAAGTAGACACCCCTCTGTACCCTACCACCGGATGGGTGCTCACGGAAGGGCCGGCTAAAATGCGGTAGATTATTGCACGTGGTTACAAGCGCGCCTAGCGCTCCTATGATTACTGTCGTCGCGTAAATAGTTGCGCCTGCCCTATGCACAGGTAGGACCGCAGCGCAGCCCCTATACAAGCGGATGTGCCCGCCTACTCTGGGTGCACCCCGCCATAATTATACCTCTAGTCGTACGGATTTTATGTGCACCCCCGGAGACGAATAACGCAACCATGCTCGGCGAGCATGTATTCGCTTCAGCGTGGCGGTGCCATTCTGGCACGGGCTCCAAAAAATTTATCTAAGTCTAAGATCTGTACAAGTCCACCTATCGCCTTACCATCTCTCGCCAGCAATCTTTGTTGCCCCGCCAAGCGTTCGAATATCTTCATATACGCTCTTAACACAAAGCCTTGTGGTAGTACTGAGATGAGTGCGGTAAGATTCGAGCGAAGTCCCCTCGTGCTAAGTCTGAGTTAACTCCCCTCATAGACCTGGTCAGACTCATCTTTTAACGCTCGGCTGGAACCATAACCCCTGGTGCTCTCCCCTCCGTCATGTGGTCCGTGTGTGGTCCAAGACTCGCGAAGCTCTCTCCGACTACGAACTTCTGGGAAATCGGCAATGCGGCACAATTCTTGCGCTCCCCCGCGCCTTATTTCTAGACTAGGTGCCGTTCTCGGAGCGAATCACATCTCCCGGGATTAATTCTGGAAGGTTTATCTGCGCCAGTGACATGTGACCCAGTTAAATACCATTCGAGCCCGGACAAATCTCGAATATCGAAGTGCATATGTTATTAATGGGAATATGGCATATTACCAGATCGCTGCGAAACAGTTAGGGGGAACCGCTGGGCATATATTCGTGCCGGCTCCCCTCGTGTTGAGTGGATTGACCCGGACAAGCATTCCCTTACAAAAGAGGACTGCTTACTCCCCTAGCACTTCTTGCTCTGGTGTTATGTATACCGCTCTAGAACTCATGCAACTAGGGCGTAAAAGGATCCCCGCCCGCATTCAATTCTCGAGCATATAGTATTCCATAATGGTTGCGACGAAGGTGTATTAGAGTAGACCTTACTAAGCATCACTCTCACATTGATGTTCTCACGTCAAAATTACGCAAGTGTGTAAAGGGAGGCTTCCACTAGCAGCACCAGTTCTCCCCCCCGGGTGGGGTTATCACTCTGAGTGAGTACTGGGTGCTCTAAAGTTGAGCCAACACTATTGCCGGGAAACTTCGTGGGATCGTGACACCTTGTATAGCTCTCGGGTCTCGCGGAACGGGCGCTCGGCTAATCTGCGGTTAGAGTCTCGTGGTCTTTTTAGACGTTCTTGAATTGCCTGCCGTTGGCATAAGTAGTCGCGAAATCGGACTTGTTTCTTGCAGGCCACCCCACAGTCCGGGCACAGAGCTGCGACCGACCCGGTCGTCCGGGAGTTTCCCGCTAAGTTGCCATGTCTCAAGTGAGTTGGAACATTACCCGGTGACTTTAGGTTGGGAATGGAGGGCTTCAACAAGTATGAATACAGGCCCTATATCGCGGTCCGGGGCTTGGAAAGTTGGGA
seq00021   CTCCTTAAACTAATGAATGAGTTCCTACATGACCGGTTTACGGGCTCCGTGCAATGTACTTAGCACCGTGTGGCCCCATGTCGCCCTGTCGTCCCCAGTCTCCCTTGTCTTATTTACCAGTATCCTTAGAGAGGTAGCCGTGCGAATGCCCTGGGTAGACATATTCACATGCTTTCCGTTGAAAGACTCGGGAGTGCCGATTACGCCTACCGATAAGCAATAGCCAAAATGAATAGGTTGTCACTATGAGACTGTCAGGAAGCACCGGTATACTGTATGAACCCGGAGTACCCCGCGCGTAGTTTGAACGCGATAAGCCTAACATACTGGAGCGTACTCAAGTGACGATGGCGATTAGTGTGGCGCTAGGCTCTCAGGGGCTAAGTGGGTATCTGAGACCCCTTTCTAGGTTGTCTACCGCACTGTCTACCAAGCGGCGCGTAGCATGGTGGCGCTAGCGTAGCGTTATTGCGTGGCGGGAATAGCTGGTTTATTCAGTCCGGCTGAGAGTCACCCATATTGAGTCGCTGGTCAGCGATAGATGTTGTTGGCCCCGTGCTCCCACGATTGGCTAATGCACCGTAGTTCCGAACATTTAATATCACTGGTGTTACTTACCGAACCCTACATAATGATTCCCGCGTACTTAACTGGACGTGGTCAAGAGGATACAAGTAGACACCCCTCTGTACCCTACCACCGGATGGGTGCTCACGGAAGGGCCGGCTAAAATGCGGTAGATTATTGCACGTGGTTACAAGCGCGCCTAGCGCTCCTATGATTACTGTCGTCGCGTAAATAGTTGCGCCTGCCCTATGCACAGGTAGGACCGCAGCGCAGCCCCTATACAAGCGGATGTGCCCGCCTACTCTGGGTGCACCCCGCCATAATTATACCTCTAGTCGTACGGATTTTATGTGCACCCCCGGAGACGAATAACGCAACCATGCTCGGCGAGCATGTATTCGCTTCAGCGTGGCGGTGCCATTCTGGCACGGGCTCCAAAAAATTTATCTAAGTCTAAGATCTGTACAAGTCCACCTATCGCCTTACCATCTCTCGCCAGCAATCTTTGTTGCCCCGCCAAGCGTTCGAATATCTTCATATACGCTTTTAACACAAAGCCTTGTGGTAGTACTGAGATGAGTGCGGTAAGATTCGAGCGAAGTCCCCTCGTGCTAAGTCTGAGTTAACTCCCCTCATAGACCTGGTCAGACTCATCTTTTAACGCTCGGCTGGAACCATAACCCCTGGTGCTCTCCCCTCCGTCATGTGGTCCGTGTGTGGTCCAAGACTCGCGAAGCTCTCTCCGACTACGAACTTCTGGGAAATCGGCAATGCGGCACAATTCTTGCGCTCCCCCGCGCCTTATTTCTAGACTAGGTGCCGTTCTCGGAGCGAATCACATCTCCCGGGATTAATTCTGGAAGGTTTATCTGCGCCAGTGACATGTGACCCAGTTAAATACCATTCGCGCCCGGACAAATCTCGAATATCGAAGTGCATATGTTATTAATGGGAATATGGCATATTACCAGATCGCTGCGAAACAGTTAGGGGGAACCGCTGGGCATATATTCGTGCCGGCTCCCCTCGTGTTGAGTGGATTGACCCGGACAAGCATTCCCTTACAAAAGAGGACTGCTTACTCCCCTAGCACTTCTTGCTCTGGTGTTATGTATACCGCTCTAGAACTCATGCAACTAGGGCGTAAAAGGATCCCCGCCCGCATTCAATTCTCGAGCATATAGTATTCCATAATGGTTGCGACGAAGGTGTATTAGAGTAGACCTTACTAAGCATCACTCTCACATTGATGTTCTCACGTCAAAATTACGCAAGTGTGTAAAGGGAGGCTTCCACTAGCAGCACCAGTTCTCCCCCCCGGGTGGGGTTATCACTCTGAGTGAGTACTGGGTGCTCTAAAGTTGAGCCAACACTATTGCCGGGAAACTTCGTGGGATCGTGACACCTTGTATAGCTCTCGGGTCTCGCGGAACGGGCGCTCGGCTAATCTGCGGTTAGAGTCTCGTGGTCTTTTTAGACGTTCTTGAATTGCCTGCCGTTGGCATAAGTAGTCGCGAAATCGGACTTGTTTCTTGCAGGCCACCCCACAGTCCGGGCACAGAGCTGCGACCGACCCGGTCGTCCGGGAGTTTCCCGCTAAGTTGCCATGTCTCAAGTGAGTTGGAACATTACCCGGTGACTTTAGGTTGGGAATGGAGGGCTTCAACAAGTATGAATACAGGCCCTATATCGCGGTCCGGGGCTTGGAAAGTTGGGA
seq00022   CTCCTTAAACTAATGAATGAGTTCCTACATGACCGGTTTACGGGCTCCGTGCAATGTACTTAGCACCGTGTGGCCCCATGTCGCCCTGTCGTCCCCAGTCTCCCTTGTCTTATTTACCAGTATCCTTAGAGAGGTAGCCGTGCGAATGCCCTGGGTAGACATATTCACATGCTTTCCGTTGAAAGACTCGGGAGTGCCGATTACGCCTACCGATAAGCAATAGCCAAAATGAATAGGTTGTCACTATGAGACTGTCAGGAAGCACCGGTATACTGTATGAACCCGGAGTACCCCGCGCGTAGTTTGAACGCGATAAGCCTAACATACTGGAGCGTACTCAAGTGACGATGGCGATTAGTGTGGCGCTAGGCTCTCAGGGGCTAAGTGGGTATCTGAGACCCCTTTCTAGGTTGTCTACCGCACTGTCTACCAAGCGGCGCGTAGCATGGTGGCGCTAGCGTAGCGTTATTGCGTGGCGGGAATAGCTGGTTTATTCAGTCCGGCTGAGAGTCACCCATATTGAGTCGCTGGTCAGCGATAGATGTTGTTGGCCCCGTGCTCCCACGATTGGCTAATGCACCGTAGTTCCGAACATTTAATATCACTGGTGTTACTTACCGAACCCTACATAATGATTCCCGCGTACTTAACTGGACGTGGTCAAGAGGATACAAGTAGACACCCCTCTGTACCCTACCACCGGATGGGTGCTCACGGAAGGGCCGGCTAAAATGCGGTAGATTATTGCACGTGGTTACAAGCGCGCCTAGCGCTCCTATGATTACTGTCGTCGCGTAAATAGTTGCGCCTGCCCTATGCACAGGTAGGACCGCAGCGCAGCCCCTATACAAGCGGATGTGCCCGCCTACTCTGGGTGCACCCCGCCATAATTATACCTCTAGTCGTACGGATTTTATGTGCACCCCCGGAGACGAATAACGCAACCATGCTCGGCGAGCATGTATTCGCTTCAGCGTGGCGGTGCCATTCTGGCACGGGCTCCAAAAAATTTATCTAAGTCTAAGATCTGTACAAGTCCACCTATCGCCTTACCATCTCTCGCCAGCAATCTTTGTTGCCCCGCCAAGCGTTCGAATATCTTCATATACGCTTTTAACACAAAGCCTTGTGGTAGTACTGAGATGAGTGCGGTAAGATTCGAGCGAAGTCCCCTCGTGCTAAGTCTGAGTTAACTCCCCTCATAGACCTGGTCAGACTCATCTTTTAACGCTCGGCTGGAACCATAACCCCTGGTGCTCTCCCCTCCGTCATGTGGTCCGTGTGTGGTCCAAGACTCGCGAAGCTCTCTCCGACTACGAACTTCTGGGAAATCGGCAATGCGGCACAATTCTTGCGCTCCCCCGCGCCTTATTTCTAGACTAGGTGCCGTTCTCGGAGCGAATCACATCTCCCGGGATTAATTCTGGAAGGTTTATCTGCGCCAGTGACATGTGACCCAGTTAAATACCATTCGCGCCCGGACAAATCTCGAATATCGAAGTGCATATGTTATTAATGGGAATATGGCATATTACCAGATCGCTGCGAAACAGTTAGGGGGAACCGCTGGGCATATATTCGTGCCGGCTCCCCTCGTGTTGAGTGGATTGACCCGGACAAGCATTCCCTTACAAAAGAGGACTGCTTACTCCCCTAGCACTTCTTGCTCTGGTGTTATGTATACCGCTCTAGAACTCATGCAACTAGGGCGTAAAAGGATCCCCGCCCGCATTCAATTCTCGAGCATATAGTATTCCATAATGGTTGCGACGAAGGTGTATTAGAGTAGACCTTACTAAGCATCACTCTCACATTGATGTTCTCACGTCAAAATTACGCAAGTGTGTAAAGGGAGGCTTCCACTAGCAGCACCAGTTCTCCCCCCCGGGTGGGGTTATCACTCTGAGTGAGTACTGGGTGCTCTAAAGTTGAGCCAACACTATTGCCGGGAAACTTCGTGGGATCGTGACACCTTGTATAGCTCTCGGGTCTCGCGGAACGGGCGCTCGGCTAATCTGCGGTTAGAGTCTCGTGGTCTTTTTAGACGTTCTTGAATTGCCTGCCGTTGGCATAAGTAGTCGCGAAATCGGACTTGTTTCTTGCAGGCCACCCCACAGTCCGGGCACAGAGCTGCGACCGACCCGGTCGTCCGGGAGTTTCCCGCTAAGTTGCCATGTCTCAAGTGAGTTGGAACATTACCCGGTGACTTTAGGTTGGGAATGGAGGGCTTCAACAAGTATGAATACAGGCCCTATATCGCGGTCCGGGGCTTGGAAAGTTGGGA
seq00023   CTCCTTAAACTAATGAATGAGTTCCTACATGACCGGTTTACGGGCTCCGTGCAATGTACTTAGCACCGTGTGGCCCCATGTCGCCCTGTCGTCCCCAGTCTCCCTTGTCTTATTTACCAGTATCCTTAGAGAGGTAGCCGTGCGAATGCCCTGGGTAGACATATTCACATGCTTTCCGTTGAAAGACTCGGGAGTGCCGATTACGCCTACCGATAAGCAATAGCCAAAATGAATAGGTTGTCACTATGAGACTGTCAGGAAGCACCGGTATACTGTATGAACCCGGAGTACCCCGCGCGTAGTTTGAACGCGATAAGCCTAACATACTGGAGCGTACTCAAGTGACGATGGCGATTAGTGTGGCGCTAGGCTCTCAGGGGCTAAGTGGGTATCTGAGACCCCTTTCTAGGTTGTCTACCGCACTGTCTACCAAGCGGCGCGTAGCATGGTGGCGCTAGCGTAGCGTTATTGCGTGGCGGGAATAGCTGGTTTATTCAGTCCGGCTGAGAGTCACCCATATTGAGTCGCTGGTCAGCGATAGATGTTGTTGGCCCCGTGCTCCCACGATTGGCTAATGCACCGTAGTTCCGAACATTTAATATCACTGGTGTTACTTACCGAACCCTACATAATGATTCCCGCGTTCTTAACTGGACGTGGTCAAGAGGATACAAGTAGACACCCCTCTGTACCCTACCACCGGATGGGTGCTCACGGAAGGGCCGGCTAAAATGCGGTAGATTATTGCACGTGGTTACAAGCGCGCCTAGCGCTCCTATGATTACTGTCGTCGCGTAAATAGTTGCGCCTGCCCTATGCACAGGTAGGACCGCAGCGCAGCCCCTATACAAGCGGATGTGCCCGCCTACTCTGGGTGCACCCCGCCATAATTATACCTCTAGTCGTACGGATTTTATGTGCACCCCCGGAGACGAATAACGCAACCATGCTCGGCGAGCATGTATTCGCTTCAGCGTGGCGGTGCCATTCTGGCACGGGCTCCAAAAAATTTATCTAAGTCTAAGATCTGTACAAGTCCACCTATCGCCTTACCATCTCTCGCCAGCAATCTTTGTTGCCCCGCCAAGCGTTCGAATATCTTCATATACGCTCTTAACACAAAGCCTTGTGGTAGTACTGAGATGAGTGCGGTAAGATTCGAGCGAAGTCCCCTCGTGCTAAGTCTGAATTAACTCCCCTCATAGACCTGGTCAGACTCATCTTTTAACGCTCGGCTGGAACCATAACCCCTGGTGCTCTCCCCTCCGTCATGTGGTCCGTGTGTGGTCCAAGACTCGCGAAGCTCTCTCCGACTACGAACTTCTGGGAAATCGGCAATGCGGCACAATTCTTGCGCTCCCCCGCGCCTTATTTCTAGACTAGGTGCCGTTCTCGGAGCGAATCACATCTCCCGGGATTAATTCTGGAAGGTTTATCTGCGCCAGTGACATGTGACCCAGTTAAATACCATTCGCGCCCGGACAAATCTCGAATATCGAAGTGCATATGTTATTAATGGGAATATGGCATATTACCAGATCGCTGCGAAACAGTTAGGGGGAACCGCTGGGCATATATTCGTGCCGGCTCCCCTCGTGTTGAGTGGATTGACCCGGACAAGCATTCCCTTACAAAAGAGGACTGCTTACTCCCCTAGCACTTCTTGCTCTGGTGTTATGTATACCGCTCTAGAACTCATGCAACTAGGGCGTAAAAGGATCCCCGCCCGCATTCAATTCTCGAGCATATAGTATTCCATAATGGTTGCGACGAAGGTGTATTAGAGTAGACCTTACTAAGCATCACTCTCACATTGATGTTCTCACGTCAAAATTACGCAAGTGTGTAAAGGGAGGCTTCCACTAGCAGCACCAGTTCTCCCCCCCGGGTGGGGTTATCACTCTGAGTGAGTACTGGGTGCTCTAAAGTTGAGCCAACACTATTGCCGGGAAACTTCGTGGGATCGTGACACCTTGTATAGCTCTCGGGTCTCGCGGAACGGGCGCTCGGCTAATCTGCGGTTAGAGTCTCGTGGTCTTTTTAGACGTTCTTGAATTGCCTGCCGTTGGCATAAGTAGTCGCGAAATCGGACTTGTTTCTTGCAGGCCACCCCACAGTCCGGGCACAGAGCTGCGACCGACCCGGTCGTCCGGGAGTTTCCCGCTAAGTTGCCATGTCTCAAGTGAGTTGGAACATTACCCGGTGACTTTAGGTTGGGAATGGAGGGCTTCAACAAGTATGAATACAGGCCCTATATCGCGGTCCGGGGCTTGGAAAGTTGGGA
seq00024   CTCCTTAAACTAATGAATGAGTTCCTACATGACCGGTTTACGGGCTCCGTGCAATGTACTTAGCACCGTGTGGCCCCATGTCGCCCTGTCGTCCCCAGTCTCCCTTGTCTTATTTACCAGTATCCTTAGAGAGGTAGCCGTGCGAATGCCCTGGGTAGACATATTCACATGCTTTCCGTTGAAAGACTCGGGAGTGCCGATTACGCCTACCGATAAGCAATAGCCAAAATGAATAGGTTGTCACTATGAGACTGTCAGGAAGCACCGGTATACTGTATGAACCCGGAGTACCCCGCGCGTAGTTTGAACGCGATAAGCCTAACATACTGGAGCGTACTCAAGTGACGATGGCGATTAGTGTGGCGCTAGGCTCTCAGGGGCTAAGTGGGTATCTGAGACCCCTTTCTAGGTTGTCTACCGCACTGTCTACCAAGCGGCGCGTAGCATGGTGGCGCTAGCGTAGCGTTATTGCGTGGCGGGAATAGCTGGTTTATTCAGTCCGGCTGAGAGTCACCCATATTGAGTCGCTGGTCAGCGATAGATGTTGTTGGCCCCGTGCTCCCACGATTGGCTAATGCACCGTAGTTCCGAACATTTAATATCACTGGTGTTACTTACCGAACCCTACATAATGATTCCCGCGTACTTAACTGGACGTGGTCAAGAGGATACAAGTAGACACCCCTCTGTACCCTACCACCGGATGGGTGCTCACGGAAGGGCCGGCTAAAATGCGGTAGATTATTGCACGTGGTTACAAGCGCGCCTAGCGCTCCTATGATTACTGTCGTCGCGTAAATAGTTGCGCCTGCCCTATGCACAGGTAGGACCGCAGCGCAGCCCCTATACAAGCGGATGTGCCCGCCTACTCTGGGTGCACCCCGCCATAATTATACCTCTAGTCGTACGGATTTTATGTGCACCCCCGGAGACGAATAACGCAACCATGCTCGGCGAGCATGTATTCGCTTCAGCGTGGCGGTGCCATTCTGGCACGGGCTCCAAAAAATTTATCTAAGTCTAAGATCTGTACAAGTCCACCTATCGCCTTACCATCTCTCGCCAGCAATCTTTGTTGCCCCGCCAAGCGTTCGAATATCTTCATATACGCTTTTAACACAAAGCCTTGTGGTAGTACTGAGATGAGTGCGGTAAGATTCGAGCGAAGTCCCCTCGTGCTAAGTCTGAGTTAACTCCCCTCATAGACCTGGTCAGACTCATCTTTTAACGCTCGGCTGGAACCATAACCCCTGGTGCTCTCCCCTCCGTCATGTGGTCCGTGTGTGGTCCAAGACTCGCGAAGCTCTCTCCGACTACGAACTTCTGGGAAATCGGCAATGCGGCACAATTCTTGCGCTCCCCCGCGCCTTATTTCTAGACTAGGTGCCGTTCTCGGAGCGAATCACATCTCCCGGGATTAATTCTGGAAGGTTTATCTGCGCCAGTGACATGTGACCCAGTTAAATACCATTCGCGCCCGGACAAATCTCGAATATCGAAGTGCATATGTTATTAATGGGAATATGGCATATTACCAGATCGCTGCGAAACAGTTAGGGGGAACCGCTGGGCATATATTCGTGCCGGCTCCCCTCGTGTTGAGTGGATTGACCCGGACAAGCATTCCCTTACAAAAGAGGACTGCTTACTCCCCTAGCACTTCTTGCTCTGGTGTTATGTATACCGCTCTAGAACTCATGCAACTAGGGCGTAAAAGGATCCCCGCCCGCATTCAATTCTCGAGCATATAGTATTCCATAATGGTTGCGACGAAGGTGTATTAGAGTAGACCTTACTAAGCATCACTCTCACATTGATGTTCTCACGTCAAAATTACGCAAGTGTGTAAAGGGAGGCTTCCACTAGCAGCACCAGTTCTCCCCCCCGGGTGGGGTTATCACTCTGAGTGAGTACTGGGTGCTCTAAAGTTGAGCCAACACTATTGCCGGGAAACTTCGTGGGATCGTGACACCTTGTATAGCTCTCGGGTCTCGCGGAACGGGCGCTCGGCTAATCTGCGGTTAGAGTCTCGTGGTCTTTTTAGACGTTCTTGAATTGCCTGCCGTTGGCATAAGTAGTCGCGAAATCGGACTTGTTTCTTGCAGGCCACCCCACAGTCCGGGCACAGAGCTGCGACCGACCCGGTCGTCCGGGAGTTTCCCGCTAAGTTGCCATGTCTCAAGTGAGTTGGAACATTACCCGGTGACTTTAGGTTGGGAATGGAGGGCTTCAACAAGTATGAATACAGGCCCTATATCGCGGTCCGGGGCTTGGAAAGTTGGGA
seq00025   CTCCTTAAACTAATGAATGAGTTCCTACATGACCGGTTTACGGGCTCCGTGCAATGTACTTAGCACCGTGTGGCCCCATGTCGCCCTGTCGTCCCCAGTCTCCCTTGTCTTATTTACCAGTATCCTTAGAGAGGTAGCCGTGCGAATGCCCTGGGTAGACATATTCACATGCTTTCCGTTGAAAGACTCGGGAGTGCCGATTACGCCTACCGATAAGCAATAGCCAAAATGAATAGGTTGTCACTATGAGACTGTCAGGAAGCACCGGTATACTGTATGAACCCGGAGTACCCCGCGCGTAGTTTGAACGCGATAAGCCTAACATACTGGAGCGTACTCAAGTGACGATGGCGATTAGTGTGGCGCTAGGCTCTCAGGGGCTAAGTGGGTATCTGAGACCCCTTTCTAGGTTGTCTACCGCACTGTCTACCAAGCGGCGCGTAGCATGGTGGCGCTAGCGTAGCGTTATTGCGTGGCGGGAATAGCTGGTTTATTCAGTCCGGCTGAGAGTCACCCATATTGAGTCGCTGGTCAGCGATAGATGTTGTTGGCCCCGTGCTCCCACGATTGGCTAATGCACCGTAGTTCCGAACATTTAATATCACTGGTGTTACTTACCGAACCCTACATAATGATTCCCGCGTTCTTAACTGGACGTGGTCAAGAGGATACAAGTAGACACCCCTCTGTACCCTACCACCGGATGGGTGCTCACGGAAGGGCCGGCTAAAATGCGGTAGATTATTGCACGTGGTTACAAGCGCGCCTAGCGCTCCTATGATTACTGTCGTCGCGTAAATAGTTGCGCCTGCCCTATGCACAGGTAGGACCGCAGCGCAGCCCCTATACAAGCGGATGTGCCCGCCTACTCTGGGTGCACCCCGCCATAATTATACCTCTAGTCGTACGGATTTTATGTGCACCCCCGGAGACGAATAACGCAACCATGCTCGGCGAGCATGTATTCGCTTCAGCGTGGCGGTGCCATTCTGGCACGGGCTCCAAAAAATTTATCTAAGTCTAAGATCTGTACAAGTCCACCTATCGCCTTACCATCTCTCGCCAGCAATCTTTGTTGCCCCGCCAAGCGTTCGAATATCTTCATATACGCTCTTAACACAAAGCCTTGTGGTAGTACTGAGATGAGTGCGGTAAGATTCGAGCGAAGTCCCCTCGTGCTAAGTCTGAGTTAACTCCCCTCATAGACCTGGTCAGACTCATCTTTTAACGCTCGGCTGGAACCATAACCCCTGGTGCTCTCCCCTCCGTCATGTGGTCCGTGTGTGGTCCAAGACTCGCGAAGCTCTCTCCGACTACGAACTTCTGGGAAATCGGCAATGCGGCACAATTCTTGCGCTCCCCCGCGCCTTATTTCTAGACTAGGTGCCGTTCTCGGAGCGAATCACATCTCCCGGGATTAATTCTGGAAGGTTTATCTGCGCCAGTGACATGTGACCCAGTTAAATACCATTCGCGCCCGGACAAATCTCGAATATCGAAGTGCATATGTTATTAATGGGAATATGGCATATTACCAGATCGCTGCGAAACAGTTAGGGGGAACCGCTGGGCATATATTCGTGCCGGCTCCCCTCGTGTTGAGTGGATTGACCCGGACAAGCATTCCCTTACAAAAGAGGACTGCTTACTCCCCTAGCACTTCTTGCTCTGGTGTTATGTATACCGCTCTAGAACTCATGCAACTAGGGCGTAAAAGGATCCCCGCCCGCATTCAATTCTCGAGCATATAGTATTCCATAATGGTTGCGACGAAGGTGTATTAGAGTAGACCTTACTAAGCATCACTCTCACATTGATGTTCTCACGTCAAAATTACGCAAGTGTGTAAAGGGAGGCTTCCACTAGCAGCACCAGTTCTCCCCCCCGGGTGGGGTTATCACTCTGAGTGAGTACTGGGTGCTCTAAAGTTGAGCCAACACTATTGCCGGGAAACTTCGTGGGATCGTGACACCTTGTATAGCTCTCGGGTCTCGCGGAACGGGCGCTCGGCTAATCTGCGGTTAGAGTCTCGTGGTCTTTTTAGACGTTCTTGAATTGCCTGCCGTTGGCATAAGTAGTCGCGAAATCGGACTTGTTTCTTGCAGGCCACCCCACAGTCCGGGCACAGAGCTGCGACCGACCCGGTCGTCCGGGAGTTTCCCGCTAAGTTGCCATGTCTCAAGTGAGTTGGAACATTACCCGGTGACTTTAGGTTGGGAATGGAGGGCTTCAACAAGTATGAATACAGGCCCTATATCGCGGTCCGGGGCTTGGAAAGTTGGGA
seq00026   CTCCTTAAACTAATGAATGAGTTCCTACATGACCGGTTTACGGGCTCCGTGCAATGTACTTAGCACCGTGTGGCCCCATGTCGCCCTGTCGTCCCCAGTCTCCCTTGTCTTATTTACCAGTATCCTTAGAGAGGTAGCCGTGCGAATGCCCTGGGTAGACATATTCACATGCTTTCCGTTGAAAGACTCGGGAGTGCCGATTACGCCTACCGATAAGCAATAGCCAAAATGAATAGGTTGTCACTATGAGACTGTCAGGAAGCACCGGTATACTGTATGAACCCGGAGTACCCCGCGCGTAGTTTGAACGCGATAAGCCTAACATACTGGAGCGTACTCAAGTGACGATGGCGATTAGTGTGGCGCTAGGCTCTCAGGGGCTAAGTGGGTATCTGAGACCCCTTTCTAGGTTGTCTACCGCACTGTCTACCAAGCGGCGCGTAGCATGGTGGCGCTAGCGTAGCGTTATTGCGTGGCGGGAATAGCTGGTTTATTCAGTCCGGCTGAGAGTCACCCATATTGAGTCGCTGGTCAGCGATAGATGTTGTTGGCCCCGTGCTCCCACGATTGGCTAATGCACCGTAGTTCCGAACATTTAATATCACTGGTGTTACTTACCGAACCCTACATAATGATTCCCGCGTTCTTAACTGGACGTGGTCAAGAGGATACAAGTAGACACCCCTCTGTACCCTACCACCGGATGGGTGCTCACGGAAGGGCCGGCTAAAATGCGGTAGATTATTGCACGTGGTTACAAGCGCGCCTAGCGCTCCTATGATTACTGTCGTCGCGTAAATAGTTGCGCCTGCCCTATGCACAGGTAGGACCGCAGCGCAGCCCCTATACAAGCGGATGTGCCCGCCTACTCTGGGTGCACCCCGCCATAATTATACCTCTAGTCGTACGGATTTTATGTGCACCCCCGGAGACGAATAACGCAACCATGCTCGGCGAGCATGTATTCGCTTCAGCGTGGCGGTGCCATTCTGGCACGGGCTCCAAAAAATTTATCTAAGTCTAAGATCTGTACAAGTCCACCTATCGCCTTACCATCTCTCGCCAGCAATCTTTGTTGCCCCGCCAAGCGTTCGAATATCTTCATATACGCTCTTAACACAAAGCCTTGTGGTAGTACTGAGATGAGTGCGGTAAGATTCGAGCGAAGTCCCCTCGTGCTAAGTCTGAGTTAACTCCCCTCATAGACCTGGTCAGACTCATCTTTTAACGCTCGGCTGGAACCATAACCCCTGGTGCTCTCCCCTCCGTCATGTGGTCCGTGTGTGGTCCAAGACTCGCGAAGCTCTCTCCGACTACGAACTTCTGGGAAATCGGCAATGCGGCACAATTCTTGCGCTCCCCCGCGCCTTATTTCTAGACTAGGTGCCGTTCTCGGAGCGAATCACATCTCCCGGGATTAATTCTGGAAGGTTTATCTGCGCCAGTGACATGTGACCCAGTTAAATACCATTCGCGCCCGGACAAATCTCGAATATCGAAGTGCATATGTTATTAATGGGAATATGGCATATTACCAGATCGCTGCGAAACAGTTAGGGGGAACCGCTGGGCATATATTCGTGCCGGCTCCCCTCGTGTTGAGTGGATTGACCCGGACAAGCATTCCCTTACAAAAGAGGACTGCTTACTCCCCTAGCACTTCTTGCTCTGGTGTTATGTATACCGCTCTAGAACTCATGCAACTAGGGCGTAAAAGGATCCCCGCCCGCATTCAATTCTCGAGCATATAGTATTCCATAATGGTTGCGACGAAGGTGTATTAGAGTAGACCTTACTAAGCATCACTCTCACATTGATGTTCTCACGTCAAAATTACGCAAGTGTGTAAAGGGAGGCTTCCACTAGCAGCACCAGTTCTCCCCCCCGGGTGGGGTTATCACTCTGAGTGAGTACTGGGTGCTCTAAAGTTGAGCCAACACTATTGCCGGGAAACTTCGTGGGATCGTGACACCTTGTATAGCTCTCGGGTCTCGCGGAACGGGCGCTCGGCTAATCTGCGGTTAGAGTCTCGTGGTCTTTTTAGACGTTCTTGAATTGCCTGCCGTTGGCATAAGTAGTCGCGAAATCGGACTTGTTTCTTGCAGGCCACCCCACAGTCCGGGCACAGAGCTGCGACCGACCCGGTCGTCCGGGAGTTTCCCGCTAAGTTGCCATGTCTCAAGTGAGTTGGAACATTACCCGGTGACTTTAGGTTGGGAATGGAGGGCTTCAACAAGTATGAATACAGGCCCTATATCGCGGTCCGGGGCTTGGAAAGTTGGGA
seq00027   CTCCTTAAACTAATGAATGAGTTCCTACATGACCGGTTTACGGGCTCCGTGCAATGTACTTAGCACCGTGTGGCCCCATGTCGCCCTGTCGTCCCCAGTCTCCCTTGTCTTATTTACCAGTATCCTTAGAGAGGTAGCCGTGCGAATGCCCTGGGTAGACATATTCACATGCTTTCCGTTGAAAGACTCGGGAGTGCCGATTACGCCTACCGATAAGCAATAGCCAAAATGAATAGGTTGTCACTATGAGACTGTCAGGAAGCACCGGTATACTGTATGAACCCGGAGTACCCCGCGCGTAGTTTGAACGCGATAAGCCTAACATACTGGAGCGTACTCAAGTGACGATGGCGATTAGTGTGGCGCTAGGCTCTCAGGGGCTAAGTGGGTATCTGAGACCCCTTTCTAGGTTGTCTACCGCACTGTCTACCAAGCGGCGCGTAGCATGGTGGCGCTAGCGTAGCGTTATTGCGTGGCGGGAATAGCTGGTTTATTCAGTCCGGCTGAGAGTCACCCATATTGAGTCGCTGGTCAGCGATAGATGTTGTTGGCCCCGTGCTCCCACGATTGGCTAATGCACCGTAGTTCCGAACATTTAATATCACTGGTGTTACTTACCGAACCCTACATAATGATTCCCGCGTTCTTAACTGGACGTGGTCAAGAGGATACAAGTAGACACCCCTCTGTACCCTACCACCGGATGGGTGCTCACGGAAGGGCCGGCTAAAATGCGGTAGATTATTGCACGTGGTTACAAGCGCGCCTAGCGCTCCTATGATTACTGTCGTCGCGTAAATAGTTGCGCCTGCCCTATGCACAGGTAGGACCGCAGCGCAGCCCCTATACAAGCGGATGTGCCCGCCTACTCTGGGTGCACCCCGCCATAATTATACCTCTAGTCGTACGGATTTTATGTGCACCCCCGGAGACGAATAACGCAACCATGCTCGGCGAGCATGTATTCGCTTCAGCGTGGCGGTGCCATTCTGGCACGGGCTCCAAAAAATTTATCTAAGTCTAAGATCTGTACAAGTCCACCTATCGCCTTACCATCTCTCGCCAGCAATCTTTGTTGCCCCGCCAAGCGTTCGAATATCTTCATATACGCTCTTAACACAAAGCCTTGTGGTAGTACTGAGATGAGTGCGGTAAGATTCGAGCGAAGTCCCCTCGTGCTAAGTCTGAGTTAACTCCCCTCATAGACCTGGTCAGACTCATCTTTTAACGCTCGGCTGGAACCATAACCCCTGGTGCTCTCCCCTCCGTCATGTGGTCCGTGTGTGGTCCAAGACTCGCGAAGCTCTCTCCGACTACGAACTTCTGGGAAATCGGCAATGCGGCAAAATTCTTGCGCTCCCCCGCGCCTTATTTCTAGACTAGGTGCCGTTCTCGGAGCGAATCACATCTCCCGGGATTAATTCTGGAAGGTTTATCTGCGCCAGTGACATGTGACCCAGTTAAATACCATTCGCGCCCGGACAAATCTCGAATATCGAAGTACATATGTTATTAATGGGAATATGGCATATTACCAGATCGCTGCGAAACAGTTAGGGGGAACCGCTGGGCATATATTCGTGCCGGCTCCCCTCGTGTTGAGTGGATTGACCCGGACAAGCATTCCCTTACAAAAGAGGACTGCTTACTCCCCTAGCACTTCTTGCTCTGGTGTTATGTATACCGCTCTAGAACTCATGCAACTAGGGCGTAAAAGGATCCCCGGCCCCATTCAATTCTCGAGCATATAGTATTCCATAATGGTTGCGACGAAGGTGTATTAGAGTAGACCTTACTAAGCATCACTCTCACATTGATGTTCTCACGTCAAAATTACGCAAGTGTGTAAAGGGAGGCTTCCACTAGCAGCACCAGTTCTCCCCCCCGGGTGGGGTTATCACTCTGAGTGAGTACTGGGTGCTCTAAAGTTGAGCCAACACTATTGCCGGGAAACTTCGTGGGATCGTGACACCTTGTATAGCTCTCGGGTCTCGCGGAACGGGCGCTCGGCTAATCTGCGGTTAGAGTCTCGTGGTCTTTTTAGACGTTCTTGAATTGCCTGCCGTTGGCATAAGTAGTCGCGAAATCGGACTTGTTTTTTGCAGGCCACCCCACAGTCCGGGCACAGAGCTGCGACCGACCCGGTCGTCCGGGAGTTTCCCGCTAAGTTGCCATGTCTCAAGTGAGTTGGAACATTACCCGGTGACTTTAGGTTGGGAATGGAGGGCTTCAACAAGTATGAATACAGGCCCTATATCGCGGTCCGGGGCTTGGAAAGTTGGGA
seq00028   CTCCTTAAACTAATGAATGAGTTCCTACATGACCGGTTTACGGGCTCCGTGCAATGTACTTAGCACCGTGTGGCCCCATGTCGCCCTGTCGTCCCCAGTCTCCCTTGTCTTATTTACCAGTATCCTTAGAGAGGTAGCCGTGCGAATGCCCTGGGTAGACATATTCACATGCTTTCCGTTGAAAGACTCGGGAGTGCCGATTACGCCTACCGATAAGCAATAGCCAAAATGAATAGGTTGTCACTATGAGACTGTCAGGAAGCACCGGTATACTGTATGAACCCGGAGTACCCCGCGCGTAGTTTGAACGCGATAAGCCTAACATACTGGAGCGTACTCAAGTGACGATGGCGATTAGTGTGGCGCTAGGCTCTCAGGGGCTAAGTGGGTATCTGAGACCCCTTTCTAGGTTGTCTACCGCACTGTCTACCAAGCGGCGCGTAGCATGGTGGCGCTAGCGTAGCGTTATTGCGTGGCGGGAATAGCTGGTTTATTCAGTCCGGCTGAGAGTCACCCATATTGAGTCGCTGGTCAGCGATAGATGTTGTTGGCCCCGTGCTCCCACGATTGGCTAATGCACCGTAGTTCCGAACATTTAATATCACTGGTGTTACTTACCGAACCCTACATAATGATTCCCGCGTACTTAACTGGACGTGGTCAAGAGGATACAAGTAGACACCCCTCTGTACCCTACCACCGGATGGGTGCTCACGGAAGGGCCGGCTAAAATGCGGTAGATTATTGCACGTGGTTACAAGCGCGCCTAGCGCTCCTATGATTACTGTCGTCGCGTAAATAGTTGCGCCTGCCCTATGCACAGGTAGGACCGCAGCGCAGCCCCTATACAAGCGGATGTGCCCGCCTACTCTGGGTGCACCCCGCCATAATTATACCTCTAGTCGTACGGATTTTATGTGCACCCCCGGAGACGAATAACGCAACCATGCTCGGCGAGCATGTATTCGCTTCAGCGTGGCGGTGCCATTCTGGCACGGGCTCCAAAAAATTTATCTAAGTCTAAGATCTGTACAAGTCCACCTATCGCCTTACCATCTCTCGCCAGCAATCTTTGTTGCCCCGCCAAGCGTTCGAATATCTTCATATACGCTTTTAACACAAAGCCTTGTGGTAGTACTGAGATGAGTGCGGTAAGATTCGAGCGAAGTCCCCTCGTGCTAAGTCTGAGTTAACTCCCCTCATAGACCTGGTCAGACTCATCTTTTAACGCTCGGCTGGAACCATAACCCCTGGTGCTCTCCCCTCCGTCATGTGGTCCGTGTGTGGTCCAAGACTCGCGAAGCTCTCTCCGACTACGAACTTCTGGGAAATCGGCAATGCGGCACAATTCTTGCGCTCCCCCGCGCCTTATTTCTAGACTAGGTGCCGTTCTCGGAGCGAATCACATCTCCCGGGATTAATTCTGGAAGGTTTATCTGCGCCAGTGACATGTGACCCAGTTAAATACCATTCGCGCCCGGACAAATCTCGAATATCGAAGTGCATATGTTATTAATGGGAATATGGCATATTACCAGATCGCTGCGAAACAGTTAGGGGGAACCGCTGGGCATATATTCGTGCCGGCTCCCCTCGTGTTGAGTGGATTGACCCGGACAAGCATTCCCTTACAAAAGAGGACTGCTTACTCCCCTAGCACTTCTTGCTCTGGTGTTATGTATACCGCTCTAGAACTCATGCAACTAGGGCGTAAAAGGATCCCCGCCCGCATTCAATTCTCGAGCATATAGTATTCCATAATGGTTGCGACGAAGGTGTATTAGAGTAGACCTTACTAAGCATCACTCTCACATTGATGTTCTCACGTCAAAATTACGCAAGTGTGTAAAGGGAGGCTTCCACTAGCAGCACCAGTTCTCCCCCCCGGGTGGGGTTATCACTCTGAGTGAGTACTGGGTGCTCTAAAGTTGAGCCAACACTATTGCCGGGAAACTTCGTGGGATCGTGACACCTTGTATAGCTCTCGGGTCTCGCGGAACGGGCGCTCGGCTAATCTGCGGTTAGAGTCTCGTGGTCTTTTTAGACGTTCTTGAATTGCCTGCCGTTGGCATAAGTAGTCGCGAAATCGGACTTGTTTCTTGCAGGCCACCCCACAGTCCGGGCACAGAGCTGCGACCGACCCGGTCGTCCGGGAGTTTCCCGCTAAGTTGCCATGTCTCAAGTGAGTTGGAACATTACCCGGTGACTTTAGGTTGGGAATGGAGGGCTTCAACAAGTATGAATACAGGCCCTATATCGCGGTCCGGGGCTTGGAAAGTTGGGA
seq00029   CTCCTTAAACTAATGAATGAGTTCCTACATGACCGGTTTACGGGCTCCGTGCAATGTACTTAGCACCGTGTGGCCCCATGTCGCCCTGTCGTCCCCAGTCTCCCTTGTCTTATTTACCAGTATCCTTAGAGAGGTAGCCGTGCGAATGCCCTGGGTAGACATATTCACATGCTTTCCGTTGAAAGACTCGGGAGTGCCGATTACGCCTACCGATAAGCAATAGCCAAAATGAATAGGTTGTCACTATGAGACTGTCAGGAAGCACCGGTATACTGTATGAACCCGGAGTACCCCGCGCGTAGTTTGAACGCGATAAGCCTAACATACTGGAGCGTACTCAAGTGACGATGGCGATTAGTGTGGCGCTAGGCTCTCAGGGGCTAAGTGGGTATCTGAGACCCCTTTCTAGGTTGTCTACCGCACTGTCTACCAAGCGGCGCGTAGCATGGTGGCGCTAGCGTAGCGTTATTGCGTGGCGGGAATAGCTGGTTTATTCAGTCCGGCTGAGAGTCACCCATATTGAGTCGCTGGTCAGCGATAGATGTTGTTGGCCCCGTGCTCCCACGATTGGCTAATGCACCGTAGTTCCGAACATTTAATATCACTGGTGTTACTTACCGAACCCTACATAATGATTCCCGCGTTCTTAACTGGACGTGGTCAAGAGGATACAAGTAGACACCCCTCTGTACCCTACCACCGGATGGGTGCTCACGGAAGGGCCGGCTAAAATGCGGTAGATTATTGCACGTGGTTACAAGCGCGCCTAGCGCTCCTATGATTACTGTCGTCGCGTAAATAGTTGCGCCTGCCCTATGCACAGGTAGGACCGCAGCGCAGCCCCTATACAAGCGGATGTGCCCGCCTACTCTGGGTGCACCCCGCCATAATTATACCTCTAGTCGTACGGATTTTATGTGCACCCCCGGAGACGAATAACGCAACCATGCTCGGCGAGCATGTATTCGCTTCAGCGTGGCGGTGCCATTCTGGCACGGGCTCCAAAAAATTTATCTAAGTCTAAGATCTGTACAAGTCCACCTATCGCCTTACCATCTCTCGCCAGCAATCTTTGTTGCCCCGCCAAGCGTTCGAATATCTTCATATACGCTCTTAACACAAAGCCTTGTGGTAGTACTGAGATGAGTGCGGTAAGATTCGAGCGAAGTCCCCTCGTGCTAAGTCTGAGTTAACTCCCCTCATAGACCTGGTCAGACTCATCTTTTAACGCTCGGCTGGAACCATAACCCCTGGTGCTCTCCCCTCCGTCATGTGGTCCGTGTGTGGTCCAAGACTCGCGAAGCTCTCTCCGACTACGAACTTCTGGGAAATCGGCAATGCGGCACAATTCTTGCGCTCCCCCGCGCCTTATTTCTAGACTAGGTGCCGTTCTCGGAGCGAATCACATCTCCCGGGATTAATTCTGGAAGGTTTATCTGCGCCAGTGACATGTGACCCAGTTAAATACCATTCGCGCCCGGACAAATCTCGAATATCGAAGTGCATATGTTATTAATGGGAATATGGCATATTACCAGATCGCTGCGAAACAGTTAGGGGGAACCGCTGGGCATATATTCGTGCCGGCTCCCCTCGTGTTGAGTGGATTGACCCGGACAAGCATTCCCTTACAAAAGAGGACTGCTTACTCCCCTAGCACTTCTTGCTCTGGTGTTATGTATACCGCTCTAGAACTCATGCAACTAGGGCGTAAAAGGATCCCCGCCCGCATTCAATTCTCGAGCATATAGTATTCCATAATGGTTGCGACGAAGGTGTATTAGAGTAGACCTTACTAAGCATCACTCTCACATTGATGTTCTCACGTCAAAATTACGCAAGTGTGTAAAGGGAGGCTTCCACTAGCAGCACCAGTTCTCCCCCCCGGGTGGGGTTATCACTCTGAGTGAGTACTGGGTGCTCTAAAGTTGAGCCAACACTATTGCCGGGAAACTTCGTGGGATCGTGACACCTTGTATAGCTCTCGGGTCTCGCGGAACGGGCGCTCGGCTAATCTGCGGTTAGAGTCTCGTGGTCTTTTTAGACGTTCTTGAATTGCCTGCCGTTGGCATAAGTAGTCGCGAAATCGGACTTGTTTCTTGCAGGCCACCCCACAGTCCGGGCACAGAGCTGCGACCGACCCGGTCGTCCGGGAGTTTCCCGCTAAGTTGCCATGTCTCAAGTGAGTTGGAACATTACCCGGTGACTTTAGGTTGGGAATGGAGGGCTTCAACAAGTATGAATACAGGCCCTATATCGCGGTCCGGGGCTTGGAAAGTTGGGA
seq00030   CTCCTTAAACTAATGAATGAGTTCCTACATGACCGGTTTACGGGCTCCGTGCAATGTACTTAGCACCGTGTGGCCCCATGTCGCCCTGTCGTCCCCAGTCTCCCTTGTCTTATTTACCAGTATCCTTAGAGAGGTAGCCGTGCGAATGCCCTGGGTAGACATATTCACATGCTTTCCGTTGAAAGACTCGGGAGTGCCGATTACGCCTACCGATAAGCAATAGCCAAAATGAATAGGTTGTCACTATGAGACTGTCAGGAAGCACCGGTATACTGTATGAACCCGGAGTACCCCGCGCGTAGTTTGAACGCGATAAGCCTAACATACTGGAGCGTACTCAAGTGACGATGGCGATTAGTGTGGCGCTAGGCTCTCAGGGGCTAAGTGGGTATCTGAGACCCCTTTCTAGGTTGTCTACCGCACTGTCTACCAAGCGGCGCGTAGCATGGTGGCGCTAGCGTAGCGTTATTGCGTGGCGGGAATAGCTGGTTTATTCAGTCCGGCTGAGAGTCACCCATATTGAGTCGCTGGTCAGCGATAGATGTTGTTGGCCCCGTGCTCCCACGATTGGCTAATGCACCGTAGTTCCGAACATTTAATATCACTGGTGTTACTTACCGAACCCTACATAATGATTCCCGCGTTCTTAACTGGACGTGGTCAAGAGGATACAAGTAGACACCCCTCTGTACCCTACCACCGGATGGGTGCTCACGGAAGGGCCGGCTAAAATGCGGTAGATTATTGCACGTGGTTACAAGCGCGCCTAGCGCTCCTATGATTACTGTCGTCGCGTAAATAGTTGCGCCTGCCCTATGCACAGGTAGGACCGCAGCGCAGCCCCTATACAAGCGGATGTGCCCGCCTACTCTGGGTGCACCCCGCCATAATTATACCTCTAGTCGTACGGATTTTATGTGCACCCCCGGAGACGAATAACGCAACCATGCTCGGCGAGCATGTATTCGCTTCAGCGTGGCGGTGCCATTCTGGCACGGGCTCCAAAAAATTTATCTAAGTCTAAGATCTGTACAAGTCCACCTATCGCCTTACCATCTCTCGCCAGCAATCTTTGTTGCCCCGCCAAGCGTTCGAATATCTTCATATACGCTCTTAACACAAAGCCTTGTGGTAGTACTGAGATGAGTGCGGTAAGATTCGAGCGAAGTCCCCTCGTGCTAAGTCTGAGTTAACTCCCCTCATAGACCTGGTCAGACTCATCTTTTAACGCTCGGCTGGAACCATAACCCCTGGTGCTCTCCCCTCCGTCATGTGGTCCGTGTGTGGTCCAAGACTCGCGAAGCTCTCTCCGACTACGAACTTCTGGGAAATCGGCAATGCGGCACAATTCTTGCGCTCCCCCGCGCCTTATTTCTAGACTAGGTGCCGTTCTCGGAGCGAATCACATCTCCCGGGATTAATTCTGGAAGGTTTATCTGCGCCAGTGACATGTGACCCAGTTAAATACCATTCGCGCCCGGACAAATCTCGAATATCGAAGTGCATATGTTATTAATGGGAATATGGCATATTACCAGATCGCTGCGAAACAGTTAGGGGGAACCGCTGGGCATATATTCGTGCCGGCTCCCCTCGTGTTGAGTGGATTGACCCGGACAAGCATTCCCTTACAAAAGAGGACTGCTTACTCCCCTAGCACTTCTTGCTCTGGTGTTATGTATACCGCTCTAGAACTCATGCAACTAGGGCGTAAAAGGATCCCCGCCCGCATTCAATTCTCGAGCATATAGTATTCCATAATGGTTGCGACGAAGGTGTATTAGAGTAGACCTTACTAAGCATCACTCTCACATTGATGTTCTCACGTCAAAATTACGCAAGTGTGTAAAGGGAGGCTTCCACTAGCAGCACCAGTTCTCCCCCCCGGGTGGGGTTATCACTCTGAGTGAGTACTGGGTGCTCTAAAGTTGAGCCAACACTATTGCCGGGAAACTTCGTGGGATCGTGACACCTTGTATAGCTCTCGGGTCTCGCGGAACGGGCGCTCGGCTAATCTGCGGTTAGAGTCTCGTGGTCTTTTTAGACGTTCTTGAATTGCCTGCCGTTGGCATAAGTAGTCGCGAAATCGGACTTGTTTCTTGCAGGCCACCCCACAGTCCGGGCACAGAGCTGCGACCGACCCGGTCGTCCGGGAGTTTCCCGCTAAGTTGCCATGTCTCAAGTGAGTTGGAACATTACCCGGTGACTTTAGGTTGGGAATGGAGGGCTTCAACAAGTATGAATACAGGCCCTATATCGCGGTCCGGGGCTTGGAAAGTTGGGA
seq00031   CTCCTTAAACTAATGAATGAGTTCCTACATGACCGGTTTACGGGCTCCGTGCAATGTACTTAGCACCGTGTGGCCCCATGTCGCCCTGTCGTCCCCAGTCTCCCTTGTCTTATTTACCAGTATCCTTAGAGAGGTAGCCGTGCGAATGCCCTGGGTAGACATATTCACATGCTTTCCGTTGAAAGACTCGGGAGTGCCGATTACGCCTACCGATAAGCAATAGCCAAAATGAATAGGTTGTCACTATGAGACTGTCAGGAAGCACCGGTATACTGTATGAACCCGGAGTACCCCGCGCGTAGTTTGAACGCGATAAGCCTAACATACTGGAGCGTACTCAAGTGACGATGGCGATTAGTGTGGCGCTAGGCTCTCAGGGGCTAAGTGGGTATCTGAGACCCCTTTCTAGGTTGTCTACCGCACTGTCTACCAAGCGGCGCGTAGCATGGTGGCGCTAGCGTAGCGTTATTGCGTGGCGGGAATAGCTGGTTTATTCAGTCCGGCTGAGAGTCACCCATATTGAGTCGCTGGTCAGCGATAGATGTTGTTGGCCCCGTGCTCCCACGATTGGCTAATGCACCGTAGTTCCGAACATTTAATATCACTGGTGTTACTTACCGAACCCTACATAATGATTCCCGCGTTCTTAACTGGACGTGGTCAAGAGGATACAAGTAGACACCCCTCTGTACCCTACCACCGGATGGGTGCTCACGGAAGGGCCGGCTAAAATGCGGTAGATTATTGCACGTGGTTACAAGCGCGCCTAGCGCTCCTATGATTACTGTCGTCGCGTAAATAGTTGCGCCTGCCCTATGCACAGCTAGGACCGCAGCGCAGCCCCTATACAAGCGGATGTGCCCGCCTACTCTGGGTGCACCCCGCCATAATTATACCTCTAGTCGTACGGATTTTATGTGCACCCCCGGAGACGAATAACGCAACCATGCTCGGCGAGCATGTATTCGCTTCAGCGTGGCGGTGCCATTCTGGCACGGGCTCCAAAAAATTTATCTAAGTCTAAGATCTGTACAAGTCCACCTATCGCCTTACCATCTCTCGCCAGCAATCTTTGTTGCCCCGCCAAGCGTTCGAATATCTTCATATACGCTCTTAACACAAAGCCTTGTGGTAGTACTGAGATGAGTGCGGTAAGATTCGAGCGAAGTCCCCTCGTGCTAAGTCTGAGTTAACTCCCCTCATAGACCTGGTCAGACTCATCTTTTAACGCTCGGCTGGAACCATAACCCCTGGTGCTCTCCCCTCCGTCATGTGGTCCGTGTGTGGTCCAAGACTCGCGAAGCTCTCTCCGACTACGAACTTCTGGGAAATCGGCAATGCGGCACAATTCTTGCGCTCCCCCGCGCCTTATTTCTAGACTAGGTGCCGTTCTCGGAGCGAATCACATCTCCCGGGATTAATTCTGGAAGGTTTATCTGCGCCAGTGACATGTGACCCAGTTAAATACCATTCGCGCCCGGACAAATCTCGAATATCGAAGTGCATATGTTATTAATGGGAATATGGCATATTACCAGATCGCTGCGAAACAGTTAGGGGGAACCGCTGGGCATATATTCGTGCCGGCTCCCCTCGTGTTGAGTGGATTGACCCGGACAAGCATTCCCTTACAAAAGAGGACTGCTTACTCCCCTAGCACTTCTTGCTCTGGTGTTATGTATACCGCTCTAGAACTCATGCAACTAGGGCGTAAAAGGATCCCCGCCCGCATTCAATTCTCGAGCATATAGTATTCCATAATGGTTGCGACGAAGGTGTATTAGAGTAGACCTTACTAAGCATCACTCTCACATTGATGTTCTCACGTCAAAATTACGCAAGTGTGTAAAGGGAGGCTTCCACTAGCAGCACCAGTTCTCCCCCCCGGGTGGGGTTATCACTCTGAGTGAGTACTGGGTGCTCTAAAGTTGAGCCAACACTATTGCCGGGAAACTTCGTGGGATCGTGACACCTTGTATAGCTCTCGGGTCTCGCGGAACGGGCGCTCGGCTAATCTGCGGTTAGAGTCTCGTGGTCTTTTTAGACGTTCTTGAATTGCCTGCCGTTGGCATAAGTAGTCGCGAAATCGGACTTGTTTCTTGCAGGCCACCCCACAGTCCGGGCACAGAGCTGCGACCGACCCGGTCGTCCGGGAGTTTCCCGCTAAGTTGCCATGTCTCAAGTGAGTTGGAACATTACCCGGTGACTTTAGGTTGGGAATGGAGGGCTTCAACAAGTATGAATACAGGCCCTATATCGCGGTCCGGGGCTTGGAAAGTTGGGA
seq00032   CTCCTTAAACTAATGAATGAGTTCCTACATGACCGGTTTACGGGCTCCGTGCAATGTACTTAGCACCGTGTGGCCCCATGTCGCCCTGTCGTCCCCAGTCTCCCTTGTCTTATTTACCAGTATCCTTAGAGAGGTAGCCGTGCGAATGCCCTGGGTAGACATATTCACATGCTTTCCGTTGAAAGACTCGGGAGTGCCGATTACGCCTACCGATAAGCAATAGCCAAAATGAATAGGTTGTCACTATGAGACTGTCAGGAAGCACCGGTATACTGTATGAACCCGGAGTACCCCGCGCGTAGTTTGAACGCGATAAGCCTAACATACTGGAGCGTACTCAAGTGACGATGGCGATTAGTGTGGCGCTAGGCTCTCAGGGGCTAAGTGGGTATCTGAGACCCCTTTCTAGGTTGTCTACCGCACTGTCTACCAAGCGGCGCGTAGCATGGTGGCGCTAGCGTAGCGTTATTGCGTGGCGGGAATAGCTGGTTTATTCAGTCCGGCTGAGAGTCACCCATATTGAGTCGCTGGTCAGCGATAGATGTTGTTGGCCCCGTGCTCCCACGATTGGCTAATGCACCGTAGTTCCGAACATTTAATATCACTGGTGTTACTTACCGAACCCTACATAATGATTCCCGCGTTCTTAACTGGACGTGGTCAAGAGGATACAAGTAGACACCCCTCTGTACCCTACCACCGGATGGGTGCTCACGGAAGGGCCGGCTAAAATGCGGTAGATTATTGCACGTGGTTACAAGCGCGCCTAGCGCTCCTATGATTACTGTCGTCGCGTAAATAGTTGCGCCTGCCCTATGCACAGGTAGGACCGCAGCGCAGCCCCTATACAAGCGGATGTGCCCGCCTACTCTGGGTGCACCCCGCCATAATTATACCTCTAGTCGTACGGATTTTATGTGCACCCCCGGAGACGAATAACGCAACCATGCTCGGCGAGCATGTATTCGCTTCAGCGTGGCGGTGCCATTCTGGCACGGGCTCCAAAAAATTTATCTAAGTCTAAGATCTGTACAAGTCCACCTATCGCCTTACCATCTCTCGCCAGCAATCTTTGTTGCCCCGCCAAGCGTTCGAATATCTTCATATACGCTCTTAACACAAAGCCTTGTGGTAGTACTGAGATGAGTGCGGTAAGATTCGAGCGAAGTCCCCTCGTGCTAAGTCTGAGTTAACTCCCCTCATAGACCTGGTCAGACTCATCTTTTAACGCTCGGCTGGAACCATAACCCCTGGTGCTCTCCCCTCCGTCATGTGGTCCGTGTGTGGTCCAAGACTCGCGAAGCTCTCTCCGACTACGAACTTCTGGGAAATCGGCAATGCGGCAAAATTCTTGCGCTCCCCCGCGCCTTATTTCTAGACTAGGTGCCGTTCTCGGAGCGAATCACATCTCCCGGGATTAATTCTGGAAGGTTTATCTGCGCCAGTGACATGTGACCCAGTTAAATACCATTCGCGCCCGGACAAATCTCGAATATCGAAGTACATATGTTATTAATGGGAATATGGCATATTACCAGATCGCTGCGAAACAGTTAGGGGGAACCGCTGGGCATATATTCGTGCCGGCTCCCCTCGTGTTGAGTGGATTGACCCGGACAAGCATTCCCTTACAAAAGAGGACTGCTTACTCCCCTAGCACTTCTTGCTCTGGTGTTATGTATACCGCTCTAGAACTCATGCAACTAGGGCGTAAAAGGATCCCCGGCCGCATTCAATTCTCGAGCATATAGTATTCCATAATGGTTGCGACGAAGGTGTATTAGAGTAGACCTTACTAAGCATCACTCTCACATTGATGTTCTCACGTCAAAATTACGCAAGTGTGTAAAGGGAGGCTTCCACTAGCAGCACCAGTTCTCCCCCCCGGGTGGGGTTATCACTCTGAGTGAGTACTGGGTGCTCTAAAGTTGAGCCAACACTATTGCCGGGAAACTTCGTGGGATCGTGACACCTTGTATAGCTCTCGGGTCTCGCGGAACGGGCGCTCGGCTAATCTGCGGTTAGAGTCTCGTGGTCTTTTTAGACGTTCTTGAATTGCCTGCCGTTGGCATAAGTAGTCGCGAAATCGGACTTGTTTTTTGCAGGCCACCCCACAGTCCGGGCACAGAGCTGCGACCGACCCGGTCGTCCGGGAGTTTCCCGCTAAGTTGCCATGTCTCAAGTGAGTTGGAACATTACCCGGTGACTTTAGGTTGGGAATGGAGGGCTTCAACAAGTATGAATACAGGCCCTATATCGCGGTCCGGGGCTTGGAAAGTTGGGA
seq00033   CTCCTTAAACTAATGAATGAGTTCCTACATGACCGGTTTACGGGCTCCGTGCAATGTACTTAGCACCGTGTGGCCCCATGTCGCCCTGTCGTCCCCAGTCTCCCTTGTCTTATTTACCAGTATCCTTAGAGAGGTAGCCGTGCGAATGCCCTGGGTAGACATATTCACATGCTTTCCGTTGAAAGACTCGGGAGTGCCGATTACGCCTACCGATAAGCAATAGCCAAAATGAATAGGTTGTCACTATGAGACTGTCAGGAAGCACCGGTATACTGTATGAACCCGGAGTACCCCGCGCGTAGTTTGAACGCGATAAGCCTAACATACTGGAGCGTACTCAAGTGACGATGGCGATTAGTGTGGCGCTAGGCTCTCAGGGGCTAAGTGGGTATCTGAGACCCCTTTCTAGGTTGTCTACCGCACTGTCTACCAAGCGGCGCGTAGCATGGTGGCGCTAGCGTAGCGTTATTGCGTGGCGGGAATAGCTGGTTTATTCAGTCCGGCTGAGAGTCACCCATATTGAGTCGCTGGTCAGCGATAGATGTTGTTGGCCCCGTGCTCCCACGATTGGCTAATGCACCGTAGTTCCGAACATTTAATATCACTGGTGTTACTTACCGAACCCTACATAATGATTCCCGCGTACTTAACTGGACGTGGTCAAGAGGATACAAGTAGACACCCCTCTGTACCCTACCACCGGATGGGTGCTCACGGAAGGGCCGGCTAAAATGCGGTAGATTATTGCACGTGGTTACAAGCGCGCCTAGCGCTCCTATGATTACTGTCGTCGCGTAAATAGTTGCGCCTGCCCTATGCACAGGTAGGACCGCAGCGCAGCCCCTATACAAGCGGATGTGCCCGCCTACTCTGGGTGCACCCCGCCATAATTATACCTCTAGTCGTACGGATTTTATGTGCACCCCCGGAGACGAATAACGCAACCATGCTCGGCGAGCATGTATTCGCTTCAGCGTGGCGGTGCCATTCTGGCACGGGCTCCAAAAAATTTATCTAAGTCTAAGATCTGTACAAGTCCACCTATCGCCTTACCATCTCTCGCCAGCAATCTTTGTTGCCCCGCCAAGCGTTCGAATATCTTCATATACGCTTTTAACACAAAGCCTTGTGGTAGTACTGAGATGAGTGCGGTAAGATTCGAGCGAAGTCCCCTCGTGCTAAGTCTGAGTTAACTCCCCTCATAGACCTGGTCAGACTCATCTTTTAACGCTCGGCTGGAACCATAACCCCTGGTGCTCTCCCCTCCGTCATGTGGTCCGTGTGTGGTCCAAGACTCGCGAAGCTCTCTCCGACTACGAACTTCTGGGAAATCGGCAATGCGGCACAATTCTTGCGCTCCCCCGCGCCTTATTTCTAGACTAGGTGCCGTTCTCGGAGCGAATCACATCTCCCGGGATTAATTCTGGAAGGTTTATCTGCGCCAGTGACATGTGACCCAGTTAAATACCATTCGCGCCCGGACAAATCTCGAATATCGAAGTGCATATGTTATTAATGGGAATATGGCATATTACCAGATCGCTGCGAAACAGTTAGGGGGAACCGCTGGGCATATATTCGTGCCGGCTCCCCTCGTGTTGAGTGGATTGACCCGGACAAGCATTCCCTTACAAAAGAGGACTGCTTACTCCCCTAGCACTTCTTGCTCTGGTGTTATGTATACCGCTCTAGAACTCATGCAACTAGGGCGTAAAAGGATCCCCGCCCGCATTCAATTCTCGAGCATATAGTATTCCATAATGGTTGCGACGAAGGTGTATTAGAGTAGACCTTACTAAGCATCACTCTCACATTGATGTTCTCACGTCAAAATTACGCAAGTGTGTAAAGGGAGGCTTCCACTAGCAGCACCAGTTCTCCCCCCCGGGTGGGGTTATCACTCTGAGTGAGTACTGGGTGCTCTAAAGTTGAGCCAACACTATTGCCGGGAAACTTCGTGGGATCGTGACACCTTGTATAGCTCTCGGGTCTCGCGGAACGGGCGCTCGGCTAATCTGCGGTTAGAGTCTCGTGGTCTTTTTAGACGTTCTTGAATTGCCTGCCGTTGGCATAAGTAGTCGCGAAATCGGACTTGTTTCTTGCAGGCCACCCCACAGTCCGGGCACAGAGCTGCGACCGACCCGGTCGTCCGGGAGTTTCCCGCTAAGTTGCCATGTCTCAAGTGAGTTGGAACATTACCCGGTGACTTTAGGTTGGGAATGGAGGGCTTCAACAAGTATGAATACAGGCCCTATATCGCGGTCCGGGGCTTGGAAAGTTGGGA
