# Supplementary material for: How Good Are Indirect Tests at Detecting Recombination in Human mtDNA?
Source: G3 (Bethesda). 2013 Jul 1;3(7):1095–104. doi: 10.1534/g3.113.006510 (PMC3704238; doi:10.1534/g3.113.006510)
Supplement: Supporting Information [file supp_g3.113.006510_FileS2.gz › SequenceData/mtDNA_ratehet&popgrowth/0/3rdbase/Infiles/0_42-new.txt]

33 2284
seq00001   CTTCTAGGGGAGAACAACAAATGGTAGAGCAGAGTTTTTGCAGTGCGTAGAGTGTCCGAATTACCGACGAGGTCCACTTGCTCCAACATGAGGGCTCCTCGTAATCCGTCGCAACGTGTACTTGGCAACAGTTGCGTGCTTAGGTCGCATTTATACACGGCGTCTCCTGAGCTGTAGCAGAAGTCATCCGCCCGTACAACGTATTGACCGCGACCAAACATCCTAGAGCTTGCTTGAAGGTGGAACCTATCCAAGTTTTGGCAGGGCAAATTGCGCGACCATTTCTGGGTTCATCTGGCGTCGCGTATGTCTCGTGTAAACGACACCGTTTCTCCAAGCATGGTGATCCGTGTCACTCATAAGCACCAGCCCAGATTCCGCACACGGATAATCGAGCAGGAATATCCTGTGACTAGCCTTCTGGTGTGTCAGAACATTCTGAACCATTGGGTTCATCTCATAAGAACTATAAGGCACATTCCTGCTTGCAGGCCTTACCTCTGGGCCTTACGGTGATGCTGTCACCAGTAAACCGGGCGACGTGGTGGCTGTTAAAAACTGACCGGACGCCGCGCAACAGCTATATATTGCTTATAACCCGCCCTACTATTCTCTCAGGATCCTGTTCCGTCATTATGCCCTCGGCCGTTTTCAGGGTTTCCTGTAGATAGCTGCATTCGTGTGCGTCGTGCAATAGGTTTTGCGCAACGGCACGCTGTTATTAGACTGAGTTACGAGTATGTTGCCAATACGTATTCCCAGTTGGCGTGACTCGAACAGCGGTGCGCCAACAGCATCTATGCACCGGACCGCGCGATTAATAAAGCGATGGATACCTCGGCATAGCATAAAAATGGCCCACTCGCCACATCACGGATTAAGATCATTCACTCCCTACCGGGTGAAGGTAGATAGATGTGTCAGTCTAACGGATACGCTCTGCGAGTGTACCCCTTCGTCACTCGCGAGTAAGGCAGTTTCTGTTCATAACACACATCCGCCAGACCCATAAAGAAAGCTGAAATGGATCTTTTATCGTCCCCAATCTTGTGATGTGGTGCGAACCCCACTATACCCCACCAGGGTACGGTGTGGTTTCGGCAAAAATGTTCACAGTCAGGGTGTCACTGAATTAAGGATGAATACGCCCTTGATACCTGATCTAAGGTGTAATGTACCGGGGTTTAGATGTAGCCACTTGACCGAAGCACCGACCGCATGGACGACAAATGATGAGGGGTTTGTTTTGGATCGCTGTCGGACCTGCTGTAGTGCTCTATGACGCGTGTTGGTTATAACCTAATCTCCATGAAGCTCTATCATGCAACCCTACCTGGGTACTTACATGTTCACGCGCCTGAGGGGCCCAAGTGCCAGGGTGCATAAAGCAGAAACGCCTGCTAGTCGAGGAGTCCCGGCGTGGGAAACGGAACGAGCTTAATCATACTACGCGGGGGTTAGCGCGTCGAGCCGTACTACCGAGGTCCTCCGTATCGGACGCTGCGTTAGGGGCTGGCTCGCCCCGACCTATCGAACGTGAAAGGAATTACTTAAAAATCATTCCGGTAAGCGTTTAAACGAGCGGGGGCATCCTGACTCGGTTGGAAACTAGGTAAACATAACCTGTGGGTGGAGTCGATAGGTAAACAGCCTTTAGCGAACCCGATAACAGGGCCTCGATTCCAACAACGGTCGGTCGAACACGGAACATCTTAAAGAACCGCTGTTTCATGTCGGGTGTGATACGGCCACCTAGGAGTCCAATGAGGGGATACCTCGTGCAACATCCACGAACGAGCTACCTAGCAACCCATGATTAACTTGGTGACGTAACCGGTTGTCAGTGTGTCAGCGCGTCAGCAGCTTCGTACGACTGCGTCCGACAGCCTTCTTCGATAAAAATGCTGTAATATGACCATCCAAGAGCAGGATACTGATCTTTCTTTCGCCACGTTTCCATACCAGCTTACGTAAACAACTACTTAGCATCTCGAAAAATGATCTCGTTAATATTGTCATTACGGATGGGGTTGGTGCCCGTTAAGAGTCTGTTTTAAACTCGGACGAATGATCTAACGTTCCGTCGCGCTGGTCGAGCACTACCTCAAGCTAACATGCTCGGCTGCACGGATAGCAATCGCATAGATATCTAACATTCGCTAATCGCATTAGCTTCTAGTACACGGACCGTCGCCAGAGTTTCTCTGTGGAGCTCAATATCGGCGGGATTTCCTAAGCATAATATGGTCGCAGTGGTAGCAGCCTGCCTACTATGCCCTCAGTC
seq00002   CTTCTAGGGGAGAACAACAAATGGTAGAGCAGAGTTTTTGCAGTGCGTAGAGTGTCCGAATTACCGACGAGGTCCACTTGCTCCAACATGAGGGCTCCTCGTAATCCGTCGCAACGTGTACTTGGCAACAGTTGCGTGCTTAGGTCGCATTTATACACGGCGTCTCCTGAGCTGTAGCAGAAGTCATCCGCCCGTACAACGTATTGACCGCGACCAAACATCCTAGAGCTTGCTTGAAGGTGGAACCTATCCAAGTTTTGGCAGGGCAAATTGCGCGACCATTTCTGGGTTCATCTGGCGTCGCGTATGTCTCGTGTAAACGACACCGTTTCTCCAAGCATGGTGATCCGTGTCACTCATAAGCACCAGCCCAGATTCCGCACACGGATAATCGAGCAGGAATATCCTGTGACTAGCCTTCTGGTGTGTCAGAACATTCTGAACCATTGGGTTCATCTCATAAGAACTATAAGGCACATTCCTGCTTGCAGGCCTTACCTCTGGGCCTTACGGTGATGCTGTCACCAGTAAACCGGGCGACGTGGTGGCTGTTAAAAACTGACCGGACGCCGCGCAACAGCTATATATTGCTTATAACCCGCCCTACTATTCTCTCAGGATCCTGTTCCGTCATTATGCCCTCGGCCGTTTTCAGGGTTTCCTGTAGATAGCTGCATTCGTGTGCGTCGTGCAATAGGTTTTGCGCAACGGCACGCTGTTATTAGACTGAGTTACGAGTATGTTGCCAATACGTATTCCCAGTTGGCGTGACTCGAACAGCGGTGCGCCAACAGCATCTATGCACCGGACCGCGCGATTAATAAAGCGATGGATACCTCGGCATAGCATAAAAATGGCCCACTCGCCACATCACGGATTAAGATCATTCACTCCCTACCGGGTGAAGGTAGATAGATGTGTCAGTCTAACGGATACGCTCTGCGAGTGTACCCCTTCGTCACTCGCGAGTAAGGCAGTTTCTGTTCATAACACACATCCGCCAGACCCATAAAGAAAGCTGAAATGGATCTTTTATCGTCCCCAATCTTGTGATGTGGTGCGAACCCCACTATACCCCACCAGGGTACGGTGTGGTTTCGGCAAAAATGTTCACAGTCAGGGTGTCACTGAATTAAGGATGAATACGCCCTTGATACCTGATCTAAGGTGTAATGTACCGGGGTTTAGATGTAGCCACTTGACCGAAGCACCGACCGCATGGACGACAAATGATGAGGGGTATGTTTTGGATCGCTGTCGGACCTGCTGTAGTGCTCTATGACGCGTGTTGGTTATAACCTAATCTCCATGAAGCTCTATCATGCAACCCTACCTGGGTACTTACATGTTCACGCGCCTGAGGGGCCCAAGTGCCAGGGTGCATAAAGCAGAAACGCCTGCTAGTCGAGGAGTCCCGGCGTGGGAAACGGAACGAGCTTAATCATACTACGCGGGGGTTAGCGCGTCGAGCCGTACTACCGAGGTCCTCCGTATCGGGCGCTGCGTTAGGGGCTGGCTCGCCCCGACCTATCGAACGTGAAAGGAATTACTTAAAAATCATTCCGGTAAGCGTTTAAACGAGCGGGGGCATCCTGACTCGGTTGGAAACTAGGTAAACATAACCTGTGGGTGGAGTCGATAGGTAAACAGCCTTTAGCGAACCCGATAACAGGGCCTCGATTCCAACAACGGTCGGTCGAACACGGAACATCTTAAAGAACCGCTGTTTCATGTCGGGTGTGATACGGCCACCTAGGAGTCCAATGAGGGGATACCTCGTGCAACATCCACGAACGAGCTACCTAGCAACCCATGATTAACTTGGTGACGTAACCGGTTGTCAGTGTGTCAGCGCGTCAGCAGCTTCGTACGACTGCGTCCGACAGCCTTCTTCGATAAAAATGCTGTAATATGACCATCCAAGAGCAGGATACTGATCTTTCTTTCGCCACGTTTCCATACCAGCTTACGTAAACAACTACTTAGCATCTCGAAAAATGATCTCGTTAATATTGTCATTACGGATGGGGTTGGTGCCCGTTAAGAGTCTGTTTTAAACTCGGACGAATGATCTAACGTTCCGTCGCGCTGGTCGAACACTACCTCAAGCTAACATGCTCGGCTGCACGGATAGCAATCGCATAGATATCTAACATTCGCTAATCGCATTAGCTTCTAGTACACGGACCGTCGCCAGAGTTTCTCTGTGGAGCTCAATATCGGCGGGATTTCCTAAGCATAATATGGTCGCAGTGGTAGCAGCCTGCCTACTATGCCCTCAGTC
seq00003   CTTCTAGGGGAGAACAACAAATGGTAGAGCAGAGTTTTTGCAGTGCGTAGAGTGTCCGAATTACCGACGAGGTCCACTTGCTCCAACATGAGGGCTCCTCGTAATCCGTCGCAACGTGTACTTGGCAACAGTTGCGTGCTTAGGTCGCATTTATACACGGCGTCTCCTGAGCTGTAGCAGAAGTCATCCGCCCGTACAACGTATTGACCGCGACCAAACATCCTAGAGCTTGCTTGAAGGTGGAACCTATCCAAGTTTTGGCAGGGCAAATTGCGCGACCATTTCTGGGTTCATCTGGCGTCGCGTATGTCTCGTGTAAACGACACCGTTTCTCCAAGCATGGTGATCCGTGTCACTCATAAGCACCAGCCCAGATTCCGCACACGGATAATCGAGCAGGAATATCCTGTGACTAGCCTTCTGGTGTGTCAGAACATTCTGAACCATTGGGTTCATCTCATAAGAACTATAAGGCACATTCCTGCTTGCAGGCCTTACCTCTGGGCCTTACGGTGATGCTGTCACCAGTAAACCGGGCGACGTGGTGGCTGTTAAAAACTGACCGGACGCCGCGCAACAGCTATATATTGCTTATAACCCGCCCTACTATTCTCTCAGGATCCTGTTCCGTCATTATGCCCTCGGCCGTTTTCAGGGTTTCCTGTAGATAGCTGCATTCGTGTGCGTCGTGCAATAGGTTTTGCGCAACGGCACGCTGTTATTAGACTGAGTTACGAGTATGTTGCCAATACGTATTCCCAGTTGGCGTGACTCGAACAGCGGTGCGCCAACAGCATCTATGCACCGGACCGCGCGATTAATAAAGCGATGGATACCTCGGCATAGCATAAAAATGGCCCACTCGCCACATCACGGATTAAGATCATTCACTCCCTACCGGGTGAAGGTAGATAGATGTGTCAGTCTAACGGATACGCTCTGCGAGTGTACCCCTTCGTCACTCGCGAGTAAGGCAGTTTCTGTTCATAACACACATCCGCCAGACCCATAAAGAAAGCTGAAATGGATCTATTATCGTCCCCAATCTTGTGATGTGGTGCGAACCCCACTATACCCCACCAGGGTACGGTGTGGTTTCGGCAAAAATGTTCACAGTCAGGGTGTCACTGAATTAAGGATGAATACGCCCTTGATACCTGATCTAAGGTGTAATGTACCGGGGTTTAGATGTAGCCACTTGACCGAAGCACCGACCGCATGGACGACAAATGATGAGGGGTTTGTTTTGGATCGCTGTCGGACCTGCTGTAGTGCTCTATGACGCGTGTTGGTTATAACCTAATCTCCATGAAGCTCTATCATGCAACCCTACCTGGGTACTTACATGTTCACGCGCCTGAGGGGCCCAAGTGCCAGGGTGCATAAAGCAGAAACGCCTGCTAGTCGAGGAGTCCCGGCGTGGGAAACGGAACGAGCTTAATCATACTACGCGGGGGTTAGCGCGTCGAGCCGTACTACCGAGGTCCTCCGTATCGGGCGCTGCGTTAGGGGCTGGCTCGCCCCGACCTATCGAACGTGAAAGGAATTACTTAAAAATCATTCCGGTAAGCGTTTAAACGAGCGGGGGCATCCTGACTCGGTTGGAAACTAGGTAAACATAACCTGTGGGTGGAGTCGATAGGTAAACAGCCTTTAGCGAACCCGATAACAGGGCCTCGATTCCAACAACGGTCGGTCGAACACGGAACATCTTAAAGAACCGCTGTTTCATGTCGGGTGTGATACGGCCACCTAGGAGTCCAATGAGGGGATACCTCGTGCAACATCCACGAACGAGCTACCTAGCAACCCATGATTAACTTGGTGACGTAACCGGTTGTCAGTGTGTCAGCGCGTCAGCAGCTTCGTACGACTGCGTCCGACAGCCTTCTTCGATAAAAATGCTGTAATATGACCATCCAAGAGCAGGATACTGATCTTTCTTTCGCCACGTTTCCATACCAGCTTACGTAAACAACTACTTAGCATCTCGAAAAATGATCTCGTTAATATTGTCATTACGGATGGGGTTGGTGCCCGTTAAGAGTCTGTTTTAAACTCGGACGAATGATCTAACGTTCCGTCGCGCTGGTCGAACACTACCTCAAGCTAACATGCTCGGCTGCACGGATAGCAATCGCATAGATATCTAACATTCGCTAATCGCATTAGCTTCTAGTACACGGACCGTCGCCAGAGTTTCTCTGTGGAGCTCAATATAGGCGGGATTTCCTAAGCATAATATGGTCGCAGTGGTAGCAGCCTGCCTACTATGCCCTCAGTC
seq00004   CTTCTAGGGGAGAACAACAAATGGTAGAGCAGAGTTTTTGCAGTGCGTAGAGTGTCCGAATTACCGACGAGGTCCACTTGCTCCAACATGAGGGCTCCTCGTAATCCGTCGCAACGTGTACTTGGCAACAGTTGCGTGCTTAGGTCGCATTTATACACGGCGTCTCCTGAGCTGTAGCAGAAGTCATCCGCCCGTACAACGTATTGACCGCGACCAAACATCCTAGAGCTTGCTTGAAGGTGGAACCTATCCAAGTTTTGGCAGGGCAAATTGCGCGACCATTTCTGGGTTCATCTGGCGTCGCGTATGTCTCGTGTAAACGACACCGTTTCTCCAAGCATGGTGATCCGTGTCACTCATAAGCACCAGCCCAGATTCCGCACACGGATAATCGAGCAGGAATATCCTGTGACTAGCCTTCTGGTGTGTCAGAACATTCTGAACCATTGGGTTCATCTCATAAGAACTATAAGGCACATTCCTGCTTGCAGGCCTTACCTCTGGGCCTTACGGTGATGCTGTCACCAGTAAACCGGGCGACGTGGTGGCTGTTAAAAACTGACCGGACGCCGCGCAACAGCTATATATTGCTTATAACCCGCCCTACTATTCTCTCAGGATCCTGTTCCGTCATTATGCCCTCGGCCGTTTTCAGGGTTTCCTGTAGATAGCTGCATTCGTGTGCGTCGTGCAATAGGTTTTGCGCAACGGCACGCTGTTATTAGACTGAGTTACGAGTATGTTGCCAATACGTATTCCCAGTTGGCGTGACTCGAACAGCGGTGCGCCAACAGCATCTATGCACCGGACCGCGCGATTAATAAAGCGATGGATACCTCGGCATAGCATAAAAATGGCCCACTCGCCACATCACGGATTAAGATCATTCACTCCCTACCGGGTGAAGGTAGATAGATGTGTCAGTCTAACGGATACGCTCTGCGAGTGTACCCCTTCGTCACTCGCGAGTAAGGCAGTTTCTGTTCATAACGCACATCCGCCAGACCCATAAAGAAAGCTGAAATGGATCTTTTATCGTCCCCAATCTTGTGATGTGGTGCGAACCCCACTATACCCCACCAGGGTACGGTGTGGTTTCGGCAAAAATGTTCACAGTCAGGGTGTCACTGAATTAAGGATGAATACGCCCTTGATACCTGATCTAAGGTGTAATGTACCGGGGTTTAGATGTAGCCACTTGACCGAAGCACCGACCGCATGGACGACAAATGATGAGGGGTTTGTTTTGGATCGCTGTCGGACCTGCTGTAGTGCTCTATGACGCGTGTTGGTTATAACCTAATCTCCATGAAGCTCTATCATGCAACCCTACCTGGGTACTTACATGTTCACGCGCCTGAGGGGCCCAAGTGCCAGGGTGCATAAAGCAGAAACGCCTGCTAGTCGAGGAGTCCCGGCGTGGGAAACGGAACGAGCTTAATCATACTACGCGGGGGTTAGCGCGTCGAGCCGTACTACCGAGGTCCTCCGTATCGGGCGCTGCGTTAGGGGCTGGCTCGCCCCGACCTATCGAACGTGAAAGGAATTACTTAAAAATCATTCCGGTAAGCGTTTAAACGAGCGGGGGCATCCTGACTCGGTTGGAAACTAGGTAAACATAACCTGTGGGTGGAGTCGATAGGTAAACAGCCTTTAGCGAACCCGATAACAGGGCCTCGATTCCAACAACGGTCGGTCGAACACGGAACATCTTAAAGAACCGCTGTTTCATGTCGGGTGTGATACGGCCACCTAGGAGTCCAATGAGGGGATACCTCGTGCAACATCCACGAACGAGCTACCTAGCAACCCATGATTAACTTGGTGACGTAACCGGTTGTCAGTGTGTCAGCGCGTCAGCAGCTTCGTACGACTGCGTCCGACAGCCTTCTTCGATAAAAATGCTGTAATATGACCATCCAAGAGCAGGATACTGATCTTTCTTTCGCCACGTTTCCATACCAGCTTACGTAAACAACTACTTAGCATCTCGAAAAATGATCTCGTTAATATTGTCATTACGGATGGGGTTGGTGCCCGTTAAGAGTCTGTTTTAAACTCGGACGAATGATCTAACGTTCCGTCGCGCTGGTCGAGCACTACCTCAAGCTAACATGCTCGGCTGCACGGATAGCAATCGCATAGATATCTAACATTCGCTAATCGCATTAGCTTCTAGTACACGGACCGTCGCCAGAGTTTCTCTGTGGAGCTCAATATCGGCGGGATTTCCTAAGCATAATATGGTCGCAGTGGTAGCAGCCTGCCTACTATGCCCTCAGTC
seq00005   CTTCTAGGGGAGAACAACAAATGGTAGAGCAGAGTTTTTGCAGTGCGTAGAGTGTCCGAATTACCGACGAGGTCCACTTGCTCCAACATGAGGGCTCCTCGTAATCCGTCGCAACGTGTACTTGGCAACAGTTGCGTGCTTAGGTCGCATTTATACACGGCGTCTCCTGAGCTGTAGCAGAAGTCATCCGCCCGTACAACGTATTGACCGCGACCAAACATCCTAGAGCTTGCTTGAAGGTGGAACCTATCCAAGTTTTGGCAGGGCAAATTGCGCGACCATTTCTGGGTTCATCTGGCGTCGCGTATGTCTCGTGTAAACGACACCGTTTCTCCAAGCATGGTGATCCGTGTCACTCATAAGCACCAGCCCAGATTCCGCACACGGATAATCGAGCAGGAATATCCTGTGACTAGCCTTCTGGTGTGTCAGAACATTCTGAACCATTGGGTTCATCTCATAAGAACTATAAGGCACATTCCTGCTTGCAGGCCTTACCTCTGGGCCTTACGGTGATGCTGTCACCAGTAAACCGGGCGACGTGGTGGCTGTTAAAAACTGACCGGACGCCGCGCAACAGCTATATATTGCTTATAACCCGCCCTACTATTCTCTCAGGATCCTGTTCCGTCATTATGCCCTCGGCCGTTTTCAGGGTTTCCTGTAGATAGCTGCATTCGTGTGCGTCGTGCAATAGGTTTTGCGCAACGGCACGCTGTTATTAGACTGAGTTACGAGTATGTTGCCAATACGTATTCCCAGTTGGCGTGACTCGAACAGCGGTGCGCCAACAGCATCTATGCACCGGACCGCGCGATTAATAAAGCGATGGATACCTCGGCATAGCATAAAAATGGCCCACTCGCCACATCACGGATTAAGATCATTCACTCCCTACCGGGTGAAGGTAGATAGATGTGTCAGTCTAACGGATACGCTCTGCGAGTGTACCCCTTCGTCACTCGCGAGTAAGGCAGTTTCTGTTCATAACACACATCCGCCAGACCCATAAAGAAAGCTGAAATGGATCTTTTATCGTCCCCAATCTTGTGATGTGGTGCGAACCCCACTATACCCCACCAGGGTACGGTGTGGTTTCGGCAAAAATGTTCACAGTCAGGGTGTCACTGAATTAAGGATGAATACGCCCTTGATACCTGATCTAAGGTGTAATGTACCGGGGTTTAGATGTAGCCACTTGACCGAAGCACCGACCGCATGGACGACAAATGATGAGGGGTTTGTTTTGGATCGCTGTCGGACCTGCTGTAGTGCTCTATGACGCGTGTTGGTTATAACCTAATCTCCATGAAGCTCTATCATGCAACCCTACCTGGGTACTTACATGTTCACGCGCCTGAGGGGCCCAAGTGCCAGGGTGCATAAAGCAGAAACGCCTGCTAGTCGAGGAGTCCCGGCGTGGGAAACGGAACGAGCTTAATCATACTACGCGGGGGTTAGCGCGTCGAGCCGTACTACCGAGGTCCTCCGTATCGGACGCTGCGTTAGGGGCTGGCTCGCCCCGACCTATCGAACGTGAAAGGAATTACTTAAAAATCATTCCGGTAAGCGTTTAAACGAGCGGGGGCATCCTGACTCGGTTGGAAACTAGGTAAACATAACCTGTGGGTGGAGTCGATAGGTAAACAGCCTTTAGCGAACCCGATAACAGGGCCTCGATTCCAACAACGGTCGGTCGAACACGGAACATCTTAAAGAACCGCTGTTTCATGTCGGGTGTGATACGGCCACCTAGGAGTCCAATGAGGGGATACCTCGTGCAACATCCACGAACGAGCTACCTAGCAACCCATGATTAACTTGGTGACGTAACCGGTTGTCAGTGTGTCAGCGCGTCAGCAGCTTCGTACGACTGCGTCCGACAGCCTTCTTCGATAAAAATGCTGTAATATGACCATCCAAGAGCAGGATACTGATCTTTCTTTCGCCACGTTTCCATACCAGCTTACGTAAACAACTACTTAGCATCTCGAAAAATGATCTCGTTAATATTGTCATTACGGATGGGGTTGGTGCCCGTTAAGAGTCTGTTTTAAACTCGGACGAATGATCTAACGTTCCGTCGCGCTGGTCGAGCACTACCTCAAGCTAACATGCTCGGCTGCACGGATAGCAATCGCATAGATATCTAACATTCGCTAATCGCATTAGCTTCTAGTACACGGACCGTCGCCAGAGTTTCTCTGTGGAGCTCAATATCGGCGGGATTTCCTAAGCATAATATGGTCGCAGTGGTAGCAGCCTGCCTACTATGCCCTCAGTC
seq00006   CTTCTAGGGGAGAACAACAAATGGTAGAGCAGAGTTTTTGCAGTGCGTAGAGTGTCCGAATTACCGACGAGGTCCACTTGCTCCAACATGAGGGCTCCTCGTAATCCGTCGCAACGTGTACTTGGCAACAGTTGCGTGCTTAGGTCGCATTTATACACGGCGTCTCCTGAGCTGTAGCAGAAGTCATCCGCCCGTACAACGTATTGACCGCGACCAAACATCCTAGAGCTTGCTTGAAGGTGGAACCTATCCAAGTTTTGGCAGGGCAAATTGCGCGACCATTTCTGGGTTCATCTGGCGTCGCGTATGTCTCGTGTAAACGACACCGTTTCTCCAAGCATGGTGATCCGTGTCACTCATAAGCACCAGCCCAGATTCCGCACACGGATAATCGAGCAGGAATATCCTGTGACTAGCCTTCTGGTGTGTCAGAACATTCTGAACCATTGGGTTCATCTCATAAGAACTATAAGGCACATTCCTGCTTGCAGGCCTTACCTCTGGGCCTTACGGTGATGCTGTCACCAGTAAACCGGGCGACGTGGTGGCTGTTAAAAACTGACCGGACGCCGCGCAACAGCTATATATTGCTTATAACCCGCCCTACTATTCTCTCAGGATCCTGTTCCGTCATTATGCCCTCGGCCGTTTTCAGGGTTTCCTGTAGATAGCTGCATTCGTGTGCGTCGTGCAATAGGTTTTGCGCAACGGCACGCTGTTATTAGACTGAGTTACGAGTATGTTGCCAATACGTATTCCCAGTTGGCGTGACTCGAACAGCGGTGCGCCAACAGCATCTATGCACCGGACCGCGCGATTAATAAAGCGATGGATACCTCGGCATAGCATAAAAATGGCCCACTCGCCACATCACGGATTAAGATCATTCACTCCCTACCGGGTGAAGGTAGATAGATGTGTCAGTCTAACGGATACGCTCTGCGAGTGTACCCCTTCGTCACTCGCGAGTAAGGCAGTTTCTGTTCATAACACACATCCGCCAGACCCATAAAGAAAGCTGAAATGGATCTTTTATCGTCCCCAATCTTGTGATGTGGTGCGAACCCCACTATACCCCACCAGGGTACGGTGTGGTTTCGGCAAAAATGTTCACAGTCAGGGTGTCACTGAATTAAGGATGAATACGCCCTTGATACCTGATCTAAGGTGTAATGTACCGGGGTTTAGATGTAGCCACTTGACCGAAGCACCGACCGCATGGACGACAAATGATGAGGGGTTTGTTTTGGATCGCTGTCGGACCTGCTGTAGTGCTCTATGACGCGTGTTGGTTATAACCTAATCTCCATGAAGCTCTATCATGCAACCCTACCTGGGTACTTACATGTTCACGCGCCTGAGGGGCCCAAGTGCCAGGGTGCATAAAGCAGAAACGCCTGCTAGTCGAGGAGTCCCGGCGTGGGAAACGGAACGAGCTTAATCATACTACGCGGGGGTTAGCGCGTCGAGCCGTACTACCGAGGTCCTCCGTATCGGACGCTGCGTTAGGGGCTGGCTCGCCCCGACCTATCGAACGTGAAAGGAATTACTTAAAAATCATTCCGGTAAGCGTTTAAACGAGCGGGGGCATCCTGACTCGGTTGGAAACTAGGTAAACATAACCTGTGGGTGGAGTCGATAGGTAAACAGCCTTTAGCGAACCCGATAACAGGGCCTCGATTCCAACAACGGTCGGTCGAACACGGAACATCTTAAAGAACCGCTGTTTCATGTCGGGTGTGATACGGCCACCTAGGAGTCCAATGAGGGGATACCTCGTGCAACATCCACGAACGAGCTACCTAGCAACCCATGATTAACTTGGTGACGTAACCGGTTGTCAGTGTGTCAGCGCGTCAGCAGCTTCGTACGACTGCGTCCGACAGCCTTCTTCGATAAAAATGCTGTAATATGACCATCCAAGAGCAGGATACTGATCTTTCTTTCGCCACGTTTCCATACCAGCTTACGTAAACAACTACTTAGCATCTCGAAAAATGATCTCGTTAATATTGTCATTACGGATGGGGTTGGTGCCCGTTAAGAGTCTGTTTTAAACTCGGACGAATGATCTAACGTTCCGTCGCGCTGGTCGAGCACTACCTCAAGCTAACATGCTCGGCTGCACGGATAGCAATCGCATAGATATCTAACATTCGCTAATCGCATTAGCTTCTAGTACACGGACCGTCGCCAGAGTTTCTCTGTGGAGCTCAATATCGGCGGGATTTCCTAAGCATAATATGGTCGCAGTGGTAGCAGCCTGCCTACTATGCCCTCAGTC
seq00007   CTTCTAGGGGAGAACAACAAATGGTAGAGCAGAGTTTTTGCAGTGCGTAGAGTGTCCGAATTACCGACGAGGTCCACTTGCTCCAACATGAGGGCTCCTCGTAATCCGTCGCAACGTGTACTTGGCAACAGTTGCGTGCTTAGGTCGCATTTATACACGGCGTCTCCTGAGCTGTAGCAGAAGTCATCCGCCCGTACAACGTATTGACCGCGACCAAACATCCTAGAGCTTGCTTGAAGGTGGAACCTATCCAAGTTTTGGCAGGGCAAATTGCGCGACCATTTCTGGGTTCATCTGGCGTCGCGTATGTCTCGTGTAAACGACACCGTTTCTCCAAGCATGGTGATCCGTGTCACTCATAAGCACCAGCCCAGATTCCGCACACGGATAATCGAGCAGGAATATCCTGTGACTAGCCTTCTGGTGTGTCAGAACATTCTGAACCATTGGGTTCATCTCATAAGAACTATAAGGCACATTCCTGCTTGCAGGCCTTACCTCTGGGCCTTACGGTGATGCTGTCACCAGTAAACCGGGCGACGTGGTGGCTGTTAAAAACTGACCGGACGCCGCGCAACAGCTATATATTGCTTATAACCCGCCCTACTATTCTCTCAGGATCCTGTTCCGTCATTATGCCCTCGGCCGTTTTCAGGGTTTCCTGTAGATAGCTGCATTCGTGTGCGTCGTGCAATAGGTTTTGCGCAACGGCACGCTGTTATTAGACTGAGTTACGAGTATGTTGCCAATACGTATTCCCAGTTGGCGTGACTCGAACAGCGGTGCGCCAACAGCATCTATGCACCGGACCGCGCGATTAATAAAGCGATGGATACCTCGGCATAGCATAAAAATGGCCCACTCGCCACATCACGGATTAAGATCATTCACTCCCTACCGGGTGAAGGTAGATAGATGTGTCAGTCTAACGGATACGCTCTGCGAGTGTACCCCTTCGTCACTCGCGAGTAAGGCAGTTTCTGTTCATAACACACATCCGCCAGACCCATAAAGAAAGCTGAAATGGATCTTTTATCGTCCCCAATCTTGTGATGTGGTGCGAACCCCACTATACCCCACCAGGGTACGGTGTGGTTTCGGCAAAAATGTTCACAGTCAGGGTGTCACTGAATTAAGGATGAATACGCCCTTGATACCTGATCTAAGGTGTAATGTACCGGGGTTTAGATGTAGCCACTTGACCGAAGCACCGACCGCATGGACGACAAATGATGAGGGGTTTGTTTTGGATCGCTGTCGGACCTGCTGTAGTGCTCTATGACGCGTGTTGGTTATAACCTAATCTCCATGAAGCTCTATCATGCAACCCTACCTGGGTACTTACATGTTCACGCGCCTGAGGGGCCCAAGTGCCAGGGTGCATAAAGCAGAAACGCCTGCTAGTCGAGGAGTCCCGGCGTGGGAAACGGAACGAGCTTAATCATACTACGCGGGGGTTAGCGCGTCGAGCCGTACTACCGAGGTCCTCCGTATCGGGCGCTGCGTTAGGGGCTGGCTCGCCCCGACCTATCGAACGTGAAAGGAATTACTTAAAAATCATTCCGGTAAGCGTTTAAACGAGCGGGGGCATCCTGACTCGGTTGGAAACTAGGTAAACATAACCTGTGGGTGGAGTCGATAGGTAAACAGCCTTTAGCGAACCCGATAACAGGGCCTCGATTCCAACAACGGTCGGTCGAACACGGAACATCTTAAAGAACCTCTGTTTCATGTCGGGTGTGATACGGCCACCTAGGAGTCCAATGAGGGGATACCTCGTGCAACATCCACGAACGAGCTACCTAGCAACCCATGATTAACTTGGTGACGTAACCGGTTGTCAGTGTGTCAGCGCGTCAGCAGCTTCGTACGACTGCGTCCGACAGCCTTCTTCGATAAAAATGCTGTAATATGACCATCCAAGAGCAGGATACTGATCTTTCTTTCGCCACGTTTCCATACCAGCTTACGTAAACAACTACTTAGCATCTCGAAAAATGATCTCGTTAATATTGTCATTACGGATGGGGTTGGTGCCCGTTAAGAGTCTGTTTTAAACTCGGACGAATGATCTAACGTTCCGTCGCGCTGGTCGAGCACTACCTCAAGCTAACATGCTCGGCTGCACGGATAGCAATCGCATAGATATCTAACATACGCTAATCGCATTAGCTTCTAGTACACGGACCGTCGCCAGAGTTTCTCTGTGGAGCTCAATATCGGCGGGATTTCCTAAGCATAATATGGTCGCAGTGGTAGCAGCCTGCCTACTATGCCCTCAGTC
seq00008   CTTCTAGGGGAGAACAACAAATGGTAGAGCAGAGTTTTTGCAGTGCGTAGAGTGTCCGAATTACCGACGAGGTCCACTTGCTCCAACATGAGGGCTCCTCGTAATCCGTCGCAACGTGTACTTGGCAACAGTTGCGTGCTTAGGTCGCATTTATACACGGCGTCTCCTGAGCTGTAGCAGAAGTCATCCGCCCGTACAACGTATTGACCGCGACCAAACATCCTAGAGCTTGCTTGAAGGTGGAACCTATCCAAGTTTTGGCAGGGCAAATTGCGCGACCATTTCTGGGTTCATCTGGCGTCGCGTATGTCTCGTGTAAACGACACCGTTTCTCCAAGCATGGTGATCCGTGTCACTCATAAGCACCAGCCCAGATTCCGCACACGGATAATCGAGCAGGAATATCCTGTGACTAGCCTTCTGGTGTGTCAGAACATTCTGAACCATTGGGTTCATCTCATAAGAACTATAAGGCACATTCCTGCTTGCAGGCCTTACCTCTGGGCCTTACGGTGATGCTGTCACCAGTAAACCGGGCGACGTGGTGGCTGTTAAAAACTGACCGGACGCCGCGCAACAGCTATATATTGCTTATAACCCGCCCTACTATTCTCTCAGGATCCTGTTCCGTCATTATGCCCTCGGCCGTTTTCAGGGTTTCCTGTAGATAGCTGCATTCGTGTGCGTCGTGCAATAGGTTTTGCGCAACGGCACGCTGTTATTAGACTGAGTTACGAGTATGTTGCCAATACGTATTCCCAGTTGGCGTGACTCGAACAGCGGTGCGCCAACAGCATCTATGCACCGGACCGCGCGATTAATAAAGCGATGGATACCTCGGCATAGCATAAAAATGGCCCACTCGCCACATCACGGATTAAGATCATTCACTCCCTACCGGGTGAAGGTAGATAGATGTGTCAGTCTAACGGATACGCTCTGCGAGTGTACCCCTTCGTCACTCGCGAGTAAGGCAGTTTCTGTTCATAACACACATCCGCCAGACCCATAAAGAAAGCTGAAATGGATCTTTTATCGTCCCCAATCTTGTGATGTGGTGCGAACCCCACTATACCCCACCAGGGTACGGTGTGGTTTCGGCAAAAATGTTCACAGTCAGGGTGTCACTGAATTAAGGATGAATACGCCCTTGATACCTGATCTAAGGTGTAATGTACCGGGGTTTAGATGTAGCCACTTGACCGAAGCACCGACCGCATGGACGACAAATGATGAGGGGTTTGTTTTGGATCGCTGTCGGACCTGCTGTAGTGCTCTATGACGCGTGTTGGTTATAACCTAATCTCCATGAAGCTCTATCATGCAACCCTACCTGGGTACTTACATGTTCACGCGCCTGAGGGGCCCAAGTGCCAGGGTGCATAAAGCAGAAACGCCTGCTAGTCGAGGAGTCCCGGCGTGGGAAACGGAACGAGCTTAATCATACTACGCGGGGGTTAGCGCGTCGAGCCGTACTACCGAGGTCCTCCGTATCGGACGCTGCGTTAGGGGCTGGCTCGCCCCGACCTATCGAACGTGAAAGGAATTACTTAAAAATCATTCCGGTAAGCGTTTAAACGAGCGGGGGCATCCTGACTCGGTTGGAAACTAGGTAAACATAACCTGTGGGTGGAGTCGATAGGTAAACAGCCTTTAGCGAACCCGATAACAGGGCCTCGATTCCAACAACGGTCGGTCGAACACGGAACATCTTAAAGAACCGCTGTTTCATGTCGGGTGTGATACGGCCACCTAGGAGTCCAATGAGGGGATACCTCGTGCAACATCCACGAACGAGCTACCTAGCAACCCATGATTAACTTGGTGACGTAACCGGTTGTCAGTGTGTCAGCGCGTCAGCAGCTTCGTACGACTGCGTCCGACAGCCTTCTTCGATAAAAATGCTGTAATATGACCATCCAAGAGCAGGATACTGATCTTTCTTTCGCCACGTTTCCATACCAGCTTACGTAAACAACTACTTAGCATCTCGAAAAATGATCTCGTTAATATTGTCATTACGGATGGGGTTGGTGCCCGTTAAGAGTCTGTTTTAAACTCGGACGAATGATCTAACGTTCCGTCGCGCTGGTCGAGCACTACCTCAAGCTAACATGCTCGGCTGCACGGATAGCAATCGCATAGATATCTAACATTCGCTAATCGCATTAGCTTCTAGTACACGGACCGTCGCCAGAGTTTCTCTGTGGAGCTCAATATCGGCGGGATTTCCTAAGCATAATATGGTCGCAGTGGTAGCAGCCTGCCTACTATGCCCTCAGTC
seq00009   CTTCTAGGGGAGAACAACAAATGGTAGAGCAGAGTTTTTGCAGTGCGTAGAGTGTCCGAATTACCGACGAGGTCCACTTGCTCCAACATGAGGGCTCCTCGTAATCCGTCGCAACGTGTACTTGGCAACAGTTGCGTGCTTAGGTCGCATTTATACACGGCGTCTCCTGAGCTGTAGCAGAAGTCATCCGCCCGTACAACGTATTGACCGCGACCAAACATCCTAGAGCTTGCTTGAAGGTGGAACCTATCCAAGTTTTGGCAGGGCAAATTGCGCGACCATTTCTGGGTTCATCTGGCGTCGCGTATGTCTCGTGTAAACGACACCGTTTCTCCAAGCATGGTGATCCGTGTCACTCATAAGCACCAGCCCAGATTCCGCACACGGATAATCGAGCAGGAATATCCTGTGACTAGCCTTCTGGTGTGTCAGAACATTCTGAACCATTGGGTTCATCTCATAAGAACTATAAGGCACATTCCTGCTTGCAGGCCTTACCTCTGGGCCTTACGGTGATGCTGTCACCAGTAAACCGGGCGACGTGGTGGCTGTTAAAAACTGACCGGACGCCGCGCAACAGCTATATATTGCTTATAACCCGCCCTACTATTCTCTCAGGATCCTGTTCCGTCATTATGCCCTCGGCCGTTTTCAGGGTTTCCTGTAGATAGCTGCATTCGTGTGCGTCGTGCAATAGGTTTTGCGCAACGGCACGCTGTTATTAGACTGAGTTACGAGTATGTTGCCAATACGTATTCCCAGTTGGCGTGACTCGAACAGCGGTGCGCCAACAGCATCTATGCACCGGACCGCGCGATTAATAAAGCGATGGATACCTCGGCATAGCATAAAAATGGCCCACTCGCCACATCACGGATTAAGATCATTCACTCCCTACCGGGTGAAGGTAGATAGATGTGTCAGTCTAACGGATACGCTCTGCGAGTGTACCCCTTCGTCACTCGCGAGTAAGGCAGTTTCTGTTCATAACACACATCCGCCAGACCCATAAAGAAAGCTGAAATGGATCTTTTATCGTCCCCAATCTTGTGATGTGGTGCGAACCCCACTATACCCCACCAGGGTACGGTGTGGTTTCGGCAAAAATGTTCACAGTCAGGGTGTCACTGAATTAAGGATGAATACGCCCTTGATACCTGATCTAAGGTGTAATGTACCGGGGTTTAGATGTAGCCACTTGACCGAAGCACCGACCGCATGGACGACAAATGATGAGGGGTTTGTTTTGGATCGCTGTCGGACCTGCTGTAGTGCTCTATGACGCGTGTTGGTTATAACCTAATCTCCATGAAGCTCTATCATGCAACCCTACCTGGGTACTTACATGTTCACGCGCCTGAGGGGCCCAAGTGCCAGGGTGCATAAAGCAGAAACGCCTGCTAGTCGAGGAGTCCCGGCGTGGGAAACGGAACGAGCTTAATCATACTACGCGGGGGTTAGCGCGTCGAGCCGTACTACCGAGGTCCTCCGTATCGGACGCTGCGTTAGGGGCTGGCTCGCCCCGACCTATCGAACGTGAAAGGAATTACTTAAAAATCATTCCGGTAAGCGTTTAAACGAGCGGGGGCATCCTGACTCGGTTGGAAACTAGGTAAACATAACCTGTGGGTGGAGTCGATAGGTAAACAGCCTTTAGCGAACCCGATAACAGGGCCTCGATTCCAACAACGGTCGGTCGAACACGGAACATCTTAAAGAACCGCTGTTTCATGTCGGGTGTGATACGGCCACCTAGGAGTCCAATGAGGGGATACCTCGTGCAACATCCACGAACGAGCTACCTAGCAACCCATGATTAACTTGGTGACGTAACCGGTTGTCAGTGTGTCAGCGCGTCAGCAGCTTCGTACGACTGCGTCCGACAGCCTTCTTCGATAAAAATGCTGTAATATGACCATCCAAGAGCAGGATACTGATCTTTCTTTCGCCACGTTTCCATACCAGCTTACGTAAACAACTACTTAGCATCTCGAAAAATGATCTCGTTAATATTGTCATTACGGATGGGGTTGGTGCCCGTTAAGAGTCTGTTTTAAACTCGGACGAATGATCTAACGTTCCGTCGCGCTGGTCGAGCACTACCTCAAGCTAACATGCTCGGCTGCACGGATAGCAATCGCATAGATATCTAACATTCGCTAATCGCATTAGCTTCTAGTACACGGACCGTCGCCAGAGTTTCTCTGTGGAGCTCAATTTCGGCGGGATTTCCTAAGCATAATATGGTCGCAGTGGTAGCAGCCTGCCTACTATGCCCTCAGTC
seq00010   CTTCTAGGGGAGAACAACAAATGGTAGAGCAGAGTTTTTGCAGTGCGTAGAGTGTCCGAATTACCGACGAGGTCCACTTGCTCCAACATGAGGGCTCCTCGTAATCCGTCGCAACGTGTACTTGGCAACAGTTGCGTGCTTAGGTCGCATTTATACACGGCGTCTCCTGAGCTGTAGCAGAAGTCATCCGCCCGTACAACGTATTGACCGCGACCAAACATCCTAGAGCTTGCTTGAAGGTGGAACCTATCCAAGTTTTGGCAGGGCAAATTGCGCGACCATTTCTGGGTTCATCTGGCGTCGCGTATGTCTCGTGTAAACGACACCGTTTCTCCAAGCATGGTGATCCGTGTCACTCATAAGCACCAGCCCAGATTCCGCACACGGATAATCGAGCAGGAATATCCTGTGACTAGCCTTCTGGTGTGTCAGAACATTCTGAACCATTGGGTTCATCTCATAAGAACTATAAGGCACATTCCTGCTTGCAGGCCTTACCTCTGGGCCTTACGGTGATGCTGTCACCAGTAAACCGGGCGACGTGGTGGCTGTTAAAAACTGACCGGACGCCGCGCAACAGCTATATATTGCTTATAACCCGCCCTACTATTCTCTCAGGATTCTGTTCCGTCATTATGCCCTCGGCCGTTTTCAGGGTTTCCTGTAGATAGCTGCATTCGTGTGCGTCGTGCAATAGGTTTTGCGCAACGGCACGCTGTTATTAGACTGAGTTACGAGTATGTTGCCAATACGTATTCCCAGTTGGCGTGACTCGAACAGCGGTGCGCCAACAGCATCTATGCACCGGACCGCGCGATTAATAAAGCGATGGATACCTCGGCATAGCATAAAAATGGCCCACTCGCCACATCACGGATTAAGATCATTCACTCCCTACCGGGTGAAGGTAGATAGATGTGTCAGTCTAACGGATACGCTCTGCGAGTGTACCCCTTCGTCACTCGCGAGTAAGGCAGTTTCTGTTCATAACGCACATCCGCCAGACCCATAAAGAAAGCTGAAATGGATCTTTTATCGTCCCCAATCTTGTGATGTGGTGCGAACCCCACTATACCCCACCAGGGTACGGTGTGGTTTCGGCAAAAATGTTCACAGTCAGGGTGTCACTGAATTAAGGATGAATACGCCCTTGATACCTGATCTAAGGTGTAATGTACCGGGGTTTAGATGTAGCCACTTGACCGAAGCACCGACCGCATGGACGACAAATGATGAGGGGTTTGTTTTGGATCGCTGTCGGACCTGCTGTAGTGCTCTATGACGCGTGTTGGTTATAACCTAATCTCCATGAAGCTCTATCATGCAACCCTACCTGGGTACTTACATGTTCACGCGCCTGAGGGGCCCAAGTGCCAGGGTGCATAAAGCAGAAACGCCTGCTAGTCGAGGAGTCCCGGCGTGGGAAACGGAACGAGCTTAATCATACTACGCGGGGGTTAGCGCGTCGAGCCGTACTACCGAGGTCCTCCGTATCGGGCGCTGCGTTAGGGGCTGGCTCGCCCCGACCTATCGAACGTGAAAGGAATTACTTAAAAATCATTCCGGTAAGCGTTTAAACGAGCGGGGGCATCCTGACTCGGTTGGAAACTAGGTAAACATAACCTGTGGGTGGAGTCGATAGGTAAACAGCCTTTAGCGAACCCGATAACAGGGCCTCGATTCCAACAACGGTCGGTCGAACACGGAACATCTTAAAGAACCGCTGTTTCATGTCGGGTGTGATACGGCCACCTAGGAGTCCAATGAGGGGATACCTCGTGCAACATCCACGAACGAGCTACCTAGCAACCCATGATTAACTTGGTGACGTAACCGGTTGTCAGTGTGTCAGCGCGTCAGCAGCTTCGTACGACTGCGTCCGACAGCCTTCTTCGATAAAAATGCTGTAATATGACCATCCAAGAGCAGGATACTGATCTTTCTTTCGCCACGTTTCCATACCAGCTTACGTAAACAACTACTTAGCATCTCGAAAAATGATCTCGTTAATATTGTCATTACGGATGGGGTTGGTGCCCGTTAAGAGTCTGTTTTAAACTCGGACGAATGATCTAACGTTCCGTCGCGCTGGTCGAGCACTACCTCAAGCTAACATGCTCGGCTGCACGGATAGCAATCGCATAGATATCTAACATTCGCTAATCGCATTAGCTTCTAGTACACGGACCGTCGCCAGAGTTTCTCTGTGGAGCTCAATATCGGCGGGATTTCCTAAGCATAATATGGTCGCAGTGGTAGCAGCCTGCCTACTATGCCCTCAGTC
seq00011   CTTCTAGGGGAGAACAACAAATGGTAGAGCAGAGTTTTTGCAGTGCGTAGAGTGTCCGAATTACCGACGAGGTCCACTTGCTCCAACATGAGGGCTCCTCGTAATCCGTCGCAACGTGTACTTGGCAACAGTTGCGTGCTTAGGTCGCATTTATACACGGCGTCTCCTGAGCTGTAGCAGAAGTCATCCGCCCGTACAACGTATTGACCGCGACCAAACATCCTAGAGCTTGCTTGAAGGTGGAACCTATCCAAGTTTTGGCAGGGCAAATTGCGCGACCATTTCTGGGTTCATCTGGCGTCGCGTATGTCTCGTGTAAACGACACCGTTTCTCCAAGCATGGTGATCCGTGTCACTCATAAGCACCAGCCCAGATTCCGCACACGGATAATCGAGCAGGAATATCCTGTGACTAGCCTTCTGGTGTGTCAGAACATTCTGAACCATTGGGTTCATCTCATAAGAACTATAAGGCACATTCCTGCTTGCAGGCCTTACCTCTGGGCCTTACGGTGATGCTGTCACCAGTAAACCGGGCGACGTGGTGGCTGTTAAAAACTGACCGGACGCCGCGCAACAGCTATATATTGCTTATAACCCGCCCTACTATTCTCTCAGGATCCTGTTCCGTCATTATGCCCTCGGCCGTTTTCAGGGTTTCCTGTAGATAGCTGCATTCGTGTGCGTCGTGCAATAGGTTTTGCGCAACGGCACGCTGTTATTAGACTGAGTTACGAGTATGTTGCCAATACGTATTCCCAGTTGGCGTGACTCGAACAGCGGTGCGCCAACAGCATCTATGCACCGGACCGCGCGATTAATAAAGCGATGGATACCTCGGCATAGCATAAAAATGGCCCACTCGCCACATCACGGATTAAGATCATTCACTCCCTACCGGGTGAAGGTAGATAGATGTGTCAGTCTAACGGATACGCTCTGCGAGTGTACCCCTTCGTCACTCGCGAGTAAGGCAGTTTCTGTTCATAACACACATCCGCCAGACCCATAAAGAAAGCTGAAATGGATCTTTTATCGTCCCCAATCTTGTGATGTGGTGCGAACCCCACTATACCCCACCAGGGTACGGTGTGGTTTCGGCAAAAATGTTCACAGTCAGGGTGTCACTGAATTAAGGATGAATACGCCCTTGATACCTGATCTAAGGTGTAATGTACCGGGGTTTAGATGTAGCCACTTGACCGAAGCACCGACCGCATGGACGACAAATGATGAGGGGTTTGTTTTGGATCGCTGTCGGACCTGCTGTAGTGCTCTATGACGCGTGTTGGTTATAACCTAATCTCCATGAAGCTCTATCATGCAACCCTACCTGGGTACTTACATGTTCACGCGCCTGAGGGGCCCAAGTGCCAGGGTGCATAAAGCAGAAACGCCTGCTAGTCGAGGAGTCCCGGCGTGGGAAACGGAACGAGCTTAATCATACTACGCGGGGGTTAGCGCGTCGAGCCGTACTACCGAGGTCCTCCGTATCGGACGCTGCGTTAGGGGCTGGCTCGCCCCGACCTATCGAACGTGAAAGGAATTACTTAAAAATCATTCCGGTAAGCGTTTAAACGAGCGGGGGCATCCTGACTCGGTTGGAAACTAGGTAAACATAACCTGTGGGTGGAGTCGATAGGTAAACAGCCTTTAGCGAACCCGATAACAGGGCCTCGATTCCAACAACGGTCGGTCGAACACGGAACATCTTAAAGAACCGCTGTTTCATGTCGGGTGTGATACGGCCACCTAGGAGTCCAATGAGGGGATACCTCGTGCAACATCCACGAACGAGCTACCTAGCAACCCATGATTAACTTGGTGACGTAACCGGTTGTCAGTGTGTCAGCGCGTCAGCAGCTTCGTACGACTGCGTCCGACAGCCTTCTTCGATAAAAATGCTGTAATATGACCATCCAAGAGCAGGATACTGATCTTTCTTTCGCCACGTTTCCATACCAGCTTACGTAAACAACTACTTAGCATCTCGAAAAATGATCTCGTTAATATTGTCATTACGGATGGGGTTGGTGCCCGTTAAGAGTCTGTTTTAAACTCGGACGAATGATCTAACGTTCCGTCGCGCTGGTCGAGCACTACCTCAAGCTAACATGCTCGGCTGCACGGATAGCAATCGCATAGATATCTAACATTCGCTAATCGCATTAGCTTCTAGTACACGGACCGTCGCCAGAGTTTCTCTGTGGAGCTCAATATCGGCGGGATTTCCTAAGCATAATATGGTCGCAGTGGTAGCAGCCTGCCTACTATGCCCTCAGTC
seq00012   CTTCTAGGGGAGAACAACAAATGGTAGAGCAGAGTTTTTGCAGTGCGTAGAGTGTCCGAATTACCGACGAGGTCCACTTGCTCCAACATGAGGGCTCCTCGTAATCCGTCGCAACGTGTACTTGGCAACAGTTGCGTGCTTAGGTCGCATTTATACACGGCGTCTCCTGAGCTGTAGCAGAAGTCATCCGCCCGTACAACGTATTGACCGCGACCAAACATCCTAGAGCTTGCTTGAAGGTGGAACCTATCCAAGTTTTGGCAGGGCAAATTGCGCGACCATTTCTGGGTTCATCTGGCGTCGCGTATGTCTCGTGTAAACGACACCGTTTCTCCAAGCATGGTGATCCGTGTCACTCATAAGCACCAGCCCAGATTCCGCACACGGATAATCGAGCAGGAATATCCTGTGACTAGCCTTCTGGTGTGTCAGAACATTCTGAACCATTGGGTTCATCTCATAAGAACTATAAGGCACATTCCTGCTTGCAGGCCTTACCTCTGGGCCTTACGGTGATGCTGTCACCAGTAAACCGGGCGACGTGGTGGCTGTTAAAAACTGACCGGACGCCGCGCAACAGCTATATATTGCTTATAACCCGCCCTACTATTCTCTCAGGATCCTGTTCCGTCATTATGCCCTCGGCCGTTTTCAGGGTTTCCTGTAGATAGCTGCATTCGTGTGCGTCGTGCAATAGGTTTTGCGCAACGGCACGCTGTTATTAGACTGAGTTACGAGTATGTTGCCAATACGTATTCCCAGTTGGCGTGACTCGAACAGCGGTGCGCCAACAGCATCTATGCACCGGACCGCGCGATTAATAAAGCGATGGATACCTCGGCATAGCATAAAAATGGCCCACTCGCCACATCACGGATTAAGATCATTCACTCCCTACCGGGTGAAGGTAGATAGATGTGTCAGTCTAACGGATACGCTCTGCGAGTGTACCCCTTCGTCACTCGCGAGTAAGGCAGTTTCTGTTCATAACACACATCCGCCAGACCCATAAAGAAAGCTGAAATGGATCTTTTATCGTCCCCAATCTTGTGATGTGGTGCGAACCCCACTATACCCCACCAGGGTACGGTGTGGTTTCGGCAAAAATGTTCACAGTCAGGGTGTCACTGAATTAAGGATGAATACGCCCTTGATACCTGATCTAAGGTGTAATGTACCGGGGTTTAGATGTAGCCACTTGACCGAAGCACCGACCGCATGGACGACAAATGATGAGGGGTTTGTTTTGGATCGCTGTCGGACCTGCTGTAGTGCTCTATGACGCGTGTTGGTTATAACCTAATCTCCATGAAGCTCTATCATGCAACCCTACCTGGGTACTTACATGTTCACGCGCCTGAGGGGCCCAAGTGCCAGGGTGCATAAAGCAGAAACGCCTGCTAGTCGAGGAGTCCCGGCGTGGGAAACGGAACGAGCTTAATCATACTACGCGGGGGTTAGCGCGTCGAGCCGTACTACCGAGGTCCTCCGTATCGGACGCTGCGTTAGGGGCTGGCTCGCCCCGACCTATCGAACGTGAAAGGAATTACTTAAAAATCATTCCGGTAAGCGTTTAAACGAGCGGGGGCATCCTGACTCGGTTGGAAACTAGGTAAACATAACCTGTGGGTGGAGTCGATAGGTAAACAGCCTTTAGCGAACCCGATAACAGGGCCTCGATTCCAACAACGGTCGGTCGAACACGGAACATCTTAAAGAACCGCTGTTTCATGTCGGGTGTGATACGGCCACCTAGGAGTCCAATGAGGGGATACCTCGTGCAACATCCACGAACGAGCTACCTAGCAACCCATGATTAACTTGGTGACGTAACCGGTTGTCAGTGTGTCAGCGCGTCAGCAGCTTCGTACGACTGCGTCCGACAGCCTTCTTCGATAAAAATGCTGTAATATGACCATCCAAGAGCAGGATACTGATCTTTCTTTCGCCACGTTTCCATACCAGCTTACGTAAACAACTACTTAGCATCTCGAAAAATGATCTCGTTAATATTGTCATTACGGATGGGGTTGGTGCCCGTTAAGAGTCTGTTTTAAACTCGGACGAATGATCTAACGTTCCGTCGCGCTGGTCGAGCACTACCTCAAGCTAACATGCTCGGCTGCACGGATAGCAATCGCATAGATATCTAACATTCGCTAATCGCATTAGCTTCTAGTACACGGACCGTCGCCAGAGTTTCTCTGTGGAGCTCAATATCGGCGGGATTTCCTAAGCATAATATGGTCGCAGTGGTAGCAGCCTGCCTACTATGCCCTCAGTC
seq00013   CTTCTAGGGGAGAACAACAAATGGTAGAGCAGAGTTTTTGCAGTGCGTAGAGTGTCCGAATTACCGACGAGGTCCACTTGCTCCAACATGAGGGCTCCTCGTAATCCGTCGCAACGTGTACTTGGCAACAGTTGCGTGCTTAGGTCGCATTTATACACGGCGTCTCCTGAGCTGTAGCAGAAGTCATCCGCCCGTACAACGTATTGACCGCGACCAAACATCCTAGAGCTTGCTTGAAGGTGGAACCTATCCAAGTTTTGGCAGGGCAAATTGCGCGACCATTTCTGGGTTCATCTGGCGTCGCGTATGTCTCGTGTAAACGACACCGTTTCTCCAAGCATGGTGATCCGTGTCACTCATAAGCACCAGCCCAGATTCCGCACACGGATAATCGAGCAGGAATATCCTGTGACTAGCCTTCTGGTGTGTCAGAACATTCTGAACCATTGGGTTCATCTCATAAGAACTATAAGGCACATTCCTGCTTGCAGGCCTTACCTCTGGGCCTTACGGTGATGCTGTCACCAGTAAACCGGGCGACGTGGTGGCTGTTAAAAACTGACCGGACGCCGCGCAACAGCTATATATTGCTTATAACCCGCCCTACTATTCTCTCAGGATCCTGTTCCGTCATTATGCCCTCGGCCGTTTTCAGGGTTTCCTGTAGATAGCTGCATTCGTGTGCGTCGTGCAATAGGTTTTGCGCAACGGCACGCTGTTATTAGACTGAGTTACGAGTATGTTGCCAATACGTATTCCCAGTTGGCGTGACTCGAACAGCGGTGCGCCAACAGCATCTATGCACCGGACCGCGCGATTAATAAAGCGATGGATACCTCGGCATAGCATAAAAATGGCCCACTCGCCACATCACGGATTAAGATCATTCACTCCCTACCGGGTGAAGGTAGATAGATGTGTCAGTCTAACGGATACGCTCTGCGAGTGTACCCCTTCGTCACTCGCGAGTAAGGCAGTTTCTGTTCATAACACACATCCGCCAGACCCATAAAGAAAGCTGAAATGGATCTTTTATCGTCCCCAATCTTGTGATGTGGTGCGAACCCCACTATACCCCACCAGGGTACGGTGTGGTTTCGGCAAAAATGTTCACAGTCAGGGTGTCACTGAATTAAGGATGAATACGCCCTTGATACCTGATCTAAGGTGTAATGTACCGGGGTTTAGATGTAGCCACTTGACCGAAGCACCGACCGCATGGACGACAAATGATGAGGGGTTTGTTTTGGATCGCTGTCGGACCTGCTGTAGTGCTCTATGACGCGTGTTGGTTATAACCTAATCTCCATGAAGCTCTATCATGCAACCCTACCTGGGTACTTACATGTTCACGCGCCTGAGGGGCCCAAGTGCCAGGGTGCATAAAGCAGAAACGCCTGCTAGTCGAGGAGTCCCGGCGTGGGAAACGGAACGAGCTTAATCATACTACGCGGGGGTTAGCGCGTCGAGCCGTACTACCGAGGTCCTCCGTATCGGACGCTGCGTTAGGGGCTGGCTCGCCCCGACCTATCGAACGTGAAAGGAATTACTTAAAAATCATTCCGGTAAGCGTTTAAACGAGCGGGGGCATCCTGACTCGGTTGGAAACTAGGTAAACATAACCTGTGGGTGGAGTCGATAGGTAAACAGCCTTTAGCGAACCCGATAACAGGGCCTCGATTCCAACAACGGTCGGTCGAACACGGAACATCTTAAAGAACCGCTGTTTCATGTCGGGTGTGATACGGCCACCTAGGAGTCCAATGAGGGGATACCTCGTGCAACATCCACGAACGAGCTACCTAGCAACCCATGATTAACTTGGTGACGTAACCGGTTGTCAGTGTGTCAGCGCGTCAGCAGCTTCGTACGACTGCGTCCGACAGCCTTCTTCGATAAAAATGCTGTAATATGACCATCCAAGAGCAGGATACTGATCTTTCTTTCGCCACGTTTCCATACCAGCTTACGTAAACAACTACTTAGCATCTCGAAAAATGATCTCGTTAATATTGTCATTACGGATGGGGTTGGTGCCCGTTAAGAGTCTGTTTTAAACTCGGACGAATGATCTAACGTTCCGTCGCGCTGGTCGAGCACTACCTCAAGCTAACATGCTCGGCTGCACGGATAGCAATCGCATAGATATCTAACATTCGCTAATCGCATTAGCTTCTAGTACACGGACCGTCGCCAGAGTTTCTCTGTGGAGCTCAATATCGGCGGGATTTCCTAAGCATAATATGGTCGCAGTGGTAGCAGCCTGCCTACTATGCCCTCAGTC
seq00014   CTTCTAGGGGAGAACAACAAATGGTAGAGCAGAGTTTTTGCAGTGCGTAGAGTGTCCGAATTACCGACGAGGTCCACTTGCTCCAACATGAGGGCTCCTCGTAATGCGTCGCAACGTGTACTTGGCAACAGTTGCGTGCTTAGGTCGCATTTATACACGGCGTCTCCTGAGCTGTAGCAGAAGTCATCCGCCCGTACAACGTATTGACCGCGACCAAACATCCTAGAGCTTGCTTGAAGGTGGAACCTATCCAAGTTTTGGCAGGGCAAATTGCGCGACCATTTCTGGGTTCATCTGGCGTCGCGTATGTCTCGTGTAAACGACACCGTTTCTCCAAGCATGGTGATCCGTGTCACTCATAAGCACCAGCCCAGATTCCGCACACGGATAATCGAGCAGGAATATCCTGTGACTAGCCTTCTGGTGTGTCAGAACATTCTGAACCATTGGGTTCATCTCATAAGAACTATAAGGCACATTCCTGCTTGCAGGCCTTACCTCTGGGCCTTACGGTGATGCTGTCACCAGTAAACCGGGCGACGTGGTGGCTGTTAAAAACTGACCGGACGCCGCGCAACAGCTATATATTGCTTATAACCCGCCCTACTATTCTCTCAGGATCCTGTTCCGTCATTATGCCCTCGGCCGTTTTCAGGGTTTCCTGTAGATAGCTGCATTCGTGTGCGTCGTGCAATAGGTTTTGCGCAACGGCACGCTGTTATTAGACTGAGTTACGAGTATGTTGCCAATACGTATTCCCAGTTGGCGTGACTCGAACAGCGGTGCGCCAACAGCATCTATGCACCGGACCGCGCGATTAATAAAGCGATGGATACCTCGGCATAGCATAAAAATGGCCCACTCGCCACATCACGGATTAAGATCATTCACTCCCTACCGGGTGAAGGTAGATAGATGTGTCAGTCTAACGGATACGCTCTGCGAGTGTACCCCTTCGTCACTCGCGAGTAAGGCAGTTTCTGTTCATAACACACATCCGCCAGACCCATAAAGAAAGCTGAAATGGATCTTTTATCGTCCCCAATCTTGTGATGTGGTGCGAACCCCACTATACCCCACCAGGGTACGGTGTGGTTTCGGCAAAAATGTTCACAGTCAGGGTGTCACTGAATTAAGGATGAATACGCCCTTGATACCTGATCTAAGGTGTAATGTACCGGGGTTTAGATGTAGCCACTTGACCGAAGCACCGACCGCATGGACGACAAATGATGAGGGGTTTGTTTTGGATCGCTGTCGGACCTGCTGTAGTGCTCTATGACGCGTGTTGGTTATAACCTAATCTCCATGAAGCTCTATCATGCAACCCTACCTGGGTACTTACATGTTCACGCGCCTGAGGGGCCCAAGTGCCAGGGTGCATAAAGCAGAAACGCCTGCTAGTCGAGGAGTCCCGGCGTGGGAAACGGAACGAGCTTAATCATACTACGCGGGGGTTAGCGCGTCGAGCCGTACTACCGAGGTCCTCCGTATCGGGCGCTGCGTTAGGGGCTGGCTCGCCCCGACCTATCGAACGTGAAAGGAATTACTTAAAAATCATTCCGGTAAGCGTTTAAACGAGCGGGGGCCTCCTGACTCGGTTGGAAACTAGGTAAACATAACCTGTGGGTGGAGTCGATAGGTAAACAGCCTTTAGCGAACCCGATAACAGGGCCTCGATTCCAACAACGGTCGGTCGAACACGGAACATCTTAAAGAACCGCTGTTTCATGTCGGGTGTGATACGGCCACCTAGGAGTCCAATGAGGGGATACCTCGTGCAACATCCACGAACGAGCTACCTAGCAACCCATGATTAACTTGGTGACGTAACCGGTTGTCAGTGTGTCAGCGCGTCAGCAGCTTCGTACGACTGCGTCCGACAGCCTTCTTCGATAAAAATGCTGTAATATGACCATCCAAGAGCAGGATACTGATCTTTCTTTCGCCACGTTTCCATACCAGCTTACGTAAACAACTACTTAGCATCTCGAAAAATGATCTCGTTAATATTGTCATTACGGATGGGGTTGGTGCCCGTTAAGAGTCTGTTTTAAACTCGGACGAATGATCTAACGTTCCGTCGCGCTGGTCGAACACTACCTCAAGCTAACATGCTCGGCTGCACGGATAGCAATCGCATAGATATCTAACATTCGCTAATCGCATTAGCTTCTAGTACACGGACCGTCGCCAGAGTTTCTCTGTGGAGCTCAATATCGGCGGGATTTCCTAAGCATAATATGGTCGCAGTGGTAGCAGCCTGCCTACTATGCCCTCAGTC
seq00015   CTTCTAGGGGAGAACAACAAATGGTAGAGCAGAGTTTTTGCAGTGCGTAGAGTGTCCGAATTACCGACGAGGTCCACTTGCTCCAACATGAGGGCTCCTCGTAATCCGTCGCAACGTGTACTTGGCAACAGTTGCGTGCTTAGGTCGCATTTATACACGGCGTCTCCTGAGCTGTAGCAGAAGTCATCCGCCCGTACAACGTATTGACCGCGACCAAACATCCTAGAGCTTGCTTGAAGGTGGAACCTATCCAAGTTTTGGCAGGGCAAATTGCGCGACCATTTCTGGGTTCATCTGGCGTCGCGTATGTCTCGTGTAAACGACACCGTTTCTCCAAGCATGGTGATCCGTGTCACTCATAAGCACCAGCCCAGATTCCGCACACGGATAATCGAGCAGGAATATCCTGTGACTAGCCTTCTGGTGTGTCAGAACATTCTGAACCATTGGGTTCATCTCATAAGAACTATAAGGCACATTCCTGCTTGCAGGCCTTACCTCTGGGCCTTACGGTGATGCTGTCACCAGTAAACCGGGCGACGTGGTGGCTGTTAAAAACTGACCGGACGCCGCGCAACAGCTATATATTGCTTATAACCCGCCCTACTATTCTCTCAGGATCCTGTTCCGTCATTATGCCCTCGGCCGTTTTCAGGGTTTCCTGTAGATAGCTGCATTCGTGTGCGTCGTGCAATAGGTTTTGCGCAACGGCACGCTGTTATTAGACTGAGTTACGAGTATGTTGCCAATACGTATTCCCAGTTGGCGTGACTCGAACAGCGGTGCGCCAACAGCATCTATGCACCGGACCGCGCGATTAATAAAGCGATGGATACCTCGGCATAGCATAAAAATGGCCCACTCGCCACATCACGGATTAAGATCATTCACTCCCTACCGGGTGAAGGTAGATAGATGTGTCAGTCTAACGGATACGCTCTGCGAGTGTACCCCTTCGTCACTCGCGAGTAAGGCAGTTTCTGTTCATAACACACATCCGCCAGACCCATAAAGAAAGCTGAAATGGATCTTTTATCGTCCCCAATCTTGTGATGTGGTGCGAACCCCACTATACCCCACCAGGGTACGGTGTGGTTTCGGCAAAAATGTTCACAGTCAGGGTGTCACTGAATTAAGGATGAATACGCCCTTGATACCTGATCTAAGGTGTAATGTACCGGGGTTTAGATGTAGCCACTTGACCGAAGCACCGACCGCATGGACGACAAATGATGAGGGGTTTGTTTTGGATCGCTGTCGGACCTGCTGTAGTGCTCTATGACGCGTGTTGGTTATAACCTAATCTCCATGAAGCTCTATCATGCAACCCTACCTGGGTACTTACATGTTCACGCGCCTGAGGGGCCCAAGTGCCAGGGTGCATAAAGCAGAAACGCCTGCTAGTCGAGGAGTCCCGGCGTGGGAAACGGAACGAGCTTAATCATACTACGCGGGGGTTAGCGCGTCGAGCCGTACTACCGAGGTCCTCCGTATCGGGCGCTGCGTTAGGGGCTGGCTCGCCCCGACCTATCGAACGTGAAAGGAATTACTTAAAAATCATTCCGGTAAGCGTTTAAACGAGCGGGGGCATCCTGACTCGGTTGGAAACTAGGTAAACATAACCTGTGGGTGGAGTCGATAGGTAAACAGCCTTTAGCGAACCCGATAACAGGGCCTCGATTCCAACAACGGTCGGTCGAACACGGAACATCTTAAAGAACCTCTGTTTCATGTCGGGTGTGATACGGCCACCTAGGAGTCCAATGAGGGGATACCTCGTGCAACATCCACGAACGAGCTACCTAGCAACCCATGATTAACTTGGTGACGTAACCGGTTGTCAGTGTGTCAGCGCGTCAGCAGCTTCGTACGACTGCGTCCGACAGCCTTCTTCGATAAAAATGCTGTAATATGACCATCCAAGAGCAGGATACTGATCTTTCTTTCGCCACGTTTCCATACCAGCTTACGTAAACAACTACTTAGCATCTCGAAAAATGATCTCGTTAATATTGTCATTACGGATGGGGTTGGTGCCCGTTAAGAGTCTGTTTTAAACTCGGACGAATGATCTAACGTTCCGTCGCGCTGGTCGAGCACTACCTCAAGCTAACATGCTCGGCTGCACGGATAGCAATCGCATAGATATCTAACATTCGCTAATCGCATTAGCTTCTAGTACACGGACCGTCGCCAGAGTTTCTCTGTGGAGCTCAATATCGGCGGGATTTCCTAAGCATAATATGGTCGCAGTGGTAGCAGCCTGCCTACTATGCCCTCAGTC
seq00016   CTTCTAGGGGAGAACAACAAATGGTAGAGCAGAGTTTTTGCAGTGCGTAGAGTGTCCGAATTACCGACGAGGTCCACTTGCTCCAACATGAGGGCTCCTCGTAATCCGTCGCAACGTGTACTTGGCAACAGTTGCGTGCTTAGGTCGCATTTATACACGGCGTCTCCTGAGCTGTAGCAGAAGTCATCCGCCCGTACAACGTATTGACCGCGACCAAACATCCTAGAGCTTGCTTGAAGGTGGAACCTATCCAAGTTTTGGCAGGGCAAATTGCGCGACCATTTCTGGGTTCATCTGGCGTCGCGTATGTCTCGTGTAAACGACACCGTTTCTCCAAGCATGGTGATCCGTGTCACTCATAAGCACCAGCCCAGATTCCGCACACGGATAATCGAGCAGGAATATCCTGTGACTAGCCTTCTGGTGTGTCAGAACATTCTGAACCATTGGGTTCATCTCATAAGAACTATAAGGCACATTCCTGCTTGCAGGCCTTACCTCTGGGCCTTACGGTGATGCTGTCACCAGTAAACCGGGCGACGTGGTGGCTGTTAAAAACTGACCGGACGCCGCGCAACAGCTATATATTGCTTATAACCCGCCCTACTATTCTCTCAGGATCCTGTTCCGTCATTATGCCCTCGGCCGTTTTCAGGGTTTCCTGTAGATAGCTGCATTCGTGTGCGTCGTGCAATAGGTTTTGCGCAACGGCACGCTGTTATTAGACTGAGTTACGAGTATGTTGCCAATACGTATTCCCAGTTGGCGTGACTCGAACAGCGGTGCGCCAACAGCATCTATGCACCGGACCGCGCGATTAATAAAGCGATGGATACCTCGGCATAGCATAAAAATGGCCCACTCGCCACATCACGGATTAAGATCATTCACTCCCTACCGGGTGAAGGTAGATAGATGTGTCAGTCTAACGGATACGCTCTGCGAGTGTACCCCTTCGTCACTCGCGAGTAAGGCAGTTTCTGTTCATAACACACATCCGCCAGACCCATAAAGAAAGCTGAAATGGATCTATTATCGTCCCCAATCTTGTGATGTGGTGCGAACCCCACTATACCCCACCAGGGTACGGTGTGGTTTCGGCAAAAATGTTCACAGTCAGGGTGTCACTGAATTAAGGATGAATACGCCCTTGATACCTGATCTAAGGTGTAATGTACCGGGGTTTAGATGTAGCCACTTGACCGAAGCACCGACCGCATGGACGACAAATGATGAGGGGTTTGTTTTGGATCGCTGTCGGACCTGCTGTAGTGCTCTATGACGCGTGTTGGTTATAACCTAATCTCCATGAAGCTCTATCATGCAACCCTACCTGGGTACTTACATGTTCACGCGCCTGAGGGGCCCAAGTGCCAGGGTGCATAAAGCAGAAACGCCTGCTAGTCGAGGAGTCCCGGCGTGGGAAACGGAACGAGCTTAATCATACTACGCGGGGGTTAGCGCGTCGAGCCGTACTACCGAGGTCCTCCGTATCGGGCGCTGCGTTAGGGGCTGGCTCGCCCCGACCTATCGAACGTGAAAGGAATTACTTAAAAATCATTCCGGTAAGCGTTTAAACGAGCGGGGGCATCCTGACTCGGTTGGAAACTAGGTAAACATAACCTGTGGGTGGAGTCGATAGGTAAACAGCCTTTAGCGAACCCGATAACAGGGCCTCGATTCCAACAACGGTCGGTCGAACACGGAACATCTTAAAGAACCGCTGTTTCATGTCGGGTGTGATACGGCCACCTAGGAGTCCAATGAGGGGATACCTCGTGCAACATCCACGAACGAGCTACCTAGCAACCCATGATTAACTTGGTGACGTAACCGGTTGTCAGTGTGTCAGCGCGTCAGCAGCTTCGTACGACTGCGTCCGACAGCCTTCTTCGATAAAAATGCTGTAATATGACCATCCAAGAGCAGGATACTGATCTTTCTTTCGCCACGTTTCCATACCAGCTTACGTAAACAACTACTTAGCATCTCGAAAAATGATCTCGTTAATATTGTCATTACGGATGGGGTTGGTGCCCGTTAAGAGTCTGTTTTAAACTCGGACGAATGATCTAACGTTCCGTCGCGCTGGTCGAACACTACCTCAAGCTAACATGCTCGGCTGCACGGATAGCAATCGCATAGATATCTAACATTCGCTAATCGCATTAGCTTCTAGTACACGGACCGTCGCCAGAGTTTCTCTGTGGAGCTCAATATCGGCGGGATTTCCTAAGCATAATATGGTCGCAGTGGTAGCAGCCTGCCTACTATGCCCTCAGTC
seq00017   CTTCTAGGGGAGAACAACAAATGGTAGAGCAGAGTTTTTGCAGTGCGTAGAGTGTCCGAATTACCGACGAGGTCCACTTGCTCCAACATGAGGGCTCCTCGTAATCCGTCGCAACGTGTACTTGGCAACAGTTGCGTGCTTAGGTCGCATTTATACACGGCGTCTCCTGAGCTGTAGCAGAAGTCATCCGCCCGTACAACGTATTGACCGCGACCAAACATCCTAGAGCTTGCTTGAAGGTGGAACCTATCCAAGTTTTGGCAGGGCAAATTGCGCGACCATTTCTGGGTTCATCTGGCGTCGCGTATGTCTCGTGTAAACGACACCGTTTCTCCAAGCATGGTGATCCGTGTCACTCATAAGCACCAGCCCAGATTCCGCACACGGATAATCGAGCAGGAATATCCTGTGACTAGCCTTCTGGTGTGTCAGAACATTCTGAACCATTGGGTTCATCTCATAAGAACTATAAGGCACATTCCTGCTTGCAGGCCTTACCTCTGGGCCTTACGGTGATGCTGTCACCAGTAAACCGGGCGACGTGGTGGCTGTTAAAAACTGACCGGACGCCGCGCAACAGCTATATATTGCTTATAACCCGCCCTACTATTCTCTCAGGATCCTGTTCCGTCATTATGCCCTCGGCCGTTTTCAGGGTTTCCTGTAGATAGCTGCATTCGTGTGCGTCGTGCAATAGGTTTTGCGCAACGGCACGCTGTTATTAGACTGAGTTACGAGTATGTTGCCAATACGTATTCCCAGTTGGCGTGACTCGAACAGCGGTGCGCCAACAGCATCTATGCACCGGACCGCGCGATTAATAAAGCGATGGATACCTCGGCATAGCATAAAAATGGCCCACTCGCCACATCACGGATTAAGATCATTCACTCCCTACCGGGTGAAGGTAGATAGATGTGTCAGTCTAACGGATACGCTCTGCGAGTGTACCCCTTCGTCACTCGCGAGTAAGGCAGTTTCTGTTCATAACACACATCCGCCAGACCCATAAAGAAAGCTGAAATGGATCTTTTATCGTCCCCAATCTTGTGATGTGGTGCGAACCCCACTATACCCCACCAGGGTACGGTGTGGTTTCGGCAAAAATGTTCACAGTCAGGGTGTCACTGAATTAAGGATGAATACGCCCTTGATACCTGATCTAAGGTGTAATGTACCGGGGTTTAGATGTAGCCACTTGACCGAAGCACCGACCGCATGGACGACAAATGATGAGGGGTTTGTTTTGGATCGCTGTCGGACCTGCTGTAGTGCTCTATGACGCGTGTTGGTTATAACCTAATCTCCATGAAGCTCTATCATGCAACCCTACCTGGGTACTTACATGTTCACGCGCCTGAGGGGCCCAAGTGCCAGGGTGCATAAAGCAGAAACGCCTGCTAGTCGAGGAGTCCCGGCGTGGGAAACGGAACGAGCTTAATCATACTACGCGGGGGTTAGCGCGTCGAGCCGTACTACCGAGGTCCTCCGTATCGGACGCTGCGTTAGGGGCTGGCTCGCCCCGACCTATCGAACGTGAAAGGAATTACTTAAAAATCATTCCGGTAAGCGTTTAAACGAGCGGGGGCATCCTGACTCGGTTGGAAACTAGGTAAACATAACCTGTGGGTGGAGTCGATAGGTAAACAGCCTTTAGCGAACCCGATAACAGGGCCTCGATTCCAACAACGGTCGGTCGAACACGGAACATCTTAAAGAACCGCTGTTTCATGTCGGGTGTGATACGGCCACCTAGGAGTCCAATGAGGGGATACCTCGTGCAACATCCACGAACGAGCTACCTAGCAACCCATGATTAACTTGGTGACGTAACCGGTTGTCAGTGTGTCAGCGCGTCAGCAGCTTCGTACGACTGCGTCCGACAGCCTTCTTCGATAAAAATGCTGTAATATGACCATCCAAGAGCAGGATACTGATCTTTCTTTCGCCACGTTTCCATACCAGCTTACGTAAACAACTACTTAGCATCTCGAAAAATGATCTCGTTAATATTGTCATTACGGATGGGGTTGGTGCCCGTTAAGAGTCTGTTTTAAACTCGGACGAATGATCTAACGTTCCGTCGCGCTGGTCGAGCACTACCTCAAGCTAACATGCTCGGCTGCACGGATAGCAATCGCATAGATATCTAACATTCGCTAATCGCATTAGCTTCTAGTACACGGACCGTCGCCAGAGTTTCTCTGTGGAGCTCAATATCGGCGGGATTTCCTAAGCATAATATGGTCGCAGTGGTAGCAGCCTGCCTACTATGCCCTCAGTC
seq00018   CTTCTAGGGGAGAACAACAAATGGTAGAGCAGAGTTTTTGCAGTGCGTAGAGTGTCCGAATTACCGACGAGGTCCACTTGCTCCAACATGAGGGCTCCTCGTAATCCGTCGCAACGTGTACTTGGCAACAGTTGCGTGCTTAGGTCGCATTTATACACGGCGTCTCCTGAGCTGTAGCAGAAGTCATCCGCCCGTACAACGTATTGACCGCGACCAAACATCCTAGAGCTTGCTTGAAGGTGGAACCTATCCAAGTTTTGGCAGGGCAAATTGCGCGACCATTTCTGGGTTCATCTGGCGTCGCGTATGTCTCGTGTAAACGACACCGTTTCTCCAAGCATGGTGATCCGTGTCACTCATAAGCACCAGCCCAGATTCCGCACACGGATAATCGAGCAGGAATATCCTGTGACTAGCCTTCTGGTGTGTCAGAACATTCTGAACCATTGGGTTCATCTCATAAGAACTATAAGGCACATTCCTGCTTGCAGGCCTTACCTCTGGGCCTTACGGTGATGCTGTCACCAGTAAACCGGGCGACGTGGTGGCTGTTAAAAACTGACCGGACGCCGCGCAACAGCTATATATTGCTTATAACCCGCCCTACTATTCTCTCAGGATCCTGTTCCGTCATTATGCCCTCGGCCGTTTTCAGGGTTTCCTGTAGATAGCTGCATTCGTGTGCGTCGTGCAATAGGTTTTGCGCAACGGCACGCTGTTATTAGACTGAGTTACGAGTATGTTGCCAATACGTATTCCCAGTTGGCGTGACTCGAACAGCGGTGCGCCAACAGCATCTATGCACCGGACCGCGCGATTAATAAAGCGATGGATACCTCGGCATAGCATAAAAATGGCCCACTCGCCACATCACGGATTAAGATCATTCACTCCCTACCGGGTGAAGGTAGATAGATGTGTCAGTCTAACGGATACGCTCTGCGAGTGTACCCCTTCGTCACTCGCGAGTAAGGCAGTTTCTGTTCATAACACACATCCGCCAGACCCATAAAGAAAGCTGAAATGGATCTATTATCGTCCCCAATCTTGTGATGTGGTGCGAACCCCACTATACCCCACCAGGGTACGGTGTGGTTTCGGCAAAAATGTTCACAGTCAGGGTGTCACTGAATTAAGGATGAATACGCCCTTGATACCTGATCTAAGGTGTAATGTACCGGGGTTTAGATGTAGCCACTTGACCGAAGCACCGACCGCATGGACGACAAATGATGAGGGGTTTGTTTTGGATCGCTGTCGGACCTGCTGTAGTGCTCTATGACGCGTGTTGGTTATAACCTAATCTCCATGAAGCTCTATCATGCAACCCTACCTGGGTACTTACATGTTCACGCGCCTGAGGGGCCCAAGTGCCAGGGTGCATAAAGCAGAAACGCCTGCTAGTCGAGGAGTCCCGGCGTGGGAAACGGAACGAGCTTAATCATACTACGCGGGGGTTAGCGCGTCGAGCCGTACTACCGAGGTCCTCCGTATCGGGCGCTGCGTTAGGGGCTGGCTCGCCCCGACCTATCGAACGTGAAAGGAATTACTTAAAAATCATTCCGGTAAGCGTTTAAACGAGCGGGGGCATCCTGACTCGGTTGGAAACTAGGTAAACATAACCTGTGGGTGGAGTCGATAGGTAAACAGCCTTTAGCGAACCCGATAACAGGGCCTCGATTCCAACAACGGTCGGTCGAACACGGAACATCTTAAAGAACCGCTGTTTCATGTCGGGTGTGATACGGCCACCTAGGAGTCCAATGAGGGGATACCTCGTGCAACATCCACGAACGAGCTACCTAGCAACCCATGATTAACTTGGTGACGTAACCGGTTGTCAGTGTGTCAGCGCGTCAGCAGCTTCGTACGACTGCGTCCGACAGCCTTCTTCGATAAAAATGCTGTAATATGACCATCCAAGAGCAGGATACTGATCTTTCTTTCGCCACGTTTCCATACCAGCTTACGTAAACAACTACTTAGCATCTCGAAAAATGATCTCGTTAATATTGTCATTACGGATGGGGTTGGTGCCCGTTAAGAGTCTGTTTTAAACTCGGACGAATGATCTAACGTTCCGTCGCGCTGGTCGAACACTACCTCAAGCTAACATGCTCGGCTGCACGGATAGCAATCGCATAGATATCTAACATTCGCTAATCGCATTAGCTTCTAGTACACGGACCGTCGCCAGAGTTTCTCTGTGGAGCTCAATATCGGCGGGATTTCCTAAGCATAATATGGTCGCAGTGGTAGCAGCCTGCCTACTATGCCCTCAGTC
seq00019   CTTCTAGGGGAGAACAACAAATGGTAGAGCAGAGTTTTTGCAGTGCGTAGAGTGTCCGAATTACCGACGAGGTCCACTTGCTCCAACATGAGGGCTCCTCGTAATCCGTCGCAACGTGTACTTGGCAACAGTTGCGTGCTTAGGTCGCATTTATACACGGCGTCTCCTGAGCTGTAGCAGAAGTCATCCGCCCGTACAACGTATTGACCGCGACCAAACATCCTAGAGCTTGCTTGAAGGTGGAACCTATCCAAGTTTTGGCAGGGCAAATTGCGCGACCATTTCTGGGTTCATCTGGCGTCGCGTATGTCTCGTGTAAACGACACCGTTTCTCCAAGCATGGTGATCCGTGTCACTCATAAGCACCAGCCCAGATTCCGCACACGGATAATCGAGCAGGAATATCCTGTGACTAGCCTTCTGGTGTGTCAGAACATTCTGAACCATTGGGTTCATCTCATAAGAACTATAAGGCACATTCCTGCTTGCAGGCCTTACCTCTGGGCCTTACGGTGATGCTGTCACCAGTAAACCGGGCGACGTGGTGGCTGTTAAAAACTGACCGGACGCCGCGCAACAGCTATATATTGCTTATAACCCGCCCTACTATTCTCTCAGGATCCTGTTCCGTCATTATGCCCTCGGCCGTTTTCAGGGTTTCCTGTAGATAGCTGCATTCGTGTGCGTCGTGCAATAGGTTTTGCGCAACGGCACGCTGTTATTAGACTGAGTTACGAGTATGTTGCCAATACGTATTCCCAGTTGGCGTGACTCGAACAGCGGTGCGCCAACAGCATCTATGCACCGGACCGCGCGATTAATAAAGCGATGGATACCTCGGCATAGCATAAAAATGGCCCACTCGCCACATCACGGATTAAGATCATTCACTCCCTACCGGGTGAAGGTAGATAGATGTGTCAGTCTAACGGATACGCTCTGCGAGTGTACCCCTTCGTCACTCGCGAGTAAGGCAGTTTCTGTTCATAACACACATCCGCCAGACCCATAAAGAAAGCTGAAATGGATCTTTTATCGTCCCCAATCTTGTGATGTGGTGCGAACCCCACTATACCCCACCAGGGTACGGTGTGGTTTCGGCAAAAATGTTCACAGTCAGGGTGTCACTGAATTAAGGATGAATACGCCCTTGATACCTGATCTAAGGTGTAATGTACCGGGGTTTAGATGTAGCCACTTGACCGAAGCACCGACCGCATGGACGACAAATGATGAGGGGTTTGTTTTGGATCGCTGTCGGACCTGCTGTAGTGCTCTATGACGCGTGTTGGTTATAACCTAATCTCCATGAAGCTCTATCATGCAACCCTACCTGGGTACTTACATGTTCACGCGCCTGAGGGGCCCAAGTGCCAGGGTGCATAAAGCAGAAACGCCTGCTAGTCGAGGAGTCCCGGCGTGGGAAACGGAACGAGCTTAATCATACTACGCGGGGGTTAGCGCGTCGAGCCGTACTACCGAGGTCCTCCGTATCGGACGCTGCGTTAGGGGCTGGCTCGCCCCGACCTATCGAACGTGAAAGGAATTACTTAAAAATCATTCCGGTAAGCGTTTAAACGAGCGGGGGCATCCTGACTCGGTTGGAAACTAGGTAAACATAACCTGTGGGTGGAGTCGATAGGTAAACAGCCTTTAGCGAACCCGATAACAGGGCCTCGATTCCAACAACGGTCGGTCGAACACGGAACATCTTAAAGAACCGCTGTTTCATGTCGGGTGTGATACGGCCACCTAGGAGTCCAATGAGGGGATACCTCGTGCAACATCCACGAACGAGCTACCTAGCAACCCATGATTAACTTGGTGACGTAACCGGTTGTCAGTGTGTCAGCGCGTCAGCAGCTTCGTACGACTGCGTCCGACAGCCTTCTTCGATAAAAATGCTGTAATATGACCATCCAAGAGCAGGATACTGATCTTTCTTTCGCCACGTTTCCATACCAGCTTACGTAAACAACTACTTAGCATCTCGAAAAATGATCTCGTTAATATTGTCATTACGGATGGGGTTGGTGCCCGTTAAGAGTCTGTTTTAAACTCGGACGAATGATCTAACGTTCCGTCGCGCTGGTCGAGCACTACCTCAAGCTAACATGCTCGGCTGCACGGATAGCAATCGCATAGATATCTAACATTCGCTAATCGCATTAGCTTCTAGTACACGGACCGTCGCCAGAGTTTCTCTGTGGAGCTCAATATCGGCGGGATTTCCTAAGCATAATATGGTCGCAGTGGTAGCAGCCTGCCTACTATGCCCTCAGTC
seq00020   CTTCTAGGGGAGAACAACAAATGGTAGAGCAGAGTTTTTGCAGTGCGTAGAGTGTCCGAATTACCGACGAGGTCCACTTGCTCCAACATGAGGGCTCCTCGTAATGCGTCGCAACGTGTACTTGGCAACAGTTGCGTGCTTAGGTCGCATTTATACACGGCGTCTCCTGAGCTGTAGCAGAAGTCATCCGCCCGTACAACGTATTGACCGCGACCAAACATCCTAGAGCTTGCTTGAAGGTGGAACCTATCCAAGTTTTGGCAGGGCAAATTGCGCGACCATTTCTGGGTTCATCTGGCGTCGCGTATGTCTCGTGTAAACGACACCGTTTCTCCAAGCATGGTGATCCGTGTCACTCATAAGCACCAGCCCAGATTCCGCACACGGATAATCGAGCAGGAATATCCTGTGACTAGCCTTCTGGTGTGTCAGAACATTCTGAACCATTGGGTTCATCTCATAAGAACTATAAGGCACATTCCTGCTTGCAGGCCTTACCTCTGGGCCTTACGGTGATGCTGTCACCAGTAAACCGGGCGACGTGGTGGCTGTTAAAAACTGACCGGACGCCGCGCAACAGCTATATATTGCTTATAACCCGCCCTACTATTCTCTCAGGATCCTGTTCCGTCATTATGCCCTCGGCCGTTTTCAGGGTTTCCTGTAGATAGCTGCATTCGTGTGCGTCGTGCAATAGGTTTTGCGCAACGGCACGCTGTTATTAGACTGAGTTACGAGTATGTTGCCAATACGTATTCCCAGTTGGCGTGACTCGAACAGCGGTGCGCCAACAGCATCTATGCACCGGACCGCGCGATTAATAAAGCGATGGATACCTCGGCATAGCATAAAAATGGCCCACTCGCCACATCACGGATTAAGATCATTCACTCCCTACCGGGTGAAGGTAGATAGATGTGTCAGTCTAACGGATACGCTCTGCGAGTGTACCCCTTCGTCACTCGCGAGTAAGGCAGTTTCTGTTCATAACACACATCCGCCAGACCCATAAAGAAAGCTGAAATGGATCTTTTATCGTCCCCAATCTTGTGATGTGGTGCGAACCCCACTATACCCCACCAGGGTACGGTGTGGTTTCGGCAAAAATGTTCACAGTCAGGGTGTCACTGAATTAAGGATGAATACGCCCTTGATACCTGATCTAAGGTGTAATGTACCGGGGTTTAGATGTAGCCACTTGACCGAAGCACCGACCGCATGGACGACAAATGATGAGGGGTTTGTTTTGGATCGCTGTCGGACCTGCTGTAGTGCTCTATGACGCGTGTTGGTTATAACCTAATCTCCATGAAGCTCTATCATGCAACCCTACCTGGGTACTTACATGTTCACGCGCCTGAGGGGCCCAAGTGCCAGGGTGCATAAAGCAGAAACGCCTGCTAGTCGAGGAGTCCCGGCGTGGGAAACGGAACGAGCTTAATCATACTACGCGGGGGTTAGCGCGTCGAGCCGTACTACCGAGGTCCTCCGTATCGGGCGCTGCGTTAGGGGCTGGCTCGCCCCGACCTATCGAACGTGAAAGGAATTACTTAAAAATCATTCCGGTAAGCGTTTAAACGAGCGGGGGCCTCCTGACTCGGTTGGAAACTAGGTAAACATAACCTGTGGGTGGAGTCGATAGGTAAACAGCCTTTAGCGAACCCGATAACAGGGCCTCGATTCCAACAACGGTCGGTCGAACACGGAACATCTTAAAGAACCGCTGTTTCATGTCGGGTGTGATACGGCCACCTAGGAGTCCAATGAGGGGATACCTCGTGCAACATCCACGAACGAGCTACCTAGCAACCCATGATTAACTTGGTGACGTAACCGGTTGTCAGTGTGTCAGCGCGTCAGCAGCTTCGTACGACTGCGTCCGACAGCCTTCTTCGATAAAAATGCTGTAATATGACCATCCAAGAGCAGGATACTGATCTTTCTTTCGCCACGTTTCCATACCAGCTTACGTAAACAACTACTTAGCATCTCGAAAAATGATCTCGTTAATATTGTCATTACGGATGGGGTTGGTGCCCGTTAAGAGTCTGTTTTAAACTCGGACGAATGATCTAACGTTCCGTCGCGCTGGTCGAACACTACCTCAAGCTAACATGCTCGGCTGCACGGATAGCAATCGCATAGATATCTAACATTCGCTAATCGCATTAGCTTCTAGTACACGGACCGTCGCCAGAGTTTCTCTGTGGAGCTCAATATCGGCGGGATTTCCTAAGCATAATATGGTCGCAGTGGTAGCAGCCTGCCTACTATGCCCTCAGTC
seq00021   CTTCTAGGGGAGAACAACAAATGGTAGAGCAGAGTTTTTGCAGTGCGTAGAGTGTCCGAATTACCGACGAGGTCCACTTGCTCCAACATGAGGGCTCCTCGTAATGCGTCGCAACGTGTACTTGGCAACAGTTGCGTGCTTAGGTCGCATTTATACACGGCGTCTCCTGAGCTGTAGCAGAAGTCATCCGCCCGTACAACGTATTGACCGCGACCAAACATCCTAGAGCTTGCTTGAAGGTGGAACCTATCCAAGTTTTGGCAGGGCAAATTGCGCGACCATTTCTGGGTTCATCTGGCGTCGCGTATGTCTCGTGTAAACGACACCGTTTCTCCAAGCATGGTGATCCGTGTCACTCATAAGCACCAGCCCAGATTCCGCACACGGATAATCGAGCAGGAATATCCTGTGACTAGCCTTCTGGTGTGTCAGAACATTCTGAACCATTGGGTTCATCTCATAAGAACTATAAGGCACATTCCTGCTTGCAGGCCTTACCTCTGGGCCTTACGGTGATGCTGTCACCAGTAAACCGGGCGACGTGGTGGCTGTTAAAAACTGACCGGACGCCGCGCAACAGCTATATATTGCTTATAACCCGCCCTACTATTCTCTCAGGATCCTGTTCCGTCATTATGCCCTCGGCCGTTTTCAGGGTTTCCTGTAGATAGCTGCATTCGTGTGCGTCGTGCAATAGGTTTTGCGCAACGGCACGCTGTTATTAGACTGAGTTACGAGTATGTTGCCAATACGTATTCCCAGTTGGCGTGACTCGAACAGCGGTGCGCCAACAGCATCTATGCACCGGACCGCGCGATTAATAAAGCGATGGATACCTCGGCATAGCATAAAAATGGCCCACTCGCCACATCACGGATTAAGATCATTCACTCCCTACCGGGTGAAGGTAGATAGATGTGTCAGTCTAACGGATACGCTCTGCGAGTGTACCCCTTCGTCACTCGCGAGTAAGGCAGTTTCTGTTCATAACACACATCCGCCAGACCCATAAAGAAAGCTGAAATGGATCTTTTATCGTCCCCAATCTTGTGATGTGGTGCGAACCCCACTATACCCCACCAGGGTACGGTGTGGTTTCGGCAAAAATGTTCACAGTCAGGGTGTCACTGAATTAAGGATGAATACGCCCTTGATACCTGATCTAAGGTGTAATGTACCGGGGTTTAGATGTAGCCACTTGACCGAAGCACCGACCGCATGGACGACAAATGATGAGGGGTTTGTTTTGGATCGCTGTCGGACCTGCTGTAGTGCTCTATGACGCGTGTTGGTTATAACCTAATCTCCATGAAGCTCTATCATGCAACCCTACCTGGGTACTTACATGTTCACGCGCCTGAGGGGCCCAAGTGCCAGGGTGCATAAAGCAGAAACGCCTGCTAGTCGAGGAGTCCCGGCGTGGGAAACGGAACGAGCTTAATCATACTACGCGGGGGTTAGCGCGTCGAGCCGTACTACCGAGGTCCTCCGTATCGGGCGCTGCGTTAGGGGCTGGCTCGCCCCGACCTATCGAACGTGAAAGGAATTACTTAAAAATCATTCCGGTAAGCGTTTAAACGAGCGGGGGCCTCCTGACTCGGTTGGAAACTAGGTAAACATAACCTGTGGGTGGAGTCGATAGGTAAACAGCCTTTAGCGAACCCGATAACAGGGCCTCGATTCCAACAACGGTCGGTCGAACACGGAACATCTTAAAGAACCGCTGTTTCATGTCGGGTGTGATACGGCCACCTAGGAGTCCAATGAGGGGATACCTCGTGCAACATCCACGAACGAGCTACCTAGCAACCCATGATTAACTTGGTGACGTAACCGGTTGTCAGTGTGTCAGCGCGTCAGCAGCTTCGTACGACTGCGTCCGACAGCCTTCTTCGATAAAAATGCTGTAATATGACCATCCAAGAGCAGGATACTGATCTTTCTTTCGCCACGTTTCCATACCAGCTTACGTAAACAACTACTTAGCATCTCGAAAAATGATCTCGTTAATATTGTCATTACGGATGGGGTTGGTGCCCGTTAAGAGTCTGTTTTAAACTCGGACGAATGATCTAACGTTCCGTCGCGCTGGTCGAACACTACCTCAAGCTAACATGCTCGGCTGCACGGATAGCAATCGCATAGATATCTAACATTCGCTAATCGCATTAGCTTCTAGTACACGGACCGTCGCCAGAGTTTCTCTGTGGAGCTCAATATCGGCGGGATTTCCTAAGCATAATATGGTCGCAGTGGTAGCAGCCTGCCTACTATGCCCTCAGTC
seq00022   CTTCTAGGGGAGAACAACAAATGGTAGAGCAGAGTTTTTGCAGTGCGTAGAGTGTCCGAATTACCGACGAGGTCCACTTGCTCCAACATGAGGGCTCCTCGTAATCCGTCGCAACGTGTACTTGGCAACAGTTGCGTGCTTAGGTCGCATTTATACACGGCGTCTCCTGAGCTGTAGCAGAAGTCATCCGCCCGTACAACGTATTGACCGCGACCAAACATCCTAGAGCTTGCTTGAAGGTGGAACCTATCCAAGTTTTGGCAGGGCAAATTGCGCGACCATTTCTGGGTTCATCTGGCGTCGCGTATGTCTCGTGTAAACGACACCGTTTCTCCAAGCATGGTGATCCGTGTCACTCATAAGCACCAGCCCAGATTCCGCACACGGATAATCGAGCAGGAATATCCTGTGACTAGCCTTCTGGTGTGTCAGAACATTCTGAACCATTGGGTTCATCTCATAAGAACTATAAGGCACATTCCTGCTTGCAGGCCTTACCTCTGGGCCTTACGGTGATGCTGTCACCAGTAAACCGGGCGACGTGGTGGCTGTTAAAAACTGACCGGACGCCGCGCAACAGCTATATATTGCTTATAACCCGCCCTACTATTCTCTCAGGATCCTGTTCCGTCATTATGCCCTCGGCCGTTTTCAGGGTTTCCTGTAGATAGCTGCATTCGTGTGCGTCGTGCAATAGGTTTTGCGCAACGGCACGCTGTTATTAGACTGAGTTACGAGTATGTTGCCAATACGTATTCCCAGTTGGCGTGACTCGAACAGCGGTGCGCCAACAGCATCTATGCACCGGACCGCGCGATTAATAAAGCGATGGATACCTCGGCATAGCATAAAAATGGCCCACTCGCCACATCACGGATTAAGATCATTCACTCCCTACCGGGTGAAGGTAGATAGATGTGTCAGTCTAACGGATACGCTCTGCGAGTGTACCCCTTCGTCACTCGCGAGTAAGGCAGTTTCTGTTCATAACACACATCCGCCAGACCCATAAAGAAAGCTGAAATGGATCTTTTATCGTCCCCAATCTTGTGATGTGGTGCGAACCCCACTATACCCCACCAGGGTACGGTGTGGTTTCGGCAAAAATGTTCACAGTCAGGGTGTCACTGAATTAAGGATGAATACGCCCTTGATACCTGATCTAAGGTGTAATGTACCGGGGTTTAGATGTAGCCACTTGACCGAAGCACCGACCGCATGGACGACAAATGATGAGGGGTTTGTTTTGGATCGCTGTCGGACCTGCTGTAGTGCTCTATGACGCGTGTTGGTTATAACCTAATCTCCATGAAGCTCTATCATGCAACCCTACCTGGGTACTTACATGTTCACGCGCCTGAGGGGCCCAAGTGCCAGGGTGCATAAAGCAGAAACGCCTGCTAGTCGAGGAGTCCCGGCGTGGGAAACGGAACGAGCTTAATCATACTACGCGGGGGTTAGCGCGTCGAGCCGTACTACCGAGGTCCTCCGTATCGGGCGCTGCGTTAGGGGCTGGCTCGCCCCGACCTATCGAACGTGAAAGGAATTACTTAAAAATCATTCCGGTAAGCGTTTAAACGAGCGGGGGCATCCTGACTCGGTTGGAAACTAGGTAAACATAACCTGTGGGTGGAGTCGATAGGTAAACAGCCTTTAGCGAACCCGATAACAGGGCCTCGATTCCAACAACGGTCGGTCGAACACGGAACATCTTAAAGAACCGCTGTTTCATGTCGGGTGTGATACGGCCACCTAGGAGTCCAATGAGGGGATACCTCGTGCAACATCCACGAACGAGCTACCTAGCAACCCATGATTAACTTGGTGACGTAACCGGTTGTCAGTGTGTCAGCGCGTCAGCAGCTTCGTACGACTGCGTCCGACAGCCTTCTTCGATAAAAATGCTGTAATATGACCATCCAAGAGCAGGATACTGATCTTTCTTTCGCCACGTTTCCATACCAGCTTACGTAAACAACTACTTAGCATCTCGAAAAATGATCTCGTTAATATTGTCATTACGGATGGGGTTGGTGCCCGTTAAGAGTCTGTTTTAAACTCGGACGAATGATCTAACGTTCCGTCGCGCTGGTCGAGCACTACCTCAAGCTAACATGCTCGGCTGCACGGATAGCAATCGCATAGATATCTAACATTCGCTAATCGCATTAGCTTCTAGTACACGGACCGTCGCCAGAGTTTCTCTGTGGAGCTCAATATCGGCGGGATTTCCTAAGCATAATATGGTCGCAGTGGTAGCAGCCTGCCTACTATGCCCTCAGTC
seq00023   CTTCTAGGGGAGAACAACAAATGGTAGAGCAGAGTTTTTGCAGTGCGTAGAGTGTCCGAATTACCGACGAGGTCCACTTGCTCCAACATGAGGGCTCCTCGTAATCCGTCGCAACGTGTACTTGGCAACAGTTGCGTGCTTAGGTCGCATTTATACACGGCGTCTCCTGAGCTGTAGCAGAAGTCATCCGCCCGTACAACGTATTGACCGCGACCAAACATCCTAGAGCTTGCTTGAAGGTGGAACCTATCCAAGTTTTGGCAGGGCAAATTGCGCGACCATTTCTGGGTTCATCTGGCGTCGCGTATGTCTCGTGTAAACGACACCGTTTCTCCAAGCATGGTGATCCGTGTCACTCATAAGCACCAGCCCAGATTCCGCACACGGATAATCGAGCAGGAATATCCTGTGACTAGCCTTCTGGTGTGTCAGAACATTCTGAACCATTGGGTTCATCTCATAAGAACTATAAGGCACATTCCTGCTTGCAGGCCTTACCTCTGGGCCTTACGGTGATGCTGTCACCAGTAAACCGGGCGACGTGGTGGCTGTTAAAAACTGACCGGACGCCGCGCAACAGCTATATATTGCTTATAACCCGCCCTACTATTCTCTCAGGATCCTGTTCCGTCATTATGCCCTCGGCCGTTTTCAGGGTTTCCTGTAGATAGCTGCATTCGTGTGCGTCGTGCAATAGGTTTTGCGCAACGGCACGCTGTTATTAGACTGAGTTACGAGTATGTTGCCAATACGTATTCCCAGTTGGCGTGACTCGAACAGCGGTGCGCCAACAGCATCTATGCACCGGACCGCGCGATTAATAAAGCGATGGATACCTCGGCATAGCATAAAAATGGCCCACTCGCCACATCACGGATTAAGATCATTCACTCCCTACCGGGTGAAGGTAGATAGATGTGTCAGTCTAACGGATACGCTCTGCGAGTGTACCCCTTCGTCACTCGCGAGTAAGGCAGTTTCTGTTCATAACACACATCCGCCAGACCCATAAAGAAAGCTGAAATGGATCTTTTATCGTCCCCAATCTTGTGATGTGGTGCGAACCCCACTATACCCCACCAGGGTACGGTGTGGTTTCGGCAAAAATGTTCACAGTCAGGGTGTCACTGAATTAAGGATGAATACGCCCTTGATACCTGATCTAAGGTGTAATGTACCGGGGTTTAGATGTAGCCACTTGACCGAAGCACCGACCGCATGGACGACAAATGATGAGGGGTTTGTTTTGGATCGCTGTCGGACCTGCTGTAGTGCTCTATGACGCGTGTTGGTTATAACCTAATCTCCATGAAGCTCTATCATGCAACCCTACCTGGGTACTTACATGTTCACGCGCCTGAGGGGCCCAAGTGCCAGGGTGCATAAAGCAGAAACGCCTGCTAGTCGAGGAGTCCCGGCGTGGGAAACGGAACGAGCTTAATCATACTACGCGGGGGTTAGCGCGTCGAGCCGTACTACCGAGGTCCTCCGTATCGGGCGCTGCGTTAGGGGCTGGCTCGCCCCGACCTATCGAACGTGAAAGGAATTACTTAAAAATCATTCCGGTAAGCGTTTAAACGAGCGGGGGCATCCTGACTCGGTTGGAAACTAGGTAAACATAACCTGTGGGTGGAGTCGATAGGTAAACAGCCTTTAGCGAACCCGATAACAGGGCCTCGATTCCAACAACGGTCGGTCGAACACGGAACATCTTAAAGAACCGCTGTTTCATGTCGGGTGTGATACGGCCACCTAGGAGTCCAATGAGGGGATACCTCGTGCAACATCCACGAACGAGCTACCTAGCAACCCATGATTAACTTGGTGACGTAACCGGTTGTCAGTGTGTCAGCGCGTCAGCAGCTTCGTACGACTGCGTCCGACAGCCTTCTTCGATAAAAATGCTGTAATATGACCATCCAAGAGCAGGATACTGATCTTTCTTTCGCCACGTTTCCATACCAGCTTACGTAAACAACTACTTAGCATCTCGAAAAATGATCTCGTTAATATTGTCATTACGGATGGGGTTGGTGCCCGTTAAGAGTCTGTTTTAAACTCGGACGAATGATCTAACGTTCCGTCGCGCTGGTCGAGCACTACCTCAAGCTAACATGCTCGGCTGCACGGATAGCAATCGCATAGATATCTAACATTCGCTAATCGCATTAGCTTCTAGTACACGGACCGTCGCCAGAGTTTCTCTGTGGAGCTCAATATCGGCGGGATTTCCTAAGCATAATATGGTCGCAGTGGTAGCAGCCTGCCTACTATGCCCTCAGTC
seq00024   CTTCTAGGGGAGAACAACAAATGGTAGAGCAGAGTTTTTGCAGTGCGTAGAGTGTCCGAATTACCGACGAGGTCCACTTGCTCCAACATGAGGGCTCCTCGTAATCCGTCGCAACGTGTACTTGGCAACAGTTGCGTGCTTAGGTCGCATTTATACACGGCGTCTCCTGAGCTGTAGCAGAAGTCATCCGCCCGTACAACGTATTGACCGCGACCAAACATCCTAGAGCTTGCTTGAAGGTGGAACCTATCCAAGTTTTGGCAGGGCAAATTGCGCGACCATTTCTGGGTTCATCTGGCGTCGCGTATGTCTCGTGTAAACGACACCGTTTCTCCAAGCATGGTGATCCGTGTCACTCATAAGCACCAGCCCAGATTCCGCACACGGATAATCGAGCAGGAATATCCTGTGACTAGCCTTCTGGTGTGTCAGAACATTCTGAACCATTGGGTTCATCTCATAAGAACTATAAGGCACATTCCTGCTTGCAGGCCTTACCTCTGGGCCTTACGGTGATGCTGTCACCAGTAAACCGGGCGACGTGGTGGCTGTTAAAAACTGACCGGACGCCGCGCAACAGCTATATATTGCTTATAACCCGCCCTACTATTCTCTCAGGATCCTGTTCCGTCATTATGCCCTCGGCCGTTTTCAGGGTTTCCTGTAGATAGCTGCATTCGTGTGCGTCGTGCAATAGGTTTTGCGCAACGGCACGCTGTTATTAGACTGAGTTACGAGTATGTTGCCAATACGTATTCCCAGTTGGCGTGACTCGAACAGCGGTGCGCCAACAGCATCTATGCACCGGACCGCGCGATTAATAAAGCGATGGATACCTCGGCATAGCATAAAAATGGCCCACTCGCCACATCACGGATTAAGATCATTCACTCCCTACCGGGTGAAGGTAGATAGATGTGTCAGTCTAACGGATACGCTCTGCGAGTGTACCCCTTCGTCACTCGCGAGTAAGGCAGTTTCTGTTCATAACGCACATCCGCCAGACCCATAAAGAAAGCTGAAATGGATCTTTTATCGTCCCCAATCTTGTGATGTGGTGCGAACCCCACTATACCCCACCAGGGTACGGTGTGGTTTCGGCAAAAATGTTCACAGTCAGGGTGTCACTGAATTAAGGATGAATACGCCCTTGATACCTGATCTAAGGTGTAATGTACCGGGGTTTAGATGTAGCCACTTGACCGAAGCACCGACCGCATGGACGACAAATGATGAGGGGTTTGTTTTGGATCGCTGTCGGACCTGCTGTAGTGCTCTATGACGCGTGTTGGTTATAACCTAATCTCCATGAAGCTCTATCATGCAACCCTACCTGGGTACTTACATGTTCACGCGCCTGAGGGGCCCAAGTGCCAGGGTGCATAAAGCAGAAACGCCTGCTAGTCGAGGAGTCCCGGCGTGGGAAACGGAACGAGCTTAATCATACTACGCGGGGGTTAGCGCGTCGAGCCGTACTACCGAGGTCCTGCGTATCGGGCGCTGCGTTAGGGGCTGGCTCGCCCCGACCTATCGAACGTGAAAGGAATTACTTAAAAATCATTCCGGTAAGCGTTTAAACGAGCGGGGGCATCCTGACTCGGTTGGAAACTAGGTAAACATAACCTGTGGGTGGAGTCGATAGGTAAACAGCCTTTAGCGAACCCGATAACAGGGCCTCGATTCCAACAACGGTCGGTCGAACACGGAACATCTTAAAGAACCGCTGTTTCATGTCGGGTGTGATACGGCCACCTAGGAGTCCAATGAGGGGATACCTCGTGCAACATCCACGAACGAGCTACCTAGCAACCCATGATTAACTTGGTGACGTAACCGGTTGTCAGTGTGTCAGCGCGTCAGCAGCTTCGTACGACTGCGTCCGACAGCCTTCTTCGATAAAAATGCTGTAATATGACCATCCAAGAGCAGGATACTGATCTTTCTTTCGCCACGTTTCCATACCAGCTTACGTAAACAACTACTTAGCATCTCGAAAAATGATCTCGTTAATATTGTCATTACGGATGGGGTTGGTGCCCGTTAAGAGTCTGTTTTAAACTCGGACGAATGATCTAACGTTCCGTCGCGCTGGTCGAGCACTACCTCAAGCTAACATGCTCGGCTGCACGGATAGCAATCGCATAGATATCTAACATTCGCTAATCGCATTAGCTTCTAGTACACGGACCGTCGCCAGAGTTTCTCTGTGGAGCTCAATATCGGCGGGATTTCCTAAGCATAATATGGTCGCAGTGGTAGCAGCCTGCCTACTATGCCCTCAGTC
seq00025   CTTCTAGGGGAGAACAACAAATGGTAGAGCAGAGTTTTTGCAGTGCGTAGAGTGTCCGAATTACCGACGAGGTCCACTTGCTCCAACATGAGGGCTCCTCGTAATCCGTCGCAACGTGTACTTGGCAACAGTTGCGTGCTTAGGTCGCATTTATACACGGCGTCTCCTGAGCTGTAGCAGAAGTCATCCGCCCGTACAACGTATTGACCGCGACCAAACATCCTAGAGCTTGCTTGAAGGTGGAACCTATCCAAGTTTTGGCAGGGCAAATTGCGCGACCATTTCTGGGTTCATCTGGCGTCGCGTATGTCTCGTGTAAACGACACCGTTTCTCCAAGCATGGTGATCCGTGTCACTCATAAGCACCAGCCCAGATTCCGCACACGGATAATCGAGCAGGAATATCCTGTGACTAGCCTTCTGGTGTGTCAGAACATTCTGAACCATTGGGTTCATCTCATAAGAACTATAAGGCACATTCCTGCTTGCAGGCCTTACCTCTGGGCCTTACGGTGATGCTGTCACCAGTAAACCGGGCGACGTGGTGGCTGTTAAAAACTGACCGGACGCCGCGCAACAGCTATATATTGCTTATAACCCGCCCTACTATTCTCTCAGGATCCTGTTCCGTCATTATGCCCTCGGCCGTTTTCAGGGTTTCCTGTAGATAGCTGCATTCGTGTGCGTCGTGCAATAGGTTTTGCGCAACGGCACGCTGTTATTAGACTGAGTTACGAGTATGTTGCCAATACGTATTCCCAGTTGGCGTGACTCGAACAGCGGTGCGCCAACAGCATCTATGCACCGGACCGCGCGATTAATAAAGCGATGGATACCTCGGCATAGCATAAAAATGGCCCACTCGCCACATCACGGATTAAGATCATTCACTCCCTACCGGGTGAAGGTAGATAGATGTGTCAGTCTAACGGATACGCTCTGCGAGTGTACCCCTTCGTCACTCGCGAGTAAGGCAGTTTCTGTTCATAACACACATCCGCCAGACCCATAAAGAAAGCTGAAATGGATCTATTATCGTCCCCAATCTTGTGATGTGGTGCGAACCCCACTATACCCCACCAGGGTACGGTGTGGTTTCGGCAAAAATGTTCACAGTCAGGGTGTCACTGAATTAAGGATGAATACGCCCTTGATACCTGATCTAAGGTGTAATGTACCGGGGTTTAGATGTAGCCACTTGACCGAAGCACCGACCGCATGGACGACAAATGATGAGGGGTTTGTTTTGGATCGCTGTCGGACCTGCTGTAGTGCTCTATGACGCGTGTTGGTTATAACCTAATCTCCATGAAGCTCTATCATGCAACCCTACCTGGGTACTTACATGTTCACGCGCCTGAGGGGCCCAAGTGCCAGGGTGCATAAAGCAGAAACGCCTGCTAGTCGAGGAGTCCCGGCGTGGGAAACGGAACGAGCTTAATCATACTACGCGGGGGTTAGCGCGTCGAGCCGTACTACCGAGGTCCTCCGTATCGGGCGCTGCGTTAGGGGCTGGCTCGCCCCGACCTATCGAACGTGAAAGGAATTACTTAAAAATCATTCCGGTAAGCGTTTAAACGAGCGGGGGCATCCTGACTCGGTTGGAAACTAGGTAAACATAACCTGTGGGTGGAGTCGATAGGTAAACAGCCTTTAGCGAACCCGATAACAGGGCCTCGATTCCAACAACGGTCGGTCGAACACGGAACATCTTAAAGAACCGCTGTTTCATGTCGGGTGTGATACGGCCACCTAGGAGTCCAATGAGGGGATACCTCGTGCAACATCCACGAACGAGCTACCTAGCAACCCATGATTAACTTGGTGACGTAACCGGTTGTCAGTGTGTCAGCGCGTCAGCAGCTTCGTACGACTGCGTCCGACAGCCTTCTTCGATAAAAATGCTGTAATATGACCATCCAAGAGCAGGATACTGATCTTTCTTTCGCCACGTTTCCATACCAGCTTACGTAAACAACTACTTAGCATCTCGAAAAATGATCTCGTTAATATTGTCATTACGGATGGGGTTGGTGCCCGTTAAGAGTCTGTTTTAAACTCGGACGAATGATCTAACGTTCCGTCGCGCTGGTCGAACACTACCTCAAGCTAACATGCTCGGCTGCACGGATAGCAATCGCATAGATATCTAACATTCGCTAATCGCATTAGCTTCTAGTACACGGACCGTCGCCAGAGTTTCTCTGTGGAGCTCAATATCGGCGGGATTTCCTAAGCATAATATGGTCGCAGTGGTAGCAGCCTGCCTACTATGCCCTCAGTC
seq00026   CTTCTAGGGGAGAACAACAAATGGTAGAGCAGAGTTTTTGCAGTGCGTAGAGTGTCCGAATTACCGACGAGGTCCACTTGCTCCAACATGAGGGCTCCTCGTAATCCGTCGCAACGTGTACTTGGCAACAGTTGCGTGCTTAGGTCGCATTTATACACGGCGTCTCCTGAGCTGTAGCAGAAGTCATCCGCCCGTACAACGTATTGACCGCGACCAAACATCCTAGAGCTTGCTTGAAGGTGGAACCTATCCAAGTTTTGGCAGGGCAAATTGCGCGACCATTTCTGGGTTCATCTGGCGTCGCGTATGTCTCGTGTAAACGACACCGTTTCTCCAAGCATGGTGATCCGTGTCACTCATAAGCACCAGCCCAGATTCCGCACACGGATAATCGAGCAGGAATATCCTGTGACTAGCCTTCTGGTGTGTCAGAACATTCTGAACCATTGGGTTCATCTCATAAGAACTATAAGGCACATTCCTGCTTGCAGGCCTTACCTCTGGGCCTTACGGTGATGCTGTCACCAGTAAACCGGGCGACGTGGTGGCTGTTAAAAACTGACCGGACGCCGCGCAACAGCTATATATTGCTTATAACCCGCCCTACTATTCTCTCAGGATCCTGTTCCGTCATTATGCCCTCGGCCGTTTTCAGGGTTTCCTGTAGATAGCTGCATTCGTGTGCGTCGTGCAATAGGTTTTGCGCAACGGCACGCTGTTATTAGACTGAGTTACGAGTATGTTGCCAATACGTATTCCCAGTTGGCGTGACTCGAACAGCGGTGCGCCAACAGCATCTATGCACCGGACCGCGCGATTAATAAAGCGATGGATACCTCGGCATAGCATAAAAATGGCCCACTCGCCACATCACGGATTAAGATCATTCACTCCCTACCGGGTGAAGGTAGATAGATGTGTCAGTCTAACGGATACGCTCTGCGAGTGTACCCCTTCGTCACTCGCGAGTAAGGCAGTTTCTGTTCATAACACACATCCGCCAGACCCATAAAGAAAGCTGAAATGGATCTTTTATCGTCCCCAATCTTGTGATGTGGTGCGAACCCCACTATACCCCACCAGGGTACGGTGTGGTTTCGGCAAAAATGTTCACAGTCAGGGTGTCACTGAATTAAGGATGAATACGCCCTTGATACCTGATCTAAGGTGTAATGTACCGGGGTTTAGATGTAGCCACTTGACCGAAGCACCGACCGCATGGACGACAAATGATGAGGGGTTTGTTTTGGATCGCTGTCGGACCTGCTGTAGTGCTCTATGACGCGTGTTGGTTATAACCTAATCTCCATGAAGCTCTATCATGCAACCCTACCTGGGTACTTACATGTTCACGCGCCTGAGGGGCCCAAGTGCCAGGGTGCATAAAGCAGAAACGCCTGCTAGTCGAGGAGTCCCGGCGTGGGAAACGGAACGAGCTTAATCATACTACGCGGGGGTTAGCGCGTCGAGCCGTACTACCGAGGTCCTCCGTATCGGACGCTGCGTTAGGGGCTGGCTCGCCCCGACCTATCGAACGTGAAAGGAATTACTTAAAAATCATTCCGGTAAGCGTTTAAACGAGCGGGGGCATCCTGACTCGGTTGGAAACTAGGTAAACATAACCTGTGGGTGGAGTCGATAGGTAAACAGCCTTTAGCGAACCCGATAACAGGGCCTCGATTCCAACAACGGTCGGTCGAACACGGAACATCTTAAAGAACCGCTGTTTCATGTCGGGTGTGATACGGCCACCTAGGAGTCCAATGAGGGGATACCTCGTGCAACATCCACGAACGAGCTACCTAGCAACCCATGATTAACTTGGTGACGTAACCGGTTGTCAGTGTGTCAGCGCGTCAGCAGCTTCGTACGACTGCGTCCGACAGCCTTCTTCGATAAAAATGCTGTAATATGACCATCCAAGAGCAGGATACTGATCTTTCTTTCGCCACGTTTCCATACCAGCTTACGTAAACAACTACTTAGCATCTCGAAAAATGATCTCGTTAATATTGTCATTACGGATGGGGTTGGTGCCCGTTAAGAGTCTGTTTTAAACTCGGACGAATGATCTAACGTTCCGTCGCGCTGGTCGAGCACTACCTCAAGCTAACATGCTCGGCTGCACGGATAGCAATCGCATAGATATCTAACATTCGCTAATCGCATTAGCTTCTAGTACACGGACCGTCGCCAGAGTTTCTCTGTGGAGCTCAATATCGGCGGGATTTCCTAAGCATAATATGGTCGCAGTGGTAGCAGCCTGCCTACTATGCCCTCAGTC
seq00027   CTTCTAGGGGAGAACAACAAATGGTAGAGCAGAGTTTTTGCAGTGCGTAGAGTGTCCGAATTACCGACGAGGTCCACTTGCTCCAACATGAGGGCTCCTCGTAATCCGTCGCAACGTGTACTTGGCAACAGTTGCGTGCTTAGGTCGCATTTATACACGGCGTCTCCTGAGCTGTAGCAGAAGTCATCCGCCCGTACAACGTATTGACCGCGACCAAACATCCTAGAGCTTGCTTGAAGGTGGAACCTATCCAAGTTTTGGCAGGGCAAATTGCGCGACCATTTCTGGGTTCATCTGGCGTCGCGTATGTCTCGTGTAAACGACACCGTTTCTCCAAGCATGGTGATCCGTGTCACTCATAAGCACCAGCCCAGATTCCGCACACGGATAATCGAGCAGGAATATCCTGTGACTAGCCTTCTGGTGTGTCAGAACATTCTGAACCATTGGGTTCATCTCATAAGAACTATAAGGCACATTCCTGCTTGCAGGCCTTACCTCTGGGCCTTACGGTGATGCTGTCACCAGTAAACCGGGCGACGTGGTGGCTGTTAAAAACTGACCGGACGCCGCGCAACAGCTATATATTGCTTATAACCCGCCCTACTATTCTCTCAGGATCCTGTTCCGTCATTATGCCCTCGGCCGTTTTCAGGGTTTCCTGTAGATAGCTGCATTCGTGTGCGTCGTGCAATAGGTTTTGCGCAACGGCACGCTGTTATTAGACTGAGTTACGAGTATGTTGCCAATACGTATTCCCAGTTGGCGTGACTCGAACAGCGGTGCGCCAACAGCATCTATGCACCGGACCGCGCGATTAATAAAGCGATGGATACCTCGGCATAGCATAAAAATGGCCCACTCGCCACATCACGGATTAAGATCATTCACTCCCTACCGGGTGAAGGTAGATAGATGTGTCAGTCTAACGGATACGCTCTGCGAGTGTACCCCTTCGTCACTCGCGAGTAAGGCAGTTTCTGTTCATAACACACATCCGCCAGACCCATAAAGAAAGCTGAAATGGATCTTTTATCGTCCCCAATCTTGTGATGTGGTGCGAACCCCACTATACCCCACCAGGGTACGGTGTGGTTTCGGCAAAAATGTTCACAGTCAGGGTGTCACTGAATTAAGGATGAATACGCCCTTGATACCTGATCTAAGGTGTAATGTACCGGGGTTTAGATGTAGCCACTTGACCGAAGCACCGACCGCATGGACGACAAATGATGAGGGGTTTGTTTTGGATCGCTGTCGGACCTGCTGTAGTGCTCTATGACGCGTGTTGGTTATAACCTAATCTCCATGAAGCTCTATCATGCAACCCTACCTGGGTACTTACATGTTCACGCGCCTGAGGGGCCCAAGTGCCAGGGTGCATAAAGCAGAAACGCCTGCTAGTCGAGGAGTCCCGGCGTGGGAAACGGAACGAGCTTAATCATACTACGCGGGGGTTAGCGCGTCGAGCCGTACTACCGAGGTCCTCCGTATCGGACGCTGCGTTAGGGGCTGGCTCGCCCCGACCTATCGAACGTGAAAGGAATTACTTAAAAATCATTCCGGTAAGCGTTTAAACGAGCGGGGGCATCCTGACTCGGTTGGAAACTAGGTAAACATAACCTGTGGGTGGAGTCGATAGGTAAACAGCCTTTAGCGAACCCGATAACAGGGCCTCGATTCCAACAACGGTCGGTCGAACACGGAACATCTTAAAGAACCGCTGTTTCATGTCGGGTGTGATACGGCCACCTAGGAGTCCAATGAGGGGATACCTCGTGCAACATCCACGAACGAGCTACCTAGCAACCCATGATTAACTTGGTGACGTAACCGGTTGTCAGTGTGTCAGCGCGTCAGCAGCTTCGTACGACTGCGTCCGACAGCCTTCTTCGATAAAAATGCTGTAATATGACCATCCAAGAGCAGGATACTGATCTTTCTTTCGCCACGTTTCCATACCAGCTTACGTAAACAACTACTTAGCATCTCGAAAAATGATCTCGTTAATATTGTCATTACGGATGGGGTTGGTGCCCGTTAAGAGTCTGTTTTAAACTCGGACGAATGATCTAACGTTCCGTCGCGCTGGTCGAGCACTACCTCAAGCTAACATGCTCGGCTGCACGGATAGCAATCGCATAGATATCTAACATTCGCTAATCGCATTAGCTTCTAGTACACGGACCGTCGCCAGAGTTTCTCTGTGGAGCTCAATATCGGCGGGATTTCCTAAGCATAATATGGTCGCAGTGGTAGCAGCCTGCCTACTATGCCCTCAGTC
seq00028   CTTCTAGGGGAGAACAACAAATGGTAGAGCAGAGTTTTTGCAGTGCGTAGAGTGTCCGAATTACCGACGAGGTCCACTTGCTCCAACATGAGGGCTCCTCGTAATCCGTCGCAACGTGTACTTGGCAACAGTTGCGTGCTTAGGTCGCATTTATACACGGCGTCTCCTGAGCTGTAGCAGAAGTCATCCGCCCGTACAACGTATTGACCGCGACCAAACATCCTAGAGCTTGCTTGAAGGTGGAACCTATCCAAGTTTTGGCAGGGCAAATTGCGCGACCATTTCTGGGTTCATCTGGCGTCGCGTATGTCTCGTGTAAACGACACCGTTTCTCCAAGCATGGTGATCCGTGTCACTCATAAGCACCAGCCCAGATTCCGCACACGGATAATCGAGCAGGAATATCCTGTGACTAGCCTTCTGGTGTGTCAGAACATTCTGAACCATTGGGTTCATCTCATAAGAACTATAAGGCACATTCCTGCTTGCAGGCCTTACCTCTGGGCCTTACGGTGATGCTGTCACCAGTAAACCGGGCGACGTGGTGGCTGTTAAAAACTGACCGGACGCCGCGCAACAGCTATATATTGCTTATAACCCGCCCTACTATTCTCTCAGGATCCTGTTCCGTCATTATGCCCTCGGCCGTTTTCAGGGTTTCCTGTAGATAGCTGCATTCGTGTGCGTCGTGCAATAGGTTTTGCGCAACGGCACGCTGTTATTAGACTGAGTTACGAGTATGTTGCCAATACGTATTCCCAGTTGGCGTGACTCGAACAGCGGTGCGCCAACAGCATCTATGCACCGGACCGCGCGATTAATAAAGCGATGGATACCTCGGCATAGCATAAAAATGGCCCACTCGCCACATCACGGATTAAGATCATTCACTCCCTACCGGGTGAAGGTAGATAGATGTGTCAGTCTAACGGATACGCTCTGCGAGTGTACCCCTTCGTCACTCGCGAGTAAGGCAGTTTCTGTTCATAACACACATCCGCCAGACCCATAAAGAAAGCTGAAATGGATCTTTTATCGTCCCCAATCTTGTGATGTGGTGCGAACCCCACTATACCCCACCAGGGTACGGTGTGGTTTCGGCAAAAATGTTCACAGTCAGGGTGTCACTGAATTAAGGATGAATACGCCCTTGATACCTGATCTAAGGTGTAATGTACCGGGGTTTAGATGTAGCCACTTGACCGAAGCACCGACCGCATGGACGACAAATGATGAGGGGTATGTTTTGGATCGCTGTCGGACCTGCTGTAGTGCTCTATGACGCGTGTTGGTTATAACCTAATCTCCATGAAGCTCTATCATGCAACCCTACCTGGGTACTTACATGTTCACGCGCCTGAGGGGCCCAAGTGCCAGGGTGCATAAAGCAGAAACGCCTGCTAGTCGAGGAGTCCCGGCGTGGGAAACGGAACGAGCTTAATCATACTACGCGGGGGTTAGCGCGTCGAGCCGTACTACCGAGGTCCTCCGTATCGGGCGCTGCGTTAGGGGCTGGCTCGCCCCGACCTATCGAACGTGAAAGGAATTACTTAAAAATCATTCCGGTAAGCGTTTAAACGAGCGGGGGCATCCTGACTCGGTTGGAAACTAGGTAAACATAACCTGTGGGTGGAGTCGATAGGTAAACAGCCTTTAGCGAACCCGATAACAGGGCCTCGATTCCAACAACGGTCGGTCGAACACGGAACATCTTAAAGAACCGCTGTTTCATGTCGGGTGTGATACGGCCACCTAGGAGTCCAATGAGGGGATACCTCGTGCAACATCCACGAACGAGCTACCTAGCAACCCATGATTAACTTGGTGACGTAACCGGTTGTCAGTGTGTCAGCGCGTCAGCAGCTTCGTACGACTGCGTCCGACAGCCTTCTTCGATAAAAATGCTGTAATATGACCATCCAAGAGCAGGATACTGATCTTTCTTTCGCCACGTTTCCATACCAGCTTACGTAAACAACTACTTAGCATCTCGAAAAATGATCTCGTTAATATTGTCATTACGGATGGGGTTGGTGCCCGTTAAGAGTCTGTTTTAAACTCGGACGAATGATCTAACGTTCCGTCGCGCTGGTCGAACACTACCTCAAGCTAACATGCTCGGCTGCACGGATAGCAATCGCATAGATATCTAACATTCGCTAATCGCATTAGCTTCTAGTACACGGACCGTCGCCAGAGTTTCTCTGTGGAGCTCAATATCGGCGGGATTTCCTAAGCATAATATGGTCGCAGTGGTAGCAGCCTGCCTACTATGCCCTCAGTC
seq00029   CTTCTAGGGGAGAACAACAAATGGTAGAGCAGAGTTTTTGCAGTGCGTAGAGTGTCCGAATTACCGACGAGGTCCACTTGCTCCAACATGAGGGCTCCTCGTAATCCGTCGCAACGTGTACTTGGCAACAGTTGCGTGCTTAGGTCGCATTTATACACGGCGTCTCCTGAGCTGTAGCAGAAGTCATCCGCCCGTACAACGTATTGACCGCGACCAAACATCCTAGAGCTTGCTTGAAGGTGGAACCTATCCAAGTTTTGGCAGGGCAAATTGCGCGACCATTTCTGGGTTCATCTGGCGTCGCGTATGTCTCGTGTAAACGACACCGTTTCTCCAAGCATGGTGATCCGTGTCACTCATAAGCACCAGCCCAGATTCCGCACACGGATAATCGAGCAGGAATATCCTGTGACTAGCCTTCTGGTGTGTCAGAACATTCTGAACCATTGGGTTCATCTCATAAGAACTATAAGGCACATTCCTGCTTGCAGGCCTTACCTCTGGGCCTTACGGTGATGCTGTCACCAGTAAACCGGGCGACGTGGTGGCTGTTAAAAACTGACCGGACGCCGCGCAACAGCTATATATTGCTTATAACCCGCCCTACTATTCTCTCAGGATCCTGTTCCGTCATTATGCCCTCGGCCGTTTTCAGGGTTTCCTGTAGATAGCTGCATTCGTGTGCGTCGTGCAATAGGTTTTGCGCAACGGCACGCTGTTATTAGACTGAGTTACGAGTATGTTGCCAATACGTATTCCCAGTTGGCGTGACTCGAACAGCGGTGCGCCAACAGCATCTATGCACCGGACCGCGCGATTAATAAAGCGATGGATACCTCGGCATAGCATAAAAATGGCCCACTCGCCACATCACGGATTAAGATCATTCACTCCCTACCGGGTGAAGGTAGATAGATGTGTCAGTCTAACGGATACGCTCTGCGAGTGTACCCCTTCGTCACTCGCGAGTAAGGCAGTTTCTGTTCATAACACACATCCGCCAGACCCATAAAGAAAGCTGAAATGGATCTTTTATCGTCCCCAATCTTGTGATGTGGTGCGAACCCCACTATACCCCACCAGGGTACGGTGTGGTTTCGGCAAAAATGTTCACAGTCAGGGTGTCACTGAATTAAGGATGAATACGCCCTTGATACCTGATCTAAGGTGTAATGTACCGGGGTTTAGATGTAGCCACTTGACCGAAGCACCGACCGCATGGACGACAAATGATGAGGGGTTTGTTTTGGATCGCTGTCGGACCTGCTGTAGTGCTCTATGACGCGTGTTGGTTATAACCTAATCTCCATGAAGCTCTATCATGCAACCCTACCTGGGTACTTACATGTTCACGCGCCTGAGGGGCCCAAGTGCCAGGGTGCATAAAGCAGAAACGCCTGCTAGTCGAGGAGTCCCGGCGTGGGAAACGGAACGAGCTTAATCATACTACGCGGGGGTTAGCGCGTCGAGCCGTACTACCGAGGTCCTCCGTATCGGGCGCTGCGTTAGGGGCTGGCTCGCCCCGACCTATCGAACGTGAAAGGAATTACTTAAAAATCATTCCGGTAAGCGTTTAAACGAGCGGGGGCATCCTGACTCGGTTGGAAACTAGGTAAACATAACCTGTGGGTGGAGTCGATAGGTAAACAGCCTTTAGCGAACCCGATAACAGGGCCTCGATTCCAACAACGGTCGGTCGAACACGGAACATCTTAAAGAACCGCTGTTTCATGTCGGGTGTGATACGGCCACCTAGGAGTCCAATGAGGGGATACCTCGTGCAACATCCACGAACGAGCTACCTAGCAACCCATGATTAACTTGGTGACGTAACCGGTTGTCAGTGTGTCAGCGCGTCAGCAGCTTCGTACGACTGCGTCCGACAGCCTTCTTCGATAAAAATGCTGTAATATGACCATCCAAGAGCAGGATACTGATCTTTCTTTCGCCACGTTTCCATACCAGCTTACGTAAACAACTACTTAGCATCTCGAAAAATGATCTCGTTAATATTGTCATTACGGATGGGGTTGGTGCCCGTTAAGAGTCTGTTTTAAACTCGGACGAATGATCTAACGTTCCGTCGCGCTGGTCGAGCACTACCTCAAGCTAACATGCTCGGCTGCACGGATAGCAATCGCATAGATATCTAACATTCGCTAATCGCATTAGCTTCTAGTACACGGACCGTCGCCAGAGTTTCTCTGTGGAGCTCAATATCGGCGGGATTTCCTAAGCATAATATGGTCGCAGTGGTAGCAGCCTGCCTACTATGCCCTCAGTC
seq00030   CTTCTAGGGGAGAACAACAAATGGTAGAGCAGAGTTTTTGCAGTGCGTAGAGTGTCCGAATTACCGACGAGGTCCACTTGCTCCAACATGAGGGCTCCTCGTAATCCGTCGCAACGTGTACTTGGCAACAGTTGCGTGCTTAGGTCGCATTTATACACGGCGTCTCCTGAGCTGTAGCAGAAGTCATCCGCCCGTACAACGTATTGACCGCGACCAAACATCCTAGAGCTTGCTTGAAGGTGGAACCTATCCAAGTTTTGGCAGGGCAAATTGCGCGACCATTTCTGGGTTCATCTGGCGTCGCGTATGTCTCGTGTAAACGACACCGTTTCTCCAAGCATGGTGATCCGTGTCACTCATAAGCACCAGCCCAGATTCCGCACACGGATAATCGAGCAGGAATATCCTGTGACTAGCCTTCTGGTGTGTCAGAACATTCTGAACCATTGGGTTCATCTCATAAGAACTATAAGGCACATTCCTGCTTGCAGGCCTTACCTCTGGGCCTTACGGTGATGCTGTCACCAGTAAACCGGGCGACGTGGTGGCTGTTAAAAACTGACCGGACGCCGCGCAACAGCTATATATTGCTTATAACCCGCCCTACTATTCTCTCAGGATCCTGTTCCGTCATTATGCCCTCGGCCGTTTTCAGGGTTTCCTGTAGATAGCTGCATTCGTGTGCGTCGTGCAATAGGTTTTGCGCAACGGCACGCTGTTATTAGACTGAGTTACGAGTATGTTGCCAATACGTATTCCCAGTTGGCGTGACTCGAACAGCGGTGCGCCAACAGCATCTATGCACCGGACCGCGCGATTAATAAAGCGATGGATACCTCGGCATAGCATAAAAATGGCCCACTCGCCACATCACGGATTAAGATCATTCACTCCCTACCGGGTGAAGGTAGATAGATGTGTCAGTCTAACGGATACGCTCTGCGAGTGTACCCCTTCGTCACTCGCGAGTAAGGCAGTTTCTGTTCATAACACACATCCGCCAGACCCATAAAGAAAGCTGAAATGGATCTTTTATCGTCCCCAATCTTGTGATGTGGTGCGAACCCCACTATACCCCACCAGGGTACGGTGTGGTTTCGGCAAAAATGTTCACAGTCAGGGTGTCACTGAATTAAGGATGAATACGCCCTTGATACCTGATCTAAGGTGTAATGTACCGGGGTTTAGATGTAGCCACTTGACCGAAGCACCGACCGCATGGACGACAAATGATGAGGGGTTTGTTTTGGATCGCTGTCGGACCTGCTGTAGTGCTCTATGACGCGTGTTGGTTATAACCTAATCTCCATGAAGCTCTATCATGCAACCCTACCTGGGTACTTACATGTTCACGCGCCTGAGGGGCCCAAGTGCCAGGGTGCATAAAGCAGAAACGCCTGCTAGTCGAGGAGTCCCGGCGTGGGAAACGGAACGAGCTTAATCATACTACGCGGGGGTTAGCGCGTCGAGCCGTACTACCGAGGTCCTCCGTATCGGACGCTGCGTTAGGGGCTGGCTCGCCCCGACCTATCGAACGTGAAAGGAATTACTTAAAAATCATTCCGGTAAGCGTTTAAACGAGCGGGGGCATCCTGACTCGGTTGGAAACTAGGTAAACATAACCTGTGGGTGGAGTCGATAGGTAAACAGCCTTTAGCGAACCCGATAACAGGGCCTCGATTCCAACAACGGTCGGTCGAACACGGAACATCTTAAAGAACCGCTGTTTCATGTCGGGTGTGATACGGCCACCTAGGAGTCCAATGAGGGGATACCTCGTGCAACATCCACGAACGAGCTACCTAGCAACCCATGATTAACTTGGTGACGTAACCGGTTGTCAGTGTGTCAGCGCGTCAGCAGCTTCGTACGACTGCGTCCGACAGCCTTCTTCGATAAAAATGCTGTAATATGACCATCCAAGAGCAGGATACTGATCTTTCTTTCGCCACGTTTCCATACCAGCTTACGTAAACAACTACTTAGCATCTCGAAAAATGATCTCGTTAATATTGTCATTACGGATGGGGTTGGTGCCCGTTAAGAGTCTGTTTTAAACTCGGACGAATGATCTAACGTTCCGTCGCGCTGGTCGAGCACTACCTCAAGCTAACATGCTCGGCTGCACGGATAGCAATCGCATAGATATCTAACATTCGCTAATCGCATTAGCTTCTAGTACACGGACCGTCGCCAGAGTTTCTCTGTGGAGCTCAATATCGGCGGGATTTCCTAAGCATAATATGGTCGCAGTGGTAGCAGCCTGCCTACTATGCCCTCAGTC
seq00031   CTTCTAGGGGAGAACAACAAATGGTAGAGCAGAGTTTTTGCAGTGCGTAGAGTGTCCGAATTACCGACGAGGTCCACTTGCTCCAACATGAGGGCTCCTCGTAATCCGTCGCAACGTGTACTTGGCAACAGTTGCGTGCTTAGGTCGCATTTATACACGGCGTCTCCTGAGCTGTAGCAGAAGTCATCCGCCCGTACAACGTATTGACCGCGACCAAACATCCTAGAGCTTGCTTGAAGGTGGAACCTATCCAAGTTTTGGCAGGGCAAATTGCGCGACCATTTCTGGGTTCATCTGGCGTCGCGTATGTCTCGTGTAAACGACACCGTTTCTCCAAGCATGGTGATCCGTGTCACTCATAAGCACCAGCCCAGATTCCGCACACGGATAATCGAGCAGGAATATCCTGTGACTAGCCTTCTGGTGTGTCAGAACATTCTGAACCATTGGGTTCATCTCATAAGAACTATAAGGCACATTCCTGCTTGCAGGCCTTACCTCTGGGCCTTACGGTGATGCTGTCACCAGTAAACCGGGCGACGTGGTGGCTGTTAAAAACTGACCGGACGCCGCGCAACAGCTATATATTGCTTATAACCCGCCCTACTATTCTCTCAGGATCCTGTTCCGTCATTATGCCCTCGGCCGTTTTCAGGGTTTCCTGTAGATAGCTGCATTCGTGTGCGTCGTGCAATAGGTTTTGCGCAACGGCACGCTGTTATTAGACTGAGTTACGAGTATGTTGCCAATACGTATTCCCAGTTGGCGTGACTCGAACAGCGGTGCGCCAACAGCATCTATGCACCGGACCGCGCGATTAATAAAGCGATGGATACCTCGGCATAGCATAAAAATGGCCCACTCGCCACATCACGGATTAAGATCATTCACTCCCTACCGGGTGAAGGTAGATAGATGTGTCAGTCTAACGGATACGCTCTGCGAGTGTACCCCTTCGTCACTCGCGAGTAAGGCAGTTTCTGTTCATAACACACATCCGCCAGACCCATAAAGAAAGCTGAAATGGATCTATTATCGTCCCCAATCTTGTGATGTGGTGCGAACCCCACTATACCCCACCAGGGTACGGTGTGGTTTCGGCAAAAATGTTCACAGTCAGGGTGTCACTGAATTAAGGATGAATACGCCCTTGATACCTGATCTAAGGTGTAATGTACCGGGGTTTAGATGTAGCCACTTGACCGAAGCACCGACCGCATGGACGACAAATGATGAGGGGTTTGTTTTGGATCGCTGTCGGACCTGCTGTAGTGCTCTATGACGCGTGTTGGTTATAACCTAATCTCCATGAAGCTCTATCATGCAACCCTACCTGGGTACTTACATGTTCACGCGCCTGAGGGGCCCAAGTGCCAGGGTGCATAAAGCAGAAACGCCTGCTAGTCGAGGAGTCCCGGCGTGGGAAACGGAACGAGCTTAATCATACTACGCGGGGGTTAGCGCGTCGAGCCGTACTACCGAGGTCCTCCGTATCGGGCGCTGCGTTAGGGGCTGGCTCGCCCCGACCTATCGAACGTGAAAGGAATTACTTAAAAATCATTCCGGTAAGCGTTTAAACGAGCGGGGGCATCCTGACTCGGTTGGAAACTAGGTAAACATAACCTGTGGGTGGAGTCGATAGGTAAACAGCCTTTAGCGAACCCGATAACAGGGCCTCGATTCCAACAACGGTCGGTCGAACACGGAACATCTTAAAGAACCGCTGTTTCATGTCGGGTGTGATACGGCCACCTAGGAGTCCAATGAGGGGATACCTCGTGCAACATCCACGAACGAGCTACCTAGCAACCCATGATTAACTTGGTGACGTAACCGGTTGTCAGTGTGTCAGCGCGTCAGCAGCTTCGTACGACTGCGTCCGACAGCCTTCTTCGATAAAAATGCTGTAATATGACCATCCAAGAGCAGGATACTGATCTTTCTTTCGCCACGTTTCCATACCAGCTTACGTAAACAACTACTTAGCATCTCGAAAAATGATCTCGTTAATATTGTCATTACGGATGGGGTTGGTGCCCGTTAAGAGTCTGTTTTAAACTCGGACGAATGATCTAACGTTCCGTCGCGCTGGTCGAACACTACCTCAAGCTAACATGCTCGGCTGCACGGATAGCAATCGCATAGATATCTAACATTCGCTAATCGCATTAGCTTCTAGTACACGGACCGTCGCCAGAGTTTCTCTGTGGAGCTCAATATCGGCGGGATTTCCTAAGCATAATATGGTCGCAGTGGTAGCAGCCTGCCTACTATGCCCTCAGTC
seq00032   CTTCTAGGGGAGAACAACAAATGGTAGAGCAGAGTTTTTGCAGTGCGTAGAGTGTCCGAATTACCGACGAGGTCCACTTGCTCCAACATGAGGGCTCCTCGTAATCCGTCGCAACGTGTACTTGGCAACAGTTGCGTGCTTAGGTCGCATTTATACACGGCGTCTCCTGAGCTGTAGCAGAAGTCATCCGCCCGTACAACGTATTGACCGCGACCAAACATCCTAGAGCTTGCTTGAAGGTGGAACCTATCCAAGTTTTGGCAGGGCAAATTGCGCGACCATTTCTGGGTTCATCTGGCGTCGCGTATGTCTCGTGTAAACGACACCGTTTCTCCAAGCATGGTGATCCGTGTCACTCATAAGCACCAGCCCAGATTCCGCACACGGATAATCGAGCAGGAATATCCTGTGACTAGCCTTCTGGTGTGTCAGAACATTCTGAACCATTGGGTTCATCTCATAAGAACTATAAGGCACATTCCTGCTTGCAGGCCTTACCTCTGGGCCTTACGGTGATGCTGTCACCAGTAAACCGGGCGACGTGGTGGCTGTTAAAAACTGACCGGACGCCGCGCAACAGCTATATATTGCTTATAACCCGCCCTACTATTCTCTCAGGATCCTGTTCCGTCATTATGCCCTCGGCCGTTTTCAGGGTTTCCTGTAGATAGCTGCATTCGTGTGCGTCGTGCAATAGGTTTTGCGCAACGGCACGCTGTTATTAGACTGAGTTACGAGTATGTTGCCAATACGTATTCCCAGTTGGCGTGACTCGAACAGCGGTGCGCCAACAGCATCTATGCACCGGACCGCGCGATTAATAAAGCGATGGATACCTCGGCATAGCATAAAAATGGCCCACTCGCCACATCACGGATTAAGATCATTCACTCCCTACCGGGTGAAGGTAGATAGATGTGTCAGTCTAACGGATACGCTCTGCGAGTGTACCCCTTCGTCACTCGCGAGTAAGGCAGTTTCTGTTCATAACACACATCCGCCAGACCCATAAAGAAAGCTGAAATGGATCTTTTATCGTCCCCAATCTTGTGATGTGGTGCGAACCCCACTATACCCCACCAGGGTACGGTGTGGTTTCGGCAAAAATGTTCACAGTCAGGGTGTCACTGAATTAAGGATGAATACGCCCTTGATACCTGATCTAAGGTGTAATGTACCGGGGTTTAGATGTAGCCACTTGACCGAAGCACCGACCGCATGGACGACAAATGATGAGGGGTTTGTTTTGGATCGCTGTCGGACCTGCTGTAGTGCTCTATGACGCGTGTTGGTTATAACCTAATCTCCATGAAGCTCTATCATGCAACCCTACCTGGGTACTTACATGTTCACGCGCCTGAGGGGCCCAAGTGCCAGGGTGCATAAAGCAGAAACGCCTGCTAGTCGAGGAGTCCCGGCGTGGGAAACGGAACGAGCTTAATCATACTACGCGGGGGTTAGCGCGTCGAGCCGTACTACCGAGGTCCTCCGTATCGGACGCTGCGTTAGGGGCTGGCTCGCCCCGACCTATCGAACGTGAAAGGAATTACTTAAAAATCATTCCGGTAAGCGTTTAAACGAGCGGGGGCATCCTGACTCGGTTGGAAACTAGGTAAACATAACCTGTGGGTGGAGTCGATAGGTAAACAGCCTTTAGCGAACCCGATAACAGGGCCTCGATTCCAACAACGGTCGGTCGAACACGGAACATCTTAAAGAACCGCTGTTTCATGTCGGGTGTGATACGGCCACCTAGGAGTCCAATGAGGGGATACCTCGTGCAACATCCACGAACGAGCTACCTAGCAACCCATGATTAACTTGGTGACGTAACCGGTTGTCAGTGTGTCAGCGCGTCAGCAGCTTCGTACGACTGCGTCCGACAGCCTTCTTCGATAAAAATGCTGTAATATGACCATCCAAGAGCAGGATACTGATCTTTCTTTCGCCACGTTTCCATACCAGCTTACGTAAACAACTACTTAGCATCTCGAAAAATGATCTCGTTAATATTGTCATTACGGATGGGGTTGGTGCCCGTTAAGAGTCTGTTTTAAACTCGGACGAATGATCTAACGTTCCGTCGCGCTGGTCGAGCACTACCTCAAGCTAACATGCTCGGCTGCACGGATAGCAATCGCATAGATATCTAACATTCGCTAATCGCATTAGCTTCTAGTACACGGACCGTCGCCAGAGTTTCTCTGTGGAGCTCAATATCGGCGGGATTTCCTAAGCATAATATGGTCGCAGTGGTAGCAGCCTGCCTACTATGCCCTCAGTC
seq00033   CTTCTAGGGGAGAACAACAAATGGTAGAGCAGAGTTTTTGCAGTGCGTAGAGTGTCCGAATTACCGACGAGGTCCACTTGCTCCAACATGAGGGCTCCTCGTAATCCGTCGCAACGTGTACTTGGCAACAGTTGCGTGCTTAGGTCGCATTTATACACGGCGTCTCCTGAGCTGTAGCAGAAGTCATCCGCCCGTACAACGTATTGACCGCGACCAAACATCCTAGAGCTTGCTTGAAGGTGGAACCTATCCAAGTTTTGGCAGGGCAAATTGCGCGACCATTTCTGGGTTCATCTGGCGTCGCGTATGTCTCGTGTAAACGACACCGTTTCTCCAAGCATGGTGATCCGTGTCACTCATAAGCACCAGCCCAGATTCCGCACACGGATAATCGAGCAGGAATATCCTGTGACTAGCCTTCTGGTGTGTCAGAACATTCTGAACCATTGGGTTCATCTCATAAGAACTATAAGGCACATTCCTGCTTGCAGGCCTTACCTCTGGGCCTTACGGTGATGCTGTCACCAGTAAACCGGGCGACGTGGTGGCTGTTAAAAACTGACCGGACGCCGCGCAACAGCTATATATTGCTTATAACCCGCCCTACTATTCTCTCAGGATCCTGTTCCGTCATTATGCCCTCGGCCGTTTTCAGGGTTTCCTGTAGATAGCTGCATTCGTGTGCGTCGTGCAATAGGTTTTGCGCAACGGCACGCTGTTATTAGACTGAGTTACGAGTATGTTGCCAATACGTATTCCCAGTTGGCGTGACTCGAACAGCGGTGCGCCAACAGCATCTATGCACCGGACCGCGCGATTAATAAAGCGATGGATACCTCGGCATAGCATAAAAATGGCCCACTCGCCACATCACGGATTAAGATCATTCACTCCCTACCGGGTGAAGGTAGATAGATGTGTCAGTCTAACGGATACGCTCTGCGAGTGTACCCCTTCGTCACTCGCGAGTAAGGCAGTTTCTGTTCATAACACACATCCGCCAGACCCATAAAGAAAGCTGAAATGGATCTATTATCGTCCCCAATCTTGTGATGTGGTGCGAACCCCACTATACCCCACCAGGGTACGGTGTGGTTTCGGCAAAAATGTTCACAGTCAGGGTGTCACTGAATTAAGGATGAATACGCCCTTGATACCTGATCTAAGGTGTAATGTACCGGGGTTTAGATGTAGCCACTTGACCGAAGCACCGACCGCATGGACGACAAATGATGAGGGGTTTGTTTTGGATCGCTGTCGGACCTGCTGTAGTGCTCTATGACGCGTGTTGGTTATAACCTAATCTCCATGAAGCTCTATCATGCAACCCTACCTGGGTACTTACATGTTCACGCGCCTGAGGGGCCCAAGTGCCAGGGTGCATAAAGCAGAAACGCCTGCTAGTCGAGGAGTCCCGGCGTGGGAAACGGAACGAGCTTAATCATACTACGCGGGGGTTAGCGCGTCGAGCCGTACTACCGAGGTCCTCCGTATCGGGCGCTGCGTTAGGGGCTGGCTCGCCCCGACCTATCGAACGTGAAAGGAATTACTTAAAAATCATTCCGGTAAGCGTTTAAACGAGCGGGGGCATCCTGACTCGGTTGGAAACTAGGTAAACATAACCTGTGGGTGGAGTCGATAGGTAAACAGCCTTTAGCGAACCCGATAACAGGGCCTCGATTCCAACAACGGTCGGTCGAACACGGAACATCTTAAAGAACCGCTGTTTCATGTCGGGTGTGATACGGCCACCTAGGAGTCCAATGAGGGGATACCTCGTGCAACATCCACGAACGAGCTACCTAGCAACCCATGATTAACTTGGTGACGTAACCGGTTGTCAGTGTGTCAGCGCGTCAGCAGCTTCGTACGACTGCGTCCGACAGCCTTCTTCGATAAAAATGCTGTAATATGACCATCCAAGAGCAGGATACTGGTCTTTCTTTCGCCACGTTTCCATACCAGCTTACGTAAACAACTACTTAGCATCTCGAAAAATGATCTCGTTAATATTGTCATTACGGATGGGGTTGGTGCCCGTTAAGAGTCTGTTTTAAACTCGGACGAATGATCTAACGTTCCGTCGCGCTGGTCGAACACTACCTCAAGCTAACATGCTCGGCTGCACGGATAGCAATCGCATAGATATCTAACATTCGCTAATCGCATTAGCTTCTAGTACACGGACCGTCGCCAGAGTTTCTCTGTGGAGCTCAATATCGGCGGGATTTCCTAAGCATAATATGGTCGCAGTGGTAGCAGCCTGCCTACTATGCCCTCAGTC
