# Supplementary material for: How Good Are Indirect Tests at Detecting Recombination in Human mtDNA?
Source: G3 (Bethesda). 2013 Jul 1;3(7):1095–104. doi: 10.1534/g3.113.006510 (PMC3704238; doi:10.1534/g3.113.006510)
Supplement: Supporting Information [file supp_g3.113.006510_FileS2.gz › SequenceData/mtDNA_ratehet&popgrowth/0/3rdbase/Infiles/0_43-new.txt]

33 2284
seq00001   AACCCTGGCGATATCAGGCTTCCCCCCAACCCGGGCCGTAGGGAACAGAGTTAATCCTAAGTACCGGTTTTGTCTTACCTGTCACTCGGGTGTTGTCCATAGAGGTCTCTGTCTCATTACCTCATTTGACTTCGATTGGTCCTGCTTCAGCGATTACGAGGTACAAATCGCCGTGGGTTATGGTGATCGTCGATTTTCATGTGTTCCTGTTGGGACCAAGCATTTCTGCTAACTAAGCGATGCTACAGACAAGATAAGTTGTATACCCCCGCACCCTGTCTAAGTTCTGTTGACTAATTTCGACGAAAAAACGAAAGCGTCATGGCCGAGGCGGGGTCGACTCACAACAACAGTACTGGCTCGATAAATCTAAAGAGTTATTCTGCGCAATGTACGTGAGGGGTTATGTACAATAATTGATAATCGACATCACGGCATACAGTTGCCGTCCCGGGTGGGCGTTTTATTACCTGATTATCATCTATATTCAGGTTGTATACCACCGCGTTATACGTTTCTGTGCGTCGAGACCGTGATCGGCTAGTCACGTCCAAGACACGTGGCCGCTGGGAGACACGTTAGCCACCATTTGTGAATTCGAAAACCGTTAGGTAGATAACAGAATTCATTATTGTTTTGTAAAGATGATGAAGTTTTGTTGGACGTTACGAACTGAACTGGCCTGGCCCTCCTTGCGATCGGACCGGTACTACGGCTTCGTGGTGTCTAGCTCTGCGCACACGGAGGCATGGTTATGCGAAACTCCCTGGATGCGGTCAGCATTTCCAACTGGCTGAACCAGTACGTACATGTGAATATATTGAGTCAATGCTGTTAGATGGCGGACTGGCTTGGTTTCCGTCACATTGACCTCTCATGCTGGCATCTAACCGGCACGGCCTGGCACCAGGTGGTGGCATTTACATCCTGCAAAACGCCTAGCCGTTAGGTGCACATATAATGGTCGCAACCCAGCGGGCTATCACCTGACTCTCCGTGTATTGGCGAGTGCTTTGTACCTGTACCGAGCGCTTGCGTATGGCTGTGGCTAATAGAAACTGAGGATTCAGCTCGAGGTTTACCGGAACATCGATGGTGACTCCGTTAGCCTTCTACTACACTGATTACATTCAGTGGGGGATGGTGGCATCCCCATCGATCTGGAATTGATAACACGTGGTCCTTCAGTCGGTGCGAAGTCTGTTAACAATTCCCTTGGCGCATGTGCTTTCCGATTTCTCAGTGGAACGCGTACCAAGCATTAAGGATGCCACTACTGAAGGTACTGGACCAAACCTATTAACTCTAACGAGTCTTCGCCTTAATGCCAGTTCAATCCACAAATACGGCGACGGGTGCGCACTGATAAAACGCGGACGTGTCGCGTATGAGTTTATCGAGTTTAATGGTGTCTAGTGCAATGGAGGTGGCAACTACTTATCTATAACTCTCTTACAGATCTACCCGGAAAATATTTCCCTGGGGCCTTCGGAGTTGTCATACCAAGATGCTGAGGGGAGACCGGTTAGTCTGGGAGGGTATAGCAGTTGCCTAGCGGACTCGTTCTTAGACTTTCGACACTAGGCGGCGCTTTCGTGCACCGTAGCTACGTACCAGGATCGGGAGTAAGAAATAAGTCAAGATCACTTGGTCCCGACTCTCGTACGTACTATTTACAGGGGATCGAGAATGCTAGGATTTTCGCTGGAGCGACTGAAGCCTGTTATTTCCTTATAATTCAAATGAGTAAGATCCCGCTTAATCAAATTGTGAAGTGACGATCGCGGGGCAATACAAAACTCCGCGTGCAAGTCTTCTATATGATCCCACTCACCGCAATGTGAACGATCCGTGCAACAGTAAGTATTCCTAACGGGCAAAGTTGAAGATGGTACGGACAATCCATCTTATTCTCGATCCCCACCCCCACGCGTGCCTATACAAACAGCACCCGGTCTCTTTCTGGTGTAATCCCCACCAGATGCCAGGTGATGAGGTGACTCAACGTCCGATAAGCAGGTTTTATACAGTGCTAACTGCTGCGCTTGTTCTCGCTTTTCCTATTTTAAGTAACAGGTACTTCTACCGCCGTGAATTTGGGTCAGTGTCACTCCGACTAATTGTTGCGCTCACTGACTACTACAGCAGTAATCCACAGGCATATATGATCGTCTGTCATGACTGAAGCTAGATAGTGTCGGATCATAGTCGATACACCTTCCACTACATTTAGAGCCCAACCTCGATGCACGCACTGGTCGGATAACTGATAATCTAGTTAGCG
seq00002   AACCCTGGCGATATCAGGCTTCCCCCCAACCCGGGCCGTAGGGAACAGAGTTAATCCTAAGTACCGGTTTTGTCTTACCTGTCACTCGGGTGTTGTCCATAGAGGTCTCTGTCTCATTACCTCATTTGACTTCGATTGGTCCTGCTTCAGCGATTACGAGGTACAAATCGCCGTGGGTTATGGTGATCGTCGATTTTCATGTGTTCCTGTTGGGACCAAGCATTTCTGCTAACTAAGCGATGCTACAGACAAGATAAGTTGTATACCCCCGCACCCTGTCTAAGTTCTGTTGACTAATTTCGACGAAAAAACGAAAGCGTCATGGCCGAGGCGGGGTCGACTCACAACAACAGTACTGGCTCGATAAATCTAAAGAGTTATTCTGCGCAATGTACGTGAGGGGTTATGTACAATAATTGATAATCGACATCACGGCATACAGTTGCCGTCCCGGGTGGGCGTTTTATTACCTGATTATCATCTATATTCAGGTTGTATACCACCGCGTTATACGTTTCTGTGCGTCGAGACCGTGATCGGCTAGTCACGTCCAAGACACGTGGCCGCTGGGAGACACGTTAGCCACCATTTGTGAATTCGAAAACCGTTAGGTAGATAACAGAATTCATTATTGTTTTGTAAAGATGATGAAGTTTTGTTGGACGTTACGAACTGAACTGGCCTGGCCCTCCTTGCGATCGGACCGGTACTACGGCTTCGTGGTGTCTAGCTCTGCGCACACGGAGGCATGGTTATGCGAAACTCCCTGGATGCGGTCAGCATTTCCAACTGGCTGAACCAGTACGTACATGTGAATATATTGAGTCAATGCTGTTAGATGGCGGACTGGCTTGGTTTCCGTCACATTGACCTCTCATGCTGGCATCTAACCGGCACGGCCTGGCACCAGGTGGTGGCATTTACATCCTGCAAAACGCCTAGCCGTCAGGTGCACATATAATGGTCGCAACCCAGCGGGCTATCACCTGACTCTCCGTGTATTGGCGAGTGCTTTGTACCTGTACCGAGCGCTTGCGTATGGCTGTGGCTAATAGAAACTGAGGATTCAGCTCGAGGTTTACCGGAACATCGATGGTGACTCCGTTAGCCTTCTACTACACTGATTACATTCAGTGGGGGATGGTGGCATCCCCATCGATCTGGAATTGATAACACGTGGTCCTTCAGTCGGTGCGAAGTCTGTTAACAATTCCCTTGGCGCATGTGCTTTCCGATTTCTCAGTGGAACGCGTACCAAGCATTAAGGATGCCCCTACTGAAGGTACTGGACCAAACCTATTAACTCTAACGAGTCTTCGCCTTAATGCCAGTTCAATCCACAAATACGGCGACGGGTGCGCACTGATAAAACGCGGACGTGTCGCGTATGAGTTTATCGAGTTTAATGGTGTCTAGTGCAATGGAGGTGGCAACTACTTATCTATAACTCTCTTACAGATCTACCCGGAAAATATTTCCCTGGGGCCTTCGGAGTTGTCATACCAAGATGCTGAGGGGAGACCGGTTAGTCTGGGAGGGTATAGCAGTTGCCTAGCGGACTCGTTCTTAGACTTTCGACACTAGGCGGCGCTTTCGTGCACCGTAGCTACGTACCAGGATCGGGAGTAAGAAATAAGTCAAGATCACTTGGTCCCGACTCTCGTACGTACTATTTACAGGGGATCGAGAATGCTAGGATTTTCGCTGGAGCGACTGAAGCCTGTTATTTCCTTATAATTCAAATGAGTAAGATCCCGCTTAATCAAATTGTGAAGTGACGATCGCGGGGCAATACAAAACTCCGCGTGCAAGTCTTCTATATGATCCCACTCACCGCAATGTGAACGATCCGTGCAACAGTAAGTATTCCTAACGGGCAAAGTTGAAGATGGTACGGACAATCCATCTTATTCTCGATCCCCACCCCCACGCGTGCCGATACAAACAGCACCCGGTCTCTTTCTGGTGTAATCCCCACCAGATGCCAGGTGATGAGGTGACTCAACGTCCGATAAGCAGGTTTTATACAGTGCTAACTGCTGCGCTTGTTCTCGCTTTTCCTATTTTAAGTAACAGGTACTTCTACCGCCGTGAATTTGGGTCAGTGTCACTCCGACTAATTGTTGCGCTCACTGACTACTACAGCAGTAATCCACAGGCATATATGATCGTCTGTCATGACTGAAGCTAGATAGTGTCGGATCATAGTCGATACACCTTCCACTACATTTAGAGCCCAACCTCGATGGACGCACTGGTCGGATAACTGATAATCTAGTTAGCG
seq00003   AACCCTGGCGATATCAGGCTTCCCCCCAACCCGGGCCGTAGGGAACAGAGTTAATCCTAAGTACCGGTTTTGTCTTACCTGTCACTCGGGTGTTGTCCATAGAGGTCTCTGTCTCATTACCTCATTTGACTTCGATTGGTCCTGCTTCAGCGATTACGAGGTACAAATCGCCGTGGGTTATGGTGATCGTCGATTTTCATGTGTTCCTGTTGGGACCAAGCATTTCTGCTAACTAAGCGATGCTACAGACAAGATAAGTTGTATACCCCCGCACCCTGTCTAAGTTCTGTTGACTAATTTCGACGAAAAAACGAAAGCGTCATGGCCGAGGCGGGGTCGACTCACAACAACAGTACTGGCTCGATAAATCTAAAGAGTTATTCTGCGCAATGTACGTGAGGGGTTATGTACAATAATTGATAATCGACATCACGGCATACAGTTGCCGTCCCGGGTGGGCGTTTTATTACCTGATTATCATCTATATTCAGGTTGTATACCACCGCGTTATACGTTTCTGTGCGTCGAGACCGTGATCGGCTAGTCACGTCCAAGACACGTGGCCGCTGGGAGACACGTTAGCCACCATTTGTGAATTCGAAAACCGTTAGGTAGATAACAGAATTCATTATTGTTTTGTAAAGATGATGAAGTTTTGTTGGACGTTACGAACTGAACTGGCCTGGCCCTCCTTGCGATCGGACCGGTACTACGGCTTCGTGGTGTCTAGCTCTGCGCACACGGAGGCATGGTTATGCGAAACTCCCTGGATGCGGTCAGCATTTCCAACTGGCTGAACCAGTACGTACATGTGAATATATTGAGTCAATGCTGTTAGATGGCGGACTGGCTTGGTTTCCGTCACATTGACCTCTCATGCTGGCATCTAACCGGCACGGCCTGGCACCAGGTGGTGGCATTTACATCCTGCAAAACGCCTAGCCGTTAGGTGCACATATAATGGTCGCAACCCAGCGGGCTATCACCTGACTCTCCGTGTATTGGCGAGTGCTTTGTACCTGTACCGAGCGCTTGCGTATGGCTGTGGCTAATAGAAACTGAGGATTCAGCTCGAGGTTTACCGGAACATCGATGGTGACTCCGTTAGCCTTCTACTACACTGATTACATTCAGTGGGGGATGGTGGCATCCCCATCGATCTGGAATTGATAACACGTGGTCCTTCAGTCGGTGCGAAGTCTGTTAACAATTCCCTTGGCGCATGTGCTTTCCGATTTCTCAGTGGAACGCGTACCAAGCATTAAGGATGCCCCTACTGAAGGTACTGGACCAAACCTATTAACTCTAACGAGTCTTCGCCTTAATGCCAGTTCAATCCACAAATACGGCGACGGGTGCGCACTGATACAACGCGGACGTGTCGCGTATGAGTTTATCGAGTTTAATGGTGTCTAGTGCAATGGAGGTGGCAACTACTTATCTATAACTCTCTTACAGATCTACCCGGAAAATATTTCCCTGGGGCCTTCGGAGTTGTCATACCAAGATGCTGAGGGGAGACCGGTTAGTCTGGGAGGGTATAGCAGTTGCCTAGCGGACTCGTTCTTAGACTTTCGACACTAGGCGGCGCTTTCGTGCACCGTAGCTACGTACCAGGATCGGGAGTAAGAAATAAGTCAAGATCACTTGGTCCCGACTCTCGTACGTACTATTTACAGGGGATCGAGAATGCTAGGATTTTCGCTGGAGCGACTGAAGCCTGTTATTTCCTTATAATTCAAATGAGTAAGATCCCGCTTAATCAAATTGTGAAGTGACGATCGCGGGGCAATACAAAACTCCGCGTGCAAGTCTTCTATATGATCCCACTCACCGCAATGTGAACGATCCGTGCAACAGTAAGTATTCCTAACGGGCAAAGTTGAAGATGGTACGGACAATCCATCTTATTCTCGATCCCCACCCCCACGCGTGCCTATACAAACAGCACCCGGTCTCTTTCTGGTGTAATCCCCACCAGATGCCAGGTGATGAGGTGACTCAACGTCCGATAAGCAGGTTTTATACAGTGCTAACTGCTGCGCTTGTTCTCGCTTTTCCTATTTTAAGTAACAGGTACTTCTACCGCCGTGAATTTGGGTCAGTGTCACTCCGACTAATTGTTGCGCTCACTGACTACTACAGCAGTAATCCACAGGCATATATGATCGTCTGTCATGACTGAAGCTAGATAGTGTCGGATCATAGTCGATACACCTTCCACTACATTTAGAGCCCAACCTCGATGCACGCACTGGTCGGATAACTGATAATCTAGTTAGCG
seq00004   AACCCTGGCGATATCAGGCTTCCCCCCAACCCGGGCCGTAGGGAACAGAGTTAATCCTAAGTACCGGTTTTGTCTTACCTGTCACTCGGGTGTTGTCCATAGAGGTCTCTGTCTCATTACCTCATTTGACTTCGATTGGTCCTGCTTCAGCGATTACGAGGTACAAATCGCCGTGGGTTATGGTGATCGTCGATTTTCATGTGTTCCTGTTGGGACCAAGCATTTCTGCTAACTAAGCGATGCTACAGACAAGATAAGTTGTATACCCCCGCACCCTGTCTAAGTTCTGTTGACTAATTTCGACGAAAAAACGAAAGCGTCATGGCCGAGGCGGGGTCGACTCACAACAACAGTACTGGCTCGATAAATCTAAAGAGTTATTCTGCGCAATGTACGTGAGGGGTTATGTACAATAATTGATAATCGACATCACGGCATACAGTTGCCGTCCCGGGTGGGCGTTTTATTACCTGATTATCATCTATATTCAGGTTGTATACCACCGCGTTATACGTTTCTGTGCGTCGAGACCGTGATCGGCTAGTCACGTCCAAGACACGTGGCCGCTGGGAGACACGTTAGCCACCATTTGTGAATTCGAAAACCGTTAGGTAGATAACAGAATTCATTATTGTTTTGTAAAGATGATGAAGTTTTGTTGGACGTTACGAACTGAACTGGCCTGGCCCTCCTTGCGATCGGACCGGTACTACGGCTTCGTGGTGTCTAGCTCTGCGCACACGGAGGCATGGTTATGCGAAACTCCCTGGATGCGGTCAGCATTTCCAACTGGCTGAACCAGTACGTACATGTGAATATATTGAGTCAATGCTGTTAGATGGCGGACTGGCTTGGTTTCCGTCACATTGACCTCTCATGCTGGCATCTAACCGGCACGGCCTGGCACCAGGTGGTGGCATTTACATCCTGCAAAACGCCTAGCCGTTAGGTGCACATATAATGGTCGCAACCCAGCGGGCTATCACCTGACTCTCCGTGTATTGGCGAGTGCTTTGTACCTGTACCGAGCGCTTGCGTATGGCTGTGGCTAATAGAAACTGAGGATTCAGCTCGAGGTTTACCGGAACATCGATGGTGACTCCGTTAGCCTTCTACTACACTGATTACATTCAGTGGGGGATGGTGGCATCCCCATCGATCTGGAATTGATAACACGTGGTCCTTCAGTCGGTGCGAAGTCTGTTAACAATTCCCTTGGCGCATGTGCTTTCCGATTTCTCAGTGGAACGCGTACCAAGCATTAAGGATGCCCCTACTGAAGGTACTGGACCAAACCTATTAACTCTAACGAGTCTTCGCCTTAATGCCAGTTCAATCCACAAATACGGCGACGGGTGCGCACTGATACAACGCGGACGTGTCGCGTATGAGTTTATCGAGTTTAATGGTGTCTAGTGCAATGGAGGTGGCAACTACTTATCTATAACTCTCTTACAGATCTACCCGGAAAATATTTCCCTGGGGCCTTCGGAGTTGTCATACCAAGATGCTGAGGGGAGACCGGTTAGTCTGGGAGGGTATAGCAGTTGCCTAGCGGACTCGTTCTTAGACTTTCGACACTAGGCGGCGCTTTCGTGCACCGTAGCTACGTACCAGGATCGGGAGTAAGAAATAAGTCAAGATCACTTGGTCCCGACTCTCGTACGTACTATTTACAGGGGATCGAGAATGCTAGGATTTTCGCTGGAGCGACTGAAGCCTGTTATTTCCTTATAATTCAAATGAGTAAGATCCCGCTTAATCAAATTGTGAAGTGACGATCGCGGGGCAATACAAAACTCCGCGTGCAAGTCTTCTATATGATCCCACTCACCGCAATGTGAACGATCCGTGCAACAGTAAGTATTCCTAACGGGCAAAGTTGAAGATGGTACGGACAATCCATCTTATTCTCGATCCCCACCCCCACGCGTGCCTATACAAACAGCACCCGGTCTCTTTCTGGTGTAATCCCCACCAGATGCCAGGTGATGAGGTGACTCAACGTCCGATAAGCAGGTTTTATACAGTGCTAACTGCTGCGCTTGTTCTCGCTTTTCCTATTTTAAGTAACAGGTACTTCTACCGCCGTGAATTTGGGTCAGTGTCACTCCGACTAATTGTTGCGCTCACTGACTACTACAGCAGTAATCCACAGGCATATATGATCGTCTGTCATGACTGAAGCTAGATAGTGTCGGATCATAGTCGATACACCTTCCACTACATTTAGAGCCCAACCTCGATGCACGCACTGGTCGGATAACTGATAATCTAGTTAGCG
seq00005   AACCCTGGCGATATCAGGCTTCCCCCCAACCCGGGCCGTAGGGAACAGAGTTAATCCTAAGTACCGGTTTTGTCTTACCTGTCACTCGGGTGTTGTCCATAGAGGTCTCTGTCTCATTACCTCATTTGACTTCGATTGGTCCTGCTTCAGCGATTACGAGGTACAAATCGCCGTGGGTTATGGTGATCGTCGATTTTCATGTGTTCCTGTTGGGACCAAGCATTTCTGCTAACTAAGCGATGCTACAGACAAGATAAGTTGTATACCCCCGCACCCTGTCTAAGTTCTGTTGACTAATTTCGACGAAAAAACGAAAGCGTCATGGCCGAGGCGGGGTCGACTCACAACAACAGTACTGGCTCGATAAATCTAAAGAGTTATTCTGCGCAATGTACGTGAGGGGTTATGTACAATAATTGATAATCGACATCACGGCATACAGTTGCCGTCCCGGGTGGGCGTTTTATTACCTGATTATCATCTATATTCAGGTTGTATACCACCGCGTTATACGTTTCTGTGCGTCGAGACCGTGATCGGCTAGTCACGTCCAAGACACGTGGCCGCTGGGAGACACGTTAGCCACCATTTGTGAATTCGAAAACCGTTAGGTAGATAACAGAATTCATTATTGTTTTGTAAAGATGATGAAGTTTTGTTGGACGTTACGAACTGAACTGGCCTGGCCCTCCTTGCGATCGGACCGGTACTACGGCTTCGTGGTGTCTAGCTCTGCGCACACGGAGGCATGGTTATGCGAAACTCCCTGGATGCGGTCAGCATTTCCAACTGGCTGAACCAGTACGTACATGTGAATATATTGAGTCAATGCTGTTAGATGGCGGACTGGCTTGGTTTCCGTCACATTGACCTCTCATGCTGGCATCTAACCGGCACGGCCTGGCACCAGGTGGTGGCATTTACATCCTGCAAAACGCCTAGCCGTTAGGTGCACATATAATGGTCGCAACCCAGCGGGCTATCACCTGACTCTCCGTGTATTGGCGAGTGCTTTGTACCTGTACCGAGCGCTTGCGTATGGCTGTGGCTAATAGAAACTGAGGATTCAGCTCGAGGTTTACCGGAACATCGATGGTGACTCCGTTAGCCTTCTACTACACTGATTACATTCAGTGGGGGATGGTGGCATCCCCATCGATCTGGAATTGATAACACGTGGTCCTTCAGTCGGTGCGAAGTCTGTTAACAATTCCCTTGGCGCATGTGCTTTCCGATTTCTCAGTGGAACGCGTACCAAGCATTAAGGATGCCCCTACTGAAGGTACTGGACCAAACCTATTAACTCTAACGAGTCTTCGCCTTAATGCCAGTTCAATCCACAAATACGGCGACGGGTGCGCACTGATACAACGCGGACGTGTCGCGTATGAGTTTATCGAGTTTAATGGTGTCTAGTGCAATGGAGGTGGCAACTACTTATCTATAACTCTCTTACAGATCTACCCGGAAAATATTTCCCTGGGGCCTTCGGAGTTGTCATACCAAGATGCTGAGGGGAGACCGGTTAGTCTGGGAGGGTATAGCAGTTGCCTAGCGGACTCGTTCTTAGACTTTCGACACTAGGCGGCGCTTTCGTGCACCGTAGCTACGTACCAGGATCGGGAGTAAGAAATAAGTCAAGATCACTTGGTCCCGACTCTCGTACGTACTATTTACAGGGGATCGAGAATGCTAGGATTTTCGCTGGAGCGACTGAAGCCTGTTATTTCCTTATAATTCAAATGAGTAAGATCCCGCTTAATCAAATTGTGAAGTGACGATCGCGGGGCAATACAAAACTCCGCGTGCAAGTCTTCTATATGATCCCACTCACCGCAATGTGAACGATCCGTGCAACAGTAAGTATTCCTAACGGGCAAAGTTGAAGATGGTACGGACAATCCATCTTATTCTCGATCCCCACCCCCACGCGTGCCTATACAAACAGCACCCGGTCTCTTTCTGGTGTAATCCCCACCAGATGCCAGGTGATGAGGTGACTCAACGTCCGATAAGCAGGTTTTATACAGTGCTAACTGCTGCGCTTGTTCTCGCTTTTCCTATTTTAAGTAACAGGTACTTCTACCGCCGTGAATTTGGGTCAGTGTCACTCCGACTAATTGTTGCGCTCACTGACTACTACAGCAGTAATCCACAGGCATATATGATCGTCTGTCATGACTGAAGCTAGATAGTGTCGGATCATAGTCGATACACCTTCCACTACATTTAGAGCCCAACCTCGATGCACGCACTGGTCGGATAACTGATAATCTAGTTAGCG
seq00006   AACCCTGGCGATATCAGGCTTCCCCCCAACCCGGGCCGTAGGGAACAGAGTTAATCCTAAGTACCGGTTTTGTCTTACCTGTCACTCGGGTGTTGTCCATAGAGGTCTCTGTCTCATTACCTCATTTGACTTCGATTGGTCCTGCTTCAGCGATTACGAGGTACAAATCGCCGTGGGTTATGGTGATCGTCGATTTTCATGTGTTCCTGTTGGGACCAAGCATTTCTGCTAACTAAGCGATGCTACAGACAAGATAAGTTGTATACCCCCGCACCCTGTCTAAGTTCTGTTGACTAATTTCGACGAAAAAACGAAAGCGTCATGGCCGAGGCGGGGTCGACTCACAACAACAGTACTGGCTCGATAAATCTAAAGAGTTATTCTGCGCAATGTACGTGAGGGGTTATGTACAATAATTGATAATCGACATCACGGCATACAGTTGCCGTCCCGGGTGGGCGTTTTATTACCTGATTATCATCTATATTCAGGTTGTATACCACCGCGTTATACGTTTCTGTGCGTCGAGACCGTGATCGGCTAGTCACGTCCAAGACACGTGGCCGCTGGGAGACACGTTAGCCACCATTTGTGAATTCGAAAACCGTTAGGTAGATAACAGAATTCATTATTGTTTTGTAAAGATGATGAAGTTTTGTTGGACGTTACGAACTGAACTGGCCTGGCCCTCCTTGCGATCGGACCGGTACTACGGCTTCGTGGTGTCTAGCTCTGCGCACACGGAGGCATGGTTATGCGAAACTCCCTGGATGCGGTCAGCATTTCCAACTGGCTGAACCAGTACGTACATGTGAATATATTGAGTCAATGCTGTTAGATGGCGGACTGGCTTGGTTTCCGTCACATTGACCTCTCATGCTGGCATCTAACCGGCACGGCCTGGCACCAGGTGGTGGCATTTACATCCTGCAAAACGCCTAGCCGTTAGGTGCACATATAATGGTCGCAACCCAGCGGGCTATCACCTGACTCTCCGTGTATTGGCGAGTGCTTTGTACCTGTACCGAGCGCTTGCGTATGGCTGTGGCTAATAGAAACTGAGGATTCAGCTCGAGGTTTACCGGAACATCGATGGTGACTCCGTTAGCCTTCTACTACACTGATTACATTCAGTGGGGGATGGTGGCATCCCCATCGATCTGGAATTGATAACACGTGGTCCTTCAGTCGGTGCGAAGTCTGTTAACAATTCCCTTGGCGCATGTGCTTTCCGATTTCTCAGTGGAACGCGTACCAAGCATTAAGGATGCCCCTACTGAAGGTACTGGACCAAACCTATTAACTCTAACGAGTCTTCGCCTTAATGCCAGTTCAATCCACAAATACGGCGACGGGTGCGCACTGATACAACGCGGACGTGTCGCGTATGAGTTTATCGAGTTTAATGGTGTCTAGTGCAATGGAGGTGGCAACTACTTATCTATAACTCTCTTACAGATCTACCCGGAAAATATTTCCCTGGGGCCTTCGGAGTTGTCATACCAAGATGCTGAGGGGAGACCGGTTAGTCTGGGAGGGTATAGCAGTTGCCTAGCGGACTCGTTCTTAGACTTTCGACACTAGGCGGCGCTTTCGTGCACCGTAGCTACGTACCAGGATCGGGAGTAAGAAATAAGTCAAGATCACTTGGTCCCGACTCTCGTACGTACTATTTACAGGGGATCGAGAATGCTAGGATTTTCGCTGGAGCGACTGAAGCCTGTTATTTCCTTATAATTCAAATGAGTAAGATCCCGCTTAATCAAATTGTGAAGTGACGATCGCGGGGCAATACAAAACTCCGCGTGCAAGTCTTCTATATGATCCCACTCACCGCAATGTGAACGATCCGTGCAACAGTAAGTATTCCTAACGGGCAAAGTTGAAGATGGTACGGACAATCCATCTTATTCTCGATCCCCACCCCCACGCGTGCCTATACAAACAGCACCCGGTCTCTTTCTGGTGTAATCCCCACCAGATGCCAGGTGATGAGGTGACTCAACGTCCGATAAGCAGGTTTTATACAGTGCTAACTGCTGCGCTTGTTCTCGCTTTTCCTATTTTAAGTAACAGGTACTTCTACCGCCGTGAATTTGGGTCAGTGTCACTCCGACTAATTGTTGCGCTCACTGACTACTACAGCAGTAATCCACAGGCATATATGATCGTCTGTCATGACTGAAGCTAGATAGTGTCGGATCATAGTCGATACACCTTCCACTACATTTAGAGCCCAACCTCGATGCACGCACTGGTCGGATAACTGATAATCTAGTTAGCG
seq00007   AACCCTGGCGATATCAGGCTTCCCCCCAACCCGGGCCGTAGGGAACAGAGTTAATCCTAAGTACCGGTTTTGTCTTACCTGTCACTCGGGTGTTGTCCATAGAGGTCTCTGTCTCATTACCTCATTTGACTTCGATTGGTCCTGCTTCAGCGATTACGAGGTACAAATCGCCGTGGGTTATGGTGATCGTCGATTTTCATGTGTTCCTGTTGGGACCAAGCATTTCTGCTAACTAAGCGATGCTACAGACAAGATAAGTTGTATACCCCCGCACCCTGTCTAAGTTCTGTTGACTAATTTCGACGAAAAAACGAAAGCGTCATGGCCGAGGCGGGGTCGACTCACAACAACAGTACTGGCTCGATAAATCTAAAGAGTTATTCTGCGCAATGTACGTGAGGGGTTATGTACAATAATTGATAATCGACATCACGGCATACAGTTGCCGTCCCGGGTGGGCGTTTTATTACCTGATTATCATCTATATTCAGGTTGTATACCACCGCGTTATACGTTTCTGTGCGTCGAGACCGTGATCGGCTAGTCACGTCCAAGACACGTGGCCGCTGGGAGACACGTTAGCCACCATTTGTGAATTCGAAAACCGTTAGGTAGATAACAGAATTCATTATTGTTTTGTAAAGATGATGAAGTTTTGTTGGACGTTACGAACTGAACTGGCCTGGCCCTCCTTGCGATCGGACCGGTACTACGGCTTCGTGGTGTCTAGCTCTGCGCACACGGAGGCATGGTTATGCGAAACTCCCTGGATGCGGTCAGCATTTCCAACTGGCTGAACCAGTACGTACATGTGAATATATTGAGTCAATGCTGTTAGATGGCGGACTGGCTTGGTTTCCGTCACATTGACCTCTCATGCTGGCATCTAACCGGCACGGCCTGGCACCAGGTGGTGGCATTTACATCCTGCAAAACGCCTAGCCGTTAGGTGCACATATAATGGTCGCAACCCAGCGGGCTATCACCTGACTCTCCGTGTATTGGCGAGTGCTTTGTACCTGTACCGAGCGCTTGCGTATGGCTGTGGCTAATAGAAACTGAGGATTCAGCTCGAGGTTTACCGGAACATCGATGGTGACTCCGTTAGCCTTCTACTACACTGATTACATTCAGTGGGGGATGGTGGCATCCCCATCGATCTGGAATTGATAACACGTGGTCCTTCAGTCGGTGCGAAGTCTGTTAACAATTCCCTTGGCGCATGTGCTTTCCGATTTCTCAGTGGAACGCGTACCAAGCATTAAGGATGCCCCTACTGAAGGTACTGGACCAAACCTATTAACTCTAACGAGTCTTCGCCTTAATGCCAGTTCAATCCACAAATACGGCGACGGGTGCGCACTGATAAAACGCGGACGTGTCGCGTATGAGTTTATCGAGTTTAATGGTGTCTAGTGCAATGGAGGTGGCAACTACTTATCTATAACTCTCTTACAGATCTACCCGGAAAATATTTCCCTGGGGCCTTCGGAGTTGTCATACCAAGATGCTGAGGGGAGACCGGTTAGTCTGGGAGGGTATAGCAGTTGCCTAGCGGACTCGTTCTTAGACTTTCGACACTAGGCGGCGCTTTCGTGCACCGTAGCTACGTACCAGGATCGGGAGTAAGAAATAAGTCAAGATCACTTGGTCCCGACTCTCGTACGTACTATTTACAGGGGATCGAGAATGCTAGGATTTTCGCTGGAGCGACTGAAGCCTGTTATTTCCTTATAATTCAAATGAGTAAGATCCCGCTTAATCAAATTGTGAAGTGACGATCGCGGGGCAATACAAAACTCCGCGTGCAAGTCTTCTATATGATCCCACTCACCGCAATGTGAACGATCCGTGCAACAGTAAGTATTCCTAACGGGCAAAGTTGAAGATGGTACGGACAATCCATCTTATTCTCGATCCCCACCCCCACGCGTGCCTATACAAACAGCACCCGGTCTCTTTCTGGTGTAATCCCCACCAGATGCCAGGTGATGAGGTGACTCAACGTCCGATAAGCAGGTTTTATACAGTGCTAACTGCTGCGCTTGTTCTCGCTTTTCCTATTTTAAGTAACAGGTACTTCTACCGCCGTGAATTTGGGTCAGTGTCACTCCGACTAATTGTTGCGCTCACTGACTACTACAGCAGTAATCCACAGGCATATATGATCGTCTGTCATGACTGAAGCTAGATAGTGTCGGATCATAGTCGATACACCTTCCACTACATTTAGAGCCCAACCTCGATGCACGCACTGGTCGGATAACTGATAATCTAGTTAGCG
seq00008   AACCCTGGCGATATCAGGCTTCCCCCCAACCCGGGCCGTAGGGAACAGAGTTAATCCTAAGTACCGGTTTTGTCTTACCTGTCACTCGGGTGTTGTCCATAGAGGTCTCTGTCTCATTACCTCATTTGACTTCGATTGGTCCTGCTTCAGCGATTACGAGGTACAAATCGCCGTGGGTTATGGTGATCGTCGATTTTCATGTGTTCCTGTTGGGACCAAGCATTTCTGCTAACTAAGCGATGCTACAGACAAGATAAGTTGTATACCCCCGCACCCTGTCTAAGTTCTGTTGACTAATTTCGACGAAAAAACGAAAGCGTCATGGCCGAGGCGGGGTCGACTCACAACAACAGTACTGGCTCGATAAATCTAAAGAGTTATTCTGCGCAATGTACGTGAGGGGTTATGTACAATAATTGATAATCGACATCACGGCATACAGTTGCCGTCCCGGGTGGGCGTTTTATTACCTGATTATCATCTATATTCAGGTTGTATACCACCGCGTTATACGTTTCTGTGCGTCGAGACCGTGATCGGCTAGTCACGTCCAAGACACGTGGCCGCTGGGAGACACGTTAGCCACCATTTGTGAATTCGAAAACCGTTAGGTAGATAACAGAATTCATTATTGTTTTGTAAAGATGATGAAGTTTTGTTGGACGTTACGAACTGAACTGGCCTGGCCCTCCTTGCGATCGGACCGGTACTACGGCTTCGTGGTGTCTAGCTCTGCGCACACGGAGGCATGGTTATGCGAAACTCCCTGGATGCGGTCAGCATTTCCAACTGGCTGAACCAGTACGTACATGTGAATATATTGAGTCAATGCTGTTAGATGGCGGACTGGCTTGGTTTCCGTCACATTGACCTCTCATGCTGGCATCTAACCGGCACGGCCTGGCACCAGGTGGTGGCATTTACATCCTGCAAAACGCCTAGCCGTCAGGTGCACATATAATGGTCGCAACCCAGCGGGCTATCACCTGACTCTCCGTGTATTGGCGAGTGCTTTGTACCTGTACCGAGCGCTTGCGTATGGCTGTGGCTAATAGAAACTGAGGATTCAGCTCGAGGTTTACCGGAACATCGATGGTGACTCCGTTAGCCTTCTACTACACTGATTACATTCAGTGGGGGATGGTGGCATCCCCATCGATCTGGAATTGATAACACGTGGTCCTTCAGTCGGTGCGAAGTCTGTTAACAATTCCCTTGGCGCATGTGCTTTCCGATTTCTCAGTGGAACGCGTACCAAGCATTAAGGATGCCCCTACTGAAGGTACTGGACCAAACCTATTAACTCTAACGAGTCTTCGCCTTAATGCCAGTTCAATCCACAAATACGGCGACGGGTGCGCACTGATAAAACGCGGACGTGTCGCGTATGAGTTTATCGAGTTTAATGGTGTCTAGTGCAATGGAGGTGGCAACTACTTATCTATAACTCTCTTACAGATCTACCCGGAAAATATTTCCCTGGGGCCTTCGGAGTTGTCATACCAAGATGCTGAGGGGAGACCGGTTAGTCTGGGAGGGTATAGCAGTTGCCTAGCGGACTCGTTCTTAGACTTTCGACACTAGGCGGCGCTTTCGTGCACCGTAGCTACGTACCAGGATCGGGAGTAAGAAATAAGTCAAGATCACTTGGTCCCGACTCTCGTACGTACTATTTACAGGGGATCGAGAATGCTAGGATTTTCGCTGGAGCGACTGAAGCCTGTTATTTCCTTATAATTCAAATGAGTAAGATCCCGCTTAATCAAATTGTGAAGTGACGATCGCGGGGCAATACAAAACTCCGCGTGCAAGTCTTCTATATGATCCCACTCACCGCAATGTGAACGATCCGTGCAACAGTAAGTATTCCTAACGGGCAAAGTTGAAGATGGTACGGACAATCCATCTTATTCTCGATCCCCACCCCCACGCGTGCCGATACAAACAGCACCCGGTCTCTTTCTGGTGTAATCCCCACCAGATGCCAGGTGATGAGGTGACTCAACGTCCGATAAGCAGGTTTTATACAGTGCTAACTGCTGCGCTTGTTCTCGCTTTTCCTATTTTAAGTAACAGGTACTTCTACCGCCGTGAATTTGGGTCAGTGTCACTCCGACTAATTGTTGCGCTCACTGACTACTACAGCAGTAATCCACAGGCATATATGATCGTCTGTCATGACTGAAGCTAGATAGTGTCGGATCATAGTCGATACACCTTCCACTACATTTAGAGCCCAACCTCGATGGACGCACTGGTCGGATAACTGATAATCTAGTTAGCG
seq00009   AACCCTGGCGATATCAGGCTTCCCCCCAACCCGGGCCGTAGGGAACAGAGTTAATCCTAAGTACCGGTTTTGTCTTACCTGTCACTCGGGTGTTGTCCATAGAGGTCTCTGTCTCATTACCTCATTTGACTTCGATTGGTCCTGCTTCAGCGATTACGAGGTACAAATCGCCGTGGGTTATGGTGATCGTCGATTTTCATGTGTTCCTGTTGGGACCAAGCATTTCTGCTAACTAAGCGATGCTACAGACAAGATAAGTTGTATACCCCCGCACCCTGTCTAAGTTCTGTTGACTAATTTCGACGAAAAAACGAAAGCGTCATGGCCGAGGCGGGGTCGACTCACAACAACAGTACTGGCTCGATAAATCTAAAGAGTTATTCTGCGCAATGTACGTGAGGGGTTATGTACAATAATTGATAATCGACATCACGGCATACAGTTGCCGTCCCGGGTGGGCGTTTTATTACCTGATTATCATCTATATTCAGGTTGTATACCACCGCGTTATACGTTTCTGTGCGTCGAGACCGTGATCGGCTAGTCACGTCCAAGACACGTGGCCGCTGGGAGACACGTTAGCCACCATTTGTGAATTCGAAAACCGTTAGGTAGATAACAGAATTCATTATTGTTTTGTAAAGATGATGAAGTTTTGTTGGACGTTACGAACTGAACTGGCCTGGCCCTCCTTGCGATCGGACCGGTACTACGGCTTCGTGGTGTCTAGCTCTGCGCACACGGAGGCATGGTTATGCGAAACTCCCTGGATGCGGTCAGCATTTCCAACTGGCTGAACCAGTACGTACATGTGAATATATTGAGTCAATGCTGTTAGATGGCGGACTGGCTTGGTTTCCGTCACATTGACCTCTCATGCTGGCATCTAACCGGCACGGCCTGGCACCAGGTGGTGGCATTTACATCCTGCAAAACGCCTAGCCGTTAGGTGCACATATAATGGTCGCAACCCAGCGGGCTATCACCTGACTCTCCGTGTATTGGCGAGTGCTTTGTACCTGTACCGAGCGCTTGCGTATGGCTGTGGCTAATAGAAACTGAGGATTCAGCTCGAGGTTTACCGGAACATCGATGGTGACTCCGTTAGCCTTCTACTACACTGATTACATTCAGTGGGGGATGGTGGCATCCCCATCGATCTGGAATTGATAACACGTGGTCCTTCAGTCGGTGCGAAGTCTGTTAACAATTCCCTTGGCGCATGTGCTTTCCGATTTCTCAGTGGAACGCGTACCAAGCATTAAGGATGCCCCTACTGAAGGTACTGGACCAAACCTATTAACTCTAACGAGTCTTCGCCTTAATGCCAGTTCAATCCACAAATACGGCGACGGGTGCGCACTGATAAAACGCGGACGTGTCGCGTATGAGTTTATCGAGTTTAATGGTGTCTAGTGCAATGGAGGTGGCAACTACTTATCTATAACTCTCTTACAGATCTACCCGGAAAATATTTCCCTGGGGCCTTCGGAGTTGTCATACCAAGATGCTGAGGGGAGACCGGTTAGTCTGGGAGGGTATAGCAGTTGCCTAGCGGACTCGTTCTTAGACTTTCGACACTAGGCGGCGCTTTCGTGCACCGTAGCTACGTACCAGGATCGGGAGTAAGAAATAAGTCAAGATCACTTGGTCCCGACTCTCGTACGTACTATTTACAGGGGATCGAGAATGCTAGGATTTTCGCTGGAGCGACTGAAGCCTGTTATTTCCTTATAATTCAAATGAGTAAGATCCCGCTTAATCAAATTGTGAAGTGACGATCGCGGGGCAATACAAAACTCCGCGTGCAAGTCTTCTATATGATCCCACTCACCGCAATGTGAACGATCCGTGCAACAGTAAGTATTCCTAACGGGCAAAGTTGAAGATGGTACGGACAATCCATCTTATTCTCGATCCCCACCCCCACGCGTGCCTATACAAACAGCACCCGGTCTCTTTCTGGTGTAATCCCCACCAGATGCCAGGGGATGAGGTGACTCAACGTCCGATAAGCAGGTTTTATACAGTGCTAACTGCTGCGCTTGTTCTCGCTTTTCCTATTTTAAGTAACAGGTACTTCTACCGCCGTGAATTTGGGTCAGTGTCACTCCGACTAATTGTTGCGCTCACTGACTACTACAGCAGTAATCCACAGGCATATATGATCGTCTGTCATGACTGAAGCTAGATAGTGTCGGATCATAGTCGATACACCTTCCACTACATTTAGAGCCCAACCTCGATGCACGCACTGGTCGGATAACTGATAATCTAGTTAGCG
seq00010   AACCCTGGCGATATCAGGCTTCCCCCCAACCCGGGCCGTAGGGAACAGAGTTAATCCTAAGTACCGGTTTTGTCTTACCTGTCACTCGGGTGTTGTCCATAGAGGTCTCTGTCTCATTACCTCATTTGACTTCGATTGGTCCTGCTTCAGCGATTACGAGGTACAAATCGCCGTGGGTTATGGTGATCGTCGATTTTCATGTGTTCCTGTTGGGACCAAGCATTTCTGCTAACTAAGCGATGCTACAGACAAGATAAGTTGTATACCCCCGCACCCTGTCTAAGTTCTGTTGACTAATTTCGACGAAAAAACGAAAGCGTCATGGCCGAGGCGGGGTCGACTCACAACAACAGTACTGGCTCGATAAATCTAAAGAGTTATTCTGCGCAATGTACGTGAGGGGTTATGTACAATAATTGATAATCGACATCACGGCATACAGTTGCCGTCCCGGGTGGGCGTTTTATTACCTGATTATCATCTATATTCAGGTTGTATACCACCGCGTTATACGTTTCTGTGCGTCGAGACCGTGATCGGCTAGTCACGTCCAAGACACGTGGCCGCTGGGAGACACGTTAGCCACCATTTGTGAATTCGAAAACCGTTAGGTAGATAACAGAATTCATTATTGTTTTGTAAAGATGATGAAGTTTTGTTGGACGTTACGAACTGAACTGGCCTGGCCCTCCTTGCGATCGGACCGGTACTACGGCTTCGTGGTGTCTAGCTCTGCGCACACGGAGGCATGGTTATGCGAAACTCCCTGGATGCGGTCAGCATTTCCAACTGGCTGAACCAGTACGTACATGTGAATATATTGAGTCAATGCTGTTAGATGGCGGACTGGCTTGGTTTCCGTCACATTGACCTCTCATGCTGGCATCTAACCGGCACGGCCTGGCACCAGGTGGTGGCATTTACATCCTGCAAAACGCCTAGCCGTTAGGTGCACATATAATGGTCGCAACCCAGCGGGCTATCACCTGACTCTCCGTGTATTGGCGAGTGCTTTGTACCTGTACCGAGCGCTTGCGTATGGCTGTGGCTAATAGAAACTGAGGATTCAGCTCGAGGTTTACCGGAACATCGATGGTGACTCCGTTAGCCTTCTACTACACTGATTACATTCAGTGGGGGATGGTGGCATCCCCATCGATCTGGAATTGATAACACGTGGTCCTTCAGTCGGTGCGAAGTCTGTTAACAATTCCCTTGGCGCATGTGCTTTCCGATTTCTCAGTGGAACGCGTACCAAGCATTAAGGATGCCCCTACTGAAGGTACTGGACCAAACCTATTAACTCTAACGAGTCTTCGCCTTAATGCCAGTTCAATCCACAAATACGGCGACGGGTGCGCACTGATACAACGCGGACGTGTCGCGTATGAGTTTATCGAGTTTAATGGTGTCTAGTGCAATGGAGGTGGCAACTACTTATCTATAACTCTCTTACAGATCTACCCGGAAAATATTTCCCTGGGGCCTTCGGAGTTGTCATACCAAGATGCTGAGGGGAGACCGGTTAGTCTGGGAGGGTATAGCAGTTGCCTAGCGGACTCGTTCTTAGACTTTCGACACTAGGCGGCGCTTTCGTGCACCGTAGCTACGTACCAGGATCGGGAGTAAGAAATAAGTCAAGATCACTTGGTCCCGACTCTCGTACGTACTATTTACAGGGGATCGAGAATGCTAGGATTTTCGCTGGAGCGACTGAAGCCTGTTATTTCCTTATAATTCAAATGAGTAAGATCCCGCTTAATCAAATTGTGAAGTGACGATCGCGGGGCAATACAAAACTCCGCGTGCAAGTCTTCTATATGATCCCACTCACCGCAATGTGAACGATCCGTGCAACAGTAAGTATTCCTAACGGGCAAAGTTGAAGATGGTACGGACAATCCATCTTATTCTCGATCCCCACCCCCACGCGTGCCTATACAAACAGCACCCGGTCTCTTTCTGGTGTAATCCCCACCAGATGCCAGGTGATGAGGTGACTCAACGTCCGATAAGCAGGTTTTATACAGTGCTAACTGCTGCGCTTGTTCTCGCTTTTCCTATTTTAAGTAACAGGTACTTCTACCGCCGTGAATTTGGGTCAGTGTCACTCCGACTAATTGTTGCGCTCACTGACTACTACAGCAGTAATCCACAGGCATATATGATCGTCTGTCATGACTGAAGCTAGATAGTGTCGGATCATAGTCGATACACCTTCCACTACATTTAGAGCCCAACCTCGATGCACGCACTGGTCGGATAACTGATAATCTAGTTAGCG
seq00011   AACCCTGGCGATATCAGGCTTCCCCCCAACCCGGGCCGTAGGGAACAGAGTTAATCCTAAGTACCGGTTTTGTCTTACCTGTCACTCGGGTGTTGTCCATAGAGGTCTCTGTCTCATTACCTCATTTGACTTCGATTGGTCCTGCTTCAGCGATTACGAGGTACAAATCGCCGTGGGTTATGGTGATCGTCGATTTTCATGTGTTCCTGTTGGGACCAAGCATTTCTGCTAACTAAGCGATGCTACAGACAAGATAAGTTGTATACCCCCGCACCCTGTCTAAGTTCTGTTGACTAATTTCGACGAAAAAACGAAAGCGTCATGGCCGAGGCGGGGTCGACTCACAACAACAGTACTGGCTCGATAAATCTAAAGAGTTATTCTGCGCAATGTACGTGAGGGGTTATGTACAATAATTGATAATCGACATCACGGCATACAGTTGCCGTCCCGGGTGGGCGTTTTATTACCTGATTATCATCTATATTCAGGTTGTATACCACCGCGTTATACGTTTCTGTGCGTCGAGACCGTGATCGGCTAGTCACGTCCAAGACACGTGGCCGCTGGGAGACACGTTAGCCACCATTTGTGAATTCGAAAACCGTTAGGTAGATAACAGAATTCATTATTGTTTTGTAAAGATGATGAAGTTTTGTTGGACGTTACGAACTGAACTGGCCTGGCCCTCCTTGCGATCGGACCGGTACTACGGCTTCGTGGTGTCTAGCTCTGCGCACACGGAGGCATGGTTATGCGAAACTCCCTGGATGCGGTCAGCATTTCCAACTGGCTGAACCAGTACGTACATGTGAATATATTGAGTCAATGCTGTTAGATGGCGGACTGGCTTGGTTTCCGTCACATTGACCTCTCATGCTGGCATCTAACCGGCACGGCCTGGCACCAGGTGGTGGCATTTACATCCTGCAAAACGCCTAGCCGTTAGGTGCACATATAATGGTCGCAACCCAGCGGGCTATCACCTGACTCTCCGTGTATTGGCGAGTGCTTTGTACCTGTACCGAGCGCTTGCGTATGGCTGTGGCTAATAGAAACTGAGGATTCAGCTCGAGGTTTACCGGAACATCGATGGTGACTCCGTTAGCCTTCTACTACACTGATTACATTCAGTGGGGGATGGTGGCATCCCCATCGATCTGGAATTGATAACACGTGGTCCTTCAGTCGGTGCGAAGTCTGTTAACAATTCCCTTGGCGCATGTGCTTTCCGATTTCTCAGTGGAACGCGTACCAAGCATTAAGGATGCCACTACTGAAGGTACTGGACCAAACCTATTAACTCTAACGAGTCTTCGCCTTAATGCCAGTTCAATCCACAAATACGGCGACGGGTGCGCACTGATAAAACGCGGACGTGTCGCGTATGAGTTTATCGAGTTTAATGGTGTCTAGTGCAATGGAGGTGGCAACTACTTATCTATAACTCTCTTACAGATCTACCCGGAAAATATTTCCCTGGGGCCTTCGGAGTTGTCATACCAAGATGCTGAGGGGAGACCGGTTAGTCTGGGAGGGTATAGCAGTTGCCTAGCGGACTCGTTCTTAGACTTTCGACACTAGGCGGCGCTTTCGTGCACCGTAGCTACGTACCAGGATCGGGAGTAAGAAATAAGTCAAGATCACTTGGTCCCGACTCTCGTACGTACTATTTACAGGGGATCGAGAATGCTAGGATTTTCGCTGGAGCGACTGAAGCCTGTTATTTCCTTATAATTCAAATGAGTAAGATCCCGCTTAATCAAATTGTGAAGTGACGATCGCGGGGCAATACAAAACTCCGCGTGCAAGTCTTCTATATGATCCCACTCACCGCAATGTGAACGATCCGTGCAACAGTAAGTATTCCTAACGGGCAAAGTTGAAGATGGTACGGACAATCCATCTTATTCTCGATCCCCACCCCCACGCGTGCCTATACAAACAGCACCCGGTCTCTTTCTGGTGTAATCCCCACCAGATGCCAGGTGATGAGGTGACTCAACGTCCGATAAGCAGGTTTTATACAGTGCTAACTGCTGCGCTTGTTCTCGCTTTTCCTATTTTAAGTAACAGGTACTTCTACCGCCGTGAATTTGGGTCAGTGTCACTCCGACTAATTGTTGCGCTCACTGACTACTACAGCAGTAATCCACAGGCATATATGATCGTCTGTCATGACTGAAGCTAGATAGTGTCGGATCATAGTCGATACACCTTCCACTACATTTAGAGCCCAACCTCGATGCACGCACTGGTCGGATAACTGATAATCTAGTTAGCG
seq00012   AACCCTGGCGATATCAGGCTTCCCCCCAACCCGGGCCGTAGGGAACAGAGTTAATCCTAAGTACCGGTTTTGTCTTACCTGTCACTCGGGTGTTGTCCATAGAGGTCTCTGTCTCATTACCTCATTTGACTTCGATTGGTCCTGCTTCAGCGATTACGAGGTACAAATCGCCGTGGGTTATGGTGATCGTCGATTTTCATGTGTTCCTGTTGGGACCAAGCATTTCTGCTAACTAAGCGATGCTACAGACAAGATAAGTTGTATACCCCCGCACCCTGTCTAAGTTCTGTTGACTAATTTCGACGAAAAAACGAAAGCGTCATGGCCGAGGCGGGGTCGACTCACAACAACAGTACTGGCTCGATAAATCTAAAGAGTTATTCTGCGCAATGTACGTGAGGGGTTATGTACAATAATTGATAATCGACATCACGGCATACAGTTGCCGTCCCGGGTGGGCGTTTTATTACCTGATTATCATCTATATTCAGGTTGTATACCACCGCGTTATACGTTTCTGTGCGTCGAGACCGTGATCGGCTAGTCACGTCCAAGACACGTGGCCGCTGGGAGACACGTTAGCCACCATTTGTGAATTCGAAAACCGTTAGGTAGATAACAGAATTCATTATTGTTTTGTAAAGATGATGAAGTTTTGTTGGACGTTACGAACTGAACTGGCCTGGCCCTCCTTGCGATCGGACCGGTACTACGGCTTCGTGGTGTCTAGCTCTGCGCACACGGAGGCATGGTTATGCGAAACTCCCTGGATGCGGTCAGCATTTCCAACTGGCTGAACCAGTACGTACATGTGAATATATTGAGTCAATGCTGTTAGATGGCGGACTGGCTTGGTTTCCGTCACATTGACCTCTCATGCTGGCATCTAACCGGCACGGCCTGGCACCAGGTGGTGGCATTTACATCCTGCAAAACGCCTAGCCGTTAGGTGCACATATAATGGTCGCAACCCAGCGGGCTATCACCTGACTCTCCGTGTATTGGCGAGTGCTTTGTACCTGTACCGAGCGCTTGCGTATGGCTGTGGCTAATAGAAACTGAGGATTCAGCTCGAGGTTTACCGGAACATCGATGGTGACTCCGTTAGCCTTCTACTACACTGATTACATTCAGTGGGGGATGGTGGCATCCCCATCGATCTGGAATTGATAACACGTGGTCCTTCAGTCGGTGCGAAGTCTGTTAACAATTCCCTTGGCGCATGTGCTTTCCGATTTCTCAGTGGAACGCGTACCAAGCATTAAGGATGCCCCTACTGAAGGTACTGGACCAAACCTATTAACTCTAACGAGTCTTCGCCTTAATGCCAGTTCAATCCACAAATACGGCGACGGGTGCGCACTGATAAAACGCGGACGTGTCGCGAATGAGTTTATCGAGTTTAATGGTGTCTAGTGCAATGGAGGTGGCAACTACTTATCTATAACTCTCTTACAGATCTACCCGGAAAATATTTCCCTGGGGCCTTCGGAGTTGTCATACCAAGATGCTGAGGGGAGACCGGTTAGTCTGGGAGGGTATAGCAGTTGCCTAGCGGACTCGTTCTTAGACTTTGGACACTAGGCGGCGCTTTCGTGCACCGTAGCTACGTACCAGGATCGGGAGTAAGAAATAAGTCAAGATCACTTGGTCCCGACTCTCGTACGTACTATTTACAGGGGATCGAGAATGCTAGGATTTTCGCTGGAGCGACTGAAGCCTGTTATTTCCTTATAATTCAAATGAGTAAGATCCCGCTTAATCAAATTGTGAAGTGACGATCGCGGGGCAATACAAAACTCCGCGTGCAAGTCTTCTATATGATCCCACTCACCGCAATGTGAACGATCCGTGCAACAGTAAGTATTCCTAACGGGCAAAGTTGAAGATGGTACGGACAATCCATCTTATTCTCGATCCCCACCCCCACGCGTGCCTATACAAACAGCACCCGGTCTCTTTCTGGTGTAATCCCCACCAGATGCCAGGTGATGAGGTGACTCAACGTCCGATAAGCAGGTTTTATACAGTGCTAACTGCTGCGCTTGTTCTCGCTTTTCCTATTTTAAGTAACAGGTACTTCTACCGCCGTGAATTTGGGTCAGTGTCACTCCGACTAATTGTTGCGCTCACTGACTACTACAGCAGTAATCCACAGGCATATATGATCGTCTGTCATGACTGAAGCTAGATAGTGTCGGATCATAGTCGATACACCTTCCACTACATTTAGAGCCCAACCTCGATGCACGCACTGGTCGGATAACTGATAATCTAGTTAGCG
seq00013   AACCCTGGCGATATCAGGCTTCCCCCCAACCCGGGCCGTAGGGAACAGAGTTAATCCTAAGTACCGGTTTTGTCTTACCTGTCACTCGGGTGTTGTCCATAGAGGTCTCTGTCTCATTACCTCATTTGACTTCGATTGGTCCTGCTTCAGCGATTACGAGGTACAAATCGCCGTGGGTTATGGTGATCGTCGATTTTCATGTGTTCCTGTTGGGACCAAGCATTTCTGCTAACTAAGCGATGCTACAGACAAGATAAGTTGTATACCCCCGCACCCTGTCTAAGTTCTGTTGACTAATTTCGACGAAAAAACGAAAGCGTCATGGCCGAGGCGGGGTCGACTCACAACAACAGTACTGGCTCGATAAATCTAAAGAGTTATTCTGCGCAATGTACGTGAGGGGTTATGTACAATAATTGATAATCGACATCACGGCATACAGTTGCCGTCCCGGGTGGGCGTTTTATTACCTGATTATCATCTATATTCAGGTTGTATACCACCGCGTTATACGTTTCTGTGCGTCGAGACCGTGATCGGCTAGTCACGTCCAAGACACGTGGCCGCTGGGAGACACGTTAGCCACCATTTGTGAATTCGAAAACCGTTAGGTAGATAACAGAATTCATTATTGTTTTGTAAAGATGATGAAGTTTTGTTGGACGTTACGAACTGAACTGGCCTGGCCCTCCTTGCGATCGGACCGGTACTACGGCTTCGTGGTGTCTAGCTCTGCGCACACGGAGGCATGGTTATGCGAAACTCCCTGGATGCGGTCAGCATTTCCAACTGGCTGAACCAGTACGTACATGTGAATATATTGAGTCAATGCTGTTAGATGGCGGACTGGCTTGGTTTCCGTCACATTGACCTCTCATGCTGGCATCTAACCGGCACGGCCTGGCACCAGGTGGTGGCATTTACATCCTGCAAAACGCCTAGCCGTTAGGTGCACATATAATGGTCGCAACCCAGCGGGCTATCACCTGACTCTCCGTGTATTGGCGAGTGCTTTGTACCTGTACCGAGCGCTTGCGTATGGCTGTGGCTAATAGAAACTGAGGATTCAGCTCGAGGTTTACCGGAACATCGATGGTGACTCCGTTAGCCTTCTACTACACTGATTACATTCAGTGGGGGATGGTGGCATCCCCATCGATCTGGAATTGATAACACGTGGTCCTTCAGTCGGTGCGAAGTCTGTTAACAATTCCCTTGGCGCATGTGCTTTCCGATTTCTCAGTGGAACGCGTACCAAGCATTAAGGATGCCACTACTGAAGGTACTGGACCAAACCTATTAACTCTAACGAGTCTTCGCCTTAATGCCAGTTCAATCCACAAATACGGCGACGGGTGCGCACTGATAAAACGCGGACGTGTCGCGTATGAGTTTATCGAGTTTAATGGTGTCTAGTGCAATGGAGGTGGCAACTACTTATCTATAACTCTCTTACAGATCTACCCGGAAAATATTTCCCTGGGGCCTTCGGAGTTGTCATACCAAGATGCTGAGGGGAGACCGGTTAGTCTGGGAGGGTATAGCAGTTGCCTAGCGGACTCGTTCTTAGACTTTCGACACTAGGCGGCGCTTTCGTGCACCGTAGCTACGTACCAGGATCGGGAGTAAGAAATAAGTCAAGATCACTTGGTCCCGACTCTCGTACGTACTATTTACAGGGGATCGAGAATGCTAGGATTTTCGCTGGAGCGACTGAAGCCTGTTATTTCCTTATAATTCAAATGAGTAAGATCCCGCTTAATCAAATTGTGAAGTGACGATCGCGGGGCAATACAAAACTCCGCGTGCAAGTCTTCTATATGATCCCACTCACCGCAATGTGAACGATCCGTGCAACAGTAAGTATTCCTAACGGGCAAAGTTGAAGATGGTACGGACAATCCATCTTATTCTCGATCCCCACCCCCACGCGTGCCTATACAAACAGCACCCGGTCTCTTTCTGGTGTAATCCCCACCAGATGCCAGGTGATGAGGTGACTCAACGTCCGATAAGCAGGTTTTATACAGTGCTAACTGCTGCGCTTGTTCTCGCTTTTCCTATTTTAAGTAACAGGTACTTCTACCGCCGTGAATTTGGGTCAGTGTCACTCCGACTAATTGTTGCGCTCACTGACTACTACAGCAGTAATCCACAGGCATATATGATCGTCTGTCATGACTGAAGCTAGATAGTGTCGGATCATAGTCGATACACCTTCCACTACATTTAGAGCCCAACCTCGATGCACGCACTGGTCGGATAACTGATAATCTAGTTAGCG
seq00014   AACCCTGGCGATATCAGGCTTCCCCCCAACCCGGGCCGTAGGGAACAGAGTTAATCCTAAGTACCGGTTTTGTCTTACCTGTCACTCGGGTGTTGTCCATAGAGGTCTCTGTCTCATTACCTCATTTGACTTCGATTGGTCCTGCTTCAGCGATTACGAGGTACAAATCGCCGTGGGTTATGGTGATCGTCGATTTTCATGTGTTCCTGTTGGGACCAAGCATTTCTGCTAACTAAGCGATGCTACAGACAAGATAAGTTGTATACCCCCGCACCCTGTCTAAGTTCTGTTGACTAATTTCGACGAAAAAACGAAAGCGTCATGGCCGAGGCGGGGTCGACTCACAACAACAGTACTGGCTCGATAAATCTAAAGAGTTATTCTGCGCAATGTACGTGAGGGGTTATGTACAATAATTGATAATCGACATCACGGCATACAGTTGCCGTCCCGGGTGGGCGTTTTATTACCTGATTATCATCTATATTCAGGTTGTATACCACCGCGTTATACGTTTCTGTGCGTCGAGACCGTGATCGGCTAGTCACGTCCAAGACACGTGGCCGCTGGGAGACACGTTAGCCACCATTTGTGAATTCGAAAACCGTTAGGTAGATAACAGAATTCATTATTGTTTTGTAAAGATGATGAAGTTTTGTTGGACGTTACGAACTGAACTGGCCTGGCCCTCCTTGCGATCGGACCGGTACTACGGCTTCGTGGTGTCTAGCTCTGCGCACACGGAGGCATGGTTATGCGAAACTCCCTGGATGCGGTCAGCATTTCCAACTGGCTGAACCAGTACGTACATGTGAATATATTGAGTCAATGCTGTTAGATGGCGGACTGGCTTGGTTTCCGTCACATTGACCTCTCATGCTGGCATCTAACCGGCACGGCCTGGCACCAGGTGGTGGCATTTACATCCTGCAAAACGCCTAGCCGTTAGGTGCACATATAATGGTCGCAACCCAGCGGGCTATCACCTGACTCTCCGTGTATTGGCGAGTGCTTTGTACCTGTACCGAGCGCTTGCGTATGGCTGTGGCTAATAGAAACTGAGGATTCAGCTCGAGGTTTACCGGAACATCGATGGTGACTCCGTTAGCCTTCTACTACACTGATTACATTCAGTGGGGGATGGTGGCATCCCCATCGATCTGGAATTGATAACACGTGGTCCTTCAGTCGGTGCGAAGTCTGTTAACAATTCCCTTGGCGCATGTGCTTTCCGATTTCTCAGTGGAACGCGTACCAAGCATTAAGGATGCCACTACTGAAGGTACTGGACCAAACCTATTAACTCTAACGAGTCTTCGCCTTAATGCCAGTTCAATCCACAAATACGGCGACGGGTGCGCACTGATAAAACGCGGACGTGTCGCGTATGAGTTTATCGAGTTTAATGGTGTCTAGTGCAATGGAGGTGGCAACTACTTATCTATAACTCTCTTACAGATCTACCCGGAAAATATTTCCCTGGGGCCTTCGGAGTTGTCATACCAAGATGCTGAGGGGAGACCGGTTAGTCTGGGAGGGTATAGCAGTTGCCTAGCGGACTCGTTCTTAGACTTTCGACACTAGGCGGCGCTTTCGTGCACCGTAGCTACGTACCAGGATCGGGAGTAAGAAATAAGTCAAGATCACTTGGTCCCGACTCTCGTACGTACTATTTACAGGGGATCGAGAATGCTAGGATTTTCGCTGGAGCGACTGAAGCCTGTTATTTCCTTATAATTCAAATGAGTAAGATCCCGCTTAATCAAATTGTGAAGTGACGATCGCGGGGCAATACAAAACTCCGCGTGCAAGTCTTCTATATGATCCCACTCACCGCAATGTGAACGATCCGTGCAACAGTAAGTATTCCTAACGGGCAAAGTTGAAGATGGTACGGACAATCCATCTTATTCTCGATCCCCACCCCCACGCGTGCCTATACAAACAGCACCCGGTCTCTTTCTGGTGTAATCCCCACCAGATGCCAGGTGATGAGGTGACTCAACGTCCGATAAGCAGGTTTTATACAGTGCTAACTGCTGCGCTTGTTCTCGCTTTTCCTATTTTAAGTAACAGGTACTTCTACCGCCGTGAATTTGGGTCAGTGTCACTCCGACTAATTGTTGCGCTCACTGACTACTACAGCAGTAATCCACAGGCATATATGATCGTCTGTCATGACTGAAGCTAGATAGTGTCGGATCATAGTCGATACACCTTCCACTACATTTAGAGCCCAACCTCGATGCACGCACTGGTCGGATAACTGATAATCTAGTTAGCG
seq00015   AACCCTGGCGATATCAGGCTTCCCCCCAACCCGGGCCGTAGGGAACAGAGTTAATCCTAAGTACCGGTTTTGTCTTACCTGTCACTCGGGTGTTGTCCATAGAGGTCTCTGTCTCATTACCTCATTTGACTTCGATTGGTCCTGCTTCAGCGATTACGAGGTACAAATCGCCGTGGGTTATGGTGATCGTCGATTTTCATGTGTTCCTGTTGGGACCAAGCATTTCTGCTAACTAAGCGATGCTACAGACAAGATAAGTTGTATACCCCCGCACCCTGTCTAAGTTCTGTTGACTAATTTCGACGAAAAAACGAAAGCGTCATGGCCGAGGCGGGGTCGACTCACAACAACAGTACTGGCTCGATAAATCTAAAGAGTTATTCTGCGCAATGTACGTGAGGGGTTATGTACAATAATTGATAATCGACATCACGGCATACAGTTGCCGTCCCGGGTGGGCGTTTTATTACCTGATTATCATCTATATTCAGGTTGTATACCACCGCGTTATACGTTTCTGTGCGTCGAGACCGTGATCGGCTAGTCACGTCCAAGACACGTGGCCGCTGGGAGACACGTTAGCCACCATTTGTGAATTCGAAAACCGTTAGGTAGATAACAGAATTCATTATTGTTTTGTAAAGATGATGAAGTTTTGTTGGACGTTACGAACTGAACTGGCCTGGCCCTCCTTGCGATCGGACCGGTACTACGGCTTCGTGGTGTCTAGCTCTGCGCACACGGAGGCATGGTTATGCGAAACTCCCTGGATGCGGTCAGCATTTCCAACTGGCTGAACCAGTACGTACATGTGAATATATTGAGTCAATGCTGTTAGATGGCGGACTGGCTTGGTTTCCGTCACATTGACCTCTCATGCTGGCATCTAACCGGCACGGCCTGGCACCAGGTGGTGGCATTTACATCCTGCAAAACGCCTAGCCGTTAGGTGCACATATAATGGTCGCAACCCAGCGGGCTATCACCTGACTCTCCGTGTATTGGCGAGTGCTTTGTACCTGTACCGAGCGCTTGCGTATGGCTGTGGCTAATAGAAACTGAGGATTCAGCTCGAGGTTTACCGGAACATCGATGGTGACTCCGTTAGCCTTCTACTACACTGATTACATTCAGTGGGGGATGGTGGCATCCCCATCGATCTGGAATTGATAACACGTGGTCCTTCAGTCGGTGCGAAGTCTGTTAACAATTCCCTTGGCGCATGTGCTTTCCGATTTCTCAGTGGAACGCGTACCAAGCATTAAGGATGCCCCTACTGAAGGTACTGGACCAAACCTATTAACTCTAACGAGTCTTCGCCTTAATGCCAGTTCAATCCACAAATACGGCGACGGGTGCGCACTGATACAACGCGGACGTGTCGCGTATGAGTTTATCGAGTTTAATGGTGTCTAGTGCAATGGAGGTGGCAACTACTTATCTATAACTCTCTTACAGATCTACCCGGAAAATATTTCCCTGGGGCCTTCGGAGTTGTCATACCAAGATGCTGAGGGGAGACCGGTTAGTCTGGGAGGGTATAGCAGTTGCCTAGCGGACTCGTTCTTAGACTTTCGACACTAGGCGGCGCTTTCGTGCACCGTAGCTACGTACCAGGATCGGGAGTAAGAAATAAGTCAAGATCACTTGGTCCCGACTCTCGTACGTACTATTTACAGGGGATCGAGAATGCTAGGATTTTCGCTGGAGCGACTGAAGCCTGTTATTTCCTTATAATTCAAATGAGTAAGATCCCGCTTAATCAAATTGTGAAGTGACGATCGCGGGGCAATACAAAACTCCGCGTGCAAGTCTTCTATATGATCCCACTCACCGCAATGTGAACGATCCGTGCAACAGTAAGTATTCCTAACGGGCAAAGTTGAAGATGGTACGGACAATCCATCTTATTCTCGATCCCCACCCCCACGCGTGCCTATACAAACAGCACCCGGTCTCTTTCTGGTGTAATCCCCACCAGATGCCAGGTGATGAGGTGACTCAACGTCCGATAAGCAGGTTTTATACAGTGCTAACTGCTGCGCTTGTTCTCGCTTTTCCTATTTTAAGTAACAGGTACTTCTACCGCCGTGAATTTGGGTCAGTGTCACTCCGACTAATTGTTGCGCTCACTGACTACTACAGCAGTAATCCACAGGCATATATGATCGTCTGTCATGACTGAAGCTAGATAGTGTCGGATCATAGTCGATACACCTTCCACTACATTTAGAGCCCAACCTCGATGCACGCACTGGTCGGATAACTGATAATCTAGTTAGCG
seq00016   AACCCTGGCGATATCAGGCTTCCCCCCAACCCGGGCCGTAGGGAACAGAGTTAATCCTAAGTACCGGTTTTGTCTTACCTGTCACTCGGGTGTTGTCCATAGAGGTCTCTGTCTCATTACCTCATTTGACTTCGATTGGTCCTGCTTCAGCGATTACGAGGTACAAATCGCCGTGGGTTATGGTGATCGTCGATTTTCATGTGTTCCTGTTTGGACCAAGCATTTCTGCTAACTAAGCGATGCTACAGACAAGATAAGTTGTATACCCCCGCACCCTGTCTAAGTTCTGTTGACTAATTTCGACGAAAAAACGAAAGCGTCATGGCCGAGGCGGGGTCGACTCACAACAACAGTACTGGCTCGATAAATCTAAAGAGTTATTCTGCGCAATGTACGTGAGGGGTTATGTACAATAATTGATAATCGACATCACGGCATACAGTTGCCGTCCCGGGTGGGCGTTTTATTACCTGATTATCATCTATATTCAGGTTGTATACCACCGCGTTATACGTTTCTGTGCGTCGAGACCGTGATCGGCTAGTCACGTCCAAGACACGTGGCCGCTGGGAGACACGTTAGCCACCATTTGTGAATTCGAAAACCGTTAGGTAGATAACAGAATTCATTATTGTTTTGTAAAGATGATGAAGTTTTGTTGGACGTTACGAACTGAACTGGCCTGGCCCTCCTTGCGATCGGACCGGTACTACGGCTTCGTGGTGTCTAGCTCTGCGCACACGGAGGCATGGTTATGCGAAACTCCCTGGATGCGGTCAGCATTTCCAACTGGCTGAACCAGTACGTACATGTGAATATATTGAGTCAATGCTGTTAGATGGCGGACTGGCTTGGTTTCCGTCACATTGACCTCTCATGCTGGCATCTAACCGGCACGGCCTGGCACCAGGTGGTGGCATTTACATCCTGCAAAACGCCTAGCCGTCAGGTGCACATATAATGGTCGCAACCCAGCGGGCTATCACCTGACTCTCCGTGTATTGGCGAGTGCTTTGTACCTGTACCGAGCGCTTGCGTATGGCTGTGGCTAATAGAAACTGAGGATTCAGCTCGAGGTTTACCGGAACATCGATGGTGACTCCGTTAGCCTTCTACTACACTGATTACATTCAGTGGGGGATGGTGGCATCCCCATCGATCTGGAATTGATAACACGTGGTCCTTCAGTCGGTGCGAAGTCTGTTAACAATTCCCTTGGCGCATGTGCTTTCCGATTTCTCAGTGGAACGCGTACCAAGCATTAAGGATGCCCCTACTGAAGGTACTGGACCAAACCTATTAACTCTAACGAGTCTTCGCCTTAATGCCAGTTCAATCCACAAATACGGCGACGGGTGCGCACTGATAAAACGCGGACGTGTCGCGTATGAGTTTATCGAGTTTAATGGTGTCTAGTGCAATGGAGGTGGCAACTACTTATCTATAACTCTCTTACAGATCTACCCGGAAAATATTTCCCTGGGGCCTTCGGAGTTGTCATACCAAGATGCTGAGGGGAGACCGGTTAGTCTGGGAGGGTATAGCAGTTGCCTAGCGGACTCGTTCTTAGACTTTCGACACTAGGCGGCGCTTTCGTGCACCGTAGCTACGTACCAGGATCGGGAGTAAGAAATAAGTCAAGATCACTTGGTCCCGACTCTCGTACGTACTATTTACAGGGGATCGAGAATGCTAGGATTTTCGCTGGAGCGACTGAAGCCTGTTATTTCCTTATAATTCAAATGAGTAAGATCCCGCTTAATCAAATTGTGAAGTGACGATCGCGGGGCAATACAAAACTCCGCGTGCAAGTCTTCTATATGATCCCACTCACCGCAATGTGAACGATCCGTGCAACAGTAAGTATTCCTAACGGGCAAAGTTGAAGATGGTACGGACAATCCATCTTATTCTCGATCCCCACCCCCACGCGTGCCGATACAAACAGCACCCGGTCTCTTTCTGGTGTAATCCCCACCAGATGCCAGGTGATGAGGTGACTCAACGTCCGATAAGCAGGTTTTATACAGTGCTAACTGCTGCGCTTGTTCTCGCTTTTCCTATTTTAAGTAACAGGTACTTCTACCGCCGTGAATTTGGGTCAGTGTCACTCCGACTAATTGTTGCGCTCACTGACTACTACAGCAGTAATCCACAGGCATATATGATCGTCTGTCATGACTGAAGCTAGATAGTGTCGGATCATAGTCGATACACCTTCCACTACATTTAGAGCCCAACCTCGATGCACGCACTGGTCGGATAACTGATAATCTAGTTAGCG
seq00017   AACCCTGGCGATATCAGGCTTCCCCCCAACCCGGGCCGTAGGGAACAGAGTTAATCCTAAGTACCGGTTTTGTCTTACCTGTCACTCGGGTGTTGTCCATAGAGGTCTCTGTCTCATTACCTCATTTGACTTCGATTGGTCCTGCTTCAGCGATTACGAGGTACAAATCGCCGTGGGTTATGGTGATCGTCGATTTTCATGTGTTCCTGTTGGGACCAAGCATTTCTGCTAACTAAGCGATGCTACAGACAAGATAAGTTGTATACCCCCGCACCCTGTCTAAGTTCTGTTGACTAATTTCGACGAAAAAACGAAAGCGTCATGGCCGAGGCGGGGTCGACTCACAACAACAGTACTGGCTCGATAAATCTAAAGAGTTATTCTGCGCAATGTACGTGAGGGGTTATGTACAATAATTGATAATCGACATCACGGCATACAGTTGCCGTCCCGGGTGGGCGTTTTATTACCTGATTATCATCTATATTCAGGTTGTATACCACCGCGTTATACGTTTCTGTGCGTCGAGACCGTGATCGGCTAGTCACGTCCAAGACACGTGGCCGCTGGGAGACACGTTAGCCACCATTTGTGAATTCGAAAACCGTTAGGTAGATAACAGAATTCATTATTGTTTTGTAAAGATGATGAAGTTTTGTTGGACGTTACGAACTGAACTGGCCTGGCCCTCCTTGCGATCGGACCGGTACTACGGCTTCGTGGTGTCTAGCTCTGCGCACACGGAGGCATGGTTATGCGAAACTCCCTGGATGCGGTCAGCATTTCCAACTGGCTGAACCAGTACGTACATGTGAATATATTGAGTCAATGCTGTTAGATGGCGGACTGGCTTGGTTTCCGTCACATTGACCTCTCATGCTGGCATCTAACCGGCACGGCCTGGCACCAGGTGGTGGCATTTACATCCTGCAAAACGCCTAGCCGTTAGGTGCACATATAATGGTCGCAACCCAGCGGGCTATCACCTGACTCTCCGTGTATTGGCGAGTGCTTTGTACCTGTACCGAGCGCTTGCGTATGGCTGTGGCTAATAGAAACTGAGGATTCAGCTCGAGGTTTACCGGAACATCGATGGTGACTCCGTTAGCCTTCTACTACACTGATTACATTCAGTGGGGGATGGTGGCATCCCCATCGATCTGGAATTGATAACACGTGGTCCTTCAGTCGGTGCGAAGTCTGTTAACAATTCCCTTGGCGCATGTGCTTTCCGATTTCTCAGTGGAACGCGTACCAAGCATTAAGGATGCCCCTACTGAAGGTACTGGACCAAACCTATTAACTCTAACGAGTCTTCGCCTTAATGCCAGTTCAATCCACAAATACGGCGACGGGTGCGCACTGATAAAACGCGGACGTGTCGCGAATGAGTTTATCGAGTTTAATGGTGTCTAGTGCAATGGAGGTGGCAACTACTTATCTATAACTCTCTTACAGATCTACCCGGAAAATATTTCCCTGGGGCCTTCGGAGTTGTCATACCAAGATGCTGAGGGGAGACCGGTTAGTCTGGGAGGGTATAGCAGTTGCCTAGCGGACTCGTTCTTAGACTTTGGACACTAGGCGGCGCTTTCGTGCACCGTAGCTACGTACCAGGATCGGGAGTAAGAAATAAGTCAAGATCACTTGGTCCCGACTCTCGTACGTACTATTTACAGGGGATCGAGAATGCTAGGATTTTCGCTGGAGCGACTGAAGCCTGTTATTTCCTTATAATTCAAATGAGTAAGATCCCGCTTAATCAAATTGTGAAGTGACGATCGCGGGGCAATACAAAACTCCGCGTGCAAGTCTTCTATATGATCCCACTCACCGCAATGTGAACGATCCGTGCAACAGTAAGTATTCCTAACGGGCAAAGTTGAAGATGGTACGGACAATCCATCTTATTCTCGATCCCCACCCCCACGCGTGCCTATACAAACAGCACCCGGTCTCTTTCTGGTGTAATCCCCACCAGATGCCAGGTGATGAGGTGACTCAACGTCCGATAAGCAGGTTTTATACAGTGCTAACTGCTGCGCTTGTTCTCGCTTTTCCTATTTTAAGTAACAGGTACTTCTACCGCCGTGAATTTGGGTCAGTGTCACTCCGACTAATTGTTGCGCTCACTGACTACTACAGCAGTAATCCACAGGCATATATGATCGTCTGTCATGACTGAAGCTAGATAGTGTCGGATCATAGTCGATACACCTTCCACTACATTTAGAGCCCAACCTCGATGCACGCACTGGTCGGATAACTGATAATCTAGTTAGCG
seq00018   AACCCTGGCGATATCAGGCTTCCCCCCAACCCGGGCCGTAGGGAACAGAGTTAATCCTAAGTACCGGTTTTGTCTTACCTGTCACTCGGGTGTTGTCCATAGAGGTCTCTGTCTCATTACCTCATTTGACTTCGATTGGTCCTGCTTCAGCGATTACGAGGTACAAATCGCCGTGGGTTATGGTGATCGTCGATTTTCATGTGTTCCTGTTGGGACCAAGCATTTCTGCTAACTAAGCGATGCTACAGACAAGATAAGTTGTATACCCCCGCACCCTGTCTAAGTTCTGTTGACTAATTTCGACGAAAAAACGAAAGCGTCATGGCCGAGGCGGGGTCGACTCACAACAACAGTACTGGCTCGATAAATCTAAAGAGTTATTCTGCGCAATGTACGTGAGGGGTTATGTACAATAATTGATAATCGACATCACGGCATACAGTTGCCGTCCCGGGTGGGCGTTTTATTACCTGATTATCATCTATATTCAGGTTGTATACCACCGCGTTATACGTTTCTGTGCGTCGAGACCGTGATCGGCTAGTCACGTCCAAGACACGTGGCCGCTGGGAGACACGTTAGCCACCATTTGTGAATTCGAAAACCGTTAGGTAGATAACAGAATTCATTATTGTTTTGTAAAGATGATGAAGTTTTGTTGGACGTTACGAACTGAACTGGCCTGGCCCTCCTTGCGATCGGACCGGTACTACGGCTTCGTGGTGTCTAGCTCTGCGCACACGGAGGCATGGTTATGCGAAACTCCCTGGATGCGGTCAGCATTTCCAACTGGCTGAACCAGTACGTACATGTGAATATATTGAGTCAATGCTGTTAGATGGCGGACTGGCTTGGTTTCCGTCACATTGACCTCTCATGCTGGCATCTAACCGGCACGGCCTGGCACCAGGTGGTGGCATTTACATCCTGCAAAACGCCTAGCCGTTAGGTGCACATATAATGGTCGCAACCCAGCGGGCTATCACCTGACTCTCCGTGTATTGGCGAGTGCTTTGTACCTGTACCGAGCGCTTGCGTATGGCTGTGGCTAATAGAAACTGAGGATTCAGCTCGAGGTTTACCGGAACATCGATGGTGACTCCGTTAGCCTTCTACTACACTGATTACATTCAGTGGGGGATGGTGGCATCCCCATCGATCTGGAATTGATAACACGTGGTCCTTCAGTCGGTGCGAAGTCTGTTAACAATTCCCTTGGCGCATGTGCTTTCCGATTTCTCAGTGGAACGCGTACCAAGCATTAAGGATGCCCCTACTGAAGGTACTGGACCAAACCTATTAACTCTAACGAGTCTTCGCCTTAATGCCAGTTCAATCCACAAATACGGCGACGGGTGCGCACTGATAAAACGCGGACGTGTCGCGAATGAGTTTATCGAGTTTAATGGTGTCTAGTGCAATGGAGGTGGCAACTACTTATCTATAACTCTCTTACAGATCTACCCGGAAAATATTTCCCTGGGGCCTTCGGAGTTGTCATACCAAGATGCTGAGGGGAGACCGGTTAGTCTGGGAGGGTATAGCAGTTGCCTAGCGGACTCGTTCTTAGACTTTGGACACTAGGCGGCGCTTTCGTGCACCGTAGCTACGTACCAGGATCGGGAGTAAGAAATAAGTCAAGATCACTTGGTCCCGACTCTCGTACGTACTATTTACAGGGGATCGAGAATGCTAGGATTTTCGCTGGAGCGACTGAAGCCTGTTATTTCCTTATAATTCAAATGAGTAAGATCCCGCTTAATCAAATTGTGAAGTGACGATCGCGGGGCAATACAAAACTCCGCGTGCAAGTCTTCTATATGATCCCACTCACCGCAATGTGAACGATCCGTGCAACAGTAAGTATTCCTAACGGGCAAAGTTGAAGATGGTACGGACAATCCATCTTATTCTCGATCCCCACCCCCACGCGTGCCTATACAAACAGCACCCGGTCTCTTTCTGGTGTAATCCCCACCAGATGCCAGGTGATGAGGTGACTCAACGTCCGATAAGCAGGTTTTATACAGTGCTAACTGCTGCGCTTGTTCTCGCTTTTCCTATTTTAAGTAACAGGTACTTCTACCGCCGTGAATTTGGGTCAGTGTCACTCCGACTAATTGTTGCGCTCACTGACTACTACAGCAGTAATCCACAGGCATATATGATCGTCTGTCATGACTGAAGCTAGATAGTGTCGGATCATAGTCGATACACCTTCCACTACATTTAGAGCCCAACCTCGATGCACGCACTGGTCGGATAACTGATAATCTAGTTAGCG
seq00019   AACCCTGGCGATATCAGGCTTCCCCCCAACCCGGGCCGTAGGGAACAGAGTTAATCCTAAGTACCGGTTTTGTCTTACCTGTCACTCGGGTGTTGTCCATAGAGGTCTCTGTCTCATTACCTCATTTGACTTCGATTGGTCCTGCTTCAGCGATTACGAGGTACAAATCGCCGTGGGTTATGGTGATCGTCGATTTTCATGTGTTCCTGTTGGGACCAAGCATTTCTGCTAACTAAGCGATGCTACAGACAAGATAAGTTGTATACCCCCGCACCCTGTCTAAGTTCTGTTGACTAATTTCGACGAAAAAACGAAAGCGTCATGGCCGAGGCGGGGTCGACTCACAACAACAGTACTGGCTCGATAAATCTAAAGAGTTATTCTGCGCAATGTACGTGAGGGGTTATGTACAATAATTGATAATCGACATCACGGCATACAGTTGCCGTCCCGGGTGGGCGTTTTATTACCTGATTATCATCTATATTCAGGTTGTATACCACCGCGTTATACGTTTCTGTGCGTCGAGACCGTGATCGGCTAGTCACGTCCAAGACACGTGGCCGCTGGGAGACACGTTAGCCACCATTTGTGAATTCGAAAACCGTTAGGTAGATAACAGAATTCATTATTGTTTTGTAAAGATGATGAAGTTTTGTTGGACGTTACGAACTGAACTGGCCTGGCCCTCCTTGCGATCGGACCGGTACTACGGCTTCGTGGTGTCTAGCTCTGCGCACACGGAGGCATGGTTATGCGAAACTCCCTGGATGCGGTCAGCATTTCCAACTGGCTGAACCAGTACGTACATGTGAATATATTGAGTCAATGCTGTTAGATGGCGGACTGGCTTGGTTTCCGTCACATTGACCTCTCATGCTGGCATCTAACCGGCACGGCCTGGCACCAGGTGGTGGCATTTACATCCTGCAAAACGCCTAGCCGTTAGGTGCACATATAATGGTCGCAACCCAGCGGGCTATCACCTGACTCTCCGTGTATTGGCGAGTGCTTTGTACCTGTACCGAGCGCTTGCGTATGGCTGTGGCTAATAGAAACTGAGGATTCAGCTCGAGGTTTACCGGAACATCGATGGTGACTCCGTTAGCCTTCTACTACACTGATTACATTCAGTGGGGGATGGTGGCATCCCCATCGATCTGGAATTGATAACACGTGGTCCTTCAGTCGGTGCGAAGTCTGTTAACAATTCCCTTGGCGCATGTGCTTTCCGATTTCTCAGTGGAACGCGTACCAAGCATTAAGGATGCCCCTACTGAAGGTACTGGACCAAACCTATTAACTCTAACGAGTCTTCGCCTTAATGCCAGTTCAATCCACAAATACGGCGACGGGTGCGCACTGATAAAACGCGGACGTGTCGCGAATGAGTTTATCGAGTTTAATGGTGTCTAGTGCAATGGAGGTGGCAACTACTTATCTATAACTCTCTTACAGATCTACCCGGAAAATATTTCCCTGGGGCCTTCGGAGTTGTCATACCAAGATGCTGAGGGGAGACCGGTTAGTCTGGGAGGGTATAGCAGTTGCCTAGCGGACTCGTTCTTAGACTTTGGACACTAGGCGGCGCTTTCGTGCACCGTAGCTACGTACCAGGATCGGGAGTAAGAAATAAGTCAAGATCACTTGGTCCCGACTCTCGTACGTACTATTTACAGGGGATCGAGAATGCTAGGATTTTCGCTGGAGCGACTGAAGCCTGTTATTTCCTTATAATTCAAATGAGTAAGATCCCGCTTAATCAAATTGTGAAGTGACGATCGCGGGGCAATACAAAACTCCGCGTGCAAGTCTTCTATATGATCCCACTCACCGCAATGTGAACGATCCGTGCAACAGTAAGTATTCCTAACGGGCAAAGTTGAAGATGGTACGGACAATCCATCTTATTCTCGATCCCCACCCCCACGCGTGCCTATACAAACAGCACCCGGTCTCTTTCTGGTGTAATCCCCACCAGATGCCAGGTGATGAGGTGACTCAACGTCCGATAAGCAGGTTTTATACAGTGCTAACTGCTGCGCTTGTTCTCGCTTTTCCTATTTTAAGTAACAGGTACTTCTACCGCCGTGAATTTGGGTCAGTGTCACTCCGACTAATTGTTGCGCTCACTGACTACTACAGCAGTAATCCACAGGCATATATGATCGTCTGTCATGACTGAAGCTAGATAGTGTCGGATCATAGTCGATACACCTTCCACTACATTTAGAGCCCAACCTCGATGCACGCACTGGTCGGATAACTGATAATCTAGTTAGCG
seq00020   AACCCTGGCGATATCAGGCTTCCCCCCAACCCGGGCCGTAGGGAACAGAGTTAATCCTAAGTACCGGTTTTGTCTTACCTGTCACTCGGGTGTTGTCCATAGAGGTCTCTGTCTCATTACCTCATTTGACTTCGATTGGTCCTGCTTCAGCGATTACGAGGTACAAATCGCCGTGGGTTATGGTGATCGTCGATTTTCATGTGTTCCTGTTGGGACCAAGCATTTCTGCTAACTAAGCGATGCTACAGACAAGATAAGTTGTATACCCCCGCACCCTGTCTAAGTTCTGTTGACTAATTTCGACGAAAAAACGAAAGCGTCATGGCCGAGGCGGGGTCGACTCACAACAACAGTACTGGCTCGATAAATCTAAAGAGTTATTCTGCGCAATGTACGTGAGGGGTTATGTACAATAATTGATAATCGACATCACGGCATACAGTTGCCGTCCCGGGTGGGCGTTTTATTACCTGATTATCATCTATATTCAGGTTGTATACCACCGCGTTATACGTTTCTGTGCGTCGAGACCGTGATCGGCTAGTCACGTCCAAGACACGTGGCCGCTGGGAGACACGTTAGCCACCATTTGTGAATTCGAAAACCGTTAGGTAGATAACAGAATTCATTATTGTTTTGTAAAGATGATGAAGTTTTGTTGGACGTTACGAACTGAACTGGCCTGGCCCTCCTTGCGATCGGACCGGTACTACGGCTTCGTGGTGTCTAGCTCTGCGCACACGGAGGCATGGTTATGCGAAACTCCCTGGATGCGGTCAGCATTTCCAACTGGCTGAACCAGTACGTACATGTGAATATATTGAGTCAATGCTGTTAGATGGCGGACTGGCTTGGTTTCCGTCACATTGACCTCTCATGCTGGCATCTAACCGGCACGGCCTGGCACCAGGTGGTGGCATTTACATCCTGCAAAACGCCTAGCCGTTAGGTGCACATATAATGGTCGCAACCCAGCGGGCTATCACCTGACTCTCCGTGTATTGGCGAGTGCTTTGTACCTGTACCGAGCGCTTGCGTATGGCTGTGGCTAATAGAAACTGAGGATTCAGCTCGAGGTTTACCGGAACATCGATGGTGACTCCGTTAGCCTTCTACTACACTGATTACATTCAGTGGGGGATGGTGGCATCCCCATCGATCTGGAATTGATAACACGTGGTCCTTCAGTCGGTGCGAAGTCTGTTAACAATTCCCTTGGCGCATGTGCTTTCCGATTTCTCAGTGGAACGCGTACCAAGCATTAAGGATGCCCCTACTGAAGGTACTGGACCAAACCTATTAACTCTAACGAGTCTTCGCCTTAATGCCAGTTCAATCCACAAATACGGCGACGGGTGCGCACTGATACAACGCGGACGTGTCGCGTATGAGTTTATCGAGTTTAATGGTGTCTAGTGCAATGGAGGTGGCAACTACTTATCTATAACTCTCTTACAGATCTACCCGGAAAATATTTCCCTGGGGCCTTCGGAGTTGTCATACCAAGATGCTGAGGGGAGACCGGTTAGTCTGGGAGGGTATAGCAGTTGCCTAGCGGACTCGTTCTTAGACTTTCGACACTAGGCGGCGCTTTCGTGCACCGTAGCTACGTACCAGGATCGGGAGTAAGAAATAAGTCAAGATCACTTGGTCCCGACTCTCGTACGTACTATTTACAGGGGATCGAGAATGCTAGGATTTTCGCTGGAGCGACTGAAGCCTGTTATTTCCTTATAATTCAAATGAGTAAGATCCCGCTTAATCAAATTGTGAAGTGACGATCGCGGGGCAATACAAAACTCCGCGTGCAAGTCTTCTATATGATCCCACTCACCGCAATGTGAACGATCCGTGCAACAGTAAGTATTCCTAACGGGCAAAGTTGAAGATGGTACGGACAATCCATCTTATTCTCGATCCCCACCCCCACGCGTGCCTATACAAACAGCACCCGGTCTCTTTCTGGTGTAATCCCCACCAGATGCCAGGTGATGAGGTGACTCAACGTCCGATAAGCAGGTTTTATACAGTGCTAACTGCTGCGCTTGTTCTCGCTTTTCCTATTTTAAGTAACAGGTACTTCTACCGCCGTGAATTTGGGTCAGTGTCACTCCGACTAATTGTTGCGCTCACTGACTACTACAGCAGTAATCCACAGGCATATATGATCGTCTGTCATGACTGAAGCTAGATAGTGTCGGATCATAGTCGATACACCTTCCACTACATTTAGAGCCCAACCTCGATGCACGCACTGGTCGGATAACTGATAATCTAGTTAGCG
seq00021   AACCCTGGCGATATCAGGCTTCCCCCCAACCCGGGCCGTAGGGAACAGAGTTAATCCTAAGTACCGGTTTTGTCTTACCTGTCACTCGGGTGTTGTCCATAGAGGTCTCTGTCTCATTACCTCATTTGACTTCGATTGGTCCTGCTTCAGCGATTACGAGGTACAAATCGCCGTGGGTTATGGTGATCGTCGATTTTCATGTGTTCCTGTTGGGACCAAGCATTTCTGCTAACTAAGCGATGCTACAGACAAGATAAGTTGTATACCCCCGCACCCTGTCTAAGTTCTGTTGACTAATTTCGACGAAAAAACGAAAGCGTCATGGCCGAGGCGGGGTCGACTCACAACAACAGTACTGGCTCGATAAATCTAAAGAGTTATTCTGCGCAATGTACGTGAGGGGTTATGTACAATAATTGATAATCGACATCACGGCATACAGTTGCCGTCCCGGGTGGGCGTTTTATTACCTGATTATCATCTATATTCAGGTTGTATACCACCGCGTTATACGTTTCTGTGCGTCGAGACCGTGATCGGCTAGTCACGTCCAAGACACGTGGCCGCTGGGAGACACGTTAGCCACCATTTGTGAATTCGAAAACCGTTAGGTAGATAACAGAATTCATTATTGTTTTGTAAAGATGATGAAGTTTTGTTGGACGTTACGAACTGAACTGGCCTGGCCCTCCTTGCGATCGGACCGGTACTACGGCTTCGTGGTGTCTAGCTCTGCGCACACGGAGGCATGGTTATGCGAAACTCCCTGGATGCGGTCAGCATTTCCAACTGGCTGAACCAGTACGTACATGTGAATATATTGAGTCAATGCTGTTAGATGGCGGACTGGCTTGGTTTCCGTCACATTGACCTCTCATGCTGGCATCTAACCGGCACGGCCTGGCACCAGGTGGTGGCATTTACATCCTGCAAAACGCCTAGCCGTTAGGTGCACATATAATGGTCGCAACCCAGCGGGCTATCACCTGACTCTCCGTGTATTGGCGAGTGCTTTGTACCTGTACCGAGCGCTTGCGTATGGCTGTGGCTAATAGAAACTGAGGATTCAGCTCGAGGTTTACCGGAACATCGATGGTGACTCCGTTAGCCTTCTACTACACTGATTACATTCAGTGGGGGATGGTGGCATCCCCATCGATCTGGAATTGATAACACGTGGTCCTTCAGTCGGTGCGAAGTCTGTTAACAATTCCCTTGGCGCATGTGCTTTCCGATTTCTCAGTGGAACGCGTACCAAGCATTAAGGATGCCACTACTGAAGGTACTGGACCAAACCTATTAACTCTAACGAGTCTTCGCCTTAATGCCAGTTCAATCCACAAATACGGCGACGGGTGCGCACTGATAAAACGCGGACGTGTCGCGTATGAGTTTATCGAGTTTAATGGTGTCTAGTGCAATGGAGGTGGCAACTACTTATCTATAACTCTCTTACAGATCTACCCGGAAAATATTTCCCTGGGGCCTTCGGAGTTGTCATACCAAGATGCTGAGGGGAGACCGGTTAGTCTGGGAGGGTATAGCAGTTGCCTAGCGGACTCGTTCTTAGACTTTCGACACTAGGCGGCGCTTTCGTGCACCGTAGCTACGTACCAGGATCGGGAGTAAGAAATAAGTCAAGATCACTTGGTCCCGACTCTCGTACGTACTATTTACAGGGGATCGAGAATGCTAGGATTTTCGCTGGAGCGACTGAAGCCTGTTATTTCCTTATAATTCAAATGAGTAAGATCCCGCTTAATCAAATTGTGAAGTGACGATCGCGGGGCAATACAAAACTCCGCGTGCAAGTCTTCTATATGATCCCACTCACCGCAATGTGAACGATCCGTGCAACAGTAAGTATTCCTAACGGGCAAAGTTGAAGATGGTACGGACAATCCATCTTATTCTCGATCCCCACCCCCACGCGTGCCTATACAAACAGCACCCGGTCTCTTTCTGGTGTAATCCCCACCAGATGCCAGGTGATGAGGTGACTCAACGTCCGATAAGCAGGTTTTATACAGTGCTAACTGCTGCGCTTGTTCTCGCTTTTCCTATTTTAAGTAACAGGTACTTCTACCGCCGTGAATTTGGGTCAGTGTCACTCCGACTAATTGTTGCGCTCACTGACTACTACAGCAGTAATCCACAGGCATATATGATCGTCTGTCATGACTGAAGCTAGATAGTGTCGGATCATAGTCGATACACCTTCCACTACATTTAGAGCCCAACCTCGATGCACGCACTGGTCGGATAACTGATAATCTAGTTAGCG
seq00022   AACCCTGGCGATATCAGGCTTCCCCCCAACCCGGGCCGTAGGGAACAGAGTTAATCCTAAGTACCGGTTTTGTCTTACCTGTCACTCGGGTGTTGTCCATAGAGGTCTCTGTCTCATTACCTCATTTGACTTCGATTGGTCCTGCTTCAGCGATTACGAGGTACAAATCGCCGTGGGTTATGGTGATCGTCGATTTTCATGTGTTCCTGTTGGGACCAAGCATTTCTGCTAACTAAGCGATGCTACAGACAAGATAAGTTGTATACCCCCGCACCCTGTCTAAGTTCTGTTGACTAATTTCGACGAAAAAACGAAAGCGTCATGGCCGAGGCGGGGTCGACTCACAACAACAGTACTGGCTCGATAAATCTAAAGAGTTATTCTGCGCAATGTACGTGAGGGGTTATGTACAATAATTGATAATCGACATCACGGCATACAGTTGCCGTCCCGGGTGGGCGTTTTATTACCTGATTATCATCTATATTCAGGTTGTATACCACCGCGTTATACGTTTCTGTGCGTCGAGACCGTGATCGGCTAGTCACGTCCAAGACACGTGGCCGCTGGGAGACACGTTAGCCACCATTTGTGAATTCGAAAACCGTTAGGTAGATAACAGAATTCATTATTGTTTTGTAAAGATGATGAAGTTTTGTTGGACGTTACGAACTGAACTGGCCTGGCCCTCCTTGCGATCGGACCGGTACTACGGCTTCGTGGTGTCTAGCTCTGCGCACACGGAGGCATGGTTATGCGAAACTCCCTGGATGCGGTCAGCATTTCCAACTGGCTGAACCAGTACGTACATGTGAATATATTGAGTCAATGCTGTTAGATGGCGGACTGGCTTGGTTTCCGTCACATTGACCTCTCATGCTGGCATCTAACCGGCACGGCCTGGCACCAGGTGGTGGCATTTACATCCTGCAAAACGCCTAGCCGTTAGGTGCACATATAATGGTCGCAACCCAGCGGGCTATCACCTGACTCTCCGTGTATTGGCGAGTGCTTTGTACCTGTACCGAGCGCTTGCGTATGGCTGTGGCTAATAGAAACTGAGGATTCAGCTCGAGGTTTACCGGAACATCGATGGTGACTCCGTTAGCCTTCTACTACACTGATTACATTCAGTGGGGGATGGTGGCATCCCCATCGATCTGGAATTGATAACACGTGGTCCTTCAGTCGGTGCGAAGTCTGTTAACAATTCCCTTGGCGCATGTGCTTTCCGATTTCTCAGTGGAACGCGTACCAAGCATTAAGGATGCCACTACTGAAGGTACTGGACCAAACCTATTAACTCTAACGAGTCTTCGCCTTAATGCCAGTTCAATCCACAAATACGGCGACGGGTGCGCACTGATAAAACGCGGACGTGTCGCGTATGAGTTTATCGAGTTTAATGGTGTCTAGTGCAATGGAGGTGGCAACTACTTATCTATAACTCTCTTACAGATCTACCCGGAAAATATTTCCCTGGGGCCTTCGGAGTTGTCATACCAAGATGCTGAGGGGAGACCGGTTAGTCTGGGAGGGTATAGCAGTTGCCTAGCGGACTCGTTCTTAGACTTTCGACACTAGGCGGCGCTTTCGTGCACCGTAGCTACGTACCAGGATCGGGAGTAAGAAATAAGTCAAGATCACTTGGTCCCGACTCTCGTACGTACTATTTACAGGGGATCGAGAATGCTAGGATTTTCGCTGGAGCGACTGAAGCCTGTTATTTCCTTATAATTCAAATGAGTAAGATCCCGCTTAATCAAATTGTGAAGTGACGATCGCGGGGCAATACAAAACTCCGCGTGCAAGTCTTCTATATGATCCCACTCACCGCAATGTGAACGATCCGTGCAACAGTAAGTATTCCTAACGGGCAAAGTTGAAGATGGTACGGACAATCCATCTTATTCTCGATCCCCACCCCCACGCGTGCCTATACAAACAGCACCCGGTCTCTTTCTGGTGTAATCCCCACCAGATGCCAGGTGATGAGGTGACTCAACGTCCGATAAGCAGGTTTTATACAGTGCTAACTGCTGCGCTTGTTCTCGCTTTTCCTATTTTAAGTAACAGGTACTTCTACCGCCGTGAATTTGGGTCAGTGTCACTCCGACTAATTGTTGCGCTCACTGACTACTACAGCAGTAATCCACAGGCATATATGATCGTCTGTCATGACTGAAGCTAGATAGTGTCGGATCATAGTCGATACACCTTCCACTACATTTAGAGCCCAACCTCGATGCACGCACTGGTCGGATAACTGATAATCTAGTTAGCG
seq00023   AACCCTGGCGATATCAGGCTTCCCCCCAACCCGGGCCGTAGGGAACAGAGTTAATCCTAAGTACCGGTTTTGTCTTACCTGTCACTCGGGTGTTGTCCATAGAGGTCTCTGTCTCATTACCTCATTTGACTTCGATTGGTCCTGCTTCAGCGATTACGAGGTACAAATCGCCGTGGGTTATGGTGATCGTCGATTTTCATGTGTTCCTGTTGGGACCAAGCATTTCTGCTAACTAAGCGATGCTACAGACAAGATAAGTTGTATACCCCCGCACCCTGTCTAAGTTCTGTTGACTAATTTCGACGAAAAAACGAAAGCGTCATGGCCGAGGCGGGGTCGACTCACAACAACAGTACTGGCTCGATAAATCTAAAGAGTTATTCTGCGCAATGTACGTGAGGGGTTATGTACAATAATTGATAATCGACATCACGGCATACAGTTGCCGTCCCGGGTGGGCGTTTTATTACCTGATTATCATCTATATTCAGGTTGTATACCACCGCGTTATACGTTTCTGTGCGTCGAGACCGTGATCGGCTAGTCACGTCCAAGACACGTGGCCGCTGGGAGACACGTTAGCCACCATTTGTGAATTCGAAAACCGTTAGGTAGATAACAGAATTCATTATTGTTTTGTAAAGATGATGAAGTTTTGTTGGACGTTACGAACTGAACTGGCCTGGCCCTCCTTGCGATCGGACCGGTACTACGGCTTCGTGGTGTCTAGCTCTGCGCACACGGAGGCATGGTTATGCGAAACTCCCTGGATGCGGTCAGCATTTCCAACTGGCTGAACCAGTACGTACATGTGAATATATTGAGTCAATGCTGTTAGATGGCGGACTGGCTTGGTTTCCGTCACATTGACCTCTCATGCTGGCATCTAACCGGCACGGCCTGGCACCAGGTGGTGGCATTTACATCCTGCAAAACGCCTAGCCGTTAGGTGCACATATAATGGTCGCAACCCAGCGGGCTATCACCTGACTCTCCGTGTATTGGCGAGTGCTTTGTACCTGTACCGAGCGCTTGCGTATGGCTGTGGCTAATAGAAACTGAGGATTCAGCTCGAGGTTTACCGGAACATCGATGGTGACTCCGTTAGCCTTCTACTACACTGATTACATTCAGTGGGGGATGGTGGCATCCCCATCGATCTGGAATTGATAACACGTGGTCCTTCAGTCGGTGCGAAGTCTGTTAACAATTCCCTTGGCGCATGTGCTTTCCGATTTCTCAGTGGAACGCGTACCAAGCATTAAGGATGCCCCTACTGAAGGTACTGGACCAAACCTATTAACTCTAACGAGTCTTCGCCTTAATGCCAGTTCAATCCACAAATACGGCGACGGGTGCGCACTGATAAAACGCGGACGTGTCGCGTATGAGTTTATCGAGTTTAATGGTGTCTAGTGCAATGGAGGTGGCAACTACTTATCTATAACTCTCTTACAGATCTACCCGGAAAATATTTCCCTGGGGCCTTCGGAGTTGTCATACCAAGATGCTGAGGGGAGACCGGTTAGTCTGGGAGGGTATAGCAGTTGCCTAGCGGACTCGTTCTTAGACTTTCGACACTAGGCGGCGCTTTCGTGCACCGTAGCTACGTACCAGGATCGGGAGTAAGAAATAAGTCAAGATCACTTGGTCCCGACTCTCGTACGTACTATTTACAGGGGATCGAGAATGCTAGGATTTTCGCTGGAGCGACTGAAGCCTGTTATTTCCTTATAATTCAAATGAGTAAGATCCCGCTTAATCAAATTGTGAAGTGACGATCGCGGGGCAATACAAAACTCCGCGTGCAAGTCTTCTATATGATCCCACTCACCGCAATGTGAACGATCCGTGCAACAGTAAGTATTCCTAACGGGCAAAGTTGAAGATGGTACGGACAATCCATCTTATTCTCGATCCCCACCCCCACGCGTGCCTATACAAACAGCACCCGGTCTCTTTCTGGTGTAATCCCCACCAGATGCCAGGTGATGAGGTGACTCAACGTCCGATAAGCAGGTTTTATACAGTGCTAACTGCTGCGCTTGTTCTCGCTTTTCCTATTTTAAGTAACAGGTACTTCTACCGCCGTGAATTTGGGTCAGTGTCACTCCGACTAATTGTTGCGCTCACTGACTACTACAGCAGTAATCCACAGGCATATATGATCGTCTGTCATGACTGAAGCTAGATAGTGTCGGATCATAGTCGATACACCTTCCACTACATTTAGAGCCCAACCTCGATGCACGCACTGGTCGGATAACTGATAATCTAGTTAGCG
seq00024   AACCCTGGCGATATCAGGCTTCCCCCCAACCCGGGCCGTAGGGAACAGAGTTAATCCTAAGTACCGGTTTTGTCTTACCTGTCACTCGGGTGTTGTCCATAGAGGTCTCTGTCTCATTACCTCATTTGACTTCGATTGGTCCTGCTTCAGCGATTACGAGGTACAAATCGCCGTGGGTTATGGTGATCGTCGATTTTCATGTGTTCCTGTTGGGACCAAGCATTTCTGCTAACTAAGCGATGCTACAGACAAGATAAGTTGTATACCCCCGCACCCTGTCTAAGTTCTGTTGACTAATTTCGACGAAAAAACGAAAGCGTCATGGCCGAGGCGGGGTCGACTCACAACAACAGTACTGGCTCGATAAATCTAAAGAGTTATTCTGCGCAATGTACGTGAGGGGTTATGTACAATAATTGATAATCGACATCACGGCATACAGTTGCCGTCCCGGGTGGGCGTTTTATTACCTGATTATCATCTATATTCAGGTTGTATACCACCGCGTTATACGTTTCTGTGCGTCGAGACCGTGATCGGCTAGTCACGTCCAAGACACGTGGCCGCTGGGAGACACGTTAGCCACCATTTGTGAATTCGAAAACCGTTAGGTAGATAACAGAATTCATTATTGTTTTGTAAAGATGATGAAGTTTTGTTGGACGTTACGAACTGAACTGGCCTGGCCCTCCTTGCGATCGGACCGGTACTACGGCTTCGTGGTGTCTAGCTCTGCGCACACGGAGGCATGGTTATGCGAAACTCCCTGGATGCGGTCAGCATTTCCAACTGGCTGAACCAGTACGTACATGTGAATATATTGAGTCAATGCTGTTAGATGGCGGACTGGCTTGGTTTCCGTCACATTGACCTCTCATGCTGGCATCTAACCGGCACGGCCTGGCACCAGGTGGTGGCATTTACATCCTGCAAAACGCCTAGCCGTTAGGTGCACATATAATGGTCGCAACCCAGCGGGCTATCACCTGACTCTCCGTGTATTGGCGAGTGCTTTGTACCTGTACCGAGCGCTTGCGTATGGCTGTGGCTAATAGAAACTGAGGATTCAGCTCGAGGTTTACCGGAACATCGATGGTGACTCCGTTAGCCTTCTACTACACTGATTACATTCAGTGGGGGATGGTGGCATCCCCATCGATCTGGAATTGATAACACGTGGTCCTTCAGTCGGTGCGAAGTCTGTTAACAATTCCCTTGGCGCATGTGCTTTCCGATTTCTCAGTGGAACGCGTACCAAGCATTAAGGATGCCCCTACTGAAGGTACTGGACCAAACCTATTAACTCTAACGAGTCTTCGCCTTAATGCCAGTTCAATCCACAAATACGGCGACGGGTGCGCACTGATAAAACGCGGACGTGTCGCGAATGAGTTTATCGAGTTTAATGGTGTCTAGTGCAATGGAGGTGGCAACTACTTATCTATAACTCTCTTACAGATCTACCCGGAAAATATTTCCCTGGGGCCTTCGGAGTTGTCATACCAAGATGCTGAGGGGAGACCGGTTAGTCTGGGAGGGTATAGCAGTTGCCTAGCGGACTCGTTCTTAGACTTTGGACACTAGGCGGCGCTTTCGTGCACCGTAGCTACGTACCAGGATCGGGAGTAAGAAATAAGTCAAGATCACTTGGTCCCGACTCTCGTACGTACTATTTACAGGGGATCGAGAATGCTAGGATTTTCGCTGGAGCGACTGAAGCCTGTTATTTCCTTATAATTCAAATGAGTAAGATCCCGCTTAATCAAATTGTGAAGTGACGATCGCGGGGCAATACAAAACTCCGCGTGCAAGTCTTCTATATGATCCCACTCACCGCAATGTGAACGATCCGTGCAACAGTAAGTATTCCTAACGGGCAAAGTTGAAGATGGTACGGACAATCCATCTTATTCTCGATCCCCACCCCCACGCGTGCCTATACAAACAGCACCCGGTCTCTTTCTGGTGTAATCCCCACCAGATGCCAGGTGATGAGGTGACTCAACGTCCGATAAGCAGGTTTTATACAGTGCTAACTGCTGCGCTTGTTCTCGCTTTTCCTATTTTAAGTAACAGGTACTTCTACCGCCGTGAATTTGGGTCAGTGTCACTCCGACTAATTGTTGCGCTCACTGACTACTACAGCAGTAATCCACAGGCATATATGATCGTCTGTCATGACTGAAGCTAGATAGTGTCGGATCATAGTCGATACACCTTCCACTACATTTAGAGCCCAACCTCGATGCACGCACTGGTCGGATAACTGATAATCTAGTTAGCG
seq00025   AACCCTGGCGATATCAGGCTTCCCCCCAACCCGGGCCGTAGGGAACAGAGTTAATCCTAAGTACCGGTTTTGTCTTACCTGTCACTCGGGTGTTGTCCATAGAGGTCTCTGTCTCATTACCTCATTTGACTTCGATTGGTCCTGCTTCAGCGATTACGAGGTACAAATCGCCGTGGGTTATGGTGATCGTCGATTTTCATGTGTTCCTGTTTGGACCAAGCATTTCTGCTAACTAAGCGATGCTACAGACAAGATAAGTTGTATACCCCCGCACCCTGTCTAAGTTCTGTTGACTAATTTCGACGAAAAAACGAAAGCGTCATGGCCGAGGCGGGGTCGACTCACAACAACAGTACTGGCTCGATAAATCTAAAGAGTTATTCTGCGCAATGTACGTGAGGGGTTATGTACAATAATTGATAATCGACATCACGGCATACAGTTGCCGTCCCGGGTGGGCGTTTTATTACCTGATTATCATCTATATTCAGGTTGTATACCACCGCGTTATACGTTTCTGTGCGTCGAGACCGTGATCGGCTAGTCACGTCCAAGACACGTGGCCGCTGGGAGACACGTTAGCCACCATTTGTGAATTCGAAAACCGTTAGGTAGATAACAGAATTCATTATTGTTTTGTAAAGATGATGAAGTTTTGTTGGACGTTACGAACTGAACTGGCCTGGCCCTCCTTGCGATCGGACCGGTACTACGGCTTCGTGGTGTCTAGCTCTGCGCACACGGAGGCATGGTTATGCGAAACTCCCTGGATGCGGTCAGCATTTCCAACTGGCTGAACCAGTACGTACATGTGAATATATTGAGTCAATGCTGTTAGATGGCGGACTGGCTTGGTTTCCGTCACATTGACCTCTCATGCTGGCATCTAACCGGCACGGCCTGGCACCAGGTGGTGGCATTTACATCCTGCAAAACGCCTAGCCGTCAGGTGCACATATAATGGTCGCAACCCAGCGGGCTATCACCTGACTCTCCGTGTATTGGCGAGTGCTTTGTACCTGTACCGAGCGCTTGCGTATGGCTGTGGCTAATAGAAACTGAGGATTCAGCTCGAGGTTTACCGGAACATCGATGGTGACTCCGTTAGCCTTCTACTACACTGATTACATTCAGTGGGGGATGGTGGCATCCCCATCGATCTGGAATTGATAACACGTGGTCCTTCAGTCGGTGCGAAGTCTGTTAACAATTCCCTTGGCGCATGTGCTTTCCGATTTCTCAGTGGAACGCGTACCAAGCATTAAGGATGCCCCTACTGAAGGTACTGGACCAAACCTATTAACTCTAACGAGTCTTCGCCTTAATGCCAGTTCAATCCACAAATACGGCGACGGGTGCGCACTGATAAAACGCGGACGTGTCGCGTATGAGTTTATCGAGTTTAATGGTGTCTAGTGCAATGGAGGTGGCAACTACTTATCTATAACTCTCTTACAGATCTACCCGGAAAATATTTCCCTGGGGCCTTCGGAGTTGTCATACCAAGATGCTGAGGGGAGACCGGTTAGTCTGGGAGGGTATAGCAGTTGCCTAGCGGACTCGTTCTTAGACTTTCGACACTAGGCGGCGCTTTCGTGCACCGTAGCTACGTACCAGGATCGGGAGTAAGAAATAAGTCAAGATCACTTGGTCCCGACTCTCGTACGTACTATTTACAGGGGATCGAGAATGCTAGGATTTTCGCTGGAGCGACTGAAGCCTGTTATTTCCTTATAATTCAAATGAGTAAGATCCCGCTTAATCAAATTGTGAAGTGACGATCGCGGGGCAATACAAAACTCCGCGTGCAAGTCTTCTATATGATCCCACTCACCGCAATGTGAACGATCCGTGCAACAGTAAGTATTCCTAACGGGCAAAGTTGAAGATGGTACGGACAATCCATCTTATTCTCGATCCCCACCCCCACGCGTGCCGATACAAACAGCACCCGGTCTCTTTCTGGTGTAATCCCCACCAGATGCCAGGTGATGAGGTGACTCAACGTCCGATAAGCAGGTTTTATACAGTGCTAACTGCTGCGCTTGTTCTCGCTTTTCCTATTTTAAGTAACAGGTACTTCTACCGCCGTGAATTTGGGTCAGTGTCACTCCGACTAATTGTTGCGCTCACTGACTACTACAGCAGTAATCCACAGGCATATATGATCGTCTGTCATGACTGAAGCTAGATAGTGTCGGATCATAGTCGATACACCTTCCACTACATTTAGAGCCCAACCTCGATGCACGCACTGGTCGGATAACTGATAATCTAGTTAGCG
seq00026   AACCCTGGCGATATCAGGCTTCCCCCCAACCCGGGCCGTAGGGAACAGAGTTAATCCTAAGTACCGGTTTTGTCTTACCTGTCACTCGGGTGTTGTCCATAGAGGTCTCTGTCTCATTACCTCATTTGACTTCGATTGGTCCTGCTTCAGCGATTACGAGGTACAAATCGCCGTGGGTTATGGTGATCGTCGATTTTCATGTGTTCCTGTTGGGACCAAGCATTTCTGCTAACTAAGCGATGCTACAGACAAGATAAGTTGTATACCCCCGCACCCTGTCTAAGTTCTGTTGACTAATTTCGACGAAAAAACGAAAGCGTCATGGCCGAGGCGGGGTCGACTCACAACAACAGTACTGGCTCGATAAATCTAAAGAGTTATTCTGCGCAATGTACGTGAGGGGTTATGTACAATAATTGATAATCGACATCACGGCATACAGTTGCCGTCCCGGGTGGGCGTTTTATTACCTGATTATCATCTATATTCAGGTTGTATACCACCGCGTTATACGTTTCTGTGCGTCGAGACCGTGATCGGCTAGTCACGTCCAAGACACGTGGCCGCTGGGAGACACGTTAGCCACCATTTGTGAATTCGAAAACCGTTAGGTAGATAACAGAATTCATTATTGTTTTGTAAAGATGATGAAGTTTTGTTGGACGTTACGAACTGAACTGGCCTGGCCCTCCTTGCGATCGGACCGGTACTACGGCTTCGTGGTGTCTAGCTCTGCGCACACGGAGGCATGGTTATGCGAAACTCCCTGGATGCGGTCAGCATTTCCAACTGGCTGAACCAGTACGTACATGTGAATATATTGAGTCAATGCTGTTAGATGGCGGACTGGCTTGGTTTCCGTCACATTGACCTCTCATGCTGGCATCTAACCGGCACGGCCTGGCACCAGGTGGTGGCATTTACATCCTGCAAAACGCCTAGCCGTCAGGTGCACATATAATGGTCGCAACCCAGCGGGCTATCACCTGACTCTCCGTGTATTGGCGAGTGCTTTGTACCTGTACCGAGCGCTTGCGTATGGCTGTGGCTAATAGAAACTGAGGATTCAGCTCGAGGTTTACCGGAACATCGATGGTGACTCCGTTAGCCTTCTACTACACTGATTACATTCAGTGGGGGATGGTGGCATCCCCATCGATCTGGAATTGATAACACGTGGTCCTTCAGTCGGTGCGAAGTCTGTTAACAATTCCCTTGGCGCATGTGCTTTCCGATTTCTCAGTGGAACGCGTACCAAGCATTAAGGATGCCCCTACTGAAGGTACTGGACCAAACCTATTAACTCTAACGAGTCTTCGCCTTAATGCCAGTTCAATCCACAAATACGGCGACGGGTGCGCACTGATAAAACGCGGACGTGTCGCGTATGAGTTTATCGAGTTTAATGGTGTCTAGTGCAATGGAGGTGGCAACTACTTATCTATAACTCTCTTACAGATCTACCCGGAAAATATTTCCCTGGGGCCTTCGGAGTTGTCATACCAAGATGCTGAGGGGAGACCGGTTAGTCTGGGAGGGTATAGCAGTTGCCTAGCGGACTCGTTCTTAGACTTTCGACACTAGGCGGCGCTTTCGTGCACCGTAGCTACGTACCAGGATCGGGAGTAAGAAATAAGTCAAGATCACTTGGTCCCGACTCTCGTACGTACTATTTACAGGGGATCGAGAATGCTAGGATTTTCGCTGGAGCGACTGAAGCCTGTTATTTCCTTATAATTCAAATGAGTAAGATCCCGCTTAATCAAATTGTGAAGTGACGATCGCGGGGCAATACAAAACTCCGCGTGCAAGTCTTCTATATGATCCCACTCACCGCAATGTGAACGATCCGTGCAACAGTAAGTATTCCTAACGGGCAAAGTTGAAGATGGTACGGACAATCCATCTTATTCTCGATCCCCACCCCCACGCGTGCCGATACAAACAGCACCCGGTCTCTTTCTGGTGTAATCCCCACCAGATGCCAGGTGATGAGGTGACTCAACGTCCGATAAGCAGGTTTTATACAGTGCTAACTGCTGCGCTTGTTCTCGCTTTTCCTATTTTAAGTAACAGGTACTTCTACCGCCGTGAATTTGGGTCAGTGTCACTCCGACTAATTGTTGCGCTCACTGACTACTACAGCAGTAATCCACAGGCATATATGATCGTCTGTCATGACTGAAGCTAGATAGTGTCGGATCATAGTCGATACACCTTCCACTACATTTAGAGCCCAACCTCGATGCACGCACTGGTCGGATAACTGATAATCTAGTTAGCG
seq00027   AACCCTGGCGATATCAGGCTTCCCCCCAACCCGGGCCGTAGGGAACAGAGTTAATCCTAAGTACCGGTTTTGTCTTACCTGTCACTCGGGTGTTGTCCATAGAGGTCTCTGTCTCATTACCTCATTTGACTTCGATTGGTCCTGCTTCAGCGATTACGAGGTACAAATCGCCGTGGGTTATGGTGATCGTCGATTTTCATGTGTTCCTGTTGGGACCAAGCATTTCTGCTAACTAAGCGATGCTACAGACAAGATAAGTTGTATACCCCCGCACCCTGTCTAAGTTCTGTTGACTAATTTCGACGAAAAAACGAAAGCGTCATGGCCGAGGCGGGGTCGACTCACAACAACAGTACTGGCTCGATAAATCTAAAGAGTTATTCTGCGCAATGTACGTGAGGGGTTATGTACAATAATTGATAATCGACATCACGGCATACAGTTGCCGTCCCGGGTGGGCGTTTTATTACCTGATTATCATCTATATTCAGGTTGTATACCACCGCGTTATACGTTTCTGTGCGTCGAGACCGTGATCGGCTAGTCACGTCCAAGACACGTGGCCGCTGGGAGACACGTTAGCCACCATTTGTGAATTCGAAAACCGTTAGGTAGATAACAGAATTCATTATTGTTTTGTAAAGATGATGAAGTTTTGTTGGACGTTACGAACTGAACTGGCCTGGCCCTCCTTGCGATCGGACCGGTACTACGGCTTCGTGGTGTCTAGCTCTGCGCACACGGAGGCATGGTTATGCGAAACTCCCTGGATGCGGTCAGCATTTCCAACTGGCTGAACCAGTACGTACATGTGAATATATTGAGTCAATGCTGTTAGATGGCGGACTGGCTTGGTTTCCGTCACATTGACCTCTCATGCTGGCATCTAACCGGCACGGCCTGGCACCAGGTGGTGGCATTTACATCCTGCAAAACGCCTAGCCGTTAGGTGCACATATAATGGTCGCAACCCAGCGGGCTATCACCTGACTCTCCGTGTATTGGCGAGTGCTTTGTACCTGTACCGAGCGCTTGCGTATGGCTGTGGCTAATAGAAACTGAGGATTCAGCTCGAGGTTTACCGGAACATCGATGGTGACTCCGTTAGCCTTCTACTACACTGATTACATTCAGTGGGGGATGGTGGCATCCCCATCGATCTGGAATTGATAACACGTGGTCCTTCAGTCGGTGCGAAGTCTGTTAACAATTCCCTTGGCGCATGTGCTTTCCGATTTCTCAGTGGAACGCGTACCAAGCATTAAGGATGCCCCTACTGAAGGTACTGGACCAAACCTATTAACTCTAACGAGTCTTCGCCTTAATGCCAGTTCAATCCACAAATACGGCGACGGGTGCGCACTGATAAAACGCGGACGTGTCGCGAATGAGTTTATCGAGTTTAATGGTGTCTAGTGCAATGGAGGTGGCAACTACTTATCTATAACTCTCTTACAGATCTACCCGGAAAATATTTCCCTGGGGCCTTCGGAGTTGTCATACCAAGATGCTGAGGGGAGACCGGTTAGTCTGGGAGGGTATAGCAGTTGCCTAGCGGACTCGTTCTTAGACTTTGGACACTAGGCGGCGCTTTCGTGCACCGTAGCTACGTACCAGGATCGGGAGTAAGAAATAAGTCAAGATCACTTGGTCCCGACTCTCGTACGTACTATTTACAGGGGATCGAGAATGCTAGGATTTTCGCTGGAGCGACTGAAGCCTGTTATTTCCTTATAATTCAAATGAGTAAGATCCCGCTTAATCAAATTGTGAAGTGACGATCGCGGGGCAATACAAAACTCCGCGTGCAAGTCTTCTATATGATCCCACTCACCGCAATGTGAACGATCCGTGCAACAGTAAGTATTCCTAACGGGCAAAGTTGAAGATGGTACGGACAATCCATCTTATTCTCGATCCCCACCCCCACGCGTGCCTATACAAACAGCACCCGGTCTCTTTCTGGTGTAATCCCCACCAGATGCCAGGTGATGAGGTGACTCAACGTCCGATAAGCAGGTTTTATACAGTGCTAACTGCTGCGCTTGTTCTCGCTTTTCCTATTTTAAGTAACAGGTACTTCTACCGCCGTGAATTTGGGTCAGTGTCACTCCGACTAATTGTTGCGCTCACTGACTACTACAGCAGTAATCCACAGGCATATATGATCGTCTGTCATGACTGAAGCTAGATAGTGTCGGATCATAGTCGATACACCTTCCACTACATTTAGAGCCCAACCTCGATGCACGCACTGGTCGGATAACTGATAATCTAGTTAGCG
seq00028   AACCCTGGCGATATCAGGCTTCCCCCCAACCCGGGCCGTAGGGAACAGAGTTAATCCTAAGTACCGGTTTTGTCTTACCTGTCACTCGGGTGTTGTCCATAGAGGTCTCTGTCTCATTACCTCATTTGACTTCGATTGGTCCTGCTTCAGCGATTACGAGGTACAAATCGCCGTGGGTTATGGTGATCGTCGATTTTCATGTGTTCCTGTTGGGACCAAGCATTTCTGCTAACTAAGCGATGCTACAGACAAGATAAGTTGTATACCCCCGCACCCTGTCTAAGTTCTGTTGACTAATTTCGACGAAAAAACGAAAGCGTCATGGCCGAGGCGGGGTCGACTCACAACAACAGTACTGGCTCGATAAATCTAAAGAGTTATTCTGCGCAATGTACGTGAGGGGTTATGTACAATAATTGATAATCGACATCACGGCATACAGTTGCCGTCCCGGGTGGGCGTTTTATTACCTGATTATCATCTATATTCAGGTTGTATACCACCGCGTTATACGTTTCTGTGCGTCGAGACCGTGATCGGCTAGTCACGTCCAAGACACGTGGCCGCTGGGAGACACGTTAGCCACCATTTGTGAATTCGAAAACCGTTAGGTAGATAACAGAATTCATTATTGTTTTGTAAAGATGATGAAGTTTTGTTGGACGTTACGAACTGAACTGGCCTGGCCCTCCTTGCGATCGGACCGGTACTACGGCTTCGTGGTGTCTAGCTCTGCGCACACGGAGGCATGGTTATGCGAAACTCCCTGGATGCGGTCAGCATTTCCAACTGGCTGAACCAGTACGTACATGTGAATATATTGAGTCAATGCTGTTAGATGGCGGACTGGCTTGGTTTCCGTCACATTGACCTCTCATGCTGGCATCTAACCGGCACGGCCTGGCACCAGGTGGTGGCATTTACATCCTGCAAAACGCCTAGCCGTTAGGTGCACATATAATGGTCGCAACCCAGCGGGCTATCACCTGACTCTCCGTGTATTGGCGAGTGCTTTGTACCTGTACCGAGCGCTTGCGTATGGCTGTGGCTAATAGAAACTGAGGATTCAGCTCGAGGTTTACCGGAACATCGATGGTGACTCCGTTAGCCTTCTACTACACTGATTACATTCAGTGGGGGATGGTGGCATCCCCATCGATCTGGAATTGATAACACGTGGTCCTTCAGTCGGTGCGAAGTCTGTTAACAATTCCCTTGGCGCATGTGCTTTCCGATTTCTCAGTGGAACGCGTACCAAGCATTAAGGATGCCCCTACTGAAGGTACTGGACCAAACCTATTAACTCTAACGAGTCTTCGCCTTAATGCCAGTTCAATCCACAAATACGGCGACGGGTGCGCACTGATACAACGCGGACGTGTCGCGTATGAGTTTATCGAGTTTAATGGTGTCTAGTGCAATGGAGGTGGCAACTACTTATCTATAACTCTCTTACAGATCTACCCGGAAAATATTTCCCTGGGGCCTTCGGAGTTGTCATACCAAGATGCTGAGGGGAGACCGGTTAGTCTGGGAGGGTATAGCAGTTGCCTAGCGGACTCGTTCTTAGACTTTCGACACTAGGCGGCGCTTTCGTGCACCGTAGCTACGTACCAGGATCGGGAGTAAGAAATAAGTCAAGATCACTTGGTCCCGACTCTCGTACGTACTATTTACAGGGGATCGAGAATGCTAGGATTTTCGCTGGAGCGACTGAAGCCTGTTATTTCCTTATAATTCAAATGAGTAAGATCCCGCTTAATCAAATTGTGAAGTGACGATCGCGGGGCAATACAAAACTCCGCGTGCAAGTCTTCTATATGATCCCACTCACCGCAATGTGAACGATCCGTGCAACAGTAAGTATTCCTAACGGGCAAAGTTGAAGATGGTACGGACAATCCATCTTATTCTCGATCCCCACCCCCACGCGTGCCTATACAAACAGCACCCGGTCTCTTTCTGGTGTAATCCCCACCAGATGCCAGGTGATGAGGTGACTCAACGTCCGATAAGCAGGTTTTATACAGTGCTAACTGCTGCGCTTGTTCTCGCTTTTCCTATTTTAAGTAACAGGTACTTCTACCGCCGTGAATTTGGGTCAGTGTCACTCCGACTAATTGTTGCGCTCACTGACTACTACAGCAGTAATCCACAGGCATATATGATCGTCTGTCATGACTGAAGCTAGATAGTGTCGGATCATAGTCGATACACCTTCCACTACATTTAGAGCCCAACCTCGATGCACGCACTGGTCGGATAACTGATAATCTAGTTAGCG
seq00029   AACCCTGGCGATATCAGGCTTCCCCCCAACCCGGGCCGTAGGGAACAGAGTTAATCCTAAGTACCGGTTTTGTCTTACCTGTCACTCGGGTGTTGTCCATAGAGGTCTCTGTCTCATTACCTCATTTGACTTCGATTGGTCCTGCTTCAGCGATTACGAGGTACAAATCGCCGTGGGTTATGGTGATCGTCGATTTTCATGTGTTCCTGTTTGGACCAAGCATTTCTGCTAACTAAGCGATGCTACAGACAAGATAAGTTGTATACCCCCGCACCCTGTCTAAGTTCTGTTGACTAATTTCGACGAAAAAACGAAAGCGTCATGGCCGAGGCGGGGTCGACTCACAACAACAGTACTGGCTCGATAAATCTAAAGAGTTATTCTGCGCAATGTACGTGAGGGGTTATGTACAATAATTGATAATCGACATCACGGCATACAGTTGCCGTCCCGGGTGGGCGTTTTATTACCTGATTATCATCTATATTCAGGTTGTATACCACCGCGTTATACGTTTCTGTGCGTCGAGACCGTGATCGGCTAGTCACGTCCAAGACACGTGGCCGCTGGGAGACACGTTAGCCACCATTTGTGAATTCGAAAACCGTTAGGTAGATAACAGAATTCATTATTGTTTTGTAAAGATGATGAAGTTTTGTTGGACGTTACGAACTGAACTGGCCTGGCCCTCCTTGCGATCGGACCGGTACTACGGCTTCGTGGTGTCTAGCTCTGCGCACACGGAGGCATGGTTATGCGAAACTCCCTGGATGCGGTCAGCATTTCCAACTGGCTGAACCAGTACGTACATGTGAATATATTGAGTCAATGCTGTTAGATGGCGGACTGGCTTGGTTTCCGTCACATTGACCTCTCATGCTGGCATCTAACCGGCACGGCCTGGCACCAGGTGGTGGCATTTACATCCTGCAAAACGCCTAGCCGTCAGGTGCACATATAATGGTCGCAACCCAGCGGGCTATCACCTGACTCTCCGTGTATTGGCGAGTGCTTTGTACCTGTACCGAGCGCTTGCGTATGGCTGTGGCTAATAGAAACTGAGGATTCAGCTCGAGGTTTACCGGAACATCGATGGTGACTCCGTTAGCCTTCTACTACACTGATTACATTCAGTGGGGGATGGTGGCATCCCCATCGATCTGGAATTGATAACACGTGGTCCTTCAGTCGGTGCGAAGTCTGTTAACAATTCCCTTGGCGCATGTGCTTTCCGATTTCTCAGTGGAACGCGTACCAAGCATTAAGGATGCCCCTACTGAAGGTACTGGACCAAACCTATTAACTCTAACGAGTCTTCGCCTTAATGCCAGTTCAATCCACAAATACGGCGACGGGTGCGCACTGATAAAACGCGGACGTGTCGCGTATGAGTTTATCGAGTTTAATGGTGTCTAGTGCAATGGAGGTGGCAACTACTTATCTATAACTCTCTTACAGATCTACCCGGAAAATATTTCCCTGGGGCCTTCGGAGTTGTCATACCAAGATGCTGAGGGGAGACCGGTTAGTCTGGGAGGGTATAGCAGTTGCCTAGCGGACTCGTTCTTAGACTTTCGACACTAGGCGGCGCTTTCGTGCACCGTAGCTACGTACCAGGATCGGGAGTAAGAAATAAGTCAAGATCACTTGGTCCCGACTCTCGTACGTACTATTTACAGGGGATCGAGAATGCTAGGATTTTCGCTGGAGCGACTGAAGCCTGTTATTTCCTTATAATTCAAATGAGTAAGATCCCGCTTAATCAAATTGTGAAGTGACGATCGCGGGGCAATACAAAACTCCGCGTGCAAGTCTTCTATATGATCCCACTCACCGCAATGTGAACGATCCGTGCAACAGTAAGTATTCCTAACGGGCAAAGTTGAAGATGGTACGGACAATCCATCTTATTCTCGATCCCCACCCCCACGCGTGCCGATACAAACAGCACCCGGTCTCTTTCTGGTGTAATCCCCACCAGATGCCAGGTGATGAGGTGACTCAACGTCCGATAAGCAGGTTTTATACAGTGCTAACTGCTGCGCTTGTTCTCGCTTTTCCTATTTTAAGTAACAGGTACTTCTACCGCCGTGAATTTGGGTCAGTGTCACTCCGACTAATTGTTGCGCTCACTGACTACTACAGCAGTAATCCACAGGCATATATGATCGTCTGTCATGACTGAAGCTAGATAGTGTCGGATCATAGTCGATACACCTTCCACTACATTTAGAGCCCAACCTCGATGCACGCACTGGTCGGATAACTGATAATCTAGTTAGCG
seq00030   AACCCTGGCGATATCAGGCTTCCCCCCAACCCGGGCCGTAGGGAACAGAGTTAATCCTAAGTACCGGTTTTGTCTTACCTGTCACTCGGGTGTTGTCCATAGAGGTCTCTGTCTCATTACCTCATTTGACTTCGATTGGTCCTGCTTCAGCGATTACGAGGTACAAATCGCCGTGGGTTATGGTGATCGTCGATTTTCATGTGTTCCTGTTGGGACCAAGCATTTCTGCTAACTAAGCGATGCTACAGACAAGATAAGTTGTATACCCCCGCACCCTGTCTAAGTTCTGTTGACTAATTTCGACGAAAAAACGAAAGCGTCATGGCCGAGGCGGGGTCGACTCACAACAACAGTACTGGCTCGATAAATCTAAAGAGTTATTCTGCGCAATGTACGTGAGGGGTTATGTACAATAATTGATAATCGACATCACGGCATACAGTTGCCGTCCCGGGTGGGCGTTTTATTACCTGATTATCATCTATATTCAGGTTGTATACCACCGCGTTATACGTTTCTGTGCGTCGAGACCGTGATCGGCTAGTCACGTCCAAGACACGTGGCCGCTGGGAGACACGTTAGCCACCATTTGTGAATTCGAAAACCGTTAGGTAGATAACAGAATTCATTATTGTTTTGTAAAGATGATGAAGTTTTGTTGGACGTTACGAACTGAACTGGCCTGGCCCTCCTTGCGATCGGACCGGTACTACGGCTTCGTGGTGTCTAGCTCTGCGCACACGGAGGCATGGTTATGCGAAACTCCCTGGATGCGGTCAGCATTTCCAACTGGCTGAACCAGTACGTACATGTGAATATATTGAGTCAATGCTGTTAGATGGCGGACTGGCTTGGTTTCCGTCACATTGACCTCTCATGCTGGCATCTAACCGGCACGGCCTGGCACCAGGTGGTGGCATTTACATCCTGCAAAACGCCTAGCCGTTAGGTGCACATATAATGGTCGCAACCCAGCGGGCTATCACCTGACTCTCCGTGTATTGGCGAGTGCTTTGTACCTGTACCGAGCGCTTGCGTATGGCTGTGGCTAATAGAAACTGAGGATTCAGCTCGAGGTTTACCGGAACATCGATGGTGACTCCGTTAGCCTTCTACTACACTGATTACATTCAGTGGGGGATGGTGGCATCCCCATCGATCTGGAATTGATAACACGTGGTCCTTCAGTCGGTGCGAAGTCTGTTAACAATTCCCTTGGCGCATGTGCTTTCCGATTTCTCAGTGGAACGCGTACCAAGCATTAAGGATGCCACTACTGAAGGTACTGGACCAAACCTATTAACTCTAACGAGTCTTCGCCTTAATGCCAGTTCAATCCACAAATACGGCGACGGGTGCGCACTGATAAAACGCGGACGTGTCGCGTATGAGTTTATCGAGTTTAATGGTGTCTAGTGCAATGGAGGTGGCAACTACTTATCTATAACTCTCTTACAGATCTACCCGGAAAATATTTCCCTGGGGCCTTCGGAGTTGTCATACCAAGATGCTGAGGGGAGACCGGTTAGTCTGGGAGGGTATAGCAGTTGCCTAGCGGACTCGTTCTTAGACTTTCGACACTAGGCGGCGCTTTCGTGCACCGTAGCTACGTACCAGGATCGGGAGTAAGAAATAAGTCAAGATCACTTGGTCCCGACTCTCGTACGTACTATTTACAGGGGATCGAGAATGCTAGGATTTTCGCTGGAGCGACTGAAGCCTGTTATTTCCTTATAATTCAAATGAGTAAGATCCCGCTTAATCAAATTGTGAAGTGACGATCGCGGGGCAATACAAAACTCCGCGTGCAAGTCTTCTATATGATCCCACTCACCGCAATGTGAACGATCCGTGCAACAGTAAGTATTCCTAACGGGCAAAGTTGAAGATGGTACGGACAATCCATCTTATTCTCGATCCCCACCCCCACGCGTGCCTATACAAACAGCACCCGGTCTCTTTCTGGTGTAATCCCCACCAGATGCCAGGTGATGAGGTGACTCAACGTCCGATAAGCAGGTTTTATACAGTGCTAACTGCTGCGCTTGTTCTCGCTTTTCCTATTTTAAGTAACAGGTACTTCTACCGCCGTGAATTTGGGTCAGTGTCACTCCGACTAATTGTTGCGCTCACTGACTACTACAGCAGTAATCCACAGGCATATATGATCGTCTGTCATGACTGAAGCTAGATAGTGTCGGATCATAGTCGATACACCTTCCACTACATTTAGAGCCCAACCTCGATGCACGCACTGGTCGGATAACTGATAATCTAGTTAGCG
seq00031   AACCCTGGCGATATCAGGCTTCCCCCCAACCCGGGCCGTAGGGAACAGAGTTAATCCTAAGTACCGGTTTTGTCTTACCTGTCACTCGGGTGTTGTCCATAGAGGTCTCTGTCTCATTACCTCATTTGACTTCGATTGGTCCTGCTTCAGCGATTACGAGGTACAAATCGCCGTGGGTTATGGTGATCGTCGATTTTCATGTGTTCCTGTTGGGACCAAGCATTTCTGCTAACTAAGCGATGCTACAGACAAGATAAGTTGTATACCCCCGCACCCTGTCTAAGTTCTGTTGACTAATTTCGACGAAAAAACGAAAGCGTCATGGCCGAGGCGGGGTCGACTCACAACAACAGTACTGGCTCGATAAATCTAAAGAGTTATTCTGCGCAATGTACGTGAGGGGTTATGTACAATAATTGATAATCGACATCACGGCATACAGTTGCCGTCCCGGGTGGGCGTTTTATTACCTGATTATCATCTATATTCAGGTTGTATACCACCGCGTTATACGTTTCTGTGCGTCGAGACCGTGATCGGCTAGTCACGTCCAAGACACGTGGCCGCTGGGAGACACGTTAGCCACCATTTGTGAATTCGAAAACCGTTAGGTAGATAACAGAATTCATTATTGTTTTGTAAAGATGATGAAGTTTTGTTGGACGTTACGAACTGAACTGGCCTGGCCCTCCTTGCGATCGGACCGGTACTACGGCTTCGTGGTGTCTAGCTCTGCGCACACGGAGGCATGGTTATGCGAAACTCCCTGGATGCGGTCAGCATTTCCAACTGGCTGAACCAGTACGTACATGTGAATATATTGAGTCAATGCTGTTAGATGGCGGACTGGCTTGGTTTCCGTCACATTGACCTCTCATGCTGGCATCTAACCGGCACGGCCTGGCACCAGGTGGTGGCATTTACATCCTGCAAAACGCCTAGCCGTTAGGTGCACATATAATGGTCGCAACCCAGCGGGCTATCACCTGACTCTCCGTGTATTGGCGAGTGCTTTGTACCTGTACCGAGCGCTTGCGTATGGCTGTGGCTAATAGAAACTGAGGATTCAGCTCGAGGTTTACCGGAACATCGATGGTGACTCCGTTAGCCTTCTACTACACTGATTACATTCAGTGGGGGATGGTGGCATCCCCATCGATCTGGAATTGATAACACGTGGTCCTTCAGTCGGTGCGAAGTCTGTTAACAATTCCCTTGGCGCATGTGCTTTCCGATTTCTCAGTGGAACGCGTACCAAGCATTAAGGATGCCCCTACTGAAGGTACTGGACCAAACCTATTAACTCTAACGAGTCTTCGCCTTAATGCCAGTTCAATCCACAAATACGGCGACGGGTGCGCACTGATAAAACGCGGACGTGTCGCGAATGAGTTTATCGAGTTTAATGGTGTCTAGTGCAATGGAGGTGGCAACTACTTATCTATAACTCTCTTACAGATCTACCCGGAAAATATTTCCCTGGGGCCTTCGGAGTTGTCATACCAAGATGCTGAGGGGAGACCGGTTAGTCTGGGAGGGTATAGCAGTTGCCTAGCGGACTCGTTCTTAGACTTTGGACACTAGGCGGCGCTTTCGTGCACCGTAGCTACGTACCAGGATCGGGAGTAAGAAATAAGTCAAGATCACTTGGTCCCGACTCTCGTACGTACTATTTACAGGGGATCGAGAATGCTAGGATTTTCGCTGGAGCGACTGAAGCCTGTTATTTCCTTATAATTCAAATGAGTAAGATCCCGCTTAATCAAATTGTGAAGTGACGATCGCGGGGCAATACAAAACTCCGCGTGCAAGTCTTCTATATGATCCCACTCACCGCAATGTGAACGATCCGTGCAACAGTAAGTATTCCTAACGGGCAAAGTTGAAGATGGTACGGACAATCCATCTTATTCTCGATCCCCACCCCCACGCGTGCCTATACAAACAGCACCCGGTCTCTTTCTGGTGTAATCCCCACCAGATGCCAGGTGATGAGGTGACTCAACGTCCGATAAGCAGGTTTTATACAGTGCTAACTGCTGCGCTTGTTCTCGCTTTTCCTATTTTAAGTAACAGGTACTTCTACCGCCGTGAATTTGGGTCAGTGTCACTCCGACTAATTGTTGCGCTCACTGACTACTACAGCAGTAATCCACAGGCATATATGATCGTCTGTCATGACTGAAGCTAGATAGTGTCGGATCATAGTCGATACACCTTCCACTACATTTAGAGCCCAACCTCGATGCACGCACTGGTCGGATAACTGATAATCTAGTTAGCG
seq00032   AACCCTGGCGATATCAGGCTTCCCCCCAACCCGGGCCGTAGGGAACAGAGTTAATCCTAAGTACCGGTTTTGTCTTACCTGTCACTCGGGTGTTGTCCATAGAGGTCTCTGTCTCATTACCTCATTTGACTTCGATTGGTCCTGCTTCAGCGATTACGAGGTACAAATCGCCGTGGGTTATGGTGATCGTCGATTTTCATGTGTTCCTGTTGGGACCAAGCATTTCTGCTAACTAAGCGATGCTACAGACAAGATAAGTTGTATACCCCCGCACCCTGTCTAAGTTCTGTTGACTAATTTCGACGAAAAAACGAAAGCGTCATGGCCGAGGCGGGGTCGACTCACAACAACAGTACTGGCTCGATAAATCTAAAGAGTTATTCTGCGCAATGTACGTGAGGGGTTATGTACAATAATTGATAATCGACATCACGGCATACAGTTGCCGTCCCGGGTGGGCGTTTTATTACCTGATTATCATCTATATTCAGGTTGTATACCACCGCGTTATACGTTTCTGTGCGTCGAGACCGTGATCGGCTAGTCACGTCCAAGACACGTGGCCGCTGGGAGACACGTTAGCCACCATTTGTGAATTCGAAAACCGTTAGGTAGATAACAGAATTCATTATTGTTTTGTAAAGATGATGAAGTTTTGTTGGACGTTACGAACTGAACTGGCCTGGCCCTCCTTGCGATCGGACCGGTACTACGGCTTCGTGGTGTCTAGCTCTGCGCACACGGAGGCATGGTTATGCGAAACTCCCTGGATGCGGTCAGCATTTCCAACTGGCTGAACCAGTACGTACATGTGAATATATTGAGTCAATGCTGTTAGATGGCGGACTGGCTTGGTTTCCGTCACATTGACCTCTCATGCTGGCATCTAACCGGCACGGCCTGGCACCAGGTGGTGGCATTTACATCCTGCAAAACGCCTAGCCGTTAGGTGCACATATAATGGTCGCAACCCAGCGGGCTATCACCTGACTCTCCGTGTATTGGCGAGTGCTTTGTACCTGTACCGAGCGCTTGCGTATGGCTGTGGCTAATAGAAACTGAGGATTCAGCTCGAGGTTTACCGGAACATCGATGGTGACTCCGTTAGCCTTCTACTACACTGATTACATTCAGTGGGGGATGGTGGCATCCCCATCGATCTGGAATTGATAACACGTGGTCCTTCAGTCGGTGCGAAGTCTGTTAACAATTCCCTTGGCGCATGTGCTTTCCGATTTCTCAGTGGAACGCGTACCAAGCATTAAGGATGCCCCTACTGAAGGTACTGGACCAAACCTATTAACTCTAACGAGTCTTCGCCTTAATGCCAGTTCAATCCACAAATACGGCGACGGGTGCGCACTGATACAACGCGGACGTGTCGCGTATGAGTTTATCGAGTTTAATGGTGTCTAGTGCAATGGAGGTGGCAACTACTTATCTATAACTCTCTTACAGATCTACCCGGAAAATATTTCCCTGGGGCCTTCGGAGTTGTCATACCAAGATGCTGAGGGGAGACCGGTTAGTCTGGGAGGGTATAGCAGTTGCCTAGCGGACTCGTTCTTAGACTTTCGACACTAGGCGGCGCTTTCGTGCACCGTAGCTACGTACCAGGATCGGGAGTAAGAAATAAGTCAAGATCACTTGGTCCCGACTCTCGTACGTACTATTTACAGGGGATCGAGAATGCTAGGATTTTCGCTGGAGCGACTGAAGCCTGTTATTTCCTTATAATTCAAATGAGTAAGATCCCGCTTAATCAAATTGTGAAGTGACGATCGCGGGGCAATACAAAACTCCGCGTGCAAGTCTTCTATATGATCCCACTCACCGCAATGTGAACGATCCGTGCAACAGTAAGTATTCCTAACGGGCAAAGTTGAAGATGGTACGGACAATCCATCTTATTCTCGATCCCCACCCCCACGCGTGCCTATACAAACAGCACCCGGTCTCTTTCTGGTGTAATCCCCACCAGATGCCAGGTGATGAGGTGACTCAACGTCCGATAAGCAGGTTTTATACAGTGCTAACTGCTGCGCTTGTTCTCGCTTTTCCTATTTTAAGTAACAGGTACTTCTACCGCCGTGAATTTGGGTCAGTGTCACTCCGACTAATTGTTGCGCTCACTGACTACTACAGCAGTAATCCACAGGCATATATGATCGTCTGTCATGACTGAAGCTAGATAGTGTCGGATCATAGTCGATACACCTTCCACTACATTTAGAGCCCAACCTCGATGCACGCACTGGTCGGATAACTGATAATCTAGTTAGCG
seq00033   AACCCTGGCGATATCAGGCTTCCCCCCAACCCGGGCCGTAGGGAACAGAGTTAATCCTAAGTACCGGTTTTGTCTTACCTGTCACTCGGGTGTTGTCCATAGAGGTCTCTGTCTCATTACCTCATTTGACTTCGATTGGTCCTGCTTCAGCGATTACGAGGTACAAATCGCCGTGGGTTATGGTGATCGTCGATTTTCATGTGTTCCTGTTGGGACCAAGCATTTCTGCTAACTAAGCGATGCTACAGACAAGATAAGTTGTATACCCCCGCACCCTGTCTAAGTTCTGTTGACTAATTTCGACGAAAAAACGAAAGCGTCATGGCCGAGGCGGGGTCGACTCACAACAACAGTACTGGCTCGATAAATCTAAAGAGTTATTCTGCGCAATGTACGTGAGGGGTTATGTACAATAATTGATAATCGACATCACGGCATACAGTTGCCGTCCCGGGTGGGCGTTTTATTACCTGATTATCATCTATATTCAGGTTGTATACCACCGCGTTATACGTTTCTGTGCGTCGAGACCGTGATCGGCTAGTCACGTCCAAGACACGTGGCCGCTGGGAGACACGTTAGCCACCATTTGTGAATTCGAAAACCGTTAGGTAGATAACAGAATTCATTATTGTTTTGTAAAGATGATGAAGTTTTGTTGGACGTTACGAACTGAACTGGCCTGGCCCTCCTTGCGATCGGACCGGTACTACGGCTTCGTGGTGTCTAGCTCTGCGCACACGGAGGCATGGTTATGCGAAACTCCCTGGATGCGGTCAGCATTTCCAACTGGCTGAACCAGTACGTACATGTGAATATATTGAGTCAATGCTGTTAGATGGCGGACTGGCTTGGTTTCCGTCACATTGACCTCTCATGCTGGCATCTAACCGGCACGGCCTGGCACCAGGTGGTGGCATTTACATCCTGCAAAACGCCTAGCCGTTAGGTGCACATATAATGGTCGCAACCCAGCGGGCTATCACCTGACTCTCCGTGTATTGGCGAGTGCTTTGTACCTGTACCGAGCGCTTGCGTATGGCTGTGGCTAATAGAAACTGAGGATTCAGCTCGAGGTTTACCGGAACATCGATGGTGACTCCGTTAGCCTTCTACTACACTGATTACATTCAGTGGGGGATGGTGGCATCCCCATCGATCTGGAATTGATAACACGTGGTCCTTCAGTCGGTGCGAAGTCTGTTAACAATTCCCTTGGCGCATGTGCTTTCCGATTTCTCAGTGGAACGCGTACCAAGCATTAAGGATGCCCCTACTGAAGGTACTGGACCAAACCTATTAACTCTAACGAGTCTTCGCCTTAATGCCAGTTCAATCCACAAATACGGCGACGGGTGCGCACTGATAAAACGCGGACGTGTCGCGAATGAGTTTATCGAGTTTAATGGTGTCTAGTGCAATGGAGGTGGCAACTACTTATCTATAACTCTCTTACAGATCTACCCGGAAAATATTTCCCTGGGGCCTTCGGAGTTGTCATACCAAGATGCTGAGGGGAGACCGGTTAGTCTGGGAGGGTATAGCAGTTGCCTAGCGGACTCGTTCTTAGACTTTGGACACTAGGCGGCGCTTTCGTGCACCGTAGCTACGTACCAGGATCGGGAGTAAGAAATAAGTCAAGATCACTTGGTCCCGACTCTCGTACGTACTATTTACAGGGGATCGAGAATGCTAGGATTTTCGCTGGAGCGACTGAAGCCTGTTATTTCCTTATAATTCAAATGAGTAAGATCCCGCTTAATCAAATTGTGAAGTGACGATCGCGGGGCAATACAAAACTCCGCGTGCAAGTCTTCTATATGATCCCACTCACCGCAATGTGAACGATCCGTGCAACAGTAAGTATTCCTAACGGGCAAAGTTGAAGATGGTACGGACAATCCATCTTATTCTCGATCCCCACCCCCACGCGTGCCTATACAAACAGCACCCGGTCTCTTTCTGGTGTAATCCCCACCAGATGCCAGGTGATGAGGTGACTCAACGTCCGATAAGCAGGTTTTATACAGTGCTAACTGCTGCGCTTGTTCTCGCTTTTCCTATTTTAAGTAACAGGTACTTCTACCGCCGTGAATTTGGGTCAGTGTCACTCCGACTAATTGTTGCGCTCACTGACTACTACAGCAGTAATCCACAGGCATATATGATCGTCTGTCATGACTGAAGCTAGATAGTGTCGGATCATAGTCGATACACCTTCCACTACATTTAGAGCCCAACCTCGATGCACGCACTGGTCGGATAACTGATAATCTAGTTAGCG
