# Supplementary material for: How Good Are Indirect Tests at Detecting Recombination in Human mtDNA?
Source: G3 (Bethesda). 2013 Jul 1;3(7):1095–104. doi: 10.1534/g3.113.006510 (PMC3704238; doi:10.1534/g3.113.006510)
Supplement: Supporting Information [file supp_g3.113.006510_FileS2.gz › SequenceData/mtDNA_ratehet&popgrowth/0/3rdbase/Infiles/0_44-new.txt]

33 2284
seq00001   CGAAAAAAGGTAAAAATCCCGGTAAAGTCCACGGGTTAAGACCCATCCTAGGACAGAAAAACCTGAAAAGTCTTAAGTATTACGAACATAGGGGCTAAGTACCAATCTGCACCCTCATTGTCTAGAGTTTGTAACGCGTACACCTTAGTCAGACGGAGCGCAGCATCTCCTTAGGCATTTGCATGCTGTAGCGTAGCCGGGGCTGTCTATAAGGCATCGACTAACCCGGCCCTTATACCATAATGGCCCAAATTGTTAATTTGACAACTATGGCGATACACAATCACAATAGCGGAGTCCGCTATAGGGAACGAAACAAGGCTGACGCACCGCTCTCAAACAAATATACATTAGGCGAGAGCTCCGCCCGAGGCTTACTTTGTTAAAGAACCGCAACTACTGCAGGGACACCGGTCGAGAGAAAGCACGTGGCAGAGAGCCAGTTCCGTGCTCGTAAGCCCCTCAGTCTTGGCCGTGCGAGGGCTACGGCTGTCTGATGACCACGATTACAAACTTTCAAGTAGTCAGGATTCCGTGGGGCAACAGAGCGGGGACCATTACATACAGAGGACAAGGGTAGTAGTTACCTCGCAACGGGAATGTCACCTCCCCCGAGTCATCGCGTGAAATAAAGCCCGTGTAAATCGTGTGCTTTTCTCGCAAAAGATAAGCGTCAAACGTCCCCCAGCCATGCCCACCTGAGTAACCGAGACTTTCTCTGATGGGAGAAGTCAGTCCGGTGCGCTGGTAAACGATAGTACGGCATCCCGTACAATGCTTAATAATTATGCTTTGCAGCGAACATTCATGTAGATGACTAAGGAGACTGTGACAAAGCTCCGTCGACCGAATAGGTCCAATACATAACTTGCGTACAAAATAATACCTCCTGTGAGAAATATACAAGTGACGTGCCACACATTCCATCCCAAGCAAGCGAGGCCATATCGCCGAACTATAGAAACATCGGCAGAAGTCACAGGTCAGAATTGTCGATCGGCTTCTGAAGGCGGGTGATCACTCTAAGGATAATAGAGGGTTATGAATGCACCAAGCTCCCGGGCCCACGGCAACCCATTCTGAGCGTACGGTGCGAAACCACACGCGCGTGGCTGCGTGGGTGATTCGGAAATCAACCTCATTCGCTTAGGTAGTCCTTCAGTGAGTTATGAACACCAAAACCGCTTTCACCTCCCGCAAACGTTGGACAGCTGTTCACCACGACACAACAAAATCCATATGCCAAGTGCGGACTGTTGAGGAAGGCCTAGGGCGATGAGGCTCACGTGTTGCTTAGATTCTCTTTACATATCAATGAGTGCGTTCCAAGGGCGTTACCATAGGCCTTTTTCGGCGTAAGTCTCCGGTCATTTGACAAGGCGCCTGGTCAAGCCTTGATCTCTCATTAACTCGATGCAATCCAACCCGAGACCTAATAGTGCCGTTTTTTTCAATCTGGAACTCATCGCAGCACTCAATGAACACTTCCTTAATTTACGGTTTTCGAGAAACCACACCGGACAGACAGAACTGGTTGTGCTCCCACCGCTGCAACATATAATTGAGCTAGATCCTTCGACAGGCCAAGGATTGCAGATATGCCAATACTGTACTATGGGCAGCTCATCGATCCTCCGTGTTTTTGATAGTTGGCTACGGTACAGCGCCCGTTTAACATAGTATGCCGCATCTTGTAACGTTCAATCTTACATTACCAGTCTGTAGGGTGCCGGGGATAGAAGAGGCTTGTGAAAGAACCATCTAAGCTAGTTACAAACACCTGCATTAGACCTTGACTGACTACCTCCATCCGTTTCGAGAGGAAATTACACTTGCTCGCACTAACCCATTTTACCGTTAGTGCTTAAGTCCGGTGACAATGTCAGCGCACAAATGCCTCGTAGGTCCAGCACACTATCAACACCTATAGCCCCGTTCGATCAGCTAATTGGTGCAGGGTCGGTGAACCCTAGAGAAAAGTTTAGTCTGTCTTCAGACCCACGATCTGAAACTAAGGGTGCCAGCCTTAGGGGGAGGCATTAGTGTTGGGCAATTACTTGAAATCCTGCGCCTGGGGTTTCCCTCCTGTATCATAGTACACGGGACAGAGTTTGATACAATTGCCTGCGATTCGGCTCTCCGGGTCAATGACAAGAATGGCCGCCGGCGATTTAATTCTCTAAGTTAAGCTAGTCGTCGACAATACTTGGAGTCTCCGTTAACGAAGGTTTTGTTCCATTGAAAACCCAGATCATAGAGCCAGAAAGGTGCACTAAATCGAGCG
seq00002   CGAAAAAAGGTAAAAATCCCGGTAAAGTCCACGGGTTAAGACCCATCCTAGGACAGAAAAACCTGAAAAGTCTTAAGTATTACGAACATAGGGGCTAAGTACCAATCTGCACCCTCATTGTCTAGAGTTTGTAACGCGTACACCTTAGTCAGACGGAGCGCAGCATCTCCTTAGGCATTTGCATGCTGTAGCGTAGCCGGGGCTGTCTATAAGGCATCGACTAACCCGGCCCTTATACCATAATGGCCCAAATTGTTAATTTGACAACTATGGCGATACACAATCACAATAGCGGAGTCCGCTATAGGGAACGAAACAAGGCTGACGCACCGCTCTCAAACAAATATACATTAGGCGAGAGCTCCGCCCGAGGCTTACTTTGTTAAAGAACCGCAACTACTGCAGGGACACCGGTCGAGAGAAAGCACGTGGCAGAGAGCCAGTTCCGTGCTCGTAAGCCCCTCAGTCTTGGCCGTGCGAGGGCTACGGCTGTCTGATGACCACGATTACAAACTTTCAAGTAGTCAGGATTCCGTGGGGCAACAGAGCGGGGACCATTACATACAGAGGACAAGGGTAGTAGTTACCTCGCAACGGGAATGTCACCTCCCCCGAGTCATCGCGTGAAATAAAGCCCGTGTAAATCGTGTGCTTTTCTCGCAAAAGATAAGCGTCAAACGTCCCCCAGCCATGCCCACCTGAGTAACCGAGACTTTCTCTGATGGGAGAAGTCAGTCCGGTGCGCTGGTAAACGATAGTACGGCATCCCGTACAATGCTTAATAATTATGCTTTGCAGCGAACATTCATGTAGATGACTAAGGAGACTGTGACAAAGCTCCGTCGACCGAATAGGTCCAATACATAACTTGCGTACAAAATAATACCTCCTGTGAGAAATATACACGTGACGTGCCACACATTCCATCCCAAGCAAGCGAGGCCATATCGCCGAACTATAGAAACATCGGCAGAAGTCACAGGTCAGAATTGTCGATCGGCTTCTGAAGGCGGGTGATCACTCTAAGGATAATAGAGGGTTATGAATGCACCAAGCTCCCGGGCCCACGGCAACCCATTCTGAGCGTACGGTGCGAAACCACACGCGCGTGGCTGCGTGGGTGATTCGGAAATCAACCTCATTCGCTTAGGTAGTCCTTCAGTGAGTTATGAACACCAAAACCGCTTTCACCTCCCGCAAACGTTGGACAGCTGTTCACCACGACACAACAAAATCCATATGCCAAGTGCGGACTGTTGAGGAAGGCCTAGGGCGATGAGGCTCACGTGTTGCTTAGATTCTCTTTACATATCAATGAGTGCGTTCCAAGGGCGTTACCATAGGCCTTTTTCGGCGTAAGTCTCCGGTCATTTGACAAGGCGCCTGGTCAAGCCTTGATCTCTCATTAACTCGATGCAATCCAACCCGAGACCTAATAGTGCCGTTTTTTTCAATCTGGAACTCATCGCAGCACTCAATGAACACTTCCTTAATTTACGGTTTTCGAGAAACCACACCGGACAGACAGAACTGGTTGTGCTCCCACCGCTGCAACATATAATTGAGCTAGATCCTTCGACAGGCCAAGGATTGCAGATATGCCAATACTGTACTATGGGCAGCTCATCGATCCTCCGTGTTTTTGATAGTTGGCTACGGTACAGCGCCCGTTTAACATAGTATGCCGCATCTTGTAACGTTCAATCTTACATTACCAGTCTGTAGGGTGCCGGGGATAGAAGAGGCTTGTGAAAGAACCATCTAAGCTAGTTACAAACACCTGCATTAGACCTTGACTGACTACCTCCATCCGTTTCGAGAGGAAATTACACTTGCTCGCACTAACCCATTTTACCGTTAGTGCTTAAGTCCGGTGACAATGTCAGCGCACAAATGCCTCGTAGGTCCAGCACACTATCAACACCTATAGCCCCGTTCGATCAGCTAATTGGTGCAGGGTCGGTGAACCCTAGAGAAAAGTTTAGTCTGTCTTCAGACCCACGATCTGAAACTAAGGGTGCCAGCCTTAGGGGGAGGCATTAGTGTTGGGCAATTACTTGAAATCCTGCGCCTGGGGTTTCCCTCCTGTATCATAGTACACGGGACAGAGTTTGATACAATTGCCTGCGATTCGGCTCTCCGGGTCAATGACAAGAATGGCCGCCGGCGATTTAATTCTCTAAGTTAAGCTAGTCGTCGACAATACTTGGAGTCTCCGTTAACGAAGGTTTTGTTCCATTGAAAACCCAGATCATAGAGCCAGAAAGGTGCACTAAATCGAGCG
seq00003   CGAAAAAAGGTAAAAATCCCGGTAAAGTCCACGGGTTAAGACCCATCCTAGGACAGAAAAACCTGAAAAGTCTTAAGTATTACGAACATAGGGGCTAAGTACCAATCTGCACCCTCATTGTCTAGAGTTTGTAACGCGTACACCTTAGTCAGACGGAGCGCAGCATCTCCTTAGGCATTTGCATGCTGTAGCGTAGCCGGGGCTGTCTATAAGGCATCGACTAACCCGGCCCTTATACCATAATGGCCCAAATTGTTAATTTGACAACTATGGCGATACACAATCACAATAGCGGAGTCCGCTATAGGGAACGAAACAAGGCTGACGCACCGCTCTCAAACAAATATACATTAGGCGAGAGCTCCGCCCGAGGCTTACTTTGTTAAAGAACCGCAACTACTGCAGGGACACCGGTCGAGAGAAAGCACGTGGCAGAGAGCCAGTTCCGTGCTCGTAAGCCCCTCAGTCTTGGCCGTGCGAGGGCTACGGCTGTCTGATGACCACGATTACAAACTTTCAAGTAGTCAGGATTCCGTGGGGCAACAGAGCGGGGACCATTACATACAGAGGACAAGGGTAGTAGTTACCTCGCAACGGGAATGTCACCTCCCCCGAGTCATCGCGTGAAATAAAGCCCGTGTAAATCGTGTGCTTTTCTCGCAAAAGATAAGCGTCAAACGTCCCCCAGCCATGCCCACCTGAGTAACCGAGACTTTCTCTGATGGGAGAAGTCAGTCCGGTGCGCTGGTAAACGATAGTACGGCATCCCGTACAATGCTTAATAATTATGCTTTGCAGCGAACATTCATGTAGATGACTAAGGAGACTGTGACAAAGCTCCGTCGACCGAATAGGTCCAATACATAACTTGCGTACAAAATAATACCTCCTGTGAGAAATATACAAGTGACGTGCCACACATTCCATCCCAAGCAAGCGAGGCCATATCGCCGAACTATAGAAACATCGGCAGAAGTCACAGGTCAGAATTGTCGATCGGCTTCTGAAGGCGGGTGATCACTCTAAGGATAATAGAGGGTTATGAATGCACCAAGCTCCCGGGCCCACGGCAACCCATTCTGAGCGTACGGTGCGAAACCACACGCGCGTGGCTGCGTGGGTGATTCGGAAATCAACCTCATTCGCTTAGGTAGTCCTTCAGTGAGTTATGAACACCAAAACCGCTTTCACCTCCCGCAAACGTTGGACAGCTGTTCACCACGACACAACAAAATCCATATGCCAAGTGCGGACTGTTGAGGAAGGCCTAGGGCGATGAGGCTCACGTGTTGCTTAGATTCTCTTTACATATCAATGAGTGCGTTCCAAGGGCGTTACCATAGGCCTTTTTCGGCGTAAGTCTCCGGTCATTTGACAAGGCGCCTGGTCAAGCCTTGATCTCTCATTAACTCGATGCAATCCAACCCGAGACCTAATAGTGCCGTTTTTTTCAATCTGGAACTCATCGCAGCACTCAATGAACACTTCCTTAATTTACGGTTTTCGAGAAACCACACCGGACAGACAGAACTGGTTGTGCTCCCACCGCTGCAACATATAATTGAGCTAGATCCTTCGACAGGCCAAGGATTGCAGATATGCCAATACTGTACTATGGGCAGCTCATCGATCCTCCGTGTTTTTGATAGTTGGCTACGGTACAGCGCCCGTTTAACATAGTATGCCGCATCTTGTAACGTTCAATCTTACATTACCAGTCTGTAGGGTGCCGGGGATAGAAGAGGCTTGTGAAAGAACCATCTAAGCTAGTTACAAACACCTGCATTAGACCTTGACTGACTACCTCCATCCGTTTCGAGAGGAAATTACACTTGCTCGCACTAACCCATTTTACCGTTAGTGCTTAAGTCCGGTGACAATGTCAGCGCACAAATGCCTCGTAGGTCCAGCACACTATCAACACCTATAGCCCCGTTCGATCAGCTAATTGGTGCAGGGTCGGTGAACCCTAGAGAAAAGTTTAGTCTGTCTTCAGACCCACGATCTGAAACTAAGGGTGCCAGCCTTAGGGGGAGGCATTAGTGTTGGGCAATTACTTGAAATCCTGCGCCTGGGGTTTCCCTCCTGTATCATAGTACACGGGACAGAGTTTGATACAATTGCCTGCGATTCGGCTCTCCGGGTCAATGACAAGAATGGCCGCCGGCGATTTAATTCTCTAAGTTAAGCTAGTCGTCGACAATACTTGGAGTCTCCGTTAACGAAGGTTTTGTTCCATTGAAAACCCAGATCATAGAGCCAGAAAGGTGCACTAAATCGAGCG
seq00004   CGAAAAAAGGTAAAAATCCCGGTAAAGTCCACGGGTTAAGACCCATCCTAGGACAGAAAAACCTGAAAAGTCTTAAGTATTACGAACATAGGGGCTAAGTACCAATCTGCACCCTCATTGTCTAGAGTTTGTAACGCGTACACCTTAGTCAGACGGAGCGCAGCATCTCCTGAGGCATTTGCATGCTGTAGCGTAGCCGGGGCTGTCTATAAGGCATCGACTAACCCGGCCCTTATACCATAACGGCCCAAATTGTTAATTTGACAACTATGGCGATACACAATCACAATAGCGGAGTCCGCTATAGGGAACGAAACAAGGCTGACGCACCGCTCTCAAACAAATATACATTAGGCGAGAGCTCCGCCCGAGGCTTACTTTGTTAAAGAACCGCAACTACTGCAGGGACACCGGTCGAGAGAAAGCACGTGGCAGAGAGCCAGTTCCGTGCTCGTAAGCCCCTCAGTCTTGGCCGTGCGAGGGCTACGGCTGTCTGATGACCACGATTACAAACTTTCAAGTAGTCAGGATTCCGTGGGGCAACAGAGCGGGGACCATTACATACAGAGGACAAGGGTAGTAGTTACCTCGCAACGGGAATGTCACCTCCCCCGAGTCATCGCGTGAAATAAAGCCCGTGTAAATCGTGTGCTTTTCTCGCAAAAGATAAGCGTCAAACGTCCCCCAGCCATGCCCACCTGAGTAACCGAGACTTTCTCTGATGGGAGAAGTCAGTCCGGTGCGCTGGTAAACGATAGTACGGCATCCCGTACAATGCTTAATAATTATGCTTTGCAGCGAACATTCATGTAGATGACTAAGGAGACTGTGACAAAGCTCCGTCGACCGAATAGGTCCAATACATAACTTGCGTACAAAATAATACCTCCTGTGAGAAATATACAAGTGACGTGCCACACATTCCATCCAAAGCAAGCGAGGCCATCTCGCCGAACTATAGAAACATCGGCAGAAGTCACAGGTCAGAATTGTCGATCGGCTTCTGAAGGCGGGTGATCACTCTAAGGATAATAGAGGGTTATGAATGCACCAAGCTCCCGGGCCCACGGCAACCCATTCTGAGCGTACGGTGCGAAACCACACGCGCGTGGCTGCGTGGGTGATTCGGAAATCAACCTCATTCGCTTAGGTAGTCCTTCAGTGAGTTATGAACACCAAAACTGCTTTCACCTCCCGCAAACGTTGGACAGCTGTTCACCACGACACAACAAAATCCATATGCCAAGTGCGGACTGTTGAGGAAGGCCTAGGGCGATGAGGCTCACGTGTTGCTTAGATTCTCTTTACATATCAATGAGTGCGTTCCAAGGGCGTTACCATAGGCCTTTTTCGGCGTAAGTCTCCGGTCATTTGACAAGGCGCCTGGTCAAGCCTTGATCTCTCATTAACTCGATGCAATCCAACCCGAGACCTAATAGTGCCGTTTTTTTCAATCTGGAACTCATCGCAGCACTCAATGAACACTTCCTTAATTTACGGTTTTCGAGAAACCACACCGGACAGACAGAACTGGTTGTGCTCCCACCGCTGCAACATATAATTGAGCTAGATCCTTCGACAGGCCAAGGATTGCAGATATGCCAATACTGTACTATGGGCAGCTCATCGATCCTCCGTGTTTTTGATAGTTGGCTACGGTACAGCGCCCGTTTAACATAGTATGCCGCATCTTGTAACGTTCAATCTTACATTACCAGTCTGTAGGGTGCCGGGGATAGAAGAGGCTTGTGAAAGAACCATCTAAGCTAGTTACAAACACCTGCATTAGACCTTGACTGACTACCTCCATCCGTTTCGAGAGGAAATTACACTTGCTCGCACTAACCCATTTTACCGTTAGTGCTTAAGTCCGGTGACAATGTCAGCGCACAAATGCCTCGTAGGTCCAGCACACTATCAACACCTATAGCCCCGTTCGATCAGCTAATTGGTGCAGGGTCGGTGAACCCTAGAGAAAAGTTTAGTCTGTCTTCAGACCCACGATCTGAAACTAAGGGTGCCAGCCTTAGGGGGAGGCATTAGTGTTGGGCAATTACTTGAAATCCTGCGCCTGGGGTTTCCCTCCTGTATCATAGTACACGGGACAGAGTTTGATACAATTGCCTGCGATTCGGCTCTCCGGGTCAATGACAAGAATGGCCGCCGGCGATTTAATTCTCTAAGTTAAGCTAGTCGTCGACAATACTTGGAGTCTCCGTTAACGAAGGTTTTGTTCCATTGAAAACCCAGATCATAGAGCCAGAAAGGTGCACTAAATCGAGCG
seq00005   CGAAAAAAGGTAAAAATCCCGGTAAAGTCCACGGGTTAAGACCCATCCTAGGACAGAAAAACCTGAAAAGTCTTAAGTATTACGAACATAGGGGCTAAGTACCAATCTGCACCCTCATTGTCTAGAGTTTGTAACGCGTACACCTTAGTCAGACGGAGCGCAGCATCTCCTTAGGCATTTGCATGCTGTAGCGTAGCCGGGGCTGTCTATAAGGCATCGACTAACCCGGCCCTTATACCATAATGGCCCAAATTGTTAATTTGACAACTATGGCGATACACAATCACAATAGCGGAGTCCGCTATAGGGAACGAAACAAGGCTGACGCACCGCTCTCAAACAAATATACATTAGGCGAGAGCTCCGCCCGAGGCTTACTTTGTTAAAGAACCGCAACTACTGCAGGGACACCGGTCGAGAGAAAGCACGTGGCAGAGAGCCAGTTCCGTGCTCGTAAGCCCCTCAGTCTTGGCCGTGCGAGGGCTACGGCTGTCTGATGACCACGATTACAAACTTTCAAGTAGTCAGGATTCCGTGGGGCAACAGAGCGGGGACCATTACATACAGAGGACAAGGGTAGTAGTTACCTCGCAACGGGAATGTCACCTCCCCCGAGTCATCGCGTGAAATAAAGCCCGTGTAAATCGTGTGCTTTTCTCGCAAAAGATAAGCGTCAAACGTCCCCCAGCCATGCCCACCTGAGTAACCGAGACTTTCTCTGATGGGAGAAGTCAGTCCGGTGCGCTGGTAAACGATAGTACGGCATCCCGTACAATGCTTAATAATTATGCTTTGCAGCGAACATTCATGTAGATGACTAAGGAGACTGTGACAAAGCTCCGTCGACCGAATAGGTCCAATACATAACTTGCGTACAAAATAATACCTCCTGTGAGAAATATACAAGTGACGTGCCACACATTCCATCCCAAGCAAGCGAGGCCATATCGCCGAACTATAGAAACATCGGCAGAAGTCACAGGTCAGAATTGTCGATCGGCTTCTGAAGGCGGGTGATCACTCTAAGGATAATAGAGGGTTATGAATGCACCAAGCTCCCGGGCCCACGGCAACCCATTCTGAGCGTACGGTGCGAAACCACACGCGCGTGGCTGCGTGGGTGATTCGGAAATCAACCTCATTCGCTTAGGTAGTCCTTCAGTGAGTTATGAACACCAAAACCGCTTTCACCTCCCGCAAACGTTGGACAGCTGTTCACCACGACACAACAAAATCCATATGCCAAGTGCGGACTGTTGAGGAAGGCCTAGGGCGATGAGGCTCACGTGTTGCTTAGATTCTCTTTACATATCAATGAGTGCGTTCCAAGGGCGTTACCATAGGCCTTTTTCGGCGTAAGTCTCCGGTCATTTGACAAGGCGCCTGGTCAAGCCTTGATCTCTCATTAACTCGATGCAATCCAACCCGAGACCTAATAGTGCCGTTTTTTTCAATCTGGAACTCATCGCAGCACTCAATGAACACTTCCTTAATTTACGGTTTTCGAGAAACCACACCGGACAGACAGAACTGGTTGTGCTCCCACCGCTGCAACATATAATTGAGCTAGATCCTTCGACAGGCCAAGGATTGCAGATATGCCAATACTGTACTATGGGCAGCTCATCGATCCTCCGTGTTTTTGATAGTTGGCTACGGTACAGCGCCCGTTTAACATAGTATGCCGCATCTTGTAACGTTCAATCTTACATTACCAGTCTGTAGGGTGCCGGGGATAGAAGAGGCTTGTGAAAGAACCATCTAAGCTAGTTACAAACACCTGCATTAGACCTTGACTGACTACCTCCATCCGTTTCGAGAGGAAATTACACTTGCTCGCACTAACCCATTTTACCGTTAGTGCTTAAGTCCGGTGACAATGTCAGCGCACAAATGCCTCGTAGGTCCAGCACACTATCAACACCTATAGCCCCGTTCGATCAGCTAATTGGTGCAGGGTCGGTGAACCCTAGAGAAAAGTTTAGTCTGTCTTCAGACCCACGATCTGAAACTAAGGGTGCCAGCCTTAGGGGGAGGCATTAGTGTTGGGCAATTACTTGAAATCCTGCGCCTGGGGTTTCCCTCCTGTATCATAGTACACGGGACAGAGTTTGATACAATTGCCTGCGATTCGGCTCTCCGGGTCAATGACAAGAATGGCCGCCGGCGATTTAATTCTCTAAGTTAAGCTAGTCGTCGACAATACTTGGAGTCTCCGTTAACGAAGGTTTTGTTCCATTGAAAACCCAGATCATAGAGCCAGAAAGGTGCACTAAATCGAGCG
seq00006   CGAAAAAAGGTAAAAATCCCGGTAAAGTCCACGGGTTAAGACCCATCCTAGGACAGAAAAACCTGAAAAGTCTTAAGTATTACGAACATAGGGGCTAAGTACCAATCTGCACCCTCATTGTCTAGAGTTTGTAACGCGTACACCTTAGTCAGACGGAGCGCAGCATCTCCTTAGGCATTTGCATGCTGTAGCGTAGCCGGGGCTGTCTATAAGGCATCGACTAACCCGGCCCTTATACCATAATGGCCCAAATTGTTAATTTGACAACTATGGCGATACACAATCACAATAGCGGAGTCCGCTATAGGGAACGAAACAAGGCTGACGCACCGCTCTCAAACAAATATACATTAGGCGAGAGCTCCGCCCGAGGCTTACTTTGTTAAAGAACCGCAACTACTGCAGGGACACCGGTCGAGAGAAAGCACGTGGCAGAGAGCCAGTTCCGTGCTCGTAAGCCCCTCAGTCTTGGCCGTGCGAGGGCTACGGCTGTCTGATGACCACGATTACAAACTTTCAAGTAGTCAGGATTCCGTGGGGCAACAGAGCGGGGACCATTACATACAGAGGACAAGGGTAGTAGTTACCTCGCAACGGGAATGTCACCTCCCCCGAGTCATCGCGTGAAATAAAGCCCGTGTAAATCGTGTGCTTTTCTCGCAAAAGATAAGCGTCAAACGTCCCCCAGCCATGCCCACCTGAGTAACCGAGACTTTCTCTGATGGGAGAAGTCAGTCCGGTGCGCTGGTAAACGATAGTACGGCATCCCGTACAATGCTTAATAATTATGCTTTGCAGCGAACATTCATGTAGATGACTAAGGAGACTGTGACAAAGCTCCGTCGACCGAATAGGTCCAATACATAACTTGCGTACAAAATAATACCTCCTGTGAGAAATATACAAGTGACGTGCCACACATTCCATCCCAAGCAAGCGAGGCCATATCGCCGAACTATAGAAACATCGGCAGAAGTCACAGGTCAGAATTGTCGATCGGCTTCTGAAGGCGGGTGATCACTCTAAGGATAATAGAGGGTTATGAATGCACCAAGCTCCCGGGCCCACGGCAACCCATTCTGAGCGTACGGTGCGAAACCACACGCGCGTGGCTGCGTGGGTGATTCGGAAATCAACCTCATTCGCTTAGGTAGTCCTTCAGTGAGTTATGAACACCAAAACCGCTTTCACCTCCCGCAAACGTTGGACAGCTGTTCACCACGACACAACAAAATCCATATGCCAAGTGCGGACTGTTGAGGAAGGCCTAGGGCGATGAGGCTCACGTGTTGCTTAGATTCTCTTTACATATCAATGAGTGCGTTCCAAGGGCGTTACCATAGGCCTTTTTCGGCGTAAGTCTCCGGTCATTTGACAAGGCGCCTGGTCAAGCCTTGATCTCTCATTAACTCGATGCAATCCAACCCGAGACCTAATAGTGCCGTTTTTTTCAATCTGGAACTCATCGCAGCACTCAATGAACACTTCCTTAATTTACGGTTTTCGAGAAACCACACCGGACAGACAGAACTGGTTGTGCTCCCACCGCTGCAACATATAATTGAGCTAGATCCTTCGACAGGCCAAGGATTGCAGATATGCCAATACTGTACTATGGGCAGCTCATCGATCCTCCGTGTTTTTGATAGTTGGCTACGGTACAGCGCCCGTTTAACATAGTATGCCGCATCTTGTAACGTTCAATCTTACATTACCAGTCTGTAGGGTGCCGGGGATAGAAGAGGCTTGTGAAAGAACCATCTAAGCTAGTTACAAACACCTGCATTAGACCTTGACTGACTACCTCCATCCGTTTCGAGAGGAAATTACACTTGCTCGCACTAACCCATTTTACCGTTAGTGCTTAAGTCCGGTGACAATGTCAGCGCACAAATGCCTCGTAGGTCCAGCACACTATCAACACCTATAGCCCCGTTCGATCAGCTAATTGGTGCAGGGTCGGTGAACCCTAGAGAAAAGTTTAGTCTGTCTTCAGACCCACGATCTGAAACTAAGGGTGCCAGCCTTAGGGGGAGGCATTAGTGTTGGGCAATTACTTGAAATCCTGCGCCTGGGGTTTCCCTCCTGTATCATAGTACACGGGACAGAGTTTGATACAATTGCCTGCGATTCGGCTCTCCGGGTCAATGACAAGAATGGCCGCCGGCGATTTAATTCTCTAAGTTAAGCTAGTCGTCGACAATACTTGGAGTCTCCGTTAACGAAGGTTTTGTTCCATTGAAAACCCAGATCATAGAGCCAGAAAGGTGCACTAAATCGAGCG
seq00007   CGAAAAAAGGTAAAAATCCCGGTAAAGTCCACGGGTTAAGACCCATCCTAGGACAGAAAAACCTGAAAAGTCTTAAGTATTACGAACATAGGGGCTAAGTACCAATCTGCACCCTCATTGTCTAGAGTTTGTAACGCGTACACCTTAGTCAGACGGAGCGCAGCATCTCCTTAGGCATTTGCATGCTGTAGCGTAGCCGGGGCTGTCTATAAGGCATCGACTAACCCGGCCCTTATACCATAATGGCCCAAATTGTTAATTTGACAACTATGGCGATACACAATCACAATAGCGGAGTCCGCTATAGGGAACGAAACAAGGCTGACGCACCGCTCTCAAACAAATATACATTAGGCGAGAGCTCCGCCCGAGGCTTACTTTGTTAAAGAACCGCAACTACTGCAGGGACACCGGTCGAGAGAAAGCACGTGGCAGAGAGCCAGTTCCGTGCTCGTAAGCCCCTCAGTCTTGGCCGTGCGAGGGCTACGGCTGTCTGATGACCACGATTACAAACTTTCAAGTAGTCAGGATTCCGTGGGGCAACAGAGCGGGGACCATTACATACAGAGGACAAGGGTAGTAGTTACCTCGCAACGGGAATGTCACCTCCCCCGAGTCATCGCGTGAAATAAAGCCCGTGTAAATCGTGTGCTTTTCTCGCAAAAGATAAGCGTCAAACGTCCCCCAGCCATGCCCACCTGAGTAACCGAGACTTTCTCTGATGGGAGAAGTCAGTCCGGTGCGCTGGTAAACGATAGTACGGCATCCCGTACAATGCTTAATAATTATGCTTTGCAGCGAACATTCATGTAGATGACTAAGGAGACTGTGACAAAGCTCCGTCGACCGAATAGGTCCAATACATAACTTGCGTACAAAATAATACCTCCTGTGAGAAATATACAAGTGACGTGCCACACATTCCATCCCAAGCAAGCGAGGCCATATCGCCGAACTATAGAAACATCGGCAGAAGTCACAGGTCAGAATTGTCGATCGGCTTCTGAAGGCGGGTGATCACTCTAAGGATAATAGAGGGTTATGAATGCACCAAGCTCCCGGGCCCACGGCAACCCATTCTGAGCGTACGGTGCGAAACCACACGCGCGTGGCTGCGTGGGTGATTCGGAAATCAACCTCATTCGCTTAGGTAGTCCTTCAGTGAGTTATGAACACCAAAACCGCTTTCACCTCCCGCAAACGTTGGACAGCTGTTCACCACGACACAACAAAATCCATATGCCAAGTGCGGACTGTTGAGGAAGGCCTAGGGCGATGAGGCTCACGTGTTGCTTAGATTCTCTTTACATATCAATGAGTGCGTTCCAAGGGCGTTACCATAGGCCTTTTTCGGCGTAAGTCTCCGGTCATTTGACAAGGCGCCTGGTCAAGCCTTGATCTCTCATTAACTCGATGCAATCCAACCCGAGACCTAATAGTGCCGTTTTTTTCAATCTGGAACTCATCGCAGCACTCAATGAACACTTCCTTAATTTACGGTTTTCGAGAAACCACACCGGACAGACAGAACTGGTTGTGCTCCCACCGCTGCAACATATAATTGAGCTAGATCCTTCGACAGGCCAAGGATTGCAGATATGCCAATACTGTACTATGGGCAGCTCATCGATCCTCCGTGTTTTTGATAGTTGGCTACGGTACAGCGCCCGTTTAACATAGTATGCCGCATCTTGTAACGTTCAATCTTACATTACCAGTCTGTAGGGTGCCGGGGATAGAAGAGGCTTGTGAAAGAACCATCTAAGCTAGTTACAAACACCTGCATTAGACCTTGACTGACTACCTCCATCCGTTTCGAGAGGAAATTACACTTGCTCGCACTAACCCATTTTACCGTTAGTGCTTAAGTCCGGTGACAATGTCAGCGCACAAATGCCTCGTAGGTCCAGCACACTATCAACACCTATAGCCCCGTTCGATCAGCTAATTGGTGCAGGGTCGGTGAACCCTAGAGAAAAGTTTAGTCTGTCTTCAGACCCACGATCTGAAACTAAGGGTGCCAGCCTTAGGGGGAGGCATTAGTGTTGGGCAATTACTTGAAATCCTGCGCCTGGGGTTTCCCTCCTGTATCATAGTACACGGGACAGAGTTTGATACAATTGCCTGCGATTCGGCTCTCCGGGTCAATGACAAGAATGGCCGCCGGCGATTTAATTCTCTAAGTTAAGCTAGTCGTCGACAATACTTGGAGTCTCCGTTAACGAAGGTTTTGTTCCATTGAAAACCCAGATCATAGAGCCAGAAAGGTGCACTAAATCGAGCG
seq00008   CGAAAAAAGGTAAAAATCCCGGTAAAGTCCACGGGTTAAGACCCATCCTAGGACAGAAAAACCTGAAAAGTCTTAAGTATTACGAACATAGGGGCTAAGTACCAATCTGCACCCTCATTGTCTAGAGTTTGTAACGCGTACACCTTAGTCAGACGGAGCGCAGCATCTCCTTAGGCATTTGCATGCTGTAGCGTAGCCGGGGCTGTCTATAAGGCATCGACTAACCCGGCCCTTATACCATAATGGCCCAAATTGTTAATTTGACAACTATGGCGATACACAATCACAATAGCGGAGTCCGCTATAGGGAACGAAACAAGGCTGACGCACCGCTCTCAAACAAATATACATTAGGCGAGAGCTCCGCCCGAGGCTTACTTTGTTAAAGAACCGCAACTACTGCAGGGACACCGGTCGAGAGAAAGCACGTGGCAGAGAGCCAGTTCCGTGCTCGTAAGCCCCTCAGTCTTGGCCGTGCGAGGGCTACGGCTGTCTGATGACCACGATTACAAACTTTCAAGTAGTCAGGATTCCGTGGGGCAACAGAGCGGGGACCATTACATACAGAGGACAAGGGTAGTAGTTACCTCGCAACGGGAATGTCACCTCCCCCGAGTCATCGCGTGAAATAAAGCCCGTGTAAATCGTGTGCTTTTCTCGCAAAAGATAAGCGTCAAACGTCCCCCAGCCATGCCCACCTGAGTAACCGAGACTTTCTCTGATGGGAGAAGTCAGTCCGGTGCGCTGGTAAACGATAGTACGGCATCCCGTACAATGCTTAATAATTATGCTTTGCAGCGAACATTCATGTAGATGACTAAGGAGACTGTGACAAAGCTCCGTCGACCGAATAGGTCCAATACATAACTTGCGTACAAAATAATACCTCCTGTGAGAAATATACAAGTGACGTGCCACACATTCCATCCCAAGCAAGCGAGGCCATATCGCCGAACTATAGAAACATCGGCAGAAGTCACAGGTCAGAATTGTCGATCGGCTTCTGAAGGCGGGTGATCACTCTAAGGATAATAGAGGGTTATGAATGCACCAAGCTCCCGGGCCCACGGCAACCCATTCTGAGCGTACGGTGCGAAACCACACGCGCGTGGCTGCGTGGGTGATTCGGAAATCAACCTCATTCGCTTAGGTAGTCCTTCAGTGAGTTATGAACACCAAAACCGCTTTCACCTCCCGCAAACGTTGGACAGCTGTTCACCACGACACAACAAAATCCATATGCCAAGTGCGGACTGTTGAGGAAGGCCTAGGGCGATGAGGCTCACGTGTTGCTTAGATTCTCTTTACATATCAATGAGTGCGTTCCAAGGGCGTTACCATAGGCCTTTTTCGGCGTAAGTCTCCGGTCATTTGACAAGGCGCCTGGTCAAGCCTTGATCTCTCATTAACTCGATGCAATCCAACCCGAGACCTAATAGTGCCGTTTTTTTCAATCTGGAACTCATCGCAGCACTCAATGAACACTTCCTTAATTTACGGTTTTCGAGAAACCACACCGGACAGACAGAACTGGTTGTGCTCCCACCGCTGCAACATATAATTGAGCTAGATCCTTCGACAGGCCAAGGATTGCAGATATGCCAATACTGTACTATGGGCAGCTCATCGATCCTCCGTGTTTTTGATAGTTGGCTACGGTACAGCGCCCGTTTAACATAGTATGCCGCATCTTGTAACGTTCAATCTTACATTACCAGTCTGTAGGGTGCCGGGGATAGAAGAGGCTTGTGAAAGAACCATCTAAGCTAGTTACAAACACCTGCATTAGACCTTGACTGACTACCTCCATCCGTTTCGAGAGGAAATTACACTTGCTCGCACTAACCCATTTTACCGTTAGTGCTTAAGTCCGGTGACAATGTCAGCGCACAAATGCCTCGTAGGTCCAGCACACTATCAACACCTATAGCCCCGTTCGATCAGCTAATTGGTGCAGGGTCGGTGAACCCTAGAGAAAAGTTTAGTCTGTCTTCAGACCCACGATCTGAAACTAAGGGTGCCAGCCTTAGGGGGAGGCATTAGTGTTGGGCAATTACTTGAAATCCTGCGCCTGGGGTTTCCCTCCTGTATCATAGTACACGGGACAGAGTTTGATACAATTGCCTGCGATTCGGCTCTCCGGGTCAATGACAAGAATGGCCGCCGGCGATTTAATTCTCTAAGTTAAGCTAGTCGTCGACAATACTTGGAGTCTCCGTTAACGAAGGTTTTGTTCCATTGAAAACCCAGATCATAGAGCCAGAAAGGTGCACTAAATCGAGCG
seq00009   CGAAAAAAGGTAAAAATCCCGGTAAAGTCCACGGGTTAAGACCCATCCTAGGACAGAAAAACCTGAAAAGTCTTAAGTATTACGAACATAGGGGCTAAGTACCAATCTGCACCCTCATTGTCTAGAGTTTGTAACGCGTACACCTTAGTCAGACGGAGCGCAGCATCTCCTTAGGCATTTGCATGCTGTAGCGTAGCCGGGGCTGTCTATAAGGCATCGACTAACCCGGCCCTTATACCATAATGGCCCAAATTGTTAATTTGACAACTATGGCGATACACAATCACAATAGCGGAGTCCGCTATAGGGAACGAAACAAGGCTGACGCACCGCTCTCAAACAAATATACATTAGGCGAGAGCTCCGCCCGAGGCTTACTTTGTTAAAGAACCGCAACTACTGCAGGGACACCGGTCGAGAGAAAGCACGTGGCAGAGAGCCAGTTCCGTGCTCGTAAGCCCCTCAGTCTTGGCCGTGCGAGGGCTACGGCTGTCTGATGACCACGATTACAAACTTTCAAGTAGTCAGGATTCCGTGGGGCAACAGAGCGGGGACCATTACATACAGAGGACAAGGGTAGTAGTTACCTCGCAACGGGAATGTCACCTCCCCCGAGTCATCGCGTGAAATAAAGCCCGTGTAAATCGTGTGCTTTTCTCGCAAAAGATAAGCGTCAAACGTCCCCCAGCCATGCCCACCTGAGTAACCGAGACTTTCTCTGATGGGAGAAGTCAGTCCGGTGCGCTGGTAAACGATAGTACGGCATCCCGTACAATGCTTAATAATTATGCTTTGCAGCGAACATTCATGTAGATGACTAAGGAGACTGTGACAAAGCTCCGTCGACCGAATAGGTCCAATACATAACTTGCGTACAAAATAATACCTCCTGTGAGAAATATACAAGTGACGTGCCACACATTCCATCCCAAGCAAGCGAGGCCATATCGCCGAACTATAGAAACATCGGCAGAAGTCACAGGTCAGAATTGTCGATCGGCTTCTGAAGGCGGGTGATCACTCTAAGGATAATAGAGGGTTATGAATGCACCAAGCTCCCGGGCCCACGGCAACCCATTCTGAGCGTACGGTGCGAAACCACACGCGCGTGGCTGCGTGGGTGATTCGGAAATCAACCTCATTCGCTTAGGTAGTCCTTCAGTGAGTTATGAACACCAAAACCGCTTTCACCTCCCGCAAACGTTGGACAGCTGTTCACCACGACACAACAAAATCCATATGCCAAGTGCGGACTGTTGAGGAAGGCCTAGGGCGATGAGGCTCACGTGTTGCTTAGATTCTCTTTACATATCAATGAGTGCGTTCCAAGGGCGTTACCATAGGCCTTTTTCGGCGTAAGTCTCCGGTCATTTGACAAGGCGCCTGGTCAAGCCTTGATCTCTCATTAACTCGATGCAATCCAACCCGAGACCTAATAGTGCCGTTTTTTTCAATCTGGAACTCATCGCAGCACTCAATGAACACTTCCTTAATTTACGGTTTTCGAGAAACCACACCGGACAGACAGAACTGGTTGTGCTCCCACCGCTGCAACATATAATTGAGCTAGATCCTTCGACAGGCCAAGGATTGCAGATATGCCAATACTGTACTATGGGCAGCTCATCGATCCTCCGTGTTTTTGATAGTTGGCTACGGTACAGCGCCCGTTTAACATAGTATGCCGCATCTTGTAACGTTCAATCTTACATTACCAGTCTGTAGGGTGCCGGGGATAGAAGAGGCTTGTGAAAGAACCATCTAAGCTAGTTACAAACACCTGCATTAGACCTTGACTGACTACCTCCATCCGTTTCGAGAGGAAATTACACTTGCTCGCACTAACCCATTTTACCGTTAGTGCTTAAGTCCGGTGACAATGTCAGCGCACAAATGCCTCGTAGGTCCAGCACACTATCAACACCTATAGCCCCGTTCGATCAGCTAATTGGTGCAGGGTCGGTGAACCCTAGAGAAAAGTTTAGTCTGTCTTCAGACCCACGATCTGAAACTAAGGGTGCCAGCCTTAGGGGGAGGCATTAGTGTTGGGCAATTACTTGAAATCCTGCGCCTGGGGTTTCCCTCCTGTATCATAGTACACGGGACAGAGTTTGATACAATTGCCTGCGATTCGGCTCTCCGGGTCAATGACAAGAATGGCCGCCGGCGATTTAATTCTCTAAGTTAAGCTAGTCGTCGACAATACTTGGAGTCTCCGTTAACGAAGGTTTTGTTCCATTGAAAACCCAGATCATAGAGCCAGAAAGGTGCACTAAATCGAGCG
seq00010   CGAAAAAAGGTAAAAATCCCGGTAAAGTCCACGGGTTAAGACCCATCCTAGGACAGAAAAACCTGAAAAGTCTTAAGTATTACGAACATAGGGGCTAAGTACCAATCTGCACCCTCATTGTCTAGAGTTTGTAACGCGTACACCTTAGTCAGACGGAGCGCAGCATCTCCTGAGGCATTTGCATGCTGTAGCGTAGCCGGGGCTGTCTATAAGGCATCGACTAACCCGGCCCTTATACCATAACGGCCCAAATTGTTAATTTGACAACTATGGCGATACACAATCACAATAGCGGAGTCCGCTATAGGGAACGAAACAAGGCTGACGCACCGCTCTCAAACAAATATACATTAGGCGAGAGCTCCGCCCGAGGCTTACTTTGTTAAAGAACCGCAACTACTGCAGGGACACCGGTCGAGAGAAAGCACGTGGCAGAGAGCCAGTTCCGTGCTCGTAAGCCCCTCAGTCTTGGCCGTGCGAGGGCTACGGCTGTCTGATGACCACGATTACAAACTTTCAAGTAGTCAGGATTCCGTGGGGCAACAGAGCGGGGACCATTACATACAGAGGACAAGGGTAGTAGTTACCTCGCAACGGGAATGTCACCTCCCCCGAGTCATCGCGTGAAATAAAGCCCGTGTAAATCGTGTGCTTTTCTCGCAAAAGATAAGCGTCAAACGTCCCCCAGCCATGCCCACCTGAGTAACCGAGACTTTCTCTGATGGGAGAAGTCAGTCCGGTGCGCTGGTAAACGATGGTACGGCATCCCGTACAATGCTTAATAATTATGCTTTGCAGCGAACATTCATGTAGATGACTAAGGAGACTGTGACAAAGCTCCGTCGACCGAATAGGTCCAATACATAACTTGCGTACAAAATAATACCTCCTGTGAGAAATATACAAGTGACGTGCCACACATTCCATCCCAAGCAAGCGAGGCCATATCGCCGAACTATAGAAACATCGGCAGAAGTCACAGGTCAGAATTGTCGATCGGCTTCTGAAGGCGGGTGATCACTCTAAGGATAATAGAGGGTTATGAATGCACCAAGCTCCCGGGCCCACGGCAACCCATTCTGAGCGTACGGTGCGAAACCACACGCGCGTGGCTGCGTGGGTGATTCGGAAATCAACCTCATTCGCTTAGGTAGTCCTTCAGTGAGTTATGAACACCAAAACCGCTTTCACCTCCCGCAAACGTTGGACAGCTGTTCACCACGACACAACAAAATCCATATGCCAAGTGCGGACTGTTGAGGAAGGCCTAGGGCGATGAGGCTCACGTGTTGCTTAGATTCTCTTTACATATCAATGAGTGCGTTCCAAGGGCGTTACCATAGGCCTTTTTCGGCGTAAGTCTCCGGTCATTTGACAAGGCGCCTGGTCAAGCCTTGATCTCTCATTAACTCGATGCAATCCAACCCGAGACCTAATAGTGCCGTTTTTTTCAATCTGGAACTCATCGCAGCACTCAATGAACACTTCCTTAATTTACGGTTTTCGAGAAACCACACCGGACAGACAGAACTGGTTGTGCTCCCACCGCTGCAACATATAATTGAGCTAGATCCTTCGACAGGCCAAGGATTGCAGATATGCCAATACTGTACTATGGGCAGCTCATCGATCCTCCGTGTTTTTGATAGTTGGCTACGGTACAGCGCCCGTTTAACATAGTATGCCGCATCTTGTAACGTTCAATCTTACATTACCAGTCTGTAGGGTGCCGGGGATAGAAGAGGCTTGTGAAAGAACCATCTAAGCTAGTTACAAACACCTGCATTAGACCTTGACTGACTACCTCCATCCGTTTCGAGAGGAAATTACACTTGCTCGCACTAACCCATTTTACCGTTAGTGCTTAAGTCCGGTGACAATGTCAGCGCACAAATGCCTCGTAGGTCCAGCACACTATCAACACCTATAGCCCCGTTCGATCAGCTAATTGGTGCAGGGTCGGTGAACCCTAGAGAAAAGTTTAGTCTGTCTTCAGACCCACGATCTGAAACTAAGGGTGCCAGCCTTAGGGGGAGGCATTAGTGTTGGGCAATTACTTGAAATCCTGCGCCTGGGGTTTCCCTCCTGTATCATAGTACACGGGACAGAGTTTGATACAATTGCCTGCGATTCGGCTCTCCGGGTCAATGACAAGAATGGCCGCCGGCGATTTAATTCTCTAAGTTAAGCTAGTCGTCGACAATACTTGGAGTCTCCGTTAACGAAGGTTTTGTTCCATTGAAAACCCAGATCATAGAGCCAGAAAGGTGCACTAAATCGAGCG
seq00011   CGAAAAAAGGTAAAAATCCCGGTAAAGTCCACGGGTTAAGACCCATCCTAGGACAGAAAAACCTGAAAAGTCTTAAGTATTACGAACATAGGGGCTAAGTACCAATCTGCACCCTCATTGTCTAGAGTTTGTAACGCGTACACCTTAGTCAGACGGAGCGCAGCATCTCCTGAGGCATTTGCATGCTGTAGCGTAGCCGGGGCTGTCTATAAGGCATCGACTAACCCGGCCCTTATACCATAACGGCCCAAATTGTTAATTTGACAACTATGGCGATACACAATCACAATAGCGGAGTCCGCTATAGGGAACGAAACAAGGCTGACGCACCGCTCTCAAACAAATATACATTAGGCGAGAGCTCCGCCCGAGGCTTACTTTGTTAAAGAACCGCAACTACTGCAGGGACACCGGTCGAGAGAAAGCACGTGGCAGAGAGCCAGTTCCGTGCTCGTAAGCCCCTCAGTCTTGGCCGTGCGAGGGCTACGGCTGTCTGATGACCACGATTACAAACTTTCAAGTAGTCAGGATTCCGTGGGGCAACAGAGCGGGGACCATTACATACAGAGGACAAGGGTAGTAGTTACCTCGCAACGGGAATGTCACCTCCCCCGAGTCATCGCGTGAAATAAAGCCCGTGTAAATCGTGTGCTTTTCTCGCAAAAGATAAGCGTCAAACGTCCCCCAGCCATGCCCACCTGAGTAACCGAGACTTTCTCTGATGGGAGAAGTCAGTCCGGTGCGCTGGTAAACGATGGTACGGCATCCCGTACAATGCTTAATAATTATGCTTTGCAGCGAACATTCATGTAGATGACTAAGGAGACTGTGACAAAGCTCCGTCGACCGAATAGGTCCAATACATAACTTGCGTACAAAATAATACCTCCTGTGAGAAATATACAAGTGACGTGCCACACATTCCATCCCAAGCAAGCGAGGCCATATCGCCGAACTATAGAAACATCGGCAGAAGTCACAGGTCAGAATTGTCGATCGGCTTCTGAAGGCGGGTGATCACTCTAAGGATAATAGAGGGTTATGAATGCACCAAGCTCCCGGGCCCACGGCAACCCATTCTGAGCGTACGGTGCGAAACCACACGCGCGTGGCTGCGTGGGTGATTCGGAAATCAACCTCATTCGCTTAGGTAGTCCTTCAGTGAGTTATGAACACCAAAACCGCTTTCACCTCCCGCAAACGTTGGACAGCTGTTCACCACGACACAACAAAATCCATATGCCAAGTGCGGACTGTTGAGGAAGGCCTAGGGCGATGAGGCTCACGTGTTGCTTAGATTCTCTTTACATATCAATGAGTGCGTTCCAAGGGCGTTACCATAGGCCTTTTTCGGCGTAAGTCTCCGGTCATTTGACAAGGCGCCTGGTCAAGCCTTGATCTCTCATTAACTCGATGCAATCCATCCCGAGACCTAATAGTGCCGTTTTTTTCAATCTGGAACTCATCGCAGCACTCAATGAACACTTCCTTAATTTACGGTTTTCGAGAAACCACACCGGACAGACAGAACTGGTTGTGCTCCCACCGCTGCAACATATAATTGAGCTAGATCCTTCGACAGGCCAAGGATTGCAGATATGCCAATACTGTACTATGGGCAGCTCATCGATCCTCCGTGTTTTTGATAGTTGGCTACGGTACAGCGCCCGTTTAACATAGTATGCCGCATCTTGTAACGTTCAATCTTACATTACCAGTCTGTAGGGTGCCGGGGATAGAAGAGGCTTGTGAAAGAACCATCTAAGCTAGTTACAAACACCTGCATTAGACCTTGACTGACTACCTCCATCCGTTTCGAGAGGAAATTACACTTGCTCGCACTAACCCATTTTACCGTTAGTGCTTAAGTCCGGTGACAATGTCAGCGCACAAATGCCTCGTAGGTCCAGCACACTATCAACACCTATAGCCCCGTTCGATCAGCTAATTGGTGCAGGGTCGGTGAACCCTAGAGAAAAGTTTAGTCTGTCTTCAGACCCACGATCTGAAACTAAGGGTGCCAGCCTTAGGGGGAGGCATTAGTGTTGGGCAATTACTTGAAATCCTGCGCCTGGGGTTTCCCTCCTGTATCATAGTACACGGGACAGAGTTTGATACAATTGCCTGCGATTCGGCTCTCCGGGTCAATGACAAGAATGGCCGCCGGCGATTTAATTCTCTAAGTTAAGCTAGTCGTCGACAATACTTGGAGTCTCCGTTAACGAAGGTTTTGTTCCATTGAAAACCCAGATCATAGAGCCAGAAAGGTGCACTAAATCGAGCG
seq00012   CGAAAAAAGGTAAAAATCCCGGTAAAGTCCACGGGTTAAGACCCATCCTAGGACAGAAAAACCTGAAAAGTCTTAAGTATTACGAACATAGGGGCTAAGTACCAATCTGCACCCTCATTGTCTAGAGTTTGTAACGCGTACACCTTAGTCAGACGGAGCGCAGCATCTCCTGAGGCATTTGCATGCTGTAGCGTAGCCGGGGCTGTCTATAAGGCATCGACTAACCCGGCCCTTATACCATAACGGCCCAAATTGTTAATTTGACAACTATGGCGATACACAATCACAATAGCGGAGTCCGCTATAGGGAACGAAACAAGGCTGACGCACCGCTCTCAAACAAATATACATTAGGCGAGAGCTCCGCCCGAGGCTTACTTTGTTAAAGAACCGCAACTACTGCAGGGACACCGGTCGAGAGAAAGCACGTGGCAGAGAGCCAGTTCCGTGCTCGTAAGCCCCTCAGTCTTGGCCGTGCGAGGGCTACGGCTGTCTGATGACCACGATTACAAACTTTCAAGTAGTCAGGATTCCGTGGGGCAACAGAGCGGGGACCATTACATACAGAGGACAAGGGTAGTAGTTACCACGCAACGGGAATGTCACCTCCCCCGAGTCATCGCGTGAAATAAAGCCCGTGTAAATCGTGTGCTTTTCTCGCAAAAGATAAGCGTCAAACGTCCCCCAGCCATGCCCACCTGAGTAACCGAGACTTTCTCTGATGGGAGAAGTCAGTCCGGTGCGCTGGTAAACGATAGTACGGCATCCCGTACAATGCTTAATAATTATGCTTTGCAGCGAACATTCATGTAGATGACTAAGGAGACTGTGACAAAGCTCCGTCGACCGAATAGGTCCAATACATAACTTGCGTACAAAATAATACCTCCTGTGAGAAATATACAAGTGACGTGCCACACATTCCATCCAAAGCAAGCGAGGCCATATCGCCGAACTATAGAAACATCGGCAGAAGTCACAGGTCAGAATTGTCGATCGGCTTCTGAAGGCGGGTGATCACTCTAAGGATAATAGAGGGTTATGAATGCACCAAGCTCCCGGGCCCACGGCAACCCATTCTAAGCGTACGGTGCGAAACCACACGCGCGTGGCTGCGTGGGTGATTCGGAAATCAACCTCATTCGCTTAGGTAGTCCTTCAGTGAGTTATGAACACCAAAACCGCTTTCACCTCCCGCAAACGTTGGACAGCTGTTCACCACGACACAACAAAATCCATATGCCAAGTGCGGACTGTTGAGGAAGGCCTAGGGCGATGAGGCTCACGTGTTGCTTAGATTCTCTTTACATATCAATGAGTGCGTTCCAAGGGCGTTACCATAGGCCTTTTTCGGCGTAAGTCTCCGGTCATTTGACAAGGCGCCTGGTCAAGCCTTGATCTCTCATTAACTCGATGCAATCCAACCCGAGACCTAATAGTGCCGTTTTTTTCAATCTGGAACTCATCGCAGCACTCAATGAACACTTCCTTAATTTACGGTTTTCGAGAAACCACACCGGACAGACAGAACTGGTTGTGCTCCCACCGCTGCAACATATAATTGAGCTAGATCCTTCGACAGGCCAAGGATTGCAGATATGCCAATACTGTACTATGGGCAGCTCATCGATCCTCCGTGTTTTTGATAGTTGGCTACGGTACAGCGCCCGTTTAACATAGTATGCCGCATCTTGTAACGTTCAATCTTACATTACCAGTCTGTAGGGTGCCGGGGATAGAAGAGGCTTGTGAAAGAACCATCTAAGCTAGTTACAAACACCTGCATTAGACCTTGACTGACTACCTCCATCCGTTTCGAGAGGAAATTACACTTGCTCGCACTAACCCATTTTACCGTTAGTGCTTAAGTCCGGTGACAATGTCAGCGCACAAATGCCTCGTAGGTCCAGCACACTATCAACACCTATAGCCCCGTTCGATCAGCTAATTGGTGCAGGGTCGGTGAACCCTAGAGAAAAGTTTAGTCTGTCTTCAGACCCACGATCTGAAACTAAGGGTGCCAGCCTTAGGGGGAGGCATTAGTGTTGGGCAATTACTTGAAATCCTGCGCCTGGGGTTTCCCTCCTGTATCATAGTACACGGGACAGAGTTTGATACAATTGCCTGCGATTCGGCTCTCCGGGTCAATGACAAGAATGGCCGCCGGCGATTTAATTCTCTAAGTTAAGCTAGTCGTCGACAATACTTGGAGTCTCCGTTAACGAAGGTTTTGTTCCATTGAAAACCCAGATCATAGAGCCAGAAAGGTGCACTAAATCGAGCG
seq00013   CGAAAAAAGGTAAAAATCCCGGTAAAGTCCACGGGTTAAGACCCATCCTAGGACAGAAAAACCTGAAAAGTCTTAAGTATTACGAACATAGGGGCTAAGTACCAATCTGCACCCTCATTGTCTAGAGTTTGTAACGCGTACACCTTAGTCAGACGGAGCGCAGCATCTCCTTAGGCATTTGCATGCTGTAGCGTAGCCGGGGCTGTCTATAAGGCATCGACTAACCCGGCCCTTATACCATAATGGCCCAAATTGTTAATTTGACAACTATGGCGATACACAATCACAATAGCGGAGTCCGCTATAGGGAACGAAACAAGGCTGACGCACCGCTCTCAAACAAATATACATTAGGCGAGAGCTCCGCCCGAGGCTTACTTTGTTAAAGAACCGCAACTACTGCAGGGACACCGGTCGAGAGAAAGCACGTGGCAGAGAGCCAGTTCCGTGCTCGTAAGCCCCTCAGTCTTGGCCGTGCGAGGGCTACGGCTGTCTGATGACCACGATTACAAACTTTCAAGTAGTCAGGATTCCGTGGGGCAACAGAGCGGGGACCATTACATACAGAGGACAAGGGTAGTAGTTACCTCGCAACGGGAATGTCACCTCCCCCGAGTCATCGCGTGAAATAAAGCCCGTGTAAATCGTGTGCTTTTCTCGCAAAAGATAAGCGTCAAACGTCCCCCAGCCATGCCCACCTGAGTAACCGAGACTTTCTCTGATGGGAGAAGTCAGTCCGGTGCGCTGGTAAACGATAGTACGGCATCCCGTACAATGCTTAATAATTATGCTTTGCAGCGAACATTCATGTAGATGACTAAGGAGACTGTGACAAAGCTCCGTCGACCGAATAGGTCCAATACATAACTTGCGTACAAAATAATACCTCCTGTGAGAAATATACAAGTGACGTGCCACACATTCCATCCCAAGCAAGCGAGGCCATATCGCCGAACTATAGAAACATCGGCAGAAGTCACAGGTCAGAATTGTCGATCGGCTTCTGAAGGCGGGTGATCACTCTAAGGATAATAGAGGGTTATGAATGCACCAAGCTCCCGGGCCCACGGCAACCCATTCTGAGCGTACGGTGCGAAACCACACGCGCGTGGCTGCGTGGGTGATTCGGAAATCAACCTCATTCGCTTAGGTAGTCCTTCAGTGAGTTATGAACACCAAAACCGCTTTCACCTCCCGCAAACGTTGGACAGCTGTTCACCACGACACAACAAAATCCATATGCCAAGTGCGGACTGTTGAGGAAGGCCTAGGGCGATGAGGCTCACGTGTTGCTTAGATTCTCTTTACATATCAATGAGTGCGTTCCAAGGGCGTTACCATAGGCCTTTTTCGGCGTAAGTCTCCGGTCATTTGACAAGGCGCCTGGTCAAGCCTTGATCTCTCATTAACTCGATGCAATCCAACCCGAGACCTAATAGTGCCGTTTTTTTCAATCTGGAACTCATCGCAGCACTCAATGAACACTTCCTTAATTTACGGTTTTCGAGAAACCACACCGGACAGACAGAACTGGTTGTGCTCCCACCGCTGCAACATATAATTGAGCTAGATCCTTCGACAGGCCAAGGATTGCAGATATGCCAATACTGTACTATGGGCAGCTCATCGATCCTCCGTGTTTTTGATAGTTGGCTACGGTACAGCGCCCGTTTAACATAGTATGCCGCATCTTGTAACGTTCAATCTTACATTACCAGTCTGTAGGGTGCCGGGGATAGAAGAGGCTTGTGAAAGAACCATCTAAGCTAGTTACAAACACCTGCATTAGACCTTGACTGACTACCTCCATCCGTTTCGAGAGGAAATTACACTTGCTCGCACTAACCCATTTTACCGTTAGTGCTTAAGTCCGGTGACAATGTCAGCGCACAAATGCCTCGTAGGTCCAGCACACTATCAACACCTATAGCCCCGTTCGATCAGCTAATTGGTGCAGGGTCGGTGAACCCTAGAGAAAAGTTTAGTCTGTCTTCAGACCCACGATCTGAAACTAAGGGTGCCAGCCTTAGGGGGAGGCATTAGTGTTGGGCAATTACTTGAAATCCTGCGCCTGGGGTTTCCCTCCTGTATCATAGTACACGGGACAGAGTTTGATACAATTGCCTGCGATTCGGCTCTCCGGGTCAATGACAAGAATGGCCGCCGGCGATTTAATTCTCTAAGTTAAGCTAGTCGTCGACAATACTTGGAGTCTCCGTTAACGAAGGTTTTGTTCCATTGAAAACCCAGATCATAGAGCCAGAAAGGTGCACTAAATCGAGCG
seq00014   CGAAAAAAGGTAAAAATCCCGGTAAAGTCCACGGGTTAAGACCCATCCTAGGACAGAAAAACCTGAAAAGTCTTAAGTATTACGAACATAGGGGCTAAGTACCAATCTGCACCCTCATTGTCTAGAGTTTGTAACGCGTACACCTTAGTCAGACGGAGCGCAGCATCTCCTTAGGCATTTGCATGCTGTAGCGTAGCCGGGGCTGTCTATAAGGCATCGACTAACCCGGCCCTTATACCATAATGGCCCAAATTGTTAATTTGACAACTATGGCGATACACAATCACAATAGCGGAGTCCGCTATAGGGAACGAAACAAGGCTGACGCACCGCTCTCAAACAAATATACATTAGGCGAGAGCTCCGCCCGAGGCTTACTTTGTTAAAGAACCGCAACTACTGCAGGGACACCGGTCGAGAGAAAGCACGTGGCAGAGAGCCAGTTCCGTGCTCGTAAGCCCCTCAGTCTTGGCCGTGCGAGGGCTACGGCTGTCTGATGACCACGATTACAAACTTTCAAGTAGTCAGGATTCCGTGGGGCAACAGAGCGGGGACCATTACATACAGAGGACAAGGGTAGTAGTTACCTCGCAACGGGAATGTCACCTCCCCCGAGTCATCGCGTGAAATAAAGCCCGTGTAAATCGTGTGCTTTTCTCGCAAAAGATAAGCGTCAAACGTCCCCCAGCCATGCCCACCTGAGTAACCGAGACTTTCTCTGATGGGAGAAGTCAGTCCGGTGCGCTGGTAAACGATAGTACGGCATCCCGTACAATGCTTAATAATTATGCTTTGCAGCGAACATTCATGTAGATGACTAAGGAGACTGTGACAAAGCTCCGTCGACCGAATAGGTCCAATACATAACTTGCGTACAAAATAATACCTCCTGTGAGAAATATACAAGTGACGTGCCACACATTCCATCCCAAGCAAGCGAGGCCATATCGCCGAACTATAGAAACATCGGCAGAAGTCACAGGTCAGAATTGTCGATCGGCTTCTGAAGGCGGGTGATCACTCTAAGGATAATAGAGGGTTATGAATGCACCAAGCTCCCGGGCCCACGGCAACCCATTCTGAGCGTACGGTGCGAAACCACACGCGCGTGGCTGCGTGGGTGATTCGGAAATCAACCTCATTCGCTTAGGTAGTCCTTCAGTGAGTTATGAACACCAAAACCGCTTTCACCTCCCGCAAACGTTGGACAGCTGTTCACCACGACACAACAAAATCCATATGCCAAGTGCGGACTGTTGAGGAACGCCTAGGGCGATGAGGCTCACGTGTTGCTTAGATTCTCTTTACATATCAATGAGTGCGTTCCAAGGGCGTTACCATAGGCCTTTTTCGGCGTAAGTCTCCGGTCATTTGACAAGGCGCCTGGTCAAGCCTTGATCTCTCATTAACTCGATGCAATCCAACCCGAGACCTAATAGTGCCGTTTTTTTCAATCTGGAACTCATCGCAGCACTCAATGAACACTTCCTTAATTTACGGTTTTCGAGAAACCACACCGGACAGACAGAACTGGTTGTGCTCCCACCGCTGCAACATATAATTGAGCTAGATCCTTCGACAGGCCAAGGATTGCAGATATGCCAATACTGTACTATGGGCAGCTCATCGATCCTCCGTGTTTTTGATAGTTGGCTACGGTACAGCGCCCGTTTAACATAGTATGCCGCATCTTGTAACGTTCAATCTTACATTACCAGTCTGTAGGGTGCCGGGGATAGAAGAGGCTTGTGAAAGAACCATCTAAGCTAGTTACAAACACCTGCATTAGACCTTGACTGACTACCTCCATCCGTTTCGAGAGGAAATTACACTTGCTCGCACTAACCCATTTTACCGTTAGTGCTTAAGTCCGGTGACAATGTCAGCGCACAAATGCCTCGTAGGTCCAGCACACTATCAACACCTATAGCCCCGTTCGATCAGCTAATTGGTGCAGGGTCGGTGAACCCTAGAGAAAAGTTTAGTCTGTCTTCAGACCCACGATCTGAAACTAAGGGTGCCAGCCTTAGGGGGAGGCATTAGTGTTGGGCAATTACTTGAAATCCTGCGCCTGGGGTTTCCCTCCTGTATCATAGTACACGGGACAGAGTTTGATACAATTGCCTGCGATTCGGCTCTCCGGGTCAATGACAAGAATGGCCGCCGGCGATTTAATTCTCTAAGTTAAGCTAGTCGTCGACAATACTTGGAGTCTCCGTTAACGAAGGTTTTGTTCCATTGAAAACCCAGATCATAGAGCCAGAAAGGTGCACTAAATCGAGCG
seq00015   CGAAAAAAGGTAAAAATCCCGGTAAAGTCCACGGGTTAAGACCCATCCTAGGACAGAAAAACCTGAAAAGTCTTAAGTATTACGAACATAGGGGCTAAGTACCAATCTGCACCCTCATTGTCTAGAGTTTGTAACGCGTACACCTTAGTCAGACGGAGCGCAGCATCTCCTTAGGCATTTGCATGCTGTAGCGTAGCCGGGGCTGTCTATAAGGCATCGACTAACCCGGCCCTTATACCATAATGGCCCAAATTGTTAATTTGACAACTATGGCGATACACAATCACAATAGCGGAGTCCGCTATAGGGAACGAAACAAGGCTGACGCACCGCTCTCAAACAAATATACATTAGGCGAGAGCTCCGCCCGAGGCTTACTTTGTTAAAGAACCGCAACTACTGCAGGGACACCGGTCGAGAGAAAGCACGTGGCAGAGAGCCAGTTCCGTGCTCGTAAGCCCCTCAGTCTTGGCCGTGCGAGGGCTACGGCTGTCTGATGACCACGATTACAAACTTTCAAGTAGTCAGGATTCCGTGGGGCAACAGAGCGGGGACCATTACATACAGAGGACAAGGGTAGTAGTTACCTCGCAACGGGAATGTCACCTCCCCCGAGTCATCGCGTGAAATAAAGCCCGTGTAAATCGTGTGCTTTTCTCGCAAAAGATAAGCGTCAAACGTCCCCCAGCCATGCCCACCTGAGTAACCGAGACTTTCTCTGATGGGAGAAGTCAGTCCGGTGCGCTGGTAAACGATAGTACGGCATCCCGTACAATGCTTAATAATTATGCTTTGCAGCGAACATTCATGTAGATGACTAAGGAGACTGTGACAAAGCTCCGTCGACCGAATAGGTCCAATACATAACTTGCGTACAAAATAATACCTCCTGTGAGAAATATACAAGTGACGTGCCACACATTCCATCCCAAGCAAGCGAGGCCATATCGCCGAACTATAGAAACATCGGCAGAAGTCACAGGTCAGAATTGTCGATCGGCTTCTGAAGGCGGGTGATCACTCTAAGGATAATAGAGGGTTATGAATGCACCAAGCTCCCGGGCCCACGGCAACCCATTCTGAGCGTACGGTGCGAAACCACACGCGCGTGGCTGCGTGGGTGATTCGGAAATCAACCTCATTCGCTTAGGTAGTCCTTCAGTGAGTTATGAACACCAAAACCGCTTTCACCTCCCGCAAACGTTGGACAGCTGTTCACCACGACACAACAAAATCCATATGCCAAGTGCGGACTGTTGAGGAAGGCCTAGGGCGATGAGGCTCACGTGTTGCTTAGATTCTCTTTACATATCAATGAGTGCGTTCCAAGGGCGTTACCATAGGCCTTTTTCGGCGTAAGTCTCCGGTCATTTGACAAGGCGCCTGGTCAAGCCTTGATCTCTCATTAACTCGATGCAATCCAACCCGAGACCTAATAGTGCCGTTTTTTTCAATCTGGAACTCATCGCAGCACTCAATGAACACTTCCTTAATTTACGGTTTTCGAGAAACCACACCGGACAGACAGAACTGGTTGTGCTCCCACCGCTGCAACATATAATTGAGCTAGATCCTTCGACAGGCCAAGGATTGCAGATATGCCAATACTGTACTATGGGCAGCTCATCGATCCTCCGTGTTTTTGATAGTTGGCTACGGTACAGCGCCCGTTTAACATAGTATGCCGCATCTTGTAACGTTCAATCTTACATTACCAGTCTGTAGGGTGCCGGGGATAGAAGAGGCTTGTGAAAGAACCATCTAAGCTAGTTACAAACACCTGCATTAGACCTTGACTGACTACCTCCATCCGTTTCGAGAGGAAATTACACTTGCTCGCACTAACCCATTTTACCGTTAGTGCTTAAGTCCGGTGACAATGTCAGCGCACAAATGCCTCGTAGGTCCAGCACACTATCAACACCTATAGCCCCGTTCGATCAGCTAATTGGTGCAGGGTCGGTGAACCCTAGAGAAAAGTTTAGTCTGTCTTCAGACCCACGATCTGAAACTAAGGGTGCCAGCCTTAGGGGGAGGCATTAGTGTTGGGCAATTACTTGAAATCCTGCGCCTGGGGTTTCCCTCCTGTATCATAGTACACGGGACAGAGTTTGATACAATTGCCTGCGATTCGGCTCTCCGGGTCAATGACAAGAATGGCCGCCGGCGATTTAATTCTCTAAGTTAAGCTAGTCGTCGACAATACTTGGAGTCTCCGTTAACGAAGGTTTTGTTCCATTGAAAACCCAGATCATAGAGCCAGAAAGGTGCACTAAATCGAGCG
seq00016   CGAAAAAAGGTAAAAATCCCGGTAAAGTCCACGGGTTAAGACCCATCCTAGGACAGAAAAACCTGAAAAGTCTTAAGTATTACGAACATAGGGGCTAAGTACCAATCTGCACCCTCATTGTCTAGAGTTTGTAACGCGTACACCTTAGTCAGACGGAGCGCAGCATCTCCTTAGGCATTTGCATGCTGTAGCGTAGCCGGGGCTGTCTATAAGGCATCGACTAACCCGGCCCTTATACCATAATGGCCCAAATTGTTAATTTGACAACTATGGCGATACACAATCACAATAGCGGAGTCCGCTATAGGGAACGAAACAAGGCTGACGCACCGCTCTCAAACAAATATACATTAGGCGAGAGCTCCGCCCGAGGCTTACTTTGTTAAAGAACCGCAACTACTGCAGGGACACCGGTCGAGAGAAAGCACGTGGCAGAGAGCCAGTTCCGTGCTCGTAAGCCCCTCAGTCTTGGCCGTGCGAGGGCTACGGCTGTCTGATGACCACGATTACAAACTTTCAAGTAGTCAGGATTCCGTGGGGCAACAGAGCGGGGACCATTACATACAGAGGACAAGGGTAGTAGTTACCTCGCAACGGGAATGTCACCTCCCCCGAGTCATCGCGTGAAATAAAGCCCGTGTAAATCGTGTGCTTTTCTCGCAAAAGATAAGCGTCAAACGTCCCCCAGCCATGCCCACCTGAGTAACCGAGACTTTCTCTGATGGGAGAAGTCAGTCCGGTGCGCTGGTAAACGATAGTACGGCATCCCGTACAATGCTTAATAATTATGCTTTGCAGCGAACATTCATGTAGATGACTAAGGAGACTGTGACAAAGCTCCGTCGACCGAATAGGTCCAATACATAACTTGCGTACAAAATAATACCTCCTGTGAGAAATATACAAGTGACGTGCCACACATTCCATCCCAAGCAAGCGAGGCCATATCGCCGAACTATAGAAACATCGGCAGAAGTCACAGGTCAGAATTGTCGATCGGCTTCTGAAGGCGGGTGATCACTCTAAGGATAATAGAGGGTTATGAATGCACCAAGCTCCCGGGCCCACGGCAACCCATTCTGAGCGTACGGTGCGAAACCACACGCGCGTGGCTGCGTGGGTGATTCGGAAATCAACCTCATTCGCTTAGGTAGTCCTTCAGTGAGTTATGAACACCAAAACCGCTTTCACCTCCCGCAAACGTTGGACAGCTGTTCACCACGACACAACAAAATCCATATGCCAAGTGCGGACTGTTGAGGAAGGCCTAGGGCGATGAGGCTCACGTGTTGCTTAGATTCTCTTTACATATCAATGAGTGCGTTCCAAGGGCGTTACCATAGGCCTTTTTCGGCGTAAGTCTCCGGTCATTTGACAAGGCGCCTGGTCAAGCCTTGATCTCTCATTAACTCGATGCAATCCAACCCGAGACCTAATAGTGCCGTTTTTTTCAATCTGGAACTCATCGCAGCACTCAATGAACACTTCCTTAATTTACGGTTTTCGAGAAACCACACCGGACAGACAGAACTGGTTGTGCTCCCACCGCTGCAACATATAATTGAGCTAGATCCTTCGACAGGCCAAGGATTGCAGATATGCCAATACTGTACTATGGGCAGCTCATCGATCCTCCGTGTTTTTGATAGTTGGCTACGGTACAGCGCCCGTTTAACATAGTATGCCGCATCTTGTAACGTTCAATCTTACATTACCAGTCTGTAGGGTGCCGGGGATAGAAGAGGCTTGTGAAAGAACCATCTAAGCTAGTTACAAACACCTGCATTAGACCTTGACTGACTACCTCCATCCGTTTCGAGAGGAAATTACACTTGCTCGCACTAACCCATTTTACCGTTAGTGCTTAAGTCCGGTGACAATGTCAGCGCACAAATGCCTCGTAGGTCCAGCACACTATCAACACCTATAGCCCCGTTCGATCAGCTAATTGGTGCAGGGTCGGTGAACCCTAGAGAAAAGTTTAGTCTGTCTTCAGACCCACGATCTGAAACTAAGGGTGCCAGCCTTAGGGGGAGGCATTAGTGTTGGGCAATTACTTGAAATCCTGCGCCTGGGGTTTCCCTCCTGTATCATAGTACACGGGACAGAGTTTGATACAATTGCCTGCGATTCGGCTCTCCGGGTCAATGACAAGAATGGCCGCCGGCGATTTAATTCTCTAAGTTAAGCTAGTCGTCGACAATACTTGGAGTCTCCGTTAACGAAGGTTTTGTTCCATTGAAAACCCAGATCATAGAGCCAGAAAGGTGCACTAAATCGAGCG
seq00017   CGAAAAAAGGTAAAAATCCCGGTAAAGTCCACGGGTTAAGACCCATCCTAGGACAGAAAAACCTGAAAAGTCTTAAGTATTACGAACATAGGGGCTAAGTACCAATCTGCACCCTCATTGTCTAGAGTTTGTAACGCGTACACCTTAGTCAGACGGAGCGCAGCATCTCCTTAGGCATTTGCATGCTGTAGCGTAGCCGGGGCTGTCTATAAGGCATCGACTAACCCGGCCCTTATACCATAATGGCCCAAATTGTTAATTTGACAACTATGGCGATACACAATCACAATAGCGGAGTCCGCTATAGGGAACGAAACAAGGCTGACGCACCGCTCTCAAACAAATATACATTAGGCGAGAGCTCCGCCCGAGGCTTACTTTGTTAAAGAACCGCAACTACTGCAGGGACACCGGTCGAGAGAAAGCACGTGGCAGAGAGCCAGTTCCGTGCTCGTAAGCCCCTCAGTCTTGGCCGTGCGAGGGCTACGGCTGTCTGATGACCACGATTACAAACTTTCAAGTAGTCAGGATTCCGTGGGGCAACAGAGCGGGGACCATTACATACAGAGGACAAGGGTAGTAGTTACCTCGCAACGGGAATGTCACCTCCCCCGAGTCATCGCGTGAAATAAAGCCCGTGTAAATCGTGTGCTTTTCTCGCAAAAGATAAGCGTCAAACGTCCCCCAGCCATGCCCACCTGAGTAACCGAGACTTTCTCTGATGGGAGAAGTCAGTCCGGTGCGCTGGTAAACGATAGTACGGCATCCCGTACAATGCTTAATAATTATGCTTTGCAGCGAACATTCATGTAGATGACTAAGGAGACTGTGACAAAGCTCCGTCGACCGAATAGGTCCAATACATAACTTGCGTACAAAATAATACCTCCTGTGAGAAATATACAAGTGACGTGCCACACATTCCATCCCAAGCAAGCGAGGCCATATCGCCGAACTATAGAAACATCGGCAGAAGTCACAGGTCAGAATTGTCGATCGGCTTCTGAAGGCGGGTGATCACTCTAAGGATAATAGAGGGTTATGAATGCACCAAGCTCCCGGGCCCACGGCAACCCATTCTGAGCGTACGGTGCGAAACCACACGCGCGTGGCTGCGTGGGTGATTCGGAAATCAACCTCATTCGCTTAGGTAGTCCTTCAGTGAGTTATGAACACCAAAACCGCTTTCACCTCCCGCAAACGTTGGACAGCTGTTCACCACGACACAACAAAATCCATATGCCAAGTGCGGACTGTTGAGGAAGGCCTAGGGCGATGAGGCTCACGTGTTGCTTAGATTCTCTTTACATATCAATGAGTGCGTTCCAAGGGCGTTACCATAGGCCTTTTTCGGCGTAAGTCTCCGGTCATTTGACAAGGCGCCTGGTCAAGCCTTGATCTCTCATTAACTCGATGCAATCCAACCCGAGACCTAATAGTGCCGTTTTTTTCAATCTGGAACTCATCGCAGCACTCAATGAACACTTCCTTAATTTACGGTTTTCGAGAAACCACACCGGACAGACAGAACTGGTTGTGCTCCCACCGCTGCAACATATAATTGAGCTAGATCCTTCGACAGGCCAAGGATTGCAGATATGCCAATACTGTACTATGGGCAGCTCATCGATCCTCCGTGTTTTTGATAGTTGGCTACGGTACAGCGCCCGTTTAACATAGTATGCCGCATCTTGTAACGTTCAATCTTACATTACCAGTCTGTAGGGTGCCGGGGATAGAAGAGGCTTGTGAAAGAACCATCTAAGCTAGTTACAAACACCTGCATTAGACCTTGACTGACTACCTCCATCCGTTTCGAGAGGAAATTACACTTGCTCGCACTAACCCATTTTACCGTTAGTGCTTAAGTCCGGTGACAATGTCAGCGCACAAATGCCTCGTAGGTCCAGCACACTATCAACACCTATAGCCCCGTTCGATCAGCTAATTGGTGCAGGGTCGGTGAACCCTAGAGAAAAGTTTAGTCTGTCTTCAGACCCACGATCTGAAACTAAGGGTGCCAGCCTTAGGGGGAGGCATTAGTGTTGGGCAATTACTTGAAATCCTGCGCCTGGGGTTTCCCTCCTGTATCATAGTACACGGGACAGAGTTTGATACAATTGCCTGCGATTCGGCTCTCCGGGTCAATGACAAGAATGGCCGCCGGCGATTTAATTCTCTAAGTTAAGCTAGTCGTCGACAATACTTGGAGTCTCCGTTAACGAAGGTTTTGTTCCATTGAAAACCCAGATCATAGAGCCAGAAAGGTGCACTAAATCGAGCG
seq00018   CGAAAAAAGGTAAAAATCCCGGTAAAGTCCACGGGTTAAGACCCATCCTAGGACAGAAAAACCTGAAAAGTCTTAAGTATTACGAACATAGGGGCTAAGTACCAATCTGCACCCTCATTGTCTAGAGTTTGTAACGCGTACACCTTAGTCAGACGGAGCGCAGCATCTCCTTAGGCATTTGCATGCTGTAGCGTAGCCGGGGCTGTCTATAAGGCATCGACTAACCCGGCCCTTATACCATAATGGCCCAAATTGTTAATTTGACAACTATGGCGATACACAATCACAATAGCGGAGTCCGCTATAGGGAACGAAACAAGGCTGACGCACCGCTCTCAAACAAATATACATTAGGCGAGAGCTCCGCCCGAGGCTTACTTTGTTAAAGAACCGCAACTACTGCAGGGACACCGGTCGAGAGAAAGCACGTGGCAGAGAGCCAGTTCCGTGCTCGTAAGCCCCTCAGTCTTGGCCGTGCGAGGGCTACGGCTGTCTGATGACCACGATTACAAACTTTCAAGTAGTCAGGATTCCGTGGGGCAACAGAGCGGGGACCATTACATACAGAGGACAAGGGTAGTAGTTACCTCGCAACGGGAATGTCACCTCCCCCGAGTCATCGCGTGAAATAAAGCCCGTGTAAATCGTGTGCTTTTCTCGCAAAAGATAAGCGTCAAACGTCCCCCAGCCATGCCCACCTGAGTAACCGAGACTTTCTCTGATGGGAGAAGTCAGTCCGGTGCGCTGGTAAACGATAGTACGGCATCCCGTACAATGCTTAATAATTATGCTTTGCAGCGAACATTCATGTAGATGACTAAGGAGACTGTGACAAAGCTCCGTCGACCGAATAGGTCCAATACATAACTTGCGTACAAAATAATACCTCCTGTGAGAAATATACAAGTGACGTGCCACACATTCCATCCCAAGCAAGCGAGGCCATATCGCCGAACTATAGAAACATCGGCAGAAGTCACAGGTCAGAATTGTCGATCGGCTTCTGAAGGCGGGTGATCACTCTAAGGATAATAGAGGGTTATGAATGCACCAAGCTCCCGGGCCCACGGCAACCCATTCTGAGCGTACGGTGCGAAACCACACGCGCGTGGCTGCGTGGGTGATTCGGAAATCAACCTCATTCGCTTAGGTAGTCCTTCAGTGAGTTATGAACACCAAAACCGCTTTCACCTCCCGCAAACGTTGGACAGCTGTTCACCACGACACAACAAAATCCATATGCCAAGTGCGGACTGTTGAGGAAGGCCTAGGGCGATGAGGCTCACGTGTTGCTTAGATTCTCTTTACATATCAATGAGTGCGTTCCAAGGGCGTTACCATAGGCCTTTTTCGGCGTAAGTCTCCGGTCATTTGACAAGGCGCCTGGTCAAGCCTTGATCTCTCATTAACTCGATGCAATCCAACCCGAGACCTAATAGTGCCGTTTTTTTCAATCTGGAACTCATCGCAGCACTCAATGAACACTTCCTTAATTTACGGTTTTCGAGAAACCACACCGGACAGACAGAACTGGTTGTGCTCCCACCGCTGCAACATATAATTGAGCTAGATCCTTCGACAGGCCAAGGATTGCAGATATGCCAATACTGTACTATGGGCAGCTCATCGATCCTCCGTGTTTTTGATAGTTGGCTACGGTACAGCGCCCGTTTAACATAGTATGCCGCATCTTGTAACGTTCAATCTTACATTACCAGTCTGTAGGGTGCCGGGGATAGAAGAGGCTTGTGAAAGAACCATCTAAGCTAGTTACAAACACCTGCATTAGACCTTGACTGACTACCTCCATCCGTTTCGAGAGGAAATTACACTTGCTCGCACTAACCCATTTTACCGTTAGTGCTTAAGTCCGGTGACAATGTCAGCGCACAAATGCCTCGTAGGTCCAGCACACTATCAACACCTATAGCCCCGTTCGATCAGCTAATTGGTGCAGGGTCGGTGAACCCTAGAGAAAAGTTTAGTCTGTCTTCAGACCCACGATCTGAAACTAAGGGTGCCAGCCTTAGGGGGAGGCATTAGTGTTGGGCAATTACTTGAAATCCTGCGCCTGGGGTTTCCCTCCTGTATCATAGTACACGGGACAGAGTTTGATACAATTGCCTGCGATTCGGCTCTCCGGGTCAATGACAAGAATGGCCGCCGGCGATTTAATTCTCTAAGTTAAGCTAGTCGTCGACAATACTTGGAGTCTCCGTTAACGAAGGTTTTGTTCCATTGAAAACCCAGATCATAGAGCCAGAAAGGTGCACTAAATCGAGCG
seq00019   CGAAAAAAGGTAAAAATCCCGGTAAAGTCCACGGGTTAAGACCCATCCTAGGACAGAAAAACCTGAAAAGTCTTAAGTATTACGAACATAGGGGCTAAGTACCAATCTGCACCCTCATTGTCTAGAGTTTGTAACGCGTACACCTTAGTCAGACGGAGCGCAGCATCTCCTTAGGCATTTGCATGCTGTAGCGTAGCCGGGGCTGTCTATAAGGCATCGACTAACCCGGCCCTTATACCATAATGGCCCAAATTGTTAATTTGACAACTATGGCGATACACAATCACAATAGCGGAGTCCGCTATAGGGAACGAAACAAGGCTGACGCACCGCTCTCAAACAAATATACATTAGGCGAGAGCTCCGCCCGAGGCTTACTTTGTTAAAGAACCGCAACTACTGCAGGGACACCGGTCGAGAGAAAGCACGTGGCAGAGAGCCAGTTCCGTGCTCGTAAGCCCCTCAGTCTTGGCCGTGCGAGGGCTACGGCTGTCTGATGACCACGATTACAAACTTTCAAGTAGTCAGGATTCCGTGGGGCAACAGAGCGGGGACCATTACATACAGAGGACAAGGGTAGTAGTTACCTCGCAACGGGAATGTCACCTCCCCCGAGTCATCGCGTGAAATAAAGCCCGTGTAAATCGTGTGCTTTTCTCGCAAAAGATAAGCGTCAAACGTCCCCCAGCCATGCCCACCTGAGTAACCGAGACTTTCTCTGATGGGAGAAGTCAGTCCGGTGCGCTGGTAAACGATAGTACGGCATCCCGTACAATGCTTAATAATTATGCTTTGCAGCGAACATTCATGTAGATGACTAAGGAGACTGTGACAAAGCTCCGTCGACCGAATAGGTCCAATACATAACTTGCGTACAAAATAATACCTCCTGTGAGAAATATACAAGTGACGTGCCACACATTCCATCCCAAGCAAGCGAGGCCATATCGCCGAACTATAGAAACATCGGCAGAAGTCACAGGTCAGAATTGTCGATCGGCTTCTGAAGGCGGGTGATCACTCTAAGGATAATAGAGGGTTATGAATGCACCAAGCTCCCGGGCCCACGGCAACCCATTCTGAGCGTACGGTGCGAAACCACACGCGCGTGGCTGCGTGGGTGATTCGGAAATCAACCTCATTCGCTTAGGTAGTCCTTCAGTGAGTTATGAACACCAAAACCGCTTTCACCTCCCGCAAACGTTGGACAGCTGTTCACCACGACACAACAAAATCCATATGCCAAGTGCGGACTGTTGAGGAAGGCCTAGGGCGATGAGGCTCACGTGTTGCTTAGATTCTCTTTACATATCAATGAGTGCGTTCCAAGGGCGTTACCATAGGCCTTTTTCGGCGTAAGTCTCCGGTCATTTGACAAGGCGCCTGGTCAAGCCTTGATCTCTCATTAACTCGATGCAATCCAACCCGAGACCTAATAGTGCCGTTTTTTTCAATCTGGAACTCATCGCAGCACTCAATGAACACTTCCTTAATTTACGGTTTTCGAGAAACCACACCGGACAGACAGAACTGGTTGTGCTCCCACCGCTGCAACATATAATTGAGCTAGATCCTTCGACAGGCCAAGGATTGCAGATATGCCAATACTGTACTATGGGCAGCTCATCGATCCTCCGTGTTTTTGATAGTTGGCTACGGTACAGCGCCCGTTTAACATAGTATGCCGCATCTTGTAACGTTCAATCTTACATTACCAGTCTGTAGGGTGCCGGGGATAGAAGAGGCTTGTGAAAGAACCATCTAAGCTAGTTACAAACACCTGCATTAGACCTTGACTGACTACCTCCATCCGTTTCGAGAGGAAATTACACTTGCTCGCACTAACCCATTTTACCGTTAGTGCTTAAGTCCGGTGACAATGTCAGCGCACAAATGCCTCGTAGGTCCAGCACACTATCAACACCTATAGCCCCGTTCGATCAGCTAATTGGTGCAGGGTCGGTGAACCCTAGAGAAAAGTTTAGTCTGTCTTCAGACCCACGATCTGAAACTAAGGGTGCCAGCCTTAGGGGGAGGCATTAGTGTTGGGCAATTACTTGAAATCCTGCGCCTGGGGTTTCCCTCCTGTATCATAGTACACGGGACAGAGTTTGATACAATTGCCTGCGATTCGGCTCTCCGGGTCAATGACAAGAATGGCCGCCGGCGATTTAATTCTCTAAGTTAAGCTAGTCGTCGACAATACTTGGAGTCTCCGTTAACGAAGGTTTTGTTCCATTGAAAACCCAGATCATAGAGCCAGAAAGGTGCACTAAATCGAGCG
seq00020   CGAAAAAAGGTAAAAATCCCGGTAAAGTCCACGGGTTAAGACCCATCCTAGGACAGAAAAACCTGAAAAGTCTTAAGTATTACGAACATAGGGGCTAAGTACCAATCTGCACCCTCATTGTCTAGAGTTTGTAACGCGTACACCTTAGTCAGACGGAGCGCAGCATCTCCTTAGGCATTTGCATGCTGTAGCGTAGCCGGGGCTGTCTATAAGGCATCGACTAACCCGGCCCTTATACCATAATGGCCCAAATTGTTAATTTGACAACTATGGCGATACACAATCACAATAGCGGAGTCCGCTATAGGGAACGAAACAAGGCTGACGCACCGCTCTCAAACAAATATACATTAGGCGAGAGCTCCGCCCGAGGCTTACTTTGTTAAAGAACCGCAACTACTGCAGGGACACCGGTCGAGAGAAAGCACGTGGCAGAGAGCCAGTTCCGTGCTCGTAAGCCCCTCAGTCTTGGCCGTGCGAGGGCTACGGCTGTCTGATGACCACGATTACAAACTTTCAAGTAGTCAGGATTCCGTGGGGCAACAGAGCGGGGACCATTACATACAGAGGACAAGGGTAGTAGTTACCTCGCAACGGGAATGTCACCTCCCCCGAGTCATCGCGTGAAATAAAGCCCGTGTAAATCGTGTGCTTTTCTCGCAAAAGATAAGCGTCAAACGTCCCCCAGCCATGCCCACCTGAGTAACCGAGACTTTCTCTGATGGGAGAAGTCAGTCCGGTGCGCTGGTAAACGATAGTACGGCATCCCGTACAATGCTTAATAATTATGCTTTGCAGCGAACATTCATGTAGATGACTAAGGAGACTGTGACAAAGCTCCGTCGACCGAATAGGTCCAATACATAACTTGCGTACAAAATAATACCTCCTGTGAGAAATATACAAGTGACGTGCCACACATTCCATCCCAAGCAAGCGAGGCCATATCGCCGAACTATAGAAACATCGGCAGAAGTCACAGGTCAGAATTGTCGATCGGCTTCTGAAGGCGGGTGATCACTCTAAGGATAATAGAGGGTTATGAATGCACCAAGCTCCCGGGCCCACGGCAACCCATTCTGAGCGTACGGTGCGAAACCACACGCGCGTGGCTGCGTGGGTGATTCGGAAATCAACCTCATTCGCTTAGGTAGTCCTTCAGTGAGTTATGAACACCAAAACCGCTTTCACCTCCCGCAAACGTTGGACAGCTGTTCACCACGACACAACAAAATCCATATGCCAAGTGCGGACTGTTGAGGAAGGCCTAGGGCGATGAGGCTCACGTGTTGCTTAGATTCTCTTTACATATCAATGAGTGCGTTCCAAGGGCGTTACCATAGGCCTTTTTCGGCGTAAGTCTCCGGTCATTTGACAAGGCGCCTGGTCAAGCCTTGATCTCTCATTAACTCGATGCAATCCAACCCGAGACCTAATAGTGCCGTTTTTTTCAATCTGGAACTCATCGCAGCACTCAATGAACACTTCCTTAATTTACGGTTTTCGAGAAACCACACCGGACAGACAGAACTGGTTGTGCTCCCACCGCTGCAACATATAATTGAGCTAGATCCTTCGACAGGCCAAGGATTGCAGATATGCCAATACTGTACTATGGGCAGCTCATCGATCCTCCGTGTTTTTGATAGTTGGCTACGGTACAGCGCCCGTTTAACATAGTATGCCGCATCTTGTAACGTTCAATCTTACATTACCAGTCTGTAGGGTGCCGGGGATAGAAGAGGCTTGTGAAAGAACCATCTAAGCTAGTTACAAACACCTGCATTAGACCTTGACTGACTACCTCCATCCGTTTCGAGAGGAAATTACACTTGCTCGCACTAACCCATTTTACCGTTAGTGCTTAAGTCCGGTGACAATGTCAGCGCACAAATGCCTCGTAGGTCCAGCACACTATCAACACCTATAGCCCCGTTCGATCAGCTAATTGGTGCAGGGTCGGTGAACCCTAGAGAAAAGTTTAGTCTGTCTTCAGACCCACGATCTGAAACTAAGGGTGCCAGCCTTAGGGGGAGGCATTAGTGTTGGGCAATTACTTGAAATCCTGCGCCTGGGGTTTCCCTCCTGTATCATAGTACACGGGACAGAGTTTGATACAATTGCCTGCGATTCGGCTCTCCGGGTCAATGACAAGAATGGCCGCCGGCGATTTAATTCTCTAAGTTAAGCTAGTCGTCGACAATACTTGGAGTCTCCGTTAACGAAGGTTTTGTTCCATTGAAAACCCAGATCATAGAGCCAGAAAGGTGCACTAAATCGAGCG
seq00021   CGAAAAAAGGTAAAAATCCCGGTAAAGTCCACGGGTTAAGACCCATCCTAGGACAGAAAAACCTGAAAAGTCTTAAGTATTACGAACATAGGGGCTAAGTACCAATCTGCACCCTCATTGTCTAGAGTTTGTAACGCGTACACCTTAGTCAGACGGAGCGCAGCATCTCCTTAGGCATTTGCATGCTGTAGCGTAGCCGGGGCTGTCTATAAGGCATCGACTAACCCGGCCCTTATACCATAACGGCCCAAATTGTTAATTTGACAACTATGGCGATACACAATCACAATAGCGGAGTCCGCTATAGGGAACGAAACAAGGCTGACGCACCGCTCTCAAACAAATATACATTAGGCGAGAGCTCCGCCTGAGGCTTACTTTGTTAAAGAACCGCAACTACTGCAGGGACACCGGTCGAGAGAAAGCACGTGGCAGAGAGCCAGTTCCGTGCTCGTAAGCCCCTCAGTCTTGGCCGTGCGAGGGCTACGGCTGTCTGATGACCACGATTACAAACTTTCAAGTAGTCAGGATTCCGTGGGGCAACAGAGCGGGGACCATTACATACAGAGGACAAGGGTAGTAGTTACCTCGCAACGGGAATGTCACCTCCCCCGAGTCATCGCGTGAAATAAAGCCCGTGTAAATCGTGTGCTTTTCTCGCAAAAGATAAGCGTCAAACGTCCCCCAGCCATGCCCACCTGAGTAACCGAGACTTTCTCTGATGGGAGAAGTCAGTCCGGTGCGCTGGTAAACGATAGTACGGCATCCGGTACAATGCTTAATAATTATGCTTTGCAGCGAACATTCATGTAGATGACTAAGGAGACTGTGACAAAGCTCCGTCGACCGAATAGGTCCAATACATAACTTGCGTACAAAATAATACCTCCTGTGAGAAATATACAAGTGACGTGCCACACATTCCATCCCAAGCAAGCGAGGCCATATCGCCGAACTATAGAAACATCGGCAGAAGTCACAGGTCAGAATTGTCGATCGGCTTCTGAAGGCGGGTGATCACTCTAAGGATAATAGAGGGTTATGAATGCACCAAGCTCCCGGGCCCACGGCAACCCATTCTGAGCGTACGGTGCGAAACCACACGCGCGTGGCTGCGTGGGTGATTCGGAAATCAACCTCATTCGCTTAGGTAGTCCTTCAGTGAGTTATGAACACCAAAACCGCTTTCACCTCCCGCAAACGTTGGACAGCTGTTCACCACGACACAACAAAATCCATATGCCAAGTGCGGACTGTTGAGGAAGGCCTAGGGCGATGAGGCTCACGTGTTGCTTAGATTCTCTTTACATATCAATGAGTGCGTTCCAAGGGCGTTACCATAGGCCTTTTTCGGCGTAAGTCTCCGGTCATTTGACAAGGCGCCTGGTCAAGCCTTGATCTCTCATTAACTCGATGCAATCCAACCCGAGACCTAATAGTGCCGTTTTTTTCAATCTGGAACTCATCGCAGCACTCAATGAACACTTCCTTAATTTACGGTTTTCGAGAAACCACACCGGACAGCCAGAACTGGTTGTGCTCCCACCGCTGCAACATATAATTGAGCTAGATCCTTCGACAGGCCAAGGATTGCAGATATGCCAATACTGTACTATGGGCAGCTCATCGATCCTCCGTGTTTTTGATAGTTGGCTACGGTACAGCGCCCGTTTAACATAGTATGCCGCATCTTGTAACGTTCAATCTTACATTACCAGTCTGTAGGGTGCCGGGGATAGAAGAGGCTTGTGAAAGAACCATCTAAGCTAGTTACAAACACCTGCATTAGACCTTGACTGACTACCTCCATCCGTTTCGAGAGGAAATTACACTTGCTCGCACTAACCCATTTTACCGTTAGTGCTTAAGTCCGGTGACAATGTCAGCGCACAAATGCCTCGTAGGTCCAGCACACTATCAACACCTATAGCCCCGTTCGATCAGCTAATTGGTGCAGGGTCGGTGAACCCTAGAGAAAAGTTTAGTCTGTCTTCAGACCCACGATCTGAAACTAAGGGTGCCAGCCTTAGGGGGAGGCATTAGTGTTGGGCAATTACTTGAAATCCTGCGCCTGGGGTTTCCCTCCTGTATCATAGTACACGGGACAGAGTTTGATACAATTGCCTGCGATTCGGCTCTCCGGGTCAATGACAAGAATGGCCGCCGGCGATTTAATTCTCTAAGTTAAGCTAGTCGTCGACAATACTTGGAGTGTCCGTTAACGAAGGTTTTGTTCCATTGAAAACCCAGATCATAGAGCCAGAAAGGTGCAATAAATCGAGCG
seq00022   CGAAAAAAGGTAAAAATCCCGGTAAAGTCCACGGGTTAAGACCCATCCTAGGACAGAAAAACCTGAAAAGTCTTAAGTATTACGAACATAGGGGCTAAGTACCAATCTGCACCCTCATTGTCTAGAGTTTGTAACGCGTACACCTTAGTCAGACGGAGCGCAGCATCTCCTTAGGCATTTGCATGCTGTAGCGTAGCCGGGGCTGTCTATAAGGCATCGACTAACCCGGCCCTTATACCATAATGGCCCAAATTGTTAATTTGACAACTATGGCGATACACAATCACAATAGCGGAGTCCGCTATAGGGAACGAAACAAGGCTGACGCACCGCTCTCAAACAAATATACATTAGGCGAGAGCTCCGCCCGAGGCTTACTTTGTTAAAGAACCGCAACTACTGCAGGGACACCGGTCGAGAGAAAGCACGTGGCAGAGAGCCAGTTCCGTGCTCGTAAGCCCCTCAGTCTTGGCCGTGCGAGGGCTACGGCTGTCTGATGACCACGATTACAAACTTTCAAGTAGTCAGGATTCCGTGGGGCAACAGAGCGGGGACCATTACATACAGAGGACAAGGGTAGTAGTTACCTCGCAACGGGAATGTCACCTCCCCCGAGTCATCGCGTGAAATAAAGCCCGTGTAAATCGTGTGCTTTTCTCGCAAAAGATAAGCGTCAAACGTCCCCCAGCCATGCCCACCTGAGTAACCGAGACTTTCTCTGATGGGAGAAGTCAGTCCGGTGCGCTGGTAAACGATAGTACGGCATCCCGTACAATGCTTAATAATTATGCTTTGCAGCGAACATTCATGTAGATGACTAAGGAGACTGTGACAAAGCTCCGTCGACCGAATAGGTCCAATACATAACTTGCGTACAAAATAATACCTCCTGTGAGAAATATACAAGTGACGTGCCACACATTCCATCCCAAGCAAGCGAGGCCATATCGCCGAACTATAGAAACATCGGCAGAAGTCACAGGTCAGAATTGTCGATCGGCTTCTGAAGGCGGGTGATCACTCTAAGGATAATAGAGGGTTATGAATGCACCAAGCTCCCGGGCCCACGGCAACCCATTCTGAGCGTACGGTGCGAAACCACACGCGCGTGGCTGCGTGGGTGATTCGGAAATCAACCTCATTCGCTTAGGTAGTCCTTCAGTGAGTTATGAACACCAAAACCGCTTTCACCTCCCGCAAACGTTGGACAGCTGTTCACCACGACACAACAAAATCCATATGCCAAGTGCGGACTGTTGAGGAAGGCCTAGGGCGATGAGGCTCACGTGTTGCTTAGATTCTCTTTACATATCAATGAGTGCGTTCCAAGGGCGTTACCATAGGCCTTTTTCGGCGTAAGTCTCCGGTCATTTGACAAGGCGCCTGGTCAAGCCTTGATCTCTCATTAACTCGATGCAATCCAACCCGAGACCTAATAGTGCCGTTTTTTTCAATCTGGAACTCATCGCAGCACTCAATGAACACTTCCTTAATTTACGGTTTTCGAGAAACCACACCGGACAGACAGAACTGGTTGTGCTCCCACCGCTGCAACATATAATTGAGCTAGATCCTTCGACAGGCCAAGGATTGCAGATATGCCAATACTGTACTATGGGCAGCTCATCGATCCTCCGTGTTTTTGATAGTTGGCTACGGTACAGCGCCCGTTTAACATAGTATGCCGCATCTTGTAACGTTCAATCTTACATTACCAGTCTGTAGGGTGCCGGGGATAGAAGAGGCTTGTGAAAGAACCATCTAAGCTAGTTACAAACACCTGCATTAGACCTTGACTGACTACCTCCATCCGTTTCGAGAGGAAATTACACTTGCTCGCACTAACCCATTTTACCGTTAGTGCTTAAGTCCGGTGACAATGTCAGCGCACAAATGCCTCGTAGGTCCAGCACACTATCAACACCTATAGCCCCGTTCGATCAGCTAATTGGTGCAGGGTCGGTGAACCCTAGAGAAAAGTTTAGTCTGTCTTCAGACCCACGATCTGAAACTAAGGGTGCCAGCCTTAGGGGGAGGCATTAGTGTTGGGCAATTACTTGAAATCCTGCGCCTGGGGTTTCCCTCCTGTATCATAGTACACGGGACAGAGTTTGATACAATTGCCTGCGATTCGGCTCTCCGGGTCAATGACAAGAATGGCCGCCGGCGATTTAATTCTCTAAGTTAAGCTAGTCGTCGACAATACTTGGAGTCTCCGTTAACGAAGGTTTTGTTCCATTGAAAACCCAGATCATAGAGCCAGAAAGGTGCACTAAATCGAGCG
seq00023   CGAAAAAAGGTAAAAATCCCGGTAAAGTCCACGGGTTAAGACCCATCCTAGGACAGAAAAACCTGAAAAGTCTTAAGTATTACGAACATAGGGGCTAAGTACCAATCTGCACCCTCATTGTCTAGAGTTTGTAACGCGTACACCTTAGTCAGACGGAGCGCAGCATCTCCTTAGGCATTTGCATGCTGTAGCGTAGCCGGGGCTGTCTATAAGGCATCGACTAACCCGGCCCTTATACCATAATGGCCCAAATTGTTAATTTGACAACTATGGCGATACACAATCACAATAGCGGAGTCCGCTATAGGGAACGAAACAAGGCTGACGCACCGCTCTCAAACAAATATACATTAGGCGAGAGCTCCGCCCGAGGCTTACTTTGTTAAAGAACCGCAACTACTGCAGGGACACCGGTCGAGAGAAAGCACGTGGCAGAGAGCCAGTTCCGTGCTCGTAAGCCCCTCAGTCTTGGCCGTGCGAGGGCTACGGCTGTCTGATGACCACGATTACAAACTTTCAAGTAGTCAGGATTCCGTGGGGCAACAGAGCGGGGACCATTACATACAGAGGACAAGGGTAGTAGTTACCTCGCAACGGGAATGTCACCTCCCCCGAGTCATCGCGTGAAATAAAGCCCGTGTAAATCGTGTGCTTTTCTCGCAAAAGATAAGCGTCAAACGTCCCCCAGCCATGCCCACCTGAGTAACCGAGACTTTCTCTGATGGGAGAAGTCAGTCCGGTGCGCTGGTAAACGATAGTACGGCATCCCGTACAATGCTTAATAATTATGCTTTGCAGCGAACATTCATGTAGATGACTAAGGAGACTGTGACAAAGCTCCGTCGACCGAATAGGTCCAATACATAACTTGCGTACAAAATAATACCTCCTGTGAGAAATATACAAGTGACGTGCCACACATTCCATCCCAAGCAAGCGAGGCCATATCGCCGAACTATAGAAACATCGGCAGAAGTCACAGGTCAGAATTGTCGATCGGCTTCTGAAGGCGGGTGATCACTCTAAGGATAATAGAGGGTTATGAATGCACCAAGCTCCCGGGCCCACGGCAACCCATTCTGAGCGTACGGTGCGAAACCACACGCGCGTGGCTGCGTGGGTGATTCGGAAATCAACCTCATTCGCTTAGGTAGTCCTTCAGTGAGTTATGAACACCAAAACCGCTTTCACCTCCCGCAAACGTTGGACAGCTGTTCACCACGACACAACAAAATCCATATGCCAAGTGCGGACTGTTGAGGAAGGCCTAGGGCGATGAGGCTCACGTGTTGCTTAGATTCTCTTTACATATCAATGAGTGCGTTCCAAGGGCGTTACCATAGGCCTTTTTCGGCGTAAGTCTCCGGTCATTTGACAAGGCGCCTGGTCAAGCCTTGATCTCTCATTAACTCGATGCAATCCAACCCGAGACCTAATAGTGCCGTTTTTTTCAATCTGGAACTCATCGCAGCACTCAATGAACACTTCCTTAATTTACGGTTTTCGAGAAACCACACCGGACAGACAGAACTGGTTGTGCTCCCACCGCTGCAACATATAATTGAGCTAGATCCTTCGACAGGCCAAGGATTGCAGATATGCCAATACTGTACTATGGGCAGCTCATCGATCCTCCGTGTTTTTGATAGTTGGCTACGGTACAGCGCCCGTTTAACATAGTATGCCGCATCTTGTAACGTTCAATCTTACATTACCAGTCTGTAGGGTGCCGGGGATAGAAGAGGCTTGTGAAAGAACCATCTAAGCTAGTTACAAACACCTGCATTAGACCTTGACTGACTACCTCCATCCGTTTCGAGAGGAAATTACACTTGCTCGCACTAACCCATTTTACCGTTAGTGCTTAAGTCCGGTGACAATGTCAGCGCACAAATGCCTCGTAGGTCCAGCACACTATCAACACCTATAGCCCCGTTCGATCAGCTAATTGGTGCAGGGTCGGTGAACCCTAGAGAAAAGTTTAGTCTGTCTTCAGACCCACGATCTGAAACTAAGGGTGCCAGCCTTAGGGGGAGGCATTAGTGTTGGGCAATTACTTGAAATCCTGCGCCTGGGGTTTCCCTCCTGTATCATAGTACACGGGACAGAGTTTGATACAATTGCCTGCGATTCGGCTCTCCGGGTCAATGACAAGAATGGCCGCCGGCGATTTAATTCTCTAAGTTAAGCTAGTCGTCGACAATACTTGGAGTCTCCGTTAACGAAGGTTTTGTTCCATTGAAAACCCAGATCATAGAGCCAGAAAGGTGCACTAAATCGAGCG
seq00024   CGAAAAAAGGTAAAAATCCCGGTAAAGTCCACGGGTTAAGACCCATCCTAGGACAGAAAAACCTGAAAAGTCTTAAGTATTACGAACATAGGGGCTAAGTACCAATCTGCACCCTCATTGTCTAGAGTTTGTAACGCGTACACCTTAGTCAGACGGAGCGCAGCATCTCCTTAGGCATTTGCATGCTGTAGCGTAGCCGGGGCTGTCTATAAGGCATCGACTAACCCGGCCCTTATACCATAATGGCCCAAATTGTTAATTTGACAACTATGGCGATACACAATCACAATAGCGGAGTCCGCTATAGGGAACGAAACAAGGCTGACGCACCGCTCTCAAACAAATATACATTAGGCGAGAGCTCCGCCCGAGGCTTACTTTGTTAAAGAACCGCAACTACTGCAGGGACACCGGTCGAGAGAAAGCACGTGGCAGAGAGCCAGTTCCGTGCTCGTAAGCCCCTCAGTCTTGGCCGTGCGAGGGCTACGGCTGTCTGATGACCACGATTACAAACTTTCAAGTAGTCAGGATTCCGTGGGGCAACAGAGCGGGGACCATTACATACAGAGGACAAGGGTAGTAGTTACCTCGCAACGGGAATGTCACCTCCCCCGAGTCATCGCGTGAAATAAAGCCCGTGTAAATCGTGTGCTTTTCTCGCAAAAGATAAGCGTCAAACGTCCCCCAGCCATGCCCACCTGAGTAACCGAGACTTTCTCTGATGGGAGAAGTCAGTCCGGTGCGCTGGTAAACGATAGTACGGCATCCCGTACAATGCTTAATAATTATGCTTTGCAGCGAACATTCATGTAGATGACTAAGGAGACTGTGACAAAGCTCCGTCGACCGAATAGGTCCAATACATAACTTGCGTACAAAATAATACCTCCTGTGAGAAATATACAAGTGACGTGCCACACATTCCATCCCAAGCAAGCGAGGCCATATCGCCGAACTATAGAAACATCGGCAGAAGTCACAGGTCAGAATTGTCGATCGGCTTCTGAAGGCGGGTGATCACTCTAAGGATAATAGAGGGTTATGAATGCACCAAGCTCCCGGGCCCACGGCAACCCATTCTGAGCGTACGGTGCGAAACCACACGCGCGTGGCTGCGTGGGTGATTCGGAAATCAACCTCATTCGCTTAGGTAGTCCTTCAGTGAGTTATGAACACCAAAACCGCTTTCACCTCCCGCAAACGTTGGACAGCTGTTCACCACGACACAACAAAATCCATATGCCAAGTGCGGACTGTTGAGGAAGGCCTAGGGCGATGAGGCTCACGTGTTGCTTAGATTCTCTTTACATATCAATGAGTGCGTTCCAAGGGCGTTACCATAGGCCTTTTTCGGCGTAAGTCTCCGGTCATTTGACAAGGCGCCTGGTCAAGCCTTGATCTCTCATTAACTCGATGCAATCCAACCCGAGACCTAATAGTGCCGTTTTTTTCAATCTGGAACTCATCGCAGCACTCAATGAACACTTCCTTAATTTACGGTTTTCGAGAAACCACACCGGACAGACAGAACTGGTTGTGCTCCCACCGCTGCAACATATAATTGAGCTAGATCCTTCGACAGGCCAAGGATTGCAGATATGCCAATACTGTACTATGGGCAGCTCATCGATCCTCCGTGTTTTTGATAGTTGGCTACGGTACAGCGCCCGTTTAACATAGTATGCCGCATCTTGTAACGTTCAATCTTACATTACCAGTCTGTAGGGTGCCGGGGATAGAAGAGGCTTGTGAAAGAACCATCTAAGCTAGTTACAAACACCTGCATTAGACCTTGACTGACTACCTCCATCCGTTTCGAGAGGAAATTACACTTGCTCGCACTAACCCATTTTACCGTTAGTGCTTAAGTCCGGTGACAATGTCAGCGCACAAATGCCTCGTAGGTCCAGCACACTATCAACACCTATAGCCCCGTTCGATCAGCTAATTGGTGCAGGGTCGGTGAACCCTAGAGAAAAGTTTAGTCTGTCTTCAGACCCACGATCTGAAACTAAGGGTGCCAGCCTTAGGGGGAGGCATTAGTGTTGGGCAATTACTTGAAATCCTGCGCCTGGGGTTTCCCTCCTGTATCATAGTACACGGGACAGAGTTTGATACAATTGCCTGCGATTCGGCTCTCCGGGTCAATGACAAGAATGGCCGCCGGCGATTTAATTCTCTAAGTTAAGCTAGTCGTCGACAATACTTGGAGTCTCCGTTAACGAAGGTTTTGTTCCATTGAAAACCCAGATCATAGAGCCAGAAAGGTGCACTAAATCGAGCG
seq00025   CGAAAAAAGGTAAAAATCCCGGTAAAGTCCACGGGTTAAGACCCATCCTAGGACAGAAAAACCTGAAAAGTCTTAAGTATTACGAACATAGGGGCTAAGTACCAATCTGCACCCTCATTGTCTAGAGTTTGTAACGCGTACACCTTAGTCAGACGGAGCGCAGCATCTCCTTAGGCATTTGCATGCTGTAGCGTAGCCGGGGCTGTCTATAAGGCATCGACTAACCCGGCCCTTATACCATAATGGCCCAAATTGTTAATTTGACAACTATGGCGATACACAATCACAATAGCGGAGTCCGCTATAGGGAACGAAACAAGGCTGACGCACCGCTCTCAAACAAATATACATTAGGCGAGAGCTCCGCCCGAGGCTTACTTTGTTAAAGAACCGCAACTACTGCAGGGACACCGGTCGAGAGAAAGCACGTGGCAGAGAGCCAGTTCCGTGCTCGTAAGCCCCTCAGTCTTGGCCGTGCGAGGGCTACGGCTGTCTGATGACCACGATTACAAACTTTCAAGTAGTCAGGATTCCGTGGGGCAACAGAGCGGGGACCATTACATACAGAGGACAAGGGTAGTAGTTACCTCGCAACGGGAATGTCACCTCCCCCGAGTCATCGCGTGAAATAAAGCCCGTGTAAATCGTGTGCTTTTCTCGCAAAAGATAAGCGTCAAACGTCCCCCAGCCATGCCCACCTGAGTAACCGAGACTTTCTCTGATGGGAGAAGTCAGTCCGGTGCGCTGGTAAACGATAGTACGGCATCCCGTACAATGCTTAATAATTATGCTTTGCAGCGAACATTCATGTAGATGACTAAGGAGACTGTGACAAAGCTCCGTCGACCGAATAGGTCCAATACATAACTTGCGTACAAAATAATACCTCCTGTGAGAAATATACAAGTGACGTGCCACACATTCCATCCCAAGCAAGCGAGGCCATATCGCCGAACTATAGAAACATCGGCAGAAGTCACAGGTCAGAATTGTCGATCGGCTTCTGAAGGCGGGTGATCACTCTAAGGATAATAGAGGGTTATGAATGCACCAAGCTCCCGGGCCCACGGCAACCCATTCTGAGCGTACGGTGCGAAACCACACGCGCGTGGCTGCGTGGGTGATTCGGAAATCAACCTCATTCGCTTAGGTAGTCCTTCAGTGAGTTATGAACACCAAAACCGCTTTCACCTCCCGCAAACGTTGGACAGCTGTTCACCACGACACAACAAAATCCATATGCCAAGTGCGGACTGTTGAGGAAGGCCTAGGGCGATGAGGCTCACGTGTTGCTTAGATTCTCTTTACATATCAATGAGTGCGTTCCAAGGGCGTTACCATAGGCCTTTTTCGGCGTAAGTCTCCGGTCATTTGACAAGGCGCCTGGTCAAGCCTTGATCTCTCATTAACTCGATGCAATCCAACCCGAGACCTAATAGTGCCGTTTTTTTCAATCTGGAACTCATCGCAGCACTCAATGAACACTTCCTTAATTTACGGTTTTCGAGAAACCACACCGGACAGACAGAACTGGTTGTGCTCCCACCGCTGCAACATATAATTGAGCTAGATCCTTCGACAGGCCAAGGATTGCAGATATGCCAATACTGTACTATGGGCAGCTCATCGATCCTCCGTGTTTTTGATAGTTGGCTACGGTACAGCGCCCGTTTAACATAGTATGCCGCATCTTGTAACGTTCAATCTTACATTACCAGTCTGTAGGGTGCCGGGGATAGAAGAGGCTTGTGAAAGAACCATCTAAGCTAGTTACAAACACCTGCATTAGACCTTGACTGACTACCTCCATCCGTTTCGAGAGGAAATTACACTTGCTCGCACTAACCCATTTTACCGTTAGTGCTTAAGTCCGGTGACAATGTCAGCGCACAAATGCCTCGTAGGTCCAGCACACTATCAACACCTATAGCCCCGTTCGATCAGCTAATTGGTGCAGGGTCGGTGAACCCTAGACAAAAGTTTAGTCTGTCTTCAGACCCACGATCTGAAACTAAGGGTGCCAGCCTTAGGGGGAGGCATTAGTGTTGGGCAATTACTTGAAATCCTGCGCCTGGGGTTTCCCTCCTGTATCATAGTACACGGGACAGAGTTTGATACAATTGCCTGCGATTCGGCTCTCCGGGTCAATGACAAGAATGGCCGCCGGCGATTTAATTCTCTAAGTTAAGCTAGTCGTCGACAATACTTGGAGTCTCCGTTAACGAAGGTTTTGTTCCATTGAAAACCCAGATCATAGAGCCAGAAAGGTGCACTAAATCGAGCG
seq00026   CGAAAAAAGGTAAAAATCCCGGTAAAGTCCACGGGTTAAGACCCATCCTAGGACAGAAAAACCTGAAAAGTCTTAAGTATTACGAACATAGGGGCTAAGTACCAATCTGCACCCTCATTGTCTAGAGTTTGTAACGCGTACACCTTAGTCAGACGGAGCGCAGCATCTCCTTAGGCATTTGCATGCTGTAGCGTAGCCGGGGCTGTCTATAAGGCATCGACTAACCCGGCCCTTATACCATAATGGCCCAAATTGTTAATTTGACAACTATGGCGATACACAATCACAATAGCGGAGTCCGCTATAGGGAACGAAACAAGGCTGACGCACCGCTCTCAAACAAATATACATTAGGCGAGAGCTCCGCCCGAGGCTTACTTTGTTAAAGAACCGCAACTACTGCAGGGACACCGGTCGAGAGAAAGCACGTGGCAGAGAGCCAGTTCCGTGCTCGTAAGCCCCTCAGTCTTGGCCGTGCGAGGGCTACGGCTGTCTGATGACCACGATTACAAACTTTCAAGTAGTCAGGATTCCGTGGGGCAACAGAGCGGGGACCATTACATACAGAGGACAAGGGTAGTAGTTACCTCGCAACGGGAATGTCACCTCCCCCGAGTCATCGCGTGAAATAAAGCCCGTGTAAATCGTGTGCTTTTCTCGCAAAAGATAAGCGTCAAACGTCCCCCAGCCATGCCCACCTGAGTAACCGAGACTTTCTCTGATGGGAGAAGTCAGTCCGGTGCGCTGGTAAACGATAGTACGGCATCCCGTACAATGCTTAATAATTATGCTTTGCAGCGAACATTCATGTAGATGACTAAGGAGACTGTGACAAAGCTCCGTCGACCGAATAGGTCCAATACATAACTTGCGTACAAAATAATACCTCCTGTGAGAAATATACAAGTGACGTGCCACACATTCCATCCCAAGCAAGCGAGGCCATATCGCCGAACTATAGAAACATCGGCAGAAGTCACAGGTCAGAATTGTCGATCGGCTTCTGAAGGCGGGTGATCACTCTAAGGATAATAGAGGGTTATGAATGCACCAAGCTCCCGGGCCCACGGCAACCCATTCTGAGCGTACGGTGCGAAACCACACGCGCGTGGCTGCGTGGGTGATTCGGAAATCAACCTCATTCGCTTAGGTAGTCCTTCAGTGAGTTATGAACACCAAAACCGCTTTCACCTCCCGCAAACGTTGGACAGCTGTTCACCACGACACAACAAAATCCATATGCCAAGTGCGGACTGTTGAGGAAGGCCTAGGGCGATGAGGCTCACGTGTTGCTTAGATTCTCTTTACATATCAATGAGTGCGTTCCAAGGGCGTTACCATAGGCCTTTTTCGGCGTAAGTCTCCGGTCATTTGACAAGGCGCCTGGTCAAGCCTTGATCTCTCATTAACTCGATGCAATCCAACCCGAGACCTAATAGTGCCGTTTTTTTCAATCTGGAACTCATCGCAGCACTCAATGAACACTTCCTTAATTTACGGTTTTCGAGAAACCACACCGGACAGACAGAACTGGTTGTGCTCCCACCGCTGCAACATATAATTGAGCTAGATCCTTCGACAGGCCAAGGATTGCAGATATGCCAATACTGTACTATGGGCAGCTCATCGATCCTCCGTGTTTTTGATAGTTGGCTACGGTACAGCGCCCGTTTAACATAGTATGCCGCATCTTGTAACGTTCAATCTTACATTACCAGTCTGTAGGGTGCCGGGGATAGAAGAGGCTTGTGAAAGAACCATCTAAGCTAGTTACAAACACCTGCATTAGACCTTGACTGACTACCTCCATCCGTTTCGAGAGGAAATTACACTTGCTCGCACTAACCCATTTTACCGTTAGTGCTTAAGTCCGGTGACAATGTCAGCGCACAAATGCCTCGTAGGTCCAGCACACTATCAACACCTATAGCCCCGTTCGATCAGCTAATTGGTGCAGGGTCGGTGAACCCTAGAGAAAAGTTTAGTCTGTCTTCAGACCCACGATCTGAAACTAAGGGTGCCAGCCTTAGGGGGAGGCATTAGTGTTGGGCAATTACTTGAAATCCTGCGCCTGGGGTTTCCCTCCTGTATCATAGTACACGGGACAGAGTTTGATACAATTGCCTGCGATTCGGCTCTCCGGGTCAATGACAAGAATGGCCGCCGGCGATTTAATTCTCTAAGTTAAGCTAGTCGTCGACAATACTTGGAGTCTCCGTTAACGAAGGTTTTGTTCCATTGAAAACCCAGATCATAGAGCCAGAAAGGTGCACTAAATCGAGCG
seq00027   CGAAAAAAGGTAAAAATCCCGGTAAAGTCCACGGGTTAAGACCCATCCTAGGACAGAAAAACCTGAAAAGTCTTAAGTATTACGAACATAGGGGCTAAGTACCAATCTGCACCCTCATTGTCTAGAGTTTGTAACGCGTACACCTTAGTCAGACGGAGCGCAGCATCTCCTTAGGCATTTGCATGCTGTAGCGTAGCCGGGGCTGTCTATAAGGCATCGACTAACCCGGCCCTTATACCATAATGGCCCAAATTGTTAATTTGACAACTATGGCGATACACAATCACAATAGCGGAGTCCGCTATAGGGAACGAAACAAGGCTGACGCACCGCTCTCAAACAAATATACATTAGGCGAGAGCTCCGCCCGAGGCTTACTTTGTTAAAGAACCGCAACTACTGCAGGGACACCGGTCGAGAGAAAGCACGTGGCAGAGAGCCAGTTCCGTGCTCGTAAGCCCCTCAGTCTTGGCCGTGCGAGGGCTACGGCTGTCTGATGACCACGATTACAAACTTTCAAGTAGTCAGGATTCCGTGGGGCAACAGAGCGGGGACCATTACATACAGAGGACAAGGGTAGTAGTTACCTCGCAACGGGAATGTCACCTCCCCCGAGTCATCGCGTGAAATAAAGCCCGTGTAAATCGTGTGCTTTTCTCGCAAAAGATAAGCGTCAAACGTCCCCCAGCCATGCCCACCTGAGTAACCGAGACTTTCTCTGATGGGAGAAGTCAGTCCGGTGCGCTGGTAAACGATAGTACGGCATCCCGTACAATGCTTAATAATTATGCTTTGCAGCGAACATTCATGTAGATGACTAAGGAGACTGTGACAAAGCTCCGTCGACCGAATAGGTCCAATACATAACTTGCGTACAAAATAATACCTCCTGTGAGAAATATACAAGTGACGTGCCACACATTCCATCCCAAGCAAGCGAGGCCATATCGCCGAACTATAGAAACATCGGCAGAAGTCACAGGTCAGAATTGTCGATCGGCTTCTGAAGGCGGGTGATCACTCTAAGGATAATAGAGGGTTATGAATGCACCAAGCTCCCGGGCCCACGGCAACCCATTCTGAGCGTACGGTGCGAAACCACACGCGCGTGGCTGCGTGGGTGATTCGGAAATCAACCTCATTCGCTTAGGTAGTCCTTCAGTGAGTTATGAACACCAAAACCGCTTTCACCTCCCGCAAACGTTGGACAGCTGTTCACCACGACACAACAAAATCCATATGCCAAGTGCGGACTGTTGAGGAAGGCCTAGGGCGATGAGGCTCACGTGTTGCTTAGATTCTCTTTACATATCAATGAGTGCGTTCCAAGGGCGTTACCATAGGCCTTTTTCGGCGTAAGTCTCCGGTCATTTGACAAGGCGCCTGGTCAAGCCTTGATCTCTCATTAACTCGATGCAATCCAACCCGAGACCTAATAGTGCCGTTTTTTTCAATCTGGAACTCATCGCAGCACTCAATGAACACTTCCTTAATTTACGGTTTTCGAGAAACCACACCGGACAGACAGAACTGGTTGTGCTCCCACCGCTGCAACATATAATTGAGCTAGATCCTTCGACAGGCCAAGGATTGCAGATATGCCAATACTGTACTATGGGCAGCTCATCGATCCTCCGTGTTTTTGATAGTTGGCTACGGTACAGCGCCCGTTTAACATAGTATGCCGCATCTTGTAACGTTCAATCTTACATTACCAGTCTGTAGGGTGCCGGGGATAGAAGAGGCTTGTGAAAGAACCATCTAAGCTAGTTACAAACACCTGCATTAGACCTTGACTGACTACCTCCATCCGTTTCGAGAGGAAATTACACTTGCTCGCACTAACCCATTTTACCGTTAGTGCTTAAGTCCGGTGACAATGTCAGCGCACAAATGCCTCGTAGGTCCAGCACACTATCAACACCTATAGCCCCGTTCGATCAGCTAATTGGTGCAGGGTCGGTGAACCCTAGAGAAAAGTTTAGTCTGTCTTCAGACCCACGATCTGAAACTAAGGGTGCCAGCCTTAGGGGGAGGCATTAGTGTTGGGCAATTACTTGAAATCCTGCGCCTGGGGTTTCCCTCCTGTATCATAGTACACGGGACAGAGTTTGATACAATTGCCTGCGATTCGGCTCTCCGGGTCAATGACAAGAATGGCCGCCGGCGATTTAATTCTCTAAGTTAAGCTAGTCGTCGACAATACTTGGAGTCTCCGTTAACGAAGGTTTTGTTCCATTGAAAACCCAGATCATAGAGCCAGAAAGGTGCACTAAATCGAGCG
seq00028   CGAAAAAAGGTAAAAATCCCGGTAAAGTCCACGGGTTAAGACCCATCCTAGGACAGAAAAACCTGAAAAGTCTTAAGTATTACGAACATAGGGGCTAAGTACCAATCTGCACCCTCATTGTCTAGAGTTTGTAACGCGTACACCTTAGTCAGACGGAGCGCAGCATCTCCTTAGGCATTTGCATGCTGTAGCGTAGCCGGGGCTGTCTATAAGGCATCGACTAACCCGGCCCTTATACCATAATGGCCCAAATTGTTAATTTGACAACTATGGCGATACACAATCACAATAGCGGAGTCCGCTATAGGGAACGAAACAAGGCTGACGCACCGCTCTCAAACAAATATACATTAGGCGAGAGCTCCGCCCGAGGCTTACTTTGTTAAAGAACCGCAACTACTGCAGGGACACCGGTCGAGAGAAAGCACGTGGCAGAGAGCCAGTTCCGTGCTCGTAAGCCCCTCAGTCTTGGCCGTGCGAGGGCTACGGCTGTCTGATGACCACGATTACAAACTTTCAAGTAGTCAGGATTCCGTGGGGCAACAGAGCGGGGACCATTACATACAGAGGACAAGGGTAGTAGTTACCTCGCAACGGGAATGTCACCTCCCCCGAGTCATCGCGTGAAATAAAGCCCGTGTAAATCGTGTGCTTTTCTCGCAAAAGATAAGCGTCAAACGTCCCCCAGCCATGCCCACCTGAGTAACCGAGACTTTCTCTGATGGGAGAAGTCAGTCCGGTGCGCTGGTAAACGATAGTACGGCATCCCGTACAATGCTTAATAATTATGCTTTGCAGCGAACATTCATGTAGATGACTAAGGAGACTGTGACAAAGCTCCGTCGACCGAATAGGTCCAATACATAACTTGCGTACAAAATAATACCTCCTGTGAGAAATATACAAGTGACGTGCCACACATTCCATCCCAAGCAAGCGAGGCCATATCGCCGAACTATAGAAACATCGGCAGAAGTCACAGGTCAGAATTGTCGATCGGCTTCTGAAGGCGGGTGATCACTCTAAGGATAATAGAGGGTTATGAATGCACCAAGCTCCCGGGCCCACGGCAACCCATTCTGAGCGTACGGTGCGAAACCACACGCGCGTGGCTGCGTGGGTGATTCGGAAATCAACCTCATTCGCTTAGGTAGTCCTTCAGTGAGTTATGAACACCAAAACCGCTTTCACCTCCCGCAAACGTTGGACAGCTGTTCACCACGACACAACAAAATCCATATGCCAAGTGCGGACTGTTGAGGAAGGCCTAGGGCGATGAGGCTCACGTGTTGCTTAGATTCTCTTTACATATCAATGAGTGCGTTCCAAGGGCGTTACCATAGGCCTTTTTCGGCGTAAGTCTCCGGTCATTTGACAAGGCGCCTGGTCAAGCCTTGATCTCTCATTAACTCGATGCAATCCAACCCGAGACCTAATAGTGCCGTTTTTTTCAATCTGGAACTCATCGCAGCACTCAATGAACACTTCCTTAATTTACGGTTTTCGAGAAACCACACCGGACAGACAGAACTGGTTGTGCTCCCACCGCTGCAACATATAATTGAGCTAGATCCTTCGACAGGCCAAGGATTGCAGATATGCCAATACTGTACTATGGGCAGCTCATCGATCCTCCGTGTTTTTGATAGTTGGCTACGGTACAGCGCCCGTTTAACATAGTATGCCGCATCTTGTAACGTTCAATCTTACATTACCAGTCTGTAGGGTGCCGGGGATAGAAGAGGCTTGTGAAAGAACCATCTAAGCTAGTTACAAACACCTGCATTAGACCTTGACTGACTACCTCCACCCGTTTCGAGAGGAAATTACACTTGCTCGCACTAACCCATTTTACCGTTAGTGCTTAAGTCCGGTGACAATGTCAGCGCACAAATGCCTCGTAGGTCCAGCACACTATCAACACCTATAGCCCCGTTCGATCAGCTAATTGGTGCAGGGTCGGTGAACCCTAGAGAAAAGTTTAGTCTGTCTTCAGACCCACGATCTGAAACTAAGGGTGCCAGCCTTAGGGGGAGGCATTAGTGTTGGGCAATTACTTGAAATCCTGCGCCTGGGGTTTCCCTCCTGTATCATAGTACACGGGACAGAGTTTGATACAATTGCCTGCGATTCGGCTCTCCGGGTCAATGACAAGAATGGCCGCCGGCGATTTAATTCTCTAAGTTAAGCTAGTCGTCGACAATACTTGGAGTCTCCGTTAACGAAGGTTTTGTTCCATTGAAAACCCAGATCATAGAGCCAGAAAGGTGCACTAAATCGAGCG
seq00029   CGAAAAAAGGTAAAAATCCCGGTAAAGTCCACGGGTTAAGACCCATCCTAGGACAGAAAAACCTGAAAAGTCTTAAGTATTACGAACATAGGGGCTAAGTACCAATCTGCACCCTCATTGTCTAGAGTTTGTAACGCGTACACCTTAGTCAGACGGAGCGCAGCATCTCCTTAGGCATTTGCATGCTGTAGCGTAGCCGGGGCTGTCTATAAGGCATCGACTAACCCGGCCCTTATACCATAATGGCCCAAATTGTTAATTTGACAACTATGGCGATACACAATCACAATAGCGGAGTCCGCTATAGGGAACGAAACAAGGCTGACGCACCGCTCTCAAACAAATATACATTAGGCGAGAGCTCCGCCCGAGGCTTACTTTGTTAAAGAACCGCAACTACTGCAGGGACACCGGTCGAGAGAAAGCACGTGGCAGAGAGCCAGTTCCGTGCTCGTAAGCCCCTCAGTCTTGGCCGTGCGAGGGCTACGGCTGTCTGATGACCACGATTACAAACTTTCAAGTAGTCAGGATTCCGTGGGGCAACAGAGCGGGGACCATTACATACAGAGGACAAGGGTAGTAGTTACCTCGCAACGGGAATGTCACCTCCCCCGAGTCATCGCGTGAAATAAAGCCCGTGTAAATCGTGTGCTTTTCTCGCAAAAGATAAGCGTCAAACGTCCCCCAGCCATGCCCACCTGAGTAACCGAGACTTTCTCTGATGGGAGAAGTCAGTCCGGTGCGCTGGTAAACGATAGTACGGCATCCCGTACAATGCTTAATAATTATGCTTTGCAGCGAACATTCATGTAGATGACTAAGGAGACTGTGACAAAGCTCCGTCGACCGAATAGGTCCAATACATAACTTGCGTACAAAATAATACCTCCTGTGAGAAATATACAAGTGACGTGCCACACATTCCATCCCAAGCAAGCGAGGCCATATCGCCGAACTATAGAAACATCGGCAGAAGTCACAGGTCAGAATTGTCGATCGGCTTCTGAAGGCGGGTGATCACTCTAAGGATAATAGAGGGTTATGAATGCACCAAGCTCCCGGGCCCACGGCAACCCATTCTGAGCGTACGGTGCGAAACCACACGCGCGTGGCTGCGTGGGTGATTCGGAAATCAACCTCATTCGCTTAGGTAGTCCTTCAGTGAGTTATGAACACCAAAACCGCTTTCACCTCCCGCAAACGTTGGACAGCTGTTCACCACGACACAACAAAATCCATATGCCAAGTGCGGACTGTTGAGGAAGGCCTAGGGCGATGAGGCTCACGTGTTGCTTAGATTCTCTTTACATATCAATGAGTGCGTTCCAAGGGCGTTACCATAGGCCTTTTTCGGCGTAAGTCTCCGGTCATTTGACAAGGCGCCTGGTCAAGCCTTGATCTCTCATTAACTCGATGCAATCCAACCCGAGACCTAATAGTGCCGTTTTTTTCAATCTGGAACTCATCGCAGCACTCAATGAACACTTCCTTAATTTACGGTTTTCGAGAAACCACACCGGACAGACAGAACTGGTTGTGCTCCCACCGCTGCAACATATAATTGAGCTAGATCCTTCGACAGGCCAAGGATTGCAGATATGCCAATACTGTACTATGGGCAGCTCATCGATCCTCCGTGTTTTTGATAGTTGGCTACGGTACAGCGCCCGTTTAACATAGTATGCCGCATCTTGTAACGTTCAATCTTACATTACCAGTCTGTAGGGTGCCGGGGATAGAAGAGGCTTGTGAAAGAACCATCTAAGCTAGTTACAAACACCTGCATTAGACCTTGACTGACTACCTCCATCCGTTTCGAGAGGAAATTACACTTGCTCGCACTAACCCATTTTACCGTTAGTGCTTAAGTCCGGTGACAATGTCAGCGCACAAATGCCTCGTAGGTCCAGCACACTATCAACACCTATAGCCCCGTTCGATCAGCTAATTGGTGCAGGGTCGGTGAACCCTAGAGAAAAGTTTAGTCTGTCTTCAGACCCACGATCTGAAACTAAGGGTGCCAGCCTTAGGGGGAGGCATTAGTGTTGGGCAATTACTTGAAATCCTGCGCCTGGGGTTTCCCTCCTGTATCATAGTACACGGGACAGAGTTTGATACAATTGCCTGCGATTCGGCTCTCCGGGTCAATGACAAGAATGGCCGCCGGCGATTTAATTCTCTAAGTTAAGCTAGTCGTCGACAATACTTGGAGTCTCCGTTAACGAAGGTTTTGTTCCATTGAAAACCCAGATCATAGAGCCAGAAAGGTGCACTAAATCGAGCG
seq00030   CGAAAAAAGGTAAAAATCCCGGTAAAGTCCACGGGTTAAGACCCATCCTAGGACAGAAAAACCTGAAAAGTCTTAAGTATTACGAACATAGGGGCTAAGTACCAATCTGCACCCTCATTGTCTAGAGTTTGTAACGCGTACACCTTAGTCAGACGGAGCGCAGCATCTCCTGAGGCATTTGCATGCTGTAGCGTAGCCGGGGCTGTCTATAAGGCATCGACTAACCCGGCCCTTATACCATAACGGCCCAAATTGTTAATTTGACAACTATGGCGATACACAATCACAATAGCGGAGTCCGCTATAGGGAACGAAACAAGGCTGACGCACCGCTCTCAAACAAATATACATTAGGCGAGAGCTCCGCCCGAGGCTTACTTTGTTAAAGAACCGCAACTACTGCAGGGACACCGGTCGAGAGAAAGCACGTGGCAGAGAGCCAGTTCCGTGCTCGTAAGCCCCTCAGTCTTGGCCGTGCGAGGGCTACGGCTGTCTGATGACCACGATTACAAACTTTCAAGTAGTCAGGATTCCGTGGGGCAACAGAGCGGGGACCATTACATACAGAGGACAAGGGTAGTAGTTACCTCGCAACGGGAATGTCACCTCCCCCGAGTCATCGCGTGAAATAAAGCCCGTGTAAATCGTGTGCTTTTCTCGCAAAAGATAAGCGTCAAACGTCCCCCAGCCATGCCCACCTGAGTAACCGAGACTTTCTCTGATGGGAGAAGTCAGTCCGGTGCGCTGGTAAACGATGGTACGGCATCCCGTACAATGCTTAATAATTATGCTTTGCAGCGAACATTCATGTAGATGACTAAGGAGACTGTGACAAAGCTCCGTCGACCGAATAGGTCCAATACATAACTTGCGTACAAAATAATACCTCCTGTGAGAAATATACAAGTGACGTGCCACACATTCCATCCCAAGCAAGCGAGGCCATATCGCCGAACTATAGAAACATCGGCAGAAGTCACAGGTCAGAATTGTCGATCGGCTTCTGAAGGCGGGTGATCACTCTAAGGATAATAGAGGGTTATGAATGCACCAAGCTCCCGGGCCCACGGCAACCCATTCTGAGCGTACGGTGCGAAACCACACGCGCGTGGCTGCGTGGGTGATTCGGAAATCAACCTCATTCGCTTAGGTAGTCCTTCAGTGAGTTATGAACACCAAAACCGCTTTCACCTCCCGCAAACGTTGGACAGCTGTTCACCACGACACAACAAAATCCATATGCCAAGTGCGGACTGTTGAGGAAGGCCTAGGGCGATGAGGCTCACGTGTTGCTTAGATTCTCTTTACATATCAATGAGTGCGTTCCAAGGGCGTTACCATAGGCCTTTTTCGGCGTAAGTCTCCGGTCATTTGACAAGGCGCCTGGTCAAGCCTTGATCTCTCATTAACTCGATGCAATCCAACCCGAGACCTAATAGTGCCGTTTTTTTCAATCTGGAACTCATCGCAGCACTCAATGAACACTTCCTTAATTTACGGTTTTCGAGAAACCACACCGGACAGACAGAACTGGTTGTGCTCCCACCGCTGCAACATATAATTGAGCTAGATCCTTCGACAGGCCAAGGATTGCAGATATGCCAATACTGTACTATGGGCAGCTCATCGATCCTCCGTGTTTTTGATAGTTGGCTACGGTACAGCGCCCGTTTAACATAGTATGCCGCATCTTGTAACGTTCAATCTTACATTACCAGTCTGTAGGGTGCCGGGGATAGAAGAGGCTTGTGAAAGAACCATCTAAGCTAGTTACAAACACCTGCATTAGACCTTGACTGACTACCTCCATCCGTTTCGAGAGGAAATTACACTTGCTCGCACTAACCCATTTTACCGTTAGTGCTTAAGTCCGGTGACAATGTCAGCGCACAAATGCCTCGTAGGTCCAGCACACTATCAACACCTATAGCCCCGTTCGATCAGCTAATTGGTGCAGGGTCGGTGAACCCTAGAGAAAAGTTTAGTCTGTCTTCAGACCCACGATCTGAAACTAAGGGTGCCAGCCTTAGGGGGAGGCATTAGTGTTGGGCAATTACTTGAAATCCTGCGCCTGGGGTTTCCCTCCTGTATCATAGTACACGGGACAGAGTTTGATACAATTGCCTGCGATTCGGCTCTCCGGGTCAATGACAAGAATGGCCGCCGGCGATTTAATTCTCTAAGTTAAGCTAGTCGTCGACAATACTTGGAGTCTCCGTTAACGAAGGTTTTGTTCCATTGAAAACCCAGATCATAGAGCCAGAAAGGTGCACTAAATCGAGCG
seq00031   CGAAAAAAGGTAAAAATCCCGGTAAAGTCCACGGGTTAAGACCCATCCTAGGACAGAAAAACCTGAAAAGTCTTAAGTATTACGAACATAGGGGCTAAGTACCAATCTGCACCCTCATTGTCTAGAGTTTGTAACGCGTACACCTTAGTCAGACGGAGCGCAGCATCTCCTTAGGCATTTGCATGCTGTAGCGTAGCCGGGGCTGTCTATAAGGCATCGACTAACCCGGCCCTTATACCATAATGGCCCAAATTGTTAATTTGACAACTATGGCGATACACAATCACAATAGCGGAGTCCGCTATAGGGAACGAAACAAGGCTGACGCACCGCTCTCAAACAAATATACATTAGGCGAGAGCTCCGCCCGAGGCTTACTTTGTTAAAGAACCGCAACTACTGCAGGGACACCGGTCGAGAGAAAGCACGTGGCAGAGAGCCAGTTCCGTGCTCGTAAGCCCCTCAGTCTTGGCCGTGCGAGGGCTACGGCTGTCTGATGACCACGATTACAAACTTTCAAGTAGTCAGGATTCCGTGGGGCAACAGAGCGGGGACCATTACATACAGAGGACAAGGGTAGTAGTTACCTCGCAACGGGAATGTCACCTCCCCCGAGTCATCGCGTGAAATAAAGCCCGTGTAAATCGTGTGCTTTTCTCGCAAAAGATAAGCGTCAAACGTCCCCCAGCCATGCCCACCTGAGTAACCGAGACTTTCTCTGATGGGAGAAGTCAGTCCGGTGCGCTGGTAAACGATAGTACGGCATCCCGTACAATGCTTAATAATTATGCTTTGCAGCGAACATTCATGTAGATGACTAAGGAGACTGTGACAAAGCTCCGTCGACCGAATAGGTCCAATACATAACTTGCGTACAAAATAATACCTCCTGTGAGAAATATACAAGTGACGTGCCACACATTCCATCCCAAGCAAGCGAGGCCATATCGCCGAACTATAGAAACATCGGCAGAAGTCACAGGTCAGAATTGTCGATCGGCTTCTGAAGGCGGGTGATCACTCTAAGGATAATAGAGGGTTATGAATGCACCAAGCTCCCGGGCCCACGGCAACCCATTCTGAGCGTACGGTGCGAAACCACACGCGCGTGGCTGCGTGGGTGATTCGGAAATCAACCTCATTCGCTTAGGTAGTCCTTCAGTGAGTTATGAACACCAAAACCGCTTTCACCTCCCGCAAACGTTGGACAGCTGTTCACCACGACACAACAAAATCCATATGCCAAGTGCGGACTGTTGAGGAAGGCCTAGGGCGATGAGGCTCACGTGTTGCTTAGATTCTCTTTACATATCAATGAGTGCGTTCCAAGGGCGTTACCATAGGCCTTTTTCGGCGTAAGTCTCCGGTCATTTGACAAGGCGCCTGGTCAAGCCTTGATCTCTCATTAACTCGATGCAATCCAACCCGAGACCTAATAGTGCCGTTTTTTTCAATCTGGAACTCATCGCAGCACTCAATGAACACTTCCTTAATTTACGGTTTTCGAGAAACCACACCGGACAGACAGAACTGGTTGTGCTCCCACCGCTGCAACATATAATTGAGCTAGATCCTTCGACAGGCCAAGGATTGCAGATATGCCAATACTGTACTATGGGCAGCTCATCGATCCTCCGTGTTTTTGATAGTTGGCTACGGTACAGCGCCCGTTTAACATAGTATGCCGCATCTTGTAACGTTCAATCTTACATTACCAGTCTGTAGGGTGCCGGGGATAGAAGAGGCTTGTGAAAGAACCATCTAAGCTAGTTACAAACACCTGCATTAGACCTTGACTGACTACCTCCATCCGTTTCGAGAGGAAATTACACTTGCTCGCACTAACCCATTTTACCGTTAGTGCTTAAGTCCGGTGACAATGTCAGCGCACAAATGCCTCGTAGGTCCAGCACACTATCAACACCTATAGCCCCGTTCGATCAGCTAATTGGTGCAGGGTCGGTGAACCCTAGAGAAAAGTTTAGTCTGTCTTCAGACCCACGATCTGAAACTAAGGGTGCCAGCCTTAGGGGGAGGCATTAGTGTTGGGCAATTACTTGAAATCCTGCGCCTGGGGTTTCCCTCCTGTATCATAGTACACGGGACAGAGTTTGATACAATTGCCTGCGATTCGGCTCTCCGGGTCAATGACAAGAATGGCCGCCGGCGATTTAATTCTCTAAGTTAAGCTAGTCGTCGACAATACTTGGAGTCTCCGTTAACGAAGGTTTTGTTCCATTGAAAACCCAGATCATAGAGCCAGAAAGGTGCACTAAATCGAGCG
seq00032   CGAAAAAAGGTAAAAATCCCGGTAAAGTCCACGGGTTAAGACCCATCCTAGGACAGAAAAACCTGAAAAGTCTTAAGTATTACGAACATAGGGGCTAAGTACCAATCTGCACCCTCATTGTCTAGAGTTTGTAACGCGTACACCTTAGTCAGACGGAGCGCAGCATCTCCTGAGGCATTTGCATGCTGTAGCGTAGCCGGGGCTGTCTATAAGGCATCGACTAACCCGGCCCTTATACCATAACGGCCCAAATTGTTAATTTGACAACTATGGCGATACACAATCACAATAGCGGAGTCCGCTATAGGGAACGAAACAAGGCTGACGCACCGCTCTCAAACAAATATACATTAGGCGAGAGCTCCGCCCGAGGCTTACTTTGTTAAAGAACCGCAACTACTGCAGGGACACCGGTCGAGAGAAAGCACGTGGCAGAGAGCCAGTTCCGTGCTCGTAAGCCCCTCAGTCTTGGCCGTGCGAGGGCTACGGCTGTCTGATGACCACGATTACAAACTTTCAAGTAGTCAGGATTCCGTGGGGCAACAGAGCGGGGACCATTACATACAGAGGACAAGGGTAGTAGTTACCTCGCAACGGGAATGTCACCTCCCCCGAGTCATCGCGTGAAATAAAGCCCGTGTAAATCGTGTGCTTTTCTCGCAAAAGATAAGCGTCAAACGTCCCCCAGCCATGCCCACCTGAGTAACCGAGACTTTCTCTGATGGGAGAAGTCAGTCCGGTGCGCTGGTAAACGATAGTACGGCATCCCGTACAATGCTTAATAATTATGCTTTGCAGCGAACATTCATGTAGATGACTAAGGAGACTGTGACAAAGCTCCGTCGACCGAATAGGTCCAATACATAACTTGCGTACAAAATAATACCTCCTGTGAGAAATATACAAGTGACGTGCCACACATTCCATCCAAAGCAAGCGAGGCCATCTCGCCGAACTATAGAAACATCGGCAGAAGTCACAGGTCAGAATTGTCGATCGGCTTCTGAAGGCGGGTGATCACTCTAAGGATAATAGAGGGTTATGAATGCACCAAGCTCCCGGGCCCACGGCAACCCATTCTGAGCGTACGGTGCGAAACCACACGCGCGTGGCTGCGTGGGTGATTCGGAAATCAACCTCATTCGCTTAGGTAGTCCTTCAGTGAGTTATGAACACCAAAACCGCTTTCACCTCCCGCAAACGTTGGACAGCTGTTCACCACGACACAACAAAATCCATATGCCAAGTGCGGACTGTTGAGGAAGGCCTAGGGCGATGAGGCTCACGTGTTGCTTAGATTCTCTTTACATATCAATGAGTGCGTTCCAAGGGCGTTACCATAGGCCTTTTTCGGCGTAAGTCTCCGGTCATTTGACAAGGCGCCTGGTCAAGCCTTGATCTCTCATTAACTCGATGCAATCCAACCCGAGACCTAATAGTGCCGTTTTTTTCAATCTGGAACTCATCGCAGCACTCAATGAACACTTCCTTAATTTACGGTTTTCGAGAAACCACACCGGACAGACAGAACTGGTTGTGCTCCCACCGCTGCAACATATAATTGAGCTAGATCCTTCGACAGGCCAAGGATTGCAGATATGCCAATACTGTACTATGGGCAGCTCATCGATCCTCCGTGTTTTTGATAGTTGGCTACGGTACAGCGCCCGTTTAACATAGTATGCCGCATCTTGTAACGTTCAATCTTACATTACCAGTCTGTAGGGTGCCGGGGATAGAAGAGGCTTGTGAAAGAACCATCTAAGCTAGTTACAAACACCTGCATTAGACCTTGACTGACTACCTCCATCCGTTTCGAGAGGAAATTACACTTGCTCGCACTAACCCATTTTACCGTTAGTGCTTAAGTCCGGTGACAATGTCAGCGCACAAATGCCTCGTAGGTCCAGCACACTATCAACACCTATAGCCCCGTTCGATCAGCTAATTGGTGCAGGGTCGGTGAACCCTAGAGAAAAGTTTAGTCTGTCTTCAGACCCACGATCTGAAACTAAGGGTGCCAGCCTTAGGGGGAGGCATTAGTGTTGGGCAATTACTTGAAATCCTGCGCCTGGGGTTTCCCTCCTGTATCATAGTACACGGGACAGAGTTTGATACAATTGCCTGCGATTCGGCTCTCCGGGTCAATGACAAGAATGGCCGCCGGCGATTTAATTCTCTAAGTTAAGCTAGTCGTCGACAATACTTGGAGTCTCCGTTAACGAAGGTTTTGTTCCATTGAAAACCCAGATCATAGAGCCAGAAAGGTGCACTAAATCGAGCG
seq00033   CGAAAAAAGGTAAAAATCCCGGTAAAGTCCACGGGTTAAGACCCATCCTAGGACAGAAAAACCTGAAAAGTCTTAAGTATTACGAACATAGGGGCTAAGTACCAATCTGCACCCTCATTGTCTAGAGTTTGTAACGCGTACACCTTAGTCAGACGGAGCGCAGCATCTCCTTAGGCATTTGCATGCTGTAGCGTAGCCGGGGCTGTCTATAAGGCATCGACTAACCCGGCCCTTATACCATAATGGCCCAAATTGTTAATTTGACAACTATGGCGATACACAATCACAATAGCGGAGTCCGCTATAGGGAACGAAACAAGGCTGACGCACCGCTCTCAAACAAATATACATTAGGCGAGAGCTCCGCCCGAGGCTTACTTTGTTAAAGAACCGCAACTACTGCAGGGACACCGGTCGAGAGAAAGCACGTGGCAGAGAGCCAGTTCCGTGCTCGTAAGCCCCTCAGTCTTGGCCGTGCGAGGGCTACGGCTGTCTGATGACCACGATTACAAACTTTCAAGTAGTCAGGATTCCGTGGGGCAACAGAGCGGGGACCATTACATACAGAGGACAAGGGTAGTAGTTACCTCGCAACGGGAATGTCACCTCCCCCGAGTCATCGCGTGAAATAAAGCCCGTGTAAATCGTGTGCTTTTCTCGCAAAAGATAAGCGTCAAACGTCCCCCAGCCATGCCCACCTGAGTAACCGAGACTTTCTCTGATGGGAGAAGTCAGTCCGGTGCGCTGGTAAACGATAGTACGGCATCCCGTACAATGCTTAATAATTATGCTTTGCAGCGAACATTCATGTAGATGACTAAGGAGACTGTGACAAAGCTCCGTCGACCGAATAGGTCCAATACATAACTTGCGTACAAAATAATACCTCCTGTGAGAAATATACAAGTGACGTGCCACACATTCCATCCCAAGCAAGCGAGGCCATATCGCCGAACTATAGAAACATCGGCAGAAGTCACAGGTCAGAATTGTCGATCGGCTTCTGAAGGCGGGTGATCACTCTAAGGATAATAGAGGGTTATGAATGCACCAAGCTCCCGGGCCCACGGCAACCCATTCTGAGCGTACGGTGCGAAACCACACGCGCGTGGCTGCGTGGGTGATTCGGAAATCAACCTCATTCGCTTAGGTAGTCCTTCAGTGAGTTATGAACACCAAAACCGCTTTCACCTCCCGCAAACGTTGGACAGCTGTTCACCACGACACAACAAAATCCATATGCCAAGTGCGGACTGTTGAGGAAGGCCTAGGGCGATGAGGCTCACGTGTTGCTTAGATTCTCTTTACATATCAATGAGTGCGTTCCAAGGGCGTTACCATAGGCCTTTTTCGGCGTAAGTCTCCGGTCATTTGACAAGGCGCCTGGTCAAGCCTTGATCTCTCATTAACTCGATGCAATCCAACCCGAGACCTAATAGTGCCGTTTTTTTCAATCTGGAACTCATCGCAGCACTCAATGAACACTTCCTTAATTTACGGTTTTCGAGAAACCACACCGGACAGACAGAACTGGTTGTGCTCCCACCGCTGCAACATATAATTGAGCTAGATCCTTCGACAGGCCAAGGATTGCAGATATGCCAATACTGTACTATGGGCAGCTCATCGATCCTCCGTGTTTTTGATAGTTGGCTACGGTACAGCGCCCGTTTAACATAGTATGCCGCATCTTGTAACGTTCAATCTTACATTACCAGTCTGTAGGGTGCCGGGGATAGAAGAGGCTTGTGAAAGAACCATCTAAGCTAGTTACAAACACCTGCATTAGACCTTGACTGACTACCTCCATCCGTTTCGAGAGGAAATTACACTTGCTCGCACTAACCCATTTTACCGTTAGTGCTTAAGTCCGGTGACAATGTCAGCGCACAAATGCCTCGTAGGTCCAGCACACTATCAACACCTATAGCCCCGTTCGATCAGCTAATTGGTGCAGGGTCGGTGAACCCTAGAGAAAAGTTTAGTCTGTCTTCAGACCCACGATCTGAAACTAAGGGTGCCAGCCTTAGGGGGAGGCATTAGTGTTGGGCAATTACTTGAAATCCTGCGCCTGGGGTTTCCCTCCTGTATCATAGTACACGGGACAGAGTTTGATACAATTGCCTGCGATTCGGCTCTCCGGGTCAATGACAAGAATGGCCGCCGGCGATTTAATTCTCTAAGTTAAGCTAGTCGTCGACAATACTTGGAGTCTCCGTTAACGAAGGTTTTGTTCCATTGAAAACCCAGATCATAGAGCCAGAAAGGTGCACTAAATCGAGCG
