# Supplementary material for: How Good Are Indirect Tests at Detecting Recombination in Human mtDNA?
Source: G3 (Bethesda). 2013 Jul 1;3(7):1095–104. doi: 10.1534/g3.113.006510 (PMC3704238; doi:10.1534/g3.113.006510)
Supplement: Supporting Information [file supp_g3.113.006510_FileS2.gz › SequenceData/mtDNA_ratehet&popgrowth/0/3rdbase/Infiles/0_45-new.txt]

33 2284
seq00001   TCGTACATCCCCGAAAAAGGTCGTGCGAGCCCTTTCCTGGGTGGCCAGCTATATAGAAGTTCCGAGGCGCATGACATCTATTTATATTTCTCACATCGCTAACTGTATTAATATTTCATGACTATGTTCACACCGGAACAACTAAAGCGGCAGTACCATCGTGCCTACCATGCGGGTCTTGTGTAGGCTCTGGGGCGGCTCAACGTCGAACGAATTGTTTAGATTGCTGGCGAGCTGGGGAACGCAAAGTCCATGTATGCGCGTTACGATTAGAGAAATCTATATTGTGACCCCCGGTGCCGGATCGTCCCTTTTTAAGTCAGCGGCGGGGATCTGCGCGATCGATGATCACTGGGCGGATGCTTGAATCGGTCATGGCTTGCAGTGGGTGACTGATACTTGGAAGGCGTGTACCCTACCAACCGGTCCTATCCTAAACCCGAATTAATGTGGGAATGTAATTTAATGGGATTCTCGTCCCCTGGACCCGTCGATTCGGAGTAGAGATCTGTTCGTCGACCCGCTACCCCGTCGTATCGAAAGTGGGGCAACTGAGAAGGCACTCCAAATTGGCACCTATAAAAGCTTATCGACAAGACTAGTAAGATGCTTGCGGGCTGTAAATTTCGATCCTAATGCTGACCTCACAGCGTGAGAGCCCTGCGCCGATCTGCATAAATCATCGAAACGGAGGACACTGGGCGCCTCGAGCACGGCCTCTTAGGTTTGGGTCGATTGCGGCGGAGAACGTTAACGATCAACAGATACCAGGTTAAGCAGGTATAGTTCTATGGTACTCTACGTATTTTAGTCAGCGTTAGCGGATAGGTTCTGGGACTATTTGGCACTACCTCAACAAGAATCAAGGGGCAACATATGTCAATTGGGAGGAATTAGAGTGGCTGCCTTGTATACCACTCCTCCAGTAGAGCGTCTACGTGGATGAACAAAGCATTTCGGGATACAGATACCTGGTTAATGACTCAGCGCAGGTTCCCCGAGTGCTGTGGCATGATACCCGTCTCCTTTCGGACCGTCTAACGACCTGCATCAAATTGCCGATGGAAGGGGTGCAAATGAAGATCAAACATAAACCTTAGGTTCCGGAACATAACTTACTGATCCACATTTAACTAGTGTAATTGTCGCGAAGAGAACTTCATGTAGCAGTGCATAGCGGCCTGTTCGTCACGACCCCATGTCGTGACTAATAGTGCTTGACCCGTACCATGCCGTAGATTCAGAAATGTCTTATCATCTGCCCCTCTGGAGAGCCGAGTTCCGATCAGGAGCCGTAGGCGGATCTGACAGATAAGCACTATAGATACGACAGTGCGATTTTGATGCGATTAGCCCACATCGTTAAGAAGGACGCCAAGGTTCTTCTTACGAAAAAGCATGATGAGACACGGAGATTTAAAAACCCGACAAGCTTCGCCGCCATGTACATCGGGCGTAGTCTTAAGTCGTGTTATTAACTCTGACGGTATGTTCGGTCAAACGCCGCACTTTGAACTCGCGGACTGCGGTTGGTCGTTCTACGGCGCGCAGTTTACCTAACACGGGGCATGACAAGTCTATTTTGGTTTCCTTCCTTCGATGACCGAGGGATATGTAGGGAGTCTCCAAGGAAAGACAGTAAAAGAGATTCAGCATTCCTGTTCGAGGTAGAAAGATCAACTGCGGACGTCCGCCCGGCAACGTACTTACCAAACGATCCCCTTCACGGAGGACGAACATTTCTATAGATCGGGTGTGCTCCTTTCAACGAGATTGTTGGTGTGCTTAAAAGCTTCCGGCTTTCTCGTTCAACAAAGCGGGAGAGCCACCTGATCGACTTGCCGTTCGGGCGCTTGGGCTCGTGGCATGGAGGCTCCGCCCCAACTCTTACTAGGAAGCAGCACATTTAACGCCGACTCGAAGGTTTGGGCAGACCGCGCGGCGACTGTCAGCGCGGAAATGCGTCTGACGGTAAGTTGCTATAAGGGCTATGCGAACGGAGGAACAATAGTTTATCCTCGTCTATCAGTACCGCCTAATCCAAGTCTCGAACCACTAATGAATTAAACCCTCTTTGCGGCAATATTCGGCTGAAACTAGACGTCAGCCATACGCGTAATGGCTACGACAACGGTTGTGGCAAGCAAGTTAGAACGGCGATAAGATTCATGTTACCGATTTATATGAGCAACGCATGTCTGGTGGAATGCAAGCGCCCCATCACACTCGACGTCGCCGCACATGACGAAAGCAGGCGAGCGAGCATCGACACGCACGCACATGT
seq00002   TCGTACATCCCCGAAAAAGGTCGTGCGAGCCCTTTCCTGGGTGGCCAGCTATATAGAAGTTCCGAGGCGCATGACATCTATTTATATTTCTCACATCGCTAACTGTATTAATATTTCATGACTATGTTCACACCGGAACAACTAAAGCGGCAGTACCATCGTGCCTACCATGCGGGTCTTGTGTAGGCTCTGGGGCGGCTCAACGTCGAACGAATTGTTTAGATTGCTGGCGAGCTGGGGAACGCAAAGTCCATGTATGCGCGTTACGATTAGAGAAATCTATATTGTGACCCCCGGTGCCGGATCGTCCCTTTTTAAGTCAGCGGCGGGGATCTGCGCGATCGATGATCACTGGGCGGATGCTTGAATCGGTCATGGCTTGCAGTGGGTGACTGATACTTGGAAGGCGTGTACCCTACCAACCGGTCCTATCCTAAACCCGAATTAATGTGGGAATGTAATTTAATGGGATTCTCGTCCCCTGGACCCGTCGATTCGGAGTAGAGATCTGTTCGTCGACCCGCTACCCCGTCGTATCGAAAGTGGGGCAACTGAGAAGGCACTCCAAATTGGCACCTATAAAAGCTTATCGACAAGACTAGTAAGATGCTTGCGGGCTGTAAATTTCGATCCTAATGCTGACCTCACAGCGTGAGAGCCCTGCGCCGATCTGCATAAATCATCGAAACGGAGGACACTGGGCGCCTCGAGCACGGCCTCTTAGGTTTGGGTCGATTGCGGCGGAGAACGTTAACGATCAACAGATACCAGGTTAAGCAGGTATAGTTCTATGGTACTCTACGTATTTTAGTCAGCGTTAGCGGATAGGTTCTGGGACTATTTGGCACTACCTCAACAAGAATCAAGGGGCAACATATGTCAATTGGGAGGAATTAGAGTGGCTGCCTTGTATACCACTCCTCCAGTAGAGCGTCTACGTGGATGAACAAAGCATTTCGGGATACAGATACCTGGTTAATGACTCAGCGCAGGTTCCCCGAGTGCTGTGGCATGATACCCGTCTCCTTTCGGACCGTCTAACGACCTGCATCAAATTGCCGATGGAAGGGGTGCAAATGAAGATCAAACATAAACCTTAGGTTCCGGAACATAACTTACTGATCCACATTTAACTAGTGTAATTGTCGCGAAGAGAACTTCATGTAGCAGTGCATAGCGGCCTGTTCGTCACGACCCCATGTCGTGACTAATAGTGCTTGACCCGTACCATGCCGTAGATTCAGAAATGTCTTATCATCTGCCCCTCTGGAGAGCCGAGTTCCGATCAGGAGCCGTAGGCGGATCTGACAGATAAGCACTATAGATACGACAGTGCGATTTTGATGCGATTAGCCCACATCGTTAAGAAGGACGCCAAGGTTCTTCTTACGAAAAAGCATGATGAGACACGGAGATTTAAAAACCCGACAAGCTTCGCCGCCATGTACATCGGGCGTAGTCTTAAGTCGTGTTATTAACTCTGACGGTATGTTCGGTCAAACGCCGCACTTTGAACTCGCGGACTGCGGTTGGTCGTTCTACGGCGCGCAGTTTACCTAACACGGGGCATGACAAGTCTATTTTGGTTTCCTTCCTTCGATGACCGAGGGATATGTAGGGAGTCTCCAAGGAAAGACAGTAAAAGAGATTCAGCATTCCTGTTCGATGTAGAAAGATCAACTGCGGACGTCCGCCCGGCAACGTACTTACCAAACGATCCCCTTCACGGAGGACGAACATTTCTATAGATCGGGTGTGCTCCTTTCAACGAGATTGTTGGTGTGCTTAAAAGCTTCCGGCTTTCTCGTTCAACAAAGCGGGAGAGCCACCTGATCGACTTGCCGTTCGGGCGCTTGGGCTCGTGGCATGGAGGCTCCGCCCCAACTCTTACTAGGAAGCAGCACATTTAACGCCGACTCGAAGGTTTGGGCAGACCGCGCGGCGACTGTCAGCGCGGAAATGCGTCTGACGGTAAGTTGCTATAAGGGCTATGCGAACGGAGGAACAATAGTTTATCCTCGTCTATCAGTACCGCCTAATCCAAGTCTCGAACCACTAATGAATTAAACCCTCTTTGCGGCAATATTCGGCTGAAACTAGACGTCAGCCATACGCGTAATGGCTACGACAACGGTTGTGGCAAGCAAGTTAGAACGGCGATAAGATTCATGTTACCGATTTATATGAGCAACGCATGTCTGGTGGAATGCAAGCGCCCCATCACACTCGACGTCGCCGCACATGACGAAAGCAGGCGAGCGAGCATCGACACGCACGCACATGT
seq00003   TCGTACATCCCCGAAAAAGGTCGTGCGAGCCCTTTCCTGGGTGGCCAGCTATATAGAAGTTCCGAGGCGCATGACATCTATTTATATTTCTCACATCGCTAACTGTATTAATATTTCATGACTATGTTCACACCGGAACAACTAAAGCGGCAGTACCATCGTGCCTACCATGCGGGTCTTGTGTAGGCTCTGGGGCGGCTCAACGTCGAACGAATTGTTTAGATTGCTGGCGAGCTGGGGAACGCAAAGTCCATGTATGCGCGTTACGATTAGAGAAATCTATATTGTGACCCCCGGTGCCGGATCGTCCCTTTTTAAGTCAGCGGCGGGGATCTGCGCGATCGATGATCACTGGGCGGATGCTTGAATCGGTCATGGCTTGCAGTGGGTGACTGATACTTGGAAGGCGTGTACCCTACCAACTGGTCCTATCCTAAACCCGAATTAATGTGGGAATGTAATTTAATGGGATTCTCGTCCCCTGGACCCGTCGATTCGGAGTAGAGATCTGTTCGTCGACCCGCTACCCCGTCGTATCGAAAGTGGGGCAACTGAGAAGGCACTCCAAATTGGCACCTATAAAAGCTTATCGACAAGACTAGTAAGATGCTTGCGGGCTGTAAATTTCGATCCTAATGCTGACCTCACAGCGTGAGAGCCCTGCGCCGATCTGCATAAATCATCGAAACGGAGGACACTGGGCGCCTCGAGCACGGCCTCTTAGGTTTGGGTCGATTGCGGCGGAGAACGTTAACGATCAACAGATACCAGGTTAAGCAGGTATAGTTCTATGGTACTCTACGTATTTTAGTCAGCGTTAGCGGATAGGTTCTGGGACTATTTGGCACTACCTCAACAAGAATCAAGGGGCAACATATGTCAATTGGGAGGAATTAGAGTGGCTGCCTTGTATACCACTCCTCCAGTAGAGCGTCTACGTGGATGAACAAAGCATTTCGGGATACAGATACCTGGTTAATGACTCAGCGCAGGTTCCCCGAGTGCTGTGGCATGATACCCGTCTCCTTTCGGACCGTCTAACGACCTGCATCAAATTGCCGATGGAAGGGGTGCAAATGAAGATCAAACATAAACCTTAGGTTCCGGAACATAACTTACTGATCCACATTTAACTAGTGTAATTGTCGCGAAGAGAACTTCATGTAGCAGTGCATAGCGGCCTGTTCGTCACGACCCCATGTCGTGACTAATAGTGCTTGACCCGTACCATGCCGTAGATTCAGAAATGTCTTATCATCTGCCCCTCTGGAGAGCCGAGTTCCGATCACGAGCCGTAGGCGGATCTGACAGATAAGCACTATAGATACGACAGTGCGATTTTGATGCGATTAGCCCACATCGTTAAGAAGGACGCCAAGGTTCTTCTTACGAAAAAGCATGATGAGACACGGAGATTTAAAAACCCGACAAGCTTCGCCGCCATGTACATCGGGCGTAGTCTTAAGTCGTGTTATTAACTCTGACGGTATGTTCGGTCAAACGCCGCACTTTGAACTCGCGGACTGCGGTTGGTCGTTCTACGGCGCGCAGTTTACCTAACACGGGGCATGACAAGTCTATTTTGGTTTCCTTCCTTCGATGACCGAGGGATATGTAGGGAGTCTCCAAGGAAAGACAGTAAAAGAGATTCAGCATTCCTGTTCGAGGTAGAAAGATCAACTGCGGACGTCCGCCCGGCAACGTACTTACCAAACGATCCCCTTCACGGAGGACGAACATTTCTATAGATCGGGTGTGCTCCTTTCAACGAGATTGTTGGTGTGCTTAAAAGCTTCCGGCTTTCTCGTTCAACAAAGCGGGAGAGCCACCTGATCGACTTGCCGTTCGGGCGCTTGGGCTCGTGGCATGGAGGCTCCGCCCCAACTCTTACTAGGAAGCAGCACATTTAACGCCGACTCGAAGGTTTGGGCAGACCGCGCGGCGACTGTCAGCGCGGAAATGCGTCTGACGGTAAGTTGCTATAAGGGCTATGCGAACGGAGGAACAATAGTTTATCCTCGTCTATCAGTACCGCCTAATCCAAGTCTCGAACCACTAATGAATTAAACCCTCTTTGCGGCAATATTCGGCTGAAACTAGACGTCAGCCATACGCGTAATGGCTACGACAACGGTTGTGGCAAGCAAGTTAGAACGGCGATAAGATTCATGTTACCGATTTATATGAGCAACGCATGTCTGGTGGAATGCAAGCGCCCCATCACACTCGACGTCGCCGCACATGACGAAAGCAGGCGAGCGAGCATCGACACGCACGCACATGT
seq00004   TCGTACATCCCCGAAAAAGGTCGTGCGAGCCCTTTCCTGGGTGGCCAGCTATATAGAAGTTCCGAGGCGCATGACATCTATTTATATTTCTCACATCGCTAACTGTATTAATATTTCATGACTATGTTCACACCGGAACAACTAAAGCGGCAGTACCATCGTGCCTACCATGCGGGTCTTGTGTAGGCTCTGGGGCGGCTCAACGTCGAACGAATTGTTTAGATTGCTGGCGAGCTGGGGAACGCAAAGTCCATGTATGCGCGTTACGATTAGAGAAATCTATATTGTGACCCCCGGTGCCGGATCGTCCCTTTTTAAGTCAGCGGCGGGGATCTGCGCGATCGATGATCACTGGGCGGATGCTTGAATCGGTCATGGCTTGCAGTGGGTGACTGATACTTGGAAGGCGTGTACCCTACCAACAGGTCCTATCCTAAACCCGAATTAATGTGGGAATGTAATTTAATGGGATTCTCGTCCCCTGGACCCGTCGATTCGGAGTAGAGATCTGTTCGTCGACCCGCTACCCCGTCGTATCGAAAGTGGGGCAACTGAGAAGGCACTCCAAATTGGCACCTATAAAAGCTTATCGACAAGACTAGTAAGATGCTTGCGGGCTGTAAATTTCGATCCTAATGCTGACCTCACAGCGTGAGAGCCCTGCGCCGATCTGCATAAATCATCGAAACGGAGGACACTGGGCGCCTCGAGCACGGCCTCTTAGGTTTGGGTCGATTGCGGCGGAGAACGTTAACGATCAACAGATACCAGGTTAAGCAGGTATAGTTCTATGGTACTCTACGTATTTTAGTCAGCGTTAGCGGATAGGTTCTGGGACTATTTGGCACTACCTCAACAAGAATCAAGGGGCAACATATGTCAATTGGGAGGAATTAGAGTGGCTGCCTTGTATACCACTCCTCCAGTAGAGCGTCTACGTGGATGAACAAAGCATTTCGGGATACAGATACCTGGTTAATGACTCAGCGCAGGTTCCCCGAGTGCTGTGGCATGATACCCGTCTCCTTTCGGACCGTCTAACGACCTGCATCAAATTGCCGATGGAAGGGGTGCAAATGAAGATCAAACATAAACCTTAGGTTCCGGAACATAACTTACTGATCCACATTTAACTAGTGTAATTGTCGCGAAGAGAACTTCATGTAGCAGTGCATAGCGGCCTGTTCGTCACGACCCCATGTCGTGACTAATAGTGCTTGACCCGTACCATGCCGTAGATTCAGAAATGTCTTATCATCTGCCCCTCTGGAGAGCCGAGTTCCGATCAGGAGCCGTAGGCGGATCTGACAGATAAGCACTATAGATACGACAGTGCGATTTTGATGCGATTAGCCCACATCGTTAAGAAGGACGCCAAGGTTCTTCTTACGAAAAAGCATGATGAGACACGGAGATTCAAAAACCCGACAAGCTTCGCCGCCATGTACATCGGGCGTAGTCTTAAGTCGTGTTATTAACTCTGACGGTATGTTCGGTCAAACGCCGCACTTTGAACTCGCGGACTGCGGTTGGTCGTTCTACGGCGCGCAGTTTACCTAACACGGGGCATGACAAGTCTATTTTGGTTTCCTTCCTTCGATGACCGAGGGATATGTAGGGAGTCTCCAAGGAAAGACAGTAAAAGAGATTCAGCATACCTGTTCGATGTAGAAAGATCAACTGCGGACGTCCGCCCGGCAACGTACTTACCAAACGATCCCCTTCACGGAGGACGAACATTTCTATAGATCGGGTGTGCTCCTTTCAACGAGATTGTTGGTGTGCTTAAAAGCTTCCGGCTTTCTCGTTCAACAAAGCGGGAGAGCCACCTGATCGACTTGCCGTTCGGGCGCTTGGGCTCGTGGCATGGAGGCTCCGCCCCAACTCTTACTAGGAAGCAGCACATTTAACGCCGACTCGAAGGTTTGGGCAGACCGCGCGGCGACTGTCAGCGCGGAAATGCGTCTGACGGTAAGTTGCTATAAGGGCTATGCGAACGGAGGAACAATAGTTTATCCTCGTCTATCAGTACCGCCTAATCCATGTCTCGAACCACTAATGAATTAAACCCTCTTTGCGGCAATATTCGGCTGAAACTAGACGTCAGCCATACGCGTAATGGCTACGACAACGGTTGTGGCAAGCAAGTTAGAACGGCGATAAGATTCATGTTACCGATTTATATGAGCAACGCATGTCTGGTGGAATGCAAGCGCCCCATCACACTCGACGTCGCCGCACATGACGAAAGCAGGCGAGCGAGCATCGACACGCACGCACATGT
seq00005   TCGTACATCCCCGAAAAAGGTCGTGCGAGCCCTTTCCTGGGTGGCCAGCTATATAGAAGTTCCGAGGCGCATGACATCTATTTATATTTCTCACATCGCTAACTGTATTAATATTTCATGACTATGTTCACACCGGAACAACTAAAGCGGCAGTACCATCGTGCCTACCATGCGGGTCTTGTGTAGGCTCTGGGGCGGCTCAACGTCGAACGAATTGTTTAGATTGCTGGCGAGCTGGGGAACGCAAAGTCCATGTATGCGCGTTACGATTAGAGAAATCTATATTGTGACCCCCGGTGCCGGATCGTCCCTTTTTAAGTCAGCGGCGGGGATCTGCGCGATCGATGATCACTGGGCGGATGCTTGAATCGGTCATGGCTTGCAGTGGGTGACTGATACTTGGAAGGCGTGTACCCTACCAACCGGTCCTATCCTAAACCCGAATTAATGTGGGAATGTAATTTAATGGGATTCTCGTCCCCTGGACCCGTCGATTCGGAGTAGAGATCTGTTCGTCGACCCGCTACCCCGTCGTATCGAAAGTGGGGCAACTGAGAAGGCACTCCAAATTGGCACCTATAAAAGCTTATCGACAAGACTAGTAAGATGCTTGCGGGCTGTAAATTTCGATCCTAATGCTGACCTCACAGCGTGAGAGCCCTGCGCCGATCTGCATAAATCATCGAAACGGAGGACACTGGGCGCCTCGAGCACGGCCTCTTAGGTTTGGGTCGATTGCGGCGGAGAACGTTAACGATCAACAGATACCAGGTTAAGCAGGTATAGTTCTATGGTACTCTACGTATTTTAGTCAGCGTTAGCGGATAGGTTCTGGGACTATTTGGCACTACCTCAACAAGAATCAAGGGGCAACATATGTCAATTGGGAGGAATTAGAGTGGCTGCCTTGTATACCACTCCTCCAGTAGAGCGTCTACGTGGATGAACAAAGCATTTCGGGATACAGATACCTGGTTAATGACTCAGCGCAGGTTCCCCGAGTGCTGTGGCATGATACCCGTCTCCTTTCGGACCGTCTAACGACCTGCATCAAATTGCCGATGGAAGGGGTGCAAATGAAGATCAAACATAAACCTTAGGTTCCGGAACATAACTTACTGATCCACATTTAACTAGTGTAATTGTCGCGAAGAGAACTTCATGTAGCAGTGCATAGCGGCCTGTTCGTCACGACCCCATGTCGTGACTAATAGTGCTTGACCCGTACCATGCCGTAGATTCAGAAATGTCTTATCATCTGCCCCTCTGGAGAGCCGAGTTCCGATCAGGAGCCGTAGGCGGATCTGACAGATAAGCACTATAGATACGACAGTGCGATTTTGATGCGATTAGCCCACATCGTTAAGAAGGACGCCAAGGTTCTTCTTACGAAAAAGCATGATGAGACACGGAGATTTAAAAACCCGACAAGCTTCGCCGCCATGTACATCGGGCGTAGTCTTAAGTCGTGTTATTAACTCTGACGGTATGTTCGGTCAAACGCCGCACTTTGAACTCGCGGACTGCGGTTGGTCGTTCTACGGCGCGCAGTTTACCTAACACGGGGCATGACAAGTCTATTTTGGTTTCCTTCCTTCGATGACCGAGGGATATGTAGGGAGTCTCCAAGGAAAGACAGTAAAAGAGATTCAGCATTCCTGTTCGAGGTAGAAAGATCAACTGCGGACGTCCGCCCGGCAACGTACTTACCAAACGATCCCCTTCACGGAGGACGAACATTTCTATAGATCGGGTGTGCTCCTTTCAACGAGATTGTTGGTGTGCTTAAAAGCTTCCGGCTTTCTCGTTCAACAAAGCGGGAGAGCCACCTGATCGACTTGCCGTTCGGGCGCTTGGGCTCGTGGCATGGAGGCTCCGCCCCAACTCTTACTAGGAAGCAGCACATTTAACGCCGACTCGAAGGTTTGGGCAGACCGCGCGGCGACTGTCAGCGCGGAAATGCGTCTGACGGTAAGTTGCTATAAGGGCTATGCGAACGGAGGAACAATAGTTTATCCTCGTCTATCAGTACCGCCTAATCCAAGTCTCGAACCACTAATGAATTAAACCCTCTTTGCGGCAATATTCGGCTGAAACTAGACGTCAGCCATACGCGTAATGGCTACGACAACGGTTGTGGCAAGCAAGTTAGAACGGCGATAAGATTCATGTTACCGATTTATATGAGCAACGCATGTCTGGTGGAATGCAAGCGCCCCATCACACTCGACGTCGCCGCACATGACGAAAGCAGGCGAGCGAGCATCGACACGCACCCACATGT
seq00006   TCGTACATCCCCGAAAAAGGTCGTGCGAGCCCTTTCCTGGGTGGCCAGCTATATAGAAGTTCCGAGGCGCATGACATCTATTTATATTTCTCACATCGCTAACTGTATTAATATTTCATGACTATGTTCACACCGGAACAACTAAAGCGGCAGTACCATCGTGCCTACCATGCGGGTCTTGTGTAGGCTCTGGGGCGGCTCAACGTCGAACGAATTGTTTAGATTGCTGGCGAGCTGGGGAACGCAAAGTCCATGTATGCGCGTTACGATTAGAGAAATCTATATTGTGACCCCCGGTGCCGGATCGTCCCTTTTTAAGTCAGCGGCGGGGATCTGCGCGATCGATGATCACTGGGCGGATGCTTGAATCGGTCATGGCTTGCAGTGGGTGACTGATACTTGGAAGGCGTGTACCCTACCAACCGGTCCTATCCTAAACCCGAATTAATGTGGGAATGTAATTTAATGGGATTCTCGTCCCCTGGACCCGTCGATTCGGAGTAGAGATCTGTTCGTCGACCCGCTACCCCGTCGTATCGAAAGTGGGGCAACTGAGAAGGCACTCCAAATTGGCACCTATAAAAGCTTATCGACAAGACTAGTAAGATGCTTGCGGGCTGTAAATTTCGATCCTAATGCTGACCTCACAGCGTGAGAGCCCTGCGCCGATCTGCATAAATCATCGAAACGGAGGACACTGGGCGCCTCGAGCACGGCCTCTTAGGTTTGGGTCGATTGCGGCGGAGAAAGTTAACGATCAACAGATACCAGGTTAAGCAGGTATAGTTCTATGGTACTCTACGTATTTTAGTCAGCGTTAGCGGATAGGTTCTGGGACTATTTGGCACTACCTCAACAAGAATCAAGGGGCAACATATGTCAATTGGGAGGAATTAGAGTGGCTGCCTTGTATACCACTCCTCCAGTAGAGCGTCTACGTGGATGAACAAAGCATTTCGGGATACAGATACCTGGTTAATGACTCAGCGCAGGTTCCCCGAGTGCTGTGGCATGATACCCGTCTCCTTTCGGACCGTCTAACGACCTGCATCAAATTGCCGATGGAAGGGGTGCAAATGAAGATCAAACATAAACCTTAGGTTCCGGAACATAACTTACTGATCCACATTTAACTAGTGTAATTGTCGCGAAGAGAACTTCATGTAGCAGTGCATAGCGGCCTGTTCGTCACGACCCCATGTCGTGACTAATAGTGCTTGACCCGTACCATGCCGTAGATTCAGAAATGTCTTATCATCTGCCCCTCTGGAGAGCCGAGTTCCGATCAGGAGCCGTAGGCGGATCTGACAGATAAGCACTATAGATACGACAGTGCGATTTTGATGCGATTAGCCCACATCGTTAAGAAGGACGCCAAGGTTCTTCTTACGAAAAAGCATGATGAGACACGGAGATTTAAAAACCCGACAAGCTTCGCCGCCATGTACATCGGGCGTAGTCTTAAGTCGTGTTATTAACTCTGACGGTATGTTCGGTCAAACGCCGCACTTTGAACTCGCGGACTGCGGTTGGTCGTTCTACGGCGCGCAGTTTACCTAACACGGGGCATGACAAGTCTATTTTGGTTTCCTTCCTTCGATGACCGAGGGATATGTAGGGAGTCTCCAAGGAAAGACAGTAAAAGAGATTCAGCATTCCTGTTCGATGTAGAAAGATCAACTGCGGACGTCCGCCCGGCAACGTACTTACCAAACGATCCCCTTCACGGAGGACGAACATTTCTATAGATCGGGTGTGCTCCTTTCAACGAGATTGTTGGTGTGCTTAAAAGCTTCCGGCTTTCTCGTTCAACAAAGCGGGAGAGCCACCTGATCGACTTGCCGTTCGGGCGCTTGGGCTCGTGGCATGGAGGCTCCGCCCCAACTCTTACTAGGAAGCAGCACATTTAACGCCGACTCGAAGGTTTGGGCAGACCGCGCGGCGACTGTCAGCGCGGAAATGCGTCTGACGGTAAGTTGCTATAAGGGCTATGCGAACGGAGGAACAATAGTTTATCCTCGTCTATCAGTACCGCCTAATCCAAGTCTCGAACCACTAATGAATTAAACCCTCTTTGCGGCAATATTCGGCTGAAACTAGACGTCAGCCATACGCGTAATGGCTACGACAACGGTTGTGGCAAGCAAGTTAGAACGGCGATAAGATTCATGTTACCGATTTATATGAGCAACGCATGTCTGGTGGAATGCAAGCGCCCCATCACACTCGACGTCGCCGCACATGACGAAAGCAGGCGAGCGAGCATCGACACGCACGCACATGT
seq00007   TCGTACATCCCCGAAAAAGGTCGTGCGAGCCCTTTCCTGGGTGGCCAGCTATATAGAAGTTCCGAGGCGCATGACATCTATTTATATTTCTCACATCGCTAACTGTATTAATATTTCATGACTATGTTCACACCGGAACAACTAAAGCGGCAGTACCATCGTGCCTACCATGCGGGTCTTGTGTAGGCTCTGGGGCGGCTCAACGTCGAACGAATTGTTTAGATTGCTGGCGAGCTGGGGAACGCAAAGTCCATGTATGCGCGTTACGATTAGAGAAATCTATATTGTGACCCCCGGTGCCGGATCGTCCCTTTTTAAGTCAGCGGCGGGGATCTGCGCGATCGATGATCACTGGGCGGATGCTTGAATCGGTCATGGCTTGCAGTGGGTGACTGATACTTGGAAGGCGTGTACCCTACCAACCGGTCCTATCCTAAACCCGAATTAATGTGGGAATGTAATTTAATGGGATTCTCGTCCCCTGGACCCGTCGATTCGGAGTAGAGATCTGTTCGTCGACCCGCTACCCCGTCGTATCGAAAGTGGGGCAACTGAGAAGGCACTCCAAATTGGCACCTATAAAAGCTTATCGACAAGACTAGTAAGATGCTTGCGGGCTGTAAATTTCGATCCTAATGCTGACCTCACAGCGTGAGAGCCCTGCGCCGATCTGCATAAATCATCGAAACGGAGGACACTGGGCGCCTCGAGCACGGCCTCTTAGGTTTGGGTCGATTGCGGCGGAGAACGTTAACGATCAACAGATACCAGGTTAAGCAGGTATAGTTCTATGGTACTCTACGTATTTTAGTCAGCGTTAGCGGATAGGTTCTGGGACTATTTGGCACTACCTCAACAAGAATCAAGGGGCAACATATGTCAATTGGGAGGAATTAGAGTGGCTGCCTTGTATACCACTCCTCCAGTAGAGCGTCTACGTGGATGAACAAAGCATTTCGGGATACAGATACCTGGTTAATGACTCAGCGCAGGTTCCCCGAGTGCTGTGGCATGATACCCGTCTCCTTTCGGACCGTCTAACGACCTGCATCAAATTGCCGATGGAAGGGGTGCAAATGAAGATCAAACATAAACCTTAGGTTCCGGAACATAACTTACTGATCCACATTTAACTAGTGTAATTGTCGCGAAGAGAACTTCATGTAGCAGTGCATAGCGGCCTGTTCGTCACGACCCCATGTCGTGACTAATAGTGCTTGACCCGTACCATGCCGTAGATTCAGAAATGTCTTATCATCTGCCCCTCTGGAGAGCCGAGTTCCGATCAGGAGCCGTAGGCGGATCTGACAGATAAGCACTATAGATACGACAGTGCGATTTTGATGCGATTAGCCCACATCGTTAAGAAGGACGCCAAGGTTCTTCTTACGAAAAAGCATGATGAGACACGGAGATTTAAAAACCCGACAAGCTTCGCCGCCATGTACATCGGGCGTAGTCTTAAGTCGTGTTATTAACTCTGACGGTATGTTCGGTCAAACGCCGCACTTTGAACTCGCGGACTGCGGTTGGTCGTTCTACGGCGCGCAGTTTACCTAACACGGGGCATGACAAGTCTATTTTGGTTTCCTTCCTTCGATGACCGAGGGATATGTAGGGAGTCTCCAAGGAAAGACAGTAAAAGAGATTCAGCATTCCTGTTCGAGGTAGAAAGATCAACTGCGGACGTCCGCCCGGCAACGTACTTACCAAACGATCCCCTTCACGGAGGACGAACATTTCTATAGATCGGGTGTGCTCCTTTCAACGAGATTGTTGGTGTGCTTAAAAGCTTCCGGCTTTCTCGTTCAACAAAGCGGGAGAGCCACCTGATCGACTTGCCGTTCGGGCGCTTGGGCTCGTGGCATGGAGGCTCCGCCCCAACTCTTACTAGGAAGCAGCACATTTAACGCCGACTCGAAGGTTTGGGCAGACCGCGCGGCGACTGTCAGCGCGGAAATGCGTCTGACGGTAAGTTGCTATAAGGGCTATGCGAACGGAGGAACAATAGTTTATCCTCGTCTATCAGTACCGCCTAATCCAAGTCTCGAACCACTAATGAATTAAACCCTCTTTGCGGCAATATTCGGCTGAAACTAGACGTCAGCCATACGCGTAATGGCTACGACAACGGTTGTGGCAAGCAAGTTAGAACGGCGATAAGATTCATGTTACCGATTTATATGAGCAACGCATGTCTGGTGGAATGCAAGCGCCCCATCACACTCGACGTCGCCGCACATGACGAAAGCAGGCGAGCGAGCATCGACACGCACGCACATGT
seq00008   TCGTACATCCCCGAAAAAGGTCGTGCGAGCCCTTTCCTGGGTGGCCAGCTATATAGAAGTTCCGAGGCGCATGACATCTATTTATATTTCTCACATCGCTAACTGTATTAATATTTCATGACTATGTTCACACCGGAACAACTAAAGCGGCAGTACCATCGTGCCTACCATGCGGGTCTTGTGTAGGCTCTGGGGCGGCTCAACGTCGAACGAATTGTTTAGATTGCTGGCGAGCTGGGGAACGCAAAGTCCATGTATGCGCGTTACGATTAGAGAAATCTATATTGTGACCCCCGGTGCCGGATCGTCCCTTTTTAAGTCAGCGGCGGGGATCTGCGCGATCGATGATCACTGGGCGGATGCTTGAATCGGTCATGGCTTGCAGTGGGTGACTGATACTTGGAAGGCGTGTACCCTACCAACCGGTCCTATCCTAAACCCGAATTAATGTGGGAATGTAATTTAATGGGATTCTCGTCCCCTGGACCCGTCGATTCGGAGTAGAGATCTGTTCGTCGACCCGCTACCCCGTCGTATCGAAAGTGGGGCAACTGAGAAGGCACTCCAAATTGGCACCTATAAAAGCTTATCGACAAGACTAGTAAGATGCTTGCGGGCTGTAAATTTCGATCCTAATGCTGACCTCACAGCGTGAGAGCCCTGCGCCGATCTGCATAAATCATCGAAACGGAGGACACTGGGCGCCTCGAGCACGGCCTCTTAGGTTTGGGTCGATTGCGGCGGAGAACGTTAACGATCAACAGATACCAGGTTAAGCAGGTATAGTTCTATGGTACTCTACGTATTTTAGTCAGCGTTAGCGGATAGGTTCTGGGACTATTTGGCACTACCTCAACAAGAATCAAGGGGCAACATATGTCAATTGGGAGGAATTAGAGTGGCTGCCTTGTATACCACTCCTCCAGTAGAGCGTCTACGTGGATGAACAAAGCATTTCGGGATACAGATACCTGGTTAATGACTCAGCGCAGGTTCCCCGAGTGCTGTGGCATGATACCCGTCTCCTTTCGGACCGTCTAACGACCTGCATCAAATTGCCGATGGAAGGGGTGCAAATGAAGATCAAACATAAACCTTAGGTTCCGGAACATAACTTACTGATCCACATTTAACTAGTGTAATTGTCGCGAAGAGAACTTCATGTAGCAGTGCATAGCGGCCTGTTCGTCACGACCCCATGTCGTGACTAATAGTGCTTGACCCGTACCATGCCGTAGATTCAGAAATGTCTTATCATCTGCCCCTCTGGAGAGCCGAGTTCCGATCAGGAGCCGTAGGCGGATCTGACAGATAAGCACTATAGATACGACAGTGCGATTTTGATGCGATTAGCCCACATCGTTAAGAAGGACGCCAAGGTTCTTCTTACGAAAAAGCATGATGAGACACGGAGATTTAAAAACCCGACAAGCTTCGCCGCCATGTACATCGGGCGTAGTCTTAAGTCGTGTTATTAACTCTGACGGTATGTTCGGTCAAACGCCGCACTTTGAACTCGCGGACTGCGGTTGGTCGTTCTACGGCGCGCAGTTTACCTAACACGGGGCATGACAAGTCTATTTTGGTTTCCTTCCTTCGATGACCGAGGGATATGTAGGGAGTCTCCAAGGAAAGACAGTAAAAGAGATTCAGCATTCCTGTTCGATGTAGAAAGATCAACTGCGGACGTCCGCCCGGCAACGTACTTACCAAACGATCCCCTTCACGGAGGACGAACATTTCTATAGATCGGGTGTGCTCCTTTCAACGAGATTGTTGGTGTGCTTAAAAGCTTCCGGCTTTCTCGTTCAACAAAGCGGGAGAGCCACCTGATCGACTTGCCGTTCGGGCGCTTGGGCTCGTGGCATGGAGGCTCCGCCCCAACTCTTACTAGGAAGCAGCACATTTAACGCCGACTCGAAGGTTTGGGCAGACCGCGCGGCGACTGTCAGCGCGGAAATGCGTCTGACGGTAAGTTGCTATAAGGGCTATGCGAACGGAGGAACAATAGTTTATCCTCGTCTATCAGTACCGCCTAATCCAAGTCTCGAACCACTAATGAATTAAACCCTCTTTGCGGCAATATTCGGCTGAAACTAGACGTCAGCCATACGCGTAATGGCTACGACAACGGTTGTGGCAAGCAAGTTAGAACGGCGATAAGATTCATGTTACCGATTTATATGAGCAACGCATGTCTGGTGGAATGCAAGCGCCCCATCACACTCGACGTCGCCGCACATGACGAAAGCAGGCGAGCGAGCATCGACACGCACGCACATGT
seq00009   TCGTACATCCCCGAAAAAGGTCGTGCGAGCCCTTTCCTGGGTGGCCAGCTATATAGAAGTTCCGAGGCGCATGACATCTATTTATATTTCTCACATCGCTAACTGTATTAATATTTCATGACTATGTTCACACCGGAACAACTAAAGCGGCAGTACCATCGTGCCTACCATGCGGGTCTTGTGTAGGCTCTGGGGCGGCTCAACGTCGAACGAATTGTTTAGATTGCTGGCGAGCTGGGGAACGCAAAGTCCATGTATGCGCGTTACGATTAGAGAAATCTATATTGTGACCCCCGGTGCCGGATCGTCCCTTTTTAAGTCAGCGGCGGGGATCTGCGCGATCGATGATCACTGGGCGGATGCTTGAATCGGTCATGGCTTGCAGTGGGTGACTGATACTTGGAAGGCGTGTACCCTACCAACCGGTCCTATCCTAAACCCGAATTAATGTGGGAATGTAATTTAATGGGATTCTCGTCCCCTGGACCCGTCGATTCGGAGTAGAGATCTGTTCGTCGACCCGCTACCCCGTCGTATCGAAAGTGGGGCAACTGAGAAGGCACTCCAAATTGGCACCTATAAAAGCTTATCGACAAGACTAGTAAGATGCTTGCGGGCTGTAAATTTCGATCCTAATGCTGACCTCACAGCGTGAGAGCCCTGCGCCGATCTGCATAAATCATCGAAACGGAGGACACTGGGCGCCTCGAGCACGGCCTCTTAGGTTTGGGTCGATTGCGGCGGAGAACGTTAACGATCAACAGATACCAGGTTAAGCAGGTATAGTTCTATGGTACTCTACGTATTTTAGTCAGCGTTAGCGGATAGGTTCTGGGACTATTTGGCACTACCTCAACAAGAATCAAGGGGCAACATATGTCAATTGGGAGGAATTAGAGTGGCTGCCTTGTATACCACTCCTCCAGTAGAGCGTCTACGTGGATGAACAAAGCATTTCGGGATACAGATACCTGGTTAATGACTCAGCGCAGGTTCCCCGAGTGCTGTGGCATGATACCCGTCTCCTTTCGGACCGTCTAACGACCTGCATCAAATTGCCGATGGAAGGGGTGCAAATGAAGATCAAACATAAACCTTAGGTTCCGGAACATAACTTACTGATCCACATTTAACTAGTGTAATTGTCGCGAAGAGAACTTCATGTAGCAGTGCATAGCGGCCTGTTCGTCACGACCCCATGTCGTGACTAATAGTGCTTGACCCGTACCATGCCGTAGATTCAGAAATGTCTTATCATCTGCCCCTCTGGAGAGCCGAGTTCCGATCAGGAGCCGTAGGCGGATCTGACAGATAAGCACTATAGATACGACAGTGCGATTTTGATGCGATTAGCCCACATCGTTAAGAAGGACGCCAAGGTTCTTCTTACGAAAAAGCATGATGAGACACGGAGATTTAAAAACCCGACAAGCTTCGCCGCCATGTACATCGGGCGTAGTCTTAAGTCGTGTTATTAACTCTGACGGTATGTTCGGTCAAACGCCGCACTTTGAACTCGCGGACTGCGGTTGGTCGTTCTACGGCGCGCAGTTTACCTAACACGGGGCATGACAAGTCTATTTTGGTTTCCTTCCTTCGATGACCGAGGGATATGTAGGGAGTCTCCAAGGAAAGACAGTAAAAGAGATTCAGCATTCCTGTTCGAGGTAGAAAGATCAACTGCGGACGTCCGCCCGGCAACGTACTTACCAAACGATCCCCTTCACGGAGGACGAACATTTCTATAGATCGGGTGTGCTCCTTTCAACGAGATTGTTGGTGTGCTTAAAAGCTTCCGGCTTTCTCGTTCAACAAAGCGGGAGAGCCACCTGATCGACTTGCCGTTCGGGCGCTTGGGCTCGTGGCATGGAGGCTCCGCCCCAACTCTTACTAGGAAGCAGCACATTTAACGCCGACTCGAAGGTTTGGGCAGACCGCGCGGCGACTGTCAGCGCGGAAATGCGTCTGACGGTAAGTTGCTATAAGGGCTATGCGAACGGAGGAACAATAGTTTATCCTCGTCTATCAGTACCGCCTAATCCAAGTCTCGAACCACTAATGAATTAAACCCTCTTTGCGGCAATATTCGGCTGAAACTAGACGTCAGCCATACGCGTAATGGCTACGACAACGGTTGTGGCAAGCAAGTTAGAACGGCGATAAGATTCATGTTACCGATTTATATGAGCAACGCATGTCTGGTGGAATGCAAGCGCCCCATCACACTCGACGTCGCCGCACATGACGAAAGCAGGCGAGCGAGCATCGACACGCACGCACATGT
seq00010   TCGTACATCCCCGAAAAAGGTCGTGCGAGCCCTTTCCTGGGTGGCCAGCTATATAGAAGTTCCGAGGCGCATGACATCTATTTATATTTCTCACATCGCTAACTGTATTAATATTTCATGACTATGTTCACACCGGAACAACTAAAGCGGCAGTACCATCGTGCCTACCATGCGGGTCTTGTGTAGGCTCTGGGGCGGCTCAACGTCGAACGAATTGTTTAGATTGCTGGCGAGCTGGGGAACGCAAAGTCCATGTATGCGCGTTACGATTAGAGAAATCTATATTGTGACCCCCGGTGCCGGATCGTCCCTTTTTAAGTCAGCGGCGGGGATCTGCGCGATCGATGATCACTGGGCGGATGCTTGAATCGGTCATGGCTTGCAGTGGGTGACTGATACTTGGAAGGCGTGTACCCTACCAACCGGTCCTATCCTAAACCCGAATTAATGTGGGAATGTAATTTAATGGGATTCTCGTCCCCTGGACCCGTCGATTCGGAGTAGAGATCTGTTCGTCGACCCGCTACCCCGTCGTATCGAAAGTGGGGCAACTGAGAAGGCACTCCAAATTGGCACCTATAAAAGCTTATCGACAAGACTAGTAAGATGCTTGCGGGCTGTAAATTTCGATCCTAATGCTGACCTCACAGCGTGAGAGCCCTGCGCCGATCTGCATAAATCATCGAAACGGAGGACACTGGGCGCCTCGAGCACGGCCTCTTAGGTTTGGGTCGATTGCGGCGGAGAACGTTAACGATCAACAGATACCAGGTTAAGCAGGTATAGTTCTATGGTACTCTACGTATTTTAGTCAGCGTTAGCGGATAGGTTCTGGGACTATTTGGCACTACCTCAACAAGAATCAAGGGGCAACATATGTCAATTGGGAGGAATTAGAGTGGCTGCCTTGTATACCACTCCTCCAGTAGAGCGTCTACGTGGATGAACAAAGCATTTCGGGATACAGATACCTGGTTAATGACTCAGCGCAGGTTCCCCGAGTGCTGTGGCATGATACCCGTCTCCTTTCGGACCGTCTAACGACCTGCATCAAATTGCCGATGGAAGGGGTGCAAATGAAGATCAAACATAAACCTTAGGTTCCGGAACATAACTTACTGATCCACATTTAACTAGTGTAATTGTCGCGAAGAGAACTTCATGTAGCAGTGCATAGCGGCCTGTTCGTCACGACCCCATGTCGTGACTAATAGTGCTTGACCCGTACCATGCCGTAGATTCAGAAATGTCTTATCATCTGCCCCTCTGGAGAGCCGAGTTCCGATCAGGAGCCGTAGGCGGATCTGACAGATAAGCACTATAGATACGACAGTGCGATTTTGATGCGATTAGCCCACATCGTTAAGAAGGACGCCAAGGTTCTTCTTACGAAAAAGCATGATGAGACACGGAGATTTAAAAACCCGACAAGCTTCGCCGCCATGTACATCGGGCGTAGTCTTAAGTCGTGTTATTAACTCTGACGGTATGTTCGGTCAAACGCCGCACTTTGAACTCGCGGACTGCGGTTGGTCGTTCTACGGCGCGCAGTTTACCTAACACGGGGCATGACAAGTCTATTTTGGTTTCCTTCCTTCGATGACCGAGGGATATGTAGGGAGTCTCCAAGGAAAGACAGTAAAAGAGATTCAGCATTCCTGTTCGATGTAGAAAGATCAACTGCGGACGTCCGCCCGGCAACGTACTTACCAAACGATCCCCTTCACGGAGGACGAACATTTCTATAGATCGGGTGTGCTCCTTTCAACGAGATTGTTGGTGTGCTTAAAAGCTTCCGGCTTTCTCGTTCAACAAAGCGGGAGAGCCACCTGATCGACTTGCCGTTCGGGCGCTTGGGCTCGTGGCATGGAGGCTCCGCCCCAACTCTTACTAGGAAGCAGCACATTTAACGCCGACTCGAAGGTTTGGGCAGACCGCGCGGCGACTGTCAGCGCGGAAATGCGTCTGACGGTAAGTTGCTATAAGGGCTATGCGAACGGAGGAACAATAGTTTATCCTCGTCTATCAGTACCGCCTAATCCAAGTCTCGAACCACTAATGAATTAAACCCTCTTTGCGGCAATATTCGGCTGAAACTAGACGTCAGCCATACGCGTAATGGCTACGACAACGGTTGTGGCAAGCAAGTTAGAACGGCGATAAGATTCATGTTACCGATTTATATGAGCAACGCATGTCTGGTGGAATGCAAGCGCCCCATCACACTCGACGTCGCCGCACATGACGAAAGCAGGCGAGCGAGCATCGACACGCACGCACATGT
seq00011   TCGTACATCCCCGAAAAAGGTCGTGCGAGCCCTTTCCTGGGTGGCCAGCTATATAGAAGTTCCGAGGCGCATGACATCTATTTATATTTCTCACATCGCTAACTGTATTAATATTTCATGACTATGTTCACACCGGAACAACTAAAGCGGCAGTACCATCGTGCCTACCATGCGGGTCTTGTGTAGGCTCTGGGGCGGCTCAACGTCGAACGAATTGTTTAGATTGCTGGCGAGCTGGGGAACGCAAAGTCCATGTATGCGCGTTACGATTAGAGAAATCTATATTGTGACCCCCGGTGCCGGATCGTCCCTTTTTAAGTCAGCGGCGGGGATCTGCGCGATCGATGATCACTGGGCGGATGCTTGAATCGGTCATGGCTTGCAGTGGGTGACTGATACTTGGAAGGCGTGTACCCTACCAACTGGTCCTATCCTAAACCCGAATTAATGTGGGAATGTAATTTAATGGGATTCTCGTCCCCTGGACCCGTCGATTCGGAGTAGAGATCTGTTCGTCGACCCGCTACCCCGTCGTATCGAAAGTGGGGCAACTGAGAAGGCACTCCAAATTGGCACCTATAAAAGCTTATCGACAAGACTAGTAAGATGCTTGCGGGCTGTAAATTTCGATCCTAATGCTGACCTCACAGCGTGAGAGCCCTGCGCCGATCTGCATAAATCATCGAAACGGAGGACACTGGGCGCCTCGAGCACGGCCTCTTAGGTTTGGGTCGATTGCGGCGGAGAACGTTAACGATCAACAGATACCAGGTTAAGCAGGTATAGTTCTATGGTACTCTACGTATTTTAGTCAGCGTTAGCGGATAGGTTCTGGGACTATTTGGCACTACCTCAACAAGAATCAAGGGGCAACATATGTCAATTGGGAGGAATTAGAGTGGCTGCCTTGTATACCACTCCTCCAGTAGAGCGTCTACGTGGATGAACAAAGCATTTCGGGATACAGATACCTGGTTAATGACTCAGCGCAGGTTCCCCGAGTGCTGTGGCATGATACCCGTCTCCTTTCGGACCGTCTAACGACCTGCATCAAATTGCCGATGGAAGGGGTGCAAATGAAGATCAAACATAAACCTTAGGTTCCGGAACATAACTTACTGATCCACATTTAACTAGTGTAATTGTCGCGAAGAGAACTTCATGTAGCAGTGCATAGCGGCCTGTTCGTCACGACCCCATGTCGTGACTAATAGTGCTTGACCCGTACCATGCCGTAGATTCAGAAATGTCTTATCATCTGCCCCTCTGGAGAGCCGAGTTCCGATCACGAGCCGTAGGCGGATCTGACAGATAAGCACTATAGATACGACAGTGCGATTTTGATGCGATTAGCCCACATCGTTAAGAAGGACGCCAAGGTTCTTCTTACGAAAAAGCATGATGAGACACGGAGATTTAAAAACCCGACAAGCTTCGCCGCCATGTACATCGGGCGTAGTCTTAAGTCGTGTTATTAACTCTGACGGTATGTTCGGTCAAACGCCGCACTTTGAACTCGCGGACTGCGGTTGGTCGTTCTACGGCGCGCAGTTTACCTAACACGGGGCATGACAAGTCTATTTTGGTTTCCTTCCTTCGATGACCGAGGGATATGTAGGGAGTCTCCAAGGAAAGACAGTAAAAGAGATTCAGCATTCCTGTTCGAGGTAGAAAGATCAACTGCGGACGTCCGCCCGGCAACGTACTTACCAAACGATCCCCTTCACGGAGGACGAACATTTCTATAGATCGGGTGTGCTCCTTTCAACGAGATTGTTGGTGTGCTTAAAAGCTTCCGGCTTTCTCGTTCAACAAAGCGGGAGAGCCACCTGATCGACTTGCCGTTCGGGCGCTTGGGCTCGTGGCATGGAGGCTCCGCCCCAACTCTTACTAGGAAGCAGCACATTTAACGCCGACTCGAAGGTTTGGGCAGACCGCGCGGCGACTGTCAGCGCGGAAATGCGTCTGACGGTAAGTTGCTATAAGGGCTATGCGAACGGAGGAACAATAGTTTATCCTCGTCTATCAGTACCGCCTAATCCAAGTCTCGAACCACTAATGAATTAAACCCTCTTTGCGGCAATATTCGGCTGAAACTAGACGTCAGCCATACGCGTAATGGCTACGACAACGGTTGTGGCAAGCAAGTTAGAACGGCGATAAGATTCATGTTACCGATTTATATGAGCAACGCATGTCTGGTGGAATGCAAGCGCCCCATCACACTCGACGTCGCCGCACATGACGAAAGCAGGCGAGCGAGCATCGACACGCACGCACATGT
seq00012   TCGTACATCCCCGAAAAAGGTCGTGCGAGCCCTTTCCTGGGTGGCCAGCTATATAGAAGTTCCGAGGCGCATGACATCTATTTATATTTCTCACATCGCTAACTGTATTAATATTTCATGACTATGTTCACACCGGAACAACTAAAGCGGCAGTACCATCGTGCCTACCATGCGGGTCTTGTGTAGGCTCTGGGGCGGCTCAACGTCGAACGAATTGTTTAGATTGCTGGCGAGCTGGGGAACGCAAAGTCCATGTATGCGCGTTACGATTAGAGAAATCTATATTGTGACCCCCGGTGCCGGATCGTCCCTTTTTAAGTCAGCGGCGGGGATCTGCGCGATCGATGATCACTGGGCGGATGCTTGAATCGGTCATGGCTTGCAGTGGGTGACTGATACTTGGAAGGCGTGTACCCTACCAACCGGTCCTATCCTAAACCCGAATTAATGTGGGAATGTAATTTAATGGGATTCTCGTCCCCTGGACCCGTCGATTCGGAGTAGAGATCTGTTCGTCGACCCGCTACCCCGTCGTATCGAAAGTGGGGCAACTGAGAAGGCACTCCAAATTGGCACCTATAAAAGCTTATCGACAAGACTAGTAAGATGCTTGCGGGCTGTAAATTTCGATCCTAATGCTGACCTCACAGCGTGAGAGCCCTGCGCCGATCTGCATAAATCATCGAAACGGAGGACACTGGGCGCCTCGAGCACGGCCTCTTAGGTTTGGGTCGATTGCGGCGGAGAACGTTAACGATCAACAGATACCAGGTTAAGCAGGTATAGTTCTATGGTACTCTACGTATTTTAGTCAGCGTTAGCGGATAGGTTCTGGGACTATTTGGCACTACCTCAACAAGAATCAAGGGGCAACATATGTCAATTGGGAGGAATTAGAGTGGCTGCCTTGTATACCACTCCTCCAGTAGAGCGTCTACGTGGATGAACAAAGCATTTCGGGATACAGATACCTGGTTAATGACTCAGCGCAGGTTCCCCGAGTGCTGTGGCATGATACCCGTCTCCTTTCGGACCGTCTAACGACCTGCATCAAATTGCCGATGGAAGGGGTGCAAATGAAGATCAAACATAAACCTTAGGTTCCGGAACATAACTTACTGATCCACATTTAACTAGTGTAATTGTCGCGAAGAGAACTTCATGTAGCAGTGCATAGCGGCCTGTTCGTCACGACCCCATGTCGTGACTAATAGTGCTTGACCCGTACCATGCCGTAGATTCAGAAATGTCTTATCATCTGCCCCTCTGGAGAGCCGAGTTCCGATCAGGAGCCGTAGGCGGATCTGACAGATAAGCACTATAGATACGACAGTGCGATTTTGATGCGATTAGCCCACATCGTTAAGAAGGACGCCAAGGTTCTTCTTACGAAAAAGCATGATGAGACACGGAGATTTAAAAACCCGACAAGCTTCGCCGCCATGTACATCGGGCGTAGTCTTAAGTCGTGTTATTAACTCTGACGGTATGTTCGGTCAAACGCCGCACTTTGAACTCGCGGACTGCGGTTGGTCGTTCTACGGCGCGCAGTTTACCTAACACGGGGCATGACAAGTCTATTTTGGTTTCCTTCCTTCGATGACCGAGGGATATGTAGGGAGTCTCCAAGGAAAGACAGTAAAAGAGATTCAGCATTCCTGTTCGATGTAGAAAGATCAACTGCGGACGTCCGCCCGGCAACGTACTTACCAAACGATCCCCTTCACGGAGGACGAACATTTCTATAGATCGGGTGTGCTCCTTTCAACGAGATTGTTGGTGTGCTTAAAAGCTTCCGGCTTTCTCGTTCAACAAAGCGGGAGAGCCACCTGATCGACTTGCCGTTCGGGCGCTTGGGCTCGTGGCATGGAGGCTCCGCCCCAACTCTTACTAGGAAGCAGCACATTTAACGCCGACTCGAAGGTTTGGGCAGACCGCGCGGCGACTGTCAGCGCGGAAATGCGTCTGACGGTAAGTTGCTATAAGGGCTATGCGAACGGAGGAACAATAGTTTATCCTCGTCTATCAGTACCGCCTAATCCAAGTCTCGAACCACTAATGAATTAAACCCTCTTTGCGGCAATATTCGGCTGAAACTAGACGTCAGCCATACGCGTAATGGCTACGACAACGGTTGTGGCAAGCAAGTTAGAACGGCGATAAGATTCATGTTACCGATTTATATGAGCAACGCATGTCTGGTGGAATGCAAGCGCCCCATCACACTCGACGTCGCCGCACATGACGAAAGCAGGCGAGCGAGCATCGACACGCACGCACATGT
seq00013   TCGTACATCCCCGAAAAAGGTCGTGCGAGCCCTTTCCTGGGTGGCCAGCTATATAGAAGTTCCGAGGCGCATGACATCTATTTATATTTCTCACATCGCTAACTGTATTAATATTTCATGACTATGTTCACACCGGAACAACTAAAGCGGCAGTACCATCGTGCCTACCATGCGGGTCTTGTGTAGGCTCTGGGGCGGCTCAACGTCGAACGAATTGTTTAGATTGCTGGCGAGCTGGGGAACGCAAAGTCCATGTATGCGCGTTACGATTAGAGAAATCTATATTGTGACCCCCGGTGCCGGATCGTCCCTTTTTAAGTCAGCGGCGGGGATCTGCGCGATCGATGATCACTGGGCGGATGCTTGAATCGGTCATGGCTTGCAGTGGGTGACTGATACTTGGAAGGCGTGTACCCTACCAACCGGTCCTATCCTAAACCCGAATTAATGTGGGAATGTAATTTAATGGGATTCTCGTCCCCTGGACCCGTCGATTCGGAGTAGAGATCTGTTCGTCGACCCGCTACCCCGTCGTATCGAAAGTGGGGCAACTGAGAAGGCACTCCAAATTGGCACCTATAAAAGCTTATCGACAAGACTAGTAAGATGCTTGCGGGCTGTAAATTTCGATCCTAATGCTGACCTCACAGCGTGAGAGCCCTGCGCCGATCTGCATAAATCATCGAAACGGAGGACACTGGGCGCCTCGAGCACGGCCTCTTAGGTTTGGGTCGATTGCGGCGGAGAACGTTAACGATCAACAGATACCAGGTTAAGCAGGTATAGTTCTATGGTACTCTACGTATTTTAGTCAGCGTTAGCGGATAGGTTCTGGGACTATTTGGCACTACCTCAACAAGAATCAAGGGGCAACATATGTCAATTGGGAGGAATTAGAGTGGCTGCCTTGTATACCACTCCTCCAGTAGAGCGTCTACGTGGATGAACAAAGCATTGCGGGATACAGATACCTGGTTAATGACTCAGCGCAGGTTCCCCGAGTGCTGTGGCATGATACCCGTCTCCTTTCGGACCGTCTAACGACCTGCATCAAATTGCCGATGGAAGGGGTGCAAATGAAGATCAAACATAAACCTTAGGTTCCGGAACATAACTTACTGATCCACATTTAACTAGTGTAATTGTCGCGAAGAGAACTTCATGTAGCAGTGCATAGCGGCCTGTTCGTCACGACCCCATGTCGTGACTAATAGTGCTTGACCCGTACCATGCCGTAGATTCAGAAATGTCTTATCATCTGCCCCTCTGGAGAGCCGAGTTCCGATCAGGAGCCGTAGGCGGATCTGACAGATAAGCACTATAGATACGACAGTGCGATTTTGATGCGATTAGCCCACATCGTTAAGAAGGACGCCAAGGTTCTTCTTACGAAAAAGCATGATGAGACACGGAGATTTAAAAACCCGACAAGCTTCGCCGCCATGTACATCGGGCGTAGTCTTAAGTCGTGTTATTAACTCTGACGGTATGTTCGGTCAAACGCCGCACTTTGAACTCGCGGACTGCGGTTGGTCGTTCTACGGCGCGCAGTTTACCTAACACGGGGCATGACAAGTCTATTTTGGTTTCCTTCCTTCGATGACCGAGGGATATGTAGGGAGTCTCCAAGGAAAGACAGTAAAAGAGATTCAGCATTCCTGTTCGATGTAGAAAGATCAACTGCGGACGTCCGCCCGGCAACGTACTTACCAAACGATCCCCTTCACGGAGGACGAACATTTCTATAGATCGGGTGTGCTCCTTTCAACGAGATTGTTGGTGTGCTTAAAAGCTTCCGGCTTTCTCGTTCAACAAAGCGGGAGAGCCACCTGATCGACTTGCCGTTCGGGCGCTTGGGCTCGTGGCATGGAGGCTCCGCCCCAACTCTTACTAGGAAGCAGCACATTTAACGCCGACTCGAAGGTTTGGGCAGACCGCGCGGCGACTGTCAGCGCGGAAATGCGTCTGACGGTAAGTTGCTATAAGGGCTATGCGAACGGAGGAACAATAGTTTATCCTCGTCTATCAGTACCGCCTAATCCAAGTCTCGAACCACTAATGAATTAAACCCTCTTTGCGGCAATATTCGGCTGAAACTAGACGTCAGCCATACGCGTAATGGCTACGACAACGGTTGTGGCAAGCAAGTTAGAACGGCGATAAGATTCATGTTACCGATTTATATGAGCAACGCATGTCTGGTGGAATGCAAGCGCCCCATCACACTCGACGTCGCCGCACATGACGAAAGCAGGCGAGCGAGCATCGACACGCACGCACATGT
seq00014   TCGTACATCCCCGAAAAAGGTCGTGCGAGCCCTTTCCTGGGTGGCCAGCTATATAGAAGTTCCGAGGCGCATGACATCTATTTATATTTCTCACATCGCTAACTGTATTAATATTTCATGACTATGTTCACACCGGAACAACTAAAGCGGCAGTACCATCGTGCCTACCATGCGGGTCTTGTGTAGGCTCTGGGGCGGCTCAACGTCGAACGAATTGTTTAGATTGCTGGCGAGCTGGGGAACGCAAAGTCCATGTATGCGCGTTACGATTAGAGAAATCTATATTGTGACCCCCGGTGCCGGATCGTCCCTTTTTAAGTCAGCGGCGGGGATCTGCGCGATCGATGATCACTGGGCGGATGCTTGAATCGGTCATGGCTTGCAGTGGGTGACTGATACTTGGAAGGCGTGTACCCTACCAACAGGTCCTATCCTAAACCCGAATTAATGTGGGAATGTAATTTAATGGGATTCTCGTCCCCTGGACCCGTCGATTCGGAGTAGAGATCTGTTCGTCGACCCGCTACCCCGTCGTATCGAAAGTGGGGCAACTGAGAAGGCACTCCAAATTGGCACCTATAAAAGCTTATCGACAAGACTAGTAAGATGCTTGCGGGCTGTAAATTTCGATCCTAATGCTGACCTCACAGCGTGAGAGCCCTGCGCCGATCTGCATAAATCATCGAAACGGAGGACACTGGGCGCCTCGAGCACGGCCTCTTAGGTTTGGGTCGATTGCGGCGGAGAACGTTAACGATCAACAGATACCAGGTTAAGCAGGTATAGTTCTATGGTACTCTACGTATTTTAGTCAGCGTTAGCGGATAGGTTCTGGGACTATTTGGCACTACCTCAACAAGAATCAAGGGGCAACATATGTCAATTGGGAGGAATTAGAGTGGCTGCCTTGTATACCACTCCTCCAGTAGAGCGTCTACGTGGATGAACAAAGCATTTCGGGATACAGATACCTGGTTAATGACTCAGCGCAGGTTCCCCGAGTGCTGTGGCATGATACCCGTCTCCTTTCGGACCGTCTAACGACCTGCATCAAATTGCCGATGGAAGGGGTGCAAATGAAGATCAAACATAAACCTTAGGTTCCGGAACATAACTTACTGATCCACATTTAACTAGTGTAATTGTCGCGAAGAGAACTTCATGTAGCAGTGCATAGCGGCCTGTTCGTCACGACCCCATGTCGTGACTAATAGTGCTTGACCCGTACCATGCCGTAGATTCAGAAATGTCTTATCATCTGCCCCTCTGGAGAGCCGAGTTCCGATCAGGAGCCGTAGGCGGATCTGACAGATAAGCACTATAGATACGACAGTGCGATTTTGATGCGATTAGCCCACATCGTTAAGAAGGACGCCAAGGTTCTTCTTACGAAAAAGCATGATGAGACACGGAGATTCAAAAACCCGACAAGCTTCGCCGCCATGTACATCGGGCGTAGTCTTAAGTCGTGTTATTAACTCTGACGGTATGTTCGGTCAAACGCCGCACTTTGAACTCGCGGACTGCGGTTGGTCGTTCTACGGCGCGCAGTTTACCTAACACGGGGCATGACAAGTCTATTTTGGTTTCCTTCCTTCGATGACCGAGGGATATGTAGGGAGTCTCCAAGGAAAGACAGTAAAAGAGATTCAGCATACCTGTTCGATGTAGAAAGATCAACTGCGGACGTCCGCCCGGCAACGTACTTACCAAACGATCCCCTTCACGGAGGACGAACATTTCTATAGATCGGGTGTGCTCCTTTCAACGAGATTGTTGGTGTGCTTAAAAGCTTCCGGCTTTCTCGTTCAACAAAGCGGGAGAGCCACCTGATCGACTTGCCGTTCGGGCGCTTGGGCTCGTGGCATGGAGGCTCCGCCCCAACTCTTACTAGGAAGCAGCACATTTAACGCCGACTCGAAGGTTTGGGCAGACCGCGCGGCGACTGTCAGCGCGGAAATGCGTCTGACGGTAAGTTGCTATAAGGGCTATGCGAACGGAGGAACAATAGTTTATCCTCGTCTATCAGTACCGCCTAATCCATGTCTCGAACCACTAATGAATTAAACCCTCTTTGCGGCAATATTCGGCTGAAACTAGACGTCAGCCATACGCGTAATGGCTACGACAACGGTTGTGGCAAGCAAGTTAGAACGGCGATAAGATTCATGTTACCGATTTATATGAGCAACGCATGTCTGGTGGAATGCAAGCGCCCCATCACACTCGACGTCGCCGCACATGACGAAAGCAGGCGAGCGAGCATCGACACGCACGCACATGT
seq00015   TCGTACATCCCCGAAAAAGGTCGTGCGAGCCCTTTCCTGGGTGGCCAGCTATATAGAAGTTCCGAGGCGCATGACATCTATTTATATTTCTCACATCGCTAACTGTATTAATATTTCATGACTATGTTCACACCGGAACAACTAAAGCGGCAGTACCATCGTGCCTACCATGCGGGTCTTGTGTAGGCTCTGGGGCGGCTCAACGTCGAACGAATTGTTTAGATTGCTGGCGAGCTGGGGAACGCAAAGTCCATGTATGCGCGTTACGATTAGAGAAATCTATATTGTGACCCCCGGTGCCGGATCGTCCCTTTTTAAGTCAGCGGCGGGGATCTGCGCGATCGATGATCACTGGGCGGATGCTTGAATCGGTCATGGCTTGCAGTGGGTGACTGATACTTGGAAGGCGTGTACCCTACCAACAGGTCCTATCCTAAACCCGAATTAATGTGGGAATGTAATTTAATGGGATTCTCGTCCCCTGGACCCGTCGATTCGGAGTAGAGATCTGTTCGTCGACCCGCTACCCCGTCGTATCGAAAGTGGGGCAACTGAGAAGGCACTCCAAATTGGCACCTATAAAAGCTTATCGACAAGACTAGTAAGATGCTTGCGGGCTGTAAATTTCGATCCTAATGCTGACCTCACAGCGTGAGAGCCCTGCGCCGATCTGCATAAATCATCGAAACGGAGGACACTGGGCGCCTCGAGCACGGCCTCTTAGGTTTGGGTCGATTGCGGCGGAGAACGTTAACGATCAACAGATACCAGGTTAAGCAGGTATAGTTCTATGGTACTCTACGTATTTTAGTCAGCGTTAGCGGATAGGTTCTGGGACTATTTGGCACTACCTCAACAAGAATCAAGGGGCAACATATGTCAATTGGGAGGAATTAGAGTGGCTGCCTTGTATACCACTCCTCCAGTAGAGCGTCTACGTGGATGAACAAAGCATTTCGGGATACAGATACCTGGTTAATGACTCAGCGCAGGTTCCCCGAGTGCTGTGGCATGATACCCGTCTCCTTTCGGACCGTCTAACGACCTGCATCAAATTGCCGATGGAAGGGGTGCAAATGAAGATCAAACATAAACCTTAGGTTCCGGAACATAACTTACTGATCCACATTTAACTAGTGTAATTGTCGCGAAGAGAACTTCATGTAGCAGTGCATAGCGGCCTGTTCGTCACGACCCCATGTCGTGACTAATAGTGCTTGACCCGTACCATGCCGTAGATTCAGAAATGTCTTATCATCTGCCCCTCTGGAGAGCCGAGTTCCGATCAGGAGCCGTAGGCGGATCTGACAGATAAGCACTATAGATACGACAGTGCGATTTTGATGCGATTAGCCCACATCGTTAAGAAGGACGCCAAGGTTCTTCTTACGAAAAAGCATGATGAGACACGGAGATTCAAAAACCCGACAAGCTTCGCCGCCATGTACATCGGGCGTAGTCTTAAGTCGTGTTATTAACTCTGACGGTATGTTCGGTCAAACGCCGCACTTTGAACTCGCGGACTGCGGTTGGTCGTTCTACGGCGCGCAGTTTACCTAACACGGGGCATGACAAGTCTATTTTGGTTTCCTTCCTTCGATGACCGAGGGATATGTAGGGAGTCTCCAAGGAAAGACAGTAAAAGAGATTCAGCATACCTGTTCGATGTAGAAAGATCAACTGCGGACGTCCGCCCGGCAACGTACTTACCAAACGATCCCCTTCACGGAGGACGAACATTTCTATAGATCGGGTGTGCTCCTTTCAACGAGATTGTTGGTGTGCTTAAAAGCTTCCGGCTTTCTCGTTCAACAAAGCGGGAGAGCCACCTGATCGACTTGCCGTTCGGGCGCTTGGGCTCGTGGCATGGAGGCTCCGCCCCAACTCTTACTAGGAAGCAGCACATTTAACGCCGACTCGAAGGTTTGGGCAGACCGCGCGGCGACTGTCAGCGCGGAAATGCGTCTGACGGTAAGTTGCTATAAGGGCTATGCGAACGGAGGAACAATAGTTTATCCTCGTCTATCAGTACCGCCTAATCCATGTCTCGAACCACTAATGAATTAAACCCTCTTTGCGGCAATATTCGGCTGAAACTAGACGTCAGCCATACGCGTAATGGCTACGACAACGGTTGTGGCAAGCAAGTTAGAACGGCGATAAGATTCATGTTACCGATTTATATGAGCAACGCATGTCTGGTGGAATGCAAGCGCCCCATCACACTCGACGTCGCCGCACATGACGAAAGCAGGCGAGCGAGCATCGACACGCACGCACATGT
seq00016   TCGTACATCCCCGAAAAAGGTCGTGCGAGCCCTTTCCTGGGTGGCCAGCTATATAGAAGTTCCGAGGCGCATGACATCTATTTATATTTCTCACATCGCTAACTGTATTAATATTTCATGACTATGTTCACACCGGAACAACTAAAGCGGCAGTACCATCGTGCCTACCATGCGGGTCTTGTGTAGGCTCTGGGGCGGCTCAACGTCGAACGAATTGTTTAGATTGCTGGCGAGCTGGGGAACGCAAAGTCCATGTATGCGCGTTACGATTAGAGAAATCTATATTGTGACCCCCGGTGCCGGATCGTCCCTTTTTAAGTCAGCGGCGGGGATCTGCGCGATCGATGATCACTGGGCGGATGCTTGAATCGGTCATGGCTTGCAGTGGGTGACTGATACTTGGAAGGCGTGTACCCTACCAACCGGTCCTATCCTAAACCCGAATTAATGTGGGAATGTAATTTAATGGGATTCTCGTCCCCTGGACCCGTCGATTCGGAGTAGAGATCTGTTCGTCGACCCGCTACCCCGTCGTATCGAAAGTGGGGCAACTGAGAAGGCACTCCAAATTGGCACCTATAAAAGCTTATCGACAAGACTAGTAAGATGCTTGCGGGCTGTAAATTTCGATCCTAATGCTGACCTCACAGCGTGAGAGCCCTGCGCCGATCTGCATAAATCATCGAAACGGAGGACACTGGGCGCCTCGAGCACGGCCTCTTAGGTTTGGGTCGATTGCGGCGGAGAACGTTAACGATCAACAGATACCAGGTTAAGCAGGTATAGTTCTATGGTACTCTACGTATTTTAGTCAGCGTTAGCGGATAGGTTCTGGGACTATTTGGCACTACCTCAACAAGAATCAAGGGGCAACATATGTCAATTGGGAGGAATTAGAGTGGCTGCCTTGTATACCACTCCTCCAGTAGAGCGTCTACGTGGATGAACAAAGCATTTCGGGATACAGATACCTGGTTAATGACTCAGCGCAGGTTCCCCGAGTGCTGTGGCATGATACCCGTCTCCTTTCGGACCGTCTAACGACCTGCATCAAATTGCCGATGGAAGGGGTGCAAATGAAGATCAAACATAAACCTTAGGTTCCGGAACATAACTTACTGATCCACATTTAACTAGTGTAATTGTCGCGAAGAGAACTTCATGTAGCAGTGCATAGCGGCCTGTTCGTCACGACCCCATGTCGTGACTAATAGTGCTTGACCCGTACCATGCCGTAGATTCAGAAATGTCTTATCATCTGCCCCTCTGGAGAGCCGAGTTCCGATCAGGAGCCGTAGGCGGATCTGACAGATAAGCACTATAGATACGACAGTGCGATTTTGATGCGATTAGCCCACATCGTTAAGAAGGACGCCAAGGTTCTTCTTACGAAAAAGCATGATGAGACACGGAGATTTAAAAACCCGACAAGCTTCGCCGCCATGTACATCGGGCGTAGTCTTAAGTCGTGTTATTAACTCTGACGGTATGTTCGGTCAAACGCCGCACTTTGAACTCGCGGACTGCGGTTGGTCGTTCTACGGCGCGCAGTTTACCTAACACGGGGCATGACAAGTCTATTTTGGTTTCCTTCCTTCGATGACCGAGGGATATGTAGGGAGTCTCCAAGGAAAGACAGTAAAAGAGATTCAGCATTCCTGTTCGATGTAGAAAGATCAACTGCGGACGTCCGCCCGGCAACGTACTTACCAAACGATCCCCTTCACGGAGGACGAACATTTCTATAGATCGGGTGTGCTCCTTTCAACGAGATTGTTGGTGTGCTTAAAAGCTTCCGGCTTTCTCGTTCAACAAAGCGGGAGAGCCACCTGATCGACTTGCCGTTCGGGCGCTTGGGCTCGTGGCATGGAGGCTCCGCCCCAACTCTTACTAGGAAGCAGCACATTTAACGCCGACTCGAAGGTTTGGGCAGACCGCGCGGCGACTGTCAGCGCGGAAATGCGTCTGACGGTAAGTTGCTATAAGGGCTATGCGAACGGAGGAACAATAGTTTATCCTCGTCTATCAGTACCGCCTAATCCAAGTCTCGAACCACTAATGAATTAAACCCTCTTTGCGGCAATATTCGGCTGAAACTAGACGTCAGCCATACGCGTAATGGCTACGACAACGGTTGTGGCAAGCAAGTTAGAACGGCGATAAGATTCATGTTACCGATTTATATGAGCAACGCATGTCTGGTGGAATGCAAGCGCCCCATCACACTCGACGTCGCCGCACATGACGAAAGCAGGCGAGCGAGCATCGACACGCACGCACATGT
seq00017   TCGTACATCCCCGAAAAAGGTCGTGCGAGCCCTTTCCTGGGTGGCCAGCTATATAGAAGTTCCGAGGCGCATGACATCTATTTATATTTCTCACATCGCTAACTGTATTAATATTTCATGACTATGTTCACACCGGAACAACTAAAGCGGCAGTACCATCGTGCCTACCATGCGGGTCTTGTGTAGGCTCTGGGGCGGCTCAACGTCGAACGAATTGTTTAGATTGCTGGCGAGCTGGGGAACGCAAAGTCCATGTATGCGCGTTACGATTAGAGAAATCTATATTGTGACCCCCGGTGCCGGATCGTCCCTTTTTAAGTCAGCGGCGGGGATCTGCGCGATCGATGATCACTGGGCGGATGCTTGAATCGGTCATGGCTTGCAGTGGGTGACTGATACTTGGAAGGCGTGTACCCTACCAACCGGTCCTATCCTAAACCCGAATTAATGTGGGAATGTAATTTAATGGGATTCTCGTCCCCTGGACCCGTCGATTCGGAGTAGAGATCTGTTCGTCGACCCGCTACCCCGTCGTATCGAAAGTGGGGCAACTGAGAAGGCACTCCAAATTGGCACCTATAAAAGCTTATCGACAAGACTAGTAAGATGCTTGCGGGCTGTAAATTTCGATCCTAATGCTGACCTCACAGCGTGAGAGCCCTGCGCCGATCTGCATAAATCATCGAAACGGAGGACACTGGGCGCCTCGAGCACGGCCTCTTCGGTTTGGGTCGATTGCGGCGGAGAACGTTAACGATCAACAGATACCAGGTTAAGCAGGTATAGTTCTATGGTACTCTACGTATTTTAGTCAGCGTTAGCGGATAGGTTCTGGGACTATTTGGCACTACCTCAACAAGAATCAAGGGGCAACATATGTCAATTGGGAGGAATTAGAGTGGCTGCCTTGTATACCACTCCTCCAGTAGAGCGTCTACGTGGATGAACAAAGCATTGCGGGATACAGATACCTGGTTAATGACTCAGCGCAGGTTCCCCGAGTGCTGTGGCATGATACCCGTCTCCTTTCGGACCGTCTAACGACCTGCATCAAATTGCCGATGGAAGGGGTGCAAATGAAGATCAAACATAAACCTTAGGTTCCGGAACATAACTTACTGATCCACATTTAACTAGTGTAATTGTCGCGAAGAGAACTTCATGTAGCAGTGCATAGCGGCCTGTTCGTCACGACCCCATGTCGTGACTAATAGTGCTTGACCCGTACCATGCCGTAGATTCAGAAATGTCTTATCATCTGCCCCTCTGGAGAGCCGAGTTCCGATCAGGAGCCGTAGGCGGATCTGACAGATAAGCACTATAGATACGACAGTGCGATTTTGATGCGATTAGCCCACATCGTTAAGAAGGACGCCAAGGTTCTTCTTACGAAAAAGCATGATGAGACACGGAGATTTAAAAACCCGACAAGCTTCGCCGCCATGTACATCGGGCGTAGTCTTAAGTCGTGTTATTAACTCTGACGGTATGTTCGGTCAAACGCCGCACTTTGAACTCGCGGACTGCGGTTGGTCGTTCTACGGCGCGCAGTTTACCTAACACGGGGCATGACAAGTCTATTTTGGTTTCCTTCCTTCGATGACCGAGGGATATGTAGGGAGTCTCCAAGGAAAGACAGTAAAAGAGATTCAGCATTCCTGTTCGATGTAGAAAGATCAACTGCGGACGTCCGCCCGGCAACGTACTTACCAAACGATCCCCTTCACGGAGGACGAACATTTCTATAGATCGGGTGTGCTCCTTTCAACGAGATTGTTGGTGTGCTTAAAAGCTTCCGGCTTTCTCGTTCAACAAAGCGGGAGAGCCACCTGATCGACTTGCCGTTCGGGCGCTTGGGCTCGTGGCATGGAGGCTCCGCCCCAACTCTTACTAGGAAGCAGCACATTTAACGCCGACTCGAAGGTTTGGGCAGACCGCGCGGCGACTGTCAGCGCGGAAATGCGTCTGACGGTAAGTTGCTATAAGGGCTATGCGAACGGAGGAACAATAGTTTATCCTCGTCTATCAGTACCGCCTAATCCAAGTCTCGAACCACTAATGAATTAAACCCTCTTTGCGGCAATATTCGGCTGAAACTAGACGTCAGCCATACGCGTAATGGCTACGACAACGGTTGTGGCAAGCAAGTTAGAACGGCGATAAGATTCATGTTACCGATTTATATGAGCAACGCATGTCTGGTGGAATGCAAGCGCCCCATCACACTCGACGTCGCCGCACATGACGAAAGCAGGCGAGCGAGCATCGACACGCACGCACATGT
seq00018   TCGTACATCCCCGAAAAAGGTCGTGCGAGCCCTTTCCTGGGTGGCCAGCTATATAGAAGTTCCGAGGCGCATGACATCTATTTATATTTCTCACATCGCTAACTGTATTAATATTTCATGACTATGTTCACACCGGAACAACTAAAGCGGCAGTACCATCGTGCCTACCATGCGGGTCTTGTGTAGGCTCTGGGGCGGCTCAACGTCGAACGAATTGTTTAGATTGCTGGCGAGCTGGGGAACGCAAAGTCCATGTATGCGCGTTACGATTAGAGAAATCTATATTGTGACCCCCGGTGCCGGATCGTCCCTTTTTAAGTCAGCGGCGGGGATCTGCGCGATCGATGATCACTGGGCGGATGCTTGAATCGGTCATGGCTTGCAGTGGGTGACTGATACTTGGAAGGCGTGTACCCTACCAACCGGTCCTATCCTAAACCCGAATTAATGTGGGAATGTAATTTAATGGGATTCTCGTCCCCTGGACCCGTCGATTCGGAGTAGAGATCTGTTCGTCGACCCGCTACCCCGTCGTATCGAAAGTGGGGCAACTGAGAAGGCACTCCAAATTGGCACCTATAAAAGCTTATCGACAAGACTAGTAAGATGCTTGCGGGCTGTAAATTTCGATCCTAATGCTGACCTCACAGCGTGAGAGCCCTGCGCCGATCTGCATAAATCATCGAAACGGAGGACACTGGGCGCCTCGAGCACGGCCTCTTAGGTTTGGGTCGATTGCGGCGGAGAACGTTAACGATCAACAGATACCAGGTTAAGCAGGTATAGTTCTATGGTACTCTACGTATTTTAGTCAGCGTTAGCGGATAGGTTCTGGGACTATTTGGCACTACCTCAACAAGAATCAAGGGGCAACATATGTCAATTGGGAGGAATTAGAGTGGCTGCCTTGTATACCACTCCTCCAGTAGAGCGTCTACGTGGATGAACAAAGCATTGCGGGATACAGATACCTGGTTAATGACTCAGCGCAGGTTCCCCGAGTGCTGTGGCATGATACCCGTCTCCTTTCGGACCGTCTAACGACCTGCATCAAATTGCCGATGGAAGGGGTGCAAATGAAGATCAAACATAAACCTTAGGTTCCGGAACATAACTTACTGATCCACATTTAACTAGTGTAATTGTCGCGAAGAGAACTTCATGTAGCAGTGCATAGCGGCCTGTTCGTCACGACCCCATGTCGTGACTAATAGTGCTTGACCCGTACCATGCCGTAGATTCAGAAATGTCTTATCATCTGCCCCTCTGGAGAGCCGAGTTCCGATCAGGAGCCGTAGGCGGATCTGACAGATAAGCACTATAGATACGACAGTGCGATTTTGATGCGATTAGCCCACATCGTTAAGAAGGACGCCAAGGTTCTTCTTACGAAAAAGCATGATGAGACACGGAGATTTAAAAACCCGACAAGCTTCGCCGCCATGTACATCGGGCGTAGTCTTAAGTCGTGTTATTAACTCTGACGGTATGTTCGGTCAAACGCCGCACTTTGAACTCGCGGACTGCGGTTGGTCGTTCTACGGCGCGCAGTTTACCTAACACGGGGCATGACAAGTCTATTTTGGTTTCCTTCCTTCGATGACCGAGGGATATGTAGGGAGTCTCCAAGGAAAGACAGTAAAAGAGATTCAGCATTCCTGTTCGATGTAGAAAGATCAACTGCGGACGTCCGCCCGGCAACGTACTTACCAAACGATCCCCTTCACGGAGGACGAACATTTCTATAGATCGGGTGTGCTCCTTTCAACGAGATTGTTGGTGTGCTTAAAAGCTTCCGGCTTTCTCGTTCAACAAAGCGGGAGAGCCACCTGATCGACTTGCCGTTCGGGCGCTTGGGCTCGTGGCATGGAGGCTCCGCCCCAACTCTTACTAGGAAGCAGCACATTTAACGCCGACTCGAAGGTTTGGGCAGACCGCGCGGCGACTGTCAGCGCGGAAATGCGTCTGACGGTAAGTTGCTATAAGGGCTATGCGAACGGAGGAACAATAGTTTATCCTCGTCTATCAGTACCGCCTAATCCAAGTCTCGAACCACTAATGAATTAAACCCTCTTTGCGGCAATATTCGGCTGAAACTAGACGTCAGCCATACGCGTAATGGCTACGACAACGGTTGTGGCAAGCAAGTTAGAACGGCGATAAGATTCATGTTACCGATTTATATGAGCAACGCATGTCTGGTGGAATGCAAGCGCCCCATCACACTCGACGTCGCCGCACATGACGAAAGCAGGCGAGCGAGCATCGACACGCACGCACATGT
seq00019   TCGTACATCCCCGAAAAAGGTCGTGCGAGCCCTTTCCTGGGTGGCCAGCTATATAGAAGTTCCGAGGCGCATGACATCTATTTATATTTCTCACATCGCTAACTGTATTAATATTTCATGACTATGTTCACACCGGAACAACTAAAGCGGCAGTACCATCGTGCCTACCATGCGGGTCTTGTGTAGGCTCTGGGGCGGCTCAACGTCGAACGAATTGTTTAGATTGCTGGCGAGCTGGGGAACGCAAAGTCCATGTATGCGCGTTACGATTAGAGAAATCTATATTGTGACCCCCGGTGCCGGATCGTCCCTTTTTAAGTCAGCGGCGGGGATCTGCGCGATCGATGATCACTGGGCGGATGCTTGAATCGGTCATGGCTTGCAGTGGGTGACTGATACTTGGAAGGCGTGTACCCTACCAACCGGTCCTATCCTAAACCCGAATTAATGTGGGAATGTAATTTAATGGGATTCTCGTCCCCTGGACCCGTCGATTCGGAGTAGAGATCTGTTCGTCGACCCGCTACCCCGTCGTATCGAAAGTGGGGCAACTGAGAAGGCACTCCAAATTGGCACCTATAAAAGCTTATCGACAAGACTAGTAAGATGCTTGCGGGCTGTAAATTTCGATCCTAATGCTGACCTCACAGCGTGAGAGCCCTGCGCCGATCTGCATAAATCATCGAAACGGAGGACACTGGGCGCCTCGAGCACGGCCTCTTAGGTTTGGGTCGATTGCGGCGGAGAACGTTAACGATCAACAGATACCAGGTTAAGCAGGTATAGTTCTATGGTACTCTACGTATTTTAGTCAGCGTTAGCGGATAGGTTCTGGGACTATTTGGCACTACCTCAACAAGAATCAAGGGGCAACATATGTCAATTGGGAGGAATTAGAGTGGCTGCCTTGTATACCACTCCTCCAGTAGAGCGTCTACGTGGATGAACAAAGCATTTCGGGATACAGATACCTGGTTAATGACTCAGCGCAGGTTCCCCGAGTGCTGTGGCATGATACCCGTCTCCTTTCGGACCGTCTAACGACCTGCATCAAATTGCCGATGGAAGGGGTGCAAATGAAGATCAAACATAAACCTTAGGTTCCGGAACATAACTTACTGATCCACATTTAACTAGTGTAATTGTCGCGAAGAGAACTTCATGTAGCAGTGCATAGCGGCCTGTTCGTCACGACCCCATGTCGTGACTAATAGTGCTTGACCCGTACCATGCCGTAGATTCAGAAATGTCTTATCATCTGCCCCTCTGGAGAGCCGAGTTCCGATCAGGAGCCGTAGGCGGATCTGACAGATAAGCACTATAGATACGACAGTGCGATTTTGATGCGATTAGCCCACATCGTTAAGAAGGACGCCAAGGTTCTTCTTACGAAAAAGCATGATGAGACACGGAGATTTAAAAACCCGACAAGCTTCGCCGCCATGTACATCGGGCGTAGTCTTAAGTCGTGTTATTAACTCTGACGGTATGTTCGGTCAAACGCCGCACTTTGAACTCGCGGACTGCGGTTGGTCGTTCTACGGCGCGCAGTTTACCTAACACGGGGCATGACAAGTCTATTTTGGTTTCCTTCCTTCGATGACCGAGGGATATGTAGGGAGTCTCCAAGGAAAGACAGTAAAAGAGATTCAGCATTCCTGTTCGAGGTAGAAAGATCAACTGCGGACGTCCGCCCGGCAACGTACTTACCAAACGATCCCCTTCACGGAGGACGAACATTTCTATAGATCGGGTGTGCTCCTTTCAACGAGATTGTTGGTGTGCTTAAAAGCTTCCGGCTTTCTCGTTCAACAAAGCGGGAGAGCCACCTGATCGACTTGCCGTTCGGGCGCTTGGGCTCGTGGCATGGAGGCTCCGCCCCAACTCTTACTAGGAAGCAGCACATTTAACGCCGACTCGAAGGTTTGGGCAGACCGCGCGGCGACTGTCAGCGCGGAAATGCGTCTGACGGTAAGTTGCTATAAGGGCTATGCGAACGGAGGAACAATAGTTTATCCTCGTCTATCAGTACCGCCTAATCCAAGTCTCGAACCACTAATGAATTAAACCCTCTTTGCGGCAATATTCGGCTGAAACTAGACGTCAGCCATACGCGTAATGGCTACGACAACGGTTGTGGCAAGCAAGTTAGAACGGCGATAAGATTCATGTTACCGATTTATATGAGCAACGCATGTCTGGTGGAATGCAAGCGCCCCATCACACTCGACGTCGCCGCACATGACGAAAGCAGGCGAGCGAGCATCGACACGCACCCACATGT
seq00020   TCGTACATCCCCGAAAAAGGTCGTGCGAGCCCTTTCCTGGGTGGCCAGCTATATAGAAGTTCCGAGGCGCATGACATCTATTTATATTTCTCACATCGCTAACTGTATTAATATTTCATGACTATGTTCACACCGGAACAACTAAAGCGGCAGTACCATCGTGCCTACCATGCGGGTCTTGTGTAGGCTCTGGGGCGGCTCAACGTCGAACGAATTGTTTAGATTGCTGGCGAGCTGGGGAACGCAAAGTCCATGTATGCGCGTTACGATTAGAGAAATCTATATTGTGACCCCCGGTGCCGGATCGTCCCTTTTTAAGTCAGCGGCGGGGATCTGCGCGATCGATGATCACTGGGCGGATGCTTGAATCGGTCATGGCTTGCAGTGGGTGACTGATACTTGGAAGGCGTGTACCCTACCAACAGGTCCTATCCTAAACCCGAATTAATGTGGGAATGGAATTTAATGGGATTCTCGTCCCCTGGACCCGTCGATTCGGAGTAGAGATCTGTTCGTCGACCCGCTACCCCGTCGTATCGAAAGTGGGGCAACTGAGAAGGCACTCCAAATTGGCACCTATAAAAGCTTATCGACAAGACTAGTAAGATGCTTGCGGGCTGTAAATTTCGATCCTAATGCTGACCTCACAGCGTGAGAGCCCTGCGCCGATCTGCATAAATCATCGAAACGGAGGACACTGGGCGCCTCGAGCACGGCCTCTTAGGTTTGGGTCGATTGCGGCGGAGAACGTTAACGATCAACAGATACCAGGTTAAGCAGGTATAGTTCTATGGTACTCTACGTATTTTAGTCAGCGTTAGCGGATAGGTTCTGGGACTATTTGGCACTACCTCAACAAGAATCAAGGGGCAACATATGTCAATTGGGAGGAATTAGAGTGGCTGCCTTGTATACCACTCCTCCAGTAGAGCGTCTACGTGGATGAACAAAGCATTTAGGGATACAGATACCTGGTTAATGACTCAGCGCAGGTTCCCCGAGTGCTGTGGCATGATACCCGTCTCCTTTCGGACCGTCTAACGACCTGCATCAAATTGCCGATGGAAGGGGTGCAAATGAAGATCAAACATAAACCTTAGGTTCCGGAACATAACTTACTGATCCACATTTAACTAGTGTAATTGTCGCGAAGAGAACTTCATGTAGCAGTGCATAGCGGCCTGTTCGTCACGACCCCATGTCGTGACTAATAGTGCTTGACCCGTACCATGCCGTAGATTCAGAAATGTCTTATCATCTGCCCCTCTGGAGAGCCGAGTTCCGATCAGGAGCCGTAGGCGGATCTGACAGATAAGCACTATAGATACGACAGTGCGATTTTGATGCGATTAGCCCACATCGTTAAGAAGGACGCCAAGGTTCTTCTTACGAAAAAGCATGATGAGACACGGAGATTCAAAAACCCGACAAGCTTCGCCGCCATGTACATCGGGCGTAGTCTTAAGTCGTGTTATTAACTCTGACGGTATGTTCGGTCAAACGCCGCACTTTGAACTCGCGGACTGCGGTTGGTCGTTCTACGGCGCGCAGTTTACCTAACACGGGGCATGACAAGTCTATTTTGGTTTCCTTCCTTCGATGACCGAGGGATATGTAGGGAGTCTCCAAGGAAAGACAGTAAAAGAGATTCAGCATACCTGTTCGATGTAGAAAGATCAACTGCGGACGTCCGCCCGGCAACGTACTTACCAAACGATCCCCTTCACGGAGGACGAACATTTCTATAGATCGGGTGTGCTCCTTTCAACGAGATTGTTGGTGTGCTTAAAAGCTTCCGGCTTTCTCGTTCAACAAAGCGGGAGAGCCACCTGATCGACTTGCCGTTCGGGCGCTTGGGCTCGTGGCATGGAGGCTCCGCCCCAACTCTTACTAGGAAGCAGCACATTTAACGCCGACTCGAAGGTTTGGGCAGACCGCGCGGCGACTGTCAGCGCGGAAATGCGTCTGACGGTAAGTTGCTATAAGGGCTATGCGAACGGAGGAACAATAGTTTATCCTCGTCTATCAGTACCGCCTAATCCATGTCTCGAACCACTAATGAATTAAACCCTCTTTGCGGCAATATTCGGCTGAAACTAGACGTCAGCCATACGCGTAATGGCTACGACAACGGTTGTGGCAAGCAAGTTAGAACGGCGATAAGATTCATGTTACCGATTTATATGAGCAACGCATGTCTGGTGGAATGCAAGCGCCCCATCACACTCGACGTCGCCGCACATGACGAAAGCAGGCGAGCGAGCATCGACACGCACGCACATGT
seq00021   TCGTACATCCCCGAAAAAGGTCGTGCGAGCCCTTTCCTGGGTGGCCAGCTATATAGAAGTTCCGAGGCGCATGACATCTATTTATATTTCTCACATCGCTAACTGTATTAATATTTCATGACTATGTTCACACCGGAACAACTAAAGCGGCAGTACCATCGTGCCTACCATGCGGGTCTTGTGTAGGCTCTGGGGCGGCTCAACGTCGAACGAATTGTTTAGATTGCTGGCGAGCTGGGGAACGCAAAGTCCATGTATGCGCGTTACGATTAGAGAAATCTATATTGTGACCCCCGGTGCCGGATCGTCCCTTTTTAAGTCAGCGGCGGGGATCTGCGCGATCGATGATCACTGGGCGGATGCTTGAATCGGTCATGGCTTGCAGTGGGTGACTGATACTTGGAAGGCGTGTACCCTACCAACAGGTCCTATCCTAAACCCGAATTAATGTGGGAATGTAATTTAATGGGATTCTCGTCCCCTGGACCCGTCGATTCGGAGTAGAGATCTGTTCGTCGACCCGCTACCCCGTCGTATCGAAAGTGGGGCAACTGAGAAGGCACTCCAAATTGGCACCTATAAAAGCTTATCGACAAGACTAGTAAGATGCTTGCGGGCTGTAAATTTCGATCCTAATGCTGACCTCACAGCGTGAGAGCCCTGCGCCGATCTGCATAAATCATCGAAACGGAGGACACTGGGCGCCTCGAGCACGGCCTCTTAGGTTTGGGTCGATTGCGGCGGAGAACGTTAACGATCAACAGATACCAGGTTAAGCAGGTATAGTTCTATGGTACTCTACGTATTTTAGTCAGCGTTAGCGGATAGGTTCTGGGACTATTTGGCACTACCTCAACAAGAATCAAGGGGCAACATATGTCAATTGGGAGGAATTAGAGTGGCTGCCTTGTATACCACTCCTCCAGTAGAGCGTCTACGTGGATGAACAAAGCATTTCGGGATACAGATACCTGGTTAATGACTCAGCGCAGGTTCCCCGAGTGCTGTGGCATGATACCCGTCTCCTTTCGGACCGTCTAACGACCTGCATCAAATTGCCGATGGAAGGGGTGCAAATGAAGATCAAACATAAACCTTAGGTTCCGGAACATAACTTACTGATCCACATTTAACTAGTGTAATTGTCGCGAAGAGAACTTCATGTAGCAGTGCATAGCGGCCTGTTCGTCACGACCCCATGTCGTGACTAATAGTGCTTGACCCGTACCATGCCGTAGATTCAGAAATGTCTTATCATCTGCCCCTCTGGAGAGCCGAGTTCCGATCAGGAGCCGTAGGCGGATCTGACAGATAAGCACTATAGATACGACAGTGCGATTTTGATGCGATTAGCCCACATCGTTAAGAAGGACGCCAAGGTTCTTCTTACGAAAAAGCATGATGAGACACGGAGATTCAAAAACCCGACAAGCTTCGCCGCCATGTACATCGGGCGTAGTCTTAAGTCGTGTTATTAACTCTGACGGTATGTTCGGTCAAACGCCGCACTTTGAACTCGCGGACTGCGGTTGGTCGTTCTACGGCGCGCAGTTTACCTAACACGGGGCATGACAAGTCTATTTTGGTTTCCTTCCTTCGATGACCGAGGGATATGTAGGGAGTCTCCAAGGAAAGACAGTAAAAGAGATTCAGCATACCTGTTCGATGTAGAAAGATCAACTGCGGACGTCCGCCCGGCAACGTACTTACCAAACGATCCCCTTCACGGAGGACGAACATTTCTATAGATCGGGTGTGCTCCTTTCAACGAGATTGTTGGTGTGCTTAAAAGCTTCCGGCTTTCTCGTTCAACAAAGCGGGAGAGCCACCTGATCGACTTGCCGTTCGGGCGCTTGGGCTCGTGGCATGGAGGCTCCGCCCCAACTCTTACTAGGAAGCAGCACATTTAACGCCGACTCGAAGGTTTGGGCAGACCGCGCGGCGACTGTCAGCGCGGAAATGCGTCTGACGGTAAGTTGCTATAAGGGCTATGCGAACGGAGGAACAATAGTTTATCCTCGTCTATCAGTACCGCCTAATCCATGTCTCGAACCACTAATGAATTAAACCCTCTTTGCGGCAATATTCGGCTGAAACTAGACGTCAGCCATACGCGTAATGGCTACGACAACGGTTGTGGCAAGCAAGTTAGAACGGCGATAAGATTCATGTTACCGATTTATATGAGCAACGCATGTCTGGTGGAATGCAAGCGCCCCATCACACTCGACGTCGCCGCACATGACGAAAGCAGGCGAGCGAGCATCGACACGCACGCACATGT
seq00022   TCGTACATCCCCGAAAAAGGTCGTGCGAGCCCTTTCCTGGGTGGCCAGCTATATAGAAGTTCCGAGGCGCATGACATCTATTTATATTTCTCACATCGCTAACTGTATTAATATTTCATGACTATGTTCACACCGGAACAACTAAAGCGGCAGTACCATCGTGCCTACCATGCGGGTCTTGTGTAGGCTCTGGGGCGGCTCAACGTCGAACGAATTGTTTAGATTGCTGGCGAGCTGGGGAACGCAAAGTCCATGTATGCGCGTTACGATTAGAGAAATCTATATTGTGACCCCCGGTGCCGGATCGTCCCTTTTTAAGTCAGCGGCGGGGATCTGCGCGATCGATGATCACTGGGCGGATGCTTGAATCGGTCATGGCTTGCAGTGGGTGACTGATACTTGGAAGGCGTGTACCCTACCAACAGGTCCTATCCTAAACCCGAATTAATGTGGGAATGTAATTTAATGGGATTCTCGTCCCCTGGACCCGTCGATTCGGAGTAGAGATCTGTTCGTCGACCCGCTACCCCGTCGTATCGAAAGTGGGGCAACTGAGAAGGCACTCCAAATTGGCACCTATAAAAGCTTATCGACAAGACTAGTAAGATGCTTGCGGGCTGTAAATTTCGATCCTAATGCTGACCTCACAGCGTGAGAGCCCTGCGCCGATCTGCATAAATCATCGAAACGGAGGACACTGGGCGCCTCGAGCACGGCCTCTTAGGTTTGGGTCGATTGCGGCGGAGAACGTTAACGATCAACAGATACCAGGTTAAGCAGGTATAGTTCTATGGTACTCTACGTATTTTAGTCAGCGTTAGCGGATAGGTTCTGGGACTATTTGGCACTACCTCAACAAGAATCAAGGGGCAACATATGTCAATTGGGAGGAATTAGAGTGGCTGCCTTGTATACCACTCCTCCAGTAGAGCGTCTACGTGGATGAACAAAGCATTTCGGGATACAGATACCTGGTTAATGACTCAGCGCAGGTTCCCCGAGTGCTGTGGCATGATACCCGTCTCCTTTCGGACCGTCTAACGACCTGCATCAAATTGCCGATGGAAGGGGTGCAAATGAAGATCAAACATAAACCTTAGGTTCCGGAACATAACTTACTGATCCACATTTAACTAGTGTAATTGTCGCGAAGAGAACTTCATGTAGCAGTGCATAGCGGCCTGTTCGTCACGACCCCATGTCGTGACTAATAGTGCTTGACCCGTACCATGCCGTAGATTCAGAAATGTCTTATCATCTGCCCCTCTGGAGAGCCGAGTTCCGATCAGGAGCCGTAGGCGGATCTGACAGATAAGCACTATAGATACGACAGTGCGATTTTGATGCGATTAGCCCACATCGTTAAGAAGGACGCCAAGGTTCTTCTTACGAAAAAGCATGATGAGACACGGAGATTCAAAAACCCGACAAGCTTCGCCGCCATGTACATCGGGCGTAGTCTTAAGTCGTGTTATTAACTCTGACGGTATGTTCGGTCAAACGCCGCACTTTGAACTCGCGGACTGCGGTTGGTCGTTCTACGGCGCGCAGTTTACCTAACACGGGGCATGACAAGTCTATTTTGGTTTCCTTCCTTCGATGACCGAGGGATATGTAGGGAGTCTCCAAGGAAAGACAGTAAAAGAGATTCAGCATACCTGTTCGATGTAGAAAGATCAACTGCGGACGTCCGCCCGGCAACGTACTTACCAAACGATCCCCTTCACGGAGGACGAACATTTCTATAGATCGGGTGTGCTCCTTTCAACGAGATTGTTGGTGTGCTTAAAAGCTTCCGGCTTTCTCGTTCAACAAAGCGGGAGAGCCACCTGATCGACTTGCCGTTCGGGCGCTTGGGCTCGTGGCATGGAGGCTCCGCCCCAACTCTTACTAGGAAGCAGCACATTTAACGCCGACTCGAAGGTTTGGGCAGACCGCGCGGCGACTGTCAGCGCGGAAATGCGTCTGACGGTAAGTTGCTATAAGGGCTATGCGAACGGAGGAACAATAGTTTATCCTCGTCTATCAGTACCGCCTAATCCATGTCTCGAACCACTAATGAATTAAACCCTCTTTGCGGCAATATTCGGCTGAAACTAGACGTCAGCCATACGCGTAATGGCTACGACAACGGTTGTGGCAAGCAAGTTAGAACGGCGATAAGATTCATGTTACCGATTTATATGAGCAACGCATGTCTGGTGGAATGCAAGCGCCCCATCACACTCGACGTCGCCGCACATGACGAAAGCAGGCGAGCGAGCATCGACACGCACGCACATGT
seq00023   TCGTACATCCCCGAAAAAGGTCGTGCGAGCCCTTTCCTGGGTGGCCAGCTATATAGAAGTTCCGAGGCGCATGACATCTATTTATATTTCTCACATCGCTAACTGTATTAATATTTCATGACTATGTTCACACCGGAACAACTAAAGCGGCAGTACCATCGTGCCTACCATGCGGGTCTTGTGTAGGCTCTGGGGCGGCTCAACGTCGAACGAATTGTTTAGATTGCTGGCGAGCTGGGGAACGCAAAGTCCATGTATGCGCGTTACGATTAGAGAAATCTATATTGTGACCCCCGGTGCCGGATCGTCCCTTTTTAAGTCAGCGGCGGGGATCTGCGCGATCGATGATCACTGGGCGGATGCTTGAATCGGTCATGGCTTGCAGTGGGTGACTGATACTTGGAAGGCGTGTACCCTACCAACAGGTCCTATCCTAAACCCGAATTAATGTGGGAATGGAATTTAATGGGATTCTCGTCCCCTGGACCCGTCGATTCGGAGTAGAGATCTGTTCGTCGACCCGCTACCCCGTCGTATCGAAAGTGGGGCAACTGAGAAGGCACTCCAAATTGGCACCTATAAAAGCTTATCGACAAGACTAGTAAGATGCTTGCGGGCTGTAAATTTCGATCCTAATGCTGACCTCACAGCGTGAGAGCCCTGCGCCGATCTGCATAAATCATCGAAACGGAGGACACTGGGCGCCTCGAGCACGGCCTCTTAGGTTTGGGTCGATTGCGGCGGAGAACGTTAACGATCAACAGATACCAGGTTAAGCAGGTATAGTTCTATGGTACTCTACGTATTTTAGTCAGCGTTAGCGGATAGGTTCTGGGACTATTTGGCACTACCTCAACAAGAATCAAGGGGCAACATATGTCAATTGGGAGGAATTAGAGTGGCTGCCTTGTATACCACTCCTCCAGTAGAGCGTCTACGTGGATGAACAAAGCATTTAGGGATACAGATACCTGGTTAATGACTCAGCGCAGGTTCCCCGAGTGCTGTGGCATGATACCCGTCTCCTTTCGGACCGTCTAACGACCTGCATCAAATTGCCGATGGAAGGGGTGCAAATGAAGATCAAACATAAACCTTAGGTTCCGGAACATAACTTACTGATCCACATTTAACTAGTGTAATTGTCGCGAAGAGAACTTCATGTAGCAGTGCATAGCGGCCTGTTCGTCACGACCCCATGTCGTGACTAATAGTGCTTGACCCGTACCATGCCGTAGATTCAGAAATGTCTTATCATCTGCCCCTCTGGAGAGCCGAGTTCCGATCAGGAGCCGTAGGCGGATCTGACAGATAAGCACTATAGATACGACAGTGCGATTTTGATGCGATTAGCCCACATCGTTAAGAAGGACGCCAAGGTTCTTCTTACGAAAAAGCATGATGAGACACGGAGATTCAAAAACCCGACAAGCTTCGCCGCCATGTACATCGGGCGTAGTCTTAAGTCGTGTTATTAACTCTGACGGTATGTTCGGTCAAACGCCGCACTTTGAACTCGCGGACTGCGGTTGGTCGTTCTACGGCGCGCAGTTTACCTAACACGGGGCATGACAAGTCTATTTTGGTTTCCTTCCTTCGATGACCGAGGGATATGTAGGGAGTCTCCAAGGAAAGACAGTAAAAGAGATTCAGCATACCTGTTCGATGTAGAAAGATCAACTGCGGACGTCCGCCCGGCAACGTACTTACCAAACGATCCCCTTCACGGAGGACGAACATTTCTATAGATCGGGTGTGCTCCTTTCAACGAGATTGTTGGTGTGCTTAAAAGCTTCCGGCTTTCTCGTTCAACAAAGCGGGAGAGCCACCTGATCGACTTGCCGTTCGGGCGCTTGGGCTCGTGGCATGGAGGCTCCGCCCCAACTCTTACTAGGAAGCAGCACATTTAACGCCGACTCGAAGGTTTGGGCAGACCGCGCGGCGACTGTCAGCGCGGAAATGCGTCTGACGGTAAGTTGCTATAAGGGCTATGCGAACGGAGGAACAATAGTTTATCCTCGTCTATCAGTACCGCCTAATCCATGTCTCGAACCACTAATGAATTAAACCCTCTTTGCGGCAATATTCGGCTGAAACTAGACGTCAGCCATACGCGTAATGGCTACGACAACGGTTGTGGCAAGCAAGTTAGAACGGCGATAAGATTCATGTTACCGATTTATATGAGCAACGCATGTCTGGTGGAATGCAAGCGCCCCATCACACTCGACGTCGCCGCACATGACGAAAGCAGGCGAGCGAGCATCGACACGCACGCACATGT
seq00024   TCGTACATCCCCGAAAAAGGTCGTGCGAGCCCTTTCCTGGGTGGCCAGCTATATAGAAGTTCCGAGGCGCATGACATCTATTTATATTTCTCACATCGCTAACTGTATTAATATTTCATGACTATGTTCACACCGGAACAACTAAAGCGGCAGTACCATCGTGCCTACCATGCGGGTCTTGTGTAGGCTCTGGGGCGGCTCAACGTCGAACGAATTGTTTAGATTGCTGGCGAGCTGGGGAACGCAAAGTCCATGTATGCGCGTTACGATTAGAGAAATCTATATTGTGACCCCCGGTGCCGGATCGTCCCTTTTTAAGTCAGCGGCGGGGATCTGCGCGATCGATGATCACTGGGCGGATGCTTGAATCGGTCATGGCTTGCAGTGGGTGACTGATACTTGGAAGGCGTGTACCCTACCAACCGGTCCTATCCTAAACCCGAATTAATGTGGGAATGTAATTTAATGGGATTCTCGTCCCCTGGACCCGTCGATTCGGAGTAGAGATCTGTTCGTCGACCCGCTACCCCGTCGTATCGAAAGTGGGGCAACTGAGAAGGCACTCCAAATTGGCACCTATAAAAGCTTATCGACAAGACTAGTAAGATGCTTGCGGGCTGTAAATTTCGATCCTAATGCTGACCTCACAGCGTGAGAGCCCTGCGCCGATCTGCATAAATCATCGAAACGGAGGACACTGGGCGCCTCGAGCACGGCCTCTTCGGTTTGGGTCGATTGCGGCGGAGAACGTTAACGATCAACAGATACCAGGTTAAGCAGGTATAGTTCTATGGTACTCTACGTATTTTAGTCAGCGTTAGCGGATAGGTTCTGGGACTATTTGGCACTACCTCAACAAGAATCAAGGGGCAACATATGTCAATTGGGAGGAATTAGAGTGGCTGCCTTGTATACCACTCCTCCAGTAGAGCGTCTACGTGGATGAACAAAGCATTGCGGGATACAGATACCTGGTTAATGACTCAGCGCAGGTTCCCCGAGTGCTGTGGCATGATACCCGTCTCCTTTCGGACCGTCTAACGACCTGCATCAAATTGCCGATGGAAGGGGTGCAAATGAAGATCAAACATAAACCTTAGGTTCCGGAACATAACTTACTGATCCACATTTAACTAGTGTAATTGTCGCGAAGAGAACTTCATGTAGCAGTGCATAGCGGCCTGTTCGTCACGACCCCATGTCGTGACTAATAGTGCTTGACCCGTACCATGCCGTAGATTCAGAAATGTCTTATCATCTGCCCCTCTGGAGAGCCGAGTTCCGATCAGGAGCCGTAGGCGGATCTGACAGATAAGCACTATAGATACGACAGTGCGATTTTGATGCGATTAGCCCACATCGTTAAGAAGGACGCCAAGGTTCTTCTTACGAAAAAGCATGATGAGACACGGAGATTTAAAAACCCGACAAGCTTCGCCGCCATGTACATCGGGCGTAGTCTTAAGTCGTGTTATTAACTCTGACGGTATGTTCGGTCAAACGCCGCACTTTGAACTCGCGGACTGCGGTTGGTCGTTCTACGGCGCGCAGTTTACCTAACACGGGGCATGACAAGTCTATTTTGGTTTCCTTCCTTCGATGACCGAGGGATATGTAGGGAGTCTCCAAGGAAAGACAGTAAAAGAGATTCAGCATTCCTGTTCGATGTAGAAAGATCAACTGCGGACGTCCGCCCGGCAACGTACTTACCAAACGATCCCCTTCACGGAGGACGAACATTTCTATAGATCGGGTGTGCTCCTTTCAACGAGATTGTTGGTGTGCTTAAAAGCTTCCGGCTTTCTCGTTCAACAAAGCGGGAGAGCCACCTGATCGACTTGCCGTTCGGGCGCTTGGGCTCGTGGCATGGAGGCTCCGCCCCAACTCTTACTAGGAAGCAGCACATTTAACGCCGACTCGAAGGTTTGGGCAGACCGCGCGGCGACTGTCAGCGCGGAAATGCGTCTGACGGTAAGTTGCTATAAGGGCTATGCGAACGGAGGAACAATAGTTTATCCTCGTCTATCAGTACCGCCTAATCCAAGTCTCGAACCACTAATGAATTAAACCCTCTTTGCGGCAATATTCGGCTGAAACTAGACGTCAGCCATACGCGTAATGGCTACGACAACGGTTGTGGCAAGCAAGTTAGAACGGCGATAAGATTCATGTTACCGATTTATATGAGCAACGCATGTCTGGTGGAATGCAAGCGCCCCATCACACTCGACGTCGCCGCACATGACGAAAGCAGGCGAGCGAGCATCGACACGCACGCACATGT
seq00025   TCGTACATCCCCGAAAAAGGTCGTGCGAGCCCTTTCCTGGGTGGCCAGCTATATAGAAGTTCCGAGGCGCATGACATCTATTTATATTTCTCACATCGCTAACTGTATTAATATTTCATGACTATGTTCACACCGGAACAACTAAAGCGGCAGTACCATCGTGCCTACCATGCGGGTCTTGTGTAGGCTCTGGGGCGGCTCAACGTCGAACGAATTGTTTAGATTGCTGGCGAGCTGGGGAACGCAAAGTCCATGTATGCGCGTTACGATTAGAGAAATCTATATTGTGACCCCCGGTGCCGGATCGTCCCTTTTTAAGTCAGCGGCGGGGATCTGCGCGATCGATGATCACTGGGCGGATGCTTGAATCGGTCATGGCTTGCAGTGGGTGACTGATACTTGGAAGGCGTGTACCCTACCAACAGGTCCTATCCTAAACCCGAATTAATGTGGGAATGGAATTTAATGGGATTCTCGTCCCCTGGACCCGTCGATTCGGAGTAGAGATCTGTTCGTCGACCCGCTACCCCGTCGTATCGAAAGTGGGGCAACTGAGAAGGCACTCCAAATTGGCACCTATAAAAGCTTATCGACAAGACTAGTAAGATGCTTGCGGGCTGTAAATTTCGATCCTAATGCTGACCTCACAGCGTGAGAGCCCTGCGCCGATCTGCATAAATCATCGAAACGGAGGACACTGGGCGCCTCGAGCACGGCCTCTTAGGTTTGGGTCGATTGCGGCGGAGAACGTTAACGATCAACAGATACCAGGTTAAGCAGGTATAGTTCTATGGTACTCTACGTATTTTAGTCAGCGTTAGCGGATAGGTTCTGGGACTATTTGGCACTACCTCAACAAGAATCAAGGGGCAACATATGTCAATTGGGAGGAATTAGAGTGGCTGCCTTGTATACCACTCCTCCAGTAGAGCGTCTACGTGGATGAACAAAGCATTTAGGGATACAGATACCTGGTTAATGACTCAGCGCAGGTTCCCCGAGTGCTGTGGCATGATACCCGTCTCCTTTCGGACCGTCTAACGACCTGCATCAAATTGCCGATGGAAGGGGTGCAAATGAAGATCAAACATAAACCTTAGGTTCCGGAACATAACTTACTGATCCACATTTAACTAGTGTAATTGTCGCGAAGAGAACTTCATGTAGCAGTGCATAGCGGCCTGTTCGTCACGACCCCATGTCGTGACTAATAGTGCTTGACCCGTACCATGCCGTAGATTCAGAAATGTCTTATCATCTGCCCCTCTGGAGAGCCGAGTTCCGATCAGGAGCCGTAGGCGGATCTGACAGATAAGCACTATAGATACGACAGTGCGATTTTGATGCGATTAGCCCACATCGTTAAGAAGGACGCCAAGGTTCTTCTTACGAAAAAGCATGATGAGACACGGAGATTCAAAAACCCGACAAGCTTCGCCGCCATGTACATCGGGCGTAGTCTTAAGTCGTGTTATTAACTCTGACGGTATGTTCGGTCAAACGCCGCACTTTGAACTCGCGGACTGCGGTTGGTCGTTCTACGGCGCGCAGTTTACCTAACACGGGGCATGACAAGTCTATTTTGGTTTCCTTCCTTCGATGACCGAGGGATATGTAGGGAGTCTCCAAGGAAAGACAGTAAAAGAGATTCAGCATACCTGTTCGATGTAGAAAGATCAACTGCGGACGTCCGCCCGGCAACGTACTTACCAAACGATCCCCTTCACGGAGGACGAACATTTCTATAGATCGGGTGTGCTCCTTTCAACGAGATTGTTGGTGTGCTTAAAAGCTTCCGGCTTTCTCGTTCAACAAAGCGGGAGAGCCACCTGATCGACTTGCCGTTCGGGCGCTTGGGCTCGTGGCATGGAGGCTCCGCCCCAACTCTTACTAGGAAGCAGCACATTTAACGCCGACTCGAAGGTTTGGGCAGACCGCGCGGCGACTGTCAGCGCGGAAATGCGTCTGACGGTAAGTTGCTATAAGGGCTATGCGAACGGAGGAACAATAGTTTATCCTCGTCTATCAGTACCGCCTAATCCATGTCTCGAACCACTAATGAATTAAACCCTCTTTGCGGCAATATTCGGCTGAAACTAGACGTCAGCCATACGCGTAATGGCTACGACAACGGTTGTGGCAAGCAAGTTAGAACGGCGATAAGATTCATGTTACCGATTTATATGAGCAACGCATGTCTGGTGGAATGCAAGCGCCCCATCACACTCGACGTCGCCGCACATGACGAAAGCAGGCGAGCGAGCATCGACACGCACGCACATGT
seq00026   TCGTACATCCCCGAAAAAGGTCGTGCGAGCCCTTTCCTGGGTGGCCAGCTATATAGAAGTTCCGAGGCGCATGACATCTATTTATATTTCTCACATCGCTAACTGTATTAATATTTCATGACTATGTTCACACCGGAACAACTAAAGCGGCAGTACCATCGTGCCTACCATGCGGGTCTTGTGTAGGCTCTGGGGCGGCTCAACGTCGAACGAATTGTTTAGATTGCTGGCGAGCTGGGGAACGCAAAGTCCATGTATGCGCGTTACGATTAGAGAAATCTATATTGTGACCCCCGGTGCCGGATCGTCCCTTTTTAAGTCAGCGGCGGGGATCTGCGCGATCGATGATCACTGGGCGGATGCTTGAATCGGTCATGGCTTGCAGTGGGTGACTGATACTTGGAAGGCGTGTACCCTACCAACCGGTCCTATCCTAAACCCGAATTAATGTGGGAATGTAATTTAATGGGATTCTCGTCCCCTGGACCCGTCGATTCGGAGTAGAGATCTGTTCGTCGACCCGCTACCCCGTCGTATCGAAAGTGGGGCAACTGAGAAGGCACTCCAAATTGGCACCTATAAAAGCTTATCGACAAGACTAGTAAGATGCTTGCGGGCTGTAAATTTCGATCCTAATGCTGACCTCACAGCGTGAGAGCCCTGCGCCGATCTGCATAAATCATCGAAACGGAGGACACTGGGCGCCTCGAGCACGGCCTCTTAGGTTTGGGTCGATTGCGGCGGAGAAAGTTAACGATCAACAGATACCAGGTTAAGCAGGTATAGTTCTATGGTACTCTACGTATTTTAGTCAGCGTTAGCGGATAGGTTCTGGGACTATTTGGCACTACCTCAACAAGAATCAAGGGGCAACATATGTCAATTGGGAGGAATTAGAGTGGCTGCCTTGTATACCACTCCTCCAGTAGAGCGTCTACGTGGATGAACAAAGCATTTCGGGATACAGATACCTGGTTAATGACTCAGCGCAGGTTCCCCGAGTGCTGTGGCATGATACCCGTCTCCTTTCGGACCGTCTAACGACCTGCATCAAATTGCCGATGGAAGGGGTGCAAATGAAGATCAAACATAAACCTTAGGTTCCGGAACATAACTTACTGATCCACATTTAACTAGTGTAATTGTCGCGAAGAGAACTTCATGTAGCAGTGCATAGCGGCCTGTTCGTCACGACCCCATGTCGTGACTAATAGTGCTTGACCCGTACCATGCCGTAGATTCAGAAATGTCTTATCATCTGCCCCTCTGGAGAGCCGAGTTCCGATCAGGAGCCGTAGGCGGATCTGACAGATAAGCACTATAGATACGACAGTGCGATTTTGATGCGATTAGCCCACATCGTTAAGAAGGACGCCAAGGTTCTTCTTACGAAAAAGCATGATGAGACACGGAGATTTAAAAACCCGACAAGCTTCGCCGCCATGTACATCGGGCGTAGTCTTAAGTCGTGTTATTAACTCTGACGGTATGTTCGGTCAAACGCCGCACTTTGAACTCGCGGACTGCGGTTGGTCGTTCTACGGCGCGCAGTTTACCTAACACGGGGCATGACAAGTCTATTTTGGTTTCCTTCCTTCGATGACCGAGGGATATGTAGGGAGTCTCCAAGGAAAGACAGTAAAAGAGATTCAGCATTCCTGTTCGATGTAGAAAGATCAACTGCGGACGTCCGCCCGGCAACGTACTTACCAAACGATCCCCTTCACGGAGGACGAACATTTCTATAGATCGGGTGTGCTCCTTTCAACGAGATTGTTGGTGTGCTTAAAAGCTTCCGGCTTTCTCGTTCAACAAAGCGGGAGAGCCACCTGATCGACTTGCCGTTCGGGCGCTTGGGCTCGTGGCATGGAGGCTCCGCCCCAACTCTTACTAGGAAGCAGCACATTTAACGCCGACTCGAAGGTTTGGGCAGACCGCGCGGCGACTGTCAGCGCGGAAATGCGTCTGACGGTAAGTTGCTATAAGGGCTATGCGAACGGAGGAACAATAGTTTATCCTCGTCTATCAGTACCGCCTAATCCAAGTCTCGAACCACTAATGAATTAAACCCTCTTTGCGGCAATATTCGGCTGAAACTAGACGTCAGCCATACGCGTAATGGCTACGACAACGGTTGTGGCAAGCAAGTTAGAACGGCGATAAGATTCATGTTACCGATTTATATGAGCAACGCATGTCTGGTGGAATGCAAGCGCCCCATCACACTCGACGTCGCCGCACATGACGAAAGCAGGCGAGCGAGCATCGACACGCACGCACATGT
seq00027   TCGTACATCCCCGAAAAAGGTCGTGCGAGCCCTTTCCTGGGTGGCCAGCTATATAGAAGTTCCGAGGCGCATGACATCTATTTATATTTCTCACATCGCTAACTGTATTAATATTTCATGACTATGTTCACACCGGAACAACTAAAGCGGCAGTACCATCGTGCCTACCATGCGGGTCTTGTGTAGGCTCTGGGGCGGCTCAACGTCGAACGAATTGTTTAGATTGCTGGCGAGCTGGGGAACGCAAAGTCCATGTATGCGCGTTACGATTAGAGAAATCTATATTGTGACCCCCGGTGCCGGATCGTCCCTTTTTAAGTCAGCGGCGGGGATCTGCGCGATCGATGATCACTGGGCGGATGCTTGAATCGGTCATGGCTTGCAGTGGGTGACTGATACTTGGAAGGCGTGTACCCTACCAACCGGTCCTATCCTAAACCCGAATTAATGTGGGAATGTAATTTAATGGGATTCTCGTCCCCTGGACCCGTCGATTCGGAGTAGAGATCTGTTCGTCGACCCGCTACCCCGTCGTATCGAAAGTGGGGCAACTGAGAAGGCACTCCAAATTGGCACCTATAAAAGCTTATCGACAAGACTAGTAAGATGCTTGCGGGCTGTAAATTTCGATCCTAATGCTGACCTCACAGCGTGAGAGCCCTGCGCCGATCTGCATAAATCATCGAAACGGAGGACACTGGGCGCCTCGAGCACGGCCTCTTAGGTTTGGGTCGATTGCGGCGGAGAACGTTAACGATCAACAGATACCAGGTTAAGCAGGTATAGTTCTATGGTACTCTACGTATTTTAGTCAGCGTTAGCGGATAGGTTCTGGGACTATTTGGCACTACCTCAACAAGAATCAAGGGGCAACATATGTCAATTGGGAGGAATTAGAGTGGCTGCCTTGTATACCACTCCTCCAGTAGAGCGTCTACGTGGATGAACAAAGCATTTCGGGATACAGATACCTGGTTAATGACTCAGCGCAGGTTCCCCGAGTGCTGTGGCATGATACCCGTCTCCTTTCGGACCGTCTAACGACCTGCATCAAATTGCCGATGGAAGGGGTGCAAATGAAGATCAAACATAAACCTTAGGTTCCGGAACATAACTTACTGATCCACATTTAACTAGTGTAATTGTCGCGAAGAGAACTTCATGTAGCAGTGCATAGCGGCCTGTTCGTCACGACCCCATGTCGTGACTAATAGTGCTTGACCCGTACCATGCCGTAGATTCAGAAATGTCTTATCATCTGCCCCTCTGGAGAGCCGAGTTCCGATCAGGAGCCGTAGGCGGATCTGACAGATAAGCACTATAGATACGACAGTGCGATTTTGATGCGATTAGCCCACATCGTTAAGAAGGACGCCAAGGTTCTTCTTACGAAAAAGCATGATGAGACACGGAGATTTAAAAACCCGACAAGCTTCGCCGCCATGTACATCGGGCGTAGTCTTAAGTCGTGTTATTAACTCTGACGGTATGTTCGGTCAAACGCCGCACTTTGAACTCGCGGACTGCGGTTGGTCGTTCTACGGCGCGCAGTTTACCTAACACGGGGCATGACAAGTCTATTTTGGTTTCCTTCCTTCGATGACCGAGGGATATGTAGGGAGTCTCCAAGGAAAGACAGTAAAAGAGATTCAGCATTCCTGTTCGATGTAGAAAGATCAACTGCGGACGTCCGCCCGGCAACGTACTTACCAAACGATCCCCTTCACGGAGGACGAACATTTCTATAGATCGGGTGTGCTCCTTTCAACGAGATTGTTGGTGTGCTTAAAAGCTTCCGGCTTTCTCGTTCAACAAAGCGGGAGAGCCACCTGATCGACTTGCCGTTCGGGCGCTTGGGCTCGTGGCATGGAGGCTCCGCCCCAACTCTTACTAGGAAGCAGCACATTTAACGCCGACTCGAAGGTTTGGGCAGACCGCGCGGCGACTGTCAGCGCGGAAATGCGTCTGACGGTAAGTTGCTATAAGGGCTATGCGAACGGAGGAACAATAGTTTATCCTCGTCTATCAGTACCGCCTAATCCAAGTCTCGAACCACTAATGAATTAAACCCTCTTTGCGGCAATATTCGGCTGAAACTAGACGTCAGCCATACGCGTAATGGCTACGACAACGGTTGTGGCAAGCAAGTTAGAACGGCGATAAGATTCATGTTACCGATTTATATGAGCAACGCATGTCTGGTGGAATGCAAGCGCCCCATCACACTCGACGTCGCCGCACATGACGAAAGCAGGCGAGCGAGCATCGACACGCACGCACATGT
seq00028   TCGTACATCCCCGAAAAAGGTCGTGCGAGCCCTTTCCTGGGTGGCCAGCTATATAGAAGTTCCGAGGCGCATGACATCTATTTATATTTCTCACATCGCTAACTGTATTAATATTTCATGACTATGTTCACACCGGAACAACTAAAGCGGCAGTACCATCGTGCCTACCATGCGGGTCTTGTGTAGGCTCTGGGGCGGCTCAACGTCGAACGAATTGTTTAGATTGCTGGCGAGCTGGGGAACGCAAAGTCCATGTATGCGCGTTACGATTAGAGAAATCTATATTGTGACCCCCGGTGCCGGATCGTCCCTTTTTAAGTCAGCGGCGGGGATCTGCGCGATCGATGATCACTGGGCGGATGCTTGAATCGGTCATGGCTTGCAGTGGGTGACTGATACTTGGAAGGCGTGTACCCTACCAACAGGTCCTATCCTAAACCCGAATTAATGTGGGAATGTAATTTAATGGGATTCTCGTCCCCTGGACCCGTCGATTCGGAGTAGAGATCTGTTCGTCGACCCGCTACCCCGTCGTATCGAAAGTGGGGCAACTGAGAAGGCACTCCAAATTGGCACCTATAAAAGCTTATCGACAAGACTAGTAAGATGCTTGCGGGCTGTAAATTTCGATCCTAATGCTGACCTCACAGCGTGAGAGCCCTGCGCCGATCTGCATAAATCATCGAAACGGAGGACACTGGGCGCCTCGAGCACGGCCTCTTAGGTTTGGGTCGATTGCGGCGGAGAACGTTAACGATCAACAGATACCAGGTTAAGCAGGTATAGTTCTATGGTACTCTACGTATTTTAGTCAGCGTTAGCGGATAGGTTCTGGGACTATTTGGCACTACCTCAACAAGAATCAAGGGGCAACATATGTCAATTGGGAGGAATTAGAGTGGCTGCCTTGTATACCACTCCTCCAGTAGAGCGTCTACGTGGATGAACAAAGCATTTCGGGATACAGATACCTGGTTAATGACTCAGCGCAGGTTCCCCGAGTGCTGTGGCATGATACCCGTCTCCTTTCGGACCGTCTAACGACCTGCATCAAATTGCCGATGGAAGGGGTGCAAATGAAGATCAAACATAAACCTTAGGTTCCGGAACATAACTTACTGATCCACATTTAACTAGTGTAATTGTCGCGAAGAGAACTTCATGTAGCAGTGCATAGCGGCCTGTTCGTCACGACCCCATGTCGTGACTAATAGTGCTTGACCCGTACCATGCCGTAGATTCAGAAATGTCTTATCATCTGCCCCTCTGGAGAGCCGAGTTCCGATCAGGAGCCGTAGGCGGATCTGACAGATAAGCACTATAGATACGACAGTGCGATTTTGATGCGATTAGCCCACATCGTTAAGAAGGACGCCAAGGTTCTTCTTACGAAAAAGCATGATGAGACACGGAGATTCAAAAACCCGACAAGCTTCGCCGCCATGTACATCGGGCGTAGTCTTAAGTCGTGTTATTAACTCTGACGGTATGTTCGGTCAAACGCCGCACTTTGAACTCGCGGACTGCGGTTGGTCGTTCTACGGCGCGCAGTTTACCTAACACGGGGCATGACAAGTCTATTTTGGTTTCCTTCCTTCGATGACCGAGGGATATGTAGGGAGTCTCCAAGGAAAGACAGTAAAAGAGATTCAGCATACCTGTTCGATGTAGAAAGATCAACTGCGGACGTCCGCCCGGCAACGTACTTACCAAACGATCCCCTTCACGGAGGACGAACATTTCTATAGATCGGGTGTGCTCCTTTCAACGAGATTGTTGGTGTGCTTAAAAGCTTCCGGCTTTCTCGTTCAACAAAGCGGGAGAGCCACCTGATCGACTTGCCGTTCGGGCGCTTGGGCTCGTGGCATGGAGGCTCCGCCCCAACTCTTACTAGGAAGCAGCACATTTAACGCCGACTCGAAGGTTTGGGCAGACCGCGCGGCGACTGTCAGCGCGGAAATGCGTCTGACGGTAAGTTGCTATAAGGGCTATGCGAACGGAGGAACAATAGTTTATCCTCGTCTATCAGTACCGCCTAATCCATGTCTCGAACCACTAATGAATTAAACCCTCTTTGCGGCAATATTCGGCTGAAACTAGACGTCAGCCATACGCGTAATGGCTACGACAACGGTTGTGGCAAGCAAGTTAGAACGGCGATAAGATTCATGTTACCGATTTATATGAGCAACGCATGTCTGGTGGAATGCAAGCGCCCCATCACACTCGACGTCGCCGCACATGACGAAAGCAGGCGAGCGAGCATCGACACGCACGCACATGT
seq00029   TCGTACATCCCCGAAAAAGGTCGTGCGAGCCCTTTCCTGGGTGGCCAGCTATATAGAAGTTCCGAGGCGCATGACATCTATTTATATTTCTCACATCGCTAACTGTATTAATATTTCATGACTATGTTCACACCGGAACAACTAAAGCGGCAGTACCATCGTGCCTACCATGCGGGTCTTGTGTAGGCTCTGGGGCGGCTCAACGTCGAACGAATTGTTTAGATTGCTGGCGAGCTGGGGAACGCAAAGTCCATGTATGCGCGTTACGATTAGAGAAATCTATATTGTGACCCCCGGTGCCGGATCGTCCCTTTTTAAGTCAGCGGCGGGGATCTGCGCGATCGATGATCACTGGGCGGATGCTTGAATCGGTCATGGCTTGCAGTGGGTGACTGATACTTGGAAGGCGTGTACCCTACCAACCGGTCCTATCCTAAACCCGAATTAATGTGGGAATGTAATTTAATGGGATTCTCGTCCCCTGGACCCGTCGATTCGGAGTAGAGATCTGTTCGTCGACCCGCTACCCCGTCGTATCGAAAGTGGGGCAACTGAGAAGGCACTCCAAATTGGCACCTATAAAAGCTTATCGACAAGACTAGTAAGATGCTTGCGGGCTGTAAATTTCGATCCTAATGCTGACCTCACAGCGTGAGAGCCCTGCGCCGATCTGCATAAATCATCGAAACGGAGGACACTGGGCGCCTCGAGCACGGCCTCTTAGGTTTGGGTCGATTGCGGCGGAGAACGTTAACGATCAACAGATACCAGGTTAAGCAGGTATAGTTCTATGGTACTCTACGTATTTTAGTCAGCGTTAGCGGATAGGTTCTGGGACTATTTGGCACTACCTCAACAAGAATCAAGGGGCAACATATGTCAATTGGGAGGAATTAGAGTGGCTGCCTTGTATACCACTCCTCCAGTAGAGCGTCTACGTGGATGAACAAAGCATTGCGGGATACAGATACCTGGTTAATGACTCAGCGCAGGTTCCCCGAGTGCTGTGGCATGATACCCGTCTCCTTTCGGACCGTCTAACGACCTGCATCAAATTGCCGATGGAAGGGGTGCAAATGAAGATCAAACATAAACCTTAGGTTCCGGAACATAACTTACTGATCCACATTTAACTAGTGTAATTGTCGCGAAGAGAACTTCATGTAGCAGTGCATAGCGGCCTGTTCGTCACGACCCCATGTCGTGACTAATAGTGCTTGACCCGTACCATGCCGTAGATTCAGAAATGTCTTATCATCTGCCCCTCTGGAGAGCCGAGTTCCGATCAGGAGCCGTAGGCGGATCTGACAGATAAGCACTATAGATACGACAGTGCGATTTTGATGCGATTAGCCCACATCGTTAAGAAGGACGCCAAGGTTCTTCTTACGAAAAAGCATGATGAGACACGGAGATTTAAAAACCCGACAAGCTTCGCCGCCATGTACATCGGGCGTAGTCTTAAGTCGTGTTATTAACTCTGACGGTATGTTCGGTCAAACGCCGCACTTTGAACTCGCGGACTGCGGTTGGTCGTTCTACGGCGCGCAGTTTACCTAACACGGGGCATGACAAGTCTATTTTGGTTTCCTTCCTTCGATGACCGAGGGATATGTAGGGAGTCTCCAAGGAAAGACAGTAAAAGAGATTCAGCATTCCTGTTCGATGTAGAAAGATCAACTGCGGACGTCCGCCCGGCAACGTACTTACCAAACGATCCCCTTCACGGAGGACGAACATTTCTATAGATCGGGTGTGCTCCTTTCAACGAGATTGTTGGTGTGCTTAAAAGCTTCCGGCTTTCTCGTTCAACAAAGCGGGAGAGCCACCTGATCGACTTGCCGTTCGGGCGCTTGGGCTCGTGGCATGGAGGCTCCGCCCCAACTCTTACTAGGAAGCAGCACATTTAACGCCGACTCGAAGGTTTGGGCAGACCGCGCGGCGACTGTCAGCGCGGAAATGCGTCTGACGGTAAGTTGCTATAAGGGCTATGCGAACGGAGGAACAATAGTTTATCCTCGTCTATCAGTACCGCCTAATCCAAGTCTCGAACCACTAATGAATTAAACCCTCTTTGCGGCAATATTCGGCTGAAACTAGACGTCAGCCATACGCGTAATGGCTACGACAACGGTTGTGGCAAGCAAGTTAGAACGGCGATAAGATTCATGTTACCGATTTATATGAGCAACGCATGTCTGGTGGAATGCAAGCGCCCCATCACACTCGACGTCGCCGCACATGACGAAAGCAGGCGAGCGAGCATCGACACGCACGCACATGT
seq00030   TCGTACATCCCCGAAAAAGGTCGTGCGAGCCCTTTCCTGGGTGGCCAGCTATATAGAAGTTCCGAGGCGCATGACATCTATTTATATTTCTCACATCGCTAACTGTATTAATATTTCATGACTATGTTCACACCGGAACAACTAAAGCGGCAGTACCATCGTGCCTACCATGCGGGTCTTGTGTAGGCTCTGGGGCGGCTCAACGTCGAACGAATTGTTTAGATTGCTGGCGAGCTGGGGAACGCAAAGTCCATGTATGCGCGTTACGATTAGAGAAATCTATATTGTGACCCCCGGTGCCGGATCGTCCCTTTTTAAGTCAGCGGCGGGGATCTGCGCGATCGATGATCACTGGGCGGATGCTTGAATCGGTCATGGCTTGCAGTGGGTGACTGATACTTGGAAGGCGTGTACCCTACCAACAGGTCCTATCCTAAACCCGAATTAATGTGGGAATGTAATTTAATGGGATTCTCGTCCCCTGGACCCGTCGATTCGGAGTAGAGATCTGTTCGTCGACCCGCTACCCCGTCGTATCGAAAGTGGGGCAACTGAGAAGGCACTCCAAATTGGCACCTATAAAAGCTTATCGACAAGACTAGTAAGATGCTTGCGGGCTGTAAATTTCGATCCTAATGCTGACCTCACAGCGTGAGAGCCCTGCGCCGATCTGCATAAATCATCGAAACGGAGGACACTGGGCGCCTCGAGCACGGCCTCTTAGGTTTGGGTCGATTGCGGCGGAGAACGTTAACGATCAACAGATACCAGGTTAAGCAGGTATAGTTCTATGGTACTCTACGTATTTTAGTCAGCGTTAGCGGATAGGTTCTGGGACTATTTGGCACTACCTCAACAAGAATCAAGGGGCAACATATGTCAATTGGGAGGAATTAGAGTGGCTGCCTTGTATACCACTCCTCCAGTAGAGCGTCTACGTGGATGAACAAAGCATTTCGGGATACAGATACCTGGTTAATGACTCAGCGCAGGTTCCCCGAGTGCTGTGGCATGATACCCGTCTCCTTTCGGACCGTCTAACGACCTGCATCAAATTGCCGATGGAAGGGGTGCAAATGAAGATCAAACATAAACCTTAGGTTCCGGAACATAACTTACTGATCCACATTTAACTAGTGTAATTGTCGCGAAGAGAACTTCATGTAGCAGTGCATAGCGGCCTGTTCGTCACGACCCCATGTCGTGACTAATAGTGCTTGACCCGTACCATGCCGTAGATTCAGAAATGTCTTATCATCTGCCCCTCTGGAGAGCCGAGTTCCGATCAGGAGCCGTAGGCGGATCTGACAGATAAGCACTATAGATACGACAGTGCGATTTTGATGCGATTAGCCCACATCGTTAAGAAGGACGCCAAGGTTCTTCTTACGAAAAAGCATGATGAGACACGGAGATTCAAAAACCCGACAAGCTTCGCCGCCATGTACATCGGGCGTAGTCTTAAGTCGTGTTATTAACTCTGACGGTATGTTCGGTCAAACGCCGCACTTTGAACTCGCGGACTGCGGTTGGTCGTTCTACGGCGCGCAGTTTACCTAACACGGGGCATGACAAGTCTATTTTGGTTTCCTTCCTTCGATGACCGAGGGATATGTAGGGAGTCTCCAAGGAAAGACAGTAAAAGAGATTCAGCATACCTGTTCGATGTAGAAAGATCAACTGCGGACGTCCGCCCGGCAACGTACTTACCAAACGATCCCCTTCACGGAGGACGAACATTTCTATAGATCGGGTGTGCTCCTTTCAACGAGATTGTTGGTGTGCTTAAAAGCTTCCGGCTTTCTCGTTCAACAAAGCGGGAGAGCCACCTGATCGACTTGCCGTTCGGGCGCTTGGGCTCGTGGCATGGAGGCTCCGCCCCAACTCTTACTAGGAAGCAGCACATTTAACGCCGACTCGAAGGTTTGGGCAGACCGCGCGGCGACTGTCAGCGCGGAAATGCGTCTGACGGTAAGTTGCTATAAGGGCTATGCGAACGGAGGAACAATAGTTTATCCTCGTCTATCAGTACCGCCTAATCCATGTCTCGAACCACTAATGAATTAAACCCTCTTTGCGGCAATATTCGGCTGAAACTAGACGTCAGCCATACGCGTAATGGCTACGACAACGGTTGTGGCAAGCAAGTTAGAACGGCGATAAGATTCATGTTACCGATTTATATGAGCAACGCATGTCTGGTGGAATGCAAGCGCCCCATCACACTCGACGTCGCCGCACATGACGAAAGCAGGCGAGCGAGCATCGACACGCACGCACATGT
seq00031   TCGTACATCCCCGAAAAAGGTCGTGCGAGCCCTTTCCTGGGTGGCCAGCTATATAGAAGTTCCGAGGCGCATGACATCTATTTATATTTCTCACATCGCTAACTGTATTAATATTTCATGACTATGTTCACACCGGAACAACTAAAGCGGCAGTACCATCGTGCCTACCATGCGGGTCTTGTGTAGGCTCTGGGGCGGCTCAACGTCGAACGAATTGTTTAGATTGCTGGCGAGCTGGGGAACGCAAAGTCCATGTATGCGCGTTACGATTAGAGAAATCTATATTGTGACCCCCGGTGCCGGATCGTCCCTTTTTAAGTCAGCGGCGGGGATCTGCGCGATCGATGATCACTGGGCGGATGCTTGAATCGGTCATGGCTTGCAGTGGGTGACTGATACTTGGAAGGCGTGTACCCTACCAACCGGTCCTATCCTAAACCCGAATTAATGTGGGAATGTAATTTAATGGGATTCTCGTCCCCTGGACCCGTCGATTCGGAGTAGAGATCTGTTCGTCGACCCGCTACCCCGTCGTATCGAAAGTGGGGCAACTGAGAAGGCACTCCAAATTGGCACCTATAAAAGCTTATCGACAAGACTAGTAAGATGCTTGCGGGCTGTAAATTTCGATCCTAATGCTGACCTCACAGCGTGAGAGCCCTGCGCCGATCTGCATAAATCATCGAAACGGAGGACACTGGGCGCCTCGAGCACGGCCTCTTAGGTTTGGGTCGATTGCGGCGGAGAACGTTAACGATCAACAGATACCAGGTTAAGCAGGTATAGTTCTATGGTACTCTACGTATTTTAGTCAGCGTTAGCGGATAGGTTCTGGGACTATTTGGCACTACCTCAACAAGAATCAAGGGGCAACATATGTCAATTGGGAGGAATTAGAGTGGCTGCCTTGTATACCACTCCTCCAGTAGAGCGTCTACGTGGATGAACAAAGCATTTCGGGATACAGATACCTGGTTAATGACTCAGCGCAGGTTCCCCGAGTGCTGTGGCATGATACCCGTCTCCTTTCGGACCGTCTAACGACCTGCATCAAATTGCCGATGGAAGGGGTGCAAATGAAGATCAAACATAAACCTTAGGTTCCGGAACATAACTTACTGATCCACATTTAACTAGTGTAATTGTCGCGAAGAGAACTTCATGTAGCAGTGCATAGCGGCCTGTTCGTCACGACCCCATGTCGTGACTAATAGTGCTTGACCCGTACCATGCCGTAGATTCAGAAATGTCTTATCATCTGCCCCTCTGGAGAGCCGAGTTCCGATCAGGAGCCGTAGGCGGATCTGACAGATAAGCACTATAGATACGACAGTGCGATTTTGATGCGATTAGCCCACATCGTTAAGAAGGACGCCAAGGTTCTTCTTACGAAAAAGCATGATGAGACACGGAGATTTAAAAACCCGACAAGCTTCGCCGCCATGTACATCGGGCGTAGTCTTAAGTCGTGTTATTAACTCTGACGGTATGTTCGGTCAAACGCCGCACTTTGAACTCGCGGACTGCGGTTGGTCGTTCTACGGCGCGCAGTTTACCTAACACGGGGCATGACAAGTCTATTTTGGTTTCCTTCCTTCGATGACCGAGGGATATGTAGGGAGTCTCCAAGGAAAGACAGTAAAAGAGATTCAGCATTCCTGTTCGATGTAGAAAGATCAACTGCGGACGTCCGCCCGGCAACGTACTTACCAAACGATCCCCTTCACGGAGGACGAACATTTCTATAGATCGGGTGTGCTCCTTTCAACGAGATTGTTGGTGTGCTTAAAAGCTTCCGGCTTTCTCGTTCAACAAAGCGGGAGAGCCACCTGATCGACTTGCCGTTCGGGCGCTTGGGCTCGTGGCATGGAGGCTCCGCCCCAACTCTTACTAGGAAGCAGCACATTTAACGCCGACTCGAAGGTTTGGGCAGACCGCGCGGCGACTGTCAGCGCGGAAATGCGTCTGACGGTAAGTTGCTATAAGGGCTATGCGAACGGAGGAACAATAGTTTATCCTCGTCTATCAGTACCGCCTAATCCAAGTCTCGAACCACTAATGAATTAAACCCTCTTTGCGGCAATATTCGGCTGAAACTAGACGTCAGCCATACGCGTAATGGCTACGACAACGGTTGTGGCAAGCAAGTTAGAACGGCGATAAGATTCATGTTACCGATTTATATGAGCAACGCATGTCTGGTGGAATGCAAGCGCCCCATCACACTCGACGTCGCCGCACATGACGAAAGCAGGCGAGCGAGCATCGACACGCACGCACATGT
seq00032   TCGTACATCCCCGAAAAAGGTCGTGCGAGCCCTTTCCTGGGTGGCCAGCTATATAGAAGTTCCGAGGCGCATGACATCTATTTATATTTCTCACATCGCTAACTGTATTAATATTTCATGACTATGTTCACACCGGAACAACTAAAGCGGCAGTACCATCGTGCCTACCATGCGGGTCTTGTGTAGGCTCTGGGGCGGCTCAACGTCGAACGAATTGTTTAGATTGCTGGCGAGCTGGGGAACGCAAAGTCCATGTATGCGCGTTACGATTAGAGAAATCTATATTGTGACCCCCGGTGCCGGATCGTCCCTTTTTAAGTCAGCGGCGGGGATCTGCGCGATCGATGATCACTGGGCGGATGCTTGAATCGGTCATGGCTTGCAGTGGGTGACTGATACTTGGAAGGCGTGTACCCTACCAACCGGTCCTATCCTAAACCCGAATTAATGTGGGAATGTAATTTAATGGGATTCTCGTCCCCTGGACCCGTCGATTCGGAGTAGAGATCTGTTCGTCGACCCGCTACCCCGTCGTATCGAAAGTGGGGCAACTGAGAAGGCACTCCAAATTGGCACCTATAAAAGCTTATCGACAAGACTAGTAAGATGCTTGCGGGCTGTAAATTTCGATCCTAATGCTGACCTCACAGCGTGAGAGCCCTGCGCCGATCTGCATAAATCATCGAAACGGAGGACACTGGGCGCCTCGAGCACGGCCTCTTAGGTTTGGGTCGATTGCGGCGGAGAACGTTAACGATCAACAGATACCAGGTTAAGCAGGTATAGTTCTATGGTACTCTACGTATTTTAGTCAGCGTTAGCGGATAGGTTCTGGGACTATTTGGCACTACCTCAACAAGAATCAAGGGGCAACATATGTCAATTGGGAGGAATTAGAGTGGCTGCCTTGTATACCACTCCTCCAGTAGAGCGTCTACGTGGATGAACAAAGCATTTCGGGATACAGATACCTGGTTAATGACTCAGCGCAGGTTCCCCGAGTGCTGTGGCATGATACCCGTCTCCTTTCGGACCGTCTAACGACCTGCATCAAATTGCCGATGGAAGGGGTGCAAATGAAGATCAAACATAAACCTTAGGTTCCGGAACATAACTTACTGATCCACATTTAACTAGTGTAATTGTCGCGAAGAGAACTTCATGTAGCAGTGCATAGCGGCCTGTTCGTCACGACCCCATGTCGTGACTAATAGTGCTTGACCCGTACCATGCCGTAGATTCAGAAATGTCTTATCATCTGCCCCTCTGGAGAGCCGAGTTCCGATCAGGAGCCGTAGGCGGATCTGACAGATAAGCACTATAGATACGACAGTGCGATTTTGATGCGATTAGCCCACATCGTTAAGAAGGACGCCAAGGTTCTTCTTACGAAAAAGCATGATGAGACACGGAGATTTAAAAACCCGACAAGCTTCGCCGCCATGTACATCGGGCGTAGTCTTAAGTCGTGTTATTAACTCTGACGGTATGTTCGGTCAAACGCCGCACTTTGAACTCGCGGACTGCGGTTGGTCGTTCTACGGCGCGCAGTTTACCTAACACGGGGCATGACAAGTCTATTTTGGTTTCCTTCCTTCGATGACCGAGGGATATGTAGGGAGTCTCCAAGGAAAGACAGTAAAAGAGATTCAGCATTCCTGTTCGATGTAGAAAGATCAACTGCGGACGTCCGCCCGGCAACGTACTTACCAAACGATCCCCTTCACGGAGGACGAACATTTCTATAGATCGGGTGTGCTCCTTTCAACGAGATTGTTGGTGTGCTTAAAAGCTTCCGGCTTTCTCGTTCAACAAAGCGGGAGAGCCACCTGATCGACTTGCCGTTCGGGCGCTTGGGCTCGTGGCATGGAGGCTCCGCCCCAACTCTTACTAGGAAGCAGCACATTTAACGCCGACTCGAAGGTTTGGGCAGACCGCGCGGCGACTGTCAGCGCGGAAATGCGTCTGACGGTAAGTTGCTATAAGGGCTATGCGAACGGAGGAACAATAGTTTATCCTCGTCTATCAGTACCGCCTAATCCAAGTCTCGAACCACTAATGAATTAAACCCTCTTTGCGGCAATATTCGGCTGAAACTAGACGTCAGCCATACGCGTAATGGCTACGACAACGGTTGTGGCAAGCAAGTTAGAACGGCGATAAGATTCATGTTACCGATTTATATGAGCAACGCATGTCTGGTGGAATGCAAGCGCCCCATCACACTCGACGTCGCCGCACATGACGAAAGCAGGCGAGCGAGCATCGACACGCACGCACATGT
seq00033   TCGTACATCCCCGAAAAAGGTCGTGCGAGCCCTTTCCTGGGTGGCCAGCTATATAGAAGTTCCGAGGCGCATGACATCTATTTATATTTCTCACATCGCTAACTGTATTAATATTTCATGACTATGTTCACACCGGAACAACTAAAGCGGCAGTACCATCGTGCCTACCATGCGGGTCTTGTGTAGGCTCTGGGGCGGCTCAACGTCGAACGAATTGTTTAGATTGCTGGCGAGCTGGGGAACGCAAAGTCCATGTATGCGCGTTACGATTAGAGAAATCTATATTGTGACCCCCGGTGCCGGATCGTCCCTTTTTAAGTCAGCGGCGGGGATCTGCGCGATCGATGATCACTGGGCGGATGCTTGAATCGGTCATGGCTTGCAGTGGGTGACTGATACTTGGAAGGCGTGTACCCTACCAACCGGTCCTATCCTAAACCCGAATTAATGTGGGAATGTAATTTAATGGGATTCTCGTCCCCTGGACCCGTCGATTCGGAGTAGAGATCTGTTCGTCGACCCGCTACCCCGTCGTATCGAAAGTGGGGCAACTGAGAAGGCACTCCAAATTGGCACCTATAAAAGCTTATCGACAAGACTAGTAAGATGCTTGCGGGCTGTAAATTTCGATCCTAATGCTGACCTCACAGCGTGAGAGCCCTGCGCCGATCTGCATAAATCATCGAAACGGAGGACACTGGGCGCCTCGAGCACGGCCTCTTAGGTTTGGGTCGATTGCGGCGGAGAACGTTAACGATCAACAGATACCAGGTTAAGCAGGTATAGTTCTATGGTACTCTACGTATTTTAGTCAGCGTTAGCGGATAGGTTCTGGGACTATTTGGCACTACCTCAACAAGAATCAAGGGGCAACATATGTCAATTGGGAGGAATTAGAGTGGCTGCCTTGTATACCACTCCTCCAGTAGAGCGTCTACGTGGATGAACAAAGCATTTCGGGATACAGATACCTGGTTAATGACTCAGCGCAGGTTCCCCGAGTGCTGTGGCATGATACCCGTCTCCTTTCGGACCGTCTAACGACCTGCATCAAATTGCCGATGGAAGGGGTGCAAATGAAGATCAAACATAAACCTTAGGTTCCGGAACATAACTTACTGATCCACATTTAACTAGTGTAATTGTCGCGAAGAGAACTTCATGTAGCAGTGCATAGCGGCCTGTTCGTCACGACCCCATGTCGTGACTAATAGTGCTTGACCCGTACCATGCCGTAGATTCAGAAATGTCTTATCATCTGCCCCTCTGGAGAGCCGAGTTCCGATCAGGAGCCGTAGGCGGATCTGACAGATAAGCACTATAGATACGACAGTGCGATTTTGATGCGATTAGCCCACATCGTTAAGAAGGACGCCAAGGTTCTTCTTACGAAAAAGCATGATGAGACACGGAGATTTAAAAACCCGACAAGCTTCGCCGCCATGTACATCGGGCGTAGTCTTAAGTCGTGTTATTAACTCTGACGGTATGTTCGGTCAAACGCCGCACTTTGAACTCGCGGACTGCGGTTGGTCGTTCTACGGCGCGCAGTTTACCTAACACGGGGCATGACAAGTCTATTTTGGTTTCCTTCCTTCGATGACCGAGGGATATGTAGGGAGTCTCCAAGGAAAGACAGTAAAAGAGATTCAGCATTCCTGTTCGATGTAGAAAGATCAACTGCGGACGTCCGCCCGGCAACGTACTTACCAAACGATCCCCTTCACGGAGGACGAACATTTCTATAGATCGGGTGTGCTCCTTTCAACGAGATTGTTGGTGTGCTTAAAAGCTTCCGGCTTTCTCGTTCAACAAAGCGGGAGAGCCACCTGATCGACTTGCCGTTCGGGCGCTTGGGCTCGTGGCATGGAGGCTCCGCCCCAACTCTTACTAGGAAGCAGCACATTTAACGCCGACTCGAAGGTTTGGGCAGACCGCGCGGCGACTGTCAGCGCGGAAATGCGTCTGACGGTAAGTTGCTATAAGGGCTATGCGAACGGAGGAACAATAGTTTATCCTCGTCTATCAGTACCGCCTAATCCAAGTCTCGAACCACTAATGAATTAAACCCTCTTTGCGGCAATATTCGGCTGAAACTAGACGTCAGCCATACGCGTAATGGCTACGACAACGGTTGTGGCAAGCAAGTTAGAACGGCGATAAGATTCATGTTACCGATTTATATGAGCAACGCATGTCTGGTGGAATGCAAGCGCCCCATCACACTCGACGTCGCCGCACATGACGAAAGCAGGCGAGCGAGCATCGACACGCACGCACATGT
