# Supplementary material for: How Good Are Indirect Tests at Detecting Recombination in Human mtDNA?
Source: G3 (Bethesda). 2013 Jul 1;3(7):1095–104. doi: 10.1534/g3.113.006510 (PMC3704238; doi:10.1534/g3.113.006510)
Supplement: Supporting Information [file supp_g3.113.006510_FileS2.gz › SequenceData/mtDNA_ratehet&popgrowth/0/3rdbase/Infiles/0_46-new.txt]

33 2284
seq00001   CCTAAACAAGTACGGGATGGATCTAGTAACGATCGTGCGATGAGGATATTCTTGGGTTTGTTGGTCACGAGAGGGCACCGTGCGAAGCTCCTCCGTGCGCCTGCCTCCCATATCGACTGGCCTCTGTACCATGTTAGAGATAAAATAATTGTTGTCAGTGGATTCCCACGACGCACTAGTCTTGTCACTCAGCGAATTTAAGATTCAAGAGCTAGATCGCGGCGCCGCAAATTTTCCAATACAGCGTCATACATGGCGACAGTAGCTGAGAATCTTTCCAGATTTGTTCGTGGGTGGACGGATCTCCTCACGGGTTTATAAAAGGTTGCACGTTAACACCGTGAAATAAAGGATATGCGGCCTATGCTCTTTTCGAAGGAAGGTTGGCAAAGGGAGCATGTCGTGGATCGGTCGGAACGTCAGGGATCCATGAAGATTGTTGAAGTATCCTGTCTGCCACAGGGGGATACCGCCGTGATAGTTTTGGTAGCTTATCCGGAGAAATAGCCAAAAACATCTGGGTCGACTTGTAAAACTATGACCGGGTAGTGGTATATGGGAAACCTATCTACACTGCTGCTGAACCTAGGCATCTCGCATCATAACCGACGCTTAGCACAGGACAGTGGTAAGTGGTGCTCCAAAGCCAATATTATCAATCGAATGGACCGAGCTCACAGGTCCTTACCGCTAGACATTGTAGTGGAAGGCATCCGTTACTACTTATTTCGCCCTGTGGGCGCAGTCCGACGGCGTCAGTTAACGGTCAACGTGCAAATCGGTAATTGTCCCAAACAGAGCAATTGGGATGAGTGGGCAGATAAGAGTGTGGTCTCGTTGGTCTTCGCGTCTTCAAGTACATGCCCTTGGGCTGGATGCACTCATCGACCCTCTTATTCGGCCGGGGAGTTGCCCAGCGGCGGGGAAAGGATTGTGTTCCGTATTCAAGTGCTTCAAGCTCGGTCCTTCGAAATGCTCGGTAATATGCTGCAGGACTCCATCCCGGCTGCTATTCGTCGAAATCGCAATCTAGCCTAAAACGTAGGGTAAATTCAGTGTTTAGTAACGGTTCGAGTTGAACAAGGCCACCTGACTTCTGAGTTCTGGACATGCGGTTAGTGTAGGGGTTAGCTGGTAAACTAAGATGAAGGCGCGCCGTTGCTTACCCTAAGTCAAAATGATACCACCGAGCGAAATGCAAATATGTTCGGAGTGCCCGGCATGAACACACCGTCACTCCGTTGATGGGGGTGCTGTGCGACTGAGTCAAGCCGGCGGGGTACCGATAAACGTGTCGATGGCCATGCGAAGTAAGCTACAGAGTAATTGACGGATATTGTAAATAAAACAGCACTCTCATTTGAATCCAGTCTGGAAGTCACAAGACGTATAGCAAACGTGCCGTACGTATTGGGGATTGATAACTATCAGTGCGATGTATATAGCACACGCCATAATGAGCTATATTTCTTCCTATACATAGCGCTCTGAGCCCGGCATGGACAAGAGTACAAGACGCCAAACTGCCCCGCCTAACGGATATAGAAGACGCTTACCGTGGCTTGGCCAGAGTTTCGAATAACCAGGAGTCGCTTATACAGCTATGTGACCCCAGAGCTAATCCTTCCTATCAGAAGTGGAGGATGGCCATTATTGGTAAAGGATCTGGGGTTAGGGAGGCAGCGCCCTCCATGTCCATGCTGGCAAGCTTCAAACCGGGAGAGATCCTAAGGGCGAAAATAAGGTAATTCACGCTGCAGCATAGTAAATGATGGGGGTGCGGCAGTCTGATTGGTGAGGATTAACTCGATTGAATGTCTAACACATAGACGGCTAAACATCTCACCCTATAACAATATTCATGTGCCAGATTAGCGCTCAGGCTTATGAACTAATAAGATGAGCAATAGGAGACGTACCAGGGAGGCCCTACAGTACTCTCGCGCACGAAGGTCGTCGCTTAGTACAGGTGTCCTCGAGGTATTTAGTGATTCAACACACTAATATAGTCGCAACAGGGGTCTTCTGTCGGCATTCCAGCACTCGGGCGCGAATAATGGTGCCGCAACACCTGGTATTGTAAGTCTGAGGTTGGGGATCTAATCAACGCGTGTATCATGATGCATTTAGTGTATCCAAATTCTCGGAGGAGGTTATAGAAATCGTGGACAAAGAATATTCACAAAATTACGTGGTAGCGTTGGGTTCCACTCTTTCGAGTTCTAGGCTCGTGACGTCTACCGAGCTAGTAAAGAGGCACTCCCCCTGGCCCGCCCCGTTTAGT
seq00002   CCTAAACAAGTACGGGATGGATCTAGTAACGATCGTGCGATGAGGATATTCTTGGGTTTGTTGGTCACGAGAGGGCACCGTGCGAAGCTCCTCCGTGCGCCTGCCTCCCATATCGACTGGCCTCTGTACCATGTTAGAGATAAAATAATTGTTGTCAGTGGATTCCCACGACGCACTAGTCTTGTCACTCAGCGAATTTAAGATTCAAGAGCTAGATCGCGGCGCCGCAAATTTTCCAATACAGCGTCATACATGGCGACAGTAGCTGAGAATCTTTCCAGATTTGTTCGTGGGTGGACGGATCTCCTCACGGGTTTATAAAAGGTTGCACGTTAACACCGTGAAATAAAGGATATGCGGCCTATGCTCTTTTCGAAGGAAGGTTGGCAAAGGGAGCATGTCGTGGATCGGTCGGAACGTCAGGGATCCATGAAGATTGTTGAAGTATCCTGTCTGCCACAGGGGGATACCGCCGTGATAGTTTTGGTAGCTTATCCGGAGAAATAGCCAAAAACATCTGGGTCGACTTGTAAAACTATGACCGGGTAGTGGTATATGGGAAACCTATCTACACTGCTGCTGAACCTAGGCATCTCGCATCATAACCGACGCTTAGCACAGGACAGTGGTAAGTGGTGCTCCAAAGCCAATATTATCAATCGAATGGACCGAGCTCACAGGTCCTTACCGCTAGACATTGTAGTGGAAGGCATCCGTTACTACTTATTTCGCCCTGTGGGCGCAGTCCGACGGCGTCAGTTAACGGTCAACGTGCAAATCGGTAATTGTCCCAAACAGAGCAATTGGGATGAGTGGGCATATAAGAGTGTGGTCTCGTTGGTCTTCGCGTCTTCAAGTACATGCCCTTGGGCTGGATGCACTCATCGACCCTCTTATTCGGCCGGGGAGTTGCCCAGCGGCGGGGAAAGGATTGTGTTCCGTATTCAAGTGCTTCAAGCTCGGTCCTTCGAAATGCTCGGTAATATGCTGCAGGACTCCATCCCGGCTGCTATTCGTCGAAATCGCAATCTAGCCTAAAACGTAGGGTAAATTCAGTGTTTAGTAACGGTTCGAGTTGAACAAGGCCACCTGACTTCTGAGTTCTGGACATGCGGTTAGTGTAGGGGTTAGCTGGTAAACTAAGATGAAGGCGCGCCGTTGCTTACCCTAAGTCAAAATGATACCACCGAGCGAAATGCAAATATGTTCGGAGTGCCCGGCATGAACACACCGTCACTCCGTTGATGGGGGTGCTGTGCGACTGAGTCAAGCCGGCGGGGTACCGATAAACGTGTCGATGGCCATGCGAAGTAAGCTACAGAGTAATTGACGGATATTGTAAATAAAACAGCACTCTCATTTGAATCCAGTCTGGAAGTCACAAGACGTATAGCAAACGTGCCGTACGTATTGGGGATTGATAACTATCAGTGCGATGTATATAGCACACGCCATAATGAGCTATATTTCTTCCTATACATAGCGCTCTGAGCCCGGCATGGACAAGAGTACAAGACGCCAAACTGCCCCGCCTAACGGATATAGAAGACGCTTACCGTGGCTTGGCCAGAGTTTCGAATAACCAGGAGTCGCTTATACAGCTATGTGACCCCAGAGCTAATCCTTCCTATCAGAAGTGGAGGATGGCCATTATTGGTAAAGGATCTGGGGTTAGGGAGGCAGCGCCCTCCATGTCCATGCTGGCAAGCTTCAAACCGGGAGAGATCCTAAGGGCGAAAATAAGGTAATTCACGCTGCAGCATAGTAAATGATGGGGGTGCGGCAGTCTGATTGGTGAGGATTAACTCGATTGAATGTCTAACACATAGACGGCTAAACATCTCACCCTATAACAATATTCATGTGCCAGATTAGCGCTCAGGCTTATGAACTAATAAGATGAGCAATAGGAGACGTACCAGGGAGGCCCTACAGTACTCTCGCGCACGAAGGTCGTCGCTTAGTACAGGTGTCCTCGAGGTATTTAGTGATTCAACACACTAATATAGTCGCAACAGGGGTCTTCTGTCGGCATTCCAGCACTCGGGCGCGAATAATGGTGCCGCAACACCTGGTATTGTAAGTCTGAGGTTGGGGATCTAATCAACGCGTGTATCATGATGCATTTAGTGTATCCAAATTCTCGGAGGAGGTTATAGAAATCGTGGACAAAGAATATTCACAAAATTACGTGGTAGCGTTGGGTTCCACTCTTTCGAGTTCTAGGCTCGTGACGTCTACCGAGCTAGTAAAGAGGCACTCCCCCTGGCCCGCCCCGTTTAGT
seq00003   CCTAAACAAGTACGGGATGGATCTAGTAACGATCGTGCGATGAGGATATTCTTGGGTTTGTTGGTCACGAGAGGGCACCGTGCGAAGCTCCTCCGTGCGCCTGCCTCCCATATCGACTGGCCTCTGTACCATGTTAGAGATAAAATAATTGTTGTCAGTGGATTCCCACGACGCACTAGTCTTGTCACTCAGCGAATTTAAGATTCAAGAGCTAGATCGCGGCGCCGCAAATTTTCCAATACAGCGTCATACATGGCGACAGTAGCTGAGAATCTTTCCAGATTTGTTCGTGGGTGGACGGATCTCCTCACGGGTTTATAAAAGGTTGCACGTTAACACCGTGAAATAAAGGATATGCGGCCTATGCTCTTTTCGAAGGAAGGTTGGCAAAGGGAGCATGTCGTGGATCGGTCGGAACGTCAGGGATCCATGAAGATTGTTGAAGTATCCTGTCTGCCACAGGGGGATACCGCCGTGATAGTTTTGGTAGCTTATCCGGAGAAATAGCCAAAAACATCTGGGTCGACTTGTAAAACTATGACCGGGTAGTGGTATATGGGAAACCTATCTACACTGCTGCTGAACCTAGGCATCTCGCATCATAACCGACGCTTAGCACAGGACAGTGGTAAGTGGTGCTCCAAAGCCAATATTATCAATCGAATGGACCGAGCTCACAGGTCCTTACCGCTAGACATTGTAGTGGAAGGCATCCGTTACTACTTATTTCGCCCTGTGGGCGCAGTCCGACGGCGTCAGTTAACGGTCAACGTGCAAATCGGTAATTGTCCCAAACAGAGCAATTGGGATGAGTGGGCATATAAGAGTGTGGTCTCGTTGGTCTTCGCGTCTTCAAGTACATGCCCTTGGGCTGGATGCACTCATCGACCCTCTTATTCGGCCGGGGAGTTGCCCAGCGGCGGGGAAAGGATTGTGTTCCGTATTCAAGTGCTTCAAGCTCGGTCCTTCGAAATGCTCGGTAATATGCTGCAGGACTCCATCCCGGCTGCTATTCGTCGAAATCGCAATCTAGCCTAAAACGTAGGGTAAATTCAGTGTTTAGTAACGGTTCGAGTTGAACAAGGCCACCTGACTTCTGAGTTCTGGACATGCGGTTAGTGTAGGGGTTAGCTGGTAAACTAAGATGAAGGCGCGCCGTTGCTTACCCTAAGTCAAAATGATACCACCGAGCGAAATGCAAATATGTTCGGAGTGCCCGGCATGAACACACCGTCACTCCGTTGATGGGGGTGCTGTGCGACTGAGTCAAGCCGGCGGGGTACCGATAAACGTGTCGATGGCCATGCGAAGTAAGCTACAGAGTAATTGACGGATATTGTAAATAAAACAGCACTCTCATTTGAATCCAGTCTGGAAGTCACAAGACGTATAGCAAACGTGCCGTACGTATTGGGGATTGATAACTATCAGTGCGATGTATATAGCACACGCCATAATGAGCTATATTTCTTCCTATACATAGCGCTCTGAGCCCGGCATGGACAAGAGTACAAGACGCCAAACTGCCCCGCCTAACGGATATAGAAGACGCTTACCGTGGCTTGGCCAGAGTTTCGAATAACCAGGAGTCGCTTATACAGCTATGTGACCCCAGAGCTAATCCTTCCTATCAGAAGTGGAGGATGGCCATTATTGGTAAAGGATCTGGGGTTAGGGAGGCAGCGCCCTCCATGTCCATGCTGGCAAGCTTCAAACCGGGAGAGATCCTAAGGGCGAAAATAAGGTAATTCACGCTGCAGCATAGTAAATGATGGGGGTGCGGCAGTCTGATTGGTGAGGATTAACTCGATTGAATGTCTAACACATAGACGGCTAAACATCTCACCCTATAACAATATTCATGTGCCAGATTAGCGCTCAGGCTTATGAACTAATAAGATGAGCAATAGGAGACGTACCAGGGAGGCCCTACAGTACTCTCGCGCACGAAGGTCGTCGCTTAGTACAGGTGTCCTCGAGGTATTTAGTGATTCAACACACTAATATAGTCGCAACAGGGGTCTTCTGTCGGCATTCCAGCACTCGGGCGCGAATAATGGTGCCGCAACACCTGGTATTGTAAGTCTGAGGTTGGGGATCTAATCAACGCGTGTATCATGATGCATTTAGTGTATCCAAATTCTCGGAGGAGGTTATAGAAATCGTGGACAAAGAATATTCACAAAATTACGTGGTAGCGTTGGGTTCCACTCTTTCGAGTTCTAGGCTCGTGACGTCTACCGAGCTAGTAAAGAGGCACTCCCCCTGGCCCGCCCCGTTTAGT
seq00004   CCTAAACAAGTACGGGATGGATCTAGTAACGATCGTGCGATGAGGATATTCTTGGGTTTGTTGGTCACGAGAGGGCACCGTGCGAAGCTCCTCCGTGCGCCTGCCTCCCATATCGACTGGCCTCTGTACCATGTTAGAGATAAAATAATTGTTGTCAGTGGATTCCCACGACGCACTAGTCTTGTCACTCAGCGAATTTAAGATTCAAGAGCTAGATCGCGGCGCCGCAAATTTTCCAATACAGCGTCATACATGGCGACAGTAGCTGAGAATCTTTCCAGATTTGTTCGTGGGTGGACGGATCTCCTCACGGGTTTATAAAAGGTTGCACGTTAACACCGTGAAATAAAGGATATGCGGCCTATGCTCTTTTCGAAGGAAGGTTGGCAAAGGGAGCATGTCGTGGATCGGTCGGAACGTCAGGGATCCATGAAGATTGTTGAAGTATCCTGTCTGCCACAGGGGGATACCGCCGTGATAGTTTTGGTAGCTTATCCGGAGAAATAGCCAAAAACATCTGGGTCGACTTGTAAAACTATGACCGGGTAGTGGTATATGGGAAACCTATCTACACTGCTGCTGAACCTAGGCATCTCGCATCATAACCGACGCTTAGCACAGGACAGTGGTAAGTGGTGCTCCAAAGCCAATATTATCAATCGAATGGACCGAGCTCACAGGTCCTTACCGCTAGACATTGTAGTGGAAGGCATCCGTTACTACTTATTTCGCCCTGTGGGCGCAGTCCGACGGCGTCAGTTAACGGTCAACGTGCAAATCGGTAATTGTCCCAAACAGAGCAATTGGGATGAGTGGGCATATAAGAGTGTGGTCTCGTTGGTCTTCGCGTCTTCAAGTACATGCCCTTGGGCTGGATGCACTCATCGACCCTCTTATTCGGCCGGGGAGTTGCCCAGCGGCGGGGAAAGGATTGTGTTCCGTATTCAAGTGCTTCAAGCTCGGTCCTTCGAAATGCTCGGTAATATGCTGCAGGACTCCATCCCGGCTGCTATTCGTCGAAATCGCAATCTAGCCTAAAACGTAGGGTAAATTCAGTGTTTAGTAACGGTTCGAGTTGAACAAGGCCACCTGACTTCTAAGTTCTGGACATGCGGTTAGTGTAGGGGTTAGCTGGTAAACTAAGATGAAGGCGCGCCGTTGCTTACCCTAAGTCAAAATGATACCACCGAGCGAAATGCAAATATGTTCGGAGTGCCCGGCATGAACACACCGTCACTCCGTTGATGGGGGTGCTGTGCGACTGAGTCAAGCCGGCGGGGTACCGATAAACGTGTCGATGGCCATGCGAAGTAAGCTACAGAGTAATTGACGGATATTGTAAATAAAACAGCACTCTCATTTGAATCCAGTCTGGAAGTCACAAGACGTATAGCAAACGTGCCGTACGTATTGGGGATTGATAACTATCAGTGCGATGTATATAGCACACGCCATAATGAGCTATATTTCTTCCTATACATAGCGCTCTGAGCCCGGCATGGACAAGAGTACAAGACGCCAAACTGCCCCGCCTAACGGATATAGAAGACGCTTACCGTGGCTTGGCCAGAGTTTCGAATAACCAGGAGTCGCTTATACAGCTATGTGACCCCAGAGCTAATCCTTCCTATCAGAAGTGGAGGATGGCCATTATTGGTAAAGGATCTGGGGTTAGGGAGGCAGCGCCCTCCATGTCCATGCTGGCAAGCTTCAAACCGGGAGAGATCCTAAGGGCGAAAATAAGGTAATTCACGCTGCAGCATAGTAAATGATGGGGGTGCGGCAGTCTGATTGGTGAGGATTAACTCGATTGAATGTCTAACACATAGACGGCTAAACATCTCACCCTATAACAATATTCATGTGCCAGATTAGCGCTCAGGCTTATGAACTAATAAGATGAGCAATAGGAGACGTACCAGGGAGGCCCTACAGTACTCTCGCGCACGAAGGTCGTCGCTTAGTACAGGTGTCCTCGAGGTATTTAGTGATTCAACACACTAATATAGTCGCAACAGGGGTCTTCTGTCGGCATTCCAGCACTCGGGCGCGAATAATGGTGCCGCAACACCTGGTATTGTAAGTCTGAGGTTGGGGATCTAATCAACGCGTGTATCATGATGCATTTAGTGTATCCAAATTCTCGGAGGAGGTTATAGAAATCGTGGACAAAGAATATTCACAAAATTACGTGGTAGCGTTGGGTTCCACTCTTTCGAGTTCTAAGCTCGTGACGTCTACCGAGCTAGTAAAGAGGCACTCCCCCTGGCCCGCCCCGCTTAGT
seq00005   CCTAAACAAGTACGGGATGGATCTAGTAACGATCGTGCGATGAGGATATTCTTGGGTTTGTTGGTCACGAGAGGGCACCGTGCGAAGCTCCTCCGTGCGCCTGCCTCCCATATCGACTGGCCTCTGTACCATGTTAGAGATAAAATAATTGTTGTCAGTGGATTCCCACGACGCACTAGTCTTGTCACTCAGCGAATTTAAGATTCAAGAGCTAGATCGCGGCGCCGCAAATTTTCCAACACAGCGTCATACATGGCGACAGTAGCTGAGAATCTTTCCAGATTTGTTCGTGGGTGGACGGATCTCCTCACGGGTTTATAAAAGGTTGCACGTTAACACCGTGAAATAAAGGATATGCGGCCTATGCTCTTTTCGAAGGAAGGTTGGCAAAGGGAGCATGTCGTGGATCGGTCGGAACGTCAGGGATCCATGAAGATTGTTGAAGTATCCTGTCTGCCACAGGGGGATACCGCCGTGATAGTTTTGGTAGCTTATCCGGAGAAATAGCCAAAAACATCTGGGTCGACTTGTAAAACTATGACCGGGTAGTGGTATATGGGAAACCTATCTACACTGCTGCTGAACCTAGGCATCTCGCATCATAACCGACGCTTAGCACAGGACAGTGGTAAGTGGTGCTCCAAAGCCAATATTATCAATCGAATGGACCGAGCTCACAGGTCCTTACCGCTAGACATTGTAGTGGAAGGCATCCGTTACTACTTATTTCGCCCTGTGGGCGCAGTCCGACGGCGTCAGTTAACGGTCAACGTGCAAATCGGTAATTGTCCCAAACAGAGCAATTGGGATGAGTGGGCATATAAGAGTGTGGTCTCGTTGGTCTTCGCGTCTTCAAGTACATGCCCTTGGGCTGGATGCACTCATCGACCCTCTTATTCGGCCGGGGAGTTGCCCAGCGGCGGGGAAAGGATTGTGTTCCGTATTCAAGTGCTTCAAGCTCGGTCCTTCGAAATGCTCGGTAATATGCTGCAGGACTCCATCCCGGCTGCTATTCGTCGAAATCGCAATCTAGCCTAAAACGTAGGGTAAATTCAGTGTTTAGTAACGGTTCGAGTTGAACAAGGCCACCTGACTTCTGAGTTCTGGACATGCGGTTAGTGTAGGGGTTAGCTGGTAAACTAAGATGAAGGCGCGCCGTTGCTTACCCTAAGTCAAAATGATACCACCGAGCGAAATGCAAATATGTTCGGAGTGCCCGGCATGAACACACCGTCACTCCGTTGATGGGGGTGCTGTGCGACTGAGTCAAGCCGGCGGGGTACCGATAAACGTGTCGATGGCCATGCGAAGTAAGCTACAGAGTAATTGACGGATATTGTAAATAAAACAGCACTCTCATTTGAATCCAGTCTGGAAGTCACAAGACGTATAGCAAACGTGCCGTACGTATTGGGGATTGATAACTATCAGTGCGATGTATATAGCACACGCCATAATGAGCTATATTTCTTCCTATACATAGCGCTCTGAGCCCGGCATGGACAAGAGTACAAGACGCCAAACTGCCCCGCCTAACGGATATAGAAGACGCTTACCGTGGCTTGGCCAGAGTTTCGAATAACCAGGAGTCGCTTATACAGCTATGTGACCCCAGAGCTAATCCTTCCTATCAGAAGTGGAGGATGGCCATTATTGGTAAAGGATCTGGGGTTAGGGAGGCAGCGCCCTCCATGTCCATGCTGGCAAGCTTCAAACCGGGAGAGATCCTAAGGGCGAAAATAAGGTAATTCACGCTGCAGCATAGTAAATGATGGGGGTGCGGCAGTCTGATTGGTGAGGATTAACTCGATTGAATGTCTAACACATAGACGGCTAAACATCTCACCCTATAACAATATTCATGTGCCAGATTAGCGCTCAGGCTTATGAACTAATAAGATGAGCAATAGGAGACGTACCAGGGAGGCCCTACAGTACTCTCGCGCACGAAGGTCGTCGCTTAGTACAGGTGTCCTCGAGGTATTTAGTGATTCAACACACTAATATAGTCGCAACAGGGGTCTTCTGTCGGCATTCCAGCACTCGGGCGCGAATAATGGTGCCGCAACACCTGGTATTGTAAGTCTGAGGTTGGGGATCTAATCAACGCGTGTATCATGATGCATTTAGTGTATCCAAATTCTCGGAGGAGGTTATAGAAATCGTGGACAAAGAATATTCACAAAATTACGTGGTAGCGTTGGGTTCCACTCTTTCGAGTTCTAGGCTCGTGACGTCTACCGAGCTAGTAAAGAGGCACTCCCCCTGGCCCGCCCCGTTTAGT
seq00006   CCTAAACAAGTACGGGATGGATCTAGTAACGATCGTGCGATGAGGATATTCTTGGGTTTGTTGGTCACGAGAGGGCACCGTGCGAAGCTCCTCCGTGCGCCTGCCTCCCATATCGACTGGCCTCTGTACCATGTTAGAGATAAAATAATTGTTGTCAGTGGATTCCCACGACGCACTAGTCTTGTCACTCAGCGAATTTAAGATTCAAGAGCTAGATCGCGGCGCCGCAAATTTTCCAATACAGCGTCATACATGGCGACAGTAGCTGAGAATCTTTCCAGATTTGTTCGTGGGTGGACGGATCTCCTCACGGGTTTATAAAAGGTTGCACGTTAACACCGTGAAATAAAGGATATGCGGCCTATGCTCTTTTCGAAGGAAGGTTGGCAAAGGGAGCATGTCGTGGATCGGTCGGAACGTCAGGGATCCATGAAGATTGTTGAAGTATCCTGTCTGCCACAGGGGGATACCGCCGTGATAGTTTTGGTAGCTTATCCGGAGAAATAGCCAAAAACATCTGGGTCGACTTGTAAAACTATGACCGGGTAGTGGTATATGGGAAACCTATCTACACTGCTGCTGAACCTAGGCATCTCGCATCATAACCGACGCTTAGCACAGGACAGTGGTAAGTGGTGCTCCAAAGCCAATATTATCAATCGAATGGACCGAGCTCACAGGTCCTTACCGCTAGACATTGTAGTGGAAGGCATCCGTTACTACTTATTTCGCCCTGTGGGCGCAGTCCGACGGCGTCAGTTAACGGTCAACGTGCAAATCGGTAATTGTCCCAAACAGAGCAATTGGGATGAGTGGGCATATAAGAGTGTGGTCTCGTTGGTCTTCGCGTCTTCAAGTACATGCCCTTGGGCTGGATGCACTCATCGACCCTCTTATTCGGCCGGGGAGTTGCCCAGCGGCGGGGAAAGGATTGTGTTCCGTATTCAAGTGCTTCAAGCTCGGTCCTTCGAAATGCTCGGTAATATGCTGCAGGACTCCATCCCGGCTGCTATTCGTCGAAATCGCAATCTAGCCTAAAACGTAGGGTAAATTCAGTGTTTAGTAACGGTTCGAGTTGAACAAGGCCACCTGACTTCTGAGTTCTGGACATGCGGTTAGTGTAGGGGTTAGCTGGTAAACTAAGATGAAGGCGCGCCGTTGCTTACCCTAAGTCAAAATGATACCACCGAGCGAAATGCAAATATGTTCGGAGTGCCCGGCATGAACACACCGTCACTCCGTTGATGGGGGTGCTGTGCGACTGAGTCAAGCCGGCGGGGTACCGATAAACGTGTCGATGGCCATGCGAAGTAAGCTACAGAGTAATTGACGGATATTGTAAATAAAACAGCACTCTCATTTGAATCCAGTCTGGAAGTCACAAGACGTATAGCAAACGTGCCGTACGTATTGGGGATTGATAACTATCAGTGCGATGTATATAGCACACGCCATAATGAGCTATATTTCTTCCTATACATAGCGCTCTGAGCCCGGCATGGACAAGAGTACAAGACGCCAAACTGCCCCGCCTAACGGATATAGAAGACGCTTACCGTGGCTTGGCCAGAGTTTCGAATAACCAGGAGTCGCTTATACAGCTATGTGACCCCAGAGCTAATCCTTCCTATCAGAAGTGGAGGATGGCCATTATTGGTAAAGGATCTGGGGTTAGGGAGGCAGCGCCCTCCATGTCCATGCTGGCAAGCTTCAAACCGGGAGAGATCCTAAGGGCGAAAATAAGGTAATTCACGCTGCAGCATAGTAAATGATGGGGGTGCGGCAGTCTGATTGGTGAGGATTAACTCGATTGAATGTCTAACACATAGACGGCTAAACATCTCACCCTATAACAATATTCATGTGCCAGATTAGCGCTCAGGCTTATGAACTAATAAGATGAGCAATAGGAGACGTACCAGGGAGGCCCTACAGTACTCTCGCGCACGAAGGTCGTCGCTTAGTACAGGTGTCCTCGAGGTATTTAGTGATTCAACACACTAATATAGTCGCAACAGGGGTCTTCTGTCGGCATTCCAGCACTCGGGCGCGAATAATGGTGCCGCAACACCTGGTATTGTAAGTCTGAGGTTGGGGATCTAATCAACGCGTGTATCATGATGCATTTAGTGTATCCAAATTCTCGGAGGAGGTTATAGAAATCGTGGACAAAGAATATTCACAAAATTACGTGGTAGCGTTGGGTTCCACTCTTTCGAGTTCTAGGCTCGTGACGTCTACCGAGCTAGTAAAGAGGCACTCCCCCTGGCCCGCCCCGTTTAGT
seq00007   CCTAAACAAGTACGGGATGGATCTAGTAACGATCGTGCGATGAGGATATTCTTGGGTTTGTTGGTCACGAGAGGGCACCGTGCGAAGCTCCTCCGTGCGCCTGCCTCCCATATCGACTGGCCTCTGTACCATGTTAGAGATAAAATAATTGTTGTCAGTGGATTCCCACGACGCACTAGTCTTGTCACTCAGCGAATTTAAGATTCAAGAGCTAGATCGCGGCGCCGCAAATTTTCCAATACAGCGTCATACATGGCGACAGTAGCTGAGAATCTTTCCAGATTTGTTCGTGGGTGGACGGATCTCCTCACGGGTTTATAAAAGGTTGCACGTTAACACCGTGAAATAAAGGATATGCGGCCTATGCTCTTTTCGAAGGAAGGTTGGCAAAGGGAGCATGTCGTGGATCGGTCGGAACGTCAGGGATCCATGAAGATTGTTGAAGTATCCTGTCTGCCACAGGGGGATACCGCCGTGATAGTTTTGGTAGCTTATCCGGAGAAATAGCCAAAAACATCTGGGTCGACTTGTAAAACTATGACCGGGTAGTGGTAAATGGGAAACCTATCTACACTGCTGCTGAACCTAGGCATCTCGCATCATAACCGACGCTTAGCACAGGACAGTGGTAAGTGGTGCTCCAAAGCCAATATTATCAATCGAATGGACCGAGCTCACAGGTCCTTACCGCTAGACATTGTAGTGGAAGGCATCCGTTACTACTTATTTCGCCCTGTGGGCGCAGTCCGACGGCGTCAGTTAACGGTCAACGTGCAAATCGGTAATTGTCCCAAACAGAGCAATTGGGATGAGTGGGCATATAAGAGTGTGGTCTCGTTGGTCTTCGCGTCTTCAAGTACATGCCCTTGGGCTGGATGCACTCATCGACCCTCTTATTCGGCCGGGGAGTTGCCCAGCGGCGGGGAAAGGATTGTGTTCCGTATTCAAGTGCTTCAAGCTCGGTCCTTCGAAATGCTCGGTAATATGCTGCAGGACTCCATCCCGGCTGCTATTCGTCGAAATCGCAATCTAGCCTAAAACGTAGGGTAAATTCAGTGTTTAGTAACGGTTCGAGTTGAACAAGGCCACCTGACTTCTGAGTTCTGGACATGCGGTTAGTGTAGGGGTTAGCTGGTAAACTAAGATGAAGGCGCGCCGTTGCTTACCCTAAGTCAAAATGATACCACCGAGCGAAATGCAAATATGTTCGGAGTGCCCGGCATGAACACACCGTCACTCCGTTGATGGGGGTGCTGTGCGACTGAGTCAAGCCGGCGGGGTACCGATAAACGTGTCGATGGCCATGCGAAGTAAGCTACAGAGTAATTGACGGATATTGTAAATAAAACAGCACTCTCATTTGAAGCCAGTCTGGAAGTCACAAGACGTATAGCAAACGTGCCGTACGTATTGGGGATTGATAACTATCAGTGCGATGTATATAGCACACGCCATAATGAGCTATATTTCTTCCTATACATAGCGCTCTGAGCCCGGCATGGACAAGAGTACAAGACGCCAAACTGCCCCGCCTAACGGATATAGAAGACGCTTACCGTGGCTTGGCCAGAGTTTCGAATAACCAGGAGTCGCTTATACAGCTATGTGACCCCAGAGCTAATCCTTCCTATCAGAAGTGGAGGATGGCCATTATTGGTAAAGGATCTGGGGTTAGGGAGGCAGCGCCCTCCATGTCCATGCTGGCAAGCTTCAAACCGGGAGAGATCCTAAGGGCGAAAATAAGGTAATTCACGCTGCAGCATAGTAAATGATGGGGGTGCGGCAGTCTGATTGGTGAGGATTAACTCGATTGAATGTCTAACACATAGACGGCTAAACATCTCACCCTATAACAATATTCATGTGCCAGATTAGCGCTCAGGCTTATGAACTAATAAGATGAGCAATAGGAGACGTACCAGGGAGGCCCTACAGTACTCTCGCGCACGAAGGTCGTCGCTTAGTACAGGTGTCCTCGAGGTATTTAGTGATTCAACACACTAATATAGTCGCAACAGGGGTCTTCTGTCGGCATTCCAGCACTCGGGCGCGAATAATGGTGCCGCAACACCTGGTATTGTAAGTCTGAGGTTGGGGATCTAATCAACGCGTGTATCATGATGCATTTAGTGTATCCAAATTCTCGGAGGAGGTTATAGAAATCGTGGACAAAGAATATTCACAAAATTACGTGGTAGCGTTGGGTTCCACTCTTTCGAGTTCTAGGCTCGTGACGTCTACCGAGCTAGTAAAGAGGCACTCCCCCTGGCCCGCCCCGTTTAGT
seq00008   CCTAAACAAGTACGGGATGGATCTAGTAACGATCGTGCGATGAGGATATTCTTGGGTTTGTTGGTCACGAGAGGGCACCGTGCGAAGCTCCTCCGTGCGCCTGCCTCCCATATCGACTGGCCTCTGTACCATGTTAGAGATAAAATAATTGTTGTCAGTGGATTCCCACGACGCACTAGTCTTGTCACTCAGCGAATTTAAGATTCAAGAGCTAGATCGCGGCGCCGCAAATTTTCCAATACAGCGTCATACATGGCGACAGTAGCTGAGAATCTTTCCAGATTTGTTCGTGGGTGGACGGATCTCCTCACGGGTTTATAAAAGGTTGCACGTTAACACCGTGAAATAAAGGATATGCGGCCTATGCTCTTTTCGAAGGAAGGTTGGCAAAGGGAGCATGTCGTGGATCGGTCGGAACGTCAGGGATCCATGAAGATTGTTGAAGTATCCTGTCTGCCACAGGGGGATACCGCCGTGATAGTTTTGGTAGCTTATCCGGAGAAATAGCCAAAAACATCTGGGTCGACTTGTAAAACTATGACCGGGTAGTGGTATATGGGAAACCTATCTACACTGCTGCTGAACCTAGGCATCTCGCATCATAACCGACGCTTAGCACAGGACAGTGGTAAGTGGTGCTCCAAAGCCAATATTATCAATCGAATGGACCGAGCTCACAGGTCCTTACCGCTAGACATTGTAGTGGAAGGCATCCGTTACTACTTATTTCGCCCTGTGGGCGCAGTCCGACGGCGTCAGTTAACGGTCAACGTGCAAATCGGTAATTGTCCCAAACAGAGCAATTGGGATGAGTGGGCATATAAGAGTGTGGTCTCGTTGGTCTTCGCGTCTTCAAGTACATGCCCTTGGGCTGGATGCACTCATCGACCCTCTTATTCGGCCGGGGAGTTGCCCAGCGGCGGGGAAAGGATTGTGTTCCGTATTCAAGTGCTTCAAGCTCGGTCCTTCGAAATGCTCGGTAATATGCTGCAGGACTCCATCCCGGCTGCTATTCGTCGAAATCGCAATCTAGCCTAAAACGTAGGGTAAATTCAGTGTTTAGTAACGGTTCGAGTTGAACAAGGCCACCTGACTTCTAAGTTCTGGACATGCGGTTAGTGTAGGGGTTAGCTGGTAAACTAAGATGAAGGCGCGCCGTTGCTTACCCTAAGTCAAAATGATACCACCGAGCGAAATGCAAATATGTTCGGAGTGCCCGGCATGAACACACCGTCACTCCGTTGATGGGGGTGCTGTGCGACTGAGTCAAGCCGGCGGGGTACCGATAAACGTGTCGATGGCCATGCGAAGTAAGCTACAGAGTAATTGACGGATATTGTAAATAAAACAGCACTCTCATTTGAATCCAGTCTGGAAGTCACAAGACGTATAGCAAACGTGCCGTACGTATTGGGGATTGATAACTATCAGTGCGATGTATATAGCACACGCCATAATGAGCTATATTTCTTCCTATACATAGCGCTCTGAGCCCGGCATGGACAAGAGTACAAGACGCCAAACTGCCCCGCCTAACGGATATAGAAGACGCTTACCGTGGCTTGGCCAGAGTTTCGAATAACCAGGAGTCGCTTATACAGCTATGTGACCCCAGAGCTAATCCTTCCTATCAGAAGTGGAGGATGGCCATTATTGGTAAAGGATCTGGGGTTAGGGAGGCAGCGCCCTCCATGTCCATGCTGGCAAGCTTCAAACCGGGAGAGATCCTAAGGGCGAAAATAAGGTAATTCACGCTGCAGCATAGTAAATGATGGGGGTGCGGCAGTCTGATTGGTGAGGATTAACTCGATTGAATGTCTAACACATAGACGGCTAAACATCTCACCCTATAACAATATTCATGTGCCAGATTAGCGCTCAGGCTTATGAACTAATAAGATGAGCAATAGGAGACGTACCAGGGAGGCCCTACAGTACTCTCGCGCACGAAGGTCGTCGCTTAGTACAGGTGTCCTCGAGGTATTTAGTGATTCAACACACTAATATAGTCGCAACAGGGGTCTTCTGTCGGCATTCCAGCACTCGGGCGCGAATAATGGTGCCGCAACACCTGGTATTGTAAGTCTGAGGTTGGGGATCTAATCAACGCGTGTATCATGATGCATTTAGTGTATCCAAATTCTCGGAGGAGGTTATAGAAATCGTGGACAAAGAATATTCACAAAATTACGTGGTAGCGTTGGGTTCCACTCTTTCGAGTTCTAAGCTCGTGACGTCTACCGAGCTAGTAAAGAGGCACTCCCCCTGGCCCGCCCCGCTTAGT
seq00009   CCTAAACAAGTACGGGATGGATCTAGTAACGATCGTGCGATGAGGATATTCTTGGGTTTGTTGGTCACGAGAGGGCACCGTGCGAAGCTCCTCCGTGCGCCTGCCTCCCATATCGACTGGCCTCTGTACCATGTTAGAGATAAAATAATTGTTGTCAGTGGATTCCCACGACGCACTAGTCTTGTCACTCAGCGAATTTAAGATTCAAGAGCTAGATCGCGGCGCCGCAAATTTTCCAATACAGCGTCATACATGGCGACAGTAGCTGAGAATCTTTCCAGATTTGTTCGTGGGTGGACGGATCTCCTCACGGGTTTATAAAAGGTTGCACGTTAACACCGTGAAATAAAGGATATGCGGCCTATGCTCTTTTCGAAGGAAGGTTGGCAAAGGGAGCATGTCGTGGATCGGTCGGAACGTCAGGGATCCATGAAGATTGTTGAAGTATCCTGTCTGCCACAGGGGGATACCGCCGTGATAGTTTTGGTAGCTTATCCGGAGAAATAGCCAAAAACATCTGGGTCGACTTGTAAAACTATGACCGGGTAGTGGTATATGGGAAACCTATCTACACTGCTGCTGAACCTAGGCATCTCGCATCATAACCGACGCTTAGCACAGGACAGTGGTAAGTGGTGCTCCAAAGCCAATATTATCAATCGAATGGACCGAGCTCACAGGTCCTTACCGCTAGACATTGTAGTGGAAGGCATCCGTTACTACTTATTTCGCCCTGTGGGCGCAGTCCGACGGCGTCAGTTAACGGTCAACGTGCAAATCGGTAATTGTCCCAAACAGAGCAATTGGGATGAGTGGGCATATAAGAGTGTGGTCTCGTTGGTCTTCGCGTCTTCAAGTACATGCCCTTGGGCTGGATGCACTCATCGACCCTCTTATTCGGCCGGGGAGTTGCCCAGCGGCGGGGAAAGGATTGTGTTCCGTATTCAAGTGCTTCAAGCTCGGTCCTTCGAAATGCTCGGTAATATGCTGCAGGACTCCATCCCGGCTGCTATTCGTCGAAATCGCAATCTAGCCTAAAACGTAGGGTAAATTCAGTGTTTAGTAACGGTTCGAGTTGAACAAGGCCACCTGACTTCTGAGTTCTGGACATGCGGTTAGTGTAGGGGTTAGCTGGTAAACTAAGATGAAGGCGCGCCGTTGCTTACCCTAAGTCAAAATGATACCACCGAGCGAAATGCAAATATGTTCGGAGTGCCCGGCATGAACACACCGTCACTCCGTTGATGGGGGTGCTGTGCGACTGAGTCAAGCCGGCGGGGTACCGATAAACGTGTCGATGGCCATGCGAAGTAAGCTACAGAGTAATTGACGGATATTGTAAATAAAACAGCACTCTCATTTGAATCCAGTCTGGAAGTCACAAGACGTATAGCAAACGTGCCGTACGTATTGGGGATTGATAACTATCAGTGCGATGTATATAGCACACGCCATAATGAGCTATATTTCTTCCTATACATAGCGCTCTGAGCCCGGCATGGACAAGAGTACAAGACGCCAAACTGCCCCGCCTAACGGATATAGAAGACGCTTACCGTGGCTTGGCCAGAGTTTCGAATAACCAGGAGTCGCTTATACAGCTATGTGACCCCAGAGCTAATCCTTCCTATCAGAAGTGGAGGATGGCCATTATTGGTAAAGGATCTGGGGTTAGGGAGGCAGCGCCCTCCATGTCCATGCTGGCAAGCTTCAAACCGGGAGAGATCCTAAGGGCGAAAATAAGGTAATTCACGCTGCAGCATAGTAAATGATGGGGGTGCGGCAGTCTGATTGGTGAGGATTAACTCGATTGAATGTCTAACACATAGACGGCTAAACATCTCACCCTATAACAATATTCATGTGCCAGATTAGCGCTCAGGCTTATGAACTAATAAGATGAGCAATAGGAGACGTACCAGGGAGGCCCTACAGTACTCTCGCGCACGAAGGTCGTCGCTTAGTACAGGTGTCCTCGAGGTATTTAGTGATTCAACACACTAATATAGTCGCAACAGGGGTCTTCTGTCGGCATTCCAGCACTCGGGCGCGAATAATGGTGCCGCAACACCTGGTATTGTAAGTCTGAGGTTGGGGATCTAATCAACGCGTGTATCATGATGCATTTAGTGTATCCAAATTCTCGGAGGAGGTTATAGAAATCGTGGACAAAGAATATTCACAAAATTACGTGGTAGCGTTGGGTTCCACTCTTTCGAGTTCTAGGCTCGTGACGTCTACCGAGCTAGTAAAGAGGCACTCCCCCTGGCCCGCCCCGTTTAGT
seq00010   CCTAAACAAGTACGGGATGGATCTAGTAACGATCGTGCGATGAGGATATTCTTGGGTTTGTTGGTCACGAGAGGGCACCGTGCGAAGCTCCTCCGTGCGCCTGCCTCCCATATCGACTGGCCTCTGTACCATGTTAGAGATAAAATAATTGTTGTCAGTGGATTCCCACGACGCACTAGTCTTGTCACTCAGCGAATTTAAGATTCAAGAGCTAGATCGCGGCGCCGCAAATTTTCCAATACAGCGTCATACATGGCGACAGTAGCTGAGAATCTTTCCAGATTTGTTCGTGGGTGGACGGATCTCCTCACGGGTTTATAAAAGGTTGCACGTTAACACCGTGAAATAAAGGATATGCGGCCTATGCTCTTTTCGAAGGAAGGTTGGCAAAGGGAGCATGTCGTGGATCGGTCGGAACGTCAGGGATCCATGAAGATTGTTGAAGTATCCTGTCTGCCACAGGGGGATACCGCCGTGATAGTTTTGGTAGCTTATCCGGAGAAATAGCCAAAAACATCTGGGTCGACTTGTAAAACTATGACCGGGTAGTGGTATATGGGAAACCTATCTACACTGCTGCTGAACCTAGGCATCTCGCATCATAACCGACGCTTAGCACAGGACAGTGGTAAGTGGTGCTCCAAAGCCAATATTATCAATCGAATGGACCGAGCTCACAGGTCCTTACCGCTAGACATTGTAGTGGAAGGCATCCGTTACTACTTATTTCGCCCTGTGGGCGCAGTCCGACGGCGTCAGTTAACGGTCAACGTGCAAATCGGTAATTGTCCCAAACAGAGCAATTGGGATGAGTGGGCATATAAGAGTGTGGTCTCGTTGGTCTTCGCGTCTTCAAGTACATGCCCTTGGGCTGGATGCACTCATCGACCCTCTTATTCGGCCGGGGAGTTGCCCAGCGGCGGGGAAAGGATTGTGTTCCGTATTCAAGTGCTTCAAGCTCGGTCCTTCGAAATGCTCGGTAATATGCTGCAGGACTCCATCCCGGCTGCTATTCGTCGAAATCGCAATCTAGCCTAAAACGTAGGGTAAATTCAGTGTTTAGTAACGGTTCGAGTTGAACAAGGCCACCTGACTTCTGAGTTCTGGACATGCGGTTAGTGTAGGGGTTAGCTGGTAAACTAAGATGAAGGCGCGCCGTTGCTTACCCTAAGTCAAAATGATACCACCGAGCGAAATGCAAATATGTTCGGAGTGCCCGGCATGAACACACCGTCACTCCGTTGATGGGGGTGCTGTGCGACTGAGTCAAGCCGGCGGGGTACCGATAAACGTGTCGATGGCCATGCGAAGTAAGCTACAGAGTAATTGACGGATATTGTAAATAAAACAGCACTCTCATTTGAATCCAGTCTGGAAGTCACAAGACGTATAGCAAACGTGCCGTACGTATTGGGGATTGATAACTATCAGTGCGATGTATATAGCACACGCCATAATGAGCTATATTTCTTCCTATACATAGCGCTCTGAGCCCGGCATGGACAAGAGTACAAGACGCCAAACTGCCCCGCCTAACGGATATAGAAGACGCTTACCGTGGCTTGGCCAGAGTTTCGAATAACCAGGAGTCGCTTATACAGCTATGTGACCCCAGAGCTAATCCTTCCTATCAGAAGTGGAGGATGGCCATTATTGGTAAAGGATCTGGGGTTAGGGAGGCAGCGCCCTCCATGTCCATGCTGGCAAGCTTCAAACCGGGAGAGATCCTAAGGGCGAAAATAAGGTAATTCACGCTGCAGCATAGTAAATGATGGGGGTGCGGCAGTCTGATTGGTGAGGATTAACTCGATTGAATGTCTAACACATAGACGGCTAAACATCTCACCCTATAACAATATTCATGTGCCAGATTAGCGCTCAGGCTTATGAACTAATAAGATGAGCAATAGGAGACGTACCAGGGAGGCCCTACAGTACTCTCGCGCACGAAGGTCGTCGCTTAGTACAGGTGTCCTCGAGGTATTTAGTGATTCAACACACTAATATAGTCGCAACAGGGGTCTTCTGTCGGCATTCCAGCACTCGGGCGCGAATAATGGTGCCGCAACACCTGGTATTGTAAGTCTGAGGTTGGGGATCTAATCAACGCGTGTATCATGATGCATTTAGTGTATCCAAATTCTCGGAGGAGGTTATAGAAATCGTGGACAAAGAATATTCACAAAATTACGTGGTAGCGTTGGGTTCCACTCTTTCGAGTTCTAGGCTCGTGACGTCTACCGAGCTAGTAAAGAGGCACTCCCCCTGGCCCGCCCCGTTTAGT
seq00011   CCTAAACAAGTACGGGATGGATCTAGTAACGATCGTGCGATGAGGATATTCTTGGGTTTGTTGGTCACGAGAGGGCACCGTGCGAAGCTCCTCCGTGCGCCTGCCTCCCATATCGACTGGCCTCTGTACCATGTTAGAGATAAAATAATTGTTGTCAGTGGATTCCCACGACGCACTAGTCTTGTCACTCAGCGAATTTAAGATTCAAGAGCTAGATCGCGGCGCCGCAAATTTTCCAATACAGCGTCATACATGGCGACAGTAGCTGAGAATCTTTCCAGATTTGTTCGTGGGTGGACGGATCTCCTCACGGGTTTATAAAAGGTTGCACGTTAACACCGTGAAATAAAGGATATGCGGCCTATGCTCTTTTCGAAGGAAGGTTGGCAAAGGGAGCATGTCGTGGATCGGTCGGAACGTCAGGGATCCATGAAGATTGTTGAAGTATCCTGTCTGCCACAGGGGGATACCGCCGTGATAGTTTTGGTAGCTTATCCGGAGAAATAGCCAAAAACATCTGGGTCGACTTGTAAAACTATGACCGGGTAGTGGTATATGGGAAACCTATCTACACTGCTGCTGAACCTAGGCATCTCGCATCATAACCGACGCTTAGCACAGGACAGTGGTAAGTGGTGCTCCAAAGCCAATATTATCAATCGAATGGACCGAGCTCACAGGTCCTTACCGCTAGACATTGTAGTGGAAGGCATCCGTTACTACTTATTTCGCCCTGTGGGCGCAGTCCGACGGCGTCAGTTAACGGTCAACGTGCAAATCGGTAATTGTCCCAAACAGAGCAATTGGGATGAGTGGGCATATAAGAGTGTGGTCTCGTTGGTCTTCGCGTCTTCAAGTACATGCCCTTGGGCTGGATGCACTCATCGACCCTCTTATTCGGCCGGGGAGTTGCCCAGCGGCGGGGAAAGGATTGTGTTCCGTATTCAAGTGCTTCAAGCTCGGTCCTTCGAAATGCTCGGTAATATGCTGCAGGACTCCATCCCGGCTGCTATTCGTCGAAATCGCAATCTAGCCTAAAACGTAGGGTAAATTCAGTGTTTAGTAACGGTTCGAGTTGAACAAGGCCACCTGACTTCTGAGTTCTGGACATGCGGTTAGTGTAGGGGTTAGCTGGTAAACTAAGATGAAGGCGCGCCGTTGCTTACCCTAAGTCAAAATGATACCACCGAGCGAAATGCAAATATGTTCGGAGTGCCCGGCATGAACACACCGTCACTCCGTTGATGGGGGTGCTGTGCGACTGAGTCAAGCCGGCGGGGTACCGATAAACGTGTCGATGGCCATGCGAAGTAAGCTACAGAGTAATTGACGGATATTGTAAATAAAACAGCACTCTCATTTGAATCCAGTCTGGAAGTCACAAGACGTATAGCAAACGTGCCGTACGTATTGGGGATTGATAACTATCAGTGCGATGTATATAGCACACGCCATAATGAGCTATATTTCTTCCTATACATAGCGCTCTGAGCCCGGCATGGACAAGAGTACAAGACGCCAAACTGCCCCGCCTAACGGATATAGAAGACGCTTACCGTGGCTTGGCCAGAGTTTCGAATAACCAGGAGTCGCTTATACAGCTATGTGACCCCAGAGCTAATCCTTCCTATCAGAAGTGGAGGATGGCCATTATTGGTAAAGGATCTGGGGTTAGGGAGGCAGCGCCCTCCATGTCCATGCTGGCAAGCTTCAAACCGGGAGAGATCCTAAGGGCGAAAATAAGGTAATTCACGCTGCAGCATAGTAAATGATGGGGGTGCGGCAGTCTGATTGGTGAGGATTAACTCGATTGAATGTCTAACACATAGACGGCTAAACATCTCACCCTATAACAATATTCATGTGCCAGATTAGCGCTCAGGCTTATGAACTAATAAGATGAGCAATAGGAGACGTACCAGGGAGGCCCTACAGTACTCTCGCGCACGAAGGTCGTCGCTTAGTACAGGTGTCCTCGAGGTATTTAGTGATTCAACACACTAATATAGTCGCAACAGGGGTCTTCTGTCGGCATTCCAGCACTCGGGCGCGAATAATGGTGCCGCAACACCTGGTATTGTAAGTCTGAGGTTGGGGATCTAATCAACGCGTGTATCATGATGCATTTAGTGTATCCAAATTCTCGGAGGAGGTTATAGAAATCGTGGACAAAGAATATTCACAAAATTACGTGGTAGCGTTGGGTTCCACTCTTTCGAGTTCTAGGCTCGTGACGTCTACCGAGCTAGTAAAGAGGCACTCCCCCTGGCCCGCCCCGTTTAGT
seq00012   CCTAAACAAGTACGGGATGGATCTAGTAACGATCGTGCGATGAGGATATTCTTGGGTTTGTTGGTCACGAGAGGGCACCGTGCGAAGCTCCTCCGTGCGCCTGCCTCCCATATCGACTGGCCTCTGTACCATGTTAGAGATAAAATAATTGTTGTCAGTGGATTCCCACGACGCACTAGTCTTGTCACTCAGCGAATTTAAGATTCAAGAGCTAGATCGCGGCGCCGCAAATTTTCCAATACAGCGTCATACATGGCGACAGTAGCTGAGAATCTTTCCAGATTTGTTCGTGGGTGGACGGATCTCCTCACGGGTTTATAAAAGGTTGCACGTTAACACCGTGAAATAAAGGATATGCGGCCTATGCTCTTTTCGAAGGAAGGTTGGCAAAGGGAGCATGTCGTGGATCGGTCGGAACGTCAGGGATCCATGAAGATTGTTGAAGTATCCTGTCTGCCACAGGGGGATACCGCCGTGATAGTTTTGGTAGCTTATCCGGAGAAATAGCCAAAAACATCTGGGTCGACTTGTAAAACTATGACCGGGTAGTGGTAAATGGGAAACCTATCTACACTGCTGCTGAACCTAGGCATCTCGCATCATAACCGACGCTTAGCACAGGACAGTGGTAAGTGGTGCTCCAAAGCCAATATTATCAATCGAATGGACCGAGCTCACAGGTCCTTACCGCTAGACATTGTAGTGGAAGGCATCCGTTACTACTTATTTCGCCCTGTGGGCGCAGTCCGACGGCGTCAGTTAACGGTCAACGTGCAAATCGGTAATTGTCCCAAACAGAGCAATTGGGATGAGTGGGCATATAAGAGTGTGGTCTCGTTGGTCTTCGCGTCTTCAAGTACATGCCCTTGGGCTGGATGCACTCATCGACCCTCTTATTCGGCCGGGGAGTTGCCCAGCGGCGGGGAAAGGATTGTGTTCCGTATTCAAGTGCTTCAAGCTCGGTCCTTCGAAATGCTCGGTAATATGCTGCAGGACTCCATCCCGGCTGCTATTCGTCGAAATCGCAATCTAGCCTAAAACGTAGGGTAAATTCAGTGTTTAGTAACGGTTCGAGTTGAACAAGGCCACCTGACTTCTGAGTTCTGGACATGCGGTTAGTGTAGGGGTTAGCTGGTAAACTAAGATGAAGGCGCGCCGTTGCTTACCCTAAGTCAAAATGATACCACCGAGCGAAATGCAAATATGTTCGGAGTGCCCGGCATGAACACACCGTCACTCCGTTGATGGGGGTGCTGTGCGACTGAGTCAAGCCGGCGGGGTACCGATAAACGTGTCGATGGCCATGCGAAGTAAGCTACAGAGTAATTGACGGATATTGTAAATAAAACAGCACTCTCATTTGAAGCCAGTCTGGAAGTCACAAGACGTATAGCAAACGTGCCGTACGTATTGGGGATTGATAACTATCAGTGCGATGTATATAGCACACGCCATAATGAGCTATATTTCTTCCTATACATAGCGCTCTGAGCCCGGCATGGACAAGAGTACAAGACGCCAAACTGCCCCGCCTAACGGATATAGAAGACGCTTACCGTGGCTTGGCCAGAGTTTCGAATAACCAGGAGTCGCTTATACAGCTATGTGACCCCAGAGCTAATCCTTCCTATCAGAAGTGGAGGATGGCCATTATTGGTAAAGGATCTGGGGTTAGGGAGGCAGCGCCCTCCATGTCCATGCTGGCAAGCTTCAAACCGGGAGAGATCCTAAGGGCGAAAATAAGGTAATTCACGCTGCAGCATAGTAAATGATGGGGGTGCGGCAGTCTGATTGGTGAGGATTAACTCGATTGAATGTCTAACACATAGACGGCTAAACATCTCACCCTATAACAATATTCATGTGCCAGATTAGCGCTCAGGCTTATGAACTAATAAGATGAGCAATAGGAGACGTACCAGGGAGGCCCTACAGTACTCTCGCGCACGAAGGTCGTCGCTTAGTACAGGTGTCCTCGAGGTATTTAGTGATTCAACACACTAATATAGTCGCAACAGGGGTCTTCTGTCGGCATTCCAGCACTCGGGCGCGAATAATGGTGCCGCAACACCTGGTATTGTAAGTCTGAGGTTGGGGATCTAATCAACGCGTGTATCATGATGCATTTAGTGTATCCAAATTCTCGGAGGAGGTTATAGAAATCGTGGACAAAGAATATTCACAAAATTACGTGGTAGCGTTGGGTTCCACTCTTTCGAGTTCTAGGCTCGTGACGTCTACCGAGCTAGTAAAGAGGCACTCCCCCTGGCCCGCCCCGTTTAGT
seq00013   CCTAAACAAGTACGGGATGGATCTAGTAACGATCGTGCGATGAGGATATTCTTGGGTTTGTTGGTCACGAGAGGGCACCGTGCGAAGCTCCTCCGTGCGCCTGCCTCCCATATCGACTGGCCTCTGTACCATGTTAGAGATAAAATAATTGTTGTCAGTGGATTCCCACGACGCACTAGTCTTGTCACTCAGCGAATTTAAGATTCAAGAGCTAGATCGCGGCGCCGCAAATTTTCCAATACAGCGTCATACATGGCGACAGTAGCTGAGAATCTTTCCAGATTTGTTCGTGGGTGGACGGATCTCCTCACGGGTTTATAAAAGGTTGCACGTTAACACCGTGAAATAAAGGATATGCGGCCTATGCTCTTTTCGAAGGAAGGTTGGCAAAGGGAGCATGTCGTGGATCGGTCGGAACGTCAGGGATCCATGAAGATTGTTGAAGTATCCTGTCTGCCACAGGGGGATACCGCCGTGATAGTTTTGGTAGCTTATCCGGAGAAATAGCCAAAAACATCTGGGTCGACTTGTAAAACTATGACCGGGTAGTGGTATATGGGAAACCTATCTACACTGCTGCTGAACCTAGGCATCTCGCATCATAACCGACGCTTAGCACAGGACAGTGGTAAGTGGTGCTCCAAAGCCAATATTATCAATCGAATGGACCGAGCTCACAGGTCCTTACCGCTAGACATTGTAGTGGAAGGCATCCGTTACTACTTATTTCGCCCTGTGGGCGCAGTCCGACGGCGTCAGTTAACGGTCAACGTGCAAATCGGTAATTGTCCCAAACAGAGCAATTGGGATGAGTGGGCATATAAGAGTGTGGTCTCGTTGGTCTTCGCGTCTTCAAGTACATGCCCTTGGGCTGGATGCACTCATCGACCCTCTTATTCGGCCGGGGAGTTGCCCAGCGGCGGGGAAAGGATTGTGTTCCGTATTCAAGTGCTTCAAGCTCGGTCCTTCGAAATGCTCGGTAATATGCTGCAGGACTCCATCCCGGCTGCTATTCGTCGAAATCGCAATCTAGCCTAAAACGTAGGGTAAATTCAGTGTTTAGTAACGGTTCGAGTTGAACAAGGCCACCTGACTTCTGAGTTCTGGACATGCGGTTAGTGTAGGGGTTAGCTGGTAAACTAAGATGAAGGCGCGCCGTTGCTTACCCTAAGTCAAAATGATACCACCGAGCGAAATGCAAATATGTTCGGAGTGCCCGGCATGAACACACCGTCACTCCGTTGATGGGGGTGCTGTGCGACTGAGTCAAGCCGGCGGGGTACCGATAAACGTGTCGATGGCCATGCGAAGTAAGCTACAGAGTAATTGACGGATATTGTAAATAAAACAGCACTCTCATTTGAATCCAGTCTGGAAGTCACAAGACGTATAGCAAACGTGCCGTACGTATTGGGGATTGATAACTATCAGTGCGATGTATATAGCACACGCCATAATGAGCTATATTTCTTCCTATACATAGCGCTCTGAGCCCGGCATGGACAAGAGTACAAGACGCCAAACTGCCCCGCCTAACGGATATAGAAGACGCTTACCGTGGCTTGGCCAGAGTTTCGAATAACCAGGAGTCGCTTATACAGCTATGTGACCCCAGAGCTAATCCTTCCTATCAGAAGTGGAGGATGGCCATTATTGGTAAAGGATCTGGGGTTAGGGAGGCAGCGCCCTCCATGTCCATGCTGGCAAGCTTCAAACCGGGAGAGATCCTAAGGGCGAAAATAAGGTAATTCACGCTGCAGCATAGTAAATGATGGGGGTGCGGCAGTCTGATTGGTGAGGATTAACTCGATTGAATGTCTAACACATAGACGGCTAAACATCTCACCCTATAACAATATTCATGTGCCAGATTAGCGCTCAGGCTTATGAACTAATAAGATGAGCAATAGGAGACGTACCAGGGAGGCCCTACAGTACTCTCGCGCACGAAGGTCGTCGCTTAGTACAGGTGTCCTCGAGGTATTTAGTGATTCAACACACTAATATAGTCGCAACAGGGGTCTTCTGTCGGCATTCCAGCACTCGGGCGCGAATAATGGTGCCGCAACACCTGGTATTGTAAGTCTGAGGTTGGGGATCTAATCAACGCGTGTATCATGATGCATTTAGTGTATCCAAATTCTCGGAGGAGGTTATAGAAATCGTGGACAAAGAATATTCACAAAATTACGTGGTAGCGTTGGGTTCCACTCTTTCGAGTTCTAGGCTCGTGACGTCTACCGAGCTAGTAAAGAGGCACTCCCCCTGGCCCGCCCCGTTTAGT
seq00014   CCTAAACAAGTACGGGATGGATCTAGTAACGATCGTGCGATGAGGATATTCTTGGGTTTGTTGGTCACGAGAGGGCACCGTGCGAAGCTCCTCCGTGCGCCTGCCTCCCATATCGACTGGCCTCTGTACCATGTTAGAGATAAAATAATTGTTGTCAGTGGATTCCCACGACGCACTAGTCTTGTCACTCAGCGAATTTAAGATTCAAGAGCTAGATCGCGGCGCCGCAAATTTTCCAATACAGCGTCATACATGGCGACAGTAGCTGAGAATCTTTCCAGATTTGTTCGTGGGTGGACGGATCTCCTCACGGGTTTATAAAAGGTTGCACGTTAACACCGTGAAATAAAGGATATGCGGCCTATGCTCTTTTCGAAGGAAGGTTGGCAAAGGGAGCATGTCGTGGATCGGTCGGAACGTCAGGGATCCATGAAGATTGTTGAAGTATCCTGTCTGCCACAGGGGGATACCGCCGTGATAGTTTTGGTAGCTTATCCGGAGAAATAGCCAAAAACATCTGGGTCGACTTGTAAAACTATGACCGGGTAGTGGTATATGGGAAACCTATCTACACTGCTGCTGAACCTAGGCATCTCGCATCATAACCGACGCTTAGCACAGGACAGTGGTAAGTGGTGCTCCAAAGCCAATATTATCAATCGAATGGACCGAGCTCACAGGTCCTTACCGCTAGACATTGTAGTGGAAGGCATCCGTTACTACTTATTTCGCCCTGTGGGCGCAGTCCGACGGCGTCAGTTAACGGTCAACGTGCAAATCGGTAATTGTCCCAAACAGAGCAATTGGGATGAGTGGGCATATAAGAGTGTGGTCTCGTTGGTCTTCGCGTCTTCAAGTACATGCCCTTGGGCTGGATGCACTCATCGACCCTCTTATTCGGCCGGGGAGTTGCCCAGCGGCGGGGAAAGGATTGTGTTCCGTATTCAAGTGCTTCAAGCTCGGTCCTTCGAAATGCTCGGTAATATGCTGCAGGACTCCATCCCGGCTGCTATTCGTCGAAATCGCAATCTAGCCTAAAACGTAGGGTAAATTCAGTGTTTAGTAACGGTTCGAGTTGAACAAGGCCACCTGACTTCTGAGTTCTGGACATGCGGTTAGTGTAGGGGTTAGCTGGTAAACTAAGATGAAGGCGCGCCGTTGCTTACCCTAAGTCAAAATGATACCACCGAGCGAAATGCAAATATGTTCGGAGTGCCCGGCATGAACACACCGTCACTCCGTTGATGGGGGTGCTGTGCGACTGAGTCAAGCCGGCGGGGTACCGATAAACGTGTCGATGGCCATGCGAAGTAAGCTACAGAGTAATTGACGGATATTGTAAATAAAACAGCACTCTCATTTGAATCCAGTCTGGAAGTCACAAGACGTATAGCAAACGTGCCGTACGTATTGGGGATTGATAACTATCAGTGCGATGTATATAGCACACGCCATAATGAGCTATATTTCTTCCTATACATAGCGCTCTGAGCCCGGCATGGACAAGAGTACAAGACGCCAAACTGCCCCGCCTAACGGATATAGAAGACGCTTACCGTGGCTTGGCCAGAGTTTCGAATAACCAGGAGTCGCTTATACAGCTATGTGACCCCAGAGCTAATCCTTCCTATCAGAAGTGGAGGATGGCCATTATTGGTAAAGGATCTGGGGTTAGGGAGGCAGCGCCCTCCATGTCCATGCTGGCAAGCTTCAAACCGGGAGAGATCCTAAGGGCGAAAATAAGGTAATTCACGCTGCAGCATAGTAAATGATGGGGGTGCGGCAGTCTGATTGGTGAGGATTAACTCGATTGAATGTCTAACACATAGACGGCTAAACATCTCACCCTATAACAATATTCATGTGCCAGATTAGCGCTCAGGCTTATGAACTAATAAGATGAGCAATAGGAGACGTACCAGGGAGGCCCTACAGTACTCTCGCGCACGAAGGTCGTCGCTTAGTACAGGTGTCCTCGAGGTATTTAGTGATTCAACACACTAATATAGTCGCAACAGGGGTCTTCTGTCGGCATTCCAGCACTCGGGCGCGAATAATGGTGCCGCAACACCTGGTATTGTAAGTCTGAGGTTGGGGATCTAATCAACGCGTGTATCATGATGCATTTAGTGTATCCAAATTCTCGGAGGAGGTTATAGAAATCGTGGACAAAGAATATTCACAAAATTACGTGGTAGCGTTGGGTTCCACTCTTTCGAGTTCTAGGCTCGTGACGTCTACCGAGCTAGTAAAGAGGCACTCCCCCTGGCCCGCCCCGTTTAGT
seq00015   CCTAAACAAGTACGGGATGGATCTAGTAACGATCGTGCGATGAGGATATTCTTGGGTTTGTTGGTCACGAGAGGGCACCGTGCGAAGCTCCTCCGTGCGCCTGCCTCCCATATCGACTGGCCTCTGTACCATGTTAGAGATAAAATAATTGTTGTCAGTGGATTCCCACGACGCACTAGTCTTGTCACTCAGCGAATTTAAGATTCAAGAGCTAGATCGCGGCGCCGCAAATTTTCCAATACAGCGTCATACATGGCGACAGTAGCTGAGAATCTTTCCAGATTTGTTCGTGGGTGGACGGATCTCCTCACGGGTTTATAAAAGGTTGCACGTTAACACCGTGAAATAAAGGATATGCGGCCTATGCTCTTTTCGAAGGAAGGTTGGCAAAGGGAGCATGTCGTGGATCGGTCGGAACGTCAGGGATCCATGAAGATTGTTGAAGTATCCTGTCTGCCACAGGGGGATACCGCCGTGATAGTTTTGGTAGCTTATCCGGAGAAATAGCCAAAAACATCTGGGTCGACTTGTAAAACTATGACCGGGTAGTGGTATATGGGAAACCTATCTACACTGCTGCTGAACCTAGGCATCTCGCATCATAACCGACGCTTAGCACAGGACAGTGGTAAGTGGTGCTCCAAAGCCAATATTATCAATCGAATGGACCGAGCTCACAGGTCCTTACCGCTAGACATTGTAGTGGAAGGCATCCGTTACTACTTATTTCGCCCTGTGGGCGCAGTCCGACGGCGTCAGTTAACGGTCAACGTGCAAATCGGTAATTGTCCCAAACAGAGCAATTGGGATGAGTGGGCATATAAGAGTGTGGTCTCGTTGGTCTTCGCGTCTTCAAGTACATGCCCTTGGGCTGGATGCACTCATCGACCCTCTTATTCGGCCGGGGAGTTGCCCAGCGGCGGGGAAAGGATTGTGTTCCGTATTCAAGTGCTTCAAGCTCGGTCCTTCGAAATGCTCGGTAATATGCTGCAGGACTCCATCCCGGCTGCTATTCGTCGAAATCGCAATCTAGCCTAAAACGTAGGGTAAATTCAGTGTTTAGTAACGGTTCGAGTTGAACAAGGCCACCTGACTTCTGAGTTCTGGACATGCGGTTAGTGTAGGGGTTAGCTGGTAAACTAAGATGAAGGCGCGCCGTTGCTTACCCTAAGTCAAAATGATACCACCGAGCGAAATGCAAATATGTTCGGAGTGCCCGGCATGAACACACCGTCACTCCGTTGATGGGGGTGCTGTGCGACTGAGTCAAGCCGGCGGGGTACCGATAAACGTGTCGATGGCCATGCGAAGTAAGCTACAGAGTAATTGACGGATATTGTAAATAAAACAGCACTCTCATTTGAATCCAGTCTGGAAGTCACAAGACGTATAGCAAACGTGCCGTACGTATTGGGGATTGATAACTATCAGTGCGATGTATATAGCACACGCCATAATGAGCTATATTTCTTCCTATACATAGCGCTCTGAGCCCGGCATGGACAAGAGTACAAGACGCCAAACTGCCCCGCCTAACGGATATAGAAGACGCTTACCGTGGCTTGGCCAGAGTTTCGAATAACCAGGAGTCGCTTATACAGCTATGTGACCCCAGAGCTAATCCTTCCTATCAGAAGTGGAGGATGGCCATTATTGGTAAAGGATCTGGGGTTAGGGAGGCAGCGCCCTCCATGTCCATGCTGGCAAGCTTCAAACCGGGAGAGATCCTAAGGGCGAAAATAAGGTAATTCACGCTGCAGCATAGTAAATGATGGGGGTGCGGCAGTCTGATTGGTGAGGATTAACTCGATTGAATGTCTAACACATAGACGGCTAAACATCTCACCCTATAACAATATTCATGTGCCAGATTAGCGCTCAGGCTTATGAACTAATAAGATGAGCAATAGGAGACGTACCAGGGAGGCCCTACAGTACTCTCGCGCACGAAGGTCGTCGCTTAGTACAGGTGTCCTCGAGGTATTTAGTGATTCAACACACTAATATAGTCGCAACAGGGGTCTTCTGTCGGCATTCCAGCACTCGGGCGCGAATAATGGTGCCGCAACACCTGGTATTGTAAGTCTGAGGTTGGGGATCTAATCAACGCGTGTATCATGATGCATTTAGTGTATCCAAATTCTCGGAGGAGGTTATAGAAATCGTGGACAAAGAATATTCACAAAATTACGTGGTAGCGTTGGGTTCCACTCTTTCGAGTTCTAGGCTCGTGACGTCTACCGAGCTAGTAAAGAGGCACTCCCCCTGGCCCGCCCCGTTTAGT
seq00016   CCTAAACAAGTACGGGATGGATCTAGTAACGATCGTGCGATGAGGATATTCTTGGGTTTGTTGGTCACGAGAGGGCACCGTGCGAAGCTCCTCCGTGCGCCTGCCTCCCATATCGACTGGCCTCTGTACCATGTTAGAGATAAAATAATTGTTGTCAGTGGATTCCCACGACGCACTAGTCTTGTCACTCAGCGAATTTAAGATTCAAGAGCTAGATCGCGGCGCCGCAAATTTTCCAATACAGCGTCATACATGGCGACAGTAGCTGAGAATCTTTCCAGATTTGTTCGTGGGTGGACGGATCTCCTCACGGGTTTATAAAAGGTTGCACGTTAACACCGTGAAATAAAGGATATGCGGCCTATGCTCTTTTCGAAGGAAGGTTGGCAAAGGGAGCATGTCGTGGATCGGTCGGAACGTCAGGGATCCATGAAGATTGTTGAAGTATCCTGTCTGCCACAGGGGGATACCGCCGTGATAGTTTTGGTAGCTTATCCGGAGAAATAGCCAAAAACATCTGGGTCGACTTGTAAAACTATGACCGGGTAGTGGTATATGGGAAACCTATCTACACTGCTGCTGAACCTAGGCATCTCGCATCATAACCGACGCTTAGCACAGGACAGTGGTAAGTGGTGCTCCAAAGCCAATATTATCAATCGAATGGACCGAGCTCACAGGTCCTTACCGCTAGACATTGTAGTGGAAGGCATCCGTTACTACTTATTTCGCCCTGTGGGCGCAGTCCGACGGCGTCAGTTAACGGTCAACGTGCAAATCGGTAATTGTCCCAAACAGAGCAATTGGGATGAGTGGGCATATAAGAGTGTGGTCTCGTTGGTCTTCGCGTCTTCAAGTACATGCCCTTGGGCTGGATGCACTCATCGACCCTCTTATTCGGCCGGGGAGTTGCCCAGCGGCGGGGAAAGGATTGTGTTCCGTATTCAAGTGCTTCAAGCTCGGTCCTTCGAAATGCTCGGTAATATGCTGCAGGACTCCATCCCGGCTGCTATTCGTCGAAATCGCAATCTAGCCTAAAACGTAGGGTAAATTCAGTGTTTAGTAACGGTTCGAGTTGAACAAGGCCACCTGACTTCTGAGTTCTGGACATGCGGTTAGTGTAGGGGTTAGCTGGTAAACTAAGATGAAGGCGCGCCGTTGCTTACCCTAAGTCAAAATGATACCACCGAGCGAAATGCAAATATGTTCGGAGTGCCCGGCATGAACACACCGTCACTCCGTTGATGGGGGTGCTGTGCGACTGAGTCAAGCCGGCGGGGTACCGATAAACGTGTCGATGGCCATGCGAAGTAAGCTACAGAGTAATTGACGGATATTGTAAATAAAACAGCACTCTCATTTGAATCCAGTCTGGAAGTCACAAGACGTATAGCAAACGTGCCGTACGTATTGGGGATTGATAACTATCAGTGCGATGTATATAGCACACGCCATAATGAGCTATATTTCTTCCTATACATAGCGCTCTGAGCCCGGCATGGACAAGAGTACAAGACGCCAAACTGCCCCGCCTAACGGATATAGAAGACGCTTACCGTGGCTTGGCCAGAGTTTCGAATAACCAGGAGTCGCTTATACAGCTATGTGACCCCAGAGCTAATCCTTCCTATCAGAAGTGGAGGATGGCCATTATTGGTAAAGGATCTGGGGTTAGGGAGGCAGCGCCCTCCATGTCCATGCTGGCAAGCTTCAAACCGGGAGAGATCCTAAGGGCGAAAATAAGGTAATTCACGCTGCAGCATAGTAAATGATGGGGGTGCGGCAGTCTGATTGGTGAGGATTAACTCGATTGAATGTCTAACACATAGACGGCTAAACATCTCACCCTATAACAATATTCATGTGCCAGATTAGCGCTCAGGCTTATGAACTAATAAGATGAGCAATAGGAGACGTACCAGGGAGGCCCTACAGTACTCTCGCGCACGAAGGTCGTCGCTTAGTACAGGTGTCCTCGAGGTATTTAGTGATTCAACACACTAATATAGTCGCAACAGGGGTCTTCTGTCGGCATTCCAGCACTCGGGCGCGAATAATGGTGCCGCAACACCTGGTATTGTAAGTCTGAGGTTGGGGATCTAATCAACGCGTGTATCATGATGCATTTAGTGTATCCAAATTCTCGGAGGAGGTTATAGAAATCGTGGACAAAGAATATTCACAAAATTACGTGGTAGCGTTGGGTTCCACTCTTTCGAGTTCTAGGCTCGTGACGTCTACCGAGCTAGTAAAGAGGCACTCCCCCTGGCCCGCCCCGTTTAGT
seq00017   CCTAAACAAGTACGGGATGGATCTAGTAACGATCGTGCGATGAGGATATTCTTGGGTTTGTTGGTCACGAGAGGGCACCGTGCGAAGCTCCTCCGTGCGCCTGCCTCCCATATCGACTGGCCTCTGTACCATGTTAGAGATAAAATAATTGTTGTCAGTGGATTCCCACGACGCACTAGTCTTGTCACTCAGCGAATTTAAGATTCAAGAGCTAGATCGCGGCGCCGCAAATTTTCCAATACAGCGTCATACATGGCGACAGTAGCTGAGAATCTTTCCAGATTTGTTCGTGGGTGGACGGATCTCCTCACGGGTTTATAAAAGGTTGCACGTTAACACCGTGAAATAAAGGATATGCGGCCTATGCTCTTTTCGAAGGAAGGTTGGCAAAGGGAGCATGTCGTGGATCGGTCGGAACGTCAGGGATCCATGAAGATTGTTGAAGTATCCTGTCTGCCACAGGGGGATACCGCCGTGATAGTTTTGGTAGCTTATCCGGAGAAATAGCCAAAAACATCTGGGTCGACTTGTAAAACTATGACCGGGTAGTGGTATATGGGAAACCTATCTACACTGCTGCTGAACCTAGGCATCTCGCATCATAACCGACGCTTAGCACAGGACAGTGGTAAGTGGTGCTCCAAAGCCAATATTATCAATCGAATGGACCGAGCTCACAGGTCCTTACCGCTAGACATTGTAGTGGAAGGCATCCGTTACTACTTATTTCGCCCTGTGGGCGCAGTCCGACGGCGTCAGTTAACGGTCAACGTGCAAATCGGTAATTGTCCCAAACAGAGCAATTGGGATGAGTGGGCATATAAGAGTGTGGTCTCGTTGGTCTTCGCGTCTTCAAGTACATGCCCTTGGGCTGGATGCACTCATCGACCCTCTTATTCGGCCGGGGAGTTGCCCAGCGGCGGGGAAAGGATTGTGTTCCGTATTCAAGTGCTTCAAGCTCGGTCCTTCGAAATGCTCGGTAATATGCTGCAGGACTCCATCCCGGCTGCTATTCGTCGAAATCGCAATCTAGCCTAAAACGTAGGGTAAATTCAGTGTTTAGTAACGGTTCGAGTTGAACAAGGCCACCTGACTTCTAAGTTCTGGACATGCGGTTAGTGTAGGGGTTAGCTGGTAAACTAAGATGAAGGCGCGCCGTTGCTTACCCTAAGTCAAAATGATACCACCGAGCGAAATGCAAATATGTTCGGAGTGCCCGGCATGAACACACCGTCACTCCGTTGATGGGGGTGCTGTGCGACTGAGTCAAGCCGGCGGGGTACCGATAAACGTGTCGATGGCCATGCGAAGTAAGCTACAGAGTAATTGACGGATATTGTAAATAAAACAGCACTCTCATTTGAATCCAGTCTGGAAGTCACAAGACGTATAGCAAACGTGCCGTACGTATTGGGGATTGATAACTATCAGTGCGATGTATATAGCACACGCCATAATGAGCTATATTTCTTCCTATACATAGCGCTCTGAGCCCGGCATGGACAAGAGTACAAGACGCCAAACTGCCCCGCCTAACGGATATAGAAGACGCTTACCGTGGCTTGGCCAGAGTTTCGAATAACCAGGAGTCGCTTATACAGCTATGTGACCCCAGAGCTAATCCTTCCTATCAGAAGTGGAGGATGGCCATTATTGGTAAAGGATCTGGGGTTAGGGAGGCAGCGCCCTCCATGTCCATGCTGGCAAGCTTCAAACCGGGAGAGATCCTAAGGGCGAAAATAAGGTAATTCACGCTGCAGCATAGTAAATGATGGGGGTGCGGCAGTCTGATTGGTGAGGATTAACTCGATTGAATGTCTAACACATAGACGGCTAAACATCTCACCCTATAACAATATTCATGTGCCAGATTAGCGCTCAGGCTTATGAACTAATAAGATGAGCAATAGGAGACGTACCAGGGAGGCCCTACAGTACTCTCGCGCACGAAGGTCGTCGCTTAGTACAGGTGTCCTCGAGGTATTTAGTGATTCAACACACTAATATAGTCGCAACAGGGGTCTTCTGTCGGCATTCCAGCACTCGGGCGCGAATAATGGTGCCGCAACACCTGGTATTGTAAGTCTGAGGTTGGGGATCTAATCAACGCGTGTATCATGATGCATTTAGTGTATCCAAATTCTCGGAGGAGGTTATAGAAATCGTGGACAAAGAATATTCACAAAATTACGTGGTAGCGTTGGGTTCCACTCTTTCGAGTTCTAAGCTCGTGACGTCTACCGAGCTAGTAAAGAGGCACTCCCCCTGGCCCGCCCCGCTTAGT
seq00018   CCTAAACAAGTACGGGATGGATCTAGTAACGATCGTGCGATGAGGATATTCTTGGGTTTGTTGGTCACGAGAGGGCACCGTGCGAAGCTCCTCCGTGCGCCTGCCTCCCATATCGACTGGCCTCTGTACCATGTTAGAGATAAAATAATTGTTGTCAGTGGATTCCCACGACGCACTAGTCTTGTCACTCAGCGAATTTAAGATTCAAGAGCTAGATCGCGGCGCCGCAAATTTTCCAATACAGCGTCATACATGGCGACAGTAGCTGAGAATCTTTCCAGATTTGTTCGTGGGTGGACGGATCTCCTCACGGGTTTATAAAAGGTTGCACGTTAACACCGTGAAATAAAGGATATGCGGCCTATGCTCTTTTCGAAGGAAGGTTGGCAAAGGGAGCATGTCGTGGATCGGTCGGAACGTCAGGGATCCATGAAGATTGTTGAAGTATCCTGTCTGCCACAGGGGGATACCGCCGTGATAGTTTTGGTAGCTTATCCGGAGAAATAGCCAAAAACATCTGGGTCGACTTGTAAAACTATGACCGGGTAGTGGTATATGGGAAACCTATCTACACTGCTGCTGAACCTAGGCATCTCGCATCATAACCGACGCTTAGCACAGGACAGTGGTAAGTGGTGCTCCAAAGCCAATATTATCAATCGAATGGACCGAGCTCACAGGTCCTTACCGCTAGACATTGTAGTGGAAGGCATCCGTTACTACTTATTTCGCCCTGTGGGCGCAGTCCGACGGCGTCAGTTAACGGTCAACGTGCAAATCGGTAATTGTCCCAAACAGAGCAATTGGGATGAGTGGGCATATAAGAGTGTGGTCTCGTTGGTCTTCGCGTCTTCAAGTACATGCCCTTGGGCTGGATGCACTCATCGACCCTCTTATTCGGCCGGGGAGTTGCCCAGCGGCGGGGAAAGGATTGTGTTCCGTATTCAAGTGCTTCAAGCTCGGTCCTTCGAAATGCTCGGTAATATGCTGCAGGACTCCATCCCGGCTGCTATTCGTCGAAATCGCAATCTAGCCTAAAACGTAGGGTAAATTCAGTGTTTAGTAACGGTTCGAGTTGAACAAGGCCACCTGACTTCTGAGTTCTGGACATGCGGTTAGTGTAGGGGTTAGCTGGTAAACTAAGATGAAGGCGCGCCGTTGCTTACCCTAAGTCAAAATGATACCACCGAGCGAAATGCAAATATGTTCGGAGTGCCCGGCATGAACACACCGTCACTCCGTTGATGGGGGTGCTGTGCGACTGAGTCAAGCCGGCGGGGTACCGATAAACGTGTCGATGGCCATGCGAAGTAAGCTACAGAGTAATTGACGGATATTGTAAATAAAACAGCACTCTCATTTGAATCCAGTCTGGAAGTCACAAGACGTATAGCAAACGTGCCGTACGTATTGGGGATTGATAACTATCAGTGCGATGTATATAGCACACGCCATAATGAGCTATATTTCTTCCTATACATAGCGCTCTGAGCCCGGCATGGACAAGAGTACAAGACGCCAAACTGCCCCGCCTAACGGATATAGAAGACGCTTACCGTGGCTTGGCCAGAGTTTCGAATAACCAGGAGTCGCTTATACAGCTATGTGACCCCAGAGCTAATCCTTCCTATCAGAAGTGGAGGATGGCCATTATTGGTAAAGGATCTGGGGTTAGGGAGGCAGCGCCCTCCATGTCCATGCTGGCAAGCTTCAAACCGGGAGAGATCCTAAGGGCGAAAATAAGGTAATTCACGCTGCAGCATAGTAAATGATGGGGGTGCGGCAGTCTGATTGGTGAGGATTAACTCGATTGAATGTCTAACACATAGACGGCTAAACATCTCACCCTATAACAATATTCATGTGCCAGATTAGCGCTCAGGCTTATGAACTAATAAGATGAGCAATAGGAGACGTACCAGGGAGGCCCTACAGTACTCTCGCGCACGAAGGTCGTCGCTTAGTACAGGTGTCCTCGAGGTATTTAGTGATTCAACACACTAATATAGTCGCAACAGGGGTCTTCTGTCGGCATTCCAGCACTCGGGCGCGAATAATGGTGCCGCAACACCTGGTATTGTAAGTCTGAGGTTGGGGATCTAATCAACGCGTGTATCATGATGCATTTAGTGTATCCAAATTCTCGGAGGAGGTTATAGAAATCGTGGACAAAGAATATTCACAAAATTACGTGGTAGCGTTGGGTTCCACTCTTTCGAGTTCTAGGCTCGTGACGTCTACCGAGCTAGTAAAGAGGCACTCCCCCTGGCCCGCCCCGTTTAGT
seq00019   CCTAAACAAGTACGGGATGGATCTAGTAACGATCGTGCGATGAGGATATTCTTGGGTTTGTTGGTCACGAGAGGGCACCGTGCGAAGCTCCTCCGTGCGCCTGCCTCCCATATCGACTGGCCTCTGTACCATGTTAGAGATAAAATAATTGTTGTCAGTGGATTCCCACGACGCACTAGTCTTGTCACTCAGCGAATTTAAGATTCAAGAGCTAGATCGCGGCGCCGCAAATTTTCCAATACAGCGTCATACATGGCGACAGTAGCTGAGAATCTTTCCAGATTTGTTCGTGGGTGGACGGATCTCCTCACGGGTTTATAAAAGGTTGCACGTTAACACCGTGAAATAAAGGATATGCGGCCTATGCTCTTTTCGAAGGAAGGTTGGCAAAGGGAGCATGTCGTGGATCGGTCGGAACGTCAGGGATCCATGAAGATTGTTGAAGTATCCTGTCTGCCACAGGGGGATACCGCCGTGATAGTTTTGGTAGCTTATCCGGAGAAATAGCCAAAAACATCTGGGTCGACTTGTAAAACTATGACCGGGTAGTGGTATATGGGAAACCTATCTACACTGCTGCTGAACCTAGGCATCTCGCATCATAACCGACGCTTAGCACAGGACAGTGGTAAGTGGTGCTCCAAAGCCAATATTATCAATCGAATGGACCGAGCTCACAGGTCCTTACCGCTAGACATTGTAGTGGAAGGCATCCGTTACTACTTATTTCGCCCTGTGGGCGCAGTCCGACGGCGTCAGTTAACGGTCAACGTGCAAATCGGTAATTGTCCCAAACAGAGCAATTGGGATGAGTGGGCATATAAGAGTGTGGTCTCGTTGGTCTTCGCGTCTTCAAGTACATGCCCTTGGGCTGGATGCACTCATCGACCCTCTTATTCGGCCGGGGAGTTGCCCAGCGGCGGGGAAAGGATTGTGTTCCGTATTCAAGTGCTTCAAGCTCGGTCCTTCGAAATGCTCGGTAATATGCTGCAGGACTCCATCCCGGCTGCTATTCGTCGAAATCGCAATCTAGCCTAAAACGTAGGGTAAATTCAGTGTTTAGTAACGGTTCGAGTTGAACAAGGCCACCTGACTTCTGAGTTCTGGACATGCGGTTAGTGTAGGGGTTAGCTGGTAAACTAAGATGAAGGCGCGCCGTTGCTTACCCTAAGTCAAAATGATACCACCGAGCGAAATGCAAATATGTTCGGAGTGCCCGGCATGAACACACCGTCACTCCGTTGATGGGGGTGCTGTGCGACTGAGTCAAGCCGGCGGGGTACCGATAAACGTGTCGATGGCCATGCGAAGTAAGCTACAGAGTAATTGACGGATATTGTAAATAAAACAGCACTCTCATTTGAATCCAGTCTGGAAGTCACAAGACGTATAGCAAACGTGCCGTACGTATTGGGGATTGATAACTATCAGTGCGATGTATATAGCACACGCCATAATGAGCTATATTTCTTCCTATACATAGCGCTCTGAGCCCGGCATGGACAAGAGTACAAGACGCCAAACTGCCCCGCCTAACGGATATAGAAGACGCTTACCGTGGCTTGGCCAGAGTTTCGAATAACCAGGAGTCGCTTATACAGCTATGTGACCCCAGAGCTAATCCTTCCTATCAGAAGTGGAGGATGGCCATTATTGGTAAAGGATCTGGGGTTAGGGAGGCAGCGCCCTCCATGTCCATGCTGGCAAGCTTCAAACCGGGAGAGATCCTAAGGGCGAAAATAAGGTAATTCACGCTGCAGCATAGTAAATGATGGGGGTGCGGCAGTCTGATTGGTGAGGATTAACTCGATTGAATGTCTAACACATAGACGGCTAAACATCTCACCCTATAACAATATTCATGTGCCAGATTAGCGCTCAGGCTTATGAACTAATAAGATGAGCAATAGGAGACGTACCAGGGAGGCCCTACAGTACTCTCGCGCACGAAGGTCGTCGCTTAGTACAGGTGTCCTCGAGGTATTTAGTGATTCAACACACTAATATAGTCGCAACAGGGGTCTTCTGTCGGCATTCCAGCACTCGGGCGCGAATAATGGTGCCGCAACACCTGGTATTGTAAGTCTGAGGTTGGGGATCTAATCAACGCGTGTATCATGATGCATTTAGTGTATCCAAATTCTCGGAGGAGGTTATAGAAATCGTGGACAAAGAATATTCACAAAATTACGTGGTAGCGTTGGGTTCCACTCTTTCGAGTTCTAGGCTCGTGACGTCTACCGAGCTAGTAAAGAGGCACTCCCCCTGGCCCGCCCCGTTTAGT
seq00020   CCTAAACAAGTACGGGATGGATCTAGTAACGATCGTGCGATGAGGATATTCTTGGGTTTGTTGGTCACGAGAGGGCACCGTGCGAAGCTCCTCCGTGCGCCTGCCTCCCATATCGACTGGCCTCTGTACCATGTTAGAGATAAAATAATTGTTGTCAGTGGATTCCCACGACGCACTAGTCTTGTCACTCAGCGAATTTAAGATTCAAGAGCTAGATCGCGGCGCCGCAAATTTTCCAATACAGCGTCATACATGGCGACAGTAGCTGAGAATCTTTCCAGATTTGTTCGTGGGTGGACGGATCTCCTCACGGGTTTATAAAAGGTTGCACGTTAACACCGTGAAATAAAGGATATGCGGCCTATGCTCTTTTCGAAGGAAGGTTGGCAAAGGGAGCATGTCGTGGATCGGTCGGAACGTCAGGGATCCATGAAGATTGTTGAAGTATCCTGTCTGCCACAGGGGGATACCGCCGTGATAGTTTTGGTAGCTTATCCGGAGAAATAGCCAAAAACATCTGGGTCGACTTGTAAAACTATGACCGGGTAGTGGTATATGGGAAACCTATCTACACTGCTGCTGAACCTAGGCATCTCGCATCATAACCGACGCTTAGCACAGGACAGTGGTAAGTGGTGCTCCAAAGCCAATATTATCAATCGAATGGACCGAGCTCACAGGTCCTTACCGCTAGACATTGTAGTGGAAGGCATCCGTTACTACTTATTTCGCCCTGTGGGCGCAGTCCGACGGCGTCAGTTAACGGTCAACGTGCAAATCGGTAATTGTCCCAAACAGAGCAATTGGGATGAGTGGGCATATAAGAGTGTGGTCTCGTTGGTCTTCGCGTCTTCAAGTACATGCCCTTGGGCTGGATGCACTCATCGACCCTCTTATTCGGCCGGGGAGTTGCCCAGCGGCGGGGAAAGGATTGTGTTCCGTATTCAAGTGCTTCAAGCTCGGTCCTTCGAAATGCTCGGTAATATGCTGCAGGACTCCATCCCGGCTGCTATTCGTCGAAATCGCAATCTAGCCTAAAACGTAGGGTAAATTCAGTGTTTAGTAACGGTTCGAGTTGAACAAGGCCACCTGACTTCTGAGTTCTGGACATGCGGTTAGTGTAGGGGTTAGCTGGTAAACTAAGATGAAGGCGCGCCGTTGCTTACCCTAAGTCAAAATGATACCACCGAGCGAAATGCAAATATGTTCGGAGTGCCCGGCATGAACACACCGTCACTCCGTTGATGGGGGTGCTGTGCGACTGAGTCAAGCCGGCGGGGTACCGATAAACGTGTCGATGGCCATGCGAAGTAAGCTACAGAGTAATTGACGGATATTGTAAATAAAACAGCACTCTCATTTGAATCCAGTCTGGAAGTCACAAGACGTATAGCAAACGTGCCGTACGTATTGGGGATTGATAACTATCAGTGCGATGTATATAGCACACGCCATAATGAGCTATATTTCTTCCTATACATAGCGCTCTGAGCCCGGCATGGACAAGAGTACAAGACGCCAAACTGCCCCGCCTAACGGATATAGAAGACGCTTACCGTGGCTTGGCCAGAGTTTCGAATAACCAGGAGTCGCTTATACAGCTATGTGACCCCAGAGCTAATCCTTCCTATCAGAAGTGGAGGATGGCCATTATTGGTAAAGGATCTGGGGTTAGGGAGGCAGCGCCCTCCATGTCCATGCTGGCAAGCTTCAAACCGGGAGAGATCCTAAGGGCGAAAATAAGGTAATTCACGCTGCAGCATAGTAAATGATGGGGGTGCGGCAGTCTGATTGGTGAGGATTAACTCGATTGAATGTCTAACACATAGACGGCTAAACATCTCACCCTATAACAATATTCATGTGCCAGATTAGCGCTCAGGCTTATGAACTAATAAGATGAGCAATAGGAGACGTACCAGGGAGGCCCTACAGTACTCTCGCGCACGAAGGTCGTCGCTTAGTACAGGTGTCCTCGAGGTATTTAGTGATTCAACACACTAATATAGTCGCAACAGGGGTCTTCTGTCGGCATTCCAGCACTCGGGCGCGAATAATGGTGCCGCAACACCTGGTATTGTAAGTCTGAGGTTGGGGATCTAATCAACGCGTGTATCATGATGCATTTAGTGTATCCAAATTCTCGGAGGAGGTTATAGAAATCGTGGACAAAGAATATTCACAAAATTACGTGGTAGCGTTGGGTTCCACTCTTTCGAGTTCTAGGCTCGTGACGTCTACCGAGCTAGTAAAGAGGCACTCCCCCTGGCCCGCCCCGTTTAGT
seq00021   CCTAAACAAGTACGGGATGGATCTAGTAACGATCGTGCGATGAGGATATTCTTGGGTTTGTTGGTCACGAGAGGGCACCGTGCGAAGCTCCTCCGTGCGCCTGCCTCCCATATCGACTGGCCTCTGTACCATGTTAGAGATAAAATAATTGTTGTCAGTGGATTCCCACGACGCACTAGTCTTGTCACTCAGCGAATTTAAGATTCAAGAGCTAGATCGCGGCGCCGCAAATTTTCCAACACAGCGTCATACATGGCGACAGTAGCTGAGAATCTTTCCAGATTTGTTCGTGGGTGGACGGATCTCCTCACGGGTTTATAAAAGGTTGCACGTTAACACCGTGAAATAAAGGATATGCGGCCTATGCTCTTTTCGAAGGAAGGTTGGCAAAGGGAGCATGTCGTGGATCGGTCGGAACGTCAGGGATCCATGAAGATTGTTGAAGTATCCTGTCTGCCACAGGGGGATACCGCCGTGATAGTTTTGGTAGCTTATCCGGAGAAATAGCCAAAAACATCTGGGTCGACTTGTAAAACTATGACCGGGTAGTGGTATATGGGAAACCTATCTACACTGCTGCTGAACCTAGGCATCTCGCATCATAACCGACGCTTAGCACAGGACAGTGGTAAGTGGTGCTCCAAAGCCAATATTATCAATCGAATGGACCGAGCTCACAGGTCCTTACCGCTAGACATTGTAGTGGAAGGCATCCGTTACTACTTATTTCGCCCTGTGGGCGCAGTCCGACGGCGTCAGTTAACGGTCAACGTGCAAATCGGTAATTGTCCCAAACAGAGCAATTGGGATGAGTGGGCATATAAGAGTGTGGTCTCGTTGGTCTTCGCGTCTTCAAGTACATGCCCTTGGGCTGGATGCACTCATCGACCCTCTTATTCGGCCGGGGAGTTGCCCAGCGGCGGGGAAAGGATTGTGTTCCGTATTCAAGTGCTTCAAGCTCGGTCCTTCGAAATGCTCGGTAATATGCTGCAGGACTCCATCCCGGCTGCTATTCGTCGAAATCGCAATCTAGCCTAAAACGTAGGGTAAATTCAGTGTTTAGTAACGGTTCGAGTTGAACAAGGCCACCTGACTTCTGAGTTCTGGACATGCGGTTAGTGTAGGGGTTAGCTGGTAAACTAAGATGAAGGCGCGCCGTTGCTTACCCTAAGTCAAAATGATACCACCGAGCGAAATGCAAATATGTTCGGAGTGCCCGGCATGAACACACCGTCACTCCGTTGATGGGGGTGCTGTGCGACTGAGTCAAGCCGGCGGGGTACCGATAAACGTGTCGATGGCCATGCGAAGTAAGCTACAGAGTAATTGACGGATATTGTAAATAAAACAGCACTCTCATTTGAATCCAGTCTGGAAGTCACAAGACGTATAGCAAACGTGCCGTACGTATTGGGGATTGATAACTATCAGTGCGATGTATATAGCACACGCCATAATGAGCTATATTTCTTCCTATACATAGCGCTCTGAGCCCGGCATGGACAAGAGTACAAGACGCCAAACTGCCCCGCCTAACGGATATAGAAGACGCTTACCGTGGCTTGGCCAGAGTTTCGAATAACCAGGAGTCGCTTATACAGCTATGTGACCCCAGAGCTAATCCTTCCTATCAGAAGTGGAGGATGGCCATTATTGGTAAAGGATCTGGGGTTAGGGAGGCAGCGCCCTCCATGTCCATGCTGGCAAGCTTCAAACCGGGAGAGATCCTAAGGGCGAAAATAAGGTAATTCACGCTGCAGCATAGTAAATGATGGGGGTGCGGCAGTCTGATTGGTGAGGATTAACTCGATTGAATGTCTAACACATAGACGGCTAAACATCTCACCCTATAACAATATTCATGTGCCAGATTAGCGCTCAGGCTTATGAACTAATAAGATGAGCAATAGGAGACGTACCAGGGAGGCCCTACAGTACTCTCGCGCACGAAGGTCGTCGCTTAGTACAGGTGTCCTCGAGGTATTTAGTGATTCAACACACTAATATAGTCGCAACAGGGGTCTTCTGTCGGCATTCCAGCACTCGGGCGCGAATAATGGTGCCGCAACACCTGGTATTGTAAGTCTGAGGTTGGGGATCTAATCAACGCGTGTATCATGATGCATTTAGTGTATCCAAATTCTCGGAGGAGGTTATAGAAATCGTGGACAAAGAATATTCACAAAATTACGTGGTAGCGTTGGGTTCCACTCTTTCGAGTTCTAGGCTCGTGACGTCTACCGAGCTAGTAAAGAGGCACTCCCCCTGGCCCGCCCCGTTTAGT
seq00022   CCTAAACAAGTACGGGATGGATCTAGTAACGATCGTGCGATGAGGATATTCTTGGGTTTGTTGGTCACGAGAGGGCACCGTGCGAAGCTCCTCCGTGCGCCTGCCTCCCATATCGACTGGCCTCTGTACCATGTTAGAGATAAAATAATTGTTGTCAGTGGATTCCCACGACGCACTAGTCTTGTCACTCAGCGAATTTAAGATTCAAGAGCTAGATCGCGGCGCCGCAAATTTTCCAATACAGCGTCATACATGGCGACAGTAGCTGAGAATCTTTCCAGATTTGTTCGTGGGTGGACGGATCTCCTCACGGGTTTATAAAAGGTTGCACGTTAACACCGTGAAATAAAGGATATGCGGCCTATGCTCTTTTCGAAGGAAGGTTGGCAAAGGGAGCATGTCGTGGATCGGTCGGAACGTCAGGGATCCATGAAGATTGTTGAAGTATCCTGTCTGCCACAGGGGGATACCGCCGTGATAGTTTTGGTAGCTTATCCGGAGAAATAGCCAAAAACATCTGGGTCGACTTGTAAAACTATGACCGGGTAGTGGTATATGGGAAACCTATCTACACTGCTGCTGAACCTAGGCATCTCGCATCATAACCGACGCTTAGCACAGGACAGTGGTAAGTGGTGCTCCAAAGCCAATATTATCAATCGAATGGACCGAGCTCACAGGTCCTTACCGCTAGACATTGTAGTGGAAGGCATCCGTTACTACTTATTTCGCCCTGTGGGCGCAGTCCGACGGCGTCAGTTAACGGTCAACGTGCAAATCGGTAATTGTCCCAAACAGAGCAATTGGGATGAGTGGGCATATAAGAGTGTGGTCTCGTTGGTCTTCGCGTCTTCAAGTACATGCCCTTGGGCTGGATGCACTCATCGACCCTCTTATTCGGCCGGGGAGTTGCCCAGCGGCGGGGAAAGGATTGTGTTCCGTATTCAAGTGCTTCAAGCTCGGTCCTTCGAAATGCTCGGTAATATGCTGCAGGACTCCATCCCGGCTGCTATTCGTCGAAATCGCAATCTAGCCTAAAACGTAGGGTAAATTCAGTGTTTAGTAACGGTTCGAGTTGAACAAGGCCACCTGACTTCTGAGTTCTGGACATGCGGTTAGTGTAGGGGTTAGCTGGTAAACTAAGATGAAGGCGCGCCGTTGCTTACCCTAAGTCAAAATGATACCACCGAGCGAAATGCAAATATGTTCGGAGTGCCCGGCATGAACACACCGTCACTCCGTTGATGGGGGTGCTGTGCGACTGAGTCAAGCCGGCGGGGTACCGATAAACGTGTCGATGGCCATGCGAAGTAAGCTACAGAGTAATTGACGGATATTGTAAATAAAACAGCACTCTCATTTGAATCCAGTCTGGAAGTCACAAGACGTATAGCAAACGTGCCGTACGTATTGGGGATTGATAACTATCAGTGCGATGTATATAGCACACGCCATAATGAGCTATATTTCTTCCTATACATAGCGCTCTGAGCCCGGCATGGACAAGAGTACAAGACGCCAAACTGCCCCGCCTAACGGATATAGAAGACGCTTACCGTGGCTTGGCCAGAGTTTCGAATAACCAGGAGTCGCTTATACAGCTATGTGACCCCAGAGCTAATCCTTCCTATCAGAAGTGGAGGATGGCCATTATTGGTAAAGGATCTGGGGTTAGGGAGGCAGCGCCCTCCATGTCCATGCTGGCAAGCTTCAAACCGGGAGAGATCCTAAGGGCGAAAATAAGGTAATTCACGCTGCAGCATAGTAAATGATGGGGGTGCGGCAGTCTGATTGGTGAGGATTAACTCGATTGAATGTCTAACACATAGACGGCTAAACATCTCACCCTATAACAATATTCATGTGCCAGATTAGCGCTCAGGCTTATGAACTAATAAGATGAGCAATAGGAGACGTACCAGGGAGGCCCTACAGTACTCTCGCGCACGAAGGTCGTCGCTTAGTACAGGTGTCCTCGAGGTATTTAGTGATTCAACACACTAATATAGTCGCAACAGGGGTCTTCTGTCGGCATTCCAGCACTCGGGCGCGAATAATGGTGCCGCAACACCTGGTATTGTAAGTCTGAGGTTGGGGATCTAATCAACGCGTGTATCATGATGCATTTAGTGTATCCAAATTCTCGGAGGAGGTTATAGAAATCGTGGACAAAGAATATTCACAAAATTACGTGGTAGCGTTGGGTTCCACTCTTTCGAGTTCTAGGCTCGTGACGTCTACCGAGCTAGTAAAGAGGCACTCCCCCTGGCCCGCCCCGTTTAGT
seq00023   CCTAAACAAGTACGGGATGGATCTAGTAACGATCGTGCGATGAGGATATTCTTGGGTTTGTTGGTCACGAGAGGGCACCGTGCGAAGCTCCTCCGTGCGCCTGCCTCCCATATCGACTGGCCTCTGTACCATGTTAGAGATAAAATAATTGTTGTCAGTGGATTCCCACGACGCACTAGTCTTGTCACTCAGCGAATTTAAGATTCAAGAGCTAGATCGCGGCGCCGCAAATTTTCCAATACAGCGTCATACATGGCGACAGTAGCTGAGAATCTTTCCAGATTTGTTCGTGGGTGGACGGATCTCCTCACGGGTTTATAAAAGGTTGCACGTTAACACCGTGAAATAAAGGATATGCGGCCTATGCTCTTTTCGAAGGAAGGTTGGCAAAGGGAGCATGTCGTGGATCGGTCGGAACGTCAGGGATCCATGAAGATTGTTGAAGTATCCTGTCTGCCACAGGGGGATACCGCCGTGATAGTTTTGGTAGCTTATCCGGAGAAATAGCCAAAAACATCTGGGTCGACTTGTAAAACTATGACCGGGTAGTGGTATATGGGAAACCTATCTACACTGCTGCTGAACCTAGGCATCTCGCATCATAACCGACGCTTAGCACAGGACAGTGGTAAGTGGTGCTCCAAAGCCAATATTATCAATCGAATGGACCGAGCTCACAGGTCCTTACCGCTAGACATTGTAGTGGAAGGCATCCGTTACTACTTATTTCGCCCTGTGGGCGCAGTCCGACGGCGTCAGTTAACGGTCAACGTGCAAATCGGTAATTGTCCCAAACAGAGCAATTGGGATGAGTGGGCATATAAGAGTGTGGTCTCGTTGGTCTTCGCGTCTTCAAGTACATGCCCTTGGGCTGGATGCACTCATCGACCCTCTTATTCGGCCGGGGAGTTGCCCAGCGGCGGGGAAAGGATTGTGTTCCGTATTCAAGTGCTTCAAGCTCGGTCCTTCGAAATGCTCGGTAATATGCTGCAGGACTCCATCCCGGCTGCTATTCGTCGAAATCGCAATCTAGCCTAAAACGTAGGGTAAATTCAGTGTTTAGTAACGGTTCGAGTTGAACAAGGCCACCTGACTTCTGAGTTCTGGACATGCGGTTAGTGTAGGGGTTAGCTGGTAAACTAAGATGAAGGCGCGCCGTTGCTTACCCTAAGTCAAAATGATACCACCGAGCGAAATGCAAATATGTTCGGAGTGCCCGGCATGAACACACCGTCACTCCGTTGATGGGGGTGCTGTGCGACTGAGTCAAGCCGGCGGGGTACCGATAAACGTGTCGATGGCCATGCGAAGTAAGCTACAGAGTAATTGACGGATATTGTAAATAAAACAGCACTCTCATTTGAATCCAGTCTGGAAGTCACAAGACGTATAGCAAACGTGCCGTACGTATTGGGGATTGATAACTATCAGTGCGATGTATATAGCACACGCCATAATGAGCTATATTTCTTCCTATACATAGCGCTCTGAGCCCGGCATGGACAAGAGTACAAGACGCCAAACTGCCCCGCCTAACGGATATAGAAGACGCTTACCGTGGCTTGGCCAGAGTTTCGAATAACCAGGAGTCGCTTATACAGCTATGTGACCCCAGAGCTAATCCTTCCTATCAGAAGTGGAGGATGGCCATTATTGGTAAAGGATCTGGGGTTAGGGAGGCAGCGCCCTCCATGTCCATGCTGGCAAGCTTCAAACCGGGAGAGATCCTAAGGGCGAAAATAAGGTAATTCACGCTGCAGCATAGTAAATGATGGGGGTGCGGCAGTCTGATTGGTGAGGATTAACTCGATTGAATGTCTAACACATAGACGGCTAAACATCTCACCCTATAACAATATTCATGTGCCAGATTAGCGCTCAGGCTTATGAACTAATAAGATGAGCAATAGGAGACGTACCAGGGAGGCCCTACAGTACTCTCGCGCACGAAGGTCGTCGCTTAGTACAGGTGTCCTCGAGGTATTTAGTGATTCAACACACTAATATAGTCGCAACAGGGGTCTTCTGTCGGCATTCCAGCACTCGGGCGCGAATAATGGTGCCGCAACACCTGGTATTGTAAGTCTGAGGTTGGGGATCTAATCAACGCGTGTATCATGATGCATTTAGTGTATCCAAATTCTCGGAGGAGGTTATAGAAATCGTGGACAAAGAATATTCACAAAATTACGTGGTAGCGTTGGGTTCCACTCTTTCGAGTTCTAGGCTCGTGACGTCTACCGAGCTAGTAAAGAGGCACTCCCCCTGGCCCGCCCCGTTTAGT
seq00024   CCTAAACAAGTACGGGATGGATCTAGTAACGATCGTGCGATGAGGATATTCTTGGGTTTGTTGGTCACGAGAGGGCACCGTGCGAAGCTCCTCCGTGCGCCTGCCTCCCATATCGACTGGCCTCTGTACCATGTTAGAGATAAAATAATTGTTGTCAGTGGATTCCCACGACGCACTAGTCTTGTCACTCAGCGAATTTAAGATTCAAGAGCTAGATCGCGGCGCCGCAAATTTTCCAATACAGCGTCATACATGGCGACAGTAGCTGAGAATCTTTCCAGATTTGTTCGTGGGTGGACGGATCTCCTCACGGGTTTATAAAAGGTTGCACGTTAACACCGTGAAATAAAGGATATGCGGCCTATGCTCTTTTCGAAGGAAGGTTGGCAAAGGGAGCATGTCGTGGATCGGTCGGAACGTCAGGGATCCATGAAGATTGTTGAAGTATCCTGTCTGCCACAGGGGGATACCGCCGTGATAGTTTTGGTAGCTTATCCGGAGAAATAGCCAAAAACATCTGGGTCGACTTGTAAAACTATGACCGGGTAGTGGTATATGGGAAACCTATCTACACTGCTGCTGAACCTAGGCATCTCGCATCATAACCGACGCTTAGCACAGGACAGTGGTAAGTGGTGCTCCAAAGCCAATATTATCAATCGAATGGACCGAGCTCACAGGTCCTTACCGCTAGACATTGTAGTGGAAGGCATCCGTTACTACTTATTTCGCCCTGTGGGCGCAGTCCGACGGCGTCAGTTAACGGTCAACGTGCAAATCGGTAATTGTCCCAAACAGAGCAATTGGGATGAGTGGGCATATAAGAGTGTGGTCTCGTTGGTCTTCGCGTCTTCAAGTACATGCCCTTGGGCTGGATGCACTCATCGACCCTCTTATTCGGCCGGGGAGTTGCCCAGCGGCGGGGAAAGGATTGTGTTCCGTATTCAAGTGCTTCAAGCTCGGTCCTTCGAAATGCTCGGTAATATGCTGCAGGACTCCATCCCGGCTGCTATTCGTCGAAATCGCAATCTAGCCTAAAACGTAGGGTAAATTCAGTGTTTAGTAACGGTTCGAGTTGAACAAGGCCACCTGACTTCTGAGTTCTGGACATGCGGTTAGTGTAGGGGTTAGCTGGTAAACTAAGATGAAGGCGCGCCGTTGCTTACCCTAAGTCAAAATGATACCACCGAGCGAAATGCAAATATGTTCGGAGTGCCCGGCATGAACACACCGTCACTCCGTTGATGGGGGTGCTGTGCGACTGAGTCAAGCCGGCGGGGTACCGATAAACGTGTCGATGGCCATGCGAAGTAAGCTACAGAGTAATTGACGGATATTGTAAATAAAACAGCACTCTCATTTGAATCCAGTCTGGAAGTCACAAGACGTATAGCAAACGTGCCGTACGTATTGGGGATTGATAACTATCAGTGCGATGTATATAGCACACGCCATAATGAGCTATATTTCTTCCTATACATAGCGCTCTGAGCCCGGCATGGACAAGAGTACAAGACGCCAAACTGCCCCGCCTAACGGATATAGAAGACGCTTACCGTGGCTTGGCCAGAGTTTCGAATAACCAGGAGTCGCTTATACAGCTATGTGACCCCAGAGCTAATCCTTCCTATCAGAAGTGGAGGATGGCCATTATTGGTAAAGGATCTGGGGTTAGGGAGGCAGCGCCCTCCATGTCCATGCTGGCAAGCTTCAAACCGGGAGAGATCCTAAGGGCGAAAATAAGGTAATTCACGCTGCAGCATAGTAAATGATGGGGGTGCGGCAGTCTGATTGGTGAGGATTAACTCGATTGAATGTCTAACACATAGACGGCTAAACATCTCACCCTATAACAATATTCATGTGCCAGATTAGCGCTCAGGCTTATGAACTAATAAGATGAGCAATAGGAGACGTACCAGGGAGGCCCTACAGTACTCTCGCGCACGAAGGTCGTCGCTTAGTACAGGTGTCCTCGAGGTATTTAGTGATTCAACACACTAATATAGTCGCAACAGGGGTCTTCTGTCGGCATTCCAGCACTCGGGCGCGAATAATGGTGCCGCAACACCTGGTATTGTAAGTCTGAGGTTGGGGATCTAATCAACGCGTGTATCATGATGCATTTAGTGTATCCAAATTCTCGGAGGAGGTTATAGAAATCGTGGACAAAGAATATTCACAAAATTACGTGGTAGCGTTGGGTTCCACTCTTTCGAGTTCTAGGCTCGTGACGTCTACCGAGCTAGTAAAGAGGCACTCCCCCTGGCCCGCCCCGTTTAGT
seq00025   CCTAAACAAGTACGGGATGGATCTAGTAACGATCGTGCGATGAGGATATTCTTGGGTTTGTTGGTCACGAGAGGGCACCGTGCGAAGCTCCTCCGTGCGCCTGCCTCCCATATCGACTGGCCTCTGTACCATGTTAGAGATAAAATAATTGTTGTCAGTGGATTCCCACGACGCACTAGTCTTGTCACTCAGCGAATTTAAGATTCAAGAGCTAGATCGCGGCGCCGCAAATTTTCCAATACAGCGTCATACATGGCGACAGTAGCTGAGAATCTTTCCAGATTTGTTCGTGGGTGGACGGATCTCCTCACGGGTTTATAAAAGGTTGCACGTTAACACCGTGAAATAAAGGATATGCGGCCTATGCTCTTTTCGAAGGAAGGTTGGCAAAGGGAGCATGTCGTGGATCGGTCGGAACGTCAGGGATCCATGAAGATTGTTGAAGTATCCTGTCTGCCACAGGGGGATACCGCCGTGATAGTTTTGGTAGCTTATCCGGAGAAATAGCCAAAAACATCTGGGTCGACTTGTAAAACTATGACCGGGTAGTGGTATATGGGAAACCTATCCACACTGCTGCTGAACCTAGGCATCTCGCATCATAACCGACGCTTAGCACAGGACAGTGGTAAGTGGTGCTCCAAAGCCAATATTATCAATCGAATGGACCGAGCTCACAGGTCCTTACCGCTAGACATTGTAGTGGAAGGCATCCGTTACTACTTATTTCGCCCTGTGGGCGCAGTCCGACGGCGTCAGTTAACGGTCAACGTGCAAATCGGTAATTGTCCCAAACAGAGCAATTGGGATGAGTGGGCATATAAGAGTGTGGTCTCGTTGGTCTTCGCGTCTTCAAGTACATGCCCTTGGGCTGGATGCACTCATCGACCCTCTTATTCGGCCGGGGAGTTGCCCAGCGGCGGGGAAAGGATTGTGTTCCGTATTCAAGTGCTTCAAGCTCGGTCCTTCGAAATGCTCGGTAATATGCTGCAGGACTCCATCCCGGCTGCTATTCGTCGAAATCGCAATCTAGCCTAAAACGTAGGGTAAATTCAGTGTTTAGTAACGGTTCGAGTTGAACAAGGCCACCTGACTTCTAAGTTCTGGACATGCGGTTAGTGTAGGGGTTAGCTGGTAAACTAAGATGAAGGCGCGCCGTTGCTTACCCTAAGTCAAAATGATACCACCGAGCGAAATGCAAATATGTTCGGAGTGCCCGGCATGAACACACCGTCACTCCGTTGATGGGGGTGCTGTGCGACTGAGTCAAGCCGGCGGGGTACCGATAAACGTGTCGATGGCCATGCGAAGTAAGCTACAGAGTAATTGACGGATATTGTAAATAAAACAGCACTCTCATTTGAATCCAGTCTGGAAGTCACAAGACGTATAGCAAACGTGCCGTACGTATTGGGGATTGATAACTATCAGTGCGATGTATATAGCACACGCCATAATGAGCTATATTTCTTCCTATACATAGCGCTCTGAGCCCGGCATGGACAAGAGTACAAGACGCCAAACTGCCCCGCCTAACGGATATAGAAGACGCTTACCGTGGCTTGGCCAGAGTTTCGAATAACCAGGAGTCGCTTATACAGCTATGTGACCCCAGAGCTAATCCTTCCTATCAGAAGTGGAGGATGGCCATTATTGGTAAAGGATCTGGGGTTAGGGAGGCAGCGCCCTCCATGTCCATGCTGGCAAGCTTCAAACCGGGAGAGATCCTAAGGGCGAAAATAAGGTAATTCACGCTGCAGCATAGTAAATGATGGGGGTGCGGCAGTCTGATTGGTGAGGATTAACTCGATTGAATGTCTAACACATAGACGGCTAAACATCTCACCCTATAACAATATTCATGTGCCAGATTAGCCCTCAGGCTTATGAACTAATAAGATGAGCAATAGGAGACGTACCAGGGAGGCCCTACAGTACTCTCGCGCACGAAGGTCGTCGCTTAGTACAGGTGTCCTCGAGGTATTTAGTGATTCAACACACTAATATAGTCGCAACAGGGGTCTTCTGTCGGCATTCCAGCACTCGGGCGCGAATAATGGTGCCGCAACACCTGGTATTGTAAGTCTGAGGTTGGGGATCTAATCAACGCGTGTATCATGATGCATTTAGTGTATCCAAATTCTCGGAGGAGGTTATAGAAATCGTGGACAAAGAATATTCACAAAATTACGTGGTAGCGTTGGGTTCCACTCTTTCGAGTTCTAAGCTCGTGACGTCTACCGAGCTAGTAAAGAGGCACTCCCCCTGGCCCGCCCCGCTTAGT
seq00026   CCTAAACAAGTACGGGATGGATCTAGTAACGATCGTGCGATGAGGATATTCTTGGGTTTGTTGGTCACGAGAGGGCACCGTGCGAAGCTCCTCCGTGCGCCTGCCTCCCATATCGACTGGCCTCTGTACCATGTTAGAGATAAAATAATTGTTGTCAGTGGATTCCCACGACGCACTAGTCTTGTCACTCAGCGAATTTAAGATTCAAGAGCTAGATCGCGGCGCCGCAAATTTTCCAATACAGCGTCATACATGGCGACAGTAGCTGAGAATCTTTCCAGATTTGTTCGTGGGTGGACGGATCTCCTCACGGGTTTATAAAAGGTTGCACGTTAACACCGTGAAATAAAGGATATGCGGCCTATGCTCTTTTCGAAGGAAGGTTGGCAAAGGGAGCATGTCGTGGATCGGTCGGAACGTCAGGGATCCATGAAGATTGTTGAAGTATCCTGTCTGCCACAGGGGGATACCGCCGTGATAGTTTTGGTAGCTTATCCGGAGAAATAGCCAAAAACATCTGGGTCGACTTGTAAAACTATGACCGGGTAGTGGTAAATGGGAAACCTATCTACACTGCTGCTGAACCTAGGCATCTCGCATCATAACCGACGCTTAGCACAGGACAGTGGTAAGTGGTGCTCCAAAGCCAATATTATCAATCGAATGGACCGAGCTCACAGGTCCTTACCGCTAGACATTGTAGTGGAAGGCATCCGTTACTACTTATTTCGCCCTGTGGGCGCAGTCCGACGGCGTCAGTTAACGGTCAACGTGCAAATCGGTAATTGTCCCAAACAGAGCAATTGGGATGAGTGGGCATATAAGAGTGTGGTCTCGTTGGTCTTCGCGTCTTCAAGTACATGCCCTTGGGCTGGATGCACTCATCGACCCTCTTATTCGGCCGGGGAGTTGCCCAGCGGCGGGGAAAGGATTGTGTTCCGTATTCAAGTGCTTCAAGCTCGGTCCTTCGAAATGCTCGGTAATATGCTGCAGGACTCCATCCCGGCTGCTATTCGTCGAAATCGCAATCTAGCCTAAAACGTAGGGTAAATTCAGTGTTTAGTAACGGTTCGAGTTGAACAAGGCCACCTGACTTCTGAGTTCTGGACATGCGGTTAGTGTAGGGGTTAGCTGGTAAACTAAGATGAAGGCGCGCCGTTGCTTACCCTAAGTCAAAATGATACCACCGAGCGAAATGCAAATATGTTCGGAGTGCCCGGCATGAACACACCGTCACTCCGTTGATGGGGGTGCTGTGCGACTGAGTCAAGCCGGCGGGGTACCGATAAACGTGTCGATGGCCATGCGAAGTAAGCTACAGAGTAATTGACGGATATTGTAAATAAAACAGCACTCTCATTTGAAGCCAGTCTGGAAGTCACAAGACGTATAGCAAACGTGCCGTACGTATTGGGGATTGATAACTATCAGTGCGATGTATATAGCACACGCCATAATGAGCTATATTTCTTCCTATACATAGCGCTCTGAGCCCGGCATGGACAAGAGTACAAGACGCCAAACTGCCCCGCCTAACGGATATAGAAGACGCTTACCGTGGCTTGGCCAGAGTTTCGAATAACCAGGAGTCGCTTATACAGCTATGTGACCCCAGAGCTAATCCTTCCTATCAGAAGTGGAGGATGGCCATTATTGGTAAAGGATCTGGGGTTAGGGAGGCAGCGCCCTCCATGTCCATGCTGGCAAGCTTCAAACCGGGAGAGATCCTAAGGGCGAAAATAAGGTAATTCACGCTGCAGCATAGTAAATGATGGGGGTGCGGCAGTCTGATTGGTGAGGATTAACTCGATTGAATGTCTAACACATAGACGGCTAAACATCTCACCCTATAACAATATTCATGTGCCAGATTAGCGCTCAGGCTTATGAACTAATAAGATGAGCAATAGGAGACGTACCAGGGAGGCCCTACAGTACTCTCGCGCACGAAGGTCGTCGCTTAGTACAGGTGTCCTCGAGGTATTTAGTGATTCAACACACTAATATAGTCGCAACAGGGGTCTTCTGTCGGCATTCCAGCACTCGGGCGCGAATAATGGTGCCGCAACACCTGGTATTGTAAGTCTGAGGTTGGGGATCTAATCAACGCGTGTATCATGATGCATTTAGTGTATCCAAATTCTCGGAGGAGGTTATAGAAATCGTGGACAAAGAATATTCACAAAATTACGTGGTAGCGTTGGGTTCCACTCTTTCGAGTTCTAGGCTCGTGACGTCTACCGAGCTAGTAAAGAGGCACTCCCCCTGGCCCGCCCCGTTTAGT
seq00027   CCTAAACAAGTACGGGATGGATCTAGTAACGATCGTGCGATGAGGATATTCTTGGGTTTGTTGGTCACGAGAGGGCACCGTGCGAAGCTCCTCCGTGCGCCTGCCTCCCATATCGACTGGCCTCTGTACCATGTTAGAGATAAAATAATTGTTGTCAGTGGATTCCCACGACGCACTAGTCTTGTCACTCAGCGAATTTAAGATTCAAGAGCTAGATCGCGGCGCCGCAAATTTTCCAATACAGCGTCATACATGGCGACAGTAGCTGAGAATCTTTCCAGATTTGTTCGTGGGTGGACGGATCTCCTCACGGGTTTATAAAAGGTTGCACGTTAACACCGTGAAATAAAGGATATGCGGCCTATGCTCTTTTCGAAGGAAGGTTGGCAAAGGGAGCATGTCGTGGATCGGTCGGAACGTCAGGGATCCATGAAGATTGTTGAAGTATCCTGTCTGCCACAGGGGGATACCGCCGTGATAGTTTTGGTAGCTTATCCGGAGAAATAGCCAAAAACATCTGGGTCGACTTGTAAAACTATGACCGGGTAGTGGTATATGGGAAACCTATCTACACTGCTGCTGAACCTAGGCATCTCGCATCATAACCGACGCTTAGCACAGGACAGTGGTAAGTGGTGCTCCAAAGCCAATATTATCAATCGAATGGACCGAGCTCACAGGTCCTTACCGCTAGACATTGTAGTGGAAGGCATCCGTTACTACTTATTTCGCCCTGTGGGCGCAGTCCGACGGCGTCAGTTAACGGTCAACGTGCAAATCGGTAATTGTCCCAAACAGAGCAATTGGGATGAGTGGGCATATAAGAGTGTGGTCTCGTTGGTCTTCGCGTCTTCAAGTACATGCCCTTGGGCTGGATGCACTCATCGACCCTCTTATTCGGCCGGGGAGTTGCCCAGCGGCGGGGAAAGGATTGTGTTCCGTATTCAAGTGCTTCAAGCTCGGTCCTTCGAAATGCTCGGTAATATGCTGCAGGACTCCATCCCGGCTGCTATTCGTCGAAATCGCAATCTAGCCTAAAACGTAGGGTAAATTCAGTGTTTAGTAACGGTTCGAGTTGAACAAGGCCACCTGACTTCTGAGTTCTGGACATGCGGTTAGTGTAGGGGTTAGCTGGTAAACTAAGATGAAGGCGCGCCGTTGCTTACCCTAAGTCAAAATGATACCACCGAGCGAAATGCAAATATGTTCGGAGTGCCCGGCATGAACACACCGTCACTCCGTTGATGGGGGTGCTGTGCGACTGAGTCAAGCCGGCGGGGTACCGATAAACGTGTCGATGGCCATGCGAAGTAAGCTACAGAGTAATTGACGGATATTGTAAATAAAACAGCACTCTCATTTGAATCCAGTCTGGAAGTCACAAGACGTATAGCAAACGTGCCGTACGTATTGGGGATTGATAACTATCAGTGCGATGTATATAGCACACGCCATAATGAGCTATATTTCTTCCTATACATAGCGCTCTGAGCCCGGCATGGACAAGAGTACAAGACGCCAAACTGCCCCGCCTAACGGATATAGAAGACGCTTACCGTGGCTTGGCCAGAGTTTCGAATAACCAGGAGTCGCTTATACAGCTATGTGACCCCAGAGCTAATCCTTCCTATCAGAAGTGGAGGATGGCCATTATTGGTAAAGGATCTGGGGTTAGGGAGGCAGCGCCCTCCATGTCCATGCTGGCAAGCTTCAAACCGGGAGAGATCCTAAGGGCGAAAATAAGGTAATTCACGCTGCAGCATAGTAAATGATGGGGGTGCGGCAGTCTGATTGGTGAGGATTAACTCGATTGAATGTCTAACACATAGACGGCTAAACATCTCACCCTATAACAATATTCATGTGCCAGATTAGCGCTCAGGCTTATGAACTAATAAGATGAGCAATAGGAGACGTACCAGGGAGGCCCTACAGTACTCTCGCGCACGAAGGTCGTCGCTTAGTACAGGTGTCCTCGAGGTATTTAGTGATTCAACACACTAATATAGTCGCAACAGGGGTCTTCTGTCGGCATTCCAGCACTCGGGCGCGAATAATGGTGCCGCAACACCTGGTATTGTAAGTCTGAGGTTGGGGATCTAATCAACGCGTGTATCATGATGCATTTAGTGTATCCAAATTCTCGGAGGAGGTTATAGAAATCGTGGACAAAGAATATTCACAAAATTACGTGGTAGCGTTGGGTTCCACTCTTTCGAGTTCTAGGCTCGTGACGTCTACCGAGCTAGTAAAGAGGCACTCCCCCTGGCCCGCCCCGTTTAGT
seq00028   CCTAAACAAGTACGGGATGGATCTAGTAACGATCGTGCGATGAGGATATTCTTGGGTTTGTTGGTCACGAGAGGGCACCGTGCGAAGCTCCTCCGTGCGCCTGCCTCCCATATCGACTGGCCTCTGTACCATGTTAGAGATAAAATAATTGTTGTCAGTGGATTCCCACGACGCACTAGTCTTGTCACTCAGCGAATTTAAGATTCAAGAGCTAGATCGCGGCGCCGCAAATTTTCCAATACAGCGTCATACATGGCGACAGTAGCTGAGAATCTTTCCAGATTTGTTCGTGGGTGGACGGATCTCCTCACGGGTTTATAAAAGGTTGCACGTTAACACCGTGAAATAAAGGATATGCGGCCTATGCTCTTTTCGAAGGAAGGTTGGCAAAGGGAGCATGTCGTGGATCGGTCGGAACGTCAGGGATCCATGAAGATTGTTGAAGTATCCTGTCTGCCACAGGGGGATACCGCCGTGATAGTTTTGGTAGCTTATCCGGAGAAATAGCCAAAAACATCTGGGTCGACTTGTAAAACTATGACCGGGTAGTGGTATATGGGAAACCTATCTACACTGCTGCTGAACCTAGGCATCTCGCATCATAACCGACGCTTAGCACAGGACAGTGGTAAGTGGTGCTCCAAAGCCAATATTATCAATCGAATGGACCGAGCTCACAGGTCCTTACCGCTAGACATTGTAGTGGAAGGCATCCGTTACTACTTATTTCGCCCTGTGGGCGCAGTCCGACGGCGTCAGTTAACGGTCAACGTGCAAATCGGTAATTGTCCCAAACAGAGCAATTGGGATGAGTGGGCATATAAGAGTGTGGTCTCGTTGGTCTTCGCGTCTTCAAGTACATGCCCTTGGGCTGGATGCACTCATCGACCCTCTTATTCGGCCGGGGAGTTGCCCAGCGGCGGGGAAAGGATTGTGTTCCGTATTCAAGTGCTTCAAGCTCGGTCCTTCGAAATGCTCGGTAATATGCTGCAGGACTCCATCCCGGCTGCTATTCGTCGAAATCGCAATCTAGCCTAAAACGTAGGGTAAATTCAGTGTTTAGTAACGGTTCGAGTTGAACAAGGCCACCTGACTTCTGAGTTCTGGACATGCGGTTAGTGTAGGGGTTAGCTGGTAAACTAAGATGAAGGCGCGCCGTTGCTTACCCTAAGTCAAAATGATACCACCGAGCGAAATGCAAATATGTTCGGAGTGCCCGGCATGAACACACCGTCACTCCGTTGATGGGGGTGCTGTGCGACTGAGTCAAGCCGGCGGGGTACCGATAAACGTGTCGATGGCCATGCGAAGTAAGCTACAGAGTAATTGACGGATATTGTAAATAAAACAGCACTCTCATTTGAATCCAGTCTGGAAGTCACAAGACGTATAGCAAACGTGCCGTACGTATTGGGGATTGATAACTATCAGTGCGATGTATATAGCACACGCCATAATGAGCTATATTTCTTCCTATACATAGCGCTCTGAGCCCGGCATGGACAAGAGTACAAGACGCCAAACTGCCCCGCCTAACGGATATAGAAGACGCTTACCGTGGCTTGGCCAGAGTTTCGAATAACCAGGAGTCGCTTATACAGCTATGTGACCCCAGAGCTAATCCTTCCTATCAGAAGTGGAGGATGGCCATTATTGGTAAAGGATCTGGGGTTAGGGAGGCAGCGCCCTCCATGTCCATGCTGGCAAGCTTCAAACCGGGAGAGATCCTAAGGGCGAAAATAAGGTAATTCACGCTGCAGCATAGTAAATGATGGGGGTGCGGCAGTCTGATTGGTGAGGATTAACTCGATTGAATGTCTAACACATAGACGGCTAAACATCTCACCCTATAACAATATTCATGTGCCAGATTAGCGCTCAGGCTTATGAACTAATAAGATGAGCAATAGGAGACGTACCAGGGAGGCCCTACAGTACTCTCGCGCACGAAGGTCGTCGCTTAGTACAGGTGTCCTCGAGGTATTTAGTGATTCAACACACTAATATAGTCGCAACAGGGGTCTTCTGTCGGCATTCCAGCACTCGGGCGCGAATAATGGTGCCGCAACACCTGGTATTGTAAGTCTGAGGTTGGGGATCTAATCAACGCGTGTATCATGATGCATTTAGTGTATCCAAATTCTCGGAGGAGGTTATAGAAATCGTGGACAAAGAATATTCACAAAATTACGTGGTAGCGTTGGGTTCCACTCTTTCGAGTTCTAGGCTCGTGACGTCTACCGAGCTAGTAAAGAGGCACTCCCCCTGGCCCGCCCCGTTTAGT
seq00029   CCTAAACAAGTACGGGATGGATCTAGTAACGATCGTGCGATGAGGATATTCTTGGGTTTGTTGGTCACGAGAGGGCACCGTGCGAAGCTCCTCCGTGCGCCTGCCTCCCATATCGACTGGCCTCTGTACCATGTTAGAGATAAAATAATTGTTGTCAGTGGATTCCCACGACGCACTAGTCTTGTCACTCAGCGAATTTAAGATTCAAGAGCTAGATCGCGGCGCCGCAAATTTTCCAATACAGCGTCATACATGGCGACAGTAGCTGAGAATCTTTCCAGATTTGTTCGTGGGTGGACGGATCTCCTCACGGGTTTATAAAAGGTTGCACGTTAACACCGTGAAATAAAGGATATGCGGCCTATGCTCTTTTCGAAGGAAGGTTGGCAAAGGGAGCATGTCGTGGATCGGTCGGAACGTCAGGGATCCATGAAGATTGTTGAAGTATCCTGTCTGCCACAGGGGGATACCGCCGTGATAGTTTTGGTAGCTTATCCGGAGAAATAGCCAAAAACATCTGGGTCGACTTGTAAAACTATGACCGGGTAGTGGTATATGGGAAACCTATCTACACTGCTGCTGAACCTAGGCATCTCGCATCATAACCGACGCTTAGCACAGGACAGTGGTAAGTGGTGCTCCAAAGCCAATATTATCAATCGAATGGACCGAGCTCACAGGTCCTTACCGCTAGACATTGTAGTGGAAGGCATCCGTTACTACTTATTTCGCCCTGTGGGCGCAGTCCGACGGCGTCAGTTAACGGTCAACGTGCAAATCGGTAATTGTCCCAAACAGAGCAATTGGGATGAGTGGGCATATAAGAGTGTGGTCTCGTTGGTCTTCGCGTCTTCAAGTACATGCCCTTGGGCTGGATGCACTCATCGACCCTCTTATTCGGCCGGGGAGTTGCCCAGCGGCGGGGAAAGGATTGTGTTCCGTATTCAAGTGCTTCAAGCTCGGTCCTTCGAAATGCTCGGTAATATGCTGCAGGACTCCATCCCGGCTGCTATTCGTCGAAATCGCAATCTAGCCTAAAACGTAGGGTAAATTCAGTGTTTAGTAACGGTTCGAGTTGAACAAGGCCACCTGACTTCTAAGTTCTGGACATGCGGTTAGTGTAGGGGTTAGCTGGTAAACTAAGATGAAGGCGCGCCGTTGCTTACCCTAAGTCAAAATGATACCACCGAGCGAAATGCAAATATGTTCGGAGTGCCCGGCATGAACACACCGTCACTCCGTTGATGGGGGTGCTGTGCGACTGAGTCAAGCCGGCGGGGTACCGATAAACGTGTCGATGGCCATGCGAAGTAAGCTACAGAGTAATTGACGGATATTGTAAATAAAACAGCACTCTCATTTGAATCCAGTCTGGAAGTCACAAGACGTATAGCAAACGTGCCGTACGTATTGGGGATTGATAACTATCAGTGCGATGTATATAGCACACGCCATAATGAGCTATATTTCTTCCTATACATAGCGCTCTGAGCCCGGCATGGACAAGAGTACAAGACGCCAAACTGCCCCGCCTAACGGATATAGAAGACGCTTACCGTGGCTTGGCCAGAGTTTCGAATAACCAGGAGTCGCTTATACAGCTATGTGACCCCAGAGCTAATCCTTCCTATCAGAAGTGGAGGATGGCCATTATTGGTAAAGGATCTGGGGTTAGGGAGGCAGCGCCCTCCATGTCCATGCTGGCAAGCTTCAAACCGGGAGAGATCCTAAGGGCGAAAATAAGGTAATTCACGCTGCAGCATAGTAAATGATGGGGGTGCGGCAGTCTGATTGGTGAGGATTAACTCGATTGAATGTCTAACACATAGACGGCTAAACATCTCACCCTATAACAATATTCATGTGCCAGATTAGCGCTCAGGCTTATGAACTAATAAGATGAGCAATAGGAGACGTACCAGGGAGGCCCTACAGTACTCTCGCGCACGAAGGTCGTCGCTTAGTACAGGTGTCCTCGAGGTATTTAGTGATTCAACACACTAATATAGTCGCAACAGGGGTCTTCTGTCGGCATTCCAGCACTCGGGCGCGAATAATGGTGCCGCAACACCTGGTATTGTAAGTCTGAGGTTGGGGATCTAATCAACGCGTGTATCATGATGCATTTAGTGTATCCAAATTCTCGGAGGAGGTTATAGAAATCGTGGACAAAGAATATTCACAAAATTACGTGGTAGCGTTGGGTTCCACTCTTTCGAGTTCTAAGCTCGTGACGTCTACCGAGCTAGTAAAGAGGCACTCCCCCTGGCCCGCCCCGCTTAGT
seq00030   CCTAAACAAGTACGGGATGGATCTAGTAACGATCGTGCGATGAGGATATTCTTGGGTTTGTTGGTCACGAGAGGGCACCGTGCGAAGCTCCTCCGTGCGCCTGCCTCCCATATCGACTGGCCTCTGTACCATGTTAGAGATAAAATAATTGTTGTCAGTGGATTCCCACGACGCACTAGTCTTGTCACTCAGCGAATTTAAGATTCAAGAGCTAGATCGCGGCGCCGCAAATTTTCCAATACAGCGTCATACATGGCGACAGTAGCTGAGAATCTTTCCAGATTTGTTCGTGGGTGGACGGATCTCCTCACGGGTTTATAAAAGGTTGCACGTTAACACCGTGAAATAAAGGATATGCGGCCTATGCTCTTTTCGAAGGAAGGTTGGCAAAGGGAGCATGTCGTGGATCGGTCGGAACGTCAGGGATCCATGAAGATTGTTGAAGTATCCTGTCTGCCACAGGGGGATACCGCCGTGATAGTTTTGGTAGCTTATCCGGAGAAATAGCCAAAAACATCTGGGTCGACTTGTAAAACTATGACCGGGTAGTGGTATATGGGAAACCTATCTACACTGCTGCTGAACCTAGGCATCTCGCATCATAACCGACGCTTAGCACAGGACAGTGGTAAGTGGTGCTCCAAAGCCAATATTATCAATCGAATGGACCGAGCTCACAGGTCCTTACCGCTAGACATTGTAGTGGAAGGCATCCGTTACTACTTATTTCGCCCTGTGGGCGCAGTCCGACGGCGTCAGTTAACGGTCAACGTGCAAATCGGTAATTGTCCCAAACAGAGCAATTGGGATGAGTGGGCATATAAGAGTGTGGTCTCGTTGGTCTTCGCGTCTTCAAGTACATGCCCTTGGGCTGGATGCACTCATCGACCCTCTTATTCGGCCGGGGAGTTGCCCAGCGGCGGGGAAAGGATTGTGTTCCGTATTCAAGTGCTTCAAGCTCGGTCCTTCGAAATGCTCGGTAATATGCTGCAGGACTCCATCCCGGCTGCTATTCGTCGAAATCGCAATCTAGCCTAAAACGTAGGGTAAATTCAGTGTTTAGTAACGGTTCGAGTTGAACAAGGCCACCTGACTTCTGAGTTCTGGACATGCGGTTAGTGTAGGGGTTAGCTGGTAAACTAAGATGAAGGCGCGCCGTTGCTTACCCTAAGTCAAAATGATACCACCGAGCGAAATGCAAATATGTTCGGAGTGCCCGGCATGAACACACCGTCACTCCGTTGATGGGGGTGCTGTGCGACTGAGTCAAGCCGGCGGGGTACCGATAAACGTGTCGATGGCCATGCGAAGTAAGCTACAGAGTAATTGACGGATATTGTAAATAAAACAGCACTCTCATTTGAATCCAGTCTGGAAGTCACAAGACGTATAGCAAACGTGCCGTACGTATTGGGGATTGATAACTATCAGTGCGATGTATATAGCACACGCCATAATGAGCTATATTTCTTCCTATACATAGCGCTCTGAGCCCGGCATGGACAAGAGTACAAGACGCCAAACTGCCCCGCCTAACGGATATAGAAGACGCTTACCGTGGCTTGGCCAGAGTTTCGAATAACCAGGAGTCGCTTATACAGCTATGTGACCCCAGAGCTAATCCTTCCTATCAGAAGTGGAGGATGGCCATTATTGGTAAAGGATCTGGGGTTAGGGAGGCAGCGCCCTCCATGTCCATGCTGGCAAGCTTCAAACCGGGAGAGATCCTAAGGGCGAAAATAAGGTAATTCACGCTGCAGCATAGTAAATGATGGGGGTGCGGCAGTCTGATTGGTGAGGATTAACTCGATTGAATGTCTAACACATAGACGGCTAAACATCTCACCCTATAACGATATTCATGTGCCAGATTAGCGCTCAGGCTTATGAACTAATAAGATGAGCAATAGGAGACGTACCAGGGAGGCCCTACAGTACTCTCGCGCACGAAGGTCGTCGCTTAGTACAGGTGTCCTCGAGGTATTTAGTGATTCAACACACTAATATAGTCGCAACAGGGGTCTTCTGTCGGCATTCCAGCACTCGGGCGCGAATAATGGTGCCGCAACACCTGGTATTGTAAGTCTGAGGTTGGGGATCTAATCAACGCGTGTATCATGATGCATTTAGTGTATCCAAATTCTCGGAGGAGGTTATAGAAATCGTGGACAAAGAATATTCACAAAATTACGTGGTAGCGTTGGGTTCCACTCTTTCGAGTTCTAGGCTCGTGACGTCTACCGAGCTAGTAAAGAGGCACTCCCCCTGGCCCGCCCCGTTTAGT
seq00031   CCTAAACAAGTACGGGATGGATCTAGTAACGATCGTGCGATGAGGATATTCTTGGGTTTGTTGGTCACGAGAGGGCACCGTGCGAAGCTCCTCCGTGCGCCTGCCTCCCATATCGACTGGCCTCTGTACCATGTTAGAGATAAAATAATTGTTGTCAGTGGATTCCCACGACGCACTAGTCTTGTCACTCAGCGAATTTAAGATTCAAGAGCTAGATCGCGGCGCCGCAAATTTTCCAATACAGCGTCATACATGGCGACAGTAGCTGAGAATCTTTCCAGATTTGTTCGTGGGTGGACGGATCTCCTCACGGGTTTATAAAAGGTTGCACGTTAACACCGTGAAATAAAGGATATGCGGCCTATGCTCTTTTCGAAGGAAGGTTGGCAAAGGGAGCATGTCGTGGATCGGTCGGAACGTCAGGGATCCATGAAGATTGTTGAAGTATCCTGTCTGCCACAGGGGGATACCGCCGTGATAGTTTTGGTAGCTTATCCGGAGAAATAGCCAAAAACATCTGGGTCGACTTGTAAAACTATGACCGGGTAGTGGTATATGGGAAACCTATCTACACTGCTGCTGAACCTAGGCATCTCGCATCATAACCGACGCTTAGCACAGGACAGTGGTAAGTGGTGCTCCAAAGCCAATATTATCAATCGAATGGACCGAGCTCACAGGTCCTTACCGCTAGACATTGTAGTGGAAGGCATCCGTTACTACTTATTTCGCCCTGTGGGCGCAGTCCGACGGCGTCAGTTAACGGTCAACGTGCAAATCGGTAATTGTCCCAAACAGAGCAATTGGGATGAGTGGGCATATAAGAGTGTGGTCTCGTTGGTCTTCGCGTCTTCAAGTACATGCCCTTGGGCTGGATGCACTCATCGACCCTCTTATTCGGCCGGGGAGTTGCCCAGCGGCGGGGAAAGGATTGTGTTCCGTATTCAAGTGCTTCAAGCTCGGTCCTTCGAAATGCTCGGTAATATGCTGCAGGACTCCATCCCGGCTGCTATTCGTCGAAATCGCAATCTAGCCTAAAACGTAGGGTAAATTCAGTGTTTAGTAACGGTTCGAGTTGAACAAGGCCACCTGACTTCTGAGTTCTGGACATGCGGTTAGTGTAGGGGTTAGCTGGTAAACTAAGATGAAGGCGCGCCGTTGCTTACCCTAAGTCAAAATGATACCACCGAGCGAAATGCAAATATGTTCGGAGTGCCCGGCATGAACACACCGTCACTCCGTTGATGGGGGTGCTGTGCGACTGAGTCAAGCCGGCGGGGTACCGATAAACGTGTCGATGGCCATGCGAAGTAAGCTACAGAGTAATTGACGGATATTGTAAATAAAACAGCACTCTCATTTGAATCCAGTCTGGAAGTCACAAGACGTATAGCAAACGTGCCGTACGTATTGGGGATTGATAACTATCAGTGCGATGTATATAGCACACGCCATAATGAGCTATATTTCTTCCTATACATAGCGCTCTGAGCCCGGCATGGACAAGAGTACAAGACGCCAAACTGCCCCGCCTAACGGATATAGAAGACGCTTACCGTGGCTTGGCCAGAGTTTCGAATAACCAGGAGTCGCTTATACAGCTATGTGACCCCAGAGCTAATCCTTCCTATCAGAAGTGGAGGATGGCCATTATTGGTAAAGGATCTGGGGTTAGGGAGGCAGCGCCCTCCATGTCCATGCTGGCAAGCTTCAAACCGGGAGAGATCCTAAGGGCGAAAATAAGGTAATTCACGCTGCAGCATAGTAAATGATGGGGGTGCGGCAGTCTGATTGGTGAGGATTAACTCGATTGAATGTCTAACACATAGACGGCTAAACATCTCACCCTATAACAATATTCATGTGCCAGATTAGCGCTCAGGCTTATGAACTAATAAGATGAGCAATAGGAGACGTACCAGGGAGGCCCTACAGTACTCTCGCGCACGAAGGTCGTCGCTTAGTACAGGTGTCCTCGAGGTATTTAGTGATTCAACACACTAATATAGTCGCAACAGGGGTCTTCTGTCGGCATTCCAGCACTCGGGCGCGAATAATGGTGCCGCAACACCTGGTATTGTAAGTCTGAGGTTGGGGATCTAATCAACGCGTGTATCATGATGCATTTAGTGTATCCAAATTCTCGGAGGAGGTTATAGAAATCGTGGACAAAGAATATTCACAAAATTACGTGGTAGCGTTGGGTTCCACTCTTTCGAGTTCTAGGCTCGTGACGTCTACCGAGCTAGTAAAGAGGCACTCCCCCTGGCCCGCCCCGTTTAGT
seq00032   CCTAAACAAGTACGGGATGGATCTAGTAACGATCGTGCGATGAGGATATTCTTGGGTTTGTTGGTCACGAGAGGGCACCGTGCGAAGCTCCTCCGTGCGCCTGCCTCCCATATCGACTGGCCTCTGTACCATGTTAGAGATAAAATAATTGTTGTCAGTGGATTCCCACGACGCACTAGTCTTGTCACTCAGCGAATTTAAGATTCAAGAGCTAGATCGCGGCGCCGCAAATTTTCCAATACAGCGTCATACATGGCGACAGTAGCTGAGAATCTTTCCAGATTTGTTCGTGGGTGGACGGATCTCCTCACGGGTTTATAAAAGGTTGCACGTTAACACCGTGAAATAAAGGATATGCGGCCTATGCTCTTTTCGAAGGAAGGTTGGCAAAGGGAGCATGTCGTGGATCGGTCGGAACGTCAGGGATCCATGAAGATTGTTGAAGTATCCTGTCTGCCACAGGGGGATACCGCCGTGATAGTTTTGGTAGCTTATCCGGAGAAATAGCCAAAAACATCTGGGTCGACTTGTAAAACTATGACCGGGTAGTGGTATATGGGAAACCTATCTACACTGCTGCTGAACCTAGGCATCTCGCATCATAACCGACGCTTAGCACAGGACAGTGGTAAGTGGTGCTCCAAAGCCAATATTATCAATCGAATGGACCGAGCTCACAGGTCCTTACCGCTAGACATTGTAGTGGAAGGCATCCGTTACTACTTATTTCGCCCTGTGGGCGCAGTCCGACGGCGTCAGTTAACGGTCAACGTGCAAATCGGTAATTGTCCCAAACAGAGCAATTGGGATGAGTGGGCATATAAGAGTGTGGTCTCGTTGGTCTTCGCGTCTTCAAGTACATGCCCTTGGGCTGGATGCACTCATCGACCCTCTTATTCGGCCGGGGAGTTGCCCAGCGGCGGGGAAAGGATTGTGTTCCGTATTCAAGTGCTTCAAGCTCGGTCCTTCGAAATGCTCGGTAATATGCTGCAGGACTCCATCCCGGCTGCTATTCGTCGAAATCGCAATCTAGCCTAAAACGTAGGGTAAATTCAGTGTTTAGTAACGGTTCGAGTTGAACAAGGCCACCTGACTTCTGAGTTCTGGACATGCGGTTAGTGTAGGGGTTAGCTGGTAAACTAAGATGAAGGCGCGCCGTTGCTTACCCTAAGTCAAAATGATACCACCGAGCGAAATGCAAATATGTTCGGAGTGCCCGGCATGAACACACCGTCACTCCGTTGATGGGGGTGCTGTGCGACTGAGTCAAGCCGGCGGGGTACCGATAAACGTGTCGATGGCCATGCGAAGTAAGCTACAGAGTAATTGACGGATATTGTAAATAAAACAGCACTCTCATTTGAATCCAGTCTGGAAGTCACAAGACGTATAGCAAACGTGCCGTACGTATTGGGGATTGATAACTATCAGTGCGATGTATATAGCACACGCCATAATGAGCTATATTTCTTCCTATACATAGCGCTCTGAGCCCGGCATGGACAAGAGTACAAGACGCCAAACTGCCCCGCCTAACGGATATAGAAGACGCTTACCGTGGCTTGGCCAGAGTTTCGAATAACCAGGAGTCGCTTATACAGCTATGTGACCCCAGAGCTAATCCTTCCTATCAGAAGTGGAGGATGGCCATTATTGGTAAAGGATCTGGGGTTAGGGAGGCAGCGCCCTCCATGTCCATGCTGGCAAGCTTCAAACCGGGAGAGATCCTAAGGGCGAAAATAAGGTAATTCACGCTGCAGCATAGTAAATGATGGGGGTGCGGCAGTCTGATTGGTGAGGATTAACTCGATTGAATGTCTAACACATAGACGGCTAAACATCTCACCCTATAACAATATTCATGTGCCAGATTAGCGCTCAGGCTTATGAACTAATAAGATGAGCAATAGGAGACGTACCAGGGAGGCCCTACAGTACTCTCGCGCACGAAGGTCGTCGCTTAGTACAGGTGTCCTCGAGGTATTTAGTGATTCAACACACTAATATAGTCGCAACAGGGGTCTTCTGTCGGCATTCCAGCACTCGGGCGCGAATAATGGTGCCGCAACACCTGGTATTGTAAGTCTGAGGTTGGGGATCTAATCAACGCGTGTATCATGATGCATTTAGTGTATCCAAATTCTCGGAGGAGGTTATAGAAATCGTGGACAAAGAATATTCACAAAATTACGTGGTAGCGTTGGGTTCCACTCTTTCGAGTTCTAGGCTCGTGACGTCTACCGAGCTAGTAAAGAGGCACTCCCCCTGGCCCGCCCCGTTTAGT
seq00033   CCTAAACAAGTACGGGATGGATCTAGTAACGATCGTGCGATGAGGATATTCTTGGGTTTGTTGGTCACGAGAGGGCACCGTGCGAAGCTCCTCCGTGCGCCTGCCTCCCATATCGACTGGCCTCTGTACCATGTTAGAGATAAAATAATTGTTGTCAGTGGATTCCCACGACGCACTAGTCTTGTCACTCAGCGAATTTAAGATTCAAGAGCTAGATCGCGGCGCCGCAAATTTTCCAATACAGCGTCATACATGGCGACAGTAGCTGAGAATCTTTCCAGATTTGTTCGTGGGTGGACGGATCTCCTCACGGGTTTATAAAAGGTTGCACGTTAACACCGTGAAATAAAGGATATGCGGCCTATGCTCTTTTCGAAGGAAGGTTGGCAAAGGGAGCATGTCGTGGATCGGTCGGAACGTCAGGGATCCATGAAGATTGTTGAAGTATCCTGTCTGCCACAGGGGGATACCGCCGTGATAGTTTTGGTAGCTTATCCGGAGAAATAGCCAAAAACATCTGGGTCGACTTGTAAAACTATGACCGGGTAGTGGTATATGGGAAACCTATCTACACTGCTGCTGAACCTAGGCATCTCGCATCATAACCGACGCTTAGCACAGGACAGTGGTAAGTGGTGCTCCAAAGCCAATATTATCAATCGAATGGACCGAGCTCACAGGTCCTTACCGCTAGACATTGTAGTGGAAGGCATCCGTTACTACTTATTTCGCCCTGTGGGCGCAGTCCGACGGCGTCAGTTAACGGTCAACGTGCAAATCGGTAATTGTCCCAAACAGAGCAATTGGGATGAGTGGGCATATAAGAGTGTGGTCTCGTTGGTCTTCGCGTCTTCAAGTACATGCCCTTGGGCTGGATGCACTCATCGACCCTCTTATTCGGCCGGGGAGTTGCCCAGCGGCGGGGAAAGGATTGTGTTCCGTATTCAAGTGCTTCAAGCTCGGTCCTTCGAAATGCTCGGTAATATGCTGCAGGACTCCATCCCGGCTGCTATTCGTCGAAATCGCAATCTAGCCTAAAACGTAGGGTAAATTCAGTGTTTAGTAACGGTTCGAGTTGAACAAGGCCACCTGACTTCTGAGTTCTGGACATGCGGTTAGTGTAGGGGTTAGCTGGTAAACTAAGATGAAGGCGCGCCGTTGCTTACCCTAAGTCAAAATGATACCACCGAGCGAAATGCAAATATGTTCGGAGTGCCCGGCATGAACACACCGTCACTCCGTTGATGGGGGTGCTGTGCGACTGAGTCAAGCCGGCGGGGTACCGATAAACGTGTCGATGGCCATGCGAAGTAAGCTACAGAGTAATTGACGGATATTGTAAATAAAACAGCACTCTCATTTGAATCCAGTCTGGAAGTCACAAGACGTATAGCAAACGTGCCGTACGTATTGGGGATTGATAACTATCAGTGCGATGTATATAGCACACGCCATAATGAGCTATATTTCTTCCTATACATAGCGCTCTGAGCCCGGCATGGACAAGAGTACAAGACGCCAAACTGCCCCGCCTAACGGATATAGAAGACGCTTACCGTGGCTTGGCCAGAGTTTCGAATAACCAGGAGTCGCTTATACAGCTATGTGACCCCAGAGCTAATCCTTCCTATCAGAAGTGGAGGATGGCCATTATTGGTAAAGGATCTGGGGTTAGGGAGGCAGCGCCCTCCATGTCCATGCTGGCAAGCTTCAAACCGGGAGAGATCCTAAGGGCGAAAATAAGGTAATTCACGCTGCAGCATAGTAAATGATGGGGGTGCGGCAGTCTGATTGGTGAGGATTAACTCGATTGAATGTCTAACACATAGACGGCTAAACATCTCACCCTATAACAATATTCATGTGCCAGATTAGCGCTCAGGCTTATGAACTAATAAGATGAGCAATAGGAGACGTACCAGGGAGGCCCTACAGTACTCTCGCGCACGAAGGTCGTCGCTTAGTACAGGTGTCCTCGAGGTATTTAGTGATTCAACACACTAATATAGTCGCAACAGGGGTCTTCTGTCGGCATTCCAGCACTCGGGCGCGAATAATGGTGCCGCAACACCTGGTATTGTAAGTCTGAGGTTGGGGATCTAATCAACGCGTGTATCATGATGCATTTAGTGTATCCAAATTCTCGGAGGAGGTTATAGAAATCGTGGACAAAGAATATTCACAAAATTACGTGGTAGCGTTGGGTTCCACTCTTTCGAGTTCTAGGCTCGTGACGTCTACCGAGCTAGTAAAGAGGCACTCCCCCTGGCCCGCCCCGTTTAGT
