# Supplementary material for: How Good Are Indirect Tests at Detecting Recombination in Human mtDNA?
Source: G3 (Bethesda). 2013 Jul 1;3(7):1095–104. doi: 10.1534/g3.113.006510 (PMC3704238; doi:10.1534/g3.113.006510)
Supplement: Supporting Information [file supp_g3.113.006510_FileS2.gz › SequenceData/mtDNA_ratehet&popgrowth/0/3rdbase/Infiles/0_47-new.txt]

33 2284
seq00001   TACAGTCTGCTCACGTCGCGTAATTCGGAGCTAACACTCTTACTCAAGATTTGGCGTTTTGCACCGACAGTGCATACTATACGGTGCATCTTGCTACTCTCTCAGTAGCTGTTCGTGGACGAAGCCCCCAAGACAGGACGCATAACACACTAGTACCATCTTGGGCGAACTTGAAGATAAGCTTCGGGCGCCATGTATCGTGAGTCCATGTCAGGAGATTCATATCCATCCTGATTAGTGATAGACTTGTGGACTCTCTAACGGACTCTGTCGTTTCCAGGGTGTCTCACCTCTGGCTCGCGGAAGACAGCAACAGATGAATCAGCTCCTCGTCTGCCGGATGACCTATGCATGCTCTCTAGTGGATTCCTCACGAAGGAAGGAGGTGTCTCTACGCAAGAGGAAATAGTGTGGCTTACTGTAACCAACTTCCTGCCCCGGGGATTTTTAGGTGAGGCGGGATATCGCTCCAGAGCTCCTCTCGCACACGCCTGCACCAGGCACATCACGCGGCCCACTTTATCAGCTCGAGTTTGTCCTTGCAGATCCGAATGAACGGGACAACCTTTCTTCCCGAATACTAATGCTTGCAGTTAGGCTTTGGGAAACTAGGAGGATTATCAGGATCGGTCGTAGAGCATCCTTAGCACGACGGCCTAGGATGACGTTAATATGCTCTCTTTGCTATTACCATTTTGAGAGGATGAGCCCATCCTCCCAGAGGAGTCACACGGTCCGGTAAAACTCACATCAAGTTGGTGCCGGGTGAGGGCGTCGACCACTGTTCAAGGTACCGCACACTCATAGGTCCGCGGGTTGGTGGCAGGGATGAATCTGTAGACTGGTACCGGAACTGCAGGATGCTGGGGGAGCGGTCTCTCTGGATTATTTGGCTTTTTAGGCTTTGATTACATACCACCATGAAGTCCTTTGTTAGTCACGCACACCTTGTGTCGCTTAGCTATATTGGAGAGGGCACGTGGGGGAAACGCTAACGGCACTCTCTGCCAACGAATGGCCAGTGCCCGCGGCTACCTTTTACTTTTGGCTCCTGTACCTTGGAAAGTTAAAGACAATTATGATCACACCTCCCTATTCGACAGATGTTTTTCCATTGTCATATAGACATTCCTTGGTTAAAGGATGAACTGCGAGGTTAGCGTATTTCTGGGGTTGATATAGCGACAGCCGTACACCAACGGCTAGCTCACCAATTGCCGGCCTGCGTGGCGGCGCATGACGCCTTCAATGAGGAGATAGCATACTAGGTTTGGGGGATAGGACGATATGTTTACACTTGTTACACGTTGCTATCCCGGAATACTGGGTATCAGGAAGGCAAAGGCCGCCATTCATTGTTTGTTGGCAAACAAATAGTCCACACCGACCCCACGTCACTCTCAAAGAAAGGATTATCATAGGTGAAGAGTGAACTGAATCTGAGGGATAAGCTAAGTGCCCACTTAGCCTGTTGAATATTGCGTGTAAGGTAGCAACTGTACTGCACAATCGGTGGCGGACCGTATGCACGGTACAACGACTTGTAGGACGGCCATCCTCGTAGAATGAACGAACTCTTCGTTTACTCCAGTCTCACCATAAAAGTTTCTCACTGTCAGGTAAGAGGCTCCCATTGGCGAGTAGGTATGGACTGTGAGAGTAGTTTTATATTCAATGGCCTAAGCGTGCCCCTACGGCGAACTGCTCGTACTTAGTGGCGTCAATGGCGATCACAGTCGATGGCTTAAATGAGCTGCACCTAACGTCCTTAAGCTACTAGCATGGTCTCGGCTCCCAGGTGAAACGCTGTTTGCGGTCTATCTCAACTTCGTCCTACCGGGTCGACTAGATGGATGCTTCGAATGTGGGGGCGGCGTACATTCGCCAGGTCGGTAACACGTAAATGGGTTTAGCAGAGCTAGATAGTGTTCGCAATTGTCTGCTTCAAAACAGACTTGAGCCAGATTCCATATGGTCCGTCATTAGTGCCTCCAGATTTATTAACGGGATTGCGGGCTTGTTTTCATCCCTTCGAGATAAATGGATGACATGTACCATTCATGGCCGTGGCCCCCATTGGCACGAACTCGTGATGTCCGAGGTGCGCTGCTATCCGGTTGTCCCAGAACGAAGCGGTCCAGAGGATGTCACGCTTCTATGGGCTGAGTAGTTTAGGGCCGGGGATGAATATTGATGTCGGTCATCAACGCAGGGTAAAGGATGACGCGAGGTAGAGATGTAGATCTTCGTTAACCACCTTCGACGATCTCTGCAACGAGCCAAC
seq00002   TACAGTCTGCTCACGTCGCGTAATTCGGAGCTAACACTCTTACTCAAGATTTGGCGTTTTGCACCGACAGTGCATACTATACGGTGCATCTTGCTACTCTCTCAGTAGCTGTTCGTGGACGAAGCCCCCAAGACAGGACGCATAACACACTAGTACCATCTTGGGCGAACTTGAAGATAAGCTTCGGGCGCCATGTATCGTGAGTCCATGTCAGGAGATTCATATCCATCCTGATTAGTGATAGACTTGTGGACTCTCTAACGGACTCTGTCGTTTCCAGGGTGTCTCACCTCTGGCTCGCGGAAGACAGCAACAGATGAATCAGCTCCTCGTCTGCCGGATGACCTATGCATGCTCTCTAGTGGATTCCTCACGAAGGAAGGAGGTGTCTCTACGCAAGAGGAAATAGTGTGGCTTACTGTAACCAACTTCCTGCCCCGGGGATTTTTAGGTGAGGCGGGATATCGCTCCAGAGCTCCTCTCGCACACGCCTGCACCAGGCACATCACGCGGCCCACTTTATCAGCTCGAGTTTGTCCTTGCAGATCCGAATGAACGGGACAACCTTTCTTCCCGAATACTAATGCTTGCAGTTAGGCTTTGGGAAACTAGGAGGATTATCAGGATCGGTCGTAGAGCATCCTTAGCACGACGGCCTAGGATGACGTTAATATGCTCTCTTTGCTATTACCATTTTGAGAGGATGAGCCCATCCTCCCAGAGGAGTCACACGGTCCGGTAAAACTCACATCAAGTTGGTGCCGGGTGAGGGCGTCGACCACTGTTCAAGGTACCGCACACTCATAGGTCCGCGGGTTGGTGGCAGGGATGAATCTGTAGACTGGTACCGGAACTGCAGGATGCTGGGGGAGCGGTCTCTCTGGATTATTTGGCTTTTTAGGCTTTGATTACATACCACCATGAAGTCCTTTGTTAGTCACGCACACCTTGTGTCGCTTAGCTATATTGGAGAGGGCACGTGGGGGAAACGCTAACGGCACTCTCTGCCAACGAATGGCCAGTGCCCGCGGCTACCTTTTACTTTTGGCTCCTGTACCTTGGAAAGTTAAAGACAATTATGATCACACCTCCCTATTCGACAGATGTTTTTCCATTGTCATATAGACATTCCTTGGTTAAAGGATGAACTGCGAGGTTAGCGTATTTCTGGGGTTGATATAGCGACAGCCGTACACCAACGGCTAGCTCACCAATTGCCGGCCTGCGTGGCGGCGCATGACGCCTTCAATGAGGAGATAGCATACTAGGTTTGGGGGATAGGACGATATGTTTACACTTGTTACACGTTGCTATCCCGGAATACTGGGTATCAGGAAGGCAAAGGCCGCCATTCATTGTTTGTTGGCAAACAAATAGTCCACACCGACCCCACGTCACTCTCAAAAAAAGGATTATCATAGGTGAAGAGTGAACTGAATCTGAGGGATAAGCTAAGTGCCCACTTAGCCTGTTGAATATTGCGTGTAAGGTAGCAACTGTACTGCACAATCGGTGGCGGACCGTATGCACGGTACAACGACTTGTAGGACGGCCATCCTCGTAGAATGAACGAACTCTTCGTTTACTCCAGTCTCACCATAAAAGTTTCTCACTGTCAGGTAAGAGGCTCCCATTGGCGAGTAGGTATGGACTGTGAGAGTAGTTTTATATTCAATGGCCTAAGCGTGCCCCTACGGCGAACTGCTCGTACTTAGTGGCGTCAATGGCGATCACAGTCGATGGCTTAAATGAGCTGCACCTAACGTCCTTAAGCTACTAGCATGGTCTCGGCTCCCAGGTGAAACGCTGTTTGCGGTCTATCTCAACTTCGTCCTACCGGGTCGACTAGATGGATGCTTCGAATGTGGGGGCGGCGTACATTCGCCAGGTCGGTAACACGTAAATGGGTTTAGCAGAGCTAGATAGTGTTCGCAATTGTCTGCTTCAAAACAGACTTGAGCCAGATTCCATATGGTCCGTCATTAGTGCCTCCAGATTTATTAACGGGATTGCGGGCTCGTTTTCATCCCTTCGAGATAAATGGATGACATGTACCATTCATGGCCGTGGCCCCCATTGGCACGAACTCGTGATGTCCGAGGTGCGCTGCTATCCGGTTGTCCCAGAACGAAGCGGTCCAGAGGATGTCACGCTTCTATGGGCTGAGTAGTTTAGGGCCGGGGATGAATATTGATGTCGGTCATCAACGCAGGGTAAAGGATGACGCGAGGTAGAGATGTAGATCTTCGTTAACCACCTTCGACGATCTCTGCAACGAGCCAAC
seq00003   TACAGTCTGCTCACGTCGCGTAATTCGGAGCTAACACTCTTACTCAAGATTTGGCGTTTTGCACCGACAGTGCATACTATACGGTGCATCTTGCTACTCTCTCAGTAGCTGTTCGTGGACGAAGCCCCCAAGACAGGACGCATAACACACTAGTACCATCTTGGGCGAACTTGAAGATAAGCTTCGGGCGCCATGTATCGTGAGTCCATGTCAGGAGATTCATATCCATCCTGATTAGTGATAGACTTGTGGACTCTCTAACGGACTCTGTCGTTTCCAGGGTGTCTCACCTCTGGCTCGCGGAAGACAGCAACAGATGAATCAGCTCCTCGTCTGCCGGATGACCTATGCATGCTCTCTAGTGGATTCCTCACGAAGGAAGGAGGTGTCTCTACGCAAGAGGAAATAGTGTGGCTTACTGTAACCAACTTCCTGCCCCGGGGATTTTTAGGTGAGGCGGGATATCGCTCCAGAGCTCCTCTCGCACACGCCTGCACCAGGCACATCACGCGGCCCACTTTATCAGCTCGAGTTTGTCCTTGCAGATCCGAATGAACGGGACAACCTTTCTTCCCGAATACTAATGCTTGCAGTTAGGCTTTGGGAAACTAGGAGGATTATCAGGATCGGTCGTAGAGCATCCTTAGCACGACGGCCTAGGATGACGTTAATATGCTCTCTTTGCTATTACCATTTTGAGAGGATGAGCCCATCCTCCCAGAGGAGTCACACGGTCCGGTAAAACTCACATCAAGTTGGTGCCGGGTGAGGGCGTCGACCACTGTTCAAGGTACCGCACACTCATAGGTCCGCGGGTTGGTGGCAGGGATGAATCTGTAGACTGGTACCGGAACTGCAGGATGCTGGGGGAGCGGTCTCTCTGGATTATTTGGCTTTTTAGGCTTTGATTACATACCACCATGAAGTCCTTTGTTAGTCACGCACACCTTGTGTCGCTTAGCTATATTGGAGAGGGCACGTGGGGGAAACGCTAACGGCACTCTCTGCCAACGAATGGCCAGTGCCCGCGGCTACCTTTTACTTTTGGCTCCTGTACCTTGGAAAGTTAAAGACAATTATGATCACACCTCCCTATTCGACAGATGTTTTTCCATTGTCATATAGACATTCCTTGGTTAAAGGATGAACTGCGAGGTTAGCGTATTTCTGGGGTTGATATAGCGACAGCCGTACACCAACGGCTAGCTCACCAATTGCCGGCCTGCGTGGCGGCGCATGACGCCTTCAATGAGGAGATAGCATACTAGGTTTGGGGGATAGGACGATATGTTTACACTTGTTACACGTTGCTATCCCGGAATACTGGGTATCAGGAAGGCAAAGGCCGCCATTCATTGTTTGTTGGCAAACAAATAGTCCACACCGACCCCACGTCACTCTCAAAAAAAGGATTATCATAGGTGAAGAGTGAACTGAATCTGAGGGATAAGCTAAGTGCCCACTTAGCCTGTTGAATATTGCGTGTAAGGTAGCAACTGTACTGCACAATCGGTGGCGGACCGTATGCACGGTACAACGACTTGTAGGACGGCCATCCTCGTAGAATGAACGAACTCTTCGTTTACTCCAGTCTCACCATAAAAGTTTCTCACTGTCAGGTAAGAGGCTCCCATTGGCGAGTAGGTATGGACTGTGAGAGTAGTTTTATATTCAATGGCCTAAGCGTGCCCCTACGGCGAACTGCTCGTACTTAGTGGCGTCAATGGCGATCACAGTCGATGGCTTAAATGAGCTGCACCTAACGTCCTTAAGCTACTAGCATGGTCTCGGCTCCCAGGTGAAACGCTGTTTGCGGTCTATCTCAACTTCGTCCTACCGGGTCGACTAGATGGATGCTTCGAATGTGGGGGCGGCGTACATTCGCCAGGTCGGTAACACGTAAATGGGTTTAGCAGAGCTAGATAGTGTTCGCAATTGTCTGCTTCAAAACAGACTTGAGCCAGATTCCATATGGTCCGTCATTAGTGCCTCCAGATTTATTAACGGGATTGCGGGCTCGTTTTCATCCCTTCGAGATAAATGGATGACATGTACCATTCATGGCCGTGGCCCCCATTGGCACGAACTCGTGATGTCCGAGGTGCGCTGCTATCCGGTTGTCCCAGAACGAAGCGGTCCAGAGGATGTCACGCTTCTATGGGCTGAGTAGTTTAGGGCCGGGGATGAATATTGATGTCGGTCATCAACGCAGGGTAAAGGATGACGCGAGGTAGAGATGTAGATCTTCGTTAACCACCTTCGACGATCTCTGCAACGAGCCAAC
seq00004   TACAGTCTGCTCACGTCGCGTAATTCGGAGCTAACACTCTTACTCAAGATTTGGCGTTTTGCACCGACAGTGCATACTATACGGTGCATCTTGCTACTCTCTCAGTAGCTGTTCGTGGACGAAGCCCCCAAGACAGGACGCATAACACACTAGTACCATCTTGGGCGAACTTGAAGATAAGCTTCGGGCGCCATGTATCGTGAGTCCATGTCAGGAGATTCATATCCATCCTGATTAGTGATAGACTTGTGGACTCTCTAACGGACTCTGTCGTTTCCAGGGTGTCTCACCTCTGGCTCGCGGAAGACAGCAACCGATGAATCAGCTCCTCGTCTGCCGGATGACCTATGCATGCTCTCTAGTGGATTCCTCACGAAGGAAGGAGGTGTCTCTACGCAAGAGGAAATAGTGTGGCTTACTGTAACCAACTTCCTGCCCCGGGGATTTTTAGGTGAGGCGGGATATCGCTCCAGAGCTCCTCTCGCACACGCCTGCACCAGGCACATCACGCGGCCCACTTTATCAGCTCGAGTTTGTCCTTGCAGATCCGAATGAACGGGACAACCTTTCTTCCCGAATACTAATGCTTGCAGTTAGGCTTTGGGAAACTAGGAGGATTATCAGGATCGGTCGTAGAGCATCCTTAGCACGACGGCCTAGGATGACGTTAATATGCTCTCTTTGCTATTACCATTTTGAGAGGATGAGCCCATCCTCCCAGAGGAGTCACACGGTCCGGTAAAACTCACATCAAGTTGGTGCCGGGTGAGGGCGTCGACCACTGTTCAAGGTACCGCACACTCATAGGTCCGCGGGTTGGTGGCAGGGATGAATCTGTAGACTGGTACCGGAACTGCAGGATGCTGGGGGAGCGGTCTCTCTGGATTATTTGGCTTTTTAGGCTTTGATTACATACCACCATGAAGTCCTTTGTTAGTCACGCACACCTTGTGTCGCTTAGCTATATTGGAGAGGGCACGTGGGGGAAACGCTAACGGCACTCTCTGCCAACGAATGGCCAGTGCCCGCGGCTACCTTTTACTTTTGGCTCCTGTACCTTGGAAAGTTAAAGACAATTATGATCACACCTCCCTATTCGACAGATGTTTTTCCATTGTCATATAGACATTCCTTGGTTAAAGGATGAACTGCGAGGTTAGCGTATTTCTGGGGTTGATATAGCGACAGCCGTACACCAACGGCTAGCTCACCAATTGCCGGCCTGCGTGGCGGCGCATGACGCCTTCAATGAGGAGATAGCATACTAGGTTTGGGGGATAGGACGATATGTTTACACTTGTTACACGTTGCTATCCCGGAATACTGGGTATCAGGAAGGCAAAGGCCGCCATTCATTGTTTGTTGGCAAACAAATAGTCCACACCGACCCCACGTCACTCTCAAAAAAAGGATTATCATAGGTGAAGAGTGAACTGAATCTGAGGGATAAGCTAAGTGCCCACTTAGCCTGTTGAATATTGCGTGTAAGGTAGCAACTGTACTGCACAATCGGTGGCGGACCGTATGCACGGTACAACGACTTGTAGGACGGCCATCCTCGTAGAATGAACGAACTCTTCGTTTACTCCAGTCTCACCATAAAAGTTTCTCACTGTCAGGTAAGAGGCTCCCATTGGCGAGTAGGTATGGACTGTGAGAGTAGTTTTATATTCAATGGCCTAAGCGTGCCCCTACGGCGAACTGCTCGTACTTAGTGGCGTCAATGGCGATCACAGTCGATGGCTTAAATGAGCTGCACCTAACGTCCTTAAGCTACTAGCATGGTCTCGGCTCCCAGGTGAAACGCTGTTTGCGGTCTATCTCAACTTCGTCCTACCGGGTCGACTAGATGGATGCTTCGAATGTGGGGGCGGCGTACATTCGCCAGGTCGGTAACACGTAAATGGGTTTAGCAGAGCTAGATAGTGTTCGCAATTGTCTGCTTCAAAACAGACTTGAGCCAGATTCCATATGGTCCGTCATTAGTGCCTCCAGATTTATTAACGGGATTGCGGGCTTGTTTTCATCCCTTCGAGATAAATGGATGACATGTACCATTCATGGCCGTGGCCCCCATTGGCACGAACTCGTGATGTCCGAGGTGCGCTGCTATCCGGTTGTCCCAGAACGAAGCGGTCCAGAGGATGTCACGCTTCTATGGGCTGAGTAGTTTAGGGCCGGGGATGAATATTGATGTCGGTCATCAAGGCAGGGTAAAGGATGACGCGAGGTAGAGATGTAGATCTTCGTTAACCACCTTCGACGATCTCTGCAACGAGCCAAC
seq00005   TACAGTCTGCTCACGTCGCGTAATTCGGAGCTAACACTCTTACTCAAGATTTGGCGTTTTGCACCGACAGTGCATACTATACGGTGCATCTTGCTACTCTCTCAGTAGCTGTTCGTGGACGAAGCCCCCAAGACAGGACGCATAACACACTAGTACCATCTTGGGCGAACTTGAAGATAAGCTTCGGGCGCCATGTATCGTGAGTCCATGTCAGGAGATTCATATCCATCCTGATTAGTGATAGACTTGTGGACTCTCTAACGGACTCTGTCGTTTCCAGGGTGTCTCACCTCTGGCTCGCGGAAGACAGCAACAGATGAATCAGCTCCTCGTCTGCCGGATGACCTATGCATGCTCTCTAGTGGATTCCTCACGAAGGAAGGAGGTGTCTCTACGCAAGAGGAAATAGTGTGGCTTACTGTAACCAACTTCCTGCCCCGGGGATTTTTAGGTGAGGCGGGATATCGCTCCAGAGCTCCTCTCGCACACGCCTGCACCAGGCACATCACGCGGCCCACTTTATCAGCTCGAGTTTGTCCTTGCAGATCCGAATGAACGGGACAACCTTTCTTCCCGAATACTAATGCTTGCAGTTAGGCTTTGGGAAACTAGGAGGATTATCAGGATCGGTCGTAGAGCATCCTTAGCACGACGGCCTAGGATGACGTTAATATGCTCTCTTTGCTATTACCATTTTGAGAGGATGAGCCCATCCTCCCAGAGGAGTCACACGGTCCGGTAAAACTCACATCAAGTTGGTGCCGGGTGAGGGCGTCGACCACTGTTCAAGGTACCGCACACTCATAGGTCCGCGGGTTGGTGGCAGGGATGAATCTGTAGACTGGTACCGGAACTGCAGGATGCTGGGGGAGCGGTCTCTCTGGATTATTTGGCTTTTTAGGCTTTGATTACATACCACCATGAAGTCCTTTGTTAGTCACGCACACCTTGTGTCGCTTAGCTATATTGGAGAGGGCACGTGGGGGAAACGCTAACGGCACTCTCTGCCAACGAATGGCCAGTGCCCGCGGCTACCTTTTACTTTTGGCTCCTGTACCTTGGAAAGTTAAAGACAATTATGATCACACCTCCCTATTCGACAGATGTTTTTCCATTGTCATATAGACATTCCTTGGTTAAAGGATGAACTGCGAGGTTAGCGTATTTCTGGGGTTGATATAGCGACAGCCGTACACCAACGGCTAGCTCACCAATTGCCGGCCTGCGTGGCGGCGCATGACGCCTTCAATGAGGAGATAGCATACTAGGTTTGGGGGATAGGACGATATGTTTACACTTGTTACACGTTGCTATCCCGGAATACTGGGTATCAGGAAGGCAAAGGCCGCCATTCATTGTTTGTTGGCAAACAAATAGTCCACACCGACCCCACGTCACTCTCAAAAAAAGGATTATCATAGGTGAAGAGTGAACTGAATCTGAGGGATAAGCTAAGTGCCCACTTAGCCTGTTGAATATTGCGTGTAAGGTAGCAACTGTACTGCACAATCGGTGGCGGACCGTATGCACGGTACAACGACTTGTAGGACGGCCATCCTCGTAGAATGAACGAACTCTTCGTTTACTCCAGTCTCACCATAAAAGTTTCTCACTGTCAGGTAAGAGGCTCCCATTGGCGAGTAGGTATGGACTGTGAGAGTAGTTTTATATTCAATGGCCTAAGCGTGCCCCTACGGCGAACTGCTCGTACTTAGTGGCGTCAATGGCGATCACAGTCGATGGCTTAAATGAGCTGCACCTAACGTCCTTAAGCTACTAGCATGGTCTCGGCTCCCAGGTGAAACGCTGTTTGCGGTCTATCTCAACTTCGTCCTACCGGGTCGACTAGATGGATGCTTCGAATGTGGGGGCGGCGTACATTCGCCAGGTCGGTAACACGTAAATGGGTTTAGCAGAGCTAGATAGTGTTCGCAATTGTCTGCTTCAAAACAGACTTGAGCCAGATTCCATATGGTCCGTCATTAGTGCCTCCAGATTTATTAACGGGATTGCGGGCTTGTTTTCATCCCTTCGAGATAAATGGATGACATGTACCATTCATGGCCGTGGCCCCCATTGGCACGAACTCGTGATGTCCGAGGTGCGCTGCTATCCGGTTGTCCCAGAACGAAGCGGTCCAGAGGATGTCACGCTTCTATGGGCTGAGTAGTTTAGGGCCGGGGATGAATATTGATGTCGGTCATCAAGGCAGGGTAAAGGATGACGCGAGGTAGAGATGTAGATCTTCGTTAACCACCTTCGACGATCTCTGCAACGAGCCAAC
seq00006   TACAGTCTGCTCACGTCGCGTAATTCGGAGCTAACACTCTTACTCAAGATTTGGCGTTTTGCACCGACAGTGCATACTATACGGTGCATCTTGCTACTCTCTCAGTAGCTGTTCGTGGACGAAGCCCCCAAGACAGGACGCATAACACACTAGTACCATCTTGGGCGAACTTGAAGATAAGCTTCGGGCGCCATGTATCGTGAGTCCATGTCAGGAGATTCATATCCATCCTGATTAGTGATAGACTTGTGGACTCTCTAACGGACTCTGTCGTTTCCAGGGTGTCTCACCTCTGGCTCGCGGAAGACAGCAACAGATGAATCAGCTCCTCGTCTGCCGGATGACCTATGCATGCTCTCTAGTGGATTCCTCACGAAGGAAGGAGGTGTCTCTACGCAAGAGGAAATAGTGTGGCTTACTGTAACCAACTTCCTGCCCCGGGGATTTTTAGGTGAGGCGGGATATCGCTCCAGAGCTCCTCTCGCACACGCCTGCACCAGGCACATCACGCGGCCCACTTTATCAGCTCGAGTTTGTCCTTGCAGATCCGAATGAACGGGACAACCTTTCTTCCCGAATACTAATGCTTGCAGTTAGGCTTTGGGAAACTAGGAGGATTATCAGGATCGGTCGTAGAGCATCCTTAGCACGACGGCCTAGGATGACGTTAATATGCTCTCTTTGCTATTACCATTTTGAGAGGATGAGCCCATCCTCCCAGAGGAGTCACACGGTCCGGTAAAACTCACATCAAGTTGGTGCCGGGTGAGGGCGTCGACCACTGTTCAAGGTACCGCACACTCATAGGTCCGCGGGTTGGTGGCAGGGATGAATCTGTAGACTGGTACCGGAACTGCAGGATGCTGGGGGAGCGGTCTCTCTGGATTATTTGGCTTTTTAGGCTTTGATTACATACCACCATGAAGTCCTTTGTTAGTCACGCACACCTTGTGTCGCTTAGCTATATTGGAGAGGGCACGTGGGGGAAACGCTAACGGCACTCTCTGCCAACGAATGGCCAGTGCCCGCGGCTACCTTTTACTTTTGGCTCCTGTACCTTGGAAAGTTAAAGACAATTATGATCACACCTCCCTATTCGACAGATGTTTTTCCATTGTCATATAGACATTCCTTGGTTAAAGGATGAACTGCGAGGTTAGCGTATTTCTGGGGTTGATATAGCGACAGCCGTACACCAACGGCTAGCTCACCAATTGCCGGCCTGCGTGGCGGCGCATGACGCCTTCAATGAGGAGATAGCATACTAGGTTTGGGGGATAGGACGATATGTTTACACTTGTTACACGTTGCTATCCCGGAATACTGGGTATCAGGAAGGCAAAGGCCGCCATTCATTGTTTGTTGGCAAACAAATAGTCCACACCGACCCCACGTCACTCTCAAAAAAAGGATTATCATAGGTGAAGAGTGAACTGAATCTGAGGGATAAGCTAAGTGCCCACTTAGCCTGTTGAATATTGCGTGTAAGGTAGCAACTGTACTGCACAATCGGTGGCGGACCGTATGCACGGTACAACGACTTGTAGGACGGCCATCCTCGTAGAATGAACGAACTCTTCGTTTACTCCAGTCTCACCATAAAAGTTTCTCACTGTCAGGTAAGAGGCTCCCATTGGCGAGTAGGTATGGACTGTGAGAGTAGTTTTATATTCAATGGCCTAAGCGTGCCCCTACGGCGAACTGCTCGTACTTAGTGGCGTCAATGGCGATCACAGTCGATGGCTTAAATGAGCTGCACCTAACGTCCTTAAGCTACTAGCATGGTCTCGGCTCCCAGGTGAAACGCTGTTTGCGGTCTATCTCAACTTCGTCCTACCGGGTCGACTAGATGGATGCTTCGAATGTGGGGGCGGCGTACATTCGCCAGGTCGGTAACACGTAAATGGGTTTAGCAGAGCTAGATAGTGTTCGCAATTGTCTGCTTCAAAACAGACTTGAGCCAGATTCCATATGGTCCGTCATTAGTGCCTCCAGATTTATTAACGGGATTGCGGGCTTGTTTTCATCCCTTCGAGATAAATGGATGACATGTACCATTCATGGCCGTGGCCCCCATTGGCACGAACTCGTGATGTCCGAGGTGCGCTGCTATCCGGTTGTCCCAGAACGAAGCGGTCCAGAGGATGTCACGCTTCTATGGGCTGAGTAGTTTAGGGCCGGGGATGAATATTGATGTCGGTCATCAAGGCAGGGTAAAGGATGACGCGAGGTAGAGATGTAGATCTTCGTTAACCACCTTCGACGATCTCTGCAACGAGCCAAC
seq00007   TACAGTCTGCTCACGTCGCGTAATTCGGAGCTAACACTCTTACTCAAGATTTGGCGTTTTGCACCGACAGTGCATACTATACGGTGCATCTTGCTACTCTCTCAGTAGCTGTTCGTGGACGAAGCCCCCAAGACAGGACGCATAACACACTAGTACCATCTTGGGCGAACTTGAAGATAAGCTTCGGGCGCCATGTATCGTGAGTCCATGTCAGGAGATTCATATCCATCCTGATTAGTGATAGACTTGTGGACTCTCTAACGGACTCTGTCGTTTCCAGGGTGTCTCACCTCTGGCTCGCGGAAGACAGCAACAGATGAATCAGCTCCTCGTCTGCCGGATGACCTATGCATGCTCTCTAGTGGATTCCTCACGAAGGAAGGAGGTGTCTCTACGCAAGAGGAAATAGTGTGGCTTACTGTAACCAACTTCCTGCCCCGGGGATTTTTAGGTGAGGCGGGATATCGCTCCAGAGCTCCTCTCGCACACGCCTGCACCAGGCACATCACGCGGCCCACTTTATCAGCTCGAGTTTGTCCTTGCAGATCCGAATGAACGGGACAACCTTTCTTCCCGAATACTAATGCTTGCAGTTAGGCTTTGGGAAACTAGGAGGATTATCAGGATCGGTCGTAGAGCATCCTTAGCACGACGGCCTAGGATGACGTTAATATGCTCTCTTTGCTATTACCATTTTGAGAGGATGAGCCCATCCTCCCAGAGGAGTCACACGGTCCGGTAAAACTCACATCAAGTTGGTGCCGGGTGAGGGCGTCGACCACTGTTCAAGGTACCGCACACTCATAGGTCCGCGGGTTGGTGGCAGGGATGAATCTGTAGACTGGTACCGGAACTGCAGGATGCTGGGGGAGCGGTCTCTCTGGATTATTTGGCTTTTTAGGCTTTGATTACATACCACCATGAAGTCCTTTGTTAGTCACGCACACCTTGTGTCGCTTAGCTATATTGGAGAGGGCACGTGGGGGAAACGCTAACGGCACTCTCTGCCAACGAATGGCCAGTGCCCGCGGCTACCTTTTACTTTTGGCTCCTGTACCTTGGAAAGTTAAAGACAATTATGATCACACCTCCCTATTCGACAGATGTTTTTCCATTGTCATATAGACATTCCTTGGTTAAAGGATGAACTGCGAGGTTAGCGTATTTCTGGGGTTGATATAGCGACAGCCGTACACCAACGGCTAGCTCACCAATTGCCGGCCTGCGTGGCGGCGCATGACGCCTTCAATGAGGAGATAGCATACTAGGTTTGGGGGATAGGACGATATGTTTACACTTGTTACACGTTGCTATCCCGGAATACTGGGTATCAGGAAGGCAAAGGCCGCCATTCATTGTTTGTTGGCAAACAAATAGTCCACACCGACCCCACGTCACTCTCAAAAAAAGGATTATCATAGGTGAAGAGTGAACTGAATCTGAGGGATAAGCTAAGTGCCCACTTAGCCTGTTGAATATTGCGTGTAAGGTAGCAACTGTACTGCACAATCGGTGGCGGACCGTATGCACGGTACAACGACTTGTAGGACGGCCATCCTCGTAGAATGAACGAACTCTTCGTTTACTCCAGTCTCACCATAAAAGTTTCTCACTGTCAGGTAAGAGGCTCCCATTGGCGAGTAGGTATGGACTGTGAGAGTAGTTTTATATTCAATGGCCTAAGCGTGCCCCTACGGCGAACTGCTCGTACTTAGTGGCGTCAATGGCGATCACAGTCGATGGCTTAAATGAGCTGCACCTAACGTCCTTAAGCTACTAGCATGGTCTCGGCTCCCAGGTGAAACGCTGTTTGCGGTCTATCTCAACTTCGTCCTACCGGGTCGACTAGATGGATGCTTCGAATGTGGGGGCGGCGTACATTCGCCAGGTCGGTAACACGTAAATGGGTTTAGCAGAGCTAGATAGTGTTCGCAATTGTCTGCTTCAAAACAGACTTGAGCCAGATTCCATATGGTCCGTCATTAGTGCCTCCAGATTTATTAACGGGATTGCGGGCTTGTTTTCATCCCTTCGAGATAAATGGATGACATGTACCATTCATGGCCGTGGCCCCCATTGGCACGAACTCGTGATGTCCGAGGTGCGCTGCTATCCGGTTGTCCCAGAACGAAGCGGTCCAGAGGATGTCACGCTTCTATGGGCTGAGTAGTTTAGGGCCGGGGATGAATATTGATGTCGGTCATCAACGCAGGGTAAAGGATGACGCGAGGTAGAGATGTAGATCTTCGTTAACCACCTTCGACGATCTCTGCAACGAGCCAAC
seq00008   TACAGTCTGCTCACGTCGCGTAATTCGGAGCTAACACTCTTACTCAAGATTTGGCGTTTTGCACCGACAGTGCATACTATACGGTGCATCTTGCTACTCTCTCAGTAGCTGTTCGTGGACGAAGCCCCCAAGACAGGACGCATAACACACTAGTACCATCTTGGGCGAACTTGAAGATAAGCTTCGGGCGCCATGTATCGTGAGTCCATGTCAGGAGATTCATATCCATCCTGATTAGTGATAGACTTGTGGACTCTCTAACGGACTCTGTCGTTTCCAGGGTGTCTCACCTCTGGCTCGCGGAAGACAGCAACAGATGAATCAGCTCCTCGTCTGCCGGATGACCTATGCATGCTCTCTAGTGGATTCCTCACGAAGGAAGGAGGTGTCTCTACGCAAGAGGAAATAGTGTGGCTTACTGTAACCAACTTCCTGCCCCGGGGATTTTTAGGTGAGGCGGGATATCGCTCCAGAGCTCCTCTCGCACACGCCTGCACCAGGCACATCACGCGGCCCACTTTATCAGCTCGAGTTTGTCCTTGCAGATCCGAATGAACGGGACAACCTTTCTTCCCGAATACTAATGCTTGCAGTTAGGCTTTGGGAAACTAGGAGGATTATCAGGATCGGTCGTAGAGCATCCTTAGCACGACGGCCTAGGATGACGTTAATATGCTCTCTTTGCTATTACCATTTTGAGAGGATGAGCCCATCCTCCCAGAGGAGTCACACGGTCCGGTAAAACTCACATCAAGTTGGTGCCGGGTGAGGGCGTCGACCACTGTTCAAGGTACCGCACACTCATAGGTCCGCGGGTTGGTGGCAGGGATGAATCTGTAGACTGGTACCGGAACTGCAGGATGCTGGGGGAGCGGTCTCTCTGGATTATTTGGCTTTTTAGGCTTTGATTACATACCACCATGAAGTCCTTTGTTAGTCACGCACACCTTGTGTCGCTTAGCTATATTGGAGAGGGCACGTGGGGGAAACGCTAACGGCACTCTCTGCCAACGAATGGCCAGTGCCCGCGGCTACCTTTTACTTTTGGCTCCTGTACCTTGGAAAGTTAAAGACAATTATGATCACACCTCCCTATTCGACAGATGTTTTTCCATTGTCATATAGACATTCCTTGGTTAAAGGATGAACTGCGAGGTTAGCGTATTTCTGGGGTTGATATAGCGACAGCCGTACACCAACGGCTAGCTCACCAATTGCCGGCCTGCGTGGCGGCGCATGACGCCTTCAATGAGGAGATAGCATACTAGGTTTGGGGGATAGGACGATATGTTTACACTTGTTACACGTTGCTATCCCGGAATACTGGGTATCAGGAAGGCAAAGGCCGCCATTCATTGTTTGTTGGCAAACAAATAGTCCACACCGACCCCACGTCACTCTCAAAAAAAGGATTATCATAGGTGAAGAGTGAACTGAATCTGAGGGATAAGCTAAGTGCCCACTTAGCCTGTTGAATATTGCGTGTAAGGTAGCAACTGTACTGCACAATCGGTGGCGGACCGTATGCACGGTACAACGACTTGTAGGACGGCCATCCTCGTAGAATGAACGAACTCTTCGTTTACTCCAGTCTCACCATAAAAGTTTCTCACTGTCAGCTAAGAGGCTCCCATTGGCGAGTAGGTATGGACTGTGAGAGTAGTTTTATATTCAATGGCCTAAGCGTGCCCCTACGGCGAACTGCTCGTACTTAGTGGCGTCAATGGCGATCACAGTCGATGGCTTAAATGAGCTGCACCTAACGTCCTTAAGCTACTAGCATGGTCTCGGCTCCCAGGTGAAACGCTGTTTGCGGTCTATCTCAACTTCGTCCTACCGGGTCGACTAGATGGATGCTTCGAATGTGGGGGCGGCGTACATTCGCCAGGTCGGTAACACGTAAATGGGTTTAGCAGAGCTAGATAGTGTTCGCAATTGTCTGCTTCAAAACAGACTTGAGCCAGATTCCATATGGTCCGTCATTAGTGCCTCCAGATTTATTAACGGGATTGCGGGCTTGTTTTCATCCCTTCGAGATAAATGGATGACATGTACCATTCATGGCCGTGGCCCCCATTGGCACGAACTCGTGATGTCCGAGGTGCGCTGCTATCCGGTTGTCCCAGAACGAAGCGGTCCAGAGGATGTCACGCTTCTATGGGCTGAGTAGTTTAGGGCCGGGGATGAATATTGATGTCGGTCATCAAGGCAGGGTAAAGGATGACGCGAGGTAGAGATGTAGATCTTCGTTAACCACCTTCGACGATCTCTGCAACGAGCCAAC
seq00009   TACAGTCTGCTCACGTCGCGTAATTCGGAGCTAACACTCTTACTCAAGATTTGGCGTTTTGCACCGACAGTGCATACTATACGGTCCATCTTGCTACTCTCTCAGTAGCTGTTCGTGGACGAAGCCCCCAAGACAGGACGCATAACACACTAGTACCATCTTGGGCGAACTTGAAGATAAGCTTCGGGCGCCATGTATCGTGAGTCCATGTCAGGAGATTCATATCCATCCTGATTGGTGATAGACTTGTGGACTCTCTAACGGACTCTGTCGTTTCCAGGGTGTCTCACCTCTGGCTCGCGGAAGACAGCAACAGATGAATCAGCTCCTCGTCTGCCGGATGACCTATGCATGCTCTCTAGTGGATTCCTCACGAAGGAAGGAGGTGTCTCTACGCAAGAGGAAATAGTGTGGCTTACTGTAACCAACTTCCTGCCCCGGGGATTTTTAGGTGAGGCGGGATATCGCTCCAGAGCTCCTCTCGCACACGCCTGCACCAGGCACATCACGCGGCCCACTTTATCAGCTCGAGTTTGTCCTTGCAGATCCGAATGAACGGGACAACCTTTCTTCCCGAATACTAATGCTTGCAGTTAGGCTTTGGGAAACTAGGAGGATTATCAGGATCGGTCGTAGAGCATCCTTAGCACGACGGCCTAGGATGACGTTAATATGCTCTCTTTGCTATTACCATTTTGAGAGGATGAGCCCATCCTCCCAGAGGAGTCACACGGTCCGGTAAAACTCACATCAAGTTGGTGCCGGGTGAGGGCGTCGACCACTGTTCAAGGTACCGCACACTCATAGGTCCGCGGGTTGGTGGCAGGGATGAATCTGTAGACTGGTACCGGAACTGCAGGATGCTGGGGGAGCGGTCTCTCTGGATTATTTGGCTTTTTAGGCTTTGATTACATACCACCATGAAGTCCTTTGTTAGTCACGCACACCTTGTGTCGCTTAGCTATATTGGAGAGGGCACGTGGGGGAAACGCTAACGGCACTCTCTGCCAACGAATGGCCAGTGCCCGCGGCTACCTTTTACTTTTGGCTCCTGTACCTTGGAAAGTTAAAGACAATTATGATCACACCTCCCTATTCGACAGATGTTTTTCCATTGTCATATAGACATTCCTTGGTTAAAGGATGAACTGCGAGGTTAGCGTATTTCTGGGGTTGATATAGCGACAGCCGTACACCAACGGCTAGCTCACCAATTGCCGGCCTGCGTGGCGGCGCATGACGCCTTCAATGAGGAGATAGCATACTAGGTTTGGGGGATAGGACGATATGTTTACACTTGTTACACGTTGCTATCCCGGAATACTGGGTATCAGGAAGGCAAAGGCCGCCATTCATTGTTTGTTGGCAAACAAATAGTCCACACCGACCCCACGTCACTCTCAAAAAAAGGATTATCATAGGTGAAGAGTGAACTGAATCTGAGGGATAAGCTAAGTGCCCACTTAGCCTGTTGAATATTGCGTGTAAGGTAGCAACTGTACTGCACAATCGGTGGCGGACCGTATGCACGGTACAACGACTTGTAGGACGGCCATCCTCGTAGAATGAACGAACTCTTCGTTTACTCCAGTCTCACCATAAAAGTTTCTCACTGTCAGGTAAGAGGCTCCCATTGGCGAGTAGGTATGGACTGTGAGAGTAGTTTTATATTCAATGGCCTAAGCGTGCCCCTACGGCGAACTGCTCGTACTTAGTGGCGTCAATGGCGATCACAGTCGATGGCTTAAATGAGCTGCACCTAACGTCCTTAAGCTACTAGCATGGTCTCGGCTCCCAGGTGAAACGCTGTTTGCGGTCTATCTCAACTTCGTCCTACCGGGTCGACTAGATGGATGCTTCGAATGTGGGGGCGGCGTACATTCGCCAGGTCGGTAACACGTAAATGGGTTTAGCAGAGCTAGATAGTGTTCGCAATTGTCTGCTTCAAAACAGACTTGAGCCAGATTCCATATGGTCCGTCATTAGTGCCTCCAGATTTATTAACGGGATTGCGGGCTTGTTTTCATCCCTTCGAGATAAATGGATGACATGTACCATTCATGGCCGTGGCCCCCATTGGCACGAACTCGTGATGTCCGAGGTGCGCTGCTATCCGGTTGTCCCAGAACGAAGCGGTCCAGAGGATGTCACGCTTCTATGGGCTGAGTAGTTTAGGGCCGGGGATGAATATTGATGTCGGTCATCAACGCAGGGTAAAGGATGACGCGAGGTAGAGATGTAGATCTTCGTTAACCACCTTCGACGATCTCTGCAACGAGCCAAC
seq00010   TACAGTCTGCTCACGTCGCGTAATTCGGAGCTAACACTCTTACTCAAGATTTGGCGTTTTGCACCGACAGTGCATACTATACGGTGCATCTTGCTACTCTCTCAGTAGCTGTTCGTGGACGAAGCCCCCAAGACAGGACGCATAACACACTAGTACCATCTTGGGCGAACTTGAAGATAAGCTTCGGGCGCCATGTATCGTGAGTCCATGTCAGGAGATTCATATCCATCCTGATTAGTGATAGACTTGTGGACTCTCTAACGGACTCTGTCGTTTCCAGGGTGTCTCACCTCTGGCTCGCGGAAGACAGCAACAGATGAATCAGCTCCTCGTCTGCCGGATGACCTATGCATGCTCTCTAGTGGATTCCTCACGAAGGAAGGAGGTGTCTCTACGCAAGAGGAAATAGTGTGGCTTACTGTAACCAACTTCCTGCCCCGGGGATTTTTAGGTGAGGCGGGATATCGCTCCAGAGCTCCTCTCGCACACGCCTGCACCAGGCACATCACGCGGCCCACTTTATCAGCTCGAGTTTGTCCTTGCAGATCCGAATGAACGGGACAACCTTTCTTCCCGAATACTAATGCTTGCAGTTAGGCTTTGGGAAACTAGGAGGATTATCAGGATCGGTCGTAGAGCATCCTTAGCACGACGGCCTAGGATGACGTTAATATGCTCTCTTTGCTATTACCATTTTGAGAGGATGAGCCCATCCTCCCAGAGGAGTCACACGGTCCGGTAAAACTCACATCAAGTTGGTGCCGGGTGAGGGCGTCGACCACTGTTCAAGGTACCGCACACTCATAGGTCCGCGGGTTGGTGGCAGGGATGAATCTGTAGACTGGTACCGGAACTGCAGGATGCTGGGGGAGCGGTCTCTCTGGATTATTTGGCTTTTTAGGCTTTGATTACATACCACCATGAAGTCCTTTGTTAGTCACGCACACCTTGTGTCGCTTAGCTATATTGGAGAGGGCACGTGGGGGAAACGCTAACGGCACTCTCTGCCAACGAATGGCCAGTGCCCGCGGCTACCTTTTACTTTTGGCTCCTGTACCTTGGAAAGTTAAAGACAATTATGATCACACCTCCCTATTCGACAGATGTTTTTCCATTGTCATATAGACATTCCTTGGTTAAAGGATGAACTGCGAGGTTAGCGTATTTCTGGGGTTGATATAGCGACAGCCGTACACCAACGGCTAGCTCACCAATTGCCGGCCTGCGTGGCGGCGCATGACGCCTTCAATGAGGAGATAGCATACTAGGTTTGGGGGATAGGACGATATGTTTACACTTGTTACACGTTGCTATCCCGGAATACTGGGTATCAGGAAGGCAAAGGCCGCCATTCATTGTTTGTTGGCAAACAAATAGTCCACACCGACCCCACGTCACTCTCAAAAAAAGGATTATCATAGGTGAAGAGTGAACTGAATCTGAGGGATAAGCTAAGTGCCCACTTAGCCTGTTGAATATTGCGTGTAAGGTAGCAACTGTACTGCACAATCGGTGGCGGACCGTATGCACGGTACAACGACTTGTAGGACGGCCATCCTCGTAGAATGAACGAACTCTTCGTTTACTCCAGTCTCACCATAAAAGTTTCTCACTGTCAGGTAAGAGGCTCCCATTGGCGAGTAGGTATGGACTGTGAGAGTAGTTTTATATTCAATGGCCTAAGCGTGCCCCTACGGCGAACTGCTCGTACTTAGTGGCGTCAATGGCGATCACAGTCGATGGCTTAAATGAGCTGCACCTAACGTCCTTAAGCTACTAGCATGGTCTCGGCTCCCAGGTGAAACGCTGTTTGCGGTCTATCTCAACTTCGTCCTACCGGGTCGACTAGATGGATGCTTCGAATGTGGGGGCGGCGTACATTCGCCAGGTCGGTAACACGTAAATGGGTTTAGCAGAGCTAGATAGTGTTCGCAATTGTCTGCTTCAAAACAGACTTGAGCCAGATTCCATATGGTCCGTCATTAGTGCCTCCAGATTTATTAACGGGATTGCGGGCTTGTTTTCATCCCTTCGAGATAAATGGATGACATGTACCATTCATGGCCGTGGCCCCCATTGGCACGAACTCGTGATGTCCGAGGTGCGCTGCTATCCGGTTGTCCCAGAACGAAGCGGTCCAGAGGATGTCACGCTTCTATGGGCTGAGTAGTTTAGGGCCGGGGATGAATATTGATGTCGGTCATCAAGGCAGGGTAAAGGATGACGCGAGGTAGAGATGTAGATCTTCGTTAACCACCTTCGACGATCTCTGCAACGAGCCAAC
seq00011   TACAGTCTGCTCACGTCGCGTAATTCGGAGCTAACACTCTTACTCAAGATTTGGCGTTTTGCACCGACAGTGCATACTATACGGTGCATCTTGCTACTCTCTCAGTAGCTGTTCGTGGACGAAGCCCCCAAGACAGGACGCATAACACACTAGTACCATCTTGGGCGAACTTGAAGATAAGCTTCGGGCGCCATGTATCGTGAGTCCATGTCAGGAGATTCATATCCATCCTGATTAGTGATAGACTTGTGGACTCTCTAACGGACTCTGTCGTTTCCAGGGTGTCTCACCTCTGGCTCGCGGAAGACAGCAACAGATGAATCAGCTCCTCGTCTGCCGGATGACCTATGCATGCTCTCTAGTGGATTCCTCACGAAGGAAGGAGGTGTCTCTACGCAAGAGGAAATAGTGTGGCTTACTGTAACCAACTTCCTGCCCCGGGGATTTTTAGGTGAGGCGGGATATCGCTCCAGAGCTCCTCTCGCACACGCCTGCACCAGGCACATCACGCGGCCCACTTTATCAGCTCGAGTTTGTCCTTGCAGATCCGAATGAACGGGACAACCTTTCTTCCCGAATACTAATGCTTGCAGTTAGGCTTTGGGAAACTAGGAGGATTATCAGGATCGGTCGTAGAGCATCCTTAGCACGACGGCCTAGGATGACGTTAATATGCTCTCTTTGCTATTACCATTTTGAGAGGATGAGCCCATCCTCCCAGAGGAGTCACACGGTCCGGTAAAACTCACATCAAGTTGGTGCCGGGTGAGGGCGTCGACCACTGTTCAAGGTACCGCACACTCATAGGTCCGCGGGTTGGTGGCAGGGATGAATCTGTAGACTGGTACCGGAACTGCAGGATGCTGGGGGAGCGGTCTCTCTGGATTATTTGGCTTTTTAGGCTTTGATTACATACCACCATGAAGTCCTTTGTTAGTCACGCACACCTTGTGTCGCTTAGCTATATTGGAGAGGGCACGTGGGGGAAACGCTAACGGCACTCTCTGCCAACGAATGGCCAGTGCCCGCGGCTACCTTTTACTTTTGGCTCCTGTACCTTGGAAAGTTAAAGACAATTATGATCACACCTCCCTATTCGACAGATGTTTTTCCATTGTCATATAGACATTCCTTGGTTAAAGGATGAACTGCGAGGTTAGCGTATTTCTGGGGTTGATATAGCGACAGCCGTACACCAACGGCTAGCTCACCAATTGCCGGCCTGCGTGGCGGCGCATGACGCCTTCAATGAGGAGATAGCATACTAGGTTTGGGGGATAGGACGATATGTTTACACTTGTTACACGTTGCTATCCCGGAATACTGGGTATCAGGAAGGCAAAGGCCGCCATTCATTGTTTGTTGGCAAACAAATAGTCCACACCGACCCCACGTCACTCTCAAAAAAAGGATTATCATAGGTGAAGAGTGAACTGAATCTGAGGGATAAGCTAAGTGCCCACTTAGCCTGTTGAATATTGCGTGTAAGGTAGCAACTGTACTGCACAATCGGTGGCGGACCGTATGCACGGTACAACGACTTGTAGGACGGCCATCCTCGTAGAATGAACGAACTCTTCGTTTACTCCAGTCTCACCATAAAAGTTTCTCACTGTCAGGTAAGAGGCTCCCATTGGCGAGTAGGTATGGACTGTGAGAGTAGTTTTATATTCAATGGCCTAAGCGTGCCCCTACGGCGAACTGCTCGTACTTAGTGGCGTCAATGGCGATCACAGTCGATGGCTTAAATGAGCTGCACCTAACGTCCTTAAGCTACTAGCATGGTCTCGGCTCCCAGGTGAAACGCTGTTTGCGGTCTATCTCAACTTCGTCCTACCGGGTCGACTAGATGGATGCTTCGAATGTGGGGGCGGCGTACATTCGCCAGGTCGGTAACACGTAAATGGGTTTAGCAGAGCTAGATAGTGTTCGCAATTGTCTGCTTCAAAACAGACTTGAGCCAGATTCCATATGGTCCGTCATTAGTGCCTCCAGATTTATTAACGGGATTGCGGGCTTGTTTTCATCCCTTCGAGATAAATGGATGACATGTACCATTCATGGCCGTGGCCCCCATTGGCACGAACTCGTGATGTCCGAGGTGCGCTGCTATCCGGTTGTCCCAGAACGAAGCGGTCCAGAGGATGTCACGCTTCTATGGGCTGAGTAGTTTAGGGCCGGGGATGAATATTGATGTCGGTCATCAAGGCAGGGTAAAGGATGACGCGAGGTAGAGATGTAGATCTTCGTTAACCACCTTCGACGATCTCTGCAACGAGCCAAC
seq00012   TACAGTCTGCTCACGTCGCGTAATTCGGAGCTAACACTCTTACTCAAGATTTGGCGTTTTGCACCGACAGTGCATACTATACGGTGCATCTTGCTACTCTCTCAGTAGCTGTTCGTGGACGAAGCCCCCAAGACAGGACGCATAACACACTAGTACCATCTTGGGCGAACTTGAAGATAAGCTTCGGGCGCCATGTATCGTGAGTCCATGTCAGGAGATTCATATCCATCCTGATTAGTGATAGACTTGTGGACTCTCTAACGGACTCTGTCGTTTCCAGGGTGTCTCACCTCTGGCTCGCGGAAGACAGCAACAGATGAATCAGCTCCTCGTCTGCCGGATGACCTATGCATGCTCTCTAGTGGATTCCTCACGAAGGAAGGAGGTGTCTCTACGCAAGAGGAAATAGTGTGGCTTACTGTAACCAACTTCCTGCCCCGGGGATTTTTAGGTGAGGCGGGATATCGCTCCAGAGCTCCTCTCGCACACGCCTGCACCAGGCACATCACGCGGCCCACTTTATCAGCTCGAGTTTGTCCTTGCAGATCCGAATGAACGGGACAACCTTTCTTCCCGAATACTAATGCTTGCAGTTAGGCTTTGGGAAACTAGGAGGATTATCAGGATCGGTCGTAGAGCATCCTTAGCACGACGGCCTAGGATGACGTTAATATGCTCTCTTTGCTATTACCATTTTGAGAGGATGAGCCCATCCTCCCAGAGGAGTCACACGGTCCGGTAAAACTCACATCAAGTTGGTGCCGGGTGAGGGCGTCGACCACTGTTCAAGGTACCGCACACTCATAGGTCCGCGGGTTGGTGGCAGGGATGAATCTGTAGACTGGTACCGGAACTGCAGGATGCTGGGGGAGCGGTCTCTCTGGATTATTTGGCTTTTTAGGCTTTGATTACATACCACCATGAAGTCCTTTGTTAGTCACGCACACCTTGTGTCGCTTAGCTATATTGGAGAGGGCACGTGGGGGAAACGCTAACGGCACTCTCTGCCAACGAATGGCCAGTGCCCGCGGCTACCTTTTACTTTTGGCTCCTGTACCTTGGAAAGTTAAAGACAATTATGATCACACCTCCCTATTCGACAGATGTTTTTCCATTGTCATATAGACATTCCTTGGTTAAAGGATGAACTGCGAGGTTAGCGTATTTCTGGGGTTGATATAGCGACAGCCGTACACCAACGGCTAGCTCACCAATTGCCGGCCTGCGTGGCGGCGCATGACGCCTTCAATGAGGAGATAGCATACTAGGTTTGGGGGATAGGACGATATGTTTACACTTGTTACACGTTGCTATCCCGGAATACTGGGTATCAGGAAGGCAAAGGCCGCCATTCATTGTTTGTTGGCAAACAAATAGTCCACACCGACCCCACGTCACTCTCAAAAAAAGGATTATCATAGGTGAAGAGTGAACTGAATCTGAGGGATAAGCTAAGTGCCCACTTAGCCTGTTGAATATTGCGTGTAAGGTAGCAACTGTACTGCACAATCGGTGGCGGACCGTATGCACGGTACAACGACTTGTAGGACGGCCATCCTCGTAGAATGAACGAACTCTTCGTTTACTCCAGTCTCACCATAAAAGTTTCTCACTGTCAGGTAAGAGGCTCCCATTGGCGAGTAGGTATGGACTGTGAGAGTAGTTTTATATTCAATGGCCTAAGCGTGCCCCTACGGCGAACTGCTCGTACTTAGTGGCGTCAATGGCGATCACAGTCGATGGCTTAAATGAGCTGCACCTAACGTCCTTAAGCTACTAGCATGGTCTCGGCTCCCAGGTGAAACGCTGTTTGCGGTCTATCTCAACTTCGTCCTACCGGGTCGACTAGATGGATGCTTCGAATGTGGGGGCGGCGTACATTCGCCAGGTCGGTAACACGTAAATGGGTTTAGCAGAGCTAGATAGTGTTCGCAATTGTCTGCTTCAAAACAGACTTGAGCCAGATTCCATATGGTCCGTCATTAGTGCCTCCAGATTTATTAACGGGATTGCGGGCTTGTTTTCATCCCTTCGAGATAAATGGATGACATGTACCATTCATGGCCGTGGCCCCCATTGGCACGAACTCGTGATGTCCGAGGTGCGCTGCTATCCGGTTGTCCCAGAACGAAGCGGTCCAGAGGATGTCACGCTTCTATGGGCTGAGTAGTTTAGGGCCGGGGATGAATATTGATGTCGGTCATCAACGCAGGGTAAAGGATGACGCGAGGTAGAGATGTAGATCTTCGTTAACCACCTTCGACGATCTCTGCAACGAGCCAAC
seq00013   TACAGTCTGCTCACGTCGCGTAATTCGGAGCTAACACTCTTACTCAAGATTTGGCGTTTTGCACCGACAGTGCATACTATACGGTGCATCTTGCTACTCTCTCAGTAGCTGTTCGTGGACGAAGCCCCCAAGACAGGACGCATAACACACTAGTACCATCTTGGGCGAACTTGAAGATAAGCTTCGGGCGCCATGTATCGTGAGTCCATGTCAGGAGATTCATATCCATCCTGATTAGTGATAGACTTGTGGACTCTCTAACGGACTCTGTCGTTTCCAGGGTGTCTCACCTCTGGCTCGCGGAAGACAGCAACAGATGAATCAGCTCCTCGTCTGCCGGATGACCTATGCATGCTCTCTAGTGGATTCCTCACGAAGGAAGGAGGTGTCTCTACGCAAGAGGAAATAGTGTGGCTTACTGTAACCAACTTCCTGCCCCGGGGATTTTTAGGTGAGGCGGGATATCGCTCCAGAGCTCCTCTCGCACACGCCTGCACCAGGCACATCACGCGGCCCACTTTATCAGCTCGAGTTTGTCCTTGCAGATCCGAATGAACGGGACAACCTTTCTTCCCGAATACTAATGCTTGCAGTTAGGCTTTGGGAAACTAGGAGGATTATCAGGATCGGTCGTAGAGCATCCTTAGCACGACGGCCTAGGATGACGTTAATATGCTCTCTTTGCTATTACCATTTTGAGAGGATGAGCCCATCCTCCCAGAGGAGTCACACGGTCCGGTAAAACTCACATCAAGTTGGTGCCGGGTGAGGGCGTCGACCACTGTTCAAGGTACCGCACACTCATAGGTCCGCGGGTTGGTGGCAGGGATGAATCTGTAGACTGGTACCGGAACTGCAGGATGCTGGGGGAGCGGTCTCTCTGGATTATTTGGCTTTTTAGGCTTTGATTACATACCACCATGAAGTCCTTTGTTAGTCACGCACACCTTGTGTCGCTTAGCTATATTGGAGAGGGCACGTGGGGGAAACGCTAACGGCACTCTCTGCCAACGAATGGCCAGTGCCCGCGGCTACCTTTTACTTTTGGCTCCTGTACCTTGGAAAGTTAAAGACAATTATGATCACACCTCCCTATTCGACAGATGTTTTTCCATTGTCATATAGACATTCCTTGGTTAAAGGATGAACTGCGAGGTTAGCGTATTTCTGGGGTTGATATAGCGACAGCCGTACACCAACGGCTAGCTCACCAATTGCCGGCCTGCGTGGCGGCGCATGACGCCTTCAATGAGGAGATAGCATACTAGGTTTGGGGGATAGGACGATATGTTTACACTTGTTACACGTTGCTATCCCGGAATACTGGGTATCAGGAAGGCAAAGGCCGCCATTCATTGTTTGTTGGCAAACAAATAGTCCACACCGACCCCACGTCACTCTCAAAAAAAGGATTATCATAGGTGAAGAGTGAACTGAATCTGAGGGATAAGCTAAGTGCCCACTTAGCCTGTTGAATATTGCGTGTAAGGTAGCAACTGTACTGCACAATCGGTGGCGGACCGTATGCACGGTACAACGACTTGTAGGACGGCCATCCTCGTAGAATGAACGAACTCTTCGTTTACTCCAGTCTCACCATAAAAGTTTCTCACTGTCAGGTAAGAGGCTCCCATTGGCGAGTAGGTATGGACTGTGAGAGTAGTTTTATATTCAATGGCCTAAGCGTGCCCCTACGGCGAACTGCTCGTACTTAGTGGCGTCAATGGCGATCACAGTCGATGGCTTAAATGAGCTGCACCTAACGTCCTTAAGCTACTAGCATGGTCTCGGCTCCCAGGTGAAACGCTGTTTGCGGTCTATCTCAACTTCGTCCTACCGGGTCGACTAGATGGATGCTTCGAATGTGGGGGCGGCGTACATTCGCCAGGTCGGTAACACGTAAATGGGTTTAGCAGAGCTAGATAGTGTTCGCAATTGTCTGCTTCAAAACAGACTTGAGCCAGATTCCATATGGTCCGTCATTAGTGCCTCCAGATTTATTAACGGGATTGCGGGCTTGTTTTCATCCCTTCGAGATAAATGGATGACATGTACCATTCATGGCCGTGGCCCCCATTGGCACGAACTCGTGATGTCCGAGGTGCGCTGCTATCCGGTTGTCCCAGAACGAAGCGGTCCAGAGGATGTCACGCTTCTATGGGCTGAGTAGTTTAGGGCCGGGGATGAATATTGATGTCGGTCATCAAGGCAGGGTAAAGGATGACGCGAGGTAGAGATGTAGATCTTCGTTAACCACCTTCGACGATCTCTGCAACGAGCCAAC
seq00014   TACAGTCTGCTCACGTCGCGTAATTCGGAGCTAACACTCTTACTCAAGATTTGGCGTTTTGCACCGACAGTGCATACTATACGGTGCATCTTGCTACTCTCTCAGTAGCTGTTCGTGGACGAAGCCCCCAAGACAGGACGCATAACACACTAGTACCATCTTGGGCGAACTTGAAGATAAGCTTCGGGCGCCATGTATCGTGAGTCCATGTCAGGAGATTCATATCCATCCTGATTAGTGATAGACTTGTGGACTCTCTAACGGACTCTGTCGTTTCCAGGGTGTCTCACCTCTGGCTCGCGGAAGACAGCAACAGATGAATCAGCTCCTCGTCTGCCGGATGACCTATGCATGCTCTCTAGTGGATTCCTCACGAAGGAAGGAGGTGTCTCTACGCAAGAGGAAATAGTGTGGCTTACTGTAACCAACTTCCTGCCCCGGGGATTTTTAGGTGAGGCGGGATATCGCTCCAGAGCTCCTCTCGCACACGCCTGCACCAGGCACATCACGCGGCCCACTTTATCAGCTCGAGTTTGTCCTTGCAGATCCGAATGAACGGGACAACCTTTCTTCCCGAATACTAATGCTTGCAGTTAGGCTTTGGGAAACTAGGAGGATTATCAGGATCGGTCGTAGAGCATCCTTAGCACGACGGCCTAGGATGACGTTAATATGCTCTCTTTGCTATTACCATTTTGAGAGGATGAGCCCATCCTCCCAGAGGAGTCACACGGTCCGGTAAAACTCACATCAAGTTGGTGCCGGGTGAGGGCGTCGACCACTGTTCAAGGTACCGCACACTCATAGGTCCGCGGGTTGGTGGCAGGGATGAATCTGTAGACTGGTACCGGAACTGCAGGATGCTGGGGGAGCGGTCTCTCTGGATTATTTGGCTTTTTAGGCTTTGATTACATACCACCATGAAGTCCTTTGTTAGTCACGCACACCTTGTGTCGCTTAGCTATATTGGAGAGGGCACGTGGGGGAAACGCTAACGGCACTCTCTGCCAACGAATGGCCAGTGCCCGCGGCTACCTTTTACTTTTGGCTCCTGTACCTTGGAAAGTTAAAGACAATTATGATCACACCTCCCTATTCGACAGATGTTTTTCCATTGTCATATAGACATTCCTTGGTTAAAGGATGAACTGCGAGGTTAGCGTATTTCTGGGGTTGATATAGCGACAGCCGTACACCAACGGCTAGCTCACCAATTGCCGGCCTGCGTGGCGGCGCATGACGCCTTCAATGAGGAGATAGCATACTAGGTTTGGGGGATAGGACGATATGTTTACACTTGTTACACGTTGCTATCCCGGAATACTGGGTATCAGGAAGGCAAAGGCCGCCATTCATTGTTTGTTGGCAAACAAATAGTCCACACCGACCCCACGTCACTCTCAAAAAAAGGATTATCATAGGTGAAGAGTGAACTGAATCTGAGGGATAAGCTAAGTGCCCACTTAGCCTGTTGAATATTGCGTGTAAGGTAGCAACTGTACTGCACAATCGGTGGCGGACCGTATGCACGGTACAACGACTTGTAGGACGGCCATCCTCGTAGAATGAACGAACTCTTCGTTTACTCCAGTCTCACCATAAAAGTTTCTCACTGTCAGCTAAGAGGCTCCCATTGGCGAGTAGGTATGGACTGTGAGAGTAGTTTTATATTCAATGGCCTAAGCGTGCCCCTACGGCGAACTGCTCGTACTTAGTGGCGTCAATGGCGATCACAGTCGATGGCTTAAATGAGCTGCACCTAACGTCCTTAAGCTACTAGCATGGTCTCGGCTCCCAGGTGAAACGCTGTTTGCGGTCTATCTCAACTTCGTCCTACCGGGTCGACTAGATGGATGCTTCGAATGTGGGGGCGGCGTACATTCGCCAGGTCGGTAACACGTAAATGGGTTTAGCAGAGCTAGATAGTGTTCGCAATTGTCTGCTTCAAAACAGACTTGAGCCAGATTCCATATGGTCCGTCATTAGTGCCTCCAGATTTATTAACGGGATTGCGGGCTTGTTTTCATCCCTTCGAGATAAATGGATGACATGTACCATTCATGGCCGTGGCCCCCATTGGCACGAACTCGTGATGTCCGAGGTGCGCTGCTATCCGGTTGTCCCAGAACGAAGCGGTCCAGAGGATGTCACGCTTCTATGGGCTGAGTAGTTTAGGGCCGGGGATGAATATTGATGTCGGTCATCAAGGCAGGGTAAAGGATGACGCGAGGTAGAGATGTAGATCTTCGTTAACCACCTTCGACGATCTCTGCAACGAGCCAAC
seq00015   TACAGTCTGCTCACGTCGCGTAATTCGGAGCTAACACTCTTACTCAAGATTTGGCGTTTTGCACCGACAGTGCATACTATACGGTGCATCTTGCTACTCTCTCAGTAGCTGTTCGTGGACGAAGCCCCCAAGACAGGACGCATAACACACTAGTACCATCTTGGGCGAACTTGAAGATAAGCTTCGGGCGCCATGTATCGTGAGTCCATGTCAGGAGATTCATATCCATCCTGATTGGTGATAGACTTGTGGACTCTCTAACGGACTCTGTCGTTTCCAGGGTGTCTCACCTCTGGCTCGCGGAAGACAGCAACAGATGAATCAGCTCCTCGTCTGCCGGATGACCTATGCATGCTCTCTAGTGGATTCCTCACGAAGGAAGGAGGTGTCTCTACGCAAGAGGAAATAGTGTGGCTTACTGTAACCAACTTCCTGCCCCGGGGATTTTTAGGTGAGGCGGGATATCGCTCCAGAGCTCCTCTCGCACACGCCTGCACCAGGCACATCACGCGGCCCACTTTATCAGCTCGAGTTTGTCCTTGCAGATCCGAATGAACGGGACAACCTTTCTTCCCGAATACTAATGCTTGCAGTTAGGCTTTGGGAAACTAGGAGGATTATCAGGATCGGTCGTAGAGCATCCTTAGCACGACGGCCTAGGATGACGTTAATATGCTCTCTTTGCTATTACCATTTTGAGAGGATGAGCCCATCCTCCCAGAGGAGTCACACGGTCCGGTAAAACTCACATCAAGTTGGTGCCGGGTGAGGGCGTCGACCACTGTTCAAGGTACCGCACACTCATAGGTCCGCGGGTTGGTGGCAGGGATGAATCTGTAGACTGGTACCGGAACTGCAGGATGCTGGGGGAGCGGTCTCTCTGGATTATTTGGCTTTTTAGGCTTTGATTACATACCACCATGAAGTCCTTTGTTAGTCACGCACACCTTGTGTCGCTTAGCTATATTGGAGAGGGCACGTGGGGGAAACGCTAACGGCACTCTCTGCCAACGAATGGCCAGTGCCCGCGGCTACCTTTTACTTTTGGCTCCTGTACCTTGGAAAGTTAAAGACAATTATGATCACACCTCCCTATTCGACAGATGTTTTTCCATTGTCATATAGACATTCCTTGGTTAAAGGATGAACTGCGAGGTTAGCGTATTTCTGGGGTTGATATAGCGACAGCCGTACACCAACGGCTAGCTCACCAATTGCCGGCCTGCGTGGCGGCGCATGACGCCTTCAATGAGGAGATAGCATACTAGGTTTGGGGGATAGGACGATATGTTTACACTTGTTACACGTTGCTATCCCGGAATACTGGGTATCAGGAAGGCAAAGGCCGCCATTCATTGTTTGTTGGCAAACAAATAGTCCACACCGACCCCACGTCACTCTCAAAAAAAGGATTATCATAGGTGAAGAGTGAACTGAATCTGAGGGATAAGCTAAGTGCCCACTTAGCCTGTTGAATATTGCGTGTAAGGTAGCAACTGTACTGCACAATCGGTGGCGGACCGTATGCACGGTACAACGACTTGTAGGACGGCCATCCTCGTAGAATGAACGAACTCTTCGTTTACTCCAGTCTCACCATAAAAGTTTCTCACTGTCAGGTAAGAGGCTCCCATTGGCGAGTAGGTATGGACTGTGAGAGTAGTTTTATATTCAATGGCCTAAGCGTGCCCCTACGGCGAACTGCTCGTACTTAGTGGCGTCAATGGCGATCACAGTCGATGGCTTAAATGAGCTGCACCTAACGTCCTTAAGCTACTAGCATGGTCTCGGCTCCCAGGTGAAACGCTGTTTGCGGTCTATCTCAACTTCGTCCTACCGGGTCGACTAGATGGATGCTTCGAATGTGGGGGCGGCGTACATTCGCCAGGTCGGTAACACGTAAATGGGTTTAGCAGAGCTAGATAGTGTTCGCAATTGTCTGCTTCAAAACAGACTTGAGCCAGATTCCATATGGTCCGTCATTAGTGCCTCCAGATTTATTAACGGGATTGCGGGCTTGTTTTCATCCCTTCGAGATAAATGGATGACATGTACCATTCATGGCCGTGGCCCCCATTGGCACGAACTCGTGATGTCCGAGGTGCGCTGCTATCCGGTTGTCCCAGAACGAAGCGGTCCAGAGGATGTCACGCTTCTATGGGCTGAGTAGTTTAGGGCCGGGGATGAATATTGATGTCGGTCATCAACGCAGGGTAAAGGATGACGCGAGGTAGAGATGTAGATCTTCGTTAACCACCTTCGACGATCTCTGCAACGAGCCAAC
seq00016   TACAGTCTGCTCACGTCGCGTAATTCGGAGCTAACACTCTTACTCAAGATTTGGCGTTTTGCACCGACAGTGCATACTATACGGTGCATCTTGCTACTCTCTCAGTAGCTGTTCGTGGACGAAGCCCCCAAGACAGGACGCATAACACACTAGTACCATCTTGGGCGAACTTGAAGATAAGCTTCGGGCGCCATGTATCGTGAGTCCATGTCAGGAGATTCATATCCATCCTGATTAGTGATAGACTTGTGGACTCTCTAACGGACTCTGTCGTTTCCAGGGTGTCTCACCTCTGGCTCGCGGAAGACAGCAACAGATGAATCAGCTCCTCGTCTGCCGGATGACCTATGCATGCTCTCTAGTGGATTCCTCACGAAGGAAGGAGGTGTCTCTACGCAAGAGGAAATAGTGTGGCTTACTGTAACCAACTTCCTGCCCCGGGGATTTTTAGGTGAGGCGGGATATCGCTCCAGAGCTCCTCTCGCACACGCCTGCACCAGGCACATCACGCGGCCCACTTTATCAGCTCGAGTTTGTCCTTGCAGATCCGAATGAACGGGACAACCTTTCTTCCCGAATACTAATGCTTGCAGTTAGGCTTTGGGAAACTAGGAGGATTATCAGGATCGGTCGTAGAGCATCCTTAGCACGACGGCCTAGGATGACGTTAATATGCTCTCTTTGCTATTACCATTTTGAGAGGATGAGCCCATCCTCCCAGAGGAGTCACACGGTCCGGTAAAACTCACATCAAGTTGGTGCCGGGTGAGGGCGTCGACCACTGTTCAAGGTACCGCACACTCATAGGTCCGCGGGTTGGTGGCAGGGATGAATCTGTAGACTGGTACCGGAACTGCAGGATGCTGGGGGAGCGGTCTCTCTGGATTATTTGGCTTTTTAGGCTTTGATTACATACCACCATGAAGTCCTTTGTTAGTCACGCACACCTTGTGTCGCTTAGCTATATTGGAGAGGGCACGTGGGGGAAACGCTAACGGCACTCTCTGCCAACGAATGGCCAGTGCCCGCGGCTACCTTTTACTTTTGGCTCCTGTACCTTGGAAAGTTAAAGACAATTATGATCACACCTCCCTATTCGACAGATGTTTTTCCATTGTCATATAGACATTCCTTGGTTAAAGGATGAACTGCGAGGTTAGCGTATTTCTGGGGTTGATATAGCGACAGCCGTACACCAACGGCTAGCTCACCAATTGCCGGCCTGCGTGGCGGCGCATGACGCCTTCAATGAGGAGATAGCATACTAGGTTTGGGGGATAGGACGATATGTTTACACTTGTTACACGTTGCTATCCCGGAATACTGGGTATCAGGAAGGCAAAGGCCGCCATTCATTGTTTGTTGGCAAACAAATAGTCCACACCGACCCCACGTCACTCTCAAAAAAAGGATTATCATAGGTGAAGAGTGAACTGAATCTGAGGGATAAGCTAAGTGCCCACTTAGCCTGTTGAATATTGCGTGTAAGGTAGCAACTGTACTGCACAATCGGTGGCGGACCGTATGCACGGTACAACGACTTGTAGGACGGCCATCCTCGTAGAATGAACGAACTCTTCGTTTACTCCAGTCTCACCATAAAAGTTTCTCACTGTCAGGTAAGAGGCTCCCATTGGCGAGTAGGTATGGACTGTGAGAGTAGTTTTATATTCAATGGCCTAAGCGTGCCCCTACGGCGAACTGCTCGTACTTAGTGGCGTCAATGGCGATCACAGTCGATGGCTTAAATGAGCTGCACCTAACGTCCTTAAGCTACTAGCATGGTCTCGGCTCCCAGGTGAAACGCTGTTTGCGGTCTATCTCAACTTCGTCCTACCGGGTCGACTAGATGGATGCTTCGAATGTGGGGGCGGCGTACATTCGCCAGGTCGGTAACACGTAAATGGGTTTAGCAGAGCTAGATAGTGTTCGCAATTGTCTGCTTCAAAACAGACTTGAGCCAGATTCCATATGGTCCGTCATTAGTGCCTCCAGATTTATTAACGGGATTGCGGGCTTGTTTTCATCCCTTCGAGATAAATGGATGACATGTACCATTCATGGCCGTGGCCCCCATTGGCACGAACTCGTGATGTCCGAGGTGCGCTGCTATCCGGTTGTCCCAGAACGAAGCGGTCCAGAGGATGTCACGCTTCTATGGGCTGAGTAGTTTAGGGCCGGGGATGAATATTGATGTCGGTCATCAACGCAGGGTAAAGGATGACGCGAGGTAGAGATGTAGATCTTCGTTAACCACCTTCGACGATCTCTGCAACGAGCCAAC
seq00017   TACAGTCTGCTCACGTCGCGTAATTCGGAGCTAACACTCTTACTCAAGATTTGGCGTTTTGCACCGACAGTGCATACTATACGGTGCATCTTGCTACTCTCTCAGTAGCTGTTCGTGGACGAAGCCCCCAAGACAGGACGCATAACACACTAGTACCATCTTGGGCGAACTTGAAGATAAGCTTCGGGCGCCATGTATCGTGAGTCCATGTCAGGAGATTCATATCCATCCTGATTAGTGATAGACTTGTGGACTCTCTAACGGACTCTGTCGTTTCCAGGGTGTCTCACCTCTGGCTCGCGGAAGACAGCAACAGATGAATCAGCTCCTCGTCTGCCGGATGACCTATGCATGCTCTCTAGTGGATTCCTCACGAAGGAAGGAGGTGTCTCTACGCAAGAGGAAATAGTGTGGCTTACTGTAACCAACTTCCTGCCCCGGGGATTTTTAGGTGAGGCGGGATATCGCTCCAGAGCTCCTCTCGCACACGCCTGCACCAGGCACATCACGCGGCCCACTTTATCAGCTCGAGTTTGTCCTTGCAGATCCGAATGAACGGGACAACCTTTCTTCCCGAATACTAATGCTTGCAGTTAGGCTTTGGGAAACTAGGAGGATTATCAGGATCGGTCGTAGAGCATCCTTAGCACGACGGCCTAGGATGACGTTAATATGCTCTCTTTGCTATTACCATTTTGAGAGGATGAGCCCATCCTCCCAGAGGAGTCACACGGTCCGGTAAAACTCACATCAAGTTGGTGCCGGGTGAGGGCGTCGACCACTGTTCAAGGTACCGCACACTCATAGGTCCGCGGGTTGGTGGCAGGGATGAATCTGTAGACTGGTACCGGAACTGCAGGATGCTGGGGGAGCGGTCTCTCTGGATTATTTGGCTTTTTAGGCTTTGATTACATACCACCATGAAGTCCTTTGTTAGTCACGCACACCTTGTGTCGCTTAGCTATATTGGAGAGGGCACGTGGGGGAAACGCTAACGGCACTCTCTGCCAACGAATGGCCAGTGCCCGCGGCTACCTTTTACTTTTGGCTCCTGTACCTTGGAAAGTTAAAGACAATTATGATCACACCTCCCTATTCGACAGATGTTTTTCCATTGTCATATAGACATTCCTTGGTTAAAGGATGAACTGCGAGGTTAGCGTATTTCTGGGGTTGATATAGCGACAGCCGTACACCAACGGCTAGCTCACCAATTGCCGGCCTGCGTGGCGGCGCATGACGCCTTCAATGAGGAGATAGCATACTAGGTTTGGGGGATAGGACGATATGTTTACACTTGTTACACGTTGCTATCCCGGAATACTGGGTATCAGGAAGGCAAAGGCCGCCATTCATTGTTTGTTGGCAAACAAATAGTCCACACCGACCCCACGTCACTCTCAAAAAAAGGATTATCATAGGTGAAGAGTGAACTGAATCTGAGGGATAAGCTAAGTGCCCACTTAGCCTGTTGAATATTGCGTGTAAGGTAGCAACTGTACTGCACAATCGGTGGCGGACCGTATGCACGGTACAACGACTTGTAGGACGGCCATCCTCGTAGAATGAACGAACTCTTCGTTTACTCCAGTCTCACCATAAAAGTTTCTCACTGTCAGCTAAGAGGCTCCCATTGGCGAGTAGGTATGGACTGTGAGAGTAGTTTTATATTCAATGGCCTAAGCGTGCCCCTACGGCGAACTGCTCGTACTTAGTGGCGTCAATGGCGATCACAGTCGATGGCTTAAATGAGCTGCACCTAACGTCCTTAAGCTACTAGCATGGTCTCGGCTCCCAGGTGAAACGCTGTTTGCGGTCTATCTCAACTTCGTCCTACCGGGTCGACTAGATGGATGCTTCGAATGTGGGGGCGGCGTACATTCGCCAGGTCGGTAACACGTAAATGGGTTTAGCAGAGCTAGATAGTGTTCGCAATTGTCTGCTTCAAAACAGACTTGAGCCAGATTCCATATGGTCCGTCATTAGTGCCTCCAGATTTATTAACGGGATTGCGGGCTTGTTTTCATCCCTTCGAGATAAATGGATGACATGTACCATTCATGGCCGTGGCCCCCATTGGCACGAACTCGTGATGTCCGAGGTGCGCTGCTATCCGGTTGTCCCAGAACGAAGCGGTCCAGAGGATGTCACGCTTCTATGGGCTGAGTAGTTTAGGGCCGGGGATGAATATTGATGTCGGTCATCAAGGCAGGGTAAAGGATGACGCGAGGTAGAGATGTAGATCTTCGTTAACCACCTTCGACGATCTCTGCAACGAGCCAAC
seq00018   TACAGTCTGCTCACGTCGCGTAATTCGGAGCTAACACTCTTACTCAAGATTTGGCGTTTTGCACCGACAGTGCATACTATACGGTGCATCTTGCTACTCTCTCAGTAGCTGTTCGTGGACGAAGCCCCCAAGACAGGACGCATAACACACTAGTACCATCTTGGGCGAACTTGAAGATAAGCTTCGGGCGCCATGTATCGTGAGTCCATGTCAGGAGATTCATATCCATCCTGATTAGTGATAGACTTGTGGACTCTCTAACGGACTCTGTCGTTTCCAGGGTGTCTCACCTCTGGCTCGCGGAAGACAGCAACAGATGAATCAGCTCCTCGTCTGCCGGATGACCTATGCATGCTCTCTAGTGGATTCCTCACGAAGGAAGGAGGTGTCTCTACGCAAGAGGAAATAGTGTGGCTTACTGTAACCAACTTCCTGCCCCGGGGATTTTTAGGTGAGGCGGGATATCGCTCCAGAGCTCCTCTCGCACACGCCTGCACCAGGCACATCACGCGGCCCACTTTATCAGCTCGAGTTTGTCCTTGCAGATCCGAATGAACGGGACAACCTTTCTTCCCGAATACTAATGCTTGCAGTTAGGCTTTGGGAAACTAGGAGGATTATCAGGATCGGTCGTAGAGCATCCTTAGCACGACGGCCTAGGATGACGTTAATATGCTCTCTTTGCTATTACCATTTTGAGAGGATGAGCCCATCCTCCCAGAGGAGTCACACGGTCCGGTAAAACTCACATCAAGTTGGTGCCGGGTGAGGGCGTCGACCACTGTTCAAGGTACCGCACACTCATAGGTCCGCGGGTTGGTGGCAGGGATGAATCTGTAGACTGGTACCGGAACTGCAGGATGCTGGGGGAGCGGTCTCTCTGGATTATTTGGCTTTTTAGGCTTTGATTACATACCACCATGAAGTCCTTTGTTAGTCACGCACACCTTGTGTCGCTTAGCTATATTGGAGAGGGCACGTGGGGGAAACGCTAACGGCACTCTCTGCCAACGAATGGCCAGTGCCCGCGGCTACCTTTTACTTTTGGCTCCTGTACCTTGGAAAGTTAAAGACAATTATGATCACACCTCCCTATTCGACAGATGTTTTTCCATTGTCATATAGACATTCCTTGGTTAAAGGATGAACTGCGAGGTTAGCGTATTTCTGGGGTTGATATAGCGACAGCCGTACACCAACGGCTAGCTCACCAATTGCCGGCCTGCGTGGCGGCGCATGACGCCTTCAATGAGGAGATAGCATACTAGGTTTGGGGGATAGGACGATATGTTTACACTTGTTACACGTTGCTATCCCGGAATACTGGGTATCAGGAAGGCAAAGGCCGCCATTCATTGTTTGTTGGCAAACAAATAGTCCACACCGACCCCACGTCACTCTCAAAAAAAGGATTATCATAGGTGAAGAGTGAACTGAATCTGAGGGATAAGCTAAGTGCCCACTTAGCCTGTTGAATATTGCGTGTAAGGTAGCAACTGTACTGCACAATCGGTGGCGGACCGTATGCACGGTACAACGACTTGTAGGACGGCCATCCTCGTAGAATGAACGAACTCTTCGTTTACTCCAGTCTCACCATAAAAGTTTCTCACTGTCAGGTAAGAGGCTCCCATTGGCGAGTAGGTATGGACTGTGAGAGTAGTTTTATATTCAATGGCCTAAGCGTGCCCCTACGGCGAACTGCTCGTACTTAGTGGCGTCAATGGCGATCACAGTCGATGGCTTAAATGAGCTGCACCTAACGTCCTTAAGCTACTAGCATGGTCTCGGCTCCCAGGTGAAACGCTGTTTGCGGTCTATCTCAACTTCGTCCTACCGGGTCGACTAGATGGATGCTTCGAATGTGGGGGCGGCGTACATTCGCCAGGTCGGTAACACGTAAATGGGTTTAGCAGAGCTAGATAGTGTTCGCAATTGTCTGCTTCAAAACAGACTTGAGCCAGATTCCATATGGTCCGTCATTAGTGCCTCCAGATTTATTAACGGGATTGCGGGCTTGTTTTCATCCCTTCGAGATAAATGGATGACATGTACCATTCATGGCCGTGGCCCCCATTGGCACGAACTCGTGATGTCCGAGGTGCGCTGCTATCCGGTTGTCCCAGAACGAAGCGGTCCAGAGGATGTCACGCTTCTATGGGCTGAGTAGTTTAGGGCCGGGGATGAATATTGATGTCGGTCATCAAGGCAGGGTAAAGGATGACGCGAGGTAGAGATGTAGATCTTCGTTAACCACCTTCGACGATCTCTGCAACGAGCCAAC
seq00019   TACAGTCTGCTCACGTCGCGTAATTCGGAGCTAACACTCTTACTCAAGATTTGGCGTTTTGCACCGACAGTGCATACTATACGGTGCATCTTGCTACTCTCTCAGTAGCTGTTCGTGGACGAAGCCCCCAAGACAGGACGCATAACACACTAGTACCATCTTGGGCGAACTTGAAGATAAGCTTCGGGCGCCATGTATCGTGAGTCCATGTCAGGAGATTCATATCCATCCTGATTAGTGATAGACTTGTGGACTCTCTAACGGACTCTGTCGTTTCCAGGGTGTCTCACCTCTGGCTCGCGGAAGACAGCAACCGATGAATCAGCTCCTCGTCTGCCGGATGACCTATGCATGCTCTCTAGTGGATTCCTCACGAAGGAAGGAGGTGTCTCTACGCAAGAGGAAATAGTGTGGCTTACTGTAACCAACTTCCTGCCCCGGGGATTTTTAGGTGAGGCGGGATATCGCTCCAGAGCTCCTCTCGCACACGCCTGCACCAGGCACATCACGCGGCCCACTTTATCAGCTCGAGTTTGTCCTTGCAGATCCGAATGAACGGGACAACCTTTCTTCCCGAATACTAATGCTTGCAGTTAGGCTTTGGGAAACTAGGAGGATTATCAGGATCGGTCGTAGAGCATCCTTAGCACGACGGCCTAGGATGACGTTAATATGCTCTCTTTGCTATTACCATTTTGAGAGGATGAGCCCATCCTCCCAGAGGAGTCACACGGTCCGGTAAAACTCACATCAAGTTGGTGCCGGGTGAGGGCGTCGACCACTGTTCAAGGTACCGCACACTCATAGGTCCGCGGGTTGGTGGCAGGGATGAATCTGTAGACTGGTACCGGAACTGCAGGATGCTGGGGGAGCGGTCTCTCTGGATTATTTGGCTTTTTAGGCTTTGATTACATACCACCATGAAGTCCTTTGTTAGTCACGCACACCTTGTGTCGCTTAGCTATATTGGAGAGGGCACGTGGGGGAAACGCTAACGGCACTCTCTGCCAACGAATGGCCAGTGCCCGCGGCTACCTTTTACTTTTGGCTCCTGTACCTTGGAAAGTTAAAGACAATTATGATCACACCTCCCTATTCGACAGATGTTTTTCCATTGTCATATAGACATTCCTTGGTTAAAGGATGAACTGCGAGGTTAGCGTATTTCTGGGGTTGATATAGCGACAGCCGTACACCAACGGCTAGCTCACCAATTGCCGGCCTGCGTGGCGGCGCATGACGCCTTCAATGAGGAGATAGCATACTAGGTTTGGGGGATAGGACGATATGTTTACACTTGTTACACGTTGCTATCCCGGAATACTGGGTATCAGGAAGGCAAAGGCCGCCATTCATTGTTTGTTGGCAAACAAATAGTCCACACCGACCCCACGTCACTCTCAAAAAAAGGATTATCATAGGTGAAGAGTGAACTGAATCTGAGGGATAAGCTAAGTGCCCACTTAGCCTGTTGAATATTGCGTGTAAGGTAGCAACTGTACTGCACAATCGGTGGCGGACCGTATGCACGGTACAACGACTTGTAGGACGGCCATCCTCGTAGAATGAACGAACTCTTCGTTTACTCCAGTCTCACCATAAAAGTTTCTCACTGTCAGGTAAGAGGCTCCCATTGGCGAGTAGGTATGGACTGTGAGAGTAGTTTTATATTCAATGGCCTAAGCGTGCCCCTACGGCGAACTGCTCGTACTTAGTGGCGTCAATGGCGATCACAGTCGATGGCTTAAATGAGCTGCACCTAACGTCCTTAAGCTACTAGCATGGTCTCGGCTCCCAGGTGAAACGCTGTTTGCGGTCTATCTCAACTTCGTCCTACCGGGTCGACTAGATGGATGCTTCGAATGTGGGGGCGGCGTACATTCGCCAGGTCGGTAACACGTAAATGGGTTTAGCAGAGCTAGATAGTGTTCGCAATTGTCTGCTTCAAAACAGACTTGAGCCAGATTCCATATGGTCCGTCATTAGTGCCTCCAGATTTATTAACGGGATTGCGGGCTTGTTTTCATCCCTTCGAGATAAATGGATGACATGTACCATTCATGGCCGTGGCCCCCATTGGCACGAACTCGTGATGTCCGAGGTGCGCTGCTATCCGGTTGTCCCAGAACGAAGCGGTCCAGAGGATGTCACGCTTCTATGGGCTGAGTAGTTTAGGGCCGGGGATGAATATTGATGTCGGTCATCAAGGCAGGGTAAAGGATGACGCGAGGTAGAGATGTAGATCTTCGTTAACCACCTTCGACGATCTCTGCAACGAGCCAAC
seq00020   TACAGTCTGCTCACGTCGCGTAATTCGGAGCTAACACTCTTACTCAAGATTTGGCGTTTTGCACCGACAGTGCATACTATACGGTGCATCTTGCTACTCTCTCAGTAGCTGTTCGTGGACGAAGCCCCCAAGACAGGACGCATAACACACTAGTACCATCTTGGGCGAACTTGAAGATAAGCTTCGGGCGCCATGTATCGTGAGTCCATGTCAGGAGATTCATATCCATCCTGATTAGTGATAGACTTGTGGACTCTCTAACGGACTCTGTCGTTTCCAGGGTGTCTCACCTCTGGCTCGCGGAAGACAGCAACAGATGAATCAGCTCCTCGTCTGCCGGATGACCTATGCATGCTCTCTAGTGGATTCCTCACGAAGGAAGGAGGTGTCTCTACGCAAGAGGAAATAGTGTGGCTTACTGTAACCAACTTCCTGCCCCGGGGATTTTTAGGTGAGGCGGGATATCGCTCCAGAGCTCCTCTCGCACACGCCTGCACCAGGCACATCACGCGGCCCACTTTATCAGCTCGAGTTTGTCCTTGCAGATCCGAATGAACGGGACAACCTTTCTTCCCGAATACTAATGCTTGCAGTTAGGCTTTGGGAAACTAGGAGGATTATCAGGATCGGTCGTAGAGCATCCTTAGCACGACGGCCTAGGATGACGTTAATATGCTCTCTTTGCTATTACCATTTTGAGAGGATGAGCCCATCCTCCCAGAGGAGTCACACGGTCCGGTAAAACTCACATCAAGTTGGTGCCGGGTGAGGGCGTCGACCACTGTTCAAGGTACCGCACACTCATAGGTCCGCGGGTTGGTGGCAGGGATGAATCTGTAGACTGGTACCGGAACTGCAGGATGCTGGGGGAGCGGTCTCTCTGGATTATTTGGCTTTTTAGGCTTTGATTACATACCACCATGAAGTCCTTTGTTAGTCACGCACACCTTGTGTCGCTTAGCTATATTGGAGAGGGCACGTGGGGGAAACGCTAACGGCACTCTCTGCCAACGAATGGCCAGTGCCCGCGGCTACCTTTTACTTTTGGCTCCTGTACCTTGGAAAGTTAAAGACAATTATGATCACACCTCCCTATTCGACAGATGTTTTTCCATTGTCATATAGACATTCCTTGGTTAAAGGATGAACTGCGAGGTTAGCGTATTTCTGGGGTTGATATAGCGACAGCCGTACACCAACGGCTAGCTCACCAATTGCCGGCCTGCGTGGCGGCGCATGACGCCTTCAATGAGGAGATAGCATACTAGGTTTGGGGGATAGGACGATATGTTTACACTTGTTACACGTTGCTATCCCGGAATACTGGGTATCAGGAAGGCAAAGGCCGCCATTCATTGTTTGTTGGCAAACAAATAGTCCACACCGACCCCACGTCACTCTCAAAAAAAGGATTATCATAGGTGAAGAGTGAACTGAATCTGAGGGATAAGCTAAGTGCCCACTTAGCCTGTTGAATATTGCGTGTAAGGTAGCAACTGTACTGCACAATCGGTGGCGGACCGTATGCACGGTACAACGACTTGTAGGACGGCCATCCTCGTAGAATGAACGAACTCTTCGTTTACTCCAGTCTCACCATAAAAGTTTCTCACTGTCAGGTAAGAGGCTCCCATTGGCGAGTAGGTATGGACTGTGAGAGTAGTTTTATATTCAATGGCCTAAGCGTGCCCCTACGGCGAACTGCTCGTACTTAGTGGCGTCAATGGCGATCACAGTCGATGGCTTAAATGAGCTGCACCTAACGTCCTTAAGCTACTAGCATGGTCTCGGCTCCCAGGTGAAACGCTGTTTGCGGTCTATCTCAACTTCGTCCTACCGGGTCGACTAGATGGATGCTTCGAATGTGGGGGCGGCGTACATTCGCCAGGTCGGTAACACGTAAATGGGTTTAGCAGAGCTAGATAGTGTTCGCAATTGTCTGCTTCAAAACAGACTTGAGCCAGATTCCATATGGTCCGTCATTAGTGCCTCCAGATTTATTAACGGGATTGCGGGCTTGTTTTCATCCCTTCGAGATAAATGGATGACATGTACCATTCATGGCCGTGGCCCCCATTGGCACGAACTCGTGATGTCCGAGGTGCGCTGCTATCCGGTTGTCCCAGAACGAAGCGGTCCAGAGGATGTCACGCTTCTATGGGCTGAGTAGTTTAGGGCCGGGGATGAATATTGATGTCGGTCATCAAGGCAGGGTAAAGGATGACGCGAGGTAGAGATGTAGATCTTCGTTAACCACCTTCGACGATCTCTGCAACGAGCCAAC
seq00021   TACAGTCTGCTCACGTCGCGTAATTCGGAGCTAACACTCTTACTCAAGATTTGGCGTTTTGCACCGACAGTGCATACTATACGGTGCATCTTGCTACTCTCTCAGTAGCTGTTCGTGGACGAAGCCCCCAAGACAGGACGCATAACACACTAGTACCATCTTGGGCGAACTTGAAGATAAGCTTCGGGCGCCATGTATCGTGAGTCCATGTCAGGAGATTCATATCCATCCTGATTAGTGATAGACTTGTGGACTCTCTAACGGACTCTGTCGTTTCCAGGGTGTCTCACCTCTGGCTCGCGGAAGACAGCAACAGATGAATCAGCTCCTCGTCTGCCGGATGACCTATGCATGCTCTCTAGTGGATTCCTCACGAAGGAAGGAGGTGTCTCTACGCAAGAGGAAATAGTGTGGCTTACTGTAACCAACTTCCTGCCCCGGGGATTTTTAGGTGAGGCGGGATATCGCTCCAGAGCTCCTCTCGCACACGCCTGCACCAGGCACATCACGCGGCCCACTTTATCAGCTCGAGTTTGTCCTTGCAGATCCGAATGAACGGGACAACCTTTCTTCCCGAATACTAATGCTTGCAGTTAGGCTTTGGGAAACTAGGAGGATTATCAGGATCGGTCGTAGAGCATCCTTAGCACGACGGCCTAGGATGACGTTAATATGCTCTCTTTGCTATTACCATTTTGAGAGGATGAGCCCATCCTCCCAGAGGAGTCACACGGTCCGGTAAAACTCACATCAAGTTGGTGCCGGGTGAGGGCGTCGACCACTGTTCAAGGTACCGCACACTCATAGGTCCGCGGGTTGGTGGCAGGGATGAATCTGTAGACTGGTACCGGAACTGCAGGATGCTGGGGGAGCGGTCTCTCTGGATTATTTGGCTTTTTAGGCTTTGATTACATACCACCATGAAGTCCTTTGTTAGTCACGCACACCTTGTGTCGCTTAGCTATATTGGAGAGGGCACGTGGGGGAAACGCTAACGGCACTCTCTGCCAACGAATGGCCAGTGCCCGCGGCTACCTTTTACTTTTGGCTCCTGTACCTTGGAAAGTTAAAGACAATTATGATCACACCTCCCTATTCGACAGATGTTTTTCCATTGTCATATAGACATTCCTTGGTTAAAGGATGAACTGCGAGGTTAGCGTATTTCTGGGGTTGATATAGCGACAGCCGTACACCAACGGCTAGCTCACCAATTGCCGGCCTGCGTGGCGGCGCATGACGCCTTCAATGAGGAGATAGCATACTAGGTTTGGGGGATAGGACGATATGTTTACACTTGTTACACGTTGCTATCCCGGAATACTGGGTATCAGGAAGGCAAAGGCCGCCATTCATTGTTTGTTGGCAAACAAATAGTCCACACCGACCCCACGTCACTCTCAAAAAAAGGATTATCATAGGTGAAGAGTGAACTGAATCTGAGGGATAAGCTAAGTGCCCACTTAGCCTGTTGAATATTGCGTGTAAGGTAGCAACTGTACTGCACAATCGGTGGCGGACCGTATGCACGGTACAACGACTTGTAGGACGGCCATCCTCGTAGAATGAACGAACTCTTCGTTTACTCCAGTCTCACCATAAAAGTTTCTCACTGTCAGGTAAGAGGCTCCCATTGGCGAGTAGGTATGGACTGTGAGAGTAGTTTTATATTCAATGGCCTAAGCGTGCCCCTACGGCGAACTGCTCGTACTTAGTGGCGTCAATGGCGATCACAGTCGATGGCTTAAATGAGCTGCACCTAACGTCCTTAAGCTACTAGCATGGTCTCGGCTCCCAGGTGAAACGCTGTTTGCGGTCTATCTCAACTTCGTCCTACCGGGTCGACTAGATGGATGCTTCGAATGTGGGGGCGGCGTACATTCGCCAGGTCGGTAACACGTAAATGGGTTTAGCAGAGCTAGATAGTGTTCGCAATTGTCTGCTTCAAAACAGACTTGAGCCAGATTCCATATGGTCCGTCATTAGTGCCTCCAGATTTATTAACGGGATTGCGGGCTTGTTTTCATCCCTTCGAGATAAATGGATGACATGTACCATTCATGGCCGTGGCCCCCATTGGCACGAACTCGTGATGTCCGAGGTGCGCTGCTATCCGGTTGTCCCAGAACGAAGCGGTCCAGAGGATGTCACGCTTCTATGGGCTGAGTAGTTTAGGGCCGGGGATGAATATTGATGTCGGTCATCAAGGCAGGGTAAAGGATGACGCGAGGTAGAGATGTAGATCTTCGTTAACCACCTTCGACGATCTCTGCAACGAGCCAAC
seq00022   TACAGTCTGCTCACGTCGCGTAATTCGGAGCTAACACTCTTACTCAAGATTTGGCGTTTTGCACCGACAGTGCATACTATACGGTGCATCTTGCTACTCTCTCAGTAGCTGTTCGTGGACGAAGCCCCCAAGACAGGACGCATAACACACTAGTACCATCTTGGGCGAACTTGAAGATAAGCTTCGGGCGCCATGTATCGTGAGTCCATGTCAGGAGATTCATATCCATCCTGATTAGTGATAGACTTGTGGACTCTCTAACGGACTCTGTCGTTTCCAGGGTGTCTCACCTCTGGCTCGCGGAAGACAGCAACAGATGAATCAGCTCCTCGTCTGCCGGATGACCTATGCATGCTCTCTAGTGGATTCCTCACGAAGGAAGGAGGTGTCTCTACGCAAGAGGAAATAGTGTGGCTTACTGTAACCAACTTCCTGCCCCGGGGATTTTTAGGTGAGGCGGGATATCGCTCCAGAGCTCCTCTCGCACACGCCTGCACCAGGCACATCACGCGGCCCACTTTATCAGCTCGAGTTTGTCCTTGCAGATCCGAATGAACGGGACAACCTTTCTTCCCGAATACTAATGCTTGCAGTTAGGCTTTGGGAAACTAGGAGGATTATCAGGATCGGTCGTAGAGCATCCTTAGCACGACGGCCTAGGATGACGTTAATATGCTCTCTTTGCTATTACCATTTTGAGAGGATGAGCCCATCCTCCCAGAGGAGTCACACGGTCCGGTAAAACTCACATCAAGTTGGTGCCGGGTGAGGGCGTCGACCACTGTTCAAGGTACCGCACACTCATAGGTCCGCGGGTTGGTGGCAGGGATGAATCTGTAGACTGGTACCGGAACTGCAGGATGCTGGGGGAGCGGTCTCTCTGGATTATTTGGCTTTTTAGGCTTTGATTACATACCACCATGAAGTCCTTTGTTAGTCACGCACACCTTGTGTCGCTTAGCTATATTGGAGAGGGCACGTGGGGGAAACGCTAACGGCACTCTCTGCCAACGAATGGCCAGTGCCCGCGGCTACCTTTTACTTTTGGCTCCTGTACCTTGGAAAGTTAAAGACAATTATGATCACACCTCCCTATTCGACAGATGTTTTTCCATTGTCATATAGACATTCCTTGGTTAAAGGATGAACTGCGAGGTTAGCGTATTTCTGGGGTTGATATAGCGACAGCCGTACACCAACGGCTAGCTCACCAATTGCCGGCCTGCGTGGCGGCGCATGACGCCTTCAATGAGGAGATAGCATACTAGGTTTGGGGGATAGGACGATATGTTTACACTTGTTACACGTTGCTATCCCGGAATACTGGGTATCAGGAAGGCAAAGGCCGCCATTCATTGTTTGTTGGCAAACAAATAGTCCACACCGACCCCACGTCACTCTCAAAAAAAGGATTATCATAGGTGAAGAGTGAACTGAATCTGAGGGATAAGCTAAGTGCCCACTTAGCCTGTTGAATATTGCGTGTAAGGTAGCAACTGTACTGCACAATCGGTGGCGGACCGTATGCACGGTACAACGACTTGTAGGACGGCCATCCTCGTAGAATGAACGAACTCTTCGTTTACTCCAGTCTCACCATAAAAGTTTCTCACTGTCAGGTAAGAGGCTCCCATTGGCGAGTAGGTATGGACTGTGAGAGTAGTTTTATATTCAATGGCCTAAGCGTGCCCCTACGGCGAACTGCTCGTACTTAGTGGCGTCAATGGCGATCACAGTCGATGGCTTAAATGAGCTGCACCTAACGTCCTTAAGCTACTAGCATGGTCTCGGCTCCCAGGTGAAACGCTGTTTGCGGTCTATCTCAACTTCGTCCTACCGGGTCGACTAGATGGATGCTTCGAATGTGGGGGCGGCGTACATTCGCCAGGTCGGTAACACGTAAATGGGTTTAGCAGAGCTAGATAGTGTTCGCAATTGTCTGCTTCAAAACAGACTTGAGCCAGATTCCATATGGTCCGTCATTAGTGCCTCCAGATTTATTAACGGGATTGCGGGCTTGTTTTCATCCCTTCGAGATAAATGGATGACATGTACCATTCATGGCCGTGGCCCCCATTGGCACGAACTCGTGATGTCCGAGGTGCGCTGCTATCCGGTTGTCCCAGAACGAAGCGGTCCAGAGGATGTCACGCTTCTATGGGCTGAGTAGTTTAGGGCCGGGGATGAATATTGATGTCGGTCATCAAGGCAGGGTAAAGGATGACGCGAGGTAGAGATGTAGATCTTCGTTAACCACCTTCGACGATCTCTGCAACGAGCCAAC
seq00023   TACAGTCTGCTCACGTCGCGTAATTCGGAGCTAACACTCTTACTCAAGATTTGGCGTTTTGCACCGACAGTGCATACTATACGGTGCATCTTGCTACTCTCTCAGTAGCTGTTCGTGGACGAAGCCCCCAAGACAGGACGCATAACACACTAGTACCATCTTGGGCGAACTTGAAGATAAGCTTCGGGCGCCATGTATCGTGAGTCCATGTCAGGAGATTCATATCCATCCTGATTAGTGATAGACTTGTGGACTCTCTAACGGACTCTGTCGTTTCCAGGGTGTCTCACCTCTGGCTCGCGGAAGACAGCAACAGATGAATCAGCTCCTCGTCTGCCGGATGACCTATGCATGCTCTCTAGTGGATTCCTCACGAAGGAAGGAGGTGTCTCTACGCAAGAGGAAATAGTGTGGCTTACTGTAACCAACTTCCTGCCCCGGGGATTTTTAGGTGAGGCGGGATATCGCTCCAGAGCTCCTCTCGCACACGCCTGCACCAGGCACATCACGCGGCCCACTTTATCAGCTCGAGTTTGTCCTTGCAGATCCGAATGAACGGGACAACCTTTCTTCCCGAATACTAATGCTTGCAGTTAGGCTTTGGGAAACTAGGAGGATTATCAGGATCGGTCGTAGAGCATCCTTAGCACGACGGCCTAGGATGACGTTAATATGCTCTCTTTGCTATTACCATTTTGAGAGGATGAGCCCATCCTCCCAGAGGAGTCACACGGTCCGGTAAAACTCACATCAAGTTGGTGCCGGGTGAGGGCGTCGACCACTGTTCAAGGTACCGCACACTCATAGGTCCGCGGGTTGGTGGCAGGGATGAATCTGTAGACTGGTACCGGAACTGCAGGATGCTGGGGGAGCGGTCTCTCTGGATTATTTGGCTTTTTAGGCTTTGATTACATACCACCATGAAGTCCTTTGTTAGTCACGCACACCTTGTGTCGCTTAGCTATATTGGAGAGGGCACGTGGGGGAAACGCTAACGGCACTCTCTGCCAACGAATGGCCAGTGCCCGCGGCTACCTTTTACTTTTGGCTCCTGTACCTTGGAAAGTTAAAGACAATTATGATCACACCTCCCTATTCGACAGATGTTTTTCCATTGTCATATAGACATTCCTTGGTTAAAGGATGAACTGCGAGGTTAGCGTATTTCTGGGGTTGATATAGCGACAGCCGTACACCAACGGCTAGCTCACCAATTGCCGGCCTGCGTGGCGGCGCATGACGCCTTCAATGAGGAGATAGCATACTAGGTTTGGGGGATAGGACGATATGTTTACACTTGTTACACGTTGCTATCCCGGAATACTGGGTATCAGGAAGGCAAAGGCCGCCATTCATTGTTTGTTGGCAAACAAATAGTCCACACCGACCCCACGTCACTCTCAAAAAAAGGATTATCATAGGTGAAGAGTGAACTGAATCTGAGGGATAAGCTAAGTGCCCACTTAGCCTGTTGAATATTGCGTGTAAGGTAGCAACTGTACTGCACAATCGGTGGCGGACCGTATGCACGGTACAACGACTTGTAGGACGGCCATCCTCGTAGAATGAACGAACTCTTCGTTTACTCCAGTCTCACCATAAAAGTTTCTCACTGTCAGGTAAGAGGCTCCCATTGGCGAGTAGGTATGGACTGTGAGAGTAGTTTTATATTCAATGGCCTAAGCGTGCCCCTACGGCGAACTGCTCGTACTTAGTGGCGTCAATGGCGATCACAGTCGATGGCTTAAATGAGCTGCACCTAACGTCCTTAAGCTACTAGCATGGTCTCGGCTCCCAGGTGAAACGCTGTTTGCGGTCTATCTCAACTTCGTCCTACCGGGTCGACTAGATGGATGCTTCGAATGTGGGGGCGGCGTACATTCGCCAGGTCGGTAACACGTAAATGGGTTTAGCAGAGCTAGATAGTGTTCGCAATTGTCTGCTTCAAAACAGACTTGAGCCAGATTCCATATGGTCCGTCATTAGTGCCTCCAGATTTATTAACGGGATTGCGGGCTTGTTTTCATCCCTTCGAGATAAATGGATGACATGTACCATTCATGGCCGTGGCCCCCATTGGCACGAACTCGTGATGTCCGAGGTGCGCTGCTATCCGGTTGTCCCAGAACGAAGCGGTCCAGAGGATGTCACGCTTCTATGGGCTGAGTAGTTTAGGGCCGGGGATGAATATTGATGTCGGTCATCAAGGCAGGGTAAAGGATGACGCGAGGTAGAGATGTAGATCTTCGTTAACCACCTTCGACGATCTCTGCAACGAGCCAAC
seq00024   TACAGTCTGCTCACGTCGCGTAATTCGGAGCTAACACTCTTACTCAAGATTTGGCGTTTTGCACCGACAGTGCATACTATACGGTGCATCTTGCTACTCTCTCAGTAGCTGTTCGTGGACGAAGCCCCCAAGACAGGACGCATAACACACTAGTACCATCTTGGGCGAACTTGAAGATAAGCTTCGGGCGCCATGTATCGTGAGTCCATGTCAGGAGATTCATATCCATCCTGATTAGTGATAGACTTGTGGACTCTCTAACGGACTCTGTCGTTTCCAGGGTGTCTCACCTCTGGCTCGCGGAAGACAGCAACAGATGAATCAGCTCCTCGTCTGCCGGATGACCTATGCATGCTCTCTAGTGGATTCCTCACGAAGGAAGGAGGTGTCTCTACGCAAGAGGAAATAGTGTGGCTTACTGTAACCAACTTCCTGCCCCGGGGATTTTTAGGTGAGGCGGGATATCGCTCCAGAGCTCCTCTCGCACACGCCTGCACCAGGCACATCACGCGGCCCACTTTATCAGCTCGAGTTTGTCCTTGCAGATCCGAATGAACGGGACAACCTTTCTTCCCGAATACTAATGCTTGCAGTTAGGCTTTGGGAAACTAGGAGGATTATCAGGATCGGTCGTAGAGCATCCTTAGCACGACGGCCTAGGATGACGTTAATATGCTCTCTTTGCTATTACCATTTTGAGAGGATGAGCCCATCCTCCCAGAGGAGTCACACGGTCCGGTAAAACTCACATCAAGTTGGTGCCGGGTGAGGGCGTCGACCACTGTTCAAGGTACCGCACACTCATAGGTCCGCGGGTTGGTGGCAGGGATGAATCTGTAGACTGGTACCGGAACTGCAGGATGCTGGGGGAGCGGTCTCTCTGGATTATTTGGCTTTTTAGGCTTTGATTACATACCACCATGAAGTCCTTTGTTAGTCACGCACACCTTGTGTCGCTTAGCTATATTGGAGAGGGCACGTGGGGGAAACGCTAACGGCACTCTCTGCCAACGAATGGCCAGTGCCCGCGGCTACCTTTTACTTTTGGCTCCTGTACCTTGGAAAGTTAAAGACAATTATGATCACACCTCCCTATTCGACAGATGTTTTTCCATTGTCATATAGACATTCCTTGGTTAAAGGATGAACTGCGAGGTTAGCGTATTTCTGGGGTTGATATAGCGACAGCCGTACACCAACGGCTAGCTCACCAATTGCCGGCCTGCGTGGCGGCGCATGACGCCTTCAATGAGGAGATAGCATACTAGGTTTGGGGGATAGGACGATATGTTTACACTTGTTACACGTTGCTATCCCGGAATACTGGGTATCAGGAAGGCAAAGGCCGCCATTCATTGTTTGTTGGCAAACAAATAGTCCACACCGACCCCACGTCACTCTCAAAAAAAGGATTATCATAGGTGAAGAGTGAACTGAATCTGAGGGATAAGCTAAGTGCCCACTTAGCCTGTTGAATATTGCGTGTAAGGTAGCAACTGTACTGCACAATCGGTGGCGGACCGTATGCACGGTACAACGACTTGTAGGACGGCCATCCTCGTAGAATGAACGAACTCTTCGTTTACTCCAGTCTCACCATAAAAGTTTCTCACTGTCAGGTAAGAGGCTCCCATTGGCGAGTAGGTATGGACTGTGAGAGTAGTTTTATATTCAATGGCCTAAGCGTGCCCCTACGGCGAACTGCTCGTACTTAGTGGCGTCAATGGCGATCACAGTCGATGGCTTAAATGAGCTGCACCTAACGTCCTTAAGCTACTAGCATGGTCTCGGCTCCCAGGTGAAACGCTGTTTGCGGTCTATCTCAACTTCGTCCTACCGGGTCGACTAGATGGATGCTTCGAATGTGGGGGCGGCGTACATTCGCCAGGTCGGTAACACGTAAATGGGTTTAGCAGAGCTAGATAGTGTTCGCAATTGTCTGCTTCAAAACAGACTTGAGCCAGATTCCATATGGTCCGTCATTAGTGCCTCCAGATTTATTAACGGGATTGCGGGCTTGTTTTCATCCCTTCGAGATAAATGGATGACATGTACCATTCATGGCCGTGGCCCCCATTGGCACGAACTCGTGATGTCCGAGGTGCGCTGCTATCCGGTTGTCCCAGAACGAAGCGGTCCAGAGGATGTCACGCTTCTATGGGCTGAGTAGTTTAGGGCCGGGGATGAATATTGATGTCGGTCATCAACGCAGGGTAAAGGATGACGCGAGGTAGAGATGTAGATCTTCGTTAACCACCTTCGACGATCTCTGCAACGAGCCAAC
seq00025   TACAGTCTGCTCACGTCGCGTAATTCGGAGCTAACACTCTTACTCAAGATTTGGCGTTTTGCACCGACAGTGCATACTATACGGTGCATCTTGCTACTCTCTCAGTAGCTGTTCGTGGACGAAGCCCCCAAGACAGGACGCATAACACACTAGTACCATCTTGGGCGAACTTGAAGATAAGCTTCGGGCGCCATGTATCGTGAGTCCATGTCAGGAGATTCATATCCATCCTGATTAGTGATAGACTTGTGGACTCTCTAACGGACTCTGTCGTTTCCAGGGTGTCTCACCTCTGGCTCGCGGAAGACAGCAACAGATGAATCAGCTCCTCGTCTGCCGGATGACCTATGCATGCTCTCTAGTGGATTCCTCACGAAGGAAGGAGGTGTCTCTACGCAAGAGGAAATAGTGTGGCTTACTGTAACCAACTTCCTGCCCCGGGGATTTTTAGGTGAGGCGGGATATCGCTCCAGAGCTCCTCTCGCACACGCCTGCACCAGGCACATCACGCGGCCCACTTTATCAGCTCGAGTTTGTCCTTGCAGATCCGAATGAACGGGACAACCTTTCTTCCCGAATACTAATGCTTGCAGTTAGGCTTTGGGAAACTAGGAGGATTATCAGGATCGGTCGTAGAGCATCCTTAGCACGACGGCCTAGGATGACGTTAATATGCTCTCTTTGCTATTACCATTTTGAGAGGATGAGCCCATCCTCCCAGAGGAGTCACACGGTCCGGTAAAACTCACATCAAGTTGGTGCCGGGTGAGGGCGTCGACCACTGTTCAAGGTACCGCACACTCATAGGTCCGCGGGTTGGTGGCAGGGATGAATCTGTAGACTGGTACCGGAACTGCAGGATGCTGGGGGAGCGGTCTCTCTGGATTATTTGGCTTTTTAGGCTTTGATTACATACCACCATGAAGTCCTTTGTTAGTCACGCACACCTTGTGTCGCTTAGCTATATTGGAGAGGGCACGTGGGGGAAACGCTAACGGCACTCTCTGCCAACGAATGGCCAGTGCCCGCGGCTACCTTTTACTTTTGGCTCCTGTACCTTGGAAAGTTAAAGACAATTATGATCACACCTCCCTATTCGACAGATGTTTTTCCATTGTCATATAGACATTCCTTGGTTAAAGGATGAACTGCGAGGTTAGCGTATTTCTGGGGTTGATATAGCGACAGCCGTACACCAACGGCTAGCTCACCAATTGCCGGCCTGCGTGGCGGCGCATGACGCCTTCAATGAGGAGATAGCATACTAGGTTTGGGGGATAGGACGATATGTTTACACTTGTTACACGTTGCTATCCCGGAATACTGGGTATCAGGAAGGCAAAGGCCGCCATTCATTGTTTGTTGGCAAACAAATAGTCCACACCGACCCCACGTCACTCTCAAAAAAAGGATTATCATAGGTGAAGAGTGAACTGAATCTGAGGGATAAGCTAAGTGCCCACTTAGCCTGTTGAATATTGCGTGTAAGGTAGCAACTGTACTGCACAATCGGTGGCGGACCGTATGCACGGTACAACGACTTGTAGGACGGCCATCCTCGTAGAATGAACGAACTCTTCGTTTACTCCAGTCTCACCATAAAAGTTTCTCACTGTCAGGTAAGAGGCTCCCATTGGCGAGTAGGTATGGACTGTGAGAGTAGTTTTATATTCAATGGCCTAAGCGTGCCCCTACGGCGAACTGCTCGTACTTAGTGGCGTCAATGGCGATCACAGTCGATGGCTTAAATGAGCTGCACCTAACGTCCTTAAGCTACTAGCATGGTCTCGGCTCCCAGGTGAAACGCTGTTTGCGGTCTATCTCAACTTCGTCCTACCGGGTCGACTAGATGGATGCTTCGAATGTGGGGGCGGCGTACATTCGCCAGGTCGGTAACACGTAAATGGGTTTAGCAGAGCTAGATAGTGTTCGCAATTGTCTGCTTCAAAACAGACTTGAGCCAGATTCCATATGGTCCGTCATTAGTGCCTCCAGATTTATTAACGGGATTGCGGGCTTGTTTTCATCCCTTCGAGATAAATGGATGACATGTACCATTCATGGCCGTGGCCCCCATTGGCACGAACTCGTGATGTCCGAGGTGCGCTGCTATCCGGTTGTCCCAGAACGAAGCGGTCCAGAGGATGTCACGCTTCTATGGGCTGAGTAGTTTAGGGCCGGGGATGAATATTGATGTCGGTCATCAAGGCAGGGTAAAGGATGACGCGAGGTAGAGATGTAGATCTTCGTTAACCACCTTCGACGATCTCTGCAACGAGCCAAC
seq00026   TACAGTCTGCTCACGTCGCGTAATTCGGAGCTAACACTCTTACTCAAGATTTGGCGTTTTGCACCGACAGTGCATACTATACGGTGCATCTTGCTACTCTCTCAGTAGCTGTTCGTGGACGAAGCCCCCAAGACAGGACGCATAACACACTAGTACCATCTTGGGCGAACTTGAAGATAAGCTTCGGGCGCCATGTATCGTGAGTCCATGTCAGGAGATTCATATCCATCCTGATTAGTGATAGACTTGTGGACTCTCTAACGGACTCTGTCGTTTCCAGGGTGTCTCACCTCTGGCTCGCGGAAGACAGCAACAGATGAATCAGCTCCTCGTCTGCCGGATGACCTATGCATGCTCTCTAGTGGATTCCTCACGAAGGAAGGAGGTGTCTCTACGCAAGAGGAAATAGTGTGGCTTACTGTAACCAACTTCCTGCCCCGGGGATTTTTAGGTGAGGCGGGATATCGCTCCAGAGCTCCTCTCGCACACGCCTGCACCAGGCACATCACGCGGCCCACTTTATCAGCTCGAGTTTGTCCTTGCAGATCCGAATGAACGGGACAACCTTTCTTCCCGAATACTAATGCTTGCAGTTAGGCTTTGGGAAACTAGGAGGATTATCAGGATCGGTCGTAGAGCATCCTTAGCACGACGGCCTAGGATGACGTTAATATGCTCTCTTTGCTATTACCATTTTGAGAGGATGAGCCCATCCTCCCAGAGGAGTCACACGGTCCGGTAAAACTCACATCAAGTTGGTGCCGGGTGAGGGCGTCGACCACTGTTCAAGGTACCGCACACTCATAGGTCCGCGGGTTGGTGGCAGGGATGAATCTGTAGACTGGTACCGGAACTGCAGGATGCTGGGGGAGCGGTCTCTCTGGATTATTTGGCTTTTTAGGCTTTGATTACATACCACCATGAAGTCCTTTGTTAGTCACGCACACCTTGTGTCGCTTAGCTATATTGGAGAGGGCACGTGGGGGAAACGCTAACGGCACTCTCTGCCAACGAATGGCCAGTGCCCGCGGCTACCTTTTACTTTTGGCTCCTGTACCTTGGAAAGTTAAAGACAATTATGATCACACCTCCCTATTCGACAGATGTTTTTCCATTGTCATATAGACATTCCTTGGTTAAAGGATGAACTGCGAGGTTAGCGTATTTCTGGGGTTGATATAGCGACAGCCGTACACCAACGGCTAGCTCACCAATTGCCGGCCTGCGTGGCGGCGCATGACGCCTTCAATGAGGAGATAGCATACTAGGTTTGGGGGATAGGACGATATGTTTACACTTGTTACACGTTGCTATCCCGGAATACTGGGTATCAGGAAGGCAAAGGCCGCCATTCATTGTTTGTTGGCAAACAAATAGTCCACACCGACCCCACGTCACTCTCAAAAAAAGGATTATCATAGGTGAAGAGTGAACTGAATCTGAGGGATAAGCTAAGTGCCCACTTAGCCTGTTGAATATTGCGTGTAAGGTAGCAACTGTACTGCACAATCGGTGGCGGACCGTATGCACGGTACAACGACTTGTAGGACGGCCATCCTCGTAGAATGAACGAACTCTTCGTTTACTCCAGTCTCACCATAAAAGTTTCTCACTGTCAGGTAAGAGGCTCCCATTGGCGAGTAGGTATGGACTGTGAGAGTAGTTTTATATTCAATGGCCTAAGCGTGCCCCTACGGCGAACTGCTCGTACTTAGTGGCGTCAATGGCGATCACAGTCGATGGCTTAAATGAGCTGCACCTAACGTCCTTAAGCTACTAGCATGGTCTCGGCTCCCAGGTGAAACGCTGTTTGCGGTCTATCTCAACTTCGTCCTACCGGGTCGACTAGATGGATGCTTCGAATGTGGGGGCGGCGTACATTCGCCAGGTCGGTAACACGTAAATGGGTTTAGCAGAGCTAGATAGTGTTCGCAATTGTCTGCTTCAAAACAGACTTGAGCCAGATTCCATATGGTCCGTCATTAGTGCCTCCAGATTTATTAACGGGATTGCGGGCTTGTTTTCATCCCTTCGAGATAAATGGATGACATGTACCATTCATGGCCGTGGCCCCCATTGGCACGAACTCGTGATGTCCGAGGTGCGCTGCTATCCGGTTGTCCCAGAACGAAGCGGTCCAGAGGATGTCACGCTTCTATGGGCTGAGTAGTTTAGGGCCGGGGATGAATATTGATGTCGGTCATCAAGGCAGGGTAAAGGATGACGCGAGGTAGAGATGTAGATCTTCGTTAACCACCTTCGACGATCTCTGCAACGAGCCAAC
seq00027   TACAGTCTGCTCACGTCGCGTAATTCGGAGCTAACACTCTTACTCAAGATTTGGCGTTTTGCACCGACAGTGCATACTATACGGTGCATCTTGCTACTCTCTCAGTAGCTGTTCGTGGACGAAGCCCCCAAGACAGGACGCATAACACACTAGTACCATCTTGGGCGAACTTGAAGATAAGCTTCGGGCGCCATGTATCGTGAGTCCATGTCAGGAGATTCATATCCATCCTGATTAGTGATAGACTTGTGGACTCTCTAACGGACTCTGTCGTTTCCAGGGTGTCTCACCTCTGGCTCGCGGAAGACAGCAACAGATGAATCAGCTCCTCGTCTGCCGGATGACCTATGCATGCTCTCTAGTGGATTCCTCACGAAGGAAGGAGGTGTCTCTACGCAAGAGGAAATAGTGTGGCTTACTGTAACCAACTTCCTGCCCCGGGGATTTTTAGGTGAGGCGGGATATCGCTCCAGAGCTCCTCTCGCACACGCCTGCACCAGGCACATCACGCGGCCCACTTTATCAGCTCGAGTTTGTCCTTGCAGATCCGAATGAACGGGACAACCTTTCTTCCCGAATACTAATGCTTGCAGTTAGGCTTTGGGAAACTAGGAGGATTATCAGGATCGGTCGTAGAGCATCCTTAGCACGACGGCCTAGGATGACGTTAATATGCTCTCTTTGCTATTACCATTTTGAGAGGATGAGCCCATCCTCCCAGAGGAGTCACACGGTCCGGTAAAACTCACATCAAGTTGGTGCCGGGTGAGGGCGTCGACCACTGTTCAAGGTACCGCACACTCATAGGTCCGCGGGTTGGTGGCAGGGATGAATCTGTAGACTGGTACCGGAACTGCAGGATGCTGGGGGAGCGGTCTCTCTGGATTATTTGGCTTTTTAGGCTTTGATTACATACCACCATGAAGTCCTTTGTTAGTCACGCACACCTTGTGTCGCTTAGCTATATTGGAGAGGGCACGTGGGGGAAACGCTAACGGCACTCTCTGCCAACGAATGGCCAGTGCCCGCGGCTACCTTTTACTTTTGGCTCCTGTACCTTGGAAAGTTAAAGACAATTATGATCACACCTCCCTATTCGACAGATGTTTTTCCATTGTCATATAGACATTCCTTGGTTAAAGGATGAACTGCGAGGTTAGCGTATTTCTGGGGTTGATATAGCGACAGCCGTACACCAACGGCTAGCTCACCAATTGCCGGCCTGCGTGGCGGCGCATGACGCCTTCAATGAGGAGATAGCATACTATGTTTGGGGGATAGGACGATATGTTTACACTTGTTACACGTTGCTATCCCGGAATACTGGGTATCAGGAAGGCAAAGGCCGCCATTCATTGTTTGTTGGCAAACAAATAGTCCACACCGACCCCACGTCACTCTCAAAAAAAGGATTATCATAGGTGAAGAGTGAACTGAATCTGAGGGATAAGCTAAGTGCCCACTTAGCCTGTTGAATATTGCGTGTAAGGTAGCAACTGTACTGCACAATCGGTGGCGGACCGTATGCACGGTACAACGACTTGTAGGACGGCCATCCTCGTAGAATGAACGAACTCTTCGTTTACTCCAGTCTCACCATAAAAGTTTCTCACTGTCAGGTAAGAGGCTCCCATTGGCGAGTAGGTATGGACTGTGAGAGTAGTTTTATATTCAATGGCCTAAGCGTGCCCCTACGGCGAACTGCTCGTACTTAGTGGCGTCAATGGCGATCACAGTCGATGGCTTAAATGAGCTGCACCTAACGTCCTTAAGCTACTAGCATGGTCTCGGCTCCCAGGTGAAACGCTGTTTGCGGTCTATCTCAACTTCGTCCTACCGGGTCGACTAGATGGATGCTTCGAATGTGGGGGCGGCGTACATTCGCCAGGTCGGTAACACGTAAATGGGTTTAGCAGAGCTAGATAGTGTTCGCAATTGTCTGCTTCAAAACAGACTTGAGCCAGATTCCATATGGTCCGTCATTAGTGCCTCCAGATTTATTAACGGGATTGCGGGCTTGTTTTCATCCCTTCGAGATAAATGGATGACATGTACCATTCATGGCCGTGGCCCCCATTGGCACGAACTCGTGATGTCCGAGGTGCGCTGCTATCCGGTTGTCCCAGAACGAAGCGGTCCAGAGGATGTCACGCTTCTATGGGCTGAGTAGTTTAGGGCCGGGGATGAATATTGATGTCGGTCATCAAGGCAGGGTAAAGGATGACGCGAGGTAGAGATGTAGATCTTCGTTAACCACCTTCGACGATCTCTGCAACGAGCCAAC
seq00028   TACAGTCTGCTCACGTCGCGTAATTCGGAGCTAACACTCTTACTCAAGATTTGGCGTTTTGCACCGACAGTGCATACTATACGGTGCATCTTGCTACTCTCTCAGTAGCTGTTCGTGGACGAAGCCCCCAAGACAGGACGCATAACACACTAGTACCATCTTGGGCGAACTTGAAGATAAGCTTCGGGCGCCATGTATCGTGAGTCCATGTCAGGAGATTCATATCCATCCTGATTAGTGATAGACTTGTGGACTCTCTAACGGACTCTGTCGTTTCCAGGGTGTCTCACCTCTGGCTCGCGGAAGACAGCAACAGATGAATCAGCTCCTCGTCTGCCGGATGACCTATGCATGCTCTCTAGTGGATTCCTCACGAAGGAAGGAGGTGTCTCTACGCAAGAGGAAATAGTGTGGCTTACTGTAACCAACTTCCTGCCCCGGGGATTTTTAGGTGAGGCGGGATATCGCTCCAGAGCTCCTCTCGCACACGCCTGCACCAGGCACATCACGCGGCCCACTTTATCAGCTCGAGTTTGTCCTTGCAGATCCGAATGAACGGGACAACCTTTCTTCCCGAATACTAATGCTTGCAGTTAGGCTTTGGGAAACTAGGAGGATTATCAGGATCGGTCGTAGAGCATCCTTAGCACGACGGCCTAGGATGACGTTAATATGCTCTCTTTGCTATTACCATTTTGAGAGGATGAGCCCATCCTCCCAGAGGAGTCACACGGTCCGGTAAAACTCACATCAAGTTGGTGCCGGGTGAGGGCGTCGACCACTGTTCAAGGTACCGCACACTCATAGGTCCGCGGGTTGGTGGCAGGGATGAATCTGTAGACTGGTACCGGAACTGCAGGATGCTGGGGGAGCGGTCTCTCTGGATTATTTGGCTTTTTAGGCTTTGATTACATACCACCATGAAGTCCTTTGTTAGTCACGCACACCTTGTGTCGCTTAGCTATATTGGAGAGGGCACGTGGGGGAAACGCTAACGGCACTCTCTGCCAACGAATGGCCAGTGCCCGCGGCTACCTTTTACTTTTGGCTCCTGTACCTTGGAAAGTTAAAGACAATTATGATCACACCTCCCTATTCGACAGATGTTTTTCCATTGTCATATAGACATTCCTTGGTTAAAGGATGAACTGCGAGGTTAGCGTATTTCTGGGGTTGATATAGCGACAGCCGTACACCAACGGCTAGCTCACCAATTGCCGGCCTGCGTGGCGGCGCATGACGCCTTCAATGAGGAGATAGCATACTAGGTTTGGGGGATAGGACGATATGTTTACACTTGTTACACGTTGCTATCCCGGAATACTGGGTATCAGGAAGGCAAAGGCCGCCATTCATTGTTTGTTGGCAAACAAATAGTCCACACCGACCCCACGTCACTCTCAAAAAAAGGATTATCATAGGTGAAGAGTGAACTGAATCTGAGGGATAAGCTAAGTGCCCACTTAGCCTGTTGAATATTGCGTGTAAGGTAGCAACTGTACTGCACAATCGGTGGCGGACCGTATGCACGGTACAACGACTTGTAGGACGGCCATCCTCGTAGAATGAACGAACTCTTCGTTTACTCCAGTCTCACCATAAAAGTTTCTCACTGTCAGGTAAGAGGCTCCCATTGGCGAGTAGGTATGGACTGTGAGAGTAGTTTTATATTCAATGGCCTAAGCGTGCCCCTACGGCGAACTGCTCGTACTTAGTGGCGTCAATGGCGATCACAGTCGATGGCTTAAATGAGCTGCACCTAACGTCCTTAAGCTACTAGCATGGTCTCGGCTCCCAGGTGAAACGCTGTTTGCGGTCTATCTCAACTTCGTCCTACCGGGTCGACTAGATGGATGCTTCGAATGTGGGGGCGGCGTACATTCGCCAGGTCGGTAACACGTAAATGGGTTTAGCAGAGCTAGATAGTGTTCGCAATTGTCTGCTTCAAAACAGACTTGAGCCAGATTCCATATGGTCCGTCATTAGTGCCTCCAGATTTATTAACGGGATTGCGGGCTTGTTTTCATCCCTTCGAGATAAATGGATGACATGTACCATTCATGGCCGTGGCCCCCATTGGCACGAACTCGTGATGTCCGAGGTGCGCTGCTATCCGGTTGTCCCAGAACGAAGCGGTCCAGAGGATGTCACGCTTCTATGGGCTGAGTAGTTTAGGGCCGGGGATGAATATTGATGTCGGTCATCAAGGCAGGGTAAAGGATGACGCGAGGTAGAGATGTAGATCTTCGTTAACCACCTTCGACGATCTCTGCAACGAGCCAAC
seq00029   TACAGTCTGCTCACGTCGCGTAATTCGGAGCTAACACTCTTACTCAAGATTTGGCGTTTTGCACCGACAGTGCATACTATACGGTGCATCTTGCTACTCTCTCAGTAGCTGTTCGTGGACGAAGCCCCCAAGACAGGACGCATAACACACTAGTACCATCTTGGGCGAACTTGAAGATAAGCTTCGGGCGCCATGTATCGTGAGTCCATGTCAGGAGATTCATATCCATCCTGATTAGTGATAGACTTGTGGACTCTCTAACGGACTCTGTCGTTTCCAGGGTGTCTCACCTCTGGCTCGCGGAAGACAGCAACAGATGAATCAGCTCCTCGTCTGCCGGATGACCTATGCATGCTCTCTAGTGGATTCCTCACGAAGGAAGGAGGTGTCTCTACGCAAGAGGAAATAGTGTGGCTTACTGTAACCAACTTCCTGCCCCGGGGATTTTTAGGTGAGGCGGGATATCGCTCCAGAGCTCCTCTCGCACACGCCTGCACCAGGCACATCACGCGGCCCACTTTATCAGCTCGAGTTTGTCCTTGCAGATCCGAATGAACGGGACAACCTTTCTTCCCGAATACTAATGCTTGCAGTTAGGCTTTGGGAAACTAGGAGGATTATCAGGATCGGTCGTAGAGCATCCTTAGCACGACGGCCTAGGATGACGTTAATATGCTCTCTTTGCTATTACCATTTTGAGAGGATGAGCCCATCCTCCCAGAGGAGTCACACGGTCCGGTAAAACTCACATCAAGTTGGTGCCGGGTGAGGGCGTCGACCACTGTTCAAGGTACCGCACACTCATAGGTCCGCGGGTTGGTGGCAGGGATGAATCTGTAGACTGGTACCGGAACTGCAGGATGCTGGGGGAGCGGTCTCTCTGGATTATTTGGCTTTTTAGGCTTTGATTACATACCACCATGAAGTCCTTTGTTAGTCACGCACACCTTGTGTCGCTTAGCTATATTGGAGAGGGCACGTGGGGGAAACGCTAACGGCACTCTCTGCCAACGAATGGCCAGTGCCCGCGGCTACCTTTTACTTTTGGCTCCTGTACCTTGGAAAGTTAAAGACAATTATGATCACACCTCCCTATTCGACAGATGTTTTTCCATTGTCATATAGACATTCCTTGGTTAAAGGATGAACTGCGAGGTTAGCGTATTTCTGGGGTTGATATAGCGACAGCCGTACACCAACGGCTAGCTCACCAATTGCCGGCCTGCGTGGCGGCGCATGACGCCTTCAATGAGGAGATAGCATACTAGGTTTGGGGGATAGGACGATATGTTTACACTTGTTACACGTTGCTATCCCGGAATACTGGGTATCAGGAAGGCAAAGGCCGCCATTCATTGTTTGTTGGCAAACAAATAGTCCACACCGACCCCACGTCACTCTCAAAAAAAGGATTATCATAGGTGAAGAGTGAACTGAATCTGAGGGATAAGCTAAGTGCCCACTTAGCCTGTTGAATATTGCGTGTAAGGTAGCAACTGTACTGCACAATCGGTGGCGGACCGTATGCACGGTACAACGACTTGTAGGACGGCCATCCTCGTAGAATGAACGAACTCTTCGTTTACTCCAGTCTCACCATAAAAGTTTCTCACTGTCAGCTAAGAGGCTCCCATTGGCGAGTAGGTATGGACTGTGAGAGTAGTTTTATATTCAATGGCCTAAGCGTGCCCCTACGGCGAACTGCTCGTACTTAGTGGCGTCAATGGCGATCACAGTCGATGGCTTAAATGAGCTGCACCTAACGTCCTTAAGCTACTAGCATGGTCTCGGCTCCCAGGTGAAACGCTGTTTGCGGTCTATCTCAACTTCGTCCTACCGGGTCGACTAGATGGATGCTTCGAATGTGGGGGCGGCGTACATTCGCCAGGTCGGTAACACGTAAATGGGTTTAGCAGAGCTAGATAGTGTTCGCAATTGTCTGCTTCAAAACAGACTTGAGCCAGATTCCATATGGTCCGTCATTAGTGCCTCCAGATTTATTAACGGGATTGCGGGCTTGTTTTCATCCCTTCGAGATAAATGGATGACATGTACCATTCATGGCCGTGGCCCCCATTGGCACGAACTCGTGATGTCCGAGGTGCGCTGCTATCCGGTTGTCCCAGAACGAAGCGGTCCAGAGGATGTCACGCTTCTATGGGCTGAGTAGTTTAGGGCCGGGGATGAATATTGATGTCGGTCATCAAGGCAGGGTAAAGGATGACGCGAGGTAGAGATGTAGATCTTCGTTAACCACCTTCGACGATCTCTGCAACGAGCCAAC
seq00030   TACAGTCTGCTCACGTCGCGTAATTCGGAGCTAACACTCTTACTCAAGATTTGGCGTTTTGCACCGACAGTGCATACTATACGGTGCATCTTGCTACTCTCTCAGTAGCTGTTCGTGGACGAAGCCCCCAAGACAGGACGCATAACACACTAGTACCATCTTGGGCGAACTTGAAGATAAGCTTCGGGCGCCATGTATCGTGAGTCCATGTCAGGAGATTCATATCCATCCTGATTAGTGATAGACTTGTGGACTCTCTAACGGACTCTGTCGTTTCCAGGGTGTCTCACCTCTGGCTCGCGGAAGACAGCAACAGATGAATCAGCTCCTCGTCTGCCGGATGACCTATGCATGCTCTCTAGTGGATTCCTCACGAAGGAAGGAGGTGTCTCTACGCAAGAGGAAATAGTGTGGCTTACTGTAACCAACTTCCTGCCCCGGGGATTTTTAGGTGAGGCGGGATATCGCTCCAGAGCTCCTCTCGCACACGCCTGCACCAGGCACATCACGCGGCCCACTTTATCAGCTCGAGTTTGTCCTTGCAGATCCGAATGAACGGGACAACCTTTCTTCCCGAATACTAATGCTTGCAGTTAGGCTTTGGGAAACTAGGAGGATTATCAGGATCGGTCGTAGAGCATCCTTAGCACGACGGCCTAGGATGACGTTAATATGCTCTCTTTGCTATTACCATTTTGAGAGGATGAGCCCATCCTCCCAGAGGAGTCACACGGTCCGGTAAAACTCACATCAAGTTGGTGCCGGGTGAGGGCGTCGACCACTGTTCAAGGTACCGCACACTCATAGGTCCGCGGGTTGGTGGCAGGGATGAATCTGTAGACTGGTACCGGAACTGCAGGATGCTGGGGGAGCGGTCTCTCTGGATTATTTGGCTTTTTAGGCTTTGATTACATACCACCATGAAGTCCTTTGTTAGTCACGCACACCTTGTGTCGCTTAGCTATATTGGAGAGGGCACGTGGGGGAAACGCTAACGGCACTCTCTGCCAACGAATGGCCAGTGCCCGCGGCTACCTTTTACTTTTGGCTCCTGTACCTTGGAAAGTTAAAGACAATTATGATCACACCTCCCTATTCGACAGATGTTTTTCCATTGTCATATAGACATTCCTTGGTTAAAGGATGAACTGCGAGGTTAGCGTATTTCTGGGGTTGATATAGCGACAGCCGTACACCAACGGCTAGCTCACCAATTGCCGGCCTGCGTGGCGGCGCATGACGCCTTCAATGAGGAGATAGCATACTAGGTTTGGGGGATAGGACGATATGTTTACACTTGTTACACGTTGCTATCCCGGAATACTGGGTATCAGGAAGGCAAAGGCCGCCATTCATTGTTTGTTGGCAAACAAATAGTCCACACCGACCCCACGTCACTCTCAAAAAAAGGATTATCATAGGTGAAGAGTGAACTGAATCTGAGGGATAAGCTAAGTGCCCACTTAGCCTGTTGAATATTGCGTGTAAGGTAGCAACTGTACTGCACAATCGGTGGCGGACCGTATGCACGGTACAACGACTTGTAGGACGGCCATCCTCGTAGAATGAACGAACTCTTCGTTTACTCCAGTCTCACCATAAAAGTTTCTCACTGTCAGGTAAGAGGCTCCCATTGGCGAGTAGGTATGGACTGTGAGAGTAGTTTTATATTCAATGGCCTAAGCGTGCCCCTACGGCGAACTGCTCGTACTTAGTGGCGTCAATGGCGATCACAGTCGATGGCTTAAATGAGCTGCACCTAACGTCCTTAAGCTACTAGCATGGTCTCGGCTCCCAGGTGAAACGCTGTTTGCGGTCTATCTCAACTTCGTCCTACCGGGTCGACTAGATGGATGCTTCGAATGTGGGGGCGGCGTACATTCGCCAGGTCGGTAACACGTAAATGGGTTTAGCAGAGCTAGATAGTGTTCGCAATTGTCTGCTTCAAAACAGACTTGAGCCAGATTCCATATGGTCCGTCATTAGTGCCTCCAGATTTATTAACGGGATTGCGGGCTTGTTTTCATCCCTTCGAGATAAATGGATGACATGTACCATTCATGGCCGTGGCCCCCATTGGCACGAACTCGTGATGTCCGAGGTGCGCTGCTATCCGGTTGTCCCAGAACGAAGCGGTCCAGAGGATGTCACGCTTCTATGGGCTGAGTAGTTTAGGGCCGGGGATGAATATTGATGTCGGTCATCAAGGCAGGGTAAAGGATGACGCGAGGTAGAGATGTAGATCTTCGTTAACCACCTTCGACGATCTCTGCAACGAGCCAAC
seq00031   TACAGTCTGCTCACGTCGCGTAATTCGGAGCTAACACTCTTACTCAAGATTTGGCGTTTTGCACCGACAGTGCATACTATACGGTGCATCTTGCTACTCTCTCAGTAGCTGTTCGTGGACGAAGCCCCCAAGACAGGACGCATAACACACTAGTACCATCTTGGGCGAACTTGAAGATAAGCTTCGGGCGCCATGTATCGTGAGTCCATGTCAGGAGATTCATATCCATCCTGATTAGTGATAGACTTGTGGACTCTCTAACGGACTCTGTCGTTTCCAGGGTGTCTCACCTCTGGCTCGCGGAAGACAGCAACAGATGAATCAGCTCCTCGTCTGCCGGATGACCTATGCATGCTCTCTAGTGGATTCCTCACGAAGGAAGGAGGTGTCTCTACGCAAGAGGAAATAGTGTGGCTTACTGTAACCAACTTCCTGCCCCGGGGATTTTTAGGTGAGGCGGGATATCGCTCCAGAGCTCCTCTCGCACACGCCTGCACCAGGCACATCACGCGGCCCACTTTATCAGCTCGAGTTTGTCCTTGCAGATCCGAATGAACGGGACAACCTTTCTTCCCGAATACTAATGCTTGCAGTTAGGCTTTGGGAAACTAGGAGGATTATCAGGATCGGTCGTAGAGCATCCTTAGCACGACGGCCTAGGATGACGTTAATATGCTCTCTTTGCTATTACCATTTTGAGAGGATGAGCCCATCCTCCCAGAGGAGTCACACGGTCCGGTAAAACTCACATCAAGTTGGTGCCGGGTGAGGGCGTCGACCACTGTTCAAGGTACCGCACACTCATAGGTCCGCGGGTTGGTGGCAGGGATGAATCTGTAGACTGGTACCGGAACTGCAGGATGCTGGGGGAGCGGTCTCTCTGGATTATTTGGCTTTTTAGGCTTTGATTACATACCACCATGAAGTCCTTTGTTAGTCACGCACACCTTGTGTCGCTTAGCTATATTGGAGAGGGCACGTGGGGGAAACGCTAACGGCACTCTCTGCCAACGAATGGCCAGTGCCCGCGGCTACCTTTTACTTTTGGCTCCTGTACCTTGGAAAGTTAAAGACAATTATGATCACACCTCCCTATTCGACAGATGTTTTTCCATTGTCATATAGACATTCCTTGGTTAAAGGATGAACTGCGAGGTTAGCGTATTTCTGGGGTTGATATAGCGACAGCCGTACACCAACGGCTAGCTCACCAATTGCCGGCCTGCGTGGCGGCGCATGACGCCTTCAATGAGGAGATAGCATACTAGGTTTGGGGGATAGGACGATATGTTTACACTTGTTACACGTTGCTATCCCGGAATACTGGGTATCAGGAAGGCAAAGGCCGCCATTCATTGTTTGTTGGCAAACAAATAGTCCACACCGACCCCACGTCACTCTCAAAAAAAGGATTATCATAGGTGAAGAGTGAACTGAATCTGAGGGATAAGCTAAGTGCCCACTTAGCCTGTTGAATATTGCGTGTAAGGTAGCAACTGTACTGCACAATCGGTGGCGGACCGTATGCACGGTACAACGACTTGTAGGACGGCCATCCTCGTAGAATGAACGAACTCTTCGTTTACTCCAGTCTCACCATAAAAGTTTCTCACTGTCAGGTAAGAGGCTCCCATTGGCGAGTAGGTATGGACTGTGAGAGTAGTTTTATATTCAATGGCCTAAGCGTGCCCCTACGGCGAACTGCTCGTACTTAGTGGCGTCAATGGCGATCACAGTCGATGGCTTAAATGAGCTGCACCTAACGTCCTTAAGCTACTAGCATGGTCTCGGCTCCCAGGTGAAACGCTGTTTGCGGTCTATCTCAACTTCGTCCTACCGGGTCGACTAGATGGATGCTTCGAATGTGGGGGCGGCGTACATTCGCCAGGTCGGTAACACGTAAATGGGTTTAGCAGAGCTAGATAGTGTTCGCAATTGTCTGCTTCAAAACAGACTTGAGCCAGATTCCATATGGTCCGTCATTAGTGCCTCCAGATTTATTAACGGGATTGCGGGCTTGTTTTCATCCCTTCGAGATAAATGGATGACATGTACCATTCATGGCCGTGGCCCCCATTGGCACGAACTCGTGATGTCCGAGGTGCGCTGCTATCCGGTTGTCCCAGAACGAAGCGGTCCAGAGGATGTCACGCTTCTATGGGCTGAGTAGTTTAGGGCCGGGGATGAATATTGATGTCGGTCATCAAGGCAGGGTAAAGGATGACGCGAGGTAGAGATGTAGATCTTCGTTAACCACCTTCGACGATCTCTGCAACGAGCCAAC
seq00032   TACAGTCTGCTCACGTCGCGTAATTCGGAGCTAACACTCTTACTCAAGATTTGGCGTTTTGCACCGACAGTGCATACTATACGGTGCATCTTGCTACTCTCTCAGTAGCTGTTCGTGGACGAAGCCCCCAAGACAGGACGCATAACACACTAGTACCATCTTGGGCGAACTTGAAGATAAGCTTCGGGCGCCATGTATCGTGAGTCCATGTCAGGAGATTCATATCCATCCTGATTAGTGATAGACTTGTGGACTCTCTAACGGACTCTGTCGTTTCCAGGGTGTCTCACCTCTGGCTCGCGGAAGACAGCAACAGATGAATCAGCTCCTCGTCTGGCGGATGACCTATGCATGCTCTCTAGTGGATTCCTCACGAAGGAAGGAGGTGTCTCTACGCAAGAGGAAATAGTGTGGCTTACTGTAACCAACTTCCTGCCCCGGGGATTTTTAGGTGAGGCGGGATATCGCTCCAGAGCTCCTCTCGCACACGCCTGCACCAGGCACATCACGCGGCCCACTTTATCAGCTCGAGTTTGTCCTTGCAGATCCGAATGAACGGGACAACCTTTCTTCCCGAATACTAATGCTTGCAGTTAGGCTTTGGGAAACTAGGAGGATTATCAGGATCGGTCGTAGAGCATCCTTAGCACGACGGCCTAGGATGACGTTAATATGCTCTCTTTGCTATTACCATTTTGAGAGGATGAGCCCATCCTCCCAGAGGAGTCACACGGTCCGGTAAAACTCACATCAAGTTGGTGCCGGGTGAGGGCGTCGACCACTGTTCAAGGTACCGCACACTCATAGGTCCGCGGGTTGGTGGCAGGGATGAATCTGTAGACTGGTACCGGAACTGCAGGATGCTGGGGGAGCGGTCTCTCTGGATTATTTGGCTTTTTAGGCTTTGATTACATACCACCATGAAGTCCTTTGTTAGTCACGCACACCTTGTGTCGCTTAGCTATATTGGAGAGGGCACGTGGGGGAAACGCTAACGGCACTCTCTGCCAACGAATGGCCAGTGCCCGCGGCTACCTTTTACTTTTGGCTCCTGTACCTTGGAAAGTTAAAGACAATTATGATCACACCTCCCTATTCGACAGATGTTTTTCCATTGTCATATAGACATTCCTTGGTTAAAGGATGAACTGCGAGGTTAGCGTATTTCTGGGGTTGATATAGCGACAGCCGTACACCAACGGCTAGCTCACCAATTGCCGGCCTGCGTGGCGGCGCATGACGCCTTCAATGAGGAGATAGCATACTAGGTTTGGGGGATAGGACGATATGTTTACACTTGTTACACGTTGCTATCCCGGAATACTGGGTATCAGGAAGGCAAAGGCCGCCATTCATTGTTTGTTGGCAAACAAATAGTCCACACCGACCCCACGTCACTCTCAAAAAAAGGATTATCATAGGTGAAGAGTGAACTGAATCTGAGGGATAAGCTAAGTGCCCACTTAGCCTGTTGAATATTGCGTGTAAGGTAGCAACTGTACTGCACAATCGGTGGCGGACCGTATGCACGGTACAACGACTTGTAGGACGGCCATCCTCGTAGAATGAACGAACTCTTCGTTTACTCCAGTCTCACCATAAAAGTTTCTCACTGTCAGGTAAGAGGCTCCCATTGGCGAGTAGGTATGGACTGTGAGAGTAGTTTTATATTCAATGGCCTAAGCGTGCCCCTACGGCGAACTGCTCGTACTTAGTGGCGTCAATGGCGATCACAGTCGATGGCTTAAATGAGCTGCACCTAACGTCCTTAAGCTACTAGCATGGTCTCGGCTCCCAGGTGAAACGCTGTTTGCGGTCTATCTCAACTTCGTCCTACCGGGTCGACTAGATGGATGCTTCGAATGTGGGGGCGGCGTACATTCGCCAGGTCGGTAACACGTAAATGGGTTTAGCAGAGCTAGATAGTGTTCGCAATTGTCTGCTTCAAAACAGACTTGAGCCAGATTCCATATGGTCCGTCATTAGTGCCTCCAGATTTATTAACGGGATTGCGGGCTTGTTTTCATCCCTTCGAGATAAATGGATGACATGTACCATTCATGGCCGTGGCCCCCATTGGCACGAACTCGTGATGTCCGAGGTGCGCTGCTATCCGGTTGTCCCAGAACGAAGCGGTCCAGAGGATGTCACGCTTCTATGGGCTGAGTAGTTTAGGGCCGGGGATGAATATTGATGTCGGTCATCAAGGCAGGGTAAAGGATGACGCGAGGTAGAGATGTAGATCTTCGTTAACCACCTTCGACGATCTCTGCAACGAGCCAAC
seq00033   TACAGTCTGCTCACGTCGCGTAATTCGGAGCTAACACTCTTACTCAAGATTTGGCGTTTTGCACCGACAGTGCATACTATACGGTGCATCTTGCTACTCTCTCAGTAGCTGTTCGTGGACGAAGCCCCCAAGACAGGACGCATAACACACTAGTACCATCTTGGGCGAACTTGAAGATAAGCTTCGGGCGCCATGTATCGTGAGTCCATGTCAGGAGATTCATATCCATCCTGATTAGTGATAGACTTGTGGACTCTCTAACGGACTCTGTCGTTTCCAGGGTGTCTCACCTCTGGCTCGCGGAAGACAGCAACAGATGAATCAGCTCCTCGTCTGCCGGATGACCTATGCATGCTCTCTAGTGGATTCCTCACGAAGGAAGGAGGTGTCTCTACGCAAGAGGAAATAGTGTGGCTTACTGTAACCAACTTCCTGCCCCGGGGATTTTTAGGTGAGGCGGGATATCGCTCCAGAGCTCCTCTCGCACACGCCTGCACCAGGCACATCACGCGGCCCACTTTATCAGCTCGAGTTTGTCCTTGCAGATCCGAATGAACGGGACAACCTTTCTTCCCGAATACTAATGCTTGCAGTTAGGCTTTGGGAAACTAGGAGGATTATCAGGATCGGTCGTAGAGCATCCTTAGCACGACGGCCTAGGATGACGTTAATATGCTCTCTTTGCTATTACCATTTTGAGAGGATGAGCCCATCCTCCCAGAGGAGTCACACGGTCCGGTAAAACTCACATCAAGTTGGTGCCGGGTGAGGGCGTCGACCACTGTTCAAGGTACCGCACACTCATAGGTCCGCGGGTTGGTGGCAGGGATGAATCTGTAGACTGGTACCGGAACTGCAGGATGCTGGGGGAGCGGTCTCTCTGGATTATTTGGCTTTTTAGGCTTTGATTACATACCACCATGAAGTCCTTTGTTAGTCACGCACACCTTGTGTCGCTTAGCTATATTGGAGAGGGCACGTGGGGGAAACGCTAACGGCACTCTCTGCCAACGAATGGCCAGTGCCCGCGGCTACCTTTTACTTTTGGCTCCTGTACCTTGGAAAGTTAAAGACAATTATGATCACACCTCCCTATTCGACAGATGTTTTTCCATTGTCATATAGACATTCCTTGGTTAAAGGATGAACTGCGAGGTTAGCGTATTTCTGGGGTTGATATAGCGACAGCCGTACACCAACGGCTAGCTCACCAATTGCCGGCCTGCGTGGCGGCGCATGACGCCTTCAATGAGGAGATAGCATACTAGGTTTGGGGGATAGGACGATATGTTTACACTTGTTACACGTTGCTATCCCGGAATACTGGGTATCAGGAAGGCAAAGGCCGCCATTCATTGTTTGTTGGCAAACAAATAGTCCACACCGACCCCACGTCACTCTCAAAAAAAGGATTATCATAGGTGAAGAGTGAACTGAATCTGAGGGATAAGCTAAGTGCCCACTTAGCCTGTTGAATATTGCGTGTAAGGTAGCAACTGTACTGCACAATCGGTGGCGGACCGTATGCACGGTACAACGACTTGTAGGACGGCCATCCTCGTAGAATGAACGAACTCTTCGTTTACTCCAGTCTCACCATAAAAGTTTCTCACTGTCAGGTAAGAGGCTCCCATTGGCGAGTAGGTATGGACTGTGAGAGTAGTTTTATATTCAATGGCCTAAGCGTGCCCCTACGGCGAACTGCTCGTACTTAGTGGCGTCAATGGCGATCACAGTCGATGGCTTAAATGAGCTGCACCTAACGTCCTTAAGCTACTAGCATGGTCTCGGCTCCCAGGTGAAACGCTGTTTGCGGTCTATCTCAACTTCGTCCTACCGGGTCGACTAGATGGATGCTTCGAATGTGGGGGCGGCGTACATTCGCCAGGTCGGTAACACGTAAATGGGTTTAGCAGAGCTAGATAGTGTTCGCAATTGTCTGCTTCAAAACAGACTTGAGCCAGATTCCATATGGTCCGTCATTAGTGCCTCCAGATTTATTAACGGGATTGCGGGCTTGTTTTCATCCCTTCGAGATAAATGGATGACATGTACCATTCATGGCCGTGGCCCCCATTGGCACGAACTCGTGATGTCCGAGGTGCGCTGCTATCCGGTTGTCCCAGAACGAAGCGGTCCAGAGGATGTCACGCTTCTATGGGCTGAGTAGTTTAGGGCCGGGGATGAATATTGATGTCGGTCATCAAGGCAGGGTAAAGGATGACGCGAGGTAGAGATGTAGATCTTCGTTAACCACCTTCGACGATCTCTGCAACGAGCCAAC
