# Supplementary material for: How Good Are Indirect Tests at Detecting Recombination in Human mtDNA?
Source: G3 (Bethesda). 2013 Jul 1;3(7):1095–104. doi: 10.1534/g3.113.006510 (PMC3704238; doi:10.1534/g3.113.006510)
Supplement: Supporting Information [file supp_g3.113.006510_FileS2.gz › SequenceData/mtDNA_ratehet&popgrowth/0/3rdbase/Infiles/0_48-new.txt]

33 2284
seq00001   GGCTTGAGTCGGACGTTATCTTTAACGATGTCAAGATTACCCAGCGCACGCTTTGGTGCCCCAACGGTTAGAATTATGGTACGTCCAAACCACGGTCGGGGCATATAAGCTTCTAATGGCCTTCTGGATACACAGGATCTGACTCCAATCTGATAATTTGGAAGCTGTGCTGATTAGCTGCTGGATATTCCAAAAGAAACTAAATTCATATAAGGAAGCCTCAGCGTGCCAGTGGGAGAATACACATTCACTTCCTCGATATGGACTTTACCCATATGAGCTAAAGGCGTCTGTTCATCGGCGGCATGTTGACGCCACGGAAAAATGCAACTGTTCGGTTAAGACAGCGGTCAGCTAGACACAGACCCGGCATAGTACTACCGAATGGTGAGTAACACATTATAGATCAGTCTGAGGCATCCCTACCGCCTCCTGTCCCGACATAGAGCAAGTCGGATTCTACCTCAACTAGTCTACCAGAACTCAGGAATGTTTGCGGGTCTACCGGGTGGGTTACAGATGGACCTAGTTCGTCCGGTGGGCAGAGGTCCATAGGTTAAAGAGTTCACAGCAGTCAATAAGACCACTGGTTATTCGCTACTAGGTAACGCCATCTTGGGCACCGACCTATCGTTCAGACCGCGATGTGCGACAGGTGTAGCTGTGAGGCCAGCCGGGCACACTGTTTAGTCAGCTCACAAGACTGCGGGTCAAGCAAATTCTGGCCCAGCAGATAGATGGAAGTCATAAGTTAAGTACACGAGGCTGTACAACGTCCATTTTACGATGGGGTCCTCGCTCACTCCTTATCCATAAGCTGGCCACTTCCGTGGTTGGATGGACCTCTGAAACCACAACCAACTATGTGGCAAAGCATAGCTTGTTACACTTACTCGCCTCCCTATGCTGGTACGCTTGGTCCCCCGTACTTATCGTGTTCTCCCGCCAAGAGGGCCGCCATCGATTCTTGTAAAGGTCCAAGTGCATCTTAGAGTTCAAATAGAGTAAGCCTAGTTGCCCAGCTGTTCACCATCCGCCGGTCCGACCCAATCTCTACGTTTTTGTGCACGGACAATAATTTCCCATTATCTTCAATATCTTAGAAGAGTGAGCTTCTGTCCCTTAGTGGCCCAGCCTGGTCTTCGTCCAGTTACGGCACCAGCACACGCGTTTTCAGCGGTAAAGAACGGTATTGCCTAGTCAGCGCTTAGCGGCAGAGGCTGTAATAAGGGTCGAGGAATAGCGTCTGTGCATATGGGTTGACTCTCTTTATGCATTGCATTCCCTCCCACCCATTTAGTACCCTTCGGAACAGCTGAAGTACACGACCTTGACTATGACGAACCCTTGTGTTGTTATTGGTCGCTTCATTCATCGAACCCGATCAACACGGGTAATAGGGGGTTGCCAGTAGTGCCCCAAATAAGTGCTCACCTGAAGACTCTTTGAGGCCATTCTCTTGAAGCCAATCCACGGACACAAGTTCTCCCGCCTTTCCTACAATCATGACGTGACTCCAGTTCGATGCCCTCCGGTACTCCCGGTTCATGATCAGCCTTGTAAAACCCCAAGGCATCATATTCGGGCGGCATACGGAAAACCCCACTTGGGATACCCAAACTATAGAGTCGCATCGCAGAGTATCGCGACATTTAAGGCGAGAGGCCCTGAGAAGGCCGCAGACTACCTTGCGCATCCGACACGAGTTTGGACATTAGCGCGCGCATCGCACGCAGAGCATGTGGGGGCACGTCGCCAACGTGACCCAGCAACAATGCGCCTAGGTACTAAACAGCCCACGAAATCCGATACAAAGAGGCCAAATACGTGATTTGTATCACGCGCCGGCCTGTTGCGTACCAGGTGAAGCAACATGGTTCGCGCGCCATGAAAGCCGCGGAAGTCGTACAATGTTAAGTGGGAAAATATATAGTCCCGGAGAGCTTAGCATTGCAATACTGACTTACGGCCCAAACAAGGTGAATCATCTGGTCAGGCCCCGCATTAGATGGTGGCCTTTGAACCTCGTCCGGTGCCGCCCGCATAGCAGATGGAGGGGATTACATTATCTAACAGCGATTTGGCTCAACCGTAAGGCTCTGCTGAATGTACGGCAGTTACGCTGCGGCGAACCCTTCCGCATAAGAGATGTTTGTTAGATGTCACGAGGGCCAATGGCTTTAGTCCCGTACATTTGCTGTGGGAACCCGTCTGGCGAAATAATATTGTATTGTTTAAGACACAGGTAGGGTCGAAGCTGTCGTGCTAGACTCCGACGTAAGTT
seq00002   GGCTTGAGTCGGACGTTATCTTTAACGATGTCAAGATTACCCAGCGCACGCTTTGGTGCCCCAACGGTTAGAATTATGGTACGTCCAAACCACGGTCGGGGCATATAAGCTTCTAATGGCCTTCTGGATACACAGGATCTGACTCCAATCTGATAATTTGGAAGCTGTGCTGATTAGCTGCTGGATATTCCAAAAGAAACTAAATTCATATAAGGAAGCCTCAGCGTGCCAGTGGGAGAATACACATTCACTTCCTCGATATGGACTTTACCCATATGAGCTAAAGGCGTCTGTTCATCGGCGGCATGTTGACGCCACGGAAAAATGCAACTGTTCGGTTAAGACAGCGGTCAGCTAGACACAGACCCGGCATAGTACTACCGAATGGTGAGTAACACATTATAGATCAGTCTGAGGCATCCCTACCGCCTCCTGTCCCGACATAGAGCAAGTCGGATTCTACCTCAACTAGTCTACCAGAACTCAGGAATGTTTGCGGGTCTACCGGGTGGGTTACAGATGGACCTAGTTCGTCCGGTGGGCAGAGGTCCATAGGTTAAAGAGTTCACAGCAGTCAATAAGACCACTGGTTATTCGCTACTAGGTAACGCCATCTTGGGCACCGACCTATCGTTCAGACCGCGATGTGCGACAGGTGTAGCTGTGAGGCCAGCCGGGCACACTGTTTAGTCAGCTCACAAGACTGCGGGTCAAGCAAATTCTGGCCCAGCAGATAGATGGAAGTCATAAGTTAAGTACACGAGGCTGTACAACGTCCATTTTACGATGGGGTCCTCGCTCACTCCTTATCCATAAGCTGGCCACTTCCGTGGTTGGATGGACCTCTGAAACCACAACCAACTATGTGGCAAAGCATAGCTTGTTACACTTACTCGCCTCCCTATGCTGGTACGCTTGGTCCCCCGTACTTATCGTGTTCTCCCGCCAAGAGGGCCGCCATCGATTCTTGTAAAGGTCCAAGTGCATCTTAGAGTTCAAATAGAGTAAGCCTAGTTGCCCAGCTGTTCACCATCCGCCGGTCCGACCCAATCTCTACGTTTTTGTGCACGGACAATAATTCCCCATTATCTTCAATATCTTAGAAGAGTGAGCTTCTGTCCCTTAGTGGCCCAGCCTGGTCTTCGTCCAGTTACGGCACCAGCACACGCGTTTTCAGCGGTAAAGAACGGTATTGCCTAGTCAGCGCTTAGCGGCAGAGGCTGTAATAAGGGTCGAGGAATAGCGTCTGTGCATATGGGTTGACTCTCTTTATGCATTGCATTCCCTCCCACCCATTTAGTACCCTTCGGAACAGCTGAAGTACACGACCTTGACTATGACGAACCCTTGTGTTGTTATTGGTCGCTTCATTCATCGAACCCGATCAACACGGGTAATAGGGGGTTGCCAGTAGTGCCCCAAATAAGTGCTCACCTGAAGACTCTTTGAGGCCATTCTCTTGAAGCCAATCCACGGACACAAGTTCTCCCGCCTTTCCTACAATCATGACGTGACTCCAGTTCGATGCCCTCCGGTACTCCCGGTTCATGATCAGCCTTGTAAAACCCCAAGGCATCATATTCGGGCGGCATACGGAAAACCCCACTTGGGATACCCAAACTATAGAGTCGCATCGCAGAGTATCGCGACATTTAAGGCGAGAGGCCCTGAGAAGGCCGCAGACTACCTTGCGCATCCGACACGAGTTTGGACATTAGCGCGCGCATCGCACGCAGAGCATGTGGGGGCACGTCGCCAACGTGACCCAGCAACAATGCGCCTAGGTACTAAACAGCCCACGAAATCCGATACAAAGAGGCCAAATACGTGATTTGTATCACGCGCCGGCCTGTTGCGTACCAGGTGAAGCAACATGGTTCGCGCGCCATGAAAGCCGCGGAAGTCGTACAATGTTAAGTGGGAAAATTTATAGTCCCGGAGAGCTTAGCATTGCAATACTGACTTACGGCCCAAACAAGGTGAATCATCTGGTCAGGCCCCGCATTAGATGGTGGCCTTTGAACCTCGTCCGGTGCCGCCCGCATAGCAGATGGAGGGGATTACATTATCTAACAGCGATTTGGCTCAACCGTAAGGCTCTGCTGAATGTACGGCAGTTACGCTGCGGCGAACCCTTCCGCATAAGAGATGTTTGTTAGATGTCACGAGGGCCAATGGCTTTAGTCCCGTACATTTGCTGTGGGAACCCGTCTGGCGAAATAATATTGTATTGTTTAAGACACAGGTAGGGTCGAAGCTGTCGTGCTAGACTCCGACGTAAGTT
seq00003   GGCTTGAGTCGGACGTTATCTTTAACGGTGTCAAGATTACCCAGCGCACGCTTTGGTGCCCCAACGGTTAGAATTATGGTACGTCCAAACCACGGTCGGGGCATATAAGCATCTAATGGCCTTCTGGATACACAGGATCTGACTCCAATCTGATAATTTGGAAGCTGTGCTGATTAGCTGCTGGATATTCCAAAAGAAACTAAATTCATATAAGGAAGCCTCAGCGTGCCAGTGGGAGAATACACATTCACTTCCTCGATATGGACTTTACCCATATGAGCTAAAGGCGTCTGTTCATCGGCGGCATGTTGACGCCACGGAAAAATGCAACTGTTCGGTTAAGACAGCGGTCAGCTAGACACAGACCCGGCATAGTACTACCGAATGGTGAGTAACACATTATAGATCAGTCTGAGGCATCCCTACCGCCTCCTGTCCCGACATAGAGCAAGTCGGATTCTACCTCAACTAGTCTACCAGAACTCAGGAATGTTTGCGGGTCTACCGGGTGGGTTACAGATGGACCTAGTTCGTCCGGTGGGCAGAGGTCCATAGGTTAAAGAGTTCACAGCAGTCAATAAGACCACTGGTTATTCGCTACTAGGTAACGCCATCTTGGGCACCGACCTATCGTTCAGACCGCGATGTGCGACAGGTGTAGCTGTGAGGCCAGCCGGGCACACTGTTTAGTCAGCTCACAAGACTGCGGGTCAAGCAAATTCTGGCCCAGCAGATAGATGGAAGTCATAAGTTAAGTACACGAGGCTGTACAACGTCCATTTTACGATGGGGTCCTCGCTCACTCCTTATCCATAAGCTGGCCACTTCCGTGGTTGGATGGACCTCTGAAACCACAACCAACTATGTGGCAAAGCATAGCTTGTTACACTTACTCGCCTCCCTATGCTGGTACGCTTGGTCCCCCGTACTTATCGTGTTCTCCCGCCAAGAGGGCCGCCATCGATTCTTGTAAAGGTCCAACTGCATCTTAGAGTTCAAATAGAGTAAGCCTAGTTGCCCAGCTGTTCACCATCCGCCGGTCCGACCCAATCTCTACGTTTTTGTGCACGGACAATAATTCCCCATTATCTTCAATATCTTAGAAGAGTGAGCTTCTGTCCCTTAGTGGCCCAGCCTGGTCTTCGTCCAGTTACGGCACCAGCACACGCGTTTTCAGCGGTAAAGAACGGTATTGCCTAGTCAGCGCTTAGCGGCAGAGGCTGTAATAAGGGTCGAGGAATAGCGTCTGTGCATATGGGTTGACTCTCTTTATGCATTGCATTCCCTCCCACCCATTTAGTACCCTTCGGAACAGCTGAAGTACACGACCTTGACTATGACGAACCCTTGTGTTGTTATTGGTCGCTTCATTCATCGAACCCGATCAACACGGGTAATAGGGGGTTGCCAGTAGTGCCCCAAATAAGTGCTCACCTGAAGACTCTTTGAGGCCATTCTCTTGAAGCCAATCCACGGACACAAGTTCTCCCGCCTTTCCTACAATCATGACGTGACTCCAGTTCGATGCCCTCCGGTACTCCCGGTTCATGATCAGCCTTGTAAAACCCCAAGGCATCATATTCGGGCGGCATACGGAAAACCCCACTTGGGATACCCAAACTATAGAGTCGCATCGCAGAGTATCGCGACATTTAAGGCGAGAGGCCCTGAGAAGGCCGCAGACTACCTTGCGCATCCGACACGAGTTTGGACATTAGCGCGCGCATCGCACGCAGAGCATGTGGGGGCACGTCGCCAACGTGACCCAGCAACAATGCGCCTAGGTACTAAACAGCCCACGAAATCCGATACAAAGAGGCCAAATACGTGATTTGTATCACGCGCCGGCCTGTTGCGTACCAGGTGAAGCAACATGGTTCGCGCGCCATGAAAGCCGCGGAAGTCGTACAATGTTAAGTGGGAAAATTTATAGTCCCGGAGAGCTTAGCATTGCAATACTGACTTACGGCCCAAACAAGGTGAATCATCTGGTCAGGCCCCGCATTAGATGGTGGCCTTTGAACCTCGTCCGGTGCCGCCCGCATAGCAGATGGAGGGGATTACATTATCTAACAGCGATTTGGCTCAACCGTAAGGCTCTGCTGAATGTACGGCAGTTACGCTGCGGCGAACCCTTCCGCATAAGAGATGTTTGTTAGATGTCACGAGGGCCAATGGCTTTAGTCCCGTACATTTGCTGTGGGAACCCGTCTGGCGAAATAATATTGTATTGTTTAAGACACAGGTAGGGTCGAAGCTGTCGTGCTAGACTCCGACGTAAGTT
seq00004   GGCTTGAGTCGGACGTTATCTTTAACGGTGTCAAGATTACCCAGCGCACGCTTTGGTGCCCCAACGGTTAGAATTATGGTACGTCCAAACCACGGTCGGGGCATATAAGCATCTAATGGCCTTCTGGATACACAGGATCTGACTCCAATCTGATAATTTGGAAGCTGTGCTGATTAGCTGCTGGATATTCCAAAAGAAACTAAATTCATATAAGGAAGCCTCAGCGTGCCAGTGGGAGAATACACATTCACTTCCTCGATATGGACTTTACCCATATGAGCTAAAGGCGTCTGTTCATCGGCGGCATGTTGACGCCACGGAAAAATGCAACTGTTCGGTTAAGACAGCGGTCAGCTAGACACAGACCCGGCATAGTACTACCGAATGGTGAGTAACACATTATAGATCAGTCTGAGGCATCCCTACCGCCTCCTGTCCCGACATAGAGCAAGTCGGATTCTACCTCAACTAGTCTACCAGAACTCAGGAATGTTTGCGGGTCTACCGGGTGGGTTACAGATGGACCTAGTTCGTCCGGTGGGCAGAGGTCCATAGGTTAAAGAGTTCACAGCAGTCAATAAGACCACTGGTTATTCGCTACTAGGTAACGCCATCTTGGGCACCGACCTATCGTTCAGACCGCGATGTGCGACAGGTGTAGCTGTGAGGCCAGCCGGGCACACTGTTTAGTCAGCTCACAAGACTGCGGGTCAAGCAAATTCTGGCCCAGCAGATAGATGGAAGTCATAAGTTAAGTACACGAGGCTGTACAACGTCCATTTTACGATGGGGTCCTCGCTCACTCCTTATCCATAAGCTGGCCACTTCCGTGGTTGGATGGACCTCTGAAACCACAACCAACTATGTGGCAAAGCATAGCTTGTTACACTTACTCGCCTCCCTATGCTGGTACGCTTGGTCCCCCGTACTTATCGTGTTCTCCCGCCAAGAGGGCCGCCATCGATTCTTGTAAAGGTCCAACTGCATCTTAGAGTTCAAATAGAGTAAGCCTAGTTGCCCAGCTGTTCACCATCCGCCGGTCCGACCCAATCTCTACGTTTTTGTGCACGGACAATAATTCCCCATTATCTTCAATATCTTAGAAGAGTGAGCTTCTGTCCCTTAGTGGCCCAGCCTGGTCTTCGTCCAGTTACGGCACCAGCACACGCGTTTTCAGCGGTAAAGAACGGTATTGCCTAGTCAGCGCTTAGCGGCAGAGGCTGTAATAAGGGTCGAGGAATAGCGTCTGTGCATATGGGTTGACTCTCTTTATGCATTGCATTCCCTCCCACCCATTTAGTACCCTTCGGAACAGCTGAAGTACACGACCTTGACTATGACGAACCCTTGTGTTGTTATTGGTCGCTTCATTCATCGAACCCGATCAACACGGGTAATAGGGGGTTGCCAGTAGTGCCCCAAATAAGTGCTCACCTGAAGACTCTTTGAGGCCATTCTCTTGAAGCCAATCCACGGACACAAGTTCTCCCGCCTTTCCTACAATCATGACGTGACTCCAGTTCGATGCCCTCCGGTACTCCCGGTTCATGATCAGCCTTGTAAAACCCCAAGGCATCATATTCGGGCGGCATACGGAAAACCCCACTTGGGATACCCAAACTATAGAGTCGCATCGCAGAGTATCGCGACATTTAAGGCGAGAGGCCCTGAGAAGGCCGCAGACTACCTTGCGCATCCGACACGAGTTTGGACATTAGCGCGCGCATCGCACGCAGAGCATGTGGGGGCACGTCGCCAACGTGACCCAGCAACAATGCGCCTAGGTACTAAACAGCCCACGAAATCCGATACAAAGAGGCCAAATACGTGATTTGTATCACGCGCCGGCCTGTTGCGTACCAGGTGAAGCAACATGGTTCGCGCGCCATGAAAGCCGCGGAAGTCGTACAATGTTAAGTGGGAAAATTTATAGTCCCGGAGAGCTTAGCATTGCAATACTGACTTACGGCCCAAACAAGGTGAATCATCTGGTCAGGCCCCGCATTAGATGGTGGCCTTTGAACCTCGTCCGGTGCCGCCCGCATAGCAGATGGAGGGGATTACATTATCTAACAGCGATTTGGCTCAACCGTAAGGCTCTGCTGAATGTACGGCAGTTACGCTGCGGCGAACCCTTCCGCATAAGAGATGTTTGTTAGATGTCACGAGGGCCAATGGCTTTAGTCCCGTACATTTGCTGTGGGAACCCGTCTGGCGAAATAATATTGTATTGTTTAAGACACAGGTAGGGTCGAAGCTGTCGTGCTAGACTCCGACGTAAGTT
seq00005   GGCTTGAGTCGGACGTTATCTTTAACGATGTCAAGATTACCCAGCGCACGCTTTGGTGCCCCAACGGTTAGAATTATGGTACGTCCAAACCACGGTCGGGGCATATAAGCTTCTAATGGCCTTCTGGATACACAGGATCTGACTCCAATCTGATAATTTGGAAGCTGTGCTGATTAGCTGCTGGATATTCCAAAAGAAACTAAATTCATATAAGGAAGCCTCAGCGTGCCAGTGGGAGAATACACATTCACTTCCTCGATATGGACTTTACCCATATGAGCTAAAGGCGTCTGTTCATCGGCGGCATGTTGACGCCACGGAAAAATGCAACTGTTCGGTTAAGACAGCGGTCAGCTAGACACAGACCCGGCATAGTACTACCGAATGGTGAGTAACACATTATAGATCAGTCTGAGGCATCCCTACCGCCTCCTGTCCCGACATAGAGCAAGTCGGATTCTACCTCAACTAGTCTACCAGAACTCAGGAATGTTTGCGGGTCTACCGGGTGGGTTACAGATGGACCTAGTTCGTCCGGTGGGCAGAGGTCCATAGGTTAAAGAGTTCACAGCAGTCAATAAGACCACTGGTTATTCGCTACTAGGTAACGCCATCTTGGGCACCGACCTATCGTTCAGACCGCGATGTGCGACAGGTGTAGCTGTGAGGCCAGCCGGGCACACTGTTTAGTCAGCTCACAAGACTGCGGGTCAAGCAAATTCTGGCCCAGCAGATAGATGGAAGTCATAAGTTAAGTACACGAGGCTGTACAACGTCCATTTTACGATGGGGTCCTCGCTCACTCCTTATCCATAAGCTGGCCACTTCCGTGGTTGGATGGACCTCTGAAACCACAACCAACTATGTGGCAAAGCATAGCTTGTTACACTTACTCGCCTCCCTATGCTGGTACGCTTGGTCCCCCGTACTTATCGTGTTCTCCCGCCAAGAGGGCCGCCATCGATTCTTGTAAAGGTCCAAGTGCATCTTAGAGTTCAAATAGAGTAAGCCTAGTTGCCCAGCTGTTCACCATCCGCCGGTCCGACCCAATCTCTACGTTTTTGTGCACGGACAATAATTTCCCATTATCTTCAATATCTTAGAAGAGTGAGCTTCTGTCCCTTAGTGGCCCAGCCTGGTCTTCGTCCAGTTACGGCACCAGCACACGCGTTTTCAGCGGTAAAGAACGGTATTGCCTAGTCAGCGCTTAGCGGCAGAGGCTGTAATAAGGGTCGAGGAATAGCGTCTGTGCATATGGGTTGACTCTCTTTATGCATTGCATTCCCTCCCACCCATTTAGTACCCTTCGGAACAGCTGAAGTACACGACCTTGACTATGACGAACCCTTGTGTTGTTATTGGTCGCTTCATTCATCGAACCCGATCAACACGGGTAATAGGGGGTTGCCAGTAGTGCCCCAAATAAGTGCTCACCTGAAGACTCTTTGAGGCCATTCTCTTGAAGCCAATCCACGGACACAAGTTCTCCCGCCTTTCCTACAATCATGACGTGACTCCAGTTCGATGCCCTCCGGTACTCCCGGTTCATGATCAGCCTTGTAAAACCCCAAGGCATCATATTCGGGCGGCATACGGAAAACCCCACTTGGGATACCCAAACTATAGAGTCGCATCGCAGAGTATCGCGACATTTAAGGCGAGAGGCCCTGAGAAGGCCGCAGACTACCTTGCGCATCCGACACGAGTTTGGACATTAGCGCGCGCATCGCACGCAGAGCATGTGGGGGCACGTCGCCAACGTGACCCAGCAACAATGCGCCTAGGTACTAAACAGCCCACGAAATCCGATACAAAGAGGCCAAATACGTGATTTGTATCACGCGCCGGCCTGTTGCGTACCAGGTGAAGCAACATGGTTCGCGCGCCATGAAAGCCGCGGAAGTCGTACAATGTTAAGTGGGAAAATTTATAGTCCCGGAGAGCTTAGCATTGCAATACTGACTTACGGCCCAAACAAGGTGAATCATCTGGTCAGGCCCCGCATTAGATGGTGGCCTTTGAACCTCGTCCGGTGCCGCCCGCATAGCAGATGGAGGGGATTACATTATCTAACAGCGATTTGGCTCAACCGTAAGGCTCTGCTGAATGTACGGCAGTTACGCTGCGGCGAACCCTTCCGCATAAGAGATGTTTGTTAGATGTCACGAGGGCCAATGGCTTTAGTCCCGTACATTTGCTGTGGGAACCCGTCTGGCGAAATAATATTGTATTGTTTAAGACACAGGTAGGGTCGAAGCTGTCGTGCTAGACTCCGACGTAAGTT
seq00006   GGCTTGAGTCGGACGTTATCTTTAACGATGTCAAGATTACCCAGCGCACGCTTTGGTGCCCCAACGGTTAGAATTATGGTACGTCCAAACCACGGTCGGGGCATATAAGCTTCTAATGGCCTTCTGGATACACAGGATCTGACTCCAATCTGATAATTTGGAAGCTGTGCTGATTAGCTGCTGGATATTCCAAAAGAAACTAAATTCATATAAGGAAGCCTCAGCGTGCCAGTGGGAGAATACACATTCACTTCCTCGATATGGACTTTACCCATATGAGCTAAAGGCGTCTGTTCATCGGCGGCATGTTGACGCCACGGAAAAATGCAACTGTTCGGTTAAGACAGCGGTCAGCTAGACACAGACCCGGCATAGTACTACCGAATGGTGAGTAACACATTATAGATCAGTCTGAGGCATCCCTACCGCCTCCTGTCCCGACATAGAGCAAGTCGGATTCTACCTCAACTAGTCTACCAGAACTCAGGAATGTTTGCGGGTCTACCGGGTGGGTTACAGATGGACCTAGTTCGTCCGGTGGGCAGAGGTCCATAGGTTAAAGAGTTCACAGCAGTCAATAAGACCACTGGTTATTCGCTACTAGGTAACGCCATCTTGGGCACCGACCTATCGTTCAGACCGCGATGTGCGACAGGTGTAGCTGTGAGGCCAGCCGGGCACACTGTTTAGTCAGCTCACAAGACTGCGGGTCAAGCAAATTCTGGCCCAGCAGATAGATGGAAGTCATAAGTTAAGTACACGAGGCTGTACAACGTCCATTTTACGATGGGGTCCTCGCTCACTCCTTATCCATAAGCTGGCCACTTCCGTGGTTGGATGGACCTCTGAAACCACAACCAACTATGTGGCAAAGCATAGCTTGTTACACTTACTCGCCTCCCTATGCTGGTACGCTTGGTCCCCCGTACTTATCGTGTTCTCCCGCCAAGAGGGCCGCCATCGATTCTTGTAAAGGTCCAAGTGCATCTTAGAGTTCAAATAGAGTAAGCCTAGTTGCCCAGCTGTTCACCATCCGCCGGTCCGACCCAATCTCTACGTTTTTGTGCACGGACAATAATTCCCCATTATCTTCAATATCTTAGAAGAGTGAGCTTCTGTCCCTTAGTGGCCCAGCCTGGTCTTCGTCCAGTTACGGCACCAGCACACGCGTTTTCAGCGGTAAAGAACGGTATTGCCTAGTCAGCGCTTAGCGGCAGAGGCTGTAATAAGGGTCGAGGAATAGCGTCTGTGCATATGGGTTGACTCTCTTTATGCATTGCATTCCCTCCCACCCATTTAGTACCCTTCGGAACAGCTGAAGTACACGACCTTGACTATGACGAACCCTTGTGTTGTTATTGGTCGCTTCATTCATCGAACCCGATCAACACGGGTAATAGGGGGTTGCCAGTAGTGCCCCAAATAAGTGCTCACCTGAAGACTCTTTGAGGCCATTCTCTTGAAGCCAATCCACGGACACAAGTTCTCCCGCCTTTCCTACAATCATGACGTGACTCCAGTTCGATGCCCTCCGGTACTCCCGGTTCATGATCAGCCTTGTAAAACCCCAAGGCATCATATTCGGGCGGCATACGGAAAACCCCACTTGGGATACCCAAACTATAGAGTCGCATCGCAGAGTATCGCGACATTTAAGGCGAGAGGCCCTGAGAAGGCCGCAGACTACCTTGCGCATCCGACACGAGTTTGGACATTAGCGCGCGCATCGCACGCAGAGCATGTGGGGGCACGTCGCCAACGTGACCCAGCAACAATGCGCCTAGGTACTAAACAGCCCACGAAATCCGATACAAAGAGGCCAAATACGTGATTTGTATCACGCGCCGGCCTGTTGCGTACCAGGTGAAGCAACATGGTTCGCGCGCCATGAAAGCCGCGGAAGTCGTACAATGTTAAGTGGGAAAATTTATAGTCCCGGAGAGCTTAGCATTGCAATACTGACTTACGGCCCAAACAAGGTGAATCATCTGGTCAGGCCCCGCATTAGATGGTGGCCTTTGAACCTCGTCCGGTGCCGCCCGCATAGCAGATGGAGGGGATTACATTATCTAACAGCGATTTGGCTCAACCGTAAGGCTCTGCTGAATGTACGGCAGTTACGCTGCGGCGAACCCTTCCGCATAAGAGATGTTTGTTAGATGTCACGAGGGCCAATGGCTTTAGTCCCGTACATTTGCTGTGGGAACCCGTCTGGCGAAATAATATTGTATTGTTTAAGACACAGGTAGGGTCGAAGCTGTCGTGCTAGACTCCGACGTAAGTT
seq00007   GGCTTGAGTCGGACGTTATCTTTAACGATGTCAAGATTACCCAGCGCACGCTTTGGTGCCCCAACGGTTAGAATTATGGTACGTCCAAACCACGGTCGGGGCATATAAGCTTCTAATGGCCTTCTGGATACACAGGATCTGACTCCAATCTGATAATTTGGAAGCTGTGCTGATTAGCTGCTGGATATTCCAAAAGAAACTAAATTCATATAAGGAAGCCTCAGCGTGCCAGTGGGAGAATACACATTCACTTCCTCGATATGGACTTTACCCATATGAGCTAAAGGCGTCTGTTCATCGGCGGCATGTTGACGCCACGGAAAAATGCAACTGTTCGGTTAAGACAGCGGTCAGCTAGACACAGACCCGGCATAGTACTACCGAATGGTGAGTAACACATTATAGATCAGTCTGAGGCATCCCTACCGCCTCCTGTCCCGACATAGAGCAAGTCGGATTCTACCTCAACTAGTCTACCAGAACTCAGGAATGTTTGCGGGTCTACCGGGTGGGTTACAGATGGACCTAGTTCGTCCGGTGGGCAGAGGTCCATAGGTTAAAGAGTTCACAGCAGTCAATAAGACCACTGGTTATTCGCTACTAGGTAACGCCATCTTGGGCACCGACCTATCGTTCAGACCGCGATGTGCGACAGGTGTAGCTGTGAGGCCAGCCGGGCACACTGTTTAGTCAGCTCACAAGACTGCGGGTCAAGCAAATTCTGGCCCAGCAGATAGATGGAAGTCATAAGTTAAGTACACGAGGCTGTACAACGTCCATTTTACGATGGGGTCCTCGCTCACTCCTTATCCATAAGCTGGCCACTTCCGTGGTTGGATGGACCTCTGAAACCACAACCAACTATGTGGCAAAGCATAGCTTGTTACACTTACTCGCCTCCCTATGCTGGTACGCTTGGTCCCCCGTACTTATCGTGTTCTCCCGCCAAGAGGGCCGCCATCGATTCTTGTAAAGGTCCAAGTGCATCTTAGAGTTCAAATAGAGTAAGCCTAGTTGCCCAGCTGTTCACCATCCGCCGGTCCGACCCAATCTCTACGTTTTTGTGCACGGACAATAATTCCCCATTATCTTCAATATCTTAGAAGAGTGAGCTTCTGTCCCTTAGTGGCCCAGCCTGGTCTTCGTCCAGTTACGGCACCAGCACACGCGTTTTCAGCGGTAAAGAACGGTATTGCCTAGTCAGCGCTTAGCGGCAGAGGCTGTAATAAGGGTCGAGGAATAGCGTCTGTGCATATGGGTTGACTCTCTTTATGCATTGCATTCCCTCCCACCCATTTAGTACCCTTCGGAACAGCTGAAGTACACGACCTTGACTATGACGAACCCTTGTGTTGTTATTGGTCGCTTCATTCATCGAACCCGATCAACACGGGTAATAGGGGGTTGCCAGTAGTGCCCCAAATAAGTGCTCACCTGAAGACTCTTTGAGGCCATTCTCTTGAAGCCAATCCACGGACACAAGTTCTCCCGCCTTTCCTACAATCATGACGTGACTCCAGTTCGATGCCCTCCGGTACTCCCGGTTCATGATCAGCCTTGTAAAACCCCAAGGCATCATATTCGGGCGGCATACGGAAAACCCCACTTGGGATACCCAAACTATAGAGTCGCATCGCAGAGTATCGCGACATTTAAGGCGAGAGGCCCTGAGAAGGCCGCAGACTACCTTGCGCATCCGACACGAGTTTGGACATTAGCGCGCGCATCGCACGCAGAGCATGTGGGGGCACGTCGCCAACGTGACCCAGCAACAATGCGCCTAGGTACTAAACAGCCCACGAAATCCGATACAAAGAGGCCAAATACGTGATTTGTATCACGCGCCGGCCTGTTGCGTACCAGGTGAAGCAACATGGTTCGCGCGCCATGAAAGCCGCGGAAGTCGTACAATGTTAAGTGGGAAAATTTATAGTCCCGGAGAGCTTAGCATTGCAATACTGACTTACGGCCCAAACAAGGTGAATCATCTGGTCAGGCCCCGCATTAGATGGTGGCCTTTGAACCTCGTCCGGTGCCGCCCGCATAGCAGATGGAGGGGATTACATTATCTAACAGCGATTTGGCTCAACCGTAAGGCTCTGCTGAATGTACGGCAGTTACGCTGCGGCGAACCCTTCCGCATAAGAGATGTTTGTTAGATGTCACGAGGGCCAATGGCTTTAGTCCCGTACATTTGCTGTGGGAACCCGTCTGGCGAAATAATATTGTATTGTTTAAGACACAGGTAGGGTCGAAGCTGTCGTGCTAGACTCCGACGTAAGTT
seq00008   GGCTTGAGTCGGACGTTATCTTTAACGATGTCAAGATTACCCAGCGCACGCTTTGGTGCCCCAACGGTTAGAATTATGGTACGTCCAAACCACGGTCGGGGCATATAAGCTTCTAATGGCCTTCTGGATACACAGGATCTGACTCCAATCTGATAATTTGGAAGCTGTGCTGATTAGCTGCTGGATATTCCAAAAGAAACTAAATTCATATAAGGAAGCCTCAGCGTGCCAGTGGGAGAATACACATTCACTTCCTCGATATGGACTTTACCCATATGAGCTAAAGGCGTCTGTTCATCGGCGGCATGTTGACGCCACGGAAAAATGCAACTGTTCGGTTAAGACAGCGGTCAGCTAGACACAGACCCGGCATAGTACTACCGAATGGTGAGTAACACATTATAGATCAGTCTGAGGCATCCCTACCGCCTCCTGTCCCGACATAGAGCAAGTCGGATTCTACCTCAACTAGTCTACCAGAACTCAGGAATGTTTGCGGGTCTACCGGGTGGGTTACAGATGGACCTAGTTCGTCCGGTGGGCAGAGGTCCATAGGTTAAAGAGTTCACAGCAGTCAATAAGACCACTGGTTATTCGCTACTAGGTAACGCCATCTTGGGCACCGACCTATCGTTCAGACCGCGATGTGCGACAGGTGTAGCTGTGAGGCCAGCCGGGCACACTGTTTAGTCAGCTCACAAGACTGCGGGTCAAGCAAATTCTGGCCCAGCAGATAGATGGAAGTCATAAGTTAAGTACACGAGGCTGTACAACGTCCATTTTACGATGGGGTCCTCGCTCACTCCTTATCCATAAGCTGGCCACTTCCGTGGTTGGATGGACCTCTGAAACCACAACCAACTATGTGGCAAAGCATAGCTTGTTACACTTACTCGCCTCCCTATGCTGGTACGCTTGGTCCCCCGTACTTATCGTGTTCTCCCGCCAAGAGGGCCGCCATCGATTCTTGTAAAGGTCCAAGTGCATCTTAGAGTTCAAATAGAGTAAGCCTAGTTGCCCAGCTGTTCACCATCCGCCGGTCCGACCCAATCTCTACGTTTTTGTGCACGGACAATAATTTCCCATTATCTTCAATATCTTAGAAGAGTGAGCTTCTGTCCCTTAGTGGCCCAGCCTGGTCTTCGTCCAGTTACGGCACCAGCACACGCGTTTTCAGCGGTAAAGAACGGTATTGCCTAGTCAGCGCTTAGCGGCAGAGGCTGTAATAAGGGTCGAGGAATAGCGTCTGTGCATATGGGTTGACTCTCTTTATGCATTGCATTCCCTCCCACCCATTTAGTACCCTTCGGAACAGCTGAAGTACACGACCTTGACTATGACGAACCCTTGTGTTGTTATTGGTCGCTTCATTCATCGAACCCGATCAACACGGGTAATAGGGGGTTGCCAGTAGTGCCCCAAATAAGTGCTCACCTGAAGACTCTTTGAGGCCATTCTCTTGAAGCCAATCCACGGACACAAGTTCTCCCGCCTTTCCTACAATCATGACGTGACTCCAGTTCGATGCCCTCCGGTACTCCCGGTTCATGATCAGCCTTGTAAAACCCCAAGGCATCATATTCGGGCGGCATACGGAAAACCCCACTTGGGATACCCAAACTATAGAGTCGCATCGCAGAGTATCGCGACATTTAAGGCGAGAGGCCCTGAGAAGGCCGCAGACTACCTTGCGCATCCGACACGAGTTTGGACATTAGCGCGCGCATCGCACGCAGAGCATGTGGGGGCACGTCGCCAACGTGACCCAGCAACAATGCGCCTAGGTACTAAACAGCCCACGAAATCCGATACAAAGAGGCCAAATACGTGATTTGTATCACGCGCCGGCCTGTTGCGTACCAGGTGAAGCAACATGGTTCGCGCGCCATGAAAGCCGCGGAAGTCGTACAATGTTAAGTGGGAAAATTTATAGTCCCGGAGAGCTTAGCATTGCAATACTGACTTACGGCCCAAACAAGGTGAATCATCTGGTCAGGCCCCGCATTAGATGGTGGCCTTTGAACCTCGTCCGGTGCCGCCCGCATAGCAGATGGAGGGGATTACATTATCTAACAGCGATTTGGCTCAACCGTAAGGCTCTGCTGAATGTACGGCAGTTACGCTGCGGCGAACCCTTCCGCATAAGAGATGTTTGTTAGATGTCACGAGGGCCAATGGCTTTAGTCCCGTACATTTGCTGTGGGAACCCGTCTGGCGAAATAATATTGTATTGTTTAAGACACAGGTAGGGTCGAAGCTGTCGTGCTAGACTCCGACGTAAGTT
seq00009   GGCTTGAGTCGGACGTTATCTTTAACGATGTCAAGATTACCCAGCGCACGCTTTGGTGCCCCAACGGTTAGAATTATGGTACGTCCAAACCACGGTCGGGGCATATAAGCTTCTAATGGCCTTCTGGATACACAGGATCTGACTCCAATCTGATAATTTGGAAGCTGTGCTGATTAGCTGCTGGATATTCCAAAAGAAACTAAATTCATATAAGGAAGCCTCAGCGTGCCAGTGGGAGAATACACATTCACTTCCTCGATATGGACTTTACCCATATGAGCTAAAGGCGTCTGTTCATCGGCGGCATGTTGACGCCACGGAAAAATGCAACTGTTCGGTTAAGACAGCGGTCAGCTAGACACAGACCCGGCATAGTACTACCGAATGGTGAGTAACACATTATAGATCAGTCTGAGGCATCCCTACCGCCTCCTGTCCCGACATAGAGCAAGTCGGATTCTACCTCAACTAGTCTACCAGAACTCAGGAATGTTTGCGGGTCTACCGGGTGGGTTACAGATGGACCTAGTTCGTCCGGTGGGCAGAGGTCCATAGGTTAAAGAGTTCACAGCAGTCAATAAGACCACTGGTTATTCGCTACTAGGTAACGCCATCTTGGGCACCGACCTATCGTTCAGACCGCGATGTGCGACAGGTGTAGCTGTGAGGCCAGCCGGGCACACTGTTTAGTCAGCTCACAAGACTGCGGGTCAAGCAAATTCTGGCCCAGCAGATAGATGGAAGTCATAAGTTAAGTACACGAGGCTGTACAACGTCCATTTTACGATGGGGTCCTCGCTCACTCCTTATCCATAAGCTGGCCACTTCCGTGGTTGGATGGACCTCTGAAACCACAACCAACTATGTGGCAAAGCATAGCTTGTTACACTTACTCGCCTCCCTATGCTGGTACGCTTGGTCCCCCGTACTTATCGTGTTCTCCCGCCAAGAGGGCCGCCATCGATTCTTGTAAAGGTCCAAGTGCATCTTAGAGTTCAAATAGAGTAAGCCTAGTTGCCCAGCTGTTCACCATCCGCCGGTCCGACCCAATCTCTACGTTTTTGTGCACGGACAATAATTTCCCATTATCTTCAATATCTTAGAAGAGTGAGCTTCTGTCCCTTAGTGGCCCAGCCTGGTCTTCGTCCAGTTACGGCACCAGCACACGCGTTTTCAGCGGTAAAGAACGGTATTGCCTAGTCAGCGCTTAGCGGCAGAGGCTGTAATAAGGGTCGAGGAATAGCGTCTGTGCATATGGGTTGACTCTCTTTATGCATTGCATTCCCTCCCACCCATTTAGTACCCTTCGGAACAGCTGAAGTACACGACCTTGACTATGACGAACCCTTGTGTTGTTATTGGTCGCTTCATTCATCGAACCCGATCAACACGGGTAATAGGGGGTTGCCAGTAGTGCCCCAAATAAGTGCTCACCTGAAGACTCTTTGAGGCCATTCTCTTGAAGCCAATCCACGGACACAAGTTCTCCCGCCTTTCCTACAATCATGACGTGACTCCAGTTCGATGCCCTCCGGTACTCCCGGTTCATGATCAGCCTTGTAAAACCCCAAGGCATCATATTCGGGCGGCATACGGAAAACCCCACTTGGGATACCCAAACTATAGAGTCGCATCGCAGAGTATCGCGACATTTAAGGCGAGAGGCCCTGAGAAGGCCGCAGACTACCTTGCGCATCCGACACGAGTTTGGACATTAGCGCGCGCATCGCACGCAGAGCATGTGGGGGCACGTCGCCAACGTGACCCAGCAACAATGCGCCTAGGTACTAAACAGCCCACGAAATCCGATACAAAGAGGCCAAATACGTGATTTGTATCACGCGCCGGCCTGTTGCGTACCAGGTGAAGCAACATGGTTCGCGCGCCATGAAAGCCGCGGAAGTCGTACAATGTTAAGTGGGAAAATTTATAGTCCCGGAGAGCTTAGCATTGCAATACTGACTTACGGCCCAAACAAGGTGAATCATCTGGTCAGGCCCCGCATTAGATGGTGGCCTTTGAACCTCGTCCGGTGCCGCCCGCATAGCAGATGGAGGGGATTACATTATCTAACAGCGATTTGGCTCAACCGTAAGGCTCTGCTGAATGTACGGCAGTTACGCTGCGGCGAACCCTTCCGCATAAGAGATGTTTGTTAGATGTCACGAGGGCCAATGGCTTTAGTCCCGTACATTTGCTGTGGGAACCCGTCTGGCGAAATAATATTGTATTGTTTAAGACACAGGTAGGGTCGAAGCTGTCGTGCTAGACTCCGACGTAAGTT
seq00010   GGCTTGAGTCGGACGTTATCTTTAACGGTGTCAAGATTACCCAGCGCACGCTTTGGTGCCCCAACGGTTAGAATTATGGTACGTCCAAACCACGGTCGGGGCATATAAGCATCTAATGGCCTTCTGGATACACAGGATCTGACTCCAATCTGATAATTTGGAAGCTGTGCTGATTAGCTGCTGGATATTCCAAAAGAAACTAAATTCATATAAGGAAGCCTCAGCGTGCCAGTGGGAGAATACACATTCACTTGCTCGATATGGACTTTACCCATATGAGCTAAAGGCGTCTGTTCATCGGCGGCATGTTGACGCCACGGAAAAATGCAACTGTTCGGTTAAGACAGCGGTCAGCTAGACACAGACCCGGCATAGTACTACCGAATGGTGAGTAACACATTATAGATCAGTCTGAGGCATCCCTACCGCCTCCTGTCCCGACATAGAGCAAGTCGGATTCTACCTCAACTAGTCTACCAGAACTCAGGAATGTTTGCGGGTCTACCGGGTGGGTTACAGATGGACCTAGTTCGTCCGGTGGGCAGAGGTCCATAGGTTAAAGAGTTCACAGCAGTCAATAAGACCACTGGTTATTCGCTACTAGGTAACGCCATCTTGGGCACCGACCTATCGTTCAGACCGCGATGTGCGACAGGTGTAGCTGTGAGGCCAGCCGGGCACACTGTTTAGTCAGCTCACAAGACTGCGGGTCAAGCAAATTCTGGCCCAGCAGATAGATGGAAGTCATAAGTTAAGTACACGAGGCTGTACAACGTCCATTTTACGATGGGGTCCTCGCTCACTCCTTATCCATAAGCTGGCCACTTCCGTGGTTGGATGGACCTCTGAAACCACAACCAACTATGTGGCAAAGCATAGCTTGTTACACTTACTCGCCTCCCTATGCTGGTACGCTTGGTCCCCCGTACTTATCGTGTTCTCCCGCCAAGAGGGCCGCCATCGATTCTTGTAAAGGTCCAAGTGCATCTTAGAGTTCAAATAGAGTAAGCCTAGTTGCCCAGCTGTTCACCATCCGCCGGTCCGACCCAATCTCTACGTTTTTGTGCACGGACAATAATTCCCCATTATCTTCAATATCTTAGAAGAGTGAGCTTCTGTCCCTTAGTGGCCCAGCCTGGTCTTCGTCCAGTTACGGCACCAGCACACGCGTTTTCAGCGGTAAAGAACGGTATTGCCTAGTCAGCGCTTAGCGGCAGAGGCTGTAATAAGGGTCGAGGAATAGCGTCTGTGCATATGGGTTGACTCTCTTTATGCATTGCATTCCCTCCCACCCATTTAGTACCCTTCGGAACAGCTGAAGTACACGACCTTGACTATGACGAACCCTTGTGTTGTTATTGGTCGCTTCATTCATCGAACCCGATCAACACGGGTAATAGGGGGTTGCCAGTAGTGCCCCAAATAAGTGCTCACCTGAAGACTCTTTGAGGCCATTCTCTTGAAGCCAATCCACGGACACAAGTTCTCCCGCCTTTCCTACAATCATGACGTGACTCCAGTTCGATGCCCTCCGGTACTCCCGGTTCATGATCAGCCTTGTAAAACCCCAAGGCATCATATTCGGGCGGCATACGGAAAACCCCACTTGGGATACCCAAACTATAGAGTCGCATCGCAGAGTATCGCGACATTTAAGGCGAGAGGCCCTGAGAAGGCCGCAGACTACCTTGCGCATCCGACACGAGTTTGGACATTAGCGCGCGCATCGCACGCAGAGCATGTGGGGGCACGTCGCCAACGTGACCCAGCAACAATGCGCCTAGGTACTAAACAGCCCACGAAATCCGATACAAAGAGGCCAAATACGTGATTTGTATCACGCGCCGGCCTGTTGCGTACCAGGTGAAGCAACATGGTTCGCGCGCCATGAAAGCCGCGGAAGTCGTACAATGTTAAGTGGGAAAATTTATAGTCCCGGAGAGCTTAGCATTGCAATACTGACTTACGGCCCAAACAAGGTGAATCATCTGGTCAGGCCCCGCATTAGATGGTGGCCTTTGAACCTCGTCCGGTGCCGCCCGCATAGCAGATGGAGGGGATTACATTATCTAACAGCGATTTGGCTCAACCGTAAGGCTCTGCTGAATGTACGGCAGTTACGCTGCGGCGAACCCTTCCGCATAAGAGATGTTTGTTAGATGTCACGAGGGCCAATGGCTTTAGTCCCGTACATTTGCTGTGGGAACCCGTCTGGCGAAATAATATTGTATTGTTTAAGACACAGGTAGGGTCGAAGCTGTCGTGCTAGACTCCGACGTAAGTT
seq00011   GGCTTGAGTCGGACGTTATCTTTAACGATGTCAAGATTACCCAGCGCACGCTTTGGTGCCCCAACGGTTAGAATTATGGTACGTCCAAACCACGGTCGGGGCATATAAGCTTCTAATGGCCTTCTGGATACACAGGATCTGACTCCAATCTGATAATTTGGAAGCTGTGCTGATTAGCTGCTGGATATTCCAAAAGAAACTAAATTCATATAAGGAAGCCTCAGCGTGCCAGTGGGAGAATACACATTCACTTCCTCGATATGGACTTTACCCATATGAGCTAAAGGCGTCTGTTCATCGGCGGCATGTTGACGCCACGGAAAAATGCAACTGTTCGGTTAAGACAGCGGTCAGCTAGACACAGACCCGGCATAGTACTACCGAATGGTGAGTAACACATTATAGATCAGTCTGAGGCATCCCTACCGCCTCCTGTCCCGACATAGAGCAAGTCGGATTCTACCTCAACTAGTCTACCAGAACTCAGGAATGTTTGCGGGTCTACCGGGTGGGTTACAGATGGACCTAGTTCGTCCGGTGGGCAGAGGTCCATAGGTTAAAGAGTTCACAGCAGTCAATAAGACCACTGGTTATTCGCTACTAGGTAACGCCATCTTGGGCACCGACCTATCGTTCAGACCGCGATGTGCGACAGGTGTAGCTGTGAGGCCAGCCGGGCACACTGTTTAGTCAGCTCACAAGACTGCGGGTCAAGCAAATTCTGGCCCAGCAGATAGATGGAAGTCATAAGTTAAGTACACGAGGCTGTACAACGTCCATTTTACGATGGGGTCCTCGCTCACTCCTTATCCATAAGCTGGCCACTTCCGTGGTTGGATGGACCTCTGAAACCACAACCAACTATGTGGCAAAGCATAGCTTGTTACACTTACTCGCCTCCCTATGCTGGTACGCTTGGTCCCCCGTACTTATCGTGTTCTCCCGCCAAGAGGGCCGCCATCGATTCTTGTAAAGGTCCAAGTGCATCTTAGAGTTCAAATAGAGTAAGCCTAGTTGCCCAGCTGTTCACCATCCGCCGGTCCGACCCAATCTCTACGTTTTTGTGCACGGACAATAATTTCCCATTATCTTCAATATCTTAGAAGAGTGAGCTTCTGTCCCTTAGTGGCCCAGCCTGGTCTTCGTCCAGTTACGGCACCAGCACACGCGTTTTCAGCGGTAAAGAACGGTATTGCCTAGTCAGCGCTTAGCGGCAGAGGCTGTAATAAGGGTCGAGGAATAGCGTCTGTGCATATGGGTTGACTCTCTTTATGCATTGCATTCCCTCCCACCCATTTAGTACCCTTCGGAACAGCTGAAGTACACGACCTTGACTATGACGAACCCTTGTGTTGTTATTGGTCGCTTCATTCATCGAACCCGATCAACACGGGTAATAGGGGGTTGCCAGTAGTGCCCCAAATAAGTGCTCACCTGAAGACTCTTTGAGGCCATTCTCTTGAAGCCAATCCACGGACACAAGTTCTCCCGCCTTTCCTACAATCATGACGTGACTCCAGTTCGATGCCCTCCGGTACTCCCGGTTCATGATCAGCCTTGTAAAACCCCAAGGCATCATATTCGGGCGGCATACGGAAAACCCCACTTGGGATACCCAAACTATAGAGTCGCATCGCAGAGTATCGCGACATTTAAGGCGAGAGGCCCTGAGAAGGCCGCAGACTACCTTGCGCATCCGACACGAGTTTGGACATTAGCGCGCGCATCGCACGCAGAGCATGTGGGGGCACGTCGCCAACGTGACCCAGCAACAATGCGCCTAGGTACTAAACAGCCCACGAAATCCGATACAAAGAGGCCAAATACGTGATTTGTATCACGCGCCGGCCTGTTGCGTACCAGGTGAAGCAACATGGTTCGCGCGCCATGAAAGCCGCGGAAGTCGTACAATGTTAAGTGGGAAAATTTATAGTCCCGGAGAGCTTAGCATTGCAATACTGACTTACGGCCCAAACAAGGTGAATCATCTGGTCAGGCCCCGCATTAGATGGTGGCCTTTGAACCTCGTCCGGTGCCGCCCGCATAGCAGATGGAGGGGATTACATTATCTAACAGCGATTTGGCTCAACCGTAAGGCTCTGCTGAATGTACGGCAGTTACGCTGCGGCGAACCCTTCCGCATAAGAGATGTTTGTTAGATGTCACGAGGGCCAATGGCTTTAGTCCCGTACATTTGCTGTGGGAACCCGTCTGGCGAAATAATATTGTATTGTTTAAGACACAGGTAGGGTCGAAGCTGTCGTGCTAGACTCCGACGTAAGTT
seq00012   GGCTTGAGTCGGACGTTATCTTTAACGATGTCAAGATTACCCAGCGCACGCTTTGGTGCCCCAACGGTTAGAATTATGGTACGTCCAAACCACGGTCGGGGCATATAAGCTTCTAATGGCCTTCTGGATACACAGGATCTGACTCCAATCTGATAATTTGGAAGCTGTGCTGATTAGCTGCTGGATATTCCAAAAGAAACTAAATTCATATAAGGAAGCCTCAGCGTGCCAGTGGGAGAATACACATTCACTTCCTCGATATGGACTTTACCCATATGAGCTAAAGGCGTCTGTTCATCGGCGGCATGTTGACGCCACGGAAAAATGCAACTGTTCGGTTAAGACAGCGGTCAGCTAGACACAGACCCGGCATAGTACTACCGAATGGTGAGTAACACATTATAGATCAGTCTGAGGCATCCCTACCGCCTCCTGTCCCGACATAGAGCAAGTCGGATTCTACCTCAACTAGTCTACCAGAACTCAGGAATGTTTGCGGGTCTACCGGGTGGGTTACAGATGGACCTAGTTCGTCCGGTGGGCAGAGGTCCATAGGTTAAAGAGTTCACAGCAGTCAATAAGACCACTGGTTATTCGCTACTAGGTAACGCCATCTTGGGCACCGACCTATCGTTCAGACCGCGATGTGCGACAGGTGTAGCTGTGAGGCCAGCCGGGCACACTGTTTAGTCAGCTCACAAGACTGCGGGTCAAGCAAATTCTGGCCCAGCAGATAGATGGAAGTCATAAGTTAAGTACACGAGGCTGTACAACGTCCATTTTACGATGGGGTCCTCGCTCACTCCTTATCCATAAGCTGGCCACTTCCGTGGTTGGATGGACCTCTGAAACCACAACCAACTATGTGGCAAAGCATAGCTTGTTACACTTACTCGCCTCCCTATGCTGGTACGCTTGGTCCCCCGTACTTATCGTGTTCTCCCGCCAAGAGGGCCGCCATCGATTCTTGTAAAGGTCCAAGTGCATCTTAGAGTTCAAATAGAGTAAGCCTAGTTGCCCAGCTGTTCACCATCCGCCGGTCCGACCCAATCTCTACGTTTTTGTGCACGGACAATAATTCCCCATTATCTTCAATATCTTAGAAGAGTGAGCTTCTGTCCCTTAGTGGCCCAGCCTGGTCTTCGTCCAGTTACGGCACCAGCACACGCGTTTTCAGCGGTAAAGAACGGTATTGCCTAGTCAGCGCTTAGCGGCAGAGGCTGTAATAAGGGTCGAGGAATAGCGTCTGTGCATATGGGTTGACTCTCTTTATGCATTGCATTCCCTCCCACCCATTTAGTACCCTTCGGAACAGCTGAAGTACACGACCTTGACTATGACGAACCCTTGTGTTGTTATTGGTCGCTTCATTCATCGAACCCGATCAACACGGGTAATAGGGGGTTGCCAGTAGTGCCCCAAATAAGTGCTCACCTGAAGACTCTTTGAGGCCATTCTCTTGAAGCCAATCCACGGACACAAGTTCTCCCGCCTTTCCTACAATCATGACGTGACTCCAGTTCGATGCCCTCCGGTACTCCCGGTTCATGATCAGCCTTGTAAAACCCCAAGGCATCATATTCGGGCGGCATACGGAAAACCCCACTTGGGATACCCAAACTATAGAGTCGCATCGCAGAGTATCGCGACATTTAAGGCGAGAGGCCCTGAGAAGGCCGCAGACTACCTTGCGCATCCGACACGAGTTTGGACATTAGCGCGCGCATCGCACGCAGAGCATGTGGGGGCACGTCGCCAACGTGACCCAGCAACAATGCGCCTAGGTACTAAACAGCCCACGAAATCCGATACAAAGAGGCCAAATACGTGATTTGTATCACGCGCCGGCCTGTTGCGTACCAGGTGAAGCAACATGGTTCGCGCGCCATGAAAGCCGCGGAAGTCGTACAATGTTAAGTGGGAAAATTTATAGTCCCGGAGAGCTTAGCATTGCAATACTGACTTACGGCCCAAACAAGGTGAATCATCTGGTCAGGCCCCGCATTAGATGGTGGCCTTTGAACCTCGTCCGGTGCCGCCCGCATAGCAGATGGAGGGGATTACATTATCTAACAGCGATTTGGCTCAACCGTAAGGCTCTGCTGAATGTACGGCAGTTACGCTGCGGCGAACCCTTCCGCATAAGAGATGTTTGTTAGATGTCACGAGGGCCAATGGCTTTAGTCCCGTACATTTGCTGTGGGAACCCGTCTGGCGAAATAATATTGTATTGTTTAAGACACAGGTAGGGTCGAAGCTGTCGTGCTAGACTCCGACGTAAGTT
seq00013   GGCTTGAGTCGGACGTTATCTTTAACGATGTCAAGATTACCCAGCGCACGCTTTGGTGCCCCAACGGTTAGAATTATGGTACGTCCAAACCACGGTCGGGGCATATAAGCTTCTAATGGCCTTCTGGATACACAGGATCTGACTCCAATCTGATAATTTGGAAGCTGTGCTGATTAGCTGCTGGATATTCCAAAAGAAACTAAATTCATATAAGGAAGCCTCAGCGTGCCAGTGGGAGAATACACATTCACTTCCTCGATATGGACTTTACCCATATGAGCTAAAGGCGTCTGTTCATCGGCGGCATGTTGACGCCACGGAAAAATGCAACTGTTCGGTTAAGACAGCGGTCAGCTAGACACAGACCCGGCATAGTACTACCGAATGGTGAGTAACACATTATAGATCAGTCTGAGGCATCCCTACCGCCTCCTGTCCCGACATAGAGCAAGTCGGATTCTACCTCAACTAGTCTACCAGAACTCAGGAATGTTTGCGGGTCTACCGGGTGGGTTACAGATGGACCTAGTTCGTCCGGTGGGCAGAGGTCCATAGGTTAAAGAGTTCACAGCAGTCAATAAGACCACTGGTTATTCGCTACTAGGTAACGCCATCTTGGGCACCGACCTATCGTTCAGACCGCGATGTGCGACAGGTGTAGCTGTGAGGCCAGCCGGGCACACTGTTTAGTCAGCTCACAAGACTGCGGGTCAAGCAAATTCTGGCCCAGCAGATAGATGGAAGTCATAAGTTAAGTACACGAGGCTGTACAACGTCCATTTTACGATGGGGTCCTCGCTCACTCCTTATCCATAAGCTGGCCACTTCCGTGGTTGGATGGACCTCTGAAACCACAACCAACTATGTGGCAAAGCATAGCTTGTTACACTTACTCGCCTCCCTATGCTGGTACGCTTGGTCCCCCGTACTTATCGTGTTCTCCCGCCAAGAGGGCCGCCATCGATTCTTGTAAAGGTCCAAGTGCATCTTAGAGTTCAAATAGAGTAAGCCTAGTTGCCCAGCTGTTCACCATCCGCCGGTCCGACCCAATCTCTACGTTTTTGTGCACGGACAATAATTTCCCATTATCTTCAATATCTTAGAAGAGTGAGCTTCTGTCCCTTAGTGGCCCAGCCTGGTCTTCGTCCAGTTACGGCACCAGCACACGCGTTTTCAGCGGTAAAGAACGGTATTGCCTAGTCAGCGCTTAGCGGCAGAGGCTGTAATAAGGGTCGAGGAATAGCGTCTGTGCATATGGGTTGACTCTCTTTATGCATTGCATTCCCTCCCACCCATTTAGTACCCTTCGGAACAGCTGAAGTACACGACCTTGACTATGACGAACCCTTGTGTTGTTATTGGTCGCTTCATTCATCGAACCCGATCAACACGGGTAATAGGGGGTTGCCAGTAGTGCCCCAAATAAGTGCTCACCTGAAGACTCTTTGAGGCCATTCTCTTGAAGCCAATCCACGGACACAAGTTCTCCCGCCTTTCCTACAATCATGACGTGACTCCAGTTCGATGCCCTCCGGTACTCCCGGTTCATGATCAGCCTTGTAAAACCCCAAGGCATCATATTCGGGCGGCATACGGAAAACCCCACTTGGGATACCCAAACTATAGAGTCGCATCGCAGAGTATCGCGACATTTAAGGCGAGAGGCCCTGAGAAGGCCGCAGACTACCTTGCGCATCCGACACGAGTTTGGACATTAGCGCGCGCATCGCACGCAGAGCATGTGGGGGCACGTCGCCAACGTGACCCAGCAACAATGCGCCTAGGTACTAAACAGCCCACGAAATCCGATACAAAGAGGCCAAATACGTGATTTGTATCACGCGCCGGCCTGTTGCGTACCAGGTGAAGCAACATGGTTCGCGCGCCATGAAAGCCGCGGAAGTCGTACAATGTTAAGTGGGAAAATTTATAGTCCCGGAGAGCTTAGCATTGCAATACTGACTTACGGCCCAAACAAGGTGAATCATCTGGTCAGGCCCCGCATTAGATGGTGGCCTTTGAACCTCGTCCGGTGCCGCCCGCATAGCAGATGGAGGGGATTACATTATCTAACAGCGATTTGGCTCAACCGTAAGGCTCTGCTGAATGTACGGCAGTTACGCTGCGGCGAACCCTTCCGCATAAGAGATGTTTGTTAGATGTCACGAGGGCCAATGGCTTTAGTCCCGTACATTTGCTGTGGGAACCCGTCTGGCGAAATAATATTGTATTGTTTAAGACACAGGTAGGGTCGAAGCTGTCGTGCTAGACTCCGACGTAAGTT
seq00014   GGCTTGAGTCGGACGTTATCTTTAACGATGTCAAGATTACCCAGCGCACGCTTTGGTGCCCCAACGGTTAGAATTATGGTACGTCCAAACCACGGTCGGGGCATATAAGCTTCTAATGGCCTTCTGGATACACAGGATCTGACTCCAATCTGATAATTTGGAAGCTGTGCTGATTAGCTGCTGGATATTCCAAAAGAAACTAAATTCATATAAGGAAGCCTCAGCGTGCCAGTGGGAGAATACACATTCACTTCCTCGATATGGACTTTACCCATATGAGCTAAAGGCGTCTGTTCATCGGCGGCATGTTGACGCCACGGAAAAATGCAACTGTTCGGTTAAGACAGCGGTCAGCTAGACACAGACCCGGCATAGTACTACCGAATGGTGAGTAACACATTATAGATCAGTCTGAGGCATCCCTACCGCCTCCTGTCCCGACATAGAGCAAGTCGGATTCTACCTCAACTAGTCTACCAGAACTCAGGAATTTTTGCGGGTCTACCGGGTGGGTTACAGATGGACCTAGTTCGTCCGGTGGGCAGAGGTCCATAGGTTAAAGAGTTCACAGCAGTCAATAAGACCACTGGTTATTCGCTACTAGGTAACGCCATCTTGGGCACCGACCTATCGTTCAGACCGCGATGTGCGACAGGTGTAGCTGTGAGGCCAGCCGGGCACACTGTTTAGTCAGCTCACAAGACTGCGGGTCAAGCAAATTCTGGCCCAGCAGATAGATGGAAGTCATAAGTTAAGTACACGAGGCTGTACAACGTCCATTTTACGATGGGGTCCTCGCTCACTCCTTATCCATAAGCTGGCCACTTCCGTGGTTGGATGGACCTCTGAAACCACAACCAACTATGTGGCAAAGCATAGCTTGTTACACTTACTCGCCTCCCTATGCTGGTACGCTTGGTCCCCCGTACTTATCGTGTTCTCCCGCCAAGAGGGCCGCCATCGATTCTTGTAAAGGTCCAAGTGCATCTTAGAGTTCAAATAGAGTAAGCCTAGTTGCCCAGCTGTTCACCATCCGCCGGTCCGACCCAATCTCTACGTTTTTGTGCACGGACAATAATTCCCCATTATCTTCAATATCTTAGAAGAGTGAGCTTCTGTCCCTTAGTGGCCCAGCCTGGTCTTCGTCCAGTTACGGCACCAGCACACGCGTTTTCAGCGGTAAAGAACGGTATTGCCTAGTCAGCGCTTAGCGGCAGAGGCTGTAATAAGGGTCGAGGAATAGCGTCTGTGCATATGGGTTGACTCTCTTTATGCATTGCATTCCCTCCCACCCATTTAGTACCCTTCGGAACAGCTGAAGTACACGACCTTGACTATGACGAACCCTTGTGTTGTTATTGGTCGCTTCATTCATCGAACCCGATCAACACGGGTAATAGGGGGTTGCCAGTAGTGCCCCAAATAAGTGCTCACCTGAAGACTCTTTGAGGCCATTCTCTTGAAGCCAATCCACGGACACAAGTTCTCCCGCCTTTCCTACAATCATGACGTGACTCCAGTTCGATGCCCTCCGGTACTCCCGGTTCATGATCAGCCTTGTAAAACCCCAAGGCATCATATTCGGGCGGCATACGGAAAACCCCACTTGGGATACCCAAACTATAGAGTCGCATCGCAGAGTATCGCGACATTTAAGGCGAGAGGCCCTGAGAAGGCCGCAGACTACCTTGCGCATCCGACACGAGTTTGGACATTAGCGCGCGCATCGCACGCAGAGCATGTGGGGGCACGTCGCCAACGTGACCCAGCAACAATGCGCCTAGGTACTAAACAGCCCACGAAATCCGATACAAAGAGGCCAAATACGTGATTTGTATCACGCGCCGGCCTGTTGCGTACCAGGTGAAGCAACATGGTTCGCGCGCCATGAAAGCCGCGGAAGTCGTACAATGTTAAGTGGGAAAATTTATAGTCCCGGAGAGCTTAGCATTGCAATACTGACTTACGGCCCAAACAAGGTGAATCATCTGGTCAGGCCCCGCATTAGATGGTGGCCTTTGAACCTCGTCCGGTGCCGCCCGCATAGCAGATGGAGGGGATTACATTATCTAACAGCGATTTGGCTCAACCGTAAGGCTCTGCTGAATGTACGGCAGTTACGCTGCGGCGAACCCTTCCGCATAAGAGATGTTTGTTAGATGTCACGAGGGCCAATGGCTTTAGTCCCGTACATTTGCTGTGGGAACCCGTCTGGCGAAATAATATTGTATTGTTTAAGACACAGGTAGGGTCGAAGCTGTCGTGCTAGACTCCGACGTAAGTT
seq00015   GGCTTGAGTCGGACGTTATCTTTAACGATGTCAAGATTACCCAGCGCACGCTTTGGTGCCCCAACGGTTAGAATTATGGTACGTCCAAACCACGGTCGGGGCATATAAGCTTCTAATGGCCTTCTGGATACACAGGATCTGACTCCAATCTGATAATTTGGAAGCTGTGCTGATTAGCTGCTGGATATTCCAAAAGAAACTAAATTCATATAAGGAAGCCTCAGCGTGCCAGTGGGAGAATACACATTCACTTCCTCGATATGGACTTTACCCATATGAGCTAAAGGCGTCTGTTCATCGGCGGCATGTTGACGCCACGGAAAAATGCAACTGTTCGGTTAAGACAGCGGTCAGCTAGACACAGACCCGGCATAGTACTACCGAATGGTGAGTAACACATTATAGATCAGTCTGAGGCATCCCTACCGCCTCCTGTCCCGACATAGAGCAAGTCGGATTCTACCTCAACTAGTCTACCAGAACTCAGGAATGTTTGCGGGTCTACCGGGTGGGTTACAGATGGACCTAGTTCGTCCGGTGGGCAGAGGTCCATAGGTTAAAGAGTTCACAGCAGTCAATAAGACCACTGGTTATTCGCTACTAGGTAACGCCATCTTGGGCACCGACCTATCGTTCAGACCGCGATGTGCGACAGGTGTAGCTGTGAGGCCAGCCGGGCACACTGTTTAGTCAGCTCACAAGACTGCGGGTCAAGCAAATTCTGGCCCAGCAGATAGATGGAAGTCATAAGTTAAGTACACGAGGCTGTACAACGTCCATTTTACGATGGGGTCCTCGCTCACTCCTTATCCATAAGCTGGCCACTTCCGTGGTTGGATGGACCTCTGAAACCACAACCAACTATGTGGCAAAGCATAGCTTGTTACACTTACTCGCCTCCCTATGCTGGTACGCTTGGTCCCCCGTACTTATCGTGTTCTCCCGCCAAGAGGGCCGCCATCGATTCTTGTAAAGGTCCAAGTGCATCTTAGAGTTCAAATAGAGTAAGCCTAGTTGCCCAGCTGTTCACCATCCGCCGGTCCGACCCAATCTCTACGTTTTTGTGCACGGACAATAATTTCCCATTATCTTCAATATCTTAGAAGAGTGAGCTTCTGTCCCTTAGTGGCCCAGCCTGGTCTTCGTCCAGTTACGGCACCAGCACACGCGTTTTCAGCGGTAAAGAACGGTATTGCCTAGTCAGCGCTTAGCGGCAGAGGCTGTAATAAGGGTCGAGGAATAGCGTCTGTGCATATGGGTTGACTCTCTTTATGCATTGCATTCCCTCCCACCCATTTAGTACCCTTCGGAACAGCTGAAGTACACGACCTTGACTATGACGAACCCTTGTGTTGTTATTGGTCGCTTCATTCATCGAACCCGATCAACACGGGTAATAGGGGGTTGCCAGTAGTGCCCCAAATAAGTGCTCACCTGAAGACTCTTTGAGGCCATTCTCTTGAAGCCAATCCACGGACACAAGTTCTCCCGCCTTTCCTACAATCATGACGTGACTCCAGTTCGATGCCCTCCGGTACTCCCGGTTCATGATCAGCCTTGTAAAACCCCAAGGCATCATATTCGGGCGGCATACGGAAAACCCCACTTGGGATACCCAAACTATAGAGTCGCATCGCAGAGTATCGCGACATTTAAGGCGAGAGGCCCTGAGAAGGCCGCAGACTACCTTGCGCATCCGACACGAGTTTGGACATTAGCGCGCGCATCGCACGCAGAGCATGTGGGGGCACGTCGCCAACGTGACCCAGCAACAATGCGCCTAGGTACTAAACAGCCCACGAAATCCGATACAAAGAGGCCAAATACGTGATTTGTATCACGCGCCGGCCTGTTGCGTACCAGGTGAAGCAACATGGTTCGCGCGCCATGAAAGCCGCGGAAGTCGTACAATGTTAAGTGGGAAAATATATAGTCCCGGAGAGCTTAGCATTGCAATACTGACTTACGGCCCAAACAAGGTGAATCATCTGGTCAGGCCCCGCATTAGATGGTGGCCTTTGAACCTCGTCCGGTGCCGCCCGCATAGCAGATGGAGGGGATTACATTATCTAACAGCGATTTGGCTCAACCGTAAGGCTCTGCTGAATGTACGGCAGTTACGCTGCGGCGAACCCTTCCGCATAAGAGATGTTTGTTAGATGTCACGAGGGCCAATGGCTTTAGTCCCGTACATTTGCTGTGGGAACCCGTCTGGCGAAATAATATTGTATTGTTTAAGACACAGGTAGGGTCGAAGCTGTCGTGCTAGACTCCGACGTAAGTT
seq00016   GGCTTGAGTCGGACGTTATCTTTAACGATGTCAAGATTACCCAGCGCACGCTTTGGTGCCCCAACGGTTAGAATTATGGTACGTCCAAACCACGGTCGGGGCATATAAGCTTCTAATGGCCTTCTGGATACACAGGATCTGACTCCAATCTGATAATTTGGAAGCTGTGCTGATTAGCTGCTGGATATTCCAAAAGAAACTAAATTCATATAAGGAAGCCTCAGCGTGCCAGTGGGAGAATACACATTCACTTCCTCGATATGGACTTTACCCATATGAGCTAAAGGCGTCTGTTCATCGGCGGCATGTTGACGCCACGGAAAAATGCAACTGTTCGGTTAAGACAGCGGTCAGCTAGACACAGACCCGGCATAGTACTACCGAATGGTGAGTAACACATTATAGATCAGTCTGAGGCATCCCTACCGCCTCCTGTCCCGACATAGAGCAAGTCGGATTCTACCTCAACTAGTCTACCAGAACTCAGGAATGTTTGCGGGTCTACCGGGTGGGTTACAGATGGACCTAGTTCGTCCGGTGGGCAGAGGTCCATAGGTTAAAGAGTTCACAGCAGTCAATAAGACCACTGGTTATTCGCTACTAGGTAACGCCATCTTGGGCACCGACCTATCGTTCAGACCGCGATGTGCGACAGGTGTAGCTGTGAGGCCAGCCGGGCACACTGTTTAGTCAGCTCACAAGACTGCGGGTCAAGCAAATTCTGGCCCAGCAGATAGATGGAAGTCATAAGTTAAGTACACGAGGCTGTACAACGTCCATTTTACGATGGGGTCCTCGCTCACTCCTTATCCATAAGCTGGCCACTTCCGTGGTTGGATGGACCTCTGAAACCACAACCAACTATGTGGCAAAGCATAGCTTGTTACACTTACTCGCCTCCCTATGCTGGTACGCTTGGTCCCCCGTACTTATCGTGTTCTCCCGCCAAGAGGGCCGCCATCGATTCTTGTAAAGGTCCAAGTGCATCTTAGAGTTCAAATAGAGTAAGCCTAGTTGCCCAGCTGTTCACCATCCGCCGGTCCGACCCAATCTCTACGTTTTTGTGCACGGACAATAATTTCCCATTATCTTCAATATCTTAGAAGAGTGAGCTTCTGTCCCTTAGTGGCCCAGCCTGGTCTTCGTCCAGTTACGGCACCAGCACACGCGTTTTCAGCGGTAAAGAACGGTATTGCCTAGTCAGCGCTTAGCGGCAGAGGCTGTAATAAGGGTCGAGGAATAGCGTCTGTGCATATGGGTTGACTCTCTTTATGCATTGCATTCCCTCCCACCCATTTAGTACCCTTCGGAACAGCTGAAGTACACGACCTTGACTATGACGAACCCTTGTGTTGTTATTGGTCGCTTCATTCATCGAACCCGATCAACACGGGTAATAGGGGGTTGCCAGTAGTGCCCCAAATAAGTGCTCACCTGAAGACTCTTTGAGGCCATTCTCTTGAAGCCAATCCACGGACACAAGTTCTCCCGCCTTTCCTACAATCATGACGTGACTCCAGTTCGATGCCCTCCGGTACTCCCGGTTCATGATCAGCCTTGTAAAACCCCAAGGCATCATATTCGGGCGGCATACGGAAAACCCCACTTGGGATACCCAAACTATAGAGTCGCATCGCAGAGTATCGCGACATTTAAGGCGAGAGGCCCTGAGAAGGCCGCAGACTACCTTGCGCATCCGACACGAGTTTGGACATTAGCGCGCGCATCGCACGCAGAGCATGTGGGGGCACGTCGCCAACGTGACCCAGCAACAATGCGCCTAGGTACTAAACAGCCCACGAAATCCGATACAAAGAGGCCAAATACGTGATTTGTATCACGCGCCGGCCTGTTGCGTACCAGGTGAAGCAACATGGTTCGCGCGCCATGAAAGCCGCGGAAGTCGTACAATGTTAAGTGGGAAAATTTATAGTCCCGGAGAGCTTAGCATTGCAATACTGACTTACGGCCCAAACAAGGTGAATCATCTGGTCAGGCCCCGCATTAGATGGTGGCCTTTGAACCTCGTCCGGTGCCGCCCGCATAGCAGATGGAGGGGATTACATTATCTAACAGCGATTTGGCTCAACCGTAAGGCTCTGCTGAATGTACGGCAGTTACGCTGCGGCGAACCCTTCCGCATAAGAGATGTTTGTTAGATGTCACGAGGGCCAATGGCTTTAGTCCCGTACATTTGCTGTGGGAACCCGTCTGGCGAAATAATATTGTATTGTTTAAGACACAGGTAGGGTCGAAGCTGTCGTGCTAGACTCCGACGTAAGTT
seq00017   GGCTTGAGTCGGACGTTATCTTTAACGATGTCAAGATTACCCAGCGCACGCTTTGGTGCCCCAACGGTTAGAATTATGGTACGTCCAAACCACGGTCGGGGCATATAAGCTTCTAATGGCCTTCTGGATACACAGGATCTGACTCCAATCTGATAATTTGGAAGCTGTGCTGATTAGCTGCTGGATATTCCAAAAGAAACTAAATTCATATAAGGAAGCCTCAGCGTGCCAGTGGGAGAATACACATTCACTTCCTCGATATGGACTTTACCCATATGAGCTAAAGGCGTCTGTTCATCGGCGGCATGTTGACGCCACGGAAAAATGCAACTGTTCGGTTAAGACAGCGGTCAGCTAGACACAGACCCGGCATAGTACTACCGAATGGTGAGTAACACATTATAGATCAGTCTGAGGCATCCCTACCGCCTCCTGTCCCGACATAGAGCAAGTCGGATTCTACCTCAACTAGTCTACCAGAACTCAGGAATGTTTGCGGGTCTACCGGGTGGGTTACAGATGGACCTAGTTCGTCCGGTGGGCAGAGGTCCATAGGTTAAAGAGTTCACAGCAGTCAATAAGACCACTGGTTATTCGCTACTAGGTAACGCCATCTTGGGCACCGACCTATCGTTCAGACCGCGATGTGCGACAGGTGTAGCTGTGAGGCCAGCCGGGCACACTGTTTAGTCAGCTCACAAGACTGCGGGTCAAGCAAATTCTGGCCCAGCAGATAGATGGAAGTCATAAGTTAAGTACACGAGGCTGTACAACGTCCATTTTACGATGGGGTCCTCGCTCACTCCTTATCCATAAGCTGGCCACTTCCGTGGTTGGATGGACCTCTGAAACCACAACCAACTATGTGGCAAAGCATAGCTTGTTACACTTACTCGCCTCCCTATGCTGGTACGCTTGGTCCCCCGTACTTATCGTGTTCTCCCGCCAAGAGGGCCGCCATCGATTCTTGTAAAGGTCCAAGTGCATCTTAGAGTTCAAATAGAGTAAGCCTAGTTGCCCAGCTGTTCACCATCCGCCGGTCCGACCCAATCTCTACGTTTTTGTGCACGGACAATAATTTCCCATTATCTTCAATATCTTAGAAGAGTGAGCTTCTGTCCCTTAGTGGCCCAGCCTGGTCTTCGTCCAGTTACGGCACCAGCACACGCGTTTTCAGCGGTAAAGAACGGTATTGCCTAGTCAGCGCTTAGCGGCAGAGGCTGTAATAAGGGTCGAGGAATAGCGTCTGTGCATATGGGTTGACTCTCTTTATGCATTGCATTCCCTCCCACCCATTTAGTACCCTTCGGAACAGCTGAAGTACACGACCTTGACTATGACGAACCCTTGTGTTGTTATTGGTCGCTTCATTCATCGAACCCGATCAACACGGGTAATAGGGGGTTGCCAGTAGTGCCCCAAATAAGTGCTCACCTGAAGACTCTTTGAGGCCATTCTCTTGAAGCCAATCCACGGACACAAGTTCTCCCGCCTTTCCTACAATCATGACGTGACTCCAGTTCGATGCCCTCCGGTACTCCCGGTTCATGATCAGCCTTGTAAAACCCCAAGGCATCATATTCGGGCGGCATACGGAAAACCCCACTTGGGATACCCAAACTATAGAGTCGCATCGCAGAGTATCGCGACATTTAAGGCGAGAGGCCCTGAGAAGGCCGCAGACTACCTTGCGCATCCGACACGAGTTTGGACATTAGCGCGCGCATCGCACGCAGAGCATGTGGGGGCACGTCGCCAACGTGACCCAGCAACAATGCGCCTAGGTACTAAACAGCCCACGAAATCCGATACAAAGAGGCCAAATACGTGATTTGTATCACGCGCCGGCCTGTTGCGTACCAGGTGAAGCAACATGGTTCGCGCGCCATGAAAGCCGCGGAAGTCGTACAATGTTAAGTGGGAAAATTTATAGTCCCGGAGAGCTTAGCATTGCAATACTGACTTACGGCCCAAACAAGGTGAATCATCTGGTCAGGCCCCGCATTAGATGGTGGCCTTTGAACCTCGTCCGGTGCCGCCCGCATAGCAGATGGAGGGGATTACATTATCTAACAGCGATTTGGCTCAACCGTAAGGCTCTGCTGAATGTACGGCAGTTACGCTGCGGCGAACCCTTCCGCATAAGAGATGTTTGTTAGATGTCACGAGGGCCAATGGCTTTAGTCCCGTACATTTGCTGTGGGAACCCGTCTGGCGAAATAATATTGTATTGTTTAAGACACAGGTAGGGTCGAAGCTGTCGTGCTAGACTCCGACGTAAGTT
seq00018   GGCTTGAGTCGGACGTTATCTTTAACGATGTCAAGATTACCCAGCGCACGCTTTGGTGCCCCAACGGTTAGAATTATGGTACGTCCAAACCACGGTCGGGGCATATAAGCTTCTAATGGCCTTCTGGATACACAGGATCTGACTCCAATCTGATAATTTGGAAGCTGTGCTGATTAGCTGCTGGATATTCCAAAAGAAACTAAATTCATATAAGGAAGCCTCAGCGTGCCAGTGGGAGAATACACATTCACTTCCTCGATATGGACTTTACCCATATGAGCTAAAGGCGTCTGTTCATCGGCGGCATGTTGACGCCACGGAAAAATGCAACTGTTCGGTTAAGACAGCGGTCAGCTAGACACAGACCCGGCATAGTACTACCGAATGGTGAGTAACACATTATAGATCAGTCTGAGGCATCCCTACCGCCTCCTGTCCCGACATAGAGCAAGTCGGATTCTACCTCAACTAGTCTACCAGAACTCAGGAATGTTTGCGGGTCTACCGGGTGGGTTACAGATGGACCTAGTTCGTCCGGTGGGCAGAGGTCCATAGGTTAAAGAGTTCACAGCAGTCAATAAGACCACTGGTTATTCGCTACTAGGTAACGCCATCTTGGGCACCGACCTATCGTTCAGACCGCGATGTGCGACAGGTGTAGCTGTGAGGCCAGCCGGGCACACTGTTTAGTCAGCTCACAAGACTGCGGGTCAAGCAAATTCTGGCCCAGCAGATAGATGGAAGTCATAAGTTAAGTACACGAGGCTGTACAACGTCCATTTTACGATGGGGTCCTCGCTCACTCCTTATCCATAAGCTGGCCACTTCCGTGGTTGGATGGACCTCTGAAACCACAACCAACTATGTGGCAAAGCATAGCTTGTTACACTTACTCGCCTCCCTATGCTGGTACGCTTGGTCCCCCGTACTTATCGTGTTCTCCCGCCAAGAGGGCCGCCATCGATTCTTGTAAAGGTCCAAGTGCATCTTAGAGTTCAAATAGAGTAAGCCTAGTTGCCCAGCTGTTCACCATCCGCCGGTCCGACCCAATCTCTACGTTTTTGTGCACGGACAATAATTTCCCATTATCTTCAATATCTTAGAAGAGTGAGCTTCTGTCCCTTAGTGGCCCAGCCTGGTCTTCGTCCAGTTACGGCACCAGCACACGCGTTTTCAGCGGTAAAGAACGGTATTGCCTAGTCAGCGCTTAGCGGCAGAGGCTGTAATAAGGGTCGAGGAATAGCGTCTGTGCATATGGGTTGACTCTCTTTATGCATTGCATTCCCTCCCACCCATTTAGTACCCTTCGGAACAGCTGAAGTACACGACCTTGACTATGACGAACCCTTGTGTTGTTATTGGTCGCTTCATTCATCGAACCCGATCAACACGGGTAATAGGGGGTTGCCAGTAGTGCCCCAAATAAGTGCTCACCTGAAGACTCTTTGAGGCCATTCTCTTGAAGCCAATCCACGGACACAAGTTCTCCCGCCTTTCCTACAATCATGACGTGACTCCAGTTCGATGCCCTCCGGTACTCCCGGTTCATGATCAGCCTTGTAAAACCCCAAGGCATCATATTCGGGCGGCATACGGAAAACCCCACTTGGGATACCCAAACTATAGAGTCGCATCGCAGAGTATCGCGACATTTAAGGCGAGAGGCCCTGAGAAGGCCGCAGACTACCTTGCGCATCCGACACGAGTTTGGACATTAGCGCGCGCATCGCACGCAGAGCATGTGGGGGCACGTCGCCAACGTGACCCAGCAACAATGCGCCTAGGTACTAAACAGCCCACGAAATCCGATACAAAGAGGCCAAATACGTGATTTGTATCACGCGCCGGCCTGTTGCGTACCAGGTGAAGCAACATGGTTCGCGCGCCATGAAAGCCGCGGAAGTCGTACAATGTTAAGTGGGAAAATTTATAGTCCCGGAGAGCTTAGCATTGCAATACTGACTTACGGCCCAAACAAGGTGAATCATCTGGTCAGGCCCCGCATTAGATGGTGGCCTTTGAACCTCGTCCGGTGCCGCCCGCATAGCAGATGGAGGGGATTACATTATCTAACAGCGATTTGGCTCAACCGTAAGGCTCTGCTGAATGTACGGCAGTTACGCTGCGGCGAACCCTTCCGCATAAGAGATGTTTGTTAGATGTCACGAGGGCCAATGGCTTTAGTCCCGTACATTTGCTGTGGGAACCCGTCTGGCGAAATAATATTGTATTGTTTAAGACACAGGTAGGGTCGAAGCTGTCGTGCTAGACTCCGACGTAAGTT
seq00019   GGCTTGAGTCGGACGTTATCTTTAACGATGTCAAGATTACCCAGCGCACGCTTTGGTGCCCCAACGGTTAGAATTATGGTACGTCCAAACCACGGTCGGGGCATATAAGCTTCTAATGGCCTTCTGGATACACAGGATCTGACTCCAATCTGATAATTTGGAAGCTGTGCTGATTAGCTGCTGGATATTCCAAAAGAAACTAAATTCATATAAGGAAGCCTCAGCGTGCCAGTGGGAGAATACACATTCACTTCCTCGATATGGACTTTACCCATATGAGCTAAAGGCGTCTGTTCATCGGCGGCATGTTGACGCCACGGAAAAATGCAACTGTTCGGTTAAGACAGCGGTCAGCTAGACACAGACCCGGCATAGTACTACCGAATGGTGAGTAACACATTATAGATCAGTCTGAGGCATCCCTACCGCCTCCTGTCCCGACATAGAGCAAGTCGGATTCTACCTCAACTAGTCTACCAGAACTTAGGAATGTTTGCGGGTCTACCGGGTGGGTTACAGATGGACCTAGTTCGTCCGGTGGGCAGAGGTCCATAGGTTAAAGAGTTCACAGCAGTCAATAAGACCACTGGTTATTCGCTACTAGGTAACGCCATCTTGGGCACCGACCTATCGTTCAGACCGCGATGTGCGACAGGTGTAGCTGTGAGGCCAGCCGGGCACACTGTTTAGTCAGCTCACAAGACTGCGGGTCAAGCAAATTCTGGCCCAGCAGATAGATGGAAGTCATAAGTTAAGTACACGAGGCTGTACAACGTCCATTTTACGATGGGGTCCTCGCTCACTCCTTATCCATAAGCTGGCCACTTCCGTGGTTGGATGGACCTCTGAAACCACAACCAACTATGTGGCAAAGCATAGCTTGTTACACTTACTCGCCTCCCTATGCTGGTACGCTTGGTCCCCCGTACTTATCGTGTTCTCCCGCCAAGAGGGCCGCCATCGATTCTTGTAAAGGTCCAAGTGCATCTTAGAGTTCAAATAGAGTAAGCCTAGTTGCCCAGCTGTTCACCATCCGCCGGTCCGACCCAATCTCTACGTTTTTGTGCACGGACAATAATTCCCCATTATCTTCAATATCTTAGAAGAGTGAGCTTCTGTCCCTTAGTGGCCCAGCCTGGTCTTCGTCCAGTTACGGCACCAGCACACGCGTTTTCAGCGGTAAAGAACGGTATTGCCTAGTCAGCGCTTAGCGGCAGAGGCTGTAATAAGGGTCGAGGAATAGCGTCTGTGCATATGGGTTGACTCTCTTTATGCATTGCATTCCCTCCCACCCATTTAGTACCCTTCGGAACAGCTGAAGTACACGACCTTGACTATGACGAACCCTTGTGTTGTTATTGGTCGCTTCATTCATCGAACCCGATCAACACGGGTAATAGGGGGTTGCCAGTAGTGCCCCAAATAAGTGCTCACCTGAAGACTCTTTGAGGCCATTCTCTTGAAGCCAATCCACGGACACAAGTTCTCCCGCCTTTCCTACAATCATGACGTGACTCCAGTTCGATGCCCTCCGGTACTCCCGGTTCATGATCAGCCTTGTAAAACCCCAAGGCATCATATTCGGGCGGCATACGGAAAACCCCACTTGGGATACCCAAACTATAGAGTCGCATCGCAGAGTATCGCGACATTTAAGGCGAGAGGCCCTGAGAAGGCCGCAGACTACCTTGCGCATCCGACACGAGTTTGGACATTAGCGCGCGCATCGCACGCAGAGCATGTGGGGGCACGTCGCCAACGTGACCCAGCAACAATGCGCCTAGGTACTAAACAGCCCACGAAATCCGATACAAAGAGGCCAAATACGTGATTTGTATCACGCGCCGGCCTGTTGCGTACCAGGTGAAGCAACATGGTTCGCGCGCCATGAAAGCCGCGGAAGTCGTACAATGTTAAGTGGGAAAATTTATAGTCCCGGAGAGCTTAGCATTGCAATACTGACTTACGGCCCAAACAAGGTGAATCATCTGGTCAGGCCCCGCATTAGATGGTGGCCTTTGAACCTCGTCCGGTGCCGCCCGCATAGCAGATGGAGGGGATTACATTATCTAACAGCGATTTGGCTCAACCGTAAGGCTCTGCTGAATGTACGGCAGTTACGCTGCGGCGAACCCTTCCGCATAAGAGATGTTTGTTAGATGTCACGAGGGCCAATGGCTTTAGTCCCGTACATTTGCTGTGGGAACCCGTCTGGCGAAATAATATTGTATTGTTTAAGACACAGGTAGGGTCGAAGCTGTCGTGCTAGACTCCGACGTAAGTT
seq00020   GGCTTGAGTCGGACGTTATCTTTAACGATGTCAAGATTACCCAGCGCACGCTTTGGTGCCCCAACGGTTAGAATTATGGTACGTCCAAACCACGGTCGGGGCATATAAGCTTCTAATGGCCTTCTGGATACACAGGATCTGACTCCAATCTGATAATTTGGAAGCTGTGCTGATTAGCTGCTGGATATTCCAAAAGAAACTAAATTCATATAAGGAAGCCTCAGCGTGCCAGTGGGAGAATACACATTCACTTCCTCGATATGGACTTTACCCATATGAGCTAAAGGCGTCTGTTCATCGGCGGCATGTTGACGCCACGGAAAAATGCAACTGTTCGGTTAAGACAGCGGTCAGCTAGACACAGACCCGGCATAGTACTACCGAATGGTGAGTAACACATTATAGATCAGTCTGAGGCATCCCTACCGCCTCCTGTCCCGACATAGAGCAAGTCGGATTCTACCTCAACTAGTCTACCAGAACTCAGGAATTTTTGCGGGTCTACCGGGTGGGTTACAGATGGACCTAGTTCGTCCGGTGGGCAGAGGTCCATAGGTTAAAGAGTTCACAGCAGTCAATAAGACCACTGGTTATTCGCTACTAGGTAACGCCATCTTGGGCACCGACCTATCGTTCAGACCGCGATGTGCGACAGGTGTAGCTGTGAGGCCAGCCGGGCACACTGTTTAGTCAGCTCACAAGACTGCGGGTCAAGCAAATTCTGGCCCAGCAGATAGATGGAAGTCATAAGTTAAGTACACGAGGCTGTACAACGTCCATTTTACGATGGGGTCCTCGCTCACTCCTTATCCATAAGCTGGCCACTTCCGTGGTTGGATGGACCTCTGAAACCACAACCAACTATGTGGCAAAGCATAGCTTGTTACACTTACTCGCCTCCCTATGCTGGTACGCTTGGTCCCCCGTACTTATCGTGTTCTCCCGCCAAGAGGGCCGCCATCGATTCTTGTAAAGGTCCAAGTGCATCTTAGAGTTCAAATAGAGTAAGCCTAGTTGCCCAGCTGTTCACCATCCGCCGGTCCGACCCAATCTCTACGTTTTTGTGCACGGACAATAATTCCCCATTATCTTCAATATCTTAGAAGAGTGAGCTTCTGTCCCTTAGTGGCCCAGCCTGGTCTTCGTCCAGTTACGGCACCAGCACACGCGTTTTCAGCGGTAAAGAACGGTATTGCCTAGTCAGCGCTTAGCGGCAGAGGCTGTAATAAGGGTCGAGGAATAGCGTCTGTGCATATGGGTTGACTCTCTTTATGCATTGCATTCCCTCCCACCCATTTAGTACCCTTCGGAACAGCTGAAGTACACGACCTTGACTATGACGAACCCTTGTGTTGTTATTGGTCGCTTCATTCATCGAACCCGATCAACACGGGTAATAGGGGGTTGCCAGTAGTGCCCCAAATAAGTGCTCACCTGAAGACTCTTTGAGGCCATTCTCTTGAAGCCAATCCACGGACACAAGTTCTCCCGCCTTTCCTACAATCATGACGTGACTCCAGTTCGATGCCCTCCGGTACTCCCGGTTCATGATCAGCCTTGTAAAACCCCAAGGCATCATATTCGGGCGGCATACGGAAAACCCCACTTGGGATACCCAAACTATAGAGTCGCATCGCAGAGTATCGCGACATTTAAGGCGAGAGGCCCTGAGAAGGCCGCAGACTACCTTGCGCATCCGACACGAGTTTGGACATTAGCGCGCGCATCGCACGCAGAGCATGTGGGGGCACGTCGCCAACGTGACCCAGCAACAATGCGCCTAGGTACTAAACAGCCCACGAAATCCGATACAAAGAGGCCAAATACGTGATTTGTATCACGCGCCGGCCTGTTGCGTACCAGGTGAAGCAACATGGTTCGCGCGCCATGAAAGCCGCGGAAGTCGTACAATGTTAAGTGGGAAAATTTATAGTCCCGGAGAGCTTAGCATTGCAATACTGACTTACGGCCCAAACAAGGTGAATCATCTGGTCAGGCCCCGCATTAGATGGTGGCCTTTGAACCTCGTCCGGTGCCGCCCGCATAGCAGATGGAGGGGATTACATTATCTAACAGCGATTTGGCTCAACCGTAAGGCTCTGCTGAATGTACGGCAGTTACGCTGCGGCGAACCCTTCCGCATAAGAGATGTTTGTTAGATGTCACGAGGGCCAATGGCTTTAGTCCCGTACATTTGCTGTGGGAACCCGTCTGGCGAAATAATATTGTATTGTTTAAGACACAGGTAGGGTCGAAGCTGTCGTGCTAGACTCCGACGTAAGTT
seq00021   GGCTTGAGTCGGACGTTATCTTTAACGATGTCAAGATTACCCAGCGCACGCTTTGGTGCCCCAACGGTTAGAATTATGGTACGTCCAAACCACGGTCGGGGCATATAAGCTTCTAATGGCCTTCTGGATACACAGGATCTGACTCCAATCTGATAATTTGGAAGCTGTGCTGATTAGCTGCTGGATATTCCAAAAGAAACTAAATTCATATAAGGAAGCCTCAGCGTGCCAGTGGGAGAATACACATTCACTTCCTCGATATGGACTTTACCCATATGAGCTAAAGGCGTCTGTTCATCGGCGGCATGTTGACGCCACGGAAAAATGCAACTGTTCGGTTAAGACAGCGGTCAGCTAGACACAGACCCGGCATAGTACTACCGAATGGTGAGTAACACATTATAGATCAGTCTGAGGCATCCCTACCGCCTCCTGTCCCGACATAGAGCAAGTCGGATTCTACCTCAACTAGTCTACCAGAACTCAGGAATGTTTGCGGGTCTACCGGGTGGGTTACAGATGGACCTAGTTCGTCCGGTGGGCAGAGGTCCATAGGTTAAAGAGTTCACAGCAGTCAATAAGACCACTGGTTATTCGCTACTAGGTAACGCCATCTTGGGCACCGACCTATCGTTCAGACCGCGATGTGCGACAGGTGTAGCTGTGAGGCCAGCCGGGCACACTGTTTAGTCAGCTCACAAGACTGCGGGTCAAGCAAATTCTGGCCCAGCAGATAGATGGAAGTCATAAGTTAAGTACACGAGGCTGTACAACGTCCATTTTACGATGGGGTCCTCGCTCACTCCTTATCCATAAGCTGGCCACTTCCGTGGTTGGATGGACCTCTGAAACCACAACCAACTATGTGGCAAAGCATAGCTTGTTACACTTACTCGCCTCCCTATGCTGGTACGCTTGGTCCCCCGTACTTATCGTGTTCTCCCGCCAAGAGGGCCGCCATCGATTCTTGTAAAGGTCCAAGTGCATCTTAGAGTTCAAATAGAGTAAGCCTAGTTGCCCAGCTGTTCACCATCCGCCGGTCCGACCCAATCTCTACGTTTTTGTGCACGGACAATAATTCCCCATTATCTTCAATATCTTAGAAGAGTGAGCTTCTGTCCCTTAGTGGCCCAGCCTGGTCTTCGTCCAGTTACGGCACCAGCACACGCGTTTTCAGCGGTAAAGAACGGTATTGCCTAGTCAGCGCTTAGCGGCAGAGGCTGTAATAAGGGTCGAGGAATAGCGTCTGTGCATATGGGTTGACTCTCTTTATGCATTGCATTCCCTCCCACCCATTTAGTACCCTTCGGAACAGCTGAAGTACACGACCTTGACTATGACGAACCCTTGTGTTGTTATTGGTCGCTTCATTCATCGAACCCGATCAACACGGGTAATAGGGGGTTGCCAGTAGTGCCCCAAATAAGTGCTCACCTGAAGACTCTTTGAGGCCATTCTCTTGAAGCCAATCCACGGACACAAGTTCTCCCGCCTTTCCTACAATCATGACGTGACTCCAGTTCGATGCCCTCCGGTACTCCCGGTTCATGATCAGCCTTGTAAAACCCCAAGGCATCATATTCGGGCGGCATACGGAAAACCCCACTTGGGATACCCAAACTATAGAGTCGCATCGCAGAGTATCGCGACATTTAAGGCGAGAGGCCCTGAGAAGGCCGCAGACTACCTTGCGCATCCGACACGAGTTTGGACATTAGCGCGCGCATCGCACGCAGAGCATGTGGGGGCACGTCGCCAACGTGACCCAGCAACAATGCGCCTAGGTACTAAACAGCCCACGAAATCCGATACAAAGAGGCCAAATACGTGATTTGTATCACGCGCCGGCCTGTTGCGTACCAGGTGAAGCAACATGGTTCGCGCGCCATGAAAGCCGCGGAAGTCGTACAATGTTAAGTGGGAAAATTTATAGTCCCGGAGAGCTTAGCATTGCAATACTGACTTACGGCCCAAACAAGGTGAATCATCTGGTCAGGCCCCGCATTAGATGGTGGCCTTTGAACCTCGTCCGGTGCCGCCCGCATAGCAGATGGAGGGGATTACATTATCTAACAGCGATTTGGCTCAACCGTAAGGCTCTGCTGAATGTACGGCAGTTACGCTGCGGCGAACCCTTCCGCATAAGAGATGTTTGTTAGATGTCACGAGGGCCAATGGCTTTAGTCCCGTACATTTGCTGTGGGAACCCGTCTGGCGAAATAATATTGTATTGTTTAAGACACAGGTAGGGTCGAAGCTGTCGTGCTAGACTCCGACGTAAGTT
seq00022   GGCTTGAGTCGGACGTTATCTTTAACGATGTCAAGATTACCCAGCGCACGCTTTGGTGCCCCAACGGTTAGAATTATGGTACGTCCAAACCACGGTCGGGGCATATAAGCTTCTAATGGCCTTCTGGATACACAGGATCTGACTCCAATCTGATAATTTGGAAGCTGTGCTGATTAGCTGCTGGATATTCCAAAAGAAACTAAATTCATATAAGGAAGCCTCAGCGTGCCAGTGGGAGAATACACATTCACTTCCTCGATATGGACTTTACCCATATGAGCTAAAGGCGTCTGTTCATCGGCGGCATGTTGACGCCACGGAAAAATGCAACTGTTCGGTTAAGACAGCGGTCAGCTAGACACAGACCCGGCATAGTACTACCGAATGGTGAGTAACACATTATAGATCAGTCTGAGGCATCCCTACCGCCTCCTGTCCCGACATAGAGCAAGTCGGATTCTACCTCAACTAGTCTACCAGAACTCAGGAATGTTTGCGGGTCTACCGGGTGGGTTACAGATGGACCTAGTTCGTCCGGTGGGCAGAGGTCCATAGGTTAAAGAGTTCACAGCAGTCAATAAGACCACTGGTTATTCGCTACTAGGTAACGCCATCTTGGGCACCGACCTATCGTTCAGACCGCGATGTGCGACAGGTGTAGCTGTGAGGCCAGCCGGGCACACTGTTTAGTCAGCTCACAAGACTGCGGGTCAAGCAAATTCTGGCCCAGCAGATAGATGGAAGTCATAAGTTAAGTACACGAGGCTGTACAACGTCCATTTTACGATGGGGTCCTCGCTCACTCCTTATCCATAAGCTGGCCACTTCCGTGGTTGGATGGACCTCTGAAACCACAACCAACTATGTGGCAAAGCATAGCTTGTTACACTTACTCGCCTCCCTATGCTGGTACGCTTGGTCCCCCGTACTTATCGTGTTCTCCCGCCAAGAGGGCCGCCATCGATTCTTGTAAAGGTCCAAGTGCATCTTAGAGTTCAAATAGAGTAAGCCTAGTTGCCCAGCTGTTCACCATCCGCCGGTCCGACCCAATCTCTACGTTTTTGTGCACGGACAATAATTCCCCATTATCTTCAATATCTTAGAAGAGTGAGCTTCTGTCCCTTAGTGGCCCAGCCTGGTCTTCGTCCAGTTACGGCACCAGCACACGCGTTTTCAGCGGTAAAGAACGGTATTGCCTAGTCAGCGCTTAGCGGCAGAGGCTGTAATAAGGGTCGAGGAATAGCGTCTGTGCATATGGGTTGACTCTCTTTATGCATTGCATTCCCTCCCACCCATTTAGTACCCTTCGGAACAGCTGAAGTACACGACCTTGACTATGACGAACCCTTGTGTTGTTATTGGTCGCTTCATTCATCGAACCCGATCAACACGGGTAATAGGGGGTTGCCAGTAGTGCCCCAAATAAGTGCTCACCTGAAGACTCTTTGAGGCCATTCTCTTGAAGCCAATCCACGGACACAAGTTCTCCCGCCTTTCCTACAATCATGACGTGACTCCAGTTCGATGCCCTCCGGTACTCCCGGTTCATGATCAGCCTTGTAAAACCCCAAGGCATCATATTCGGGCGGCATACGGAAAACCCCACTTGGGATACCCAAACTATAGAGTCGCATCGCAGAGTATCGCGACATTTAAGGCGAGAGGCCCTGAGAAGGCCGCAGACTACCTTGCGCATCCGACACGAGTTTGGACATTAGCGCGCGCATCGCACGCAGAGCATGTGGGGGCACGTCGCCAACGTGACCCAGCAACAATGCGCCTAGGTACTAAACAGCCCACGAAATCCGATACAAAGAGGCCAAATACGTGATTTGTATCACGCGCCGGCCTGTTGCGTACCAGGTGAAGCAACATGGTTCGCGCGCCATGAAAGCCGCGGAAGTCGTACAATGTTAAGTGGGAAAATTTATAGTCCCGGAGAGCTTAGCATTGCAATACTGACTTACGGCCCAAACAAGGTGAATCATCTGGTCAGGCCCCGCATTAGATGGTGGCCTTTGAACCTCGTCCGGTGCCGCCCGCATAGCAGATGGAGGGGATTACATTATCTAACAGCGATTTGGCTCAACCGTAAGGCTCTGCTGAATGTACGGCAGTTACGCTGCGGCGAACCCTTCCGCATAAGAGATGTTTGTTAGATGTCACGAGGGCCAATGGCTTTAGTCCCGTACATTTGCTGTGGGAACCCGTCTGGCGAAATAATATTGTATTGTTTAAGACACAGGTAGGGTCGAAGCTGTCGTGCTAGACTCCGACGTAAGTT
seq00023   GGCTTGAGTCGGACGTTATCTTTAACGATGTCAAGATTACCCAGCGCACGCTTTGGTGCCCCAACGGTTAGAATTATGGTACGTCCAAACCACGGTCGGGGCATATAAGCTTCTAATGGCCTTCTGGATACACAGGATCTGACTCCAATCTGATAATTTGGAAGCTGTGCTGATTAGCTGCTGGATATTCCAAAAGAAACTAAATTCATATAAGGAAGCCTCAGCGTGCCAGTGGGAGAATACACATTCACTTCCTCGATATGGACTTTACCCATATGAGCTAAAGGCGTCTGTTCATCGGCGGCATGTTGACGCCACGGAAAAATGCAACTGTTCGGTTAAGACAGCGGTCAGCTAGACACAGACCCGGCATAGTACTACCGAATGGTGAGTAACACATTATAGATCAGTCTGAGGCATCCCTACCGCCTCCTGTCCCGACATAGAGCAAGTCGGATTCTACCTCAACTAGTCTACCAGAACTTAGGAATGTTTGCGGGTCTACCGGGTGGGTTACAGATGGACCTAGTTCGTCCGGTGGGCAGAGGTCCATAGGTTAAAGAGTTCACAGCAGTCAATAAGACCACTGGTTATTCGCTACTAGGTAACGCCATCTTGGGCACCGACCTATCGTTCAGACCGCGATGTGCGACAGGTGTAGCTGTGAGGCCAGCCGGGCACACTGTTTAGTCAGCTCACAAGACTGCGGGTCAAGCAAATTCTGGCCCAGCAGATAGATGGAAGTCATAAGTTAAGTACACGAGGCTGTACAACGTCCATTTTACGATGGGGTCCTCGCTCACTCCTTATCCATAAGCTGGCCACTTCCGTGGTTGGATGGACCTCTGAAACCACAACCAACTATGTGGCAAAGCATAGCTTGTTACACTTACTCGCCTCCCTATGCTGGTACGCTTGGTCCCCCGTACTTATCGTGTTCTCCCGCCAAGAGGGCCGCCATCGATTCTTGTAAAGGTCCAAGTGCATCTTAGAGTTCAAATAGAGTAAGCCTAGTTGCCCAGCTGTTCACCATCCGCCGGTCCGACCCAATCTCTACGTTTTTGTGCACGGACAATAATTCCCCATTATCTTCAATATCTTAGAAGAGTGAGCTTCTGTCCCTTAGTGGCCCAGCCTGGTCTTCGTCCAGTTACGGCACCAGCACACGCGTTTTCAGCGGTAAAGAACGGTATTGCCTAGTCAGCGCTTAGCGGCAGAGGCTGTAATAAGGGTCGAGGAATAGCGTCTGTGCATATGGGTTGACTCTCTTTATGCATTGCATTCCCTCCCACCCATTTAGTACCCTTCGGAACAGCTGAAGTACACGACCTTGACTATGACGAACCCTTGTGTTGTTATTGGTCGCTTCATTCATCGAACCCGATCAACACGGGTAATAGGGGGTTGCCAGTAGTGCCCCAAATAAGTGCTCACCTGAAGACTCTTTGAGGCCATTCTCTTGAAGCCAATCCACGGACACAAGTTCTCCCGCCTTTCCTACAATCATGACGTGACTCCAGTTCGATGCCCTCCGGTACTCCCGGTTCATGATCAGCCTTGTAAAACCCCAAGGCATCATATTCGGGCGGCATACGGAAAACCCCACTTGGGATACCCAAACTATAGAGTCGCATCGCAGAGTATCGCGACATTTAAGGCGAGAGGCCCTGAGAAGGCCGCAGACTACCTTGCGCATCCGACACGAGTTTGGACATTAGCGCGCGCATCGCACGCAGAGCATGTGGGGGCACGTCGCCAACGTGACCCAGCAACAATGCGCCTAGGTACTAAACAGCCCACGAAATCCGATACAAAGAGGCCAAATACGTGATTTGTATCACGCGCCGGCCTGTTGCGTACCAGGTGAAGCAACATGGTTCGCGCGCCATGAAAGCCGCGGAAGTCGTACAATGTTAAGTGGGAAAATTTATAGTCCCGGAGAGCTTAGCATTGCAATACTGACTTACGGCCCAAACAAGGTGAATCATCTGGTCAGGCCCCGCATTAGATGGTGGCCTTTGAACCTCGTCCGGTGCCGCCCGCATAGCAGATGGAGGGGATTACATTATCTAACAGCGATTTGGCTCAACCGTAAGGCTCTGCTGAATGTACGGCAGTTACGCTGCGGCGAACCCTTCCGCATAAGAGATGTTTGTTAGATGTCACGAGGGCCAATGGCTTTAGTCCCGTACATTTGCTGTGGGAACCCGTCTGGCGAAATAATATTGTATTGTTTAAGACACAGGTAGGGTCGAAGCTGTCGTGCTAGACTCCGACGTAAGTT
seq00024   GGCTTGAGTCGGACGTTATCTTTAACGATGTCAAGATTACCCAGCGCACGCTTTGGTGCCCCAACGGTTAGAATTATGGTACGTCCAAACCACGGTCGGGGCATATAAGCTTCTAATGGCCTTCTGGATACACAGGATCTGACTCCAATCTGATAATTTGGAAGCTGTGCTGATTAGCTGCTGGATATTCCAAAAGAAACTAAATTCATATAAGGAAGCCTCAGCGTGCCAGTGGGAGAATACACATTCACTTCCTCGATATGGACTTTACCCATATGAGCTAAAGGCGTCTGTTCATCGGCGGCATGTTGACGCCACGGAAAAATGCAACTGTTCGGTTAAGACAGCGGTCAGCTAGACACAGACCCGGCATAGTACTACCGAATGGTGAGTAACACATTATAGATCAGTCTGAGGCATCCCTACCGCCTCCTGTCCCGACATAGAGCAAGTCGGATTCTACCTCAACTAGTCTACCAGAACTCAGGAATGTTTGCGGGTCTACCGGGTGGGTTACAGATGGACCTAGTTCGTCCGGTGGGCAGAGGTCCATAGGTTAAAGAGTTCACAGCAGTCAATAAGACCACTGGTTATTCGCTACTAGGTAACGCCATCTTGGGCACCGACCTATCGTTCAGACCGCGATGTGCGACAGGTGTAGCTGTGAGGCCAGCCGGGCACACTGTTTAGTCAGCTCACAAGACTGCGGGTCAAGCAAATTCTGGCCCAGCAGATAGATGGAAGTCATAAGTTAAGTACACGAGGCTGTACAACGTCCATTTTACGATGGGGTCCTCGCTCACTCCTTATCCATAAGCTGGCCACTTCCGTGGTTGGATGGACCTCTGAAACCACAACCAACTATGTGGCAAAGCATAGCTTGTTACACTTACTCGCCTCCCTATGCTGGTACGCTTGGTCCCCCGTACTTATCGTGTTCTCCCGCCAAGAGGGCCGCCATCGATTCTTGTAAAGGTCCAAGTGCATCTTAGAGTTCAAATAGAGTAAGCCTAGTTGCCCAGCTGTTCACCATCCGCCGGTCCGACCCAATCTCTACGTTTTTGTGCACGGACAATAATTTCCCATTATCTTCAATATCTTAGAAGAGTGAGCTTCTGTCCCTTAGTGGCCCAGCCTGGTCTTCGTCCAGTTACGGCACCAGCACACGCGTTTTCAGCGGTAAAGAACGGTATTGCCTAGTCAGCGCTTAGCGGCAGAGGCTGTAATAAGGGTCGAGGAATAGCGTCTGTGCATATGGGTTGACTCTCTTTATGCATTGCATTCCCTCCCACCCATTTAGTACCCTTCGGAACAGCTGAAGTACACGACCTTGACTATGACGAACCCTTGTGTTGTTATTGGTCGCTTCATTCATCGAACCCGATCAACACGGGTAATAGGGGGTTGCCAGTAGTGCCCCAAATAAGTGCTCACCTGAAGACTCTTTGAGGCCATTCTCTTGAAGCCAATCCACGGACACAAGTTCTCCCGCCTTTCCTACAATCATGACGTGACTCCAGTTCGATGCCCTCCGGTACTCCCGGTTCATGATCAGCCTTGTAAAACCCCAAGGCATCATATTCGGGCGGCATACGGAAAACCCCACTTGGGATACCCAAACTATAGAGTCGCATCGCAGAGTATCGCGACATTTAAGGCGAGAGGCCCTGAGAAGGCCGCAGACTACCTTGCGCATCCGACACGAGTTTGGACATTAGCGCGCGCATCGCACGCAGAGCATGTGGGGGCACGTCGCCAACGTGACCCAGCAACAATGCGCCTAGGTACTAAACAGCCCACGAAATCCGATACAAAGAGGCCAAATACGTGATTTGTATCACGCGCCGGCCTGTTGCGTACCAGGTGAAGCAACATGGTTCGCGCGCCATGAAAGCCGCGGAAGTCGTACAATGTTAAGTGGGAAAATATATAGTCCCGGAGAGCTTAGCATTGCAATACTGACTTACGGCCCAAACAAGGTGAATCATCTGGTCAGGCCCCGCATTAGATGGTGGCCTTTGAACCTCGTCCGGTGCCGCCCGCATAGCAGATGGAGGGGATTACATTATCTAACAGCGATTTGGCTCAACCGTAAGGCTCTGCTGAATGTACGGCAGTTACGCTGCGGCGAACCCTTCCGCATAAGAGATGTTTGTTAGATGTCACGAGGGCCAATGGCTTTAGTCCCGTACATTTGCTGTGGGAACCCGTCTGGCGAAATAATATTGTATTGTTTAAGACACAGGTAGGGTCGAAGCTGTCGTGCTAGACTCCGACGTAAGTT
seq00025   GGCTTGAGTCGGACGTTATCTTTAACGATGTCAAGATTACCCAGCGTACGCTTTGGTGCCCCAACGGTTAGAATTATGGTACGTCCAAACCACGGTCGGGGAATATAAGCTTCTAATGGCCTTCTGGATACACAGGATCTGACTCCAATCTGATAATTTGGAAGCTGTGCTGATTAGCTGCTGGATATTCCAAAAGAAACTAAATTCATATAAGGAAGCCTCAGCGTGCCAGTGGGAGAATACACATTCACTTCCTCGATATGGACTTTACCCATATGAGCTAAAGGCGTCTGTTCATCGGCGGCATGTTGACGCCACGGAAAAATGCAACTGTTCGGTTAAGACAGCGGTCAGCTAGACACAGACCCGGCATAGTACTACCGAATGGTGAGTAACACATTATAGATCAGTCTGAGGCATCCCTACCGCCTCCTGTCCCGACATAGAGCAAGTCGGATTCTACCTCAACTAGTCTACCAGAACTCAGGAATGTTTGCGGGTCTACCGGGTGGGTTACAGATGGACCTAGTTCGTCCGGTGGGCAGAGGTCCATAGGTTAAAGAGTTCACAGCAGTCAATAAGACCACTGGTTATTCGCTACTAGGTAACGCCATCTTGGGCACCGACCTATCGTTCAGACCGCGATGTGCGACAGGTGTAGCTGTGAGGCCAGCCGGGCACACTGTTTAGTCAGCTCACAAGACTGCGGGTCAAGCAAATTCTGGCCCAGCAGATAGATGGAAGTCATAAGTTAAGTACACGAGGCTGTACAACGTCCATTTTACGATGGGGTCCTCGCTCACTCCTTATCCATAAGCTGGCCACTTCCGTGGTTGGATGGACCTCTGAAACCACAACCAACTATGTGGCAAAGCATAGCTTGTTACACTTACTCGCCTCCCTATGCTGGTACGCTTGGTCCCCCGTACTTATCGTGTTCTCCCGCCAAGAGGGCCGCCATCGATTCTTGTAAAGGTCCAAGTGCATCTTAGAGTTCAAATAGAGTAAGCCTAGTTGCCCAGCTGTTCACCATCCGCCGGTCCGACCCAATCTCTACGTTTTTGTGCACGGACAATAATTCCCCATTATCTTCAATATCTTAGAAGAGTGAGCTTCTGTCCCTTAGTGGCCCAGCCTGGTCTTCGTCCAGTTACGGCACCAGCACACGCGTTTTCAGCGGTAAAGAACGGTATTGCCTAGTCAGCGCTTAGCGGCAGAGGCTGTAATAAGGGTCGAGGAATAGCGTCTGTGCATATGGGTTGACTCTCTTTATGCATTGCATTCCCTCCCACCCATTTAGTACCCTTCGGAACAGCTGAAGTACACGACCTTGACTATGACGAACCCTTGTGTTGTTATTGGTCGCTTCATTCATCGAACCCGATCAACACGGGTAATAGGGGGTTGCCAGTAGTGCCCCAAATAAGTGCTCACCTGAAGACTCTTTGAGGCCATTCTCTTGAAGCCAATCCACGGACACAAGTTCTCCCGCCTTTCCTACAATCATGACGTGACTCCAGTTCGATGCCCTCCGGTACTCCCGGTTCATGATCAGCCTTGTAAAACCCCAAGGCATCATATTCGGGCGGCATACGGAAAACCCCACTTGGGATACCCAAACTATAGAGTCGCATCGCAGAGTATCGCGACATTTAAGGCGAGAGGCCCTGAGAAGGCCGCAGACTACCTTGCGCATCCGACACGAGTTTGGACATTAGCGCGCGCATCGCACGCAGAGCATGTGGGGGCACGTCGCCAACGTGACCCAGCAACAATGCGCCTAGGTACTAAACAGCCCACGAAATCCGATACAAAGAGGCCAAATACGTGATTTGTATCACGCGCCGGCCTGTTGCGTACCAGGTGAAGCAACATGGTTCGCGCGCCATGAAAGCCGCGGAAGTCGTACAATGTTAAGTGGGAAAATTTATAGTCCCGGAGAGCTTAGCATTGCAATACTGACTTACGGCCCAAACAAGGTGAATCATCTGGTCAGGCCCCGCATTAGATGGTGGCCTTTGAACCTCGTCCGGTGCCGCCCGCATAGCAGATGGAGGGGATTACATTATCTAACAGCGATTTGGCTCAACCGTAAGGCTCTGCTGAATGTACGGCAGTTACGCTGCGGCGAACCCTTCCGCATAAGAGATGTTTGTTAGATGTCACGAGGGCCAATGGCTTTAGTCCCGTACATTTGCTGTGGGAACCCGTCTGGCGAAATAATATTGTATTGTTTAAGACACAGGTAGGGTCGAAGCTGTCGTGCTAGACTCCGACGTAAGTT
seq00026   GGCTTGAGTCGGACGTTATCTTTAACGATGTCAAGATTACCCAGCGCACGCTTTGGTGCCCCAACGGTTAGAATTATGGTACGTCCAAACCACGGTCGGGGCATATAAGCTTCTAATGGCCTTCTGGATACACAGGATCTGACTCCAATCTGATAATTTGGAAGCTGTGCTGATTAGCTGCTGGATATTCCAAAAGAAACTAAATTCATATAAGGAAGCCTCAGCGTGCCAGTGGGAGAATACACATTCACTTCCTCGATATGGACTTTACCCATATGAGCTAAAGGCGTCTGTTCATCGGCGGCATGTTGACGCCACGGAAAAATGCAACTGTTCGGTTAAGACAGCGGTCAGCTAGACACAGACCCGGCATAGTACTACCGAATGGTGAGTAACACATTATAGATCAGTCTGAGGCATCCCTACCGCCTCCTGTCCCGACATAGAGCAAGTCGGATTCTACCTCAACTAGTCTACCAGAACTTAGGAATGTTTGCGGGTCTACCGGGTGGGTTACAGATGGACCTAGTTCGTCCGGTGGGCAGAGGTCCATAGGTTAAAGAGTTCACAGCAGTCAATAAGACCACTGGTTATTCGCTACTAGGTAACGCCATCTTGGGCACCGACCTATCGTTCAGACCGCGATGTGCGACAGGTGTAGCTGTGAGGCCAGCCGGGCACACTGTTTAGTCAGCTCACAAGACTGCGGGTCAAGCAAATTCTGGCCCAGCAGATAGATGGAAGTCATAAGTTAAGTACACGAGGCTGTACAACGTCCATTTTACGATGGGGTCCTCGCTCACTCCTTATCCATAAGCTGGCCACTTCCGTGGTTGGATGGACCTCTGAAACCACAACCAACTATGTGGCAAAGCATAGCTTGTTACACTTACTCGCCTCCCTATGCTGGTACGCTTGGTCCCCCGTACTTATCGTGTTCTCCCGCCAAGAGGGCCGCCATCGATTCTTGTAAAGGTCCAAGTGCATCTTAGAGTTCAAATAGAGTAAGCCTAGTTGCCCAGCTGTTCACCATCCGCCGGTCCGACCCAATCTCTACGTTTTTGTGCACGGACAATAATTCCCCATTATCTTCAATATCTTAGAAGAGTGAGCTTCTGTCCCTTAGTGGCCCAGCCTGGTCTTCGTCCAGTTACGGCACCAGCACACGCGTTTTCAGCGGTAAAGAACGGTATTGCCTAGTCAGCGCTTAGCGGCAGAGGCTGTAATAAGGGTCGAGGAATAGCGTCTGTGCATATGGGTTGACTCTCTTTATGCATTGCATTCCCTCCCACCCATTTAGTACCCTTCGGAACAGCTGAAGTACACGACCTTGACTATGACGAACCCTTGTGTTGTTATTGGTCGCTTCATTCATCGAACCCGATCAACACGGGTAATAGGGGGTTGCCAGTAGTGCCCCAAATAAGTGCTCACCTGAAGACTCTTTGAGGCCATTCTCTTGAAGCCAATCCACGGACACAAGTTCTCCCGCCTTTCCTACAATCATGACGTGACTCCAGTTCGATGCCCTCCGGTACTCCCGGTTCATGATCAGCCTTGTAAAACCCCAAGGCATCATATTCGGGCGGCATACGGAAAACCCCACTTGGGATACCCAAACTATAGAGTCGCATCGCAGAGTATCGCGACATTTAAGGCGAGAGGCCCTGAGAAGGCCGCAGACTACCTTGCGCATCCGACACGAGTTTGGACATTAGCGCGCGCATCGCACGCAGAGCATGTGGGGGCACGTCGCCAACGTGACCCAGCAACAATGCGCCTAGGTACTAAACAGCCCACGAAATCCGATACAAAGAGGCCAAATACGTGATTTGTATCACGCGCCGGCCTGTTGCGTACCAGGTGAAGCAACATGGTTCGCGCGCCATGAAAGCCGCGGAAGTCGTACAATGTTAAGTGGGAAAATTTATAGTCCCGGAGAGCTTAGCATTGCAATACTGACTTACGGCCCAAACAAGGTGAATCATCTGGTCAGGCCCCGCATTAGATGGTGGCCTTTGAACCTCGTCCGGTGCCGCCCGCATAGCAGATGGAGGGGATTACATTATCTAACAGCGATTTGGCTCAACCGTAAGGCTCTGCTGAATGTACGGCAGTTACGCTGCGGCGAACCCTTCCGCATAAGAGATGTTTGTTAGATGTCACGAGGGCCAATGGCTTTAGTCCCGTACATTTGCTGTGGGAACCCGTCTGGCGAAATAATATTGTATTGTTTAAGACACAGGTAGGGTCGAAGCTGTCGTGCTAGACTCCGACGTAAGTT
seq00027   GGCTTGAGTCGGACGTTATCTTTAACGATGTCAAGATTACCCAGCGCACGCTTTGGTGCCCCAACGGTTAGAATTATGGTACGTCCAAACCACGGTCGGGGCATATAAGCTTCTAATGGCCTTCTGGATACACAGGATCTGACTCCAATCTGATAATTTGGAAGCTGTGCTGATTAGCTGCTGGATATTCCAAAAGAAACTAAATTCATATAAGGAAGCCTCAGCGTGCCAGTGGGAGAATACACATTCACTTCCTCGATATGGACTTTACCCATATGAGCTAAAGGCGTCTGTTCATCGGCGGCATGTTGACGCCACGGAAAAATGCAACTGTTCGGTTAAGACAGCGGTCAGCTAGACACAGACCCGGCATAGTACTACCGAATGGTGAGTAACACATTATAGATCAGTCTGAGGCATCCCTACCGCCTCCTGTCCCGACATAGAGCAAGTCGGATTCTACCTCAACTAGTCTACCAGAACTCAGGAATGTTTGCGGGTCTACCGGGTGGGTTACAGATGGACCTAGTTCGTCCGGTGGGCAGAGGTCCATAGGTTAAAGAGTTCACAGCAGTCAATAAGACCACTGGTTATTCGCTACTAGGTAACGCCATCTTGGGCACCGACCTATCGTTCAGACCGCGATGTGCGACAGGTGTAGCTGTGAGGCCAGCCGGGCACACTGTTTAGTCAGCTCACAAGACTGCGGGTCAAGCAAATTCTGGCCCAGCAGATAGATGGAAGTCATAAGTTAAGTACACGAGGCTGTACAACGTCCATTTTACGATGGGGTCCTCGCTCACTCCTTATCCATAAGCTGGCCACTTCCGTGGTTGGATGGACCTCTGAAACCACAACCAACTATGTGGCAAAGCATAGCTTGTTACACTTACTCGCCTCCCTATGCTGGTACGCTTGGTCCCCCGTACTTATCGTGTTCTCCCGCCAAGAGGGCCGCCATCGATTCTTGTAAAGGTCCAAGTGCATCTTAGAGTTCAAATAGAGTAAGCCTAGTTGCCCAGCTGTTCACCATCCGCCGGTCCGACCCAATCTCTACGTTTTTGTGCACGGACAATAATTTCCCATTATCTTCAATATCTTAGAAGAGTGAGCTTCTGTCCCTTAGTGGCCCAGCCTGGTCTTCGTCCAGTTACGGCACCAGCACACGCGTTTTCAGCGGTAAAGAACGGTATTGCCTAGTCAGCGCTTAGCGGCAGAGGCTGTAATAAGGGTCGAGGAATAGCGTCTGTGCATATGGGTTGACTCTCTTTATGCATTGCATTCCCTCCCACCCATTTAGTACCCTTCGGAACAGCTGAAGTACACGACCTTGACTATGACGAACCCTTGTGTTGTTATTGGTCGCTTCATTCATCGAACCCGATCAACACGGGTAATAGGGGGTTGCCAGTAGTGCCCCAAATAAGTGCTCACCTGAAGACTCTTTGAGGCCATTCTCTTGAAGCCAATCCACGGACACAAGTTCTCCCGCCTTTCCTACAATCATGACGTGACTCCAGTTCGATGCCCTCCGGTACTCCCGGTTCATGATCAGCCTTGTAAAACCCCAAGGCATCATATTCGGGCGGCATACGGAAAACCCCACTTGGGATACCCAAACTATAGAGTCGCATCGCAGAGTATCGCGACATTTAAGGCGAGAGGCCCTGAGAAGGCCGCAGACTACCTTGCGCATCCGACACGAGTTTGGACATTAGCGCGCGCATCGCACGCAGAGCATGTGGGGGCACGTCGCCAACGTGACCCAGCAACAATGCGCCTAGGTACTAAACAGCCCACGAAATCCGATACAAAGAGGCCAAATACGTGATTTGTATCACGCGCCGGCCTGTTGCGTACCAGGTGAAGCAACATGGTTCGCGCGCCATGAAAGCCGCGGAAGTCGTACAATGTTAAGTGGGAAAATTTATAGTCCCGGAGAGCTTAGCATTGCAATACTGACTTACGGCCCAAACAAGGTGAATCATCTGGTCAGGCCCCGCATTAGATGGTGGCCTTTGAACCTCGTCCGGTGCCGCCCGCATAGCAGATGGAGGGGATTACATTATCTAACAGCGATTTGGCTCAACCGTAAGGCTCTGCTGAATGTACGGCAGTTACGCTGCGGCGAACCCTTCCGCATAAGAGATGTTTGTTAGATGTCACGAGGGCCAATGGCTTTAGTCCCGTACATTTGCTGTGGGAACCCGTCTGGCGAAATAATATTGTATTGTTTAAGACACAGGTAGGGTCGAAGCTGTCGTGCTAGACTCCGACGTAAGTT
seq00028   GGCTTGAGTCGGACGTTATCTTTAACGATGTCAAGATTACCCAGCGCACGCTTTGGTGCCCCAACGGTTAGAATTATGGTACGTCCAAACCACGGTCGGGGCATATAAGCTTCTAATGGCCTTCTGGATACACAGGATCTGACTCCAATCTGATAATTTGGAAGCTGTGCTGATTAGCTGCTGGATATTCCAAAAGAAACTAAATTCATATAAGGAAGCCTCAGCGTGCCAGTGGGAGAATACACATTCACTTCCTCGATATGGACTTTACCCATATGAGCTAAAGGCGTCTGTTCATCGGCGGCATGTTGACGCCACGGAAAAATGCAACTGTTCGGTTAAGACAGCGGTCAGCTAGACACAGACCCGGCATAGTACTACCGAATGGTGAGTAACACATTATAGATCAGTCTGAGGCATCCCTACCGCCTCCTGTCCCGACATAGAGCAAGTCGGATTCTACCTCAACTAGTCTACCAGAACTCAGGAATGTTTGCGGGTCTACCGGGTGGGTTACAGATGGACCTAGTTCGTCCGGTGGGCAGAGGTCCATAGGTTAAAGAGTTCACAGCAGTCAATAAGACCACTGGTTATTCGCTACTAGGTAACGCCATCTTGGGCACCGACCTATCGTTCAGACCGCGATGTGCGACAGGTGTAGCTGTGAGGCCAGCCGGGCACACTGTTTAGTCAGCTCACAAGACTGCGGGTCAAGCAAATTCTGGCCCAGCAGATAGATGGAAGTCATAAGTTAAGTACACGAGGCTGTACAACGTCCATTTTACGATGGGGTCCTCGCTCACTCCTTATCCATAAGCTGGCCACTTCCGTGGTTGGATGGACCTCTGAAACCACAACCAACTATGTGGCAAAGCATAGCTTGTTACACTTACTCGCCTCCCTATGCTGGTACGCTTGGTCCCCCGTACTTATCGTGTTCTCCCGCCAAGAGGGCCGCCATCGATTCTTGTAAAGGTCCAAGTGCATCTTAGAGTTCAAATAGAGTAAGCCTAGTTGCCCAGCTGTTCACCATCCGCCGGTCCGACCCAATCTCTACGTTTTTGTGCACGGACAATAATTTCCCATTATCTTCAATATCTTAGAAGAGTGAGCTTCTGTCCCTTAGTGGCCCAGCCTGGTCTTCGTCCAGTTACGGCACCAGCACACGCGTTTTCAGCGGTAAAGAACGGTATTGCCTAGTCAGCGCTTAGCGGCAGAGGCTGTAATAAGGGTCGAGGAATAGCGTCTGTGCATATGGGTTGACTCTCTTTATGCATTGCATTCCCTCCCACCCATTTAGTACCCTTCGGAACAGCTGAAGTACACGACCTTGACTATGACGAACCCTTGTGTTGTTATTGGTCGCTTCATTCATCGAACCCGATCAACACGGGTAATAGGGGGTTGCCAGTAGTGCCCCAAATAAGTGCTCACCTGAAGACTCTTTGAGGCCATTCTCTTGAAGCCAATCCACGGACACAAGTTCTCCCGCCTTTCCTACAATCATGACGTGACTCCAGTTCGATGCCCTCCGGTACTCCCGGTTCATGATCAGCCTTGTAAAACCCCAAGGCATCATATTCGGGCGGCATACGGAAAACCCCACTTGGGATACCCAAACTATAGAGTCGCATCGCAGAGTATCGCGACATTTAAGGCGAGAGGCCCTGAGAAGGCCGCAGACTACCTTGCGCATCCGACACGAGTTTGGACATTAGCGCGCGCATCGCACGCAGAGCATGTGGGGGCACGTCGCCAACGTGACCCAGCAACAATGCGCCTAGGTACTAAACAGCCCACGAAATCCGATACAAAGAGGCCAAATACGTGATTTGTATCACGCGCCGGCCTGTTGCGTACCAGGTGAAGCAACATGGTTCGCGCGCCATGAAAGCCGCGGAAGTCGTACAATGTTAAGTGGGAAAATTTATAGTCCCGGAGAGCTTAGCATTGCAATACTGACTTACGGCCCAAACAAGGTGAATCATCTGGTCAGGCCCCGCATTAGATGGTGGCCTTTGAACCTCGTCCGGTGCCGCCCGCATAGCAGATGGAGGGGATTACATTATCTAACAGCGATTTGGCTCAACCGTAAGGCTCTGCTGAATGTACGGCAGTTACGCTGCGGCGAACCCTTCCGCATAAGAGATGTTTGTTAGATGTCACGAGGGCCAATGGCTTTAGTCCCGTACATTTGCTGTGGGAACCCGTCTGGCGAAATAATATTGTATTGTTTAAGACACAGGTAGGGTCGAAGCTGTCGTGCTAGACTCCGACGTAAGTT
seq00029   GGCTTGAGTCGGACGTTATCTTTAACGATGTCAAGATTACCCAGCGCACGCTTTGGTGCCCCAACGGTTAGAATTATGGTACGTCCAAACCACGGTCGGGGCATATAAGCTTCTAATGGCCTTCTGGATACACAGGATCTGACTCCAATCTGATAATTTGGAAGCTGTGCTGATTAGCTGCTGGATATTCCAAAAGAAACTAAATTCATATAAGGAAGCCTCAGCGTGCCAGTGGGAGAATACACATTCACTTCCTCGATATGGACTTTACCCATATGAGCTAAAGGCGTCTGTTCATCGGCGGCATGTTGACGCCACGGAAAAATGCAACTGTTCGGTTAAGACAGCGGTCAGCTAGACACAGACCCGGCATAGTACTACCGAATGGTGAGTAACACATTATAGATCAGTCTGAGGCATCCCTACCGCCTCCTGTCCCGACATAGAGCAAGTCGGATTCTACCTCAACTAGTCTACCAGAACTCAGGAATGTTTGCGGGTCTACCGGGTGGGTTACAGATGGACCTAGTTCGTCCGGTGGGCAGAGGTCCATAGGTTAAAGAGTTCACAGCAGTCAATAAGACCACTGGTTATTCGCTACTAGGTAACGCCATCTTGGGCACCGACCTATCGTTCAGACCGCGATGTGCGACAGGTGTAGCTGTGAGGCCAGCCGGGCACACTGTTTAGTCAGCTCACAAGACTGCGGGTCAAGCAAATTCTGGCCCAGCAGATAGATGGAAGTCATAAGTTAAGTACACGAGGCTGTACAACGTCCATTTTACGATGGGGTCCTCGCTCACTCCTTATCCATAAGCTGGCCACTTCCGTGGTTGGATGGACCTCTGAAACCACAACCAACTATGTGGCAAAGCATAGCTTGTTACACTTACTCGCCTCCCTATGCTGGTACGCTTGGTCCCCCGTACTTATCGTGTTCTCCCGCCAAGAGGGCCGCCATCGATTCTTGTAAAGGTCCAAGTGCATCTTAGAGTTCAAATAGAGTAAGCCTAGTTGCCCAGCTGTTCACCATCCGCCGGTCCGACCCAATCTCTACGTTTTTGTGCACGGACAATAATTTCCCATTATCTTCAATATCTTAGAAGAGTGAGCTTCTGTCCCTTAGTGGCCCAGCCTGGTCTTCGTCCAGTTACGGCACCAGCACACGCGTTTTCAGCGGTAAAGAACGGTATTGCCTAGTCAGCGCTTAGCGGCAGAGGCTGTAATAAGGGTCGAGGAATAGCGTCTGTGCATATGGGTTGACTCTCTTTATGCATTGCATTCCCTCCCACCCATTTAGTACCCTTCGGAACAGCTGAAGTACACGACCTTGACTATGACGAACCCTTGTGTTGTTATTGGTCGCTTCATTCATCGAACCCGATCAACACGGGTAATAGGGGGTTGCCAGTAGTGCCCCAAATAAGTGCTCACCTGAAGACTCTTTGAGGCCATTCTCTTGAAGCCAATCCACGGACACAAGTTCTCCCGCCTTTCCTACAATCATGACGTGACTCCAGTTCGATGCCCTCCGGTACTCCCGGTTCATGATCAGCCTTGTAAAACCCCAAGGCATCATATTCGGGCGGCATACGGAAAACCCCACTTGGGATACCCAAACTATAGAGTCGCATCGCAGAGTATCGCGACATTTAAGGCGAGAGGCCCTGAGAAGGCCGCAGACTACCTTGCGCATCCGACACGAGTTTGGACATTAGCGCGCGCATCGCACGCAGAGCATGTGGGGGCACGTCGCCAACGTGACCCAGCAACAATGCGCCTAGGTACTAAACAGCCCACGAAATCCGATACAAAGAGGCCAAATACGTGATTTGTATCACGCGCCGGCCTGTTGCGTACCAGGTGAAGCAACATGGTTCGCGCGCCATGAAAGCCGCGGAAGTCGTACAATGTTAAGTGGGAAAATATATAGTCCCGGAGAGCTTAGCATTGCAATACTGACTTACGGCCCAAACAAGGTGAATCATCTGGTCAGGCCCCGCATTAGATGGTGGCCTTTGAACCTCGTCCGGTGCCGCCCGCATAGCAGATGGAGGGGATTACATTATCTAACAGCGATTTGGCTCAACCGTAAGGCTCTGCTGAATGTACGGCAGTTACGCTGCGGCGAACCCTTCCGCATAAGAGATGTTTGTTAGATGTCACGAGGGCCAATGGCTTTAGTCCCGTACATTTGCTGTGGGAACCCGTCTGGCGAAATAATATTGTATTGTTTAAGACACAGGTAGGGTCGAAGCTGTCGTGCTAGACTCCGACGTAAGTT
seq00030   GGCTTGAGTCGGACGTTATCTTTAACGATGTCAAGATTACCCAGCGCACGCTTTGGTGCCCCAACGGTTAGAATTATGGTACGTCCAAACCACGGTCGGGGCATATAAGCTTCTAATGGCCTTCTGGATACACAGGATCTGACTCCAATCTGATAATTTGGAAGCTGTGCTGATTAGCTGCTGGATATTCCAAAAGAAACTAAATTCATATAAGGAAGCCTCAGCGTGCCAGTGGGAGAATACACATTCACTTCCTCGATATGGACTTTACCCATATGAGCTAAAGGCGTCTGTTCATCGGCGGCATGTTGACGCCACGGAAAAATGCAACTGTTCGGTTAAGACAGCGGTCAGCTAGACACAGACCCGGCATAGTACTACCGAATGGTGAGTAACACATTATAGATCAGTCTGAGGCATCCCTACCGCCTCCTGTCCCGACATAGAGCAAGTCGGATTCTACCTCAACTAGTCTACCAGAACTCAGGAATGTTTGCGGGTCTACCGGGTGGGTTACAGATGGACCTAGTTCGTCCGGTGGGCAGAGGTCCATAGGTTAAAGAGTTCACAGCAGTCAATAAGACCACTGGTTATTCGCTACTAGGTAACGCCATCTTGGGCACCGACCTATCGTTCAGACCGCGATGTGCGACAGGTGTAGCTGTGAGGCCAGCCGGGCACACTGTTTAGTCAGCTCACAAGACTGCGGGTCAAGCAAATTCTGGCCCAGCAGATAGATGGAAGTCATAAGTTAAGTACACGAGGCTGTACAACGTCCATTTTACGATGGGGTCCTCGCTCACTCCTTATCCATAAGCTGGCCACTTCCGTGGTTGGATGGACCTCTGAAACCACAACCAACTATGTGGCAAAGCATAGCTTGTTACACTTACTCGCCTCCCTATGCTGGTACGCTTGGTCCCCCGTACTTATCGTGTTCTCCCGCCAAGAGGGCCGCCATCGATTCTTGTAAAGGTCCAAGTGCATCTTAGAGTTCAAATAGAGTAAGCCTAGTTGCCCAGCTGTTCACCATCCGCCGGTCCGACCCAATCTCTACGTTTTTGTGCACGGACAATAATTTCCCATTATCTTCAATATCTTAGAAGAGTGAGCTTCTGTCCCTTAGTGGCCCAGCCTGGTCTTCGTCCAGTTACGGCACCAGCACACGCGTTTTCAGCGGTAAAGAACGGTATTGCCTAGTCAGCGCTTAGCGGCAGAGGCTGTAATAAGGGTCGAGGAATAGCGTCTGTGCATATGGGTTGACTCTCTTTATGCATTGCATTCCCTCCCACCCATTTAGTACCCTTCGGAACAGCTGAAGTACACGACCTTGACTATGACGAACCCTTGTGTTGTTATTGGTCGCTTCATTCATCGAACCCGATCAACACGGGTAATAGGGGGTTGCCAGTAGTGCCCCAAATAAGTGCTCACCTGAAGACTCTTTGAGGCCATTCTCTTGAAGCCAATCCACGGACACAAGTTCTCCCGCCTTTCCTACAATCATGACGTGACTCCAGTTCGATGCCCTCCGGTACTCCCGGTTCATGATCAGCCTTGTAAAACCCCAAGGCATCATATTCGGGCGGCATACGGAAAACCCCACTTGGGATACCCAAACTATAGAGTCGCATCGCAGAGTATCGCGACATTTAAGGCGAGAGGCCCTGAGAAGGCCGCAGACTACCTTGCGCATCCGACACGAGTTTGGACATTAGCGCGCGCATCGCACGCAGAGCATGTGGGGGCACGTCGCCAACGTGACCCAGCAACAATGCGCCTAGGTACTAAACAGCCCACGAAATCCGATACAAAGAGGCCAAATACGTGATTTGTATCACGCGCCGGCCTGTTGCGTACCAGGTGAAGCAACATGGTTCGCGCGCCATGAAAGCCGCGGAAGTCGTACAATGTTAAGTGGGAAAATTTATAGTCCCGGAGAGCTTAGCATTGCAATACTGACTTACGGCCCAAACAAGGTGAATCATCTGGTCAGGCCCCGCATTAGATGGTGGCCTTTGAACCTCGTCCGGTGCCGCCCGCATAGCAGATGGAGGGGATTACATTATCTAACAGCGATTTGGCTCAACCGTAAGGCTCTGCTGAATGTACGGCAGTTACGCTGCGGCGAACCCTTCCGCATAAGAGATGTTTGTTAGATGTCACGAGGGCCAATGGCTTTAGTCCCGTACATTTGCTGTGGGAACCCGTCTGGCGAAATAATATTGTATTGTTTAAGACACAGGTAGGGTCGAAGCTGTCGTGCTAGACTCCGACGTAAGTT
seq00031   GGCTTGAGTCGGACGTTATCTTTAACGATGTCAAGATTACCCAGCGCACGCTTTGGTGCCCCAACGGTTAGAATTATGGTACGTCCAAACCACGGTCGGGGCATATAAGCTTCTAATGGCCTTCTGGATACACAGGATCTGACTCCAATCTGATAATTTGGAAGCTGTGCTGATTAGCTGCTGGATATTCCAAAAGAAACTAAATTCATATAAGGAAGCCTCAGCGTGCCAGTGGGAGAATACACATTCACTTCCTCGATATGGACTTTACCCATATGAGCTAAAGGCGTCTGTTCATCGGCGGCATGTTGACGCCACGGAAAAATGCAACTGTTCGGTTAAGACAGCGGTCAGCTAGACACAGACCCGGCATAGTACTACCGAATGGTGAGTAACACATTATAGATCAGTCTGAGGCATCCCTACCGCCTCCTGTCCCGACATAGAGCAAGTCGGATTCTACCTCAACTAGTCTACCAGAACTCAGGAATGTTTGCGGGTCTACCGGGTGGGTTACAGATGGACCTAGTTCGTCCGGTGGGCAGAGGTCCATAGGTTAAAGAGTTCACAGCAGTCAATAAGACCACTGGTTATTCGCTACTAGGTAACGCCATCTTGGGCACCGACCTATCGTTCAGACCGCGATGTGCGACAGGTGTAGCTGTGAGGCCAGCCGGGCACACTGTTTAGTCAGCTCACAAGACTGCGGGTCAAGCAAATTCTGGCCCAGCAGATAGATGGAAGTCATAAGTTAAGTACACGAGGCTGTACAACGTCCATTTTACGATGGGGTCCTCGCTCACTCCTTATCCATAAGCTGGCCACTTCCGTGGTTGGATGGACCTCTGAAACCACAACCAACTATGTGGCAAAGCATAGCTTGTTACACTTACTCGCCTCCCTATGCTGGTACGCTTGGTCCCCCGTACTTATCGTGTTCTCCCGCCAAGAGGGCCGCCATCGATTCTTGTAAAGGTCCAAGTGCATCTTAGAGTTCAAATAGAGTAAGCCTAGTTGCCCAGCTGTTCACCATCCGCCGGTCCGACCCAATCTCTACGTTTTTGTGCACGGACAATAATTTCCCATTATCTTCAATATCTTAGAAGAGTGAGCTTCTGTCCCTTAGTGGCCCAGCCTGGTCTTCGTCCAGTTACGGCACCAGCACACGCGTTTTCAGCGGTAAAGAACGGTATTGCCTAGTCAGCGCTTAGCGGCAGAGGCTGTAATAAGGGTCGAGGAATAGCGTCTGTGCATATGGGTTGACTCTCTTTATGCATTGCATTCCCTCCCACCCATTTAGTACCCTTCGGAACAGCTGAAGTACACGACCTTGACTATGACGAACCCTTGTGTTGTTATTGGTCGCTTCATTCATCGAACCCGATCAACACGGGTAATAGGGGGTTGCCAGTAGTGCCCCAAATAAGTGCTCACCTGAAGACTCTTTGAGGCCATTCTCTTGAAGCCAATCCACGGACACAAGTTCTCCCGCCTTTCCTACAATCATGACGTGACTCCAGTTCGATGCCCTCCGGTACTCCCGGTTCATGATCAGCCTTGTAAAACCCCAAGGCATCATATTCGGGCGGCATACGGAAAACCCCACTTGGGATACCCAAACTATAGAGTCGCATCGCAGAGTATCGCGACATTTAAGGCGAGAGGCCCTGAGAAGGCCGCAGACTACCTTGCGCATCCGACACGAGTTTGGACATTAGCGCGCGCATCGCACGCAGAGCATGTGGGGGCACGTCGCCAACGTGACCCAGCAACAATGCGCCTAGGTACTAAACAGCCCACGAAATCCGATACAAAGAGGCCAAATACGTGATTTGTATCACGCGCCGGCCTGTTGCGTACCAGGTGAAGCAACATGGTTCGCGCGCCATGAAAGCCGCGGAAGTCGTACAATGTTAAGTGGGAAAATTTATAGTCCCGGAGAGCTTAGCATTGCAATACTGACTTACGGCCCAAACAAGGTGAATCATCTGGTCAGGCCCCGCATTAGATGGTGGCCTTTGAACCTCGTCCGGTGCCGCCCGCATAGCAGATGGAGGGGATTACATTATCTAACAGCGATTTGGCTCAACCGTAAGGCTCTGCTGAATGTACGGCAGTTACGCTGCGGCGAACCCTTCCGCATAAGAGATGTTTGTTAGATGTCACGAGGGCCAATGGCTTTAGTCCCGTACATTTGCTGTGGGAACCCGTCTGGCGAAATAATATTGTATTGTTTAAGACACAGGTAGGGTCGAAGCTGTCGTGCTAGACTCCGACGTAAGTT
seq00032   GGCTTGAGTCGGACGTTATCTTTAACGATGTCAAGATTACCCAGCGCACGCTTTGGTGCCCCAACGGTTAGAATTATGGTACGTCCAAACCACGGTCGGGGCATATAAGCTTCTAATGGCCTTCTGGATACACAGGATCTGACTCCAATCTGATAATTTGGAAGCTGTGCTGATTAGCTGCTGGATATTCCAAAAGAAACTAAATTCATATAAGGAAGCCTCAGCGTGCCAGTGGGAGAATACACATTCACTTCCTCGATATGGACTTTACCCATATGAGCTAAAGGCGTCTGTTCATCGGCGGCATGTTGACGCCACGGAAAAATGCAACTGTTCGGTTAAGACAGCGGTCAGCTAGACACAGACCCGGCATAGTACTACCGAATGGTGAGTAACACATTATAGATCAGTCTGAGGCATCCCTACCGCCTCCTGTCCCGACATAGAGCAAGTCGGATTCTACCTCAACTAGTCTACCAGAACTCAGGAATGTTTGCGGGTCTACCGGGTGGGTTACAGATGGACCTAGTTCGTCCGGTGGGCAGAGGTCCATAGGTTAAAGAGTTCACAGCAGTCAATAAGACCACTGGTTATTCGCTACTAGGTAACGCCATCTTGGGCACCGACCTATCGTTCAGACCGCGATGTGCGACAGGTGTAGCTGTGAGGCCAGCCGGGCACACTGTTTAGTCAGCTCACAAGACTGCGGGTCAAGCAAATTCTGGCCCAGCAGATAGATGGAAGTCATAAGTTAAGTACACGAGGCTGTACAACGTCCATTTTACGATGGGGTCCTCGCTCACTCCTTATCCATAAGCTGGCCACTTCCGTGGTTGGATGGACCTCTGAAACCACAACCAACTATGTGGCAAAGCATAGCTTGTTACACTTACTCGCCTCCCTATGCTGGTACGCTTGGTCCCCCGTACTTATCGTGTTCTCCCGCCAAGAGGGCCGCCATCGATTCTTGTAAAGGTCCAAGTGCATCTTAGAGTTCAAATAGAGTAAGCCTAGTTGCCCAGCTGTTCACCATCCGCCGGTCCGACCCAATCTCTACGTTTTTGTGCACGGACAATAATTCCCCATTATCTTCAATATCTTAGAAGAGTGAGCTTCTGTCCCTTAGTGGCCCAGCCTGGTCTTCGTCCAGTTACGGCACCAGCACACGCGTTTTCAGCGGTAAAGAACGGTATTGCCTAGTCAGCGCTTAGCGGCAGAGGCTGTAATAAGGGTCGAGGAATAGCGTCTGTGCATATGGGTTGACTCTCTTTATGCATTGCATTCCCTCCCACCCATTTAGTACCCTTCGGAACAGCTGAAGTACACGACCTTGACTATGACGAACCCTTGTGTTGTTATTGGTCGCTTCATTCATCGAACCCGATCAACACGGGTAATAGGGGGTTGCCAGTAGTGCCCCAAATAAGTGCTCACCTGAAGACTCTTTGAGGCCATTCTCTTGAAGCCAATCCACGGACACAAGTTCTCCCGCCTTTCCTACAATCATGACGTGACTCCAGTTCGATGCCCTCCGGTACTCCCGGTTCATGATCAGCCTTGTAAAACCCCAAGGCATCATATTCGGGCGGCATACGGAAAACCCCACTTGGGATACCCAAACTATAGAGTCGCATCGCAGAGTATCGCGACATTTAAGGCGAGAGGCCCTGAGAAGGCCGCAGACTACCTTGCGCATCCGACACGAGTTTGGACATTAGCGCGCGCATCGCACGCAGAGCATGTGGGGGCACGTCGCCAACGTGACCCAGCAACAATGCGCCTAGGTACTAAACAGCCCACGAAATCCGATACAAAGAGGCCAAATACGTGATTTGTATCACGCGCCGGCCTGTTGCGTACCAGGTGAAGCAACATGGTTCGCGCGCCATGAAAGCCGCGGAAGTCGTACAATGTTAAGTGGGAAAATTTATAGTCCCGGAGAGCTTAGCATTGCAATACTGACTTACGGCCCAAACAAGGTGAATCATCTGGTCAGGCCCCGCATTAGATGGTGGCCTTTGAACCTCGTCCGGTGCCGCCCGCATAGCAGATGGAGGGGATTACATTATCTAACAGCGATTTGGCTCAACCGTAAGGCTCTGCTGAATGTACGGCAGTTACGCTGCGGCGAACCCTTCCGCATAAGAGATGTTTGTTAGATGTCACGAGGGCCAATGGCTTTAGTCCCGTACATTTGCTGTGGGAACCCGTCTGGCGAAATAATATTGTATTGTTTAAGACACAGGTAGGGTCGAAGCTGTCGTGCTAGACTCCGACGTAAGTT
seq00033   GGCTTGAGTCGGACGTTATCTTTAACGATGTCAAGATTACCCAGCGCACGCTTTGGTGCCCCAACGGTTAGAATTATGGTACGTCCAAACCACGGTCGGGGCATATAAGCTTCTAATGGCCTTCTGGATACACAGGATCTGACTCCAATCTGATAATTTGGAAGCTGTGCTGATTAGCTGCTGGATATTCCAAAAGAAACTAAATTCATATAAGGAAGCCTCAGCGTGCCAGTGGGAGAATACACATTCACTTCCTCGATATGGACTTTACCCATATGAGCTAAAGGCGTCTGTTCATCGGCGGCATGTTGACGCCACGGAAAAATGCAACTGTTCGGTTAAGACAGCGGTCAGCTAGACACAGACCCGGCATAGTACTACCGAATGGTGAGTAACACATTATAGATCAGTCTGAGGCATCCCTACCGCCTCCTGTCCCGACATAGAGCAAGTCGGATTCTACCTCAACTAGTCTACCAGAACTCAGGAATGTTTGCGGGTCTACCGGGTGGGTTACAGATGGACCTAGTTCGTCCGGTGGGCAGAGGTCCATAGGTTAAAGAGTTCACAGCAGTCAATAAGACCACTGGTTATTCGCTACTAGGTAACGCCATCTTGGGCACCGACCTATCGTTCAGACCGCGATGTGCGACAGGTGTAGCTGTGAGGCCAGCCGGGCACACTGTTTAGTCAGCTCACAAGACTGCGGGTCAAGCAAATTCTGGCCCAGCAGATAGATGGAAGTCATAAGTTAAGTACACGAGGCTGTACAACGTCCATTTTACGATGGGGTCCTCGCTCACTCCTTATCCATAAGCTGGCCACTTCCGTGGTTGGATGGACCTCTGAAACCACAACCAACTATGTGGCAAAGCATAGCTTGTTACACTTACTCGCCTCCCTATGCTGGTACGCTTGGTCCCCCGTACTTATCGTGTTCTCCCGCCAAGAGGGCCGCCATCGATTCTTGTAAAGGTCCAAGTGCATCTTAGAGTTCAAATAGAGTAAGCCTAGTTGCCCAGCTGTTCACCATCCGCCGGTCCGACCCAATCTCTACGTTTTTGTGCACGGACAATAATTTCCCATTATCTTCAATATCTTAGAAGAGTGAGCTTCTGTCCCTTAGTGGCCCAGCCTGGTCTTCGTCCAGTTACGGCACCAGCACACGCGTTTTCAGCGGTAAAGAACGGTATTGCCTAGTCAGCGCTTAGCGGCAGAGGCTGTAATAAGGGTCGAGGAATAGCGTCTGTGCATATGGGTTGACTCTCTTTATGCATTGCATTCCCTCCCACCCATTTAGTACCCTTCGGAACAGCTGAAGTACACGACCTTGACTATGACGAACCCTTGTGTTGTTATTGGTCGCTTCATTCATCGAACCCGATCAACACGGGTAATAGGGGGTTGCCAGTAGTGCCCCAAATAAGTGCTCACCTGAAGACTCTTTGAGGCCATTCTCTTGAAGCCAATCCACGGACACAAGTTCTCCCGCCTTTCCTACAATCATGACGTGACTCCAGTTCGATGCCCTCCGGTACTCCCGGTTCATGATCAGCCTTGTAAAACCCCAAGGCATCATATTCGGGCGGCATACGGAAAACCCCACTTGGGATACCCAAACTATAGAGTCGCATCGCAGAGTATCGCGACATTTAAGGCGAGAGGCCCTGAGAAGGCCGCAGACTACCTTGCGCATCCGACACGAGTTTGGACATTAGCGCGCGCATCGCACGCAGAGCATGTGGGGGCACGTCGCCAACGTGACCCAGCAACAATGCGCCTAGGTACTAAACAGCCCACGAAATCCGATACAAAGAGGCCAAATACGTGATTTGTATCACGCGCCGGCCTGTTGCGTACCAGGTGAAGCAACATGGTTCGCGCGCCATGAAAGCCGCGGAAGTCGTACAATGTTAAGTGGGAAAATTTATAGTCCCGGAGAGCTTAGCATTGCAATACTGACTTACGGCCCAAACAAGGTGAATCATCTGGTCAGGCCCCGCATTAGATGGTGGCCTTTGAACCTCGTCCGGTGCCGCCCGCATAGCAGATGGAGGGGATTACATTATCTAACAGCGATTTGGCTCAACCGTAAGGCTCTGCTGAATGTACGGCAGTTACGCTGCGGCGAACCCTTCCGCATAAGAGATGTTTGTTAGATGTCACGAGGGCCAATGGCTTTAGTCCCGTACATTTGCTGTGGGAACCCGTCTGGCGAAATAATATTGTATTGTTTAAGACACAGGTAGGGTCGAAGCTGTCGTGCTAGACTCCGACGTAAGTT
