# Supplementary material for: How Good Are Indirect Tests at Detecting Recombination in Human mtDNA?
Source: G3 (Bethesda). 2013 Jul 1;3(7):1095–104. doi: 10.1534/g3.113.006510 (PMC3704238; doi:10.1534/g3.113.006510)
Supplement: Supporting Information [file supp_g3.113.006510_FileS2.gz › SequenceData/mtDNA_ratehet&popgrowth/0/3rdbase/Infiles/0_49-new.txt]

33 2284
seq00001   GATTTGTTGGATCCGGGAGCCACGAACAATACTCACAGATGCTTCTGCGCTGGTGTCCGATGCTGCATGGAAGCCTAACGAAGGGCGTGCCAACTCCCCCGAAATCTATGTTCGACGAATGAGTAGCTGGAAGGTGCAATCGCTGGTGTTGTTTCCGGGTCTCACCCCCCCCCTCTCTGTCCGCATATTATCGTTGATGAGGCCGTAATAAAATATAGGACCTAGACTAGTTCGTTCTAAGTTCTTGTACAGACCAAGATGGGTAAATCGGACCCCTGCGGGACGTATCAGGTGAGGCAGGTAATCGGGATAATCGGCTCCTGTCTTACACGACAAGTATTGAACCTAGACAACAGCTTTGGCGGAATGTTGTTCGGCTTGAACCTGCGGTATCAGTGGATGGAAATCGTATAACGAGTATTTATTGCGGTTGTGACGGGCGTCTCGGTAACACAGGGAGGAGAGTAAACCCTCTCCAAGCGAGAGTCAGGAGTCCTGAACGTTTCAACTCATTTGCGGTACGCGTCCCGTAGCACTAATTATTCTAACAGGAGGGACACGTTGAGCCGAACCCGACAACCTGGTTAGGCGCGTAGCTGTGGGGGCACGGTCTTCCGCCAATATGAATTGTCCCATGGCGAAGTATCATGGAAGCATATGCGTGTTCTAAAGTGCATCAAGTACCACATGGTGGCAACGGTCTGTATAACGTGTACAGCTGTCCAAGGAGGCGCCTCCGCACGAAAACGCCCCCTTGGGATTCTAGCAGTTTTCATGTCTGTGCTGTCGGCCTGTGTAGAGGCACAGTACGGTCATAGAAGTTCACCCAGAGCGCAACCATTATGATGACGCATCATACGATCCTAGTAGTAGCTTCGTGGGTGGGCTGGACGTAGGCGAGCTCAGTTATGAGACACCCTCAAATTACACTTGCCACACCAGTTCGGTTAGTTCCAGCGAATGGTTGGTCTGGGGACTGAGACGTTTTTGGGACAAATTAACCACTCGTGGCGGGAGCGGGACTTTGGCAAACGGTAATTCACTCGCCGCTCGACGGTGGCAGGTGTCGGTCCGTGTTCTAAATGTACCGGGTGTCGTGCTTACGCCGCCTAATATGTTTAAGATCTCGTCGGACCGTACATAAAACTAGGGAATTCTATAGGAAGTGACGGTGTCTGGCAGGCGTCACGCAGAGGGGTCAAGCTCGCACCCGAACCAGTATAGTACATCACGAATAGTTCTTTAATCTTGGCCTACCGCACTCCACTGCTTCCGTCACGGCGCAGTCATAAGACGCTCCTCACAAACCATCCCTGCGCGTTACAGCTTCCGTCATTGAATTAGTCCCCCCAATCGGGGACAGTCCGGGGTTCCCAAATAGCCAGTGTGACTAGGGAACAGTGCTAGATACCATAATTAGATGCGTGGAGGGGATTGTGGCTCAACTTACGTGCGTAGCGCGTCTCTGGTGTATAATAAACGTTTAGACCGGAGTAGTTCGCGGTGGATAATGCAAGGTCTGATTTAGGATGTCATCCCTACGGAGAGACTGCAACTGGGTCATCCGCGATTTAGGTTCGTCCGCGCCCTGTATCGACCTAACGGACGTGGACTCGGGTATTAACCTGATACGCCTGCACCGCTTACTTAAAGCCTTGCTACCTTGCCAGAGGACCACGCCGCGCGCTCGGTAGGTAAGCGGGACAGTCCTTCATCGAATGTCCTGCTCTCGAGGGGATTACGCAACGCGGTAAAAACGTCAGTCGCCAGTTCGATATCTTGCGTACGGCCTACAAACCACTGCATTTCCGCTCTGCACCTGCTGGGAATCGTTAACCGCAGAACACGTGTGGAAGGCCGATGCGAACTCATTATTGCTTTCCTAGTGTTTGGATCCTGTTATTAACCGTTATGGGATTTCCGTAGGAAGACGGCGGGGGAATCGGAGGGGATTGTCAATAAAATACGAAACTAGGGAGCAAAGGCTTCCTTGGTGTTGAGGTAGTTAGAGTGGTTTTAAACCTTGCATTTGAATAGGCGGTTCCTGTATTGGACTTAAGTCCCCGGCTCGATGTATCGTCGGGAACAGTTGAGATAACTTGTAATGGGCCCATCGTCTAAAAAGTCCACGCGCCGACGTCCTATACTAGCTTGATAACCCACGCTCACGTTAGCCTCGATTATTAGTTAGACCGGTTGGTGGACACATACTAAGGCCTTCCGCCGTATCCCTTATTCGTCGGACTCCAACGTAAATTATATGCTTTCCTTTTTTGGCATGAAG
seq00002   GATTTGTTGGATCCGGGAGCCACGAACAATACTCACAGATGCTTCTGCGCTGGTGTCCGATGCTGCATGGAAGCCTAACGAAGGGCGTGCCAACTCCCCCGAAATCTATGTTCGACGAATGAGTAGCTGGAAGGTGCAATCGCTGGTGTTGTTTCCGGGTCTCACCCCCCCCCTCTCTGTCCGCATATTATCGTTGATGAGGCCGTAATAAAATATAGGACCTAGACTAGTTCGTTCTAAGTTCTTGTACAGACCAAGATGGGTAAATCGGACCCCTGCGGGACGTATCAGGTGAGGCAGGTAATCGGGATAATCGGCTCCTGTCTTACACGACAAGTATTGAACCTAGACAACAGCTTTGGCGGAATGTTGTTCGGCTTGAACCTGCGGTATCAGTGGATGGAAATCGTATAACGAGTATTTATTGCGGTTGTGACGGGCGTCTCGGTAACACAGGGAGGAGAGTAAACCCTCTCCAAGCGAGAGTCAGGAGTCCTGAACGTTTCAACTCATTTGCGGTACGCGTCCCGTAGCACTAATTATTCTAACAGGAGGGACACGTTGAGCCGAACCCGACAACCTGGTTAGGCGCGTAGCTGTGGGGGCACGGTCTTCCGCCAATATGAATTGTCCCATGGCGAAGTATCATGGAAGCATATGCGTGTTCTAAAGTGCATCAAGTACCACATGGTGGCAACGGTCTGTATAACGTGTACAGCTGTCCAAGGAGGCGCCTCCGCACGAAAACGCCCCCTTGGGATTCTAGCAGTTTTCATGTCTGTGCTGTCGGCCTGTGTAGAGGCACAGTACGGTCATAGAAGTTCACCCAGAGCGCAACCATTATGATGACGCATCATACGATCCTAGTAGTAGCTTCGTGGGTGGGCTGGACGTAGGCGAGCTCAGTTATGAGACACCCTCAAATTACACTTGCCACACCAGTTCGGTTAGTTCCAGCGAATGGTTGGTCTGGGGACTGAGACGTTTTTGGGACAAATTAACCACTCGTGGCGGGAGCGGGACTTTGGCAAACGGTAATTCACTCGCCGCTCGACGGTGGCAGGTGTCGGTCCGTGTTCTAAATGTACCGGGTGTCGTGCTTACGCCGCCTAATATGTTTAAGATCTCGTCGGACCGTACATAAAACTAGGGAATTCTATAGGAAGTGACGGTGTCTGGCAGGCGTCACGCAGTGGGGTCAAGCTCGCACCCGAACCAGTATAGTACATCACGAATAGTTCTTTAATCTTGGCCTACCGCACTCCACTGCTTCCGTCACGGCGCAGTCATAAGACGCTCCTCACAAACCATCCCTGCGCGTTACAGCTTCCGTCATTGAATTAGTCCCCCCAATCGGGGACAGTCCGGGGTTCCCAAATAGCCAGTGTGACTAGGGAACAGTGCTAGATACCATAATTAGATGCGTGGAGGGGATTGTGGCTCAACTTACGTGCGTAGCGCGTCTCTGGTGTATAATAAACGTTTAGACCGGAGTAGTTCGCGGTTGATAATGCAAGGTCTGATTTAGGATGTCATCCCTACGGAGAGACTGCAACTGGGTCATCCGCGATTTAGGTTCGTCCGCGCCCTGTATCGACCTAACGGACGTGGACTCGGGTATTAACCTGATACGCCTGCACCGCTTACTTAAAGCCTTGCTACCTTGCCAGAGGACCACGCCGCGCGCTCGGTAGGTAAGCGGGACAGTCCTTCATCGAATGTCCTGCTCTCGAGGGGATTACGCAACGCGGTAAAAACGTCAGTCGCCAGTTCGATATCTTGCGTACGGCCTACAAACCACTGCATTTCCGCTCTGCACCTGCTGGGAATCGTTAACCGCAGAACACGTGTGGAAGGCCGATGCGAACTCATTATTGCTTTCCTAGTGTTTGGATCCTGTTATTAACCGTTATGGGATTTCCGTAGGAAGACGGCGGGGGAATCGGAGGGGATTGTCAATAAAATACGAAACTAGGGAGCAAAGGCTTCCTTGGTGTTGAGGTAGTTAGAGTGGTTTTAAACCTTGCATTTGAATAGGCGGTTCCTGTATTGGACTTAAGTCCCCGGCTCGATGTATCGTCGGGAACAGTTGAGATAACTTGTAATGGGCCCATCGTCTAAAAAGTCCACGCGCCGACGTCCTATACTAGCTTGATAACCCACGCTCACGTTAGCCTCGATTATTAGTTAGACCGGTTGGTGGACACATACTAAGGCCTTCCGCCGTATCCCTTATTCGTCGGACTCCAACGTAAATTATATGCTTTCCTTTTTTGGCATGAAG
seq00003   GATTTGTTGGATCCGGGAGCCACGAACAATACTCACAGATGCTTCTGCGCTGGTGTCCGATGCTGCATGGAAGCCTAACGAAGGGCGTGCCAACTCCCCCGAAATCTATGTTCGACGAATGAGTAGCTGGAAGGTGCAATCGCTGGTGTTGTTTCCGGGTCTCACCCCCCCCCTCTCTGTCCGCATATTATCGTTGATGAGGCCGTAATAAAATATAGGACCTAGACTAGTTCGTTCTAAGTTCTTGTACAGACCAAGATGGGTAAATCGGACCCCTGCGGGACGTATCAGGTGAGGCAGGTAATCGGGATAATCGGCTCCTGTCTTACACGACAAGTATTGAACCTAGACAACAGCTTTGGCGGAATGTTGTTCGGCTTGAACCTGCGGTATCAGTGGATGGAAATCGTATAACGAGTATTTATTGCGGTTGTGACGGGCGTCTCGGTAACACAGGGAGGAGAGTAAACCCTCTCCAAGCGAGAGTCAGGAGTCCTGAACGTTTCAACTCATTTGCGGTACGCGTCCCGTAGCACTAATTATTCTAACAGGAGGGACACGTTGAGCCGAACCCGACAACCTGGTTAGGCGCGTAGCTGTGGGGGCACGGTCTTCCGCCAATATGAATTGTCCCATGGCGAAGTATCATGGAAGCATATGCGTGTTCTAAAGTGCATCAAGTACCACATGGTGGCAACGGTCTGTATAACGTGTACAGCTGTCCAAGGAGGCGCCTCCGCACGAAAACGCCCCCTTGGGATTCTAGCAGTTTTCATGTCTGTGCTGTCGGCCTGTGTAGAGGCACAGTACGGTCATAGAAGTTCACCCAGAGCGCAACCATTATGATGACGCATCATACGATCCTAGTAGTAGCTTCGTGGGTGGGCTGGACGTAGGCGAGCTCAGTTATGAGACACCCTCAAATTACACTTGCCACACCAGTTCGGTTAGTTCCAGCGAATGGTTGGTCTGGGGACTGAGACGTTTTTGGGACAAATTAACCACTCGTGGCGGGAGCGGGACTTTGGCAAACGGTAATTCACTCGCCGCTCGACGGTGGCAGGTGTCGGTCCGTGTTCTAAATGTACCGGGTGTCGTGCTTACGCCGCCTAATATGTTTAAGATCTCGTCGGACCGTACATAAAACTAGGGAATTCTATAGGAAGTGACGGTGTCTGGCAGGCGTCACGCAGTGGGGTCAAGCTCGCACCCGAACCAGTATAGTACATCACGAATAGTTCTTTAATCTTGGCCTACCGCACTCCACTGCTTCCGTCACGGCGCAGTCATAAGACGCTCCTCACAAACCATCCCTGCGCGTTACAGCTTCCGTCATTGAATTAGTCCCCCCAATCGGGGACAGTCCGGGGTTCCCAAATAGCCAGTGTGACTAGGGAACAGTGCTAGATACCATAATTAGATGCGTGGAGGGGATTGTGGCTCAACTTACGTGCGTAGCGCGTCTCTGGTGTATAATAAACGTTTAGACCGGAGTAGTTCGCGGTTGATAATGCAAGGTCTGATTTAGGATGTCATCCCTACGGAGAGACTGCAACTGGGTCATCCGCGATTTAGGTTCGTCCGCGCCCTGTATCGACCTAACGGACGTGGACTCGGGTATTAACCTGATACGCCTGCACCGCTTACTTAAAGCCTTGCTACCTTGCCAGAGGACCACGCCGCGCGCTCGGTAGGTAAGCGGGACAGTCCTTCATCGAATGTCCTGCTCTCGAGGGGATTACGCAACGCGGTAAAAACGTCAGTCGCCAGTTCGATATCTTGCGTACGGCCTACAAACCACTGCATTTCCGCTCTGCACCTGCTGGGAATCGTTAACCGCAGAACACGTGTGGAAGGCCGATGCGAACTCATTATTGCTTTCCTAGTGTTTGGATCCTGTTATTAACCGTTATGGGATTTCCGTAGGAAGACGGCGGGGGAATCGGAGGGGATTGTCAATAAAATACGAAACTAGGGAGCAAAGGCTTCCTTGGTGTTGAGGTAGTTAGAGTGGTTTTAAACCTTGCATTTGAATAGGCGGTTCCTGTATTGGACTTAAGTCCCCGGCTCGATGTATCGTCGGGAACAGTTGAGATAACTTGTAATGGGCCCATCGTCTAAAAAGTCCACGCGCCGACGTCCTATACTAGCTTGATAACCCACGCTCACGTTAGCCTCGATTATTAGTTAGACCGGTTGGTGGACACATACTAAGGCCTTCCGCCGTATCCCTTATTCGTCGGACTCCAACGTAAATTATATGCTTTCCTTTTTTGGCATGAAG
seq00004   GATTTGTTGGATCCGGGAGCCACGAACAATACTCACAGATGCTTCTGCGCTGGTGTCCGATGCTGCATGGAAGCCTAACGAAGGGCGTGCCAACTCCCCCGAAATCTATGTTCGACGAATGAGTAGCTGGAAGGTGCAATCGCTGGTGTTGTTTCCGGGTCTCACCCCCCCCCTCTCTGTCCGCATATTATCGTTGATGAGGCCGTAATAAAATATAGGACCTAGACTAGTTCGTTCTAAGTTCTTGTACAGACCAAGATGGGTAAATCGGACCCCTGCGGGACGTATCAGGTGAGGCAGGTAATCGGGATAATCGGCTCCTGTCTTACACGACAAGTATTGAACCTAGACAACAGCTTTGGCGGAATGTTGTTCGGCTTGAACCTGCGGTATCAGTGGATGGAAATCGTATAACGAGTATTTATTGCGGTTGTGACGGGCGTCTCGGTAACACAGGGAGGAGAGTAAACCCTCTCCAAGCGAGAGTCAGGAGTCCTGAACGTTTCAACTCATTTGCGGTACGCGTCCCGTAGCACTAATTATTCTAACAGGAGGGACACGTTGAGCCGAACCCGACAACCTGGTTAGGCGCGTAGCTGTGGGGGCACGGTCTTCCGCCAATATGAATTGTCCCATGGCGAAGTATCATGGAAGCATATGCGTGTTCTAAAGTGCATCAAGTACCACATGGTGGCAACGGTCTGTATAACGTGTACAGCTGTCCAAGGAGGCGCCTCCGCACGAAAACGCCCCCTTGGGATTCTAGCAGTTTTCATGTCTGTGCTGTCGGCCTGTGTAGAGGCACAGTACGGTCATAGAAGTTCACCCAGAGCGCAACCATTATGATGACGCATCATACGATCCTAGTAGTAGCTTCGTGGGTGGGCTGGACGTAGGCGAGCTCAGTTATGAGACACCCTCAAATTACACTTGCCACACCAGTTCGGTTAGTTCCAGCGAATGGTTGGTCTGGGGACTGAGACGTTTTTGGGACAAATTAACCACTCGTGGCGGGAGCGGGACTTTGGCAAACGGTAATTCACTCGCCGCTCGACGGTGGCAGGTGTCGGTCCGTGTTCTAAATGTACCGGGTGTCGTGCTTACGCCGCCTAATATGTTTAAGATCTCGTCGGACCGTACATAAAACTAGGGAATTCTATAGGAAGTGACGGTGTCTGGCAGGCGTCACGCAGTGGGGTCAAGCTCGCACCCGAACCAGTATAGTACATCACGAATAGTTCTTTAATCTTGGCCTACCGCACTCCACTGCTTCCGTCACGGCGCAGTCATAAGACGCTCCTCACAAACCATCCCTGCGCGTTACAGCTTCCGTCATTGAATTAGTCCCCCCAATCGGGGACAGTCCGGGGTTCCCAAATAGCCAGTGTGACTAGGGAACAGTGCTAGATACCATAATTAGATGCGTGGAGGGGATTGTGGCTCAACTTACGTGCGTAGCGCGTCTCTGGTGTATAATAAACGTTTAGACCGGAGTAGTTCGCGGTTGATAATGCAAGGTCTGATTTAGGATGTCATCCCTACGGAGAGACTGCAACTGGGTCATCCGCGATTTAGGTTCGTCCGCGCCCTGTATCGACCTAACGGACGTGGACTCGGGTATTAACCTGATACGCCTGCACCGCTTACTTAAAGCCTTGCTACCTTGCCAGAGGACCACGCCGCGCGCTCGGTAGGTAAGCGGGACAGTCCTTCATCGAATGTCCTGCTCTCGAGGGGATTACGCAACGCGGTAAAAACGTCAGTCGCCAGTTCGATATCTTGCGTACGGCCTACAAACCACTGCATTTCCGCTCTGCACCTGCTGGGAATCGTTAACCGCAGAACACGTGTGGAAGGCCGATGCGAACTCATTATTGCTTTCCTAGTGTTTGGATCCTGTTATTAACCGTTATGGGATTTCCGTAGGAAGACGGCGGGGGAATCGGAGGGGATTGTCAATAAAATACGAAACTAGGGAGCAAAGGCTTCCTTGGTGTTGAGGTAGTTAGAGTGGTTTTAAACCTTGCATTTGAATAGGCGGTTCCTGTATTGGACTTAAGTCCCCGGCTCGATGTATCGTCGGGAACAGTTGAGATAACTTGTAATGGGCCCATCGTCTAAAAAGTCCACGCGCCGACGTCCTATACTAGCTTGATAACCCACGCTCACGTTAGCCTCGATTATTAGTTAGACCGGTTGGTGGACACATACTAAGGCCTTCCGCCGTATCCCTTATTCGTCGGACTCCAACGTAAATTATATGCTTTCCTTTTTTGGCATGAAG
seq00005   GATTTGTTGGATCCGGGAGCCACGAACAATACTCACAGATGCTTCTGCGCTGGTGTCCGATGCTGCATGGAAGCCTAACGAAGGGCGTGCCAACGCCCCCGAAATCTATGTTCGACGAATGAGTAGCTGGAAGGTGCAATCGCTGGTGTTGTTTCCGGGTCTCACCCCCCCCCTCTCTGTCCGCATATTATCGTTGATGAGGCCGTAATAAAATATAGGACCTAGACTAGTTCGTTCTAAGTTCTTGTACAGACCAAGATGGGTAAATCGGACCCCTGCGGGACGTATCAGGTGAGGCAGGTAATCGGGATAATCGGCTCCTGTCTTACACGACAAGTATTGAACCTAGACAACAGCTTTGGCGGAATGTTGTTCGGCTTGAACCTGCGGTATCAGTGGATGGAAATCGTATAACGAGTATTTATTGCGGTTGTGACGGGCGTCTCGGTAACACAGGGAGGAGAGTAAACCCTCTCCAAGCGAGAGTCAGGAGTCCTGAACGTTTCAACTCATTTGCGGTACGCGTCCCGTAGCACTAATTATTCTAACAGGAGGGACACGTTGAGCCGAACCCGACAACCTGGTTAGGCGCGTAGCTGTGGGGGCACGGTCTTCCGCCAATATGAATTGTCCCATGGCGAAGTATCATGGAAGCATATGCGTGTTCTAAAGTGCATCAAGTACCACATGGTGGCAACGGTCTGTATAACGTGTACAGCTGTCCAAGGAGGCGCCTCCGCACGAAAACGCCCCCTTGGGATTCTAGCAGTTTTCATGTCTGTGCTGTCGGCCTGTGTAGAGGCACAGTACGGTCATAGAAGTTCACCCAGAGCGCAACCATTATGATGACGCATCATACGATCCTAGTAGTAGCTTCGTGGGTGGGCTGGACGTAGGCGAGCTCAGTTATGAGACACCCTCAAATTACACTTGCCACACCAGTTCGGTTAGTTCCAGCGAATGGTTGGTCTGGGGACTGAGACGTTTTTGGGACAAATTAACCACTCGTGGCGGGAGCGGGACTTTGGCAAACGGTAATTCACTCGCCGCTCGACGGTGGCAGGTGTCGGTCCGTGTTCTAAATGTACCGGGTGTCGTGCTTACGCCGCCTAATATGTTTAAGATCTCGTCGGACCGTACATAAAACTAGGGAATTCTATAGGAAGTGACGGTGTCTGGCAGGCGTCACGCAGAGGGGTCAAGCTCGGACCCGAACCAGTATAGTACATCACGAATAGTTCTTTAATCTTGGCCTACCGCACTCCACTGCTTCCGTCACGGCGCAGTCATAAGACGCTCCTCACAAACCATCCCTGCGCGTTACAGCTTCCGTCATTGAATTAGTCCCCCCAATCGGGGACAGTCCGGGGTTCCCAAATAGCCAGTGTGACTAGGGAACAGTGCTAGATACCATAATTAGATGCGTGGAGGGGATTGTGGCTCAACTTACGTGCGTAGCGCGTCTCTGGTGTATAATAAACGTTTAGACCGGAGTAGTTCGCGGTGGATAATGCAAGGTCTGATTTAGGATGTCATCCCTACGGAGAGACTGCAACTGGGTCATCCGCGATTTAGGTTCGTCCGCGCCCTGTATCGACCTAACGGACGTGGACTCGGGTATTAACCTGATACGCCTGCACCGCTTACTTAAAGCCTTGCTACCTTGCCAGAGGACCACGCCGCGCGCTCGGTAGGTAAGCGGGACAGTCCTTCATCGAATGTCCTGCTCTCGAGGGGATTACGCAACGCGGTAAAAACGTCAGTCGCCAGTTCGATATCTTGCGTACGGCCTACAAACCACTGCATTTCCGCTCTGCACCTGCTGGGAATCGTTAACCGCAGAACACGTGTGGAAGGCCGATGCGAACTCATTATTGCTTTCCTAGTGTTTGGATCCTGTTATTAACCGTTATGGGATTTCCGTAGGAAGACGGCGGGGGAATCGGAGGGGATTGTCAATAAAATACGAAACTAGGGAGCAAAGGCTTCCTTGGTGTTGAGGTAGTTAGAGTGGTTTTAAACCTTGCATTTGAATAGGCGGTTCCTGTATTGGACTTAAGTCCCCGGCTCGATGTATCGTCGGGAACAGTTGAGATAACTTGTAATGGGCCCATCGTCTAAAAAGTCCACGCGCCGACGTCCTATACTAGCTTGATAACCCACGCTCACGTTAGCCTCGATTATTAGTTAGACCGGTTGGTGGACACATACTAAGGCCTTCCGCCGTATCCCTTATTCGTCGGACTCCAACGTAAATTATATGCTTTCCTTTTTTGGCATGAAG
seq00006   GATTTGTTGGATCCGGGAGCCACGAACAATACTCACAGATGCTTCTGCGCTGGTGTCCGATGCTGCATGGAAGCCTAACGAAGGGCGTGCCAACTCCCCCGAAATCTATGTTCGACGAATGAGTAGCTGGAAGGTGCAATCGCTGGTGTTGTTTCCGGGTCTCACCCCCCCCCTCTCTGTCCGCATATTATCGTTGATGAGGCCGTAATAAAATATAGGACCTAGACTAGTTCGTTCTAAGTTCTTGTACAGACCAAGATGGGTAAATCGGACCCCTGCGGGACGTATCAGGTGAGGCAGGTAATCGGGATAATCGGCTCCTGTCTTACACGACAAGTATTGAACCTAGACAACAGCTTTGGCGGAATGTTGTTCGGCTTGAACCTGCGGTATCAGTGGATGGAAATCGTATAACGAGTATTTATTGCGGTTGTGACGGGCGTCTCGGTAACACAGGGAGGAGAGTAAACCCTCTCCAAGCGAGAGTCAGGAGTCCTGAACGTTTCAACTCATTTGCGGTACGCGTCCCGTAGCACTAATTATTCTAACAGGAGGGACACGTTGAGCCGAACCCGACAACCTGGTTAGGCGCGTAGCTGTGGGGGCACGGTCTTCCGCCAATATGAATTGTCCCATGGCGAAGTATCATGGAAGCATATGCGTGTTCTAAAGTGCATCAAGTACCACATGGTGGCAACGGTCTGTATAACGTGTACAGCTGTCCAAGGAGGCGCCTCCGCACGAAAACGCCCCCTTGGGATTCTAGCAGTTTTCATGTCTGTGCTGTCGGCCTGTGTAGAGGCACAGTACGGTCATAGAAGTTCACCCAGAGCGCAACCATTATGATGACGCATCATACGATCCTAGTAGTAGCTTCGTGGGTGGGCTGGACGTAGGCGAGCTCAGTTATGAGACACCCTCAAATTACACTTGCCACACCAGTTCGGTTAGTTCCAGCGAATGGTTGGTCTGGGGACTGAGACGTTTTTGGGACAAATTAACCACTCGTGGCGGGAGCGGGACTTTGGCAAACGGTAATTCACTCGCCGCTCGACGGTGGCAGGTGTCGGTCCGTGTTCTAAATGTACCGGGTGTCGTGCTTACGCCGCCTAATATGTTTAAGATCTCGTCGGACCGTACATAAAACTAGGGAATTCTATAGGAAGTGACGGTGTCTGGCAGGCGTCACGCAGTGGGGTCAAGCTCGCACCCGAACCAGTATAGTACATCACGAATAGTTCTTTAATCTTGGCCTACCGCACTCCACTGCTTCCGTCACGGCGCAGTCATAAGACGCTCCTCACAAACCATCCCTGCGCGTTACAGCTTCCGTCATTGAATTAGTCCCCCCAATCGGGGACAGTCCGGGGTTCCCAAATAGCCAGTGTGACTAGGGAACAGTGCTAGATACCATAATTAGATGCGTGGAGGGGATTGTGGCTCAACTTACGTGCGTAGCGCGTCTCTGGTGTATAATAAACGTTTAGACCGGAGTAGTTCGCGGTTGATAATGCAAGGTCTGATTTAGGATGTCATCCCTACGGAGAGACTGCAACTGGGTCATCCGCGATTTAGGTTCGTCCGCGCCCTGTATCGACCTAACGGACGTGGACTCGGGTATTAACCTGATACGCCTGCACCGCTTACTTAAAGCCTTGCTACCTTGCCAGAGGACCACGCCGCGCGCTCGGTAGGTAAGCGGGACAGTCCTTCATCGAATGTCCTGCTCTCGAGGGGATTACGCAACGCGGTAAAAACGTCAGTCGCCAGTTCGATATCTTGCGTACGGCCTACAAACCACTGCATTTCCGCTCTGCACCTGCTGGGAATCGTTAACCGCAGAACACGTGTGGAAGGCCGATGCGAACTCATTATTGCTTTCCTAGTGTTTGGATCCTGTTATTAACCGTTATGGGATTTCCGTAGGAAGACGGCGGGGGAATCGGAGGGGATTGTCAATAAAATACGAAACTAGGGAGCAAAGGCTTCCTTGGTGTTGAGGTAGTTAGAGTGGTTTTAAACCTTGCATTTGAATAGGCGGTTCCTGTATTGGACTTAAGTCCCCGGCTCGATGTATCGTCGGGAACAGTTGAGATAACTTGTAATGGGCCCATCGTCTAAAAAGTCCACGCGCCGACGTCCTATACTAGCTTGATAACCCACGCTCACGTTAGCCTCGATTATTAGTTAGACCGGTTGGTGGACACATACTAAGGCCTTCCGCCGTATCCCTTATTCGTCGGACTCCAACGTAAATTATATGCTTTCCTTTTTTGGCATGAAG
seq00007   GATTTGTTGGATCCGGGAGCCACGAACAATACTCACAGATGCTTCTGCGCTGGTGTCCGATGCTGCATGGAAGCCTAACGAAGGGCGTGCCAACTCCCCCGAAATCTATGTTCGACGAATGAGTAGCTGGAAGGTGCAATCGCTGGTGTTGTTTCCGGGTCTCACCCCCCCCCTCTCTGTCCGCATATTATCGTTGATGAGGCCGTAATAAAATATAGGACCTAGACTAGTTCGTTCTAAGTTCTTGTACAGACCAAGATGGGTAAATCGGACCCCTGCGGGACGTATCAGGTGAGGCAGGTAATCGGGATAATCGGCTCCTGTCTTACACGACAAGTATTGAACCTAGACAACAGCTTTGGCGGAATGTTGTTCGGCTTGAACCTGCGGTATCAGTGGATGGAAATCGTATAACGAGTATTTATTGCGGTTGTGACGGGCGTCTCGGTAACACAGGGAGGAGAGTAAACCCTCTCCAAGCGAGAGTCAGGAGTCCTGAACGTTTCAACTCATTTGCGGTACGCGTCCCGTAGCACTAATTATTCTAACAGGAGGGACACGTTGAGCCGAACCCGACAACCTGGTTAGGCGCGTAGCTGTGGGGGCACGGTCTTCCGCCAATATGAATTGTCCCATGGCGAAGTATCATGGAAGCATATGCGTGTTCTAAAGTGCATCAAGTACCACATGGTGGCAACGGTCTGTATAACGTGTACAGCTGTCCAAGGAGGCGCCTCCGCACGAAAACGCCCCCTTGGGATTCTAGCAGTTTTCATGTCTGTGCTGTCGGCCTGTGTAGAGGCACAGTACGGTCATAGAAGTTCACCCAGAGCGCAACCATTATGATGACGCATCATACGATCCTAGTAGTAGCTTCGTGGGTGGGCTGGACGTAGGCGAGCTCAGTTATGAGACACCCTCAAATTACACTTGCCACACCAGTTCGGTTAGTTCCAGCGAATGGTTGGTCTGGGGACTGAGACGTTTTTGGGACAAATTAACCACTCGTGGCGGGAGCGGGACTTTGGCAAACGGTAATTCACTCGCCGCTCGACGGTGGCAGGTGTCGGTCCGTGTTCTAAATGTACCGGGTGTCGTGCTTACGCCGCCTAATATGTTTAAGATCTCGTCGGACCGTACATAAAACTAGGGAATTCTATAGGAAGTGACGGTGTCTGGCAGGCGTCACGCAGTGGGGTCAAGCTCGCACCCGAACCAGTATAGTACATCACGAATAGTTCTTTAATCTTGGCCTACCGCACTCCACTGCTTCCGTCACGGCGCAGTCATAAGACGCTCCTCACAAACCATCCCTGCGCGTTACAGCTTCCGTCATTGAATTAGTCCCCCCAATCGGGGACAGTCCGGGGTTCCCAAATAGCCAGTGTGACTAGGGAACAGTGCTAGATACCATAATTAGATGCGTGGAGGGGATTGTGGCTCAACTTACGTGCGTAGCGCGTCTCTGGTGTATAATAAACGTTTAGACCGGAGTAGTTCGCGGTTGATAATGCAAGGTCTGATTTAGGATGTCATCCCTACGGAGAGACTGCAACTGGGTCATCCGCGATTTAGGTTCGTCCGCGCCCTGTATCGACCTAACGGACGTGGACTCGGGTATTAACCTGATACGCCTGCACCGCTTACTTAAAGCCTTGCTACCTTGCCAGAGGACCACGCCGCGCGCTCGGTAGGTAAGCGGGACAGTCCTTCATCGAATGTCCTGCTCTCGAGGGGATTACGCAACGCGGTAAAAACGTCAGTCGCCAGTTCGATATCTTGCGTACGGCCTACAAACCACTGCATTTCCGCTCTGCACCTGCTGGGAATCGTTAACCGCAGAACACGTGTGGAAGGCCGATGCGAACTCATTATTGCTTTCCTAGTGTTTGGATCCTGTTATTAACCGTTATGGGATTTCCGTAGGAAGACGGCGGGGGAATCGGAGGGGATTGTCAATAAAATACGAAACTAGGGAGCAAAGGCTTCCTTGGTGTTGAGGTAGTTAGAGTGGTTTTAAACCTTGCATTTGAATAGGCGGTTCCTGTATTGGACTTAAGTCCCCGGCTCGATGTATCGTCGGGAACAGTTGAGATAACTTGTAATGGGCCCATCGTCTAAAAAGTCCACGCGCCGACGTCCTATACTAGCTTGATAACCCACGCTCACGTTAGCCTCGATTATTAGTTAGACCGGTTGGTGGACACATACTAAGGCCTTCCGCCGTATCCCTTATTCGTCGGACTCCAACGTAAATTATATGCTTTCCTTTTTTGGCATGAAG
seq00008   GATTTGTTGGATCCGGGAGCCACGAACAATACTCACAGATGCTTCTGCGCTGGTGTCCGATGCTGCATGGAAGCCTAACGAAGGGCGTGCCAACTCCCCCGAAATCTATGTTCGACGAATGAGTAGCTGGAAGGTGCAATCGCTGGTGTTGTTTCCGGGTCTCACCCCCCCCCTCTCTGTCCGCATATTATCGTTGATGAGGCCGTAATAAAATATAGGACCTAGACTAGTTCGTTCTAAGTTCTTGTACAGACCAAGATGGGTAAATCGGACCCCTGCGGGACGTATCAGGTGAGGCAGGTAATCGGGATAATCGGCTCCTGTCTTACACGACAAGTATTGAACCTAGACAACAGCTTTGGCGGAATGTTGTTCGGCTTGAACCTGCGGTATCAGTGGATGGAAATCGTATAACGAGTATTTATTGCGGTTGTGACGGGCGTCTCGGTAACACAGGGAGGAGAGTAAACCCTCTCCAAGCGAGAGTCAGGAGTCCTGAACGTTTCAACTCATTTGCGGTACGCGTCCCGTAGCACTAATTATTCTAACAGGAGGGACACGTTGAGCCGAACCCGACAACCTGGTTAGGCGCGTAGCTGTGGGGGCACGGTCTTCCGCCAATATGAATTGTCCCATGGCGAAGTATCATGGAAGCATATGCGTGTTCTAAAGTGCATCAAGTACCACATGGTGGCAACGGTCTGTATAACGTGTACAGCTGTCCAAGGAGGCGCCTCCGCACGAAAACGCCCCCTTGGGATTCTAGCAGTTTTCATGTCTGTGCTGTCGGCCTGTGTAGAGGCACAGTACGGTCATAGAAGTTCACCCAGAGCGCAACCATTATGATGACGCATCATACGATCCTAGTAGTAGCTTCGTGGGTGGGCTGGACGTAGGCGAGCTCAGTTATGAGACACCCTCAAATTACACTTGCCACACCAGTTCGGTTAGTTCCAGCGAATGGTTGGTCTGGGGACTGAGACGTTTTTGGGACAAATTAACCACTCGTGGCGGGAGCGGGACTTTGGCAAACGGTAATTCACTCGCCGCTCGACGGTGGCAGGTGTCGGTCCGTGTTCTAAATGTACCGGGTGTCGTGCTTACGCCGCCTAATATGTTTAAGATCTCGTCGGACCGTACATAAAACTAGGGAATTCTATAGGAAGTGACGGTGTCTGGCAGGCGTCACGCAGTGGGGTCAAGCTCGCACCCGAACCAGTATAGTACATCACGAATAGTTCTTTAATCTTGGCCTACCGCACTCCACTGCTTCCGTCACGGCGCAGTCATAAGACGCTCCTCACAAACCATCCCTGCGCGTTACAGCTTCCGTCATTGAATTAGTCCCCCCAATCGGGGACAGTCCGGGGTTCCCAAATAGCCAGTGTGACTAGGGAACAGTGCTAGATACCATAATTAGATGCGTGGAGGGGATTGTGGCTCAACTTACGTGCGTAGCGCGTCTCTGGTGTATAATAAACGTTTAGACCGGAGTAGTTCGCGGTTGATAATGCAAGGTCTGATTTAGGATGTCATCCCTACGGAGAGACTGCAACTGGGTCATCCGCGATTTAGGTTCGTCCGCGCCCTGTATCGACCTAACGGACGTGGACTCGGGTATTAACCTGATACGCCTGCACCGCTTACTTAAAGCCTTGCTACCTTGCCAGAGGACCACGCCGCGCGCTCGGTAGGTAAGCGGGACAGTCCTTCATCGAATGTCCTGCTCTCGAGGGGATTACGCAACGCGGTAAAAACGTCAGTCGCCAGTTCGATATCTTGCGTACGGCCTACAAACCACTGCATTTCCGCTCTGCACCTGCTGGGAATCGTTAACCGCAGAACACGTGTGGAAGGCCGATGCGAACTCATTATTGCTTTCCTAGTGTTTGGATCCTGTTATTAACCGTTATGGGATTTCCGTAGGAAGACGGCGGGGGAATCGGAGGGGATTGTCAATAAAATACGAAACTAGGGAGCAAAGGCTTCCTTGGTGTTGAGGTAGTTAGAGTGGTTTTAAACCTTGCATTTGAATAGGCGGTTCCTGTATTGGACTTAAGTCCCCGGCTCGATGTATCGTCGGGAACAGTTGAGATAACTTGTAATGGGCCCATCGTCTAAAAAGTCCACGCGCCGACGTCCTATACTAGCTTGATAACCCACGCTCACGTTAGCCTCGATTATTAGTTAGACCGGTTGGTGGACACATACTAAGGCCTTCCGCCGTATCCCTTATTCGTCGGACTCCAACGTAAATTATATGCTTTCCTTTTTTGGCATGAAG
seq00009   GATTTGTTGGATCCGGGAGCCACGAACAATACTCACAGATGCTTCTGCGCTGGTGTCCGATGCTGCATGGAAGCCTAACGAAGGGCGTGCCAACTCCCCCGAAATCTATGTTCGACGAATGAGTAGCTGGAAGGTGCAATCGCTGGTGTTGTTTCCGGGTCTCACCCCCCCCCTCTCTGTCCGCATATTATCGTTGATGAGGCCGTAATAAAATATAGGACCTAGACTAGTTCGTTCTAAGTTCTTGTACAGACCAAGATGGGTAAATCGGACCCCTGCGGGACGTATCAGGTGAGGCAGGTAATCGGGATAATCGGCTCCTGTCTTACACGACAAGTATTGAACCTAGACAACAGCTTTGGCGGAATGTTGTTCGGCTTGAACCTGCGGTATCAGTGGATGGAAATCGTATAACGAGTATTTATTGCGGTTGTGACGGGCGTCTCGGTAACACAGGGAGGAGAGTAAACCCTCTCCAAGCGAGAGTCAGGAGTCCTGAACGTTTCAACTCATTTGCGGTACGCGTCCCGTAGCACTAATTATTCTAACAGGAGGGACACGTTGAGCCGAACCCGACAACCTGGTTAGGCGCGTAGCTGTGGGGGCACGGTCTTCCGCCAATATGAATTGTCCCATGGCGAAGTATCATGGAAGCATATGCGTGTTCTAAAGTGCATCAAGTACCACATGGTGGCAACGGTCTGTATAACGTGTACAGCTGTCCAAGGAGGCGCCTCCGCACGAAAACGCCCCCTTGCGATTCTAGCAGTTTTCATGTCTGTGCTGTCGGCCTGTGTAGAGGCACAGTACGGTCATAGAAGTTCACCCAGAGCGCAACCATTATGATGACGCATCATACGATCCTAGTAGTAGCTTCGTGGGTGGGCTGGACGTAGGCGAGCTCAGTTATGAGACACCCTCAAATTACACTTGCCACACCAGTTCGGTTAGTTCCAGCGAATGGTTGGTCTGGGGACTGAGACGTTTTTGGGACAAATTAACCACTCGTGGCGGGAGCGGGACTTTGGCAAACGGTAATTCACTCGCCGCTCGACGGTGGCAGGTGTCGGTCCGTGTTCTAAATGTACCGGGTGTCGTGCTTACGCCGCCTAATATGTTTAAGATCTCGTCGGACCGTACATAAAACTAGGGAATTCTATAGGAAGTGACGGTGTCTGGCAGGCGTCACGCAGTGGGGTCAAGCTCGCACCCGAACCAGTATAGTACATCACGAATAGTTCTTTAATCTTGGCCTACCGCACTCCACTGCTTCCGTCACGGCGCAGTCATAAGACGCTCCTCACAAACCATCCCTGCGCGTTACAGCTTCCGTCATTGAATTAGTCCCCCCAATCGGGGACAGTCCGGGGTTCCCAAATAGCCAGTGTGACTAGGGAACAGTGCTAGATACCATAATTAGATGCGTGGAGGGGATTGTGGCTCAACTTACGTGCGTAGCGCGTCTCTGGTGTATAATAAACGTTTAGACCGGAGTAGTTCGCGGTTGATAATGCAAGGTCTGATTTAGGATGTCATCCCTACGGAGAGACTGCAACTGGGTCATCCGCGATTTAGGTTCGTCCGCGCCCTGTATCGACCTAACGGACGTGGACTCGGGTATTAACCTGATACGCCTGCACCGCTTACTTAAAGCCTTGCTACCTTGCCAGAGGACCACGCCGCGCGCTCGGTGGGTAAGCGGGACAGTCCTTCATCGAATGTCCTGCTCTCGAGGGGATTACGCAACGCGGTAAAAACGTCAGTCGCCAGTTCGATATCTTGCGTACGGCCTACAAACCACTGCATTTCCGCTCTGCACCTGCTGGGAATCGTTAACCGCAGAACACGTGTGGAAGGCCGATGCGAACTCATTATTGCTTTCCTAGTGTTTGGATCCTGTTATTAACCGTTATGGGATTTCCGTAGGAAGACGGCGGGGGAATCGGAGGGGATTGTCAATAAAATACGAAACTAGGGAGCAAAGGCTTCCTTGGTGTTGAGGTAGTTAGAGTGGTTTTAAACCTTGCATTTGAATAGGCGGTTCCTGTATTGGACTTAAGTCCCCGGCTCGATGTATCGTCGGGAACAGTTGAGATAACTTGTAATGGGCCCATCGTCTAAAAAGTCCACGCGCCGACGTCCTATACTAGCTTGATAACCCACGCTCACGTTAGCCTCGATTATTAGTTAGACCGGTTGGTGGACACATACTAAGGCCTTCCGCCGTATCCCTTATTCGTCGGACTCCAACGTAAATTATATGCTTTCCTTTTTTGGCATGAAG
seq00010   GATTTGTTGGATCCGGGAGCCACGAACAATACTCACAGATGCTTCTGCGCTGGTGTCCGATGCTGCATGGAAGCCTAACGAAGGGCGTGCCAACTCCCCCGAAATCTATGTTCGACGAATGAGTAGCTGGAAGGTGCAATCGCTGGTGTTGTTTCCGGGTCTCACCCCCCCCCTCTCTGTCCGCATATTATCGTTGATGAGGCCGTAATAAAATATAGGACCTAGACTAGTTCGTTCTAAGTTCTTGTACAGACCAAGATGGGTAAATCGGACCCCTGCGGGACGTATCAGGTGAGGCAGGTAATCGGGATAATCGGCTCCTGTCTTACACGACAAGTATTGAACCTAGACAACAGCTTTGGCGGAATGTTGTTCGGCTTGAACCTGCGGTATCAGTGGATGGAAATCGTATAACGAGTATTTATTGCGGTTGTGACGGGCGTCTCGGTAACACAGGGAGGAGAGTAAACCCTCTCCAAGCGAGAGTCAGGAGTCCTGAACGTTTCAACTCATTTGCGGTACGCGTCCCGTAGCACTAATTATTCTAACAGGAGGGACACGTTGAGCCGAACCCGACAACCTGGTTAGGCGCGTAGCTGTGGGGGCACGGTCTTCCGCCAATATGAATTGTCCCATGGCGAAGTATCATGGAAGCATATGCGTGTTCTAAAGTGCATCAAGTACCACATGGTGGCAACGGTCTGTATAACGTGTACAGCTGTCCAAGGAGGCGCCTCCGCACGAAAACGCCCCCTTGGGATTCTAGCAGTTTTCATGTCTGTGCTGTCGGCCTGTGTAGAGGCACAGTACGGTCATAGAAGTTCACCCAGAGCGCAACCATTATGATGACGCATCATACGATCCTAGTAGTAGCTTCGTGGGTGGGCTGGACGTAGGCGAGCTCAGTTATGAGACACCCTCAAATTACACTTGCCACACCAGTTCGGTTAGTTCCAGCGAATGGTTGGTCTGGGGACTGAGACGTTTTTGGGACAAATTAACCACTCGTGGCGGGAGCGGGACTTTGGCAAACGGTAATTCACTCGCCGCTCGACGGTGGCAGGTGTCGGTCCGTGTTCTAAATGTACCGGGTGTCGTGCTTACGCCGCCTAATATGTTTAAGATCTCGTCGGACCGTACATAAAACTAGGGAATTCTATAGGAAGTGACGGTGTCTGGCAGGCGTCACGCAGAGGGGTCAAGCTCGCACCCGAACCAGTATAGTACATCACGAATAGTTCTTTAATCTTGGCCTACCGCACTCCACTGCTTCCGTCACGGCGCAGTCATAAGACGCTCCTCACAAACCATCCCTGCGCGTTACAGCTTCCGTCATTGAATTAGTCCCCCCAATCGGGGACAGTCCGGGGTTCCCAAATAGCCAGTGTGACTAGGGAACAGTGCTAGATACCATAATTAGATGCGTGGAGGGGATTGTGGCTCAACTTACGTGCGTAGCGCGTCTCTGGTGTATAATAAACGTTTAGACCGGAGTAGTTCGCGGTGGATAATGCAAGGTCTGATTTAGGATGTCATCCCTACGGAGAGACTGCAACTGGGTCATCCGCGATTTAGGTTCGTCCGCGCCCTGTATCGACCTAACGGACGTGGACTCGGGTATTAACCTGATACGCCTGCACCGCTTACTTAAAGCCTTGCTACCTTGCCAGAGGACCACGCCGCGCGCTCGGTAGGTAAGCGGGACAGTCCTTCATCGAATGTCCTGCTCTCGAGGGGATTACGCAACGCGGTAAAAACGTCAGTCGCCAGTTCGATATCTTGCGTACGGCCTACAAACCACTGCATTTCCGCTCTGCACCTGCTGGGAATCGTTAACCGCAGAACACGTGTGGAAGGCCGATGCGAACTCATTATTGCTTTCCTAGTGTTTGGATCCTGTTATTAACCGTTATGGGATTTCCGTAGGAAGACGGCGGGGGAATCGGAGGGGATTGTCAATAAAATACGAAACTAGGGAGCAAAGGCTTCCTTGGTGTTGAGGTAGTTAGAGTGGTTTTAAACCTTGCATTTGAATAGGCGGTTCCTGTATTGGACTTAAGTCCCCGGCTCGATGTATCGTCGGGAACAGTTGAGATAACTTGTAATGGGCCCATCGTCTAAAAAGTCCACGCGCCGACGTCCTATACTAGCTTGATAACCCACGCTCACGTTAGCCTCGATTATTAGTTAGACCGGTTGGTGGACACATACTAAGGCCTTCCGCCGTATCCCTTATTCGTCGGACTCCAACGTAAATTATATGCTTTCCTTTTTTGGCATGAAG
seq00011   GATTTGTTGGATCCGGGAGCCACGAACAATACTCACAGATGCTTCTGCGCTGGTGTCCGATGCTGCATGGAAGCCTAACGAAGGGCGTGCCAACTCCCCCGAAATCTATGTTCGACGAATGAGTAGCTGGAAGGTGCAATCGCTGGTGTTGTTTCCGGGTCTCACCCCCCCCCTCTCTGTCCGCATATTATCGTTGATGAGGCCGTAATAAAATATAGGACCTAGACTAGTTCGTTCTAAGTTCTTGTACAGACCAAGATGGGTAAATCGGACCCCTGCGGGACGTATCAGGTGAGGCAGGTAATCGGGATAATCGGCTCCTGTCTTACACGACAAGTATTGAACCTAGACAACAGCTTTGGCGGAATGTTGTTCGGCTTGAACCTGCGGTATCAGTGGATGGAAATCGTATAACGAGTATTTATTGCGGTTGTGACGGGCGTCTCGGTAACACAGGGAGGAGAGTAAACCCTCTCCAAGCGAGAGTCAGGAGTCCTGAACGTTTCAACTCATTTGCGGTACGCGTCCCGTAGCACTAATTATTCTAACAGGAGGGACACGTTGAGCCGAACCCGACAACCTGGTTAGGCGCGTAGCTGTGGGGGCACGGTCTTCCGCCAATATGAATTGTCCCATGGCGAAGTATCATGGAAGCATATGCGTGTTCTAAAGTGCATCAAGTACCACATGGTGGCAACGGTCTGTATAACGTGTACAGCTGTCCAAGGAGGCGCCTCCGCACGAAAACGCCCCCTTGGGATTCTAGCAGTTTTCATGTCTGTGCTGTCGGCCTGTGTAGAGGCACAGTACGGTCATAGAAGTTCACCCAGAGCGCAACCATTATGATGACGCATCATACGATCCTAGTAGTAGCTTCGTGGGTGGGCTGGACGTAGGCGAGCTCAGTTATGAGACACCCTCAAATTACACTTGCCACACCAGTTCGGTTAGTTCCAGCGAATGGTTGGTCTGGGGACTGAGACGTTTTTGGGACAAATTAACCACTCGTGGCGGGAGCGGGACTTTGGCAAACGGTAATTCACTCGCCGCTCGACGGTGGCAGGTGTCGGTCCGTGTTCTAAATGTACCGGGTGTCGTGCTTACGCCGCCTAATATGTTTAAGATCTCGTCGGACCGTACATAAAACTAGGGAATTCTATAGGAAGTGACGGTGTCTGGCAGGCGTCACGCAGTGGGGTCAAGCTCGCACCCGAACCAGTATAGTACATCACGAATAGTTCTTTAATCTTGGCCTACCGCACTCCACTGCTTCCGTCACGGCGCAGTCATAAGACGCTCCTCACAAACCATCCCTGCGCGTTACAGCTTCCGTCATTGAATTAGTCCCCCCAATCGGGGACAGTCCGGGGTTCCCAAATAGCCAGTGTGACTAGGGAACAGTGCTAGATACCATAATTAGATGCGTGGAGGGGATTGTGGCTCAACTTACGTGCGTAGCGCGTCTCTGGTGTATAATAAACGTTTAGACCGGAGTAGTTCGCGGTTGATAATGCAAGGTCTGATTTAGGATGTCATCCCTACGGAGAGACTGCAACTGGGTCATCCGCGATTTAGGTTCGTCCGCGCCCTGTATCGACCTAACGGACGTGGACTCGGGTATTAACCTGATACGCCTGCACCGCTTACTTAAAGCCTTGCTACCTTGCCAGAGGACCACGCCGCGCGCTCGGTAGGTAAGCGGGACAGTCCTTCATCGAATGTCCTGCTCTCGAGGGGATTACGCAACGCGGTAAAAACGTCAGTCGCCAGTTCGATATCTTGCGTACGGCCTACAAACCACTGCATTTCCGCTCTGCACCTGCTGGGAATCGTTAACCGCAGAACACGTGTGGAAGGCCGATGCGAACTCATTATTGCTTTCCTAGTGTTTGGATCCTGTTATTAACCGTTATGGGATTTCCGTAGGAAGACGGCGGGGGAATCGGAGGGGATTGTCAATAAAATACGAAACTAGGGAGCAAAGGCTTCCTTGGTGTTGAGGTAGTTAGAGTGGTTTTAAACCTTGCATTTGAATAGGCGGTTCCTGTATTGGACTTAAGTCCCCGGCTCGATGTATCGTCGGGAACAGTTGAGATAACTTGTAATGGGCCCATCGTCTAAAAAGTCCACGCGCCGACGTCCTATACTAGCTTGATAACCCACGCTCACGTTAGCCTCGATTATTAGTTAGACCGGTTGGTGGACACATACTAAGGCCTTCCGCCGTATCCCTTATTCGTCGGACTCCAACGTAAATTATATGCTTTCCTTTTTTGGCATGAAG
seq00012   GATTTGTTGGATCCGGGAGCCACGAACAATACTCACAGATGCTTCTGCGCTGGTGTCCGATGCTGCATGGAAGCCTAACGAAGGGCGTGCCAACTCCCCCGAAATCTATGTTCGACGAATGAGTAGCTGGAAGGTGCAATCGCTGGTGTTGTTTCCGGGTCTCACCCCCCCCCTCTCTGTCCGCATATTATCGTTGATGAGGCCGTAATAAAATATAGGACCTAGACTAGTTCGTTCTAAGTTCTTGTACAGACCAAGATGGGTAAATCGGACCCCTGCGGGACGTATCAGGTGAGGCAGGTAATCGGGATAATCGGCTCCTGTCTTACACGACAAGTATTGAACCTAGACAACAGCTTTGGCGGAATGTTGTTCGGCTTGAACCTGCGGTATCAGTGGATGGAAATCGTATAACGAGTATTTATTGCGGTTGTGACGGGCGTCTCGGTAACACAGGGAGGAGAGTAAACCCTCTCCAAGCGAGAGTCAGGAGTCCTGAACGTTTCAACTCATTTGCGGTACGCGTCCCGTAGCACTAATTATTCTAACAGGAGGGACACGTTGAGCCGAACCCGACAACCTGGTTAGGCGCGTAGCTGTGGGGGCACGGTCTTCCGCCAATATGAATTGTCCCAGGGCGAAGTATCATGGAAGCATATGCGTGTTCTAAAGTGCATCAAGTACCACATGGTGGCAACGGTCTGTATAACGTGTACAGCTGTCCAAGGAGGCGCCTCCGCACGAAAACGCCCCCTTGGGATTCTAGCAGTTTTCATGTCTGTGCTGTCGGCCTGTGTAGAGGCACAGTACGGTCATAGAAGTTCACCCAGAGCGCAACCATTATGATGACGCATCATACGATCCTAGTAGTAGCTTCGTGGGTGGGCTGGACGTAGGCGAGCTCAGTTATGAGACACCCTCAAATTACACTTGCCACACCAGTTCGGTTAGTTCCAGCGAATGGTTGGTCTGGGGACTGAGACGTTTTTGGGACAAATTAACCACTCGTGGCGGGAGCGGGACTTTGGCAAACGGTAATTCACTCGCCGCTCGACGGTGGCAGGTGTCGGTCCGTGTTCTAAATGTACCGGGTGTCGTGCTTACGCCGCCTAATATGTTTAAGATCTCGTCGGACCGTACATAAAACTAGGGAATTCTATAGGAAGTGACGGTGTCTGGCAGGCGTCACGCAGTGGGGTCAAGCTCGCACCCGAACCAGTATAGTACATCACGAATAGTTCTTTAATCTTGGCCTACCGCACTCCACTGCTTCCGTCACGGCGCAGTCATAAGACGCTCCTCACAAACCATCCCTGCGCGTTACAGCTTCCGTCATTGAATTAGTCCCCCCAATCGGGGACAGTCCGGGGTTCCCAAATAGCCAGTGTGACTAGGGAACAGTGCTAGATACCATAATTAGATGCGTGGAGGGGATTGTGGCTCAACTTACGTGCGTAGCGCGTCTCTGGTGTATAATAAACGTTTAGACCGGAGTAGTTCGCGGTTGATAATGCAAGGTCTGATTTTGGATGTCATCCCTACGGAGAGACTGCAACTGTGTCATCCGCGATTTAGGTTCGTCCGCGCCCTGTATCGACCTAACGGACGTGGACTCGGGTATTAACCTGATACGCCTGCACCGCTTACTTAAAGCCTTGCTACCTTGCCAGAGGACCACGCCGCGCGCTCGGTAGGTAAGCGGGACAGTCCTTCATCGAATGTCCTGCTCTCGAGGGGATTACGCAACGCGGTAAAAACGTCAGTCGCCAGTTCGATATCTTGCGTACGGCCTACAAACCACTGCATTTCCGCTCTGCACCTGCTGGGAATCGTTAACCGCAGAACACGTGTGGAAGGCCGATGCGAACTCATTATTGCTTTCCTAGTGTTTGGATCCTGTTATTAACCGTTATGGGATTTCCGTAGGAAGACGGCGGGGGAATCGGAGGGGATTGTCAATAAAATACGAAACTAGGGAGCAAAGGCTTCCTTGGTGTTGAGGTAGTTAGAGTGGTTTTAAACCTTGCATTTGAATAGGCGGTTCCTGTATTGGACTTAAGTCCCCGGCTCGATGTATCGTCGGGAACAGTTGAGATAACTTGTAATGGGCCCATCGTCTAAAAAGTCCACGCGCCGACGTCCTATACTAGCTTGATAACCCACGCTCACGTTAGCCTCGATTATTAGTTAGACCGGTTGGTGGACACATACTAAGGCCTTCCGCCGTATCCCTTATTCGTCGGACTCCAACGTAAATTATATGCTTTCCTTTTTTGGCATGAAG
seq00013   GATTTGTTGGATCCGGGAGCCACGAACAATACTCACAGATGCTTCTGCGCTGGTGTCCGATGCTGCATGGAAGCCTAACGAAGGGCGTGCCAACTCCCCCGAAATCTATGTTCGACGAATGAGTAGCTGGAAGGTGCAATCGCTGGTGTTGTTTCCGGGTCTCACCCCCCCCCTCTCTGTCCGCATATTATCGTTGATGAGGCCGTAATAAAATATAGGACCTAGACTAGTTCGTTCTAAGTTCTTGTACAGACCAAGATGGGTAAATCGGACCCCTGCGGGACGTATCAGGTGAGGCAGGTAATCGGGATAATCGGCTCCTGTCTTACACGACAAGTATTGAACCTAGACAACAGCTTTGGCGGAATGTTGTTCGGCTTGAACCTGCGGTATCAGTGGATGGAAATCGTATAACGAGTATTTATTGCGGTTGTGACGGGCGTCTCGGTAACACAGGGAGGAGAGTAAACCCTCTCCAAGCGAGAGTCAGGAGTCCTGAACGTTTCAACTCATTTGCGGTACGCGTCCCGTAGCACTAATTATTCTAACAGGAGGGACACGTTGAGCCGAACCCGACAACCTGGTTAGGCGCGTAGCTGTGGGGGCACGGTCTTCCGCCAATATGAATTGTCCCATGGCGAAGTATCATGGAAGCATATGCGTGTTCTAAAGTGCATCAAGTACCACATGGTGGCAACGGTCTGTATAACGTGTACAGCTGTCCAAGGAGGCGCCTCCGCACGAAAACGCCCCCTTGGGATTCTAGCAGTTTTCATGTCTGTGCTGTCGGCCTGTGTAGAGGCACAGTACGGTCATAGAAGTTCACCCAGAGCGCAACCATTATGATGACGCATCATACGATCCTAGTAGTAGCTTCGTGGGTGGGCTGGACGTAGGCGAGCTCAGTTATGAGACACCCTCAAATTACACTTGCCACACCAGTTCGGTTAGTTCCAGCGAATGGTTGGTCTGGGGACTGAGACGTTTTTGGGACAAATTAACCACTCGTGGCGGGAGCGGGACTTTGGCAAACGGTAATTCACTCGCCGCTCGACGGTGGCAGGTGTCGGTCCGTGTTCTAAATGTACCGGGTGTCGTGCTTACGCCGCCTAATATGTTTAAGATCTCGTCGGACCGTACATAAAACTAGGGAATTCTATAGGAAGTGACGGTGTCTGGCAGGCGTCACGCAGTGGGGTCAAGCTCGCACCCGAACCAGTATAGTACATCACGAATAGTTCTTTAATCTTGGCCTACCGCACTCCACTGCTTCCGTCACGGCGCAGTCATAAGACGCTCCTCACAAACCATCCCTGCGCGTTACAGCTTCCGTCATTGAATTAGTCCCCCCAATCGGGGACAGTCCGGGGTTCCCAAATAGCCAGTGTGACTAGGGAACAGTGCTAGATACCATAATTAGATGCGTGGAGGGGATTGTGGCTCAACTTACGTGCGTAGCGCGTCTCTGGTGTATAATAAACGTTTAGACCGGAGTAGTTCGCGGTTGATAATGCAAGGTCTGATTTAGGATGTCATCCCTACGGAGAGACTGCAACTGGGTCATCCGCGATTTAGGTTCGTCCGCGCCCTGTATCGACCTAACGGACGTGGACTCGGGTATTAACCTGATACGCCTGCACCGCTTACTTAAAGCCTTGCTACCTTGCCAGAGGACCACGCCGCGCGCTCGGTAGGTAAGCGGGACAGTCCTTCATCGAATGTCCTGCTCTCGAGGGGATTACGCAACGCGGTAAAAACGTCAGTCGCCAGTTCGATATCTTGCGTACGGCCTACAAACCACTGCATTTCCGCTCTGCACCTGCTGGGAATCGTTAACCGCAGAACACGTGTGGAAGGCCGATGCGAACTCATTATTGCTTTCCTAGTGTTTGGATCCTGTTATTAACCGTTATGGGATTTCCGTAGGAAGACGGCGGGGGAATCGGAGGGGATTGTCAATAAAATACGAAACTAGGGAGCAAAGGCTTCCTTGGTGTTGAGGTAGTTAGAGTGGTTTTAAACCTTGCATTTGAATAGGCGGTTCCTGTATTGGACTTAAGTCCCCGGCTCGATGTATCGTCGGGAACAGTTGAGATAACTTGTAATGGGCCCATCGTCTAAAAAGTCCACGCGCCGACGTCCTATACTAGCTTGATAACCCACGCTCACGTTAGCCTCGATTATTAGTTAGACCGGTTGGTGGACACATACTAAGGCCTTCCGCCGTATCCCTTATTCGTCGGACTCCAACGTAAATTATATGCTTTCCTTTTTTGGCATGAAG
seq00014   GATTTGTTGGATCCGGGAGCCACGAACAATACTCACAGATGCTTCTGCGCTGGTGTCCGATGCTGCATGGAAGCCTAACGAAGGGCGTGCCAACTCCCCCGAAATCTATGTTCGACGAATGAGTAGCTGGAAGGTGCAATCGCTGGTGTTGTTTCCGGGTCTCACCCCCCCCCTCTCTGTCCGCATATTATCGTTGATGAGGCCGTAATAAAATATAGGACCTAGACTAGTTCGTTCTAAGTTCTTGTACAGACCAAGATGGGTAAATCGGACCCCTGCGGGACGTATCAGGTGAGGCAGGTAATCGGGATAATCGGCTCCTGTCTTACACGACAAGTATTGAACCTAGACAACAGCTTTGGCGGAATGTTGTTCGGCTTGAACCTGCGGTATCAGTGGATGGAAATCGTATAACGAGTATTTATTGCGGTTGTGACGGGCGTCTCGGTAACACAGGGAGGAGAGTAAAACCTCTCCAAGCGAGAGTCAGGAGTCCTGAACGTTTCAACTCATTTGCGGTACGCGTCCCGTAGCACTAATTATTCTAACAGGAGGGACACGTTGAGCCGAACCCGACAACCTGGTTAGGCGCGTAGCTGTGGGGGCACGGTCTTCCGCCAATATGAATTGTCCCATGGCGAAGTATCATGGAAGCATATGCGTGTTCTAAAGTGCATCAAGTACCACATGGTGGCAACGGTCTGTATAACGTGTACAGCTGTCCAAGGAGGCGCCTCCGCACGAAAACGCCCCCTTGGGATTCTAGCAGTTTTCATGTCTGTGCTGTCGGCCTGTGTAGAGGCACAGTACGGTCATAGAAGTTCACCCAGAGCGCAACCATTATGATGACGCATCATACGATCCTAGTAGTAGCTTCGTGGGTGGGCTGGACGTAGGCGAGCTCAGTTATGAGACACCCTCAAATTACACTTGCCACACCAGTTCGGTTAGTTCCAGCGAATGGTTGGTCTGGGGACTGAGACGTTTTTGGGACAAATTAACCACTCGTGGCGGGAGCGGGACTTTGGCAAACGGTAATTCACTCGCCGCTCGACGGTGGCAGGTGTCGGTCCGTGTTCTAAATGTACCGGGTGTCGTGCTTACGCCGCCTAATATGTTTAAGATCTCGTCGGACCGTACATAAAACTAGGGAATTCTATAGGAAGTGACGGTGTCTGGCAGGCGTCACGCAGTGGGGTCAAGCTCGCACCCGAACCAGTATAGTACATCACGAATAGTTCTTTAATCTTGGCCTACCGCACTCCACTGCTTCCGTCACGGCGCAGTCATAAGACGCTCCTCACAAACCATCCCTGCGCGTTACAGCTTCCGTCATTGAATTAGTCCCCCCAATCGGGGACAGTCCGGGGTTCCCAAATAGCCAGTGTGACTAGGGAACAGTGCTAGATACCATAATTAGATGCGTGGAGGGGATTGTGGCTCAACTTACGTGCGTAGCGCGTCTCTGGTGTATAATAAACGTTTAGACCGGAGTAGTTCGCGGTTGATAATGCAAGGTCTGATTTAGGATGTCATCCCTACGGAGAGACTGCAACTGGGTCATCCGCGATTTAGGTTCGTCCGCGCCCTGTATCGACCTAACGGACGTGGACTCGGGTATTAACCTGATACGCCTGCACCGCTTACTTAAAGCCTTGCTACCTTGCCAGAGGACCACGCCGCGCGCTCGGTAGGTAAGCGGGACAGTCCTTCATCGAATGTCCTGCTCTCGAGGGGATTACGCAACGCGGTAAAAACGTCAGTCGCCAGTTCGATATCTTGCGTACGGCCTACAAACCACTGCATTTCCGCTCTGCACCTGCTGGGAATCGTTAACCGCAGAACACGTGTGGAAGGCCGATGCGAACTCATTATTGCTTTCCTAGTGTTTGGATCCTGTTATTAACCGTTATGGGATTTCCGTAGGAAGACGGCGGGGGAATCGGAGGGGATTGTCAATAAAATACGAAACTAGGGAGCAAAGGCTTCCTTGGTGTTGAGGTAGTTAGAGTGGTTTTAAACCTTGCATTTGAATAGGCGGTTCCTGTATTGGACTTAAGTCCCCGGCTCGATGTATCGTCGGGAACAGTTGAGATAACTTGTAATGGGCCCATCGTCTAAAAAGTCCACGCGCCGACGTCCTATACTAGCTTGATAACCCACGCTCACGTTAGCCTCGATTATTAGTTAGACCGGTTGGTGGACACATACTAAGGCCTTCCGCCGTATCCCTTATTCGTCGGACTCCAACGTAAATTATATGCTTTCCTTTTTTGGCATGAAG
seq00015   GATTTGTTGGATCCGGGAGCCACGAACAATACTCACAGATGCTTCTGCGCTGGTGTCCGATGCTGCATGGAAGCCTAACGAAGGGCGTGCCAACTCCCCCGAAATCTATGTTCGACGAATGAGTAGCTGGAAGGTGCAATCGCTGGTGTTGTTTCCGGGTCTCACCCCCCCCCTCTCTGTCCGCATATTATCGTTGATGAGGCCGTAATAAAATATAGGACCTAGACTAGTTCGTTCTAAGTTCTTGTACAGACCAAGATGGGTAAATCGGACCCCTGCGGGACGTATCAGGTGAGGCAGGTAATCGGGATAATCGGCTCCTGTCTTACACGACAAGTATTGAACCTAGACAACAGCTTTGGCGGAATGTTGTTCGGCTTGAACCTGCGGTATCAGTGGATGGAAATCGTATAACGAGTATTTATTGCGGTTGTGACGGGCGTCTCGGTAACACAGGGAGGAGAGTAAACCCTCTCCAAGCGAGAGTCAGGAGTCCTGAACGTTTCAACTCATTTGCGGTACGCGTCCCGTAGCACTAATTATTCTAACAGGAGGGACACGTTGAGCCGAACCCGACAACCTGGTTAGGCGCGTAGCTGTGGGGGCACGGTCTTCCGCCAATATGAATTGTCCCATGGCGAAGTATCATGGAAGCATATGCGTGTTCTAAAGTGCATCAAGTACCACATGGTGGCAACGGTCTGTATAACGTGTACAGCTGTCCAAGGAGGCGCCTCCGCACGAAAACGCCCCCTTGGGATTCTAGCAGTTTTCATGTCTGTGCTGTCGGCCTGTGTAGAGGCACAGTACGGTCATAGAAGTTCACCCAGAGCGCAACCATTATGATGACGCATCATACGATCCTAGTAGTAGCTTCGTGGGTGGGCTGGACGTAGGCGAGCTCAGTTATGAGACACCCTCAAATTACACTTGCCACACCAGTTCGGTTAGTTCCAGCGAATGGTTGGTCTGGGGACTGAGACGTTTTTGGGACAAATTAACCACTCGTGGCGGGAGCGGGACTTTGGCAAACGGTAATTCACTCGCCGCTCGACGGTGGCAGGTGTCGGTCCGTGTTCTAAATGTACCGGGTGTCGTGCTTACGCCGCCTAATATGTTTAAGATCTCGTCGGACCGTACATAAAACTAGGGAATTCTATAGGAAGTGACGGTGTCTGGCAGGCGTCACGCAGTGGGGTCAAGCTCGCACCCGAACCAGTATAGTACATCACGAATAGTTCTTTAATCTTGGCCTACCGCACTCCACTGCTTCCGTCACGGCGCAGTCATAAGACGCTCCTCACAAACCATCCCTGCGCGTTACAGCTTCCGTCATTGAATTAGTCCCCCCAATCGGGGACAGTCCGGGGTTCCCAAATAGCCAGTGTGACTAGGGAACAGTGCTAGATACCATAATTAGATGCGTGGAGGGGATTGTGGCTCAACTTACGTGCGTAGCGCGTCTCTGGTGTATAATAAACGTTTAGACCGGAGTAGTTCGCGGTTGATAATGCAAGGTCTGATTTAGGATGTCATCCCTACGGAGAGACTGCAACTGGGTCATCCGCGATTTAGGTTCGTCCGCGCCCTGTATCGACCTAACGGACGTGGACTCGGGTATTAACCTGATACGCCTGCACCGCTTACTTAAAGCCTTGCTACCTTGCCAGAGGACCACGCCGCGCGCTCGGTAGGTAAGCGGGACAGTCCTTCATCGAATGTCCTGCTCTCGAGGGGATTACGCAACGCGGTAAAAACGTCAGTCGCCAGTTCGATATCTTGCGTACGGCCTACAAACCACTGCATTTCCGCTCTGCACCTGCTGGGAATCGTTAACCGCAGAACACGTGTGGAAGGCCGATGCGAACTCATTATTGCTTTCCTAGTGTTTGGATCCTGTTATTAACCGTTATGGGATTTCCGTAGGAAGACGGCGGGGGAATCGGAGGGGATTGTCAATAAAATACGAAACTAGGGAGCAAAGGCTTCCTTGGTGTTGAGGTAGTTAGAGTGGTTTTAAACCTTGCATTTGAATAGGCGGTTCCTGTATTGGACTTAAGTCCCCGGCTCGATGTATCGTCGGGAACAGTTGAGATAACTTGTAATGGGCCCATCGTCTAAAAAGTCCACGCGCCGACGTCCTATACTAGCTTGATAACCCACGCTCACGTTAGCCTCGATTATTAGTTAGACCGGTTGGTGGACACATACTAAGGCCTTCCGCCGTATCCCTTATTCGTCGGACTCCAACGTAAATTATATGCTTTCCTTTTTTGGCATGAAG
seq00016   GATTTGTTGGATCCGGGAGCCACGAACAATACTCACAGATGCTTCTGCGCTGGTGTCCGATGCTGCATGGAAGCCTAACGAAGGGCGTGCCAACGCCCCCGAAATCTATGTTCGACGAATGAGTAGCTGGAAGGTGCAATCGCTGGTGTTGTTTCCGGGTCTCACCCCCCCCCTCTCTGTCCGCATATTATCGTTGATGAGGCCGTAATAAAATATAGGACCTAGACTAGTTCGTTCTAAGTTCTTGTACAGACCAAGATGGGTAAATCGGACCCCTGCGGGACGTATCAGGTGAGGCAGGTAATCGGGATAATCGGCTCCTGTCTTACACGACAAGTATTGAACCTAGACAACAGCTTTGGCGGAATGTTGTTCGGCTTGAACCTGCGGTATCAGTGGATGGAAATCGTATAACGAGTATTTATTGCGGTTGTGACGGGCGTCTCGGTAACACAGGGAGGAGAGTAAACCCTCTCCAAGCGAGAGTCAGGAGTCCTGAACGTTTCAACTCATTTGCGGTACGCGTCCCGTAGCACTAATTATTCTAACAGGAGGGACACGTTGAGCCGAACCCGACAACCTGGTTAGGCGCGTAGCTGTGGGGGCACGGTCTTCCGCCAATATGAATTGTCCCATGGCGAAGTATCATGGAAGCATATGCGTGTTCTAAAGTGCATCAAGTACCACATGGTGGCAACGGTCTGTATAACGTGTACAGCTGTCCAAGGAGGCGCCTCCGCACGAAAACGCCCCCTTGGGATTCTAGCAGTTTTCATGTCTGTGCTGTCGGCCTGTGTAGAGGCACAGTACGGTCATAGAAGTTCACCCAGAGCGCAACCATTATGATGACGCATCATACGATCCTAGTAGTAGCTTCGTGGGTGGGCTGGACGTAGGCGAGCTCAGTTATGAGACACCCTCAAATTACACTTGCCACACCAGTTCGGTTAGTTCCAGCGAATGGTTGGTCTGGGGACTGAGACGTTTTTGGGACAAATTAACCACTCGTGGCGGGAGCGGGACTTTGGCAAACGGTAATTCACTCGCCGCTCGACGGTGGCAGGTGTCGGTCCGTGTTCTAAATGTACCGGGTGTCGTGCTTACGCCGCCTAATATGTTTAAGATCTCGTCGGACCGTACATAAAACTAGGGAATTCTATAGGAAGTGACGGTGTCTGGCAGGCGTCACGCAGAGGGGTCAAGCTCGGACCCGAACCAGTATAGTACATCACGAATAGTTCTTTAATCTTGGCCTACCGCACTCCACTGCTTCCGTCACGGCGCAGTCATAAGACGCTCCTCACAAACCATCCCTGCGCGTTACAGCTTCCGTCATTGAATTAGTCCCCCCAATCGGGGACAGTCCGGGGTTCCCAAATAGCCAGTGTGACTAGGGAACAGTGCTAGATACCATAATTAGATGCGTGGAGGGGATTGTGGCTCAACTTACGTGCGTAGCGCGTCTCTGGTGTATAATAAACGTTTAGACCGGAGTAGTTCGCGGTGGATAATGCAAGGTCTGATTTAGGATGTCATCCCTACGGAGAGACTGCAACTGGGTCATCCGCGATTTAGGTTCGTCCGCGCCCTGTATCGACCTAACGGACGTGGACTCGGGTATTAACCTGATACGCCTGCACCGCTTACTTAAAGCCTTGCTACCTTGCCAGAGGACCACGCCGCGCGCTCGGTAGGTAAGCGGGACAGTCCTTCATCGAATGTCCTGCTCTCGAGGGGATTACGCAACGCGGTAAAAACGTCAGTCGCCAGTTCGATATCTTGCGTACGGCCTACAAACCACTGCATTTCCGCTCTGCACCTGCTGGGAATCGTTAACCGCAGAACACGTGTGGAAGGCCGATGCGAACTCATTATTGCTTTCCTAGTGTTTGGATCCTGTTATTAACCGTTATGGGATTTCCGTAGGAAGACGGCGGGGGAATCGGAGGGGATTGTCAATAAAATACGAAACTAGGGAGCAAAGGCTTCCTTGGTGTTGAGGTAGTTAGAGTGGTTTTAAACCTTGCATTTGAATAGGCGGTTCCTGTATTGGACTTAAGTCCCCGGCTCGATGTATCGTCGGGAACAGTTGAGATAACTTGTAATGGGCCCATCGTCTAAAAAGTCCACGCGCCGACGTCCTATACTAGCTTGATAACCCACGCTCACGTTAGCCTCGATTATTAGTTAGACCGGTTGGTGGACACATACTAAGGCCTTCCGCCGTATCCCTTATTCGTCGGACTCCAACGTAAATTATATGCTTTCCTTTTTTGGCATGAAG
seq00017   GATTTGTTGGATCCGGGAGCCACGAACAATACTCACAGATGCTTCTGCGCTGGTGTCCGATGCTGCATGGAAGCCTAACGAAGGGCGTGCCAACGCCCCCGAAATCTATGTTCGACGAATGAGTAGCTGGAAGGTGCAATCGCTGGTGTTGTTTCCGGGTCTCACCCCCCCCCTCTCTGTCCGCATATTATCGTTGATGAGGCCGTAATAAAATATAGGACCTAGACTAGTTCGTTCTAAGTTCTTGTACAGACCAAGATGGGTAAATCGGACCCCTGCGGGACGTATCAGGTGAGGCAGGTAATCGGGATAATCGGCTCCTGTCTTACACGACAAGTATTGAACCTAGACAACAGCTTTGGCGGAATGTTGTTCGGCTTGAACCTGCGGTATCAGTGGATGGAAATCGTATAACGAGTATTTATTGCGGTTGTGACGGGCGTCTCGGTAACACAGGGAGGAGAGTAAACCCTCTCCAAGCGAGAGTCAGGAGTCCTGAACGTTTCAACTCATTTGCGGTACGCGTCCCGTAGCACTAATTATTCTAACAGGAGGGACACGTTGAGCCGAACCCGACAACCTGGTTAGGCGCGTAGCTGTGGGGGCACGGTCTTCCGCCAATATGAATTGTCCCATGGCGAAGTATCATGGAAGCATATGCGTGTTCTAAAGTGCATCAAGTACCACATGGTGGCAACGGTCTGTATAACGTGTACAGCTGTCCAAGGAGGCGCCTCCGCACGAAAACGCCCCCTTGGGATTCTAGCAGTTTTCATGTCTGTGCTGTCGGCCTGTGTAGAGGCACAGTACGGTCATAGAAGTTCACCCAGAGCGCAACCATTATGATGACGCATCATACGATCCTAGTAGTAGCTTCGTGGGTGGGCTGGACGTAGGCGAGCTCAGTTATGAGACACCCTCAAATTACACTTGCCACACCAGTTCGGTTAGTTCCAGCGAATGGTTGGTCTGGGGACTGAGACGTTTTTGGGACAAATTAACCACTCGTGGCGGGAGCGGGACTTTGGCAAACGGTAATTCACTCGCCGCTCGACGGTGGCAGGTGTCGGTCCGTGTTCTAAATGTACCGGGTGTCGTGCTTACGCCGCCTAATATGTTTAAGATCTCGTCGGACCGTACATAAAACTAGGGAATTCTATAGGAAGTGACGGTGTCTGGCAGGCGTCACGCAGAGGGGTCAAGCTCGGACCCGAACCAGTATAGTACATCACGAATAGTTCTTTAATCTTGGCCTACCGCACTCCACTGCTTCCGTCACGGCGCAGTCATAAGACGCTCCTCACAAACCATCCCTGCGCGTTACAGCTTCCGTCATTGAATTAGTCCCCCCAATCGGGGACAGTCCGGGGTTCCCAAATAGCCAGTGTGACTAGGGAACAGTGCTAGATACCATAATTAGATGCGTGGAGGGGATTGTGGCTCAACTTACGTGCGTAGCGCGTCTCTGGTGTATAATAAACGTTTAGACCGGAGTAGTTCGCGGTGGATAATGCAAGGTCTGATTTAGGATGTCATCCCTACGGAGAGACTGCAACTGGGTCATCCGCGATTTAGGTTCGTCCGCGCCCTGTATCGACCTAACGGACGTGGACTCGGGTATTAACCTGATACGCCTGCACCGCTTACTTAAAGCCTTGCTACCTTGCCAGAGGACCACGCCGCGCGCTCGGTAGGTAAGCGGGACAGTCCTTCATCGAATGTCCTGCTCTCGAGGGGATTACGCAACGCGGTAAAAACGTCAGTCGCCAGTTCGATATCTTGCGTACGGCCTACAAACCACTGCATTTCCGCTCTGCACCTGCTGGGAATCGTTAACCGCAGAACACGTGTGGAAGGCCGATGCGAACTCATTATTGCTTTCCTAGTGTTTGGATCCTGTTATTAACCGTTATGGGATTTCCGTAGGAAGACGGCGGGGGAATCGGAGGGGATTGTCAATAAAATACGAAACTAGGGAGCAAAGGCTTCCTTGGTGTTGAGGTAGTTAGAGTGGTTTTAAACCTTGCATTTGAATAGGCGGTTCCTGTATTGGACTTAAGTCCCCGGCTCGATGTATCGTCGGGAACAGTTGAGATAACTTGTAATGGGCCCATCGTCTAAAAAGTCCACGCGCCGACGTCCTATACTAGCTTGATAACCCACGCTCACGTTAGCCTCGATTATTAGTTAGACCGGTTGGTGGACACATACTAAGGCCTTCCGCCGTATCCCTTATTCGTCGGACTCCAACGTAAATTATATGCTTTCCTTTTTTGGCATGAAG
seq00018   GATTTGTTGGATCCGGGAGCCACGAACAATACTCACAGATGCTTCTGCGCTGGTGTCCGATGCTGCATGGAAGCCTAACGAAGGGCGTGCCAACTCCCCCGAAATCTATGTTCGACGAATGAGTAGCTGGAAGGTGCAATCGCTGGTGTTGTTTCCGGGTCTCACCCCCCCCCTCTCTGTCCGCATATTATCGTTGATGAGGCCGTAATAAAATATAGGACCTAGACTAGTTCGTTCTAAGTTCTTGTACAGACCAAGATGGGTAAATCGGACCCCTGCGGGACGTATCAGGTGAGGCAGGTAATCGGGATAATCGGCTCCTGTCTTACACGACAAGTATTGAACCTAGACAACAGCTTTGGCGGAATGTTGTTCGGCTTGAACCTGCGGTATCAGTGGATGGAAATCGTATAACGAGTATTTATTGCGGTTGTGACGGGCGTCTCGGTAACACAGGGAGGAGAGTAAACCCTCTCCAAGCGAGAGTCAGGAGTCCTGAACGTTTCAACTCATTTGCGGTACGCGTCCCGTAGCACTAATTATTCTAACAGGAGGGACACGTTGAGCCGAACCCGACAACCTGGTTAGGCGCGTAGCTGTGGGGGCACGGTCTTCCGCCAATATGAATTGTCCCATGGCGAAGTATCATGGAAGCATATGCGTGTTCTAAAGTGCATCAAGTACCACATGGTGGCAACGGTCTGTATAACGTGTACAGCTGTCCAAGGAGGCGCCTCCGCACGAAAACGCCCCCTTGGGATTCTAGCAGTTTTCATGTCTGTGCTGTCGGCCTGTGTAGAGGCACAGTACGGTCATAGAAGTTCACCCAGAGCGCAACCATTATGATGACGCATCATACGATCCTAGTAGTAGCTTCGTGGGTGGGCTGGACGTAGGCGAGCTCAGTTATGAGACACCCTCAAATTACACTTGCCACACCAGTTCGGTTAGTTCCAGCGAATGGTTGGTCTGGGGACTGAGACGTTTTTGGGACAAATTAACCACTCGTGGCGGGAGCGGGACTTTGGCAAACGGTAATTCACTCGCCGCTCGACGGTGGCAGGTGTCGGTCCGTGTTCTAAATGTACCGGGTGTCGTGCTTACGCCGCCTAATATGTTTAAGATCTCGTCGGACCGTACATAAAACTAGGGAATTCTATAGGAAGTGACGGTGTCTGGCAGGCGTCACGCAGTGGGGTCAAGCTCGCACCCGAACCAGTATAGTACATCACGAATAGTTCTTTAATCTTGGCCTACCGCACTCCACTGCTTCCGTCACGGCGCAGTCATAAGACGCTCCTCACAAACCATCCCTGCGCGTTACAGCTTCCGTCATTGAATTAGTCCCCCCAATCGGGGACAGTCCGGGGTTCCCAAATAGCCAGTGTGACTAGGGAACAGTGCTAGATACCATAATTAGATGCGTGGAGGGGATTGTGGCTCAACTTACGTGCGTAGCGCGTCTCTGGTGTATAATAAACGTTTAGACCGGAGTAGTTCGCGGTTGATAATGCAAGGTCTGATTTAGGATGTCATCCCTACGGAGAGACTGCAACTGGGTCATCCGCGATTTAGGTTCGTCCGCGCCCTGTATCGACCTAACGGACGTGGACTCGGGTATTAACCTGATACGCCTGCACCGCTTACTTAAAGCCTTGCTACCTTGCCAGAGGACCACGCCGCGCGCTCGGTAGGTAAGCGGGACAGTCCTTCATCGAATGTCCTGCTCTCGAGGGGATTACGCAACGCGGTAAAAACGTCAGTCGCCAGTTCGATATCTTGCGTACGGCCTACAAACCACTGCATTTCCGCTCTGCACCTGCTGGGAATCGTTAACCGCAGAACACGTGTGGAAGGCCGATGCGAACTCATTATTGCTTTCCTAGTGTTTGGATCCTGTTATTAACCGTTATGGGATTTCCGTAGGAAGACGGCGGGGGAATCGGAGGGGATTGTCAATAAAATACGAAACTAGGGAGCAAAGGCTTCCTTGGTGTTGAGGTAGTTAGAGTGGTTTTAAACCTTGCATTTGAATAGGCGGTTCCTGTATTGGACTTAAGTCCCCGGCTCGATGTATCGTCGGGAACAGTTGAGATAACTTGTAATGGGCCCATCGTCTAAAAAGTCCACGCGCCGACGTCCTATACTAGCTTGATAACCCACGCTCACGTTAGCCTCGATTATTAGTTAGACCGGTTGGTGGACACATACTAAGGCCTTCCGCCGTATCCCTTATTCGTCGGACTCCAACGTAAATTATATGCTTTCCTTTTTTGGCATGAAG
seq00019   GATTTGTTGGATCCGGGAGCCACGAACAATACTCACAGATGCTTCTGCGCTGGTGTCCGATGCTGCATGGAAGCCTAACGAAGGGCGTGCCAACGCCCCCGAAATCTATGTTCGACGAATGAGTAGCTGGAAGGTGCAATCGCTGGTGTTGTTTCCGGGTCTCACCCCCCCCCTCTCTGTCCGCATATTATCGTTGATGAGGCCGTAATAAAATATAGGACCTAGACTAGTTCGTTCTAAGTTCTTGTACAGACCAAGATGGGTAAATCGGACCCCTGCGGGACGTATCAGGTGAGGCAGGTAATCGGGATAATCGGCTCCTGTCTTACACGACAAGTATTGAACCTAGACAACAGCTTTGGCGGAATGTTGTTCGGCTTGAACCTGCGGTATCAGTGGATGGAAATCGTATAACGAGTATTTATTGCGGTTGTGACGGGCGTCTCGGTAACACAGGGAGGAGAGTAAACCCTCTCCAAGCGAGAGTCAGGAGTCCTGAACGTTTCAACTCATTTGCGGTACGCGTCCCGTAGCACTAATTATTCTAACAGGAGGGACACGTTGAGCCGAACCCGACAACCTGGTTAGGCGCGTAGCTGTGGGGGCACGGTCTTCCGCCAATATGAATTGTCCCATGGCGAAGTATCATGGAAGCATATGCGTGTTCTAAAGTGCATCAAGTACCACATGGTGGCAACGGTCTGTATAACGTGTACAGCTGTCCAAGGAGGCGCCTCCGCACGAAAACGCCCCCTTGGGATTCTAGCAGTTTTCATGTCTGTGCTGTCGGCCTGTGTAGAGGCACAGTACGGTCATAGAAGTTCACCCAGAGCGCAACCATTATGATGACGCATCATACGATCCTAGTAGTAGCTTCGTGGGTGGGCTGGACGTAGGCGAGCTCAGTTATGAGACACCCTCAAATTACACTTGCCACACCAGTTCGGTTAGTTCCAGCGAATGGTTGGTCTGGGGACTGAGACGTTTTTGGGACAAATTAACCACTCGTGGCGGGAGCGGGACTTTGGCAAACGGTAATTCACTCGCCGCTCGACGGTGGCAGGTGTCGGTCCGTGTTCTAAATGTACCGGGTGTCGTGCTTACGCCGCCTAATATGTTTAAGATCTCGTCGGACCGTACATAAAACTAGGGAATTCTATAGGAAGTGACGGTGTCTGGCAGGCGTCACGCAGAGGGGTCAAGCTCGGACCCGAACCAGTATAGTACATCACGAATAGTTCTTTAATCTTGGCCTACCGCACTCCACTGCTTCCGTCACGGCGCAGTCATAAGACGCTCCTCACAAACCATCCCTGCGCGTTACAGCTTCCGTCATTGAATTAGTCCCCCCAATCGGGGACAGTCCGGGGTTCCCAAATAGCCAGTGTGACTAGGGAACAGTGCTAGATACCATAATTAGATGCGTGGAGGGGATTGTGGCTCAACTTACGTGCGTAGCGCGTCTCTGGTGTATAATAAACGTTTAGACCGGAGTAGTTCGCGGTGGATAATGCAAGGTCTGATTTAGGATGTCATCCCTACGGAGAGACTGCAACTGGGTCATCCGCGATTTAGGTTCGTCCGCGCCCTGTATCGACCTAACGGACGTGGACTCGGGTATTAACCTGATACGCCTGCACCGCTTACTTAAAGCCTTGCTACCTTGCCAGAGGACCACGCCGCGCGCTCGGTAGGTAAGCGGGACAGTCCTTCATCGAATGTCCTGCTCTCGAGGGGATTACGCAACGCGGTAAAAACGTCAGTCGCCAGTTCGATATCTTGCGTACGGCCTACAAACCACTGCATTTCCGCTCTGCACCTGCTGGGAATCGTTAACCGCAGAACACGTGTGGAAGGCCGATGCGAACTCATTATTGCTTTCCTAGTGTTTGGATCCTGTTATTAACCGTTATGGGATTTCCGTAGGAAGACGGCGGGGGAATCGGAGGGGATTGTCAATAAAATACGAAACTAGGGAGCAAAGGCTTCCTTGGTGTTGAGGTAGTTAGAGTGGTTTTAAACCTTGCATTTGAATAGGCGGTTCCTGTATTGGACTTAAGTCCCCGGCTCGATGTATCGTCGGGAACAGTTGAGATAACTTGTAATGGGCCCATCGTCTAAAAAGTCCACGCGCCGACGTCCTATACTAGCTTGATAACCCACGCTCACGTTAGCCTCGATTATTAGTTAGACCGGTTGGTGGACACATACTAAGGCCTTCCGCCGTATCCCTTATTCGTCGGACTCCAACGTAAATTATATGCTTTCCTTTTTTGGCATGAAG
seq00020   GATTTGTTGGATCCGGGAGCCACGAACAATACTCACAGATGCTTCTGCGCTGGTGTCCGATGCTGCATGGAAGCCTAACGAAGGGCGTGCCAACTCCCCCGAAATCTATGTTCGACGAATGAGTAGCTGGAAGGTGCAATCGCTGGTGTTGTTTCCGGGTCTCACCCCCCCCCTCTCTGTCCGCATATTATCGTTGATGAGGCCGTAATAAAATATAGGACCTAGACTAGTTCGTTCTAAGTTCTTGTACAGACCAAGATGGGTAAATCGGACCCCTGCGGGACGTATCAGGTGAGGCAGGTAATCGGGATAATCGGCTCCTGTCTTACACGACAAGTATTGAACCTAGACAACAGCTTTGGCGGAATGTTGTTCGGCTTGAACCTGCGGTATCAGTGGATGGAAATCGTATAACGAGTATTTATTGCGGTTGTGACGGGCGTCTCGGTAACACAGGGAGGAGAGTAAACCCTCTCCAAGCGAGAGTCAGGAGTCCTGAACGTTTCAACTCATTTGCGGTACGCGTCCCGTAGCACTAATTATTCTAACAGGAGGGACACGTTGAGCCGAACCCGACAACCTGGTTAGGCGCGTAGCTGTGGGGGCACGGTCTTCCGCCAATATGAATTGTCCCATGGCGAAGTATCATGGAAGCATATGCGTGTTCTAAAGTGCATCAAGTACCACATGGTGGCAACGGTCTGTATAACGTGTACAGCTGTCCAAGGAGGCGCCTCCGCACGAAAACGCCCCCTTGGGATTCTAGCAGTTTTCATGTCTGTGCTGTCGGCCTGTGTAGAGGCACAGTACGGTCATAGAAGTTCACCCAGAGCGCAACCATTATGATGACGCATCATACGATCCTAGTAGTAGCTTCGTGGGTGGGCTGGACGTAGGCGAGCTCAGTTATGAGACACCCTCAAATTACACTTGCCACACCAGTTCGGTTAGTTCCAGCGAATGGTTGGTCTGGGGACTGAGACGTTTTTGGGACAAATTAACCACTCGTGGCGGGAGCGGGACTTTGGCAAACGGTAATTCACTCGCCGCTCGACGGTGGCAGGTGTCGGTCCGTGTTCTAAATGTACCGGGTGTCGTGCTTACGCCGCCTAATATGTTTAAGATCTCGTCGGACCGTACATAAAACTAGGGAATTCTATAGGAAGTGACGGTGTCTGGCAGGCGTCACGCAGTGGGGTCAAGCTCGCACCCGAACCAGTATAGTACATCACGAATAGTTCTTTAATCTTGGCCTACCGCACTCCACTGCTTCCGTCACGGCGCAGTCATAAGACGCTCCTCACAATCCATCCCTGCGCGTTACAGCTTCCGTCATTGAATTAGTCCCCCCAATCGGGGACAGTCCGGGGTTCCCAAATAGCCAGTGTGACTAGGGAACAGTGCTAGATACCATAATTAGATGCGTGGAGGGGATTGTGGCTCAACTTACGTGCGTAGCGCGTCTCTGGTGTATAATAAACGTTTAGACCGGAGTAGTTCGCGGTTGATAATGCAAGGTCTGATTTAGGATGTCATCCCTACGGAGAGACTGCAACTGGGTCATCCGCGATTTAGGTTCGTCCGCGCCCTGTATCGACCTAACGGACGTGGACTCGGGTATTAACCTGATACGCCTGCACCGCTTACTTAAAGCCTTGCTACCTTGCCAGAGGACCACGCCGCGCGCTCGGTAGGTAAGCGGGACAGTCCTTCATCGAATGTCCTGCTCTCGAGGGGATTACGCAACGCGGTAAAAACGTCAGTCGCCAGTTCGATATCTTGCGTACGGCCTACAAACCACTGCATTTCCGCTCTGCACCTGCTGGGAATCGTTAACCGCAGAACACGTGTGGAAGGCCGATGCGAACTCATTATTGCTTTCCTAGTGTTTGGATCCTGTTATTAACCGTTATGGGATTTCCGTAGGAAGACGGCGGGGGAATCGGAGGGGATTGTCAATAAAATACGAAACTAGGGAGCAAAGGCTTCCTTGGTGTTGAGGTAGTTAGAGTGGTTTTAAACCTTGCATTTGAATAGGCGGTTCCTGTATTGGACTTAAGTCCCCGGCTCGATGTATCGTCGGGAACAGTTGAGATAACTTGTAATGGGCCCATCCTCTAAAAAGTCCACGCGCCGACGTCCTATACTAGCTTGATAACCCACGCTCACGTTAGCCTCGATTATTAGTTAGACCGGTTGGTGGACACATACTAAGGCCTTCCGCCGTATCCCTTATTCGTCGGACTCCAACGTAAATTATATGCTTTCCTTTTTTGGCATGAAG
seq00021   GATTTGTTGGATCCGGGAGCCACGAACAATACTCACAGATGCTTCTGCGCTGGTGTCCGATGCTGCATGGAAGCCTAACGAAGGGCGTGCCAACTCCCCCGAAATCTATGTTCGACGAATGAGTAGCTGGAAGGTGCAATCGCTGGTGTTGTTTCCGGGTCTCACCCCCCCCCTCTCTGTCCGCATATTATCGTTGATGAGGCCGTAATAAAATATAGGACCTAGACTAGTTCGTTCTAAGTTCTTGTACAGACCAAGATGGGTAAATCGGACCCCTGCGGGACGTATCAGGTGAGGCAGGTAATCGGGATAATCGGCTCCTGTCTTACACGACAAGTATTGAACCTAGACAACAGCTTTGGCGGAATGTTGTTCGGCTTGAACCTGCGGTATCAGTGGATGGAAATCGTATAACGAGTATTTATTGCGGTTGTGACGGGCGTCTCGGTAACACAGGGAGGAGAGTAAACCCTCTCCAAGCGAGAGTCAGGAGTCCTGAACGTTTCAACTCATTTGCGGTACGCGTCCCGTAGCACTAATTATTCTAACAGGAGGGACACGTTGAGCCGAACCCGACAACCTGGTTAGGCGCGTAGCTGTGGGGGCACGGTCTTCCGCCAATATGAATTGTCCCATGGCGAAGTATCATGGAAGCATATGCGTGTTCTAAAGTGCATCAAGTACCACATGGTGGCAACGGTCTGTATAACGTGTACAGCTGTCCAAGGAGGCGCCTCCGCACGAAAACGCCCCCTTGGGATTCTAGCAGTTTTCATGTCTGTGCTGTCGGCCTGTGTAGAGGCACAGTACGGTCATAGAAGTTCACCCAGAGCGCAACCATTATGATGACGCATCATACGATCCTAGTAGTAGCTTCGTGGGTGGGCTGGACGTAGGCGAGCTCAGTTATGAGACACCCTCAAATTACACTTGCCACACCAGTTCGGTTAGTTCCAGCGAATGGTTGGTCTGGGGACTGAGACGTTTTTGGGACAAATTAACCACTCGTGGCGGGAGCGGGACTTTGGCAAACGGTAATTCACTCGCCGCTCGACGGTGGCAGGTGTCGGTCCGTGTTCTAAATGTACCGGGTGTCGTGCTTACGCCGCCTAATATGTTTAAGATCTCGTCGGACCGTACATAAAACTAGGGAATTCTATAGGAAGTGACGGTGTCTGGCAGGCGTCACGCAGTGGGGTCAAGCTCGCACCCGAACCAGTATAGTACATCACGAATAGTTCTTTAATCTTGGCCTACCGCACTCCACTGCTTCCGTCACGGCGCAGTCATAAGACGCTCCTCACAAACCATCCCTGCGCGTTACAGCTTCCGTCATTGAATTAGTCCCCCCAATCGGGGACAGTCCGGGGTTCCCAAATAGCCAGTGTGACTAGGGAACAGTGCTAGATACCATAATTAGATGCGTGGAGGGGATTGTGGCTCAACTTACGTGCGTAGCGCGTCTCTGGTGTATAATAAACGTTTAGACCGGAGTAGTTCGCGGTTGATAATGCAAGGTCTGATTTAGGATGTCATCCCTACGGAGAGACTGCAACTGGGTCATCCGCGATTTAGGTTCGTCCGCGCCCTGTATCGACCTAACGGACGTGGACTCGGGTATTAACCTGATACGCCTGCACCGCTTACTTAAAGCCTTGCTACCTTGCCAGAGGACCACGCCGCGCGCTCGGTAGGTAAGCGGGACAGTCCTTCATCGAATGTCCTGCTCTCGAGGGGATTACGCAACGCGGTAAAAACGTCAGTCGCCAGTTCGATATCTTGCGTACGGCCTACAAACCACTGCATTTCCGCTCTGCACCTGCTGGGAATCGTTAACCGCAGAACACGTGTGGAAGGCCGATGCGAACTCATTATTGCTTTCCTAGTGTTTGGATCCTGTTATTAACCGTTATGGGATTTCCGTAGGAAGACGGCGGGGGAATCGGAGGGGATTGTCAATAAAATACGAAACTAGGGAGCAAAGGCTTCCTTGGTGTTGAGGTAGTTAGAGTGGTTTTAAACCTTGCATTTGAATAGGCGGTTCCTGTATTGGACTTAAGTCCCCGGCTCGATGTATCGTCGGGAACAGTTGAGATAACTTGTAATGGGCCCATCGTCTAAAAAGTCCACGCGCCGACGTCCTATACTAGCTTGATAACCCACGCTCACGTTAGCCTCGATTATTAGTTAGACCGGTTGGTGGACACATACTAAGGCCTTCCGCCGTATCCCTTATTCGTCGGACTCCAACGTAAATTATATGCTTTCCTTTTTTGGCATGAAG
seq00022   GATTTGTTGGATCCGGGAGCCACGAACAATACTCACAGATGCTTCTGCGCTGGTGTCCGATGCTGCATGGAAGCCTAACGAAGGGCGTGCCAACTCCCCCGAAATCTATGTTCGACGAATGAGTAGCTGGAAGGTGCAATCGCTGGTGTTGTTTCCGGGTCTCACCCCCCCCCTCTCTGTCCGCATATTATCGTTGATGAGGCCGTAATAAAATATAGGACCTAGACTAGTTCGTTCTAAGTTCTTGTACAGACCAAGATGGGTAAATCGGACCCCTGCGGGACGTATCAGGTGAGGCAGGTAATCGGGATAATCGGCTCCTGTCTTACACGACAAGTATTGAACCTAGACAACAGCTTTGGCGGAATGTTGTTCGGCTTGAACCTGCGGTATCAGTGGATGGAAATCGTATAACGAGTATTTATTGCGGTTGTGACGGGCGTCTCGGTAACACAGGGAGGAGAGTAAACCCTCTCCAAGCGAGAGTCAGGAGTCCTGAACGTTTCAACTCATTTGCGGTACGCGTCCCGTAGCACTAATTATTCTAACAGGAGGGACACGTTGAGCCGAACCCGACAACCTGGTTAGGCGCGTAGCTGTGGGGGCACGGTCTTCCGCCAATATGAATTGTCCCAGGGCGAAGTATCATGGAAGCATATGCGTGTTCTAAAGTGCATCAAGTACCACATGGTGGCAACGGTCTGTATAACGTGTACAGCTGTCCAAGGAGGCGCCTCCGCACGAAAACGCCCCCTTGGGATTCTAGCAGTTTTCATGTCTGTGCTGTCGGCCTGTGTAGAGGCACAGTACGGTCATAGAAGTTCACCCAGAGCGCAACCATTATGATGACGCATCATACGATCCTAGTAGTAGCTTCGTGGGTGGGCTGGACGTAGGCGAGCTCAGTTATGAGACACCCTCAAATTACACTTGCCACACCAGTTCGGTTAGTTCCAGCGAATGGTTGGTCTGGGGACTGAGACGTTTTTGGGACAAATTAACCACTCGTGGCGGGAGCGGGACTTTGGCAAACGGTAATTCACTCGCCGCTCGACGGTGGCAGGTGTCGGTCCGTGTTCTAAATGTACCGGGTGTCGTGCTTACGCCGCCTAATATGTTTAAGATCTCGTCGGACCGTACATAAAACTAGGGAATTCTATAGGAAGTGACGGTGTCTGGCAGGCGTCACGCAGTGGGGTCAAGCTCGCACCCGAACCAGTATAGTACATCACGAATAGTTCTTTAATCTTGGCCTACCGCACTCCACTGCTTCCGTCACGGCGCAGTCATAAGACGCTCCTCACAAACCATCCCTGCGCGTTACAGCTTCCGTCATTGAATTAGTCCCCCCAATCGGGGACAGTCCGGGGTTCCCAAATAGCCAGTGTGACTAGGGAACAGTGCTAGATACCATAATTAGATGCGTGGAGGGGATTGTGGCTCAACTTACGTGCGTAGCGCGTCTCTGGTGTATAATAAACGTTTAGACCGGAGTAGTTCGCGGTTGATAATGCAAGGTCTGATTTAGGATGTCATCCCTACGGAGAGACTGCAACTGTGTCATCCGCGATTTAGGTTCGTCCGCGCCCTGTATCGACCTAACGGACGTGGACTCGGGTATTAACCTGATACGCCTGCACCGCTTACTTAAAGCCTTGCTACCTTGCCAGAGGACCACGCCGCGCGCTCGGTAGGTAAGCGGGACAGTCCTTCATCGAATGTCCTGCTCTCGAGGGGATTACGCAACGCGGTAAAAACGTCAGTCGCCAGTTCGATATCTTGCGTACGGCCTACAAACCACTGCATTTCCGCTCTGCACCTGCTGGGAATCGTTAACCGCAGAACACGTGTGGAAGGCCGATGCGAACTCATTATTGCTTTCCTAGTGTTTGGATCCTGTTATTAACCGTTATGGGATTTCCGTAGGAAGACGGCGGGGGAATCGGAGGGGATTGTCAATAAAATACGAAACTAGGGAGCAAAGGCTTCCTTGGTGTTGAGGTAGTTAGAGTGGTTTTAAACCTTGCATTTGAATAGGCGGTTCCTGTATTGGACTTAAGTCCCCGGCTCGATGTATCGTCGGGAACAGTTGAGATAACTTGTAATGGGCCCATCGTCTAAAAAGTCCACGCGCCGACGTCCTATACTAGCTTGATAACCCACGCTCACGTTAGCCTCGATTATTAGTTAGACCGGTTGGTGGACACATACTAAGGCCTTCCGCCGTATCCCTTATTCGTCGGACTCCAACGTAAATTATATGCTTTCCTTTTTTGGCATGAAG
seq00023   GATTTGTTGGATCCGGGAGCCACGAACAATACTCACAGATGCTTCTGCGCTGGTGTCCGATGCTGCATGGAAGCCTAACGAAGGGCGTGCCAACTCCCCCGAAATCTATGTTCGACGAATGAGTAGCTGGAAGGTGCAATCGCTGGTGTTGTTTCCGGGTCTCACCCCCCCCCTCTCTGTCCGCATATTATCGTTGATGAGGCCGTAATAAAATATAGGACCTAGACTAGTTCGTTCTAAGTTCTTGTACAGACCAAGATGGGTAAATCGGACCCCTGCGGGACGTATCAGGTGAGGCAGGTAATCGGGATAATCGGCTCCTGTCTTACACGACAAGTATTGAACCTAGACAACAGCTTTGGCGGAATGTTGTTCGGCTTGAACCTGCGGTATCAGTGGATGGAAATCGTATAACGAGTATTTATTGCGGTTGTGACGGGCGTCTCGGTAACACAGGGAGGAGAGTAAACCCTCTCCAAGCGAGAGTCAGGAGTCCTGAACGTTTCAACTCATTTGCGGTACGCGTCCCGTAGCACTAATTATTCTAACAGGAGGGACACGTTGAGCCGAACCCGACAACCTGGTTAGGCGCGTAGCTGTGGGGGCACGGTCTTCCGCCAATATGAATTGTCCCATGGCGAAGTATCATGGAAGCATATGCGTGTTCTAAAGTGCATCAAGTACCACATGGTGGCAACGGTCTGTATAACGTGTACAGCTGTCCAAGGAGGCGCCTCCGCACGAAAACGCCCCCTTGGGATTCTAGCAGTTTTCATGTCTGTGCTGTCGGCCTGTGTAGAGGCACAGTACGGTCATAGAAGTTCACCCAGAGCGCAACCATTATGATGACGCATCATACGATCCTAGTAGTAGCTTCGTGGGTGGGCTGGACGTAGGCGAGCTCAGTTATGAGACACCCTCAAATTACACTTGCCACACCAGTTCGGTTAGTTCCAGCGAATGGTTGGTCTGGGGACTGAGACGTTTTTGGGACAAATTAACCACTCGTGGCGGGAGCGGGACTTTGGCAAACGGTAATTCACTCGCCGCTCGACGGTGGCAGGTGTCGGTCCGTGTTCTAAATGTACCGGGTGTCGTGCTTACGCCGCCTAATATGTTTAAGATCTCGTCGGACCGTACATAAAACTAGGGAATTCTATAGGAAGTGACGGTGTCTGGCAGGCGTCACGCAGTGGGGTCAAGCTCGCACCCGAACCAGTATAGTACATCACGAATAGTTCTTTAATCTTGGCCTACCGCACTCCACTGCTTCCGTCACGGCGCAGTCATAAGACGCTCCTCACAAACCATCCCTGCGCGTTACAGCTTCCGTCATTGAATTAGTCCCCCCAATCGGGGACAGTCCGGGGTTCCCAAATAGCCAGTGTGACTAGGGAACAGTGCTAGATACCATAATTAGATGCGTGGAGGGGATTGTGGCTCAACTTACGTGCGTAGCGCGTCTCTGGTGTATAATAAACGTTTAGACCGGAGTAGTTCGCGGTTGATAATGCAAGGTCTGATTTAGGATGTCATCCCTACGGAGAGACTGCAACTGGGTCATCCGCGATTTAGGTTCGTCCGCGCCCTGTATCGACCTAACGGACGTGGACTCGGGTATTAACCTGATACGCCTGCACCGCTTACTTAAAGCCTTGCTACCTTGCCAGAGGACCACGCCGCGCGCTCGGTAGGTAAGCGGGACAGTCCTTCATCGAATGTCCTGCTCTCGAGGGGATTACGCAACGCGGTAAAAACGTCAGTCGCCAGTTCGATATCTTGCGTACGGCCTACAAACCACTGCATTTCCGCTCTGCACCTGCTGGGAATCGTTAACCGCAGAACACGTGTGGAAGGCCGATGCGAACTCATTATTGCTTTCCTAGTGTTTGGATCCTGTTATTAACCGTTATGGGATTTCCGTAGGAAGACGGCGGGGGAATCGGAGGGGATTGTCAATAAAATACGAAACTAGGGAGCAAAGGCTTCCTTGGTGTTGAGGTAGTTAGAGTGGTTTTAAACCTTGCATTTGAATAGGCGGTTCCTGTATTGGACTTAAGTCCCCGGCTCGATGTATCGTCGGGAACAGTTGAGATAACTTGTAATGGGCCCATCGTCTAAAAAGTCCACGCGCCGACGTCCTATACTAGCTTGATAACCCACGCTCACGTTAGCCTCGATTATTAGTTAGACCGGTTGGTGGACACATACTAAGGCCTTCCGCCGTATCCCTTATTCGTCGGACTCCAACGTAAATTATATGCTTTCCTTTTTTGGCATGAAG
seq00024   GATTTGTTGGATCCGGGAGCCACGAACAATACTCACAGATGCTTCTGCGCTGGTGTCCGATGCTGCATGGAAGCCTAACGAAGGGCGTGCCAACTCCCCCGAAATCTATGTTCGACGAATGAGTAGCTGGAAGGTGCAATCGCTGGTGTTGTTTCCGGGTCTCACCCCCCCCCTCTCTGTCCGCATATTATCGTTGATGAGGCCGTAATAAAATATAGGACCTAGACTAGTTCGTTCTAAGTTCTTGTACAGACCAAGATGGGTAAATCGGACCCCTGCGGGACGTATCAGGTGAGGCAGGTAATCGGGATAATCGGCTCCTGTCTTACACGACAAGTATTGAACCTAGACAACAGCTTTGGCGGAATGTTGTTCGGCTTGAACCTGCGGTATCAGTGGATGGAAATCGTATAACGAGTATTTATTGCGGTTGTGACGGGCGTCTCGGTAACACAGGGAGGAGAGTAAACCCTCTCCAAGCGAGAGTCAGGAGTCCTGAACGTTTCAACTCATTTGCGGTACGCGTCCCGTAGCACTAATTATTCTAACAGGAGGGACACGTTGAGCCGAACCCGACAACCTGGTTAGGCGCGTAGCTGTGGGGGCACGGTCTTCCGCCAATATGAATTGTCCCATGGCGAAGTATCATGGAAGCATATGCGTGTTCTAAAGTGCATCAAGTACCACATGGTGGCAACGGTCTGTATAACGTGTACAGCTGTCCAAGGAGGCGCCTCCGCACGAAAACGCCCCCTTGGGATTCTAGCAGTTTTCATGTCTGTGCTGTCGGCCTGTGTAGAGGCACAGTACGGTCATAGAAGTTCACCCAGAGCGCAACCATTATGATGACGCATCATACGATCCTAGTAGTAGCTTCGTGGGTGGGCTGGACGTAGGCGAGCTCAGTTATGAGACACCCTCAAATTACACTTGCCACACCAGTTCGGTTAGTTCCAGCGAATGGTTGGTCTGGGGACTGAGACGTTTTTGGGACAAATTAACCACTCGTGGCGGGAGCGGGACTTTGGCAAACGGTAATTCACTCGCCGCTCGACGGTGGCAGGTGTCGGTCCGTGTTCTAAATGTACCGGGTGTCGTGCTTACGCCGCCTAATATGTTTAAGATCTCGTCGGACCGTACATAAAACTAGGGAATTCTATAGGAAGTGACGGTGTCTGGCAGGCGTCACGCAGTGGGGTCAAGCTCGCACCCGAACCAGTATAGTACATCACGAATAGTTCTTTAATCTTGGCCTACCGCACTCCACTGCTTCCGTCACGGCGCAGTCATAAGACGCTCCTCACAAACCATCCCTGCGCGTTACAGCTTCCGTCATTGAATTAGTCCCCCCAATCGGGGACAGTCCGGGGTTCCCAAATAGCCAGTGTGACTAGGGAACAGTGCTAGATACCATAATTAGATGCGTGGAGGGGATTGTGGCTCAACTTACGTGCGTAGCGCGTCTCTGGTGTATAATAAACGTTTAGACCGGAGTAGTTCGCGGTTGATAATGCAAGGTCTGATTTAGGATGTCATCCCTACGGAGAGACTGCAACTGGGTCATCCGCGATTTAGGTTCGTCCGCGCCCTGTATCGACCTAACGGACGTGGACTCGGGTATTAACCTGATACGCCTGCACCGCTTACTTAAAGCCTTGCTACCTTGCCAGAGGACCACGCCGCGCGCTCGGTAGGTAAGCGGGACAGTCCTTCATCGAATGTCCTGCTCTCGAGGGGATTACGCAACGCGGTAAAAACGTCAGTCGCCAGTTCGATATCTTGCGTACGGCCTACAAACCACTGCATTTCCGCTCTGCACCTGCTGGGAATCGTTAACCGCAGAACACGTGTGGAAGGCCGATGCGAACTCATTATTGCTTTCCTAGTGTTTGGATCCTGTTATTAACCGTTATGGGATTTCCGTAGGAAGACGGCGGGGGAATCGGAGGGGATTGTCAATAAAATACGAAACTAGGGAGCAAAGGCTTCCTTGGTGTTGAGGTAGTTAGAGTGGTTTTAAACCTTGCATTTGAATAGGCGGTTCCTGTATTGGACTTAAGTCCCCGGCTCGATGTATCGTCGGGAACAGTTGAGATAACTTGTAATGGGCCCATCGTCTAAAAAGTCCACGCGCCGACGTCCTATACTAGCTTGATAACCCACGCTCACGTTAGCCTCGATTATTAGTTAGACCGGTTGGTGGACACATACTAAGGCCTTCCGCCGTATCCCTTATTCGTCGGACTCCAACGTAAATTATATGCTTTCCTTTTTTGGCATGAAG
seq00025   GATTTGTTGGATCCGGGAGCCACGAACAATACTCACAGATGCTTCTGCGCTGGTGTCCGATGCTGCATGGAAGCCTAACGAAGGGCGTGCCAACTCCCCCGAAATCTATGTTCGACGAATGAGTAGCTGGAAGGTGCAATCGCTGGTGTTGTTTCCGGGTCTCACCCCCCCCCTCTCTGTCCGCATATTATCGTTGATGAGGCCGTAATAAAATATAGGACCTAGACTAGTTCGTTCTAAGTTCTTGTACAGACCAAGATGGGTAAATCGGACCCCTGCGGGACGTATCAGGTGAGGCAGGTAATCGGGATAATCGGCTCCTGTCTTACACGACAAGTATTGAACCTAGACAACAGCTTTGGCGGAATGTTGTTCGGCTTGAACCTGCGGTATCAGTGGATGGAAATCGTATAACGAGTATTTATTGCGGTTGTGACGGGCGTCTCGGTAACACAGGGAGGAGAGTAAACCCTCTCCAAGCGAGAGTCAGGAGTCCTGAACGTTTCAACTCATTTGCGGTACGCGTCCCGTAGCACTAATTATTCTAACAGGAGGGACACGTTGAGCCGAACCCGACAACCTGGTTAGGCGCGTAGCTGTGGGGGCACGGTCTTCCGCCAATATGAATTGTCCCAGGGCGAAGTATCATGGAAGCATATGCGTGTTCTAAAGTGCATCAAGTACCACATGGTGGCAACGGTCTGTATAACGTGTACAGCTGTCCAAGGAGGCGCCTCCGCACGAAAACGCCCCCTTGGGATTCTAGCAGTTTTCATGTCTGTGCTGTCGGCCTGTGTAGAGGCACAGTACGGTCATAGAAGTTCACCCAGAGCGCAACCATTATGATGACGCATCATACGATCCTAGTAGTAGCTTCGTGGGTGGGCTGGACGTAGGCGAGCTCAGTTATGAGACACCCTCAAATTACACTTGCCACACCAGTTCGGTTAGTTCCAGCGAATGGTTGGTCTGGGGACTGAGACGTTTTTGGGACAAATTAACCACTCGTGGCGGGAGCGGGACTTTGGCAAACGGTAATTCACTCGCCGCTCGACGGTGGCAGGTGTCGGTCCGTGTTCTAAATGTACCGGGTGTCGTGCTTACGCCGCCTAATATGTTTAAGATCTCGTCGGACCGTACATAAAACTAGGGAATTCTATAGGAAGTGACGGTGTCTGGCAGGCGTCACGCAGTGGGGTCAAGCTCGCACCCGAACCAGTATAGTACATCACGAATAGTTCTTTAATCTTGGCCTACCGCACTCCACTGCTTCCGTCACGGCGCAGTCATAAGACGCTCCTCACAAACCATCCCTGCGCGTTACAGCTTCCGTCATTGAATTAGTCCCCCCAATCGGGGACAGTCCGGGGTTCCCAAATAGCCAGTGTGACTAGGGAACAGTGCTAGATACCATAATTAGATGCGTGGAGGGGATTGTGGCTCAACTTACGTGCGTAGCGCGTCTCTGGTGTATAATAAACGTTTAGACCGGAGTAGTTCGCGGTTGATAATGCAAGGTCTGATTTAGGATGTCATCCCTACGGAGAGACTGCAACTGTGTCATCCGCGATTTAGGTTCGTCCGCGCCCTGTATCGACCTAACGGACGTGGACTCGGGTATTAACCTGATACGCCTGCACCGCTTACTTAAAGCCTTGCTACCTTGCCAGAGGACCACGCCGCGCGCTCGGTAGGTAAGCGGGACAGTCCTTCATCGAATGTCCTGCTCTCGAGGGGATTACGCAACGCGGTAAAAACGTCAGTCGCCAGTTCGATATCTTGCGTACGGCCTACAAACCACTGCATTTCCGCTCTGCACCTGCTGGGAATCGTTAACCGCAGAACACGTGTGGAAGGCCGATGCGAACTCATTATTGCTTTCCTAGTGTTTGGATCCTGTTATTAACCGTTATGGGATTTCCGTAGGAAGACGGCGGGGGAATCGGAGGGGATTGTCAATAAAATACGAAACTAGGGAGCAAAGGCTTCCTTGGTGTTGAGGTAGTTAGAGTGGTTTTAAACCTTGCATTTGAATAGGCGGTTCCTGTATTGGACTTAAGTCCCCGGCTCGATGTATCGTCGGGAACAGTTGAGATAACTTGTAATGGGCCCATCGTCTAAAAAGTCCACGCGCCGACGTCCTATACTAGCTTGATAACCCACGCTCACGTTAGCCTCGATTATTAGTTAGACCGGTTGGTGGACACATACTAAGGCCTTCCGCCGTATCCCTTATTCGTCGGACTCCAACGTAAATTATATGCTTTCCTTTTTTGGCATGAAG
seq00026   GATTTGTTGGATCCGGGAGCCACGAACAATACTCACAGATGCTTCTGCGCTGGTGTCCGATGCTGCATGGAAGCCTAACGAAGGGCGTGCCAACTCCCCCGAAATCTATGTTCGACGAATGAGTAGCTGGAAGGTGCAATCGCTGGTGTTGTTTCCGGGTCTCACCCCCCCCCTCTCTGTCCGCATATTATCGTTGATGAGGCCGTAATAAAATATAGGACCTAGACTAGTTCGTTCTAAGTTCTTGTACAGACCAAGATGGGTAAATCGGACCCCTGCGGGACGTATCAGGTGAGGCAGGTAATCGGGATAATCGGCTCCTGTCTTACACGACAAGTATTGAACCTAGACAACAGCTTTGGCGGAATGTTGTTCGGCTTGAACCTGCGGTATCAGTGGATGGAAATCGTATAACGAGTATTTATTGCGGTTGTGACGGGCGTCTCGGTAACACAGGGAGGAGAGTAAACCCTCTCCAAGCGAGAGTCAGGAGTCCTGAACGTTTCAACTCATTTGCGGTACGCGTCCCGTAGCACTAATTATTCTAACAGGAGGGACACGTTGAGCCGAACCCGACAACCTGGTTAGGCGCGTAGCTGTGGGGGCACGGTCTTCCGCCAATATGAATTGTCCCATGGCGAAGTATCATGGAAGCATATGCGTGTTCTAAAGTGCATCAAGTACCACATGGTGGCAACGGTCTGTATAACGTGTACAGCTGTCCAAGGAGGCGCCTCCGCACGAAAACGCCCCCTTGGGATTCTAGCAGTTTTCATGTCTGTGCTGTCGGCCTGTGTAGAGGCACAGTACGGTCATAGAAGTTCACCCAGAGCGCAACCATTATGATGACGCATCATACGATCCTAGTAGTAGCTTCGTGGGTGGGCTGGACGTAGGCGAGCTCAGTTATGAGACACCCTCAAATTACACTTGCCACACCAGTTCGGTTAGTTCCAGCGAATGGTTGGTCTGGGGACTGAGACGTTTTTGGGACAAATTAACCACTCGTGGCGGGAGCGGGACTTTGGCAAACGGTAATTCACTCGCCGCTCGACGGTGGCAGGTGTCGGTCCGTGTTCTAAATGTACCGGGTGTCGTGCTTACGCCGCCTAATATGTTTAAGATCTCGTCGGACCGTACATAAAACTAGGGAATTCTATAGGAAGTGACGGTGTCTGGCAGGCGTCACGCAGTGGGGTCAAGCTCGCACCCGAACCAGTATAGTACATCACGAATAGTTCTTTAATCTTGGCCTACCGCACTCCACTGCTTCCGTCACGGCGCAGTCATAAGACGCTCCTCACAAACCATCCCTGCGCGTTACAGCTTCCGTCATTGAATTAGTCCCCCCAATCGGGGACAGTCCGGGGTTCCCAAATAGCCAGTGTGACTAGGGAACAGTGCTAGATACCATAATTAGATGCGTGGAGGGGATTGTGGCTCAACTTACGTGCGTAGCGCGTCTCTGGTGTATAATAAACGTTTAGACCGGAGTAGTTCGCGGTTGATAATGCAAGGTCTGATTTAGGATGTCATCCCTACGGAGAGACTGCAACTGGGTCATCCGCGATTTAGGTTCGTCCGCGCCCTGTATCGACCTAACGGACGTGGACTCGGGTATTAACCTGATACGCCTGCACCGCTTACTTAAAGCCTTGCTACCTTGCCAGAGGACCACGCCGCGCGCTCGGTAGGTAAGCGGGACAGTCCTTCATCGAATGTCCTGCTCTCGAGGGGATTACGCAACGCGGTAAAAACGTCAGTCGCCAGTTCGATATCTTGCGTACGGCCTACAAACCACTGCATTTCCGCTCTGCACCTGCTGGGAATCGTTAACCGCAGAACACGTGTGGAAGGCCGATGCGAACTCATTATTGCTTTCCTAGTGTTTGGATCCTGTTATTAACCGTTATGGGATTTCCGTAGGAAGACGGCGGGGGAATCGGAGGGGATTGTCAATAAAATACGAAACTAGGGAGCAAAGGCTTCCTTGGTGTTGAGGTAGTTAGAGTGGTTTTAAACCTTGCATTTGAATAGGCGGTTCCTGTATTGGACTTAAGTCCCCGGCTCGATGTATCGTCGGGAACAGTTGAGATAACTTGTAATGGGCCCATCGTCTAAAAAGTCCACGCGCCGACGTCCTATACTAGCTTGATAACCCACGCTCACGTTAGCCTCGATTATTAGTTAGACCGGTTGGTGGACACATACTAAGGCCTTCCGCCGTATCCCTTATTCGTCGGACTCCAACGTAAATTATATGCTTTCCTTTTTTGGCATGAAG
seq00027   GATTTGTTGGATCCGGGAGCCACGAACAATACTCACAGATGCTTCTGCGCTGGTGTCCGATGCTGCATGGAAGCCTAACGAAGGGCGTGCCAACTCCCCCGAAATCTATGTTCGACGAATGAGTAGCTGGAAGGTGCAATCGCTGGTGTTGTTTCCGGGTCTCACCCCCCCCCTCTCTGTCCGCATATTATCGTTGATGAGGCCGTAATAAAATATAGGACCTAGACTAGTTCGTTCTAAGTTCTTGTACAGACCAAGATGGGTAAATCGGACCCCTGCGGGACGTATCAGGTGAGGCAGGTAATCGGGATAATCGGCTCCTGTCTTACACGACAAGTATTGAACCTAGACAACAGCTTTGGCGGAATGTTGTTCGGCTTGAACCTGCGGTATCAGTGGATGGAAATCGTATAACGAGTATTTATTGCGGTTGTGACGGGCGTCTCGGTAACACAGGGAGGAGAGTAAACCCTCTCCAAGCGAGAGTCAGGAGTCCTGAACGTTTCAACTCATTTGCGGTACGCGTCCCGTAGCACTAATTATTCTAACAGGAGGGACACGTTGAGCCGAACCCGACAACCTGGTTAGGCGCGTAGCTGTGGGGGCACGGTCTTCCGCCAATATGAATTGTCCCATGGCGAAGTATCATGGAAGCATATGCGTGTTCTAAAGTGCATCAAGTACCACATGGTGGCAACGGTCTGTATAACGTGTACAGCTGTCCAAGGAGGCGCCTCCGCACGAAAACGCCCCCTTGGGATTCTAGCAGTTTTCATGTCTGTGCTGTCGGCCTGTGTAGAGGCACAGTACGGTCATAGAAGTTCACCCAGAGCGCAACCATTATGATGACGCATCATACGATCCTAGTAGTAGCTTCGTGGGTGGGCTGGACGTAGGCGAGCTCAGTTATGAGACACCCTCAAATTACACTTGCCACACCAGTTCGGTTAGTTCCAGCGAATGGTTGGTCTGGGGACTGAGACGTTTTTGGGACAAATTAACCACTCGTGGCGGGAGCGGGACTTTGGCAAACGGTAATTCACTCGCCGCTCGACGGTGGCAGGTGTCGGTCCGTGTTCTAAATGTACCGGGTGTCGTGCTTACGCCGCCTAATATGTTTAAGATCTCGTCGGACCGTACATAAAACTAGGGAATTCTATAGGAAGTGACGGTGTCTGGCAGGCGTCACGCAGTGGGGTCAAGCTCGCACCCGAACCAGTATAGTACATCACGAATAGTTCTTTAATCTTGGCCTACCGCACTCCACTGCTTCCGTCACGGCGCAGTCATAAGACGCTCCTCACAAACCATCCCTGCGCGTTACAGCTTCCGTCATTGAATTAGTCCCCCCAATCGGGGACAGTCCGGGGTTCCCAAATAGCCAGTGTGACTAGGGAACAGTGCTAGATACCATAATTAGATGCGTGGAGGGGATTGTGGCTCAACTTACGTGCGTAGCGCGTCTCTGGTGTATAATAAACGTTTAGACCGGAGTAGTTCGCGGTTGATAATGCAAGGTCTGATTTAGGATGTCATCCCTACGGAGAGACTGCAACTGGGTCATCCGCGATTTAGGTTCGTCCGCGCCCTGTATCGACCTAACGGACGTGGACTCGGGTATTAACCTGATACGCCTGCACCGCTTACTTAAAGCCTTGCTACCTTGCCAGAGGACCACGCCGCGCGCTCGGTAGGTAAGCGGGACAGTCCTTCATCGAATGTCCTGCTCTCGAGGGGATTACGCAACGCGGTAAAAACGTCAGTCGCCAGTTCGATATCTTGCGTACGGCCTACAAACCACTGCATTTCCGCTCTGCACCTGCTGGGAATCGTTAACCGCAGAACACGTGTGGAAGGCCGATGCGAACTCATTATTGCTTTCCTAGTGTTTGGATCCTGTTATTAACCGTTATGGGATTTCCGTAGGAAGACGGCGGGGGAATCGGAGGGGATTGTCAATAAAATACGAAACTAGGGAGCAAAGGCTTCCTTGGTGTTGAGGTAGTTAGAGTGGTTTTAAACCTTGCATTTGAATAGGCGGTTCCTGTATTGGACTTAAGTCCCCGGCTCGATGTATCGTCGGGAACAGTTGAGATAACTTGTAATGGGCCCATCGTCTAAAAAGTCCACGCGCCGACGTCCTATACTAGCTTGATAACCCACGCTCACGTTAGCCTCGATTATTAGTTAGACCGGTTGGTGGACACATACTAAGGCCTTCCGCCGTATCCCTTATTCGTCGGACTCCAACGTAAATTATATGCTTTCCTTTTTTGGCATGAAG
seq00028   GATTTGTTGGATCCGGGAGCCACGAACAATACTCACAGATGCTTCTGCGCTGGTGTCCGATGCTGCATGGAAGCCTAACGAAGGGCGTGCCAACTCCCCCGAAATCTATGTTCGACGAATGAGTAGCTGGAAGGTGCAATCGCTGGTGTTGTTTCCGGGTCTCACCCCCCCCCTCTCTGTCCGCATATTATCGTTGATGAGGCCGTAATAAAATATAGGACCTAGACTAGTTCGTTCTAAGTTCTTGTACAGACCAAGATGGGTAAATCGGACCCCTGCGGGACGTATCAGGTGAGGCAGGTAATCGGGATAATCGGCTCCTGTCTTACACGACAAGTATTGAACCTAGACAACAGCTTTGGCGGAATGTTGTTCGGCTTGAACCTGCGGTATCAGTGGATGGAAATCGTATAACGAGTATTTATTGCGGTTGTGACGGGCGTCTCGGTAACACAGGGAGGAGAGTAAACCCTCTCCAAGCGAGAGTCAGGAGTCCTGAACGTTTCAACTCATTTGCGGTACGCGTCCCGTAGCACTAATTATTCTAACAGGAGGGACACGTTGAGCCGAACCCGACAACCTGGTTAGGCGCGTAGCTGTGGGGGCACGGTCTTCCGCCAATATGAATTGTCCCAGGGCGAAGTATCATGGAAGCATATGCGTGTTCTAAAGTGCATCAAGTACCACATGGTGGCAACGGTCTGTATAACGTGTACAGCTGTCCAAGGAGGCGCCTCCGCACGAAAACGCCCCCTTGGGATTCTAGCAGTTTTCATGTCTGTGCTGTCGGCCTGTGTAGAGGCACAGTACGGTCATAGAAGTTCACCCAGAGCGCAACCATTATGATGACGCATCATACGATCCTAGTAGTAGCTTCGTGGGTGGGCTGGACGTAGGCGAGCTCAGTTATGAGACACCCTCAAATTACACTTGCCACACCAGTTCGGTTAGTTCCAGCGAATGGTTGGTCTGGGGACTGAGACGTTTTTGGGACAAATTAACCACTCGTGGCGGGAGCGGGACTTTGGCAAACGGTAATTCACTCGCCGCTCGACGGTGGCAGGTGTCGGTCCGTGTTCTAAATGTACCGGGTGTCGTGCTTACGCCGCCTAATATGTTTAAGATCTCGTCGGACCGTACATAAAACTAGGGAATTCTATAGGAAGTGACGGTGTCTGGCAGGCGTCACGCAGTGGGGTCAAGCTCGCACCCGAACCAGTATAGTACATCACGAATAGTTCTTTAATCTTGGCCTACCGCACTCCACTGCTTCCGTCACGGCGCAGTCATAAGACGCTCCTCACAAACCATCCCTGCGCGTTACAGCTTCCGTCATTGAATTAGTCCCCCCAATCGGGGACAGTCCGGGGTTCCCAAATAGCCAGTGTGACTAGGGAACAGTGCTAGATACCATAATTAGATGCGTGGAGGGGATTGTGGCTCAACTTACGTGCGTAGCGCGTCTCTGGTGTATAATAAACGTTTAGACCGGAGTAGTTCGCGGTTGATAATGCAAGGTCTGATTTTGGATGTCATCCCTACGGAGAGACTGCAACTGTGTCATCCGCGATTTAGGTTCGTCCGCGCCCTGTATCGACCTAACGGACGTGGACTCGGGTATTAACCTGATACGCCTGCACCGCTTACTTAAAGCCTTGCTACCTTGCCAGAGGACCACGCCGCGCGCTCGGTAGGTAAGCGGGACAGTCCTTCATCGAATGTCCTGCTCTCGAGGGGATTACGCAACGCGGTAAAAACGTCAGTCGCCAGTTCGATATCTTGCGTACGGCCTACAAACCACTGCATTTCCGCTCTGCACCTGCTGGGAATCGTTAACCGCAGAACACGTGTGGAAGGCCGATGCGAACTCATTATTGCTTTCCTAGTGTTTGGATCCTGTTATTAACCGTTATGGGATTTCCGTAGGAAGACGGCGGGGGAATCGGAGGGGATTGTCAATAAAATACGAAACTAGGGAGCAAAGGCTTCCTTGGTGTTGAGGTAGTTAGAGTGGTTTTAAACCTTGCATTTGAATAGGCGGTTCCTGTATTGGACTTAAGTCCCCGGCTCGATGTATCGTCGGGAACAGTTGAGATAACTTGTAATGGGCCCATCGTCTAAAAAGTCCACGCGCCGACGTCCTATACTAGCTTGATAACCCACGCTCACGTTAGCCTCGATTATTAGTTAGACCGGTTGGTGGACACATACTAAGGCCTTCCGCCGTATCCCTTATTCGTCGGACTCCAACGTAAATTATATGCTTTCCTTTTTTGGCATGAAG
seq00029   GATTTGTTGGATCCGGGAGCCACGAACAATACTCACAGATGCTTCTGCGCTGGTGTCCGATGCTGCATGGAAGCCTAACGAAGGGCGTGCCAACTCCCCCGAAATCTATGTTCGACGAATGAGTAGCTGGAAGGTGCAATCGCTGGTGTTGTTTCCGGGTCTCACCCCCCCCCTCTCTGTCCGCATATTATCGTTGATGAGGCCGTAATAAAATATAGGACCTAGACTAGTTCGTTCTAAGTTCTTGTACAGACCAAGATGGGTAAATCGGACCCCTGCGGGACGTATCAGGTGAGGCAGGTAATCGGGATAATCGGCTCCTGTCTTACACGACAAGTATTGAACCTAGACAACAGCTTTGGCGGAATGTTGTTCGGCTTGAACCTGCGGTATCAGTGGATGGAAATCGTATAACGAGTATTTATTGCGGTTGTGACGGGCGTCTCGGTAACACAGGGAGGAGAGTAAACCCTCTCCAAGCGAGAGTCAGGAGTCCTGAACGTTTCAACTCATTTGCGGTACGCGTCCCGTAGCACTAATTATTCTAACAGGAGGGACACGTTGAGCCGAACCCGACAACCTGGTTAGGCGCGTAGCTGTGGGGGCACGGTCTTCCGCCAATATGAATTGTCCCAGGGCGAAGTATCATGGAAGCATATGCGTGTTCTAAAGTGCATCAAGTACCACATGGTGGCAACGGTCTGTATAACGTGTACAGCTGTCCAAGGAGGCGCCTCCGCACGAAAACGCCCCCTTGGGATTCTAGCAGTTTTCATGTCTGTGCTGTCGGCCTGTGTAGAGGCACAGTACGGTCATAGAAGTTCACCCAGAGCGCAACCATTATGATGACGCATCATACGATCCTAGTAGTAGCTTCGTGGGTGGGCTGGACGTAGGCGAGCTCAGTTATGAGACACCCTCAAATTACACTTGCCACACCAGTTCGGTTAGTTCCAGCGAATGGTTGGTCTGGGGACTGAGACGTTTTTGGGACAAATTAACCACTCGTGGCGGGAGCGGGACTTTGGCAAACGGTAATTCACTCGCCGCTCGACGGTGGCAGGTGTCGGTCCGTGTTCTAAATGTACCGGGTGTCGTGCTTACGCCGCCTAATATGTTTAAGATCTCGTCGGACCGTACATAAAACTAGGGAATTCTATAGGAAGTGACGGTGTCTGGCAGGCGTCACGCAGTGGGGTCAAGCTCGCACCCGAACCAGTATAGTACATCACGAATAGTTCTTTAATCTTGGCCTACCGCACTCCACTGCTTCCGTCACGGCGCAGTCATAAGACGCTCCTCACAAACCATCCCTGCGCGTTACAGCTTCCGTCATTGAATTAGTCCCCCCAATCGGGGACAGTCCGGGGTTCCCAAATAGCCAGTGTGACTAGGGAACAGTGCTAGATACCATAATTAGATGCGTGGAGGGGATTGTGGCTCAACTTACGTGCGTAGCGCGTCTCTGGTGTATAATAAACGTTTAGACCGGAGTAGTTCGCGGTTGATAATGCAAGGTCTGATTTTGGATGTCATCCCTACGGAGAGACTGCAACTGTGTCATCCGCGATTTAGGTTCGTCCGCGCCCTGTATCGACCTAACGGACGTGGACTCGGGTATTAACCTGATACGCCTGCACCGCTTACTTAAAGCCTTGCTACCTTGCCAGAGGACCACGCCGCGCGCTCGGTAGGTAAGCGGGACAGTCCTTCATCGAATGTCCTGCTCTCGAGGGGATTACGCAACGCGGTAAAAACGTCAGTCGCCAGTTCGATATCTTGCGTACGGCCTACAAACCACTGCATTTCCGCTCTGCACCTGCTGGGAATCGTTAACCGCAGAACACGTGTGGAAGGCCGATGCGAACTCATTATTGCTTTCCTAGTGTTTGGATCCTGTTATTAACCGTTATGGGATTTCCGTAGGAAGACGGCGGGGGAATCGGAGGGGATTGTCAATAAAATACGAAACTAGGGAGCAAAGGCTTCCTTGGTGTTGAGGTAGTTAGAGTGGTTTTAAACCTTGCATTTGAATAGGCGGTTCCTGTATTGGACTTAAGTCCCCGGCTCGATGTATCGTCGGGAACAGTTGAGATAACTTGTAATGGGCCCATCGTCTAAAAAGTCCACGCGCCGACGTCCTATACTAGCTTGATAACCCACGCTCACGTTAGCCTCGATTATTAGTTAGACCGGTTGGTGGACACATACTAAGGCCTTCCGCCGTATCCCTTATTCGTCGGACTCCAACGTAAATTATATGCTTTCCTTTTTTGGCATGAAG
seq00030   GATTTGTTGGATCCGGGAGCCACGAACAATACTCACAGATGCTTCTGCGCTGGTGTCCGATGCTGCATGGAAGCCTAACGAAGGGCGTGCCAACTCCCCCGAAATCTATGTTCGACGAATGAGTAGCTGGAAGGTGCAATCGCTGGTGTTGTTTCCGGGTCTCACCCCCCCCCTCTCTGTCCGCATATTATCGTTGATGAGGCCGTAATAAAATATAGGACCTAGACTAGTTCGTTCTAAGTTCTTGTACAGACCAAGATGGGTAAATCGGACCCCTGCGGGACGTATCAGGTGAGGCAGGTAATCGGGATAATCGGCTCCTGTCTTACACGACAAGTATTGAACCTAGACAACAGCTTTGGCGGAATGTTGTTCGGCTTGAACCTGCGGTATCAGTGGATGGAAATCGTATAACGAGTATTTATTGCGGTTGTGACGGGCGTCTCGGTAACACAGGGAGGAGAGTAAACCCTCTCCAAGCGAGAGTCAGGAGTCCTGAACGTTTCAACTCATTTGCGGTACGCGTCCCGTAGCACTAATTATTCTAACAGGAGGGACACGTTGAGCCGAACCCGACAACCTGGTTAGGCGCGTAGCTGTGGGGGCACGGTCTTCCGCCAATATGAATTGTCCCAGGGCGAAGTATCATGGAAGCATATGCGTGTTCTAAAGTGCATCAAGTACCACATGGTGGCAACGGTCTGTATAACGTGTACAGCTGTCCAAGGAGGCGCCTCCGCACGAAAACGCCCCCTTGGGATTCTAGCAGTTTTCATGTCTGTGCTGTCGGCCTGTGTAGAGGCACAGTACGGTCATAGAAGTTCACCCAGAGCGCAACCATTATGATGACGCATCATACGATCCTAGTAGTAGCTTCGTGGGTGGGCTGGACGTAGGCGAGCTCAGTTATGAGACACCCTCAAATTACACTTGCCACACCAGTTCGGTTAGTTCCAGCGAATGGTTGGTCTGGGGACTGAGACGTTTTTGGGACAAATTAACCACTCGTGGCGGGAGCGGGACTTTGGCAAACGGTAATTCACTCGCCGCTCGACGGTGGCAGGTGTCGGTCCGTGTTCTAAATGTACCGGGTGTCGTGCTTACGCCGCCTAATATGTTTAAGATCTCGTCGGACCGTACATAAAACTAGGGAATTCTATAGGAAGTGACGGTGTCTGGCAGGCGTCACGCAGTGGGGTCAAGCTCGCACCCGAACCAGTATAGTACATCACGAATAGTTCTTTAATCTTGGCCTACCGCACTCCACTGCTTCCGTCACGGCGCAGTCATAAGACGCTCCTCACAAACCATCCCTGCGCGTTACAGCTTCCGTCATTGAATTAGTCCCCCCAATCGGGGACAGTCCGGGGTTCCCAAATAGCCAGTGTGACTAGGGAACAGTGCTAGATACCATAATTAGATGCGTGGAGGGGATTGTGGCTCAACTTACGTGCGTAGCGCGTCTCTGGTGTATAATAAACGTTTAGACCGGAGTAGTTCGCGGTTGATAATGCAAGGTCTGATTTTGGATGTCATCCCTACGGAGAGACTGCAACTGTGTCATCCGCGATTTAGGTTCGTCCGCGCCCTGTATCGACCTAACGGACGTGGACTCGGGTATTAACCTGATACGCCTGCACCGCTTACTTAAAGCCTTGCTACCTTGCCAGAGGACCACGCCGCGCGCTCGGTAGGTAAGCGGGACAGTCCTTCATCGAATGTCCTGCTCTCGAGGGGATTACGCAACGCGGTAAAAACGTCAGTCGCCAGTTCGATATCTTGCGTACGGCCTACAAACCACTGCATTTCCGCTCTGCACCTGCTGGGAATCGTTAACCGCAGAACACGTGTGGAAGGCCGATGCGAACTCATTATTGCTTTCCTAGTGTTTGGATCCTGTTATTAACCGTTATGGGATTTCCGTAGGAAGACGGCGGGGGAATCGGAGGGGATTGTCAATAAAATACGAAACTAGGGAGCAAAGGCTTCCTTGGTGTTGAGGTAGTTAGAGTGGTTTTAAACCTTGCATTTGAATAGGCGGTTCCTGTATTGGACTTAAGTCCCCGGCTCGATGTATCGTCGGGAACAGTTGAGATAACTTGTAATGGGCCCATCGTCTAAAAAGTCCACGCGCCGACGTCCTATACTAGCTTGATAACCCACGCTCACGTTAGCCTCGATTATTAGTTAGACCGGTTGGTGGACACATACTAAGGCCTTCCGCCGTATCCCTTATTCGTCGGACTCCAACGTAAATTATATGCTTTCCTTTTTTGGCATGAAG
seq00031   GATTTGTTGGATCCGGGAGCCACGAACAATACTCACAGATGCTTCTGCGCTGGTGTCCGATGCTGCATGGAAGCCTAACGAAGGGCGTGCCAACTCCCCCGAAATCTATGTTCGACGAATGAGTAGCTGGAAGGTGCAATCGCTGGTGTTGTTTCCGGGTCTCACCCCCCCCCTCTCTGTCCGCATATTATCGTTGATGAGGCCGTAATAAAATATAGGACCTAGACTAGTTCGTTCTAAGTTCTTGTACAGACCAAGATGGGTAAATCGGACCCCTGCGGGACGTATCAGGTGAGGCAGGTAATCGGGATAATCGGCTCCTGTCTTACACGACAAGTATTGAACCTAGACAACAGCTTTGGCGGAATGTTGTTCGGCTTGAACCTGCGGTATCAGTGGATGGAAATCGTATAACGAGTATTTATTGCGGTTGTGACGGGCGTCTCGGTAACACAGGGAGGAGAGTAAACCCTCTCCAAGCGAGAGTCAGGAGTCCTGAACGTTTCAACTCATTTGCGGTACGCGTCCCGTAGCACTAATTATTCTAACAGGAGGGACACGTTGAGCCGAACCCGACAACCTGGTTAGGCGCGTAGCTGTGGGGGCACGGTCTTCCGCCAATATGAATTGTCCCATGGCGAAGTATCATGGAAGCATATGCGTGTTCTAAAGTGCATCAAGTACCACATGGTGGCAACGGTCTGTATAACGTGTACAGCTGTCCAAGGAGGCGCCTCCGCACGAAAACGCCCCCTTGGGATTCTAGCAGTTTTCATGTCTGTGCTGTCGGCCTGTGTAGAGGCACAGTACGGTCATAGAAGTTCACCCAGAGCGCAACCATTATGATGACGCATCATACGATCCTAGTAGTAGCTTCGTGGGTGGGCTGGACGTAGGCGAGCTCAGTTATGAGACACCCTCAAATTACACTTGCCACACCAGTTCGGTTAGTTCCAGCGAATGGTTGGTCTGGGGACTGAGACGTTTTTGGGACAAATTAACCACTCGTGGCGGGAGCGGGACTTTGGCAAACGGTAATTCACTCGCCGCTCGACGGTGGCAGGTGTCGGTCCGTGTTCTAAATGTACCGGGTGTCGTGCTTACGCCGCCTAATATGTTTAAGATCTCGTCGGACCGTACATAAAACTAGGGAATTCTATAGGAAGTGACGGTGTCTGGCAGGCGTCACGCAGTGGGGTCAAGCTCGCACCCGAACCAGTATAGTACATCACGAATAGTTCTTTAATCTTGGCCTACCGCACTCCACTGCTTCCGTCACGGCGCAGTCATAAGACGCTCCTCACAAACCATCCCTGCGCGTTACAGCTTCCGTCATTGAATTAGTCCCCCCAATCGGGGACAGTCCGGGGTTCCCAAATAGCCAGTGTGACTAGGGAACAGTGCTAGATACCATAATTAGATGCGTGGAGGGGATTGTGGCTCAACTTACGTGCGTAGCGCGTCTCTGGTGTATAATAAACGTTTAGACCGGAGTAGTTCGCGGTTGATAATGCAAGGTCTGATTTAGGATGTCATCCCTACGGAGAGACTGCAACTGGGTCATCCGCGATTTAGGTTCGTCCGCGCCCTGTATCGACCTAACGGACGTGGACTCGGGTATTAACCTGATACGCCTGCACCGCTTACTTAAAGCCTTGCTACCTTGCCAGAGGACCACGCCGCGCGCTCGGTAGGTAAGCGGGACAGTCCTTCATCGAATGTCCTGCTCTCGAGGGGATTACGCAACGCGGTAAAAACGTCAGTCGCCAGTTCGATATCTTGCGTACGGCCTACAAACCACTGCATTTCCGCTCTGCACCTGCTGGGAATCGTTAACCGCAGAACACGTGTGGAAGGCCGATGCGAACTCATTATTGCTTTCCTAGTGTTTGGATCCTGTTATTAACCGTTATGGGATTTCCGTAGGAAGACGGCGGGGGAATCGGAGGGGATTGTCAATAAAATACGAAACTAGGGAGCAAAGGCTTCCTTGGTGTTGAGGTAGTTAGAGTGGTTTTAAACCTTGCATTTGAATAGGCGGTTCCTGTATTGGACTTAAGTCCCCGGCTCGATGTATCGTCGGGAACAGTTGAGATAACTTGTAATGGGCCCATCGTCTAAAAAGTCCACGCGCCGACGTCCTATACTAGCTTGATAACCCACGCTCACGTTAGCCTCGATTATTAGTTAGACCGGTTGGTGGACACATACTAAGGCCTTCCGCCGTATCCCTTATTCGTCGGACTCCAACGTAAATTATATGCTTTCCTTTTTTGGCATGAAG
seq00032   GATTTGTTGGATCCGGGAGCCACGAACAATACTCACAGATGCTTCTGCGCTGGTGTCCGATGCTGCATGGAAGCCTAACGAAGGGCGTGCCAACTCCCCCGAAATCTATGTTCGACGAATGAGTAGCTGGAAGGTGCAATCGCTGGTGTTGTTTCCGGGTCTCACCCCCCCCCTCTCTGTCCGCATATTATCGTTGATGAGGCCGTAATAAAATATAGGACCTAGACTAGTTCGTTCTAAGTTCTTGTACAGACCAAGATGGGTAAATCGGACCCCTGCGGGACGTATCAGGTGAGGCAGGTAATCGGGATAATCGGCTCCTGTCTTACACGACAAGTATTGAACCTAGACAACAGCTTTGGCGGAATGTTGTTCGGCTTGAACCTGCGGTATCAGTGGATGGAAATCGTATAACGAGTATTTATTGCGGTTGTGACGGGCGTCTCGGTAACACAGGGAGGAGAGTAAACCCTCTCCAAGCGAGAGTCAGGAGTCCTGAACGTTTCAACTCATTTGCGGTACGCGTCCCGTAGCACTAATTATTCTAACAGGAGGGACACGTTGAGCCGAACCCGACAACCTGGTTAGGCGCGTAGCTGTGGGGGCACGGTCTTCCGCCAATATGAATTGTCCCATGGCGAAGTATCATGGAAGCATATGCGTGTTCTAAAGTGCATCAAGTACCACATGGTGGCAACGGTCTGTATAACGTGTACAGCTGTCCAAGGAGGCGCCTCCGCACGAAAACGCCCCCTTGGGATTCTAGCAGTTTTCATGTCTGTGCTGTCGGCCTGTGTAGAGGCACAGTACGGTCATAGAAGTTCACCCAGAGCGCAACCATTATGATGACGCATCATACGATCCTAGTAGTAGCTTCGTGGGTGGGCTGGACGTAGGCGAGCTCAGTTATGAGACACCCTCAAATTACACTTGCCACACCAGTTCGGTTAGTTCCAGCGAATGGTTGGTCTGGGGACTGAGACGTTTTTGGGACAAATTAACCACTCGTGGCGGGAGCGGGACTTTGGCAAACGGTAATTCACTCGCCGCTCGACGGTGGCAGGTGTCGGTCCGTGTTCTAAATGTACCGGGTGTCGTGCTTACGCCGCCTAATATGTTTAAGATCTCGTCGGACCGTACATAAAACTAGGGAATTCTATAGGAAGTGACGGTGTCTGGCAGGCGTCACGCAGAGGGGTCAAGCTCGCACCCGAACCAGTATAGTACATCACGAATAGTTCTTTAATCTTGGCCTACCGCACTCCACTGCTTCCGTCACGGCGCAGTCATAAGACGCTCCTCACAAACCATCCCTGCGCGTTACAGCTTCCGTCATTGAATTAGTCCCCCCAATCGGGGACAGTCCGGGGTTCCCAAATAGCCAGTGTGACTAGGGAACAGTGCTAGATACCATAATTAGATGCGTGGAGGGGATTGTGGCTCAACTTACGTGCGTAGCGCGTCTCTGGTGTATAATAAACGTTTAGACCGGAGTAGTTCGCGGTGGATAATGCAAGGTCTGATTTAGGATGTCATCCCTACGGAGAGACTGCAACTGGGTCATCCGCGATTTAGGTTCGTCCGCGCCCTGTATCGACCTAACGGACGTGGACTCGGGTATTAACCTGATACGCCTGCACCGCTTACTTAAAGCCTTGCTACCTTGCCAGAGGACCACGCCGCGCGCTCGGTAGGTAAGCGGGACAGTCCTTCATCGAATGTCCTGCTCTCGAGGGGATTACGCAACGCGGTAAAAACGTCAGTCGCCAGTTCGATATCTTGCGTACGGCCTACAAACCACTGCATTTCCGCTCTGCACCTGCTGGGAATCGTTAACCGCAGAACACGTGTGGAAGGCCGATGCGAACTCATTATTGCTTTCCTAGTGTTTGGATCCTGTTATTAACCGTTATGGGATTTCCGTAGGAAGACGGCGGGGGAATCGGAGGGGATTGTCAATAAAATACGAAACTAGGGAGCAAAGGCTTCCTTGGTGTTGAGGTAGTTAGAGTGGTTTTAAACCTTGCATTTGAATAGGCGGTTCCTGTATTGGACTTAAGTCCCCGGCTCGATGTATCGTCGGGAACAGTTGAGATAACTTGTAATGGGCCCATCGTCTAAAAAGTCCACGCGCCGACGTCCTATACTAGCTTGATAACCCACGCTCACGTTAGCCTCGATTATTAGTTAGACCGGTTGGTGGACACATACTAAGGCCTTCCGCCGTATCCCTTATTCGTCGGACTCCAACGTAAATTATATGCTTTCCTTTTTTGGCATGAAG
seq00033   GATTTGTTGGATCCGGGAGCCACGAACAATACTCACAGATGCTTCTGCGCTGGTGTCCGATGCTGCATGGAAGCCTAACGAAGGGCGTGCCAACTCCCCCGAAATCTATGTTCGACGAATGAGTAGCTGGAAGGTGCAATCGCTGGTGTTGTTTCCGGGTCTCACCCCCCCCCTCTCTGTCCGCATATTATCGTTGATGAGGCCGTAATAAAATATAGGACCTAGACTAGTTCGTTCTAAGTTCTTGTACAGACCAAGATGGGTAAATCGGACCCCTGCGGGACGTATCAGGTGAGGCAGGTAATCGGGATAATCGGCTCCTGTCTTACACGACAAGTATTGAACCTAGACAACAGCTTTGGCGGAATGTTGTTCGGCTTGAACCTGCGGTATCAGTGGATGGAAATCGTATAACGAGTATTTATTGCGGTTGTGACGGGCGTCTCGGTAACACAGGGAGGAGAGTAAACCCTCTCCAAGCGAGAGTCAGGAGTCCTGAACGTTTCAACTCATTTGCGGTACGCGTCCCGTAGCACTAATTATTCTAACAGGAGGGACACGTTGAGCCGAACCCGACAACCTGGTTAGGCGCGTAGCTGTGGGGGCACGGTCTTCCGCCAATATGAATTGTCCCATGGCGAAGTATCATGGAAGCATATGCGTGTTCTAAAGTGCATCAAGTACCACATGGTGGCAACGGTCTGTATAACGTGTACAGCTGTCCAAGGAGGCGCCTCCGCACGAAAACGCCCCCTTGGGATTCTAGCAGTTTTCATGTCTGTGCTGTCGGCCTGTGTAGAGGCACAGTACGGTCATAGAAGTTCACCCAGAGCGCAACCATTATGATGACGCATCATACGATCCTAGTAGTAGCTTCGTGGGTGGGCTGGACGTAGGCGAGCTCAGTTATGAGACACCCTCAAATTACACTTGCCACACCAGTTCGGTTAGTTCCAGCGAATGGTTGGTCTGGGGACTGAGACGTTTTTGGGACAAATTAACCACTCGTGGCGGGAGCGGGACTTTGGCAAACGGTAATTCACTCGCCGCTCGACGGTGGCAGGTGTCGGTCCGTGTTCTAAATGTACCGGGTGTCGTGCTTACGCCGCCTAATATGTTTAAGATCTCGTCGGACCGTACATAAAACTAGGGAATTCTATAGGAAGTGACGGTGTCTGGCAGGCGTCACGCAGTGGGGTCAAGCTCGCACCCGAACCAGTATAGTACATCACGAATAGTTCTTTAATCTTGGCCTACCGCACTCCACTGCTTCCGTCACGGCGCAGTCATAAGACGCTCCTCACAATCCATCCCTGCGCGTTACAGCTTCCGTCATTGAATTAGTCCCCCCAATCGGGGACAGTCCGGGGTTCCCAAATAGCCAGTGTGACTAGGGAACAGTGCTAGATACCATAATTAGATGCGTGGAGGGGATTGTGGCTCAACTTACGTGCGTAGCGCGTCTCTGGTGTATAATAAACGTTTAGACCGGAGTAGTTCGCGGTTGATAATGCAAGGTCTGATTTAGGATGTCATCCCTACGGAGAGACTGCAACTGGGTCATCCGCGATTTAGGTTCGTCCGCGCCCTGTATCGACCTAACGGACGTGGACTCGGGTATTAACCTGATACGCCTGCACCGCTTACTTAAAGCCTTGCTACCTTGCCAGAGGACCACGCCGCGCGCTCGGTAGGTAAGCGGGACAGTCCTTCATCGAATGTCCTGCTCTCGAGGGGATTACGCAACGCGGTAAAAACGTCAGTCGCCAGTTCGATATCTTGCGTACGGCCTACAAACCACTGCATTTCCGCTCTGCACCTGCTGGGAATCGTTAACCGCAGAACACGTGTGGAAGGCCGATGCGAACTCATTATTGCTTTCCTAGTGTTTGGATCCTGTTATTAACCGTTATGGGATTTCCGTAGGAAGACGGCGGGGGAATCGGAGGGGATTGTCAATAAAATACGAAACTAGGGAGCAAAGGCTTCCTTGGTGTTGAGGTAGTTAGAGTGGTTTTAAACCTTGCATTTGAATAGGCGGTTCCTGTATTGGACTTAAGTCCCCGGCTCGATGTATCGTCGGGAACAGTTGAGATAACTTGTAATGGGCCCATCCTCTAAAAAGTCCACGCGCCGACGTCCTATACTAGCTTGATAACCCACGCTCACGTTAGCCTCGATTATTAGTTAGACCGGTTGGTGGACACATACTAAGGCCTTCCGCCGTATCCCTTATTCGTCGGACTCCAACGTAAATTATATGCTTTCCTTTTTTGGCATGAAG
