# Supplementary material for: How Good Are Indirect Tests at Detecting Recombination in Human mtDNA?
Source: G3 (Bethesda). 2013 Jul 1;3(7):1095–104. doi: 10.1534/g3.113.006510 (PMC3704238; doi:10.1534/g3.113.006510)
Supplement: Supporting Information [file supp_g3.113.006510_FileS2.gz › SequenceData/mtDNA_ratehet&popgrowth/0/3rdbase/Infiles/0_5-new.txt]

33 2284
seq00001   TTGCTAGGCTATATGTCTGGCTTGAGCGGGGATGTAGAGAAGGGTAGGAAATGTCCTAAATTTGGGGGTGGAGATTCAGTGAGTTTCGCTCGAGCTTGCTGCATTGCCCCGTTCAGCCAGACACTTAGGTAGGCTGTTACGGCGCGAGATGCCACGGCTCACCTACGAACCTCGCAATCATAAACTAATGCTGAGGCGCAACGCTTAGCCCCGTACCAGACCTCACGATGTGACTAGTTAAGGTCGAGGAAGTCATCATCTGCGTTTGTTGCCTGGCACGAAAGGTTTGTCAACGCTCCCCGCCTCGAAAATGGTCACCACATAGCTTCTGCTCTCAAGAGGTCCGTCGTTCAGGTTCCGCCTGGTGGGTTAAGCCGATTCAACCAAATTACTTCAACGATGCGCTCTCACTGTCTGAGACGCAATATTACATCAAGATACGACACGTCTGCGCTGGGCGGGTTCTGTGATCTAATCTCTACTACGCCCATTTCACAACCGGACTACGAAAATCTGCGATGTACATGATAGGGACTTTATCTCGCATGAATCTGTTCTGTACTGAATGTCGATGGGAAGACGGGGTTGATGTTAGGGTTGCTATTAGCCACCACACGGAAAGTGCTCACTGGGGGTTCTTAATCTTGTGTTGACCATCTTAAAAAATGTTAAGGTACAGATGGTGACTGGGGATGGCTTCTTCCAAAGTGTTGTATCCTAGGTAATTATCGGGCCTGCTCGGCCCTTCCAAGCCAAGATAGATCAACGACGGTACCTTCTGAGAGGAATCGCCACCTTAATCTATCACGACACGGGAAGATTTTGAGTAAGCCCTTGCAAGCGAAAATATTTCGTTGAGTATTACCTGTAGTAATCAAAATCGATAGCCTACTATATCCACTGTCCCGATGTAAAGCTGGCTCGTTCGCCTTTAGCATGGGTTCATCGTGTGTGTTCGATCAGAATGTAGGGTCTCTACGTGCGTGTACCCCATCTCGTAACCCTTACCAGAAGTTACCGCAATGGCGCTCAGCAGATTTATTTTCTATCTACCTTATAACTAAATTCTTGGGGAGCTCAAGACTGAACATGGTCGGACAGATGAGACACGGTCCAACTAGAACGCAGTCGGCCAACAGTCCTTCCTGAGTGCTATACAAAAGGAGCCCATCTACTAGATGAGCTCTACCAATAGTTGTTGCTCGTGAGTCGGAGCTACGAGTACAGAGGACTTCACCGGACCTTCTAGAAAGTTGGTCCCAAACAATAGGAGGATCGCATACGGGGAACCACATTACGGTGGTGGTTGAATTGCTTGTGCCCGCTCGTTATCGTCCACCGATTGGTACTCTGTGACCAGGTATTATAGGTACACTGAACCGGGTAAGGCTGGAAGTGCCGTTCATCTACCCCAGTGCGGAACAATCCATTAACAAATGGTACTGTATTCGAGTCTACGTCTCGGATTGGGTGTTTATGGATAACACAATTTCACAAATGATCTAAAGAATTAAAGATCCGCCCAACCGACTGAGTAACTCCCTGCTGTCGGCCTACAAACGAGCTGGTCTAACAGGTGTGAATCAACGTAGAGTCCGGTGGGACGTTTTGAGGATCCAGACAAGGCATGGTAACCCATACAGGATCATAAGGAATTCGCTCAAGATACAGTTACCGGTGGAGCAGGTGGGGAAATAGTGGTCTCACTAGCATGGAATTCCTAAAGAATAATAGGAAGATACCGGAATTCACAGATAAGGCTGCGCCTATTCGATTGCGTCCGTCCCGGGGGTGTTTCCTGTTAATCCGAGATTGCTTCTAACTTTATTCCTGAGACGGGGTGGCAGGTTACGATGATTAAGTTTGCACCTAACCGCGTGAATTTAATAGAAGAAGAGTCGAAAAGCGTGTACATCGAAAACGGTTGAGCTAGGGTTGCGGTTCGCCGCTACTCGAAGGAAGGTTGTAGTCTGATTATCGCCGATAGTCAAGGTGCGAGTGAAAGCTAATGGTGGACCAGACGGAGTTACCGTAGTTCGTCCGCGAGGGACAGAGTAATTGCTCTAGGCTGAGCCACCGGAGGCTACGGGGACTAAATACCGTCTACACCTCTAATATCTGGTAAGTTCCGAGGGCAAACACCCATAGGACCTAGGAGATGAGTTTCGGATTGTCCTCCATAGCAGGGATTCAGTTCCCACACGAAATGACCGAGGACCGTTCAGTTTTCGGGCCACCACATTGCCGGCCCGCCAAGACAACTTGCCAAGCTATTTGATTGTTC
seq00002   TTGCTAGGCTATATGTCTGGCTTGAGCGGGGATGTAGAGAAGGGTAGGAAATGTCCTAAATTTGGGGGTGGAGATTCAGTGAGTTTCGCTCGAGCTTGCTGCATTGCCCCGTTCAGCCAGACACTTAGGTAGGCTGTTACGGCGCGAGATGCCACGGCTCACCTACGAACCTCGCAATCATAAACTAATGCTGAGGCGCAACGCTTAGCCCCGTACCAGACCTCACGATGTGACTAGTTAAGGTCGAGGAAGTCATCATCTGCGTTTGTTGCCTGGCACGAAAGGTTTGTCAACGCTCCCCGCCTCGAAAATGGTCACCACATAGCTTCTGCTCTCAAGAGGTCCGTCGTTCAGGTTCCGCCTGGTGGGTTAAGCCGATTCAACCAAATTACTTCAACGATGCGCTCTCACTGTCTGAGACGCAATATTACATCAAGATACGACACGTCTGCGCTGGGCGGGTTCTGTGATCTAATCTCTACTACGCCCATTTCACAACCGGACTACGAAAATCTGCGATGTACATGATAGGGACTTTATCTCGCATGAATCTGTTCTGTACTGAATGTCGATGGGAAGACGGGGTTGATGTTAGGGTTGCTATTAGCCACCACACGGAAAGTGCTCACTGGGGGTTCTTAATCTTGTGTTGACCATCTTAAAAAATGTTAAGGTACAGATGGTGACTGGGGATGGCTTCTTCCAAAGTGTTGTATCCTAGGTAATTATCGGGCCTGCTCGGCCCTTCCAAGCCAAGATAGATCAACGACGGTACCTTCTGAGAGGAATCGCCACCTTAATCTATCACGACACGGGAAGATTTTGAGTAAGCCCTTGCAAGCGAAAATATTTCGTTGAGTATTACCTGTAGTAATCAAAATCGATAGCCTACTATATCCACTGTCCCGATGTAAAGCTGGCTCGTTCGCCTTTAGCATGGGTTCATCGTGTGTGTTCGATCAGAATGTAGGGTCTCTACGTGCGTGTACCCCATCTCGTAACCCTTACCAGAAGTTACCGCAATGGCGCTCAGCAGATTTATTTTCTATCTACCTTATAACTAAATTCTTGGGGAGCTCAAGACTGAACATGGTCGGACAGATGAGACACGGTCCAACTAGAACGCAGTCGGCCAACAGTCCTTCCTGAGTGCTATACAAAAGGAGCCCATCTACTAGATGAGCTCTACCAATAGTTGTTGCTCGTGAGTCGGAGCTACGAGTACAGAGGACTTCACCGGACCTTCTAGAAAGTTGGTCCCAAACAATAGGAGGATCGCATACGGGGAACCACATTACGGTGGTGGTTGAATTGCTTGTGCCCGCTCGTTATCGTCCACCGATTGGTACTCTGTGACCAGGTATTATAGGTACACTGAACCGGGTAAGGCTGGAAGTGCCGTTCATCTACCCCAGTGCGGAACAATCCATTAACAAATGGTACTGTATTCGAGTCTACGTCTCGGATTGGGTGTTTATGGATAACACAATTTCACAAATGATCTAAAGAATTAAAGATCCGCCCAACCGACTGAGTAACTCCCTGCTGTCGGCCTACAAACGAGCTGGTCTAACAGGTGTGAATCAACGTAGAGTCCGGTGGGACGTTTTGAGGATCCAGACAAGGCATGGTAACCCATACAGGATCATAAGGAATTCGCTCAAGATACAGTTACCGGTGGAGCAGGTGGGGAAATAGTGGTCTCACTAGCATGGAATTCCTAAAGAATAATAGGAAGATACCGGAATTCACAGATAAGGCTGCGCCTATTCGATTGCGTCCGTCCCGGGGGTGTTTCCTGTTAATCCGAGATTGCTTCTAACTTTATTCCTGAGACGGGGTGGCAGGTTACGATGATTAAGTTTGCACCTAACCGCGTGAATTTAATAGAAGAAGAGTCGAAAAGCGTGTACATCGAAAACGGTTGAGCTAGGGTTGCGGTTCGCCGCTACTCGAAGGAAGGTTGTAGTCTGATTATCGCCGATAGTCAAGGTGCGAGTGAAAGCTAATGGTGGACCAGACGGAGTTACCGTAGTTCGTCCGCGAGGGACAGAGTAATTGCTCTAGGCTGAGCCACCGGAGGCTACGGGGACTAAATACCGTCTACACCTCTAATATCTGGTAAGTTCCGAGGGCAAACACCCATAGGACCTAGGAGATGAGTTTCGGATTGTCCTCCATAGCAGGGATTCAGTTCCCACACGAAATGACCGAGGACCGTTCAGTTTTCGGGCCACCACATTGCCGGCCCGCCAAGACAACTTGCCAAGCTATTTGATTGTTC
seq00003   TTGCTAGGCTATATGTCTGGCTTGAGCGGGGATGTAGAGAAGGGTAGGAAATGTCCTAAATTTGGGGGTGGAGATTCAGTGAGTTTCGCTCGAGCTTGCTGCATTGCCCCGTTCAGCCAGACACTTAGGTAGGCTGTTACGGCGCGAGATGCCACGGCTCACCTACGAACCTCGCAATCATAAACTAATGCTGAGGCGCAACGCTTAGCCCCGTACCAGACCTCACGATGTGACTAGTTAAGGTCGAGGAAGTCATCATCTGCGTTTGTTGCCTGGCACGAAAGGTTTGTCAACGCTCCCCGCCTCGAAAATGGTCACCACATAGCTTCTGCTCTCAAGAGGTCCGTCGTTCAGGTTCCGCCTGGTGGGTTAAGCCGATTCAACCAAATTACTTCAACGATGCGCTCTCACTGTCTGAGACGCAATATTACATCAAGATACGACACGTCTGCGCTGGGCGGGTTCTGTGATCTAATCTCTACTACGCCCATTTCACAACCGGACTACGAAAATCTGCGATGTACATGATAGGGACTTTATCTCGCATGAATCTGTTCTGTACTGAATGTCGATGGGAAGACGGGGTTGATGTTAGGGTTGCTATTAGCCACCACACGGAAAGTGCTCACTGGGGGTTCTTAATCTTGTGTTGACCATCTTAAAAAATGTTAAGGTACAGATGGTGACTGGGGATGGCTTCTTCCAAAGTGTTGTATCCTAGGTAATTATCGGGCCTGCTCGGCCCTTCCAAGCCAAGATAGATCAACGACGGTACCTTCTGAGAGGAATCGCCACCTTAATCTATCACGACACGGGAAGATTTTGAGTAAGCCCTTGCAAGCGAAAATATTTCGTTGAGTATTACCTGTAGTAATCAAAATCGATAGCCTACTATATCCACTGTCCCGATGTAAAGCTGGCTCGTTCGCCTTTAGCATGGGTTCATCGTGTGTGTTCGATCAGAATGTAGGGTCTCTACGTGCGTGTACCCCATCTCGTAACCCTTACCAGAAGTTACCGCAATGGCGCTCAGCAGATTTATTTTCTATCTACCTTATAACTAAATTCTTGGGGAGCTCAAGACTGAACATGGTCGGACAGATGAGACACGGTCCAACTAGAACGCAGTCGGCCAACAGTCCTTCCTGAGTGCTATACAAAAGGAGCCCATCTACTAGATGAGCTCTACCAATAGTTGTTGCTCGTGAGTCGGAGCTACGAGTACAGAGGACTTCACCGGACCTTCTAGAAAGTTGGTCCCAAACAATAGGAGGATCGCATACGGGGAACCACATTACGGTGGTGGTTGAATTGCTTGTGCCCGCTCGTTATCGTCCACCGATTGGTACTCTGTGACCAGGTATTATAGGTACACTGAACCGGGTAAGGCTGGAAGTGCCGTTCATCTACCCCAGTGCGGAACAATCCATTAACAAATGGTACTGTATTCGAGTCTACGTCTCGGATTGGGTGTTTATGGATAACACAATTTCACAAATGATCTAAAGAATTAAAGATCCGCCCAACCGACTGAGTAACTCCCTGCTGTCGGCCTACAAACGAGCTGGTCTAACAGGTGTGAATCAACGTAGAGTCCGGTGGGACGTTTTGAGGATCCAGACAAGGCATGGTAACCCATACAGGATCATAAGGAATTCGCTCAAGATACAGTTACCGGTGGAGCAGGTGGGGAAATAGTGGTCTCACTAGCATGGAATTCCTAAAGAATAATAGGAAGATACCGGAATTCACAGATAAGGCTGCGCCTATTCGATTGCGTCCGTCCCGGGGGTGTTTCCTGTTAATCCGAGATTGCTTCTAACTTTATTCCTGAGACGGGGTGGCAGGTTACGATGATTAAGTTTGCACCTAACCGCGTGAATTTAATAGAAGAAGAGTCGAAAAGCGTGTACATCGAAAACGGTTGAGCTAGGGTTGCGGTTCGCCGCTACTCGAAGGAAGGTTGTAGTCTGATTATCGCCGATAGTCAAGGTGCGAGTGAAAGCTAATGGTGGACCAGACGGAGTTACCGTAGTTCGTCCGCGAGGGACAGAGTAATTGCTCTAGGCTGAGCCACCGGAGGCTACGGGGACTAAATACCGTCTACACCTCTAATATCTGGTAAGTTCCGAGGGCAAACACCCATAGGACCTAGGAGATGAGTTTCGGATTGTCCTCCATAGCAGGGATTCAGTTCCCACACGAAATGACCGAGGACCGTTCAGTTTTCGGGCCACCACATTGCCGGCCCGCCAAGACAACTTGCCAAGCTATTTGATTGTTC
seq00004   TTGCTAGGCTATATGTCTGGCTTGAGCGGGGATGTAGAGAAGGGTAGGAAATGTCCTAAATTTGGGGGTGGAGATTCAGTGAGTTTCGCTCGAGCTTGCTGCATTGCCCCGTTCAGCCAGACACTTAGGTAGGCTGTTACGGCGCGAGATGCCACGGCTCACCTACGAACCTCGCAATCATAAACTAATGCTGAGGCGCAACGCTTAGCCCCGTACCAGACCTCACGATGTGACTAGTTAAGGTCGAGGAAGTCATCATCTGCGTTTGTTGCCTGGCACGAAAGGTTTGTCAACGCTCCCCGCCTCGAAAATGGTCACCACATAGCTTCTGCTCTCAAGAGGTCCGTCGTTCAGGTTCCGCCTGGTGGGTTAAGCCGATTCAACCAAATTACTTCAACGATGCGCTCTCACTGTCTGAGACGCAATATTACATCAAGATACGACACGTCTGCGCTGGGCGGGTTCTGTGATCTAATCTCTACTACGCCCATTTCACAACCGGACTACGAAAATCTGCGATGTACATGATAGGGACTTTATCTCGCATGAATCTGTTCTGTACTGAATGTCGATGGGAAGACGGGGTTGATGTTAGGGTTGCTATTAGCCACCACACGGAAAGTGCTCACTGGGGGTTCTTAATCTTGTGTTGACCATCTTAAAAAATGTTAAGGTACAGATGGTGACTGGGGATGGCTTCTTCCAAAGTGTTGTATCCTAGGTAATTATCGGGCCTGCTCGGCCCTTCCAAGCCAAGATAGATCAACGACGGTACCTTCTGAGAGGAATCGCCACCTTAATCTATCACGACACGGGAAGATTTTGAGTAAGCCCTTGCAAGCGAAAATATTTCGTTGAGTATTACCTGTAGTAATCAAAATCGATAGCCTACTATATCCACTGTCCCGATGTAAAGCTGGCTCGTTCGCCTTTAGCATGGGTTCATCGTGTGTGTTCGATCAGAATGTAGGGTCTCTACGTGCGTGTACCCCATCTCGTAACCCTTACCAGAAGTTACCGCAATGGCGCTCAGCAGATTTATTTTCTATCTACCTTATAACTAAATTCTTGGGGAGCTCAAGACTGAACATGGTCGGACAGATGAGACACGGTCCAACTAGAACGCAGTCGGCCAACAGTCCTTCCTGAGTGCTATACAAAAGGAGCCCATCTACTAGATGAGCTCTACCAATAGTTGTTGCTCGTGAGTCGGAGCTACGAGTACAGAGGACTTCACCGGACCTTCTAGAAAGTTGGTCCCAAACAATAGGAGGATCGCATACGGGGAACCACATTACGGTGGTGGTTGAATTGCTTGTGCCCGCTCGTTATCGTCCACCGATTGGTACTCTGTGACCAGGTATTATAGGTACACTGAACCGGGTAAGGCTGGAAGTGCCGTTCATCTACCCCAGTGCGGAACAATCCATTAACAAATGGTACTGTATTCGAGTCTACGTCTCGGATTGGGTGTTTATGGATAACACAATTTCACAAATGATCTAAAGAATTAAAGATCCGCCCAACCGACTGAGTAACTCCCTGCTGTCGGCCTACAAACGAGCTGGTCTAACAGGTGTGAATCAACGTAGAGTCCGGTGGGACGTTTTGAGGATCCAGACAAGGCATGGTAACCCATACAGGATCATAAGGAATTCGCTCAAGATACAGTTACCGGTGGAGCAGGTGGGGAAATAGTGGTCTCACTAGCATGGAATTCCTAAAGAATAATAGGAAGATACCGGAATTCACAGATAAGGCTGCGCCTATTCGATTGCGTCCGTCCCGGGGGTGTTTCCTGTTAATCCGAGATTGCTTCTAACTTTATTCCTGAGACGGGGTGGCAGGTTACGATGATTAAGTTTGCACCTAACCGCGTGAATTTAATAGAAGAAGAGTCGAAAAGCGTGTACATCGAAAACGGTTGAGCTAGGGTTGCGGTTCGCCGCTACTCGAAGGAAGGTTGTAGTCTGATTATCGCCGATAGTCAAGGTGCGAGTGAAAGCTAATGGTGGACCAGACGGAGTTACCGTAGTTCGTCCGCGAGGGACAGAGTAATTGCTCTAGGCTGAGCCACCGGAGGCTACGGGGACTAAATACCGTCTACACCTCTAATATCTGGTAAGTTCCGAGGGCAAACACCCATAGGACCTAGGAGATGAGTTTCGGATTGTCCTCCATAGCAGGGATTCAGTTCCCACACGAAATGACCGAGGACCGTTCAGTTTTCGGGCCACCACATTGCCGGCCCGCCAAGACAACTTGCCAAGCTATTTGATTGTTC
seq00005   TTGCTAGGCTATATGTCTGGCTTGAGCGGGGATGTAGAGAAGGGTAGGAAATGTCCTAAATTTGGGGGTGGAGATTCAGTGAGTTTCGCTCGAGCTTGCTGCATTGCCCCGTTCAGCCAGACACTTAGGTAGGCTGTTACGGCGCGAGATGCCACGGCTCACCTACGAACCTCGCAATCATAAACTAATGCTGAGGCGCAACGCTTAGCCCCGTACCAGACCTCACGATGTGACTAGTTAAGGTCGAGGAAGTCATCATCTGCGTTTGTTGCCTGGCACGAAAGGTTTGTCAACGCTCCCCGCCTCGAAAATGGTCACCACATAGCTTCTGCTCTCAAGAGGTCCGTCGTTCAGGTTCCGCCTGGTGGGTTAAGCCGATTCAACCAAATTACTTCAACGATGCGCTCTCACTGTCTGAGACGCAATATTACATCAAGATACGACACGTCTGCGCTGGGCGGGTTCTGTGATCTAATCTCTACTACGCCCATTTCACAACCGGACTACGAAAATCTGCGATGTACATGATAGGGACTTTATCTCGCATGAATCTGTTCTGTACTGAATGTCGATGGGAAGACGGGGTTGATGTTAGGGTTGCTATTAGCCACCACACGGAAAGTGCTCACTGGGGGTTCTTAATCTTGTGTTGACCATCTTAAAAAATGTTAAGGTACAGATGGTGACTGGGGATGGCTTCTTCCAAAGTGTTGTATCCTAGGTAATTATCGGGCCTGCTCGGCCCTTCCAAGCCAAGATAGATCAACGACGGTACCTTCTGAGAGGAATCGCCACCTTAATCTATCACGACACGGGAAGATTTTGAGTAAGCCCTTGCAAGCGAAAATATTTCGTTGAGTATTACCTGTAGTAATCAAAATCGATAGCCTACTATATCCACTGTCCCGATGTAAAGCTGGCTCGTTCGCCTTTAGCATGGGTTCATCGTGTGTGTTCGATCAGAATGTAGGGTCTCTACGTGCGTGTACCCCATCTCGTAACCCTTACCAGAAGTTACCGCAATGGCGCTCAGCAGATTTATTTTCTATCTACCTTATAACTAAATTCTTGGGGAGCTCAAGACTGAACATGGTCGGACAGATGAGACACGGTCCAACTAGAACGCAGTCGGCCAACAGTCCTTCCTGAGTGCTATACAAAAGGAGCCCATCTACTAGATGAGCTCTACCAATAGTTGTTGCTCGTGAGTCGGAGCTACGAGTACAGAGGACTTCACCGGACCTTCTAGAAAGTTGGTCCCAAACAATAGGAGGATCGCATACGGGGAACCACATTACGGTGGTGGTTGAATTGCTTGTGCCCGCTCGTTATCGTCCACCGATTGGTACTCTGTGACCAGGTATTATAGGTACACTGAACCGGGTAAGGCTGGAAGTGCCGTTCATCTACCCCAGTGCGGAACAATCCATTAACAAATGGTACTGTATTCGAGTCTACGTCTCGGATTGGGTGTTTATGGATAACACAATTTCACAAATGATCTAAAGAATTAAAGATCCGCCCAACCGACTGAGTAACTCCCTGCTGTCGGCCTACAAACGAGCTGGTCTAACAGGTGTGAATCAACGTAGAGTCCGGTGGGACGTTTTGAGGATCCAGACAAGGCATGGTAACCCATACAGGATCATAAGGAATTCGCTCAAGATACAGTTACCGGTGGAGCAGGTGGGGAAATAGTGGTCTCACTAGCATGGAATTCCTAAAGAATAATAGGAAGATACCGGAATTCACAGATAAGGCTGCGCCTATTCGATTGCGTCCGTCCCGGGGGTGTTTCCTGTTAATCCGAGATTGCTTCTAACTTTATTCCTGAGACGGGGTGGCAGGTTACGATGATTAAGTTTGCACCTAACCGCGTGAATTTAATAGAAGAAGAGTCGAAAAGCGTGTACATCGAAAACGGTTGAGCTAGGGTTGCGGTTCGCCGCTACTCGAAGGAAGGTTGTAGTCTGATTATCGCCGATAGTCAAGGTGCGAGTGAAAGCTAATGGTGGACCAGACGGAGTTACCGTAGTTCGTCCGCGAGGGACAGAGTAATTGCTCTAGGCTGAGCCACCGGAGGCTACGGGGACTAAATACCGTCTACACCTCTAATATCTGGTAAGTTCCGAGGGCAAACACCCATAGGACCTAGGAGATGAGTTTCGGATTGTCCTCCATAGCAGGGATTCAGTTCCCACACGAAATGACCGAGGACCGTTCAGTTTTCGGGCCACCACATTGCCGGCCCGCCAAGACAACTTGCCAAGCTATTTGATTGTTC
seq00006   TTGCTAGGCTATATGTCTGGCTTGAGCGGGGATGTAGAGAAGGGTAGGAAATGTCCTAAATTTGGGGGTGGAGATTCAGTGAGTTTCGCTCGAGCTTGCTGCATTGCCCCGTTCAGCCAGACACTTAGGTAGGCTGTTACGGCGCGAGATGCCACGGCTCACCTACGAACCTCGCAATCATAAACTAATGCTGAGGCGCAACGCTTAGCCCCGTACCAGACCTCACGATGTGACTAGTTAAGGTCGAGGAAGTCATCATCTGCGTTTGTTGCCTGGCACGAAAGGTTTGTCAACGCTCCCCGCCTCGAAAATGGTCACCACATAGCTTCTGCTCTCAAGAGGTCCGTCGTTCAGGTTCCGCCTGGTGGGTTAAGCCGATTCAACCAAATTACTTCAACGATGCGCTCTCACTGTCTGAGACGCAATATTACATCAAGATACGACACGTCTGCGCTGGGCGGGTTCTGTGATCTAATCTCTACTACGCCCATTTCACAACCGGACTACGAAAATCTGCGATGTACATGATAGGGACTTTATCTCGCATGAATCTGTTCTGTACTGAATGTCGATGGGAAGACGGGGTTGATGTTAGGGTTGCTATTAGCCACCACACGGAAAGTGCTCACTGGGGGTTCTTAATCTTGTGTTGACCATCTTAAAAAATGTTAAGGTACAGATGGTGACTGGGGATGGCTTCTTCCAAAGTGTTGTATCCTAGGTAATTATCGGGCCTGCTCGGCCCTTCCAAGCCAAGATAGATCAACGACGGTACCTTCTGAGAGGAATCGCCACCTTAATCTATCACGACACGGGAAGATTTTGAGTAAGCCCTTGCAAGCGAAAATATTTCGTTGAGTATTACCTGTAGTAATCAAAATCGATAGCCTACTATATCCACTGTCCCGATGTAAAGCTGGCTCGTTCGCCTTTAGCATGGGTTCATCGTGTGTGTTCGATCAGAATGTAGGGTCTCTACGTGCGTGTACCCCATCTCGTAACCCTTACCAGAAGTTACCGCAATGGCGCTCAGCAGATTTATTTTCTATCTACCTTATAACTAAATTCTTGGGGAGCTCAAGACTGAACATGGTCGGACAGATGAGACACGGTCCAACTAGAACGCAGTCGGCCAACAGTCCTTCCTGAGTGCTATACAAAAGGAGCCCATCTACTAGATGAGCTCTACCAATAGTTGTTGCTCGTGAGTCGGAGCTACGAGTACAGAGGACTTCACCGGACCTTCTAGAAAGTTGGTCCCAAACAATAGGAGGATCGCATACGGGGAACCACATTACGGTGGTGGTTGAATTGCTTGTGCCCGCTCGTTATCGTCCACCGATTGGTACTCTGTGACCAGGTATTATAGGTACACTGAACCGGGTAAGGCTGGAAGTGCCGTTCATCTACCCCAGTGCGGAACAATCCATTAACAAATGGTACTGTATTCGAGTCTACGTCTCGGATTGGGTGTTTATGGATAACACAATTTCACAAATGATCTAAAGAATTAAAGATCCGCCCAACCGACTGAGTAACTCCCTGCTGTCGGCCTACAAACGAGCTGGTCTAACAGGTGTGAATCAACGTAGAGTCCGGTGGGACGTTTTGAGGATCCAGACAAGGCATGGTAACCCATACAGGATCATAAGGAATTCGCTCAAGATACAGTTACCGGTGGAGCAGGTGGGGAAATAGTGGTCTCACTAGCATGGAATTCCTAAAGAATAATAGGAAGATACCGGAATTCACAGATAAGGCTGCGCCTATTCGATTGCGTCCGTCCCGGGGGTGTTTCCTGTTAATCCGAGATTGCTTCTAACTTTATTCCTGAGACGGGGTGGCAGGTTACGATGATTAAGTTTGCACCTAACCGCGTGAATTTAATAGAAGAAGAGTCGAAAAGCGTGTACATCGAAAACGGTTGAGCTAGGGTTGCGGTTCGCCGCTACTCGAAGGAAGGTTGTAGTCTGATTATCGCCGATAGTCAAGGTGCGAGTGAAAGCTAATGGTGGACCAGACGGAGTTACCGTAGTTCGTCCGCGAGGGACAGAGTAATTGCTCTAGGCTGAGCCACCGGAGGCTACGGGGACTAAATACCGTCTACACCTCTAATATCTGGTAAGTTCCGAGGGCAAACACCCATAGGACCTAGGAGATGAGTTTCGGATTGTCCTCCATAGCAGGGATTCAGTTCCCACACGAAATGACCGAGGACCGTTCAGTTTTCGGGCCACCACATTGCCGGCCCGCCAAGACAACTTGCCAAGCTATTTGATTGTTC
seq00007   TTGCTAGGCTATATGTCTGGCTTGAGCGGGGATGTAGAGAAGGGTAGGAAATGTCCTAAATTTGGGGGTGGAGATTCAGTGAGTTTCGCTCGAGCTTGCTGCATTGCCCCGTTCAGCCAGACACTTAGGTAGGCTGTTACGGCGCGAGATGCCACGGCTCACCTACGAACCTCGCAATCATAAACTAATGCTGAGGCGCAACGCTTAGCCCCGTACCAGACCTCACGATGTGACTAGTTAAGGTCGAGGAAGTCATCATCTGCGTTTGTTGCCTGGCACGAAAGGTTTGTCAACGCTCCCCGCCTCGAAAATGGTCACCACATAGCTTCTGCTCTCAAGAGGTCCGTCGTTCAGGTTCCGCCTGGTGGGTTAAGCCGATTCAACCAAATTACTTCAACGATGCGCTCTCACTGTCTGAGACGCAATATTACATCAAGATACGACACGTCTGCGCTGGGCGGGTTCTGTGATCTAATCTCTACTACGCCCATTTCACAACCGGACTACGAAAATCTGCGATGTACATGATAGGGACTTTATCTCGCATGAATCTGTTCTGTACTGAATGTCGATGGGAAGACGGGGTTGATGTTAGGGTTGCTATTAGCCACCACACGGAAAGTGCTCACTGGGGGTTCTTAATCTTGTGTTGACCATCTTAAAAAATGTTAAGGTACAGATGGTGACTGGGGATGGCTTCTTCCAAAGTGTTGTATCCTAGGTAATTATCGGGCCTGCTCGGCCCTTCCAAGCCAAGATAGATCAACGACGGTACCTTCTGAGAGGAATCGCCACCTTAATCTATCACGACACGGGAAGATTTTGAGTAAGCCCTTGCAAGCGAAAATATTTCGTTGAGTATTACCTGTAGTAATCAAAATCGATAGCCTACTATATCCACTGTCCCGATGTAAAGCTGGCTCGTTCGCCTTTAGCGTGGGTTCATCGTGTGTGTTCGATCAGAATGTAGGGTCTCTACGTGCGTGTACCCCATCTCGTAACCCTTACCAGAAGTTACCGCAATGGCGCTCAGCAGATTTATTTTCTATCTACCTTATAACTAAATTCTTGGGGAGCTCAAGACTGAACATGGTCGGACAGATGAGACACGGTCCAACTAGAACGCAGTCGGCCAACAGTCCTTCCTGAGTGCTATACAAAAGGAGCCCATCTACTAGATGAGCTCTACCAATAGTTGTTGCTCGTGAGTCGGAGCTACGAGTACAGAGGACTTCACCGGACCTTCTAGAAAGTTGGTCCCAAACAATAGGAGGATCGCATACGGGGAACCACATTACGGTGGTGGTTGAATTGCTTGTGCCCGCTCGTTATCGTCCACCGATTGGTACTCTGTGACCAGGTATTATAGGTACACTGAACCGGGTAAGGCTGGAAGTGCCGTTCATCTACCCCAGTGCGGAACAATCCATTAACAAATGGTACTGTATTCGAGTCTACGTCTCGGATTGGGTGTTTATGGATAACACAATTTCACAAATGATCTAAAGAATTAAAGATCCGCCCAACCGACTGAGTAACTCCCTGCTGTCGGCCTACAAACGAGCTGGTCTAACAGGTGTGAATCAACGTAGAGTCCGGTGGGACGTTTTGAGGATCCAGACAAGGCATGGTAACCCATACAGGATCATAAGGAATTCGCTCAAGATACAGTTACCGGTGGAGCAGGTGGGGAAATAGTGGTCTCACTAGCATGGAATTCCTAAAGAATAATAGGAAGATACCGGAATTCACAGATAAGGCTGCGCCTATTCGATTGCGTCCGTCCCGGGGGTGTTTCCTGTTAATCCGAGATTGCTTCTAACTTTATTCCTGAGACGGGGTGGCAGGTTACGATGATTAAGTTTGCACCTAACCGCGTGAATTTAATAGAAGAAGAGTCGAAAAGCGTGTACATCGAAAACGGTTGAGCTAGGGTTGCGGTTCGCCGCTACTCGAAGGAAGGTTGTAGTCTGATTATCGCCGATAGTCAAGGTGCGAGTGAAAGCTAATGGTGGACCAGACGGAGTTACCGTAGTTCGTCCGCGAGGGACAGAGTAATTGCTCTAGGCTGAGCCACCGGAGGCTACGGGGACTAAATACCGTCTACACCTCTAATATCTGGTAAGTTCCGAGGGCAAACACCCATAGGACCTAGGAGATGAGTTTCGGATTGTCCTCCATAGCAGGGATTCAGTTCCCACACGAAATGACCGAGGACCGTTCAGTTTTCGGGCCACCACATTGCCGGCCCGCCAAGACAACTTGCCAAGCTATTTGATTGTTC
seq00008   TTGCTAGGCTATATGTCTGGCTTGAGCGGGGATGTAGAGAAGGGTAGGAAATGTCCTAAATTTGGGGGTGGAGATTCAGTGAGTTTCGCTCGAGCTTGCTGCATTGCCCCGTTCAGCCAGACACTTAGGTAGGCTGTTACGGCGCGAGATGCCACGGCTCACCTACGAACCTCGCAATCATAAACTAATGCTGAGGCGCAACGCTTAGCCCCGTACCAGACCTCACGATGTGACTAGTTAAGGTCGAGGAAGTCATCATCTGCGTTTGTTGCCTGGCACGAAAGGTTTGTCAACGCTCCCCGCCTCGAAAATGGTCACCACATAGCTTCTGCTCTCAAGAGGTCCGTCGTTCAGGTTCCGCCTGGTGGGTTAAGCCGATTCAACCAAATTACTTCAACGATGCGCTCTCACTGTCTGAGACGCAATATTACATCAAGATACGACACGTCTGCGCTGGGCGGGTTCTGTGATCTAATCTCTACTACGCCCATTTCACAACCGGACTACGAAAATCTGCGATGTACATGATAGGGACTTTATCTCGCATGAATCTGTTCTGTACTGAATGTCGATGGGAAGACGGGGTTGATGTTAGGGTTGCTATTAGCCACCACACGGAAAGTGCTCACTGGGGGTTCTTAATCTTGTGTTGACCATCTTAAAAAATGTTAAGGTACAGATGGTGACTGGGGATGGCTTCTTCCAAAGTGTTGTATCCTAGGTAATTATCGGGCCTGCTCGGCCCTTCCAAGCCAAGATAGATCAACGACGGTACCTTCTGAGAGGAATCGCCACCTTAATCTATCACGACACGGGAAGATTTTGAGTAAGCCCTTGCAAGCGAAAATATTTCGTTGAGTATTACCTGTAGTAATCAAAATCGATAGCCTACTATATCCACTGTCCCGATGTAAAGCTGGCTCGTTCGCCTTTAGCATGGGTTCATCGTGTGTGTTCGATCAGAATGTAGGGTCTCTACGTGCGTGTACCCCATCTCGTAACCCTTACCAGAAGTTACCGCAATGGCGCTCAGCAGATTTATTTTCTATCTACCTTATAACTAAATTCTTGGGGAGCTCAAGACTGAACATGGTCGGACAGATGAGACACGGTCCAACTAGAACGCAGTCGGCCAACAGTCCTTCCTGAGTGCTATACAAAAGGAGCCCATCTACTAGATGAGCTCTACCAATAGTTGTTGCTCGTGAGTCGGAGCTACGAGTACAGAGGACTTCACCGGACCTTCTAGAAAGTTGGTCCCAAACAATAGGAGGATCGCATACGGGGAACCACATTACGGTGGTGGTTGAATTGCTTGTGCCCGCTCGTTATCGTCCACCGATTGGTACTCTGTGACCAGGTATTATAGGTACACTGAACCGGGTAAGGCTGGAAGTGCCGTTCATCTACCCCAGTGCGGAACAATCCATTAACAAATGGTACTGTATTCGAGTCTACGTCTCGGATTGGGTGTTTATGGATAACACAATTTCACAAATGATCTAAAGAATTAAAGATCCGCCCAACCGACTGAGTAACTCCCTGCTGTCGGCCTACAAACGAGCTGGTCTAACAGGTGTGAATCAACGTAGAGTCCGGTGGGACGTTTTGAGGATCCAGACAAGGCATGGTAACCCATACAGGATCATAAGGAATTCGCTCAAGATACAGTTACCGGTGGAGCAGGTGGGGAAATAGTGGTCTCACTAGCATGGAATTCCTAAAGAATAATAGGAAGATACCGGAATTCACAGATAAGGCTGCGCCTATTCGATTGCGTCCGTCCCGGGGGTGTTTCCTGTTAATCCGAGATTGCTTCTAACTTTATTCCTGAGACGGGGTGGCAGGTTACGATGATTAAGTTTGCACCTAACCGCGTGAATTTAATAGAAGAAGAGTCGAAAAGCGTGTACATCGAAAACGGTTGAGCTAGGGTTGCGGTTCGCCGCTACTCGAAGGAAGGTTGTAGTCTGATTATCGCCGATAGTCAAGGTGCGAGTGAAAGCTAATGGTGGACCAGACGGAGTTACCGTAGTTCGTCCGCGAGGGACAGAGTAATTGCTCTAGGCTGAGCCACCGGAGGCTACGGGGACTAAATACCGTCTACACCTCTAATATCTGGTAAGTTCCGAGGGCAAACACCCATAGGACCTAGGAGATGAGTTTCGGATTGTCCTCCATAGCAGGGATTCAGTTCCCACACGAAATGACCGAGGACCGTTCAGTTTTCGGGCCACCACATTGCCGGCCCGCCAAGACAACTTGCCAAGCTATTTGATTGTTC
seq00009   TTGCTAGGCTATATGTCTGGCTTGAGCGGGGATGTAGAGAAGGGTAGGAAATGTCCTAAATTTGGGGGTGGAGATTCAGTGAGTTTCGCTCGAGCTTGCTGCATTGCCCCGTTCAGCCAGACACTTAGGTAGGCTGTTACGGCGCGAGATGCCACGGCTCACCTACGAACCTCGCAATCATAAACTAATGCTGAGGCGCAACGCTTAGCCCCGTACCAGACCTCACGATGTGACTAGTTAAGGTCGAGGAAGTCATCATCTGCGTTTGTTGCCTGGCACGAAAGGTTTGTCAACGCTCCCCGCCTCGAAAATGGTCACCACATAGCTTCTGCTCTCAAGAGGTCCGTCGTTCAGGTTCCGCCTGGTGGGTTAAGCCGATTCAACCAAATTACTTCAACGATGCGCTCTCACTGTCTGAGACGCAATATTACATCAAGATACGACACGTCTGCGCTGGGCGGGTTCTGTGATCTAATCTCTACTACGCCCATTTCACAACCGGACTACGAAAATCTGCGATGTACATGATAGGGACTTTATCTCGCATGAATCTGTTCTGTACTGAATGTCGATGGGAAGACGGGGTTGATGTTAGGGTTGCTATTAGCCACCACACGGAAAGTGCTCACTGGGGGTTCTTAATCTTGTGTTGACCATCTTAAAAAATGTTAAGGTACAGATGGTGACTGGGGATGGCTTCTTCCAAAGTGTTGTATCCTAGGTAATTATCGGGCCTGCTCGGCCCTTCCAAGCCAAGATAGATCAACGACGGTACCTTCTGAGAGGAATCGCCACCTTAATCTATCACGACACGGGAAGATTTTGAGTAAGCCCTTGCAAGCGAAAATATTTCGTTGAGTATTACCTGTAGTAATCAAAATCGATAGCCTACTATATCCACTGTCCCGATGTAAAGCTGGCTCGTTCGCCTTTAGCATGGGTTCATCGTGTGTGTTCGATCAGAATGTAGGGTCTCTACGTGCGTGTACCCCATCTCGTAACCCTTACCAGAAGTTACCGCAATGGCGCTCAGCAGATTTATTTTCTATCTACCTTATAACTAAATTCTTGGGGAGCTCAAGACTGAACATGGTCGGACAGATGAGACACGGTCCAACTAGAACGCAGTCGGCCAACAGTCCTTCCTGAGTGCTATACAAAAGGAGCCCATCTACTAGATGAGCTCTACCAATAGTTGTTGCTCGTGAGTCGGAGCTACGAGTACAGAGGACTTCACCGGACCTTCTAGAAAGTTGGTCCCAAACAATAGGAGGATCGCATACGGGGAACCACATTACGGTGGTGGTTGAATTGCTTGTGCCCGCTCGTTATCGTCCACCGATTGGTACTCTGTGACCAGGTATTATAGGTACACTGAACCGGGTAAGGCTGGAAGTGCCGTTCATCTACCCCAGTGCGGAACAATCCATTAACAAATGGTACTGTATTCGAGTCTACGTCTCGGATTGGGTGTTTATGGATAACACAATTTCACAAATGATCTAAAGAATTAAAGATCCGCCCAACCGACTGAGTAACTCCCTGCTGTCGGCCTACAAACGAGCTGGTCTAACAGGTGTGAATCAACGTAGAGTCCGGTGGGACGTTTTGAGGATCCAGACAAGGCATGGTAACCCATACAGGATCATAAGGAATTCGCTCAAGATACAGTTACCGGTGGAGCAGGTGGGGAAATAGTGGTCTCACTAGCATGGAATTCCTAAAGAATAATAGGAAGATACCGGAATTCACAGATAAGGCTGCGCCTATTCGATTGCGTCCGTCCCGGGGGTGTTTCCTGTTAATCCGAGATTGCTTCTAACTTTATTCCTGAGACGGGGTGGCAGGTTACGATGATTAAGTTTGCACCTAACCGCGTGAATTTAATAGAAGAAGAGTCGAAAAGCGTGTACATCGAAAACGGTTGAGCTAGGGTTGCGGTTCGCCGCTACTCGAAGGAAGGTTGTAGTCTGATTATCGCCGATAGTCAAGGTGCGAGTGAAAGCTAATGGTGGACCAGACGGAGTTACCGTAGTTCGTCCGCGAGGGACAGAGTAATTGCTCTAGGCTGAGCCACCGGAGGCTACGGGGACTAAATACCGTCTACACCTCTAATATCTGGTAAGTTCCGAGGGCAAACACCCATAGGACCTAGGAGATGAGTTTCGGATTGTCCTCCATAGCAGGGATTCAGTTCCCACACGAAATGACCGAGGACCGTTCAGTTTTCGGGCCACCACATTGCCGGCCCGCCAAGACAACTTGCCAAGCTATTTGATTGTTC
seq00010   TTGCTAGGCTATATGTCTGGCTTGAGCTGGGATGTAGAGAAGGGTAGGAAATGTCCTAAATTTGGGGGTGGAGATTCAGTGAGTTTCGCTCGAGCTTGCTGCATTGCCCCGTCCAGCCAGACACTTAGGTAGGCTGTTACGGCGCGAGATGCCACGGCTCACCTACGAACCTCGCAATCATAAACTAATGCTGAGGCGCAACGCTTAGCCCCGTACCAGACCTCACGATGTGACTAGTTAAGGTCGAGGAAGTCATCATCTGCGTTTGTTGCCTGGCACGAAAGGTTTGTCAACGCTCCCCGCCTCGAAAATGGTCACCACATAGCTTCTGCTCTCAAGAGGTCCGTCGTTCAGGTTCCGCCTGGTGGGTTAAGCCGATTCAACCAAATTACTTCAACGATGCGCTCTCACTGTCTGAGACGCAATATTACATCAAGATACGACACGTCTGCGCTGGGCGGGTTCTGTGATCTAATCTCTACTACGCCCATTTCACAACCGGACTACGAAAATCTGCGATGTACATGATAGGGACTTTATCTCGCATGAATCTGTTCTGTACTGAATGTCGATGGGAAGACGGGGTTGATGTTAGGGTTGCTATTAGCCACCACACGGAAAGTGCTCACTGGGGGTTCTTAATCTTGTGTTGACCATCTTAAAAAATGTTAAGGTACAGAAGGTGACTGGGGATGGCTTCTTCCAAAGTGTTGTATCCTAGGTAATTATCGGGCCTGCTCGGCCCTTCCAAGCCAAGATAGATCAACGACGGTACCTTCTGAGAGGAATCGCCACCTTAATCTATCACGACACGGGAAGATTTTGAGTAAGCCCTTGCAAGCGAAAATATTTCGTTGAGTATTACCTGTAGTAATCAAAATCGATAGCCTACTATATCCACTGTCCCGATGTAAAGCTGGCTCGTTCGCCTTTAGCATGGGTTCATCGTGTGTGTTCGATCAGAATGTAGGGTCTCTACGTGCGTGTACCCCATCTCGTAACCCTTACCAGAAGTTATCGCAATGGCGCTCAGCAGATTTATTTTCTATCTACCTTATAACTAAATTCTTGGGGAGCTCAAGACTGAACATGGTCGGACAGATGAGACACGGTCCAACTAGAACGCAGTCGGCCAACAGTCCTTCCTGAGTGCTATACAAAAGGAGCCCATCTACTAGATGAGCTCTACCAATAGTTGTTGCTCGTGAGTCGGAGCTACGAGTACAGAGGACTTCACCGGACCTTCTAGAAAGTTGGTCCCAAACAATAGGAGGATCGCATACGGGGAACCACATTACGGTGGTGGTTGAATTGCTTGTGCCCACTCGTTATCGTCCACCGATTGGTACTCTGTGACCAGGTATTATAGGTACACTGAACCGGGTAAGGCTGGAAGTGCCGTTCATCTACCCCAGTGCGGAACAATCCATTAACAAATGGTACTGTATTCGAATCTACGTCTCGGATTGGGTGTTTATGGATAACACAATTTCACAAATGATCTAAAGAATTAAAGATCCGCCCAACCGACTGAGTAACTCCCTGCTGTCGGCCTACAAACGAGCTGGTCTAACAGGTGTGAATCAACGTAGAGTCCGGTGGGACGTTTTGAGGATCCAGACAAGGCATGGTAACCCATACAGGATCATAAGGAATTCGCTCAAGATACAGTTACCGGTGGAGCAGGTGGGGAAATAGTGGTCTCACTAGCATGGAATTCCTAAAGAATAATAGGAAGATACCGGAATTCACAGATAAGGCTGCGCCTATTCGATTGCGTCCGTCCCGGGGGTGTTTCCTGTTAATCCGAGATTGCTTCTAACTTTATTCCTGAGTCGGGGTGGCAGGTTACGATGATTAAGTTTGCACCTAACCGCGTGAATTTAATAGAAGAAGAGTCGAAAAGCGTGTACATCGAAAACGGTTGAGCTAGGGTTGCGGTTCGCCGCTACTCGAAGGAAGGTTGTAGTCTGATTATCGCCGATAGTCAAGGTGCGAGTGAAAGCTAATGGTGGACCAGACGGAGTTACCGTAGTTCGTCCGCGAGGGACAGAGTAATTGCTCTAGGCTGAGCCACCGGAGGCTACGGGGACTAAATACCGTCTACACCTCTAATATCTGGTAAGTTCCGAGGGCAAACACCCATAGGACCTAGGAGATGAGTTTCGGATTGTCCTCCATAGCAGGGATTCAGTTCCCACACGAAATGACCGAGGACCGTTCAGTTTTCGGGCCACCACATTGCCGGCCCGCCAAGACAACTTGCCAAGCTATTTGATTGTTC
seq00011   TTGCTAGGCTATATGTCTGGCTTGAGCGGGGATGTAGAGAAGGGTAGGAAATGTCCTAAATTTGGGGGTGGAGATTCAGTGAGTTTCGCTCGAGCTTGCTGCATTGCCCCGTTCAGCCAGACACTTAGGTAGGCTGTTACGGCGCGAGATGCCACGGCTCACCTACGAACCTCGCAATCATAAACTAATGCTGAGGCGCAACGCTTAGCCCCGTACCAGACCTCACGATGTGACTAGTTAAGGTCGAGGAAGTCATCATCTGCGTTTGTTGCCTGGCACGAAAGGTTTGTCAACGCTCCCCGCCTCGAAAATGGTCACCACATAGCTTCTGCTCTCAAGAGGTCCGTCGTTCAGGTTCCGCCTGGTGGGTTAAGCCGATTCAACCAAATTACTTCAACGATGCGCTCTCACTGTCTGAGACGCAATATTACATCAAGATACGACACGTCTGCGCTGGGCGGGTTCTGTGATCTAATCTCTACTACGCCCATTTCACAACCGGACTACGAAAATCTGCGATGTACATGATAGGGACTTTATCTCGCATGAATCTGTTCTGTACTGAATGTCGATGGGAAGACGGGGTTGATGTTAGGGTTGCTATTAGCCACCACACGGAAAGTGCTCACTGGGGGTTCTTAATCTTGTGTTGACCATCTTAAAAAATGTTAAGGTACAGATGGTGACTGGGGATGGCTTCTTCCAAAGTGTTGTATCCTAGGTAATTATCGGGCCTGCTCGGCCCTTCCAAGCCAAGATAGATCAACGACGGTACCTTCTGAGAGGAATCGCCACCTTAATCTATCACGACACGGGAAGATTTTGAGTAAGCCCTTGCAAGCGAAAATATTTCGTTGAGTATTACCTGTAGTAATCAAAATCGATAGCCTACTATATCCACTGTCCCGATGTAAAGCTGGCTCGTTCGCCTTTAGCATGGGTTCATCGTGTGTGTTCGATCAGAATGTAGGGTCTCTACGTGCGTGTACCCCATCTCGTAACCCTTACCAGAAGTTACCGCAATGGCGCTCAGCAGATTTATTTTCTATCTACCTTATAACTAAATTCTTGGGGAGCTCAAGACTGAACATGGTCGGACAGATGAGACACGGTCCAACTAGAACGCAGTCGGCCAACAGTCCTTCCTGAGTGCTATACAAAAGGAGCCCATCTACTAGATGAGCTCTACCAATAGTTGTTGCTCGTGAGTCGGAGCTACGAGTACAGAGGACTTCACCGGACCTTCTAGAAAGTTGGTCCCAAACAATAGGAGGATCGCATACGGGGAACCACATTACGGTGGTGGTTGAATTGCTTGTGCCCGCTCGTTATCGTCCACCGATTGGTACTCTGTGACCAGGTATTATAGGTACACTGAACCGGGTAAGGCTGGAAGTGCCGTTCATCTACCCCAGTGCGGAACAATCCATTAACAAATGGTACTGTATTCGAGTCTACGTCTCGGATTGGGTGTTTATGGATAACACAATTTCACAAATGATCTAAAGAATTAAAGATCCGCCCAACCGACTGAGTAACTCCCTGCTGTCGGCCTACAAACGAGCTGGTCTAACAGGTGTGAATCAACGTAGAGTCCGGTGGGACGTTTTGAGGATCCAGACAAGGCATGGTAACCCATACAGGATCATAAGGAATTCGCTCAAGATACAGTTACCGGTGGAGCAGGTGGGGAAATAGTGGTCTCACTAGCATGGAATTCCTAAAGAATAATAGGAAGATACCGGAATTCACAGATAAGGCTGCGCCTATTCGATTGCGTCCGTCCCGGGGGTGTTTCCTGTTAATCCGAGATTGCTTCTAACTTTATTCCTGAGACGGGGTGGCAGGTTACGATGATTAAGTTTGCACCTAACCGCGTGAATTTAATAGAAGAAGAGTCGAAAAGCGTGTACATCGAAAACGGTTGAGCTAGGGTTGCGGTTCGCCGCTACTCGAAGGAAGGTTGTAGTCTGATTATCGCCGATAGTCAAGGTGCGAGTGAAAGCTAATGGTGGACCAGACGGAGTTACCGTAGTTCGTCCGCGAGGGACAGAGTAATTGCTCTAGGCTGAGCCACCGGAGGCTACGGGGACTAAATACCGTCTACACCTCTAATATCTGGTAAGTTCCGAGGGCAAACACCCATAGGACCTAGGAGATGAGTTTCGGATTGTCCTCCATAGCAGGGATTCAGTTCCCACACGAAATGACCGAGGACCGTTCAGTTTTCGGGCCACCACATTGCCGGCCCGCCAAGACAACTTGCCAAGCTATTTGATTGTTC
seq00012   TTGCTAGGCTATATGTCTGGCTTGAGCGGGGATGTAGAGAAGGGTAGGAAATGTCCTAAATTTGGGGGTGGAGATTCAGTGAGTTTCGCTCGAGCTTGCTGCATTGCCCCGTTCAGCCAGACACTTAGGTAGGCTGTTACGGCGCGAGATGCCACGGCTCACCTACGAACCTCGCAATCATAAACTAATGCTGAGGCGCAACGCTTAGCCCCGTACCAGACCTCACGATGTGACTAGTTAAGGTCGAGGAAGTCATCATCTGCGTTTGTTGCCTGGCACGAAAGGTTTGTCAACGCTCCCCGCCTCGAAAATGGTCACCACATAGCTTCTGCTCTCAAGAGGTCCGTCGTTCAGGTTCCGCCTGGTGGGTTAAGCCGATTCAACCAAATTACTTCAACGATGCGCTCTCACTGTCTGAGACGCAATATTACATCAAGATACGACACGTCTGCGCTGGGCGGGTTCTGTGATCTAATCTCTACTACGCCCATTTCACAACCGGACTACGAAAATCTGCGATGTACATGATAGGGACTTTATCTCGCATGAATCTGTTCTGTACTGAATGTCGATGGGAAGACGGGGTTGATGTTAGGGTTGCTATTAGCCACCACACGGAAAGTGCTCACTGGGGGTTCTTAATCTTGTGTTGACCATCTTAAAAAATGTTAAGGTACAGATGGTGACTGGGGATGGCTTCTTCCAAAGTGTTGTATCCTAGGTAATTATCGGGCCTGCTCGGCCCTTCCAAGCCAAGATAGATCAACGACGGTACCTTCTGAGAGGAATCGCCACCTTAATCTATCACGACACGGGAAGATTTTGAGTAAGCCCTTGCAAGCGAAAATATTTCGTTGAGTATTACCTGTAGTAATCAAAATCGATAGCCTACTATATCCACTGTCCCGATGTAAAGCTGGCTCGTTCGCCTTTAGCATGGGTTCATCGTGTGTGTTCGATCAGAATGTAGGGTCTCTACGTGCGTGTACCCCATCTCGTAACCCTTACCAGAAGTTACCGCAATGGCGCTCAGCAGATTTATTTTCTATCTACCTTATAACTAAATTCTTGGGGAGCTCAAGACTGAACATGGTCGGACAGATGAGACACGGTCCAACTAGAACGCAGTCGGCCAACAGTCCTTCCTGAGTGCTATACAAAAGGAGCCCATCTACTAGATGAGCTCTACCAATAGTTGTTGCTCGTGAGTCGGAGCTACGAGTACAGAGGACTTCACCGGACCTTCTAGAAAGTTGGTCCCAAACAATAGGAGGATCGCATACGGGGAACCACATTACGGTGGTGGTTGAATTGCTTGTGCCCGCTCGTTATCGTCCACCGATTGGTACTCTGTGACCAGGTATTATAGGTACACTGAACCGGGTAAGGCTGGAAGTGCCGTTCATCTACCCCAGTGCGGAACAATCCATTAACAAATGGTACTGTATTCGAGTCTACGTCTCGGATTGGGTGTTTATGGATAACACAATTTCACAAATGATCTAAAGAATTAAAGATCCGCCCAACCGACTGAGTAACTCCCTGCTGTCGGCCTACAAACGAGCTGGTCTAACAGGTGTGAATCAACGTAGAGTCCGGTGGGACGTTTTGAGGATCCAGACAAGGCATGGTAACCCATACAGGATCATAAGGAATTCGCTCAAGATACAGTTACCGGTGGAGCAGGTGGGGAAATAGTGGTCTCACTAGCATGGAATTCCTAAAGAATAATAGGAAGATACCGGAATTCACAGATAAGGCTGCGCCTATTCGATTGCGTCCGTCCCGGGGGTGTTTCCTGTTAATCCGAGATTGCTTCTAACTTTATTCCTGAGACGGGGTGGCAGGTTACGATGATTAAGTTTGCACCTAACCGCGTGAATTTAATAGAAGAAGAGTCGAAAAGCGTGTACATCGAAAACGGTTGAGCTAGGGTTGCGGTTCGCCGCTACTCGAAGGAAGGTTGTAGTCTGATTATCGCCGATAGTCAAGGTGCGAGTGAAAGCTAATGGTGGACCAGACGGAGTTACCGTAGTTCGTCCGCGAGGGACAGAGTAATTGCTCTAGGCTGAGCCACCGGAGGCTACGGGGACTAAATACCGTCTACACCTCTAATATCTGGTAAGTTCCGAGGGCAAACACCCATAGGACCTAGGAGATGAGTTTCGGATTGTCCTCCATAGCAGGGATTCAGTTCCCACACGAAATGACCGAGGACCGTTCAGTTTTCGGGCCACCACATTGCCGGCCCGCCAAGACAACTTGCCAAGCTATTTGATTGTTC
seq00013   TTGCTAGGCTATATGTCTGGCTTGAGCTGGGATGTAGAGAAGGGTAGGAAATGTCCTAAATTTGGGGGTGGAGATTCAGTGAGTTTCGCTCGAGCTTGCTGCATTGCCCCGTCCAGCCAGACACTTAGGTAGGCTGTTACGGCGCGAGATGCCACGGCTCACCTACGAACCTCGCAATCATAAACTAATGCTGAGGCGCAACGCTTAGCCCCGTACCAGACCTCACGATGTGACTAGTTAAGGTCGAGGAAGTCATCATCTGCGTTTGTTGCCTGGCACGAAAGGTTTGTCAACGCTCCCCGCCTCGAAAATGGTCACCACATAGCTTCTGCTCTCAAGAGGTCCGTCGTTCAGGTTCCGCCTGGTGGGTTAAGCCGATTCAACCAAATTACTTCAACGATGCGCTCTCACTGTCTGAGACGCAATATTACATCAAGATACGACACGTCTGCGCTGGGCGGGTTCTGTGATCTAATCTCTACTACGCCCATTTCACAACCGGACTACGAAAATCTGCGATGTACATGATAGGGACTTTATCTCGCATGAATCTGTTCTGTACTGAATGTCGATGGGAAGACGGGGTTGATGTTAGCGTTGCTATTAGCCACCACACGGAAAGTGCTCACTGGGGGTTCTTAATCTTGTGTTGACCATCTTAAAAAATGTTAAGGTACAGAAGGTGACTGGGGATGGCTTCTTCCAAAGTGTTGTATCCTAGGTAATTATCGGGCCTGCTCGGCCCTTCCAAGCCAAGATAGATCAACGACGGTACCTTCTGAGAGGAATCGCCACCTTAATCTATCACGACACGGGAAGATTTTGAGTAAGCCCTTGCAAGCGAAAATATTTCGTTGAGTATTACCTGTAGTAATCAAAATCGATAGCCTACTATATCCACTGTCCCGATGTAAAGCTGGCTCGTTCGCCTTTAGCATGGGTTCATCGTGTGTGTTCGATCAGAATGTAGGGTCTCTACGTGCGTGTACCCCATCTCGTAACCCTTACCAGAAGTTATCGCAATGGCGCTCAGCAGATTTATTTTCTATCTACCTTATAACTAAATTCTTGGGGAGCTCAAGACTGAACATGGTCGGACAGATGAGACACGGTCCAACTAGAACGCAGTCGGCCAACAGTCCTTCCTGAGTGCTATACAAAAGGAGCCCATCTACTAGATGAGCTCTACCAATAGTTGTTGCTCGTGAGTCGGAGCTACGAGTACAGAGGACTTCACCGGACCTTCTAGAAAGTTGGTCCCAAACAATAGGAGGATCGCATACGGGGAACCACATTACGGTGGTGGTTGAATTGCTTGTGCCCACTCGTTATCGTCCACCGATTGGTACTCTGTGACCAGGTATTATAGGTACACTGAACCGGGTAAGGCTGGAAGTGCCGTTCATCTACCCCAGTGCGGAACAATCCATTAACAAATGGTACTGTATTCGAATCTACGTCTCGGATTGGGTGTTTATGGATAACACAATTTCACAAATGATCTAAAGAATTAAAGATCCGCCCAACCGACTGAGTAACTCCCTGCTGTCGGCCTACAAACGAGCTGGTCTAACAGGTGTGAATCAACGTAGAGTCCGGTGGGACGTTTTGAGGATCCAGACAAGGCATGGTAACCCATACAGGATCATAAGGAATTCGCTCAAGATACAGTTACCGGTGGAGCAGGTGGGGAAATAGTGGTCTCACTAGCATGGAATTCCTAAAGAATAATAGGAAGATACCGGAATTCACAGATAAGGCTGCGCCTATTCGATTGCGTCCGTCCCGGGGGTGTTTCCTGTTAATCCGAGATTGCTTCTAACTTTATTCCTGAGTCGGGGTGGCAGGTTACGATGATTAAGTTTGCACCTAACCGCGTGAATTTAATAGAAGAAGAGTCGAAAAGCGTGTACATCGAAAACGGTTGAGCTAGGGTTGCGGTTCGCCGCTACTCGAAGGAAGGTTGTAGTCTGATTATCGCCGATAGTCAAGGTGCGAGTGAAAGCTAATGGTGGACCAGACGGAGTTACCGTAGTTCGTCCGCGAGGGACAGAGTAATTGCTCTAGGCTGAGCCACCGGAGGCTACGGGGACTAAATACCGTCTACACCTCTAATATCTGGTAAGTTCCGAGGGCAAACACCCATAGGACCTAGGAGATGAGTTTCGGATTGTCCTCCATAGCAGGGATTCAGTTCCCACACGAAATGACCGAGGACCGTTCAGTTTTCGGGCCACCACATTGCCGGCCCGCCAAGACAACTTGCCAAGCTATTTGATTGTTC
seq00014   TTGCTAGGCTATATGTCTGGCTTGAGCGGGGATGTAGAGAAGGGTAGGAAATGTCCTAAATTTGGGGGTGGAGATTCAGTGAGTTTCGCTCGAGCTTGCTGCATTGCCCCGTTCAGCCAGACACTTAGGTAGGCTGTTACGGCGCGAGATGCCACGGCTCACCTACGAACCTCGCAATCATAAACTAATGCTGAGGCGCAACGCTTAGCCCCGTACCAGACCTCACGATGTGACTAGTTAAGGTCGAGGAAGTCATCATCTGCGTTTGTTGCCTGGCACGAAAGGTTTGTCAACGCTCCCCGCCTCGAAAATGGTCACCACATAGCTTCTGCTCTCAAGAGGTCCGTCGTTCAGGTTCCGCCTGGTGGGTTAAGCCGATTCAACCAAATTACTTCAACGATGCGCTCTCACTGTCTGAGACGCAATATTACATCAAGATACGACACGTCTGCGCTGGGCGGGTTCTGTGATCTAATCTCTACTACGCCCATTTCACAACCGGACTACGAAAATCTGCGATGTACATGATAGGGACTTTATCTCGCATGAATCTGTTCTGTACTGAATGTCGATGGGAAGACGGGGTTGATGTTAGGGTTGCTATTAGCCACCACACGGAAAGTGCTCACTGGGGGTTCTTAATCTTGTGTTGACCATCTTAAAAAATGTTAAGGTACAGATGGTGACTGGGGATGGCTTCTTCCAAAGTGTTGTATCCTAGGTAATTATCGGGCCTGCTCGGCCCTTCCAAGCCAAGATAGATCAACGACGGTACCTTCTGAGAGGAATCGCCACCTTAATCTATCACGACACGGGAAGATTTTGAGTAAGCCCTTGCAAGCGAAAATATTTCGTTGAGTATTACCTGTAGTAATCAAAATCGATAGCCTACTATATCCACTGTCCCGATGTAAAGCTGGCTCGTTCGCCTTTAGCATGGGTTCATCGTGTGTGTTCGATCAGAATGTAGGGTCTCTACGTGCGTGTACCCCATCTCGTAACCCTTACCAGAAGTTACCGCAATGGCGCTCAGCAGATTTATTTTCTATCTACCTTATAACTAAATTCTTGGGGAGCTCAAGACTGAACATGGTCGGACAGATGAGACACGGTCCAACTAGAACGCAGTCGGCCAACAGTCCTTCCTGAGTGCTATACAAAAGGAGCCCATCTACTAGATGAGCTCTACCAATAGTTGTTGCTCGTGAGTCGGAGCTACGAGTACAGAGGACTTCACCGGACCTTCTAGAAAGTTGGTCCCAAACAATAGGAGGATCGCATACGGGGAACCACATTACGGTGGTGGTTGAATTGCTTGTGCCCGCTCGTTATCGTCCACCGATTGGTACTCTGTGACCAGGTATTATAGGTACACTGAACCGGGTAAGGCTGGAAGTGCCGTTCATCTACCCCAGTGCGGAACAATCCATTAACAAATGGTACTGTATTCGAGTCTACGTCTCGGATTGGGTGTTTATGGATAACACAATTTCACAAATGATCTAAAGAATTAAAGATCCGCCCAACCGACTGAGTAACTCCCTGCTGTCGGCCTACAAACGAGCTGGTCTAACAGGTGTGAATCAACGTAGAGTCCGGTGGGACGTTTTGAGGATCCAGACAAGGCATGGTAACCCATACAGGATCATAAGGAATTCGCTCAAGATACAGTTACCGGTGGAGCAGGTGGGGAAATAGTGGTCTCACTAGCATGGAATTCCTAAAGAATAATAGGAAGATACCGGAATTCACAGATAAGGCTGCGCCTATTCGATTGCGTCCGTCCCGGGGGTGTTTCCTGTTAATCCGAGATTGCTTCTAACTTTATTCCTGAGACGGGGTGGCAGGTTACGATGATTAAGTTTGCACCTAACCGCGTGAATTTAATAGAAGAAGAGTCGAAAAGCGTGTACATCGAAAACGGTTGAGCTAGGGTTGCGGTTCGCCGCTACTCGAAGGAAGGTTGTAGTCTGATTATCGCCGATAGTCAAGGTGCGAGTGAAAGCTAATGGTGGACCAGACGGAGTTACCGTAGTTCGTCCGCGAGGGACAGAGTAATTGCTCTAGGCTGAGCCACCGGAGGCTACGGGGACTAAATACCGTCTACACCTCTAATATCTGGTAAGTTCCGAGGGCAAACACCCATAGGACCTAGGAGATGAGTTTCGGATTGTCCTCCATAGCAGGGATTCAGTTCCCACACGAAATGACCGAGGACCGTTCAGTTTTCGGGCCACCACATTGCCGGCCCGCCAAGACAACTTGCCAAGCTATTTGATTGTTC
seq00015   TTGCTAGGCTATATGTCTGGCTTGAGCAGGGATGTAGAGAAGGGTAGGAAATGTCCTAAATTTGGGGGTGGAGATTCAGTGAGTTTCGCTCGAGCTTGCTGCATTGCCCCGTCCAGCCAGACACTTAGGTAGGCTGTTACGGCGCGAGATGCCACGGCTCACCTACGAACCTCGCAATCATAAACTAATGCTGAGGCGCAACGCTTAGCCCCGTACCAGACCTCACGATGTGACTAGTTAAGGTCGAGGAAGTCATCATCTGCGTTTGTTGCCTGGCACGAAAGGTTTGTCAACGCTCCCCGCCTCGAAAATGGTCACCACATAGCTTCTGCTCTCAAGAGGTCCGTCGTTCAGGTTCCGCCTGGTGGGTTAAGCCGATTCAACCAAATTACTTCAACGATGCGCTCTCACTGTCTGAGACGCAATATTACATCAAGATACGACACGTCTGCGCTGGGCGGGTTCTGTGATCTAATCTCTACTACGCCCATTTCACAACCGGACTACGAAAATCTGCGATGTACATGATAGGGACTTTATCTCGCATGAATCTGTTCTGTACTGAATGTCGATGGGAAGACGGGGTTGATGTTAGCGTTGCTATTAGCCACCACACGGAAAGTGCTCACTGGGGGTTCTTAATCTTGTGTTGACCATCTTAAAAAATGTTAAGGTACAGATGGTGACTGGGGATGGCTTCTTCCAAAGTGTTGTATCCTAGGTAATTATCGGGCCTGCTCGGCCCTTCCAAGCCAAGATAGATCAACGACGGTACCTTCTGAGAGGAATCGCCACCTTAATCTATCACGACACGGGAAGATTTTGAGTAAGCCCTTGCAAGCGAAAATATTTCGTTGAGTATTACCTGTAGTAATCAAAATCGATAGCCTACTATATCCACTGTCCCGATGTAAAGCTGGCTCGTTCGCCTTTAGCATGGCTTCATCGTGTGTGTTCGATCAGAATGTAGGGTCTCTACGTGCGTGTACCCCATCTCGTAACCCTTACCAGAAGTTACCGCAATGGCGCTCAGCAGATTTATTTTCTATCTACCTTATAACTAAATTCTTGGGGAGCTCAAGACTGAACATGGTCGGACAGATGAGACACGGTCCAACTAGAACGCAGTCGGCAAACAGTCCTTCCTGAGTGCTATACAAAAGGAGCCCATCTACTAGATGAGCTCTACCAATAGTTGTTGCTCGTGAGTCGGAGCTACGAGTACAGAGGACTTCACCGGACCTTCTAGAAAGTTGGTCCCAAACAATAGGAGGATCGCATACGGGGAACCACATTACGGTGGTGGTTGAATTGCTTGTGCCCGCTCGTTATCGTCCACCGATTGGTACTCGGTGACCAGGTATTATAGGTACACTGAACCGGGTAAGGCTGGAAGTGCCGTTCATCTACCCCAGTGCGGAACAATCCATTAACAAATGGTACTGTATTCGAGTCTACGTCTCGGATTGGGTGTTTATGGATAACACAATTTCACAAATGATCTAAAGAATTAAAGATCCGCACAACCGACTGAGTAACTCCCTGCTGTCGGCCTACAAACGAGCTGGTCTAACAGGTGTGAATCAACGTAGAGTCCGGTGGGACGTTTTGAGGATCCAGACAAGGCATGGTAACCCATACAGGATCATAAGGAATTCGCTCAAGATACAGTTACCGGTGGAACAGGTGGGGAAATAGTGGTCTCACTAGCATGGAATTCCTAAAGAATAATAGGAAGATACCGGAATTCACAGATAAGGCTGCGCCTATTCGATTGCGTCCGTCCCGGGGGTGTTTCCTGTTAATCCGAGATTGCTTCTAACTTTATTCCTGAGTCGGGGTGGCAGGTTACGATGATTAAGTTTGCACCTAACCGCGTGAATTTAATAGAAGAAGAGTCGAAAAGCGTGTACATCGAAAACGGTTGAGCTAGGGTTGCGGTTCGCCGCTACTCGAAGGAAGGTTGTGGTCTGATTATCGCCGATAGTCAAGGTGCGAGTGAAAGCTAATGGTGGACCAGACGGAGTTACCGTAGTTCGTCCGCGAGGGACAGAGTAATTGCTCTAGGCTGAGCCACCGGAGGCTACGGGGACTAAATACCGTCTACACCTCTAATATCTGGTAAGTTCCGAGGGCAAACACCCATAGGACCTAGGAGATGAGTTTCGGATTGTCCTCCATAGCAGGGATTCAGTTCCCACACGAAATGACCGAGGACCGTTCAGTTTTCGGGCCACCACATTGCCGGCCCGCCAAGACAACTTGCCAAGCTATTTGATTGTTC
seq00016   TTGCTAGGCTATATGTCTGGCTTGAGCGGGGATGTAGAGAAGGGTAGGAAATGTCCTAAATTTGGGGGTGGAGATTCAGTGAGTTTCGCTCGAGCTTGCTGCATTGCCCCGTTCAGCCAGACACTTAGGTAGGCTGTTACGGCGCGAGATGCCACGGCTCACCTACGAACCTCGCAATCATAAACTAATGCTGAGGCGCAACGCTTAGCCCCGTACCAGACCTCACGATGTGACTAGTTAAGGTCGAGGAAGTCATCATCTGCGTTTGTTGCCTGGCACGAAAGGTTTGTCAACGCTCCCCGCCTCGAAAATGGTCACCACATAGCTTCTGCTCTCAAGAGGTCCGTCGTTCAGGTTCCGCCTGGTGGGTTAAGCCGATTCAACCAAATTACTTCAACGATGCGCTCTCACTGTCTGAGACGCAATATTACATCAAGATACGACACGTCTGCGCTGGGCGGGTTCTGTGATCTAATCTCTACTACGCCCATTTCACAACCGGACTACGAAAATCTGCGATGTACATGATAGGGACTTTATCTCGCATGAATCTGTTCTGTACTGAATGTCGATGGGAAGACGGGGTTGATGTTAGGGTTGCTATTAGCCACCACACGGAAAGTGCTCACTGGGGGTTCTTAATCTTGTGTTGACCATCTTAAAAAATGTTAAGGTACAGATGGTGACTGGGGATGGCTTCTTCCAAAGTGTTGTATCCTAGGTAATTATCGGGCCTGCTCGGCCCTTCCAAGCCAAGATAGATCAACGACGGTACCTTCTGAGAGGAATCGCCACCTTAATCTATCACGACACGGGAAGATTTTGAGTAAGCCCTTGCAAGCGAAAATATTTCGTTGAGTATTACCTGTAGTAATCAAAATCGATAGCCTACTATATCCACTGTCCCGATGTAAAGCTGGCTCGTTCGCCTTTAGCATGGGTTCATCGTGTGTGTTCGATCAGAATGTAGGGTCTCTACGTGCGTGTACCCCATCTCGTAACCCTTACCAGAAGTTACCGCAATGGCGCTCAGCAGATTTATTTTCTATCTACCTTATAACTAAATTCTTGGGGAGCTCAAGACTGAACATGGTCGGACAGATGAGACACGGTCCAACTAGAACGCAGTCGGCCAACAGTCCTTCCTGAGTGCTATACAAAAGGAGCCCATCTACTAGATGAGCTCTACCAATAGTTGTTGCTCGTGAGTCGGAGCTACGAGTACAGAGGACTTCACCGGACCTTCTAGAAAGTTGGTCCCAAACAATAGGAGGATCGCATACGGGGAACCACATTACGGTGGTGGTTGAATTGCTTGTGCCCGCTCGTTATCGTCCACCGATTGGTACTCTGTGACCAGGTATTATAGGTACACTGAACCGGGTAAGGCTGGAAGTGCCGTTCATCTACCCCAGTGCGGAACAATCCATTAACAAATGGTACTGTATTCGAGTCTACGTCTCGGATTGGGTGTTTATGGATAACACAATTTCACAAATGATCTAAAGAATTAAAGATCCGCCCAACCGACTGAGTAACTCCCTGCTGTCGGCCTACAAACGAGCTGGTCTAACAGGTGTGAATCAACGTAGAGTCCGGTGGGACGTTTTGAGGATCCAGACAAGGCATGGTAACCCATACAGGATCATAAGGAATTCGCTCAAGATACAGTTACCGGTGGAGCAGGTGGGGAAATAGTGGTCTCACTAGCATGGAATTCCTAAAGAATAATAGGAAGATACCGGAATTCACAGATAAGGCTGCGCCTATTCGATTGCGTCCGTCCCGGGGGTGTTTCCTGTTAATCCGAGATTGCTTCTAACTTTATTCCTGAGACGGGGTGGCAGGTTACGATGATTAAGTTTGCACCTAACCGCGTGAATTTAATAGAAGAAGAGTCGAAAAGCGTGTACATCGAAAACGGTTGAGCTAGGGTTGCGGTTCGCCGCTACTCGAAGGAAGGTTGTAGTCTGATTATCGCCGATAGTCAAGGTGCGAGTGAAAGCTAATGGTGGACCAGACGGAGTTACCGTAGTTCGTCCGCGAGGGACAGAGTAATTGCTCTAGGCTGAGCCACCGGAGGCTACGGGGACTAAATACCGTCTACACCTCTAATATCTGGTAAGTTCCGAGGGCAAACACCCATAGGACCTAGGAGATGAGTTTCGGATTGTCCTCCATAGCAGGGATTCAGTTCCCACACGAAATGACCGAGGACCGTTCAGTTTTCGGGCCACCACATTGCCGGCCCGCCAAGACAACTTGCCAAGCTATTTGATTGTTC
seq00017   TTGCTAGGCTATATGTCTGGCTTGAGCGGGGATGTAGAGAAGGGTAGGAAATGTCCTAAATTTGGGGGTGGAGATTCAGTGAGTTTCGCTCGAGCTTGCTGCATTGCCCCGTTCAGCCAGACACTTAGGTAGGCTGTTACGGCGCGAGATGCCACGGCTCACCTACGAACCTCGCAATCATAAACTAATGCTGAGGCGCAACGCTTAGCCCCGTACCAGACCTCACGATGTGACTAGTTAAGGTCGAGGAAGTCATCATCTGCGTTTGTTGCCTGGCACGAAAGGTTTGTCAACGCTCCCCGCCTCGAAAATGGTCACCACATAGCTTCTGCTCTCAAGAGGTCCGTCGTTCAGGTTCCGCCTGGTGGGTTAAGCCGATTCAACCAAATTACTTCAACGATGCGCTCTCACTGTCTGAGACGCAATATTACATCAAGATACGACACGTCTGCGCTGGGCGGGTTCTGTGATCTAATCTCTACTACGCCCATTTCACAACCGGACTACGAAAATCTGCGATGTACATGATAGGGACTTTATCTCGCATGAATCTGTTCTGTACTGAATGTCGATGGGAAGACGGGGTTGATGTTAGGGTTGCTATTAGCCACCACACGGAAAGTGCTCACTGGGGGTTCTTAATCTTGTGTTGACCATCTTAAAAAATGTTAAGGTACAGATGGTGACTGGGGATGGCTTCTTCCAAAGTGTTGTATCCTAGGTAATTATCGGGCCTGCTCGGCCCTTCCAAGCCAAGATAGATCAACGACGGTACCTTCTGAGAGGAATCGCCACCTTAATCTATCACGACACGGGAAGATTTTGAGTAAGCCCTTGCAAGCGAAAATATTTCGTTGAGTATTACCTGTAGTAATCAAAATCGATAGCCTACTATATCCACTGTCCCGATGTAAAGCTGGCTCGTTCGCCTTTAGCGTGGGTTCATCGTGTGTGTTCGATCAGAATGTAGGGTCTCTACGTGCGTGTACCCCATCTCGTAACCCTTACCAGAAGTTACCGCAATGGCGCTCAGCAGATTTATTTTCTATCTACCTTATAACTAAATTCTTGGGGAGCTCAAGACTGAACATGGTCGGACAGATGAGACACGGTCCAACTAGAACGCAGTCGGCCAACAGTCCTTCCTGAGTGCTATACAAAAGGAGCCCATCTACTAGATGAGCTCTACCAATAGTTGTTGCTCGTGAGTCGGAGCTACGAGTACAGAGGACTTCACCGGACCTTCTAGAAAGTTGGTCCCAAACAATAGGAGGATCGCATACGGGGAACCACATTACGGTGGTGGTTGAATTGCTTGTGCCCGCTCGTTATCGTCCACCGATTGGTACTCTGTGACCAGGTATTATAGGTACACTGAACCGGGTAAGGCTGGAAGTGCCGTTCATCTACCCCAGTGCGGAACAATCCATTAACAAATGGTACTGTATTCGAGTCTACGTCTCGGATTGGGTGTTTATGGATAACACAATTTCACAAATGATCTAAAGAATTAAAGATCCGCCCAACCGACTGAGTAACTCCCTGCTGTCGGCCTACAAACGAGCTGGTCTAACAGGTGTGAATCAACGTAGAGTCCGGTGGGACGTTTTGAGGATCCAGACAAGGCATGGTAACCCATACAGGATCATAAGGAATTCGCTCAAGATACAGTTACCGGTGGAGCAGGTGGGGAAATAGTGGTCTCACTAGCATGGAATTCCTAAAGAATAATAGGAAGATACCGGAATTCACAGATAAGGCTGCGCCTATTCGATTGCGTCCGTCCCGGGGGTGTTTCCTGTTAATCCGAGATTGCTTCTAACTTTATTCCTGAGACGGGGTGGCAGGTTACGATGATTAAGTTTGCACCTAACCGCGTGAATTTAATAGAAGAAGAGTCGAAAAGCGTGTACATCGAAAACGGTTGAGCTAGGGTTGCGGTTCGCCGCTACTCGAAGGAAGGTTGTAGTCTGATTATCGCCGATAGTCAAGGTGCGAGTGAAAGCTAATGGTGGACCAGACGGAGTTACCGTAGTTCGTCCGCGAGGGACAGAGTAATTGCTCTAGGCTGAGCCACCGGAGGCTACGGGGACTAAATACCGTCTACACCTCTAATATCTGGTAAGTTCCGAGGGCAAACACCCATAGGACCTAGGAGATGAGTTTCGGATTGTCCTCCATAGCAGGGATTCAGTTCCCACACGAAATGACCGAGGACCGTTCAGTTTTCGGGCCACCACATTGCCGGCCCGCCAAGACAACTTGCCAAGCTATTTGATTGTTC
seq00018   TTGCTAGGCTATATGTCTGGCTTGAGCTGGGATGTAGAGAAGGGTAGGAAATGTCCTAAATTTGGGGGTGGAGATTCAGTGAGTTTCGCTCGAGCTTGCTGCATTGCCCCGTCCAGCCAGACACTTAGGTAGGCTGTTACGGCGCGAGATGCCACGGCTCACCTACGAACCTCGCAATCATAAACTAATGCTGAGGCGCAACGCTTAGCCCCGTACCAGACCTCACGATGTGACTAGTTAAGGTCGAGGAAGTCATCATCTGCGTTTGTTGCCTGGCACGAAAGGTTTGTCAACGCTCCCCGCCTCGAAAATGGTCACCACATAGCTTCTGCTCTCAAGAGGTCCGTCGTTCAGGTTCCGCCTGGTGGGTTAAGCCGATTCAACCAAATTACTTCAACGATGCGCTCTCACTGTCTGAGACGCAATATTACATCAAGATACGACACGTCTGCGCTGGGCGGGTTCTGTGATCTAATCTCTACTACGCCCATTTCACAACCGGACTACGAAAATCTGCGATGTACATGATAGGGACTTTATCTCGCATGAATCTGTTCTGTACTGAATGTCGATGGGAAGACGGGGTTGATGTTAGCGTTGCTATTAGCCACCACACGGAAAGTGCTCACTGGGGGTTCTTAATCTTGTGTTGACCATCTTAAAAAATGTTAAGGTACAGAAGGTGACTGGGGATGGCTTCTTCCAAAGTGTTGTATCCTAGGTAATTATCGGGCCTGCTCGGCCCTTCCAAGCCAAGATAGATCAACGACGGTACCTTCTGAGAGGAATCGCCACCTTAATCTATCACGACACGGGAAGATTTTGAGTAAGCCCTTGCAAGCGAAAATATTTCGTTGAGTATTACCTGTAGTAATCAAAATCGATAGCCTACTATATCCACTGTCCCGATGTAAAGCTGGCTCGTTCGCCTTTAGCATGGGTTCATCGTGTGTGTTCGATCAGAATGTAGGGTCTCTACGTGCGTGTACCCCATCTCGTAACCCTTACCAGAAGTTATCGCAATGGCGCTCAGCAGATTTATTTTCTATCTACCTTATAACTAAATTCTTGGGGAGCTCAAGACTGAACATGGTCGGACAGATGAGACACGGTCCAACTAGAACGCAGTCGGCCAACAGTCCTTCCTGAGTGCTATACAAAAGGAGCCCATCTACTAGATGAGCTCTACCAATAGTTGTTGCTCGTGAGTCGGAGCTACGAGTACAGAGGACTTCACCGGACCTTCTAGAAAGTTGGTCCCAAACAATAGGAGGATCGCATACGGGGAACCACATTACGGTGGTGGTTGAATTGCTTGTGCCCACTCGTTATCGTCCACCGATTGGTACTCTGTGACCAGGTATTATAGGTACACTGAACCGGGTAAGGCTGGAAGTGCCGTTCATCTACCCCAGTGCGGAACAATCCATTAACAAATGGTACTGTATTCGAATCTACGTCTCGGATTGGGTGTTTATGGATAACACAATTTCACAAATGATCTAAAGAATTAAAGATCCGCCCAACCGACTGAGTAACTCCCTGCTGTCGGCCTACAAACGAGCTGGTCTAACAGGTGTGAATCAACGTAGAGTCCGGTGGGACGTTTTGAGGATCCAGACAAGGCATGGTAACCCATACAGGATCATAAGGAATTCGCTCAAGATACAGTTACCGGTGGAGCAGGTGGGGAAATAGTGGTCTCACTAGCATGGAATTCCTAAAGAATAATAGGAAGATACCGGAATTCACAGATAAGGCTGCGCCTATTCGATTGCGTCCGTCCCGGGGGTGTTTCCTGTTAATCCGAGATTGCTTCTAACTTTATTCCTGAGTCGGGGTGGCAGGTTACGATGATTAAGTTTGCACCTAACCGCGTGAATTTAATAGAAGAAGAGTCGAAAAGCGTGTACATCGAAAACGGTTGAGCTAGGGTTGCGGTTCGCCGCTACTCGAAGGAAGGTTGTAGTCTGATTATCGCCGATAGTCAAGGTGCGAGTGAAAGCTAATGGTGGACCAGACGGAGTTACCGTAGTTCGTCCGCGAGGGACAGAGTAATTGCTCTAGGCTGAGCCACCGGAGGCTACGGGGACTAAATACCGTCTACACCTCTAATATCTGGTAAGTTCCGAGGGCAAACACCCATAGGACCTAGGAGATGAGTTTCGGATTGTCCTCCATAGCAGGGATTCAGTTCCCACACGAAATGACCGAGGACCGTTCAGTTTTCGGGCCACCACATTGCCGGCCCGCCAAGACAACTTGCCAAGCTATTTGATTGTTC
seq00019   TTGCTAGGCTATATGTCTGGCTTGAGCTGGGATGTAGAGAAGGGTAGGAAATGTCCTAAATTTGGGGGTGGAGATTCAGTGAGTTTCGCTCGAGCTTGCTGCATTGCCCCGTCCAGCCAGACACTTAGGTAGGCTGTTACGGCGCGAGATGCCACGGCTCACCTACGAACCTCGCAATCATAAACTAATGCTGAGGCGCAACGCTTAGCCCCGTACCAGACCTCACGATGTGACTAGTTAAGGTCGAGGAAGTCATCATCTGCGTTTGTTGCCTGGCACGAAAGGTTTGTCAACGCTCCCCGCCTCGAAAATGGTCACCACATAGCTTCTGCTCTCAAGAGGTCCGTCGTTCAGGTTCCGCCTGGTGGGTTAAGCCGATTCAACCAAATTACTTCAACGATGCGCTCTCACTGTCTGAGACGCAATATTACATCAAGATACGACACGTCTGCGCTGGGCGGGTTCTGTGATCTAATCTCTACTACGCCCATTTCACAACCGGACTACGAAAATCTGCGATGTACATGATAGGGACTTTATCTCGCATGAATCTGTTCTGTACTGAATGTCGATGGGAAGACGGGGTTGATGTTAGGGTTGCTATTAGCCACCACACGGAAAGTGCTCACTGGGGGTTCTTAATCTTGTGTTGACCATCTTAAAAAATGTTAAGGTACAGAAGGTGACTGGGGATGGCTTCTTCCAAAGTGTTGTATCCTAGGTAATTATCGGGCCTGCTCGGCCCTTCCAAGCCAAGATAGATCAACGACGGTACCTTCTGAGAGGAATCGCCACCTTAATCTATCACGACACGGGAAGATTTTGAGTAAGCCCTTGCAAGCGAAAATATTTCGTTGAGTATTACCTGTAGTAATCAAAATCGATAGCCTACTATATCCACTGTCCCGATGTAAAGCTGGCTCGTTCGCCTTTAGCATGGGTTCATCGTGTGTGTTCGATCAGAATGTAGGGTCTCTACGTGCGTGTACCCCATCTCGTAACCCTTACCAGAAGTTATCGCAATGGCGCTCAGCAGATTTATTTTCTATCTACCTTATAACTAAATTCTTGGGGAGCTCAAGACTGAACATGGTCGGACAGATGAGACACGGTCCAACTAGAACGCAGTCGGCCAACAGTCCTTCCAGAGTGCTATACAAAAGGAGCCCATCTACTAGATGAGCTCTACCAATAGTTGTTGCTCGTGAGTCGGAGCTACGAGTACAGAGGACTTCACCGGACCTTCTAGAAAGTTGGTCCCAAACAATAGGAGGATCGCATACGGGGAACCACATTACGGTGGTGGTTGAATTGCTTGTGCCCACTCGTTATCGTCCACCGATTGGTACTCTGTGACCAGGTATTATAGGTACACTGAACCGGGTAAGGCTGGAAGTGCCGTTCATCTACCCCAGTGCGGAACAATCCATTAACAAATGGTACTGTATTCGAGTCTACGTCTCGGATTGGGTGTTTATGGATAACACAATTTCACAAATGATCTAAAGAATTAAAGATCCGCCCAACCGACTGAGTAACTCCCTGCTGTCGGCCTACAAACGAGCTGGTCTAACAGGTGTGAATCAACGTAGAGTCCGGTGGGACGTTTTGAGGATCCAGACAAGGCATGGTAACCCATACAGGATCATAAGGAATTCGCTCAAGATACAGTTACCGGTGGAGCAGGTGGGGAAATAGTGGTCTCACTAGCATGGAATTCCTAAAGAATAATAGGAAGATACCGGAATTCACAGATAAGGCTGCGCCTATTCGATTGCGTCCGTCCCGGGGGTGTTTCCTGTTAATCCGAGATTGCTTCTAACTTTATTCCTGAGTCGGGGTGGCAGGTTACGATGATTAAGTTTGCACCTAACCGCGTGAATTTAATAGAAGAAGAGTCGAAAAGCGTGTACATCGAAAACGGTTGAGCTAGGGTTGCGGTTCGCCGCTACTCGAAGGAAGGTTGTAGTCTGATTATCGCCGATAGTCAAGGTGCGAGTGAAAGCTAATGGTGGACCAGACGGAGTTACCGTAGTTCGTCCGCGAGGGACAGAGTAATTGCTCTAGGCTGAGCCACCGGAGGCTACGGGGACTAAATACCGTCTACACCTCTAATATCTGGTAAGTTCCGAGGGCAAACACCCATAGGACCTAGGAGATGAGTTTCGGATTGTCCTCCATAGCAGGGATTCAGTTCCCACACGAAATGACCGAGGACCGTTCAGTTTTCGGGCCACCACATTGCCGGCCCGCCAAGACAACTTGCCAAGCTATTTGATTGTTC
seq00020   TTGCTAGGCTATATGTCTGGCTTGAGCTGGGATGTAGAGAAGGGTAGGAAATGTCCTAAATTTGGGGGTGGAGATTCAGTGAGTTTCGCTCGAGCTTGCTGCATTGCCCCGTCCAGCCAGACACTTAGGTAGGCTGTTACGGCGCGAGATGCCACGGCTCACCTACGAACCTCGCAATCATAAACTAATGCTGAGGCGCAACGCTTAGCCCCGTACCAGACCTCACGATGTGACTAGTTAAGGTCGAGGAAGTCATCATCTGCGTTTGTTGCCTGGCACGAAAGGTTTGTCAACGCTCCCCGCCTCGAAAATGGTCACCACATAGCTTCTGCTCTCAAGAGGTCCGTCGTTCAGGTTCCGCCTGGTGGGTTAAGCCGATTCAACCAAATTACTTCAACGATGCGCTCTCACTGTCTGAGACGCAATATTACATCAAGATACGACACGTCTGCGCTGGGCGGGTTCTGCGATCTAATCTCTACTACGCCCATTTCACAACCGGACTACGAAAATCTGCGATGTACATGATAGGGACTTTATCTCGCATGAATCTGTTCTGTACTGAATGTCGATGGGAAGACGGGGTTGATGTTAGGGTTGCTATTAGCCACCACACGGAAAGTGCTCACTGGGGGTTCTTAATCTTGTGTTGACCATCTTAAAAAATGTTAAGGTACAGATGGTGACTGGGGATGGCTTCTTCCAAAGTGTTGTATCCTAGGTAATTATCGGGCCTGCTCGGCCCTTCCAAGCCAAGATAGATCAACGACGGTACCTTCTGAGAGGAATCGCCACCTTAATCTATCACGACACGGGAAGATTTTGAGTAAGCCCTTGCAAGCGAAAATATTTCGTTGAGTATTACCTGTAGTAATCAAAATCGATAGCCTACTATATCCACTGTCCCGATGTAAAGCTGGCTCGTTCGCCTTTAGCATGGGTTCATCGTGTGTGTTCGATCAGAATGTAGGGTCTCTACGTGCGTGTACCCCATCTCGTAACCCTTACCAGAAGTTACCGCAATGGCGCTCAGCAGATTTATTTTCTATCTACCTTATAACTAAATTCTTGGGGAGCTCAAGACTGAACATGGTCGGACAGATGAGACACGGTCCAACTAGAACGCAGTCGGCCAACAGTCCTTCCTGAGTGCTATACAAAAGGAGCCCATCTACTAGATGAGCTCTACCCATAGTTGTTGCTCGTGAGTCGGAGCTACGAGTACAGAGGACTTCACCGGACCTTCTAGAAAGTTGGTCCCAAACAATAGGAGGATCGCATACGGGGAACCACATTACGGTGGTGGTTGAATTGCTTGTGCCCACTCGTTATCGTCCACCGATTGGTACTCTGTGACCAGGTATTATAGGTACACTGAACCGGGTAAGGCTGGAAGTGCCGTTCATCTACCCCAGTGCGGAACAATCCATTAACAAATGGTACTGTATTCGAGTCTACGTCTCGGATTGGGTGTTTATGGATAACACAATTTCACAAATGATCTAAAGAATTAAAGATCCGCCCAACCGACTGAGTAACTCCCTGCTGTCGGCCTACAAACGAGCTGGTCTAACAGGTGTGAATCAACGTAGAGTCCGGTGGGACGTTTTGAGGATCCAGACAAGGCATGGTAACCCATACAGGATCATAAGGAATTCGCTCAAGATACAGTTACCGGTGGAGCAGGTGGGGAAATAGTGGTCTCACTAGCATGGAATTCCTAAAGAATAATAGGAAGATACCGGAATTCACAGATAAGGCTGCGCCTATTCGATTGCGTCCGTCCCGGGGGTGTTTCCTGTTAATCCGAGATTGCTTCTAACTTTATTCCTGAGTCGGGGTGGCAGGTTACGATGATTAAGTTTGCACCTAACCGCGTGAATTTAATAGAAGAAGAGTCGAAAAGCGTGTACATCGAAAACGGTTGAGCTAGGGTTGCGGTTCGCCGCTACTCGAAGGAAGGTTGTAGTCTGATTATCGCCGATAGTCAAGGTGCGAGTGAAAGCTAATGGTGGACCAGACGGAGTTACCGTAGTTCGTCCGCGAGGGACAGAGTAATTGCTCTAGGCTGAGCCACCGGAGGCTACGGGGACTAAATACCGTCTACACCTCTAATATCTGGTAAGTTCCGAGGGCAAACACCCATAGGACCTAGGAGATGAGTTTCGGATTGTCCTCCATAGCAGGGATTCAGTTCCCACACGAAATGACCGAGGACCGTTCAGTTTTCGGGCCACCACATTGCCGGCCCGCCAAGACAACTTGCCAAGCTATTTGATTGTTC
seq00021   TTGCTAGGCTATATGTCTGGCTTGAGCTGGGATGTAGAGAAGGGTAGGAAATGTCCTAAATTTGGGGGTGGAGATTCAGTGAGTTTCGCTCGAGCTTGCTGCATTGCCCCGTCCAGCCAGACACTTAGGTAGGCTGTTACGGCGCGAGATGCCACGGCTCACCTACGAACCTCGCAATCATAAACTAATGCTGAGGCGCAACGCTTAGCCCCGTACCAGACCTCACGATGTGACTAGTTAAGGTCGAGGAAGTCATCATCTGCGTTTGTTGCCTGGCACGAAAGGTTTGTCAACGCTCCCCGCCTCGAAAATGGTCACCACATAGCTTCTGCTCTCAAGAGGTCCGTCGTTCAGGTTCCGCCTGGTGGGTTAAGCCGATTCAACCAAATTACTTCAACGATGCGCTCTCACTGTCTGAGACGCAATATTACATCAAGATACGACACGTCTGCGCTGGGCGGGTTCTGTGATCTAATCTCTACTACGCCCATTTCACAACCGGACTACGAAAATCTGCGATGTACATGATAGGGACTTTATCTCGCATGAATCTGTTCTGTACTGAATGTCGATGGGAAGACGGGGTTGATGTTAGGGTTGCTATTAGCCACCACACGGAAAGTGCTCACTGGGGGTTCTTAATCTTGTGTTGACCATCTTAAAAAATGTTAAGGTACAGAAGGTGACTGGGGATGGCTTCTTCCAAAGTGTTGTATCCTAGGTAATTATCGGGCCTGCTCGGCCCTTCCAAGCCAAGATAGATCAACGACGGTACCTTCTGAGAGGAATCGCCACCTTAATCTATCACGACACGGGAAGATTTTGAGTAAGCCCTTGCAAGCGAAAATATTTCGTTGAGTATTACCTGTAGTAATCAAAATCGATAGCCTACTATATCCACTGTCCCGATGTAAAGCTGGCTCGTTCGCCTTTAGCATGGGTTCATCGTGTGTGTTCGATCAGAATGTAGGGTCTCTACGTGCGTGTACCCCATCTCGTAACCCTTACCAGAAGTTATCGCAATGGCGCTCAGCAGATTTATTTTCTATCTACCTTATAACTAAATTCTTGGGGAGCTCAAGACTGAACATGGTCGGACAGATGAGACACGGTCCAACTAGAACGCAGTCGGCCAACAGTCCTTCCTGAGTGCTATACAAAAGGAGCCCATCTACTAGATGAGCTCTACCAATAGTTGTTGCTCGTGAGTCGGAGCTACGAGTACAGAGGACTTCACCGGACCTTCTAGAAAGTTGGTCCCAAACAATAGGAGGATCGCATACGGGGAACCACATTACGGTGGTGGTTGAATTGCTTGTGCCCACTCGTTATCGTCCACCGATTGGTACTCTGTGACCAGGTATTATAGGTACACTGAACCGGGTAAGGCTGGAAGTGCCGTTCATCTACCCCAGTGCGGAACAATCCATTAACAAATGGTACTGTATTCGAATCTACGTCTCGGATTGGGTGTTTATGGATAACACAATTTCACAAATGATCTAAAGAATTAAAGATCCGCCCAACCGACTGAGTAACTCCCTGCTGTCGGCCTACAAACGAGCTGGTCTAACAGGTGTGAATCAACGTAGAGTCCGGTGGGACGTTTTGAGGATCCAGACAAGGCATGGTAACCCATACAGGATCATAAGGAATTCGCTCAAGATACAGTTACCGGTGGAGCAGGTGGGGAAATAGTGGTCTCACTAGCATGGAATTCCTAAAGAATAATAGGAAGATACCGGAATTCACAGATAAGGCTGCGCCTATTCGATTGCGTCCGTCCCGGGGGTGTTTCCTGTTAATCCGAGATTGCTTCTAACTTTATTCCTGAGTCGGGGTGGCAGGTTACGATGATTAAGTTTGCACCTAACCGCGTGAATTTAATAGAAGAAGAGTCGAAAAGCGTGTACATCGAAAACGGTTGAGCTAGGGTTGCGGTTCGCCGCTACTCGAAGGAAGGTTGTAGTCTGATTATCGCCGATAGTCAAGGTGCGAGTGAAAGCTAATGGTGGACCAGACGGAGTTACCGTAGTTCGTCCGCGAGGGACAGAGTAATTGCTCTAGGCTGAGCCACCGGAGGCTACGGGGACTAAATACCGTCTACACCTCTAATATCTGGTAAGTTCCGAGGGCAAACACCCATAGGACCTAGGAGATGAGTTTCGGATTGTCCTCCATAGCAGGGATTCAGTTCCCACACGAAATGACCGAGGACCGTTCAGTTTTCGGGCCACCACATTGCCGGCCCGCCAAGACAACTTGCCAAGCTATTTGATTGTTC
seq00022   TTGCTAGGCTATATGTCTGGCTTGAGCAGGGATGTAGAGAAGGGTAGGAAATGTCCTAAATTTGGGGGTGGAGATTCAGTGAGTTTCGCTCGAGCTTGCTGCATTGCCCCGTCCAGCCAGACACTTAGGTAGGCTGTTACGGCGCGAGATGCCACGGCTCACCTACGAACCTCGCAATCATAAACTAATGCTGAGGCGCAACGCTTAGCCCCGTACCAGACCTCACGATGTGACTAGTTAAGGTCGAGGAAGTCATCATCTGCGTTTGTTGCCTGGCACGAAAGGTTTGTCAACGCTCCCCGCCTCGAAAATGGTCACCACATAGCTTCTGCTCTCAAGAGGTCCGTCGTTCAGGTTCCGCCTGGTGGGTTAAGCCGATTCAACCAAATTACTTCAACGATGCGCTCTCACTGTCTGAGACGCAATATTACATCAAGATACGACACGTCTGCGCTGGGCGGGTTCTGTGATCTAATCTCTACTACGCCCATTTCACAACCGGACTACGAAAATCTGCGATGTACATGATAGGGACTTTATCTCGCATGAATCTGTTCTGTACTGAATGTCGATGGGAAGACGGGGTTGATGTTAGCGTTGCTATTAGCCACCACACGGAAAGTGCTCACTGGGGGTTCTTAATCTTGTGTTGACCATCTTAAAAAATGTTAAGGTACAGATGGTGACTGGGGATGGCTTCTTCCAAAGTGTTGTATCCTAGGTAATTATCGGGCCTGCTCGGCCCTTCCAAGCCAAGATAGATCAACGACGGTACCTTCTGAGAGGAATCGCCACCTTAATCTATCACGACACGGGAAGATTTTGAGTAAGCCCTTGCAAGCGAAAATATTTCGTTGAGTATTACCTGTAGTAATCAAAATCGATAGCCTACTATATCCACTGTCCCGATGTAAAGCTGGCTCGTTCGCCTTTAGCATGGCTTCATCGTGTGTGTTCGATCAGAATGTAGGGTCTCTACGTGCGTGTACCCCATCTCGTAACCCTTACCAGAAGTTACCGCAATGGCGCTCAGCAGATTTATTTTCTATCTACCTTATAACTAAATTCTTGGGGAGCTCAAGACTGAACATGGTCGGACAGATGAGACACGGTCCAACTAGAACGCAGTCGGCAAACAGTCCTTCCTGAGTGCTATACAAAAGGAGCCCATCTACTAGATGAGCTCTACCAATAGTTGTTGCTCGTGAGTCGGAGCTACGAGTACAGAGGACTTCACCGGACCTTCTAGAAAGTTGGTCCCAAACAATAGGAGGATCGCATACGGGGAACCACATTACGGTGGTGGTTGAATTGCTTGTGCCCGCTCGTTATCGTCCACCGATTGGTACTCGGTGACCAGGTATTATAGGTACACTGAACCGGGTAAGGCTGGAAGTGCCGTTCATCTACCCCAGTGCGGAACAATCCATTAACAAATGGTACTGTATTCGAGTCTACGTCTCGGATTGGGTGTTTATGGATAACACAATTTCACAAATGATCTAAAGAATTAAAGATCCGCACAACCGACTGAGTAACTCCCTGCTGTCGGCCTACAAACGAGCTGGTCTAACAGGTGTGAATCAACGTAGAGTCCGGTGGGACGTTTTGAGGATCCAGACAAGGCATGGTAACCCATACAGGATCATAAGGAATTCGCTCAAGATACAGTTACCGGTGGAACAGGTGGGGAAATAGTGGTCTCACTAGCATGGAATTCCTAAAGAATAATAGGAAGATACCGGAATTCACAGATAAGGCTGCGCCTATTCGATTGCGTCCGTCCCGGGGGTGTTTCCTGTTAATCCGAGATTGCTTCTAACTTTATTCCTGAGTCGGGGTGGCAGGTTACGATGATTAAGTTTGCACCTAACCGCGTGAATTTAATAGAAGAAGAGTCGAAAAGCGTGTACATCGAAAACGGTTGAGCTAGGGTTGCGGTTCGCCGCTACTCGAAGGAAGGTTGTGGTCTGATTATCGCCGATAGTCAAGGTGCGAGTGAAAGCTAATGGTGGACCAGACGGAGTTACCGTAGTTCGTCCGCGAGGGACAGAGTAATTGCTCTAGGCTGAGCCACCGGAGGCTACGGGGACTAAATACCGTCTACACCTCTAATATCTGGTAAGTTCCGAGGGCAAACACCCATAGGACCTAGGAGATGAGTTTCGGATTGTCCTCCATAGCAGGGATTCAGTTCCCACACGAAATGACCGAGGACCGTTCAGTTTTCGGGCCACCACATTGCCGGCCCGCCAAGACAACTTGCCAAGCTATTTGATTGTTC
seq00023   TTGCTAGGCTATATGTCTGGCTTGAGCGGGGATGTAGAGAAGGGTAGGAAATGTCCTAAATTTGGGGGTGGAGATTCAGTGAGTTTCGCTCGAGCTTGCTGCATTGCCCCGTTCAGCCAGACACTTAGGTAGGCTGTTACGGCGCGAGATGCCACGGCTCACCTACGAACCTCGCAATCATAAACTAATGCTGAGGCGCAACGCTTAGCCCCGTACCAGACCTCACGATGTGACTAGTTAAGGTCGAGGAAGTCATCATCTGCGTTTGTTGCCTGGCACGAAAGGTTTGTCAACGCTCCCCGCCTCGAAAATGGTCACCACATAGCTTCTGCTCTCAAGAGGTCCGTCGTTCAGGTTCCGCCTGGTGGGTTAAGCCGATTCAACCAAATTACTTCAACGATGCGCTCTCACTGTCTGAGACGCAATATTACATCAAGATACGACACGTCTGCGCTGGGCGGGTTCTGTGATCTAATCTCTACTACGCCCATTTCACAACCGGACTACGAAAATCTGCGATGTACATGATAGGGACTTTATCTCGCATGAATCTGTTCTGTACTGAATGTCGATGGGAAGACGGGGTTGATGTTAGGGTTGCTATTAGCCACCACACGGAAAGTGCTCACTGGGGGTTCTTAATCTTGTGTTGACCATCTTAAAAAATGTTAAGGTACAGATGGTGACTGGGGATGGCTTCTTCCAAAGTGTTGTATCCTAGGTAATTATCGGGCCTGCTCGGCCCTTCCAAGCCAAGATAGATCAACGACGGTACCTTCTGAGAGGAATCGCCACCTTAATCTATCACGACACGGGAAGATTTTGAGTAAGCCCTTGCAAGCGAAAATATTTCGTTGAGTATTACCTGTAGTAATCAAAATCGATAGCCTACTATATCCACTGTCCCGATGTAAAGCTGGCTCGTTCGCCTTTAGCATGGGTTCATCGTGTGTGTTCGATCAGAATGTAGGGTCTCTACGTGCGTGTACCCCATCTCGTAACCCTTACCAGAAGTTACCGCAATGGCGCTCAGCAGATTTATTTTCTATCTACCTTATAACTAAATTCTTGGGGAGCTCAAGACTGAACATGGTCGGACAGATGAGACACGGTCCAACTAGAACGCAGTCGGCCAACAGTCCTTCCTGAGTGCTATACAAAAGGAGCCCATCTACTAGATGAGCTCTACCAATAGTTGTTGCTCGTGAGTCGGAGCTACGAGTACAGAGGACTTCACCGGACCTTCTAGAAAGTTGGTCCCAAACAATAGGAGGATCGCATACGGGGAACCACATTACGGTGGTGGTTGAATTGCTTGTGCCCGCTCGTTATCGTCCACCGATTGGTACTCTGTGACCAGGTATTATAGGTACACTGAACCGGGTAAGGCTGGAAGTGCCGTTCATCTACCCCAGTGCGGAACAATCCATTAACAAATGGTACTGTATTCGAGTCTACGTCTCGGATTGGGTGTTTATGGATAACACAATTTCACAAATGATCTAAAGAATTAAAGATCCGCCCAACCGACTGAGTAACTCCCTGCTGTCGGCCTACAAACGAGCTGGTCTAACAGGTGTGAATCAACGTAGAGTCCGGTGGGACGTTTTGAGGATCCAGACAAGGCATGGTAACCCATACAGGATCATAAGGAATTCGCTCAAGATACAGTTACCGGTGGAGCAGGTGGGGAAATAGTGGTCTCACTAGCATGGAATTCCTAAAGAATAATAGGAAGATACCGGAATTCACAGATAAGGCTGCGCCTATTCGATTGCGTCCGTCCCGGGGGTGTTTCCTGTTAATCCGAGATTGCTTCTAACTTTATTCCTGAGACGGGGTGGCAGGTTACGATGATTAAGTTTGCACCTAACCGCGTGAATTTAATAGAAGAAGAGTCGAAAAGCGTGTACATCGAAAACGGTTGAGCTAGGGTTGCGGTTCGCCGCTACTCGAAGGAAGGTTGTAGTCTGATTATCGCCGATAGTCAAGGTGCGAGTGAAAGCTAATGGTGGACCAGACGGAGTTACCGTAGTTCGTCCGCGAGGGACAGAGTAATTGCTCTAGGCTGAGCCACCGGAGGCTACGGGGACTAAATACCGTCTACACCTCTAATATCTGGTAAGTTCCGAGGGCAAACACCCATAGGACCTAGGAGATGAGTTTCGGATTGTCCTCCATAGCAGGGATTCAGTTCCCACACGAAATGACCGAGGACCGTTCAGTTTTCGGGCCACCACATTGCCGGCCCGCCAAGACAACTTGCCAAGCTATTTGATTGTTC
seq00024   TTGCTAGGCTATATGTCTGGCTTGAGCGGGGATGTAGAGAAGGGTAGGAAATGTCCTAAATTTGGGGGTGGAGATTCAGTGAGTTTCGCTCGAGCTTGCTGCATTGCCCCGTTCAGCCAGACACTTAGGTAGGCTGTTACGGCGCGAGATGCCACGGCTCACCTACGAACCTCGCAATCATAAACTAATGCTGAGGCGCAACGCTTAGCCCCGTACCAGACCTCACGATGTGACTAGTTAAGGTCGAGGAAGTCATCATCTGCGTTTGTTGCCTGGCACGAAAGGTTTGTCAACGCTCCCCGCCTCGAAAATGGTCACCACATAGCTTCTGCTCTCAAGAGGTCCGTCGTTCAGGTTCCGCCTGGTGGGTTAAGCCGATTCAACCAAATTACTTCAACGATGCGCTCTCACTGTCTGAGACGCAATATTACATCAAGATACGACACGTCTGCGCTGGGCGGGTTCTGTGATCTAATCTCTACTACGCCCATTTCACAACCGGACTACGAAAATCTGCGATGTACATGATAGGGACTTTATCTCGCATGAATCTGTTCTGTACTGAATGTCGATGGGAAGACGGGGTTGATGTTAGGGTTGCTATTAGCCACCACACGGAAAGTGCTCACTGGGGGTTCTTAATCTTGTGTTGACCATCTTAAAAAATGTTAAGGTACAGATGGTGACTGGGGATGGCTTCTTCCAAAGTGTTGTATCCTAGGTAATTATCGGGCCTGCTCGGCCCTTCCAAGCCAAGATAGATCAACGACGGTACCTTCTGAGAGGAATCGCCACCTTAATCTATCACGACACGGGAAGATTTTGAGTAAGCCCTTGCAAGCGAAAATATTTCGTTGAGTATTACCTGTAGTAATCAAAATCGATAGCCTACTATATCCACTGTCCCGATGTAAAGCTGGCTCGTTCGCCTTTAGCATGGGTTCATCGTGTGTGTTCGATCAGAATGTAGGGTCTCTACGTGCGTGTACCCCATCTCGTAACCCTTACCAGAAGTTACCGCAATGGCGCTCAGCAGATTTATTTTCTATCTACCTTATAACTAAATTCTTGGGGAGCTCAAGACTGAACATGGTCGGACAGATGAGACACGGTCCAACTAGAACGCAGTCGGCCAACAGTCCTTCCTGAGTGCTATACAAAAGGAGCCCATCTACTAGATGAGCTCTACCAATAGTTGTTGCTCGTGAGTCGGAGCTACGAGTACAGAGGACTTCACCGGACCTTCTAGAAAGTTGGTCCCAAACAATAGGAGGATCGCATACGGGGAACCACATTACGGTGGTGGTTGAATTGCTTGTGCCCGCTCGTTATCGTCCACCGATTGGTACTCTGTGACCAGGTATTATAGGTACACTGAACCGGGTAAGGCTGGAAGTGCCGTTCATCTACCCCAGTGCGGAACAATCCATTAACAAATGGTACTGTATTCGAGTCTACGTCTCGGATTGGGTGTTTATGGATAACACAATTTCACAAATGATCTAAAGAATTAAAGATCCGCCCAACCGACTGAGTAACTCCCTGCTGTCGGCCTACAAACGAGCTGGTCTAACAGGTGTGAATCAACGTAGAGTCCGGTGGGACGTTTTGAGGATCCAGACAAGGCATGGTAACCCATACAGGATCATAAGGAATTCGCTCAAGATACAGTTACCGGTGGAGCAGGTGGGGAAATAGTGGTCTCACTAGCATGGAATTCCTAAAGAATAATAGGAAGATACCGGAATTCACAGATAAGGCTGCGCCTATTCGATTGCGTCCGTCCCGGGGGTGTTTCCTGTTAATCCGAGATTGCTTCTAACTTTATTCCTGAGACGGGGTGGCAGGTTACGATGATTAAGTTTGCACCTAACCGCGTGAATTTAATAGAAGAAGAGTCGAAAAGCGTGTACATCGAAAACGGTTGAGCTAGGGTTGCGGTTCGCCGCTACTCGAAGGAAGGTTGTAGTCTGATTATCGCCGATAGTCAAGGTGCGAGTGAAAGCTAATGGTGGACCAGACGGAGTTACCGTAGTTCGTCCGCGAGGGACAGAGTAATTGCTCTAGGCTGAGCCACCGGAGGCTACGGGGACTAAATACCGTCTACACCTCTAATATCTGGTAAGTTCCGAGGGCAAACACCCATAGGACCTAGGAGATGAGTTTCGGATTGTCCTCCATAGCAGGGATTCAGTTCCCACACGAAATGACCGAGGACCGTTCAGTTTTCGGGCCACCACATTGCCGGCCCGCCAAGACAACTTGCCAAGCTATTTGATTGTTC
seq00025   TTGCTAGGCTATATGTCTGGCTTGAGCGGGGATGTAGAGAAGGGTAGGAAATGTCCTAAATTTGGGGGTGGAGATTCAGTGAGTTTCGCTCGAGCTTGCTGCATTGCCCCGTTCAGCCAGACACTTAGGTAGGCTGTTACGGCGCGAGATGCCACGGCTCACCTACGAACCTCGCAATCATAAACTAATGCTGAGGCGCAACGCTTAGCCCCGTACCAGACCTCACGATGTGACTAGTTAAGGTCGAGGAAGTCATCATCTGCGTTTGTTGCCTGGCACGAAAGGTTTGTCAACGCTCCCCGCCTCGAAAATGGTCACCACATAGCTTCTGCTCTCAAGAGGTCCGTCGTTCAGGTTCCGCCTGGTGGGTTAAGCCGATTCAACCAAATTACTTCAACGATGCGCTCTCACTGTCTGAGACGCAATATTACATCAAGATACGACACGTCTGCGCTGGGCGGGTTCTGTGATCTAATCTCTACTACGCCCATTTCACAACCGGACTACGAAAATCTGCGATGTACATGATAGGGACTTTATCTCGCATGAATCTGTTCTGTACTGAATGTCGATGGGAAGACGGGGTTGATGTTAGGGTTGCTATTAGCCACCACACGGAAAGTGCTCACTGGGGGTTCTTAATCTTGTGTTGACCATCTTAAAAAATGTTAAGGTACAGATGGTGACTGGGGATGGCTTCTTCCAAAGTGTTGTATCCTAGGTAATTATCGGGCCTGCTCGGCCCTTCCAAGCCAAGATAGATCAACGACGGTACCTTCTGAGAGGAATCGCCACCTTAATCTATCACGACACGGGAAGATTTTGAGTAAGCCCTTGCAAGCGAAAATATTTCGTTGAGTATTACCTGTAGTAATCAAAATCGATAGCCTACTATATCCACTGTCCCGATGTAAAGCTGGCTCGTTCGCCTTTAGCATGGGTTCATCGTGTGTGTTCGATCAGAATGTAGGGTCTCTACGTGCGTGTACCCCATCTCGTAACCCTTACCAGAAGTTACCGCAATGGCGCTCAGCAGATTTATTTTCTATCTACCTTATAACTAAATTCTTGGGGAGCTCAAGACTGAACATGGTCGGACAGATGAGACACGGTCCAACTAGAACGCAGTCGGCCAACAGTCCTTCCTGAGTGCTATACAAAAGGAGCCCATCTACTAGATGAGCTCTACCAATAGTTGTTGCTCGTGAGTCGGAGCTACGAGTACAGAGGACTTCACCGGACCTTCTAGAAAGTTGGTCCCAAACAATAGGAGGATCGCATACGGGGAACCACATTACGGTGGTGGTTGAATTGCTTGTGCCCGCTCGTTATCGTCCACCGATTGGTACTCTGTGACCAGGTATTATAGGTACACTGAACCGGGTAAGGCTGGAAGTGCCGTTCATCTACCCCAGTGCGGAACAATCCATTAACAAATGGTACTGTATTCGAGTCTACGTCTCGGATTGGGTGTTTATGGATAACACAATTTCACAAATGATCTAAAGAATTAAAGATCCGCCCAACCGACTGAGTAACTCCCTGCTGTCGGCCTACAAACGAGCTGGTCTAACAGGTGTGAATCAACGTAGAGTCCGGTGGGACGTTTTGAGGATCCAGACAAGGCATGGTAACCCATACAGGATCATAAGGAATTCGCTCAAGATACAGTTACCGGTGGAGCAGGTGGGGAAATAGTGGTCTCACTAGCATGGAATTCCTAAAGAATAATAGGAAGATACCGGAATTCACAGATAAGGCTGCGCCTATTCGATTGCGTCCGTCCCGGGGGTGTTTCCTGTTAATCCGAGATTGCTTCTAACTTTATTCCTGAGACGGGGTGGCAGGTTACGATGATTAAGTTTGCACCTAACCGCGTGAATTTAATAGAAGAAGAGTCGAAAAGCGTGTACATCGAAAACGGTTGAGCTAGGGTTGCGGTTCGCCGCTACTCGAAGGAAGGTTGTAGTCTGATTATCGCCGATAGTCAAGGTGCGAGTGAAAGCTAATGGTGGACCAGACGGAGTTACCGTAGTTCGTCCGCGAGGGACAGAGTAATTGCTCTAGGCTGAGCCACCGGAGGCTACGGGGACTAAATACCGTCTACACCTCTAATATCTGGTAAGTTCCGAGGGCAAACACCCATAGGACCTAGGAGATGAGTTTCGGATTGTCCTCCATAGCAGGGATTCAGTTCCCACACGAAATGACCGAGGACCGTTCAGTTTTCGGGCCACCACATTGCCGGCCCGCCAAGACAACTTGCCAAGCTATTTGATTGTTC
seq00026   TTGCTAGGCTATATGTCTGGCTTGAGCTGGGATGTAGAGAAGGGTAGGAAATGTCCTAAATTTGGGGGTGGAGATTCAGTGAGTTTCGCTCGAGCTTGCTGCATTGCCCCGTCCAGCCAGACACTTAGGTAGGCTGTTACGGCGCGAGATGCCACGGCTCACCTACGAACCTCGCAATCATAAACTAATGCTGAGGCGCAACGCTTAGCCCCGTACCAGACCTCACGATGTGACTAGTTAAGGTCGAGGAAGTCATCATCTGCGTTTGTTGCCTGGCACGAAAGGTTTGTCAACGCTCCCCGCCTCGAAAATGGTCACCACATAGCTTCTGCTCTCAAGAGGTCCGTCGTTCAGGTTCCGCCTGGTGGGTTAAGCCGATTCAACCAAATTACTTCAACGATGCGCTCTCACTGTCTGAGACGCAATATTACATCAAGATACGACACGTCTGCGCTGGGCGGGTTCTGCGATCTAATCTCTACTACGCCCATTTCACAACCGGACTACGAAAATCTGCGATGTACATGATAGGGACTTTATCTCGCATGAATCTGTTCTGTACTGAATGTCGATGGGAAGACGGGGTTGATGTTAGGGTTGCTATTAGCCACCACACGGAAAGTGCTCACTGGGGGTTCTTAATCTTGTGTTGACCATCTTAAAAAATGTTAAGGTACAGATGGTGACTGGGGATGGCTTCTTCCAAAGTGTTGTATCCTAGGTAATTATCGGGCCTGCTCGGCCCTTCCAAGCCAAGATAGATCAACGACGGTACCTTCTGAGAGGAATCGCCACCTTAATCTATCACGACACGGGAAGATTTTGAGTAAGCCCTTGCAAGCGAAAATATTTCGTTGAGTATTACCTGTAGTAATCAAAATCGATAGCCTACTATATCCACTGTCCCGATGTAAAGCTGGCTCGTTCGCCTTTAGCATGGGTTCATCGTGTGTGTTCGATCAGAATGTAGGGTCTCTACGTGCGTGTACCCCATCTCGTAACCCTTACCAGAAGTTACCGCAATGGCGCTCAGCAGATTTATTTTCTATCTACCTTATAACTAAATTCTTGGGGAGCTCAAGACTGAACATGGTCGGACAGATGAGACACGGTCCAACTAGAACGCAGTCGGCCAACAGTCCTTCCTGAGTGCTATACAAAAGGAGCCCATCTACTAGATGAGCTCTACCAATAGTTGTTGCTCGTGAGTCGGAGCTACGAGTACAGAGGACTTCACCGGACCTTCTAGAAAGTTGGTCCCAAACAATAGGAGGATCGCATACGGGGAACCACATTACGGTGGTGGTTGAATTGCTTGTGCCCACTCGTTATCGTCCACCGATTGGTACTCTGTGACCAGGTATTATAGGTACACTGAACCGGGTAAGGCTGGAAGTGCCGTTCATCTACCCCAGTGCGGAACAATCCATTAACAAATGGTACTGTATTCGAGTCTACGTCTCGGATTGGGTGTTTATGGATAACACAATTTCACAAATGATCTAAAGAATTAAAGATCCGCCCAACCGACTGAGTAACTCCCTGCTGTCGGCCTACAAACGAGCTGGTCTAACAGGTGTGAATCAACGTAGAGTCCGGTGGGACGTTTTGAGGATCCAGACAAGGCATGGTAACCCATACAGGATCATAAGGAATTCGCTCAAGATACAGTTACCGGTGGAGCAGGTGGGGAAATAGTGGTCTCACTAGCATGGAATTCCTAAAGAATAATAGGAAGATACCGGAATTCACAGATAAGGCTGCGCCTATTCGATTGCGTCCGTCCCGGGGGTGTTTCCTGTTAATCCGAGATTGCTTCTAACTTTATTCCTGAGTCGGGGTGGCAGGTTACGATGATTAAGTTTGCACCTAACCGCGTGAATTTAATAGAAGAAGAGTCGAAAAGCGTGTACATCGAAAACGGTTGAGCTAGGGTTGCGGTTCGCCGCTACTCGAAGGAAGGTTGTAGTCTGATTATCGCCGATAGTCAAGGTGCGAGTGAAAGCTAATGGTGGACCAGACGGAGTTACCGTAGTTCGTCCGCGAGGGACAGAGTAATTGCTCTAGGCTGAGCCACCGGAGGCTACGGGGACTAAATACCGTCTACACCTCTAATATCTGGTAAGTTCCGAGGGCAAACACCCATAGGACCTAGGAGATGAGTTTCGGATTGTCCTCCATAGCAGGGATTCAGTTCCCACACGAAATGACCGAGGACCGTTCAGTTTTCGGGCCACCACATTGCCGGCCCGCCAAGACAACTTGCCAAGCTATTTGATTGTTC
seq00027   TTGCTAGGCTATATGTCTGGCTTGAGCGGGGATGTAGAGAAGGGTAGGAAATGTCCTAAATTTGGGGGTGGAGATTCAGTGAGTTTCGCTCGAGCTTGCTGCATTGCCCCGTTCAGCCAGACACTTAGGTAGGCTGTTACGGCGCGAGATGCCACGGCTCACCTACGAACCTCGCAATCATAAACTAATGCTGAGGCGCAACGCTTAGCCCCGTACCAGACCTCACGATGTGACTAGTTAAGGTCGAGGAAGTCATCATCTGCGTTTGTTGCCTGGCACGAAAGGTTTGTCAACGCTCCCCGCCTCGAAAATGGTCACCACATAGCTTCTGCTCTCAAGAGGTCCGTCGTTCAGGTTCCGCCTGGTGGGTTAAGCCGATTCAACCAAATTACTTCAACGATGCGCTCTCACTGTCTGAGACGCAATATTACATCAAGATACGACACGTCTGCGCTGGGCGGGTTCTGTGATCTAATCTCTACTACGCCCATTTCACAACCGGACTACGAAAATCTGCGATGTACATGATAGGGACTTTATCTCGCATGAATCTGTTCTGTACTGAATGTCGATGGGAAGACGGGGTTGATGTTAGGGTTGCTATTAGCCACCACACGGAAAGTGCTCACTGGGGGTTCTTAATCTTGTGTTGACCATCTTAAAAAATGTTAAGGTACAGATGGTGACTGGGGATGGCTTCTTCCAAAGTGTTGTATCCTAGGTAATTATCGGGCCTGCTCGGCCCTTCCAAGCCAAGATAGATCAACGACGGTACCTTCTGAGAGGAATCGCCACCTTAATCTATCACGACACGGGAAGATTTTGAGTAAGCCCTTGCAAGCGAAAATATTTCGTTGAGTATTACCTGTAGTAATCAAAATCGATAGCCTACTATATCCACTGTCCCGATGTAAAGCTGGCTCGTTCGCCTTTAGCATGGGTTCATCGTGTGTGTTCGATCAGAATGTAGGGTCTCTACGTGCGTGTACCCCATCTCGTAACCCTTACCAGAAGTTACCGCAATGGCGCTCAGCAGATTTATTTTCTATCTACCTTATAACTAAATTCTTGGGGAGCTCAAGACTGAACATGGTCGGACAGATGAGACACGGTCCAACTAGAACGCAGTCGGCCAACAGTCCTTCCTGAGTGCTATACAAAAGGAGCCCATCTACTAGATGAGCTCTACCAATAGTTGTTGCTCGTGAGTCGGAGCTACGAGTACAGAGGACTTCACCGGACCTTCTAGAAAGTTGGTCCCAAACAATAGGAGGATCGCATACGGGGAACCACATTACGGTGGTGGTTGAATTGCTTGTGCCCGCTCGTTATCGTCCACCGATTGGTACTCTGTGACCAGGTATTATAGGTACACTGAACCGGGTAAGGCTGGAAGTGCCGTTCATCTACCCCAGTGCGGAACAATCCATTAACAAATGGTACTGTATTCGAGTCTACGTCTCGGATTGGGTGTTTATGGATAACACAATTTCACAAATGATCTAAAGAATTAAAGATCCGCCCAACCGACTGAGTAACTCCCTGCTGTCGGCCTACAAACGAGCTGGTCTAACAGGTGTGAATCAACGTAGAGTCCGGTGGGACGTTTTGAGGATCCAGACAAGGCATGGTAACCCATACAGGATCATAAGGAATTCGCTCAAGATACAGTTACCGGTGGAGCAGGTGGGGAAATAGTGGTCTCACTAGCATGGAATTCCTAAAGAATAATAGGAAGATACCGGAATTCACAGATAAGGCTGCGCCTATTCGATTGCGTCCGTCCCGGGGGTGTTTCCTGTTAATCCGAGATTGCTTCTAACTTTATTCCTGAGACGGGGTGGCAGGTTACGATGATTAAGTTTGCACCTAACCGCGTGAATTTAATAGAAGAAGAGTCGAAAAGCGTGTACATCGAAAACGGTTGAGCTAGGGTTGCGGTTCGCCGCTACTCGAAGGAAGGTTGTAGTCTGATTATCGCCGATAGTCAAGGTGCGAGTGAAAGCTAATGGTGGACCAGACGGAGTTACCGTAGTTCGTCCGCGAGGGACAGAGTAATTGCTCTAGGCTGAGCCACCGGAGGCTACGGGGACTAAATACCGTCTACACCTCTAATATCTGGTAAGTTCCGAGGGCAAACACCCATAGGACCTAGGAGATGAGTTTCGGATTGTCCTCCATAGCAGGGATTCAGTTCCCACACGAAATGACCGAGGACCGTTCAGTTTTCGGGCCACCACATTGCCGGCCCGCCAAGACAACTTGCCAAGCTATTTGATTGTTC
seq00028   TTGCTAGGCTATATGTCTGGCTTGAGCTGGGATGTAGAGAAGGGTAGGAAATGTCCTAAATTTGGGGGTGGAGATTCAGTGAGTTTCGCTCGAGCTTGCTGCATTGCCCCGTCCAGCCAGACACTTAGGTAGGCTGTTACGGCGCGAGATGCCACGGCTCACCTACGAACCTCGCAATCATAAACTAATGCTGAGGCGCAACGCTTAGCCCCGTACCAGACCTCACGATGTGACTAGTTAAGGTCGAGGAAGTCATCATCTGCGTTTGTTGCCTGGCACGAAAGGTTTGTCAACGCTCCCCGCCTCGAAAATGGTCACCACATAGCTTCTGCTCTCAAGAGGTCCGTCGTTCAGGTTCCGCCTGGTGGGTTAAGCCGATTCAACCAAATTACTTCAACGATGCGCTCTCACTGTCTGAGACGCAATATTACATCAAGATACGACACGTCTGCGCTGGGCGGGTTCTGTGATCTAATCTCTACTACGCCCATTTCACAACCGGACTACGAAAATCTGCGATGTACATGATAGGGACTTTATCTCGCATGAATCTGTTCTGTACTGAATGTCGATGGGAAGACGGGGTTGATGTTAGCGTTGCTATTAGCCACCACACGGAAAGTGCTCACTGGGGGTTCTTAATCTTGTGTTGACCATCTTAAAAAATGTTAAGGTACAGAAGGTGACTGGGGATGGCTTCTTCCAAAGTGTTGTATCCTAGGTAATTATCGGGCCTGCTCGGCCCTTCCAAGCCAAGATAGATCAACGACGGTACCTTCTGAGAGGAATCGCCACCTTAATCTATCACGACACGGGAAGATTTTGAGTAAGCCCTTGCAAGCGAAAATATTTCGTTGAGTATTACCTGTAGTAATCAAAATCGATAGCCTACTATATCCACTGTCCCGATGTAAAGCTGGCTCGTTCGCCTTTAGCATGGGTTCATCGTGTGTGTTCGATCAGAATGTAGGGTCTCTACGTGCGTGTACCCCATCTCGTAACCCTTACCAGAAGTTATCGCAATGGCGCTCAGCAGATTTATTTTCTATCTACCTTATAACTAAATTCTTGGGGAGCTCAAGACTGAACATGGTCGGACAGATGAGACACGGTCCAACTAGAACGCAGTCGGCCAACAGTCCTTCCTGAGTGCTATACAAAAGGAGCCCATCTACTAGATGAGCTCTACCAATAGTTGTTGCTCGTGAGTCGGAGCTACGAGTACAGAGGACTTCACCGGACCTTCTAGAAAGTTGGTCCCAAACAATAGGAGGATCGCATACGGGGAACCACATTACGGTGGTGGTTGAATTGCTTGTGCCCACTCGTTATCGTCCACCGATTGGTACTCTGTGACCAGGTATTATAGGTACACTGAACCGGGTAAGGCTGGAAGTGCCGTTCATCTACCCCAGTGCGGAACAATCCATTAACAAATGGTACTGTATTCGAATCTACGTCTCGGATTGGGTGTTTATGGATAACACAATTTCACAAATGATCTAAAGAATTAAAGATCCGCCCAACCGACTGAGTAACTCCCTGCTGTCGGCCTACAAACGAGCTGGTCTAACAGGTGTGAATCAACGTAGAGTCCGGTGGGACGTTTTGAGGATCCAGACAAGGCATGGTAACCCATACAGGATCATAAGGAATTCGCTCAAGATACAGTTACCGGTGGAGCAGGTGGGGAAATAGTGGTCTCACTAGCATGGAATTCCTAAAGAATAATAGGAAGATACCGGAATTCACAGATAAGGCTGCGCCTATTCGATTGCGTCCGTCCCGGGGGTGTTTCCTGTTAATCCGAGATTGCTTCTAACTTTATTCCTGAGTCGGGGTGGCAGGTTACGATGATTAAGTTTGCACCTAACCGCGTGAATTTAATAGAAGAAGAGTCGAAAAGCGTGTACATCGAAAACGGTTGAGCTAGGGTTGCGGTTCGCCGCTACTCGAAGGAAGGTTGTAGTCTGATTATCGCCGATAGTCAAGGTGCGAGTGAAAGCTAATGGTGGACCAGACGGAGTTACCGTAGTTCGTCCGCGAGGGACAGAGTAATTGCTCTAGGCTGAGCCACCGGAGGCTACGGGGACTAAATACCGTCTACACCTCTAATATCTGGTAAGTTCCGAGGGCAAACACCCATAGGACCTAGGAGATGAGTTTCGGATTGTCCTCCATAGCAGGGATTCAGTTCCCACACGAAATGACCGAGGACCGTTCAGTTTTCGGGCCACCACATTGCCGGCCCGCCAAGACAACTTGCCAAGCTATTTGATTGTTC
seq00029   TTGCTAGGCTATATGTCTGGCTTGAGCGGGGATGTAGAGAAGGGTAGGAAATGTCCTAAATTTGGGGGTGGAGATTCAGTGAGTTTCGCTCGAGCTTGCTGCATTGCCCCGTTCAGCCAGACACTTAGGTAGGCTGTTACGGCGCGAGATGCCACGGCTCACCTACGAACCTCGCAATCATAAACTAATGCTGAGGCGCAACGCTTAGCCCCGTACCAGACCTCACGATGTGACTAGTTAAGGTCGAGGAAGTCATCATCTGCGTTTGTTGCCTGGCACGAAAGGTTTGTCAACGCTCCCCGCCTCGAAAATGGTCACCACATAGCTTCTGCTCTCAAGAGGTCCGTCGTTCAGGTTCCGCCTGGTGGGTTAAGCCGATTCAACCAAATTACTTCAACGATGCGCTCTCACTGTCTGAGACGCAATATTACATCAAGATACGACACGTCTGCGCTGGGCGGGTTCTGTGATCTAATCTCTACTACGCCCATTTCACAACCGGACTACGAAAATCTGCGATGTACATGATAGGGACTTTATCTCGCATGAATCTGTTCTGTACTGAATGTCGATGGGAAGACGGGGTTGATGTTAGGGTTGCTATTAGCCACCACACGGAAAGTGCTCACTGGGGGTTCTTAATCTTGTGTTGACCATCTTAAAAAATGTTAAGGTACAGATGGTGACTGGGGATGGCTTCTTCCAAAGTGTTGTATCCTAGGTAATTATCGGGCCTGCTCGGCCCTTCCAAGCCAAGATAGATCAACGACGGTACCTTCTGAGAGGAATCGCCACCTTAATCTATCACGACACGGGAAGATTTTGAGTAAGCCCTTGCAAGCGAAAATATTTCGTTGAGTATTACCTGTAGTAATCAAAATCGATAGCCTACTATATCCACTGTCCCGATGTAAAGCTGGCTCGTTCGCCTTTAGCGTGGGTTCATCGTGTGTGTTCGATCAGAATGTAGGGTCTCTACGTGCGTGTACCCCATCTCGTAACCCTTACCAGAAGTTACCGCAATGGCGCTCAGCAGATTTATTTTCTATCTACCTTATAACTAAATTCTTGGGGAGCTCAAGACTGAACATGGTCGGACAGATGAGACACGGTCCAACTAGAACGCAGTCGGCCAACAGTCCTTCCTGAGTGCTATACAAAAGGAGCCCATCTACTAGATGAGCTCTACCAATAGTTGTTGCTCGTGAGTCGGAGCTACGAGTACAGAGGACTTCACCGGACCTTCTAGAAAGTTGGTCCCAAACAATAGGAGGATCGCATACGGGGAACCACATTACGGTGGTGGTTGAATTGCTTGTGCCCGCTCGTTATCGTCCACCGATTGGTACTCTGTGACCAGGTATTATAGGTACACTGAACCGGGTAAGGCTGGAAGTGCCGTTCATCTACCCCAGTGCGGAACAATCCATTAACAAATGGTACTGTATTCGAGTCTACGTCTCGGATTGGGTGTTTATGGATAACACAATTTCACAAATGATCTAAAGAATTAAAGATCCGCCCAACCGACTGAGTAACTCCCTGCTGTCGGCCTACAAACGAGCTGGTCTAACAGGTGTGAATCAACGTAGAGTCCGGTGGGACGTTTTGAGGATCCAGACAAGGCATGGTAACCCATACAGGATCATAAGGAATTCGCTCAAGATACAGTTACCGGTGGAGCAGGTGGGGAAATAGTGGTCTCACTAGCATGGAATTCCTAAAGAATAATAGGAAGATACCGGAATTCACAGATAAGGCTGCGCCTATTCGATTGCGTCCGTCCCGGGGGTGTTTCCTGTTAATCCGAGATTGCTTCTAACTTTATTCCTGAGACGGGGTGGCAGGTTACGATGATTAAGTTTGCACCTAACCGCGTGAATTTAATAGAAGAAGAGTCGAAAAGCGTGTACATCGAAAACGGTTGAGCTAGGGTTGCGGTTCGCCGCTACTCGAAGGAAGGTTGTAGTCTGATTATCGCCGATAGTCAAGGTGCGAGTGAAAGCTAATGGTGGACCAGACGGAGTTACCGTAGTTCGTCCGCGAGGGACAGAGTAATTGCTCTAGGCTGAGCCACCGGAGGCTACGGGGACTAAATACCGTCTACACCTCTAATATCTGGTAAGTTCCGAGGGCAAACACCCATAGGACCTAGGAGATGAGTTTCGGATTGTCCTCCATAGCAGGGATTCAGTTCCCACACGAAATGACCGAGGACCGTTCAGTTTTCGGGCCACCACATTGCCGGCCCGCCAAGACAACTTGCCAAGCTATTTGATTGTTC
seq00030   TTGCTAGGCTATATGTCTGGCTTGAGCAGGGATGTAGAGAAGGGTAGGAAATGTCCTAAATTTGGGGGTGGAGATTCAGTGAGTTTCGCTCGAGCTTGCTGCATTGCCCCGTCCAGCCAGACACTTAGGTAGGCTGTTACGGCGCGAGATGCCACGGCTCACCTACGAACCTCGCAATCATAAACTAATGCTGAGGCGCAACGCTTAGCCCCGTACCAGACCTCACGATGTGACTAGTTAAGGTCGAGGAAGTCATCATCTGCGTTTGTTGCCTGGCACGAAAGGTTTGTCAACGCTCCCCGCCTCGAAAATGGTCACCACATAGCTTCTGCTCTCAAGAGGTCCGTCGTTCAGGTTCCGCCTGGTGGGTTAAGCCGATTCAACCAAATTACTTCAACGATGCGCTCTCACTGTCTGAGACGCAATATTACATCAAGATACGACACGTCTGCGCTGGGCGGGTTCTGTGATCTAATCTCTACTACGCCCATTTCACAACCGGACTACGAAAATCTGCGATGTACATGATAGGGACTTTATCTCGCATGAATCTGTTCTGTACTGAATGTCGATGGGAAGACGGGGTTGATGTTAGCGTTGCTATTAGCCACCACACGGAAAGTGCTCACTGGGGGTTCTTAATCTTGTGTTGACCATCTTAAAAAATGTTAAGGTACAGATGGTGACTGGGGATGGCTTCTTCCAAAGTGTTGTATCCTAGGTAATTATCGGGCCTGCTCGGCCCTTCCAAGCCAAGATAGATCAACGACGGTACCTTCTGAGAGGAATCGCCACCTTAATCTATCACGACACGGGAAGATTTTGAGTAAGCCCTTGCAAGCGAAAATATTTCGTTGAGTATTACCTGTAGTAATCAAAATCGATAGCCTACTATATCCACTGTCCCGATGTAAAGCTGGCTCGTTCGCCTTTAGCATGGCTTCATCGTGTGTGTTCGATCAGAATGTAGGGTCTCTACGTGCGTGTACCCCATCTCGTAACCCTTACCAGAAGTTACCGCAATGGCGCTCAGCAGATTTATTTTCTATCTACCTTATAACTAAATTCTTGGGGAGCTCAAGACTGAACATGGTCGGACAGATGAGACACGGTCCAACTAGAACGCAGTCGGCAAACAGTCCTTCCTGAGTGCTATACAAAAGGAGCCCATCTACTAGATGAGCTCTACCAATAGTTGTTGCTCGTGAGTCGGAGCTACGAGTACAGAGGACTTCACCGGACCTTCTAGAAAGTTGGTCCCAAACAATAGGAGGATCGCATACGGGGAACCACATTACGGTGGTGGTTGAATTGCTTGTGCCCGCTCGTTATCGTCCACCGATTGGTACTCGGTGACCAGGTATTATAGGTACACTGAACCGGGTAAGGCTGGAAGTGCCGTTCATCTACCCCAGTGCGGAACAATCCATTAACAAATGGTACTGTATTCGAGTCTACGTCTCGGATTGGGTGTTTATGGATAACACAATTTCACAAATGATCTAAAGAATTAAAGATCCGCACAACCGACTGAGTAACTCCCTGCTGTCGGCCTACAAACGAGCTGGTCTAACAGGTGTGAATCAACGTAGAGTCCGGTGGGACGTTTTGAGGATCCAGACAAGGCATGGTAACCCATACAGGATCATAAGGAATTCGCTCAAGATACAGTTACCGGTGGAACAGGTGGGGAAATAGTGGTCTCACTAGCATGGAATTCCTAAAGAATAATAGGAAGATACCGGAATTCACAGATAAGGCTGCGCCTATTCGATTGCGTCCGTCCCGGGGGTGTTTCCTGTTAATCCGAGATTGCTTCTAACTTTATTCCTGAGTCGGGGTGGCAGGTTACGATGATTAAGTTTGCACCTAACCGCGTGAATTTAATAGAAGAAGAGTCGAAAAGCGTGTACATCGAAAACGGTTGAGCTAGGGTTGCGGTTCGCCGCTACTCGAAGGAAGGTTGTAGTCTGATTATCGCCGATAGTCAAGGTGCGAGTGAAAGCTAATGGTGGACCAGACGGAGTTACCGTAGTTCGTCCGCGAGGGACAGAGTAATTGCTCTAGGCTGAGCCACCGGAGGCTACGGGGACTAAATACCGTCTACACCTCTAATATCTGGTAAGTTCCGAGGGCAAACACCCATAGGACCTAGGAGATGAGTTTCGGATTGTCCTCCATAGCAGGGATTCAGTTCCCACACGAAATGACCGAGGACCGTTCAGTTTTCGGGCCACCACATTGCCGGCCCGCCAAGACAACTTGCCAAGCTATTTGATTGTTC
seq00031   TTGCTAGGCTATATGTCTGGCTTGAGCGGGGATGTAGAGAAGGGTAGGAAATGTCCTAAATTTGGGGGTGGAGATTCAGTGAGTTTCGCTCGAGCTTGCTGCATTGCCCCGTTCAGCCAGACACTTAGGTAGGCTGTTACGGCGCGAGATGCCACGGCTCACCTACGAACCTCGCAATCATAAACTAATGCTGAGGCGCAACGCTTAGCCCCGTACCAGACCTCACGATGTGACTAGTTAAGGTCGAGGAAGTCATCATCTGCGTTTGTTGCCTGGCACGAAAGGTTTGTCAACGCTCCCCGCCTCGAAAATGGTCACCACATAGCTTCTGCTCTCAAGAGGTCCGTCGTTCAGGTTCCGCCTGGTGGGTTAAGCCGATTCAACCAAATTACTTCAACGATGCGCTCTCACTGTCTGAGACGCAATATTACATCAAGATACGACACGTCTGCGCTGGGCGGGTTCTGTGATCTAATCTCTACTACGCCCATTTCACAACCGGACTACGAAAATCTGCGATGTACATGATAGGGACTTTATCTCGCATGAATCTGTTCTGTACTGAATGTCGATGGGAAGACGGGGTTGATGTTAGGGTTGCTATTAGCCACCACACGGAAAGTGCTCACTGGGGGTTCTTAATCTTGTGTTGACCATCTTAAAAAATGTTAAGGTACAGATGGTGACTGGGGATGGCTTCTTCCAAAGTGTTGTATCCTAGGTAATTATCGGGCCTGCTCGGCCCTTCCAAGCCAAGATAGATCAACGACGGTACCTTCTGAGAGGAATCGCCACCTTAATCTATCACGACACGGGAAGATTTTGAGTAAGCCCTTGCAAGCGAAAATATTTCGTTGAGTATTACCTGTAGTAATCAAAATCGATAGCCTACTATATCCACTGTCCCGATGTAAAGCTGGCTCGTTCGCCTTTAGCATGGGTTCATCGTGTGTGTTCGATCAGAATGTAGGGTCTCTACGTGCGTGTACCCCATCTCGTAACCCTTACCAGAAGTTACCGCAATGGCGCTCAGCAGATTTATTTTCTATCTACCTTATAACTAAATTCTTGGGGAGCTCAAGACTGAACATGGTCGGACAGATGAGACACGGTCCAACTAGAACGCAGTCGGCCAACAGTCCTTCCTGAGTGCTATACAAAAGGAGCCCATCTACTAGATGAGCTCTACCAATAGTTGTTGCTCGTGAGTCGGAGCTACGAGTACAGAGGACTTCACCGGACCTTCTAGAAAGTTGGTCCCAAACAATAGGAGGATCGCATACGGGGAACCACATTACGGTGGTGGTTGAATTGCTTGTGCCCGCTCGTTATCGTCCACCGATTGGTACTCTGTGACCAGGTATTATAGGTACACTGAACCGGGTAAGGCTGGAAGTGCCGTTCATCTACCCCAGTGCGGAACAATCCATTAACAAATGGTACTGTATTCGAGTCTACGTCTCGGATTGGGTGTTTATGGATAACACAATTTCACAAATGATCTAAAGAATTAAAGATCCGCCCAACCGACTGAGTAACTCCCTGCTGTCGGCCTACAAACGAGCTGGTCTAACAGGTGTGAATCAACGTAGAGTCCGGTGGGACGTTTTGAGGATCCAGACAAGGCATGGTAACCCATACAGGATCATAAGGAATTCGCTCAAGATACAGTTACCGGTGGAGCAGGTGGGGAAATAGTGGTCTCACTAGCATGGAATTCCTAAAGAATAATAGGAAGATACCGGAATTCACAGATAAGGCTGCGCCTATTCGATTGCGTCCGTCCCGGGGGTGTTTCCTGTTAATCCGAGATTGCTTCTAACTTTATTCCTGAGACGGGGTGGCAGGTTACGATGATTAAGTTTGCACCTAACCGCGTGAATTTAATAGAAGAAGAGTCGAAAAGCGTGTACATCGAAAACGGTTGAGCTAGGGTTGCGGTTCGCCGCTACTCGAAGGAAGGTTGTAGTCTGATTATCGCCGATAGTCAAGGTGCGAGTGAAAGCTAATGGTGGACCAGACGGAGTTACCGTAGTTCGTCCGCGAGGGACAGAGTAATTGCTCTAGGCTGAGCCACCGGAGGCTACGGGGACTAAATACCGTCTACACCTCTAATATCTGGTAAGTTCCGAGGGCAAACACCCATAGGACCTAGGAGATGAGTTTCGGATTGTCCTCCATAGCAGGGATTCAGTTCCCACACGAAATGACCGAGGACCGTTCAGTTTTCGGGCCACCACATTGCCGGCCCGCCAAGACAACTTGCCAAGCTATTTGATTGTTC
seq00032   TTGCTAGGCTATATGTCTGGCTTGAGCTGGGATGTAGAGAAGGGTAGGAAATGTCCTAAATTTGGGGGTGGAGATTCAGTGAGTTTCGCTCGAGCTTGCTGCATTGCCCCGTCCAGCCAGACACTTAGGTAGGCTGTTACGGCGCGAGATGCCACGGCTCACCTACGAACCTCGCAATCATAAACTAATGCTGAGGCGCAACGCTTAGCCCCGTACCAGACCTCACGATGTGACTAGTTAAGGTCGAGGAAGTCATCATCTGCGTTTGTTGCCTGGCACGAAAGGTTTGTCAACGCTCCCCGCCTCGAAAATGGTCACCACATAGCTTCTGCTCTCAAGAGGTCCGTCGTTCAGGTTCCGCCTGGTGGGTTAAGCCGATTCAACCAAATTACTTCAACGATGCGCTCTCACTGTCTGAGACGCAATATTACATCAAGATACGACACGTCTGCGCTGGGCGGGTTCTGTGATCTAATCTCTACTACGCCCATTTCACAACCGGACTACGAAAATCTGCGATGTACATGATAGGGACTTTATCTCGCATGAATCTGTTCTGTACTGAATGTCGATGGGAAGACGGGGTTGATGTTAGCGTTGCTATTAGCCACCACACGGAAAGTGCTCACTGGGGGTTCTTAATCTTGTGTTGACCATCTTAAAAAATGTTAAGGTACAGAAGGTGACTGGGGATGGCTTCTTCCAAAGTGTTGTATCCTAGGTAATTATCGGGCCTGCTCGGCCCTTCCAAGCCAAGATAGATCAACGACGGTACCTTCTGAGAGGAATCGCCACCTTAATCTATCACGACACGGGAAGATTTTGAGTAAGCCCTTGCAAGCGAAAATATTTCGTTGAGTATTACCTGTAGTAATCAAAATCGATAGCCTACTATATCCACTGTCCCGATGTAAAGCTGGCTCGTTCGCCTTTAGCATGGGTTCATCGTGTGTGTTCGATCAGAATGTAGGGTCTCTACGTGCGTGTACCCCATCTCGTAACCCTTACCAGAAGTTATCGCAATGGCGCTCAGCAGATTTATTTTCTATCTACCTTATAACTAAATTCTTGGGGAGCTCAAGACTGAACATGGTCGGACAGATGAGACACGGTCCAACTAGAACGCAGTCGGCCAACAGTCCTTCCTGAGTGCTATACAAAAGGAGCCCATCTACTAGATGAGCTCTACCAATAGTTGTTGCTCGTGAGTCGGAGCTACGAGTACAGAGGACTTCACCGGACCTTCTAGAAAGTTGGTCCCAAACAATAGGAGGATCGCATACGGGGAACCACATTACGGTGGTGGTTGAATTGCTTGTGCCCACTCGTTATCGTCCACCGATTGGTACTCTGTGACCAGGTATTATAGGTACACTGAACCGGGTAAGGCTGGAAGTGCCGTTCATCTACCCCAGTGCGGAACAATCCATTAACAAATGGTACTGTATTCGAATCTACGTCTCGGATTGGGTGTTTATGGATAACACAATTTCACAAATGATCTAAAGAATTAAAGATCCGCCCAACCGACTGAGTAACTCCCTGCTGTCGGCCTACAAACGAGCTGGTCTAACAGGTGTGAATCAACGTAGAGTCCGGTGGGACGTTTTGAGGATCCAGACAAGGCATGGTAACCCATACAGGATCATAAGGAATTCGCTCAAGATACAGTTACCGGTGGAGCAGGTGGGGAAATAGTGGTCTCACTAGCATGGAATTCCTAAAGAATAATAGGAAGATACCGGAATTCACAGATAAGGCTGCGCCTATTCGATTGCGTCCGTCCCGGGGGTGTTTCCTGTTAATCCGAGATTGCTTCTAACTTTATTCCTGAGTCGGGGTGGCAGGTTACGATGATTAAGTTTGCACCTAACCGCGTGAATTTAATAGAAGAAGAGTCGAAAAGCGTGTACATCGAAAACGGTTGAGCTAGGGTTGCGGTTCGCCGCTACTCGAAGGAAGGTTGTAGTCTGATTATCGCCGATAGTCAAGGTGCGAGTGAAAGCTAATGGTGGACCAGACGGAGTTACCGTAGTTCGTCCGCGAGGGACAGAGTAATTGCTCTAGGCTGAGCCACCGGAGGCTACGGGGACTAAATACCGTCTACACCTCTAATATCTGGTAAGTTCCGAGGGCAAACACCCATAGGACCTAGGAGATGAGTTTCGGATTGTCCTCCATAGCAGGGATTCAGTTCCCACACGAAATGACCGAGGACCGTTCAGTTTTCGGGCCACCACATTGCCGGCCCGCCAAGACAACTTGCCAAGCTATTTGATTGTTC
seq00033   TTGCTAGGCTATATGTCTGGCTTGAGCGGGGATGTAGAGAAGGGTAGGAAATGTCCTAAATTTGGGGGTGGAGATTCAGTGAGTTTCGCTCGAGCTTGCTGCATTGCCCCGTTCAGCCAGACACTTAGGTAGGCTGTTACGGCGCGAGATGCCACGGCTCACCTACGAACCTCGCAATCATAAACTAATGCTGAGGCGCAACGCTTAGCCCCGTACCAGACCTCACGATGTGACTAGTTAAGGTCGAGGAAGTCATCATCTGCGTTTGTTGCCTGGCACGAAAGGTTTGTCAACGCTCCCCGCCTCGAAAATGGTCACCACATAGCTTCTGCTCTCAAGAGGTCCGTCGTTCAGGTTCCGCCTGGTGGGTTAAGCCGATTCAACCAAATTACTTCAACGATGCGCTCTCACTGTCTGAGACGCAATATTACATCAAGATACGACACGTCTGCGCTGGGCGGGTTCTGTGATCTAATCTCTACTACGCCCATTTCACAACCGGACTACGAAAATCTGCGATGTACATGATAGGGACTTTATCTCGCATGAATCTGTTCTGTACTGAATGTCGATGGGAAGACGGGGTTGATGTTAGGGTTGCTATTAGCCACCACACGGAAAGTGCTCACTGGGGGTTCTTAATCTTGTGTTGACCATCTTAAAAAATGTTAAGGTACAGATGGTGACTGGGGATGGCTTCTTCCAAAGTGTTGTATCCTAGGTAATTATCGGGCCTGCTCGGCCCTTCCAAGCCAAGATAGATCAACGACGGTACCTTCTGAGAGGAATCGCCACCTTAATCTATCACGACACGGGAAGATTTTGAGTAAGCCCTTGCAAGCGAAAATATTTCGTTGAGTATTACCTGTAGTAATCAAAATCGATAGCCTACTATATCCACTGTCCCGATGTAAAGCTGGCTCGTTCGCCTTTAGCATGGGTTCATCGTGTGTGTTCGATCAGAATGTAGGGTCTCTACGTGCGTGTACCCCATCTCGTAACCCTTACCAGAAGTTACCGCAATGGCGCTCAGCAGATTTATTTTCTATCTACCTTATAACTAAATTCTTGGGGAGCTCAAGACTGAACATGGTCGGACAGATGAGACACGGTCCAACTAGAACGCAGTCGGCCAACAGTCCTTCCTGAGTGCTATACAAAAGGAGCCCATCTACTAGATGAGCTCTACCAATAGTTGTTGCTCGTGAGTCGGAGCTACGAGTACAGAGGACTTCACCGGACCTTCTAGAAAGTTGGTCCCAAACAATAGGAGGATCGCATACGGGGAACCACATTACGGTGGTGGTTGAATTGCTTGTGCCCGCTCGTTATCGTCCACCGATTGGTACTCTGTGACCAGGTATTATAGGTACACTGAACCGGGTAAGGCTGGAAGTGCCGTTCATCTACCCCAGTGCGGAACAATCCATTAACAAATGGTACTGTATTCGAGTCTACGTCTCGGATTGGGTGTTTATGGATAACACAATTTCACAAATGATCTAAAGAATTAAAGATCCGCCCAACCGACTGAGTAACTCCCTGCTGTCGGCCTACAAACGAGCTGGTCTAACAGGTGTGAATCAACGTAGAGTCCGGTGGGACGTTTTGAGGATCCAGACAAGGCATGGTAACCCATACAGGATCATAAGGAATTCGCTCAAGATACAGTTACCGGTGGAGCAGGTGGGGAAATAGTGGTCTCACTAGCATGGAATTCCTAAAGAATAATAGGAAGATACCGGAATTCACAGATAAGGCTGCGCCTATTCGATTGCGTCCGTCCCGGGGGTGTTTCCTGTTAATCCGAGATTGCTTCTAACTTTATTCCTGAGACGGGGTGGCAGGTTACGATGATTAAGTTTGCACCTAACCGCGTGAATTTAATAGAAGAAGAGTCGAAAAGCGTGTACATCGAAAACGGTTGAGCTAGGGTTGCGGTTCGCCGCTACTCGAAGGAAGGTTGTAGTCTGATTATCGCCGATAGTCAAGGTGCGAGTGAAAGCTAATGGTGGACCAGACGGAGTTACCGTAGTTCGTCCGCGAGGGACAGAGTAATTGCTCTAGGCTGAGCCACCGGAGGCTACGGGGACTAAATACCGTCTACACCTCTAATATCTGGTAAGTTCCGAGGGCAAACACCCATAGGACCTAGGAGATGAGTTTCGGATTGTCCTCCATAGCAGGGATTCAGTTCCCACACGAAATGACCGAGGACCGTTCAGTTTTCGGGCCACCACATTGCCGGCCCGCCAAGACAACTTGCCAAGCTATTTGATTGTTC
