# Supplementary material for: How Good Are Indirect Tests at Detecting Recombination in Human mtDNA?
Source: G3 (Bethesda). 2013 Jul 1;3(7):1095–104. doi: 10.1534/g3.113.006510 (PMC3704238; doi:10.1534/g3.113.006510)
Supplement: Supporting Information [file supp_g3.113.006510_FileS2.gz › SequenceData/mtDNA_ratehet&popgrowth/0/3rdbase/Infiles/0_50-new.txt]

33 2284
seq00001   CCGGCTGGGAAGCTATGATACGTAGCCCACGATGTTTCTCTTCTGCCGCAGTTTATCTTGATAGCGTCGCGCGATAGCATGTGAGCTCATGAGTCAGGCACCAGCATGAATAGCAATTATTCAGTAATCCTTTCTTCTGATTTTTGAAGCGGACCCTGCCATCCACTCTATGAGCAACAAGTACTAGACGAGCAATAGTTCAAGGGACTCCGTGTTTTGAAGCTCAACGCTGTGAGAAATGCCCTTCGCTCTACGCGTCTACGCGGCGACAGGCGGGAGACAGCGTCCATTAATGGAACTATTAATGAGGCGGCTTTCACCATGGCCCCACGCCTTTACGAGTCAGGCCTAGCAGCCGACGTGTGCAGTGACGGAAACGACCTTGCACTGGCCCAAGAGACTTGTTCCCACTCCGTCTTCTTCAGGTGATCTGCCCAGGAATAGGAATCATAAGTGCACCTGAAACACTATGACAAAGTTCTGAGGCTGTTTATCTGGGGGCATATTTCCTAGTTATGTACGATTCAGCGGTATCCCGATTGTGAAGTCTGTAGCAGCTCCCACGTTGCGCTCCACATAAGCAAACATACCTGTCCATTTATTGCCAAGGCCCCAGTTAGGTTCTCTTAACTTCCAGCCCAAAAGTTATCACGTACCCCGAATGAATAATGAAATCTTGCCCTTGCCAGTTGCATTTTTCCTGCCACGACGGGAGTCCGACCCTTTCGCGCTATCCAAGTAACCCGCAAGGTGCCTCGTAGATTGCATCAGAGGCCAATATCTACATGGAGTGCATGGTGGTCTAATAGCCGTTTTACAGGATGATTTCTCCTGCACTAACGCAAGAAACCTAGACATAAACTATAAGACACGACTACTTGGACTCATCGAGAACTGATTAATTCCATTTAACCAGCTGCAGCAGCTTGATTGCCTGCGTTATTGAACTGGTAGTCGCTCGTGCCAGCCCTATGACAATAATGTCGTAGAGAGCAGCGCCAACTCCTCTCAGAGAAACAATGATGCTCCAGTACCGTTCGCAGCACTAAAGTGATAGATGGAATCGTATGTTGGCGACTAGTTATTGTGATAGTGCCCTCAGGAATTCCGTACAGCGCGCCATAATTAAGATAACAGAACTCAGGTGCGACAAAGAGGGACCACTCACGCCTAAAATCCTACGATATAAAGCAAAGGGCGTCGTACTTATCACAACGAAAGGAGAGTGCGCGTAGAAATGCTGCAAAATGCCAATTAAAAGATACAAAGTGGCAGAGCAGCTCTACGAAGCATCGTGCTGTCCGTTTAGCCGGACCCCATAGATACGGACGCCAGAAGATAGTCCGAATAACGCGGGCGCGCTATGCTTGTAGTGTCTCCTAAACCCGCAGAAAGGATCAACTTACCCTGACCGTCACCGTGTGATACTAAGATGTGATCCTACAATCATCTTTGTAATGCACCCCTCTCGAAAACATAGATAGCAGCTCGCGGACAGTGCCAGAGGCACGTATTTAGCATCCTTACTGCAGCACTGGGCACAGCACGCTTAGTCCGGTGTAAGGACATGTCGCTTTAGATATAGCGTGCCACAAGCGCAGGGTTCTATAAAAGACCAATGGATTTCCATTGATCGGTTGGGAACGTAAAGTCAAGTAAGGCGCCCTCTCACGAAGATGCAACTGGTAGGTACCATGAGGGAATCCCTTGTGGGTTGTAAGGAAAGACTATCGCTGCGAAGACTCCCAAAGGGGATACTTAAATGTGACCCCAACAGGGCTATTGCTACACGGGTTCTGGCTCATTGTTGGAGGGCTTACGATGACACATACGAGGAAGAAAAACGTATTCCTGAGCAGCAGGGAGCAGTTCTCCCTAGGCTTATATAAGGTCCGATTTTAGCGCTTCTCCTAGAATCTCTTTCAGAATTATTCTAACTACGTCGTTAAGTTTAGCCGGCTGTAGCCTTGCGTGGAAATCCTGAGCACTCCATCCAGCTGTAGCCAAGCGTCAGAGTCTCCCCGTACAATTAAAAAACGCACGTGGTGTAACGAATGACTTCGACAGCTTTTGGCCAGATGAGTGAAACAGTCCAGTCGTGACCATGTCGGGCGCACTAGGTGCGACAAGATTGCCGGTATCTAAGCCTCGCTATTGGTCCGGCCGCCCAAGCCGGCCTGAGGCGGTGCTGGCAAGTCATCTATAGCGCGGACTACCACCCATATTACCATAGTATGTGCCGATCAAGCGTTGCGGGTTAAACTGCCTAAATAACGTCGCTGGT
seq00002   CCGGCTGGGAAGCTATGATACGTAGCCCACGATGTTTCTCTTCTGCCGCAGTTTATCTTGATAGCGTCGCGCGATAGCATGTGAGCTCATGAGTCAGGCACCAGCATGAATAGCAATTATTCAGTAATCCTTTCTTCTGATTTTTGAAGCGGACCCTGCCATCCACTCTATGAGCAACAAGTACTAGACGAGCAATAGTTCAAGGGACTCCGTGTTTTGAAGCTCAACGCTGTGAGAAATGCCCTTCGCTCTACGCGTCTACGCGGCGACAGGCGGGAGACAGCGTCCATTAATGGAACTATTAATGAGGCGGCTTTCACCATGGCCCCACGCCTTTACGAGTCAGGCCTAGCAGCCGACGTGTGCAGTGACGGAAACGACCTTGCACTGGCCCAAGAGACTTGTTCCCACTCCGTCTTCTTCAGGTGATCTGCCCAGGAATAGGAATCATAAGTGCACCTGAAACACTATGACAAAGTTCTGAGGCTGTTTATCTGGGGGCATATTTCCTAGTTATGTACGATTCAGCGGTATCCCGATTGTGAAGTCTGTAGCAGCTCCCACGTTGCGCTCCACATAAGCAAACATACCTGTCCATTTATTGCCAAGGCCCCAGTTAGGTTCTCTTAACTTCCAGCCCAAAAGTTATCACGTACCCCGAATGAATAATGAAATCTTGCCCTTGCCAGTTGCATTTTTCCTGCCACGACGGGAGTCCGACCCTTTCGCGCTATCCAAGTAACCCGCAAGGTGCCTCGTAGATTGCATCAGAGGCCAATATCTACATGGAGTGCATGGTAGTCTAATAGCCGTTTTACAGGATGATTTCTCCTGCACTAACGCAAGAAACCTAGACATAAACTATAAGACACGACTACTTGGACTCATCGAGAACTGATTAATTCCATTTAACCAGCTGCAGCAGCTTGATTGCCTGCGTTATTGAACTGGTAGTCGCTCGTGCCAGCCCTATGACAATAATGTCGTAGAGAGCAGCGCCAACTCCTCTCAGAGAAACAATGATGCTCCAGTACCGTTCGCAGCACTAAAGTGATAGATGGAATCGTATGTTGGCGACTAGTTATTGTGATAGTGCCCTCAGGAATTCCGTACAGCGCGCCATAATTAAGATAACAGAACTCAGGTGCGACAAAGAGGGACCACTCACGCCTAAAATCCTACGATATAAAGCAAAGGGCGTCGTACTTATCACAACGAAAGGAGAGTGCGCGTAGAAATGCTGCAAAATGCCAATTAAAAGATACAAAGTGGCAGAGCAGCTCTACGAAGCATCGTGCTGTCCGTTTAGCCGGACCCCATAGATACGGACGCCAGAAGATAGTCCGAATAACGCGGGCGCGCTATGCTTGTAGTGTCTCCTAAACCCGCAGAAAGGATCAACTTACCCTGACCGTCACCGTGTGATACTAAGATGTGATCCTACAATCATCTTTGTAATGCACCCCTCTCGAAAACATAGATAGCAGCTCGCGGACAGTGCCAGAGGCACGTATTTAGCATCCTTACTGCAGCACTGGGCACAGCACGCTTAGTCCGGTGTAAGGACATGTCGCTTTAGATATAGCGTGCCACAAGCGCAGGGTTCTATAAAAGACCAATGGATTTCCATTGATCGGTTGGGAACGTAAAGTCAAGTAAGGCGCCCTCTCACGAAGATGCAACTGGTAGGTACCATGAGGGAATCCCTTGTGGGTTGTAAGGAAAGACTATCGCTGCGAAGACTCCCAAAGGGGATACTTAAATGTGACCCCAACAGGGCTATTGCTACACGGGTTCTGGCTCATTGTTGGAGGGCTTACGATGACACATACGAGGAAGAAAAACGTATTCCTGAGCAGCAGGGAGCAGTTCTCCCTAGGCTTATATAAGGTCCGATTTTAGCGCTTCTCCTAGAATCTCTTTCAGAATTATTCTAACTACGTCGTTAAGTTTAGCCGGCTGTAGCCTTGCGTGGAAATCCTGAGCACTCCATCCAGCTGTAGCCAAGCGTCAGAGTCTCCCCGTACAATTAAAAAACGCACGTGGTGTAACGAATGACTTCGACAGCTTTTGGCCAGATGAGTGAAACAGTCCAGTCGTGACCATGTCGGGCGCACTAGGTGCGACAAGATTGCCGGTATCTAAGCCTCGCTATTGGTCCGGCCGCCCAAGCCGGCCTGAGGCGGTGCTGGCAAGTCATCTATAGCGCGGACTACCACCCATATTACCATAGTATGTGCCGATCAAGCGTTGCGGGTTAAACTGCCTAAATAACGTCGCTGGT
seq00003   CCGGCTGGGAAGCTATGATACGTAGCCCACGATGTTTCTCTTCTGCCGCAGTTTATCTTGATAGCGTCGCGCGATAGCATGTGAGCTCATGAGTCAGGCACCAGCATGAATAGCAATTATTCAGTAATCCTTTCTTCTGATTTTTGAAGCGGACCCTGCCATCCACTCTATGAGCAACAAGTACTAGACGAGCAATAGTTCAAGGGACTCCGTGTTTTGAAGCTCAACGCTGTGAGAAATGCCCTTCGCTCTACGCGTCTACGCGGCGACAGGCGGGAGACAGCGTCCATTAATGGAACTATTAATGAGGCGGCTTTCACCATGGCCCCACGCCTTTACGAGTCAGGCCTAGCAGCCGACGTGTGCAGTGACGGAAACGACCTTGCACTGGCCCAAGAGACTTGTTCCCACTCCGTCTTCTTCAGGTGATCTGCCCAGGAATAGGAATCATAAGTGCACCTGAAACACTATGACAAAGTTCTGAGGCTGTTTATCTGGGGGCATATTTCCTAGTTATGTACGATTCAGCGGTATCCCGATTGTGAAGTCTGTAGCAGCTCCCACGTTGCGCTCCACATAAGCAAACATACCTGTCCATTTATTGCCAAGGCCCCAGTTAGGTTCTCTTAACTTCCAGCCCAAAAGTTATCACGTACCCCGAATGAATAATGAAATCTTGCCCTTGCCAGTTGCATTTTTCCTGCCACGACGGGAGTCCGACCCTTTCGCGCTATCCAAGTAACCCGCAAGGTGCCTCGTAGATTGCATCAGAGGCCAATATCTACATGGAGTGCATGGTAGTCTAATAGCCGTTTTACAGGATGATTTCTCCTGCACTAACGCAAGAAACCTAGACATAAACTATAAGACACGACTACTTGGACTCATCGAGAACTGATTAATTCCATTTAACCAGCTGCAGCAGCTTGATTGCCTGCGTTATTGAACTGGTAGTCGCTCGTGCCAGCCCTATGACAATAATGTCGTAGAGAGCAGCGCCAACTCCTCTCAGAGAAACAATGATGCTCCAGTACCGTTCGCAGCACTAAAGTGATAGATGGAATCGTATGTTGGCGACTAGTTATTGTGATAGTGCCCTCAGGAATTCCGTACAGCGCGCCATAATTAAGATAACAGAACTCAGGTGCGACAAAGAGGGACCACTCACGCCTAAAATCCTACGATATAAAGCAAAGGGCGTCGTACTTATCACAACGAAAGGAGAGTGCGCGTAGAAATGCTGCAAAATGCCAATTAAAAGATACAAAGTGGCAGAGCAGCTCTACGAAGCATCGTGCTGTCCGTTTAGCCGGACCCCATAGATACGGACGCCAGAAGATAGTCCGAATAACGCGGGCGCGCTATGCTTGTAGTGTCTCCTAAACCCGCAGAAAGGATCAACTTACCCTGACCGTCACCGTGTGATACTAAGATGTGATCCTACAATCATCTTTGTAATGCACCCCTCTCGAAAACATAGATAGCAGCTCGCGGACAGTGCCAGAGGCACGTATTTAGCATCCTTACTGCAGCACTGGGCACAGCACGCTTAGTCCGGTGTAAGGACATGTCGCTTTAGATATAGCGTGCCACAAGCGCAGGGTTCTATAAAAGACCAATGGATTTCCATTGATCGGTTGGGAACGTAAAGTCAAGTAAGGCGCCCTCTCACGAAGATGCAACTGGTAGGTACCATGAGGGAATCCCTTGTGGGTTGTAAGGAAAGACTATCGCTGCGAAGACTCCCAAAGGGGATACTTAAATGTGACCCCAACAGGGCTATTGCTACACGGGTTCTGGCTCATTGTTGGAGGGCTTACGATGACACATACGAGGAAGAAAAACGTATTCCTGAGCAGCAGGGAGCAGTTCTCCCTAGGCTTATATAAGGTCCGATTTTAGCGCTTCTCCTAGAATCTCTTTCAGAATTATTCTAACTACGTCGTTAAGTTTAGCCGGCTGTAGCCTTGCGTGGAAATCCTGAGCACTCCATCCAGCTGTAGCCAAGCGTCAGAGTCTCCCCGTACAATTAAAAAACGCACGTGGTGTAACGAATGACTTCGACAGCTTTTGGCCAGATGAGTGAAACAGTCCAGTCGTGACCATGTCGGGCGCACTAGGTGCGACAAGATTGCCGGTATCTAAGCCTCGCTATTGGTCCGGCCGCCCAAGCCGGCCTGAGGCGGTGCTGGCAAGTCATCTATAGCGCGGACTACCACCCATATTACCATAGTATGTGCCGATCAAGCGTTGCGGGTTAAACTGCCTAAATAACGTCGCTGGT
seq00004   CCGGCTGGGAAGCTATGATACGTAGCCCACGATGTTTCTCTTCTGCCGCAGTTTATCTTGATAGCGTCGCGCGATAGCATGTGAGCTCATGAGTCAGGCACCAGCATGAATAGCAATTATTCAGTAATCCTTTCTTCTGATTTTTGAAGCGGACCCTGCCATCCACTCTATGAGCAACAAGTACTAGACGAGCAATAGTTCAAGGGACTCCGTGTTTTGAAGCTCAACGCTGTGAGAAATGCCCTTCGCTCTACGCGTCTACGCGGCGACAGGCGGGAGACAGCGTCCATTAATGGAACTATTAATGAGGCGGCTTTCACCATGGCCCCACGCCTTTACGAGTCAGGCCGAGCAGCCGACGTGTGCAGTGACGGAAACGACCTTGCACTGGCCCAAGAGACTTGTTCCCACTCCGTCTTCTTCAGGTGATCTGCCCAGGAATAGGAATCATAAGTGCACCTGAAACACTATGACAAAGTTCTGAGGCTGTTTATCTGGGGGCATATTTCCTAGTTATGTACGATTCAGCGGTATCCCGATTGTGAAGTCTGTAGCAGCTCCCACGTTGCGCTCCACATAAGCAAACATACCTGTCCATTTATTGCCAAGGCCCCAGTTAGGTTCTCTTAACTTCCAGCCCAAAAGTTATCACGTACCCCGAATGAATAATGAAATCTTGCCCTTGCCAGTTGCATTTTTCCTGCCACGACGGGAGTCCGACCCTTTCGCGCTATCCAAGTAACCCGCAAGGTGCCTCGTAGATTGCATCAGAGGCCAATATCTACATGGAGTGCATGGTAGTCTAATAGCCGTTTTACAGGATGATTTCTCCTGCACTAACGCAAGAAACCTAGACATAAACTATAAGACACGACTACTTGGACTCATCGAGAACTGATTAATTCCATTTAACCAGCTGCAGCAGCTTGATTGCCTGCGTTATTGAACTGGTAGTCGCTCGTGCCAGCCCTATGACAATAATGTCGTAGAGAGCAGCGCCAACTCCTCTCAGAGAAACAATGATGCTCCAGTACCGTTCGCAGCACTAAAGTGATAGATGGAATCGTATGTTGGCGACTAGTTATTGTGATAGTGCCCTCAGGAATTCCGTACAGCGCGCCATAATTAAGATAACAGAACTCAGGTGCGACAAAGAGGGACCACTCACGCCTAAAATCCTACGATATAAAGCAAAGGGCGTCGTACTTATCACAACGAAAGGAGAGTGCGCGTAGAAATGCTGCAAAATGCCAATTAAAAGATACAAAGTGGCAGAGCAGCTCTACGAAGCATCGTGCTGTCCGTTTAGCCGGACCCCATAGATACGGACGCCAGAAGATAGTCCGAATAACGCGGGCGCGCTATGCTTGTAGTGTCTCCTAAACCCGCAGAAAGGATCAACTTACCCTGACCGTCACCGTGTGATACTAAGATGTGATCCTACAATCATCTTTGTAATGCACCCCTCTCGAAAACATAGATAGCAGCTCGCGGACAGTGCCAGAGGCACGTATTTAGCATCCTTACTGCAGCACTGGGCACAGCACGCTTAGTCCGGTGTAAGGACATGTCGCTTTAGATATAGCGTGCCACAAGCGCAGGGTTCTATAAAAGACCAATGGATTTCCATTGATCGGTTGGGAACGTAAAGTCAAGTAAGGCGCCCTCTCACGAAGATGCAACTGGTAGGTACCATGAGGGAATCCCTTGTGGGTTGTAAGGAAAGACTATCGCTGCGAAGACTCCCAAAGGGGATACTTAAATGTGACCCCAACAGGGCTATTGCTACACGGGTTCTGGCTCATTGTTGGAGGGCTTACGATGACACATACGAGGAAGAAAAACGTATTCCTGAGCAGCAGGGAGCAGTTCTCCCTAGGCTTATATAAGGTCCGATTTTAGCGCTTCTCCTAGAATCTCTTTCAGAATTATTCTAACTACGTCGTTAAGTTTAGCCGGCTGTAGCCTTGCGTGGAAATCCTGAGCACTCCATCCAGCTGTAGCCAAGCGTCAGAGTCTCCCCGTACAATTAAAAAACGCACGTGGTGTAACGAATGACTTCGACAGCTTTTGGCCAGATGAGTGAAACAGTCCAGTCGTGACCATGTCGGGCGCACTAGGTGCGACAAGATTGCCGGTATCTAAGCCTCGCTATTGGTCCGGCCGCCCAAGCCGGCCTGAGGCGGTGCTGGCAAGTCATCTATAGCGCGGACTACCACCCATATTACCATAGTATGTGCCGATCAAGCGTTGCGGGTTAAACTGCCTAAATAACGTCGCTGGT
seq00005   CCGGCTGGGAAGCTATGATACGTAGCCCACGATGTTTCTCTTCTGCCGCAGTTTATCTTGATAGCGTCGCGCGATAGCATGTGAGCTCATGAGTCAGGCACCAGCATGAATAGCAATTATTCAGTAATCCTTTCTTCTGATTTTTGAAGCGGACCCTGCCATCCACTCTATGAGCAACAAGTACTAGACGAGCAATAGTTCAAGGGACTCCGTGTTTTGAAGCTCAACGCTGTGAGAAATGCCCTTCGCTCTACGCGTCTACGCGGCGACAGGCGGGAGACAGCGTCCATTAATGGAACTATTAATGAGGCGGCTTTCACCATGGCCCCACGCCTTTACGAGTCAGGCCGAGCAGCCGACGTGTGCAGTGACGGAAACGACCTTGCACTGGCCCAAGAGACTTGTTCCCACTCCGTCTTCTTCAGGTGATCTGCCCAGGCATAGGAATCATAAGTGCACCTGAAACACTATGACAAAGTTCTGAGGCTGTTTATCTGGGGGCATATTTCCTAGTTATGTACGATTCAGCGGTATCCCGATTGTGAAGTCTGTAGCAGCTCCCACGTTGCGCTCCACATAAGCAAACATACCTGTCCATTTATTGCCAAGGCCCCAGTTAGGTTCTCTTAACTTCCAGCCCAAAAGTTATCACGTACCCCGAATGAATAATGAAATCTTGCCCTTGCCAGTTGCATTTTTCCTGCCACGACGGGAGTCCGACCCTTTCGCGCTATCCAAGTAACCCGCAAGGTGCCTCGTAGATTGCATCAGAGGCCAATATCTACATGGAGTGCATGGTAGTCTAATAGCCGTTTTACAGGATGATTTCTCCTGCACTAACGCAAAAAACCTAGACATAAACTATAAGACACGACTACTTGGACTCATCGAGAACTGATTAATTCCATTTAACCAGCTGCAGCAGCTTGATTGCCTGCGTTATTGAACTGGTAGTCGCTCGTGCCAGCCCTATGACAATAATGTCGTAGAGAGCAGCGCCAACTCCTCTCAGAGAAACAATGATGCTCCAGTACCGTTCGCAGCACTAAAGTGATAGATGGAATCGTATGTTGGCGACTAGTTATTGTGATAGTGCCCTCAGGAATTCCGTACAGCGCGCCATAATTAAGATAACAGAACTCAGGTGCGACAAAGAGGGACCACTCACGCCTAAAATCCTACGATATAAAGCAAAGGGCGTCGTACTTATCACAACGAAAGGAGAGTGCGCGTAGAAATGCTGCAAAATGCCAATTAAAAGATACAAAGTGGCAGAGCAGCTCTACGAAGCATCGTGCTGTCCGTTTAGCCGGACCCCATAGATACGGACGCCAGAAGATAGTCCGAATAACGCGGGCGCGCTATGCTTGTAGTGTCTCCTAAACCCGCAGAAAGGATCAACTTACCCTGACCGTCACCGTGTGATACTAAGATGTGATCCTACAATCATCTTTGTAATGCACCCCTCTCGAAAACATAGATAGCAGCTCGCGGACAGTGCCAGAGGCACGTATTTAGCATCCTTACTGCAGCACTGGGCACAGCACGCTTAGTCCGGTGTAAGGACATGTCGCTTTAGATATAGCGTGCCACAAGCGCAGGGTTCTATAAAAGACCAATGGATTTCCATTGATCGGTTGGGAACGTAAAGTCAAGTAAGGCGCCCTCTCACGAAGATGCAACTGGTAGGTACCATGAGGGAATCCCTTGTGGGTTGTAAGGAAAGACTATCGCTGCGAAGACTCCCAAAGGGGATACTTAAATGTGACCCCAACAGGGCTATTGCTACACGGGTTCTGGCTCATTGTTGGAGGGCTTACGATGACACATACGAGGAAGAAAAACGTATTCCTGAGCAGCAGGGAGCAGTTCTCCCTAGGCTTATATAAGGTCCGATTTTAGCGCTTCTCCTAGAATCTCTTTCAGAATTATTCTAACTACGTCGTTAAGTTTAGCCGGCTGTAGCCTTGCGTGGAAATCCTGAGCACTCCATCCAGCTGTAGCCAAGCGTCAGAGTCTCCCCGTACAATTAAAAAACGCACGTGGTGTAACGAATGACTTCGACAGCTTTTGGCCAGATGAGTGAAACAGTCCAGTCGTGACCATGTCGGGCGCACTAGGTGCGACAAGATTGCCGGTATCTAAGCCTCGCTATTGGTCCGGCCGCCCAAGCCGGCCTGAGGCGGTGCTGGCAAGTCATCTATAGCGCGGACTACCACCCATATTACCATAGTATGTGCCGATCAAGCGTTGCGGGTTAAACTGCCTAAATAACGTCGCTGGT
seq00006   CCGGCTGGGAAGCTATGATACGTAGCCCACGATGTTTCTCTTCTGCCGCAGTTTATCTTGATAGCGTCGCGCGATAGCATGTGAGCTCATGAGTCAGGCACCAGCATGAATAGCAATTATTCAGTAATCCTTTCTTCTGATTTTTGAAGCGGACCCTGCCATCCACTCTATGAGCAACAAGTACTAGACGAGCAATAGTTCAAGGGACTCCGTGTTTTGAAGCTCAACGCTGTGAGAAATGCCCTTCGCTCTACGCGTCTACGCGGCGACAGGCGGGAGACAGCGTCCATTAATGGAACTATTAATGAGGCGGCTTTCACCATGGCCCCACGCCTTTACGAGTCAGGCCTAGCAGCCGACGTGTGCAGTGACGGAAACGACCTTGCACTGGCCCAAGAGACTTGTTCCCACTCCGTCTTCTTCAGGTGATCTGCCCAGGAATAGGAATCATAAGTGCACCTGAAACACTATGACAAAGTTCTGAGGCTGTTTATCTGGGGGCATATTTCCTAGTTATGTACGATTCAGCGGTATCCCGATTGTGAAGTCTGTAGCAGCTCCCACGTTGCGCTCCACATAAGCAAACATACCTGTCCATTTATTGCCAAGGCCCCAGTTAGGTTCTCTTAACTTCCAGCCCAAAAGTTATCACGTACCCCGAATGAATAATGAAATCTTGCCCTTGCCAGTTGCATTTTTCCTGCCACGACGGGAGTCCGACCCTTTCGCGCTATCCAAGTAACCCGCAAGGTGCCTCGTAGATTGCATCAGAGGCCAATATCTACATGGAGTGCATGGTGGTCTAATAGCCGTTTTACGGGATGATTTCTCCTGCACTAACGCAAGAAACCTAGACATAAACTATAAGACACGACTACTTGGACTCATCGAGAACTGATTAATTCCATTTAACCAGCTGCAGCAGCTTGATTGCCTGCGTTATTGAACTGGTAGTCGCTCGTGCCAGCCCTATGACAATAATGTCGTAGAGAGCAGCGCCAACTCCTCTCAGAGAAACAATGATGCTCCAGTACCGTTCGCAGCACTAAAGTGATAGATGGAATCGTATGTTGGCGACTAGTTATTGTGATAGTGCCCTCAGGAATTCCGTACAGCGCGCCATAATTAAGATAACAGAACTCAGGTGCGACAAAGAGGGACCACTCACGCCTAAAATCCTACGATATAAAGCAAAGGGCGTCGTACTTATCACAACGAAAGGAGAGTGCGCGTAGAAATGCTGCAAAATGCCAATTAAAAGATACAAAGTGGCAGAGCAGCTCTACGAAGCATCGTGCTGTCCGTTTAGCCGGACCCCATAGATACGGACGCCAGAAGATAGTCCGAATAACGCGGGCGCGCTATGCTTGTAGTGTCTCCTAAACCCGCAGAAAGGATCAACTTACCCTGACCGTCACCGTGTGATACTAAGATGTGATCCTACAATCATCTTTGTAATGCACCCCTCTCGAAAACATAGATAGCAGCTCGCGGACAGTGCCAGAGGCACGTATTTAGCATCCTTACTGCAGCACTGGGCACAGCACGCTTAGTCCGGTGTAAGGACATGTCGCTTTAGATATAGCGTGCCACAAGCGCAGGGTTCTATAAAAGACCAATGGATTTCCATTGATCGGTTGGGAACGTAAAGTCAAGTAAGGCGCCCTCTCACGAAGATGCAACTGGTAGGTACCATGAGGGAATCCCTTGTGGGTTGTAAGGAAAGACTATCGCTGCGAAGACTCCCAAAGGGGATACTTAAATGTGACCCCAACAGGGCTATTGCTACACGGGTTCTGGCTCATTGTTGGAGGGCTTACGATGACACATACGAGGAAGAAAAACGTATTCCTGAGCAGCAGGGAGCAGTTCTCCCTAGGCTTATATAAGGTCCGATTTTAGCGCTTCTCCTAGAATCTCTTTCAGAATTATTCTAACTACGTCGTTAAGTTTAGCCGGCTGTAGCCTTGCGTGGAAATCCTGAGCACTCCATCCAGCTGTAGCCAAGCGTCAGAGTCTCCCCGTACAATTAAAAAACGCACGTGGTGTAACGAATGACTTCGACAGCTTTTGGCCAGATGAGTGAAACAGTCCAGTCGTGACCATGTCGGGCGCACTAGGTGCGACAAGATTGCCGGTATCTAAGCCTCGCTATTGGTCCGGCCGCCCAAGCCGGCCTGAGGCGGTGCTGGCAAGTCATCTATAGCGCGGACTACCACCCATATTACCATAGTATGTGCCGATCAAGCGTTGCGGGTTAAACTGCCTAAATAACGTCGCTGGT
seq00007   CCGGCTGGGAAGCTATGATACGTAGCCCACGATGTTTCTCTTCTGCCGCAGTTTATCTTGATAGCGTCGCGCGATAGCATGTGAGCTCATGAGTCAGGCACCAGCATGAATAGCAATTATTCAGTAATCCTTTCTTCTGATTTTTGAAGTGGACCCTGCCATCCACTCTATGAGCAACAAGTACTAGACGAGCAATAGTTCAAGGGACTCCGTGTTTTGAAGCTCAACGCTGTGAGAAATGCCCTTCGCTCTACGCGTCTACGCGGCGACAGGCGGGAGACAGCGTCCATTAATGGAACTATTAATGAGGCGGCTTTCACCATGGCCCCACGCCTTTACGAGTCAGGCCGAGCAGCCGACGTGTGCAGTGACGGAAACGACCTTGCACTGGCCCAAGAGACTTGTTCCCACTCCGTCTTCTTCAGGTGATCTGCCCAGGAATAGGAATCATAAGTGCACCTGAAACACTATGACAAAGTTCTGAGGCTGTTTATCTGGGGGCATATTTCCTAGTTATGTACGATTCAGCGGTATCCCGATTGTGAAGTCTGTAGCAGCTCCCACGTTGCGCTCCACATAAGCAAACATACCTGTCCATTTATTGCCAAGGCCCCAGTTAGGTTCTCTTAACTTCCAGCCCAAAAGTTATCACGTACCCCGAATGAATAATGAAATCTTGCCCTTGCCAGTTGCATTTTTCCTGCCACGACGGGAGTCCGACCCTTTCGCGCTATCCAAGTAACCCGCAAGGTGCCTCGTAGATTGCATCAGAGGCCAATATCTACATGGAGTGCATGGTAGTCTAATAGCCGTTTTACAGGATGATTTCTCCTGCACTAACGCAAGAAACCTAGACATAAACTATAAGACACGACTACTTGGACTCATCGAGAACTGATTAATTCCATTTAACCAGCTGCAGCAGCTTGATTGCCTGCGTTATTGAACTGGTAGTCGCTCGTGCCAGCCCTATGACAATAATGTCGTAGAGAGCAGCGCCAACTCCTCTCAGAGAAACAATGATGCTCCAGTACCGTTCGCAGCACTAAAGTGATAGATGGAATCGTATGTTGGCGACTAGTTATTGTGATAGTGCCCTCAGGAATTCCGTACAGCGCGCCATAATTAAGATAACAGAACTCAGGTGCGACAAAGAGGGACCACTCACGCCTAAAATCCTACGATATAAAGCAAAGGGCGTCGTACTTATCACAACGAAAGGAGAGTGCGCGTAGAAATGCTGCAAAATGCCAATTAAAAGATACAAAGTGGCAGAGCAGCTCTACGAAGCATCGTGCTGTCCGTTTAGCCGGACCCCATAGATACGGACGCCAGAAGATAGTCCGAATAACGCGGGCGCGCTATGCTTGTAGTGTCTCCTAAACCCGCAGAAAGGATCAACTTACCCTGACCGTCACCGTGTGATACTAAGATGTGATCCTACAATCATCTTTGTAATGCACCCCTCTCGAAAACATAGATAGCAGCTCGCGGACAGTGCCAGAGGCACGTATTTAGCATCCTTACTGCAGCACTGGGCACAGCACGCTTAGTCCGGTGTAAGGACATGTCGCTTTAGATATAGCGTGCCACAAGCGCAGGGTTCTATAAAAGACCAATGGATTTCCATTGATCGGTTGGGAACGTAAAGTCAAGTAAGGCGCCCTCTCACGAAGATGCAACTGGTAGGTACCATGAGGGAATCCCTTGTGGGTTGTAAGGAAAGACTATCGCTGCGAAGACTCCCAAAGGGGATACTTAAATGTGACCCCAACAGGGCTATTGCTACACGGGTTCTGGCTCATTGTTGGAGGGCTTACGATGACACATACGAGGAAGAAAAACGTATTCCTGAGCAGCAGGGAGCAGTTCTCCCTAGGCTTATATAAGGTCCGATTTTAGCGCTTCTCCTAGAATCTCTTTCAGAATTATTCTAACTACGTCGTTAAGTTTAGCCGGCTGTAGCCTTGCGTGGAAATCCTGAGCACTCCATCCAGCTGTAGCCAAGCGTCAGAGTCTCCCCGTACAATTAAAAAACGCACGTGGTGTAACGAATGACTTCGACAGCTTTTGGCCAGATGAGTGAAACAGTCCAGTCGTGACCATGTCGGGCGCACTAGGTGCGACAAGATTGCCGGTATCTAAGCCTCGCTATTGGTCCGGCCGCCCAAGCCGGCCTGAGGCGGTGCTGGCAAGTCATCTATAGCGCGGACTACCACCCATATTACCATAGTATGTGCCGATCAAGCGTTGCGGGTTAAACTGCCTAAATAACGTCGCTGGT
seq00008   CCGGCTGGGAAGCTATGATACGTAGCCCACGATGTTTCTCTTCTGCCGCAGTTTATCTTGATAGCGTCGCGCGATAGCATGTGAGCTCATGAGTCAGGCACCAGCATGAATAGCAATTATTCAGTAATCCTTTCTTCTGATTTTTGAAGCGGACCCTGCCATCCACTCTATGAGCAACAAGTACTAGACGAGCAATAGTTCAAGGGACTCCGTGTTTTGAAGCTCAACGCTGTGAGAAATGCCCTTCGCTCTACGCGTCTACGCGGCGACAGGCGGGAGACAGCGTCCATTAATGGAACTATTAATGAGGCGGCTTTCACCATGGCCCCACGCCTTTACGAGTCAGGCCTAGCAGCCGACGTGTGCAGTGACGGAAACGACCTTGCACTGGCCCAAGAGACTTGTTCCCACTCCGTCTTCTTCAGGTGATCTGCCCAGGAATAGGAATCATAAGTGCACCTGAAACACTATGACAAAGTTCTGAGGCTGTTTATCTGGGGGCATATTTCCTAGTTATGTACGATTCAGCGGTATCCCGATTGTGAAGTCTGTAGCAGCTCCCACGTTGCGCTCCACATAAGCAAACATACCTGTCCATTTATTGCCAAGGCCCCAGTTAGGTTCTCTTAACTTCCAGCCCAAAAGTTATCACGTACCCCGAATGAATAATGAAATCTTGCCCTTGCCAGTTGCATTTTTCCTGCCACGACGGGAGTCCGACCCTTTCGCGCTATCCAAGTAACCCGCAAGGTGCCTCGTAGATTGCATCAGAGGCCAATATCTACATGGAGTGCATGGTGGTCTAATAGCCGTTTTACAGGATGATTTCTCCTGCACTAACGCAAGAAACCTAGACATAAACTATAAGACACGACTACTTGGACTCATCGAGAACTGATTAATTCCATTTAACCAGCTGCAGCAGCTTGATTGCCTGCGTTATTGAACTGGTAGTCGCTCGTGCCAGCCCTATGACAATAATGTCGTAGAGAGCAGCGCCAACTCCTCTCAGAGAAACAATGATGCTCCAGTACCGTTCGCAGCACTAAAGTGATAGATGGAATCGTATGTTGGCGACTAGTTATTGTGATAGTGCCCTCAGGAATTCCGTACAGCGCGCCATAATTAAGATAACAGAACTCAGGTGCGACAAAGAGGGACCACTCACGCCTAAAATCCTACGATATAAAGCAAAGGGCGTCGTACTTATCACAACGAAAGGAGAGTGCGCGTAGAAATGCTGCAAAATGCCAATTAAAAGATACAAAGTGGCAGAGCAGCTCTACGAAGCATCGTGCTGTCCGTTTAGCCGGACCCCATAGATACGGACGCCAGAAGATAGTCCGAATAACGCGGGCGCGCTATGCTTGTAGTGTCTCCTAAACCCGCAGAAAGGATCAACTTACCCTGACCGTCACCGTGTGATACTAAGATGTGATCCTACAATCATCTTTGTAATGCACCCCTCTCGAAAACATAGATAGCAGCTCGCGGACAGTGCCAGAGGCACGTATTTAGCATCCTTACTGCAGCACTGGGCACAGCACGCTTAGTCCGGTGTAAGGACATGTCGCTTTAGATATAGCGTGCCACAAGCGCAGGGTTCTATAAAAGACCAATGGATTTCCATTGATCGGTTGGGAACGTAAAGTCAAGTAAGGCGCCCTCTCACGAAGATGCAACTGGTAGGTACCATGAGGGAATCCCTTGTGGGTTGTAAGGAAAGACTATCGCTGCGAAGACTCCCAAAGGGGATACTTAAATGTGACCCCAACAGGGCTATTGCTACACGGGTTCTGGCTCATTGTTGGAGGGCTTACGATGACACATACGAGGAAGAAAAACGTATTCCTGAGCAGCAGGGAGCAGTTCTCCCTAGGCTTATATAAGGTCCGATTTTAGCGCTTCTCCTAGAATCTCTTTCAGAATTATTCTAACTACGTCGTTAAGTTTAGCCGGCTGTAGCCTTGCGTGGAAATCCTGAGCACTCCATCCAGCTGTAGCCAAGCGTCAGAGTCTCCCCGTACAATTAAAAAACGCACGTGGTGTAACGAATGACTTCGACAGCTTTTGGCCAGATGAGTGAAACAGTCCAGTCGTGACCATGTCGGGCGCACTAGGTGCGACAAGATTGCCGGTATCTAAGCCTCGCTATTGGTCCGGCCGCCCAAGCCGGCCTGAGGCGGTGCTGGCAAGTCATCTATAGCGCGGACTACCACCCATATTACCATAGTATGTGCCGATCAAGCGTTGCGGGTTAAACTGCCTAAATAACGTCGCTGGT
seq00009   CCGGCTGGGAAGCTATGATACGTAGCCCACGATGTTTCTCTTCTGCCGCAGTTTATCTTGATAGCGTCGCGCGATAGCATGTGAGCTCATGAGTCAGGCACCAGCATGAATAGCAATTATTCAGTAATCCTTTCTTCTGATTTTTGAAGCGGACCCTGCCATCCACTCTATGAGCAACAAGTACTAGACGAGCAATAGTTCAAGGGACTCCGTGTTTTGAAGCTCAACGCTGTGAGAAATGCCCTTCGCTCTACGCGTCTACGCGGCGACAGGCGGGAGACAGCGTCCATTAATGGAACTATTAATGAGGCGGCTTTCACCATGGCCCCACGCCTTTACGAGTCAGGCCGAGCAGCCGACGTGTGCAGTGACGGAAACGACCTTGCACTGGCCCAAGAGACTTGTTCCCACTCCGTCTTCTTCAGGTGATCTGCCCAGGAATAGGAATCATAAGTGCACCTGAAACACTATGACAAAGTTCTGAGGCTGTTTATCTGGGGGCATATTTCCTAGTTATGTACGATTCAGCGGTATCCCGATTGTGAAGTCTGTAGCAGCTCCCACGTTGCGCTCCACATAAGCAAACATACCTGTCCATTTATTGCCAAGGCCCCAGTTAGGTTCTCTTAACTTCCAGCCCAAAAGTTATCACGTACCCCGAATGAATAATGAAATCTTGCCCTTGCCAGTTGCATTTTTCCTGCCACGACGGGAGTCCGACCCTTTCGCGCTATCCAAGTAACCCGCAAGGTGCCTCGTAGATTGCATCAGAGGCCAATATCTACATGGAGTGCATGGTAGTCTAATAGCCGTTTTACAGGATGATTTCTCCTGCACTAACGCAAAAAACCTAGACATAAACTATAAGACACGACTACTTGGACTCATCGAGAACTGATTAATTCCATTTAACCAGCTGCAGCAGCTTGATTGCCTGCGTTATTGAACTGGTAGTCGCTCGTGCCAGCCCTATGACAATAATGTCGTAGAGAGAAGCGCCAACTCCTCTCAGAGAAACAATGATGCTCCAGTACCGTTCGCAGCACTAAAGTGATAGATGGAATCGTATGTTGGCGACTAGTTATTGTGATAGTGCCCTCAGGAATTCCGTACAGCGCGCCATAATTAAGATAACAGAACTCAGGTGCGACAAAGAGGGACCACTCACGCCTAAAATCCTACGATATAAAGCAAAGGGCGTCGTACTTATCACAACGAAAGGAGAGTGCGCGTAGAAATGCTGCAAAATGCCAATTAAAAGATACAAAGTGGCAGAGCAGCTCTACGAAGCATCGTGCTGTCCGTTTAGCCGGACCCCATAGATACGGACGCCAGAAGATAGTCCGAATAACGCGGGCGCGCTATGCTTGTAGTGTCTCCTAAACCCGCAGAAAGGATCAACTTACCCTGACCGTCACCGTGTGATACTAAGATGTGATCCTACAATCATCTTTGTAATGCACCCCTCTCGAAAACATAGATAGCAGCTCGCGGACAGTGCCAGAGGCACGTATTTAGCATCCTTACTGCAGCACTGGGCACAGCACGCTTAGTCCGGTGTAAGGACATGTCGCTTTAGATATAGCGTGCCACAAGCGCAGGGTTCTATAAAAGACCAATGGATTTCCATTGATCGGTTGGGAACGTAAAGTCAAGTAAGGCGCCCTCTCACGAAGATGCAACTGGTAGGTACCATGAGGGAATCCCTTGTGGGTTGTAAGGAAAGACTATCGCTGCGAAGACTCCCAAAGGGGATACTTAAATGTGACCCCAACAGGGCTATTGCTACACGGGTTCTGGCTCATTGTTGGAGGGCTTACGATGACACATACGAGGAAGAAAAACGTATTCCTGAGCAGCAGGGAGCAGTTCTCCCTAGGCTTATATAAGGTCCGATTTTAGCGCTTCTCCTAGAATCTCTTTCAGAATTATTCTAACTACGTCGTTAAGTTTAGCCGGCTGTAGCCTTGCGTGGAAATCCTGAGCACTCCATCCAGCTGTAGCCAAGCGTCAGAGTCTCCCCGTACAATTAAAAAACGCACGTGGTGTAACGAATGACTTCGACAGCTTTTGGCCAGATGAGTGAAACAGTCCAGTCGTGACCATGTCGGGCGCACTAGGTGCGACAAGATTGCCGGTATCTAAGCCTCGCTATTGGTCCGGCCGCCCAAGCCGGCCTGAGGCGGTGCTGGCAAGTCATCTATAGCGCGGACTACCACCCATATTACCATAGTATGTGCCGATCAAGCGTTGCGGGTTAAACTGCCTAAATAACGTCGCTGGT
seq00010   CCGGCTGGGAAGCTATGATACGTAGCCCACGATGTTTCTCTTCTGCCGCAGTTTATCTTGATAGCGTCGCGCGATAGCATGTGAGCTCATGAGTCAGGCACCAGCATGAATAGCAATTATTCAGTAATCCTTTCTTCTGATTTTTGAAGCGGACCCTGCCATCCACTCTATGAGCAACAAGTACTAGACGAGCAATAGTTCAAGGGACTCCGTGTTTTGAAGCTCAACGCTGTGAGAAATGCCCTTCGCTCTACGCGTCTACGCGGCGACAGGCGGGAGACAGCGTCCATTAATGGAACTATTAATGAGGCGGCTTTCACCATGGCCCCACGCCTTTACGAGTCAGGCCTAGCAGCCGACGTGTGCAGTGACGGAAACGACCTTGCACTGGCCCAAGAGACTTGTTCCCACTCCGTCTTCTTCAGGTGATCTGCCCAGGAATAGGAATCATAAGTGCACCTGAAACACTATGACAAAGTTCTGAGGCTGTTTATCTGGGGGCATATTTCCTAGTTATGTACGATTCAGCGGTATCCCGATTGTGAAGTCTGTAGCAGCTCCCACGTTGCGCTCCACATAAGCAAACATACCTGTCCATTTATTGCCAAGGCCCCAGTTAGGTTCTCTTAACTTCCAGCCCAAAAGTTATCACGTACCCCGAATGAATAATGAAATCTTGCCCTTGCCAGTTGCATTTTTCCTGCCACGACGGGAGTCCGACCCTTTCGCGCTATCCAAGTAACCCGCAAGGTGCCTCGTAGATTGCATCAGAGGCCAATATCTACATGGAGTGCATGGTAGTCTAATAGCCGTTTTACAGGATGATTTCTCCTGCACTAACGCAAGAAACCTAGACATAAACTATAAGACACGACTACTTGGACTCATCGAGAACTGATTAATTCCATTTAACCAGCTGCAGCAGCTTGATTGCCTGCGTTATTGAACTGGTAGTCGCTCGTGCCAGCCCTATGACAATAATGTCGTAGAGAGCAACGCCAACTCCTCTCAGAGAAACAATGATGCTCCAGTACCGTTCGCAGCACTAAAGTGATAGATGGAATCGTATGTTGGCGACTAGTTATTGTGATAGTGCCCTCAGGAATTCCGTACAGCGCGCCATAATTAAGATAACAGAACTCAGGTGCGACAAAGAGGGACCACTCACGCCTAAAATCCTACGATATAAAGCAAAGGGCGTCGTACTTATCACAACGAAAGGAGAGTGCGCGTAGAAATGCTGCAAAATGCCAATTAAAAGATACAAAGTGGCAGAGCAGCTCTACGAAGCATCGTGCTGTCCGTTTAGCCGGACCCCATAGATACGGACGCCAGAAGATAGTCCGAATAACGCGGGCGCGCTATGCTTGTAGTGTCTCCTAAACCCGCAGAAAGGATCAACTTACCCTGACCGTCACCGTGTGATACTAAGATGTGATCCTACAATCATCTTTGTAATGCACCCCTCTCGAAAACATAGATAGCAGCTCGCGGACAGTGCCAGAGGCACGTATTTAGCATCCTTACTGCAGCACTGGGCACAGCACGCTTAGTCCGGTGTAAGGACATGTCGCTTTAGATATAGCGTGCCACAAGCGCAGGGTTCTATAAAAGACCAATGGATTTCCATTGATCGGTTGGGAACGTAAAGTCAAGTAAGGCGCCCTCTCACGAAGATGCAACTGGTAGGTACCATGAGGGAATCCCTTGTGGGTTGTAAGGAAAGACTATCGCTGCGAAGACTCCCAAAGGGGATACTTAAATGTGACCCCAACAGGGCTATTGCTACACGGGTTCTGGCTCATTGTTGGAGGGCTTACGATGACACATACGAGGAAGAAAAACGTATTCCTGAGCAGCAGGGAGCAGTTCTCCCTAGGCTTATATAAGGTCCGATTTTAGCGCTTCTCCTAGAATCTCTTTCAGAATTATTCTAACTACGTCGTTAAGTTTAGCCGGCTGTAGCCTTGCGTGGAAATCCTGAGCACTCCATCCAGCTGTAGCCAAGCGTCAGAGTCTCCCCGTACAATTAAAAAACGCACGTGGTGTAACGAATGACTTCGACAGCTTTTGGCCAGATGAGTGAAACAGTCCAGTCGTGACCATGTCGGGCGCACTAGGTGCGACAAGATTGCCGGTATCTAAGCCTCGCTATTGGTCCGGCCGCCCAAGCCGGCCTGAGGCGGTGCTGGCAAGTCATCTATAGCGCGGACTACCACCCATATTACCATAGTATGTGCCGATCAAGCGTTGCGGGTTAAACTGCCTAAATAACGTCGCTGGT
seq00011   CCGGCTGGGAAGCTATGATACGTAGCCCACGATGTTTCTCTTCTGCCGCAGTTTATCTTGATAGCGTCGCGCGATAGCATGTGAGCTCATGAGTCAGGCACCAGCATGAATAGCAATTATTCAGTAATCCTTTCTTCTGATTTTTGAAGCGGACCCTGCCATCCACTCTATGAGCAACAAGTACTAGACGAGCAATAGTTCAAGGGACTCCGTGTTTTGAAGCTCAACGCTGTGAGAAATGCCCTTCGCTCTACGCGTCTACGCGGCGACAGGCGGGAGACAGCGTCCATTAATGGAACTATTAATGAGGCGGCTTTCACCATGGCCCCACGCCTTTACGAGTCAGGCCTAGCAGCCGACGTGTGCAGTGACGGAAACGACCTTGCACTGGCCCAAGAGACTTGTTCCCACTCCGTCTTCTTCAGGTGATCTGCCCAGGAATAGGAATCATAAGTGCACCTGAAACACTATGACAAAGTTCTGAGGCTGTTTATCTGGGGGCATATTTCCTAGTTATGTACGATTCAGCGGTATCCCGATTGTGAAGTCTGTAGCAGCTCCCACGTTGCGCTCCACATAAGCAAACATACCTGTCCATTTATTGCCAAGGCCCCAGTTAGGTTCTCTTAACTTCCAGCCCAAAAGTTATCACGTACCCCGAATGAATAATGAAATCTTGCCCTTGCCAGTTGCATTTTTCCTGCCACGACGGGAGTCCGACCCTTTCGCGCTATCCAAGTAACCCGCAAGGTGCCTCGTAGATTGCATCAGAGGCCAATATCTACATGGAGTGCATGGTGGTCTAATAGCCGTTTTACAGGATGATTTCTCCTGCACTAACGCAAGAAACCTAGACATAAACTATAAGACACGACTACTTGGACTCATCGAGAACTGATTAATTCCATTTAACCAGCTGCAGCAGCTTGATTGCCTGCGTTATTGAACTGGTAGTCGCTCGTGCCAGCCCTATGACAATAATGTCGTAGAGAGCAGCGCCAACTCCTCTCAGAGAAACAATGATGCTCCAGTACCGTTCGCAGCACTAAAGTGATAGATGGAATCGTATGTTGGCGACTAGTTATTGTGATAGTGCCCTCAGGAATTCCGTACAGCGCGCCATAATTAAGATAACAGAACTCAGGTGCGACAAAGAGGGACCACTCACGCCTAAAATCCTACGATATAAAGCAAAGGGCGTCGTACTTATCACAACGAAAGGAGAGTGCGCGTAGAAATGCTGCAAAATGCCAATTAAAAGATACAAAGTGGCAGAGCAGCTCTACGAAGCATCGTGCTGTCCGTTTAGCCGGACCCCATAGATACGGACGCCAGAAGATAGTCCGAATAACGCGGGCGCGCTATGCTTGTAGTGTCTCCTAAACCCGCAGAAAGGATCAACTTACCCTGACCGTCACCGTGTGATACTAAGATGTGATCCTACAATCATCTTTGTAATGCACCCCTCTCGAAAACATAGATAGCAGCTCGCGGACAGTGCCAGAGGCACGTATTTAGCATCCTTACTGCAGCACTGGGCACAGCACGCTTAGTCCGGTGTAAGGACATGTCGCTTTAGATATAGCGTGCCACAAGCGCAGGGTTCTATAAAAGACCAATGGATTTCCATTGATCGGTTGGGAACGTAAAGTCAAGTAAGGCGCCCTCTCACGAAGATGCAACTGGTAGGTACCATGAGGGAATCCCTTGTGGGTTGTAAGGAAAGACTATCGCTGCGAAGACTCCCAAAGGGGATACTTAAATGTGACCCCAACAGGGCTATTGCTACACGGGTTCTGGCTCATTGTTGGAGGGCTTACGATGACACATACGAGGAAGAAAAACGTATTCCTGAGCAGCAGGGAGCAGTTCTCCCTAGGCTTATATAAGGTCCGATTTTAGCGCTTCTCCTAGAATCTCTTTCAGAATTATTCTAACTACGTCGTTAAGTTTAGCCGGCTGTAGCCTTGCGTGGAAATCCTGAGCACTCCATCCAGCTGTAGCCAAGCGTCAGAGTCTCCCCGTACAATTAAAAAACGCACGTGGTGTAACGAATGACTTCGACAGCTTTTGGCCAGATGAGTGAAACAGTCCAGTCGTGACCATGTCGGGCGCACTAGGTGCGACAAGATTGCCGGTATCTAAGCCTCGCTATTGGTCCGGCCGCCCAAGCCGGCCTGAGGCGGTGCTGGCAAGTCATCTATAGCGCGGACTACCACCCATATTACCATAGTATGTGCCGATCAAGCGTTGCGGGTTAAACTGCCTAAATAACGTCGCTGGT
seq00012   CCGGCTGGGAAGCTATGATACGTAGCCCACGATGTTTCTCTTCTGCCGCAGTTTATCTTGATAGCGTCGCGCGATAGCATGTGAGCTCATGAGTCAGGCACCAGCATGAATAGCAATTATTCAGTAATCCTTTCTTCTGATTTTTGAAGCGGACCCTGCCATCCACTCTATGAGCAACAAGTACTAGACGAGCAATAGTTCAAGGGACTCCGTGTTTTGAAGCTCAACGCTGTGAGAAATGCCCTTCGCTCTACGCGTCTACGCGGCGACAGGCGGGAGACAGCGTCCATTAATGGAACTATTAATGAGGCGGCTTTCACCATGGCCCCACGCCTTTACGAGTCAGGCCGAGCAGCCGACGTGTGCAGTGACGGAAACGACCTTGCACTGGCCCAAGAGACTTGTTCCCACTCCGTCTTCTTCAGGTGATCTGCCCAGGAATAGGAATCATAAGTGCACCTGAAACACTATGACAAAGTTCTGAGGCTGTTTATCTGGGGGCATATTTCCTAGTTATGTACGATTCAGCGGTATCCCGATTGTGAAGTCTGTAGCAGCTCCCACGTTGCGCTCCACATAAGCAAACATACCTGTCCATTTATTGCCAAGGCCCCAGTTAGGTTCTCTTAACTTCCAGCCCAAAAGTTATCACGTACCCCGAATGAATAATGAAATCTTGCCCTTGCCAGTTGCATTTTTCCTGCCACGACGGGAGTCCGACCCTTTCGCGCTATCCAAGTAACCCGCAAGGTGCCTCGTAGATTGCATCAGAGGCCAATATCTACATGGAGTGCATGGTAGTCTAATAGCCGTTTTACAGGATGATTTCTCCTGCACTAACGCAAAAAACCTAGACATAAACTATAAGACACGACTACTTGGACTCATCGAGAACTGATTAATTCCATTTAACCAGCTGCAGCAGCTTGATTGCCTGCGTTATTGAACTGGTAGTCGCTCGTGCCAGCCCTATGACAATAATGTCGTAGAGAGCAGCGCCAACTCCTCTCAGAGAAACAATGATGCTCCAGTACCGTTCGCAGCACTAAAGTGATAGATGGAATCGTATGTTGGCGACTAGTTATTGTGATAGTGCCCTCAGGAATTCCGTACAGCGCGCCATAATTAAGATAACAGAACTCAGGTGCGACAAAGAGGGACCACTCACGCCTAAAATCCTACGATATAAAGCAAAGGGCGTCGTACTTATCACAACGAAAGGAGAGTGCGCGTAGAAATGCTGCAAAATGCCAATTAAAAGATACAAAGTGGCAGAGCAGCTCTACGAAGCATCGTGCTGTCCGTTTAGCCGGACCCCATAGATACGGACGCCAGAAGATAGTCCGAATAACGCGGGCGCGCTATGCTTGTAGTGTCTCCTAAACCCGCAGAAAGGATCAACTTACCCTGACCGTCACCGTGTGATACTAAGATGTGATCCTACAATCATCTTTGTAATGCACCCCTCTCGAAAACATAGATAGCAGCTCGCGGACAGTGCCAGAGGCACGTATTTAGCATCCTTACTGCAGCACTGGGCACAGCACGCTTAGTCCGGTGTAAGGACATGTCGCTTTAGATATAGCGTGCCACAAGCGCAGGGTTCTATAAAAGACCAATGGATTTCCATTGATCGGTTGGGAACGTAAAGTCAAGTAAGGCGCCCTCTCACGAAGATGCAACTGGTAGGTACCATGAGGGAATCCCTTGTGGGTTGTAAGGAAAGACTATCGCTGCGAAGACTCCCAAAGGGGATACTTAAATGTGACCCCAACAGGGCTATTGCTACACGGGTTCTGGCTCATTGTTGGAGGGCTTACGATGACACATACGAGGAAGAAAAACGTATTCCTGAGCAGCAGGGAGCAGTTCTCCCTAGGCTTATATAAGGTCCGATTTTAGCGCTTCTCCTAGAATCTCTTTCAGAATTATTCTAACTACGTCGTTAAGTTTAGCCGGCTGTAGCCTTGCGTGGAAATCCTGAGCACTCCATCCAGCTGTAGCCAAGCGTCAGAGTCTCCCCGTACAATTAAAAAACGCACGTGGTGTAACGAATGACTTCGACAGCTTTTGGCCAGATGAGTGAAACAGTCCAGTCGTGACCATGTCGGGCGCACTAGGTGCGACAAGATTGCCGGTATCTAAGCCTCGCTATTGGTCCGGCCGCCCAAGCCGGCCTGAGGCGGTGCTGGCAAGTCATCTATAGCGCGGACTACCACCCATATTACCATAGTATGTGCCGATCAAGCGTTGCGGGTTAAACTGCCTAAATAACGTCGCTGGT
seq00013   CCGGCTGGGAAGCTATGATACGTAGCCCACGATGTTTCTCTTCTGCCGCAGTTTATCTTGATAGCGTCGCGCGATAGCATGTGAGCTCATGAGTCAGGCACCAGCATGAATAGCAATTATTCAGTAATCCTTTCTTCTGATTTTTGAAGCGGACCCTGCCATCCACTCTATGAGCAACAAGTACTAGACGAGCAATAGTTCAAGGGACTCCGTGTTTTGAAGCTCAACGCTGTGAGAAATGCCCTTCGCTCTACGCGTCTACGCGGCGACAGGCGGGAGACAGCGTCCATTAATGGAACTATTAATGAGGCGGCTTTCACCATGGCCCCACGCCTTTACGAGTCAGGCCGAGCAGCCGACGTGTGCAGTGACGGAAACGACCTTGCACTGGCCCAAGAGACTTGTTCCCACTCCGTCTTCTTCAGGTGATCTGCCCAGGAATAGGAATCATAAGTGCACCTGAAACACTATGACAAAGTTCTGAGGCTGTTTATCTGGGGGCATATTTCCTAGTTATGTACGATTCAGCGGTATCCCGATTGTGAAGTCTGTAGCAGCTCCCACGTTGCGCTCCACATAAGCAAACATACCTGTCCATTTATTGCCAAGGCCCCAGTTAGGTTCTCTTAACTTCCAGCCCAAAAGTTATCACGTACCCCGAATGAATAATGAAATCTTGCCCTTGCCAGTTGCATTTTTCCTGCCACGACGGGAGTCCGACCCTTTCGCGCTATCCAAGTAACCCGCAAGGTGCCTCGTAGATTGCATCAGAGGCCAATATCTACATGGAGTGCATGGTAGTCTAATAGCCGTTTTACAGGATGATTTCTCCTGCACTAACGCAAGAAACCTAGACATAAACTATAAGACACGACTACTTGGACTCATCGAGAACTGATTAATTCCATTTAACCAGCTGCAGCAGCTTGATTGCCTGCGTTATTGAACTGGTAGTCGCTCGTGCCAGCCCTATGACAATAATGTCGTAGAGAGCAGCGCCAACTCCTCTCAGAGAAACAATGATGCTCCAGTACCGTTCGCAGCACTAAAGTGATAGATGGAATCGTATGTTGGCGACTAGTTATTGTGATAGTGCCCTCAGGAATTCCGTACAGCGCGCCATAATTAAGATAACAGAACTCAGGTGCGACAAAGAGGGACCACTCACGCCTAAAATCCTACGATATAAAGCAAAGGGCGTCGTACTTATCACAACGAAAGGAGAGTGCGCGTAGAAATGCTGCAAAATGCCAATTAAAAGATACAAAGTGGCAGAGCAGCTCTACGAAGCATCGTGCTGTCCGTTTAGCCGGACCCCATAGATACGGACGCCAGAAGATAGTCCGAATAACGCGGGCGCGCTATGCTTGTAGTGTCTCCTAAACCCGCAGAAAGGATCAACTTACCCTGACCGTCACCGTGTGATACTAAGATGTGATCCTACAATCATCTTTGTAATGCACCCCTCTCGAAAACATAGATAGCAGCTCGCGGACAGTGCCAGAGGCACGTATTTAGCATCCTTACTGCAGCACTGGGCACAGCACGCTTAGTCCGGTGTAAGGACATGTCGCTTTAGATATAGCGTGCCACAAGCGCAGGGTTCTATAAAAGACCAATGGATTTCCATTGATCGGTTGGGAACGTAAAGTCAAGTAAGGCGCCCTCTCACGAAGATGCAACTGGTAGGTACCATGAGGGAATCCCTTGTGGGTTGTAAGGAAAGACTATCGCTGCGAAGACTCCCAAAGGGGATACTTAAATGTGACCCCAACAGGGCTATTGCTACACGGGTTCTGGCTCATTGTTGGAGGGCTTACGATGACACATACGAGGAAGAAAAACGTATTCCTGAGCAGCAGGGAGCAGTTCTCCCTAGGCTTATATAAGGTCCGATTTTAGCGCTTCTCCTAGAATCTCTTTCAGAATTATTCTAACTACGTCGTTAAGTTTAGCCGGCTGTAGCCTTGCGTGGAAATCCTGAGCACTCCATCCAGCTGTAGCCAAGCGTCAGAGTCTCCCCGTACAATTAAAAAACGCACGTGGTGTAACGAATGACTTCGACAGCTTTTGGCCAGATGAGTGAAACAGTCCAGTCGTGACCATGTCGGGCGCACTAGGTGCGACAAGATTGCCGGTATCTAAGCCTCGCTATTGGTCCGGCCGCCCAAGCCGGCCTGAGGCGGTGCTGGCAAGTCATCTATAGCGCGGACTACCACCCATATTACCATAGTATGTGCCGATCAAGCGTTGCGGGTTAAACTGCCTAAATAACGTCGCTGGT
seq00014   CCGGCTGGGAAGCTATGATACGTAGCCCACGATGTTTCTCTTCTGCCGCAGTTTATCTTGATAGCGTCGCGCGATAGCATGTGAGCTCATGAGTCAGGCACCAGCATGAATAGCAATTATTCAGTAATCCTTTCTTCTGATTTTTGAAGCGGACCCTGCCATCCACTCTATGAGCAACAAGTACTAGACGAGCAATAGTTCAAGGGACTCCGTGTTTTGAAGCTCAACGCTGTGAGAAATGCCCTTCGCTCTACGCGTCTACGCGGCGACAGGCGGGAGACAGCGTCCATTAATGGAACTATTAATGAGGCGGCTTTCACCATGGCCCCACGCCTTTACGAGTCAGGCCGAGCAGCCGACGTGTGCAGTGACGGAAACGACCTTGCACTGGCCCAAGAGACTTGTTCCCACTCCGTCTTCTTCAGGTGATCTGCCCAGGAATAGGAATCATAAGTGCACCTGAAACACTATGACAAAGTTCTGAGGCTGTTTATCTGGGGGCATATTTCCTAGTTATGTACGATTCAGCGGTATCCCGATTGTGAAGTCTGTAGCAGCTCCCACGTTGCGCTCCACATAAGCAAACATACCTGTCCATTTATTGCCAAGGCCCCAGTTAGGTTCTCTTAACTTCCAGCCCAAAAGTTATCACGTACCCCGAATGAATAATGAAATCTTGCCCTTGCCAGTTGCATTTTTCCTGCCACGACGGGAGTCCGACCCTTTCGCGCTATCCAAGTAACCCGCAAGGTGCCTCGTAGATTGCATCAGAGGCCAATATCTACATGGAGTGCATGGTAGTCTAATAGCCGTTTTACAGGATGATTTCTCCTGCACTAACGCAAGAAACCTAGACATAAACTATAAGACACGACTACTTGGACTCATCGAGAACTGATTAATTCCATTTAACCAGCTGCAGCAGCTTGATTGCCTGCGTTATTGAACTGGTAGTCGCTCGTGCCAGCCCTATGACAATAATGTCGTAGAGAGCAGCGCCAACTCCTCTCAGAGAAACAATGATGCTCCAGTACCGTTCGCAGCACTAAAGTGATAGATGGAATCGTATGTTGGCGACTAGTTATTGTGATAGTGCCCTCAGGAATTCCGTACAGCGCGCCATAATTAAGATAACAGAACTCAGGTGCGACAAAGAGGGACCACTCACGCCTAAAATCCTACGATATAAAGCAAAGGGCGTCGTACTTATCACAACGAAAGGAGAGTGCGCGTAGAAATGCTGCAAAATGCCAATTAAAAGATACAAAGTGGCAGAGCAGCTCTACGAAGCATCGTGCTGTCCGTTTAGCCGGACCCCATAGATACGGACGCCAGAAGATAGTCCGAATAACGCGGGCGCGCTATGCTTGTAGTGTCTCCTAAACCCGCAGAAAGGATCAACTTACCCTGACCGTCACCGTGTGATACTAAGATGTGATCCTACAATCATCTTTGTAATGCACCCCTCTCGAAAACATAGATAGCAGCTCGCGGACAGTGCCAGAGGCACGTATTTAGCATCCTTACTGCAGCACTGGGCACAGCACGCTTAGTCCGGTGTAAGGACATGTCGCTTTAGATATAGCGTGCCACAAGCGCAGGGTTCTATAAAAGACCAATGGATTTCCATTGATCGGTTGGGAACGTAAAGTCAAGTAAGGCGCCCTCTCACGAAGATGCAACTGGTAGGTACCATGAGGGAATCCCTTGTGGGTTGTAAGGAAAGACTATCGCTGCGAAGACTCCCAAAGGGGATACTTAAATGTGACCCCAACAGGGCTATTGCTACACGGGTTCTGGCTCATTGTTGGAGGGCTTACGATGACACATACGAGGAAGAAAAACGTATTCCTGAGCAGCAGGGAGCAGTTCTCCCTAGGCTTATATAAGGTCCGATTTTAGCGCTTCTCCTAGAATCTCTTTCAGAATTATTCTAACTACGTCGTTAAGTTTAGCCGGCTGTAGCCTTGCGTGGAAATCCTGAGCACTCCATCCAGCTGTAGCCAAGCGTCAGAGTCTCCCCGTACAATTAAAAAACGCACGTGGTGTAACGAATGACTTCGACAGCTTTTGGCCAGATGAGTGAAACAGTCCAGTCGTGACCATGTCGGGCGCACTAGGTGCGACAAGATTGCCGGTATCTAAGCCTCGCTATTGGTCCGGCCGCCCAAGCCGGCCTGAGGCGGTGCTGGCAAGTCATCTATAGCGCGGACTACCACCCATATTACCATAGTATGTGCCGATCAAGCGTTGCGGGTTAAACTGCCTAAATAACGTCGCTGGT
seq00015   CCGGCTGGGAAGCTATGATACGTAGCCCACGATGTTTCTCTTCTGCCGCAGTTTATCTTGATAGCGTCGCGCGATAGCATGTGAGCTCATGAGTCAGGCACCAGCATGAATAGCAATTATTCAGTAATCCTTTCTTCTGATTTTTGAAGCGGACCCTGCCATCCACTCTATGAGCAACAAGTACTAGACGAGCAATAGTTCAAGGGACTCCGTGTTTTGAAGCTCAACGCTGTGAGAAATGCCCTTCGCTCTACGCGTCTACGCGGCGACAGGCGGGAGACAGCGTCCATTAATGGAACTATTAATGAGGCGGCTTTCACCATGGCCCCACGCCTTTACGAGTCAGGCCGAGCAGCCGACGTGTGCAGTGACGGAAACGACCTTGCACTGGCCCAAGAGACTTGTTCCCACTCCGTCTTCTTCAGGTGATCTGCCCAGGAATAGGAATCATAAGTGCACCTGAAACACTATGACAAAGTTCTGAGGCTGTTTATCTGGGGGCATATTTCCTAGTTATGTACGATTCAGCGGTATCCCGATTGTGAAGTCTGTAGCAGCTCCCACGTTGCGCTCCACATAAGCAAACATACCTGTCCATTTATTGCCAAGGCCCCAGTTAGGTTCTCTTAACTTCCAGCCCAAAAGTTATCACGTACCCCGAATGAATAATGAAATCTTGCCCTTGCCAGTTGCATTTTTCCTGCCACGACGGGAGTCCGACCCTTTCGCGCTATCCAAGTAACCCGCAAGGTGCCTCGTAGATTGCATCAGAGGCCAATATCTACATGGAGTGCATGGTAGTCTAATAGCCGTTTTACAGGATGATTTCTCCTGCACTAACGCAAAAAACCTAGACATAAACTATAAGACACGACTACTTGGACTCATCGAGAACTGATTAATTCCATTTAACCAGCTGCAGCAGCTTGATTGCCTGCGTTATTGAACTGGTAGTCGCTCGTGCCAGCCCTATGACAATAATGTCGTAGAGAGCAGCGCCAACTCCTCTCAGAGAAACAATGATGCTCCAGTACCGTTCGCAGCACTAAAGTGATAGATGGAATCGTATGTTGGCGACTAGTTATTGTGATAGTGCCCTCAGGAATTCCGTACAGCGCGCCATAATTAAGATAACAGAACTCAGGTGCGACAAAGAGGGACCACTCACGCCTAAAATCCTACGATATAAAGCAAAGGGCGTCGTACTTATCACAACGAAAGGAGAGTGCGCGTAGAAATGCTGCAAAATGCCAATTAAAAGATACAAAGTGGCAGAGCAGCTCTACGAAGCATCGTGCTGTCCGTTTAGCCGGACCCCATAGATACGGACGCCAGAAGATAGTCCGAATAACGCGGGCGCGCTATGCTTGTAGTGTCTCCTAAACCCGCAGAAAGGATCAACTTACCCTGACCGTCACCGTGTGATACTAAGATGTGATCCTACAATCATCTTTGTAATGCACCCCTCTCGAAAACATAGATAGCAGCTCGCGGACAGTGCCAGAGGCACGTATTTAGCATCCTTACTGCAGCACTGGGCACAGCACGCTTAGTCCGGTGTAAGGACATGTCGCTTTAGATATAGCGTGCCACAAGCGCAGGGTTCTATAAAAGACCAATGGATTTCCATTGATCGGTTGGGAACGTAAAGTCAAGTAAGGCGCCCTCTCACGAAGATGCAACTGGTAGGTACCATGAGGGAATCCCTTGTGGGTTGTAAGGAAAGACTATCGCTGCGAAGACTCCCAAAGGGGATACTTAAATGTGACCCCAACAGGGCTATTGCTACACGGGTTCTGGCTCATTGTTGGAGGGCTTACGATGACACATACGAGGAAGAAAAACGTATTCCTGAGCAGCAGGGAGCAGTTCTCCCTAGGCTTATATAAGGTCCGATTTTAGCGCTTCTCCTAGAATCTCTTTCAGAATTATTCTAACTACGTCGTTAAGTTTAGCCGGCTGTAGCCTTGCGTGGAAATCCTGAGCACTCCATCCAGCTGTAGCCAAGCGTCAGAGTCTCCCCGTACAATTAAAAAACGCACGTGGTGTAACGAATGACTTCGACAGCTTTTGGCCAGATGAGTGAAACAGTCCAGTCGTGACCATGTCGGGCGCACTAGGTGCGACAAGATTGCCGGTATCTAAGCCTCGCTATTGGTCCGGCCGCCCAAGCCGGCCTGAGGCGGTGCTGGCAAGTCATCTATAGCGCGGACTACCACCCATATTACCATAGTATGTGCCGATCAAGCGTTGCGGGTTAAACTGCCTAAATAACGTCGCTGGT
seq00016   CCGGCTGGGAAGCTATGATACGTAGCCCACGATGTTTCTCTTCTGCCGCAGTTTATCTTGATAGCGTCGCGCGATAGCATGTGAGCTCATGAGTCAGGCACCAGCATGAATAGCAATTATTCAGTAATCCTTTCTTCTGATTTTTGAAGCGGACCCTGCCATCCACTCTATGAGCAACAAGTACTAGACGAGCAATAGTTCAAGGGACTCCGTGTTTTGAAGCTCAACGCTGTGAGAAATGCCCTTCGCTCTACGCGTCTACGCGGCGACAGGCGGGAGACAGCGTCCATTAATGGAACTATTAATGAGGCGGCTTTCACCATGGCCCCACGCCTTTACGAGTCAGGCCTAGCAGCCGACGTGTGCAGTGACGGAAACGACCTTGCACTGGCCCAAGAGACTTGTTCCCACTCCGTCTTCTTCAGGTGATCTGCCCAGGAATAGGAATCATAAGTGCACCTGAAACACTATGACAAAGTTCTGAGGCTGTTTATCTGGGGGCATATTTCCTAGTTATGTACGATTCAGCGGTATCCCGATTGTGAAGTCTGTAGCAGCTCCCACGTTGCGCTCCACATAAGCAAACATACCTGTCCATTTATTGCCAAGGCCCCAGTTAGGTTCTCTTAACTTCCAGCCCAAAAGTTATCACGTACCCCGAATGAATAATGAAATCTTGCCCTTGCCAGTTGCATTTTTCCTGCCACGACGGGAGTCCGACCCTTTCGCGCTATCCAAGTAACCCGCAAGGTGCCTCGTAGATTGCATCAGAGGCCAATATCTACATGGAGTGCATGGTGGTCTAATAGCCGTTTTACAGGATGATTTCTCCTGCACTAACGCAAGAAACCTAGACATAAACTATAAGACACGACTACTTGGACTCATCGAGAACTGATTAATTCCATTTAACCAGCTGCAGCAGCTTGATTGCCTGCGTTATTGAACTGGTAGTCGCTCGTGCCAGCCCTATGACAATAATGTCGTAGAGAGCAGCGCCAACTCCTCTCAGAGAAACAATGATGCTCCAGTACCGTTCGCAGCACTAAAGTGATAGATGGAATCGTATGTTGGCGACTAGTTATTGTGATAGTGCCCTCAGGAATTCCGTACAGCGCGCCATAATTAAGATAACAGAACTCAGGTGCGACAAAGAGGGACCACTCACGCCTAAAATCCTACGATATAAAGCAAAGGGCGTCGTACTTATCACAACGAAAGGAGAGTGCGCGTAGAAATGCTGCAAAATGCCAATTAAAAGATACAAAGTGGCAGAGCAGCTCTACGAAGCATCGTGCTGTCCGTTTAGCCGGACCCCATAGATACGGACGCCAGAAGATAGTCCGAATAACGCGGGCGCGCTATGCTTGTAGTGTCTCCTAAACCCGCAGAAAGGATCAACTTACCCTGACCGTCACCGTGTGATACTAAGATGTGATCCTACAATCATCTTTGTAATGCACCCCTCTCGAAAACATAGATAGCAGCTCGCGGACAGTGCCAGAGGCACGTATTTAGCATCCTTACTGCAGCACTGGGCACAGCACGCTTAGTCCGGTGTAAGGACATGTCGCTTTAGATATAGCGTGCCACAAGCGCAGGGTTCTATAAAAGACCAATGGATTTCCATTGATCGGTTGGGAACGTAAAGTCAAGTAAGGCGCCCTCTCACGAAGATGCAACTGGTAGGTACCATGAGGGAATCCCTTGTGGGTTGTAAGGAAAGACTATCGCTGCGAAGACTCCCAAAGGGGATACTTAAATGTGACCCCAACAGGGCTATTGCTACACGGGTTCTGGCTCATTGTTGGAGGGCTTACGATGACACATACGAGGAAGAAAAACGTATTCCTGAGCAGCAGGGAGCAGTTCTCCCTAGGCTTATATAAGGTCCGATTTTAGCGCTTCTCCTAGAATCTCTTTCAGAATTATTCTAACTACGTCGTTAAGTTTAGCCGGCTGTAGCCTTGCGTGGAAATCCTGAGCACTCCATCCAGCTGTAGCCAAGCGTCAGAGTCTCCCCGTACAATTAAAAAACGCACGTGGTGTAACGAATGACTTCGACAGCTTTTGGCCAGATGAGTGAAACAGTCCAGTCGTGACCATGTCGGGCGCACTAGGTGCGACAAGATTGCCGGTATCTAAGCCTCGCTATTGGTCCGGCCGCCCAAGCCGGCCTGAGGCGGTGCTGGCAAGTCATCTATAGCGCGGACTACCACCCATATTACCATAGTATGTGCCGATCAAGCGTTGCGGGTTAAACTGCCTAAATAACGTCGCTGGT
seq00017   CCGGCTGGGAAGCTATGATACGTAGCCCACGATGTTTCTCTTCTGCCGCAGTTTATCTTGATAGCGTCGCGCGATAGCATGTGAGCTCATGAGTCAGGCACCAGCATGAATAGCAATTATTCAGTAATCCTTTCTTCTGATTTTTGAAGCGGACCCTGCCATCCACTCTATGAGCAACAAGTACTAGACGAGCAATAGTTCAATGGACTCCGTGTTTTGAAGCTCAACGCTGTGAGAAATGCCCTTCGCTCTACGCGTCTACGCGGCGACAGGCGGGAGACAGCGTCCATTAATGGAACTATTAATGAGGCGGCTTTCACCATGGCCCCACGCCTTTACGAGTCAGGCCGAGCAGCCGACGTGTGCAGTGACGGAAACGACCTTGCACTGGCCCAAGAGACTTGTTCCCACTCCGTCTTCTTCAGGTGATCTGCCCAGGAATAGGAATCATAAGTGCACCTGAAACACTATGACAAAGTTCTGAGGCTGTTTATCTGGGGGCATATTTCCTAGTTATGTACGATTCAGCGGTATCCCGATTGTGAAGTCTGTAGCAGCTCCCACGTTGCGCTCCACATAAGCAAACATACCTGTCCTTTTATTGCCAAGGCCCCAGTTAGGTTCTCTTAACTTCCAGCCCAAAAGTTATCACGTACCCCGAATGAATAATGAAATCTTGCCCTTGCCAGTTGCATTTTTCCTGCCACGACGGGAGTCCGACCCTTTCGCGCTATCCAAGTAACCCGCAAGGTGCCTCGTAGATTGCATCAGAGGCCAATATCTACATGGAGTGCATGGTAGTCTAATAGCCGTTTTACAGGATGATTTCTCCTGCACTAACGCAAAAAACCTAGACATAAACTATAAGACACGACTACTTGGACTCATCGAGAACTGATTAATTCCATTTAACCAGCTGCAGCAGCTTGATTGCCTGCGTTATTGAACTGGTAGTCGCTCGTGCCAGCCCTATGACAATAATGTCGTAGAGAGCAGCGCCAACTCCTCTCAGAGAAACAATGATGCTCCAGTACCGTTCGCAGCACTAAAGTGATAGATGGAATCGTATGTTGGCGACTAGTTATTGTGATAGTGCCCTCAGGAATTCCGTACAGCGCGCCATAATTAAGATAACAGAACTCAGGTGCGACAAAGAGGGACCACTCACGCCTAAAATCCTACGATATAAAGCAAAGGGCGTCGTACTTATCACAACGAAAGGAGAGTGCGCGTAGAAATGCTGCAAAATGCCAATTAAAAGATACAAAGTGGCAGAGCAGCTCTACGAAGCATCGTGCTGTCCGTTTAGCCGGACCCCATAGATACGGACGCCAGAAGATAGTCCGAATAACGCGGGCGCGCTATGCTTGTAGTGTCTCCTAAACCCGCAGAAAGGATCAACTTACCCTGACCGTCACCGTGTGATACTAAGATGTGATCCTACAATCATCTTTGTAATGCACCCCTCTCGAAAACATAGATAGCAGCTCGCGGACAGTGCCAGAGGCACGTATTTAGCATCCTTACTGCAGCACTGGGCACAGCACGCTTAGTCCGGTGTAAGGACATGTCGCTTTAGATATAGCGTGCCACAAGCGCAGGGTTCTATAAAAGACCAATGGATTTCCATTGATCGGTTGGGAACGTAAAGTCAAGTAAGGCGCCCTCTCACGAAGATGCAACTGGTAGGTACCATGAGGGAATCCCTTGTGGGTTGTAAGGAAAGACTATCGCTGCGAAGACTCCCAAAGGGGATACTTAAATGTGACCCCAACAGGGCTATTGCTACACGGGTTCTGGCTCATTGTTGGAGGGCTTACGATGACACATACGAGGAAGAAAAACGTATTCCTGAGCAGCAGGGAGCAGTTCTCCCTAGGCTTATATAAGGTCCGATTTTAGCGCTTCTCCTAGAATCTCTTTCAGAATTATTCTAACTACGTCGTTAAGTTTAGCCGGCTGTAGCCTTGCGTGGAAATCCTGAGCACTCCATCCAGCTGTAGCCAAGCGTCAGAGTCTCCCCGTACAATTAAAAAACGCACGTGGTGTAACGAATGACTTCGACAGCTTTTGGCCAGATGAGTGAAACAGTCCAGTCGTGACCATGTCGGGCGCACTAGGTGCGACAAGATTGCCGGTATCTAAGCCTCGCTATTGGTCCGGCCGCCCAAGCCGGCCTGAGGCGGTGCTGGCAAGTCATCTATAGCGCGGACTACCACCCATATTACCATAGTATGTGCCGATCAAGCGTTGCGGGTTAAACTGCCTAAATAACGTCGCTGGT
seq00018   CCGGCTGGGAAGCTATGATACGTAGCCCACGATGTTTCTCTTCTGCCGCAGTTTATCTTGATAGCGTCGCGCGATAGCATGTGAGCTCATGAGTCAGGCACCAGCATGAATAGCAATTATTCAGTAATCCTTTCTTCTGATTTTTGAAGCGGACCCTGCCATCCACTCTATGAGCAACAAGTACTAGACGAGCAATAGTTCAAGGGACTCCGTGTTTTGAAGCTCAACGCTGTGAGAAATGCCCTTCGCTCTACGCGTCTACGCGGCGACAGGCGGGAGACAGCGTCCATTAATGGAACTATTAATGAGGCGGCTTTCACCATGGCCCCACGCCTTTACGAGTCAGGCCTAGCAGCCGACGTGTGCAGTGACGGAAACGACCTTGCACTGGCCCAAGAGACTTGTTCCCACTCCGTCTTCTTCAGGTGATCTGCCCAGGAATAGGAATCATAAGTGCACCTGAAACACTATGACAAAGTTCTGAGGCTGTTTATCTGGGGGCATATTTCCTAGTTATGTACGATTCAGCGGTATCCCGATTGTGAAGTCTGTAGCAGCTCCCACGTTGCGCTCCACATAAGCAAACATACCTGTCCATTTATTGCCAAGGCCCCAGTTAGGTTCTCTTAACTTCCAGCCCAAAAGTTATCACGTACCCCGAATGAATAATGAAATCTTGCCCTTGCCAGTTGCATTTTTCCTGCCACGACGGGAGTCCGACCCTTTCGCGCTATCCAAGTAACCCGCAAGGTGCCTCGTAGATTGCATCAGAGGCCAATATCTACATGGAGTGCATGGTGGTCTAATAGCCGTTTTACAGGATGATTTCTCCTGCACTAACGCAAGAAACCTAGACATAAACTATAAGACACGACTACTTGGACTCATCGAGAACTGATTAATTCCATTTAACCAGCTGCAGCAGCTTGATTGCCTGCGTTATTGAACTGGTAGTCGCTCGTGCCAGCCCTATGACAATAATGTCGTAGAGAGCAGCGCCAACTCCTCTCAGAGAAACAATGATGCTCCAGTACCGTTCGCAGCACTAAAGTGATAGATGGAATCGTATGTTGGCGACTAGTTATTGTGATAGTGCCCTCAGGAATTCCGTACAGCGCGCCATAATTAAGATAACAGAACTCAGGTGCGACAAAGAGGGACCACTCACGCCTAAAATCCTACGATATAAAGCAAAGGGCGTCGTACTTATCACAACGAAAGGAGAGTGCGCGTAGAAATGCTGCAAAATGCCAATTAAAAGATACAAAGTGGCAGAGCAGCTCTACGAAGCATCGTGCTGTCCGTTTAGCCGGACCCCATAGATACGGACGCCAGAAGATAGTCCGAATAACGCGGGCGCGCTATGCTTGTAGTGTCTCCTAAACCCGCAGAAAGGATCAACTTACCCTGACCGTCACCGTGTGATACTAAGATGTGATCCTACAATCATCTTTGTAATGCACCCCTCTCGAAAACATAGATAGCAGCTCGCGGACAGTGCCAGAGGCACGTATTTAGCATCCTTACTGCAGCACTGGGCACAGCACGCTTAGTCCGGTGTAAGGACATGTCGCTTTAGATATAGCGTGCCACAAGCGCAGGGTTCTATAAAAGACCAATGGATTTCCATTGATCGGTTGGGAACGTAAAGTCAAGTAAGGCGCCCTCTCACGAAGATGCAACTGGTAGGTACCATGAGGGAATCCCTTGTGGGTTGTAAGGAAAGACTATCGCTGCGAAGACTCCCAAAGGGGATACTTAAATGTGACCCCAACAGGGCTATTGCTACACGGGTTCTGGCTCATTGTTGGAGGGCTTACGATGACACATACGAGGAAGAAAAACGTATTCCTGAGCAGCAGGGAGCAGTTCTCCCTAGGCTTATATAAGGTCCGATTTTAGCGCTTCTCCTAGAATCTCTTTCAGAATTATTCTAACTACGTCGTTAAGTTTAGCCGGCTGTAGCCTTGCGTGGAAATCCTGAGCACTCCATCCAGCTGTAGCCAAGCGTCAGAGTCTCCCCGTACAATTAAAAAACGCACGTGGTGTAACGAATGACTTCGACAGCTTTTGGCCAGATGAGTGAAACAGTCCAGTCGTGACCATGTCGGGCGCACTAGGTGCGACAAGATTGCCGGTATCTAAGCCTCGCTATTGGTCCGGCCGCCCAAGCCGGCCTGAGGCGGTGCTGGCAAGTCATCTATAGCGCGGACTACCACCCATATTACCATAGTATGTGCCGATCAAGCGTTGCGGGTTAAACTGCCTAAATAACGTCGCTGGT
seq00019   CCGGCTGGGAAGCTATGATACGTAGCCCACGATGTTTCTCTTCTGCCGCAGTTTATCTTGATAGCGTCGCGCGATAGCATGTGAGCTCATGAGTCAGGCACCAGCATGAATAGCAATTATTCAGTAATCCTTTCTTCTGATTTTTGAAGCGGACCCTGCCATCCACTCTATGAGCAACAAGTACTAGACGAGCAATAGTTCAAGGGACTCCGTGTTTTGAAGCTCAACGCTGTGAGAAATGCCCTTCGCTCTACGCGTCTACGCGGCGACAGGCGGGAGACAGCGTCCATTAATGGAACTATTAATGAGGCGGCTTTCACCATGGCCCCACGCCTTTACGAGTCAGGCCTAGCAGCCGACGTGTGCAGTGACGGAAACGACCTTGCACTGGCCCAAGAGACTTGTTCCCACTCCGTCTTCTTCAGGTGATCTGCCCAGGAATAGGAATCATAAGTGCACCTGAAACACTATGACAAAGTTCTGAGGCTGTTTATCTGGGGGCATATTTCCTAGTTATGTACGATTCAGCGGTATCCCGATTGTGAAGTCTGTAGCAGCTCCCACGTTGCGCTCCACATAAGCAAACATACCTGTCCATTTATTGCCAAGGCCCCAGTTAGGTTCTCTTAACTTCCAGCCCAAAAGTTATCACGTACCCCGAATGAATAATGAAATCTTGCCCTTGCCAGTTGCATTTTTCCTGCCACGACGGGAGTCCGACCCTTTCGCGCTATCCAAGTAACCCGCAAGGTGCCTCGTAGATTGCATCAGAGGCCAATATCTACATGGAGTGCATGGTAGTCTAATAGCCGTTTTACAGGATGATTTCTCCTGCACTAACGCAAGAAACCTAGACATAAACTATAAGACACGACTACTTGGACTCATCGAGAACTGATTAATTCCATTTAACCAGCTGCAGCAGCTTGATTGCCTGCGTTATTGAACTGGTAGTCGCTCGTGCCAGCCCTATGACAATAATGTCGTAGAGAGCAGCGCCAACTCCTCTCAGAGAAACAATGATGCTCCAGTACCGTTCGCAGCACTAAAGTGATAGATGGAATCGTATGTTGGCGACTAGTTATTGTGATAGTGCCCTCAGGAATTCCGTACAGCGCGCCATAATTAAGATAACAGAACTCAGGTGCGACAAAGAGGGACCACTCACGCCTAAAATCCTACGATATAAAGCAAAGGGCGTCGTACTTATCACAACGAAAGGAGAGTGCGCGTAGAAATGCTGCAAAATGCCAATTAAAAGATACAAAGTGGCAGAGCAGCTCTACGAAGCATCGTGCTGTCCGTTTAGCCGGACCCCATAGATACGGACGCCAGAAGATAGTCCGAATAACGCGGGCGCGCTATGCTTGTAGTGTCTCCTAAACCCGCAGAAAGGATCAACTTACCCTGACCGTCACCGTGTGATACTAAGATGTGATCCTACAATCATCTTTGTAATGCACCCCTCTCGAAAACATAGATAGCAGCTCGCGGACAGTGCCAGAGGCACGTATTTAGCATCCTTACTGCAGCACTGGGCACAGCACGCTTAGTCCGGTGTAAGGACATGTCGCTTTAGATATAGCGTGCCACAAGCGCAGGGTTCTATAAAAGACCAATGGATTTCCATTGATCGGTTGGGAACGTAAAGTCAAGTAAGGCGCCCTCTCACGAAGATGCAACTGGTAGGTACCATGAGGGAATCCCTTGTGGGTTGTAAGGAAAGACTATCGCTGCGAAGACTCCCAAAGGGGATACTTAAATGTGACCCCAACAGGGCTATTGCTACACGGGTTCTGGCTCATTGTTGGAGGGCTTACGATGACACATACGAGGAAGAAAAACGTATTCCTGAGCAGCAGGGAGCAGTTCTCCCTAGGCTTATATAAGGTCCGATTTTAGCGCTTCTCCTAGAATCTCTTTCAGAATTATTCTAACTACGTCGTTAAGTTTAGCCGGCTGTAGCCTTGCGTGGAAATCCTGAGCACTCCATCCAGCTGTAGCCAAGCGTCAGAGTCTCCCCGTACAATTAAAAAACGCACGTGGTGTAACGAATGACTTCGACAGCTTTTGGCCAGATGAGTGAAACAGTCCAGTCGTGACCATGTCGGGCGCACTAGGTGCGACAAGATTGCCGGTATCTAAGCCTCGCTATTGGTCCGGCCGCCCAAGCCGGCCTGAGGCGGTGCTGGCAAGTCATCTATAGCGCGGACTACCACCCATATTACCATAGTATGTGCCGATCAAGCGTTGCGGGTTAAACTGCCTAAATAACGTCGCTGGT
seq00020   CCGGCTGGGAAGCTATGATACGTAGCCCACGATGTTTCTCTTCTGCCGCAGTTTATCTTGATAGCGTCGCGCGATAGCATGTGAGCTCATGAGTCAGGCACCAGCATGAATAGCAATTATTCAGTAATCCTTTCTTCTGATTTTTGAAGCGGACCCTGCCATCCACTCTATGAGCAACAAGTACTAGACGAGCAATAGTTCAAGGGACTCCGTGTTTTGAAGCTCAACGCTGTGAGAAATGCCCTTCGCTCTACGCGTCTACGCGGCGACAGGCGGGAGACAGCGTCCATTAATGGAACTATTAATGAGGCGGCTTTCACCATGGCCCCACGCCTTTACGAGTCAGGCCGAGCAGCCGACGTGTGCAGTGACGGAAACGACCTTGCACTGGCCCAAGAGACTTGTTCCCACTCCGTCTTCTTCAGGTGATCTGCCCAGGCATAGGAATCATAAGTGCACCTGAAACACTATGACAAAGTTCTGAGGCTGTTTATCTGGGGGCATATTTCCTAGTTATGTACGATTCAGCGGTATCCCGATTGTGAAGTCTGTAGCAGCTCCCACGTTGCGCTCCACATAAGCAAACATACCTGTCCATTTATTGCCAAGGCCCCAGTTAGGTTCTCTTAACTTCCAGCCCAAAAGTTATCACGTACCCCGAATGAATAATGAAATCTTGCCCTTGCCAGTTGCATTTTTCCTGCCACGACGGGAGTCCGACCCTTTCGCGCTATCCAAGTAACCCGCAAGGTGCCTCGTAGATTGCATCAGAGGCCAATATCTACATGGAGTGCATGGTAGTCTAATAGCCGTTTTACAGGATGATTTCTCCTGCACTAACGCAAAAAACCTAGACATAAACTATAAGACACGACTACTTGGACTCATCGAGAACTGATTAATTCCATTTAACCCGCTGCAGCAGCTTGATTGCCTGCGTTATTGAACTGGTAGTCGCTCGTGCCAGCCCTATGACAATAATGTCGTAGAGAGCAGCGCCAACTCCTCTCAGAGAAACAATGATGCTCCAGTACCGTTCGCAGCACTAAAGTGATAGATGGAATCGTATGTTGGCGACTAGTTATTGTGATAGTGCCCTCAGGAATTCCGTACAGCGCGCCATAATTAAGATAACAGAACTCAGGTGCGACAAAGAGGGACCACTCACGCCTAAAATCCTACGATATAAAGCAAAGGGCGTCGTACTTATCACAACGAAAGGAGAGTGCGCGTAGAAATGCTGCAAAATGCCAATTAAAAGATACAAAGTGGCAGAGCAGCTCTACGAAGCATCGTGCTGTCCGTTTAGCCGGACCCCATAGATACGGACGCCAGAAGATAGTCCGAATAACGCGGGCGCGCTATGCTTGTAGTGTCTCCTAAACCCGCAGAAAGGATCAACTTACCCTGACCGTCACCGTGTGATACTAAGATGTGATCCTACAATCATCTTTGTAATGCACCCCTCTCGAAAACATAGATAGCAGCTCGCGGACAGTGCCAGAGGCACGTATTTAGCATCCTTACTGCAGCACTGGGCACAGCACGCTTAGTCCGGTGTAAGGACATGTCGCTTTAGATATAGCGTGCCACAAGCGCAGGGTTCTATAAAAGACCAATGGATTTCCATTGATCGGTTGGGAACGTAAAGTCAAGTAAGGCGCCCTCTCACGAAGATGCAACTGGTAGGTACCATGAGGGTATCCCTTGTGGGTTGTAAGGAAAGACTATCGCTGCGAAGACTCCCAAAGGGGATACTTAAATGTGACCCCAACAGGGCTATTGCTACCCGGGTTCTGGCTCATTGTTGGAGGGCTTACGATGACACATACGAGGAAGAAAAACGTATTCCTGAGCAGCAGGGAGCAGTTCTCCCTAGGCTTATATAAGGTCCGATTTTAGCGCTTCTCCTAGAATCTCTTTCAGAATTATTCTAACTACGTCGTTAAGTTTAGCCGGCTGTAGCCTTGCGTGGAAATCCTGAGCACTCCATCCAGCTGTAGCCAAGCGTCAGAGTCTCCCCGTACAATTAAAAAACGCACGTGGTGTAACGAATGACTTCGACAGCTTTTGGCCAGATGAGTGAAACAGTCCAGTCGTGACCATGTCGGGCGCACTAGGTGCGACAAGATTGCCGGTATCTAAGCCTCGCTATTGGTCCGGCCGCCCAAGCCGGCCTGAGGCGGTGCTGGCAAGTCATCTATAGCGCGGACTACCACCCATATTACCATAGTATGTGCCGATCAAGCGTTGCGGGTTAAACTGCCTAAATAACGTCGCTGGT
seq00021   CCGGCTGGGAAGCTATGATACGTAGCCCACGATGTTTCTCTTCTGCCGCAGTTTATCTTGATAGCGTCGCGCGATAGCATGTGAGCTCATGAGTCAGGCACCAGCATGAATAGCAATTATTCAGTAATCCTTTCTTCTGATTTTTGAAGCGGACCCTGCCATCCACTCTATGAGCAACAAGTACTAGACGAGCAATAGTTCAAGGGACTCCGTGTTTTGAAGCTCAACGCTGTGAGAAATGCCCTTCGCTCTACGCGTCTACGCGGCGACAGGCGGGAGACAGCGTCCATTAATGGAACTATTAATGAGGCGGCTTTCACCATGGCCCCACGCCTTTACGAGTCAGGCCGAGCAGCCGACGTGTGCAGTGACGGAAACGACCTTGCACTGGCCCAAGAGACTTGTTCCCACTCCGTCTTCTTCAGGTGATCTGCCCAGGAATAGGAATCATAAGTGCACCTGAAACACTATGACAAAGTTCTGAGGCTGTTTATCTGGGGGCATATTTCCTAGTTATGTACGATTCAGCGGTATCCCGATTGTGAAGTCTGTAGCAGCTCCCACGTTGCGCTCCACATAAGCAAACATACCTGTCCATTTATTGCCAAGGCCCCAGTTAGGTTCTCTTAACTTCCAGCCCAAAAGTTATCACGTACCCCGAATGAATAATGAAATCTTGCCCTTGCCAGTTGCATTTTTCCTGCCACGACGGGAGTCCGACCCTTTCGCGCTATCCAAGTAACCCGCAAGGTGCCTCGTAGATTGCATCAGAGGCCAATATCTACATGGAGTGCATGGTAGTCTAATAGCCGTTTTACAGGATGATTTCTCCTGCACTAACGCAAGAAACCTAGACATAAACTATAAGACACGACTACTTGGACTCATCGAGAACTGATTAATTCCATTTAACCAGCTGCAGCAGCTTGATTGCCTGCGTTATTGAACTGGTAGTCGCTCGTGCCAGCCCTATGACAATAATGTCGTAGAGAGCAGCGCCAACTCCTCTCAGAGAAACAATGATGCTCCAGTACCGTTCGCAGCACTAAAGTGATAGATGGAATCGTATGTTGGCGACTAGTTATTGTGATAGTGCCCTCAGGAATTCCGTACAGCGCGCCATAATTAAGATAACAGAACTCAGGTGCGACAAAGAGGGACCACTCACGCCTAAAATCCTACGATATAAAGCAAAGGGCGTCGTACTTATCACAACGAAAGGAGAGTGCGCGTAGAAATGCTGCAAAATGCCAATTAAAAGATACAAAGTGGCAGAGCAGCTCTACGAAGCATCGTGCTGTCCGTTTAGCCGGACCCCATAGATACGGACGCCAGAAGATAGTCCGAATAACGCGGGCGCGCTATGCTTGTAGTGTCTCCTAAACCCGCAGAAAGGATCAACTTACCCTGACCGTCACCGTGTGATACTAAGATGTGATCCTACAATCATCTTTGTAATGCACCCCTCTCGAAAACATAGATAGCAGCTCGCGGACAGTGCCAGAGGCACGTATTTAGCATCCTTACTGCAGCACTGGGCACAGCACGCTTAGTCCGGTGTAAGGACATGTCGCTTTAGATATAGCGTGCCACAAGCGCAGGGTTCTATAAAAGACCAATGGATTTCCATTGATCGGTTGGGAACGTAAAGTCAAGTAAGGCGCCCTCTCACGAAGATGCAACTGGTAGGTACCATGAGGGAATCCCTTGTGGGTTGTAAGGAAAGACTATCGCTGCGAAGACTCCCAAAGGGGATACTTAAATGTGACCCCAACAGGGCTATTGCTACACGGGTTCTGGCTCATTGTTGGAGGGCTTACGATGACACATACGAGGAAGAAAAACGTATTCCTGAGCAGCAGGGAGCAGTTCTCCCTAGGCTTATATAAGGTCCGATTTTAGCGCTTCTCCTAGAATCTCTTTCAGAATTATTCTAACTACGTCGTTAAGTTTAGCCGGCTGTAGCCTTGCGTGGAAATCCTGAGCACTCCATCCAGCTGTAGCCAAGCGTCAGAGTCTCCCCGTACAATTAAAAAACGCACGTGGTGTAACGAATGACTTCGACAGCTTTTGGCCAGATGAGTGAAACAGTCCAGTCGTGACCATGTCGGGCGCACTAGGTGCGACAAGATTGCCGGTATCTAAGCCTCGCTATTGGTCCGGCCGCCCAAGCCGGCCTGAGGCGGTGCTGGCAAGTCATCTATAGCGCGGACTACCACCCATATTACCATAGTATGTGCCGATCAAGCGTTGCGGGTTAAACTGCCTAAATAACGTCGCTGGT
seq00022   CCGGCTGGGAAGCTATGATACGTAGCCCACGATGTTTCTCTTCTGCCGCAGTTTATCTTGATAGCGTCGCGCGATAGCATGTGAGCTCATGAGTCAGGCACCAGCATGAATAGCAATTATTCAGTAATCCTTTCTTCTGATTTTTGAAGCGGACCCTGCCATCCACTCTATGAGCAACAAGTACTAGACGAGCAATAGTTCAAGGGACTCCGTGTTTTGAAGCTCAACGCTGTGAGAAATGCCCTTCGCTCTACGCGTCTACGCGGCGACAGGCGGGAGACAGCGTCCATTAATGGAACTATTAATGAGGCGGCTTTCACCATGGCCCCACGCCTTTACGAGTCAGGCCTAGCAGCCGACGTGTGCAGTGACGGAAACGACCTTGCACTGGCCCAAGAGACTTGTTCCCACTCCGTCTTCTTCAGGTGATCTGCCCAGGAATAGGAATCATAAGTGCACCTGAAACACTATGACAAAGTTCTGAGGCTGTTTATCTGGGGGCATATTTCCTAGTTATGTACGATTCAGCGGTATCCCGATTGTGAAGTCTGTAGCAGCTCCCACGTTGCGCTCCACATAAGCAAACATACCTGTCCATTTATTGCCAAGGCCCCAGTTAGGTTCTCTTAACTTCCAGCCCAAAAGTTATCACGTACCCCGAATGAATAATGAAATCTTGCCCTTGCCAGTTGCATTTTTCCTGCCACGACGGGAGTCCGACCCTTTCGCGCTATCCAAGTAACCCGCAAGGTGCCTCGTAGATTGCATCAGAGGCCAATATCTACATGGAGTGCATGGTAGTCTAATAGCCGTTTTACAGGATGATTTCTCCTGCACTAACGCAAGAAACCTAGACATAAACTATAAGACACGACTACTTGGACTCATCGAGAACTGATTAATTCCATTTAACCAGCTGCAGCAGCTTGATTGCCTGCGTTATTGAACTGGTAGTCGCTCGTGCCAGCCCTATGACAATAATGTCGTAGAGAGCAGCGCCAACTCCTCTCAGAGAAACAATGATGCTCCAGTACCGTTCGCAGCACTAAAGTGATAGATGGAATCGTATGTTGGCGACTAGTTATTGTGATAGTGCCCTCAGGAATTCCGTACAGCGCGCCATAATTAAGATAACAGAACTCAGGTGCGACAAAGAGGGACCACTCACGCCTAAAATCCTACGATATAAAGCAAAGGGCGTCGTACTTATCACAACGAAAGGAGAGTGCGCGTAGAAATGCTGCAAAATGCCAATTAAAAGATACAAAGTGGCAGAGCAGCTCTACGAAGCATCGTGCTGTCCGTTTAGCCGGACCCCATAGATACGGACGCCAGAAGATAGTCCGAATAACGCGGGCGCGCTATGCTTGTAGTGTCTCCTAAACCCGCAGAAAGGATCAACTTACCCTGACCGTCACCGTGTGATACTAAGATGTGATCCTACAATCATCTTTGTAATGCACCCCTCTCGAAAACATAGATAGCAGCTCGCGGACAGTGCCAGAGGCACGTATTTAGCATCCTTACTGCAGCACTGGGCACAGCACGCTTAGTCCGGTGTAAGGACATGTCGCTTTAGATATAGCGTGCCACAAGCGCAGGGTTCTATAAAAGACCAATGGATTTCCATTGATCGGTTGGGAACGTAAAGTCAAGTAAGGCGCCCTCTCACGAAGATGCAACTGGTAGGTACCATGAGGGAATCCCTTGTGGGTTGTAAGGAAAGACTATCGCTGCGAAGACTCCCAAAGGGGATACTTAAATGTGACCCCAACAGGGCTATTGCTACACGGGTTCTGGCTCATTGTTGGAGGGCTTACGATGACACATACGAGGAAGAAAAACGTATTCCTGAGCAGCAGGGAGCAGTTCTCCCTAGGCTTATATAAGGTCCGATTTTAGCGCTTCTCCTAGAATCTCTTTCAGAATTATTCTAACTACGTCGTTAAGTTTAGCCGGCTGTAGCCTTGCGTGGAAATCCTGAGCACTCCATCCAGCTGTAGCCAAGCGTCAGAGTCTCCCCGTACAATTAAAAAACGCACGTGGTGTAACGAATGACTTCGACAGCTTTTGGCCAGATGAGTGAAACAGTCCAGTCGTGACCATGTCGGGCGCACTAGGTGCGACAAGATTGCCGGTATCTAAGCCTCGCTATTGGTCCGGCCGCCCAAGCCGGCCTGAGGCGGTGCTGGCAAGTCATCTATAGCGCGGACTACCACCCATATTACCATAGTATGTGCCGATCAAGCGTTGCGGGTTAAACTGCCTAAATAACGTCGCTGGT
seq00023   CCGGCTGGGAAGCTATGATACGTAGCCCACGATGTTTCTCTTCTGCCGCAGTTTATCTTGATAGCGTCGCGCGATAGCATGTGAGCTCATGAGTCAGGCACCAGCATGAATAGCAATTATTCAGTAATCCTTTCTTCTGATTTTTGAAGCGGACCCTGCCATCCACTCTATGAGCAACAAGTACTAGACGAGCAATAGTTCAAGGGACTCCGTGTTTTGAAGCTCAACGCTGTGAGAAATGCCCTTCGCTCTACGCGTCTACGCGGCGACAGGCGGGAGACAGCGTCCATTAATGGAACTATTAATGAGGCGGCTTTCACCATGGCCCCACGCCTTTACGAGTCAGGCCTAGCAGCCGACGTGTGCAGTGACGGAAACGACCTTGCACTGGCCCAAGAGACTTGTTCCCACTCCGTCTTCTTCAGGTGATCTGCCCAGGAATAGGAATCATAAGTGCACCTGAAACACTATGACAAAGTTCTGAGGCTGTTTATCTGGGGGCATATTTCCTAGTTATGTACGATTCAGCGGTATCCCGATTGTGAAGTCTGTAGCAGCTCCCACGTTGCGCTCCACATAAGCAAACATACCTGTCCATTTATTGCCAAGGCCCCAGTTAGGTTCTCTTAACTTCCAGCCCAAAAGTTATCACGTACCCCGAATGAATAATGAAATCTTGCCCTTGCCAGTTGCATTTTTCCTGCCACGACGGGAGTCCGACCCTTTCGCGCTATCCAAGTAACCCGCAAGGTGCCTCGTAGATTGCATCAGAGGCCAATATCTACATGGAGTGCATGGTAGTCTAATAGCCGTTTTACAGGATGATTTCTCCTGCACTAACGCAAGAAACCTAGACATAAACTATAAGACACGACTACTTGGACTCATCGAGAACTGATTAATTCCATTTAACCAGCTGCAGCAGCTTGATTGCCTGCGTTATTGAACTGGTAGTCGCTCGTGCCAGCCCTATGACAATAATGTCGTAGAGAGCAGCGCCAACTCCTCTCAGAGAAACAATGATGCTCCAGTACCGTTCGCAGCACTAAAGTGATAGATGGAATCGTATGTTGGCGACTAGTTATTGTGATAGTGCCCTCAGGAATTCCGTACAGCGCGCCATAATTAAGATAACAGAACTCAGGTGCGACAAAGAGGGACCACTCACGCCTAAAATCCTACGATATAAAGCAAAGGGCGTCGTACTTATCACAACGAAAGGAGAGTGCGCGTAGAAATGCTGCAAAATGCCAATTAAAAGATACAAAGTGGCAGAGCAGCTCTACGAAGCATCGTGCTGTCCGTTTAGCCGGACCCCATAGATACGGACGCCAGAAGATAGTCCGAATAACGCGGGCGCGCTATGCTTGTAGTGTCTCCTAAACCCGCAGAAAGGATCAACTTACCCTGACCGTCACCGTGTGATACTAAGATGTGATCCTACAATCATCTTTGTAATGCACCCCTCTCGAAAACATAGATAGCAGCTCGCGGACAGTGCCAGAGGCACGTATTTAGCATCCTTACTGCAGCACTGGGCACAGCACGCTTAGTCCGGTGTAAGGACATGTCGCTTTAGATATAGCGTGCCACAAGCGCAGGGTTCTATAAAAGACCAATGGATTTCCATTGATCGGTTGGGAACGTAAAGTCAAGTAAGGCGCCCTCTCACGAAGATGCAACTGGTAGGTACCATGAGGGAATCCCTTGTGGGTTGTAAGGAAAGACTATCGCTGCGAAGACTCCCAAAGGGGATACTTAAATGTGACCCCAACAGGGCTATTGCTACACGGGTTCTGGCTCATTGTTGGAGGGCTTACGATGACACATACGAGGAAGAAAAACGTATTCCTGAGCAGCAGGGAGCAGTTCTCCCTAGGCTTATATAAGGTCCGATTTTAGCGCTTCTCCTAGAATCTCTTTCAGAATTATTCTAACTACGTCGTTAAGTTTAGCCGGCTGTAGCCTTGCGTGGAAATCCTGAGCACTCCATCCAGCTGTAGCCAAGCGTCAGAGTCTCCCCGTACAATTAAAAAACGCACGTGGTGTAACGAATGACTTCGACAGCTTTTGGCCAGATGAGTGAAACAGTCCAGTCGTGACCATGTCGGGCGCACTAGGTGCGACAAGATTGCCGGTATCTAAGCCTCGCTATTGGTCCGGCCGCCCAAGCCGGCCTGAGGCGGTGCTGGCAAGTCATCTATAGCGCGGACTACCACCCATATTACCATAGTATGTGCCGATCAAGCGTTGCGGGTTAAACTGCCTAAATAACGTCGCTGGT
seq00024   CCGGCTGGGAAGCTATGATACGTAGCCCACGATGTTTCTCTTCTGCCGCAGTTTATCTTGATAGCGTCGCGCGATAGCATGTGAGCTCATGAGTCAGGCACCAGCATGAATAGCAATTATTCAGTAATCCTTTCTTCTGATTTTTGAAGCGGACCCTGCCATCCACTCTATGAGCAACAAGTACTAGACGAGCAATAGTTCAAGGGACTCCGTGTTTTGAAGCTCAACGCTGTGAGAAATGCCCTTCGCTCTACGCGTCTACGCGGCGACAGGCGGGAGACAGCGTCCATTAATGGAACTATTAATGAGGCGGCTTTCACCATGGCCCCACGCCTTTACGAGTCAGGCCGAGCAGCCGACGTGTGCAGTGACGGAAACGACCTTGCACTGGCCCAAGAGACTTGTTCCCACTCCGTCTTCTTCAGGTGATCTGCCCAGGAATAGGAATCATAAGTGCACCTGAAACACTATGACAAAGTTCTGAGGCTGTTTATCTGGGGGCATATTTCCTAGTTATGTACGATTCAGCGGTATCCCGATTGTGAAGTCTGTAGCAGCTCCCACGTTGCGCTCCACATAAGCAAACATACCTGTCCATTTATTGCCAAGGCCCCAGTTAGGTTCTCTTAACTTCCAGCCCAAAAGTTATCACGTACCCCGAATGAATAATGAAATCTTGCCCTTGCCAGTTGCATTTTTCCTGCCACGACGGGAGTCCGACCCTTTCGCGCTATCCAAGTAACCCGCAAGGTGCCTCGTAGATTGCATCAGAGGCCAATATCTACATGGAGTGCATGGTAGTCTAATAGCCGTTTTACAGGATGATTTCTCCTGCACTAACGCAAGAAACCTAGACATAAACTATAAGACACGACTACTTGGACTCATCGAGAACTGATTAATTCCATTTAACCAGCTGCAGCAGCTTGATTGCCTGCGTTATTGAACTGGTAGTCGCTCGTGCCAGCCCTATGACAATAATGTCGTAGAGAGCAGCGCCAACTCCTCTCAGAGAAACAATGATGCTCCAGTACCGTTCGCAGCACTAAAGTGATAGATGGAATCGTATGTTGGCGACTAGTTATTGTGATAGTGCCCTCAGGAATTCCGTACAGCGCGCCATAATTAAGATAACAGAACTCAGGTGCGACAAAGAGGGACCACTCACGCCTAAAATCCTACGATATAAAGCAAAGGGCGTCGTACTTATCACAACGAAAGGAGAGTGCGCGTAGAAATGCTGCAAAATGCCAATTAAAAGATACAAAGTGGCAGAGCAGCTCTACGAAGCATCGTGCTGTCCGTTTAGCCGGACCCCATAGATACGGACGCCAGAAGATAGTCCGAATAACGCGGGCGCGCTATGCTTGTAGTGTCTCCTAAACCCGCAGAAAGGATCAACTTACCCTGACCGTCACCGTGTGATACTAAGATGTGATCCTACAATCATCTTTGTAATGCACCCCTCTCGAAAACATAGATAGCAGCTCGCGGACAGTGCCAGAGGCACGTATTTAGCATCCTTACTGCAGCACTGGGCACAGCACGCTTAGTCCGGTGTAAGGACATGTCGCTTTAGATATAGCGTGCCACAAGCGCAGGGTTCTATAAAAGACCAATGGATTTCCATTGATCGGTTGGGAACGTAAAGTCAAGTAAGGCGCCCTCTCACGAAGATGCAACTGGTAGGTACCATGAGGGAATCCCTTGTGGGTTGTAAGGAAAGACTATCGCTGCGAAGACTCCCAAAGGGGATACTTAAATGTGACCCCAACAGGGCTATTGCTACACGGGTTCTGGCTCATTGTTGGAGGGCTTACGATGACACATACGAGGAAGAAAAACGTATTCCTGAGCAGCAGGGAGCAGTTCTCCCTAGGCTTATATAAGGTCCGATTTTAGCGCTTCTCCTAGAATCTCTTTCAGAATTATTCTAACTACGTCGTTAAGTTTAGCCGGCTGTAGCCTTGCGTGGAAATCCTGAGCACTCCATCCAGCTGTAGCCAAGCGTCAGAGTCTCCCCGTACAATTAAAAAACGCACGTGGTGTAACGAATGACTTCGACAGCTTTTGGCCAGATGAGTGAAACAGTCCAGTCGTGACCATGTCGGGCGCACTAGGTGCGACAAGATTGCCGGTATCTAAGCCTCGCTATTGGTCCGGCCGCCCAAGCCGGCCTGAGGCGGTGCTGGCAAGTCATCTATAGCGCGGACTACCACCCATATTACCATAGTATGTGCCGATCAAGCGTTGCGGGTTAAACTGCCTAAATAACGTCGCTGGT
seq00025   CCGGCTGGGAAGCTATGATACGTAGCCCACGATGTTTCTCTTCTGCCGCAGTTTATCTTGATAGCGTCGCGCGATAGCATGTGAGCTCATGAGTCAGGCACCAGCATGAATAGCAATTATTCAGTAATCCTTTCTTCTGATTTTTGAAGCGGACCCTGCCATCCACTCTATGAGCAACAAGTACTAGACGAGCAATAGTTCAAGGGACTCCGTGTTTTGAAGCTCAACGCTGTGAGAAATGCCCTTCGCTCTACGCGTCTACGCGGCGACAGGCGGGAGACAGCGTCCATTAATGGAACTATTAATGAGGCGGCTTTCACCATGGCCCCACGCCTTTACGAGTCAGGCCGAGCAGCCGACGTGTGCAGTGACGGAAACGACCTTGCACTGGCCCAAGAGACTTGTTCCCACTCCGTCTTCTTCAGGTGATCTGCCCAGGAATAGGAATCATAAGTGCACCTGAAACACTATGACAAAGTTCTGAGGCTGTTTATCTGGGGGCATATTTCCTAGTTATGTACGATTCAGCGGTATCCCGATTGTGAAGTCTGTAGCAGCTCCCACGTTGCGCTCCACATAAGCAAACATACCTGTCCATTTATTGCCAAGGCCCCAGTTAGGTTCTCTTAACTTCCAGCCCAAAAGTTATCACGTACCCCGAATGAATAATGAAATCTTGCCCTTGCCAGTTGCATTTTTCCTGCCACGACGGGAGTCCGACCCTTTCGCGCTATCCAAGTAACCCGCAAGGTGCCTCGTAGATTGCATCAGAGGCCAATATCTACATGGAGTGCATGGTAGTCTAATAGCCGTTTTACAGGATGATTTCTCCTGCACTAACGCAAGAAACCTAGACATAAACTATAAGACACGACTACTTGGACTCATCGAGAACTGATTAATTCCATTTAACCAGCTGCAGCAGCTTGATTGCCTGCGTTATTGAACTGGTAGTCGCTCGTGCCAGCCCTATGACAATAATGTCGTAGAGAGCAGCGCCAACTCCTCTCAGAGAAACAATGATGCTCCAGTACCGTTCGCAGCACTAAAGTGATAGATGGAATCGTATGTTGGCGACTAGTTATTGTGATAGTGCCCTCAGGAATTCCGTACAGCGCGCCATAATTAAGATAACAGAACTCAGGTGCGACAAAGAGGGACCACTCACGCCTAAAATCCTACGATATAAAGCAAAGGGCGTCGTACTTATCACAACGAAAGGAGAGTGCGCGTAGAAATGCTGCAAAATGCCAATTAAAAGATACAAAGTGGCAGAGCAGCTCTACGAAGCATCGTGCTGTCCGTTTAGCCGGACCCCATAGATACGGACGCCAGAAGATAGTCCGAATAACGCGGGCGCGCTATGCTTGTAGTGTCTCCTAAACCCGCAGAAAGGATCAACTTACCCTGACCGTCACCGTGTGATACTAAGATGTGATCCTACAATCATCTTTGTAATGCACCCCTCTCGAAAACATAGATAGCAGCTCGCGGACAGTGCCAGAGGCACGTATTTAGCATCCTTACTGCAGCACTGGGCACAGCACGCTTAGTCCGGTGTAAGGACATGTCGCTTTAGATATAGCGTGCCACAAGCGCAGGGTTCTATAAAAGACCAATGGATTTCCATTGATCGGTTGGGAACGTAAAGTCAAGTAAGGCGCCCTCTCACGAAGATGCAACTGGTAGGTACCATGAGGGAATCCCTTGTGGGTTGTAAGGAAAGACTATCGCTGCGAAGACTCCCAAAGGGGATACTTAAATGTGACCCCAACAGGGCTATTGCTACACGGGTTCTGGCTCATTGTTGGAGGGCTTACGATGACACATACGAGGAAGAAAAACGTATTCCTGAGCAGCAGGGAGCAGTTCTCCCTAGGCTTATATAAGGTCCGATTTTAGCGCTTCTCCTAGAATCTCTTTCAGAATTATTCTAACTACGTCGTTAAGTTTAGCCGGCTGTAGCCTTGCGTGGAAATCCTGAGCACTCCATCCAGCTGTAGCCAAGCGTCAGAGTCTCCCCGTACAATTAAAAAACGCACGTGGTGTAACGAATGACTTCGACAGCTTTTGGCCAGATGAGTGAAACAGTCCAGTCGTGACCATGTCGGGCGCACTAGGTGCGACAAGATTGCCGGTATCTAAGCCTCGCTATTGGTCCGGCCGCCCAAGCCGGCCTGAGGCGGTGCTGGCAAGTCATCTATAGCGCGGACTACCACCCATATTACCATAGTATGTGCCGATCAAGCGTTGCGGGTTAAACTGCCTAAATAACGTCGCTGGT
seq00026   CCGGCTGGGAAGCTATGATACGTAGCCCACGATGTTTCTCTTCTGCCGCAGTTTATCTTGATAGCGTCGCGCGATAGCATGTGAGCTCATGAGTCAGGCACCAGCATGAATAGCAATTATTCAGTAATCCTTTCTTCTGATTTTTGAAGCGGACCCTGCCATCCACTCTATGAGCAACAAGTACTAGACGAGCAATAGTTCAAGGGACTCCGTGTTTTGAAGCTCAACGCTGTGAGAAATGCCCTTCGCTCTACGCGTCTACGCGGCGACAGGCGGGAGACAGCGTCCATTAATGGAACTATTAATGAGGCGGCTTTCACCATGGCCCCACGCCTTTACGAGTCAGGCCGAGCAGCCGACGTGTGCAGTGACGGAAACGACCTTGCACTGGCCCAAGAGACTTGTTCCCACTCCGTCTTCTTCAGGTGATCTGCCCAGGAATAGGAATCATAAGTGCACCTGAAACACTATGACAAAGTTCTGAGGCTGTTTATCTGGGGGCATATTTCCTAGTTATGTACGATTCAGCGGTATCCCGATTGTGAAGTCTGTAGCAGCTCCCACGTTGCGCTCCACATAAGCAAACATACCTGTCCATTTATTGCCAAGGCCCCAGTTAGGTTCTCTTAACTTCCAGCCCAAAAGTTATCACGTACCCCGAATGAATAATGAAATCTTGCCCTTGCCAGTTGCATTTTTCCTGCCACGACGGGAGTCCGACCCTTTCGCGCTATCCAAGTAACCCGCAAGGTGCCTCGTAGATTGCATCAGAGGCCAATATCTACATGGAGTGCATGGTAGTCTAATAGCCGTTTTACAGGATGATTTCTCCTGCACTAACGCAAAAAACCTAGACATAAACTATAAGACACGACTACTTGGACTCATCGAGAACTGATTAATTCCATTTAACCAGCTGCAGCAGCTTGATTGCCTGCGTTATTGAACTGGTAGTCGCTCGTGCCAGCCCTATGACAATAATGTCGTAGAGAGAAGCGCCAACTCCTCTCAGAGAAACAATGATGCTCCAGTACCGTTCGCAGCACTAAAGTGATAGATGGAATCGTATGTTGGCGACTAGTTATTGTGATAGTGCCCTCAGGAATTCCGTACAGCGCGCCATAATTAAGATAACAGAACTCAGGTGCGACAAAGAGGGACCACTCACGCCTAAAATCCTACGATATAAAGCAAAGGGCGTCGTACTTATCACAACGAAAGGAGAGTGCGCGTAGAAATGCTGCAAAATGCCAATTAAAAGATACAAAGTGGCAGAGCAGCTCTACGAAGCATCGTGCTGTCCGTTTAGCCGGACCCCATAGATACGGACGCCAGAAGATAGTCCGAATAACGCGGGCGCGCTATGCTTGTAGTGTCTCCTAAACCCGCAGAAAGGATCAACTTACCCTGACCGTCACCGTGTGATACTAAGATGTGATCCTACAATCATCTTTGTAATGCACCCCTCTCGAAAACATAGATAGCAGCTCGCGGACAGTGCCAGAGGCACGTATTTAGCATCCTTACTGCAGCACTGGGCACAGCACGCTTAGTCCGGTGTAAGGACATGTCGCTTTAGATATAGCGTGCCACAAGCGCAGGGTTCTATAAAAGACCAATGGATTTCCATTGATCGGTTGGGAACGTAAAGTCAAGTAAGGCGCCCTCTCACGAAGATGCAACTGGTAGGTACCATGAGGGAATCCCTTGTGGGTTGTAAGGAAAGACTATCGCTGCGAAGACTCCCAAAGGGGATACTTAAATGTGACCCCAACAGGGCTATTGCTACACGGGTTCTGGCTCATTGTTGGAGGGCTTACGATGACACATACGAGGAAGAAAAACGTATTCCTGAGCAGCAGGGAGCAGTTCTCCCTAGGCTTATATAAGGTCCGATTTTAGCGCTTCTCCTAGAATCTCTTTCAGAATTATTCTAACTACGTCGTTAAGTTTAGCCGGCTGTAGCCTTGCGTGGAAATCCTGAGCACTCCATCCAGCTGTAGCCAAGCGTCAGAGTCTCCCCGTACAATTAAAAAACGCACGTGGTGTAACGAATGACTTCGACAGCTTTTGGCCAGATGAGTGAAACAGTCCAGTCGTGACCATGTCGGGCGCACTAGGTGCGACAAGATTGCCGGTATCTAAGCCTCGCTATTGGTCCGGCCGCCCAAGCCGGCCTGAGGCGGTGCTGGCAAGTCATCTATAGCGCGGACTACCACCCATATTACCATAGTATGTGCCGATCAAGCGTTGCGGGTTAAACTGCCTAAATAACGTCGCTGGT
seq00027   CCGGCTGGGAAGCTATGATACGTAGCCCACGATGTTTCTCTTCTGCCGCAGTTTATCTTGATAGCGTCGCGCGATAGCATGTGAGCTCATGAGTCAGGCACCAGCATGAATAGCAATTATTCAGTAATCCTTTCTTCTGATTTTTGAAGCGGACCCTGCCATCCACTCTATGAGCAACAAGTACTAGACGAGCAATAGTTCAAGGGACTCCGTGTTTTGAAGCTCAACGCTGTGAGAAATGCCCTTCGCTCTACGCGTCTACGCGGCGACAGGCGGGAGACAGCGTCCATTAATGGAACTATTAATGAGGCGGCTTTCACCATGGCCCCACGCCTTTACGAGTCAGGCCTAGCAGCCGACGTGTGCAGTGACGGAAACGACCTTGCACTGGCCCAAGAGACTTGTTCCCACTCCGTCTTCTTCAGGTGATCTGCCCAGGAATAGGAATCATAAGTGCACCTGAAACACTATGACAAAGTTCTGAGGCTGTTTATCTGGGGGCATATTTCCTAGTTATGTACGATTCAGCGGTATCCCGATTGTGAAGTCTGTAGCAGCTCCCACGTTGCGCTCCACATAAGCAAACATACCTGTCCATTTATTGCCAAGGCCCCAGTTAGGTTCTCTTAACTTCCAGCCCAAAAGTTATCACGTACCCCGAATGAATAATGAAATCTTGCCCTTGCCAGTTGCATTTTTCCTGCCACAACGGGAGTCCGACCCTTTCGCGCTATCCAAGTAACCCGCAAGGTGCCTCGTAGATTGCATCAGAGGCCAATATCTACATGGAGTGCATGGTGGTCTAATAGCCGTTTTACGGGATGATTTCTCCTGCACTAACGCAAGAAACCTAGACATAAACTATAAGACACGACTACTTGGACTCATCGAGAACTGATTAATTCCATTTAACCAGCTGCAGCAGCTTGATTGCCTGCGTTATTGAACTGGTAGTCGCTCGTGCCAGCCCTATGACAATAATGTCGTAGAGAGCAGCGCCAACTCCTCTCAGAGAAACAATGATGCTCCAGTACCGTTCGCAGCACTAAAGTGATAGATGGAATCGTATGTTGGCGACTAGTTATTGTGATAGTGCCCTCAGGAATTCCGTACAGCGCGCCATAATTAAGATAACAGAACTCAGGTGCGACAAAGAGGGACCACTCACGCCTAAAATCCTACGATATAAAGCAAAGGGCGTCGTACTTATCACAACGAAAGGAGAGTGCGCGTAGAAATGCTGCAAAATGCCAATTAAAAGATACAAAGTGGCAGAGCAGCTCTACGAAGCATCGTGCTGTCCGTTTAGCCGGACCCCATAGATACGGACGCCAGAAGATAGTCCGAATAACGCGGGCGCGCTATGCTTGTAGTGTCTCCTAAACCCGCAGAAAGGATCAACTTACCCTGACCGTCACCGTGTGATACTAAGATGTGATCCTACAATCATCTTTGTAATGCACCCCTCTCGAAAACATAGATAGCAGCTCGCGGACAGTGCCAGAGGCACGTATTTAGCATCCTTACTGCAGCACTGGGCACAGCACGCTTAGTCCGGTGTAAGGACATGTCGCTTTAGATATAGCGTGCCACAAGCGCAGGGTTCTATAAAAGACCAATGGATTTCCATTGATCGGTTGGGAACGTAAAGTCAAGTAAGGCGCCCTCTCACGAAGATGCAACTGGTAGGTACCATGAGGGAATCCCTTGTGGGTTGTAAGGAAAGACTATCGCTGCGAAGACTCCCAAAGGGGATACTTAAATGTGACCCCAACAGGGCTATTGCTACACGGGTTCTGGCTCATTGTTGGAGGGCTTACGATGACACATACGAGGAAGAAAAACGTATTCCTGAGCAGCAGGGAGCAGTTCTCCCTAGGCTTATATAAGGTCCGATTTTAGCGCTTCTCCTAGAATCTCTTTCAGAATTATTCTAACTACGTCGTTAAGTTTAGCCGGCTGTAGCCTTGCGTGGAAATCCTGAGCACTCCATCCAGCTGTAGCCAAGCGTCAGAGTCTCCCCGTACAATTAAAAAACGCACGTGGTGTAACGAATGACTTCGACAGCTTTTGGCCAGATGAGTGAAACAGTCCAGTCGTGACCATGTCGGGCGCACTAGGTGCGACAAGATTGCCGGTATCTAAGCCTCGCTATTGGTCCGGCCGCCCAAGCCGGCCTGAGGCGGTGCTGGCAAGTCATCTATAGCGCGGACTACCACCCATATTACCATAGTATGTGCCGATCAAGCGTTGCGGGTTAAACTGCCTAAATAACGTCGCTGGT
seq00028   CCGGCTGGGAAGCTATGATACGTAGCCCACGATGTTTCTCTTCTGCCGCAGTTTATCTTGATAGCGTCGCGCGATAGCATGTGAGCTCATGAGTCAGGCACCAGCATGAATAGCAATTATTCAGTAATCCTTTCTTCTGATTTTTGAAGCGGACCCTGCCATCCACTCTATGAGCAACAAGTACTAGACGAGCAATAGTTCAAGGGACTCCGTGTTTTGAAGCTCAACGCTGTGAGAAATGCCCTTCGCTCTACGCGTCTACGCGGCGACAGGCGGGAGACAGCGTCCATTAATGGAACTATTAATGAGGCGGCTTTCACCATGGCCCCACGCCTTTACGAGTCAGGCCGAGCAGCCGACGTGTGCAGTGACGGAAACGACCTTGCACTGGCCCAAGAGACTTGTTCCCACTCCGTCTTCTTCAGGTGATCTGCCCAGGAATAGGAATCATAAGTGCACCTGAAACACTATGACAAAGTTCTGAGGCTGTTTATCTGGGGGCATATTTCCTAGTTATGTACGATTCAGCGGTATCCCGATTGTGAAGTCTGTAGCAGCTCCCACGTTGCGCTCCACATAAGCAAACATACCTGTCCATTTATTGCCAAGGCCCCAGTTAGGTTCTCTTAACTTCCAGCCCAAAAGTTATCACGTACCCCGAATGAATAATGAAATCTTGCCCTTGCCAGTTGCATTTTTCCTGCCACGACGGGAGTCCGACCCTTTCGCGCTATCCAAGTAACCCGCAAGGTGCCTCGTAGATTGCATCAGAGGCCAATATCTACATGGAGTGCATGGTAGTCTAATAGCCGTTTTACAGGATGATTTCTCCTGCACTAACGCAAGAAACCTAGACATAAACTATAAGACACGACTACTTGGACTCATCGAGAACTGATTAATTCCATTTAACCAGCTGCAGCAGCTTGATTGCCTGCGTTATTGAACTGGTAGTCGCTCGTGCCAGCCCTATGACAATAATGTCGTAGAGAGCAGCGCCAACTCCTCTCAGAGAAACAATGATGCTCCAGTACCGTTCGCAGCACTAAAGTGATAGATGGAATCGTATGTTGGCGACTAGTTATTGTGATAGTGCCCTCAGGAATTCCGTACAGCGCGCCATAATTAAGATAACAGAACTCAGGTGCGACAAAGAGGGACCACTCACGCCTAAAATCCTACGATATAAAGCAAAGGGCGTCGTACTTATCACAACGAAAGGAGAGTGCGCGTAGAAATGCTGCAAAATGCCAATTAAAAGATACAAAGTGGCAGAGCAGCTCTACGAAGCATCGTGCTGTCCGTTTAGCCGGACCCCATAGATACGGACGCCAGAAGATAGTCCGAATAACGCGGGCGCGCTATGCTTGTAGTGTCTCCTAAACCCGCAGAAAGGATCAACTTACCCTGACCGTCACCGTGTGATACTAAGATGTGATCCTACAATCATCTTTGTAATGCACCCCTCTCGAAAACATAGATAGCAGCTCGCGGACAGTGCCAGAGGCACGTATTTAGCATCCTTACTGCAGCACTGGGCACAGCACGCTTAGTCCGGTGTAAGGACATGTCGCTTTAGATATAGCGTGCCACAAGCGCAGGGTTCTATAAAAGACCAATGGATTTCCATTGATCGGTTGGGAACGTAAAGTCAAGTAAGGCGCCCTCTCACGAAGATGCAACTGGTAGGTACCATGAGGGAATCCCTTGTGGGTTGTAAGGAAAGACTATCGCTGCGAAGACTCCCAAAGGGGATACTTAAATGTGACCCCAACAGGGCTATTGCTACACGGGTTCTGGCTCATTGTTGGAGGGCTTACGATGACACATACGAGGAAGAAAAACGTATTCCTGAGCAGCAGGGAGCAGTTCTCCCTAGGCTTATATAAGGTCCGATTTTAGCGCTTCTCCTAGAATCTCTTTCAGAATTATTCTAACTACGTCGTTAAGTTTAGCCGGCTGTAGCCTTGCGTGGAAATCCTGAGCACTCCATCCAGCTGTAGCCAAGCGTCAGAGTCTCCCCGTACAATTAAAAAACGCACGTGGTGTAACGAATGACTTCGACAGCTTTTGGCCAGATGAGTGAAACAGTCCAGTCGTGACCATGTCGGGCGCACTAGGTGCGACAAGATTGCCGGTATCTAAGCCTCGCTATTGGTCCGGCCGCCCAAGCCGGCCTGAGGCGGTGCTGGCAAGTCATCTATAGCGCGGACTACCACCCATATTACCATAGTATGTGCCGATCAAGCGTTGCGGGTTAAACTGCCTAAATAACGTCGCTGGT
seq00029   CCGGCTGGGAAGCTATGATACGTAGCCCACGATGTTTCTCTTCTGCCGCAGTTTATCTTGATAGCGTCGCGCGATAGCATGTGAGCTCATGAGTCAGGCACCAGCATGAATAGCAATTATTCAGTAATCCTTTCTTCTGATTTTTGAAGCGGACCCTGCCATCCACTCTATGAGCAACAAGTACTAGACGAGCAATAGTTCAAGGGACTCCGTGTTTTGAAGCTCAACGCTGTGAGAAATGCCCTTCGCTCTACGCGTCTACGCGGCGACAGGCGGGAGACAGCGTCCATTAATGGAACTATTAATGAGGCGGCTTTCACCATGGCCCCACGCCTTTACGAGTCAGGCCGAGCAGCCGACGTGTGCAGTGACGGAAACGACCTTGCACTGGCCCAAGAGACTTGTTCCCACTCCGTCTTCTTCAGGTGATCTGCCCAGGAATAGGAATCATAAGTGCACCTGAAACACTATGACAAAGTTCTGAGGCTGTTTATCTGGGGGCATATTTCCTAGTTATGTACGATTCAGCGGTATCCCGATTGTGAAGTCTGTAGCAGCTCCCACGTTGCGCTCCACATAAGCAAACATACCTGTCCATTTATTGCCAAGGCCCCAGTTAGGTTCTCTTAACTTCCAGCCCAAAAGTTATCACGTACCCCGAATGAATAATGAAATCTTGCCCTTGCCAGTTGCATTTTTCCTGCCACGACGGGAGTCCGACCCTTTCGCGCTATCCAAGTAACCCGCAAGGTGCCTCGTAGATTGCATCAGAGGCCAATATCTACATGGAGTGCATGGTAGTCTAATAGCCGTTTTACAGGATGATTTCTCCTGCACTAACGCAAGAAACCTAGACATAAACTATAAGACACGACTACTTGGACTCATCGAGAACTGATTAATTCCATTTAACCAGCTGCAGCAGCTTGATTGCCTGCGTTATTGAACTGGTAGTCGCTCGTGCCAGCCCTATGACAATAATGTCGTAGAGAGCAGCGCCAACTCCTCTCAGAGAAACAATGATGCTCCAGTACCGTTCGCAGCACTAAAGTGATAGATGGAATCGTATGTTGGCGACTAGTTATTGTGATAGTGCCCTCAGGAATTCCGTACAGCGCGCCATAATTAAGATAACAGAACTCAGGTGCGACAAAGAGGGACCACTCACGCCTAAAATCCTACGATATAAAGCAAAGGGCGTCGTACTTATCACAACGAAAGGAGAGTGCGCGTAGAAATGCTGCAAAATGCCAATTAAAAGATACAAAGTGGCAGAGCAGCTCTACGAAGCATCGTGCTGTCCGTTTAGCCGGACCCCATAGATACGGACGCCAGAAGATAGTCCGAATAACGCGGGCGCGCTATGCTTGTAGTGTCTCCTAAACCCGCAGAAAGGATCAACTTACCCTGACCGTCACCGTGTGATACTAAGATGTGATCCTACAATCATCTTTGTAATGCACCCCTCTCGAAAACATAGATAGCAGCTCGCGGACAGTGCCAGAGGCACGTATTTAGCATCCTTACTGCAGCACTGGGCACAGCACGCTTAGTCCGGTGTAAGGACATGTCGCTTTAGATATAGCGTGCCACAAGCGCAGGGTTCTATAAAAGACCAATGGATTTCCATTGATCGGTTGGGAACGTAAAGTCAAGTAAGGCGCCCTCTCACGAAGATGCAACTGGTAGGTACCATGAGGGAATCCCTTGTGGGTTGTAAGGAAAGACTATCGCTGCGAAGACTCCCAAAGGGGATACTTAAATGTGACCCCAACAGGGCTATTGCTACACGGGTTCTGGCTCATTGTTGGAGGGCTTACGATGACACATACGAGGAAGAAAAACGTATTCCTGAGCAGCAGGGAGCAGTTCTCCCTAGGCTTATATAAGGTCCGATTTTAGCGCTTCTCCTAGAATCTCTTTCAGAATTATTCTAACTACGTCGTTAAGTTTAGCCGGCTGTAGCCTTGCGTGGAAATCCTGAGCACTCCATCCAGCTGTAGCCAAGCGTCAGAGTCTCCCCGTACAATTAAAAAACGCACGTGGTGTAACGAATGACTTCGACAGCTTTTGGCCAGATGAGTGAAACAGTCCAGTCGTGACCATGTCGGGCGCACTAGGTGCGACAAGATTGCCGGTATCTAAGCCTCGCTATTGGTCCGGCCGCCCAAGCCGGCCTGAGGCGGTGCTGGCAAGTCATCTATAGCGCGGACTACCACCCATATTACCATAGTATGTGCCGATCAAGCGTTGCGGGTTAAACTGCCTAAATAACGTCGCTGGT
seq00030   CCGGCTGGGAAGCTATGATACGTAGCCCACGATGTTTCTCTTCTGCCGCAGTTTATCTTGATAGCGTCGCGCGATAGCATGTGAGCTCATGAGTCAGGCACCAGCATGAATAGCAATTATTCAGTAATCCTTTCTTCTGATTTTTGAAGCGGACCCTGCCATCCACTCTATGAGCAACAAGTACTAGACGAGCAATAGTTCAAGGGACTCCGTGTTCTGAAGCTCAACGCTGTGAGAAATGCCCTTCGCTCTACGCGTCTACGCGGCGACAGGCGGGAGACAGCGTCCATTAATGGAACTATTAATGAGGCGGCTTTCACCATGGCCCCACGCCTTTACGAGTCAGGCCTAGCAGCCGACGTGTGCAGTGACGGAAACGACCTTGCACTGGCCCAAGAGACTTGTTCCCACTCCGTCTTCTTCAGGTGATCTGCCCAGGAATAGGAATCATAAGTGCACCTGAAACACTATGACAAAGTTCTGAGGCTGTTTATCTGGGGGCATATTTCCTAGTTATGTACGATTCAGCGGTATCCCGATTGTGAAGTCTGTAGCAGCTCCCACGTTGCGCTCCACATAAGCAAACATACCTGTCCATTTATTGCCAAGGCCCCAGTTAGGTTCTCTTAACTTCCAGCCCAAAAGTTATCACGTACCCCGAATGAATAATGAAATCTTGCCCTTGCCAGTTGCATTTTTCCTGCCACGACGGGAGTCCGACCCTTTCGCGCTATCCAAGTAACCCGCAAGGTGCCTCGTAGATTGCATCAGAGGCCAATATCTACATGGAGTGCATGGTGGTCTAATAGCCGTTTTACAGGATGATTTCTCCTGCACTAACGCAAGAAACCTAGACATAAACTATAAGACACGACTACTTGGACTCATCGAGAACTGATTAATTCCATTTAACCAGCTGCAGCAGCTTGATTGCCTGCGTTATTGAACTGGTAGTCGCTCGTGCCAGCCCTATGACAATAATGTCGTAGAGAGCAGCGCCAACTCCTCTCAGAGAAACAATGATGCTCCAGTACCGTTCGCAGCACTAAAGTGATAGATGGAATCGTATGTTGGCGACTAGTTATTGTGATAGTGCCCTCAGGAATTCCGTACAGCGCGCCATAATTAAGATAACAGAACTCAGGTGCGACAAAGAGGGACCACTCACGCCTAAAATCCTACGATATAAAGCAAAGGGCGTCGTACTTATCACAACGAAAGGAGAGTGCGCGTAGAAATGCTGCAAAATGCCAATTAAAAGATACAAAGTGGCAGAGCAGCTCTACGAAGCATCGTGCTGTCCGTTTAGCCGGACCCCATAGATACGGACGCCAGAAGATAGTCCGAATAACGCGGGCGCGCTATGCTTGTAGTGTCTCCTAAACCCGCAGAAAGGATCAACTTACCCTGACCGTCACCGTGTGATACTAAGATGTGATCCTACAATCATCTTTGTAATGCACCCCTCTCGAAAACATAGATAGCAGCTCGCGGACAGTGCCAGAGGCACGTATTTAGCATCCTTACTGCAGCACTGGGCACAGCACGCTTAGTCCGGTGTAAGGACATGTCGCTTTAGATATAGCGTGCCACAAGCGCAGGGTTCTATAAAAGACCAATGGATTTCCATTGATCGGTTGGGAACGTAAAGTCAAGTAAGGCGCCCTCTCACGAAGATGCAACTGGTAGGTACCATGAGGGAATCCCTTGTGGGTTGTAAGGAAAGACTATCGCTGCGAAGACTCCCAAAGGGGATACTTAAATGTGACCCCAACAGGGCTATTGCTACACGGGTTCTGGCTCATTGTTGGAGGGCTTACGATGACACATACGAGGAAGAAAAACGTATTCCTGAGCAGCAGGGAGCAGTTCTCCCTAGGCTTATATAAGGTCCGATTTTAGCGCTTCTCCTAGAATCTCTTTCAGAATTATTCTAACTACGTCGTTAAGTTTAGCCGGCTGTAGCCTTGCGTGGAAATCCTGAGCACTCCATCCAGCTGTAGCCAAGCGTCAGAGTCTCCCCGTACAATTAAAAAACGCACGTGGTGTAACGAATGACTTCGACAGCTTTTGGCCAGATGAGTGAAACAGTCCAGTCGTGACCATGTCGGGCGCACTAGGTGCGACAAGATTGCCGGTATCTAAGCCTCGCTATTGGTCCGGCCGCCCAAGCCGGCCTGAGGCGGTGCTGGCAAGTCATCTATAGCGCGGACTACCACCCATATTACCATAGTATGTGCCGATCAAGCGTTGCGGGTTAAACTGCCTAAATAACGTCGCTGGT
seq00031   CCGGCTGGGAAGCTATGATACGTAGCCCACGATGTTTCTCTTCTGCCGCAGTTTATCTTGATAGCGTCGCGCGATAGCATGTGAGCTCATGAGTCAGGCACCAGCATGAATAGCAATTATTCAGTAATCCTTTCTTCTGATTTTTGAAGCGGACCCTGCCATCCACTCTATGAGCAACAAGTACTAGACGAGCAATAGTTCAAGGGACTCCGTGTTTTGAAGCTCAACGCTGTGAGAAATGCCCTTCGCTCTACGCGTCTACGCGGCGACAGGCGGGAGACAGCGTCCATTAATGGAACTATTAATGAGGCGGCTTTCACCATGGCCCCACGCCTTTACGAGTCAGGCCTAGCAGCCGACGTGTGCAGTGACGGAAACGACCTTGCACTGGCCCAAGAGACTTGTTCCCACTCCGTCTTCTTCAGGTGATCTGCCCAGGAATAGGAATCATAAGTGCACCTGAAACACTATGACAAAGTTCTGAGGCTGTTTATCTGGGGGCATATTTCCTAGTTATGTACGATTCAGCGGTATCCCGATTGTGAAGTCTGTAGCAGCTCCCACGTTGCGCTCCACATAAGCAAACATACCTGTCCATTTATTGCCAAGGCCCCAGTTAGGTTCTCTTAACTTCCAGCCCAAAAGTTATCACGTACCCCGAATGAATAATGAAATCTTGCCCTTGCCAGTTGCATTTTTCCTGCCACGACGGGAGTCCGACCCTTTCGCGCTATCCAAGTAACCCGCAAGGTGCCTCGTAGATTGCATCAGAGGCCAATATCTACATGGAGTGCATGGTAGTCTAATAGCCGTTTTACAGGATGATTTCTCCTGCACTAACGCAAGAAACCTAGACATAAACTATAAGACACGACTACTTGGACTCATCGAGAACTGATTAATTCCATTTAACCAGCTGCAGCAGCTTGATTGCCTGCGTTATTGAACTGGTAGTCGCTCGTGCCAGCCCTATGACAATAATGTCGTAGAGAGCAGCGCCAACTCCTCTCAGAGAAACAATGATGCTCCAGTACCGTTCGCAGCACTAAAGTGATAGATGGAATCGTATGTTGGCGACTAGTTATTGTGATAGTGCCCTCAGGAATTCCGTACAGCGCGCCATAATTAAGATAACAGAACTCAGGTGCGACAAAGAGGGACCACTCACGCCTAAAATCCTACGATATAAAGCAAAGGGCGTCGTACTTATCACAACGAAAGGAGAGTGCGCGTAGAAATGCTGCAAAATGCCAATTAAAAGATACAAAGTGGCAGAGCAGCTCTACGAAGCATCGTGCTGTCCGTTTAGCCGGACCCCATAGATACGGACGCCAGAAGATAGTCCGAATAACGCGGGCGCGCTATGCTTGTAGTGTCTCCTAAACCCGCAGAAAGGATCAACTTACCCTGACCGTCACCGTGTGATACTAAGATGTGATCCTACAATCATCTTTGTAATGCACCCCTCTCGAAAACATAGATAGCAGCTCGCGGACAGTGCCAGAGGCACGTATTTAGCATCCTTACTGCAGCACTGGGCACAGCACGCTTAGTCCGGTGTAAGGACATGTCGCTTTAGATATAGCGTGCCACAAGCGCAGGGTTCTATAAAAGACCAATGGATTTCCATTGATCGGTTGGGAACGTAAAGTCAAGTAAGGCGCCCTCTCACGAAGATGCAACTGGTAGGTACCATGAGGGAATCCCTTGTGGGTTGTAAGGAAAGACTATCGCTGCGAAGACTCCCAAAGGGGATACTTAAATGTGACCCCAACAGGGCTATTGCTACACGGGTTCTGGCTCATTGTTGGAGGGCTTACGATGACACATACGAGGAAGAAAAACGTATTCCTGAGCAGCAGGGAGCAGTTCTCCCTAGGCTTATATAAGGTCCGATTTTAGCGCTTCTCCTAGAATCTCTTTCAGAATTATTCTAACTACGTCGTTAAGTTTAGCCGGCTGTAGCCTTGCGTGGAAATCCTGAGCACTCCATCCAGCTGTAGCCAAGCGTCAGAGTCTCCCCGTACAATTAAAAAACGCACGTGGTGTAACGAATGACTTCGACAGCTTTTGGCCAGATGAGTGAAACAGTCCAGTCGTGACCATGTCGGGCGCACTAGGTGCGACAAGATTGCCGGTATCTAAGCCTCGCTATTGGTCCGGCCGCCCAAGCCGGCCTGAGGCGGTGCTGGCAAGTCATCTATAGCGCGGACTACCACCCATATTACCATAGTATGTGCCGATCAAGCGTTGCGGGTTAAACTGCCTAAATAACGTCGCTGGT
seq00032   CCGGCTGGGAAGCTATGATACGTAGCCCACGATGTTTCTCTTCTGCCGCAGTTTATCTTGATAGCGTCGCGCGATAGCATGTGAGCTCATGAGTCAGGCACCAGCATGAATAGCAATTATTCAGTAATCCTTTCTTCTGATTTTTGAAGCGGACCCTGCCATCCACTCTATGAGCAACAAGTACTAGACGAGCAATAGTTCAAGGGACTCCGTGTTTTGAAGCTCAACGCTGTGAGAAATGCCCTTCGCTCTACGCGTCTACGCGGCGACAGGCGGGAGACAGCGTCCATTAATGGAACTATTAATGAGGCGGCTTTCACCATGGCCCCACGCCTTTACGAGTCAGGCCTAGCAGCCGACGTGTGCAGTGACGGAAACGACCTTGCACTGGCCCAAGAGACTTGTTCCCACTCCGTCTTCTTCAGGTGATCTGCCCAGGAATAGGAATCATAAGTGCACCTGAAACACTATGACAAAGTTCTGAGGCTGTTTATCTGGGGGCATATTTCCTAGTTATGTACGATTCAGCGGTATCCCGATTGTGAAGTCTGTAGCAGCTCCCACGTTGCGCTCCACATAAGCAAACATACCTGTCCATTTATTGCCAAGGCCCCAGTTAGGTTCTCTTAACTTCCAGCCCAAAAGTTATCACGTACCCCGAATGAATAATGAAATCTTGCCCTTGCCAGTTGCATTTTTCCTGCCACGACGGGAGTCCGACCCTTTCGCGCTATCCAAGTAACCCGCAAGGTGCCTCGTAGATTGCATCAGAGGCCAATATCTACATGGAGTGCATGGTAGTCTAATAGCCGTTTTACAGGATGATTTCTCCTGCACTAACGCAAGAAACCTAGACATAAACTATAAGACACGACTACTTGGACTCATCGAGAACTGATTAATTCCATTTAACCAGCTGCAGCAGCTTGATTGCCTGCGTTATTGAACTGGTAGTCGCTCGTGCCAGCCCTATGACAATAATGTCGTAGAGAGCAGCGCCAACTCCTCTCAGAGAAACAATGATGCTCCAGTACCGTTCGCAGCACTAAAGTGATAGATGGAATCGTATGTTGGCGACTAGTTATTGTGATAGTGCCCTCAGGAATTCCGTACAGCGCGCCATAATTAAGATAACAGAACTCAGGTGCGACAAAGAGGGACCACTCACGCCTAAAATCCTACGATATAAAGCAAAGGGCGTCGTACTTATCACAACGAAAGGAGAGTGCGCGTAGAAATGCTGCAAAATGCCAATTAAAAGATACAAAGTGGCAGAGCAGCTCTACGAAGCATCGTGCTGTCCGTTTAGCCGGACCCCATAGATACGGACGCCAGAAGATAGTCCGAATAACGCGGGCGCGCTATGCTTGTAGTGTCTCCTAAACCCGCAGAAAGGATCAACTTACCCTGACCGTCACCGTGTGATACTAAGATGTGATCCTACAATCATCTTTGTAATGCACCCCTCTCGAAAACATAGATAGCAGCTCGCGGACAGTGCCAGAGGCACGTATTTAGCATCCTTACTGCAGCACTGGGCACAGCACGCTTAGTCCGGTGTAAGGACATGTCGCTTTAGATATAGCGTGCCACAAGCGCAGGGTTCTATAAAAGACCAATGGATTTCCATTGATCGGTTGGGAACGTAAAGTCAAGTAAGGCGCCCTCTCACGAAGATGCAACTGGTAGGTACCATGAGGGAATCCCTTGTGGGTTGTAAGGAAAGACTATCGCTGCGAAGACTCCCAAAGGGGATACTTAAATGTGACCCCAACAGGGCTATTGCTACACGGGTTCTGGCTCATTGTTGGAGGGCTTACGATGACACATACGAGGAAGAAAAACGTATTCCTGAGCAGCAGGGAGCAGTTCTCCCTAGGCTTATATAAGGTCCGATTTTAGCGCTTCTCCTAGAATCTCTTTCAGAATTATTCTAACTACGTCGTTAAGTTTAGCCGGCTGTAGCCTTGCGTGGAAATCCTGAGCACTCCATCCAGCTGTAGCCAAGCGTCAGAGTCTCCCCGTACAATTAAAAAACGCACGTGGTGTAACGAATGACTTCGACAGCTTTTGGCCAGATGAGTGAAACAGTCCAGTCGTGACCATGTCGGGCGCACTAGGTGCGACAAGATTGCCGGTATCTAAGCCTCGCTATTGGTCCGGCCGCCCAAGCCGGCCTGAGGCGGTGCTGGCAAGTCATCTATAGCGCGGACTACCACCCATATTACCATAGTATGTGCCGATCAAGCGTTGCGGGTTAAACTGCCTAAATAACGTCGCTGGT
seq00033   CCGGCTGGGAAGCTATGATACGTAGCCCACGATGTTTCTCTTCTGCCGCAGTTTATCTTGATAGCGTCGCGCGATAGCATGTGAGCTCATGAGTCAGGCACCAGCATGAATAGCAATTATTCAGTAATCCTTTCTTCTGATTTTTGAAGCGGACCCTGCCATCCACTCTATGAGCAACAAGTACTAGACGAGCAATAGTTCAAGGGACTCCGTGTTCTGAAGCTCAACGCTGTGAGAAATGCCCTTCGCTCTACGCGTCTACGCGGCGACAGGCGGGAGACAGCGTCCATTAATGGAACTATTAATGAGGCGGCTTTCACCATGGCCCCACGCCTTTACGAGTCAGGCCTAGCAGCCGACGTGTGCAGTGACGGAAACGACCTTGCACTGGCCCAAGAGACTTGTTCCCACTCCGTCTTCTTCAGGTGATCTGCCCAGGAATAGGAATCATAAGTGCACCTGAAACACTATGACAAAGTTCTGAGGCTGTTTATCTGGGGGCATATTTCCTAGTTATGTACGATTCAGCGGTATCCCGATTGTGAAGTCTGTAGCAGCTCCCACGTTGCGCTCCACATAAGCAAACATACCTGTCCATTTATTGCCAAGGCCCCAGTTAGGTTCTCTTAACTTCCAGCCCAAAAGTTATCACGTACCCCGAATGAATAATGAAATCTTGCCCTTGCCAGTTGCATTTTTCCTGCCACGACGGGAGTCCGACCCTTTCGCGCTATCCAAGTAACCCGCAAGGTGCCTCGTAGATTGCATCAGAGGCCAATATCTACATGGAGTGCATGGTGGTCTAATAGCCGTTTTACAGGATGATTTCTCCTGCACTAACGCAAGAAACCTAGACATAAACTATAAGACACGACTACTTGGACTCATCGAGAACTGATTAATTCCATTTAACCAGCTGCAGCAGCTTGATTGCCTGCGTTATTGAACTGGTAGTCGCTCGTGCCAGCCCTATGACAATAATGTCGTAGAGAGCAGCGCCAACTCCTCTCAGAGAAACAATGATGCTCCAGTACCGTTCGCAGCACTAAAGTGATAGATGGAATCGTATGTTGGCGACTAGTTATTGTGATAGTGCCCTCAGGAATTCCGTACAGCGCGCCATAATTAAGATAACAGAACTCAGGTGCGACAAAGAGGGACCACTCACGCCTAAAATCCTACGATATAAAGCAAAGGGCGTCGTACTTATCACAACGAAAGGAGAGTGCGCGTAGAAATGCTGCAAAATGCCAATTAAAAGATACAAAGTGGCAGAGCAGCTCTACGAAGCATCGTGCTGTCCGTTTAGCCGGACCCCATAGATACGGACGCCAGAAGATAGTCCGAATAACGCGGGCGCGCTATGCTTGTAGTGTCTCCTAAACCCGCAGAAAGGATCAACTTACCCTGACCGTCACCGTGTGATACTAAGATGTGATCCTACAATCATCTTTGTAATGCACCCCTCTCGAAAACATAGATAGCAGCTCGCGGACAGTGCCAGAGGCACGTATTTAGCATCCTTACTGCAGCACTGGGCACAGCACGCTTAGTCCGGTGTAAGGACATGTCGCTTTAGATATAGCGTGCCACAAGCGCAGGGTTCTATAAAAGACCAATGGATTTCCATTGATCGGTTGGGAACGTAAAGTCAAGTAAGGCGCCCTCTCACGAAGATGCAACTGGTAGGTACCATGAGGGAATCCCTTGTGGGTTGTAAGGAAAGACTATCGCTGCGAAGACTCCCAAAGGGGATACTTAAATGTGACCCCAACAGGGCTATTGCTACACGGGTTCTGGCTCATTGTTGGAGGGCTTACGATGACACATACGAGGAAGAAAAACGTATTCCTGAGCAGCAGGGAGCAGTTCTCCCTAGGCTTATATAAGGTCCGATTTTAGCGCTTCTCCTAGAATCTCTTTCAGAATTATTCTAACTACGTCGTTAAGTTTAGCCGGCTGTAGCCTTGCGTGGAAATCCTGAGCACTCCATCCAGCTGTAGCCAAGCGTCAGAGTCTCCCCGTACAATTAAAAAACGCACGTGGTGTAACGAATGACTTCGACAGCTTTTGGCCAGATGAGTGAAACAGTCCAGTCGTGACCATGTCGGGCGCACTAGGTGCGACAAGATTGCCGGTATCTAAGCCTCGCTATTGGTCCGGCCGCCCAAGCCGGCCTGAGGCGGTGCTGGCAAGTCATCTATAGCGCGGACTACCACCCATATTACCATAGTATGTGCCGATCAAGCGTTGCGGGTTAAACTGCCTAAATAACGTCGCTGGT
