# Supplementary material for: How Good Are Indirect Tests at Detecting Recombination in Human mtDNA?
Source: G3 (Bethesda). 2013 Jul 1;3(7):1095–104. doi: 10.1534/g3.113.006510 (PMC3704238; doi:10.1534/g3.113.006510)
Supplement: Supporting Information [file supp_g3.113.006510_FileS2.gz › SequenceData/mtDNA_ratehet&popgrowth/0/3rdbase/Infiles/0_51-new.txt]

33 2284
seq00001   TCAAGTAAATACGTAGAGGAAAGCGACCGATTTGTCCGAGACCTGGGTGCGAGGTGACCGGTAGTCTAAGTGCATGTAAGTACAAAGTACATGTGGTTCGTTTACCTTCCTAGCCCTTCCCGATTACGTGCTCAATAAGATGTCGGTCACCAGCATGGGAATTCGCATCTGGGGAAGATGAAGGCCTCATATTGGTCGTGAATTGTACGGAATTACGGAAAGGCACCGTCGCGCTAGCAATATACGAGGCGGTCAGTTCAATTCGACCCATAGCGGTTATAAAAAATGAGACTCGCGTGTTCCGGCGATGCGATGCGCTTAGGAGCCTGCGGGCTGGACACAAGTCGCACGCCTAGTCGTTAAGCAAGAGCTATATCAACTATGTTGCTGCTGAGCCACTTAGCCGTATTCTGAGAATAGTTCAGCTGAGTCGTATGAATGGCGACTGGAATAAAAATCCCTTTTTAAAGGAGTGGCTTTATCAGGACCAGATGTGCACCGGGCGTATGGACCCCTTATTTTTTATTTGCCCAATCATGGCCAAAGACTGCGGTGAGGGCCAAAAAGAGGTAGTCGTTGATCTAGCATAAACTATACCGATTATCCATTTTCAACAGGATCGCGCAGTAAAGGAAGCTCGGGGACGATGATCGGCGTGTTTCACCTAAGATCTGTCGGTGGGATTCCGGCAAGGCTAAGTTACAATATATAGCGGCTTCACCACTCCCAGCCGCTGCGACTACCACTCTTTTAAGTTATCCCTCTCATTTCGCTAGTGTAGTACATTTGGTCAATACCGTGCATGTTAGCTCAGGGATGATAGGGCCACAAATCACTGACTTTGGAGCGTCGACAATGGGCGGCCCAAGGTGATTGGAAGGTAGTTAACCATTGAATGAGAGAAAAAATATCATCAGCCTTATCCTTGTAGGGGACAGTGCGTTGGCTGATGCCGTGCGGACCCAAGGAACTAAGCAATTTCGCAGGATCGCCTGTGCAACCGTCCCCTCTCATCCAGTCAGTAACTCCGAGATTGGCTACTTTATTTTTCATTCTCATATCCGTAATCGAACACCCCATGTTGACGTGCCAACTGCTTCGCGGTACGTCGACTACTTAAAGTCCATTGAAGCATGCGTTTGTGGAATCTCGTCTTAGGCTGTCGGACCAGGCCCATAAGAGTACTATGACCGTTAGAATGATCGTCTAAGGTGGTGCTCTTAAGCCCCCTAACGTTATCTCGGTATCTACGAGTCTACTTAGTTTTGCGGACGGCAAGGGGGCGACTATCCCAGAGAGCCTAATCGGGAATGATGAAAGACTGGTGGTCTGTTATACTTGAAAGTTCTTTAACTCCTACTTGCTGAAACTCGCCATTCGAGAACCCATTTCTAACCCCCTCACCGCTCTCTCTTCGTGGACATACATATCTCGAGTTACTTGAGAAAGTTTTACCTTTTGAGATGTATGCCGTTCTACGTCTAGCCTTAATGTAGGGCCTGGAATTTTAAACTCGAGAGCCGCGCGCACCGGCTGCAGATGGACTCAAACGAACCGGGACAACACTAATCATTCCTAAGGGGTACTGACGGCATTAACATGCGCGTTAGGTTCCGTTGGATAACTCCCCGATCCTTTGCGATTACCCACTAAACTATTCTAGGGCAAGCTGGATAATGTTAAGCAGGATACGACTCTGAACAACCATAATTCCGCGAAGCCACCCATTCTTTACAAGAGGCCTGGTAGGATTGAGAGTTCTCGTATTTACCTCAATCGCCTGCATAGCCACGTATCCAGGGATCACCCCCTTGCAATTCCCGAAGCTTCGAAACGTGGGCGCTAGCGATGAAGAGAAAGTAATGATAAGGGTATCTAGTTTACGTAGTTCTGCGGAGTTCAATGTGGCGCATATGCCTTTCCTAGTAGCAACCATCGACGCACGTCACGTGGCACTCGTGGCGTCCCTTGCTATACGCGGTCACAAGATATACAACAATAAGTATCTCAGGGTGTGAGCGCATTATCCGGACCGCTCATCTAGAGCTCTCCTACTACAAGTTTTATGGCCGCGGGGCCTACGGACTGTATTTGGTACGAAGTTTGGGCTGGGGGCAGGCTCTATCGTTGAATGACCCTATAAATTCTACTCGTGTCTGGCGCATAGGGGTGAACCCTCATTAAAACTGAGCACCCAGAACGTAACACGCGAAAGACAACAATTTAGCGCTTCTGACGGTTCGCCCCCTCGAAAGCAATCTGCCCGTCGATCATAAACACATGC
seq00002   TCAAGTAAATACGTAGAGGAAAGCGACCGATTTGTCCGAGACCTGGGTGCGAGGTGACCGGTAGTCTAAGTGCATGTAAGTACAAAGTACATGTGGTTCGTTTACCTTCCTAGCCCTTCCCGATTACGTGCTCAATAAGATGTCGGTCACCAGCATGGGAATTCGCATCTGGGGAAGATGAAGGCCTCATATTGGTCGTGAATTGTACGGAATTACGGAAAGGCACCGTCGCGCTAGCAATATACGAGGCGGTCAGTTCAATTCGACCCATAGCGGTTATAAAAAATGAGACTCGCGTGTTCCGGCGATGCGATGCGCTTAGGAGCCTGCGGGCTGGACACAAGTCGCACGCCTAGTCGTTAAGCAAGAGCTATATCAACTATGTTGCTGCTGAGCCACTTAGCCGTATTCTGAGAATAGTTCAGCTGAGTCGTATGAATGGCGACTGGAATAAAAATCCCTTTTTAAAGGAGTGGCTTTATCAGGACCAGATGTGCACCGGGCGTATGGACCCCTTATTTTTTATTTGCCCAATCATGGCCAAAGACTGCGGTGAGGGCCAAAAAGAGGTAGTCGTTGATCTAGCATAAACTATACCGATTATCCATTTTCAACAGGATCGCGCAGTAAAGGAAGCTCGGGGACGATGATCGGCGTGTTTCACCTAAGATCTGTCGGTGGGATTCCGGCAAGGCTAAGTTACAATATATAGCGGCTTCACCACTCCCAGCCGCTGCGACTACCACTCTTTTAAGTTATCCCTCTCATTTCGCTAGTGTAGTACATTTGGTCAATACCGTGCATGTTAGCTCAGGGATGATAGGGCCACAAATCACTGACTTTGGAGCGTCGACAATGGGCGGCCCAAGGTGATTGGAAGGTAGTTAACCATTGAATGAGAGAAAAAATATCATCAGCCTTATCCTTGTAGGGGACAGTGCGTTGGCTGATGCCGTGCGGACCCAAGGAACTAAGCAATTTCGCAGGATCGCCTGTGCAACCGTCCCCTCTCATCCAGTCAGTAACTCCGAGCTTGGCTACTTTATTTTTCATTCTCATATCCGTAATCGAACACCCCATGTTGACGTGCCAACTGCTTCGCGGTACGTCGACTACTTAAAGTCCATTGAAGCATGCGTTTGTGGAATCTCGTCTTAGGCTGTCGGACCAGGCCCATAAGAGTACTATGACCGTTAGAATGATCGTCTAAGGTGGTGCTCTTAAGCCCCCTAACGTTATCTCGGTATCTACGAGTCTACTTAGTTTTGCGGACGGCAAGGGGGCGACTATCCCAGAGAGCCTAATCGGGAATGATGAAAGACTGGTGGTCTGTTATACTTGAAAGTTCTTTAACTCCTACTTGCTGAAACTCGCCATTCGAGAACCCATTTCTAACCCCCTCACCGCTCTCTCTTCGTGGACATACATATCTCGAGTTACTTGAGAAAGTTTTACCTTTTGAGATGTATGCCGTTCTACGTCTAGCCTTAATGTAGGGCCTGGAATTTTAAACTCGAGAGCCGCGCGCACCGGCTGCAGATGGACTCAAACGAACCGGGACAACACTAATCATTCCTAAGGGGTACTGACGGCATTAACATGCGCGTTAGGTTCCGTTGGATAACTCCCCGATCCTTTGCGATTACCCACTAAACTATTCTAGGGCAAGCTGGATAATGTTAAGCAGGATACGACTCTGAACAACTATAATTCCGCGAAGCCACCCATTCTTTACAAGAGGCCTGGTAGGATTGAGAGTTCTCGTATTTACCTCAATCGCCTGCATAGCCACGTATCCAGGGATCACCCCCTTGCAATTCCCGAAGCTTCGAAACGTGGGCGCTAGCGATGAAGAGAAAGTAATGATAAGGGTATCTAGTTTACGTAGTTCTGCGGAGTTCAATGTGGCGCATATGCCTTTCCTAGTAGCAACCATCGACGCACGTCACGTGGCACTCGTGGCGTCCCTTGCTATACGCGGTCACAAGATATACAACAATAAGTATCTCAGGGTGTGAGCGCATTATCCGGACCGCTCATCTAGAGCTCTCCTACTACAAGTTTTATGGCCGCGGGGCCTACGGACTGTATTTGGTACGAAGTTTGGGCTGGGGGCAGGCTCTATCGTTGAATGACCCTATAAATTCTACTCGTGTCTGGCGCATAGGGGTGAACCCTCATTAAAACTGAGCACCCAGAACGTAACACGCGAAAGACAACAATTTAGCGCTTCTGACGGTTCGCCCCCTCGAAAGCAATCTGCCCGTCGATCATAAACACATGC
seq00003   TCAAGTAAATACGTAGAGGAAAGCGACCGATTTGTCCGAGACCTGGGTGCGAGGTGACCGGTAGTCTAAGTGCATGTAAGTACAAAGTACATGTGGTTCGTTTACCTTCCTAGCCCTTCCCGATTACGTGCTCAATAAGATGTCGGTCACCAGCATGGGAATTCGCATCTGGGGAAGATGAAGGCCTCATATTGGTCGTGAATTGTACGGAATTACGGAAAGGCACCGTCGCGCTAGCAATATACGAGGCGGTCAGTTCAATTCGACCCATAGCGGTTATAAAAAATGAGACTCGCGTGTTCCGGCGATGCGATGCGCTTAGGAGCCTGCGGGCTGGACACAAGTCGCACGCCTAGTCGTTAAGCAAGAGCTATATCAACTATGTTGCTGCTGAGCCACTTAGCCGTATTCTGAGAATAGTTCAGCTGAGTCGTATGAATGGCGACTGGAATAAAAATCCCTTTTTAAAGGAGTGGCTTTATCAGGACCAGATGTGCACCGGGCGTATGGACCCCTTATTTTTTATTTGCCCAATCATGGCCAAAGACTGCGGTGAGGGCCAAAAAGAGGTAGTCGTTGATCTAGCATAAACTATACCGATTATCCATTTTCAACAGGATCGCGCAGTAAAGGAAGCTCGGGGACGATGATCGGCGTGTTTCACCTAAGATCTGTCGGTGGGATTCCGGCAAGGCTAAGTTACAATATATAGCGGCTTCACCACTCCCAGCCGCTGCGACTACCACTCTTTTAAGTTATCCCTCTCATTTCGCTAGTGTAGTACATTTGGTCAATACCGTGCATGTTAGCTCAGGGATGATAGGGCCACAAATCACTGACTTTGGAGCGTCGACAATGGGCGGCCCAAGGTGATTGGAAGGTAGTTAACCATTGAATGAGAGAAAAAATATCATCAGCCTTATCCTTGTAGGGGACAGTGCGTTGGCTGATGCCGTGCGGACCCAAGGAACTAAGCAATTTCGCAGGATCGCCTGTGCAACCGTCCCCTCTCATCCAGTCAGTAACTCCGAGTTTGGCTACTTTATTTTTCATTCTCATATCCGTAATCGAACACCCCATGTTGACGTGCCAACTGCTTCGCGGTACGTCGACTACTTAAAGTCCATTGAAGCATGCGTTTGTGGAATCTCGTCTTAGGCTGTCGGACCAGGCCCATAAGAGTACTATGACCGTTAGAATGATCGTCTAAGGTGGTGCTCTTAAGCCCCCTAACGTTATCTCGGTATCTACGAGTCTACTTAGTTTTGCGGACGGCAAGGGGGCGACTATCCCAGAGAGCCTAATCGGGAATGATGAAAGACTGGTGGTCTGTTATACTTGAAAGTTCTTTAACTCCTACTTGCTGAAACTCGCCATTCGAGAACCCATTTCTAACCCCCTCACCGCTCTCTCTTCGTGGACATACATATCTCGAGTTACTTGAGAAAGTTTTACCTTTTGAGATGTATGCCGTTCTACGTCTAGCCTTAATGTAGGGCCTGGAATTTTAAACTCGAGAGCCGCGCGCACCGGCTGCAGATGGACTCAAACGAACCGGGACAACACTAATCATTCCTAAGGGGTACTGACGGCATTAACATGCGCGTTAGGTTCCGTTGGATAACTCCCCGATCCTTTGCGATTACCCACTAAACTATTCTAGGGCAAGCTGGATAATGTTAAGCAGGATACGACTCTGAACAACTATAATTCCGCGAAGCCACCCATTCTTTACAAGAGGCCTGGTAGGATTGAGAGTTCTCGTATTTACCTCAATCGCCTGCATAGCCACGTATCCAGGGATCACCCCCTTGCAATTCCCGAAGCTTCGAAACGTGGGCGCCAGCGATGAAGAGAAAGTAATGATAAGGGTATCTAGTTTACGTAGTTCTGCGGAGTTCAATGTGGCGCATATGCCTTTCCTAGTAGCAACCATCGACGCACGTCACGTGGCACTCGTGGCGTCCCTTGCTATACGCGGTCACAAGATATACAACAATAAGTATCTCAGGGTGTGAGCGCATTATCCGGACCGCTCATCTAGAGCTCTCCTACTACAAGTTTTATGGCCGCGGGGCCTACGGACTGTATTTGGTACGAAGTTTGGGCTGGGGGCAGGCTCTATCGTTGAATGACCCTATAAATTCTACTCGTGTCTGGCGCATAGGGGTGAACCCTCATTAAAACTGAGCACCCAGAACGTAACACGCGAAAGACAACAATTTAGCGCTTCTGACGGTTCGCCCCCTCGAAAGCAATCTGCCCGTCGATCATAAACACATGC
seq00004   TCAAGTAAATACGTAGAGGAAAGCGACCGATTTGTCCGAGACCTGGGTGCGAGGTGACCGGTAGTCTAAGTGCATGTAAGTACAAAGTACATGTGGTTCGTTTACCTTCCTAGCCCTTCCCGATTACGTGCTCAATAAGATGTCGGTCACCAGCATGGGAATTCGCATCTGGGGAAGATGAAGGCCTCATATTGGTCGTGAATTGTACGGAATTACTGAAAGGCACCGTCGCGCTAGCAATATACGAGGCGGTCAGTTCAATTCGACCCATAGCGGTTATAAAAAATGAGACTCGCGTGTTCCGGCGATGCGATGCGCTTAGGAGCCTGCGGGCTGGACACAAGTCGCACGCCTAGTCGTTAAGCAAGAGCTATATCAACTATGTTGCTGCTGAGCCACTTAGCCGTATTCTGAGAATAGTTCAGCTGAGTCGTATGAATGGCGACTGGAATAAAAATCCCTTTTTAAAGGAGTGGCTTTATCAGGACCAGATGTGCACCGGGCGTATGGACCCCTTATTTTTTATTTGCCCAATCATGGCCAAAGACTGCGGTGAGGGCCAAAAAGAGGTAGTCGTTGATCTAGCATAAACTATACCGATTATCCATTTTCAACAGGATCGCGCAGTAAAGGAAGCTCGGGGACGATGATCGGCGTGTTTCACCTAAGATCTGTCGGTGGGATTCCGGCAAGGCTAAGTTACAATATATAGCGGCTTCACCACTCCCAGCCGCTGCGACTACCACTCTTTTAAGTTATCCCTCTCATTTCGCTAGTGTAGTACATTTGGTCAATACCGTGCATGTTAGCTCAGGGATGATAGGGCCACAAATCACTGACTTTGGAGCGTCGACAATGGGCGGCCCAAGGTGATTGGAAGGTAGTTAACCATTGAATGAGAGAAAAAATATCATCAGCCTTATCCTTGTAGGGGACAGTGCGTTGGCTGATGCCGTGCGGACCCAAGGAACTAAGCAATTTCGCAGGATCGCCTGTGCAACCGTCCCCTCTCATCCAGTCAGTAACTCCGAGATTGGCTACTTTATTTTTCATTCTCATATCCGTAATCGAACACCCCATGTTGACGTGCCAACTGCTTCGCGGTACGTCGACTACTTAAAGTCCATTGAAGCATGCGTTTGTGGAATCTCGTCTTAGGCTGTCGGACCAGGCCCATAAGAGTACTATGACCGTTAGAATGATCGTCTAAGGTGGTGCTCTTAAGCCCCCTAACGTTATCTCGGTATCTACGAGTCTACTTAGTTTTGCGGACGGCAAGGGGGCGACTATCCCAGAGAGCCTAATCGGGAATGATGAAAGACTGGTGGTCTGTTATACTTGAAAGTTCTTTAACTCCTACTTGCTGAAACTCGCCATTCGAGAACCCATTTCTAACCCCCTCACCGCTCTCTCTTCGTGGACATACATATCTCGAGTTACTTGAGAAAGTTTTACCTTTTGAGATGTATGCCGTTCTACGTCTAGCCTTAATGTAGGGACTGGAATTTTAAACTCGAGAGCCGCGCGCACCGGCTGCAGATGGACTCAAACGAACCGGGACAACACTAATCATTCCTAAGGGGTACTGACGGCATTAACATGCGCGTTAGGTTCCGTTGGATAACTCCCCGATCCTTTGCGATTACCCACTAAACTATTCTAGGGCAAGCTGGATAATGTTAAGCAGGATACGACTCTGAACAACCATAATTCCGCGAAGCCACCCATTCTTTACAAGAGGCCTGGTAGGATTGAGAGTTCTCGTATTTACCTCAATCGCCTGCATAGCCACGTATCCAGGGATCACCCCCTTGCAATTCCCGAAGCTTCGAAACGTGGGCGCTAGCGATGAAGAGAAAGTAATGATAAGGGTATCTAGTTTACGTAGTTCTGCGGAGTTCAATGTGGCGCATATGCCTTTCCTAGTAGCAACCATCGACGCACGTCACGTGGCACTCGTGGCGTCCCTTGCTATACGCGGTCACAAGATATACAACAATAAGTATCTCAGGGTGTGAGCGCATTATCCGGACCGCTCATCTAGAGCTCTCCTACTACAAGTTTTATGGCCGCGGGGCCTACGGACTGTATTTGGTACGAAGTTTGGGCTGGGGGCAGGCTCTATCGTTGAATGACCCTATAAATTCTACTCGTGTCTGGCGCATAGGGGTGAACCCTCATTAAAACTGAGCACCCAGAACGTAACACGCGAAAGACAACAATTTAGCGCTTCTGACGGTTCGCCCCCTCGAAAGCAATCTGCCCGTCGATCATAAACACATGC
seq00005   TCAAGTAAATACGTAGAGGAAAGCGACCGATTTGTCCGAGACCTGGGTGCGAGGTGACCGGTAGTCTAAGTGCATGTAAGTACAAAGTACATGTGGTTCGTTTACCTTCCTAGCCCTTCCCGATTACGTGCTCAATAAGATGTCGGTCACCAGCATGGGAATTCGCATCTGGGGAAGATGAAGGCCTCATATTGGTCGTGAATTGTACGGAATTACGGAAAGGCACCGTCGCGCTAGCAATATACGAGGCGGTCAGTTCAATTCGACCCATAGCGGTTATAAAAAATGAGACTCGCGTGTTCCGGCGATGCGATGCGCTTAGGAGCCTGCGGGCTGGACACAAGTCGCACGCCTAGTCGTTAAGCAAGAGCTATATCAACTATGTTGCTGCTGAGCCACTTAGCCGTATTCTGAGAATAGTTCAGCTGAGTCGTATGAATGGCGACTGGAATAAAAATCCCTTTTTAAAGGAGTGGCTTTATCAGGACCAGATGTGCACCGGGCGTATGGACCCCTTATTTTTTATTTGCCCAATCATGGCCAAAGACTGCGGTGAGGGCCAAAAAGAGGTAGTCGTTGATCTAGCATAAACTATACCGATTATCCATTTTCAACAGGATCGCGCAGTAAAGGAAGCTCGGGGACGATGATCGGCGTGTTTCACCTAAGATCTGTCGGTGGGATTCCGGCAAGGCTAAGTTACAATATATAGCGGCTTCACCACTCCCAGCCGCTGCGACTACCACTCTTTTAAGTTATCCCTCTCATTTCGCTAGTGTAGTACATTTGGTCAATACCGTGCATGTTAGCTCAGGGATGATAGGGCCACAAATCACTGACTTTGGAGCGTCGACAATGGGCGGCCCAAGGTGATTGGAAGGTAGTTAACCATTGAATGAGAGAAAAAATATCATCAGCCTTATCCTTGTAGGGGACAGTGCGTTGGCTGATGCCGTGCGGACCCAAGGAACTAAGCAATTTCGCAGGATCGCCTGTGCAACCGTCCCCTCTCATCCAGTCAGTAACTCCGAGTTTGGCTACTTTATTTTTCATTCTCATATCCGTAATCGAACACCCCATGTTGACGTGCCAACTGCTTCGCGGTACGTCGACTACTTAAAGTCCATTGAAGCATGCGTTTGTGGAATCTCGTCTTAGGCTGTCGGACCAGGCCCATAAGAGTACTATGACCGTTAGAATGATCGTCTAAGGTGGTGCTCTTAAGCCCCCTAACGTTATCTCGGTATCTACGAGTCTACTTAGTTTTGCGGACGGCAAGGGGGCGACTATCCCAGAGAGCCTAATCGGGAATGATGAAAGACTGGTGGTCTGTTATACTTGAAAGTTCTTTAACTCCTACTTGCTGAAACTCGCCATTCGAGAACCCATTTCTAACCCCCTCACCGCTCTCTCTTCGTGGACATACATATCTCGAGTTACTTGAGAAAGTTTTACCTTTTGAGATGTATGCCGTTCTACGTCTAGCCTTAATGTAGGGCCTGGAATTTTAAACTCGAGAGCCGCGCGCACCGGCTGCAGATGGACTCAAACGAACCGGGACAACACTAATCATTCCTAAGGGGTACTGACGGCATTAACATGCGCGTTAGGTTCCGTTGGATAACTCCCCGATCCTTTGCGATTACCCACTAAACTATTCTAGGGCAAGCTGGATAATGTTAAGCAGGATACGACTCTGAACAACTATAATTCCGCGAAGCCACCCATTCTTTACAAGAGGCCTGGTAGGATTGAGAGTTCTCGTATTTACCTCAATCGCCTGCATAGCCACGTATCCAGGGATCACCCCCTTGCAATTCCCGAAGCTTCGAAACGTGGGCGCCAGCGATGAAGAGAAAGTAATGATAAGGGTATCTAGTTTACGTAGTTCTGCGGAGTTCAATGTGGCGCATATGCCTTTCCTAGTAGCAACCATCGACGCACGTCACGTGGCACTCGTGGCGTCCCTTGCTATACGCGGTCACAAGATATACAACAATAAGTATCTCAGGGTGTGAGCGCATTATCCGGACCGCTCATCTAGAGCTCTCCTACTACAAGTTTTATGGCCGCGGGGCCTACGGACTGTATTTGGTACGAAGTTTGGGCTGGGGGCAGGCTCTATCGTTGAATGACCCTATAAATTCTACTCGTGTCTGGCGCATAGGGGTGAACCCTCATTAAAACTGAGCACCCAGAACGTAACACGCGAAAGACAACAATTTAGCGCTTCTGACGGTTCGCCCCCTCGAAAGCAATCTGCCCGTCGATCATAAACACATGC
seq00006   TCAAGTAAATACGTAGAGGAAAGCGACCGATTTGTCCGAGACCTGGGTGCGAGGTGACCGGTAGTCTAAGTGCATGTAAGTACAAAGTACATGTGGTTCGTTTACCTTCCTAGCCCTTCCCGATTACGTGCTCAATAAGATGTCGGTCACCAGCATGGGAATTCGCATCTGGGGAAGATGAAGGCCTCATATTGGTCGTGAATTGTACGGAATTACGGAAAGGCACCGTCGCGCTAGCAATATACGAGGCGGTCAGTTCAATTCGACCCATAGCGGTTATAAAAAATGAGACTCGCGTGTTCCGGCGATGCGATGCGCTTAGGAGCCTGCGGGCTGGACACAAGTCGCACGCCTAGTCGTTAAGCAAGAGCTATATCAACTATGTTGCTGCTGAGCCACTTAGCCGTATTCTGAGAATAGTTCAGCTGAGTCGTATGAATGGCGACTGGAATAAAAATCCCTTTTTAAAGGAGTGGCTTTATCAGGACCAGATGTGCACCGGGCGTATGGACCCCTTATTTTTTATTTGCCCAATCATGGCCAAAGACTGCGGTGAGGGCCAAAAAGAGGTAGTCGTTGATCTAGCATAAACTATACCGATTATCCATTTTCAACAGGATCGCGCAGTAAAGGAAGCTCGGGGACGATGATCGGCGTGTTTCACCTAAGATCTGTCGGTGGGATTCCGGCAAGGCTAAGTTACAATATATAGCGGCTTCACCACTCCCAGCCGCTGCGACTACCACTCTTTTAAGTTATCCCTCTCATTTCGCTAGTGTAGTACATTTGGTCAATACCGTGCATGTTAGCTCAGGGATGATAGGGCCACAAATCACTGACTTTGGAGCGTCGACAATGGGCGGCCCAAGGTGATTGGAAGGTAGTTAACCATTGAATGAGAGAAAAAATATCATCAGCCTTATCCTTGTAGGGGACAGTGCGTTGGCTGATGCCGTGCGGACCCAAGGAACTAAGCAATTTCGCAGGATCGCCTGTGCAACCGTCCCCTCTCATCCAGTCAGTAACTCCGAGTTTGGCTACTTTATTTTTCATTCTCATATCCGTAATCGAACACCCCATGTTGACGTGCCAACTGCTTCGCGGTACGTCGACTACTTAAAGTCCATTGAAGCATGCGTTTGTGGAATCTCGTCTTAGGCTGTCGGACCAGGCCCATAAGAGTACTATGACCGTTAGAATGATCGTCTAAGGTGGTGCTCTTAAGCCCCCTAACGTTATCTCGGTATCTACGAGTCTACTTAGTTTTGCGGACGGCAAGGGGGCGACTATCCCAGAGAGCCTAATCGGGAATGATGAAAGACTGGTGGTCTGTTATACTTGAAAGTTCTTTAACTCCTACTTGCTGAAACTCGCCATTCGAGAACCCATTTCTAACCCCCTCACCGCTCTCTCTTCGTGGACATACATATCTCGAGTTACTTGAGAAAGTTTTACCTTTTGAGATGTATGCCGTTCTACGTCTAGCCTTAATGTAGGGCCTGGAATTTTAAACTCGAGAGCCGCGCGCACCGGCTGCAGATGGACTCAAACGAACCGGGACAACACTAATCATTCCTAAGGGGTACTGACGGCATTAACATGCGCGTTAGGTTCCGTTGGATAACTCCCCGATCCTTTGCGATTACCCACTAAACTATTCTAGGGCAAGCTGGATAATGTTAAGCAGGATACGACTCTGAACAACTATAATTCCGCGAAGCCACCCATTCTTTACAAGAGGCCTGGTAGGATTGAGAGTTCTCGTATTTACCTCAATCGCCTGCATAGCCACGTATCCAGGGATCACCCCCTTGCAATTCCCGAAGCTTCGAAACGTGGGCGCCAGCGATGAAGAGAAAGTAATGATAAGGGTATCTAGTTTACGTAGTTCTGCGGAGTTCAATGTGGCGCATATGCCTTTCCTAGTAGCAACCATCGACGCACGTCACGTGGCACTCGTGGCGTCCCTTGCTATACGCGGTCACAAGATATACAACAATAAGTATCTCAGGGTGTGAGCGCATTATCCGGACCGCTCATCTAGAGCTCTCCTACTACAAGTTTTATGGCCGCGGGGCCTACGGACTGTATTTGGTACGAAGTTTGGGCTGGGGGCAGGCTCTATCGTTGAATGACCCTATAAATTCTACTCGTGTCTGGCGCATAGGGGTGAACCCTCATTAAAACTGAGCACCCAGAACGTAACACGCGAAAGACAACAATTTAGCGCTTCTGACGGTTCGCCCCCTCGAAAGCAATCTGCCCGTCGATCATAAACACATGC
seq00007   TCAAGTAAATACGTAGAGGAAAGCGACCGATTTGTCCGAGACCTGGGTGCGAGGTGACCGGTAGTCTAAGTGCATGTAAGTACAAAGTACATGTGGTTCGTTTACCTTCCTAGCCCTTCCCGATTACGTGCTCAATAAGATGTCGGTCACCAGCATGGGAATTCGCATCTGGGGAAGATGAAGGCCTCATATTGGTCGTGAATTGTACGGAATTACGGAAAGGCACCGTCGCGCTAGCAATATACGAGGCGGTCAGTTCAATTCGACCCATAGCGGTTATAAAAAATGAGACTCGCGTGTTCCGGCGATGCGATGCGCTTAGGAGCCTGCGGGCTGGACACAAGTCGCACGCCTAGTCGTTAAGCAAGAGCTATATCAACTATGTTGCTGCTGAGCCACTTAGCCGTATTCTGAGAATAGTTCAGCTGAGTCGTATGAATGGCGACTGGAATAAAAATCCCTTTTTAAAGGAGTGGCTTTATCAGGACCAGATGTGCACCGGGCGTATGGACCCCTTATTTTTTATTTGCCCAATCATGGCCAAAGACTGCGGTGAGGGCCAAAAAGAGGTAGTCGTTGATCTAGCATAAACTATACCGATTATCCATTTTCAACAGGATCGCGCAGTAAAGGAAGCTCGGGGACGATGATCGGCGTGTTTCACCTAAGATCTGTCGGTGGGATTCCGGCAAGGCTAAGTTACAATATATAGCGGCTTCACCACTCCCAGCCGCTGCGACTACCACTCTTTTAAGTTATCCCTCTCATTTCGCTAGTGTAGTACATTTGGTCAATACCGTGCATGTTAGCTCAGGGATGATAGGGCCACAAATCACTGACTTTGGAGCGTCGACAATGGGCGGCCCAAGGTGATTGGAAGGTAGTTAACCATTGAATGAGAGAAAAAATATCATCAGCCTTATCCTTGTAGGGGACAGTGCGTTGGCTGATGCCGTGCGGACCCAAGGAACTAAGCAATTTCGCAGGATCGCCTGTGCAACCGTCCCCTCTCATCCAGTCAGTAACTCCGAGATTGGCTACTTTATTTTTCATTCTCATATCCGTAATCGAACACCCCATGTTGACGTGCCAACTGCTTCGCGGTACGTCGACTACTTAAAGTCCATTGAAGCATGCGTTTGTGGAATCTCGTCTTAGGCTGTCGGACCAGGCCCATAAGAGTACTATGACCGTTAGAATGATCGTCTAAGGTGGTGCTCTTAAGCCCCCTAACGTTATCTCGGTATCTACGAGTCTACTTAGTTTTGCGGACGGCAAGGGGGCGACTATCCCAGAGAGCCTAATCGGGAATGATGAAAGACTGGTGGTCTGTTATACTTGAAAGTTCTTTAACTCCTACTTGCTGAAACTCGCCATTCGAGAACCCATTTCTAACCCCCTCACCGCTCTCTCTTCGTGGACATACATATCTCGAGTTACTTGAGAAAGTTTTACCTTTTGAGATGTATGCCGTTCTACGTCTAGCCTTAATGTAGGGCCTGGAATTTTAAACTCGAGAGCCGCGCGCACCGGCTGCAGATGGACTCAAACGGACCGGGACAACACTAATCATTCCTAAGGGGTACTGACGGCATTAACATGCGCGTTAGGTTCCGTTGGATAACTCCCCGATCCTTTGCGATTACCCACTAAACTATTCTAGGGCAAGCTGGATAATGTTAAGCAGGATACGACTCTGAACAACTATAATTCCGCGAAGCCACCCATTCTTTACAAGAGGCCTGGTAGGATTGAGAGTTCTCGTATTTACCTCAATCGCCTGCATAGCCACGTATCCAGGGATCACCCCCTTGCAATTCCCGAAGCTTCGAAACGTGGGCGCTAGCGATGAAGAGAAAGTAATGATAAGGGTATCTAGTTTACGTAGTTCTGCGGAGTTCAATGTGGCGCATATGCCTTTCCTAGTAGCAACCATCGACGCACGTCACGTGGCACTCGTGGCGTCCCTTGCTATACGCGGTCACAAGATATACAACAATAAGTATCTCAGGGTGTGAGCGCATTATCCGGACCGCTCATCTAGAGCTCTCCTACTACAAGTTTTATGGCCGCGGGGCCTACGGACTGTATTTGGTACGAAGTTTGGGCTGGGGGCAGGCTCTATCGTTGAATGACCCTATAAATTCTACTCGTGTCTGGCGCATAGGGGTGAACCCTCATTAAAACTGAGCACCCAGAACGTAACACGCGAAAGACAACAATTTAGCGCTTCTGACGGTTCGCCCCCTCGAAAGCAATCTGCCCGTCGATCATAAACACATGC
seq00008   TCAAGTAAATACGTAGAGGAAAGCGACCGATTTGTCCGAGACCTGGGTGCGAGGTGACCGGTAGTCTAAGTGCATGTAAGTACAAAGTACATGTGGTTCGTTTACCTTCCTAGCCCTTCCCGATTACGTGCTCAATAAGATGTCGGTCACCAGCATGGGAATTCGCATCTGGGGAAGATGAAGGCCTCATATTGGTCGTGAATTGTACGGAATTACGGAAAGGCACCGTCGCGCTAGCAATATACGAGGCGGTCAGTTCAATTCGACCCATAGCGGTTATAAAAAATGAGACTCGCGTGTTCCGGCGATGCGATGCGCTTAGGAGCCTGCGGGCTGGACACAAGTCGCACGCCTAGTCGTTAAGCAAGAGCTATATCAACTATGTTGCTGCTGAGCCACTTAGCCGTATTCTGAGAATAGTTCAGCTGAGTCGTATGAATGGCGACTGGAATAAAAATCCCTTTTTAAAGGAGTGGCTTTATCAGGACCAGATGTGCACCGGGCGTATGGACCCCTTATTTTTTATTTGCCCAATCATGGCCAAAGACTGCGGTGAGGGCCAAAAAGAGGTAGTCGTTGATCTAGCATAAACTATACCGATTATCCATTTTCAACAGGATCGCGCAGTAAAGGAAGCTCGGGGACGATGATCGGCGTGTTTCACCTAAGATCTGTCGGTGGGATTCCGGCAAGGCTAAGTTACAATATATAGCGGCTTCACCACTCCCAGCCGCTGCGACTACCACTCTTTTAAGTTATCCCTCTCATTTCGCTAGTGTAGTACATTTGGTCAATACCGTGCATGTTAGCTCAGGGATGATAGGGCCACAAATCACTGACTTTGGAGCGTCGACAATGGGCGGCCCAAGGTGATTGGAAGGTAGTTAACCATTGAATGAGAGAAAAAATATCATCAGCCTTATCCTTGTAGGGGACAGTGCGTTGGCTGATGCCGTGCGGACCCAAGGAACTAAGCAATTTCGCAGGATCGCCTGTGCAACCGTCCCCTCTCATCCAGTCAGTAACTCCGAGATTGGCTACTTTATTTTTCATTCTCATATCCGTAATCGAACACCCCATGTTGACGTGCCAACTGCTTCGCGGTACGTCGACTACTTAAAGTCCATTGAAGCATGCGTTTGTGGAATCTCGTCTTAGGCTGTCGGACCAGGCCCATAAGAGTACTATGACCGTTAGAATGATCGTCTAAGGTGGTGCTCTTAAGCCCCCTAACGTTATCTCGGTATCTACGAGTCTACTTAGTTTTGCGGACGGCAAGGGGGCGACTATCCCAGAGAGCCTAATCGGGAATGATGAAAGACTGGTGGTCTGTTATACTTGAAAGTTCTTTAACTCCTACTTGCTGAAACTCGCCATTCGAGAACCCATTTCTAACCCCCTCACCGCTCTCTCTTCGTGGACATACATATCTCGAGTTACTTGAGAAAGTTTTACCTTTTGAGATGTATGCCGTTCTACGTCTAGCCTTAATGTAGGGCCTGGAATTTTAAACTCGAGAGCCGCGCGCACCGGCTGCAGATGGACTCAAACGAACCGGGACAACACTAATCATTCCTAAGGGGTACTGACGGCATTAACATGCGCGTTAGGTTCCGTTGGATAACTCCCCGATCCTTTGCGATTACCCACTAAACTATTCTAGGGCAAGCTGGATAATGTTAAGCAGGATACGACTCTGAACAACCATAATTCCGCGAAGCCACCCATTCTTTACAAGAGGCCTGGTAGGATTGAGAGTTCTCGTATTTACCTCAATCGCCTGCATAGCCACGTATCCAGGGATCACCCCCTTGCAATTCCCGAAGCTTCGAAACGTGGGCGCTAGCGATGAAGAGAAAGTAATGATAAGGGTATCTAGTTTACGTAGTTCTGCGGAGTTCAATGTGGCGCATATGCCTTTCCTAGTAGCAACCATCGACGCACGTCACGTGGCACTCGTGGCGTCCCTTGCTATACGCGGTCACAAGATATACAACAATAAGTATCTCAGGGTGTGAGCGCATTATCCGGACCGCTCATCTAGAGCTCTCCTACTACAAGTTTTATGGCCGCGGGGCCTACGGACTGTATTTGGTACGAAGTTTGGGCTGGGGGCAGGCTCTATCGTTGAATGACCCTATAAATTCTACTCGTGTCTGGCGCATAGGGGTGAACCCTCATTAAAACTGAGCACCCAGAACGTAACACGCGAAAGACAACAATTTAGCGCTTCTGACGGTTCGCCCCCTCGAAAGCAATCTGCCCGTCGATCATAAACACATGC
seq00009   TCAAGTAAATACGTAGAGGAAAGCGACCGATTTGTCCGAGACCTGGGTGCGAGGTGACCGGTAGTCTAAGTGCATGTAAGTACAAAGTACATGTGGTTCGTTTACCTTCCTAGCCCTTCCCGATTACGTGCTCAATAAGATGTCGGTCACCAGCATGGGAATTCGCATCTGGGGAAGATGAAGGCCTCATATTGGTCGTGAATTGTACGGAATTACGGAAAGGCACCGTCGCGCTAGCAATATACGAGGCGGTCAGTTCAATTCGACCCATAGCGGTTATAAAAAATGAGACTCGCGTGTTCCGGCGATGCGATGCGCTTAGGAGCCTGCGGGCTGGACACAAGTCGCACGCCTAGTCGTTAAGCAAGAGCTATATCAACTATGTTGCTGCTGAGCCACTTAGCCGTATTCTGAGAATAGTTCAGCTGAGTCGTATGAATGGCGACTGGAATAAAAATCCCTTTTTAAAGGAGTGGCTTTATCAGGACCAGATGTGCACCGGGCGTATGGACCCCTTATTTTTTATTTGCCCAATCATGGCCAAAGACTGCGGTGAGGGCCAAAAAGAGGTAGTCGTTGATCTAGCATAAACTATACCGATTATCCATTTTCAACAGGATCGCGCAGTAAAGGAAGCTCGGGGACGATGATCGGCGTGTTTCACCTAAGATCTGTCGGTGGGATTCCGGCAAGGCTAAGTTACAATATATAGCGGCTTCACCACTCCCAGCCGCTGCGACTACCACTCTTTTAAGTTATCCCTCTCATTTCGCTAGTGTAGTACATTTGGTCAATACCGTGCATGTTAGCTCAGGGATGATAGGGCCACAAATCACTGACTTTGGAGCGTCGACAATGGGCGGCCCAAGGTGATTGGAAGGTAGTTAACCATTGAATGAGAGAAAAAATATCATCAGCCTTATCCTTGTAGGGGACAGTGCGTTGGCTGATGCCGTGCGGACCCAAGGAACTAAGCAATTTCGCAGGATCGCCTGTGCAACCGTCCCCTCTCATCCAGTCAGTAACTCCGAGATTGGCTACTTTATTTTTCATTCTCATATCCGTAATCGAACACCCCATGTTGACGTGCCAACTGCTTCGCGGTACGTCGACTACTTAAAGTCCATTGAAGCATGCGTTTGTGGAATCTCGTCTTAGGCTGTCGGACCAGGCCCATAAGAGTACTATGACCGTTAGAATGATCGTCTAAGGTGGTGCTCTTAAGCCCCCTAACGTTATCTCGGTATCTACGAGTCTACTTAGTTTTGCGGACGGCAAGGGGGCGACTATCCCAGAGAGCCTAATCGGGAATGATGAAAGACTGGTGGTCTGTTATACTTGAAAGTTCTTTAACTCCTACTTGCTGAAACTCGCCATTCGAGAACCCATTTCTAACCCCCTCACCGCTCTCTCTTCGTGGACATACATATCTCGAGTTACTTGAGAAAGTTTTACCTTTTGAGATGTATGCCGTTCTACGTCTAGCCTTAATGTAGGGCCTGGAATTTTAAACTCGAGAGCCGCGCGCACCGGCTGCAGATGGACTCAAACGAACCGGGACAACACTAATCATTCCTAAGGGGTACTGACGGCATTAACATGCGCGTTAGGTTCCGTTGGATAACTCCCCGATCCTTTGCGATTACCCACTAAACTATTCTAGGGCAAGCTGGATAATGTTAAGCAGGATACGACTCTGAACAACTATAATTCCGCGAAGCCACCCATTCTTTACAAGAGGCCTGGTAGGATTGAGAGTTCTCGTATTTACCTCAATCGCCTGCATAGCCACGTATCCAGGGATCACCCCCTTGCAATTCCCGAAGCTTCGAAACGTGGGCGCTAGCGATGAAGAGAAAGTAATGATAAGGGTATCTAGTTTACGTAGTTCTGCGGAGTTCAATGTGGCGCATATGCCTTTCCTAGTAGCAACCATCGACGCACGTCACGTGGCACTCGTGGCGTCCCTTGCTATACGCGGTCACAAGATATACAACAATAAGTATCTCAGGGTGTGAGCGCATTATCCGGACCGCTCATCTAGAGCTCTCCTACTACAAGTTTTATGGCCGCGGGGCCTACGGACTGTATTTGGTACGAAGTTTGGGCTGGGGGCAGGCTCTATCGTTGAATGACCCTATAAATTCTACTCGTGTCTGGCGCATAGGGGTGAACCCTCATTAAAACTGAGCACCCAGAACGTAACACGCGAAAGACAACAATTTAGCGCTTCTGACGGTTCGCCCCCTCGAAAGCAATCTGCCCGTCGATCATAAACACATGC
seq00010   TCAAGTAAATACGTAGAGGAAAGCGACCGATTTGTCCGAGACCTGGGTGCGAGGTGACCGGTAGTCTAAGTGCATGTAAGTACAAAGTACATGTGGTTCGTTTACCTTCCTAGCCCTTCCCGATTACGTGCTCAATAAGATGTCGGTCACCAGCATGGGAATTCGCATCTGGGGAAGATGAAGGCCTCATATTGGTCGTGAATTGTACGGAATTACGGAAAGGCACCGTCGCGCTAGCAATATACGAGGCGGTCAGTTCAATTCGACCCATAGCGGTTATAAAAAATGAGACTCGCGTGTTCCGGCGATGCGATGCGCTTAGGAGCCTGCGGGCTGGACACAAGTCGCACGCCTAGTCGTTAAGCAAGAGCTATATCAACTATGTTGCTGCTGAGCCACTTAGCCGTATTCTGAGAATAGTTCAGCTGAGTCGTATGAATGGCGACTGGAATAAAAATCCCTTTTTAAAGGAGTGGCTTTATCAGGACCAGATGTGCACCGGGCGTATGGACCCCTTATTTTTTATTTGCCCAATCATGGCCAAAGACTGCGGTGAGGGCCAAAAAGAGGTAGTCGTTGATCTAGCATAAACTATACCGATTATCCATTTTCAACAGGATCGCGCAGTAAAGGAAGCTCGGGGACGATGATCGGCGTGTTTCACCTAAGATCTGTCGGTGGGATTCCGGCAAGGCTAAGTTACAATATATAGCGGCTTCACCACTCCCAGCCGCTGCGACTACCACTCTTTTAAGTTATCCCTCTCATTTCGCTAGTGTAGTACATTTGGTCAATACCGTGCATGTTAGCTCAGGGATGATAGGGCCACAAATCACTGACTTTGGAGCGTCGACAATGGGCGGCCCAAGGTGATTGGAAGGTAGTTAACCATTGAATGAGAGAAAAAATATCATCAGCCTTATCCTTGTAGGGGACAGTGCGTTGGCTGATGCCGTGCGGACCCAAGGAACTAAGCAATTTCGCAGGATCGCCTGTGCAACCGTCCCCTCTCATCCAGTCAGTAACTCCGAGTTTGGCTACTTTATTTTTCATTCTCATATCCGTAATCGAACACCCCATGTTGACGTGCCAACTGCTTCGCGGTACGTCGACTACTTAAAGTCCATTGAAGCATGCGTTTGTGGAATCTCGTCTTAGGCTGTCGGACCAGGCCCATAAGAGTACTATGACCGTTAGAATGATCGTCTAAGGTGGTGCTCTTAAGCCCCCTAACGTTATCTCGGTATCTACGAGTCTACTTAGTTTTGCGGACGGCAAGGGGGCGACTATCCCAGAGAGCCTAATCGGGAATGATGAAAGACTGGTGGTCTGTTATACTTGAAAGTTCTTTAACTCCTACTTGCTGAAACTCGCCATTCGAGAACCCATTTCTAACCCCCTCACCGCTCTCTCTTCGTGGACATACATATCTCGAGTTACTTGAGAAAGTTTTACCTTTTGAGATGTATGCCGTTCTACGTCTAGCCTTAATGTAGGGCCTGGAATTTTAAACTCGAGAGCCGCGCGCACCGGCTGCAGATGGACTCAAACGAACCGGGACAACACTAATCATTCCTAAGGGGTACTGACGGCATTAACATGCGCGTTAGGTTCCGTTGGATAACTCCCCGATCCTTTGCGATTACCCACTAAACTATTCTAGGGCAAGCTGGATAATGTTAAGCAGGATACGACTCTGAACAACTATAATTCCGCGAAGCCACCCATTCTTTACAAGAGGCCTGGTAGGATTGAGAGTTCTCGTATTTACCTCAATCGCCTGCATAGCCACGTATCCAGGGATCACCCCCTTGCAATTCCCGAAGCTTCGAAACGTGGGCGCCAGCGATGAAGAGAAAGTAATGATAAGGGTATCTAGTTTACGTAGTTCTGCGGAGTTCAATGTGGCGCATATGCCTTTCCTAGTAGCAACCATCGACGCACGTCACGTGGCACTCGTGGCGTCCCTTGCTATACGCGGTCACAAGATATACAACAATAAGTATCTCAGGGTGTGAGCGCATTATCCGGACCGCTCATCTAGAGCTCTCCTACTACAAGTTTTATGGCCGCGGGGCCTACGGACTGTATTTGGTACGAAGTTTGGGCTGGGGGCAGGCTCTATCGTTGAATGACCCTATAAATTCTACTCGTGTCTGGCGCATAGGGGTGAACCCTCATTAAAACTGAGCACCCAGAACGTAACACGCGAAAGACAACAATTTAGCGCTTCTGACGGTTCGCCCCCTCGAAAGCAATCTGCCCGTCGATCATAAACACATGC
seq00011   TCAAGTAAATACGTAGAGGAAAGCGACCGATTTGTCCGAGACCTGGGTGCGAGGTGACCGGTAGTCTAAGTGCATGTAAGTACAAAGTACATGTGGTTCGTTTACCTTCCTAGCCCTTCCCGATTACGTGCTCAATAAGATGTCGGTCACCAGCATGGGAATTCGCATCTGGGGAAGATGAAGGCCTCATATTGGTCGTGAATTGTACGGAATTACGGAAAGGCACCGTCGCGCTAGCAATATACGAGGCGGTCAGTTCAATTCGACCCATAGCGGTTATAAAAAATGAGACTCGCGTGTTCCGGCGATGCGATGCGCTTAGGAGCCTGCGGGCTGGACACAAGTCGCACGCCTAGTCGTTAAGCAAGAGCTATATCAACTATGTTGCTGCTGAGCCACTTAGCCGTATTCTGAGAATAGTTCAGCTGAGTCGTATGAATGGCGACTGGAATAAAAATCCCTTTTTAAAGGAGTGGCTTTATCAGGACCAGATGTGCACCGGGCGTATGGACCCCTTATTTTTTATTTGCCCAATCATGGCCAAAGACTGCGGTGAGGGCCAAAAAGAGGTAGTCGTTGATCTAGCATAAACTATACCGATTATCCATTTTCAACAGGATCGCGCAGTAAAGGAAGCTCGGGGACGATGATCGGCGTGTTTCACCTAAGATCTGTCGGTGGGATTCCGGCAAGGCTAAGTTACAATATATAGCGGCTTCACCACTCCCAGCCGCTGCGACTACCACTCTTTTAAGTTATCCCTCTCATTTCGCTAGTGTAGTACATTTGGTCAATACCGTGCATGTTAGCTCAGGGATGATAGGGCCACAAATCACTGACTTTGGAGCGTCGACAATGGGCGGCCCAAGGTGATTGGAAGGTAGTTAACCATTGAATGAGAGAAAAAATATCATCAGCCTTATCCTTGTAGGGGACAGTGCGTTGGCTGATGCCGTGCGGACCCAAGGAACTAAGCAATTTCGCAGGATCGCCTGTGCAACCGTCCCCTCTCATCCAGTCAGTAACTCCGAGATTGGCTACTTTATTTTTCATTCTCATATCCGTAATCGAACACCCCATGTTGACGTGCCAACTGCTTCGCGGTACGTCGACTACTTAAAGTCCATTGAAGCATGCGTTTGTGGAATCTCGTCTTAGGCTGTCGGACCAGGCCCATAAGAGTACTATGACCGTTAGAATGATCGTCTAAGGTGGTGCTCTTAAGCCCCCTAACGTTATCTCGGTATCTACGAGTCTACTTAGTTTTGCGGACGGCAAGGGGGCGACTATCCCAGAGAGCCTAATCGGGAATGATGAAAGACTGGTGGTCTGTTATACTTGAAAGTTCTTTAACTCCTACTTGCTGAAACTCGCCATTCGAGAACCCATTTCTAACCCCCTCACCGCTCTCTCTTCGTGGACATACATATCTCGAGTTACTTGAGAAAGTTTTACCTTTTGAGATGTATGCCGTTCTACGTCTAGCCTTAATGTAGGGCCTGGAATTTTAAACTCGAGAGCCGCGCGCACCGGCTGCAGATGGACTCAAACGAACCGGGACAACACTAATCATTCCTAAGGGGTACTGACGGCATTAACATGCGCGTTAGGTTCCGTTGGATAACTCCCCGATCCTTTGCGATTACCCACTAAACTATTCTAGGGCAAGCTGGATAATGTTAAGCAGGATACGACTCTGAACAACTATAATTCCGCGAAGCCACCCATTCTTTACAAGAGGCCTGGTAGGATTGAGAGTTCTCGTATTTACCTCAATCGCCTGCATAGCCACGTATCCAGGGATCACCCCCTTGCAATTCCCGAAGCTTCGAAACGTGGGCGCTAGCGATGAAGAGAAAGTAATGATAAGGGTATCTAGTTTACGTAGTTCTGCGGAGTTCAATGTGGCGCATATGCCTTTCCTAGTAGCAACCATCGACGCACGTCACGTGGCACTCGTGGCGTCCCTTGCTATACGCGGTCACAAGATATACAACAATAAGTATCTCAGGGTGTGAGCGCATTATCCGGACCGCTCATCTAGAGCTCTCCTACTACAAGTTTTATGGCCGCGGGGCCTACGGACTGTATTTGGTACGAAGTTTGGGCTGGGGGCAGGCTCTATCGTTGAATGACCCTATAAATTCTACTCGTGTCTGGCGCATAGGGGTGAACCCTCATTAAAACTGAGCACCCAGAACGTAACACGCGAAAGACAACAATTTAGCGCTTCTGACGGTTCGCCCCCTCGAAAGCAATCTGCCCGTCGATCATAAACACATGC
seq00012   TCAAGTAAATACGTAGAGGAAAGCGACCGATTTGTCCGAGACCTGGGTGCGAGGTGACCGGTAGTCTAAGTGCATGTAAGTACAAAGTACATGTGGTTCGTTTACCTTCCTAGCCCTTCCCGATTACGTGCTCAATAAGATGTCGGTCACCAGCATGGGAATTCGCATCTGGGGAAGATGAAGGCCTCATATTGGTCGTGAATTGTACGGAATTACGGAAAGGCACCGTCGCGCTAGCAATATACGAGGCGGTCAGTTCAATTCGACCCATAGCGGTTATAAAAAATGAGACTCGCGTGTTCCGGCGATGCGATGCGCTTAGGAGCCTGCGGGCTGGACACAAGTCGCACGCCTAGTCGTTAAGCAAGAGCTATATCAACTATGTTGCTGCTGAGCCACTTAGCCGTATTCTGAGAATAGTTCAGCTGAGTCGTATGAATGGCGACTGGAATAAAAATCCCTTTTTAAAGGAGTGGCTTTATCAGGACCAGATGTGCACCGGGCGTATGGACCCCTTATTTTTTATTTGCCCAATCATGGCCAAAGACTGCGGTGAGGGCCAAAAAGAGGTAGTCGTTGATCTAGCATAAACTATACCGATTATCCATTTTCAACAGGATCGCGCAGTAAAGGAAGCTCGGGGACGATGATCGGCGTGTTTCACCTAAGATCTGTCGGTGGGATTCCGGCAAGGCTAAGTTACAATATATAGCGGCTTCACCACTCCCAGCCGCTGCGACTACCACTCTTTTAAGTTATCCCTCTCATTTCGCTAGTGTAGTACATTTGGTCAATACCGTGCATGTTAGCTCAGGGATGATAGGGCCACAAATCACTGACTTTGGAGCGTCGACAATGGGCGGCCCAAGGTGATTGGAAGGTAGTTAACCATTGAATGAGAGAAAAAATATCATCAGCCTTATCCTTGTAGGGGACAGTGCGTTGGCTGATGCCGTGCGGACCCAAGGAACTAAGCAATTTCGCAGGATCGCCTGTGCAACCGTCCCCTCTCATCCAGTCAGTAACTCCGAGATTGGCTACTTTATTTTTCATTCTCATATCCGTAATCGAACACCCCATGTTGACGTGCCAACTGCTTCGCGGTACGTCGACTACTTAAAGTCCATTGAAGCATGCGTTTGTGGAATCTCGTCTTAGGCTGTCGGACCAGGCCCATAAGAGTACTATGACCGTTAGAATGATCGTCTAAGGTGGTGCTCTTAAGCCCCCTAACGTTATCTCGGTATCTACGAGTCTACTTAGTTTTGCGGACGGCAAGGGGGCGACTATCCCAGAGAGCCTAATCGGGAATGATGAAAGACTGGTGGTCTGTTATACTTGAAAGTTCTTTAACTCCTACTTGCTGAAACTCGCCATTCGAGAACCCATTTCTAACCCCCTCACCGCTCTCTCTTCGTGGACATACATATCTCGAGTTACTTGAGAAAGTTTTACCTTTTGAGATGTATGCCGTTCTACGTCTAGCCTTAATGTAGGGCCTGGAATTTTAAACTCGAGAGCCGCGCGCACCGGCTGCAGATGGACTCAAACGAACCGGGACAACACTAATCATTCCTAAGGGGTACTGACGGCATTAACATGCGCGTTAGGTTCCGTTGGATAACTCCCCGATCCTTTGCGATTACCCACTAAACTATTCTAGGGCAAGCTGGATAATGTTAAGCAGGATACGACTCTGAACAACTATAATTCCGCGAAGCCACCCATTCTTTACAAGAGGCCTGGTAGGATTGAGAGTTCTCGTATTTACCTCAATCGCCTGCATAGCCACGTATCCAGGGATCACCCCCTTGCAATTCCCGAAGCTTCGAAACGTGGGCGCTAGCGATGAAGAGAAAGTAATGATAAGGGTATCTAGTTTACGTAGTTCTGCGGAGTTCAATGTGGCGCATATGCCTTTCCTAGTAGCAACCATCGACGCACGTCACGTGGCACTCGTGGCGTCCCTTGCTATACGCGGTCACAAGATATACAACAATAAGTATCTCAGGGTGTGAGCGCATTATCCGGACCGCTCATCTAGAGCTCTCCTACTACAAGTTTTATGGCCGCGGGGCCTACGGACTGTATTTGGTACGAAGTTTGGGCTGGGGGCAGGCTCTATCGTTGAATGACCCTATAAATTCTACTCGTGTCTGGCGCATAGGGGTGAACCCTCATTAAAACTGAGCACCCAGAACGTAACACGCGAAAGACAACAATTTAGCGCTTCTGACGGTTCGCCCCCTCGAAAGCAATCTGCCCGTCGATCATAAACACATGC
seq00013   TCAAGTAAATACGTAGAGGAAAGCGACCGATTTGTCCGAGACCTGGGTGCGAGGTGACCGGTAGTCTAAGTGCATGTAAGTACAAAGTACATGTGGTTCGTTTACCTTCCTAGCCCTTCCCGATTACGTGCTCAATAAGATGTCGGTCACCAGCATGGGAATTCGCATCTGGGGAAGATGAAGGCCTCATATTGGTCGTGAATTGTACGGAATTACGGAAAGGCACCGTCGCGCTAGCAATATACGAGGCGGTCAGTTCAATTCGACCCATAGCGGTTATAAAAAATGAGACTCGCGTGTTCCGGCGATGCGATGCGCTTAGGAGCCTGCGGGCTGGACACAAGTCGCACGCCTAGTCGTTAAGCAAGAGCTATATCAACTATGTTGCTGCTGAGCCACTTAGCCGTATTCTGAGAATAGTTCAGCTGAGTCGTATGAATGGCGACTGGAATAAAAATCCCTTTTTAAAGGAGTGGCTTTATCAGGACCAGATGTGCACCGGGCGTATGGACCCCTTATTTTTTATTTGCCCAATCATGGCCAAAGACTGCGGTGAGGGCCAAAAAGAGGTAGTCGTTGATCTAGCATAAACTATACCGATTATCCATTTTCAACAGGATCGCGCAGTAAAGGAAGCTCGGGGACGATGATCGGCGTGTTTCACCTAAGATCTGTCGGTGGGATTCCGGCAAGGCTAAGTTACAATATATAGCGGCTTCACCACTCCCAGCCGCTGCGACTACCACTCTTTTAAGTTATCCCTCTCATTTCGCTAGTGTAGTACATTTGGTCAATACCGTGCATGTTAGCTCAGGGATGATAGGGCCACAAATCACTGACTTTGGAGCGTCGACAATGGGCGGCCCAAGGTGATTGGAAGGTAGTTAACCATTGAATGAGAGAAAAAATATCATCAGCCTTATCCTTGTAGGGGACAGTGCGTTGGCTGATGCCGTGCGGACCCAAGGAACTAAGCAATTTCGCAGGATCGCCTGTGCAACCGTCCCCTCTCATCCAGTCAGTAACTCCGAGATTGGCTACTTTATTTTTCATTCTCATATCCGTAATCGAACACCCCATGTTGACGTGCCAACTGCTTCGCGGTACGTCGACTACTTAAAGTCCATTGAAGCATGCGTTTGTGGAATCTCGTCTTAGGCTGTCGGACCAGGCCCATAAGAGTACTATGACCGTTAGAATGATCGTCTAAGGTGGTGCTCTTAAGCCCCCTAACGTTATCTCGGTATCTACGAGTCTACTTAGTTTTGCGGACGGCAAGGGGGCGACTATCCCAGAGAGCCTAATCGGGAATGATGAAAGACTGGTGGTCTGTTATACTTGAAAGTTCTTTAACTCCTACTTGCTGAAACTCGCCATTCGAGAACCCATTTCTAACCCCCTCACCGCTCTCTCTTCGTGGACATACATATCTCGAGTTACTTGAGAAAGTTTTACCTTTTGAGATGTATGCCGTTCTACGTCTAGCCTTAATGTAGGGCCTGGAATTTTAAACTCGAGAGCCGCGCGCACCGGCTGCAGATGGACTCAAACGAACCGGGACAACACTAATCATTCCTAAGGGGTACTGACGGCATTAACATGCGCGTTAGGTTCCGTTGGATAACTCCCCGATCCTTTGCGATTACCCACTAAACTATTCTAGGGCAAGCTGGATAATGTTAAGCAGGATACGACTCTGAACAACTATAATTCCGCGAAGCCACCCATTCTTTACAAGAGGCCTGGTAGGATTGAGAGTTCTCGTATTTACCTCAATCGCCTGCATAGCCACGTATCCAGGGATCACCCCCTTGCAATTCCCGAAGCTTCGAAACGTGGGCGCTAGCGATGAAGAGAAAGTAATGATAAGGGTATCTAGTTTACGTAGTTCTGCGGAGTTCAATGTGGCGCATATGCCTTTCCTAGTAGCAACCATCGACGCACGTCACGTGGCACTCGTGGCGTCCCTTGCTATACGCGGTCACAAGATATACAACAATAAGTATCTCAGGGTGTGAGCGCATTATCCGGACCGCTCATCTAGAGCTCTCCTACTACAAGTTTTATGGCCGCGGGGCCTACGGACTGTATTTGGTACGAAGTTTGGGCTGGGGGCAGGCTCTATCGTTGAATGACCCTATAAATTCTACTCGTGTCTGGCGCATAGGGGTGAACCCTCATTAAAACTGAGCACCCAGAACGTAACACGCGAAAGACAACAATTTAGCGCTTCTGACGGTTCGCCCCCTCGAAAGCAATCTGCCCGTCGATCATAAACACATGC
seq00014   TCAAGTAAATACGTAGAGGAAAGCGACCGATTTGTCCGAGACCTGGGTGCGAGGTGACCGGTAGTCTAAGTGCATGTAAGTACAAAGTACATGTGGTTCGTTTACCTTCCTAGCCCTTCCCGATTACGTGCTCAATAAGATGTCGGTCACCAGCATGGGAATTCGCATCTGGGGAAGATGAAGGCCTCATATTGGTCGTGAATTGTACGGAATTACGGAAAGGCACCGTCGCGCTAGCAATATACGAGGCGGTCAGTTCAATTCGACCCATAGCGGTTATAAAAAATGAGACTCGCGTGTTCCGGCGATGCGATGCGCTTAGGAGCCTGCGGGCTGGACACAAGTCGCACGCCTAGTCGTTAAGCAAGAGCTATATCAACTATGTTGCTGCTGAGCCACTTAGCCGTATTCTGAGAATAGTTCAGCTGAGTCGTATGAATGGCGACTGGAATAAAAATCCCTTTTTAAAGGAGTGGCTTTATCAGGACCAGATGTGCACCGGGCGTATGGACCCCTTATTTTTTATTTGCCCAATCATGGCCAAAGACTGCGGTGAGGGCCAAAAAGAGGTAGTCGTTGATCTAGCATAAACTATACCGATTATCCATTTTCAACAGGATCGCGCAGTAAAGGAAGCTCGGGGACGATGATCGGCGTGTTTCACCTAAGATCTGTCGGTGGGATTCCGGCAAGGCTAAGTTACAATATATAGCGGCTTCACCACTCCCAGCCGCTGCGACTACCACTCTTTTAAGTTATCCCTCTCATTTCGCTAGTGTAGTACATTTGGTCAATACCGTGCATGTTAGCTCAGGGATGATAGGGCCACAAATCACTGACTTTGGAGCGTCGACAATGGGCGGCCCAAGGTGATTGGAAGGTAGTTAACCATTGAATGAGAGAAAAAATATCATCAGCCTTATCCTTGTAGGGGACAGTGCGTTGGCTGATGCCGTGCGGACCCAAGGAACTAAGCAATTTCGCAGGATCGCCTGTGCAACCGTCCCCTCTCATCCAGTCAGTAACTCCGAGATTGGCTACTTTATTTTTCATTCTCATATCCGTAATCGAACACCCCATGTTGACGTGCCAACTGCTTCGCGGTACGTCGACTACTTAAAGTCCATTGAAGCATGCGTTTGTGGAATCTCGTCTTAGGCTGTCGGACCAGGCCCATAAGAGTACTATGACCGTTAGAATGATCGTCTAAGGTGGTGCTCTTAAGCCCCCTAACGTTATCTCGGTATCTACGAGTCTACTTAGTTTTGCGGACGGCAAGGGGGCGACTATCCCAGAGAGCCTAATCGGGAATGATGAAAGACTGGTGGTCTGTTATACTTGAAAGTTCTTTAACTCCTACTTGCTGAAACTCGCCATTCGAGAACCCATTTCTAACCCCCTCACCGCTCTCTCTTCGTGGACATACATATCTCGAGTTACTTGAGAAAGTTTTACCTTTTGAGATGTATGCCGTTCTACGTCTAGCCTTAATGTAGGGCCTGGAATTTTAAACTCGAGAGCCGCGCGCACCGGCTGCAGATGGACTCAAACGAACCGGGACAACACTAATCATTCCTAAGGGGTACTGACGGCATTAACATGCGCGTTAGGTTCCGTTGGATAACTCCCCGATCCTTTGCGATTACCCACTAAACTATTCTAGGGCAAGCTGGATAATGTTAAGCAGGATACGACTCTGAACAACCATAATTCCGCGAAGCCACCCATTCTTTACAAGAGGCCTGGTAGGATTGAGAGTTCTCGTATTTACCTCAATCGCCTGCATAGCCACGTATCCAGGGATCACCCCCTTGCAATTCCCGAAGCTTCGAAACGTGGGCGCTAGCGATGAAGAGAAAGTAATGATAAGGGTATCTAGTTTACGTAGTTCTGCGGAGTTCAATGTGGCGCATATGCCTTTCCTAGTAGCAACCATCGACGCACGTCACGTGGCACTCGTGGCGTCCCTTGCTATACGCGGTCACAAGATATACAACAATAAGTATCTCAGGGTGTGAGCGCATTATCCGGACCGCTCATCTAGAGCTCTCCTACTACAAGTTTTATGGCCGCGGGGCCTACGGACTGTATTTGGTACGAAGTTTGGGCTGGGGGCAGGCTCTATCGTTGAATGACCCTATAAATTCTACTCGTGTCTGGCGCATAGGGGTGAACCCTCATTAAAACTGAGCACCCAGAACGTAACACGCGAAAGACAACAATTTAGCGCTTCTGACGGTTCGCCCCCTCGAAAGCAATCTGCCCGTCGATCATAAACACATGC
seq00015   TCAAGTAAATACGTAGAGGAAAGCGACCGATTTGTCCGAGACCTGGGTGCGAGGTGACCGGTAGTCTAAGTGCATGTAAGTACAAAGTACATGTGGTTCGTTTACCTTCCTAGCCCTTCCCGATTACGTGCTCAATAAGATGTCGGTCACCAGCATGGGAATTCGCATCTGGGGAAGATGAAGGCCTCATATTGGTCGTGAATTGTACGGAATTACTGAAAGGCACCGTCGCGCTAGCAATATACGAGGCGGTCAGTTCAATTCGACCCATAGCGGTTATAAAAAATGAGACTCGCGTGTTCCGGCGATGCGATGCGCTTAGGAGCCTGCGGGCTGGACACAAGTCGCACGCCTAGTCGTTAAGCAAGAGCTATATCAACTATGTTGCTGCTGAGCCACTTAGCCGTATTCTGAGAATAGTTCAGCTGAGTCGTATGAATGGCGACTGGAATAAAAATCCCTTTTTAAAGGAGTGGCTTTATCAGGACCAGATGTGCACCGGGCGTATGGACCCCTTATTTTTTATTTGCCCAATCATGGCCAAAGACTGCGGTGAGGGCCAAAAAGAGGTAGTCGTTGATCTAGCATAAACTATACCGATTATCCATTTTCAACAGGATCGCGCAGTAAAGGAAGCTCGGGGACGATGATCGGCGTGTTTCACCTAAGATCTGTCGGTGGGATTCCGGCAAGGCTAAGTTACAATATATAGCGGCTTCACCACTCCCAGCCGCTGCGACTACCACTCTTTTAAGTTATCCCTCTCATTTCGCTAGTGTAGTACATTTGGTCAATACCGTGCATGTTAGCTCAGGGATGATAGGGCCACAAATCACTGACTTTGGAGCGTCGACAATGGGCGGCCCAAGGTGATTGGAAGGTAGTTAACCATTGAATGAGAGAAAAAATATCATCAGCCTTATCCTTGTAGGGGACAGTGCGTTGGCTGATGCCGTGCGGACCCAAGGAACTAAGCAATTTCGCAGGATCGCCTGTGCAACCGTCCCCTCTCATCCAGTCAGTAACTCCGAGATTGGCTACTTTATTTTTCATTCTCATATCCGTAATCGAACACCCCATGTTGACGTGCCAACTGCTTCGCGGTACGTCGACTACTTAAAGTCCATTGAAGCATGCGTTTGTGGAATCTCGTCTTAGGCTGTCGGACCAGGCCCATAAGAGTACTATGACCGTTAGAATGATCGTCTAAGGTGGTGCTCTTAAGCCCCCTAACGTTATCTCGGTATCTACGAGTCTACTTAGTTTTGCGGACGGCAAGGGGGCGACTATCCCAGAGAGCCTAATCGGGAATGATGAAAGACTGGTGGTCTGTTATACTTGAAAGTTCTTTAACTCCTACTTGCTGAAACTCGCCATTCGAGAACCCATTTCTAACCCCCTCACCGCTCTCTCTTCGTGGACATACATATCTCGAGTTACTTGAGAAAGTTTTACCTTTTGAGATGTATGCCGTTCTACGTCTAGCCTTAATGTAGGGACTGGAATTTTAAACTCGAGAGCCGCGCGCACCGGCTGCAGATGGACTCAAACGAACCGGGACAACACTAATCATTCCTAAGGGGTACTGACGGCATTAACATGCGCGTTAGGTTCCGTTGGATAACTCCCCGATCCTTTGCGATTACCCACTAAACTATTCTAGGGCAAGCTGGATAATGTTAAGCAGGATACGACTCTGAACAACCATAATTCCGCGAAGCCACCCATTCTTTACAAGAGGCCTGGTAGGATTGAGAGTTCTCGTATTTACCTCAATCGCCTGCATAGCCACGTATCCAGGGATCACCCCCTTGCAATTCCCGAAGCTTCGAAACGTGGGCGCTAGCGATGAAGAGAAAGTAATGATAAGGGTATCTAGTTTACGTAGTTCTGCGGAGTTCAATGTGGCGCATATGCCTTTCCTAGTAGCAACCATCGACGCACGTCACGTGGCACTCGTGGCGTCCCTTGCTATACGCGGTCACAAGATATACAACAATAAGTATCTCAGGGTGTGAGCGCATTATCCGGACCGCTCATCTAGAGCTCTCCTACTACAAGTTTTATGGCCGCGGGGCCTACGGACTGTATTTGGTACGAAGTTTGGGCTGGGGGCAGGCTCTATCGTTGAATGACCCTATAAATTCTACTCGTGTCTGGCGCATAGGGGTGAACCCTCATTAAAACTGAGCACCCAGAACGTAACACGCGAAAGACAACAATTTAGCGCTTCTGACGGTTCGCCCCCTCGAAAGCAATCTGCCCGTCGATCATAAACACATGC
seq00016   TCAAGTAAATACGTAGAGGAAAGCGACCGATTTGTCCGAGACCTGGGTGCGAGGTGACCGGTAGTCTAAGTGCATGTAAGTACAAAGTACATGTGGTTCGTTTACCTTCCTAGCCCTTCCCGATTACGTGCTCAATAAGATGTCGGTCACCAGCATGGGAATTCGCATCTGGGGAAGATGAAGGCCTCATATTGGTCGTGAATTGTACGGAATTACGGAAAGGCACCGTCGCGCTAGCAATATACGAGGCGGTCAGTTCAATTCGACCCATAGCGGTTATAAAAAATGAGACTCGCGTGTTCCGGCGATGCGATGCGCTTAGGAGCCTGCGGGCTGGACACAAGTCGCACGCCTAGTCGTTAAGCAAGAGCTATATCAACTATGTTGCTGCTGAGCCACTTAGCCGTATTCTGAGAATAGTTCAGCTGAGTCGTATGAATGGCGACTGGAATAAAAATCCCTTTTTAAAGGAGTGGCTTTATCAGGACCAGATGTGCACCGGGCGTATGGACCCCTTATTTTTTATTTGCCCAATCATGGCCAAAGACTGCGGTGAGGGCCAAAAAGAGGTAGTCGTTGATCTAGCATAAACTATACCGATTATCCATTTTCAACAGGATCGCGCAGTAAAGGAAGCTCGGGGACGATGATCGGCGTGTTTCACCTAAGATCTGTCGGTGGGATTCCGGCAAGGCTAAGTTACAATATATAGCGGCTTCACCACTCCCAGCCGCTGCGACTACCACTCTTTTAAGTTATCCCTCTCATTTCGCTAGTGTAGTACATTTGGTCAATACCGTGCATGTTAGCTCAGGGATGATAGGGCCACAAATCACTGACTTTGGAGCGTCGACAATGGGCGGCCCAAGGTGATTGGAAGGTAGTTAACCATTGAATGAGAGAAAAAATATCATCAGCCTTATCCTTGTAGGGGACAGTGCGTTGGCTGATGCCGTGCGGACCCAAGGAACTAAGCAATTTCGCAGGATCGCCTGTGCAACCGTCCCCTCTCATCCAGTCAGTAACTCCGAGATTGGCTACTTTATTTTTCATTCTCATATCCGTAATCGAACACCCCATGTTGACGTGCCAACTGCTTCGCGGTACGTCGACTACTTAAAGTCCATTGAAGCATGCGTTTGTGGAATCTCGTCTTAGGCTGTCGGACCAGGCCCATAAGAGTACTATGACCGTTAGAATGATCGTCTAAGGTGGTGCTCTTAAGCCCCCTAACGTTATCTCGGTATCTACGAGTCTACTTAGTTTTGCGGACGGCAAGGGGGCGACTATCCCAGAGAGCCTAATCGGGAATGATGAAAGACTGGTGGTCTGTTATACTTGAAAGTTCTTTAACTCCTACTTGCTGAAACTCGCCATTCGAGAACCCATTTCTAACCCCCTCACCGCTCTCTCTTCGTGGACATACATATCTCGAGTTACTTGAGAAAGTTTTACCTTTTGAGATGTATGCCGTTCTACGTCTAGCCTTAATGTAGGGCCTGGAATTTTAAACTCGAGAGCCGCGCGCACCGGCTGCAGATGGACTCAAACGAACCGGGACAACACTAATCATTCCTAAGGGGTACTGACGGCATTAACATGCGCGTTAGGTTCCGTTGGATAACTCCCCGATCCTTTGCGATTACCCACTAAACTATTCTAGGGCAAGCTGGATAATGTTAAGCAGGATACGACTCTGAACAACCATAATTCCGCGAAGCCACCCATTCTTTACAAGAGGCCTGGTAGGATTGAGAGTTCTCGTATTTACCTCAATCGCCTGCATAGCCACGTATCCAGGGATCACCCCCTTGCAATTCCCGAAGCTTCGAAACGTGGGCGCTAGCGATGAAGAGAAAGTAATGATAAGGGTATCTAGTTTACGTAGTTCTGCGGAGTTCAATGTGGCGCATATGCCTTTCCTAGTAGCAACCATCGACGCACGTCACGTGGCACTCGTGGCGTCCCTTGCTATACGCGGTCACAAGATATACAACAATAAGTATCTCAGGGTGTGAGCGCATTATCCGGACCGCTCATCTAGAGCTCTCCTACTACAAGTTTTATGGCCGCGGGGCCTACGGACTGTATTTGGTACGAAGTTTGGGCTGGGGGCAGGCTCTATCGTTGAATGACCCTATAAATTCTACTCGTGTCTGGCGCATAGGGGTGAACCCTCATTAAAACTGAGCACCCAGAACGTAACACGCGAAAGACAACAATTTAGCGCTTCTGACGGTTCGCCCCCTCGAAAGCAATCTGCCCGTCGATCATAAACACATGC
seq00017   TCAAGTAAATACGTAGAGGAAAGCGACCGATTTGTCCGAGACCTGGGTGCGAGGTGACCGGTAGTCTAAGTGCATGTAAGTACAAAGTACATGTGGTTCGTTTACCTTCCTAGCCCTTCCCGATTACGTGCTCAATAAGATGTCGGTCACCAGCATGGGAATTCGCATCTGGGGAAGATGAAGGCCTCATATTGGTCGTGAATTGTACGGAATTACGGAAAGGCACCGTCGCGCTAGCAATATACGAGGCGGTCAGTTCAATTCGACCCATAGCGGTTATAAAAAATGAGACTCGCGTGTTCCGGCGATGCGATGCGCTTAGGAGCCTGCGGGCTGGACACAAGTCGCACGCCTAGTCGTTAAGCAAGAGCTATATCAACTATGTTGCTGCTGAGCCACTTAGCCGTATTCTGAGAATAGTTCAGCTGAGTCGTATGAATGGCGACTGGAATAAAAATCCCTTTTTAAAGGAGTGGCTTTATCAGGACCAGATGTGCACCGGGCGTATGGACCCCTTATTTTTTATTTGCCCAATCATGGCCAAAGACTGCGGTGAGGGCCAAAAAGAGGTAGTCGTTGATCTAGCATAAACTATACCGATTATCCATTTTCAACAGGATCGCGCAGTAAAGGAAGCTCGGGGACGATGATCGGCGTGTTTCACCTAAGATCTGTCGGTGGGATTCCGGCAAGGCTAAGTTACAATATATAGCGGCTTCACCACTCCCAGCCGCTGCGACTACCACTCTTTTAAGTTATCCCTCTCATTTCGCTAGTGTAGTACATTTGGTCAATACCGTGCATGTTAGCTCAGGGATGATAGGGCCACAAATCACTGACTTTGGAGCGTCGACAATGGGCGGCCCAAGGTGATTGGAAGGTAGTTAACCATTGAATGAGAGAAAAAATATCATCAGCCTTATCCTTGTAGGGGACAGTGCGTTGGCTGATGCCGTGCGGACCCAAGGAACTAAGCAATTTCGCAGGATCGCCTGTGCAACCGTCCCCTCTCATCCAGTCAGTAACTCCGAGTTTGGCTACTTTATTTTTCATTCTCATATCCGTAATCGAACACCCCATGTTGACGCGCCAACTGCTTCGCGGTACGTCGACTACTTAAAGTCCATTGAAGCATGCGTTTGTGGAATCTCGTCTTAGGCTGTCGGACCAGGCCCATAAGAGTACTATGACCGTTAGAATGATCGTCTAAGGTGGTGCTCTTAAGCCCCCTAACGTTATCTCGGTATCTACGAGTCTACTTAGTTTTGCGGACGGCAAGGGGGCGACTATCCCAGAGAGCCTAATCGGGAATGATGAAAGACTGGTGGTCTGTTATACTTGAAAGTTCTTTAACTCCTACTTGCTGAAACTCGCCATTCGAGAACCCATTTCTAACCCCCTCACCGCTCTCTCTTCGTGGACATACATATCTCGAGTTACTTGAGAAAGTTTTACCTTTTGAGATGTATGCCGTTCTACGTCTAGCCTTAATGTAGGGCCTGGAATTTTAAACTCGAGAGCCGCGCGCACCGGCTGCAGATGGACTCAAACGAACCGGGACAACACTAATCATTCCTAAGGGGTACTGACGGCATTAACATGCGCGTTAGGTTCCGTTGGATAACTCCCCGATCCTTTGCGATTACCCACTAAACTATTCTAGGGCAAGCTGGATAATGTTAAGCAGGATACGACTCTGAACAACTATAATTCCGCGAAGCCACCCATTCTTTACAAGAGGCCTGGTAGGATTGAGAGTTCTCGTATTTACCTCAATCGCCTGCATAGCCACGTATCCAGGGATCACCCCCTTGCAATTCCCGAAGCTTCGAAACGTGGGCGCCAGCGATGAAGAGAAAGTAATGATAAGGGTATCTAGTTTACGTAGTTCTGCGGAGTTCAATGTGGCGCATATGCCTTTCCTAGTAGCAACCATCGACGCACGTCACGTGGCACTCGTGGCGTCCCTTGCTATACGCGGTCACAAGATATACAACAATAAGTATCTCAGGGTGTGAGCGCATTATCCGGACCGCTCATCTAGAGCTCTCCTACTACAAGTTTTATGGCCGCGGGGCCTACGGACTGTATTTGGTACGAAGTTTGGGCTGGGGGCAGGCTCTATCGTTGAATGACCCTATAAATTCTACTCGTGTCTGGCGCATAGGGGTGAACCCTCATTAAAACTGAGCACCCAGAACGTAACACGCGAAAGACAACAATTTAGCGCTTCTGACGGTTCGCCCCCTCGAAAGCAATCTGCCCGTCGATCATAAACACATGC
seq00018   TCAAGTAAATACGTAGAGGAAAGCGACCGATTTGTCCGAGACCTGGGTGCGAGGTGACCGGTAGTCTAAGTGCATGTAAGTACAAAGTACATGTGGTTCGTTTACCTTCCTAGCCCTTCCCGATTACGTGCTCAATAAGATGTCGGTCACCAGCATGGGAATTCGCATCTGGGGAAGATGAAGGCCTCATATTGGTCGTGAATTGTACGGAATTACGGAAAGGCACCGTCGCGCTAGCAATATACGAGGCGGTCAGTTCAATTCGACCCATAGCGGTTATAAAAAATGAGACTCGCGTGTTCCGGCGATGCGATGCGCTTAGGAGCCTGCGGGCTGGACACAAGTCGCACGCCTAGTCGTTAAGCAAGAGCTATATCAACTATGTTGCTGCTGAGCCACTTAGCCGTATTCTGAGAATAGTTCAGCTGAGTCGTATGAATGGCGACTGGAATAAAAATCCCTTTTTAAAGGAGTGGCTTTATCAGGACCAGATGTGCACCGGGCGTATGGACCCCTTATTTTTTATTTGCCCAATCATGGCCAAAGACTGCGGTGAGGGCCAAAAAGAGGTAGTCGTTGATCTAGCATAAACTATACCGATTATCCATTTTCAACAGGATCGCGCAGTAAAGGAAGCTCGGGGACGATGATCGGCGTGTTTCACCTAAGATCTGTCGGTGGGATTCCGGCAAGGCTAAGTTACAATATATAGCGGCTTCACCACTCCCAGCCGCTGCGACTACCACTCTTTTAAGTTATCCCTCTCATTTCGCTAGTGTAGTACATTTGGTCAATACCGTGCATGTTAGCTCAGGGATGATAGGGCCACAAATCACTGACTTTGGAGCGTCGACAATGGGCGGCCCAAGGTGATTGGAAGGTAGTTAACCATTGAATGAGAGAAAAAATATCATCAGCCTTATCCTTGTAGGGGACAGTGCGTTGGCTGATGCCGTGCGGACCCAAGGAACTAAGCAATTTCGCAGGATCGCCTGTGCAACCGTCCCCTCTCATCCAGTCAGTAACTCCGAGATTGGCTACTTTATTTTTCATTCTCATATCCGTAATCGAACACCCCATGTTGACGTGCCAACTGCTTCGCGGTACGTCGACTACTTAAAGTCCATTGAAGCATGCGTTTGTGGAATCTCGTCTTAGGCTGTCGGACCAGGCCCATAAGAGTACTATGACCGTTAGAATGATCGTCTAAGGTGGTGCTCTTAAGCCCCCTAACGTTATCTCGGTATCTACGAGTCTACTTAGTTTTGCGGACGGCAAGGGGGCGACTATCCCAGAGAGCCTAATCGGGAATGATGAAAGACTGGTGGTCTGTTATACTTGAAAGTTCTTTAACTCCTACTTGCTGAAACTCGCCATTCGAGAACCCATTTCTAACCCCCTCACCGCTCTCTCTTCGTGGACATACATATCTCGAGTTACTTGAGAAAGTTTTACCTTTTGAGATGTATGCCGTTCTACGTCTAGCCTTAATGTAGGGCCTGGAATTTTAAACTCGAGAGCCGCGCGCACCGGCTGCAGATGGACTCAAACGGACCGGGACAACACTAATCATTCCTAAGGGGTACTGACGGCATTAACATGCGCGTTAGGTTCCGTTGGATAACTCCCCGATCCTTTGCGATTACCCACTAAACTATTCTAGGGCAAGCTGGATAATGTTAAGCAGGATACGACTCTGAACAACTATAATTCCGCGAAGCCACCCATTCTTTACAAGAGGCCTGGTAGGATTGAGAGTTCTCGTATTTACCTCAATCGCCTGCATAGCCACGTATCCAGGGATCACCCCCTTGCAATTCCCGAAGCTTCGAAACGTGGGCGCTAGCGATGAAGAGAAAGTAATGATAAGGGTATCTAGTTTACGTAGTTCTGCGGAGTTCAATGTGGCGCATATGCCTTTCCTAGTAGCAACCATCGACGCACGTCACGTGGCACTCGTGGCGTCCCTTGCTATACGCGGTCACAAGATATACAACAATAAGTATCTCAGGGTGTGAGCGCATTATCCGGACCGCTCATCTAGAGCTCTCCTACTACAAGTTTTATGGCCGCGGGGCCTACGGACTGTATTTGGTACGAAGTTTGGGCTGGGGGCAGGCTCTATCGTTGAATGACCCTATAAATTCTACTCGTGTCTGGCGCATAGGGGTGAACCCTCATTAAAACTGAGCACCCAGAACGTAACACGCGAAAGACAACAATTTAGCGCTTCTGACGGTTCGCCCCCTCGAAAGCAATCTGCCCGTCGATCATAAACACATGC
seq00019   TCAAGTAAATACGTAGAGGAAAGCGACCGATTTGTCCGAGACCTGGGTGCGAGGTGACCGGTAGTCTAAGTGCATGTAAGTACAAAGTACATGTGGTTCGTTTACCTTCCTAGCCCTTCCCGATTACGTGCTCAATAAGATGTCGGTCACCAGCATGGGAATTCGCATCTGGGGAAGATGAAGGCCTCATATTGGTCGTGAATTGTACGGAATTACGGAAAGGCACCGTCGCGCTAGCAATATACGAGGCGGTCAGTTCAATTCGACCCATAGCGGTTATAAAAAATGAGACTCGCGTGTTCCGGCGATGCGATGCGCTTAGGAGCCTGCGGGCTGGACACAAGTCGCACGCCTAGTCGTTAAGCAAGAGCTATATCAACTATGTTGCTGCTGAGCCACTTAGCCGTATTCTGAGAATAGTTCAGCTGAGTCGTATGAATGGCGACTGGAATAAAAATCCCTTTTTAAAGGAGTGGCTTTATCAGGACCAGATGTGCACCGGGCGTATGGACCCCTTATTTTTTATTTGCCCAATCATGGCCAAAGACTGCGGTGAGGGCCAAAAAGAGGTAGTCGTTGATCTAGCATAAACTATACCGATTATCCATTTTCAACAGGATCGCGCAGTAAAGGAAGCTCGGGGACGATGATCGGCGTGTTTCACCTAAGATCTGTCGGTGGGATTCCGGCAAGGCTAAGTTACAATATATAGCGGCTTCACCACTCCCAGCCGCTGCGACTACCACTCTTTTAAGTTATCCCTCTCATTTCGCTAGTGTAGTACATTTGGTCAATACCGTGCATGTTAGCTCAGGGATGATAGGGCCACAAATCACTGACTTTGGAGCGTCGACAATGGGCGGCCCAAGGTGATTGGAAGGTAGTTAACCATTGAATGAGAGAAAAAATATCATCAGCCTTATCCTTGTAGGGGACAGTGCGTTGGCTGATGCCGTGCGGACCCAAGGAACTAAGCAATTTCGCAGGATCGCCTGTGCAACCGTCCCCTCTCATCCAGTCAGTAACTCCGAGTTTGGCTACTTTATTTTTCATTCTCATATCCGTAATCGAACACCCCATGTTGACGCGCCAACTGCTTCGCGGTACGTCGACTACTTAAAGTCCATTGAAGCATGCGTTTGTGGAATCTCGTCTTAGGCTGTCGGACCAGGCCCATAAGAGTACTATGACCGTTAGAATGATCGTCTAAGGTGGTGCTCTTAAGCCCCCTAACGTTATCTCGGTATCTACGAGTCTACTTAGTTTTGCGGACGGCAAGGGGGCGACTATCCCAGAGAGCCTAATCGGGAATGATGAAAGACTGGTGGTCTGTTATACTTGAAAGTTCTTTAACTCCTACTTGCTGAAACTCGCCATTCGAGAACCCATTTCTAACCCCCTCACCGCTCTCTCTTCGTGGACATACATATCTCGAGTTACTTGAGAAAGTTTTACCTTTTGAGATGTATGCCGTTCTACGTCTAGCCTTAATGTAGGGCCTGGAATTTTAAACTCGAGAGCCGCGCGCACCGGCTGCAGATGGACTCAAACGATCCGGGACAACACTAATCATTCCTAAGGGGTACTGACGGCATTAACATGCGCGTTAGGTTCCGTTGGATAACTCCCCGATCCTTTGCGATTACCCACTAAACTATTCTAGGGCAAGCTGGATAATGTTAAGCAGGATACGACTCTGAACAACTATAATTCCGCGAAGCCACCCATTCTTTACAAGAGGCCTGGTAGGATTGAGAGTTCTCGTATTTACCTCAATCGCCTGCATAGCCACGTATCCAGGGATCACCCCCTTGCAATTCCCGAAGCTTCGAAACGTGGGCGCCAGCGATGAAGAGAAAGTAATGATAAGGGTATCTAGTTTACGTAGTTCTGCGGAGTTCAATGTGGCGCATATGCCTTTCCTAGTAGCAACCATCGACGCACGTCACGTGGCACTCGTGGCGTCCCTTGCTATACGCGGTCACAAGATATACAACAATAAGTATCTCAGGGTGTGAGCGCATTATCCGGACCGCTCATCTAGAGCTCTCCTACTACAAGTTTTATGGCCGCGGGGCCTACGGACTGTATTTGGTACGAAGTTTGGGCTGGGGGCAGGCTCTATCGTTGAATGACCCTATAAATTCTACTCGTGTCTGGCGCATAGGGGTGAACCCTCATTAAAACTGAGCACCCAGAACGTAACACGCGAAAGACAACAATTTAGCGCTTCTGACGGTTCGCCCCCTCGAAAGCAATCTGCCCGTCGATCATAAACACATGC
seq00020   TCAAGTAAATACGTAGAGGAAAGCGACCGATTTGTCCGAGACCTGGGTGCGAGGTGACCGGTAGTCTAAGTGCATGTAAGTACAAAGTACATGTGGTTCGTTTACCTTCCTAGCCCTTCCCGATTACGTGCTCAATAAGATGTCGGTCACCAGCATGGGAATTCGCATCTGGGGAAGATGAAGGCCTCATATTGGTCGTGAATTGTACGGAATTACTGAAAGGCACCGTCGCGCTAGCAATATACGAGGCGGTCAGTTCAATTCGACCCATAGCGGTTATAAAAAATGAGACTCGCGTGTTCCGGCGATGCGATGCGCTTAGGAGCCTGCGGGCTGGACACAAGTCGCACGCCTAGTCGTTAAGCAAGAGCTATATCAACTATGTTGCTGCTGAGCCACTTAGCCGTATTCTGAGAATAGTTCAGCTGAGTCGTATGAATGGCGACTGGAATAAAAATCCCTTTTTAAAGGAGTGGCTTTATCAGGACCAGATGTGCACCGGGCGTATGGACCCCTTATTTTTTATTTGCCCAATCATGGCCAAAGACTGCGGTGAGGGCCAAAAAGAGGTAGTCGTTGATCTAGCATAAACTATACCGATTATCCATTTTCAACAGGATCGCGCAGTAAAGGAAGCTCGGGGACGATGATCGGCGTGTTTCACCTAAGATCTGTCGGTGGGATTCCGGCAAGGCTAAGTTACAATATATAGCGGCTTCACCACTCCCAGCCGCTGCGACTACCACTCTTTTAAGTTATCCCTCTCATTTCGCTAGTGTAGTACATTTGGTCAATACCGTGCATGTTAGCTCAGGGATGATAGGGCCACAAATCACTGACTTTGGAGCGTCGACAATGGGCGGCCCAAGGTGATTGGAAGGTAGTTAACCATTGAATGAGAGAAAAAATATCATCAGCCTTATCCTTGTAGGGGACAGTGCGTTGGCTGATGCCGTGCGGACCCAAGGAACTAAGCAATTTCGCAGGATCGCCTGTGCAACCGTCCCCTCTCATCCAGTCAGTAACTCCGAGATTGGCTACTTTATTTTTCATTCTCATATCCGTAATCGAACACCCCATGTTGACGTGCCAACTGCTTCGCGGTACGTCGACTACTTAAAGTCCATTGAAGCATGCGTTTGTGGAATCTCGTCTTAGGCTGTCGGACCAGGCCCATAAGAGTACTATGACCGTTAGAATGATCGTCTAAGGTGGTGCTCTTAAGCCCCCTAACGTTATCTCGGTATCTACGAGTCTACTTAGTTTTGCGGACGGCAAGGGGGCGACTATCCCAGAGAGCCTAATCGGGAATGATGAAAGACTGGTGGTCTGTTATACTTGAAAGTTCTTTAACTCCTACTTGCTGAAACTCGCCATTCGAGAACCCATTTCTAACCCCCTCACCGCTCTCTCTTCGTGGACATACATATCTCGAGTTACTTGAGAAAGTTTTACCTTTTGAGATGTATGCCGTTCTACGTCTAGCCTTAATGTAGGGACTGGAATTTTAAACTCGAGAGCCGCGCGCACCGGCTGCAGATGGACTCAAACGAACCGGGACAACACTAATCATTCCTAAGGGGTACTGACGGCATTAACATGCGCGTTAGGTTCCGTTGGATAACTCCCCGATCCTTTGCGATTACCCACTAAACTATTCTAGGGCAAGCTGGATAATGTTAAGCAGGATACGACTCTGAACAACCATAATTCCGCGAAGCCACCCATTCTTTACAAGAGGCCTGGTAGGATTGAGAGTTCTCGTATTTACCTCAATCGCCTGCATAGCCACGTATCCAGGGATCACCCCCTTGCAATTCCCGAAGCTTCGAAACGTGGGCGCTAGCGATGAAGAGAAAGTAATGATAAGGGTATCTAGTTTACGTAGTTCTGCGGAGTTCAATGTGGCGCATATGCCTTTCCTAGTAGCAACCATCGACGCACGTCACGTGGCACTCGTGGCGTCCCTTGCTATACGCGGTCACAAGATATACAACAATAAGTATCTCAGGGTGTGAGCGCATTATCCGGACCGCTCATCTAGAGCTCTCCTACTACAAGTTTTATGGCCGCGGGGCCTACGGACTGTATTTGGTACGAAGTTTGGGCTGGGGGCAGGCTCTATCGTTGAATGACCCTATAAATTCTACTCGTGTCTGGCGCATAGGGGTGAACCCTCATTAAAACTGAGCACCCAGAACGTAACACGCGAAAGACAACAATTTAGCGCTTCTGACGGTTCGCCCCCTCGAAAGCAATCTGCCCGTCGATCATAAACACATGC
seq00021   TCAAGTAAATACGTAGAGGAAAGCGACCGATTTGTCCGAGACCTGGGTGCGAGGTGACCGGTAGTCTAAGTGCATGTAAGTACAAAGTACATGTGGTTCGTTTACCTTCCTAGCCCTTCCCGATTACGTGCTCAATAAGATGTCGGTCACCAGCATGGGAATTCGCATCTGGGGAAGATGAAGGCCTCATATTGGTCGTGAATTGTACGGAATTACGGAAAGGCACCGTCGCGCTAGCAATATACGAGGCGGTCAGTTCAATTCGACCCATAGCGGTTATAAAAAATGAGACTCGCGTGTTCCGGCGATGCGATGCGCTTAGGAGCCTGCGGGCTGGACACAAGTCGCACGCCTAGTCGTTAAGCAAGAGCTATATCAACTATGTTGCTGCTGAGCCACTTAGCCGTATTCTGAGAATAGTTCAGCTGAGTCGTATGAATGGCGACTGGAATAAAAATCCCTTTTTAAAGGAGTGGCTTTATCAGGACCAGATGTGCACCGGGCGTATGGACCCCTTATTTTTTATTTGCCCAATCATGGCCAAAGACTGCGGTGAGGGCCAAAAAGAGGTAGTCGTTGATCTAGCATAAACTATACCGATTATCCATTTTCAACAGGATCGCGCAGTAAAGGAAGCTCGGGGACGATGATCGGCGTGTTTCACCTAAGATCTGTCGGTGGGATTCCGGCAAGGCTAAGTTACAATATATAGCGGCTTCACCACTCCCAGCCGCTGCGACTACCACTCTTTTAAGTTATCCCTCTCATTTCGCTAGTGTAGTACATTTGGTCAATACCGTGCATGTTAGCTCAGGGATGATAGGGCCACAAATCACTGACTTTGGAGCGTCGACAATGGGCGGCCCAAGGTGATTGGAAGGTAGTTAACCATTGAATGAGAGAAAAAATATCATCAGCCTTATCCTTGTAGGGGACAGTGCGTTGGCTGATGCCGTGCGGACCCAAGGAACTAAGCAATTTCGCAGGATCGCCTGTGCAACCGTCCCCTCTCATCCAGTCAGTAACTCCGAGATTGGCTACTTTATTTTTCATTCTCATATCCGTAATCGAACACCCCATGTTGACGTGCCAACTGCTTCGCGGTACGTCGACTACTTAAAGTCCATTGAAGCATGCGTTTGTGGAATCTCGTCTTAGGCTGTCGGACCAGGCCCATAAGAGTACTATGACCGTTAGAATGATCGTCTAAGGTGGTGCTCTTAAGCCCCCTAACGTTATCTCGGTATCTACGAGTCTACTTAGTTTTGCGGACGGCAAGGGGGCGACTATCCCAGAGAGCCTAATCGGGAATGATGAAAGACTGGTGGTCTGTTATACTTGAAAGTTCTTTAACTCCTACTTGCTGAAACTCGCCATTCGAGAACCCATTTCTAACCCCCTCACCGCTCTCTCTTCGTGGACATACATATCTCGAGTTACTTGAGAAAGTTTTACCTTTTGAGATGTATGCCGTTCTACGTCTAGCCTTAATGTAGGGCCTGGAATTTTAAACTCGAGAGCCGCGCGCACCGGCTGCAGATGGACTCAAACGAACCGGGACAACACTAATCATTCCTAAGGGGTACTGACGGCATTAACATGCGCGTTAGGTTCCGTTGGATAACTCCCCGATCCTTTGCGATTACCCACTAAACTATTCTAGGGCAAGCTGGATAATGTTAAGCAGGATACGACTCTGAACAACCATAATTCCGCGAAGCCACCCATTCTTTACAAGAGGCCTGGTAGGATTGAGAGTTCTCGTATTTACCTCAATCGCCTGCATAGCCACGTATCCAGGGATCACCCCCTTGCAATTCCCGAAGCTTCGAAACGTGGGCGCTAGCGATGAAGAGAAAGTAATGATAAGGGTATCTAGTTTACGTAGTTCTGCGGAGTTCAATGTGGCGCATATGCCTTTCCTAGTAGCAACCATCGACGCACGTCACGTGGCACTCGTGGCGTCCCTTGCTATACGCGGTCACAAGATATACAACAATAAGTATCTCAGGGTGTGAGCGCATTATCCGGACCGCTCATCTAGAGCTCTCCTACTACAAGTTTTATGGCCGCGGGGCCTACGGACTGTATTTGGTACGAAGTTTGGGCTGGGGGCAGGCTCTATCGTTGAATGACCCTATAAATTCTACTCGTGTCTGGCGCATAGGGGTGAACCCTCATTAAAACTGAGCACCCAGAACGTAACACGCGAAAGACAACAATTTAGCGCTTCTGACGGTTCGCCCCCTCGAAAGCAATCTGCCCGTCGATCATAAACACATGC
seq00022   TCAAGTAAATACGTAGAGGAAAGCGACCGATTTGTCCGAGACCTGGGTGCGAGGTGACCGGTAGTCTAAGTGCATGTAAGTACAAAGTACATGTGGTTCGTTTACCTTCCTAGCCCTTCCCGATTACGTGCTCAATAAGATGTCGGTCACCAGCATGGGAATTCGCATCTGGGGAAGATGAAGGCCTCATATTGGTCGTGAATTGTACGGAATTACGGAAAGGCACCGTCGCGCTAGCAATATACGAGGCGGTCAGTTCAATTCGACCCATAGCGGTTATAAAAAATGAGACTCGCGTGTTCCGGCGATGCGATGCGCTTAGGAGCCTGCGGGCTGGACACAAGTCGCACGCCTAGTCGTTAAGCAAGAGCTATATCAACTATGTTGCTGCTGAGCCACTTAGCCGTATTCTGAGAATAGTTCAGCTGAGTCGTATGAATGGCGACTGGAATAAAAATCCCTTTTTAAAGGAGTGGCTTTATCAGGACCAGATGTGCACCGGGCGTATGGACCCCTTATTTTTTATTTGCCCAATCATGGCCAAAGACTGCGGTGAGGGCCAAAAAGAGGTAGTCGTTGATCTAGCATAAACTATACCGATTATCCATTTTCAACAGGATCGCGCAGTAAAGGAAGCTCGGGGACGATGATCGGCGTGTTTCACCTAAGATCTGTCGGTGGGATTCCGGCAAGGCTAAGTTACAATATATAGCGGCTTCACCACTCCCAGCCGCTGCGACTACCACTCTTTTAAGTTATCCCTCTCATTTCGCTAGTGTAGTACATTTGGTCAATACCGTGCATGTTAGCTCAGGGATGATAGGGCCACAAATCACTGACTTTGGAGCGTCGACAATGGGCGGCCCAAGGTGATTGGAAGGTAGTTAACCATTGAATGAGAGAAAAAATATCATCAGCCTTATCCTTGTAGGGGACAGTGCGTTGGCTGATGCCGTGCGGACCCAAGGAACTAAGCAATTTCGCAGGATCGCCTGTGCAACCGTCCCCTCTCATCCAGTCAGTAACTCCGAGATTGGCTACTTTATTTTTCATTCTCATATCCGTAATCGAACACCCCATGTTGACGTGCCAACTGCTTCGCGGTACGTCGACTACTTAAAGTCCATTGAAGCATGCGTTTGTGGAATCTCGTCTTAGGCTGTCGGACCAGGCCCATAAGAGTACTATGACCGTTAGAATGATCGTCTAAGGTGGTGCTCTTAAGCCCCCTAACGTTATCTCGGTATCTACGAGTCTACTTAGTTTTGCGGACGGCAAGGGGGCGACTATCCCAGAGAGCCTAATCGGGAATGATGAAAGACTGGTGGTCTGTTATACTTGAAAGTTCTTTAACTCCTACTTGCTGAAACTCGCCATTCGAGAACCCATTTCTAACCCCCTCACCGCTCTCTCTTCGTGGACATACATATCTCGAGTTACTTGAGAAAGTTTTACCTTTTGAGATGTATGCCGTTCTACGTCTAGCCTTAATGTAGGGCCTGGAATTTTAAACTCGAGAGCCGCGCGCACCGGCTGCAGATGGACTCAAACGAACCGGGACAACACTAATCATTCCTAAGGGGTACTGACGGCATTAACATGCGCGTTAGGTTCCGTTGGATAACTCCCCGATCCTTTGCGATTACCCACTAAACTATTCTAGGGCAAGCTGGATAATGTTAAGCAGGATACGACTCTGAACAACCATAATTCCGCGAAGCCACCCATTCTTTACAAGAGGCCTGGTAGGATTGAGAGTTCTCGTATTTACCTCAATCGCCTGCATAGCCACGTATCCAGGGATCACCCCCTTGCAATTCCCGAAGCTTCGAAACGTGGGCGCTAGCGATGAAGAGAAAGTAATGATAAGGGTATCTAGTTTACGTAGTTCTGCGGAGTTCAATGTGGCGCATATGCCTTTCCTAGTAGCAACCATCGACGCACGTCACGTGGCACTCGTGGCGTCCCTTGCTATACGCGGTCACAAGATATACAACAATAAGTATCTCAGGGTGTGAGCGCATTATCCGGACCGCTCATCTAGAGCTCTCCTACTACAAGTTTTATGGCCGCGGGGCCTACGGACTGTATTTGGTACGAAGTTTGGGCTGGGGGCAGGCTCTATCGTTGAATGACCCTATAAATTCTACTCGTGTCTGGCGCATAGGGGTGAACCCTCATTAAAACTGAGCACCCAGAACGTAACACGCGAAAGACAACAATTTAGCGCTTCTGACGGTTCGCCCCCTCGAAAGCAATCTGCCCGTCGATCATAAACACATGC
seq00023   TCAAGTAAATACGTAGAGGAAAGCGACCGATTTGTCCGAGACCTGGGTGCGAGGTGACCGGTAGTCTAAGTGCATGTAAGTACAAAGTACATGTGGTTCGTTTACCTTCCTAGCCCTTCCCGATTACGTGCTCAATAAGATGTCGGTCACCAGCATGGGAATTCGCATCTGGGGAAGATGAAGGCCTCATATTGGTCGTGAATTGTACGGAATTACGGAAAGGCACCGTCGCGCTAGCAATATACGAGGCGGTCAGTTCAATTCGACCCATAGCGGTTATAAAAAATGAGACTCGCGTGTTCCGGCGATGCGATGCGCTTAGGAGCCTGCGGGCTGGACACAAGTCGCACGCCTAGTCGTTAAGCAAGAGCTATATCAACTATGTTGCTGCTGAGCCACTTAGCCGTATTCTGAGAATAGTTCAGCTGAGTCGTATGAATGGCGACTGGAATAAAAATCCCTTTTTAAAGGAGTGGCTTTATCAGGACCAGATGTGCACCGGGCGTATGGACCCCTTATTTTTTATTTGCCCAATCATGGCCAAAGACTGCGGTGAGGGCCAAAAAGAGGTAGTCGTTGATCTAGCATAAACTATACCGATTATCCATTTTCAACAGGATCGCGCAGTAAAGGAAGCTCGGGGACGATGATCGGCGTGTTTCACCTAAGATCTGTCGGTGGGATTCCGGCAAGGCTAAGTTACAATATATAGCGGCTTCACCACTCCCAGCCGCTGCGACTACCACTCTTTTAAGTTATCCCTCTCATTTCGCTAGTGTAGTACATTTGGTCAATACCGTGCATGTTAGCTCAGGGATGATAGGGCCACAAATCACTGACTTTGGAGCGTCGACAATGGGCGGCCCAAGGTGATTGGAAGGTAGTTAACCATTGAATGAGAGAAAAAATATCATCAGCCTTATCCTTGTAGGGGACAGTGCGTTGGCTGATGCCGTGCGGACCCAAGGAACTAAGCAATTTCGCAGGATCGCCTGTGCAACCGTCCCCTCTCATCCAGTCAGTAACTCCGAGATTGGCTACTTTATTTTTCATTCTCATATCCGTAATCGAACACCCCATGTTGACGTGCCAACTGCTTCGCGGTACGTCGACTACTTAAAGTCCATTGAAGCATGCGTTTGTGGAATCTCGTCTTAGGCTGTCGGACCAGGCCCATAAGAGTACTATGACCGTTAGAATGATCGTCTAAGGTGGTGCTCTTAAGCCCCCTAACGTTATCTCGGTATCTACGAGTCTACTTAGTTTTGCGGACGGCAAGGGGGCGACTATCCCAGAGAGCCTAATCGGGAATGATGAAAGACTGGTGGTCTGTTATACTTGAAAGTTCTTTAACTCCTACTTGCTGAAACTCGCCATTCGAGAACCCATTTCTAACCCCCTCACCGCTCTCTCTTCGTGGACATACATATCTCGAGTTACTTGAGAAAGTTTTACCTTTTGAGATGTATGCCGTTCTACGTCTAGCCTTAATGTAGGGCCTGGAATTTTAAACTCGAGAGCCGCGCGCACCGGCTGCAGATGGACTCAAACGAACCGGGACAACACTAATCATTCCTAAGGGGTACTGACGGCATTAACATGCGCGTTAGGTTCCGTTGGATAACTCCCCGATCCTTTGCGATTACCCACTAAACTATTCTAGGGCAAGCTGGATAATGTTAAGCAGGATACGACTCTGAACAACCATAATTCCGCGAAGCCACCCATTCTTTACAAGAGGCCTGGTAGGATTGAGAGTTCTCGTATTTACCTCAATCGCCTGCATAGCCACGTATCCAGGGATCACCCCCTTGCAATTCCCGAAGCTTCGAAACGTGGGCGCTAGCGATGAAGAGAAAGTAATGATAAGGGTATCTAGTTTACGTAGTTCTGCGGAGTTCAATGTGGCGCATATGCCTTTCCTAGTAGCAACCATCGACGCACGTCACGTGGCACTCGTGGCGTCCCTTGCTATACGCGGTCACAAGATATACAACAATAAGTATCTCAGGGTGTGAGCGCATTATCCGGACCGCTCATCTAGAGCTCTCCTACTACAAGTTTTATGGCCGCGGGGCCTACGGACTGTATTTGGTACGAAGTTTGGGCTGGGGGCAGGCTCTATCGTTGAATGACCCTATAAATTCTACTCGTGTCTGGCGCATAGGGGTGAACCCTCATTAAAACTGAGCACCCAGAACGTAACACGCGAAAGACAACAATTTAGCGCTTCTGACGGTTCGCCCCCTCGAAAGCAATCTGCCCGTCGATCATAAACACATGC
seq00024   TCAAGTAAATACGTAGAGGAAAGCGACCGATTTGTCCGAGACCTGGGTGCGAGGTGACCGGTAGTCTAAGTGCATGTAAGTACAAAGTACATGTGGTTCGTTTACCTTCCTAGCCCTTCCCGATTACGTGCTCAATAAGATGTCGGTCACCAGCATGGGAATTCGCATCTGGGGAAGATGAAGGCCTCATATTGGTCGTGAATTGTACGGAATTACGGAAAGGCACCGTCGCGCTAGCAATATACGAGGCGGTCAGTTCAATTCGACCCATAGCGGTTATAAAAAATGAGACTCGCGTGTTCCGGCGATGCGATGCGCTTAGGAGCCTGCGGGCTGGACACAAGTCGCACGCCTAGTCGTTAAGCAAGAGCTATATCAACTATGTTGCTGCTGAGCCACTTAGCCGTATTCTGAGAATAGTTCAGCTGAGTCGTATGAATGGCGACTGGAATAAAAATCCCTTTTTAAAGGAGTGGCTTTATCAGGACCAGATGTGCACCGGGCGTATGGACCCCTTATTTTTTATTTGCCCAATCATGGCCAAAGACTGCGGTGAGGGCCAAAAAGAGGTAGTCGTTGATCTAGCATAAACTATACCGATTATCCATTTTCAACAGGATCGCGCAGTAAAGGAAGCTCGGGGACGATGATCGGCGTGTTTCACCTAAGATCTGTCGGTGGGATTCCGGCAAGGCTAAGTTACAATATATAGCGGCTTCACCACTCCCAGCCGCTGCGACTACCACTCTTTTAAGTTATCCCTCTCATTTCGCTAGTGTAGTACATTTGGTCAATACCGTGCATGTTAGCTCAGGGATGATAGGGCCACAAATCACTGACTTTGGAGCGTCGACAATGGGCGGCCCAAGGTGATTGGAAGGTAGTTAACCATTGAATGAGAGAAAAAATATCATCAGCCTTATCCTTGTAGGGGACAGTGCGTTGGCTGATGCCGTGCGGACCCAAGGAACTAAGCAATTTCGCAGGATCGCCTGTGCAACCGTCCCCTCTCATCCAGTCAGTAACTCCGAGTTTGGCTACTTTATTTTTCATTCTCATATCCGTAATCGAACACCCCATGTTGACGTGCCAACTGCTTCGCGGTACGTCGACTACTTAAAGTCCATTGAAGCATGCGTTTGTGGAATCTCGTCTTAGGCTGTCGGACCAGGCCCATAAGAGTACTATGACCGTTAGAATGATCGTCTAAGGTGGTGCTCTTAAGCCCCCTAACGTTATCTCGGTATCTACGAGTCTACTTAGTTTTGCGGACGGCAAGGGGGCGACTATCCCAGAGAGCCTAATCGGGAATGATGAAAGACTGGTGGTCTGTTATACTTGAAAGTTCTTTAACTCCTACTTGCTGAAACTCGCCATTCGAGAACCCATTTCTAACCCCCTCACCGCTCTCTCTTCGTGGACATACATATCTCGAGTTACTTGAGAAAGTTTTACCTTTTGAGATGTATGCCGTTCTACGTCTAGCCTTAATGTAGGGCCTGGAATTTTAAACTCGAGAGCCGCGCGCACCGGCTGCAGATGGACTCAAACGAACCGGGACAACACTAATCATTCCTAAGGGGTACTGACGGCATTAACATGCGCGTTAGGTTCCGTTGGATAACTCCCCGATCCTTTGCGATTACCCACTAAACTATTCTAGGGCAAGCTGGATAATGTTAAGCAGGATACGACTCTGAACAACTATAATTCCGCGAAGCCACCCATTCTTTACAAGAGGCCTGGTAGGATTGAGAGTTCTCGTATTTACCTCAATCGCCTGCATAGCCACGTATCCAGGGATCACCCCCTTGCAATTCCCGAAGCTTCGAAACGTGGGCGCCAGCGATGAAGAGAAAGTAATGATAAGGGTATCTAGTTTACGTAGTTCTGCGGAGTTCAATGTGGCGCATATGCCTTTCCTAGTAGCAACCATCGACGCACGTCACGTGGCACTCGTGGCGTCCCTTGCTATACGCGGTCACAAGATATACAACAATAAGTATCTCAGGGTGTGAGCGCATTATCCGGACCGCTCATCTAGAGCTCTCCTACTACAAGTTTTATGGCCGCGGGGCCTACGGACTGTATTTGGTACGAAGTTTGGGCTGGGGGCAGGCTCTATCGTTGAATGACCCTATAAATTCTACTCGTGTCTGGCGCATAGGGGTGAACCCTCATTAAAACTGAGCACCCAGAACGTAACACGCGAAAGACAACAATTTAGCGCTTCTGACGGTTCGCCCCCTCGAAAGCAATCTGCCCGTCGATCATAAACACATGC
seq00025   TCAAGTAAATACGTAGAGGAAAGCGACCGATTTGTCCGAGACCTGGGTGCGAGGTGACCGGTAGTCTAAGTGCATGTAAGTACAAAGTACATGTGGTTCGTTTACCTTCCTAGCCCTTCCCGATTACGTGCTCAATAAGATGTCGGTCACCAGCATGGGAATTCGCATCTGGGGAAGATGAAGGCCTCATATTGGTCGTGAATTGTACGGAATTACGGAAAGGCACCGTCGCGCTAGCAATATACGAGGCGGTCAGTTCAATTCGACCCATAGCGGTTATAAAAAATGAGACTCGCGTGTTCCGGCGATGCGATGCGCTTAGGAGCCTGCGGGCTGGACACAAGTCGCACGCCTAGTCGTTAAGCAAGAGCTATATCAACTATGTTGCTGCTGAGCCACTTAGCCGTATTCTGAGAATAGTTCAGCTGAGTCGTATGAATGGCGACTGGAATAAAAATCCCTTTTTAAAGGAGTGGCTTTATCAGGACCAGATGTGCACCGGGCGTATGGACCCCTTATTTTTTATTTGCCCAATCATGGCCAAAGACTGCGGTGAGGGCCAAAAAGAGGTAGTCGTTGATCTAGCATAAACTATACCGATTATCCATTTTCAACAGGATCGCGCAGTAAAGGAAGCTCGGGGACGATGATCGGCGTGTTTCACCTAAGATCTGTCGGTGGGATTCCGGCAAGGCTAAGTTACAATATATAGCGGCTTCACCACTCCCAGCCGCTGCGACTACCACTCTTTTAAGTTATCCCTCTCATTTCGCTAGTGTAGTACATTTGGTCAATACCGTGCATGTTAGCTCAGGGATGATAGGGCCACAAATCACTGACTTTGGAGCGTCGACAATGGGCGGCCCAAGGTGATTGGAAGGTAGTTAACCATTGAATGAGAGAAAAAATATCATCAGCCTTATCCTTGTAGGGGACAGTGCGTTGGCTGATGCCGTGCGGACCCAAGGAACTAAGCAATTTCGCAGGATCGCCTGTGCAACCGTCCCCTCTCATCCAGTCAGTAACTCCGAGCTTGGCTACTTTATTTTTCATTCTCATATCCGTAATCGAACACCCCATGTTGACGTGCCAACTGCTTCGCGGTACGTCGACTACTTAAAGTCCATTGAAGCATGCGTTTGTGGAATCTCGTCTTAGGCTGTCGGACCAGGCCCATAAGAGTACTATGACCGTTAGAATGATCGTCTAAGGTGGTGCTCTTAAGCCCCCTAACGTTATCTCGGTATCTACGAGTCTACTTAGTTTTGCGGACGGCAAGGGGGCGACTATCCCAGAGAGCCTAATCGGGAATGATGAAAGACTGGTGGTCTGTTATACTTGAAAGTTCTTTAACTCCTACTTGCTGAAACTCGCCATTCGAGAACCCATTTCTAACCCCCTCACCGCTCTCTCTTCGTGGACATACATATCTCGAGTTACTTGAGAAAGTTTTACCTTTTGAGATGTATGCCGTTCTACGTCTAGCCTTAATGTAGGGCCTGGAATTTTAAACTCGAGAGCCGCGCGCACCGGCTGCAGATGGACTCAAACGAACCGGGACAACACTAATCATTCCTAAGGGGTACTGACGGCATTAACATGCGCGTTAGGTTCCGTTGGATAACTCCCCGATCCTTTGCGATTACCCACTAAACTATTCTAGGGCAAGCTGGATAATGTTAAGCAGGATACGACTCTGAACAACTATAATTCCGCGAAGCCACCCATTCTTTACAAGAGGCCTGGTAGGATTGAGAGTTCTCGTATTTACCTCAATCGCCTGCATAGCCACGTATCCAGGGATCACCCCCTTGCAATTCCCGAAGCTTCGAAACGTGGGCGCTAGCGATGAAGAGAAAGTAATGATAAGGGTATCTAGTTTACGTAGTTCTGCGGAGTTCAATGTGGCGCATATGCCTTTCCTAGTAGCAACCATCGACGCACGTCACGTGGCACTCGTGGCGTCCCTTGCTATACGCGGTCACAAGATATACAACAATAAGTATCTCAGGGTGTGAGCGCATTATCCGGACCGCTCATCTAGAGCTCTCCTACTACAAGTTTTATGGCCGCGGGGCCTACGGACTGTATTTGGTACGAAGTTTGGGCTGGGGGCAGGCTCTATCGTTGAATGACCCTATAAATTCTACTCGTGTCTGGCGCATAGGGGTGAACCCTCATTAAAACTGAGCACCCAGAACGTAACACGCGAAAGACAACAATTTAGCGCTTCTGACGGTTCGCCCCCTCGAAAGCAATCTGCCCGTCGATCATAAACACATGC
seq00026   TCAAGTAAATACGTAGAGGAAAGCGACCGATTTGTCCGAGACCTGGGTGCGAGGTGACCGGTAGTCTAAGTGCATGTAAGTACAAAGTACATGTGGTTCGTTTACCTTCCTAGCCCTTCCCGATTACGTGCTCAATAAGATGTCGGTCACCAGCATGGGAATTCGCATCTGGGGAAGATGAAGGCCTCATATTGGTCGTGAATTGTACGGAATTACGGAAAGGCACCGTCGCGCTAGCAATATACGAGGCGGTCAGTTCAATTCGACCCATAGCGGTTATAAAAAATGAGACTCGCGTGTTCCGGCGATGCGATGCGCTTAGGAGCCTGCGGGCTGGACACAAGTCGCACGCCTAGTCGTTAAGCAAGAGCTATATCAACTATGTTGCTGCTGAGCCACTTAGCCGTATTCTGAGAATAGTTCAGCTGAGTCGTATGAATGGCGACTGGAATAAAAATCCCTTTTTAAAGGAGTGGCTTTATCAGGACCAGATGTGCACCGGGCGTATGGACCCCTTATTTTTTATTTGCCCAATCATGGCCAAAGACTGCGGTGAGGGCCAAAAAGAGGTAGTCGTTGATCTAGCATAAACTATACCGATTATCCATTTTCAACAGGATCGCGCAGTAAAGGAAGCTCGGGGACGATGATCGGCGTGTTTCACCTAAGATCTGTCGGTGGGATTCCGGCAAGGCTAAGTTACAATATATAGCGGCTTCACCACTCCCAGCCGCTGCGACTACCACTCTTTTAAGTTATCCCTCTCATTTCGCTAGTGTAGTACATTTGGTCAATACCGTGCATGTTAGCTCAGGGATGATAGGGCCACAAATCACTGACTTTGGAGCGTCGACAATGGGCGGCCCAAGGTGATTGGAAGGTAGTTAACCATTGAATGAGAGAAAAAATATCATCAGCCTTATCCTTGTAGGGGACAGTGCGTTGGCTGATGCCATGCGGACCCAAGGAACTAAGCAATTTCGCAGGATCGCCTGTGCAACCGTCCCCTCTCATCCAGTCAGTAACTCCGAGATTGGCTACTTTATTTTTCATTCTCATATCCGTAATCGAACACCCCATGTTGACGTGCCAACTGCTTCGCGGTACGTCGACTACTTAAAGTCCATTGAAGCATGCGTTTGTGGAATCTCGTCTTAGGCTGTCGGACCAGGCCCATAAGAGTACTATGACCGTTAGAATGATCGTCTAAGGTGGTGCTCTTAAGCCCCCTAACGTTATCTCGGTATCTACGAGTCTACTTAGTTTTGCGGACGGCAAGGGGGCGACTATCCCAGAGAGCCTAATCGGGAATGATGAAAGACTGGTGGTCTGTTATACTTGAAAGTTCTTTAACTCCTACTTGCTGAAACTCGCCATTCGAGAACCCATTTCTAACCCCCTCACCGCTCTCTCTTCGTGGACATACATATCTCGAGTTACTTGAGAAAGTTTTACCTTTTGAGATGTATGCCGTTCTACGTCTAGCCTTAATGTAGGGCCTGGAATTTTAAACTCGAGAGCCGCGCGCACCGGCTGCAGATGGACTCAAACGAACCGGGACAACACTAATCATTCCTAAGGGGTACTGACGGCATTAACATGCGCGTTAGGTTCCGTTGGATAACTCCCCGATCCTTTGCGATTACCCACTAAACTATTCTAGGGCAAGCTGGATAATGTTAAGCAGGATACGACTCTGAACAACCATAATTCCGCGAAGCCACCCATTCTTTACAAGAGGCCTGGTAGGATTGAGAGTTCTCGTATTTACCTCAATCGCCTGCATAGCCACGTATCCAGGGATCACCCCCTTGCAATTCCCGAAGCTTCGAAACGTGGGCGCTAGCGATGAAGAGAAAGTAATGATAAGGGTATCTAGTTTACGTAGTTCTGCGGAGTTCAATGTGGCGCATATGCCTTTCCTAGTAGCAACCATCGACGCACGTCACGTGGCACTCGTGGCGTCCCTTGCTATACGCGGTCACAAGATATACAACAATAAGTATCTCAGGGTGTGAGCGCATTATCCGGACCGCTCATCTAGAGCTCTCCTACTACAAGTTTTATGGCCGCGGGGCCTACGGACTGTATTTGGTACGAAGTTTGGGCTGGGGGCAGGCTCTATCGTTGAATGACCCTATAAATTCTACTCGTGTCTGGCGCATAGGGGTGAACCCTCATTAAAACTGAGCACCCAGAACGTAACACGCGAAAGACAACAATTTAGCGCTTCTGACGGTTCGCCCCCTCGAAAGCAATCTGCCCGTCGATCATAAACACATGC
seq00027   TCAAGTAAATACGTAGAGGAAAGCGACCGATTTGTCCGAGACCTGGGTGCGAGGTGACCGGTAGTCTAAGTGCATGTAAGTACAAAGTACATGTGGTTCGTTTACCTTCCTAGCCCTTCCCGATTACGTGCTCAATAAGATGTCGGTCACCAGCATGGGAATTCGCATCTGGGGAAGATGAAGGCCTCATATTGGTCGTGAATTGTACGGAATTACGGAAAGGCACCGTCGCGCTAGCAATATACGAGGCGGTCAGTTCAATTCGACCCATAGCGGTTATAAAAAATGAGACTCGCGTGTTCCGGCGATGCGATGCGCTTAGGAGCCTGCGGGCTGGACACAAGTCGCACGCCTAGTCGTTAAGCAAGAGCTATATCAACTATGTTGCTGCTGAGCCACTTAGCCGTATTCTGAGAATAGTTCAGCTGAGTCGTATGAATGGCGACTGGAATAAAAATCCCTTTTTAAAGGAGTGGCTTTATCAGGACCAGATGTGCACCGGGCGTATGGACCCCTTATTTTTTATTTGCCCAATCATGGCCAAAGACTGCGGTGAGGGCCAAAAAGAGGTAGTCGTTGATCTAGCATAAACTATACCGATTATCCATTTTCAACAGGATCGCGCAGTAAAGGAAGCTCGGGGACGATGATCGGCGTGTTTCACCTAAGATCTGTCGGTGGGATTCCGGCAAGGCTAAGTTACAATATATAGCGGCTTCACCACTCCCAGCCGCTGCGACTACCACTCTTTTAAGTTATCCCTCTCATTTCGCTAGTGTAGTACATTTGGTCAATACCGTGCATGTTAGCTCAGGGATGATAGGGCCACAAATCACTGACTTTGGAGCGTCGACAATGGGCGGCCCAAGGTGATTGGAAGGTAGTTAACCATTGAATGAGAGAAAAAATATCATCAGCCTTATCCTTGTAGGGGACAGTGCGTTGGCTGATGCCATGCGGACCCAAGGAACTAAGCAATTTCGCAGGATCGCCTGTGCAACCGTCCCCTCTCATCCAGTCAGTAACTCCGAGATTGGCTACTTTATTTTTCATTCTCATATCCGTAATCGAACACCCCATGTTGACGTGCCAACTGCTTCGCGGTACGTCGACTACTTAAAGTCCATTGAAGCATGCGTTTGTGGAATCTCGTCTTAGGCTGTCGGACCAGGCCCATAAGAGTACTATGACCGTTAGAATGATCGTCTAAGGTGGTGCTCTTAAGCCCCCTAACGTTATCTCGGTATCTACGAGTCTACTTAGTTTTGCGGACGGCAAGGGGGCGACTATCCCAGAGAGCCTAATCGGGAATGATGAAAGACTGGTGGTCTGTTATACTTGAAAGTTCTTTAACTCCTACTTGCTGAAACTCGCCATTCGAGAACCCATTTCTAACCCCCTCACCGCTCTCTCTTCGTGGACATACATATCTCGAGTTACTTGAGAAAGTTTTACCTTTTGAGATGTATGCCGTTCTACGTCTAGCCTTAATGTAGGGCCTGGAATTTTAAACTCGAGAGCCGCGCGCACCGGCTGCAGATGGACTCAAACGAACCGGGACAACACTAATCATTCCTAAGGGGTACTGACGGCATTAACATGCGCGTTAGGTTCCGTTGGATAACTCCCCGATCCTTTGCGATTACCCACTAAACTATTCTAGGGCAAGCTGGATAATGTTAAGCAGGATACGACTCTGAACAACCATAATTCCGCGAAGCCACCCATTCTTTACAAGAGGCCTGGTAGGATTGAGAGTTCTCGTATTTACCTCAATCGCCTGCATAGCCACGTATCCAGGGATCACCCCCTTGCAATTCCCGAAGCTTCGAAACGTGGGCGCTAGCGATGAAGAGAAAGTAATGATAAGGGTATCTAGTTTACGTAGTTCTGCGGAGTTCAATGTGGCGCATATGCCTTTCCTAGTAGCAACCATCGACGCACGTCACGTGGCACTCGTGGCGTCCCTTGCTATACGCGGTCACAAGATATACAACAATAAGTATCTCAGGGTGTGAGCGCATTATCCGGACCGCTCATCTAGAGCTCTCCTACTACAAGTTTTATGGCCGCGGGGCCTACGGACTGTATTTGGTACGAAGTTTGGGCTGGGGGCAGGCTCTATCGTTGAATGACCCTATAAATTCTACTCGTGTCTGGCGCATAGGGGTGAACCCTCATTAAAACTGAGCACCCAGAACGTAACACGCGAAAGACAACAATTTAGCGCTTCTGACGGTTCGCCCCCTCGAAAGCAATCTGCCCGTCGATCATAAACACATGC
seq00028   TCAAGTAAATACGTAGAGGAAAGCGACCGATTTGTCCGAGACCTGGGTGCGAGGTGACCGGTAGTCTAAGTGCATGTAAGTACAAAGTACATGTGGTTCGTTTACCTTCCTAGCCCTTCCCGATTACGTGCTCAATAAGATGTCGGTCACCAGCATGGGAATTCGCATCTGGGGAAGATGAAGGCCTCATATTGGTCGTGAATTGTACGGAATTACGGAAAGGCACCGTCGCGCTAGCAATATACGAGGCGGTCAGTTCAATTCGACCCATAGCGGTTATAAAAAATGAGACTCGCGTGTTCCGGCGATGCGATGCGCTTAGGAGCCTGCGGGCTGGACACAAGTCGCACGCCTAGTCGTTAAGCAAGAGCTATATCAACTATGTTGCTGCTGAGCCACTTAGCCGTATTCTGAGAATAGTTCAGCTGAGTCGTATGAATGGCGACTGGAATAAAAATCCCTTTTTAAAGGAGTGGCTTTATCAGGACCAGATGTGCACCGGGCGTATGGACCCCTTATTTTTTATTTGCCCAATCATGGCCAAAGACTGCGGTGAGGGCCAAAAAGAGGTAGTCGTTGATCTAGCATAAACTATACCGATTATCCATTTTCAACAGGATCGCGCAGTAAAGGAAGCTCGGGGACGATGATCGGCGTGTTTCACCTAAGATCTGTCGGTGGGATTCCGGCAAGGCTAAGTTACAATATATAGCGGCTTCACCACTCCCAGCCGCTGCGACTACCACTCTTTTAAGTTATCCCTCTCATTTCGCTAGTGTAGTACATTTGGTCAATACCGTGCATGTTAGCTCAGGGATGATAGGGCCACAAATCACTGACTTTGGAGCGTCGACAATGGGCGGCCCAAGGTGATTGGAAGGTAGTTAACCATTGAATGAGAGAAAAAATATCATCAGCCTTATCCTTGTAGGGGACAGTGCGTTGGCTGATGCCGTGCGGACCCAAGGAACTAAGCAATTTCGCAGGATCGCCTGTGCAACCGTCCCCTCTCATCCAGTCAGTAACTCCGAGATTGGCTACTTTATTTTTCATTCTCATATCCGTAATCGAACACCCCATGTTGACGTGCCAACTGCTTCGCGGTACGTCGACTACTTAAAGTCCATTGAAGCATGCGTTTGTGGAATCTCGTCTTAGGCTGTCGGACCAGGCCCATAAGAGTACTATGACCGTTAGAATGATCGTCTAAGGTGGTGCTCTTAAGCCCCCTAACGTTATCTCGGTATCTACGAGTCTACTTAGTTTTGCGGACGGCAAGGGGGCGACTATCCCAGAGAGCCTAATCGGGAATGATGAAAGACTGGTGGTCTGTTATACTTGAAAGTTCTTTAACTCCTACTTGCTGAAACTCGCCATTCGAGAACCCATTTCTAACCCCCTCACCGCTCTCTCTTCGTGGACATACATATCTCGAGTTACTTGAGAAAGTTTTACCTTTTGAGATGTATGCCGTTCTACGTCTAGCCTTAATGTAGGGCCTGGAATTTTAAACTCGAGAGCCGCGCGCACCGGCTGCAGATGGACTCAAACGGACCGGGACAACACTAATCATTCCTAAGGGGTACTGACGGCATTAACATGCGCGTTAGGTTCCGTTGGATAACTCCCCGATCCTTTGCGATTACCCACTAAACTATTCTAGGGCAAGCTGGATAATGTTAAGCAGGATACGACTCTGAACAACTATAATTCCGCGAAGCCACCCATTCTTTACAAGAGGCCTGGTAGGATTGAGAGTTCTCGTATTTACCTCAATCGCCTGCATAGCCACGTATCCAGGGATCACCCCCTTGCAATTCCCGAAGCTTCGAAACGTGGGCGCTAGCGATGAAGAGAAAGTAATGATAAGGGTATCTAGTTTACGTAGTTCTGCGGAGTTCAATGTGGCGCATATGCCTTTCCTAGTAGCAACCATCGACGCACGTCACGTGGCACTCGTGGCGTCCCTTGCTATACGCGGTCACAAGATATACAACAATAAGTATCTCAGGGTGTGAGCGCATTATCCGGACCGCTCATCTAGAGCTCTCCTACTACAAGTTTTATGGCCGCGGGGCCTACGGACTGTATTTGGTACGAAGTTTGGGCTGGGGGCAGGCTCTATCGTTGAATGACCCTATAAATTCTACTCGTGTCTGGCGCATAGGGGTGAACCCTCATTAAAACTGAGCACCCAGAACGTAACACGCGAAAGACAACAATTTAGCGCTTCTGACGGTTCGCCCCCTCGAAAGCAATCTGCCCGTCGATCATAAACACATGC
seq00029   TCAAGTAAATACGTAGAGGAAAGCGACCGATTTGTCCGAGACCTGGGTGCGAGGTGACCGGTAGTCTAAGTGCATGTAAGTACAAAGTACATGTGGTTCGTTTACCTTCCTAGCCCTTCCCGATTACGTGCTCAATAAGATGTCGGTCACCAGCATGGGAATTCGCATCTGGGGAAGATGAAGGCCTCATATTGGTCGTGAATTGTACGGAATTACGGAAAGGCACCGTCGCGCTAGCAATATACGAGGCGGTCAGTTCAATTCGACCCATAGCGGTTATAAAAAATGAGACTCGCGTGTTCCGGCGATGCGATGCGCTTAGGAGCCTGCGGGCTGGACACAAGTCGCACGCCTAGTCGTTAAGCAAGAGCTATATCAACTATGTTGCTGCTGAGCCACTTAGCCGTATTCTGAGAATAGTTCAGCTGAGTCGTATGAATGGCGACTGGAATAAAAATCCCTTTTTAAAGGAGTGGCTTTATCAGGACCAGATGTGCACCGGGCGTATGGACCCCTTATTTTTTATTTGCCCAATCATGGCCAAAGACTGCGGTGAGGGCCAAAAAGAGGTAGTCGTTGATCTAGCATAAACTATACCGATTATCCATTTTCAACAGGATCGCGCAGTAAAGGAAGCTCGGGGACGATGATCGGCGTGTTTCACCTAAGATCTGTCGGTGGGATTCCGGCAAGGCTAAGTTACAATATATAGCGGCTTCACCACTCCCAGCCGCTGCGACTACCACTCTTTTAAGTTATCCCTCTCATTTCGCTAGTGTAGTACATTTGGTCAATACCGTGCATGTTAGCTCAGGGATGATAGGGCCACAAATCACTGACTTTGGAGCGTCGACAATGGGCGGCCCAAGGTGATTGGAAGGTAGTTAACCATTGAATGAGAGAAAAAATATCATCAGCCTTATCCTTGTAGGGGACAGTGCGTTGGCTGATGCCATGCGGACCCAAGGAACTAAGCAATTTCGCAGGATCGCCTGTGCAACCGTCCCCTCTCATCCAGTCAGTAACTCCGAGATTGGCTACTTTATTTTTCATTCTCATATCCGTAATCGAACACCCCATGTTGACGTGCCAACTGCTTCGCGGTACGTCGACTACTTAAAGTCCATTGAAGCATGCGTTTGTGGAATCTCGTCTTAGGCTGTCGGACCAGGCCCATAAGAGTACTATGACCGTTAGAATGATCGTCTAAGGTGGTGCTCTTAAGCCCCCTAACGTTATCTCGGTATCTACGAGTCTACTTAGTTTTGCGGACGGCAAGGGGGCGACTATCCCAGAGAGCCTAATCGGGAATGATGAAAGACTGGTGGTCTGTTATACTTGAAAGTTCTTTAACTCCTACTTGCTGAAACTCGCCATTCGAGAACCCATTTCTAACCCCCTCACCGCTCTCTCTTCGTGGACATACATATCTCGAGTTACTTGAGAAAGTTTTACCTTTTGAGATGTATGCCGTTCTACGTCTAGCCTTAATGTAGGGCCTGGAATTTTAAACTCGAGAGCCGCGCGCACCGGCTGCAGATGGACTCAAACGAACCGGGACAACACTAATCATTCCTAAGGGGTACTGACGGCATTAACATGCGCGTTAGGTTCCGTTGGATAACTCCCCGATCCTTTGCGATTACCCACTAAACTATTCTAGGGCAAGCTGGATAATGTTAAGCAGGATACGACTCTGAACAACCATAATTCCGCGAAGCCACCCATTCTTTACAAGAGGCCTGGTAGGATTGAGAGTTCTCGTATTTACCTCAATCGCCTGCATAGCCACGTATCCAGGGATCACCCCCTTGCAATTCCCGAAGCTTCGAAACGTGGGCGCTAGCGATGAAGAGAAAGTAATGATAAGGGTATCTAGTTTACGTAGTTCTGCGGAGTTCAATGTGGCGCATATGCCTTTCCTAGTAGCAACCATCGACGCACGTCACGTGGCACTCGTGGCGTCCCTTGCTATACGCGGTCACAAGATATACAACAATAAGTATCTCAGGGTGTGAGCGCATTATCCGGACCGCTCATCTAGAGCTCTCCTACTACAAGTTTTATGGCCGCGGGGCCTACGGACTGTATTTGGTACGAAGTTTGGGCTGGGGGCAGGCTCTATCGTTGAATGACCCTATAAATTCTACTCGTGTCTGGCGCATAGGGGTGAACCCTCATTAAAACTGAGCACCCAGAACGTAACACGCGAAAGACAACAATTTAGCGCTTCTGACGGTTCGCCCCCTCGAAAGCAATCTGCCCGTCGATCATAAACACATGC
seq00030   TCAAGTAAATACGTAGAGGAAAGCGACCGATTTGTCCGAGACCTGGGTGCGAGGTGACCGGTAGTCTAAGTGCATGTAAGTACAAAGTACATGTGGTTCGTTTACCTTCCTAGCCCTTCCCGATTACGTGCTCAATAAGATGTCGGTCACCAGCATGGGAATTCGCATCTGGGGAAGATGAAGGCCTCATATTGGTCGTGAATTGTACGGAATTACTGAAAGGCACCGTCGCGCTAGCAATATACGAGGCGGTCAGTTCAATTCGACCCATAGCGGTTATAAAAAATGAGACTCGCGTGTTCCGGCGATGCGATGCGCTTAGGAGCCTGCGGGCTGGACACAAGTCGCACGCCTAGTCGTTAAGCAAGAGCTATATCAACTATGTTGCTGCTGAGCCACTTAGCCGTATTCTGAGAATAGTTCAGCTGAGTCGTATGAATGGCGACTGGAATAAAAATCCCTTTTTAAAGGAGTGGCTTTATCAGGACCAGATGTGCACCGGGCGTATGGACCCCTTATTTTTTATTTGCCCAATCATGGCCAAAGACTGCGGTGAGGGCCAAAAAGAGGTAGTCGTTGATCTAGCATAAACTATACCGATTATCCATTTTCAACAGGATCGCGCAGTAAAGGAAGCTCGGGGACGATGATCGGCGTGTTTCACCTAAGATCTGTCGGTGGGATTCCGGCAAGGCTAAGTTACAATATATAGCGGCTTCACCACTCCCAGCCGCTGCGACTACCACTCTTTTAAGTTATCCCTCTCATTTCGCTAGTGTAGTACATTTGGTCAATACCGTGCATGTTAGCTCAGGGATGATAGGGCCACAAATCACTGACTTTGGAGCGTCGACAATGGGCGGCCCAAGGTGATTGGAAGGTAGTTAACCATTGAATGAGAGAAAAAATATCATCAGCCTTATCCTTGTAGGGGACAGTGCGTTGGCTGATGCCGTGCGGACCCAAGGAACTAAGCAATTTCGCAGGATCGCCTGTGCAACCGTCCCCTCTCATCCAGTCAGTAACTCCGAGATTGGCTACTTTATTTTTCATTCTCATATCCGTAATCGAACACCCCATGTTGACGTGCCAACTGCTTCGCGGTACGTCGACTACTTAAAGTCCATTGAAGCATGCGTTTGTGGAATCTCGTCTTAGGCTGTCGGACCAGGCCCATAAGAGTACTATGACCGTTAGAATGATCGTCTAAGGTGGTGCTCTTAAGCCCCCTAACGTTATCTCGGTATCTACGAGTCTACTTAGTTTTGCGGACGGCAAGGGGGCGACTATCCCAGAGAGCCTAATCGGGAATGATGAAAGACTGGTGGTCTGTTATACTTGAAAGTTCTTTAACTCCTACTTGCTGAAACTCGCCATTCGAGAACCCATTTCTAACCCCCTCACCGCTCTCTCTTCGTGGACATACATATCTCGAGTTACTTGAGAAAGTTTTACCTTTTGAGATGTATGCCGTTCTACGTCTAGCCTTAATGTAGGGACTGGAATTTTAAACTCGAGAGCCGCGCGCACCGGCTGCAGATGGACTCAAACGAACCGGGACAACACTAATCATTCCTAAGGGGTACTGACGGCATTAACATGCGCGTTAGGTTCCGTTGGATAACTCCCCGATCCTTTGCGATTACCCACTAAACTATTCTAGGGCAAGCTGGATAATGTTAAGCAGGATACGACTCTGAACAACCATAATTCCGCGAAGCCACCCATTCTTTACAAGAGGCCTGGTAGGATTGAGAGTTCTCGTATTTACCTCAATCGCCTGCATAGCCACGTATCCAGGGATCACCCCCTTGCAATTCCCGAAGCTTCGAAACGTGGGCGCTAGCGATGAAGAGAAAGTAATGATAAGGGTATCTAGTTTACGTAGTTCTGCGGAGTTCAATGTGGCGCATATGCCTTTCCTAGTAGCAACCATCGACGCACGTCACGTGGCACTCGTGGCGTCCCTTGCTATACGCGGTCACAAGATATACAACAATAAGTATCTCAGGGTGTGAGCGCATTATCCGGACCGCTCATCTAGAGCTCTCCTACTACAAGTTTTATGGCCGCGGGGCCTACGGACTGTATTTGGTACGAAGTTTGGGCTGGGGGCAGGCTCTATCGTTGAATGACCCTATAAATTCTACTCGTGTCTGGCGCATAGGGGTGAACCCTCATTAAAACTGAGCACCCAGAACGTAACACGCGAAAGACAACAATTTAGCGCTTCTGACGGTTCGCCCCCTCGAAAGCAATCTGCCCGTCGATCATAAACACATGC
seq00031   TCAAGTAAATACGTAGAGGAAAGCGACCGATTTGTCCGAGACCTGGGTGCGAGGTGACCGGTAGTCTAAGTGCATGTAAGTACAAAGTACATGTGGTTCGTTTACCTTCCTAGCCCTTCCCGATTACGTGCTCAATAAGATGTCGGTCACCAGCATGGGAATTCGCATCTGGGGAAGATGAAGGCCTCATATTGGTCGTGAATTGTACGGAATTACGGAAAGGCACCGTCGCGCTAGCAATATACGAGGCGGTCAGTTCAATTCGACCCATAGCGGTTATAAAAAATGAGACTCGCGTGTTCCGGCGATGCGATGCGCTTAGGAGCCTGCGGGCTGGACACAAGTCGCACGCCTAGTCGTTAAGCAAGAGCTATATCAACTATGTTGCTGCTGAGCCACTTAGCCGTATTCTGAGAATAGTTCAGCTGAGTCGTATGAATGGCGACTGGAATAAAAATCCCTTTTTAAAGGAGTGGCTTTATCAGGACCAGATGTGCACCGGGCGTATGGACCCCTTATTTTTTATTTGCCCAATCATGGCCAAAGACTGCGGTGAGGGCCAAAAAGAGGTAGTCGTTGATCTAGCATAAACTATACCGATTATCCATTTTCAACAGGATCGCGCAGTAAAGGAAGCTCGGGGACGATGATCGGCGTGTTTCACCTAAGATCTGTCGGTGGGATTCCGGCAAGGCTAAGTTACAATATATAGCGGCTTCACCACTCCCAGCCGCTGCGACTACCACTCTTTTAAGTTATCCCTCTCATTTCGCTAGTGTAGTACATTTGGTCAATACCGTGCATGTTAGCTCAGGGATGATAGGGCCACAAATCACTGACTTTGGAGCGTCGACAATGGGCGGCCCAAGGTGATTGGAAGGTAGTTAACCATTGAATGAGAGAAAAAATATCATCAGCCTTATCCTTGTAGGGGACAGTGCGTTGGCTGATGCCGTGCGGACCCAAGGAACTAAGCAATTTCGCAGGATCGCCTGTGCAACCGTCCCCTCTCATCCAGTCAGTAACTCCGAGATTGGCTACTTTATTTTTCATTCTCATATCCGTAATCGAACACCCCATGTTGACGTGCCAACTGCTTCGCGGTACGTCGACTACTTAAAGTCCATTGAAGCATGCGTTTGTGGAATCTCGTCTTAGGCTGTCGGACCAGGCCCATAAGAGTACTATGACCGTTAGAATGATCGTCTAAGGTGGTGCTCTTAAGCCCCCTAACGTTATCTCGGTATCTACGAGTCTACTTAGTTTTGCGGACGGCAAGGGGGCGACTATCCCAGAGAGCCTAATCGGGAATGATGAAAGACTGGTGGTCTGTTATACTTGAAAGTTCTTTAACTCCTACTTGCTGAAACTCGCCATTCGAGAACCCATTTCTAACCCCCTCACCGCTCTCTCTTCGTGGACCTACATATCTCGAGTTACTTGAGAAAGTTTTACCTTTTGAGATGTATGCCGTTCTACGTCTAGCCTTAATGTAGGGCCTGGAATTTTAAACTCGAGAGCCGCGCGCACCGGCTGCAGATGGACTCAAACGAACCGGGACAACACTAATCATTCCTAAGGGGTACTGACGGCATTAACATGCGCGTTAGGTTCCGTTGGATAACTCCCCGATCCTTTGCGATTACCCACTAAACTATTCTAGGGCAAGCTGGATAATGTTAAGCAGGATACGACTCTGAACAACCATAATTCCGCGAAGCCACCCATTCTTTACAAGAGGCCTGGTAGGATTGAGAGTTCTCGTATTTACCTCAATCGCCTGCATAGCCACGTATCCAGGGATCACCCCCTTGCAATTCCCGAAGCTTCGAAACGTGGGCGCTAGCGATGAAGAGAAAGTAATGATAAGGGTATCTAGTTTACGTAGTTCTGCGGAGTTCAATGTGGCGCATATGCCTTTCCTAGTAGCAACCATCGACGCACGTCACGTGGCACTCGTGGCGTCCCTTGCTATACGCGGTCACAAGATATACAACAATAAGTATCTCAGGGTGTGAGCGCATTATCCGGACCGCTCATCTAGAGCTCTCCTACTACAAGTTTTATGGCCGCGGGGCCTACGGACTGTATTTGGTACGAAGTTTGGGCTGGGGGCAGGCTCTATCGTTGAATGACCCTATAAATTCTACTCGTGTCTGGCGCATAGGGGTGAACCCTCATTAAAACTGAGCACCCAGAACGTAACACGCGAAAGACAACAATTTAGCGCTTCTGACGGTTCGCCCCCTCGAAAGCAATCTGCCCGTCGATCATAAACACATGC
seq00032   TCAAGTAAATACGTAGAGGAAAGCGACCGATTTGTCCGAGACCTGGGTGCGAGGTGACCGGTAGTCTAAGTGCATGTAAGTACAAAGTACATGTGGTTCGTTTACCTTCCTAGCCCTTCCCGATTACGTGCTCAATAAGATGTCGGTCACCAGCATGGGAATTCGCATCTGGGGAAGATGAAGGCCTCATATTGGTCGTGAATTGTACGGAATTACGGAAAGGCACCGTCGCGCTAGCAATATACGAGGCGGTCAGTTCAATTCGACCCATAGCGGTTATAAAAAATGAGACTCGCGTGTTCCGGCGATGCGATGCGCTTAGGAGCCTGCGGGCTGGACACAAGTCGCACGCCTAGTCGTTAAGCAAGAGCTATATCAACTATGTTGCTGCTGAGCCACTTAGCCGTATTCTGAGAATAGTTCAGCTGAGTCGTATGAATGGCGACTGGAATAAAAATCCCTTTTTAAAGGAGTGGCTTTATCAGGACCAGATGTGCACCGGGCGTATGGACCCCTTATTTTTTATTTGCCCAATCATGGCCAAAGACTGCGGTGAGGGCCAAAAAGAGGTAGTCGTTGATCTAGCATAAACTATACCGATTATCCATTTTCAACAGGATCGCGCAGTAAAGGAAGCTCGGGGACGATGATCGGCGTGTTTCACCTAAGATCTGTCGGTGGGATTCCGGCAAGGCTAAGTTACAATATATAGCGGCTTCACCACTCCCAGCCGCTGCGACTACCACTCTTTTAAGTTATCCCTCTCATTTCGCTAGTGTAGTACATTTGGTCAATACCGTGCATGTTAGCTCAGGGATGATAGGGCCACAAATCACTGACTTTGGAGCGTCGACAATGGGCGGCCCAAGGTGATTGGAAGGTAGTTAACCATTGAATGAGAGAAAAAATATCATCAGCCTTATCCTTGTAGGGGACAGTGCGTTGGCTGATGCCGTGCGGACCCAAGGAACTAAGCAATTTCGCAGGATCGCCTGTGCAACCGTCCCCTCTCATCCAGTCAGTAACTCCGAGATTGGCTACTTTATTTTTCATTCTCATATCCGTAATCGAACACCCCATGTTGACGTGCCAACTGCTTCGCGGTACGTCGACTACTTAAAGTCCATTGAAGCATGCGTTTGTGGAATCTCGTCTTAGGCTGTCGGACCAGGCCCATAAGAGTACTATGACCGTTAGAATGATCGTCTAAGGTGGTGCTCTTAAGCCCCCTAACGTTATCTCGGTATCTACGAGTCTACTTAGTTTTGCGGACGGCAAGGGGGCGACTATCCCAGAGAGCCTAATCGGGAATGATGAAAGACTGGTGGTCTGTTATACTTGAAAGTTCTTTAACTCCTACTTGCTGAAACTCGCCATTCGAGAACCCATTTCTAACCCCCTCACCGCTCTCTCTTCGTGGACATACATATCTCGAGTTACTTGAGAAAGTTTTACCTTTTGAGATGTATGCCGTTCTACGTCTAGCCTTAATGTAGGGCCTGGAATTTTAAACTCGAGAGCCGCGCGCACCGGCTGCAGATGGACTCAAACGGACCGGGACAACACTAATCATTCCTAAGGGGTACTGACGGCATTAACATGCGCGTTAGGTTCCGTTGGATAACTCCCCGATCCTTTGCGATTACCCACTAAACTATTCTAGGGCAAGCTGGATAATGTTAAGCAGGATACGACTCTGAACAACTATAATTCCGCGAAGCCACCCATTCTTTACAAGAGGCCTGGTAGGATTGAGAGTTCTCGTATTTACCTCAATCGCCTGCATAGCCACGTATCCAGGGATCACCCCCTTGCAATTCCCGAAGCTTCGAAACGTGGGCGCTAGCGATGAAGAGAAAGTAATGATAAGGGTATCTAGTTTACGTAGTTCTGCGGAGTTCAATGTGGCGCATATGCCTTTCCTAGTAGCAACCATCGACGCACGTCACGTGGCACTCGTGGCGTCCCTTGCTATACGCGGTCACAAGATATACAACAATAAGTATCTCAGGGTGTGAGCGCATTATCCGGACCGCTCATCTAGAGCTCTCCTACTACAAGTTTTATGGCCGCGGGGCCTACGGACTGTATTTGGTACGAAGTTTGGGCTGGGGGCAGGCTCTATCGTTGAATGACCCTATAAATTCTACTCGTGTCTGGCGCATAGGGGTGAACCCTCATTAAAACTGAGCACCCAGAACGTAACACGCGAAAGACAACAATTTAGCGCTTCTGACGGTTCGCCCCCTCGAAAGCAATCTGCCCGTCGATCATAAACACATGC
seq00033   TCAAGTAAATACGTAGAGGAAAGCGACCGATTTGTCCGAGACCTGGGTGCGAGGTGACCGGTAGTCTAAGTGCATGTAAGTACAAAGTACATGTGGTTCGTTTACCTTCCTAGCCCTTCCCGATTACGTGCTCAATAAGATGTCGGTCACCAGCATGGGAATTCGCATCTGGGGAAGATGAAGGCCTCATATTGGTCGTGAATTGTACGGAATTACGGAAAGGCACCGTCGCGCTAGCAATATACGAGGCGGTCAGTTCAATTCGACCCATAGCGGTTATAAAAAATGAGACTCGCGTGTTCCGGCTATGCGATGCGCTTAGGAGCCTGCGGGCTGGACACAAGTCGCACGCCTAGTCGTTAAGCAAGAGCTATATCAACTATGTTGCTGCTGAGCCACTTAGCCGTATTCTGAGAATAGTTCAGTTGAGTCGTATGAATGGCGACTGGAATAAAAATCCCTTTTTAAAGGAGTGGCTTTATCAGGACCAGATGTGCACCGGGCGTATGGACCCCTTATTTTTTATTTGCCCAATCATGGCCAAAGACTGCGGTGAGGGCCAAAAAGAGGTAGTCGTTGATCTAGCATAAACTATACCGATTATCCATTTTCAACAGGATCGCGCAGTAAAGGAAGCTCGGGGACGATGATCGGCGTGTTTCACCTAAGATCTGTCGGTGGGATTCCGGCAAGGCTAAGTTACAATATATAGCGGCTTCACCACTCCCAGCCGCTGCGACTACCGCTCTTTTAAGTTATCCCTCTCATTTCGCTAGTGTAGTACATTTGGTCAATACCGTGCATGTTAGCTCAGGGATGATAGGGCCACAAATCACTGACTTTGGAGCGTCGACAATGGGCGGCCCAAGGTGATTGGAAGGTAGTTAACCATTGAATGAGAGAAAAAATATCATCAGCCTTATCCTTGTAGGGGACAGTGCGTTGGCTGATGCCGTGCGGACCCAAGGAACTAAGCAATTTCGCAGGATCGCCTGTGCAACCGTCCCCTCTCATCCAGTCAGTAACTCCGAGATTGGCTACTTTATTTTTCATTCTCATATCCGTAATCGAACACCCCATGTTGACGTGCCAACTGCTTCGCGGTACGTCGACTACTTAAAGTCCATTGAAGCATGCGTTTGTGGAATCTCGTCTTAGGCTGTCGGACCAGGCCCATAAGAGTACTATGACCGTTAGAATGATCGTCTAAGGTGGTGCTCTTAAGCCCCCTAACGTTATCTCGGTATCTACGAGTCTACTTAGTTTTGCGGACGGCAAGGGGGCGACTATCCCAGAGAGCCTAATCGGGAATGATGAAAGACTGGTGGTCTGTTATACTTGAAAGTTCTTTAACTCCTACTTGCTGAAACTCGCCATTCGAGAACCCATTTCTAACCCCCTCACCGCTCTCTCTTCGTGGACATACATATCTCGAGTTACTTGAGAAAGTTTTACCTTTTGAGATGTATGCCGTTCTACGTCTAGCCTTAATGTAGGGCCTGGAATTTTAAACTCGAGAGCCGCGCGCACCGGCTGCAGATGGACTCAAACGAACCGGGACAACACTAATCATTCCTAAGGGGTACTGACGGCATTAACATGCGCGTTAGGTTCCGTTGGATAACTCCCCGATCCTTTGCGATTACCCACTAAACTATTCTAGGGCAAGCTGGATAATGTTAAGCAGGATACGACTCTGAACAACTATAATTCCGCGAAGCCACCCATTCTTTACAAGAGGCCTGGTAGGATTGAGAGTTCTCGTATTTACCTCAATCGCCTGCATAGCCACGTATCCAGGGATCACCCCCTTGCAATTCCCGAAGCTTCGAAACGTGGGCGCCAGCGATGAAGAGAAAGTAATGATAAGGGTATCTAGTTTACGTAGTTCTGCGGAGTTCAATGTGGCGCATATGCCTTTCCTAGTAGCAACCATCGACGCACGTCACGTGGCACTCGTGGCGTCCCTTGCTATACGCGGTCACAAGATATACAACAATAAGTATCTCAGGGTGTGAGCGCATTATCCGGACCGCTCATCTAGAGCTCTCCTACTACAAGTTTTATGGCCGCGGGGCCTACGGACTGTATTTGGTACGAAGTTTGGGCTGGGGGCAGGCTCTATCGTTGAATGACCCTATAAATTCTACTCGTGTCTGGCGCATAGGGGTGAACCCTCATTAAAACTGAGCACCCAGAACGTAACACGCGAAAGACAACAATTTAGCGCTTCTCACGGTTCGCCCCCTCGAAAGCAATCTGCCCGTCGATCATAAACACATGC
