# Supplementary material for: How Good Are Indirect Tests at Detecting Recombination in Human mtDNA?
Source: G3 (Bethesda). 2013 Jul 1;3(7):1095–104. doi: 10.1534/g3.113.006510 (PMC3704238; doi:10.1534/g3.113.006510)
Supplement: Supporting Information [file supp_g3.113.006510_FileS2.gz › SequenceData/mtDNA_ratehet&popgrowth/0/3rdbase/Infiles/0_52-new.txt]

33 2284
seq00001   GAGGGGTGTGCTTTTCTGGTTTGTCCAATTACCGTAATGAAATTTTTAGGGTTGGGGCCTGGCGTATGCAGTGTCCTTACTAAGCTATGATTACCTCCTGCTCAAAACCGGATCCTCACACCAAACAGTGAACGCCTGCCCCACGATACCTGCTCTTAGGCGATGCTTGAGGCCGAAGACGGCCAGGGACCTTCGGTTATGCTTCCAGCCACCATCGAAGACGCCACGGCACCAGCGGATCTAAGAACTAGTCCTTACGCTTAAACTTTTCCTGCACTCTCTCCTAGAAGTTGAGCACTAAAACACGGCGCGAAGTGGCAGGTGGCGTATAACCATTGCGCCAGGGGCAGTGGGCGGGAAATAATGCCCATAGGTACGGTGGTAAATTCGTGTCGACCGATGCAATTAACATAGCCGCATATTATCCAGGTTCCCAGAACGGAGACAGGACCACTGTTCAAAAGAAGCAGTCCCAACAGCACGGGCTATATAGCGTACCCTTGGACAACGAGCCTATGGCTCCCAGGAGCCTGACAATCTAGGGAAGCGTAACTGTTAAGATTGATGCCTAACGCGCCGGTCTATTCAGACCTCGCTCTATCCGATACCAATGAATAGCTAGCAAGCACTCCTAGCCTTGGAGGGTACGCGCAAACAGTACGTGGCGCGTCCTGTGACCGATCCGCAGTTTAGACCATCCTTATGGTAGTGTCACCTGGAATAATTGGCTAGACGTAGTCTCTGTGAATCTGGGACGCAGGCATGCTCGCAAAACCTGACCCCTTGTGGTAGAGGACTGCTAGGACAACACCGAAAAGCACGATACGCACTTTCGCCCCTAAACGGACGTGTGCCAGCAGGACATCCGACTGTTTGTGCATAGTTAGGATAACTGCAGGATAGGTGCGGTCGGGGAATAAAACTGCGTGGGCCAGAGGTACTATCACTCCCATTAGAGGATCCCCGGCCTGCCAGGCATCCGTGTAATTGACCTCTGCAGAGCTTTTCCCAATAAACCTTGAATAACGATAACTAGCTCACCATCGAAGTCAATTCCTAGCAGGAGCGGTTCTAACAAGCCGTACACCCTCGCTTAATAGGATGCGTCACAATCAATCCCGATACCTAATAGTCCTCCGGACTGGGCTCGCTCAGGAGACGGGAGAGTTCTTGTCGCCCGTCCTGGGCAGGGGGAGGTTCTTAGGGGCTGACTGATTTCTCCATGCTTGGCTGCTAGATCGGCTAGTAAAGTAAGAGTTCAGCGGGATCGAAGGTTTAATTCACTTCAATCTGGGGTCATAACGGGACGGGAAATTGTCCGGATCGCAGGGGCTTGAGTACACAACTATCGCATTCAAAGGATATGGTACAGTTTTTATATTAGCGATGTATTAGAAAAATAAATCGGCGCTGAGGGGGTTAGCGTTCCCATTGTTGGCTTGATTATAGGACATGAGTCCAGACTCAGATCTGGAGCCAACTTGTAGCTCAACCGTGTGAGGGAAACGAGTACGTTCGACTGTCTGGGCAGGAACGTCCGAAACGCAGTATGGTTGTCCAGCCTGAAACTAAGGTTGAGCGACCAGGAGTTCTCGATTATCTTTTGGGCATTAACCTGTGAATCCTTGAGAATTACTTACTTCAGAAGGCGCGCACTCGTGTAAATCTTGCCCGTATAGCCTATACGACTCGCTGGCATCATGGCTACCTCCCTCTTAATCGTCGCTTCTGCAAAGGCAGCTTTCCGAAAAGAATTCGGATTATAAACCTGACGCTCCACGCACTAACTGACAATGAGTAATTTTACGACGGCTAACTTCAGTGGTGTATGGTTAGGGCCACGGGGGCACAGTGATCTGTTGATATAGTTTGATACTGCCTACGCGTGGGCTGCGGTTGAACGTACCTTTGTCAGTTACGTCAAGAAATGGTCCGATATATCCATGCCGCATAGTACCCGGGTTATTCGACGCGATCGCCCAGGCCTTGTCACCACTAGGGCCTCGCTGCCTTTCTCTACTAATGGCCAAAACGTCAACTTAACGGCGTCAACGAGTTTTGGCTTCTCCGAAATTCAACGTTTACTGGCGCGGCATAGTCCAGGGAGACACAGTTTGTCGTACGGGTTTAAGTTGATCTACAAATGACGGACAGGAACGTCGAACTTGCGGAGTCGTAAGTTTATGTTGATCGTCGGTAGATACACCTTCTCTCCCATCGAATTGCGGTGTAATTTTATATGAAATTTCAGGACCCCCACATAGCTGCGGACAGTCAACCACGG
seq00002   GAGGGGTGTGCTTTTCTGGTTTGTCCAATTACCGTAATGAAATTTTTAGGGTTGGGGCCTGGCGTATGCAGTGTCCTTACTAAGCTATGATTACCTCCTGCTCAAAACCGGATCCTCACACCAAACAGTGAACGCCTGCCCCACGATACCTGCTCTTAGGCGATGCTTGAGGCCGAAGACGGCCAGGGACCTTCGGTTATGCTTCCAGCCACCATCGAAGACGCCACGGCACCAGCGGATCTAAGAACTAGTCCTTACGCTTAAACTTTTCCTGCACGCTCTCCTAGAAGTTGAGCACTAAAACACGGCGCGAAGTGGCAGGTGGCGTATAACCATTGCGCCAGGGGCAGTGGGCGGGAAATAATGCCCATAGGTACGGTGGTAAATTCGTGTCGACCGATGCAATTAACATAGCCGCATATTATCCAGGTTCCCAGAACGGAGACAGGACCACTGTTCAAAAGAAGCAGTCCCAACAGCACGGGCTATATAGCGTACCCTTGGACAACGAGCCTATGGCTCCCAGGAGCCTGACAATCTAGGGAAGCGTAACTGTTAAGATTGATGCCTAACGCGCCGGTCTATTCAGACCTCGCTCTATCCGATACCAATGAATAGCTAGCAAGCACTCCTAGCCTTGGAGGGTACGCGCAAACAGTACGTGGCGCGTCCTGTGACCGATCCGCAGTTTAGACCATCCTTATGGTAGTGTCACCTGGAATAATTGGCTAGACGTAGTCTCTGTGAATCTGGGACGCAGGCATGCTCGCAAAACCTGACCCCTTGTGGTAGAGGACTGCTAGGACAACACCGAAAAGCACGATACGCACTTTCGCCCCTAAACGGACGTGTGCCAGCAGGACATCCGACTGTTTGTGCATAGTTAGGATAACTGCAGGATAGGTGCGGTCGGGGAATAAAACTGCGTGGGCCAGAGGTACTATCACTCCCATTAGAGGATCCCCGGCCTGCCAGGCATCCGTGTAATTGACCTCTGCAGAGCTTTTCCCAATAAACCTTGAATAACGATAACTAGCTCACCATCGAAGTCAATTCCTAGCAGGAGCGGTTCTAACAAGCCGTACACCCTCGCTTAATAGGATGCGTCACAATCAATCCCGATACCTAATAGTCCTCCGGACTGGGCTCGCTCAGGAGACGGGAGAGTTCTTGTCGCACGTCCTGGGCAGGGGGAGGTTCTTAGGGGCTGACTGATTTCTCCATGCTTGGCTGCTAGATCGGCTAGTAAAGTAAGAGTTCAGCGGGATCGAAGGTTTAATTCACTTCAATCTGGGGTCATAACGGGACGGGAAATTGTCCGGATCGCAGGGGCTTGAGTACACAACTATCGCATTCAAAGGATATGGTACAGTTTTTATATTAGCGATGTATTAGAAAAATAAATCGGCGCTGAGGGGGTTAGCGTTCCCATTGTTGGCTTGATTATAGGACATGAGTCCAGACTCAGATCTGGAGCCAACTTGTAGCTCAACCGTGTGAGGGAAACGAGTACGTTCGACTGTCTGGGCAGGAACGTCCGAAACGCAGTATGGTTGTCCATCCTGAAACTAAGGTTGAGCGACCAGGAGTTCTCGATTATCTTTTGGGCATTAACCTGTGAATCCTTGAGAATTACTTACTTCAGAAGGCGCGCACTCGTGTAAATCTTGCCCGTATAGCCTATACGACTCGCTGGCATCATGGCTACCTCCCTCTTAATCGTCGCTTCTGCAAAGGCAGCTTTCCGAAAAGAATTCGGATTATAAACCTGACGCTCCACGCACTAACTGACAATGAGTAATTTTACGACGGCTAACTTCAGTGGTGTATGGTTAGGGCCACGGGGGCACAGTGATCTGTTGATATAGTTTGATACTGCCTACGCGTGGGCTGCGGTTGAACGTACCTTTGTCAGTTACGTCAAGAAATGGTCCGATATATCCATGCCGCATAGTACCCGGGTTATTCGACGCGATCGCCCAGGCCTTGTCACCACTAGGGCCTCGCTGCCTTTCTCTACTAATGGCCAAAACGTCAACTTAACGGCGTCAACGAGTTTTGGCTTCTCCGAAATTCAACGTTTACTGGCGCGGCATAGTCCAGGGAGACACAGTTTGTCGTACGGGTTTAAGTTGATCTACAAATGACGGACAGGAACGTCGAACTTGCGGAGTCGTAAGTTTATGTTGATCGTCGGTAGATACACCTTCTCTCCCATCGAATTGCGGTGTAATTTTATATGAAATTTCAGGACCCCCACATAGCTGCGGACAGTCAACCACGG
seq00003   GAGGGGTGTGCTTTTCTGGTTTGTCCAATTACCGTAATGAAATTTTTAGGGTTGGGGCCTGGCGTATGCAGTGTCCTTACTAAGCTATGATTACCTCCTGCTCAAAACCGGATCCTCACACCAAACAGTGAACGCCTGCCCCACGATACCTGCTCTTAGGCGATGCTTGAGGCCGAAGACGGCCAGGGACCTTCGGTTATGCTTCCAGCCACCATCGAAGACGCCACGGCACCAGCGGATCTAAGAACTAGTCCTTACGCTTAAACTTTTCCTGCACGCTCTCCTAGAAGTTGAGCACTAAAACACGGCGCGAAGTGGCAGGTGGCGTATAACCATTGCGCCAGGGGCAGTGGGCGGGAAATAATGCCCATAGGTACGGTGGTAAATTCGTGTCGACCGATGCAATTAACATAGCCGCATATTATCCAGGTTCCCAGAACGGAGACAGGACCACTGTTCAAAAGAAGCAGTCCCAACAGCACGGGCTATATAGCGTACCCTTGGACAACGAGCCTATGGCTCCCAGGAGCCTGACAATCTAGGGAAGCGTAACTGTTAAGATTGATGCCTAACGCGCCGGTCTATTCAGACCTCGCTCTATCCGATACCAATGAATAGCTAGCAAGCACTCCTAGCCTTGGAGGGTACGCGCAAACAGTACGTGGCGCGTCCTGTGACCGATCCGCAGTTTAGACCATCCTTATGGTAGTGTCACCTGGAATAATTGGCTAGACGTAGTCTCTGTGAATCTGGGACGCAGGCATGCTCGCAAAACCTGACCCCTTGTGGTAGAGGACTGCTAGGACAAAACCGAAAAGCACGATACGCACTTTCGCCCCTAAACGGACGTGTGCCAGCAGGACATCCGACTGTTTGTGCATAGTTAGGATAACTGCAGGATAGGTGCGGTCTGGGAATAAAACTGCGTGGGCCAGAGGTACTATCACTCCCATTAGAGGATCCCCGGCCTGCCAGGCATCCGTGTAATTGACCTCTGCAGAGCTTTTCCCAATAAACCTTGAATAACGATAACTAGCTCACCATCGAAGTCAATTCCTAGCAGGAGCGGTTCTAACAAGCCGTACACCCTCGCTTAATAGGATGCGTCACAATCAATCCCGATACCTAATAGTCCTCCGGACTGGGCTCGCTCAGGAGACGGGAGAGTTCTTGTCGCACGTCCTGGGCAGGGGGAGGTTCTTAGGGGCTGACTGATTTCTCCATGCTTGGCTGCTAGATCGGCTAGTAAAGTAAGAGTTCAGCGGGATCGAAGGTTTAATTCACTTCAATCTGGGGTCATAACGGGACGGGAAATTGTCCGGATCGCAGGGGCTTGAGTACACAACTATCGCATTCAAAGGATATGGTACAGTTTTTATATTAGCGATGTATTAGAAAAATAAATCGTCGCTGAGGGGGTTAGCGTTCCCATTGTTGGCTTGATTATAGGACATGAGTCCAGACTCAGATCTGGAGCCAACTTGTAGCTCAACCGTGTGAGGGAAACGAGTACGTTCGACTGTCTGGGCAGGAACGTCCGAAACGCAGTATGGTTGTCCAGCCTGAAACTAAGGTTGAGCGACCAGGAGTTCTCGATTATCTTTTGGGCATTAACCTGTGAATCCTTGAGAATTACTTACTTCAGAAGGCGCGCACTCGTGTAAATCTTGCCCGTATAGCCTATACGACTCGCTGGCATCATGGCTACCTCCCTCTTAATCGTCGCTTCTGCAAAGGCAGCTTTCCGAAAAGAATTCGGATTATAAACCTGACGCTCCACGCACTAACTGACAATGAGTAATTTTACGACGGCTAACTTCAGTGGTGTATGGTTAGGGCCACGGGGGCACAGTGATCTGTTGATATAGTTTGATACTGCCTACGCGTGGGCTGCGGTTGAACGTACCTTTGTCAGTTACGTCAAGAAATGGTCCGATATATCCATGCCGCATAGTACCCGGGTTATTCGACGCGATCGCCCAGGCCTTGTCACCACTAGGGCCTCGCTGCCTTTCTCTACTAATGGCCAAAACGTCAACTTAACGGCGTCAACGAGTTTTGGCTTCTCCGAAATTCAACGTTTACTGGCGCGGCATAGTCCAGGGAGACACAGTTTGTCGTACGGGTTTAAGTTGATCTACAAATGACGGACAGGAACGTCGAACTTGCGGAGTCGTAAGTTTATGTTGATCGTCGGTAGATACACCTTCTCTCCCATCGAATTGCGGTGTAATTTTATATGAAATTTCAGGACCCCCACATAGCTGCGGACAGTCAACCACGG
seq00004   GAGGGGTGTGCTTTTCTGGTTTGTCCAATTACCGTAATGAAATTTTTAGGGTTGGGGCCTGGCGTATGCAGTGTCCTTACTAAGCTATGATTACCTCCTGCTCAAAACCGGATCCTCACACCAAACAGTGAACGCCTGCCCCACGATACCTGCTCTTAGGCGATGCTTGAGGCCGAAGACGGCCAGGGACCTTCGGTTATGCTTCCAGCCACCATCGAAGACGCCACGGCACCAGCGGATCTAAGAACTAGTCCTTACGCTTAAACTTTTCCTGCACTCTCTCCTAGAAGTTGAGCACTAAAACACGGCGCGAAGTGGCAGGTGGCGTATAACCATTGCGCCAGGGGCAGTGGGCGGGAAATAATGCCCATAGGTACGGTGGTAAATTCGTGTCGACCGATGCAATTAACATAGCCGCATATTATCCAGGTTCCCAGAACGGAGACAGGACCACTGTTCAAAAGAAGCAGTCCCAACAGCACGGGCTATATAGCGTACCCTTGGACAACGAGCCTATGGCTCCCAGGAGCCTGACAATCTAGGGAAGCGTAACTGTTAAGATTGATGCCTAACGCGCCGGTCTATTCAGACCTCGCTCTATCCGATACCAATGAATAGCTAGCAAGCACTCCTAGCCTTGGAGGGTACGCGCAAACAGTACGTGGCGCGTCCTGTGACCGATCCGCAGTTTAGACCATCCTTATGGTAGTGTCACCTGGAATAATTGGCTAGACGTAGTCTCTGTGAATCTGGGACGCAGGCATGCTCGCAAAACCTGACCCCTTGTGGTAGAGGACTGCTAGGACAACACCGAAAAGCACGATACGCACTTTCGCCCCTAAACGGACGTGTGCCAGCAGGACATCCGACTGTTTGTGCATAGTTAGGATAACTGCAGGATAGGTGCGGTCGGGGAATAAAACTGCGTGGGCCAGAGGTACTATCACTCCCATTAGAGGATCCCCGGCCTGCCAGGCATCCGTGTAATTGACCTCTGCAGAGCTTTTCCCAATAAACCTTGAATAACGATAACTAGCTCACCATCGAAGTCAATTCCTAGCAGGAGCGGTTCTAACAAGCCGTACACCCTCGCTTAATAGGATGCGTCACAATCAATCCCGATACCTAATAGTCCTCCGGACTGGGCTCGCTCAGGAGACGGGAGAGTTCTTGTCGCCCGTCCTGGGCAGGGGGAGGTTCTTAGGGGCTGACTGATTTCTCCATGCTTGGCTGCTAGATCGGCTAGTAAAGTAAGAGTTCAGCGGGATCGAAGGTTTAATTCACTTCAATCTGGGGTCATAACGGGACGGGAAATTGTCCGGATCGCAGGGGCTTGAGTACACAACTATCGCATTCAAAGGATATGGTACAGTTTTTATATTAGCGATGTATTAGAAAAATAAATCGGCGCTGAGGGGGTTAGCGTTCCCATTGTTGGCTTGATTATAGGACATGAGTCCAGACTCAGATCTGGAGCCAACTTGTAGCTCAACCGTGTGAGGGAAACGAGTACGTTCGACTGTCTGGGCAGGAACGTCCGAAACGCAGTATGGTTGTCCAGCCTGAAACTAAGGTTGAGCGACCAGGAGTTCTCGATTATCTTTTGGGCATTAACCTGTGAATCCTTGAGAATTACTTACTTCAGAAGGCGCGCACTCGTGTAAATCTTGCCCGTATAGCCTATACGACTCGCTGGCATCATGGCTACCTCCCTCTTAATCGTCGCTTCTGCAAAGGCAGCTTTCCGAAAAGAATTCGGATTATAAACCTGACGCTCCACGCACTAACTGACAATGAGTAATTTTACGACGGCTAACTTCAGTGGTGTATGGTTAGGGCCACGGGGGCACAGTGATCTGTTGATATAGTTTGATACTGCCTACGCGTGGGCTGCGGTTGAACGTACCTTTGTCAGTTACGTCAAGAAATGGTCCGATATATCCATGCCGCATAGTACCCGGGTTATTCGACGCGATCGCCCAGGCCTTGTCACCACTAGGGCCTCGCTGCCTTTCTCTACTAATGGCCAAAACGTCAACTTAACGGCGTCAACGAGTTTTGGCTTCTCCGAAATTCAACGTTTACTGGCGCGGCATAGTCCAGGGAGACACAGTTTGTCGTACGGGTTTAAGTTGATCTACAAATGACGGACAGGAACGTCGAACTTGCGGAGTCGTAAGTTTATGTTGATCGTCGGTAGATACACCTTCTCTCCCATCGAATTGCGGTGTAATTTTATATGAAATTTCAGGACCCCCACATAGCTGCGGACAGTCAACCACGG
seq00005   GAGGGGTGTGCTTTTCTGGTTTGTCCAATTACCGTAATGAAATTTTTAGGGTTGGGGCCTGGCGTATGCAGTGTCCTTACTAAGCTATGATTACCTCCTGCTCAAAACCGGATCCTCACACCAAACAGTGAACGCCTGCCCCACGATACCTGCTCTTAGGCGATGCTTGAGGCCGAAGACGGCCAGGGACCTTCGGTTATGCTTCCAGCCACCATCGAAGACGCCACGGCACCAGCGGATCTAAGAACTAGTCCTTACGCTTAAACTTTTCCTGCACTCTCTCCTAGAAGTTGAGCACTAAAACACGGCGCGAAGTGGCAGGTGGCGTATAACCATTGCGCCAGGGGCAGTGGGCGGGAAATAATGCCCATAGGTACGGTGGTAAATTCGTGTCGACCGATGCAATTAACATAGCCGCATATTATCCAGGTTCCCAGAACGGAGACAGGACCACTGTTCAAAAGAAGCAGTCCCAACAGCACGGGCTATATAGCGTACCCTTGGACAACGAGCCTATGGCTCCCAGGAGCCTGACAATCTAGGGAAGCGTAACTGTTAAGATTGATGCCTAACGCGCCGGTCTATTCAGACCTCGCTCTATCCGATACCAATGAATAGCTAGCAAGCACTCCTAGCCTTGGAGGGTACGCGCAAACAGTACGTGGCGCGTCCTGTGACCGATCCGCAGTTTAGACCATCCTTATGGTAGTGTCACCTGGAATAATTGGCTAGACGTAGTCTCTGTGAATCTGGGACGCAGGCATGCTCGCAAAACCTGACCCCTTGTGGTAGAGGACTGCTAGGACAACACCGAAAAGCACGATACGCACTTTCGCCCCTAAACGGACGTGTGCCAGCAGGACATCCGACTGTTTGTGCATAGTTAGGATAACTGCAGGATAGGTGCGGTCGGGGAATAAAACTGCGTGGGCCAGAGGTACTATCACTCCCATTAGAGGATCCCCGGCCTGCCAGGCATCCGTGTAATTGACCTCTGCAGAGCTTTTCCCAATAAACCTTGAATAACGATAACTAGCTCACCATCGAAGTCAATTCCTAGCAGGAGCGGTTCTAACAAGCCGTACACCCTCGCTTAATAGGATGCGTCACAATCAATCCCGATACCTAATAGTCCTCCGGACTGGGCTCGCTCAGGAGACGGGAGAGTTCTTGTCGCCCGTCCTGGGCAGGGGGAGGTTCTTAGGGGCTGACTGATTTCTCCATGCTTGGCTGCTAGATCGGCTAGTAAAGTAAGAGTTCAGCGGGATCGAAGGTTTAATTCACTTCAATCTGGGGTCATAACGGGACGGGAAATTGTCCGGATCGCAGGGGCTTGAGTACACAACTATCGCATTCAAAGGATATGGTACAGTTTTTATATTAGCGATGTATTAGAAAAATAAATCGGCGCTGAGGGGGTTAGCGTTCCCATTGTTGGCTTGATTATAGGACATGAGTCCAGACTCAGATCTGGAGCCAACTTGTAGCTCAACCGTGTGAGGGAAACGAGTACGTTCGACTGTCTGGGCAGGAACGTCCGAAACGCAGTATGGTTGTCCAGCCTGAAACTAAGGTTGAGCGACCAGGAGTTCTCGATTATCTTTTGGGCATTAACCTGTGAATCCTTGAGAATTACTTACTTCAGAAGGCGCGCACTCGTGTAAATCTTGCCCGTATAGCCTATACGACTCGCTGGCATCATGGCTACCTCCCTCTTAATCGTCGCTTCTGCAAAGGCAGCTTTCCGAAAAGAATTCGGATTATAAACCTGACGCTCCACGCACTAACTGACAATGAGTAATTTTACGACGGCTAACTTCAGTGGTGTATGGTTAGGGCCACGGGGGCACAGTGATCTGTTGATATAGTTTGATACTGCCTACGCGTGGGCTGCGGTTGAACGTACCTTTGTCAGTTACGTCAAGAAATGGTCCGATATATCCATGCCGCATAGTACCCGGGTTATTCGACGCGATCGCCCAGGCCTTGTCACCACTAGGGCCTCGCTGCCTTTCTCTACTAATGGCCAAAACGTCAACTTAACGGCGTCAACGAGTTTTGGCTTCTCCGAAATTCAACGTTTACTGGCGCGGCATAGTCCAGGGAGACACAGTTTGTCGTACGGGTTTAAGTTGATCTACAAATGACGGACAGGAACGTCGAACTTGCGGAGTCGTAAGTTTATGTTGATCGTCGGTAGATACACCTTCTCTCCCATCGAATTGCGGTGTAATTTTATATGAAATTTCAGGACCCCCACATAGCTGCGGACAGTCAACCACGG
seq00006   GAGGGGTGTGCTTTTCTGGTTTGTCCAATTACCGTAATGAAATTTTTAGGGTTGGGGCCTGGCGTATGCAGTGTCCTTACTAAGCTATGATTACCTCCTGCTCAAAACCGGATCCTCACACCAAACAGTGAACGCCTGCCCCACGATACCTGCTCTTAGGCGATGCTTGAGGCCGAAGACGGCCAGGGACCTTCGGTTATGCTTCCAGCCACCATCGAAGACGCCACGGCACCAGCGGATCTAAGAACTAGTCCTTACGCTTAAACTTTTCCTGCACGCTCTCCTAGAAGTTGAGCACTAAAACACGGCGCGAAGTGGCAGGTGGCGTATAACCATTGCGCCAGGGGCAGTGGGCGGGAAATAATGCCCATAGGTACGGTGGTAAATTCGTGTCGACCGATGCAATTAACATAGCCGCATATTATCCAGGTTCCCAGAACGGAGACAGGACCACTGTTCAAAAGAAGCAGTCCCAACAGCACGGGCTATATAGCGTACCCTTGGACAACGAGCCTATGGCTCCCAGGAGCCTGACAATCTAGGGAAGCGTAACTGTTAAGATTGATGCCTAACGCGCCGGTCTATTCAGACCTCGCTCTATCCGATACCAATGAATAGCTAGCAAGCACTCCTAGCCTTGGAGGGTACGCGCAAACAGTACGTGGCGCGTCCTGTGACCGATCCGCAGTTTAGACCATCCTTATGGTAGTGTCACCTGGAATAATTGGCTAGACGTAGTCTCTGTGAATCTGGGACGCAGGCATGCTCGCAAAACCTGACCCCTTGTGGTAGAGGACTGCTAGGACAACACCGAAAAGCACGATACGCACTTTCGCCCCTAAACGGACGTGTGCCAGCAGGACATCCGACTGTTTGTGCATAGTTAGGATAACTGCAGGATAGGTGCGGTCGGGGAATAAAACTGCGTGGGCCAGAGGTACTATCACTCCCATTAGAGGATCCCCGGCCTGCCAGGCATCCGTGTAATTGACCTCTGCAGAGCTTTTCCCAATAAACCTTGAATAACGATAACTAGCTCACCATCGAAGTCAATTCCTAGCAGGAGCGGTTCTAACAAGCCGTACACCCTCGCTTAATAGGATGCGTCACAATCAATCCCGATACCTAATAGTCCTCCGGACTGGGCTCGCTCAGGAGACGGGAGAGTTCTTGTCGCACGTCCTGGGCAGGGGGAGGTTCTTAGGGGCTGACTGATTTCTCCATGCTTGGCTGCTAGATCGGCTAGTAAAGTAAGAGTTCAGCGGGATCGAAGGTTTAATTCACTTCAATCTGGGGTCATAACGGGACGGGAAATTGTCCGGATCGCAGGGGCTTGAGTACACAACTATCGCATTCAAAGGATATGGTACAGTTTTTATATTAGCGATGTATTAGAAAAATAAATCGGCGCTGAGGGGGTTAGCGTTCCCATTGTTGGCTTGATTATAGGACATGAGTCCAGACTCAGATCTGGAGCCAACTTGTAGCTCAACCGTGTGAGGGAAACGAGTACGTTCGACTGTCTGGGCAGGAACGTCCGAAACGCAGTATGGTTGTCCATCCTGAAACTAAGGTTGAGCGACCAGGAGTTCTCGATTATCTTTTGGGCATTAACCTGTGAATCCTTGAGAATTACTTACTTCAGAAGGCGCGCACTCGTGTAAATCTTGCCCGTATAGCCTATACGACTCGCTGGCATCATGGCTACCTCCCTCTTAATCGTCGCTTCTGCAAAGGCAGCTTTCCGAAAAGAATTCGGATTATAAACCTGACGCTCCACGCACTAACTGACAATGAGTAATTTTACGACGGCTAACTTCAGTGGTGTATGGTTAGGGCCACGGGGGCACAGTGATCTGTTGATATAGTTTGATACTGCCTACGCGTGGGCTGCGGTTGAACGTACCTTTGTCAGTTACGTCAAGAAATGGTCCGATATATCCATGCCGCATAGTACCCGGGTTATTCGACGCGATCGCCCAGGCCTTGTCACCACTAGGGCCTCGCTGCCTTTCTCTACTAATGGCCAAAACGTCAACTTAACGGCGTCAACGAGTTTTGGCTTCTCCGAAATTCAACGTTTACTGGCGCGGCATAGTCCAGGGAGACACAGTTTGTCGTACGGGTTTAAGTTGATCTACAAATGACGGACAGGAACGTCGAACTTGCGGAGTCGTAAGTTTATGTTGATCGTCGGTAGATACACCTTCTCTCCCATCGAATTGCGGTGTAATTTTATATGAAATTTCAGGACCCCCACATAGCTGCGGACAGTCAACCACGG
seq00007   GAGGGGTGTGCTTTTCTGGTTTGTCCAATTACCGTAATGAAATTTTTAGGGTTGGGGCCTGGCGTATGCAGTGTCCTTACTAAGCTATGATTACCTCCTGCTCAAAACCGGATCCTCACACCAAACAGTGAACGCCTGCCCCACGATACCTGCTCTTAGGCGATGCTTGAGGCCGAAGACGGCCAGGGACCTTCGGTTATGCTTCCAGCCACCTTCGAAGACGCCACGGCACCAGCGGATCTAAGAACTAGTCCTTACGCTTAAACTTTTCCTGCACGCTCTCCTAGAAGTTGAGCACTAAAACACGGCGCGAAGTGGCAGGTGGCGTATAACCATTGCGCCAGGGGCAGTGGGCGGGAAATAATGCCCATAGGTACGGTGGTAAATTCGTGTCGACCGATGCAATTAACATAGCCGCATATTATCCAGGTTCCCAGAACGGAGACAGGACCACTGTTCAAAAGAAGCAGTCCCAACAGCACGGGCTATATAGCGTACCCTTGGACAACGAGCCTATGGCTCCCAGGAGCCTGACAATCTAGGGAAGCGTAACTGTTAAGATTGATGCCTAACGCGCCGGTCTATTCAGACCTCGCTCTATCCGATACCAATGAATAGCTAGCAAGCACTCCTAGCCTTGGAGGGTACGCGCAAACAGTACGTGGCGCGTCCTGTGACCGATCCGCAGTTTAGACCATCCTTATGGTAGTGTCACCTGGAATAATTGGCTAGACGTAGTCTCTGTGAATCTGGGACGCAGGCATGCTCGCAAAACCTGACCCCTTGTGGTAGAGGACTGCTAGGACAACACCGAAAAGCACGATACGCACTTTCGCCCCTAAACGGACGTGTGCCAGCAGGACATCCGACTGTTTGTGCATAGTTAGGATAACTGCAGGATAGGTGCGGTCGGGGAATAAAACTGCGTGGGCCAGAGGTACTATCACTCCCATTAGAGGATCCCCGGCCTGCCAGGCATCCGTGTAATTGACCTCTGCAGAGCTTTTCCCAATAAACCTTGAATAACGATAACTAGCTCACCATCGAAGTCAATTCCTAGCAGGAGCGGTTCTAACAAGCCGTACACCCTCGCTTAATAGGATGCGTCACAATCAATCCCGATACCTAATAGTCCTCCGGACTGGGCTCGCTCAGGAGACGGGAGAGTTCTTGTCGCACGTCCTGGGCAGGGGGAGGTTCTTAGGGGCTGACTGATTTCTCCATGCTTGGCTGCTAGATCGGCTAGTAAAGTAAGAGTTCAGCGGGATCGAAGGTTTAATTCACTTCAATCTGGGGTCATAACGGGACGGGAAATTGTCCGGATCGCAGGGGCTTGAGTACACAACTATCGCATTCAAAGGATATGGTACAGTTTTTATATTAGCGATGTATTAGAAAAATAAATCGGCGCTGAGGGGGTTAGCGTTCCCATTGTTGGCTTGATTATAGGACATGAGTCCAGACTCAGATCTGGAGCCAACTTGTAGCTCAACCGTGTGAGGGAAACGAGTACGTTCGACTGTCTGGGCAGGAACGTCCGAAACGCAGTATGGTTGTCCAGCCTGAAACTAAGGTTGAGCGACCAGGAGTTCTCGATTATCTTTTGGGCATTAACCTGTGAATCCTTGAGAATTACTTACTTCAGAAGGCGCGCACTCGTGTAAATCTTGCCCGTATAGCCTATACGACTCGCTGGCATCATGGCTACCTCCCTCTTAATCGTCGCTTCTGCAAAGGCAGCTTTCCGAAAAGAATTCGGATTATAAACCTGACGCTCCACGCACTAACTGACAATGAGTAATTTTACGACGGCTAACTTCAGTGGTGTATGGTTAGGGCCACGGGGGCACAGTGATCTGTTGATATAGTTTGATACTGCCTACGCGTGGGCTGCGGTTGAACGTACCTTTGTCAGTTACGTCAAGAAATGGTCCGATATATCCATGCCGCATAGTACCCGGGTTATTCGACGCGATCGCCCAGGCCTTGTCACCACTAGGGCCTCGCTGCCTTTCTCTACTAATGGCCAAAACGTCAACTTAACGGCGTCAACGAGTTTTGGCTTCTCCGAAATTCAACGTTTACTGGCGCGGCATAGTCCAGGGAGACACAGTTTGTCGTACGGGTTTAAGTTGATCTACAAATGACGGACAGGAACGTCGAACTTGCGGAGTCGTAAGTTTATGTTGATCGTCGGTAGATACACCTTCTCTCCCATCGAATTGCGGTGTAATTTTATATGAAATTTCAGGACCCCCACATAGCTGCGGACAGTCAACCACGG
seq00008   GAGGGGTGTGCTTTTCTGGTTTGTCCAATTACCGTAATGAAATTTTTAGGGTTGGGGCCTGGCGTATGCAGTGTCCTTACTAAGCTATGATTACCTCCTGCTCAAAACCGGATCCTCACACCAAACAGTGAACGCCTGCCCCACGATACCTGCTCTTAGGCGATGCTTGAGGCCGAAGACGGCCAGGGACCTTCGGTTATGCTTCCAGCCACCATCGAAGACGCCACGGCACCAGCGGATCTAAGAACTAGTCCTTACGCTTAAACTTTTCCTGCACGCTCTCCTAGAAGTTGAGCACTAAAACACGGCGCGAAGTGGCAGGTGGCGTATAACCATTGCGCCAGGGGCAGTGGGCGGGAAATAATGCCCATAGGTACGGTGGTAAATTCGTGTCGACCGATGCAATTAACATAGCCGCATATTATCCAGGTTCCCAGAACGGAGACAGGACCACTGTTCAAAAGAAGCAGTCCCAACAGCACGGGCTATATAGCGTACCCTTGGACAACGAGCCTATGGCTCCCAGGAGCCTGACAATCTAGGGAAGCGTAACTGTTAAGATTGATGCCTAACGCGCCGGTCTATTCAGACCTCGCTCTATCCGATACCAATGAATAGCTAGCAAGCACTCCTAGCCTTGGAGGGTACGCGCAAACAGTACGTGGCGCGTCCTGTGACCGATCCGCAGTTTAGACCATCCTTATGGTAGTGTCACCTGGAATAATTGGCTAGACGTAGTCTCTGTGAATCTGGGACGCAGGCATGCTCGCAAAACCTGACCCCTTGTGGTAGAGGACTGCTAGGACAAAACCGAAAAGCACGATACGCACTTTCGCCCCTAAACGGACGTGTGCCAGCAGGACATCCGACTGTTTGTGCATAGTTAGGATAACTGCAGGATAGGTGCGGTCTGGGAATAAAACTGCGTGGGCCAGAGGTACTATCACTCCCATTAGAGGATCCCCGGCCTGCCAGGCATCCGTGTAATTGACCTCTGCAGAGCTTTTCCCAATAAACCTTGAATAACGATAACTAGCTCACCATCGAAGTCAATTCCTAGCAGGAGCGGTTCTAACAAGCCGTACACCCTCGCTTAATAGGATGCGTCACAATCAATCCCGATACCTAATAGTCCTCCGGACTGGGCTCGCTCAGGAGACGGGAGAGTTCTTGTCGCACGTCCTGGGCAGGGGGAGGTTCTTAGGGGCTGACTGATTTCTCCATGCTTGGCTGCTAGATCGGCTAGTAAAGTAAGAGTTCAGCGGGATCGAAGGTTTAATTCACTTCAATCTGGGGTCATAACGGGACGGGAAATTGTCCGGATCGCAGGGGCTTGAGTACACAACTATCGCATTCAAAGGATATGGTACAGTTTTTATATTAGCGATGTATTAGAAAAATAAATCGTCGCTGAGGGGGTTAGCGTTCCCATTGTTGGCTTGATTATAGGACATGAGTCCAGACTCAGATCTGGAGCCAACTTGTAGCTCAACCGTGTGAGGGAAACGAGTACGTTCGACTGTCTGGGCAGGAACGTCCGAAACGCAGTATGGTTGTCCAGCCTGAAACTAAGGTTGAGCGACCAGGAGTTCTCGATTATCTTTTGGGCATTAACCTGTGAATCCTTGAGAATTACTTACTTCAGAAGGCGCGCACTCGTGTAAATCTTGCCCGTATAGCCTATACGACTCGCTGGCATCATGGCTACCTCCCTCTTAATCGTCGCTTCTGCAAAGGCAGCTTTCCGAAAAGAATTCGGATTATAAACCTGACGCTCCACGCACTAACTGACAATGAGTAATTTTACGACGGCTAACTTCAGTGGTGTATGGTTAGGGCCACGGGGGCACAGTGATCTGTTGATATAGTTTGATACTGCCTACGCGTGGGCTGCGGTTGAACGTACCTTTGTCAGTTACGTCAAGAAATGGTCCGATATATCCATGCCGCATAGTACCCGGGTTATTCGACGCGATCGCCCAGGCCTTGTCACCACTAGGGCCTCGCTGCCTTTCTCTACTAATGGCCAAAACGTCAACTTAACGGCGTCAACGAGTTTTGGCTTCTCCGAAATTCAACGTTTACTGGCGCGGCATAGTCCAGGGAGACACAGTTTGTCGTACGGGTTTAAGTTGATCTACAAATGACGGACAGGAACGTCGAACTTGCGGAGTCGTAAGTTTATGTTGATCGTCGGTAGATACACCTTCTCTCCCATCGAATTGCGGTGTAATTTTATATGAAATTTCAGGACCCCCACATAGCTGCGGACAGTCAACCACGG
seq00009   GAGGGGTGTGCTTTTCTGGTTTGTCCAATTACCGTAATGAAATTTTTAGGGTTGGGGCCTGGCGTATGCAGTGTCCTTACTAAGCTATGATTACCTCCTGCTCAAAACCGGATCCTCACACCAAACAGTGAACGCCTGCCCCACGATACCTGCTCTTAGGCGATGCTTGAGGCCGAAGACGGCCAGGGACCTTCGGTTATGCTTCCAGCCACCATCGAAGACGCCACGGCACCAGCGGATCTAAGAACTAGTCCTTACGCTTAAACTTTTCCTGCACTCTCTCCTAGAAGTTGAGCACTAAAACACGGCGCGAAGTGGCAGGTGGCGTATAACCATTGCGCCAGGGGCAGTGGGCGGGAAATAATGCCCATAGGTACGGTGGTAAATTCGTGTCGACCGATGCAATTAACATAGCCGCATATTATCCAGGTTCCCAGAACGGAGACAGGACCACTGTTCAAAAGAAGCAGTCCCAACAGCACGGGCTATATAGCGTACCCTTGGACAACGAGCCTATGGCTCCCAGGAGCCTGACAATCTAGGGAAGCGTAACTGTTAAGATTGATGCCTAACGCGCCGGTCTATTCAGACCTCGCTCTATCCGATACCAATGAATAGCTAGCAAGCACTCCTAGCCTTGGAGGGTACGCGCAAACAGTACGTGGCGCGTCCTGTGACCGATCCGCAGTTTAGACCATCCTTATGGTAGTGTCACCTGGAATAATTGGCTAGACGTAGTCTCTGTGAATCTGGGACGCAGGCATGCTCGCAAAACCTGACCCCTTGTGGTAGAGGACTGCTAGGACAACACCGAAAAGCACGATACGCACTTTCGCCCCTAAACGGACGTGTGCCAGCAGGACATCCGACTGTTTGTGCATAGTTAGGATAACTGCAGGATAGGTGCGGTCGGGGAATAAAACTGCGTGGGCCAGAGGTACTATCACTCCCATTAGAGGATCCCCGGCCTGCCAGGCATCCGTGTAATTGACCTCTGCAGAGCTTTTCCCAATAAACCTTGAATAACGATAACTAGCTCACCATCGAAGTCAATTCCTAGCAGGAGCGGTTCTAACAAGCCGTACACCCTCGCTTAATAGGATGCGTCACAATCAATCCCGATACCTAATAGTCCTCCGGACTGGGCTCGCTCAGGAGACGGGAGAGTTCTTGTCGCCCGTCCTGGGCAGGGGGAGGTTCTTAGGGGCTGACTGATTTCTCCATGCTTGGCTGCTAGATCGGCTAGTAAAGTAAGAGTTCAGCGGGATCGAAGGTTTAATTCACTTCAATCTGGGGTCATAACGGGACGGGAAATTGTCCGGATCGCAGGGGCTTGAGTACACAACTATCGCATTCAAAGGATATGGTACAGTTTTTATATTAGCGATGTATTAGAAAAATAAATCGGCGCTGAGGGGGTTAGCGTTCCCATTGTTGGCTTGATTATAGGACATGAGTCCAGACTCAGATCTGGAGCCAACTTGTAGCTCAACCGTGTGAGGGAAACGAGTACGTTCGACTGTCTGGGCAGGAACGTCCGAAACGCAGTATGGTTGTCCAGCCTGAAACTAAGGTTGAGCGACCAGGAGTTCTCGATTATCTTTTGGGCATTAACCTGTGAATCCTTGAGAATTACTTACTTCAGAAGGCGCGCACTCGTGTAAATCTTGCCCGTATAGCCTATACGACTCGCTGGCATCATGGCTACCTCCCTCTTAATCGTCGCTTCTGCAAAGGCAGCTTTCCGAAAAGAATTCGGATTATAAACCTGACGCTCCACGCACTAACTGACAATGAGTAATTTTACGACGGCTAACTTCAGTGGTGTATGGTTAGGGCCACGGGGGCACAGTGATCTGTTGATATAGTTTGATACTGCCTACGCGTGGGCTGCGGTTGAACGTACCTTTGTCAGTTACGTCAAGAAATGGTCCGATATATCCATGCCGCATAGTACCCGGGTTATTCGACGCGATCGCCCAGGCCTTGTCACCACTAGGGCCTCGCTGCCTTTCTCTACTAATGGCCAAAACGTCAACTTAACGGCGTCAACGAGTTTTGGCTTCTCCGAAATTCAACGTTTACTGGCGCGGCATAGTCCAGGGAGACACAGTTTGTCGTACGGGTTTAAGTTGATCTACAAATGACGGACAGGAACGTCGAACTTGCGGAGTCGTAAGTTTATGTTGATCGTCGGTAGATACACCTTCTCTCCCATCGAATTGCGGTGTAATTTTATATGAAATTTCAGGACCCCCACATAGCTGCGGACAGTCAACCACGG
seq00010   GAGGGGTGTGCTTTTCTGGTTTGTCCAATTACCGTAATGAAATTTTTAGGGTTGGGGCCTGGCGTATGCAGTGTCCTTACTAAGCTATGATTACCTCCTGCTCAAAACCGGATCCTCACACCAAACAGTGAACGCCTGCCCCACGATACCTGCTCTTAGGCGATGCTTGAGGCCGAAGACGGCCAGGGACCTTCGGTTATGCTTCCAGCCACCATCGAAGACGCCACGGCACCAGCGGATCTAAGAACTAGTCCTTACGCTTAAACTTTTCCTGCACGCTCTCCTAGAAGTTGAGCACTAAAACACGGCGCGAAGTGGCAGGTGGCGTATAACCATTGCGCCAGGGGCAGTGGGCGGGAAATAATGCCCATAGGTACGGTGGTAAATTCGTGTCGACCGATGCAATTAACATAGCCGCATATTATCCAGGTTCCCAGAACGGAGACAGGACCACTGTTCAAAAGAAGCAGTCCCAACAGCACGGGCTATATAGCGTACCCTTGGACAACGAGCCTATGGCTCCCAGGAGCCTGACAATCTAGGGAAGCGTAACTGTTAAGATTGATGCCTAACGCGCCGGTCTATTCAGACCTCGCTCTATCCGATACCAATGAATAGCTAGCAAGCACTCCTAGCCTTGGAGGGTACGCGCAAACAGTACGTGGCGCGTCCTGTGACCGATCCGCAGTTTAGACCATCCTTATGGTAGTGTCACCTGGAATAATTGGCTAGACGTAGTCTCTGTGAATCTGGGACGCAGGCATGCTCGCAAAACCTGACCCCTTGTGGTAGAGGACTGCTAGGACAACACCGAAAAGCACGATACGCACTTTCGCCCCTAAACGGACGTGTGCCAGCAGGACATCCGACTGTTTGTGCATAGTTAGGATAACTGCAGGATAGGTGCGGTCGGGGAATAAAACTGCGTGGGCCAGAGGTACTATCACTCCCATTAGAGGATCCCCGGCCTGCCAGGCATCCGTGTAATTGACCTCTGCAGAGCTTTTCCCAATAAACCTTGAATAACGATAACTAGCTCACCATCGAAGTCAATTCCTAGCAGGAGCGGTTCTAACAAGCCGTACACCCTCGCTTAATAGGATGCGTCACAATCAATCCCGATACCTAATAGTCCTCCGGACTGGGCTCGCTCAGGAGACGGGAGAGTTCTTGTCGCACGTCCTGGGCAGGGGGAGGTTCTTAGGGGCTGACTGATTTCTCCATGCTTGGCTGCTAGATCGGCTAGTAAAGTAAGAGTTCAGCGGGATCGAAGGTTTAATTCACTTCAATCTGGGGTCATAACGGGACGGGAAATTGTCCGGATCGCAGGGGCTTGAGTACACAACTATCGCATTCAAAGGATATGGTACAGTTTTTATATTAGCGATGTATTAGAAAAATAAATCGGCGCTGAGGGGGTTAGCGTTCCCATTGTTGGCTTGATTATAGGACATGAGTCCAGACTCAGATCTGGAGCCAACTTGTAGCTCAACCGTGTGAGGGAAACGAGTACGTTCGACTGTCTGGGCAGGAACGTCCGAAACGCAGTATGGTTGTCCAGCCTGAAACTAAGGTTGAGCGACCAGGAGTTCTCGATTATCTTTTGGGCATTAACCTGTGAATCCTTGAGAATTACTTACTTCAGAAGGCGCGCACTCGTGTAAATCTTGCCCGTATAGCCTATACGACTCGCTGGCATCATGGCTACCTCCCTCTTAATCGTCGCTTCTGCAAAGGCAGCTTTCCGAAAAGAATTCGGATTATAAACCTGACGCTCCACGCACTAACTGACAATGAGTAATTTTACGACGGCTAACTTCAGTGGTGTATGGTTAGGGCCACGGGGGCACAGTGATCTGTTGATATAGTTTGATACTGCCTACGCGTGGGCTGCGGTTGAACGTACCTTTGTCAGTTGCGTCAAGAAATGGTCCGATATATCCATGCCGCATAGTACCCGGGTTATTCGACGCGATCGCCCAGGCCTTGTCACCACTAGGGCCTCGCTGCCTTTCTCTACTAATGGCCAAAACGTCAACTTAACGGCGTCAACGAGTTTTGGCTTCTCCGAAATTCAACGTTTACTGGCGCGGCATAGTCCAGGGAGACACAGTTTGTCGTACGGGTTTAAGTTGATCTACAAATGACGGACAGGAACGTCGAACTTGCGGAGTCGTAAGTTTATGTTGATCGTCGGTAGATACACCTTCTCTCCCATCGAATTGCGGTGTAATTTTATATGAAATTTCAGGACCCCCACATAGCTGCGGACAGTCAACCACGG
seq00011   GAGGGGTGTGCTTTTCTGGTTTGTCCAATTACCGTAATGAAATTTTTAGGGTTGGGGCCTGGCGTATGCAGTGTCCTTACTAAGCTATGATTACCTCCTGCTCAAAACCGGATCCTCACACCAAACAGTGAACGCCTGCCCCACGATACCTGCTCTTAGGCGATGCTTGAGGCCGAAGACGGCCAGGGACCTTCGGTTATGCTTCCAGCCACCATCGAAGACGCCACGGCACCAGCGGATCTAAGAACTAGTCCTTACGCTTAAACTTTTCCTGCACGCTCTCCTAGAAGTTGAGCACTAAAACACGGCGCGAAGTGGCAGGTGGCGTATAACCATTGCGCCAGGGGCAGTGGGCGGGAAATAATGCCCATAGGTACGGTGGTAAATTCGTGTCGACCGATGCAATTAACATAGCCGCATATTATCCAGGTTCCCAGAACGGAGACAGGACCACTGTTCAAAAGAAGCAGTCCCAACAGCACGGGCTATATAGCGTACCCTTGGACAACGAGCCTATGGCTCCCAGGAGCCTGACAATCTAGGGAAGCGTAACTGTTAAGATTGATGCCTAACGCGCCGGTCTATTCAGACCTCGCTCTATCCGATACCAATGAATAGCTAGCAAGCACTCCTAGCCTTGGAGGGTACGCGCAAACAGTACGTGGCGCGTCCTGTGACCGATCCGCAGTTTAGACCATCCTTATGGTAGTGTCACCTGGAATAATTGGCTAGACGTAGTCTCTGTGAATCTGGGACGCAGGCATGCTCGCAAAACCTGACCCCTTGTGGTAGAGGACTGCTAGGACAACACCGAAAAGCACGATACGCACTTTCGCCCCTAAACGGACGTGTGCCAGCAGGACATCCGACTGTTTGTGCATAGTTAGGATAACTGCAGGATAGGTGCGGTCGGGGAATAAAACTGCGTGGGCCAGAGGTACTATCACTCCCATTAGAGGATCCCCGGCCTGCCAGGCATCCGTGTAATTGACCTCTGCAGAGCTTTTCCCAATAAACCTTGAATAACGATGACTAGCTCACCATCGAAGTCAATTCCTAGCAGGAGCGGTTCTAACAAGCCGTACACCCTCGCTTAATAGGATGCGTCACAATCAATCCCGATACCTAATAGTCCTCCGGACTGGGCTCGCTCAGGAGACGGGAGAGTTCTTGTCGCACGTCCTGGGCAGGGGGAGGTTCTTAGGGGCTGACTGATTTCTCCATGCTTGGCTGCTAGATCGGCTAGTAAAGTAAGAGTTCAGCGGGATCGAAGGTTTAATTCACTTCAATCTGGGGTCATAACGGGACGGGAAATTGTCCGGATCGCAGGGGCTTGAGTACACAACTATCGCATTCAAAGGATATGGTACAGTTTTTATATTAGCGATGTATTAGAAAAATAAATCGGCGCTGAGGGGGTTAGCGTTCCCATTGTTGGCTTGATTATAGGACATGAGTCCAGACTCAGATCTGGAGCCAACTTGTAGCTCAACCGTGTGAGGGAAACGAGTACGTTCGACTGTCTGGGCAGGAACGTCCGAAACGCAGTATGGTTGTCCATCCTGAAACTAAGGTTGAGCGACCAGGAGTTCTCGATTATCTTTTGGGCATTAACCTGTGAATCCTTGAGAATTACTTACTTCAGAAGGCGCGCACTCGTGTAAATCTTGCCCGTATAGCCTATACGACTCGCTGGCATCATGGCTACCTCCCTCTTAATCGTCGCTTCTGCAAAGGCAGCTTTCCGAAAAGAATTCGGATTATAAACCTGACGCTCCACGCACTAACTGACAATGAGTAATTTTACGACGGCTAACTTCAGTGGTGTATGGTTAGGGCCACGGGGGCACAGTGATCTGTTGATATAGTTTGATACTGCCTACGCGTGGGCTGCGGTTGAACGTACCTTTGTCAGTTACGTCAAGAAATGGTCCGATATATCCATGCCGCATAGTACCCGGGTTATTCGACGCGATCGCCCAGGCCTTGTCACCACTAGGGCCTCGCTGCCTTTCTCTACTAATGGCCAAAACGTCAACTTAACGGCGTCAACGAGTTTTGGCTTCTCCGAAATTCAACGTTTACTGGCGCGGCATAGTCCAGGGAGACACAGTTTGTCGTACGGGTTTAAGTTGATCTACAAATGACGGACAGGAACGTCGAACTTGCGGAGTCGTAAGTTTATGTTGATCGTCGGTAGATACACCTTCTCTCCCATCGAATTGCGGTGTAATTTTATATGAAATTTCAGGACCCCCACATAGCTGCGGACAGTCAACCACGG
seq00012   GAGGGGTGTGCTTTTCTGGTTTGTCCAATTACCGTAATGAAATTTTTAGGGTTGGGGCCTGGCGTATGCAGTGTCCTTACTAAGCTATGATTACCTCCTGCTCAAAACCGGATCCTCACACCAAACAGTGAACGCCTGCCCCACGATACCTGCTCTTAGGCGATGCTTGAGGCCGAAGACGGCCAGGGACCTTCGGTTATGCTTCCAGCCACCATCGAAGACGCCACGGCACCAGCGGATCTAAGAACTAGTCCTTACGCTTAAACTTTTCCTGCACGCTCTCCTAGAAGTTGAGCACTAAAACACGGCGCGAAGTGGCAGGTGGCGTATAACCATTGCGCCAGGGGCAGTGGGCGGGAAATAATGCCCATAGGTACGGTGGTAAATTCGTGTCGACCGATGCAATTAACATAGCCGCATATTATCCAGGTTCCCAGAACGGAGACAGGACCACTGTTCAAAAGAAGCAGTCCCAACAGCACGGGCTATATAGCGTACCCTTGGACAACGAGCCTATGGCTCCCAGGAGCCTGACAATCTAGGGAAGCGTAACTGTTAAGATTGATGCCTAACGCGCCGGTCTATTCAGACCTCGCTCTATCCGATACCAATGAATAGCTAGCAAGCACTCCTAGCCTTGGAGGGTACGCGCAAACAGTACGTGGCGCGTCCTGTGACCGATCCGCAGTTTAGACCATCCTTATGGTAGTGTCACCTGGAATAATTGGCTAGACGTAGTCTCTGTGAATCTGGGACGCAGGCATGCTCGCAAAACCTGACCCCTTGTGGTAGAGGACTGCTAGGACAACACCGAAAAGCACGATACGCACTTTCGCCCCTAAACGGACGTGTGCCAGCAGGACATCCGACTGTTTGTGCATAGTTAGGATAACTGCAGGATAGGTGCGGTCGGGGAATAAAACTGCGTGGGCCAGAGGTACTATCACTCCCATTAGAGGATCCCCGGCCTGCCAGGCATCCGTGTAATTGACCTCTGCAGAGCTTTTCCCAATAAACCTTGAATAACGATAACTAGCTCACCATCGAAGTCAATTCCTAGCAGGAGCGGTTCTAACAAGCCGTACACCCTCGCTTAATAGGATGCGTCACAATCAATCCCGATACCTAATAGTCCTCCGGACTGGGCTCGCTCAGGAGACGGGAGAGTTCTTGTCGCACGTCCTGGGCAGGGGGAGGTTCTTAGGGGCTGACTGATTTCTCCATGCTTGGCTGCTAGATCGGCTAGTAAAGTAAGAGTTCAGCGGGATCGAAGGTTTAATTCACTTCAATCTGGGGTCATAACGGGACGGGAAATTGTCCGGATCGCAGGGGCTTGAGTACACAACTATCGCATTCAAAGGATATGGTACAGTTTTTATATTAGCGATGTATTAGAAAAATAAATCGGCGCTGAGGGGGTTAGCGTTCCCATTGTTGGCTTGATTATAGGACATGAGTCCAGACTCAGATCTGGAGCCAACTTGTAGCTCAACCGTGTGAGGGAAACGAGTACGTTCGACTGTCTGGGCAGGAACGTCCGAAACGCAGTATGGTTGTCCATCCTGAAACTAAGGTTGAGCGACCAGGAGTTCTCGATTATCTTTTGGGCATTAACCTGTGAATCCTTGAGAATTACTTACTTCAGAAGGCGCGCACTCGTGTAAATCTTGCCCGTATAGCCTATACGACTCGCTGGCATCATGGCTACCTCCCTCTTAATCGTCGCTTCTGCAAAGGCAGCTTTCCGAAAAGAATTCGGATTATAAACCTGACGCTCCACGCACTAACTGACAATGAGTAATTTTACGACGGCTAACTTCAGTGGTGTATGGTTAGGGCCACGGGGGCACAGTGATCTGTTGATATAGTTTGATACTGCCTACGCGTGGGCTGCGGTTGAACGTACCTTTGTCAGTTACGTCAAGAAATGGTCCGATATATCCATGCCGCATAGTACCCGGGTTATTCGACGCGATCGCCCAGGCCTTGTCACCACTAGGGCCTCGCTGCCTTTCTCTACTAATGGCCAAAACGTCAACTTAACGGCGTCAACGAGTTTTGGCTTCTCCGAAATTCAACGTTTACTGGCGCGGCATAGTCCAGGGAGACACAGTTTGTCGTACGGGTTTAAGTTGATCTACAAATGACGGACAGGAACGTCGAACTTGCGGAGTCGTAAGTTTATGTTGATCGTCGGTAGATACACCTTCTCTCCCATCGAATTGCGGTGTAATTTTATATGAAATTTCAGGACCCCCACATAGCTGCGGACAGTCAACCACGG
seq00013   GAGGGGTGTGCTTTTCTGGTTTGTCCAATTACCGTAATGAAATTTTTAGGGTTGGGGCCTGGCGTATGCAGTGTCCTTACTAAGCTATGATTACCTCCTGCTCAAAACCGGATCCTCACACCAAACAGTGAACGCCTGCCCCACGATACCTGCTCTTAGGCGATGCTTGAGGCCGAAGACGGCCAGGGACCTTCGGTTATGCTTCCAGCCACCATCGAAGACGCCACGGCACCAGCGGATCTAAGAACTAGTCCTTACGCTTAAACTTTTCCTGCACTCTCTCCTAGAAGTTGAGCACTAAAACACGGCGCGAAGTGGCAGGTGGCGTATAACCATTGCGCCAGGGGCAGTGGGCGGGAAATAATGCCCATAGGTACGGTGGTAAATTCGTGTCGACCGATGCAATTAACATAGCCGCATATTATCCAGGTTCCCAGAACGGAGACAGGACCACTGTTCAAAAGAAGCAGTCCCAACAGCACGGGCTATATAGCGTACCCTTGGACAACGAGCCTATGGCTCCCAGGAGCCTGACAATCTAGGGAAGCGTAACTGTTAAGATTGATGCCTAACGCGCCGGTCTATTCAGACCTCGCTCTATCCGATACCAATGAATAGCTAGCAAGCACTCCTAGCCTTGGAGGGTACGCGCAAACAGTACGTGGCGCGTCCTGTGACCGATCCGCAGTTTAGACCATCCTTATGGTAGTGTCACCTGGAATAATTGGCTAGACGTAGTCTCTGTGAATCTGGGACGCAGGCATGCTCGCAAAACCTGACCCCTTGTGGTAGAGGACTGCTAGGACAACACCGAAAAGCACGATACGCACTTTCGCCCCTAAACGGACGTGTGCCAGCAGGACATCCGACTGTTTGTGCATAGTTAGGATAACTGCAGGATAGGTGCGGTCGGGGAATAAAACTGCGTGGGCCAGAGGTACTATCACTCCCATTAGAGGATCCCCGGCCTGCCAGGCATCCGTGTAATTGACCTCTGCAGAGCTTTTCCCAATAAACCTTGAATAACGATAACTAGCTCACCATCGAAGTCAATTCCTAGCAGGAGCGGTTCTAACAAGCCGTACACCCTCGCTTAATAGGATGCGTCACAATCAATCCCGATACCTAATAGTCCTCCGGACTGGGCTCGCTCAGGAGACGGGAGAGTTCTTGTCGCCCGTCCTGGGCAGGGGGAGGTTCTTAGGGGCTGACTGATTTCTCCATGCTTGGCTGCTAGATCGGCTAGTAAAGTAAGAGTTCAGCGGGATCGAAGGTTTAATTCACTTCAATCTGGGGTCATAACGGGACGGGAAATTGTCCGGATCGCAGGGGCTTGAGTACACAACTATCGCATTCAAAGGATATGGTACAGTTTTTATATTAGCGATGTATTAGAAAAATAAATCGGCGCTGAGGGGGTTAGCGTTCCCATTGTTGGCTTGATTATAGGACATGAGTCCAGACTCAGATCTGGAGCCAACTTGTAGCTCAACCGTGTGAGGGAAACGAGTACGTTCGACTGTCTGGGCAGGAACGTCCGAAACGCAGTATGGTTGTCCAGCCTGAAACTAAGGTTGAGCGACCAGGAGTTCTCGATTATCTTTTGGGCATTAACCTGTGAATCCTTGAGAATTACTTACTTCAGAAGGCGCGCACTCGTGTAAATCTTGCCCGTATAGCCTATACGACTCGCTGGCATCATGGCTACCTCCCTCTTAATCGTCGCTTCTGCAAAGGCAGCTTTCCGAAAAGAATTCGGATTATAAACCTGACGCTCCACGCACTAACTGACAATGAGTAATTTTACGACGGCTAACTTCAGTGGTGTATGGTTAGGGCCACGGGGGCACAGTGATCTGTTGATATAGTTTGATACTGCCTACGCGTGGGCTGCGGTTGAACGTACCTTTGTCAGTTACGTCAAGAAATGGTCCGATATATCCATGCCGCATAGTACCCGGGTTATTCGACGCGATCGCCCAGGCCTTGTCACCACTAGGGCCTCGCTGCCTTTCTCTACTAATGGCCAAAACGTCAACTTAACGGCGTCAACGAGTTTTGGCTTCTCCGAAATTCAACGTTTACTGGCGCGGCATAGTCCAGGGAGACACAGTTTGTCGTACGGGTTTAAGTTGATCTACAAATGACGGACAGGAACGTCGAACTTGCGGAGTCGTAAGTTTATGTTGATCGTCGGTAGATACACCTTCTCTCCCATCGAATTGCGGTGTAATTTTATATGAAATTTCAGGACCCCCACATAGCTGCGGACAGTCAACCACGG
seq00014   GAGGGGTGTGCTTTTCTGGTTTGTCCAATTACCGTAATGAAATTTTTAGGGTTGGGGCCTGGCGTATGCAGTGTCCTTACTAAGCTATGATTACCTCCTGCTCAAAACCGGATCCTCACACCAAACAGTGAACGCCTGCCCCACGATACCTGCTCTTAGGCGATGCTTGAGGCCGAAGACGGCCAGGGACCTTCGGTTATGCTTCCAGCCACCATCGAAGACGCCACGGCACCAGCGGATCTAAGAACTAGTCCTTACGCTTAAACTTTTCCTGCACTCTCTCCTAGAAGTTGAGCACTAAAACACGGCGCGAAGTGGCAGGTGGCGTATAACCATTGCGCCAGGGGCAGTGGGCGGGAAATAATGCCCATAGGTACGGTGGTAAATTCGTGTCGACCGATGCAATTAACATAGCCGCATATTATCCAGGTTCCCAGAACGGAGACAGGACCACTGTTCAAAAGAAGCAGTCCCAACAGCACGGGCTATATAGCGTACCCTTGGACAACGAGCCTATGGCTCCCAGGAGCCTGACAATCTAGGGAAGCGTAACTGTTAAGATTGATGCCTAACGCGCCGGTCTATTCAGACCTCGCTCTATCCGATACCAATGAATAGCTAGCAAGCACTCCTAGCCTTGGAGGGTACGCGCAAACAGTACGTGGCGCGTCCTGTGACCGATCCGCAGTTTAGACCATCCTTATGGTAGTGTCACCTGGAATAATTGGCTAGACGTAGTCTCTGTGAATCTGGGACGCAGGCATGCTCGCAAAACCTGACCCCTTGTGGTAGAGGACTGCTAGGACAACACCGAAAAGCACGATACGCACTTTCGCCCCTAAACGGACGTGTGCCAGCAGGACATCCGACTGTTTGTGCATAGTTAGGATAACTGCAGGATAGGTGCGGTCGGGGAATAAAACTGCGTGGGCCAGAGGTACTATCACTCCCATTAGAGGATCCCCGGCCTGCCAGGCATCCGTGTAATTGACCTCTGCAGAGCTTTTCCCAATAAACCTTGAATAACGATAACTAGCTCACCATCGAAGTCAATTCCTAGCAGGAGCGGTTCTAACAAGCCGTACACCCTCGCTTAATAGGATGCGTCACAATCAATCCCGATACCTAATAGTCCTCCGGACTGGGCTCGCTCAGGAGACGGGAGAGTTCTTGTCGCCCGTCCTGGGCAGGGGGAGGTTCTTAGGGGCTGACTGATTTCTCCATGCTTGGCTGCTAGATCGGCTAGTAAAGTAAGAGTTCAGCGGGATCGAAGGTTTAATTCACTTCAATCTGGGGTCATAACGGGACGGGAAATTGTCCGGATCGCAGGGGCTTGAGTACACAACTATCGCATTCAAAGGATATGGTACAGTTTTTATATTAGCGATGTATTAGAAAAATAAATCGGCGCTGAGGGGGTTAGCGTTCCCATTGTTGGCTTGATTATAGGACATGAGTCCAGACTCAGATCTGGAGCCAACTTGTAGCTCAACCGTGTGAGGGAAACGAGTACGTTCGACTGTCTGGGCAGGAACGTCCGAAACGCAGTATGGTTGTCCAGCCTGAAACTAAGGTTGAGCGACCAGGAGTTCTCGATTATCTTTTGGGCATTAACCTGTGAATCCTTGAGAATTACTTACTTCAGAAGGCGCGCACTCGTGTAAATCTTGCCCGTATAGCCTATACGACTCGCTGGCATCATGGCTACCTCCCTCTTAATCGTCGCTTCTGCAAAGGCAGCTTTCCGAAAAGAATTCGGATTATAAACCTGACGCTCCACGCACTAACTGACAATGAGTAATTTTACGACGGCTAACTTCAGTGGTGTATGGTTAGGGCCACGGGGGCACAGTGATCTGTTGATATAGTTTGATACTGCCTACGCGTGGGCTGCGGTTGAACGTACCTTTGTCAGTTACGTCAAGAAATGGTCCGATATATCCATGCCGCATAGTACCCGGGTTATTCGACGCGATCGCCCAGGCCTTGTCACCACTAGGGCCTCGCTGCCTTTCTCTACTAATGGCCAAAACGTCAACTTAACGGCGTCAACGAGTTTTGGCTTCTCCGAAATTCAACGTTTACTGGCGCGGCATAGTCCAGGGAGACACAGTTTGTCGTACGGGTTTAAGTTGATCTACAAATGACGGACAGGAACGTCGAACTTGCGGAGTCGTAAGTTTATGTTGATCGTCGGTAGATACACCTTCTCTCCCATCGAATTGCGGTGTAATTTTATATGAAATTTCAGGACCCCCACATAGCTGCGGACAGTCAACCACGG
seq00015   GAGGGGTGTGCTTTTCTGGTTTGTCCAATTACCGTAATGAAATTTTTAGGGTTGGGGCCTGGCGTATGCAGTGTCCTTACTAAGCTATGATTACCTCCTGCTCAAAACCGGATCCTCACACCAAACAGTGAACGCCTGCCCCACGATACCTGCTCTTAGGCGATGCTTGAGGCCGAAGACGGCCAGGGACCTTCGGTTATGCTTCCAGCCACCATCGAAGACGCCACGGCACCAGCGGATCTAAGAACTAGTCCTTACGCTTAAACTTTTCCTGCACGCTCTCCTAGAAGTTGAGCACTAAAACACGGCGCGAAGTGGCAGGTGGCGTATAACCATTGCGCCAGGGGCAGTGGGCGGGAAATAATGCCCATAGGTACGGTGGTAAATTCGTGTCGACCGATGCAATTAACATAGCCGCATATTATCCAGGTTCCCAGAACGGAGACAGGACCACTGTTCAAAAGAAGCAGTCCCAACAGCACGGGCTATATAGCGTACCCTTGGACAACGAGCCTATGGCTCCCAGGAGCCTGACAATCTAGGGAAGCGTAACTGTTAAGATTGATGCCTAACGCGCCGGTCTATTCAGACCTCGCTCTATCCGATACCAATGAATAGCTAGCAAGCACTCCTAGCCTTGGAGGGTACGCGCAAACAGTACGTGGCGCGTCCTGTGACCGATCCGCAGTTTAGACCATCCTTATGGTAGTGTCACCTGGAATAATTGGCTAGACGTAGTCTCTGTGAATCTGGGACGCAGGCATGCTCGCAAAACCTGACCCCTTGTGGTAGAGGACTGCTAGGACAAAACCGAAAAGCACGATACGCACTTTCGCCCCTAAACGGACGTGTGCCAGCAGGACATCCGACTGTTTGTGCATAGTTAGGATAACTGCAGGATAGGTGCGGTCTGGGAATAAAACTGCGTGGGCCAGAGGTACTATCACTCCCATTAGAGGATCCCCGGCCTGCCAGGCATCCGTGTAATTGACCTCTGCAGAGCTTTTCCCAATAAACCTTGAATAACGATAACTAGCTCACCATCGAAGTCAATTCCTAGCAGGAGCGGTTCTAACAAGCCGTACACCCTCGCTTAATAGGATGCGTCACAATCAATCCCGATACCTAATAGTCCTCCGGACTGGGCTCGCTCAGGAGACGGGAGAGTTCTTGTCGCACGTCCTGGGCAGGGGGAGGTTCTTAGGGGCTGACTGATTTCTCCATGCTTGGCTGCTAGATCGGCTAGTAAAGTAAGAGTTCAGCGGGATCGAAGGTTTAATTCACTTCAATCTGGGGTCATAACGGGACGGGAAATTGTCCGGATCGCAGGGGCTTGAGTACACAACTATCGCATTCAAAGGATATGGTACAGTTTTTATATTAGCGATGTATTAGAAAAATAAATCGTCGCTGAGGGGGTTAGCGTTCCCATTGTTGGCTTGATTATAGGACATGAGTCCAGACTCAGATCTGGAGCCAACTTGTAGCTCAACCGTGTGAGGGAAACGAGTACGTTCGACTGTCTGGGCAGGAACGTCCGAAACGCAGTATGGTTGTCCAGCCTGAAACTAAGGTTGAGCGACCAGGAGTTCTCGATTATCTTTTGGGCATTAACCTGTGAATCCTTGAGAATTACTTACTTCAGAAGGCGCGCACTCGTGTAAATCTTGCCCGTATAGCCTATACGACTCGCTGGCATCATGGCTACCTCCCTCTTAATCGTCGCTTCTGCAAAGGCAGCTTTCCGAAAAGAATTCGGATTATAAACCTGACGCTCCACGCACTAACTGACAATGAGTAATTTTACGACGGCTAACTTCAGTGGTGTATGGTTAGGGCCACGGGGGCACAGTGATCTGTTGATATAGTTTGATACTGCCTACGCGTGGGCTGCGGTTGAACGTACCTTTGTCAGTTACGTCAAGAAATGGTCCGATATATCCATGCCGCATAGTACCCGGGTTATTCGACGCGATCGCCCAGGCCTTGTCACCACTAGGGCCTCGCTGCCTTTCTCTACTAATGGCCAAAACGTCAACTTAACGGCGTCAACGAGTTTTGGCTTCTCCGAAATTCAACGTTTACTGGCGCGGCATAGTCCAGGGAGACACAGTTTGTCGTACGGGTTTAAGTTGATCTACAAATGACGGACAGGAACGTCGAACTTGCGGAGTCGTAAGTTTATGTTGATCGTCGGTAGATACACCTTCTCTCCCATCGAATTGCGGTGTAATTTTATATGAAATTTCAGGACCCCCACATAGCTGCGGACAGTCAACCACGG
seq00016   GAGGGGTGTGCTTTTCTGGTTTGTCCAATTACCGTAATGAAATTTTTAGGGTTGGGGCCTGGCGTATGCAGTGTCCTTACTAAGCTATGATTACCTCCTGCTCAAAACCGGATCCTCACACCAAACAGTGAACGCCTGCCCCACGATACCTGCTCTTAGGCGATGCTTGAGGCCGAAGACGGCCAGGGACCTTCGGTTATGCTTCCAGCCACCGTCGAAGACGCCACGGCACCAGCGGATCTAAGAACTAGTCCTTACGCTTAAACTTTTCCTGCACGCTCTCCTAGCAGTTGAGCACTAAAACACGGCGCGAAGTGGCAGGTGGCGTATAACCATTGCGCCAGGGGCAGTGGGCGGGAAATAATGCCCATAGGTACGGTGGTAAATTCGTGTCGACCGATGCAATTAACATAGCCGCATATTATCCAGGTTCCCAGAACGGAGACAGGACCACTGTTCAAAAGAAGCAGTCCCAACAGCACGGGCTATATAGCCTACCCTTGGACAACGAGCCTATGGCTCCCAGGAGCCTGACAATCTAGGGAAGCGTAACTGTTAAGATTGATGCCTAACGCGCCGGTCTATTCAGACCTCGCTCTATCCGATACCAATGAATAGCTAGCAAGCACTCCTAGCCTTGGAGGGTACGCGCAAACAGTACGTGGCGCGTCCTGTGACCGATCCGCAGTTTAGACCATCCTTATGGTAGTGTCACCTGGAATAATTGGCTAGACGTAGTCTCTGTGAATCTGGGACGCAGGCATGCTCGCAAAACCTGACCCCTTGTGGTAGAGGACTGCTAGGACAACACCGAAAAGCACGATACGCACTTTCGCCCCTAAACGGACGTGTGCCAGCAGGACATCCGACTGTTTGTGCATAGTTAGGATAACTGCAGGATAGGTGCGGTCGGGGAATAAAACTGCGTGGGCCAGAGGTACTATCACTCCCATTAGAGGATCCCCGGCCTGCCAGGCATCCGTGTAATTGACCTCTGCAGAGCTTTTCCCAATAAACCTTGAATAACGATAACTAGCTCACCATCGAAGTCAATTCCTAGCAGGAGCGGTTCTAACAAGCCGTACACCCTCGCTTAATAGGATGCGTCACAATCAATCCCGATACCTAATAGTCCTCCGGACTGGGCTCGCTCAGGAGACGGGAGAGTTCTTGTCGCACGTCCTGGGCAGGGGGAGGTTCTTAGGGGCTGACTGATTTCTCCATGCTTGGCTGCTAGATCGGCTAGTAAAGTAAGAGTTCAGCGGGATCGAAGGTTTAATTCACTTCAATCTGGGGTCATAACGGGACGGGAAATTGTCCGGATCGCAGGGGCTTGAGTACACAACTATCGCATTCAAAGGATATGGTACAGTTTTTATATTAGCGATGTATTAGAAAAATAAATCGGCGCTGAGGGGGTTAGCGTTCCCATTGTTGGCTTGATTATAGGACATGAGTCCAGACTCAGATCTGGAGCCAACTTGTAGCTCAACCGTGTGAGGGAAACGAGTACGTTCGACTGTCTGGGCAGGAACGTCCGAAACGCAGTATGGTTGTCCAGCCTGAAACTAAGGTTGAGCGACCAGGAGTTCTCGATTATCTTTTGGGCATTAACCTGTGAATCCTTGAGAATCACTTACTTCAGAAGGCGCGCACTCGTGTAAATCTTGCCCGTATAGCCTATACGACTCGCTGGCATCATGGCTACCTCCCTCTTAATCGTCGCTTCTGCAAAGGCAGCTTTCCGAAAAGAATTCGGATTATAAACCTGACGCTCCACGCACTAACTGACAATGAGTAATTTTACGACGGCTAACTTCAGTGGTGTATGGTTAGGGCCACGGGGGCACAGTGATCTGTTGATATAGTTTGATACTGCCTACGCGTGGGCTGCGGTTGAACGTACCTTTGTCAGTTACGTCAAGAAATGGTCCGATATATCCATGCCGCATAGTACCCGGGTTATTCGACGCGATCGCCCAGGCCTTGTCACCACTAGGGCCTCGCTGCCTTTCTCTACTAATGGCCAAAACGTCAACTTAACGGCGTCAACGAGTTTTGGCTTCTCCGAAATTCAACGTTTACTGGCGCGGCATAGTCCAGGGAGACACAGTTTGTCGTACGGGTTTAAGTTGATCTACAAATGACGGACAGGAACGTCGAACTTGCGGAGTCGTAAGTTTATGTTGATCGTCGGTAGATACACCTTCTCTCCCATCGAATTGCGGTGTAATTTTATATGAAATTTCAGGACCCCCACATAGCTGCGGACAGTCAACCACGG
seq00017   GAGGGGTGTGCTTTTCTGGTTTGTCCAATTACCGTAATGAAATTTTTAGGGTTGGGGCCTGGCGTATGCAGTGTCCTTACTAAGCTATGATTACCTCCTGCTCAAAACCGGATCCTCACACCAAACAGTGAACGCCTGCCCCACGATACCTGCTCTTAGGCGATGCTTGAGGCCGAAGACGGCCAGGGACCTTCGGTTATGCTTCCAGCCACCATCGAAGACGCCACGGCACCAGCGGATCTAAGAACTAGTCCTTACGCTTAAACTTTTCCTGCACTCTCTCCTAGAAGTTGAGCACTAAAACACGGCGCGAAGTGGCAGGTGGCGTATAACCATTGCGCCAGGGGCAGTGGGCGGGAAATAATGCCCATAGGTACGGTGGTAAATTCGTGTCGACCGATGCAATTAACATAGCCGCATATTATCCAGGTTCCCAGAACGGAGACAGGACCACTGTTCAAAAGAAGCAGTCCCAACAGCACGGGCTATATAGCGTACCCTTGGACAACGAGCCTATGGCTCCCAGGAGCCTGACAATCTAGGGAAGCGTAACTGTTAAGATTGATGCCTAACGCGCCGGTCTATTCAGACCTCGCTCTATCCGATACCAATGAATAGCTAGCAAGCACTCCTAGCCTTGGAGGGTACGCGCAAACAGTACGTGGCGCGTCCTGTGACCGATCCGCAGTTTAGACCATCCTTATGGTAGTGTCACCTGGAATAATTGGCTAGACGTAGTCTCTGTGAATCTGGGACGCAGGCATGCTCGCAAAACCTGACCCCTTGTGGTAGAGGACTGCTAGGACAACACCGAAAAGCACGATACGCACTTTCGCCCCTAAACGGACGTGTGCCAGCAGGACATCCGACTGTTTGTGCATAGTTAGGATAACTGCAGGATAGGTGCGGTCGGGGAATAAAACTGCGTGGGCCAGAGGTACTATCACTCCCATTAGAGGATCCCCGGCCTGCCAGGCATCCGTGTAATTGACCTCTGCAGAGCTTTTCCCAATAAACCTTGAATAACGATAACTAGCTCACCATCGAAGTCAATTCCTAGCAGGAGCGGTTCTAACAAGCCGTACACCCTCGCTTAATAGGATGCGTCACAATCAATCCCGATACCTAATAGTCCTCCGGACTGGGCTCGCTCAGGAGACGGGAGAGTTCTTGTCGCCCGTCCTGGGCAGGGGGAGGTTCTTAGGGGCTGACTGATTTCTCCATGCTTGGCTGCTAGATCGGCTAGTAAAGTAAGAGTTCAGCGGGATCGAAGGTTTAATTCACTTCAATCTGGGGTCATAACGGGACGGGAAATTGTCCGGATCGCAGGGGCTTGAGTACACAACTATCGCATTCAAAGGATATGGTACAGTTTTTATATTAGCGATGTATTAGAAAAATAAATCGGCGCTGAGGGGGTTAGCGTTCCCATTGTTGGCTTGATTATAGGACATGAGTCCAGACTCAGATCTGGAGCCAACTTGTAGCTCAACCGTGTGAGGGAAACGAGTACGTTCGACTGTCTGGGCAGGAACGTCCGAAACGCAGTATGGTTGTCCAGCCTGAAACTAAGGTTGAGCGACCAGGAGTTCTCGATTATCTTTTGGGCATTAACCTGTGAATCCTTGAGAATTACTTACTTCAGAAGGCGCGCACTCGTGTAAATCTTGCCCGTATAGCCTATACGACTCGCTGGCATCATGGCTACCTCCCTCTTAATCGTCGCTTCTGCAAAGGCAGCTTTCCGAAAAGAATTCGGATTATAAACCTGACGCTCCACGCACTAACTGACAATGAGTAATTTTACGACGGCTAACTTCAGTGGTGTATGGTTAGGGCCACGGGGGCACAGTGATCTGTTGATATAGTTTGATACTGCCTACGCGTGGGCTGCGGTTGAACGTACCTTTGTCAGTTACGTCAAGAAATGGTCCGATATATCCATGCCGCATAGTACCCGGGTTATTCGACGCGATCGCCCAGGCCTTGTCACCACTAGGGCCTCGCTGCCTTTCTCTACTAATGGCCAAAACGTCAACTTAACGGCGTCAACGAGTTTTGGCTTCTCCGAAATTCAACGTTTACTGGCGCGGCATAGTCCAGGGAGACACAGTTTGTCGTACGGGTTTAAGTTGATCTACAAATGACGGACAGGAACGTCGAACTTGCGGAGTCGTAAGTTTATGTTGATCGTCGGTAGATACACCTTCTCTCCCATCGAATTGCGGTGTAATTTTATATGAAATTTCAGGACCCCCACATAGCTGCGGACAGTCAACCACGG
seq00018   GAGGGGTGTGCTTTTCTGGTTTGTCCAATTACCGTAATGAAATTTTTAGGGTTGGGGCCTGGCGTATGCAGTGTCCTTACTAAGCTATGATTACCTCCTGCTCAAAACCGGATCCTCACACCAAACAGTGAACGCCTGCCCCACGATACCTGCTCTTAGGCGATGCTTGAGGCCGAAGACGGCCAGGGACCTTCGGTTATGCTTCCAGCCACCATCGAAGACGCCACGGCACCAGCGGATCTAAGAACTAGTCCTTACGCTTAAACTTTTCCTGCACGCTCTCCTAGAAGTTGAGCACTAAAACACGGCGCGAAGTGGCAGGTGGCGTATAACCATTGCGCCAGGGGCAGTGGGCGGGAAATAATGCCCATAGGTACGGTGGTAAATTCGTGTCGACCGATGCAATTAACATAGCCGCATATTATCCAGGTTCCCAGAACGGAGACAGGACCACTGTTCAAAAGAAGCAGTCCCAACAGCACGGGCTATATAGCGTACCCTTGGACAACGAGCCTATGGCTCCCAGGAGCCTGACAATCTAGGGAAGCGTAACTGTTAAGATTGATGCCTAACGCGCCGGTCTATTCAGACCTCGCTCTATCCGATACCAATGAATAGCTAGCAAGCACTCCTAGCCTTGGAGGGTACGCGCAAACAGTACGTGGCGCGTCCTGTGACCGATCCGCAGTTTAGACCATCCTTATGGTAGTGTCACCTGGAATAATTGGCTAGACGTAGTCTCTGTGAATCTGGGACGCAGGCATGCTCGCAAAACCTGACCCCTTGTGGTAGAGGACTGCTAGGACAACACCGAAAAGCACGATACGCACTTTCGCCCCTAAACGGACGTGTGCCAGCAGGACATCCGACTGTTTGTGCATAGTTAGGATAACTGCAGGATAGGTGCGGTCGGGGAATAAAACTGCGTGGGCCAGAGGTACTATCACTCCCATTAGAGGATCCCCGGCCTGCCAGGCATCCGTGTAATTGACCTCTGCAGAGCTTTTCCCAATAAACCTTGAATAACGATAACTAGCTCACCATCGAAGTCAATTCCTAGCAGGAGCGGTTCTAACAAGCCGTACACCCTCGCTTAATAGGATGCGTCACAATCAATCCCGATACCTAATAGTCCTCCGGACTGGGCTCGCTCAGGAGACGGGAGAGTTCTTGTCGCACGTCCTGGGCAGGGGGAGGTTCTTAGGGGCTGACTGATTTCTCCATGCTTGGCTGCTAGATCGGCTAGTAAAGTAAGAGTTCAGCGGGATCGAAGGTTTAATTCACTTCAATCTGGGGTCATAACGGGACGGGAAATTGTCCGGATCGCAGGGGCTTGAGTACACAACTATCGCATTCAAAGGATATGGTACAGTTTTTATATTAGCGATGTATTAGAAAAATAAATCGGCGCTGAGGGGGTTAGCGTTCCCATTGTTGGCTTGATTATAGGACATGAGTCCAGACTCAGATCTGGAGCCAACTTGTAGCTCAACCGTGTGAGGGAAACGAGTACGTTCGACTGTCTGGGCAGGAACGTCCGAAACGCAGTATGGTTGTCCAGCCTGAAACTAAGGTTGAGCGACCAGGAGTTCTCGATTATCTTTTGGGCATTAACCTGTGAATCCTTGAGAATTACTTACTTCAGAAGGCGCGCACTCGTGTAAATCTTGCCCGTATAGCCTATACGACTCGCTGGCATCATGGCTACCTCCCTCTTAATCGTCGCTTCTGCAAAGGCAGCTTTCCGAAAAGAATTCGGATTATAAACCTGACGCTCCACGCACTAACTGACAATGAGTAATTTTACGACGGCTAACTTCAGTGGTGTATGGTTAGGGCCACGGGGGCACAGTGATCTGTTGATATAGTTTGATACTGCCTACGCGTGGGCTGCGGTTGAACGTACCTTTGTCAGTTGCGTCAAGAAATGGTCCGATATATCCATGCCGCATAGTACCCGGGTTATTCGACGCGATCGCCCAGGCCTTGTCACCACTAGGGCCTCGCTGCCTTTCTCTACTAATGGCCAAAACGTCAACTTAACGGCGTCAACGAGTTTTGGCTTCTCCGAAATTCAACGTTTACTGGCGCGGCATAGTCCAGGGAGACACAGTTTGTCGTACGGGTTTAAGTTGATCTACAAATGACGGACAGGAACGTCGAACTTGCGGAGTCGTAAGTTTATGTTGATCGTCGGTAGATACACCTTCTCTCCCATCGAATTGCGGTGTAATTTTATATGAAATTTCAGGACCCCCACATAGCTGCGGACAGTCAACCACGG
seq00019   GAGGGGTGTGCTTTTCTGGTTTGTCCAATTACCGTAATGAAATTTTTAGGGTTGGGGCCTGGCGTATGCAGTGTCCTTACTAAGCTATGATTACCTCCTGCTCAAAACCGGATCCTCACACCAAACAGTGAACGCCTGCCCCACGATACCTGCTCTTAGGCGATGCTTGAGGCCGAAGACGGCCAGGGACCTTCGGTTATGCTTCCAGCCACCATCGAAGACGCCACGGCACCAGCGGATCTAAGAACTAGTCCTTACGCTTAAACTTTTCCTGCACGCTCTCCTAGAAGTTGAGCACTAAAACACGGCGCGAAGTGGCAGGTGGCGTATAACCATTGCGCCAGGGGCAGTGGGCGGGAAATAATGCCCATAGGTACGGTGGTAAATTCGTGTCGACCGATGCAATTAACATAGCCGCATATTATCCAGGTTCCCAGAACGGAGACAGGACCACTGTTCAAAAGAAGCAGTCCCAACAGCACGGGCTATATAGCGTACCCTTGGACAACGAGCCTATGGCTCCCAGGAGCCTGACAATCTAGGGAAGCGTAACTGTTAAGATTGATGCCTAACGCGCCGGTCTATTCAGACCTCGCTCTATCCGATACCAATGAATAGCTAGCAAGGACTCCTAGCCTTGGAGGGTACGCGCAAACAGTACGTGGCGCGTCCTGTGACCGATCCGCAGTTTAGACCATCCTTATGGTAGTGTCACCTGGAATAATTGGCTAGACGTAGTCTCTGTGAATCTGGGACGCAGGCATGCTCGCAAAACCTGACCCCTTGTGGTAGAGGACTGCTAGGACAACACCGAAAAGCACGATACGCACTTTCGCCCCTAAACGGACGTGTGCCAGCAGGACATCCGACTGTTTGTGCATAGTTAGGATAACTGCAGGATAGGTGCGGTCGGGGAATAAAACTGCGTGGGCCAGAGGTACTATCACTCCCATTAGAGGATCCCCGGCCTGCCAGGCATCCGTGTAATTGACCTCTGCAGAGCTTTTCCCAATAAACCTTGAATAACGATAACTAGCTCACCATCGAAGTCAATTCCTAGCAGGAGCGGTTCTAACAAGCCGTACACCCTCGCTTAATAGGATGCGTCACAATCAATCCCGATACCTAATAGTCCTCCGGACTGGGCTCGCTCAGGAGACGGGAGAGTTCTTGTCGCACGTCCTGGGCAGGGGGAGGTTCTTAGGGGCTGACTGATTTCTCCATGCTTGGCTGCTAGATCGGCTAGTAAAGTAAGAGTTCAGCGGGATCGAAGGTTTAATTCACTTCAATCTGGGGTCATAACGGGACGGGAAATTGTCCGGATCGCAGGGGCTTGAGTACACAACTATCGCATTCAAAGGATATGGTACAGTTTTTATATTAGCGATGTATTAGAAAAATAAATCGGCGCTGAGGGGGTTAGCGTTCCCATTGTTGGCTTGATTATAGGACATGAGTCCAGACTCAGATCTGGAGCCAACTTGTAGCTCAACCGTGTGAGGGAAACGAGTACGTTCGACTGTCTGGGCAGGAACGTCCGAAACGCAGTATGGTTGTCCAGCCTGAAACTAAGGTTGAGCGACCAGGAGTTCTCGATTATCTTTTGGGCATTAACCTGTGAATCCTTGAGAATTACTTACTTCAGAAGGCGCGCACTCGTGTAAATCTTGCCCGTATAGCCTATACGACTCGCTGGCATCATGGCTACCTCCCTCTTAATCGTCGCTTCTGCAAAGGCAGCTTTCCGAAAAGAATTCGGATTATAAACCTGACGCTCCACGCACTAACTGACAATGAGTAATTTTACGACGGCTAACTTCAGTGGTGTATGGTTAGGGCCACGGGGGCACAGTGATCTGTTGATATAGTTTGATACTGCCTACGCGTGGGCTGCGGTTGAACGTACCTTTGTCAGTTACGTCAAGAAATGGTCCGATATATCCATGCCGCATAGTACCCGGGTTATTCGACGCGATCGCCCAGGCCTTGTCACCACTAGGGCCTCGCTGCCTTTCTCTACTAATGGCCAAAACGTCAACTTAACGGCGTCAACGAGTTTTGGCTTCTCCGAAATTCAACGTTTACTGGCGCGGCATAGTCCAGGGAGACACAGTTTGTCGTACGGGTTTAAGTTGATCTACAAATGACGGACAGGAACGTCGAACTTGCGGAGTCGTAAGTTTATGTTGATCGTCGGTAGATACACCTTCTCTCCCATCGAATTGCGGTGTAATTTTATATGAAATTTCAGGACCCCCACATAGCTGCGGACAGTCAACCACGG
seq00020   GAGGGGTGTGCTTTTCTGGTTTGTCCAATTACCGTAATGAAATTTTTAGGGTTGGGGCCTGGCGTATGCAGTGTCCTTACTAAGCTATGATTACCTCCTGCTCAAAACCGGATCCTCACACCAAACAGTGAACGCCTGCCCCACGATACCTGCTCTTAGGCGATGCTTGAGGCCGAAGACGGCCAGGGACCTTCGGTTATGCTTCCAGCCACCATCGAAGACGCCACGGCACCAGCGGATCTAAGAACTAGTCCTTACGCTTAAACTTTTCCTGCACGCTCTCCTAGAAGTTGAGCACTAAAACACGGCGCGAAGTGGCAGGTGGCGTATAACCATTGCGCCAGGGGCAGTGGGCGGGAAATAATGCCCATAGGTACGGTGGTAAATTCGTGTCGACCGATGCAATTAACATAGCCGCATATTATCCAGGTTCCCAGAACGGAGACAGGACCACTGTTCAAAAGAAGCAGTCCCAACAGCACGGGCTATATAGCGTACCCTTGGACAACGAGCCTATGGCTCCCAGGAGCCTGACAATCTAGGGAAGCGTAACTGTTAAGATTGATGCCTAACGCGCCGGTCTATTCAGACCTCGCTCTATCCGATACCAATGAATAGCTAGCAAGCACTCCTAGCCTTGGAGGGTACGCGCAAACAGTACGTGGCGCGTCCTGTGACCGATCCGCAGTTTAGACCATCCTTATGGTAGTGTCACCTGGAATAATTGGCTAGACGTAGTCTCTGTGAATCTGGGACGCAGGCATGCTCGCAAAACCTGACCCCTTGTGGTAGAGGACTGCTAGGACAACACCGAAAAGCACGATACGCACTTTCGCCCCTAAACGGACGTGTGCCAGCAGGACATCCGACTGTTTGTGCATAGTTAGGATAACTGCAGGATAGGTGCGGTCGGGGAATAAAACTGCGTGGGCCAGAGGTACTATCACTCCCATTAGAGGATCCCCGGCCTGCCAGGCATCCGTGTAATTGACCTCTGCAGAGCTTTTCCCAATAAACCTTGAATAACGATAACTAGCTCACCATCGAAGTCAATTCCTAGCAGGAGCGGTTCTAACAAGCCGTACACCCTCGCTTAATAGGATGCGTCACAATCAATCCCGATACCTAATAGTCCTCCGGACTGGGCTCGCTCAGGAGACGGGAGAGTTCTTGTCGCACGTCCTGGGCAGGGGGAGGTTCTTAGGGGCTGACTGATTTCTCCATGCTTGGCTGCTAGATCGGCTAGTAAAGTAAGAGTTCAGCGGGATCGAAGGTTTAATTCACTTCAATCTGGGGTCATAACGGGACGGGAAATTGTCCGGATCGCAGGGGCTTGAGTACACAACTATCGCATTCAAAGGATATGGTACAGTTTTTATATTAGCGATGTATTAGAAAAATAAATCGGCGCTGAGGGGGTTAGCGTTCCCATTGTTGGCTTGATTATAGGACATGAGTCCAGACTCAGATCTGGAGCCAACTTGTAGCTCAACCGTGTGAGGGAAACGAGTACGTTCGACTGTCTGGGCAGGAACGTCCGAAACGCAGTATGGTTGTCCATCCTGAAACTAAGGTTGAGCGACCAGGAGTTCTCGATTATCTTTTGGGCATTAACCTGTGAATCCTTGAGAATTACTTACTTCAGAAGGCGCGCACTCGTGTAAATCTTGCCCGTATAGCCTATACGACTCGCTGGCATCATGGCTACCTCCCTCTTAATCGTCGCTTCTGCAAAGGCAGCTTTCCGAAAAGAATTCGGATTATAAACCTGACGCTCCACGCACTAACTGACAATGAGTAATTTTACGACGGCTAACTTCAGTGGTGTATGGTTAGGGCCACGGGGGCACAGTGATCTGTTGATATAGTTTGATACTGCCTACGCGTGGGCTGCGGTTGAACGTACCTTTGTCAGTTACGTCAAGAAATGGTCCGATATATCCATGCCGCATAGTACCCGGGTTATTCGACGCGATCGCCCAGGCCTTGTCACCACTAGGGCCTCGCTGCCTTTCTCTACTAATGGCCAAAACGTCAACTTAACGGCGTCAACGAGTTTTGGCTTCTCCGAAATTCAACGTTTACTGGCGCGGCATAGTCCAGGGAGACACAGTTTGTCGTACGGGTTTAAGTTGATCTACAAATGACGGACAGGAACGTCGAACTTGCGGAGTCGTAAGTTTATGTTGATCGTCGGTAGATACACCTTCTCTCCCATCGAATTGCGGTGTAATTTTATATGAAATTTCAGGACCCCCACATAGCTGCGGACAGTCAACCACGG
seq00021   GAGGGGTGTGCTTTTCTGGTTTGTCCAATTACCGTAATGAAATTTTTAGGGTTGGGGCCTGGCGTATGCAGTGTCCTTACTAAGCTATGATTACCTCCTGCTCAAAACCGGATCCTCACACCAAACAGTGAACGCCTGCCCCACGATACCTGCTCTTAGGCGATGCTTGAGGCCGAAGACGGCCAGGGACCTTCGGTTATGCTTCCAGCCACCATCGAAGACGCCACGGCACCAGCGGATCTAAGAACTAGTCCTTACGCTTAAACTTTTCCTGCACGCTCTCCTAGAAGTTGAGCACTAAAACACGGCGCGAAGTGGCAGGTGGCGTATAACCATTGCGCCAGGGGCAGTGGGCGGGAAATAATGCCCATAGGTACGGTGGTAAATTCGTGTCGACCGATGCAATTAACATAGCCGCATATTATCCAGGTTCCCAGAACGGAGACAGGACCACTGTTCAAAAGAAGCAGTCCCAACAGCACGGGCTATATAGCGTACCCTTGGACAACGAGCCTATGGCTCCCAGGAGCCTGACAATCTAGGGAAGCGTAACTGTTAAGATTGATGCCTAACGCGCCGGTCTATTCAGACCTCGCTCTATCCGATACCAATGAATAGCTAGCAAGCACTCCTAGCCTTGGAGGGTACGCGCAAACAGTACGTGGCGCGTCCTGTGACCGATCCGCAGTTTAGACCATCCTTATGGTAGTGTCACCTGGAATAATTGGCTAGACGTAGTCTCTGTGAATCTGGGACGCAGGCATGCTCGCAAAACCTGACCCCTTGTGGTAGAGGACTGCTAGGACAACACCGAAAAGCACGATACGCACTTTCGCCCCTAAACGGACGTGTGCCAGCAGGACATCCGACTGTTTGTGCATAGTTAGGATAACTGCAGGATAGGTGCGGTCGGGGAATAAAACTGCGTGGGCCAGAGGTACTATCACTCCCATTAGAGGATCCCCGGCCTGCCAGGCATCCGTGTAATTGACCTCTGCAGAGCTTTTCCCAATAAACCTTGAATAACGATAACTAGCTCACCATCGAAGTCAATTCCTAGCAGGAGCGGTTCTAACAAGCCGTACACCCTCGCTTAATAGGATGCGTCACAATCAATCCCGATACCTAATAGTCCTCCGGACTGGGCTCGCTCAGGAGACGGGAGAGTTCTTGTCGCACGTCCTGGGCAGGGGGAGGTTCTTAGGGGCTGACTGATTTCTCCATGCTTGGCTGCTAGATCGGCTAGTAAAGTAAGAGTTCAGCGGGATCGAAGGTTTAATTCACTTCAATCTGGGGTCATAACGGGACGGGAAATTGTCCGGATCGCAGGGGCTTGAGTACACAACTATCGCATTCAAAGGATATGGTACAGTTTTTATATTAGCGATGTATTAGAAAAATAAATCGGCGCTGAGGGGGTTAGCGTTCCCATTGTTGGCTTGATTATAGGACATGAGTCCAGACTCAGATCTGGAGCCAACTTGTAGCTCAACCGTGTGAGGGAAACGAGTACGTTCGACTGTCTGGGCAGGAACGTCCGAAACGCAGTATGGTTGTCCATCCTGAAACTAAGGTTGAGCGACCAGGAGTTCTCGATTATCTTTTGGGCATTAACCTGTGAATCCTTGAGAATTACTTACTTCAGAAGGCGCGCACTCGTGTAAATCTTGCCCGTATAGCCTATACGACTCGCTGGCATCATGGCTACCTCCCTCTTAATCGTCGCTTCTGCAAAGGCAGCTTTCCGAAAAGAATTCGGATTATAAACCTGACGCTCCACGCACTAACTGACAATGAGTAATTTTACGACGGCTAACTTCAGTGGTGTATGGTTAGGGCCACGGGGGCACAGTGATCTGTTGATATAGTTTGATACTGCCTACGCGTGGGCTGCGGTTGAACGTACCTTTGTCAGTTACGTCAAGAAATGGTCCGATATATCCATGCCGCATAGTACCCGGGTTATTCGACGCGATCGCCCAGGCCTTGTCACCACTAGGGCCTCGCTGCCTTTCTCTACTAATGGCCAAAACGTCAACTTAACGGCGTCAACGAGTTTTGGCTTCTCCGAAATTCAACGTTTACTGGCGCGGCATAGTCCAGGGAGACACAGTTTGTCGTACGGGTTTAAGTTGATCTACAAATGACGGACAGGAACGTCGAACTTGCGGAGTCGTAAGTTTATGTTGATCGTCGGTAGATACACCTTCTCTCCCATCGAATTGCGGTGTAATTTTATATGAAATTTCAGGACCCCCACATAGCTGCGGACAGTCAACCACGG
seq00022   GAGGGGTGTGCTTTTCTGGTTTGTCCAATTACCGTAATGAAATTTTTAGGGTTGGGGCCTGGCGTATGCAGTGTCCTTACTAAGCTATGATTACCTCCTGCTCAAAACCGGATCCTCACACCAAACAGTGAACGCCTGCCCCACGATACCTGCTCTTAGGCGATGCTTGAGGCCGAAGACGGCCAGGGACCTTCGGTTATGCTTCCAGCCACCATCGAAGACGCCACGGCACCAGCGGATCTAAGAACTAGTCCTTACGCTTAAACTTTTCCTGCACGCTCTCCTAGAAGTTGAGCACTAAAACACGGCGCGAAGTGGCAGGTGGCGTATAACCATTGCGCCAGGGGCAGTGGGCGGGAAATAATGCCCATAGGTACGGTGGTAAATTCGTGTCGACCGATGCAATTAACATAGCCGCATATTATCCAGGTTCCCAGAACGGAGACAGGACCACTGTTCAAAAGAAGCAGTCCCAACAGCACGGGCTATATAGCGTACCCTTGGACAACGAGCCTATGGCTCCCAGGAGCCTGACAATCTAGGGAAGCGTAACTGTTAAGATTGATGCCTAACGCGCCGGTCTATTCAGACCTCGCTCTATCCGATACCAATGAATAGCTAGCAAGCACTCCTAGCCTTGGAGGGTACGCGCAAACAGTACGTGGCGCGTCCTGTGACCGATCCGCAGTTTAGACCATCCTTATGGTAGTGTCACCTGGAATAATTGGCTAGACGTAGTCTCTGTGAATCTGGGACGCAGGCATGCTCGCAAAACCTGACCCCTTGTGGTAGAGGACTGCTAGGACAACACCGAAAAGCACGATACGCACTTTCGCCCCTAAACGGACGTGTGCCAGCAGGACATCCGACTGTTTGTGCATAGTTAGGATAACTGCAGGATAGGTGCGGTCGGGGAATAAAACTGCGTGGGCCAGAGGTACTATCACTCCCATTAGAGGATCCCCGGCCTGCCAGGCATCCGTGTAATTGACCTCTGCAGAGCTTTTCCCAATAAACCTTGAATAACGATAACTAGCTCACCATCGAAGTCAATTCCTAGCAGGAGCGGTTCTAACAAGCCGTACACCCTCGCTTAATAGGATGCGTCACAATCAATCCCGATACCTAATAGTCCTCCGGACTGGGCTCGCTCAGGAGACGGGAGAGTTCTTGTCGCACGTCCTGGGCAGGGGGAGGTTCTTAGGGGCTGACTGATTTCTCCATGCTTGGCTGCTAGATCGGCTAGTAAAGTAAGAGTTCAGCGGGATCGAAGGTTTAATTCACTTCAATCTGGGGTCATAACGGGACGGGAAATTGTCCGGATCGCAGGGGCTTGAGTACACAACTATCGCATTCAAAGGATATGGTACAGTTTTTATATTAGCGATGTATTAGAAAAATAAATCGGCGCTGAGGGGGTTAGCGTTCCCATTGTTGGCTTGATTATAGGACATGAGTCCAGACTCAGATCTGGAGCCAACTTGTAGCTCAACCGTGTGAGGGAAACGAGTACGTTCGACTGTCTGGGCAGGAACGTCCGAAACGCAGTATGGTTGTCCATCCTGAAACTAAGGTTGAGCGACCAGGAGTTCTCGATTATCTTTTGGGCATTAACCTGTGAATCCTTGAGAATTACTTACTTCAGAAGGCGCGCACTCGTGTAAATCTTGCCCGTATAGCCTATACGACTCGCTGGCATCATGGCTACCTCCCTCTTAATCGTCGCTTCTGCAAAGGCAGCTTTCCGAAAAGAATTCGGATTATAAACCTGACGCTCCACGCACTAACTGACAATGAGTAATTTTACGACGGCTAACTTCAGTGGTGTATGGTTAGGGCCACGGGGGCACAGTGATCTGTTGATATAGTTTGATACTGCCTACGCGTGGGCTGCGGTTGAACGTACCTTTGTCAGTTACGTCAAGAAATGGTCCGATATATCCATGCCGCATAGTACCCGGGTTATTCGACGCGATCGCCCAGGCCTTGTCACCACTAGGGCCTCGCTGCCTTTCTCTACTAATGGCCAAAACGTCAACTTAACGGCGTCAACGAGTTTTGGCTTCTCCGAAATTCAACGTTTACTGGCGCGGCATAGTCCAGGGAGACACAGTTTGTCGTACGGGTTTAAGTTGATCTACAAATGACGGACAGGAACGTCGAACTTGCGGAGTCGTAAGTTTATGTTGATCGTCGGTAGATACACCTTCTCTCCCATCGAATTGCGGTGTAATTTTATATGAAATTTCAGGACCCCCACATAGCTGCGGACAGTCAACCACGG
seq00023   GAGGGGTGTGCTTTTCTGGTTTGTCCAATTACCGTAATGAAATTTTTAGGGTTGGGGCCTGGCGTATGCAGTGTCCTTACTAAGCTATGATTACCTCCTGCTCAAAACCGGATCCTCACACCAAACAGTGAACGCCTGCCCCACGATACCTGCTCTTAGGCGATGCTTGAGGCCGAAGACGGCCAGGGACCTTCGGTTATGCTTCCAGCCACCATCGAAGACGCCACGGCACCAGCGGATCTAAGAACTAGTCCTTACGCTTAAACTTTTCCTGCACTCTCTCCTAGAAGTTGAGCACTAAAACACGGCGCGAAGTGGCAGGTGGCGTATAACCATTGCGCCAGGGGCAGTGGGCGGGAAATAATGCCCATAGGTACGGTGGTAAATTCGTGTCGACCGATGCAATTAACATAGCCGCATATTATCCAGGTTCCCAGAACGGAGACAGGACCACTGTTCAAAAGAAGCAGTCCCAACAGCACGGGCTATATAGCGTACCCTTGGACAACGAGCCTATGGCTCCCAGGAGCCTGACAATCTAGGGAAGCGTAACTGTTAAGTTTGATGCCTAACGCGCCGGTCTATTCAGACCTCGCTCTATCCGATACCAATGAATAGCTAGCAAGCACTCCTAGCCTTGGAGGGTACGCGCAAACAGTACGTGGCGCGTCCTGTGACCGATCCGCAGTTTAGACCATCCTTATGGTAGTGTCACCTGGAATAATTGGCTAGACGTAGTCTCTGTGAATCTGGGACGCAGGCATGCTCGCAAAACCTGACCCCTTGTGGTAGAGGACTGCTAGGACAACACCGAAAAGCACGATACGCACTTTCGCCCCTAAACGGACGTGTGCCAGCAGGACATCCGACTGTTTGTGCATAGTTAGGATAACTGCAGGATAGGTGCGGTCGGGGAATAAAACTGCGTGGGCCAGAGGTACTATCACTCCCATTAGAGGATCCCCGGCCTGCCAGGCATCCGTGTAATTGACCTCTGCAGAGCTTTTCCCAATAAACCTTGAATAACGATAACTAGCTCACCATCGAAGTCAATTCCTAGCAGGAGCGGTTCTAACAAGCCGTACACCCTCGCTTAATAGGATGCGTCACAATCAATCCCGATACCTAATAGTCCTCCGGACTGGGCTCGCTCAGGAGACGGGAGAGTTCTTGTCGCCCGTCCTGGGCAGGGGGAGGTTCTTAGGGGCTGACTGATTTCTCCATGCTTGGCTGCTAGATCGGCTAGTAAAGTAAGAGTTCAGCGGGATCGAAGGTTTAATTCACTTCAATCTGGGGTCATAACGGGACGGGAAATTGTCCGGATCGCAGGGGCTTGAGTACACAACTATCGCATTCAAAGGATATGGTACAGTTTTTATATTAGCGATGTATTAGAAAAATAAATCGGCGCTGAGGGGGTTAGCGTTCCCATTGTTGGCTTGATTATAGGACATGAGTCCAGACTCAGATCTGGAGCCAACTTGTAGCTCAACCGTGTGAGGGAAACGAGTACGTTCGACTGTCTGGGCAGGAACGTCCGAAACGCAGTATGGTTGTCCAGCCTGAAACTAAGGTTGAGCGACCAGGAGTTCTCGATTATCTTTTGGGCATTAACCTGTGAATCCTTGAGAATTACTTACTTCAGAAGGCGCGCACTCGTGTAAATCTTGCCCGTATAGCCTATACGACTCGCTGGCATCATGGCTACCTCCCTCTTAATCGTCGCTTCTGCAAAGGCAGCTTTCCGAAAAGAATTCGGATTATAAACCTGACGCTCCACGCACTAACTGACAATGAGTAATTTTACGACGGCTAACTTCAGTGGTGTATGGTTAGGGCCACGGGGGCACAGTGATCTGTTGATATAGTTTGATACTGCCTACGCGTGGGCTGCGGTTGAACGTACCTTTGTCAGTTACGTCAAGAAATGGTCCGATATATCCATGCCGCATAGTACCCGGGTTATTCGACGCGATCGCCCAGGCCTTGTCACCACTAGGGCCTCGCTGCCTTTCTCTACTAATGGCCAAAACGTCAACTTAACGGCGTCAACGAGTTTTGGCTTCTCCGAAATTCAACGTTTACTGGCGCGGCATAGTCCAGGGAGACACAGTTTGTCGTACGGGTTTAAGTTGATCTACAAATGACGGACAGGAACGTCGAACTTGCGGAGTCGTAAGTTTATGTTGATCGTCGGTAGATACACCTTCTCTCCCATCGAATTGCGGTGTAATTTTATATGAAATTTCAGGACCCCCACATAGCTGCGGACAGTCAACCACGG
seq00024   GAGGGGTGTGCTTTTCTGGTTTGTCCAATTACCGTAATGAAATTTTTAGGGTTGGGGCCTGGCGTATGCAGTGTCCTTACTAAGCTATGATTACCTCCTGCTCAAAACCGGATCCTCACACCAAACAGTGAACGCCTGCCCCACGATACCTGCTCTTAGGCGATGCTTGAGGCCGAAGACGGCCAGGGACCTTCGGTTATGCTTCCAGCCACCATCGAAGACGCCACGGCACCAGCGGATCTAAGAACTAGTCCTTACGCTTAAACTTTTCCTGCACGCTCTCCTAGAAGTTGAGCACTAAAACACGGCGCGAAGTGGCAGGTGGCGTATAACCATTGCGCCAGGGGCAGTGGGCGGGAAATAATGCCCATAGGTACGGTGGTAAATTCGTGTCGACCGATGCAATTAACATAGCCGCATATTATCCAGGTTCCCAGAACGGAGACAGGACCACTGTTCAAAAGAAGCAGTCCCAACAGCACGGGCTATATAGCGTACCCTTGGACAACGAGCCTATGGCTCCCAGGAGCCTGACAATCTAGGGAAGCGTAACTGTTAAGATTGATGCCTAACGCGCCGGTCTATTCAGACCTCGCTCTATCCGATACCAATGAATAGCTAGCAAGCACTCCTAGCCTTGGAGGGTACGCGCAAACAGTACGTGGCGCGTCCTGTGACCGATCCGCAGTTTAGACCATCCTTATGGTAGTGTCACCTGGAATAATTGGCTAGACGTAGTCTCTGTGAATCTGGGACGCAGGCATGCTCGCAAAACCTGACCCCTTGTGGTAGAGGACTGCTAGGACAACACCGAAAAGCACGATACGCACTTTCGCCCCTAAACGGACGTGTGCCAGCAGGACATCCGACTGTTTGTGCATAGTTAGGATAACTGCAGGATAGGTGCGGTCGGGGAATAAAACTGCGTGGGCCAGAGGTACTATCACTCCCATTAGAGGATCCCCGGCCTGCCAGGCATCCGTGTAATTGACCTCTGCAGAGCTTTTCCCAATAAACCTTGAATAACGATAACTAGCTCACCATCGAAGTCAATTCCTAGCAGGAGCGGTTCTAACAAGCCGTACACCCTCGCTTAATAGGATGCGTCACAATCAATCCCGATACCTAATAGTCCTCCGGACTGGGCTCGCTCAGGAGACGGGAGAGTTCTTGTCGCACGTCCTGGGCAGGGGGAGGTTCTTAGGGGCTGACTGATTTCTCCATGCTTGGCTGCTAGATCGGCTAGTAAAGTAAGAGTTCAGCGGGATCGAAGGTTTAATTCACTTCAATCTGGGGTCATAACGGGACGGGAAATTGTCCGGATCGCAGGGGCTTGAGTACACAACTATCGCATTCAAAGGATATGGTACAGTTTTTATATTAGCGATGTATTAGAAAAATAAATCGGCGCTGAGGGGGTTAGCGTTCCCATTGTTGGCTTGATTATAGGACATGAGTCCAGACTCAGATCTGGAGCCAACTTGTAGCTCAACCGTGTGAGGGAAACGAGTACGTTCGACTGTCTGGGCAGGAACGTCCGAAACGCAGTATGGTTGTCCAGCCTGAAACTAAGGTTGAGCGACCAGGAGTTCTCGATTATCTTTTGGGCATTAACCTGTGAATCCTTGAGAATTACTTACTTCAGAAGGCGCGCACTCGTGTAAATCTTGCCCGTATAGCCTATACGACTCGCTGGCATCATGGCTACCTCCCTCTTAATCGTCGCTTCTGCAAAGGCAGCTTTCCGAAAAGAATTCGGATTATAAACCTGACGCTCCACGCACTAACTGACAATGAGTAATTTTACGACGGCTAACTTCAGTGGTGTATGGTTAGGGCCACGGGGGCACAGTGATCTGTTGATATAGTTTGATACTGCCTACGCGTGGGCTGCGGTTGAACGTACCTTTGTCAGTTACGTCAAGAAATGGTCCGATATATCCATGCCGCATAGTACCCGGGTTATTCGACGCGATCGCCCAGGCCTTGTCACCACTAGGGCCTCGCTGCCTTTCTCTACTAATGGCCAAAACGTCAACTTAACGGCGTCAACGAGTTTTGGCTTCTCCGAAATTCAACGTTTACTGGCGCGGCATAGTCCAGGGAGACACAGTTTGTCGTACGGGTTTAAGTTGATCTACAAATGACGGACAGGAACGTCGAACTTGCGGAGTCGTAAGTTTATGTTGATCGTCGGTAGATACACCTTCTCTCCCATCGAATTGCGGTGTAATTTTATATGAAATTTCAGGACCCCCACATAGCTGCGGACAGTCAACCACGG
seq00025   GAGGGGTGTGCTTTTCTGGTTTGTCCAATTACCGTAATGAAATTTTTAGGGTTGGGGCCTGGCGTATGCAGTGTCCTTACTAAGCTATGATTACCTCCTGCTCAAAACCGGATCCTCACACCAAACAGTGAACGCCTGCCCCACGATACCTGCTCTTAGGCGATGCTTGAGGCCGAAGACGGCCAGGGACCTTCGGTTATGCTTCCAGCCACCTTCGAAGACGCCACGGCACCAGCGGATCTAAGAACTAGTCCTTACGCTTAAACTTTTCCTGCACGCTCTCCTAGAAGTTGAGCACTAAAACACGGCGCGAAGTGGCAGGTGGCGTATAACCATTGCGCCAGGGGCAGTGGGCGGGAAATAATGCCCATAGGTACGGTGGTAAATTCGTGTCGACCGATGCAATTAACATAGCCGCATATTATCCAGGTTCCCAGAACGGAGACAGGACCACTGTTCAAAAGAAGCAGTCCCAACAGCACGGGCTATATAGCGTACCCTTGGACAACGAGCCTATGGCTCCCAGGAGCCTGACAATCTAGGGAAGCGTAACTGTTAAGATTGATGCCTAACGCGCCGGTCTATTCAGACCTCGCTCTATCCGATACCAATGAATAGCTAGCAAGCACTCCTAGCCTTGGAGGGTACGCGCAAACAGTACGTGGCGCGTCCTGTGACCGATCCGCAGTTTAGACCATCCTTATGGTAGTGTCACCTGGAATAATTGGCTAGACGTAGTCTCTGTGAATCTGGGACGCAGGCATGCTCGCAAAACCTGACCCCTTGTGGTAGAGGACTGCTAGGACAACACCGAAAAGCACGATACGCACTTTCGCCCCTAAACGGACGTGTGCCAGCAGGACATCCGACTGTTTGTGCATAGTTAGGATAACTGCAGGATAGGTGCGGTCGGGGAATAAAACTGCGTGGGCCAGAGGTACTATCACTCCCATTAGAGGATCCCCGGCCTGCCAGGCATCCGTGTAATTGACCTCTGCAGAGCTTTTCCCAATAAACCTTGAATAACGATAACTAGCTCACCATCGAAGTCAATTCCTAGCAGGAGCGGTTCTAACAAGCCGTACACCCTCGCTTAATAGGATGCGTCACAATCAATCCCGATACCTAATAGTCCTCCGGACTGGGCTCGCTCAGGAGACGGGAGAGTTCTTGTCGCACGTCCTGGGCAGGGGGAGGTTCTTAGGGGCTGACTGATTTCTCCATGCTTGGCTGCTAGATCGGCTAGTAAAGTAAGAGTTCAGCGGGATCGAAGGTTTAATTCACTTCAATCTGGGGTCATAACGGGACGGGAAATTGTCCGGATCGCAGGGGCTTGAGTACACAACTATCGCATTCAAAGGATATGGTACAGTTTTTATATTAGCGATGTATTAGAAAAATAAATCGGCGCTGAGGGGGTTAGCGTTCCCATTGTTGGCTTGATTATAGGACATGAGTCCAGACTCAGATCTGGAGCCAACTTGTAGCTCAACCGTGTGAGGGAAACGAGTACGTTCGACTGTCTGGGCAGGAACGTCCGAAACGCAGTATGGTTGTCCAGCCTGAAACTAAGGTTGAGCGACCAGGAGTTCTCGATTATCTTTTGGGCATTAACCTGTGAATCCTTGAGAATTACTTACTTCAGAAGGCGCGCACTCGTGTAAATCTTGCCCGTATAGCCTATACGACTCGCTGGCATCATGGCTACCTCCCTCTTAATCGTCGCTTCTGCAAAGGCAGCTTTCCGAAAAGAATTCGGATTATAAACCTGACGCTCCACGCACTAACTGACAATGAGTAATTTTACGACGGCTAACTTCAGTGGTGTATGGTTAGGGCCACGGGGGCACAGTGATCTGTTGATATAGTTTGATACTGCCTACGCGTGGGCTGCGGTTGAACGTACCTTTGTCAGTTACGTCAAGAAATGGTCCGATATATCCATGCCGCATAGTACCCGGGTTATTCGACGCGATCGCCCAGGCCTTGTCACCACTAGGGCCTCGCTGCCTTTCTCTACTAATGGCCAAAACGTCAACTTAACGGCGTCAACGAGTTTTGGCTTCTCCGAAATTCAACGTTTACTGGCGCGGCATAGTCCAGGGAGACACAGTTTGTCGTACGGGTTTAAGTTGATCTACAAATGACGGACAGGAACGTCGAACTTGCGGAGTCGTAAGTTTATGTTGATCGTCGGTAGATACACCTTCTCTCCCATCGAATTGCGGTGTAATTTTATATGAAATTTCAGGACCCCCACATAGCTGCGGACAGTCAACCACGG
seq00026   GAGGGGTGTGCTTTTCTGGTTTGTCCAATTACCGTAATGAAATTTTTAGGGTTGGGGCCTGGCGTATGCAGTGTCCTTACTAAGCTATGATTACCTCCTGCTCAAAACCGGATCCTCACACCAAACAGTGAACGCCTGCCCCACGATACCTGCTCTTAGGCGATGCTTGAGGCCGAAGACGGCCAGGGACCTTCGGTTATGCTTCCAGCCACCATCGAAGACGCCACGGCACCAGCGGATCTAAGAACTAGTCCTTACGCTTAAACTTTTCCTGCACGCTCTCCTAGAAGTTGAGCACTAAAACACGGCGCGAAGTGGCAGGTGGCGTATAACCATTGCGCCAGGGGCAGTGGGCGGGAAATAATGCCCATAGGTACGGTGGTAAATTCGTGTCGACCGATGCAATTAACATAGCCGCATATTATCCAGGTTCCCAGAACGGAGACAGGACCACTGTTCAAAAGAAGCAGTCCCAACAGCACGGGCTATATAGCGTACCCTTGGACAACGAGCCTATGGCTCCCAGGAGCCTGACAATCTAGGGAAGCGTAACTGTTAAGATTGATGCCTAACGCGCCGGTCTATTCAGACCTCGCTCTATCCGATACCAATGAATAGCTAGCAAGCACTCCTAGCCTTGGAGGGTACGCGCAAACAGTACGTGGCGCGTCCTGTGACCGATCCGCAGTTTAGACCATCCTTATGGTAGTGTCACCTGGAATAATTGGCTAGACGTAGTCTCTGTGAATCTGGGACGCAGGCATGCTCGCAAAACCTGACCCCTTGTGGTAGAGGACTGCTAGGACAAAACCGAAAAGCACGATACGCACTTTCGCCCCTAAACGGACGTGTGCCAGCAGGACATCCGACTGTTTGTGCATAGTTAGGATAACTGCAGGATAGGTGCGGTCTGGGAATAAAACTGCGTGGGCCAGAGGTACTATCACTCCCATTAGAGGATCCCCGGCCTGCCAGGCATCCGTGTAATTGACCTCTGCAGAGCTTTTCCCAATAAACCTTGAATAACGATAACTAGCTCACCATCGAAGTCAATTCCTAGCAGGAGCGGTTCTAACAAGCCGTACACCCTCGCTTAATAGGATGCGTCACAATCAATCCCGATACCTAATAGTCCTCCGGACTGGGCTCGCTCAGGAGACGGGAGAGTTCTTGTCGCACGTCCTGGGCAGGGGGAGGTTCTTAGGGGCTGACTGATTTCTCCATGCTTGGCTGCTAGATCGGCTAGTAAAGTAAGAGTTCAGCGGGATCGAAGGTTTAATTCACTTCAATCTGGGGTCATAACGGGACGGGAAATTGTCCGGATCGCAGGGGCTTGAGTACACAACTATCGCATTCAAAGGATATGGTACAGTTTTTATATTAGCGATGTATTAGAAAAATAAATCGTCGCTGAGGGGGTTAGCGTTCCCATTGTTGGCTTGATTATAGGACATGAGTCCAGACTCAGATCTGGAGCCAACTTGTAGCTCAACCGTGTGAGGGAAACGAGTACGTTCGACTGTCTGGGCAGGAACGTCCGAAACGCAGTATGGTTGTCCAGCCTGAAACTAAGGTTGAGCGACCAGGAGTTCTCGATTATCTTTTGGGCATTAACCTGTGAATCCTTGAGAATTACTTACTTCAGAAGGCGCGCACTCGTGTAAATCTTGCCCGTATAGCCTATACGACTCGCTGGCATCATGGCTACCTCCCTCTTAATCGTCGCTTCTGCAAAGGCAGCTTTCCGAAAAGAATTCGGATTATAAACCTGACGCTCCACGCACTAACTGACAATGAGTAATTTTACGACGGCTAACTTCAGTGGTGTATGGTTAGGGCCACGGGGGCACAGTGATCTGTTGATATAGTTTGATACTGCCTACGCGTGGGCTGCGGTTGAACGTACCTTTGTCAGTTACGTCAAGAAATGGTCCGATATATCCATGCCGCATAGTACCCGGGTTATTCGACGCGATCGCCCAGGCCTTGTCACCACTAGGGCCTCGCTGCCTTTCTCTACTAATGGCCAAAACGTCAACTTAACGGCGTCAACGAGTTTTGGCTTCTCCGAAATTCAACGTTTACTGGCGCGGCATAGTCCAGGGAGACACAGTTTGTCGTACGGGTTTAAGTTGATCTACAAATGACGGACAGGAACGTCGAACTTGCGGAGTCGTAAGTTTATGTTGATCGTCGGTAGATACACCTTCTCTCCCATCGAATTGCGGTGTAATTTTATATGAAATTTCAGGACCCCCACATAGCTGCGGACAGTCAACCACGG
seq00027   GAGGGGTGTGCTTTTCTGGTTTGTCCAATTACCGTAATGAAATTTTTAGGGTTGGGGCCTGGCGTATGCAGTGTCCTTACTAAGCTATGATTACCTCCTGCTCAAAACCGGATCCTCACACCAAACAGTGAACGCCTGCCCCACGATACCTGCTCTTAGGCGATGCTTGAGGCCGAAGACGGCCAGGGACCTTCGGTTATGCTTCCAGCCACCATCGAAGACGCCACGGCACCAGCGGATCTAAGAACTAGTCCTTACGCTTAAACTTTTCCTGCACGCTCTCCTAGAAGTTGAGCACTAAAACACGGCGCGAAGTGGCAGGTGGCGTATAACCATTGCGCCAGGGGCAGTGGGCGGGAAATAATGCCCATAGGTACGGTGGTAAATTCGTGTCGACCGATGCAATTAACATAGCCGCATATTATCCAGGTTCCCAGAACGGAGACAGGACCACTGTTCAAAAGAAGCAGTCCCAACAGCACGGGCTATATAGCGTACCCTTGGACAACGAGCCTATGGCTCCCAGGAGCCTGACAATCTAGGGAAGCGTAACTGTTAAGATTGATGCCTAACGCGCCGGTCTATTCAGACCTCGCTCTATCCGATACCAATGAATAGCTAGCAAGCACTCCTAGCCTTGGAGGGTACGCGCAAACAGTACGTGGCGCGTCCTGTGACCGATCCGCAGTTTAGACCATCCTTATGGTAGTGTCACCTGGAATAATTGGCTAGACGTAGTCTCTGTGAATCTGGGACGCAGGCATGCTCGCAAAACCTGACCCCTTGTGGTAGAGGACTGCTAGGACAACACCGAAAAGCACGATACGCACTTTCGCCCCTAAACGGACGTGTGCCAGCAGGACATCCGACTGTTTGTGCATAGTTAGGATAACTGCAGGATAGGTGCGGTCGGGGAATAAAACTGCGTGGGCCAGAGGTACTATCACTCCCATTAGAGGATCCCCGGCCTGCCAGGCATCCGTGTAATTGACCTCTGCAGAGCTTTTCCCAATAAACCTTGAATAACGATAACTAGCTCACCATCGAAGTCAATTCCTAGCAGGAGCGGTTCTAACAAGCCGTACACCCTCGCTTAATAGGATGCGTCACAATCAATCCCGATACCTAATAGTCCTCCGGACTGGGCTCGCTCAGGAGACGGGAGAGTTCTTGTCGCACGTCCTGGGCAGGGGGAGGTTCTTAGGGGCTGACTGATTTCTCCATGCTTGGCTGCTAGATCGGCTAGTAAAGTAAGAGTTCAGCGGGATCGAAGGTTTAATTCACTTCAATCTGGGGTCATAACGGGACGGGAAATTGTCCGGATCGCAGGGGCTTGAGTACACAACTATCGCATTCAAAGGATATGGTACAGTTTTTATATTAGCGATGTATTAGAAAAATAAATCGGCGCTGAGGGGGTTAGCGTTCCCATTGTTGGCTTGATTATAGGACATGAGTCCAGACTCAGATCTGGAGCCAACTTGTAGCTCAACCGTGTGAGGGAAACGAGTACGTTCGACTGTCTGGGCAGGAACGTCCGAAACGCAGTATGGTTGTCCAGCCTGAAACTAAGGTTGAGCGACCAGGAGTTCTCGATTATCTTTTGGGCATTAACCTGTGAATCCTTGAGAATTACTTACTTCAGAAGGCGCGCACTCGTGTAAATCTTGCCCGTATAGCCTATACGACTCGCTGGCATCATGGCTACCTCCCTCTTAATCGTCGCTTCTGCAAAGGCAGCTTTCCGAAAAGAATTCGGATTATAAACCTGACGCTCCACGCACTAACTGACAATGAGTAATTTTACGACGGCTAACTTCAGTGGTGTATGGTTAGGGCCACGGGGGCACAGTGATCTGTTGATATAGTTTGATACTGCCTACGCGTGGGCTGCGGTTGAACGTACCTTTGTCAGTTACGTCAAGAAATGGTCCGATATATCCATGCCGCATAGTACCCGGGTTATTCGACGCGATCGCCCAGGCCTTGTCACCACTAGGGCCTCGCTGCCTTTCTCTACTAATGGCCAAAACGTCAACTTAACGGCGTCAACGAGTTTTGGCTTCTCCGAAATTCAACGTTTACTGGCGCGGCATAGTCCAGGGAGACACAGTTTGTCGTACGGGTTTAAGTTGATCTACAAATGACGGACAGGAACGTCGAACTTGCGGAGTCGTAAGTTTATGTTGATCGTCGGTAGATACACCTTCTCTCCCATCGAATTGCGGTGTAATTTTATATGAAATTTCAGGACCCCCACATAGCTGCGGACAGTCAACCACGG
seq00028   GAGGGGTGTGCTTTTCTGGTTTGTCCAATTACCGTAATGAAATTTTTAGGGTTGGGGCCTGGCGTATGCAGTGTCCTTACTAAGCTATGATTACCTCCTGCTCAAAACCGGATCCTCACACCAAACAGTGAACGCCTGCCCCACGATACCTGCTCTTAGGCGATGCTTGAGGCCGAAGACGGCCAGGGACCTTCGGTTATGCTTCCAGCCACCATCGAAGACGCCACGGCACCAGCGGATCTAAGAACTAGTCCTTACGCTTAAACTTTTCCTGCACTCTCTCCTAGAAGTTGAGCACTAAAACACGGCGCGAAGTGGCAGGTGGCGTATAACCATTGCGCCAGGGGCAGTGGGCGGGAAATAATGCCCATAGGTACGGTGGTAAATTCGTGTCGACCGATGCAATTAACATAGCCGCATATTATCCAGGTTCCCAGAACGGAGACAGGACCACTGTTCAAAAGAAGCAGTCCCAACAGCACGGGCTATATAGCGTACCCTTGGACAACGAGCCTATGGCTCCCAGGAGCCTGACAATCTAGGGAAGCGTAACTGTTAAGATTGATGCCTAACGCGCCGGTCTATTCAGACCTCGCTCTATCCGATACCAATGAATAGCTAGCAAGCACTCCTAGCCTTGGAGGGTACGCGCAAACAGTACGTGGCGCGTCCTGTGACCGATCCGCAGTTTAGACCATCCTTATGGTAGTGTCACCTGGAATAATTGGCTAGACGTAGTCTCTGTGAATCTGGGACGCAGGCATGCTCGCAAAACCTGACCCCTTGTGGTAGAGGACTGCTAGGACAACACCGAAAAGCACGATACGCACTTTCGCCCCTAAACGGACGTGTGCCAGCAGGACATCCGACTGTTTGTGCATAGTTAGGATAACTGCAGGATAGGTGCGGTCGGGGAATAAAACTGCGTGGGCCAGAGGTACTATCACTCCCATTAGAGGATCCCCGGCCTGCCAGGCATCCGTGTAATTGACCTCTGCAGAGCTTTTCCCAATAAACCTTGAATAACGATAACTAGCTCACCATCGAAGTCAATTCCTAGCAGGAGCGGTTCTAACAAGCCGTACACCCTCGCTTAATAGGATGCGTCACAATCAATCCCGATACCTAATAGTCCTCCGGACTGGGCTCGCTCAGGAGACGGGAGAGTTCTTGTCGCCCGTCCTGGGCAGGGGGAGGTTCTTAGGGGCTGACTGATTTCTCCATGCTTGGCTGCTAGATCGGCTAGTAAAGTAAGAGTTCAGCGGGATCGAAGGTTTAATTCACTTCAATCTGGGGTCATAACGGGACGGGAAATTGTCCGGATCGCAGGGGCTTGAGTACACAACTATCGCATTCAAAGGATATGGTACAGTTTTTATATTAGCGATGTATTAGAAAAATAAATCGGCGCTGAGGGGGTTAGCGTTCCCATTGTTGGCTTGATTATAGGACATGAGTCCAGACTCAGATCTGGAGCCAACTTGTAGCTCAACCGTGTGAGGGAAACGAGTACGTTCGACTGTCTGGGCAGGAACGTCCGAAACGCAGTATGGTTGTCCAGCCTGAAACTAAGGTTGAGCGACCAGGAGTTCTCGATTATCTTTTGGGCATTAACCTGTGAATCCTTGAGAATTACTTACTTCAGAAGGCGCGCACTCGTGTAAATCTTGCCCGTATAGCCTATACGACTCGCTGGCATCATGGCTACCTCCCTCTTAATCGTCGCTTCTGCAAAGGCAGCTTTCCGAAAAGAATTCGGATTATAAACCTGACGCTCCACGCACTAACTGACAATGAGTAATTTTACGACGGCTAACTTCAGTGGTGTATGGTTAGGGCCACGGGGGCACAGTGATCTGTTGATATAGTTTGATACTGCCTACGCGTGGGCTGCGGTTGAACGTACCTTTGTCAGTTACGTCAAGAAATGGTCCGATATATCCATGCCGCATAGTACCCGGGTTATTCGACGCGATCGCCCAGGCCTTGTCACCACTAGGGCCTCGCTGCCTTTCTCTACTAATGGCCAAAACGTCAACTTAACGGCGTCAACGAGTTTTGGCTTCTCCGAAATTCAACGTTTACTGGCGCGGCATAGTCCAGGGAGACACAGTTTGTCGTACGGGTTTAAGTTGATCTACAAATGACGGACAGGAACGTCGAACTTGCGGAGTCGTAAGTTTATGTTGATCGTCGGTAGATACACCTTCTCTCCCATCGAATTGCGGTGTAATTTTATATGAAATTTCAGGACCCCCACATAGCTGCGGACAGTCAACCACGG
seq00029   GAGGGGTGTGCTTTTCTGGTTTGTCCAATTACCGTAATGAAATTTTTAGGGTTGGGGCCTGGCGTATGCAGTGTCCTTACTAAGCTATGATTACCTCCTGCTCAAAACCGGATCCTCACACCAAACAGTGAACGCCTGCCCCACGATACCTGCTCTTAGGCGATGCTTGAGGCCGAAGACGGCCAGGGACCTTCGGTTATGCTTCCAGCCACCATCGAAGACGCCACGGCACCAGCGGATCTAAGAACTAGTCCTTACGCTTAAACTTTTCCTGCACGCTCTCCTAGAAGTTGAGCACTAAAACACGGCGCGAAGTGGCAGGTGGCGTATAACCATTGCGCCAGGGGCAGTGGGCGGGAAATAATGCCCATAGGTACGGTGGTAAATTCGTGTCGACCGATGCAATTAACATAGCCGCATATTATCCAGGTTCCCAGAACGGAGACAGGACCACTGTTCAAAAGAAGCAGTCCCAACAGCACGGGCTATATAGCGTACCCTTGGACAACGAGCCTATGGCTCCCAGGAGCCTGACAATCTAGGGAAGCGTAACTGTTAAGATTGATGCCTAACGCGCCGGTCTATTCAGACCTCGCTCTATCCGATACCAATGAATAGCTAGCAAGCACTCCTAGCCTTGGAGGGTACGCGCAAACAGTACGTGGCGCGTCCTGTGACCGATCCGCAGTTTAGACCATCCTTATGGTAGTGTCACCTGGAATAATTGGCTAGACGTAGTCTCTGTGAATCTGGGACGCAGGCATGCTCGCAAAACCTGACCCCTTGTGGTAGAGGACTGCTAGGACAACACCGAAAAGCACGATACGCACTTTCGCCCCTAAACGGACGTGTGCCAGCAGGACATCCGACTGTTTGTGCATAGTTAGGATAACTGCAGGATAGGTGCGGTCGGGGAATAAAACTGCGTGGGCCAGAGGTACTATCACTCCCATTAGAGGATCCCCGGCCTGCCAGGCATCCGTGTAATTGACCTCTGCAGAGCTTTTCCCAATAAACCTTGAATAACGATAACTAGCTCACCATCGAAGTCAATTCCTAGCAGGAGCGGTTCTAACAAGCCGTACACCCTCGCTTAATAGGATGCGTCACAATCAATCCCGATACCTAATAGTCCTCCGGACTGGGCTCGCTCAGGAGACGGGAGAGTTCTTGTCGCACGTCCTGGGCAGGGGGAGGTTCTTAGGGGCTGACTGATTTCTCCATGCTTGGCTGCTAGATCGGCTAGTAAAGTAAGAGTTCAGCGGGATCGAAGGTTTAATTCACTTCAATCTGGGGTCATAACGGGACGGGAAATTGTCCGGATCGCAGGGGCTTGAGTACACAACTATCGCATTCAAAGGATATGGTACAGTTTTTATATTAGCGATGTATTAGAAAAATAAATCGGCGCTGAGGGGGTTAGCGTTCCCATTGTTGGCTTGATTATAGGACATGAGTCCAGACTCAGATCTGGAGCCAACTTGTAGCTCAACCGTGTGAGGGAAACGAGTACGTTCGACTGTCTGGGCAGGAACGTCCGAAACGCAGTATGGTTGTCCATCCTGAAACTAAGGTTGAGCGACCAGGAGTTCTCGATTATCTTTTGGGCATTAACCTGTGAATCCTTGAGAATTACTTACTTCAGAAGGCGCGCACTCGTGTAAATCTTGCCCGTATAGCCTATACGACTCGCTGGCATCATGGCTACCTCCCTCTTAATCGTCGCTTCTGCAAAGGCAGCTTTCCGAAAAGAATTCGGATTATAAACCTGACGCTCCACGCACTAACTGACAATGAGTAATTTTACGACGGCTAACTTCAGTGGTGTATGGTTAGGGCCACGGGGGCACAGTGATCTGTTGATATAGTTTGATACTGCCTACGCGTGGGCTGCGGTTGAACGTACCTTTGTCAGTTACGTCAAGAAATGGTCCGATATATCCATGCCGCATAGTACCCGGGTTATTCGACGCGATCGCCCAGGCCTTGTCACCACTAGGGCCTCGCTGCCTTTCTCTACTAATGGCCAAAACGTCAACTTAACGGCGTCAACGAGTTTTGGCTTCTCCGAAATTCAACGTTTACTGGCGCGGCATAGTCCAGGGAGACACAGTTTGTCGTACGGGTTTAAGTTGATCTACAAATGACGGACAGGAACGTCGAACTTGCGGAGTCGTAAGTTTATGTTGATCGTCGGTAGATACACCTTCTCTCCCATCGAATTGCGGTGTAATTTTATATGAAATTTCAGGACCCCCACATAGCTGCGGACAGTCAACCACGG
seq00030   GAGGGGTGTGCTTTTCTGGTTTGTCCAATTACCGTAATGAAATTTTTAGGGTTGGGGCCTGGCGTATGCAGTGTCCTTACTAAGCTATGATTACCTCCTGCTCAAAACCGGATCCTCACACCAAACAGTGAACGCCTGCCCCACGATACCTGCTCTTAGGCGATGCTTGAGGCCGAAGACGGCCAGGGACCTTCGGTTATGCTTCCAGCCACCATCGAAGACGCCACGGCACCAGCGGATCTAAGAACTAGTCCTTACGCTTAAACTTTTCCTGCACGCTCTCCTAGAAGTTGAGCACTAAAACACGGCGCGAAGTGGCAGGTGGCGTATAACCATTGCGCCAGGGGCAGTGGGCGGGAAATAATGCCCATAGGTACGGTGGTAAATTCGTGTCGACCGATGCAATTAACATAGCCGCATATTATCCAGGTTCCCAGAACGGAGACAGGACCACTGTTCAAAAGAAGCAGTCCCAACAGCACGGGCTATATAGCGTACCCTTGGACAACGAGCCTATGGCTCCCAGGAGCCTGACAATCTAGGGAAGCGTAACTGTTAAGATTGATGCCTAACGCGCCGGTCTATTCAGACCTCGCTCTATCCGATACCAATGAATAGCTAGCAAGCACTCCTAGCCTTGGAGGGTACGCGCAAACAGTACGTGGCGCGTCCTGTGACCGATCCGCAGTTTAGACCATCCTTATGGTAGTGTCACCTGGAATAATTGGCTAGACGTAGTCTCTGTGAATCTGGGACGCAGGCATGCTCGCAAAACCTGACCCCTTGTGGTAGAGGACTGCTAGGACAACACCGAAAAGCACGATACGCACTTTCGCCCCTAAACGGACGTGTGCCAGCAGGACATCCGACTGTTTGTGCATAGTTAGGATAACTGCAGGATAGGTGCGGTCGGGGAATAAAACTGCGTGGGCCAGAGGTACTATCACTCCCATTAGAGGATCCCCGGCCTGCCAGGCATCCGTGTAATTGACCTCTGCAGAGCTTTTCCCAATAAACCTTGAATAACGATAACTAGCTCACCATCGAAGTCAATTCCTAGCAGGAGCGGTTCTAACAAGCCGTACACCCTCGCTTAATAGGATGCGTCACAATCAATCCCGATACCTAATAGTCCTCCGGACTGGGCTCGCTCAGGAGACGGGAGAGTTCTTGTCGCACGTCCTGGGCAGGGGGAGGTTCTTAGGGGCTGACTGATTTCTCCATGCTTGGCTGCTAGATCGGCTAGTAAAGTAAGAGTTCAGCGGGATCGAAGGTTTAATTCACTTCAATCTGGGGTCATAACGGGACGGGAAATTGTCCGGATCGCAGGGGCTTGAGTACACAACTATCGCATTCAAAGGATATGGTACAGTTTTTATATTAGCGATGTATTAGAAAAATAAATCGGCGCTGAGGGGGTTAGCGTTCCCATTGTTGGCTTGATTATAGGACATGAGTCCAGACTCAGATCTGGAGCCAACTTGTAGCTCAACCGTGTGAGGGAAACGAGTACGTTCGACTGTCTGGGCAGGAACGTCCGAAACGCAGTATGGTTGTCCAGCCTGAAACTAAGGTTGAGCGACCAGGAGTTCTCGATTATCTTTTGGGCATTAACCTGTGAATCCTTGAGAATTACTTACTTCAGAAGGCGCGCACTCGTGTAAATCTTGCCCGTATAGCCTATACGACTCGCTGGCATCATGGCTACCTCCCTCTTAATCGTCGCTTCTGCAAAGGCAGCTTTCCGAAAAGAATTCGGATTATAAACCTGACGCTCCACGCACTAACTGACAATGAGTAATTTTACGACGGCTAACTTCAGTGGTGTATGGTTAGGGCCACGGGGGCACAGTGATCTGTTGATATAGTTTGATACTGCCTACGCGTGGGCTGCGGTTGAACGTACCTTTGTCAGTTACGTCAAGAAATGGTCCGATATATCCATGCCGCATAGTACCCGGGTTATTCGACGCGATCGCCCAGGCCTTGTCACCACTAGGGCCTCGCTGCCTTTCTCTACTAATGGCCAAAACGTCAACTTAACGGCGTCAACGAGTTTTGGCTTCTCCGAAATTCAACGTTTACTGGCGCGGCATAGTCCAGGGAGACACAGTTTGTCGTACGGGTTTAAGTTGATCTACAAATGACGGACAGGAACGTCGAACTTGCGGAGTCGTAAGTTTATGTTGATCGTCGGTAGATACACCTTCTCTCCCATCGAATTGCGGTGTAATTTTATATGAAATTTCAGGACCCCCACATAGCTGCGGACAGTCAACCACGG
seq00031   GAGGGGTGTGCTTTTCTGGTTTGTCCAATTACCGTAATGAAATTTTTAGGGTTGGGGCCTGGCGTATGCAGTGTCCTTACTAAGCTATGATTACCTCCTGCTCAAAACCGGATCCTCACACCAAACAGTGAACGCCTGCCCCACGATACCTGCTCTTAGGCGATGCTTGAGGCCGAAGACGGCCAGGGACCTTCGGTTATGCTTCCAGCCACCATCGAAGACGCCACGGCACCAGCGGATCTAAGAACTAGTCCTTACGCTTAAACTTTTCCTGCACGCTCTCCTAGAAGTTGAGCACTAAAACACGGCGCGAAGTGGCAGGTGGCGTATAACCATTGCGCCAGGGGCAGTGGGCGGGAAATAATGCCCATAGGTACGGTGGTAAATTCGTGTCGACCGATGCAATTAACATAGCCGCATATTATCCAGGTTCCCAGAACGGAGACAGGACCACTGTTCAAAAGAAGCAGTCCCAACAGCACGGGCTATATAGCGTACCCTTGGACAACGAGCCTATGGCTCCCAGGAGCCTGACAATCTAGGGAAGCGTAACTGTTAAGATTGATGCCTAACGCGCCGGTCTATTCAGACCTCGCTCTATCCGATACCAATGAATAGCTAGCAAGCACTCCTAGCCTTGGAGGGTACGCGCAAACAGTACGTGGCGCGTCCTGTGACCGATCCGCAGTTTAGACCATCCTTATGGTAGTGTCACCTGGAATAATTGGCTAGACGTAGTCTCTGTGAATCTGGGACGCAGGCATGCTCGCAAAACCTGACCCCTTGTGGTAGAGGACTGCTAGGACAAAACCGAAAAGCACGATACGCACTTTCGCCCCTAAACGGACGTGTGCCAGCAGGACATCCGACTGTTTGTGCATAGTTAGGATAACTGCAGGATAGGTGCGGTCTGGGAATAAAACTGCGTGGGCCAGAGGTACTATCACTCCCATTAGAGGATCCCCGGCCTGCCAGGCATCCGTGTAATTGACCTCTGCAGAGCTTTTCCCAATAAACCTTGAATAACGATAACTAGCTCACCATCGAAGTCAATTCCTAGCAGGAGCGGTTCTAACAAGCCGTACACCCTCGCTTAATAGGATGCGTCACAATCAATCCCGATACCTAATAGTCCTCCGGACTGGGCTCGCTCAGGAGACGGGAGAGTTCTTGTCGCACGTCCTGGGCAGGGGGAGGTTCTTAGGGGCTGACTGATTTCTCCATGCTTGGCTGCTAGATCGGCTAGTAAAGTAAGAGTTCAGCGGGATCGAAGGTTTAATTCACTTCAATCTGGGGTCATAACGGGACGGGAAATTGTCCGGATCGCAGGGGCTTGAGTACACAACTATCGCATTCAAAGGATATGGTACAGTTTTTATATTAGCGATGTATTAGAAAAATAAATCGTCGCTGAGGGGGTTAGCGTTCCCATTGTTGGCTTGATTATAGGACATGAGTCCAGACTCAGATCTGGAGCCAACTTGTAGCTCAACCGTGTGAGGGAAACGAGTACGTTCGACTGTCTGGGCAGGAACGTCCGAAACGCAGTATGGTTGTCCAGCCTGAAACTAAGGTTGAGCGACCAGGAGTTCTCGATTATCTTTTGGGCATTAACCTGTGAATCCTTGAGAATTACTTACTTCAGAAGGCGCGCACTCGTGTAAATCTTGCCCGTATAGCCTATACGACTCGCTGGCATCATGGCTACCTCCCTCTTAATCGTCGCTTCTGCAAAGGCAGCTTTCCGAAAAGAATTCGGATTATAAACCTGACGCTCCACGCACTAACTGACAATGAGTAATTTTACGACGGCTAACTTCAGTGGTGTATGGTTAGGGCCACGGGGGCACAGTGATCTGTTGATATAGTTTGATACTGCCTACGCGTGGGCTGCGGTTGAACGTACCTTTGTCAGTTACGTCAAGAAATGGTCCGATATATCCATGCCGCATAGTACCCGGGTTATTCGACGCGATCGCCCAGGCCTTGTCACCACTAGGGCCTCGCTGCCTTTCTCTACTAATGGCCAAAACGTCAACTTAACGGCGTCAACGAGTTTTGGCTTCTCCGAAATTCAACGTTTACTGGCGCGGCATAGTCCAGGGAGACACAGTTTGTCGTACGGGTTTAAGTTGATCTACAAATGACGGACAGGAACGTCGAACTTGCGGAGTCGTAAGTTTATGTTGATCGTCGGTAGATACACCTTCTCTCCCATCGAATTGCGGTGTAATTTTATATGAAATTTCAGGACCCCCACATAGCTGCGGACAGTCAACCACGG
seq00032   GAGGGGTGTGCTTTTCTGGTTTGTCCAATTACCGTAATGAAATTTTTAGGGTTGGGGCCTGGCGTATGCAGTGTCCTTACTAAGCTATGATTACCTCCTGCTCAAAACCGGATCCTCACACCAAACAGTGAACGCCTGCCCCACGATACCTGCTCTTAGGCGATGCTTGAGGCCGAAGACGGCCAGGGACCTTCGGTTATGCTTCCAGCCACCATCGAAGACGCCACGGCACCAGCGGATCTAAGAACTAGTCCTTACGCTTAAACTTTTCCTGCACTCTCTCCTAGAAGTTGAGCACTAAAACACGGCGCGAAGTGGCAGGTGGCGTATAACCATTGCGCCAGGGGCAGTGGGCGGGAAATAATGCCCATAGGTACGGTGGTAAATTCGTGTCGACCGATGCAATTAACATAGCCGCATATTATCCAGGTTCCCAGAACGGAGACAGGACCACTGTTCAAAAGAAGCAGTCCCAACAGCACGGGCTATATAGCGTACCCTTGGACAACGAGCCTATGGCTCCCAGGAGCCTGACAATCTAGGGAAGCGTAACTGTTAAGATTGATGCCTAACGCGCCGGTCTATTCAGACCTCGCTCTATCCGATACCAATGAATAGCTAGCAAGCACTCCTAGCCTTGGAGGGTACGCGCAAACAGTACGTGGCGCGTCCTGTGACCGATCCGCAGTTTAGACCATCCTTATGGTAGTGTCACCTGGAATAATTGGCTAGACGTAGTCTCTGTGAATCTGGGACGCAGGCATGCTCGCAAAACCTGACCCCTTGTGGTAGAGGACTGCTAGGACAACACCGAAAAGCACGATACGCACTTTCGCCCCTAAACGGACGTGTGCCAGCAGGACATCCGACTGTTTGTGCATAGTTAGGATAACTGCAGGATAGGTGCGGTCGGGGAATAAAACTGCGTGGGCCAGAGGTACTATCACTCCCATTAGAGGATCCCCGGCCTGCCAGGCATCCGTGTAATTGACCTCTGCAGAGCTTTTCCCAATAAACCTTGAATAACGATAACTAGCTCACCATCGAAGTCAATTCCTAGCAGGAGCGGTTCTAACAAGCCGTACACCCTCGCTTAATAGGATGCGTCACAATCAATCCCGATACCTAATAGTCCTCCGGACTGGGCTCGCTCAGGAGACGGGAGAGTTCTTGTCGCCCGTCCTGGGCAGGGGGAGGTTCTTAGGGGCTGACTGATTTCTCCATGCTTGGCTGCTAGATCGGCTAGTAAAGTAAGAGTTCAGCGGGATCGAAGGTTTAATTCACTTCAATCTGGGGTCATAACGGGACGGGAAATTGTCCGGATCGCAGGGGCTTGAGTACACAACTATCGCATTCAAAGGATATGGTACAGTTTTTATATTAGCGATGTATTAGAAAAATAAATCGGCGCTGAGGGGGTTAGCGTTCCCATTGTTGGCTTGATTATAGGACATGAGTCCAGACTCAGATCTGGAGCCAACTTGTAGCTCAACCGTGTGAGGGAAACGAGTACGTTCGACTGTCTGGGCAGGAACGTCCGAAACGCAGTATGGTTGTCCAGCCTGAAACTAAGGTTGAGCGACCAGGAGTTCTCGATTATCTTTTGGGCATTAACCTGTGAATCCTTGAGAATTACTTACTTCAGAAGGCGCGCACTCGTGTAAATCTTGCCCGTATAGCCTATACGACTCGCTGGCATCATGGCTACCTCCCTCTTAATCGTCGCTTCTGCAAAGGCAGCTTTCCGAAAAGAATTCGGATTATAAACCTGACGCTCCACGCACTAACTGACAATGAGTAATTTTACGACGGCTAACTTCAGTGGTGTATGGTTAGGGCCACGGGGGCACAGTGATCTGTTGATATAGTTTGATACTGCCTACGCGTGGGCTGCGGTTGAACGTACCTTTGTCAGTTACGTCAAGAAATGGTCCGATATATCCATGCCGCATAGTACCCGGGTTATTCGACGCGATCGCCCAGGCCTTGTCACCACTAGGGCCTCGCTGCCTTTCTCTACTAATGGCCAAAACGTCAACTTAACGGCGTCAACGAGTTTTGGCTTCTCCGAAATTCAACGTTTACTGGCGCGGCATAGTCCAGGGAGACACAGTTTGTCGTACGGGTTTAAGTTGATCTACAAATGACGGACAGGAACGTCGAACTTGCGGAGTCGTAAGTTTATGTTGATCGTCGGTAGATACACCTTCTCTCCCATCGAATTGCGGTGTAATTTTATATGAAATTTCAGGACCCCCACATAGCTGCGGACAGTCAACCACGG
seq00033   GAGGGGTGTGCTTTTCTGGTTTGTCCAATTACCGTAATGAAATTTTTAGGGTTGGGGCCTGGCGTATGCAGTGTCCTTACTAAGCTATGATTACCTCCTGCTCAAAACCGGATCCTCACACCAAACAGTGAACGCCTGCCCCACGATACCTGCTCTTAGGCGATGCTTGAGGCCGAAGACGGCCAGGGACCTTCGGTTATGCTTCCAGCCACCATCGAAGACGCCACGGCACCAGCGGATCTAAGAACTAGTCCTTACGCTTAAACTTTTCCTGCACGCTCTCCTAGAAGTTGAGCACTAAAACACGGCGCGAAGTGGCAGGTGGCGTATAACCATTGCGCCAGGGGCAGTGGGCGGGAAATAATGCCCATAGGTACGGTGGTAAATTCGTGTCGACCGATGCAATTAACATAGCCGCATATTATCCAGGTTCCCAGAACGGAGACAGGACCACTGTTCAAAAGAAGCAGTCCCAACAGCACGGGCTATATAGCGTACCCTTGGACAACGAGCCTATGGCTCCCAGGAGCCTGACAATCTAGGGAAGCGTAACTGTTAAGATTGATGCCTAACGCGCCGGTCTATTCAGACCTCGCTCTATCCGATACCAATGAATAGCTAGCAAGCACTCCTAGCCTTGGAGGGTACGCGCAAACAGTACGTGGCGCGTCCTGTGACCGATCCGCAGTTTAGACCATCCTTATGGTAGTGTCACCTGGAATAATTGGCTAGACGTAGTCTCTGTGAATCTGGGACGCAGGCATGCTCGCAAAACCTGACCCCTTGTGGTAGAGGACTGCTAGGACAAAACCGAAAAGCACGATACGCACTTTCGCCCCTAAACGGACGTGTGCCAGCAGGACATCCGACTGTTTGTGCATAGTTAGGATAACTGCAGGATAGGTGCGGTCTGGGAATAAAACTGCGTGGGCCAGAGGTACTATCACTCCCATTAGAGGATCCCCGGCCTGCCAGGCATCCGTGTAATTGACCTCTGCAGAGCTTTTCCCAATAAACCTTGAATAACGATAACTAGCTCACCATCGAAGTCAATTCCTAGCAGGAGCGGTTCTAACAAGCCGTACACCCTCGCTTAATAGGATGCGTCACAATCAATCCCGATACCTAATAGTCCTCCGGACTGGGCTCGCTCAGGAGACGGGAGAGTTCTTGTCGCACGTCCTGGGCAGGGGGAGGTTCTTAGGGGCTGACTGATTTCTCCATGCTTGGCTGCTAGATCGGCTAGTAAAGTAAGAGTTCAGCGGGATCGAAGGTTTAATTCACTTCAATCTGGGGTCATAACGGGACGGGAAATTGTCCGGATCGCAGGGGCTTGAGTACACAACTATCGCATTCAAAGGATATGGTACAGTTTTTATATTAGCGATGTATTAGAAAAATAAATCGTCGCTGAGGGGGTTAGCGTTCCCATTGTTGGCTTGATTATAGGACATGAGTCCAGACTCAGATCTGGAGCCAACTTGTAGCTCAACCGTGTGAGGGAAACGAGTACGTTCGACTGTCTGGGCAGGAACGTCCGAAACGCAGTATGGTTGTCCAGCCTGAAACTAAGGTTGAGCGACCAGGAGTTCTCGATTATCTTTTGGGCATTAACCTGTGAATCCTTGAGAATTACTTACTTCAGAAGGCGCGCACTCGTGTAAATCTTGCCCGTATAGCCTATACGACTCGCTGGCATCATGGCTACCTCCCTCTTAATCGTCGCTTCTGCAAAGGCAGCTTTCCGAAAAGAATTCGGATTATAAACCTGACGCTCCACGCACTAACTGACAATGAGTAATTTTACGACGGCTAACTTCAGTGGTGTATGGTTAGGGCCACGGGGGCACAGTGATCTGTTGATATAGTTTGATACTGCCTACGCGTGGGCTGCGGTTGAACGTACCTTTGTCAGTTACGTCAAGAAATGGTCCGATATATCCATGCCGCATAGTACCCGGGTTATTCGACGCGATCGCCCAGGCCTTGTCACCACTAGGGCCTCGCTGCCTTTCTCTACTAATGGCCAAAACGTCAACTTAACGGCGTCAACGAGTTTTGGCTTCTCCGAAATTCAACGTTTACTGGCGCGGCATAGTCCAGGGAGACACAGTTTGTCGTACGGGTTTAAGTTGATCTACAAATGACGGACAGGAACGTCGAACTTGCGGAGTCGTAAGTTTATGTTGATCGTCGGTAGATACACCTTCTCTCCCATCGAATTGCGGTGTAATTTTATATGAAATTTCAGGACCCCCACATAGCTGCGGACAGTCAACCACGG
