# Supplementary material for: How Good Are Indirect Tests at Detecting Recombination in Human mtDNA?
Source: G3 (Bethesda). 2013 Jul 1;3(7):1095–104. doi: 10.1534/g3.113.006510 (PMC3704238; doi:10.1534/g3.113.006510)
Supplement: Supporting Information [file supp_g3.113.006510_FileS2.gz › SequenceData/mtDNA_ratehet&popgrowth/0/3rdbase/Infiles/0_53-new.txt]

33 2284
seq00001   CGTTACCCCCGATTCCAAGTCGCCACTAACCTCAGACACTCTCTCGTCTTCTCTTGAATGAAGACCCCAGTTTCAGTTGTAAGTCTAGTAGCAAAAATTACATAGTCAGCTGGCTAGGCCCTATTAATCAGGGCTTCATCCTCAGAATGATACATATTCCTCATTGGGTTTTTGTGGACGGGCTCCGCACAAACCCCGGACCACGACTCTCGCCCTGGCCTGATGGCATCCTTGGAGGTGCTCACCTACTACGCCATATTTTGGGCGCACGCACTTGCCGTTGCGGTCACATCCGACATTGTTACAGGTTTGTTACAGACGCCATTGTGAACGGAGAGCCTTATAGAAGTAATGCCGAGTGTTAAGCAGACTGATTTAACACAAGCTCCAAACATTTCCGATTCGCTGCTCATATATAATGTGTAGGACTCTGCTCCGGATTGTACGCTAGAGTGAATTTTCAGCGCCGAAGTCCGCCATCGCTCTAATCTTATAATCTATAGTTCGACACGATTGTGAAACTTCTAATAGATCCATTCAGCCTTGGGAACGATCCAATCTCACGGATTAGAGGAGGTGTGGGGATCAGCCACTACTAGCCTACGCGTCGTGGATCTCATCATGAGGCGACACCACAGGGCGTGTGCCGTAATTGTGAGTAGTCACCCACCACATCATCTTAAAAGCTTTATATGATGTTGTAAGTTCACCTCACTATTATGATGCGGCACTCGTGTGGAAACCTTCCGTCCGGCAACCCCAAAATGCGACTACCCCGCAAAGTGCACTAGGTGTTGTGGACTCTCTATAGACGCATATGATTGGTTTAACCCTTCATGAACATGTCTCTCTCCATCTAAACGGCGATCTCACCGTACAGTTATTCACTATGCAACTTCTATAATGTTAAATAGTACACCGGACTTAAAAAGATGCAAATAGCGGTTCCTAATTTGGACGGATGATAGGCTGCAGAGGGCAACGGGTCAAGGTCGATGCGCCTCGGATTCTCGAAACACAATGATAGGGACCCAGTCGGAGTCCTCGACAAAGTCTCGCGTGTGCACATCGTACCCAGCTCCTGAGCGCACGACCATGGGCGGGACGGGCGTGTCAGGCTATGTTCCTGAACTGCAGATGTGTAGGAGTGATTACGATCCAACTCGCGTCTGAGGGCGGGTGGTAGAGACCACGAAAGTTCAATGCCATCATGTTCGTTTCCTCTTACAACCATCCTGTCGTCGTGGTGTAATGATCGGCGCGTACATCCAAGCCATCGCCGGAAGCCGGCGCAAGTCGGCAGACGACGGACGACTTTGGAACGGCTGGCGTTGGGAGCGGTTCGGTCCGGACTGGAGCCCTGTGGCATAAGGGACTTTTTGAATACCCTCGAGCACCTTCGACAACAGTGTGGAGCCTACAACAAACAATTTAAACAACAAGGAAAGGGAATTCATATTCTGACCTGTGGCCCTCATGCGGCTGCATGGAACCACTTTACTCAACAAGACTGGATGACAGCGTAGCCGTTGACTGCTGGCCACTTCTTGACCACTCTAGCCTCGGATGCATATTAAGACCTAAGTATGTGACCGTCCGTATGGCCATAGCCGGGCCAACTTCAGTCAAGGTTAGGACTGAGATATGGGTCGTCCTGGATCTTTAGTTGCTCAGTTTCCGCCGTCTTCCCAGATTAGATATTATTGGTGTGCGCCCCATATGGACGCTCCTTCGCGTCACTCAACATACTTAACCTTCGGCTCTGTGCATGCCTAGAGGTTTGAGTATAAATGAGGAGCATGAGATAAAATGGCCCCGAGATCTTGCCTACCACCTTGATGGTGTCAATGTATGCTAGGCGGCGTCCCTTAAGGGTACAAATCACAGGATCATGGGTTATGAGCCGCTACAATGCGCAGGACCTTAAGGCAGCTGTCATTCCCTTCGATTAAACCGGTGCATGCGTATCAACATATCTCTTCGGCTTAGTGACAATGTGAGCACCCGCGTTAGTAAGCACGAGTTGTGCATGACCGCGGACTGTAGTCTCTTCCGCCAGAAACTCAGCCGGCTCATTAGAAGGATATTTCTTATGTGAGGATCACCAGTCAAGCCTATGGAAACGAAGGCGTGATAACGCGTTTATGGGCAACAGCGCTACGTAGCCCAGCGAACAGACTCAGGCGCGGTTTGTAATAAGATGTGCCTGTGCAGCAACTAAATCGAACTGCCGGAACCAAGGCTGCTCGTTTGCTACGCAAATCTTCGCTAGCTTCCGCACGCT
seq00002   CGTTACCCCCGATTCCAAGTCGCCACTAACCTCAGACACTCTCTCGTCTTCTCTTGAATGAAGACCCCAGTTTCAGTTGTAAGTCTAGTAGCAAAAATTACATAGTCACCTGGCTAGGCCCTATTAATCAGGGCTTCATCCTCAGAATGATACATATTCCTCATTGGGTTTTTGTGGACGGGCTCCGCACAAACCCCGGACCACGACTCTCGCCCTGGCCTGATGGCATCCTTGGAGGTGCTCACCTACTACGCCATATTTTGGGCGCACGCACTTGCCGTTGCGGTCACATCCGACATTGTTACAGGTTTGTTACAGACGCCATTGTGAACGGAGAGCCTTATAGAAGTAATGCCGAGTGTTAAGCAGACTGATTTAACACAAGCTCCAAACATTTCCGATTCGCTGCTCATATATAATGTGTAGGACTCTGCTCCGGATTGTACGCTAGAGTGAATTTTCAGCGCCGAAGTCCGCCATCGCTCTAATCTTATAATCTATAGTTCGACACGATTGTGAAACTTCTAATAGATCCATTCAGCCTTGGGAACGATCCAATCTCACGGATTAGAGGAGGTGTGGGGATCAGCCACTACTAGCCTACGCGTCGTGGATCTCATCATGAGGCGACACCACAGGGCGTGTGCCGTAATTGTGAGTAGTCACCCACCACATCATCTTAAAAGCTTTATATGATGTTGTAAGTTCACCTCACTATTATGATGCGGCACTCGTGTGGAAACCTTCCGTCCGGCAACCCCAAAATGCGACTACCCCGCAAAGTGCACTAGGTGTTGTGGACTCTCTATAGACGCATATGATTGGTTTAACCCTTCATGAACATGTCTCTCTCCATCTAAACGGCGATCTCACCGTACAGTTATTCACTATGCAACTTCTATAATGTTAAATAGTACACCGGACTTAAAAAGATGCAAATAGCGGTTCCTAATTTGGACGGATGATAGGCTGCAGAGGGCAACGGGTCAAGGTCGATGCGCCTCGGATTCTCGAAACACAATGATAGGGACCCAGTCGGAGTCCTCGACAAAGTCTCGCGTGTGCACATCGTACCCAGCTCCTGAGCGCACGACCATGGGCGGGACGGGCGTGTCAGGCTATGTTCCTGAACTGCAGATGTGTAGGAGTGATTACGATCCAACTCGCGTCTGAGGGCGGGTGGTAGAGACCACGAAAGTTCAATGCCATCATGTTCGTTTCCTCTTACAACCATCCTGTCGTCGTGGTGTAATGATCGGCGCGTACATCCAAGCCATCGCCGGAAGCCGGCGCAAGTCGGCAGACGACGGACGACTTTGGAACGGCTGGCGTTGGGAGCGGTTCGGTCCGGACTGGAGCCCTGTGGCATAAGGGACTTTTTGAATACCCTCGAGCACCTTCGACAACAGTGTGGAGCCTACAACAAACAATTTAAACAACAAGGAAAGGGAATTCATATTCTGACCTGTGGCCCTCATGCGGCTGCATGGAACCACTTTACTCAACAAGACTGGATGACAGCGTAGCCGTTGACTGCTGGCCACTTCTTGACCACTATAGCCTCGGATGCATATTAAGACCTAAGTATGTGACCGTCCGTATGGCCATAGCCGGGCCAACTTCAGTCAAGGTTAGGACTGAGATATGGGTCGTCCTGGATCTTTAGTTGCTCAGTTTCCGCCGTCTTCCCAGATTAGATATTATTGGTGTGCGCCCCATATGGACGCTCCTTCGCGTCACTCAACATACTTAACCTTCGGCTCTGTGCAAGCCTAGAGGTTTGAGTATAAATGAGGAGCATGAGATAAAATGGCCCCGAGATCTTGCCTACCACCTTGATGGTGTCAATGTATGCTAGGCGGCGTCCCTTAAGGGTACAAATCACAGGATCATGGGTTATGAGCCGCTACAATGCGCAGGACCTTAAGGCAGCTGTCATTCCCTTCGATTAAACCGGTGCATGCGTATCAACATATCTCTTCGGCTTAGTGACAATGTGAGCACCCGCGTTAGTAAGCACGAGTTGTGCATGACCGCGGACTGTAGTCTCTTCCGCCAGAAACTCAGCCGGCTCATTAGAAGGATATTTCTTATGTGAGGATCACCAGTCAAGCCTATGGAAACGAAGGCGTGATAACGCGTTTATGGGCAACAGCGCTACGTAGCCCAGCGAACAGACTCAGGCGCGGTTTGTAATAAGATGTGCCTGTGCAGCAACTAAATCGAACTGCCGGAACCAAGGCTGCTCGTTTGCTACGCAAATCTTCGCTAGCTTCCGCACGCT
seq00003   CGTTACCCCCGATTCCAAGTCGCCACTAACCTCAGACACTCTCTCGTCTTCTCTTGAATGAAGACCCCAGTTTCAGTTGTAAGTCTAGTAGCAAAAATTACATAGTCAGCTGGCTAGGCCCTATTAATCAGGGCTTCATCCTCAGAATGATACATATTCCTCATTGGGTTTTTGTGGACGGGCTCCGCACAAACCCCGGACCACGACTCTCGCCCTGGCCTGATGGCATCCTTGGAGGTGCTCACCTACTACGCCATATTTTGGGCGCACGCACTTGCCGTTGCGGTCACATCCGACATTGTTACAGGTTTGTTACAGACGCCATTGTGAACGGAGAGCCTTATAGAAGTAATGCCGAGTGTTAAGCAGACTGATTTAACACAAGCTCCAAACATTTCCGATTCGCTGCTCATATATAATGTGTAGGACTCTGCTCCGGATTGTACGCTAGAGTGAATTTTCAGCGCCGAAGTCCGCCATCGCTCTAATCTTATAATCTATAGTTCGACACGATTGTGAAACTTCTAATAGATCCATTCAGCCTTGGGAACGATCCAATCTCACGGATTAGAGGAGGTGTGGGGATCAGCCACTACTAGCCTACGCGTCGTGGATCTCATCATGAGGCGACACCACAGGGCGTGTGCCGTAATTGTGAGTAGTCACCCACCACATCATCTTAAAAGCTTTATATGATGTTGTAAGTTCACCTCACTATTATGATCCGGCACTCGTGTGGAAACCTTCCGTCCGGCAACCCCAAAATGCGACTACCCCGCAAAGTGCACTAGGTGTTGTGGACTCTCTATAGACGCATATGATTGGTTTAACCCTTCATGAACATGTCTCTCTCCATCTAAACGGCGATCTCACCGTACAGTTATTCACTATGCAACTTCTATAATGTTAAATAGTACACCGGACTTAAAAAGATGCAAATAGCGGTTCCTAATTTGGACGGATGATAGGCTGCAGAGGGCAACGGGTCAAGGTCGATGCGCCTCGGATTCTCGAAACACAATGATAGGGACCCAGTCGGAGTCCTCGACAAAGTCTCGCGTGTGCACATCGTACCCAGCTCCTGAGCGCACGACCATGGGCGGGACGGGCGTGTCAGGCTATGTTCCTGAACTGCAGATGTGTAGGAGTGATTACGATCCAACTCGCGTCTGAGGGCGGGTGGTAGAGACCACGAAAGTTCAATGCCATCATGTTCGTTTCCTCTTACAACCATCCTGTCGTCGTGGTGTAATGATCGGCGCGTACATCCAAGCCATCGCCGGAAGCCGGCGCAAGTCGGCAGACGACGGACGACTTTGGAACGGCTGGCGTTGGGAGCGGTTCGGTCCGGACTGGAGCCCTGTGGCATAAGGGACTTTTTGAATACCCTCGAGCACCTTCGACAACAGTGTGGAGCCTACAACAAACAATTTAAACAACAAGGAAAGGGAATTCATATTCTGACCTGTGGCCCTCATGCGGCTGCATGGAACCACTTTACTCAACAAGACTGGATGACAGCGTAGCCGTTGACTGCTGGCCACTTCTTGACCACTCTAGCCTCGGATGCATATTAAGACCTAAGTATGTGACCGTCCGTATGGCCATAGCCGGGCCAACTTCAGTCAAGGTTAGGACTGAGATATGGGTCGTCCTGGATCTTTAGTTGCTCAGTTTCCGCCGTCTTCCCAGATTAGATATTATTGGTGTGCGCCCCATATGGACGCTCCTTCGCGTCACTCAACATACTTAACCTTCGGCTCTGTGCAAGCCTAGAGGTTTGAGTATAAATGAGGAGCATGAGATAAAATGGCCCCGAGATCTTGCCTACCACCTTGATGGTGTCAATGTATGCTAGGCGGCGTCCCTTAAGGGTACAAATCACAGGATCATGGGTTATGAGCCGCTACAATGCGCAGGACCTTAAGGCAGCTGTCATTCCCTTCGATTAAACCGGTGCATGCGTATCAACATATCTCTTCGGCTTAGTGACAATGTGAGCACCCGCGTTAGTAAGCACGAGTTGTGCATGACCGCGGACTGTAGTCTCTTCCGCCAGAAACTCAGCCGGCTCATTAGAAGGATATTTCTTATGTGAGGATCACCAGTCAAGCCTATGGAAACGAAGGCGTGATAACGCGTTTATGGGCAACAGCGCTACGTAGCCCAGCGAACAGACTCAGGCGCGGTTTGTAATAAGATGTGCCTGTGCAGCAACTAAATCGAACTGCCGGAACCAAGGCTGCTCGTTTGCTACGCAAATCTTCGCTAGCTTCCGCACGCT
seq00004   CGTTACCCCCGATTCCAAGTCGCCACTAACCTCAGACACTCTCTCGTCTTCTCTTGAATGAAGACCCCAGTTTCAGTTGTAAGTCTAGTAGCAAAAATTACATAGTCACCTGGCTAGGCCCTATTAATCAGGGCTTCATCCTCAGAATGATACATATTCCTCATTGGGTTTTTGTGGACGGGCTCCGCACAAACCCCGGACCACGACTCTCGCCCTGGCCTGATGGCATCCTTGGAGGTGCTCACCTACTACGCCATATTTTGGGCGCACGCACTTGCCGTTGCGGTCACATCCGACATTGTTACAGGTTTGTTACAGACGCCATTGTGAACGGAGAGCCTTATAGAAGTAATGCCGAGTGTTAAGCAGACTGATTTAACACAAGCTCCAAACATTTCCGATTCGCTGCTCATATATAATGTGTAGGACTCTGCTCCGGATTGTACGCTAGAGTGAATTTTCAGCGCCGAAGTCCGCCATCGCTCTAATCTTATAATCTATAGTTCGACACGATTGTGAAACTTCTAATAGATCCATTCAGCCTTGGGAACGATCCAATCTCACGGATTAGAGGAGGTGTGGGGATCAGCCACTACTAGCCTACGCGTCGTGGATCTCATCATGAGGCGACACCACAGGGCGTGTGCCGTAATTGTGAGTAGTCACCCACCACATCATCTTAAAAGCTTTATATGATGTTGTAAGTTCACCTCACTATTATGATGCGGCACTCGTGTGGAAACCTTCCGTCCGGCAACCCCAAAATGCGACTACCCCGCAAAGTGCACTAGGTGTTGTGGACTCTCTATAGACGCATATGATTGGTTTAACCCTTCATGAACATGTCTCTCTCCATCTAAACGGCGATCTCACCGTACAGTTATTCACTATGCAACTTCTATAATGTTAAATAGTACACCGGACTTAAAAAGATGCAAATAGCGGTTCCTAATTTGGACGGATGATAGGCTGCAGAGGGCAACGGGTCAAGGTCGATGCGCCTCGGATTCTCGAAACACAATGATAGGGACCCAGTCGGAGTCCTCGACAAAGTCTCGCGTGTGCACATCGTACCCAGCTCCTGAGCGCACGACCATGGGCGGGACGGGCGTGTCAGGCTATGTTCCTGAACTGCAGATGTGTAGGAGTGATTACGATCCAACTCGCGTCTGAGGGCGGGTGGTAGAGACCACGAAAGTTCAATGCCATCATGTTCGTTTCCTCTTACAACCATCCTGTCGTCGTGGTGTAATGATCGGCGCGTACATCCAAGCCATCGCCGGAAGCCGGCGCAAGTCGGCAGACGACGGACGACTTTGGAACGGCTGGCGTTGGGAGCGGTTCGGTCCGGACTGGAGCCCTGTGGCATAAGGGACTTTTTGAATACCCTCGAGCACCTTCGACAACAGTGTGGAGCCTACAACAAACAATTTAAACAACAAGGAAAGGGAATTCATATTCTGACCTGTGGCCCTCATGCGGCTGCATGGAACCACTTTACTCAACAAGACTGGATGACAGCGTAGCCGTTGACTGCTGGCCACTTCTTGACCACTATAGCCTCGGATGCATATTAAGACCTAAGTATGTGACCGTCCGTATGGCCATAGCCGGGCCAACTTCAGTCAAGGTTAGGACTGAGATATGGGTCGTCCTGGATCTTTAGTTGCTCAGTTTCCGCCGTCTTCCCAGATTAGATATTATTGGTGTGCGCCCCATATGGACGCTCCTTCGCGTCACTCAACATACTTAACCTTCGGCTCTGTGCAAGCCTAGAGGTTTGAGTATAAATGAGGAGCATGAGATAAAATGGCCCCGAGATCTTGCCTACCACCTTGATGGTGTCAATGTATGCTAGGCGGCGTCCCTTAAGGGTACAAATCACAGGATCATGGGTTATGAGCCGCTACAATGCGCAGGACCTTAAGGCAGCTGTCATTCCCTTCGATTAAACCGGTGCATGCGTATCAACATATCTCTTCGGCTTAGTGACAATGTGAGCACCCGCGTTAGTAAGCACGAGTTGTGCATGACCGCGGACTGTAGTCTCTTCCGCCAGAAACTCAGCCGGCTCATTAGAAGGATATTTCTTATGTGAGGATCACCAGTCAAGCCTATGGAAACGAAGGCGTGATAACGCGTTTATGGGCAACAGCGCTACGTAGCCCAGCGAACAGACTCAGGCGCGGTTTGTAATAAGATGTGCCTGTGCAGCAACTAAATCGAACTGCCGGAACCAAGGCTGCTCGTTTGCTACGCAAATCTTCGCTAGCTTCCGCACGCT
seq00005   CGTTACCCCCGATTCCAAGTCGCCACTAACCTCAGACACTCTCTCGTCTTCTCTTGAATGAAGACCCCAGTTTCAGTTGTAAGTCTAGTAGCAAAAATTACATAGTCACCTGGCTAGGCCCTATTAATCAGGGCTTCATCCTCAGAATGATACATATTCCTCATTGGGTTTTTGTGGACGGGCTCCGCACAAACCCCGGACCACGACTCTCGCCCTGGCCTGATGGCATCCTTGGAGGTGCTCACCTACTACGCCATATTTTGGGCGCACGCACTTGCCGTTGCGGTCACATCCGACATTGTTACAGGTTTGTTACAGACGCCATTGTGAACGGAGAGCCTTATAGAAGTAATGCCGAGTGTTAAGCAGACTGATTTAACACAAGCTCCAAACATTTCCGATTCGCTGCTCATATATAATGTGTAGGACTCTGCTCCGGATTGTACGCTAGAGTGAATTTTCAGCGCCGAAGTCCGCCATCGCTCTAATCTTATAATCTATAGTTCGACACGATTGTGAAACTTCTAATAGATCCATTCAGCCTTGGGAACGATCCAATCTCACGGATTAGAGGAGGTGTGGGGATCAGCCACTACTAGCCTACGCGTCGTGGATCTCATCATGAGGCGACACCACAGGGCGTGTGCCGTAATTGTGAGTAGTCACCCACCACATCATCTTAAAAGCTTTATATGATGTTGTAAGTTCACCTCACTATTATGATGCGGCACTCGTGTGGAAACCTTCCGTCCGGCAACCCCAAAATGCGACTACCCCGCAAAGTGCACTAGGTGTTGTGGACTCTCTATAGACGCATATGATTGGTTTAACCCTTCATGAACATGTCTCTCTCCATCTAAACGGCGATCTCACCGTACAGTTATTCACTATGCAACTTCTATAATGTTAAATAGTACACCGGACTTAAAAAGATGCAAATAGCGGTTCCTAATTTGGACGGATGATAGGCTGCAGAGGGCAACGGGTCAAGGTCGATGCGCCTCGGATTCTCGAAACACAATGATAGGGACCCAGTCGGAGTCCTCGACAAAGTCTCGCGTGTGCACATCGTACCCAGCTCCTGAGCGCACGACCATGGGCGGGACGGGCGTGTCAGGCTATGTTCCTGAACTGCAGATGTGTAGGAGTGATTACGATCCAACTCGCGTCTGAGGGCGGGTGGTAGAGACCACGAAAGTTCAATGCCATCATGTTCGTTTCCTCTTACAACCATCCTGTCGTCGTGGTGTAATGATCGGCGCGTACATCCAAGCCATCGCCGGAAGCCGGCGCAAGTCGGCAGACGACGGACGACTTTGGAACGGCTGGCGTTGGGAGCGGTTCGGTCCGGACTGGAGCCCTGTGGCATAAGGGACTTTTTGAATACCCTCGAGCACCTTCGACAACAGTGTGGAGCCTACAACAAACAATTTAAACAACAAGGAAAGGGAATTCATATTCTGACCTGTGGCCCTCATGCGGCTGCATGGAACCACTTTACTCAACAAGACTGGATGACAGCGTAGCCGTTGACTGCTGGCCACTTCTTGACCACTATAGCCTCGGATGCATATTAAGACCTAAGTATGTGACCGTCCGTATGGCCATAGCCGGGCCAACTTCAGTCAAGGTTAGGACTGAGATATGGGTCGTCCTGGATCTTTAGTTGCTCAGTTTCCGCCGTCTTCCCAGATTAGATATTATTGGTGTGCGCCCCATATGGACGCTCCTTCGCGTCACTCAACATACTTAACCTTCGGCTCTGTGCAAGCCTAGAGGTTTGAGTATAAATGAGGAGCATGAGATAAAATGGCCCCGAGATCTTGCCTACCACCTTGATGGTGTCAATGTATGCTAGGCGGCGTCCCTTAAGGGTACAAATCACAGGATCATGGGTTATGAGCCGCTACAATGCGCAGGACCTTAAGGCAGCTGTCATTCCCTTCGATTAAACCGGTGCATGCGTATCAACATATCTCTTCGGCTTAGTGACAATGTGAGCACCCGCGTTAGTAAGCACGAGTTGTGCATGACCGCGGACTGTAGTCTCTTCCGCCAGAAACTCAGCCGGCTCATTAGAAGGATATTTCTTATGTGAGGATCACCAGTCAAGCCTATGGAAACGAAGGCGTGATAACGCGTTTATGGGCAACAGCGCTACGTAGCCCAGCGAACAGACTCAGGCGCGGTTTGTAATAAGATGTGCCTGTGCAGCAACTAAATCGAACTGCCGGAACCAAGGCTGCTCGTTTGCTACGCAAATCTTCGCTAGCTTCCGCACGCT
seq00006   CGTTACCCCCGATTCCAAGTCGCCACTAACCTCAGACACTCTCTCGTCTTCTCTTGAATGAAGACCCCAGTTTCAGTTGTAAGTCTAGTAGCAAAAATTACATAGTCACCTGGCTAGGCCCTATTAATCAGGGCTTCATCCTCAGAATGATACATATTCCTCATTGGGTTTTTGTGGACGGGCTCCGCACAAACCCCGGACCACGACTCTCGCCCTGGCCTGATGGCATCCTTGGAGGTGCTCACCTACTACGCCATATTTTGGGCGCACGCACTTGCCGTTGCGGTCACATCCGACATTGTTACAGGTTTGTTACAGACGCCATTGTGAACGGAGAGCCTTATAGAAGTAATGCCGAGTGTTAAGCAGACTGATTTAACACAAGCTCCAAACATTTCCGATTCGCTGCTCATATATAATGTGTAGGACTCTGCTCCGGATTGTACGCTAGAGTGAATTTTCAGCGCCGAAGTCCGCCATCGCTCTAATCTTATAATCTATAGTTCGACACGATTGTGAAACTTCTAATAGATCCATTCAGCCTTGGGAACGATCCAATCTCACGGATTAGAGGAGGTGTGGGGATCAGCCACTACTAGCCTACGCGTCGTGGATCTCATCATGAGGCGACACCACAGGGCGTGTGCCGTAATTGTGAGTAGTCACCCACCACATCATCTTAAAAGCTTTATATGATGTTGTAAGTTCACCTCACTATTATGATGCGGCACTCGTGTGGAAACCTTCCGTCCGGCAACCCCAAAATGCGACTACCCCGCAAAGTGCACTAGGTGTTGTGGACTCTCTATAGACGCATATGATTGGTTTAACCCTTCATGAACATGTCTCTCTCCATCTAAACGGCGATCTCACCGTACAGTTATTCACTATGCAACTTCTATAATGTTAAATAGTACACCGGACTTAAAAAGATGCAAATAGCGGTTCCTAATTTGGACGGATGATAGGCTGCAGAGGGCAACGGGTCAAGGTCGATGCGCCTCGGATTCTCGAAACACAATGATAGGGACCCAGTCGGAGTCCTCGACAAAGTCTCGCGTGTGCACATCGTACCCAGCTCCTGAGCGCACGACCATGGGCGGGACGGGCGTGTCAGGCTATGTTCCTGAACTGCAGATGTGTAGGAGTGATTACGATCCAACTCGCGTCTGAGGGCGGGTGGTAGAGACCACGAAAGTTCAATGCCATCATGTTCGTTTCCTCTTACAACCATCCTGTCGTCGTGGTGTAATGATCGGCGCGTACATCCAAGCCATCGCCGGAAGCCGGCGCAAGTCGGCAGACGACGGACGACTTTGGAACGGCTGGCGTTGGGAGCGGTTCGGTCCGGACTGGAGCCCTGTGGCATAAGGGACTTTTTGAATACCCTCGAGCACCTTCGACAACAGTGTGGAGCCTACAACAAACAATTTAAACAACAAGGAAAGGGAATTCATATTCTGACCTGTGGCCCTCATGCGGCTGCATGGAACCACTTTACTCAACAAGACTGGATGACAGCGTAGCCGTTGACTGCTGGCCACTTCTTGACCACTATAGCCTCGGATGCATATTAAGACCTAAGTATGTGACCGTCCGTATGGCCATAGCCGGGCCAACTTCAGTCAAGGTTAGGACTGAGATATGGGTCGTCCTGGATCTTTAGTTGCTCAGTTTCCGCCGTCTTCCCAGATTAGATATTATTGGTGTGCGCCCCATATGGACGCTCCTTCGCGTCACTCAACATACTTAACCTTCGGCTCTGTGCAAGCCTAGAGGTTTGAGTATAAATGAGGAGCATGAGATAAAATGGCCCCGAGATCTTGCCTACCACCTTGATGGTGTCAATGTATGCTAGGCGGCGTCCCTTAAGGGTACAAATCACAGGATCATGGGTTATGAGCCGCTACAATGCGCAGGACCTTAAGGCAGCTGTCATTCCCTTCGATTAAACCGGTGCATGCGTATCAACATATCTCTTCGGCTTAGTGACAATGTGAGCACCCGCGTTAGTAAGCACGAGTTGTGCATGACCGCGGACTGTAGTCTCTTCCGCCAGAAACTCAGCCGGCTCATTAGAAGGATATTTCTTATGTGAGGATCACCAGTCAAGCCTATGGAAACGAAGGCGTGATAACGCGTTTATGGGCAACAGCGCTACGTAGCCCAGCGAACAGACTCAGGCGCGGTTTGTAATAAGATGTGCCTGTGCAGCAACTAAATCGAACTGCCGGAACCAAGGCTGCTCGTTTGCTACGCAAATCTTCGCTAGCTTCCGCACGCT
seq00007   CGTTACCCCCGATTCCAAGTCGCCACTAACCTCAGACACTCTCTCGTCTTCTCTTGAATGAAGACCCCAGTTTCAGTTGTAAGTCTAGTAGCAAAAATTACATAGTCACCTGGCTAGGCCCTATTAATCAGGGCTTCATCCTCAGAATGATACATATTCCTCATTGGGTTTTTGTGGACGGGCTCCGCACAAACCCCGGACCACGACTCTCGCCCTGGCCTGATGGCATCCTTGGAGGTGCTCACCTACTACGCCATATTTTGGGCGCACGCACTTGCCGTTGCGGTCACATCCGACATTGTTACAGGTTTGTTACAGACGCCATTGTGAACGGAGAGCCTTATAGAAGTAATGCCGAGTGTTAAGCAGACTGATTTAACACAAGCTCCAAACATTTCCGATTCGCTGCTCATATATAATGTGTAGGACTCTGCTCCGGATTGTACGCTAGAGTGAATTTTCAGCGCCGAAGTCCGCCATCGCTCTAATCTTATAATCTATAGTTCGACACGATTGTGAAACTTCTAATAGATCCATTCAGCCTTGGGAACGATCCAATCTCACGGATTAGAGGAGGTGTGGGGATCAGCCACTACTAGCCTACGCGTCGTGGATCTCATCATGAGGCGACACCACAGGGCGTGTGCCGTAATTGTGAGTAGTCACCCACCACATCATCTTAAAAGCTTTATATGATGTTGTAAGTTCACCTCACTATTATGATGCGGCACTCGTGTGGAAACCTTCCGTCCGGCAACCCCAAAATGCGACTACCCCGCAAAGTGCACTAGGTGTTGTGGACTCTCTATAGACGCATATGATTGGTTTAACCCTTCATGAACATGTCTCTCTCCATCTAAACGGCGATCTCACCGTACAGTTATTCACTATGCAACTTCTATAATGTTAAATAGTACACCGGACTTAAAAAGATGCAAATAGCGGTTCCTAATTTGGACGGATGATAGGCTGCAGAGGGCAACGGGTCAAGGTCGATGCGCCTCGGATTCTCGAAACACAATGATAGGGACCCAGTCGGAGTCCTCGACAAAGTCTCGCGTGTGCACATCGTACCCAGCTCCTGAGCGCACGACCATGGGCGGGACGGGCGTGTCAGGCTATGTTCCTGAACTGCAGATGTGTAGGAGTGATTACGATCCAACTCGCGTCTGAGGGCGGGTGGTAGAGACCACGAAAGTTCAATGCCATCATGTTCGTTTCCTCTTACAACCATCCTGTCGTCGTGGTGTAATGATCGGCGCGTACATCCAAGCCATCGCCGGAAGCCGGCGCAAGTCGGCAGACGACGGACGACTTTGGAACGGCTGGCGTTGGGAGCGGTTCGGTCCGGACTGGAGCCCTGTGGCATAAGGGACTTTTTGAATACCCTCGAGCACCTTCGACAACAGTGTGGAGCCTACAACAAACAATTTAAACAACAAGGAAAGGGAATTCATATTCTGACCTGTGGCCCTCATGCGGCTGCATGGAACCACTTTACTCAACAAGACTGGATGACAGCGTAGCCGTTGACTGCTGGCCACTTCTTGACCACTATAGCCTCGGATGCATATTAAGACCTAAGTATGTGACCGTCCGTATGGCCATAGCCGGGCCAACTTCAGTCAAGGTTAGGACTGAGATATGGGTCGTCCTGGATCTTTAGTTGCTCAGTTTCCGCCGTCTTCCCAGATTAGATATTATTGGTGTGCGCCCCATATGGACGCTCCTTCGCGTCACTCAACATACTTAACCTTCGGCTCTGTGCAAGCCTAGAGGTTTGAGTATAAATGAGGAGCATGAGATAAAATGGCCCCGAGATCTTGCCTACCACCTTGATGGTGTCAATGTATGCTAGGCGGCGTCCCTTAAGGGTACAAATCACAGGATCATGGGTTATGAGCCGCTACAATGCGCAGGACCTTAAGGCAGCTGTCATTCCCTTCGATTAAACCGGTGCATGCGTATCAACATATCTCTTCGGCTTAGTGACAATGTGAGCACCCGCGTTAGTAAGCACGAGTTGTGCATGACCGCGGACTGTAGTCTCTTCCGCCAGAAACTCAGCCGGCTCATTAGAAGGATATTTCTTATGTGAGGATCACCAGTCAAGCCTATGGAAACGAAGGCGTGATAACGCGTTTATGGGCAACAGCGCTACGTAGCCCAGCGAACAGACTCAGGCGCGGTTTGTAATAAGATGTGCCTGTGCAGCAACTAAATCGAACTGCCGGAACCAAGGCTGCTCGTTTGCTACGCAAATCTTCGCTAGCTTCCGCACGCT
seq00008   CGTTACCCCCGATTCCAAGTCGCCACTAACCTCAGACACTCTCTCGTCTTCTCTTGAATGAAGACCCCAGTTTCAGTTGTAAGTCTAGTAGCAAAAATTACATAGTCACCTGGCTAGGCCCTATTAATCAGGGCTTCATCCTCAGAATGATACATATTCCTCATTGGGTTTTTGTGGACGGGCTCCGCACAAACCCCGGACCACGACTCTCGCCCTGGCCTGATGGCATCCTTGGAGGTGCTCACCTACTACGCCATATTTTGGGCGCACGCACTTGCCGTTGCGGTCACATCCGACATTGTTACAGGTTTGTTACAGACGCCATTGTGAACGGAGAGCCTTATAGAAGTAATGCCGAGTGTTAAGCAGACTGATTTAACACAAGCTCCAAACATTTCCGATTCGCTGCTCATATATAATGTGTAGGACTCTGCTCCGGATTGTACGCTAGAGTGAATTTTCAGCGCCGAAGTCCGCCATCGCTCTAATCTTATAATCTATAGTTCGACACGATTGTGAAACTTCTAATAGATCCATTCAGCCTTGGGAACGATCCAATCTCACGGATTAGAGGAGGTGTGGGGATCAGCCACTACTAGCCTACGCGTCGTGGATCTCATCATGAGGCGACACCACAGGGCGTGTGCCGTAATTGTGAGTAGTCACCCACCACATCATCTTAAAAGCTTTATATGATGTTGTAAGTTCACCTCACTATTATGATGCGGCACTCGTGTGGAAACCTTCCGTCCGGCAACCCCAAAATGCGACTACCCCGCAAAGTGCACTAGGTGTTGTGGACTCTCTATAGACGCATATGATTGGTTTAACCCTTCATGAACATGTCTCTCTCCATCTAAACGGCGATCTCACCGTACAGTTATTCACTATGCAACTTCTATAATGTTAAATAGTACACCGGACTTAAAAAGATGCAAATAGCGGTTCCTAATTTGGACGGATGATAGGCTGCAGAGGGCAACGGGTCAAGGTCGATGCGCCTCGGATTCTCGAAACACAATGATAGGGACCCAGTCGGAGTCCTCGACAAAGTCTCGCGTGTGCACATCGTACCCAGCTCCTGAGCGCACGACCATGGGCGGGACGGGCGTGTCAGGCTATGTTCCTGAACTGCAGATGTGTAGGAGTGATTACGATCCAACTCGCGTCTGAGGGCGGGTGGTAGAGACCACGAAAGTTCAATGCCATCATGTTCGTTTCCTCTTACAACCATCCTGTCGTCGTGGTGTAATGATCGGCGCGTACATCCAAGCCATCGCCGGAAGCCGGCGCAAGTCGGCAGACGACGGACGACTTTGGAACGGCTGGCGTTGGGAGCGGTTCGGTCCGGACTGGAGCCCTGTGGCATAAGGGACTTTTTGAATACCCTCGAGCACCTTCGACAACAGTGTGGAGCCTACAACAAACAATTTAAACAACAAGGAAAGGGAATTCATATTCTGACCTGTGGCCCTCATGCGGCTGCATGGAACCACTTTACTCAACAAGACTGGATGACAGCGTAGCCGTTGACTGCTGGCCACTTCTTGACCACTCTAGCCTCGGATGCATATTAAGACCTAAGTATGTGACCGTCCGTATGGCCATAGCCGGGCCAACTTCAGTCAAGGTTAGGACTGAGATATGGGTCGTCCTGGATCTTTAGTTGCTCAGTTTCCGCCGTCTTCCCAGATTAGATATTATTGGTGTGCGCCCCATATGGACGCTCCTTCGCGTCACTCAACATACTTAACCTTCGGCTCTGTGCAAGCCTAGAGGTTTGAGTATAAATGAGGAGCATGAGATAAAATGGCCCCGAGATCTTGCCTACCACCTTGATGGTGTCAATGTATGCTAGGCGGCGTCCCTTAAGGGTACAAATCACAGGATCATGGGTTATGAGCCGCTACAATGCGCAGGACCTTAAGGCAGCTGTCATTCCCTTCGATTAAACCGGTGCATGCGTATCAACATATCTCTTCGGCTTAGTGACAATGTGAGCACCCGCGTTAGTAAGCACGAGTTGTGCATGACCGCGGACTGTAGTCTCTTCCGCCAGAAACTCAGCCGGCTCATTAGAAGGATATTTCTTATGTGAGGATCACCAGTCAAGCCTATGGAAACGAAGGCGTGATAACGCGTTTATGGGCAACAGCGCTACGTAGCCCAGCGAACAGACTCAGGCGCGGTTTGTAATAAGATGTGCCTGTGCAGCAACTAAATCGAACTGCCGGAACCAAGGCTGCTCGTTTGCTACGCAAATCTTCGCTAGCTTCCGCACGCT
seq00009   CGTTACCCCCGATTCCAAGTCGCCACTAACCTCAGACACTCTCTCGTCTTCTCTTGAATGAAGACCCCAGTTTCAGTTGTAAGTCTAGTAGCAAAAATTACATAGTCACCTGGCTAGGCCCTATTAATCAGGGCTTCATCCTCAGAATGATACATATTCCTCATTGGGTTTTTGTGGACGGGCTCCGCACAAACCCCGGACCACGACTCTCGCCCTGGCCTGATGGCATCCTTGGAGGTGCTCACCTACTACGCCATATTTTGGGCGCACGCACTTGCCGTTGCGGTCACATCCGACATTGTTACAGGTTTGTTACAGACGCCATTGTGAACGGAGAGCCTTATAGAAGTAATGCCGAGTGTTAAGCAGACTGATTTAACACAAGCTCCAAACATTTCCGATTCGCTGCTCATATATAATGTGTAGGACTCTGCTCCGGATTGTACGCTAGAGTGAATTTTCAGCGCCGAAGTCCGCCATCGCTCTAATCTTATAATCTATAGTTCGACACGATTGTGAAACTTCTAATAGATCCATTCAGCCTTGGGAACGATCCAATCTCACGGATTAGAGGAGGTGTGGGGATCAGCCACTACTAGCCTACGCGTCGTGGATCTCATCATGAGGCGACACCACAGGGCGTGTGCCGTAATTGTGAGTAGTCACCCACCACATCATCTTAAAAGCTTTATATGATGTTGTAAGTTCACCTCACTATTATGATGCGGCACTCGTGTGGAAACCTTCCGTCCGGCAACCCCAAAATGCGACTACCCCGCAAAGTGCACTAGGTGTTGTGGACTCTCTATAGACGCATATGATTGGTTTAACCCTTCATGAACATGTCTCTCTCCATCTAAACGGCGATCTCACCGTACAGTTATTCACTATGCAACTTCTATAATGTTAAATAGTACACCGGACTTAAAAAGATGCAAATAGCGGTTCCTAATTTGGACGGATGATAGGCTGCAGAGGGCAACGGGTCAAGGTCGATGCGCCTCGGATTCTCGAAACACAATGATAGGGACCCAGTCGGAGTCCTCGACAAAGTCTCGCGTGTGCACATCGTACCCAGCTCCTGAGCGCACGACCATGGGCGGGACGGGCGTGTCAGGCTATGTTCCTGAACTGCAGATGTGTAGGAGTGATTACGATCCAACTCGCGTCTGAGGGCGGGTGGTAGAGACCACGAAAGTTCAATGCCATCATGTTCGTTTCCTCTTACAACCATCCTGTCGTCGTGGTGTAATGATCGGCGCGTACATCCAAGCCATCGCCGGAAGCCGGCGCAAGTCGGCAGACGACGGACGACTTTGGAACGGCTGGCGTTGGGAGCGGTTCGGTCCGGACTGGAGCCCTGTGGCATAAGGGACTTTTTGAATACCCTCGAGCACCTTCGACAACAGTGTGGAGCCTACAACAAACAATTTAAACAACAAGGAAAGGGAATTCATATTCTGACCTGTGGCCCTCATGCGGCTGCATGGAACCACTTTACTCAACAAGACTGGATGACAGCGTAGCCGTTGACTGCTGGCCACTTCTTGACCACTATAGCCTCGGATGCATATTAAGACCTAAGTATGTGACCGTCCGTATGGCCATAGCCGGGCCAACTTCAGTCAAGGTTAGGACTGAGATATGGGTCGTCCTGGATCTTTAGTTGCTCAGTTTCCGCCGTCTTCCCAGATTAGATATTATTGGTGTGCGCCCCATATGGACGCTCCTTCGCGTCACTCAACATACTTAACCTTCGGCTCTGTGCAAGCCTAGAGGTTTGAGTATAAATGAGGAGCATGAGATAAAATGGCCCCGAGATCTTGCCTACCACCTTGATGGTGTCAATGTATGCTAGGCGGCGTCCCTTAAGGGTACAAATCACAGGATCATGGGTTATGAGCCGCTACAATGCGCAGGACCTTAAGGCAGCTGTCATTCCCTTCGATTAAACCGGTGCATGCGTATCAACATATCTCTTCGGCTTAGTGACAATGTGAGCACCCGCGTTAGTAAGCACGAGTTGTGCATGACCGCGGACTGTAGTCTCTTCCGCCAGAAACTCAGCCGGCTCATTAGAAGGATATTTCTTATGTGAGGATCACCAGTCAAGCCTATGGAAACGAAGGCGTGATAACGCGTTTATGGGCAACAGCGCTACGTAGCCCAGCGAACAGACTCAGGCGCGGTTTGTAATAAGATGTGCCTGTGCAGCAACTAAATCGAACTGCCGGAACCAAGGCTGCTCGTTTGCTACGCAAATCTTCGCTAGCTTCCGCACGCT
seq00010   CGTTACCCCCGATTCCAAGTCGCCACTAACCTCAGACACTCTCTCGTCTTCTCTTGAATGAAGACCCCAGTTTCAGTTGTAAGTCTAGTAGCAAAAATTACATAGTCACCTGGCTAGGCCCTATTAATCAGGGCTTCATCCTCAGAATGATACATATTCCTCATTGGGTTTTTGTGGACGGGCTCCGCACAAACCCCGGACCACGACTCTCGCCCTGGCCTGATGGCATCCTTGGAGGTGCTCACCTACTACGCCATATTTTGGGCGCACGCACTTGCCGTTGCGGTCACATCCGACATTGTTACAGGTTTGTTACAGACGCCATTGTGAACGGAGAGCCTTATAGAAGTAATGCCGAGTGTTAAGCAGACTGATTTAACACAAGCTCCAAACATTTCCGATTCGCTGCTCATATATAATGTGTAGGACTCTGCTCCGGATTGTACGCTAGAGTGAATTTTCAGCGCCGAAGTCCGCCATCGCTCTAATCTTATAATCTATAGTTCGACACGATTGTGAAACTTCTAATAGATCCATTCAGCCTTGGGAACGATCCAATCTCACGGATTAGAGGAGGTGTGGGGATCAGCCACTACTAGCCTACGCGTCGTGGATCTCATCATGAGGCGACACCACAGGGCGTGTGCCGTAATTGTGAGTAGTCACCCACCACATCATCTTAAAAGCTTTATATGATGTTGTAAGTTCACCTCACTATTATGATGCGGCACTCGTGTGGAAACCTTCCGTCCGGCAACCCCAAAATGCGACTACCCCGCAAAGTGCACTAGGTGTTGTGGACTCTCTATAGACGCATATGATTGGTTTAACCCTTCATGAACATGTCTCTCTCCATCTAAACGGCGATCTCACCGTACAGTTATTCACTATGCAACTTCTATAATGTTAAATAGTACACCGGACTTAAAAAGATGCAAATAGCGGTTCCTAATTTGGACGGATGATAGGCTGCAGAGGGCAACGGGTCAAGGTCGATGCGCCTCGGATTCTCGAAACACAATGATAGGGACCCAGTCGGAGTCCTCGACAAAGTCTCGCGTGTGCACATCGTACCCAGCTCCTGAGCGCACGACCATGGGCGGGACGGGCGTGTCAGGCTATGTTCCTGAACTGCAGATGTGTAGGAGTGATTACGATCCAACTCGCGTCTGAGGGCGGGTGGTAGAGACCACGAAAGTTCAATGCCATCATGTTCGTTTCCTCTTACAACCATCCTGTCGTCGTGGTGTAATGATCGGCGCGTACATCCAAGCCATCGCCGGAAGCCGGCGCAAGTCGGCAGACGACGGACGACTTTGGAACGGCTGGCGTTGGGAGCGGTTCGGTCCGGACTGGAGCCCTGTGGCATAAGGGACTTTTTGAATACCCTCGAGCACCTTCGACAACAGTGTGGAGCCTACAACAAACAATTTAAACAACAAGGAAAGGGAATTCATATTCTGACCTGTGGCCCTCATGCGGCTGCATGGAACCACTTTACTCAACAAGACTGGATGACAGCGTAGCCGTTGACTGCTGGCCACTTCTTGACCACTCTAGCCTCGGATGCATATTAAGACCTAAGTATGTGACCGTCCGTATGGCCATAGCCGGGCCAACTTCAGTCAAGGTTAGGACTGAGATATGGGTCGTCCTGGATCTTTAGTTGCTCAGTTTCCGCCGTCTTCCCAGATTAGATATTATTGGTGTGCGCCCCATATGGACGCTCCTTCGCGTCACTCAACATACTTAACCTTCGGCTCTGTGCAAGCCTAGAGGTTTGAGTATAAATGAGGAGCATGAGATAAAATGGCCCCGAGATCTTGCCTACCACCTTGATGGTGTCAATGTATGCTAGGCGGCGTCCCTTAAGGGTACAAATCACAGGATCATGGGTTATGAGCCGCTACAATGCGCAGGACCTTAAGGCAGCTGTCATTCCCTTCGATTAAACCGGTGCATGCGTATCAACATATCTCTTCGGCTTAGTGACAATGTGAGCACCCGCGTTAGTAAGCACGAGTTGTGCATGACCGCGGACTGTAGTCTCTTCCGCCAGAAACTCAGCCGGCTCATTAGAAGGATATTTCTTATGTGAGGATCACCAGTCAAGCCTATGGAAACGAAGGCGTGATAACGCGTTTATGGGCAACAGCGCTACGTAGCCCAGCGAACAGACTCAGGCGCGGTTTGTAATAAGATGTGCCTGTGCAGCAACTAAATCGAACTGCCGGAACCAAGGCTGCTCGTTTGCTACGCAAATCTTCGCTAGCTTCCGCACGCT
seq00011   CGTTACCCCCGATTCCAAGTCGCCACTAACCTCAGACACTCTCTCGTCTTCTCTTGAATGAAGACCCCAGTTTCAGTTGTAAGTCTAGTAGCAAAAATTACATAGTCACCTGGCTAGGCCCTATTAATCAGGGCTTCATCCTCAGAATGATACATATTCCTCATTGGGTTTTTGTGGACGGGCTCCGCACAAACCCCGGACCACGACTCTCGCCCTGGCCTGATGGCATCCTTGGAGGTGCTCACCTACTACGCCATATTTTGGGCGCACGCACTTGCCGTTGCGGTCACATCCGACATTGTTACAGGTTTGTTACAGACGCCATTGTGAACGGAGAGCCTTATAGAAGTAATGCCGAGTGTTAAGCAGACTGATTTAACACAAGCTCCAAACATTTCCGATTCGCTGCTCATATATAATGTGTAGGACTCTGCTCCGGATTGTACGCTAGAGTGAATTTTCAGCGCCGAAGTCCGCCATCGCTCTAATCTTATAATCTATAGTTCGACACGATTGTGAAACTTCTAATAGATCCATTCAGCCTTGGGAACGATCCAATCTCACGGATTAGAGGAGGTGTGGGGATCAGCCACTACTAGCCTACGCGTCGTGGATCTCATCATGAGGCGACACCACAGGGCGTGTGCCGTAATTGTGAGTAGTCACCCACCACATCATCTTAAAAGCTTTATATGATGTTGTAAGTTCACCTCACTATTATGATGCGGCACTCGTGTGGAAACCTTCCGTCCGGCAACCCCAAAATGCGACTACCCCGCAAAGTGCACTAGGTGTTGTGGACTCTCTATAGACGCATATGATTGGTTTAACCCTTCATGAACATGTCTCTCTCCATCTAAACGGCGATCTCACCGTACAGTTATTCACTATGCAACTTCTATAATGTTAAATAGTACACCGGACTTAAAAAGATGCAAATAGCGGTTCCTAATTTGGACGGATGATAGGCTGCAGAGGGCAACGGGTCAAGGTCGATGCGCCTCGGATTCTCGAAACACAATGATAGGGACCCAGTCGGAGTCCTCGACAAAGTCTCGCGTGTGCACATCGTACCCAGCTCCTGAGCGCACGACCATGGGCGGGACGGGCGTGTCAGGCTATGTTCCTGAACTGCAGATGTGTAGGAGTGATTACGATCCAACTCGCGTCTGAGGGCGGGTGGTAGAGACCACGAAAGTTCAATGCCATCATGTTCGTTTCCTCTTACAACCATCCTGTCGTCGTGGTGTAATGATCGGCGCGTACATCCAAGCCATCGCCGGAAGCCGGCGCAAGTCGGCAGACGACGGACGACTTTGGAACGGCTGGCGTTGGGAGCGGTTCGGTCCGGACTGGAGCCCTGTGGCATAAGGGACTTTTTGAATACCCTCGAGCACCTTCGACAACAGTGTGGAGCCTACAACAAACAATTTAAACAACAAGGAAAGGGAATTCATATTCTGACCTGTGGCCCTCATGCGGCTGCATGGAACCACTTTACTCAACAAGACTGGATGACAGCGTAGCCGTTGACTGCTGGCCACTTCTTGACCACTCTAGCCTCGGATGCATATTAAGACCTAAGTATGTGACCGTCCGTATGGCCATAGCCGGGCCAACTTCAGTCAAGGTTAGGACTGAGATATGGGTCGTCCTGGATCTTTAGTTGCTCAGTTTCCGCCGTCTTCCCAGATTAGATATTATTGGTGTGCGCCCCATATGGACGCTCCTTCGCGTCACTCAACATACTTAACCTTCGGCTCTGTGCAAGCCTAGAGGTTTGAGTATAAATGAGGAGCATGAGATAAAATGGCCCCGAGATCTTGCCTACCACCTTGATGGTGTCAATGTATGCTAGGCGGCGTCCCTTAAGGGTACAAATCACAGGATCATGGGTTATGAGCCGCTACAATGCGCAGGACCTTAAGGCAGCTGTCATTCCCTTCGATTAAACCGGTGCATGCGTATCAACATATCTCTTCGGCTTAGTGACAATGTGAGCACCCGCGTTAGTAAGCACGAGTTGTGCATGACCGCGGACTGTAGTCTCTTCCGCCAGAAACTCAGCCGGCTCATTAGAAGGATATTTCTTATGTGAGGATCACCAGTCAAGCCTATGGAAACGAAGGCGTGATAACGCGTTTATGGGCAACAGCGCTACGTAGCCCAGCGAACAGACTCAGGCGCGGTTTGTAATAAGATGTGCCTGTGCAGCAACTAAATCGAACTGCCGGAACCAAGGCTGCTCGTTTGCTACGCAAATCTTCGCTAGCTTCCGCACGCT
seq00012   CGTTACCCCCGATTCCAAGTCGCCACTAACCTCAGACACTCTCTCGTCTTCTCTTGAATGAAGACCCCAGTTTCAGTTGTAAGTCTAGTAGCAAAAATTACATAGTCAGCTGGCTAGGCCCTATTAATCAGGGCTTCATCCTCAGAATGATACATATTCCTCATTGGGTTTTTGTGGACGGGCTCCGCACAAACCCCGGACCACGACTCTCGCCCTGGCCTGATGGCATCCTTGGAGGTGCTCACCTACTACGCCATATTTTGGGCGCACGCACTTGCCGTTGCGGTCACATCCGACATTGTTACAGGTTTGTTACAGACGCCATTGTGAACGGAGAGCCTTATAGAAGTAATGCCGAGTGTTAAGCAGACTGATTTAACACAAGCTCCAAACATTTCCGATTCGCTGCTCATATATAATGTGTAGGACTCTGCTCCGGATTGTACGCTAGAGTGAATTTTCAGCGCCGAAGTCCGCCATCGCTCTAATCTTATAATCTATAGTTCGACACGATTGTGAAACTTCTAATAGATCCATTCAGCCTTGGGAACGATCCAATCTCACGGATTAGAGGAGGTGTGGGGATCAGCCACTACTAGCCTACGCGTCGTGGATCTCATCATGAGGCGACACCACAGGGCGTGTGCCGTAATTGTGAGTAGTCACCCACCACATCATCTTAAAAGCTTTATATGATGTTGTAAGTTCACCTCACTATTATGATGCGGCACTCGTGTGGAAACCTTCCGTCCGGCAACCCCAAAATGCGACTACCCCGCAAAGTGCACTAGGTGTTGTGGACTCTCTATAGACGCATATGATTGGTTTAACCCTTCATGAACATGTCTCTCTCCATCTAAACGGCGATCTCACCGTACAGTTATTCACTATGCAACTTCTATAATGTTAAATAGTACACCGGACTTAAAAAGATGCAAATAGCGGTTCCTAATTTGGACGGATGATAGGCTGCAGAGGGCAACGGGTCAAGGTCGATGCGCCTCGGATTCTCGAAACACAATGATAGGGACCCAGTCGGAGTCCTCGACAAAGTCTCGCGTGTGCACATCGTACCCAGCTCCTGAGCGCACGACCATGGGCGGGACGGGCGTGTCAGGCTATGTTCCTGAACTGCAGATGTGTAGGAGTGATTACGATCCAACTCGCGTCTGAGGGCGGGTGGTAGAGACCACGAAAGTTCAATGCCATCATGTTCGTTTCCTCTTACAACCATCCTGTCGTCGTGGTGTAATGATCGGCGCGTACATCCAAGCCATCGCCGGAAGCCGGCGCAAGTCGGCAGACGACGGACGACTTTGGAACGGCTGGCGTTGGGAGCGGTTCGGTCCGGACTGGAGCCCTGTGGCATAAGGGACTTTTTGAATACCCTCGAGCACCTTCGACAACAGTGTGGAGCCTACAACAAACAATTTAAACAACAAGGAAAGGGAATTCATATTCTGACCTGTGGCCCTCATGCGGCTGCATGGAACCACTTTACTCAACAAGACTGGATGACAGCGTAGCCGTTGACTGCTGGCCACTTCTTGACCACTCTAGCCTCGGATGCATATTAAGACCTAAGTATGTGACCGTCCGTATGGCCATAGCCGGGCCAACTTCAGTCAAGGTTAGGACTGAGATATGGGTCGTCCTGGATCTTTAGTTGCTCAGTTTCCGCCGTCTTCCCAGATTAGATATTATTGGTGTGCGCCCCATATGGACGCTCCTTCGCGTCACTCAACATACTTAACCTTCGGCTCTGTGCAAGCCTAGAGGTTTGAGTATAAATGAGGAGCATGAGATAAAATGGCCCCGAGATCTTGCCTACCACCTTGATGGTGTCAATGTATGCTAGGCGGCGTCCCTTAAGGGTACAAATCACAGGATCATGGGTTATGAGCCGCTACAATGCGCAGGACCTTAAGGCAGCTGTCATTCCCTTCGATTAAACCGGTGCATGCGTATCAACATATCTCTTCGGCTTAGTGACAATGTGAGCACCCGCGTTAGTAAGCACGAGTTGTGCATGACCGCGGACTGTAGTCTCTTCCGCCAGAAACTCAGCCGGCTCATTAGAAGGATATTTCTTATGTGAGGATCACCAGTCAAGCCTATGGAAACGAAGGCGTGATAACGCGTTTATGGGCAACAGCGCTACGTAGCCCAGCGAACAGACTCAGGCGCGGTTTGTAATAAGATGTGCCTGTGCAGCAACTAAATCGAACTGCCGGAACCAAGGCTGCTCGTTTGCTACGCAAATCTTCGCTAGCTTCCGCACGCT
seq00013   CGTTACCCCCGATTCCAAGTCGCCACTAACCTCAGACACTCTCTCGTCTTCTCTTGAATGAAGACCCCAGTTTCAGTTGTAAGTCTAGTAGCAAAAATTACATAGTCACCTGGCTAGGCCCTATTAATCAGGGCTTCATCCTCAGAATGATACATATTCCTCATTGGGTTTTTGTGGACGGGCTCCGCACAAACCCCGGACCACGACTCTCGCCCTGGCCTGATGGCATCCTTGGAGGTGCTCACCTACTACGCCATATTTTGGGCGCACGCACTTGCCGTTGCGGTCACATCCGACATTGTTACAGGTTTGTTACAGACGCCATTGTGAACGGAGAGCCTTATAGAAGTAATGCCGAGTGTTAAGCAGACTGATTTAACACAAGCTCCAAACATTTCCGATTCGCTGCTCATATATAATGTGTAGGACTCTGCTCCGGATTGTACGCTAGAGTGAATTTTCAGCGCCGAAGTCCGCCATCGCTCTAATCTTATAATCTATAGTTCGACACGATTGTGAAACTTCTAATAGATCCATTCAGCCTTGGGAACGATCCAATCTCACGGATTAGAGGAGGTGTGGGGATCAGCCACTACTAGCCTACGCGTCGTGGATCTCATCATGAGGCGACACCACAGGGCGTGTGCCGTAATTGTGAGTAGTCACCCACCACATCATCTTAAAAGCTTTATATGATGTTGTAAGTTCACCTCACTATTATGATGCGGCACTCGTGTGGAAACCTTCCGTCCGGCAACCCCAAAATGCGACTACCCCGCAAAGTGCACTAGGTGTTGTGGACTCTCTATAGACGCATATGATTGGTTTAACCCTTCATGAACATGTCTCTCTCCATCTAAACGGCGATCTCACCGTACAGTTATTCACTATGCAACTTCTATAATGTTAAATAGTACACCGGACTTAAAAAGATGCAAATAGCGGTTCCTAATTTGGACGGATGATAGGCTGCAGAGGGCAACGGGTCAAGGTCGATGCGCCTCGGATTCTCGAAACACAATGATAGGGACCCAGTCGGAGTCCTCGACAAAGTCTCGCGTGTGCACATCGTACCCAGCTCCTGAGCGCACGACCATGGGCGGGACGGGCGTGTCAGGCTATGTTCCTGAACTGCAGATGTGTAGGAGTGATTACGATCCAACTCGCGTCTGAGGGCGGGTGGTAGAGACCACGAAAGTTCAATGCCATCATGTTCGTTTCCTCTTACAACCATCCTGTCGTCGTGGTGTAATGATCGGCGCGTACATCCAAGCCATCGCCGGAAGCCGGCGCAAGTCGGCAGACGACGGACGACTTTGGAACGGCTGGCGTTGGGAGCGGTTCGGTCCGGACTGGAGCCCTGTGGCATAAGGGACTTTTTGAATACCCTCGAGCACCTTCGACAACAGTGTGGAGCCTACAACAAACAATTTAAACAACAAGGAAAGGGAATTCATATTCTGACCTGTGGCCCTCATGCGGCTGCATGGAACCACTTTACTCAACAAGACTGGATGACAGCGTAGCCGTTGACTGCTGGCCACTTCTTGACCACTCTAGCCTCGGATGCATATTAAGACCTAAGTATGTGACCGTCCGTATGGCCATAGCCGGGCCAACTTCAGTCAAGGTTAGGACTGAGATATGGGTCGTCCTGGATCTTTAGTTGCTCAGTTTCCGCCGTCTTCCCAGATTAGATATTATTGGTGTGCGCCCCATATGGACGCTCCTTCGCGTCACTCAACATACTTAACCTTCGGCTCTGTGCAAGCCTAGAGGTTTGAGTATAAATGAGGAGCATGAGATAAAATGGCCCCGAGATCTTGCCTACCACCTTGATGGTGTCAATGTATGCTAGGCGGCGTCCCTTAAGGGTACAAATCACAGGATCATGGGTTATGAGCCGCTACAATGCGCAGGACCTTAAGGCAGCTGTCATTCCCTTCGATTAAACCGGTGCATGCGTATCAACATATCTCTTCGGCTTAGTGACAATGTGAGCACCCGCGTTAGTAAGCACGAGTTGTGCATGACCGCGGACTGTAGTCTCTTCCGCCAGAAACTCAGCCGGCTCATTAGAAGGATATTTCTTATGTGAGGATCACCAGTCAAGCCTATGGAAACGAAGGCGTGATAACGCGTTTATGGGCAACAGCGCTACGTAGCCCAGCGAACAGACTCAGGCGCGGTTTGTAATAAGATGTGCCTGTGCAGCAACTAAATCGAACTGCCGGAACCAAGGCTGCTCGTTTGCTACGCAAATCTTCGCTAGCTTCCGCACGCT
seq00014   CGTTACCCCCGATTCCAAGTCGCCACTAACCTCAGACACTCTCTCGTCTTCTCTTGAATGAAGACCCCAGTTTCAGTTGTAAGTCTAGTAGCAAAAATTACATAGTCACCTGGCTAGGCCCTATTAATCAGGGCTTCATCCTCAGAATGATACATATTCCTCATTGGGTTTTTGTGGACGGGCTCCGCACAAACCCCGGACCACGACTCTCGCCCTGGCCTGATGGCATCCTTGGAGGTGCTCACCTACTACGCCATATTTTGGGCGCACGCACTTGCCGTTGCGGTCACATCCGACATTGTTACAGGTTTGTTACAGACGCCATTGTGAACGGAGAGCCTTATAGAAGTAATGCCGAGTGTTAAGCAGACTGATTTAACACAAGCTCCAAACATTTCCGATTCGCTGCTCATATATAATGTGTAGGACTCTGCTCCGGATTGTACGCTAGAGTGAATTTTCAGCGCCGAAGTCCGCCATCGCTCTAATCTTATAATCTATAGTTCGACACGATTGTGAAACTTCTAATAGATCCATTCAGCCTTGGGAACGATCCAATCTCACGGATTAGAGGAGGTGTGGGGATCAGCCACTACTAGCCTACGCGTCGTGGATCTCATCATGAGGCGACACCACAGGGCGTGTGCCGTAATTGTGAGTAGTCACCCACCACATCATCTTAAAAGCTTTATATGATGTTGTAAGTTCACCTCACTATTATGATGCGGCACTCGTGTGGAAACCTTCCGTCCGGCAACCCCAAAATGCGACTACCCCGCAAAGTGCACTAGGTGTTGTGGACTCTCTATAGACGCATATGATTGGTTTAACCCTTCATGAACATGTCTCTCTCCATCTAAACGGCGATCTCACCGTACAGTTATTCACTATGCAACTTCTATAATGTTAAATAGTACACCGGACTTAAAAAGATGCAAATAGCGGTTCCTAATTTGGACGGATGATAGGCTGCAGAGGGCAACGGGTCAAGGTCGATGCGCCTCGGATTCTCGAAACACAATGATAGGGACCCAGTCGGAGTCCTCGACAAAGTCTCGCGTGTGCACATCGTACCCAGCTCCTGAGCGCACGACCATGGGCGGGACGGGCGTGTCAGGCTATGTTCCTGAACTGCAGATGTGTAGGAGTGATTACGATCCAACTCGCGTCTGAGGGCGGGTGGTAGAGACCACGAAAGTTCAATGCCATCATGTTCGTTTCCTCTTACAACCATCCTGTCGTCGTGGTGTAATGATCGGCGCGTACATCCAAGCCATCGCCGGAAGCCGGCGCAAGTCGGCAGACGACGGACGACTTTGGAACGGCTGGCGTTGGGAGCGGTTCGGTCCGGACTGGAGCCCTGTGGCATAAGGGACTTTTTGAATACCCTCGAGCACCTTCGACAACAGTGTGGAGCCTACAACAAACAATTTAAACAACAAGGAAAGGGAATTCATATTCTGACCTGTGGCCCTCATGCGGCTGCATGGAACCACTTTACTCAACAAGACTGGATGACAGCGTAGCCGTTGACTGCTGGCCACTTCTTGACCACTCTAGCCTCGGATGCATATTAAGACCTAAGTATGTGACCGTCCGTATGGCCATAGCCGGGCCAACTTCAGTCAAGGTTAGGACTGAGATATGGGTCGTCCTGGATCTTTAGTTGCTCAGTTTCCGCCGTCTTCCCAGATTAGATATTATTGGTGTGCGCCCCATATGGACGCTCCTTCGCGTCACTCAACATACTTAACCTTCGGCTCTGTGCAAGCCTAGAGGTTTGAGTATAAATGAGGAGCATGAGATAAAATGGCCCCGAGATCTTGCCTACCACCTTGATGGTGTCAATGTATGCTAGGCGGCGTCCCTTAAGGGTACAAATCACAGGATCATGGGTTATGAGCCGCTACAATGCGCAGGACCTTAAGGCAGCTGTCATTCCCTTCGATTAAACCGGTGCATGCGTATCAACATATCTCTTCGGCTTAGTGACAATGTGAGCACCCGCGTTAGTAAGCACGAGTTGTGCATGACCGCGGACTGTAGTCTCTTCCGCCAGAAACTCAGCCGGCTCATTAGAAGGATATTTCTTATGTGAGGATCACCAGTCAAGCCTATGGAAACGAAGGCGTGATAACGCGTTTATGGGCAACAGCGCTACGTAGCCCAGCGAACAGACTCAGGCGCGGTTTGTAATAAGATGTGCCTGTGCAGCAACTAAATCGAACTGCCGGAACCAAGGCTGCTCGTTTGCTACGCAAATCTTCGCTAGCTTCCGCACGCT
seq00015   CGTTACCCCCGATTCCAAGTCGCCACTAACCTCAGACACTCTCTCGTCTTCTCTTGAATGAAGACCCCAGTTTCAGTTGTAAGTCTAGTAGCAAAAATTACATAGTCACCTGGCTAGGCCCTATTAATCAGGGCTTCATCCTCAGAATGATACATATTCCTCATTGGGTTTTTGTGGACGGGCTCCGCACAAACCCCGGACCACGACTCTTGCCCTGGCCTGATGGCATCCTTGGAGGTGCTCACCTACTACGCCATATTTTGGGCGCACGCACTTGCCGTTGCGATCACATCCGACATTGTTACAGGTTTGTTACAGACGCCATTGTGAACGGAGAGCCTTATAGAAGTAATGCCGAGTGTTAAGCAGACTGATTTAACACAAGCTCCAAACATTTCCGATTCGCTGCTCATATATAATGTGTAGGACTCTGCTCCAGATTGTACGCTAGAGTGAATTTTCAGCGCCGAAGTCCGCCATCGCTCTAATCTTATAATCTATAGTTCGACACGATTGTGAAACTTCTAATAGATCCATTCAGCCTTGGGAACGATCCAATCTCACGGATTAGAGGAGGTGTGGGGATCAGCCACTACTAGCCTACGCGTCGTGGATCTCATCATGAGGCGACACCACAGGGCGTGTGCCGTAATTGTGAGTAGTCACCCACCACATCATCTTAAAAGCTTTATATGATGTTGTAAGTTCACCTCACTATTATGATGCGGCACTCGTGTGGAAACCTTCCGTCCGGCAACCCCAAAATGCGACTACCCCGCAAAGTGCACTAGGTGTTGTGGACTCTCTATAGACGCATATGATTGGTTTAACCCTTCATGAACATGTCTCTCTCCATCTAAACGGCGATCTCACCGTACAGTTATTCACTATGCAACTTCTATAATGTTAAATAGTACACCGGACTTAAAAAGATGCAAGTAGCGGTTCCTAATTTGGACGGATGATAGGCTGCAGAGGGCAACGGGTCAAGGTCGATGCGCCTCGGATTCTCGAAACACAATGATAGGGACCCAGTCGGAGTCCTCGACAAAGTCTCGCGTGTGCACATCGTACCCAGCTCCTGAGCGCACGACCATGGGCGGGACGGGCGTGTCAGGCTATGTTCCTGAACTGCAGATGTGTAGGAGTGATTACGATCCAACTCGCGTCTGAGGGCGGGTGGTAGAGACCACGAAAGTTCAATGCCATCATGTTCGTTTCCTCTTACAACCATCCTGTCGTCGTGGTGTAATGATCGGCGCGTACATCCAAGCCATCGCCGGAAGCCGGCGCAAGTCGGCAGACGACGGACGACTTTGGAACGGCTGGCGTTGGGAGCGGTTCGGTCCGGACTGGAGCCCTGTGGCATAAGGGACTTTTTGAATACCCTCGAGCACCTTCGACAACAGTGTGGAGCCTACAACAAACAATTTAAACAACAAGGAAAGGGAATTCATATTCTGACCTGTGGCCCTCATGCGGCTGCATGGAACCACTTTACTCAACAAGACTGGATGACAGCGTAGCCGTTGACTGCTGGCCACTTCTTGACCACTATAGCCTCGGATGCATATTAAGACCTAAGTATGTGACCGTCCGTATGGCCATAGCCGGGCCAACTTCAGTCAAGGTTAGGACTGAGATATGGGTCGTCCTGGATCTTTAGTTGCTCAGTTTCCGCCGTCTTCCCAGATTAGATATTATTGGTGTGCGCCCCATATGGACGCTCCTTCGCGTCACTCAACATACTTAACCTTCGGCTCTGTGCAAGCCTAGAGGTTTGAGTATAAATGAGGAGCATGAGATAAAATGGCCCCGAGATCTTGCCTACCACCTTGATGGTGTCAATGTATGCTAGGCGGCGTCCCTTAAGGGTACAAATCACAGGATCATGGGTTATGAGCCGCTACAATGCGCAGGACCTTAAGGCAGCTGTCATTCCCTTCGATTAAACCGGTGCATGCGTATCAACATATCTCTTCGGCTTAGTGACAATGTGAGCACCCGCGTTAGTAAGCACGAGTTGTGCATGACCGCGGACTGTAGTCTCTTCCGCCAGAAACTCAGCCGGCTCATTAGAAGGATATTTCTTATGTGAGGATCACCAGTCAAGCCTATGGAAACGAAGGCGTGATAACGCGTTTATGGGCAACAGCGCTACGTAGCCCAGCGAACAGACTCAGGCGCGGTTTGTAATAAGATGTGCCTGTGCAGCAACTAAATCGAACTGCCGGAACCAAGGCTGCTCGTTTGCTACGCAAATCTTCGCTAGCTTCCGCACGCT
seq00016   CGTTACCCCCGATTCCAAGTCGCCACTAACCTCAGACACTCTCTCGTCTTCTCTTGAATGAAGACCCCAGTTTCAGTTGTAAGTCTAGTAGCAAAAATTACATAGTCAGCTGGCTAGGCCCTATTAATCAGGGCTTCATCCTCAGAATGATACATATTCCTCATTGGGTTTTTGTGGACGGGCTCCGCACAAACCCCGGACCACGACTCTCGCCCTGGCCTGATGGCATCCTTGGAGGTGCTCACCTACTACGCCATATTTTGGGCGCACGCACTTGCCGTTGCGGTCACATCCGACATTGTTACAGGTTTGTTACAGACGCCATTGTGAACGGAGAGCCTTATAGAAGTAATGCCGAGTGTTAAGCAGACTGATTTAACACAAGCTCCAAACATTTCCGATTCGCTGCTCATATATAATGTGTAGGACTCTGCTCCGGATTGTACGCTAGAGTGAATTTTCAGCGCCGAAGTCCGCCATCGCTCTAATCTTATAATCTATAGTTCGACACGATTGTGAAACTTCTAATAGATCCATTCAGCCTTGGGAACGATCCAATCTCACGGATTAGAGGAGGTGTGGGGATCAGCCACTACTAGCCTACGCGTCGTGGATCTCATCATGAGGCGACACCACAGGGCGTGTGCCGTAATTGTGAGTAGTCACCCACCACATCATCTTAAAAGCTTTATATGATGTTGTAAGTTCACCTCACTATTATGATCCGGCACTCGTGTGGAAACCTTCCGTCCGGCAACCCCAAAATGCGACTACCCCGCAAAGTGCACTAGGTGTTGTGGACTCTCTATAGACGCATATGATTGGTTTAACCCTTCATGAACATGTCTCTCTCCATCTAAACGGCGATCTCACCGTACAGTTATTCACTATGCAACTTCTATAATGTTAAATAGTACACCGGACTTAAAAAGATGCAAATAGCGGTTCCTAATTTGGACGGATGATAGGCTGCAGAGGGCAACGGGTCAAGGTCGATGCGCCTCGGATTCTCGAAACACAATGATAGGGACCCAGTCGGAGTCCTCGACAAAGTCTCGCGTGTGCACATCGTACCCAGCTCCTGAGCGCACGACCATGGGCGGGACGGGCGTGTCAGGCTATGTTCCTGAACTGCAGATGTGTAGGAGTGATTACGATCCAACTCGCGTCTGAGGGCGGGTGGTAGAGACCACGAAAGTTCAATGCCATCATGTTCGTTTCCTCTTACAACCATCCTGTCGTCGTGGTGTAATGATCGGCGCGTACATCCAAGCCATCGCCGGAAGCCGGCGCAAGTCGGCAGACGACGGACGACTTTGGAACGGCTGGCGTTGGGAGCGGTTCGGTCCGGACTGGAGCCCTGTGGCATAAGGGACTTTTTGAATACCCTCGAGCACCTTCGACAACAGTGTGGAGCCTACAACAAACAATTTAAACAACAAGGAAAGGGAATTCATATTCTGACCTGTGGCCCTCATGCGGCTGCATGGAACCACTTTACTCAACAAGACTGGATGACAGCGTAGCCGTTGACTGCTGGCCACTTCTTGACCACTCTAGCCTCGGATGCATATTAAGACCTAAGTATGTGACCGTCCGTATGGCCATAGCCGGGCCAACTTCAGTCAAGGTTAGGACTGAGATATGGGTCGTCCTGGATCTTTAGTTGCTCAGTTTCCGCCGTCTTCCCAGATTAGATATTATTGGTGTGCGCCCCATATGGACGCTCCTTCGCGTCACTCAACATACTTAACCTTCGGCTCTGTGCAAGCCTAGAGGTTTGAGTATAAATGAGGAGCATGAGATAAAATGGCCCCGAGATCTTGCCTACCACCTTGATGGTGTCAATGTATGCTAGGCGGCGTCCCTTAAGGGTACAAATCACAGGATCATGGGTTATGAGCCGCTACAATGCGCAGGACCTTAAGGCAGCTGTCATTCCCTTCGATTAAACCGGTGCATGCGTATCAACATATCTCTTCGGCTTAGTGACAATGTGAGCACCCGCGTTAGTAAGCACGAGTTGTGCATGACCGCGGACTGTAGTCTCTTCCGCCAGAAACTCAGCCGGCTCATTAGAAGGATATTTCTTATGTGAGGATCACCAGTCAAGCCTATGGAAACGAAGGCGTGATAACGCGTTTATGGGCAACAGCGCTACGTAGCCCAGCGAACAGACTCAGGCGCGGTTTGTAATAAGATGTGCCTGTGCAGCAACTAAATCGAACTGCCGGAACCAAGGCTGCTCGTTTGCTACGCAAATCTTCGCTAGCTTCCGCACGCT
seq00017   CGTTACCCCCGATTCCAAGTCGCCACTAACCTCAGACACTCTCTCGTCTTCTCTTGAATGAAGACCCCAGTTTCAGTTGTAAGTCTAGTAGCAAAAATTACATAGTCACCTGGCTAGGCCCTATTAATCAGGGCTTCATCCTCAGAATGATACATATTCCTCATTGGGTTTTTGTGGACGGGCTCCGCACAAACCCCGGACCACGACTCTCGCCCTGGCCTGATGGCATCCTTGGAGGTGCTCACCTACTACGCCATATTTTGGGCGCACGCACTTGCCGTTGCGGTCACATCCGACATTGTTACAGGTTTGTTACAGACGCCATTGTGAACGGAGAGCCTTATAGAAGTAATGCCGAGTGTTAAGCAGACTGATTTAACACAAGCTCCAAACATTTCCGATTCGCTGCTCATATATAATGTGTAGGACTCTGCTCCGGATTGTACGCTAGAGTGAATTTTCAGCGCCGAAGTCCGCCATCGCTCTAATCTTATAATCTATAGTTCGACACGATTGTGAAACTTCTAATAGATCCATTCAGCCTTGGGAACGATCCAATCTCACGGATTAGAGGAGGTGTGGGGATCAGCCACTACTAGCCTACGCGTCGTGGATCTCATCATGAGGCGACACCACAGGGCGTGTGCCGTAATTGTGAGTAGTCACCCACCACATCATCTTAAAAGCTTTATATGATGTTGTAAGTTCACCTCACTATTATGATGCGGCACTCGTGTGGAAACCTTCCGTCCGGCAACCCCAAAATGCGACTACCCCGCAAAGTGCACTAGGTGTTGTGGACTCTCTATAGACGCATATGATTGGTTTAACCCTTCATGAACATGTCTCTCTCCATCTAAACGGCGATCTCACCGTACAGTTATTCACTATGCAACTTCTATAATGTTAAATAGTACACCGGACTTAAAAAGATGCAAATAGCGGTTCCTAATTTGGACGGATGATAGGCTGCAGAGGGCAACGGGTCAAGGTCGATGCGCCTCGGATTCTCGAAACACAATGATAGGGACCCAGTCGGAGTCCTCGACAAAGTCTCGCGTGTGCACATCGTACCCAGCTCCTGAGCGCACGACCATGGGCGGGACGGGCGTGTCAGGCTATGTTCCTGAACTGCAGATGTGTAGGAGTGATTACGATCCAACTCGCGTCTGAGGGCGGGTGGTAGAGACCACGAAAGTTCAATGCCATCATGTTCGTTTCCTCTTACAACCATCCTGTCGTCGTGGTGTAATGATCGGCGCGTACATCCAAGCCATCGCCGGAAGCCGGCGCAAGTCGGCAGACGACGGACGACTTTGGAACGGCTGGCGTTGGGAGCGGTTCGGTCCGGACTGGAGCCCTGTGGCATAAGGGACTTTTTGAATACCCTCGAGCACCTTCGACAACAGTGTGGAGCCTACAACAAACAATTTAAACAACAAGGAAAGGGAATTCATATTCTGACCTGTGGCCCTCATGCGGCTGCATGGAACCACTTTACTCAACAAGACTGGATGACAGCGTAGCCGTTGACTGCTGGCCACTTCTTGACCACTATAGCCTCGGATGCATATTAAGACCTAAGTATGTGACCGTCCGTATGGCCATAGCCGGGCCAACTTCAGTCAAGGTTAGGACTGAGATATGGGTCGTCCTGGATCTTTAGTTGCTCAGTTTCCGCCGTCTTCCCAGATTAGATATTATTGGTGTGCGCCCCATATGGACGCTCCTTCGCGTCACTCAACATACTTAACCTTCGGCTCTGTGCAAGCCTAGAGGTTTGAGTATAAATGAGGAGCATGAGATAAAATGGCCCCGAGATCTTGCCTACCACCTTGATGGTGTCAATGTATGCTAGGCGGCGTCCCTTAAGGGTACAAATCACAGGATCATGGGTTATGAGCCGCTACAATGCGCAGGACCTTAAGGCAGCTGTCATTCCCTTCGATTAAACCGGTGCATGCGTATCAACATATCTCTTCGGCTTAGTGACAATGTGAGCACCCGCGTTAGTAAGCACGAGTTGTGCATGACCGCGGACTGTAGTCTCTTCCGCCAGAAACTCAGCCGGCTCATTAGAAGGATATTTCTTATGTGAGGATCACCAGTCAAGCCTATGGAAACGAAGGCGTGATAACGCGTTTATGGGCAACAGCGCTACGTAGCCCAGCGAACAGACTCAGGCGCGGTTTGTAATAAGATGTGCCTGTGCAGCAACTAAATCGAACTGCCGGAACCAAGGCTGCTCGTTTGCTACGCAAATCTTCGCTAGCTTCCGCACGCT
seq00018   CGTTACCCCCGATTCCAAGTCGCCACTAACCTCAGACACTCTCTCGTCTTCTCTTGAATGAAGACCCCAGTTTCAGTTGTAAGTCTAGTAGCAAAAATTACATAGTCACCTGGCTAGGCCCTATTAATCAGGGCTTCATCCTCAGAATGATACATATTCCTCATTGGGTTTTTGTGGACGGGCTCCGCACAAACCCCGGACCACGACTCTCGCCCTGGCCTGATGGCATCCTTGGAGGTGCTCACCTACTACGCCATATTTTGGGCGCACGCACTTGCCGTTGCGGTCACATCCGACATTGTTACAGGTTTGTTACAGACGCCATTGTGAACGGAGAGCCTTATAGAAGTAATGCCGAGTGTTAAGCAGACTGATTTAACACAAGCTCCAAACATTTCCGATTCGCTGCTCATATATAATGTGTAGGACTCTGCTCCGGATTGTACGCTAGAGTGAATTTTCAGCGCCGAAGTCCGCCATCGCTCTAATCTTATAATCTATAGTTCGACACGATTGTGAAACTTCTAATAGATCCATTCAGCCTTGGGAACGATCCAATCTCACGGATTAGAGGAGGTGTGGGGATCAGCCACTACTAGCCTACGCGTCGTGGATCTCATCATGAGGCGACACCACAGGGCGTGTGCCGTAATTGTGAGTAGTCACCCACCACATCATCTTAAAAGCTTTATATGATGTTGTAAGTTCACCTCACTATTATGATGCGGCACTCGTGTGGAAACCTTCCGTCCGGCAACCCCAAAATGCGACTACCCCGCAAAGTGCACTAGGTGTTGTGGACTCTCTATAGACGCATATGATTGGTTTAACCCTTCATGAACATGTCTCTCTCCATCTAAACGGCGATCTCACCGTACAGTTATTCACTATGCAACTTCTATAATGTTAAATAGTACACCGGACTTAAAAAGATGCAAATAGCGGTTCCTAATTTGGACGGATGATAGGCTGCAGAGGGCAACGGGTCAAGGTCGATGCGCCTCGGATTCTCGAAACACAATGATAGGGACCCAGTCGGAGTCCTCGACAAAGTCTCGCGTGTGCACATCGTACCCAGCTCCTGAGCGCACGACCATGGGCGGGACGGGCGTGTCAGGCTATGTTCCTGAACTGCAGATGTGTAGGAGTGATTACGATCCAACTCGCGTCTGAGGGCGGGTGGTAGAGACCACGAAAGTTCAATGCCATCATGTTCGTTTCCTCTTACAACCATCCTGTCGTCGTGGTGTAATGATCGGCGCGTACATCCAAGCCATCGCCGGAAGCCGGCGCAAGTCGGCAGACGACGGACGACTTTGGAACGGCTGGCGTTGGGAGCGGTTCGGTCCGGACTGGAGCCCTGTGGCATAAGGGACTTTTTGAATACCCTCGAGCACCTTCGACAACAGTGTGGAGCCTACAACAAACAATTTAAACAACAAGGAAAGGGAATTCATATTCTGACCTGTGGCCCTCATGCGGCTGCATGGAACCACTTTACTCAACAAGACTGGATGACAGCGTAGCCGTTGACTGCTGGCCACTTCTTGACCACTCTAGCCTCGGATGCATATTAAGACCTAAGTATGTGACCGTCCGTATGGCCATAGCCGGGCCAACTTCAGTCAAGGTTAGGACTGAGATATGGGTCGTCCTGGATCTTTAGTTGCTCAGTTTCCGCCGTCTTCCCAGATTAGATATTATTGGTGTGCGCCCCATATGGACGCTCCTTCGCGTCACTCAACATACTTAACCTTCGGCTCTGTGCAAGCCTAGAGGTTTGAGTATAAATGAGGAGCATGAGATAAAATGGCCCCGAGATCTTGCCTACCACCTTGATGGTGTCAATGTATGCTAGGCGGCGTCCCTTAAGGGTACAAATCACAGGATCATGGGTTATGAGCCGCTACAATGCGCAGGACCTTAAGGCAGCTGTCATTCCCTTCGATTAAACCGGTGCATGCGTATCAACATATCTCTTCGGCTTAGTGACAATGTGAGCACCCGCGTTAGTAAGCACGAGTTGTGCATGACCGCGGACTGTAGTCTCTTCCGCCAGAAACTCAGCCGGCTCATTAGAAGGATATTTCTTATGTGAGGATCACCAGTCAAGCCTATGGAAACGAAGGCGTGATAACGCGTTTATGGGCAACAGCGCTACGTAGCCCAGCGAACAGACTCAGGCGCGGTTTGTAATAAGATGTGCCTGTGCAGCAACTAAATCGAACTGCCGGAACCAAGGCTGCTCGTTTGCTACGCAAATCTTCGCTAGCTTCCGCACGCT
seq00019   CGTTACCCCCGATTCCAAGTCGCCACTAACCTCAGACACTCTCTCGTCTTCTCTTGAATGAAGACCCCAGTTTCAGTTGTAAGTCTAGTAGCAAAAATTACATAGTCACCTGGCTAGGCCCTATTAATCAGGGCTTCATCCTCAGAATGATACATATTCCTCATTGGGTTTTTGTGGACGGGCTCCGCACAAACCCCGGACCACGACTCTCGCCCTGGCCTGATGGCATCCTTGGAGGTGCTCACCTACTACGCCATATTTTGGGCGCACGCACTTGCCGTTGCGGTCACATCCGACATTGTTACAGGTTTGTTACAGACGCCATTGTGAACGGAGAGCCTTATAGAAGTAATGCCGAGTGTTAAGCAGACTGATTTAACACAAGCTCCAAACATTTCCGATTCGCTGCTCATATATAATGTGTAGGACTCTGCTCCGGATTGTACGCTAGAGTGAATTTTCAGCGCCGAAGTCCGCCATCGCTCTAATCTTATAATCTATAGTTCGACACGATTGTGAAACTTCTAATAGATCCATTCAGCCTTGGGAACGATCCAATCTCACGGATTAGAGGAGGTGTGGGGATCAGCCACTACTAGCCTACGCGTCGTGGATCTCATCATGAGGCGACACCACAGGGCGTGTGCCGTAATTGTGAGTAGTCACCCACCACATCATCTTAAAAGCTTTATATGATGTTGTAAGTTCACCTCACTATTATGATGCGGCACTCGTGTGGAAACCTTCCGTCCGGCAACCCCAAAATGCGACTACCCCGCAAAGTGCACTAGGTGTTGTGGACTCTCTATAGACGCATATGATTGGTTTAACCCTTCATGAACATGTCTCTCTCCATCTAAACGGCGATCTCACCGTACAGTTATTCACTATGCAACTTCTATAATGTTAAATAGTACACCGGACTTAAAAAGATGCAAATAGCGGTTCCTAATTTGGACGGATGATAGGCTGCAGAGGGCAACGGGTCAAGGTCGATGCGCCTCGGATTCTCGAAACACAATGATAGGGACCCAGTCGGAGTCCTCGACAAAGTCTCGCGTGTGCACATCGTACCCAGCTCCTGAGCGCACGACCATGGGCGGGACGGGCGTGTCAGGCTATGTTCCTGAACTGCAGATGTGTAGGAGTGATTACGATCCAACTCGCGTCTGAGGGCGGGTGGTAGAGACCACGAAAGTTCAATGCCATCATGTTCGTTTCCTCTTACAACCATCCTGTCGTCGTGGTGTAATGATCGGCGCGTACATCCAAGCCATCGCCGGAAGCCGGCGCAAGTCGGCAGACGACGGACGACTTTGGAACGGCTGGCGTTGGGAGCGGTTCGGTCCGGACTGGAGCCCTGTGGCATAAGGGACTTTTTGAATACCCTCGAGCACCTTCGACAACAGTGTGGAGCCTACAACAAACAATTTAAACAACAAGGAAAGGGAATTCATATTCTGACCTGTGGCCCTCATGCGGCTGCATGGAACCACTTTACTCAACAAGACTGGATGACAGCGTAGCCGTTGACTGCTGGCCACTTCTTGACCACTATAGCCTCGGATGCATATTAAGACCTAAGTATGTGACCGTCCGTATGGCCATAGCCGGGCCAACTTCAGTCAAGGTTAGGACTGAGATATGGGTCGTCCTGGATCTTTAGTTGCTCAGTTTCCGCCGTCTTCCCAGATTAGATATTATTGGTGTGCGCCCCATATGGACGCTCCTTCGCGTCACTCAACATACTTAACCTTCGGCTCTGTGCAAGCCTAGAGGTTTGAGTATAAATGAGGAGCATGAGATAAAATGGCCCCGAGATCTTGCCTACCACCTTGATGGTGTCAATGTATGCTAGGCGGCGTCCCTTAAGGGTACAAATCACAGGATCATGGGTTATGAGCCGCTACAATGCGCAGGACCTTAAGGCAGCTGTCATTCCCTTCGATTAAACCGGTGCATGCGTATCAACATATCTCTTCGGCTTAGTGACAATGTGAGCACCCGCGTTAGTAAGCACGAGTTGTGCATGACCGCGGACTGTAGTCTCTTCCGCCAGAAACTCAGCCGGCTCATTAGAAGGATATTTCTTATGTGAGGATCACCAGTCAAGCCTATGGAAACGAAGGCGTGATAACGCGTTTATGGGCAACAGCGCTACGTAGCCCAGCGAACAGACTCAGGCGCGGTTTGTAATAAGATGTGCCTGTGCAGCAACTAAATCGAACTGCCGGAACCAAGGCTGCTCGTTTGCTACGCAAATCTTCGCTAGCTTCCGCACGCT
seq00020   CGTTACCCCCGATTCCAAGTCGCCACTAACCTCAGACACTCTCTCGTCTTCTCTTGAATGAAGACCCCAGTTTCAGTTGTAAGTCTAGTAGCAAAAATTACATAGTCACCTGGCTAGGCCCTATTAATCAGGGCTTCATCCTCAGAATGATACATATTCCTCATTGGGTTTTTGTGGACGGGCTCCGCACAAACCCCGGACCACGACTCTCGCCCTGGCCTGATGGCATCCTTGGAGGTGCTCACCTACTACGCCATATTTTGGGCGCACGCACTTGCCGTTGCGGTCACATCCGACATTGTTACAGGTTTGTTACAGACGCCATTGTGAACGGAGAGCCTTATAGAAGTAATGCCGAGTGTTAAGCAGACTGATTTAACACAAGCTCCAAACATTTCCGATTCGCTGCTCATATATAATGTGTAGGACTCTGCTCCGGATTGTACGCTAGAGTGAATTTTCAGCGCCGAAGTCCGCCATCGCTCTAATCTTATAATCTATAGTTCGACACGATTGTGAAACTTCTAATAGATCCATTCAGCCTTGGGAACGATCCAATCTCACGGATTAGAGGAGGTGTGGGGATCAGCCACTACTAGCCTACGCGTCGTGGATCTCATCATGAGGCGACACCACAGGGCGTGTGCCGTAATTGTGAGTAGTCACCCACCACATCATCTTAAAAGCTTTATATGATGTTGTAAGTTCACCTCACTATTATGATGCGGCACTCGTGTGGAAACCTTCCGTCCGGCAACCCCAAAATGCGACTACCCCGCAAAGTGCACTAGGTGTTGTGGACTCTCTATAGACGCATATGATTGGTTTAACCCTTCATGAACATGTCTCTCTCCATCTAAACGGCGATCTCACCGTACAGTTATTCACTATGCAACTTCTATAATGTTAAATAGTACACCGGACTTAAAAAGATGCAAATAGCGGTTCCTAATTTGGACGGATGATAGGCTGCAGAGGGCAACGGGTCAAGGTCGATGCGCCTCGGATTCTCGAAACACAATGATAGGGACCCAGTCGGAGTCCTCGACAAAGTCTCGCGTGTGCACATCGTACCCAGCTCCTGAGCGCACGACCATGGGCGGGACGGGCGTGTCAGGCTATGTTCCTGAACTGCAGATGTGTAGGAGTGATTACGATCCAACTCGCGTCTGAGGGCGGGTGGTAGAGACCACGAAAGTTCAATGCCATCATGTTCGTTTCCTCTTACAACCATCCTGTCGTCGTGGTGTAATGATCGGCGCGTACATCCAAGCCATCGCCGGAAGCCGGCGCAAGTCGGCAGACGACGGACGACTTTGGAACGGCTGGCGTTGGGAGCGGTTCGGTCCGGACTGGAGCCCTGTGGCATAAGGGACTTTTTGAATACCCTCGAGCACCTTCGACAACAGTGTGGAGCCTACAACAAACAATTTAAACAACAAGGAAAGGGAATTCATATTCTGACCTGTGGCCCTCATGCGGCTGCATGGAACCACTTTACTCAACAAGACTGGATGACAGCGTAGCCGTTGACTGCTGGCCACTTCTTGACCACTATAGCCTCGGATGCATATTAAGACCTAAGTATGTGACCGTCCGTATGGCCATAGCCGGGCCAACTTCAGTCAAGGTTAGGACTGAGATATGGGTCGTCCTGGATCTTTAGTTGCTCAGTTTCCGCCGTCTTCCCAGATTAGATATTATTGGTGTGCGCCCCATATGGACGCTCCTTCGCGTCACTCAACATACTTAACCTTCGGCTCTGTGCAAGCCTAGAGGTTTGAGTATAAATGAGGAGCATGAGATAAAATGGCCCCGAGATCTTGCCTACCACCTTGATGGTGTCAATGTATGCTAGGCGGCGTCCCTTAAGGGTACAAATCACAGGATCATGGGTTATGAGCCGCTACAATGCGCAGGACCTTAAGGCAGCTGTCATTCCCTTCGATTAAACCGGTGCATGCGTATCAACATATCTCTTCGGCTTAGTGACAATGTGAGCACCCGCGTTAGTAAGCACGAGTTGTGCATGACCGCGGACTGTAGTCTCTTCCGCCAGAAACTCAGCCGGCTCATTAGAAGGATATTTCTTATGTGAGGATCACCAGTCAAGCCTATGGAAACGAAGGCGTGATAACGCGTTTATGGGCAACAGCGCTACGTAGCCCAGCGAACAGACTCAGGCGCGGTTTGTAATAAGATGTGCCTGTGCAGCAACTAAATCGAACTGCCGGAACCAAGGCTGCTCGTTTGCTACGCAAATCTTCGCTAGCTTCCGCACGCT
seq00021   CGTTACCCCCGATTCCAAGTCGCCACTAACCTCAGACACTCTCTCGTCTTCTCTTGAATGAAGACCCCAGTTTCAGTTGTAAGTCTAGTAGCAAAAATTACATAGTCACCTGGCTAGGCCCTATTAATCAGGGCTTCATCCTCAGAATGATACATATTCCTCATTGGGTTTTTGTGGACGGGCTCCGCACAAACCCCGGACCACGACTCTCGCCCTGGCCTGATGGCATCCTTGGAGGTGCTCACCTACTACGCCATATTTTGGGCGCACGCACTTGCCGTTGCGGTCACATCCGACATTGTTACAGGTTTGTTACAGACGCCATTGTGAACGGAGAGCCTTATAGAAGTAATGCCGAGTGTTAAGCAGACTGATTTAACACAAGCTCCAAACATTTCCGATTCGCTGCTCATATATAATGTGTAGGACTCTGCTCCGGATTGTACGCTAGAGTGAATTTTCAGCGCCGAAGTCCGCCATCGCTCTAATCTTATAATCTATAGTTCGACACGATTGTGAAACTTCTAATAGATCCATTCAGCCTTGGGAACGATCCAATCTCACGGATTAGAGGAGGTGTGGGGATCAGCCACTACTAGCCTACGCGTCGTGGATCTCATCATGAGGCGACACCACAGGGCGTGTGCCGTAATTGTGAGTAGTCACCCACCACATCATCTTAAAAGCTTTATATGATGTTGTAAGTTCACCTCACTATTATGATGCGGCACTCGTGTGGAAACCTTCCGTCCGGCAACCCCAAAATGCGACTACCCCGCAAAGTGCACTAGGTGTTGTGGACTCTCTATAGACCCATATGATTGGTTTAACCCTTCATGAACATGTCTCTCTCCATCTAAACGGCGATCTCACCGTACAGTTATTCACTATGCAACTTCTATAATGTTAAATAGTACACCGGACTTAAAAAGATGCAAATAGCGGTTCCTAATTTGGACGGATGATAGGCTGCAGAGGGCAACGGGTCAAGGTCGATGCGCCTCGGATTCTCGAAACACAATGATAGGGACCCAGTCGGAGTCCTCGACAAAGTCTCGCGTGTGCACATCGTACCCAGCTCCTGAGCGCACGACCATGGGCGGGACGGGCGTGTCAGGCTATGTTCCTGAACTGCAGATGTGTAGGAGTGATTACGATCCAACTCGCGTCTGAGGGCGGGTGGTAGAGACCACGAAAGTTCAATGCCATCATGTTCGTTTCCTCTTACAACCATCCTGTCGTCGTGGTGTAATGATCGGCGCGTACATCCAAGCCATCGCCGGAAGCCGGCGCAAGTCGGCAGACGACGGACGACTTTGGAACGGCTGGCGTTGGGAGCGGTTCGGTCCGGACTGGAGCCCTGTGGCATAAGGGACTTTTTGAATACCCTCGAGCACCTTCGACAACAGTGTGGAGCCTACAACAAACAATTTAAACAACAAGGAAAGGGAATTCATATTCTGACCTGTGGCCCTCATGCGGCTGCATGGAACCACTTTACTCAACAAGACTGGATGACAGCGTAGCCGTTGACTGCTGGCCACTTCTTGACCACTATAGCCTCGGATGCATATTAAGACCTAAGTATGTGACCGTCCGTATGGCCATAGCCGGGCCAACTTCAGTCAAGGTTAGGACTGAGATATGGGTCGTCCTGGATCTTTAGTTGCTCAGTTTCCGCCGTCTTCCCAGATTAGATATTATTGGTGTGCGCCCCATATGGACGCTCCTTCGCGTCACTCAACATACTTAACCTTCGGCTCTGTGCAAGCCTAGAGGTTTGAGTATAAATGAGGAGCATGAGATAAAATGGCCCCGAGATCTTGCCTACCACCTTGATGGTGTCAATGTATGCTAGGCGGCGTCCCTTAAGGGTACAAATCACAGGATCATGGGTTATGAGCCGCTACAATGCGCAGGACCTTAAGGCAGCTGTCATTCCCTTCGATTAAACCGGTGCATGCGTATCAACATATCTCTTCGGCTTAGTGACAATGTGAGCACCCGCGTTAGTAAGCACGAGTTGTGCATGACCGCGGACTGTAGTCTCTTCCGCCAGAAACTCAGCCGGCTCATTAGAAGGATATTTCTTATGTGAGGATCACCAGTCAAGCCTATGGAAACGAAGGCGTGATAACGCGTTTATGGGCAACAGCGCTACGTAGCCCAGCGAACAGACTCAGGCGCGGTTTGTAATAAGATGTGCCTGTGCAGCAACTAAATCGAACTGCCGGAACCAAGGCTGCTCGTTTGCTACGCAAATCTTCGCTAGCTTCCGCACGCT
seq00022   CGTTACCCCCGATTCCAAGTCGCCACTAACCTCAGACACTCTCTCGTCTTCTCTTGAATGAAGACCCCAGTTTCAGTTGTAAGTCTAGTAGCAAAAATTACATAGTCACCTGGCTAGGCCCTATTAATCAGGGCTTCATCCTCAGAATGATACATATTCCTCATTGGGTTTTTGTGGACGGGCTCCGCACAAACCCCGGACCACGACTCTCGCCCTGGCCTGATGGCATCCTTGGAGGTGCTCACCTACTACGCCATATTTTGGGCGCACGCACTTGCCGTTGCGGTCACATCCGACATTGTTACAGGTTTGTTACAGACGCCATTGTGAACGGAGAGCCTTATAGAAGTAATGCCGAGTGTTAAGCAGACTGATTTAACACAAGCTCCAAACATTTCCGATTCGCTGCTCATATATAATGTGTAGGACTCTGCTCCGGATTGTACGCTAGAGTGAATTTTCAGCGCCGAAGTCCGCCATCGCTCTAATCTTATAATCTATAGTTCGACACGATTGTGAAACTTCTAATAGATCCATTCAGCCTTGGGAACGATCCAATCTCACGGATTAGAGGAGGTGTGGGGATCAGCCACTACTAGCCTACGCGTCGTGGATCTCATCATGAGGCGACACCACAGGGCGTGTGCCGTAATTGTGAGTAGTCACCCACCACATCATCTTAAAAGCTTTATATGATGTTGTAAGTTCACCTCACTATTATGATGCGGCACTCGTGTGGAAACCTTCCGTCCGGCAACCCCAAAATGCGACTACCCCGCAAAGTGCACTAGGTGTTGTGGACTCTCTATAGACGCATATGATTGGTTTAACCCTTCATGAACATGTCTCTCTCCATCTAAACGGCGATCTCACCGTACAGTTATTCACTATGCAACTTCTATAATGTTAAATAGTACACCGGACTTAAAAAGATGCAAATAGCGGTTCCTAATTTGGACGGATGATAGGCTGCAGAGGGCAACGGGTCAAGGTCGATGCGCCTCGGATTCTCGAAACACAATGATAGGGACCCAGTCGGAGTCCTCGACAAAGTCTCGCGTGTGCACATCGTACCCAGCTCCTGAGCGCACGACCATGGGCGGGACGGGCGTGTCAGGCTATGTTCCTGAACTGCAGATGTGTAGGAGTGATTACGATCCAACTCGCGTCTGAGGGCGGGTGGTAGAGACCACGAAAGTTCAATGCCATCATGTTCGTTTCCTCTTACAACCATCCTGTCGTCGTGGTGTAATGATCGGCGCGTACATCCAAGCCATCGCCGGAAGCCGGCGCAAGTCGGCAGACGACGGACGACTTTGGAACGGCTGGCGTTGGGAGCGGTTCGGTCCGGACTGGAGCCCTGTGGCATAAGGGACTTTTTGAATACCCTCGAGCACCTTCGACAACAGTGTGGAGCCTACAACAAACAATTTAAACAACAAGGAAAGGGAATTCATATTCTGACCTGTGGCCCTCATGCGGCTGCATGGAACCACTTTACTCAACAAGACTGGATGACAGCGTAGCCGTTGACTGCTGGCCACTTCTTGACCACTATAGCCTCGGATGCATATTAAGACCTAAGTATGTGACCGTCCGTATGGCCATAGCCGGGCCAACTTCAGTCAAGGTTAGGACTGAGATATGGGTCGTCCTGGATCTTTAGTTGCTCAGTTTCCGCCGTCTTCCCAGATTAGATATTATTGGTGTGCGCCCCATATGGACGCTCCTTCGCGTCACTCAACATACTTAACCTTCGGCTCTGTGCAAGCCTAGAGGTTTGAGTATAAATGAGGAGCATGAGATAAAATGGCCCCGAGATCTTGCCTACCACCTTGATGGTGTCAATGTATGCTAGGCGGCGTCCCTTAAGGGTACAAATCACAGGATCATGGGTTATGAGCCGCTACAATGCGCAGGACCTTAAGGCAGCTGTCATTCCCTTCGATTAAACCGGTGCATGCGTATCAACATATCTCTTCGGCTTAGTGACAATGTGAGCACCCGCGTTAGTAAGCACGAGTTGTGCATGACCGCGGACTGTAGTCTCTTCCGCCAGAAACTCAGCCGGCTCATTAGAAGGATATTTCTTATGTGAGGATCACCAGTCAAGCCTATGGAAACGAAGGCGTGATAACGCGTTTATGGGCAACAGCGCTACGTAGCCCAGCGAACAGACTCAGGCGCGGTTTGTAATAAGATGTGCCTGTGCAGCAACTAAATCGAACTGCCGGAACCAAGGCTGCTCGTTTGCTACGCAAATCTTCGCTAGCTTCCGCACGCT
seq00023   CGTTACCCCCGATTCCAAGTCGCCACTAACCTCAGACACTCTCTCGTCTTCTCTTGAATGAAGACCCCAGTTTCAGTTGTAAGTCTAGTAGCAAAAATTACATAGTCACCTGGCTAGGCCCTATTAATCAGGGCTTCATCCTCAGAATGATACATATTCCTCATTGGGTTTTTGTGGACGGGCTCCGCACAAACCCCGGACCACGACTCTCGCCCTGGCCTGATGGCATCCTTGGAGGTGCTCACCTACTACGCCATATTTTGGGCGCACGCACTTGCCGTTGCGGTCACATCCGACATTGTTACAGGTTTGTTACAGACGCCATTGTGAACGGAGAGCCTTATAGAAGTAATGCCGAGTGTTAAGCAGACTGATTTAACACAAGCTCCAAACATTTCCGATTCGCTGCTCATATATAATGTGTAGGACTCTGCTCCGGATTGTACGCTAGAGTGAATTTTCAGCGCCGAAGTCCGCCATCGCTCTAATCTTATAATCTATAGTTCGACACGATTGTGAAACTTCTAATAGATCCATTCAGCCTTGGGAACGATCCAATCTCACGGATTAGAGGAGGTGTGGGGATCAGCCACTACTAGCCTACGCGTCGTGGATCTCATCATGAGGCGACACCACAGGGCGTGTGCCGTAATTGTGAGTAGTCACCCACCACATCATCTTAAAAGCTTTATATGATGTTGTAAGTTCACCTCACTATTATGATGCGGCACTCGTGTGGAAACCTTCCGTCCGGCAACCCCAAAATGCGACTACCCCGCAAAGTGCACTAGGTGTTGTGGACTCTCTATAGACGCATATGATTGGTTTAACCCTTCATGAACATGTCTCTCTCCATCTAAACGGCGATCTCACCGTACAGTTATTCACTATGCAACTTCTATAATGTTAAATAGTACACCGGACTTAAAAAGATGCAAATAGCGGTTCCTAATTTGGACGGATGATAGGCTGCAGAGGGCAACGGGTCAAGGGCGATGCGCCTCGGATTCTCGAAACACAATGATAGGGACCCAGTCGGAGTCCTCGACAAAGTCTCGCGTGTGCACATCGTACCCAGCTCCTGAGCGCACGACCATGGGCGGGACGGGCGTGTCAGGCTATGTTCCTGAACTGCAGATGTGTAGGAGTGATTACGATCCAACTCGCGTCTGAGGGCGGGTGGTAGAGACCACGAAAGTTCAATGCCATCATGTTCGTTTCCTCTTACAACCATCCTGTCGTCGTGGTGTAATGATCGGCGCGTACATCCAAGCCATCGCCGGAAGCCGGCGCAAGTCGGCAGACGACGGACGACTTTGGAACGGCTGGCGTTGGGAGCGGTTCGGTCCGGACTGGAGCCCTGTGGCATAAGGGACTTTTTGAATACCCTCGAGCACCTTCGACAACAGTGTGGAGCCTACAACAAACAATTTAAACAACAAGGAAAGGGAATTCATATTCTGACCTGTGGCCCTCATGCGGCTGCATGGAACCACTTTACTCAACAAGACTGGATGACAGCGTAGCCGTTGACTGCTGGCCACTTCTTGACCACTATAGCCTCGGATGCATATTAAGACCTAAGTATGTGACCGTCCGTATGGCCATAGCCGGGCCAACTTCAGTCAAGGTTAGGACTGAGATATGGGTCGTCCTGGATCTTTAGTTGCTCAGTTTCCGCCGTCTTCCCAGATTAGATATTATTGGTGTGCGCCCCATATGGACGCTCCTTCGCGTCACTCAACATACTTAACCTTCGGCTCTGTGCAAGCCTAGAGGTTTGAGTATAAATGAGGAGCATGAGATAAAATGGCCCCGAGATCTTGCCTACCACCTTGATGGTGTCAATGTATGCTAGGCGGCGTCCCTTAAGGGTACAAATCACAGGATCATGGGTTATGAGCCGCTACAATGCGCAGGACCTTAAGGCAGCTGTCATTCCCTTCGATTAAACCGGTGCATGCGTATCAACATATCTCTTCGGCTTAGTGACAATGTGAGCACCCGCGTTAGTAAGCACGAGTTGTGCATGACCGCGGACTGTAGTCTCTTCCGCCAGAAACTCAGCCGGCTCATTAGAAGGATATTTCTTATGTGAGGATCACCAGTCAAGCCTATGGAAACGAAGGCGTGATAACGCGTTTATGGGCAACAGCGCTACGTAGCCCAGCGAACAGACTCAGGCGCGGTTTGTAATAAGATGTGCCTGTGCAGCAACTAAATCGAACTGCCGGAACCAAGGCTGCTCGTTTGCTACGCAAATCTTCGCTAGCTTCCGCACGCT
seq00024   CGTTACCCCCGATTCCAAGTCGCCACTAACCTCAGACACTCTCTCGTCTTCTCTTGAATGAAGACCCCAGTTTCAGTTGTAAGTCTAGTAGCAAAAATTACATAGTCAGCTGGCTAGGCCCTATTAATCAGGGCTTCATCCTCAGAATGATACATATTCCTCATTGGGTTTTTGTGGACGGGCTCCGCACAAACCCCGGACCACGACTCTCGCCCTGGCCTGATGGCATCCTTGGAGGTGCTCACCTACTACGCCATATTTTGGGCGCACGCACTTGCCGTTGCGGTCACATCCGACATTGTTACAGGTTTGTTACAGACGCCATTGTGAACGGAGAGCCTTATAGAAGTAATGCCGAGTGTTAAGCAGACTGATTTAACACAAGCTCCAAACATTTCCGATTCGCTGCTCATATATAATGTGTAGGACTCTGCTCCGGATTGTACGCTAGAGTGAATTTTCAGCGCCGAAGTCCGCCATCGCTCTAATCTTATAATCTATAGTTCGACACGATTGTGAAACTTCTAATAGATCCATTCAGCCTTGGGAACGATCCAATCTCACGGATTAGAGGAGGTGTGGGGATCAGCCACTACTAGCCTACGCGTCGTGGATCTCATCATGAGGCGACACCACAGGGCGTGTGCCGTAATTGTGAGTAGTCACCCACCACATCATCTTAAAAGCTTTATATGATGTTGTAAGTTCACCTCACTATTATGATGCGGCACTCGTGTGGAAACCTTCCGTCCGGCAACCCCAAAATGCGACTACCCCGCAAAGTGCACTAGGTGTTGTGGACTCTCTATAGACGCATATGATTGGTTTAACCCTTCATGAACATGTCTCTCTCCATCTAAACGGCGATCTCACCGTACAGTTATTCACTATGCAACTTCTATAATGTTAAATAGTACACCGGACTTAAAAAGATGCAAATAGCGGTTCCTAATTTGGACGGATGATAGGCTGCAGAGGGCAACGGGTCAAGGTCGATGCGCCTCGGATTCTCGAAACACAATGATAGGGACCCAGTCGGAGTCCTCGACAAAGTCTCGCGTGTGCACATCGTACCCAGCTCCTGAGCGCACGACCATGGGCGGGACGGGCGTGTCAGGCTATGTTCCTGAACTGCAGATGTGTAGGAGTGATTACGATCCAACTCGCGTCTGAGGGCGGGTGGTAGAGACCACGAAAGTTCAATGCCATCATGTTCGTTTCCTCTTACAACCATCCTGTCGTCGTGGTGTAATGATCGGCGCGTACATCCAAGCCATCGCCGGAAGCCGGCGCAAGTCGGCAGACGACGGACGACTTTGGAACGGCTGGCGTTGGGAGCGGTTCGGTCCGGACTGGAGCCCTGTGGCATAAGGGACTTTTTGAATACCCTCGAGCACCTTCGACAACAGTGTGGAGCCTACAACAAACAATTTAAACAACAAGGAAAGGGAATTCATATTCTGACCTGTGGCCCTCATGCGGCTGCATGGAACCACTTTACTCAACAAGACTGGATGACAGCGTAGCCGTTGACTGCTGGCCACTTCTTGACCACTCTAGCCTCGGATGCATATTAAGACCTAAGTATGTGACCGTCCGTATGGCCATAGCCGGGCCAACTTCAGTCAAGGTTAGGACTGAGATATGGGTCGTCCTGGATCTTTAGTTGCTCAGTTTCCGCCGTCTTCCCAGATTAGATATTATTGGTGTGCGCCCCATATGGACGCTCCTTCGCGTCACTCAACATACTTAACCTTCGGCTCTGTGCATGCCTAGAGGTTTGAGTATAAATGAGGAGCATGAGATAAAATGGCCCCGAGATCTTGCCTACCACCTTGATGGTGTCAATGTATGCTAGGCGGCGTCCCTTAAGGGTACAAATCACAGGATCATGGGTTATGAGCCGCTACAATGCGCAGGACCTTAAGGCAGCTGTCATTCCCTTCGATTAAACCGGTGCATGCGTATCAACATATCTCTTCGGCTTAGTGACAATGTGAGCACCCGCGTTAGTAAGCACGAGTTGTGCATGACCGCGGACTGTAGTCTCTTCCGCCAGAAACTCAGCCGGCTCATTAGAAGGATATTTCTTATGTGAGGATCACCAGTCAAGCCTATGGAAACGAAGGCGTGATAACGCGTTTATGGGCAACAGCGCTACGTAGCCCAGCGAACAGACTCAGGCGCGGTTTGTAATAAGATGTGCCTGTGCAGCAACTAAATCGAACTGCCGGAACCAAGGCTGCTCGTTTGCTACGCAAATCTTCGCTAGCTTCCGCACGCT
seq00025   CGTTACCCCCGATTCCAAGTCGCCACTAACCTCAGACACTCTCTCGTCTTCTCTTGAATGAAGACCCCAGTTTCAGTTGTAAGTCTAGTAGCAAAAATTACATAGTCAGCTGGCTAGGCCCTATTAATCAGGGCTTCATCCTCAGAATGATACATATTCCTCATTGGGTTTTTGTGGACGGGCTCCGCACAAACCCCGGACCACGACTCTCGCCCTGGCCTGATGGCATCCTTGGAGGTGCTCACCTACTACGCCATATTTTGGGCGCACGCACTTGCCGTTGCGGTCACATCCGACATTGTTACAGGTTTGTTACAGACGCCATTGTGAACGGAGAGCCTTATAGAAGTAATGCCGAGTGTTAAGCAGACTGATTTAACACAAGCTCCAAACATTTCCGATTCGCTGCTCATATATAATGTGTAGGACTCTGCTCCGGATTGTACGCTAGAGTGAATTTTCAGCGCCGAAGTCCGCCATCGCTCTAATCTTATAATCTATAGTTCGACACGATTGTGAAACTTCTAATAGATCCATTCAGCCTTGGGAACGATCCAATCTCACGGATTAGAGGAGGTGTGGGGATCAGCCACTACTAGCCTACGCGTCGTGGATCTCATCATGAGGCGACACCACAGGGCGTGTGCCGTAATTGTGAGTAGTCACCCACCACATCATCTTAAAAGCTTTATATGATGTTGTAAGTTCACCTCACTATTATGATGCGGCACTCGTGTGGAAACCTTCCGTCCGGCAACCCCAAAATGCGACTACCCCGCAAAGTGCACTAGGTGTTGTGGACTCTCTATAGACGCATATGATTGGTTTAACCCTTCATGAACATGTCTCTCTCCATCTAAACGGCGATCTCACCGTACAGTTATTCACTATGCAACTTCTATAATGTTAAATAGTACACCGGACTTAAAAAGATGCAAATAGCGGTTCCTAATTTGGACGGATGATAGGCTGCAGAGGGCAACGGGTCAAGGTCGATGCGCCTCGGATTCTCGAAACACAATGATAGGGACCCAGTCGGAGTCCTCGACAAAGTCTCGCGTGTGCACATCGTACCCAGCTCCTGAGCGCACGACCATGGGCGGGACGGGCGTGTCAGGCTATGTTCCTGAACTGCAGATGTGTAGGAGTGATTACGATCCAACTCGCGTCTGAGGGCGGGTGGTAGAGACCACGAAAGTTCAATGCCATCATGTTCGTTTCCTCTTACAACCATCCTGTCGTCGTGGTGTAATGATCGGCGCGTACATCCAAGCCATCGCCGGAAGCCGGCGCAAGTCGGCAGACGACGGACGACTTTGGAACGGCTGGCGTTGGGAGCGGTTCGGTCCGGACTGGAGCCCTGTGGCATAAGGGACTTTTTGAATACCCTCGAGCACCTTCGACAACAGTGTGGAGCCTACAACAAACAATTTAAACAACAAGGAAAGGGAATTCATATTCTGACCTGTGGCCCTCATGCGGCTGCATGGAACCACTTTACTCAACAAGACTGGATGACAGCGTAGCCGTTGACTGCTGGCCACTTCTTGACCACTCTAGCCTCGGATGCATATTAAGACCTAAGTATGTGACCGTCCGTATGGCCATAGCCGGGCCAACTTCAGTCAAGGTTAGGACTGAGATATGGGTCGTCCTGGATCTTTAGTTGCTCAGTTTCCGCCGTCTTCCCAGATTAGATATTATTGGTGTGCGCCCCATATGGACGCTCCTTCGCGTCACTCAACATACTTAACCTTCGGCTCTGTGCAAGCCTAGAGGTTTGAGTATAAATGAGGAGCATGAGATAAAATGGCCCCGAGATCTTGCCTACCACCTTGATGGTGTCAATGTATGCTAGGCGGCGTCCCTTAAGGGTACAAATCACAGGATCATGGGTTATGAGCCGCTACAATGCGCAGGACCTTAAGGCAGCTGTCATTCCCTTCGATTAAACCGGTGCATGCGTATCAACATATCTCTTCGGCTTAGTGACAATGTGAGCACCCGCGTTAGTAAGCACGAGTTGTGCATGACCGCGGACTGTAGTCTCTTCCGCCAGAAACTCAGCCGGCTCATTAGAAGGATATTTCTTATGTGAGGATCACCAGTCAAGCCTATGGAAACGAAGGCGTGATAACGCGTTTATGGGCAACAGCGCTACGTAGCCCAGCGAACAGACTCAGGCGCGGTTTGTAATAAGATGTGCCTGTGCAGCAACTAAATCGAACTGCCGGAACCAAGGCTGCTCGTTTGCTACGCAAATCTTCGCTAGCTTCCGCACGCT
seq00026   CGTTACCCCCGATTCCAAGTCGCCACTAACCTCAGACACTCTCTCGTCTTCTCTTGAATGAAGACCCCAGTTTCAGTTGTAAGTCTAGTAGCAAAAATTACATAGTCAGCTGGCTAGGCCCTATTAATCAGGGCTTCATCCTCAGAATGATACATATTCCTCATTGGGTTTTTGTGGACGGGCTCCGCACAAACCCCGGACCACGACTCTCGCCCTGGCCTGATGGCATCCTTGGAGGTGCTCACCTACTACGCCATATTTTGGGCGCACGCACTTGCCGTTGCGGTCACATCCGACATTGTTACAGGTTTGTTACAGACGCCATTGTGAACGGAGAGCCTTATAGAAGTAATGCCGAGTGTTAAGCAGACTGATTTAACACAAGCTCCAAACATTTCCGATTCGCTGCTCATATATAATGTGTAGGACTCTGCTCCGGATTGTACGCTAGAGTGAATTTTCAGCGCCGAAGTCCGCCATCGCTCTAATCTTATAATCTATAGTTCGACACGATTGTGAAACTTCTAATAGATCCATTCAGCCTTGGGAACGATCCAATCTCACGGATTAGAGGAGGTGTGGGGATCAGCCACTACTAGCCTACGCGTCGTGGATCTCATCATGAGGCGACACCACAGGGCGTGTGCCGTAATTGTGAGTAGTCACCCACCACATCATCTTAAAAGCTTTATATGATGTTGTAAGTTCACCTCACTATTATGATGCGGCACTCGTGTGGAAACCTTCCGTCCGGCAACCCCAAAATGCGACTACCCCGCAAAGTGCACTAGGTGTTGTGGACTCTCTATAGACGCATATGATTGGTTTAACCCTTCATGAACATGTCTCTCTCCATCTAAACGGCGATCTCACCGTACAGTTATTCACTATGCAACTTCTATAATGTTAAATAGTACACCGGACTTAAAAAGATGCAAATAGCGGTTCCTAATTTGGACGGATGATAGGCTGCAGAGGGCAACGGGTCAAGGTCGATGCGCCTCGGATTCTCGAAACACAATGATAGGGACCCAGTCGGAGTCCTCGACAAAGTCTCGCGTGTGCACATCGTACCCAGCTCCTGAGCGCACGACCATGGGCGGGACGGGCGTGTCAGGCTATGTTCCTGAACTGCAGATGTGTAGGAGTGATTACGATCCAACTCGCGTCTGAGGGCGGGTGGTAGAGACCACGAAAGTTCAATGCCATCATGTTCGTTTCCTCTTACAACCATCCTGTCGTCGTGGTGTAATGATCGGCGCGTACATCCAAGCCATCGCCGGAAGCCGGCGCAAGTCGGCAGACGACGGACGACTTTGGAACGGCTGGCGTTGGGAGCGGTTCGGTCCGGACTGGAGCCCTGTGGCATAAGGGACTTTTTGAATACCCTCGAGCACCTTCGACAACAGTGTGGAGCCTACAACAAACAATTTAAACAACAAGGAAAGGGAATTCATATTCTGACCTGTGGCCCTCATGCGGCTGCATGGAACCACTTTACTCAACAAGACTGGATGACAGCGTAGCCGTTGACTGCTGGCCACTTCTTGACCACTCTAGCCTCGGATGCATATTAAGACCTAAGTATGTGACCGTCCGTATGGCCATAGCCGGGCCAACTTCAGTCAAGGTTAGGACTGAGATATGGGTCGTCCTGGATCTTTAGTTGCTCAGTTTCCGCCGTCTTCCCAGATTAGATATTATTGGTGTGCGCCCCATATGGACGCTCCTTCGCGTCACTCAACATACTTAACCTTCGGCTCTGTGCATGCCTAGAGGTTTGAGTATAAATGAGGAGCATGAGATAAAATGGCCCCGAGATCTTGCCTACCACCTTGATGGTGTCAATGTATGCTAGGCGGCGTCCCTTAAGGGTACAAATCACAGGATCATGGGTTATGAGCCGCTACAATGCGCAGGACCTTAAGGCAGCTGTCATTCCCTTCGATTAAACCGGTGCATGCGTATCAACATATCTCTTCGGCTTAGTGACAATGTGAGCACCCGCGTTAGTAAGCACGAGTTGTGCATGACCGCGGACTGTAGTCTCTTCCGCCAGAAACTCAGCCGGCTCATTAGAAGGATATTTCTTATGTGAGGATCACCAGTCAAGCCTATGGAAACGAAGGCGTGATAACGCGTTTATGGGCAACAGCGCTACGTAGCCCAGCGAACAGACTCAGGCGCGGTTTGTAATAAGATGTGCCTGTGCAGCAACTAAATCGAACTGCCGGAACCAAGGCTGCTCGTTTGCTACGCAAATCTTCGCTAGCTTCCGCACGCT
seq00027   CGTTACCCCCGATTCCAAGTCGCCACTAACCTCAGACACTCTCTCGTCTTCTCTTGAATGAAGACCCCAGTTTCAGTTGTAAGTCTAGTAGCAAAAATTACATAGTCACCTGGCTAGGCCCTATTAATCAGGGCTTCATCCTCAGAATGATACATATTCCTCATTGGGTTTTTGTGGACGGGCTCCGCACAAACCCCGGACCACGACTCTCGCCCTGGCCTGATGGCATCCTTGGAGGTGCTCACCTACTACGCCATATTTTGGGCGCACGCACTTGCCGTTGCGGTCACATCCGACATTGTTACAGGTTTGTTACAGACGCCATTGTGAACGGAGAGCCTTATAGAAGTAATGCCGAGTGTTAAGCAGACTGATTTAACACAAGCTCCAAACATTTCCGATTCGCTGCTCATATATAATGTGTAGGACTCTGCTCCGGATTGTACGCTAGAGTGAATTTTCAGCGCCGAAGTCCGCCATCGCTCTAATCTTATAATCTATAGTTCGACACGATTGTGAAACTTCTAATAGATCCATTCAGCCTTGGGAACGATCCAATCTCACGGATTAGAGGAGGTGTGGGGATCAGCCACTACTAGCCTACGCGTCGTGGATCTCATCATGAGGCGACACCACAGGGCGTGTGCCGTAATTGTGAGTAGTCACCCACCACATCATCTTAAAAGCTTTATATGATGTTGTAAGTTCACCTCACTATTATGATGCGGCACTCGTGTGGAAACCTTCCGTCCGGCAACCCCAAAATGCGACTACCCCGCAAAGTGCACTAGGTGTTGTGGACTCTCTATAGACCCATATGATTGGTTTAACCCTTCATGAACATGTCTCTCTCCATCTAAACGGCGATCTCACCGTACAGTTATTCACTATGCAACTTCTATAATGTTAAATAGTACACCGGACTTAAAAAGATGCAAATAGCGGTTCCTAATTTGGACGGATGATAGGCTGCAGAGGGCAACGGGTCAAGGTCGATGCGCCTCGGATTCTCGAAACACAATGATAGGGACCCAGTCGGAGTCCTCGACAAAGTCTCGCGTGTGCACATCGTACCCAGCTCCTGAGCGCACGACCATGGGCGGGACGGGCGTGTCAGGCTATGTTCCTGAACTGCAGATGTGTAGGAGTGATTACGATCCAACTCGCGTCTGAGGGCGGGTGGTAGAGACCACGAAAGTTCAATGCCATCATGTTCGTTTCCTCTTACAACCATCCTGTCGTCGTGGTGTAATGATCGGCGCGTACATCCAAGCCATCGCCGGAAGCCGGCGCAAGTCGGCAGACGACGGACGACTTTGGAACGGCTGGCGTTGGGAGCGGTTCGGTCCGGACTGGAGCCCTGTGGCATAAGGGACTTTTTGAATACCCTCGAGCACCTTCGACAACAGTGTGGAGCCTACAACAAACAATTTAAACAACAAGGAAAGGGAATTCATATTCTGACCTGTGGCCCTCATGCGGCTGCATGGAACCACTTTACTCAACAAGACTGGATGACAGCGTAGCCGTTGACTGCTGGCCACTTCTTGACCACTATAGCCTCGGATGCATATTAAGACCTAAGTATGTGACCGTCCGTATGGCCATAGCCGGGCCAACTTCAGTCAAGGTTAGGACTGAGATATGGGTCGTCCTGGATCTTTAGTTGCTCAGTTTCCGCCGTCTTCCCAGATTAGATATTATTGGTGTGCGCCCCATATGGACGCTCCTTCGCGTCACTCAACATACTTAACCTTCGGCTCTGTGCAAGCCTAGAGGTTTGAGTATAAATGAGGAGCATGAGATAAAATGGCCCCGAGATCTTGCCTACCACCTTGATGGTGTCAATGTATGCTAGGCGGCGTCCCTTAAGGGTACAAATCACAGGATCATGGGTTATGAGCCGCTACAATGCGCAGGACCTTAAGGCAGCTGTCATTCCCTTCGATTAAACCGGTGCATGCGTATCAACATATCTCTTCGGCTTAGTGACAATGTGAGCACCCGCGTTAGTAAGCACGAGTTGTGCATGACCGCGGACTGTAGTCTCTTCCGCCAGAAACTCAGCCGGCTCATTAGAAGGATATTTCTTATGTGAGGATCACCAGTCAAGCCTATGGAAACGAAGGCGTGATAACGCGTTTATGGGCAACAGCGCTACGTAGCCCAGCGAACAGACTCAGGCGCGGTTTGTAATAAGATGTGCCTGTGCAGCAACTAAATCGAACTGCCGGAACCAAGGCTGCTCGTTTGCTACGCAAATCTTCGCTAGCTTCCGCACGCT
seq00028   CGTTACCCCCGATTCCAAGTCGCCACTAACCTCAGACACTCTCTCGTCTTCTCTTGAATGAAGACCCCAGTTTCAGTTGTAAGTCTAGTAGCAAAAATTACATAGTCACCTGGCTAGGCCCTATTAATCAGGGCTTCATCCTCAGAATGATACATATTCCTCATTGGGTTTTTGTGGACGGGCTCCGCACAAACCCCGGACCACGACTCTCGCCCTGGCCTGATGGCATCCTTGGAGGTGCTCACCTACTACGCCATATTTTGGGCGCACGCACTTGCCGTTGCGGTCACATCCGACATTGTTACAGGTTTGTTACAGACGCCATTGTGAACGGAGAGCCTTATAGAAGTAATGCCGAGTGTTAAGCAGACTGATTTAACACAAGCTCCAAACATTTCCGATTCGCTGCTCATATATAATGTGTAGGACTCTGCTCCGGATTGTACGCTAGAGTGAATTTTCAGCGCCGAAGTCCGCCATCGCTCTAATCTTATAATCTATAGTTCGACACGATTGTGAAACTTCTAATAGATCCATTCAGCCTTGGGAACGATCCAATCTCACGGATTAGAGGAGGTGTGGGGATCAGCCACTACTAGCCTACGCGTCGTGGATCTCATCATGAGGCGACACCACAGGGCGTGTGCCGTAATTGTGAGTAGTCACCCACCACATCATCTTAAAAGCTTTATATGATGTTGTAAGTTCACCTCACTATTATGATGCGGCACTCGTGTGGAAACCTTCCGTCCGGCAACCCCAAAATGCGACTACCCCGCAAAGTGCACTAGGTGTTGTGGACTCTCTATAGACCCATATGATTGGTTTAACCCTTCATGAACATGTCTCTCTCCATCTAAACGGCGATCTCACCGTACAGTTATTCACTATGCAACTTCTATAATGTTAAATAGTACACCGGACTTAAAAAGATGCAAATAGCGGTTCCTAATTTGGACGGATGATAGGCTGCAGAGGGCAACGGGTCAAGGTCGATGCGCCTCGGATTCTCGAAACACAATGATAGGGACCCAGTCGGAGTCCTCGACAAAGTCTCGCGTGTGCACATCGTACCCAGCTCCTGAGCGCACGACCATGGGCGGGACGGGCGTGTCAGGCTATGTTCCTGAACTGCAGATGTGTAGGAGTGATTACGATCCAACTCGCGTCTGAGGGCGGGTGGTAGAGACCACGAAAGTTCAATGCCATCATGTTCGTTTCCTCTTACAACCATCCTGTCGTCGTGGTGTAATGATCGGCGCGTACATCCAAGCCATCGCCGGAAGCCGGCGCAAGTCGGCAGACGACGGACGACTTTGGAACGGCTGGCGTTGGGAGCGGTTCGGTCCGGACTGGAGCCCTGTGGCATAAGGGACTTTTTGAATACCCTCGAGCACCTTCGACAACAGTGTGGAGCCTACAACAAACAATTTAAACAACAAGGAAAGGGAATTCATATTCTGACCTGTGGCCCTCATGCGGCTGCATGGAACCACTTTACTCAACAAGACTGGATGACAGCGTAGCCGTTGACTGCTGGCCACTTCTTGACCACTATAGCCTCGGATGCATATTAAGACCTAAGTATGTGACCGTCCGTATGGCCATAGCCGGGCCAACTTCAGTCAAGGTTAGGACTGAGATATGGGTCGTCCTGGATCTTTAGTTGCTCAGTTTCCGCCGTCTTCCCAGATTAGATATTATTGGTGTGCGCCCCATATGGACGCTCCTTCGCGTCACTCAACATACTTAACCTTCGGCTCTGTGCAAGCCTAGAGGTTTGAGTATAAATGAGGAGCATGAGATAAAATGGCCCCGAGATCTTGCCTACCACCTTGATGGTGTCAATGTATGCTAGGCGGCGTCCCTTAAGGGTACAAATCACAGGATCATGGGTTATGAGCCGCTACAATGCGCAGGACCTTAAGGCAGCTGTCATTCCCTTCGATTAAACCGGTGCATGCGTATCAACATATCTCTTCGGCTTAGTGACAATGTGAGCACCCGCGTTAGTAAGCACGAGTTGTGCATGACCGCGGACTGTAGTCTCTTCCGCCAGAAACTCAGCCGGCTCATTAGAAGGATATTTCTTATGTGAGGATCACCAGTCAAGCCTATGGAAACGAAGGCGTGATAACGCGTTTATGGGCAACAGCGCTACGTAGCCCAGCGAACAGACTCAGGCGCGGTTTGTAATAAGATGTGCCTGTGCAGCAACTAAATCGAACTGCCGGAACCAAGGCTGCTCGTTTGCTACGCAAATCTTCGCTAGCTTCCGCACGCT
seq00029   CGTTACCCCCGATTCCAAGTCGCCACTAACCTCAGACACTCTCTCGTCTTCTCTTGAATGAAGACCCCAGTTTCAGTTGTAAGTCTAGTAGCAAAAATTACATAGTCACCTGGCTAGGCCCTATTAATCAGGGCTTCATCCTCAGAATGATACATATTCCTCATTGGGTTTTTGTGGACGGGCTCCGCACAAACCCCGGACCACGACTCTCGCCCTGGCCTGATGGCATCCTTGGAGGTGCTCACCTACTACGCCATATTTTGGGCGCACGCACTTGCCGTTGCGGTCACATCCGACATTGTTACAGGTTTGTTACAGACGCCATTGTGAACGGAGAGCCTTATAGAAGTAATGCCGAGTGTTAAGCAGACTGATTTAACACAAGCTCCAAACATTTCCGATTCGCTGCTCATATATAATGTGTAGGACTCTGCTCCGGATTGTACGCTAGAGTGAATTTTCAGCGCCGAAGTCCGCCATCGCTCTAATCTTATAATCTATAGTTCGACACGATTGTGAAACTTCTAATAGATCCATTCAGCCTTGGGAACGATCCAATCTCACGGATTAGAGGAGGTGTGGGGATCAGCCACTACTAGCCTACGCGTCGTGGATCTCATCATGAGGCGACACCACAGGGCGTGTGCCGTAATTGTGAGTAGTCACCCACCACATCATCTTAAAAGCTTTATATGATGTTGTAAGTTCACCTCACTATTATGATGCGGCACTCGTGTGGAAACCTTCCGTCCGGCAACCCCAAAATGCGACTACCCCGCAAAGTGCACTAGGTGTTGTGGACTCTCTATAGACGCATATGATTGGTTTAACCCTTCATGAACATGTCTCTCTCCATCTAAACGGCGATCTCACCGTACAGTTATTCACTATGCAACTTCTATAATGTTAAATAGTACACCGGACTTAAAAAGATGCAAATAGCGGTTCCTAATTTGGACGGATGATAGGCTGCAGAGGGCAACGGGTCAAGGTCGATGCGCCTCGGATTCTCGAAACACAATGATAGGGACCCAGTCGGAGTCCTCGACAAAGTCTCGCGTGTGCACATCGTACCCAGCTCCTGAGCGCACGACCATGGGCGGGACGGGCGTGTCAGGCTATGTTCCTGAACTGCAGATGTGTAGGAGTGATTACGATCCAACTCGCGTCTGAGGGCGGGTGGTAGAGACCACGAAAGTTCAATGCCATCATGTTCGTTTCCTCTTACAACCATCCTGTCGTCGTGGTGTAATGATCGGCGCGTACATCCAAGCCATCGCCGGAAGCCGGCGCAAGTCGGCAGACGACGGACGACTTTGGAACGGCTGGCGTTGGGAGCGGTTCGGTCCGGACTGGAGCCCTGTGGCATAAGGGACTTTTTGAATACCCTCGAGCACCTTCGACAACAGTGTGGAGCCTACAACAAACAATTTAAACAACAAGGAAAGGGAATTCATATTCTGACCTGTGGCCCTCATGCGGCTGCATGGAACCACTTTACTCAACAAGACTGGATGACAGCGTAGCCGTTGACTGCTGGCCACTTCTTGACCACTCTAGCCTCGGATGCATATTAAGACCTAAGTATGTGACCGTCCGTATGGCCATAGCCGGGCCAACTTCAGTCAAGGTTAGGACTGAGATATGGGTCGTCCTGGATCTTTAGTTGCTCAGTTTCCGCCGTCTTCCCAGATTAGATATTATTGGTGTGCGCCCCATATGGACGCTCCTTCGCGTCACTCAACATACTTAACCTTCGGCTCTGTGCAAGCCTAGAGGTTTGAGTATAAATGAGGAGCATGAGATAAAATGGCCCCGAGATCTTGCCTACCACCTTGATGGTGTCAATGTATGCTAGGCGGCGTCCCTTAAGGGTACAAATCACAGGATCATGGGTTATGAGCCGCTACAATGCGCAGGACCTTAAGGCAGCTGTCATTCCCTTCGATTAAACCGGTGCATGCGTATCAACATATCTCTTCGGCTTAGTGACAATGTGAGCACCCGCGTTAGTAAGCACGAGTTGTGCATGACCGCGGACTGTAGTCTCTTCCGCCAGAAACTCAGCCGGCTCATTAGAAGGATATTTCTTATGTGAGGATCACCAGTCAAGCCTATGGAAACGAAGGCGTGATAACGCGTTTATGGGCAACAGCGCTACGTAGCCCAGCGAACAGACTCAGGCGCGGTTTGTAATAAGATGTGCCTGTGCAGCAACTAAATCGAACTGCCGGAACCAAGGCTGCTCGTTTGCTACGCAAATCTTCGCTAGCTTCCGCACGCT
seq00030   CGTTACCCCCGATTCCAAGTCGCCACTAACCTCAGACACTCTCTCGTCTTCTCTTGAATGAAGACCCCAGTTTCAGTTGTAAGTCTAGTAGCAAAAATTACATAGTCAGCTGGCTAGGCCCTATTAATCAGGGCTTCATCCTCAGAATGATACATATTCCTCATTGGGTTTTTGTGGACGGGCTCCGCACAAACCCCGGACCACGACTCTCGCCCTGGCCTGATGGCATCCTTGGAGGTGCTCACCTACTACGCCATATTTTGGGCGCACGCACTTGCCGTTGCGGTCACATCCGACATTGTTACAGGTTTGTTACAGACGCCATTGTGAACGGAGAGCCTTATAGAAGTAATGCCGAGTGTTAAGCAGACTGATTTAACACAAGCTCCAAACATTTCCGATTCGCTGCTCATATATAATGTGTAGGACTCTGCTCCGGATTGTACGCTAGAGTGAATTTTCAGCGCCGAAGTCCGCCATCGCTCTAATCTTATAATCTATAGTTCGACACGATTGTGAAACTTCTAATAGATCCATTCAGCCTTGGGAACGATCCAATCTCACGGATTAGAGGAGGTGTGGGGATCAGCCACTACTAGCCTACGCGTCGTGGATCTCATCATGAGGCGACACCACAGGGCGTGTGCCGTAATTGTGAGTAGTCACCCACCACATCATCTTAAAAGCTTTATATGATGTTGTAAGTTCACCTCACTATTATGATGCGGCACTCGTGTGGAAACCTTCCGTCCGGCAACCCCAAAATGCGACTACCCCGCAAAGTGCACTAGGTGTTGTGGACTCTCTATAGACGCATATGATTGGTTTAACCCTTCATGAACATGTCTCTCTCCATCTAAACGGCGATCTCACCGTACAGTTATTCACTATGCAACTTCTATAATGTTAAATAGTACACCGGACTTAAAAAGATGCAAATAGCGGTTCCTAATTTGGACGGATGATAGGCTGCAGAGGGCAACGGGTCAAGGTCGATGCGCCTCGGATTCTCGAAACACAATGATAGGGACCCAGTCGGAGTCCTCGACAAAGTCTCGCGTGTGCACATCGTACCCAGCTCCTGAGCGCACGACCATGGGCGGGACGGGCGTGTCAGGCTATGTTCCTGAACTGCAGATGTGTAGGAGTGATTACGATCCAACTCGCGTCTGAGGGCGGGTGGTAGAGACCACGAAAGTTCAATGCCATCATGTTCGTTTCCTCTTACAACCATCCTGTCGTCGTGGTGTAATGATCGGCGCGTACATCCAAGCCATCGCCGGAAGCCGGCGCAAGTCGGCAGACGACGGACGACTTTGGAACGGCTGGCGTTGGGAGCGGTTCGGTCCGGACTGGAGCCCTGTGGCATAAGGGACTTTTTGAATACCCTCGAGCACCTTCGACAACAGTGTGGAGCCTACAACAAACAATTTAAACAACAAGGAAAGGGAATTCATATTCTGACCTGTGGCCCTCATGCGGCTGCATGGAACCACTTTACTCAACAAGACTGGATGACAGCGTAGCCGTTGACTGCTGGCCACTTCTTGACCACTCTAGCCTCGGATGCATATTAAGACCTAAGTATGTGACCGTCCGTATGGCCATAGCCGGGCCAACTTCAGTCAAGGTTAGGACTGAGATATGGGTCGTCCTGGATCTTTAGTTGCTCAGTTTCCGCCGTCTTCCCAGATTAGATATTATTGGTGTGCGCCCCATATGGACGCTCCTTCGCGTCACTCAACATACTTAACCTTCGGCTCTGTGCATGCCTAGAGGTTTGAGTATAAATGAGGAGCATGAGATAAAATGGCCCCGAGATCTTGCCTACCACCTTGATGGTGTCAATGTATGCTAGGCGGCGTCCCTTAAGGGTACAAATCACAGGATCATGGGTTATGAGCCGCTACAATGCGCAGGACCTTAAGGCAGCTGTCATTCCCTTCGATTAAACCGGTGCATGCGTATCAACATATCTCTTCGGCTTAGTGACAATGTGAGCACCCGCGTTAGTAAGCACGAGTTGTGCATGACCGCGGACTGTAGTCTCTTCCGCCAGAAACTCAGCCGGCTCATTAGAAGGATATTTCTTATGTGAGGATCACCAGTCAAGCCTATGGAAACGAAGGCGTGATAACGCGTTTATGGGCAACAGCGCTACGTAGCCCAGCGAACAGACTCAGGCGCGGTTTGTAATAAGATGTGCCTGTGCAGCAACTAAATCGAACTGCCGGAACCAAGGCTGCTCGTTTGCTACGCAAATCTTCGCTAGCTTCCGCACGCT
seq00031   CGTTACCCCCGATTCCAAGTCGCCACTAACCTCAGACACTCTCTCGTCTTCTCTTGAATGAAGACCCCAGTTTCAGTTGTAAGTCTAGTAGCAAAAATTACATAGTCAGCTGGCTAGGCCCTATTAATCAGGGCTTCATCCTCAGAATGATACATATTCCTCATTGGGTTTTTGTGGACGGGCTCCGCACAAACCCCGGACCACGACTCTCGCCCTGGCCTGATGGCATCCTTGGAGGTGCTCACCTACTACGCCATATTTTGGGCGCACGCACTTGCCGTTGCGGTCACATCCGACATTGTTACAGGTTTGTTACAGACGCCATTGTGAACGGAGAGCCTTATAGAAGTAATGCCGAGTGTTAAGCAGACTGATTTAACACAAGCTCCAAACATTTCCGATTCGCTGCTCATATATAATGTGTAGGACTCTGCTCCGGATTGTACGCTAGAGTGAATTTTCAGCGCCGAAGTCCGCCATCGCTCTAATCTTATAATCTATAGTTCGACACGATTGTGAAACTTCTAATAGATCCATTCAGCCTTGGGAACGATCCAATCTCACGGATTAGAGGAGGTGTGGGGATCAGCCACTACTAGCCTACGCGTCGTGGATCTCATCATGAGGCGACACCACAGGGCGTGTGCCGTAATTGTGAGTAGTCACCCACCACATCATCTTAAAAGCTTTATATGATGTTGTAAGTTCACCTCACTATTATGATGCGGCACTCGTGTGGAAACCTTCCGTCCGGCAACCCCAAAATGCGACTACCCCGCAAAGTGCACTAGGTGTTGTGGACTCTCTATAGACGCATATGATTGGTTTAACCCTTCATGAACATGTCTCTCTCCATCTAAACGGCGATCTCACCGTACAGTTATTCACTATGCAACTTCTATAATGTTAAATAGTACACCGGACTTAAAAAGATGCAAATAGCGGTTCCTAATTTGGACGGATGATAGGCTGCAGAGGGCAACGGGTCAAGGTCGATGCGCCTCGGATTCTCGAAACACAATGATAGGGACCCAGTCGGAGTCCTCGACAAAGTCTCGCGTGTGCACATCGTACCCAGCTCCTGAGCGCACGACCATGGGCGGGACGGGCGTGTCAGGCTATGTTCCTGAACTGCAGATGTGTAGGAGTGATTACGATCCAACTCGCGTCTGAGGGCGGGTGGTAGAGACCACGAAAGTTCAATGCCATCATGTTCGTTTCCTCTTACAACCATCCTGTCGTCGTGGTGTAATGATCGGCGCGTACATCCAAGCCATCGCCGGAAGCCGGCGCAAGTCGGCAGACGACGGACGACTTTGGAACGGCTGGCGTTGGGAGCGGTTCGGTCCGGACTGGAGCCCTGTGGCATAAGGGACTTTTTGAATACCCTCGAGCACCTTCGACAACAGTGTGGAGCCTACAACAAACAATTTAAACAACAAGGAAAGGGAATTCATATTCTGACCTGTGGCCCTCATGCGGCTGCATGGAACCACTTTACTCAACAAGACTGGATGACAGCGTAGCCGTTGACTGCTGGCCACTTCTTGACCACTCTAGCCTCGGATGCATATTAAGACCTAAGTATGTGACCGTCCGTATGGCCATAGCCGGGCCAACTTCAGTCAAGGTTAGGACTGAGATATGGGTCGTCCTGGATCTTTAGTTGCTCAGTTTCCGCCGTCTTCCCAGATTAGATATTATTGGTGTGCGCCCCATATGGACGCTCCTTCGCGTCACTCAACATACTTAACCTTCGGCTCTGTGCAAGCCTAGAGGTTTGAGTATAAATGAGGAGCATGAGATAAAATGGCCCCGAGATCTTGCCTACCACCTTGATGGTGTCAATGTATGCTAGGCGGCGTCCCTTAAGGGTACAAATCACAGGATCATGGGTTATGAGCCGCTACAATGCGCAGGACCTTAAGGCAGCTGTCATTCCCTTCGATTAAACCGGTGCATGCGTATCAACATATCTCTTCGGCTTAGTGACAATGTGAGCACCCGCGTTAGTAAGCACGAGTTGTGCATGACCGCGGACTGTAGTCTCTTCCGCCAGAAACTCAGCCGGCTCATTAGAAGGATATTTCTTATGTGAGGATCACCAGTCAAGCCTATGGAAACGAAGGCGTGATAACGCGTTTATGGGCAACAGCGCTACGTAGCCCAGCGAACAGACTCAGGCGCGGTTTGTAATAAGATGTGCCTGTGCAGCAACTAAATCGAACTGCCGGAACCAAGGCTGCTCGTTTGCTACGCAAATCTTCGCTAGCTTCCGCACGCT
seq00032   CGTTACCCCCGATTCCAAGTCGCCACTAACCTCAGACACTCTCTCGTCTTCTCTTGAATGAAGACCCCAGTTTCAGTTGTAAGTCTAGTAGCAAAAATTACATAGTCACCTGGCTAGGCCCTATTAATCAGGGCTTCATCCTCAGAATGATACATATTCCTCATTGGGTTTTTGTGGACGGGCTCCGCACAAACCCCGGACCACGACTCTCGCCCTGGCCTGATGGCATCCTTGGAGGTGCTCACCTACTACGCCATATTTTGGGCGCACGCACTTGCCGTTGCGGTCACATCCGACATTGTTACAGGTTTGTTACAGACGCCATTGTGAACGGAGAGCCTTATAGAAGTAATGCCGAGTGTTAAGCAGACTGATTTAACACAAGCTCCAAACATTTCCGATTCGCTGCTCATATATAATGTGTAGGACTCTGCTCCGGATTGTACGCTAGAGTGAATTTTCAGCGCCGAAGTCCGCCATCGCTCTAATCTTATAATCTATAGTTCGACACGATTGTGAAACTTCTAATAGATCCATTCAGCCTTGGGAACGATCCAATCTCACGGATTAGAGGAGGTGTGGGGATCAGCCACTACTAGCCTACGCGTCGTGGATCTCATCATGAGGCGACACCACAGGGCGTGTGCCGTAATTGTGAGTAGTCACCCACCACATCATCTTAAAAGCTTTATATGATGTTGTAAGTTCACCTCACTATTATGATGCGGCACTCGTGTGGAAACCTTCCGTCCGGCAACCCCAAAATGCGACTACCCCGCAAAGTGCACTAGGTGTTGTGGACTCTCTATAGACGCATATGATTGGTTTAACCCTTCATGAACATGTCTCTCTCCATCTAAACGGCGATCTCACCGTACAGTTATTCACTATGCAACTTCTATAATGTTAAATAGTACACCGGACTTAAAAAGATGCAAATAGCGGTTCCTAATTTGGACGGATGATAGGCTGCAGAGGGCAACGGGTCAAGGTCGATGCGCCTCGGATTCTCGAAACACAATGATAGGGACCCAGTCGGAGTCCTCGACAAAGTCTCGCGTGTGCACATCGTACCCAGCTCCTGAGCGCACGACCATGGGCGGGACGGGCGTGTCAGGCTATGTTCCTGAACTGCAGATGTGTAGGAGTGATTACGATCCAACTCGCGTCTGAGGGCGGGTGGTAGAGACCACGAAAGTTCAATGCCATCATGTTCGTTTCCTCTTACAACCATCCTGTCGTCGTGGTGTAATGATCGGCGCGTACATCCAAGCCATCGCCGGAAGCCGGCGCAAGTCGGCAGACGACGGACGACTTTGGAACGGCTGGCGTTGGGAGCGGTTCGGTCCGGACTGGAGCCCTGTGGCATAAGGGACTTTTTGAATACCCTCGAGCACCTTCGACAACAGTGTGGAGCCTACAACAAACAATTTAAACAACAAGGAAAGGGAATTCATATTCTGACCTGTGGCCCTCATGCGGCTGCATGGAACCACTTTACTCAACAAGACTGGATGACAGCGTAGCCGTTGACTGCTGGCCACTTCTTGACCACTATAGCCTCGGATGCATATTAAGACCTAAGTATGTGACCGTCCGTATGGCCATAGCCGGGCCAACTTCAGTCAAGGTTAGGACTGAGATATGGGTCGTCCTGGATCTTTAGTTGCTCAGTTTCCGCCGTCTTCCCAGATTAGATATTATTGGTGTGCGCCCCATATGGACGCTCCTTCGCGTCACTCAACATACTTAACCTTCGGCTCTGTGCAAGCCTAGAGGTTTGAGTATAAATGAGGAGCATGAGATAAAATGGCCCCGAGATCTTGCCTACCACCTTGATGGTGTCAATGTATGCTAGGCGGCGTCCCTTAAGGGTACAAATCACAGGATCATGGGTTATGAGCCGCTACAATGCGCAGGACCTTAAGGCAGCTGTCATTCCCTTCGATTAAACCGGTGCATGCGTATCAACATATCTCTTCGGCTTAGTGACAATGTGAGCACCCGCGTTAGTAAGCACGAGTTGTGCATGACCGCGGACTGTAGTCTCTTCCGCCAGAAACTCAGCCGGCTCATTAGAAGGATATTTCTTATGTGAGGATCACCAGTCAAGCCTATGGAAACGAAGGCGTGATAACGCGTTTATGGGCAACAGCGCTACGTAGCCCAGCGAACAGACTCAGGCGCGGTTTGTAATAAGATGTGCCTGTGCAGCAACTAAATCGAACTGCCGGAACCAAGGCTGCTCGTTTGCTACGCAAATCTTCGCTAGCTTCCGCACGCT
seq00033   CGTTACCCCCGATTCCAAGTCGCCACTAACCTCAGACACTCTCTCGTCTTCTCTTGAATGAAGACCCCAGTTTCAGTTGTAAGTCTAGTAGCAAAAATTACATAGTCACCTGGCTAGGCCCTATTAATCAGGGCTTCATCCTCAGAATGATACATATTCCTCATTGGGTTTTTGTGGACGGGCTCCGCACAAACCCCGGACCACGACTCTCGCCCTGGCCTGATGGCATCCTTGGAGGTGCTCACCTACTACGCCATATTTTGGGCGCACGCACTTGCCGTTGCGGTCACATCCGACATTGTTACAGGTTTGTTACAGACGCCATTGTGAACGGAGAGCCTTATAGAAGTAATGCCGAGTGTTAAGCAGACTGATTTAACACAAGCTCCAAACATTTCCGATTCGCTGCTCATATATAATGTGTAGGACTCTGCTCCGGATTGTACGCTAGAGTGAATTTTCAGCGCCGAAGTCCGCCATCGCTCTAATCTTATAATCTATAGTTCGACACGATTGTGAAACTTCTAATAGATCCATTCAGCCTTGGGAACGATCCAATCTCACGGATTAGAGGAGGTGTGGGGATCAGCCACTACTAGCCTACGCGTCGTGGATCTCATCATGAGGCGACACCACAGGGCGTGTGCCGTAATTGTGAGTAGTCACCCACCACATCATCTTAAAAGCTTTATATGATGTTGTAAGTTCACCTCACTATTATGATGCGGCACTCGTGTGGAAACCTTCCGTCCGGCAACCCCAAAATGCGACTACCCCGCAAAGTGCACTAGGTGTTGTGGACTCTCTATAGACGCATATGATTGGTTTAACCCTTCATGAACATGTCTCTCTCCATCTAAACGGCGATCTCACCGTACAGTTATTCACTATGCAACTTCTATAATGTTAAATAGTACACCGGACTTAAAAAGATGCAAATAGCGGTTCCTAATTTGGACGGATGATAGGCTGCAGAGGGCAACGGGTCAAGGTCGATGCGCCTCGGATTCTCGAAACACAATGATAGGGACCCAGTCGGAGTCCTCGACAAAGTCTCGCGTGTGCACATCGTACCCAGCTCCTGAGCGCACGACCATGGGCGGGACGGGCGTGTCAGGCTATGTTCCTGAACTGCAGATGTGTAGGAGTGATTACGATCCAACTCGCGTCTGAGGGCGGGTGGTAGAGACCACGAAAGTTCAATGCCATCATGTTCGTTTCCTCTTACAACCATCCTGTCGTCGTGGTGTAATGATCGGCGCGTACATCCAAGCCATCGCCGGAAGCCGGCGCAAGTCGGCAGACGACGGACGACTTTGGAACGGCTGGCGTTGGGAGCGGTTCGGTCCGGACTGGAGCCCTGTGGCATAAGGGACTTTTTGAATACCCTCGAGCACCTTCGACAACAGTGTGGAGCCTACAACAAACAATTTAAACAACAAGGAAAGGGAATTCATATTCTGACCTGTGGCCCTCATGCGGCTGCATGGAACCACTTTACTCAACAAGACTGGATGACAGCGTAGCCGTTGACTGCTGGCCACTTCTTGACCACTCTAGCCTCGGATGCATATTAAGACCTAAGTATGTGACCGTCCGTATGGCCATAGCCGGGCCAACTTCAGTCAAGGTTAGGACTGAGATATGGGTCGTCCTGGATCTTTAGTTGCTCAGTTTCCGCCGTCTTCCCAGATTAGATATTATTGGTGTGCGCCCCATATGGACGCTCCTTCGCGTCACTCAACATACTTAACCTTCGGCTCTGTGCAAGCCTAGAGGTTTGAGTATAAATGAGGAGCATGAGATAAAATGGCCCCGAGATCTTGCCTACCACCTTGATGGTGTCAATGTATGCTAGGCGGCGTCCCTTAAGGGTACAAATCACAGGATCATGGGTTATGAGCCGCTACAATGCGCAGGACCTTAAGGCAGCTGTCATTCCCTTCGATTAAACCGGTGCATGCGTATCAACATATCTCTTCGGCTTAGTGACAATGTGAGCACCCGCGTTAGTAAGCACGAGTTGTGCATGACCGCGGACTGTAGTCTCTTCCGCCAGAAACTCAGCCGGCTCATTAGAAGGATATTTCTTATGTGAGGATCACCAGTCAAGCCTATGGAAACGAAGGCGTGATAACGCGTTTATGGGCAACAGCGCTACGTAGCCCAGCGAACAGACTCAGGCGCGGTTTGTAATAAGATGTGCCTGTGCAGCAACTAAATCGAACTGCCGGAACCAAGGCTGCTCGTTTGCTACGCAAATCTTCGCTAGCTTCCGCACGCT
