# Supplementary material for: How Good Are Indirect Tests at Detecting Recombination in Human mtDNA?
Source: G3 (Bethesda). 2013 Jul 1;3(7):1095–104. doi: 10.1534/g3.113.006510 (PMC3704238; doi:10.1534/g3.113.006510)
Supplement: Supporting Information [file supp_g3.113.006510_FileS2.gz › SequenceData/mtDNA_ratehet&popgrowth/0/3rdbase/Infiles/0_54-new.txt]

33 2284
seq00001   AGGTGGCACCAAAAACCGGTGAACTCGATACACGTCTTTAACCAAAGTGTTCCTAGGGCGGGCCACAGCTGACACTAAAGATCAAGTTAGTACGATTTCATGTAGTAAGGGGATTCGCACCCAAGATGGAGTCCTCTATTAACCCTACCGCAGAATGATCTGCTTGGCATCAAAAAGTAAGGGATTTACTCCACACTCTAGCCCAGCCCATGTTCTTTGCTACTGAAGATCTGTATGGTCGGCAAACGGTCCATCGAGACCAACGCACCACCTACGAGGTGCGCGTTAGCGACGCCCTTGAGTCTACCACCACCCAACGCAACCTGCTTATTACACGCTCCGATTTTGGGGAGGGACGGAAATAAACGTCGGGGGTAACTGCTCAGAGGTATAACCACGTGAGGTGATTCCCCTGTGTCTCGTAGGCCGGGGTCCATCGGATGGTTAATAAGATCCAGCTTTGATTAAGGGAATACGGTGGATGGGTCCACGTTTGAGTCGCCCGGGGAGGAACGTTGCACCACCCAGAAAGATATGGGGGAAGTAGATCAGTAGGGGCTGGCATGACATTGACCCGAGTTCGAACAAATGATTCCCAGTGCCGCGGTACTTAGGGGGATATTGCCGTTTCATGGCCTCAACACCCAGCTGAATAAGTGGCCTCGGAACGACCGCTTATTTATGTCAATCCGGCTTGAGATATAATGCGGACTACCGGGACGTAAGGGGGGAGATTTAAATTATCGTGCCGTTAAATTCTATCATGTTCGCGATTTGTTAACATCTCCATTGTGATGTCTTTGCAATTCGAATGATAGATAGGTGGGTGAAATGGTTCACTCGGGATGTGCACACCGGGACCCAGGGGCGCACCGGGCGGCCACGTTACGACAAAAGGATGCGTCCGATACCGCCCCATGCAAGGCCTTAGAACGCGCTCAAAAACGGGCTAGGTCCGTATGATGGATCTGCTAGAATCCGGGGGGCTGCTGGCAACAACGGATTACATTCGCCCCTTCCGTCTACCGTCTCTCAAGCACACTGAAATATACCCAACGTCTACCCAGGAAAACATCCGGTCAGTGCTCTGACCATGCCGCAATCTGCCTACGTTACTACTGTGGTGATGCTGTCGAGGTGCCCACATAAAGTTGCTTTAGCCTTCAATGTCAAGGAGGAATCACAGGTTTTCTACTATAGCGTCGTGAGGAACAATCCAGCTGCCTGTAGCAACGGAGACCCGTATGCCATCTTGCCACAGTGATGGTGTCAGGCACGATACCGAGTGGGATATCACCGGGACACCGCACCCTGTCATCGTGTTCGAAAAAGAATCATGGCGCGCGCCCACCAAAGGTAGCTATGCTAATAGAGCGCGTGCCCAACGCTATCTTTGTATCAAGAAATTGTAATATTCGTTCTGGGTACCCCTGCATTAAGCACCCAAGTCTCTTGGAGGTTCGTGATTCGAAATGCTAACAAACTTTTACGTATAGGGAGGACAAATGTACGATACATCAAAATGTTCTTGCAGGTCAGCTCAGCGCGAAATAGAATATGCAATGCCAGTATTTTGCAGGTTACTTGAGCTCAGGTAGCCATGAAGCAGAGACGGTACAGTATATACTGTTCATACTCAAACGAGTTAATAGCTATCATCTTCACGCCGGGTAGTACGACACCTGGTCCGGAGACGCTTGGCGCCGGAAAGCCGATACCACATGGTTAGCTTCGGCGAATGAGGTACTAACTCCAGAGGCGAGCTGTCTGACTGACCCCGTACCAGTGGAAATTCTGCTTCCGTATCAATGCTTCGACGCACATCAAATAGTTCCGCAACGGCAGAGCTGGGGGCTCCAGACGGTTTACCACAACACCACCGGATGATAAGTCTCATTAGGAGCTAGCCTAGTAGTCAATGTCCTCTACCAGCTCTCTGACTAGGCCATATCATGTCCCAGTCAGGTGGTGTCACTTACTCATTTCTGCATAGTGCGGCGAAACTCGCGACTAAAATAGTCACGCACAAGCTATGGCGGGCCCTCCAGGATCGGGTGGCGTACAGCGACTCAGTATCATGGTCATTGGATAAGGTGCCTCAGCCTTTCCATGGAAGCCGGCCGAAAGACTAAATATTAAAGTTGACCTTATTCTAAAGGTGACAGCTAGGCTAAGCTGGCTAAATTATACGTCCCGTTGCTTACATGGTACCAAATTTCTGTATTCGAAGAGAGCTGTTAAGTCTCTTAATATATGAGGGTGCGCACGCAAGGTCTTTTAATTA
seq00002   AGGTGGCACCAAAAACCGGTGAACTCGATACACGTCTTTAACCAAAGTGTTCCTAGGGCGGGCCACAGCTGACACTAAAGATCAAGTTAGTACGATTTCATGTAGTAAGGGGATTCGCACCCAAGATGGAGTCCTCTATTAACCCTACCGCAGAATGATCTGCTTGGCATCAAAAAGTAAGGGATTTACTCCACACTCTAGCCCAGCCCATGTTCTTTGCTACTGAAGATCTGTATGGTCGGCAAACGGTCCATCGAGACCAACGCACCACCTACGAGGTGCGAGTTAGCGACGCCCTTGAGTCTACCACCACCCAACGCAACCTGCTTATTACACGCTCCGATTTTGGGGAGGGACGGAAATAAACGTCGGGGGTAACTGCTCAGAGGTATAACCACGTGAGGTGATTCCCCTGTGTCTCGTAGGCCGGGGTCCATCGGATGGTTAATAAGATCCAGCTTTGATTAAGGGAATACGGTGGATGGGTCCACGTTTGAGTCGCCCGGGGAGGAACGTTGCACCACCCAGAAAGATATGGGGGAAGTAGATCAGTAGGGGCTGGCATGACATTGACCCGAGTTCGAACAAATGATTCCCAGTGCCGCGGTACTTAGGGGGATATTGCCGTTTCATGGCCTCAACACCCAGCTGAATAAGTGGCCTCGGAACGACCGCTTATTTATGTCAATCCGGCTTGAGATATAATGCGGACTACCGGGACGTAAGGGGGGAGATTTAAATTATCGTGCCGTTAAATTCTATCATGTTCGCGATTTGTTAACATCTCCATTGTGATGTCTTAGCAATTCGAATGATAGATAGGTGGGTGAAATGGTTCACTCGGGATGTGCACACCGGGACCCAGGGGCGCACCGGGCGGCCACGTTACGACAAAAGGATGCGTCCGATACCGCCCCATGCAAGGCCTTAGAACGCGCTCAAAAACGGGCTAGGTCCGTATGATGGATCTGCTAGAATCCGGGGGGCTGCTGGCAACAACGGATTACATTCGCCCCTTCCGTCTACCGTCTCTCAAGCACACTGAAATATACCCAACGTCTACCCAGGAAAACATCCGGTCAGTGCTCTGACCATGCCGCAATCTGCCTACGTTACTACTGTGGTGATGCTGTCGAGGTGCCCACATAAAGTTGCTTTAGCCTTCAATGTCAAGGAGGAATCACAGGTTTTCTACTATAGCGTCGTGAGGAACAATCCAGCTGCCTGTAGCAACGGAGACCCGTATGCCATCTTGCCACAGTGATGGTGTCAGGCACGATACCGAGTGGGATATCACCGGGACACCGCACCCTGTCATCGTGTTCGAAAAAGAATCATGGCGCGCGCCCACCAAAGGTAGCTATGCTAATAGAGCGCGTGCCCAACGCTATCTTTGTATCAAGAAATTGTAATATTCGTTCTGGGTACCCCTGCATTAAGCACCCAAGTCTCTTGGAGGTTCGTGATTCGAAATGCTAACAAACTTTTACGTATAGGGAGGACAAATGTACGATACATCAAAATGTTCTTGCAGGTCAGCTCAGCGCGAAATAGAATATGCAATGCCAGTATTTTGCAGGTTACTTGAGCTCAGGTAGCCATGAAGCAGAGACGGTACAGTATATACTGTTCATACTCAAACGAGTTAATAGCTATCATCTTCACGCCGGGTAGTACGACACCTGGTCCGGAGACGCTTGGCGCCGGAAAGCCGATACCACATGGTTAGCTTCGGCGAATGAGGTACTAACTCCAGAGGCGAGCTGTCTGACTGACCCCGTACCAGTGGAAATTCTGCTTCCGTATCAATGCTTCGACGCACATCAAATAGTTCCGCAACGGCAGAGCTGGGGGCTCCAGACGGTTTACCACAACACCACCGGATGATAAGTCTCATTAGGAGCTAGCCTAGTAGTCAATGTCCTCTACCAGCTCTCTGCCTAGGCCATATCATGTCCCAGTCAGGTGGTGTCACTTACTCATTTCTGCATAGTGCGGCGAAACTCGCGACTAAAATAGTCACGCACAAGCTATGGCGGGCCCTCCAGGATCGGGTGGCGTACAGCGACTCAGTATCATGGTCATTGGATAAGGTGCCTCAGCCTTTCCATGGAAGCCGGCCGAAAGACTAAATATTAAAGTTGACCTTATTCTAAAGGTGACAGCTAGGCTAAGCTGGCTAAATTATACGTCCCGTTGCTTACATGGTACCAAATTTCTGTATTCGAAGAGAGCTGTTAAGTCTCTTAATATATGAGGGTGCGCACGCAAGGTCTTTTAATTA
seq00003   AGGTGGCACCAAAAACCGGTGAACTCGATACACGTCTTTAACCAAAGTGTTCCTAGGGCGGGCCACAGCTGACACTAAAGATCAAGTTAGTACGATTTCATGTAGTAAGGGGATTCGCACCCAAGATGGAGTCCTCTATTAACCCTACCGCAGAATGATCTGCTTGGCATCAAAAAGTAAGGGATTTACTCCACACTCTAGCCCAGCCCATGTTCTTTGCTACTGAAGATCTGTATGGTCGGCAAACGGTCCATCGAGACCAACGCACCACCTACGAGGTGCGAGTTAGCGACGCCCTTGAGTCTACCACCACCCAACGCAACCTGCTTATTACACGCTCCGATTTTGGGGAGGGACGGAAATAAACGTCGGGGGTAACTGCTCAGAGGTATAACCACGTGAGGTGATTCCCCTGTGTCTCGTAGGCCGGGGTCCATCGGATGGTTAATAAGATCCAGCTTTGATTAAGGGAATACGGTGGATGGGTCCACGTTTGAGTCGCCCGGGGAGGAACGTTGCACCACCCAGAAAGATATGGGGGAAGTAGATCAGTAGGGGCTGGCATGACATTGACCCGAGTTCGAACAAATGATTCCCAGTGCCGCGGTACTTAGGGGGATATTGCCGTTTCATGGCCTCAACACCCAGCTGAATAAGTGGCCTCGGAACGACCGCTTATTTATGTCAATCCGGCTTGAGATATAATGCGGACTACCGGGACGTAAGGGGGGAGATTTAAATTATCGTGCCGTTAAATTCTATCATGTTCGCGATTTGTTAACATCTCCATTGTGATGTCTTAGCAATTCGAATGATAGATAGGTGGGTGAAATGGTTCACTCGGGATGTGCACACCGGGACCCAGGGGCGCACCGGGCGGCCACGTTACGACAAACGGATGCGTCCGATACCGCCCCATGCAAGGCCTTAGAACGCGCTCAAAAACGGGCTAGGTCCGTATGATGGATCTGCTAGAATCCGGGGGGCTGCTGGCAACAACGGATTACATTCGCCCCTTCCGTCTACCGTCTCTCAAGCACACTGAAATATACCCAACGTCTACCCAGGAAAACATCCGGTCAGTGCTCTGACCATGCCGCAATCTGCCTACGTTACTACTGTGGTGATGCTGTCGAGGTGCCCACATAAAGTTGCTTTAGCCTTCAATGTCAAGGAGGAATCACAGGTTTTCTACTATAGCGTCGTGAGGAACAATCCAGCTGCCTGTAGCAACGGAGACCCGTATGCCATCTTGCCACAGTGATGGTGTCAGGCACGATACCGAGTGGGATATCACCGGGACACCGCACCCTGTCATCGTGTTCGAAAAAGAATCATGGCGCGCGCCCACCAAAGGTAGCTATGCTAATAGAGCGCGTGCCCAACGCTATCTTTGTATCAAGAAATTGTAATATTCGTTCTGGGTACCCCTGCATTAAGCACCCAAGTCTCTTGGAGGTTCGTGATTCGAAATGCTAACAAACTTTTACGTATAGGGAGGACAAATGTACCATACATCAAAATGTTCTTGCAGGTCAGCTCAGCGCGAAATAGAATATGCAATGCCAGTATTTTGCAGGTTACTTGAGCTCAGGTAGCCATGAAGCAGAGACGGTACAGTATATACTGTTCATACTCAAACGAGTTAATAGCTATCATCTTCACGCCGGGTAGTACGACACCTGGTCCGGAGACGCTTGGCGCCGGAAAGCCGATACCACATGGTTAGCTTCGGCGAATGAGGTACTAACTCCAGAGGCGAGCTGTCTGACTGACCCCGTACCAGTGGAAATTCTGCTTCCGTATCAATGCTTCGACGCACATCAAATAGTTCCGCAACGGCAGAGCTGGGGGCTCCAGACGGTTTACCACAACACCACCGGATGATAAGTCTCATTAGGAGCTAGCCTAGTAGTCAATGTCCTCTACCAGCTCTCTGCCTAGGCCATATCATGTCCCAGTCAGGTGGTGTCACTTACTCATTTCTGCATAGTGCGGCGAAACTCGCGACTAAAATAGTCACGCACAAGCTATGGCGGGCCCTCCAGGATCGGGTGGCGTACAGCGACTCAGTATCATGGTCATTGGATAAGGTGCCTCAGCCTTTCCATGGAAGCCGGCCGAAAGACTAAATATTAAAGTTGACCTTATTCTAAAGGTGACAGCTAGGCTAAGCTGGCTAAATTATACGTCCCGTTGCTTACATGGTACCAAATTTCTGTATTCGAAGAGAGCTGTTAAGTCTCTTAATATATGAGGGTGCGCACGCAAGGTCTTTTAATTA
seq00004   AGGTGGCACCAAAAACCGGTGAACTCGATACACGTCTTTAACCAAAGTGTTCCTAGGGCGGGCCACAGCTGACACTAAAGATCAAGTTAGTACGATTTCATGTAGTAAGGGGATTCGCACCCAAGATGGAGTCCTCTATTAACCCTACCGCAGAATGATCTGCTTGGCATCAAAAAGTAAGGGATTTACTCCACACTCTAGCCCAGCCCATGTTCTTTGCTACTGAAGATCTGTATGGTCGGCAAACGGTCCATCGAGACCAACGCACCACCTACGAGGTGCGAGTTAGCGACGCCCTTGAGTCTACCACCACCCAACGCAACCTGCTTATTACACGCTCCGATTTTGGGGAGGGACGGAAATAAACGTCGGGGGTAACTGCTCAGAGGTATAACCACGTGAGGTGATTCCCCTGTGTCTCGTAGGCCGGGGTCCATCGGATGGTTAATAAGATCCAGCTTTGATTAAGGGAATACGGTGGATGGGTCCACGTTTGAGTCGCCCGGGGAGGAACGTTGCACCACCCAGAAAGATATGGGGGAAGTAGATCAGTAGGGGCTGGCATGACATTGACCCGAGTTCGAACAAATGATTCCCAGTGCCGCGGTACTTAGGGGGATATTGCCGTTTCATGGCCTCAACACCCAGCTGAATAAGTGGCCTCGGAACGACCGCTTATTTATGTCAATCCGGCTTGAGATATAATGCGGACTACCGGGACGTAAGGGGGGAGATTTAAATTATCGTGCCGTTAAATTCTATCATGTTCGCGATTTGTTAACATCTCCATTGTGATGTCTTTGCAATTCGAATGATAGATAGGTGGGTGAAATGGTTCACTCGGGATGTGCACACCGGGACCCAGGGGCGCACCGGGCGGCCACGTTACGACAAAAGGATGCGTCCGATACCGCCCCATGCAAGGCCTTAGAACGCGCTCAAAAACGGGCTAGGTCCGTATGATGGATCTGCTAGAATCCGGGGGGCTGCTGGCAACAACGGATTACATTCGCCCCTTCCGTCTACCGTCTCTCAAGCACACTGAAATATACCCAACGTCTACCCAGGAAAACATCCGGTCAGTGCTCTGACCATGCCGCAATCTGCCTACGTTACTACTGTGGTGATGCTGTCGAGGTGCCCACATAAAGTTGCTTTAGCCTTCAATGTCAAGGAGGAATCACAGGTTTTCTACTATAGCGTCGTGAGGAACAATCCAGCTGCCTGTAGCAACGGAGACCCGTATGCCATCTTGCCACAGTGATGGTGTCAGGCACGATACCGAGTGGGATATCACCGGGACACCGCACCCTGTCATCGTGTTCGAAAAAGAATCATGGCGCGCGCCCACCAAAGGTAGCTATGCTAATAGAGCGCGTGCCCAACGCTATCTTTGTATCAAGAAATTGTAATATTCGTTCTGGGTACCCCTGCATTAAGCACCCAAGTCTCTTGGAGGTTCGTGATTCGAAATGCTAACAAACTTTTACGTATAGGGAGGACAAATGTACGATACATCAAAATGTTCTTGCAGGTCAGCTCAGCGCGAAATAGAATATGCAATGCCAGTATTTTGCAGGTTACTTGAGCTCAGGTAGCCATGAAGCAGAGACGGTACAGTATATACTGTTCATACTCAAACGAGTTAATAGCTATCATCTTCACGCCGGGTAGTACGACACCTGGTCCGGAGACGCTTGGCGCCGGAAAGCCGATACCACATGGTTAGCTTCGGCGAATGAGGTACTAACTCCAGAGGCGAGCTGTCTGACTGACCCCGTACCAGTGGAAATTCTGCTTCCGTATCAATGCTTCGACGCACATCAAATAGTTCCGCAACGGCAGAGCTGGGGGCTCCAGACGGTTTACCACAACACCACCGGATGATAAGTCTCATTAGGAGCTAGCCTAGTAGTCAATGTCCTCTACCAGCTCTCTGACTAGGCCATATCATGTCCCAGTCAGGTGGTGTCACTTACTCATTTCTGCATAGTGCGGCGAAACTCGCGACTAAAATAGTCACGCACAAGCTATGGCGGGCCCTCCAGGATCGGGTGGCGTACAGCGACTCAGTATCATGGTCATTGGATAAGGTGCCTCAGCCTTTCCATGGAAGCCGGCCGAAAGACTAAATATTAAAGTTGACCTTATTCTAAAGGTGACAGCTAGGCTAAGCTGGCTAAATTATACGTCCCGTTGCTTACATGGTACCAAATTTCTGTATTCGAAGAGAGCTGTTAAGTCTCTTAATATATGAGGGTGCGCACGCAAGGTCTTTTAATTA
seq00005   AGGTGGCACCAAAAACCGGTGAACTCGATACACGTCTTTAACCAAAGTGTTCCTAGGGCGGGCCACAGCTGACACTAAAGATCAAGTTAGTACGATTTCATGTAGTAAGGGGATTCGCACCCAAGATGGAGTCCTCTATTAACCCTACCGCAGAATGATCTGCTTGGCATCAAAAAGTAAGGGATTTACTCCACACTCTAGCCCAGCCCATGTTCTTTGCTACTGAAGATCTGTATGGTCGGCAAACGGTCCATCGAGACCAACGCACCACCTACGAGGTGCGAGTTAGCGACGCCCTTGAGTCTACCACCACCCAACGCAACCTGCTTATTACACGCTCCGATTTTGGGGAGGGACGGAAATAAACGTCGGGGGTAACTGCTCAGAGGTATAACCACGTGAGGTGATTCCCCTGTGTCTCGTAGGCCGGGGTCCATCGGATGGTTAATAAGATCCAGCTTTGATTAAGGGAATACGGTGGATGGGTCCACGTTTGAGTCGCCCGGGGAGGAACGTTGCACCACCCAGAAAGATATGGGGGAAGTAGATCAGTAGGGGCTGGCATGACATTGACCCGAGTTCGAACAAATGATTCCCAGTGCCGCGGTACTTAGGGGGATATTGCCGTTTCATGGCCTCAACACCCAGCTGAATAAGTGGCCTCGGAACGACCGCTTATTTATGTCAATCCGGCTTGAGATATAATGCGGACTACCGGGACGTAAGGGGGGAGATTTAAATTATCGTGCCGTTAAATTCTATCATGTTCGCGATTTGTTAACATCTCCATTGTGATGTCTTAGCAATTCGAATGATAGATAGGTGGGTGAAATGGTTCACTCGGGATGTGCACACCGGGACCCAGGGGCGCACCGGGCGGCCACGTTACGACAAAAGGATGCGTCCGATACCGCCCCATGCAAGGCCTTAGAACGCGCTCAAAAACGGGCTAGGTCCGTATGATGGATCTGCTAGAATCCGGGGGGCTGCTGGCAACAACGGATTACATTCGCCCCTTCCGTCTACCGTCTCTCAAGCACACTGAAATATACCCAACGTCTACCCAGGAAAACATCCGGTCAGTGCTCTGACCATGCCGCAATCTGCCTACGTTACTACTGTGGTGATGCTGTCGAGGTGCCCACATAAAGTTGCTTTAGCCTTCAATGTCAAGGAGGAATCACAGGTTTTCTACTATAGCGTCGTGAGGAACAATCCAGCTGCCTGTAGCAACGGAGACCCGTATGCCATCTTGCCACAGTGATGGTGTCAGGCACGATACCGAGTGGGATATCACCGGGACACCGCACCCTGTCATCGTGTTCGAAAAAGAATCATGGCGCGCGCCCACCAAAGGTAGCTATGCTAATAGAGCGCGTGCCCAACGCTATCTTTGTATCAAGAAATTGTAATATTCGTTCTGGGTACCCCTGCATTAAGCACCCAAGTCTCTTGGAGGTTCGTGATTCGAAATGCTAACAAACTTTTACGTATAGGGAGGACAAATGTACGATACATCAAAATGTTCTTGCAGGTCAGCTCAGCGCGAAATAGAATATGCAATGCCAGTATTTTGCAGGTTACTTGAGCTCAGGTAGCCATGAAGCAGAGACGGTACAGTATATACTGTTCATACTCAAACGAGTTAATAGCTATCATCTTCACGCCGGGTAGTACGACACCTGGTCCGGAGACGCTTGGCGCCGGAAAGCCGATACCACATGGTTAGCTTCGGCGAATGAGGTACTAACTCCAGAGGCGAGCTGTCTGACTGACCCCGTACCAGTGGAAATTCTGCTTCCGTATCAATGCTTCGACGCACATCAAATAGTTCCGCAACGGCAGAGCTGGGGGCTCCAGACGGTTTACCACAACACCACCGGATGATAAGTCTCATTAGGAGCTAGCCTAGTAGTCAATGTCCTCTACCAGCTCTCTGCCTAGGCCATATCATGTCCCAGTCAGGTGGTGTCACTTACTCATTTCTGCATAGTGCGGCGAAACTCGCGACTAAAATAGTCACGCACAAGCTATGGCGGGCCCTCCAGGATCGGGTGGCGTACAGCGACTCAGTATCATGGTCATTGGATAAGGTGCCTCAGCCTTTCCATGGAAGCCGGCCGAAAGACTAAATATTAAAGTTGACCTTATTCTAAAGGTGACAGCTAGGCTAAGCTGGCTAAATTATACGTCCCGTTGCTTACATGGTACCAAATTTCTGTATTCGAAGAGAGCTGTTAAGTCTCTTAATATATGAGGGTGCGCACGCAAGGTCTTTTAATTA
seq00006   AGGTGGCACCAAAAACCGGTGAACTCGATACACGTCTTTAACCAAAGTGTTCCTAGGGCGGGCCACAGCTGACACTAAAGATCAAGTTAGTACGATTTCATGTAGTAAGGGGATTCGCACCCAAGATGGAGTCCTCTATTAACCCTACCGCAGAATGATCTGCTTGGCATCAAAAAGTAAGGGATTTACTCCACACTCTAGCCCAGCCCATGTTCTTTGCTACTGAAGATCTGTATGGTCGGCAAACGGTCCATCGAGACCAACGCACCACCTACGAGGTGCGAGTTAGCGACGCCCTTGAGTCTACCACCACCCAACGCAACCTGCTTATTACACGCTCCGATTTTGGGGAGGGACGGAAATAAACGTCGGGGGTAACTGCTCAGAGGTATAACCACGTGAGGTGATTCCCCTGTGTCTCGTAGGCCGGGGTCCATCGGATGGTTAATAAGATCCAGCTTTGATTAAGGGAATACGGTGGATGGGTCCACGTTTGAGTCGCCCGGGGAGGAACGTTGCACCACCCAGAAAGATATGGGGGAAGTAGATCAGTAGGGGCTGGCATGACATTGACCCGAGTTCGAACAAATGATTCCCAGTGCCGCGGTACTTAGGGGGATATTGCCGTTTCATGGCCTCAACACCCAGCTGAATAAGTGGCCTCGGAACGACCGCTTATTTATGTCAATCCGGCTTGAGATATAATGCGGACTACCGGGACGTAAGGGGGGAGATTTAAATTATCGTGCCGTTAAATTCTATCATGTTCGCGATTTGTTAACATCTCCATTGTGATGTCTTAGCAATTCGAATGATAGATAGGTGGGTGAAATGGTTCACTCGGGATGTGCACACCGGGACCCAGGGGCGCACCGGGCGGCCACGTTACGACAAAAGGATGCGTCCGATACCGCCCCATGCAAGGCCTTAGAACGCGCTCAAAAACGGGCTAGGTCCGTATGATGGATCTGCTAGAATCCGGGGGGCTGCTGGCAACAACGGATTACATTCGCCCCTTCCGTCTACCGTCTCTCAAGCACACTGAAATATACCCAACGTCTACCCAGGAAAACATCCGGTCAGTGCTCTGACCATGCCGCAATCTGCCTACGTTACTACTGTGGTGATGCTGTCGAGGTGCCCACATAAAGTTGCTTTAGCCTTCAATGTCAAGGAGGAATCACAGGTTTTCTACTATAGCGTCGTGAGGAACAATCCAGCTGCCTGTAGCAACGGAGACCCGTATGCCATCTTGCCACAGTGATGGTGTCAGGCACGATACCGAGTGGGATATCACCGGGACACCGCACCCTGTCATCGTGTTCGAAAAAGAATCATGGCGCGCGCCCACCAAAGGTAGCTATGCTAATAGAGCGCGTGCCCAACGCTATCTTTGTATCAAGAAATTGTAATATTCGTTCTGGGTACCCCTGCATTAAGCACCCAAGTCTCTTGGAGGTTCGTGATTCGAAATGCTAACAAACTTTTACGTATAGGGAGGACAAATGTACGATACATCAAAATGTTCTTGCAGGTCAGCTCAGCGCGAAATAGAATATGCAATGCCAGTATTTTGCAGGTTACTTGAGCTCAGGTAGCCATGAAGCAGAGACGGTACAGTATATACTGTTCATACTCAAACGAGTTAATAGCTATCATCTTCACGCCGGGTAGTACGACACCTGGTCCGGAGACGCTTGGCGCCGGAAAGCCGATACCACATGGTTAGCTTCGGCGAATGAGGTACTAACTCCAGAGGCGAGCTGTCTGACTGACCCCGTACCAGTGGAAATTCTGCTTCCGTATCAATGCTTCGACGCACATCAAATAGTTCCGCAACGGCAGAGCTGGGGGCTCCAGACGGTTTACCACAACACCACCGGATGATAAGTCTCATTAGGAGCTAGCCTAGTAGTCAATGTCCTCTACCAGCTCTCTGCCTAGGCCATATCATGTCCCAGTCAGGTGGTGTCACTTACTCATTTCTGCATAGTGCGGCGAAACTCGCGACTAAAATAGTCACGCACAAGCTATGGCGGGCCCTCCAGGATCGGGTGGCGTACAGCGACTCAGTATCATGGTCATTGGATAAGGTGCCTCAGCCTTTCCATGGAAGCCGGCCGAAAGACTAAATATTAAAGTTGACCTTATTCTAAAGGTGACAGCTAGGCTAAGCTGGCTAAATTATACGTCCCGTTGCTTACATGGTACCAAATGTCTGTATTCGAAGAGAGCTGTTAAGTCTCTTAATATATGAGGGTGCGCACGCAAGGTCTTTTAATTA
seq00007   AGGTGGCACCAAAAACCGGTGAACTCGATACACGTCTTTAACCAAAGTGTTCCTAGGGCGGGCCACAGCTGACACTAAAGATCAAGTTAGTACGATTTCATGTAGTAAGGGGATTCGCACCCAAGATGGAGTCCTCTATTAACCCTACCGCAGAATGATCTGCTTGGCATCAAAAAGTAAGGGATTTACTCCACACTCTAGCCCAGCCCATGTTCTTTGCTACTGAAGATCTGTATGGTCGGCAAACGGTCCATCGAGACCAACGCACCACCTACGAGGTGCGAGTTAGCGACGCCCTTGAGTCTACCACCACCCAACGCAACCTGCTTATTACACGCTCCGATTTTGGGGAGGGACGGAAATAAACGTCGGGGGTAACTGCTCAGAGGTATAACCACGTGAGGTGATTCCCCTGTGTCTCGTAGGCCGGGGTCCATCGGATGGTTAATAAGATCCAGCTTTGATTAAGGGAATACGGTGGATGGGTCCACGTTTGAGTCGCCCGGGGAGGAACGTTGCACCACCCAGAAAGATATGGGGGAAGTAGATCAGTAGGGGCTGGCATGACATTGACCCGAGTTCGAACAAATGATTCCCAGTGCCGCGGTACTTAGGGGGATATTGCCGTTTCATGGCCTCAACACCCAGCTGAATAAGTGGCCTCGGAACGACCGCTTATTTATGTCAATCCGGCTTGAGATATAATGCGGACTACCGGGACGTAAGGGGGGAGATTTAAATTATCGTGCCGTTAAATTCTATCATGTTCGCTATTTGTTAACATCTCCATTGTGATGTCTTAGCAATTCGAATGATAGATAGGTGGGTGAAATGGTTCACTCGGGATGTGCACACCGGGACCCAGGGGCGCACCGGGCGGCCACGTTACGACAAAAGGATGCGTCCGATACCGCCCCATGCAAGGCCTTAGAACGCGCTCAAAAACGGGCTAGGTCCGTATGATGGATCTGCTAGAATCCGGGGGGCTGCTGGCAACAACGGATTACATTCGCCCCTTCCGTCTACCGTCTCTCAAGCACACTGAAATATACCCAACGTCTACCCAGGAAAACATCCGGTCAGTGCTCTGACCATGCCGCAATCTGCCTACGTTACTACTGTGGTGATGCTGTCGAGGTGCCCACATAAAGTTGCTTTAGCCTTCAATGTCAAGGAGGAACCACAGGTTTTCTACTATAGCGTCGTGAGGAACAATCCAGCTGCCTTTAGCAACGGAGACCCGTATGCCATCTTGCCACAGTGATGGTGTCAGGCACGATACCGAGTGGGATATCACCGGGACACCGCACCCTGTCATCGTGTTCGAAAAAGAATCATGGCGCGCGCCCACCAAAGGTAGCTATGCTAATAGAGCGCGTGCCCAACGCTATCTTTGTATCAAGAAATTGTAATATTCGTTCTGGGTACCCCTGCATTAAGCACCCAAGTCTCTTGGAGGTTCGTGATTAGAAATGCTAACAAACTTTTACGTATAGGGAGGACAAATGTACGATACATCAAAATGTTCTTGCAGGTCAGCTCAGCGCGAAATAGAATATGCAATGCCAGTATTTTGCAGGTTACTTGAGCTCAGGTAGCCATGAAGCAGAGACGGTACAGTATATACTGTTCATACTCAAACGAGTTAATAGCTATCATCTTCACGCCGGGTAGTACGACACCTGGTCCGGAGACACTTGGCGCCGGAAAGCCGATACCACATGGTTAGCTTCGGCGAATGAGGTACTAACTCCAGAGGCGAGCTGTCTGACTGACCCCGTACCAGTGGAAATTCTGCTTCCGTATCAATGCTTCGACGCACATCAAATAGTTCCGCAACGGCAGAGCTGGGGGCTCCAGACGGTTTACCACAACACCACCGGATGATAAGTCTCATTAGGAGCTAGCCTAGTAGTCAATGTCCTCTACCAGCTCTCTGCCTAGGCCATATCATGTCCCAGTCAGGTGGTGTCACTTACTCATTTCTGCATAGTGCGGCGAAACTCGCGACTAAAATAGTCACGCACAAGCTATGGCGGGCCCTCCAGGATCGGGTGGCGTACAGCGACTCAGTATCATGGTCATTGGATAAGGTGCCTCAGCCTTTCCATGGAAGCCGGCCGAAAGACTAAATATTAAAGTTGACCTTATTCTAAAGGTGACAGCTAGGCTAAGCTGGCTAAATTATACGTCCCGTTGCTTACATGGTACCAAATTTCTGTATTCGAAGAGAGCTGTTAAGTCTCTTAATATATGAGGGTGCGCACGCAAGGTCTTTTAATTA
seq00008   AGGTGGCACCAAAAACCGGTGAACTCGATACACGTCTTTAACCAAAGTGTTCCTAGGGCGGGCCACAGCTGACACTAAAGATCAAGTTAGTACGATTTCATGTAGTAAGGGGATTCGCACCCAAGATGGAGTCCTCTATTAACCCTACCGCAGAATGATCTGCTTGGCATCAAAAAGTAAGGGATTTACTCCACACTCTAGCCCAGCCCATGTTCTTTGCTACTGAAGATCTGTATGGTCGGCAAACGGTCCATCGAGACCAACGCACCACCTACGAGGTGCGAGTTAGCGACGCCCTTGAGTCTACCACCACCCAACGCAACCTGCTTATTACACGCTCCGATTTTGGGGAGGGACGGAAATAAACGTCGGGGGTAACTGCTCAGAGGTATAACCACGTGAGGTGATTCCCCTGTGTCTCGTAGGCCGGGGTCCATCGGATGGTTAATAAGATCCAGCTTTGATTAAGGGAATACGGTGGATGGGTCCACGTTTGAGTCGCCCGGGGAGGAACGTTGCACCACCCAGAAAGATATGGGGGAAGTAGATCAGTAGGGGCTGGCATGACATTGACCCGAGTTCGAACAAATGATTCCCAGTGCCGCGGTACTTAGGGGGATATTGCCTTTTCATGGCCTCAACACCCAGCTGAATAAGTGGCCTCGGAACGACCGCTTATTTATGTCAATCCGGCTTGAGATATAATGCGGACTACCGGGACGTAAGGGGGGAGATTTAAATTATCGTGCCGTTAAATTCTATCATGTTCGCTATTTGTTAACATCTCCATTGTGATGTCTTAGCAATTCGAATGATAGATAGGTGGGTGAAATGGTTCACTCGGGATGTGCACACCGGGACCCAGGGGCGCACCGGGCGGCCACGTTACGACAAAAGGATGCGTCCGATACCGCCCCATGCAAGGCCTTAGAACGCGCTCAAAAACGGGCTAGGTCCGTATGATGGATCTGCTAGAATCCGGGGGGCTGCTGGCAACAACGGATTACATTCGCCCCTTCCGTCTACCGTCTCTCAAGCACACTGAAATATACCCAACGTCTACCCAGGAAAACATCCGGTCAGTGCTCTGACCATGCCGCAATCTGCCTACGTTACTACTGTGGTGATGCTGTCGAGGTGCCCACATAAAGTTGCTTTAGCCTTCAATGTCAAGGAGGAACCACAGGTTTTCTACTATAGCGTCGTGAGGAACAATCCAGCTGCCTTTAGCAACGGAGACCCGTATGCCATCTTGCCACAGTGATGGTGTCAGGCACGATACCGAGTGGGATATCACCGGGACACCGCACCCTGTCATCGTGTTCGAAAAAGAATCATGGCGCGCGCCCACCAAAGGTAGCTATGCTAATAGAGCGCGTGCCCAACGCTATCTTTGTATCAAGAAATTGTAATATTCGTTCTGGGTACCCCTGCATTAAGCACCCAAGTCTCTTGGAGGTTCGTGATTAGAAATGCTAACAAACTTTTACGTATAGGGAGGACAAATGTACGATACATCAAAATGTTCTTGCAGGTCAGCTCAGCGCGAAATAGAATATGCAATGCCAGTATTTTGCAGGTTACTTGAGCTCAGGTAGCCATGAAGCAGAGACGGTACAGTATATACTGTTCATACTCAAACGAGTTAATAGCTATCATCTTCACGCCGGGTAGTACGACACCTGGTCCGGAGACACTTGGCGCCGGAAAGCCGATACCACATGGTTAGCTTCGGCGAATGAGGTACTAACTCCAGAGGCGAGCTGTCTGACTGACCCCGTACCAGTGGAAATTCTGCTTCCGTATCAATGCTTCGACGCACATCAAATAGTTCCGCAACGGCAGAGCTGGGGGCTCCAGACGGTTTACCACAACACCACCGGATGATAAGTCTCATTAGGAGCTAGCCTAGTAGTCAATGTCCTCTACCAGCTCTCTGCCTAGGCCATATCATGTCCCAGTCAGGTGGTGTCACTTACTCATTTCTGCATAGTGCGGCGAAACTCGCGACTAAAATAGTCACGCACAAGCTATGGCGGGCCCTCCAGGATCGGGTGGCGTACAGCGACTCAGTATCATGGTCATTGGATAAGGTGCCTCAGCCTTTCCATGGAAGCCGGCCGAAAGACTAAATATTAAAGTTGACCTTATTCTAAAGGTGACAGCTAGGCTAAGCTGGCTAAATTATACGTCCCGTTGCTTACATGGTACCAAATTTCTGTATTCGAAGAGAGCTGTTAAGTCTCTTAATATATGAGGGTGCGCACGCAAGGTCTTTTAATTA
seq00009   AGGTGGCACCAAAAACCGGTGAACTCGATACACGTCTTTAACCAAAGTGTTCCTAGGGCGGGCCACAGCTGACACTAAAGATCAAGTTAGTACGATTTCATGTAGTAAGGGGATTCGCACCCAAGATGGAGTCCTCTATTAACCCTACCGCAGAATGATCTGCTTGGCATCAAAAAGTAAGGGATTTACTCCACACTCTAGCCCAGCCCATGTTCTTTGCTACTGAAGATCTGTATGGTCGGCAAACGGTCCATCGAGACCAACGCACCACCTACGAGGTGCGAGTTAGCGACGCCCTTGAGTCTACCACCACCCAACGCAACCTGCTTATTACACGCTCCGATTTTGGGGAGGGACGGAAATAAACGTCGGGGGTAACTGCTCAGAGGTATAACCACGTGAGGTGATTCCCCTGTGTCTCGTAGGCCGGGGTCCATCGGATGGTTAATAAGATCCAGCTTTGATTAAGGGAATACGGTGGATGGGTCCACGTTTGAGTCGCCCGGGGAGGAACGTTGCACAACCCAGAAAGATATGGGGGAAGTAGATCAGTAGGGGCTGGCATGACATTGACCCGAGTTCGAACAAATGATTCCCAGTGCCGCGGTACTTAGGGGGATATTGCCGTTTCATGGCCTCAACACCCAGCTGAATAAGTGGCCTCGGAACGACCGCTTATTTATGTCAATCCGGCTTGAGATATAATGCGGACTACCGGGACGTAAGGGGGGAGATTTAAATTATCGTGCCGTTAAATTCTATCATGTTCGCGATTTGTTAACATCTCCATTGTGATGTCTTAGCAATTCGAATGATAGATAGGTGGGTGAAATGGTTCACTCGGGATGTGCACACCGGGACCCAGGGGCGCACCGGGCGGCCACGTTACGACAAAAGGATGCGTCCGATACCGCCCCATGCAAGGCCTTAGAACGCGCTCAAAAACGGGCTAGGTCCGTATGATGGATCTGCTAGAATCCGGGGGGCTGCTGGCAACAACGGATTACATTCGCCCCTTCCGTCTACCGTCTCTCAAGCACACTGAAATATACCCAACGTCTACCCAGGAAAACATCCGGTCAGTGCTCTGACCATGCCGCAATCTGCCTACGTTACTACTGTGGTGATGCTGTCGAGGTGCCCACATAAAGTTGCTTTAGCCTTCAATGTCAAGGAGGAATCACAGGTTTTCTACTATAGCGTCGTGAGGAACAATCCAGCTGCCTGTAGCAACGGAGACCCGTATGCCATCTTGCCACAGTGATGGTGTCAGGCACGATACCGAGTGGGATATCACCGGGACACCGCACCCTGTCATCGTGTTCGAAAAAGAATCATGGCGCGCGCCCACCAAAGGTAGCTATGCTAATAGAGCGCGTGCCCAACGCTATCTTTGTATCAAGAAATTGTAATATTCGTTCTGGGTACCCCTGCATTAAGCACCCAAGTCTCTTGGAGGTTCGTGATTCGAAATGCTAACAAACTTTTACGTATAGGGAGGACAAATGTACGATACATCAAAATGTTCTTGCAGGTCAGCTCAGCGCGAAATAGAATATGCAATGCCAGTATTTTGCAGGTTACTTGAGCTCAGGTAGCCATGAAGCAGAGACGGTACAGTATATACTGTTCATACTCAAACGAGTTAATAGCTATCATCTTCACGCCGGGTAGTACGACACCTGGTCCGGAGACGCTTGGCGCCGGAAAGCCGATACCACATGGTTAGCTTCGGCGAATGAGGTACTAACTCCAGAGGCGAGCTGTCTGACTGACCCCGTACCAGTGGAAATTCTGCTTCCGTATCAATGCTTCGACGCACATCAAATAGTTCCGCAACGGCAGAGCTGGGGGCTCCAGACGGTTTACCACAACACCACCGGATGATAAGTCTCATTAGGAGCTAGCCTAGTAGTCAATGTCCTCTACCAGCTCTCTGCCTAGGCCATATCATGTCCCAGTCAGGTGGTGTCACTTACTCATTTCTGCATAGTGCGGCGAAACTCGCGACTAAAATAGTCACGCACAAGCTATGGCGGGCCCTCCAGGATCGGGTGGCGTACAGCGACTCAGTATCATGGTCATTGGATAAGGTGCCTCAGCCTTTCCATGGAAGCCGGCCGAAAGACTAAATATTAAAGTTGACCTTATTCTAAAGGTGACAGCTAGGCTAAGCTGGCTAAATTATACGTCCCGTTGCTTACATGGTACCAAATTTCTGTATTCGAAGAGAGCTGTTAAGTCTCTTAATATATGAGGGTGCGCACGCAAGGTCTTTTAATTA
seq00010   AGGTGGCACCAAAAACCGGTGAACTCGATACACGTCTTTAACCAAAGTGTTCCTAGGGCGGGCCACAGCTGACACTAAAGATCAAGTTAGTACGATTTCATGTAGTAAGGGGATTCGCACCCAAGATGGAGTCCTCTATTAACCCTACCGCAGAATGATCTGCTTGGCATCAAAAAGTAAGGGATTTACTCCACACTCTAGCCCAGCCCATGTTCTTTGCTACTGAAGATCTGTATGGTCGGCAAACGGTCCATCGAGACCAACGCACCACCTACGAGGTGCGAGTTAGCGACGCCCTTGAGTCTACCACCACCCAACGCAACCTGCTTATTACACGCTCCGATTTTGGGGAGGGACGGAAATAAACGTCGGGGGTAACTGCTCAGAGGTATAACCACGTGAGGTGATTCCCCTGTGTCTCGTAGGCCGGGGTCCATCGGATGGTTAATAAGATCCAGCTTTGATTAAGGGAATACGGTGGATGGGTCCACGTTTGAGTCGCCCGGGGAGGAACGTTGCACCACCCAGAAAGATATGGGGGAAGTAGATCAGTAGGGGCTGGCATGACATTGACCCGAGTTCGAACAAATGATTCCCAGTGCCGCGGTACTTAGGGGGATATTGCCGTTTCATGGCCTCAACACCCAGCTGAATAAGTGGCCTCGGAACGACCGCTTATTTATGTCAATCCGGCTTGAGATATAATGCGGACTACCGGGACGTAAGGGGGGAGATTTAAATTATCGTGCCGTTAAATTCTATCATGTTCGCGATTTGTTAACATCTCCATTGTGATGTCTTTGCAATTCGAATGATAGATAGGTGGGTGAAATGGTTCACTCGGGATGTGCACACCGGGACCCAGGGGCGCACCGGGCGGCCACGTTACGACAAAAGGATGCGTCCGATACCGCCCCATGCAAGGCCTTAGAACGCGCTCAAAAACGGGCTAGGTCCGTATGATGGATCTGCTAGAATCCGGGGGGCTGCTGGCAACAACGGATTACATTCGCCCCTTCCGTCTACCGTCTCTCAAGCACACTGAAATATACCCAACGTCTACCCAGGAAAACATCCGGTCAGTGCTCTGACCATGCCGCAATCTGCCTACGTTACTACTGTGGTGATGCTGTCGAGGTGCCCACATAAAGTTGCTTTAGCCTTCAATGTCAAGGAGGAATCACAGGTTTTCTACTATAGCGTCGTGAGGAACAATCCAGCTGCCTGTAGCAACGGAGACCCGTATGCCATCTTGCCACAGTGATGGTGTCAGGCACGATACCGAGTGGGATATCACCGGGACACCGCACCCTGTCATCGTGTTCGAAAAAGAATCATGGCGCGCGCCCACCAAAGGTAGCTATGCTAATAGAGCGCGTGCCCAACGCTATCTTTGTATCAAGAAATTGTAATATTCGTTCTGGGTACCCCTGCATTAAGCACCCAAGTCTCTTGGAGGTTCGTGATTCGAAATGCTAACAAACTTTTACGTATAGGGAGGACAAATGTACGATACATCAAAATGTTCTTGCAGGTCAGCTCAGCGCGAAATAGAATATGCAATGCCAGTATTTTGCAGGTTACTTGAGCTCAGGTAGCCATGAAGCAGAGACGGTACAGTATATACTGTTCATACTCAAACGAGTTAATAGCTATCATCTTCACGCCGGGTAGTACGACACCTGGTCCGGAGACGCTTGGCGCCGGAAAGCCGATACCACATGGTTAGCTTCGGCGAATGAGGTACTAACTCCAGAGGCGAGCTGTCTGACTGACCCCGTACCAGTGGAAATTCTGCTTCCGTATCAATGCTTCGACGCACATCAAATAGTTCCGCAACGGCAGAGCTGGGGGCTCCAGACGGTTTACCACAACACCACCGGATGATAAGTCTCATTAGGAGCTAGCCTAGTAGTCAATGTCCTCTACCAGCTCTCTGACTAGGCCATATCATGTCCCAGTCAGGTGGTGTCACTTACTCATTTCTGCATAGTGCGGCGAAACTCGCGACTAAAATAGTCACGCACAAGCTATGGCGGGCCCTCCAGGATCGGGTGGCGTACAGCGACTCAGTATCATGGTCATTGGATAAGGTGCCTCAGCCTTTCCATGGAAGCCGGCCGAAAGACTAAATATTAAAGTTGACCTTATTCTAAAGGTGACAGCTAGGCTAAGCTGGCTAAATTATACGTCCCGTTGCTTACATGGTACCAAATTTCTGTATTCGAAGAGAGCTGTTAAGTCTCTTAATATATGAGGGTGCGCACGCAAGGTCTTTTAATTA
seq00011   AGGTGGCACCAAAAACCGGTGAACTCGATACACGTCTTTAACCAAAGTGTTCCTAGGGCGGGCCACAGCTGACACTAAAGATCAAGTTAGTACGATTTCATGTAGTAAGGGGATTCGCACCCAAGATGGAGTCCTCTATTAACCCTACCGCAGAATGATCTGCTTGGCATCAAAAAGTAAGGGATTTACTCCACACTCTAGCCCAGCCCATGTTCTTTGCTACTGAAGATCTGTATGGTCGGCAAACGGTCCATCGAGACCAACGCACCACCTACGAGGTGCGAGTTAGCGACGCCCTTGAGTCTACCACCACCCAACGCAACCTGCTTATTACACGCTCCGATTTTGGGGAGGGACGGAAATAAACGTCGGGGGTAACTGCTCAGAGGTATAACCACGTGAGGTGATTCCCCTGTGTCTCGTAGGCCGGGGTCCATCGGATGGTTAATAAGATCCAGCTTTGATTAAGGGAATACGGTGGATGGGTCCACGTTTGAGTCGCCCGGGGAGGAACGTTGCACCACCCAGAAAGATATGGGGGAAGTAGATCAGTAGGGGCTGGCATGACATTGACCCGAGTTCGAACAAATGATTCCCAGTGCCGCGGTACTTAGGGGGATATTGCCGTTTCATGGCCTCAACACCCAGCTGAATAAGTGGCCTCGGAACGACCGCTTATTTATGTCAATCCGGCTTGAGATATAATGCGGACTACCGGGACGTAAGGGGGGAGATTTAAATTATCGTGCCGTTAAATTCTATCATGTTCGCGATTTGTTAACATCTCCATTGTGATGTCTTAGCAATTCGAATGATAGATAGGTGGGTGAAATGGTTCACTCGGGATGTGCACACCGGGACCCAGGGGCGCACCGGGCGGCCACGTTACGACAAAAGGATGCGTCCGATACCGCCCCATGCAAGGCCTTAGAACGCGCTCAAAAACGGGCTAGGTCCGTATGATGGATCTGCTAGAATCCGGGGGGCTGCTGGCAACAACGGATTACATTCGCCCCTTCCGTCTACCGTCTCTCAAGCACACTGAAATATACCCAACGTCTACCCAGGAAAACATCCGGTCAGTGCTCTGACCATGCCGCAATCTGCCTACGTTACTACTGTGGTGATGCTGTCGAGGTGCCCACATAAAGTTGCTTTAGCCTTCAATGTCAAGGAGGAATCACAGGTTTTCTACTATAGCGTCGTGAGGAACAATCCAGCTGCCTGTAGCAACGGAGACCCGTATGCCATCTTGCCACAGTGATGGTGTCAGGCACGATACCGAGTGGGATATCACCGGGACACCGCACCCTGTCATCGTGTTCGAAAAAGAATCATGGCGCGCGCCCACCAAAGGTAGCTATGCTAATAGAGCGCGTGCCCAACGCTATCTTTGTATCAAGAAATTGTAATATTCGTTCTGGGTACCCCTGCATTAAGCACCCAAGTCTCTTGGAGGTTCGTGATTCGAAATGCTAACAAACTTTTACGTATAGGGAGGACAAATGTACGATACATCAAAATGTTCTTGCAGGTCAGCTCAGCGCGAAATAGAATATGCAATGCCAGTATTTTGCAGGTTACTTGAGCTCAGGTAGCCATGAAGCAGAGACGGTACAGTATATACTGTTCATACTCAAACGAGTTAATAGCTATCATCTTCACGCCGGGTAGTACGACACCTGGTCCGGAGACGCTTGGCGCCGGAAAGCCGATACCACATGGTTAGCTTCGGCGAATGAGGTACTAACTCCAGAGGCGAGCTGTCTGACTGACCCCGTACCAGTGGAAATTCTGCTTCCGTATCAATGCTTCGACGCACATCAAATAGTTCCGCAACGGCAGAGCTGGGGGCTCCAGACGGTTTACCACAACACCACCGGATGATAAGTCTCATTAGGAGCTAGCCTAGTAGTCAATGTCCTCTACCAGCTCTCTGCCTAGGCCATATCATGTCCCAGTCAGGTGGTGTCACTTACTCATTTCTGCATAGTGCGGCGAAACTCGCGACTAAAATAGTCACGCACAAGCTATGGCGGGCCCTCCAGGATCGGGTGGCGTACAGCGACTCAGTATCATGGTCATTGGATAAGGTGCCTCAGCCTTTCCATGGAAGCCGGCCGAAAGACTAAATATTAAAGTTGACCTTATTCTAAAGGTGACAGCTAGGCTAAGCTGGCTAAATTATACGTCCCGTTGCTTACATGGTACCAAATTTCTGTATTCGAAGAGAGCTGTTAAGTCTCTTAATATATGAGGGTGCGCACGCAAGGTCTTTTAATTA
seq00012   AGGTGGCACCAAAAACCGGTGAACTCGATACACGTCTTTAACCAAAGTGTTCCTAGGGCGGGCCACAGCTGACACTAAAGATCAAGTTAGTACGATTTCATGTAGTAAGGGGATTCGCACCCAAGATGGAGTCCTCTATTAACCCTACCGCAGAATGATCTGCTTGGCATCAAAAAGTAAGGGATTTACTCCACACTCTAGCCCAGCCCATGTTCTTTGCTACTGAAGATCTGTATGGTCGGCAAACGGTCCATCGAGACCAACGCACCACCTACGAGGTGCGAGTTAGCGACGCCCTTGAGTCTACCACCACCCAACGCAACCTGCTTATTACACGCTCCGATTTTGGGGAGGGACGGAAATAAACGTCGGGGGTAACTGCTCAGAGGTATAACCACGTGAGGTGATTCCCCTGTGTCTCGTAGGCCGGGGTCCATCGGATGGTTAATAAGATCCAGCTTTGATTAAGGGAATACGGTGGATGGGTCCACGTTTGAGTCGCCCGGGGAGGAACGTTGCACCACCCAGAAAGATATGGGGGAAGTAGATCAGTAGGGGCTGGCATGACATTGACCCGAGTTCGAACAAATGATTCCCAGTGCCGCGGTACTTAGGGGGATATTGCCGTTTCATGGCCTCAACACCCAGCTGAATAAGTGGCCTCGGAACGACCGCTTATTTATGTCAATCCGGCTTGAGATATAATGCGGACTACCGGGACGTAAGGGGGGAGATTTAAATTATCGTGCCGTTAAATTCTATCATGTTCGCTATTTGTTAACATCTCCATTGTGATGTCTTAGCAATTCGAATGATAGATAGGTGGGTGAAATGGTTCACTCGGGATGTGCACACCGGGACCCAGGGGCGCACCGGGCGGCCACGTTACGACAAAAGGATGCGTCCGATACCGCCCCATGCAAGGCCTTAGAACGCGCTCAAAAACGGGCTAGGTCCGTATGATGGATCTGCTAGAATCCGGGGGGCTGCTGGCAACAACGGATTACATTCGCCCCTTCCGTCTACCGTCTCTCAAGCACACTGAAATATACCCAACGTCTACCCAGGAAAACATCCGGTCAGTGCTCTGACCATGCCGCAATCTGCCTACGTTACTACTGTGGTGATGCTGTCGAGGTGCCCACATAAAGTTGCTTTAGCCTTCAATGTCAAGGAGGAACCACAGGTTTTCTACTATAGCGTCGTGAGGAACAATCCAGCTGCCTTTAGCAACGGAGACCCGTATGCCATCTTGCCACAGTGATGGTGTCAGGCACGATACCGAGTGGGATATCACCGGGACACCGCACCCTGTCATCGTGTTCGAAAAAGAATCATGGCGCGCGCCCACCAAAGGTAGCTATGCTAATAGAGCGCGTGCCCAACGCTATCTTTGTATCAAGAAATTGTAATATTCGTTCTGGGTACCCCTGCATTAAGCACCCAAGTCTCTTGGAGGTTCGTGATTAGAAATGCTAACAAACTTTTACGTATAGGGAGGACAAATGTACGATACATCAAAATGTTCTTGCAGGTCAGCTCAGCGCGAAATAGAATATGCAATGCCAGTATTTTGCAGGTTACTTGAGCTCAGGTAGCCATGAAGCAGAGACGGTACAGTATATACTGTTCATACTCAAACGAGTTAATAGCTATCATCTTCACGCCGGGTAGTACGACACCTGGTCCGGAGACACTTGGCGCCGGAAAGCCGATACCACATGGTTAGCTTCGGCGAATGAGGTACTAACTCCAGAGGCGAGCTGTCTGACTGACCCCGTACCAGTGGAAATTCTGCTTCCGTATCAATGCTTCGACGCACATCAAATAGTTCCGCAACGGCAGAGCTGGGGGCTCCAGACGGTTTACCACAACACCACCGGATGATAAGTCTCATTAGGAGCTAGCCTAGTAGTCAATGTCCTCTACCAGCTCTCTGCCTAGGCCATATCATGTCCCAGTCAGGTGGTGTCACTTACTCATTTCTGCATAGTGCGGCGAAACTCGCGACTAAAATAGTCACGCACAAGCTATGGCGGGCCCTCCAGGATCGGGTGGCGTACAGCGACTCAGTATCATGGTCATTGGATAAGGTGCCTCAGCCTTTCCATGGAAGCCGGCCGAAAGACTAAATATTAAAGTTGACCTTATTCTAAAGGTGACAGCTAGGCTAAGCTGGCTAAATTATACGTCCCGTTGCTTACATGGTACCAAATTTCTGTATTCGAAGAGAGCTGTTAAGTCTCTTAATATATGAGGGTGCGCACGCAAGGTCTTTTAATTA
seq00013   AGGTGGCACCAAAAACCGGTGAACTCGATACACGTCTTTAACCAAAGTGTTCCTAGGGCGGGCCACAGCTGACACTAAAGATCAAGTTAGTACGATTTCATGTAGTAAGGGGATTCGCACCCAAGATGGAGTCCTCTATTAACCCTACCGCAGAATGATCTGCTTGGCATCAAAAAGTAAGGGATTTACTCCACACTCTAGCCCAGCCCATGTTCTTTGCTACTGAAGATCTGTATGGTCGGCAAACGGTCCATCGAGACCAACGCACCACCTACGAGGTGCGAGTTAGCGACGCCCTTGAGTCTACCACCACCCAACGCAACCTGCTTATTACACGCTCCGATTTTGGGGAGGGACGGAAATAAACGTCGGGGGTAACTGCTCAGAGGTATAACCACGTGAGGTGATTCCCCTGTGTCTCGTAGGCCGGGGTCCATCGGATGGTTAATAAGATCCAGCTTTGATTAAGGGAATACGGTGGATGGGTCCACGTTTGAGTCGCCCGGGGAGGAACGTTGCACAACCCAGAAAGATATGGGGGAAGTAGATCAGTAGGGGCTGGCATGACATTGACCCGAGTTCGAACAAATGATTCCCAGTGCCGCGGTACTTAGGGGGATATTGCCGTTTCATGGCCTCAACACCCAGCTGAATAAGTGGCCTCGGAACGACCGCTTATTTATGTCAATCCGGCTTGAGATATAATGCGGACTACCGGGACGTAAGGGGGGAGATTTAAATTATCGTGCCGTTAAATTCTATCATGTTCGCGATTTGTTAACATCTCCATTGTGATGTCTTAGCAATTCGAATGATAGATAGGTGGGTGAAATGGTTCACTCGGGATGTGCACACCGGGACCCAGGGGCGCACCGGGCGGCCACGTTACGACAAAAGGATGCGTCCGATACCGCCCCATGCAAGGCCTTAGAACGCGCTCAAAAACGGGCTAGGTCCGTATGATGGATCTGCTAGAATCCGGGGGGCTGCTGGCAACAACGGATTACATTCGCCCCTTCCGTCTACCGTCTCTCAAGCACACTGAAATATACCCAACGTCTACCCAGGAAAACATCCGGTCAGTGCTCTGACCATGCCGCAATCTGCCTACGTTACTACTGTGGTGATGCTGTCGAGGTGCCCACATAAAGTTGCTTTAGCCTTCAATGTCAAGGAGGAATCACAGGTTTTCTACTATAGCGTCGTGAGGAACAATCCAGCTGCCTGTAGCAACGGAGACCCGTATGCCATCTTGCCACAGTGATGGTGTCAGGCACGATACCGAGTGGGATATCACCGGGACACCGCACCCTGTCATCGTGTTCGAAAAAGAATCATGGCGCGCGCCCACCAAAGGTAGCTATGCTAATAGAGCGCGTGCCCAACGCTATCTTTGTATCAAGAAATTGTAATATTCGTTCTGGGTACCCCTGCATTAAGCACCCAAGTCTCTTGGAGGTTCGTGATTCGAAATGCTAACAAACTTTTACGTATAGGGAGGACAAATGTACGATACATCAAAATGTTCTTGCAGGTCAGCTCAGCGCGAAATAGAATATGCAATGCCAGTATTTTGCAGGTTACTTGAGCTCAGGTAGCCATGAAGCAGAGACGGTACAGTATATACTGTTCATACTCAAACGAGTTAATAGCTATCATCTTCACGCCGGGTAGTACGACACCTGGTCCGGAGACGCTTGGCGCCGGAAAGCCGATACCACATGGTTAGCTTCGGCGAATGAGGTACTAACTCCAGAGGCGAGCTGTCTGACTGACCCCGTACCAGTGGAAATTCTGCTTCCGTATCAATGCTTCGACGCACATCAAATAGTTCCGCAACGGCAGAGCTGGGGGCTCCAGACGGTTTACCACAACACCACCGGATGATAAGTCTCATTAGGAGCTAGCCTAGTAGTCAATGTCCTCTACCAGCTCTCTGCCTAGGCCATATCATGTCCCAGTCAGGTGGTGTCACTTACTCATTTCTGCATAGTGCGGCGAAACTCGCGACTAAAATAGTCACGCACAAGCTATGGCGGGCCCTCCAGGATCGGGTGGCGTACAGCGACTCAGTATCATGGTCATTGGATAAGGTGCCTCAGCCTTTCCATGGAAGCCGGCCGAAAGACTAAATATTAAAGTTGACCTTATTCTAAAGGTGACAGCTAGGCTAAGCTGGCTAAATTATACGTCCCGTTGCTTACATGGTACCAAATTTCTGTATTCGAAGAGAGCTGTTAAGTCTCTTAATATATGAGGGTGCGCACGCAAGGTCTTTTAATTA
seq00014   AGGTGGCACCAAAAACCGGTGAACTCGATACACGTCTTTAACCAAAGTGTTCCTAGGGCGGGCCACAGCTGACACTAAAGATCAAGTTAGTACGATTTCATGTAGTAAGGGGATTCGCACCCAAGATGGAGTCCTCTATTAACCCTACCGCAGAATGATCTGCTTGGCATCAAAAAGTAAGGGATTTACTCCACACTCTAGCCCAGCCCATGTTCTTTGCTACTGAAGATCTGTATGGTCGGCAAACGGTCCATCGAGACCAACGCACCACCTACGAGGTGCGAGTTAGCGACGCCCTTGAGTCTACCACCACCCAACGCAACCTGCTTATTACACGCTCCGATTTTGGGGAGGGACGGAAATAAACGTCGGGGGTAACTGCTCAGAGGTATAACCACGTGAGGTGATTCCCCTGTGTCTCGTAGGCCGGGGTCCATCGGATGGTTAATAAGATCCAGCTTTGATTAAGGGAATACGGTGGATGGGTCCACGTTTGAGTCGCCCGGGGAGGAACGTTGCACCACCCAGAAAGATATGGGGGAAGTAGATCAGTAGGGGCTGGCATGACATTGACCCGAGTTCGAACAAATGATTCCCAGTGCCGCGGTACTTAGGGGGATATTGCCGTTTCATGGCCTCAACACCCAGCTGAATAAGTGGCCTCGGAACGACCGCTTATTTATGTCAATCCGGCTTGAGATATAATGCGGACTACCGGGACGTAAGGGGGGAGATTTAAATTATCGTGCCGTTAAATTCTATCATGTTCGCGATTTGTTAACATCTCCATTGTGATGTCTTAGCAATTCGAATGATAGATAGGTGGGTGAAATGGTTCACTCGGGATGTGCACACCGGGACCCAGGGGCGCACCGGGCGGCCACGTTACGACAAAAGGATGCGTCCGATACCGCCCCATGCAAGGCCTTAGAACGCGCTCAAAAACGGGCTAGGTCCGTATGATGGATCTGCTAGAATCCGGGGGGCTGCTGGCAACAACGGATTACATTCGCCCCTTCCGTCTACCGTCTCTCAAGCACACTGAAATATACCCAACGTCTACCCAGGAAAACATCCGGTCAGTGCTCTGACCATGCCGCAATCTGCCTACGTTACTACTGTGGTGATGCTGTCGAGGTGCCCACATAAAGTTGCTTTAGCCTTCAATGTCAAGGAGGAATCACAGGTTTTCTACTATAGCGTCGTGAGGAACAATCCAGCTGCCTGTAGCAACGGAGACCCGTATGCCATCTTGCCACAGTGATGGTGTCAGGCACGATACCGAGTGGGATATCACCGGGACACCGCACCCTGTCATCGTGTTCGAAAAAGAATCATGGCGCGCGCCCACCAAAGGTAGCTATGCTAATAGAGCGCGTGCCCAACGCTATCTTTGTATCAAGAAATTGTAATATTCGTTCTGGGTACCCCTGCATTAAGCACCCAAGTCTCTTGGAGGTTCGTGATTCGAAATGCTAACAAACTTTTACGTATAGGGAGGACAAATGTACGATACATCAAAATGTTCTTGCAGGTCAGCTCAGCGCGAAATAGAATATGCAATGCCAGTATTTTGCAGGTTACTTGAGCTCAGGTAGCCATGAAGCAGAGACGGTACAGTATATACTGTTCATACTCAAACGAGTTAATAGCTATCATCTTCACGCCGGGTAGTACGACACCTGGTCCGGAGACGCTTGGCGCCGGAAAGCCGATACCACATGGTTAGCTTCGGCGAATGAGGTACTAACTCCAGAGGCGAGCTGTCTGACTGACCCCGTACCAGTGGAAATTCTGCTTCCGTATCAATGCTTCGACGCACATCAAATAGTTCCGCAACGGCAGAGCTGGGGGCTCCAGACGGTTTACCACAACACCACCGGATGATAAGTCTCATTAGGAGCTAGCCTAGTAGTCAATGTCCTCTACCAGCTCTCTGCCTAGGCCATATCATGTCCCAGTCAGGTGGTGTCACTTACTCATTTCTGCATAGTGCGGCGAAACTCGCGACTAAAATAGTCACGCACAAGCTATGGCGGGCCCTCCAGGATCGGGTGGCGTACAGCGACTCAGTATCATGGTCATTGGATAAGGTGCCTCAGCCTTTCCATGGAAGCCGGCCGAAAGACTAAATATTAAAGTTGACCTTATTCTAAAGGTGACAGCTAGGCTAAGCTGGCTAAATTATACGTCCCGTTGCTTACATGGTACCAAATGTCTGTATTCGAAGAGAGCTGTTAAGTCTCTTAATATATGAGGGTGCGCACGCAAGGTCTTTTAATTA
seq00015   AGGTGGCACCAAAAACCGGTGAACTCGATACACGTCTTTAACCAAAGTGTTCCTAGGGCGGGCCACAGCTGACACTAAAGATCAAGTTAGTACGATTTCATGTAGTAAGGGGATTCGCACCCAAGATGGAGTCCTCTATTAACCCTACCGCAGAATGATCTGCTTGGCATCAAAAAGTAAGGGATTTACTCCACACTCTAGCCCAGCCCATGTTCTTTGCTACTGAAGATCTGTATGGTCGGCAAACGGTCCATCGAGACCAACGCACCACCTACGAGGTGCGAGTTAGCGACGCCCTTGAGTCTACCACCACCCAACGCAACCTGCTTATTACACGCTCCGATTTTGGGGAGGGACGGAAATAAACGTCGGGGGTAACTGCTCAGAGGTATAACCACGTGAGGTGATTCCCCTGTGTCTCGTAGGCCGGGGTCCATCGGATGGTTAATAAGATCCAGCTTTGATTAAGGGAATACGGTGGATGGGTCCACGTTTGAGTCGCCCGGGGAGGAACGTTGCACCACCCAGAAAGATATGGGGGAAGTAGATCAGTAGGGGCTGGCATGACATTGACCCGAGTTCGAACAAATGATTCCCAGTGCCGCGGTACTTAGGGGGATATTGCCGTTTCATGGCCTCAACACCCAGCTGAATAAGTGGCCTCGGAACGACCGCTTATTTATGTCAATCCGGCTTGAGATATAATGCGGACTACCGGGACGTAAGGGGGGAGATTTAAATTATCGTGCCGTTAAATTCTATCATGTTCGCGATTTGTTAACATCTCCATTGTGATGTCTTAGCAATTCGAATGATAGATAGGTGGGTGAAATGGTTCACTCGGGATGTGCACACCGGGACCCAGGGGCGCACCGGGCGGCCACGTTACGACAAAAGGATGCGTCCGATACCGCCCCATGCAAGGCCTTAGAACGCGCTCAAAAACGGGCTAGGTCCGTATGATGGATCTGCTAGAATCCGGGGGGCTGCTGGCAACAACGGATTACATTCGCCCCTTCCGTCTACCGTCTCTCAAGCACACTGAAATATACCCAACGTCTACCCAGGAAAACATCCGGTCAGTGCTCTGACCATGCCGCAATCTGCCTACGTTACTACTGTGGTGATGCTGTCGAGGTGCCCACATAAAGTTGCTTTAGCCTTCAATGTCAAGGAGGAATCACAGGTTTTCTACTATAGCGTCGTGAGGAACAATCCAGCTGCCTGTAGCAACGGAGACCCGTATGCCATCTTGCCACAGTGATGGTGTCAGGCACGATACCGAGTGGGATATCACCGGGACACCGCACCCTGTCATCGTGTTCGAAAAAGAATCATGGCGCGCGCCCACCAAAGGTAGCTATGCTAATAGAGCGCGTGCCCAACGCTATCTTTGTATCAAGAAATTGTAATATTCGTTCTGGGTACCCCTGCATTAAGCACCCAAGTCTCTTGGAGGTTCGTGATTCGAAATGCTAACAAACTTTTACGTATAGGGAGGACAAATGTACGATACATCAAAATGTTCTTGCAGGTCAGCTCAGCGCGAAATAGAATATGCAATGCCAGTATTTTGCAGGTTACTTGAGCTCAGGTAGCCATGAAGCAGAGACGGTACAGTATATACTGTTCATACTCAAACGAGTTAATAGCTATCATCTTCACGCCGGGTAGTACGACACCTGGTCCGGAGACGCTTGGCGCCGGAAAGCCGATACCACATGGTTAGCTTCGGCGAATGAGGTACTAACTCCAGAGGCGAGCTGTCTGACTGACCCCGTACCAGTGGAAATTCTGCTTCCGTATCAATGCTTCGACGCACATCAAATAGTTCCGCAACGGCAGAGCTGGGGGCTCCAGACGGTTTACCACAACACCACCGGATGATAAGTCTCATTAGGAGCTAGCCTAGTAGTCAATGTCCTCTACCAGCTCTCTGCCTAGGCCATATCATGTCCCAGTCAGGTGGTGTCACTTACTCATTTCTGCATAGTGCGGCGAAACTCGCGACTAAAATAGTCACGCACAAGCTATGGCGGGCCCTCCAGGATCGGGTGGCGTACAGCGACTCAGTATCATGGTCATTGGATAAGGTGCCTCAGCCTTTCCATGGAAGCCGGCCGAAAGACTAAATATTAAAGTTGACCTTATTCTAAAGGTGACAGCTAGGCTAAGCTGGCTAAATTATACGTCCCGTTGCTTACATGGTACCAAATGTCTGTATTCGAAGAGAGCTGTTAAGTCTCTTAATATATGAGGGTGCGCACGCAAGGTCTTTTAATTA
seq00016   AGGTGGCACCAAAAACCGGTGAACTCGATACACGTCTTTAACCAAAGTGTTCCTAGGGCGGGCCACAGCTGACACTAAAGATCAAGTTAGTACGATTTCATGTAGTAAGGGGATTCGCACCCAAGATGGAGTCCTCTATTAACCCTACCGCAGAATGATCTGCTTGGCATCAAAAAGTAAGGGATTTACTCCACACTCTAGCCCAGCCCATGTTCTTTGCTACTGAAGATCTGTATGGTCGGCAAACGGTCCATCGAGACCAACGCACCACCTACGAGGTGCGAGTTAGCGACGCCCTTGAGTCTACCACCACCCAACGCAACCTGCTTATTACACGCTCCGATTTTGGGGAGGGACGGAAATAAACGTCGGGGGTAACTGCTCAGAGGTATAACCACGTGAGGTGATTCCCCTGTGTCTCGTAGGCCGGGGTCCATCGGATGGTTAATAAGATCCAGCTTTGATTAAGGGAATACGGTGGATGGGTCCACGTTTGAGTCGCCCGGGGAGGAACGTTGCACCACCCAGAAAGATATGGGGGAAGTAGATCAGTAGGGGCTGGCATGACATTGACCCGAGTTCGAACAAATGATTCCCAGTGCCGCGGTACTTAGGGGGATATTGCCGTTTCATGGCCTCAACACCCAGCTGAATAAGTGGCCTCGGAACGACCGCTTATTTATGTCAATCCGGCTTGAGATATAATGCGGACTACCGGGACGTAAGGGGGGAGATTTAAATTATCGTGCCGTTAAATTCTATCATGTTCGCGATTTGTTAACATCTCCATTGTGATGTCTTAGCAATTCGAATGATAGATAGGTGGGTGAAATGGTTCACTCGGGATGTGCACACCGGGACCCAGGGCCGCACCGGGCGGCCACGTTACGACAAAAGGATGCGTCCGATACCGCCCCATGCAAGGCCTTAGAACGCGCTCAAAAACGGGCTAGGTCCGTATGATGGATCTGCTAGAATCCGGGGGGCTGCTGGCAACAACGGATTACATTCGCCCCTTCCGTCTACCGTCTCTCAAGCACACTGAAATATACCCAACGTCTACCCAGGAAAACATCCGGTCAGTGCTCTGACCATGCCGCAATCTGCCTACGTTACTACTGTGGTGATGCTGTCGAGGTGCCCACATAAAGTTGCTTTAGCCTTCAATGTCAAGGAGGAATCACAGGTTTTCTACTATAGCGTCGTGAGGAACAATCCAGCTGCCTGTAGCAACGGAGACCCGTATGCCATCTTGCCACAGTGATGGTGTCAGGCACGATACCGAGTGGGATATCACCGGGACACCGCACCCTGTCATCGTGTTCGAAAAAGAATCATGGCGCGCGCCCACCAAAGGTAGCTATGCTAATAGAGCGCGTGCCCAACGCTATCTTTGTATCAAGAAATTGTAATATTCGTTCTGGGTACCCCTGCATTAAGCACCCAAGTCTCTTGGAGGTTCGTGATTCGAAATGCTAACAAACTTTTACGTATAGGGAGGACAAATGTACGATACATCAAAATGTTCTTGCAGGTCAGCTCAGCGCGAAATAGAATATGCAATGCCAGTATTTTGCAGGTTACTTGAGCTCAGGTAGCCATGAAGCAGAGACGGTACAGTATATACTGTTCATACTCAAACGAGTTAATAGCTATCATCTTCACGCCGGGTAGTACGACACCTGGTCCGGAGACGCTTGGCGCCGGAAAGCCGATACCACATGGTTAGCTTCGGCGAATGAGGTACTAACTCCAGAGGCGAGCTGTCTGACTGACCCCGTACCAGTGGAAATTCTGCTTCCGTATCAATGCTTCGACGCACATCAAATAGTTCCGCAACGGCAGAGCTGGGGGCTCCAGACGGTTTACCACAACACCACCGGATGATAAGTCTCATTAGGAGCTAGCCTAGTAGTCAATGTCCTCTACCAGCTCTCTGCCTAGGCCATATCATGTCCCAGTCAGGTGGTGTCACTTACTCATTTCTGCATAGTGCGGCGAAACTCGCGACTAAAATAGTCACGCACAAGCTATGGCGGGCCCTCCAGGATCGGGTGGCGTACAGCGACTCAGTATCATGGTCATTGGATAAGGTGCCTCAGCCTTTCCATGGAAGCCGGCCGAAAGACTAAATATTAAAGTTGACCTTATTCTAAAGGTGACAGCTAGGCTAAGCTGGCTAAATTATACGTCCCGTTGCTTACATGGTACCAAATTTCTGTATTCGAAGAGAGCTGTTAAGTCTCTTAATATATGAGGGTGCGCACGCAAGGTCTTTTAATTA
seq00017   AGGTGGCACCAAAAACCGGTGAACTCGATACACGTCTTTAACCAAAGTGTTCCTAGGGCGGGCCACAGCTGACACTAAAGATCAAGTTAGTACGATTTCATGTAGTAAGGGGATTCGCACCCAAGATGGAGTCCTCTATTAACCCTACCGCAGAATGATCTGCTTGGCATCAAAAAGTAAGGGATTTACTCCACACTCTAGCCCAGCCCATGTTCTTTGCTACTGAAGATCTGTATGGTCGGCAAACGGTCCATCGAGACCAACGCACCACCTACGAGGTGCGAGTTAGCGACGCCCTTGAGTCTACCACCACCCAACGCAACCTGCTTATTACACGCTCCGATTTTGGGGAGGGACGGAAATAAACGTCGGGGGTAACTGCTCAGAGGTATAACCACGTGAGGTGATTCCCCTGTGTCTCGTAGGCCGGGGTCCATCGGATGGTTAATAAGATCCAGCTTTGATTAAGGGAATACGGTGGATGGGTCCACGTTTGAGTCGCCCGGGGAGGAACGTTGCACCACCCAGAAAGATATGGGGGAAGTAGATCAGTAGGGGCTGGCATGACATTGACCCGAGTTCGAACAAATGATTCCCAGTGCCGCGGTACTTAGGGGGATATTGCCGTTTCATGGCCTCAACACCCAGCTGAATAAGTGGCCTCGGAACGACCGCTTATTTATGTCAATCCGGCTTGAGATATAATGCGGACTACCGGGACGTAAGGGGGGAGATTTAAATTATCGTGCCGTTAAATTCTATCATGTTCGCGATTTGTTAACATCTCCATTGTGATGTCTTAGCAATTCGAATGATAGATAGGTGGGTGAAATGGTTCACTCGGGATGTGCACACCGGGACCCAGGGGCGCACCGGGCGGCCACGTTACGACAAAAGGATGCGTCCGATACCGCCCCATGCAAGGCCTTAGAACGCGCTCAAAAACGGGCTAGGTCCGTATGATGGATCTGCTAGAATCCGGGGGGCTGCTGGCAACAACGGATTACATTCGCCCCTTCCGTCTACCGTCTCTCAAGCACACTGAAATATACCCAACGTCTACCCAGGAAAACATCCGGTCAGTGCTCTGACCATGCCGCAATCTGCCTACGTTACTACTGTGGTGATGCTGTCGAGGTGCCCACATAAAGTTGCTTTAGCCTTCAATGTCAAGGAGGAATCACAGGTTTTCTACTATAGCGTCGTGAGGAACAATCCAGCTGCCTGTAGCAACGGAGACCCGTATGCCATCTTGCCACAGTGATGGTGTCAGGCACGATACCGAGTGGGATATCACCGGGACACCGCACCCTGTCATCGTGTTCGAAAAAGAATCATGGCGCGCGCCCACCAAAGGTAGCTATGCTAATAGAGCGCGTGCCCAACGCTATCTTTGTATCAAGAAATTGTAATATTCGTTCTGGGTACCCCTGCATTAAGCACCCAAGTCTCTTGGAGGTTCGTGATTCGAAATGCTAACAAACTTTTACGTATAGGGAGGACAAATGTACGATACATCAAAATGTTCTTGCAGGTCAGCTCAGCGCGAAATAGAATATGCAATGCCAGTATTTTGCAGGTTACTTGAGCTCAGGTAGCCATGAAGCAGAGACGGTACAGTATATACTGTTCATACTCAAACGAGTTAATAGCTATCATCTTCACGCCGGGTAGTACGACACCTGGTCCGGAGACGCTTGGCGCCGGAAAGCCGATACCACATGGTTAGCTTCGGCGAATGAGGTACTAACTCCAGAGGCGAGCTGTCTGACTGACCCCGTACCAGTGGAAATTCTGCTTCCGTATCAATGCTTCGACGCACATCAAATAGTTCCGCAACGGCAGAGCTGGGGGCTCCAGACGGTTTACCACAACACCACCGGATGATAAGTCTCATTAGGAGCTAGCCTAGTAGTCAATGTCCTCTACCAGCTCTCTGCCTAGGCCATATCATGTCCCAGTCAGGTGGTGTCACTTACTCATTTCTGCATAGTGCGGCGAAACTCGCGACTAAAATAGTCACGCACAAGCTATGGCGGGCCCTCCAGGATCGGGTGGCGTACAGCGACTCAGTATCATGGTCATTGGATAAGGTGCCTCAGCCTTTCCATGGAAGCCGGCCGAAAGACTAAATATTAAAGTTGACCTTATTCTAAAGGTGACAGCTAGGCTAAGCTGGCTAAATTATACGTCCCGTTGCTTACATGGTACCAAATGTCTGTATTCGAAGAGAGCTGTTAAGTCTCTTAATATATGAGGGTGCGCACGCAAGGTCTTTTAATTA
seq00018   AGGTGGCACCAAAAACCGGTGAACTCGATACACGTCTTTAACCAAAGTGTTCCTAGGGCGGGCCACAGCTGACACTAAAGATCAAGTTAGTACGATTTCATGTAGTAAGGGGATTCGCACCCAAGATGGAGTCCTCTATTAACCCTACCGCAGAATGATCTGCTTGGCATCAAAAAGTAAGGGATTTACTCCACACTCTAGCCCAGCCCATGTTCTTTGCTACTGAAGATCTGTATGGTCGGCAAACGGTCCATCGAGACCAACGCACCACCTACGAGGTGCGAGTTAGCGACGCCCTTGAGTCTACCACCACCCAACGCAACCTGCTTATTACACGCTCCGATTTTGGGGAGGGACGGAAATAAACGTCGGGGGTAACTGCTCAGAGGTATAACCACGTGAGGTGATTCCCCTGTGTCTCGTAGGCCGGGGTCCATCGGATGGTTAATAAGATCCAGCTTTGATTAAGGGAATACGGTGGATGGGTCCACGTTTGAGTCGCCCGGGGAGGAACGTTGCACCACCCAGAAAGATATGGGGGAAGTAGATCAGTAGGGGCTGGCATGACATTGACCCGAGTTCGAACAAATGATTCCCAGTGCCGCGGTACTTAGGGGGATATTGCCGTTTCATGGCCTCAACACCCAGCTGAATAAGTGGCCTCGGAACGACCGCTTATTTATGTCAATCCGGCTTGAGATATAATGCGGACTACCGGGACGTAAGGGGGGAGATTTAAATTATCGTGCCGTTAAATTCTATCATGTTCGCGATTTGTTAACATCTCCATTGTGATGTCTTTGCAATTCGAATGATAGATAGGTGGGTGAAATGGTTCACTCGGGATGTGCACACCGGGACCCAGGGGCGCACCGGGCGGCCACGTTACGACAAAAGGATGCGTCCGATACCGCCCCATGCAAGGCCTTAGAACGCGCTCAAAAACGGGCTAGGTCCGTATGATGGATCTGCTAGAATCCGGGGGGCTGCTGGCAACAACGGATTACATTCGCCCCTTCCGTCTACCGTCTCTCAAGCACACTGAAATATACCCAACGTCTACCCAGGAAAACATCCGGTCAGTGCTCTGACCATGCCGCAATCTGCCTACGTTACTACTGTGGTGATGCTGTCGAGGTGCCCACATAAAGTTGCTTTAGCCTTCAATGTCAAGGAGGAATCACAGGTTTTCTACTATAGCGTCGTGAGGAACAATCCAGCTGCCTGTAGCAACGGAGACCCGTATGCCATCTTGCCACAGTGATGGTGTCAGGCACGATACCGAGTGGGATATCACCGGGACACCGCACCCTGTCATCGTGTTCGAAAAAGAATCATGGCGCGCGCCCACCAAAGGTAGCTATGCTAATAGAGCGCGTGCCCAACGCTATCTTTGTATCAAGAAATTGTAATATTCGTTCTGGGTACCCCTGCATTAAGCACCCAAGTCTCTTGGAGGTTCGTGATTCGAAATGCTAACAAACTTTTACGTATAGGGAGGACAAATGTACGATACATCAAAATGTTCTTGCAGGTCAGCTCAGCGCGAAATAGAATATGCAATGCCAGTATTTTGCAGGTTACTTGAGCTCAGGTAGCCATGAAGCAGAGACGGTACAGTATATACTGTTCATACTCAAACGAGTTAATAGCTATCATCTTCACGCCGGGTAGTACGACACCTGGTCCGGAGACGCTTGGCGCCGGAAAGCCGATACCACATGGTTAGCTTCGGCGAATGAGGTACTAACTCCAGAGGCGAGCTGTCTGACTGACCCCGTACCAGTGGAAATTCTGCTTCCGTATCAATGCTTCGACGCACATCAAATAGTTCCGCAACGGCAGAGCTGGGGGCTCCAGACGGTTTACCACAACACCACCGGATGATAAGTCTCATTAGGAGCTAGCCTAGTAGTCAATGTCCTCTACCAGCTCTCTGACTAGGCCATATCATGTCCCAGTCAGGTGGTGTCACTTACTCATTCCTGCATAGTGCGGCGAAACTCGCGACTAAAATAGTCACGCACAAGCTATGGCGGGCCCTCCAGGATCGGGTGGCGTACAGCGACTCAGTATCATGGTCATTGGATAAGGTGCCTCAGCCTTTCCATGGAAGCCGGCCGAAAGACTAAATATTAAAGTTGACCTTATTCTAAAGGTGACAGCTAGGCTAAGCTGGCTAAATTATACGTCCCGTTGCTTACATGGTACCAAATTTCTGTATTCGAAGAGAGCTGTTAAGTCTCTTAATATATGAGGGTGCGCACGCAAGGTCTTTTAATTA
seq00019   AGGTGGCACCAAAAACCGGTGAACTCGATACACGTCTTTAACCAAAGTGTTCCTAGGGCGGGCCACAGCTGACACTAAAGATCAAGTTAGTACGATTTCATGTAGTAAGGGGATTCGCACCCAAGATGGAGTCCTCTATTAACCCTACCGCAGAATGATCTGCTTGGCATCAAAAAGTAAGGGATTTACTCCACACTCTAGCCCAGCCCATGTTCTTTGCTACTGAAGATCTGTATGGTCGGCAAACGGTCCATCGAGACCAACGCACCACCTACGAGGTGCGAGTTAGCGACGCCCTTGAGTCTACCACCACCCAACGCAACCTGCTTATTACACGCTCCGATTTTGGGGAGGGACGGAAATAAACGTCGGGGGTAACTGCTCAGAGGTATAACCACGTGAGGTGATTCCCCTGTGTCTCGTAGGCCGGGGTCCATCGGATGGTTAATAAGATCCAGCTTTGATTAAGGGAATACGGTGGATGGGTCCACGTTTGAGTCGCCCGGGGAGGAACGTTGCACCACCCAGAAAGATATGGGGGAAGTAGATCAGTAGGGGCTGGCATGACATTGACCCGAGTTCGAACAAATGATTCCCAGTGCCGCGGTACTTAGGGGGATATTGCCGTTTCATGGCCTCAACACCCAGCTGAATAAGTGGCCTCGGAACGACCGCTTATTTATGTCAATCCGGCTTGAGATATAATGCGGACTACCGGGACGTAAGGGGGGAGATTTAAATTATCGTGCCGTTAAATTCTATCATGTTCGCGATTTGTTAACATCTCCATTGTGATGTCTTTGCAATTCGAATGATAGATAGGTGGGTGAAATGGTTCACTCGGGATGTGCACACCGGGACCCAGGGGCGCACCGGGCGGCCACGTTACGACAAAAGGATGCGTCCGATACCGCCCCATGCAAGGCCTTAGAACGCGCTCAAAAACGGGCTAGGTCCGTATGATGGATCTGCTAGAATCCGGGGGGCTGCTGGCAACAACGGATTACATTCGCCCCTTCCGTCTACCGTCTCTCAAGCACACTGAAATATACCCAACGTCTACCCAGGAAAACATCCGGTCAGTGCTCTGACCATGCCGCAATCTGCCTACGTTACTACTGTGGTGATGCTGTCGAGGTGCCCACATAAAGTTGCTTTAGCCTTCAATGTCAAGGAGGAATCACAGGTTTTCTACTATAGCGTCGTGAGGAACAATCCAGCTGCCTGTAGCAACGGAGACCCGTATGCCATCTTGCCACAGTGATGGTGTCAGGCACGATACCGAGTGGGATATCACCGGGACACCGCACCCTGTCATCGTGTTCGAAAAAGAATCATGGCGCGCGCCCACCAAAGGTAGCTATGCTAATAGAGCGCGTGCCCAACGCTATCTTTGTATCAAGAAATTGTAATATTCGTTCTGGGTACCCCTGCATTAAGCACCCAAGTCTCTTGGAGGTTCGTGATTCGAAATGCTAACAAACTTTTACGTATAGGGAGGACAAATGTACGATACATCAAAATGTTCTTGCAGGTCAGCTCAGCGCGAAATAGAATATGCAATGCCAGTATTTTGCAGGTTACTTGAGCTCAGGTAGCCATGAAGCAGAGACGGTACAGTATATACTGTTCATACTCAAACGAGTTAATAGCTATCATCTTCACGCCGGGTAGTACGACACCTGGTCCGGAGACGCTTGGCGCCGGAAAGCCGATACCACATGGTTAGCTTCGGCGAATGAGGTACTAACTCCAGAGGCGAGCTGTCTGACTGACCCCGTACCAGTGGAAATTCTGCTTCCGTATCAATGCTTCGACGCACATCAAATAGTTCCGCAACGGCAGAGCTGGGGGCTCCAGACGGTTTACCACAACACCACCGGATGATAAGTCTCATTAGGAGCTAGCCTAGTAGTCAATGTCCTCTACCAGCTCTCTGACTAGGCCATATCATGTCCCAGTCAGGTGGTGTCACTTACTCATTTCTGCATAGTGCGGCGAAACTCGCGACTAAAATAGTCACGCACAAGCTATGGCGGGCCCTCCAGGATCGGGTGGCGTACAGCGACTCAGTATCATGGTCATTGGATAAGGTGCCTCAGCCTTTCCATGGAAGCCGGCCGAAAGACTAAATATTAAAGTTGACCTTATTCTAAAGGTGACAGCTAGGCTAAGCTGGCTAAATTATACGTCCCGTTGCTTACATGGTACCAAATTTCTGTATTCGAAGAGAGCTGTTAAGTCTCTTAATATATGAGGGTGCGCACGCAAGGTCTTTTAATTA
seq00020   AGGTGGCACCAAAAACCGGTGAACTCGATACACGTCTTTAACCAAAGTGTTCCTAGGGCGGGCCACAGCTGACACTAAAGATCAAGTTAGTACGATTTCATGTAGTAAGGGGATTCGCACCCAAGATGGAGTCCTCTATTAACCCTACCGCAGAATGATCTGCTTGGCATCAAAAAGTAAGGGATTTACTCCACACTCTAGCCCAGCCCATGTTCTTTGCTACTGAAGATCTGTATGGTCGGCAAACGGTCCATCGAGACCAACGCACCACCTACGAGGTGCGAGTTAGCGACGCCCTTGAGTCTACCACCACCCAACGCAACCTGCTTATTACACGCTCCGATTTTGGGGAGGGACGGAAATAAACGTCGGGGGTAACTGCTCAGAGGTATAACCACGTGAGGTGATTCCCCTGTGTCTCGTAGGCCGGGGTCCATCGGATGGTTAATAAGATCCAGCTTTGATTAAGGGAATACGGTGGATGGGTCCACGTTTGAGTCGCCCGGGGAGGAACGTTGCACCACCCAGAAAGATATGGGGGAAGTAGATCAGTAGGGGCTGGCATGACATTGACCCGAGTTCGAACAAATGATTCCCAGTGCCGCGGTACTTAGGGGGATATTGCCGTTTCATGGCCTCAACACCCAGCTGAATAAGTGGCCTCGGAACGACCGCTTATTTATGTCAATCCGGCTTGAGATATAATGCGGACTACCGGGACGTAAGGGGGGAGATTTAAATTATCGTGCCGTTAAATTCTATCATGTTCGCGATTTGTTAACATCTCCATTGTGATGTCTTAGCAATTCGAATGATAGATAGGTGGGTGAAATGGTTCACTCGGGATGTGCACACCGGGACCCAGGGGCGCACCGGGCGGCCACGTTACGACAAAAGGATGCGTCCGATACCGCCCCATGCAAGGCCTTAGAACGCGCTCAAAAACGGGCTAGGTCCGTATGATGGATCTGCTAGAATCCGGGGGGCTGCTGGCAACAACGGATTACATTCGCCCCTTCCGTCTACCGTCTCTCAAGCACACTGAAATATACCCAACGTCTACCCAGGAAAACATCCGGTCAGTGCTCTGACCATGCCGCAATCTGCCTACGTTACTACTGTGGTGATGCTGTCGAGGTGCCCACATAAAGTTGCTTTAGCCTTCAATGTCAAGGAGGAATCACAGGTTTTCTACTATAGCGTCGTGAGGAACAATCCAGCTGCCTGTAGCAACGGAGACCCGTATGCCATCTTGCCACAGTGATGGTGTCAGGCACGATACCGAGTGGGATATCACCGGGACACCGCACCCTGTCATCGTGTTCGAAAAAGAATCATGGCGCGCGCCCACCAAAGGTAGCTATGCTAATAGAGCGCGTGCCCAACGCTATCTTTGTATCAAGAAATTGTAATATTCGTTCTGGGTACCCCTGCATTAAGCACCCAAGTCTCTTGGAGGTTCGTGATTCGAAATGCTAACAAACTTTTACGTATAGGGAGGACAAATGTACGATACATCAAAATGTTCTTGCAGGTCAGCTCAGCGCGAAATAGAATATGCAATGCCAGTATTTTGCAGGTTACTTGAGCTCAGGTAGCCATGAAGCAGAGACGGTACAGTATATACTGTTCATACTCAAACGAGTTAATAGCTATCATCTTCACGCCGGGTAGTACGACACCTGGTCCGGAGACGCTTGGCGCCGGAAAGCCGATACCACATGGTTAGCTTCGGCGAATGAGGTACTAACTCCAGAGGCGAGCTGTCTGACTGACCCCGTACCAGTGGAAATTCTGCTTCCGTATCAATGCTTCGACGCACATCAAATAGTTCCGCAACGGCAGAGCTGGGGGCTCCAGACGGTTTACCACAACACCACCGGATGATAAGTCTCATTAGGAGCTAGCCTAGTAGTCAATGTCCTCTACCAGCTCTCTGCCTAGGCCATATCATGTCCCAGTCAGGTGGTGTCACTTACTCATTTCTGCATAGTGCGGCGAAACTCGCGACTAAAATAGTCACGCACAAGCTATGGCGGGCCCTCCAGGATCGGGTGGCGTACAGCGACTCAGTATCATGGTCATTGGATAAGGTGCCTCAGCCTTTCCATGGAAGCCGGCCGAAAGACTAAATATTAAAGTTGACCTTATTCTAAAGGTGACAGCTAGGCTAAGCTGGCTAAATTATACGTCCCGTTGCTTACATGGTACCAAATTTCTGTATTCGAAGAGAGCTGTTAAGTCTCTTAATATATGAGGGTGCGCACGCAAGGTCTTTTAATTA
seq00021   AGGTGGCACCAAAAACCGGTGAACTCGATACACGTCTTTAACCAAAGTGTTCCTAGGGCGGGCCACAGCTGACACTAAAGATCAAGTTAGTACGATTTCATGTAGTAAGGGGATTCGCACCCAAGATGGAGTCCTCTATTAACCCTACCGCAGAATGATCTGCTTGGCATCAAAAAGTAAGGGATTTACTCCACACTCTAGCCCAGCCCATGTTCTTTGCTACTGAAGATCTGTATGGTCGGCAAACGGTCCATCGAGACCAACGCACCACCTACGAGGTGCGAGTTAGCGACGCCCTTGAGTCTACCACCACCCAACGCAACCTGCTTATTACACGCTCCGATTTTGGGGAGGGACGGAAATAAACGTCGGGGGTAACTGCTCAGAGGTATAACCACGTGAGGTGATTCCCCTGTGTCTCGTAGGCCGGGGTCCATCGGATGGTTAATAAGATCCAGCTTTGATTAAGGGAATACGGTGGATGGGTCCACGTTTGAGTCGCCCGGGGAGGAACGTTGCACCACCCAGAAAGATATGGGGGAAGTAGATCAGTAGGGGCTGGCATGACATTGACCCGAGTTCGAACAAATGATTCCCAGTGCCGCGGTACTTAGGGGGATATTGCCGTTTCATGGCCTCAACACCCCGCTGAATAAGTGGCCTCGGAACGACCGCTTATTTATGTCAATCCGGCTTGAGATATAATGCGGACTACCGGGACGTAAGGGGGGAGATTTAAATTATCGTGCCGTTAAATTCTATCATGTTCGCGATTTGTTAACATCTCCATTGTGATGTCTTAGCAATTCGAATGATAGATAGGTGGGTGAAATGGTTCACTCGGGATGTGCACACCGGGACCCAGGGGCGCACCGGGCGGCCACGTTACGACAAAAGGATGCGTCCGATACCGCCCCATGCAAGGCCTTAGAACGCGCTCAAAAACGGGCTAGGTCCGTATGATGGATCTGCTAGAATCCGGGGGGCTGCTGGCAACAACGGATTACATTCGCCCCTTCCGTCTACCGTCTCTCAAGCACACTGAAATATACCCAACGTCTACCCAGGAAAACATCCGGTCAGTGCTCTGACCATGCCGCAATCTGCCTACGTTACTACTGTGGTGATGCTGTCGAGGTGCCCACATAAAGTTGCTTTAGCCTTCAATGTCAAGGAGGAATCACAGGTTTTCTACTATAGCGTCGTGAGGAACAATCCAGCTGCCTCTAGCAACGGAGACCCGTATGCCATCTTGCCACAGTGATGGTGTCAGGCACGATACCGAGTGGGATATCACCGGGACACCGCACCCTGTCATCGTGTTCGAAAAAGAATCATGGCGCGCGCCCACCAAAGGTAGCTATGCTAATAGAGCGCGTGCCCAACGCTATCTTTGTATCAAGAAATTGTAATATTCGTTCTGGGTACCCCTGCATTAAGCACCCAAGTCTCTTGGAGGTTCGTGATTCGAAATGCTAACAAACTTTTACGTATAGGGAGGACAAATGTACGATACATCAAAATGTTCTTGCAGGTCAGCTCAGCGCGAAATAGAATATGCAATGCCAGTATTTTGCAGGTTACTTGAGCTCAGGTAGCCATGAAGCAGAGACGGTACAGTATATACTGTTCATACTCAAACGAGTTAATAGCTATCATCTTCACGCCGGGTAGTACGACACCTGGTCCGGAGACGCTTGGCGCCGGAAAGCCGATACCACATGGTTAGCTTCGGCGAATGAGGTACTAACTCCAGAGGCGAGCTGTCTGACTGACCCCGTACCAGTGGAAATTCTGCTTCCGTATCAATGCTTCGACGCACATCAAATAGTTCCGCAACGGCAGAGCTGGGGGCTCCAGACGGTTTACCACAACACCACCGGATGATAAGTCTCATTAGGAGCTAGCCTAGTAGTCAATGTCCTCTACCAGCTCTCTGCCTAGGCCATATCATGTCCCAGTCAGGTGGTGTCACTTACTCATTTCTGCATAGTGCGGCGAAACTCGCGACTAAAATAGTCACGCACAAGCTATGGCGGGCCCTCCAGGATCGGGTGGCGTACAGCGACACAGTATCATGGTCATTGGATAAGGTGCCTCAGCCTTTCCATGGAAGCCGGCCGAAAGACTAAATATTAAAGTTGACCTTATTCTAAAGGTGACAGCTAGGCTAAGCTGGCTAAATTATACGTCCCGTTGCTTACATGGTACCAAATTTCTGTATTCGAAGAGAGCTGTTAAGTCTCTTAATATATGAGGGTGCGCACGCAAGGTCTTTTAATTA
seq00022   AGGTGGCACCAAAAACCGGTGAACTCGATACACGTCTTTAACCAAAGTGTTCCTAGGGCGGGCCACAGCTGACACTAAAGATCAAGTTAGTACGATTTCATGTAGTAAGGGGATTCGCACCCAAGATGGAGTCCTCTATTAACCCTACCGCAGAATGATCTGCTTGGCATCAAAAAGTAAGGGATTTACTCCACACTCTAGCCCAGCCCATGTTCTTTGCTACTGAAGATCTGTATGGTCGGCAAACGGTCCATCGAGACCAACGCACCACCTACGAGGTGCGAGTTAGCGACGCCCTTGAGTCTACCACCACCCAACGCAACCTGCTTATTACACGCTCCGATTTTGGGGAGGGACGGAAATAAACGTCGGGGGTAACTGCTCAGAGGTATAACCACGTGAGGTGATTCCCCTGTGTCTCGTAGGCCGGGGTCCATCGGATGGTTAATAAGATCCAGCTTTGATTAAGGGAATACGGTGGATGGGTCCACGTTTGAGTCGCCCGGGGAGGAACGTTGCACCACCCAGAAAGATATGGGGGAAGTAGATCAGTAGGGGCTGGCATGACATTGACCCGAGTTCGAACAAATGATTCCCAGTGCCGCGGTACTTAGGGGGATATTGCCGTTTCATGGCCTCAACACCCAGCTGAATAAGTGGCCTCGGAACGACCGCTTATTTATGTCAATCCGGCTTGAGATATAATGCGGACTACCGGGACGTAAGGGGGGAGATTTAAATTATCGTGCCGTTAAATTCTATCATGTTCGCGATTTGTTAACATCTCCATTGTGATGTCTTTGCAATTCGAATGATAGATAGGTGGGTGAAATGGTTCACTCGGGATGTGCACACCGGGACCCAGGGGCGCACCGGGCGGCCACGTTACGACAAAAGGATGCGTCCGATACCGCCCCATGCAAGGCCTTAGAACGCGCTCAAAAACGGGCTAGGTCCGTATGATGGATCTGCTAGAATCCGGGGGGCTGCTGGCAACAACGGATTACATTCGCCCCTTCCGTCTACCGTCTCTCAAGCACACTGAAATATACCCAACGTCTACCCAGGAAAACATCCGGTCAGTGCTCTGACCATGCCGCAATCTGCCTACGTTACTACTGTGGTGATGCTGTCGAGGTGCCCACATAAAGTTGCTTTAGCCTTCAATGTCAAGGAGGAATCACAGGTTTTCTACTATAGCGTCGTGAGGAACAATCCAGCTGCCTGTAGCAACGGAGACCCGTATGCCATCTTGCCACAGTGATGGTGTCAGGCACGATACCGAGTGGGATATCACCGGGACACCGCACCCTGTCATCGTGTTCGAAAAAGAATCATGGCGCGCGCCCACCAAAGGTAGCTATGCTAATAGAGCGCGTGCCCAACGCTATCTTTGTATCAAGAAATTGTAATATTCGTTCTGGGTACCCCTGCATTAAGCACCCAAGTCTCTTGGAGGTTCGTGATTCGAAATGCTAACAAACTTTTACGTATAGGGAGGACAAATGTACGATACATCAAAATGTTCTTGCAGGTCAGCTCAGCGCGAAATAGAATATGCAATGCCAGTATTTTGCAGGTTACTTGAGCTCAGGTAGCCATGAAGCAGAGACGGTACAGTATATACTGTTCATACTCAAACGAGTTAATAGCTATCATCTTCACGCCGGGTAGTACGACACCTGGTCCGGAGACGCTTGGCGCCGGAAAGCCGATACCACATGGTTAGCTTCGGCGAATGAGGTACTAACTCCAGAGGCGAGCTGTCTGACTGACCCCGTACCAGTGGAAATTCTGCTTCCGTATCAATGCTTCGACGCACATCAAATAGTTCCGCAACGGCAGAGCTGGGGGCTCCAGACGGTTTACCACAACACCACCGGATGATAAGTCTCATTAGGAGCTAGCCTAGTAGTCAATGTCCTCTACCAGCTCTCTGACTAGGCCATATCATGTCCCAGTCAGGTGGTGTCACTTACTCATTTCTGCATAGTGCGGCGAAACTCGCGACTAAAATAGTCACGCACAAGCTATGGCGGGCCCTCCAGGATCGGGTGGCGTACAGCGACTCAGTATCATGGTCATTGGATAAGGTGCCTCAGCCTTTCCATGGAAGCCGGCCGAAAGACTAAATATTAAAGTTGACCTTATTCTAAAGGTGACAGCTAGGCTAAGCTGGCTAAATTATACGTCCCGTTGCTTACATGGTACCAAATTTCTGTATTCGAAGAGAGCTGTTAAGTCTCTTAATATATGAGGGTGCGCACGCAAGGTCTTTTAATTA
seq00023   AGGTGGCACCAAAAACCGGTGAACTCGATACACGTCTTTAACCAAAGTGTTCCTAGGGCGGGCCACAGCTGACACTAAAGATCAAGTTAGTACGATTTCATGTAGTAAGGGGATTCGCACCCAAGATGGAGTCCTCTATTAACCCTACCGCAGAATGATCTGCTTGGCATCAAAAAGTAAGGGATTTACTCCACACTCTAGCCCAGCCCATGTTCTTTGCTACTGAAGATCTGTATGGTCGGCAAACGGTCCATCGAGACCAACGCACCACCTACGAGGTGCGCGTTAGCGACGCCCTTGAGTCTACCACCACCCAACGCAACCTGCTTATTACACGCTCCGATTTTGGGGAGGGACGGAAATAAACGTCGGGGGTAACTGCTCAGAGGTATAACCACGTGAGGTGATTCCCCTGTGTCTCGTAGGCCGGGGTCCATCGGATGGTTAATAAGATCCAGCTTTGATTAAGGGAATACGGTGGATGGGTCCACGTTTGAGTCGCCCGGGGAGGAACGTTGCACCACCCAGAAAGATATGGGGGAAGTAGATCAGTAGGGGCTGGCATGACATTGACCCGAGTTCGAACAAATGATTCCCAGTGCCGCGGTACTTAGGGGGATATTGCCGTTTCATGGCCTCAACACCCAGCTGAATAAGTGGCCTCGGAACGACCGCTTATTTATGTCAATCCGGCTTGAGATATAATGCGGACTACCGGGACGTAAGGGGGGAGATTTAAATTATCGTGCCGTTAAATTCTATCATGTTCGCGATTTGTTAACATCTCCATTGTGATGTCTTTGCAATTCGAATGATAGATAGGTGGGTGAAATGGTTCACTCGGGATGTGCACACCGGGACCCAGGGGCGCACCGGGCGGCCACGTTACGACAAAAGGATGCGTCCGATACCGCCCCATGCAAGGCCTTAGAACGCGCTCAAAAACGGGCTAGGTCCGTATGATGGATCTGCTAGAATCCGGGGGGCTGCTGGCAACAACGGATTACATTCGCCCCTTCCGTCTACCGTCTCTCAAGCACACTGAAATATACCCAACGTCTACCCAGGAAAACATCCGGTCAGTGCTCTGACCATGCCGCAATCTGCCTACGTTACTACTGTGGTGATGCTGTCGAGGTGCCCACATAAAGTTGCTTTAGCCTTCAATGTCAAGGAGGAATCACAGGTTTTCTACTATAGCGTCGTGAGGAACAATCCAGCTGCCTGTAGCAACGGAGACCCGTATGCCATCTTGCCACAGTGATGGTGTCAGGCACGATACCGAGTGGGATATCACCGGGACACCGCACCCTGTCATCGTGTTCGAAAAAGAATCATGGCGCGCGCCCACCAAAGGTAGCTATGCTAATAGAGCGCGTGCCCAACGCTATCTTTGTATCAAGAAATTGTAATATTCGTTCTGGGTACCCCTGCATTAAGCACCCAAGTCTCTTGGAGGTTCGTGATTCGAAATGCTAACAAACTTTTACGTATAGGGAGGACAAATGTACGATACATCAAAATGTTCTTGCAGGTCAGCTCAGCGCGAAATAGAATATGCAATGCCAGTATTTTGCAGGTTACTTGAGCTCAGGTAGCCATGAAGCAGAGACGGTACAGTATATACTGTTCATACTCAAACGAGTTAATAGCTATCATCTTCACGCCGGGTAGTACGACACCTGGTCCGGAGACGCTTGGCGCCGGAAAGCCGATACCACATGGTTAGCTTCGGCGAATGAGGTACTAACTCCAGAGGCGAGCTGTCTGACTGACCCCGTACCAGTGGAAATTCTGCTTCCGTATCAATGCTTCGACGCACATCAAATAGTTCCGCAACGGCAGAGCTGGGGGCTCCAGACGGTTTACCACAACACCACCGGATGATAAGTCTCATTAGGAGCTAGCCTAGTAGTCAATGTCCTCTACCAGCTCTCTGACTAGGCCATATCATGTCCCAGTCAGGTGGTGTCACTTACTCATTTCTGCATAGTGCGGCGAAACTCGCGACTAAAATAGTCACGCACAAGCTATGGCGGGCCCTCCAGGATCGGGTGGCGTACAGCGACTCAGTATCATGGTCATTGGATAAGGTGCCTCAGCCTTTCCATGGAAGCCGGCCGAAAGACTAAATATTAAAGTTGACCTTATTCTAAAGGTGACAGCTAGGCTAAGCTGGCTAAATTATACGTCCTGTTGCTTACATGGTACCAAATTTCTGTATTCGAAGAGAGCTGTTAAGTCTCTTAATATATGAGGGTGCGCACGCAAGGTCTTTTAATTA
seq00024   AGGTGGCACCAAAAACCGGTGAACTCGATACACGTCTTTAACCAAAGTGTTCCTAGGGCGGGCCACAGCTGACACTAAAGATCAAGTTAGTACGATTTCATGTAGTAAGGGGATTCGCACCCAAGATGGAGTCCTCTATTAACCCTACCGCAGAATGATCTGCTTGGCATCAAAAAGTAAGGGATTTACTCCACACTCTAGCCCAGCCCATGTTCTTTGCTACTGAAGATCTGTATGGTCGGCAAACGGTCCATCGAGACCAACGCACCACCTACGAGGTGCGAGTTAGCGACGCCCTTGAGTCTACCACCACCCAACGCAACCTGCTTATTACACGCTCCGATTTTGGGGAGGGACGGAAATAAACGTCGGGGGTAACTGCTCAGAGGTATAACCACGTGAGGTGATTCCCCTGTGTCTCGTAGGCCGGGGTCCATCGGATGGTTAATAAGATCCAGCTTTGATTAAGGGAATACGGTGGATGGGTCCACGTTTGAGTCGCCCGGGGAGGAACGTTGCACCACCCAGAAAGATATGGGGGAAGTAGATCAGTAGGGGCTGGCATGACATTGACCCGAGTTCGAACAAATGATTCCCAGTGCCGCGGTACTTAGGGGGATATTGCCGTTTCATGGCCTCAACACCCAGCTGAATAAGTGGCCTCGGAACGACCGCTTATTTATGTCAATCCGGCTTGAGATATAATGCGGACTACCGGGACGTAAGGGGGGAGATTTAAATTATCGTGCCGTTAAATTCTATCATGTTCGCGATTTGTTAACATCTCCATTGTGATGTCTTTGCAATTCGAATGATAGATAGGTGGGTGAAATGGTTCACTCGGGATGTGCACACCGGGACCCAGGGGCGCACCGGGCGGCCACGTTACGACAAAAGGATGCGTCCGATACCGCCCCATGCAAGGCCTTAGAACGCGCTCAAAAACGGGCTAGGTCCGTATGATGGATCTGCTAGAATCCGGGGGGCTGCTGGCAACAACGGATTACATTCGCCCCTTCCGTCTACCGTCTCTCAAGCACACTGAAATATACCCAACGTCTACCCAGGAAAACATCCGGTCAGTGCTCTGACCATGCCGCAATCTGCCTACGTTACTACTGTGGTGATGCTGTCGAGGTGCCCACATAAAGTTGCTTTAGCCTTCAATGTCAAGGAGGAATCACAGGTTTTCTACTATAGCGTCGTGAGGAACAATCCAGCTGCCTGTAGCAACGGAGACCCGTATGCCATCTTGCCACAGTGATGGTGTCAGGCACGATACCGAGTGGGATATCACCGGGACACCGCACCCTGTCATCGTGTTCGAAAAAGAATCAAGGCGCGCGCCCACCAAAGGTAGCTATGCTAATAGAGCGCGTGCCCAACGCTATCTTTGTATCAAGAAATTGTAATATTCGTTCTGGGTACCCCTGCATTAAGCACCCAAGTCTCTTGGAGGTTCGTGATTCGAAATGCTAACAAACTTTTACGTATAGGGAGGACAAATGTACGATACATCAAAATGTTCTTGCAGGTCAGCTCAGCGCGAAATAGAATATGCAATGCCAGTATTTTGCAGGTTACTTGAGCTCAGGTAGCCATGAAGCAGAGACGGTACAGTATATACTGTTCATACTCAAACGAGTTAATAGCTATCATCTTCACGCCGGGTAGTACGACACCTGGTCCGGAGACGCTTGGCGCCGGAAAGCCGATACCACATGGTTAGCTTCGGCGAATGAGGTACTAACTCCAGAGGCGAGCTGTCTGACTGACCCCGTACCAGTGGAAATTCTGCTTCCGTATCAATGCTTCGACGCACATCAAATAGTTCCGCAACGGCAGAGCTGGGGGCTCCAGACGGTTTACCACAACACCACCGGATGATAAGTCTCATTAGGAGCTAGCCTAGTAGTCAATGTCCTCTACCAGCTCTCTGACTAGGCCATATCATGTCCCAGTCAGGTGGTGTCACTTACTCATTGCTGCATAGTGCGGCGAAACTCGCGACTAAAATAGTCACGCACAAGCTATGGCGGGCCCTCCAGGATCGGGTGGCGTACAGCGACTCAGTATCATGGTCATTGGATAAGGTGCCTCAGCCTTTCCATGGAAGCCGGCCGAAAGACTAAATATTAAAGTTGACCTTATTCTAAAGGTGACAGCTAGGCTAAGCTGGCTAAATTATACGTCCCGTTGCTTACATGGTACCAAATTTCTGTATTCGAAGAGAGCTGTTAAGTCTCTTAATATATGAGGGTGCGCACGCAAGGTCTTTTAATTA
seq00025   AGGTGGCACCAAAAACCGGTGAACTCGATACACGTCTTTAACCAAAGTGTTCCTAGGGCGGGCCACAGCTGACACTAAAGATCAAGTTAGTACGATTTCATGTAGTAAGGGGATTCGCACCCAAGATGGAGTCCTCTATTAACCCTACCGCAGAATGATCTGCTTGGCATCAAAAAGTAAGGGATTTACTCCACACTCTAGCCCAGCCCATGTTCTTTGCTACTGAAGATCTGTATGGTCGGCAAACGGTCCATCGAGACCAACGCACCACCTACGAGGTGCGAGTTAGCGACGCCCTTGAGTCTACCACCACCCAACGCAACCTGCTTATTACACGCTCCGATTTTGGGGAGGGACGGAAATAAACGTCGGGGGTAACTGCTCAGAGGTATAACCACGTGAGGTGATTCCCCTGTGTCTCGTAGGCCGGGGTCCATCGGATGGTTAATAAGATCCAGCTTTGATTAAGGGAATACGGTGGATGGGTCCACGTTTGAGTCGCCCGGGGAGGAACGTTGCACCACCCAGAAAGATATGGGGGAAGTAGATCAGTAGGGGCTGGCATGACATTGACCCGAGTTCGAACAAATGATTCCCAGTGCCGCGGTACTTAGGGGGATATTGCCGTTTCATGGCCTCAACACCCAGCTGAATAAGTGGCCTCGGAACGACCGCTTATTTATGTCAATCCGGCTTGAGATATAATGCGGACTACCGGGACGTAAGGGGGGAGATTTAAATTATCGTGCCGTTAAATTCTATCATGTTCGCGATTTGTTAACATCTCCATTGTGATGTCTTAGCAATTCGAATGATAGATAGGTGGGTGAAATGGTTCACTCGGGATGTGCACACCGGGACCCAGGGGCGCACCGGGCGGCCACGTTACGACAAACGGATGCGTCCGATACCGCCCCATGCAAGGCCTTAGAACGCGCTCAAAAACGGGCTAGGTCCGTATGATGGATCTGCTAGAATCCGGGGGGCTGCTGGCAACAACGGATTACATTCGCCCCTTCCGTCTACCGTCTCTCAAGCACACTGAAATATACCCAACGTCTACCCAGGAAAACATCCGGTCAGTGCTCTGACCATGCCGCAATCTGCCTACGTTACTACTGTGGTGATGCTGTCGAGGTGCCCACATAAAGTTGCTTTAGCCTTCAATGTCAAGGAGGAATCACAGGTTTTCTACTATAGCGTCGTGAGGAACAATCCAGCTGCCTGTAGCAACGGAGACCCGTATGCCATCTTGCCACAGTGATGGTGTCAGGCACGATACCGAGTGGGATATCACCGGGACACCGCACCCTGTCATCGTGTTCGAAAAAGAATCATGGCGCGCGCCCACCAAAGGTAGCTATGCTAATAGAGCGCGTGCCCAACGCTATCTTTGTATCAAGAAATTGTAATATTCGTTCTGGGTACCCCTGCATTAAGCACCCAAGTCTCTTGGAGGTTCGTGATTCGAAATGCTAACAAACTTTTACGTATAGGGAGGACAAATGTACGATACATCAAAATGTTCTTGCAGGTCAGCTCAGCGCGAAATAGAATATGCAATGCCAGTATTTTGCAGGTTACTTGAGCTCAGGTAGCCATGAAGCAGAGACGGTACAGTATATACTGTTCATACTCAAACGAGTTAATAGCTATCATCTTCACGCCGGGTAGTACGACACCTGGTCCGGAGACGCTTGGCGCCGGAAAGCCGATACCACATGGTTAGCTTCGGCGAATGAGGTACTAACTCCAGAGGCGAGCTGTCTGACTGACCCCGTACCAGTGGAAATTCTGCTTCCGTATCAATGCTTCGACGCACATCAAATAGTTCCGCAACGGCAGAGCTGGGGGCTCCAGACGGTTTACCACAACACCACCGGATGATAAGTCTCATTAGGAGCTAGCCTAGTAGTCAATGTCCTCTACCAGCTCTCTGCCTAGGCCATATCATGTCCCAGTCAGGTGGTGTCACTTACTCATTTCTGCATAGTGCGGCGAAACTCGCGACTAAAATAGTCACGCACAAGCTATGGCGGGCCCTCCAGGATCGGGTGGCGTACAGCGACTCAGTATCATGGTCATTGGATAAGGTGCCTCAGCCTTTCCATGGAAGCCGGCCGAAAGACTAAATATTAAAGTTGACCTTATTCTAAAGGTGACAGCTAGGCTAAGCTGGCTAAATTATACGTCCCGTTGCTTACATGGTACCAAATTTCTGTATTCGAAGAGAGCTGTTAAGTCTCTTAATATATGAGGGTGCGCACGCAAGGTCTTTTAATTA
seq00026   AGGTGGCACCAAAAACCGGTGAACTCGATACACGTCTTTAACCAAAGTGTTCCTAGGGCGGGCCACAGCTGACACTAAAGATCAAGTTAGTACGATTTCATGTAGTAAGGGGATTCGCACCCAAGATGGAGTCCTCTATTAACCCTACCGCAGAATGATCTGCTTGGCATCAAAAAGTAAGGGATTTACTCCACACTCTAGCCCAGCCCATGTTCTTTGCTACTGAAGATCTGTATGGTCGGCAAACGGTCCATCGAGACCAACGCACCACCTACGAGGTGCGAGTTAGCGACGCCCTTGAGTCTACCACCACCCAACGCAACCTGCTTATTACACGCTCCGATTTTGGGGAGGGACGGAAATAAACGTCGGGGGTAACTGCTCAGAGGTATAACCACGTGAGGTGATTCCCCTGTGTCTCGTAGGCCGGGGTCCATCGGATGGTTAATAAGATCCAGCTTTGATTAAGGGAATACGGTGGATGGGTCCACGTTTGAGTCGCCCGGGGAGGAACGTTGCACCACCCAGAAAGATATGGGGGAAGTAGATCAGTAGGGGCTGGCATGACATTGACCCGAGTTCGAACAAATGATTCCCAGTGCCGCGGTACTTAGGGGGATATTGCCGTTTCATGGCCTCAACACCCAGCTGAATAAGTGGCCTCGGAACGACCGCTTATTTATGTCAATCCGGCTTGAGATATAATGCGGACTACCGGGACGTAAGGGGGGAGATTTAAATTATCGTGCCGTTAAATTCTATCATGTTCGCGATTTGTTAACATCTCCATTGTGATGTCTTAGCAATTCGAATGATAGATAGGTGGGTGAAATGGTTCACTCGGGATGTGCACACCGGGACCCAGGGGCGCACCGGGCGGCCACGTTACGACAAAAGGATGCGTCCGATACCGCCCCATGCAAGGCCTTAGAACGCGCTCAAAAACGGGCTAGGTCCGTATGATGGATCTGCTAGAATCCGGGGGGCTGCTGGCAACAACGGATTACATTCGCCCCTTCCGTCTACCGTCTCTCAAGCACACTGAAATATACCCAACGTCTACCCAGGAAAACATCCGGTCAGTGCTCTGACCATGCCGCAATCTGCCTACGTTACTACTGTGGTGATGCTGTCGAGGTGCCCACATAAAGTTGCTTTAGCCTTCAATGTCAAGGAGGAATCACAGGTTTTCTACTATAGCGTCGTGAGGAACAATCCAGCTGCCTGTAGCAACGGAGACCCGTATGCCATCTTGCCACAGTGATGGTGTCAGGCACGATACCGAGTGGGATATCACCGGGACACCGCACCCTGTCATCGTGTTCGAAAAAGAATCATGGCGCGCGCCCACCAAAGGTAGCTATGCTAATAGAGCGCGTGCCCAACGCTATCTTTGTATCAAGAAATTGTAATATTCGTTCTGGGTACCCCTGCATTAAGCACCCAAGTCTCTTGGAGGTTCGTGATTCGAAATGCTAACAAACTTTTACGTATAGGGAGGACAAATGTACGATACATCAAAATGTTCTTGCAGGTCAGCTCAGCGCGAAATAGAATATGCAATGCCAGTATTTTGCAGGTTACTTGAGCTCAGGTAGCCATGAAGCAGAGACGGTACAGTATATACTGTTCATACTCAAACGAGTTAATAGCTATCATCTTCACGCCGGGTAGTACGACACCTGGTCCGGAGACGCTTGGCGCCGGAAAGCCGATACCACATGGTTAGCTTCGGCGAATGAGGTACTAACTCCAGAGGCGAGCTGTCTGACTGACCCCGTACCAGTGGAAATTCTGCTTCCGTATCAATGCTTCGACGCACATCAAATAGTTCCGCAACGGCAGAGCTGGGGGCTCCAGACGGTTTACCACAACACCACCGGATGATAAGTCTCATTAGGAGCTAGCCTAGTAGTCAATGTCCTCTACCAGCTCTCTGCCTAGGCCATATCATGTCCCAGTCAGGTGGTGTCACTTACTCATTTCTGCATAGTGCGGCGAAACTCGCGACTAAAATAGTCACGCACAAGCTATGGCGGGCCCTCCAGGATCGGGTGGCGTACAGCGACTCAGTATCATGGTCATTGGATAAGGTGCCTCAGCCTTTCCATGGAAGCCGGCCGAAAGACTAAATATTAAAGTTGACCTTATTCTAAAGGTGACAGCTAGGCTAAGCTGGCTAAATTATACGTCCCGTTGCTTACATGGTACCAAATGTCTGTATTCGAAGAGAGCTGTTAAGTCTCTTAATATATGAGGGTGCGCACGCAAGGTCTTTTAATTA
seq00027   AGGTGGCACCAAAAACCGGTGAACTCGATACACGTCTTTAACCAAAGTGTTCCTAGGGCGGGCCACAGCTGACACTAAAGATCAAGTTAGTACGATTTCATGTAGTAAGGGGATTCGCACCCAAGATGGAGTCCTCTATTAACCCTACCGCAGAATGATCTGCTTGGCATCAAAAAGTAAGGGATTTACTCCACACTCTAGCCCAGCCCATGTTCTTTGCTACTGAAGATCTGTATGGTCGGCAAACGGTCCATCGAGACCAACGCACCACCTACGAGGTGCGAGTTAGCGACGCCCTTGAGTCTACCACCACCCAACGCAACCTGCTTATTACACGCTCCGATTTTGGGGAGGGACGGAAATAAACGTCGGGGGTAACTGCTCAGAGGTATAACCACGTGAGGTGATTCCCCTGTGTCTCGTAGGCCGGGGTCCATCGGATGGTTAATAAGATCCAGCTTTGATTAAGGGAATACGGTGGATGGGTCCACGTTTGAGTCGCCCGGGGAGGAACGTTGCACAACCCAGAAAGATATGGGGGAAGTAGATCAGTAGGGGCTGGCATGACATTGACCCGAGTTCGAACAAATGATTCCCAGTGCCGCGGTACTTAGGGGGATATTGCCGTTTCATGGCCTCAACACCCAGCTGAATAAGTGGCCTCGGAACGACCGCTTATTTATGTCAATCCGGCTTGAGATATAATGCGGACTACCGGGACGTAAGGGGGGAGATTTAAATTATCGTGCCGTTAAATTCTATCATGTTCGCGATTTGTTAACATCTCCATTGTGATGTCTTAGCAATTCGAATGATAGATAGGTGGGTGAAATGGTTCACTCGGGATGTGCACACCGGGACCCAGGGGCGCACCGGGCGGCCACGTTACGACAAAAGGATGCGTCCGATACCGCCCCATGCAAGGCCTTAGAACGCGCTCAAAAACGGGCTAGGTCCGTATGATGGATCTGCTAGAATCCGGGGGGCTGCTGGCAACAACGGATTACATTCGCCCCTTCCGTCTACCGTCTCTCAAGCACACTGAAATATACCCAACGTCTACCCAGGAAAACATCCGGTCAGTGCTCTGACCATGCCGCAATCTGCCTACGTTACTACTGTGGTGATGCTGTCGAGGTGCCCACATAAAGTTGCTTTAGCCTTCAATGTCAAGGAGGAATCACAGGTTTTCTACTATAGCGTCGTGAGGAACAATCCAGCTGCCTGTAGCAACGGAGACCCGTATGCCATCTTGCCACAGTGATGGTGTCAGGCACGATACCGAGTGGGATATCACCGGGACACCGCACCCTGTCATCGTGTTCGAAAAAGAATCATGGCGCGCGCCCACCAAAGGTAGCTATGCTAATAGAGCGCGTGCCCAACGCTATCTTTGTATCAAGAAATTGTAATATTCGTTCTGGGTACCCCTGCATTAAGCACCCAAGTCTCTTGGAGGTTCGTGATTCGAAATGCTAACAAACTTTTACGTATAGGGAGGACAAATGTACGATACATCAAAATGTTCTTGCAGGTCAGCTCAGCGCGAAATAGAATATGCAATGCCAGTATTTTGCAGGTTACTTGAGCTCAGGTAGCCATGAAGCAGAGACGGTACAGTATATACTGTTCATACTCAAACGAGTTAATAGCTATCATCTTCACGCCGGGTAGTACGACACCTGGTCCGGAGACGCTTGGCGCCGGAAAGCCGATACCACATGGTTAGCTTCGGCGAATGAGGTACTAACTCCAGAGGCGAGCTGTCTGACTGACCCCGTACCAGTGGAAATTCTGCTTCCGTATCAATGCTTCGACGCACATCAAATAGTTCCGCAACGGCAGAGCTGGGGGCTCCAGACGGTTTACCACAACACCACCGGATGATAAGTCTCATTAGGAGCTAGCCTAGTAGTCAATGTCCTCTACCAGCTCTCTGCCTAGGCCATATCATGTCCCAGTCAGGTGGTGTCACTTACTCATTTCTGCATAGTGCGGCGAAACTCGCGACTAAAATAGTCACGCACAAGCTATGGCGGGCCCTCCAGGATCGGGTGGCGTACAGCGACTCAGTATCATGGTCATTGGATAAGGTGCCTCAGCCTTTCCATGGAAGCCGGCCGAAAGACTAAATATTAAAGTTGACCTTATTCTAAAGGTGACAGCTAGGCTAAGCTGGCTAAATTATACGTCCCGTTGCTTACATGGTACCAAATTTCTGTATTCGAAGAGAGCTGTTAAGTCTCTTAATATATGAGGGTGCGCACGCAAGGTCTTTTAATTA
seq00028   AGGTGGCACCAAAAACCGGTGAACTCGATACACGTCTTTAACCAAAGTGTTCCTAGGGCGGGCCACAGCTGACACTAAAGATCAAGTTAGTACGATTTCATGTAGTAAGGGGATTCGCACCCAAGATGGAGTCCTCTATTAACCCTACCGCAGAATGATCTGCTTGGCATCAAAAAGTAAGGGATTTACTCCACACTCTAGCCCAGCCCATGTTCTTTGCTACTGAAGATCTGTATGGTCGGCAAACGGTCCATCGAGACCAACGCACCACCTACGAGGTGCGAGTTAGCGACGCCCTTGAGTCTACCACCACCCAACGCAACCTGCTTATTACACGCTCCGATTTTGGGGAGGGACGGAAATAAACGTCGGGGGTAACTGCTCAGAGGTATAACCACGTGAGGTGATTCCCCTGTGTCTCGTAGGCCGGGGTCCATCGGATGGTTAATAAGATCCAGCTTTGATTAAGGGAATACGGTGGATGGGTCCACGTTTGAGTCGCCCGGGGAGGAACGTTGCACAACCCAGAAAGATATGGGGGAAGTAGATCAGTAGGGGCTGGCATGACATTGACCCGAGTTCGAACAAATGATTCCCAGTGCCGCGGTACTTAGGGGGATATTGCCGTTTCATGGCCTCAACACCCAGCTGAATAAGTGGCCTCGGAACGACCGCTTATTTATGTCAATCCGGCTTGAGATATAATGCGGACTACCGGGACGTAAGGGGGGAGATTTAAATTATCGTGCCGTTAAATTCTATCATGTTCGCGATTTGTTAACATCTCCATTGTGATGTCTTAGCAATTCGAATGATAGATAGGTGGGTGAAATGGTTCACTCGGGATGTGCACACCGGGACCCAGGGGCGCACCGGGCGGCCACGTTACGACAAAAGGATGCGTCCGATACCGCCCCATGCAAGGCCTTAGAACGCGCTCAAAAACGGGCTAGGTCCGTATGATGGATCTGCTAGAATCCGGGGGGCTGCTGGCAACAACGGATTACATTCGCCCCTTCCGTCTACCGTCTCTCAAGCACACTGAAATATACCCAACGTCTACCCAGGAAAACATCCGGTCAGTGCTCTGACCATGCCGCAATCTGCCTACGTTACTACTGTGGTGATGCTGTCGAGGTGCCCACATAAAGTTGCTTTAGCCTTCAATGTCAAGGAGGAATCACAGGTTTTCTACTATAGCGTCGTGAGGAACAATCCAGCTGCCTGTAGCAACGGAGACCCGTATGCCATCTTGCCACAGTGATGGTGTCAGGCACGATACCGAGTGGGATATCACCGGGACACCGCACCCTGTCATCGTGTTCGAAAAAGAATCATGGCGCGCGCCCACCAAAGGTAGCTATGCTAATAGAGCGCGTGCCCAACGCTATCTTTGTATCAAGAAATTGTAATATTCGTTCTGGGTACCCCTGCATTAAGCACCCAAGTCTCTTGGAGGTTCGTGATTCGAAATGCTAACAAACTTTTACGTATAGGGAGGACAAATGTACGATACATCAAAATGTTCTTGCAGGTCAGCTCAGCGCGAAATAGAATATGCAATGCCAGTATTTTGCAGGTTACTTGAGCTCAGGTAGCCATGAAGCAGAGACGGTACAGTATATACTGTTCATACTCAAACGAGTTAATAGCTATCATCTTCACGCCGGGTAGTACGACACCTGGTCCGGAGACGCTTGGCGCCGGAAAGCCGATACCACATGGTTAGCTTCGGCGAATGAGGTACTAACTCCAGAGGCGAGCTGTCTGACTGACCCCGTACCAGTGGAAATTCTGCTTCCGTATCAATGCTTCGACGCACATCAAATAGTTCCGCAACGGCAGAGCTGGGGGCTCCAGACGGTTTACCACAACACCACCGGATGATAAGTCTCATTAGGAGCTAGCCTAGTAGTCAATGTCCTCTACCAGCTCTCTGCCTAGGCCATATCATGTCCCAGTCAGGTGGTGTCACTTACTCATTTCTGCATAGTGCGGCGAAACTCGCGACTAAAATAGTCACGCACAAGCTATGGCGGGCCCTCCAGGATCGGGTGGCGTACAGCGACTCAGTATCATGGTCATTGGATAAGGTGCCTCAGCCTTTCCATGGAAGCCGGCCGAAAGACTAAATATTAAAGTTGACCTTATTCTAAAGGTGACAGCTAGGCTAAGCTGGCTAAATTATACGTCCCGTTGCTTACATGGTACCAAATTTCTGTATTCGAAGAGAGCTGTTAAGTCTCTTAATATATGAGGGTGCGCACGCAAGGTCTTTTAATTA
seq00029   AGGTGGCACCAAAAACCGGTGAACTCGATACACGTCTTTAACCAAAGTGTTCCTAGGGCGGGCCACAGCTGACACTAAAGATCAAGTTAGTACGATTTCATGTAGTAAGGGGATTCGCACCCAAGATGGAGTCCTCTATTAACCCTACCGCAGAATGATCTGCTTGGCATCAAAAAGTAAGGGATTTACTCCACACTCTAGCCCAGCCCATGTTCTTTGCTACTGAAGATCTGTATGGTCGGCAAACGGTCCATCGAGACCAACGCACCACCTACGAGGTGCGCGTTAGCGACGCCCTTGAGTCTACCACCACCCAACGCAACCTGCTTATTACACGCTCCGATTTTGGGGAGGGACGGAAATAAACGTCGGGGGTAACTGCTCAGAGGTATAACCACGTGAGGTGATTCCCCTGTGTCTCGTAGGCCGGGGTCCATCGGATGGTTAATAAGATCCAGCTTTGATTAAGGGAATACGGTGGATGGGTCCACGTTTGAGTCGCCCGGGGAGGAACGTTGCACCACCCAGAAAGATATGGGGGAAGTAGATCAGTAGGGGCTGGCATGACATTGACCCGAGTTCGAACAAATGATTCCCAGTGCCGCGGTACTTAGGGGGATATTGCCGTTTCATGGCCTCAACACCCAGCTGAATAAGTGGCCTCGGAACGACCGCTTATTTATGTCAATCCGGCTTGAGATATAATGCGGACTACCGGGACGTAAGGGGGGAGATTTAAATTATCGTGCCGTTAAATTCTATCATGTTCGCGATTTGTTAACATCTCCATTGTGATGTCTTTGCAATTCGAATGATAGATAGGTGGGTGAAATGGTTCACTCGGGATGTGCACACCGGGACCCAGGGGCGCACCGGGCGGCCACGTTACGACAAAAGGATGCGTCCGATACCGCCCCATGCAAGGCCTTAGAACGCGCTCAAAAACGGGCTAGGTCCGTATGATGGATCTGCTAGAATCCGGGGGGCTGCTGGCAACAACGGATTACATTCGCCCCTTCCGTCTACCGTCTCTCAAGCACACTGAAATATACCCAACGTCTACCCAGGAAAACATCCGGTCAGTGCTCTGACCATGCCGCAATCTGCCTACGTTACTACTGTGGTGATGCTGTCGAGGTGCCCACATAAAGTTGCTTTAGCCTTCAATGTCAAGGAGGAATCACAGGTTTTCTACTATAGCGTCGTGAGGAACAATCCAGCTGCCTGTAGCAACGGAGACCCGTATGCCATCTTGCCACAGTGATGGTGTCAGGCACGATACCGAGTGGGATATCACCGGGACACCGCACCCTGTCATCGTGTTCGAAAAAGAATCATGGCGCGCGCCCACCAAAGGTAGCTATGCTAATAGAGCGCGTGCCCAACGCTATCTTTGTATCAAGAAATTGTAATATTCGTTCTGGGTACCCCTGCATTAAGCACCCAAGTCTCTTGGAGGTTCGTGATTCGAAATGCTAACAAACTTTTACGTATAGGGAGGACAAATGTACGATACATCAAAATGTTCTTGCAGGTCAGCTCAGCGCGAAATAGAATATGCAATGCCAGTATTTTGCAGGTTACTTGAGCTCAGGTAGCCATGAAGCAGAGACGGTACAGTATATACTGTTCATACTCAAACGAGTTAATAGCTATCATCTTCACGCCGGGTAGTACGACACCTGGTCCGGAGACGCTTGGCGCCGGAAAGCCGATACCACATGGTTAGCTTCGGCGAATGAGGTACTAACTCCAGAGGCGAGCTGTCTGACTGACCCCGTACCAGTGGAAATTCTGCTTCCGTATCAATGCTTCGACGCACATCAAATAGTTCCGCAACGGCAGAGCTGGGGGCTCCAGACGGTTTACCACAACACCACCGGATGATAAGTCTCATTAGGAGCTAGCCTAGTAGTCAATGTCCTCTACCAGCTCTCTGACTAGGCCATATCATGTCCCAGTCAGGTGGTGTCACTTACTCATTTCTGCATAGTGCGGCGAAACTCGCGACTAAAATAGTCACGCACAAGCTATGGCGGGCCCTCCAGGATCGGGTGGCGTACAGCGACTCAGTATCATGGTCATTGGATAAGGTGCCTCAGCCTTTCCATGGAAGCCGGCCGAAAGACTAAATATTAAAGTTGACCTTATTCTAAAGGTGACAGCTAGGCTAAGCTGGCTAAATTATACGTCCTGTTGCTTACATGGTACCAAATTTCTGTATTCGAAGAGAGCTGTTAAGTCTCTTAATATATGAGGGTGCGCACGCAAGGTCTTTTAATTA
seq00030   AGGTGGCACCAAAAACCGGTGAACTCGATACACGTCTTTAACCAAAGTGTTCCTAGGGCGGGCCACAGCTGACACTAAAGATCAAGTTAGTACGATTTCATGTAGTAAGGGGATTCGCACCCAAGATGGAGTCCTCTATTAACCCTACCGCAGAATGATCTGCTTGGCATCAAAAAGTAAGGGATTTACTCCACACTCTAGCCCAGCCCATGTTCTTTGCTACTGAAGATCTGTATGGTCGGCAAACGGTCCATCGAGACCAACGCACCACCTACGAGGTGCGAGTTAGCGACGCCCTTGAGTCTACCACCACCCAACGCAACCTGCTTATTACACGCTCCGATTTTGGGGAGGGACGGAAATAAACGTCGGGGGTAACTGCTCAGAGGTATAACCACGTGAGGTGATTCCCCTGTGTCTCGTAGGCCGGGGTCCATCGGATGGTTAATAAGATCCAGCTTTGATTAAGGGAATACGGTGGATGGGTCCACGTTTGAGTCGCCCGGGGAGGAACGTTGCACCACCCAGAAAGATATGGGGGAAGTAGATCAGTAGGGGCTGGCATGACATTGACCCGAGTTCGAACAAATGATTCCCAGTGCCGCGGTACTTAGGGGGATATTGCCGTTTCATGGCCTCAACACCCAGCTGAATAAGTGGCCTCGGAACGACCGCTTATTTATGTCAATCCGGCTTGAGATATAATGCGGACTACCGGGACGTAAGGGGGGAGATTTAAATTATCGTGCCGTTAAATTCTATCATGTTCGCGATTTGTTAACATCTCCATTGTGATGTCTTTGCAATTCGAATGATAGATAGGTGGGTGAAATGGTTCACTCGGGATGTGCACACCGGGACCCAGGGGCGCACCGGGCGGCCACGTTACGACAAAAGGATGCGTCCGATACCGCCCCATGCAAGGCCTTAGAACGCGCTCAAAAACGGGCTAGGTCCGTATGATGGATCTGCTAGAATCCGGGGGGCTGCTGGCAACAACGGATTACATTCGCCCCTTCCGTCTACCGTCTCTCAAGCACACTGAAATATACCCAACGTCTACCCAGGAAAACATCCGGTCAGTGCTCTGACCATGCCGCAATCTGCCTACGTTACTACTGTGGTGATGCTGTCGAGGTGCCCACATAAAGTTGCTTTAGCCTTCAATGTCAAGGAGGAATCACAGGTTTTCTACTATAGCGTCGTGAGGAACAATCCAGCTGCCTGTAGCAACGGAGACCCGTATGCCATCTTGCCACAGTGATGGTGTCAGGCACGATACCGAGTGGGATATCACCGGGACACCGCACCCTGTCATCGTGTTCGAAAAAGAATCATGGCGCGCGCCCACCAAAGGTAGCTATGCTAATAGAGCGCGTGCCCAACGCTATCTTTGTATCAAGAAATTGTAATATTCGTTCTGGGTACCCCTGCATTAAGCACCCAAGTCTCTTGGAGGTTCGTGATTCGAAATGCTAACAAACTTTTACGTATAGGGAGGACAAATGTACGATACATCAAAATGTTCTTGCAGGTCAGCTCAGCGCGAAATAGAATATGCAATGCCAGTATTTTGCAGGTTACTTGAGCTCAGGTAGCCATGAAGCAGAGACGGTACAGTATATACTGTTCATACTCAAACGAGTTAATAGCTATCATCTTCACGCCGGGTAGTACGACACCTGGTCCGGAGACGCTTGGCGCCGGAAAGCCGATACCACATGGTTAGCTTCGGCGAATGAGGTACTAACTCCAGAGGCGAGCTGTCTGACTGACCCCGTACCAGTGGAAATTCTGCTTCCGTATCAATGCTTCGACGCACATCAAATAGTTCCGCAACGGCAGAGCTGGGGGCTCCAGACGGTTTACCACAACACCACCGGATGATAAGTCTCATTAGGAGCTAGCCTAGTAGTCAATGTCCTCTACCAGCTCTCTGACTAGGCCATATCATGTCCCAGTCAGGTGGTGTCACTTACTCATTTCTGCATAGTGCGGCGAAACTCGCGACTAAAATAGTCACGCACAAGCTATGGCGGGCCCTCCAGGATCGGGTGGCGTACAGCGACTCAGTATCATGGTCATTGGATAAGGTGCCTCAGCCTTTCCATGGAAGCCGGCCGAAAGACTAAATATTAAAGTTGACCTTATTCTAAAGGTGACAGCTAGGCTAAGCTGGCTAAATTATACGTCCCGTTGCTTACATGGTACCAAATTTCTGTATTCGAAGAGAGCTGTTAAGTCTCTTAATATATGAGGGTGCGCACGCAAGGTCTTTTAATTA
seq00031   AGGTGGCACCAAAAACCGGTGAACTCGATACACGTCTTTAACCAAAGTGTTCCTAGGGCGGGCCACAGCTGACACTAAAGATCAAGTTAGTACGATTTCATGTAGTAAGGGGATTCGCACCCAAGATGGAGTCCTCTATTAACCCTACCGCAGAATGATCTGCTTGGCATCAAAAAGTAAGGGATTTACTCCACACTCTAGCCCAGCCCATGTTCTTTGCTACTGAAGATCTGTATGGTCGGCAAACGGTCCATCGAGACCAACGCACCACCTACGAGGTGCGAGTTAGCGACGCCCTTGAGTCTACCACCACCCAACGCAACCTGCTTATTACACGCTCCGATTTTGGGGAGGGACGGAAATAAACGTCGGGGGTAACTGCTCAGAGGTATAACCACGTGAGGTGATTCCCCTGTGTCTCGTAGGCCGGGGTCCATCGGATGGTTAATAAGATCCAGCTTTGATTAAGGGAATACGGTGGATGGGTCCACGTTTGAGTCGCCCGGGGAGGAACGTTGCACCACCCAGAAAGATATGGGGGAAGTAGATCAGTAGGGGCTGGCATGACATTGACCCGAGTTCGAACAAATGATTCCCAGTGCCGCGGTACTTAGGGGGATATTGCCGTTTCATGGCCTCAACACCCAGCTGAATAAGTGGCCTCGGAACGACCGCTTATTTATGTCAATCCGGCTTGAGATATAATGCGGACTACCGGGACGTAAGGGGGGAGATTTAAATTATCGTGCCGTTAAATTCTATCATGTTCGCGATTTGTTAACATCTCCATTGTGATGTCTTTGCAATTCGAATGATAGATAGGTGGGTGAAATGGTTCACTCGGGATGTGCACACCGGGACCCAGGGGCGCACCGGGCGGCCACGTTACGACAAAAGGATGCGTCCGATACCGCCCCATGCAAGGCCTTAGAACGCGCTCAAAAACGGGCTAGGTCCGTATGATGGATCTGCTAGAATCCGGGGGGCTGCTGGCAACAACGGATTACATTCGCCCCTTCCGTCTACCGTCTCTCAAGCACACTGAAATATACCCAACGTCTACCCAGGAAAACATCCGGTCAGTGCTCTGACCATGCCGCAATCTGCCTACGTTACTACTGTGGTGATGCTGTCGAGGTGCCCACATAAAGTTGCTTTAGCCTTCAATGTCAAGGAGGAATCACAGGTTTTCTACTATAGCGTCGTGAGGAACAATCCAGCTGCCTGTAGCAACGGAGACCCGTATGCCATCTTGCCACAGTGATGGTGTCAGGCACGATACCGAGTGGGATATCACCGGGACACCGCACCCTGTCATCGTGTTCGAAAAAGAATCATGGCGCGCGCCCACCAAAGGTAGCTATGCTAATAGAGCGCGTGCCCAACGCTATCTTTGTATCAAGAAATTGTAATATTCGTTCTGGGTACCCCTGCATTAAGCACCCAAGTCTCTTGGAGGTTCGTGATTCGAAATGCTAACAAACTTTTACGTATAGGGAGGACAAATGTACGATACATCAAAATGTTCTTGCAGGTCAGCTCAGCGCGAAATAGAATATGCAATGCCAGTATTTTGCAGGTTACTTGAGCTCAGGTAGCCATGAAGCAGAGACGGTACAGTATATACTGTTCATACTCAAACGAGTTAATAGCTATCATCTTCACGCCGGGTAGTACGACACCTGGTCCGGAGACGCTTGGCGCCGGAAAGCCGATACCACATGGTTAGCTTCGGCGAATGAGGTACTAACTCCAGAGGCGAGCTGTCTGACTGACCCCGTACCAGTGGAAATTCTGCTTCCGTATCAATGCTTCGACGCACATCAAATAGTTCCGCAACGGCAGAGCTGGGGGCTCCAGACGGTTTACCACAACACCACCGGATGATAAGTCTCATTAGGAGCTAGCCTAGTAGTCAATGTCCTCTACCAGCTCTCTGACTAGGCCATATCATGTCCCAGTCAGGTGGTGTCACTTACTCATTTCTGCATAGTGCGGCGAAACTCGCGACTAAAATAGTCACGCACAAGCTATGGCGGGCCCTCCAGGATCGGGTGGCGTACAGCGACTCAGTATCATGGTCATTGGATAAGGTGCCTCAGCCTTTCCATGGAAGCCGGCCGAAAGACTAAATATTAAAGTTGACCTTATTCTAAAGGTGACAGCTAGGCTAAGCTGGCTAAATTATACGTCCCGTTGCTTACATGGTACCAAATTTCTGTATTCGAAGAGAGCTGTTAAGTCTCTTAATATATGAGGGTGCGCACGCAAGGTCTTTTAATTA
seq00032   AGGTGGCACCAAAAACCGGTGAACTCGATACACGTCTTTAACCAAAGTGTTCCTAGGGCGGGCCACAGCTGACACTAAAGATCAAGTTAGTACGATTTCATGTAGTAAGGGGATTCGCACCCAAGATGGAGTCCTCTATTAACCCTACCGCAGAATGATCTGCTTGGCATCAAAAAGTAAGGGATTTACTCCACACTCTAGCCCAGCCCATGTTCTTTGCTACTGAAGATCTGTATGGTCGGCAAACGGTCCATCGAGACCAACGCACCACCTACGAGGTGCGAGTTAGCGACGCCCTTGAGTCTACCACCACCCAACGCAACCTGCTTATTACACGCTCCGATTTTGGGGAGGGACGGAAATAAACGTCGGGGGTAACTGCTCAGAGGTATAACCACGTGAGGTGATTCCCCTGTGTCTCGTAGGCCGGGGTCCATCGGATGGTTAATAAGATCCAGCTTTGATTAAGGGAATACGGTGGATGGGTCCACGTTTGAGTCGCCCGGGGAGGAACGTTGCACCACCCAGAAAGATATGGGGGAAGTAGATCAGTAGGGGCTGGCATGACATTGACCCGAGTTCGAACAAATGATTCCCAGTGCCGCGGTACTTAGGGGGATATTGCCGTTTCATGGCCTCAACACCCAGCTGAATAAGTGGCCTCGGAACGACCGCTTATTTATGTCAATCCGGCTTGAGATATAATGCGGACTACCGGGACGTAAGGGGGGAGATTTAAATTATCGTGCCGTTAAATTCTATCATGTTCGCTATTTGTTAACATCTCCATTGTGATGTCTTAGCAATTCGAATGATAGATAGGTGGGTGAAATGGTTCACTCGGGATGTGCACACCGGGACCCAGGGGCGCACCGGGCGGCCACGTTACGACAAAAGGATGCGTCCGATACCGCCCCATGCAAGGCCTTAGAACGCGCTCAAAAACGGGCTAGGTCCGTATGATGGATCTGCTAGAATCCGGGGGGCTGCTGGCAACAACGGATTACATTCGCCCCTTCCGTCTACCGTCTCTCAAGCACACTGAAATATACCCAACGTCTACCCAGGAAAACATCCGGTCAGTGCTCTGACCATGCCGCAATCTGCCTACGTTACTACTGTGGTGATGCTGTCGAGGTGCCCACATAAAGTTGCTTTAGCCTTCAATGTCAAGGAGGAACCACAGGTTTTCTACTATAGCGTCGTGAGGAACAATCCAGCTGCCTTTAGCAACGGAGACCCGTATGCCATCTTGCCACAGTGATGGTGTCAGGCACGATACCGAGTGGGATATCACCGGGACACCGCACCCTGTCATCGTGTTCGAAAAAGAATCATGGCGCGCGCCCACCAAAGGTAGCTATGCTAATAGAGCGCGTGCCCAACGCTATCTTTGTATCAAGAAATTGTAATATTCGTTCTGGGTACCCCTGCATTAAGCACCCAAGTCTCTTGGAGGTTCGTGATTAGAAATGCTAACAAACTTTTACGTATAGGGAGGACAAATGTACGATACATCAAAATGTTCTTGCAGGTCAGCTCAGCGCGAAATAGAATATGCAATGCCAGTATTTTGCAGGTTACTTGAGCTCAGGTAGCCATGAAGCAGAGACGGTACAGTATATACTGTTCATACTCAAACGAGTTAATAGCTATCATCTTCACGCCGGGTAGTACGACACCTGGTCCGGAGACACTTGGCGCCGGAAAGCCGATACCACATGGTTAGCTTCGGCGAATGAGGTACTAACTCCAGAGGCGAGCTGTCTGACTGACCCCGTACCAGTGGAAATTCTGCTTCCGTATCAATGCTTCGACGCACATCAAATAGTTCCGCAACGGCAGAGCTGGGGGCTCCAGACGGTTTACCACAACACCACCGGATGATAAGTCTCATTAGGAGCTAGCCTAGTAGTCAATGTCCTCTACCAGCTCTCTGCCTAGGCCATATCATGTCCCAGTCAGGTGGTGTCACTTACTCATTTCTGCATAGTGCGGCGAAACTCGCGACTAAAATAGTCACGCACAAGCTATGGCGGGCCCTCCAGGATCGGGTGGCGTACAGCGACTCAGTATCATGGTCATTGGATAAGGTGCCTCAGCCTTTCCATGGAAGCCGGCCGAAAGACTAAATATTAAAGTTGACCTTATTCTAAAGGTGACAGCTAGGCTAAGCTGGCTAAATTATACGTCCCGTTGCTTACATGGTACCAAATTTCTGTATTCGAAGAGAGCTGTTAAGTCTCTTAATATATGAGGGTGCGCACGCAAGGTCTTTTAATTA
seq00033   AGGTGGCACCAAAAACCGGTGAACTCGATACACGTCTTTAACCAAAGTGTTCCTAGGGCGGGCCACAGCTGACACTAAAGATCAAGTTAGTACGATTTCATGTAGTAAGGGGATTCGCACCCAAGATGGAGTCCTCTATTAACCCTACCGCAGAATGATCTGCTTGGCATCAAAAAGTAAGGGATTTACTCCACACTCTAGCCCAGCCCATGTTCTTTGCTACTGAAGATCTGTATGGTCGGCAAACGGTCCATCGAGACCAACGCACCACCTACGAGGTGCGAGTTAGCGACGCCCTTGAGTCTACCACCACCCAACGCAACCTGCTTATTACACGCTCCGATTTTGGGGAGGGACGGAAATAAACGTCGGGGGTAACTGCTCAGAGGTATAACCACGTGAGGTGATTCCCCTGTGTCTCGTAGGCCGGGGTCCATCGGATGGTTAATAAGATCCAGCTTTGATTAAGGGAATACGGTGGATGGGTCCACGTTTGAGTCGCCCGGGGAGGAACGTTGCACCACCCAGAAAGATATGGGGGAAGTAGATCAGTAGGGGCTGGCATGACATTGACCCGAGTTCGAACAAATGATTCCCAGTGCCGCGGTACTTAGGGGGATATTGCCTTTTCATGGCCTCAACACCCAGCTGAATAAGTGGCCTCGGAACGACCGCTTATTTATGTCAATCCGGCTTGAGATATAATGCGGACTACCGGGACGTAAGGGGGGAGATTTAAATTATCGTGCCGTTAAATTCTATCATGTTCGCTATTTGTTAACATCTCCATTGTGATGTCTTAGCAATTCGAATGATAGATAGGTGGGTGAAATGGTTCACTCGGGATGTGCACACCGGGACCCAGGGGCGCACCGGGCGGCCACGTTACGACAAAAGGATGCGTCCGATACCGCCCCATGCAAGGCCTTAGAACGCGCTCAAAAACGGGCTAGGTCCGTATGATGGATCTGCTAGAATCCGGGGGGCTGCTGGCAACAACGGATTACATTCGCCCCTTCCGTCTACCGTCTCTCAAGCACACTGAAATATACCCAACGTCTACCCAGGAAAACATCCGGTCAGTGCTCTGACCATGCCGCAATCTGCCTACGTTACTACTGTGGTGATGCTGTCGAGGTGCCCACATAAAGTTGCTTTAGCCTTCAATGTCAAGGAGGAACCACAGGTTTTCTACTATAGCGTCGTGAGGAACAATCCAGCTGCCTTTAGCAACGGAGACCCGTATGCCATCTTGCCACAGTGATGGTGTCAGGCACGATACCGAGTGGGATATCACCGGGACACCGCACCCTGTCATCGTGTTCGAAAAAGAATCATGGCGCGCGCCCACCAAAGGTAGCTATGCTAATAGAGCGCGTGCCCAACGCTATCTTTGTATCAAGAAATTGTAATATTCGTTCTGGGTACCCCTGCATTAAGCACCCAAGTCTCTTGGAGGTTCGTGATTAGAAATGCTAACAAACTTTTACGTATAGGGAGGACAAATGTACGATACATCAAAATGTTCTTGCAGGTCAGCTCAGCGCGAAATAGAATATGCAATGCCAGTATTTTGCAGGTTACTTGAGCTCAGGTAGCCATGAAGCAGAGACGGTACAGTATATACTGTTCATACTCAAACGAGTTAATAGCTATCATCTTCACGCCGGGTAGTACGACACCTGGTCCGGAGACACTTGGCGCCGGAAAGCCGATACCACATGGTTAGCTTCGGCGAATGAGGTACTAACTCCAGAGGCGAGCTGTCTGACTGACCCCGTACCAGTGGAAATTCTGCTTCCGTATCAATGCTTCGACGCACATCAAATAGTTCCGCAACGGCAGAGCTGGGGGCTCCAGACGGTTTACCACAACACCACCGGATGATAAGTCTCATTAGGAGCTAGCCTAGTAGTCAATGTCCTCTACCAGCTCTCTGCCTAGGCCATATCATGTCCCAGTCAGGTGGTGTCACTTACTCATTTCTGCATAGTGCGGCGAAACTCGCGACTAAAATAGTCACGCACAAGCTATGGCGGGCCCTCCAGGATCGGGTGGCGTACAGCGACTCAGTATCATGGTCATTGGATAAGGTGCCTCAGCCTTTCCATGGAAGCCGGCCGAAAGACTAAATATTAAAGTTGACCTTATTCTAAAGGTGACAGCTAGGCTAAGCTGGCTAAATTATACGTCCCGTTGCTTACATGGTACCAAATTTCTGTATTCGAAGAGAGCTGTTAAGTCTCTTAATATATGAGGGTGCGCACGCAAGGTCTTTTAATTA
