# Supplementary material for: How Good Are Indirect Tests at Detecting Recombination in Human mtDNA?
Source: G3 (Bethesda). 2013 Jul 1;3(7):1095–104. doi: 10.1534/g3.113.006510 (PMC3704238; doi:10.1534/g3.113.006510)
Supplement: Supporting Information [file supp_g3.113.006510_FileS2.gz › SequenceData/mtDNA_ratehet&popgrowth/0/3rdbase/Infiles/0_55-new.txt]

33 2284
seq00001   CTCGGTATAGATTCAGAGCTACTGATCACACTACAAGACCTAGAGTCAGCCTACCATTCCGTATCTAGTCCGCCAAAGGTCGGGATCCACCCACGTATACAGTCCTGCCGGGGACGGGACTCACCGCCTTGTCTATCGTTTAGTCGGACATTACCCGTGCTCTCTCTGGTGGCGGCGCAGTTTGCGTAGGAAAATCTACGCTATGATAATAGGCTAATACAGGTCAAGCGCGAGTTGGTAGATAAACCAAGGCGTGGAGTGCGACGCACGTCTCGCCCTAAGCTACAGAACGAGGGTTGAAGCATAAGCGCTCTGGACTGGGTATTATTTTAGAAGTGCTGTATAAATAAAGGATGGGAGCCGGCATGCGATTATGCTCTTCAACAGTATCTCAAACCGGTGCGGTCCGAAGACTCTTGACAACCATTTAACGGGGCTTAGTGGTTAAAAAGTCGGATGGCCGACCAGTGGTGTCCGAATGAATAATCTATGAACTCCGTCCTGCCGGCGCATGCCAGGGCCCAGACTACATATGCGCAAGTCCACTTGTCGCTATGGCTCGCAAACATTACAACTTGCCCCGATTTGAAAGCCGCAAGGAAGTCCACCCGTCGTGGCGTACGATACCGGGTACAACGCCCGTATGGCTCAATAAATAGCACACGTGATAAAATCGAATGATTCCGGCTTGTTTTAACTGGTGCAGCGAATACGAACCTCTTAATTGATAATGAATGACTCCTGAGGGGAGTCACTGAGTTGCTACTCATCTAAACGCTGGGAACATTTACAGGGCTATGTAGGAGCGGTGGGAATAAATTGGGGTGAGCCCCAAATATATTATGAGCATCGCAATCTTGTGTTCCCGGGACGTTCGTGAGTGGGCCACGATAATCCGCAATCTTCAGTAACACTGTCGCCGAAGAACTGTACTAAATAACTTTTTAGCACGAGCGCTGACGTTTTACGCTCCCCTTTAAATCGTGGAAGTCCATAAAGCCAGTCACGGACCGATACCATCTCCCATGCGGTTATTTCGTACGGTAGACATCACAATCTACGCCTGTGCGTGTTCCATCATAACGTAACACGGTCGGTCTACCAGACGGGTCATCCCCAGGGGGTAGGATGTCGGGTATGCGCTCCGTCAGATTTTCATTCTTGTCGAAGTCAACACCGGGAGGATTTTGTTCCTACACCGTATGATCGAAGGACATAATTTTAGTTGGAGCAGGGACTCTCGTAGTGTTAAGAGATAAACATACCGGTTGAGCTGTTTACTAGAGGCAACGCCGCCGACACCACCGGTGATTGCGATTAAGCACTATCACTCCACCTAGGGCCCGCCTCCTAGAGGCATGGCCTTCCGCAGGCTAGCACCTGCGTGTCTGCAGATAATATTGGCCCCCACGGTCCTACAGTGTACATGAGCGGCGCGGTTGACTTTAACGCAAGGGCACATCAGTCTATCACGGAGGTGGATAGTACAGGGTCGGATTGTAAACATACTTGGAAGGATCTCAGTGGTGGTAAGCTGAAAGTTTTCCCGTAAACCTCCGAAGTCGTAACAGGTTCGGGTGCAAATACTGAACAGCGCCGTGGTTACTCTGCGTATATGACGACGCCTTAGGCGACCCAGCAGCGGACGGATCCCAACTGGTATTTCCGACGGGTTGACGCACGCAACGTCACTCATATGGCCACCTACCGTCCACAGGATATAGGACTGTAGCTTATGATCTGCGTTATGGTTCGACAGGTCGTGCTTTAGTATAATTGAGGCCAGCAGATTGTGTCACGCGACCCGGAGGTACAGGCTACGGCGATGTTGAGGATCTATGTTAATGAAGTATGTCTCTCAATAGTTTACTGCTATTTAGAAGGAAACTTATTTCGGAAGCATTCTATAGCAGTAACATGACCGGCGTCCTAAGCTCTAAGATAGTGTGTAATCTCAAATTATGAATACCCAAAAAAGCAAGTCTGCCCGGGTGTGTTAGTTCAGGCGACAATACAATTATCGTGGTAAAACAGGCAAACTCGTCCGCAGAATCCGACAGAGTCTTAACAGTAATCCGTACTCGGTGCCCATAAGGTAACCTCGGTCACTGTGCGTAAAGGAATGCAGGGATGTCTCTCAGGTGCCAGGCGATGGACCTATCTTAGGAGAGGTAGGATATCTGCGAGCTCTGTAAGACAAAAGCTTCACGGGCGGAGGTCTCAGTATAGTCTTGTTGAGCCCGTCATCGCTTCATGACGCTCTAAGGTTTATCTACGCAAAATG
seq00002   CTCGGTATAGATTCAGAGCTACTGATCACACTACAAGACCTAGAGTCAGCCTACCATTCCGTATCTAGTCCGCCAAAGGTCGGGATCCACCCACGTATACAGTCCTGCCGGGGACGGGACTCACCGCCTTGTCTATCGTTTAGTCGGACATTACCCGTGCTCTCTCTGGTGGCGGCGCAGTTTGCGTAGGAAAATCTACGCTATGATAATAGGCTAATACAGGTCAAGCGCGAGTTGGTAGATAAACCAAGGCGTGGAGTGCGACGCACGTCTCGCCCTAAGCTACAGAACGAGGGTTGAAGCATAAGCGCTCTGGACTGGGTATTATTTTAGAAGTGCTGTATAAATAAAGGATGGGAGCCGGCATGCGATTATGCTCTTCAACAGTATCTCAAACCGGTGCGGTCCGAAGACTCTTGACAACCATTTAACGGGGCTTAGTGGTTAAAAAGTCGGATGGCCGACCAGTGGTGTCCGAATGAATAATCTATGAACTCCGTCCTGCCGGCGCATGCCAGGGCCCAGACTACATGTGCGCAAGTCCACTTGTCGCTATGGCTCGCAAACATTACAACTTGCCCCGATTTGAAAGCCGCAAGGAAGTCCACCCGTCGTGGCGTACGATACCGGGTACAACGCCCGTATGGCTCAATAAATAGCACACGTGATAAAATCGAATGATTCCGGCTTGTTTTAACTGGTGCAGCGAATACGAACCTCTTAATTGATAATGAATGACTCCTGAGGGGAGTCACTGAGTTGCTACTCATCTAAACGCTGGGAACATTTACAGGGCTATGTAGGAGCGGTGGGAATAAATTGGGGTGAGCCCCAAATATATTATGAGCATCGCAATCTTGTGTTCCCGGGACGTTCGTGAGTGGGCCACGATAATCCGCAATCTTCAGTAACACTGTCGCCGAAGAACTGTACTAAATAACTTTTTAGCACGAGCGCTGACGTTTTACGCTCCCCTTTAAATCGTGGAAGTCCATAAAGCCAGTCACGGACCGATACCATCTCCCATGCGGTTATTTCGTACGGTAGACATCACAATCTACGCCTGTGCGTGTTCCATCATAACGTAACACGGTCGGTCTACCAGACGGGTCATCCCCAGGGGGTAGGATGTCGGGTATGCGCTCCGTCAGATTTTCATTCTTGTCGAAGTCAACACCGGGAGGATTTTGTTCCTACACCGTATGATCGAAGGACATAATTTTAGTTGGAGCAGGGACTCTCGTAGTGTTAAGAGATAAACATACCGGTTGAGCTGTTTACTAGAGGCAACGCCGCCGACACCACCGGTGATTGCGATTAAGCACTATCACTCCACCTAGGGCCCGCCTCCTAGAGGCATGGCCTTCCGCAGGCTAGCACCTGCGTGTCTGCAGATAATATTGGCCCCCACGGTCCTACAGTGTACATGAGCGGCGCGGTTGACTTTAACGCAAGGGCACATCAGTCTATCACGGAGGTGGATAGTACAGGGTCGGATTGTAAACATACTTGGAAGGATCTCAGTGGTGGTAAGCTGAAAGTTTTCCCGTAAACCTCCGAAGTCGTAACAGGTTCGGGTGCAAATACTGAACAGCGCCGTGGTTACTCTGCGTATATGACGACGCCTTAGGCGACCCAGCAGCGGACGGATCCCAACTGGTATTTCCGACGGGTTGACGCACGCAACGTCACTCATATGGCCACCTACCGTCCACAGGATATAGGACTGTAGCTTATGATCTGCGTTATGGTTCGACAGGTCGTGCTTTAGTATAATTGAGGCCAGCAGATTGTGTCACGCGACCCGGAGGTACAGGCTACGGCGATGTTGAGGATCTATGTTAATGAAGTATGTCTCTCAATAGTTTACTGCTATTTAGAAGGAAACTTATTTCGGAAGCATTCTATAGCAGTAACATGACCGGCATCCTAAGCTCTAAGATAGTGTGTAATCTCAAATTATGAATACCCAAAAAAGCAAGTCTGCCCGGGTGTGTTAGTTCAGGCGACAATACAATTATCGTGGTAAAACAGGCAAACTCGTCCGCAGAATCCGACAGAGTCTTAACAGTAATCCGTACTCGGTGCCCATAAGGTAACCTCGGTCACTGTGCGTAAAGGAATGCAGGGATGTCTCTCAGGTGCCAGGCGATGGACCTATCTTAGGAGAGGTAGGATATCTGCGAGCTCTGTAAGACAAAAGCTTCACGGGCGGAGGTCTCAGTATAGTCTTGTTGAGCCCGTCATCGCTTCATGACGCTCTAAGGTTTATCTACGCAAAATG
seq00003   CTCGGTATAGATTCAGAGCTACTGATCACACTACAAGACCTAGAGTCAGCCTACCATTCCGTATCTAGTCCGCCAAAGGTCGGGATCCACCCACGTATACAGTCCTGCCGGGGACGGGACTCACCGCCTTGTCTATCGTTTAGTCGGACATTACCCGTGCTCTCTCTGGTGGCGGCGCAGTTTGCGTAGGAAAATCTACGCTATGATAATAGGCTAATACAGGTCAAGCGCGAGTTGGTAGATAAACCAAGGCGTGGAGTGCGACGCACGTCTCGCCCTAAGCTACAGAACGAGGGTTGAAGCATAAGCGCTCTGGACTGGGTATTATTTTAGAAGTGCTGTATAAATAAAGGATGGGAGCCGGCATGCGATTATGCTCTTCAACAGTATCTCAAACCGGTGCGGTCCGAAGACTCTTGACAACCATTTAACGGGGCTTAGTGGTTAAAAAGTCGGATGGCCGACCAGTGGTGTCCGAATGAATAATCTATGAACTCCGTCCTGCCGGCGCATGCCAGGGCCCAGACTACATATGCGCAAGTCCACTTGTCGCTATGGCTCGCAAACATTACAACTTGCCCCGATTTGAAAGCCGCAAGGAAGTCCACCCGTCGTGGCGTACGATACCGGGTACAACGCCCGTATGGCTCAATAAATAGCACACGTGATAAAATCGAATGATTCCGGCTTGTTTTAACTGGTGCAGCGAATACGAACCTCTTAATTGATAATGAATGACTCCCGAGGGGAGTCACTGAGTTGCTACTCATCTAAACGCTGGGAACATTTACAGGGCTATGTAGGAGCGGTGGGAATAAATTGGGGTGAGCCCCAAATATATTATGAGCATCGCAATCTTGTGTTCCCGGGACGTTCGTGAGTGGGCCACGATAATCCGCAATCTTCAGTAACACTGTCGCCGAAGAACTGTACTAAATAACTTTTTAGCACGAGCGCTGACGTTTTACGCTCCCCTTTAAATCGTGGAAGTCCATAAAGCCAGTCACGGACCGATACCATCTCCCATGCGGTTATTTCGTACGGTAGACATCACAATCTACGCCTGTGCGTGTTCCATCATAACGTAACACGGTCGGTCTACCAGACGGGTCATCCCCAGGGGGTAGGATGTCGGGTATGCGCTCCGTCAGATTTTCATTCTTGTCGAAGTCAACACCGGGAGGATTTTGTTCCTACACCGTATGATCGAAGGACATAATTTTAGTTGGAGCAGGGACTCTCGTAGTGTTAAGAGATAAACATACCGGTTGAGCTGTTTACTAGAGGCAACGCCGCCGACACCACCGGTGATTGCGATTAAGCACTATCACTCCACCTAGGGCCCGCCTCCTAGAGGCATGGCCTTCCGCAGGCTAGCACCTGCGTGTCTGCAGATAATATTGGCCCCCACGGTCCTACAGTGTACATGAGCGGCGCGGTTGACTTTAACGCAAGGGCACATCAGTCTATCACGGAGGTGGATAGTACAGGGTCGGATTGTAAACATACTTGGAAGGATCTCAGTGGTGGTAAGCTGAAAGTTTTCCCGTAAACCTCCGAAGTCGTAACAGGTTCGGGTGCAAATACTGAACAGCGCCGTGGTTACTCTGCGTATATGACGACGCCTTAGGCGACCCAGCAGCGGACGGATCCCAACTGGTATTTCCGACGGGTTGACGCACGCAACGTCACTCATATGGCCACCTACCGTCCACAGGATATAGGACTGTAGCTTATGATCTGCGTTATGGTTCGACAGGTCGTGCTTTAGTATAATTGAGGCCAGCAGATTGTGTCACGCGACCCGGAGGTACAGGCTACGGCGATGTTGAGGATCTATGTTAATGAAGTATGTCTCTCAATAGTTTACTGCTATTTAGAAGGAAACTTATTTCGGAAGCATTCTATAGCAGTAACATGACCGGCGTCCTAAGCTCTAAGATAGTGTGTAATCTCAAATTATGAATACCCAAAAAAGCAAGTCTGCCCGGGTGTGTTAGTTCAGGCGACAATACAATTATCGTGGTAAAACAGGCAAACTCGTCCGCAGAATCCGACAGAGTCTTAACAGTAATCCGTACTCGGTGCCCATAAGGTAACCTCGGTCACTGTGCGTAAAGGAATGCAGGGATGTCTCTCAGGTGCCAGGCGATGGACCTATCTTAGGAGAGGTAGGATATCTGCGAGCTCTGTAAGACAAAAGCTTCACGGGCGGAGGTCTCAGTATAGTCTTGTTGAGCCCGTCATCGCTTCATGACGCTCTAAGGTTTATCTACGCAAAATG
seq00004   CTCGGTATAGATTCAGAGCTACTGATCACACTACAAGACCTAGAGTCAGCCTACCATTCCGTATCTAGTCCGCCAAAGGTCGGGATCCACCCACGTATACAGTCCTGCCGGGGACGGGACTCACCGCCTTGTCTATCGTTTAGTCGGACATTACCCGTGCTCTCTCTGGTGGCGGCGCAGTTTGCGTAGGAAAATCTACGCTATGATAATAGGCTAATACAGGTCAAGCGCGAGTTGGTAGATAAACCAAGGCGTGGAGTGCGACGCACGTCTCGCCCTAAGCTACAGAACGAGGGTTGAAGCATAAGCGCTCTGGACTGGGTATTATTTTAGAAGTGCTGTATAAATAAAGGATGGGAGCCGGCATGCGATTATGCTCTTCAACAGTATCTCAAACCGGTGCGGTCCGAAGACTCTTGACAACCATTTAACGGGGCTTAGTGGTTAAAAAGTCGGATGGCCGACCAGTGGTGTCCGAATGAATAATCTATGAACTCCGTCCTGCCGGCGCATGCCAGGGCCCAGACTACATATGCGCAAGTCCACTTGTCGCTATGGCTCGCAAACATTACAACTTGCCCCGATTTGAAAGCCGCAAGGAAGTCCACCCGTCGTGGCGTACGATACCGGGTACAACGCCCGTATGGCTCAATAAATAGCACACGTGATAAAATCGAATGATTCCGGCTTGTTTTAACTGGTGCAGCGAATACGAACCTCTTAATTGATAATGAATGACTCCCGAGGGGAGTCACTGAGTTGCTACTCATCTAAACGCTGGGAACATTTACAGGGCTATGTAGGAGCGGTGGGAATAAATTGGGGTGAGCCCCAAATATATTATGAGCATCGCAATCTTGTGTTCCCGGGACGTTCGTGAGTGGGCCACGATAATCCGCAATCTTCAGTAACACTGTCGCCGAAGAACTGTACTAAATAACTTTTTAGCACGAGCGCTGACGTTTTACGCTCCCCTTTAAATCGTGGAAGTCCATAAAGCCAGTCACGGACCGATACCATCTCCCATGCGGTTATTTCGTACGGTAGACATCACAATCTACGCCTGTGCGTGTTCCATCATAACGTAACACGGTCGGTCTACCAGACGGGTCATCCCCAGGGGGTAGGATGTCGGGTATGCGCTCCGTCAGATTTTCATTCTTGTCGAAGTCAACACCGGGAGGATTTTGTTCCTACACCGTATGATCGAAGGACATAATTTTAGTTGGAGCAGGGACTCTCGTAGTGTTAAGAGATAAACATACCGGTTGAGCTGTTTACTAGAGGCAACGCCGCCGACACCACCGGTGATTGCGATTAAGCACTATCACTCCACCTAGGGCCCGCCTCCTAGAGGCATGGCCTTCCGCAGGCTAGCACCTGCGTGTCTGCAGATAATATTGGCCCCCACGGTCCTACAGTGTACATGAGCGGCGCGGTTGACTTTAACGCAAGGGCACATCAGTCTATCACGGAGGTGGATAGTACAGGGTCGGATTGTAAACATACTTGGAAGGATCTCAGTGGTGGTAAGCTGAAAGTTTTCCCGTAAACCTCCGAAGTCGTAACAGGTTCGGGTGCAAATACTGAACAGCGCCGTGGTTACTCTGCGTATATGACGACGCCTTAGGCGACCCAGCAGCGGACGGATCCCAACTGGTATTTCCGACGGGTTGACGCACGCAACGTCACTCATATGGCCACCTACCGTCCACAGGATATAGGACTGTAGCTTATGATCTGCGTTATGGTTCGACAGGTCGTGCTTTAGTATAATTGAGGCCAGCAGATTGTGTCACGCGACCCGGAGGTACAGGCTACGGCGATGTTGAGGATCTATGTTAATGAAGTATGTCTCTCAATAGTTTACTGCTATTTAGAAGGAAACTTATTTCGGAAGCATTCTATAGCAGTAACATGACCGGCGTCCTAAGCTCTAAGATAGTGTGTAATCTCAAATTATGAATACCCAAAAAAGCAAGTCTGCCCGGGTGTGTTAGTTCAGGCGACAATACAATTATCGTGGTAAAACAGGCAAACTCGTCCGCAGAATCCGACAGAGTCTTAACAGTAATCCGTACTCGGTGCCCATAAGGTAACCTCGGTCACTGTGCGTAAAGGAATGCAGGGATGTCTCTCAGGTGCCAGGCGATGGACCTATCTTAGGAGAGGTAGGATATCTGCGAGCTCTGTAAGACAAAAGCTTCACGGGCGGAGGTCTCAGTATAGTCTTGTTGAGCCCGTCATCGCTTCATGACGCTCTAAGGTTTATCTACGCAAAATG
seq00005   CTCGGTATAGATTCAGAGCTACTGATCACACTACAAGACCTAGAGTCAGCCTACCATTCCGTATCTAGTCCGCCAAAGGTCGGGATCCACCCACGTATACAGTCCTGCCGGGGACGGGACTCACCGCCTTGTCTATCGTTTAGTCGGACATTACCCGTGCTCTCTCTGGTGGCGGCGCAGTTTGCGTAGGAAAATCTACGCTATGATAATAGGCTAATACAGGTCAAGCGCGAGTTGGTAGATAAACCAAGGCGTGGAGTGCGACGCACGTCTCGCCCTAAGCTACAGAACGAGGGTTGAAGCATAAGCGCTCTGGACTGGGTATTATTTTAGAAGTGCTGTATAAATAAAGGATGGGAGCCGGCATGCGATTATGCTCTTCAACAGTATCTCAAACCGGTGCGGTCCGAAGACTCTTGACAACCATTTAACGGGGCTTAGTGGTTAAAAAGTCGGATGGCCGACCAGTGGTGTCCGAATGAATAATCTATGAACTCCGTCCTGCCGGCGCATGCCAGGGCCCAGACTACATGTGCGCAAGTCCACTTGTCGCTATGGCTCGCAAACATTACAACTTGCCCCGATTTGAAAGCCGCAAGGAAGTCCACCCGTCGTGGCGTACGATACCGGGTACAACGCCCGTATGGCTCAATAAATAGCACACGTGATAAAATCGAATGATTCCGGCTTGTTTTAACTGGTGCAGCGAATACGAACCTCTTAATTGATAATGAATGACTCCTGAGGGGAGTCACTGAGTTGCTACTCATCTAAACGCTGGGAACATTTACAGGGCTATGTAGGAGCGGTGGGAATAAATTGGGGTGAGCCCCAAATATATTATGAGCATCGCAATCTTGTGTTCCCGGGACGTTCGTGAGTGGGCCACGATAATCCGCAATCTTCAGTAACACTGTCGCCGAAGAACTGTACTAAATAACTTTTTAGCACGAGCGCTGACGTTTTACGCTCCCCTTTAAATCGTGGAAGTCCATAAAGCCAGTCACGGACCGATACCATCTCCCATGCGGTTATTTCGTACGGTAGACATCACAATCTACGCCTGTGCGTGTTCCATCATAACGTAACACGGTCGGTCTACCAGACGGGTCATCCCCAGGGGGTAGGATGTCGGGTATGCGCTCCGTCAGATTTTCATTCTTGTCGAAGTCAACACCGGGAGGATTTTGTTCCTACACCGTATGATCGAAGGACATAATTTTAGTTGGAGCAGGGACTCTCGTAGTGTTAAGAGATAAACATACCGGTTGAGCTGTTTACTAGAGGCAACGCCGCCGACACCACCGGTGATTGCGATTAAGCACTATCACTCCACCTAGGGCCCGCCTCCTAGAGGCATGGCCTTCCGCAGGCTAGCACCTGCGTGTCTGCAGATAATATTGGCCCCCACGGTCCTACAGTGTACATGAGCGGCGCGGTTGACTTTAACGCAAGGGCACATCAGTCTATCACGGAGGTGGATAGTACAGGGTCGGATTGTAAACATACTTGGAAGGATCTCAGTGGTGGTAAGCTGAAAGTTTTCCCGTAAACCTCCGAAGTCGTAACAGGTTCGGGTGCAAATACTGAACAGCGCCGTGGTTACTCTGCGTATATGACGACGCCTTAGGCGACCCAGCAGCGGACGGATCCCAACTGGTATTTCCGACGGGTTGACGCACGCAACGTCACTCATATGGCCACCTACCGTCCACAGGATATAGGACTGTAGCTTATGATCTGCGTTATGGTTCGACAGGTCGTGCTTTAGTATAATTGAGGCCAGCAGATTGTGTCACGCGACCCGGAGGTACAGGCTACGGCGATGTTGAGGATCTATGTTAATGAAGTATGTCTCTCAATAGTTTACTGCTATTTAGAAGGAAACTTATTTCGGAAGCATTCTATAGCAGTAACATGACCGGCATCCTAAGCTCTAAGATAGTGTGTAATCTCAAATTATGAATACCCAAAAAAGCAAGTCTGCCCGGGTGTGTTAGTTCAGGCGACAATACAATTATCGTGGTAAAACAGGCAAACTCGTCCGCAGAATCCGACAGAGTCTTAACAGTAATCCGTACTCGGTGCCCATAAGGTAACCTCGGTCACTGTGCGTAAAGGAATGCAGGGATGTCTCTCAGGTGCCAGGCGATGGACCTATCTTAGGAGAGGTAGGATATCTGCGAGCTCTGTAAGACAAAAGCTTCACGGGCGGAGGTCTCAGTATAGTCTTGTTGAGCCCGTCATCGCTTCATGACGCTCTAAGGTTTATCTACGCAAAATG
seq00006   CTCGGTATAGATTCAGAGCTACTGATCACACTACAAGACCTAGAGTCAGCCTACCATTCCGTATCTAGTCCGCCAAAGGTCGGGATCCACCCACGTATACAGTCCTGCCGGGGACGGGACTCACCGCCTTGTCTATCGTTTAGTCGGACATTACCCGTGCTCTCTCTGGTGGCGGCGCAGTTTGCGTAGGAAAATCTACGCTATGATAATAGGCTAATACAGGTCAAGCGCGAGTTGGTAGATAAACCAAGGCGTGGAGTGCGACGCACGTCTCGCCCTAAGCTACAGAACGAGGGTTGAAGCATAAGCGCTCTGGACTGGGTATTATTTTAGAAGTGCTGTATAAATAAAGGATGGGAGCCGGCATGCGATTATGCTCTTCAACAGTATCTCAAACCGGTGCGGTCCGAAGACTCTTGACAACCATTTAACGGGGCTTAGTGGTTAAAAAGTCGGATGGCCGACCAGTGGTGTCCGAATGAATAATCTATGAACTCCGTCCTGCCGGCGCATGCCAGGGCCCAGACTACATATGCGCAAGTCCACTTGTCGCTATGGCTCGCAAACATTACAACTTGCCCCGATTTGAAAGCCGCAAGGAAGTCCACCCGTCGTGGCGTACGATACCGGGTACAACGCCCGTATGGCTCAATAAATAGCACACGTGATAAAATCGAATGATTCCGGCTTGTTTTAACTGGTGCAGCGAATACGAACCTCTTAATTGATAATGAATGACTCCTGAGGGGAGTCACTGAGTTGCTACTCATCTAAACGCTGGGAACATTTACAGGGCTATGTAGGAGCGGTGGGAATAAATTGGGGTGAGCCCCAAATATATTATGAGCATCGCAATCTTGTGTTCCCGGGACGTTCGTGAGTGGGCCACGATAATCCGCAATCTTCAGTAACACTGTCGCCGAAGAACTGTACTAAATAACTTTTTAGCACGAGCGCTGACGTTTTACGCTCCCCTTTAAATCGTGGAAGTCCATAAAGCCAGTCACGGACCGATACCATCTCCCATGCGGTTATTTCGTACGGTAGACATCACAATCTACGCCTGTGCGTGTTCCATCATAACGTAACACGGTCGGTCTACCAGACGGGTCATCCCCAGGGGGTAGGATGTCGGGTATGCGCTCCGTCAGATTTTCATTCTTGTCGAAGTCAACACCGGGAGGATTTTGTTCCTACACCGTATGATCGAAGGACATAATTTTAGTTGGAGCAGGGACTCTCGTAGTGTTAAGAGATAAACATACCGGTTGAGCTGTTTACTAGAGGCAACGCCGCCGACACCACCGGTGATTGCGATTAAGCACTATCACTCCACCTAGGGCCCGCCTCCTAGAGGCATGGCCTTCCGCAGGCTAGCACCTGCGTGTCTGCAGATAATATTGGCCCCCACGGTCCTACAGTGTACATGAGCGGCGCGGTTGACTTTAACGCAAGGGCACATCAGTCTATCACGGAGGTGGATAGTACAGGGTCGGATTGTAAACATACTTGGAAGGATCTCAGTGGTGGTAAGCTGAAAGTTTTCCCGTAAACCTCCGAAGTCGTAACAGGTTCGGGTGCAAATACTGAACAGCGCCGTGGTTACTCTGCGTATATGACGACGCCTTAGGCGACCCAGCAGCGGACGGATCCCAACTGGTATTTCCGACGGGTTGACGCACGCAACGTCACTCATATGGCCACCTACCGTCCACAGGATATAGGACTGTAGCTTATGATCTGCGTTATGGTTCGACAGGTCGTGCTTTAGTATAATTGAGGCCAGCAGATTGTGTCACGCGACCCGGAGGTACAGGCTACGGCGATGTTGAGGATCTATGTTAATGAAGTATGTCTCTCAATAGTTTACTGCTATTTAGAAGGAAACTTATTTCGGAAGCATTCTATAGCAGTAACATGACCGGCGTCCTAAGCTCTAAGATAGTGTGTAATCTCAAATTATGAATACCCAAAAAAGCAAGTCTGCCCGGGTGTGTTAGTTCAGGCGACAATACAATTATCGTGGTAAAACAGGCAAACTCGTCCGCAGAATCCGACAGAGTCTTAACAGTAATCCGTACTCGGTGCCCATAAGGTAACCTCGGTCACTGTGCGTAAAGGAATGCAGGGATGTCTCTCAGGTGCCAGGCGATGGACCTATCTTAGGAGAGGTAGGATATCTGCGAGCTCTGTAAGACAAAAGCTTCACGGGCGGAGGTCTCAGTATAGTCTTGTTGAGCCCGTCATCGCTTCATGACGCTCTAAGGTTTATCTACGCAAAATG
seq00007   CTCGGTATAGATTCAGAGCTACTGATCACACTACAAGACCTAGAGTCAGCCTACCATTCCGTATCTAGTCCGCCAAAGGTCGGGATCCACCCACGTATACAGTCCTGCCGGGGACGGGACTCACCGCCTTGTCTATCGTTTAGTCGGACATTACCCGTGCTCTCTCTGGTGGCGGCGCAGTTTGCGTAGGAAAATCTACGCTATGATAATAGGCTAATACAGGTCAAGCGCGAGTTGGTAGATAAACCAAGGCGTGGAGTGCGACGCACGTCTCGCCCTAAGCTACAGAACGAGGGTTGAAGCATAAGCGCTCTGGACTGGGTATTATTTTAGAAGTGCTGTATAAATAAAGGATGGGAGCCGGCATGCGATTATGCTCTTCAACAGTATCTCAAACCGGTGCGGTCCGAAGACTCTTGACAACCATTTAACGGGGCTTAGTGGTTAAAAAGTCGGATGGCCGACCAGTGGTGTCCGAATGAATAATCTATGAACTCCGTCCTGCCGGCGCATGCCAGGGCCCAGACTACATATGCGCAAGTCCACTTGTCGCTATGGCTCGCAAACATTACAACTTGCCCCGATTTGAAAGCCGCAAGGAAGTCCACCCGTCGTGGCGTACGATACCGGGTACAACGCCCGTATGGCTCAATAAATAGCACACGTGATAAAATCGAATGATTCCGGCTTGTTTTAACTGGTGCAGCGAATACGAACCTCTTAATTGATAATGAATGACTCCTGAGGGGAGTCACTGAGTTGCTACTCATCTAAACGCTGGGAACATTTACAGGGCTATGTAGGAGCGGTGGGAATAAATTGGGGTGAGCCCCAAATATATTATGAGCATCGCAATCTTGTGTTCCCGGGACGTTCGTGAGTGGGCCACGATAATCCGCAATCTTCAGTAACACTGTCGCCGAAGAACTGTACTAAATAACTTTTTAGCACGAGCGCTGACGTTTTACGCTCCCCTTTAAATCGTGGAAGTCCATAAAGCCAGTCACGGACCGATACCATCTCCCATGCGGTTATTTCGTACGGTAGACATCACAATCTACGCCTGTGCGTGTTCCATCATAACGTAACACGGTCGGTCTACCAGACGGGTCATCCCCAGGGGGTAGGATGTCGGGTATGCGCTCCGTCAGATTTTCATTCTTGTCGAAGTCAACACCGGGAGGATTTTGTTCCTACACCGTATGATCGAAGGACATAATTTTAGTTGGAGCAGGGACTCTCGTAGTGTTAAGAGATAAACATACCGGTTGAGCTGTTTACTAGAGGCAAAGCCGCCGACACCACCGGTGATTGCGATTAAGCACTATCACTCCACCTAGGGCCCGCCTCCTAGAGGCATGGCCTTCCGCAGGCTAGCACCTGCGTGTCTGCAGATAATATTGGCCCCCACGGTCCTACAGTGTACATGAGCGGCGCGGTTGACTTTAACGCAAGGGCACATCAGTCTATCACGGAGGTGGATAGTACAGGGTCGGATTGTAAACATACTTGGAAGGATCTCAGTGGTGGTAAGCTGAAAGTTTTCCCGTAAACCTCCGAAGTCGTAACAGGTTCGGGTGCAAATACTGAACAGCGCCGTGGTTACTCTGCGTATATGACGACGCCTTAGGCGACCCAGCAGCGGACGGATCCCAACTGGTATTTCCGACGGGTTGACGCACGCAACGTCACTCATATGGCCACCTACCGTCCACAGGATATAGGACTGTAGCTTATGATCTGCGTTATGGTTCGACAGGTCGTGCTTTAGTATAATTGAGGCCAGCAGATTGTGTCACGCGACCCGGAGGTACAGGCTACGGCGATGTTGAGGATCTATGTTAATGAAGTATGTCTCTCAATAGTTTACTGCTATTTAGAAGGAAACTTATTTCGGAAGCATTCTATAGCAGTAACATGACCGGCGTCCTAAGCTCTAAGATAGTGTGTAATCTCAAATTATGAATACCCAAAAAAGCAAGTCTGCCCGGGTGTGTTAGTTCAGGCGATAATACAATTATCGTGGTAAAACAGGCAAACTCGTCCGCAGAATCCGACAGAGTCTTAACAGTAATCCGTACTCGGTGCCCATAAGGTAACCTCGGTCACTGTGCGTAAAGGAATGCAGGGATGTCTCTCAGGTGCCAGGCGATGGACCTATCTTAGGAGAGGTAGGATATCTGCGAGCTCTGTAAGACAAAAGCTTCACGGGCGGAGGTCTCAGTATAGTCTTGTTGAGCCCGTCATCGCTTCATGACGCTCTAAGGTTTATCTACGCAAAATG
seq00008   CTCGGTATAGATTCAGAGCTACTGATCACACTACAAGACCTAGAGTCAGCCTACCATTCCGTATCTAGTCCGCCAAAGGTCGGGATCCAGCCACGTATACAGTCCTGCCGGGGACGGGACTCACCGCCTTGTCTATCGTTTAGTCGGACATTACCCGTGCTCTCTCTGGTGGCGGCGCAGTTTGCGTAGGAAAATCTACGCTATGATAATAGGCTAATACAGGTCAAGCGCGAGTTGGTAGATAAACCAAGGCGTGGAGTGCGACGCACGTCTCGCCCTAAGCTACAGAACGAGGGTTGAAGCATAAGCGCTCTGGACTGGGTATTATTTTAGAAGTGCTGTATAAATAAAGGATGGGAGCCGGCATGCGATTATGCTCTTCAACAGTATCTCAAACCGGTGCGGTCCGAAGACTCTTGACAACCATTTAACGGGGCTTAGTGGTTAAAAAGTCGGATGGCCGACCAGTGGTGTCCGAATGAATAATCTATGAACTCCGTCCTGCCGGCGCATGCCAGGGCCCAGACTACATATGCGCAAGTCCACTTGTCGCTATGGCTCGCAAACATTACAACTTGCCCCGATTTGAAAGCCGCAAGGAAGTCCACCCGTCGTGGCGTACGATACCGGGTACAACGCCCGTATGGCTCAATAAATAGCACACGTGATAAAATCGAATGATTCCGGCTTGTTTTAACTGGTGCAGCGAATACGAACCTCTTAATTGATAATGAATGACTCCTGAGGGGAGTCACTGAGTTGCTACTCATCTAAACGCTGGGAACATTTACAGGGCTATGTAGGAGCGGTGGGAATAAATTGGGGTGAGCCCCAAATATATTATGAGCATCGCAATCTTGTGTTCCCGGGACGTTCGTGAGTGGGCCACGATAATCCGCAATCTTCAGTAACACTGTCGCCGAAGAACTGTACTAAATAACTTTTTAGCACGAGCGCTGACGTTTTACGCTCCCCTTTAAATCGTGGAAGTCCATAAAGCCAGTCACGGACCGATACCATCTCCCATGCGGTTATTTCGTACGGTAGACATCACAATCTACGCCTGTGCGTGTTCCATCATAACGTAACACGGTCGGTCTACCAGACGGGTCATCCCCAGGGGGTAGGATGTCGGGTATGCGCTCCGTCAGATTTTCATTCTTGTCGAAGTCAACACCGGGAGGATTTTGTTCCTACACCGTATGATCGAAGGACATAATTTTAGTTGGAGCAGGGACTCTCGTAGTGTTAAGAGATAAACATACCGGTTGAGCTGTTTACTAGAGGCAACGCCGCCGACACCACCGGTGATTGCGATTAAGCACTATCACTCCACCTAGGGCCCGCCTCCTAGAGGCATGGCCTTCCGCAGGCTAGCACCTGCGTGTCTGCAGATAATATTGGCCCCCACGGTCCTACAGTGTACATGAGCGGCGCGGTTGACTTTAACGCAAGGGCACATCAGTCTATCACGGAGGTGGATAGTACAGGGTCGGATTGTAAACATACTTGGAAGGATCTCAGTGGTGGTAAGCTGAAAGTTTTCCCGTAAACCTCCGAAGTCGTAACAGGTTCGGGTGCAAATACTGAACAGCGCCGTGGTTACTCTGCGTATATGACGACGCCTTAGGCGACCCAGCAGCGGACGGATCCCAACTGGTATTTCCGACGGGTTGACGCACGCAACGTCACTCATATGGCCACCTACCGTCCACAGGATATAGGACTGTAGCTTATGATCTGCGTTATGGTTCGACAGGTCGTGCTTTAGTATAATTGAGGCCAGCAGATTGTGTCACGCGACCCGGAGGTACAGGCTACGGCGATGTTGAGGATCTATGTTAATGAAGTATGTCTCTCAATAGTTTACTGCTATTTAGAAGGAAACTTATTTCGGAAGCATTCTATAGCAGTAACATGACCGGCGTCCTAAGCTCTAAGATAGTGTGTAATCTCAAATTATGAATACCCAAAAAAGCAAGTCTGCCCGGGTGTGTTAGTTCAGGCGACAATACAATTATCGTGGTAAAACAGGCAAACTCGTCCGCAGAATCCGACAGAGTCTTAACAGTAATCCGTACTCGGTGCCCATAAGGTAACCTCGGTCACTGTGCGTAAAGGAATGCAGGGATGTCTCTCAGGTGCCAGGCGATGGACCTATCTTAGGAGAGGTAGGATATCTGCGAGCTCTGTAAGACAAAAGCTTCACGGGCGGAGGTCTCAGTATAGTCTTGTTGAGCCCGTCATCGCTTCATGACGCTCTAAGGTTTATCTACGCAAAATG
seq00009   CTCGGTATAGATTCAGAGCTACTGATCACACTACAAGACCTAGAGTCAGCCTACCATTCCGTATCTAGTCCGCCAAAGGTCGGGATCCACCCACGTATACAGTCCTGCCGGGGACGGGACTCACCGCCTTGTCTATCGTTTAGTCGGACATTACCCGTGCTCTCTCTGGTGGCGGCGCAGTTTGCGTAGGAAAATCTACGCTATGATAATAGGCTAATACAGGTCAAGCGCGAGTTGGTAGATAAACCAAGGCGTGGAGTGCGACGCACGTCTCGCCCTAAGCTACAGAACGAGGGTTGAAGCATAAGCGCTCTGGACTGGGTATTATTTTAGAAGTGCTGTATAAATAAAGGATGGGAGCCGGCATGCGATTATGCTCTTCAACAGTATCTCAAACCGGTGCGGTCCGAAGACTCTTGACAACCATTTAACGGGGCTTAGTGGTTAAAAAGTCGGATGGCCGACCAGTGGTGTCCGAATGAATAATCTATGAACTCCGTCCTGCCGGCGCATGCCAGGGCCCAGACTACATATGCGCAAGTCCACTTGTCGCTATGGCTCGCAAACATTACAACTTGCCCCGATTTGAAAGCCGCAAGGAAGTCCACCCGTCGTGGCGTACGATACCGGGTACAACGCCCGTATGGCTCAATAAATAGCACACGTGATAAAATCGAATGATTCCGGCTTGTTTTAACTGGTGCAGCGAATACGAACCTCTTAATTGATAATGAATGACTCCTGAGGGGAGTCACTGAGTTGCTACTCATCTAAACGCTGGGAACATTTACAGGGCTATGTAGGAGCGGTGGGAATAAATTGGGGTGAGCCCCAAATATATTATGAGCATCGCAATCTTGTGTTCCCGGGACGTTCGTGAGTGGGCCACGATAATCCGCAATCTTCAGTAACACTGTCGCCGAAGAACTGTACTAAATAACTTTTTAGCACGAGCGCTGACGTTTTACGCTCCCCTTTAAATCGTGGAAGTCCATAAAGCCAGTCACGGACCGATACCATCTCCCATGCGGTTATTTCGTACGGTAGACATCACAATCTACGCCTGTGCGTGTTCCATCATAACGTAACACGGTCGGTCTACCAGACGGGTCATCCCCAGGGGGTAGGATGTCGGGTATGCGCTCCGTCAGATTTTCATTCTTGTCGAAGTCAACACCGGGAGGATTTTGTTCCTACACCGTATGATCGAAGGACATAATTTTAGTTGGAGCAGGGACTCTCGTAGTGTTAAGAGATAAACATACCGGTTGAGCTGTTTACTAGAGGCAAAGCCGCCGACACCACCGGTGATTGCGATTAAGCACTATCACTCCACCTAGGGCCCGCCTCCTAGAGGCATGGCCTTCCGCAGGCTAGCACCTGCGTGTCTGCAGATAATATTGGCCCCCACGGTCCTACAGTGTACATGAGCGGCGCGGTTGACTTTAACGCAAGGGCACATCAGTCTATCACGGAGGTGGATAGTACAGGGTCGGATTGTAAACATACTTGGAAGGATCTCAGTGGTGGTAAGCTGAAAGTTTTCCCGTAAACCTCCGAAGTCGTAACAGGTTCGGGTGCAAATACTGAACAGCGCCGTGGTTACTCTGCGTATATGACGACGCCTTAGGCGACCCAGCAGCGGACGGATCCCAACTGGTATTTCCGACGGGTTGACGCACGCAACGTCACTCATATGGCCACCTACCGTCCACAGGATATAGGACTGTAGCTTATGATCTGCGTTATGGTTCGACAGGTCGTGCTTTAGTATAATTGAGGCCAGCAGATTGTGTCACGCGACCCGGAGGTACAGGCTACGGCGATGTTGAGGATCTATGTTAATGAAGTATGTCTCTCAATAGTTTACTGCTATTTAGAAGGAAACTTATTTCGGAAGCATTCTATAGCAGTAACATGACCGGCGTCCTAAGCTCTAAGATAGTGTGTAATCTCAAATTATGAATACCCAAAAAAGCAAGTCTGCCCGGGTGTGTTAGTTCAGGCGATAATACAATTATCGTGGTAAAACAGGCAAACTCGTCCGCAGAATCCGACAGAGTCTTAACAGTAATCCGTACTCGGTGCCCATAAGGTAACCTCGGTCACTGTGCGTAAAGGAATGCAGGGATGTCTCTCAGGTGCCAGGCGATGGACCTATCTTAGGAGAGGTAGGATATCTGCGAGCTCTGTAAGACAAAAGCTTCACGGGCGGAGGTCTCAGTATAGTCTTGTTGAGCCCGTCATCGCTTCATGACGCTCTAAGGTTTATCTACGCAAAATG
seq00010   CTCGGTATAGATTCAGAGCTACTGATCACACTACAAGACCTAGAGTCAGCCTACCATTCCGTATCTAGTCCGCCAAAGGTCGGGATCCACCCACGTATACAGTCCTGCCGGGGACGGGACTCACCGCCTTGTCTATCGTTTAGTCGGACATTACCCGTGCTCTCTCTGGTGGCGGCGCAGTTTGCGTAGGAAAATCTACGCTATGATAATAGGCTAATACAGGTCAAGCGCGAGTTGGTAGATAAACCAAGGCGTGGAGTGCGACGCACGTCTCGCCCTAAGCTACAGAACGAGGGTTGAAGCATAAGCGCTCTGGACTGGGTATTATTTTAGAAGTGCTGTATAAATAAAGGATGGGAGCCGGCATGCGATTATGCTCTTCAACAGTATCTCAAACCGGTGCGGTCCGAAGACTCTTGACAACCATTTAACGGGGCTTAGTGGTTAAAAAGTCGGATGGCCGACCAGTGGTGTCCGAATGAATAATCTATGAACTCCGTCCTGCCGGCGCATGCCAGGGCCCAGACTACATATGCGCAAGTCCACTTGTCGCTATGGCTCGCAAACATTACAACTTGCCCCGATTTGAAAGCCGCAAGGAAGTCCACCCGTCGTGGCGTACGATACCGGGTACAACGCCCGTATGGCTCAATAAATAGCACACGTGATAAAATCGAATGATTCCGGCTTGTTTTAACTGGTGCAGCGAATACGAACCTCTTAATTGATAATGAATGACTCCTGAGGGGAGTCACTGAGTTGCTACTCATCTAAACGCTGGGAACATTTACAGGGCTATGTAGGAGCGGTGGGAATAAATTGGGGTGAGCCCCAAATATATTATGAGCATCGCAATCTTGTGTTCCCGGGACGTTCGTGAGTGGGCCACGATAATCCGCAATCTTCAGTAACACTGTCGCCGAAGAACTGTACTAAATAACTTTTTAGCACGAGCGCTGACGTTTTACGCTCCCCTTTAAATCGTGGAAGTCCATAAAGCCAGTCACGGACCGATACCATCTCCCATGCGGTTATTTCGTACGGTAGACATCACAATCTACGCCTGTGCGTGTTCCATCATAACGTAACACGGTCGGTCTACCAGACGGGTCATCCCCAGGGGGTAGGATGTCGGGTATGCGCTCCGTCAGATTTTCATTCTTGTCGAAGTCAACACCGGGAGGATTTTGTTCCTACACCGTATGATCGAAGGACATAATTTTAGTTGGAGCAGGGACTCTCGTAGTGTTAAGAGATAAACATACCGGTTGAGCTGTTTACTAGAGGCAAAGCCGCCGACACCACCGGTGATTGCGATTAAGCACTATCACTCCACCTAGGGCCCGCCTCCTAGAGGCATGGCCTTCCGCAGGCTAGCACCTGCGTGTCTGCAGATAATATTGGCCCCCACGGTCCTACAGTGTACATGAGCGGCGCGGTTGACTTTAACGCAAGGGCACATCAGTCTATCACGGAGGTGGATAGTACAGGGTCGGATTGTAAACATACTTGGAAGGATCTCAGTGGTGGTAAGCTGAAAGTTTTCCCGTAAACCTCCGAAGTCGTAACAGGTTCGGGTGCAAATACTGAACAGCGCCGTGGTTACTCTGCGTATATGACGACGCCTTAGGCGACCCAGCAGCGGACGGATCCCAACTGGTATTTCCGACGGGTTGACGCACGCAACGTCACTCATATGGCCACCTACCGTCCACAGGATATAGGACTGTAGCTTATGATCTGCGTTATGGTTCGACAGGTCGTGCTTTAGTATAATTGAGGCCAGCAGATTGTGTCACGCGACCCGGAGGTACAGGCTACGGCGATGTTGAGGATCTATGTTAATGAAGTATGTCTCTCAATAGTTTACTGCTATTTAGAAGGAAACTTATTTCGGAAGCATTCTATAGCAGTAACATGACCGGCGTCCTAAGCTCTAAGATAGTGTGTAATCTCAAATTATGAATACCCAAAAAAGCAAGTCTGCCCGGGTGTGTTAGTTCAGGCGATAATACAATTATCGTGGTAAAACAGGCAAACTCGTCCGCAGAATCCGACAGAGTCTTAACAGTAATCCGTACTCGGTGCCCATAAGGTAACCTCGGTCACTGTGCGTAAAGGAATGCAGGGATGTCTCTCAGGTGCCAGGCGATGGACCTATCTTAGGAGAGGTAGGATATCTGCGAGCTCTGTAAGACAAAAGCTTCACGGGCGGAGGTCTCAGTATAGTCTTGTTGAGCCCGTCATCGCTTCATGACGCTCTAAGGTTTATCTACGCAAAATG
seq00011   CTCGGTATAGATTCAGAGCTACTGATCACACTACAAGACCTAGAGTCAGCCTACCATTCCGTATCTAGTCCGCCAAAGGTCGGGATCCAGCCACGTATACAGTCCTGCCGGGGACGGGACTCACCGCCTTGTCTATCGTTTAGTCGGACATTACCCGTGCTCTCTCTGGTGGCGGCGCAGTTTGCGTAGGAAAATCTACGCTATGATAATAGGCTAATACAGGTCAAGCGCGAGTTGGTAGATAAACCAAGGCGTGGAGTGCGACGCACGTCTCGCCCTAAGCTACAGAACGAGGGTTGAAGCATAAGCGCTCTGGACTGGGTATTATTTTAGAAGTGCTGTATAAATAAAGGATGGGAGCCGGCATGCGATTATGCTCTTCAACAGTATCTCAAACCGGTGCGGTCCGAAGACTCTTGACAACCATTTAACGGGGCTTAGTGGTTAAAAAGTCGGATGGCCGACCAGTGGTGTCCGAATGAATAATCTATGAACTCCGTCCTGCCGGCGCATGCCAGGGCCCAGACTACATATGCGCAAGTCCACTTGTCGCTATGGCTCGCAAACATTACAACTTGCCCCGATTTGAAAGCCGCAAGGAAGTCCACCCGTCGTGGCGTACGATACCGGGTACAACGCCCGTATGGCTCAATAAATAGCACACGTGATAAAATCGAATGATTCCGGCTTGTTTTAACTGGTGCAGCGAATACGAACCTCTTAATTGATAATGAATGACTCCTGAGGGGAGTCACTGAGTTGCTACTCATCTAAACGCTGGGAACATTTACAGGGCTATGTAGGAGCGGTGGGAATAAATTGGGGTGAGCCCCAAATATATTATGAGCATCGCAATCTTGTGTTCCCGGGACGTTCGTGAGTGGGCCACGATAATCCGCAATCTTCAGTAACACTGTCGCCGAAGAACTGTACTAAATAACTTTTTAGCACGAGCGCTGACGTTTTACGCTCCCCTTTAAATCGTGGAAGTCCATAAAGCCAGTCACGGACCGATACCATCTCCCATGCGGTTATTTCGTACGGTAGACATCACAATCTACGCCTGTGCGTGTTCCATCATAACGTAACACGGTCGGTCTACCAGACGGGTCATCCCCAGGGGGTAGGATGTCGGGTATGCGCTCCGTCAGATTTTCATTCTTGTCGAAGTCAACACCGGGAGGATTTTGTTCCTACACCGTATGATCGAAGGACATAATTTTAGTTGGAGCAGGGACTCTCGTAGTGTTAAGAGATAAACATACCGGTTGAGCTGTTTACTAGAGGCAACGCCGCCGACACCACCGGTGATTGCGATTAAGCACTATCACTCCACCTAGGGCCCGCCTCCTAGAGGCATGGCCTTCCGCAGGCTAGCACCTGCGTGTCTGCAGATAATATTGGCCCCCACGGTCCTACAGTGTACATGAGCGGCGCGGTTGACTTTAACGCAAGGGCACATCAGTCTATCACGGAGGTGGATAGTACAGGGTCGGATTGTAAACATACTTGGAAGGATCTCAGTGGTGGTAAGCTGAAAGTTTTCCCGTAAACCTCCGAAGTCGTAACAGGTTCGGGTGCAAATACTGAACAGCGCCGTGGTTACTCTGCGTATATGACGACGCCTTAGGCGACCCAGCAGCGGACGGATCCCAACTGGTATTTCCGACGGGTTGACGCACGCAACGTCACTCATATGGCCACCTACCGTCCACAGGATATAGGACTGTAGCTTATGATCTGCGTTATGGTTCGACAGGTCGTGCTTTAGTATAATTGAGGCCAGCAGATTGTGTCACGCGACCCGGAGGTACAGGCTACGGCGATGTTGAGGATCTATGTTAATGAAGTATGTCTCTCAATAGTTTACTGCTATTTAGAAGGAAACTTATTTCGGAAGCATTCTATAGCAGTAACATGACCGGCGTCCTAAGCTCTAAGATAGTGTGTAATCTCAAATTATGAATACCCAAAAAAGCAAGTCTGCCCGGGTGTGTTAGTTCAGGCGACAATACAATTATCGTGGTAAAACAGGCAAACTCGTCCGCAGAATCCGACAGAGTCTTAACAGTAATCCGTACTCGGTGCCCATAAGGTAACCTCGGTCACTGTGCGTAAAGGAATGCAGGGATGTCTCTCAGGTGCCAGGCGATGGACCTATCTTAGGAGAGGTAGGATATCTGCGAGCTCTGTAAGACAAAAGCTTCACGGGCGGAGGTCTCAGTATAGTCTTGTTGAGCCCGTCATCGCTTCATGACGCTCTAAGGTTTATCTACGCAAAATG
seq00012   CTCGGTATAGATTCAGAGCTACTGATCACACTACAAGACCTAGAGTCAGCCTACCATTCCGTATCTAGTCCGCCAAAGGTCGGGATCCACCCACGTATACAGTCCTGCCGGGGACGGGACTCACCGCCTTGTCTATCGTTTAGTCGGACATTACCCGTGCTCTCTCTGGTGGCGGCGCAGTTTGCGTAGGAAAATCTACGCTATGATAATAGGCTAATACAGGTCAAGCGCGAGTTGGTAGATAAACCAAGGCGTGGAGTGCGACGCACGTCTCGCCCTAAGCTACAGAACGAGGGTTGAAGCATAAGCGCTCTGGACTGGGTATTATTTTAGAAGTGCTGTATAAATAAAGGATGGGAGCCGGCATGCGATTATGCTCTTCAACAGTATCTCAAACCGGTGCGGTCCGAAGACTCTTGACAACCATTTAACGGGGCTTAGTGGTTAAAAAGTCGGATGGCCGACCAGTGGTGTCCGAATGAATAATCTATGAACTCCGTCCTGCCGGCGCATGCCAGGGCCCAGACTACATATGCGCAAGTCCACTTGTCGCTATGGCTCGCAAACATTACAACTTGCCCCGATTTGAAAGCCGCAAGGAAGTCCACCCGTCGTGGCGTACGATACCGGGTACAACGCCCGTATGGCTCAATAAATAGCACACGTGATAAAATCGAATGATTCCGGCTTGTTTTAACTGGTGCAGCGAATACGAACCTCTTAATTGATAATGAATGACTCCTGAGGGGAGTCACTGAGTTGCTACTCATCTAAACGCTGGGAACATTTACAGGGCTATGTAGGAGCGGTGGGAATAAATTGGGGTGAGCCCCAAATATATTATGAGCATCGCAATCTTGTGTTCCCGGGACGTTCGTGAGTGGGCCACGATAATCCGCAATCTTCAGTAACACTGTCGCCGAAGAACTGTACTAAATAACTTTTTAGCACGAGCGCTGACGTTTTACGCTCCCCTTTAAATCGTGGAAGTCCATAAAGCCAGTCACGGACCGATACCATCTCCCATGCGGTTATTTCGTACGGTAGACATCACAATCTACGCCTGTGCGTGTTCCATCATAACGTAACACGGTCGGTCTACCAGACGGGTCATCCCCAGGGGGTAGGATGTCGGGTATGCGCTCCGTCAGATTTTCATTCTTGTCGAAGTCAACACCGGGAGGATTTTGTTCCTACACCGTATGATCGAAGGACATAATTTTAGTTGGAGCAGGGACTCTCGTAGTGTTAAGAGATAAACATACCGGTTGAGCTGTTTACTAGAGGCAACGCCGCCGACACCACCGGTGATTGCGATTAAGCACTATCACTCCACCTAGGGCCCGCCTCCTAGAGGCATGGCCTTCCGCAGGCTAGCACCTGCGTGTCTGCAGATAATATTGGCCCCCACGGTCCTACAGTGTACATGAGCGGCGCGGTTGACTTTAACGCAAGGGCACATCAGTCTATCACGGAGGTGGATAGTACAGGGTCGGATTGTAAACATACTTGGAAGGATCTCAGTGGTGGTAAGCTGAAAGTTTTCCCGTAAACCTCCGAAGTCGTAACAGGTTCGGGTGCAAATACTGAACAGCGCCGTGGTTACTCTGCGTATATGACGACGCCTTAGGCGACCCAGCAGCGGACGGATCCCAACTGGTATTTCCGACGGGTTGACGCACGCAACGTCACTCATATGGCCACCTACCGTCCACAGGATATAGGACTGTAGCTTATGATCTGCGTTATGGTTCGACAGGTCGTGCTTTAGTATAATTGAGGCCAGCAGATTGTGTCACGCGACCCGGAGGTACAGGCTACGGCGATGTTGAGGATCTATGTTAATGAAGTATGTCTCTCAATAGTTTACTGCTATTTAGAAGGAAACTTATTTCGGAAGCATTCTATAGCAGTAACATGACCGGCGTCCTAAGCTCTAAGATAGTGTGTAATCTCAAATTATGAATACCCAAAAAAGCAAGTCTGCCCGGGTGTGTTAGTTCAGGCGACAATACAATTATCGTGGTAAAACAGGCAAACTCGTCCGCAGAATCCGACAGAGTCTTAACAGTAATCCGTACTCGGTGCCCATAAGGTAACCTCGGTCACTGTGCGTAAAGGAATGCAGGGATGTCTCTCAGGTGCCAGGCGATGGACCTATCTTAGGAGAGGTAGGATATCTGCGAGCTCTGTAAGACAAAAGCTTCACGGGCGGAGGTCTCAGTATAGTCTTGTTGAGCCCGTCATCGCTTCATGACGCTCTAAGGTTTATCTACGCAAAATG
seq00013   CTCGGTATAGATTCAGAGCTACTGATCACACTACAAGACCTAGAGTCAGCCTACCATTCCGTATCTAGTCCGCCAAAGGTCGGGATCCACCCACGTATACAGTCCTGCCGGGGACGGGACTCACCGCCTTGTCTATCGTTTAGTCGGACATTACCCGTGCTCTCTCTGGTGGCGGCGCAGTTTGCGTAGGAAAATCTACGCTATGATAATAGGCTAATACAGGTCAAGCGCGAGTTGGTAGATAAACCAAGGCGTGGAGTGCGACGCACGTCTCGCCCTAAGCTACAGAACGAGGGTTGAAGCATAAGCGCTCTGGACTGGGTATTATTTTAGAAGTGCTGTATAAATAAAGGATGGGAGCCGGCATGCGATTATGCTCTTCAACAGTATCTCAAACCGGTGCGGTCCGAAGACTCTTGACAACCATTTAACGGGGCTTAGTGGTTAAAAAGTCGGATGGCCGACCAGTGGTGTCCGAATGAATAATCTATGAACTCCGTCCTGCCGGCGCATGCCAGGGCCCAGACTACATGTGCGCAAGTCCACTTGTCGCTATGGCTCGCAAACATTACAACTTGCCCCGATTTGAAAGCCGCAAGGAAGTCCACCCGTCGTGGCGTACGATACCGGGTACAACGCCCGTATGGCTCAATAAATAGCACACGTGATAAAATCGAATGATTCCGGCTTGTTTTAACTGGTGCAGCGAATACGAACCTCTTAATTGATAATGAATGACTCCTGAGGGGAGTCACTGAGTTGCTACTCATCTAAACGCTGGGAACATTTACAGGGCTATGTAGGAGCGGTGGGAATAAATTGGGGTGAGCCCCAAATATATTATGAGCATCGCAATCTTGTGTTCCCGGGACGTTCGTGAGTGGGCCACGATAATCCGCAATCTTCAGTAACACTGTCGCCGAAGAACTGTACTAAATAACTTTTTAGCACGAGCGCTGACGTTTTACGCTCCCCTTTAAATCGTGGAAGTCCATAAAGCCAGTCACGGACCGATACCATCTCCCATGCGGTTATTTCGTACGGTAGACATCACAATCTACGCCTGTGCGTGTTCCATCATAACGTAACACGGTCGGTCTACCAGACGGGTCATCCCCAGGGGGTAGGATGTCGGGTATGCGCTCCGTCAGATTTTCATTCTTGTCGAAGTCAACACCGGGAGGATTTTGTTCCTACACCGTATGATCGAAGGACATAATTTTAGTTGGAGCAGGGACTCTCGTAGTGTTAAGAGATAAACATACCGGTTGAGCTGTTTACTAGAGGCAACGCCGCCGACACCACCGGTGATTGCGATTAAGCACTATCACTCCACCTAGGGCCCGCCTCCTAGAGGCATGGCCTTCCGCAGGCTAGCACCTGCGTGTCTGCAGATAATATTGGCCCCCACGGTCCTACAGTGTACATGAGCGGCGCGGTTGACTTTAACGCAAGGGCACATCAGTCTATCACGGAGGTGGATAGTACAGGGTCGGATTGTAAACATACTTGGAAGGATCTCAGTGGTGGTAAGCTGAAAGTTTTCCCGTAAACCTCCGAAGTCGTAACAGGTTCGGGTGCAAATACTGAACAGCGCCGTGGTTACTCTGCGTATATGACGACGCCTTAGGCGACCCAGCAGCGGACGGATCCCAACTGGTATTTCCGACGGGTTGACGCACGCAACGTCACTCTTATGGCCACCTACCGTCCACAGGATATAGGACTGTAGCTTATGATCTGCGTTATGGTTCGACAGGTCGTGCTTTAGTATAATTGAGGCCAGCAGATTGTGTCACGCGACCCGGAGGTACAGGCTACGGCGATGTTGAGGATCTATGTTAATGAAGTATGTCTCTCAATAGTTTACTGCTATTTAGAAGGAAACTTATTTCGGAAGCATTCTATAGCAGTAACATGACCGGCGTCCTAAGCTCTAAGATAGTGTGTAATCTCAAATTATGAATACCCAAAAAAGCAAGTCTGCCCGGGTGTGTTAGTTCAGGCGACAATACAATTATCGTGGTAAAACAGGCAAACTCGTCCGCAGAATCCGACAGAGTCTTAACAGTAATCCGTACTCGGTGCCCATAAGGTAACCTCGGTCACTGTGCGTAAAGGAATGCAGGGATGTCTCTCAGGTGCCAGGCGATGGACCTATCTTAGGAGAGGTAGGATATCTGCGAGCTCTGTAAGACAAAAGCTTCACGGGCGGAGGTCTCAGTATAGTCTTGTTGAGCCCGTCATCGCTTCATGACGCTCTAAGGTTTATCTACGCAAAATG
seq00014   CTCGGTATAGATTCAGAGCTACTGATCACACTACAAGACCTAGAGTCAGCCTACCATTCCGTATCTAGTCCGCCAAAGGTCGGGATCCACCCACGTATACAGTCCTGCCGGGGACGGGACTCACCGCCTTGTCTATCGTTTAGTCGGACATTACCCGTGCTCTCTCTGGTGGCGGCGCAGTTTGCGTAGGAAAATCTACGCTATGATAATAGGCTAATACAGGTCAAGCGCGAGTTGGTAGATAAACGAAGGCGTGGAGTGCGACGCACGTCTCGCCCTAAGCTACAGAACGAGGGTTGAAGCATAAGCGCTCTGGACTGGGTATTATTTTAGAAGTGCTGTATAAATAAAGGATGGGAGCCGGCATGCGATTATGCTCTTCAACAGTATCTCAAACCGGTGCGGTCCGAAGACTCTTGACAACCATTTAACGGGGCTTAGTGGTTAAAAAGTCGGATGGCCGACCAGTGGTGTCCGAATGAATAATCTATGAACTCCGTCCTGCCGGCGCATGCCAGGGCCCAGACTACATGTGCGCAAGTCCACTTGTCGCTATGGCTCGCAAACATTACAACTTGCCCCGATTTGAAAGCCGCAAGGAAGTCCACCCGTCGTGGCGTACGATACCGGGTACAACGCCCGTATGGCTCAATAAATAGCACACGTGATAAAATCGAATGATTCCGGCTTGTTTTAACTGGTGCAGCGAATACGAACCTCTTAATTGATAATGAATGACTCCTGAGGGGAGTCACTGAGTTGCTACTCATCTAAACGCTGGGAACATTTACAGGGCTATGTAGGAGCGGTGGGAATAAATTGGGGTGAGCCCCAAATATATTATGAGCATCGCAATCTTGTGTTCCCGGGACGTTCGTGAGTGGGCCACGATAATCCGCAATCTTCAGTAACACTGTCGCCGAAGAACTGTACTAAATAACTTTTTAGCACGAGCGCTGACGTTTTACGCTCCCCTTTAAATCGTGGAAGTCCATAAAGCCAGTCACGGACCGATACCATCTCCCATGCGGTTATTTCGTACGGTAGACATCACAATCTACGCCTGTGCGTGTTCCATCATAACGTAACACGGTCGGTCTACCAGACGGGTCATCCCCAGGGGGTAGGATGTCGGGTATGCGCTCCGTCAGATTTTCATTCTTGTCGAAGTCAACACCGGGAGGATTTTGTTCCTACACCGTATGATCGAAGGACATAATTTTAGTTGGAGCAGGGACTCTCGTAGTGTTAAGAGATAAACATACCGGTTGAGCTGTTTACTAGAGGCAACGCCGCCGCCACCACCGGTGATTGCGATTAAGCACTATCACTCCACCTAGGGCCCGCCTCCTAGAGGCATGGCCTTCCGCAGGCTAGCACCTGCGTGTCTGCAGATAATATTGGCCCCCACGGTCCTACAGTGTACATGAGCGGCGCGGTTGACTTTAACGCAAGGGCACATCAGTCTATCACGGAGGTGGATAGTACAGGGTCGGATTGTAAACATACTTGGAAGGATCTCAGTGGTGGTAAGCTGAAAGTTTTCCCGTAAACCTCCGAAGTCGTAACAGGTTCGGGTGCAAATACTGAACAGCGCCGTGGTTACTCTGCGTATATGACGACGCCTTAGGCGACCCAGCAGCGGACGGATCCCAACTGGTATTTCCGACGGGTTGACGCACGCAACGTCACTCATATGGCCACCTACCGTCCACAGGATATAGGACTGTAGCTTATGATCTGCGTTATGGTTCGACAGGTCGTGCTTTAGTATAATTGAGGCCAGCAGATTGTGTCACGCGACCCGGAGGTACAGGCTACGGCGATGTTGAGGATCTATGTTAATGAAGTATGTCTCTCAATAGTTTACTGCTATTTAGAAGGAAACTTATTTCGGAAGCATTCTATAGCAGTAACATGACCGGCGTCCTAAGCTCTAAGATAGTGTGTAATCTCAAATTATGAATACCCAAAAAAGCAAGTCTGCCCGGGTGTGTTAGTTCAGGCGACAATACAATTATCGTGGTAAAACAGGCAAACTCGTCCGCAGAATCCGACAGAGTCTTAACAGTAATCCGTACTCGGTGCCCATAAGGTAACCTCGGTCACTGTGCGTAAAGGAATGCAGGGATGTCTCTCAGGTGCCAGGCGATGGACCTATCTTAGGAGAGGTAGGATATCTGCGAGCTCTGTAAGACAAAAGCTTCACGGGCGGAGGTCTCAGTATAGTCTTGTTGAGCCCGTCATCGCTTCATGACGCTCTAAGGTTTATCTACGCAAAATG
seq00015   CTCGGTATAGATTCAGAGCTACTGATCACACTACAAGACCTAGAGTCAGCCTACCATTCCGTATCTAGTCCGCCAAAGGTCGGGATCCACCCACGTATACAGTCCTGCCGGGGACGGGACTCACCGCCTTGTCTATCGTTTAGTCGGACATTACCCGTGCTCTCTCTGGTGGCGGCGCAGTTTGCGTAGGAAAATCTACGCTATGATAATAGGCTAATACAGGTCAAGCGCGAGTTGGTAGATAAACCAAGGCGTGGAGTGCGACGCACGTCTCGCCCTAAGCTACAGAACGAGGGTTGAAGCATAAGCGCTCTGGACTGGGTATTATTTTAGAAGTGCTGTATAAATAAAGGATGGGAGCCGGCATGCGATTATGCTCTTCAACAGTATCTCAAACCGGTGCGGTCCGAAGACTCTTGACAACCATTTAACGGGGCTTAGTGGTTAAAAAGTCGGATGGCCGACCAGTGGTGTCCGAATGAATAATCTATGAACTCCGTCCTGCCGGCGCATGCCAGGGCCCAGACTACATATGCGCAAGTCCACTTGTCGCTATGGCTCGCAAACATTACAACTTGCCCCGATTTGAAAGCCGCAAGGAAGTCCACCCGTCGTGGCGTACGATACCGGGTACAACGCCCGTATGGCTCAATAAATAGCACACGTGATAAAATCGAATGATTCCGGCTTGTTTTAACTGGTGCAGCGAATACGAACCTCTTAATTGATAATGAATGACTCCCGAGGGGAGTCACTGAGTTGCTACTCATCTAAACGCTGGGAACATTTACAGGGCTATGTAGGAGCGGTGGGAATAAATTGGGGTGAGCCCCAAATATATTATGAGCATCGCAATCTTGTGTTCCCGGGACGTTCGTGAGTGGGCCACGATAATCCGCAATCTTCAGTAACACTGTCGCCGAAGAACTGTACTAAATAACTTTTTAGCACGAGCGCTGACGTTTTACGCTCCCCTTTAAATCGTGGAAGTCCATAAAGCCAGTCACGGACCGATACCATCTCCCATGCGGTTATTTCGTACGGTAGACATCACAATCTACGCCTGTGCGTGTTCCATCATAACGTAACACGGTCGGTCTACCAGACGGGTCATCCCCAGGGGGTAGGATGTCGGGTATGCGCTCCGTCAGATTTTCATTCTTGTCGAAGTCAACACCGGGAGGATTTTGTTCCTACACCGTATGATCGAAGGACATAATTTTAGTTGGAGCAGGGACTCTCGTAGTGTTAAGAGATAAACATACCGGTTGAGCTGTTTACTAGAGGCAACGCCGCCGACACCACCGGTGATTGCGATTAAGCACTATCACTCCACCTAGGGCCCGCCTCCTAGAGGCATGGCCTTCCGCAGGCTAGCACCTGCGTGTCTGCAGATAATATTGGCCCCCACGGTCCTACAGTGTACATGAGCGGCGCGGTTGACTTTAACGCAAGGGCACATCAGTCTATCACGGAGGTGGATAGTACAGGGTCGGATTGTAAACATACTTGGAAGGATCTCAGTGGTGGTAAGCTGAAAGTTTTCCCGTAAACCTCCGAAGTCGTAACAGGTTCGGGTGCAAATACTGAACAGCGCCGTGGTTACTCTGCGTATATGACGACGCCTTAGGCGACCCAGCAGCGGACGGATCCCAACTGGTATTTCCGACGGGTTGACGCACGCAACGTCACTCATATGGCCACCTACCGTCCACAGGATATAGGACTGTAGCTTATGATCTGCGTTATGGTTCGACAGGTCGTGCTTTAGTATAATTGAGGCCAGCAGATTGTGTCACGCGACCCGGAGGTACAGGCTACGGCGATGTTGAGGATCTATGTTAATGAAGTATGTCTCTCAATAGTTTACTGCTATTTAGAAGGAAACTTATTTCGGAAGCATTCTATAGCAGTAACATGACCGGCGTCCTAAGCTCTAAGATAGTGTGTAATCTCAAATTATGAATACCCAAAAAAGCAAGTCTGCCCGGGTGTGTTAGTTCAGGCGACAATACAATTATCGTGGTAAAACAGGCAAACTCGTCCGCAGAATCCGACAGAGTCTTAACAGTAATCCGTACTCGGTGCCCATAAGGTAACCTCGGTCACTGTGCGTAAAGGAATGCAGGGATGTCTCTCAGGTGCCAGGCGATGGACCTATCTTAGGAGAGGTAGGATATCTGCGAGCTCTGTAAGACAAAAGCTTCACGGGCGGAGGTCTCAGTATAGTCTTGTTGAGCCCGTCATCGCTTCATGACGCTCTAAGGTTTATCTACGCAAAATG
seq00016   CTCGGTATAGATTCAGAGCTACTGATCACACTACAAGACCTAGAGTCAGCCTACCATTCCGTATCTAGTCCGCCAAAGGTCGGGATCCAGCCACGTATACAGTCCTGCCGGGGACGGGACTCACCGCCTTGTCTATCGTTTAGTCGGACATTACCCGTGCTCTCTCTGGTGGCGGCGCAGTTTGCGTAGGAAAATCTACGCTATGATAATAGGCTAATACAGGTCAAGCGCGAGTTGGTAGATAAACCAAGGCGTGGAGTGCGACGCACGTCTCGCCCTAAGCTACAGAACGAGGGTTGAAGCATAAGCGCTCTGGACTGGGTATTATTTTAGAAGTGCTGTATAAATAAAGGATGGGAGCCGGCATGCGATTATGCTCTTCAACAGTATCTCAAACCGGTGCGGTCCGAAGACTCTTGACAACCATTTAACGGGGCTTAGTGGTTAAAAAGTCGGATGGCCGACCAGTGGTGTCCGAATGAATAATCTATGAACTCCGTCCTGCCGGCGCATGCCAGGGCCCAGACTACATATGCGCAAGTCCACTTGTCGCTATGGCTCGCAAACATTACAACTTGCCCCGATTTGAAAGCCGCAAGGAAGTCCACCCGTCGTGGCGTACGATACCGGGTACAACGCCCGTATGGCTCAATAAATAGCACACGTGATAAAATCGAATGATTCCGGCTTGTTTTAACTGGTGCAGCGAATACGAACCTCTTAATTGATAATGAATGACTCCTGAGGGGAGTCACTGAGTTGCTACTCATCTAAACGCTGGGAACATTTACAGGGCTATGTAGGAGCGGTGGGAATAAATTGGGGTGAGCCCCAAATATATTATGAGCATCGCAATCTTGTGTTCCCGGGACGTTCGTGAGTGGGCCACGATAATCCGCAATCTTCAGTAACACTGTCGCCGAAGAACTGTACTAAATAACTTTTTAGCACGAGCGCTGACGTTTTACGCTCCCCTTTAAATCGTGGAAGTCCATAAAGCCAGTCACGGACCGATACCATCTCCCATGCGGTTATTTCGTACGGTAGACATCACAATCTACGCCTGTGCGTGTTCCATCATAACGTAACACGGTCGGTCTACCAGACGGGTCATCCCCAGGGGGTAGGATGTCGGGTATGCGCTCCGTCAGATTTTCATTCTTGTCGAAGTCAACACCGGGAGGATTTTGTTCCTACACCGTATGATCGAAGGACATAATTTTAGTTGGAGCAGGGACTCTCGTAGTGTTAAGAGATAAACATACCGGTTGAGCTGTTTACTAGAGGCAACGCCGCCGACACCACCGGTGATTGCGATTAAGCACTATCACTCCACCTAGGGCCCGCCTCCTAGAGGCATGGCCTTCCGCAGGCTAGCACCTGCGTGTCTGCAGATAATATTGGCCCCCACGGTCCTACAGTGTACATGAGCGGCGCGGTTGACTTTAACGCAAGGGCACATCAGTCTATCACGGAGGTGGATAGTACAGGGTCGGATTGTAAACATACTTGGAAGGATCTCAGTGGTGGTAAGCTGAAAGTTTTCCCGTAAACCTCCGAAGTCGTAACAGGTTCGGGTGCAAATACTGAACAGCGCCGTGGTTACTCTGCGTATATGACGACGCCTTAGGCGACCCAGCAGCGGACGGATCCCAACTGGTATTTCCGACGGGTTGACGCACGCAACGTCACTCATATGGCCACCTACCGTCCACAGGATATAGGACTGTAGCTTATGATCTGCGTTATGGTTCGACAGGTCGTGCTTTAGTATAATTGAGGCCAGCAGATTGTGTCACGCGACCCGGAGGTACAGGCTACGGCGATGTTGAGGATCTATGTTAATGAAGTATGTCTCTCAATAGTTTACTGCTATTTAGAAGGAAACTTATTTCGGAAGCATTCTATAGCAGTAACATGACCGGCGTCCTAAGCTCTAAGATAGTGTGTAATCTCAAATTATGAATACCCAAAAAAGCAAGTCTGCCCGGGTGTGTTAGTTCAGGCGACAATACAATTATCGTGGTAAAACAGGCAAACTCGTCCGCAGAATCCGACAGAGTCTTAACAGTAATCCGTACTCGGTGCCCATAAGGTAACCTCGGTCACTGTGCGTAAAGGAATGCAGGGATGTCTCTCAGGTGCCAGGCGATGGACCTATCTTAGGAGAGGTAGGATATCTGCGAGCTCTGTAAGACAAAAGCTTCACGGGCGGAGGTCTCAGTATAGTCTTGTTGAGCCCGTCATCGCTTCATGACGCTCTAAGGTTTATCTACGCAAAATG
seq00017   CTCGGTATAGATTCAGAGCTACTGATCACACTACAAGACCTAGAGTCAGCCTACCATTCCGTATCTAGTCCGCCAAAGGTCGGGATCCACCCACGTATACAGTCCTGCCGGGGACGGGACTCACCGCCTTGTCTATCGTTTAGTCGGACATTACCCGTGCTCTCTCTGGTGGCGGCGCAGTTTGCGTAGGAAAATCTACGCTATGATAATAGGCTAATACAGGTCAAGCGCGAGTTGGTAGATAAACCAAGGCGTGGAGTGCGACGCACGTCTCGCCCTAAGCTACAGAACGAGGGTTGAAGCATAAGCGCTCTGGACTGGGTATTATTTTAGAAGTGCTGTATAAATAAAGGATGGGAGCCGGCATGCGATTATGCTCTTCAACAGTATCTCAAACCGGTGCGGTCCGAAGACTCTTGACAACCATTTAACGGGGCTTAGTGGTTAAAAAGTCGGATGGCCGACCAGTGGTGTCCGAATGAATAATCTATGAACTCCGTCCTGCCGGCGCATGCCAGGGCCCAGACTACATATGCGCAAGTCCACTTGTCGCTATGGCTCGCAAACATTACAACTTGCCCCGATTTGAAAGCCGCAAGGAAGTCCACCCGTCGTGGCGTACGATACCGGGTACAACGCCCGTATGGCTCAATAAATAGCACACGTGATAAAATCGAATGATTCCGGCTTGTTTTAACTGGTGCAGCGAATACGAACCTCTTAATTGATAATGAATGACTCCTGAGGGGAGTCACTGAGTTGCTACTCATCTAAACGCTGGGAACATTTACAGGGCTATGTAGGAGCGGTGGGAATAAATTGGGGTGAGCCCCAAATATATTATGAGCATCGCAATCTTGTGTTCCCGGGACGTTCGTGAGTGGGCCACGATAATCCGCAATCTTCAGTAACACTGTCGCCGAAGAACTGTACTAAATAACTTTTTAGCACGAGCGCTGACGTTTTACGCTCCCCTTTAAATCGTGGAAGTCCATAAAGCCAGTCACGGACCGATACCATCTCCCATGCGGTTATTTCGTACGGTAGACATCACAATCTACGCCTGTGCGTGTTCCATCATAACGTAACACGGTCGGTCTACCAGACGGGTCATCCCCAGGGGGTAGGATGTCGGGTATGCGCTCCGTCAGATTTTCATTCTTGTCGAAGTCAACACCGGGAGGATTTTGTTCCTACACCGTATGATCGAAGGACATAATTTTAGTTGGAGCAGGGACTCTCGTAGTGTTAAGAGATAAACATACCGGTTGAGCTGTTTACTAGAGGCAACGCCGCCGACACCACCGGTGATTGCGATTAAGCACTATCACTCCACCTAGGGCCCGCCTCCTAGAGGCATGGCCTTCCGCAGGCTAGCACCTGCGTGTCTGCAGATAATATTGGCCCCCACGGTCCTACAGTGTACATGAGCGGCGCGGTTGACTTTAACGCAAGGGCACATCAGTCTATCACGGAGGTGGATAGTACAGGGTCGGATTGTAAACATACTTGGAAGGATCTCAGTGGTGGTAAGCTGAAAGTTTTCCCGTAAACCTCCGAAGTCGTAACAGGTTCGGGTGCAAATACTGAACAGCGCCGTGGTTACTCTGCGTATATGACGACGCCTTAGGCGACCCAGCAGCGGACGGATCCCAACTGGTATTTCCGACGGGTTGACGCACGCAACGTCACTCATATGGCCACCTACCGTCCACAGGATATAGGACTGTAGCTTATGATCTGCGTTATGGTTCGACAGGTCGTGCTTTAGTATAATTGAGGCCAGCAGATTGTGTCACGCGACCCGGAGGTACAGGCTACGGCGATGTTGAGGATCTATGTTAATGAAGTATGTCTCTCAATAGTTTACTGCTATTTAGAAGGAAACTTATTTCGGAAGCATTCTATAGCAGTAACATGACCGGCGTCCTAAGCTCTAAGATAGTGTGTAATCTCAAATTATGAATACCCAAAAAAGCAAGTCTGCCCGGGTGTGTTAGTTCAGGCGACAATACAATTATCGTGGTAAAACAGGCAAACTCGTCCGCAGAATCCGACAGAGTCTTAACAGTAATCCGTACTCGGTGCCCATAAGGTAACCTCGGTCACTGTGCGTAAAGGAATGCAGGGATGTCTCTCAGGTGCCAGGCGATGGACCTATCTTAGGAGAGGTAGGATATCTGCGAGCTCTGTAAGACAAAAGCTTCACGGGCGGAGGTCTCAGTATAGTCTTGTTGAGCCCGTCATCGCTTCATGACGCTCTAAGGTTTATCTACGCAAAATG
seq00018   CTCGGTATAGATTCAGAGCTACTGATCACACTACAAGACCTAGAGTCAGCCTACCATTCCGTATCTAGTCCGCCAAAGGTCGGGATCCACCCACGTATACAGTCCTGCCGGGGACGGGACTCACCGCCTTGTCTATCGTTTAGTCGGACATTACCCGTGCTCTCTCTGGTGGCGGCGCAGTTTGCGTAGGAAAATCTACGCTATGATAATAGGCTAATACAGGTCAAGCGCGAGTTGGTAGATAAACCAAGGCGTGGAGTGCGACGCACGTCTCGCCCTAAGCTACAGAACGAGGGTTGAAGCATAAGCGCTCTGGACTGGGTATTATTTTAGAAGTGCTGTATAAATAAAGGATGGGAGCCGGCATGCGATTATGCTCTTCAACAGTATCTCAAACCGGTGCGGTCCGAAGACTCTTGACAACCATTTAACGGGGCTTAGTGGTTAAAAAGTCGGATGGCCGACCAGTGGTGTCCGAATGAATAATCTATGAACTCCGTCCTGCCGGCGCATGCCAGGGCCCAGACTACATGTGCGCAAGTCCACTTGTCGCTATGGCTCGCAAACATTACAACTTGCCCCGATTTGAAAGCCGCAAGGAAGTCCACCCGTCGTGGCGTACGATACCGGGTACAACGCCCGTATGGCTCAATAAATAGCACACGTGATAAAATCGAATGATTCCGGCTTGTTTTAACTGGTGCAGCGAATACGAACCTCTTAATTGATAATGAATGACTCCTGAGGGGAGTCACTGAGTTGCTACTCATCTAAACGCTGGGAACATTTACAGGGCTATGTAGGAGCGGTGGGAATAAATTGGGGTGAGCCCCAAATATATTATGAGCATCGCAATCTTGTGTTCCCGGGACGTTCGTGAGTGGGCCACGATAATCCGCAATCTTCAGTAACACTGTCGCCGAAGAACTGTACTAAATAACTTTTTAGCACGAGCGCTGACGTTTTACGCTCCCCTTTAAATCGTGGAAGTCCATAAAGCCAGTCACGGACCGATACCATCTCCCATGCGGTTATTTCGTACGGTAGACATCACAATCTACGCCTGTGCGTGTTCCATCATAACGTAACACGGTCGGTCTACCAGACGGGTCATCCCCAGGGGGTAGGATGTCGGGTATGCGCTCCGTCAGATTTTCATTCTTGTCGAAGTCAACACCGGGAGGATTTTGTTCCTACACCGTATGATCGAAGGACATAATTTTAGTTGGAGCAGGGACTCTCGTAGTGTTAAGAGATAAACATACCGGTTGAGCTGTTTACTAGAGGCAACGCCGCCGACACCACCGGTGATTGCGATTAAGCACTATCACTCCACCTAGGGCCCGCCTCCTAGAGGCATGGCCTTCCGCAGGCTAGCACCTGCGTGTCTGCAGATAATATTGGCCCCCACGGTCCTACAGTGTACATGAGCGGCGCGGTTGACTTTAACGCAAGGGCACATCAGTCTATCACGGAGGTGGATAGTACAGGGTCGGATTGTAAACATACTTGGAAGGATCTCAGTGGTGGTAAGCTGAAAGTTTTCCCGTAAACCTCCGAAGTCGTAACAGGTTCGGGTGCAAATACTGAACAGCGCCGTGGTTACTCTGCGTATATGACGACGCCTTAGGCGACCCAGCAGCGGACGGATCCCAACTGGTATTTCCGACGGGTTGACGCACGCAACGTCACTCATATGGCCACCTACCGTCCACAGGATATAGGACTGTAGCTTATGATCTGCGTTATGGTTCGACAGGTCGTGCTTTAGTATAATTGAGGCCAGCAGATTGTGTCACGCGACCCGGAGGTACAGGCTACGGCGATGTTGAGGATCTATGTTAATGAAGTATGTCTCTCAATAGTTTACTGCTATTTAGAAGGAAACTTATTTCGGAAGCATTCTATAGCAGTAACATGACCGGCGTCCTAAGCTCTAAGATAGTGTGTAATCTCAAATTATGAATACCCAAAAAAGCAAGTCTGCCCGGGTGTGTTAGTTCAGGCGACAATACAATTATCGTGGTAAAACAGGCAAACTCGTCCGCAGAATCCGACAGAGTCTTAACAGTAATCCGTACTCGGTGCCCATAAGGTAACCTCGGTCACTGTGCGTAAAGGAATGCAGGGATGTCTCTCAGGTGCCAGGCGATGGACCTATCTTAGGAGAGGTAGGATATCTGCGAGCTCTGTAAGACAAAAGCTTCACGGGCGGAGGTCTCAGTATAGTCTTGTTGAGCCCGTCATCGCTTCATGACGCTCTAAGGTTTATCTACGCAAAATG
seq00019   CTCGGTATAGATTCAGAGCTACTGATCACACTACAAGACCTAGAGTCAGCCTACCATTCCGTATCTAGTCCGCCAAAGGTCGGGATCCACCCACGTATACAGTCCTGCCGGGGACGGGACTCACCGCCTTGTCTATCGTTTAGTCGGACATTACCCGTGCTCTCTCTGGTGGCGGCGCAGTTTGCGTAGGAAAATCTACGCTATGATAATAGGCTAATACAGGTCAAGCGCGAGTTGGTAGATAAACCAAGGCGTGGAGTGCGACGCACGTCTCGCCCTAAGCTACAGAACGAGGGTTGAAGCATAAGCGCTCTGGACTGGGTATTATTTTAGAAGTGCTGTATAAATAAAGGATGGGAGCCGGCATGCGATTATGCTCTTCAACAGTATCTCAAACCGGTGCGGTCCGAAGACTCTTGACAACCATTTAACGGGGCTTAGTGGTTAAAAAGTCGGATGGCCGACCAGTGGTGTCCGAATGAATAATCTATGAACTCCGTCCTGCCGGCGCATGCCAGGGCCCAGACTACATATGCGCAAGTCCACTTGTCGCTATGGCTCGCAAACATTACAACTTGCCCCGATTTGAAAGCCGCAAGGAAGTCCACCCGTCGTGGCGTACGATACCGGGTACAACGCCCGTATGGCTCAATAAATAGCACACGTGATAAAATCGAATGATTCCGGCTTGTTTTAACTGGTGCAGCGAATACGAACCTCTTAATTGATAATGAATGACTCCTGAGGGGAGTCACTGAGTTGCTACTCATCTAAACGCTGGGAACATTTACAGGGCTATGTAGGAGCGGTGGGAATAAATTGGGGTGAGCCCCAAATATATTATGAGCATCGCAATCTTGTGTTCCCGGGACGTTCGTGAGTGGGCCACGATAATCCGCAATCTTCAGTAACACTGTCGCCGAAGAACTGTACTAAATAACTTTTTAGCACGAGCGCTGACGTTTTACGCTCCCCTTTAAATCGTGGAAGTCCATAAAGCCAGTCACGGACCGATACCATCTCCCATGCGGTTATTTCGTACGGTAGACATCACAATCTACGCCTGTGCGTGTTCCATCATAACGTAACACGGTCGGTCTACCAGACGGGTCATCCCCAGGGGGTAGGATGTCGGGTATGCGCTCCGTCAGATTTTCATTCTTGTCGAAGTCAACACCGGGAGGATTTTGTTCCTACACCGTATGATCGAAGGACATAATTTTAGTTGGAGCAGGGACTCTCGTAGTGTTAAGAGATAAACATACCGGTTGAGCTGTTTACTAGAGGCAAAGCCGCCGACACCACCGGTGATTGCGATTAAGCACTATCACTCCACCTAGGGCCCGCCTCCTAGAGGCATGGCCTTCCGCAGGCTAGCACCTGCGTGTCTGCAGATAATATTGGCCCCCACGGTCCTACAGTGTACATGAGCGGCGCGGTTGACTTTAACGCAAGGGCACATCAGTCTATCACGGAGGTGGATAGTACAGGGTCGGATTGTAAACATACTTGGAAGGATCTCAGTGGTGGTAAGCTGAAAGTTTTCCCGTAAACCTCCGAAGTCGTAACAGGTTCGGGTGCAAATACTGAACAGCGCCGTGGTTACTCTGCGTATATGACGACGCCTTAGGCGACCCAGCAGCGGACGGATCCCAACTGGTATTTCCGACGGGTTGACGCACGCAACGTCACTCATATGGCCACCTACCGTCCACAGGATATAGGACTGTAGCTTATGATCTGCGTTATGGTTCGACAGGTCGTGCTTTAGTATAATTGAGGCCAGCAGATTGTGTCACGCGACCCGGAGGTACAGGCTACGGCGATGTTGAGGATCTATGTTAATGAAGTATGTCTCTCAATAGTTTACTGCTATTTAGAAGGAAACTTATTTCGGAAGCATTCTATAGCAGTAACATGACCGGCGTCCTAAGCTCTAAGATAGTGTGTAATCTCAAATTATGAATACCCAAAAAAGCAAGTCTGCCCGGGTGTGTTAGTTCAGGCGATAATACAATTATCGTGGTAAAACAGGCAAACTCGTCCGCAGAATCCGACAGAGTCTTAACAGTAATCCGTACTCGGTGCCCATAAGGTAACCTCGGTCACTGTGCGTAAAGGAATGCAGGGATGTCTCTCAGGTGCCAGGCGATGGACCTATCTTAGGAGAGGTAGGATATCTGCGAGCTCTGTAAGACAAAAGCTTCACGGGCGGAGGTCTCAGTATAGTCTTGTTGAGCCCGTCATCGCTTCATGACGCTCTAAGGTTTATCTACGCAAAATG
seq00020   CTCGGTATAGATTCAGAGCTACTGATCACACTACAAGACCTAGAGTCAGCCTACCATTCCGTATCTAGTCCGCCAAAGGTCGGGATCCAGCCACGTATACAGTCCTGCCGGGGACGGGACTCACCGCCTTGTCTATCGTTTAGTCGGACATTACCCGTGCTCTCTCTGGTGGCGGCGCAGTTTGCGTAGGAAAATCTACGCTATGATAATAGGCTAATACAGGTCAAGCGCGAGTTGGTAGATAAACCAAGGCGTGGAGTGCGACGCACGTCTCGCCCTAAGCTACAGAACGAGGGTTGAAGCATAAGCGCTCTGGACTGGGTATTATTTTAGAAGTGCTGTATAAATAAAGGATGGGAGCCGGCATGCGATTATGCTCTTCAACAGTATCTCAAACCGGTGCGGTCCGAAGACTCTTGACAACCATTTAACGGGGCTTAGTGGTTAAAAAGTCGGATGGCCGACCAGTGGTGTCCGAATGAATAATCTATGAACTCCGTCCTGCCGGCGCATGCCAGGGCCCAGACTACATATGCGCAAGTCCACTTGTCGCTATGGCTCGCAAACATTACAACTTGCCCCGATTTGAAAGCCGCAAGGAAGTCCACCCGTCGTGGCGTACGATACCGGGTACAACGCCCGTATGGCTCAATAAATAGCACACGTGATAAAATCGAATGATTCCGGCTTGTTTTAACTGGTGCAGCGAATACGAACCTCTTAATTGATAATGAATGACTCCTGAGGGGAGTCACTGAGTTGCTACTCATCTAAACGCTGGGAACATTTACAGGGCTATGTAGGAGCGGTGGGAATAAATTGGGGTGAGCCCCAAATATATTATGAGCATCGCAATCTTGTGTTCCCGGGACGTTCGTGAGTGGGCCACGATAATCCGCAATCTTCAGTAACACTGTCGCCGAAGAACTGTACTAAATAACTTTTTAGCACGAGCGCTGACGTTTTACGCTCCCCTTTAAATCGTGGAAGTCCATAAAGCCAGTCACGGACCGATACCATCTCCCATGCGGTTATTTCGTACGGTAGACATCACAATCTACGCCTGTGCGTGTTCCATCATAACGTAACACGGTCGGTCTACCAGACGGGTCATCCCCAGGGGGTAGGATGTCGGGTATGCGCTCCGTCAGATTTTCATTCTTGTCGAAGTCAACACCGGGAGGATTTTGTTCCTACACCGTATGATCGAAGGACATAATTTTAGTTGGAGCAGGGACTCTCGTAGTGTTAAGAGATAAACATACCGGTTGAGCTGTTTACTAGAGGCAACGCCGCCGACACCACCGGTGATTGCGATTAAGCACTATCACTCCACCTAGGGCCCGCCTCCTAGAGGCATGGCCTTCCGCAGGCTAGCACCTGCGTGTCTGCAGATAATATTGGCCCCCACGGTCCTACAGTGTACATGAGCGGCGCGGTTGACTTTAACGCAAGGGCACATCAGTCTATCACGGAGGTGGATAGTACAGGGTCGGATTGTAAACATACTTGGAAGGATCTCAGTGGTGGTAAGCTGAAAGTTTTCCCGTAAACCTCCGAAGTCGTAACAGGTTCGGGTGCAAATACTGAACAGCGCCGTGGTTACTCTGCGTATATGACGACGCCTTAGGCGACCCAGCAGCGGACGGATCCCAACTGGTATTTCCGACGGGTTGACGCACGCAACGTCACTCATATGGCCACCTACCGTCCACAGGATATAGGACTGTAGCTTATGATCTGCGTTATGGTTCGACAGGTCGTGCTTTAGTATAATTGAGGCCAGCAGATTGTGTCACGCGACCCGGAGGTACAGGCTACGGCGATGTTGAGGATCTATGTTAATGAAGTATGTCTCTCAATAGTTTACTGCTATTTAGAAGGAAACTTATTTCGGAAGCATTCTATAGCAGTAACATGACCGGCGTCCTAAGCTCTAAGATAGTGTGTAATCTCAAATTATGAATACCCAAAAAAGCAAGTCTGCCCGGGTGTGTTAGTTCAGGCGACAATACAATTATCGTGGTAAAACAGGCAAACTCGTCCGCAGAATCCGACAGAGTCTTAACAGTAATCCGTACTCGGTGCCCATAAGGTAACCTCGGTCACTGTGCGTAAAGGAATGCAGGGATGTCTCTCAGGTGCCAGGCGATGGACCTATCTTAGGAGAGGTAGGATATCTGCGAGCTCTGTAAGACAAAAGCTTCACGGGCGGAGGTCTCAGTATAGTCTTGTTGAGCCCGTCATCGCTTCATGACGCTCTAAGGTTTATCTACGCAAAATG
seq00021   CTCGGTATAGATTCAGAGCTACTGATCACACTACAAGACCTAGAGTCAGCCTACCATTCCGTATCTAGTCCGCCAAAGGTCGGGATCCACCCACGTATACAGTCCTGCCGGGGACGGGACTCACCGCCTTGTCTATCGTTTAGTCGGACATTACCCGTGCTCTCTCTGGTGGCGGCGCAGTTTGCGTAGGAAAATCTACGCTATGATAATAGGCTAATACAGGTCAAGCGCGAGTTGGTAGATAAACCAAGGCGTGGAGTGCGACGCACGTCTCGCCCTAAGCTACAGAACGAGGGTTGAAGCATAAGCGCTCTGGACTGGGTATTATTTTAGAAGTGCTGTATAAATAAAGGATGGGAGCCGGCATGCGATTATGCTCTTCAACAGTATCTCAAACCGGTGCGGTCCGAAGACTCTTGACAACCATTTAACGGGGCTTAGTGGTTAAAAAGTCGGATGGCCGACCAGTGGTGTCCGAATGAATAATCTATGAACTCCGTCCTGCCGGCGCATGCCAGGGCCCAGACTACATATGCGCAAGTCCACTTGTCGCTATGGCTCGCAAACATTACAACTTGCCCCGATTTGAAAGCCGCAAGGAAGTCCACCCGTCGTGGCGTACGATACCGGGTACAACGCCCGTATGGCTCAATAAATAGCACACGTGATAAAATCGAATGATTCCGGCTTGTTTTAACTGGTGCAGCGAATACGAACCTCTTAATTGATAATGAATGACTCCTGAGGGGAGTCACTGAGTTGCTACTCATCTAAACGCTGGGAACATTTACAGGGCTATGTAGGAGCGGTGGGAATAAATTGGGGTGAGCCCCAAATATATTATGAGCATCGCAATCTTGTGTTCCCGGGACGTTCGTGAGTGGGCCACGATAATCCGCAATCTTCAGTAACACTGTCGCCGAAGAACTGTACTAAATAACTTTTTAGCACGAGCGCTGACGTTTTACGCTCCCCTTTAAATCGTGGAAGTCCATAAAGCCAGTCACGGACCGATACCATCTCCCATGCGGTTATTTCGTACGGTAGACATCACAATCTACGCCTGTGCGTGTTCCATCATAACGTAACACGGTCGGTCTACCAGACGGGTCATCCCCAGGGGGTAGGATGTCGGGTATGCGCTCCGTCAGATTTTCATTCTTGTCGAAGTCAACACCGGGAGGATTTTGTTCCTACACCGTATGATCGAAGGACATAATTTTAGTTGGAGCAGGGACTCTCGTAGTGTTAAGAGATAAACATACCGGTTGAGCTGTTTACTAGAGGCAACGCCGCCGACACCACCGGTGATTGCGATTAAGCACTATCACTCCACCTAGGGCCCGCCTCCTAGAGGCATGGCCTTCCGCAGGCTAGCACCTGCGTGTCTGCAGATAATATTGGCCCCCACGGTCCTACAGTGTACATGAGCGGCGCGGTTGACTTTAACGCAAGGGCACATCAGTCTATCACGGAGGTGGATAGTACAGGGTCGGATTGTAAACATACTTGGAAGGATCTCAGTGGTGGTAAGCTGAAAGTTTTCCCGTAAACCTCCGAAGTCGTAACAGGTTCGGGTGCAAATACTGAACAGCGCCGTGGTTACTCTGCGTATATGACGACGCCTTAGGCGACCCAGCAGCGGACGGATCCCAACTGGTATTTCCGACGGGTTGACGCACGCAACGTCACTCATATGGCCACCTACCGTCCACAGGATATAGGACTGTAGCTTATGATCTGCGTTATGGTTCGACAGGTCGTGCTTTAGTATAATTGAGGCCAGCAGATTGTGTCACGCGACCCGGAGGTACAGGCTACGGCGATGTTGAGGATCTATGTTAATGAAGTATGTCTCTCAATAGTTTACTGCTATTTAGAAGGAAACTTATTTCGGAAGCATTCTATAGCAGTAACATGACCGGCGTCCTAAGCTCTAAGATAGTGTGTAATCTCAAATTATGAATACCCAAAAAAGCAAGTCTGCCCGGGTGTGTTAGTTCAGGCGACAATACAATTATCGTGGTAAAACAGGCAAACTCGTCCGCAGAATCCGACAGAGTCTTAACAGTAATCCGTACTCGGTGCCCATAAGGTAACCTCGGTCACTGTGCGTAAAGGAATGCAGGGATGTCTCTCAGGTGCCAGGCGATGGACCTATCTTAGGAGAGGTAGGATATCTGCGAGCTCTGTAAGACAAAAGCTTCACGGGCGGAGGTCTCAGTATAGTCTTGTTGAGCCCGTCATCGCTTCATGACGCTCTAAGGTTTATCTACGCAAAATG
seq00022   CTCGGTATAGATTCAGAGCTACTGATCACACTACAAGACCTAGAGTCAGCCTACCATTCCGTATCTAGTCCGCCAAAGGTCGGGATCCACCCACGTATACAGTCCTGCCGGGGACGGGACTCACCGCCTTGTCTATCGTTTAGTCGGACATTACCCGTGCTCTCTCTGGTGGCGGCGCAGTTTGCGTAGGAAAATCTACGCTATGATAATAGGCTAATACAGGTCAAGCGCGAGTTGGTAGATAAACCAAGGCGTGGAGTGCGACGCACGTCTCGCCCTAAGCTACAGAACGAGGGTTGAAGCATAAGCGCTCTGGACTGGGTATTATTTTAGAAGTGCTGTATAAATAAAGGATGGGAGCCGGCATGCGATTATGCTCTTCAACAGTATCTCAAACCGGTGCGGTCCGAAGACTCTTGACAACCATTTAACGGGGCTTAGTGGTTAAAAAGTCGGATGGCCGACCAGTGGTGTCCGAATGAATAATCTATGAACTCCGTCCTGCCGGCGCATGCCAGGGCCCAGACTACATATGCGCAAGTCCACTTGTCGCTATGGCTCGCAAACATTACAACTTGCCCCGATTTGAAAGCCGCAAGGAAGTCCACCCGTCGTGGCGTACGATACCGGGTACAACGCCCGTATGGCTCAATAAATAGCACACGTGATAAAATCGAATGATTCCGGCTTGTTTTAACTGGTGCAGCGAATACGAACCTCTTAATTGATAATGAATGACTCCTGAGGGGAGTCACTGAGTTGCTACTCATCTAAACGCTGGGAACATTTACAGGGCTATGTAGGAGCGGTGGGAATAAATTGGGGTGAGCCCCAAATATATTATGAGCATCGCAATCTTGTGTTCCCGGGACGTTCGTGAGTGGGCCACGATAATCCGCAATCTTCAGTAACACTGTCGCCGAAGAACTGTACTAAATAACTTTTTAGCACGAGCGCTGACGTTTTACGCTCCCCTTTAAATCGTGGAAGTCCATAAAGCCAGTCACGGACCGATACCATCTCCCATGCGGTTATTTCGTACGGTAGACATCACAATCTACGCCTGTGCGTGTTCCATCATAACGTAACACGGTCGGTCTACCAGACGGGTCATCCCCAGGGGGTAGGATGTCGGGTATGCGCTCCGTCAGATTTTCATTCTTGTCGAAGTCAACACCGGGAGGATTTTGTTCCTACACCGTATGATCGAAGGACATAATTTTAGTTGGAGCAGGGACTCTCGTAGTGTTAAGAGATAAACATACCGGTTGAGCTGTTTACTAGAGGCAACGCCGCCGACACCACCGGTGATTGCGATTAAGCACTATCACTCCACCTAGGGCCCGCCTCCTAGAGGCATGGCCTTCCGCAGGCTAGCACCTGCGTGTCTGCAGATAATATTGGCCCCCACGGTCCTACAGTGTACATGAGCGGCGCGGTTGACTTTAACGCAAGGGCACATCAGTCTATCACGGAGGTGGATAGTACAGGGTCGGATTGTAAACATACTTGGAAGGATCTCAGTGGTGGTAAGCTGAAAGTTTTCCCGTAAACCTCCGAAGTCGTAACAGGTTCGGGTGCAAATACTGAACAGCGCCGTGGTTACTCTGCGTATATGACGACGCCTTAGGCGACCCAGCAGCGGACGGATCCCAACTGGTATTTCCGACGGGTTGACGCACGCAACGTCACTCATATGGCCACCTACCGTCCACAGGATATAGGACTGTAGCTTATGATCTGCGTTATGGTTCGACAGGTCGTGCTTTAGTATAATTGAGGCCAGCAGATTGTGTCACGCGACCCGGAGGTACAGGCTACGGCGATGTTGAGGATCTATGTTAATGAAGTATGTCTCTCAATAGTTTACTGCTATTTAGAAGGAAACTTATTTCGGAAGCATTCTATAGCAGTAACATGACCGGCGTCCTAAGCTCTAAGATAGTGTGTAATCTCAAATTATGAATACCCAAAAAAGCAAGTCTGCCCGGGTGTGTTAGTTCAGGCGACAATACAATTATCGTGGTAAAACAGGCAAACTCGTCCGCAGAATCCGACAGAGTCTTAACAGTAATCCGTACTCGGTGCCCATAAGGTAACCTCGGTCACTGTGCGTAAAGGAATGCAGGGATGTCTCTCAGGTGCCAGGCGATGGACCTATCTTAGGAGAGGTAGGATATCTGCGAGCTCTGTAAGACAAAAGCTTCACGGGCGGAGGTCTCAGTATAGTCTTGTTGAGCCCGTCATCGCTTCATGACGCTCTAAGGTTTATCTACGCAAAATG
seq00023   CTCGGTATAGATTCAGAGCTACTGATCACACTACAAGACCTAGAGTCAGCCTACCATTCCGTATCTAGTCCGCCAAAGGTCGGGATCCACCCACGTATACAGTCCTGCCGGGGACGGGACTCACCGCCTTGTCTATCGTTTAGTCGGACATTACCCGTGCTCTCTCTGGTGGCGGCGCAGTTTGCGTAGGAAAATCTACGCTATGATAATAGGCTAATACAGGTCAAGCGCGAGTTGGTAGATAAACCAAGGCGTGGAGTGCGACGCACGTCTCGCCCTAAGCTACAGAACGAGGGTTGAAGCATAAGCGCTCTGGACTGGGTATTATTTTAGAAGTGCTGTATAAATAAAGGATGGGAGCCGGCATGCGATTATGCTCTTCAACAGTATCTCAAACCGGTGCGGTCCGAAGACTCTTGACAACCATTTAACGGGGCTTAGTGGTTAAAAAGTCGGATGGCCGACCAGTGGTGTCCGAATGAATAATCTATGAACTCCGTCCTGCCGGCGCATGCCAGGGCCCAGACTACATATGCGCAAGTCCACTTGTCGCTATGGCTCGCAAACATTACAACTTGCCCCGATTTGAAAGCCGCAAGGAAGTCCACCCGTCGTGGCGTACGATACCGGGTACAACGCCCGTATGGCTCAATAAATAGCACACGTGATAAAATCGAATGATTCCGGCTTGTTTTAACTGGTGCAGCGAATACGAACCTCTTAATTGATAATGAATGACTCCCGAGGGGAGTCACTGAGTTGCTACTCATCTAAACGCTGGGAACATTTACAGGGCTATGTAGGAGCGGTGGGAATAAATTGGGGTGAGCCCCAAATATATTATGAGCATCGCAATCTTGTGTTCCCGGGACGTTCGTGAGTGGGCCACGATAATCCGCAATCTTCAGTAACACTGTCGCCGAAGAACTGTACTAAATAACTTTTTAGCACGAGCGCTGACGTTTTACGCTCCCCTTTAAATCGTGGAAGTCCATAAAGCCAGTCACGGACCGATACCATCTCCCATGCGGTTATTTCGTACGGTAGACATCACAATCTACGCCTGTGCGTGTTCCATCATAACGTAACACGGTCGGTCTACCAGACGGGTCATCCCCAGGGGGTAGGATGTCGGGTATGCGCTCCGTCAGATTTTCATTCTTGTCGAAGTCAACACCGGGAGGATTTTGTTCCTACACCGTATGATCGAAGGACATAATTTTAGTTGGAGCAGGGACTCTCGTAGTGTTAAGAGATAAACATACCGGTTGAGCTGTTTACTAGAGGCAACGCCGCCGACACCACCGGTGATTGCGATTAAGCACTATCACTCCACCTAGGGCCCGCCTCCTAGAGGCATGGCCTTCCGCAGGCTAGCACCTGCGTGTCTGCAGATAATATTGGCCCCCACGGTCCTACAGTGTACATGAGCGGCGCGGTTGACTTTAACGCAAGGGCACATCAGTCTATCACGGAGGTGGATAGTACAGGGTCGGATTGTAAACATACTTGGAAGGATCTCAGTGGTGGTAAGCTGAAAGTTTTCCCGTAAACCTCCGAAGTCGTAACAGGTTCGGGTGCAAATACTGAACAGCGCCGTGGTTACTCTGCGTATATGACGACGCCTTAGGCGACCCAGCAGCGGACGGATCCCAACTGGTATTTCCGACGGGTTGACGCACGCAACGTCACTCATATGGCCACCTACCGTCCACAGGATATAGGACTGTAGCTTATGATCTGCGTTATGGTTCGACAGGTCGTGCTTTAGTATAATTGAGGCCAGCAGATTGTGTCACGCGACCCGGAGGTACAGGCTACGGCGATGTTGAGGATCTATGTTAATGAAGTATGTCTCTCAATAGTTTACTGCTATTTAGAAGGAAACTTATTTCGGAAGCATTCTATAGCAGTAACATGACCGGCGTCCTAAGCTCTAAGATAGTGTGTAATCTCAAATTATGAATACCCAAAAAAGCAAGTCTGCCCGGGTGTGTTAGTTCAGGCGACAATACAATTATCGTGGTAAAACAGGCAAACTCGTCCGCAGAATCCGACAGAGTCTTAACAGTAATCCGTACTCGGTGCCCATAAGGTAACCTCGGTCACTGTGCGTAAAGGAATGCAGGGATGTCTCTCAGGTGCCAGGCGATGGACCTATCTTAGGAGAGGTAGGATATCTGCGAGCTCTGTAAGACAAAAGCTTCACGGGCGGAGGTCTCAGTATAGTCTTGTTGAGCCCGTCATCGCTTCATGACGCTCTAAGGTTTATCTACGCAAAATG
seq00024   CTCGGTATAGATTCAGAGCTACTGATCACACTACAAGACCTAGAGTCAGCCTACCATTCCGTATCTAGTCCGCCAAAGGTCGGGATCCACCCACGTATACAGTCCTGCCGGGGACGGGACTCACCGCCTTGTCTATCGTTTAGTCGGACATTACCCGTGCTCTCTCTGGTGGCGGCGCAGTTTGCGTAGGAAAATCTACGCTATGATAATAGGCTAATACAGGTCAAGCGCGAGTTGGTAGATAAACCAAGGCGTGGAGTGCGACGCACGTCTCGCCCTAAGCTACAGAACGAGGGTTGAAGCATAAGCGCTCTGGACTGGGTATTATTTTAGAAGTGCTGTATAAATAAAGGATGGGAGCCGGCATGCGATTATGCTCTTCAACAGTATCTCAAACCGGTGCGGTCCGAAGACTCTTGACAACCATTTAACGGGGCTTAGTGGTTAAAAAGTCGGATGGCCGACCAGTGGTGTCCGAATGAATAATCTATGAACTCCGTCCTGCCGGCGCATGCCAGGGCCCAGACTACATGTGCGCAAGTCCACTTGTCGCTATGGCTCGCAAACATTACAACTTGCCCCGATTTGAAAGCCGCAAGGAAGTCCACCCGTCGTGGCGTACGATACCGGGTACAACGCCCGTATGGCTCAATAAATAGCACACGTGATAAAATCGAATGATTCCGGCTTGTTTTAACTGGTGCAGCGAATACGAACCTCTTAATTGATAATGAATGACTCCTGAGGGGAGTCACTGAGTTGCTACTCATCTAAACGCTGGGAACATTTACAGGGCTATGTAGGAGCGGTGGGAATAAATTGGGGTGAGCCCCAAATATATTATGAGCATCGCAATCTTGTGTTCCCGGGACGTTCGTGAGTGGGCCACGATAATCCGCAATCTTCAGTAACACTGTCGCCGAAGAACTGTACTAAATAACTTTTTAGCACGAGCGCTGACGTTTTACGCTCCCCTTTAAATCGTGGAAGTCCATAAAGCCAGTCACGGACCGATACCATCTCCCATGCGGTTATTTCGTACGGTAGACATCACAATCTACGCCTGTGCGTGTTCCATCATAACGTAACACGGTCGGTCTACCAGACGGGTCATCCCCAGGGGGTAGGATGTCGGGTATGCGCTCCGTCAGATTTTCATTCTTGTCGAAGTCAACACCGGGAGGATTTTGTTCCTACACCGTATGATCGAAGGACATAATTTTAGTTGGAGCAGGGACTCTCGTAGTGTTAAGAGATAAACATACCGGTTGAGCTGTTTACTAGAGGCAACGCCGCCGACACCACCGGTGATTGCGATTAAGCACTATCACTCCACCTAGGGCCCGCCTCCTAGAGGCATGGCCTTCCGCAGGCTAGCACCTGCGTGTCTGCAGATAATATTGGCCCCCACGGTCCTACAGTGTACATGAGCGGCGCGGTTGACTTTAACGCAAGGGCACATCAGTCTATCACGGAGGTGGATAGTACAGGGTCGGATTGTAAACATACTTGGAAGGATCTCAGTGGTGGTAAGCTGAAAGTTTTCCCGTAAACCTCCGAAGTCGTAACAGGTTCGGGTGCAAATACTGAACAGCGCCGTGGTTACTCTGCGTATATGACGACGCCTTAGGCGACCCAGCAGCGGACGGATCCCAACTGGTATTTCCGACGGGTTGACGCACGCAACGTCACTCATATGGCCACCTACCGTCCACAGGATATAGGACTGTAGCTTATGATCTGCGTTATGGTTCGACAGGTCGTGCTTTAGTATAATTGAGGCCAGCAGATTGTGTCACGCGACCCGGAGGTACAGGCTACGGCGATGTTGAGGATCTATGTTAATGAAGTATGTCTCTCAATAGTTTACTGCTATTTAGAAGGAAACTTATTTCGGAAGCATTCTATAGCAGTAACATGACCGGCATCCTAAGCTCTAAGATAGTGTGTAATCTCAAATTATGAATACCCAAAAAAGCAAGTCTGCCCGGGTGTGTTAGTTCAGGCGACAATACAATTATCGTGGTAAAACAGGCAAACTCGTCCGCAGAATCCGACAGAGTCTTAACAGTAATCCGTACTCGGTGCCCATAAGGTAACCTCGGTCACTGTGCGTAAAGGAATGCAGGGATGTCTCTCAGGTGCCAGGCGATGGACCTATCTTAGGAGAGGTAGGATATCTGCGAGCTCTGTAAGACAAAAGCTTCACGGGCGGAGGTCTCAGTATAGTCTTGTTGAGCCCGTCATCGCTTCATGACGCTCTAAGGTTTATCTACGCAAAATG
seq00025   CTCGGTATAGATTCAGAGCTACTGATCACACTACAAGACCTAGAGTCAGCCTACCATTCCGTATCTAGTCCGCCAAAGGTCGGGATCCACCCACGTATACAGTCCTGCCGGGGACGGGACTCACCGCCTTGTCTATCGTTTAGTCGGACATTACCCGTGCTCTCTCTGGTGGCGGCGCAGTTTGCGTAGGAAAATCTACGCTATGATAATAGGCTAATACAGGTCAAGCGCGAGTTGGTAGATAAACCAAGGCGTGGAGTGCGACGCACGTCTCGCCCTAAGCTACAGAACGAGGGTTGAAGCATAAGCGCTCTGGACTGGGTATTATTTTAGAAGTGCTGTATAAATAAAGGATGGGAGCCGGCATGCGATTATGCTCTTCAACAGTATCTCAAACCGGTGCGGTCCGAAGACTCTTGACAACCATTTAACGGGGCTTAGTGGTTAAAAAGTCGGATGGCCGACCAGTGGTGTCCGAATGAATAATCTATGAACTCCGTCCTGCCGGCGCATGCCAGGGCCCAGACTACATATGCGCAAGTCCACTTGTCGCTATGGCTCGCAAACATTACAACTTGCCCCGATTTGAAAGCCGCAAGGAAGTCCACCCGTCGTGGCGTACGATACCGGGTACAACGCCCGTATGGCTCAATAAATAGCACACGTGATAAAATCGAATGATTCCGGCTTGTTTTAACTGGTGCAGCGAATACGAACCTCTTAATTGATAATGAATGACTCCTGAGGGGAGTCACTGAGTTGCTACTCATCTAAACGCTGGGAACATTTACAGGGCTATGTAGGAGCGGTGGGAATAAATTGGGGTGAGCCCCAAATATATTATGAGCATCGCAATCTTGTGTTCCCGGGACGTTCGTGAGTGGGCCACGATAATCCGCAATCTTCAGTAACACTGTCGCCGAAGAACTGTACTAAATAACTTTTTAGCACGAGCGCTGACGTTTTACGCTCCCCTTTAAATCGTGGAAGTCCATAAAGCCAGTCACGGACCGATACCATCTCCCATGCGGTTATTTCGTACGGTAGACATCACAATCTACGCCTGTGCGTGTTCCATCATAACGTAACACGGTCGGTCTACCAGACGGGTCATCCCCAGGGGGTAGGATGTCGGGTATGCGCTCCGTCAGATTTTCATTCTTGTCGAAGTCAACACCGGGAGGATTTTGTTCCTACACCGTATGATCGAAGGACATAATTTTAGTTGGAGCAGGGACTCTCGTAGTGTTAAGAGATAAACATACCGGTTGAGCTGTTTACTAGAGGCAACGCCGCCGACACCACCGGTGATTGCGATTAAGCACTATCACTCCACCTAGGGCCCGCCTCCTAGAGGCATGGCCTTCCGCAGGCTAGCACCTGCGTGTCTGCAGATAATATTGGCCCCCACGGTCCTACAGTGTACATGAGCGGCGCGGTTGACTTTAACGCAAGGGCACATCAGTCTATCACGGAGGTGGATAGTACAGGGTCGGATTGTAAACATACTTGGAAGGATCTCAGTGGTGGTAAGCTGAAAGTTTTCCCGTAAACCTCCGAAGTCGTAACAGGTTCGGGTGCAAATACTGAACAGCGCCGTGGTTACTCTGCGTATATGACGACGCCTTAGGCGACCCAGCAGCGGACGGATCCCAACTGGTATTTCCGACGGGTTGACGCACGCAACGTCACTCATATGGCCACCTACCGTCCACAGGATATAGGACTGTAGCTTATGATCTGCGTTATGGTTCGACAGGTCGTGCTTTAGTATAATTGAGGCCAGCAGATTGTGTCACGCGACCCGGAGGTACAGGCTACGGCGATGTTGAGGATCTATGTTAATGAAGTATGTCTCTCAATAGTTTACTGCTATTTAGAAGGAAACTTATTTCGGAAGCATTCTATAGCAGTAACATGACCGGCGTCCTAAGCTCTAAGATAGTGTGTAATCTCAAATTATGAATACCCAAAAAAGCAAGTCTGCCCGGGTGTGTTAGTTCAGGCGACAATACAATTATCGTGGTAAAACAGGCAAACTCGTCCGCAGAATCCGACAGAGTCTTAACAGTAATCCGTACTCGGTGCCCATAAGGTAACCTCGGTCACTGTGCGTAAAGGAATGCAGGGATGTCTCTCAGGTGCCAGGCGATGGACCTATCTTAGGAGAGGTAGGATATCTGCGAGCTCTGTAAGACAAAAGCTTCACGGGCGGAGGTCTCAGTATAGTCTTGTTGAGCCCGTCATCGCTTCATGACGCTCTAAGGTTTATCTACGCAAAATG
seq00026   CTCGGTATAGATTCAGAGCTACTGATCACACTACAAGACCTAGAGTCAGCCTACCATTCCGTATCTAGTCCGCCAAAGGTCGGGATCCACCCACGTATACAGTCCTGCCGGGGACGGGACTCACCGCCTTGTCTATCGTTTAGTCGGACATTACCCGTGCTCTCTCTGGTGGCGGCGCAGTTTGCGTAGGAAAATCTACGCTATGATAATAGGCTAATACAGGTCAAGCGCGAGTTGGTAGATAAACCAAGGCGTGGAGTGCGACGCACGTCTCGCCCTAAGCTACAGAACGAGGGTTGAAGCATAAGCGCTCTGGACTGGGTATTATTTTAGAAGTGCTGTATAAATAAAGGATGGGAGCCGGCATGCGATTATGCTCTTCAACAGTATCTCAAACCGGTGCGGTCCGAAGACTCTTGACAACCATTTAACGGGGCTTAGTGGTTAAAAAGTCGGATGGCCGACCAGTGGTGTCCGAATGAATAATCTATGAACTCCGTCCTGCCGGCGCATGCCAGGGCCCAGACTACATGTGCGCAAGTCCACTTGTCGCTATGGCTCGCAAACATTACAACTTGCCCCGATTTGAAAGCCGCAAGGAAGTCCACCCGTCGTGGCGTACGATACCGGGTACAACGCCCGTATGGCTCAATAAATAGCACACGTGATAAAATCGAATGATTCCGGCTTGTTTTAACTGGTGCAGCGAATACGAACCTCTTAATTGATAATGAATGACTCCTGAGGGGAGTCACTGAGTTGCTACTCATCTAAACGCTGGGAACATTTACAGGGCTATGTAGGAGCGGTGGGAATAAATTGGGGTGAGCCCCAAATATATTATGAGCATCGCAATCTTGTGTTCCCGGGACGTTCGTGAGTGGGCCACGATAATCCGCAATCTTCAGTAACACTGTCGCCGAAGAACTGTACTAAATAACTTTTTAGCACGAGCGCTGACGTTTTACGCTCCCCTTTAAATCGTGGAAGTCCATAAAGCCAGTCACGGACCGATACCATCTCCCATGCGGTTATTTCGTACGGTAGACATCACAATCTACGCCTGTGCGTGTTCCATCATAACGTAACACGGTCGGTCTACCAGACGGGTCATCCCCAGGGGGTAGGATGTCGGGTATGCGCTCCGTCAGATTTTCATTCTTGTCGAAGTCAACACCGGGAGGATTTTGTTCCTACACCGTATGATCGAAGGACATAATTTTAGTTGGAGCAGGGACTCTCGTAGTGTTAAGAGATAAACATACCGGTTGAGCTGTTTACTAGAGGCAACGCCGCCGACACCACCGGTGATTGCGATTAAGCACTATCACTCCACCTAGGGCCCGCCTCCTAGAGGCATGGCCTTCCGCAGGCTAGCACCTGCGTGTCTGCAGATAATATTGGCCCCCACGGTCCTACAGTGTACATGAGCGGCGCGGTTGACTTTAACGCAAGGGCACATCAGTCTATCACGGAGGTGGATAGTACAGGGTCGGATTGTAAACATACTTGGAAGGATCTCAGTGGTGGTAAGCTGAAAGTTTTCCCGTAAACCTCCGAAGTCGTAACAGGTTCGGGTGCAAATACTGAACAGCGCCGTGGTTACTCTGCGTATATGACGACGCCTTAGGCGACCCAGCAGCGGACGGATCCCAACTGGTATTTCCGACGGGTTGACGCACGCAACGTCACTCATATGGCCACCTACCGTCCACAGGATATAGGACTGTAGCTTATGATCTGCGTTATGGTTCGACAGGTCGTGCTTTAGTATAATTGAGGCCAGCAGATTGTGTCACGCGACCCGGAGGTACAGGCTACGGCGATGTTGAGGATCTATGTTAATGAAGTATGTCTCTCAATAGTTTACTGCTATTTAGAAGGAAACTTATTTCGGAAGCATTCTATAGCAGTAACATGACCGGCGTCCTAAGCTCTAAGATAGTGTGTAATCTCAAATTATGAATACCCAAAAAAGCAAGTCTGCCCGGGTGTGTTAGTTCAGGCGACAATACAATTATCGTGGTAAAACAGGCAAACTCGTCCGCAGAATCCGACAGAGTCTTAACAGTAATCCGTACTCGGTGCCCATAAGGTAACCTCGGTCACTGTGCGTAAAGGAATGCAGGGATGTCTCTCAGGTGCCAGGCGATGGACCTATCTTAGGAGAGGTAGGATATCTGCGAGCTCTGTAAGACAAAAGCTTCACGGGCGGAGGTCTCAGTATAGTCTTGTTGAGCCCGTCATCGCTTCATGACGCTCTAAGGTTTATCTACGCAAAATG
seq00027   CTCGGTATAGATTCAGAGCTACTGATCACACTACAAGACCTAGAGTCAGCCTACCATTCCGTATCTAGTCCGCCAAAGGTCGGGATCCACCCACGTATACAGTCCTGCCGGGGACGGGACTCACCGCCTTGTCTATCGTTTAGTCGGACATTACCCGTGCTCTCTCTGGTGGCGGCGCAGTTTGCGTAGGAAAATCTACGCTATGATAATAGGCTAATACAGGTCAAGCGCGAGTTGGTAGATAAACCAAGGCGTGGAGTGCGACGCACGTCTCGCCCTAAGCTACAGAACGAGGGTTGAAGCATAAGCGCTCTGGACTGGGTATTATTTTAGAAGTGCTGTATAAATAAAGGATGGGAGCCGGCATGCGATTATGCTCTTCAACAGTATCTCAAACCGGTGCGGTCCGAAGACTCTTGACAACCATTTAACGGGGCTTAGTGGTTAAAAAGTCGGATGGCCGACCAGTGGTGTCCGAATGAATAATCTATGAACTCCGTCCTGCCGGCGCATGCCAGGGCCCAGACTACATATGCGCAAGTCCACTTGTCGCTATGGCTCGCAAACATTACAACTTGCCCCGATTTGAAAGCCGCAAGGAAGTCCACCCGTCGTGGCGTACGATACCGGGTACAACGCCCGTATGGCTCAATAAATAGCACACGTGATAAAATCGAATGATTCCGGCTTGTTTTAACTGGTGCAGCGAATACGAACCTCTTAATTGATAATGAATGACTCCCGAGGGGAGTCACTGAGTTGCTACTCATCTAAACGCTGGGAACATTTACAGGGCTATGTAGGAGCGGTGGGAATAAATTGGGGTGAGCCCCAAATATATTATGAGCATCGCAATCTTGTGTTCCCGGGACGTTCGTGAGTGGGCCACGATAATCCGCAATCTTCAGTAACACTGTCGCCGAAGAACTGTACTAAATAACTTTTTAGCACGAGCGCTGACGTTTTACGCTCCCCTTTAAATCGTGGAAGTCCATAAAGCCAGTCACGGACCGATACCATCTCCCATGCGGTTATTTCGTACGGTAGACATCACAATCTACGCCTGTGCGTGTTCCATCATAACGTAACACGGTCGGTCTACCAGACGGGTCATCCCCAGGGGGTAGGATGTCGGGTATGCGCTCCGTCAGATTTTCATTCTTGTCGAAGTCAACACCGGGAGGATTTTGTTCCTACACCGTATGATCGAAGGACATAATTTTAGTTGGAGCAGGGACTCTCGTAGTGTTAAGAGATAAACATACCGGTTGAGCTGTTTACTAGAGGCAACGCCGCCGACACCACCGGTGATTGCGATTAAGCACTATCACTCCACCTAGGGCCCGCCTCCTAGAGGCATGGCCTTCCGCAGGCTAGCACCTGCGTGTCTGCAGATAATATTGGCCCCCACGGTCCTACAGTGTACATGAGCGGCGCGGTTGACTTTAACGCAAGGGCACATCAGTCTATCACGGAGGTGGATAGTACAGGGTCGGATTGTAAACATACTTGGAAGGATCTCAGTGGTGGTAAGCTGAAAGTTTTCCCGTAAACCTCCGAAGTCGTAACAGGTTCGGGTGCAAATACTGAACAGCGCCGTGGTTACTCTGCGTATATGACGACGCCTTAGGCGACCCAGCAGCGGACGGATCCCAACTGGTATTTCCGACGGGTTGACGCACGCAACGTCACTCATATGGCCACCTACCGTCCACAGGATATAGGACTGTAGCTTATGATCTGCGTTATGGTTCGACAGGTCGTGCTTTAGTATAATTGAGGCCAGCAGATTGTGTCACGCGACCCGGAGGTACAGGCTACGGCGATGTTGAGGATCTATGTTAATGAAGTATGTCTCTCAATAGTTTACTGCTATTTAGAAGGAAACTTATTTCGGAAGCATTCTATAGCAGTAACATGACCGGCGTCCTAAGCTCTAAGATAGTGTGTAATCTCAAATTATGAATACCCAAAAAAGCAAGTCTGCCCGGGTGTGTTAGTTCAGGCGACAATACAATTATCGTGGTAAAACAGGCAAACTCGTCCGCAGAATCCGACAGAGTCTTAACAGTAATCCGTACTCGGTGCCCATAAGGTAACCTCGGTCACTGTGCGTAAAGGAATGCAGGGATGTCTCTCAGGTGCCAGGCGATGGACCTATCTTAGGAGAGGTAGGATATCTGCGAGCTCTGTAAGACAAAAGCTTCACGGGCGGAGGTCTCAGTATAGTCTTGTTGAGCCCGTCATCGCTTCATGACGCTCTAAGGTTTATCTACGCAAAATG
seq00028   CTCGGTATAGATTCAGAGCTACTGATCACACTACAAGACCTAGAGTCAGCCTACCATTCCGTATCTAGTCCGCCAAAGGTCGGGATCCAGCCACGTATACAGTCCTGCCGGGGACGGGACTCACCGCCTTGTCTATCGTTTAGTCGGACATTACCCGTGCTCTCTCTGGTGGCGGCGCAGTTTGCGTAGGAAAATCTACGCTATGATAATAGGCTAATACAGGTCAAGCGCGAGTTGGTAGATAAACCAAGGCGTGGAGTGCGACGCACGTCTCGCCCTAAGCTACAGAACGAGGGTTGAAGCATAAGCGCTCTGGACTGGGTATTATTTTAGAAGTGCTGTATAAATAAAGGATGGGAGCCGGCATGCGATTATGCTCTTCAACAGTATCTCAAACCGGTGCGGTCCGAAGACTCTTGACAACCATTTAACGGGGCTTAGTGGTTAAAAAGTCGGATGGCCGACCAGTGGTGTCCGAATGAATAATCTATGAACTCCGTCCTGCCGGCGCATGCCAGGGCCCAGACTACATATGCGCAAGTCCACTTGTCGCTATGGCTCGCAAACATTACAACTTGCCCCGATTTGAAAGCCGCAAGGAAGTCCACCCGTCGTGGCGTACGATACCGGGTACAACGCCCGTATGGCTCAATAAATAGCACACGTGATAAAATCGAATGATTCCGGCTTGTTTTAACTGGTGCAGCGAATACGAACCTCTTAATTGATAATGAATGACTCCTGAGGGGAGTCACTGAGTTGCTACTCATCTAAACGCTGGGAACATTTACAGGGCTATGTAGGAGCGGTGGGAATAAATTGGGGTGAGCCCCAAATATATTATGAGCATCGCAATCTTGTGTTCCCGGGACGTTCGTGAGTGGGCCACGATAATCCGCAATCTTCAGTAACACTGTCGCCGAAGAACTGTACTAAATAACTTTTTAGCACGAGCGCTGACGTTTTACGCTCCCCTTTAAATCGTGGAAGTCCATAAAGCCAGTCACGGACCGATACCATCTCCCATGCGGTTATTTCGTACGGTAGACATCACAATCTACGCCTGTGCGTGTTCCATCATAACGTAACACGGTCGGTCTACCAGACGGGTCATCCCCAGGGGGTAGGATGTCGGGTATGCGCTCCGTCAGATTTTCATTCTTGTCGAAGTCAACACCGGGAGGATTTTGTTCCTACACCGTATGATCGAAGGACATAATTTTAGTTGGAGCAGGGACTCTCGTAGTGTTAAGAGATAAACATACCGGTTGAGCTGTTTACTAGAGGCAACGCCGCCGACACCACCGGTGATTGCGATTAAGCACTATCACTCCACCTAGGGCCCGCCTCCTAGAGGCATGGCCTTCCGCAGGCTAGCACCTGCGTGTCTGCAGATAATATTGGCCCCCACGGTCCTACAGTGTACATGAGCGGCGCGGTTGACTTTAACGCAAGGGCACATCAGTCTATCACGGAGGTGGATAGTACAGGGTCGGATTGTAAACATACTTGGAAGGATCTCAGTGGTGGTAAGCTGAAAGTTTTCCCGTAAACCTCCGAAGTCGTAACAGGTTCGGGTGCAAATACTGAACAGCGCCGTGGTTACTCTGCGTATATGACGACGCCTTAGGCGACCCAGCAGCGGACGGATCCCAACTGGTATTTCCGACGGGTTGACGCACGCAACGTCACTCATATGGCCACCTACCGTCCACAGGATATAGGACTGTAGCTTATGATCTGCGTTATGGTTCGACAGGTCGTGCTTTAGTATAATTGAGGCCAGCAGATTGTGTCACGCGACCCGGAGGTACAGGCTACGGCGATGTTGAGGATCTATGTTAATGAAGTATGTCTCTCAATAGTTTACTGCTATTTAGAAGGAAACTTATTTCGGAAGCATTCTATAGCAGTAACATGACCGGCGTCCTAAGCTCTAAGATAGTGTGTAATCTCAAATTATGAATACCCAAAAAAGCAAGTCTGCCCGGGTGTGTTAGTTCAGGCGACAATACAATTATCGTGGTAAAACAGGCAAACTCGTCCGCAGAATCCGACAGAGTCTTAACAGTAATCCGTACTCGGTGCCCATAAGGTAACCTCGGTCACTGTGCGTAAAGGAATGCAGGGATGTCTCTCAGGTGCCAGGCGATGGACCTATCTTAGGAGAGGTAGGATATCTGCGAGCTCTGTAAGACAAAAGCTTCACGGGCGGAGGTCTCAGTATAGTCTTGTTGAGCCCGTCATCGCTTCATGACGCTCTAAGGTTTATCTACGCAAAATG
seq00029   CTCGGTATAGATTCAGAGCTACTGATCACACTACAAGACCTAGAGTCAGCCTACCATTCCGTATCTAGTCCGCCAAAGGTCGGGATCCACCCACGTATACAGTCCTGCCGGGGACGGGACTCACCGCCTTGTCTATCGTTTAGTCGGACATTACCCGTGCTCTCTCTGGTGGCGGCGCAGTTTGCGTAGGAAAATCTACGCTATGATAATAGGCTAATACAGGTCAAGCGCGAGTTGGTAGATAAACCAAGGCGTGGAGTGCGACGCACGTCTCGCCCTAAGCTACAGAACGAGGGTTGAAGCATAAGCGCTCTGGACTGGGTATTATTTTAGAAGTGCTGTATAAATAAAGGATGGGAGCCGGCATGCGATTATGCTCTTCAACAGTATCTCAAACCGGTGCGGTCCGAAGACTCTTGACAACCATTTAACGGGGCTTAGTGGTTAAAAAGTCGGATGGCCGACCAGTGGTGTCCGAATGAATAATCTATGAACTCCGTCCTGCCGGCGCATGCCAGGGCCCAGACTACATATGCGCAAGTCCACTTGTCGCTATGGCTCGCAAACATTACAACTTGCCCCGATTTGAAAGCCGCAAGGAAGTCCACCCGTCGTGGCGTACGATACCGGGTACAACGCCCGTATGGCTCAATAAATAGCACACGTGATAAAATCGAATGATTCCGGCTTGTTTTAACTGGTGCAGCGAATACGAACCTCTTAATTGATAATGAATGACTCCCGAGGGGAGTCACTGAGTTGCTACTCATCTAAACGCTGGGAACATTTACAGGGCTATGTAGGAGCGGTGGGAATAAATTGGGGTGAGCCCCAAATATATTATGAGCATCGCAATCTTGTGTTCCCGGGACGTTCGTGAGTGGGCCACGATAATCCGCAATCTTCAGTAACACTGTCGCCGAAGAACTGTACTAAATAACTTTTTAGCACGAGCGCTGACGTTTTACGCTCCCCTTTAAATCGTGGAAGTCCATAAAGCCAGTCACGGACCGATACCATCTCCCATGCGGTTATTTCGTACGGTAGACATCACAATCTACGCCTGTGCGTGTTCCATCATAACGTAACACGGTCGGTCTACCAGACGGGTCATCCCCAGGGGGTAGGATGTCGGGTATGCGCTCCGTCAGATTTTCATTCTTGTCGAAGTCAACACCGGGAGGATTTTGTTCCTACACCGTATGATCGAAGGACATAATTTTAGTTGGAGCAGGGACTCTCGTAGTGTTAAGAGATAAACATACCGGTTGAGCTGTTTACTAGAGGCAACGCCGCCGACACCACCGGTGATTGCGATTAAGCACTATCACTCCACCTAGGGCCCGCCTCCTAGAGGCATGGCCTTCCGCAGGCTAGCACCTGCGTGTCTGCAGATAATATTGGCCCCCACGGTCCTACAGTGTACATGAGCGGCGCGGTTGACTTTAACGCAAGGGCACATCAGTCTATCACGGAGGTGGATAGTACAGGGTCGGATTGTAAACATACTTGGAAGGATCTCAGTGGTGGTAAGCTGAAAGTTTTCCCGTAAACCTCCGAAGTCGTAACAGGTTCGGGTGCAAATACTGAACAGCGCCGTGGTTACTCTGCGTATATGACGACGCCTTAGGCGACCCAGCAGCGGACGGATCCCAACTGGTATTTCCGACGGGTTGACGCACGCAACGTCACTCATATGGCCACCTACCGTCCACAGGATATAGGACTGTAGCTTATGATCTGCGTTATGGTTCGACAGGTCGTGCTTTAGTATAATTGAGGCCAGCAGATTGTGTCACGCGACCCGGAGGTACAGGCTACGGCGATGTTGAGGATCTATGTTAATGAAGTATGTCTCTCAATAGTTTACTGCTATTTAGAAGGAAACTTATTTCGGAAGCATTCTATAGCAGTAACATGACCGGCGTCCTAAGCTCTAAGATAGTGTGTAATCTCAAATTATGAATACCCAAAAAAGCAAGTCTGCCCGGGTGTGTTAGTTCAGGCGACAATACAATTATCGTGGTAAAACAGGCAAACTCGTCCGCAGAATCCGACAGAGTCTTAACAGTAATCCGTACTCGGTGCCCATAAGGTAACCTCGGTCACTGTGCGTAAAGGAATGCAGGGATGTCTCTCAGGTGCCAGGCGATGGACCTATCTTAGGAGAGGTAGGATATCTGCGAGCTCTGTAAGACAAAAGCTTCACGGGCGGAGGTCTCAGTATAGTCTTGTTGAGCCCGTCATCGCTTCATGACGCTCTAAGGTTTATCTACGCAAAATG
seq00030   CTCGGTATAGATTCAGAGCTACTGATCACACTACAAGACCTAGAGTCAGCCTACCATTCCGTATCTAGTCCGCCAAAGGTCGGGATCCACCCACGTATACAGTCCTGCCGGGGACGGGACTCACCGCCTTGTCTATCGTTTAGTCGGACATTACCCGTGCTCTCTCTGGTGGCGGCGCAGTTTGCGTAGGAAAATCTACGCTATGATAATAGGCTAATACAGGTCAAGCGCGAGTTGGTAGATAAACCAAGGCGTGGAGTGCGACGCACGTCTCGCCCTAAGCTACAGAACGAGGGTTGAAGCATAAGCGCTCTGGACTGGGTATTATTTTAGAAGTGCTGTATAAATAAAGGATGGGAGCCGGCATGCGATTATGCTCTTCAACAGTATCTCAAACCGGTGCGGTCCGAAGACTCTTGACAACCATTTAACGGGGCTTAGTGGTTAAAAAGTCGGATGGCCGACCAGTGGTGTCCGAATGAATAATCTATGAACTCCGTCCTGCCGGCGCATGCCAGGGCCCAGACTACATATGCGCAAGTCCACTTGTCGCTATGGCTCGCAAACATTACAACTTGCCCCGATTTGAAAGCCGCAAGGAAGTCCACCCGTCGTGGCGTACGATACCGGGTACAACGCCCGTATGGCTCAATAAATAGCACACGTGATAAAATCGAATGATTCCGGCTTGTTTTAACTGGTGCAGCGAATACGAACCTCTTAATTGATAATGAATGACTCCTGAGGGGAGTCACTGAGTTGCTACTCATCTAAACGCTGGGAACATTTACAGGGCTATGTAGGAGCGGTGGGAATAAATTGGGGTGAGCCCCAAATATATTATGAGCATCGCAATCTTGTGTTCCCGGGACGTTCGTGAGTGGGCCACGATAATCCGCAATCTTCAGTAACACTGTCGCCGAAGAACTGTACTAAATAACTTTTTAGCACGAGCGCTGACGTTTTACGCTCCCCTTTAAATCGTGGAAGTCCATAAAGCCAGTCACGGACCGATACCATCTCCCATGCGGTTATTTCGTACGGTAGACATCACAATCTACGCCTGTGCGTGTTCCATCATAACGTAACACGGTCGGTCTACCAGACGGGTCATCCCCAGGGGGTAGGATGTCGGGTATGCGCTCCGTCAGATTTTCATTCTTGTCGAAGTCAACACCGGGAGGATTTTGTTCCTACACCGTATGATCGAAGGACATAATTTTAGTTGGAGCAGGGACTCTCGTAGTGTTAAGAGATAAACATACCGGTTGAGCTGTTTACTAGAGGCAACGCCGCCGACACCACCGGTGATTGCGATTAAGCACTATCACTCCACCTAGGGCCCGCCTCCTAGAGGCATGGCCTTCCGCAGGCTAGCACCTGCGTGTCTGCAGATAATATTGGCCCCCACGGTCCTACAGTGTACATGAGCGGCGCGGTTGACTTTAACGCAAGGGCACATCAGTCTATCACGGAGGTGGATAGTACAGGGTCGGATTGTAAACATACTTGGAAGGATCTCAGTGGTGGTAAGCTGAAAGTTTTCCCGTAAACCTCCGAAGTCGTAACAGGTTCGGGTGCAAATACTGAACAGCGCCGTGGTTACTCTGCGTATATGACGACGCCTTAGGCGACCCAGCAGCGGACGGATCCCAACTGGTATTTCCGACGGGTTGACGCACGCAACGTCACTCATATGGCCACCTACCGTCCACAGGATATAGGACTGTAGCTTATGATCTGCGTTATGGTTCGACAGGTCGTGCTTTAGTATAATTGAGGCCAGCAGATTGTGTCACGCGACCCGGAGGTACAGGCTACGGCGATGTTGAGGATCTATGTTAATGAAGTATGTCTCTCAATAGTTTACTGCTATTTAGAAGGAAACTTATTTCGGAAGCATTCTATAGCAGTAACATGACCGGCGTCCTAAGCTCTAAGATAGTGTGTAATCTCAAATTATGAATACCCAAAAAAGCAAGTCTGCCCGGGTGTGTTAGTTCAGGCGACAATACAATTATCGTGGTAAAACAGGCAAACTCGTCCGCAGAATCCGACAGAGTCTTAACAGTAATCCGTACTCGGTGCCCATAAGGTAACCTCGGTCACTGTGCGTAAAGGAATGCAGGGATGTCTCTCAGGTGCCAGGCGATGGACCTATCTTAGGAGAGGTAGGATATCTGCGAGCTCTGTAAGACAAAAGCTTCACGGGCGGAGGTCTCAGTATAGTCTTGTTGAGCCCGTCATCGCTTCATGACGCTCTAAGGTTTATCTACGCAAAATG
seq00031   CTCGGTATAGATTCAGAGCTACTGATCACACTACAAGACCTAGAGTCAGCCTACCATTCCGTATCTAGTCCGCCAAAGGTCGGGATCCACCCACGTATACAGTCCTGCCGGGGACGGGACTCACCGCCTTGTCTATCGTTTAGTCGGACATTACCCGTGCTCTCTCTGGTGGCGGCGCAGTTTGCGTAGGAAAATCTACGCTATGATAATAGGCTAATACAGGTCAAGCGCGAGTTGGTAGATAAACCAAGGCGTGGAGTGCGACGCACGTCTCGCCCTAAGCTACAGAACGAGGGTTGAAGCATAAGCGCTCTGGACTGGGTATTATTTTAGAAGTGCTGTATAAATAAAGGATGGGAGCCGGCATGCGATTATGCTCTTCAACAGTATCTCAAACCGGTGCGGTCCGAAGACTCTTGACAACCATTTAACGGGGCTTAGTGGTTAAAAAGTCGGATGGCCGACCAGTGGTGTCCGAATGAATAATCTATGAACTCCGTCCTGCCGGCGCATGCCAGGGCCCAGACTACATATGCGCAAGTCCACTTGTCGCTATGGCTCGCAAACATTACAACTTGCCCCGATTTGAAAGCCGCAAGGAAGTCCACCCGTCGTGGCGTACGATACCGGGTACAACGCCCGTATGGCTCAATAAATAGCACACGTGATAAAATCGAATGATTCCGGCTTGTTTTAACTGGTGCAGCGAATACGAACCTCTTAATTGATAATGAATGACTCCTGAGGGGAGTCACTGAGTTGCTACTCATCTAAACGCTGGGAACATTTACAGGGCTATGTAGGAGCGGTGGGAATAAATTGGGGTGAGCCCCAAATATATTATGAGCATCGCAATCTTGTGTTCCCGGGACGTTCGTGAGTGGGCCACGATAATCCGCAATCTTCAGTAACACTGTCGCCGAAGAACTGTACTAAATAACTTTTTAGCACGAGCGCTGACGTTTTACGCTCCCCTTTAAATCGTGGAAGTCCATAAAGCCAGTCACGGACCGATACCATCTCCCATGCGGTTATTTCGTACGGTAGACATCACAATCTACGCCTGTGCGTGTTCCATCATAACGTAACACGGTCGGTCTACCAGACGGGTCATCCCCAGGGGGTAGGATGTCGGGTATGCGCTCCGTCAGATTTTCATTCTTGTCGAAGTCAACACCGGGAGGATTTTGTTCCTACACCGTATGATCGAAGGACATAATTTTAGTTGGAGCAGGGACTCTCGTAGTGTTAAGAGATAAACATACCGGTTGAGCTGTTTACTAGAGGCAACGCCGCCGACACCACCGGTGATTGCGATTAAGCACTATCACTCCACCTAGGGCCCGCCTCCTAGAGGCATGGCCTTCCGCAGGCTAGCACCTGCGTGTCTGCAGATAATATTGGCCCCCACGGTCCTACAGTGTACATGAGCGGCGCGGTTGACTTTAACGCAAGGGCACATCAGTCTATCACGGAGGTGGATAGTACAGGGTCGGATTGTAAACATACTTGGAAGGATCTCAGTGGTGGTAAGCTGAAAGTTTTCCCGTAAACCTCCGAAGTCGTAACAGGTTCGGGTGCAAATACTGAACAGCGCCGTGGTTACTCTGCGTATATGACGACGCCTTAGGCGACCCAGCAGCGGACGGATCCCAACTGGTATTTCCGACGGGTTGACGCACGCAACGTCACTCATATGGCCACCTACCGTCCACAGGATATAGGACTGTAGCTTATGATCTGCGTTATGGTTCGACAGGTCGTGCTTTAGTATAATTGAGGCCAGCAGATTGTGTCACGCGACCCGGAGGTACAGGCTACGGCGATGTTGAGGATCTATGTTAATGAAGTATGTCTCTCAATAGTTTACTGCTATTTAGAAGGAAACTTATTTCGGAAGCATTCTATAGCAGTAACATGACCGGCGTCCTAAGCTCTAAGATAGTGTGTAATCTCAAATTATGAATACCCAAAAAAGCAAGTCTGCCCGGGTGTGTTAGTTCAGGCGATAATACAATTATCGTGGTAAAACAGGCAAACTCGTCCGCAGAATCCGACAGAGTCTTAACAGTAATCCGTACTCGGTGCCCATAAGGTAACCTCGGTCACTGTGCGTAAAGGAATGCAGGGATGTCTCTCAGGTGCCAGGCGATGGACCTATCTTAGGAGAGGTAGGATATCTGCGAGCTCTGTAAGACAAAAGCTTCACGGGCGGAGGTCTCAGTATAGTCTTGTTGAGCCCGTCATCGCTTCATGACGCTCTAAGGTTTATCTACGCAAAATG
seq00032   CTCGGTATAGATTCAGAGCTACTGATCACACTACAAGACCTAGAGTCAGCCTACCATTCCGTATCTAGTCCGCCAAAGGTCGGGATCCACCCACGTATACAGTCCTGCCGGGGACGGGACTCACCGCCTTGTCTATCGTTTAGTCGGACATTACCCGTGCTCTCTCTGGTGGCGGCGCAGTTTGCGTAGGAAAATCTACGCTATGATAATAGGCTAATACAGGTCAAGCGCGAGTTGGTAGATAAACCAAGGCGTGGAGTGCGACGCACGTCTCGCCCTAAGCTACAGAACGAGGGTTGAAGCATAAGCGCTCTGGACTGGGTATTATTTTAGAAGTGCTGTATAAATAAAGGATGGGAGCCGGCATGCGATTATGCTCTTCAACAGTATCTCAAACCGGTGCGGTCCGAAGACTCTTGACAACCATTTAACGGGGCTTAGTGGTTAAAAAGTCGGATGGCCGACCAGTGGTGTCCGAATGAATAATCTATGAACTCCGTCCTGCCGGCGCATGCCAGGGCCCAGACTACATGTGCGCAAGTCCACTTGTCGCTATGGCTCGCAAACATTACAACTTGCCCCGATTTGAAAGCCGCAAGGAAGTCCACCCGTCGTGGCGTACGATACCGGGTACAACGCCCGTATGGCTCAATAAATAGCACACGTGATAAAATCGAATGATTCCGGCTTGTTTTAACTGGTGCAGCGAATACGAACCTCTTAATTGATAATGAATGACTCCTGAGGGGAGTCACTGAGTTGCTACTCATCTAAACGCTGGGAACATTTACAGGGCTATGTAGGAGCGGTGGGAATAAATTGGGGTGAGCCCCAAATATATTATGAGCATCGCAATCTTGTGTTCCCGGGACGTTCGTGAGTGGGCCACGATAATCCGCAATCTTCAGTAACACTGTCGCCGAAGAACTGTACTAAATAACTTTTTAGCACGAGCGCTGACGTTTTACGCTCCCCTTTAAATCGTGGAAGTCCATAAAGCCAGTCACGGACCGATACCATCTCCCATGCGGTTATTTCGTACGGTAGACATCACAATCTACGCCTGTGCGTGTTCCATCATAACGTAACACGGTCGGTCTACCAGACGGGTCATCCCCAGGGGGTAGGATGTCGGGTATGCGCTCCGTCAGATTTTCATTCTTGTCGAAGTCAACACCGGGAGGATTTTGTTCCTACACCGTATGATCGAAGGACATAATTTTAGTTGGAGCAGGGACTCTCGTAGTGTTAAGAGATAAACATACCGGTTGAGCTGTTTACTAGAGGCAACGCCGCCGACACCACCGGTGATTGCGATTAAGCACTATCACTCCACCTAGGGCCCGCCTCCTAGAGGCATGGCCTTCCGCAGGCTAGCACCTGCGTGTCTGCAGATAATATTGGCCCCCACGGTCCTACAGTGTACATGAGCGGCGCGGTTGACTTTAACGCAAGGGCACATCAGTCTATCACGGAGGTGGATAGTACAGGGTCGGATTGTAAACATACTTGGAAGGATCTCAGTGGTGGTAAGCTGAAAGTTTTCCCGTAAACCTCCGAAGTCGTAACAGGTTCGGGTGCAAATACTGAACAGCGCCGTGGTTACTCTGCGTATATGACGACGCCTTAGGCGACCCAGCAGCGGACGGATCCCAACTGGTATTTCCGACGGGTTGACGCACGCAACGTCACTCATATGGCCACCTACCGTCCACAGGATATAGGACTGTAGCTTATGATCTGCGTTATGGTTCGACAGGTCGTGCTTTAGTATAATTGAGGCCAGCAGATTGTGTCACGCGACCCGGAGGTACAGGCTACGGCGATGTTGAGGATCTATGTTAATGAAGTATGTCTCTCAATAGTTTACTGCTATTTAGAAGGAAACTTATTTCGGAAGCATTCTATAGCAGTAACATGACCGGCGTCCTAAGCTCTAAGATAGTGTGTAATCTCAAATTATGAATACCCAAAAAAGCAAGTCTGCCCGGGTGTGTTAGTTCAGGCGACAATACAATTATCGTGGTAAAACAGGCAAACTCGTCCGCAGAATCCGACAGAGTCTTAACAGTAATCCGTACTCGGTGCCCATAAGGTAACCTCGGTCACTGTGCGTAAAGGAATGCAGGGATGTCTCTCAGGTGCCAGGCGATGGACCTATCTTAGGAGAGGTAGGATATCTGCGAGCTCTGTAAGACAAAAGCTTCACGGGCGGAGGTCTCAGTATAGTCTTGTTGAGCCCGTCATCGCTTCATGACGCTCTAAGGTTTATCTACGCAAAATG
seq00033   CTCGGTATAGATTCAGAGCTACTGATCACACTACAAGACCTAGAGTCAGCCTACCATTCCGTATCTAGTCCGCCAAAGGTCGGGATCCACCCACGTATACAGTCCTGCCGGGGACGGGACTCACCGCCTTGTCTATCGTTTAGTCGGACATTACCCGTGCTCTCTCTGGTGGCGGCGCAGTTTGCGTAGGAAAATCTACGCTATGATAATAGGCTAATACAGGTCAAGCGCGAGTTGGTAGATAAACCAAGGCGTGGAGTGCGACGCACGTCTCGCCCTAAGCTACAGAACGAGGGTTGAAGCATAAGCGCTCTGGACTGGGTATTATTTTAGAAGTGCTGTATAAATAAAGGATGGGAGCCGGCATGCGATTATGCTCTTCAACAGTATCTCAAACCGGTGCGGTCCGAAGACTCTTGACAACCATTTAACGGGGCTTAGTGGTTAAAAAGTCGGATGGCCGACCAGTGGTGTCCGAATGAATAATCTATGAACTCCGTCCTGCCGGCGCATGCCAGGGCCCAGACTACATGTGCGCAAGTCCACTTGTCGCTATGGCTCGCAAACATTACAACTTGCCCCGATTTGAAAGCCGCAAGGAAGTCCACCCGTCGTGGCGTACGATACCGGGTACAACGCCCGTATGGCTCAATAAATAGCACACGTGATAAAATCGAATGATTCCGGCTTGTTTTAACTGGTGCAGCGAATACGAACCTCTTAATTGATAATGAATGACTCCTGAGGGGAGTCACTGAGTTGCTACTCATCTAAACGCTGGGAACATTTACAGGGCTATGTAGGAGCGGTGGGAATAAATTGGGGTGAGCCCCAAATATATTATGAGCATCGCAATCTTGTGTTCCCGGGACGTTCGTGAGTGGGCCACGATAATCCGCAATCTTCAGTAACACTGTCGCCGAAGAACTGTACTAAATAACTTTTTAGCACGAGCGCTGACGTTTTACGCTCCCCTTTAAATCGTGGAAGTCCATAAAGCCAGTCACGGACCGATACCATCTCCCATGCGGTTATTTCGTACGGTAGACATCACAATCTACGCCTGTGCGTGTTCCATCATAACGTAACACGGTCGGTCTACCAGACGGGTCATCCCCAGGGGGTAGGATGTCGGGTATGCGCTCCGTCAGATTTTCATTCTTGTCGAAGTCAACACCGGGAGGATTTTGTTCCTACACCGTATGATCGAAGGACATAATTTTAGTTGGAGCAGGGACTCTCGTAGTGTTAAGAGATAAACATACCGGTTGAGCTGTTTACTAGAGGCAACGCCGCCGACACCACCGGTGATTGCGATTAAGCACTATCACTCCACCTAGGGCCCGCCTCCTAGAGGCATGGCCTTCCGCAGGCTAGCACCTGCGTGTCTGCAGATAATATTGGCCCCCACGGTCCTACAGTGTACATGAGCGGCGCGGTTGACTTTAACGCAAGGGCACATCAGTCTATCACGGAGGTGGATAGTACAGGGTCGGATTGTAAACATACTTGGAAGGATCTCAGTGGTGGTAAGCTGAAAGTTTTCCCGTAAACCTCCGAAGTCGTAACAGGTTCGGGTGCAAATACTGAACAGCGCCGTGGTTACTCTGCGTATATGACGACGCCTTAGGCGACCCAGCAGCGGACGGATCCCAACTGGTATTTCCGACGGGTTGACGCACGCAACGTCACTCATATGGCCACCTACCGTCCACAGGATATAGGACTGTAGCTTATGATCTGCGTTATGGTTCGACAGGTCGTGCTTTAGTATAATTGAGGCCAGCAGATTGTGTCACGCGACCCGGAGGTACAGGCTACGGCGATGTTGAGGATCTATGTTAATGAAGTATGTCTCTCAATAGTTTACTGCTATTTAGAAGGAAACTTATTTCGGAAGCATTCTATAGCAGTAACATGACCGGCGTCCTAAGCTCTAAGATAGTGTGTAATCTCAAATTATGAATACCCAAAAAAGCAAGTCTGCCCGGGTGTGTTAGTTCAGGCGACAATACAATTATCGTGGTAAAACAGGCAAACTCGTCCGCAGAATCCGACAGAGTCTTAACAGTAATCCGTACTCGGTGCCCATAAGGTAACCTCGGTCACTGTGCGTAAAGGAATGCAGGGATGTCTCTCAGGTGCCAGGCGATGGACCTATCTTAGGAGAGGTAGGATATCTGCGAGCTCTGTAAGACAAAAGCTTCACGGGCGGAGGTCTCAGTATAGTCTTGTTGAGCCCGTCATCGCTTCATGACGCTCTAAGGTTTATCTACGCAAAATG
