# Supplementary material for: How Good Are Indirect Tests at Detecting Recombination in Human mtDNA?
Source: G3 (Bethesda). 2013 Jul 1;3(7):1095–104. doi: 10.1534/g3.113.006510 (PMC3704238; doi:10.1534/g3.113.006510)
Supplement: Supporting Information [file supp_g3.113.006510_FileS2.gz › SequenceData/mtDNA_ratehet&popgrowth/0/3rdbase/Infiles/0_56-new.txt]

33 2284
seq00001   GACGGTGGCCAGCATCGATCTTAGCAACCAGATAGGAGAGCCTTGAAAATATGGCGACGTCTACCATTCGAACACCCACTTAAACGAAGCGGCAGGCCGCGAAGGTCAGCCCTCCTTTTATATCCAACGTTGCGGCTATCAATGCGCGGAATTGGAGCTTACTACTGATCTATAGCGTGGAGCAGACTTAGTCGTGGCCTAATCGTGGTAATAGCTGACCTAGCCACTCCGCCTCGAATTGTATGTTAAGTGACCATAGCACAGTGAATCCCTAAGCGCATGGAGTATGAATAGTGCCACACGTAAGATATTTTTTCCCAGCATCTAGTAATGTCATTTACTATGACTTACTAGCGACTCTAGTCGCGCCTGCCGATCCCCGATCGGGCGGACATTATCAGCTTGACTTTCTGGCTGATACTTATGAGTCTGATTCACCTCATTCCCATTCGATGTCGAACCCAGTGAAAGATCTGTCGCGACATAAGCGGAGCGAATAGTAGACATTGACCTGGACGCAATGATGATCCTAGATCTCCCGCTGGTGTGTCCGATCCGTCACGTCGTGGCAGGCACCGAAATCGAGATTCCTAGAACTAGGTTCAACGAGACTTAAGGGGGGTAGCCGCGTCTAACGTTCGGAATGCGTGTATGTCGAATGCGGGATATAGGCTATAGTCCATATCCCGGTCCCTCTGCTGGTAGTCCTCTCAGTCACATATAGTACTGGCCTTCTCAGAGGACTACGAGCGAAGGACGCTTACCGTACCAAAGAGTATCATGGCAATTAGGACGATTAACAGGATCGTCGTTCATTAGGCCGTAGCAAGACACCGGATTGAAACAGACGATAGAACCAGTTTTGGCTCTGTAAAGACATTGGGAGTCTCATGCATAGCCGGCTCCTCGTTCGACACTGATTCATGTGACACTAGCTCTGCGTAGTGTGTGGTTATACTCTCATGCACCCCTGAGTCTACCGTTGTTAATTAAACAGTGCAGCACTGTATACGCGTTCCCACGCAAAAGTCTACATGACAACCGAACAGGGAACCACCGCACGCCGGGCGCTTGAGAGAGTACGAGCTACCCGCGCACGCGTCTCAATTCTCCATTCTCACATATCCTCGGTTGCGCGTCACTCGTTCGCCGACGGTGTCTAGACATTGTCTCCCCATAAATTGGTTATAGTTCTACCCAAGTTCTCGATTTCACAAGTTTTTTACTCCTCTACCGCTATTCAATGTGCTTGCTCCTAGTTACTAAATCGGCTATGGTGTTGCCTATAGCTGGTCCAATATCCGGGTATATTGAACGGCAGTTCATTAGTTCGGAATGGCGTTCAGAACATTTCACTACCCTGCATGGGCGACGCTGAAAGGCCCCCGACCATGCTCCCGGTCGCCTGTGGGGAACTTATTTGGCTGTAAATTCCAACTGGAAGCTGCGTCAGCCTGATTCCCACGTCGTGATTGACCTATGAAATACGACCAGTTAGCCCCTACCGCTGCTTGCGGGACGGTGGGGTTATGTCCAAGACTATCCCTTTTTTAAAACTGGATACGCAATTGCACGTACACTGCTTCTAGGCCAAGTCGAGACCCCCCCCTTCCGTTCGCGAGCCGCTACCAGTACTTGCCTATTGCGAGAGTCCTCCAGCGTTGGTGAGTCCAATAAAATTGATTAGCTGACAGGCCCCTAAGAATCATTAGCCTGTGGCGTTCGGTGTAAGACCGACCATTCTCAGATTTTGCTTGTTAGGCGGGGTGGGCCTGAGCACACTTTAATCTGAGTTCTTTGGAGCACGGCTTCTCGCAGGCCCTAAGAGTAAAATTCCGATGAGACTATTTTTAAGTTCTTCAAATGGCCTCGGTACGACTCTCCTTGATGCGCTTACGAAATAGAATTGAATCAGGGGGGGTTTTGAAACCCGTAACATACCCGCTGGGGGCCGAAGCAGTGTCCTTTGGGCAATCATAGATCTATGTGTGCGTCGTATGCGGGTCTATCGCAAATAGGGGGTCAGGTCGCAACCTTTCGTGTTGCATGCACCCGCGGAGCCAATGAGGCGTACGGATATTTGGTTGCGCATATCGGCGATCGGTACGCCCACAACGTGCTGCTATGTCCGCTCGCTAAATAGCATGGAAAGTACTATACAGGCTAAGGCGCCTTAACGCTGACAATCTATAGTGTCACTACCTATAGTTACCTAACCGGTTAAATGACTTCATAAGGTCAGGTCGGCAGACACCAGCTTGCTTGAAGTATCCCGGTGATACTA
seq00002   GACGGTGGCCAGCATCGAACTTAGCAACCAGATAGGAGAGCCTTGAAAATATGGCGACGTCTACCATTCGAACACCCACTTAAACGAAGCGGCAGGCCGCGAAGGTCAGCCCTCCTTTTATATCCAACGTTGCGGCTATCAATGCGCGGAATTGGAGCTTACTACTGATCTATAGCGTGGAGCAGACTTAGTCGTGGCCTAATCGTGGTAATAGCTGACCTAGCCACTCCGCCTCGAATTGTATGTTAAGTGACCATAGCACAGTGAATCCCTAAGCGCATGGAGTATGAATAGTGCCACACGTAAGATATTTTTTCCCAGCATCTAGTAATGTCATTTACTATGACTTACTAGCGACTCTAGTCGCGCCTGCCGATCCCCGCTCGGGCGGACATTATCAGCTTGACTTTCTGGCTGATACTTATGAGTCTGATTCACCTCATTCCCATTCGATGTCGAACCCAGTGAAAGATCTGTCGCGACATAAGCGGAGCGAATAGTAGACATTGACCTGGACGCAATGATGATCCTAGATCTCCCGCTGGTGTGTCCGATCCGTCACGTCGTGGCAGGCACCGAAATCGAGATTCCTAGAACTAGGTTCAACGAGACTTAAGGGGGGTAGCCGCGTCTAACGTTCGGAATGCGTGTATGTCGAATGCGGGATATAGGCTATAGTCCATATCCCGGTCCCTCTGCTGGTAGTCCTCTCAGTCACATATAGTACTGGCCTTCTCAGAGGACTACGAGCGAAGGACGCTTACCGTACCAAAGAGTATCATGGCAATTAGGACGATTAACAGGATCGTCGTTCATTAGGCCGTAGCAAGACACCGGATTGAAACAGACGATAGAACCAGTTTTGGCTCTGTAAAGACATTGGGAGTCTCATGCATAGCCGGCTCCTCGTTCGACACTGATTCATGTGACACCAGCTCTGCGTAGTGTGTGGTTATACTCTCATGCACCCCTGAGTCTACCGTTGTTAATTAAACAGTGCAGCACTGTATACGCGTTCCCACGCAAAAGTCTACATGACAACCGAACAGGGAACCACCGCACGCCGGACGCTTGAGAGAGTACGAGCTACCCGCGCACGCGTCTCAATTCTCCATTCTCACATATCCTCGGTTGCGCGTCACTCGTTCGCCGACGGTGTCTAGACATTGTCTCCCCATAAATTGGTTATAGTTCTACCCAAGTTCTCGATTTCACAAGTTTTTTACTCCTCTACCGCTATTCAATGTGCTTGCTCCTAGTTACTAAATCGGCTATGGTGTTGCCTATAGCTGGTCCAATATCCGGGTATATTGAACGGCAGTTCATTAGTTCGGAATGGCGTTCAGAACATTTCACTACCCTGCATGGGCGACGCTGAAAGGCCCCCGACCATGCTCCCGGTCGCCTGTGGGGAACTTATTTGGCTGTAAATTCCAACTGGAAGCTGCGACAGCCTGATTCCCACGTCGTGATTGACCTATGAAATACGACCAGTTAGCCCCTACCGCTGCTTGCGGGACGGTGGGGTTATGTCCAAGACTATCCCTTTTTTAAAACTGGATACGCAATTGCACGTACACTGCTTCTAGGCCAAGTCGAGACCCCCCCCTTCCGTTCGCGAGCCGCTACCAGTACCTGCCTATTGCGAGAGTCCTCCAGCATTGGTGAGTCCAATAAAATTGATTAGCTGACAGGCCCCTAAGAATCATTAGCCTGTGGCGTTCGGTGTAAGACCGACCATTCTCAGATTTTGCTTGTTAGGCGGGGTGGGCCTGAGCGCACTTTAATCTGAGTTCTTTGGAGCACGGCTTCTCGCAGGCCCTAAGAGTAAAATTCCGATGAGACTATTTTTAAGTTCTTCAAATGGCCTCGGTACGACTCTCCTTGATGCGCTTACGAAATAGAATTGAATCAGGGGGGGTTTTGAAACCCGTAACATACCCGCTGGGGGCCGAAGCAGTGTCCTTTGGGCAATCATAGATCTATGTGTGCGTCGTATGCGGGTCTATCGCAAATAGGGGGTCAGGTCGCAACCTTTCGTGTTGCATGCACCCGCGGAGCCAATGAGGCGTACGGATATTTGGTTGCGCATATCGGCGATCGGTACGCCCACAACGTGCTGCTATGTCCGCTCGCTAAATAGCATGGAAAGTACTATACAGGCTAAGGCGCCTTAACGCTGACAATCTATAGTGTCACTACCTATAGTTACCTAACCGGTTAAATGACTTCATAAGGTCAGGTCGGCAGACACCAGCTTGCTTGAGGTATCCCGGTGATACTA
seq00003   GACGGTGGCCAGCATCGAACTTAGCAACCAGATAGGAGAGCCTTGAAAATATGGCGACGTCTACCATTCGAACACCCACTTAAACGAAGCGGCAGGCCGCGAAGGTCAGCCCTCCTTTTATATCCAACGTTGCGGCTATCAATGCGCGGAATTGGAGCTTACTACTGATCTATAGCGTGGAGCAGACTTAGTCGTGGCCTAATCGTGGTAATAGCTGACCTAGCCACTCCGCCTCGAATTGTATGTTAAGTGACCATAGCACAGTGAATCCCTAAGCGCATGGAGTATGAATAGTGCCACACGTAAGATATTTTTTCCCAGCATCTAGTAATGTCATTTACTATGACTTACTAGCGACTCTAGTCGCGCCTGCCGATCCCCGCTCGGGCGGACATTATCAGCTTGACTTTCTGGCTGATACTTATGAGTCTGATTCACCTCATTCCCATTCGATGTCGAACCCAGTGAAAGATCTGTCGCGACATAAGCGGAGCGAATAGTAGACATTGACCTGGACGCAATGATGATCCTAGATCTCCCGCTGGTGTGTCCGATCCGTCACGTCGTGGCAGGCACCGAAATCGAGATTCCTAGAACTAGGTTCAACGAGACTTAAGGGGGGTAGCCGCGTCTAACGTTCGGAATGCGTGTATGTCGAATGCGGGATATAGGCTATAGTCCATATCCCGGTCCCTCTGCTGGTAGTCCTCTCAGTCACATATAGTACTGGCCTTCTCAGAGGACTACGAGCGAAGGACGCTTACCGTACCAAAGAGTATCATGGCAATTAGGACGATTAACAGGATCGTCGTTCATTAGGCCGTAGCAAGACACCGGATTGAAACAGACGATAGAACCAGTTTTGGCTCTGTAAAGACATTGGGAGTCTCATGCATAGCCGGCTCCTCGTTCGACACTGATTCATGTGACACCAGCTCTGCGTAGTGTGTGGTTATACTCTCATGCACCCCTGAGTCTACCGTTGTTAATTAAACAGTGCAGCACTGTATACGCGTTCCCACGCAAAAGTCTACATGACAACCGAACAGGGAACCACCGCACGCCGGACGCTTGAGAGAGTACGAGCTACCCGCGCACGCGTCTCAATTCTCCATTCTCACATATCCTCGGTTGCGCGTCACTCGTTCGCCGACGGTGTCTAGACATTGTCTCCCCATAAATTGGTTATAGTTCTACCCAAGTTCTCGATTTCACAAGTTTTTTACTCCTCTACCGCTATTCAATGTGCTTGCTCCTAGTTACTAAATCGGCTATGGTGTTGCCTATAGCTGGTCCAATATCCGGGTATATTGAACGGCAGTTCATTAGTTCGGAATGGCGTTCAGAACATTTCACTACCCTGCATGGGCGACGCTGAAAGGCCCCCGACCATGCTCCCGGTCGCCTGTGGGGAACTTATTTGGCTGTAAATTCCAACTGGAAGCTGCGACAGCCTGATTCCCACGTCGTGATTGACCTATGAAATACGACCAGTTAGCCCCTACCGCTGCTTGCGGGACGGTGGGGTTATGTCCAAGACTATCCCTTTTTTAAAACTGGATACGCAATTGCACGTACACTGCTTCTAGGCCAAGTCGAGACCCCCCCCTTCCGTTCGCGAGCCGCTACCAGTACCTGCCTATTGCGAGAGTCCTCCAGCATTGGTGAGTCCAATAAAATTGATTAGCTGACAGGCCCCTAAGAATCATTAGCCTGTGGCGTTCGGTGTAAGACCGACCATTCTCAGATTTTGCTTGTTAGGCGGGGTGGGCCTGAGCACACTTTAATCTGAGTTCTTTGGAGCACGGCTTCTCGCAGGCCCTAAGAGTAAAATTCCGATGAGACTATTTTTAAGTTCTTCAAATGGCCTCGGTACGACTCTCCTTGATGCGCTTACGAAATAGAATTGAATCAGGGGGGGTTTTGAAACCCGTAACATACCCGCTGGGGGCCGAAGCAGTGTCCTTTGGGCAATCATAGATCTATGTGTGCGTCGTATGCGGGTCTATCGCAAATAGGGGGTCAGGTCGCAACCTTTCGTGTTGCATGCACCCGCGGAGCCAATGAGGCGTACGGATATTTGGTTGCGCATATCGGCGATCGGTACGCCCACAACGTGCTGCTATGTCCGCTCGCTAAATAGCATGGAAAGTACTATACAGGCTAAGGCGCCTTAACGCTGACAATCTATAGTGTCACTACCTATAGTTACCTAACCGGTTAAATGACTTCATAAGGTCAGGTCGGCAGACACCAGCTTGCTTGAGGTATCCCGGTGATACTA
seq00004   GACGGTGGCCAGCATCGAACTTAGCAACCAGATAGGAGAGCCTTGAAAATATGGCGACGTCTACCATTCGAACACCCACTTAAACGAAGCGGCAGGCCGCGAAGGTCAGCCCTCCTTTTATATCCAACGTTGCGGCTATCAATGCGCGGAATTGGAGCTTACTACTGATCTATAGCGTGGAGCAGACTTAGTCGTGGCCTAATCGTGGTAATAGCTGACCTAGCCACTCCGCCTCGAATTGTATGTTAAGTGACCATAGCACAGTGAATCCCTAAGCGCATGGAGTATGAATAGTGCCACACGTAAGATATTTTTTCCCAGCATCTAGTAATGTCATTTACTATGACTTACTAGCGACTCTAGTCGCGCCTGCCGATCCCCGCTCGGGCGGACATTATCAGCTTGACTTTCTGGCTGATACTTATGAGTCTGATTCACCTCATTCCCATTCGATGTCGAACCCAGTGAAAGATCTGTCGCGACATAAGCGGAGCGAATAGTAGACATTGACCTGGACGCAATGATGATCCTAGATCTCCCGCTGGTGTGTCCGATCCGTCACGTCGTGGCAGGCACCGAAATCGAGATTCCTAGAACTAGGTTCAACGAGACTTAAGGGGGGTAGCCGCGTCTAACGTTCGGAATGCGTGTATGTCGAATGCGGGATATAGGCTATAGTCCATATCCCGGTCCCTCTGCTGGTAGTCCTCTCAGTCACATATAGTACTGGCCTTCTCAGAGGACTACGAGCGAAGGACGCTTACCGTACCAAAGAGTATCATGGCAATTAGGACGATTAACAGGATCGTCGTTCATTAGGCCGTAGCAAGACACCGGATTGAAACAGACGATAGAACCAGTTTTGGCTCTGTAAAGACATTGGGAGTCTCATGCATAGCCGGCTCCTCGTTCGACACTGATTCATGTGACACCAGCTCTGCGTAGTGTGTGGTTATACTCTCATGCACCCCTGAGTCTACCGTTGTTAATTAAACAGTGCAGCACTGTATACGCGTTCCCACGCAAAAGTCTACATGACAACCGAACAGGGAACCACCGCACGCCGGACGCTTGAGAGAGTACGAGCTACCCGCGCACGCGTCTCAATTCTCCATTCTCACATATCCTCGGTTGCGCGTCACTCGTTCGCCGACGGTGTCTAGACATTGTCTCCCCATAAATTGGTTATAGTTCTACCCAAGTTCTCGATTTCACAAGTTTTTTACTCCTCTACCGCTATTCAATGTGCTTGCTCCTAGTTACTAAATCGGCTATGGTGTTGCCTATAGCTGGTCCAATATCCGGGTATATTGAACGGCAGTTCATTAGTTCGGAATGGCGTTCAGAACATTTCACTACCCTGCATGGGCGACGCTGAAAGGCCCCCGACCATGCTCCCGGTCGCCTGTGGGGAACTTATTTGGCTGTAAATTCCAACTGGAAGCTGCGACAGCCTGATTCCCACGTCGTGATTGACCTATGAAATACGACCAGTTAGCCCCTACCGCTGCTTGCGGGACGGTGGGGTTATGTCCAAGACTATCCCTTTTTTAAAACTGGATACGCAATTGCACGTACACTGCTTCTAGGCCAAGTCGAGACCCCCCCCTTCCGTTCGCGAGCCGCTACCAGTACCTGCCTATTGCGAGAGTCCTCCAGCGTTGGTGAGTCCAATAAAATTGATTAGCTGACAGGCCCCTAAGAATCATTAGCCTGTGGCGTTCGGTGTAAGACCGACCATTCTCAGATTTTGCTTGTTAGGCGGGGTGGGCCTGAGCACACTTTAATCTGAGTTCTTTGGAGCACGGCTTCTCGCAGGCCCTAAGAGTAAAATTCCGATGAGACTATTTTTAAGTTCTTCAAATGGCCTCGGTACGACTCTCCTTGATGCGCTTACGAAATAGAATTGAATCAGGGGGGGTTTTGAAACCCGTAACATACCCGCTGGGGGCCGAAGCAGTGTCCTTTGGGCAATCATAGATCTATGTGTGCGTCGTATGCGGGTCTATCGCAAATAGGGGGTCAGGTCGCAACCTTTCGTGTTGCATGCACCCGCGGAGCCAATGAGGCGTACGGATATTTGGTTGCGCATATCGGCGATCGGTACGCCCACAACGTGCTGCTATGTCCGCTCGCTAAATAGCATGGAAAGTACTATACAGGCTAAGGCGCCTTAACGCTGACAATCTATAGTGTCACTACCTATAGTTACCTAACCGGTTAAATGACTTCATAAGGTCAGGTCGGCAGACACCAGCTTGCTTGAGGTATCCCGGTGATACTA
seq00005   GACGGTGGCCAGCATCGAACTTAGCAACCAGATAGGAGAGCCTTGAAAATATGGCGACGTCTACCATTCGAACACCCACTTAAACGAAGCGGCAGGCCGCGAAGGTCAGCCCTCCTTTTATATCCAACGTTGCGGCTATCAATGCGCGGAATTGGAGCTTACTACTGATCTATAGCGTGGAGCAGACTTAGTCGTGGCCTAATCGTGGTAATAGCTGACCTAGCCACTCCGCCTCGAATTGTATGTTAAGTGACCATAGCACAGTGAATCCCTAAGCGCATGGAGTATGAATAGTGCCACACGTAAGATATTTTTTCCCAGCATCTAGTAATGTCATTTACTATGACTTACTAGCGACTCTAGTCGCGCCTGCCGATCCCCGCTCGGGCGGACATTATCAGCTTGACTTTCTGGCTGATACTTATGAGTCTGATTCACCTCATTCCCATTCGATGTCGAACCCAGTGAAAGATCTGTCGCGACATAAGCGGAGCGAATAGTAGACATTGACCTGGACGCAATGATGATCCTAGATCTCCCGCTGGTGTGTCCGATCCGTCACGTCGTGGCAGGCACCGAAATCGAGATTCCTAGAACTAGGTTCAACGAGACTTAAGGGGGGTAGCCGCGTCTAACGTTCGGAATGCGTGTATGTCGAATGCGGGATATAGGCTATAGTCCATATCCCGGTCCCTCTGCTGGTAGTCCTCTCAGTCACATATAGTACTGGCCTTCTCAGAGGACTACGAGCGAAGGACGCTTACCGTACCAAAGAGTATCATGGCAATTAGGACGATTAACAGGATCGTCGTTCATTAGGCCGTAGCAAGACACCGGATTGAAACAGACGATAGAACCAGTTTTGGCTCTGTAAAGACATTGGGAGTCTCATGCATAGCCGGCTCCTCGTTCGACACTGATTCATGTGACACCAGCTCTGCGTAGTGTGTGGTTATACTCTCATGCACCCCTGAGTCTACCGTTGTTAATTAAACAGTGCAGCACTGTATACGCGTTCCCACGCAAAAGTCTACATGACAACCGAACAGGGAACCACCGCACGCCGGACGCTTGAGAGAGTACGAGCTACCCGCGCACGCGTCTCAATTCTCCATTCTCACATATCCTCGGTTGCGCGTCACTCGTTCGCCGACGGTGTCTAGACATTGTCTCCCCATAAATTGGTTATAGTTCTACCCAAGTTCTCGATTTCACAAGTTTTTTACTCCTCTACCGCTATTCAATGTGCTTGCTCCTAGTTACTAAATCGGCTATGGTGTTGCCTATAGCTGGTCCAATATCCGGGTATATTGAACGGCAGTTCATTAGTTCGGAATGGCGTTCAGAACATTTCACTACCCTGCATGGGCGACGCTGCAAGGCCCCCGACCATGCTCCCGGTCGCCTGTGGGGAACTTATTTGGCTGTAAATTCCAACTGGAAGCTGCGACAGCCTGATTCCCACGTCGTGATTGACCTATGAAATACGACCAGTTAGCCCCTACCGCTGCTTGCGGGACGGTGGGGTTATGTCCAAGACTATCCCTTTTTTAAAACTGGATACGCAATTGCACGTACACTGCTTCTAGGCCAAGTCGAGACCCCCCCCTTCCGTTCGCGAGCCGCTACCAGTACCTGCCTATTGCGAGAGTCCTCCAGCGTTGGTGAGTCCAATAAAATTGATTAGCTGACAGGCCCCTAAGAATCATTAGCCTGTGGCGTTCGGTGTAAGACCGACCATTCTCAGATTTTGCTTGTTAGGCGGGGTGGGCCTGAGCACACTTTAATCTGAGTTCTTTGGAGCACGGCTTCTCGCAGGCCCTAAGAGTAAAATTCCGATGAGACTATTTTTAAGTTCTTCAAATGGCCTCGGTACGACTCTCCTTGATGCGCTTACGAAATAGAATTGAATCAGGGGGGGTTTTGAAACCCGTAACATACCCGCTGGGGGCCGAAGCAGTGTCCTTTGGGCAATCATAGATCTATGTGTGCGTCGTATGCGGGTCTATCGCAAATAGGGGGTCAGGTCGCAACCTTTCGTGTTGCATGCACCCGCGGAGCCAATGAGGCGTACGGATATTTGGTTGCGCATATCGGCGATCGGTACGCCCACAACGTGCTGCTATGTCCGCTCGCTAAATAGCATGGAAAGTACTATACAGGCTAAGGCGCCTTAACGCTGACAATCTATAGTGTCACTACCTATAGTTACCTAACCGGTTAAATGACTTCATAAGGTCAGGTCGGCAGACACCAGCTTGCTTGAGGTATCCCGGTGATACTA
seq00006   GACGGTGGCCAGCATCGAACTTAGCAACCAGATAGGAGAGCCTTGAAAATATGGCGACGTCTACCATTCGAACACCCACTTAAACGAAGCGGCAGGCCGCGAAGGTCAGCCCTCCTTTTATATCCAACGTTGCGGCTATCAATGCGCGGAATTGGAGCTTACTACTGATCTATAGCGTGGAGCAGACTTAGTCGTGGCCTAATCGTGGTAATAGCTGACCTAGCCACTCCGCCTCGAATTGTATGTTAAGTGACCATAGCACAGTGAATCCCTAAGCGCATGGAGTATGAATAGTGCCACACGTAAGATATTTTTTCCCAGCATCTAGTAATGTCATTTACTATGACTTACTAGCGACTCTAGTCGCGCCTGCCGATCCCCGCTCGGGCGGACATTATCAGCTTGACTTTCTGGCTGATACTTATGAGTCTGATTCACCTCATTCCCATTCGATGTCGAACCCAGTGAAAGATCTGTCGCGACATAAGCGGAGCGAATAGTAGACATTGACCTGGACGCAATGATGATCCTAGATCTCCCGCTGGTGTGTCCGATCCGTCACGTCGTGGCAGGCACCGAAATCGAGATTCCTAGAACTAGGTTCAACGAGACTTAAGGGGGGTAGCCGCGTCTAACGTTCGGAATGCGTGTATGTCGAATGCGGGATATAGGCTATAGTCCATATCCCGGTCCCTCTGCTGGTAGTCCTCTCAGTCACATATAGTACTGGCCTTCTCAGAGGACTACGAGCGAAGGACGCTTACCGTACCAAAGAGTATCATGGCAATTAGGACGATTAACAGGATCGTCGTTCATTAGGCCGTAGCAAGACACCGGATTGAAACAGACGATAGAACCAGTTTTGGCTCTGTAAAGACATTGGGAGTCTCATGCATAGCCGGCTCCTCGTTCGACACTGATTCATGTGACACCAGCTCTGCGTAGTGTGTGGTTATACTCTCATGCACCCCTGAGTCTACCGTTGTTAATTAAACAGTGCAGCACTGTATACGCGTTCCCACGCAAAAGTCTACATGACAACCGAACAGGGAACCACCGCACGCCGGACGCTTGAGAGAGTACGAGCTACCCGCGCACGCGTCTCAATTCTCCATTCTCACATATCCTCGGTTGCGCGTCACTCGTTCGCCGACGGTGTCTAGACATTGTCTCCCCATAAATTGGTTATAGTTCTACCCAAGTTCTCGATTTCACAAGTTTTTTACTCCTCTACCGCTATTCAATGTGCTTGCTCCTAGTTACTAAATCGGCTATGGTGTTGCCTATAGCTGGTCCAATATCCGGGTATATTGAACGGCAGTTCATTAGTTCGGAATGGCGTTCAGAACATTTCACTACCCTGCATGGGCGACGCTGAAAGGCCCCCGACCATGCTCCCGGTCGCCTGTGGGGAACTTATTTGGCTGTAAATTCCAACTGGAAGCTGCGACAGCCTGATTCCCACGTCGTGATTGACCTATGAAATACGACCAGTTAGCCCCTACCGCTGCTTGCGGGACGGTGGGGTTATGTCCAAGACTATCCCTTTTTTAAAACTGGATACGCAATTGCACGTACACTGCTTCTAGGCCAAGTCGAGACCCCCCCCTTCCGTTCGCGAGCCGCTACCAGTACCTGCCTATTGCGAGAGTCCTCCAGCGTTGGTGAGTCCAATAAAATTGATTAGCTGACAGGCCCCTAAGAATCATTAGCCTGTGGCGTTCGGTGTAAGACCGACCATTCTCAGATTTTGCTTGTTAGGCGGGGTGGGCCTGAGCACACTTTAATCTGAGTTCTTTGGAGCACGGCTTCTCGCAGGCCCTAAGAGTAAAATTCCGATGAGACTATTTTTAAGTTCTTCAAATGGCCTCGGTACGACTCTCCTTGATGCGCTTACGAAATAGAATTGAATCAGGGGGGGTTTTGAAACCCGTAACATACCCGCTGGGGGCCGAAGCAGTGTCCTTTGGGCAATCATAGATCTATGTGTGCGTCGTATGCGGGTCTATCGCAAATAGGGGGTCAGGTCGCAACCTTTCGTGTTGCATGCACCCGCGGAGCCAATGAGGCGTACGGATATTTGGTTGCGCATATCGGCGATCGGTACGCCCACAACGTGCTGCTATGTCCGCTCGCTAAATAGCATGGAAAGTACTATACAGGCTAAGGCGCCTTAACGCTGACAATCTATAGTGTCACTACCTATAGTTACCTAACCGGTTAAATGACTTCATAAGGTCAGGTCGGCAGACACCAGCTTGCTTGAGGTATCCCGGTGATACTA
seq00007   GACGGTGGCCAGCATCGAACTTAGCAACCAGATAGGAGAGCCTTGAAAATATGGCGACGTCTACCATTCGAACACCCACTTAAACGAAGCGGCAGGCCGCGAAGGTCAGCCCTCCTTTTATATCCAACGTTGCGGCTATCAATGCGCGGAATTGGAGCTTACTACTGATCTATAGCGTGGAGCAGACTTAGTCGTGGCCTAATCGTGGTAATAGCTGACCTAGCCACTCCGCCTCGAATTGTATGTTAAGTGACCATAGCACAGTGAATCCCTAAGCGCATGGAGTATGAATAGTGCCACACGTAAGATATTTTTTCCCAGCATCTAGTAATGTCATTTACTATGACTTACTAGCGACTCTAGTCGCGCCTGCCGATCCCCGCTCGGGCGGACATTATCAGCTTGACTTTCTGGCTGATACTTATGAGTCTGATTCACCTCATTCCCATTCGATGTCGAACCCAGTGAAAGATCTGTCGCGACATAAGCGGAGCGAATAGTAGACATTGACCTGGACGCAATGATGATCCTAGATCTCCCGCTGGTGTGTCCGATCCGTCACGTCGTGGCAGGCACCGAAATCGAGATTCCTAGAACTAGGTTCAACGAGACTTAAGGGGGGTAGCCGCGTCTAACGTTCGGAATGCGTGTATGTCGAATGCGGGATATAGGCTATAGTCCATATCCCGGTCCCTCTGCTGGTAGTCCTCTCAGTCACATATAGTACTGGCCTTCTCAGAGGACTACGAGCGAAGGACGCTTACCGTACCAAAGAGTATCATGGCAATTAGGACGATTAACAGGATCGTCGTTCATTAGGCCGTAGCAAGACACCGGATTGAAACAGACGATAGAACCAGTTTTGGCTCTGTAAAGACATTGGGAGTCTCATGCATAGCCGGCTCCTCGTTCGACACTGATTCATGTGACACCAGCTCTGCGTAGTGTGTGGTTATACTCTCATGCACCCCTGAGTCTACCGTTGTTAATTAAACAGTGCAGCACTGTATACGCGTTCCCACGCAAAAGTCTACATGACAACCGAACAGGGAACCACCGCACGCCGGACGCTTGAGAGAGTACGAGCTACCCGCGCACGCGTCTCAATTCTCCATTCTCACATATCCTCGGTTGCGCGTCACTCGTTCGCCGACGGTGTCTAGACATTGTCTCCCCATAAATTGGTTATAGTTCTACCCAAGTTCTCGATTTCACAAGTTTTTTACTCCTCTACCGCTATTCAATGTGCTTGCTCCTAGTTACTAAATCGGCTATGGTGTTGCCTATAGCTGGTCCAATATCCGGGTATATTGAACGGCAGTTCATTAGTTCGGAATGGCGTTCAGAACATTTCACTACCCTGCATGGGCGACGCTGAAAGGCCCCCGACCATGCTCCCGGTCGCCTGTGGGGAACTTATTTGGCTGTAAATTCCAACTGGAAGCTGCGACAGCCTGATTCCCACGTCGTGATTGACCTATGAAATACGACCAGTTAGCCCCTACCGCTGCTTGCGGGACGGTGGGGTTATGTCCAAGACTATCCCTTTTTTAAAACTGGATACGCAATTGCACGTACACTGCTTCTAGGCCAAGTCGAGACCCCCCCCTTCCGTTCGCGAGCCGCTACCAGTACCTGCCTATTGCGAGAGTCCTGCAGCATTGGTGAGTCCAATAAAATTGATTAGCTGACAGGCCCCTAAGAATCATTAGCCTGTGGCGTTCGGTGTAAGACCGACCATTCTCAGATTTTGCTTGTTAGGCGGGGTGGGCCTGAGCACACTTTAATCTGAGTTCTTTGGAGCACGGCTTCTCGCAGGCCCTAAGAGTAAAATTCCGATGAGACTATTTTTAAGTTCTTCAAATGGCCTCGGTACGACTCTCCTTGATGCGCTTACGAAATAGAATTGAATCAGGGGGGGTTTTGAAACCCGTAACATACCCGCTGGGGGCCGAAGCAGTGTCCTTTGGGCAATCATAGATCTATGTGTGCGTCGTATGCGGGTCTATCGCAAATAGGGGGTCAGGTCGCAACCTTTCGTGTTGCATGCACCCGCGGAGCCAATGAGGCGTACGGATATTTGGTTGCGCATATCGGCGATCGGTACGCCCACAACGTGCTGCTATGTCCGCTCGCTAAATAGCATGGAAAGTACTATACAGGCTAAGGCGCCTTAACGCTGACAATCTATAGTGTCACTACCTATAGTTACCTAACCGGTTAAATGACTTCATAAGGTCAGGTCGGCAGACACCAGCTTGCTTGAGGTATCCCGGTGATACTA
seq00008   GACGGTGGCCAGCATCGAACTTAGCAACCAGATAGGAGAGCCTTGAAAATATGGCGACGTCTACCATTCGAACACCCACTTAAACGAAGCGGCAGGCCGCGAAGGTCAGCCCTCCTTTTATATCCAACGTTGCGGCTATCAATGCGCGGAATTGGAGCTTACTACTGATCTATAGCGTGGAGCAGACTTAGTCGTGGCCTAATCGTGGTAATAGCTGACCTAGCCACTCCGCCTCGAATTGTATGTTAAGTGACCATAGCACAGTGAATCCCTAAGCGCATGGAGTATGAATAGTGCCACACGTAAGATATTTTTTCCCAGCATCTAGTAATGTCATTTACTATGACTTACTAGCGACTCTAGTCGCGCCTGCCGATCCCCGCTCGGGCGGACATTATCAGCTTGACTTTCTGGCTGATACTTATGAGTCTGATTCACCTCATTCCCATTCGATGTCGAACCCAGTGAAAGATCTGTCGCGACATAAGCGGAGCGAATAGTAGACATTGACCTGGACGCAATGATGATCCTAGATCTCCCGCTGGTGTGTCCGATCCGTCACGTCGTGGCAGGCACCGAAATCGAGATTCCTAGAACTAGGTTCAACGAGACTTAAGGGGGGTAGCCGCGTCTAACGTTCGGAATGCGTGTATGTCGAATGCGGGATATAGGCTATAGTCCATATCCCGGTCCCTCTGCTGGTAGTCCTCTCAGTCACATATAGTACTGGCCTTCTCAGAGGACTACGAGCGAAGGACGCTTACCGTACCAAAGAGTATCATGGCAATTAGGACGATTAACAGGATCGTCGTTCATTAGGCCGTAGCAAGACACCGGATTGAAACAGACGATAGAACCAGTTTTGGCTCTGTAAAGACATTGGGAGTCTCATGCATAGCCGGCTCCTCGTTCGACACTGATTCATGTGACACCAGCTCTGCGTAGTGTGTGGTTATACTCTCATGCACCCCTGAGTCTACCGTTGTTAATTAAACAGTGCAGCACTGTATACGCGTTCCCACGCAAAAGTCTACATGACAACCGAACAGGGAACCACCGCACGCCGGACGCTTGAGAGAGTACGAGCTACCCGCGCACGCGTCTCAATTCTCCATTCTCACATATCCTCGGTTGCGCGTCACTCGTTCGCCGACGGTGTCTAGACATTGTCTCCCCATAAATTGGTTATAGTTCTACCCAAGTTCTCGATTTCACAAGTTTTTTACTCCTCTACCGCTATTCAATGTGCTTGCTCCTAGTTACTAAATCGGCTATGGTGTTGCCTATAGCTGGTCCAATATCCGGGTATATTGAACGGCAGTTCATTAGTTCGGAATGGCGTTCAGAACATTTCACTACCCTGCATGGGCGACGCTGAAAGGCCCCCGACCATGCTCCCGGTCGCCTGTGGGGAACTTATTTGGCTGTAAATTCCAACTGGAAGCTGCGACAGCCTGATTCCCACGTCGTGATTGACCTATGAAATACGACCAGTTAGCCCCTACCGCTGCTTGCGGGACGGTGGGGTTATGTCCAAGACTATCCCTTTTTTAAAACTGGATACGCAATTGCACGTACACTGCTTCTAGGCCAAGTCGAGACCCCCCCCTTCCGTTCGCGAGCCGCTACCAGTACCTGCCTATTGCGAGAGTCCTCCAGCATTGGTGAGTCCAATAAAATTGATTAGCTGACAGGCCCCTAAGAATCATTAGCCTGTGGCGTTCGGTGTAAGACCGACCATTCTCAGATTTTGCTTGTTAGGCGGGGTGGGCCTGAGCGCACTTTAATCTGAGTTCTTTGGAGCACGGCTTCTCGCAGGCCCTAAGAGTAAAATTCCGATGAGACTATTTTTAAGTTCTTCAAATGGCCTCGGTACGACTCTCCTTGATGCGCTTACGAAATAGAATTGAATCAGGGGGGGTTTTGAAACCCGTAACATACCCGCTGGGGGCCGAAGCAGTGTCCTTTGGGCAATCATAGATCTATGTGTGCGTCGTATGCGGGTCTATCGCAAATAGGGGGTCAGGTCGCAACCTTTCGTGTTGCATGCACCCGCGGAGCCAATGAGGCGTACGGATATTTGGTTGCGCATATCGGCGATCGGTACGCCCACAACGTGCTGCTATGTCCGCTCGCTAAATAGCATGGAAAGTACTATACAGGCTAAGGCGCCTTAACGCTGACAATCTATAGTGTCACTACCTATAGTTACCTAACCGGTTAAATGACTTCATAAGGTCAGGTCGGCAGACACCAGCTTGCTTGAGGTATCCCGGTGATACTA
seq00009   GACGGTGGCCAGCATCGAACTTAGCAACCAGATAGGAGAGCCTTGAAAATATGGCGACGTCTACCATTCGAACACCCACTTAAACGAAGCGGCAGGCCGCGAAGGTCAGCCCTCCTTTTATATCCAACGTTGCGGCTATCAATGCGCGGAATTGGAGCTTACTACTGATCTATAGCGTGGAGCAGACTTAGTCGTGGCCTAATCGTGGTAATAGCTGACCTAGCCACTCCGCCTCGAATTGTATGTTAAGTGACCATAGCACAGTGAATCCCTAAGCGCATGGAGTATGAATAGTGCCACACGTAAGATATTTTTTCCCAGCATCTAGTAATGTCATTTACTATGACTTACTAGCGACTCTAGTCGCGCCTGCCGATCCCCGCTCGGGCGGACATTATCAGCTTGACTTTCTGGCTGATACTTATGAGTCTGATTCACCTCATTCCCATTCGATGTCGAACCCAGTGAAAGATCTGTCGCGACATAAGCGGAGCGAATAGTAGACATTGACCTGGACGCAATGATGATCCTAGATCTCCCGCTGGTGTGTCCGATCCGTCACGTCGTGGCAGGCACCGAAATCGAGATTCCTAGAACTAGGTTCAACGAGACTTAAGGGGGGTAGCCGCGTCTAACGTTCGGAATGCGTGTATGTCGAATGCGGGATATAGGCTATAGTCCATATCCCGGTCCCTCTGCTGGTAGTCCTCTCAGTCACATATAGTACTGGCCTTCTCAGAGGACTACGAGCGAAGGACGCTTACCGTACCAAAGAGTATCATGGCAATTAGGACGATTAACAGGATCGTCGTTCATTAGGCCGTAGCAAGACACCGGATTGAAACAGACGATAGAACCAGTTTTGGCTCTGTAAAGACATTGGGAGTCTCATGCATAGCCGGCTCCTCGTTCGACACTGATTCATGTGACACCAGCTCTGCGTAGTGTGTGGTTATACTCTCATGCACCCCTGAGTCTACCGTTGTTAATTAAACAGTGCAGCACTGTATACGCGTTCCCACGCAAAAGTCTACATGACAACCGAACAGGGAACCACCGCACGCCGGACGCTTGAGAGAGTACGAGCTACCCGCGCACGCGTCTCAATTCTCCATTCTCACATATCCTCGGTTGCGCGTCACTCGTTCGCCGACGGTGTCTAGACATTGTCTCCCCATAAATTGGTTATAGTTCTACCCAAGTTCTCGATTTCACAAGTTTTTTACTCCTCTACCGCTATTCAATGTGCTTGCTCCTAGTTACTAAATCGGCTATGGTGTTGCCTATAGCTGGTCCAATATCCGGGTATATTGAACGGCAGTTCATTAGTTCGGAATGGCGTTCAGAACATTTCACTACCCTGCATGGGCGACGCTGAAAGGCCCCCGACCATGCTCCCGGTCGCCTGTGGGGAACTTATTTGGCTGTAAATTCCAACTGGAAGCTGCGACAGCCTGATTCCCACGTCGTGATTGACCTATGAAATACGACCAGTTAGCCCCTACCGCTGCTTGCGGGACGGTGGGGTTATGTCCAAGACTATCCCTTTTTTAAAACTGGATACGCAATTGCACGTACACTGCTTCTAGGCCAAGTCGAGACCCCCCCCTTCCGTTCGCGAGCCGCTACCAGTACCTGCCTATTGCGAGAGTCCTCCAGCGTTGGTGAGTCCAATAAAATTGATTAGCTGACAGGCCCCTAAGAATCATTAGCCTGTGGCGTTCGGTGTAAGACCGACCATTCTCAGATTTTGCTTGTTAGGCGGGGTGGGCCTGAGCACACTTTAATCTGAGTTCTTTGGAGCACGGCTTCTCGCAGGCCCTAAGAGTAAAATTCCGATGAGACTATTTTTAAGTTCTTCAAATGGCCTCGGTACGACTCTCCTTGATGCGCTTACGAAATAGAATTGAATCAGGGGGGGTTTTGAAACCCGTAACATACCCGCTGGGGGCCGAAGCAGTGTCCTTTGGGCAATCATAGATCTATGTGTGCGTCGTATGCGGGTCTATCGCAAATAGGGGGTCAGGTCGCAACCTTTCGTGTTGCATGCACCCGCGGAGCCAATGAGGCGTACGGATATTTGGTTGCGCATATCGGCGATCGGTACGCCCACAACGTGCTGCTATGTCCGCTCGCTAAATAGCATGGAAAGTACTATACAGGCTAAGGCGCCTTAACGCTGACAATCTATAGTGTCACTACCTATAGTTACCTAACCGGTTAAATGACTTCATAAGGTCAGGTCGGCAGACACCAGCTTGCTTGAGGTATCCCGGTGATACTA
seq00010   GACGGTGGCCAGCATCGAACTTAGCAACCAGATAGGAGAGCCTTGAAAATATGGCGACGTCTACCATTCGAACACCCACTTAAACGAAGCGGCAGGCCGCGAAGGTCAGCCCTCCTTTTATATCCAACGTTGCGGCTATCAATGCGCGGAATTGGAGCTTACTACTGATCTATAGCGTGGAGCAGACTTAGTCGTGGCCTAATCGTGGTAATAGCTGACCTAGCCACTCCGCCTCGAATTGTATGTTAAGTGACCATAGCACAGTGAATCCCTAAGCGCATGGAGTATGAATAGTGCCACACGTAAGATATTTTTTCCCAGCATCTAGTAATGTCATTTACTATGACTTACTAGCGACTCTAGTCGCGCCTGCCGATCCCCGCTCGGGCGGACATTATCAGCTTGACTTTCTGGCTGATACTTATGAGTCTGATTCACCTCATTCCCATTCGATGTCGAACCCAGTGAAAGATCTGTCGCGACATAAGCGGAGCGAATAGTAGACATTGACCTGGACGCAATGATGATCCTAGATCTCCCGCTGGTGTGTCCGATCCGTCACGTCGTGGCAGGCACCGAAATCGAGATTCCTAGAACTAGGTTCAACGAGACTTAAGGGGGGTAGCCGCGTCTAACGTTCGGAATGCGTGTATGTCGAATGCGGGATATAGGCTATAGTCCATATCCCGGTCCCTCTGCTGGTAGTCCTCTCAGTCACATATAGTACTGGCCTTCTCAGAGGACTACGAGCGAAGGACGCTTACCGTACCAAAGAGTATCATGGCAATTAGGACGATTAACAGGATCGTCGTTCATTAGGCCGTAGCAAGACACCGGATTGAAACAGACGATAGAACCAGTTTTGGCTCTGTAAAGACATTGGGAGTCTCATGCATAGCCGGCTCCTCGTTCGACACTGATTCATGTGACACCAGCTCTGCGTAGTGTGTGGTTATACTCTCATGCACCCCTGAGTCTACCGTTGTTAATTAAACAGTGCAGCACTGTATACGCGTTCCCACGCAAAAGTCTACATGACAACCGAACAGGGAACCACCGCACGCCGGACGCTTGAGAGAGTACGAGCTACCCGCGCACGCGTCTCAATTCTCCATTCTCACATATCCTCGGTTGCGCGTCACTCGTTCGCCGACGGTGTCTAGACATTGTCTCCCCATAAATTGGTTATAGTTCTACCCAAGTTCTCGATTTCACAAGTTTTTTACTCCTCTACCGCTATTCAATGTGCTTGCTCCTAGTTACTAAATCGGCTATGGTGTTGCCTATAGCTGGTCCAATATCCGGGTATATTGAACGGCAGTTCATTAGTTCGGAATGGCGTTCAGAACATTTCACTACCCTGCATGGGCGACGCTGAAAGGCCCCCGACCATGCTCCCGGTCGCCTGTGGGGAACTTATTTGGCTGTAAATTCCAACTGGAAGCTGCGACAGCCTGATTCCCACGTCGTGATTGACCTATGAAATACGACCAGTTAGCCCCTACCGCTGCTTGCGGGACGGTGGGGTTATGTCCAAGACTATCCCTTTTTTAAAACTGGATACGCAATTGCACGTACACTGCTTCTAGGCCAAGTCGAGACCCCCCCCTTCCGTTCGCGAGCCGCTACCAGTACCTGCCTATTGCGAGAGTCCTCCAGCATTGGTGAGTCCAATAAAATTGATTAGCTGACAGGCCCCTAAGAATCATTAGCCTGTGGCGTTCGGTGTAAGACCGACCATTCTCAGATTTTGCTTGTTAGGCGGGGTGGGCCTGAGCACACTTTAATCTGAGTTCTTTGGAGCACGGCTTCTCGCAGGCCCTAAGAGTAAAATTCCGATGAGACTATTTTTAAGTTCTTCAAATGGCCTCGGTACGACTCTCCTTGATGCGCTTACGAAATAGAATTGAATCAGGGGGGGTTTTGAAACCCGTAACATACCCGCTGGGGGCCGAAGCAGTGTCCTTTGGGCAATCATAGATCTATGTGTGCGTCGTATGCGGGTCTATCGCAAATAGGGGGTCAGGTCGCAACCTTTCGTGTTGCATGCACCCGCGGAGCCAATGAGGCGTACGGATATTTGGTTGCGCATATCGGCGATCGGTACGCCCACAACGTGCTGCTATGTCCGCTCGCTAAATAGCATGGAAAGTACTATACAGGCTAAGGCGCCTTAACGCTGACAATCTATAGTGTCACTACCTATAGTTACCTAACCGGTTAAATGACTTCATAAGGTCAGGTCGGCAGACACCAGCTTGCTTGAGGTATCCCGGTGATACTA
seq00011   GACGGTGGCCAGCATCGAACTTAGCAACCAGATAGGAGAGCCTTGAAAATATGGCGACGTCTACCATTCGAACACCCACTTAAACGAAGCGGCAGGCCGCGAAGGTCAGCCCTCCTTTTATATCCAACGTTGCGGCTATCAATGCGCGGAATTGGAGCTTACTACTGATCTATAGCGTGGAGCAGACTTAGTCGTGGCCTAATCGTGGTAATAGCTGACCTAGCCACTCCGCCTCGAATTGTATGTTAAGTGACCATAGCACAGTGAATCCCTAAGCGCATGGAGTATGAATAGTGCCACACGTAAGATATTTTTTCCCAGCATCTAGTAATGTCATTTACTATGACTTACTAGCGACTCTAGTCGCGCCTGCCGATCCCCGCTCGGGCGGACATTATCAGCTTGACTTTCTGGCTGATACTTATGAGTCTGATTCACCTCATTCCCATTCGATGTCGAACCCAGTGAAAGATCTGTCGCGACATAAGCGGAGCGAATAGTAGACATTGACCTGGACGCAATGATGATCCTAGATCTCCCGCTGGTGTGTCCGATCCGTCACGTCGTGGCAGGCACCGAAATCGAGATTCCTAGAACTAGGTTCAACGAGACTTAAGGGGGGTAGCCGCGTCTAACGTTCGGAATGCGTGTATGTCGAATGCGGGATATAGGCTATAGTCCATATCCCGGTCCCTCTGCTGGTAGTCCTCTCAGTCACATATAGTACTGGCCTTCTCAGAGGACTACGAGCGAAGGACGCTTACCGTACCAAAGAGTATCATGGCAATTAGGACGATTAACAGGATCGTCGTTCATTAGGCCGTAGCAAGACACCGGATTGAAACAGACGATAGAACCAGTTTTGGCTCTGTAAAGACATTGGGAGTCTCATGCATAGCCGGCTCCTCGTTCGACACTGATTCATGTGACACCAGCTCTGCGTAGTGTGTGGTTATACTCTCATGCACCCCTGAGTCTACCGTTGTTAATTAAACAGTGCAGCACTGTATACGCGTTCCCACGCAAAAGTCTACATGACAACCGAACAGGGAACCACCGCACGCCGGACGCTTGAGAGAGTACGAGCTACCCGCGCACGCGTCTCAATTCTCCATTCTCACATATCCTCGGTTGCGCGTCACTCGTTCGCCGACGGTGTCTAGACATTGTCTCCCCATAAATTGGTTATAGTTCTACCCAAGTTCTCGATTTCACAAGTTTTTTACTCCTCTACCGCTATTCAATGTGCTTGCTCCTAGTTACTAAATCGGCTATGGTGTTGCCTATAGCTGGTCCAATATCCGGGTATATTGAACGGCAGTTCATTAGTTCGGAATGGCGTTCAGAACATTTCACTACCCTGCATGGGCGACGCTGAAAGGCCCCCGACCATGCTCCCGGTCGCCTGTGGGGAACTTATTTGGCTGTAAATTCCAACTGGAAGCTGCGACAGCCTGATTCCCACGTCGTGATTGACCTATGAAATACGACCAGTTAGCCCCTACCGCTGCTTGCGGGACGGTGGGGTTATGTCCAAGACTATCCCTTTTTTAAAACTGGATACGCAATTGCACGTACACTGCTTCTAGGCCAAGTCGAGACCCCCCCCTTCCGTTCGCGAGCCGCTACCAGTACCTGCCTATTGCGAGAGTCCTCCAGCGTTGGTGAGTCCAATAAAATTGATTAGCTGACAGGCCCCTAAGAATCATTAGCCTGTGGCGTTCGGTGTAAGACCGACCATTCTCAGATTTTGCTTGTTAGGCGGGGTGGGCCTGAGCACACTTTAATCTGAGTTCTTTGGAGCACGGCTTCTCGCAGGCCCTAAGAGTAAAATTCCGATGAGACTATTTTTAAGTTCTTCAAATGGCCTCGGTACGACTCTCCTTGATGCGCTTACGAAATAGAATTGAATCAGGGGGGGTTTTGAAACCCGTAACATACCCGCTGGGGGCCGAAGCAGTGTCCTTTGGGCAATCATAGATCTATGTGTGCGTCGTATGCGGGTCTATCGCAAATAGGGGGTCAGGTCGCAACCTTTCGTGTTGCATGCACCCGCGGAGCCAATGAGGCGTACGGATATTTGGTTGCGCATATCGGCGATCGGTACGCCCACAACGTGCTGCTATGTCCGCTCGCTAAATAGCATGGAAAGTACTATACAGGCTAAGGCGCCTTAACGCTGACAATCTATAGTGTCACTACCTATAGTTACCTAACCGGTTAAATGACTTCATAAGGTCAGGTCGGCAGACACCAGCTTGCTTGAGGTATCCCGGTGATACTA
seq00012   GACGGTGGCCAGCATCGAACTTAGCAACCAGATAGGAGAGCCTTGAAAATATGGCGACGTCTACCATTCGAACACCCACTTAAACGAAGCGGCAGGCCGCGAAGGTCAGCCCTCCTTTTATATCCAACGTTGCGGCTATCAATGCGCGGAATTGGAGCTTACTACTGATCTATAGCGTGGAGCAGACTTAGTCGTGGCCTAATCGTGGTAATAGCTGACCTAGCCACTCCGCCTCGAATTGTATGTTAAGTGACCATAGCACAGTGAATCCCTAAGCGCATGGAGTATGAATAGTGCCACACGTAAGATATTTTTTCCCAGCATCTAGTAATGTCATTTACTATGACTTACTAGCGACTCTAGTCGCGCCTGCCGATCCCCGCTCGGGCGGACATTATCAGCTTGACTTTCTGGCTGATACTTATGAGTCTGATTCACCTCATTCCCATTCGATGTCGAACCCAGTGAAAGATCTGTCGCGACATAAGCGGAGCGAATAGTAGACATTGACCTGGACGCAATGATGATCCTAGATCTCCCGCTGGTGTGTCCGATCCGTCACGTCGTGGCAGGCACCGAAATCGAGATTCCTAGAACTAGGTTCAACGAGACTTAAGGGGGGTAGCCGCGTCTAACGTTCGGAATGCGTGTATGTCGAATGCGGGATATAGGCTATAGTCCATATCCCGGTCCCTCTGCTGGTAGTCCTCTCAGTCACATATAGTACTGGCCTTCTCAGAGGACTACGAGCGAAGGACGCTTACCGTACCAAAGAGTATCATGGCAATTAGGACGATTAACAGGATCGTCGTTCATTAGGCCGTAGCAAGACACCGGATTGAAACAGACGATAGAACCAGTTTTGGCTCTGTAAAGACATTGGGAGTCTCATGCATAGCCGGCTCCTCGTTCGACACTGATTCATGTGACACCAGCTCTGCGTAGTGTGTGGTTATACTCTCATGCACCCCTGAGTCTACCGTTGTTAATTAAACAGTGCAGCACTGTATACGCGTTCCCACGCAAAAGTCTACATGACAACCGAACAGGGAACCACCGCACGCCGGACGCTTGAGAGAGTACGAGCTACCCGCGCACGCGTCTCAATTCTCCATTCTCACATATCCTCGGTTGCGCGTCACTCGTTCGCCGACGGTGTCTAGACATTGTCTCCCCATAAATTGGTTATAGTTCTACCCAAGTTCTCGATTTCACAAGTTTTTTACTCCTCTACCGCTATTCAATGTGCTTGCTCCTAGTTACTAAATCGGCTATGGTGTTGCCTATAGCTGGTCCAATATCCGGGTATATTGAACGGCAGTTCATTAGTTCGGAATGGCGTTCAGAACATTTCACTACCCTGCATGGGCGACGCTGAAAGGCCCCCGACCATGCTCCCGGTCGCCTGTGGGGAACTTATTTGGCTGTAAATTCCAACTGGAAGCTGCGACAGCCTGATTCCCACGTCGTGATTGACCTATGAAATACGACCAGTTAGCCCCTACCGCTGCTTGCGGGACGGTGGGGTTATGTCCAAGACTATCCCTTTTTTAAAACTGGATACGCAATTGCACGTACACTGCTTCTAGGCCAAGTCGAGACCCCCCCCTTCCGTTCGCGAGCCGCTACCAGTACCTGCCTATTGCGAGAGTCCTCCAGCGTTGGTGAGTCCAATAAAATTGATTAGCTGACAGGCCCCTAAGAATCATTAGCCTGTGGCGTTCGGTGTAAGACCGACCATTCTCAGATTTTGCTTGTTAGGCGGGGTGGGCCTGAGCACACTTTAATCTGAGTTCTTTGGAGCACGGCTTCTCGCAGGCCCTAAGAGTAAAATTCCGATGAGACTATTTTTAAGTTCTTCAAATGGCCTCGGTACGACTCTCCTTGATGCGCTTACGAAATAGAATTGAATCAGGGGGGGTTTTGAAACCCGTAACATACCCGCTGGGGGCCGAAGCAGTGTCCTTTGGGCAATCATAGATCTATGTGTGCGTCGTATGCGGGTCTATCGCAAATAGGGGGTCAGGTCGCAACCTTTCGTGTTGCATGCACCCGCGGAGCCAATGAGGCGTACGGATATTTGGTTGCGCATATCGGCGATCGGTACGCCCACAACGTGCTGCTATGTCCGCTCGCTAAATAGCATGGAAAGTACTATACAGGCTAAGGCGCCTTAACGCTGACAATCTATAGTGTCACTACCTATAGTTACCTAACCGGTTAAATGACTTCATAAGGTCAGGTCGGCAGACACCAGCTTGCTTGAGGTATCCCGGTGATACTA
seq00013   GACGGTGGCCAGCATCGAACTTAGCAACCAGATAGGAGAGCCTTGAAAATATGGCGACGTCTACCATTCGAACACCCACTTAAACGAAGCGGCAGGCCGCGAAGGTCAGCCCTCCTTTTATATCCAACGTTGCGGCTATCAATGCGCGGAATTGGAGCTTACTACTGATCTATAGCGTGGAGCAGACTTAGTCGTGGCCTAATCGTGGTAATAGCTGACCTAGCCACTCCGCCTCGAATTGTATGTTAAGTGACCATAGCACAGTGAATCCCTAAGCGCATGGAGTATGAATAGTGCCACACGTAAGATATTTTTTCCCAGCATCTAGTAATGTCATTTACTATGACTTACTAGCGACTCTAGTCGCGCCTGCCGATCCCCGCTCGGGCGGACATTATCAGCTTGACTTTCTGGCTGATACTTATGAGTCTGATTCACCTCATTCCCATTCGATGTCGAACCCAGTGAAAGATCTGTCGCGACATAAGCGGAGCGAATAGTAGACATTGACCTGGACGCAATGATGATCCTAGATCTCCCGCTGGTGTGTCCGATCCGTCACGTCGTGGCAGGCACCGAAATCGAGATTCCTAGAACTAGGTTCAACGAGACTTAAGGGGGGTAGCCGCGTCTAACGTTCGGAATGCGTGTATGTCGAATGCGGGATATAGGCTATAGTCCATATCCCGGTCCCTCTGCTGGTAGTCCTCTCAGTCACATATAGTACTGGCCTTCTCAGAGGACTACGAGCGAAGGACGCTTACCGTACCAAAGAGTATCATGGCAATTAGGACGATTAACAGGATCGTCGTTCATTAGGCCGTAGCAAGACACCGGATTGAAACAGACGATAGAACCAGTTTTGGCTCTGTAAAGACATTGGGAGTCTCATGCATAGCCGGCTCCTCGTTCGACACTGATTCATGTGACACCAGCTCTGCGTAGTGTGTGGTTATACTCTCATGCACCCCTGAGTCTACCGTTGTTAATTAAACAGTGCAGCACTGTATACGCGTTCCCACGCAAAAGTCTACATGACAACCGAACAGGGAACCACCGCACGCCGGACGCTTGAGAGAGTACGAGCTACCCGCGCACGCGTCTCAATTCTCCATTCTCACATATCCTCGGTTGCGCGTCACTCGTTCGCCGACGGTGTCTAGACATTGTCTCCCCATAAATTGGTTATAGTTCTACCCAAGTTCTCGATTTCACAAGTTTTTTACTCCTCTACCGCTATTCAATGTGCTTGCTCCTAGTTACTAAATCGGCTATGGTGTTGCCTATAGCTGGTCCAATATCCGGGTATATTGAACGGCAGTTCATTAGTTCGGAATGGCGTTCAGAACATTTCACTACCCTGCATGGGCGACGCTGAAAGGCCCCCGACCATGCTCCCGGTCGCCTGTGGGGAACTTATTTGGCTGTAAATTCCAACTGGAAGCTGCGACAGCCTGATTCCCACGTCGTGATTGACCTATGAAATACGACCAGTTAGCCCCTACCGCTGCTTGCGGGACGGTGGGGTTATGTCCAAGACTATCCCTTTTTTAAAACTGGATACGCAATTGCACGTACACTGCTTCTAGGCCAAGTCGAGACCCCCCCCTTCCGTTCGCGAGCCGCTACCAGTACCTGCCTATTGCGAGAGTCCTCCAGCGTTGGTGAGTCCAATAAAATTGATTAGCTGACAGGCCCCTAAGAATCATTAGCCTGTGGCGTTCGGTGTAAGACCGACCATTCTCAGATTTTGCTTGTTAGGCGGGGTGGGCCTGAGCACACTTTAATCTGAGTTCTTTGGAGCACGGCTTCTCGCAGGCCCTAAGAGTAAAATTCCGATGAGACTATTTTTAAGTTCTTCAAATGGCCTCGGTACGACTCTCCTTGATGCGCTTACGAAATAGAATTGAATCAGGGGGGGTTTTGAAACCCGTAACATACCCGCTGGGGGCCGAAGCAGTGTCCTTTGGGCAATCATAGATCTATGTGTGCGTCGTATGCGGGTCTATCGCAAATAGGGGGTCAGGTCGCAACCTTTCGTGTTGCATGCACCCGCGGAGCCAATGAGGCGTACGGATATTTGGTTGCGCATATCGGCGATCGGTACGCCCACAACGTGCTGCTATGTCCGCTCGCTAAATAGCATGGAAAGTACTATACAGGCTAAGGCGCCTTAACGCTGACAATCTATAGTGTCACTACCTATAGTTACCTAACCGGTTAAATGACTTCATAAGGTCAGGTCGGCAGACACCAGCTTGCTTGAGGTATCCCGGTGATACTA
seq00014   GACGGTGGCCAGCATCGAACTTAGCAACCAGATAGGAGAGCCTTGAAAATATGGCGACGTCTACCATTCGAACACCCACTTAAACGAAGCGGCAGGCCGCGAAGGTCAGCCCTCCTTTTATATCCAACGTTGCGGCTATCAATGCGCGGAATTGGAGCTTACTACTGATCTATAGCGTGGAGCAGACTTAGTCGTGGCCTAATCGTGGTAATAGCTGACCTAGCCACTCCGCCTCGAATTGTATGTTAAGTGACCATAGCACAGTGAATCCCTAAGCGCATGGAGTATGAATAGTGCCACACGTAAGATATTTTTTCCCAGCATCTAGTAATGTCATTTACTATGACTTACTAGCGACTCTAGTCGCGCCTGCCGATCCCCGCTCGGGCGGACATTATCAGCTTGACTTTCTGGCTGATACTTATGAGTCTGATTCACCTCATTCCCATTCGATGTCGAACCCAGTGAAAGATCTGTCGCGACATAAGCGGAGCGAATAGTAGACATTGACCTGGACGCAATGATGATCCTAGATCTCCCGCTGGTGTGTCCGATCCGTCACGTCGTGGCAGGCACCGAAATCGAGATTCCTAGAACTAGGTTCAACGAGACTTAAGGGGGGTAGCCGCGTCTAACGTTCGGAATGCGTGTATGTCGAATGCGGGATATAGGCTATAGTCCATATCCCGGTCCCTCTGCTGGTAGTCCTCTCAGTCACATATAGTACTGGCCTTCTCAGAGGACTACGAGCGAACGACGCTTACCGTACCAAAGAGTATCATGGCAATTAGGACGATTAACAGGATCGTCGTTCATTAGGCCGTAGCAAGACACCGGATTGAAACAGACGATAGAACCAGTTTTGGCTCTGTAAAGACATTGGGAGTCTCATGCATAGCCGGCTCCTCGTTCGACACTGATTCATGTGACACCAGCTCTGCGTAGTGTGTGGTTATACTCTCATGCACCCCTGAGTCTACCGTTGTTAATTAAACAGTGCAGCACTGTATACGCGTTCCCACGCAAAAGTCTACATGACAACCGAACAGGGAACCACCGCACGCCGGACGCTTGAGAGAGTACGAGCTACCCGCGCACGCGTCTCAATTCTCCATTCTCACATATCCTCGGTTGCGCGTCACTCGTTCGCCGACGGTGTCTAGACATTGTCTCCCCATAAATTGGTTATAGTTCTACCCAAGTTCTCGATTTCACAAGTTTTTTACTCCTCTACCGCTATTCAATGTGCTTGCTCCTAGTTACTAAATCGGCTATGGTGTTGCCTATAGCTGGTCCAATATCCGGGTATATTGAACGGCAGTTCATTAGTTCGGAATGGCGTTCAGAACATTTCACTACCCTGCATGGGCGACGCTGAAAGGCCCCCGACCATGCTCCCGGTCGCCTGTGGGGAACTTATTTGGCTGTAAATTCCAACTGGAAGCTGCGACAGCCTGATTCCCACGTCGTGATTGACCTATGAAATACGACCAGTTAGCCCCTACCGCTGCTTGCGGGACGGTGGGGTTATGTCCAAGACTATCCCTTTTTTAAAACTGGATACGCAATTGCACGTACACTGCTTCTAGGCCAAGTCGAGACCCCCCCCTTCCGTTCGCGAGCCGCTACCAGTACCTGCCTATTGCGAGAGTCCTCCAGCGTTGGTGAGTCCAATAAAATTGATTAGCTGACAGGCCCCTAAGAATCATTAGCCTGTGGCGTTCGGTGTAAGACCGACCATTCTCAGATTTTGCTTGTTAGGCGGGGTGGGCCTGAGCACACTTTAATCTGAGTTCTTTGGAGCACGGCTTCTCGCAGGCCCTAAGAGTAAAATTCCGATGAGACTATTTTTAAGTTCTTCAAATGGCCTCGGTACGACTCTCCTTGATGCGCTTACGAAATAGAATTGAATCAGGGGGGGTTTTGAAACCCGTAACATACCCGCTGGGGGCCGAAGCAGTGTCCTTTGGGCAATCATAGATCTATGTGTGCGTCGTATGCGGGTCTATCGCAAATAGGGGGTCAGGTCGCAACCTTTCGTGTTGCATGCACCCGCGGAGCCAATGAGGCGTACGGATATTTGGTTGCGCATATCGGCGATCGGTACGCCCACAACGTGCTGCTATGTCCGCTCGCTAAATAGCATGGAAAGTACTATACAGGCTAAGGCGCCTTAACGCTGACAATCTATAGTGTCACTACCTATAGTTACCTAACCGGTTAAATGACTTCATAAGGTCAGGTCGGCAGACACCAGCTTGCTTGAGGTATCCCGGTGATACTA
seq00015   GACGGTGGCCAGCATCGAACTTAGCAACCAGATAGGAGAGCCTTGAAAATATGGCGACGTCTACCATTCGAACACCCACTTAAACGAAGCGGCAGGCCGCGAAGGTCAGCCCTCCTTTTATATCCAACGTTGCGGCTATCAATGCGCGGAATTGGAGCTTACTACTGATCTATAGCGTGGAGCAGACTTAGTCGTGGCCTAATCGTGGTAATAGCTGACCTAGCCACTCCGCCTCGAATTGTATGTTAAGTGACCATAGCACAGTGAATCCCTAAGCGCATGGAGTATGAATAGTGCCACACGTAAGATATTTTTTCCCAGCATCTAGTAATGTCATTTACTATGACTTACTAGCGACTCTAGTCGCGCCTGCCGATCCCCGCTCGGGCGGACATTATCAGCTTGACTTTCTGGCTGATACTTATGAGTCTGATTCACCTCATTCCCATTCGATGTCGAACCCAGTGAAAGATCTGTCGCGACATAAGCGGAGCGAATAGTAGACATTGACCTGGACGCAATGATGATCCTAGATCTCCCGCTGGTGTGTCCGATCCGTCACGTCGTGGCAGGCACCGAAATCGAGATTCCTAGAACTAGGTTCAACGAGACTTAAGGGGGGTAGCCGCGTCTAACGTTCGGAATGCGTGTATGTCGAATGCGGGATATAGGCTATAGTCCATATCCCGGTCCCTCTGCTGGTAGTCCTCTCAGTCACATATAGTACTGGCCTTCTCAGAGGACTACGAGCGAAGGACGCTTACCGTACCAAAGAGTATCATGGCAATTAGGACGATTAACAGGATCGTCGTTCATTAGGCCGTAGCAAGACACCGGATTGAAACAGACGATAGAACCAGTTTTGGCTCTGTAAAGACATTGGGAGTCTCATGCATAGCCGGCTCCTCGTTCGACACTGATTCATGTGACACCAGCTCTGCGTAGTGTGTGGTTATACTCTCATGCACCCCTGAGTCTACCGTTGTTAATTAAACAGTGCAGCACTGTATACGCGTTCCCACGCAAAAGTCTACATGACAACCGAACAGGGAACCACCGCACGCCGGACGCTTGAGAGAGTACGAGCTACCCGCGCACGCGTCTCAATTCTCCATTCTCACATATCCTCGGTTGCGCGTCACTCGTTCGCCGACGGTGTCTAGACATTGTCTCCCCATAAATTGGTTATAGTTCTACCCAAGTTCTCGATTTCACAAGTTTTTTACTCCTCTACCGCTATTCAATGTGCTTGCTCCTAGTTACTAAATCGGCTATGGTGTTGCCTATAGCTGGTCCAATATCCGGGTATATTGAACGGCAGTTCATTAGTTCGGAATGGCGTTCAGAACATTTCACTACCCTGCATGGGCGACGCTGAAAGGCCCCCGACCATGCTCCCGGTCGCCTGTGGGGAACTTATTTGGCTGTAAATTCCAACTGGAAGCTGCGACAGCCTGATTCCCACGTCGTGATTGACCTATGAAATACGACCAGTTAGCCCCTACCGCTGCTTGCGGGACGGTGGGGTTATGTCCAAGACTATCCCTTTTTTAAAACTGGATACGCAATTGCACGTACACTGCTTCTAGGCCAAGTCGAGACCCCCCCCTTCCGTTCGCGAGCCGCTACCAGTACCTGCCTATTGCGAGAGTCCTCCAGCGTTGGTGAGTCCAATAAAATTGATTAGCTGACAGGCCCCTAAGAATCATTAGCCTGTGGCGTTCGGTGTAAGACCGACCATTCTCAGATTTTGCTTGTTAGGCGGGGTGGGCCTGAGCACACTTTAATCTGAGTTCTTTGGAGCACGGCTTCTCGCAGGCCCTAAGAGTAAAATTCCGATGAGACTATTTTTAAGTTCTTCAAATGGCCTCGGTACGACTCTCCTTGATGCGCTTACGAAATAGAATTGAATCAGGGGGGGTTTTGAAACCCGTAACATACCCGCTGGGGGCCGAAGCAGTGTCCTTTGGGCAATCATAGATCTATGTGTGCGTCGTATGCGGGTCTATCGCAAATAGGGGGTCAGGTCGCAACCTTTCGTGTTGCATGCACCCGCGGAGCCAATGAGGCGTACGGATATTTGGTTGCGCATATCGGCGATCGGTACGCCCACAACGTGCTGCTATGTCCGCTCGCTAAATAGCATGGAAAGTACTATACAGGCTAAGGCGCCTTAACGCTGACAATCTATAGTGTCACTACCTATAGTTACCTAACCGGTTAAATGACTTCATAAGGTCAGGTCGGCAGACACCAGCTTGCTTGAGGTATCCCGGTGATACTA
seq00016   GACGGTGGCCAGCATCGAACTTAGCAACCAGATAGGAGAGCCTTGAAAATATGGCGACGTCTACCATTCGAACACCCACTTAAACGAAGCGGCAGGCCGCGAAGGTCAGCCCTCCTTTTATATCCAACGTTGCGGCTATCAATGCGCGGAATTGGAGCTTACTACTGATCTATAGCGTGGAGCAGACTTAGTCGTGGCCTAATCGTGGTAATAGCTGACCTAGCCACTCCGCCTCGAATTGTATGTTAAGTGACCATAGCACAGTGAATCCCTAAGCGCATGGAGTATGAATAGTGCCACACGTAAGATATTTTTTCCCAGCATCTAGTAATGTCATTTACTATGACTTACTAGCGACTCTAGTCGCGCCTGCCGATCCCCGCTCGGGCGGACATTATCAGCTTGACTTTCTGGCTGATACTTATGAGTCTGATTCACCTCATTCCCATTCGATGTCGAACCCAGTGAAAGATCTGTCGCGACATAAGCGGAGCGAATAGTAGACATTGACCTGGACGCAATGATGATCCTAGATCTCCCGCTGGTGTGTCCGATCCGTCACGTCGTGGCAGGCACCGAAATCGAGATTCCTAGAACTAGGTTCAACGAGACTTAAGGGGGGTAGCCGCGTCTAACGTTCGGAATGCGTGTATGTCGAATGCGGGATATAGGCTATAGTCCATATCCCGGTCCCTCTGCTGGTAGTCCTCTCAGTCACATATAGTACTGGCCTTCTCAGAGGACTACGAGCGAACGACGCTTACCGTACCAAAGAGTATCATGGCAATTAGGACGATTAACAGGATCGTCGTTCATTAGGCCGTAGCAAGACACCGGATTGAAACAGACGATAGAACCAGTTTTGGCTCTGTAAAGACATTGGGAGTCTCATGCATAGCCGGCTCCTCGTTCGACACTGATTCATGTGACACCAGCTCTGCGTAGTGTGTGGTTATACTCTCATGCACCCCTGAGTCTACCGTTGTTAATTAAACAGTGCAGCACTGTATACGCGTTCCCACGCAAAAGTCTACATGACAACCGAACAGGGAACCACCGCACGCCGGACGCTTGAGAGAGTACGAGCTACCCGCGCACGCGTCTCAATTCTCCATTCTCACATATCCTCGGTTGCGCGTCACTCGTTCGCCGACGGTGTCTAGACATTGTCTCCCCATAAATTGGTTATAGTTCTACCCAAGTTCTCGATTTCACAAGTTTTTTACTCCTCTACCGCTATTCAATGTGCTTGCTCCTAGTTACTAAATCGGCTATGGTGTTGCCTATAGCTGGTCCAATATCCGGGTATATTGAACGGCAGTTCATTAGTTCGGAATGGCGTTCAGAACATTTCACTACCCTGCATGGGCGACGCTGAAAGGCCCCCGACCATGCTCCCGGTCGCCTGTGGGGAACTTATTTGGCTGTAAATTCCAACTGGAAGCTGCGACAGCCTGATTCCCACGTCGTGATTGACCTATGAAATACGACCAGTTAGCCCCTACCGCTGCTTGCGGGACGGTGGGGTTATGTCCAAGACTATCCCTTTTTTAAAACTGGATACGCAATTGCACGTACACTGCTTCTAGGCCAAGTCGAGACCCCCCCCTTCCGTTCGCGAGCCGCTACCAGTACCTGCCTATTGCGAGAGTCCTCCAGCGTTGGTGAGTCCAATAAAATTGATTAGCTGACAGGCCCCTAAGAATCATTAGCCTGTGGCGTTCGGTGTAAGACCGACCATTCTCAGATTTTGCTTGTTAGGCGGGGTGGGCCTGAGCACACTTTAATCTGAGTTCTTTGGAGCACGGCTTCTCGCAGGCCCTAAGAGTAAAATTCCGATGAGACTATTTTTAAGTTCTTCAAATGGCCTCGGTACGACTCTCCTTGATGCGCTTACGAAATAGAATTGAATCAGGGGGGGTTTTGAAACCCGTAACATACCCGCTGGGGGCCGAAGCAGTGTCCTTTGGGCAATCATAGATCTATGTGTGCGTCGTATGCGGGTCTATCGCAAATAGGGGGTCAGGTCGCAACCTTTCGTGTTGCATGCACCCGCGGAGCCAATGAGGCGTACGGATATTTGGTTGCGCATATCGGCGATCGGTACGCCCACAACGTGCTGCTATGTCCGCTCGCTAAATAGCATGGAAAGTACTATACAGGCTAAGGCGCCTTAACGCTGACAATCTATAGTGTCACTACCTATAGTTACCTAACCGGTTAAATGACTTCATAAGGTCAGGTCGGCAGACACCAGCTTGCTTGAGGTATCCCGGTGATACTA
seq00017   GACGGTGGCCAGCATCGAACTTAGCAACCAGATAGGAGAGCCTTGAAAATATGGCGACGTCTACCATTCGAACACCCACTTAAACGAAGCGGCAGGCCGCGAAGGTCAGCCCTCCTTTTATATCCAACGTTGCGGCTATCAATGCGCGGAATTGGAGCTTACTACTGATCTATAGCGTGGAGCAGACTTAGTCGTGGCCTAATCGTGGTAATAGCTGACCTAGCCACTCCGCCTCGAATTGTATGTTAAGTGACCATAGCACAGTGAATCCCTAAGCGCATGGAGTATGAATAGTGCCACACGTAAGATATTTTTTCCCAGCATCTAGTAATGTCATTTACTATGACTTACTAGCGACTCTAGTCGCGCCTGCCGATCCCCGCTCGGGCGGACATTATCAGCTTGACTTTCTGGCTGATACTTATGAGTCTGATTCACCTCATTCCCATTCGATGTCGAACCCAGTGAAAGATCTGTCGCGACATAAGCGGAGCGAATAGTAGACATTGACCTGGACGCAATGATGATCCTAGATCTCCCGCTGGTGTGTCCGATCCGTCACGTCGTGGCAGGCACCGAAATCGAGATTCCTAGAACTAGGTTCAACGAGACTTAAGGGGGGTAGCCGCGTCTAACGTTCGGAATGCGTGTATGTCGAATGCGGGATATAGGCTATAGTCCATATCCCGGTCCCTCTGCTGGTAGTCCTCTCAGTCACATATAGTACTGGCCTTCTCAGAGGACTACGAGCGAAGGACGCTTACCGTACCAAAGAGTATCATGGCAATTAGGACGATTAACAGGATCGTCGTTCATTAGGCCGTAGCAAGACACCGGATTGAAACAGACGATAGAACCAGTTTTGGCTCTGTAAAGACATTGGGAGTCTCATGCATAGCCGGCTCCTCGTTCGACACTGATTCATGTGACACCAGCTCTGCGTAGTGTGTGGTTATACTCTCATGCACCCCTGAGTCTACCGTTGTTAATTAAACAGTGCAGCACTGTATACGCGTTCCCACGCAAAAGTCTACATGACAACCGAACAGGGAACCACCGCACGCCGGACGCTTGAGAGAGTACGAGCTACCCGCGCACGCGTCTCAATTCTCCATTCTCACATATCCTCGGTTGCGCGTCACTCGTTCGCCGACGGTGTCTAGACATTGTCTCCCCATAAATTGGTTATAGTTCTACCCAAGTTCTCGATTTCACAAGTTTTTTACTCCTCTACCGCTATTCAATGTGCTTGCTCCTAGTTACTAAATCGGCTATGGTGTTGCCTATAGCTGGTCCAATATCCGGGTATATTGAACGGCAGTTCATTAGTTCGGAATGGCGTTCAGAACATTTCACTACCCTGCATGGGCGACGCTGAAAGGCCCCCGACCATGCTCCCGGTCGCCTGTGGGGAACTTATTTGGCTGTAAATTCCAACTGGAAGCTGCGACAGCCTGATTCCCACGTCGTGATTGACCTATGAAATACGACCAGTTAGCCCCTACCGCTGCTTGCGGGACGGTGGGGTTATGTCCAAGACTATCCCTTTTTTAAAACTGGATACGCAATTGCACGTACACTGCTTCTAGGCCAAGTCGAGACCCCCCCCTTCCGTTCGCGAGCCGCTACCAGTACCTGCCTATTGCGAGAGTCCTCCAGCATTGGTGAGTCCAATAAAATTGATTAGCTGACAGGCCCCTAAGAATCATTAGCCTGTGGCGTTCGGTGTAAGACCGACCATTCTCAGATTTTGCTTGTTAGGCGGGGTGGGCCTGAGCACACTTTAATCTGAGTTCTTTGGAGCACGGCTTCTCGCAGGCCCTAAGAGTAAAATTCCGATGAGACTATTTTTAAGTTCTTCAAATGGCCTCGGTACGACTCTCCTTGATGCGCTTACGAAATAGAATTGAATCAGGGGGGGTTTTGAAACCCGTAACATACCCGCTGGGGGCCGAAGCAGTGTCCTTTGGGCAATCATAGATCTATGTGTGCGTCGTATGCGGGTCTATCGCAAATAGGGGGTCAGGTCGCAACCTTTCGTGTTGCATGCACCCGCGGAGCCAATGAGGCGTACGGATATTTGGTTGCGCATATCGGCGATCGGTACGCCCACAACGTGCTGCTATGTCCGCTCGCTAAATAGCATGGAAAGTACTATACAGGCTAAGGCGCCTTAACGCTGACAATCTATAGTGTCACTACCTATAGTTACCTAACCGGTTAAATGACTTCATAAGGTCAGGTCGGCAGACACCAGCTTGCTTGAGGTATCCCGGTGATACTA
seq00018   GACGGTGGCCAGCATCGAACTTAGCAACCAGATAGGAGAGCCTTGAAAATATGGCGACGTCTACCATTCGAACACCCACTTAAACGAAGCGGCAGGCCGCGAAGGTCAGCCCTCCTTTTATATCCAACGTTGCGGCTATCAATGCGCGGAATTGGAGCTTACTACTGATCTATAGCGTGGAGCAGACTTAGTCGTGGCCTAATCGTGGTAATAGCTGACCTAGCCACTCCGCCTCGAATTGTATGTTAAGTGACCATAGCACAGTGAATCCCTAAGCGCATGGAGTATGAATAGTGCCACACGTAAGATATTTTTTCCCAGCATCTAGTAATGTCATTTACTATGACTTACTAGCGACTCTAGTCGCGCCTGCCGATCCCCGCTCGGGCGGACATTATCAGCTTGACTTTCTGGCTGATACTTATGAGTCTGATTCACCTCATTCCCATTCGATGTCGAACCCAGTGAAAGATCTGTCGCGACATAAGCGGAGCGAATAGTAGACATTGACCTGGACGCAATGATGATCCTAGATCTCCCGCTGGTGTGTCCGATCCGTCACGTCGTGGCAGGCACCGAAATCGAGATTCCTAGAACTAGGTTCAACGAGACTTAAGGGGGGTAGCCGCGTCTAACGTTCGGAATGCGTGTATGTCGAATGCGGGATATAGGCTATAGTCCATATCCCGGTCCCTCTGCTGGTAGTCCTCTCAGTCACATATAGTACTGGCCTTCTCAGAGGACTACGAGCGAAGGACGCTTACCGTACCAAAGAGTATCATGGCAATTAGGACGATTAACAGGATCGTCGTTCATTAGGCCGTAGCAAGACACCGGATTGAAACAGACGATAGAACCAGTTTTGGCTCTGTAAAGACATTGGGAGTCTCATGCATAGCCGGCTCCTCGTTCGACACTGATTCATGTGACACCAGCTCTGCGTAGTGTGTGGTTATACTCTCATGCACCCCTGAGTCTACCGTTGTTAATTAAACAGTGCAGCACTGTATACGCGTTCCCACGCAAAAGTCTACATGACAACCGAACAGGGAACCACCGCACGCCGGACGCTTGAGAGAGTACGAGCTACCCGCGCACGCGTCTCAATTCTCCATTCTCACATATCCTCGGTTGCGCGTCACTCGTTCGCCGACGGTGTCTAGACATTGTCTCCCCATAAATTGGTTATAGTTCTACCCAAGTTCTCGATTTCACAAGTTTTTTACTCCTCTACCGCTATTCAATGTGCTTGCTCCTAGTTACTAAATCGGCTATGGTGTTGCCTATAGCTGGTCCAATATCCGGGTATATTGAACGGCAGTTCATTAGTTCGGAATGGCGTTCAGAACATTTCACTACCCTGCATGGGCGACGCTGAAAGGCCCCCGACCATGCTCCCGGTCGCCTGTGGGGAACTTATTTGGCTGTAAATTCCAACTGGAAGCTGCGACAGCCTGATTCCCACGTCGTGATTGACCTATGAAATACGACCAGTTAGCCCCTACCGCTGCTTGCGGGACGGTGGGGTTATGTCCAAGACTATCCCTTTTTTAAAACTGGATACGCAATTGCACGTACACTGCTTCTAGGCCAAGTCGAGACCCCCCCCTTCCGTTCGCGAGCCGCTACCAGTACCTGCCTATTGCGAGAGTCCTCCAGCGTTGGTGAGTCCAATAAAATTGATTAGCTGACAGGCCCCTAAGAATCATTAGCCTGTGGCGTTCGGTGTAAGACCGACCATTCTCAGATTTTGCTTGTTAGGCGGGGTGGGCCTGAGCACACTTTAATCTGAGTTCTTTGGAGCACGGCTTCTCGCAGGCCCTAAGAGTAAAATTCCGATGAGACTATTTTTAAGTTCTTCAAATGGCCTCGGTACGACTCTCCTTGATGCGCTTACGAAATAGAATTGAATCAGGGGGGGTTTTGAAACCCGTAACATACCCGCTGGGGGCCGAAGCAGTGTCCTTTGGGCAATCATAGATCTATGTGTGCGTCGTATGCGGGTCTATCGCAAATAGGGGGTCAGGTCGCAACCTTTCGTGTTGCATGCACCCGCGGAGCCAATGAGGCGTACGGATATTTGGTTGCGCATATCGGCGATCGGTACGCCCACAACGTGCTGCTATGTCCGCTCGCTAAATAGCATGGAAAGTACTATACAGGCTAAGGCGCCTTAACGCTGACAATCTATAGTGTCACTACCTATAGTTACCTAACCGGTTAAATGACTTCATAAGGTCAGGTCGGCAGACACCAGCTTGCTTGAGGTATCCCGGTGATACTA
seq00019   GACGGTGGCCAGCATCGAACTTAGCAACCAGATAGGAGAGCCTTGAAAATATGGCGACGTCTACCATTCGAACACCCACTTAAACGAAGCGGCAGGCCGCGAAGGTCAGCCCTCCTTTTATATCCAACGTTGCGGCTATCAATGCGCGGAATTGGAGCTTACTACTGATCTATAGCGTGGAGCAGACTTAGTCGTGGCCTAATCGTGGTAATAGCTGACCTAGCCACTCCGCCTCGAATTGTATGTTAAGTGACCATAGCACAGTGAATCCCTAAGCGCATGGAGTATGAATAGTGCCACACGTAAGATATTTTTTCCCAGCATCTAGTAATGTCATTTACTATGACTTACTAGCGACTCTAGTCGCGCCTGCCGATCCCCGCTCGGGCGGACATTATCAGCTTGACTTTCTGGCTGATACTTATGAGTCTGATTCACCTCATTCCCATTCGATGTCGAACCCAGTGAAAGATCTGTCGCGACATAAGCGGAGCGAATAGTAGACATTGACCTGGACGCAATGATGATCCTAGATCTCCCGCTGGTGTGTCCGATCCGTCACGTCGTGGCAGGCACCGAAATCGAGATTCCTAGAACTAGGTTCAACGAGACTTAAGGGGGGTAGCCGCGTCTAACGTTCGGAATGCGTGTATGTCGAATGCGGGATATAGGCTATAGTCCATATCCCGGTCCCTCTGCTGGTAGTCCTCTCAGTCACATATAGTACTGGCCTTCTCAGAGGACTACGAGCGAAGGACGCTTACCGTACCAAAGAGTATCATGGCAATTAGGACGATTAACAGGATCGTCGTTCATTAGGCCGTAGCAAGACACCGGATTGAAACAGACGATAGAACCAGTTTTGGCTCTGTAAAGACATTGGGAGTCTCATGCATAGCCGGCTCCTCGTTCGACACTGATTCATGTGACACCAGCTCTGCGTAGTGTGTGGTTATACTCTCATGCACCCCTGAGTCTACCGTTGTTAATTAAACAGTGCAGCACTGTATACGCGTTCCCACGCAAAAGTCTACATGACAACCGAACAGGGAACCACCGCACGCCGGACGCTTGAGAGAGTACGAGCTACCCGCGCACGCGTCTCAATTCTCCATTCTCACATATCCTCGGTTGCGCGTCACTCGTTCGCCGACGGTGTCTAGACATTGTCTCCCCATAAATTGGTTATAGTTCTACCCAAGTTCTCGATTTCACAAGTTTTTTACTCCTCTACCGCTATTCAATGTGCTTGCTCCTAGTTACTAAATCGGCTATGGTGTTGCCTATAGCTGGTCCAATATCCGGGTATATTGAACGGCAGTTCATTAGTTCGGAATGGCGTTCAGAACATTTCACTACCCTGCATGGGCGACGCTGAAAGGCCCCCGACCATGCTCCCGGTCGCCTGTGGGGAACTTATTTGGCTGTAAATTCCAACTGGAAGCTGCGACAGCCTGATTCCCACGTCGTGATTGACCTATGAAATACGACCAGTTAGCCCCTACCGCTGCTTGCGGGACGGTGGGGTTATGTCCAAGACTATCCCTTTTTTAAAACTGGATACGCAATTGCACGTACACTGCTTCTAGGCCAAGTCGAGACCCCCCCCTTCCGTTCGCGAGCCGCTACCAGTACCTGCCTATTGCGAGAGTCCTCCAGCGTTGGTGAGTCCAATAAAATTGATTAGCTGACAGGCCCCTAAGAATCATTAGCCTGTGGCGTTCGGTGTAAGACCGACCATTCTCAGATTTTGCTTGTTAGGCGGGGTGGGCCTGAGCACACTTTAATCTGAGTTCTTTGGAGCACGGCTTCTCGCAGGCCCTAAGAGTAAAATTCCGATGAGACTATTTTTAAGTTCTTCAAATGGCCTCGGTACGACTCTCCTTGATGCGCTTACGAAATAGAATTGAATCAGGGGGGGTTTTGAAACCCGTAACATACCCGCTGGGGGCCGAAGCAGTGTCCTTTGGGCAATCATAGATCTATGTGTGCGTCGTATGCGGGTCTATCGCAAATAGGGGGTCAGGTCGCAACCTTTCGTGTTGCATGCACCCGCGGAGCCAATGAGGCGTACGGATATTTGGTTGCGCATATCGGCGATCGGTACGCCCACAACGTGCTGCTATGTCCGCTCGCTAAATAGCATGGAAAGTACTATACAGGCTAAGGCGCCTTAACGCTGACAATCTATAGTGTCACTACCTATAGTTACCTAACCGGTTAAATGACTTCATAAGGTCAGGTCGGCAGACACCAGCTTGCTTGAGGTATCCCGGTGATACTA
seq00020   GACGGTGGCCAGCATCGAACTTAGCAACCAGATAGGAGAGCCTTGAAAATATGGCGACGTCTACCATTCGAACACCCACTTAAACGAAGCGGCAGGCCGCGAAGGTCAGCCCTCCTTTTATATCCAACGTTGCGGCTATCAATGCGCGGAATTGGAGCTTACTACTGATCTATAGCGTGGAGCAGACTTAGTCGTGGCCTAATCGTGGTAATAGCTGACCTAGCCACTCCGCCTCGAATTGTATGTTAAGTGACCATAGCACAGTGAATCCCTAAGCGCATGGAGTATGAATAGTGCCACACGTAAGATATTTTTTCCCAGCATCTAGTAATGTCATTTACTATGACTTACTAGCGACTCTAGTCGCGCCTGCCGATCCCCGCTCGGGCGGACATTATCAGCTTGACTTTCTGGCTGATACTTATGAGTCTGATTCACCTCATTCCCATTCGATGTCGAACCCAGTGAAAGATCTGTCGCGACATAAGCGGAGCGAATAGTAGACATTGACCTGGACGCAATGATGATCCTAGATCTCCCGCTGGTGTGTCCGATCCGTCACGTCGTGGCAGGCACCGAAATCGAGATTCCTAGAACTAGGTTCAACGAGACTTAAGGGGGGTAGCCGCGTCTAACGTTCGGAATGCGTGTATGTCGAATGCGGGATATAGGCTATAGTCCATATCCCGGTCCCTCTGCTGGTAGTCCTCTCAGTCACATATAGTACTGGCCTTCTCAGAGGACTACGAGCGAAGGACGCTTACCGTACCAAAGAGTATCATGGCAATTAGGACGATTAACAGGATCGTCGTTCATTAGGCCGTAGCAAGACACCGGATTGAAACAGACGATAGAACCAGTTTTGGCTCTGTAAAGACATTGGGAGTCTCATGCATAGCCGGCTCCTCGTTCGACACTGATTCATGTGACACCAGCTCTGCGTAGTGTGTGGTTATACTCTCATGCACCCCTGAGTCTACCGTTGTTAATTAAACAGTGCAGCACTGTATACGCGTTCCCACGCAAAAGTCTACATGACAACCGAACAGGGAACCACCGCACGCCGGACGCTTGAGAGAGTACGAGCTACCCGCGCACGCGTCTCAATTCTCCATTCTCACATATCCTCGGTTGCGCGTCACTCGTTCGCCGACGGTGTCTAGACATTGTCTCCCCATAAATTGGTTATAGTTCTACCCAAGTTCTCGATTTCACAAGTTTTTTACTCCTCTACCGCTATTCAATGTGCTTGCTCCTAGTTACTAAATCGGCTATGGTGTTGCCTATAGCTGGTCCAATATCCGGGTATATTGAACGGCAGTTCATTAGTTCGGAATGGCGTTCAGAACATTTCACTACCCTGCATGGGCGACGCTGAAAGGCCCCCGACCATGCTCCCGGTCGCCTGTGGGGAACTTATTTGGCTGTAAATTCCAACTGGAAGCTGCGACAGCCTGATTCCCACGTCGTGATTGACCTATGAAATACGACCAGTTAGCCCCTACCGCTGCTTGCGGGACGGTGGGGTTATGTCCAAGACTATCCCTTTTTTAAAACTGGATACGCAATTGCACGTACACTGCTTCTAGGCCAAGTCGAGACCCCCCCCTTCCGTTCGCGAGCCGCTACCAGTACCTGCCTATTGCGAGAGTCCTCCAGCGTTGGTGAGTCCAATAAAATTGATTAGCTGACAGGCCCCTAAGAATCATTAGCCTGTGGCGTTCGGTGTAAGACCGACCATTCTCAGATTTTGCTTGTTAGGCGGGGTGGGCCTGAGCACACTTTAATCTGAGTTCTTTGGAGCACGGCTTCTCGCAGGCCCTAAGAGTAAAATTCCGATGAGACTATTTTTAAGTTCTTCAAATGGCCTCGGTACGACTCTCCTTGATGCGCTTACGAAATAGAATTGAATCAGGGGGGGTTTTGAAACCCGTAACATACCCGCTGGGGGCCGAAGCAGTGTCCTTTGGGCAATCATAGATCTATGTGTGCGTCGTATGCGGGTCTATCGCAAATAGGGGGTCAGGTCGCAACCTTTCGTGTTGCATGCACCCGCGGAGCCAATGAGGCGTACGGATATTTGGTTGCGCATATCGGCGATCGGTACGCCCACAACGTGCTGCTATGTCCGCTCGCTAAATAGCATGGAAAGTACTATACAGGCTAAGGCGCCTTAACGCTGACAATCTATAGTGTCACTACCTATAGTTACCTAACCGGTTAAATGACTTCATAAGGTCAGGTCGGCAGACACCAGCTTGCTTGAGGTATCCCGGTGATACTA
seq00021   GACGGTGGCCAGCATCGAACTTAGCAACCAGATAGGAGAGCCTTGAAAATATGGCGACGTCTACCATTCGAACACCCACTTAAACGAAGCGGCAGGCCGCGAAGGTCAGCCCTCCTTTTATATCCAACGTTGCGGCTATCAATGCGCGGAATTGGAGCTTACTACTGATCTATAGCGTGGAGCAGACTTAGTCGTGGCCTAATCGTGGTAATAGCTGACCTAGCCACTCCGCCTCGAATTGTATGTTAAGTGACCATAGCACAGTGAATCCCTAAGCGCATGGAGTATGAATAGTGCCACACGTAAGATATTTTTTCCCAGCATCTAGTAATGTCATTTACTATGACTTACTAGCGACTCTAGTCGCGCCTGCCGATCCCCGCTCGGGCGGACATTATCAGCTTGACTTTCTGGCTGATACTTATGAGTCTGATTCACCTCATTCCCATTCGATGTCGAACCCAGTGAAAGATCTGTCGCGACATAAGCGGAGCGAATAGTAGACATTGACCTGGACGCAATGATGATCCTAGATCTCCCGCTGGTGTGTCCGATCCGTCACGTCGTGGCAGGCACCGAAATCGAGATTCCTAGAACTAGGTTCAACGAGACTTAAGGGGGGTAGCCGCGTCTAACGTTCGGAATGCGTGTATGTCGAATGCGGGATATAGGCTATAGTCCATATCCCGGTCCCTCTGCTGGTAGTCCTCTCAGTCACATATAGTACTGGCCTTCTCAGAGGACTACGAGCGAAGGACGCTTACCGTACCAAAGAGTATCATGGCAATTAGGACGATTAACAGGATCGTCGTTCATTAGGCCGTAGCAAGACACCGGATTGAAACAGACGATAGAACCAGTTTTGGCTCTGTAAAGACATTGGGAGTCTCATGCATAGCCGGCTCCTCGTTCGACACTGATTCATGTGACACCAGCTCTGCGTAGTGTGTGGTTATACTCTCATGCACCCCTGAGTCTACCGTTGTTAATTAAACAGTGCAGCACTGTATACGCGTTCCCACGCAAAAGTCTACATGACAACCGAACAGGGAACCACCGCACGCCGGACGCTTGAGAGAGTACGAGCTACCCGCGCACGCGTCTCAATTCTCCATTCTCACATATCCTCGGTTGCGCGTCACTCGTTCGCCGACGGTGTCTAGACATTGTCTCCCCATAAATTGGTTATAGTTCTACCCAAGTTCTCGATTTCACAAGTTTTTTACTCCTCTACCGCTATTCAATGTGCTTGCTCCTAGTTACTAAATCGGCTATGGTGTTGCCTATAGCTGGTCCAATATCCGGGTATATTGAACGGCAGTTCATTAGTTCGGAATGGCGTTCAGAACATTTCACTACCCTGCATGGGCGACGCTGAAAGGCCCCCGACCATGCTCCCGGTCGCCTGTGGGGAACTTATTTGGCTGTAAATTCCAACTGGAAGCTGCGACAGCCTGATTCCCACGTCGTGATTGACCTATGAAATACGACCAGTTAGCCCCTACCGCTGCTTGCGGGACGGTGGGGTTATGTCCAAGACTATCCCTTTTTTAAAACTGGATACGCAATTGCACGTACACTGCTTCTAGGCCAAGTCGAGACCCCCCCCTTCCGTTCGCGAGCCGCTACCAGTACCTGCCTATTGCGAGAGTCCTCCAGCATTGGTGAGTCCAATAAAATTGATTAGCTGACAGGCCCCTAAGAATCATTAGCCTGTGGCGTTCGGTGTAAGACCGACCATTCTCAGATTTTGCTTGTTAGGCGGGGTGGGCCTGAGCGCACTTTAATCTGAGTTCTTTGGAGCACGGCTTCTCGCAGGCCCTAAGAGTAAAATTCCGATGAGACTATTTTTAAGTTCTTCAAATGGCCTCGGTACGACTCTCCTTGATGCGCTTACGAAATAGAATTGAATCAGGGGGGGTTTTGAAACCCGTAACATACCCGCTGGGGGCCGAAGCAGTGTCCTTTGGGCAATCATAGATCTATGTGTGCGTCGTATGCGGGTCTATCGCAAATAGGGGGTCAGGTCGCAACCTTTCGTGTTGCATGCACCCGCGGAGCCAATGAGGCGTACGGATATTTGGTTGCGCATATCGGCGATCGGTACGCCCACAACGTGCTGCTATGTCCGCTCGCTAAATAGCATGGAAAGTACTATACAGGCTAAGGCGCCTTAACGCTGACAATCTATAGTGTCACTACCTATAGTTACCTAACCGGTTAAATGACTTCATAAGGTCAGGTCGGCAGACACCAGCTTGCTTGAGGTATCCCGGTGATACTA
seq00022   GACGGTGGCCAGCATCGAACTTAGCAACCAGATAGGAGAGCCTTGAAAATATGGCGACGTCTACCATTCGAACACCCACTTAAACGAAGCGGCAGGCCGCGAAGGTCAGCCCTCCTTTTATATCCAACGTTGCGGCTATCAATGCGCGGAATTGGAGCTTACTACTGATCTATAGCGTGGAGCAGACTTAGTCGTGGCCTAATCGTGGTAATAGCTGACCTAGCCACTCCGCCTCGAATTGTATGTTAAGTGACCATAGCACAGTGAATCCCTAAGCGCATGGAGTATGAATAGTGCCACACGTAAGATATTTTTTCCCAGCATCTAGTAATGTCATTTACTATGACTTACTAGCGACTCTAGTCGCGCCTGCCGATCCCCGCTCGGGCGGACATTATCAGCTTGACTTTCTGGCTGATACTTATGAGTCTGATTCACCTCATTCCCATTCGATGTCGAACCCAGTGAAAGATCTGTCGCGACATAAGCGGAGCGAATAGTAGACATTGACCTGGACGCAATGATGATCCTAGATCTCCCGCTGGTGTGTCCGATCCGTCACGTCGTGGCAGGCACCGAAATCGAGATTCCTAGAACTAGGTTCAACGAGACTTAAGGGGGGTAGCCGCGTCTAACGTTCGGAATGCGTGTATGTCGAATGCGGGATATAGGCTATAGTCCATATCCCGGTCCCTCTGCTGGTAGTCCTCTCAGTCACATATAGTACTGGCCTTCTCAGAGGACTACGAGCGAAGGACGCTTACCGTACCAAAGAGTATCATGGCAATTAGGACGATTAACAGGATCGTCGTTCATTAGGCCGTAGCAAGACACCGGATTGAAACAGACGATAGAACCAGTTTTGGCTCTGTAAAGACATTGGGAGTCTCATGCATAGCCGGCTCCTCGTTCGACACTGATTCATGTGACACCAGCTCTGCGTAGTGTGTGGTTATACTCTCATGCACCCCTGAGTCTACCGTTGTTAATTAAACAGTGCAGCACTGTATACGCGTTCCCACGCAAAAGTCTACATGACAACCGAACAGGGAACCACCGCACGCCGGACGCTTGAGAGAGTACGAGCTACCCGCGCACGCGTCTCAATTCTCCATTCTCACATATCCTCGGTTGCGCGTCACTCGTTCGCCGACGGTGTCTAGACATTGTCTCCCCATAAATTGGTTATAGTTCTACCCAAGTTCTCGATTTCACAAGTTTTTTACTCCTCTACCGCTATTCAATGTGCTTGCTCCTAGTTACTAAATCGGCTATGGTGTTGCCTATAGCTGGTCCAATATCCGGGTATATTGAACGGCAGTTCATTAGTTCGGAATGGCGTTCAGAACATTTCACTACCCTGCATGGGCGACGCTGAAAGGCCCCCGACCATGCTCCCGGTCGCCTGTGGGGAACTTATTTGGCTGTAAATTCCAACTGGAAGCTGCGACAGCCTGATTCCCACGTCGTGATTGACCTATGAAATACGACCAGTTAGCCCCTACCGCTGCTTGCGGGACGGTGGGGTTATGTCCAAGACTATCCCTTTTTTAAAACTGGATACGCAATTGCACGTACACTGCTTCTAGGCCAAGTCGAGACCCCCCCCTTCCGTTCGCGAGCCGCTACCAGTACCTGCCTATTGCGAGAGTCCTCCAGCATTGGTGAGTCCAATAAAATTGATTAGCTGACAGGCCCCTAAGAATCATTAGCCTGTGGCGTTCGGTGTAAGACCGACCATTCTCAGATTTTGCTTGTTAGGCGGGGTGGGCCTGAGCACACTTTAATCTGAGTTCTTTGGAGCACGGCTTCTCGCAGGCCCTAAGAGTAAAATTCCGATGAGACTATTTTTAAGTTCTTCAAATGGCCTCGGTACGACTCTCCTTGATGCGCTTACGAAATAGAATTGAATCAGGGGGGGTTTTGAAACCCGTAACATACCCGCTGGGGGCCGAAGCAGTGTCCTTTGGGCAATCATAGATCTATGTGTGCGTCGTATGCGGGTCTATCGCAAATAGGGGGTCAGGTCGCAACCTTTCGTGTTGCATGCACCCGCGGAGCCAATGAGGCGTACGGATATTTGGTTGCGCATATCGGCGATCGGTACGCCCACAACGTGCTGCTATGTCCGCTCGCTAAATAGCATGGAAAGTACTATACAGGCTAAGGCGCCTTAACGCTGACAATCTATAGTGTCACTACCTATAGTTACCTAACCGGTTAAATGACTTCATAAGGTCAGGTCGGCAGACACCAGCTTGCTTGAGGTATCCCGGTGATACTA
seq00023   GACGGTGGCCAGCATCGAACTTAGCAACCAGATAGGAGAGCCTTGAAAATATGGCGACGTCTACCATTCGAACACCCACTTAAACGAAGCGGCAGGCCGCGAAGGTCAGCCCTCCTTTTATATCCAACGTTGCGGCTATCAATGCGCGGAATTGGAGCTTACTACTGATCTATAGCGTGGAGCAGACTTAGTCGTGGCCTAATCGTGGTAATAGCTGACCTAGCCACTCCGCCTCGAATTGTATGTTAAGTGACCATAGCACAGTGAATCCCTAAGCGCATGGAGTATGAATAGTGCCACACGTAAGATATTTTTTCCCAGCATCTAGTAATGTCATTTACTATGACTTACTAGCGACTCTAGTCGCGCCTGCCGATCCCCGCTCGGGCGGACATTATCAGCTTGACTTTCTGGCTGATACTTATGAGTCTGATTCACCTCATTCCCATTCGATGTCGAACCCAGTGAAAGATCTGTCGCGACATAAGCGGAGCGAATAGTAGACATTGACCTGGACGCAATGATGATCCTAGATCTCCCGCTGGTGTGTCCGATCCGTCACGTCGTGGCAGGCACCGAAATCGAGATTCCTAGAACTAGGTTCAACGAGACTTAAGGGGGGTAGCCGCGTCTAACGTTCGGAATGCGTGTATGTCGAATGCGGGATATAGGCTATAGTCCATATCCCGGTCCCTCTGCTGGTAGTCCTCTCAGTCACATATAGTACTGGCCTTCTCAGAGGACTACGAGCGAAGGACGCTTACCGTACCAAAGAGTATCATGGCAATTAGGACGATTAACAGGATCGTCGTTCATTAGGCCGTAGCAAGACACCGGATTGAAACAGACGATAGAACCAGTTTTGGCTCTGTAAAGACATTGGGAGTCTCATGCATAGCCGGCTCCTCGTTCGACACTGATTCATGTGACACCAGCTCTGCGTAGTGTGTGGTTATACTCTCATGCACCCCTGAGTCTACCGTTGTTAATTAAACAGTGCAGCACTGTATACGCGTTCCCACGCAAAAGTCTACATGACAACCGAACAGGGAACCACCGCACGCCGGACGCTTGAGAGAGTACGAGCTACCCGCGCACGCGTCTCAATTCTCCATTCTCACATATCCTCGGTTGCGCGTCACTCGTTCGCCGACGGTGTCTAGACATTGTCTCCCCATAAATTGGTTATAGTTCTACCCAAGTTCTCGATTTCACAAGTTTTTTACTCCTCTACCGCTATTCAATGTGCTTGCTCCTAGTTACTAAATCGGCTATGGTGTTGCCTATAGCTGGTCCAATATCCGGGTATATTGAACGGCAGTTCATTAGTTCGGAATGGCGTTCAGAACATTTCACTACCCTGCATGGGCGACGCTGAAAGGCCCCCGACCATGCTCCCGGTCGCCTGTGGGGAACTTATTTGGCTGTAAATTCCAACTGGAAGCTGCGACAGCCTGATTCCCACGTCGTGATTGACCTATGAAATACGACCAGTTAGCCCCTACCGCTGCTTGCGGGACGGTGGGGTTATGTCCAAGACTATCCCTTTTTTAAAACTGGATACGCAATTGCACGTACACTGCTTCTAGGCCAAGTCGAGACCCCCCCCTTCCGTTCGCGAGCCGCTACCAGTACCTGCCTATTGCGAGAGTCCTCCAGCATTGGTGAGTCCAATAAAATTGATTAGCTGACAGGCCCCTAAGAATCATTAGCCTGTGGCGTTCGGTGTAAGACCGACCATTCTCAGATTTTGCTTGTTAGGCGGGGTGGGCCTGAGCGCACTTTAATCTGAGTTCTTTGGAGCACGGCTTCTCGCAGGCCCTAAGAGTAAAATTCCGATGAGACTATTTTTAAGTTCTTCAAATGGCCTCGGTACGACTCTCCTTGATGCGCTTACGAAATAGAATTGAATCAGGGGGGGTTTTGAAACCCGTAACATACCCGCTGGGGGCCGAAGCAGTGTCCTTTGGGCAATCATAGATCTATGTGTGCGTCGTATGCGGGTCTATCGCAAATAGGGGGTCAGGTCGCAACCTTTCGTGTTGCATGCACCCGCGGAGCCAATGAGGCGTACGGATATTTGGTTGCGCATATCGGCGATCGGTACGCCCACAACGTGCTGCTATGTCCGCTCGCTAAATAGCATGGAAAGTACTATACAGGCTAAGGCGCCTTAACGCTGACAATCTATAGTGTCACTACCTATAGTTACCTAACCGGTTAAATGACTTCATAAGGTCAGGTCGGCAGACACCAGCTTGCTTGAGGTATCCCGGTGATACTA
seq00024   GACGGTGGCCAGCATCGAACTTAGCAACCAGATAGGAGAGCCTTGAAAATATGGCGACGTCTACCATTCGAACACCCACTTAAACGAAGCGGCAGGCCGCGAAGGTCAGCCCTCCTTTTATATCCAACGTTGCGGCTATCAATGCGCGGAATTGGAGCTTACTACTGATCTATAGCGTGGAGCAGACTTAGTCGTGGCCTAATCGTGGTAATAGCTGACCTAGCCACTCCGCCTCGAATTGTATGTTAAGTGACCATAGCACAGTGAATCCCTAAGCGCATGGAGTATGAATAGTGCCACACGTAAGATATTTTTTCCCAGCATCTAGTAATGTCATTTACTATGACTTACTAGCGACTCTAGTCGCGCCTGCCGATCCCCGCTCGGGCGGACATTATCAGCTTGACTTTCTGGCTGATACTTATGAGTCTGATTCACCTCATTCCCATTCGATGTCGAACCCAGTGAAAGATCTGTCGCGACATAAGCGGAGCGAATAGTAGACATTGACCTGGACGCAATGATGATCCTAGATCTCCCGCTGGTGTGTCCGATCCGTCACGTCGTGGCAGGCACCGAAATCGAGATTCCTAGAACTAGGTTCAACGAGACTTAAGGGGGGTAGCCGCGTCTAACGTTCGGAATGCGTGTATGTCGAATGCGGGATATAGGCTATAGTCCATATCCCGGTCCCTCTGCTGGTAGTCCTCTCAGTCACATATAGTACTGGCCTTCTCAGAGGACTACGAGCGAAGGACGCTTACCGTACCAAAGAGTATCATGGCAATTAGGACGATTAACAGGATCGTCGTTCATTAGGCCGTAGCAAGACACCGGATTGAAACAGACGATAGAACCAGTTTTGGCTCTGTAAAGACATTGGGAGTCTCATGCATAGCCGGCTCCTCGTTCGACACTGATTCATGTGACACCAGCTCTGCGTAGTGTGTGGTTATACTCTCATGCACCCCTGAGTCTACCGTTGTTAATTAAACAGTGCAGCACTGTATACGCGTTCCCACGCAAAAGTCTACATGACAACCGAACAGGGAACCACCGCACGCCGGACGCTTGAGAGAGTACGAGCTACCCGCGCACGCGTCTCAATTCTCCATTCTCACATATCCTCGGTTGCGCGTCACTCGTTCGCCGACGGTGTCTAGACATTGTCTCCCCATAAATTGGTTATAGTTCTACCCAAGTTCTCGATTTCACAAGTTTTTTACTCCTCTACCGCTATTCAATGTGCTTGCTCCTAGTTACTAAATCGGCTATGGTGTTGCCTATAGCTGGTCCAATATCCGGGTATATTGAACGGCAGTTCATTAGTTCGGAATGGCGTTCAGAACATTTCACTACCCTGCATGGGCGACGCTGAAAGGCCCCCGACCATGCTCCCGGTCGCCTGTGGGGAACTTATTTGGCTGTAAATTCCAACTGGAAGCTGCGACAGCCTGATTCCCACGTCGTGATTGACCTATGAAATACGACCAGTTAGCCCCTACCGCTGCTTGCGGGACGGTGGGGTTATGTCCAAGACTATCCCTTTTTTAAAACTGGATACGCAATTGCACGTACACTGCTTCTAGGCCAAGTCGAGACCCCCCCCTTCCGTTCGCGAGCCGCTACCAGTACCTGCCTATTGCGAGAGTCCTTCAGCATTGGTGAGTCCAATAAAATTGATTAGCTGACAGGCCCCTAAGAATCATTAGCCTGTGGCGTTCGGTGTAAGACCGACCATTCTCAGATTTTGCTTGTTAGGCGGGGTGGGCCTGAGCACACTTTAATCTGAGTTCTTTGGAGCACGGCTTCTCGCAGGCCCTAAGAGTAAAATTCCGATGAGACTATTTTTAAGTTCTTCAAATGGCCTCGGTACGACTCTCCTTGATGCGCTTACGAAATAGAATTGAATCAGGGGGGGTTTTGAAACCCGTAACATACCCGCTGGGGGCCGAAGCAGTGTCCTTTGGGCAATCATAGATCTATGTGTGCGTCGTATGCGGGTCTATCGCAAATAGGGGGTCAGGTCGCAACCTTTCGTGTTGCATGCACCCGCGGAGCCAATGAGGCGTACGGATATTTGGTTGCGCATATCGGCGATCGGTACGCCCACAACGTGCTGCTATGTCCGCTCGCTAAATAGCATGGAAAGTACTATACAGGCTAAGGCGCCTTAACGCTGACAATCTATAGTGTCACTACCTATAGTTACCTAACCGGTTAAATGACTTCATAAGGTCAGGTCGGCAGACACCAGCTTGCTTGAGGTATCCCGGTGATACTA
seq00025   GACGGTGGCCAGCATCGAACTTAGCAACCAGATAGGAGAGCCTTGAAAATATGGCGACGTCTACCATTCGAACACCCACTTAAACGAAGCGGCAGGCCGCGAAGGTCAGCCCTCCTTTTATATCCAACGTTGCGGCTATCAATGCGCGGAATTGGAGCTTACTACTGATCTATAGCGTGGAGCAGACTTAGTCGTGGCCTAATCGTGGTAATAGCTGACCTAGCCACTCCGCCTCGAATTGTATGTTAAGTGACCATAGCACAGTGAATCCCTAAGCGCATGGAGTATGAATAGTGCCACACGTAAGATATTTTTTCCCAGCATCTAGTAATGTCATTTACTATGACTTACTAGCGACTCTAGTCGCGCCTGCCGATCCCCGCTCGGGCGGACATTATCAGCTTGACTTTCTGGCTGATACTTATGAGTCTGATTCACCTCATTCCCATTCGATGTCGAACCCAGTGAAAGATCTGTCGCGACATAAGCGGAGCGAATAGTAGACATTGACCTGGACGCAATGATGATCCTAGATCTCCCGCTGGTGTGTCCGATCCGTCACGTCGTGGCAGGCACCGAAATCGAGATTCCTAGAACTAGGTTCAACGAGACTTAAGGGGGGTAGCCGCGTCTAACGTTCGGAATGCGTGTATGTCGAATGCGGGATATAGGCTATAGTCCATATCCCGGTCCCTCTGCTGGTAGTCCTCTCAGTCACATATAGTACTGGCCTTCTCAGAGGACTACGAGCGAAGGACGCTTACCGTACCAAAGAGTATCATGGCAATTAGGACGATTAACAGGATCGTCGTTCATTAGGCCGTAGCAAGACACCGGATTGAAACAGACGATAGAACCAGTTTTGGCTCTGTAAAGACATTGGGAGTCTCATGCATAGCCGGCTCCTCGTTCGACACTGATTCATGTGACACCAGCTCTGCGTAGTGTGTGGTTATACTCTCATGCACCCCTGAGTCTACCGTTGTTAATTAAACAGTGCAGCACTGTATACGCGTTCCCACGCAAAAGTCTACATGACAACCGAACAGGGAACCACCGCACGCCGGACGCTTGAGAGAGTACGAGCTACCCGCGCACGCGTCTCAATTCTCCATTCTCACATATCCTCGGTTGCGCGTCACTCGTTCGCCGACGGTGTCTAGACATTGTCTCCCCATAAATTGGTTATAGTTCTACCCAAGTTCTCGATTTCACAAGTTTTTTACTCCTCTACCGCTATTCAATGTGCTTGCTCCTAGTTACTAAATCGGCTATGGTGTTGCCTATAGCTGGTCCAATATCCGGGTATATTGAACGGCAGTTCATTAGTTCGGAATGGCGTTCAGAACATTTCACTACCCTGCATGGGCGACGCTGAAAGGCCCCCGACCATGCTCCCGGTCGCCTGTGGGGAACTTATTTGGCTGTAAATTCCAACTGGAAGCTGCGACAGCCTGATTCCCACGTCGTGATTGACCTATGAAATACGACCAGTTAGCCCCTACCGCTGCTTGCGGGACGGTGGGGTTATGTCCAAGACTATCCCTTTTTTAAAACTGGATACGCAATTGCACGTACACTGCTTCTAGGCCAAGTCGAGACCCCCCCCTTCCGTTCGCGAGCCGCTACCAGTACCTGCCTATTGCGAGAGTCCTCCAGCGTTGGTGAGTCCAATAAAATTGATTAGCTGACAGGCCCCTAAGAATCATTAGCCTGTGGCGTTCGGTGTAAGACCGACCATTCTCAGATTTTGCTTGTTAGGCGGGGTGGGCCTGAGCACACTTTAATCTGAGTTCTTTGGAGCACGGCTTCTCGCAGGCCCTAAGAGTAAAATTCCGATGAGACTATTTTTAAGTTCTTCAAATGGCCTCGGTACGACTCTCCTTGATGCGCTTACGAAATAGAATTGAATCAGGGGGGGTTTTGAAACCCGTAACATACCCGCTGGGGGCCGAAGCAGTGTCCTTTGGGCAATCATAGATCTATGTGTGCGTCGTATGCGGGTCTATCGCAAATAGGGGGTCAGGTCGCAACCTTTCGTGTTGCATGCACCCGCGGAGCCAATGAGGCGTACGGATATTTGGTTGCGCATATCGGCGATCGGTACGCCCACAACGTGCTGCTATGTCCGCTCGCTAAATAGCATGGAAAGTACTATACAGGCTAAGGCGCCTTAACGCTGACAATCTATAGTGTCACTACCTATAGTTACCTAACCGGTTAAATGACTTCATAAGGTCAGGTCGGCAGACACCAGCTTGCTTGAGGTATCCCGGTGATACTA
seq00026   GACGGTGGCCAGCATCGAACTTAGCAACCAGATAGGAGAGCCTTGAAAATATGGCGACGTCTACCATTCGAACACCCACTTAAACGAAGCGGCAGGCCGCGAAGGTCAGCCCTCCTTTTATATCCAACGTTGCGGCTATCAATGCGCGGAATTGGAGCTTACTACTGATCTATAGCGTGGAGCAGACTTAGTCGTGGCCTAATCGTGGTAATAGCTGACCTAGCCACTCCGCCTCGAATTGTATGTTAAGTGACCATAGCACAGTGAATCCCTAAGCGCATGGAGTATGAATAGTGCCACACGTAAGATATTTTTTCCCAGCATCTAGTAATGTCATTTACTATGACTTACTAGCGACTCTAGTCGCGCCTGCCGATCCCCGCTCGGGCGGACATTATCAGCTTGACTTTCTGGCTGATACTTATGAGTCTGATTCACCTCATTCCCATTCGATGTCGAACCCAGTGAAAGATCTGTCGCGACATAAGCGGAGCGAATAGTAGACATTGACCTGGACGCAATGATGATCCTAGATCTCCCGCTGGTGTGTCCGATCCGTCACGTCGTGGCAGGCACCGAAATCGAGATTCCTAGAACTAGGTTCAACGAGACTTAAGGGGGGTAGCCGCGTCTAACGTTCGGAATGCGTGTATGTCGAATGCGGGATATAGGCTATAGTCCATATCCCGGTCCCTCTGCTGGTAGTCCTCTCAGTCACATATAGTACTGGCCTTCTCAGAGGACTACGAGCGAAGGACGCTTACCGTACCAAAGAGTATCATGGCAATTAGGACGATTAACAGGATCGTCGTTCATTAGGCCGTAGCAAGACACCGGATTGAAACAGACGATAGAACCAGTTTTGGCTCTGTAAAGACATTGGGAGTCTCATGCATAGCCGGCTCCTCGTTCGACACTGATTCATGTGACACCAGCTCTGCGTAGTGTGTGGTTATACTCTCATGCACCCCTGAGTCTACCGTTGTTAATTAAACAGTGCAGCACTGTATACGCGTTCCCACGCAAAAGTCTACATGACAACCGAACAGGGAACCACCGCACGCCGGACGCTTGAGAGAGTACGAGCTACCCGCGCACGCGTCTCAATTCTCCATTCTCACATATCCTCGGTTGCGCGTCACTCGTTCGCCGACGGTGTCTAGACATTGTCTCCCCATAAATTGGTTATAGTTCTACCCAAGTTCTCGATTTCACAAGTTTTTTACTCCTCTACCGCTATTCAATGTGCTTGCTCCTAGTTACTAAATCGGCTATGGTGTTGCCTATAGCTGGTCCAATATCCGGGTATATTGAACGGCAGTTCATTAGTTCGGAATGGCGTTCAGAACATTTCACTACCCTGCATGGGCGACGCTGAAAGGCCCCCGACCATGCTCCCGGTCGCCTGTGGGGAACTTATTTGGCTGTAAATTCCAACTGGAAGCTGCGACAGCCTGATTCCCACGTCGTGATTGACCTATGAAATACGACCAGTTAGCCCCTACCGCTGCTTGCGGGACGGTGGGGTTATGTCCAAGACTATCCCTTTTTTAAAACTGGATACGCAATTGCACGTACACTGCTTCTAGGCCAAGTCGAGACCCCCCCCTTCCGTTCGCGAGCCGCTACCAGTACCTGCCTATTGCGAGAGTCCTCCAGCGTTGGTGAGTCCAATAAAATTGATTAGCTGACAGGCCCCTAAGAATCATTAGCCTGTGGCGTTCGGTGTAAGACCGACCATTCTCAGATTTTGCTTGTTAGGCGGGGTGGGCCTGAGCACACTTTAATCTGAGTTCTTTGGAGCACGGCTTCTCGCAGGCCCTAAGAGTAAAATTCCGATGAGACTATTTTTAAGTTCTTCAAATGGCCTCGGTACGACTCTCCTTGATGCGCTTACGAAATAGAATTGAATCAGGGGGGGTTTTGAAACCCGTAACATACCCGCTGGGGGCCGAAGCAGTGTCCTTTGGGCAATCATAGATCTATGTGTGCGTCGTATGCGGGTCTATCGCAAATAGGGGGTCAGGTCGCAACCTTTCGTGTTGCATGCACCCGCGGAGCCAATGAGGCGTACGGATATTTGGTTGCGCATATCGGCGATCGGTACGCCCACAACGTGCTGCTATGTCCGCTCGCTAAATAGCATGGAAAGTACTATACAGGCTAAGGCGCCTTAACGCTGACAATCTATAGTGTCACTACCTATAGTTACCTAACCGGTTAAATGACTTCATAAGGTCAGGTCGGCAGACACCAGCTTGCTTGAGGTATCCCGGTGATACTA
seq00027   GACGGTGGCCAGCATCGAACTTAGCAACCAGATAGGAGAGCCTTGAAAATATGGCGACGTCTACCATTCGAACACCCACTTAAACGAAGCGGCAGGCCGCGAAGGTCAGCCCTCCTTTTATATCCAACGTTGCGGCTATCAATGCGCGGAATTGGAGCTTACTACTGATCTATAGCGTGGAGCAGACTTAGTCGTGGCCTAATCGTGGTAATAGCTGACCTAGCCACTCCGCCTCGAATTGTATGTTAAGTGACCATAGCACAGTGAATCCCTAAGCGCATGGAGTATGAATAGTGCCACACGTAAGATATTTTTTCCCAGCATCTAGTAATGTCATTTACTATGACTTACTAGCGACTCTAGTCGCGCCTGCCGATCCCCGCTCGGGCGGACATTATCAGCTTGACTTTCTGGCTGATACTTATGAGTCTGATTCACCTCATTCCCATTCGATGTCGAACCCAGTGAAAGATCTGTCGCGACATAAGCGGAGCGAATAGTAGACATTGACCTGGACGCAATGATGATCCTAGATCTCCCGCTGGTGTGTCCGATCCGTCACGTCGTGGCAGGCACCGAAATCGAGATTCCTAGAACTAGGTTCAACGAGACTTAAGGGGGGTAGCCGCGTCTAACGTTCGGAATGCGTGTATGTCGAATGCGGGATATAGGCTATAGTCCATATCCCGGTCCCTCTGCTGGTAGTCCTCTCAGTCACATATAGTACTGGCCTTCTCAGAGGACTACGAGCGAAGGACGCTTACCGTACCAAAGAGTATCATGGCAATTAGGACGATTAACAGGATCGTCGTTCATTAGGCCGTAGCAAGACACCGGATTGAAACAGACGATAGAACCAGTTTTGGCTCTGTAAAGACATTGGGAGTCTCATGCATAGCCGGCTCCTCGTTCGACACTGATTCATGTGACACCAGCTCTGCGTAGTGTGTGGTTATACTCTCATGCACCCCTGAGTCTACCGTTGTTAATTAAACAGTGCAGCACTGTATACGCGTTCCCACGCAAAAGTCTACATGACAACCGAACAGGGAACCACCGCACGCCGGACGCTTGAGAGAGTACGAGCTACCCGCGCACGCGTCTCAATTCTCCATTCTCACATATCCTCGGTTGCGCGTCACTCGTTCGCCGACGGTGTCTAGACATTGTCTCCCCATAAATTGGTTATAGTTCTACCCAAGTTCTCGATTTCACAAGTTTTTTACTCCTCTACCGCTATTCAATGTGCTTGCTCCTAGTTACTAAATCGGCTATGGTGTTGCCTATAGCTGGTCCAATATCCGGGTATATTGAACGGCAGTTCATTAGTTCGGAATGGCGTTCAGAACATTTCACTACCCTGCATGGGCGACGCTGAAAGGCCCCCGACCATGCTCCCGGTCGCCTGTGGGGAACTTATTTGGCTGTAAATTCCAACTGGAAGCTGCGACAGCCTGATTCCCACGTCGTGATTGACCTATGAAATACGACCAGTTAGCCCCTACCGCTGCTTGCGGGACGGTGGGGTTATGTCCAAGACTATCCCTTTTTTAAAACTGGATACGCAATTGCACGTACACTGCTTCTAGGCCAAGTCGAGACCCCCCCCTTCCGTTCGCGAGCCGCTACCAGTACCTGCCTATTGCGAGAGTCCTCCAGCGTTGGTGAGTCCAATAAAATTGATTAGCTGACAGGCCCCTAAGAATCATTAGCCTGTGGCGTTCGGTGTAAGACCGACCATTCTCAGATTTTGCTTGTTAGGCGGGGTGGGCCTGAGCACACTTTAATCTGAGTTCTTTGGAGCACGGCTTCTCGCAGGCCCTAAGAGTAAAATTCCGATGAGACTATTTTTAAGTTCTTCAAATGGCCTCGGTACGACTCTCCTTGATGCGCTTACGAAATAGAATTGAATCAGGGGGGGTTTTGAAACCCGTAACATACCCGCTGGGGGCCGAAGCAGTGTCCTTTGGGCAATCATAGATCTATGTGTGCGTCGTATGCGGGTCTATCGCAAATAGGGGGTCAGGTCGCAACCTTTCGTGTTGCATGCACCCGCGGAGCCAATGAGGCGTACGGATATTTGGTTGCGCATATCGGCGATCGGTACGCCCACAACGTGCTGCTATGTCCGCTCGCTAAATAGCATGGAAAGTACTATACAGGCTAAGGCGCCTTAACGCTGACAATCTATAGTGTCACTACCTATAGTTACCTAACCGGTTAAATGACTTCATAAGGTCAGGTCGGCAGACACCAGCTTGCTTGAGGTATCCCGGTGATACTA
seq00028   GACGGTGGCCAGCATCGATCTTAGCAACCAGATAGGAGAGCCTTGAAAATATGGCGACGTCTACCATTCGAACACCCACTTAAACGAAGCGGCAGGCCGCGAAGGTCAGCCCTCCTTTTATATCCAACGTTGCGGCTATCAATGCGCGGAATTGGAGCTTACTACTGATCTATAGCGTGGAGCAGACTTAGTCGTGGCCTAATCGTGGTAATAGCTGACCTAGCCACTCCGCCTCGAATTGTATGTTAAGTGACCATAGCACAGTGAATCCCTAAGCGCATGGAGTATGAATAGTGCCACACGTAAGATATTTTTTCCCAGCATCTAGTAATGTCATTTACTATGACTTACTAGCGACTCTAGTCGCGCCTGCCGATCCCCGATCGGGCGGACATTATCAGCTTGACTTTCTGGCTGATACTTATGAGTCTGATTCACCTCATTCCCATTCGATGTCGAACCCAGTGAAAGATCTGTCGCGACATAAGCGGAGCGAATAGTAGACATTGACCTGGACGCAATGATGATCCTAGATCTCCCGCTGGTGTGTCCGATCCGTCACGTCGTGGCAGGCACCGAAATCGAGATTCCTAGAACTAGGTTCAACGAGACTTAAGGGGGGTAGCCGCGTCTAACGTTCGGAATGCGTGTATGTCGAATGCGGGATATAGGCTATAGTCCATATCCCGGTCCCTCTGCTGGTAGTCCTCTCAGTCACATATAGTACTGGCCTTCTCAGAGGACTACGAGCGAAGGACGCTTACCGTACCAAAGAGTATCATGGCAATTAGGACGATTAACAGGATCGTCGTTCATTAGGCCGTAGCAAGACACCGGATTGAAACAGACGATAGAACCAGTTTTGGCTCTGTAAAGACATTGGGAGTCTCATGCATAGCCGGCTCCTCGTTCGACACTGATTCATGTGACACTAGCTCTGCGTAGTGTGTGGTTATACTCTCATGCACCCCTGAGTCTACCGTTGTTAATTAAACAGTGCAGCACTGTATACGCGTTCCCACGCAAAAGTCTACATGACAACCGAACAGGGAACCACCGCACGCCGGGCGCTTGAGAGAGTACGAGCTACCCGCGCACGCGTCTCAATTCTCCATTCTCACATATCCTCGGTTGCGCGTCACTCGTTCGCCGACGGTGTCTAGACATTGTCTCCCCATAAATTGGTTATAGTTCTACCCAAGTTCTCGATTTCACAAGTTTTTTACTCCTCTACCGCTATTCAATGTGCTTGCTCCTAGTTACTAAATCGGCTATGGTGTTGCCTATAGCTGGTCCAATATCCGGGTATATTGAACGGCAGTTCATTAGTTCGGAATGGCGTTCAGAACATTTCACTACCCTGCATGGGCGACGCTGAAAGGCCCCCGACCATGCTCCCGGTCGCCTGTGGGGAACTTATTTGGCTGTAAATTCCAACTGGAAGCTGCGTCAGCCTGATTCCCACGTCGTGATTGACCTATGAAATACGACCAGTTAGCCCCTACCGCTGCTTGCGGGACGGTGGGGTTATGTCCAAGACTATCCCTTTTTTAAAACTGGATACGCAATTGCACGTACACTGCTTCTAGGCCAAGTCGAGACCCCCCCCTTCCGTTCGCGAGCCGCTACCAGTACTTGCCTATTGCGAGAGTCCTCCAGCGTTGGTGAGTCCAATAAAATTGATTAGCTGACAGGCCCCTAAGAATCATTAGCCTGTGGCGTTCGGTGTAAGACCGACCATTCTCAGATTTTGCTTGTTAGGCGGGGTGGGCCTGAGCACACTTTAATCTGAGTTCTTTGGAGCACGGCTTCTCGCAGGCCCTAAGAGTAAAATTCCGATGAGACTATTTTTAAGTTCTTCAAATGGCCTCGGTACGACTCTCCTTGATGCGCTTACGAAATAGAATTGAATCAGGGGGGGTTTTGAAACCCGTAACATACCCGCTGGGGGCCGAAGCAGTGTCCTTTGGGCAATCATAGATCTATGTGTGCGTCGTATGCGGGTCTATCGCAAATAGGGGGTCAGGTCGCAACCTTTCGTGTTGCATGCACCCGCGGAGCCAATGAGGCGTACGGATATTTGGTTGCGCATATCGGCGATCGGTACGCCCACAACGTGCTGCTATGTCCGCTCGCTAAATAGCATGGAAAGTACTATACAGGCTAAGGCGCCTTAACGCTGACAATCTATAGTGTCACTACCTATAGTTACCTAACCGGTTAAATGACTTCATAAGGTCAGGTCGGCAGACACCAGCTTGCTTGAAGTATCCCGGTGATACTA
seq00029   GACGGTGGCCAGCATCGAACTTAGCAACCAGATAGGAGAGCCTTGAAAATATGGCGACGTCTACCATTCGAACACCCACTTAAACGAAGCGGCAGGCCGCGAAGGTCAGCCCTCCTTTTATATCCAACGTTGCGGCTATCAATGCGCGGAATTGGAGCTTACTACTGATCTATAGCGTGGAGCAGACTTAGTCGTGGCCTAATCGTGGTAATAGCTGACCTAGCCACTCCGCCTCGAATTGTATGTTAAGTGACCATAGCACAGTGAATCCCTAAGCGCATGGAGTATGAATAGTGCCACACGTAAGATATTTTTTCCCAGCATCTAGTAATGTCATTTACTATGACTTACTAGCGACTCTAGTCGCGCCTGCCGATCCCCGCTCGGGCGGACATTATCAGCTTGACTTTCTGGCTGATACTTATGAGTCTGATTCACCTCATTCCCATTCGATGTCGAACCCAGTGAAAGATCTGTCGCGACATAAGCGGAGCGAATAGTAGACATTGACCTGGACGCAATGATGATCCTAGATCTCCCGCTGGTGTGTCCGATCCGTCACGTCGTGGCAGGCACCGAAATCGAGATTCCTAGAACTAGGTTCAACGAGACTTAAGGGGGGTAGCCGCGTCTAACGTTCGGAATGCGTGTATGTCGAATGCGGGATATAGGCTATAGTCCATATCCCGGTCCCTCTGCTGGTAGTCCTCTCAGTCACATATAGTACTGGCCTTCTCAGAGGACTACGAGCGAAGGACGCTTACCGTACCAAAGAGTATCATGGCAATTAGGACGATTAACAGGATCGTCGTTCATTAGGCCGTAGCAAGACACCGGATTGAAACAGACGATAGAACCAGTTTTGGCTCTGTAAAGACATTGGGAGTCTCATGCATAGCCGGCTCCTCGTTCGACACTGATTCATGTGACACCAGCTCTGCGTAGTGTGTGGTTATACTCTCATGCACCCCTGAGTCTACCGTTGTTAATTAAACAGTGCAGCACTGTATACGCGTTCCCACGCAAAAGTCTACATGACAACCGAACAGGGAACCACCGCACGCCGGACGCTTGAGAGAGTACGAGCTACCCGCGCACGCGTCTCAATTCTCCATTCTCACATATCCTCGGTTGCGCGTCACTCGTTCGCCGACGGTGTCTAGACATTGTCTCCCCATAAATTGGTTATAGTTCTACCCAAGTTCTCGATTTCACAAGTTTTTTACTCCTCTACCGCTATTCAATGTGCTTGCTCCTAGTTACTAAATCGGCTATGGTGTTGCCTATAGCTGGTCCAATATCCGGGTATATTGAACGGCAGTTCATTAGTTCGGAATGGCGTTCAGAACATTTCACTACCCTGCATGGGCGACGCTGAAAGGCCCCCGACCATGCTCCCGGTCGCCTGTGGGGAACTTATTTGGCTGTAAATTCCAACTGGAAGCTGCGACAGCCTGATTCCCACGTCGTGATTGACCTATGAAATACGACCAGTTAGCCCCTACCGCTGCTTGCGGGACGGTGGGGTTATGTCCAAGACTATCCCTTTTTTAAAACTGGATACGCAATTGCACGTACACTGCTTCTAGGCCAAGTCGAGACCCCCCCCTTCCGTTCGCGAGCCGCTACCAGTACCTGCCTATTGCGAGAGTCCTCCAGCGTTGGTGAGTCCAATAAAATTGATTAGCTGACAGGCCCCTAAGAATCATTAGCCTGTGGCGTTCGGTGTAAGACCGACCATTCTCAGATTTTGCTTGTTAGGCGGGGTGGGCCTGAGCACACTTTAATCTGAGTTCTTTGGAGCACGGCTTCTCGCAGGCCCTAAGAGTAAAATTCCGATGAGACTATTTTTAAGTTCTTCAAATGGCCTCGGTACGACTCTCCTTGATGCGCTTACGAAATAGAATTGAATCAGGGGGGGTTTTGAAACCCGTAACATACCCGCTGGGGGCCGAAGCAGTGTCCTTTGGGCAATCATAGATCTATGTGTGCGTCGTATGCGGGTCTATCGCAAATAGGGGGTCAGGTCGCAACCTTTCGTGTTGCATGCACCCGCGGAGCCAATGAGGCGTACGGATATTTGGTTGCGCATATCGGCGATCGGTACGCCCACAACGTGCTGCTATGTCCGCTCGCTAAATAGCATGGAAAGTACTATACAGGCTAAGGCGCCTTAACGCTGACAATCTATAGTGTCACTACCTATAGTTACCTAACCGGTTAAATGACTTCATAAGGTCAGGTCGGCAGACACCAGCTTGCTTGAGGTATCCCGGTGATACTA
seq00030   GACGGTGGCCAGCATCGAACTTAGCAACCAGATAGGAGAGCCTTGAAAATATGGCGACGTCTACCATTCGAACACCCACTTAAACGAAGCGGCAGGCCGCGAAGGTCAGCCCTCCTTTTATATCCAACGTTGCGGCTATCAATGCGCGGAATTGGAGCTTACTACTGATCTATAGCGTGGAGCAGACTTAGTCGTGGCCTAATCGTGGTAATAGCTGACCTAGCCACTCCGCCTCGAATTGTATGTTAAGTGACCATAGCACAGTGAATCCCTAAGCGCATGGAGTATGAATAGTGCCACACGTAAGATATTTTTTCCCAGCATCTAGTAATGTCATTTACTATGACTTACTAGCGACTCTAGTCGCGCCTGCCGATCCCCGCTCGGGCGGACATTATCAGCTTGACTTTCTGGCTGATACTTATGAGTCTGATTCACCTCATTCCCATTCGATGTCGAACCCAGTGAAAGATCTGTCGCGACATAAGCGGAGCGAATAGTAGACATTGACCTGGACGCAATGATGATCCTAGATCTCCCGCTGGTGTGTCCGATCCGTCACGTCGTGGCAGGCACCGAAATCGAGATTCCTAGAACTAGGTTCAACGAGACTTAAGGGGGGTAGCCGCGTCTAACGTTCGGAATGCGTGTATGTCGAATGCGGGATATAGGCTATAGTCCATATCCCGGTCCCTCTGCTGGTAGTCCTCTCAGTCACATATAGTACTGGCCTTCTCAGAGGACTACGAGCGAAGGACGCTTACCGTACCAAAGAGTATCATGGCAATTAGGACGATTAACAGGATCGTCGTTCATTAGGCCGTAGCAAGACACCGGATTGAAACAGACGATAGAACCAGTTTTGGCTCTGTAAAGACATTGGGAGTCTCATGCATAGCCGGCTCCTCGTTCGACACTGATTCATGTGACACCAGCTCTGCGTAGTGTGTGGTTATACTCTCATGCACCCCTGAGTCTACCGTTGTTAATTAAACAGTGCAGCACTGTATACGCGTTCCCACGCAAAAGTCTACATGACAACCGAACAGGGAACCACCGCACGCCGGACGCTTGAGAGAGTACGAGCTACCCGCGCACGCGTCTCAATTCTCCATTCTCACATATCCTCGGTTGCGCGTCACTCGTTCGCCGACGGTGTCTAGACATTGTCTCCCCATAAATTGGTTATAGTTCTACCCAAGTTCTCGATTTCACAAGTTTTTTACTCCTCTACCGCTATTCAATGTGCTTGCTCCTAGTTACTAAATCGGCTATGGTGTTGCCTATAGCTGGTCCAATATCCGGGTATATTGAACGGCAGTTCATTAGTTCGGAATGGCGTTCAGAACATTTCACTACCCTGCATGGGCGACGCTGAAAGGCCCCCGACCATGCTCCCGGTCGCCTGTGGGGAACTTATTTGGCTGTAAATTCCAACTGGAAGCTGCGACAGCCTGATTCCCACGTCGTGATTGACCTATGAAATACGACCAGTTAGCCCCTACCGCTGCTTGCGGGACGGTGGGGTTATGTCCAAGACTATCCCTTTTTTAAAACTGGATACGCAATTGCACGTACACTGCTTCTAGGCCAAGTCGAGACCCCCCCCTTCCGTTCGCGAGCCGCTACCAGTACCTGCCTATTGCGAGAGTCCTGCAGCATTGGTGAGTCCAATAAAATTGATTAGCTGACAGGCCCCTAAGAATCATTAGCCTGTGGCGTTCGGTGTAAGACCGACCATTCTCAGATTTTGCTTGTTAGGCGGGGTGGGCCTGAGCACACTTTAATCTGAGTTCTTTGGAGCACGGCTTCTCGCAGGCCCTAAGAGTAAAATTCCGATGAGACTATTTTTAAGTTCTTCAAATGGCCTCGGTACGACTCTCCTTGATGCGCTTACGAAATAGAATTGAATCAGGGGGGGTTTTGAAACCCGTAACATACCCGCTGGGGGCCGAAGCAGTGTCCTTTGGGCAATCATAGATCTATGTGTGCGTCGTATGCGGGTCTATCGCAAATAGGGGGTCAGGTCGCAACCTTTCGTGTTGCATGCACCCGCGGAGCCAATGAGGCGTACGGATATTTGGTTGCGCATATCGGCGATCGGTACGCCCACAACGTGCTGCTATGTCCGCTCGCTAAATAGCATGGAAAGTACTATACAGGCTAAGGCGCCTTAACGCTGACAATCTATAGTGTCACTACCTATAGTTACCTAACCGGTTAAATGACTTCATAAGGTCAGGTCGGCAGACACCAGCTTGCTTGAGGTATCCCGGTGATACTA
seq00031   GACGGTGGCCAGCATCGAACTTAGCAACCAGATAGGAGAGCCTTGAAAATATGGCGACGTCTACCATTCGAACACCCACTTAAACGAAGCGGCAGGCCGCGAAGGTCAGCCCTCCTTTTATATCCAACGTTGCGGCTATCAATGCGCGGAATTGGAGCTTACTACTGATCTATAGCGTGGAGCAGACTTAGTCGTGGCCTAATCGTGGTAATAGCTGACCTAGCCACTCCGCCTCGAATTGTATGTTAAGTGACCATAGCACAGTGAATCCCTAAGCGCATGGAGTATGAATAGTGCCACACGTAAGATATTTTTTCCCAGCATCTAGTAATGTCATTTACTATGACTTACTAGCGACTCTAGTCGCGCCTGCCGATCCCCGCTCGGGCGGACATTATCAGCTTGACTTTCTGGCTGATACTTATGAGTCTGATTCACCTCATTCCCATTCGATGTCGAACCCAGTGAAAGATCTGTCGCGACATAAGCGGAGCGAATAGTAGACATTGACCTGGACGCAATGATGATCCTAGATCTCCCGCTGGTGTGTCCGATCCGTCACGTCGTGGCAGGCACCGAAATCGAGATTCCTAGAACTAGGTTCAACGAGACTTAAGGGGGGTAGCCGCGTCTAACGTTCGGAATGCGTGTATGTCGAATGCGGGATATAGGCTATAGTCCATATCCCGGTCCCTCTGCTGGTAGTCCTCTCAGTCACATATAGTACTGGCCTTCTCAGAGGACTACGAGCGAAGGACGCTTACCGTACCAAAGAGTATCATGGCAATTAGGACGATTAACAGGATCGTCGTTCATTAGGCCGTAGCAAGACACCGGATTGAAACAGACGATAGAACCAGTTTTGGCTCTGTAAAGACATTGGGAGTCTCATGCATAGCCGGCTCCTCGTTCGACACTGATTCATGTGACACCAGCTCTGCGTAGTGTGTGGTTATACTCTCATGCACCCCTGAGTCTACCGTTGTTAATTAAACAGTGCAGCACTGTATACGCGTTCCCACGCAAAAGTCTACATGACAACCGAACAGGGAACCACCGCACGCCGGACGCTTGAGAGAGTACGAGCTACCCGCGCACGCGTCTCAATTCTCCATTCTCACATATCCTCGGTTGCGCGTCACTCGTTCGCCGACGGTGTCTAGACATTGTCTCCCCATAAATTGGTTATAGTTCTACCCAAGTTCTCGATTTCACAAGTTTTTTACTCCTCTACCGCTATTCAATGTGCTTGCTCCTAGTTACTAAATCGGCTATGGTGTTGCCTATAGCTGGTCCAATATCCGGGTATATTGAACGGCAGTTCATTAGTTCGGAATGGCGTTCAGAACATTTCACTACCCTGCATGGGCGACGCTGAAAGGCCCCCGACCATGCTCCCGGTCGCCTGTGGGGAACTTATTTGGCTGTAAATTCCAACTGGAAGCTGCGACAGCCTGATTCCCACGTCGTGATTGACCTATGAAATACGACCAGTTAGCCCCTACCGCTGCTTGCGGGACGGTGGGGTTATGTCCAAGACTATCCCTTTTTTAAAACTGGATACGCAATTGCACGTACACTGCTTCTAGGCCAAGTCGAGACCCCCCCCTTCCGTTCGCGAGCCGCTACCAGTACCTGCCTATTGCGAGAGTCCTCCAGCGTTGGTGAGTCCAATAAAATTGATTAGCTGACAGGCCCCTAAGAATCATTAGCCTGTGGCGTTCGGTGTAAGACCGACCATTCTCAGATTTTGCTTGTTAGGCGGGGTGGGCCTGAGCACACTTTAATCTGAGTTCTTTGGAGCACGGCTTCTCGCAGGCCCTAAGAGTAAAATTCCGATGAGACTATTTTTAAGTTCTTCAAATGGCCTCGGTACGACTCTCCTTGATGCGCTTACGAAATAGAATTGAATCAGGGGGGGTTTTGAAACCCGTAACATACCCGCTGGGGGCCGAAGCAGTGTCCTTTGGGCAATCATAGATCTATGTGTGCGTCGTATGCGGGTCTATCGCAAATAGGGGGTCAGGTCGCAACCTTTCGTGTTGCATGCACCCGCGGAGCCAATGAGGCGTACGGATATTTGGTTGCGCATATCGGCGATCGGTACGCCCACAACGTGCTGCTATGTCCGCTCGCTAAATAGCATGGAAAGTACTATACAGGCTAAGGCGCCTTAACGCTGACAATCTATAGTGTCACTACCTATAGTTACCTAACCGGTTAAATGACTTCATAAGGTCAGGTCGGCAGACACCAGCTTGCTTGAGGTATCCCGGTGATACTA
seq00032   GACGGTGGCCAGCATCGATCTTAGCAACCAGATAGGAGAGCCTTGAAAATATGGCGACGTCTACCATTCGAACACCCACTTAAACGAAGCGGCAGGCCGCGAAGGTCAGCCCTCCTTTTATATCCAACGTTGCGGCTATCAATGCGCGGAATTGGAGCTTACTACTGATCTATAGCGTGGAGCAGACTTAGTCGTGGCCTAATCGTGGTAATAGCTGACCTAGCCACTCCGCCTCGAATTGTATGTTAAGTGACCATAGCACAGTGAATCCCTAAGCGCATGGAGTATGAATAGTGCCACACGTAAGATATTTTTTCCCAGCATCTAGTAATGTCATTTACTATGACTTACTAGCGACTCTAGTCGCGCCTGCCGATCCCCGATCGGGCGGACATTATCAGCTTGACTTTCTGGCTGATACTTATGAGTCTGATTCACCTCATTCCCATTCGATGTCGAACCCAGTGAAAGATCTGTCGCGACATAAGCGGAGCGAATAGTAGACATTGACCTGGACGCAATGATGATCCTAGATCTCCCGCTGGTGTGTCCGATCCGTCACGTCGTGGCAGGCACCGAAATCGAGATTCCTAGAACTAGGTTCAACGAGACTTAAGGGGGGTAGCCGCGTCTAACGTTCGGAATGCGTGTATGTCGAATGCGGGATATAGGCTATAGTCCATATCCCGGTCCCTCTGCTGGTAGTCCTCTCAGTCACATATAGTACTGGCCTTCTCAGAGGACTACGAGCGAAGGACGCTTACCGTACCAAAGAGTATCATGGCAATTAGGACGATTAACAGGATCGTCGTTCATTAGGCCGTAGCAAGACACCGGATTGAAACAGACGATAGAACCAGTTTTGGCTCTGTAAAGACATTGGGAGTCTCATGCATAGCCGGCTCCTCGTTCGACACTGATTCATGTGACACTAGCTCTGCGTAGTGTGTGGTTATACTCTCATGCACCCCTGAGTCTACCGTTGTTAATTAAACAGTGCAGCACTGTATACGCGTTCCCACGCAAAAGTCTACATGACAACCGAACAGGGAACCACCGCACGCCGGGCGCTTGAGAGAGTACGAGCTACCCGCGCACGCGTCTCAATTCTCCATTCTCACATATCCTCGGTTGCGCGTCACTCGTTCGCCGACGGTGTCTAGACATTGTCTCCCCATAAATTGGTTATAGTTCTACCCAAGTTCTCGATTTCACAAGTTTTTTACTCCTCTACCGCTATTCAATGTGCTTGCTCCTAGTTACTAAATCGGCTATGGTGTTGCCTATAGCTGGTCCAATATCCGGGTATATTGAACGGCAGTTCATTAGTTCGGAATGGCGTTCAGAACATTTCACTACCCTGCATGGGCGACGCTGAAAGGCCCCCGACCATGCTCCCGGTCGCCTGTGGGGAACTTATTTGGCTGTAAATTCCAACTGGAAGCTGCGTCAGCCTGATTCCCACGTCGTGATTGACCTATGAAATACGACCAGTTAGCCCCTACCGCTGCTTGCGGGACGGTGGGGTTATGTCCAAGACTATCCCTTTTTTAAAACTGGATACGCAATTGCACGTACACTGCTTCTAGGCCAAGTCGAGACCCCCCCCTTCCGTTCGCGAGCCGCTACCAGTACTTGCCTATTGCGAGAGTCCTCCAGCGTTGGTGAGTCCAATAAAATTGATTAGCTGACAGGCCCCTAAGAATCATTAGCCTGTGGCGTTCGGTGTAAGACCGACCATTCTCAGATTTTGCTTGTTAGGCGGGGTGGGCCTGAGCACACTTTAATCTGAGTTCTTTGGAGCACGGCTTCTCGCAGGCCCTAAGAGTAAAATTCCGATGAGACTATTTTTAAGTTCTTCAAATGGCCTCGGTACGACTCTCCTTGATGCGCTTACGAAATAGAATTGAATCAGGGGGGGTTTTGAAACCCGTAACATACCCGCTGGGGGCCGAAGCAGTGTCCTTTGGGCAATCATAGATCTATGTGTGCGTCGTATGCGGGTCTATCGCAAATAGGGGGTCAGGTCGCAACCTTTCGTGTTGCATGCACCCGCGGAGCCAATGAGGCGTACGGATATTTGGTTGCGCATATCGGCGATCGGTACGCCCACAACGTGCTGCTATGTCCGCTCGCTAAATAGCATGGAAAGTACTATACAGGCTAAGGCGCCTTAACGCTGACAATCTATAGTGTCACTACCTATAGTTACCTAACCGGTTAAATGACTTCATAAGGTCAGGTCGGCAGACACCAGCTTGCTTGAAGTATCCCGGTGATACTA
seq00033   GACGGTGGCCAGCATCGAACTTAGCAACCAGATAGGAGAGCCTTGAAAATATGGCGACGTCTACCATTCGAACACCCACTTAAACGAAGCGGCAGGCCGCGAAGGTCAGCCCTCCTTTTATATCCAACGTTGCGGCTATCAATGCGCGGAATTGGAGCTTACTACTGATCTATAGCGTGGAGCAGACTTAGTCGTGGCCTAATCGTGGTAATAGCTGACCTAGCCACTCCGCCTCGAATTGTATGTTAAGTGACCATAGCACAGTGAATCCCTAAGCGCATGGAGTATGAATAGTGCCACACGTAAGATATTTTTTCCCAGCATCTAGTAATGTCATTTACTATGACTTACTAGCGACTCTAGTCGCGCCTGCCGATCCCCGCTCGGGCGGACATTATCAGCTTGACTTTCTGGCTGATACTTATGAGTCTGATTCACCTCATTCCCATTCGATGTCGAACCCAGTGAAAGATCTGTCGCGACATAAGCGGAGCGAATAGTAGACATTGACCTGGACGCAATGATGATCCTAGATCTCCCGCTGGTGTGTCCGATCCGTCACGTCGTGGCAGGCACCGAAATCGAGATTCCTAGAACTAGGTTCAACGAGACTTAAGGGGGGTAGCCGCGTCTAACGTTCGGAATGCGTGTATGTCGAATGCGGGATATAGGCTATAGTCCATATCCCGGTCCCTCTGCTGGTAGTCCTCTCAGTCACATATAGTACTGGCCTTCTCAGAGGACTACGAGCGAAGGACGCTTACCGTACCAAAGAGTATCATGGCAATTAGGACGATTAACAGGATCGTCGTTCATTAGGCCGTAGCAAGACACCGGATTGAAACAGACGATAGAACCAGTTTTGGCTCTGTAAAGACATTGGGAGTCTCATGCATAGCCGGCTCCTCGTTCGACACTGATTCATGTGACACCAGCTCTGCGTAGTGTGTGGTTATACTCTCATGCACCCCTGAGTCTACCGTTGTTAATTAAACAGTGCAGCACTGTATACGCGTTCCCACGCAAAAGTCTACATGACAACCGAACAGGGAACCACCGCACGCCGGACGCTTGAGAGAGTACGAGCTACCCGCGCACGCGTCTCAATTCTCCATTCTCACATATCCTCGGTTGCGCGTCACTCGTTCGCCGACGGTGTCTAGACATTGTCTCCCCATAAATTGGTTATAGTTCTACCCAAGTTCTCGATTTCACAAGTTTTTTACTCCTCTACCGCTATTCAATGTGCTTGCTCCTAGTTACTAAATCGGCTATGGTGTTGCCTATAGCTGGTCCAATATCCGGGTATATTGAACGGCAGTTCATTAGTTCGGAATGGCGTTCAGAACATTTCACTACCCTGCATGGGCGACGCTGAAAGGCCCCCGACCATGCTCCCGGTCGCCTGTGGGGAACTTATTTGGCTGTAAATTCCAACTGGAAGCTGCGACAGCCTGATTCCCACGTCGTGATTGACCTATGAAATACGACCAGTTAGCCCCTACCGCTGCTTGCGGGACGGTGGGGTTATGTCCAAGACTATCCCTTTTTTAAAACTGGATACGCAATTGCACGTACACTGCTTCTAGGCCAAGTCGAGACCCCCCCCTTCCGTTCGCGAGCCGCTACCAGTACCTGCCTATTGCGAGAGTCCTCCAGCGTTGGTGAGTCCAATAAAATTGATTAGCTGACAGGCCCCTAAGAATCATTAGCCTGTGGCGTTCGGTGTAAGACCGACCATTCTCAGATTTTGCTTGTTAGGCGGGGTGGGCCTGAGCACACTTTAATCTGAGTTCTTTGGAGCACGGCTTCTCGCAGGCCCTAAGAGTAAAATTCCGATGAGACTATTTTTAAGTTCTTCAAATGGCCTCGGTACGACTCTCCTTGATGCGCTTACGAAATAGAATTGAATCAGGGGGGGTTTTGAAACCCGTAACATACCCGCTGGGGGCCGAAGCAGTGTCCTTTGGGCAATCATAGATCTATGTGTGCGTCGTATGCGGGTCTATCGCAAATAGGGGGTCAGGTCGCAACCTTTCGTGTTGCATGCACCCGCGGAGCCAATGAGGCGTACGGATATTTGGTTGCGCATATCGGCGATCGGTACGCCCACAACGTGCTGCTATGTCCGCTCGCTAAATAGCATGGAAAGTACTATACAGGCTAAGGCGCCTTAACGCTGACAATCTATAGTGTCACTACCTATAGTTACCTAACCGGTTAAATGACTTCATAAGGTCAGGTCGGCAGACACCAGCTTGCTTGAGGTATCCCGGTGATACTA
