# Supplementary material for: How Good Are Indirect Tests at Detecting Recombination in Human mtDNA?
Source: G3 (Bethesda). 2013 Jul 1;3(7):1095–104. doi: 10.1534/g3.113.006510 (PMC3704238; doi:10.1534/g3.113.006510)
Supplement: Supporting Information [file supp_g3.113.006510_FileS2.gz › SequenceData/mtDNA_ratehet&popgrowth/0/3rdbase/Infiles/0_57-new.txt]

33 2284
seq00001   CCATTACACGTGTGCGGCCCACGATCCCTATGCGCCTGTAACTGTTTAGTCGCTGCCCAGATTTTGACTTCACAAAGTTATTGCAACCGAGTGCCGACGCAGCGCGCCCGCACCTTCTCTAGGACGTGACACGAATTACCTAAGATGATGGCACTACGTGATAAGCCGCCAAAATTATTCATATAGTAGGAGACGTAGGGGTAGCATACAGTCCCCATATCGGCATGGTCTTCGGGGTTCGAGGTCGAATCTAATATGAGCGGTCACACATGAGACTCCGCAACGACGTAAGATCATATTGTGACATACGCGGCTAAAGAGGCACATCCGGCGGCAACGACGGCGTACCCTTAGTGTCTATGATGCATTTGCGATCTGGGTTCCACTGTGTGACTCTTTTTCACTATCAATCCAGCGCACGGCCCTTGACTATCACGGATTAGTCAAACTTTAGTGTCAGCCTCCTAGGAGAAACTTCCCCTTAATCCTTTACACAAGCCCTGTACCTTACCATCGCAGTCAGATCATCTTAGTGATGAGATACCACGCTGCTGCTCGACCAATGAGCATCTATACTGGTAGGTTGATTGATGACCCTTTTTTCGGCGCGGTTGAAGTAGTCCATCATATAGCGTAGGGATTAGAACGCGCTAGCTCGCATGTAGGGCGGTTGTGAAAAAAGGTGGAACCGGAGGGGCCGGGATCCATCATACCGCTCACTTTCGCGGTAATCAATCCCCCTAATTCGGAGCAAGGTCGCCAGATGAGGAACTCGTAGACCATTCTAGGAATCTCGATTCGATCACCCAAAGCAAAATTACAGGTGCATTAGTTGGGTTACCAGCGATTAACAGCTGCGATTGAACCTTGTTGGTAAGCAACGCAGACAATAGTCCAAGAGGTTCAACCCCATGGTCTTTGTCGCGGTACATCAACTAGTCCCAAACCAGGCCTTAGGGCATACCTGGAAAACCTGATGAGCGCGGAGGTCTGACATCTGAAATTTAACCACAGGCTTCAGTAAAGAAAGGTCATTGTCCCGATGTCGGTCTGGTGAAAGAAGCTAGAAAGACGATCCTGTTTACTTGATAGACAATAACAGCTAGATGTATACATGTCCACGACCTTTGGCGGTATAGAGACCATCCGACCAATTAGGGTGGGCTGTGTAACAGTAACAATGCGGGCGTCACACTACAAGCATCCTTTGGTAGCCAGGGATCTACAGCCACCGACGAGTCCAAGTGGTATCGTCATGCACCTAATAGTCCAATTGTTGCGGCGCATGGATGGTTCTGTGCGGGGACTCTCCGTTTCGATGGAAGGCTGAGGGTCGTTTTGCTCCTGACCGGGGCCAAGTGAATTCCCTCAACAACATGCCATTCTTGAGACTAAGTAGTGCAATCAGAGGATAGGCAGCCCTTGAAGGTACGCCTATGCATGCTGTGACCATCGTTCTGACCTATTAAGACGCGTAATATCCGGGTGGATCCAGGTCAGGTCCGCTGGGGCAGTCGATCTCGGGTGATCAATGTTAAGTGTTGTGTACCCATCTGACACAGGGATCACAATATTTAAGTTCCAGAGGATGTGCTTCTTCTGAGGAGACTGGTTTGTACCTCGGAGTAATCAACCTTTTGAAGTGCGCACGACACCAAACTAGGTTCAGGGCATCAGCTGACCGATTATGCTATGCGGTGGAACGCAGTAAGGTATTCCCTGCCAAGTTTTTGTTACTACTGACTTGCTCGGGATTCCTAGAGTCCTTGGGTGTAGCTCGCGCTAGAAAAAGTCCCCCTAGCCCATGCACCTACTTAGGTAGGGGCTTCGAATGACCGCTCCTGGCCAGGACGCAGGAATTCTGGTAGAAACTTTTTCCCATTTAATTAAGACTCAAGACGGTTACTCTTGCGTAGTGGAGCTGGTTCCGTGCCGGAACACAGGAGCTGTATTCGTGCAAAGCGGGTCTCGTTGACTAACTTTAATTTACTTGTGCCTATATGGAACGATACATATACAGCAGAACTGGCTAACAGTAGTGGGAAAGGGTACTCGGTATGTGTATAAGCAGTCGATATCGACCCCTAGTTGACGTGACATCCGAGCACATTTGCTCGAAATCTCCAGATGTCAAGGATTTAGGTATTGTCACCTAGTGGCGCGTGCAGAGTTCTCATTGCAAATAGGATTTAAGTGATCACTTCAAACGTACCTCCAAAATTTACCACTCATACTCGTAGTCTGGAGGGACCGCTCTTTACCAGCTAAGAAGGTACAGCGCATA
seq00002   CCATTACACGTGTGCGGCCCACGATCCCTATGCGCCTGTAACTGTTTAGTCGCTGCCCAGATTTTGACTTCACAAAGTTATTGCAACCGAGTGCCGACGCAGCGCGCCCGCACCTTCTCTAGGACGTGACACGAATTACCTAAGATGATGGCACTACGTGATAAGCCGCCAAAATTATTCATATAGTAGGAGACGTAGGGGTAGCATACAGTCCCCATATCGGCATGGTCTTCGGGGTTCGAGGTCGAATCTAATATGAGCGGTCACACATGAGACTCCGCAACGACGTAAGATCATATTGTGACATACGCGGCTAAAGAGGCACATCCGGCGGCAACGACGGCGTACCCTTAGTGTCTATGATGCATTTGCGATCTGGGTTCCACTGTGTGACTCTTTTTCACTATCAATCCAGCGCACGGCCCTTGACTATCACGGATTAGTCAAACTTTAGTGTCAGCCTCCTAGGAGAAACTTCCCCTTAATCCTTTACACAAGCCCTGTACCTTACCATCGCAGTCAGATCATCTTAGTGATGAGATCCCACGCTGCTGCTCGACCAATGAGCATCTATACTGGTAGGTTGATTGATGACCCTTTTTTCGGCGCGGTTGAAGTAGTCCATCATATAGCGTAGGGATTAGAACGCGCTAGCTCGCATGTAGGGCGGTTGTGAAAAAAGGTGGAACCGGAGGGGCCGGGATCCATCATACCGCTCACTTTCGCGGTAATCAATCCCCCTAATTCGGAGCAAGGTCGCCAGATGAGGAACTCGTAGACCATTATAGGAATCTCGATTCGATCACCCAAAGCAAAATTACAGGTGCATTAGTTGGGTTACCAGCGATTAACAGCTGCGATTGAACCTTGTTGGTATGCAACGCAGACAATAGTCCAAGAGGTTCAACCCCATGGTCTTTGTCGCGGTACATCAACTAGTCCCAAACCAGGCCTTAGGGCATACCTGGAAAACCTGATGAGCGCGGAGGTCTGACATCTGAAATTTAACCACAGGCTTGAGTAAAGAAAGGTCATTGTCCCGATGTCGGTCTGGTGAAAGAAGCTAGAAAGACGATCCTGTTTACTTGATAGACAATAACAGCTAGATGTATACATGTCCACGACCTTTGGCGGTATAGAGACCATCCGACCAATTAGGGTGGGCTGTGTAACAGTAACAATGCGGGCGTCACACTACAAGCATCCTTTGGTAGCCAGGGATCTACAGCCACCGACGAGTCCAAGTGGTATCGTCATGCACCTAATAGTCCAATTGTTGCGGCGCATGGATGGTTCTGTGCGGGGACTCTCCGTTTCGATGGAAGGCTGAGGGTCGTTTTGCTCCTGACCGGGGCCAAGTGAATTCCCTCAACAACATGCCATTCTTGAGACTAAGTAGTGCAATCAGAGGATAGGCAGCCCTTGAAGGTACGCCTATGCATGCTGTGACCATCGTTCTGACCTATTAAGACGCGTAATATCCGGGTGGATCCAGGTCAGGTCCGCTGGGGCAGTCGATCTCGGGTGATCAATGTTAAGTGTTGTGTACCCATCTGACACAGGGATCACAATATTTAAGTTCCAGAGGATGTGCTTCTTCTGAGGAGACTGGTTTGTACCTCGGAGTAATCAACCTTTTGAAGTGCGCACGACACCAAACTAGGTTCAGGGCATCAGCTGACCGATTATGCGATGCGGTGGAACGCAGTAAGGTATTCCCTGCCAAGTTTTTGTTACTACTGACTTGCTCGGGATTCCTAGAGTCCTTGGGTGTAGCTCGCGCTAGAAAAAGTCCCCCTAGCCCATGCACCTACTTAGGTAGGGGCTTCGAATGACCGCTCCTGGCCAGGACGCAGGAATTCTGGTAGAAACTTTTTCCCATTTAATTAAGACTCAAGACGGTTACTCTTGCGTAGTGGAGCTGGTTCCGTGCCGGAACACAGGAGCTGTATTCGTGCAAAGCGGGTCTCGTTGACTAACTTTAATTTACTTGTGCCTATATGGAACGATACATATACAGCAGAACTGGCTAACAGTAGTGGGAAAGGGTATTCGGTATGTGTATAAGCAGTCGATATCGACCCCTAGTTGACGTGACATCCGAGCACATTTGCTCGAAATCTCCAGATGTCAAGGATTTAGGTATTGTCACCTAGTGGGGCGTGCAGAGTTCTCATTGCAAATAGGATTTAAGTGATCACTTCAAACGTACCTCCAAAATTTACCACTCATACTCGTAGTCTGGAGGGACCGCTCTTTACCAGCTAAGAAGGTACAGCGCATA
seq00003   CCATTACACGTGTGCGGCCCACGATCCCTATGCGCCTGTAACTGTTTAGTCGCTGCCCAGATTTTGACTTCACAAAGTTATTGCAACCGAGTGCCGACGCAGCGCGCCCGCACCTTCTCTAGGACGTGACACGAATTACCTAAGATGATGGCACTACGTGATAAGCCGCCAAAATTATTCATATAGTAGGAGACGTAGGGGTAGCATACAGTCCCCATATCGGCATGGTCTTCGGGGTTCGAGGTCGAATCTAATATGAGCGGTCACACATGAGACTCCGCAACGACGTAAGATCATATTGTGACATACGCGGCTAAAGAGGCACATCCGGCGGCAACGACGGCGTACCCTTAGTGTCTATGATGCATTTGCGATCTGGGTTCCACTGTGTGACTCTTTTTCACTATCAATCCAGCGCACGGCCCTTGACTATCACGGATTAGTCAAACTTTAGTGTCAGCCTCCTAGGAGAAACTTCCCCTTAATCCTTTACACAAGCCCTGTACCTTACCATCGCAGTCAGATCATCTTAGTGATGAGATACCACGCTGCTGCTCGACCAATGAGCATCTATACTGGTAGGTTGATTGATGACCCTTTTTTCGGCGCGGTTGAAGTAGTCCATCATATAGCGTAGGGATTAGAACGCGCTAGCTCGCATGTAGGGCGGTTGTGAAAAAAGGTGGAACCGGAGGGGCCGGGATCCATCATACCGCTCACTTTCGCGGTAATCAATCCCCCTAATTCGGAGCAAGGTCGCCAGATGAGGAACTCGTAGACCATTCTAGGAATCTCGATTCGATCACCCAAAGCAAAATTACAGGTGCATTAGTTGGGTTACCATCGATTAACAGCTGCGATTGAACCTTGTTGGTATGCAACGCAGACAATAGTCCAAGAGGTTCAACCCCATGGTCTTTGTCGCGGTACATCAACTAGTCCCAAACCAGGCCTTAGGGCATACCTGGAAAACCTGATGAGCGCGGAGGTCTGACATCTGAAATTTAACCACAGGCTTGAGTAAAGAAAGGTCATTGTCCCGATGTCGGTCTGGTGAAAGAAGCTAGAAAGACGATCCTGTTTACTTGATAGACAATAACAGCTAGATGTATACATGTCCACGACCTTTGGCGGTATAGAGACCATCCGACCAATTAGGGTGGGCTGTGTAACAGTAACAATGCGGGCGTCACACTACAAGCATCCTTTGGTAGCCAGGGATCTACAGCCACCGACGAGTCCAAGTGGTATCGTCATGCACCTAATAGTCCAATTGTTGCGGCGCATGGATGGTTCTGTGCGGGGACTCTCCGTTTCGATGGAAGGCTGAGGGTCGTTTTGCTCCTGACCGGGGCCAAGTGAATTCCCTCAACAACATGCCATTCTTGAGACTAAGTAGTGCAATCAGAGGATAGGCAGCCCTTGAAGGTACGCCTATGCATGCTGTGACCATCGTTCTGACCTATTAAGACGCGTAATATCCGGGTGGATCCAGGTCAGGTCCGCTGGGGCAGTCGATCTCGGGTGATCAATGTTAAGTGTTGTGTACCCATCTGACACAGGGATCACAATATTTAAGTTCCAGAGGATGTGCTTCTTCTGAGGAGACTGGTTTGTACCTCGGAGTAATCAACCTTTTGAAGTGCGCACGACACCAAACTAGGTTCAGGGCATCAGCTGACCGATTATGCGATGCGGTGGAACGCAGTAAGGTATTCCCTGCCAAGTTTTTGTTACTACTGACTTGCTCGGGATTCCTAGAGTCCTTGGGTGTAGCTCGCGCTAGAAAAAGTCCCCCTAGCCCATGCACCTACTTAGGTAGGGGCTTCGAATGACCGCTCCTGGCCAGGACGCAGGAATTCTGGTAGAAACTTTTTCCCATTTAATTAAGACTCAAGACGGTTACTCTTGCGTAGTGGAGCTGGTTCCGTGCCGGAACACAGGAGCTGTATTCGTGCAAAGCGGGTCTCGTTGACTAACTTTAATTTACTTGTGCCTATATGGAACGATACATATACAGCAGAACTGGCTAACAGTAGTGGGAAAGGGTACTCGGTATGTGTATAAGCAGTCGATATCGACCCCTAGTTGACGTGACATCCGAGCACATTTGCTCGAAATCTCCAGATGTCAAGGATTTAGGTATTGTCACCTAGTGGCGCGTGCAGAGTTCTCATTGCAAATAGGATTTAAGTGATCACTTCAAACGTACCTCCAAAATTTACCACTCATACTCGTAGTCTGGAGGGACCGCTCTTTACCAGCTAAGAAGGTACAGCGCATA
seq00004   CCATTACACGTGTGCGGCCCACGATCCCTATGCGCCTGTAACTGTTTAGTCGCTGCCCAGATTTTGACTTCACAAAGTTATTGCAACCGAGTGCCGACGCAGCGCGCCCGCACCTTCTCTAGGACGTGACACGAATTACCTAAGATGATGGCACTACGTGATAAGCCGCCAAAATTATTCATATAGTAGGAGACGTAGGGGTAGCATACAGTCCCCATATCGGCATGGTCTTCGGGGTTCGAGGTCGAATCTAATATGAGCGGTCACACATGAGACTCCGCAACGACGTAAGATCATATTGTGACATACGCGGCTAAAGAGGCACATCCGGCGGCAACGACGGCGTACCCTTAGTGTCTATGATGCATTTGCGATCTGGGTTCCACTGTGTGACTCTTTTTCACTATCAATCCAGCGCACGGCCCTTGACTATCACGGATTAGTCAAACTTTAGTGTCAGCCTCCTAGGAGAAACTTCCCCTTAATCCTTTACACAAGCCCTGTACCTTACCATCGCAGTCAGATCATCTTAGTGATGAGATACCACGCTGCTGCTCGACCAATGAGCATCTATACTGGTAGGTTGATTGATGACCCTTTTTTCGGCGCGGTTGAAGTAGTCCATCATATAGCGTAGGGATTAGAACGCGCTAGCTCGCATGTAGGGCGGTTGTGAAAAAAGGTGGAACCGGAGGGGCCGGGATCCATCATACCGCTCACTTTCGCGGTAATCAATCCCCCTAATTCGGAGCAAGGTCGCCAGATGAGGAACTCGTAGACCATTCTAGGAATCTCGATTCGATCACCCAAAGCAAAATTACAGGTGCATTAGTTGGGTTACCAGCGATTAACAGCTGCGATTGAACCTTGTTGGTATGCAACGCAGACAATAGTCCAAGAGGTTCAACCCCATGGTCTTTGTCGCGGTACATCAACTAGTCCCAAACCAGGCCTTAGGGCATACCTGGAAAACCTGATGAGCGCGGAGGTCTGACATCTGAAATTTAACCACAGGCTTGAGTAAAGAAAGGTCATTGTCCCGATGTCGGTCTGGTGAAAGAAGCTAGAAAGACGATCCTGTTTACTTGATAGACAATAACAGCTAGATGTATACATGTCCACGACCTTTGGCGGTATAGAGACCATCCGACCAATTAGGGTGGGCTGTGTAACAGTAACAATGCGGGCGTCACACTACAAGCATCCTTTGGTAGCCAGGGATCTACAGCCACCGACGAGTCCAAGTGGTATCGTCATGCACCTAATAGTCCAATTGTTGCGGCGCATGGATGGTTCTGTGCGGGGACTCTCCGTTTCGATGGAAGGCTGAGGGTCGTTTTGCTCCTGACCGGGGCCAAGTGAATTCCCTCAACAACATGCCATTCTTGAGACTAAGTAGTGCAATCAGAGGATAGGCAGCCCTTGAAGGTACGCCTATGCATGCTGTGACCATCGTTCTGACCTATTAAGACGCGTAATATCCGGGTGGATCCAGGTCAGGTCCGCTGGGGCAGTCGATCTCGGGTGATCAATGTTAAGTGTTGTGTACCCATCTGACACAGGGATCACAATATTTAAGTTCCAGAGGATGTGCTTCTTCTGAGGAGACTGGTTTGTACCTCGGAGTAATCAACCTTTTGAAGTGCGCACGACACCAAACTAGGTTCAGGGCATCAGCTGACCGATTATGCGATGCGGTGGAACGCAGTAAGGTATTCCCTGCCAAGTTTTTGTTACTACTGACTTGCTCGGGATTCCTAGAGTCCTTGGGTGTAGCTCGCGCTAGAAAAAGTCCCCCTAGCCCATGCACCTACTTAGGTAGGGGCTTCGAATGACCGCTCCTGGCCAGGACGCAGGAATTCTGGTAGAAACTTTTTCCCATTTAATTAAGACTCAAGACGGTTACTCTTGCGTAGTGGAGCTGGTTCCGTGCCGGAACACAGGAGCTGTATTCGTGCAAAGCGGGTCTCGTTGACTAACTTTAATTTACTTGTGCCTATATGGAACGATACATATACAGCAGAACTGGCTAACAGTAGTGGGAAAGGGTACTCGGTATGTGTATAAGCAGTCGATATCGACCCCTAGTTGACGTGACATCCGAGCACATTTGCTCGAAATCTCCAGATGTCAAGGATTTAGGTATTGTCACCTAGTGGCGCGTGCAGAGTTCTCATTGCAAATAGGATTTAAGTGATCACTTCAAACGTACCTCCAAAATTTACCACTCATACTCGTAGTCTGGAGGGACCGCTCTTTACCAGCTAAGAAGGTACAGCGCATA
seq00005   CCATTACACGTGTGCGGCCCACGATCCCTATGCGCCTGTAACTGTTTAGTCGCTGCCCAGATTTTGACTTCACAAAGTTATTGCAACCGAGTGCCGACGCAGCGCGCCCGCACCTTCTCTAGGACGTGACACGAATTACCTAAGATGATGGCACTACGTGATAAGCCGCCAAAATTATTCATATAGTAGGAGACGTAGGGGTAGCATACAGTCCCCATATCGGCATGGTCTTCGGGGTTCGAGGTCGAATCTAATATGAGCGGTCACACATGAGACTCCGCAACGACGTAAGATCATATTGTGACATACGCGGCTAAAGAGGCACATCCGGCGGCAACGACGGCGTACCCTTAGTGTCTATGATGCATTTGCGATCTGGGTTCCACTGTGTGACTCTTTTTCACTATCAATCCAGCGCACGGCCCTTGACTATCACGGATTAGTCAAACTTTAGTGTCAGCCTCCTAGGAGAAACTTCCCCTTAATCCTTTACACAAGCCCTGTACCTTACCATCGCAGTCAGATCATCTTAGTGATGAGATCCCACGCTGCTGCTCGACCAATGAGCATCTATACTGGTAGGTTGATTGATGACCCTTTTTTCGGCGCGGTTGAAGTAGTCCATCATATAGCGTAGGGATTAGAACGCGCTAGCTCGCATGTAGGGCGGTTGTGAAAAAAGGTGGAACCGGAGGGGCCGGGATCCATCATACCGCTCACTTTCGCGGTAATCAATCCCCCTAATTCGGAGCAAGGTCGCCAGATGAGGAACTCGTAGACCATTCTAGGAATCTCGATTCGATCACCCAAAGCAAAATTACAGGTGCATTAGTTGGGTTACCAGCGATTAACAGCTGCGATTGAACCTTGTTGGTATGCAACGCAGACAATAGTCCAAGAGGTTCAACCCCATGGTCTTTGTCGCGGTACATCAACTAGTCCCAAACCAGGCCTTAGGGCATACCTGGAAAACCTGATGAGCGCGGAGGTCTGACATCTGAAATTTAACCACAGGCTTGAGTAAAGAAAGGTCATTGTCCCGATGTCGGTCTGGTGAAAGAAGCTAGAAAGACGATCCTGTTTACTTGATAGACAATAACAGCTAGATGTATACATGTCCACGACCTTTGGCGGTATAGAGACCATCCGACCAATTAGGGTGGGCTGTGTAACAGTAACAATGCGGGCGTCACACTACAAGCATCCTTTGGTAGCCAGGGATCTACAGCCACCGACGAGTCCAAGTGGTATCGTCATGCACCTAATAGTCCAATTGTTGCGGCGCATGGATGGTTCTGTGCGGGGACTCTCCGTTTCGATGGAAGGCTGAGGGTCGTTTTGCTCCTGACCGGGGCCAAGTGAATTCCCTCAACAACATGCCATTCTTGAGACTAAGTAGTGCAATCAGAGGATAGGCAGCCCTTGAAGGTACGCCTATGCATGCTGTGACCATCGTTCTGACCTATTAAGACGCGTAATATCCGGGTGGATCCAGGTCAGGTCCGCTGGGGCAGTCGATCTCGGGTGATCAATGTTAAGTGTTGTGTACCCATCTGACACAGGGATCACAATATTTAAGTTCCAGAGGATGTGCTTCTTCTGAGGAGACTGGTTTGTACCTCGGAGTAATCAACCTTTTGAAGTGCGCACGACACCAAACTAGGTTCAGGGCATCAGCTGACCGATTATGCGATGCGGTGGAACGCAGTAAGGTATTCCCTGCCAAGTTTTTGTTACTACTGACTTGCTCGGGATTCCTAGAGTCCTTGGGTGTAGCTCGCGCTAGAAAAAGTCCCCCTAGCCCATGCACCTACTTAGGTAGGGGCTTCGAATGACCGCTCCTGGCCAGGACGCAGGAATTCTGGTAGAAACTTTTTCCCATTTAATTAAGACTCAAGACGGTTACTCTTGCGTAGTGGAGCTGGTTCCGTGCCGGAACACAGGAGCTGTATTCGTGCAAAGCGGGTCTCGTTGACTAACTTTAATTTACTTGTGCCTATATGGAACGATACATATACAGCAGAACTGGCTAACAGTAGTGGGAAAGGGTATTCGGTATGTGTATAAGCAGTCGATATCGACCCCTAGTTGACGTGACATCCGAGCACATTTGCTCGAAATCTCCAGATGTCAAGGATTTAGGTATTGTCACCTAGTGGGGCGTGCAGAGTTCTCATTGCAAATAGGATTTAAGTGATCACTTCAAACGTACCTCCAAAATTTACCACTCATACTCGTAGTCTGGAGGGACCGCTCTTTACCAGCTAAGAAGGTACAGCGCATA
seq00006   CCATTACACGTGTGCGGCCCACGATCCCTATGCGCCTGTAACTGTTTAGTCGCTGCCCAGATTTTGACTTCACAAAGTTATTGCAACCGAGTGCCGACGCAGCGCGCCCGCACCTTCTCTAGGACGTGACACGAATTACCTAAGATGATGGCACTACGTGATAAGCCGCCAAAATTATTCATATAGTAGGAGACGTAGGGGTAGCATACAGTCCCCATATCGGCATGGTCTTCGGGGTTCGAGGTCGAATCTAATATGAGCGGTCACACATGAGACTCCGCAACGACGTAAGATCATATTGTGACATACGCGGCTAAAGAGGCACATCCGGCGGCAACGACGGCGTACCCTTAGTGTCTATGATGCATTTGCGATCTGGGTTCCACTGTGTGACTCTTTTTCACTATCAATCCAGCGCACGGCCCTTGACTATCACGGATTAGTCAAACTTTAGTGTCAGCCTCCTAGGAGAAACTTCCCCTTAATCCTTTACACAAGCCCTGTACCTTACCATCGCAGTCAGATCATCTTAGTGATGAGATCCCACGCTGCTGCTCGACCAATGAGCATCTATACTGGTAGGTTGATTGATGACCCTTTTTTCGGCGCGGTTGAAGTAGTCCATCATATAGCGTAGGGATTAGAACGCGCTAGCTCGCATGTAGGGCGGTTGTGAAAAAAGGTGGAACCGGAGGGGCCGGGATCCATCATACCGCTCACTTTCGCGGTAATCAATCCCCCTAATTCGGAGCAAGGTCGCCAGATGAGGAACTCGTAGACCATTCTAGGAATCTCGATTCGATCACCCAAAGCAAAATTACAGGTGCATTAGTTGGGTTACCAGCGATTAACAGCTGCGATTGAACCTTGTTGGTATGCAACGCAGACAATAGTCCAAGAGGTTCAACCCCATGGTCTTTGTCGCGGTACATCAACTAGTCCCAAACCAGGCCTTAGGGCATACCTGGAAAACCTGATGAGCGCGGAGGTCTGACATCTGAAATTTAACCACAGGCTTGAGTAAAGAAAGGTCATTGTCCCGATGTCGGTCTGGTGAAAGAAGCTAGAAAGACGATCCTGTTTACTTGATAGACAATAACAGCTAGATGTATACATGTCCACGACCTTTGGCGGTATAGAGACCATCCGACCAATTAGGGTGGGCTGTGTAACAGTAACAATGCGGGCGTCACACTACAAGCATCCTTTGGTAGCCAGGGATCTACAGCCACCGACGAGTCCAAGTGGTATCGTCATGCACCTAATAGTCCAATTGTTGCGGCGCATGGATGGTTCTGTGCGGGGACTCTCCGTTTCGATGGAAGGCTGAGGGTCGTTTTGCTCCTGACCGGGGCCAAGTGAATTCCCTCAACAACATGCCATTCTTGAGACTAAGTAGTGCAATCAGAGGATAGGCAGCCCTTGAAGGTACGCCTATGCATGCTGTGACCATCGTTCTGACCTATTAAGACGCGTAATATCCGGGTGGATCCAGGTCAGGTCCGCTGGGGCAGTCGATCTCGGGTGATCAATGTTAAGTGTTGTGTACCCATCTGACACAGGGTTCACAATATTTAAGTTCCAGAGGATGTGCTTCTTCTGAGGAGACTGGTTTGTACCTCGGAGTAATCAACCTTTTGAAGTGCGCACGACACCAAACTAGGTTCAGGGCATCAGCTGACCGATTATGCGATGCGGTGGAACGCAGTAAGGTATTCCCTGCCAAGTTTTTGTTACTACTGACTTGCTCGGGATTCCTAGAGTCCTTGGGTGTAGCTCGCGCTAGAAAAAGTCCCCCTAGCCCATGCACCTACTTAGGTAGGGGCTTCGAATGACCGCTCCTGGCCAGGACGCAGGAATTCTGGTAGAAACTTTTTCCCATTTAATTAAGACTCAAGACGGTTACTCTTGCGTAGTGGAGCTGGTTCCGTGCCGGAACACAGGAGCTGTATTCGTGCAAAGCGGGTCTCGTTGACTAACTTTAATTTACTTGTGCCTATATGGAACGATACATATACAGCAGAACTGGCTAACAGTAGTGGGAAAGGGTATTCGGTATGTGTATAAGCAGTCGATATCGACCCCTAGTTGACGTGACATCCGAGCACATTTGCTCGAAATCTCCAGATGTCAAGGATTTAGGTATTGTCACCTAGTGGGGCGTGCAGAGTTCTCATTGCAAATAGGATTTAAGTGATCACTTCAAACGTACCTCCAAAATTTACCACTCATACTCGTAGTCTGGAGGGACCGCTCTTTACCAGCTAAGAAGGTACAGCGCATA
seq00007   CCATTACACGTGTGCGGCCCACGATCCCTATGCGCCTGTAACTGTTTAGTCGCTGCCCAGATTTTGACTTCACAAAGTTATTGCAACCGAGTGCCGACGCAGCGCGCCCGCACCTTCTCTAGGACGTGACACGAATTACCTAAGATGATGGCACTACGTGATAAGCCGCCAAAATTATTCATATAGTAGGAGACGTAGGGGTAGCATACAGTCCCCATATCGGCATGGTCTTCGGGGTTCGAGGTCGAATCTAATATGAGCGGTCACACATGAGACTCCGCAACGACGTAAGATCATATTGTGACATACGCGGCTAAAGAGGCACATCCGGCGGCAACGACGGCGTACCCTTAGTGTCTATGATGCATTTGCGATCTGGGTTCCACTGTGTGACTCTTTTTCACTATCAATCCAGCGCACGGCCCTTGACTATCACGGATTAGTCAAACTTTAGTGTCAGCCTCCTAGGAGAAACTTCCCCTTAATCCTTTACACAAGCCCTGTACCTTACCATCGCAGTCAGATCATCTTAGTGATGAGATCCCACGCTGCTGCTCGACCAATGAGCATCTATACTGGTAGGTTGATTGATGACCCTTTTTTCGGCGCGGTTGAAGTAGTCCATCATATAGCGTAGGGATTAGAACGCGCTAGCTCGCATGTAGGGCGGTTGTGAAAAAAGGTGGAACCGGAGGGGCCGGGATCCATCATACCGCTCACTTTCGCGGTAATCAATCCCCCTAATTCGGAGCAAGGTCGCCAGATGAGGAACTCGTAGACCATTCTAGGAATCTCGATTCGATCACCCAAAGCAAAATTACAGGTGCATTAGTTGGGTTACCAGCGATTAACAGCTGCGATTGAACCTTGTTGGTATGCAACGCAGACAATAGTCCAAGAGGTTCAACCCCATGGTCTTTGTCGCGGTACATCAACTAGTCCCAAACCAGGCCTTAGGGCATACCTGGAAAACCTGATGAGCGCGGAGGTCTGACATCTGAAATTTAACCACAGGCTTGAGTAAAGAAAGGTCATTGTCCCGATGTCGGTCTGGTGAAAGAAGCTAGAAAGACGATCCTGTTTACTTGATAGACAATAACAGCTAGATGTATACATGTCCACGACCTTTGGCGGTATAGAGACCATCCGACCAATTAGGGTGGGCTGTGTAACAGTAACAATGCGGGCGTCACACTACAAGCATCCTTTGGTAGCCAGGGATCTACAGCCACCGACGAGTCCAAGTGGTATCGTCATGCACCTAATAGTCCAATTGTTGCGGCGCATGGATGGTTCTGTGCGGGGACTCTCCGTTTCGATGGAAGGCTGAGGGTCGTTTTGCTCCTGACCGGGGCCAAGTGAATTCCCTCAACAACATGCCATTCTTGAGACTAAGTAGTGCAATCAGAGGATAGGCAGCCCTTGAAGGTACGCCTATGCATGCTGTGACCATCGTTCTGACCTATTAAGACGCGTAATATCCGGGTGGATCCAGGTCAGGTCCGCTGGGGCAGTCGATCTCGGGTGATCAATGTTAAGTGTTGTGTACCCATCTGACACAGGGATCACAATATTTAAGTTCCAGAGGATGTGCTTCTTCTGAGGAGACTGGTTTGTACCTCGGAGTAATCAACCTTTTGAAGTGCGCACGACACCAAACTAGGTTCAGGGCATCAGCTGACCGATTATGCGATGCGGTGGAACGCAGTAAGGTATTCCCTGCCAAGTTTTTGTTACTACTGACTTGCTCGGGATTCCTAGAGTCCTTGGGTGTAGCTCGCGCTAGAAAAAGTCCCCCTAGCCCATGCACCTACTTAGGTAGGGGCTTCGAATGACCGCTCCTGGCCAGGACGCAGGAATTCTGGTAGAAACTTTTTCCCATTTAATTAAGACTCAAGACGGTTACTCTTGCGTAGTGGAGCTGGTTCCGTGCCGGAACACAGGAGCTGTATTCGTGCAAAGCGGGTCTCGTTGACTAACTTTAATTTACTTGTGCCTATATGGAACGATACATATACAGCAGAACTGGCTAACAGTAGTGGGAAAGGGTATTCGGTATGTGTATAAGCAGTCGATATCGACCCCTAGTTGACGTGACATCCGAGCACATTTGCTCGAAATCTCCAGATGTCAAGGATTTAGGTATTGTCACCTAGTGGGGCGTGCAGAGTTCTCATTGCAAATAGGATTTAAGTGATCACTTCAAACGTACCTCCAAAATTTACCACTCATACTCGTAGTCTGGAGGGACCGCTCTTTACCAGCTAAGAAGGTACAGCGCATA
seq00008   CCATTACACGTGTGCGGCCCACGATCCCTATGCGCCTGTAACTGTTTAGTCGCTGCCCAGATTTTGACTTCACAAAGTTATTGCAACCGAGTGCCGACGCAGCGCGCCCGCACCTTCTCTAGGACGTGACACGAATTACCTAAGATGATGGCACTACGTGATAAGCCGCCAAAATTATTCATATAGTAGGAGACGTAGGGGTAGCATACAGTCCCCATATCGGCATGGTCTTCGGGGTTCGAGGTCGAATCTAATATGAGCGGTCACACATGAGACTCCGCAACGACGTAAGATCATATTGTGACATACGCGGCTAAAGAGGCACATCCGGCGGCAACGACGGCGTACCCTTAGTGTCTATGATGCATTTGCGATCTGGGTTCCACTGTGTGACTCTTTTTCACTATCAATCCAGCGCACGGCCCTTGACTATCACGGATTAGTCAAACTTTAGTGTCAGCCTCCTAGGAGAAACTTCCCCTTAATCCTTTACACAAGCCCTGTACCTTACCATCGCAGTCAGATCATCTTAGTGATGAGATCCCACGCTGCTGCTCGACCAATGAGCATCTATACTGGTAGGTTGATTGATGACCCTTTTTTCGGCGCGGTTGAAGTAGTCCATCATATAGCGTAGGGATTAGAACGCGCTAGCTCGCATGTAGGGCGGTTGTGAAAAAAGGTGGAACCGGAGGGGCCGGGATCCATCATACCGCTCACTTTCGCGGTAATCAATCCCCCTAATTCGGAGCAAGGTCGCCAGATGAGGAACTCGTAGACCATTCTAGGAATCTCGATTCGATCACCCAAAGCAAAATTACAGGTGCATTAGTTGGGTTACCAGCGATTAACAGCTGCGATTGAACCTTGTTGGTATGCAACGCAGACAATAGTCCAAGAGGTTCAACCCCATGGTCTTTGTCGCGGTACATCAACTAGTCCCAAACCAGGCCTTAGGGCATACCTGGAAAACCTGATGAGCGCGGAGGTCTGACATCTGAAATTTAACCACAGGCTTGAGTAAAGAAAGGTCATTGTCCCGATGTCGGTCTGGTGAAAGAAGCTAGAAAGACGATCCTGTTTACTTGATAGACAATAACAGCTAGATGTATACATGTCCACGACCTTTGGCGGTATAGAGACCATCCGACCAATTAGGGTGGGCTGTGTAACAGTAACAATGCGGGCGTCACACTACAAGCATCCTTTGGTAGCCAGGGATCTACAGCCACCGACGAGTCCAAGTGGTATCGTCATGCACCTAATAGTCCAATTGTTGCGGCGCATGGATGGTTCTGTGCGGGGACTCTCCGTTTCGATGGAAGGCTGAGGGTCGTTTTGCTCCTGACCGGGGCCAAGTGAATTCCCTCAACAACATGCCATTCTTGAGACTAAGTAGTGCAATCAGAGGATAGGCAGCCCTTGAAGGTACGCCTATGCATGCTGTGACCATCGTTCTGACCTATTAAGACGCGTAATATCCGGGTGGATCCAGGTCAGGTCCGCTGGGGCAGTCGATCTCGGGTGATCAATGTTAAGTGTTGTGTACCCATCTGACACAGGGATCACAATATTTAAGTTCCAGAGGATGTGCTTCTTCTGAGGAGACTGGTTTGTACCTCGGAGTAATCAACCTTTTGAAGTGCGCACGACACCAAACTAGGTTCAGGGCATCAGCTGACCGATTATGCGATGCGGTGGAACGCAGTAAGGTATTCCCTGCCAAGTTTTTGTTACTACTGACTTGCTCGGGATTCCTAGAGTCCTTGGGTGTAGCTCGCGCTAGAAAAAGTCCCCCTAGCCCATGCACCTACTTAGGTAGGGGCTTCGAATGACCGCTCCTGGCCAGGACGCAGGAATTCTGGTAGAAACTTTTTCCCATTTAATTAAGACTCAAGACGGTTACTCTTGCGTAGTGGAGCTGGTTCCGTGCCGGAACACAGGAGCTGTATTCGTGCAAAGCGGGTCTCGTTGACTAACTTTAATTTACTTGTGCCTATATGGAACGATACATATACAGCAGAACTGGCTAACAGTAGTGGGAAAGGGTATTCGGTATGTGTATAAGCAGTCGATATCGACCCCTAGTTGACGTGACATCCGAGCACATTTGCTCGAAATCTCCAGATGTCAAGGATTTAGGTATTGTCACCTAGTGGGGCGTGCAGAGTTCTCATTGCAAATAGGATTTAAGTGATCACTTCAAACGTACCTCCAAAATTTACCACTCATACTCGTAGTCTGGAGGGACCGCTCTTTACCAGCTAAGAAGGTACAGCGCATA
seq00009   CCATTACACGTGTGCGGCCCACGATCCCTATGCGCCTGTAACTGTTTAGTCGCTGCCCAGATTTTGACTTCACAAAGTTATTGCAACCGAGTGCCGACGCAGCGCGCCCGCACCTTCTCTAGGACGTGACACGAATTACCTAAGATGATGGCACTACGTGATAAGCCGCCAAAATTATTCATATAGTAGGAGACGTAGGGGTAGCATACAGTCCCCATATCGGCATGGTCTTCGGGGTTCGAGGTCGAATCTAATATGAGCGGTCACACATGAGACTCCGCAACGACGTAAGATCATATTGTGACATACGCGGCTAAAGAGGCACATCCGGCGGCAACGACGGCGTACCCTTAGTGTCTATGATGCATTTGCGATCTGGGTTCCACTGTGTGACTCTTTTTCACTATCAATCCAGCGCACGGCCCTTGACTATCACGGATTAGTCAAACTTTAGTGTCAGCCTCCTAGGAGAAACTTCCCCTTAATCCTTTACACAAGCCCTGTACCTTACCATCGCAGTCAGATCATCTTAGTGATGAGATACCACGCTGCTGCTCGACCAATGAGCATCTATACTGGTAGGTTGATTGATGACCCTTTTTTCGGCGCGGTTGAAGTAGTCCATCATATAGCGTAGGGATTAGAACGCGCTAGCTCGCATGTAGGGCGGTTGTGAAAAAAGGTGGAACCGGAGGTGCCGGGATCCATCATACCGCTCACTTTCGCGGTAATCAATCCCCCTAATTCGGAGCAAGGTCGCCAGATGAGGAACTCGTAGACCATTCTAGGAATCTCGATTCGATCACCCAAAGCAAAATTACAGGTGCATTAGTTGGGTTACCAGCGATTAACAGCTGCGATTGAACCTTGTTGGTATGCAACGCAGACAATAGTCCAAGAGGTTCAACCCCATGGTCTTTGTCGCGGTACATCAACTAGTCCCAAACCAGGCCTTAGGGCATACCTGGAAAACCTGATGAGCGCGGAGGTCTGACATCTGAAATTTAACCACAGGCTTGAGTAAAGAAAGGTCATTGTCCCGATGTCGGTCTGGTGAAAGAAGCTAGAAAGACGATCCTGTTTACTTGATAGACAATAACAGCTAGATGTATACATGTCCACGACCTTTGGCGGTATAGAGACCATCCGACCAATTAGGGTGGGCTGTGTAACAGTAACAATGCGGGCGTCACACTACAAGCATCCTTTGGTAGCCAGGGATCTACAGCCACCGACGAGTCCAAGTGGTATCGTCATGCACCTAATAGTCCAATTGTTGCGGCGCATGGATGGTTCTGTGCGGGGACTCTCCGTTTCGATGGAAGGCTGAGGGTCGTTTTGCTCCTGACCGGGGCCAAGTGAATTCCCTCAACAACATGCCATTCTTGAGACTAAGTAGTGCAATCAGAGGATAGGCAGCCCTTGAAGGTACGCCTATGCATGCTGTGACCATCGTTCTGACCTATTAAGACGCGTAATATCCGGGTGGATCCAGGTCAGGTCCGCTGGGGCAGTCGATCTCGGGTGATCAATGTTAAGTGTTGTGTACCCATCTGACACAGGGATCACAATATTTAAGTTCCAGAGGATGTGCTTCTTCTGAGGAGACTGGTTTGTACCTCGGAGTAATCAACCTTTTGAAGTGCGCACGACACCAAACTAGGTTCAGGGCATCAGCTGACCGATTATGCGATGCGGTGGAACGCAGTAAGGTATTCCCTGCCAAGTTTTTGTTACTACTGACTTGCTCGGGATTCCTAGAGTCCTTGGGTGTAGCTCGCGCTAGAAAAAGTCCCCCTAGCCCATGCACCTACTTAGGTAGGGGCTTCGAATGACCGCTCCTGGCCAGGACGCAGGAATTCTGGTAGAAACTTTTTCCCATTTAATTAAGACTCAAGACGGTTACTCTTGCGTAGTGGAGCTGGTTCCGTGCCGGAACACAGGAGCTGTATTCGTGCAAAGCGGGTCTCGTTGACTAACTTTAATTTACTTGTGCCTATATGGAACGATACATATACAGCAGAACTGGCTAACAGTAGTGGGAAAGGGTACTCGGTATGTGTATAAGCAGTCGATATCGACCCCTAGTTGACGTGACATCCGAGCACATTTGCTCGAAATCTCCAGATGTCAAGGATTTAGGTATTGTCACCTAGTGGCGCGTGCAGAGTTCTCATTGCAAATAGGATTTAAGTGATCACTTCAAACGTACCTCCAAAATTTACCACTCATACTCGTAGTCTGGAGGGACCGCTCTTTACCAGCTAAGAAGGTACAGCGCATA
seq00010   CCATTACACGTGTGCGGCCCACGATCCCTATGCGCCTGTAACTGTTTAGTCGCTGCCCAGATTTTGACTTCACAAAGTTATTGCAACCGAGTGCCGACGCAGCGCGCCCGCACCTTCTCTAGGACGTGACACGAATTACCTAAGATGATGGCACTACGTGATAAGCCGCCAAAATTATTCATATAGTAGGAGACGTAGGGGTAGCATACAGTCCCCATATCGGCATGGTCTTCGGGGTTCGAGGTCGAATCTAATATGAGCGGTCACACATGAGACTCCGCAACGACGTAAGATCATATTGTGACATACGCGGCTAAAGAGGCACATCCGGCGGCAACGACGGCGTACCCTTAGTGTCTATGATGCATTTGCGATCTGGGTTCCACTGTGTGACTCTTTTTCACTATCAATCCAGCGCACGGCCCTTGACTATCACGGATTAGTCAAACTTTAGTGTCAGCCTCCTAGGAGAAACTTCCCCTTAATCCTTTACACAAGCCCTGTACCTTACCATCGCAGTCAGATCATCTTAGTGATGAGATACCACGCTGCTGCTCGACCAATGAGCATCTATACTGGTAGGTTGATTGATGACCCTTTTTTCGGCGCGGTTGAAGTAGTCCATCATATAGCGTAGGGATTAGAACGCGCTAGCTCGCATGTAGGGCGGTTGTGAAAAAAGGTGGAACCGGAGGGGCCGGGATCCATCATACCGCTCACTTTCGCGGTAATCAATCCCCCTAATTCGGAGCAAGGTCGCCAGATGAGGAACTCGTAGACCATTCTAGGAATCTCGATTCGATCACCCAAAGCAAAATTACAGGTGCATTAGTTGGGTTACCAGCGATTAACAGCTGCGATTGAACCTTGTTGGTAAGCAACGCAGACAATAGTCCAAGAGGTTCAACCCCATGGTCTTTGTCGCGGTACATCAACTAGTCCCAAACCAGGCCTTAGGGCATACCTGGAAAACCTGATGAGCGCGGAGGTCTGACATCTGAAATTTAACCACAGGCTTCAGTAAAGAAAGGTCATTGTCCCGATGTCGGTCTGGTGAAAGAAGCTAGAAAGACGATCCTGTTTACTTGATAGACAATAACAGCTAGATGTATACATGTCCACGACCTTTGGCGGTATAGAGACCATCCGACCAATTAGGGTGGGCTGTGTAACAGTAACAATGCGGGCGTCACACTACAAGCATCCTTTGGTAGCCAGGGATCTACAGCCACCGACGAGTCCAAGTGGTATCGTCATGCACCTAATAGTCCAGTTGTTGCGGCGCATGGATGGTTCTGTGCGGGGACTCTCCGTTTCGATGGAAGGCTGAGGGTCGTTTTGCTCCTGACCGGGGCCAAGTGAATTCCCTCAACAACATGCCATTCTTGAGACTAAGTAGTGCAATCAGAGGATAGGCAGCCCTTGAAGGTACGCCTATGCATGCTGTGACCATCGTTCTGACCTATTAAGACGCGTAATATCCGGGTGGATCCAGGTCAGGTCCGCTGGGGCAGTCGATCTCGGGTGATCAATGTTAAGTGTTGTGTACCCATCTGACACAGGGATCACAATATTTAAGTTCCAGAGGATGTGCTTCTTCTGAGGAGACTGGTTTGTACCTCGGAGTAATCAACCTTTTGAAGTGCGCACGACACCAAACTAGGTTCAGGGCATCAGCTGACCGATTATGCTATGCGGTGGAACGCAGTAAGGTATTCCCTGCCAAGTTTTTGTTACTACTGACTTGCTCGGGATTCCTAGAGTCCTTGGGTGTAGCTCGCGCTAGAAAAAGTCCCCCTAGCCCATGCACCTACTTAGGTAGGGGCTTCGAATGACCGCTCCTGGCCAGGACGCAGGAATTCTGGTAGAAACTTTTTCCCATTTAATTAAGACTCAAGACGGTTACTCTTGCGTAGTGGAGCTGGTTCCGTGCCGGAACACAGGAGCTGTATTCGTGCAAAGCGGGTCTCGTTGACTAACTTTAATTTACTTGTGCCTATATGGAACGATACATATACAGCAGAACTGGCTAACAGTAGTGGGAAAGGGTACTCGGTATGTGTATAAGCAGTCGATATCGACCCCTAGTTGACGTGACATCCGAGCACATTTGCTCGAAATCTCCAGATGTCAAGGATTTAGGTATTGTCACCTAGTGGCGCGTGCAGAGTTCTCATTGCAAATAGGATTTAAGTGATCACTTCAAACGTACCTCCAAAATTTACCACTCATACTCGTAGTCTGGAGGGACCGCTCTTTACCAGCTAAGAAGGTACAGCGCATA
seq00011   CCATTACACGTGTGCGGCCCACGATCCCTATGCGCCTGTAACTGTTTAGTCGCTGCCCAGATTTTGACTTCACAAAGTTATTGCAACCGAGTGCCGACGCAGCGCGCCCGCACCTTCTCTAGGACGTGACACGAATTACCTAAGATGATGGCACTACGTGATAAGCCGCCAAAATTATTCATATAGTAGGAGACGTAGGGGTAGCATACAGTCCCCATATCGGCATGGTCTTCGGGGTTCGAGGTCGAATCTAATATGAGCGGTCACACATGAGACTCCGCAACGACGTAAGATCATATTGTGACATACGCGGCTAAAGAGGCACATCCGGCGGCAACGACGGCGTACCCTTAGTGTCTATGATGCATTTGCGATCTGGGTTCCACTGTGTGACTCTTTTTCACTATCAATCCAGCGCACGGCCCTTGACTATCACGGATTAGTCAAACTTTAGTGTCAGCCTCCTAGGAGAAACTTCCCCTTAATCCTTTACACAAGCCCTGTACCTTACCATCGCAGTCAGATCATCTTAGTGATGAGATACCACGCTGCTGCTCGACCAATGAGCATCTATACTGGTAGGTTGATTGATGACCCTTTTTTCGGCGCGGTTGAAGTAGTCCATCATATAGCGTAGGGATTAGAACGCGCTAGCTCGCATGTAGGGCGGTTGTGAAAAAAGGTGGAACCGGAGGGGCCGGGATCCATCATACCGCTCACTTTCGCGGTAATCAATCCCCCTAATTCGGAGCAAGGTCGCCAGATGAGGAACTCGTAGACCATTCTAGGAATCTCGATTCGATCACCCAAAGCAAAATTACAGGTGCATTAGTTGGGTTACCAGCGATTAACAGCTGCGATTGAACCTTGTTGGTATGCAACGCAGACAATAGTCCAAGAGGTTCAACCCCATGGTCTTTGTCGCGGTACATCAACTAGTCCCAAACCAGGCCTTAGGGCATACCTGGAAAACCTGATGAGCGCGGAGGTCTGACATCTGAAATTTAACCACAGGCTTGAGTAAAGAAAGGTCATTGTCCCGATGTCGGTCTGGTGAAAGAAGCTAGAAAGACGATCCTGTTTACTTGATAGACAATAACAGCTAGATGTATACATGTCCACGACCTTTGGCGGTATAGAGACCATCCGACCAATTAGGGTGGGCTGTGTAACAGTAACAATGCGGGCGTCACACTACAAGCATCCTTTGGTAGCCAGGGATCTACAGCCACCGACGAGTCCAAGTGGTATCGTCATGCACCTAATAGTCCAATTGTTGCGGCGCATGGATGGTTCTGTGCGGGGACTCTCCGTTTCGATGGAAGGCTGAGGGTCGTTTTGCTCCTGACCGGGGCCAAGTGAATTCCCTCAACAACATGCCATTCTTGAGACTAAGTAGTGCAATCAGAGGATAGGCAGCCCTTGAAGGTACGCCTATGCATGCTGTGACCATCGTTCTGACCTATTAAGACGCGTAATATCCGGGTGGATCCAGGTCAGGTCCGCTGGGGCAGTCGATCTCGGGTGATCAATGTTAAGTGTTGTGTACCCATCTGACACAGGGATCACAATATTTAAGTTCCAGAGGATGTGCTTCTTCTGAGGAGACTGGTTTGTACCTCGGAGTAATCAACCTTTTGAAGTGCGCACGACACCAAACTAGGTTCAGGGCATCAGCTGACCGATTATGCGATGCGGTGGAACGCAGTAAGGTATTCCCTGCCAAGTTTTTGTTACTACTGACTTGCTCGGGATTCCTAGAGTCCTTGGGTGTAGCTCGCGCTAGAAAAAGTCCCCCTAGCCCATGCACCTACTTAGGTAGGGGCTTCGAATGACCGCTCCTGGCCAGGACGCAGGAATTCTGGTAGAAACTTTTTCCCATTTAATTAAGACTCAAGACGGTTACTCTTGCGTAGTGGAGCTGGTTCCGTGCCGGAACACAGGAGCTGTATTCGTGCAAAGCGGGTCTCGTTGACTAACTTTAATTTACTTGTGCCTATATGGAACGATACATATACAGCAGAACTGGCTAACAGTAGTGGGAAAGGGTACTCGGTATGTGTATAAGCAGTCGATATCGACCCCTAGTTGACGTGACATCCGAGCACATTTGCTCGAAATCTCCAGATGTCAAGGATTTAGGTATTGTCACCTAGTGGCGCGTGCAGAGTTCTCATTGCAAATAGGATTTAAGTGATCACTTCAAACGTACCTCCAAAATTTACCACTCATACTCGTAGTCTGGAGGGACCGCTCTTTACCAGCTAAGAAGGTACAGCGCATA
seq00012   CCATTACACGTGTGCGGCCCACGATCCCTATGCGCCTGTAACTGTTTAGTCGCTGCCCAGATTTTGACTTCACAAAGTTATTGCAACCGAGTGCCGACGCAGCGCGCCCGCACCTTCTCTAGGACGTGACACGAATTACCTAAGATGATGGCACTACGTGATAAGCCGCCAAAATTATTCATATAGTAGGAGACGTAGGGGTAGCATACAGTCCCCATATCGGCATGGTCTTCGGGGTTCGAGGTCGAATCTAATATGAGCGGTCACACATGAGACTCCGCAACGACGTAAGATCATATTGTGACATACGCGGCTAAAGAGGCACATCCGGCGGCAACGACGGCGTACCCTTAGTGTCTATGATGCATTTGCGATCTGGGTTCCACTGTGTGACTCTTTTTCACTATCAATCCAGCGCACGGCCCTTGACTATCACGGATTAGTCAAACTTTAGTGTCAGCCTCCTAGGAGAAACTTCCCCTTAATCCTTTACACAAGCCCTGTACCTTACCATCGCAGTCAGATCATCTTAGTGATGAGATACCACGCTGCTGCTCGACCAATGAGCATCTATACTGGTAGGTTGATTGATGACCCTTTTTTCGGCGCGGTTGAAGTAGTCCATCATATAGCGTAGGGATTAGAACGCGCTAGCTCGCATGTAGGGCGGTTGTGAAAAAAGGTGGAACCGGAGGGGCCGGGATCCATCATACCGCTCACTTTCGCGGTAATCAATCCCCCTAATTCGGAGCAAGGTCGCCAGATGAGGAACTCGTAGACCATTCTAGGAATCTCGATTCGATCACCCAAAGCAAAATTACAGGTGCATTAGTTGGGTTACCAGCGATTAACAGCTGCGATTGAACCTTGTTGGTAAGCAACGCAGACAATAGTCCAAGAGGTTCAACCCCATGGTCTTTGTCGCGGTACATCAACTAGTCCCAAACCAGGCCTTAGGGCATACCTGGAAAACCTGATGAGCGCGGAGGTCTGACATCTGAAATTTAACCACAGGCTTCAGTAAAGAAAGGTCATTGTCCCGATGTCGGTCTGGTGAAAGAAGCTAGAAAGACGATCCTGTTTACTTGATAGACAATAACAGCTAGATGTATACATGTCCACGACCTTTGGCGGTATAGAGACCATCCGACCAATTAGGGTGGGCTGTGTAACAGTAACAATGCGGGCGTCACACTACAAGCATCCTTTGGTAGCCAGGGATCTACAGCCACCGACGAGTCCAAGTGGTATCGTCATGCACCTAATAGTCCAATTGTTGCGGCGCATGGATGGTTCTGTGCGGGGACTCTCCGTTTCGATGGAAGGCTGAGGGTCGTTTTGCTCCTGACCGGGGCCAAGTGAATTCCCTCAACAACATGCCATTCTTGAGACTAAGTAGTGCAATCAGAGGATAGGCAGCCCTTGAAGGTACGCCTATGCATGCTGTGACCATCGTTCTGACCTATTAAGACGCGTAATATCCGGGTGGATCCAGGTCAGGTCCGCTGGGGCAGTCGATCTCGGGTGATCAATGTTAAGTGTTGTGTACCCATCTGACACAGGGATCACAATATTTAAGTTCCAGAGGATGTGCTTCTTCTGAGGAGACTGGTTTGTACCTCGGAGTAATCAACCTTTTGAAGTGCGCACGACACCAAACTAGGTTCAGGGCATCAGCTGACCGATTATGCTATGCGGTGGAACGCAGTAAGGTATTCCCTGCCAAGTTTTTGTTACTACTGACTTGCTCGGGATTCCTAGAGTCCTTGGGTGTAGCTCGCGCTAGAAAAAGTCCCCCTAGCCCATGCACCTACTTAGGTAGGGGCTTCGAATGACCGCTCCTGGCCAGGACGCAGGAATTCTGGTAGAAACTTTTTCCCATTTAATTAAGACTCAAGACGGTTACTCTTGCGTAGTGGAGCTGGTTCCGTGCCGGAACACAGGAGCTGTATTCGTGCAAAGCGGGTCTCGTTGACTAACTTTAATTTACTTGTGCCTATATGGAACGATACATATACAGCAGAACTGGCTAACAGTAGTGGGAAAGGGTACTCGGTATGTGTATAAGCAGTCGATATCGACCCCTAGTTGACGTGACATCCGAGCACATTTGCTCGAAATCTCCAGATGTCAAGGATTTAGGTATTGTCACCTAGTGGCGCGTGCAGAGTTCTCATTGCAAATAGGATTTAAGTGATCACTTCAAACGTACCTCCAAAATTTACCACTCATACTCGTAGTCTGGAGGGACCGCTCTTTACCAGCTAAGAAGGTACAGCGCATA
seq00013   CCATTACACGTGTGCGGCCCACGATCCCTATGCGCCTGTAACTGTTTAGTCGCTGCCCAGATTTTGACTTCACAAAGTTATTGCAACCGAGTGCCGACGCAGCGCGCCCGCACCTTCTCTAGGACGTGACACGAATTACCTAAGATGATGGCACTACGTGATAAGCCGCCAAAATTATTCATATAGTAGGAGACGTAGGGGTAGCATACAGTCCCCATATCGGCATGGTCTTCGGGGTTCGAGGTCGAATCTAATATGAGCGGTCACACATGAGACTCCGCAACGACGTAAGATCATATTGTGACATACGCGGCTAAAGAGGCACATCCGGCGGCAACGACGGCGTACCCTTAGTGTCTATGATGCATTTGCGATCTGGGTTCCACTGTGTGACTCTTTTTCACTATCAATCCAGCGCACGGCCCTTGACTATCACGGATTAGTCAAACTTTAGTGTCAGCCTCCTAGGAGAAACTTCCCCTTAATCCTTTACACAAGCCCTGTACCTTACCATCGCAGTCAGATCATCTTAGTGATGAGATACCACGCTGCTGCTCGACCAATGAGCATCTATACTGGTAGGTTGATTGATGACCCTTTTTTCGGCGCGGTTGAAGTAGTCCATCATATAGCGTAGGGATTAGAACGCGCTAGCTCGCATGTAGGGCGGTTGTGAAAAAAGGTGGAACCGGAGGGGCCGGGATCCATCATACCGCTCACTTTCGCGGTAATCAATCCCCCTAATTCGGAGCAAGGTCGCCAGATGAGGAACTCGTAGACCATTCTAGGAATCTCGATTCGATCACCCAAAGCAAAATTACAGGTGCATTAGTTGGGTTACCAGCGATTAACAGCTGCGATTGAACCTTGTTGGTAAGCAACGCAGACAATAGTCCAAGAGGTTCAACCCCATGGTCTTTGTCGCGGTACATCAACTAGTCCCAAACCAGGCCTTAGGGCATACCTGGAAAACCTGATGAGCGCGGAGGTCTGACATCTGAAATTTAACCACAGGCTTCAGTAAAGAAAGGTCATTGTCCCGATGTCGGTCTGGTGAAAGAAGCTAGAAAGACGATCCTGTTTACTTGATAGACAATAACAGCTAGATGTATACATGTCCACGACCTTTGGCGGTATAGAGACCATCCGACCAATTAGGGTGGGCTGTGTAACAGTAACAATGCGGGCGTCACACTACAAGCATCCTTTGGTAGCCAGGGATCTACAGCCACCGACGAGTCCAAGTGGTATCGTCATGCACCTAATAGTCCAATTGTTGCGGCGCATGGATGGTTCTGTGCGGGGACTCTCCGTTTCGATGGAAGGCTGAGGGTCGTTTTGCTCCTGACCGGGGCCAAGTGAATTCCCTCAACAACATGCCATTCTTGAGACTAAGTAGTGCAATCAGAGGATAGGCAGCCCTTGAAGGTACGCCTATGCATGCTGTGACCATCGTTCTGACCTATTAAGACGCGTAATATCCGGGTGGATCCAGGTCAGGTCCGCTGGGGCAGTCGATCTCGGGTGATCAATGTTAAGTGTTGTGTACCCATCTGACACAGGGATCACAATATTTAAGTTCCAGAGGATGTGCTTCTTCTGAGGAGACTGGTTTGTACCTCGGAGTAATCAACCTTTTGAAGTGCGCACGACACCAAACTAGGTTCAGGGCATCAGCTGACCGATTATGCTATGCGGTGGAACGCAGTAAGGTATTCCCTGCCAAGTTTTTGTTACTACTGACTTGCTCGGGATTCCTAGAGTCCTTGGGTGTAGCTCGCGCTAGAAAAAGTCCCCCTAGCCCATGCACCTACTTAGGTAGGGGCTTCGAATGACCGCTCCTGGCCAGGACGCAGGAATTCTGGTAGAAACTTTTTCCCATTTAATTAAGACTCAAGACGGTTACTCTTGCGTAGTGGAGCTGGTTCCGTGCCGGAACACAGGAGCTGTATTCGTGCAAAGCGGGTCTCGTTGACTAACTTTAATTTACTTGTGCCTATATGGAACGATACATATACAGCAGAACTGGCTAACAGTAGTGGGAAAGGGTACTCGGTATGTGTATAAGCAGTCGATATCGACCCCTAGTTGACGTGACATCCGAGCACATTTGCTCGAAATCTCCAGATGTCAAGGATTTAGGTATTGTCACCTAGTGGCGCGTGCAGAGTTCTCATTGCAAATAGGATTTAAGTGATCACTTCAAACGTACCTCCAAAATTTACCACTCATACTCGTAGTCTGGAGGGACCGCTCTTTACCAGCTAAGAAGGTACAGCGCATA
seq00014   CCATTACACGTGTGCGGCCCACGATCCCTATGCGCCTGTAACTGTTTAGTCGCTGCCCAGATTTTGACTTCACAAAGTTATTGCAACCGAGTGCCGACGCAGCGCGCCCGCACCTTCTCTAGGACGTGACACGAATTACCTAAGATGATGGCACTACGTGATAAGCCGCCAAAATTATTCATATAGTAGGAGACGTAGGGGTAGCATACAGTCCCCATATCGGCATGGTCTTCGGGGTTCGAGGTCGAATCTAATATGAGCGGTCACACATGAGACTCCGCAACGACGTAAGATCATATTGTGACATACGCGGCTAAAGAGGCACATCCGGCGGCAACGACGGCGTACCCTTAGTGTCTATGATGCATTTGCGATCTGGGTTCCACTGTGTGACTCTTTTTCACTATCAATCCAGCGCACGGCCCTTGACTATCACGGATTAGTCAAACTTTAGTGTCAGCCTCCTAGGAGAAACTTCCCCTTAATCCTTTACACAAGCCCTGTACCTTACCATCGCAGTCAGATCATCTTAGTGATGAGATACCACGCTGCTGCTCGACCAATGAGCATCTATACTGGTAGGTTGATTGATGACCCTTTTTTCGGCGCGGTTGAAGTAGTCCATCATATAGCGTAGGGATTAGAACGCGCTAGCTCGCATGTAGGGCGGTTGTGAAAAAAGGTGGAACCGGAGGGGCCGGGATCCATCATACCGCTCACTTTCGCGGTAATCAATCCCCCTAATTCGGAGCAAGGTCGCCAGATGAGGAACTCGTAGACCATTCTAGGAATCTCGATTCGATCACCCAAAGCAAAATTACAGGTGCATTAGTTGGGTTACCAGCGATTAACAGCTGCGATTGAACCTTGTTGGTAAGCAACGCAGACAATAGTCCAAGAGGTTCAACCCCATGGTCTTTGTCGCGGTACATCAACTAGTCCCAAACCAGGCCTTAGGGCATACCTGGAAAACCTGATGAGCGCGGAGGTCTGACATCTGAAATTTAACCACAGGCTTCAGTAAAGAAAGGTCATTGTCCCGATGTCGGTCTGGTGAAAGAAGCTAGAAAGACGATCCTGTTTACTTGATAGACAATAACAGCTAGATGTATACATGTCCACGACCTTTGGCGGTATAGAGACCATCCGACCAATTAGGGTGGGCTGTGTAACAGTAACAATGCGGGCGTCACACTACAAGCATCCTTTGGTAGCCAGGGATCTACAGCCACCGACGAGTCCAAGTGGTATCGTCATGCACCTAATAGTCCAATTGTTGCGGCGCATGGATGGTTCTGTGCGGGGACTCTCCGTTTCGATGGAAGGCTGAGGGTCGTTTTGCTCCTGACCGGGGCCAAGTGAATTCCCTCAACAACATGCCATTCTTGAGACTAAGTAGTGCAATCAGAGGATAGGCAGCCCTTGAAGGTACGCCTATGCATGCTGTGACCATCGTTCTGACCTATTAAGACGCGTAATATCCGGGTGGATCCAGGTCAGGTCCGCTGGGGCAGTCGATCTCGGGTGATCAATGTTAAGTGTTGTGTACCCATCTGACACAGGGATCACAATATTTAAGTTCCAGAGGATGTGCTTCTTCTGAGGAGACTGGTTTGTACCTCGGAGTAATCAACCTTTTGAAGTGCGCACGACACCAAACTAGGTTCAGGGCATCAGCTGACCGATTATGCTATGCGGTGGAACGCAGTAAGGTATTCCCTGCCAAGTTTTTGTTACTACTGACTTGCTCGGGATTCCTAGAGTCCTTGGGTGTAGCTCGCGCTAGAAAAAGTCCCCCTAGCCCATGCACCTACTTAGGTAGGGGCTTCGAATGACCGCTCCTGGCCAGGACGCAGGAATTCTGGTAGAAACTTTTTCCCATTTAATTAAGACTCAAGACGGTTACTCTTGCGTAGTGGAGCTGGTTCCGTGCCGGAACACAGGAGCTGTATTCGTGCAAAGCGGGTCTCGTTGACTAACTTTAATTTACTTGTGCCTATATGGAACGATACATATACAGCAGAACTGGCTAACAGTAGTGGGAAAGGGTACTCGGTATGTGTATAAGCAGTCGATATCGACCCCTAGTTGACGTGACATCCGAGCACATTTGCTCGAAATCTCCAGATGTCAAGGATTTAGGTATTGTCACCTAGTGGCGCGTGCAGAGTTCTCATTGCAAATAGGATTTAAGTGATCACTTCAAACGTACCTCCAAAATTTACCACTCATACTCGTAGTCTGGAGGGACCGCTCTTTACCAGCTAAGAAGGTACAGCGCATA
seq00015   CCATTACACGTGTGCGGCCCACGATCCCTATGCGCCTGTAACTGTTTAGTCGCTGCCCAGATTTTGACTTCACAAAGTTATTGCAACCGAGTGCCGACGCAGCGCGCCCGCACCTTCTCTAGGACGTGACACGAATTACCTAAGATGATGGCACTACGTGATAAGCCGCCAAAATTATTCATATAGTAGGAGACGTAGGGGTAGCATACAGTCCCCATATCGGCATGGTCTTCGGGGTTCGAGGTCGAATCTAATATGAGCGGTCACACATGAGACTCCGCAACGACGTAAGATCATATTGTGACATACGCGGCTAAAGAGGCACATCCGGCGGCAACGACGGCGTACCCTTAGTGTCTATGATGCATTTGCGATCTGGGTTCCACTGTGTGACTCTTTTTCACTATCAATCCAGCGCACGGCCCTTGACTATCACGGATTAGTCAAACTTTAGTGTCAGCCTCCTAGGAGAAACTTCCCCTTAATCCTTTACACAAGCCCTGTACCTTACCATCGCAGTCAGATCATCTTAGTGATGAGATCCCACGCTGCTGCTCGACCAATGAGCATCTATACTGGTAGGTTGATTGATGACCCTTTTTTCGGCGCGGTTGAAGTAGTCCATCATATAGCGTAGGGATTAGAACGCGCTAGCTCGCATGTAGGGCGGTTGTGAAAAAAGGTGGAACCGGAGGGGCCGGGATCCATCATACCGCTCACTTTCGCGGTAATCAATCCCCCTAATTCGGAGCAAGGTCGCCAGATGAGGAACTCGTAGACCATTCTAGGAATCTCGATTCGATCACCCAAAGCAAAATTACAGGTGCATTAGTTGGGTTACCAGCGATTAACAGCTGCGATTGAACCTTGTTGGTATGCAACGCAGACAATAGTCCAAGAGGTTCAACCCCATGGTCTTTGTCGCGGTACATCAACTAGTCCCAAACCAGGCCTTAGGGCATACCTGGAAAACCTGATGAGCGCGGAGGTCTGACATCTGAAATTTAACCACAGGCTTGAGTAAAGAAAGGTCATTGTCCCGATGTCGGTCTGGTGAAAGAAGCTAGAAAGACGATCCTGTTTACTTGATAGACAATAACAGCTAGATGTATACATGTCCACGACCTTTGGCGGTATAGAGACCATCCGACCAATTAGGGTGGGCTGTGTAACAGTAACAATGCGGGCGTCACACTACAAGCATCCTTTGGTAGCCAGGGATCTACAGCCACCGACGAGTCCAAGTGGTATCGTCATGCACCTAATAGTCCAATTGTTGCGGCGCATGGATGGTTCTGTGCGGGGACTCTCCGTTTCGATGGAAGGCTGAGGGTCGTTTTGCTCCTGACCGGGGCCAAGTGAATTCCCTCAACAACATGCCATTCTTGAGACTAAGTAGTGCAATCAGAGGATAGGCAGCCCTTGAAGGTACGCCTATGCATGCTGTGACCATCGTTCTGACCTATTAAGACGCGTAATATCCGGGTGGATCCAGGTCAGGTCCGCTGGGGCAGTCGATCTCGGGTGATCAATGTTAAGTGTTGTGTACCCATCTGACACAGGGATCACAATATTTAAGTTCCAGAGGATGTGCTTCTTCTGAGGAGACTGGTTTGTACCTCGGAGTAATCAACCTTTTGAAGTGCGCACGACACCAAACTAGGTTCAGGGCATCAGCTGACCGATTATGCGATGCGGTGGAACGCAGTAAGGTATTCCCTGCCAAGTTTTTGTTACTACTGACTTGCTCGGGATTCCTAGAGTCCTTGGGTGTAGCTCGCGCTAGAAAAAGTCCCCCTAGCCCATGCACCTACTTAGGTAGGGGCTTCGAATGACCGCTCCTGGCCAGGACGCAGGAATTCTGGTAGAAACTTTTTCCCATTTAATTAAGACTCAAGACGGTTACTCTTGCGTAGTGGAGCTGGTTCCGTGCCGGAACACAGGAGCTGTATTCGTGCAAAGCGGGTCTCGTTGACTAACTTTAATTTACTTGTGCCTATATGGAACGATACATATACAGCAGAACTGGCTAACAGTAGTGGGAAAGGGTATTCGGTATGTGTATAAGCAGTCGATATCGACCCCTAGTTGACGTGACATCCGAGCACATTTGCTCGAAATCTCCAGATGTCAAGGATTTAGGTATTGTCACCTAGTGGGGCGTGCAGAGTTCTCATTGCAAATAGGATTTAAGTGATCACTTCAAACGTACCTCCAAAATTTACCACTCATACTCGTAGTCTGGAGGGACCGCTCTTTACCAGCTAAGAAGGTACAGCGCATA
seq00016   CCATTACACGTGTGCGGCCCACGATCCCTATGCGCCTGTAACTGTTTAGTCGCTGCCCAGATTTTGACTTCACAAAGTTATTGCAACCGAGTGCCGACGCAGCGCGCCCGCACCTTCTCTAGGACGTGACACGAATTACCTAAGATGATGGCACTACGTGATAAGCCGCCAAAATTATTCATATAGTAGGAGACGTAGGGGTAGCATACAGTCCCCATATCGGCATGGTCTTCGGGGTTCGAGGTCGAATCTAATATGAGCGGTCACACATGAGACTCCGCAACGACGTAAGATCATATTGTGACATACGCGGCTAAAGAGGCACATCCGGCGGCAACGACGGCGTACCCTTAGTGTCTATGATGCATTTGCGATCTGGGTTCCACTGTGTGACTCTTTTTCACTATCAATCCAGCGCACGGCCCTTGACTATCACGGATTAGTCAAACTTTAGTGTCAGCCTCCTAGGAGAAACTTCCCCTTAATCCTTTACACAAGCCCTGTACCTTACCATCGCAGTCAGATCATCTTAGTGATGAGATACCACGCTGCTGCTCGACCAATGAGCATCTATACTGGTAGGTTGATTGATGACCCTTTTTTCGGCGCGGTTGAAGTAGTCCATCATATAGCGTAGGGATTAGAACGCGCTAGCTCGCATGTAGGGCGGTTGTGAAAAAAGGTGGAACCGGAGGGGCCGGGATCCATCATACCGCTCACTTTCGCGGTAATCAATCCCCCTAATTCGGAGCAAGGTCGCCAGATGAGGAACTCGTAGACCATTCTAGGAATCTCGATTCGATCACCCAAAGCAAAATTACAGGTGCATTAGTTGGGTTACCAGCGATTAACAGCTGCGATTGAACCTTGTTGGTATGCAACGCAGACAATAGTCCAAGAGGTTCAACCCCATGGTCTTTGTCGCGGTACATCAACTAGTCCCAAACCAGGCCTTAGGGCATACCTGGAAAACCTGATGAGCGCGGAGGTCTGACATCTGAAATTTAACCACAGGCTTGAGTAAAGAAAGGTCATTGTCCCGATGTCGGTCTGGTGAAAGAAGCTAGAAAGACGATCCTGTTTACTTGATAGACAATAACAGCTAGATGTATACATGTCCACGACCTTTGGCGGTATAGAGACCATCCGACCAATTAGGGTGGGCTGTGTAACAGTAACAATGCGGGCGTCACACTACAAGCATCCTTTGGTAGCCAGGGATCTACAGCCACCGACGAGTCCAAGTGGTATCGTCATGCACCTAATAGTCCAATTGTTGCGGCGCATGGATGGTTCTGTGCGGGGACTCTCCGTTTCGATGGAAGGCTGAGGGTCGTTTTGCTCCTGACCGGGGCCAAGTGAATTCCCTCAACAACATGCCATTCTTGAGACTAAGTAGTGCAATCAGAGGATAGGCAGCCCTTGAAGGTACGCCTATGCATGCTGTGACCATCGTTCTGACCTATTAAGACGCGTAATATCCGGGTGGATCCAGGTCAGGTCCGCTGGGGCAGTCGATCTCGGGTGATCAATGTTAAGTGTTGTGTACCCATCTGACACAGGGATCACAATATTTAAGTTCCAGAGGATGTGCTTCTTCTGAGGAGACTGGTTTGTACCTCGGAGTAATCAACCTTTTGAAGTGCGCACGACACCAAACTAGGTTCAGGGCATCAGCTGACCGATTATGCGATGCGGTGGAACGCAGTAAGGTATTCCCTGCCAAGTTTTTGTTACTACTGACTTGCTCGGGATTCCTAGAGTCCTTGGGTGTAGCTCGCGCTAGAAAAAGTCCCCCTAGCCCATGCACCTACTTAGGTAGGGGCTTCGAATGACCGCTCCTGGCCAGGACGCAGGAATTCTGGTAGAAACTTTTTCCCATTTAATTAAGACTCAAGACGGTTACTCTTGCGTAGTGGAGCTGGTTCCGTGCCGGAACACAGGAGCTGTATTCGTGCAAAGCGGGTCTCGTTGACTAACTTTAATTTACTTGTGCCTATATGGAACGATACATATACAGCAGAACTGGCTAACAGTAGTGGGAAAGGGTACTCGGTATGTGTATAAGCAGTCGATATCGACCCCTAGTTGACGTGACATCCGAGCACATTTGCTCGAAATCTCCAGATGTCAAGGATTTAGGTATTGTCACCTAGTGGCGCGTGCAGAGTTCTCATTGCAAATAGGATTTAAGTGATCACTTCAAACGTACCTCCAAAATTTACCACTCATACTCGTAGTCTGGAGGGACCGCTCTTTACCAGCTAAGAAGGTACAGCGCATA
seq00017   CCATTACACGTGTGCGGCCCACGATCCCTATGCGCCTGTAACTGTTTAGTCGCTGCCCAGATTTTGACTTCACAAAGTTATTGCAACCGAGTGCCGACGCAGCGCGCCCGCACCTTCTCTAGGACGTGACACGAATTACCTAAGATGATGGCACTACGTGATAAGCCGCCAAAATTATTCATATAGTAGGAGACGTAGGGGTAGCATACAGTCCCCATATCGGCATGGTCTTCGGGGTTCGAGGTCGAATCTAATATGAGCGGTCACACATGAGACTCCGCAACGACGTAAGATCATATTGTGACATACGCGGCTAAAGAGGCACATCCGGCGGCAACGACGGCGTACCCTTAGTGTCTATGATGCATTTGCGATCTGGGTTCCACTGTGTGACTCTTTTTCACTATCAATCCAGCGCACGGCCCTTGACTATCACGGATTAGTCAAACTTTAGTGTCAGCCTCCTAGGAGAAACTTCCCCTTAATCCTTTACACAAGCCCTGTACCTTACCATCGCAGTCAGATCATCTTAGTGATGAGATACCACGCTGCTGCTCGACCAATGAGCATCTATACTGGTAGGTTGATTGATGACCCTTTTTTCGGCGCGGTTGAAGTAGTCCATCATATAGCGTAGGGATTAGAACGCGCTAGCTCGCATGTAGGGCGGTTGTGAAAAAAGGTGGAACCGGAGGGGCCGGGATCCATCATACCGCTCACTTTCGCGGTAATCAATCCCCCTAATTCGGAGCAAGGTCGCCAGATGAGGAACTCGTAGACCATTCTAGGAATCTCGATTCGATCACCCAAAGCAAAATTACAGGTGCATTAGTTGGGTTACCAGCGATTAACAGCTGCGATTGAACCTTGTTGGTAAGCAACGCAGACAATAGTCCAAGAGGTTCAACCCCATGGTCTTTGTCGCGGTACATCAACTAGTCCCAAACCAGGCCTTAGGGCATACCTGGAAAACCTGATGAGCGCGGAGGTCTGACATCTGAAATTTAACCACAGGCTTGAGTAAAGAAAGGTCATTGTCCCGATGTCGGTCTGGTGAAAGAAGCTAGAAAGACGATCCTGTTTACTTGATAGACAATAACAGCTAGATGTATACATGTCCACGACCTTTGGCGGTATAGAGACCATCCGACCAATTAGGGTGGGCTGTGTAACAGTAACAATGCGGGCGTCACACTACAAGCATCCTTTGGTAGCCAGGGATCTACAGCCACCGACGAGTCCAAGTGGTATCGTCATGCACCTAATAGTCCAATTGTTGCGGCGCATGGATGGTTCTGTGCGGGGACTCTCCGTTTCGATGGAAGGCTGAGGGTCGTTTTGCTCCTGACCGGGGCCAAGTGAATTCCCTCAACAACATGCCATTCTTGAGACTAAGTAGTGCAATCAGAGGATAGGCAGCCCTTGAAGGTACGCCTATGCATGCTGTGACCATCGTTCTGACCTATTAAGACGCGTAATATCCGGGTGGATCCAGGTCAGGTCCGCTGGGGCAGTCGATCTCGGGTGATCAATGTTAAGTGTTGTGTACCCATCTGACACAGGGATCACAATATTTAAGTTCCAGAGGATGTGCTTCTTCTGAGGAGACTGGTTTGTACCTCGGAGTAATCAACCTTTTGAAGTGCGCACGACACCAAACTAGGTTCAGGGCATCAGCTGACCGATTATGCTATGCGGTGGAACGCAGTAAGGTATTCCCTGCCAAGTTTTTGTTACTACTGACTTGCTCGGGATTCCTAGAGTCCTTGGGTGTAGCTCGCGCTAGAAAAAGTCCCCCTAGCCCATGCACCTACTTAGGTAGGGGCTTCGAATGACCGCTCCTGGCCAGGACGCAGGAATTCTGGTAGAAACTTTTTCCCATTTAATTAAGACTCAAGACGGTTACTCTTGCGTAGTGGAGCTGGTTCCGTGCCGGAACACAGGAGCTGTATTCGTGCAAAGCGGGTCTCGTTGACTAACTTTAATTTACTTGTGCCTATATGGAACGATACATATACAGCAGAACTGGCTAACAGTAGTGGGAAAGGGTACTCGGTATGTGTATAAGCAGTCGATATCGACCCCTAGTTGACGTGACATCCGAGCACATTTGCTCGAAATCTCCAGATGTCAAGGATTTAGGTATTGTCACCTAGTGGCGCGTGCAGAGTTCTCATTGCAAATAGGATTTAAGTGATCACTTCAAACGTACCTCCAAAATTTACCACTCATACTCGTAGTCTGGAGGGACCGCTCTTTACCAGCTAAGAAGGTACAGCGCATA
seq00018   CCATTACACGTGTGCGGCCCACGATCCCTATGCGCCTGTAACTGTTTAGTCGCTGCCCAGATTTTGACTTCACAAAGTTATTGCAACCGAGTGCCGACGCAGCGCGCCCGCACCTTCTCTAGGACGTGACACGAATTACCTAAGATGATGGCACTACGTGATAAGCCGCCAAAATTATTCATATAGTAGGAGACGTAGGGGTAGCATACAGTCCCCATATCGGCATGGTCTTCGGGGTTCGAGGTCGAATCTAATATGAGCGGTCACACATGAGACTCCGCAACGACGTAAGATCATATTGTGACATACGCGGCTAAAGAGGCACATCCGGCGGCAACGACGGCGTACCCTTAGTGTCTATGATGCATTTGCGATCTGGGTTCCACTGTGTGACTCTTTTTCACTATCAATCCAGCGCACGGCCCTTGACTATCACGGATTAGTCAAACTTTAGTGTCAGCCTCCTAGGAGAAACTTCCCCTTAATCCTTTACACAAGCCCTGTACCTTACCATCGCAGTCAGATCATCTTAGTGATGAGATCCCACGCTGCTGCTCGACCAATGAGCATCTATACTGGTAGGTTGATTGATGACCCTTTTTTCGGCGCGGTTGAAGTAGTCCATCATATAGCGTAGGGATTAGAACGCGCTAGCTCGCATGTAGGGCGGTTGTGAAAAAAGGTGGAACCGGAGGGGCCGGGATCCATCATACCGCTCACTTTCGCGGTAATCAATCCCCCTAATTCGGAGCAAGGTCGCCAGATGAGGAACTCGTAGACCATTCTAGGAATCTCGATTCGATCACCCAAAGCAAAATTACAGGTGCATTAGTTGGGTTACCAGCGATTAACAGCTGCGATTGAACCTTGTTGGTATGCAACGCAGACAATAGTCCAAGAGGTTCAACCCCATGGTCTTTGTCGCGGTACATCAACTAGTCCCAAACCAGGCCTTAGGGCATACCTGGAAAACCTGATGAGCGCGGAGGTCTGACATCTGAAATTTAACCACAGGCTTGAGTAAAGAAAGGTCATTGTCCCGATGTCGGTCTGGTGAAAGAAGCTAGAAAGACGATCCTGTTTACTTGATAGACAATAACAGCTAGATGTATACATGTCCACGACCTTTGGCGGTATAGAGACCATCCGACCAATTAGGGTGGGCTGTGTAACAGTAACAATGCGGGCGTCACACTACAAGCATCCTTTGGTAGCCAGGGATCTACAGCCACCGACGAGTCCAAGTGGTATCGTCATGCACCTAATAGTCCAATTGTTGCGGCGCATGGATGGTTCTGTGCGGGGACTCTCCGTTTCGATGGAAGGCTGAGGGTCGTTTTGCTCCTGACCGGGGCCAAGTGAATTCCCTCAACAACATGCCATTCTTGAGACTAAGTAGTGCAATCAGAGGATAGGCAGCCCTTGAAGGTACGCCTATGCATGCTGTGACCATCGTTCTGACCTATTAAGACGCGTAATATCCGGGTGGATCCAGGTCAGGTCCGCTGGGGCAGTCGATCTCGGGTGATCAATGTTAAGTGTTGTGTACCCATCTGACACAGGGATCACAATATTTAAGTTCCAGAGGATGTGCTTCTTCTGAGGAGACTGGTTTGTACCTCGGAGTAATCAACCTTTTGAAGTGCGCACGACACCAAACTAGGTTCAGGGCATCAGCTGACCGATTATGCGATGCGGTGGAACGCAGTAAGGTATTCCCTGCCAAGTTTTTGTTACTACTGACTTGCTCGGGATTCCTAGAGTCCTTGGGTGTAGCTCGCGCTAGAAAAAGTCCCCCTAGCCCATGCACCTACTTAGGTAGGGGCTTCGAATGACCGCTCCTGGCCAGGACGCAGGAATTCTGGTAGAAACTTTTTCCCATTTAATTAAGACTCAAGACGGTTACTCTTGCGTAGTGGAGCTGGTTCCGTGCCGGAACACAGGAGCTGTATTCGTGCAAAGCGGGTCTCGTTGACTAACTTTAATTTACTTGTGCCTATATGGAACGATACATATACAGCAGAACTGGCTAACAGTAGTGGGAAAGGGTATTCGGTATGTGTATAAGCAGTCGATATCGACCCCTAGTTGACGTGACATCCGAGCACATTTGCTCGAAATCTCCAGATGTCAAGGATTTAGGTATTGTCACCTAGTGGGGCGTGCAGAGTTCTCATTGCAAATAGGATTTAAGTGATCACTTCAAACGTACCTCCAAAATTTACCACTCATACTCGTAGTCTGGAGGGACCGCTCTTTACCAGCTAAGAAGGTACAGCGCATA
seq00019   CCATTACACGTGTGCGGCCCACGATCCCTATGCGCCTGTAACTGTTTAGTCGCTGCCCAGATTTTGACTTCACAAAGTTATTGCAACCGAGTGCCGACGCAGCGCGCCCGCACCTTCTCTAGGACGTGACACGAATTACCTAAGATGATGGCACTACGTGATAAGCCGCCAAAATTATTCATATAGTAGGAGACGTAGGGGTAGCATACAGTCCCCATATCGGCATGGTCTTCGGGGTTCGAGGTCGAATCTAATATGAGCGGTCACACATGAGACTCCGCAACGACGTAAGATCATATTGTGACATACGCGGCTAAAGAGGCACATCCGGCGGCAACGACGGCGTACCCTTAGTGTCTATGATGCATTTGCGATCTGGGTTCCACTGTGTGACTCTTTTTCACTATCAATCCAGCGCACGGCCCTTGACTATCACGGATTAGTCAAACTTTAGTGTCAGCCTCCTAGGAGAAACTTCCCCTTAATCCTTTACACAAGCCCTGTACCTTACCATCGCAGTCAGATCATCTTAGTGATGAGATACCACGCTGCTGCTCGACCAATGAGCATCTATACTGGTAGGTTGATTGATGACCCTTTTTTCGGCGCGGTTGAAGTAGTCCATCATATAGCGTAGGGATTAGAACGCGCTAGCTCGCATGTAGGGCGGTTGTGAAAAAAGGTGGAACCGGAGGGGCCGGGATCCATCATACCGCTCACTTTCGCGGTAATCAATCCCCCTAATTCGGAGCAAGGTCGCCAGATGAGGAACTCGTAGACCATTCTAGGAATCTCGATTCGATCACCCAAAGCAAAATTACAGGTGCATTAGTTGGGTTACCATCGATTAACAGCTGCGATTGAACCTTGTTGGTATGCAACGCAGACAATAGTCCAAGAGGTTCAACCCCATGGTCTTTGTCGCGGTACATCAACTAGTCCCAAACCAGGCCTTAGGGCATACCTGGAAAACCTGATGAGCGCGGAGGTCTGACATCTGAAATTTAACCACAGGCTTGAGTAAAGAAAGGTCATTGTCCCGATGTCGGTCTGGTGAAAGAAGCTAGAAAGACGATCCTGTTTACTTGATAGACAATAACAGCTAGATGTATACATGTCCACGACCTTTGGCGGTATAGAGACCATCCGACCAATTAGGGTGGGCTGTGTAACAGTAACAATGCGGGCGTCACACTACAAGCATCCTTTGGTAGCCAGGGATCTACAGCCACCGACGAGTCCAAGTGGTATCGTCATGCACCTAATAGTCCAATTGTTGCGGCGCATGGATGGTTCTGTGCGGGGACTCTCCGTTTCGATGGAAGGCTGAGGGTCGTTTTGCTCCTGACCGGGGCCAAGTGAATTCCCTCAACAACATGCCATTCTTGAGACTAAGTAGTGCAATCAGAGGATAGGCAGCCCTTGAAGGTACGCCTATGCATGCTGTGACCATCGTTCTGACCTATTAAGACGCGTAATATCCGGGTGGATCCAGGTCAGGTCCGCTGGGGCAGTCGATCTCGGGTGATCAATGTTAAGTGTTGTGTACCCATCTGACACAGGGATCACAATATTTAAGTTCCAGAGGATGTGCTTCTTCTGAGGAGACTGGTTTGTACCTCGGAGTAATCAACCTTTTGAAGTGCGCACGACACCAAACTAGGTTCAGGGCATCAGCTGACCGATTATGCGATGCGGTGGAACGCAGTAAGGTATTCCCTGCCAAGTTTTTGTTACTACTGACTTGCTCGGGATTCCTAGAGTCCTTGGGTGTAGCTCGCGCTAGAAAAAGTCCCCCTAGCCCATGCACCTACTTAGGTAGGGGCTTCGAATGACCGCTCCTGGCCAGGACGCAGGAATTCTGGTAGAAACTTTTTCCCATTTAATTAAGACTCAAGACGGTTACTCTTGCGTAGTGGAGCTGGTTCCGTGCCGGAACACAGGAGCTGTATTCGTGCAAAGCGGGTCTCGTTGACTAACTTTAATTTACTTGTGCCTATATGGAACGATACATATACAGCAGAACTGGCTAACAGTAGTGGGAAAGGGTACTCGGTATGTGTATAAGCAGTCGATATCGACCCCTAGTTGACGTGACATCCGAGCACATTTGCTCGAAATCTCCAGATGTCAAGGATTTAGGTATTGTCACCTAGTGGCGCGTGCAGAGTTCTCATTGCAAATAGGATTTAAGTGATCACTTCAAACGTACCTCCAAAATTTACCACTCATACTCGTAGTCTGGAGGGACCGCTCTTTACCAGCTAAGAAGGTACAGCGCATA
seq00020   CCATTACACGTGTGCGGCCCACGATCCCTATGCGCCTGTAACTGTTTAGTCGCTGCCCAGATTTTGACTTCACAAAGTTATTGCAACCGAGTGCCGACGCAGCGCGCCCGCACCTTCTCTAGGACGTGACACGAATTACCTAAGATGATGGCACTACGTGATAAGCCGCCAAAATTATTCATATAGTAGGAGACGTAGGGGTAGCATACAGTCCCCATATCGGCATGGTCTTCGGGGTTCGAGGTCGAATCTAATATGAGCGGTCACACATGAGACTCCGCAACGACGTAAGATCATATTGTGACATACGCGGCTAAAGAGGCACATCCGGCGGCAACGACGGCGTACCCTTAGTGTCTATGATGCATTTGCGATCTGGGTTCCACTGTGTGACTCTTTTTCACTATCAATCCAGCGCACGGCCCTTGACTATCACGGATTAGTCAAACTTTAGTGTCAGCCTCCTAGGAGAAACTTCCCCTTAATCCTTTACACAAGCCCTGTACCTTACCATCGCAGTCAGATCATCTTAGTGATGAGATACCACGCTGCTGCTCGACCAATGAGCATCTATACTGGTAGGTTGATTGATGACCCTTTTTTCGGCGCGGTTGAAGTAGTCCATCATATAGCGTAGGGATTAGAACGCGCTAGCTCGCATGTAGGGCGGTTGTGAAAAAAGGTGGAACCGGAGGGGCCGGGATCCATCATACCGCTCACTTTCGCGGTAATCAATCCCCCTAATTCGGAGCAAGGTCGCCAGATGAGGAACTCGTAGACCATTCTAGGAATCTCGATTCGATCACCCAAAGCAAAATTACAGGTGCATTAGTTGGGTTACCATCGATTAACAGCTGCGATTGAACCTTGTTGGTATGCAACGCAGACAATAGTCCAAGAGGTTCAACCCCATGGTCTTTGTCGCGGTACATCAACTAGTCCCAAACCAGGCCTTAGGGCATACCTGGAAAACCTGATGAGCGCGGAGGTCTGACATCTGAAATTTAACCACAGGCTTGAGTAAAGAAAGGTCATTGTCCCGATGTCGGTCTGGTGAAAGAAGCTAGAAAGACGATCCTGTTTACTTGATAGACAATAACAGCTAGATGTATACATGTCCACGACCTTTGGCGGTATAGAGACCATCCGACCAATTAGGGTGGGCTGTGTAACAGTAACAATGCGGGCGTCACACTACAAGCATCCTTTGGTAGCCAGGGATCTACAGCCACCGACGAGTCCAAGTGGTATCGTCATGCACCTAATAGTCCAATTGTTGCGGCGCATGGATGGTTCTGTGCGGGGACTCTCCGTTTCGATGGAAGGCTGAGGGTCGTTTTGCTCCTGACCGGGGCCAAGTGAATTCCCTCAACAACATGCCATTCTTGAGACTAAGTAGTGCAATCAGAGGATAGGCAGCCCTTGAAGGTACGCCTATGCATGCTGTGACCATCGTTCTGACCTATTAAGACGCGTAATATCCGGGTGGATCCAGGTCAGGTCCGCTGGGGCAGTCGATCTCGGGTGATCAATGTTAAGTGTTGTGTACCCATCTGACACAGGGATCACAATATTTAAGTTCCAGAGGATGTGCTTCTTCTGAGGAGACTGGTTTGTACCTCGGAGTAATCAACCTTTTGAAGTGCGCACGACACCAAACTAGGTTCAGGGCATCAGCTGACCGATTATGCGATGCGGTGGAACGCAGTAAGGTATTCCCTGCCAAGTTTTTGTTACTACTGACTTGCTCGGGATTCCTAGAGTCCTTGGGTGTAGCTCGCGCTAGAAAAAGTCCCCCTAGCCCATGCACCTACTTAGGTAGGGGCTTCGAATGACCGCTCCTGGCCAGGACGCAGGAATTCTGGTAGAAACTTTTTCCCATTTAATTAAGACTCAAGACGGTTACTCTTGCGTAGTGGAGCTGGTTCCGTGCCGGAACACAGGAGCTGTATTCGTGCAAAGCGGGTCTCGTTGACTAACTTTAATTTACTTGTGCCTATATGGAACGATACATATACAGCAGAACTGGCTAACAGTAGTGGGAAAGGGTACTCGGTATGTGTATAAGCAGTCGATATCGACCCCTAGTTGACGTGACATCCGAGCACATTTGCTCGAAATCTCCAGATGTCAAGGATTTAGGTATTGTCACCTAGTGGCGCGTGCAGAGTTCTCATTGCAAATAGGATTTAAGTGATCACTTCAAACGTACCTCCAAAATTTACCACTCATACTCGTAGTCTGGAGGGACCGCTCTTTACCAGCTAAGAAGGTACAGCGCATA
seq00021   CCATTACACGTGTGCGGCCCACGATCCCTATGCGCCTGTAACTGTTTAGTCGCTGCCCAGATTTTGACTTCACAAAGTTATTGCAACCGAGTGCCGACGCAGCGCGCCCGCACCTTCTCTAGGACGTGACACGAATTACCTAAGATGATGGCACTACGTGATAAGCCGCCAAAATTATTCATATAGTAGGAGACGTAGGGGTAGCATACAGTCCCCATATCGGCATGGTCTTCGGGGTTCGAGGTCGAATCTAATATGAGCGGTCACACATGAGACTCCGCAACGACGTAAGATCATATTGTGACATACGCGGCTAAAGAGGCACATCCGGCGGCAACGACGGCGTACCCTTAGTGTCTATGATGCATTTGCGATCTGGGTTCCACTGTGTGACTCTTTTTCACTATCAATCCAGCGCACGGCCCTTGACTATCACGGATTAGTCAAACTTTAGTGTCAGCCTCCTAGGAGAAACTTCCCCTTAATCCTTTACACAAGCCCTGTACCTTACCATCGCAGTCAGATCATCTTAGTGATGAGATACCACGCTGCTGCTCGACCAATGAGCATCTATACTGGTAGGTTGATTGATGACCCTTTTTTCGGCGCGGTTGAAGTAGTCCATCATATAGCGTAGGGATTAGAACGCGCTAGCTCGCATGTAGGGCGGTTGTGAAAAAAGGTGGAACCGGAGGGGCCGGGATCCATCATACCGCTCACTTTCGCGGTAATCAATCCCCCTAATTCGGAGCAAGGTCGCCAGATGAGGAACTCGTAGACCATTCTAGGAATCTCGATTCGATCACCCAAAGCAAAATTACAGGTGCATTAGTTGGGTTACCAGCGATTAACAGCTGCGATTGAACCTTGTTGGTATGCAACGCAGACAATAGTCCAAGAGGTTCAACCCCATGGTCTTTGTCGCGGTACATCAACTAGTCCCAAACCAGGCCTTAGGGCATACCTGGAAAACCTGATGAGCGCGGAGGTCTGACATCTGAAATTTAACCACAGGCTTGAGTAAAGAAAGGTCATTGTCCCGATGTCGGTCTGGTGAAAGAAGCTAGAAAGACGATCCTGTTTACTTGATAGACAATAACAGCTAGATGTATACATGTCCACGACCTTTGGCGGTATAGAGACCATCCGACCAATTAGGGTGGGCTGTGTAACAGTAACAATGCGGGCGTCACACTACAAGCATCCTTTGGTAGCCAGGGATCTACAGCCACCGACGAGTCCAAGTGGTATCGTCATGCACCTAATAGTCCAATTGTTGCGGCGCATGGATGGTTCTGTGCGGGGACTCTCCGTTTCGATGGAAGGCTGAGGGTCGTTTTGCTCCTGACCGGGGCCAAGTGAATTCCCTCAACAACATGCCATTCTTGAGACTAAGTAGTGCAATCAGAGGATAGGCAGCCCTTGAAGGTACGCCTATGCATGCTGTGACCATCGTTCTGACCTATTAAGACGCGTAATATCCGGGTGGATCCAGGTCAGGTCCGCTGGGGCAGTCGATCTCGGGTGATCAATGTTAAGTGTTGTGTACCCATCTGACACAGGGATCACAATATTTAAGTTCCAGAGGATGTGCTTCTTCTGAGGAGACTGGTTTGTACCTCGGAGTAATCAACCTTTTGAAGTGCGCACGACACCAAACTAGGTTCAGGGCATCAGCTGACCGATTATGCGATGCGGTGGAACGCAGTAAGGTATTCCCTGCCAAGTTTTTGTTACTACTGACTTGCTCGGGATTCCTAGAGTCCTTGGGTGTAGCTCGCGCTAGAAAAAGTCCCCCTAGCCCATGCACCTACTTAGGTAGGGGCTTCGAATGACCGCTCCTGGCCAGGACGCAGGAATTCTGGTAGAAACTTTTTCCCATTTAATTAAGACTCAAGACGGTTACTCTTGCGTAGTGGAGCTGGTTCCGTGCCGGAACACAGGAGCTGTATTCGTGCAAAGCGGGTCTCGTTGACTAACTTTAATTTACTTGTGCCTATATGGAACGATACATATACAGCAGAACTGGCTAACAGTAGTGGGAAAGGGTACTCGGTATGTGTATAAGCAGTCGATATCGACCCCTAGTTGACGTGACATCCGAGCACATTTGCTCGAAATCTCCAGATGTCAAGGATTTAGGTATTGTCACCTAGTGGCGCGTGCAGAGTTCTCATTGCAAATAGGATTTAAGTGATCACTTCAAACGTACCTCCAAAATTTACCACTCATACTCGTAGTCTGGAGGGACCGCTCTTTACCAGCTAAGAAGGTACAGCGCATA
seq00022   CCATTACACGTGTGCGGCCCACGATCCCTATGCGCCTGTAACTGTTTAGTCGCTGCCCAGATTTTGACTTCACAAAGTTATTGCAACCGAGTGCCGACGCAGCGCGCCCGCACCTTCTCTAGGACGTGACACGAATTACCTAAGATGATGGCACTACGTGATAAGCCGCCAAAATTATTCATATAGTAGGAGACGTAGGGGTAGCATACAGTCCCCATATCGGCATGGTCTTCGGGGTTCGAGGTCGAATCTAATATGAGCGGTCACACATGAGACTCCGCAACGACGTAAGATCATATTGTGACATACGCGGCTAAAGAGGCACATCCGGCGGCAACGACGGCGTACCCTTAGTGTCTATGATGCATTTGCGATCTGGGTTCCACTGTGTGACTCTTTTTCACTATCAATCCAGCGCACGGCCCTTGACTATCACGGATTAGTCAAACTTTAGTGTCAGCCTCCTAGGAGAAACTTCCCCTTAATCCTTTACACAAGCCCTGTACCTTACCATCGCAGTCAGATCATCTTAGTGATGAGATACCACGCTGCTGCTCGACCAATGAGCATCTATACTGGTAGGTTGATTGATGACCCTTTTTTCGGCGCGGTTGAAGTAGTCCATCATATAGCGTAGGGATTAGAACGCGCTAGCTCGCATGTAGGGCGGTTGTGAAAAAAGGTGGAACCGGAGGGGCCGGGATCCATCATACCGCTCACTTTCGCGGTAATCAATCCCCCTAATTCGGAGCAAGGTCGCCAGATGAGGAACTCGTAGACCATTCTAGGAATCTCGATTCGATCACCCAAAGCAAAATTACAGGTGCATTAGTTGGGTTACCAGCGATTAACAGCTGCGATTGAACCTTGTTGGTAAGCAACGCAGACAATAGTCCAAGAGGTTCAACCCCATGGTCTTTGTCGCGGTACATCAACTAGTCCCAAACCAGGCCTTAGGGCATACCTGGAAAACCTGATGAGCGCGGAGGTCTGACATCTGAAATTTAACCACAGGCTTCAGTAAAGAAAGGTCATTGTCCCGATGTCGGTCTGGTGAAAGAAGCTAGAAAGACGATCCTGTTTACTTGATAGACAATAACAGCTAGATGTATACATGTCCACGACCTTTGGCGGTATAGAGACCATCCGACCAATTAGGGTGGGCTGTGTAACAGTAACAATGCGGGCGTCACACTACAAGCATCCTTTGGTAGCCAGGGATCTACAGCCACCGACGAGTCCAAGTGGTATCGTCATGCACCTAATAGTCCAATTGTTGCGGCGCATGGATGGTTCTGTGCGGGGACTCTCCGTTTCGATGGAAGGCTGAGGGTCGTTTTGCTCCTGACCGGGGCCAAGTGAATTCCCTCAACAACATGCCATTCTTGAGACTAAGTAGTGCAATCAGAGGATAGGCAGCCCTTGAAGGTACGCCTATGCATGCTGTGACCATCGTTCTGACCTATTAAGACGCGTAATATCCGGGTGGATCCAGGTCAGGTCCGCTGGGGCAGTCGATCTCGGGTGATCAATGTTAAGTGTTGTGTACCCATCTGACACAGGGATCACAATATTTAAGTTCCAGAGGATGTGCTTCTTCTGAGGAGACTGGTTTGTACCTCGGAGTAATCAACCTTTTGAAGTGCGCACGACACCAAACTAGGTTCAGGGCATCAGCTGACCGATTATGCTATGCGGTGGAACGCAGTAAGGTATTCCCTGCCAAGTTTTTGTTACTACTGACTTGCTCGGGATTCCTAGAGTCCTTGGGTGTAGCTCGCGCTAGAAAAAGTCCCCCTAGCCCATGCACCTACTTAGGTAGGGGCTTCGAATGACCGCTCCTGGCCAGGACGCAGGAATTCTGGTAGAAACTTTTTCCCATTTAATTAAGACTCAAGACGGTTACTCTTGCGTAGTGGAGCTGGTTCCGTGCCGGAACACAGGAGCTGTATTCGTGCAAAGCGGGTCTCGTTGACTAACTTTAATTTACTTGTGCCTATATGGAACGATACATATACAGCAGAACTGGCTAACAGTAGTGGGAAAGGGTACTCGGTATGTGTATAAGCAGTCGATATCGACCCCTAGTTGACGTGACATCCGAGCACATTTGCTCGAAATCTCCAGATGTCAAGGATTTAGGTATTGTCACCTAGTGGCGCGTGCAGAGTTCTCATTGCAAATAGGATTTAAGTGATCACTTCAAACGTACCTCCAAAATTTACCACTCATACTCGTAGTCTGGAGGGACCGCTCTTTACCAGCTAAGAAGGTACAGCGCATA
seq00023   CCATTACACGTGTGCGGCCCACGATCCCTATGCGCCTGTAACTGTTTAGTCGCTGCCCAGATTTTGACTTCACAAAGTTATTGCAACCGAGTGCCGACGCAGCGCGCCCGCACCTTCTCTAGGACGTGACACGAATTACCTAAGATGATGGCACTACGTGATAAGCCGCCAAAATTATTCATATAGTAGGAGACGTAGGGGTAGCATACAGTCCCCATATCGGCATGGTCTTCGGGGTTCGAGGTCGAATCTAATATGAGCGGTCACACATGAGACTCCGCAACGACGTAAGATCATATTGTGACATACGCGGCTAAAGAGGCACATCCGGCGGCAACGACGGCGTACCCTTAGTGTCTATGATGCATTTGCGATCTGGGTTCCACTGTGTGACTCTTTTTCACTATCAATCCAGCGCACGGCCCTTGACTATCACGGATTAGTCAAACTTTAGTGTCAGCCTCCTAGGAGAAACTTCCCCTTAATCCTTTACACAAGCCCTGTACCTTACCATCGCAGTCAGATCATCTTAGTGATGAGATCCCACGCTGCTGCTCGACCAATGAGCATCTATACTGGTAGGTTGATTGATGACCCTTTTTTCGGCGCGGTTGAAGTAGTCCATCATATAGCGTAGGGATTAGAACGCGCTAGCTCGCATGTAGGGCGGTTGTGAAAAAAGGTGGAACCGGAGGGGCCGGGATCCATCATACCGCTCACTTTCGCGGTAATCAATCCCCCTAATTCGGAGCAAGGTCGCCAGATGAGGAACTCGTAGACCATTCTAGGAATCTCGATTCGATCACCCAAAGCAAAATTACAGGTGCATTAGTTGGGTTACCAGCGATTAACAGCTGCGATTGAACCTTGTTGGTATGCAACGCAGACAATAGTCCAAGAGGTTCAACCCCATGGTCTTTGTCGCGGTACATCAACTAGTCCCAAACCAGGCCTTAGGGCATACCTGGAAAACCTGATGAGCGCGGAGGTCTGACATCTGAAATTTAACCACAGGCTTGAGTAAAGAAAGGTCATTGTCCCGATGTCGGTCTGGTGAAAGAAGCTAGAAAGACGATCCTGTTTACTTGATAGACAATAACAGCTAGATGTATACATGTCCACGACCTTTGGCGGTATAGAGACCATCCGACCAATTAGGGTGGGCTGTGTAACAGTAACAATGCGGGCGTCACACTACAAGCATCCTTTGGTAGCCAGGGATCTACAGCCACCGACGAGTCCAAGTGGTATCGTCATGCACCTAATAGTCCAATTGTTGCGGCGCATGGATGGTTCTGTGCGGGGACTCTCCGTTTCGATGGAAGGCTGAGGGTCGTTTTGCTCCTGACCGGGGCCAAGTGAATTCCCTCAACAACATGCCATTCTTGAGACTAAGTAGTGCAATCAGAGGATAGGCAGCCCTTGAAGGTACGCCTATGCATGCTGTGACCATCGTTCTGACCTATTAAGACGCGTAATATCCGGGTGGATCCAGGTCAGGTCCGCTGGGGCAGTCGATCTCGGGTGATCAATGTTAAGTGTTGTGTACCCATCTGACACAGGGATCACAATATTTAAGTTCCAGAGGATGTGCTTCTTCTGAGGAGACTGGTTTGTACCTCGGAGTAATCAACCTTTTGAAGTGCGCACGACACCAAACTAGGTTCAGGGCATCAGCTGACCGATTATGCGATGCGGTGGAACGCAGTAAGGTATTCCCTGCCAAGTTTTTGTTACTACTGACTTGCTCGGGATTCCTAGAGTCCTTGGGTGTAGCTCGCGCTAGAAAAAGTCCCCCTAGCCCATGCACCTACTTAGGTAGGGGCTTCGAATGACCGCTCCTGGCCAGGACGCAGGAATTCTGGTAGAAACTTTTTCCCATTTAATTAAGACTCAAGACGGTTACTCTTGCGTAGTGGAGCTGGTTCCGTGCCGGAACACAGGAGCTGTATTCGTGCAAAGCGGGTCTCGTTGACTAACTTTAATTTACTTGTGCCTATATGGAACGATACATATACAGCAGAACTGGCTAACAGTAGTGGGAAAGGGTATTCGGTATGTGTATAAGCAGTCGATATCGACCCCTAGTTGACGTGACATCCGAGCACATTTGCTCGAAATCTCCAGATGTCAAGGATTTAGGTATTGTCACCTAGTGGGGCGTGCAGAGTTCTCATTGCAAATAGGATTTAAGTGATCACTTCAAACGTACCTCCAAAATTTACCACTCATACTCGTAGTCTGGAGGGACCGCTCTTTACCAGCTAAGAAGGTACAGCGCATA
seq00024   CCATTACACGTGTGCGGCCCACGATCCCTATGCGCCTGTAACTGTTTAGTCGCTGCCCAGATTTTGACTTCACAAAGTTATTGCAACCGAGTGCCGACGCAGCGCGCCCGCACCTTCTCTAGGACGTGACACGAATTACCTAAGATGATGGCACTACGTGATAAGCCGCCAAAATTATTCATATAGTAGGAGACGTAGGGGTAGCATACAGTCCCCATATCGGCATGGTCTTCGGGGTTCGAGGTCGAATCTAATATGAGCGGTCACACATGAGACTCCGCAACGACGTAAGATCATATTGTGACATACGCGGCTAAAGAGGCACATCCGGCGGCAACGACGGCGTACCCTTAGTGTCTATGATGCATTTGCGATCTGGGTTCCACTGTGTGACTCTTTTTCACTATCAATCCAGCGCACGGCCCTTGACTATCACGGATTAGTCAAACTTTAGTGTCAGCCTCCTAGGAGAAACTTCCCCTTAATCCTTTACACAAGCCCTGTACCTTACCATCGCAGTCAGATCATCTTAGTGATGAGATACCACGCTGCTGCTCGACCAATGAGCATCTATACTGGTAGGTTGATTGATGACCCTTTTTTCGGCGCGGTTGAAGTAGTCCATCATATAGCGTAGGGATTAGAACGCGCAAGCTCGCATGTAGGGCGGTTGTGAAAAAAGGTGGAACCGGAGGGGCCGGGATCCATCATACCGCTCACTTTCGCGGTAATCAATCCCCCTAATTCGGAGCAAGGTCGCCAGATGAGGAACTCGTAGACCATTCTAGGAATCTCGATTCGATCACCCAAAGCAAAATTACAGGTGCATTAGTTGGGTTACCAGCGATTAACAGCTGCGATTGAACCTTGTTGGTAAGCAACGCAGACAATAGTCCAAGAGGTTCAACCCCATGGTCTTTGTCGCGGTACATCAACTAGTCCCAAACCAGGCCTTAGGGCATACCTGGAAAACCTGATGAGCGCGGAGGTCTGACATCTGAAATTTAACCACAGGCTTCAGTAAAGAAAGGTCATTGTCCCGATGTCGGTCTGGTGAAAGAAGCTAGAAAGACGATCCTGTTTACTTGATAGACAATAACAGCTAGATGTATACATGTCCACGACCTTTGGCGGTATAGAGACCATCCGACCAATTAGGGTGGGCTGTGTAACAGTAACAATGCGGGCGTCACACTACAAGCATCCTTTGGTAGCCAGGGATCTACAGCCACCGACGAGTCCAAGTGGTATCGTCATGCACCTAATAGTCCAATTGTTGCGGCGCATGGATGGTTCTGTGCGGGGACTCTCCGTTTCGATGGAAGGCTGAGGGTCGTTTTGCTCCTGACCGGGGCCAAGTGAATTCCCTCAACAACATGCCATTCTTGAGACTAAGTAGTGCAATCAGAGGATAGGCAGCCCTTGAAGGTACGCCTATGCATGCTGTGACCATCGTTCTGACCTATTAAGACGCGTAATATCCGGGTGGATCCAGGTCAGGTCCGCTGGGGCAGTCGATCTCGGGTGATCAATGTTAAGTGTTGTGTACCCATCTGACACAGGGATCACAATATTTAAGTTCCAGAGGATGTGCTTCTTCTGAGGAGACTGGTTTGTACCTCGGAGTAATCAACCTTTTGAAGTGCGCACGACACCAAACTAGGTTCAGGGCATCAGCTGACCGATTATGCTATGCGGTGGAACGCAGTAAGGTATTCCCTGCCAAGTTTTTGTTACTACTGACTTGCTCGGGATTCCTAGAGTCCTTGGGTGTAGCTCGCGCTAGAAAAAGTCCCCCTAGCCCATGCACCTACTTAGGTAGGGGCTTCGAATGACCGCTCCTGGCCAGGACGCAGGAATTCTGGTAGAAACTTTTTCCCATTTAATTAAGACTCAAGACGGTTACTCTTGCGTAGTGGAGCTGGTTCCGTGCCGGAACACAGGAGCTGTATTCGTGCAAAGCGGGTCTCGTTGACTAACTTTAATTTACTTGTGCCTATATGGAACGATACATATACAGCAGAACTGGCTAACAGTAGTGGGAAAGGGTACTCGGTATGTGTATAAGCAGTCGATATCGACCCCTAGTTGACGTGACATCCGAGCACATTTGCTCGAAATCTCCAGATGTCAAGGATTTAGGTATTGTCACCTAGTGGCGCGTGCAGAGTTCTCATTGCAAATAGGATTTAAGTGATCACTTCAAACGTACCTCCCAAATTTACCACTCATACTCGTAGTCTGGAGGGACCGCTCTTTACCAGCTAAGAAGGTACAGCGCATA
seq00025   CCATTACACGTGTGCGGCCCACGATCCCTATGCGCCTGTAACTGTTTAGTCGCTGCCCAGATTTTGACTTCACAAAGTTATTGCAACCGAGTGCCGACGCAGCGCGCCCGCACCTTCTCTAGGACGTGACACGAATTACCTAAGATGATGGCACTACGTGATAAGCCGCCAAAATTATTCATATAGTAGGAGACGTAGGGGTAGCATACAGTCCCCATATCGGCATGGTCTTCGGGGTTCGAGGTCGAATCTAATATGAGCGGTCACACATGAGACTCCGCAACGACGTAAGATCATATTGTGACATACGCGGCTAAAGAGGCACATCCGGCGGCAACGACGGCGTACCCTTAGTGTCTATGATGCATTTGCGATCTGGGTTCCACTGTGTGACTCTTTTTCACTATCAATCCAGCGCACGGCCCTTGACTATCACGGATTAGTCAAACTTTAGTGTCAGCCTCCTAGGAGAAACTTCCCCTTAATCCTTTACACAAGCCCTGTACCTTACCATCGCAGTCAGATCATCTTAGTGATGAGATACCACGCTGCTGCTCGACCAATGAGCATCTATACTGGTAGGTTGATTGATGACCCTTTTTTCGGCGCGGTTGAAGTAGTCCATCATATAGCGTAGGGATTAGAACGCGCTAGCTCGCATGTAGGGCGGTTGTGAAAAAAGGTGGAACCGGAGGGGCCGGGATCCATCATACCGCTCACTTTCGCGGTAATCAATCCCCCTAATTCGGAGCAAGGTCGCCAGATGAGGAACTCGTAGACCATTCTAGGAATCTCGATTCGATCACCCAAAGCAAAATTACAGGTGCATTAGTTGGGTTACCAGCGATTAACAGCTGCGATTGAACCTTGTTGGTAAGCAACGCAGACAATAGTCCAAGAGGTTCAACCCCATGGTCTTTGTCGCGGTACATCAACTAGTCCCAAACCAGGCCTTAGGGCATACCTGGAAAACCTGATGAGCGCGGAGGTCTGACATCTGAAATTTAACCACAGGCTTCAGTAAAGAAAGGTCATTGTCCCGATGTCGGTCTGGTGAAAGAAGCTAGAAAGACGATCCTGTTTACTTGATAGACAATAACAGCTAGATGTATACATGTCCACGACCTTTGGCGGTATAGAGACCATCCGACCAATTAGGGTGGGCTGTGTAACAGTAACAATGCGGGCGTCACACTACAAGCATCCTTTGGTAGCCAGGGATCTACAGCCACCGACGAGTCCAAGTGGTATCGTCATGCACCTAATAGTCCAATTGTTGCGGCGCATGGATGGTTCTGTGCGGGGACTCTCCGTTTCGATGGAAGGCTGAGGGTCGTTTTGCTCCTGACCGGGGCCAAGTGAATTCCCTCAACAACATGCCATTCTTGAGACTAAGTAGTGCAATCAGAGGATAGGCAGCCCTTGAAGGTACGCCTATGCATGCTGTGACCATCGTTCTGACCTATTAAGACGCGTAATATCCGGGTGGATCCAGGTCAGGTCCGCTGGGGCAGTCGATCTCGGGTGATCAATGTTAAGTGTTGTGTACCCATCTGACACAGGGATCACAATATTTAAGTTCCAGAGGATGTGCTTCTTCTGAGGAGACTGGTTTGTACCTCGGAGTAATCAACCTTTTGAAGTGCGCACGACACCAAACTAGGTTCAGGGCATCAGCTGACCGATTATGCTATGCGGTGGAACGCAGTAAGGTATTCCCTGCCAAGTTTTTGTTACTACTGACTTGCTCGGGATTCCTAGAGTCCTTGGGTGTAGCTCGCGCTAGAAAAAGTCCCCCTAGCCCATGCACCTACTTAGGTAGGGGCTTCGAATGACCGCTCCTGGCCAGGACGCAGGAATTCTGGTAGAAACTTTTTCCCATTTAATTAAGACTCAAGACGGTTACTCTTGCGTAGTGGAGCTGGTTCCGTGCCGGAACACAGGAGCTGTATTCGTGCAAAGCGGGTCTCGTTGACTAACTTTAATTTACTTGTGCCTATATGGAACGATACATATACAGCAGAACTGGCTAACAGTAGTGGGAAAGGGTACTCGGTATGTGTATAAGCAGTCGATATCGACCCCTAGTTGACGTGACATCCGAGCACATTTGCTCGAAATCTCCAGATGTCAAGGATTTAGGTATTGTCACCTAGTGGCGCGTGCAGAGTTCTCATTGCAAATAGGATTTAAGTGATCACTTCAAACGTACCTCCAAAATTTACCACTCATACTCGTAGTCTGGAGGGACCGCTCTTTACCAGCTAAGAAGGTACAGCGCATA
seq00026   CCATTACACGTGTGCGGCCCACGATCCCTATGCGCCTGTAACTGTTTAGTCGCTGCCCAGATTTTGACTTCACAAAGTTATTGCTACCGAGTGCCGACGCAGCGCGCCCGCACCTTCTCTAGGACGTGACACGAATTACCTAAGATGATGGCACTACGTGATAAGCCGCCAAAATTATTCATATAGTAGGAGACGTAGGGGTAGCATACAGTCCCCATATCGGCATGGTCTTCGGGGTTCGAGGTCGAATCTAATATGAGCGGTCACACATGAGACTCCGCAACGACGTAAGATCATATTGTGACATACGCGGCTAAAGAGGCACATCCGGCGGCAACGACGGCGTACCCTTAGTGTCTATGATGCATTTGCGATCTGGGTTCCACTGTGTGACTCTTTTTCACTATCAATCCAGCGCACGGCCCTTGACTATCACGGATTAGTCAAACTTTAGTGTCAGCCTCCTAGGAGAAACTTCCCCTTAATCCTTTACACAAGCCCTGTACCTTACCATCGCAGTCAGATCATCTTAGTGATGAGATCCCACGCTGCTGCTCGACCAATGAGCATCTATACTGGTAGGTTGATTGATGACCCTTTTTTCGGCGCGGTTGAAGTAGTCCATCATATAGCGTAGGGATTAGAACGCGCTAGCTCGCATGTAGGGCGGTTGTGAAAAAAGGTGGAACCGGAGGGGCCGGGATCCATCATACCGCTCACTTTCGCGGTAATCAATCCCCCTAATTCGGAGCAAGGTCGCCAGATGAGGAACTCGTAGACCATTCTAGGAATCTCGATTCGATCACCCAAAGCAAAATTACAGGTGCATTAGTTGGGTTACCAGCGATTAACAGCTGCGATTGAACCTTGTTGGTATGCAACGCAGACAATAGTCCAAGAGGTTCAACCCCATGGTCTTTGTCGCGGTACATCAACTAGTCCCAAACCAGGCCTTAGGGCATACCTGGAAAACCTGATGAGCGCGGAGGTCTGACATCTGAAATTTAACCACAGGCTTGAGTAAAGAAAGGTCATTGTCCCGATGTCGGTCTGGTGAAAGAAGCTAGAAAGACGATCCTGTTTACTTGATAGACAATAACAGCTAGATGTATACATGTCCACGACCTTTGGCGGTATAGAGACCATCCGACCAATTAGGGTGGGCTGTGTAACAGTAACAATGCGGGCGTCACACTACAAGCATCCTTTGGTAGCCAGGGATCTACAGCCACCGACGAGTCCAAGTGGTATCGTCATGCACCTAATAGTCCAATTGTTGCGGCGCATGGATGGTTCTGTGCGGGGACTCTCCGTTTCGATGGAAGGCTGAGGGTCGTTTTGCTCCTGACCGGGGCCAAGTGAATTCCCTCAACAACATGCCATTCTTGAGACTAAGTAGTGCAATCAGAGGATAGGCAGCCCTTGAAGGTACGCCTATGCATGCTGTGACCATCGTTCTGACCTATTAAGACGCGTAATATCCGGGTGGATCCAGGTCAGGTCCGCTGGGGCAGTCGATCTCGGGTGATCAATGTTAAGTGTTGTGTACCCATCTGACACAGGGATCACAATATTTAAGTTCCAGAGGATGTGCTTCTTCTGAGGAGACTGGTTTGTACCTCGGAGTAATCAACCTTTTGAAGTGCGCACGACACCAAACTAGGTTCAGGGCATCAGCTGACCGATTATGCGATGCGGTGGAACGCAGTAAGGTATTCCCTGCCAAGTTTTTGTTACTACTGACTTGCTCGGGATTCCTAGAGTCCTTGGGTGTAGCTCGCGCTAGAAAAAGTCCCCCTAGCCCATGCACCTACTTAGGTAGGGGCTTCGAATGACCGCTCCTGGCCAGGACGCAGGAATTCTGGTAGAAACTTTTTCCCATTTAATTAAGACTCAAGACGGTTACTCTTGCGTAGTGGAGCTGGTTCCGTGCCGGAACACAGGAGCTGTATTCGTGCAAAGCGGGTCTCGTTGACTAACTTTAATTTACTTGTGCCTATATGGAACGATACATATACAGCAGAACTGGCTAACAGTAGTGGGAAAGGGTATTCGGTATGTGTATAAGCAGTCGATATCGACCCCTAGTTGACGTGACATCCGAGCACATTTGCTCGAAATCTCCAGATGTCAAGGATTTAGGTATTGTCACCTAGTGGGGCGTGCAGAGTTCTCATTGCAAATAGGATTTAAGTGATCACTTCAAACGTACCTCCAAAATTTACCACTCATACTCGTAGTCTGGAGGGACCGCTCTTTACCAGCTAAGAAGGTACAGCGCATA
seq00027   CCATTACACGTGTGCGGCCCACGATCCCTATGCGCCTGTAACTGTTTAGTCGCTGCCCAGATTTTGACTTCACAAAGTTATTGCAACCGAGTGCCGACGCAGCGCGCCCGCACCTTCTCTAGGACGTGACACGAATTACCTAAGATGATGGCACTACGTGATAAGCCGCCAAAATTATTCATATAGTAGGAGACGTAGGGGTAGCATACAGTCCCCATATCGGCATGGTCTTCGGGGTTCGAGGTCGAATCTAATATGAGCGGTCACACATGAGACTCCGCAACGACGTAAGATCATATTGTGACATACGCGGCTAAAGAGGCACATCCGGCGGCAACGACGGCGTACCCTTAGTGTCTATGATGCATTTGCGATCTGGGTTCCACTGTGTGACTCTTTTTCACTATCAATCCAGCGCACGGCCCTTGACTATCACGGATTAGTCAAACTTTAGTGTCAGCCTCCTAGGAGAAACTTCCCCTTAATCCTTTACACAAGCCCTGTACCTTACCATCGCAGTCAGATCATCTTAGTGATGAGATACCACGCTGCTGCTCGACCAATGAGCATCTATACTGGTAGGTTGATTGATGACCCTTTTTTCGGCGCGGTTGAAGTAGTCCATCATATAGCGTAGGGATTAGAACGCGCTAGCTCGCATGTAGGGCGGTTGTGAAAAAAGGTGGAACCGGAGGTGCCGGGATCCATCATACCGCTCACTTTCGCGGTAATCAATCCCCCTAATTCGGAGCAAGGTCGCCAGATGAGGAACTCGTAGACCATTCTAGGAATCTCGATTCGATCACCCAAAGCAAAATTACAGGTGCATTAGTTGGGTTACCAGCGATTAACAGCTGCGATTGAACCTTGTTGGTATGCAACGCAGACAATAGTCCAAGAGGTTCAACCCCATGGTCTTTGTCGCGGTACATCAACTAGTCCCAAACCAGGCCTTAGGGCATACCTGGAAAACCTGATGAGCGCGGAGGTCTGACATCTGAAATTTAACCACAGGCTTGAGTAAAGAAAGGTCATTGTCCCGATGTCGGTCTGGTGAAAGAAGCTAGAAAGACGATCCTGTTTACTTGATAGACAATAACAGCTAGATGTATACATGTCCACGACCTTTGGCGGTATAGAGACCATCCGACCAATTAGGGTGGGCTGTGTAACAGTAACAATGCGGGCGTCACACTACAAGCATCCTTTGGTAGCCAGGGATCTACAGCCACCGACGAGTCCAAGTGGTATCGTCATGCACCTAATAGTCCAATTGTTGCGGCGCATGGATGGTTCTGTGCGGGGACTCTCCGTTTCGATGGAAGGCTGAGGGTCGTTTTGCTCCTGACCGGGGCCAAGTGAATTCCCTCAACAACATGCCATTCTTGAGACTAAGTAGTGCAATCAGAGGATAGGCAGCCCTTGAAGGTACGCCTATGCATGCTGTGACCATCGTTCTGACCTATTAAGACGCGTAATATCCGGGTGGATCCAGGTCAGGTCCGCTGGGGCAGTCGATCTCGGGTGATCAATGTTAAGTGTTGTGTACCCATCTGACACAGGGATCACAATATTTAAGTTCCAGAGGATGTGCTTCTTCTGAGGAGACTGGTTTGTACCTCGGAGTAATCAACCTTTTGAAGTGCGCACGACACCAAACTAGGTTCAGGGCATCAGCTGACCGATTATGCGATGCGGTGGAACGCAGTAAGGTATTCCCTGCCAAGTTTTTGTTACTACTGACTTGCTCGGGATTCCTAGAGTCCTTGGGTGTAGCTCGCGCTAGAAAAAGTCCCCCTAGCCCATGCACCTACTTAGGTAGGGGCTTCGAATGACCGCTCCTGGCCAGGACGCAGGAATTCTGGTAGAAACTTTTTCCCATTTAATTAAGACTCAAGACGGTTACTCTTGCGTAGTGGAGCTGGTTCCGTGCCGGAACACAGGAGCTGTATTCGTGCAAAGCGGGTCTCGTTGACTAACTTTAATTTACTTGTGCCTATATGGAACGATACATATACAGCAGAACTGGCTAACAGTAGTGGGAAAGGGTACTCGGTATGTGTATAAGCAGTCGATATCGACCCCTAGTTGACGTGACATCCGAGCACATTTGCTCGAAATCTCCAGATGTCAAGGATTTAGGTATTGTCACCTAGTGGCGCGTGCAGAGTTCTCATTGCAAATAGGATTTAAGTGATCACTTCAAACGTACCTCCAAAATTTACCACTCATACTCGTAGTCTGGAGGGACCGCTCTTTACCAGCTAAGAAGGTACAGCGCATA
seq00028   CCATTACACGTGTGCGGCCCACGATCCCTATGCGCCTGTAACTGTTTAGTCGCTGCCCAGATTTTGACTTCACAAAGTTATTGCAACCGAGTGCCGACGCAGCGCGCCCGCACCTTCTCTAGGACGTGACACGAATTACCTAAGATGATGGCACTACGTGATAAGCCGCCAAAATTATTCATATAGTAGGAGACGTAGGGGTAGCATACAGTCCCCATATCGGCATGGTCTTCGGGGTTCGAGGTCGAATCTAATATGAGCGGTCACACATGAGACTCCGCAACGACGTAAGATCATATTGTGACATACGCGGCTAAAGAGGCACATCCGGCGGCAACGACGGCGTACCCTTAGTGTCTATGATGCATTTGCGATCTGGGTTCCACTGTGTGACTCTTTTTCACTATCAATCCAGCGCACGGCCCTTGACTATCACGGATTAGTCAAACTTTAGTGTCAGCCTCCTAGGAGAAACTTCCCCTTAATCCTTTACACAAGCCCTGTACCTTACCATCGCAGTCAGATCATCTTAGTGATGAGATACCACGCTGCTGCTCGACCAATGAGCATCTATACTGGTAGGTTGATTGATGACCCTTTTTTCGGCGCGGTTGAAGTAGTCCATCATATAGCGTAGGGATTAGAACGCGCTAGCTCGCATGTAGGGCGGTTGTGAAAAAAGGTGGAACCGGAGGGGCCGGGATCCATCATACCGCTCACTTTCGCGGTAATCAATCCCCCTAATTCGGAGCAAGGTCGCCAGATGAGGAACTCGTAGACCATTCTAGGAATCTCGATTCGATCACCCAAAGCAAAATTACAGGTGCATTAGTTGGGTTACCAGCGATTAACAGCTGCGATTGAACCTTGTTGGTATGCAACGCAGACAATAGTCCAAGAGGTTCAACCCCATGGTCTTTGTCGCGGTACATCAACTAGTCCCAAACCAGGCCTTAGGGCATACCTGGAAAACCTGATGAGCGCGGAGGTCTGACATCTGAAATTTAACCACAGGCTTGAGTAAAGAAAGGTCATTGTCCCGATGTCGGTCTGGTGAAAGAAGCTAGAAAGACGATCCTGTTTACTTGATAGACAATAACAGCTAGATGTATACATGTCCACGACCTTTGGCGGTATAGAGACCATCCGACCAATTAGGGTGGGCTGTGTAACAGTAACAATGCGGGCGTCACACTACAAGCATCCTTTGGTAGCCAGGGATCTACAGCCACCGACGAGTCCAAGTGGTATCGTCATGCACCTAATAGTCCAATTGTTGCGGCGCATGGATGGTTCTGTGCGGGGACTCTCCGTTTCGATGGAAGGCTGAGGGTCGTTTTGCTCCTGACCGGGGCCAAGTGAATTCCCTCAACAACATGCCATTCTTGAGACTAAGTAGTGCAATCAGAGGATAGGCAGCCCTTGAAGGTACGCCTATGCATGCTGTGACCATCGTTCTGACCTATTAAGACGCGTAATATCCGGGTGGATCCAGGTCAGGTCCGCTGGGGCAGTCGATCTCGGGTGATCAATGTTAAGTGTTGTGTACCCATCTGACACAGGGATCACAATATTTAAGTTCCAGAGGATGTGCTTCTTCTGAGGAGACTGGTTTGTACCTCGGAGTAATCAACCTTTTGAAGTGCGCACGACACCAAACTAGGTTCAGGGCATCAGCTGACCGATTATGCGATGCGGTGGAACGCAGTAAGGTATTCCCTGCCAAGTTTTTGTTACTACTGACTTGCTCGGGATTCCTAGAGTCCTTGGGTGTAGCTCGCGCTAGAAAAAGTCCCCCTAGCCCATGCACCTACTTAGGTAGGGGCTTCGAATGACCGCTCCTGGCCAGGACGCAGGAATTCTGGTAGAAACTTTTTCCCATTTAATTAAGACTCAAGACGGTTACTCTTGCGTAGTGGAGCTGGTTCCGTGCCGGAACACAGGAGCTGTATTCGTGCAAAGCGGGTCTCGTTGACTAACTTTAATTTACTTGTGCCTATATGGAACGATACATATACAGCAGAACTGGCTAACAGTAGTGGGAAAGGGTACTCGGTATGTGTATAAGCAGTCGATATCGACCCCTAGTTGACGTGACATCCGAGCACATTTGCTCGAAATCTCCAGATGTCAAGGATTTAGGTATTGTCACCTAGTGGCGCGTGCAGAGTTCTCATTGCAAATAGGATTTAAGTGATCACTTCAAACGTACCTCCAAAATTTACCACTCATACTCGTAGTCTGGAGGGACCGCTCTTTACCAGCTAAGAAGGTACAGCGCATA
seq00029   CCATTACACGTGTGCGGCCCACGATCCCTATGCGCCTGTAACTGTTTAGTCGCTGCCCAGATTTTGACTTCACAAAGTTATTGCAACCGAGTGCCGACGCAGCGCGCCCGCACCTTCTCTAGGACGTGACACGAATTACCTAAGATGATGGCACTACGTGATAAGCCGCCAAAATTATTCATATAGTAGGAGACGTAGGGGTAGCATACAGTCCCCATATCGGCATGGTCTTCGGGGTTCGAGGTCGAATCTAATATGAGCGGTCACACATGAGACTCCGCAACGACGTAAGATCATATTGTGACATACGCGGCTAAAGAGGCACATCCGGCGGCAACGACGGCGTACCCTTAGTGTCTATGATGCATTTGCGATCTGGGTTCCACTGTGTGACTCTTTTTCACTATCAATCCAGCGCACGGCCCTTGACTATCACGGATTAGTCAAACTTTAGTGTCAGCCTCCTAGGAGAAACTTCCCCTTAATCCTTTACACAAGCCCTGTACCTTACCATCGCAGTCAGATCATCTTAGTGATGAGATACCACGCTGCTGCTCGACCAATGAGCATCTATACTGGTAGGTTGATTGATGACCCTTTTTTCGGCGCGGTTGAAGTAGTCCATCATATAGCGTAGGGATTAGAACGCGCTAGCTCGCATGTAGGGCGGTTGTGAAAAAAGGTGGAACCGGAGGGGCCGGGATCCATCATACCGCTCACTTTCGCGGTAATCAATCCCCCTAATTCGGAGCAAGGTCGCCAGATGAGGAACTCGTAGACCATTCTAGGAATCTCGATTCGATCACCCAAAGCAAAATTACAGGTGCATTAGTTGGGTTACCAGCGATTAACAGCTGCGATTGAACCTTGTTGGTAAGCAACGCAGACAATAGTCCAAGAGGTTCAACCCCATGGTCTTTGTCGCGGTACATCAACTAGTCCCAAACCAGGCCTTAGGGCATACCTGGAAAACCTGATGAGCGCGGAGGTCTGACATCTGAAATTTAACCACAGGCTTGAGTAAAGAAAGGTCATTGTCCCGATGTCGGTCTGGTGAAAGAAGCTAGAAAGACGATCCTGTTTACTTGATAGACAATAACAGCTAGATGTATACATGTCCACGACCTTTGGCGGTATAGAGACCATCCGACCAATTAGGGTGGGCTGTGTAACAGTAACAATGCGGGCGTCACACTACAAGCATCCTTTGGTAGCCAGGGATCTACAGCCACCGACGAGTCCAAGTGGTATCGTCATGCACCTAATAGTCCAATTGTTGCGGCGCATGGATGGTTCTGTGCGGGGACTCTCCGTTTCGATGGAAGGCTGAGGGTCGTTTTGCTCCTGACCGGGGCCAAGTGAATTCCCTCAACAACATGCCATTCTTGAGACTAAGTAGTGCAATCAGAGGATAGGCAGCCCTTGAAGGTACGCCTATGCATGCTGTGACCATCGTTCTGACCTATTAAGACGCGTAATATCCGGGTGGATCCAGGTCAGGTCCGCTGGGGCAGTCGATCTCGGGTGATCAATGTTAAGTGTTGTGTACCCATCTGACACAGGGATCACAATATTTAAGTTCCAGAGGATGTGCTTCTTCTGAGGAGACTGGTTTGTACCTCGGAGTAATCAACCTTTTGAAGTGCGCACGACACCAAACTAGGTTCAGGGCATCAGCTGACCGATTATGCTATGCGGTGGAACGCAGTAAGGTATTCCCTGCCAAGTTTTTGTTACTACTGACTTGCTCGGGATTCCTAGAGTCCTTGGGTGTAGCTCGCGCTAGAAAAAGTCCCCCTAGCCCATGCACCTACTTAGGTAGGGGCTTCGAATGACCGCTCCTGGCCAGGACGCAGGAATTCTGGTAGAAACTTTTTCCCATTTAATTAAGACTCAAGACGGTTACTCTTGCGTAGTGGAGCTGGTTCCGTGCCGGAACACAGGAGCTGTATTCGTGCAAAGCGGGTCTCGTTGACTAACTTTAATTTACTTGTGCCTATATGGAACGATACATATACAGCAGAACTGGCTAACAGTAGTGGGAAAGGGTACTCGGTATGTGTATAAGCAGTCGATATCGACCCCTAGTTGACGTGACATCCGAGCACATTTGCTCGAAATCTCCAGATGTCAAGGATTTAGGTATTGTCACCTAGTGGCGCGTGCAGAGTTCTCATTGCAAATAGGATTTAAGTGATCACTTCAAACGTACCTCCAAAATTTACCACTCATACTCGTAGTCTGGAGGGACCGCTCTTTACCAGCTAAGAAGGTACAGCGCATA
seq00030   CCATTACACGTGTGCGGCCCACGATCCCTATGCGCCTGTAACTGTTTAGTCGCTGCCCAGATTTTGACTTCACAAAGTTATTGCAACCGAGTGCCGACGCAGCGCGCCCGCACCTTCTCTAGGACGTGACACGAATTACCTAAGATGATGGCACTACGTGATAAGCCGCCAAAATTATTCATATAGTAGGAGACGTAGGGGTAGCATACAGTCCCCATATCGGCATGGTCTTCGGGGTTCGAGGTCGAATCTAATATGAGCGGTCACACATGAGACTCCGCAACGACGTAAGATCATATTGTGACATACGCGGCTAAAGAGGCACATCCGGCGGCAACGACGGCGTACCCTTAGTGTCTATGATGCATTTGCGATCTGGGTTCCACTGTGTGACTCTTTTTCACTATCAATCCAGCGCACGGCCCTTGACTATCACGGATTAGTCAAACTTTAGTGTCAGCCTCCTAGGAGAAACTTCCCCTTAATCCTTTACACAAGCCCTGTACCTTACCATCGCAGTCAGATCATCTTAGTGATGAGATACCACGCTGCTGCTCGACCAATGAGCATCTATACTGGTAGGTTGATTGATGACCCTTTTTTCGGCGCGGTTGAAGTAGTCCATCATATAGCGTAGGGATTAGAACGCGCTAGCTCGCATGTAGGGCGGTTGTGAAAAAAGGTGGAACCGGAGGGGCCGGGATCCATCATACCGCTCACTTTCGCGGTAATCAATCCCCCTAATTCGGAGCAAGGTCGCCAGATGAGGAACTCGTAGACCATTCTAGGAATCTCGATTCGATCACCCAAAGCAAAATTACAGGTGCATTAGTTGGGTTACCAGCGATTAACAGCTGCGATTGAACCTTGTTGGTATGCAACGCAGACAATAGTCCAAGAGGTTCAACCCCATGGTCTTTGTCGCGGTACATCAACTAGTCCCAAACCAGGCCTTAGGGCATACCTGGAAAACCTGATGAGCGCGGAGGTCTGACATCTGAAATTTAACCACAGGCTTGAGTAAAGAAAGGTCATTGTCCCGATGTCGGTCTGGTGAAAGAAGCTAGAAAGACGATCCTGTTTACTTGATAGACAATAACAGCTAGATGTATACATGTCCACGACCTTTGGCGGTATAGAGACCATCCGACCAATTAGGGTGGGCTGTGTAACAGTAACAATGCGGGCGTCACACTACAAGCATCCTTTGGTAGCCAGGGATCTACAGCCACCGACGAGTCCAAGTGGTATCGTCATGCACCTAATAGTCCAATTGTTGCGGCGCATGGATGGTTCTGTGCGGGGACTCTCCGTTTCGATGGAAGGCTGAGGGTCGTTTTGCTCCTGACCGGGGCCAAGTGAATTCCCTCAACAACATGCCATTCTTGAGACTAAGTAGTGCAATCAGAGGATAGGCAGCCCTTGAAGGTACGCCTATGCATGCTGTGACCATCGTTCTGACCTATTAAGACGCGTAATATCCGGGTGGATCCAGGTCAGGTCCGCTGGGGCAGTCGATCTCGGGTGATCAATGTTAAGTGTTGTGTACCCATCTGACACAGGGATCACAATATTTAAGTTCCAGAGGATGTGCTTCTTCTGAGGAGACTGGTTTGTACCTCGGAGTAATCAACCTTTTGAAGTGCGCACGACACCAAACTAGGTTCAGGGCATCAGCTGACCGATTATGCGATGCGGTGGAACGCAGTAAGGTATTCCCTGCCAAGTTTTTGTTACTACTGACTTGCTCGGGATTCCTAGAGTCCTTGGGTGTAGCTCGCGCTAGAAAAAGTCCCCCTAGCCCATGCACCTACTTAGGTAGGGGCTTCGAATGACCGCTCCTGGCCAGGACGCAGGAATTCTGGTAGAAACTTTTTCCCATTTAATTAAGACTCAAGACGGTTACTCTTGCGTAGTGGAGCTGGTTCCGTGCCGGAACACAGGAGCTGTATTCGTGCAAAGCGGGTCTCGTTGACTAACTTTAATTTACTTGTGCCTATATGGAACGATACATATACAGCAGAACTGGCTAACAGTAGTGGGAAAGGGTACTCGGTATGTGTATAAGCAGTCGATATCGACCCCTAGTTGACGTGACATCCGAGCACATTTGCTCGAAATCTCCAGATGTCAAGGATTTAGGTATTGTCACCTAGTGGCGCGTGCAGAGTTCTCATTGCAAATAGGATTTAAGTGATCACTTCAAACGTACCTCCAAAATTTACCACTCATACTCGTAGTCTGGAGGGACCGCTCTTTACCAGCTAAGAAGGTACAGCGCATA
seq00031   CCATTACACGTGTGCGGCCCACGATCCCTATGCGCCTGTAACTGTTTAGTCGCTGCCCAGATTTTGACTTCACAAAGTTATTGCAACCGAGTGCCGACGCAGCGCGCCCGCACCTTCTCTAGGACGTGACACGAATTACCTAAGATGATGGCACTACGTGATAAGCCGCCAAAATTATTCATATAGTAGGAGACGTAGGGGTAGCATACAGTCCCCATATCGGCATGGTCTTCGGGGTTCGAGGTCGAATCTAATATGAGCGGTCACACATGAGACTCCGCAACGACGTAAGATCATATTGTGACATACGCGGCTAAAGAGGCACATCCGGCGGCAACGACGGCGTACCCTTAGTGTCTATGATGCATTTGCGATCTGGGTTCCACTGTGTGACTCTTTTTCACTATCAATCCAGCGCACGGCCCTTGACTATCACGGATTAGTCAAACTTTAGTGTCAGCCTCCTAGGAGAAACTTCCCCTTAATCCTTTACACAAGCCCTGTACCTTACCATCGCAGTCAGATCATCTTAGTGATGAGATACCACGCTGCTGCTCGACCAATGAGCATCTATACTGGTAGGTTGATTGATGACCCTTTTTTCGGCGCGGTTGAAGTAGTCCATCATATAGCGTAGGGATTAGAACGCGCAAGCTCGCATGTAGGGCGGTTGTGAAAAAAGGTGGAACCGGAGGGGCCGGGATCCATCATACCGCTCACTTTCGCGGTAATCAATCCCCCTAATTCGGAGCAAGGTCGCCAGATGAGGAACTCGTAGACCATTCTAGGAATCTCGATTCGATCACCCAAAGCAAAATTACAGGTGCATTAGTTGGGTTACCAGCGATTAACAGCTGCGATTGAACCTTGTTGGTAAGCAACGCAGACAATAGTCCAAGAGGTTCAACCCCATGGTCTTTGTCGCGGTACATCAACTAGTCCCAAACCAGGCCTTAGGGCATACCTGGAAAACCTGATGAGCGCGGAGGTCTGACATCTGAAATTTAACCACAGGCTTCAGTAAAGAAAGGTCATTGTCCCGATGTCGGTCTGGTGAAAGAAGCTAGAAAGACGATCCTGTTTACTTGATAGACAATAACAGCTAGATGTATACATGTCCACGACCTTTGGCGGTATAGAGACCATCCGACCAATTAGGGTGGGCTGTGTAACAGTAACAATGCGGGCGTCACACTACAAGCATCCTTTGGTAGCCAGGGATCTACAGCCACCGACGAGTCCAAGTGGTATCGTCATGCACCTAATAGTCCAATTGTTGCGGCGCATGGATGGTTCTGTGCGGGGACTCTCCGTTTCGATGGAAGGCTGAGGGTCGTTTTGCTCCTGACCGGGGCCAAGTGAATTCCCTCAACAACATGCCATTCTTGAGACTAAGTAGTGCAATCAGAGGATAGGCAGCCCTTGAAGGTACGCCTATGCATGCTGTGACCATCGTTCTGACCTATTAAGACGCGTAATATCCGGGTGGATCCAGGTCAGGTCCGCTGGGGCAGTCGATCTCGGGTGATCAATGTTAAGTGTTGTGTACCCATCTGACACAGGGATCACAATATTTAAGTTCCAGAGGATGTGCTTCTTCTGAGGAGACTGGTTTGTACCTCGGAGTAATCAACCTTTTGAAGTGCGCACGACACCAAACTAGGTTCAGGGCATCAGCTGACCGATTATGCTATGCGGTGGAACGCAGTAAGGTATTCCCTGCCAAGTTTTTGTTACTACTGACTTGCTCGGGATTCCTAGAGTCCTTGGGTGTAGCTCGCGCTAGAAAAAGTCCCCCTAGCCCATGCACCTACTTAGGTAGGGGCTTCGAATGACCGCTCCTGGCCAGGACGCAGGAATTCTGGTAGAAACTTTTTCCCATTTAATTAAGACTCAAGACGGTTACTCTTGCGTAGTGGAGCTGGTTCCGTGCCGGAACACAGGAGCTGTATTCGTGCAAAGCGGGTCTCGTTGACTAACTTTAATTTACTTGTGCCTATATGGAACGATACATATACAGCAGAACTGGCTAACAGTAGTGGGAAAGGGTACTCGGTATGTGTATAAGCAGTCGATATCGACCCCTAGTTGACGTGACATCCGAGCACATTTGCTCGAAATCTCCAGATGTCAAGGATTTAGGTATTGTCACCTAGTGGCGCGTGCAGAGTTCTCATTGCAAATAGGATTTAAGTGATCACTTCAAACGTACCTCCCAAATTTACCACTCATACTCGTAGTCTGGAGGGACCGCTCTTTACCAGCTAAGAAGGTACAGCGCATA
seq00032   CCATTACACGTGTGCGGCCCACGATCCCTATGCGCCTGTAACTGTTTAGTCGCTGCCCAGATTTTGACTTCACAAAGTTATTGCAACCGAGTGCCGACGCAGCGCGCCCGCACCTTCTCTAGGACGTGACACGAATTACCTAAGATGATGGCACTACGTGATAAGCCGCCAAAATTATTCATATAGTAGGAGACGTAGGGGTAGCATACAGTCCCCATATCGGCATGGTCTTCGGGGTTCGAGGTCGAATCTAATATGAGCGGTCACACATGAGACTCCGCAACGACGTAAGATCATATTGTGACATACGCGGCTAAAGAGGCACATCCGGCGGCAACGACGGCGTACCCTTAGTGTCTATGATGCATTTGCGATCTGGGTTCCACTGTGTGACTCTTTTTCACTATCAATCCAGCGCACGGCCCTTGACTATCACGGATTAGTCAAACTTTAGTGTCAGCCTCCTAGGAGAAACTTCCCCTTAATCCTTTACACAAGCCCTGTACCTTACCATCGCAGTCAGATCATCTTAGTGATGAGATCCCACGCTGCTGCTCGACCAATGAGCATCTATACTGGTAGGTTGATTGATGACCCTTTTTTCGGCGCGGTTGAAGTAGTCCATCATATAGCGTAGGGATTAGAACGCGCTAGCTCGCATGTAGGGCGGTTGTGAAAAAAGGTGGAACCGGAGGGGCCGGGATCCATCATACCGCTCACTTTCGCGGTAATCAATCCCCCTAATTCGGAGCAAGGTCGCCAGATGAGGAACTCGTAGACCATTCTAGGAATCTCGATTCGATCACCCAAAGCAAAATTACAGGTGCATTAGTTGGGTTACCAGCGATTAACAGCTGCGATTGAACCTTGTTGGTATGCAACGCAGACAATAGTCCAAGAGGTTCAACCCCATGGTCTTTGTCGCGGTACATCAACTAGTCCCAAACCAGGCCTTAGGGCATACCTGGAAAACCTGATGAGCGCGGAGGTCTGACATCTGAAATTTAACCACAGGCTTGAGTAAAGAAAGGTCATTGTCCCGATGTCGGTCTGGTGAAAGAAGCTAGAAAGACGATCCTGTTTACTTGATAGACAATAACAGCTAGATGTATACATGTCCACGACCTTTGGCGGTATAGAGACCATCCGACCAATTAGGGTGGGCTGTGTAACAGTAACAATGCGGGCGTCACACTACAAGCATCCTTTGGTAGCCAGGGATCTACAGCCACCGACGAGTCCAAGTGGTATCGTCATGCACCTAATAGTCCAATTGTTGCGGCGCATGGATGGTTCTGTGCGGGGACTCTCCGTTTCGATGGAAGGCTGAGGGTCGTTTTGCTCCTGACCGGGGCCAAGTGAATTCCCTCAACAACATGCCATTCTTGAGACTAAGTAGTGCAATCAGAGGATAGGCAGCCCTTGAAGGTACGCCTATGCATGCTGTGACCATCGTTCTGACCTATTAAGACGCGTAATATCCGGGTGGATCCAGGTCAGGTCCGCTGGGGCAGTCGATCTCGGGTGATCAATGTTAAGTGTTGTGTACCCATCTGACACAGGGATCACAATATTTAAGTTCCAGAGGATGTGCTTCTTCTGAGGAGACTGGTTTGTACCTCGGAGTAATCAACCTTTTGAAGTGCGCACGACACCAAACTAGGTTCAGGGCATCAGCTGACCGATTATGCGATGCGGTGGAACGCAGTAAGGTATTCCCTGCCAAGTTTTTGTTACTACTGACTTGCTCGGGATTCCTAGAGTCCTTGGGTGTAGCTCGCGCTAGAAAAAGTCCCCCTAGCCCATGCACCTACTTAGGTAGGGGCTTCGAATGACCGCTCCTGGCCAGGACGCAGGAATTCTGGTAGAAACTTTTTCCCATTTAATTAAGACTCAAGACGGTTACTCTTGCGTAGTGGAGCTGGTTCCGTGCCGGAACACAGGAGCTGTATTCGTGCAAAGCGGGTCTCGTTGACTAACTTTAATTTACTTGTGCCTATATGGAACGATACATATACAGCAGAACTGGCTAACAGTAGTGGGAAAGGGTATTCGGTATGTGTATAAGCAGTCGATATCGACCCCTAGTTGACGTGACATCCGAGCACATTTGCTCGAAATCTCCAGATGTCAAGGATTTAGGTATTGTCACCTAGTGGGGCGTGCAGAGTTCTCATTGCAAATAGGATTTAAGTGATCACTTCAAACGTACCTCCAAAATTTACCACTCATACTCGTAGTCTGGAGGGACCGCTCTTTACCAGCTAAGAAGGTACAGCGCATA
seq00033   CCATTACACGTGTGCGGCCCACGATCCCTATGCGCCTGTAACTGTTTAGTCGCTGCCCAGATTTTGACTTCACAAAGTTATTGCAACCGAGTGCCGACGCAGCGCGCCCGCACCTTCTCTAGGACGTGACACGAATTACCTAAGATGATGGCACTACGTGATAAGCCGCCAAAATTATTCATATAGTAGGAGACGTAGGGGTAGCATACAGTCCCCATATCGGCATGGTCTTCGGGGTTCGAGGTCGAATCTAATATGAGCGGTCACACATGAGACTCCGCAACGACGTAAGATCATATTGTGACATACGCGGCTAAAGAGGCACATCCGGCGGCAACGACGGCGTACCCTTAGTGTCTATGATGCATTTGCGATCTGGGTTCCACTGTGTGACTCTTTTTCACTATCAATCCAGCGCACGGCCCTTGACTATCACGGATTAGTCAAACTTTAGTGTCAGCCTCCTAGGAGAAACTTCCCCTTAATCCTTTACACAAGCCCTGTACCTTACCATCGCAGTCAGATCATCTTAGTGATGAGATACCACGCTGCTGCTCGACCAATGAGCATCTATACTGGTAGGTTGATTGATGACCCTTTTTTCGGCGCGGTTGAAGTAGTCCATCATATAGCGTAGGGATTAGAACGCGCTAGCTCGCATGTAGGGCGGTTGTGAAAAAAGGTGGAACCGGAGGGGCCGGGATCCATCATACCGCTCACTTTCGCGGTAATCAATCCCCCTAATTCGGAGCAAGGTCGCCAGATGAGGAACTCGTAGACCATTCTAGGAATCTCGATTCGATCACCCAAAGCAAAATTACAGGTGCATTAGTTGGGTTACCAGCGATTAACAGCTGCGATTGAACCTTGTTGGTATGCAACGCAGACAATAGTCCAAGAGGTTCAACCCCATGGTCTTTGTCGCGGTACATCAACTAGTCCCAAACCAGGCCTTAGGGCATACCTGGAAAACCTGATGAGCGCGGAGGTCTGACATCTGAAATTTAACCACAGGCTTGAGTAAAGAAAGGTCATTGTCCCGATGTCGGTCTGGTGAAAGAAGCTAGAAAGACGATCCTGTTTACTTGATAGACAATAACAGCTAGATGTATACATGTCCACGACCTTTGGCGGTATAGAGACCATCCGACCAATTAGGGTGGGCTGTGTAACAGTAACAATGCGGGCGTCACACTACAAGCATCCTTTGGTAGCCAGGGATCTACAGCCACCGACGAGTCCAAGTGGTATCGTCATGCACCTAATAGTCCAATTGTTGCGGCGCATGGATGGTTCTGTGCGGGGACTCTCCGTTTCGATGGAAGGCTGAGGGTCGTTTTGCTCCTGACCGGGGCCAAGTGAATTCCCTCAACAACATGCCATTCTTGAGACTAAGTAGTGCAATCAGAGGATAGGCAGCCCTTGAAGGTACGCCTATGCATGCTGTGACCATCGTTCTGACCTATTAAGACGCGTAATATCCGGGTGGATCCAGGTCAGGTCCGCTGGGGCAGTCGATCTCGGGTGATCAATGTTAAGTGTTGTGTACCCATCTGACACAGGGATCACAATATTTAAGTTCCAGAGGATGTGCTTCTTCTGAGGAGACTGGTTTGTACCTCGGAGTAATCAACCTTTTGAAGTGCGCACGACACCAAACTAGGTTCAGGGCATCAGCTGACCGATTATGCGATGCGGTGGAACGCAGTAAGGTATTCCCTGCCAAGTTTTTGTTACTACTGACTTGCTCGGGATTCCTAGAGTCCTTGGGTGTAGCTCGCGCTAGAAAAAGTCCCCCTAGCCCATGCACCTACTTAGGTAGGGGCTTCGAATGACCGCTCCTGGCCAGGACGCAGGAATTCTGGTAGAAACTTTTTCCCATTTAATTAAGACTCAAGACGGTTACTCTTGCGTAGTGGAGCTGGTTCCGTGCCGGAACACAGGAGCTGTATTCGTGCAAAGCGGGTCTCGTTGACTAACTTTAATTTACTTGTGCCTATATGGAACGATACATATACAGCAGAACTGGCTAACAGTAGTGGGAAAGGGTACTCGGTATGTGTATAAGCAGTCGATATCGACCCCTAGTTGACGTGACATCCGAGCACATTTGCTCGAAATCTCCAGATGTCAAGGATTTAGGTATTGTCACCTAGTGGCGCGTGCAGAGTTCTCATTGCAAATAGGATTTAAGTGATCACTTCAAACGTACCTCCAAAATTTACCACTCATACTCGTAGTCTGGAGGGACCGCTCTTTACCAGCTAAGAAGGTACAGCGCATA
