# Supplementary material for: How Good Are Indirect Tests at Detecting Recombination in Human mtDNA?
Source: G3 (Bethesda). 2013 Jul 1;3(7):1095–104. doi: 10.1534/g3.113.006510 (PMC3704238; doi:10.1534/g3.113.006510)
Supplement: Supporting Information [file supp_g3.113.006510_FileS2.gz › SequenceData/mtDNA_ratehet&popgrowth/0/3rdbase/Infiles/0_58-new.txt]

33 2284
seq00001   TAATTCAAATAAGATGTGTACAATTTGGGCCCGGCTTTCTTGCGCGTTACCAGACGGGCAACTGTGTAGGGCGCAGCCGATCAGATAAGACTGACACTCGGACAACCGTATACTAGGGCATTTATATCATTCCTTTTGCTAAGCAGGTAGCGTTACACGCGTTACCGACCACGTACCATGCATACCCGTGTCACCAATCTCATAGTCGCCGGGTTAGCGGATCGGTCCAGGAAGCACCTGCAGTGTCCACGATTAATTTGTCGGATATCACGGGCAGCAATTTATATGATATCTCGCCGCTAGCTAGTTCCCGTTAACGCCTAGCTCCAACTTCGAATTAGCTGAGTTCATCCCATGCCCTGGTACAATGCCGGTAAACCTACTCTTGCCCACGATTACCTCGGAGACCACCGTAGAGAAGGGTTCCAGTGGTTGGGCCAGTGTAAGCGGAGGGAGGCTCTGTTCAAGGTCGTTTGGAAGCAAGACGCATTCGTCCCCTAACCTTTCTAAAACAATGGCGGCAGGTAGCCAGTCCGCTTTGGCTCAAGAGCGTAATGGCTGTTATAGGGGCCAACACCGCACGCGTCTCTCCAGGATCGGGGATGGCGCTGTCTTCACACGTCGTACTGGACTAAGGTTCCTCTTTCAGACATCGTCACTTTTGGATAGGATGCCATACCTGGAAAGCACCATTTCGATGGGTGACTCCCCTATTGCCTTTTGTGTGGGCCATGTCAAACTAAATTAAGATGGTTTTCCAATCCTGGTATTGCTAGGAACCCCTGCCCATTAATAATCTACTGACAATTGGACGGCTTATCAAACGGTCATAACGCCCTTAGTGTTATTTGAAAATGGGGCGCCCCAGCTTAGTCCGTCCTCAGGGGTGCCGTCGATCCCCCTACGTAGGGGGACACCCCAAATCTGAGTCTTAAAATCCGCGCCTTTATAAACACTGTGTGAACTCAACTATATCTTTGGACGAAGAAGGACCATCGAATTGTTCGGGCGTGTGAGACTGTGGTCACCTCGAGGGGGTCATCCGATATTCAATAATACCTGTATCAATACCCCATCCCGACCTAGACGACTTCTGTGCCGTGATCTGATATTGCAATCCTGTAGTGAATTCCAGCACGATGAGCCCTTGAGCGCAGTGGACAGGTGCTGTGCAGCGACGGGCATTTCCAAGCACCTACCCCGGAATATCTAGGCCATAACATAATGTGCACCATACCTGCTCGGGGCATATCCGGTATAAGGAGACCTCGCGGAGTGCGGTAACTATAGTGAACCTCGTTGGGGCTGACTTACCAGAACTCATTAATCTGCCCGAATCGTACGCGTGGAGCATTCACGTTCAATCATCTGTTGGAAGCAAACCGGGTATCGTGTTGTAGCCGTCTGAGAACTACCTCCTAAGTAATAGTTCTAGCTACTAGTAGGCTTGTACTATTAGGGCCAGCCTTGAAGAGCCAGAAGCGGATCGCTATGTGCTCATATCGGGGGTGACGTCCAAGGCTTCTGTACAAAGCACACGAAGCCCCGTGCTCGGGCGCTCAGTTGATTCAGCGAAAGTCGGCCGTTAGCCCAGCCGTACAGGCACCAATGTCTCGGCGGAACTGTTGCGGCCGAGGCTCAACGGTAGTGAATCCAATACTTACGGGAGCGGCAAAATGTCCAATACGTCCCTACCCTTCGAATCTGTGCGCACATGGAGGTGAGGGAGTGTGGGTTGAAGGGTGAGGTCTCTCGCACCTAGGCGCCCGGACACCTTATGCTCAGATCCGACTGCGGGCGCGGCGGAAACATACAACTCCCGCTCGTACGGGTATCGATTTTTTTTCGCAACGTGACCTTACATCGGGAAACTCTATCCTCAGCATCATTAGCTTAACCGCCGACCATATTCACATCGGCTTGCATCCTCTGCACCAAAGAGTCGACAGAGCCCAAGGGTATTGGGAGCCCACTCGCCTGATTCGCTCCCTGTAGGGGGCCGCGGGTCTTATTGAACGACTTTTCTCACTTCGAGATCTAGGAGCGTTAGTCCCACCGTTATTGCGTGTAGTACAGGTCGGGCATCGTGGTTTATGTGCGACAAGGAGACGTTCTACTGGGACCTTCCAGGCGTAGCCGCTTGAACTGTAATTGGGATTCCGATAGACGTAGTACGGCAATCTATGTAATGTAATAGTAAAGAAAGATTCGTCACTCACACTAACTAGCCCACAACAGGGATGTCATTTAGGTACGGTGAGCAGTGGTCCATTCTCACTGGAGT
seq00002   TAATTCAAATAAGATGTGTACAATTTGGGCCCGGCTTTCTTGCGCGTTACCAGACGGGCAACTGTGTAGGGCGCAGCCGATCAGATAAGACTGACACTCGGACAACCGTATACTAGGGCATTTATATCATTCCTTTTGCTAAGCAGGTAGCGTTACACGCGTTACCGACCACGTACCATGCATACCCGTGTCACCAATCTCATAGTCGCCGGGTTAGCGGATCGGTCCAGGAAGCACCTGCAGTGTCCACGATTAATTTGTCGGATATCACGGGCAGCAATTTATATGATATCTCGCCGCTAGCTAGTTCCCGTTAACGCCTAGCTCCAACTTCGAATTAGCTGAGTTCATCCCATGCCCTGGTACAATGCCGGTAAACCTACTCTTGCCCACGATTACCTCGGAGACCACCGTAGAGAAGGGTTCCAGTGGTTGGGCCAGTGTAAGCGGAGGGAGGCTCTGTTCAAGGTCGTTTGGAAGCAAGACGCATTCGTCCCCTAACCTTTCTAAAACAATGGCGGCAGGTAGCCAGTCCGCTTTGGCTCAAGAGCGTAATGGCTGTTATAGGGGCCAACACCGCACGCGTCTCTCCAGGATCGGGGATGGCGCTGTCTTCACACGTCGTACTGGACTAAGGTTCCTCTTTCAGACATCGTCACTTTTGGATAGGATGCCATACCTGGAAAGCACCATTTCGATGGGTGACTCCCCTATTGCCTTTTGTGTGGGCCATGTCAAACTAAATTAAGATGGTTTTCCAATCCTGGTATTGCTAGGAACCCCTGCCCATTAATAATCTACTGACAATTGGACGGCTTATCAAACGGTCATAACGCCCTTAGTGTTATTTGAAAATGGGGCGCCCCAGCTTAGTCCGTCCTCAGGGGTGCCGTCGATCCCCCTACGTAGGGGGACACCCCAAATCTGAGTCTTAAAATCCGCGCCTTTATAAACACTGTGTGAACTCAACTATATCTTTGGACGATGAAGGACCATCGAATTGTTCGGGCGTGTGAGACTGTGGTCACCTCGAGGGGGTCATCCGATATTCAATAATACCTGTATCAATACCCCATCCCGACCTAGACGACTTCTGTGCCGTGATCTGATATTGCAATCCTGTAGTGAATTCCAGCACGATGAGCCCTTGAGCGCAGTGGACAGGTGCTGTGCAGCGACGGGCATTTCCAAGCACCTACCCCGGAATATCTAGGCCATAACATAATGTGCACCATACCTGCTCGGGGCATATCCGGTATAAGGAGACCTCGCGGAGTGCGGTAACTATAGTGAACCTCGTTGGGGCTGACTTACCAGAACTCATTAATCTGCCCGAATCGTACGCGTGGAGCATTCACGTTCAATCATCTGTTGGAAGCAAACCGGGTATCGTGTTGTAGCCGTCTGAGAACTACCTCCTAAGTAATAGTTCTAGCTACTAGTAGGCTTGTACTATTAGGGCCAGCCTTGAAGAGCCAGAAGCGGATCGCTATGTGCTCATATCGGGGGTGACGTCCAAGGCTTCTGTACAAAGCACACGAAGCCCCGTGCTCGGGCGCTCAGTTGATTCAGCGAAAGTCGGCCGTTAGCCCAGCCGTACAGGCACCAATGTCTCGGCGGAACTGTTGCGGCCGAGGCTCAACGGTAGTGAATCCAATACTTACGGGAGCGGCAAAATGTCCAATACGTCCCTACCCTTCGAATCTGTGCGCACATGGAGGTGAGGGAGTGTGGGTTGAAGGGTGAGGTCTCTCGCACCTAGGCGCCCGGACACCTTATGCTCAGATCCGACTGCGGGCGCGGCGGAAACATACAACTCCCGCTCGTACGGGTATCGATTTTTTTTCGCAACGTGACCTTACATCGGGAAACTCTATCCTCAGCATCATTAGCTTAACCGCCGACCATATTCACATCGGCTTGCATCCTCTGCACCAAAGAGTCGACAGAGCCCAAGGGTATTGGGAGCCCACTCGCCTGATTCGCTCCCTGTAGGGGGCCGCGGGTCTTATTGAACGACTTTTCTCACTTCGAGATCTAGGAGCGTTAGTCCCACCGTTATTGCGTGTAGTACAGGTCGGGCATCGTGGTTTATGTGCGACAAGGAGACGTTCTACTGGGACCTTCCAGGCGTAGCCGCTTGAACTGTAATTGGGATTCCGATAGACGTAGTACGGCAATCTATGTAAAGTAATAGTAAAGAAAGATTCGTCACTCACACTAACTAGCCCACAACAGGGATGTCATTTAGGTACGGTGAGCAGTGGTCCATTCTCACTGGAGT
seq00003   TAATTCAAATAAGATGTGTACAATTTGGGCCCGGCTTTCTTGCGCGTTACCAGACGGGCAACTGTGTAGGGCGCAGCCGATCAGATAAGACTGACACTCGGACAACCGTATACTAGGGCATTTATATCATTCCTTTTGCTAAGCAGGTAGCGTTACACGCGTTACCGACCACGTACCATGCATACCCGTGTCACCAATCTCATAGTCGCCGGGTTAGCGGATCGGTCCAGGAAGCACCTGCAGTGTCCACGATTAATTTGTCGGATATCACGGGCAGCAATTTATATGATATCTCGCCGCTAGCTAGTTCCCGTTAACGCCTAGCTCCAACTTCGAATTAGCTGAGTTCATCCCATGCCCTGGTACAATGCCGGTAAACCTACTCTTGCCCACGATTACCTCGGAGACCACCGTAGAGAAGGGTTCCAGTGGTTGGGCCAGTGTAAGCGGAGGGAGGCTCTGTTCAAGGTCGTTTGGAAGCAAGACGCATTCGTCCCCTAACCTTTCTAAAACAATGGCGGCAGGTAGCCAGTCCGCTTTGGCTCAAGAGCGTAATGGCTGTTATAGGGGCCAACACCGCACGCGTCTCTCCAGGATCGGGGATGGCGCTGTCTTCACACGTCGTACTGGACTAAGGTTCCTCTTTCAGACATCGTCACTTTTGGATAGGATGCCATACCTGGAAAGCACCATTTCGATGGGTGACTCCCCTATTGCCTTTTGTGTGGGCCATGTCAAACTAAATTAAGATGGTTTTCCAATCCTGGTATTGCTAGGAACCCCTGCCCATTAATAATCTACTGACAATTGGACGGCTTATCAAACGGTCATAACGCCCTTAGTGTTATTTGAAAATGGGGCGCCCCAGCTTAGTCCGTCCTCAGGGGTGCCGTCGATCCCCCTACGTAGGGGGACACCCCAAATCTGAGTCTTAAAATCCGCGCCTTTATAAACACTGTGTGAACTCAACTATATCTTTGGACGATGAAGGACCATCGAATTGTTCGGGCGTGTGAGACTGTGGTCACCTCGAGGGGGTCATCCGATATTCAATAATACCTGTATCAATACCCCATCCCGACCTAGACGACTTCTGTGCCGTGATCTGATATTGCAATCCTGTAGTGAATTCCAGCACGATGAGCCCTTGAGCGCAGTGGACAGGTGCTGTGCAGCGACGGGCATTTCCAAGCACCTACCCCGGAATATCTAGGCCATAACATAATGTGCACCATACCTGCTCGGGGCATATCCGGTATAAGGAGACCTCGCGGAGTGCGGTAACTATAGTGAACCTCGTTGGGGCTGACTTACCAGAACTCATTAATCTGCCCGAATCGTACGCGTGGAGCATTCACGTTCAATCATCTGTTGGAAGCAAACCGGGTATCGTGTTGTAGCCGTCTGAGAACTACCTCCTAAGTAATAGTTCTAGCTACTAGTAGGCTTGTACTATTAGGGCCAGCCTTGAAGAGCCAGAAGCGGATCGCTATGTGCTCATATCGGGGGTGACGTCCAAGGCTTCTGTACAAAGCACACGAAGCCCCGTGCTCGGGCGCTCAGTTGATTCAGCGAAAGTCGGCCGTTAGCCCAGCCGTACATGCACCAATGTCTCGGCGGAACTGTTGCGGCCGAGGCTCAACGGTAGTGAATCCAATACTTACGGGAGCGGCAAAATGTCCAATACGTCCCTACCCTTCGAATCTGTGCGCACATGGAGGTGAGGGAGTGTGGGTTGAAGGGTGAGGTCTCTCGCACCTAGGCGCCCGGACACCTTATGCTCAGATCCGACTGCGGGCGCGGCGGAAACATACAACTCCCGCTCGTACGGGTATCGATTTTTTTTCGCAACGTGACCTTACATCGGGAAACTCTATCCTCAGCATCATTAGCTTAACCGCCGACCATATTCACATCGGCTTGCATCCTCTGCACCAAAGAGTCGACAGAGCCCAAGGGTATTGGGAGCCCACTCGCCTGATTCGCTCCCTGTAGGGGGCCGCGGGTCTTATTGAACGACTTTTCTCACTTCGAGATCTAGGAGCGTTAGTCCCACCGTTATTGCGTGTAGTACAGGTCGGGCATCGTGGTTTATGTGCGACAAGGAGACGTTCTACTGGGACCTTCCAGGCGTAGCCGCTTGAACTGTAATTGGGATTCCGATAGACGTAGTACGGCAATCTATGTAAAGTAATAGTAAAGAAAGATTCGTCACTCACACTAACTAGCCCACAACAGGGATGTCATTTAGGTACGGTGAGCAGTGGTCCATTCTCACTGGAGT
seq00004   TAATTCAAATAAGATGTGTACAATTTGGGCCCGGCTTTCTTGCGCGTTACCAGACGGGCAACTGTGTAGGGCGCAGCCGATCAGATAAGACTGACACTCGGACAACCGTATACTAGGGCATTTATATCATTCCTTTTGCTAAGCAGGTAGCGTTACACGCGTTACCGACCACGTACCATGCATACCCGTGTCACCAATCTCATAGTCGCCGGGTTAGCGGATCGGTCCAGGAAGCACCTGCAGTGTCCACGATTAATTTGTCGGATATCACGGGCAGCAATTTATATGATATCTCGCCGCTAGCTAGTTCCCGTTAACGCCTAGCTCCAACTTCGAATTAGCTGAGTTCATCCCATGCCCTGGTACAATGCCGGTAAACCTACTCTTGCCCACGATTACCTCGGAGACCACCGTAGAGAAGGGTTCCAGTGGTTGGGCCAGTGTAAGCGGAGGGAGGCTCTGTTCAAGGTCGTTTGGAAGCAAGACGCATTCGTCCCCTAACCTTTCTAAAACAATGGCGGCAGGTAGCCAGTCCGCTTTGGCTCAAGAGCGTAATGGCTGTTATAGGGGCCAACACCGCACGCGTCTCTCCAGGATCGGGGATGGCGCTGTCTTCACACGTCGTACTGGACTAAGGTTCCTCTTTCAGACATCGTCACTTTTGGATAGGATGCCATACCTGGAAAGCACCATTTCGATGGGTGACTCCCCTATTGCCTTTTGTGTGGGCCATGTCAAACTAAATTAAGATGGTTTTCCAATCCTGGTATTGCTAGGAACCCCTGCCCATTAATAATCTACTGACAATTGGACGGCTTATCAAACGGTCATAACGCCCTTAGTGTTATTTGAAAATGGGGCGCCCCAGCTTAGTCCGTCCTCAGGGGTGCCGTCGATCCCCCTACGTAGGGGGACACCCCAAATCTGAGTCTTAAAATCCGCGCCTTTATAAACACTGTGTGAACTCAACTATATCTTTGGACGAAGAAGGACCATCGAATTGTTCGGGCGTGTGAGACTGTGGTCACCTCGAGGGGGTCATCCGATATTCAATAATACCTGTATCAATACCCCATCCCGACCTAGACGACTTCTGTGCCGTGATCTGATATTGCAATCCTGTAGTGAATTCCAGCACGATGAGCCCTTGAGCGCAGTGGACAGGTGCTGTGCAGCGACGGGCATTTCCAAGCACCTACCCCGGAATATCTAGGCCATAACATAATGTGCACCATACCTGCTCGGGGCATATCCGGTATAAGGAGACCTCGCGGAGTGCGGTAACTATAGTGAACCTCGTTGGGGCTGACTTACCAGAACTCATTAATCTGCCCGAATCGTACGCGTGGAGCATTCACGTTCAATCATCTGTTGGAAGCAAACCGGGTATCGTGTTGTAGCCGTCTGAGAACTACCTCCTAAGTAATAGTTCTAGCTACTAGTAGGCTTGTACTATTAGGGCCAGCCTTGAAGAGCCAGAAGCGGATCGCTATGTGCTCATATCGGGGGTGACGTCCAAGGCTTCTGTACAAAGCACACGAAGCCCCGTGCTCGGGCGCTCAGTTGATTCAGCGAAAGTCGGCCGTTAGCCCAGCCGTACAGGCACCAATGTCTCGGCGGAACTGTTGCGGCCGAGGCTCAACGGTAGTGAATCCAATACTTACGGGAGCGGCAAAATGTCCAATACGTCCCTACCCTTCGAATCTGTGCGCACATGGAGGTGAGGGAGTGTGGGTTGAAGGGTGAGGTCTCTCGCACCTAGGCGCCCGGACACCTTATGCTCAGATCCGACTGCGGGCGCGGCGGAAACATACAACTCCCGCTCGTACGGGTATCGATTTTTTTTCGCAACGTGACCTTACATCGGGAAACTCTATCCTCAGCATCATTAGCTTAACCGCCGACCATATTCACATCGGCTTGCATCCTCTGCACCAAAGAGTCGACAGAGCCCAAGGGTATTGGGAGCCCACTCGCCTGATTCGCTCCCTGTAGGGGGCCGCGGGTCTTATTGAACGACTTTTCTCACTTCGAGATCTAGGAGCGTTAGTCCCACCGTTATTGCGTGTAGTACAGGTCGGGCATCGTGGTTTATGTGCGACAAGGAGACGTTCTACTGGGACCTTCCAGGCGTAGCCGCTTGAACTGTAATTGGGATTCCGATAGACGTAGTACGGCAATCTATGTAATGTAATAGTAAAGAAAGATTCGTCACTCACACTAACTAGCCCACAACAGGGATGTCATTTAGGTACGGTGAGCAGTGGTCCATTCTCACTGGAGT
seq00005   TAATTCAAATAAGATGTGTACAATTTGGGCCCGGCTTTCTTGCGCGTTACCAGACGGGCAACTGTGTAGGGCGCAGCCGATCAGATAAGACTGACACTCGGACAACCGTATACTAGGGCATTTATATCATTCCTTTTGCTAAGCAGGTAGCGTTACACGCGTTACCGACCACGTACCATGCATACCCGTGTCACCAATCTCATAGTCGCCGGGTTAGCGGATCGGTCCAGGAAGCACCTGCCGTGTCCACGATTAATTTGTCGGATATCACGGGCAGCAATTTATATGATATCTCGCCGCTAGCTAGTTCCCGTTAACGCCTAGCTCCAACTTCGAATTAGCTGAGTTCATCCCATGCCCTGGTACAATGCCGGTAAACCTACTCTTGCCCACGATTACCTCGGAGACCACCGTAGAGAAGGGTTCCAGTGGTTGGGCCAGTGTAAGCCGAGGGAGGCTCTGTTCAAGGTCGTTTGGAAGCAAGACGCATTCGTCCCCTAACCTTTCTAAAACAATGGCGGCAGGTAGCCAGTCCGCTTTGGCTCAAGAGCGTAATGGCTGTTATAGGGGCCAACACCGCACGCGTCTCTCCAGGATCGGGGATGGCGCTGTCTTCACACGTCGTACTGGACTAAGGTTCCTCTTTCAGACATCGTCACTTTTGGATAGGATGCCATACCTGGAAAGCACCATTTCGATGGGTGACTCCCCTATTGCCTTTTGTGTGGGCCATGTCAAACTAAATTAAGATGGTTTTCCAATCCTGGTATTGCTAGGAACCCCTGCCCATTAATAATCTACTGACAATTGGACGGCTTATCAAACGGTCATAACGCCCTTAGTGTTATTTGAAAATGGGGCGCCCCAGCTTAGTCCGTCCTCAGGGGTGCCGTCGATCCCCCTACGTAGGGGGACACCCCAAATCTGAGTCTTAAAATCCGCGCCTTTATAAACACTGTGTGAACTCAACTATATCTTTGGACGAAGAAGGACCATCGAATTGTTCGGGCGTGTGAGACTGTGGTCACCTCGAGGGGGTCATCCGATATTCAATAATACCTGTATCAATACCCCATCCCGACCTAGACGACTTCTGTGCCGTGATCTGATATTGCAATCCTGTAGTGAATTCCAGCACGATGAGCCCTTGAGCGCAGTGGACAGGTGCTGTGCAGCGACGGGCATTTCCAAGCACCTACCCCGGAATATCTAGGCCATAACATAATGTGCACCATACCTGCTCGGGGCATATCCGGTATAAGGAGACCTCGCGGAGTGCGGTAACTATAGTGAACCTCGTTGGGGCTGACTTACCAGAACTCATTAATCTGCCCGAATCGTACGCGTGGAGCATTCACGTTCAATCATCTGTTGGAAGCAAACCGGGTATCGTGTTGTAGCCGTCTGAGAACTACCTCCTAAGTAATAGTTCTAGCTACTAGTAGGCTTGTACTATTAGGGCCAGCCTTGAAGAGCCAGAAGCGGATCGCTATGTGCTCATATCGGGGGTGACGTCCAAGGCTTCTGTACAAAGCACACGAAGCCCCGTGCTCGGGCGCTCAGTTGATTCAGCGAAAGTCGGCCGTTAGCCCAGCCGTACAGGCACCAATGTCTCGGCGGAACTGTTGCGGCCGAGGCTCAACGGTAGTGAATCCAATACTTACGGGAGCGGCAAAATGTCCAATACGTCCCTACCCTTCGAATCTGTGCGCACATGGAGGTGAGGGAGTGTGGGTTGAAGGGTGAGGTCTCTCGCACCTAGGCGCCCGGACACCTTATGCTCAGATCCGACTGCGGGCGCGGCGGAAACATACAACTCCCGCTCGTACGGGTATCGATTTTTTTTCGCAACGTGACCTTACATCGGGAAACTCTATCCTCAGCATCATTAGCTTAACCGCCGACCATATTCACATCGGCTTGCATCCTCTGCACCAAAGAGTCGACAGAGCCCAAGGGTATTGGGAGCCCACTCGCCTGATTCGCTCCCTGTAGGGGGCCGCGGGTCTTATTGAACGACTTTTCTCACTTCGAGATCTAGGAGCGTTAGTCCCACCGTTATTGCGTGTAGTACAGGTCGGGCATCGTGGTTTATGTGCGACAAGGAGACGTTCTACTGGGACCTTCCAGGCGTAGCCGCTTGAACTGTAATTGGGATTCCGATAGACGTAGTACGGCAATCTATGTAATGTAATAGTAAAGAAAGATTCGTCACTCACACTAACTAGCCCACAACAGGGATGTCATTTAGGTACGGTGAGCAGTGGTCCATTCTCACTGGAGT
seq00006   TAATTCAAATAAGATGTGTACAATTTGGGCCCGGCTTTCTTGCGCGTTACCAGACGGGCAACTGTGTAGGGCGCAGCCGATCAGATAAGACTGACACTCGGACAACCGTATACTAGGGCATTTATATCATTCCTTTTGCTAAGCAGGTAGCGTTACACGCGTTACCGACCACGTACCATGCATACCCGTGTCACCAATCTCATAGTCGCCGGGTTAGCGGATCGGTCCAGGAAGCACCTGCCGTGTCCACGATTAATTTGTCGGATATCACGGGCAGCAATTTATATGATATCTCGCCGCTAGCTAGTTCCCGTTAACGCCTAGCTCCAACTTCGAATTAGCTGAGTTCATCCCATGCCCTGGTACAATGCCGGTAAACCTACTCTTGCCCACGATTACCTCGGAGACCACCGTAGAGAAGGGTTCCAGTGGTTGGGCCAGTGTAAGCGGAGGGAGGCTCTGTTCAAGGTCGTTTGGAAGCAAGACGCATTCGTCCCCTAACCTTTCTAAAACAATGGCGGCAGGTAGCCAGTCCGCTTTGGCTCAAGAGCGTAATGGCTGTTATAGGGGCCAACACCGCACGCGTCTCTCCAGGATCGGGGATGGCGCTGTCTTCACACGTCGTACTGGACTAAGGTTCCTCTTTCAGACATCGTCACTTTTGGATAGGATGCCATACCTGGAAAGCACCATTTCGATGGGTGACTCCCCTATTGCCTTTTGTGTGGGCCATGTCAAACTAAATTAAGATGGTTTTCCAATCCTGGTATTGCTAGGAACCCCTGCCCATTAATAATCTACTGACAATTGGACGGCTTATCAAACGGTCATAACGCCCTTAGTGTTATTTGAAAATGGGGCGCCCCAGCTTAGTCCGTCCTCAGGGGTGCCGTCGATCCCCCTACGTAGGGGGACACCCCAAATCTGAGTCTTAAAATCCGCGCCTTTATAAACACTGTGTGAACTCAACTATATCTTTGGACGAAGAAGGACCATCGAATTGTTCGGGCGTGTGAGACTGTGGTCACCTCGAGGGGGTCATCCGATATTCAATAATACCTGTATCAATACCCCATCCCGACCTAGACGACTTCTGTGCCGTGATCTGATATTGCAATCCTGTAGTGAATTCCAGCACGATGAGCCCTTGAGCGCAGTGGACAGGTGCTGTGCAGCGACGGGCATTTCCAAGCACCTACCCCGGAATATCTAGGCCATAACATAATGTGCACCATACCTGCTCGGGGCATATCCGGTATAAGGAGACCTCGCGGAGTGCGGTAACTATAGTGAACCTCGTTGGGGCTGACTTACCAGAACTCATTAATCTGCCCGAATCGTACGCGTGGAGCATTCACGTTCAATCATCTGTTGGAAGCAAACCGGGTATCGTGTTGTAGCCGTCTGAGAACTACCTCCTAAGTAATAGTTCTAGCTACTAGTAGGCTTGTACTATTAGGGCCAGCCTTGAAGAGCCAGAAGCGGATCGCTATGTGCTCATATCGGGGGTGACGTCCAAGGCTTCTGTACAAAGCACACGAAGCCCCGTGCTCGGGCGCTCAGTTGATTCAGCGAAAGTCGGCCGTTAGCCCAGCCGTACAGGCACCAATGTCTCGGCGGAACTGTTGCGGCCGAGGCTCAACGGTAGTGAATCCAATACTTACGGGAGCGGCAAAATGTCCAATACGTCCCTACCCTTCGAATCTGTGCGCACATGGAGGTGAGGGAGTGTGGGTTGAAGGGTGAGGTCTCTCGCACCTAGGCGCCCGGACACCTTATGCTCAGATCCGACTGCGGGCGCGGCGGAAACATACAACTCCCGCTCGTACGGGTATCGATTTTTTTTCGCAACGTGACCTTACATCGGGAAACTCTATCCTCAGCATCATTAGCTTAACCGCCGACCATATTCACATCGGCTTGCATCCTCTGCACCAAAGAGTCGACAGAGCCCAAGGGTATTGGGAGCCCACTCGCCTGATTCGCTCCCTGTAGGGGGCCGCGGGTCTTATTGAACGACTTTTCTCACTTCGAGATCTAGGAGCGTTAGTCCCACCGTTATTGCGTGTAGTACAGGTCGGGCATCGTGGTTTATGTGCGACAAGGAGACGTTCTACTGGGACCTTCCAGGCGTAGCCGCTTGAACTGTAATTGGGATTCCGATAGACGTAGTACGGCAATCTATGTAATGTAATAGTAAAGAAAGATTCGTCACTCACACTAACTAGCCCACAACAGGGATGTCATTTAGGTACGGTGAGCAGTGGTCCATTCTCACTGGAGT
seq00007   TAATTCAAATAAGATGTGTACAATTTGGGCCCGGCTTTCTTGCGCGTTACCAGACGGGCAACTGTGTAGGGCGCAGCCGATCAGATAAGACTGACACTCGGACAACCGTATACTAGGGCATTTATATCATTCCTTTTGCTAAGCAGGTAGCGTTACACGCGTTACCGACCACGTACCATGCATACCCGTGTCACCAATCTCATAGTCGCCGGGTTAGCGGATCGGTCCAGGAAGCACCTGCAGTGTCCACGATTAATTTGTCGGATATCACGGGCAGCAATTTATATGATATCTCGCCGCTAGCTAGTTCCCGTTAACGCCTAGCTCCAACTTCGAATTAGCTGAGTTCATCCCATGCCCTGGTACAATGCCGGTAAACCTACTCTTGCCCACGATTACCTCGGAGACCACCGTAGAGAAGGGTTCCAGTGGTTGGGCCAGTGTAAGCGGAGGGAGGCTCTGTTCAAGGTCGTTTGGAAGCAAGACGCATTCGTCCCCTAACCTTTCTAAAACAATGGCGGCAGGTAGCCAGTCCGCTTTGGCTCAAGAGCGTAATGGCTGTTATAGGGGCCAACACCGCACGCGTCTCTCCAGGATCGGGGATGGCGCTGTCTTCACACGTCGTACTGGACTAAGGTTCCTCTTTCAGACATCGTCACTTTTGGATAGGATGCCATACCTGGAAAGCACCATTTCGATGGGTGACTCCCCTATTGCCTTTTGTGTGGGCCATGTCAAACTAAATTAAGATGGTTTTCCAATCCTGGTATTGCTAGGAACCCCTGCCCATTAATAATCTACTGACAATTGGACGGCTTATCAAACGGTCATAACGCCCTTAGTGTTATTTGAAAATGGGGCGCCCCAGCTTAGTCCGTCCTCAGGGGTGCCGTCGATCCCCCTACGTAGGGGGACACCCCAAATCTGAGTCTTAAAATCCGCGCCTTTATAAACACTGTGTGAACTCAACTATATCTTTGGACGAAGAAGGACCATCGAATTGTTCGGGCGTGTGAGACTGTGGTCACCTCGAGGGGGTCATCCGATATTCAATAATACCTGTATCAATACCCCATCCCGACCTAGACGACTTCTGTGCCGTGATCTGATATTGCAATCCTGTAGTGAATTCCAGCACGATGAGCCCTTGAGCGCAGTGGACAGGTGCTGTGCAGCGACGGGCATTTCCAAGCACCTACCCCGGAATATCTAGGCCATAACATAATGTGCACCATACCTGCTCGGGGCATATCCGGTATAAGGAGACCTCGCGGAGTGCGGTAACTATAGTGAACCTCGTTGGGGCTGACTTACCAGAACTCATTAATCTGCCCGAATCGTACGCGTGGAGCATTCACGTTCAATCATCTGTTGGAAGCAAACCGGGTATCGTGTTGTAGCCGTCTGAGAACTACCTCCTAAGTAATAGTTCTAGCTACTAGTAGGCTTGTACTATTAGGGCCAGCCTTGAAGAGCCAGAAGCGGATCGCTATGTGCTCATATCGGGGGTGACGTCCAAGGCTTCTGTACAAAGCACACGAAGCCCCGTGCTCGGGCGCTCAGTTGATTCAGCGAAAGTCGGCCGTTAGCCCAGCCGTACAGGCACCAATGTCTCGGCGGAACTGTTGCGGCCGAGGCTCAACGGTAGTGAATCCAATACTTACGGGAGCGGCAAAATGTCCAATACGTCCCTACCCTTCGAATCTGTGCGCACATGGAGGTGAGGGAGTGTGGGTTGAAGGGTGAGGTCTCTCGCACCTAGGCGCCCGGACACCTTATGCTCAGATCCGACTGCGGGCGCGGCGGAAACATACAACTCCCGCTCGTACGGGTATCGATTTTTTTTCGCAACGTGACCTTACATCGGGAAACTCTATCCTCAGCATCATTAGCTTAACCGCCGACCATATTCACATCGGCTTGCATCCTCTGCACCAAAGAGTCGACAGAGCCCAAGGGTATTGGGAGCCCACTCGCCTGATTCGCTCCCTGTAGGGGGCCGCGGGTCTTATTGAACGACTTTTCTCACTTCGAGATCTAGGAGCGTTAGTCCCACCGTTATTGCGTGTAGTACAGGTCGGGCATCGTGGTTTATGTGCGACAAGGAGACGTTCTACTGGGACCTTCCAGGCGTAGCCGCTTGAACTGTAATTGGGATTCCGATAGACGTAGTACGGCAATCTATGTAATGTAATAGTAAAGAAAGATTCGTCACTCACACTAACTAGCCCACAACAGGGATGTCATTTAGGTACGGTGAGCAGTGGTCCATTCTCACTGGAGT
seq00008   TAATTCAAATAAGATGTGTACAATTTGGGCCCGGCTTTCTTGCGCGTTACCAGACGGGCAACTGTGTAGGGCGCAGCCGATCAGATAAGACTGACACTCGGACAACCGTATACTAGGGCATTTATATCATTCCTTTTGCTAAGCAGGTAGCGTTACACGCGTTACCGACCACGTACCATGCATACCCGTGTCACCAATCTCATAGTCGCCGGGTTAGCGGATCGGTCCAGGAAGCACCTGCAGTGTCCACGATTAATTTGTCGGATATCACGGGCAGCAATTTATATGATATCTCGCCGCTAGCTAGTTCCCGTTAACGCCTAGCTCCAACTTCGAATTAGCTGAGTTCATCCCATGCCCTGGTACAATGCCGGTAAACCTACTCTTGCCCACGATTACCTCGGAGACCACCGTAGAGAAGGGTTCCAGTGGTTGGGCCAGTGTAAGCGGAGGGAGGCTCTGTTCAAGGTCGTTTGGAAGCAAGACGCATTCGTCCCCTAACCTTTCTAAAACAATGGCGGCAGGTAGCCAGTCCGCTTTGGCTCAAGAGCGTAATGGCTGTTATAGGGGCCAACACCGCACGCGTCTCTCCAGGATCGGGGATGGCGCTGTCTTCACACGTCGTACTGGACTAAGGTTCCTCTTTCAGACATCGTCACTTTTGGATAGGATGCCATACCTGGAAAGCACCATTTCGATGGGTGACTCCCCTATTGCCTTTTGTGTGGGCCATGTCAAACTAAATTAAGATGGTTTTCCAATCCTGGTATTGCTAGGAACCCCTGCCCATTAATAATCTACTGACAATTGGACGGCTTATCAAACGGTCATAACGCCCTTAGTGTTATTTGAAAATGGGGCGCCCCAGCTTAGTCCGTCCTCAGGGGTGCCGTCGATCCCCCTACGTAGGGGGACACCCCAAATCTGAGTCTTAAAATCCGCGCCTTTATAAACACTGTGTGAACTCAACTATATCTTTGGACGAAGAAGGACCATCGAATTGTTCGGGCGTGTGAGACTGTGGTCACCTCGAGGGGGTCATCCGATATTCAATAATACCTGTATCAATACCCCATCCCGACCTAGACGACTTCTGTGCCGTGATCTGATATTGCAATCCTGTAGTGAATTCCAGCACGATGAGCCCTTGAGCGCAGTGGACAGGTGCTGTGCAGCGACGGGCATTTCCAAGCACCTACCCCGGAATATCTAGGCCATAACATAATGTGCACCATACCTGCTCGGGGCATATCCGGTATAAGGAGACCTCGCGGAGTGCGGTAACTATAGTGAACCTCGTTGGGGCTGACTTACCAGAACTCATTAATCTGCCCGAATCGTACGCGTGGAGCATTCACGTTCAATCATCTGTTGGAAGCAAACCGGGTATCGTGTTGTAGCCGTCTGAGAACTACCTCCTAAGTAATAGTTCTAGCTACTAGTAGGCTTGTACTATTAGGGCCAGCCTTGAAGAGCCAGAAGCGGATCGCTATGTGCTCATATCGGGGGTGACGTCCAAGGCTTCTGTACAAAGCACACGAAGCCCCGTGCTCGGGCGCTCAGTTGATTCAGCGAAAGTCGGCCGTTAGCCCAGCCGTACAGGCACCAATGTCTCGGCGGAACTGTTGCGGCCGAGGCTCAACGGTAGTGAATCCAATACTTACGGGAGCGGCAAAATGTCCAATACGTCCCTACCCTTCGAATCTGTGCGCACATGGAGGTGAGGGAGTGTGGGTTGAAGGGTGAGGTCTCTCGCACCTAGGCGCCCGGACACCTTATGCTCAGATCCGACTGCGGGCGCGGCGGAAACATACAACTCCCGCTCGTACGGGTATCGATTTTTTTTCGCAACGTGACCTTACATCGGGAAACTCTATCCTCAGCATCATTAGCTTAACCGCCGACCATATTCACATCGGCTTGCATCCTCTGCACCAAAGAGTCGACAGAGCCCAAGGGTATTGGGAGCCCACTCGCCTGATTCGCTCCCTGTAGGGGGCCGCGGGTCTTATTGAACGACTTTTCTCACTTCGAGATCTAGGAGCGTTAGTCCCACCGTTATTGCGTGTAGTACAGGTCGGGCATCGTGGTTTATGTGCGACAAGGAGACGTTCTACTGGGACCTTCCAGGCGTAGCCGCTTGAACTGTAATTGGGATTCCGATAGACGTAGTACGGCAATCTATGTAATGTAATAGTAAAGAAAGATTCGTCACTCACACTAACTAGCCCACAACAGGGATGTCATTTAGGTACGGTGAGCAGTGGTCCATTCTCACTGGAGT
seq00009   TAATTCAAATAAGATGTGTACAATTTGGGCCCGGCTTTCTTGCGCGTTACCAGACGGGCAACTGTGTAGGGCGCAGCCGATCAGATAAGACTGACACTCGGACAACCGTATACTAGGGCATTTATATCATTCCTTTTGCTAAGCAGGTAGCGTTACACGCGTTACCGACCACGTACCATGCATACCCGTGTCACCAATCTCATAGTCGCCGGGTTAGCGGATCGGTCCAGGAAGCACCTGCCGTGTCCACGATTAATTTGTCGGATATCACGGGCAGCAATTTATATGATATCTCGCCGCTAGCTAGTTCCCGTTAACGCCTAGCTCCAACTTCGAATTAGCTGAGTTCATCCCATGCCCTGGTACAATGCCGGTAAACCTACTCTTGCCCACGATTACCTCGGAGACCACCGTAGAGAAGGGTTCCAGTGGTTGGGCCAGTGTAAGCCGAGGGAGGCTCTGTTCAAGGTCGTTTGGAAGCAAGACGCATTCGTCCCCTAACCTTTCTAAAACAATGGCGGCAGGTAGCCAGTCCGCTTTGGCTCAAGAGCGTAATGGCTGTTATAGGGGCCAACACCGCACGCGTCTCTCCAGGATCGGGGATGGCGCTGTCTTCACACGTCGTACTGGACTAAGGTTCCTCTTTCAGACATCGTCACTTTTGGATAGGATGCCATACCTGGAAAGCACCATTTCGATGGGTGACTCCCCTATTGCCTTTTGTGTGGGCCATGTCAAACTAAATTAAGATGGTTTTCCAATCCTGGTATTGCTAGGAACCCCTGCCCATTAATAATCTACTGACAATTGGACGGCTTATCAAACGGTCATAACGCCCTTAGTGTTATTTGAAAATGGGGCGCCCCAGCTTAGTCCGTCCTCAGGGGTGCCGTCGATCCCCCTACGTAGGGGGACACCCCAAATCTGAGTCTTAAAATCCGCGCCTTTATAAACACTGTGTGAACTCAACTATATCTTTGGACGAAGAAGGACCATCGAATTGTTCGGGCGTGTGAGACTGTGGTCACCTCGAGGGGGTCATCCGATATTCAATAATACCTGTATCAATACCCCATCCCGACCTAGACGACTTCTGTGCCGTGATCTGATATTGCAATCCTGTAGTGAATTCCAGCACGATGAGCCCTTGAGCGCAGTGGACAGGTGCTGTGCAGCGACGGGCATTTCCAAGCACCTACCCCGGAATATCTAGGCCATAACATAATGTGCACCATACCTGCTCGGGGCATATCCGGTATAAGGAGACCTCGCGGAGTGCGGTAACTATAGTGAACCTCGTTGGGGCTGACTTACCAGAACTCATTAATCTGCCCGAATCGTACGCGTGGAGCATTCACGTTCAATCATCTGTTGGAAGCAAACCGGGTATCGTGTTGTAGCCGTCTGAGAACTACCTCCTAAGTAATAGTTCTAGCTACTAGTAGGCTTGTACTATTAGGGCCAGCCTTGAAGAGCCAGAAGCGGATCGCTATGTGCTCATATCGGGGGTGACGTCCAAGGCTTCTGTACAAAGCACACGAAGCCCCGTGCTCGGGCGCTCAGTTGATTCAGCGAAAGTCGGCCGTTAGCCCAGCCGTACAGGCACCAATGTCTCGGCGGAACTGTTGCGGCCGAGGCTCAACGGTAGTGAATCCAATACTTACGGGAGCGGCAAAATGTCCAATACGTCCCTACCCTTCGAATCTGTGCGCACATGGAGGTGAGGGAGTGTGGGTTGAAGGGTGAGGTCTCTCGCACCTAGGCGCCCGGACACCTTATGCTCAGATCCGACTGCGGGCGCGGCGGAAACATACAACTCCCGCTCGTACGGGTATCGATTTTTTTTCGCAACGTGACCTTACATCGGGAAACTCTATCCTCAGCATCATTAGCTTAACCGCCGACCATATTCACATCGGCTTGCATCCTCTGCACCAAAGAGTCGACAGAGCCCAAGGGTATTGGGAGCCCACTCGCCTGATTCGCTCCCTGTAGGGGGCCGCGGGTCTTATTGAACGACTTTTCTCACTTCGAGATCTAGGAGCGTTAGTCCCACCGTTATTGCGTGTAGTACAGGTCGGGCATCGTGGTTTATGTGCGACAAGGAGACGTTCTACTGGGACCTTCCAGGCGTAGCCGCTTGAACTGTAATTGGGATTCCGATAGACGTAGTACGGCAATCTATGTAATGTAATAGTAAAGAAAGATTCGTCACTCACACTAACTAGCCCACAACAGGGATGTCATTTAGGTACGGTGAGCAGTGGTCCATTCTCACTGGAGT
seq00010   TAATTCAAATAAGATGTGTACAATTTGGGCCCGGCTTTCTTGCGCGTTACCAGACGGGCAACTGTGTAGGGCGCAGCCGATCAGATAAGACTGACACTCGGACAACCGTATACTAGGGCATTTATATCATTCCTTTTGCTAAGCAGGTAGCGTTACACGCGTTACCGACCACGTACCATGCATACCCGTGTCACCAATCTCATAGTCGCCGGGTTAGCGGATCGGTCCAGGAAGCACCTGCAGTGTCCACGATTAATTTGTCGGATATCACGGGCAGCAATTTATATGATATCTCGCCGCTAGCTAGTTCCCGTTAACGCCTAGCTCCAACTTCGAATTAGCTGAGTTCATCCCATGCCCTGGTACAATGCCGGTAAACCTACTCTTGCCCACGATTACCTCGGAGACCACCGTAGAGAAGGGTTCCAGTGGTTGGGCCAGTGTAAGCGGAGGGAGGCTCTGTTCAAGGTCGTTTGGAAGCAAGACGCATTCGTCCCCTAACCTTTCTAAAACAATGGCGGCAGGTAGCCAGTCCGCTTTGGCTCAAGAGCGTAATGGCTGTTATAGGGGCCAACACCGCACGCGTCTCTCCAGGATCGGGGATGGCGCTGTCTTCACACGTCGTACTGGACTAAGGTTCCTCTTTCAGACATCGTCACTTTTGGATAGGATGCCATACCTGGAAAGCACCATTTCGATGGGTGACTCCCCTATTGCCTTTTGTGTGGGCCATGTCAAACTAAATTAAGATGGTTTTCCAATCCTGGTATTGCTAGGAACCCCTGCCCATTAATAATCTACTGACAATTGGACGGCTTATCAAACGGTCATAACGCCCTTAGTGTTATTTGAAAATGGGGCGCCCCAGCTTAGTCCGTCCTCAGGGGTGCCGTCGATCCCCCTACGTAGGGGGACACCCCAAATCTGAGTCTTAAAATCCGCGCCTTTATAAACACTGTGTGAACTCAACTATATCTTTGGACGAAGAAGGACCATCGAATTGTTCGGGCGTGTGAGACTGTGGTCACCTCGAGGGGGTCATCCGATATTCAATAATACCTGTATCAATACCCCATCCCGACCTAGACGACTTCTGTGCCGTGATCTGATATTGCAATCCTGTAGTGAATTCCAGCACGATGAGCCCTTGAGCGCAGTGGACAGGTGCTGTGCAGCGACGGGCATTTCCAAGCACCTACCCCGGAATATCTAGGCCATAACATAATGTGCACCATACCTGCTCGGGGCATATCCGGTATAAGGAGACCTCGCGGAGTGCGGTAACTATAGTGAACCTCGTTGGGGCTGACTTACCAGAACTCATTAATCTGCCCGAATCGTACGCGTGGAGCATTCACGTTCAATCATCTGTTGGAAGCAAACCGGGTATCGTGTTGTAGCCGTCTGAGAACTACCTCCTAAGTAATAGTTCTAGCTACTAGTAGGCTTGTACTATTAGGGCCAGCCTTGAAGAGCCAGAAGCGGATCGCTATGTGCTCATATCGGGGGTGACGTCCAAGGCTTCTGTACAAAGCACACGAAGCCCCGTGCTCGGGCGCTCAGTTGATTCAGCGAAAGTCGGCCGTTAGCCCAGCCGTACAGGCACCAATGTCTCGGCGGAACTGTTGCGGCCGAGGCTCAACGGTAGTGAATCCAATACTTACGGGAGCGGCAAAATGTCCAATACGTCCCTACCCTTCGAATCTGTGCGCACATGGAGGTGAGGGAGTGTGGGTTGAAGGGTGAGGTCTCTCGCACCTAGGCGCCCGGACACCTTATGCTCAGATCCGACTGCGGGCGCGGCGGAAACATACAACTCCCGCTCGTACGGGTATCGATTTTTTTTCGCAACGTGACCTTACATCGGGAAACTCTATCCTCAGCATCATTAGCTTAACCGCCGACCATATTCACATCGGCTTGCATCCTCTGCACCAAAGAGTCGACAGAGCCCAAGGGTATTGGGAGCCCACTCGCCTGATTCGCTCCCTGTAGGGGGCCGCGGGTCTTATTGAACGACTTTTCTCACTTCGAGATCTAGGAGCGTTAGTCCCACCGTTATTGCGTGTAGTACAGGTCGGGCATCGTGGTTTATGTGCGACAAGGAGACGTTCTACTGGGACCTTCCAGGCGTAGCCGCTTGAACTGTAATTGGGATTCCGATAGACGTAGTACGGCAATCTATGTAATGTAATAGTAAAGAAAGATTCGTCACTCACACTAACTAGCCCACAACAGGGATGTCATTTAGGTACGGTGAGCAGTGGTCCATTCTCACTGGAGT
seq00011   TAATTCAAATAAGATGTGTACAATTTGGGCCCGGCTTTCTTGCGCGTTACCAGACGGGCAACTGTGTAGGGCGCAGCCGATCAGATAAGACTGACACTCGGACAACCGTATACTAGGGCATTTATATCATTCCTTTTGCTAAGCAGGTAGCGTTACACGCGTTACCGACCACGTACCATGCATACCCGTGTCACCAATCTCATAGTCGCCGGGTTAGCGGATCGGTCCAGGAAGCACCTGCAGTGTCCACGATTAATTTGTCGGATATCACGGGCAGCAATTTATATGATATCTCGCCGCTAGCTAGTTCCCGTTAACGCCTAGCTCCAACTTCGAATTAGCTGAGTTCATCCCATGCCCTGGTACAATGCCGGTAAACCTACTCTTGCCCACGATTACCTCGGAGACCACCGTAGAGAAGGGTTCCAGTGGTTGGGCCAGTGTAAGCGGAGGGAGGCTCTGTTCAAGGTCGTTTGGAAGCAAGACGCATTCGTCCCCTAACCTTTCTAAAACAATGGCGGCAGGTAGCCAGTCCGCTTTGGCTCAAGAGCGTAATGGCTGTTATAGGGGCCAACACCGCACGCGTCTCTCCAGGATCGGGGATGGCGCTGTCTTCACACGTCGTACTGGACTAAGGTTCCTCTTTCAGACATCGTCACTTTTGGATAGGATGCCATACCTGGAAAGCACCATTTCGATGGGTGACTCCCCTATTGCCTTTTGTGTGGGCCATGTCAAACTAAATTAAGATGGTTTTCCAATCCTGGTATTGCTAGGAACCCCTGCCCATTAATAATCTACTGACAATTGGACGGCTTATCAAACGGTCATAACGCCCTTAGTGTTATTTGAAAATGGGGCGCCCCAGCTTAGTCCGTCCTCAGGGGTGCCGTCGATCCCCCTACGTAGGGGGACACCCCAAATCTGAGTCTTAAAATCCGCGCCTTTATAAACACTGTGTGAACTCAACTATATCTTTGGACGAAGAAGGACCATCGAATTGTTCGGGCGTGTGAGACTGTGGTCACCTCGAGGGGGTCATCCGATATTCAATAATACCTGTATCAATACCCCATCCCGACCTAGACGACTTCTGTGCCGTGATCTGATATTGCAATCCTGTAGTGAATTCCAGCACGATGAGCCCTTGAGCGCAGTGGACAGGTGCTGTGCAGCGACGGGCATTTCCAAGCACCTACCCCGGAATATCTAGGCCATAACATAATGTGCACCATACCTGCTCGGGGCATATCCGGTATAAGGAGACCTCGCGGAGTGCGGTAACTATAGTGAACCTCGTTGGGGCTGACTTACCAGAACTCATTAATCTGCCCGAATCGTACGCGTGGAGCATTCACGTTCAATCATCTGTTGGAAGCAAACCGGGTATCGTGTTGTAGCCGTCTGAGAACTACCTCCTAAGTAATAGTTCTAGCTACTAGTAGGCTTGTACTATTAGGGCCAGCCTTGAAGAGCCAGAAGCGGATCGCTATGTGCTCATATCGGGGGTGACGTCCAAGGCTTCTGTACAAAGCACACGAAGCCCCGTGCTCGGGCGCTCAGTTGATTCAGCGAAAGTCGGCCGTTAGCCCAGCCGTACAGGCACCAATGTCTCGGCGGAACTGTTGCGGCCGAGGCTCAACGGTAGTGAATCCAATACTTACGGGAGCGGCAAAATGTCCAATACGTCCCTACCCTTCGAATCTGTGCGCACATGGAGGTGAGGGAGTGTGGGTTGAAGGGTGAGGTCTCTCGCACCTAGGCGCCCGGACACCTTATGCTCAGATCCGACTGCGGGCGCGGCGGAAACATACAACTCCCGCTCGTACGGGTATCGATTTTTTTTCGCAACGTGACCTTACATCGGGAAACTCTATCCTCAGCATCATTAGCTTAACCGCCGACCATATTCACATCGGCTTGCATCCTCTGCACCAAAGAGTCGACAGAGCCCAAGGGTATTGGGAGCCCACTCGCCTGATTCGCTCCCTGTAGGGGGCCGCGGGTCTTATTGAACGACTTTTCTCACTTCGAGATCTAGGAGCGTTAGTCCCACCGTTATTGCGTGTAGTACAGGTCGGGCATCGTGGTTTATGTGCGACAAGGAGACGTTCTACTGGGACCTTCCAGGCGTAGCCGCTTGAACTGTAATTGGGATTCCGATAGACGTAGTACGGCAATCTATGTAATGTAATAGTAAAGAAAGATTCGTCACTCACACTAACTAGCCCACAACAGGGATGTCATTTAGGTACGGTGAGCAGTGGTCCATTCTCACTGGAGT
seq00012   TAATTCAAATAAGATGTGTACAATTTGGGCCCGGCTTTCTTGCGCGTTACCAGACGGGCAACTGTGTAGGGCGCAGCCGATCAGATAAGACTGACACTCGGACAACCGTATACTAGGGCATTTATATCATTCCTTTTGCTAAGCAGGTAGCGTTACACGCGTTACCGACCACGTACCATGCATACCCGTGTCACCAATCTCATAGTCGCCGGGTTAGCGGATCGGTCCAGGAAGCACCTGCAGTGTCCACGATTAATTTGTCGGATATCACGGGCAGCAATTTATATGATATCTCGCCGCTAGCTAGTTCCCGTTAACGCCTAGCTCCAACTTCGAATTAGCTGAGTTCATCCCATGCCCTGGTACAATGCCGGTAAACCTACTCTTGCCCACGATTACCTCGGAGACCACCGTAGAGAAGGGTTCCAGTGGTTGGGCCAGTGTAAGCGGAGGGAGGCTCTGTTCAAGGTCGTTTGGAAGCAAGACGCATTCGTCCCCTAACCTTTCTAAAACAATGGCGGCAGGTAGCCAGTCCGCTTTGGCTCAAGAGCGTAATGGCTGTTATAGGGGCCAACACCGCACGCGTCTCTCCAGGATCGGGGATGGCGCTGTCTTCACACGTCGTACTGGACTAAGGTTCCTCTTTCAGACATCGTCACTTTTGGATAGGATGCCATACCTGGAAAGCACCATTTCGATGGGTGACTCCCCTATTGCCTTTTGTGTGGGCCATGTCAAACTAAATTAAGATGGTTTTCCAATCCTGGTATTGCTAGGAACCCCTGCCCATTAATAATCTACTGACAATTGGACGGCTTATCAAACGGTCATAACGCCCTTAGTGTTATTTGAAAATGGGGCGCCCCAGCTTAGTCCGTCCTCAGGGGTGCCGTCGATCCCCCTACGTAGGGGGACACCCCAAATCTGAGTCTTAAAATCCGCGCCTTTATAAACACTGTGTGAACTCAACTATATCTTTGGACGATGAAGGACCATCGAATTGTTCGGGCGTGTGAGACTGTGGTCACCTCGAGGGGGTCATCCGATATTCAATAATACCTGTATCAATACCCCATCCCGACCTAGACGACTTCTGTGCCGTGATCTGATATTGCAATCCTGTAGTGAATTCCAGCACGATGAGCCCTTGAGCGCAGTGGACAGGTGCTGTGCAGCGACGGGCATTTCCAAGCACCTACCCCGGAATATCTAGGCCATAACATAATGTGCACCATACCTGCTCGGGGCATATCCGGTATAAGGAGACCTCGCGGAGTGCGGTAACTATAGTGAACCTCGTTGGGGCTGACTTACCAGAACTCATTAATCTGCCCGAATCGTACGCGTGGAGCATTCACGTTCAATCATCTGTTGGAAGCAAACCGGGTATCGTGTTGTAGCCGTCTGAGAACTACCTCCTAAGTAATAGTTCTAGCTACTAGTAGGCTTGTACTATTAGGGCCAGCCTTGAAGAGCCAGAAGCGGATCGCTATGTGCTCATATCGGGGGTGACGTCCAAGGCTTCTGTACAAAGCACACGAAGCCCCGTGCTCGGGCGCTCAGTTGATTCAGCGAAAGTCGGCCGTTAGCCCAGCCGTACATGCACCAATGTCTCGGCGGAACTGTTGCGGCCGAGGCTCAACGGTAGTGAATCCAATACTTACGGGAGCGGCAAAATGTCCAATACGTCCCTACCCTTCGAATCTGTGCGCACATGGAGGTGAGGGAGTGTGGGTTGAAGGGTGAGGTCTCTCGCACCTAGGCGCCCGGACACCTTATGCTCAGATCCGACTGCGGGCGCGGCGGAAACATACAACTCCCGCTCGTACGGGTATCGATTTTTTTTCGCAACGTGACCTTACATCGGGAAACTCTATCCTCAGCATCATTAGCTTAACCGCCGACCATATTCACATCGGCTTGCATCCTCTGCACCAAAGAGTCGACAGAGCCCAAGGGTATTGGGAGCCCACTCGCCTGATTCGCTCCCTGTAGGGGGCCGCGGGTCTTATTGAACGACTTTTCTCACTTCGAGATCTAGGAGCGTTAGTCCCACCGTTATTGCGTGTAGTACAGGTCGGGCATCGTGGTTTATGTGCGACAAGGAGACGTTCTACTGGGACCTTCCAGGCGTAGCCGCTTGAACTGTAATTGGGATTCCGATAGACGTAGTACGGCAATCTATGTAAAGTAATAGTAAAGAAAGATTCGTCACTCACACTAACTAGCCCACAACAGGGATGTCATTTAGGTACGGTGAGCAGTGGTCCATTCTCACTGGAGT
seq00013   TAATTCAAATAAGATGTGTACAATTTGGGCCCGGCTTTCTTGCGCGTTACCAGACGGGCAACTGTGTAGGGCGCAGCCGATCAGATAAGACTGACACTCGGACAACCGTATACTAGGGCATTTATATCATTCCTTTTGCTAAGCAGGTAGCGTTACACGCGTTACCGACCACGTACCATGCATACCCGTGTCACCAATCTCATAGTCGCCGGGTTAGCGGATCGGTCCAGGAAGCACCTGCAGTGTCCACGATTAATTTGTCGGATATCACGGGCAGCAATTTATATGATATCTCGCCGCTAGCTAGTTCCCGTTAACGCCTAGCTCCAACTTCGAATTAGCTGAGTTCATCCCATGCCCTGGTACAATGCCGGTAAACCTACTCTTGCCCACGATTACCTCGGAGACCACCGTAGAGAAGGGTTCCAGTGGTTGGGCCAGTGTAAGCGGAGGGAGGCTCTGTTCAAGGTCGTTTGGAAGCAAGACGCATTCGTCCCCTAACCTTTCTAAAACAATGGCGGCAGGTAGCCAGTCCGCTTTGGCTCAAGAGCGTAATGGCTGTTATAGGGGCCAACACCGCACGCGTCTCTCCAGGATCGGGGATGGCGCTGTCTTCACACGTCGTACTGGACTAAGGTTCCTCTTTCAGACATCGTCACTTTTGGATAGGATGCCATACCTGGAAAGCACCATTTCGATGGGTGACTCCCCTATTGCCTTTTGTGTGGGCCATGTCAAACTAAATTAAGATGGTTTTCCAATCCTGGTATTGCTAGGAACCCCTGCCCATTAATAATCTACTGACAATTGGACGGCTTATCAAACGGTCATAACGCCCTTAGTGTTATTTGAAAATGGGGCGCCCCAGCTTAGTCCGTCCTCAGGGGTGCCGTCGATCCCCCTACGTAGGGGGACACCCCAAATCTGAGTCTTAAAATCCGCGCCTTTATAAACACTGTGTGAACTCAACTATATCTTTGGACGAAGAAGGACCATCGAATTGTTCGGGCGTGTGAGACTGTGGTCACCTCGAGGGGGTCATCCGATATTCAATAATACCTGTATCAATACCCCATCCCGACCTAGACGACTTCTGTGCCGTGATCTGATATTGCAATCCTGTAGTGAATTCCAGCACGATGAGCCCTTGAGCGCAGTGGACAGGTGCTGTGCAGCGACGGGCATTTCCAAGCACCTACCCCGGAATATCTAGGCCATAACATAATGTGCACCATACCTGCTCGGGGCATATCCGGTATAAGGAGACCTCGCGGAGTGCGGTAACTATAGTGAACCTCGTTGGGGCTGACTTACCAGAACTCATTAATCTGCCCGAATCGTACGCGTGGAGCATTCACGTTCAATCATCTGTTGGAAGCAAACCGGGTATCGTGTTGTAGCCGTCTGAGAACTACCTCCTAAGTAATAGTTCTAGCTACTAGTAGGCTTGTACTATTAGGGCCAGCCTTGAAGAGCCAGAAGCGGATCGCTATGTGCTCATATCGGGGGTGACGTCCAAGGCTTCTGTACAAAGCACACGAAGCCCCGTGCTCGGGCGCTCAGTTGATTCAGCGAAAGTCGGCCGTTAGCCCAGCCGTACAGGCACCAATGTCTCGGCGGAACTGTTGCGGCCGAGGCTCAACGGTAGTGAATCCAATACTTACGGGAGCGGCAAAATGTCCAATACGTCCCTACCCTTCGAATCTGTGCGCACATGGAGGTGAGGGAGTGTGGGTTGAAGGGTGAGGTCTCTCGCACCTAGGCGCCCGGACACCTTATGCTCAGATCCGACTGCGGGCGCGGCGGAAACATACAACTCCCGCTCGTACGGGTATCGATTTTTTTTCGCAACGTGACCTTACATCGGGAAACTCTATCCTCAGCATCATTAGCTTAACCGCCGACCATATTCACATCGGCTTGCATCCTCTGCACCAAAGAGTCGACAGAGCCCAAGGGTATTGGGAGCCCACTCGCCTGATTCGCTCCCTGTAGGGGGCCGCGGGTCTTATTGAACGACTTTTCTCACTTCGAGATCTAGGAGCGTTAGTCCCACCGTTATTGCGTGTAGTACAGGTCGGGCATCGTGGTTTATGTGCGACAAGGAGACGTTCTACTGGGACCTTCCAGGCGTAGCCGCTTGAACTGTAATTGGGATTCCGATAGACGTAGTACGGCAATCTATGTAATGTAATAGTAAAGAAAGATTCGTCACTCACACTAACTAGCCCACAACAGGGATGTCATTTAGGTACGGTGAGCAGTGGTCCATTCTCACTGGAGT
seq00014   TAATTCAAATAAGATGTGTACAATTTGGGCCCGGCTTTCTTGCGCGTTACCAGACGGGCAACTGTGTAGGGCGCAGCCGATCAGATAAGACTGACACTCGGACAACCGTATACTAGGGCATTTATATCATTCCTTTTGCTAAGCAGGTAGCGTTACACGCGTTACCGACCACGTACCATGCATACCCGTGTCACCAATCTCATAGTCGCCGGGTTAGCGGATCGGTCCAGGAAGCACCTGCAGTGTCCACGATTAATTTGTCGGATATCACGGGCAGCAATTTATATGATATCTCGCCGCTAGCTAGTTCCCGTTAACGCCTAGCTCCAACTTCGAATTAGCTGAGTTCATCCCATGCCCTGGTACAATGCCGGTAAACCTACTCTTGCCCACGATTACCTCGGAGACCACCGTAGAGAAGGGTTCCAGTGGTTGGGCCAGTGTAAGCGGAGGGAGGCTCTGTTCAAGGTCGTTTGGAAGCAAGACGCATTCGTCCCCTAACCTTTCTAAAACAATGGCGGCAGGTAGCCAGTCCGCTTTGGCTCAAGAGCGTAATGGCTGTTATAGGGGCCAACACCGCACGCGTCTCTCCAGGATCGGGGATGGCGCTGTCTTCACACGTCGTACTGGACTAAGGTTCCTCTTTCAGACATCGTCACTTTTGGATAGGATGCCATACCTGGAAAGCACCATTTCGATGGGTGACTCCCCTATTGCCTTTTGTGTGGGCCATGTCAAACTAAATTAAGATGGTTTTCCAATCCTGGTATTGCTAGGAACCCCTGCCCATTAATAATCTACTGACAATTGGACGGCTTATCAAACGGTCATAACGCCCTTAGTGTTATTTGAAAATGGGGCGCCCCAGCTTAGTCCGTCCTCAGGGGTGCCGTCGATCCCCCTACGTAGGGGGACACCCCAAATCTGAGTCTTAAAATCCGCGCCTTTATAAACACTGTGTGAACTCAACTATATCTTTGGACGAAGAAGGACCATCGAATTGTTCGGGCGTGTGAGACTGTGGTCACCTCGAGGGGGTCATCCGATATTCAATAATACCTGTATCAATACCCCATCCCGACCTAGACGACTTCTGTGCCGTGATCTGATATTGCAATCCTGTAGTGAATTCCAGCACGATGAGCCCTTGAGCGCAGTGGACAGGTGCTGTGCAGCGACGGGCATTTCCAAGCACCTACCCCGGAATATCTAGGCCATAACATAATGTGCACCATACCTGCTCGGGGCATATCCGGTATAAGGAGACCTCGCGGAGTGCGGTAACTATAGTGAACCTCGTTGGGGCTGACTTACCAGAACTCATTAATCTGCCCGAATCGTACGCGTGGAGCATTCACGTTCAATCATCTGTTGGAAGCAAACCGGGTATCGTGTTGTAGCCGTCTGAGAACTACCTCCTAAGTAATAGTTCTAGCTACTAGTAGGCTTGTACTATTAGGGCCAGCCTTGAAGAGCCAGAAGCGGATCGCTATGTGCTCATATCGGGGGTGACGTCCAAGGCTTCTGTACAAAGCACACGAAGCCCCGTGCTCGGGCGCTCAGTTGATTCAGCGAAAGTCGGCCGTTAGCCCAGCCGTACAGGCACCAATGTCTCGGCGGAACTGTTGCGGCCGAGGCTCAACGGTAGTGAATCCAATACTTACGGGAGCGGCAAAATGTCCAATACGTCCCTACCCTTCGAATCTGTGCGCACATGGAGGTGAGGGAGTGTGGGTTGAAGGGTGAGGTCTCTCGCACCTAGGCGCCCGGACACCTTATGCTCAGATCCGACTGCGGGCGCGGCGGAAACATACAACTCCCGCTCGTACGGGTATCGATTTTTTTTCGCAACGTGACCTTACATCGGGAAACTCTATCCTCAGCATCATTAGCTTAACCGCCGACCATATTCACATCGGCTTGCATCCTCTGCACCAAAGAGTCGACAGAGCCCAAGGGTATTGGGAGCCCACTCGCCTGATTCGCTCCCTGTAGGGGGCCGCGGGTCTTATTGAACGACTTTTCTCACTTCGAGATCTAGGAGCGTTAGTCCCACCGTTATTGCGTGTAGTACAGGTCGGGCATCGTGGTTTATGTGCGACAAGGAGACGTTCTACTGGGACCTTCCAGGCGTAGCCGCTTGAACTGTAATTGGGATTCCGATAGACGTAGTACGGCAATCTATGTAATGTAATAGTAAAGAAAGATTCGTCACTCACACTAACTAGCCCACAACAGGGATGTCATTTAGGTACGGTGAGCAGTGGTCCATTCTCACTGGAGT
seq00015   TAATTCAAATAAGATGTGTACAATTTGGGCCCGGCTTTCTTGCGCGTTACCAGACGGGCAACTGTGTAGGGCGCAGCCGATCAGATAAGACTGACACTCGGACAACCGTATACTAGGGCATTTATATCATTCCTTTTGCTAAGCAGGTAGCGTTACACGCGTTACCGACCACGTACCATGCATACCCGTGTCACCAATCTCATAGTCGCCGGGTTAGCGGATCGGTCCAGGAAGCACCTGCAGTGTCCACGATTAATTTGTCGGATATCACGGGCAGCAATTTATATGATATCTCGCCGCTAGCTAGTTCCCGTTAACGCCTAGCTCCAACTTCGAATTAGCTGAGTTCATCCCATGCCCTGGTACAATGCCGGTAAACCTACTCTTGCCCACGATTACCTCGGAGACCACCGTAGAGAAGGGTTCCAGTGGTTGGGCCAGTGTAAGCGGAGGGAGGCTCTGTTCAAGGTCGTTTGGAAGCAAGACGCATTCGTCCCCTAACCTTTCTAAAACAATGGCGGCAGGTAGCCAGTCCGCTTTGGCTCAAGAGCGTAATGGCTGTTATAGGGGCCAACACCGCACGCGTCTCTCCAGGATCGGGGATGGCGCTGTCTTCACACGTCGTACTGGACTAAGGTTCCTCTTTCAGACATCGTCACTTTTGGATAGGATGCCATACCTGGAAAGCACCATTTCGATGGGTGACTCCCCTATTGCCTTTTGTGTGGGCCATGTCAAACTAAATTAAGATGGTTTTCCAATCCTGGTATTGCTAGGAACCCCTGCCCATTAATAATCTACTGACAATTGGACGGCTTATCAAACGGTCATAACGCCCTTAGTGTTATTTGAAAATGGGGCGCCCCAGCTTAGTCCGTCCTCAGGGGTGCCGTCGATCCCCCTACGTAGGGGGACACCCCAAATCTGAGTCTTAAAATCCGCGCCTTTATAAACACTGTGTGAACTCAACTATATCTTTGGACGAAGAAGGACCATCGAATTGTTCGGGCGTGTGAGACTGTGGTCACCTCGAGGGGGTCATCCGATATTCAATAATACCTGTATCAATACCCCATCCCGACCTAGACGACTTCTGTGCCGTGATCTGATATTGCAATCCTGTAGTGAATTCCAGCACGATGAGCCCTTGAGCGCAGTGGACAGGTGCTGTGCAGCGACGGGCATTTCCAAGCACCTACCCCGGAATATCTAGGCCATAACATAATGTGCACCATACCTGCTCGGGGCATATCCGGTATAAGGAGACCTCGCGGAGTGCGGTAACTATAGTGAACCTCGTTGGGGCTGACTTACCAGAACTCATTAATCTGCCCGAATCGTACGCGTGGAGCATTCACGTTCAATCATCTGTTGGAAGCAAACCGGGTATCGTGTTGTAGCCGTCTGAGAACTACCTCCTAAGTAATAGTTCTAGCTACTAGTAGGCTTGTACTATTAGGGCCAGCCTTGAAGAGCCAGAAGCGGATCGCTATGTGCTCATATCGGGGGTGACGTCCAAGGCTTCTGTACAAAGCACACGAAGCCCCGTGCTCGGGCGCTCAGTTGATTCAGCGAAAGTCGGCCGTTAGCCCAGCCGTACAGGCACCAATGTCTCGGCGGAACTGTTGCGGCCGAGGCTCAACGGTAGTGAATCCAATACTTACGGGAGCGGCAAAATGTCCAATACGTCCCTACCCTTCGAATCTGTGCGCACATGGAGGTGAGGGAGTGTGGGTTGAAGGGTGAGGTCTCTCGCACCTAGGCGCCCGGACACCTTATGCTCAGATCCGACTGCGGGCGCGGCGGAAACATACAACTCCCGCTCGTACGGGTATCGATTTTTTTTCGCAACGTGACCTTACATCGGGAAACTCTATCCTCAGCATCATTAGCTTAACCGCCGACCATATTCACATCGGCTTGCATCCTCTGCACCAAAGAGTCGACAGAGCCCAAGGGTATTGGGAGCCCACTCGCCTGATTCGCTCCCTGTAGGGGGCCGCGGGTCTTATTGAACGACTTTTCTCACTTCGAGATCTAGGAGCGTTAGTCCCACCGTTATTGCGTGTAGTACAGGTCGGGCATCGTGGTTTATGTGCGACAAGGAGACGTTCTACTGGGACCTTCCAGGCGTAGCCGCTTGAACTGTAATTGGGATTCCGATAGACGTAGTACGGCAATCTATGTAATGTAATAGTAAAGAAAGATTCGTCACTCACACTAACTAGCCCACAACAGGGATGTCATTTAGGTACGGTGAGCAGTGGTCCATTCTCACTGGAGT
seq00016   TAATTCAAATAAGATGTGTACAATTTGGGCCCGGCTTTCTTGCGCGTTACCAGACGGGCAACTGTGTAGGGCGCAGCCGATCAGATAAGACTGACACTCGGACAACCGTATACTAGGGCATTTATATCATTCCTTTTGCTAAGCAGGTAGCGTTACACGCGTTACCGACCACGTACCATGCATACCCGTGTCACCAATCTCATAGTCGCCGGGTTAGCGGATCGGTCCAGGAAGCACCTGCAGTGTCCACGATTAATTTGTCGGATATCACGGGCAGCAATTTATATGATATCTCGCCGCTAGCTAGTTCCCGTTAACGCCTAGCTCCAACTTCGAATTAGCTGAGTTCATCCCATGCCCTGGTACAATGCCGGTAAACCTACTCTTGCCCACGATTACCTCGGAGACCACCGTAGAGAAGGGTTCCAGTGGTTGGGCCAGTGTAAGCGGAGGGAGGCTCTGTTCAAGGTCGTTTGGAAGCAAGACGCATTCGTCCCCTAACCTTTCTAAAACAATGGCGGCAGGTAGCCAGTCCGCTTTGGCTCAAGAGCGTAATGGCTGTTATAGGGGCCAACACCGCACGCGTCTCTCCAGGATCGGGGATGGCGCTGTCTTCACACGTCGTACTGGACTAAGGTTCCTCTTTCAGACATCGTCACTTTTGGATAGGATGCCATACCTGGAAAGCACCATTTCGATGGGTGACTCCCCTATTGCCTTTTGTGTGGGCCATGTCAAACTAAATTAAGATGGTTTTCCAATCCTGGTATTGCTAGGAACCCCTGCCCATTAATAATCTACTGACAATTGGACGGCTTATCAAACGGTCATAACGCCCTTAGTGTTATTTGAAAATGGGGCGCCCCAGCTTAGTCCGTCCTCAGGGGTGCCGTCGATCCCCCTACGTAGGGGGACACCCCAAATCTGAGTCTTAAAATCCGCGCCTTTATAAACACTGTGTGAACTCAACTATATCTTTGGACGAAGAAGGACCATCGAATTGTTCGGGCGTGTGAGACTGTGGTCACCTCGAGGGGGTCATCCGATATTCAATAATACCTGTATCAATACCCCATCCCGACCTAGACGACTTCTGTGCCGTGATCTGATATTGCAATCCTGTAGTGAATTCCAGCACGATGAGCCCTTGAGCGCAGTGGACAGGTGCTGTGCAGCGACGGGCATTTCCAAGCACCTACCCCGGAATATCTAGGCCATAACATAATGTGCACCATACCTGCTCGGGGCATATCCGGTATAAGGAGACCTCGCGGAGTGCGGTAACTATAGTGAACCTCGTTGGGGCTGACTTACCAGAACTCATTAATCTGCCCGAATCGTACGCGTGGAGCATTCACGTTCAATCATCTGTTGGAAGCAAACCGGGTATCGTGTTGTAGCCGTCTGAGAACTACCTCCTAAGTAATAGTTCTAGCTACTAGTAGGCTTGTACTATTAGGGCCAGCCTTGAAGAGCCAGAAGCGGATCGCTATGTGCTCATATCGGGGGTGACGTCCAAGGCTTCTGTACAAAGCACACGAAGCCCCGTGCTCGGGCGCTCAGTTGATTCAGCGAAAGTCGGCCGTTAGCCCAGCCGTACAGGCACCAATGTCTCGGCGGAACTGTTGCGGCCGAGGCTCAACGGTAGTGAATCCAATACTTACGGGAGCGGCAAAATGTCCAATACGTCCCTACCCTTCGAATCTGTGCGCACATGGAGGTGAGGGAGTGTGGGTTGAAGGGTGAGGTCTCTCGCACCTAGGCGCCCGGACACCTTATGCTCAGATCCGACTGCGGGCGCGGCGGAAACATACAACTCCCGCTCGTACGGGTATCGATTTTTTTTCGCAACGTGACCTTACATCGGGAAACTCTATCCTCAGCATCATTAGCTTAACCGCCGACCATATTCACATCGGCTTGCATCCTCTGCACCAAAGAGTCGACAGAGCCCAAGGGTATTGGGAGCCCACTCGCCTGATTCGCTCCCTGTAGGGGGCCGCGGGTCTTATTGAACGACTTTTCTCACTTCGAGATCTAGGAGCGTTAGTCCCACCGTTATTGCGTGTAGTACAGGTCGGGCATCGTGGTTTATGTGCGACAAGGAGACGTTCTACTGGGACCTTCCAGGCGTAGCCGCTTGAACTGTAATTGGGATTCCGATAGACGTAGTACGGCAATCTATGTAATGTAATAGTAAAGAAAGATTCGTCACTCACACTAACTAGCCCACAACAGGGATGTCATTTAGGTACGGTGAGCAGTGGTCCATTCTCACTGGAGT
seq00017   TAATTCAAATAAGATGTGTACAATTTGGGCCCGGCTTTCTTGCGCGTTACCAGACGGGCAACTGTGTAGGGCGCAGCCGATCAGATAAGACTGACACTCGGACAACCGTATACTAGGGCATTTATATCATTCCTTTTGCTAAGCAGGTAGCGTTACACGCGTTACCGACCACGTACCATGCATACCCGTGTCACCAATCTCATAGTCGCCGGGTTAGCGGATCGGTCCAGGAAGCACCTGCAGTGTCCACGATTAATTTGTCGGATATCACGGGCAGCAATTTATATGATATCTCGCCGCTAGCTAGTTCCCGTTAACGCCTAGCTCCAACTTCGAATTAGCTGAGTTCATCCCATGCCCTGGTACAATGCCGGTAAACCTACTCTTGCCCACGATTACCTCGGAGACCACCGTAGAGAAGGGTTCCAGTGGTTGGGCCAGTGTAAGCGGAGGGAGGCTCTGTTCAAGGTCGTTTGGAAGCAAGACGCATTCGTCCCCTAACCTTTCTAAAACAATGGCGGCAGGTAGCCAGTCCGCTTTGGCTCAAGAGCGTAATGGCTGTTATAGGGGCCAACACCGCACGCGTCTCTCCAGGATCGGGGATGGCGCTGTCTTCACACGTCGTACTGGACTAAGGTTCCTCTTTCAGACATCGTCACTTTTGGATAGGATGCCATACCTGGAAAGCACCATTTCGATGGGTGACTCCCCTATTGCCTTTTGTGTGGGCCATGTCAAACTAAATTAAGATGGTTTTCCAATCCTGGTATTGCTAGGAACCCCTGCCCATTAATAATCTACTGACAATTGGACGGCTTATCAAACGGTCATAACGCCCTTAGTGTTATTTGAAAATGGGGCGCCCCAGCTTAGTCCGTCCTCAGGGGTGCCGTCGATCCCCCTACGTAGGGGGACACCCCAAATCTGAGTCTTAAAATCCGCGCCTTTATAAACACTGTGTGAACTCAACTATATCTTTGGACGATGAAGGACCATCGAATTGTTCGGGCGTGTGAGACTGTGGTCACCTCGAGGGGGTCATCCGATATTCAATAATACCTGTATCAATACCCCATCCCGACCTAGACGACTTCTGTGCCGTGATCTGATATTGCAATCCTGTAGTGAATTCCAGCACGATGAGCCCTTGAGCGCAGTGGACAGGTGCTGTGCAGCGACGGGCATTTCCAAGCACCTACCCCGGAATATCTAGGCCATAACATAATGTGCACCATACCTGCTCGGGGCATATCCGGTATAAGGAGACCTCGCGGAGTGCGGTAACTATAGTGAACCTCGTTGGGGCTGACTTACCAGAACTCATTAATCTGCCCGAATCGTACGCGTGGAGCATTCACGTTCAATCATCTGTTGGAAGCAAACCGGGTATCGTGTTGTAGCCGTCTGAGAACTACCTCCTAAGTAATAGTTCTAGCTACTAGTAGGCTTGTACTATTAGGGCCAGCCTTGAAGAGCCAGAAGCGGATCGCTATGTGCTCATATCGGGGGTGACGTCCAAGGCTTCTGTACAAAGCACACGAAGCCCCGTGCTCGGGCGCTCAGTTGATTCAGCGAAAGTCGGCCGTTAGCCCAGCCGTACATGCACCAATGTCTCGGCGGAACTGTTGCGGCCGAGGCTCAACGGTAGTGAATCCAATACTTACGGGAGCGGCAAAATGTCCAATACGTCCCTACCCTTCGAATCTGTGCGCACATGGAGGTGAGGGAGTGTGGGTTGAAGGGTGAGGTCTCTCGCACCTAGGCGCCCGGACACCTTATGCTCAGATCCGACTGCGGGCGCGGCGGAAACATACAACTCCCGCTCGTACGGGTATCGATTTTTTTTCGCAACGTGACCTTACATCGGGAAACTCTATCCTCAGCATCATTAGCTTAACCGCCGACCATATTCACATCGGCTTGCATCCTCTGCACCAAAGAGTCGACAGAGCCCAAGGGTATTGGGAGCCCACTCGCCTGATTCGCTCCCTGTAGGGGGCCGCGGGTCTTATTGAACGACTTTTCTCACTTCGAGATCTAGGAGCGTTAGTCCCACCGTTATTGCGTGTAGTACAGGTCGGGCATCGTGGTTTATGTGCGACAAGGAGACGTTCTACTGGGACCTTCCAGGCGTAGCCGCTTGAACTGTAATTGGGATTCCGATAGACGTAGTACGGCAATCTATGTAAAGTAATAGTAAAGAAAGATTCGTCACTCACACTAACTAGCCCACAACAGGGATGTCATTTAGGTACGGTGAGCAGTGGTCCATTCTCACTGGAGT
seq00018   TAATTCAAATAAGATGTGTACAATTTGGGCCCGGCTTTCTTGCGCGTTACCAGACGGGCAACTGTGTAGGGCGCAGCCGATCAGATAAGACTGACACTCGGACAACCGTATACTAGGGCATTTATATCATTCCTTTTGCTAAGCAGGTAGCGTTACACGCGTTACCGACCACGTACCATGCATACCCGTGTCACCAATCTCATAGTCGCCGGGTTAGCGGATCGGTCCAGGAAGCACCTGCAGTGTCCACGATTAATTTGTCGGATATCACGGGCAGCAATTTATATGATATCTCGCCGCTAGCTAGTTCCCGTTAACGCCTAGCTCCAACTTCGAATTAGCTGAGTTCATCCCATGCCCTGGTACAATGCCGGTAAACCTACTCTTGCCCACGATTACCTCGGAGACCACCGTAGAGAAGGGTTCCAGTGGTTGGGCCAGTGTAAGCGGAGGGAGGCTCTGTTCAAGGTCGTTTGGAAGCAAGACGCATTCGTCCCCTAACCTTTCTAAAACAATGGCGGCAGGTAGCCAGTCCGCTTTGGCTCAAGAGCGTAATGGCTGTTATAGGGGCCAACACCGCACGCGTCTCTCCAGGATCGGGGATGGCGCTGTCTTCACACGTCGTACTGGACTAAGGTTCCTCTTTCAGACATCGTCACTTTTGGATAGGATGCCATACCTGGAAAGCACCATTTCGATGGGTGACTCCCCTATTGCCTTTTGTGTGGGCCATGTCAAACTAAATTAAGATGGTTTTCCAATCCTGGTATTGCTAGGAACCCCTGCCCATTAATAATCTACTGACAATTGGACGGCTTATCAAACGGTCATAACGCCCTTAGTGTTATTTGAAAATGGGGCGCCCCAGCTTAGTCCGTCCTCAGGGGTGCCGTCGATCCCCCTACGTAGGGGGACACCCCAAATCTGAGTCTTAAAATCCGCGCCTTTATAAACACTGTGTGAACTCAACTATATCTTTGGACGATGAAGGACCATCGAATTGTTCGGGCGTGTGAGACTGTGGTCACCTCGAGGGGGTCATCCGATATTCAATAATACCTGTATCAATACCCCATCCCGACCTAGACGACTTCTGTGCCGTGATCTGATATTGCAATCCTGTAGTGAATTCCAGCACGATGAGCCCTTGAGCGCAGTGGACAGGTGCTGTGCAGCGACGGGCATTTCCAAGCACCTACCCCGGAATATCTAGGCCATAACATAATGTGCACCATACCTGCTCGGGGCATATCCGGTATAAGGAGACCTCGCGGAGTGCGGTAACTATAGTGAACCTCGTTGGGGCTGACTTACCAGAACTCATTAATCTGCCCGAATCGTACGCGTGGAGCATTCACGTTCAATCATCTGTTGGAAGCAAACCGGGTATCGTGTTGTAGCCGTCTGAGAACTACCTCCTAAGTAATAGTTCTAGCTACTAGTAGGCTTGTACTATTAGGGCCAGCCTTGAAGAGCCAGAAGCGGATCGCTATGTGCTCATATCGGGGGTGACGTCCAAGGCTTCTGTACAAAGCACACGAAGCCCCGTGCTCGGGCGCTCAGTTGATTCAGCGAAAGTCGGCCGTTAGCCCAGCCGTACATGCACCAATGTCTCGGCGGAACTGTTGCGGCCGAGGCTCAACGGTAGTGAATCCAATACTTACGGGAGCGGCAAAATGTCCAATACGTCCCTACCCTTCGAATCTGTGCGCACATGGAGGTGAGGGAGTGTGGGTTGAAGGGTGAGGTCTCTCGCACCTAGGCGCCCGGACACCTTATGCTCAGATCCGACTGCGGGCGCGGCGGAAACATACAACTCCCGCTCGTACGGGTATCGATTTTTTTTCGCAACGTGACCTTACATCGGGAAACTCTATCCTCAGCATCATTAGCTTAACCGCCGACCATATTCACATCGGCTTGCATCCTCTGCACCAAAGAGTCGACAGAGCCCAAGGGTATTGGGAGCCCACTCGCCTGATTCGCTCCCTGTAGGGGGCCGCGGGTCTTATTGAACGACTTTTCTCACTTCGAGATCTAGGAGCGTTAGTCCCACCGTTATTGCGTGTAGTACAGGTCGGGCATCGTGGTTTATGTGCGACAAGGAGACGTTCTACTGGGACCTTCCAGGCGTAGCCGCTTGAACTGTAATTGGGATTCCGATAGACGTAGTACGGCAATCTATGTAAAGTAATAGTAAAGAAAGATTCGTCACTCACACTAACTAGCCCACAACAGGGATGTCATTTAGGTACGGTGAGCAGTGGTCCATTCTCACTGGAGT
seq00019   TAATTCAAATAAGATGTGTACAATTTGGGCCCGGCTTTCTTGCGCGTTACCAGACGGGCAACTGTGTAGGGCGCAGCCGATCAGATAAGACTGACACTCGGACAACCGTATACTAGGGCATTTATATCATTCCTTTTGCTAAGCAGGTAGCGTTACACGCGTTACCGACCACGTACCATGCATACCCGTGTCACCAATCTCATAGTCGCCGGGTTAGCGGACCGGTCCAGGAAGCACCTGCAGTGTCCACGATTAATTTGTCGGATATCACGGGCAGCAATTTATATGATATCTCGCCGCTAGCTAGTTCCCGTTAACGCCTAGCTCCAACTTCGAATTAGCTGAGTTCATCCCATGCCCTGGTACAATGCCGGTAAACCTACTCTTGCCCACGATTACCTCGGAGACCACCGTAGAGAAGGGTTCCAGTGGTTGGGCCAGTGTAAGCGGAGGGAGGCTCTGTTCAAGGTCGTTTGGAAGCAAGACGCATTCGTCCCCTAACCTTTCTAAAACAATGGCGGCAGGTAGCCAGTCCGCTTTGGCTCAAGAGCGTAATGGCTGTTATAGGGGCCAACACCGCACGCGTCTCTCCAGGATCGGGGATGGCGCTGTCTTCACACGTCGTACTGGACTAAGGTTCCTCTTTCAGACATCGTCACTTTTGGATAGGATGCCATACCTGGAAAGCACCATTTCGATGGGTGACTCCCCTATTGCCTTTTGTGTGGGCCATGTCAAACTAAATTAAGATGGTTTTCCAATCCTGGTATTGCTAGGAACCCCTGCCCATTAATAATCTACTGACAATTGGACGGCTTATCAAACGGTCATAACGCCCTTAGTGTTATTTGAAAATGGGGCGCCCCAGCTTAGTCCGTCCTCAGGGGTGCCGTCGATCCCCCTACGTAGGGGGACACCCCAAATCTGAGTCTTAAAATCCGCGCCTTTATAAACACTGTGTGAACTCAACTATATCTTTGGACGATGAAGGACCATCGAATTGTTCGGGCGTGTGAGACTGTGGTCACCTCGAGGGGGTCATCCGATATTCAATAATACCTGTATCAATACCCCATCCCGACCTAGACGACTTCTGTGCCGTGATCTGATATTGCAATCCTGTAGTGAATTCCAGCACGATGAGCCCTTGAGCGCAGTGGACAGGTGCTGTGCAGCGACGGGCATTTCCAAGCACCTACCCCGGAATATCTAGGCCATAACATAATGTGCACCATACCTGCTCGGGGCATATCCGGTATAAGGAGACCTCGCGGAGTGCGGTAACTATAGTGAACCTCGTTGGGGCTGACTTACCAGAACTCATTAATCTGCCCGAATCGTACGCGTGGAGCATTCACGTTCAATCATCTGTTGGAAGCAAACCGGGTATCGTGTTGTAGCCGTCTGAGAACTACCTCCTAAGTAATAGTTCTAGCTACTAGTAGGCTTGTACTATTAGGGCCAGCCTTGAAGAGCCAGAAGCGGATCGCTATGTGCTCATATCGGGGGTGACGTCCAAGGCTTCTGTACAAAGCACACGAAGCCCCGTGCTCGGGCGCTCAGTTGATTCAGCGAAAGTCGGCCGTTAGCCCAGCCGTACAGGCACCAATGTCTCGGCGGAACTGTTGCGGCCGAGGCTCAACGGTAGTGAATCCAATACTTACGGGAGCGGCAAAATGTCCAATACGTCCCTACCCTTCGAATCTGTGCGCACATGGAGGTGAGGGAGTGTGGGTTGAAGGGTGAGGTCTCTCGCACCTAGGCGCCCGGACACCTTATGCTCAGATCCGACTGCGGGCGCGGCGGAAACATACAACTCCCGCTCGTACGGGTATCGATTTTTTTTCGCAACGTGACCTTACATCGGGAAACTCTATCCTCAGCATCATTAGCTTAACCGCCGACCATATTCACATCGGCTTGCATCCTCTGCACCAAAGAGTCGACAGAGCCCAAGGGTATTGGGAGCCCACTCGCCTGATTCGCTCCCTGTAGGGGGCCGCGGGTCTTATTGAACGACTTTTCTCACTTCGAGATCTAGGAGCGTTAGTCCCACCGTTATTGCGTGTAGTACAGGTCGGGCATCGTGGTTTATGTGCGACAAGGAGACGTTCTACTGGGACCTTCCAGGCGTAGCCGCTTGAACTGTAATTGGGATTCCGATAGACGTAGTACGGCAATCTATGTAATGTAATAGTAAAGAAAGATTCGTCACTCACACTAACTAGCCCACAACAGGGATGTCATTTAGGTACGGTGAGCAGTGGTCCATTCTCACTGGAGT
seq00020   TAATTCAAATAAGATGTGTACAATTTGGGCCCGGCTTTCTTGCGCGTTACCAGACGGGCAACTGTGTAGGGCGCAGCCGATCAGATAAGACTGACACTCGGACAACCGTATACTAGGGCATTTATATCATTCCTTTTGCTAAGCAGGTAGCGTTACACGCGTTACCGACCACGTACCATGCATACCCGTGTCACCAATCTCATAGTCGCCGGGTTAGCGGATCGGTCCAGGAAGCACCTGCAGTGTCCACGATTAATTTGTCGGATATCACGGGCAGCAATTTATATGATATCTCGCCGCTAGCTAGTTCCCGTTAACGCCTAGCTCCAACTTCGAATTAGCTGAGTTCATCCCATGCCCTGGTACAATGCCGGTAAACCTACTCTTGCCCACGATTACCTCGGAGACCACCGTAGAGAAGGGTTCCAGTGGTTGGGCCAGTGTAAGCGGAGGGAGGCTCTGTTCAAGGTCGTTTGGAAGCAAGACGCATTCGTCCCCTAACCTTTCTAAAACAATGGCGGCAGGTAGCCAGTCCGCTTTGGCTCAAGAGCGTAATGGCTGTTATAGGGGCCAACACCGCACGCGTCTCTCCAGGATCGGGGATGGCGCTGTCTTCACACGTCGTACTGGACTAAGGTTCCTCTTTCAGACATCGTCACTTTTGGATAGGATGCCATACCTGGAAAGCACCATTTCGATGGGTGACTCCCCTATTGCCTTTTGTGTGGGCCATGTCAAACTAAATTAAGATGGTTTTCCAATCCTGGTATTGCTAGGAACCCCTGCCCATTAATAATCTACTGACAATTGGACGGCTTATCAAACGGTCATAACGCCCTTAGTGTTATTTGAAAATGGGGCGCCCCAGCTTAGTCCGTCCTCAGGGGTGCCGTCGATCCCCCTACGTAGGGGGACACCCCAAATCTGAGTCTTAAAATCCGCGCCTTTATAAACACTGTGTGAACTCAACTATATCTTTGGACGAAGAAGGACCATCGAATTGTTCGGGCGTGTGAGACTGTGGTCACCTCGAGGGGGTCATCCGATATTCAATAATACCTGTATCAATACCCCATCCCGACCTAGACGACTTCTGTGCCGTGATCTGATATTGCAATCCTGTAGTGAATTCCAGCACGATGAGCCCTTGAGCGCAGTGGACAGGTGCTGTGCAGCGACGGGCATTTCCAAGCACCTACCCCGGAATATCTAGGCCATAACATAATGTGCACCATACCTGCTCGGGGCATATCCGGTATAAGGAGACCTCGCGGAGTGCGGTAACTATAGTGAACCTCGTTGGGGCTGACTTACCAGAACTCATTAATCTGCCCGAATCGTACGCGTGGAGCATTCACGTTCAATCATCTGTTGGAAGCAAACCGGGTATCGTGTTGTAGCCGTCTGAGAACTACCTCCTAAGTAATAGTTCTAGCTACTAGTAGGCTTGTACTATTAGGGCCAGCCTTGAAGAGCCAGAAGCGGATCGCTATGTGCTCATATCGGGGGTGACGTCCAAGGCTTCTGTACAAAGCACACGAAGCCCCGTGCTCGGGCGCTCAGTTGATTCAGCGAAAGTCGGCCGTTAGCCCAGCCGTACAGGCACCAATGTCTCGGCGGAACTGTTGCGGCCGAGGCTCAACGGTAGTGAATCCAATACTTACGGGAGCGGCAAAATGTCCAATACGTCCCTACCCTTCGAATCTGTGCGCACATGGAGGTGAGGGAGTGTGGGTTGAAGGGTGAGGTCTCTCGCACCTAGGCGCCCGGACACCTTATGCTCAGATCCGACTGCGGGCGCGGCGGAAACATACAACTCCCGCTCGTACGGGTATCGATTTTTTTTCGCAACGTGACCTTACATCGGGAAACTCTATCCTCAGCATCATTAGCTTAACCGCCGACCATATTCACATCGGCTTGCATCCTCTGCACCAAAGAGTCGACAGAGCCCAAGGGTATTGGGAGCCCACTCGCCTGATTCGCTCCCTGTAGGGGGCCGCGGGTCTTATTGAACGACTTTTCTCACTTCGAGATCTAGGAGCGTTAGTCCCACCGTTATTGCGTGTAGTACAGGTCGGGCATCGTGGTTTATGTGCGACAAGGAGACGTTCTACTGGGACCTTCCAGGCGTAGCCGCTTGAACTGTAATTGGGATTCCGATAGACGTAGTACGGCAATCTATGTAATGTAATAGTAAAGAAAGATTCGTCACTCACACTAACTAGCCCACAACAGGGATGTCATTTAGGTACGGTGAGCAGTGGTCCATTCTCACTGGAGT
seq00021   TAATTCAAATAAGATGTGTACAATTTGGGCCCGGCTTTCTTGCGCGTTACCAGACGGGCAACTGTGTAGGGCGCAGCCGATCAGATAAGACTGACACTCGGACAACCGTATACTAGGGCATTTATATCATTCCTTTTGCTAAGCAGGTAGCGTTACACGCGTTACCGACCACGTACCATGCATACCCGTGTCACCAATCTCATAGTCGCCGGGTTAGCGGATCGGTCCAGGAAGCACCTGCAGTGTCCACGATTAATTTGTCGGATATCACGGGCAGCAATTTATATGATATCTCGCCGCTAGCTAGTTCCCGTTAACGCCTAGCTCCAACTTCGAATTAGCTGAGTTCATCCCATGCCCTGGTACAATGCCGGTAAACCTACTCTTGCCCACGATTACCTCGGAGACCACCGTAGAGAAGGGTTCCAGTGGTTGGGCCAGTGTAAGCGGAGGGAGGCTCTGTTCAAGGTCGTTTGGAAGCAAGACGCATTCGTCCCCTAACCTTTCTAAAACAATGGCGGCAGGTAGCCAGTCCGCTTTGGCTCAAGAGCGTAATGGCTGTTATAGGGGCCAACACCGCACGCGTCTCTCCAGGATCGGGGATGGCGCTGTCTTCACACGTCGTACTGGACTAAGGTTCCTCTTTCAGACATCGTCACTTTTGGATAGGATGCCATACCTGGAAAGCACCATTTCGATGGGTGACTCCCCTATTGCCTTTTGTGTGGGCCATGTCAAACTAAATTAAGATGGTTTTCCAATCCTGGTATTGCTAGGAACCCCTGCCCATTAATAATCTACTGACAATTGGACGGCTTATCAAACGGTCATAACGCCCTTAGTGTTATTTGAAAATGGGGCGCCCCAGCTTAGTCCGTCCTCAGGGGTGCCGTCGATCCCCCTACGTAGGGGGACACCCCAAATCTGAGTCTTAAAATCCGCGCCTTTATAAACACTGTGTGAACTCAACTATATCTTTGGACGATGAAGGACCATCGAATTGTTCGGGCGTGTGAGACTGTGGTCACCTCGAGGGGGTCATCCGATATTCAATAATACCTGTATCAATACCCCATCCCGACCTAGACGACTTCTGTGCCGTGATCTGATATTGCAATCCTGTAGTGAATTCCAGCACGATGAGCCCTTGAGCGCAGTGGACAGGTGCTGTGCAGCGACGGGCATTTCCAAGCACCTACCCCGGAATATCTAGGCCATAACATAATGTGCACCATACCTGCTCGGGGCATATCCGGTATAAGGAGACCTCGCGGAGTGCGGTAACTATAGTGAACCTCGTTGGGGCTGACTTACCAGAACTCATTAATCTGCCCGAATCGTACGCGTGGAGCATTCACGTTCAATCATCTGTTGGAAGCAAACCGGGTATCGTGTTGTAGCCGTCTGAGAACTACCTCCTAAGTAATAGTTCTAGCTACTAGTAGGCTTGTACTATTAGGGCCAGCCTTGAAGAGCCAGAAGCGGATCGCTATGTGCTCATATCGGGGGTGACGTCCAAGGCTTCTGTACAAAGCACACGAAGCCCCGTGCTCGGGCGCTCAGTTGATTCAGCGAAAGTCGGCCGTTAGCCCAGCCGTACAGGCACCAATGTCTCGGCGGAACTGTTGCGGCCGAGGCTCAACGGTAGTGAATCCAATACTTACGGGAGCGGCAAAATGTCCAATACGTCCCTACCCTTCGAATCTGTGCGCACATGGAGGTGAGGGAGTGTGGGTTGAAGGGTGAGGTCTCTCGCACCTAGGCGCCCGGACACCTTATGCTCAGATCCGACTGCGGGCGCGGCGGAAACATACAACTCCCGCTCGTACGGGTATCGATTTTTTTTCGCAACGTGACCTTACATCGGGAAACTCTATCCTCAGCATCATTAGCTTAACCGCCGACCATATTCACATCGGCTTGCATCCTCTGCACCAAAGAGTCGACAGAGCCCAAGGGTATTGGGAGCCCACTCGCCTGATTCGCTCCCTGTAGGGGGCCGCGGGTCTTATTGAACGACTTTTCTCACTTCGAGATCTAGGAGCGTTAGTCCCACCGTTATTGCGTGTAGTACAGGTCGGGCATCGTGGTTTATGTGCGACAAGGAGACGTTCTACTGGGACCTTCCAGGCGTAGCCGCTTGAACTGTAATTGGGATTCCGATAGACGTAGTACGGCAATCTATGTAAAGTAATAGTAAAGAAAGATTCGTCACTCACACTAACTAGCCCACAACAGGGATGTCATTTAGGTACGGTGAGCAGTGGTCCATTCTCACTGGAGT
seq00022   TAATTCAAATAAGATGTGTACAATTTGGGCCCGGCTTTCTTGCGCGTTACCAGACGGGCAACTGTGTAGGGCGCAGCCGATCAGATAAGACTGACACTCGGACAACCGTATACTAGGGCATTTATATCATTCCTTTTGCTAAGCAGGTAGCGTTACACGCGTTACCGACCACGTACCATGCATACCCGTGTCACCAATCTCATAGTCGCCGGGTTAGCGGATCGGTCCAGGAAGCACCTGCAGTGTCCACGATTAATTTGTCGGATATCACGGGCAGCAATTTATATGATATCTCGCCGCTAGCTAGTTCCCGTTAACGCCTAGCTCCAACTTCGAATTAGCTGAGTTCATCCCATGCCCTGGTACAATGCCGGTAAACCTACTCTTGCCCACGATTACCTCGGAGACCACCGTAGAGAAGGGTTCCAGTGGTTGGGCCAGTGTAAGCGGAGGGAGGCTCTGTTCAAGGTCGTTTGGAAGCAAGACGCATTCGTCCCCTAACCTTTCTAAAACAATGGCGGCAGGTAGCCAGTCCGCTTTGGCTCAAGAGCGTAATGGCTGTTATAGGGGCCAACACCGCACGCGTCTCTCCAGGATCGGGGATGGCGCTGTCTTCACACGTCGTACTGGACTAAGGTTCCTCTTTCAGACATCGTCACTTTTGGATAGGATGCCATACCTGGAAAGCACCATTTCGATGGGTGACTCCCCTATTGCCTTTTGTGTGGGCCATGTCAAACTAAATTAAGATGGTTTTCCAATCCTGGTATTGCTAGGAACCCCTGCCCATTAATAATCTACTGACAATTGGACGGCTTATCAAACGGTCATAACGCCCTTAGTGTTATTTGAAAATGGGGCGCCCCAGCTTAGTCCGTCCTCAGGGGTGCCGTCGATCCCCCTACGTAGGGGGACACCCCAAATCTGAGTCTTAAAATCCGCGCCTTTATAAACACTGTGTGAACTCAACTATATCTTTGGACGAAGAAGGACCATCGAATTGTTCGGGCGTGTGAGACTGTGGTCACCTCGAGGGGGTCATCCGATATTCAATAATACCTGTATCAATACCCCATCCCGACCTAGACGACTTCTGTGCCGTGATCTGATATTGCAATCCTGTAGTGAATTCCAGCACGATGAGCCCTTGAGCGCAGTGGACAGGTGCTGTGCAGCGACGGGCATTTCCAAGCACCTACCCCGGAATATCTAGGCCATAACATAATGTGCACCATACCTGCTCGGGGCATATCCGGTATAAGGAGACCTCGCGGAGTGCGGTAACTATAGTGAACCTCGTTGGGGCTGACTTACCAGAACTCATTAATCTGCCCGAATCGTACGCGTGGAGCATTCACGTTCAATCATCTGTTGGAAGCAAACCGGGTATCGTGTTGTAGCCGTCTGAGAACTACCTCCTAAGTAATAGTTCTAGCTACTAGTAGGCTTGTACTATTAGGGCCAGCCTTGAAGAGCCAGAAGCGGATCGCTATGTGCTCATATCGGGGGTGACGTCCAAGGCTTCTGTACAAAGCACACGAAGCCCCGTGCTCGGGCGCTCAGTTGATTCAGCGAAAGTCGGCCGTTAGCCCAGCCGTACAGGCACCAATGTCTCGGCGGAACTGTTGCGGCCGAGGCTCAACGGTAGTGAATCCAATACTTACGGGAGCGGCAAAATGTCCAATACGTCCCTACCCTTCGAATCTGTGCGCACATGGAGGTGAGGGAGTGTGGGTTGAAGGGTGAGGTCTCTCGCACCTAGGCGCCCGGACACCTTATGCTCAGATCCGACTGCGGGCGCGGCGGAAACATACAACTCCCGCTCGTACGGGTATCGATTTTTTTTCGCAACGTGACCTTACATCGGGAAACTCTATCCTCAGCATCATTAGCTTAACCGCCGACCATATTCACATCGGCTTGCATCCTCTGCACCAAAGAGTCGACAGAGCCCAAGGGTATTGGGAGCCCACTCGCCTGATTCGCTCCCTGTAGGGGGCCGCGGGTCTTATTGAACGACTTTTCTCACTTCGAGATCTAGGAGCGTTAGTCCCACCGTTATTGCGTGTAGTACAGGTCGGGCATCGTGGTTTATGTGCGACAAGGAGACGTTCTACTGGGACCTTCCAGGCGTAGCCGCTTGAACTGTAATTGGGATTCCGATAGACGTAGTACGGCAATCTATGTAATGTAATAGTAAAGAAAGATTCGTCACTCACACTAACTAGCCCACAACAGGGATGTCATTTAGGTACGGTGAGCAGTGGTCCATTCTCACTGGAGT
seq00023   TAATTCAAATAAGATGTGTACAATTTGGGCCCGGCTTTCTTGCGCGTTACCAGACGGGCAACTGTGTAGGGCGCAGCCGATCAGATAAGACTGACACTCGGACAACCGTATACTAGGGCATTTATATCATTCCTTTTGCTAAGCAGGTAGCGTTACACGCGTTACCGACCACGTACCATGCATACCCGTGTCACCAATCTCATAGTCGCCGGGTTAGCGGACCGGTCCAGGAAGCACCTGCAGTGTCCACGATTAATTTGTCGGATATCACGGGCAGCAATTTATATGATATCTCGCCGCTAGCTAGTTCCCGTTAACGCCTAGCTCCAACTTCGAATTAGCTGAGTTCATCCCATGCCCTGGTACAATGCCGGTAAACCTACTCTTGCCCACGATTACCTCGGAGACCACCGTAGAGAAGGGTTCCAGTGGTTGGGCCAGTGTAAGCGGAGGGAGGCTCTGTTCAAGGTCGTTTGGAAGCAAGACGCATTCGTCCCCTAACCTTTCTAAAACAATGGCGGCAGGTAGCCAGTCCGCTTTGGCTCAAGAGCGTAATGGCTGTTATAGGGGCCAACACCGCACGCGTCTCTCCAGGATCGGGGATGGCGCTGTCTTCACACGTCGTACTGGACTAAGGTTCCTCTTTCAGACATCGTCACTTTTGGATAGGATGCCATACCTGGAAAGCACCATTTCGATGGGTGACTCCCCTATTGCCTTTTGTGTGGGCCATGTCAAACTAAATTGAGATGGTTTTCCAATCCTGGTATTGCTAGGAACCCCTGCCCATTAATAATCTACTGACAATTGGACGGCTTATCAAACGGTCATAACGCCCTTAGTGTTATTTGAAAATGGGGCGCCCCAGCTTAGTCCGTCCTCAGGGGTGCCGTCGATCCCCCTACGTAGGGGGACACCCCAAATCTGAGTCTTAAAATCCGCGCCTTTATAAACACTGTGTGAACTCAACTATATCTTTGGACGATGAAGGACCATCGAATTGTTCGGGCGTGTGAGACTGTGGTCACCTCGAGGGGGTCATCCGATATTCAATAATACCTGTATCAATACCCCATCCCGACCTAGACGACTTCTGTGCCGTGATCTGATATTGCAATCCTGTAGTGAATTCCAGCACGATGAGCCCTTGAGCGCAGTGGACAGGTGCTGTGCAGCGACGGGCATTTCCAAGCACCTACCCCGGAATATCTAGGCCATAACATAATGTGCACCATACCTGCTCGGGGCATATCCGGTATAAGGAGACCTCGCGGAGTGCGGTAACTATAGTGAACCTCGTTGGGGCTGACTTACCAGAACTCATTAATCTGCCCGAATCGTACGCGTGGAGCATTCACGTTCAATCATCTGTTGGAAGCAAACCGGGTATCGTGTTGTAGCCGTCTGAGAACTACCTCCTAAGTAATAGTTCTAGCTACTAGTAGGCTTGTACTATTAGGGCCAGCCTTGAAGAGCCAGAAGCGGATCGCTATGTGCTCATATCGGGGGTGACGTCCAAGGCTTCTGTACAAAGCACACGAAGCCCCGTGCTCGGGCGCTCAGTTGATTCAGCGAAAGTCGGCCGTTAGCCCAGCCGTACAGGCACCAATGTCTCGGCGGAACTGTTGCGGCCGAGGCTCAACGGTAGTGAATCCAATACTTACGGGAGCGGCAAAATGTCCAATACGTCCCTACCCTTCGAATCTGTGCGCACATGGAGGTGAGGGAGTGTGGGTTGAAGGGTGAGGTCTCTCGCACCTAGGCGCCCGGACACCTTATGCTCAGATCCGACTGCGGGCGCGGCGGAAACATACAACTCCCGCTCGTACGGGTATCGATTTTTTTTCGCAACGTGACCTTACATCGGGAAACTCTATCCTCAGCATCATTAGCTTAACCGCCGACCATATTCACATCGGCTTGCATCCTCTGCACCAAAGAGTCGACAGAGCCCAAGGGTATTGGGAGCCCACTCGCCTGATTCGCTCCCTGTAGGGGGCCGCGGGTCTTATTGAACGACTTTTCTCACTTCGAGATCTAGGAGCGTTAGTCCCACCGTTATTGCGTGTAGTACAGGTCGGGCATCGTGGTTTATGTGCGACAAGGAGACGTTCTACTGGGACCTTCCAGGCGTAGCCGCTTGAACTGTAATTGGGATTCCGATAGACGTAGTACGGCAATCTATGTAATGTAATAGTAAAGAAAGATTCGTCACTCACACTAACTAGCCCACAACAGGGATGTCATTTAGGTACGGTGAGCAGTGGTCCATTCTCACTGGAGT
seq00024   TAATTCAAATAAGATGTGTACAATTTGGGCCCGGCTTTCTTGCGCGTTACCAGACGGGCAACTGTGTAGGGCGCAGCCGATCAGATAAGACTGACACTCGGACAACCGTATACTAGGGCATTTATATCATTCCTTTTGCTAAGCAGGTAGCGTTACACGCGTTACCGACCACGTACCATGCATACCCGTGTCACCAATCTCATAGTCGCCGGGTTAGCGGACCGGTCCAGGAAGCACCTGCAGTGTCCACGATTAATTTGTCGGATATCACGGGCAGCAATTTATATGATATCTCGCCGCTAGCTAGTTCCCGTTAACGCCTAGCTCCAACTTCGAATTAGCTGAGTTCATCCCATGCCCTGGTACAATGCCGGTAAACCTACTCTTGCCCACGATTACCTCGGAGACCACCGTAGAGAAGGGTTCCAGTGGTTGGGCCAGTGTAAGCGGAGGGAGGCTCTGTTCAAGGTCGTTTGGAAGCAAGACGCATTCGTCCCCTAACCTTTCTAAAACAATGGCGGCAGGTAGCCAGTCCGCTTTGGCTCAAGAGCGTAATGGCTGTTATAGGGGCCAACACCGCACGCGTCTCTCCAGGATCGGGGATGGCGCTGTCTTCACACGTCGTACTGGACTAAGGTTCCTCTTTCAGACATCGTCACTTTTGGATAGGATGCCATACCTGGAAAGCACCATTTCGATGGGTGACTCCCCTATTGCCTTTTGTGTGGGCCATGTCAAACTAAATTGAGATGGTTTTCCAATCCTGGTATTGCTAGGAACCCCTGCCCATTAATAATCTACTGACAATTGGACGGCTTATCAAACGGTCATAACGCCCTTAGTGTTATTTGAAAATGGGGCGCCCCAGCTTAGTCCGTCCTCAGGGGTGCCGTCGATCCCCCTACGTAGGGGGACACCCCAAATCTGAGTCTTAAAATCCGCGCCTTTATAAACACTGTGTGAACTCAACTATATCTTTGGACGATGAAGGACCATCGAATTGTTCGGGCGTGTGAGACTGTGGTCACCTCGAGGGGGTCATCCGATATTCAATAATACCTGTATCAATACCCCATCCCGACCTAGACGACTTCTGTGCCGTGATCTGATATTGCAATCCTGTAGTGAATTCCAGCACGATGAGCCCTTGAGCGCAGTGGACAGGTGCTGTGCAGCGACGGGCATTTCCAAGCACCTACCCCGGAATATCTAGGCCATAACATAATGTGCACCATACCTGCTCGGGGCATATCCGGTATAAGGAGACCTCGCGGAGTGCGGTAACTATAGTGAACCTCGTTGGGGCTGACTTACCAGAACTCATTAATCTGCCCGAATCGTACGCGTGGAGCATTCACGTTCAATCATCTGTTGGAAGCAAACCGGGTATCGTGTTGTAGCCGTCTGAGAACTACCTCCTAAGTAATAGTTCTAGCTACTAGTAGGCTTGTACTATTAGGGCCAGCCTTGAAGAGCCAGAAGCGGATCGCTATGTGCTCATATCGGGGGTGACGTCCAAGGCTTCTGTACAAAGCACACGAAGCCCCGTGCTCGGGCGCTCAGTTGATTCAGCGAAAGTCGGCCGTTAGCCCAGCCGTACAGGCACCAATGTCTCGGCGGAACTGTTGCGGCCGAGGCTCAACGGTAGTGAATCCAATACTTACGGGAGCGGCAAAATGTCCAATACGTCCCTACCCTTCGAATCTGTGCGCACATGGAGGTGAGGGAGTGTGGGTTGAAGGGTGAGGTCTCTCGCACCTAGGCGCCCGGACACCTTATGCTCAGATCCGACTGCGGGCGCGGCGGAAACATACAACTCCCGCTCGTACGGGTATCGATTTTTTTTCGCAACGTGACCTTACATCGGGAAACTCTATCCTCAGCATCATTAGCTTAACCGCCGACCATATTCACATCGGCTTGCATCCTCTGCACCAAAGAGTCGACAGAGCCCAAGGGTATTGGGAGCCCACTCGCCTGATTCGCTCCCTGTAGGGGGCCGCGGGTCTTATTGAACGACTTTTCTCACTTCGAGATCTAGGAGCGTTAGTCCCACCGTTATTGCGTGTAGTACAGGTCGGGCATCGTGGTTTATGTGCGACAAGGAGACGTTCTACTGGGACCTTCCAGGCGTAGCCGCTTGAACTGTAATTGGGATTCCGATAGACGTAGTACGGCAATCTATGTAATGTAATAGTAAAGAAAGATTCGTCACTCACACTAACTAGCCCACAACAGGGATGTCATTTAGGTACGGTGAGCAGTGGTCCATTCTCACTGGAGT
seq00025   TAATTCAAATAAGATGTGTACAATTTGGGCCCGGCTTTCTTGCGCGTTACCAGACGGGCAACTGTGTAGGGCGCAGCCGATCAGATAAGACTGACACTCGGACAACCGTATACTAGGGCATTTATATCATTCCTTTTGCTAAGCAGGTAGCGTTACACGCGTTACCGACCACGTACCATGCATACCCGTGTCACCAATCTCATAGTCGCCGGGTTAGCGGATCGGTCCAGGAAGCACCTGCAGTGTCCACGATTAATTTGTCGGATATCACGGGCAGCAATTTATATGATATCTCGCCGCTAGCTAGTTCCCGTTAACGCCTAGCTCCAACTTCGAATTAGCTGAGTTCATCCCATGCCCTGGTACAATGCCGGTAAACCTACTCTTGCCCACGATTACCTCGGAGACCACCGTAGAGAAGGGTTCCAGTGGTTGGGCCAGTGTAAGCGGAGGGAGGCTCTGTTCAAGGTCGTTTGGAAGCAAGACGCATTCGTCCCCTAACCTTTCTAAAACAATGGCGGCAGGTAGCCAGTCCGCTTTGGCTCAAGAGCGTAATGGCTGTTATAGGGGCCAACACCGCACGCGTCTCTCCAGGATCGGGGATGGCGCTGTCTTCACACGTCGTACTGGACTAAGGTTCCTCTTTCAGACATCGTCACTTTTGGATAGGATGCCATACCTGGAAAGCACCATTTCGATGGGTGACTCCCCTATTGCCTTTTGTGTGGGCCATGTCAAACTAAATTAAGATGGTTTTCCAATCCTGGTATTGCTAGGAACCCCTGCCCATTAATAATCTACTGACAATTGGACGGCTTATCAAACGGTCATAACGCCCTTAGTGTTATTTGAAAATGGGGCGCCCCAGCTTAGTCCGTCCTCAGGGGTGCCGTCGATCCCCCTACGTAGGGGGACACCCCAAATCTGAGTCTTAAAATCCGCGCCTTTATAAACACTGTGTGAACTCAACTATATCTTTGGACGATGAAGGACCATCGAATTGTTCGGGCGTGTGAGACTGTGGTCACCTCGAGGGGGTCATCCGATATTCAATAATACCTGTATCAATACCCCATCCCGACCTAGACGACTTCTGTGCCGTGATCTGATATTGCAATCCTGTAGTGAATTCCAGCACGATGAGCCCTTGAGCGCAGTGGACAGGTGCTGTGCAGCGACGGGCATTTCCAAGCACCTACCCCGGAATATCTAGGCCATAACATAATGTGCACCATACCTGCTCGGGGCATATCCGGTATAAGGAGACCTCGCGGAGTGCGGTAACTATAGTGAACCTCGTTGGGGCTGACTTACCAGAACTCATTAATCTGCCCGAATCGTACGCGTGGAGCATTCACGTTCAATCATCTGTTGGAAGCAAACCGGGTATCGTGTTGTAGCCGTCTGAGAACTACCTCCTAAGTAATAGTTCTAGCTACTAGTAGGCTTGTACTATTAGGGCCAGCCTTGAAGAGCCAGAAGCGGATCGCTATGTGCTCATATCGGGGGTGACGTCCAAGGCTTCTGTACAAAGCACACGAAGCCCCGTGCTCGGGCGCTCAGTTGATTCAGCGAAAGTCGGCCGTTAGCCCAGCCGTACATGCACCAATGTCTCGGCGGAACTGTTGCGGCCGAGGCTCAACGGTAGTGAATCCAATACTTACGGGAGCGGCAAAATGTCCAATACGTCCCTACCCTTCGAATCTGTGCGCACATGGAGGTGAGGGAGTGTGGGTTGAAGGGTGAGGTCTCTCGCACCTAGGCGCCCGGACACCTTATGCTCAGATCCGACTGCGGGCGCGGCGGAAACATACAACTCCCGCTCGTACGGGTATCGATTTTTTTTCGCAACGTGACCTTACATCGGGAAACTCTATCCTCAGCATCATTAGCTTAACCGCCGACCATATTCACATCGGCTTGCATCCTCTGCACCAAAGAGTCGACAGAGCCCAAGGGTATTGGGAGCCCACTCGCCTGATTCGCTCCCTGTAGGGGGCCGCGGGTCTTATTGAACGACTTTTCTCACTTCGAGATCTAGGAGCGTTAGTCCCACCGTTATTGCGTGTAGTACAGGTCGGGCATCGTGGTTTATGTGCGACAAGGAGACGTTCTACTGGGACCTTCCAGGCGTAGCCGCTTGAACTGTAATTGGGATTCCGATAGACGTAGTACGGCAATCTATGTAAAGTAATAGTAAAGAAAGATTCGTCACTCACACTAACTAGCCCACAACAGGGATGTCATTTAGGTACGGTGAGCAGTGGTCCATTCTCACTGGAGT
seq00026   TAATTCAAATAAGATGTGTACAATTTGGGCCCGGCTTTCTTGCGCGTTACCAGACGGGCAACTGTGTAGGGCGCAGCCGATCAGATAAGACTGACACTCGGACAACCGTATACTAGGGCATTTATATCATTCCTTTTGCTAAGCAGGTAGCGTTACACGCGTTACCGACCACGTACCATGCATACCCGTGTCACCAATCTCATAGTCGCCGGGTTAGCGGATCGGTCCAGGAAGCACCTGCCGTGTCCACGATTAATTTGTCGGATATCACGGGCAGCAATTTATATGATATCTCGCCGCTAGCTAGTTCCCGTTAACGCCTAGCTCCAACTTCGAATTAGCTGAGTTCATCCCATGCCCTGGTACAATGCCGGTAAACCTACTCTTGCCCACGATTACCTCGGAGACCACCGTAGAGAAGGGTTCCAGTGGTTGGGCCAGTGTAAGCCGAGGGAGGCTCTGTTCAAGGTCGTTTGGAAGCAAGACGCATTCGTCCCCTAACCTTTCTAAAACAATGGCGGCAGGTAGCCAGTCCGCTTTGGCTCAAGAGCGTAATGGCTGTTATAGGGGCCAACACCGCACGCGTCTCTCCAGGATCGGGGATGGCGCTGTCTTCACACGTCGTACTGGACTAAGGTTCCTCTTTCAGACATCGTCACTTTTGGATAGGATGCCATACCTGGAAAGCACCATTTCGATGGGTGACTCCCCTATTGCCTTTTGTGTGGGCCATGTCAAACTAAATTAAGATGGTTTTCCAATCCTGGTATTGCTAGGAACCCCTGCCCATTAATAATCTACTGACAATTGGACGGCTTATCAAACGGTCATAACGCCCTTAGTGTTATTTGAAAATGGGGCGCCCCAGCTTAGTCCGTCCTCAGGGGTGCCGTCGATCCCCCTACGTAGGGGGACACCCCAAATCTGAGTCTTAAAATCCGCGCCTTTATAAACACTGTGTGAACTCAACTATATCTTTGGACGAAGAAGGACCATCGAATTGTTCGGGCGTGTGAGACTGTGGTCACCTCGAGGGGGTCATCCGATATTCAATAATACCTGTATCAATACCCCATCCCGACCTAGACGACTTCTGTGCCGTGATCTGATATTGCAATCCTGTAGTGAATTCCAGCACGATGAGCCCTTGAGCGCAGTGGACAGGTGCTGTGCAGCGACGGGCATTTCCAAGCACCTACCCCGGAATATCTAGGCCATAACATAATGTGCACCATACCTGCTCGGGGCATATCCGGTATAAGGAGACCTCGCGGAGTGCGGTAACTATAGTGAACCTCGTTGGGGCTGACTTACCAGAACTCATTAATCTGCCCGAATCGTACGCGTGGAGCATTCACGTTCAATCATCTGTTGGAAGCAAACCGGGTATCGTGTTGTAGCCGTCTGAGAACTACCTCCTAAGTAATAGTTCTAGCTACTAGTAGGCTTGTACTATTAGGGCCAGCCTTGAAGAGCCAGAAGCGGATCGCTATGTGCTCATATCGGGGGTGACGTCCAAGGCTTCTGTACAAAGCACACGAAGCCCCGTGCTCGGGCGCTCAGTTGATTCAGCGAAAGTCGGCCGTTAGCCCAGCCGTACAGGCACCAATGTCTCGGCGGAACTGTTGCGGCCGAGGCTCAACGGTAGTGAATCCAATACTTACGGGAGCGGCAAAATGTCCAATACGTCCCTACCCTTCGAATCTGTGCGCACATGGAGGTGAGGGAGTGTGGGTTGAAGGGTGAGGTCTCTCGCACCTAGGCGCCCGGACACCTTATGCTCAGATCCGACTGCGGGCGCGGCGGAAACATACAACTCCCGCTCGTACGGGTATCGATTTTTTTTCGCAACGTGACCTTACATCGGGAAACTCTATCCTCAGCATCATTAGCTTAACCGCCGACCATATTCACATCGGCTTGCATCCTCTGCACCAAAGAGTCGACAGAGCCCAAGGGTATTGGGAGCCCACTCGCCTGATTCGCTCCCTGTAGGGGGCCGCGGGTCTTATTGAACGACTTTTCTCACTTCGAGATCTAGGAGCGTTAGTCCCACCGTTATTGCGTGTAGTACAGGTCGGGCATCGTGGTTTATGTGCGACAAGGAGACGTTCTACTGGGACCTTCCAGGCGTAGCCGCTTGAACTGTAATTGGGATTCCGATAGACGTAGTACGGCAATCTATGTAATGTAATAGTAAAGAAAGATTCGTCACTCACACTAACTAGCCCACAACAGGGATGTCATTTAGGTACGGTGAGCAGTGGTCCATTCTCACTGGAGT
seq00027   TAATTCAAATAAGATGTGTACAATTTGGGCCCGGCTTTCTTGCGCGTTACCAGACGGGCAACTGTGTAGGGCGCAGCCGATCAGATAAGACTGACACTCGGACAACCGTATACTAGGGCATTTATATCATTCCTTTTGCTAAGCAGGTAGCGTTACACGCGTTACCGACCACGTACCATGCATACCCGTGTCACCAATCTCATAGTCGCCGGGTTAGCGGACCGGTCCAGGAAGCACCTGCAGTGTCCACGATTAATTTGTCGGATATCACGGGCAGCAATTTATATGATATCTCGCCGCTAGCTAGTTCCCGTTAACGCCTAGCTCCAACTTCGAATTAGCTGAGTTCATCCCATGCCCTGGTACAATGCCGGTAAACCTACTCTTGCCCACGATTACCTCGGAGACCACCGTAGAGAAGGGTTCCAGTGGTTGGGCCAGTGTAAGCGGAGGGAGGCTCTGTTCAAGGTCGTTTGGAAGCAAGACGCATTCGTCCCCTAACCTTTCTAAAACAATGGCGGCAGGTAGCCAGTCCGCTTTGGCTCAAGAGCGTAATGGCTGTTATAGGGGCCAACACCGCACGCGTCTCTCCAGGATCGGGGATGGCGCTGTCTTCACACGTCGTACTGGACTAAGGTTCCTCTTTCAGACATCGTCACTTTTGGATAGGATGCCATACCTGGAAAGCACCATTTCGATGGGTGACTCCCCTATTGCCTTTTGTGTGGGCCATGTCAAACTAAATTAAGATGGTTTTCCAATCCTGGTATTGCTAGGAACCCCTGCCCATTAATAATCTACTGACAATTGGACGGCTTATCAAACGGTCATAACGCCCTTAGTGTTATTTGAAAATGGGGCGCCCCAGCTTAGTCCGTCCTCAGGGGTGCCGTCGATCCCCCTACGTAGGGGGACACCCCAAATCTGAGTCTTAAAATCCGCGCCTTTATAAACACTGTGTGAACTCAACTATATCTTTGGACGATGAAGGACCATCGAATTGTTCGGGCGTGTGAGACTGTGGTCACCTCGAGGGGGTCATCCGATATTCAATAATACCTGTATCAATACCCCATCCCGACCTAGACGACTTCTGTGCCGTGATCTGATATTGCAATCCTGTAGTGAATTCCAGCACGATGAGCCCTTGAGCGCAGTGGACAGGTGCTGTGCAGCGACGGGCATTTCCAAGCACCTACCCCGGAATATCTAGGCCATAACATAATGTGCACCATACCTGCTCGGGGCATATCCGGTATAAGGAGACCTCGCGGAGTGCGGTAACTATAGTGAACCTCGTTGGGGCTGACTTACCAGAACTCATTAATCTGCCCGAATCGTACGCGTGGAGCATTCACGTTCAATCATCTGTTGGAAGCAAACCGGGTATCGTGTTGTAGCCGTCTGAGAACTACCTCCTAAGTAATAGTTCTAGCTACTAGTAGGCTTGTACTATTAGGGCCAGCCTTGAAGAGCCAGAAGCGGATCGCTATGTGCTCATATCGGGGGTGACGTCCAAGGCTTCTGTACAAAGCACACGAAGCCCCGTGCTCGGGCGCTCAGTTGATTCAGCGAAAGTCGGCCGTTAGCCCAGCCGTACAGGCACCAATGTCTCGGCGGAACTGTTGCGGCCGAGGCTCAACGGTAGTGAATCCAATACTTACGGGAGCGGCAAAATGTCCAATACGTCCCTACCCTTCGAATCTGTGCGCACATGGAGGTGAGGGAGTGTGGGTTGAAGGGTGAGGTCTCTCGCACCTAGGCGCCCGGACACCTTATGCTCAGATCCGACTGCGGGCGCGGCGGAAACATACAACTCCCGCTCGTACGGGTATCGATTTTTTTTCGCAACGTGACCTTACATCGGGAAACTCTATCCTCAGCATCATTAGCTTAACCGCCGACCATATTCACATCGGCTTGCATCCTCTGCACCAAAGAGTCGACAGAGCCCAAGGGTATTGGGAGCCCACTCGCCTGATTCGCTCCCTGTAGGGGGCCGCGGGTCTTATTGAACGACTTTTCTCACTTCGAGATCTAGGAGCGTTAGTCCCACCGTTATTGCGTGTAGTACAGGTCGGGCATCGTGGTTTATGTGCGACAAGGAGACGTTCTACTGGGACCTTCCAGGCGTAGCCGCTTGAACTGTAATTGGGATTCCGATAGACGTAGTACGGCAATCTATGTAATGTAATAGTAAAGAAAGATTCGTCACTCACACTAACTAGCCCACAACAGGGATGTCATTTAGGTACGGTGAGCAGTGGTCCATTCTCACTGGAGT
seq00028   TAATTCAAATAAGATGTGTACAATTTGGGCCCGGCTTTCTTGCGCGTTACCAGACGGGCAACTGTGTAGGGCGCAGCCGATCAGATAAGACTGACACTCGGACAACCGTATACTAGGGCATTTATATCATTCCTTTTGCTAAGCAGGTAGCGTTACACGCGTTACCGACCACGTACCATGCATACCCGTGTCACCAATCTCATAGTCGCCGGGTTAGCGGATCGGTCCAGGAAGCACCTGCAGTGTCCACGATTAATTTGTCGGATATCACGGGCAGCAATTTATATGATATCTCGCCGCTAGCTAGTTCCCGTTAACGCCTAGCTCCAACTTCGAATTAGCTGAGTTCATCCCATGCCCTGGTACAATGCCGGTAAACCTACTCTTGCCCACGATTACCTCGGAGACCACCGTAGAGAAGGGTTCCAGTGGTTGGGCCAGTGTAAGCGGAGGGAGGCTCTGTTCAAGGTCGTTTGGAAGCAAGACGCATTCGTCCCCTAACCTTTCTAAAACAATGGCGGCAGGTAGCCAGTCCGCTTTGGCTCAAGAGCGTAATGGCTGTTATAGGGGCCAACACCGCACGCGTCTCTCCAGGATCGGGGATGGCGCTGTCTTCACACGTCGTACTGGACTAAGGTTCCTCTTTCAGACATCGTCACTTTTGGATAGGATGCCATACCTGGAAAGCACCATTTCGATGGGTGACTCCCCTATTGCCTTTTGTGTGGGCCATGTCAAACTAAATTAAGATGGTTTTCCAATCCTGGTATTGCTAGGAACCCCTGCCCATTAATAATCTACTGACAATTGGACGGCTTATCAAACGGTCATAACGCCCTTAGTGTTATTTGAAAATGGGGCGCCCCAGCTTAGTCCGTCCTCAGGGGTGCCGTCGATCCCCCTACGTAGGGGGACACCCCAAATCTGAGTCTTAAAATCCGCGCCTTTATAAACACTGTGTGAACTCAACTATATCTTTGGACGAAGAAGGACCATCGAATTGTTCGGGCGTGTGAGACTGTGGTCACCTCGAGGGGGTCATCCGATATTCAATAATACCTGTATCAATACCCCATCCCGACCTAGACGACTTCTGTGCCGTGATCTGATATTGCAATCCTGTAGTGAATTCCAGCACGATGAGCCCTTGAGCGCAGTGGACAGGTGCTGTGCAGCGACGGGCATTTCCAAGCACCTACCCCGGAATATCTAGGCCATAACATAATGTGCACCATACCTGCTCGGGGCATATCCGGTATAAGGAGACCTCGCGGAGTGCGGTAACTATAGTGAACCTCGTTGGGGCTGACTTACCAGAACTCATTAATCTGCCCGAATCGTACGCGTGGAGCATTCACGTTCAATCATCTGTTGGAAGCAAACCGGGTATCGTGTTGTAGCCGTCTGAGAACTACCTCCTAAGTAATAGTTCTAGCTACTAGTAGGCTTGTACTATTAGGGCCAGCCTTGAAGAGCCAGAAGCGGATCGCTATGTGCTCATATCGGGGGTGACGTCCAAGGCTTCTGTACAAAGCACACGAAGCCCCGTGCTCGGGCGCTCAGTTGATTCAGCGAAAGTCGGCCGTTAGCCCAGCCGTACAGGCACCAATGTCTCGGCGGAACTGTTGCGGCCGAGGCTCAACGGTAGTGAATCCAATACTTACGGGAGCGGCAAAATGTCCAATACGTCCCTACCCTTCGAATCTGTGCGCACATGGAGGTGAGGGAGTGTGGGTTGAAGGGTGAGGTCTCTCGCACCTAGGCGCCCGGACACCTTATGCTCAGATCCGACTGCGGGCGCGGCGGAAACATACAACTCCCGCTCGTACGGGTATCGATTTTTTTTCGCAACGTGACCTTACATCGGGAAACTCTATCCTCAGCATCATTAGCTTAACCGCCGACCATATTCACATCGGCTTGCATCCTCTGCACCAAAGAGTCGACAGAGCCCAAGGGTATTGGGAGCCCACTCGCCTGATTCGCTCCCTGTAGGGGGCCGCGGGTCTTATTGAACGACTTTTCTCACTTCGAGATCTAGGAGCGTTAGTCCCACCGTTATTGCGTGTAGTACAGGTCGGGCATCGTGGTTTATGTGCGACAAGGAGACGTTCTACTGGGACCTTCCAGGCGTAGCCGCTTGAACTGTAATTGGGATTCCGATAGACGTAGTACGGCAATCTATGTAATGTAATAGTAAAGAAAGATTCGTCACTCACACTAACTAGCCCACAACAGGGATGTCATTTAGGTACGGTGAGCAGTGGTCCATTCTCACTGGAGT
seq00029   TAATTCAAATAAGATGTGTACAATTTGGGCCCGGCTTTCTTGCGCGTGACCAGACGGGCAACTGTGTAGGGCGCAGCCGATCAGATAAGACTGACACTCGGACAACCGTATACTAGGGCATTTATATCATTCCTTTTGCTAAGCAGGTAGCGTTACACGCGTTACCGACCACGTACCATGCATACCCGTGTCACCAATCTCATAGTCGCCGGGTTAGCGGATCGGTCCAGGAAGCACCTGCAGTGTCCACGATTAATTTGTCGGATATCACGGGCAGCAATTTATATGATATCTCGCCGCTAGCTAGTTCCCGTTAACGCCTAGCTCCAACTTCGAATTAGCTGAGTTCATCCCATGCCCTGGTACAATGCCGGTAAACCTACTCTTGCCCACGATTACCTCGGAGACCACCGTAGAGAAGGGTTCCAGTGGTTGGGCCAGTGTAAGCGGAGGGAGGCTCTGTTCAAGGTCGTTTGGAAGCAAGACGCATTCGTCCCCTAACCTTTCTAAAACAATGGCGGCAGGTAGCCAGTCCGCTTTGGCTCAAGAGCGTAATGGCTGTTATAGGGGCCAACACCGCACGCGTCTCTCCAGGATCGGGGATGGCGCTGTCTTCACACGTCGTACTGGACTAAGGTTCCTCTTTCAGACATCGTCACTTTTGGATAGGATGCCATACCTGGAAAGCACCATTTCGATGGGTGACTCCCCTATTGCCTTTTGTGTGGGCCATGTCAAACTAAATTAAGATGGTTTTCCAATCCTGGTATTGCTAGGAACCCCTGCCCATTAATAATCTACTGACAATTGGACGGCTTATCAAACGGTCATAACGCCCTTAGTGTTATTTGAAAATGGGGCGCCCCAGCTTAGTCCGTCCTCAGGGGTGCCGTCGATCCCCCTACGTAGGGGGACACCCCAAATCTGAGTCTTAAAATCCGCGCCTTTATAAACACTGTGTGAACTCAACTATATCTTTGGACGAAGAAGGACCATCGAATTGTTCGGGCGTGTGAGACTGTGGTCACCTCGAGGGGGTCATCCGATATTCAATAATACCTGTATCAATACCCCATCCCGACCTAGACGACTTCTGTGCCGTGATCTGATATTGCAATCCTGTAGTGAATTCCAGCACGATGAGCCCTTGAGCGCAGTGGACAGGTGCTGTGCAGCGACGGGCATTTCCAAGCACCTACCCCGGAATATCTAGGCCATAACATAATGTGCACCATACCTGCTCGGGGCATATCCGGTATAAGGAGACCTCGCGGAGTGCGGTAACTATAGTGAACCTCGTTGGGGCTGACTTACCAGAACTCATTAATCTGCCCGAATCGTACGCGTGGAGCATTCACGTTCAATCATCTGTTGGAAGCAAACCGGGTATCGTGTTGTAGCCGTCTGAGAACTACCTCCTAAGTAATAGTTCTAGCTACTAGTAGGCTTGTACTATTAGGGCCAGCCTTGAAGAGCCAGAAGCGGATCGCTATGTGCTCATATCGGGGGTGACGTCCAAGGCTTCTGTACAAAGCACACGAAGCCCCGTGCTCGGGCGCTCAGTTGATTCAGCGAAAGTCGGCCGTTAGCCCAGCCGTACAGGCACCAATGTCTCGGCGGAACTGTTGCGGCCGAGGCTCAACGGTAGTGAATCCAATACTTACGGGAGCGGCAAAATGTCCAATACGTCCCTACCCTTCGAATCTGTGCGCACATGGAGGTGAGGGAGTGTGGGTTGAAGGGTGAGGTCTCTCGCACCTAGGCGCCCGGACACCTTATGCTCAGATCCGACTGCGGGCGCGGCGGAAACATACAACTCCCGCTCGTACGGGTATCGATTTTTTTTCGCAACGTGACCTTACATCGGGAAACTCTATCCTCAGCATCATTAGCTTAACCGCCGACCATATTCACATCGGCTTGCATCCTCTGCACCAAAGAGTCGACAGAGCCCAAGGGTATTGGGAGCCCACTCGCCTGATTCGCTCCCTGTAGGGGGCCGCGGGTCTTATTGAACGACTTTTCTCACTTCGAGATCTAGGAGCGTTAGTCCCACCGTTATTGCGTGTAGTACAGGTCGGGCATCGTGGTTTATGTGCGACAAGGAGACGTTCTACTGGGACCTTCCAGGCGTAGCCGCTTGAACTGTAATTGGGATTCCGATAGACGTAGTACGGCAATCTATGTAATGTAATAGTAAAGAAAGATTCGTCACTCACACTAACTAGCCCACAACAGGGATGTCATTTAGGTACGGTGAGCAGTGGTCCATTCTCACTGGAGT
seq00030   TAATTCAAATAAGATGTGTACAATTTGGGCCCGGCTTTCTTGCGCGTTACCAGACGGGCAACTGTGTAGGGCGCAGCCGATCAGATAAGACTGACACTCGGACAACCGTATACTAGGGCATTTATATCATTCCTTTTGCTAAGCAGGTAGCGTTACACGCGTTACCGACCACGTACCATGCATACCCGTGTCACCAATCTCATAGTCGCCGGGTTAGCGGATCGGTCCAGGAAGCACCTGCAGTGTCCACGATTAATTTGTCGGATATCACGGGCAGCAATTTATATGATATCTCGCCGCTAGCTAGTTCCCGTTAACGCCTAGCTCCAACTTCGAATTAGCTGAGTTCATCCCATGCCCTGGTACAATGCCGGTAAACCTACTCTTGCCCACGATTACCTCGGAGACCACCGTAGAGAAGGGTTCCAGTGGTTGGGCCAGTGTAAGCGGAGGGAGGCTCTGTTCAAGGTCGTTTGGAAGCAAGACGCATTCGTCCCCTAACCTTTCTAAAACAATGGCGGCAGGTAGCCAGTCCGCTTTGGCTCAAGAGCGTAATGGCTGTTATAGGGGCCAACACCGCACGCGTCTCTCCAGGATCGGGGATGGCGCTGTCTTCACACGTCGTACTGGACTAAGGTTCCTCTTTCAGACATCGTCACTTTTGGATAGGATGCCATACCTGGAAAGCACCATTTCGATGGGTGACTCCCCTATTGCCTTTTGTGTGGGCCATGTCAAACTAAATTAAGATGGTTTTCCAATCCTGGTATTGCTAGGAACCCCTGCCCATTAATAATCTACTGACAATTGGACGGCTTATCAAACGGTCATAACGCCCTTAGTGTTATTTGAAAATGGGGCGCCCCAGCTTAGTCCGTCCTCAGGGGTGCCGTCGATCCCCCTACGTAGGGGGACACCCCAAATCTGAGTCTTAAAATCCGCGCCTTTATAAACACTGTGTGAACTCAACTATATCTTTGGACGAAGAAGGACCATCGAATTGTTCGGGCGTGTGAGACTGTGGTCACCTCGAGGGGGTCATCCGATATTCAATAATACCTGTATCAATACCCCATCCCGACCTAGACGACTTCTGTGCCGTGATCTGATATTGCAATCCTGTAGTGAATTCCAGCACGATGAGCCCTTGAGCGCAGTGGACAGGTGCTGTGCAGCGACGGGCATTTCCAAGCACCTACCCCGGAATATCTAGGCCATAACATAATGTGCACCATACCTGCTCGGGGCATATCCGGTATAAGGAGACCTCGCGGAGTGCGGTAACTATAGTGAACCTCGTTGGGGCTGACTTACCAGAACTCATTAATCTGCCCGAATCGTACGCGTGGAGCATTCACGTTCAATCATCTGTTGGAAGCAAACCGGGTATCGTGTTGTAGCCGTCTGAGAACTACCTCCTAAGTAATAGTTCTAGCTACTAGTAGGCTTGTACTATTAGGGCCAGCCTTGAAGAGCCAGAAGCGGATCGCTATGTGCTCATATCGGGGGTGACGTCCAAGGCTTCTGTACAAAGCACACGAAGCCCCGTGCTCGGGCGCTCAGTTGATTCAGCGAAAGTCGGCCGTTAGCCCAGCCGTACAGGCACCAATGTCTCGGCGGAACTGTTGCGGCCGAGGCTCAACGGTAGTGAATCCAATACTTACGGGAGCGGCAAAATGTCCAATACGTCCCTACCCTTCGAATCTGTGCGCACATGGAGGTGAGGGAGTGTGGGTTGAAGGGTGAGGTCTCTCGCACCTAGGCGCCCGGACACCTTATGCTCAGATCCGACTGCGGGCGCGGCGGAAACATACAACTCCCGCTCGTACGGGTATCGATTTTTTTTCGCAACGTGACCTTACATCGGGAAACTCTATCCTCAGCATCATTAGCTTAACCGCCGACCATATTCACATCGGCTTGCATCCTCTGCACCAAAGAGTCGACAGAGCCCAAGGGTATTGGGAGCCCACTCGCCTGATTCGCTCCCTGTAGGGGGCCGCGGGTCTTATTGAACGACTTTTCTCACTTCGAGATCTAGGAGCGTTAGTCCCACCGTTATTGCGTGTAGTACAGGTCGGGCATCGTGGTTTATGTGCGACAAGGAGACGTTCTACTGGGACCTTCCAGGCGTAGCCGCTTGAACTGTAATTGGGATTCCGATAGACGTAGTACGGCAATCTATGTAATGTAATAGTAAAGAAAGATTCGTCACTCACACTAACTAGCCCACAACAGGGATGTCATTTAGGTACGGTGAGCAGTGGTCCATTCTCACTGGAGT
seq00031   TAATTCAAATAAGATGTGTACAATTTGGGCCCGGCTTTCTTGCGCGTTACCAGACGGGCAACTGTGTAGGGCGCAGCCGATCAGATAAGACTGACACTCGGACAACCGTATACTAGGGCATTTATATCATTCCTTTTGCTAAGCAGGTAGCGTTACACGCGTTACCGACCACGTACCATGCATACCCGTGTCACCAATCTCATAGTCGCCGGGTTAGCGGATCGGTCCAGGAAGCACCTGCCGTGTCCACGATTAATTTGTCGGATATCACGGGCAGCAATTTATATGATATCTCGCCGCTAGCTAGTTCCCGTTAACGCCTAGCTCCAACTTCGAATTAGCTGAGTTCATCCCATGCCCTGGTACAATGCCGGTAAACCTACTCTTGCCCACGATTACCTCGGAGACCACCGTAGAGAAGGGTTCCAGTGGTTGGGCCAGTGTAAGCCGAGGGAGGCTCTGTTCAAGGTCGTTTGGAAGCAAGACGCATTCGTCCCCTAACCTTTCTAAAACAATGGCGGCAGGTAGCCAGTCCGCTTTGGCTCAAGAGCGTAATGGCTGTTATAGGGGCCAACACCGCACGCGTCTCTCCAGGATCGGGGATGGCGCTGTCTTCACACGTCGTACTGGACTAAGGTTCCTCTTTCAGACATCGTCACTTTTGGATAGGATGCCATACCTGGAAAGCACCATTTCGATGGGTGACTCCCCTATTGCCTTTTGTGTGGGCCATGTCAAACTAAATTAAGATGGTTTTCCAATCCTGGTATTGCTAGGAACCCCTGCCCATTAATAATCTACTGACAATTGGACGGCTTATCAAACGGTCATAACGCCCTTAGTGTTATTTGAAAATGGGGCGCCCCAGCTTAGTCCGTCCTCAGGGGTGCCGTCGATCCCCCTACGTAGGGGGACACCCCAAATCTGAGTCTTAAAATCCGCGCCTTTATAAACACTGTGTGAACTCAACTATATCTTTGGACGAAGAAGGACCATCGAATTGTTCGGGCGTGTGAGACTGTGGTCACCTCGAGGGGGTCATCCGATATTCAATAATACCTGTATCAATACCCCATCCCGACCTAGACGACTTCTGTGCCGTGATCTGATATTGCAATCCTGTAGTGAATTCCAGCACGATGAGCCCTTGAGCGCAGTGGACAGGTGCTGTGCAGCGACGGGCATTTCCAAGCACCTACCCCGGAATATCTAGGCCATAACATAATGTGCACCATACCTGCTCGGGGCATATCCGGTATAAGGAGACCTCGCGGAGTGCGGTAACTATAGTGAACCTCGTTGGGGCTGACTTACCAGAACTCATTAATCTGCCCGAATCGTACGCGTGGAGCATTCACGTTCAATCATCTGTTGGAAGCAAACCGGGTATCGTGTTGTAGCCGTCTGAGAACTACCTCCTAAGTAATAGTTCTAGCTACTAGTAGGCTTGTACTATTAGGGCCAGCCTTGAAGAGCCAGAAGCGGATCGCTATGTGCTCATATCGGGGGTGACGTCCAAGGCTTCTGTACAAAGCACACGAAGCCCCGTGCTCGGGCGCTCAGTTGATTCAGCGAAAGTCGGCCGTTAGCCCAGCCGTACAGGCACCAATGTCTCGGCGGAACTGTTGCGGCCGAGGCTCAACGGTAGTGAATCCAATACTTACGGGAGCGGCAAAATGTCCAATACGTCCCTACCCTTCGAATCTGTGCGCACATGGAGGTGAGGGAGTGTGGGTTGAAGGGTGAGGTCTCTCGCACCTAGGCGCCCGGACACCTTATGCTCAGATCCGACTGCGGGCGCGGCGGAAACATACAACTCCCGCTCGTACGGGTATCGATTTTTTTTCGCAACGTGACCTTACATCGGGAAACTCTATCCTCAGCATCATTAGCTTAACCGCCGACCATATTCACATCGGCTTGCATCCTCTGCACCAAAGAGTCGACAGAGCCCAAGGGTATTGGGAGCCCACTCGCCTGATTCGCTCCCTGTAGGGGGCCGCGGGTCTTATTGAACGACTTTTCTCACTTCGAGATCTAGGAGCGTTAGTCCCACCGTTATTGCGTGTAGTACAGGTCGGGCATCGTGGTTTATGTGCGACAAGGAGACGTTCTACTGGGACCTTCCAGGCGTAGCCGCTTGAACTGTAATTGGGATTCCGATAGACGTAGTACGGCAATCTATGTAATGTAATAGTAAAGAAAGATTCGTCACTCACACTAACTAGCCCACAACAGGGATGTCATTTAGGTACGGTGAGCAGTGGTCCATTCTCACTGGAGT
seq00032   TAATTCAAATAAGATGTGTACAATTTGGGCCCGGCTTTCTTGCGCGTTACCAGACGGGCAACTGTGTAGGGCGCAGCCGATCAGATAAGACTGACACTCGGACAACCGTATACTAGGGCATTTATATCATTCCTTTTGCTAAGCAGGTAGCGTTACACGCGTTACCGACCACGTACCATGCATACCCGTGTCACCAATCTCATAGTCGCCGGGTTAGCGGATCGGTCCAGGAAGCACCTGCAGTGTCCACGATTAATTTGTCGGATATCACGGGCAGCAATTTATATGATATCTCGCCGCTAGCTAGTTCCCGTTAACGCCTAGCTCCAACTTCGAATTAGCTGAGTTCATCCCATGCCCTGGTACAATGCCGGTAAACCTACTCTTGCCCACGATTACCTCGGAGACCACCGTAGAGAAGGGTTCCAGTGGTTGGGCCAGTGTAAGCGGAGGGAGGCTCTGTTCAAGGTCGTTTGGAAGCAAGACGCATTCGTCCCCTAACCTTTCTAAAACAATGGCGGCAGGTAGCCAGTCCGCTTTGGCTCAAGAGCGTAATGGCTGTTATAGGGGCCAACACCGCACGCGTCTCTCCAGGATCGGGGATGGCGCTGTCTTCACACGTCGTACTGGACTAAGGTTCCTCTTTCAGACATCGTCACTTTTGGATAGGATGCCATACCTGGAAAGCACCATTTCGATGGGTGACTCCCCTATTGCCTTTTGTGTGGGCCATGTCAAACTAAATTAAGATGGTTTTCCAATCCTGGTATTGCTAGGAACCCCTGCCCATTAATAATCTACTGACAATTGGACGGCTTATCAAACGGTCATAACGCCCTTAGTGTTATTTGAAAATGGGGCGCCCCAGCTTAGTCCGTCCTCAGGGGTGCCGTCGATCCCCCTACGTAGGGGGACACCCCAAATCTGAGTCTTAAAATCCGCGCCTTTATAAACACTGTGTGAACTCAACTATATCTTTGGACGAAGAAGGACCATCGAATTGTTCGGGCGTGTGAGACTGTGGTCACCTCGAGGGGGTCATCCGATATTCAATAATACCTGTATCAATACCCCATCCCGACCTAGACGACTTCTGTGCCGTGATCTGATATTGCAATCCTGTAGTGAATTCCAGCACGATGAGCCCTTGAGCGCAGTGGACAGGTGCTGTGCAGCGACGGGCATTTCCAAGCACCTACCCCGGAATATCTAGGCCATAACATAATGTGCACCATACCTGCTCGGGGCATATCCGGTATAAGGAGACCTCGCGGAGTGCGGTAACTATAGTGAACCTCGTTGGGGCTGACTTACCAGAACTCATTAATCTGCCCGAATCGTACGCGTGGAGCATTCACGTTCAATCATCTGTTGGAAGCAAACCGGGTATCGTGTTGTAGCCGTCTGAGAACTACCTCCTAAGTAATAGTTCTAGCTACTAGTAGGCTTGTACTATTAGGGCCAGCCTTGAAGAGCCAGAAGCGGATCGCTATGTGCTCATATCGGGGGTGACGTCCAAGGCTTCTGTACAAAGCACACGAAGCCCCGTGCTCGGGCGCTCAGTTGATTCAGCGAAAGTCGGCCGTTAGCCCAGCCGTACAGGCACCAATGTCTCGGCGGAACTGTTGCGGCCGAGGCTCAACGGTAGTGAATCCAATACTTACGGGAGCGGCAAAATGTCCAATACGTCCCTACCCTTCGAATCTGTGCGCACATGGAGGTGAGGGAGTGTGGGTTGAAGGGTGAGGTCTCTCGCACCTAGGCGCCCGGACACCTTATGCTCAGATCCGACTGCGGGCGCGGCGGAAACATACAACTCCCGCTCGTACGGGTATCGATTTTTTTTCGCAACGTGACCTTACATCGGGAAACTCTATCCTCAGCATCATTAGCTTAACCGCCGACCATATTCACATCGGCTTGCATCCTCTGCACCAAAGAGTCGACAGAGCCCAAGGGTATTGGGAGCCCACTCGCCTGATTCGCTCCCTGTAGGGGGCCGCGGGTCTTATTGAACGACTTTTCTCACTTCGAGATCTAGGAGCGTTAGTCCCACCGTTATTGCGTGTAGTACAGGTCGGGCATCGTGGTTTATGTGCGACAAGGAGACGTTCTACTGGGACCTTCCAGGCGTAGCCGCTTGAACTGTAATTGGGATTCCGATAGACGTAGTACGGCAATCTATGTAATGTAATAGTAAAGAAAGATTCGTCACTCACACTAACTAGCCCACAACAGGGATGTCATTTAGGTACGGTGAGCAGTGGTCCATTCTCACTGGAGT
seq00033   TAATTCAAATAAGATGTGTACAATTTGGGCCCGGCTTTCTTGCGCGTTACCAGACGGGCAACTGTGTAGGGCGCAGCCGATCAGATAAGACTGACACTCGGACAACCGTATACTAGGGCATTTATATCATTCCTTTTGCTAAGCAGGTAGCGTTACACGCGTTACCGACCACGTACCATGCATACCCGTGTCACCAATCTCATAGTCGCCGGGTTAGCGGATCGGTCCAGGAAGCACCTGCAGTGTCCACGATTAATTTGTCGGATATCACGGGCAGCAATTTATATGATATCTCGCCGCTAGCTAGTTCCCGTTAACGCCTAGCTCCAACTTCGAATTAGCTGAGTTCATCCCATGCCCTGGTACAATGCCGGTAAACCTACTCTTGCCCACGATTACCTCGGAGACCACCGTAGAGAAGGGTTCCAGTGGTTGGGCCAGTGTAAGCGGAGGGAGGCTCTGTTCAAGGTCGTTTGGAAGCAAGACGCATTCGTCCCCTAACCTTTCTAAAACAATGGCGGCAGGTAGCCAGTCCGCTTTGGCTCAAGAGCGTAATGGCTGTTATAGGGGCCAACACCGCACGCGTCTCTCCAGGATCGGGGATGGCGCTGTCTTCACACGTCGTACTGGACTAAGGTTCCTCTTTCAGACATCGTCACTTTTGGATAGGATGCCATACCTGGAAAGCACCATTTCGATGGGTGACTCCCCTATTGCCTTTTGTGTGGGCCATGTCAAACTAAATTAAGATGGTTTTCCAATCCTGGTATTGCTAGGAACCCCTGCCCATTAATAATCTACTGACAATTGGACGGCTTATCAAACGGTCATAACGCCCTTAGTGTTATTTGAAAATGGGGCGCCCCAGCTTAGTCCGTCCTCAGGGGTGCCGTCGATCCCCCTACGTAGGGGGACACCCCAAATCTGAGTCTTAAAATCCGCGCCTTTATAAACACTGTGTGAACTCAACTATATCTTTGGACGAAGAAGGACCATCGAATTGTTCGGGCGTGTGAGACTGTGGTCACCTCGAGGGGGTCATCCGATATTCAATAATACCTGTATCAATACCCCATCCCGACCTAGACGACTTCTGTGCCGTGATCTGATATTGCAATCCTGTAGTGAATTCCAGCACGATGAGCCCTTGAGCGCAGTGGACAGGTGCTGTGCAGCGACGGGCATTTCCAAGCACCTACCCCGGAATATCTAGGCCATAACATAATGTGCACCATACCTGCTCGGGGCATATCCGGTATAAGGAGACCTCGCGGAGTGCGGTAACTATAGTGAACCTCGTTGGGGCTGACTTACCAGAACTCATTAATCTGCCCGAATCGTACGCGTGGAGCATTCACGTTCAATCATCTGTTGGAAGCAAACCGGGTATCGTGTTGTAGCCGTCTGAGAACTACCTCCTAAGTAATAGTTCTAGCTACTAGTAGGCTTGTACTATTAGGGCCAGCCTTGAAGAGCCAGAAGCGGATCGCTATGTGCTCATATCGGGGGTGACGTCCAAGGCTTCTGTACAAAGCACACGAAGCCCCGTGCTCGGGCGCTCAGTTGATTCAGCGAAAGTCGGCCGTTAGCCCAGCCGTACAGGCACCAATGTCTCGGCGGAACTGTTGCGGCCGAGGCTCAACGGTAGTGAATCCAATACTTACGGGAGCGGCAAAATGTCCAATACGTCCCTACCCTTCGAATCTGTGCGCACATGGAGGTGAGGGAGTGTGGGTTGAAGGGTGAGGTCTCTCGCACCTAGGCGCCCGGACACCTTATGCTCAGATCCGACTGCGGGCGCGGCGGAAACATACAACTCCCGCTCGTACGGGTATCGATTTTTTTTCGCAACGTGACCTTACATCGGGAAACTCTATCCTCAGCATCATTAGCTTAACCGCCGACCATATTCACATCGGCTTGCATCCTCTGCACCAAAGAGTCGACAGAGCCCAAGGGTATTGGGAGCCCACTCGCCTGATTCGCTCCCTGTAGGGGGCCGCGGGTCTTATTGAACGACTTTTCTCACTTCGAGATCTAGGAGCGTTAGTCCCACCGTTATTGCGTGTAGTACAGGTCGGGCATCGTGGTTTATGTGCGACAAGGAGACGTTCTACTGGGACCTTCCAGGCGTAGCCGCTTGAACTGTAATTGGGATTCCGATAGACGTAGTACGGCAATCTATGTAATGTAATAGTAAAGAAAGATTCGTCACTCACACTAACTAGCCCACAACAGGGATGTCATTTAGGTACGGTGAGCAGTGGTCCATTCTCACTGGAGT
