# Supplementary material for: How Good Are Indirect Tests at Detecting Recombination in Human mtDNA?
Source: G3 (Bethesda). 2013 Jul 1;3(7):1095–104. doi: 10.1534/g3.113.006510 (PMC3704238; doi:10.1534/g3.113.006510)
Supplement: Supporting Information [file supp_g3.113.006510_FileS2.gz › SequenceData/mtDNA_ratehet&popgrowth/0/3rdbase/Infiles/0_59-new.txt]

33 2284
seq00001   TCCCTGGCAAATACTAACTGGGCATAAGCACATCCAGAATTTCATCGGTGCGCTGAGCATCTATGAACGAGCGAACATCATATCCGTGTGAAATGATTTGAACCGGCGGCTAAACATGCTGTTGGCGCGGACCCCAACCTGCTTACCAAGCAGGGCTGCGGCACAGTAGGCATATAGGTGTATGTAACAACGTGCGCTAGGATGTACTCACCAATCCGGGGTGTTAGTGCCTAGTGCCACTCCTCAACCGCCTCGAATTGAATGGAAAGGCCTCCTTATTACCGAACGCAGAACTCAAGGATATATCTCTCTTGTAGGATTTACGTGGCGCCGGGCAGTGTAATCCCTGCAATCAATCTCCCACCACTCCATTAACTTTGGCTAGAAAAGTGGTCACGTTAGCTTCATTAAGGGGGTCCTAACTGTTACTTATGTAACCCGCTGTAACCGCGATTATGTGAGCAGTCACCGCCCCCACGGAGGCCTATTGCACGCCCAGTCTCCGCCGACAGAAGATTTACCCCGAAGTACAAGCTCCGGCCTGCCACGACCAATACGATTGATCACTGTTGGCCCTTGTCAAATCCCTGTATCGATATTCGCCGCGCGGCTTGTATTAAAATGTAAATCGCCGAAGTTCCGTTTGTTCCCTGTCTGCTGCTTGCTAGTGTTAGTATCGCGATCACTAGTGATCAAGTCTCTCCTTAGTTGATATTTAGCATAAAATACTGCGGCTTAAAGAAGCTTGTTCGATGAAAGAGCTCGCATTTTCTATAACGTCAACTCCAATGAATTCGGACACAACTCGGGCTTCTGGAGTATAAAATTCATCAGTTGAGAGTTGAAGTGACCATTTGTGTAATCTAATATACGAATGCCTGACCCGACCATAAGTCCTGGCGGACGATCTTTGTAAATCACGTAGCTCAGTACCGAGTATGAGCTTACACCGTAGACTCAACAGAATCACTAATAAACTTTATCATGCACGGAAACTTGATGTGAGGTTGTGACACCTTCGTCTCAATGATCAGGCATGGCACGATGCCGAGGTGAGCAGTTGGACAGTCCCTATAATATTATCACCGAAAACCGCATCTGTCTGTACCGAGGGGACAGATTCTTGGCGGTGTCGCTCAAGAACAGCACAAGTGTACACCGCTTTACTAATGTGTTTCCGTTCCAGGGAGCCAAATGTAAGAGTATAGTTCGAGTGCCATGAAGCCAACCGACGCCGACCAGATAGTTTCCGGGTCTTAGGTTAAGGGCTGGACTCGCCGAGGTCAGAGTAGATTTAACTCTACATGGGACACAAGAGCGCGATACAAAATATATACGATTCCCCACGGCACTAATTCTGATCGGACTATTTCAGAATTGGGGAATATCACCTGATTCAGTCATATCCCGAGCGTCATGGAGGGGAATCACATGCCGCTCGCCTTCATCGTGTTGTATATGACTACCTCGGTAATACCCCCAAATTACATGCGACTTCGGGACGGTCTAACTGTCTTCCACCACAGGTTGACACCTGCTATGTACGGTGACCATCTCTCACGGGTCAATTCGGCCGGCTGACTTGTTATCCACACTGGTGACATCATAGATGCTATCACTGCCGTGATGTCCAGAATGGATCAATGCTGCACGACCAAACTGTCTTACACTTGTCATTACTTTTCCATCCTGATTCGCCCATCTCCGGAGTGCCATCTTACAGGGAACTACGCTTAGCCGAATGCGAGTCGCCCTTGGCACTCGAACGTTGTGGATACCAGAGCATCATGCCTGTGTACATATTAAAAGAATATTGTTTAGTCGACTACGCGGAGTTGGGGCATCTTATGGAACAATGTTGGGTTCTGATTTAAGATAACCGCCCACCATATCACCTCGTGCAACATCTTGGACTAGTACGTCTTGCGAGGAATTTTAGGACGCCCTACCACTCGCTGTGTCTCCCCTGTGTCACGATGGTTAACCAGAGGACCAGTCAAGATCTCTGCTGCGGGTCAGACGTCGAAATGATGGCACTGCCGCTAGCTGGTGCGATCAGTCTTAATGTCTAACAACTGACAGGCAGACATAGCTCGTGTACACCCGTTGTACAAGGCAAAACGGATGGCAGTAGCCCAGGCGTCGTAGGAAGCGCTAATACCGCGTCACTCTTATATCTCGCATCAGAGCCACGCTAATCATAATTGGGAACAGTATGGAAAGGGTGATCGTCGTGCGTAGGTATACTAATATGGTAATGCCAATGATCGTAGTACGGCACTTA
seq00002   TCCCTGGCAAATACTAACTGGGCATAAGCACATCCAGAATTGCATCGGTGCGCTGAGCATCTATGAACGAGCGAACATCATATCCGTGTGAAATGATTTGAACCGGCGGCTAAACATGCTGTTGGCGCGGACCCCAACCTGCTTACCAAGCAGGGCTGCGGCACAGTAGGCATATAGGTGTATGTAACAACGTGCGCTAGGATGTACTCACCAATCCGGGGTGTTAGTGCCTAGTGCCACTCCTCAACCGCCTCGAATTGAATGGAAAGGCCTCCTTATTACCGAACGCAGAACTCAAGGATATATCTCTCTTGTAGGATTTACGTGGCGCCGGGCAGTGTAATCCCTGCAATCAATCTCCCACCACTCCATTAACTTTGGCTAGAAAAGTGGTCACGTTAGCTTCATTAAGGGGGTCCTAACTGTTACTTATGTAACCCGCTGTAACCGCGATTATGTGAGCCGTCACCGCCCCCACGGAGGCCTATTGCACGCCCAGTCTCCGCCGACAGAAGATTTACCCCGAAGTACAAGCTCCGGCCTGCCACGACCAATACGATTGATCACTGTTGGCCCTTGTCAAATCCCTGTATCGATATTCGCCGCGCGGCTTGTATTAAAATGTAAATCGCCGAAGTTCCGTTTGTTCCCTGTCTGCTGCTTGCTAGTGTTAGTATCGCGATCACTAGTGATCAAGTCTCTCCTTAGTTGATATTTAGCATAAAATACTGCGGCTTCAAGAAGCTTGTTCGATGAAAGAGCTCGCATTTTCTATAACGTCAACTCCAATGAATTCGGACACAACTCGGGCTTCTGGAGTATAAAATTCATCAGTTGAGAGTTGAAGTGACCATTTGTGTAATCTAATATACGAATGCCTGACCCGACCATAAGTCCTGGCGGACGATCTTTGTAAATCACGTAGCTCAGTACCGAGTATGAGCTTACACCGTAGACTCAACAGAATCACTAATAAACTTTATCATGCACGGAAACTTGATGTGAGGTTGTGACACCTTCGTCTCAATGATCAGGCATGGCACGATGCCGAGGTGAGCAGTTGGACAGTCCCTATAATATTATCACCGAAAACCGCATCTGTCTGTACCGAGGGGACAGATTCTTGGCGGTGTCGCTCAAGAACAGCACAAGTGTACACCGCTTTACTAATGTGTTTCCGTTCCAGGGAGCCAAATGTAAGAGTATAGTTCGAGTGCCATGAAGCCAACCGACGCCGACCAGATAGTTTCCGGGTCTTAGGTTAAGGGCTGGACTCGCCGAGGTCAGAGTAGATTTAACTCTACATGGGACACAAGAGCGCGATACAAAATATATACGATTCCCCACGGCACTAATTCTGATCGGACTATTTCAGAATTGGGGAATATCACCTGATTCAGTCATATCCCGAGCGTCATGGAGGGGAATCACATGCCGCTCGCCTTCATCGTGTTGTATATGACTACCTCGGTAATACCCCCAAATTACATGCGACTTCGGGACGGTCTAACTGTCTTCCACCACAGGTTGACACCTGCTATGTACGGTGACCATCTCTCACGGGTCAATTCGGCCGGCTGACTTGTTATCCACACTGGTGACATCATAGATGCTATCACTGCCGTGATGTCCAGAATGGATCAATGCTGCACGACCAAACTGTCTTACACTTGTCATTACTTTTCCATCCTGATTCGCCCATCTCCGGAGTGCCATCTTACAGGGAACTACGCTTAGCCGAATGCGAGTCGCCCTTGGCACTCGAACGTTGTGGATACCAGAGCATCATGCCTGTGTACATATTAAAAGAATATTGTTTAGTCGACTACGCGGAGTTGGGGCATCTTATGGAACAATGTTGGGTTCTGATTTAAGATAACCGCCCACCATATCACCTCGTGCAACATCTTGGACTAGTACGTCTTGCGAGGAATTTTAGGACGCCCTACCACTCGCTGTGTCTCCCCTGTGTCACGATGGTTAACCAGAGGACCAGTCAAGATCTCTGCTGCGGGTCAGACGTCGAAATGATGGCACTGCCGCTAGCTGGTGCGATCAGTCTTAATGTCTAACAACTGACAGGCAGACATAGCTCGTGTACACCCGTTGTACAAGGCAAAACGGATGGCAGTAGCCCAGGCGTCGTAGGAAGCGCTAATACCGCGTCACTCTTATATCTCGCATCAGAGCCACGCTAATCATAATTGGGAACAGTATGGAAAGGGTGATCGTCGTGCGTAGGTATACTAATATGGTAATGCCAATGATCGTAGTACGGCACTTA
seq00003   TCCCTGGCAAATACTAACTGGGCATAAGCACATCCAGAATTGCATCGGTGCGCTGAGCATCTATGAACGAGCGAACATCATATCCGTGTGAAATGATTTGAACCGGCGGCTAAACATGCTGTTGGCGCGGACCCCAACCTGCTTACCAAGCAGGGCTGCGGCACAGTAGGCATATAGGTGTATGTAACAACGTGCGCTAGGATGTACTCACCAATCCGGGGTGTTAGTGCCTAGTGCCACTCCTCAACCGCCTCGAATTGAATGGAAAGGCCTCCTTATTACCGAACGCAGAACTCAAGGATATATCTCTCTTGTAGGATTTACGTGGCGCCGGGCAGTGTAATCCCTGCAATCAATCTCCCACCACTCCATTAACTTTGGCTAGAAAAGTGGTCACGTTAGCTTCATTAAGGGGGTCCTAACTGTTACTTATGTAACCCGCTGTAACCGCGATTATGTGAGCCGTCACCGCCCCCACGGAGGCCTATTGCACGCCCAGTCTCCGCCGACAGAAGACTTACCCCGAAGTACAAGCTCCGGCCTGCCACGACCAATACGATTGATCACTGTTGGCCCTTGTCAAATCCCTGTATCGATATTCGCCGCGCGGCTTGTATTAAAATGTAAATCGCCGAAGTTCCGTTTGTTCCCTGTCTGCTGCTTGCTAGTGTTAGTATCGCGATCACTAGTGATCAAGTCTCTCCTTAGTTGATATTTAGCATAAAATACTGCGGCTTAAAGAAGCTTGTTCGATGAAAGAGCTCGCATTTTCTATAAAGTCAACTCCAATGAATTCGGACACAACTCGGGCTTCTGGAGTATAAAATTCATCAGTTGAGAGTTGAAGTGACCATTTGTGTAATCTAATATACGAATGCCTGACCCGACCATAAGTCCTGGCGGACGATCTTTGTAAATCACGTAGCTCAGTACCGAGTATGAGCTTACACCGTAGACTCAACAGAATCACTAATAAACTTTATCATGCACGGAAACTTGATGTGAGGTTGTGACACCTTCGTCTCAATGATCAGGCATGGCACGATGCCGAGGTGAGCAGTTGGACAGTCCCTATAATATTATCACCGAAAACCGCATCTGTCTGTACCGAGGGGACAGATTCTTGGCGGTGTCGCTCAAGAACAGCACAAGTGTACACCGCTTTACTAATGTGTTTCCGTTCCAGGGAGCCAAATGTAAGAGTATAGTTCGAGTGCCATGAAGCCAACCGACGCCGACCAGATAGTTTCCGGGTCTTAGGTTAAGGGCTGGACTCGCCGAGGTCAGAGTAGATTTAACTCTACATGGGACACAAGAGCGCGATACAAAATATATACGATTCCCCATGGCACTAATTCTGATCGGACTATTTCAGAATTGGGGAATATCACCTGATTCAGTCATATCCCGAGCGTCATGGAGGGGAATCACATGCCGCTCGCCTTCATCGTGTTGTATATGACTACCTCGGTAATATCCCCAAATTACATGCGACTTCGGGACGGTCTAACTGTCTTCCACCACAGGTTGACACCTGCTATGTACGGTGACCATCTCTCACGGGTCAATTCGGCCGGCTGACTTGTTATCCACACTGGTGACATCATAGATGCTATCACTGCCGTGATGTCCAGAATGGATCAATGCTGCACGACCAAACTGTCTTACACTTGTCATTACTTTTCCATCCTGATTCGCCCATCTCCGGAGTGCCATCTTACAGGGAACTACGCTTAGCCGAATGCGAGTCGCCCTTGGCACTCGAACGTTGTGGATACCAGAGCATCATGCCTGTGTACATATTAAAAGAATATTGTTTAGTCGACTACGCAGAGTTGGGGCATCTTATGGAACAATGTTGGGTTCTGATTTAAGATAACCGCCCACCATATCACCTCGTGCAACATCTTGGACTAGTACGTCTTGCGAGGAATTTTAGGACGCCCTACCACTCGCTGTGTCTCCCCTGTGTCACGATGGTTAACCAGAGGACCAGTCAAGATCTCTGCTGCGGGTCAGACGTCGAAATGATGGCACTGCCGCTAGCTGGTGCGATCAGTCTTAATGTCTAACAACTGACAGGCAGACATAGCTCGTGTACACCCGTTGTACAAGGCAAAACGGATGGCAGTAGCCCAGGCGTCGTAGGAAGCGCTAATACCGCGTCACTCTTATATCTCGCATCAGAGCCACGCTAATCATAATTGGGACCAGTATGGAAAGGGTGATCGTCGTGCGTAGGTATACTAATATGGTAATGCCAATGATCGTAGTACGGCACTTA
seq00004   TCCCTGGCAAATACTAACTGGGCATAAGCACATCCAGAATTGCATCGGTGCGCTGAGCATCTATGAACGAGCGAACATCATATCCGTGTGAAATGATTTGAACCGGCGGCTAAACATGCTGTTGGCGCGGACCCCAACCTGCTTACCAAGCAGGGCTGCGGCACAGTAGGCATATAGGTGTATGTAACAACGTGCGCTAGGATGTACTCACCAATCCGGGGTGTTAGTGCCTAGTGCCACTCCTCAACCGCCTCGAATTGAATGGAAAGGCCTCCTTATTACCGAACGCAGAACTCAAGGATATATCTCTCTTGTAGGATTTACGTGGCGCCGGGCAGTGTAATCCCTGCAATCAATCTCCCACCACTCCATTAACTTTGGCTAGAAAAGTGGTCACGTTAGCTTCATTAAGGGGGTCCTAACTGTTACTTATGTAACCCGCTGTAACCGCGATTATGTGAGCCGTCACCGCCCCCACGGAGGCCTATTGCACGCCCAGTCTCCGCCGACAGAAGATTTACCCCGAAGTACAAGCTCCGGCCTGCCACGACCAATACGATTGATCACTGTTGGCCCTTGTCAAATCCCTGTATCGATATTCGCCGCGCGGCTTGTATTAAAATGTAAATCGCCGAAGTTCCGTTTGTTCCCTGTCTGCTGCTTGCTAGTGTTAGTATCGCGATCACTAGTGATCAAGTCTCTCCTTAGTTGATATTTAGCATAAAATACTGCGGCTTAAAGAAGCTTGTTCGATGAAAGAGCTCGCATTTTCTATAACGTCAACTCCAATGAATTCGGACACAACTCGGGCTTCTGGAGTATAAAATTCATCAGTTGAGAGTTGAAGTGACCATTTGTGTAATCTAATATACGAATGCCTGACCCGACCATAAGTCCTGGCGGACGATCTTTGTAAATCACGTAGCTCAGTACCGAGTATGAGCTTACACCGTAGACTCAACAGAATCACTAATAAACTTTATCATGCACGGAAACTTGATGTGAGGTTGTGACACCTTCGTCTCAATGATCAGGCATGGCACGATGCCGAGGTGAGCAGTTGGACAGTCCCTATAATATTATCACCGAAAACCGCATCTGTCTGTACCGAGGGGACAGATTCTTGGCGGTGTCGCTCAAGAACAGCACAAGTGTACACCGCTTTACTAATGTGTTTCCGTTCCAGGGAGCCAAATGTAAGAGTATAGTTCGAGTGCCATGAAGCCAACCGACGCCGACCAGATAGTTTCCGGGTCTTAGGTTAAGGGCTGGACTCGCCGAGGTCAGAGTAGATTTAACTCTACATGGGACACAAGAGCGCGATACAAAATATATACGATTCCCCACGGCACTAATTCTGATCGGACTATTTCAGAATTGGGGAATATCACCTGATTCAGTCATATCCCGAGCGTCATGGAGGGGAATCACATGCCGCTCGCCTTCATCGTGTTGTATATGACTACCTCGGTAATACCCCCAAATTACATGCGACTTCGGGACGGTCTAACTGTCTTCCACCACAGGTTGACACCTGCTATGTACGGTGACCATCTCTCACGGGTCAATTCGGCCGGCTGACTTGTTATCCACACTGGTGACATCATAGATGCTATCACTGCCGTGATGTCCAGAATGGATCAATGCTGCACGACCAAACTGTCTTACACTTGTCATTACTTTTCCATCCTGATTCGCCCATCTCCGGAGTGCCATCTTACAGGGAACTACGCTTAGCCGAATGCGAGTCGCCCTTGGCACTCGAACGTTGTGGATACCAGATCATCATGCCTGTGTACATATTAAAAGAATATTGTTTAGTCGACTACGCGGAGTTGGGGCATCTTATGGAACAATGTTGGGTACTGATTTAAGATAACCGCCCACCATATCACCTCGTGCAACATCTTGGACTAGTACGTCTTGCGAGGAATTTTAGGACGCCCTACCACTCGCTGTGTCTCCCCTGTGTCACGATGGTTAACCAGAGGACCAGTCAAGATCTCTGCTGCGGGTCAGACGTCGAAATGATGGCACTGCCGCTAGCTGGTGCGATCAGTCTTAATGTCTAACAACTGACAGGCAGACATAGCTCGTGTACACCCGTTGTACAAGGCAAAACGGATGGCAGTAGCCCAGGCGTCGTAGGAAGCGCTAATACCGCGTCACTCTTATATCTCGCATCAGAGCCACGCTAATCATAATTGGGAACAGTATGGAAAGGGTGATCGTCGTGCGTAGGTATACTAATATGGTAATGCCAATGATCGTAGTACGGCACTTA
seq00005   TCCCTGGCAAATACTAACTGGGCATAAGCACATCCAGAATTGCATCGGTGCGCTGAGCATCTATGAACGAGCGAACATCATATCCGTGTGAAATGATTTGAACCGGCGGCTAAACATGCTGTTGGCGCGGACCCCAACCTGCTTACCAAGCAGGGCTGCGGCACAGTAGGCATATAGGTGTATGTAACAACGTGCGCTAGGATGTACTCACCAATCCGGGGTGTTAGTGCCTAGTGCCACTCCTCAACCGCCTCGAATTGAATGGAAAGGCCTCCTTATTACCGAACGCAGAACTCAAGGATATATCTCTCTTGTAGGATTTACGTGGCGCCGGGCAGTGTAATCCCTGCAATCAATCTCCCACCACTCCATTAACTTTGGCTAGAAAAGTGGTCACGTTAGCTTCATTAAGGGGGTCCTAACTGTTACTTATGTAACCCGCTGTAACCGCGATTATGTGAGCCGTCACCGCCCCCACGGAGGCCTATTGCACGCCCAGTCTCCGCCGACAGAAGATTTACCCCGAAGTACAAGCTCCGGCCTGCCACGACCAATACGATTGATCACTGTTGGCCCTTGTCAAATCCCTGTATCGATATTCGCCGCGCGGCTTGTATTAAAATGTAAATCGCCGAAGTTCCGTTTGTTCCCTGTCTGCTGCTTGCTAGTGTTAGTATCGCGATCACTAGTGATCAAGTCTCTCCTTAGTTGATATTTAGCATAAAATACTGCGGCTTAAAGAAGCTTGTTCGATGAAAGAGCTCGCATTTTCTATAACGTCAACTCCAATGAATTCGGACACAACTCGGGCTTCTGGAGTATAAAATTCATCAGTTGAGAGTTGAAGTGACCATTTGTGTAATCTAATATACGAATGCCTGACCCGACCATAAGTCCTGGCGGACGATCTTTGTAAATCACGTAGCTCAGTACCGAGTATGAGCTTACACCGTAGACTCAACAGAATCACTAATAAACTTTATCATGCACGGAAACTTGATGTGAGGTTGTGACACCTTCGTCTCAATGATCAGGCATGGCACGATGCCGAGGTGAGCAGTTGGACAGTCCCTATAATATTATCACCGAAAACCGCATCTGTCTGTACCGAGGGGACAGATTCTTGGCGGTGTCGCTCAAGAACAGCACAAGTGTACACCGCTTTACTAATGTGTTTCCGTTCCAGGGAGCCAAATGTAAGAGTATAGTTCGAGTGCCATGAAGCCAACCGACGCCGACCAGATAGTTTCCGGGTCTTAGGTTAAGGGCTGGACTCGCCGAGGTCAGAGTAGATTTAACTCTACATGGGACACAAGAGCGCGATACAAAATATATACGATTCCCCACGGCACTAATTCTGATCGGACTATTTCAGAATTGGGGAATATCACCTGATTCAGTCATATCCCGAGCGTCATGGAGGGGAATCACATGCCGCTCGCCTTCATCGTGTTGTATATGACTACCTCGGTAATACCCCCAAATTACATGCGACTTCGGGACGGTCTAACTGTCTTCCACCACAGGTTGACACCTGCTATGTACGGTGACCATCTCTCACGGGTCAATTCGGCCGGCTGACTTGTTATCCACACTGGTGACATCATAGATGCTATCACTGCCGTGATGTCCAGAATGGATCAATGCTGCACGACCAAACTGTCTTACACTTGTCATTACTTTTCCATCCTGATTCGCCCATCTCCGGAGTGCCATCTTACAGGGAACTACGCTTAGCCGAATGCGAGTCGCCCTTGGCACTCGAACGTTGTGGATACCAGATCATCATGCCTGTGTACATATTAAAAGAATATTGTTTAGTCGACTACGCGGAGTTGGGGCATCTTATGGAACAATGTTGGGTTCTGATTTAAGATAACCGCCCACCATATCACCTCGTGCAACATCTTGGACTAGTACGTCTTGCGAGGAATTTTAGGACGCCCTACCACTCGCTGTGTCTCCCCTGTGTCACGATGGTTAACCAGAGGACCAGTCAAGATCTCTGCTGCGGGTCAGACGTCGAAATGATGGCACTGCCGCTAGCTGGTGCGATCAGTCTTAATGTCTAACAACTGACAGGCAGACATAGCTCGTGTACACCCGTTGTACAAGGCAAAACGGATGGCAGTAGCCCAGGCGTCGTAGGAAGCGCTAATACCGCGTCACTCTTATATCTCGCATCAGAGCCACGCTAATCATAATTGGGAACAGTATGGAAAGGGTGATCGTCGTGCGTAGGTATACTAATATGGTAATGCCAATGATCGTAGTACGGCACTTA
seq00006   TCCCTGGCAAATACTAACTGGGCATAAGCACATCCAGAATTGCATCGGTGCGCTGAGCATCTATGAACGAGCGAACATCATATCCGTGTGAAATGATTTGAACCGGCGGCTAAACATGCTGTTGGCGCGGACCCCAACCTGCTTACCAAGCAGGGCTGCGGCACAGTAGGCATATAGGTGTATGTAACAACGTGCGCTAGGATGTACTCACCAATCCGGGGTGTTAGTGCCTAGTGCCACTCCTCAACCGCCTCGAATTGAATGGAAAGGCCTCCTTATTACCGAACGCAGAACTCAAGGATATATCTCTCTTGTAGGATTTACGTGGCGCCGGGCAGTGTAATCCCTGCAATCAATCTCCCACCACTCCATTAACTTTGGCTAGAAAAGTGGTCACGTTAGCTTCATTAAGGGGGTCCTAACTGTTACTTATGTAACCCGCTGTAACCGCGATTATGTGAGCCGTCACCGCCCCCACGGAGGCCTATTGCACGCCCAGTCTCCGCCGACAGAAGATTTACCCCGAAGTACAAGCTCCGGCCTGCCACGACCAATACGATTGATCACTGTTGGCCCTTGTCAAATCCCTGTATCGATATTCGCCGCGCGGCTTGTATTAAAATGTAAATCGCCGAAGTTCCGTTTGTTCCCTGTCTGCTGCTTGCTAGTGTTAGTATCGCGATCACTAGTGATCAAGTCTCTCCTTAGTTGATATTTAGCATAAAATACTGCGGCTTAAAGAAGCTTGTTCGATGAAAGAGCTCGCATTTTCTATAACGTCAACTCCAATGAATTCGGACACAACTCGGGCTTCTGGAGTATAAAATTCATCAGTTGAGACTTGAAGTGACCATTTGTGTAATCTAATATACGAATGCCTGACCCGACCATAAGTCCTGGCGGACGATCTTTGTAAATCACGTAGCTCAGTACCGAGTATGAGCTTACACCGTAGACTCAACAGAATCACTAATAAACTTTATCATGCACGGAAACTTGATGTGAGGTTGTGACACCTTCGTCTCAATGATCAGGCATGGCACGATGCCGAGGTGAGCAGTTGGACAGTCCCTATAATATTATCACCGAAAACCGCATCTGTCTGTACCGAGGGGACAGATTCTTGGCGGTGTCGCTCAAGAACAGCACAAGTGTACACCGCTTTACTAATGTGTTTCCGTTCCAGGGAGCCAAATGTAAGAGTATAGTTCGAGTGCCATGAAGCCAACCGACGCCGACCAGATAGTTTCCGGGTCTTAGGTTAAGGGCTGGACTCGCCGAGGTCAGAGTAGATTTAACTCTACATGGGACACAAGAGCGCGATACAAAATATATACGATTCCCCACGGCACTAATTCTGATCGGACTATTTCAGAATTGGGGAATATCACCTGATTCAGTCATATCCCGAGCGTCATGGAGGGGAATCACATGCCGCTCGCCTTCATCGTGTTGTATATGACTACCTCGGTAATACCCCCAAATTACATGCGACTTCGGGACGGTCTAACTGTCTTCCACCACAGGTTGACACCTGCTATGTACGGTGACCATCTCTCACGGGTCAATTCGGCCGGCTGACTTGTTATCCACACTGGTGACATCATAGATGCTATCACTGCCGTGATGTCCAGAATGGATCAATGCTGCACGACCAAACTGTCTTACACTTGTCATTACTTTTCCATCCTGATTCGCCCATCTCCGGAGTGCCATCTTACAGGGAACTACGCTTAGCCGAATGCGAGTCGCCCTTGGCACTCGAACGTTGTGGATACCAGAGCATCATGCCTGTGTACATATTAAAAGAATATTGTTTAGTCGACTACGCGGAGTTGGGGCATCTTATGGAACAATGTTGGGTTCTGATTTAAGATAACCGCCCACCATATCACCTCGTGCAACATCTTGGACTAGTACGTCTTGCGAGGAATTTTAGGACGCCCTACCACTCGCTGTGTCTCCCCTGTGTCACGATGGTTAACCAGAGGACCAGTCAAGATCTCTGCTGCGGGTCAGACGTCGAAATGATGGCACTGCCGCTAGCTGGTGCGATCAGTCTTAATGTCTAACAACTGACAGGCAGACATAGCTCGTGTACACCCGTTGTACAAGGCAAAACGGATGGCAGTAGCCCAGGCGTCGTAGGAAGCGCTAATACCGCGTCACTCTTATATCTCGCATCAGAGCCACGCTAATCATAATTGGGAACAGTATGGAAAGGGTGATCGTCGTGCGTAGGTATACTAATATGGTAATGCCAATGATCGTAGTACGGCACTTA
seq00007   TCCCTGGCAAATACTAACTGGGCATAAGCACATCCAGAATTTCATCGGTGCGCTGAGCATCTATGAACGAGCGAACATCATATCCGTGTGAAATGATTTGAACCGGCGGCTAAACATGCTGTTGGCGCGGACCCCAACCTGCTTACCAAGCAGGGCTGCGGCACAGTAGGCATATAGGTGTATGTAACAACGTGCGCTAGGATGTACTCACCAATCCGGGGTGTTAGTGCCTAGTGCCACTCCTCAACCGCCTCGAATTGAATGGAAAGGCCTCCTTATTACCGAACGCAGAACTCAAGGATATATCTCTCTTGTAGGATTTACGTGGCGCCGGGCAGTGTAATCCCTGCAATCAATCTCCCACCACTCCATTAACTTTGGCTAGAAAAGTGGTCACGTTAGCTTCATTAAGGGGGTCCTAACTGTTACTTATGTAACCCGCTGTAACCGCGATTATGTGAGCAGTCACCGCCCCCACGGAGGCCTATTGCACGCCCAGTCTCCGCCGACAGAAGATTTACCCCGAAGTACAAGCTCCGGCCTGCCACGACCAATACGATTGATCACTGTTGGCCCTTGTCAAATCCCTGTATCGATATTCGCCGCGCGGCTTGTATTAAAATGTAAATCGCCGAAGTTCCGTTTGTTCCCTGTCTGCTGCTTGCTAGTGTTAGTATCGCGATCACTAGTGATCAAGTCTCTCCTTAGTTGATATTTAGCATAAAATACTGCGGCTTAAAGAAGCTTGTTCGATGAAAGAGCTCGCATTTTCTATAACGTCAACTCCAATGAATTCGGACACAACTCGGGCTTCTGGAGTATAAAATTCATCAGTTGAGAGTTGAAGTGACCATTTGTGTAATCTAATATACGAATGCCTGACCCGACCATAAGTCCTGGCGGACGATCTTTGTAAATCACGTAGCTCAGTACCGAGTATGAGCTTACACCGTAGACTCAACAGAATCACTAATAAACTTTATCATGCACGGAAACTTGATGTGAGGTTGTGACACCTTCGTCTCAATGATCAGGCATGGCACGATGCCGAGGTGAGCAGTTGGACAGTCCCTATAATATTATCACCGAAAACCGCATCTGTCTGTACCGAGGGGACAGATTCTTGGCGGTGTCGCTCAAGAACAGCACAAGTGTACACCGCTTTACTAATGTGTTTCCGTTCCAGGGAGCCAAATGTAAGAGTATAGTTCGAGTGCCATGAAGCCAACCGACGCCGACCAGATAGTTTCCGGGTCTTAGGTTAAGGGCTGGACTCGCCGAGGTCAGAGTAGATTTAACTCTACATGGGACACAAGAGCGCGATACAAAATATATACGATTCCCCACGGCACTAATTCTGATCGGACTATTTCAGAATTGGGGAATATCACCTGATTCAGTCATATCCCGAGCGTCATGGAGGGGAATCACATGCCGCTCGCCTTCATCGTGTTGTATATGACTACCTCGGTAATACCCCCAAATTACATGCGACTTCGGGACGGTCTAACTGTCTTCCACCACAGGTTGACACCTGCTATGTACGGTGACCATCTCTCACGGGTCAATTCGGCCGGCTGACTTGTTATCCACACTGGTGACATCATAGATGCTATCACTGCCGTGATGTCCAGAATGGATCAATGCTGCACGACCAAACTGTCTTACACTTGTCATTACTTTTCCATCCTGATTCGCCCATCTCCGGAGTGCCATCTTACAGGGAACTACGCTTAGCCGAATGCGAGTCGCCCTTGGCACTCGAACGTTGTGGATACCAGAGCATCATGCCTGTGTACATATTAAAAGAATATTGTTTAGTCGACTACGCGGAGTTGGGGCATCTTATGGAACAATGTTGGGTTCTGATTTAAGATAACCGCCCACCATATCACCTCGTGCAACATCTTGGACTAGTACGTCTTGCGAGGAATTTTAGGACGCCCTACCACTCGCTGTGTCTCCCCTGTGTCACGATGGTTAACCAGAGGACCAGTCAAGATCTCTGCTGCGGGTCAGACGTCGAAATGATGGCACTGCCGCTAGCTGGTGCGATCAGTCTTAATGTCTAACAACTGACAGGCAGACATAGCTCGTGTACACCCGTTGTACAAGGCAAAACGGATGGCAGTAGCCCAGGCGTCGTAGGAAGCGCTAATACCGCGTCACTCTTATATCTCGCATCAGAGCCACGCTAATCATAATTGGGAACAGTATGGAAAGGGTGATCGTCGTGCGTAGGTATACTAATATGGTAATGCCAATGATCGTAGTACGGCACTTA
seq00008   TCCCTGGCAAATACTAACTGGGCATAAGCACATCCAGAATTGCATCGGTGCGCTGAGCATCTATGAACGAGCGAACATCATATCCGTGTGAAATGATTTGAACCGGCGGCTAAACATGCTGTTGGCGCGGACCCCAACCTGCTTACCAAGCAGGGCTGCGGCACAGTAGGCATATAGGTGTATGTAACAACGTGCGCTAGGATGTACTCACCAATCCGGGGTGTTAGTGCCTAGTGCCACTCCTCAACCGCCTCGAATTGAATGGAAAGGCCTCCTTATTACCGAACGCAGAACTCAAGGATATATCTCTCTTGTAGGATTTACGTGGCGCCGGGCAGTGTAATCCCTGCAATCAATCTCCCACCACTCCATTAACTTTGGCTAGAAAAGTGGTCACGTTAGCTTCATTAAGGGGGTCCTAACTGTTACTTATGTAACCCGCTGTAACCGCGATTATGTGAGCCGTCACCGCCCCCACGGAGGCCTATTGCACGCCCAGTCTCCGCCGACAGAAGATTTACCCCGAAGTACAAGCTCCGGCCTGCCACGACCAATACGATTGATCACTGTTGGCCCTTGTCAAATCCCTGTATCGATATTCGCCGCGCGGCTTGTATTAAAATGTAAATCGCCGAAGTTCCGTTTGTTCCCTGTCTGCTGCTTGCTAGTGTTAGTATCGCGATCACTAGTGATCAAGTCTCTCCTTAGTTGATATTTAGCATAAAATACTGCGGCTTAAAGAAGCTTGTTCGATGAAAGAGCTCGCATTTTCTATAACGTCAACTCCAATGAATTCGGACACAACTCGGGCTTCTGGAGTATAAAATTCATCAGTTGAGAGTTGAAGTGACCATTTGTGTAATCTAATATACGAATGCCTGACCCGACCATAAGTCCTGGCGGACGATCTTTGTAAATCACGTAGCTCAGTACCGAGTATGAGCTTACACCGTAGACTCAACAGAATCACTAATAAACTTTATCATGCACGGAAACTTGATGTGAGGTTGTGACACCTTCGTCTCAATGATCAGGCATGGCACGATGCCGAGGTGAGCAGTTGGACAGTCCCTATAATATTATCACCGAAAACCGCATCTGTCTGTACCGAGGGGACAGATTCTTGGCGGTGTCGCTCAAGAACAGCACAAGTGTACACCGCTTTACTAATGTGTTTCCGTTCCAGGGAGCCAAATGTAAGAGTATAGTTCGAGTGCCATGAAGCCAACCGACGCCGACCAGATAGTTTCCGGGTCTTAGGTTAAGGGCTGGACTCGCCGAGGTCAGAGTAGATTTAACTCTACATGGGACACAAGAGCGCGATACAAAATATATACGATTCCCCACGGCACTAATTCTGATCGGACTATTTCAGAATTGGGGAATATCACCTGATTCAGTCATATCCCGAGCGTCATGGAGGGGAATCACATGCCGCTCGCCTTCATCGTGTTGTATATGACTACCTCGGTAATACCCCCAAATTACATGCGACTTCGGGACGGTCTAACTGTCTTCCACCACAGGTTGACACCTGCTATGTACGGTGACCATCTCTCACGGGTCAATTCGGCCGGCTGACTTGTTATCCACACTGGTGACATCATAGATGCTATCACTGCCGTGATGTCCAGAATGGATCAATGCTGCACGACCAAACTGTCTTACACTTGTCATTACTTTTCCATCCTGATTCGCCCATCTCCGGAGTGCCATCTTACAGGGAACTACGCTTAGCCGAATGCGAGTCGCCCTTGGCACTCGAACGTTGTGGATACCAGAGCATCATGCCTGTGTACATATTAAAAGAATATTGTTTAGTCGACTACGCGGAGTTGGGGCATCTTATGGAACAATGTTGGGTTCTGATTTAAGATAACCGCCCACCATATCACCTCGTGCAACATCTTGGACTAGTACGTCTTGCGAGGAATTTTAGGACGCCCTACCACTCGCTGTGTCTCCCCTGTGTCACGATGGTTAACCAGAGGACCAGTCAAGATCTCTGCTGCGGGTCAGACGTCGAAATGATGGCACTGCCGCTAGCTGGTGCGATCAGTCTTAATGTCTAACAACTGACAGGCAGACATAGCTCGTGTACACCCGTTGTACAAGGCAAAACGGATGGCAGTAGCCCAGGCGTCGTAGGAAGCGCTAATACCGCGTCACTCTTATATCTCGCATCAGAGCCACGCTAATCATAATTGGGAACAGTATGGAAAGGGTGATCGTCGTGCGTAGGTATACTAATATGGTAATGCCAATGATCGTAGTACGGCACTTA
seq00009   TCCCTGGCAAATACTAACTGGGCATAAGCACATCCAGAATTGCATCGGTGCGCTGAGCATCTATGAACGAGCGAACATCATATCCGTGTGAAATGATTTGAACCGGCGGCTAAACATGCTGTTGGCGCGGACCCCAACCTGCTTACCAAGCAGGGCTGCGGCACAGTAGGCATATAGGTGTATGTAACAACGTGCGCTAGGATGTACTCACCAATCCGGGGTGTTAGTGCCTAGTGCCACTCCTCAACCGCCTCGAATTGAATGGAAAGGCCTCCTTATTACCGAACGCAGAACTCAAGGATATATCTCTCTTGTAGGATTTACGTGGCGCCGGGCAGTGTAATCCCTGCAATCAATCTCCCACCACTCCATTAACTTTGGCTAGAAAAGTGGTCACGTTAGCTTCATTAAGGGGGTCCTAACTGTTACTTATGTAACCCGCTGTAACCGCGATTATGTGAGCCGTCACCGCCCCCACGGAGGCCTATTGCACGCCCAGTCTCCGCCGACAGAAGATTTACCCCGAAGTACAAGCTCCGGCCTGCCACGACCAATACGATTGATCACTGTTGGCCCTTGTCAAATCCCTGTATCGATATTCGCCGCGCGGCTTGTATTAAAATGTAAATCGCCGAAGTTCCGTTTGTTCCCTGTCTGCTGCTTGCTAGTGTTAGTATCGCGATCACTAGTGATCAAGTCTCTCCTTAGTTGATATTTAGCATAAAATACTGCGGCTTAAAGAAGCTTGTTCGATGAAAGAGCTCGCATTTTCTATAACGTCAACTCCAATGAATTCGGACACAACTCGGGCTTCTGGAGTATAAAATTCATCAGTTGAGACTTGAAGTGACCATTTGTGTAATCTAATATACGAATGCCTGACCCGACCATAAGTCCTGGCGGACGATCTTTGTAAATCACGTAGCTCAGTACCGAGTATGAGCTTACACCGTAGACTCAACAGAATCACTAATAAACTTTATCATGCACGGAAACTTGATGTGAGGTTGTGACACCTTCGTCTCAATGATCAGGCATGGCACGATGCCGAGGTGAGCAGTTGGACAGTCCCTATAATATTATCACCGAAAACCGCATCTGTCTGTACCGAGGGGACAGATTCTTGGCGGTGTCGCTCAAGAACAGCACAAGTGTACACCGCTTTACTAATGTGTTTCCGTTCCAGGGAGCCAAATGTAAGAGTATAGTTCGAGTGCCATGAAGCCAACCGACGCCGACCAGATAGTTTCCGGGTCTTAGGTTAAGGGCTGGACTCGCCGAGGTCAGAGTAGATTTAACTCTACATGGGACACAAGAGCGCGATACAAAATATATACGATTCCCCACGGCACTAATTCTGATCGGACTATTTCAGAATTGGGGAATATCACCTGATTCAGTCATATCCCGAGCGTCATGGAGGGGAATCACATGCCGCTCGCCTTCATCGTGTTGTATATGACTACCTCGGTAATACCCCCAAATTACATGCGACTTCGGGACGGTCTAACTGTCTTCCACCACAGGTTGACACCTGCTATGTACGGTGACCATCTCTCACGGGTCAATTCGGCCGGCTGACTTGTTATCCACACTGGTGACATCATAGATGCTATCACTGCCGTGATGTCCAGAATGGATCAATGCTGCACGACCAAACTGTCTTACACTTGTCATTACTTTTCCATCCTGATTCGCCCATCTCCGGAGTGCCATCTTACAGGGAACTACGCTTAGCCGAATGCGAGTCGCCCTTGGCACTCGAACGTTGTGGATACCAGAGCATCATGCCTGTGTACATATTAAAAGAATATTGTTTAGTCGACTACGCGGAGTTGGGGCATCTTATGGAACAATGTTGGGTTCTGATTTAAGATAACCGCCCACCATATCACCTCGTGCAACATCTTGGACTAGTACGTCTTGCGAGGAATTTTAGGACGCCCTACCACTCGCTGTGTCTCCCCTGTGTCACGATGGTTAACCAGAGGACCAGTCAAGATCTCTGCTGCGGGTCAGACGTCGAAATGATGGCACTGCCGCTAGCTGGTGCGATCAGTCTTAATGTCTAACAACTGACAGGCAGACATAGCTCGTGTACACCCGTTGTACAAGGCAAAACGGATGGCAGTAGCCCAGGCGTCGTAGGAAGCGCTAATACCGCGTCACTCTTATATCTCGCATCAGAGCCACGCTAATCATAATTGGGAACAGTATGGAAAGGGTGATCGTCGTGCGTAGGTATACTAATATGGTAATGCCAATGATCGTAGTACGGCACTTA
seq00010   TCCCTGGCAAATACTAACTGGGCATAAGCACATCCAGAATTGCATCGGTGCGCTGAGCATCTATGAACGAGCGAACATCATATCCGTGTGAAATGATTTGAACCGGCGGCTAAACATGCTGTTGGCGCGGACCCCAACCTGCTTACCAAGCAGGGCTGCGGCACAGTAGGCATATAGGTGTATGTAACAACGTGCGCTAGGATGTACTCACCAATCCGGGGTGTTAGTGCCTAGTGCCACTCCTCAACCGCCTCGAATTGAATGGAAAGGCCTCCTTATTACCGAACGCAGAACTCAAGGATATATCTCTCTTGTAGGATTTACGTGGCGCCGGGCAGTGTAATCCCTGCAATCAATCTCCCACCACTCCATTAACTTTGGCTAGAAAAGTGGTCACGTTAGCTTCATTAAGGGGGTCCTAACTGTTACTTATGTAACCCGCTGTAACCGCGATTATGTGAGCCGTCACCGCCCCCACGGAGGCCTATTGCACGCCCAGTCTCCGCCGACAGAAGATTTACCCCGAAGTACAAGCTCCGGCCTGCCACGACCAATACGATTGATCACTGTTGGCCCTTGTCAAATCCCTGTATCGATATTCGCCGCGCGGCTTGTATTAAAATGTAAATCGCCGAAGTTCCGTTTGTTCCCTGTCTGCTGCTTGCTAGTGTTAGTATCGCGATCACTAGTGATCAAGTCTCTCCTTAGTTGATATTTAGCATAAAATACTGCGGCTTAAAGAAGCTTGTTCGATGAAAGAGCTCGCATTTTCTATAACGTCAACTCCAATGAATTCGGACACAACTCGGGCTTCTGGAGTATAAAATTCATCAGTTGAGAGTTGAAGTGACCATTTGTGTAATCTAATATACGAATGCCTGACCCGACCATAAGTCCTGGCGGACGATCTTTGTAAATCACGTAGCTCAGTACCGAGTATGAGCTTACACCGTAGACTCAACAGAATCACTAATAAACTTTATCATGCACGGAAACTTGATGTGAGGTTGTGACACCTTCGTCTCAATGATCAGGCATGGCACGATGCCGAGGTGAGCAGTTGGACAGTCCCTATAATATTATCACCGAAAACCGCATCTGTCTGTACCGAGGGGACAGATTCTTGGCGGTGTCGCTCAAGAACAGCACAAGTGTACACCGCTTTACTAATGTGTTTCCGTTCCAGGGAGCCAAATGTAAGAGTATAGTTCGAGTGCCATGAAGCCAACCGACGCCGACCAGATAGTTTCCGGGTCTTAGGTTAAGGGCTGGACTCGCCGAGGTCAGAGTAGATTTAACTCTACATGGGACACAAGAGCGCGATACAAAATATATACGATTCCCCACGGCACTAATTCTGATCGGACTATTTCAGAATTGGGGAATATCACCTGATTCAGTCATATCCCGAGCGTCATGGAGGGGAATCACATGCCGCTCGCCTTCATCGTGTTGTATATGACTACCTCGGTAATACCCCCAAATTACATGCGACTTCGGGACGGTCTAACTGTCTTCCACCACAGGTTGACACCTGCTATGTACGGTGACCATCTCTCACGGGTCAATTCGGCCGGCTGACTTGTTATCCACACTGGTGACATCATAGATGCTATCACTGCCGTGATGTCCAGAATGGATCAATGCTGCACGACCAAACTGTCTTACACTTGTCATTACTTTTCCATCCTGATTCGCCCATCTCCGGAGTGCCATCTTACAGGGAACTACGCTTAGCCGAATGCGAGTCGCCCTTGGCACTCGAACGTTGTGGATACCAGAGCATCATGCCTGTGTACATATTAAAAGAATATTGTTTAGTCGACTACGCGGAGTTGGGGCATCTTATGGAACAATGTTGGGTTCTGATTTAAGATAACCGCCCACCATATCACCTCGTGCAACATCTTGGACTAGTACGTCTTGCGAGGAATTTTAGGACGCCCTACCACTCGCTGTGTCTCCCCTGTGTCACGATGGTTAACCAGAGGACCAGTCAAGATCTCTGCTGCGGGTCAGACGTCGAAATGCTGGCACTGCCGCTAGCTGGTGCGATCAGTCTTAATGTCTAACAACTGACAGGCAGACATAGCTCGTGTACACCCGTTGTACAAGGCAAAACGGATGGCAGTAGCCCAGGCGTCGTAGGAAGCGCTAATACCGCGTCACTCTTATATCTCGCATCAGAGCCACGCTAATCATAATTGGGAACAGTATGGAAAGGGTGATCGTCGTGCGTAGGTATACTAATATGGTAATGCCAATGATCGTAGTACGGCACTTA
seq00011   TCCCTGGCAAATACTAACTGGGCATAAGCACATCCAGAATTGCATCGGTGCGCTGAGCATCTATGAACGAGCGAACATCATATCCGTGTGAAATGATTTGAACCGGCGGCTAAACATGCTGTTGGCGCGGACCCCAACCTGCTTACCAAGCAGGGCTGCGGCACAGTAGGCATATAGGTGTATGTAACAACGTGCGCTAGGATGTACTCACCAATCCGGGGTGTTAGTGCCTAGTGCCACTCCTCAACCGCCTCGAATTGAATGGAAAGGCCTCCTTATTACCGAACGCAGAACTCAAGGATATATCTCTCTTGTAGGATTTACGTGGCGCCGGGCAGTGTAATCCCTGCAATCAATCTCCCACCACTCCATTAACTTTGGCTAGAAAAGTGGTCACGTTAGCTTCATTAAGGGGGTCCTAACTGTTACTTATGTAACCCGCTGTAACCGCGATTATGTGAGCCGTCACCGCCCCCACGGAGGCCTATTGCACGCCCAGTCTCCGCCGACAGAAGATTTACCCCGAAGTACAAGCTCCGGCCTGCCACGACCAATACGATTGATCACTGTTGGCCCTTGTCAAATGCCTGTATCGATATTCGCCGCGCGGCTTGTATTAAAATGTAAATCGCCGAAGTTCCGTTTGTTCCCTGTCTGCTGCTTGCTAGTGTTAGTATCGCGATCACTAGTGATCAAGTCTCTCCTTAGTTGATATTTAGCATAAAATACTGCGGCTTAAAGAAGCTTGTTCGATGAAAGAGCTCGCATTTTCTATAACGTCAACTCCAATGAATTCGGACACAACTCGGGCTTCTGGAGTATAAAATTCATCAGTTGAGAGTTGAAGTGACCATTTGTGTAATCTAATATACGAATGCCTGACCCGACCATAAGTCCTGGCGGACGATCTTTGTAAATCACGTAGCTCAGTACCGAGTATGAGCTTACACCGTAGACTCAACAGAATCACTAATAAACTTTATCATGCACGGAAACTTGATGTGAGGTTGTGACACCTTCGTCTCAATGATCAGGCATGGCACGATGCCGAGGTGAGCAGTTGGACAGTCCCTATAATATTATCACCGAAAACCGCATCTGTCTGTACCGAGGGGACAGATTCTTGGCGGTGTCGCTCAAGAACAGCACAAGTGTACACCGCTTTACTAATGTGTTTCCGTTCCAGGGAGCCAAATGTAAGAGTATAGTTCGAGTGCCATGAAGCCAACCGACGCCGACCAGATAGTTTCCGGGTCTTAGGTTAAGGGCTGGACTCGCCGAGGTCAGAGTAGATTTAACTCTACATGGGACACAAGAGCGCGATACAAAATATATACGATTCCCCACGGCACTAATTCTGATCGGACTATTTCAGAATTGGGGAATATCACCTGATTCAGTCATATCCCGAGCGTCATGGAGGGGAATCACATGCCGCTCGCCTTCATCGTGTTGTATATGACTACCTCGGTAATACCCCCAAATTACATGCGACTTCGGGACGGTCTAACTGTCTTCCACCACAGGTTGACACCTGCTATGTACGGTGACCATCTCTCACGGGTCAATTCGGCCGGCTGACTTGTTATCCACACTGGTGACATCATAGATGCTATCACTGCCGTGATGTCCAGAATGGATCAATGCTGCACGACCAAACTGTCTTACACTTGTCATTACTTTTCCATCCTGATTCGCCCATCTCCGGAGTGCCATCTTACAGGGAACTACGCTTAGCCGAATGCGAGTCGCCCTTGGCACTCGAACGTTGTGGATACCAGAGCATCATGCCTGTGTACATATTAAAAGAATATTGTTTAGTCGACTACGCGGAGTTGGGGCATCTTATGGAACAATGTTGGGTTCTGATTTAAGATAACCGCCCACCATATCACCTCGTGCAACATCTTGGACTAGTACGTCTTGCGAGGAATTTTAGGACGCCCTACCACTCGCTGTGTCTCCCCTGTGTCACGATGGTTAACCAGAGGACCAGTCAAGATCTCTGCTGCGGGTCAGACGTCGAAATGATGGCACTGCCGCTAGCTGGTGCGATCAGTCTTAATGTCTAACAACTGACAGGCAGACATAGCTCGTGTACACCCGTTGTACAAGGCAAAACGGATGGCAGTAGCCCAGGCGTCGTAGGAAGCGCTAATACCGCGTCACTCTTATATCTCGCATCAGAGCCACGCTAATCATAATTGGGAACAGTATGGAAAGGGTGATCGTCGTGCGTAGGTATACTAATATGGTAATGCCAATGATCGTAGTACGGCACTTA
seq00012   TCCCTGGCAAATACTAACTGGGCATAAGCACATCCAGAATTGCATCGGTGCGCTGAGCATCTATGAACGAGCGAACATCATATCCGTGTGAAATGATTTGAACCGGCGGCTAAACATGCTGTTGGCGCGGACCCCAACCTGCTTACCAAGCAGGGCTGCGGCACAGTAGGCATATAGGTGTATGTAACAACGTGCGCTAGGATGTACTCACCAATCCGGGGTGTTAGTGCCTAGTGCCACTCCTCAACCGCCTCGAATTGAATGGAAAGGCCTCCTTATTACCGAACGCAGAACTCAAGGATATATCTCTCTTGTAGGATTTACGTGGCGCCGGGCAGTGTAATCCCTGCAATCAATCTCCCACCACTCCATTAACTTTGGCTAGAAAAGTGGTCACGTTAGCTTCATTAAGGGGGTCCTAACTGTTACTTATGTAACCCGCTGTAACCGCGATTATGTGAGCCGTCACCGCCCCCACGGAGGCCTATTGCACGCCCAGTCTCCGCCGACAGAAGATTTACCCCGAAGTACAAGCTCCGGCCTGCCACGACCAATACGATTGATCACTGTTGGCCCTTGTCAAATCCCTGTATCGATATTCGCCGCGCGGCTTGTATTAAAATGTAAATCGCCGAAGTTCCGTTTGTTCCCTGTCTGCTGCTTGCTAGTGTTAGTATCGCGATCACTAGTGATCAAGTCTCTCCTTAGTTGATATTTAGCATAAAATACTGCGGCTTCAAGAAGCTTGTTCGATGAAAGAGCTCGCATTTTCTATAACGTCAACTCCAATGAATTCGGACACAACTCGGGCTTCTGGAGTATAAAATTCATCAGTTGAGAGTTGAAGTGACCATTTGTGTAATCTAATATACGAATGCCTGACCCGACCATAAGTCCTGGCGGACGATCTTTGTAAATCACGTAGCTCAGTACCGAGTATGAGCTTACACCGTAGACTCAACAGAATCACTAATAAACTTTATCATGCACGGAAACTTGATGTGAGGTTGTGACACCTTCGTCTCAATGATCAGGCATGGCACGATGCCGAGGTGAGCAGTTGGACAGTCCCTATAATATTATCACCGAAAACCGCATCTGTCTGTACCGAGGGGACAGATTCTTGGCGGTGTCGCTCAAGAACAGCACAAGTGTACACCGCTTTACTAATGTGTTTCCGTTCCAGGGAGCCAAATGTAAGAGTATAGTTCGAGTGCCATGAAGCCAACCGACGCCGACCAGATAGTTTCCGGGTCTTAGGTTAAGGGCTGGACTCGCCGAGGTCAGAGTAGATTTAACTCTACATGGGACACAAGAGCGCGATACAAAATATATACGATTCCCCACGGCACTAATTCTGATCGGACTATTTCAGAATTGGGGAATATCACCTGATTCAGTCATATCCCGAGCGTCATGGAGGGGAATCACATGCCGCTCGCCTTCATCGTGTTGTATATGACTACCTCGGTAATACCCCCAAATTACATGCGACTTCGGGACGGTCTAACTGTCTTCCACCACAGGTTGACACCTGCTATGTACGGTGACCATCTCTCACGGGTCAATTCGGCCGGCTGACTTGTTATCCACACTGGTGACATCATAGATGCTATCACTGCCGTGATGTCCAGAATGGATCAATGCTGCACGACCAAACTGTCTTACACTTGTCATTACTTTTCCATCCTGATTCGCCCATCTCCGGAGTGCCATCTTACAGGGAACTACGCTTAGCCGAATGCGAGTCGCCCTTGGCACTCGAACGTTGTGGATACCAGAGCATCATGCCTGTGTACATATTAAAAGAATATTGTTTAGTCGACTACGCGGAGTTGGGGCATCTTATGGAACAATGTTGGGTTCTGATTTAAGATAACCGCCCACCATATCACCTCGTGCAACATCTTGGACTAGTACGTCTTGCGAGGAATTTTAGGACGCCCTACCACTCGCTGTGTCTCCCCTGTGTCACGATGGTTAACCAGAGGACCAGTCAAGATCTCTGCTGCGGGTCAGACGTCGAAATGATGGCACTGCCGCTAGCTGGTGCGATCAGTCTTAATGTCTAACAACTGACAGGCAGACATAGCTCGTGTACACCCGTTGTACAAGGCAAAACGGATGGCAGTAGCCCAGGCGTCGTAGGAAGCGCTAATACCGCGTCACTCTTATATCTCGCATCAGAGCCACGCTAATCATAATTGGGAACAGTATGGAAAGGGTGATCGTCGTGCGTAGGTATACTAATATGGTAATGCCAATGATCGTAGTACGGCACTTA
seq00013   TCCCTGGCAAATACTAACTGGGCATAAGCACATCCAGAATTGCATCGGTGCGCTGAGCATCTATGAACGAGCGAACATCATATCCGTGTGAAATGATTTGAACCGGCGGCTAAACATGCTGTTGGCGCGGACCCCAACCTGCTTACCAAGCAGGGCTGCGGCACAGTAGGCATATAGGTGTATGTAACAACGTGCGCTAGGATGTACTCACCAATCCGGGGTGTTAGTGCCTAGTGCCACTCCTCAACCGCCTCGAATTGAATGGAAAGGCCTCCTTATTACCGAACGCAGACCTCAAGGATATATCTCTCTTGTAGGATTTACGTGGCGCCGGGCAGTGTAATCCCTGCAATCAATCTCCCACCACTCCATTAACTTTGGCTAGAAAAGTGGTCACGTTAGCTTCATTAAGGGGGTCCTAACTGTTACTTATGTAACCCGCTGTAACCGCGATTATGTGAGCCGTCACCGCCCCCACGGAGGCCTATTGCACGCCCAGTCTCCGCCGACAGAAGATTTACCCCGAAGTACAAGCTCCGGCCTGCCACGACCAATACGATTGATCACTGTTGGCCCTTGTCAAATCCCTGTATCGATATTCGCCGCGCGGCTTGTATTAAAATGTAAATCGCCGAAGTTCCGTTTGTTCCCTGTCTGCTGCTTGCTAGTGTTAGTATCGCGATCACTAGTGATCAAGTCTCTCCTTAGTTGATATTTAGCATAAAATACTGCGGCTTCAAGAAGCTTGTTCGATGAAAGAGCTCGCATTTTCTATAACGTCAACTCCAATGAATTCGGACACAACTCGGGCTTCTGGAGTATAAAATTCATCAGTTGAGAGTTGAAGTGACCATTTGTGTAATCTAATATACGAATGCCTGACCCGACCATAAGTCCTGGCGGACGATCTTTGTAAATCACGTAGCTCAGTACCGAGTATGAGCTTACACCGTAGACTCAACAGAATCACTAATAAACTTTATCATGCACGGAAACTTGATGTGAGGTTGTGACACCTTCGTCTCAATGATCAGGCATGGCACGATGCCGAGGTGAGCAGTTGGACAGTCCCTATAATATTATCACCGAAAACCGCATCTGTCTGTACCGAGGGGACAGATTCTTGGCGGTGTCGCTCAAGAACAGCACAAGTGTACACCGCTTTACTAATGTGTTTCCGTTCCAGGGAGCCAAATGTAAGAGTATAGTTCGAGTGCCATGAAGCCAACCGACGCCGACCAGATAGTTTCCGGGTCTTAGGTTAAGGGCTGGACTCGCCGAGGTCAGAGTAGATTTAACTCTACATGGGACACAAGAGCGCGATACAAAATATATACGATTCCCCACGGCACTAATTCTGATCGGACTATTTCAGAATTGGGGAATATCACCTGATTCAGTCATATCCCGAGCGTCATGGAGGGGAATCACATGCCGCTCGCCTTCATCGTGTTGTATATGACTACCTCGGTAATACCCCCAAATTACATGCGACTTCGGGACGGTCTAACTGTCTTCCACCACAGGTTGACACCTGCTATGTACGGTGACCATCTCTCACGGGTCAATTCGGCCGGCTGACTTGTTATCCACACTGGTGACATCATAGATGCTATCACTGCCGTGATGTCCAGAATGGATCAATGCTGCACGACCAAACTGTCTTACACTTGTCATTACTTTTCCATCCTGATTCGCCCATCTCCGGAGTGCCATCTTACAGGGAACTACGCTTAGCCGAATGCGAGTCGCCCTTGGCACTCGAACGTTGTGGATACCAGAGCATCATGCCTGTGTACATATTAAAAGAATATTGTTTAGTCGACTACGCGGAGTTGGGGCATCTTATGGAACAATGTTGGGTTCTGATTTAAGATAACCGCCCACCATATCACCTCGTGCAACATCTTGGACTAGTACGTCTTGCGAGGAATTTTAGGACGCCCTACCACTCGCTGTGTCTCCCCTGTGTCACGATGGTTAACCAGAGGACCAGTCAAGATCTCTGCTGCGGGTCAGACGTCGAAATGATGGCACTGCCGCTAGCTGGTGCGATCAGTCTTAATGTCTAACAACTGACAGGCAGACATAGCTCGTGTACACCCGTTGTACAAGGCAAAACGGATGGCAGTAGCCCAGGCGTCGTAGGAAGCGCTAATACCGCGTCACTCTTATATCTCGCATCAGAGCCACGCTAATCATAATTGGGAACAGTATGGAAAGGGTGATCGTCGTGCGTAGGTATACTAATATGGTAATGCCAATGATCGTAGTACGGCACTTA
seq00014   TCCCTGGCAAATACTAACTGGGCATAAGCACATCCAGAATTTCATCGGTGCGCTGAGCATCTATGAACGAGCGAACATCATATCCGTGTGAAATGATTTGAACCGGCGGCTAAACATGCTGTTGGCGCGGACCCCAACCTGCTTACCAAGCAGGGCTGCGGCACAGTAGGCATATAGGTGTATGTAACAACGTGCGCTAGGATGTACTCACCAATCCGGGGTGTTAGTGCCTAGTGCCACTCCTCAACCGCCTCGAATTGAATGGAAAGGCCTCCTTATTACCGAACGCAGAACTCAAGGATATATCTCTCTTGTAGGATTTACGTGGCGCCGGGCAGTGTAATCCCTGCAATCAATCTCCCACCACTCCATTAACTTTGGCTAGAAAAGTGGTCACGTTAGCTTCATTAAGGGGGTCCTAACTGTTACTTATGTAACCCGCTGTAACCGCGATTATGTGAGCAGTCACCGCCCCCACGGAGGCCTATTGCACGCCCAGTCTCCGCCGACAGAAGATTTACCCCGAAGTACAAGCTCCGGCCTGCCACGACCAATACGATTGATCACTGTTGGCCCTTGTCAAATCCCTGTATCGATATTCGCCGCGCGGCTTGTATTAAAATGTAAATCGCCGAAGTTCCGTTTGTTCCCTGTCTGCTGCTTGCTAGTGTTAGTATCGCGATCACTAGTGATCAAGTCTCTCCTTAGTTGATATTTAGCATAAAATACTGCGGCTTAAAGAAGCTTGTTCGATGAAAGAGCTCGCATTTTCTATAACGTCAACTCCAATGAATTCGGACACAACTCGGGCTTCTGGAGTATAAAATTCATCAGTTGAGAGTTGAAGTGACCATTTGTGTAATCTAATATACGAATGCCTGACCCGACCATAAGTCCTGGCGGACGATCTTTGTAAATCACGTAGCTCAGTACCGAGTATGAGCTTACACCGTAGACTCAACAGAATCACTAATAAACTTTATCATGCACGGAAACTTGATGTGAGGTTGTGACACCTTCGTCTCAATGATCAGGCATGGCACGATGCCGAGGTGAGCAGTTGGACAGTCCCTATAATATTATCACCGAAAACCGCATCTGTCTGTACCGAGGGGACAGATTCTTGGCGGTGTCGCTCAAGAACAGCACAAGTGTACACCGCTTTACTAATGTGTTTCCGTTCCAGGGAGCCAAATGTAAGAGTATAGTTCGAGTGCCATGAAGCCAACCGACGCCGACCAGATAGTTTCCGGGTCTTAGGTTAAGGGCTGGACTCGCCGAGGTCAGAGTAGATTTAACTCTACATGGGACACAAGAGCGCGATACAAAATATATACGATTCCCCACGGCACTAATTCTGATCGGACTATTTCAGAATTGGGGAATATCACCTGATTCAGTCATATCCCGAGCGTCATGGAGGGGAATCACATGCCGCTCGCCTTCATCGTGTTGTATATGACTACCTCGGTAATACCCCCAAATTACATGCGACTTCGGGACGGTCTAACTGTCTTCCACCACAGGTTGACACCTGCTATGTACGGTGACCATCTCTCACGGGTCAATTCGGCCGGCTGACTTGTTATCCACACTGGTGACATCATAGATGCTATCACTGCCGTGATGTCCAGAATGGATCAATGCTGCACGACCAAACTGTCTTACACTTGTCATTACTTTTCCATCCTGATTCGCCCATCTCCGGAGTGCCATCTTACAGGGAACTACGCTTAGCCGAATGCGAGTCGCCCTTGGCACTCGAACGTTGTGGATACCAGAGCATCATGCCTGTGTACATATTAAAAGAATATTGTTTAGTCGACTACGCGGAGTTGGGGCATCTTATGGAACAATGTTGGGTTCTGATTTAAGATAACCGCCCACCATATCACCTCGTGCAACATCTTGGACTAGTACGTCTTGCGAGGAATTTTAGGACGCCCTACCACTCGCTGTGTCTCCCCTGTGTCACGATGGTTAACCAGAGGACCAGTCAAGATCTCTGCTGCGGGTCAGACGTCGAAATGATGGCACTGCCGCTAGCTGGTGCGATCAGTCTTAATGTCTAACAACTGACAGGCAGACATAGCTCGTGTACACCCGTTGTACAAGGCAAAACGGATGGCAGTAGCCCAGGCGTCGTAGGAAGCGCTAATACCGCGTCACTCTTATATCTCGCATCAGAGCCACGCTAATCATAATTGGGAACAGTATGGAAAGGGTGATCGTCGTGCGTAGGTATACTAATATGGTAATGCCAATGATCGTAGTACGGCACTTA
seq00015   TCCCTGGCAAATACTAACTGGGCATAAGCACATCCAGAATTGCATCGGTGCGCTGAGCATCTATGAACGAGCGAACATCATATCCGTGTGAAATGATTTGAACCGGCGGCTAAACATGCTGTTGGCGCGGACCCCAACCTGCTTACCAAGCAGGGCTGCGGCACAGTAGGCATATAGGTGTATGTAACAACGTGCGCTAGGATGTACTCACCAATCCGGGGTGTTAGTGCCTAGTGCCACTCCTCAACCGCCTCGAATTGAATGGAAAGGCCTCCTTATTACCGAACGCAGAACTCAAGGATATATCTCTCTTGTAGGATTTACGTGGCGCCGGGCAGTGTAATCCCTGCAATCAATCTCCCACCACTCCATTAACTTTGGCTAGAAAAGTGGTCACGTTAGCTTCATTAAGGGGGTCCTAACTGTTACTTATGTAACCCGCTGTAACCGCGATTATGTGAGCCGTCACCGCCCCCACGGAGGCCTATTGCACGCCCAGTCTCCGCCGACAGAAGACTTACCCCGAAGTACAAGCTCCGGCCTGCCACGACCAATACGATTGATCACTGTTGGCCCTTGTCAAATCCCTGTATCGATATTCGCCGCGCGGCTTGTATTAAAATGTAAATCGCCGAAGTTCCGTTTGTTCCCTGTCTGCTGCTTGCTAGTGTTAGTATCGCGATCACTAGTGATCAAGTCTCTCCTTAGTTGATATTTAGCATAAAATACTGCGGCTTAAAGAAGCTTGTTCGATGAAAGAGCTCGCATTTTCTATAAAGTCAACTCCAATGAATTCGGACACAACTCGGGCTTCTGGAGTATAAAATTCATCAGTTGAGAGTTGAAGTGACCATTTGTGTAATCTAATATACGAATGCCTGACCCGACCATAAGTCCTGGCGGACGATCTTTGTAAATCACGTAGCTCAGTACCGAGTATGAGCTTACACCGTAGACTCAACAGAATCACTAATAAACTTTATCATGCACGGAAACTTGATGTGAGGTTGTGACACCTTCGTCTCAATGATCAGGCATGGCACGATGCCGAGGTGAGCAGTTGGACAGTCCCTATAATATTATCACCGAAAACCGCATCTGTCTGTACCGAGGGGACAGATTCTTGGCGGTGTCGCTCAAGAACAGCACAAGTGTACACCGCTTTACTAATGTGTTTCCGTTCCAGGGAGCCAAATGTAAGAGTATAGTTCGAGTGCCATGAAGCCAACCGACGCCGACCAGATAGTTTCCGGGTCTTAGGTTAAGGGCTGGACTCGCCGAGGTCAGAGTAGATTTAACTCTACATGGGACACAAGAGCGCGATACAAAATATATACGATTCCCCATGGCACTAATTCTGATCGGACTATTTCAGAATTGGGGAATATCACCTGATTCAGTCATATCCCGAGCGTCATGGAGGGGAATCACATGCCGCTCGCCTTCATCGTGTTGTATATGACTACCTCGGTAATATCCCCAAATTACATGCGACTTCGGGACGGTCTAACTGTCTTCCACCACAGGTTGACACCTGCTATGTACGGTGACCATCTCTCACGGGTCAATTCGGCCGGCTGACTTGTTATCCACACTGGTGACATCATAGATGCTATCACTGCCGTGATGTCCAGAATGGATCAATGCTGCACGACCAAACTGTCTTACACTTGTCATTACTTTTCCATCCTGATTCGCCCATCTCCGGAGTGCCATCTTACAGGGAACTACGCTTAGCCGAATGCGAGTCGCCCTTGGCACTCGAACGTTGTGGATACCAGAGCATCATGCCTGTGTACATATTAAAAGAATATTGTTTAGTCGACTACGCAGAGTTGGGGCATCTTATGGAACAATGTTGGGTTCTGATTTAAGATAACCGCCCACCATATCACCTCGTGCAACATCTTGGACTAGTACGTCTTGCGAGGAATTTTAGGACGCCCTACCACTCGCTGTGTCTCCCCTGTGTCACGATGGTTAACCAGAGGACCAGTCAAGATCTCTGCTGCGGGTCAGACGTCGAAATGATGGCACTGCCGCTAGCTGGTGCGATCAGTCTTAATGTCTAACAACTGACAGGCAGACATAGCTCGTGTACACCCGTTGTACAAGGCAAAACGGATGGCAGTAGCCCAGGCGTCGTAGGAAGCGCTAATACCGCGTCACTCTTATATCTCGCATCAGAGCCACGCTAATCATAATTGGGACCAGTATGGAAAGGGTGATCGTCGTGCGTAGGTATACTAATATGGTAATGCCAATGATCGTAGTACGGCACTTA
seq00016   TCCCTGGCAAATACTAACTGGGCATAAGCACATCCAGAATTGCATCGGTGCGCTGAGCATCTATGAACGAGCGAACATCATATCCGTGTGAAATGATTTGAACCGGCGGCTAAACATGCTGTTGGCGCGGACCCCAACCTGCTTACCAAGCAGGGCTGCGGCACAGTAGGCATATAGGTGTATGTAACAACGTGCGCTAGGATGTACTCACCAATCCGGGGTGTTAGTGCCTAGTGCCACTCCTCAACCGCCTCGAATTGAATGGAAAGGCCTCCTTATTACCGAACGCAGAACTCAAGGATATATCTCTCTTGTAGGATTTACGTGGCGCCGGGCAGTGTAATCCCTGCAATCAATCTCCCACCACTCCATTAACTTTGGCTAGAAAAGTGGTCACGTTAGCTTCATTAAGGGGGTCCTAACTGTTACTTATGTAACCCGCTGTAACCGCGATTATGTGAGCCGTCACCGCCCCCACGGAGGCCTATTGCACGCCCAGTCTCCGCCGACAGAAGATTTACCCCGAAGTACAAGCTCCGGCCTGCCACGACCAATACGATTGATCACTGTTGGCCCTTGTCAAATCCCTGTATCGATATTCGCCGCGCGGCTTGTATTAAAATGTAAATCGCCGAAGTTCCGTTTGTTCCCTGTCTGCTGCTTGCTAGTGTTAGTATCGCGATCACTAGTGATCAAGTCTCTCCTTAGTTGATATTTAGCATAAAATACTGCGGCTTAAAGAAGCTTGTTCGATGAAAGAGCTCGCATTTTCTATAACGTCAACTCCAATGAATTCGGACACAACTCGGGCTTCTGGAGTATAAAATTCATCAGTTGAGAGTTGAAGTGACCATTTGTGTAATCTAATATACGAATGCCTGACCCGACCATAAGTCCTGGCGGACGATCTTTGTAAATCACGTAGCTCAGTACCGAGTATGAGCTTACACCGTAGACTCAACAGAATCACTAATAAACTTTATCATGCACGGAAACTTGATGTGAGGTTGTGACACCTTCGTCTCAATGATCAGGCATGGCACGATGCCGAGGTGAGCAGTTGGACAGTCCCTATAATATTATCACCGAAAACCGCATCTGTCTGTACCGAGGGGACAGATTCTTGGCGGTGTCGCTCAAGAACAGCACAAGTGTACACCGCTTTACTAATGTGTTTCCGTTCCAGGGAGCCAAATGTAAGAGTATAGTTCGAGTGCCATGAAGCCAACCGACGCCGACCAGATAGTTTCCGGGTCTTAGGTTAAGGGCTGGACTCGCCGAGGTCAGAGTAGATTTAACTCTACATGGGACACAAGAGCGCGATACAAAATATATACGATTCCCCACGGCACTAATTCTGATCGGACTATTTCAGAATTGGGGAATATCACCTGATTCAGTCATATCCCGAGCGTCATGGAGGGGAATCACATGCCGCTCGCCTTCATCGTGTTGTATATGACTACCTCGGTAATACCCCCAAATTACATGCGACTTCGGGACGGTCTAACTGTCTTCCACCACAGGTTGACACCTGCTATGTACGGTGACCATCTCTCACGGGTCAATTCGGCCGGCTGACTTGTTATCCACACTGGTGACATCATAGATGCTATCACTGCCGTGATGTCCAGAATGGATCAATGCTGCACGACCAAACTGTCTTACACTTGTCATTACTTTTCCATCCTGATTCGCCCATCTCCGGAGTGCCATCTTACAGGGAACTACGCTTAGCCGAATGCGAGTCGCCCTTGGCACTCGAACGTTGTGGATACCAGAGCATCATGCCTGTGTACATATTAAAAGAATATTGTTTAGTCGACTACGCGGAGTTGGGGCATCTTATGGAACAATGTTGGGTTCTGATTTAAGATAACCGCCCACCATATCACCTCGTGCAACATCTTGGACTAGTACGTCTTGCGAGGAATTTTAGGACGCCCTACCACTCGCTGTGTCTCCCCTGTGTCACGATGGTTAACCAGAGGACCAGTCAAGATCTCTGCTGCGGGTCAGACGTCGAAATGATGGCACTGCCGCTAGCTGGTGCGATCAGTCTTAATGTCTAACAACTGACAGGCAGACATAGCTCGTGTACACCCGTTGTACAAGGCAAAACGGATGGCAGTAGCCCAGGCGTCGTAGGAAGCGCTAATACCGCGTCACTCTTATATCTCGCATCAGAGCCACGCTAATCATAATTGGGAACAGTATGGAAAGGGTGATCGTCGTGCGTAGGTATACTAATATGGTAATGCCAATGATCGTAGTACGGCACTTA
seq00017   TCCCTGGCAAATACTAACTGGGCATAAGCACATCCAGAATTGCATCGGTGCGCTGAGCATCTATGAACGAGCGAACATCATATCCGTGTGAAATGATTTGAACCGGCGGCTAAACATGCTGTTGGCGCGGACCCCAACCTGCTTACCAAGCAGGGCTGCGGCACAGTAGGCATATAGGTGTATGTAACAACGTGCGCTAGGATGTACTCACCAATCCGGGGTGTTAGTGCCTAGTGCCACTCCTCAACCGCCTCGAATTGAATGGAAAGGCCTCCTTATTACCGAACGCAGAACTCAAGGATATATCTCTCTTGTAGGATTTACGTGGCGCCGGGCAGTGTAATCCCTGCAATCAATCTCCCACCACTCCATTAACTTTGGCTAGAAAAGTGGTCACGTTAGCTTCATTAAGGGGGTCCTAACTGTTACTTATGTAACCCGCTGTAACCGCGATTATGTGAGCCGTCACCGCCCCCACGGAGGCCTATTGCACGCCCAGTCTCCGCCGACAGAAGATTTACCCCGAAGTACAAGCTCCGGCCTGCCACGACCAATACGATTGATCACTGTTGGCCCTTGTCAAATCCCTGTATCGATATTCGCCGCGCGGCTTGTATTAAAATGTAAATCGCCGAAGTTCCGTTTGTTCCCTGTCTGCTGCTTGCTAGTGTTAGTATCGCGATCACTAGTGATCAAGTCTCTCCTTAGTTGATATTTAGCATAAAATACTGCGGCTTAAAGAAGCTTGTTCGATGAAAGAGCTCGCATTTTCTATAACGTCAACTCCAATGAATTCGGACACAACTCGGGCTTCTGGAGTATAAAATTCATCAGTTGAGAGTTGAAGTGACCATTTGTGTAATCTAATATACGAATGCCTGACCCGACCATAAGTCCTGGCGGACGATCTTTGTAAATCACGTAGCTCAGTACCGAGTATGAGCTTACACCGTAGACTCAACAGAATCACTAATAAACTTTATCATGCACGGAAACTTGATGTGAGGTTGTGACACCTTCGTCTCAATGATCAGGCATGGCACGATGCCGAGGTGAGCAGTTGGACAGTCCCTATAATATTATCACCGAAAACCGCATCTGTCTGTACCGAGGGGACAGATTCTTGGCGGTGTCGCTCAAGAACAGCACAAGTGTACACCGCTTTACTAATGTGTTTCCGTTCCAGGGAGCCAAATGTAAGAGTATAGTTCGAGTGCCATGAAGCCAACCGACGCCGACCAGATAGTTTCCGGGTCTTAGGTTAAGGGCTGGACTCGCCGAGGTCAGAGTAGATTTAACTCTACATGGGACACAAGAGCGCGATACAAAATATATACGATTCCCCACGGCACTAATTCTGATCGGACTATTTCAGAATTGGGGAATATCACCTGATTCAGTCATATCCCGAGCGTCATGGAGGGGAATCACATGCCGCTCGCCTTCATCGTGTTGTATATGACTACCTCGGTAATACCCCCAAATTACATGCGACTTCGGGACGGTCTAACTGTCTTCCACCACAGGTTGACACCTGCTATGTACGGTGACCATCTCTCACGGGTCAATTCGGCCGGCTGACTTGTTATCCACACTGGTGACATCATAGATGCTATCACTGCCGTGATGTCCAGAATGGATCAATGCTGCACGACCAAACTGTCTTACACTTGTCATTACTTTTCCATCCTGATTCGCCCATCTCCGGAGTGCCATCTTACAGGGAACTACGCTTAGCCGAATGCGAGTCGCCCTTGGCACTCGAACGTTGTGGATACCAGAGCATCATGCCTGTGTACATATTAAAAGAATATTGTTTAGTCGACTACGCGGAGTTGGGGCATCTTATGGAACAATGTTGGGTTCTGATTTAAGATAACCGCCCACCATATCACCTCGTGCAACATCTTGGACTAGTACGTCTTGCGAGGAATTTTAGGACGCCCTACCACTCGCTGTGTCTCCCCTGTGTCACGATGGTTAACCAGAGGACCAGTCAAGATCTCTGCTGCGGGTCAGACGTCGAAATGCTGGCACTGCCGCTAGCTGGTGCGATCAGTCTTAATGTCTAACAACTGACAGGCAGACATAGCTCGTGTACACCCGTTGTACAAGGCAAAACGGATGGCAGTAGCCCAGGCGTCGTAGGAAGCGCTAATACCGCGTCACTCTTATATCTCGCATCAGAGCCACGCTAATCATAATTGGGAACAGTATGGAAAGGGTGATCGTCGTGCGTAGGTATACTAATATGGTAATGCCAATGATCGTAGTACGGCACTTA
seq00018   TCCCTGGCAAATACTAACTGGGCATAAGCACATCCAGAATTGCATCGGTGCGCTGAGCATCTATGAACGAGCGAACATCATATCCGTGTGAAATGATTTGAACCGGCGGCTAAACATGCTGTTGGCGCGGACCCCAACCTGCTTACCAAGCAGGGCTGCGGCACAGTAGGCATATAGGTGTATGTAACAACGTGCGCTAGGATGTACTCACCAATCCGGGGTGTTAGTGCCTAGTGCCACTCCTCAACCGCCTCGAATTGAATGGAAAGGCCTCCTTATTACCGAACGCAGACCTCAAGGATATATCTCTCTTGTAGGATTTACGTGGCGCCGGGCAGTGTAATCCCTGCAATCAATCTCCCACCACTCCATTAACTTTGGCTAGAAAAGTGGTCACGTTAGCTTCATTAAGGGGGTCCTAACTGTTACTTATGTAACCCGCTGTAACCGCGATTATGTGAGCCGTCACCGCCCCCACGGAGGCCTATTGCACGCCCAGTCTCCGCCGACAGAAGATTTACCCCGAAGTACAAGCTCCGGCCTGCCACGACCAATACGATTGATCACTGTTGGCCCTTGTCAAATCCCTGTATCGATATTCGCCGCGCGGCTTGTATTAAAATGTAAATCGCCGAAGTTCCGTTTGTTCCCTGTCTGCTGCTTGCTAGTGTTAGTATCGCGATCACTAGTGATCAAGTCTCTCCTTAGTTGATATTTAGCATAAAATACTGCGGCTTCAAGAAGCTTGTTCGATGAAAGAGCTCGCATTTTCTATAACGTCAACTCCAATGAATTCGGACACAACTCGGGCTTCTGGAGTATAAAATTCATCAGTTGAGAGTTGAAGTGACCATTTGTGTAATCTAATATACGAATGCCTGACCCGACCATAAGTCCTGGCGGACGATCTTTGTAAATCACGTAGCTCAGTACCGAGTATGAGCTTACACCGTAGACTCAACAGAATCACTAATAAACTTTATCATGCACGGAAACTTGATGTGAGGTTGTGACACCTTCGTCTCAATGATCAGGCATGGCACGATGCCGAGGTGAGCAGTTGGACAGTCCCTATAATATTATCACCGAAAACCGCATCTGTCTGTACCGAGGGGACAGATTCTTGGCGGTGTCGCTCAAGAACAGCACAAGTGTACACCGCTTTACTAATGTGTTTCCGTTCCAGGGAGCCAAATGTAAGAGTATAGTTCGAGTGCCATGAAGCCAACCGACGCCGACCAGATAGTTTCCGGGTCTTAGGTTAAGGGCTGGACTCGCCGAGGTCAGAGTAGATTTAACTCTACATGGGACACAAGAGCGCGATACAAAATATATACGATTCCCCACGGCACTAATTCTGATCGGACTATTTCAGAATTGGGGAATATCACCTGATTCAGTCATATCCCGAGCGTCATGGAGGGGAATCACATGCCGCTCGCCTTCATCGTGTTGTATATGACTACCTCGGTAATACCCCCAAATTACATGCGACTTCGGGACGGTCTAACTGTCTTCCACCACAGGTTGACACCTGCTATGTACGGTGACCATCTCTCACGGGTCAATTCGGCCGGCTGACTTGTTATCCACACTGGTGACATCATAGATGCTATCACTGCCGTGATGTCCAGAATGGATCAATGCTGCACGACCAAACTGTCTTACACTTGTCATTACTTTTCCATCCTGATTCGCCCATCTCCGGAGTGCCATCTTACAGGGAACTACGCTTAGCCGAATGCGAGTCGCCCTTGGCACTCGAACGTTGTGGATACCAGAGCATCATGCCTGTGTACATATTAAAAGAATATTGTTTAGTCGACTACGCGGAGTTGGGGCATCTTATGGAACAATGTTGGGTTCTGATTTAAGATAACCGCCCACCATATCACCTCGTGCAACATCTTGGACTAGTACGTCTTGCGAGGAATTTTAGGACGCCCTACCACTCGCTGTGTCTCCCCTGTGTCACGATGGTTAACCAGAGGACCAGTCAAGATCTCTGCTGCGGGTCAGACGTCGAAATGATGGCACTGCCGCTAGCTGGTGCGATCAGTCTTAATGTCTAACAACTGACAGGCAGACATAGCTCGTGTACACCCGTTGTACAAGGCAAAACGGATGGCAGTAGCCCAGGCGTCGTAGGAAGCGCTAATACCGCGTCACTCTTATATCTCGCATCAGAGCCACGCTAATCATAATTGGGAACAGTATGGAAAGGGTGATCGTCGTGCGTAGGTATACTAATATGGTAATGCCAATGATCGTAGTACGGCACTTA
seq00019   TCCCTGGCAAATACTAACTGGGCATAAGCACATCCAGAATTGCATCGGTGCGCTGAGCATCTATGAACGAGCGAACATCATATCCGTGTGAAATGATTTGAACCGGCGGCTAAACATGCTGTTGGCGCGGACCCCAACCTGCTTACCAAGCAGGGCTGCGGCACAGTAGGCATATAGGTGTATGTAACAACGTGCGCTAGGATGTACTCACCAATCCGGGGTGTTAGTGCCTAGTGCCACTCCTCAACCGCCTCGAATTGAATGGAAAGGCCTCCTTATTACCGAACGCAGAACTCAAGGATATATCTCTCTTGTAGGATTTACGTGGCGCCGGGCAGTGTAATCCCTGCAATCAATCTCCCACCACTCCATTAACTTTGGCTAGAAAAGTGGTCACGTTAGCTTCATTAAGGGGGTCCTAACTGTTACTTATGTAACCCGCTGTAACCGCGATTATGTGAGCCGTCACCGCCCCCACGGAGGCCTATTGCACGCCCAGTCTCCGCCGACAGAAGATTTACCCCGAAGTACAAGCTCCGGCCTGCCACGACCAATACGATTGATCACTGTTGGCCCTTGTCAAATCCCTGTATCGATATTCGCCGCGCGGCTTGTATTAAAATGTAAATCGCCGAAGTTCCGTTTGTTCCCTGTCTGCTGCTTGCTAGTGTTAGTATCGCGATCACTAGTGATCAAGTCTCTCCTTAGTTGATATTTAGCATAAAATACTGCGGCTTAAAGAAGCTTGTTCGATGAAAGAGCTCGCATTTTCTATAACGTCAACTCCAATGAATTCGGACACAACTCGGGCTTCTGGAGTATAAAATTCATCAGTTGAGAGTTGAAGTGACCATTTGTGTAATCTAATATACGAATGCCTGACCCGACCATAAGTCCTGGCGGACGATCTTTGTAAATCACGTAGCTCAGTACCGAGTATGAGCTTACACCGTAGACTCAACAGAATCACTAATAAACTTTATCATGCACGGAAACTTGATGTGAGGTTGTGACACCTTCGTCTCAATGATCAGGCATGGCACGATGCCGAGGTGAGCAGTTGGACAGTCCCTATAATATTATCACCGAAAACCGCATCTGTCTGTACCGAGGGGACAGATTCTTGGCGGTGTCGCTCAAGAACAGCACAAGTGTACACCGCTTTACTAATGTGTTTCCGTTCCAGGGAGCCAAATGTAAGAGTATAGTTCGAGTGCCATGAAGCCAACCGACGCCGACCAGATAGTTTCCGGGTCTTAGGTTAAGGGCTGGACTCGCCGAGGTCAGAGTAGATTTAACTCTACATGGGACACAAGAGCGCGATACAAAATATATACGATTCCCCACGGCACTAATTCTGATCGGACTATTTCAGAATTGGGGAATATCACCTGATTCAGTCATATCCCGAGCGTCATGGAGGGGAATCACATGCCGCTCGCCTTCATCGTGTTGTATATGACTACCTCGGTAATACCCCCAAATTACATGCGACTTCGGGACGGTCTAACTGTCTTCCACCACAGGTTGACACCTGCTATGTACGGTGACCATCTCTCACGGGTCAATTCGGCCGGCTGACTTGTTATCCACACTGGTGACATCATAGATGCTATCACTGCCGTGATGTCCAGAATGGATCAATGCTGCACGACCAAACTGTCTTACACTTGTCATTACTTTTCCATCCTGATTCGCCCATCTCCGGAGTGCCATCTTACAGGGAACTACGCTTAGCCGAATGCGAGTCGCCCTTGGCACTCGAACGTTGTGGATACCAGATCATCATGCCTGTGTACATATTAAAAGAATATTGTTTAGTCGACTACGCGGAGTTGGGGCATCTTATGGAACAATGTTGGGTTCTGATTTAAGATAACCGCCCACCATATCACCTCGTGCAACATCTTGGACTAGTACGTCTTGCGAGGAATTTTAGGACGCCCTACCACTCGCTGTGTCTCCCCTGTGTCACGATGGTTAACCAGAGGACCAGTCAAGATCTCTGCTGCGGGTCAGACGTCGAAATGATGGCACTGCCGCTAGCTGGTGCGATCAGTCTTAATGTCTAACAACTGACAGGCAGACATAGCTCGTGTACACCCGTTGTACAAGGCAAAACGGATGGCAGTAGCCCAGGCGTCGTAGGAAGCGCTAATACCGCGTCACTCTTATATCTCGCATCAGAGCCACGCTAATCATAATTGGGAACAGTATGGAAAGGGTGATCGTCGTGCGTAGGTATACTAATATGGTAATGCCAATGATCGTAGTACGGCACTTA
seq00020   TCCCTGGCAAATACTAACTGGGCATAAGCACATCCAGAATTGCATCGGTGCGCTGAGCATCTATGAACGAGCGAACATCATATCCGTGTGAAATGATTTGAACCGGCGGCTAAACATGCTGTTGGCGCGGACCCCAACCTGCTTACCAAGCAGGGCTGCGGCACAGTAGGCATATAGGTGTATGTAACAACGTGCGCTAGGATGTACTCACCAATCCGGGGTGTTAGTGCCTAGTGCCACTCCTCAACCGCCTCGAATTGAATGGAAAGGCCTCCTTATTACCGAACGCAGAACTCAAGGATATATCTCTCTTGTAGGATTTACGTGGCGCCGGGCAGTGTAATCCCTGCAATCAATCTCCCACCACTCCATTAACTTTGGCTAGAAAAGTGGTCACGTTAGCTTCATTAAGGGGGTCCTAACTGTTACTTATGTAACCCGCTGTAACCGCGATTATGTGAGCCGTCACCGCCCCCACGGAGGCCTATTGCACGCCCAGTCTCCGCCGACAGAAGATTTACCCCGAAGTACAAGCTCCGGCCTGCCACGACCAATACGATTGATCACTGTTGGCCCTTGTCAAATCCCTGTATCGATATTCGCCGCGCGGCTTGTATTAAAATGTAAATCGCCGAAGTTCCGTTTGTTCCCTGTCTGCTGCTTGCTAGTGTTAGTATCGCGATCACTAGTGATCAAGTCTCTCCTTAGTTGATATTTAGCATAAAATACTGCGGCTTAAAGAAGCTTGTTCGATGAAAGAGCTCGCATTTTCTATAACGTCAACTCCAATGAATTCGGACACAACTCGGGCTTCTGGAGTATAAAATTCATCAGTTGAGAGTTGAAGTGACCATTTGTGTAATCTAATATACGAATGCCTGACCCGACCATAAGTCCTGGCGGACGATCTTTGTAAATCACGTAGCTCAGTACCGAGTATGAGCTTACACCGTAGACTCAACAGAATCACTAATAAACTTTATCATGCACGGAAACTTGATGTGAGGTTGTGACACCTTCGTCTCAATGATCAGGCATGGCACGATGCCGAGGTGAGCAGTTGGACAGTCCCTATAATATTATCACCGAAAACCGCATCTGTCTGTACCGAGGGGACAGATTCTTGGCGGTGTCGCTCAAGAACAGCACAAGTGTACACCGCTTTACTAATGTGTTTCCGTTCCAGGGAGCCAAATGTAAGAGTATAGTTCGAGTGCCATGAAGCCAACCGACGCCGACCAGATAGTTTCCGGGTCTTAGGTTAAGGGCTGGACTCGCCGAGGTCAGAGTAGATTTAACTCTACATGGGACACAAGAGCGCGATACAAAATATATACGATTCCCCACGGCACTAATTCTGATCGGACTATTTCAGAATTGGGGAATATCACCTGATTCAGTCATATCCCGAGCGTCATGGAGGGGAATCACATGCCGCTCGCCTTCATCGTGTTGTATATGACTACCTCGGTAATACCCCCAAATTACATGCGACTTCGGGACGGTCTAACTGTCTTCCACCACAGGTTGACACCTGCTATGTACGGTGACCATCTCTCACGGGTCAATTCGGCCGGCTGACTTGTTATCCACACTGGTGACATCATAGATGCTATCACTGCCGTGATGTCCAGAATGGATCAATGCTGCACGACCAAACTGTCTTACACTTGTCATTACTTTTCCATCCTGATTCGCCCATCTCCGGAGTGCCATCTTACAGGGAACTACGCTTAGCCGAATGCGAGTCGCCCTTGGCACTCGAACGTTGTGGATACCAGAGCATCATGCCTGTGTACATATTAAAAGAATATTGTTTAGTCGACTACGCGGAGTTGGGGCATCTTATGGAACAATGTTGGGTTCTGATTTAAGATAACCGCCCACCATATCACCTCGTGCAACATCTTGGACTAGTACGTCTTGCGAGGAATTTTAGGACGCCCTACCACTCGCTGTGTCTCCCCTGTGTCACGATGGTTAACCAGAGGACCAGTCAAGATCTCTGCTGCGGGTCAGACGTCGAAATGCTGGCACTGCCGCTAGCTGGTGCGATCAGTCTTAATGTCTAACAACTGACAGGCAGACATAGCTCGTGTACACCCGTTGTACAAGGCAAAACGGATGGCAGTAGCCCAGGCGTCGTAGGAAGCGCTAATACCGCGTCACTCTTATATCTCGCATCAGAGCCACGCTAATCATAATTGGGAACAGTATGGAAAGGGTGATCGTCGTGCGTAGGTATACTAATATGGTAATGCCAATGATCGTAGTACGGCACTTA
seq00021   TCCCTGGCAAATACTAACTGGGCATAAGCACATCCAGAATTGCATCGGTGCGCTGAGCATCTATGAACGAGCGAACATCATATCCGTGTGAAATGATTTGAACCGGCGGCTAAACATGCTGTTGGCGCGGACCCCAACCTGCTTACCAAGCAGGGCTGCGGCACAGTAGGCATATAGGTGTATGTAACAACGTGCGCTAGGATGTACTCACCAATCCGGGGTGTTAGTGCCTAGTGCCACTCCTCAACCGCCTCGAATTGAATGGAAAGGCCTCCTTATTACCGAACGCAGAACTCAAGGATATATCTCTCTTGTAGGATTTACGTGGCGCCGGGCAGTGTAATCCCTGCAATCAATCTCCCACCACTCCATTAACTTTGGCTAGAAAAGTGGTCACGTTAGCTTCATTAAGGGGGTCCTAACTGTTACTTATGTAACCCGCTGTAACCGCGATTATGTGAGCCGTCACCGCCCCCACGGAGGCCTATTGCACGCCCAGTCTCCGCCGACAGAAGATTTACCCCGAAGTACAAGCTCCGGCCTGCCACGACCAATACGATTGATCACTGTTGGCCCTTGTCAAATGCCTGTATCGATATTCGCCGCGCGGCTTGTATTAAAATGTAAATCGCCGAAGTTCCGTTTGTTCCCTGTCTGCTGCTTGCTAGTGTTAGTATCGCGATCACTAGTGATCAAGTCTCTCCTTAGTTGATATTTAGCATAAAATACTGCGGCTTAAAGAAGCTTGTTCGATGAAAGAGCTCGCATTTTCTATAACGTCAACTCCAATGAATTCGGACACAACTCGGGCTTCTGGAGTATAAAATTCATCAGTTGAGAGTTGAAGTGACCATTTGTGTAATCTAATATACGAATGCCTGACCCGACCATAAGTCCTGGCGGACGATCTTTGTAAATCACGTAGCTCAGTACCGAGTATGAGCTTACACCGTAGACTCAACAGAATCACTAATAAACTTTATCATGCACGGAAACTTGATGTGAGGTTGTGACACCTTCGTCTCAATGATCAGGCATGGCACGATGCCGAGGTGAGCAGTTGGACAGTCCCTATAATATTATCACCGAAAACCGCATCTGTCTGTACCGAGGGGACAGATTCTTGGCGGTGTCGCTCAAGAACAGCACAAGTGTACACCGCTTTACTAATGTGTTTCCGTTCCAGGGAGCCAAATGTAAGAGTATAGTTCGAGTGCCATGAAGCCAACCGACGCCGACCAGATAGTTTCCGGGTCTTAGGTTAAGGGCTGGACTCGCCGAGGTCAGAGTAGATTTAACTCTACATGGGACACAAGAGCGCGATACAAAATATATACGATTCCCCACGGCACTAATTCTGATCGGACTATTTCAGAATTGGGGAATATCACCTGATTCAGTCATATCCCGAGCGTCATGGAGGGGAATCACATGCCGCTCGCCTTCATCGTGTTGTATATGACTACCTCGGTAATACCCCCAAATTACATGCGACTTCGGGACGGTCTAACTGTCTTCCACCACAGGTTGACACCTGCTATGTACGGTGACCATCTCTCACGGGTCAATTCGGCCGGCTGACTTGTTATCCACACTGGTGACATCATAGATGCTATCACTGCCGTGATGTCCAGAATGGATCAATGCTGCACGACCAAACTGTCTTACACTTGTCATTACTTTTCCATCCTGATTCGCCCATCTCCGGAGTGCCATCTTACAGGGAACTACGCTTAGCCGAATGCGAGTCGCCCTTGGCACTCGAACGTTGTGGATACCAGAGCATCATGCCTGTGTACATATTAAAAGAATATTGTTTAGTCGACTACGCGGAGTTGGGGCATCTTATGGAACAATGTTGGGTTCTGATTTAAGATAACCGCCCACCATATCACCTCGTGCAACATCTTGGACTAGTACGTCTTGCGAGGAATTTTAGGACGCCCTACCACTCGCTGTGTCTCCCCTGTGTCACGATGGTTAACCAGAGGACCAGTCAAGATCTCTGCTGCGGGTCAGACGTCGAAATGATGGCACTGCCGCTAGCTGGTGCGATCAGTCTTAATGTCTAACAACTGACAGGCAGACATAGCTCGTGTACACCCGTTGTACAAGGCAAAACGGATGGCAGTAGCCCAGGCGTCGTAGGAAGCGCTAATACCGCGTCACTCTTATATCTCGCATCAGAGCCACGCTAATCATAATTGGGAACAGTATGGAAAGGGTGATCGTCGTGCGTAGGTATACTAATATGGTAATGCCAATGATCGTAGTACGGCACTTA
seq00022   TCCCTGGCAAATACTAACTGGGCATAAGCACATCCAGAATTGCATCGGTGCGCTGAGCATCTATGAACGAGCGAACATCATATCCGTGTGAAATGATTTGAACCGGCGGCTAAACATGCTGTTGGCGCGGACCCCAACCTGCTTACCAAGCAGGGCTGCGGCACAGTAGGCATATAGGTGTATGTAACAACGTGCGCTAGGATGTACTCACCAATCCGGGGTGTTAGTGCCTAGTGCCACTCCTCAACCGCCTCGAATTGAATGGAAAGGCCTCCTTATTACCGAACGCAGAACTCAAGGATATATCTCTCTTGTAGGATTTACGTGGCGCCGGGCAGTGTAATCCCTGCAATCAATCTCCCACCACTCCATTAACTTTGGCTAGAAAAGTGGTCACGTTAGCTTCATTAAGGGGGTCCTAACTGTTACTTATGTAACCCGCTGTAACCGCGATTATGTGAGCCGTCACCGCCCCCACGGAGGCCTATTGCACGCCCAGTCTCCGCCGACAGAAGATTTACCCCGAAGTACAAGCTCCGGCCTGCCACGACCAATACGATTGATCACTGTTGGCCCTTGTCAAATCCCTGTATCGATATTCGCCGCGCGGCTTGTATTAAAATGTAAATCGCCGAAGTTCCGTTTGTTCCCTGTCTGCTGCTTGCTAGTGTTAGTATCGCGATCACTAGTGATCAAGTCTCTCCTTAGTTGATATTTAGCATAAAATACTGCGGCTTAAAGAAGCTTGTTCGATGAAAGAGCTCGCATTTTCTATAACGTCAACTCCAATGAATTCGGACACAACTCGGGCTTCTGGAGTATAAAATTCATCAGTTGAGAGTTGAAGTGACCATTTGTGTAATCTAATATACGAATGCCTGACCCGACCATAAGTCCTGGCGGACGATCTTTGTAAATCACGTAGCTCAGTACCGAGTATGAGCTTACACCGTAGACTCAACAGAATCACTAATAAACTTTATCATGCACGGAAACTTGATGTGAGGTTGTGACACCTTCGTCTCAATGATCAGGCATGGCACGATGCCGAGGTGAGCAGTTGGACAGTCCCTATAATATTATCACCGAAAACCGCATCTGTCTGTACCGAGGGGACAGATTCTTGGCGGTGTCGCTCAAGAACAGCACAAGTGTACACCGCTTTACTAATGTGTTTCCGTTCCAGGGAGCCAAATGTAAGAGTATAGTTCGAGTGCCATGAAGCCAACCGACGCCGACCAGATAGTTTCCGGGTCTTAGGTTAAGGGCTGGACTCGCCGAGGTCAGAGTAGATTTAACTCTACATGGGACACAAGAGCGCGATACAAAATATATACGATTCCCCACGGCACTAATTCTGATCGGACTATTTCAGAATTGGGGAATATCACCTGATTCAGTCATATCCCGAGCGTCATGGAGGGGAATCACATGCCGCTCGCCTTCATCGTGTTGTATATGACTACCTCGGTAATACCCCCAAATTACATGCGACTTCGGGACGGTCTAACTGTCTTCCACCACAGGTTGACACCTGCTATGTACGGTGACCATCTCTCACGGGTCAATTCGGCCGGCTGACTTGTTATCCACACTGGTGACATCATAGATGCTATCACTGCCGTGATGTCCAGAATGGATCAATGCTGCACGACCAAACTGTCTTACACTTGTCATTACTTTTCCATCCTGATTCGCCCATCTCCGGAGTGCCATCTTACAGGGAACTACGCTTAGCCGAATGCGAGTCGCCCTTGGCACTCGAACGTTGTGGATACCAGAGCATCATGCCTGTGTACATATTAAAAGAATATTGTTTAGTCGACTACGCGGAGTTGGGGCATCTTATGGAACAATGTTGGGTTCTGATTTAAGATAACCGCCCACCATATCACCTCGTGCAACATCTTGGACTAGTACGTCTTGCGAGGAATTTTAGGACGCCCTACCACTCGCTGTGTCTCCCCTGTGTCACGATGGTTAACCAGAGGACCAGTCAAGATCTCTGCTGCGGGTCAGACGTCGAAATGATGGCACTGCCGCTAGCTGGTGCGATCAGTCTTAATGTCTAACAACTGACAGGCAGACATAGCTCGTGTACACCCGTTGTACAAGGCAAAACGGATGGCAGTAGCCCAGGCGTCGTAGGAAGCGCTAATACCGCGTCACTCTTATATCTCGCATCAGAGCCACGCTAATCATAATTGGGAACAGTATGGAAAGGGTGATCGTCGTGCGTAGGTATACTAATATGGTAATGCCAATGATCGTAGTACGGCACTTA
seq00023   TCCCTGGCAAATACTAACTGGGCATAAGCACATCCAGAATTGCATCGGTGCGCTGAGCATCTATGAACGAGCGAACATCATATCCGTGTGAAATGATTTGAACCGGCGGCTAAACATGCTGTTGGCGCGGACCCCAACCTGCTTACCAAGCAGGGCTGCGGCACAGTAGGCATATAGGTGTATGTAACAACGTGCGCTAGGATGTACTCACCAATCCGGGGTGTTAGTGCCTAGTGCCACTCCTCAACCGCCTCGAATTGAATGGAAAGGCCTCCTTATTACCGAACGCAGAACTCAAGGATATATCTCTCTTGTAGGATTTACGTGGCGCCGGGCAGTGTAATCCCTGCAATCAATCTCCCACCACTCCATTAACTTTGGCTAGAAAAGTGGTCACGTTAGCTTCATTAAGGGGGTCCTAACTGTTACTTATGTAACCCGCTGTAACCGCGATTATGTGAGCCGTCACCGCCCCCACGGAGGCCTATTGCACGCCCAGTCTCCGCCGACAGAAGACTTACCCCGAAGTACAAGCTCCGGCCTGCCACGACCAATACGATTGATCACTGTTGGCCCTTGTCAAATCCCTGTATCGATATTCGCCGCGCGGCTTGTATTAAAATGTAAATCGCCGAAGTTCCGTTTGTTCCCTGTCTGCTGCTTGCTAGTGTTAGTATCGCGATCACTAGTGATCAAGTCTCTCCTTAGTTGATATTTAGCATAAAATACTGCGGCTTAAAGAAGCTTGTTCGATGAAAGAGCTCGCATTTTCTATAAAGTCAACTCCAATGAATTCGGACACAACTCGGGCTTCTGGAGTATAAAATTCATCAGTTGAGAGTTGAAGTGACCATTTGTGTAATCTAATATACGAATGCCTGACCCGACCATAAGTCCTGGCGGACGATCTTTGTAAATCACGTAGCTCAGTACCGAGTATGAGCTTACACCGTAGACTCAACAGAATCACTAATAAACTTTATCATGCACGGAAACTTGATGTGAGGTTGTGACACCTTCGTCTCAATGATCAGGCATGGCACGATGCCGAGGTGAGCAGTTGGACAGTCCCTATAATATTATCACCGAAAACCGCATCTGTCTGTACCGAGGGGACAGATTCTTGGCGGTGTCGCTCAAGAACAGCACAAGTGTACACCGCTTTACTAATGTGTTTCCGTTCCAGGGAGCCAAATGTAAGAGTATAGTTCGAGTGCCATGAAGCCAACCGACGCCGACCAGATAGTTTCCGGGTCTTAGGTTAAGGGCTGGACTCGCCGAGGTCAGAGTAGATTTAACTCTACATGGGACACAAGAGCGCGATACAAAATATATACGATTCCCCATGGCACTAATTCTGATCGGACTATTTCAGAATTGGGGAATATCACCTGATTCAGTCATATCCCGAGCGTCATGGAGGGGAATCACATGCCGCTCGCCTTCATCGTGTTGTATATGACTACCTCGGTAATATCCCCAAATTACATGCGACTTCGGGACGGTCTAACTGTCTTCCACCACAGGTTGACACCTGCTATGTACGGTGACCATCTCTCACGGGTCAATTCGGCCGGCTGACTTGTTATCCACACTGGTGACATCATAGATGCTATCACTGCCGTGATGTCCAGAATGGATCAATGCTGCACGACCAAACTGTCTTACACTTGTCATTACTTTTCCATCCTGATTCGCCCATCTCCGGAGTGCCATCTTACAGGGAACTACGCTTAGCCGAATGCGAGTCGCCCTTGGCACTCGAACGTTGTGGATACCAGAGCATCATGCCTGTGTACATATTAAAAGAATATTGTTTAGTCGACTACGCAGAGTTGGGGCATCTTATGGAACAATGTTGGGTTCTGATTTAAGATAACCGCCCACCATATCACCTCGTGCAACATCTTGGACTAGTACGTCTTGCGAGGAATTTTAGGACGCCCTACCACTCGCTGTGTCTCCCCTGTGTCACGATGGTTAACCAGAGGACCAGTCAAGATCTCTGCTGCGGGTCAGACGTCGAAATGATGGCACTGCCGCTAGCTGGTGCGATCAGTCTTAATGTCTAACAACTGACAGGCAGACATAGCTCGTGTACACCCGTTGTACAAGGCAAAACGGATGGCAGTAGCCCAGGCGTCGTAGGAAGCGCTAATACCGCGTCACTCTTATATCTCGCATCAGAGCCACGCTAATCATAATTGGGACCAGTATGGAAAGGGTGATCGTCGTGCGTAGGTATACTAATATGGTAATGCCAATGATCGTAGTACGGCACTTA
seq00024   TCCCTGGCAAATACTAACTGGGCATAAGCACATCCAGAATTTCATCGGTGCGCTGAGCATCTATGAACGAGCGAACATCATATCCGTGTGAAATGATTTGAACCGGCGGCTAAACATGCTGTTGGCGCGGACCCCAACCTGCTTACCAAGCAGGGCTGCGGCACAGTAGGCATATAGGTGTATGTAACAACGTGCGCTAGGATGTACTCACCAATCCGGGGTGTTAGTGCCTAGTGCCACTCCTCAACCGCCTCGAATTGAATGGAAAGGCCTCCTTATTACCGAACGCAGAACTCAAGGATATATCTCTCTTGTAGGATTTACGTGGCGCCGGGCAGTGTAATCCCTGCAATCAATCTCCCACCACTCCATTAACTTTGGCTAGAAAAGTGGTCACGTTAGCTTCATTAAGGGGGTCCTAACTGTTACTTATGTAACCCGCTGTAACCGCGATTATGTGAGCAGTCACCGCCCCCACGGAGGCCTATTGCACGCCCAGTCTCCGCCGACAGAAGATTTACCCCGAAGTACAAGCTCCGGCCTGCCACGACCAATACGATTGATCACTGTTGGCCCTTGTCAAATCCCTGTATAGATATTCGCCGCGCGGCTTGTATTAAAATGTAAATCGCCGAAGTTCCGTTTGTTCCCTGTCTGCTGCTTGCTAGTGTTAGTATCGCGATCACTAGTGATCAAGTCTCTCCTTAGTTGATATTTAGCATAAAATACTGCGGCTTAAAGAAGCTTGTTCGATGAAAGAGCTCGCATTTTCTATAACGTCAACTCCAATGAATTCGGACACAACTCGGGCTTCTGGAGTATAAAATTCATCAGTTGAGAGTTGAAGTGACCATTTGTGTAATCTAATATACGAATGCCTGACCCGACCATAAGTCCTGGCGGACGATCTTTGTAAATCACGTAGCTCAGTACCGAGTATGAGCTTACACCGTAGACTCAACAGAATCACTAATAAACTTTATCATGCACGGAAACTTGATGTGAGGTTGTGACACCTTCGTCTCAATGATCAGGCATGGCACGATGCCGAGGTGAGCAGTTGGACAGTCCCTATAATATTATCACCGAAAACCGCATCTGTCTGTACCGAGGGGACAGATTCTTGGCGGTGTCGCTCAAGAACAGCACAAGTGTACACCGCTTTACTAATGTGTTTCCGTTCCAGGGAGCCAAATGTAAGAGTATAGTTCGAGTGCCATGAAGCCAACCGACGCCGACCAGATAGTTTCCGGGTCTTAGGTTAAGGGCTGGACTCGCCGAGGTCAGAGTAGATTTAACTCTACATGGGACACAAGAGCGCGATACAAAATATATACGATTCCCCACGGCACTAATTCTGATCGGACTATTTCAGAATTGGGGAATATCACCTGATTCAGTCATATCCCGAGCGTCATGGAGGGGAATCACATGCCGCTCGCCTTCATCGTGTTGTATATGACTACCTCGGTAATACCCCCAAATTACATGCGACTTCGGGACGGTCTAACTGTCTTCCACCACAGGTTGACACCTGCTATGTACGGTGACCATCTCTCACGGGTCAATTCGGCCGGCTGACTTGTTATCCACACTGGTGACATCATAGATGCTATCACTGCCGTGATGTCCAGAATGGATCAATGCTGCACGACCAAACTGTCTTACACTTGTCATTACTTTTCCATCCTGATTCGCCCATCTCCGGAGTGCCATCTTACAGGGAACTACGCTTAGCCGAATGCGAGTCGCCCTTGGCACTCGAACGTTGTGGATACCAGAGCATCATGCCTGTGTACATATTAAAAGAATATTGTTTAGTCGACTACGCGGAGTTGGGGCATCTTATGGAACAATGTTGGGTTCTGATTTAAGATAACCGCCCACCATATCACCTCGTGCAACATCTTGGACTAGTACGTCTTGCGAGGAATTTTAGGACGCCCTACCACTCGCTGTGTCTCCCCTGTGTCACGATGGTTAACCAGAGGACCAGTCAAGATCTCTGCTGCGGGTCAGACGTCGAAATGATGGCACTGCCGCTAGCTGGTGCGATCAGTCTTAATGTCTAACAACTGACAGGCAGACATAGCTCGTGTACACCCGTTGTACAAGGCAAAACGGATGGCAGTAGCCCAGGCGTCGTAGGAAGCGCTAATACCGCGTCACTCTTATATCTCGCATCAGAGCCACGCTAATCATAATTGGGAACAGTATGGAAAGGGTGATCGTCGTGCGTAGGTATACTAATATGGTAATGCCAATGATCGTAGTACGGCACTTA
seq00025   TCCCTGGCAAATACTAACTGGGCATAAGCACATCCAGAATTGCATCGGTGCGCTGAGCATCTATGAACGAGCGAACATCATATCCGTGTGAAATGATTTGAACCGGCGGCTAAACATGCTGTTGGCGCGGACCCCAACCTGCTTACCAAGCAGGGCTGCGGCACAGTAGGCATATAGGTGTATGTAACAACGTGCGCTAGGATGTACTCACCAATCCGGGGTGTTAGTGCCTAGTGCCACTCCTCAACCGCCTCGAATTGAATGGAAAGGCCTCCTTATTACCGAACGCAGAACTCAAGGATATATCTCTCTTGTAGGATTTACGTGGCGCCGGGCAGTGTAATCCCTGCAATCAATCTCCCACCACTCCATTAACTTTGGCTAGAAAAGTGGTCACGTTAGCTTCATTAAGGGGGTCCTAACTGTTACTTATGTAACCCGCTGTAACCGCGATTATGTGAGCCGTCACCGCCCCCACGGAGGCCTATTGCACGCCCAGTCTCCGCCGACAGAAGATTTACCCCGAAGTACAAGCTCCGGCCTGCCACGACCAATACGATTGATCACTGTTGGCCCTTGTCAAATCCCTGTATCGATATTCGCCGCGCGGCTTGTATTAAAATGTAAATCGCCGAAGTTCCGTTTGTTCCCTGTCTGCTGCTTGCTAGTGTTAGTATCGCGATCACTAGTGATCAAGTCTCTCCTTAGTTGATATTTAGCATAAAATACTGCGGCTTAAAGAAGCTTGTTCGATGAAAGAGCTCGCATTTTCTATAACGTCAACTCCAATGAATTCGGACACAACTCGGGCTTCTGGAGTATAAAATTCATCAGTTGAGAGTTGAAGTGACCATTTGTGTAATCTAATATACGAATGCCTGACCCGACCATAAGTCCTGGCGGACGATCTTTGTAAATCACGTAGCTCAGTACCGAGTATGAGCTTACACCGTAGACTCAACAGAATCACTAATAAACTTTATCATGCACGGAAACTTGATGTGAGGTTGTGACACCTTCGTCTCAATGATCAGGCATGGCACGATGCCGAGGTGAGCAGTTGGACAGTCCCTATAATATTATCACCGAAAACCGCATCTGTCTGTACCGAGGGGACAGATTCTTGGCGGTGTCGCTCAAGAACAGCACAAGTGTACACCGCTTTACTAATGTGTTTCCGTTCCAGGGAGCCAAATGTAAGAGTATAGTTCGAGTGCCATGAAGCCAACCGACGCCGACCAGATAGTTTCCGGGTCTTAGGTTAAGGGCTGGACTCGCCGAGGTCAGAGTAGATTTAACTCTACATGGGACACAAGAGCGCGATACAAAATATATACGATTCCCCACGGCACTAATTCTGATCGGACTATTTCAGAATTGGGGAATATCACCTGATTCAGTCATATCCCGAGCGTCATGGAGGGGAATCACATGCCGCTCGCCTTCATCGTGTTGTATATGACTACCTCGGTAATACCCCCAAATTACATGCGACTTCGGGACGGTCTAACTGTCTTCCACCACAGGTTGACACCTGCTATGTACGGTGACCATCTCTCACGGGTCAATTCGGCCGGCTGACTTGTTATCCACACTGGTGACATCATAGATGCTATCACTGCCGTGATGTCCAGAATGGATCAATGCTGCACGACCAAACTGTCTTACACTTGTCATTACTTTTCCATCCTGATTCGCCCATCTCCGGAGTGCCATCTTACAGGGAACTACGCTTAGCCGAATGCGAGTCGCCCTTGGCACTCGAACGTTGTGGATACCAGAGCATCATGCCTGTGTACATATTAAAAGAATATTGTTTAGTCGACTACGCGGAGTTGGGGCATCTTATGGAACAATGTTGGGTTCTGATTTAAGATAACCGCCCACCATATCACCTCGTGCAACATCTTGGACTAGTACGTCTTGCGAGGAATTTTAGGACGCCCTACCACTCGCTGTGTCTCCCCTGTGTCACGATGGTTAACCAGAGGACCAGTCAAGATCTCTGCTGCGGGTCAGACGTCGAAATGATGGCACTGCCGCTAGCTGGTGCGATCAGTCTTAATGTCTAACAACTGACAGGCAGACATAGCTCGTGTACACCCGTTGTACAAGGCAAAACGGATGGCAGTAGCCCAGGCGTCGTAGGAAGCGCTAATACCGCGTCACTCTTATATCTCGCATCAGAGCCACGCTAATCATAATTGGGAACAGTATGGAAAGGGTGATCGTCGTGCGTAGGTATACTAATATGGTAATGCCAATGATCGTAGTACGGCACTTA
seq00026   TCCCTGGCAAATACTAACTGGGCATAAGCACATCCAGAATTGCATCGGTGCGCTGAGCATCTATGAACGAGCGAACATCATATCCGTGTGAAATGATTTGAACCGGCGGCTAAACATGCTGTTGGCGCGGACCCCAACCTGCTTACCAAGCAGGGCTGCGGCACAGTAGGCATATAGGTGTATGTAACAACGTGCGCTAGGATGTACTCACCAATCCGGGGTGTTAGTGCCTAGTGCCACTCCTCAACCGCCTCGAATTGAATGGAAAGGCCTCCTTATTACCGAACGCAGAACTCAAGGATATATCTCTCTTGTAGGATTTACGTGGCGCCGGGCAGTGTAATCCCTGCAATCAATCTCCCACCACTCCATTAACTTTGGCTAGAAAAGTGGTCACGTTAGCTTCATTAAGGGGGTCCTAACTGTTACTTATGTAACCCGCTGTAACCGCGATTATGTGAGCCGTCACCGCCCCCACGGAGGCCTATTGCACGCCCAGTCTCCGCCGACAGAAGATTTACCCCGAAGTACAAGCTCCGGCCTGCCACGACCAATACGATTGATCACTGTTGGCCCTTGTCAAATCCCTGTATCGATATTCGCCGCGCGGCTTGTATTAAAATGTAAATCGCCGAAGTTCCGTTTGTTCCCTGTCTGCTGCTTGCTAGTGTTAGTATCGCGATCACTAGTGATCAAGTCTCTCCTTAGTTGATATTTAGCATAAAATACTGCGGCTTAAAGAAGCTTGTTCGATGAAAGAGCTCGCATTTTCTATAACGTCAACTCCAATGAATTCGGACACAACTCGGGCTTCTGGAGTATAAAATTCATCAGTTGAGACTTGAAGTGACCATTTGTGTAATCTAATATACGAATGCCTGACCCGACCATAAGTCCTGGCGGACGATCTTTGTAAATCACGTAGCTCAGTACCGAGTATGAGCTTACACCGTAGACTCAACAGAATCACTAATAAACTTTATCATGCACGGAAACTTGATGTGAGGTTGTGACACCTTCGTCTCAATGATCAGGCATGGCACGATGCCGAGGTGAGCAGTTGGACAGTCCCTATAATATTATCACCGAAAACCGCATCTGTCTGTACCGAGGGGACAGATTCTTGGCGGTGTCGCTCAAGAACAGCACAAGTGTACACCGCTTTACTAATGTGTTTCCGTTCCAGGGAGCCAAATGTAAGAGTATAGTTCGAGTGCCATGAAGCCAACCGACGCCGACCAGATAGTTTCCGGGTCTTAGGTTAAGGGCTGGACTCGCCGAGGTCAGAGTAGATTTAACTCTACATGGGACACAAGAGCGCGATACAAAATATATACGATTCCCCACGGCACTAATTCTGATCGGACTATTTCAGAATTGGGGAATATCACCTGATTCAGTCATATCCCGAGCGTCATGGAGGGGAATCACATGCCGCTCGCCTTCATCGTGTTGTATATGACTACCTCGGTAATACCCCCAAATTACATGCGACTTCGGGACGGTCTAACTGTCTTCCACCACAGGTTGACACCTGCTATGTACGGTGACCATCTCTCACGGGTCAATTCGGCCGGCTGACTTGTTATCCACACTGGTGACATCATAGATGCTATCACTGCCGTGATGTCCAGAATGGATCAATGCTGCACGACCAAACTGTCTTACACTTGTCATTACTTTTCCATCCTGATTCGCCCATCTCCGGAGTGCCATCTTACAGGGAACTACGCTTAGCCGAATGCGAGTCGCCCTTGGCACTCGAACGTTGTGGATACCAGAGCATCATGCCTGTGTACATATTAAAAGAATATTGTTTAGTCGACTACGCGGAGTTGGGGCATCTTATGGAACAATGTTGGGTTCTGATTTAAGATAACCGCCCACCATATCACCTCGTGCAACATCTTGGACTAGTACGTCTTGCGAGGAATTTTAGGACGCCCTACCACTCGCTGTGTCTCCCCTGTGTCACGATGGTTAACCAGAGGACCAGTCAAGATCTCTGCTGCGGGTCAGACGTCGAAATGATGGCACTGCCGCTAGCTGGTGCGATCAGTCTTAATGTCTAACAACTGACAGGCAGACATAGCTCGTGTACACCCGTTGTACAAGGCAAAACGGATGGCAGTAGCCCAGGCGTCGTAGGAAGCGCTAATACCGCGTCACTCTTATATCTCGCATCAGAGCCACGCTAATCATAATTGGGAACAGTATGGAAAGGGTGATCGTCGTGCGTAGGTATACTAATATGGTAATGCCAATGATCGTAGTACGGCACTTA
seq00027   TCCCTGGCAAATACTAACTGGGCATAAGCACATCCAGAATTGCATCGGTGCGCTGAGCATCTATGAACGAGCGAACATCATATCCGTGTGAAATGATTTGAACCGGCGGCTAAACATGCTGTTGGCGCGGACCCCAACCTGCTTACCAAGCAGGGCTGCGGCACAGTAGGCATATAGGTGTATGTAACAACGTGCGCTAGGATGTACTCACCAATCCGGGGTGTTAGTGCCTAGTGCCACTCCTCAACCGCCTCGAATTGAATGGAAAGGCCTCCTTATTACCGAACGCAGAACTCAAGGATATATCTCTCTTGTAGGATTTACGTGGCGCCGGGCAGTGTAATCCCTGCAATCAATCTCCCACCACTCCATTAACTTTGGCTAGAAAAGTGGTCACGTTAGCTTCATTAAGGGGGTCCTAACTGTTACTTATGTAACCCGCTGTAACCGCGATTATGTGAGCCGTCACCGCCCCCACGGAGGCCTATTGCACGCCCAGTCTCCGCCGACAGAAGATTTACCCCGAAGTACAAGCTCCGGCCTGCCACGACCAATACGATTGATCACTGTTGGCCCTTGTCAAATCCCTGTATCGATATTCGCCGCGCGGCTTGTATTAAAATGTAAATCGCCGAAGTTCCGTTTGTTCCCTGTCTGCTGCTTGCTAGTGTTAGTATCGCGATCACTAGTGATCAAGTCTCTCCTTAGTTGATATTTAGCATAAAATACTGCGGCTTCAAGAAGCTTGTTCGATGAAAGAGCTCGCATTTTCTATAACGTCAACTCCAATGAATTCGGACACAACTCGGGCTTCTGGAGTATAAAATTCATCAGTTGAGAGTTGAAGTGACCATTTGTGTAATCTAATATACGAATGCCTGACCCGACCATAAGTCCTGGCGGACGATCTTTGTAAATCACGTAGCTCAGTACCGAGTATGAGCTTACACCGTAGACTCAACAGAATCACTAATAAACTTTATCATGCACGGAAACTTGATGTGAGGTTGTGACACCTTCGTCTCAATGATCAGGCATGGCACGATGCCGAGGTGAGCAGTTGGACAGTCCCTATAATATTATCACCGAAAACCGCATCTGTCTGTACCGAGGGGACAGATTCTTGGCGGTGTCGCTCAAGAACAGCACAAGTGTACACCGCTTTACTAATGTGTTTCCGTTCCAGGGAGCCAAATGTAAGAGTATAGTTCGAGTGCCATGAAGCCAACCGACGCCGACCAGATAGTTTCCGGGTCTTAGGTTAAGGGCTGGACTCGCCGAGGTCAGAGTAGATTTAACTCTACATGGGACACAAGAGCGCGATACAAAATATATACGATTCCCCACGGCACTAATTCTGATCGGACTATTTCAGAATTGGGGAATATCACCTGATTCAGTCATATCCCGAGCGTCATGGAGGGGAATCACATGCCGCTCGCCTTCATCGTGTTGTATATGACTACCTCGGTAATACCCCCAAATTACATGCGACTTCGGGACGGTCTAACTGTCTTCCACCACAGGTTGACACCTGCTATGTACGGTGACCATCTCTCACGGGTCAATTCGGCCGGCTGACTTGTTATCCACACTGGTGACATCATAGATGCTATCACTGCCGTGATGTCCAGAATGGATCAATGCTGCACGACCAAACTGTCTTACACTTGTCATTACTTTTCCATCCTGATTCGCCCATCTCCGGAGTGCCATCTTACAGGGAACTACGCTTAGCCGAATGCGAGTCGCCCTTGGCACTCGAACGTTGTGGATACCAGAGCATCATGCCTGTGTACATATTAAAAGAATATTGTTTAGTCGACTACGCGGAGTTGGGGCATCTTATGGAACAATGTTGGGTTCTGATTTAAGATAACCGCCCACCATATCACCTCGTGCAACATCTTGGACTAGTACGTCTTGCGAGGAATTTTAGGACGCCCTACCACTCGCTGTGTCTCCCCTGTGTCACGATGGTTAACCAGAGGACCAGTCAAGATCTCTGCTGCGGGTCAGACGTCGAAATGATGGCACTGCCGCTAGCTGGTGCGATCAGTCTTAATGTCTAACAACTGACAGGCAGACATAGCTCGTGTACACCCGTTGTACAAGGCAAAACGGATGGCAGTAGCCCAGGCGTCGTAGGAAGCGCTAATACCGCGTCACTCTTATATCTCGCATCAGAGCCACGCTAATCATAATTGGGAACAGTATGGAAAGGGTGATCGTCGTGCGTAGGTATACTAATATGGTAATGCCAATGATCGTAGTACGGCACTTA
seq00028   TCCCTGGCAAATACTAACTGGGCATAAGCACATCCAGAATTGCATCGGTGCGCTGAGCATCTATGAACGAGCGAACATCATATCCGTGTGAAATGATTTGAACCGGCGGCTAAACATGCTGTTGGCGCGGACCCCAACCTGCTTACCAAGCAGGGCTGCGGCACAGTAGGCATATAGGTGTATGTAACAACGTGCGCTAGGATGTACTCACCAATCCGGGGTGTTAGTGCCTAGTGCCACTCCTCAACCGCCTCGAATTGAATGGAAAGGCCTCCTTATTACCGAACGCAGAACTCAAGGATATATCTCTCTTGTAGGATTTACGTGGCGCCGGGCAGTGTAATCCCTGCAATCAATCTCCCACCACTCCATTAACTTTGGCTAGAAAAGTGGTCACGTTAGCTTCATTAAGGGGGTCCTAACTGTTACTTATGTAACCCGCTGTAACCGCGATTATGTGAGCCGTCACCGCCCCCACGGAGGCCTATTGCACGCCCAGTCTCCGCCGACAGAAGATTTACCCCGAAGTACAAGCTCCGGCCTGCCACGACCAATACGATTGATCACTGTTGGCCCTTGTCAAATCCCTGTATCGATATTCGCCGCGCGGCTTGTATTAAAATGTAAATCGCCGAAGTTCCGTTTGTTCCCTGTCTGCTGCTTGCTAGTGTTAGTATCGCGATCACTAGTGATCAAGTCTCTCCTTAGTTGATATTTAGCATAAAATACTGCGGCTTCAAGAAGCTTGTTCGATGAAAGAGCTCGCATTTTCTATAACGTCAACTCCAATGAATTCGGACACAACTCGGGCTTCTGGAGTATAAAATTCATCAGTTGAGAGTTGAAGTGACCATTTGTGTAATCTAATATACGAATGCCTGACCCGACCATAAGTCCTGGCGGACGATCTTTGTAAATCACGTAGCTCAGTACCGAGTATGAGCTTACACCGTAGACTCAACAGAATCACTAATAAACTTTATCATGCACGGAAACTTGATGTGAGGTTGTGACACCTTCGTCTCAATGATCAGGCATGGCACGATGCCGAGGTGAGCAGTTGGACAGTCCCTATAATATTATCACCGAAAACCGCATCTGTCTGTACCGAGGGGACAGATTCTTGGCGGTGTCGCTCAAGAACAGCACAAGTGTACACCGCTTTACTAATGTGTTTCCGTTCCAGGGAGCCAAATGTAAGAGTATAGTTCGAGTGCCATGAAGCCAACCGACGCCGACCAGATAGTTTCCGGGTCTTAGGTTAAGGGCTGGACTCGCCGAGGTCAGAGTAGATTTAACTCTACATGGGACACAAGAGCGCGATACAAAATATATACGATTCCCCACGGCACTAATTCTGATCGGACTATTTCAGAATTGGGGAATATCACCTGATTCAGTCATATCCCGAGCGTCATGGAGGGGAATCACATGCCGCTCGCCTTCATCGTGTTGTATATGACTACCTCGGTAATACCCCCAAATTACATGCGACTTCGGGACGGTCTAACTGTCTTCCACCACAGGTTGACACCTGCTATGTACGGTGACCATCTCTCACGGGTCAATTCGGCCGGCTGACTTGTTATCCACACTGGTGACATCATAGATGCTATCACTGCCGTGATGTCCAGAATGGATCAATGCTGCACGACCAAACTGTCTTACACTTGTCATTACTTTTCCATCCTGATTCGCCCATCTCCGGAGTGCCATCTTACAGGGAACTACGCTTAGCCGAATGCGAGTCGCCCTTGGCACTCGAACGTTGTGGATACCAGAGCATCATGCCTGTGTACATATTAAAAGAATATTGTTTAGTCGACTACGCGGAGTTGGGGCATCTTATGGAACAATGTTGGGTTCTGATTTAAGATAACCGCCCACCATATCACCTCGTGCAACATCTTGGACTAGTACGTCTTGCGAGGAATTTTAGGACGCCCTACCACTCGCTGTGTCTCCCCTGTGTCACGATGGTTAACCAGAGGACCAGTCAAGATCTCTGCTGCGGGTCAGACGTCGAAATGATGGCACTGCCGCTAGCTGGTGCGATCAGTCTTAATGTCTAACAACTGACAGGCAGACATAGCTCGTGTACACCCGTTGTACAAGGCAAAACGGATGGCAGTAGCCCAGGCGTCGTAGGAAGCGCTAATACCGCGTCACTCTTATATCTCGCATCAGAGCCACGCTAATCATAATTGGGAACAGTATGGAAAGGGTGATCGTCGTGCGTAGGTATACTAATATGGTAATGCCAATGATCGTAGTACGGCACTTA
seq00029   TCCCTGGCAAATACTAACTGGGCATAAGCACATCCAGAATTGCATCGGTGCGCTGAGCATCTATGAACGAGCGAACATCATATCCGTGTGAAATGATTTGAACCGGCGGCTAAACATGCTGTTGGCGCGGACCCCAACCTGCTTACCAAGCAGGGCTGCGGCACAGTAGGCATATAGGTGTATGTAACAACGTGCGCTAGGATGTACTCACCAATCCGGGGTGTTAGTGCCTAGTGCCACTCCTCAACCGCCTCGAATTGAATGGAAAGGCCTCCTTATTACCGAACGCAGAACTCAAGGATATATCTCTCTTGTAGGATTTACGTGGCGCCGGGCAGTGTAATCCCTGCAATCAATCTCCCACCACTCCATTAACTTTGGCTAGAAAAGTGGTCACGTTAGCTTCATTAAGGGGGTCCTAACTGTTACTTATGTAACCCGCTGTAACCGCGATTATGTGAGCCGTCACCGCCCCCACGGAGGCCTATTGCACGCCCAGTCTCCGCCGACAGAAGATTTACCCCGAAGTACAAGCTCCGGCCTGCCACGACCAATACGATTGATCACTGTTGGCCCTTGTCAAATCCCTGTATCGATATTCGCCGCGCGGCTTGTATTAAAATGTAAATCGCCGAAGTTCCGTTTGTTCCCTGTCTGCTGCTTGCTAGTGTTAGTATCGCGATCACTAGTGATCAAGTCTCTCCTTAGTTGATATTTAGCATAAAATACTGCGGCTTAAAGAAGCTTGTTCGATGAAAGAGCTCGCATTTTCTATAACGTCAACTCCAATGAATTCGGACACAACTCGGGCTTCTGGAGTATAAAATTCATCAGTTGAGACTTGAAGTGACCATTTGTGTAATCTAATATACGAATGCCTGACCCGACCATAAGTCCTGGCGGACGATCTTTGTAAATCACGTAGCTCAGTACCGAGTATGAGCTTACACCGTAGACTCAACAGAATCACTAATAAACTTTATCATGCACGGAAACTTGATGTGAGGTTGTGACACCTTCGTCTCAATGATCAGGCATGGCACGATGCCGAGGTGAGCAGTTGGACAGTCCCTATAATATTATCACCGAAAACCGCATCTGTCTGTACCGAGGGGACAGATTCTTGGCGGTGTCGCTCAAGAACAGCACAAGTGTACACCGCTTTACTAATGTGTTTCCGTTCCAGGGAGCCAAATGTAAGAGTATAGTTCGAGTGCCATGAAGCCAACCGACGCCGACCAGATAGTTTCCGGGTCTTAGGTTAAGGGCTGGACTCGCCGAGGTCAGAGTAGATTTAACTCTACATGGGACACAAGAGCGCGATACAAAATATATACGATTCCCCACGGCACTAATTCTGATCGGACTATTTCAGAATTGGGGAATATCACCTGATTCAGTCATATCCCGAGCGTCATGGAGGGGAATCACATGCCGCTCGCCTTCATCGTGTTGTATATGACTACCTCGGTAATACCCCCAAATTACATGCGACTTCGGGACGGTCTAACTGTCTTCCACCACAGGTTGACACCTGCTATGTACGGTGACCATCTCTCACGGGTCAATTCGGCCGGCTGACTTGTTATCCACACTGGTGACATCATAGATGCTATCACTGCCGTGATGTCCAGAATGGATCAATGCTGCACGACCAAACTGTCTTACACTTGTCATTACTTTTCCATCCTGATTCGCCCATCTCCGGAGTGCCATCTTACAGGGAACTACGCTTAGCCGAATGCGAGTCGCCCTTGGCACTCGAACGTTGTGGATACCAGAGCATCATGCCTGTGTACATATTAAAAGAATATTGTTTAGTCGACTACGCGGAGTTGGGGCATCTTATGGAACAATGTTGGGTTCTGATTTAAGATAACCGCCCACCATATCACCTCGTGCAACATCTTGGACTAGTACGTCTTGCGAGGAATTTTAGGACGCCCTACCACTCGCTGTGTCTCCCCTGTGTCACGATGGTTAACCAGAGGACCAGTCAAGATCTCTGCTGCGGGTCAGACGTCGAAATGATGGCACTGCCGCTAGCTGGTGCGATCAGTCTTAATGTCTAACAACTGACAGGCAGACATAGCTCGTGTACACCCGTTGTACAAGGCAAAACGGATGGCAGTAGCCCAGGCGTCGTAGGAAGCGCTAATACCGCGTCACTCTTATATCTCGCATCAGAGCCACGCTAATCATAATTGGGAACAGTATGGAAAGGGTGATCGTCGTGCGTAGGTATACTAATATGGTAATGCCAATGATCGTAGTACGGCACTTA
seq00030   TCCCTGGCAAATACTAACTGGGCATAAGCACATCCAGAATTGCATCGGTGCGCTGAGCATCTATGAACGAGCGAACATCATATCCGTGTGAAATGATTTGAACCGGCGGCTAAACATGCTGTTGGCGCGGACCCCAACCTGCTTACCAAGCAGGGCTGCGGCACAGTAGGCATATAGGTGTATGTAACAACGTGCGCTAGGATGTACTCACCAATCCGGGGTGTTAGTGCCTAGTGCCACTCCTCAACCGCCTCGAATTGAATGGAAAGGCCTCCTTATTACCGAACGCAGAACTCAAGGATATATCTCTCTTGTAGGATTTACGTGGCGCCGGGCAGTGTAATCCCTGCAATCAATCTCCCACCACTCCATTAACTTTGGCTAGAAAAGTGGTCACGTTAGCTTCATTAAGGGGGTCCTAACTGTTACTTATGTAACCCGCTGTAACCGCGATTATGTGAGCCGTCACCGCCCCCACGGAGGCCTATTGCACGCCCAGTCTCCGCCGACAGAAGATTTACCCCGAAGTACAAGCTCCGGCCTGCCACGACCAATACGATTGATCACTGTTGGCCCTTGTCAAATCCCTGTATCGATATTCGCCGCGCGGCTTGTATTAAAATGTAAATCGCCGAAGTTCCGTTTGTTCCCTGTCTGCTGCTTGCTAGTGTTAGTATCGCGATCACTAGTGATCAAGTCTCTCCTTAGTTGATATTTAGCATAAAATACTGCGGCTTAAAGAAGCTTGTTCGATGAAAGAGCTCGCATTTTCTATAACGTCAACTCCAATGAATTCGGACACAACTCGGGCTTCTGGAGTATAAAATTCATCAGTTGAGAGTTGAAGTGACCATTTGTGTAATCTAATATACGAATGCCTGACCCGACCATAAGTCCTGGCGGACGATCTTTGTAAATCACGTAGCTCAGTACCGAGTATGAGCTTACACCGTAGACTCAACAGAATCACTAATAAACTTTATCATGCACGGAAACTTGATGTGAGGTTGTGACACCTTCGTCTCAATGATCAGGCATGGCACGATGCCGAGGTGAGCAGTTGGACAGTCCCTATAATATTATCACCGAAAACCGCATCTGTCTGTACCGAGGGGACAGATTCTTGGCGGTGTCGCTCAAGAACAGCACAAGTGTACACCGCTTTACTAATGTGTTTCCGTTCCAGGGAGCCAAATGTAAGAGTATAGTTCGAGTGCCATGAAGCCAACCGACGCCGACCAGATAGTTTCCGGGTCTTAGGTTAAGGGCTGGACTCGCCGAGGTCAGAGTAGATTTAACTCTACATGGGACACAAGAGCGCGATACAAAATATATACGATTCCCCACGGCACTAATTCTGATCGGACTATTTCAGAATTGGGGAATATCACCTGATTCAGTCATATCCCGAGCGTCATGGAGGGGAATCACATGCCGCTCGCCTTCATCGTGTTGTATATGACTACCTCGGTAATACCCCCAAATTACATGCGACTTCGGGACGGTCTAACTGTCTTCCACCACAGGTTGACACCTGCTATGTACGGTGACCATCTCTCACGGGTCAATTCGGCCGGCTGACTTGTTATCCACACTGGTGACATCATAGATGCTATCACTGCCGTGATGTCCAGAATGGATCAATGCTGCACGACCAAACTGTCTTACACTTGTCATTACTTTTCCATCCTGATTCGCCCATCTCCGGAGTGCCATCTTACAGGGAACTACGCTTAGCCGAATGCGAGTCGCCCTTGGCACTCGAACGTTGTGGATACCAGAGCATCATGCCTGTGTACATATTAAAAGAATATTGTTTAGTCGACTACGCGGAGTTGGGGCATCTTATGGAACAATGTTGGGTTCTGATTTAAGATAACCGCCCACCATATCACCTCGTGCAACATCTTGGACTAGTACGTCTTGCGAGGAATTTTAGGACGCCCTACCACTCGCTGTGTCTCCCCTGTGTCACGATGGTTAACCAGAGGACCAGTCAAGATCTCTGCTGCGGGTCAGACGTCGAAATGATGGCACTGCCGCTAGCTGGTGCGATCAGTCTTAATGTCTAACAACTGACAGGCAGACATAGCTCGTGTACACCCGTTGTACAAGGCAAAACGGATGGCAGTAGCCCAGGCGTCGTAGGAAGCGCTAATACCGCGTCACTCTTATATCTCGCATCAGAGCCACGCTAATCATAATTGGGAACAGTATGGAAAGGGTGATCGTCGTGCGTAGGTATACTAATATGGTAATGCCAATGATCGTAGTACGGCACTTA
seq00031   TCCCTGGCAAATACTAACTGGGCATAAGCACATCCAGAATTGCATCGGTGCGCTGAGCATCTATGAACGAGCGAACATCATATCCGTGTGAAATGATTTGAACCGGCGGCTAAACATGCTGTTGGCGCGGACCCCAACCTGCTTACCAAGCAGGGCTGCGGCACAGTAGGCATATAGGTGTATGTAACAACGTGCGCTAGGATGTACTCACCAATCCGGGGTGTTAGTGCCTAGTGCCACTCCTCAACCGCCTCGAATTGAATGGAAAGGCCTCCTTATTACCGAACGCAGAACTCAAGGATATATCTCTCTTGTAGGATTTACGTGGCGCCGGGCAGTGTAATCCCTGCAATCAATCTCCCACCACTCCATTAACTTTGGCTAGAAAAGTGGTCACGTTAGCTTCATTAAGGGGGTCCTAACTGTTACTTATGTAACCCGCTGTAACCGCGATTATGTGAGCCGTCACCGCCCCCACGGAGGCCTATTGCACGCCCAGTCTCCGCCGACAGAAGATTTACCCCGAAGTACAAGCTCCGGCCTGCCACGACCAATACGATTGATCACTGTTGGCCCTTGTCAAATGCCTGTATCGATATTCGCCGCGCGGCTTGTATTAAAATGTAAATCGCCGAAGTTCCGTTTGTTCCCTGTCTGCTGCTTGCTAGTGTTAGTATCGCGATCACTAGTGATCAAGTCTCTCCTTAGTTGATATTTAGCATAAAATACTGCGGCTTAAAGAAGCTTGTTCGATGAAAGAGCTCGCATTTTCTATAACGTCAACTCCAATGAATTCGGACACAACTCGGGCTTCTGGAGTATAAAATTCATCAGTTGAGAGTTGAAGTGACCATTTGTGTAATCTAATATACGAATGCCTGACCCGACCATAAGTCCTGGCGGACGATCTTTGTAAATCACGTAGCTCAGTACCGAGTATGAGCTTACACCGTAGACTCAACAGAATCACTAATAAACTTTATCATGCACGGAAACTTGATGTGAGGTTGTGACACCTTCGTCTCAATGATCAGGCATGGCACGATGCCGAGGTGAGCAGTTGGACAGTCCCTATAATATTATCACCGAAAACCGCATCTGTCTGTACCGAGGGGACAGATTCTTGGCGGTGTCGCTCAAGAACAGCACAAGTGTACACCGCTTTACTAATGTGTTTCCGTTCCAGGGAGCCAAATGTAAGAGTATAGTTCGAGTGCCATGAAGCCAACCGACGCCGACCAGATAGTTTCCGGGTCTTAGGTTAAGGGCTGGACTCGCCGAGGTCAGAGTAGATTTAACTCTACATGGGACACAAGAGCGCGATACAAAATATATACGATTCCCCACGGCACTAATTCTGATCGGACTATTTCAGAATTGGGGAATATCACCTGATTCAGTCATATCCCGAGCGTCATGGAGGGGAATCACATGCCGCTCGCCTTCATCGTGTTGTATATGACTACCTCGGTAATACCCCCAAATTACATGCGACTTCGGGACGGTCTAACTGTCTTCCACCACAGGTTGACACCTGCTATGTACGGTGACCATCTCTCACGGGTCAATTCGGCCGGCTGACTTGTTATCCACACTGGTGACATCATAGATGCTATCACTGCCGTGATGTCCAGAATGGATCAATGCTGCACGACCAAACTGTCTTACACTTGTCATTACTTTTCCATCCTGATTCGCCCATCTCCGGAGTGCCATCTTACAGGGAACTACGCTTAGCCGAATGCGAGTCGCCCTTGGCACTCGAACGTTGTGGATACCAGAGCATCATGCCTGTGTACATATTAAAAGAATATTGTTTAGTCGACTACGCGGAGTTGGGGCATCTTATGGAACAATGTTGGGTTCTGATTTAAGATAACCGCCCACCATATCACCTCGTGCAACATCTTGGACTAGTACGTCTTGCGAGGAATTTTAGGACGCCCTACCACTCGCTGTGTCTCCCCTGTGTCACGATGGTTAACCAGAGGACCAGTCAAGATCTCTGCTGCGGGTCAGACGTCGAAATGATGGCACTGCCGCTAGCTGGTGCGATCAGTCTTAATGTCTAACAACTGACAGGCAGACATAGCTCGTGTACACCCGTTGTACAAGGCAAAACGGATGGCAGTAGCCCAGGCGTCGTAGGAAGCGCTAATACCGCGTCACTCTTATATCTCGCATCAGAGCCACGCTAATCATAATTGGGAACAGTATGGAAAGGGTGATCGTCGTGCGTAGGTATACTAATATGGTAATGCCAATGATCGTAGTACGGCACTTA
seq00032   TCCCTGGCAAATACTAACTGGGCATAAGCACATCCAGAATTGCATCGGTGCGCTGAGCATCTATGAACGAGCGAACATCATATCCGTGTGAAATGATTTGAACCGGCGGCTAAACATGCTGTTGGCGCGGACCCCAACCTGCTTACCAAGCAGGGCTGCGGCACAGTAGGCATATAGGTGTATGTAACAACGTGCGCTAGGATGTACTCACCAATCCGGGGTGTTAGTGCCTAGTGCCACTCCTCAACCGCCTCGAATTGAATGGAAAGGCCTCCTTATTACCGAACGCAGAACTCAAGGATATATCTCTCTTGTAGGATTTACGTGGCGCCGGGCAGTGTAATCCCTGCAATCAATCTCCCACCACTCCATTAACTTTGGCTAGAAAAGTGGTCACGTTAGCTTCATTAAGGGGGTCCTAACTGTTACTTATGTAACCCGCTGTAACCGCGATTATGTGAGCCGTCACCGCCCCCACGGAGGCCTATTGCACGCCCAGTCTCCGCCGACAGAAGATTTACCCCGAAGTACAAGCTCCGGCCTGCCACGACCAATACGATTGATCACTGTTGGCCCTTGTCAAATCCCTGTATCGATATTCGCCGCGCGGCTTGTATTAAAATGTAAATCGCCGAAGTTCCGTTTGTTCCCTGTCTGCTGCTTGCTAGTGTTAGTATCGCGATCACTAGTGATCAAGTCTCTCCTTAGTTGATATTTAGCATAAAATACTGCGGCTTAAAGAAGCTTGTTCGATGAAAGAGCTCGCATTTTCTATAACGTCAACTCCAATGAATTCGGACACAACTCGGGCTTCTGGAGTATAAAATTCATCAGTTGAGAGTTGAAGTGACCATTTGTGTAATCTAATATACGAATGCCTGACCCGACCATAAGTCCTGGCGGACGATCTTTGTAAATCACGTAGCTCAGTACCGAGTATGAGCTTACACCGTAGACTCAACAGAATCACTAATAAACTTTATCATGCACGGAAACTTGATGTGAGGTTGTGACACCTTCGTCTCAATGATCAGGCATGGCACGATGCCGAGGTGAGCAGTTGGACAGTCCCTATAATATTATCACCGAAAACCGCATCTGTCTGTACCGAGGGGACAGATTCTTGGCGGTGTCGCTCAAGAACAGCACAAGTGTACACCGCTTTACTAATGTGTTTCCGTTCCAGGGAGCCAAATGTAAGAGTATAGTTCGAGTGCCATGAAGCCAACCGACGCCGACCAGATAGTTTCCGGGTCTTAGGTTAAGGGCTGGACTCGCCGAGGTCAGAGTAGATTTAACTCTACATGGGACACAAGAGCGCGATACAAAATATATACGATTCCCCACGGCACTAATTCTGATCGGACTATTTCAGAATTGGGGAATATCACCTGATTCAGTCATATCCCGAGCGTCATGGAGGGGAATCACATGCCGCTCGCCTTCATCGTGTTGTATATGACTACCTCGGTAATACCCCCAAATTACATGCGACTTCGGGACGGTCTAACTGTCTTCCACCACAGGTTGACACCTGCTATGTACGGTGACCATCTCTCACGGGTCAATTCGGCCGGCTGACTTGTTATCCACACTGGTGACATCATAGATGCTATCACTGCCGTGATGTCCAGAATGGATCAATGCTGCACGACCAAACTGTCTTACACTTGTCATTACTTTTCCATCCTGATTCGCCCATCTCCGGAGTGCCATCTTACAGGGAACTACGCTTAGCCGAATGCGAGTCGCCCTTGGCACTCGAACGTTGTGGATACCAGAGCATCATGCCTGTGTACATATTAAAAGAATATTGTTTAGTCGACTACGCGGAGTTGGGGCATCTTATGGAACAATGTTGGGTTCTGATTTAAGATAACCGCCCACCATATCACCTCGTGCAACATCTTGGACTAGTACGTCTTGCGAGGAATTTTAGGACGCCCTACCACTCGCTGTGTCTCCCCTGTGTCACGATGGTTAACCAGAGGACCAGTCAAGATCTCTGCTGCGGGTCAGACGTCGAAATGATGGCACTGCCGCTAGCTGGTGCGATCAGTCTTAATGTCTAACAACTGACAGGCAGACATAGCTCGTGTACACCCGTTGTACAAGGCAAAACGGATGGCAGTAGCCCAGGCGTCGTAGGAAGCGCTAATACCGCGTCACTCTTATATCTCGCATCAGAGCCACGCTAATCATAATTGGGAACAGTATGGAAAGGGTGATCGTCGTGCGTAGGTATACTAATATGGTAATGCCAATGATCGTAGTACGGCACTTA
seq00033   TCCCTGGCAAATACTAACTGGGCATAAGCACATCCAGAATTGCATCGGTGCGCTGAGCATCTATGAACGAGCGAACATCATATCCGTGTGAAATGATTTGAACCGGCGGCTAAACATGCTGTTGGCGCGGACCCCAACCTGCTTACCAAGCAGGGCTGCGGCACAGTAGGCATATAGGTGTATGTAACAACGTGCGCTAGGATGTACTCACCAATCCGGGGTGTTAGTGCCTAGTGCCACTCCTCAACCGCCTCGAATTGAATGGAAAGGCCTCCTTATTACCGAACGCAGAACTCAAGGATATATCTCTCTTGTAGGATTTACGTGGCGCCGGGCAGTGTAATCCCTGCAATCAATCTCCCACCACTCCATTAACTTTGGCTAGAAAAGTGGTCACGTTAGCTTCATTAAGGGGGTCCTAACTGTTACTTATGTAACCCGCTGTAACCGCGATTATGTGAGCCGTCACCGCCCCCACGGAGGCCTATTGCACGCCCAGTCTCCGCCGACAGAAGATTTACCCCGAAGTACAAGCTCCGGCCTGCCACGACCAATACGATTGATCACTGTTGGCCCTTGTCAAATCCCTGTATCGATATTCGCCGCGCGGCTTGTATTAAAATGTAAATCGCCGAAGTTCCGTTTGTTCCCTGTCTGCTGCTTGCTAGTGTTAGTATCGCGATCACTAGTGATCAAGTCTCTCCTTAGTTGATATTTAGCATAAAATACTGCGGCTTAAAGAAGCTTGTTCGATGAAAGAGCTCGCATTTTCTATAACGTCAACTCCAATGAATTCGGACACAACTCGGGCTTCTGGAGTATAAAATTCATCAGTTGAGAGTTGAAGTGACCATTTGTGTAATCTAATATACGAATGCCTGACCCGACCATAAGTCCTGGCGGACGATCTTTGTAAATCACGTAGCTCAGTACCGAGTATGAGCTTACACCGTAGACTCAACAGAATCACTAATAAACTTTATCATGCACGGAAACTTGATGTGAGGTTGTGACACCTTCGTCTCAATGATCAGGCATGGCACGATGCCGAGGTGAGCAGTTGGACAGTCCCTATAATATTATCACCGAAAACCGCATCTGTCTGTACCGAGGGGACAGATTCTTGGCGGTGTCGCTCAAGAACAGCACAAGTGTACACCGCTTTACTAATGTGTTTCCGTTCCAGGGAGCCAAATGTAAGAGTATAGTTCGAGTGCCATGAAGCCAACCGACGCCGACCAGATAGTTTCCGGGTCTTAGGTTAAGGGCTGGACTCGCCGAGGTCAGAGTAGATTTAACTCTACATGGGACACAAGAGCGCGATACAAAATATATACGATTCCCCACGGCACTAATTCTGATCGGACTATTTCAGAATTGGGGAATATCACCTGATTCAGTCATATCCCGAGCGTCATGGAGGGGAATCACATGCCGCTCGCCTTCATCGTGTTGTATATGACTACCTCGGTAATACCCCCAAATTACATGCGACTTCGGGACGGTCTAACTGTCTTCCACCACAGGTTGACACCTGCTATGTACGGTGACCATCTCTCACGGGTCAATTCGGCCGGCTGACTTGTTATCCACACTGGTGACATCATAGATGCTATCACTGCCGTGATGTCCAGAATGGATCAATGCTGCACGACCAAACTGTCTTACACTTGTCATTACTTTTCCATCCTGATTCGCCCATCTCCGGAGTGCCATCTTACAGGGAACTACGCTTAGCCGAATGCGAGTCGCCCTTGGCACTCGAACGTTGTGGATACCAGAGCATCATGCCTGTGTACATATTAAAAGAATATTGTTTAGTCGACTACGCGGAGTTGGGGCATCTTATGGAACAATGTTGGGTTCTGATTTAAGATAACCGCCCACCATATCACCTCGTGCAACATCTTGGACTAGTACGTCTTGCGAGGAATTTTAGGACGCCCTACCACTCGCTGTGTCTCCCCTGTGTCACGATGGTTAACCAGAGGACCAGTCAAGATCTCTGCTGCGGGTCAGACGTCGAAATGATGGCACTGCCGCTAGCTGGTGCGATCAGTCTTAATGTCTAACAACTGACAGGCAGACATAGCTCGTGTACACCCGTTGTACAAGGCAAAACGGATGGCAGTAGCCCAGGCGTCGTAGGAAGCGCTAATACCGCGTCACTCTTATATCTCGCATCAGAGCCACGCTAATCATAATTGGGAACAGTATGGAAAGGGTGATCGTCGTGCGTAGGTATACTAATATGGTAATGCCAATGATCGTAGTACGGCACTTA
