# Supplementary material for: How Good Are Indirect Tests at Detecting Recombination in Human mtDNA?
Source: G3 (Bethesda). 2013 Jul 1;3(7):1095–104. doi: 10.1534/g3.113.006510 (PMC3704238; doi:10.1534/g3.113.006510)
Supplement: Supporting Information [file supp_g3.113.006510_FileS2.gz › SequenceData/mtDNA_ratehet&popgrowth/0/3rdbase/Infiles/0_6-new.txt]

33 2284
seq00001   CTCAAAGGGCTAAGTAATACAGGCGAATAGGGGCCAGATCAGATGAGGCAGTATCTGATGATAGCGGTTATGAGGCCATATATGAACACACGGTCGACGATCATGTGGATACCCTTTTGGAAGATGAACAGACGGACTCTGGGGCCTTATCGAGACCATCAAGCAAGCAACTAGATATGTGATATGTGGGCGCGCGTAACCTTTAAAGTTAAATTTCGGGCCTACATTGTTTATTGTTGATGGACAGCTGAATACTGCAGGAGCTTAAGGACACCGCTGGAGTGTCGGGCTGTCCTTGTCAATTCATCTTTCGAAGCCCCACCCTCGAGCCTCACATGCCAGACACGACAGGGGGATACGCGTCCGGGCCCCGAGGACTGCTAACACAGTCACGTATTATCATCTACCCCACGAATCGACGCTCACAGCCATCCTCTTGTCGCAATCGCGACATGTGGAGAACAAGGGCGTACAAAACTTTACTCACATCCCTCGGATATTGGCTCTGTTACATGCGTGCCCGCTGCGTTAGATACAATCCGGGCTTACGAGCCGGGAAGAGATGATGGGACTACCCAAATCGTCCCAATTAGGGTCTTGTGCGAACTTACATATCGGAGCTTAATTACGGAGCCTTGCTCCGTTAAGATTAGATGAGAGGTAGGATCACGTTCACGATGCCAAGAGCAAAAAAAACCGGCGTTGAGTCACTTGCTCCGCGACTGGAATACGGGTATAGCAACAAGGAGCCGAAGTTCTAATCCTGAACCGTTACGTGCGTCGTGGGTCTCAATCGGCTGGATGAAGGATGCCTCCCGGTTGTGAGAATGGGGCTCCCCACAGTCTCCATCAAATTACTGCATAAGCGCCCGGAGAGTACCCTGTAGTCCATGGTATATCAACAGTGCAGGATCCACTGCCGTTCCAACGGGCTACAGGAGCCATCTCGGGGGGCGCGCGAGAACCTAATCTTTCAAGTGGCGAGGAAGACGAGCTTACGTCCCCGTTAACCACACGACGCAGGCAATCGATGGCGCGGGATTCCAAGTCTCGAGAAGTCAGGCCTCTAAACCCACTCCTGACTCTTCTATGCAAATGTGTACCCGGCCTCTTTCGGGTCGTGCAGCCGTGACATACAGGCAATGGAGATTCCTACCTACTACATTGGCAACACAAACCAACACGCCCCATATCGAGATCTAGCCCATCGTAATCCGAGGCCTACATCTTCATTGTACAGCTCCCCGTTCCCGCAGTGCATACTAGAGCGATCTATGCAGCGGGAACAGTCCAAACGGAGCCGGAAACTGTTTGGGTCAGATTCTGAGTTCCCCTCGCAGCATGTATGACGGCATAGATGGCGTGGGCCTAGATAAGGCGGAGCTAGTAAGTGCGAGCTATACTCACACATGACGCCTTAGCTAGTCCGATATTGCCACAACGGTAGCATATCATAGTAGCCCACACCTTAGGTAAAGGCTCTAACTCATAAGAACTTTACATACCTCATAGACCTGTGGCTTCGGTGCACGTGCGGTCCAGCTGCTTCATCCCCTCGTAGCGTATGACCGCCCTATGATCTCTGCTCGTAGCCAGTGCATCGGTTATCGTTCCGAAAACGATAATCTCCTGAAGGTAAATTGAATTCTCGTTCGTAAAATGATCCTAGGCGTTATTTTTCTGTGAGGATGATCTACTCACATAAGTTCCCTGTAATTCATCGTCTTTTCCTAAGGCATCTACATGGTTTGAGCCTGGAATTCGCCCTGCGGCACACATAAATTGCCTACCCCGGTGGTATTCCCAAAGGTAGATTAGCGTTAGCCATATATTTTGACACTGGGCCCGAACAGATGAAGCCAGGTGTACTAACTTTTGTCGTTAGGAGGGGTATATTCTTAGTTGGTATTATCGCGATAAGATGACAAGAGGGAAATGAAACCCGTCGGCCTATGAGGCCTCTTTAGCGATCTGTGATAACTGTGGTAGTAGGCTTCGATTGAGCCGTAAATCCAGCAATATAAGAGGCCACAGTACAAACTTTGTTTATGAGCCAACCCGTGTCCCTTCTTGGTCCCGTCTAGTTGGGAACCCCTACAGAAAGAGATTCGATCAGGCAGCGAAATCGCTAGCAATCGCGCGAGAACAACCGTTAAAAACTGAGCCACTCTCACGGAGTCCTAGGCTATTATTACAGCACCCACGCTTCTCTCCCTAGCTCTCACTCTTACAAACTCCGCGACGGCATCAGGTTTAATACCATTAGGTAGCGCGGCGAGGGGCC
seq00002   CTCAAAGGGCTAAGTAATACAGGCGAATAGGTGCCAGATCAGATGAGGCAGTATCTGATGATAGCGGTTATGAGGCCATATATGAACACACGGTCGACGATCATGTGGATACCCTTTTGGAAGATGAACAGACGGACTCTGGGGCCTTATCGAGACCATCAAGCAAGCAACTAGATATGTGATATGTGGGCGCGCGTAACCTTTAAAGTTAAATTTCGGGCCTACATTGTTTATTGTTGATGGACAGCTGAATACTGCAGGAGCTTAAGGACACCGCTGGAGTGTCGGGCTGTCCTTGTCAATTCATCTTTCGAAGCCCCACCCTCGAGCCTCACATGCCAGACACGACAGGGGGATACGCGTCCGGGCCCCGAGGACTGCTAACACAGTCACGTATTATCATCTACCCCACGAATCGACGCTCACAGCCATCCTCTTGTCGCAATCGCGACATGTGGAGAACAAGGGCGTACAAAACTTTACTCACATCCCTCGGATATTGGCTCTGTTACATGCGTGCCCGCTGCGTTAGATACAATCCGGGCTTACGAGCCGGGAAGAGATGATGGGACTACCCAAATCGTCCCAATTAGGGTCTTGTGCGAACTTACATATCGGAGCTTAATTACGGAGCCTTGCTCCGTTAAGATTAGATGAGAGGTAGGATCACGTTCACGATGCCAAGAGCAAAAAAAACCGGCGTTGAGTCACTTGCTCCGCGACTGGAATACGGGTATAGCAACAAGGAGCCGAAGTTCTAATCCTGAACCGTTACGTGCGTCGTGGGTCTCAATCGGCTGGATGAAGGATGCCTCCCGGTTGTGAGAATGGGGCTCCCCACAGTCTCCATCAAATTACTGCATAAGCGCCCGGAGAGTACCCTGTAGTCCATGGTATATCAACAGTGCAGGATCCACTGCCGTTCCAACGGGCTACAGGAGCCATCTCGGGGGGCGCGCGAGAACCTAATCTTTCAAGTGGCGAGGAAGACGAGCTTACGTCCCCGTTAACCACACGACGCAGGCAATCGATGGCGCGGGATTCCAAGTCTCGAGAAGTCAGGCCTCTAAACCCACTCCTGACTCTTCTATGCAAATTTGTACCCGGCCTCTTTCGGGTCGTGCAGCCGTGACATACAGGCAATGGAGATTCCTACCTACTACATTGGCAACACAAACCAACACGCCCCATAACGAGATCTAGCCCATCGTAATCCGAGGCCTACATCTTCATTGTACAGCTCCCCGTTCCCGCAGTGCATACTAGAGCGATCTATGCAGCGGGAACAGTCCAAACGGAGCCGGAAACTGTTTGGGTCAGATTCTGAGTTCCCCTCGCAGCATGTATGACGGCATAGATGGCGTGGGCCTAGATAAGGCGGAGCTAGTAAGTGCGAGCTATACTCACACATGACGCCTTAGCTAGTCCGATATTGCCACAACGGTAGCATATCATAGTAGCCCACACCTTAGGTAAAGGCTCTAACTCATAAGAACTTTACATACCTCATAGACCTGTGGCTTCGGTGCACGTGCGGTCCAGCTGCTTCATCCCCTCGTAGCGTATGACCGCCCTATGATCTCTGCTCGTAGCCAGTGCATCGGTTATCGTTCCGAAAACGATAATCTCCTGAAGGTAAATTGAATTCTCGTTCGTAAAATGATCCTAGGCGTTATTTTTCTGTGAGGATGATCTACTCACATAAGTTCCCTGTAATTCATCGTCTTTTCCTAAGGCATCTACATGGTTTGAGCCTGGAATTCGCCCTGCGGCACACATAAATTGCCTACCCCGGTGGTATTCCCAAAGGTAGATTAGCGTTAGCCATATATTTTGACACTGGGCCCGAACAGATGAAGCCAGGTGTACTAACTTTTGTCGTTAGGAGGGGTATATTCTTAGTTGGTATTATCGCGATAAGATGACAAGAGGGAAATGAAACCCGTCGGCCTATGAGGCCTCTTTAGCGATCTGTGATAACTGTGGTAGTAGGCTTCGATTGAGCCGTAAATCCAGCAATATAAGAGGCCACAGTACAAACTTTGTTTATGAGCCAACCCGTGTCCCTTCTTGGTCCCGTCTAGTTGGGAACCCCTACAGAAAGAGATTCGATCAGGCAGCGAAATCGCTAGCAATCGCGCGAGAACAACCGTTAAAAACTGAGCCACTCTCACGGAGTCCTAGGCTATTATTACAGCACCCACGCTTCTCTCCCTAGCTCTCACTCTTACAAACTCCGGGACGGCATCAGGTTTAATACCATTAGGTAGCGCGGCGAGGGGCC
seq00003   CTCAAAGGGCTAAGTAATACAGGCGAATAGGGGCCAGATCAGATGAGGCAGTATCTGATGATAGCGGTTATGAGGCCATATATGAACACACGGTCGACGATCATGTGGATACCCTTTTGGAAGATGAACAGACGGACTCTGGGGCCTTATCGAGACCATCAAGCAAGCAACTAGATATGTGATATGTGGGCGCGCGTAACCTTTAAAGTTAAATTTCGGGCCTACATTGTTTATTGTTGATGGACAGCTGAATACTGCAGGAGCTTAAGGACACCGCTGGAGTGTCGGGCTGTCCTTGTCAATTCATCTTTCGAAGCCCCACCCTCGAGCCTCACATGCCAGACACGACAGGGGGATACGCGTCCGGGCCCCGAGGACTGCTAACACAGTCACGTATTATCATCTACCCCACGAATCGACGCTCACAGCCATCCTCTTGTCGCAATCGCGACATGTGGAGAACAAGGGCGTACAAAACTTTACTCACATCCCTCGGATATTGGCTCTGTTACATGCGTGCCCGCTGCGTTAGATACAATCCGGGCTTACGAGCCGGGAAGAGATGATGGGACTACCCAAATCGTCCCAATTAGGGTCTTGTGCGAACTTACATATCGGAGCTTAATTACGGAGCCTTGCTCCGTTAAGATTAGATGAGAGGTAGGATCACGTTCACGATGCCAAGAGCAAAAAAAACCGGCGTTGAGTCACTTGCTCCGCGACTGGAATACGGGTATAGCAACAAGGAGCCGAAGTTCTAATCCTGAACCGTTACGTGCGTCGTGGGTCTCAATCGGCTGGATGAAGGATGCCTCCCGGTTGTGAGAATGGGGCTCCCCACAGTCTCCATCAAATTACTGCATAAGCGCCCGGAGAGTACCCTGTAGTCCATGGTATATCAACAGTGCAGGATCCACTGCCGTTCCAACGGGCTACAGGAGCCATCTCGGGGGGCGCGCGAGAACCTAATCTTTCAAGTGGCGAGGAAGACGAGCTTACGTCCCCGTTAACCACACGACGCAGGCAATCGATGGCGCGGGATTCCAAGTCTCGAGAAGTCAGGCCTCTAAACCCACTCCTGACTCTTCTATGCAAATGTGTACCCGGCCTCTTTCGGGTCGTGCAGCCGTGACATACAGGCAATGGAGATTCCTACCTACTACATTGGCAACACAAACCAACACGCCCCATATCGAGATCTAGCCCATCGTAATCCGAGGCCTACATCTTCATTGTACAGCTCCCCGTTCCCGCAGTGCATACTAGAGCGATCTATGCAGCGGGAACAGTCCAAACGGAGCCGGAAACTGTTTGGGTCAGATTCTGAGTTCCCCTCGCAGCATGTATGACGGCATAGATGGCGTGGGCCTAGATAAGGCGGAGCTAGTAAGTGCGAGCTATACTCACACATGACGCCTTAGCTAGTCCGATATTGCCACAACGGTAGCATATCATAGTAGCCCACACCTTAGGTAAAGGCTCTAACTCATAAGAACTTTACATACCTCATAGACCTGTGGCTTCGGTGCACGTGCGGTCCAGCTGCTTCATCCCCTCGTAGCGTATGACCGCCCTATGATCTCTGCTCGTAGCCAGTGCATCGGTTATCGTTCCGAAAACGATAATCTCCTGAAGGTAAATTGAATTCTCGTTCGTAAAATGATCCTAGGCGTTATTTTTCTGTGAGGATGATCTACTCACATAAGTTCCCTGTAATTCATCGTCTTTTCCTAAGGCATCTACATGGTTTGAGCCTGGAATTCGCCCTGCGGCACACATAAATTGCCTACCCCGGTGGTATTCCCAAAGGTAGATTAGCGTTAGCCATATATTTTGACACTGGGCCCGAACAGATGAAGCCAGGTGTACTAACTTTTGTCGTTAGGAGGGGTATATTCTTAGTTGGTATTATCGCGATAAGATGACAAGAGGGACATGAAACCCGTCGGCCTATGAGGCCTCTTTAGCGATCTGTGATAACTGTGGTAGTAGGCTTCGATTGAGCCGTAAATCCAGCAATATAAGAGGCCACAGTACAAACTTTGTTTATGAGCCAACCCGTGTCCCTTCTTGGTCCCGTCTAGTTGGGAACCCCTACAGAAAGAGATTCGATCAGGCAGCGAAATCGCTAGCAATCGCGCGAGAACAACCGTTAAAAACTGAGCCACTCTCACGGAGTCCTAGGCTATTATTACAGCACCCACGCTTCTCTCCCTAGCTCTCACTCTTACAAACTCCGCGACGGCATCAGGTTTAATACCATTAGGTAGCGCGGCGAGGGGCC
seq00004   CTCAAAGGGCTAAGTAATACAGGCGAATAGGGGCCAGATCAGATGAGGCAGTATCTGATGATAGCGGTTATGAGGCCATATATGAACACACGGTCGACGATCATGTGGATACCCTTTTGGAAGATGAACAGACGGACTCTGGGGCCTTATCGAGACCATCAAGCAAGCAACTAGATATGTGATATGTGGGCGCGCGTAACCTTTAAAGTTAAATTTCGGGCCTACATTGTTTATTGTTGATGGACAGCTGAATACTGCAGGAGCTTAAGGACACCGCTGGAGTGTCGGGCTGTCCTTGTCAATTCATCTTTCGAAGCCCCACCCTCGAGCCTCACATGCCAGACACGACAGGGGGATACGCGTCCGGGCCCCGAGGACTGCTAACACAGTCACGTATTATCATCTACCCCACGAATCGACGCTCACAGCCATCCTCTTGTCGCAATCGCGACATGTGGAGAACAAGGGCGTACAAAACTTTACTCACATCCCTCGGATATTGGCTCTGTTACATGCGTGCCCGCTGCGTTAGATACAATCCGGGCTTACGAGCCGGGAAGAGATGATGGGACTACCCAAATCGTCCCAATTAGGGTCTTGTGCGAACTTACATATCGGAGCTTAATTACGGAGCCTTGCTCCGTTAAGATTAGATGAGAGGTAGGATCACGTTCACGATGCCAAGAGCAAAAAAAACCGGCGTTGAGTCACTTGCTCCGCGACTGGAATACGGGTATAGCAACAAGGAGCCGAAGTTCTAATCCTGAACCGTTACGTGCGTCGTGGGTCTCAATCGGCTGGATGAAGGATGCCTCCCGGTTGTGAGAATGGGGCTCCCCACAGTCTCCATCAAATTACTGCATAAGCGCCCGGAGAGTACCCTGTAGTCCATGGTATATCAACAGTGCAGGATCCACTGCCGTTCCAACGGGCTACAGGAGCCATCTCGGGGGGCGCGCGAGAACCTAATCTTTCAAGTGGCGAGGAAGACGAGCTTACGTCCCCGTTAACCACACGACGCAGGCAATCGATGGCGCGGGATTCCAAGTCTCGAGAAGTCAGGCCTCTAAACCCACTCCTGACTCTTCTATGCAAATGTGTACCCGGCCTCTTTCGGGTCGTGCAGCCGTGACATACAGGCAATGGAGATTCCTACCTACTACATTGGCAACACAAACCAACACGCCCCATATCGAGATCTAGCCCATCGTAATCCGAGGCCTACATCTTCATTGTACAGCTCCCCGTTCCCGCAGTGCATACTAGAGCGATCTATGCAGCGGGAACAGTCCAAACGGAGCCGGAAACTGTTTGGGTCAGATTCTGAGTTCCCCTCGCAGCATGTATGACGGCATAGATGGCGTGGGCCTAGATAAGGCGGAGCTAGTAAGTGCGAGCTATACTCACACATGACGCCTTAGCTAGTCCGATATTGCCACAACGGTAGCATATCATAGTAGCCCACACCTTAGGTAAAGGCTCTAACTCATAAGAACTTTACATACCTCATAGACCTGTGGCTTCGGTGCACGTGCGGTCCAGCTGCTTCATCCCCTCGTAGCGTATGACCGCCCTATGATCTCTGCTCGTAGCCAGTGCATCGGTTATCGTTCCGAAAACGATAATCTCCTGAAGGTAAATTGAATTCTCGTTCGTAAAATGATCCTAGGCGTTATTTTTCTGTGAGGATGATCTACTCACATAAGTTCCCTGTAATTCATCGTCTTTTCCTAAGGCATCTACATGGTTTGAGCCTGGAATTCGCCCTGCGGCACACATAAATTGCCTACCCCGGTGGTATTCCCAAAGGTAGATTAGCGTTAGCCATATATTTTGACACTGGGCCCGAACAGATGAAGCCAGGTGTACTAACTTTTGTCGTTAGGAGGGGTATATTCTTAGTTGGTATTATCGCGATAAGATGACAAGAGGGAAATGAAACCCGTCGGCCTATGAGGCCTCTTTAGCGATCTGTGATAACTGTGGTAGTAGGCTTCGATTGAGCCGTAAATCCAGCAATATAAGAGGCCACAGTACAAACTTTGTTTATGAGCCAACCCGTGTCCCTTCTTGGTCCCGTCTAGTTGGGAACCCCTACAGAAAGAGATTCGATCAGGCAGCGAAATCGCTAGCAATCGCGCGAGAACAACCGTTAAAAACTGAGCCACTCTCACGGAGTCCTAGGCTATTATTACAGCACCCACGCTTCTCTCCCTAGCTCTCACTCTTACAAACTCCGCGACGGCATCAGGTTTAATACCATTAGGTAGCGCGGCGAGGGGCC
seq00005   CTCAAAGGGCTAAGTAATACAGGCGAATAGGTGCCAGATCAGATGAGGCAGTATCTGATGATAGCGGTTATGAGGCCATATATGAACACACGGTCGACGATCATGTGGATACCCTTTTGGAAGATGAACAGACGGACTCTGGGGCCTTATCGAGACCATCAAGCAAGCAACTAGATATGTGATATGTGGGCGCGCGTAACCTTTAAAGTTAAATTTCGGGCCTACATTGTTTATTGTTGATGGACAGCTGAATACTGCAGGAGCTTAAGGACACCGCTGGAGTGTCGGGCTGTCCTTGTCAATTCATCTTTCGAAGCCCCACCCTCGAGCCTCACATGCCAGACACGACAGGGGGATACGCGTCCGGGCCCCGAGGACTGCTAACACAGTCACGTATTATCATCTACCCCACGAATCGACGCTCACAGCCATCCTCTTGTCGCAATCGCGACATGTGGAGAACAAGGGCGTACAAAACTTTACTCACATCCCTCGGATATTGGCTCTGTTACATGCGTGCCCGCTGCGTTAGATACAATCCGGGCTTACGAGCCGGGAAGAGATGATGGGACTACCCAAATCGTCCCAATTAGGGTCTTGTGCGAACTTACATATCGGAGCTTAATTACGGAGCCTTGCTCCGTTAAGATTAGATGAGAGGTAGGATCACGTTCACGATGCCAAGAGCAAAAAAAACCGGCGTTGAGTCACTTGCTCCGCGACTGGAATACGGGTATAGCAACAAGGAGCCGAAGTTCTAATCCTGAACCGTTACGTGCGTCGTGGGTCTCAATCGGCTGGATGAAGGATGCCTCCCGGTTGTGAGAATGGGGCTCCCCACAGTCTCCATCAAATTACTGCATAAGCGCCCGGAGAGTACCCTGTAGTCCATGGTATATCAACAGTGCAGGATCCACTGCCGTTCCAACGGGCTACAGGAGCCATCTCGGGGGGCGCGCGAGAACCTAATCTTTCAAGTGGCGAGGAAGACGAGCTTACGTCCCCGTTAACCACACGACGCAGGCAATCGATGGCGCGGGATTCCAAGTCTCGAGAAGTCAGGCCTCTAAACCCACTCCTGACTCTTCTATGCAAATTTGTACCCGGCCTCTTTCGGGTCGTGCAGCCGTGACATACAGGCAATGGAGATTCCTACCTACTACATTGGCAACACAAACCAACACGCCCCATAACGAGATCTAGCCCATCGTAATCCGAGGCCTACATCTTCATTGTACAGCTCCCCGTTCCCGCAGTGCATACTAGAGCGATCTATGCAGCGGGAACAGTCCAAACGGAGCCGGAAACTGTTTGGGTCAGATTCTGAGTTCCCCTCGCAGCATGTATGACGGCATAGATGGCGTGGGCCTAGATAAGGCGGAGCTAGTAAGTGCGAGCTATACTCACACATGACGCCTTAGCTAGTCCGATATTGCCACAACGGTAGCATATCATAGTAGCCCACACCTTAGGTAAAGGCTCTAACTCATAAGAACTTTACATACCTCATAGACCTGTGGCTTCGGTGCACGTGCGGTCCAGCTGCTTCATCCCCTCGTAGCGTATGACCGCCCTATGATCTCTGCTCGTAGCCAGTGCATCGGTTATCGTTCCGAAAACGATAATCTCCTGAAGGTAAATTGAATTCTCGTTCGTAAAATGATCCTAGGCGTTATTTTTCTGTGAGGATGATCTACTCACATAAGTTCCCTGTAATTCATCGTCTTTTCCTAAGGCATCTACATGGTTTGAGCCTGGAATTCGCCCTGCGGCACACATAAATTGCCTACCCCGGTGGTATTCCCAAAGGTAGATTAGCGTTAGCCATATATTTTGACACTGGGCCCGAACAGATGAAGCCAGGTGTACTAACTTTTGTCGTTAGGAGGGGTATATTCTTAGTTGGTATTATCGCGATAAGATGACAAGAGGGAAATGAAACCCGTCGGCCTATGAGGCCTCTTTAGCGATCTGTGATAACTGTGGTAGTAGGCTTCGATTGAGCCGTAAATCCAGCAATATAAGAGGCCACAGTACAAACTTTGTTTATGAGCCAACCCGTGTCCCTTCTTGGTCCCGTCTAGTTGGGAACCCCTACAGAAAGAGATTCGATCAGGCAGCGAAATCGCTAGCAATCGCGCGAGAACAACCGTTAAAAACTGAGCCACTCTCACGGAGTCCTAGGCTATTATTACAGCACCCACGCTTCTCTCCCTAGCTCTCACTCTTACAAACTCCGCGACGGCATCAGGTTTAATACCATTAGGTAGCGCGGCGAGGGGCC
seq00006   CTCAAAGGGCTAAGTAATACAGGCGAATAGGTGCCAGATCAGATGAGGCAGTATCTGATGATAGCGGTTATGAGGCCATATATGAACACACGGTCGACGATCATGTGGATACCCTTTTGGAAGATGAACAGACGGACTCTGGGGCCTTATCGAGACCATCAAGCAAGCAACTAGATATGTGATATGTGGGCGCGCGTAACCTTTAAAGTTAAATTTCGGGCCTACATTGTTTATTGTTGATGGACAGCTGAATACTGCAGGAGCTTAAGGGCACCGCTGGAGTGTCGGGCTGTCCTTGTCAATTCATCTTTCGAAGCCCCACCCTCGAGCCTCACATGCCAGACACGACAGGGGGATACGCGTCCGGGCCCCGAGGACTGCTAACACAGTCACGTATTATCATCTACCCCACGAATCGACGCTCACAGCCATCCTCTTGTCGCAATCGCGACATGTGGAGAACAAGGGCGTACAAAACTTTACTCACATCCCTCGGATATTGGCTCTGTTACATGCGTGCCCGCTGCGTTAGATACAATCCGGGCTTACGAGCCGGGAAGAGATGATGGGACTACCCAAATCGTCCCAATTAGGGTCTTGTGCGAACTTACATATCGGAGCTTAATTACGGAGCCTTGCTCCGTTAAGATTAGATGAGAGGTAGGATCACGTTCACGATGCCAAGAGCAAAAAAAACCGGCGTTGAGTCACTTGCTCCGCGACTGGAATACGGGTATAGCAACAAGGAGCCGAAGTTCTAATCCTGAACCGTTACGTGCGTCGTGGGTCTCAATCGGCTGGATGAAGGATGCCTCCCGGTTGTGAGAATGGGGCTCCCCACAGTCTCCATCAAATTACTGCATAAGCGCCCGGAGAGTACCCTGTAGTCCATGGTATATCAACAGTGCAGGATCCACTGCCGTTCCAACGGGCTACAGGAGCCATCTCGGGGGGCGCGCGAGAACCTAATCTTTCAAGTGGCGAGGAAGACGAGCTTACGTCCCCGTTAACCACACGACGCAGGCAATCGATGGCGCGGGATTCCAAGTCTCGAGAAGTCAGGCCTCTAAACCCACTCCTGACTCTTCTATGCAAATTTGTACCCGGCCTCTTTCGGGTCGTGCAGCCGTGACATACAGGCAATGGAGATTCCTACCTACTACATTGGCAACACAAACCAACACGCCCCATAACGAGATCTAGCCCATCGTAATCCGAGGCCTACATCTTCATTGTACAGCTCCCCGTTCCCGCAGTGCATACTAGAGCGATCTATGCAGCGGGAACAGTCCAAACGGAGCCGGAAACTGTTTGGGTCAGATTCTGAGTTCCCCTCGCAGCATGTATGACGGCATAGATGGCGTGGGCCTAGATAAGGCGGAGCTAGTAAGTGCGAGCTATACTCACACATGACGCCTTAGCTAGTCCGATATTGCCACAACGGTAGCATATCATAGTAGCCCACACCTTAGGTAAAGGCTCTAACTCATAAGAACTTTACATACCTCATAGACCTGTGGCTTCGGTGCACGTGCGGTCCAGCTGCTTCATCCCCTCGTAGCGTATGACCGCCCTATGATCTCTGCTCGTAGCCAGTGCATCGGTTATCGTTCCGAAAACGATAATCTCCTGAAGGTAAATTGAATTCTCGTTCGTAAAATGATCCTAGGCGTTATTTTTCTGTGAGGATGATCTACTCACATAAGTTCCCTGTAATTCATCGTCTTTTCCTAAGGCATCTACATGGTTTGAGCCTGGAATTCGCCCTGCGGCACACATAAATTGCCTACCCCGGTGGTATTCCCAAAGGTAGATAAGCGTTAGCCATATATTTTGACACTGGGCCCGAACAGATGAAGCCAGGTGTACTAACTTTTGTCGTTAGGAGGGGTATATTCTTAGTTGGTATTATCGCGATAAGATGACAAGAGGGAAATGAAACCCGTCGGCCTATGAGGCCTCTTTAGCGATCTGTGATAACTGTGGTAGTAGGCTTCGATTGAGCCGTAAATCCAGCAATATAAGAGGCCACAGTACAAACTTTGTTTATGAGCCAACCCGTGTCCCTTCTTGGTCCCGTCTAGTTGGGAACCCCTACAGAAAGAGATTCGATCAGGCAGCGAAATCGCTAGCAATCGCGCGAGAACAACCGTTAAAAACTGAGCCACTCTCACGGAGTCCTAGGCTATTATTACAGCACCCACGCTTCTCTCCCTAGCTCTCACTCTTACAAACTCCGCGACGGCATCAGGTTTAATACCATTAGGTAGCGCGGCGAGGGGCC
seq00007   CTCAAAGGGCTAAGTAATACAGGCGAATAGGGGCCAGATCAGATGAGGCAGTATCTGATGATAGCGGTTATGAGGCCATATATGAACACACGGTCGACGATCATGTGGATACCCTTTTGGAAGATGAACAGACGGACTCTGGGGCCTTATCGAGACCATCAAGCAAGCAACTAGATATGTGATATGTGGGCGCGCGTAACCTTTAAAGTTAAATTTCGGGCCTACATTGTTTATTGTTGATGGACAGCTGAATACTGCAGGAGCTTAAGGACACCGCTGGAGTGTCGGGCTGTCCTTGTCAATTCATCTTTCGAAGCCCCACCCTCGAGCCTCACATGCCAGACACGACAGGGGGATACGCGTCCGGGCCCCGAGGACTGCTAACACAGTCACGTATTATCATCTACCCCACGAATCGACGCTCACAGCCATCCTCTTGTCGCAATCGCGACATGTGGAGAACAAGGGCGTACAAAACTTTACTCACATCCCTCGGATATTGGCTCTGTTACATGCGTGCCCGCTGCGTTAGATACAATCCGGGCTTACGAGCCGGGAAGAGATGATGGGACTACCCAAATCGTCCCAATTAGGGTCTTGTGCGAACTTACATATCGGAGCTTAATTACGGAGCCTTGCTCCGTTAAGATTAGATGAGAGGTAGGATCACGTTCACGATGCCAAGAGCAAAAAAAACCGGCGTTGAGTCACTTGCTCCGCGACTGGAATACGGGTATAGCAACAAGGAGCCGAAGTTCTAATCCTGAACCGTTACGTGCGTCGTGGGTCTCAATCGGCTGGATGAAGGATGCCTCCCGGTTGTGAGAATGGGGCTCCCCACAGTCTCCATCAAATTACTGCATAAGCGCCCGGAGAGTACCCTGTAGTCCATGGTATATCAACAGTGCAGGATCCACTGCCGTTCCAACGGGCTACAGGAGCCATCTCGGGGGGCGCGCGAGAACCTAATCTTTCAAGTGGCGAGGAAGACGAGCTTACGTCCCCGTTAACCACACGACGCAGGCAATCGATGGCGCGGGATTCCAAGTCTCGAGAAGTCAGGCCTCTAAACCCACTCCTGACTCTTCTATGCAAATGTGTACCCGGCCTCTTTCGGGTCGTGCAGCCGTGACATACAGGCAATGGAGATTCCTACCTACTACATTGGCAACACAAACCAACACGCCCCATATCGAGATCTAGCCCATCGTAATCCGAGGCCTACATCTTCATTGTACAGCTCCCCGTTCCCGCAGTGCATACTAGAGCGATCTATGCAGCGGGAACAGTCCAAACGGAGCCGGAAACTGTTTGGGTCAGATTCTGAGTTCCCCTCGCAGCATGTATGACGGCATAGATGGCGTGGGCCTAGATAAGGCGGAGCTAGTAAGTGCGAGCTATACTCACACATGACGCCTTAGCTAGTCCGATATTGCCACAACGGTAGCATATCATAGTAGCCCACACCTTAGGTAAAGGCTCTAACTCATAAGAACTTTACATACCTCATAGACCTGTGGCTTCGGTGCACGTGCGGTCCAGCTGCTTCATCCCCTCGTAGCGTATGACCGCCCTATGATCTCTGCTCGTAGCCAGTGCATCGGTTATCGTTCCGAAAACGATAATCTCCTGAAGGTAAATTGAATTCTCGTTCGTAAAATGATCCTAGGCGTTATTTTTCTGTGAGGATGATCTACTCACATAAGTTCCCTGTAATTCATCGTCTTTTCCTAAGGCATCTACATGGTTTGAGCCTGGAATTCGCCCTGCGGCACACATAAATTGCCTACCCCGGTGGTATTCCCAAAGGTAGATTAGCGTTAGCCATATATTTTGACACTGGGCCCGAACAGATGAAGCCAGGTGTACTAACTTTTGTCGTTAGGAGGGGTATATTCTTAGTTGGTATTATCGCGATAAGATGACAAGAGGGAAATGAAACCCGTCGGCCTATGAGGCCTCTTTAGCGATCTGTGATAACTGTGGTAGTAGGCTTCGATTGAGCCGTAAATCCAGCAATATAAGAGGCCACAGTACAAACTTTGTTTATGAGCCAACCCGTGTCCCTTCTTGGTCCCGTCTAGTTGGGAACCCCTACAGAAAGAGATTCGATCAGGCAGCGAAATCGCTAGCAATCGCGCGAGAACAACCGTTAAAAACTGAGCCACTCTCACGGAGTCCTAGGCTATTATTACAGCACCCACGCTTCTCTCCCTAGCTCTCTCTCTTACAAACTCCGCGACGGCATCAGGTTTAATACCATTAGGTAGCGCGGCGAGGGGCC
seq00008   CTCAAAGGGCTAAGTAATACAGGCGAATAGGTGCCAGATCAGATGAGGCAGTATCTGATGATAGCGGTTATGAGGCCATATATGAACACACGGTCGACGATCATGTGGATACCCTTTTGGAAGATGAACAGACGGACTCTGGGGCCTTATCGAGACCATCAAGCAAGCAACTAGATATGTGATATGTGGGCGCGCGTAACCTTTAAAGTTAAATTTCGGGCCTACATTGTTTATTGTTGATGGACAGCTGAATACTGCAGGAGCTTAAGGACACCGCTGGAGTGTCGGGCTGTCCTTGTCAATTCATCTTTCGAAGCCCCACCCTCGAGCCTCACATGCCAGACACGACAGGGGGATACGCGTCCGGGCCCCGAGGACTGCTAACACAGTCACGTATTATCATCTACCCCACGAATCGACGCTCACAGCCATCCTCTTGTCGCAATCGCGACATGTGGAGAACAAGGGCGTACAAAACTTTACTCACATCCCTCGGATATTGGCTCTGTTACATGCGTGCCCGCTGCGTTAGATACAATCCGGGCTTACGAGCCGGGAAGAGATGATGGGACTACCCAAATCGTCCCAATTAGGGTCTTGTGCGAACTTACATATCGGAGCTTAATTACGGAGCCTTGCTCCGTTAAGATTAGATGAGAGGTAGGATCACGTTCACGATGCCAAGAGCAAAAAAAACCGGCGTTGAGTCACTTGCTCCGCGACTGGAATACGGGTATAGCAACAAGGAGCCGAAGTTCTAATCCTGAACCGTTACGTGCGTCGTGGGTCTCAATCGGCTGGATGAAGGATGCCTCCCGGTTGTGAGAATGGGGCTCCCCACAGTCTCCATCAAATTACTGCATAAGCGCCCGGAGAGTACCCTGTAGTCCATGGTATATCAACAGTGCAGGATCCACTGCCGTTCCAACGGGCTACAGGAGCCATCTCGGGGGGCGCGCGAGAACCTAATCTTTCAAGTGGCGAGGAAGACGAGCTTACGTCCCCGTTAACCACACGACGCAGGCAATCGATGGCGCGGGATTCCAAGTCTCGAGAAGTCAGGCCTCTAAACCCACTCCTGACTCTTCTATGCAAATTTGTACCCGGCCTCTTTCGGGTCGTGCAGCCGTGACATACAGGCAATGGAGATTCCTACCTACTACATTGGCAACACAAACCAACACGCCCCATAACGAGATCTAGCCCATCGTAATCCGAGGCCTACATCTTCATTGTACAGCTCCCCGTTCCCGCAGTGCATACTAGAGCGATCTATGCAGCGGGAACAGTCCAAACGGAGCCGGAAACTGTTTGGGTCAGATTCTGAGTTCCCCTCGCAGCATGTATGACGGCATAGATGGCGTGGGCCTAGATAAGGCGGAGCTAGTAAGTGCGAGCTATACTCACACATGACGCCTTAGCTAGTCCGATATTGCCACAACGGTAGCATATCATAGTAGCCCACACCTTAGGTAAAGGCTCTAACTCATAAGAACTTTACATACCTCATAGACCTGTGGCTTCGGTGCACGTGCGGTCCAGCTGCTTCATCCCCTCGTAGCGTATGACCGCCCTATGATCTCTGCTCGTAGCCAGTGCATCGGTTATCGTTCCGAAAACGATAATCTCCTGAAGGTAAATTGAATTCTCGTTCGTAAAATGATCCTAGGCGTTATTTTTCTGTGAGGATGATCTACTCACATAAGTTCCCTGTAATTCATCGTCTTTTCCTAAGGCATCTACATGGTTTGAGCCTGGAATTCGCCCTGCGGCACACATAAATTGCCTACCCCGGTGGTATTCCCAAAGGTAGATTAGCGTTAGCCATATATTTTGACACTGGGCCCGAACAGATGAAGCCAGGTGTACTAACTTTTGTCGTTAGGAGGGGTATATTCTTAGTTGGTATTATCGCGATAAGATGACAAGAGGGAAATGAAACCCGTCGGCCTATGAGGCCTCTTTAGCGATCTGTGATAACTGTGGTAGTAGGCTTCGATTGAGCCGTAAATCCAGCAATATAAGAGGCCACAGTACAAACTTTGTTTATGAGCCAACCCGTGTCCCTTCTTGGTCCCGTCTAGTTGGGAACCCCTACAGAAAGAGATTCGATCAGGCAGCGAAATCGCTAGCAATCGCGCGAGAACAACCGTTAAAAACTGAGCCACTCTCACGGAGTCCTAGGCTATTATTACAGCACCCACGCTTCTCTCCCTAGCTCTCACTCTTACAAACTCCGCGACGGCATCAGGTTTAATACCATTAGGTAGCGCGGCGAGGGGCC
seq00009   CTCAAAGGGCTAAGTAATACAGGCGAATAGGGGCCAGATCAGATGAGGCAGTATCTGATGATAGCGGTTATGAGGCCATATATGAACACACGGTCGACGATCATGTGGATACCCTTTTGGAAGATGAACAGACGGACTCTGGGGCCTTATCGAGACCATCAAGCAAGCAACTAGATATGTGATATGTGGGCGCGCGTAACCTTTAAAGTTAAATTTCGGGCCTACATTGTTTATTGTTGATGGACAGCTGAATACTGCAGGAGCTTAAGGACACCGCTGGAGTGTCGGGCTGTCCTTGTCAATTCATCTTTCGAAGCCCCACCCTCGAGCCTCACATGCCAGACACGACAGGGGGATACGCGTCCGGGCCCCGAGGACTGCTAACACAGTCACGTATTATCATCTACCCCACGAATCGACGCTCACAGCCATCCTCTTGTCGCAATCGCGACATGTGGAGAACAAGGGCGTACAAAACTTTACTCACATCCCTCGGATATTGGCTCTGTTACATGCGTGCCCGCTGCGTTAGATACAATCCGGGCTTACGAGCCGGGAAGAGATGATGGGACTACCCAAATCGTCCCAATTAGGGTCTTGTGCGAACTTACATATCGGAGCTTAATTACGGAGCCTTGCTCCGTTAAGATTAGATGAGAGGTAGGATCACGTTCACGATGCCAAGAGCAAAAAAAACCGGCGTTGAGTCACTTGCTCCGCGACTGGAATACGGGTATAGCAACAAGGAGCCGAAGTTCTAATCCTGAACCGTTACGTGCGTCGTGGGTCTCAATCGGCTGGATGAAGGATGCCTCCCGGTTGTGAGAATGGGGCTCCCCACAGTCTCCATCAAATTACTGCATAAGCGCCCGGAGAGTACCCTGTAGTCCATGGTATATCAACAGTGCAGGATCCACTGCCGTTCCAACGGGCTACAGGAGCCATCTCGGGGGGCGCGCGAGAACCTAATCTTTCAAGTGGCGAGGAAGACGAGCTTACGTCCCCGTTAACCACACGACGCAGGCAATCGATGGCGCGGGATTCCAAGTCTCGAGAAGTCAGGCCTCTAAACCCACTCCTGACTCTTCTATGCAAATGTGTACCCGGCCTCTTTCGGGTCGTGCAGCCGTGACATACAGGCAATGGAGATTCCTACCTACTACATTGGCAACACAAACCAACACGCCCCATATCGAGATCTAGCCCATCGTAATCCGAGGCCTACATCTTCATTGTACAGCTCCCCGTTCCCGCAGTGCATACTAGAGCGATCTATGCAGCGGGAACAGTCCAAACGGAGCCGGAAACTGTTTGGGTCAGATTCTGAGTTCCCCTCGCAGCATGTATGACGGCATAGATGGCGTGGGCCTAGATAAGGCGGAGCTAGTAAGTGCGAGCTATACTCACACATGACGCCTTAGCTAGTCCGATATTGCCACAACGGTAGCATATCATAGTAGCCCACACCTTAGGTAAAGGCTCTAACTCATAAGAACTTTACATACCTCATAGACCTGTGGCTTCGGTGCACGTGCGGTCCAGCTGCTTCATCCCCTCGTAGCGTATGACCGCCCTATGATCTCTGCTCGTAGCCAGTGCATCGGTTATCGTTCCGAAAACGATAATCTCCTGAAGGTAAATTGAATTCTCGTTCGTAAAATGATCCTAGGCGTTATTTTTCTGTGAGGATGATCTACTCACATAAGTTCCCTGTAATTCATCGTCTTTTCCTAAGGCATCTACATGGTTTGAGCCTGGAATTCGCCCTGCGGCACACATAAATTGCCTACCCCGGTGGTATTCCCAAAGGTAGATTAGCGTTAGCCATATATTTTGACACTGGGCCCGAACAGATGAAGCCAGGTGTACTAACTTTTGTCGTTAGGAGGGGTATATTCTTAGTTGGTATTATCGCGATAAGATGACAAGAGGGAAATGAAACCCGTCGGCCTATGAGGCCTCTTTAGCGATCTGTGATAACTGTGGTAGTAGGCTTCGATTGAGCCGTAAATCCAGCAATATAAGAGGCCACAGTACAAACTTTGTTTATGAGCCAACCCGTGTCCCTTCTTGGTCCCGTCTAGTTGGGAACCCCTACAGAAAGAGATTCGATCAGGCAGCGAAATCGCTAGCAATCGCGCGAGAACAACCGTTAAAAACTGAGCCACTCTCACGGAGTCCTAGGCTATTATTACAGCACCCACGCTTCTCTCCCTAGCTCTCACTCTTACAAACTCCGCGACGGCATCAGGTTTAATACCATTAGGTAGCGCGGCGAGGGGCC
seq00010   CTCAAAGGGCTAAGTAATACAGGCGAATAGGTGCCAGATCAGATGAGGCAGTATCTGATGATAGCGGTTATGAGGCCATATATGAACACACGGTCGACGATCATGTGGATACCCTTTTGGAAGATGAACAGACGGACTCTGGGGCCTTATCGAGACCATCAAGCAAGCAACTAGATATGTGATATGTGGGCGCGCGTAACCTTTAAAGTTAAATTTCGGGCCTACATTGTTTATTGTTGATGGACAGCTGAATACTGCAGGAGCTTAAGGACACCGCTGGAGTGTCGGGCTGTCCTTGTCAATTCATCTTTCGAAGCCCCACCCTCGAGCCTCACATGCCAGACACGACAGGGGGATACGCGTCCGGGCCCCGAGGACTGCTAACACAGTCACGTATTATCATCTACCCCACGAATCGACGCTCACAGCCATCCTCTTGTCGCAATCGCGACATGTGGAGAACAAGGGCGTACAAAACTTTACTCACATCCCTCGGATATTGGCTCTGTTACATGCGTGCCCGCTGCGTTAGATACAATCCGGGCTTACGAGCCGGGAAGAGATGATGGGACTACCCAAATCGTCCCAATTAGGGTCTTGTGCGAACTTACATATCGGAGCTTAATTACGGAGCCTTGCTCCGTTAAGATTAGATGAGAGGTAGGATCACGTTCACGATGCCAAGAGCAAAAAAAACCGGCGTTGAGTCACTTGCTCCGCGACTGGAATACGGGTATAGCAACAAGGAGCCGAAGTTCTAATCCTGAACCGTTACGTGCGTCGTGGGTCTCAATCGGCTGGATGAAGGATGCCTCCCGGTTGTGAGAATGGGGCTCCCCACAGTCTCCATCAAATTACTGCATAAGCGCCCGGAGAGTACCCTGTAGTCCATGGTATATCAACAGTGCAGGATCCACTGCCGTTCCAACGGGCTACAGGAGCCATCTCGGGGGGCGCGCGAGAACCTAATCTTTCAAGTGGCGAGGAAGACGAGCTTACGTCCCCGTTAACCACACGACGCAGGCAATCGATGGCGCGGGATTCCAAGTCTCGAGAAGTCAGGCCTCTAAACCCACTCCTGACTCTTCTATGCAAATTTGTACCCGGCCTCTTTCGGGTCGTGCAGCCGTGACATACAGGCAATGGAGATTCCTACCTACTACATTGGCAACACAAACCAACACGCCCCATAACGAGATCTAGCCCATCGTAATCCGAGGCCTACATCTTCATTGTACAGCTCCCCGTTCCCGCAGTGCATACTAGAGCGATCTATGCAGCGGGAACAGTCCAAACGGAGCCGGAAACTGTTTGGGTCAGATTCTGAGTTCCCCTCGCAGCATGTATGACGGCATAGATGGCGTGGGCCTAGATAAGGCGGAGCTAGTAAGTGCGAGCTATACTCACACATGACGCCTTAGCTAGTCCGATATTGCCACAACGGTAGCATATCATAGTAGCCCACACCTTAGGTAAAGGCTCTAACTCATAAGAACTTTACATACCTCATAGACCTGTGGCTTCGGTGCACGTGCGGTCCAGCTGCTTCATCCCCTCGTAGCGTATGACCGCCCTATGATCTCTGCTCGTAGCCAGTGCATCGGTTATCGTTCCGAAAACGATAATCTCCTGAAGGTAAATTGAATTCTCGTTCGTAAAATGATCCTAGGCGTTATTTTTCTGTGAGGATGATCTACTCACATAAGTTCCCTGTAATTCATCGTCTTTTCCTAAGGCATCTACATGGTTTGAGCCTGGAATTCGCCCTGCGGCACACATAAATTGCCTACCCCGGTGGTATTCCCAAAGGTAGATTAGCGTTAGCCATATATTTTGACACTGGGCCCGAACAGATGAAGCCAGGTGTACTAACTTTTGTCGTTAGGAGGGGTATATTCTTAGTTGGTATTATCGCGATAAGATGACAAGAGGGAAATGAAACCCGTCGGCCAATGAGGCCTCTTTAGCGATCTGTGATAACTGTGGTAGTAGGCTTCGATTGAGCCGTAAATCCAGCAATATAAGAGGCCACAGTACAAACTTTGTTTATGAGCCAACCCGTGTCCCTTCTTGGTCCCGTCTAGTTGGGAACCCCTACAGAAAGAGATTCGATCAGGCAGCGAAATCGCTAGCAATCGCGCGAGAACAACCGTTAAAAACTGAGCCACTCTCACGGAGTCCTAGGCTATTATTACAGCACCCACGCTTCTCTCCCTAGCTCTCACTCTTACAAACTCCGCGACGGCATCAGGTTTAATACCATTAGGTAGCGCGGCGAGGGGCC
seq00011   CTCAAAGGGCTAAGTAATACAGGCGAATAGGTGCCAGATCAGATGAGGCAGTATCTGATGATAGCGGTTATGAGGCCATATATGAACACACGGTCGACGATCATGTGGATACCCTTTTGGAAGATGAACAGACGGACTCTGGGGCCTTATCGAGACCATCAAGCAAGCAACTAGATATGTGATATGTGGGCGCGCGTAACCTTTAAAGTTAAATTTCGGGCCTACATTGTTTATTGTTGATGGACAGCTGAATACTGCAGGAGCTTAAGGACACCGCTGGAGTGTCGGGCTGTCCTTGTCAATTCATCTTTCGAAGCCCCACCCTCGAGCCTCACATGCCAGACACGACAGGGGGATACGCGTCCGGGCCCCGAGGACTGCTAACACAGTCACGTATTATCATCTACCCCACGAATCGACGCTCACAGCCATCCTCTTGTCGCAATCGCGACATGTGGAGAACAAGGGCGTACAAAACTTTACTCACATCCCTCGGATATTGGCTCTGTTACATGCGTGCCCGCTGCGTTAGATACAATCCGGGCTTACGAGCCGGGAAGAGATGATGGGACTACCCAAATCGTCCCAATTAGGGTCTTGTGCGAACTTACATATCGGAGCTTAATTACGGAGCCTTGCTCCGTTAAGATTAGATGAGAGGTAGGATCACGTTCACGATGCCAAGAGCAAAAAAAACCGGCGTTGAGTCACTTGCTCCGCGACTGGAATACGGGTATAGCAACAAGGAGCCGAAGTTCTAATCCTGAACCGTTACGTGCGTCGTGGGTCTCAATCGGCTGGATGAAGGATGCCTCCCGGTTGTGAGAATGGGGCTCCCCACAGTCTCCATCAAATTACTGCATAAGCGCCCGGAGAGTACCCTGTAGTCCATGGTATATCAACAGTGCAGGATCCACTGCCGTTCCAACGGGCTACAGGAGCCATCTCGGGGGGCGCGCGAGAACCTAATCTTTCAAGTGGCGAGGAAGACGAGCTTACGTCCCCGTTAACCACACGACGCAGGCAATCGATGGCGCGGGATTCCAAGTCTCGAGAAGTCAGGCCTCTAAACCCACTCCTGACTCTTCTATGCAAATTTGTACCCGGCCTCTTTCGGGTCGTGCAGCCGTGACATACAGGCAATGGAGATTCCTACCTACTACATTGGCAACACAAACCAACACGCCCCATAACGAGATCTAGCCCATCGTAATCCGAGGCCTACATCTTCATTGTACAGCTCCCCGTTCCCGCAGTGCATACTAGAGCGATCTATGCAGCGGGAACAGTCCAAACGGAGCCGGAAACTGTTTGGGTCAGATTCTGAGTTCCCCTCGCAGCATGTATGACGGCATAGATGGCGTGGGCCTAGATAAGGCGGAGCTAGTAAGTGCGAGCTATACTCACACATGACGCCTTAGCTAGTCCGATATTGCCACAACGGTAGCATATCATAGTAGCCCACACCTTAGGTAAAGGCTCTAACTCATAAGAACTTTACATACCTCATAGACCTGTGGCTTCGGTGCACGTGCGGTCCAGCTGCTTCATCCCCTCGTAGCGTATGACCGCCCTATGATCTCTGCTCGTAGCCAGTGCATCGGTTATCGTTCCGAAAACGATAATCTCCTGAAGGTAAATTGAATTCTCGTTCGTAAAATGATCCTAGGCGTTATTTTTCTGTGAGGATGATCTACTCACATAAGTTCCCTGTAATTCATCGTCTTTTCCTAAGGCATCTACATGGTTTGAGCCTGGAATTCGCCCTGCGGCACACATAAATTGCCTACCCCGGTGGTATTCCCAAAGGTAGATTAGCGTTAGCCATATATTTTGACACTGGGCCCGAACAGATGAAGCCAGGTGTACTAACTTTTGTCGTTAGGAGGGGTATATTCTTAGTTGGTATTATCGCGATAAGATGACAAGAGGGAAATGAAACCCGTCGGCCTATGAGGCCTCTTTAGCGATCTGTGATAACTGTGGTAGTAGGCTTCGATTGAGCCGTAAATCCAGCAATATAAGAGGCCACAGTACAAACTTTGTTTATGAGCCAACCCGTGTCCCTTCTTGGTCCCGTCTAGTTGGGAACCCCTACAGAAAGAGATTCGATCAGGCAGCGAAATCGCTAGCAATCGCGCGAGAACAACCGTTAAAAACTGAGCCACTCTCACGGAGTCCTAGGCTATTATTACAGCACCCACGCTTCTCTCCCTAGCTCTCACTCTTACAAACTCCGGGACGGCATCAGGTTTAATACCATTAGGTAGCGCGGCGAGGGGCC
seq00012   CTCAAAGGGCTAAGTAATACAGGCGAATAGGTGCCAGATCAGATGAGGCAGTATCTGATGATAGCGGTTATGAGGCCATATATGAACACACGGTCGACGATCATGTGGATACCCTTTTGGAAGATGAACAGACGGACTCTGGGGCCTTATCGAGACCATCAAGCAAGCAACTAGATATGTGATATGTGGGCGCGCGTAACCTTTAAAGTTAAATTTCGGGCCTACATTGTTTATTGTTGATGGACAGCTGAATACTGCAGGAGCTTAAGGACACCGCTGGAGTGTCGGGCTGTCCTTGTCAATTCATCTTTCGAAGCCCCACCCTCGAGCCTCACATGCCAGACACGACAGGGGGATACGCGTCCGGGCCCCGAGGACTGCTAACACAGTCACGTATTATCATCTACCCCACGAATCGACGCTCACAGCCATCCTCTTGTCGCAATCGCGACATGTGGAGAACAAGGGCGTACAAAACTTTACTCACATCCCTCGGATATTGGCTCTGTTACATGCGTGCCCGCTGCGTTAGATACAATCCGGGCTTACGAGCCGGGAAGAGATGATGGGACTACCCAAATCGTCCCAATTAGGGTCTTGTGCGAACTTACATATCGGAGCTTAATTACGGAGCCTTGCTCCGTTAAGATTAGATGAGAGGTAGGATCACGTTCACGATGCCAAGAGCAAAAAAAACCGGCGTTGAGTCACTTGCTCCGCGACTGGAATACGGGTATAGCAACAAGGAGCCGAAGTTCTAATCCTGAACCGTTACGTGCGTCGTGGGTCTCAATCGGCTGGATGAAGGATGCCTCCCGGTTGTGAGAATGGGGCTCCCCACAGTCTCCATCAAATTACTGCATAAGCGCCCGGAGAGTACCCTGTAGTCCATGGTATATCAACAGTGCAGGATCCACTGCCGTTCCAACGGGCTACAGGAGCCATCTCGGGGGGCGCGCGAGAACCTAATCTTTCAAGTGGCGAGGAAGACGAGCTTACGTCCCCGTTAACCACACGACGCAGGCAATCGATGGCGCGGGATTCCAAGTCTCGAGAAGTCAGGCCTCTAAACCCACTCCTGACTCTTCTATGCAAATTTGTACCCGGCCTCTTTCGGGTCGTGCAGCCGTGACATACAGGCAATGGAGATTCCTACCTACTACATTGGCAACACAAACCAACACGCCCCATAACGAGATCTAGCCCATCGTAATCCGAGGCCTACATCTTCATTGTACAGCTCCCCGTTCCCGCAGTGCATACTAGAGCGATCTATGCAGCGGGAACAGTCCAAACGGAGCCGGAAACTGTTTGGGTCAGATTCTGAGTTCCCCTCGCAGCATGTATGACGGCATAGATGGCGTGGGCCTAGATAAGGCGGAGCTAGTAAGTGCGAGCTATACTCACACATGACGCCTTAGCTAGTCCGATATTGCCACAACGGTAGCATATCATAGTAGCCCACACCTTAGGTAAAGGCTCTAACTCATAAGAACTTTACATACCTCATAGACCTGTGGCTTCGGTGCACGTGCGGTCCAGCTGCTTCATCCCCTCGTAGCGTATGACCGCCCTATGATCTCTGCTCGTAGCCAGTGCATCGGTTATCGTTCCGAAAACGATAATCTCCTGAAGGTAAATTGAATTCTCGTTCGTAAAATGATCCTAGGCGTTATTTTTCTGTGAGGATGATCTACTCACATAAGTTCCCTGTAATTCATCGTCTTTTCCTAAGGCATCTACATGGTTTGAGCCTGGAATTCGCCCTGCGGCACACATAAATTGCCTACCCCGGTGGTATTCCCAAAGGTAGATTAGCGTTAGCCATATATTTTGACACTGGGCCCGAACAGATGAAGCCAGGTGTACTAACTTTTGTCGTTAGGAGGGGTATATTCTTAGTTGGTATTATCGCGATAAGATGACAAGAGGGAAATGAAACCCGTCGGCCTATGAGGCCTCTTTAGCGATCTGTGATAACTGTGGTAGTAGGCTTCGATTGAGCCGTAAATCCAGCAATATAAGAGGCCACAGTACAAACTTTGTTTATGAGCCAACCCGTGTCCCTTCTTGGTCCCGTCTAGTTGGGAACCCCTACAGAAAGAGATTCGATCAGGCAGCGAAATCGCTAGCAATCGCGCGAGAACAACCGTTAAAAACTGAGCCACTCTCACGGAGTCCTAGGCTATTATTACAGCACCCACGCTTCTCTCCCTAGCTCTCACTCTTACAAACTCCGCGACGGCATCAGGTTTAATACCATTAGGTAGCGCGGCGAGGGGCC
seq00013   CTCAAAGGGCTAAGTAATACAGGCGAATAGGGGCCAGATCAGATGAGGCAGTATCTGATGATAGCGGTTATGAGGCCATATATGAACACACGGTCGACGATCATGTGGATACCCTTTTGGAAGATGAACAGACGGACTCTGGGGCCTTATCGAGACCATCAAGCAAGCAACTAGATATGTGATATGTGGGCGCGCGTAACCTTTAAAGTTAAATTTCGGGCCTACATTGTTTATTGTTGATGGACAGCTGAATACTGCAGGAGCTTAAGGACACCGCTGGAGTGTCGGGCTGTCCTTGTCAATTCATCTTTCGAAGCCCCACCCTCGAGCCTCACATGCCAGACACGACAGGGGGATACGCGTCCGGGCCCCGAGGACTGCTAACACAGTCACGTATTATCATCTACCCCACGAATCGACGCTCACAGCCATCCTCTTGTCGCAATCGCGACATGTGGAGAACAAGGGCGTACAAAACTTTACTCACATCCCTCGGATATTGGCTCTGTTACATGCGTGCCCGCTGCGTTAGATACAATCCGGGCTTACGAGCCGGGAAGAGATGATGGGACTACCCAAATCGTCCCAATTAGGGTCTTGTGCGAACTTACATATCGGAGCTTAATTACGGAGCCTTGCTCCGTTAAGATTAGATGAGAGGTAGGATCACGTTCACGATGCCAAGAGCAAAAAAAACCGGCGTTGAGTCACTTGCTCCGCGACTGGAATACGGGTATAGCAACAAGGAGCCGAAGTTCTAATCCTGAACCGTTACGTGCGTCGTGGGTCTCAATCGGCTGGATGAAGGATGCCTCCCGGTTGTGAGAATGGGGCTCCCCACAGTCTCCATCAAATTACTGCATAAGCGCCCGGAGAGTACCCTGTAGTCCATGGTATATCAACAGTGCAGGATCCACTGCCGTTCCAACGGGCTACAGGAGCCATCTCGGGGGGCGCGCGAGAACCTAATCTTTCAAGTGGCGAGGAAGACGAGCTTACGTCCCCGTTAACCACACGACGCAGGCAATCGATGGCGCGGGATTCCAAGTCTCGAGAAGTCAGGCCTCTAAACCCACTCCTGACTCTTCTATGCAAATGTGTACCCGGCCTCTTTCGGGTCGTGCAGCCGTGACATACAGGCAATGGAGATTCCTACCTACTACATTGGCAACACAAACCAACACGCCCCATATCGAGATCTAGCCCATCGTAATCCGAGGCCTACATCTTCATTGTACAGCTCCCCGTTCCCGCAGTGCATACTAGAGCGATCTATGCAGCGGGAACAGTCCAAACGGAGCCGGAAACTGTTTGGGTCAGATTCTGAGTTCCCCTCGCAGCATGTATGACGGCATAGATGGCGTGGGCCTAGATAAGGCGGAGCTAGTAAGTGCGAGCTATACTCACACATGACGCCTTAGCTAGTCCGATATTGCCACAACGGTAGCATATCATAGTAGCCCACACCTTAGGTAAAGGCTCTAACTCATAAGAACTTTACATACCTCATAGACCTGTGGCTTCGGTGCACGTGCGGTCCAGCTGCTTCATCCCCTCGTAGCGTATGACCGCCCTATGATCTCTGCTCGTAGCCAGTGCATCGGTTATCGTTCCGAAAACGATAATCTCCTGAAGGTAAATTGAATTCTCGTTCGTAAAATGATCCTAGGCGTTATTTTTCTGTGAGGATGATCTACTCACATAAGTTCCCTGTAATTCATCGTCTTTTCCTAAGGCATCTACATGGTTTGAGCCTGGAATTCGCCCTGCGGCACACATAAATTGCCTACCCCGGTGGTATTCCCAAAGGTAGATTAGCGTTAGCCATATATTTTGACACTGGGCCCGAACAGATGAAGCCAGGTGTACTAACTTTTGTCGTTAGGAGGGGTATATTCTTAGTTGGTATTATCGCGATAAGATGACAAGAGGGAAATGAAACCCGTCGGCCTATGAGGCCTCTTTAGCGATCTGTGATAACTGTGGTAGTAGGCTTCGATTGAGCCGTAAATCCAGCAATATAAGAGGCCACAGTACAAACTTTGTTTATGAGCCAACCCGTGTCCCTTCTTGGTCCCGTCTAGTTGGGAACCCCTACAGAAAGAGATTCGATCAGGCAGCGAAATCGCTAGCAATCGCGCGAGAACAACCGTTAAAAACTGAGCCACTCTCACGGAGTCCTAGGCTATTATTACAGCACCCACGCTTCTCTCCCTAGCTCTCTCTCTTACAAACTCCGCGACGGCATCAGGTTTAATACCATTAGGTAGCGCGGCGAGGGGCC
seq00014   CTCAAAGGGCTAAGTAATACAGGCGAATAGGGGCCAGATCAGATGAGGCAGTATCTGATGATAGCGGTTATGAGGCCATATATGAACACACGGTCGACGATCATGTGGATACCCTTTTGGAAGATGAACAGACGGACTCTGGGGCCTTATCGAGACCATCAAGCAAGCAACTAGATATGTGATATGTGGGCGCGCGTAACCTTTAAAGTTAAATTTCGGGCCTACATTGTTTATTGTTGATGGACAGCTGAATACTGCAGGAGCTTAAGGACACCGCTGGAGTGTCGGGCTGTCCTTGTCAATTCATCTTTCGAAGCCCCACCCTCGAGCCTCACATGCCAGACACGACAGGGGGATACGCGTCCGGGCCCCGAGGACTGCTAACACAGTCACGTATTATCATCTACCCCACGAATCGACGCTCACAGCCATCCTCTTGTCGCAATCGCGACATGTGGAGAACAAGGGCGTACAAAACTTTACTCACATCCCTCGGATATTGGCTCTGTTACATGCGTGCCCGCTGCGTTAGATACAATCCGGGCTTACGAGCCGGGAAGAGATGATGGGACTACCCAAATCGTCCCAATTAGGGTCTTGTGCGAACTTACATATCGGAGCTTAATTACGGAGCCTTGCTCCGTTAAGATTAGATGAGAGGTAGGATCACGTTCACGATGCCAAGAGCAAAAAAAACCGGCGTTGAGTCACTTGCTCCGCGACTGGAATACGGGTATAGCAACAAGGAGCCGAAGTTCTAATCCTGAACCGTTACGTGCGTCGTGGGTCTCAATCGGCTGGATGAAGGATGCCTCCCGGTTGTGAGAATGGGGCTCCCCACAGTCTCCATCAAATTACTGCATAAGCGCCCGGAGAGTACCCTGTAGTCCATGGTATATCAACAGTGCAGGATCCACTGCCGTTCCAACGGGCTACAGGAGCCATCTCGGGGGGCGCGCGAGAACCTAATCTTTCAAGTGGCGAGGAAGACGAGCTTACGTCCCCGTTAACCACACGACGCAGGCAATCGATGGCGCGGGATTCCAAGTCTCGAGAAGTCAGGCCTCTAAACCCACTCCTGACTCTTCTATGCAAATGTGTACCCGGCCTCTTTCGGGTCGTGCAGCCGTGACATACAGGCAATGGAGATTCCTACCTACTACATTGGCAACACAAACCAACACGCCCCATATCGAGATCTAGCCCATCGTAATCCGAGGCCTACATCTTCATTGTACAGCTCCCCGTTCCCGCAGTGCATACTAGAGCGATCTATGCAGCGGGAACAGTCCAAACGGAGCCGGAAACTGTTTGGGTCAGATTCTGAGTTCCCCTCGCAGCATGTATGACGGCATAGATGGCGTGGGCCTAGATAAGGCGGAGCTAGTAAGTGCGAGCTATACTCACACATGACGCCTTAGCTAGTCCGATATTGCCACAACGGTAGCATATCATAGTAGCCCACACCTTAGGTAAAGGCTCTAACTCATAAGAACTTTACATACCTCATAGACCTGTGGCTTCGGTGCACGTGCGGTCCAGCTGCTTCATCCCCTCGTAGCGTATGACCGCCCTATGATCTCTGCTCGTAGCCAGTGCATCGGTTATCGTTCCGAAAACGATAATCTCCTGAAGGTAAATTGAATTCTCGTTCGTAAAATGATCCTAGGCGTTATTTTTCTGTGAGGATGATCTACTCACATAAGTTCCCTGTAATTCATCGTCTTTTCCTAAGGCATCTACATGGTTTGAGCCTGGAATTCGCCCTGCGGCACACATAAATTGCCTACCCCGGTGGTATTCCCAAAGGTAGATTAGCGTTAGCCATATATTTTGACACTGGGCCCGAACAGATGAAGCCAGGTGTACTAACTTTTGTCGTTAGGAGGGGTATATTCTTAGTTGGTATTATCGCGATAAGATGACAAGAGGGAAATGAAACCCGTCGGCCTATGAGGCCTCTTTAGCGATCTGTGATAACTGTGGTAGTAGGCTTCGATTGAGCCGTAAATCCAGCAATATAAGAGGCCACAGTACAAACTTTGTTTATGAGCCAACCCGTGTCCCTTCTTGGTCCCGTCTAGTTGGGAACCCCTACAGAAAGAGATTCGATCAGGCAGCGAAATCGCTAGCAATCGCGCGAGAACAACCGTTAAAAACTGAGCCACTCTCACGGAGTCCTAGGCTATTATTACAGCACCCACGCTTCTCTCCCTAGCTCTCACTCTTACAAACTCCGCGACGGCATCAGGTTTAATACCATTAGGTAGCGCGGCGAGGGGCC
seq00015   CTCAAAGGGCTAAGTAATACAGGCGAATAGGTGCCAGATCAGATGAGGCAGTATCTGATGATAGCGGTTATGAGGCCATATATGAACACACGGTCGACGATCATGTGGATACCCTTTTGGAAGATGAACAGACGGACTCTGGGGCCTTATCGAGACCATCAAGCAAGCAACTAGATATGTGATATGTGGGCGCGCGTAACCTTTAAAGTTAAATTTCGGGCCTACATTGTTTATTGTTGATGGACAGCTGAATACTGCAGGAGCTTAAGGGCACCGCTGGAGTGTCGGGCTGTCCTTGTCAATTCATCTTTCGAAGCCCCACCCTCGAGCCTCACATGCCAGACACGACAGGGGGATACGCGTCCGGGCCCCGAGGACTGCTAACACAGTCACGTATTATCATCTACCCCACGAATCGACGCTCACAGCCATCCTCTTGTCGCAATCGCGACATGTGGAGAACAAGGGCGTACAAAACTTTACTCACATCCCTCGGATATTGGCTCTGTTACATGCGTGCCCGCTGCGTTAGATACAATCCGGGCTTACGAGCCGGGAAGAGATGATGGGACTACCCAAATCGTCCCAATTAGGGTCTTGTGCGAACTTACATATCGGAGCTTAATTACGGAGCCTTGCTCCGTTAAGATTAGATGAGAGGTAGGATCACGTTCACGATGCCAAGAGCAAAAAAAACCGGCGTTGAGTCACTTGCTCCGCGACTGGAATACGGGTATAGCAACAAGGAGCCGAAGTTCTAATCCTGAACCGTTACGTGCGTCGTGGGTCTCAATCGGCTGGATGAAGGATGCCTCCCGGTTGTGAGAATGGGGCTCCCCACAGTCTCCATCAAATTACTGCATAAGCGCCCGGAGAGTACCCTGTAGTCCATGGTATATCAACAGTGCAGGATCCACTGCCGTTCCAACGGGCTACAGGAGCCATCTCGGGGGGCGCGCGAGAACCTAATCTTTCAAGTGGCGAGGAAGACGAGCTTACGTCCCCGTTAACCACACGACGCAGGCAATCGATGGCGCGGGATTCCAAGTCTCGAGAAGTCAGGCCTCTAAACCCACTCCTGACTCTTCTATGCAAATTTGTACCCGGCCTCTTTCGGGTCGTGCAGCCGTGACATACAGGCAATGGAGATTCCTACCTACTACATTGGCAACACAAACCAACACGCCCCATAACGAGATCTAGCCCATCGTAATCCGAGGCCTACATCTTCATTGTACAGCTCCCCGTTCCCGCAGTGCATACTAGAGCGATCTATGCAGCGGGAACAGTCCAAACGGAGCCGGAAACTGTTTGGGTCAGATTCTGAGTTCCCCTCGCAGCATGTATGACGGCATAGATGGCGTGGGCCTAGATAAGGCGGAGCTAGTAAGTGCGAGCTATACTCACACATGACGCCTTAGCTAGTCCGATATTGCCACAACGGTAGCATATCATAGTAGCCCACACCTTAGGTAAAGGCTCTAACTCATAAGAACTTTACATACCTCATAGACCTGTGGCTTCGGTGCACGTGCGGTCCAGCTGCTTCATCCCCTCGTAGCGTATGACCGCCCTATGATCTCTGCTCGTAGCCAGTGCATCGGTTATCGTTCCGAAAACGATAATCTCCTGAAGGTAAATTGAATTCTCGTTCGTAAAATGATCCTAGGCGTTATTTTTCTGTGAGGATGATCTACTCACATAAGTTCCCTGTAATTCATCGTCTTTTCCTAAGGCATCTACATGGTTTGAGCCTGGAATTCGCCCTGCGGCACACATAAATTGCCTACCCCGGTGGTATTCCCAAAGGTAGATTAGCGTTAGCCATATATTTTGACACTGGGCCCGAACAGATGAAGCCAGGTGTACTAACTTTTGTCGTTAGGAGGGGTATATTCTTAGTTGGTATTATCGCGATAAGATGACAAGAGGGAAATGAAACCCGTCGGCCTATGAGGCCTCTTTAGCGATCTGTGATAACTGTGGTAGTAGGCTTCGATTGAGCCGTAAATCCAGCAATATAAGAGGCCACAGTACAAACTTTGTTTATGAGCCAACCCGTGTCCCTTCTTGGTCCCGTCTAGTTGGGAACCCCTACAGAAAGAGATTCGATCAGGCAGCGAAATCGCTAGCAATCGCGCGAGAACAACCGTTAAAAACTGAGCCACTCTCACGGAGTCCTAGGCTATTATTACAGCACCCACGCTTCTCTCCCTAGCTCTCACTCTTACAAACTCCGCGACGGCATCAGGTTTAATACCATTAGGTAGCGCGGCGAGGGGCC
seq00016   CTCAAAGGGCTAAGTAATACAGGCGAATAGGTGCCAGATCAGATGAGGCAGTATCTGATGATAGCGGTTATGAGGCCATATATGAACACACGGTCGACGATCATGTGGATACCCTTTTGGAAGATGAACAGACGGACTCTGGGGCCTTATCGAGACCATCAAGCAAGCAACTAGATATGTGATATGTGGGCGCGCGTAACCTTTAAAGTTAAATTTCGGGCCTACATTGTTTATTGTTGATGGACAGCTGAATACTGCAGGAGCTTAAGGGCACCGCTGGAGTGTCGGGCTGTCCTTGTCAATTCATCTTTCGAAGCCCCACCCTCGAGCCTCACATGCCAGACACGACAGGGGGATACGCGTCCGGGCCCCGAGGACTGCTAACACAGTCACGTATTATCATCTACCCCACGAATCGACGCTCACAGCCATCCTCTTGTCGCAATCGCGACATGTGGAGAACAAGGGCGTACAAAACTTTACTCACATCCCTCGGATATTGGCTCTGTTACATGCGTGCCCGCTGCGTTAGATACAATCCGGGCTTACGAGCCGGGAAGAGATGATGGGACTACCCAAATCGTCCCAATTAGGGTCTTGTGCGAACTTACATATCGGAGCTTAATTACGGAGCCTTGCTCCGTTAAGATTAGATGAGAGGTAGGATCACGTTCACGATGCCAAGAGCAAAAAAAACCGGCGTTGAGTCACTTGCTCCGCGACTGGAATACGGGTATAGCAACAAGGAGCCGAAGTTCTAATCCTGAACCGTTACGTGCGTCGTGGGTCTCAATCGGCTGGATGAAGGATGCCTCCCGGTTGTGAGAATGGGGCTCCCCACAGTCTCCATCAAATTACTGCATAAGCGCCCGGAGAGTACCCTGTAGTCCATGGTATATCAACAGTGCAGGATCCACTGCCGTTCCAACGGGCTACAGGAGCCATCTCGGGGGGCGCGCGAGAACCTAATCTTTCAAGTGGCGAGGAAGACGAGCTTACGTCCCCGTTAACCACACGACGCAGGCAATCGATGGCGCGGGATTCCAAGTCTCGAGAAGTCAGGCCTCTAAACCCACTCCTGACTCTTCTATGCAAATTTGTACCCGGCCTCTTTCGGGTCGTGCAGCCGTGACATACAGGCAATGGAGATTCCTACCTACTACATTGGCAACACAAACCAACACGCCCCATAACGAGATCTAGCCCATCGTAATCCGAGGCCTACATCTTCATTGTACAGCTCCCCGTTCCCGCAGTGCATACTAGAGCGATCTATGCAGCGGGAACAGTCCAAACGGAGCCGGAAACTGTTTGGGTCAGATTCTGAGTTCCCCTCGCAGCATGTATGACGGCATAGATGGCGTGGGCCTAGATAAGGCGGAGCTAGTAAGTGCGAGCTATACTCACACATGACGCCTTAGCTAGTCCGATATTGCCACAACGGTAGCATATCATAGTAGCCCACACCTTAGGTAAAGGCTCTAACTCATAAGAACTTTACATACCTCATAGACCTGTGGCTTCGGTGCACGTGCGGTCCAGCTGCTTCATCCCCTCGTAGCGTATGACCGCCCTATGATCTCTGCTCGTAGCCAGTGCATCGGTTATCGTTCCGAAAACGATAATCTCCTGAAGGTAAATTGAATTCTCGTTCGTAAAATGATCCTAGGCGTTATTTTTCTGTGAGGATGATCTACTCACATAAGTTCCCTGTAATTCATCGTCTTTTCCTAAGGCATCTACATGGTTTGAGCCTGGAATTCGCCCTGCGGCACACATAAATTGCCTACCCCGGTGGTATTCCCAAAGGTAGATTAGCGTTAGCCATATATTTTGACACTGGGCCCGAACAGATGAAGCCAGGTGTACTAACTTTTGTCGTTAGGAGGGGTATATTCTTAGTTGGTTTTATCGCGATAAGATGACAAGAGGGAAATGAAACCCGTCGGCCTATGAGGCCTCTTTAGCGATCTGTGATAACTGTGGTAGTAGGCTTCGATTGAGCCGTAAATCCAGCAATATAAGAGGCCACAGTACAAACTTTGTTTATGAGCCAACCCGTGTCCCTTCTTGGTCCCGTCTAGTTGGGAACCCCTACAGAAAGAGATTCGATCAGGCAGCGAAATCGCTAGCAATCGCGCGAGAACAACCGTTAAAAACTGAGCCACTCTCACGGAGTCCTAGGCTATTATTACAGCACCCACGCTTCTCTCCCTAGCTCTCACTCTTACAAACTCCGCGACGGCATCAGGTTTAATACCATTAGGTAGCGCGGCGAGGGGCC
seq00017   CTCAAAGGGCTAAGTAATACAGGCGAATAGGGGCCAGATCAGATGAGGCAGTATCTGATGATAGCGGTTATGAGGCCATATATGAACACACGGTCGACGATCATGTGGATACCCTTTTGGAAGATGAACAGACGGACTCTGGGGCCTTATCGAGACCATCAAGCAAGCAACTAGATATGTGATATGTGGGCGCGCGTAACCTTTAAAGTTAAATTTCGGGCCTACATTGTTTATTGTTGATGGACAGCTGAATACTGCAGGAGCTTAAGGACACCGCTGGAGTGTCGGGCTGTCCTTGTCAATTCATCTTTCGAAGCCCCACCCTCGAGCCTCACATGCCAGACACGACAGGGGGATACGCGTCCGGGCCCCGAGGACTGCTAACACAGTCACGTATTATCATCTACCCCACGAATCGACGCTCACAGCCATCCTCTTGTCGCAATCGCGACATGTGGAGAACAAGGGCGTACAAAACTTTACTCACATCCCTCGGATATTGGCTCTGTTACATGCGTGCCCGCTGCGTTAGATACAATCCGGGCTTACGAGCCGGGAAGAGATGATGGGACTACCCAAATCGTCCCAATTAGGGTCTTGTGCGAACTTACATATCGGAGCTTAATTACGGAGCCTTGCTCCGTTAAGATTAGATGAGAGGTAGGATCACGTTCACGATGCCAAGAGCAAAAAAAACCGGCGTTGAGTCACTTGCTCCGCGACTGGAATACGGGTATAGCAACAAGGAGCCGAAGTTCTAATCCTGAACCGTTACGTGCGTCGTGGGTCTCAATCGGCTGGATGAAGGATGCCTCCCGGTTGTGAGAATGGGGCTCCCCACAGTCTCCATCAAATTACTGCATAAGCGCCCGGAGAGTACCCTGTAGTCCATGGTATATCAACAGTGCAGGATCCACTGCCGTTCCAACGGGCTACAGGAGCCATCTCGGGGGGCGCGCGAGAACCTAATCTTTCAAGTGGCGAGGAAGACGAGCTTACGTCCCCGTTAACCACACGACGCAGGCAATCGATGGCGCGGGATTCCAAGTCTCGAGAAGTCAGGCCTCTAAACCCACTCCTGACTCTTCTATGCAAATGTGTACCCGGCCTCTTTCGGGTCGTGCAGCCGTGACATACAGGCAATGGAGATTCCTACCTACTACATTGGCAACACAAACCAACACGCCCCATATCGAGATCTAGCCCATCGTAATCCGAGGCCTACATCTTCATTGTACAGCTCCCCGTTCCCGCAGTGCATACTAGAGCGATCTATGCAGCGGGAACAGTCCAAACGGAGCCGGAAACTGTTTGGGTCAGATTCTGAGTTCCCCTCGCAGCATGTATGACGGCATAGATGGCGTGGGCCTAGATAAGGCGGAGCTAGTAAGTGCGAGCTATACTCACACATGACGCCTTAGCTAGTCCGATATTGCCACAACGGTAGCATATCATAGTAGCCCACACCTTAGGTAAAGGCTCTAACTCATAAGAACTTTACATACCTCATAGACCTGTGGCTTCGGTGCACGTGCGGTCCAGCTGCTTCATCCCCTCGTAGCGTATGACCGCCCTATGATCTCGGCTCGTAGCCAGTGCATCGGTTATCGTTCCGAAAACGATAATCTCCTGAAGGTAAATTGAATTCTCGTTCGTAAAATGATCCTAGGCGTTATTTTTCTGTGAGGATGATCTACTCACATAAGTTCCCTGTAATTCATCGTCTTTTCCTAAGGCATCTACATGGTTTGAGCCTGGAATTCGCCCTGCGGCACACATAAATTGCCTACCCCGGTGGTATTCCCAAAGGTAGATTAGCGTTAGCCATATATTTTGACACTGGGCCCGAACAGATGAAGCCAGGTGTACTAACTTTTGTCGTTAGGAGGGGTATATTCTTAGTTGGTATTATCGCGATAAGATGACAAGAGGGACATGAAACCCGTCGGCCTATGAGGCCTCTTTAGCGATCTGTGATAACTGTGGTAGTAGGCTTCGATTGAGCCGTAAATCCAGCAATATAAGAGGCCACAGTACAAACTTTGTTTATGAGCCAACCCGTGTCCCTTCTTGGTCCCGTCTAGTTGGGAACCCCTACAGAAAGAGATTCGATCAGGCAGCGAAATCGCTAGCAATCGCGCGAGAACAACCGTTAAAAACTGAGCCACTCTCACGGAGTCCTAGGCTATTATTACAGCACCCACGCTTCTCTCCCTAGCTCTCACTCTTACAAACTCCGCGACGGCATCAGGTTTAATACCATTAGGTAGCGCGGCGAGGGGCC
seq00018   CTCAAAGGGCTAAGTAATACAGGCGAATAGGGGCCAGATCAGATGAGGCAGTATCTGATGATAGCGGTTATGAGGCCATATATGAACACACGGTCGACGATCATGTGGATACCCTTTTGGAAGATGAACAGACGGACTCTGGGGCCTTATCGAGACCATCAAGCAAGCAACTAGATATGTGATATGTGGGCGCGCGTAACCTTTAAAGTTAAATTTCGGGCCTACATTGTTTATTGTTGATGGACAGCTGAATACTGCAGGAGCTTAAGGACACCGCTGGAGTGTCGGGCTGTCCTTGTCAATTCATCTTTCGAAGCCCCACCCTCGAGCCTCACATGCCAGACACGACAGGGGGATACGCGTCCGGGCCCCGAGGACTGCTAACACAGTCACGTATTATCATCTACCCCACGAATCGACGCTCACAGCCATCCTCTTGTCGCAATCGCGACATGTGGAGAACAAGGGCGTACAAAACTTTACTCACATCCCTCGGATATTGGCTCTGTTACATGCGTGCCCGCTGCGTTAGATACAATCCGGGCTTACGAGCCGGGAAGAGATGATGGGACTACCCAAATCGTCCCAATTAGGGTCTTGTGCGAACTTACATATCGGAGCTTAATTACGGAGCCTTGCTCCGTTAAGATTAGATGAGAGGTAGGATCACGTTCACGATGCCAAGAGCAAAAAAAACCGGCGTTGAGTCACTTGCTCCGCGACTGGAATACGGGTATAGCAACAAGGAGCCGAAGTTCTAATCCTGAACCGTTACGTGCGTCGTGGGTCTCAATCGGCTGGATGAAGGATGCCTCCCGGTTGTGAGAATGGGGCTCCCCACAGTCTCCATCAAATTACTGCATAAGCGCCCGGAGAGTACCCTGTAGTCCATGGTATATCAACAGTGCAGGATCCACTGCCGTTCCAACGGGCTACAGGAGCCATCTCGGGGGGCGCGCGAGAACCTAATCTTTCAAGTGGCGAGGAAGACGAGCTTACGTCCCCGTTAACCACACGACGCAGGCAATCGATGGCGCGGGATTCCAAGTCTCGAGAAGTCAGGCCTCTAAACCCACTCCTGACTCTTCTATGCAAATGTGTACCCGGCCTCTTTCGGGTCGTGCAGCCGTGACATACAGGCAATGGAGATTCCTACCTACTACATTGGCAACACAAACCAACACGCCCCATATCGAGATCTAGCCCATCGTAATCCGAGGCCTACATCTTCATTGTACAGCTCCCCGTTCCCGCAGTGCATACTAGAGCGATCTATGCAGCGGGAACAGTCCAAACGGAGCCGGAAACTGTTTGGGTCAGATTCTGAGTTCCCCTCGCAGCATGTATGACGGCATAGATGGCGTGGGCCTAGATAAGGCGGAGCTAGTAAGTGCGAGCTATACTCACACATGACGCCTTAGCTAGTCCGATATTGCCACAACGGTAGCATATCATAGTAGCCCACACCTTAGGTAAAGGCTCTAACTCATAAGAACTTTACATACCTCATAGACCTGTGGCTTCGGTGCACGTGCGGTCCAGCTGCTTCATCCCCTCGTAGCGTATGACCGCCCTATGATCTCTGCTCGTAGCCAGTGCATCGGTTATCGTTCCGAAAACGATAATCTCCTGAAGGTAAATTGAATTCTCGTTCGTAAAATGATCCTAGGCGTTATTTTTCTGTGAGGATGATCTACTCACATAAGTTCCCTGTAATTCATCGTCTTTTCCTAAGGCATCTACATGGTTTGAGCCTGGAATTCGCCCTGCGGCACACATAAATTGCCTACCCCGGTGGTATTCCCAAAGGTAGATTAGCGTTAGCCATATATTTTGACACTGGGCCCGAACAGATGAAGCCAGGTGTACTAACTTTTGTCGTTAGGAGGGGTATATTCTTAGTTGGTATTATCGCGATAAGATGACAAGAGGGAAATGAAACCCGTCGGCCTATGAGGCCTCTTTAGCGATCTGTGATAACTGTGGTAGTAGGCTTCGATTGAGCCGTAAATCCAGCAATATAAGAGGCCACAGTACAAACTTTGTTTATGAGCCAACCCGTGTCCCTTCTTGGTCCCGTCTAGTTGGGAACCCCTACAGAAAGAGATTCGATCAGGCAGCGAAATCGCTAGCAATCGCGCGAGAACAACCGTTAAAAACTGAGCCACTCTCACGGAGTCCTAGGCTATTATTACAGCACCCACGCTTCTCTCCCTAGCTCTCACTCTTACAAACTCCGCGACGGCATCAGGTTTAATACCATTAGGTAGCGCGGCGAGGGGCC
seq00019   CTCAAAGGGCTAAGTAATACAGGCGAATAGGTGCCAGATCAGATGAGGCAGTATCTGATGATAGCGGTTATGAGGCCATATATGAACACACGGTCGACGATCATGTGGATACCCTTTTGGAAGATGAACAGACGGACTCTGGGGCCTTATCGAGACCATCAAGCAAGCAACTAGATATGTGATATGTGGGCGCGCGTAACCTTTAAAGTTAAATTTCGGGCCTACATTGTTTATTGTTGATGGACAGCTGAATACTGCAGGAGCTTAAGGACACCGCTGGAGTGTCGGGCTGTCCTTGTCAATTCATCTTTCGAAGCCCCACCCTCGAGCCTCACATGCCAGACACGACAGGGGGATACGCGTCCGGGCCCCGAGGACTGCTAACACAGTCACGTATTATCATCTACCCCACGAATCGACGCTCACAGCCATCCTCTTGTCGCAATCGCGACATGTGGAGAACAAGGGCGTACAAAACTTTACTCACATCCCTCGGATATTGGCTCTGTTACATGCGTGCCCGCTGCGTTAGATACAATCCGGGCTTACGAGCCGGGAAGAGATGATGGGACTACCCAAATCGTCCCAATTAGGGTCTTGTGCGAACTTACATATCGGAGCTTAATTACGGAGCCTTGCTCCGTTAAGATTAGATGAGAGGTAGGATCACGTTCACGATGCCAAGAGCAAAAAAAACCGGCGTTGAGTCACTTGCTCCGCGACTGGAATACGGGTATAGCAACAAGGAGCCGAAGTTCTAATCCTGAACCGTTACGTGCGTCGTGGGTCTCAATCGGCTGGATGAAGGATGCCTCCCGGTTGTGAGAATGGGGCTCCCCACAGTCTCCATCAAATTACTGCATAAGCGCCCGGAGAGTACCCTGTAGTCCATGGTATATCAACAGTGCAGGATCCACTGCCGTTCCAACGGGCTACAGGAGCCATCTCGGGGGGCGCGCGAGAACCTAATCTTTCAAGTGGCGAGGAAGACGAGCTTACGTCCCCGTTAACCACACGACGCAGGCAATCGATGGCGCGGGATTCCAAGTCTCGAGAAGTCAGGCCTCTAAACCCACTCCTGACTCTTCTATGCAAATTTGTACCCGGCCTCTTTCGGGTCGTGCAGCCGTGACATACAGGCAATGGAGATTCCTACCTACTACATTGGCAACACAAACCAACACGCCCCATAACGAGATCTAGCCCATCGTAATCCGAGGCCTACATCTTCATTGTACAGCTCCCCGTTCCCGCAGTGCATACTAGAGCGATCTATGCAGCGGGAACAGTCCAAACGGAGCCGGAAACTGTTTGGGTCAGATTCTGAGTTCCCCTCGCAGCATGTATGACGGCATAGATGGCGTGGGCCTAGATAAGGCGGAGCTAGTAAGTGCGAGCTATACTCACACATGACGCCTTAGCTAGTCCGATATTGCCACAACGGTAGCATATCATAGTAGCCCACACCTTAGGTAAAGGCTCTAACTCATAAGAACTTTACATACCTCATAGACCTGTGGCTTCGGTGCACGTGCGGTCCAGCTGCTTCATCCCCTCGTAGCGTATGACCGCCCTATGATCTCTGCTCGTAGCCAGTGCATCGGTTATCGTTCCGAAAACGATAATCTCCTGAAGGTAAATTGAATTCTCGTTCGTAAAATGATCCTAGGCGTTATTTTTCTGTGAGGATGATCTACTCACATAAGTTCCCTGTAATTCATCGTCTTTTCCTAAGGCATCTACATGGTTTGAGCCTGGAATTCGCCCTGCGGCACACATAAATTGCCTACCCCGGTGGTATTCCCAAAGGTAGATTAGCGTTAGCCATATATTTTGACACTGGGCCCGAACAGATGAAGCCAGGTGTACTAACTTTTGTCGTTAGGAGGGGTATATTCTTAGTTGGTATTATCGCGATAAGATGACAAGAGGGAAATGAAACCCGTCGGCCTATGAGGCCTCTTTAGCGATCTGTGATAACTGTGGTAGTAGGCTTCGATTGAGCCGTAAATCCAGCAATATAAGAGGCCACAGTACAAACTTTGTTTATGAGCCAACCCGTGTCCCTTCTTGGTCCCGTCTAGTTGGGAACCCCTACAGAAAGAGATTCGATCAGGCAGCGAAATCGCTAGCAATCGCGCGAGAACAACCGTTAAAAACTGAGCCACTCTCACGGAGTCCTAGGCTATTATTACAGCACCCACGCTTCTCTCCCTAGCTCTCACTCTTACAAACTCCGCGACGGCATCAGGTTTAATACCATTAGGTAGCGCGGCGAGGGGCC
seq00020   CTCAAAGGGCTAAGTAATACAGGCGAATAGGTGCCAGATCAGATGAGGCAGTATCTGATGATAGCGGTTATGAGGCCATATATGAACACACGGTCGACGATCATGTGGATACCCTTTTGGAAGATGAACAGACGGACTCTGGGGCCTTATCGAGACCATCAAGCAAGCAACTAGATATGTGATATGTGGGCGCGCGTAACCTTTAAAGTTAAATTTCGGGCCTACATTGTTTATTGTTGATGGACAGCTGAATACTGCAGGAGCTTAAGGACACCGCTGGAGTGTCGGGCTGTCCTTGTCAATTCATCTTTCGAAGCCCCACCCTCGAGCCTCACATGCCAGACACGACAGGGGGATACGCGTCCGGGCCCCGAGGACTGCTAACACAGTCACGTATTATCATCTACCCCACGAATCGACGCTCACAGCCATCCTCTTGTCGCAATCGCGACATGTGGAGAACAAGGGCGTACAAAACTTTACTCACATCCCTCGGATATTGGCTCTGTTACATGCGTGCCCGCTGCGTTAGATACAATCCGGGCTTACGAGCCGGGAAGAGATGATGGGACTACCCAAATCGTCCCAATTAGGGTCTTGTGCGAACTTACATATCGGAGCTTAATTACGGAGCCTTGCTCCGTTAAGATTAGATGAGAGGTAGGATCACGTTCACGATGCCAAGAGCAAAAAAAACCGGCGTTGAGTCACTTGCTCCGCGACTGGAATACGGGTATAGCAACAAGGAGCCGAAGTTCTAATCCTGAACCGTTACGTGCGTCGTGGGTCTCAATCGGCTGGATGAAGGATGCCTCCCGGTTGTGAGAATGGGGCTCCCCACAGTCTCCATCAAATTACTGCATAAGCGCCCGGAGAGTACCCTGTAGTCCATGGTATATCAACAGTGCAGGATCCACTGCCGTTCCAACGGGCTACAGGAGCCATCTCGGGGGGCGCGCGAGAACCTAATCTTTCAAGTGGCGAGGAAGACGAGCTTACGTCCCCGTTAACCACACGACGCAGGCAATCGATGGCGCGGGATTCCAAGTCTCGAGAAGTCAGGCCTCTAAACCCACTCCTGACTCTTCTATGCAAATTTGTACCCGGCCTCTTTCGGGTCGTGCAGCCGTGACATACAGGCAATGGAGATTCCTACCTACTACATTGGCAACACAAACCAACACGCCCCATAACGAGATCTAGCCCATCGTAATCCGAGGCCTACATCTTCATTGTACAGCTCCCCGTTCCCGCAGTGCATACTAGAGCGATCTATGCAGCGGGAACAGTCCAAACGGAGCCGGAAACTGTTTGGGTCAGATTCTGAGTTCCCCTCGCAGCATGTATGACGGCATAGATGGCGTGGGCCTAGATAAGGCGGAGCTAGTAAGTGCGAGCTATACTCACACATGACGCCTTAGCTAGTCCGATATTGCCACAACGGTAGCATATCATAGTAGCCCACACCTTAGGTAAAGGCTCTAACTCATAAGAACTTTACATACCTCATAGACCTGTGGCTTCGGTGCACGTGCGGTCCAGCTGCTTCATCCCCTCGTAGCGTATGACCGCCCTATGATCTCTGCTCGTAGCCAGTGCATCGGTTATCGTTCCGAAAACGATAATCTCCTGAAGGTAAATTGAATTCTCGTTCGTAAAATGATCCTAGGCGTTATTTTTCTGTGAGGATGATCTACTCACATAAGTTCCCTGTAATTCATCGTCTTTTCCTAAGGCATCTACATGGTTTGAGCCTGGAATTCGCCCTGCGGCACACATAAATTGCCTACCCCGGTGGTATTCCCAAAGGTAGATTAGCGTTAGCCATATATTTTGACACTGGGCCCGAACAGATGAAGCCAGGTGTACTAACTTTTGTCGTTAGGAGGGGTATATTCTTAGTTGGTATTATCGCGATAAGATGACAAGAGGGAAATGAAACCCGTCGGCCTATGAGGCCTCTTTAGCGATCTGTGATAACTGTGGTAGTAGGCTTCGATTGAGCCGTAAATCCAGCAATATAAGAGGCCACAGTACAAACTTTGTTTATGAGCCAACCCGTGTCCCTTCTTGGTCCCGTCTAGTTGGGAACCCCTACAGAAAGAGATTCGATCAGGCAGCGAAATCGCTAGCAATCGCGCGAGAACAACCGTTAAAAACTGAGCCACTCTCACGGAGTCCTAGGCTATTATTACAGCACCCACGCTTCTCTCCCTAGCTCTCACTCTTACAAACTCCGCGACGGCATCAGGTTTAATACCATTAGGTAGCGCGGCGAGGGGCC
seq00021   CTCAAAGGGCTAAGTAATACAGGCGAATAGGGGCCAGATCAGATGAGGCAGTATCTGATGATAGCGGTTATGAGGCCATATATGAACACACGGTCGACGATCATGTGGATACCCTTTTGGAAGATGAACAGACGGACTCTGGGGCCTTATCGAGACCATCAAGCAAGCAACTAGATATGTGATATGTGGGCGCGCGTAACCTTTAAAGTTAAATTTCGGGCCTACATTGTTTATTGTTGATGGACAGCTGAATACTGCAGGAGCTTAAGGACACCGCTGGAGTGTCGGGCTGTCCTTGTCAATTCATCTTTCGAAGCCCCACCCTCGAGCCTCACATGCCAGACACGACAGGGGGATACGCGTCCGGGCCCCGAGGACTGCTAACACAGTCACGTATTATCATCTACCCCACGAATCGACGCTCACAGCCATCCTCTTGTCGCAATCGCGACATGTGGAGAACAAGGGCGTACAAAACTTTACTCACATCCCTCGGATATTGGCTCTGTTACATGCGTGCCCGCTGCGTTAGATACAATCCGGGCTTACGAGCCGGGAAGAGATGATGGGACTACCCAAATCGTCCCAATTAGGGTCTTGTGCGAACTTACATATCGGAGCTTAATTACGGAGCCTTGCTCCGTTAAGATTAGATGAGAGGTAGGATCACGTTCACGATGCCAAGAGCAAAAAAAACCGGCGTTGAGTCACTTGCTCCGCGACTGGAATACGGGTATAGCAACAAGGAGCCGAAGTTCTAATCCTGAACCGTTACGTGCGTCGTGGGTCTCAATCGGCTGGATGAAGGATGCCTCCCGGTTGTGAGAATGGGGCTCCCCACAGTCTCCATCAAATTACTGCATAAGCGCCCGGAGAGTACCCTGTAGTCCATGGTATATCAACAGTGCAGGATCCACTGCCGTTCCAACGGGCTACAGGAGCCATCTCGGGGGGCGCGCGAGAACCTAATCTTTCAAGTGGCGAGGAAGACGAGCTTACGTCCCCGTTAACCACACGACGCAGGCAATCGATGGCGCGGGATTCCAAGTCTCGAGAAGTCAGGCCTCTAAACCCACTCCTGACTCTTCTATGCAAATGTGTACCCGGCCTCTTTCGGGTCGTGCAGCCGTGACATACAGGCAATGGAGATTCCTACCTACTACATTGGCAACACAAACCAACACGCCCCATATCGAGATCTAGCCCATCGTAATCCGAGGCCTACATCTTCATTGTACAGCTCCCCGTTCCCGCAGTGCATACTAGAGCGATCTATGCAGCGGGAACAGTCCAAACGGAGCCGGAAACTGTTTGGGTCAGATTCTGAGTTCCCCTCGCAGCATGTATGACGGCATAGATGGCGTGGGCCTAGATAAGGCGGAGCTAGTAAGTGCGAGCTATACTCACACATGACGCCTTAGCTAGTCCGATATTGCCACAACGGTAGCATATCATAGTAGCCCACACCTTAGGTAAAGGCTCTAACTCATAAGAACTTTACATACCTCATAGACCTGTGGCTTCGGTGCACGTGCGGTCCAGCTGCTTCATCCCCTCGTAGCGTATGACCGCCCTATGATCTCTGCTCGTAGCCAGTGCATCGGTTATCGTTCCGAAAACGATAATCTCCTGAAGGTAAATTGAATTCTCGTTCGTAAAATGATCCTAGGCGTTATTTTTCTGTGAGGATGATCTACTCACATAAGTTCCCTGTAATTCATCGTCTTTTCCTAAGGCATCTACATGGTTTGAGCCTGGAATTCGCCCTGCGGCACACATAAATTGCCTACCCCGGTGGTATTCCCAAAGGTAGATTAGCGTTAGCCATATATTTTGACACTGGGCCCGAACAGATGAAGCCAGGTGTACTAACTTTTGTCGTTAGGAGGGGTATATTCTTAGTTGGTATTATCGCGATAAGATGACAAGAGGGAAATGAAACCCGTCGGCCTATGAGGCCTCTTTAGCGATCTGTGATAACTGTGGTAGTAGGCTTCGATTGAGCCGTAAATCCAGCAATATAAGAGGCCACAGTACAAACTTTGTTTATGAGCCAACCCGTGTCCCTTCTTGGTCCCGTCTAGTTGGGAACCCCTACAGAAAGAGATTCGATCAGGCAGCGAAATCGCTAGCAATCGCGCGAGAACAACCGTTAAAAACTGAGCCACTCTCACGGAGTCCTAGGCTATTATTACAGCACCCACGCTTCTCTCCCTAGCTCTCACTCTTACAAACTCCGCGACGGCATCAGGTTTAATACCATTAGGTAGCGCGGCGAGGGGCC
seq00022   CTCAAAGGGCTAAGTAATACAGGCGAATAGGGGCCAGATCAGATGAGGCAGTATCTGATGATAGCGGTTATGAGGCCATATATGAACACACGGTCGACGATCATGTGGATACCCTTTTGGAAGATGAACAGACGGACTCTGGGGCCTTATCGAGACCATCAAGCAAGCAACTAGATATGTGATATGTGGGCGCGCGTAACCTTTAAAGTTAAATTTCGGGCCTACATTGTTTATTGTTGATGGACAGCTGAATACTGCAGGAGCTTAAGGACACCGCTGGAGTGTCGGGCTGTCCTTGTCAATTCATCTTTCGAAGCCCCACCCTCGAGCCTCACATGCCAGACACGACAGGGGGATACGCGTCCGGGCCCCGAGGACTGCTAACACAGTCACGTATTATCATCTACCCCACGAATCGACGCTCACAGCCATCCTCTTGTCGCAATCGCGACATGTGGAGAACAAGGGCGTACAAAACTTTACTCACATCCCTCGGATATTGGCTCTGTTACATGCGTGCCCGCTGCGTTAGATACAATCCGGGCTTACGAGCCGGGAAGAGATGATGGGACTACCCAAATCGTCCCAATTAGGGTCTTGTGCGAACTTACATATCGGAGCTTAATTACGGAGCCTTGCTCCGTTAAGATTAGATGAGAGGTAGGATCACGTTCACGATGCCAAGAGCAAAAAAAACCGGCGTTGAGTCACTTGCTCCGCGACTGGAATACGGGTATAGCAACAAGGAGCCGAAGTTCTAATCCTGAACCGTTACGTGCGTCGTGGGTCTCAATCGGCTGGATGAAGGATGCCTCCCGGTTGTGAGAATGGGGCTCCCCACAGTCTCCATCAAATTACTGCATAAGCGCCCGGAGAGTACCCTGTAGTCCATGGTATATCAACAGTGCAGGATCCACTGCCGTTCCAACGGGCTACAGGAGCCATCTCGGGGGGCGCGCGAGAACCTAATCTTTCAAGTGGCGAGGAAGACGAGCTTACGTCCCCGTTAACCACACGACGCAGGCAATCGATGGCGCGGGATTCCAAGTCTCGAGAAGTCAGGCCTCTAAACCCACTCCTGACTCTTCTATGCAAATGTGTACCCGGCCTCTTTCGGGTCGTGCAGCCGTGACATACAGGCAATGGAGATTCCTACCTACTACATTGGCAACACAAACCAACACGCCCCATATCGAGATCTAGCCCATCGTAATCCGAGGCCTACATCTTCATTGTACAGCTCCCCGTTCCCGCAGTGCATACTAGAGCGATCTATGCAGCGGGAACAGTCCAAACGGAGCCGGAAACTGTTTGGGTCAGATTCTGAGTTCCCCTCGCAGCATGTATGACGGCATAGATGGCGTGGGCCTAGATAAGGCGGAGCTAGTAAGTGCGAGCTATACTCACACATGACGCCTTAGCTAGTCCGATATTGCCACAACGGTAGCATATCATAGTAGCCCACACCTTAGGTAAAGGCTCTAACTCATAAGAACTTTACATACCTCATAGACCTGTGGCTTCGGTGCACGTGCGGTCCAGCTGCTTCATCCCCTCGTAGCGTATGACCGCCCTATGATCTCTGCTCGTAGCCAGTGCATCGGTTATCGTTCCGAAAACGATAATCTCCTGAAGGTAAATTGAATTCTCGTTCGTAAAATGATCCTAGGCGTTATTTTTCTGTGAGGATGATCTACTCACATAAGTTCCCTGTAATTCATCGTCTTTTCCTAAGGCATCTACATGGTTTGAGCCTGGAATTCGCCCTGCGGCACACATAAATTGCCTACCCCGGTGGTATTCCCAAAGGTAGATTAGCGTTAGCCATATATTTTGACACTGGGCCCGAACAGATGAAGCCAGGTGTACTAACTTTTGTCGTTAGGAGGGGTATATTCTTAGTTGGTATTATCGCGATAAGATGACAAGAGGGACATGAAACCCGTCGGCCTATGAGGCCTCTTTAGCGATCTGTGATAACTGTGGTAGTAGGCTTCGATTGAGCCGTAAATCCAGCAATATAAGAGGCCACAGTACAAACTTTGTTTATGAGCCAACCCGTGTCCCTTCTTGGTCCCGTCTAGTTGGGAACCCCTACAGAAAGAGATTCGATCAGGCAGCGAAATCGCTAGCAATCGCGCGAGAACAACCGTTAAAAACTGAGCCACTCTCACGGAGTCCTAGGCTATTATTACAGCACCCACGCTTCTCTCCCTAGCTCTCACTCTTACAAACTCCGCGACGGCATCAGGTTTAATACCATTAGGTAGCGCGGCGAGGGGCC
seq00023   CTCAAAGGGCTAAGTAATACAGGCGAATAGGTGCCAGATCAGATGAGGCAGTATCTGATGATAGCGGTTATGAGGCCATATATGAACACACGGTCGACGATCATGTGGATACCCTTTTGGAAGATGAACAGACGGACTCTGGGGCCTTATCGAGACCATCAAGCAAGCAACTAGATATGTGATATGTGGGCGCGCGTAACCTTTAAAGTTAAATTTCGGGCCTACATTGTTTATTGTTGATGGACAGCTGAATACTGCAGGAGCTTAAGGGCACCGCTGGAGTGTCGGGCTGTCCTTGTCAATTCATCTTTCGAAGCCCCACCCTCGAGCCTCACATGCCAGACACGACAGGGGGATACGCGTCCGGGCCCCGAGGACTGCTAACACAGTCACGTATTATCATCTACCCCACGAATCGACGCTCACAGCCATCCTCTTGTCGCAATCGCGACATGTGGAGAACAAGGGCGTACAAAACTTTACTCACATCCCTCGGATATTGGCTCTGTTACATGCGTGCCCGCTGCGTTAGATACAATCCGGGCTTACGAGCCGGGAAGAGATGATGGGACTACCCAAATCGTCCCAATTAGGGTCTTGTGCGAACTTACATATCGGAGCTTAATTACGGAGCCTTGCTCCGTTAAGATTAGATGAGAGGTAGGATCACGTTCACGATGCCAAGAGCAAAAAAAACCGGCGTTGAGTCACTTGCTCCGCGACTGGAATACGGGTATAGCAACAAGGAGCCGAAGTTCTAATCCTGAACCGTTACGTGCGTCGTGGGTCTCAATCGGCTGGATGAAGGATGCCTCCCGGTTGTGAGAATGGGGCTCCCCACAGTCTCCATCAAATTACTGCATAAGCGCCCGGAGAGTACCCTGTAGTCCATGGTATATCAACAGTGCAGGATCCACTGCCGTTCCAACGGGCTACAGGAGCCATCTCGGGGGGCGCGCGAGAACCTAATCTTTCAAGTGGCGAGGAAGACGAGCTTACGTCCCCGTTAACCACACGACGCAGGCAATCGATGGCGCGGGATTCCAAGTCTCGAGAAGTCAGGCCTCTAAACCCACTCCTGACTCTTCTATGCAAATTTGTACCCGGCCTCTTTCGGGTCGTGCAGCCGTGACATACAGGCAATGGAGATTCCTACCTACTACATTGGCAACACAAACCAACACGCCCCATAACGAGATCTAGCCCATCGTAATCCGAGGCCTACATCTTCATTGTACAGCTCCCCGTTCCCGCAGTGCATACTAGAGCGATCTATGCAGCGGGAACAGTCCAAACGGAGCCGGAAACTGTTTGGGTCAGATTCTGAGTTCCCCTCGCAGCATGTATGACGGCATAGATGGCGTGGGCCTAGATAAGGCGGAGCTAGTAAGTGCGAGCTATACTCACACATGACGCCTTAGCTAGTCCGATATTGCCACAACGGTAGCATATCATAGTAGCCCACACCTTAGGTAAAGGCTCTAACTCATAAGAACTTTACATACCTCATAGACCTGTGGCTTCGGTGCACGTGCGGTCCAGCTGCTTCATCCCCTCGTAGCGTATGACCGCCCTATGATCTCTGCTCGTAGCCAGTGCATCGGTTATCGTTCCGAAAACGATAATCTCCTGAAGGTAAATTGAATTCTCGTTCGTAAAATGATCCTAGGCGTTATTTTTCTGTGAGGATGATCTACTCACATAAGTTCCCTGTAATTCATCGTCTTTTCCTAAGGCATCTACATGGTTTGAGCCTGGAATTCGCCCTGCGGCACACATAAATTGCCTACCCCGGTGGTATTCCCAAAGGTAGATTAGCGTTAGCCATATATTTTGACACTGGGCCCGAACAGATGAAGCCAGGTGTACTAACTTTTGTCGTTAGGAGGGGTATATTCTTAGTTGGTATTATCGCGATAAGATGACAAGAGGGAAATGAAACCCGTCGGCCTATGAGGCCTCTTTAGCGATCTGTGATAACTGTGGTAGTAGGCTTCGATTGAGCCGTAAATCCAGCAATATAAGAGGCCACAGTACAAACTTTGTTTATGAGCCAACCCGTGTCCCTTCTTGGTCCCGTCTAGTTGGGAACCCCTACAGAAAGAGATTCGATCAGGCAGCGAAATCGCTAGCAATCGCGCGAGAACAACCGTTAAAAACTGAGCCACTCTCACGGAGTCCTAGGCTATTATTACAGCACCCACGCTTCTCTCCCTAGCTCTCACTCTTACAAACTCCGCGACGGCATCAGGTTTAATACCATTAGGTAGCGCGGCGAGGGGCC
seq00024   CTCAAAGGGCTAAGTAATACAGGCGAATAGGTGCCAGATCAGATGAGGCAGTATCTGATGATAGCGGTTATGAGGCCATATATGAACACACGGTCGACGATCATGTGGATACCCTTTTGGAAGATGAACAGACGGACGCTGGGGCCTTATCGAGACCATCAAGCAAGCAACTAGATATGTGATATGTGGGCGCGCGTAACCTTTAAAGTTAAATTTCGGGCCTACATTGTTTATTGTTGATGGACAGCTGAATACTGCAGGAGCTTAAGGACACCGCTGGAGTGTCGGGCTGTCCTTGTCAATTCATCTTTCGAAGCCCCACCCTCGAGCCTCACATGCCAGACACGACAGGGGGATACGCGTCCGGGCCCCGAGGACTGCTAACACAGTCACGTATTATCATCTACCCCACGAATCGACGCTCACAGCCATCCTCTTGTCGCAATCGCGACATGTGGAGAACAAGGGCGTACAAAACTTTACTCACATCCCTCGGATATTGGCTCTGTTACATGCGTGCCCGCTGCGTTAGATACAATCCGGGCTTACGAGCCGGGAAGAGATGATGGGACTACCCAAATCGTCCCAATTAGGGTCTTGTGCGAACTTACATATCGGAGCTTAATTACGGAGCCTTGCTCCGTTAAGATTAGATGAGAGGTAGGATCACGTTCACGATGCCAAGAGCAAAAAAAACCGGCGTTGAGTCACTTGCTCCGCGACTGGAATACGGGTATAGCAACAAGGAGCCGAAGTTCTAATCCTGAACCGTTACGTGCGTCGTGGGTCTCAATCGGCTGGATGAAGGATGCCTCCCGGTTGTGAGAATGGGGCTCCCCACAGTCTCCATCAAATTACTGCATAAGCGCCCGGAGAGTACCCTGTAGTCCATGGTATATCAACAGTGCAGGATCCACTGCCGTTCCAACGGGCTACAGGAGCCATCTCGGGGGGCGCGCGAGAACCTAATCTTTCAAGTGGCGAGGAAGACGAGCTTACGTCCCCGTTAACCACACGACGCAGGCAATCGATGGCGCGGGATTCCAAGTCTCGAGAAGTCAGGCCTCTAAACCCACTCCTGACTCTTCTATGCAAATTTGTACCCGGCCTCTTTCGGGTCGTGCAGCCGTGACATACAGGCAATGGAGATTCCTACCTACTACATTGGCAACACAAACCAACACGCCCCATAACGAGATCTAGCCCATCGTAATCCGAGGCCTACATCTTCATTGTACAGCTCCCCGTTCCCGCAGTGCATACTAGAGCGATCTATGCAGCGGGAACAGTCCAAACGGAGCCGGAAACTGTTTGGGTCAGATTCTGAGTTCCCCTCGCAGCATGTATGACGGCATAGATGGCGTGGGCCTAGATAAGGCGGAGCTAGTAAGTGCGAGCTATACTCACACATGACGCCTTAGCTAGTCCGATATTGCCACAACGGTAGCATATCATAGTAGCCCACACCTTAGGTAAAGGCTCTAACTCATAAGAACTTTACATACCTCATAGACCTGTGGCTTCGGTGCACGTGCGGTCCAGCTGCTTCATCCCCTCGTAGCGTATGACCGCCCTATGATCTCTGCTCGTAGCCAGTGCATCGGTTATCGTTCCGAAAACGATAATCTCCTGAAGGTAAATTGAATTCTCGTTCGTAAAATGATCCTAGGCGTTATTTTTCTGTGAGGATGATCTACTCACATAAGTTCCCTGTAATTCATCGTCTTTTCCTAAGGCATCTACATGGTTTGAGCCTGGAATTCGCCCTGCGGCACACATAAATTGCCTACCCCGGTGGTATTCCCAAAGGTAGATTAGCGTTAGCCATATATTTTGACACTGGGCCCGAACAGATGAAGCCAGGTGTACTAACTTTTGTCGTTAGGAGGGGTATATTCTTAGTTGGTATTATCGCGATAAGATGACAAGAGGGAAATGAAACCCGTCGGCCTATGAGGCCTCTTTAGCGATCTGTGATAACTGTGGTAGTAGGCTTCGATTGAGCCGTAAATCCAGCAATATAAGAGGCCACAGTACAAACTTTGTTTATGAGCCAACCCGTGTCCCTTCTTGGTCCCGTCTAGTTGGGAACCCCTACAGAAAGAGATTCGATCAGGCAGCGAAATCGCTAGCAATCGCGCGAGAACAACCGTTAAAAACTGAGCCACTCTCACGGAGTCCTAGGCTATTATTACAGCACCCACGCTTCTCTCCCTAGCTCTCACTCTTACAAACTCCGCGACGGCATCAGGTTTAATACCATTAGGTAGCGCGGCGAGGGGCC
seq00025   CTCAAAGGGCTAAGTAATACAGGCGAATAGGGGCCAGATCAGATGAGGCAGTATCTGATGATAGCGGTTATGAGGCCATATATGAACACACGGTCGACGATCATGTGGATACCCTTTTGGAAGATGAACAGACGGACTCTGGGGCCTTATCGAGACCATCAAGCAAGCAACTAGATATGTGATATGTGGGCGCGCGTAACCTTTAAAGTTAAATTTCGGGCCTACATTGTTTATTGTTGATGGACAGCTGAATACTGCAGGAGCTTAAGGACACCGCTGGAGTGTCGGGCTGTCCTTGTCAATTCATCTTTCGAAGCCCCACCCTCGAGCCTCACATGCCAGACACGACAGGGGGATACGCGTCCGGGCCCCGAGGACTGCTAACACAGTCACGTATTATCATCTACCCCACGAATCGACGCTCACAGCCATCCTCTTGTCGCAATCGCGACATGTGGAGAACAAGGGCGTACAAAACTTTACTCACATCCCTCGGATATTGGCTCTGTTACATGCGTGCCCGCTGCGTTAGATACAATCCGGGCTTACGAGCCGGGAAGAGATGATGGGACTACCCAAATCGTCCCAATTAGGGTCTTGTGCGAACTTACATATCGGAGCTTAATTACGGAGCCTTGCTCCGTTAAGATTAGATGAGAGGTAGGATCACGTTCACGATGCCAAGAGCAAAAAAAACCGGCGTTGAGTCACTTGCTCCGCGACTGGAATACGGGTATAGCAACAAGGAGCCGAAGTTCTAATCCTGAACCGTTACGTGCGTCGTGGGTCTCAATCGGCTGGATGAAGGATGCCTCCCGGTTGTGAGAATGGGGCTCCCCACAGTCTCCATCAAATTACTGCATAAGCGCCCGGAGAGTACCCTGTAGTCCATGGTATATCAACAGTGCAGGATCCACTGCCGTTCCAACGGGCTACAGGAGCCATCTCGGGGGGCGCGCGAGAACCTAATCTTTCAAGTGGCGAGGAAGACGAGCTTACGTCCCCGTTAACCACACGACGCAGGCAATCGATGGCGCGGGATTCCAAGTCTCGAGAAGTCAGGCCTCTAAACCCACTCCTGACTCTTCTATGCAAATGTGTACCCGGCCTCTTTCGGGTCGTGCAGCCGTGACATACAGGCAATGGAGATTCCTACCTACTACATTGGCAACACAAACCAACACGCCCCATATCGAGATCTAGCCCATCGTAATCCGAGGCCTACATCTTCATTGTACAGCTCCCCGTTCCCGCAGTGCATACTAGAGCGATCTATGCAGCGGGAACAGTCCAAACGGAGCCGGAAACTGTTTGGGTCAGATTCTGAGTTCCCCTCGCAGCATGTATGACGGCATAGATGGCGTGGGCCTAGATAAGGCGGAGCTAGTAAGTGCGAGCTATACTCACACATGACGCCTTAGCTAGTCCGATATTGCCACAACGGTAGCATATCATAGTAGCCCACACCTTAGGTAAAGGCTCTAACTCATAAGAACTTTACATACCTCATAGACCTGTGGCTTCGGTGCACGTGCGGTCCAGCTGCTTCATCCCCTCGTAGCGTATGACCGCCCTATGATCTCTGCTCGTAGCCAGTGCATCGGTTATCGTTCCGAAAACGATAATCTCCTGAAGGTAAATTGAATTCTCGTTCGTAAAATGATCCTAGGCGTTATTTTTCTGTGAGGATGATCTACTCACATAAGTTCCCTGTAATTCATCGTCTTTTCCTAAGGCATCTACATGGTTTGAGCCTGGAATTCGCCCTGCGGCACACATAAATTGCCTACCCCGGTGGTATTCCCAAAGGTAGATTAGCGTTAGCCATATATTTTGACACTGGGCCCGAACAGATGAAGCCAGGTGTACTAACTTTTGTCGTTAGGAGGGGTATATTCTTAGTTGGTATTATCGCGATAAGATGACAAGAGGGACATGAAACCCGTCGGCCTATGAGGCCTCTTTAGCGATCTGTGATAACTGTGGTAGTAGGCTTCGATTGAGCCGTAAATCCAGCAATATAAGAGGCCACAGTACAAACTTTGTTTATGAGCCAACCCGTGTCCCTTCTTGGTCCCGTCTAGTTGGGAACCCCTACAGAAAGAGATTCGATCAGGCAGCGAAATCGCTAGCAATCGCGCGAGAACAACCGTTAAAAACTGAGCCACTCTCACGGAGTCCTAGGCTATTATTACAGCACCCACGCTTCTCTCCCTAGCTCTCACTCTTACAAACTCCGCGACGGCATCAGGTTTAATACCATTAGGTAGCGCGGCGAGGGGCC
seq00026   CTCAAAGGGCTAAGTAATACAGGCGAATAGGTGCCAGATCAGATGAGGCAGTATCTGATGATAGCGGTTATGAGGCCATATATGAACACACGGTCGACGATCATGTGGATACCCTTTTGGAAGATGAACAGACGGACTCTGGGGCCTTATCGAGACCATCAAGCAAGCAACTAGATATGTGATATGTGGGCGCGCGTAACCTTTAAAGTTAAATTTCGGGCCTACATTGTTTATTGTTGATGGACAGCTGAATACTGCAGGAGCTTAAGGGCACCGCTGGAGTGTCGGGCTGTCCTTGTCAATTCATCTTTCGAAGCCCCACCCTCGAGCCTCACATGCCAGACACGACAGGGGGATACGCGTCCGGGCCCCGAGGACTGCTAACACAGTCACGTATTATCATCTACCCCACGAATCGACGCTCACAGCCATCCTCTTGTCGCAATCGCGACATGTGGAGAACAAGGGCGTACAAAACTTTACTCACATCCCTCGGATATTGGCTCTGTTACATGCGTGCCCGCTGCGTTAGATACAATCCGGGCTTACGAGCCGGGAAGAGATGATGGGACTACCCAAATCGTCCCAATTAGGGTCTTGTGCGAACTTACATATCGGAGCTTAATTACGGAGCCTTGCTCCGTTAAGATTAGATGAGAGGTAGGATCACGTTCACGATGCCAAGAGCAAAAAAAACCGGCGTTGAGTCACTTGCTCCGCGACTGGAATACGGGTATAGCAACAAGGAGCCGAAGTTCTAATCCTGAACCGTTACGTGCGTCGTGGGTCTCAATCGGCTGGATGAAGGATGCCTCCCGGTTGTGAGAATGGGGCTCCCCACAGTCTCCATCAAATTACTGCATAAGCGCCCGGAGAGTACCCTGTAGTCCATGGTATATCAACAGTGCAGGATCCACTGCCGTTCCAACGGGCTACAGGAGCCATCTCGGGGGGCGCGCGAGAACCTAATCTTTCAAGTGGCGAGGAAGACGAGCTTACGTCCCCGTTAACCACACGACGCAGGCAATCGATGGCGCGGGATTCCAAGTCTCGAGAAGTCAGGCCTCTAAACCCACTCCTGACTCTTCTATGCAAATTTGTACCCGGCCTCTTTCGGGTCGTGCAGCCGTGACATACAGGCAATGGAGATTCCTACCTACTACATTGGCAACACAAACCAACACGCCCCATAACGAGATCTAGCCCATCGTAATCCGAGGCCTACATCTTCATTGTACAGCTCCCCGTTCCCGCAGTGCATACTAGAGCGATCTATGCAGCGGGAACAGTCCAAACGGAGCCGGAAACTGTTTGGGTCAGATTCTGAGTTCCCCTCGCAGCATGTATGACGGCATAGATGGCGTGGGCCTAGATAAGGCGGAGCTAGTAAGTGCGAGCTATACTCACACATGACGCCTTAGCTAGTCCGATATTGCCACAACGGTAGCATATCATAGTAGCCCACACCTTAGGTAAAGGCTCTAACTCATAAGAACTTTACATACCTCATAGACCTGTGGCTTCGGTGCACGTGCGGTCCAGCTGCTTCATCCCCTCGTAGCGTATGACCGCCCTATGATCTCTGCTCGTAGCCAGTGCATCGGTTATCGTTCCGAAAACGATAATCTCCTGAAGGTAAATTGAATTCTCGTTCGTAAAATGATCCTAGGCGTTATTTTTCTGTGAGGATGATCTACTCACATAAGTTCCCTGTAATTCATCGTCTTTTCCTAAGGCATCTACATGGTTTGAGCCTGGAATTCGCCCTGCGGCACACATAAATTGCCTACCCCGGTGGTATTCCCAAAGGTAGATAAGCGTTAGCCATATATTTTGACACTGGGCCCGAACAGATGAAGCCAGGTGTACTAACTTTTGTCGTTAGGAGGGGTATATTCTTAGTTGGTATTATCGCGATAAGATGACAAGAGGGAAATGAAACCCGTCGGCCTATGAGGCCTCTTTAGCGATCTGTGATAACTGTGGTAGTAGGCTTCGATTGAGCCGTAAATCCAGCAATATAAGAGGCCACAGTACAAACTTTGTTTATGAGCCAACCCGTGTCCCTTCTTGGTCCCGTCTAGTTGGGAACCCCTACAGAAAGAGATTCGATCAGGCAGCGAAATCGCTAGCAATCGCGCGAGAACAACCGTTAAAAACTGAGCCACTCTCACGGAGTCCTAGGCTATTATTACAGCACCCACGCTTCTCTCCCTAGCTCTCACTCTTACAAACTCCGCGACGGCATCAGGTTTAATACCATTAGGTAGCGCGGCGAGGGGCC
seq00027   CTCAAAGGGCTAAGTAATACAGGCGAATAGGTGCCAGATCAGATGAGGCAGTATCTGATGATAGCGGTTATGAGGCCATATATGAACACACGGTCGACGATCATGTGGATACCCTTTTGGAAGATGAACAGACGGACTCTGGGGCCTTATCGAGACCATCAAGCAAGCAACTAGATATGTGATATGTGGGCGCGCGTAACCTTTAAAGTTAAATTTCGGGCCTACATTGTTTATTGTTGATGGACAGCTGAAAACTGCAGGAGCTTAAGGACACCGCTGGAGTGTCGGGCTGTCCTTGTCAATTCATCTTTCGAAGCCCCACCCTCGAGCCTCACATGCCAGACACGACAGGGGGATACGCGTCCGGGCCCCGAGGACTGCTAACACAGTCACGTATTATCATCTACCCCACGAATCGACGCTCACAGCCATCCTCTTGTCGCAATCGCGACATGTGGAGAACAAGGGCGTACAAAACTTTACTCACATCCCTCGGATATTGGCTCTGTTACATGCGTGCCCGCTGCGTTAGATACAATCCGGGCTTACGAGCCGGGAAGAGATGATGGGACTACCCAAATCGTCCCAATTAGGGTCTTGTGCGAACTTACATATCGGAGCTTAATTACGGAGCCTTGCTCCGTTAAGATTAGATGAGAGGTAGGATCACGTTCACGATGCCAAGAGCAAAAAAAACCGGCGTTGAGTCACTTGCTCCGCGACTGGAATACGGGTATAGCAACAAGGAGCCGAAGTTCTAATCCTGAACCGTTACGTGCGTCGTGGGTCTCAATCGGCTGGATGAAGGATGCCTCCCGGTTGTGAGAATGGGGCTCCCCACAGTCTCCATCAAATTACTGCATAAGCGCCCGGAGAGTACCCTGTAGTCCATGGTATATCAACAGTGCAGGATCCACTGCCGTTCCAACGGGCTACAGGAGCCATCTCGGGGGGCGCGCGAGAACCTAATCTTTCAAGTGGCGAGGAAGACGAGCTTACGTCCCCGTTAACCACACGACGCAGGCAATCGATGGCGCGGGATTCCAAGTCTCGAGAAGTCAGGCCTCTAAACCCACTCCTGACTCTTCTATGCAAATTTGTACCCGGCCTCTTTCGGGTCGTGCAGCCGTGACATACAGGCAATGGAGATTCCTACCTACTACATTGGCAACACAAACCAACACGCCCCATAACGAGATCTAGCCCATCGTAATCCGAGGCCTACATCTTCATTGTACAGCTCCCCGTTCCCGCAGTGCATACTAGAGCGATCTATGCAGCGGGAACAGTCCAAACGGAGCCGGAAACTGTTTGGGTCAGATTCTGAGTTCCCCTCGCAGCATGTATGACGGCATAGATGGCGTGGGCCTAGATAAGGCGGAGCTAGTAAGTGCGAGCTATACTCACACATGACGCCTTAGCTAGTCCGATATTGCCACAACGGTAGCATATCATAGTAGCCCACACCTTAGGTAAAGGCTCTAACTCATAAGAACTTTACATACCTCATAGACCTGTGGCTTCGGTGCACGTGCGGTCCAGCTGCTTCATCCCCTCGTAGCGTATGACCGCCCTATGATCTCTGCTCGTAGCCAGTGCATCGGTTATCGTTCCGAAAACGATAATCTCCTGAAGGTAAATTGAATTCTCGTTCGTAAAATGATCCTAGGCGTTATTTTTCTGTGAGGATGATCTACTCACATAAGTTCCCTGTAATTCATCGTCTTTTCCTAAGGCATCTACATGGTTTGAGCCTGGAATTCGCCCTGCGGCACACATAAATTGCCTACCCCGGTGGTATTCCCAAAGGTAGATTAGCGTTAGCCATATATTTTGACACTGGGCCCGAACAGATGAAGCCAGGTGTACTAACTTTTGTCGTTAGGAGGGGTATATTCTTAGTTGGTATTATCGCGATAAGATGACAAGAGGGAAATGAAACCCGTCGGCCTATGAGGCCTCTTTAGCGATCTGTGATAACTGTGGTAGTAGGCTTCGATTGAGCCGTAAATCCAGCAATATAAGAGGCCACAGTACAAACTTTGTTTATGAGCCAACCCGTGTCCCTTCTTGGTCCCGTCTAGTTGGGAACCCCTACAGAAAGAGATTCGATCAGGCAGCGAAATCGCTAGCAATCGCGCGAGAACAACCGTTAAAAACTGAGCCACTCTCACGGAGTCCTAGGCTATTATTACAGCACCCACGCTTCTCTCCCTAGCTCTCACTCTTACAAACTCCGCGACGGCATCAGGTTTAATACCATTAGGTAGCGCGGCGAGGGGCC
seq00028   CTCAAAGGGCTAAGTAATACAGGCGAATAGGGGCCAGATCAGATGAGGCAGTATCTGATGATAGCGGTTATGAGGCCATATATGAACACACGGTCGACGATCATGTGGATACCCTTTTGGAAGATGAACAGACGGACTCTGGGGCCTTATCGAGACCATCAAGCAAGCAACTAGATATGTGATATGTGGGCGCGCGTAACCTTTAAAGTTAAATTTCGGGCCTACATTGTTTATTGTTGATGGACAGCTGAATACTGCAGGAGCTTAAGGACACCGCTGGAGTGTCGGGCTGTCCTTGTCAATTCATCTTTCGAAGCCCCACCCTCGAGCCTCACATGCCAGACACGACAGGGGGATACGCGTCCGGGCCCCGAGGACTGCTAACACAGTCACGTATTATCATCTACCCCACGAATCGACGCTCACAGCCATCCTCTTGTCGCAATCGCGACATGTGGAGAACAAGGGCGTACAAAACTTTACTCACATCCCTCGGATATTGGCTCTGTTACATGCGTGCCCGCTGCGTTAGATACAATCCGGGCTTACGAGCCGGGAAGAGATGATGGGACTACCCAAATCGTCCCAATTAGGGTCTTGTGCGAACTTACATATCGGAGCTTAATTACGGAGCCTTGCTCCGTTAAGATTAGATGAGAGGTAGGATCACGTTCACGATGCCAAGAGCAAAAAAAACCGGCGTTGAGTCACTTGCTCCGCGACTGGAATACGGGTATAGCAACAAGGAGCCGAAGTTCTAATCCTGAACCGTTACGTGCGTCGTGGGTCTCAATCGGCTGGATGAAGGATGCCTCCCGGTTGTGAGAATGGGGCTCCCCACAGTCTCCATCAAATTACTGCATAAGCGCCCGGAGAGTACCCTGTAGTCCATGGTATATCAACAGTGCAGGATCCACTGCCGTTCCAACGGGCTACAGGAGCCATCTCGGGGGGCGCGCGAGAACCTAATCTTTCAAGTGGCGAGGAAGACGAGCTTACGTCCCCGTTAACCACACGACGCAGGCAATCGATGGCGCGGGATTCCAAGTCTCGAGAAGTCAGGCCTCTAAACCCACTCCTGACTCTTCTATGCAAATGTGTACCCGGCCTCTTTCGGGTCGTGCAGCCGTGACATACAGGCAATGGAGATTCCTACCTACTACATTGGCAACACAAACCAACACGCCCCATATCGAGATCTAGCCCATCGTAATCCGAGGCCTACATCTTCATTGTACAGCTCCCCGTTCCCGCAGTGCATACTAGAGCGATCTATGCAGCGGGAACAGTCCAAACGGAGCCGGAAACTGTTTGGGTCAGATTCTGAGTTCCCCTCGCAGCATGTATGACGGCATAGATGGCGTGGGCCTAGATAAGGCGGAGCTAGTAAGTGCGAGCTATACTCACACATGACGCCTTAGCTAGTCCGATATTGCCACAACGGTAGCATATCATAGTAGCCCACACCTTAGGTAAAGGCTCTAACTCATAAGAACTTTACATACCTCATAGACCTGTGGCTTCGGTGCACGTGCGGTCCAGCTGCTTCATCCCCTCGTAGCGTATGACCGCCCTATGATCTCTGCTCGTAGCCAGTGCATCGGTTATCGTTCCGAAAACGATAATCTCCTGAAGGTAAATTGAATTCTCGTTCGTAAAATGATCCTAGGCGTTATTTTTCTGTGAGGATGATCTACTCACATAAGTTCCCTGTAATTCATCGTCTTTTCCTAAGGCATCTACATGGTTTGAGCCTGGAATTCGCCCTGCGGCACACATAAATTGCCTACCCCGGTGGTATTCCCAAAGGTAGATTAGCGTTAGCCATATATTTTGACACTGGGCCCGAACAGATGAAGCCAGGTGTACTAACTTTTGTCGTTAGGAGGGGTATATTCTTAGTTGGTATTATCGCGATAAGATGACAAGAGGGAAATGAAACCCGTCGGCCTATGAGGCCTCTTTAGCGATCTGTGATAACTGTGGTAGTAGGCTTCGATTGAGCCGTAAATCCAGCAATATAAGAGGCCACAGTACAAACTTTGTTTATGAGCCAACCCGTGTCCCTTCTTGGTCCCGTCTAGTTGGGAACCCCTACAGAAAGAGATTCGATCAGGCAGCGAAATCGCTAGCAATCGCGCGAGAACAACCGTTAAAAACTGAGCCACTCTCACGGAGTCCTAGGCTATTATTACAGCACCCACGCTTCTCTCCCTAGCTCTCACTCTTACAAACTCCGCGACGGCATCAGGTTTAATACCATTAGGTAGCGCGGCGAGGGGCC
seq00029   CTCAAAGGGCTAAGTAATACAGGCGAATAGGTGCCAGATCAGATGAGGCAGTATCTGATGATAGCGGTTATGAGGCCATATATGAACACACGGTCGACGATCATGTGGATACCCTTTTGGAAGATGAACAGACGGACTCTGGGGCCTTATCGAGACCATCAAGCAAGCAACTAGATATGTGATATGTGGGCGCGCGTAACCTTTAAAGTTAAATTTCGGGCCTACATTGTTTATTGTTGATGGACAGCTGAATACTGCAGGAGCTTAAGGGCACCGCTGGAGTGTCGGGCTGTCCTTGTCAATTCATCTTTCGAAGCCCCACCCTCGAGCCTCACATGCCAGACACGACAGGGGGATACGCGTCCGGGCCCCGAGGACTGCTAACACAGTCACGTATTATCATCTACCCCACGAATCGACGCTCACAGCCATCCTCTTGTCGCAATCGCGACATGTGGAGAACAAGGGCGTACAAAACTTTACTCACATCCCTCGGATATTGGCTCTGTTACATGCGTGCCCGCTGCGTTAGATACAATCCGGGCTTACGAGCCGGGAAGAGATGATGGGACTACCCAAATCGTCCCAATTAGGGTCTTGTGCGAACTTACATATCGGAGCTTAATTACGGAGCCTTGCTCCGTTAAGATTAGATGAGAGGTAGGATCACGTTCACGATGCCAAGAGCAAAAAAAACCGGCGTTGAGTCACTTGCTCCGCGACTGGAATACGGGTATAGCAACAAGGAGCCGAAGTTCTAATCCTGAACCGTTACGTGCGTCGTGGGTCTCAATCGGCTGGATGAAGGATGCCTCCCGGTTGTGAGAATGGGGCTCCCCACAGTCTCCATCAAATTACTGCATAAGCGCCCGGAGAGTACCCTGTAGTCCATGGTATATCAACAGTGCAGGATCCACTGCCGTTCCAACGGGCTACAGGAGCCATCTCGGGGGGCGCGCGAGAACCTAATCTTTCAAGTGGCGAGGAAGACGAGCTTACGTCCCCGTTAACCACACGACGCAGGCAATCGATGGCGCGGGATTCCAAGTCTCGAGAAGTCAGGCCTCTAAACCCACTCCTGACTCTTCTATGCAAATTTGTACCCGGCCTCTTTCGGGTCGTGCAGCCGTGACATACAGGCAATGGAGATTCCTACCTACTACATTGGCAACACAAACCAACACGCCCCATAACGAGATCTAGCCCATCGTAATCCGAGGCCTACATCTTCATTGTACAGCTCCCCGTTCCCGCAGTGCATACTAGAGCGATCTATGCAGCGGGAACAGTCCAAACGGAGCCGGAAACTGTTTGGGTCAGATTCTGAGTTCCCCTCGCAGCATGTATGACGGCATAGATGGCGTGGGCCTAGATAAGGCGGAGCTAGTAAGTGCGAGCTATACTCACACATGACGCCTTAGCTAGTCCGATATTGCCACAACGGTAGCATATCATAGTAGCCCACACCTTAGGTAAAGGCTCTAACTCATAAGAACTTTACATACCTCATAGACCTGTGGCTTCGGTGCACGTGCGGTCCAGCTGCTTCATCCCCTCGTAGCGTATGACCGCCCTATGATCTCTGCTCGTAGCCAGTGCATCGGTTATCGTTCCGAAAACGATAATCTCCTGAAGGTAAATTGAATTCTCGTTCGTAAAATGATCCTAGGCGTTATTTTTCTGTGAGGATGATCTACTCACATAAGTTCCCTGTAATTCATCGTCTTTTCCTAAGGCATCTACATGGTTTGAGCCTGGAATTCGCCCTGCGGCACACATAAATTGCCTACCCCGGTGGTATTCCCAAAGGTAGATTAGCGTTAGCCATATATTTTGACACTGGGCCCGAACAGATGAAGCCAGGTGTACTAACTTTTGTCGTTAGGAGGGGTATATTCTTAGTTGGTATTATCGCGATAAGATGACAAGAGGGAAATGAAACCCGTCGGCCTATGAGGCCTCTTTAGCGATCTGTGATAACTGTGGTAGTAGGCTTCGATTGAGCCGTAAATCCAGCAATATAAGAGGCCACAGTACAAACTTTGTTTATGAGCCAACCCGTGTCCCTTCTTGGTCCCGTCTAGTTGGGAACCCCTACAGAAAGAGATTCGATCAGGCAGCGAAATCGCTAGCAATCGCGCGAGAACAACCGTTAAAAACTGAGCCACTCTCACGGAGTCCTAGGCTATTATTACAGCACCCACGCTTCTCTCCCTAGCTCTCACTCTTACAAACTCCGCGACGGCATCAGGTTTAATACCATTAGGTAGCGCGGCGAGGGGCC
seq00030   CTCAAAGGGCTAAGTAATACAGGCGAATAGGGGCCAGATCAGATGAGGCAGTATCTGATGATAGCGGTTATGAGGCCATATATGAACACACGGTCGACGATCATGTGGATACCCTTTTGGAAGATGAACAGACGGACTCTGGGGCCTTATCGAGACCATCAAGCAAGCAACTAGATATGTGATATGTGGGCGCGCGTAACCTTTAAAGTTAAATTTCGGGCCTACATTGTTTATTGTTGATGGACAGCTGAATACTGCAGGAGCTTAAGGACACCGCTGGAGTGTCGGGCTGTCCTTGTCAATTCATCTTTCGAAGCCCCACCCTCGAGCCTCACATGCCAGACACGACAGGGGGATACGCGTCCGGGCCCCGAGGACTGCTAACACAGTCACGTATTATCATCTACCCCACGAATCGACGCTCACAGCCATCCTCTTGTCGCAATCGCGACATGTGGAGAACAAGGGCGTACAAAACTTTACTCACATCCCTCGGATATTGGCTCTGTTACATGCGTGCCCGCTGCGTTAGATACAATCCGGGCTTACGAGCCGGGAAGAGATGATGGGACTACCCAAATCGTCCCAATTAGGGTCTTGTGCGAACTTACATATCGGAGCTTAATTACGGAGCCTTGCTCCGTTAAGATTAGATGAGAGGTAGGATCACGTTCACGATGCCAAGAGCAAAAAAAACCGGCGTTGAGTCACTTGCTCCGCGACTGGAATACGGGTATAGCAACAAGGAGCCGAAGTTCTAATCCTGAACCGTTACGTGCGTCGTGGGTCTCAATCGGCTGGATGAAGGATGCCTCCCGGTTGTGAGAATGGGGCTCCCCACAGTCTCCATCAAATTACTGCATAAGCGCCCGGAGAGTACCCTGTAGTCCATGGTATATCAACAGTGCAGGATCCACTGCCGTTCCAACGGGCTACAGGAGCCATCTCGGGGGGCGCGCGAGAACCTAATCTTTCAAGTGGCGAGGAAGACGAGCTTACGTCCCCGTTAACCACACGACGCAGGCAATCGATGGCGCGGGATTCCAAGTCTCGAGAAGTCAGGCCTCTAAACCCACTCCTGACTCTTCTATGCAAATGTGTACCCGGCCTCTTTCGGGTCGTGCAGCCGTGACATACAGGCAATGGAGATTCCTACCTACTACATTGGCAACACAAACCAACACGCCCCATATCGAGATCTAGCCCATCGTAATCCGAGGCCTACATCTTCATTGTACAGCTCCCCGTTCCCGCAGTGCATACTAGAGCGATCTATGCAGCGGGAACAGTCCAAACGGAGCCGGAAACTGTTTGGGTCAGATTCTGAGTTCCCCTCGCAGCATGTATGACGGCATAGATGGCGTGGGCCTAGATAAGGCGGAGCTAGTAAGTGCGAGCTATACTCACACATGACGCCTTAGCTAGTCCGATATTGCCACAACGGTAGCATATCATAGTAGCCCACACCTTAGGTAAAGGCTCTAACTCATAAGAACTTTACATACCTCATAGACCTGTGGCTTCGGTGCACGTGCGGTCCAGCTGCTTCATCCCCTCGTAGCGTATGACCGCCCTATGATCTCTGCTCGTAGCCAGTGCATCGGTTATCGTTCCGAAAACGATAATCTCCTGAAGGTAAATTGAATTCTCGTTCGTAAAATGATCCTAGGCGTTATTTTTCTGTGAGGATGATCTACTCACATAAGTTCCCTGTAATTCATCGTCTTTTCCTAAGGCATCTACATGGTTTGAGCCTGGAATTCGCCCTGCGGCACACATAAATTGCCTACCCCGGTGGTATTCCCAAAGGTAGATTAGCGTTAGCCATATATTTTGACACTGGGCCCGAACAGATGAAGCCAGGTGTACTAACTTTTGTCGTTAGGAGGGGTATATTCTTAGTTGGTATTATCGCGATAAGATGACAAGAGGGAAATGAAACCCGTCGGCCTATGAGGCCTCTTTAGCGATCTGTGATAACTGTGGTAGTAGGCTTCGATTGAGCCGTAAATCCAGCAATATAAGAGGCCACAGTACAAACTTTGTTTATGAGCCAACCCGTGTCCCTTCTTGGTCCCGTCTAGTTGGGAACCCCTACAGAAAGAGATTCGATCAGGCAGCGAAATCGCTAGCAATCGCGCGAGAACAACCGTTAAAAACTGAGCCACTCTCACGGAGTCCTAGGCTATTATTACAGCACCCACGCTTCTCTCCCTAGCTCTCTCTCTTACAAACTCCGCGACGGCATCAGGTTTAATACCATTAGGTAGCGCGGCGAGGGGCC
seq00031   CTCAAAGGGCTAAGTAATACAGGCGAATAGGGGCCAGATCAGATGAGGCAGTATCTGATGATAGCGGTTATGAGGCCATATATGAACACACGGTCGACGATCATGTGGATACCCTTTTGGAAGATGAACAGACGGACTCTGGGGCCTTATCGAGACCATCAAGCAAGCAACTAGATATGTGATATGTGGGCGCGCGTAACCTTTAAAGTTAAATTTCGGGCCTACATTGTTTATTGTTGATGGACAGCTGAATACTGCAGGAGCTTAAGGACACCGCTGGAGTGTCGGGCTGTCCTTGTCAATTCATCTTTCGAAGCCCCACCCTCGAGCCTCACATGCCAGACACGACAGGGGGATACGCGTCCGGGCCCCGAGGACTGCTAACACAGTCACGTATTATCATCTACCCCACGAATCGACGCTCACAGCCATCCTCTTGTCGCAATCGCGACATGTGGAGAACAAGGGCGTACAAAACTTTACTCACATCCCTCGGATATTGGCTCTGTTACATGCGTGCCCGCTGCGTTAGATACAATCCGGGCTTACGAGCCGGGAAGAGATGATGGGACTACCCAAATCGTCCCAATTAGGGTCTTGTGCGAACTTACATATCGGAGCTTAATTACGGAGCCTTGCTCCGTTAAGATTAGATGAGAGGTAGGATCACGTTCACGATGCCAAGAGCAAAAAAAACCGGCGTTGAGTCACTTGCTCCGCGACTGGAATACGGGTATAGCAACAAGGAGCCGAAGTTCTAATCCTGAACCGTTACGTGCGTCGTGGGTCTCAATCGGCTGGATGAAGGATGCCTCCCGGTTGTGAGAATGGGGCTCCCCACAGTCTCCATCAAATTACTGCATAAGCGCCCGGAGAGTACCCTGTAGTCCATGGTATATCAACAGTGCAGGATCCACTGCCGTTCCAACGGGCTACAGGAGCCATCTCGGGGGGCGCGCGAGAACCTAATCTTTCAAGTGGCGAGGAAGACGAGCTTACGTCCCCGTTAACCACACGACGCAGGCAATCGATGGCGCGGGATTCCAAGTCTCGAGAAGTCAGGCCTCTAAACCCACTCCTGACTCTTCTATGCAAATGTGTACCCGGCCTCTTTCGGGTCGTGCAGCCGTGACATACAGGCAATGGAGATTCCTACCTACTACATTGGCAACACAAACCAACACGCCCCATATCGAGATCTAGCCCATCGTAATCCGAGGCCTACATCTTCATTGTACAGCTCCCCGTTCCCGCAGTGCATACTAGAGCGATCTATGCAGCGGGAACAGTCCAAACGGAGCCGGAAACTGTTTGGGTCAGATTCTGAGTTCCCCTCGCAGCATGTATGACGGCATAGATGGCGTGGGCCTAGATAAGGCGGAGCTAGTAAGTGCGAGCTATACTCACACATGACGCCTTAGCTAGTCCGATATTGCCACAACGGTAGCATATCATAGTAGCCCACACCTTAGGTAAAGGCTCTAACTCATAAGAACTTTACATACCTCATAGACCTGTGGCTTCGGTGCACGTGCGGTCCAGCTGCTTCATCCCCTCGTAGCGTATGACCGCCCTATGATCTCTGCTCGTAGCCAGTGCATCGGTTATCGTTCCGAAAACGATAATCTCCTGAAGGTAAATTGAATTCTCGTTCGTAAAATGATCCTAGGCGTTATTTTTCTGTGAGGATGATCTACTCACATAAGTTCCCTGTAATTCATCGTCTTTTCCTAAGGCATCTACATGGTTTGAGCCTGGAATTCGCCCTGCGGCACACATAAATTGCCTACCCCGGTGGTATTCCCAAAGGTAGATTAGCGTTAGCCATATATTTTGACACTGGGCCCGAACAGATGAAGCCAGGTGTACTAACTTTTGTCGTTAGGAGGGGTATATTCTTAGTTGGTATTATCGCGATAAGATGACAAGAGGGACATGAAACCCGTCGGCCTATGAGGCCTCTTTAGCGATCTGTGATAACTGTGGTAGTAGGCTTCGATTGAGCCGTAAATCCAGCAATATAAGAGGCCACAGTACAAACTTTGTTTATGAGCCAACCCGTGTCCCTTCTTGGTCCCGTCTAGTTGGGAACCCCTACAGAAAGAGATTCGATCAGGCAGCGAAATCGCTAGCAATCGCGCGAGAACAACCGTTAAAAACTGAGCCACTCTCACGGAGTCCTAGGCTATTATTACAGCACCCACGCTTCTCTCCCTAGCTCTCACTCTTACAAACTCCGCGACGGCATCAGGTTTAATACCATTAGGTAGCGCGGCGAGGGGCC
seq00032   CTCAAAGGGCTAAGTAATACAGGCGAATAGGTGCCAGATCAGATGAGGCAGTATCTGATGATAGCGGTTATGAGGCCATATATGAACACACGGTCGACGATCATGTGGATACCCTTTTGGAAGATGAACAGACGGACTCTGGGGCCTTATCGAGACCATCAAGCAAGCAACTAGATATGTGATATGTGGGCGCGCGTAACCTTTAAAGTTAAATTTCGGGCCTACATTGTTTATTGTTGATGGACAGCTGAATACTGCAGGAGCTTAAGGGCACCGCTGGAGTGTCGGGCTGTCCTTGTCAATTCATCTTTCGAAGCCCCACCCTCGAGCCTCACATGCCAGACACGACAGGGGGATACGCGTCCGGGCCCCGAGGACTGCTAACACAGTCACGTATTATCATCTACCCCACGAATCGACGCTCACAGCCATCCTCTTGTCGCAATCGCGACATGTGGAGAACAAGGGCGTACAAAACTTTACTCACATCCCTCGGATATTGGCTCTGTTACATGCGTGCCCGCTGCGTTAGATACAATCCGGGCTTACGAGCCGGGAAGAGATGATGGGACTACCCAAATCGTCCCAATTAGGGTCTTGTGCGAACTTACATATCGGAGCTTAATTACGGAGCCTTGCTCCGTTAAGATTAGATGAGAGGTAGGATCACGTTCACGATGCCAAGAGCAAAAAAAACCGGCGTTGAGTCACTTGCTCCGCGACTGGAATACGGGTATAGCAACAAGGAGCCGAAGTTCTAATCCTGAACCGTTACGTGCGTCGTGGGTCTCAATCGGCTGGATGAAGGATGCCTCCCGGTTGTGAGAATGGGGCTCCCCACAGTCTCCATCAAATTACTGCATAAGCGCCCGGAGAGTACCCTGTAGTCCATGGTATATCAACAGTGCAGGATCCACTGCCGTTCCAACGGGCTACAGGAGCCATCTCGGGGGGCGCGCGAGAACCTAATCTTTCAAGTGGCGAGGAAGACGAGCTTACGTCCCCGTTAACCACACGACGCAGGCAATCGATGGCGCGGGATTCCAAGTCTCGAGAAGTCAGGCCTCTAAACCCACTCCTGACTCTTCTATGCAAATTTGTACCCGGCCTCTTTCGGGTCGTGCAGCCGTGACATACAGGCAATGGAGATTCCTACCTACTACATTGGCAACACAAACCAACACGCCCCATAACGAGATCTAGCCCATCGTAATCCGAGGCCTACATCTTCATTGTACAGCTCCCCGTTCCCGCAGTGCATACTAGAGCGATCTATGCAGCGGGAACAGTCCAAACGGAGCCGGAAACTGTTTGGGTCAGATTCTGAGTTCCCCTCGCAGCATGTATGACGGCATAGATGGCGTGGGCCTAGATAAGGCGGAGCTAGTAAGTGCGAGCTATACTCACACATGACGCCTTAGCTAGTCCGATATTGCCACAACGGTAGCATATCATAGTAGCCCACACCTTAGGTAAAGGCTCTAACTCATAAGAACTTTACATACCTCATAGACCTGTGGCTTCGGTGCACGTGCGGTCCAGCTGCTTCATCCCCTCGTAGCGTATGACCGCCCTATGATCTCTGCTCGTAGCCAGTGCATCGGTTATCGTTCCGAAAACGATAATCTCCTGAAGGTAAATTGAATTCTCGTTCGTAAAATGATCCTAGGCGTTATTTTTCTGTGAGGATGATCTACTCACATAAGTTCCCTGTAATTCATCGTCTTTTCCTAAGGCATCTACATGGTTTGAGCCTGGAATTCGCCCTGCGGCACACATAAATTGCCTACCCCGGTGGTATTCCCAAAGGTAGATTAGCGTTAGCCATATATTTTGACACTGGGCCCGAACAGATGAAGCCAGGTGTACTAACTTTTGTCGTTAGGAGGGGTATATTCTTAGTTGGTATTATCGCGATAAGATGACAAGAGGGAAATGAAACCCGTCGGCCTATGAGGCCTCTTTAGCGATCTGTGATAACTGTGGTAGTAGGCTTCGATTGAGCCGTAAATCCAGCAATATAAGAGGCCACAGTACAAACTTTGTTTATGAGCCAACCCGTGTCCCTTCTTGGTCCCGTCTAGTTGGGAACCCCTACAGAAAGAGATTCGATCAGGCAGCGAAATCGCTAGCAATCGCGCGAGAACAACCGTTAAAAACTGAGCCACTCTCACGGAGTCCTAGGCTATTATTACAGCACCCACGCTTCTCTCCCTAGCTCTCACTCTTACAAACTCCGCGACGGCATCAGGTTTAATACCATTAGGTAGCGCGGCGAGGGGCC
seq00033   CTCAAAGGGCTAAGTAATACAGGCGAATAGGTGCCAGATCAGATGAGGCAGTATCTGATGATAGCGGTTATGAGGCCATATATGAACACACGGTCGACGATCATGTGGATACCCTTTTGGAAGATGAACAGACGGACGCTGGGGCCTTATCGAGACCATCAAGCAAGCAACTAGATATGTGATATGTGGGCGCGCGTAACCTTTAAAGTTAAATTTCGGGCCTACATTGTTTATTGTTGATGGACAGCTGAATACTGCAGGAGCTTAAGGACACCGCTGGAGTGTCGGGCTGTCCTTGTCAATTCATCTTTCGAAGCCCCACCCTCGAGCCTCACATGCCAGACACGACAGGGGGATACGCGTCCGGGCCCCGAGGACTGCTAACACAGTCACGTATTATCATCTACCCCACGAATCGACGCTCACAGCCATCCTCTTGTCGCAATCGCGACATGTGGAGAACAAGGGCGTACAAAACTTTACTCACATCCCTCGGATATTGGCTCTGTTACATGCGTGCCCGCTGCGTTAGATACAATCCGGGCTTACGAGCCGGGAAGAGATGATGGGACTACCCAAATCGTCCCAATTAGGGTCTTGTGCGAACTTACATATCGGAGCTTAATTACGGAGCCTTGCTCCGTTAAGATTAGATGAGAGGTAGGATCACGTTCACGATGCCAAGAGCAAAAAAAACCGGCGTTGAGTCACTTGCTCCGCGACTGGAATACGGGTATAGCAACAAGGAGCCGAAGTTCTAATCCTGAACCGTTACGTGCGTCGTGGGTCTCAATCGGCTGGATGAAGGATGCCTCCCGGTTGTGAGAATGGGGCTCCCCACAGTCTCCATCAAATTACTGCATAAGCGCCCGGAGAGTACCCTGTAGTCCATGGTATATCAACAGTGCAGGATCCACTGCCGTTCCAACGGGCTACAGGAGCCATCTCGGGGGGCGCGCGAGAACCTAATCTTTCAAGTGGCGAGGAAGACGAGCTTACGTCCCCGTTAACCACACGACGCAGGCAATCGATGGCGCGGGATTCCAAGTCTCGAGAAGTCAGGCCTCTAAACCCACTCCTGACTCTTCTATGCAAATTTGTACCCGGCCTCTTTCGGGTCGTGCAGCCGTGACATACAGGCAATGGAGATTCCTACCTACTACATTGGCAACACAAACCAACACGCCCCATAACGAGATCTAGCCCATCGTAATCCGAGGCCTACATCTTCATTGTACAGCTCCCCGTTCCCGCAGTGCATACTAGAGCGATCTATGCAGCGGGAACAGTCCAAACGGAGCCGGAAACTGTTTGGGTCAGATTCTGAGTTCCCCTCGCAGCATGTATGACGGCATAGATGGCGTGGGCCTAGATAAGGCGGAGCTAGTAAGTGCGAGCTATACTCACACATGACGCCTTAGCTAGTCCGATATTGCCACAACGGTAGCATATCATAGTAGCCCACACCTTAGGTAAAGGCTCTAACTCATAAGAACTTTACATACCTCATAGACCTGTGGCTTCGGTGCACGTGCGGTCCAGCTGCTTCATCCCCTCGTAGCGTATGACCGCCCTATGATCTCTGCTCGTAGCCAGTGCATCGGTTATCGTTCCGAAAACGATAATCTCCTGAAGGTAAATTGAATTCTCGTTCGTAAAATGATCCTAGGCGTTATTTTTCTGTGAGGATGATCTACTCACATAAGTTCCCTGTAATTCATCGTCTTTTCCTAAGGCATCTACATGGTTTGAGCCTGGAATTCGCCCTGCGGCACACATAAATTGCCTACCCCGGTGGTATTCCCAAAGGTAGATTAGCGTTAGCCATATATTTTGACACTGGGCCCGAACAGATGAAGCCAGGTGTACTAACTTTTGTCGTTAGGAGGGGTATATTCTTAGTTGGTATTATCGCGATAAGATGACAAGAGGGAAATGAAACCCGTCGGCCTATGAGGCCTCTTTAGCGATCTGTGATAACTGTGGTAGTAGGCTTCGATTGAGCCGTAAATCCAGCAATATAAGAGGCCACAGTACAAACTTTGTTTATGAGCCAACCCGTGTCCCTTCTTGGTCCCGTCTAGTTGGGAACCCCTACAGAAAGAGATTCGATCAGGCAGCGAAATCGCTAGCAATCGCGCGAGAACAACCGTTAAAAACTGAGCCACTCTCACGGAGTCCTAGGCTATTATTACAGCACCCACGCTTCTCTCCCTAGCTCTCACTCTTACAAACTCCGCGACGGCATCAGGTTTAATACCATTAGGTAGCGCGGCGAGGGGCC
