# Supplementary material for: How Good Are Indirect Tests at Detecting Recombination in Human mtDNA?
Source: G3 (Bethesda). 2013 Jul 1;3(7):1095–104. doi: 10.1534/g3.113.006510 (PMC3704238; doi:10.1534/g3.113.006510)
Supplement: Supporting Information [file supp_g3.113.006510_FileS2.gz › SequenceData/mtDNA_ratehet&popgrowth/0/3rdbase/Infiles/0_60-new.txt]

33 2284
seq00001   AGCCTCCATCGCGATGCCGTTTGTGCTAGATCCGTCGACAATGTACCGAGAAGGCGTGAAAGGCATTGAGTTCAAAAGAAGCTGCAGTCATTATGGGGGTGAAGCCTGTTTTCCCTACGGGAACCATTTAACAAATGCTACAAGATAATTTTGTATGAGGGGGGACATCCAGAGACGAGATACGTCCGTTGATGACCCGCCTTCCACTTTAACAAACGTAACTGCGTTCTCTCTCTAACACACCCCCCCTGTTGCAGCTAAAGGGGGATACAGCCGGTCAGTTACGACCCTAGGTCGTCAGCAAATAAACCTCTCAAACGTGCAAATAACCCTCCCGGTACCGCCATTTACATCCGATATTGGAAAGTAATCGGTTGTTAGGGACTTATTCGCGTAGGTCTTATGATGCTTAGTTCGTCCCCTGACAGCATTACCACTACGGAGACTATAAGTACCACAGGGATTGGTGTGACGTTCGAGATGTGAACCCCAAGCTCATTGACGACTCTTTGTCTTCCGTTTAGTCCAATAACTGCGGGTCGCCTAAAACAAAATCACCGGGTAGACTAAAGACTCCCTCCTGCGCCGGGCGTAGGACGACACAGAAGGACTCAGGACCTCAAGGCTAATCCTAATTAAGACGGACATCACGAAGTATTATGGGGATGCAGGTGGGATGATAACGTAGCCTCACCAAAGTAGCCCCCCAATGAAGAAACCTACCGACCTGCTAGAAGTTGTGAGATGGGGCCGTGTACACAACATAGGCCCACGTCGTGACAGTTCGAGTATCACGGAGCCGTGCTGATAATGAAACATTTTAAGGGACTCCTGCATGTAGCTGACTCCATACAGGCAGGCTTAGTATCCGGTGGTCATTGAAAGGTAACTAGATTGTGCTCTGAATATACGTGGATGGAGGCTATCCCTTTTAGTGGACAGGGCAACCGTACTGAGGGCTCCGATTGCTGAGGGCGCCACTGAGGTGGGGCCTCGCGAAATGGTCGCTTTAGGTGAGGGACTGAGTAAAGCCCACTATCTTGCGTATACCTCCCTGGACATGGTTGGCACACAGATATGGTACACCGTAATAGGCGCTGCTCACGGTGGGCGATGCATATAAATCTTTTTGTACTCACTTATACTCGCGCCGGCTCTAGTGTCGCGGCGGTAACAAGGCGTATGCAGGCTACGGAGACACTTCATCCTGTTGCCTGCTTCCCAACACGTTAAGTAGAGACACGAACGGACATGAGGTATGAGTTCCAATATTCTATAACGCTACTGAAGAGTGCTGTAGTGGGATCGAAGGTACGCCCCTGGATGTTAATTTGGTCCCGTAAAAATCGCAACACCCACCGATGGAAAAGGAGACACGCCATCACTAACAATGTACCGCTGCTCCTTAGAATCTTTAAAGGAGGGGGAACTACCATGCCGCTATTCCATGATACAACAGTATGATCGGAAGGTCCGTATCAGACAAGCCGATACGCGTATCCCTCCGGTATGCCGTCTATTCAGCTACATTGTATTACAGAGTGGTACGATCTCAACTTGGATTACCTAACAAGTACGGTTGACATGTCTCTCTATCTGAGTAAGGCGTACTAGACGTGATCTACTGAGCACTGTTCAACATACAAGACTTGTCGGATGAGTCGAGAATCTTTCGCTACAAAAATGAGGCAGACCCTGTGCAAGGAAGTAGCTCCAAGTGAGACATAAATTTGCTCTTGCTCGATACCACCGCGGTGGGGTTTTTTTCGGAAGCTACGGCAGGAAAACGGATAATGTTTTTATAAGGGGATAACGTGATACCGGCAATACCTACGGATTCTGTTGTGCGTAATATATGTCTAATTGGCGGCATGTATTCGGGACTCTCCCTCCGCCGCTTGTTTGGCAGGGATGTTGGCGAAGAGGGATCCGAACCCGGCTGAGTGTCGGAACTAGTCGTGATTACCGTGAACGGTTGTCACCGAATATCGTGTAGAATTTAGGCTCATTCAAGGACTCAAATTGAACCCCGTAACAAACCGGAATACAGCATCGCGCGCGGTCGGCACAAGAAATCACCACGCAAATCATGGACCTTGCGGTCTGTGAGTTCTTCGACTGTAAAGGATTATCTCCAGTACTATCTTAGTGTCACACTACATAAGGGCGTTAGTACCTTTATAGAAAGCGCTCCGTCGCGTCTTTCTATTCCCTGTACTGGAAGACTCACCTATGCAGTGCTCAACAGACCGGAAGGGCCTCCCCCGTTGTCCCGCTTCATGCG
seq00002   AGCCTCCATCGCGATGCCGTTTGTGCTAGATCCGTCGACAATGTACCGAGAAGGCGTGAAAGGCATTGAGTTCAAAAGAAGCTGCAGTCATTATGGGGGTGAAGCCTGTTTTCCCTACGGGAACCATTTAACAAATGCTACAAGATAATTTTGTATGAGGGAGGACATCCAGAGACGAGATACGTCCGTTGATGACCCGCCTTCCACTTTAACAAACGTAACTGCGTTCTCTCTCTAACACACCCCCCCTGTTGCAGCTAAAGGGGGATACAGCCGGTCAGTTACGACCCTAGGTCGTCAGCAAATAAACCTCTCAAACGTGCAAATAACCCTCCCGGTACCGCCATTTACATCCGATATTGGAAAGTAATCGGTTGTTAGGGACTTATTCGCGTAGGTCTTATGATGCTTAGTTCGTCCCCTGACAGCATTACCACTACGGAGACTATAAGTACCACAGGGATTGGTGTGACGTTCGAGATGTGAACCCCAAGCTCATTGACGACTCTTTGTCTTCCGTTTAGTCCAATAACTGCGGGTCGCCTAAAACAAAATCACCGGGTAGACTAAAGACTCCCTCCTGCGCCGGGCGAAGGACGACACAGAAGGACTCAGGACCTCAAGGCTAATCCTAATTAAGACGGACATCACGAAGTATTATGGGGATGCAGGTGGGATGATAACGTAGCCTCACCAAAGTAGCCCCCCAATGAAGAAACCTATCGACCTGCTAGAAGTTGTGAGATGGGGCCGTGTACACAACATAGGCCCACGTCGTGACAGTTCGAGTATCACGGAGCCGTGCTGATAATGAAACATTTTAAGGGACTCCTGCATGTAGCTGACTCCATACAGGCAGGCTTAGTATCCGGTGGTCATTGAAAGGTAACTAGATTGTGCTCTGAATATACGTGGATGGAGGCTATCCCTTTTAGTGGACAGGGCAACCGTACTGAGGGCTCCGATTGCTGAGGGCGCCACTGAGGTGGGGCCTCGCGAAATGGTCGCTTTAGGTGAGGGACTGAGTAAAGCCCACTATCTTGCGTATACCTCCCTGGACATGGTTGGCACACAGATATGGTACACCGTAATAGGCGCTGCTCACGGTGGGCGATGCATATAAATCTTTTTGTACTCACTTATACTCGCGCCGGCTCTAGTGTCGCGGCGGTAACAAGGCGTATGCAGGCTACGGAGACACTTCATCCTGTTGCCTGCTTCCCAACACGTTAAGTAGAGACACGAACGGACATGAGGTATGAGTTGCAATATTCTATAACGCTACTGAAGAGTGCTGTAGTGGGATCGAAGGTACGCCCCTGGATGTTAATTTGGTCCCGTAAAAATCGCAACACCCACCGATGGAAAAGGAGACACGCCATCACTAACAATGTACCGCTGCTCCTTAGAATCTTTAAAGGAGGGGGAACTACCATGCCGCTATTCCATGATACAACAGTATGATCGGAAGGTCCGTATCAGACAAGCCGATACGCGTATCCCTCCGGTATGCCGTCTATTCAGCTACATTGTATTACAGAGTGGTACGATCTCAACTTGGATTACCTAACAAGTACGGTTGACATGTCTCTCTATCTGAGTAAGGCGTACTAGACGTGATCTACTGAGCACTGTTCAACATACAAGACTTGTCGGATGAGTCGAGAATCTTTCGCTACAAAAATGAGGCAGACCCTGTGCAAGGAAGTAGCTCCAAGTGAGACATAAATTTGCTCTTGCTCGATACCACCGCGGTGGGGTTTTTTTCGGAAGCTACGGCAGGAAAACGGATAATGTTTTTATAAGGGGATAACGTGATACCGGCAATACCTACGGATTCTGTTGTGCGTAATATATGTCTAATTGGCGGCATGTATTCGGGACTCTCCCTCCGCCGCTTGTTTGGCAGGGATGTTGGCGAAGAGGGATCCGAACCCGGCTGAGTGTCGGAACTAGTCGTGATTACCGTGAACGGTTGTCACCGAATATCGTGTAGAATTTAGGCTCATTCAAGGACTCAAATTGAACCCCGTAACAAACCGGAATACAGCATCGCGCGCGGTCGGCACAAGAAATCACCACGCAAATCATGGACCTTGCGGTCTGTGAGTTCTTCGACTGTAAAGGATTATCTCCAGTACTATCTTAGTGTCACACTACATAAGGGCGTTAGTACCTTTATAGAAAGCGCTCCGTCGCGTCTTTCTATTCCCTGTACTGGAAGACTCACCTATGCAGTGCTCAACAGACCGGAAGGGCCTCCCCCGTTGTCCCGCTTCATGCG
seq00003   AGCCTCCATCGCGATGCCGTTTGTGCTAGATCCGTCGACAATGTACCGAGAAGGCGTGAAAGGCATTGAGTTCAAAAGAAGCTGCAGTCATTATGGGGGTGAAGCCTGTTTTCCCTACGGGAACCATTTAACAAATGCTACAAGATAATTTTGTATGAGGGAGGACATCCAGAGACGAGATACGTCCGTTGATGACCCGCCTTCCACTTTAACAAACGTAACTGCGTTCTCTCTCTAACACACCCCCCCTGTTGCAGCTAAAGGGGGATACAGCCGGTCAGTTACGACCCTAGGTCGTCAGCAAATAAACCTCTCAAACGTGCAAATAACCCTCCCGGTACCGCCATTTACATCCGATATTGGAAAGTAATCGGTTGTTAGGGACTTATTCGCGTAGGTCTTATGATGCTTAGTTCGTCCCCTGACAGCATTACCACTACGGAGACTATAAGTACCACAGGGATTGGTGTGACGTTCGAGATGTGAACCCCAAGCTCATTGACGACTCTTTGTCTTCCGTTTAGTCCAATAACTGCGGGTCGCCTAAAACAAAATCACCGGGTAGACTAAAGACTCCCTCCTGCGCCGGGCGAAGGACGACACAGAAGGACTCAGGACCTCAAGGCTAATCCTAATTAAGACGGACATCACGAAGTATTATGGGGATGCAGGTGGGATGATAACGTAGCCTCACCAAAGTAGCCCCCCAATGAAGAAACCTACCGACCTGCTAGAAGTTGTGAGATGGGGCCGTGTACACAACATAGGCCCACGTCGTGACAGTTCGAGTATCACGGAGCCGTGCTGATAATGAAACATTTTAAGGGACTCCTGCATGTAGCTGACTCCATACAGGCAGGCTTAGTATCCGGTGGTCATTGAAAGGTAACTAGATTGTGCTCTGAATATACGTGGATGGAGGCTATCCCTTTTAGTGGACAGGGCAACCGTACTGAGGGCTCCGATTGCTGAGGGCGCCACTGAGGTGGGGCCTCGCGAAATGGTCGCTTTAGGTGAGGGACTGAGTAAAGCCCACTATCTTGCGTATACCTCCCTGGACATGGTTGGCACACAGATATGGTACACCGTAATAGGCGCTGCTCACGGTGGGCGATGCATATAAATCTTTTTGTACTCACTTATACTCGCGCCGGCTCTAGTGTCGCGGCGGTAACAAGGCGTATGCAGGCTACGGAGACACTTCATCCTGTTGCCTGCTTCCCAACACGTTAAGTAGAGACACGAACGGACATGAGGTATGAGTTGCAATATTCTATAACGCTACTGAAGAGTGCTGTAGTGGGATCGAAGGTACGCCCCTGGATGTTAATTTGGTCCCGTAAAAATCGCAACACCCACCGATGGAAAAGGAGACACGCCATCACTAACAATGTACCGCTGCTCCTTAGAATCTTTAAAGGAGGGGGAACTACCATGCCGCTATTCCATGATACAACAGTATGATCGGAAGGTCCGTATCAGACAAGCCGATACGCGTATCCCTCCGGTATGCCGTCTATTCAGCTACATTGTATTACAGAGTGGTACGATCTCAACTTGGATTACCTAACAAGTACGGTTGACATGTCTCTCTATCTGAGTAAGGCGTACTAGACGTGATCTACTGAGCACTGTTCAACATACAAGACTTGTCGGATGAGTCGAGAATCTTTCGCTACAAAAATGAGGCAGACCCTGTGCAAGGAAGTAGCTCCAAGTGAGACATAAATTTGCTCTTGCTCGATACCACCGCGGTGGGGTTTTTTTCGGAAGCTACGGCAGGAAAACGGATAATGTTTTTATAAGGGGATAACGTGATACCGGCAATACCTACGGATTCTGTTGTGCGTAATATATGTCTAATTGGCGGCATGTATTCGGGACTCTCCCTCCGCCGCTTGTTTGGCAGGGATGTTGGCGAAGAGGGATCCGAACCCGGATGAGTGTCGGAACTAGTCGTGAGTACCGTGAACGGTTGTCACCGAATATCGTGTAGAATTTAGGCTCATTCAAGGACTCAAATTGAACCCCGTAACAAACCGGAATACAGCATCGCGCGCGGTCGGCACAAGAAATCACCACGCAAATCATGGACCTTGCGGTCTGTGAGTTCTTCGACTGTAAAGGATTATCTCCAGTACTATCTTAGTGTCACACTACATAAGGGCGTTAGTACCTTTATAGAAAGCGCTCCGTCGCGTCTTTCTATTCCCTGTACTGGAAGACTCACCTATGCAGTGCTCAACAGACCGGAAGGGCCTCCCCCGTTGTCCCGCTTCATGCG
seq00004   AGCCTCCATCGCGATGCCGTTTGTGCTAGATCCGTCGACAATGTACCGAGAAGGCGTGAAAGGCATTGAGTTCAAAAGAAGCTGCAGTCATTATGGGGGTGAAGCCTGTTTTCCCTACGGGAACCATTTAACAAATGCTACAAGATAATTTTGTATGAGGGAGGACATCCAGAGACGAGATACGTCCGTTGATGACCCGCCTTCCACTTTAACAAACGTAACTGCGTTCTCTCTCTAACACACCCCCCCTGTTGCAGCTAAAGGGGGATACAGCCGGTCAGTTACGACCCTAGGTCGTCAGCAAATAAACCTCTCAAACGTGCAAATAACCCTCCCGGTACCGCCATTTACATCCGATATTGGAAAGTAATCGGTTGTTAGGGACTTATTCGCGTAGGTCTTATGATGCTTAGTTCGTCCCCTGACAGCATTACCACTACGGAGACTATAAGTACCACAGGGATTGGTGTGACGTTCGAGATGTGAACCCCAAGCTCATTGACGACTCTTTGTCTTCCGTTTAGTCCAATAACTGCGGGTCGCCTAAAACAAAATCACCGGGTAGACTAAAGACTCCCTCCTGCGCCGGGCGAAGGACGACACAGAAGGACTCAGGACCTCAAGGCTAATCCTAATTAAGACGGACATCACGAAGTATTATGGGGATGCAGGTGGGATGATAACGTAGCCTCACCAAAGTAGCCCCCCAATGAAGAAACCTACCGACCTGCTAGAAGTTGTGAGATGGGGCCGTGTACACAACATAGGCCCACGTCGTGACAGTTCGAGTATCACGGAGCCGTGCTGATAATGAAACATTTTAAGGGACTCCTGCATGTAGCTGACTCCATACAGGCAGGCTTAGTATCCGGTGGTCATTGAAAGGTAACTAGATTGTGCTCTGAATATACGTGGATGGAGGCTATCCCTTTTAGTGGACAGGGCAACCGTACTGAGGGCTCCGATTGCTGAGGGCGCCACTGAGGTGGGGCCTCGCGAAATGGTCGCTTTAGGTGAGGGACTGAGTAAAGCCCACTATCTTGCGTATACCTCCCTGGACATGGTTGGCACACAGATATGGTACACCGTAATAGGCGCTGCTCACGGTGGGCGATGCATATAAATCTTTTTGTACTCACTTATACTCGCGCCGGCTCTAGTGTCGCGGCGGTAACAAGGCGTATGCAGGCTACGGAGACACTTCATCCTGTTGCCTGCTTCCCAACACGTTAAGTAGAGACACGAACGGACATGAGGTATGAGTTGCAATATTCTATAACGCTACTGAAGAGTGCTGTAGTGGGATCGAAGGTACGCCCCTGGATGTTAATTTGGTCCCGTAAAAATCGCAACACCCACCGATGGAAAAGGAGACACGCCATCACTAACAATGTACCGCTGCTCCTTAGAATCTTTAAAGGAGGGGGAACTACCATGCCGCTATTCCATGATACAACAGTATGATCGGAAGGTCCGTATCAGACAAGCCGATACGCGTATCCCTCCGGTATGCCGTCTATTCAGCTACATTGTATTACAGAGTGGTACGATCTCAACTTGGATTACCTAACAAGTACGGTTGACATGTCTCTCTATCTGAGTAAGGCGTACTAGACGTGATCTACTGAGCACTGTTCAACATACAAGACTTGTCGGATGAGTCGAGAATCTTTCGCTACAAAAATGAGGCAGACCCTGTGCAAGGAAGTAGCTCCAAGTGAGACATAAATTTGCTCTTGCTCGATACCACCGCGGTGGGGTTTTTTTCGGAAGCTACGGCAGGAAAACGGATAATGTTTTTATAAGGGGATAACGTGATACCGGCAATACCTACGGATTCTGTTGTGCGTAATATATGTCTAATTGGCGGCATGTATTCGGGACTCTCCCTCCGCCGCTTGTTTGGCAGGGATGTTGGCGAAGAGGGATCCGAACCCGGATGAGTGTCGGAACTAGTCGTGATTACCGTGAACGGTTGTCACCGAATATCGTGTAGAATTTAGGCTCATTCAAGGACTCAAATTGAACCCCGTAACAAACCGGAATACAGCATCGCGCGCGGTCGGCACAAGAAATCACCACGCAAATCATGGACCTTGCGGTCTGTGAGTTCTTCGACTGTAAAGGATTATCTCCAGTACTATCTTAGTGTCACACTACATAAGGGCGTTAGTACCTTTATAGAAAGCGCTCCGTCGCGTCTTTCTATTCCCTGTACTGGAAGACTCACCTATGCAGTGCTCAACAGACCGGAAGGGCCTCCCCCGTTGTCCCGCTTCATGCG
seq00005   AGCCTCCATCGCGATGCCGTTTGTGCTAGATCCGTCGACAATGTACCGAGAAGGCGTGAAAGGCATTGAGTTCAAAAGAAGCTGCAGTCATTATGGGGGTGAAGCCTGTTTTCCCTACGGGAACCATTTAACAAATGCTACAAGATAATTTTGTATGAGGGAGGACATCCAGAGACGAGATACGTCCGTTGATGACCCGCCTTCCACTTTAACAAACGTAACTGCGTTCTCTCTCTAACACACCCCCCCTGTTGCAGCTAAAGGGGGATACAGCCGGTCAGTTACGACCCTAGGTCGTCAGCAAATAAACCTCTCAAACGTGCAAATAACCCTCCCGGTACCGCCATTTACATCCGATATTGGAAAGTAATCGGTTGTTAGGGACTTATTCGCGTAGGTCTTATGATGCTTAGTTCGTCCCCTGACAGCATTACCACTACGGAGACTATAAGTACCACAGGGATTGGTGTGACGTTCGAGATGTGAACCCCAAGCTCATTGACGACTCTTTGTCTTCCGTTTAGTCCAATAACTGCGGGTCGCCTAAAACAAAATCACCGGGTAGACTAAAGACTCCCTCCTGCGCCGGGCGTAGGACGACACAGAAGGACTCAGGACCTCAAGGCTAATCCTAATTAAGACGGACATCACGAAGTATTATGGGGATGCAGGTGGGATGATAACGTAGCCTCACCAAAGTAGCCCCCCAATGAAGAAACCTACCGACCTGCTAGAAGTTGTGAGATGGGGCCGTGTACACAACATAGGCCCACGTCGTGACAGTTCGAGTATCACGGAGCCGTGCTGATAATGAAACATTTTAAGGGACTCCTGCATGTAGCTGACTCCATACAGGCAGGCTTAGTATCCGGTGGTCATTGAAAGGTAACTAGATTGTGCTCTGAATATACGTGGATGGAGGCTATCCCTTTTAGTGGACAGGGCAACCGTACTGAGGGCTCCGATTGCTGAGGGCGCCACTGAGGTGGGGCCTCGCGAAATGGTCGCTTTAGGTGAGGGACTGAGTAAAGCCCACTATCTTGCGTATACCTCCCTGGACATGGTTGGCACACAGATATGGTACACCGTAATAGGCGCTGCTCACGGTGGGCGATGCATATAAATCTTTTTGTACTCACTTATACTCGCGCCGGCTCTAGTGTCGCGGCGGTAACAAGGCGTATGCAGGCTACGGAGACACTTCATCCTGTTGCCTGCTTCCCAACACGTTAAGTAGAGACACGAACGGACATGAGGTATGAGTTGCAATATTCTATAACGCTACTGAAGAGTGCTGTAGTGGGATCGAAGGTACGCCCCTGGATGTTAATTTGGTCCCGTAAAAATCGCAACACCCACCGATGGAAAAGGAGACACGCCATCACTAACAATGTACCGCTGCTCCTTAGAATCTTTAAAGGAGGGGGAACTACCATGCCGCTATTCCATGATACAACAGTATGATCGGAAGGTCCGTATCAGACAAGCCGATACGCGTATCCCTCCGGTATGCCGTCTATTCAGCTACATTGTATTACAGAGTGGTACGATCTCAACTTGGATTACCTAACAAGTACGGTTGACATGTCTCTCTATCTGAGTAAGGCGTACTAGACGTGATCTACTGAGCACTGTTCAACATACAAGACTTGTCGGATGAGTCGAGAATCTTTCGCTACAAAAATGAGGCAGACCCTGTGCAAGGAAGTAGCTCCAAGTGAGACATAAATTTGCTCTTGCTCGATACCACCGCGGTGGGGTTTTTTTCGGAAGCTACGGCAGGAAAACGGATAATGTTTTTATAAGGGGATAACGTGATACCGGCAATACCTACGGATTCTGTTGTGCGTAATATATGTCTAATTGGCGGCATGTATTCGGGACTCTCCCTCCGCCGCTTGTTTGGCAGGGATGTTGGCGAAGAGGGATCCGAACCCGGCTGAGTGTCGGAACTAGTCGTGATTACCGTGAACGGTTGTCACCGAATATCGTGTAGAATTTAGGCTCATTCAAGGACTCAAATTGAACCCCGTAACAAACCGGAATACAGCATCGCGCGCGGTCGGCACAAGAAATCACCACGCAAATCATGGACCTTGCGGTCTGTGAGTTCTTCGACTGTAAAGGATTATCTCCAGTACTATCTTAGTGTCACACTACATAAGGGCGTTAGTACCTTTATAGAAAGCGCTCCGTCGCGTCTTTCTATTCCCTGTACTGGAAGACTCACCTATGCAGTGCTCAACAGACCGGAAGGGCCTCCCCCGTTGTCCCGCTTCATGCG
seq00006   AGCCTCCATCGCGATGCCGTTTGTGCTAGATCCGTCGACAATGTACCGAGAAGGCGTGAAAGGCATTGAGTTCAAAAGAAGCTGCAGTCATTATGGGGGTGAAGCCTGTTTTCCCTACGGGAACCATTTAACAAATGCTACAAGATAATTTTGTATGAGGGAGGACATCCAGAGACGAGATACGTCCGTTGATGACCCGCCTTCCACTTTAACAAACGTAACTGCGTTCTCTCTCTAACACACCCCCCCTGTTGCAGCTAAAGGGGGATACAGCCGGTCAGTTACGACCCTAGGTCGTCAGCAAATAAACCTCTCAAACGTGCAAATAACCCTCCCGGTACCGCCATTTACATCCGATATTGGAAAGTAATCGGTTGTTAGGGACTTATTCGCGTAGGTCTTATGATGCTTAGTTCGTCCCCTGACAGCATTACCACTACGGAGACTATAAGTACCACAGGGATTGGTGTGACGTTCGAGATGTGAACCCCAAGCTCATTGACGACTCTTTGTCTTCCGTTTAGTCCAATAACTGCGGGTCGCCTAAAACAAAATCACCGGGTAGACTAAAGACTCCCTCCTGCGCCGGGCGAAGGACGACACAGAAGGACTCAGGACCTCAAGGCTAATCCTAATTAAGACGGACATCACGAAGTATTATGGGGATGCAGGTGGGATGATAACGTAGCCTCACCAAAGTAGCCCCCCAATGAAGAAACCTACCGACCTGCTAGAAGTTGTGAGATGGGGCCGTGTACACAACATAGGCCCACGTCGTGACAGTTCGAGTATCACGGAGCCGTGCTGATAATGAAACATTTTAAGGGACTCCTGCATGTAGCTGACTCCATACAGGCAGGCTTAGTATCCGGTGGTCATTGAAAGGTAACTAGATTGTGCTCTGAATATACGTGGATGGAGGCTATCCCTTTTAGTGGACAGGGCAACCGTACTGAGGGCTCCGATTGCTGAGGGCGCCACTGAGGTGGGGCCTCGCGAAATGGTCGCTTTAGGTGAGGGACTGAGTAAAGCCCACTATCTTGCGTATACCTCCCTGGACATGGTTGGCACACAGATATGGTACACCGTAATAGGCGCTGCTCACGGTGGGCGATGCATATAAATCTTTTTGTACTCACTTATACTCGCGCCGGCTCTAGTGTCGCGGCGGTAACAAGGCGTATGCAGGCTACGGAGACACTTCATCCTGTTGCCTGCTTCCCAACACGTTAAGTAGAGACACGAACGGACATGAGGTATGAGTTGCAATATTCTATAACGCTACTGAAGAGTGCTGTAGTGGGATCGAAGGTACGCCCCTGGATGTTAATTTGGTCCCGTAAAAATCGCAACACCCACCGATGGAAAAGGAGACACGCCATCACTAACAATGTACCGCTGCTCCTTAGAATCTTTAAAGGAGGGGGAACTACCATGCCGCTATTCCATGATACAACAGTATGATCGGAAGGTCCGTATCAGACAAGCCGATACGCGTATCCCTCCGGTATGCCGTCTATTCAGCTACATTGTATTACAGAGTGGTACGATCTCAACTTGGATTACCTAACAAGTACGGTTGACATGTCTCTCTATCTGAGTAAGGCGTACTAGACGTGATCTACTGAGCACTGTTCAACATACAAGACTTGTCGGATGAGTCGAGAATCTTTCGCTACAAAAATGAGGCAGACCCTGTGCAAGGAAGTAGCTCCAAGTGAGACATAAATTTGCTCTTGCTCGATACCACCGCGGTGGGGTTTTTTTCGGAAGCTACGGCAGGAAAACGGATAATGTTTTTATAAGGGGATAACGTGATACCGGCAATACCTACGGATTCTGTTGTGCGTAATATATGTCTAATTGGCGGCATGTATTCGGGACTCTCCCTCCGCCGCTTGTTTGGCAGGGATGTTGGCGAAGAGGGATCCGAACCCGGCTGAGTGTCGGAACTAGTCGTGATTACCGTGAACGGTTGTCACCGAATATCGTGTAGAATTTAGGCTCATTCAAGGACTCAAATTGAACCCCGTAACAAACCGGAATACAGCATCGCGCGCGGTCGGCACAAGAAATCACCACGCAAATCATGGACCTTGCGGTCTGTGAGTTCTTCGACTGTAAAGGATTATCTCCAGTACTATCTTAGTGTCACACTACATAAGGGCGTTAGTACCTTTATAGAAAGCGCTCCGTCGCGTCTTTCTATTCCCTGTACTGGAAGACTCACCTATGCAGTGCTCAACAGACCGGAAGGGCCTCCCCCGTTGTCCCGCTTCATGCG
seq00007   AGCCTCCATCGCGATGCCGTTTGTGCTAGATCCGTCGACAATGTACCGAGAAGGCGTGAAAGGCATTGAGTTCAAAAGAAGCTGCAGTCATTATGGGGGTGAAGCCTGTTTTCCCTACGGGAACCATTTAACAAATGCTACAAGATAATTTTGTATGAGGGAGGACATCCAGAGACGAGATACGTCCGTTGATGACCCGCCTTCCACTTTAACAAACGTAACTGCGTTCTCTCTCTAACACACCCCCCCTGTTGCAGCTAAAGGGGGATACAGCCGGTCAGTTACGACCCTAGGTCGTCAGCAAATAAACCTCTCAAACGTGCAAATAACCCTCCCGGTACCGCCATTTACATCCGATATTGGAAAGTAATCGGTTGTTAGGGACTTATTCGCGTAGGTCTTATGATGCTTAGTTCGTCCCCTGACAGCATTACCACTACGGAGACTATAAGTACCACAGGGATTGGTGTGACGTTCGAGATGTGAACCCCAAGCTCATTGACGACTCTTTGTCTTCCGTTTAGTCCAATAACTGCGGGTCGCCTAAAACAAAATCACCGGGTAGACTAAAGACTCCCTCCTGCGCCGGGCGAAGGACGACACAGAAGGACTCAGGACCTCAAGGCTAATCCTAATTAAGACGGACATCACGAAGTATTATGGGGATGCAGGTGGGATGATAACGTAGCCTCACCAAAGTAGCCCCCCAATGAAGAAACCTACCGACCTGCTAGAAGTTGTGAGATGGGGCCGTGTACACAACATAGGCCCACGTCGTGACAGTTCGAGTATCACGGAGCCGTGCTGATAATGAAACATTTTAAGGGACTCCTGCATGTAGCTGACTCCATACAGGCAGGCTTAGTATCCGGTGGTCATTGAAAGGTAACTAGATTGTGCTCTGAATATACGTGGATGGAGGCTATCCCTTTTAGTGGACAGGGCAACCGTACTGAGGGCTCCGATTGCTGAGGGCGCCACTGAGGTGGGGCCTCGCGAAATGGTCGCTTTAGGTGAGGGACTGAGTAAAGCCCACTATCTTGCGTATACCTCCCTGGACATGGTTGGCACACAGATATGGTACACCGTAATAGGCGCTGCTCACGGTGGGCGATGCATATAAATCTTTTTGTACTCACTTATACTCGCGCCGGCTCTAGTATCGCGGCGGTAACAAGGCGTATGCAGGCTACGGAGACACTTCATCCTGTTGCCTGCTTCCCAACACGTTAAGTAGAGACACGAACGGACATGAGGTATGAGTTGCAATATTCTATAACGCTACTGAAGAGTGCTGTAGTGGGATCGAAGGTACGCCCCTGGATGTTAATTTGGTCCCGTAAAAATCGCAACACCCACCGATGGAAAAGGAGACACGCCATCACTAACAATGTACCGCTGCTCCTTAGAATCTTTAAAGGAGGGGGAACTACCATGCCGCTATTCCATGATACAACAGTATGATCGGAAGGTCCGTATCAGACAAGCCGATACGCGTATCCCTCCGGTATGCCGTCTATTCAGCTACATTGTATTACAGAGTGGTACGATCTCAACTTGGATTACCTAACAAGTACGGTTGACATGTCTCTCTATCTGAGTAAGGCGTACTAGACGTGATCTACTGAGCACTGTTCAACATACAAGACTTGTCGGATGAGTCGAGAATCTTTCGCTACAAAAATGAGGCAGACCCTGTGCAAGGAAGTAGCTCCAAGTGAGACATAAATTTGCTCTTGCTCGATACCACCGCGGTGGGGTTTTTTTCGGAAGCTACGGCAGGAAAACGGATAATGTTTTTATAAGGGGATAACGTGATACCGGCAATACCTACGGATTCTGTTGTGCGTAATATATGTCTAATTGGCGGCATGTATTCGGGACTCTCCCTCCGCCGCTTGTTTGGCAGGGATGTTGGCGAAGAGGGATCCGAACCCGGATGAGTGTCGGAACTAGTCGTGATTACCGTGAACGGTTGTCACCGAATATCGTGTAGAATTTAGGCTCATTCAAGGACTCAAATTGAACCCCGTAACAAACCGGAATACAGCATCGCGCGCGGTCGGCACAAGAAATCACCACGCAAATCATGGACCTTGCGGTCTGTGAGTTCTTCGACTGTAAAGGATTATCTCCAGTACTATCTTAGTGTCACACTACATAAGGGCGTTAGTACCTTTATAGAAAGCGCTCCGTCGCGTCTTTCTATTCCCTGTACTGGAAGACTCACCTATGCAGTGCTCAACAGACCGGAAGGGCCTCCCCCGTTGTCCCGCTTCATGCG
seq00008   AGCCTCCATCGCGATGCCGTTTGTGCTAGATCCGTCGACAATGTACCGAGAAGGCGTGAAAGGCATTGAGTTCAAAAGAAGCTGCAGTCATTATGGGGGTGAAGCCTGTTTTCCCTACGGGAACCATTTAACAAATGCTACAAGATAATTTTGTATGAGGGAGGACATCCAGAGACGAGATACGTCCGTTGATGACCCGCCTTCCACTTTAACAAACGTAACTGCGTTCTCTCTCTAACACACCCCCCCTGTTGCAGCTAAAGGGGGATACAGCCGGTCAGTTACGACCCTAGGTCGTCAGCAAATAAACCTCTCAAACGTGCAAATAACCCTCCCGGTACCGCCATTTACATCCGATATTGGAAAGTAATCGGTTGTTAGGGACTTATTCGCGTAGGTCTTATGATGCTTAGTTCGTCCCCTGACAGCATTACCACTACGGAGACTATAAGTACCACAGGGATTGGTGTGACGTTCGAGATGTGAACCCCAAGCTCATTGACGACTCTTTGTCTTCCGTTTAGTCCAATAACTGCGGGTCGCCTAAAACAAAATCACCGGGTAGACTAAAGACTCCCTCCTGCGCCGGGCGAAGGACGACACAGAAGGACTCAGGACCTCAAGGCTAATCCTAATTAAGACGGACATCACGAAGTATTATGGGGATGCAGGTGGGATGATAACGTAGCCTCACCAAAGTAGCCCCCCAATGAAGAAACCTACCGACCTGCTAGAAGTTGTGAGATGGGGCCGTGTACACAACATAGGCCCACGTCGTGACAGTTCGAGTATCACGGAGCCGTGCTGATAATGAAACATTTTAAGGGACTCCTGCATGTAGCTGACTCCATACAGGCAGGCTTAGTATCCGGTGGTCATTGAAAGGTAACTAGATTGTGCTCTGAATATACGTGGATGGAGGCTATCCCTTTTAGTGGACAGGGCAACCGTACTGAGGGCTCCGATTGCTGAGGGCGCCACTGAGGTGGGGCCTCGCGAAATGGTCGCTTTAGGTGAGGGACTGAGTAAAGCCCACTATCTTGCGTATACCTCCCTGGACATGGTTGGCACACAGATATGGTACACCGTAATAGGCGCTGCTCACGGTGGGCGATGCATATAAATCTTTTTGTACTCACTTATACTCGCGCCGGCTCTAGTGTCGCGGCGGTAACAAGGCGTATGCAGGCTACGGAGACACTTCATCCTGTTGCCTGCTTCCCAACACGTTAAGTAGAGACACGAACGGACATGAGGTATGAGTTGCAATATTCTATAACGCTACTGAAGAGTGCTGTAGTGGGATCGAAGGTACGCCCCTGGATGTTAATTTGGTCCCGTAAAAATCGCAACACCCACCGATGGAAAAGGAGACACGCCATCACTAACAATGTACCGCTGCTCCTTAGAATCTTTAAAGGAGGGGGAACTACCATGCCGCTATTCCATGATACAACAGTATGATCGGAAGGTCCGTATCAGACAAGCCGATACGCGTATCCCTCCGGTATGCCGTCTATTCAGCTACATTGTATTACAGAGTGGTACGATCTCAACTTGGATTACCTAACAAGTACGGTTGACATGTCTCTCTATCTGAGTAAGGCGTACTAGACGTGATCTACTGAGCACTGTTCAACATACAAGACTTGTCGGATGAGTCGAGAATCTTTCGCTACAAAAATGAGGCAGACCCTGTGCAAGGAAGTAGCTCCAAGTGAGACATAAATTTGCTCTTGCTCGATACCACCGCGGTGGGGTTTTTTTCGGAAGCTACGGCAGGAAAACGGATAATGTTTTTATAAGGGGATAACGTGATACCGGCAATACCTACGGATTCTGTTGTGCGTAATATATGTCTAATTGGCGGCATGTATTCGGGACTCTCCCTCCGCCGCTTGTTTGGCAGGGATGTTGGCGAAGAGGGATCCGAACCCGGCTGAGTGTCGGAACTAGTCGTGATTACCGTGAACGGTTGTCACCGAATATCGTGTAGAATTTAGGCTCATTCAAGGACTCAAATTGAACCCCGTAACAAACCGGAATACAGCATCGCGCGCGGTCGGCACAAGAAATCACCACGCAAATCATGGACCTTGCGGTCTGTGAGTTCTTCGACTGTAAAGGATTATCTCCAGTACTATCTTAGTGTCACACTACATAAGGGCGTTAGTACCTTTATAGAAAGCGCTCCGTCGCGTCTTTCTATTCCCTGTACTGGAAGACTCACCTATGCAGTGCTCAACAGACCGGAAGGGCCTCCCCCGTTGTCCCGCTTCATGCG
seq00009   AGCCTCCATCGCGATGCCGTTTGTGCTAGATCCGTCGACAATGTACCGAGAAGGCGTGAAAGGCATTGAGTTCAAAAGAAGCTGCAGTCATTATGGGGGTGAAGCCTGTTTTCCCTACGGGAACCATTTAACAAATGCTACAAGATAATTTTGTATGAGGGAGGACATCCAGAGACGAGATACGTCCGTTGATGACCCGCCTTCCACTTTAACAAACGTAACTGCGTTCTCTCTCTAACACACCCCCCCTGTTGCAGCTAAAGGGGGATACAGCCGGTCAGTTACGACCCTAGGTCGTCAGCAAATAAACCTCTCAAACGTGCAAATAACCCTCCCGGTACCGCCATTTACATCCGATATTGGAAAGTAATCGGTTGTTAGGGACTTATTCGCGTAGGTCTTATGATGCTTAGTTCGTCCCCTGACAGCATTACCACTACGGAGACTATAAGTACCACAGGGATTGGTGTGACGTTCGAGATGTGAACCCCAAGCTCATTGACGACTCTTTGTCTTCCGTTTAGTCCAATAACTGCGGGTCGCCTAAAACAAAATCACCGGGTAGACTAAAGACTCCCTCCTGCGCCGGGCGTAGGACGACACAGAAGGACTCAGGACCTCAAGGCTAATCCTAATTAAGACGGACATCACGAAGTATTATGGGGATGCAGGTGGGATGATAACGTAGCCTCACCAAAGTAGCCCCCCAATGAAGAAACCTACCGACCTGCTAGAAGTTGTGAGATGGGGCCGTGTACACAACATAGGCCCACGTCGTGACAGTTCGAGTATCACGGAGCCGTGCTGATAATGAAACATTTTAAGGGACTCCTGCATGTAGCTGACTCCATACAGGCAGGCTTAGTATCCGGTGGTCATTGAAAGGTAACTAGATTGTGCTCTGAATATACGTGGATGGAGGCTATCCCTTTTAGTGGACAGGGCAACCGTACTGAGGGCTCCGATTGCTGAGGGCGCCACTGAGGTGGGGCCTCGCGAAATGGTCGCTTTAGGTGAGGGACTGAGTAAAGCCCACTATCTTGCGTATACCTCCCTGGACATGGTTGGCACACAGATATGGTACACCGTAATAGGCGCTGCTCACGGTGGGCGATGCATATAAATCTTTTTGTACTCACTTATACTCGCGCCGGCTCTAGTGTCGCGGCGGTAACAAGGCGTATGCAGGCTACGGAGACACTTCATCCTGTTGCCTGCTTCCCAACACGTTAAGTAGAGACACGAACGGACATGAGGTATGAGTTGCAATATTCTATAACGCTACTGAAGAGTGCTGTAGTGGGATCGAAGGTACGCCCCTGGATGTTAATTTGGTCCCGTAAAAATCGCAACACCCACCGATGGAAAAGGAGACACGCCATCACTAACAATGTACCGCTGCTCCTTAGAATCTTTAAAGGAGGGGGAACTACCATGCCGCTATTCCATGATACAACAGTATGATCGGAAGGTCCGTATCAGACAAGCCGATACGCGTATCCCTCCGGTATGCCGTCTATTCAGCTACATTGTATTACAGAGTGGTACGATCTCAACTTGGATTACCTAACAAGTACGGTTGACATGTCTCTCTATCTGAGTAAGGCGTACTAGACGTGATCTACTGAGCACTGTTCAACATACAAGACTTGTCGGATGAGTCGAGAATCTTTCGCTACAAAAATGAGGCAGACCCTGTGCAAGGAAGTAGCTCCAAGTGAGACATAAATTTGCTCTTGCTCGATACCACCGCGGTGGGGTTTTTTTCGGAAGCTACGGCAGGAAAACGGATAATGTTTTTATAAGGGGATAACGTGATACCGGCAATACCTACGGATTCTGTTGTGCGTAATATATGTCTAATTGGCGGCATGTATTCGGGACTCTCCCTCCGCCGCTTGTTTGGCAGGGATGTTGGCGAAGAGGGATCCGAACCCGGCTGAGTGTCGGAACTAGTCGTGATTACCGTGAACGGTTGTCACCGAATATCGTGTAGAATTTAGGCTCATTCAAGGACTCAAATTGAACCCCGTAACAAACCGGAATACAGCATCGCGCGCGGTCGGCACAAGAAATCACCACGCAAATCATGGACCTTGCGGTCTGTGAGTTCTTCGACTGTAAAGGATTATCTCCAGTACTATCTTAGTGTCACACTACATAAGGGCGTTAGTACCTTTATAGAAAGCGCTCCGTCGCGTCTTTCTATTCCCTGTACTGGAAGACTCACCTATGCAGTGCTCAACAGACCGGAAGGGCCTCCCCCGTTGTCCCGCTTCATGCG
seq00010   AGCCTCCATCGCGATGCCGTTTGTGCTAGATCCGTCGACAATGTACCGAGAAGGCGTGAAAGGCATTGAGTTCAAAAGAAGCTGCAGTCATTATGGGGGTGAAGCCTGTTTTCCCTACGGGAACCATTTAACAAATGCTACAAGATAATTTTGTATGAGGGAGGACATCCAGAGACGAGATACGTCCGTTGATGACCCGCCTTCCACTTTAACAAACGTAACTGCGTTCTCTCTCTAACACACCCCCCCTGTTGCAGCTAAAGGGGGATACAGCCGGTCAGTTACGACCCTAGGTCGTCAGCAAATAAACCTCTCAAACGTGCAAATAACCCTCCCGGTACCGCCATTTACATCCGATATTGGAAAGTAATCGGTTGTTAGGGACTTATTCGCGTAGGTCTTATGATGCTTAGTTCGTCCCCTGACAGCATTACCACTACGGAGACTATAAGTACCACAGGGATTGGTGTGACGTTCGAGATGTGAACCCCAAGCTCATTGACGACTCTTTGTCTTCCGTTTAGTCCAATAACTGCGGGTCGCCTAAAACAAAATCACCGGGTAGACTAAAGACTCCCTCCTGCGCCGGGCGAAGGACGACACAGAAGGACTCAGGACCTCAAGGCTAATCCTAATTAAGACGGACATCACGAAGTATTATGGGGATGCAGGTGGGATGATAACGTAGCCTCACCAAAGTAGCCCCCCAATGAAGAAACCTACCGACCTGCTAGAAGTTGTGAGATGGGGCCGTGTACACAACATAGGCCCACGTCGTGACAGTTCGAGTATCACGGAGCCGTGCTGATAATGAAACATTTTAAGGGACTCCTGCATGTAGCTGACTCCATACAGGCAGGCTTAGTATCCGGTGGTCATTGAAAGGTAACTAGATTGTGCTCTGAATATACGTGGATGGAGGCTATCCCTTTTAGTGGACAGGGCAACCGTACTGAGGGCTCCGATTGCTGAGGGCGCCACTGAGGTGGGGCCTCGCGAAATGGTCGCTTTAGGTGAGGGACTGAGTAAAGCCCACTATCTTGCGTATACCTCCCTGGACATGGTTGGCACACAGATATGGTACACCGTAATAGGCCCTGCTCACGGTGGGCGATGCATATAAATCTTTTTGTACTCACTTATACTCGCGCCGGCTCTAGTGTCGCGGCGGTAACAAGGCGTATGCAGGCTACGGAGACACTTCATCCTGTTGCCTGCTTCCCAACACGTTAAGTAGAGACACGAACGGACATGAGGTATGAGTTGCAATATTCTATAACGCTACTGAAGAGTGCTGTAGTGGGATCGAAGGTACGCCCCTGGATGTTAATTTGGTCCCGTAAAAATCGCAACACCCACCGATGGAAAAGGAGACACGCCATCACTAACAATGTACCGCTGCTCCTTAGAATCTTTAAAGGAGGGGGAACTACCATGCCGCTATTCCATGATACAACAGTATGATCGGAAGGTCCGTATCAGACAAGCCGATACGCGTATCCCTCCGGTATGCCGTCTATTCAGCTACATTGTATTACAGAGTGGTACGATCTCAACTTGGATTACCTAACAAGTACGGTTGACATGTCTCTCTATCTGAGTAAGGCGTACTAGACGTGATCTACTGAGCACTGTTCAACATACAAGACTTGTCGGATGAGTCGAGAATCTTTCGCTACAAAAATGAGGCAGACCCTGTGCAAGGAAGTAGCTCCAAGTGAGACATAAATTTGCTCTTGCTCGATACCACCGCGGTGGGGTTTTTTTCGGAAGCTACGGCAGGAAAACGGATAATGTTTTTATAAGGGGATAACGTGATACCGGCAATACCTACGGATTCTGTTGTGCGTAATATATGTCTAATTGGCGGCATGTATTCGGGACTCTCCCTCCGCCGCTTGTTTGGCAGGGATGTTGGCGAAGAGGGATCCGAACCCGGCTGAGTGTCGGAACTAGTCGTGATTACCGTGAACGGTTGTCACCGAATATCGTGTAGAATTTAGGCTCATTCAAGGACTCAAATTGAACCCCGTAACAAACCGGAATACAGCATCGCGCGCGGTCGGCACAAGAAATCACCACGCAAATCATGGACCTTGCGGTCTGTGAGTTCTTCGACTGTAAAGGATTATCTCCAGTACTATCTTAGTGTCACACTACATAAGGGCGTTAGTACCTTTATAGAAAGCGCTCCGTCGCGTCTTTCTATTCCCTGTACTGGAAGACTCACCTATGCAGTGCTCAACAGACCGGAAGGGCCTCCCCCGTTGTCCCGCTTCATGCG
seq00011   AGCCTCCATCGCGATGCCGTTTGTGCTAGATCCGTCGACAATGTACCGAGAAGGCGTGAAAGGCATTGAGTTCAAAAGAAGCTGCAGTCATTATGGGGGTGAAGCCTGTTTTCCCTACGGGAACCATTTAACAAATGCTACAAGATAATTTTGTATGAGGGAGGACATCCAGAGACGAGATACGTCCGTTGATGACCCGCCTTCCACTTTAACAAACGTAACTGCGTTCTCTCTCTAACACACCCCCCCTGTTGCAGCTAAAGGGGGATACAGCCGGTCAGTTACGACCCTAGGTCGTCAGCAAATAAACCTCTCAAACGTGCAAATAACCCTCCCGGTACCGCCATTTACATCCGATATTGGAAAGTAATCGGTTGTTAGGGACTTATTCGCGTAGGTCTTATGATGCTTAGTTCGTCCCCTGACAGCATTACCACTACGGAGACTATAAGTACCACAGGGATTGGTGTGACGTTCGAGATGTGAACCCCAAGCTCATTGACGACTCTTTGTCTTCCGTTTAGTCCAATAACTGCGGGTCGCCTAAAACAAAATCACCGGGTAGACTAAAGACTCCCTCCTGCGCCGGGCGAAGGACGACACAGAAGGACTCAGGACCTCAAGGCTAATCCTAATTAAGACGGACATCACGAAGTATTATGGGGATGCAGGTGGGATGATAACGTAGCCTCACCAAAGTAGCCCCCCAATGAAGAAACCTACCGACCTGCTAGAAGTTGTGAGATGGGGCCGTGTACACAACATAGGCCCACGTCGTGACAGTTCGAGTATCACGGAGCCGTGCTGATAATGAAACATTTTAAGGGACTCCTGCATGTAGCTGACTCCATACAGGCAGGCTTAGTATCCGGTGGTCATTGAAAGGTAACTAGATTGTGCTCTGAATATACGTGGATGGAGGCTATCCCTTTTAGTGGACAGGGCAACCGTACTGAGGGCTCCGATTGCTGAGGGCGCCACTGAGGTGGGGCCTCGCGAAATGGTCGCTTTAGGTGAGGGACTGAGTAAAGCCCACTATCTTGCGTATACCTCCCTGGACATGGTTGGCACACAGATATGGTACACCGTAATAGGCGCTGCTCACGGTGGGCGATGCATATAAATCTTTTTGTACTCACTTATACTCGCGCCGGCTCTAGTGTCGCGGCGGTAACAAGGCGTATGCAGGCTACGGAGACACTTCATCCTGTTGCCTGCTTCCCAACACGTTAAGTAGAGACACGAACGGACATGAGGTATGAGTTGCAATATTCTATAACGCTACTGAAGAGTGCTGTAGTGGGATCGAAGGTACGCCCCTGGATGTTAATTTGGTCCCGTAAAAATCGCAACACCCACCGATGGAAAAGGAGACACGCCATCACTAACAATGTACCGCTGCTCCTTAGAATCTTTAAAGGAGGGGGAACTACCATGCCGCTATTCCATGATACAACAGTATGATCGGAAGGTCCGTATCAAACAAGCCGATACGCGTATCCCTCCGGTATGCCGTCTATTCAGCTACATTGTATTACAGAGTGGTACGATCTCAACTTGGATTACCTAACAAGTACGGTTGACATGTCTCTCTATCTGAGTAAGGCGTACTAGACGTGATCTACTGAGCACTGTTCAACATACAAGACTTGTCGGATGAGTCGAGAATCTTTCGCTACAAAAATGAGGCAGACCCTGTGCAAGGAAGTAGCTCCAAGTGAGACATAAATTTGCTCTTGCTCGATACCACCGCGGTGGGGTTTTTTTCGGAAGCTACGGCAGGAAAACGGATAATGTTTTTATAAGGGGATAACGTGATACCGGCAATACCTACGGATTCTGTTGTGCGTAATATATGTCTAATTGGCGGCATGTATTCGGGACTCTCCCTCCGCCGCTTGTTTGGCAGGGATGTTGGCGAAGAGGGATCCGAACCCGGCTGAGTGTCGGAACTAGTCGTGATTACCGTGAACGGTTGTCACCGAATATCGTGTAGAATTTAGGCTCATTCAAGGACTCAAATTGAACCCCGTAACAAACCGGAATACAGCATCGCGCGCGGTCGGCACAAGAAATCACCACGCAAATCATGGACCTTGCGGTCTGTGAGTTCTTCGACTGTAAAGGATTATCTCCAGTACTATCTTAGTGTCACACTACATAAGGGCGTTAGTACCTTTATAGAAAGCGCTCCGTCGCGTCTTTCTATTCCCTGTACTGGAAGACTCACCTATGCAGTGCTCAACAGACCGGAAGGGCCTCCCCCGTTGTCCCGCTTCATGCG
seq00012   AGCCTCCATCGCGATGCCGTTTGTGCTAGATCCGTCGACAATGTACCGAGAAGGCGTGAAAGGCATTGAGTTCAAAAGAAGCTGCAGTCATTATGGGGGTGAAGCCTGTTTTCCCTACGGGAACCATTTAACAAATGCTACAAGATAATTTTGTATGAGGGAGGACATCCAGAGACGAGATACGTCCGTTGATGACCCGCCTTCCACTTTAACAAACGTAACTGCGTTCTCTCTCTAACACACCCCCCCTGTTGCAGCTAAAGGGGGATACAGCCGGTCAGTTACGACCCTAGGTCGTCAGCAAATAAACCTCTCAAACGTGCAAATAACCCTCCCGGTACCGCCATTTACATCCGATATTGGAAAGTAATCGGTTGTTAGGGACTTATTCGCGTAGGTCTTATGATGCTTAGTTCGTCCCCTGACAGCATTACCACTACGGAGACTATAAGTACCACAGGGATTGGTGTGACGTTCGAGATGTGAACCCCAAGCTCATTGACGACTCTTTGTCTTCCGTTTAGTCCAATAACTGCGGGTCGCCTAAAACAAAATCACCGGGTAGACTAAAGACTCCCTCCTGCGCCGGGCGAAGGACGACACAGAAGGACTCAGGACCTCAAGGCTAATCCTAATTAAGACGGACATCACGAAGTATTATGGGGATGCAGGTGGGATGATAACGTAGCCTCACCAAAGTAGCCCCCCAATGAAGAAACCTACCGACCTGCTAGAAGTTGTGAGATGGGGCCGTGTACACAACATAGGCCCACGTCGTGACAGTTCGAGTATCACGGAGCCGTGCTGATAATGAAACATTTTAAGGGACTCCTGCATGTAGCTGACTCCATACAGGCAGGCTTAGTATCCGGTGGTCATTGAAAGGTAACTAGATTGTGCTCTGAATATACGTGGATGGAGGCTATCCCTTTTAGTGGACAGGGCAACCGTACTGAGGGCTCCGATTGCTGAGGGCGCCACTGAGGTGGGGCCTCGCGAAATGGTCGCTTTAGGTGAGGGACTGAGTAAAGCCCACTATCTTGCGTATACCTCCCTGGACATGGTTGGCACACAGATATGGTACACCGTAATAGGCGCTGCTCACGGTGGGCGATGCATATAAATCTTTTTGTACTCACTTATACTCGCGCCGGCTCTAGTGTCGCGGCGGTAACAAGGCGTATGCAGGCTACGGAGACACTTCATCCTGTTGCCTGCTTCCCAACACGTTAAGTAGAGACACGAACGGACATGAGGTATGAGTTGCAATATTCTATAACGCTACTGAAGAGTGCTGTAGTGGGATCGAAGGTACGCCCCTGGATGTTAATTTGGTCCCGTAAAAATCGCAACACCCACCGATGGAAAAGGAGACACGCCATCACTAACAATGTACCGCTGCTCCTTAGAATCTTTAAAGGAGGGGGAACTACCATGCCGCTATTCCATGATACAACAGTATGATCGGAAGGTCCGTATCAGACAAGCCGATACGCGTATCCCTCCGGTATGCCGTCTATTCAGCTACATTGTATTACAGAGTGGTACGATCTCAACTTGGATTACCTAACAAGTACGGTTGACATGTCTCTCTATCTGAGTAAGGCGTACTAGACGTGATCTACTGAGCACTGTTCAACATACAAGACTTGTCGGATGAGTCGAGAATCTTTCGCTACAAAAATGAGGCAGACCCTGTGCAAGGAAGTAGCTCCAAGTGAGACATAAATTTGCTCTTGCTCGATACCACCGCGGTGGGGTTTTTTTCGGAAGCTACGGCAGGAAAACGGATAATGTTTTTATAAGGGGATAACGTGATACCGGCAATACCTACGGATTCTGTTGTGCGTAATATATGTCTAATTGGCGGCATGTATTCGGGACTCTCCCTCCGCCGCTTGTTTGGCAGGGATGTTGGCGAAGAGGGATCCGAACCCGGATGAGTGTCGGAACTAGTCGTGAGTACCGTGAACGGTTGTCACCGAATATCGTGTAGAATTTAGGCTCATTCAAGGACTCAAATTGAACCCCGTAACAAACCGGAATACAGCATCGCGCGCGGTCGGCACAAGAAATCACCACGCAAATCATGGACCTTGCGGTCTGTGAGTTCTTCGACTGTAAAGGATTATCTCCAGTACTATCTTAGTGTCACACTACATAAGGGCGTTAGTACCTTTATAGAAAGCGCTCCGTCGCGTCTTTCTATTCCCTGTACTGGAAGACTCACCTATGCAGTGCTCAACAGACCGGAAGGGCCTCCCCCGTTGTCCCGCTTCATGCG
seq00013   AGCCTCCATCGCGATGCCGTTTGTGCTAGATCCGTCGACAATGTACCGAGAAGGCGTGAAAGGCATTGAGTTCAAAAGAAGCTGCAGTCATTATGGGGGTGAAGCCTGTTTTCCCTACGGGAACCATTTAACAAATGCTACAAGATAATTTTGTATGAGGGGGGACATCCAGAGACGAGATACGTCCGTTGATGACCCGCCTTCCACTTTAACAAACGTAACTGCGTTCTCTCTCTAACACACCCCCCCTGTTGCAGCTAAAGGGGGATACAGCCGGTCAGTTACGACCCTAGGTCGTCAGCAAATAAACCTCTCAAACGTGCAAATAACCCTCCCGGTACCGCCATTTACATCCGATATTGGAAAGTAATCGGTTGTTAGGGACTTATTCGCGTAGGTCTTATGATGCTTAGTTCGTCCCCTGACAGCATTACCACTACGGAGACTATAAGTACCACAGGGATTGGTGTGACGTTCGAGATGTGAACCCCAAGCTCATTGACGACTCTTTGTCTTCCGTTTAGTCCAATAACTGCGGGTCGCCTAAAACAAAATCACCGGGTAGACTAAAGACTCCCTCCTGCGCCGGGCGTAGGACGACACAGAAGGACTCAGGACCTCAAGGCTAATCCTAATTAAGACGGACATCACGAAGTATTATGGGGATGCAGGTGGGATGATAACGTAGCCTCACCAAAGTAGCCCCCCAATGAAGAAACCTACCGACCTGCTAGAAGTTGTGAGATGGGGCCGTGTACACAACATAGGCCCACGTCGTGACAGTTCGAGTATCACGGAGCCGTGCTGATAATGAAACATTTTAAGGGACTCCTGCATGTAGCTGACTCCATACAGGCAGGCTTAGTATCCGGTGGTCATTGAAAGGTAACTAGATTGTGCTCTGAATATACGTGGATGGAGGCTATCCCTTTTAGTGGACAGGGCAACCGTACTGAGGGCTCCGATTGCTGAGGGCGCCACTGAGGTGGGGCCTCGCGAAATGGTCGCTTTAGGTGAGGGACTGAGTAAAGCCCACTATCTTGCGTATACCTCCCTGGACATGGTTGGCACACAGATATGGTACACCGTAATAGGCGCTGCTCACGGTGGGCGATGCATATAAATCTTTTTGTACTCACTTATACTCGCGCCGGCTCTAGTGTCGCGGCGGTAACAAGGCGTATGCAGGCTACGGAGACACTTCATCCTGTTGCCTGCTTCCCAACACGTTAAGTAGAGACACGAACGGACATGAGGTATGAGTTCCAATATTCTATAACGCTACTGAAGAGTGCTGTAGTGGGATCGAAGGTACGCCCCTGGATGTTAATTTGGTCCCGTAAAAATCGCAACACCCACCGATGGAAAAGGAGACACGCCATCACTAACAATGTACCGCTGCTCCTTAGAATCTTTAAAGGAGGGGGAACTACCATGCCGCTATTCCATGATACAACAGTATGATCGGAAGGTCCGTATCAGACAAGCCGATACGCGTATCCCTCCGGTATGCCGTCTATTCAGCTACATTGTATTACAGAGTGGTACGATCTCAACTTGGATTACCTAACAAGTACGGTTGACATGTCTCTCTATCTGAGTAAGGCGTACTAGACGTGATCTACTGAGCACTGTTCAACATACAAGACTTGTCGGATGAGTCGAGAATCTTTCGCTACAAAAATGAGGCAGACCCTGTGCAAGGAAGTAGCTCCAAGTGAGACATAAATTTGCTCTTGCTCGATACCACCGCGGTGGGGTTTTTTTCGGAAGCTACGGCAGGAAAACGGATAATGTTTTTATAAGGGGATAACGTGATACCGGCAATACCTACGGATTCTGTTGTGCGTAATATATGTCTAATTGGCGGCATGTATTCGGGACTCTCCCTCCGCCGCTTGTTTGGCAGGGATGTTGGCGAAGAGGGATCCGAACCCGGCTGAGTGTCGGAACTAGTCGTGATTACCGTGAACGGTTGTCACCGAATATCGTGTAGAATTTAGGCTCATTCAAGGACTCAAATTGAACCCCGTAACAAACCGGAATACAGCATCGCGCGCGGTCGGCACAAGAAATCACCACGCAAATCATGGACCTTGCGGTCTGTGAGTTCTTCGACTGTAAAGGATTATCTCCAGTACTATCTTAGTGTCACACTACATAAGGGCGTTAGTACCTTTATAGAAAGCGCTCCGTCGCGTCTTTCTATTCCCTGTACTGGAAGACTCACCTATGCAGTGCTCAACAGACCGGAAGGGCCTCCCCCGTTGTCCCGCTTCATGCG
seq00014   AGCCTCCATCGCGATGCCGTTTGTGCTAGATCCGTCGACAATGTACCGAGAAGGCGTGAAAGGCATTGAGTTCAAAAGAAGCTGCAGTCATTATGGGGGTGAAGCCTGTTTTCCCTACGGGAACCATTTAACAAATGCTACAAGATAATTTTGTATGAGGGAGGACATCCAGAGACGAGATACGTCCGTTGATGACCCGCCTTCCACTTTAACAAACGTAACTGCGTTCTCTCTCTAACACACCCCCCCTGTTGCAGCTAAAGGGGGATACAGCCGGTCAGTTACGACCCTAGGTCGTCAGCAAATAAACCTCTCAAACGTGCAAATAACCCTCCCGGTACCGCCATTTACATCCGATATTGGAAAGTAATCGGTTGTTAGGGACTTATTCGCGTAGGTCTTATGATGCTTAGTTCGTCCCCTGACAGCATTACCACTACGGAGACTATAAGTACCACAGGGATTGGTGTGACGTTCGAGATGTGAACCCCAAGCTCATTGACGACTCTTTGTCTTCCGTTTAGTCCAATAACTGCGGGTCGCCTAAAACAAAATCACCGGGTAGACTAAAGACTCCCTCCTGCGCCGGGCGAAGGACGACACAGAAGGACTCAGGACCTCAAGGCTAATCCTAATTAAGACGGACATCACGAAGTATTATGGGGATGCAGGTGGGATGATAACGTAGCCTCACCAAAGTAGCCCCCCAATGAAGAAACCTACCGACCTGCTAGAAGTTGTGAGATGGGGCCGTGTACACAACATAGGCCCACGTCGTGACAGTTCGAGTATCACGGAGCCGTGCTGATAATGAAACATTTTAAGGGACTCCTGCATGTAGCTGACTCCATACAGGCAGGCTTAGTATCCGGTGGTCATTGAAAGGTAACTAGATTGTGCTCTGAATATACGTGGATGGAGGCTATCCCTTTTAGTGGACAGGGCAACCGTACTGAGGGCTCCGATTGCTGAGGGCGCCACTGAGGTGGGGCCTCGCGAAATGGTCGCTTTAGGTGAGGGACTGAGTAAAGCCCACTATCTTGCGTATACCTCCCTGGACATGGTTGGCACACAGATATGGTACACCGTAATAGGCGCTGCTCACGGTGGGCGATGCATATAAATCTTTTTGTACTCACTTATACTCGCGCCGGCTCTAGTGTCGCGGCGGTAACAAGGCGTATGCAGGCTACGGAGACACTTCATCCTGTTGCCTGCTTCCCAACACGTTAAGTAGAGACACGAACGGACATGAGGTATGAGTTGCAATATTCTATAACGCTACTGAAGAGTGCTGTAGTGGGATCGAAGGTACGCCCCTGGATGTTAATTTGGTCCCGTAAAAATCGCAACACCCACCGATGGAAAAGGAGACACGCCATCACTAACAATGTACCGCTGCTCCTTAGAATCTTTAAAGGAGGGGGAACTACCATGCCGCTATTCCATGATACAACAGTATGATCGGAAGGTCCGTATCAGACAAGCCGATACGCGTATCCCTCCGGTATGCCGTCTATTCAGCTACATTGTATTACAGAGTGGTACGATCTCAACTTGGATTACCTAACAAGTACGGTTGACATGTCTCTCTATCTGAGTAAGGCGTACTAGACGTGATCTACTGAGCACTGTTCAACATACAAGACTTGTCGGATGAGTCGAGAATCTTTCGCTACAAAAATGAGGCAGACCCTGTGCAAGGAAGTAGCTCCAAGTGAGACATAAATTTGCTCTTGCTCGATACCACCGCGGTGGGGTTTTTTTCGGAAGCTACGGCAGGAAAACGGATAATGTTTTTATAAGGGGATAACGTGATACCGGCAATACCTACGGATTCTGTTGTGCGTAATATATGTCTAATTGGCGGCATGTATTCGGGACTCTCCCTCCGCCGCTTGTTTGGCAGGGATGTTGGCGAAGAGGGATCCGAACCCGGATGAGTGTCGGAACTAGTCGTGAGTACCGTGAACGGTTGTCACCGAATATCGTGTAGAATTTAGGCTCATTCAAGGACTCAAATTGAACCCCGTAACAAACCGGAATACAGCATCGCGCGCGGTCGGCACAAGAAATCACCACGCAAATCATGGACCTTGCGGTCTGTGAGTTCTTCGACTGTAAAGGATTATCTCCAGTACTATCTTAGTGTCACACTACATAAGGGCGTTAGTACCTTTATAGAAAGCGCTCCGTCGCGTCTTTCTATTCCCTGTACTGGAAGACTCACCTATGCAGTGCTCAACAGACCGGAAGGGCCTCCCCCGTTGTCCCGCTTCATGCG
seq00015   AGCCTCCATCGCGATGCCGTTTGTGCTAGATCCGTCGACAATGTACCGAGAAGGCGTGAAAGGCATTGAGTTCAAAAGAAGCTGCAGTCATTATGGGGGTGAAGCCTGTTTTCCCTACGGGAACCATTTAACAAATGCTACAAGATAATTTTGTATGAGGGAGGACATCCAGAGACGAGATACGTCCGTTGATGACCCGCCTTCCACTTTAACAAACGTAACTGCGTTCTCTCTCTAACACACCCCCCCTGTTGCAGCTAAAGGGGGATACAGCCGGTCAGTTACGACCCTAGGTCGTCAGCAAATAAACCTCTCAAACGTGCAAATAACCCTCCCGGTACCGCCATTTACATCCGATATTGGAAAGTAATCGGTTGTTAGGGACTTATTCGCGTAGGTCTTATGATGCTTAGTTCGTCCCCTGACAGCATTACCACTACGGAGACTATAAGTACCACAGGGATTGGTGTGACGTTCGAGATGTGAACCCCAAGCTCATTGACGACTCTTTGTCTTCCGTTTAGTCCAATAACTGCGGGTCGCCTAAAACAAAATCACCGGGTAGACTAAAGACTCCCTCCTGCGCCGGGCGAAGGACGACACAGAAGGACTCAGGACCTCAAGGCTAATCCTAATTAAGACGGACATCACGAAGTATTATGGGGATGCAGGTGGGATGATAACGTAGCCTCACCAAAGTAGCCCCCCAATGAAGAAACCTACCGACCTGCTAGAAGTTGTGAGATGGGGCCGTGTACACAACATAGGCCCACGTCGTGACAGTTCGAGTATCACGGAGCCGTGCTGATAATGAAACATTTTAAGGGACTCCTGCATGTAGCTGACTCCATACAGGCAGGCTTAGTATCCGGTGGTCATTGAAAGGTAACTAGATTGTGCTCTGAATATACGTGGATGGAGGCTATCCCTTTTAGTGGACAGGGCAACCGTACTGAGGGCTCCGATTGCTGAGGGCGCCACTGAGGTGGGGCCTCGCGAAATGGTCGCTTTAGGTGAGGGACTGAGTAAAGCCCACTATCTTGCGTATACCTCCCTGGACATGGTTGGCACACAGATATGGTACACCGTAATAGGCGCTGCTCACGGTGGGCGATGCATATAAATCTTTTTGTACTCACTTATACTCGCGCCGGCTCTAGTGTCGCGGCGGTAACAAGGCGTATGCAGGCTACGGAGACACTTCATCCTGTTGCCTGCTTCCCAACACGTTAAGTAGAGACACGAACGGACATGAGGTATGAGTTGCAATATTCTATAACGCTACTGAAGAGTGCTGTAGTGGGATCGAAGGTACGCCCCTGGATGTTAATTTGGTCCCGTAAAAATCGCAACACCCACCGATGGAAAAGGAGACACGCCATCACTAACAATGTACCGCTGCTCCTTAGAATCTTTAAAGGAGGGGGAACTACCATGCCGCTATTCCATGATACAACAGTATGATCGGAAGGTCCGTATCAGACAAGCCGATACGCGTATCCCTCCGGTATGCCGTCTATTCAGCTACATTGTATTACAGAGTGGTACGATCTCAACTTGGATTACCTAACAAGTACGGTTGACATGTCTCTCTATCTGAGTAAGGCGTACTAGACGTGATCTACTGAGCACTGTTCAACATACAAGACTTGTCGGATGAGTCGAGAATCTTTCGCTACAAAAATGAGGCAGACCCTGTGCAAGGAAGTAGCTCCAAGTGAGACATAAATTTGCTCTTGCTCGATACCACCGCGGTGGGGTTTTTTTCGGAAGCTACGGCAGGAAAACGGATAATGTTTTTATAAGGGGATAACGTGATACCGGCAATACCTACGGATTCTGTTGTGCGTAATATATGTCTAATTGGCGGCATGTATTCGGGACTCTCCCTCCGCCGCTTGTTTGGCAGGGATGTTGGCGAAGAGGGATCCGAACCCGGATGAGTGTCGGAACTAGTCGTGATTACCGTGAACGGTTGTCACCGAATATCGTGTAGAATTTAGGCTCATTCAAGGACTCAAATTGAACCCCGTAACAAACCGGAATACAGCATCGCGCGCGGTCGGCACAAGAAATCACCACGCAAATCATGGACCTTGCGGTCTGTGAGTTCTTCGACTGTAAAGGATTATCTCCAGTACTATCTTAGTGTCACACTACATAAGGGCGTTAGTACCTTTATAGAAAGCGCTCCGTCGCGTCTTTCTATTCCCTGTACTGGAAGACTCACCTATGCAGTGCTCAACAGACCGGAAGGGCCTCCCCCGTTGTCCCGCTTCATGCG
seq00016   AGCCTCCATCGCGATGCCGTTTGTGCTAGATCCGTCGACAATGTACCGAGAAGGCGTGAAAGGCATTGAGTTCAAAAGAAGCTGCAGTCATTATGGGGGTGAAGCCTGTTTTCCCTACGGGAACCATTTAACAAATGCTACAAGATAATTTTGTATGAGGGAGGACATCCAGAGACGAGATACGTCCGTTGATGACCCGCCTTCCACTTTAACAAACGTAACTGCGTTCTCTCTCTAACACACCCCCCCTGTTGCAGCTAAAGGGGGATACAGCCGGTCAGTTACGACCCTAGGTCGTCAGCAAATAAACCTCTCAAACGTGCAAATAACCCTCCCGGTACCGCCATTTACATCCGATATTGGAAAGTAATCGGTTGTTAGGGACTTATTCGCGTAGGTCTTATGATGCTTAGTTCGTCCCCTGACAGCATTACCACTACGGAGACTATAAGTACCACAGGGATTGGTGTGACGTTCGAGATGTGAACCCCAAGCTCATTGACGACTCTTTGTCTTCCGTTTAGTCCAATAACTGCGGGTCGCCTAAAACAAAATCACCGGGTAGACTAAAGACTCCCTCCTGCGCCGGGCGAAGGACGACACAGAAGGACTCAGGACCTCAAGGCTAATCCTAATTAAGACGGACATCACGAAGTATTATGGGGATGCAGGTGGGATGATAACGTAGCCTCACCAAAGTAGCCCCCCAATGAAGAAACCTATCGACCTGCTAGAAGTTGTGAGATGGGGCCGTGTACACAACATAGGCCCACGTCGTGACAGTTCGAGTATCACGGAGCCGTGCTGATAATGAAACATTTTAAGGGACTCCTGCATGTAGCTGACTCCATACAGGCAGGCTTAGTATCCGGTGGTCATTGAAAGGTAACTAGATTGTGCTCTGAATATACGTGGATGGAGGCTATCCCTTTTAGTGGACAGGGCAACCGTACTGAGGGCTCCGATTGCTGAGGGCGCCACTGAGGTGGGGCCTCGCGAAATGGTCGCTTTAGGTGAGGGACTGAGTAAAGCCCACTATCTTGCGTATACCTCCCTGGACATGGTTGGCACACAGATATGGTACACCGTAATAGGCGCTGCTCACGGTGGGCGATGCATATAAATCTTTTTGTACTCACTTATACTCGCGCCGGCTCTAGTGTCGCGGCGGTAACAAGGCGTATGCAGGCTACGGAGACACTTCATCCTGTTGCCTGCTTCCCAACACGTTAAGTAGAGACACGAACGGACATGAGGTATGAGTTGCAATATTCTATAACGCTACTGAAGAGTGCTGTAGTGGGATCGAAGGTACGCCCCTGGATGTTAATTTGGTCCCGTAAAAATCGCAACACCCACCGATGGAAAAGGAGACACGCCATCACTAACAATGTACCGCTGCTCCTTAGAATCTTTAAAGGAGGGGGAACTACCATGCCGCTATTCCATGATACAACAGTATGATCGGAAGGTCCGTATCAGACAAGCCGATACGCGTATCCCTCCGGTATGCCGTCTATTCAGCTACATTGTATTACAGAGTGGTACGATCTCAACTTGGATTACCTAACAAGTACGGTTGACATGTCTCTCTATCTGAGTAAGGCGTACTAGACGTGATCTACTGAGCACTGTTCAACATACAAGACTTGTCGGATGAGTCGAGAATCTTTCGCTACAAAAATGAGGCAGACCCTGTGCAAGGAAGTAGCTCCAAGTGAGACATAAATTTGCTCTTGCTCGATACCACCGCGGTGGGGTTTTTTTCGGAAGCTACGGCAGGAAAACGGATAATGTTTTTATAAGGGGATAACGTGATACCGGCAATACCTACGGATTCTGTTGTGCGTAATATATGTCTAATTGGCGGCATGTATTCGGGACTCTCCCTCCGCCGCTTGTTTGGCAGGGATGTTGGCGAAGAGGGATCCGAACCCGGCTGAGTGTCGGAACTAGTCGTGATTACCGTGAACGGTTGTCACCGAATATCGTGTAGAATTTAGGCTCATTCAAGGACTCAAATTGAACCCCGTAACAAACCGGAATACAGCATCGCGCGCGGTCGGCACAAGAAATCACCACGCAAATCATGGACCTTGCGGTCTGTGAGTTCTTCGACTGTAAAGGATTATCTCCAGTACTATCTTAGTGTCACACTACATAAGGGCGTTAGTACCTTTATAGAAAGCGCTCCGTCGCGTCTTTCTATTCCCTGTACTGGAAGACTCACCTATGCAGTGCTCAACAGACCGGAAGGGCCTCCCCCGTTGTCCCGCTTCATGCG
seq00017   AGCCTCCATCGCGATGCCGTTTGTGCTAGATCCGTCGACAATGTACCGAGAAGGCGTGAAAGGCATTGAGTTCAAAAGAAGCTGCAGTCATTATGGGGGTGAAGCCTGTTTTCCCTACGGGAACCATTTAACAAATGCTACAAGATAATTTTGTATGAGGGAGGACATCCAGAGACGAGATACGTCCGTTGATGACCCGCCTTCCACTTTAACAAACGTAACTGCGTTCTCTCTCTAACACACCCCCCCTGTTGCAGCTAAAGGGGGATACAGCCGGTCAGTTACGACCCTAGGTCGTCAGCAAATAAACCTCTCAAACGTGCAAATAACCCTCCCGGTACCGCCATTTACATCCGATATTGGAAAGTAATCGGTTGTTAGGGACTTATTCGCGTAGGTCTTATGATGCTTAGTTCGTCCCCTGACAGCATTACCACTACGGAGACTATAAGTACCACAGGGATTGGTGTGACGTTCGAGATGTGAACCCCAAGCTCATTGACGACTCTTTGTCTTCCGTTTAGTCCAATAACTGCGGGTCGCCTAAAACAAAATCACCGGGTAGACTAAAGACTCCCTCCTGCGCCGGGCGAAGGACGACACAGAAGGACTCAGGACCTCAAGGCTAATCCTAATTAAGACGGACATCACGAAGTATTATGGGGATGCAGGTGGGATGATAACGTAGCCTCACCAAAGTAGCCCCCCAATGAAGAAACCTACCGACCTGCTAGAAGTTGTGAGATGGGGCCGTGTACACAACATAGGCCCACGTCGTGACAGTTCGAGTATCACGGAGCCGTGCTGATAATGAAACATTTTAAGGGACTCCTGCATGTAGCTGACTCCATACAGGCAGGCTTAGTATCCGGTGGTCATTGAAAGGTAACTAGATTGTGCTCTGAATATACGTGGATGGAGGCTATCCCTTTTAGTGGACAGGGCAACCGTACTGAGGGCTCCGATTGCTGAGGGCGCCACTGAGGTGGGGCCTCGCGAAATGGTCGCTTTAGGTGAGGGACTGAGTAAAGCCCACTATCTTGCGTATACCTCCCTGGACATGGTTGGCACACAGATATGGTACACCGTAATAGGCGCTGCTCACGGTGGGCGATGCATATAAATCTTTTTGTACTCACTTATACTCGCGCCGGCTCTAGTGTCGCGGCGGTAACAAGGCGTATGCAGGCTACGGAGACACTTCATCCTGTTGCCTGCTTCCCAACACGTTAAGTAGAGACACGAACGGACATGAGGTATGAGTTGCAATATTCTATAACGCTACTGAAGAGTGCTGTAGTGGGATCGAAGGTACGCCCCTGGATGTTAATTTGGTCCCGTAAAAATCGCAACACCCACCGATGGAAAAGGAGACACGCCATCACTAACAATGTACCGCTGCTCCTTAGAATCTTTAAAGGAGGGGGAACTACCATGCCGCTATTCCATGATACAACAGTATGATCGGAAGGTCCGTATCAGACAAGCCGATACGCGTATCCCTCCGGTATGCCGTCTATTCAGCTACATTGTATTACAGAGTGGTACGATCTCAACTTGGATTACCTAACAAGTACGGTTGACATGTCTCTCTATCTGAGTAAGGCGTACTAGACGTGATCTACTGAGCACTGTTCAACATACAAGACTTGTCGGATGAGTCGAGAATCTTTCGCTACAAAAATGAGGCAGACCCTGTGCAAGGAAGTAGCTCCAAGTGAGACATAAATTTGCTCTTGCTCGATACCACCGCGGTGGGGTTTTTTTCGGAAGCTACGGCAGGAAAACGGATAATGTTTTTATAAGGGGATAACGTGATACCGGCAATACCTACGGATTCTGTTGTGCGTAATATATGTCTAATTGGCGGCATGTATTCGGGACTCTCCCTCCGCCGCTTGTTTGGCAGGGATGTTGGCGAAGAGGGATCCGAACCCGGATGAGTGTCGGAACTAGTCGTGAGTACCGTGAACGGTTGTCACCGAATATCGTGTAGAATTTAGGCTCATTCAAGGACTCAAATTGAACCCCGTAACAAACCGGAATACAGCATCGCGCGCGGTCGGCACAAGAAATCACCACGCAAATCATGGACCTTGCGGTCTGTGAGTTCTTCGACTGTAAAGGATTATCTCCAGTACTATCTTAGTGTCACACTACATAAGGGCGTTAGTACCTTTATAGAAAGCGCTCCGTCGCGTCTTTCTATTCCCTGTACTGGAAGACTCACCTATGCAGTGCTCAACAGACCGGAAGGGCCTCCCCCGTTGTCCCGCTTCATGCG
seq00018   AGCCTCCATCGCGATGCCGTTTGTGCTAGATCCGTCGACAATGTACCGAGAAGGCGTGAAAGGCATTGAGTTCAAAAGAAGCTGCAGTCATTATGGGGGTGAAGCCTGTTTTCCCTACGGGAACCATTTAACAAATGCTACAAGATAATTTTGTATGAGGGGGGACATCCAGAGACGAGATACGTCCGTTGATGACCCGCCTTCCACTTTAACAAACGTAACTGCGTTCTCTCTCTAACACACCCCCCCTGTTGCAGCTAAAGGGGGATACAGCCGGTCAGTTACGACCCTAGGTCGTCAGCAAATAAACCTCTCAAACGTGCAAATAACCCTCCCGGTACCGCCATTTACATCCGATATTGGAAAGTAATCGGTTGTTAGGGACTTATTCGCGTAGGTCTTATGATGCTTAGTTCGTCCCCTGACAGCATTACCACTACGGAGACTATAAGTACCACAGGGATTGGTGTGACGTTCGAGATGTGAACCCCAAGCTCATTGACGACTCTTTGTCTTCCGTTTAGTCCAATAACTGCGGGTCGCCTAAAACAAAATCACCGGGTAGACTAAAGACTCCCTCCTGCGCCGGGCGTAGGACGACACAGAAGGACTCAGGACCTCAAGGCTAATCCTAATTAAGACGGACATCACGAAGTATTATGGGGATGCAGGTGGGATGATAACGTAGCCTCACCAAAGTAGCCCCCCAATGAAGAAACCTACCGACCTGCTAGAAGTTGTGAGATGGGGCCGTGTACACAACATAGGCCCACGTCGTGACAGTTCGAGTATCACGGAGCCGTGCTGATAATGAAACATTTTAAGGGACTCCTGCATGTAGCTGACTCCATACAGGCAGGCTTAGTATCCGGTGGTCATTGAAAGGTAACTAGATTGTGCTCTGAATATACGTGGATGGAGGCTATCCCTTTTAGTGGACAGGGCAACCGTACTGAGGGCTCCGATTGCTGAGGGCGCCACTGAGGTGGGGCCTCGCGAAATGGTCGCTTTAGGTGAGGGACTGAGTAAAGCCCACTATCTTGCGTATACCTCCCTGGACATGGTTGGCACACAGATATGGTACACCGTAATAGGCGCTGCTCACGGTGGGCGATGCATATAAATCTTTTTGTACTCACTTATACTCGCGCCGGCTCTAGTGTCGCGGCGGTAACAAGGCGTATGCAGGCTACGGAGACACTTCATCCTGTTGCCTGCTTCCCAACACGTTAAGTAGAGACACGAACGGACATGAGGTATGAGTTCCAATATTCTATAACGCTACTGAAGAGTGCTGTAGTGGGATCGAAGGTACGCCCCTGGATGTTAATTTGGTCCCGTAAAAATCGCAACACCCACCGATGGAAAAGGAGACACGCCATCACTAACAATGTACCGCTGCTCCTTAGAATCTTTAAAGGAGGGGGAACTACCATGCCGCTATTCCATGATACAACAGTATGATCGGAAGGTCCGTATCAGACAAGCCGATACGCGTATCCCTCCGGTATGCCGTCTATTCAGCTACATTGTATTACAGAGTGGTACGATCTCAACTTGGATTACCTAACAAGTACGGTTGACATGTCTCTCTATCTGAGTAAGGCGTACTAGACGTGATCTACTGAGCACTGTTCAACATACAAGACTTGTCGGATGAGTCGAGAATCTTTCGCTACAAAAATGAGGCAGACCCTGTGCAAGGAAGTAGCTCCAAGTGAGACATAAATTTGCTCTTGCTCGATACCACCGCGGTGGGGTTTTTTTCGGAAGCTACGGCAGGAAAACGGATAATGTTTTTATAAGGGGATAACGTGATACCGGCAATACCTACGGATTCTGTTGTGCGTAATATATGTCTAATTGGCGGCATGTATTCGGGACTCTCCCTCCGCCGCTTGTTTGGCAGGGATGTTGGCGAAGAGGGATCCGAACCCGGCTGAGTGTCGGAACTAGTCGTGATTACCGTGAACGGTTGTCACCGAATATCGTGTAGAATTTAGGCTCATTCAAGGACTCAAATTGAACCCCGTAACAAACCGGAATACAGCATCGCGCGCGGTCGGCACAAGAAATCACCACGCAAATCATGGACCTTGCGGTCTGTGAGTTCTTCGACTGTAAAGGATTATCTCCAGTACTATCTTAGTGTCACACTACATAAGGGCGTTAGTACCTTTATAGAAAGCGCTCCGTCGCGTCTTTCTATTCCCTGTACTGGAAGACTCACCTATGCAGTGCTCAACAGACCGGAAGGGCCTCCCCCGTTGTCCCGCTTCATGCG
seq00019   AGCCTCCATCGCGATGCCGTTTGTGCTAGATCCGTCGACAATGTACCGAGAAGGCGTGAAAGGCATTGAGTTCAAAAGAAGCTGCAGTCATTATGGGGGTGAAGCCTGTTTTCCCTACGGGAACCATTTAACAAATGCTACAAGATAATTTTGTATGAGGGAGGACATCCAGAGACGAGATACGTCCGTTGATGACCCGCCTTCCACTTTAACAAACGTAACTGCGTTCTCTCTCTAACACACCCCCCCTGTTGCAGCTAAAGGGGGATACAGCCGGTCAGTTACGACCCTAGGTCGTCAGCAAATAAACCTCTCAAACGTGCAAATAACCCTCCCGGTACCGCCATTTACATCCGATATTGGAAAGTAATCGGTTGTTAGGGACTTATTCGCGTAGGTCTTATGATGCTTAGTTCGTCCCCTGACAGCATTACCACTACGGAGACTATAAGTACCACAGGGATTGGTGTGACGTTCGAGATGTGAACCCCAAGCTCATTGACGACTCTTTGTCTTCCGTTTAGTCCAATAACTGCGGGTCGCCTAAAACAAAATCACCGGGTAGACTAAAGACTCCCTCCTGCGCCGGGCGTAGGACGACACAGAAGGACTCAGGACCTCAAGGCTAATCCTAATTAAGACGGACATCACGAAGTATTATGGGGATGCAGGTGGGATGATAACGTAGCCTCACCAAAGTAGCCCCCCAATGAAGAAACCTACCGACCTGCTAGAAGTTGTGAGATGGGGCCGTGTACACAACATAGGCCCACGTCGTGACAGTTCGAGTATCACGGAGCCGTGCTGATAATGAAACATTTTAAGGGACTCCTGCATGTAGCTGACTCCATACAGGCAGGCTTAGTATCCGGTGGTCATTGAAAGGTAACTAGATTGTGCTCTGAATATACGTGGATGGAGGCTATCCCTTTTAGTGGACAGGGCAACCGTACTGAGGGCTCCGATTGCTGAGGGCGCCACTGAGGTGGGGCCTCGCGAAATGGTCGCTTTAGGTGAGGGACTGAGTAAAGCCCACTATCTTGCGTATACCTCCCTGGACATGGTTGGCACACAGATATGGTACACCGTAATAGGCGCTGCTCACGGTGGGCGATGCATATAAATCTTTTTGTACTCACTTATACTCGCGCCGGCTCTAGTGTCGCGGCGGTAACAAGGCGTATGCAGGCTACGGAGACACTTCATCCTGTTGCCTGCTTCCCAACACGTTAAGTAGAGACACGAACGGACATGAGGTATGAGTTGCAATATTCTATAACGCTACTGAAGAGTGCTGTAGTGGGATCGAAGGTACGCCCCTGGATGTTAATTTGGTCCCGTAAAAATCGCAACACCCACCGATGGAAAAGGAGACACGCCATCACTAACAATGTACCGCTGCTCCTTAGAATCTTTAAAGGAGGGGGAACTACCATGCCGCTATTCCATGATACAACAGTATGATCGGAAGGTCCGTATCAGACAAGCCGATACGCGTATCCCTCCGGTATGCCGTCTATTCAGCTACATTGTATTACAGAGTGGTACGATCTCAACTTGGATTACCTAACAAGTACGGTTGACATGTCTCTCTATCTGAGTAAGGCGTACTAGACGTGATCTACTGAGCACTGTTCAACATACAAGACTTGTCGGATGAGTCGAGAATCTTTCGCTACAAAAATGAGGCAGACCCTGTGCAAGGAAGTAGCTCCAAGTGAGACATAAATTTGCTCTTGCTCGATACCACCGCGGTGGGGTTTTTTTCGGAAGCTACGGCAGGAAAACGGATAATGTTTTTATAAGGGGATAACGTGATACCGGCAATACCTACGGATTCTGTTGTGCGTAATATATGTCTAATTGGCGGCATGTATTCGGGACTCTCCCTCCGCCGCTTGTTTGGCAGGGATGTTGGCGAAGAGGGATCCGAACCCGGCTGAGTGTCGGAACTAGTCGTGATTACCGTGAACGGTTGTCACCGAATATCGTGTAGAATTTAGGCTCATTCAAGGACTCAAATTGAACCCCGTAACAAACCGGAATACAGCATCGCGCGCGGTCGGCACAAGAAATCACCACGCAAATCATGGACCTTGCGGTCTGTGAGTTCTTCGACTGTAAAGGATTATCTCCAGTACTATCTTAGTGTCACACTACATAAGGGCGTTAGTACCTTTATAGAAAGCGCTCCGTCGCGTCTTTCTATTCCCTGTACTGGAAGACTCACCTATGCAGTGCTCAACAGACCGGAAGGGCCTCCCCCGTTGTCCCGCTTCATGCG
seq00020   AGCCTCCATCGCGATGCCGTTTGTGCTAGATCCGTCGACAATGTACCGAGAAGGCGTGAAAGGCATTGAGTTCAAAAGAAGCTGCAGTCATTATGGGGGTGAAGCCTGTTTTCCCTACGGGAACCATTTAACAAATGCTACAAGATAATTTTGTATGAGGGAGGACATCCAGAGACGAGATACGTCCGTTGATGACCCGCCTTCCACTTTAACAAACGTAACTGCGTTCTCTCTCTAACACACCCCCCCTGTTGCAGCTAAAGGGGGATACAGCCGGTCAGTTACGACCCTAGGTCGTCAGCAAATAAACCTCTCAAACGTGCAAATAACCCTCCCGGTACCGCCATTTACATCCGATATTGGAAAGTAATCGGTTGTTAGGGACTTATTCGCGTAGGTCTTATGATGCTTAGTTCGTCCCCTGACAGCATTACCACTACGGAGACTATAAGTACCACAGGGATTGGTGTGACGTTCGAGATGTGAACCCCAAGCTCATTGACGACTCTTTGTCTTCCGTTTAGTCCAATAACTGCGGGTCGCCTAAAACAAAATCACCGGGTAGACTAAAGACTCCCTCCTGCGCCGGGCGAAGGACGACACAGAAGGACTCAGGACCTCAAGGCTAATCCTAATTAAGACGGACATCACGAAGTATTATGGGGATGCAGGTGGGATGATAACGTAGCCTCACCAAAGTAGCCCCCCAATGAAGAAACCTACCGACCTGCTAGAAGTTGTGAGATGGGGCCGTGTACACAACATAGGCCCACGTCGTGACAGTTCGAGTATCACGGAGCCGTGCTGATAATGAAACATTTTAAGGGACTCCTGCATGTAGCTGACTCCATACAGGCAGGCTTAGTATCCGGTGGTCATTGAAAGGTAACTAGATTGTGCTCTGAATATACGTGGATGGAGGCTATCCCTTTTAGTGGACAGGGCAACCGTACTGAGGGCTCCGATTGCTGAGGGCGCCACTGAGGTGGGGCCTCGCGAAATGGTCGCTTTAGGTGAGGGACTGAGTAAAGCCCACTATCTTGCGTATACCTCCCTGGACATGGTTGGCACACAGATATGGTACACCGTAATAGGCGCTGCTCACGGTGGGCGATGCATATAAATCTTTTTGTACTCACTTATACTCGCGCCGGCTCTAGTGTCGCGGCGGTAACAAGGCGTATGCAGGCTACGGAGACACTTCATCCTGTTGCCTGCTTCCCAACACGTTAAGTAGAGACACGAACGGACATGAGGTATGAGTTGCAATATTCTATAACGCTACTGAAGAGTGCTGTAGTGGGATCGAAGGTACGCCCCTGGATGTTAATTTGGTCCCGTAAAAATCGCAACACCCACCGATGGAAAAGGAGACACGCCATCACTAACAATGTACCGCTGCTCCTTAGAATCTTTAAAGGAGGGGGAACTACCATGCCGCTATTCCATGATACAACAGTATGATCGGAAGGTCCGTATCAGACAAGCCGATACGCGTATCCCTCCGGTATGCCGTCTATTCAGCTACATTGTATTACAGAGTGGTACGATCTCAACTTGGATTACCTAACAAGTACGGTTGACATGTCTCTCTATCTGAGTAAGGCGTACTAGACGTGATCTACTGAGCACTGTTCAACATACAAGACTTGTCGGATGAGTCGAGAATCTTTCGCTACAAAAATGAGGCAGACCCTGTGCAAGGAAGTAGCTCCAAGTGAGACATAAATTTGCTCTTGCTCGATACCACCGCGGTGGGGTTTTTTTCGGAAGCTACGGCAGGAAAACGGATAATGTTTTTATAAGGGGATAACGTGATACCGGCAATACCTACGGATTCTGTTGTGCGTAATATATGTCTAATTGGCGGCATGTATTCGGGACTCTCCCTCCGCCGCTTGTTTGGCAGGGATGTTGGCGAAGAGGGATCCGAACCCGGATGAGTGTCGGAACTAGTCGTGAGTACCGTGAACGGTTGTCACCGAATATCGTGTAGAATTTAGGCTCATTCAAGGACTCAAATTGAACCCCGTAACAAACCGGAATACAGCATCGCGCGCGGTCGGCACAAGAAATCACCACGCAAATCATGGACCTTGCGGTCTGTGAGTTCTTCGACTGTAAAGGATTATCTCCAGTACTATCTTAGTGTCACACTACATAAGGGCGTTAGTACCTTTATAGAAAGCGCTCCGTCGCGTCTTTCTATTCCCTGTACTGGAAGACTCACCTATGCAGTGCTCAACAGACCGGAAGGGCCTCCCCCGTTGTCCCGCTTCATGCG
seq00021   AGCCTCCATCGCGATGCCGTTTGTGCTAGATCCGTCGACAATGTACCGAGAAGGCGTGAAAGGCATTGAGTTCAAAAGAAGCTGCAGTCATTATGGGGGTGAAGCCTGTTTTCCCTACGGGAACCATTTAACAAATGCTACAAGATAATTTTGTATGAGGGAGGACATCCAGAGACGAGATACGTCCGTTGATGACCCGCCTTCCACTTTAACAAACGTAACTGCGTTCTCTCTCTAACACACCCCCCCTGTTGCAGCTAAAGGGGGATACAGCCGGTCAGTTACGACCCTAGGTCGTCAGCAAATAAACCTCTCAAACGTGCAAATAACCCTCCCGGTACCGCCATTTACATCCGATATTGGAAAGTAATCGGTTGTTAGGGACTTATTCGCGTAGGTCTTATGATGCTTAGTTCGTCCCCTGACAGCATTACCACTACGGAGACTATAAGTACCACAGGGATTGGTGTGACGTTCGAGATGTGAACCCCAAGCTCATTGACGACTCTTTGTCTTCCGTTTAGTCCAATAACTGCGGGTCGCCTAAAACAAAATCACCGGGTAGACTAAAGACTCCCTCCTGCGCCGGGCGAAGGACGACACAGAAGGACTCAGGACCTCAAGGCTAATCCTAATTAAGACGGACATCACGAAGTATTATGGGGATGCAGGTGGGATGATAACGTAGCCTCACCAAAGTAGCCCCCCAATGAAGAAACCTACCGACCTGCTAGAAGTTGTGAGATGGGGCCGTGTACACAACATAGGCCCACGTCGTGACAGTTCGAGTATCACGGAGCCGTGCTGATAATGAAACATTTTAAGGGACTCCTGCATGTAGCTGACTCCATACAGGCAGGCTTAGTATCCGGTGGTCATTGAAAGGTAACTAGATTGTGCTCTGAATATACGTGGATGGAGGCTATCCCTTTTAGTGGACAGGGCAACCGTACTGAGGGCTCCGATTGCTGAGGGCGCCACTGAGGTGGGGCCTCGCGAAATGGTCGCTTTAGGTGAGGGACTGAGTAAAGCCCACTATCTTGCGTATACCTCCCTGGACATGGTTGGCACACAGATATGGTACACCGTAATAGGCGCTGCTCACGGTGGGCGATGCATATAAATCTTTTTGTACTCACTTATACTCGCGCCGGCTCTAGTGTCGCGGCGGTAACAAGGCGTATGCAGGCTACGGAGACACTTCATCCTGTTGCCTGCTTCCCAACACGTTAAGTAGAGACACGAACGGACATGAGGTATGAGTTGCAATATTCTATAACGCTACTGAAGAGTGCTGTAGTGGGATCGAAGGTACGCCCCTGGATGTTAATTTGGTCCCGTAAAAATCGCAACACCCACCGATGGAAAAGGAGACACGCCATCACTAACAATGTACCGCTGCTCCTTAGAATCTTTAAAGGAGGGGGAACTACCATGCCGCTATTCCATGATACAACAGTATGATCGGAAGGTCCGTATCAGACAAGCCGATACGCGTATCCCTCCGGTATGCCGTCTATTCAGCTACATTGTATTACAGAGTGGTACGATCTCAACTTGGATTACCTAACAAGTACGGTTGACATGTCTCTCTATCTGAGTAAGGCGTACTAGACGTGATCTACTGAGCACTGTTCAACATACAAGACTTGTCGGATGAGTCGAGAATCTTTCGCTACAAAAATGAGGCAGACCCTGTGCAAGGAAGTAGCTCCAAGTGAGACATAAATTTGCTCTTGCTCGATACCACCGCGGTGGGGTTTTTTTCGGAAGCTACGGCAGGAAAACGGATAATGTTTTTATAAGGGGATAACGTGATACCGGCAATACCTACGGATTCTGTTGTGCGTAATATATGTCTAATTGGCGGCATGTATTCGGGACTCTCCCTCCGCCGCTTGTTTGGCAGGGATGTTGGCGAAGAGGGATCCGAACCCGGATGAGTGTCGGAACTAGTCGTGATTACCGTGAACGGTTGTCACCGAATATCGTGTAGAATTTAGGCTCATTCAAGGACTCAAATTGAACCCCGTAACAAACCGGAATACAGCATCGCGCGCGGTCGGCACAAGAAATCACCACGCAAATCATGGACCTTGCGGTCTGTGAGTTCTTCGACTGTAAAGGATTATCTCCAGTACTATCTTAGTGTCACACTACATAAGGGCGTTAGTACCTTTATAGAAAGCGCTCCGTCGCGTCTTTCTATTCCCTGTACTGGAAGACTCACCTATGCAGTGCTCAACAGACCGGAAGGGCCTCCCCCGTTGTCCCGCTTCATGCG
seq00022   AGCCTCCATCGCGATGCCGTTTGTGCTAGATCCGTCGACAATGTACCGAGAAGGCGTGAAAGGCATTGAGTTCAAAAGAAGCTGCAGTCATTATGGGGGTGAAGCCTGTTTTCCCTACGGGAACCATTTAACAAATGCTACAAGATAATTTTGTATGAGGGAGGACATCCAGAGACGAGATACGTCCGTTGATGACCCGCCTTCCACTTTAACAAACGTAACTGCGTTCTCTCTCTAACACACCCCCCCTGTTGCAGCTAAAGGGGGATACAGCCGGTCAGTTACGACCCTAGGTCGTCAGCAAATAAACCTCTCAAACGTGCAAATAACCCTCCCGGTACCGCCATTTACATCCGATATTGGAAAGTAATCGGTTGTTAGGGACTTATTCGCGTAGGTCTTATGATGCTTAGTTCGTCCCCTGACAGCATTACCACTACGGAGACTATAAGTACCACAGGGATTGGTGTGACGTTCGAGATGTGAACCCCAAGCTCATTGACGACTCTTTGTCTTCCGTTTAGTCCAATAACTGCGGGTCGCCTAAAACAAAATCACCGGGTAGACTAAAGACTCCCTCCTGCGCCGGGCGAAGGACGACACAGAAGGACTCAGGACCTCAAGGCTAATCCTAATTAAGACGGACATCACGAAGTATTATGGGGATGCAGGTGGGATGATAACGTAGCCTCACCAAAGTAGCCCCCCAATGAAGAAACCTACCGACCTGCTAGAAGTTGTGAGATGGGGCCGTGTACACAACATAGGCCCACGTCGTGACAGTTCGAGTATCACGGAGCCGTGCTGATAATGAAACATTTTAAGGGACTCCTGCATGTAGCTGACTCCATACAGGCAGGCTTAGTATCCGGTGGTCATTGAAAGGTAACTAGATTGTGCTCTGAATATACGTGGATGGAGGCTATCCCTTTTAGTGGACAGGGCAACCGTACTGAGGGCTCCGATTGCTGAGGGCGCCACTGAGGTGGGGCCTCGCGAAATGGTCGCTTTAGGTGAGGGACTGAGTAAAGCCCACTATCTTGCGTATACCTCCCTGGACATGGTTGGCACACAGATATGGTACACCGTAATAGGCGCTGCTCACGGTGGGCGATGCATATAAATCTTTTTGTACTCACTTATACTCGCGCCGGCTCTAGTGTCGCGGCGGTAACAAGGCGTATGCAGGCTACGGAGACACTTCATCCTGTTGCCTGCTTCCCAACACGTTAAGTAGAGACACGAACGGACATGAGGTATGAGTTGCAATATTCTATAACGCTACTGAAGAGTGCTGTAGTGGGATCGAAGGTACGCCCCTGGATGTTAATTTGGTCCCGTAAAAATCGCAACACCCACCGATGGAAAAGGAGACACGCCATCACTAACAATGTACCGCTGCTCCTTAGAATCTTTAAAGGAGGGGGAACTACCATGCCGCTATTCCATGATACAACAGTATGATCGGAAGGTCCGTATCAGACAAGCCGATACGCGTATCCCTCCGGTATGCCGTCTATTCAGCTACATTGTATTACAGAGTGGTACGATCTCAACTTGGATTACCTAACAAGTACGGTTGACATGTCTCTCTATCTGAGTAAGGCGTACTAGACGTGATCTACTGAGCACTGTTCAACATACAAGACTTGTCGGATGAGTCGAGAATCTTTCGCTACAAAAATGAGGCAGACCCTGTGCAAGGAAGTAGCTCCAAGTGAGACATAAATTTGCTCTTGCTCGATACCACCGCGGTGGGGTTTTTTTCGGAAGCTACGGCAGGAAAACGGATAATGTTTTTATAAGGGGATAACGTGATACCGGCAATACCTACGGATTCTGTTGTGCGTAATATATGTCTAATTGGCGGCATGTATTCGGGACTCTCCCTCCGCCGCTTGTTTGGCAGGGATGTTGGCGAAGAGGGATCCGAACCCGGCTGAGTGTCGGAACTAGTCGTGATTACCGTGAACGGTTGTCACCGAATATCGTGTAGAATTTAGGCTCATTCAAGGACTCAAATTGAACCCCGTAACAAACCGGAATACAGCATCGCGCGCGGTCGGCACAAGAAATCACCACGCAAATCATGGACCTTGCGGTCTGTGAGTTCTTCGACTGTAAAGGATTATCTCCAGTACTATCTTAGTGTCACACTACATAAGGGCGTTAGTACCTTTATAGAAAGCGCTCCGTCGCGTCTTTCTATTCCCTGTACTGGAAGACTCACCTATGCAGTGCTCAACAGACCGGAAGGGCCTCCCCCGTTGTCCCGCTTCATGCG
seq00023   AGCCTCCATCGCGATGCCGTTTGTGCTAGATCCGTCGACAATGTACCGAGAAGGCGTGAAAGGCATTGAGTTCAAAAGAAGCTGCAGTCATTATGGGGGTGAAGCCTGTTTTCCCTACGGGAACCATTTAACAAATGCTACAAGATAATTTTGTATGAGGGAGGACATCCAGAGACGAGATACGTCCGTTGATGACCCGCCTTCCACTTTAACAAACGTAACTGCGTTCTCTCTCTAACACACCCCCCCTGTTGCAGCTAAAGGGGGATACAGCCGGTCAGTTACGACCCTAGGTCGTCAGCAAATAAACCTCTCAAACGTGCAAATAACCCTCCCGGTACCGCCATTTACATCCGATATTGGAAAGTAATCGGTTGTTAGGGACTTATTCGCGTAGGTCTTATGATGCTTAGTTCGTCCCCTGACAGCATTACCACTACGGAGACTATAAGTACCACAGGGATTGGTGTGACGTTCGAGATGTGAACCCCAAGCTCATTGACGACTCTTTGTCTTCCGTTTAGTCCAATAACTGCGGGTCGCCTAAAACAAAATCACCGGGTAGACTAAAGACTCCCTCCTGCGCCGGGCGTAGGACGACACAGAAGGACTCAGGACCTCAAGGCTAATCCTAATTAAGACGGACATCACGAAGTATTATGGGGATGCAGGTGGGATGATAACGTAGCCTCACCAAAGTAGCCCCCCAATGAAGAAACCTACCGACCTGCTAGAAGTTGTGAGATGGGGCCGTGTACACAACATAGGCCCACGTCGTGACAGTTCGAGTATCACGGAGCCGTGCTGATAATGAAACATTTTAAGGGACTCCTGCATGTAGCTGACTCCATACAGGCAGGCTTAGTATCCGGTGGTCATTGAAAGGTAACTAGATTGTGCTCTGAATATACGTGGATGGAGGCTATCCCTTTTAGTGGACAGGGCAACCGTACTGAGGGCTCCGATTGCTGAGGGCGCCACTGAGGTGGGGCCTCGCGAAATGGTCGCTTTAGGTGAGGGACTGAGTAAAGCCCACTATCTTGCGTATACCTCCCTGGACATGGTTGGCACACAGATATGGTACACCGTAATAGGCGCTGCTCACGGTGGGCGATGCATATAAATCTTTTTGTACTCACTTATACTCGCGCCGGCTCTAGTGTCGCGGCGGTAACAAGGCGTATGCAGGCTACGGAGACACTTCATCCTGTTGCCTGCTTCCCAACACGTTAAGTAGAGACACGAACGGACATGAGGTATGAGTTGCAATATTCTATAACGCTACTGAAGAGTGCTGTAGTGGGATCGAAGGTACGCCCCTGGATGTTAATTTGGTCCCGTAAAAATCGCAACACCCACCGATGGAAAAGGAGACACGCCATCACTAACAATGTACCGCTGCTCCTTAGAATCTTTAAAGGAGGGGGAACTACCATGCCGCTATTCCATGATACAACAGTATGATCGGAAGGTCCGTATCAGACAAGCCGATACGCGTATCCCTCCGGTATGCCGTCTATTCAGCTACATTGTATTACAGAGTGGTACGATCTCAACTTGGATTACCTAACAAGTACGGTTGACATGTCTCTCTATCTGAGTAAGGCGTACTAGACGTGATCTACTGAGCACTGTTCAACATACAAGACTTGTCGGATGAGTCGAGAATCTTTCGCTACAAAAATGAGGCAGACCCTGTGCAAGGAAGTAGCTCCAAGTGAGACATAAATTTGCTCTTGCTCGATACCACCGCGGTGGGGTTTTTTTCGGAAGCTACGGCAGGAAAACGGATAATGTTTTTATAAGGGGATAACGTGATACCGGCAATACCTACGGATTCTGTTGTGCGTAATATATGTCTAATTGGCGGCATGTATTCGGGACTCTCCCTCCGCCGCTTGTTTGGCAGGGATGTTGGCGAAGAGGGATCCGAACCCGGCTGAGTGTCGGAACTAGTCGTGATTACCGTGAACGGTTGTCACCGAATATCGTGTAGAATTTAGGCTCATTCAAGGACTCAAATTGAACCCCGTAACAAACCGGAATACAGCATCGCGCGCGGTCGGCACAAGAAATCACCACGCAAATCATGGACCTTGCGGTCTGTGAGTTCTTCGACTGTAAAGGATTATCTCCAGTACTATCTTAGTGTCACACTACATAAGGGCGTTAGTACCTTTATAGAAAGCGCTCCGTCGCGTCTTTCTATTCCCTGTACTGGAAGACTCACCTATGCAGTGCTCAACAGACCGGAAGGGCCTCCCCCGTTGTCCCGCTTCATGCG
seq00024   AGCCTCCATCGCGATGCCGTTTGTGCTAGATCCGTCGACAATGTACCGAGAAGGCGTGAAAGGCATTGAGTTCAAAAGAAGCTGCAGTCATTATGGGGGTGAAGCCTGTTTTCCCTACGGGAACCATTTAACAAATGCTACAAGATAATTTTGTATGAGGGAGGACATCCAGAGACGAGATACGTCCGTTGATGACCCGCCTTCCACTTTAACAAACGTAACTGCGTTCTCTCTCTAACACACCCCCCCTGTTGCAGCTAAAGGGGGATACAGCCGGTCAGTTACGACCCTAGGTCGTCAGCAAATAAACCTCTCAAACGTGCAAATAACCCTCCCGGTACCGCCATTTACATCCGATATTGGAAAGTAATCGGTTGTTAGGGACTTATTCGCGTAGGTCTTATGATGCTTAGTTCGTCCCCTGACAGCATTACCACTACGGAGACTATAAGTACCACAGGGATTGGTGTGACGTTCGAGATGTGAACCCCAAGCTCATTGACGACTCTTTGTCTTCCGTTTAGTCCAATAACTGCGGGTCGCCTAAAACAAAATCACCGGGTAGACTAAAGACTCCCTCCTGCGCCGGGCGAAGGACGACACAGAAGGACTCAGGACCTCAAGGCTAATCCTAATTAAGACGGACATCACGAAGTATTATGGGGATGCAGGTGGGATGATAACGTAGCCTCACCAAAGTAGCCCCCCAATGAAGAAACCTATCGACCTGCTAGAAGTTGTGAGATGGGGCCGTGTACACAACATAGGCCCACGTCGTGACAGTTCGAGTATCACGGAGCCGTGCTGATAATGAAACATTTTAAGGGACTCCTGCATGTAGCTGACTCCATACAGGCAGGCTTAGTATCCGGTGGTCATTGAAAGGTAACTAGATTGTGCTCTGAATATACGTGGATGGAGGCTATCCCTTTTAGTGGACAGGGCAACCGTACTGAGGGCTCCGATTGCTGAGGGCGCCACTGAGGTGGGGCCTCGCGAAATGGTCGCTTTAGGTGAGGGACTGAGTAAAGCCCACTATCTTGCGTATACCTCCCTGGACATGGTTGGCACACAGATATGGTACACCGTAATAGGCGCTGCTCACGGTGGGCGATGCATATAAATCTTTTTGTACTCACTTATACTCGCGCCGGCTCTAGTGTCGCGGCGGTAACAAGGCGTATGCAGGCTACGGAGACACTTCATCCTGTTGCCTGCTTCCCAACACGTTAAGTAGAGACACGAACGGACATGAGGTATGAGTTGCAATATTCTATAACGCTACTGAAGAGTGCTGTAGTGGGATCGAAGGTACGCCCCTGGATGTTAATTTGGTCCCGTAAAAATCGCAACACCCACCGATGGAAAAGGAGACACGCCATCACTAACAATGTACCGCTGCTCCTTAGAATCTTTAAAGGAGGGGGAACTACCATGCCGCTATTCCATGATACAACAGTATGATCGGAAGGTCCGTATCAGACAAGCCGATACGCGTATCCCTCCGGTATGCCGTCTATTCAGCTACATTGTATTACAGAGTGGTACGATCTCAACTTGGATTACCTAACAAGTACGGTTGACATGTCTCTCTATCTGAGTAAGGCGTACTAGACGTGATCTACTGAGCACTGTTCAACATACAAGACTTGTCGGATGAGTCGAGAATCTTTCGCTACAAAAATGAGGCAGACCCTGTGCAAGGAAGTAGCTCCAAGTGAGACATAAATTTGCTCTTGCTCGATACCACCGCGGTGGGGTTTTTTTCGGAAGCTACGGCAGGAAAACGGATAATGTTTTTATAAGGGGATAACGTGATACCGGCAATACCTACGGATTCTGTTGTGCGTAATATATGTCTAATTGGCGGCATGTATTCGGGACTCTCCCTCCGCCGCTTGTTTGGCAGGGATGTTGGCGAAGAGGGATCCGAACCCGGCTGAGTGTCGGAACTAGTCGTGATTACCGTGAACGGTTGTCACCGAATATCGTGTAGAATTTAGGCTCATTCAAGGACTCAAATTGAACCCCGTAACAAACCGGAATACAGCATCGCGCGCGGTCGGCACAAGAAATCACCACGCAAATCATGGACCTTGCGGTCTGTGAGTTCTTCGACTGTAAAGGATTATCTCCAGTACTATCTTAGTGTCACACTACATAAGGGCGTTAGTACCTTTATAGAAAGCGCTCCGTCGCGTCTTTCTATTCCCTGTACTGGAAGACTCACCTATGCAGTGCTCAACAGACCGGAAGGGCCTCCCCCGTTGTCCCGCTTCATGCG
seq00025   AGCCTCCATCGCGATGCCGTTTGTGCTAGATCCGTCGACAATGTACCGAGAAGGCGTGAAAGGCATTGAGTTCAAAAGAAGCTGCAGTCATTATGGGGGTGAAGCCTGTTTTCCCTACGGGAACCATTTAACAAATGCTACAAGATAATTTTGTATGAGGGAGGACATCCAGAGACGAGATACGTCCGTTGATGACCCGCCTTCCACTTTAACAAACGTAACTGCGTTCTCTCTCTAACACACCCCCCCTGTTGCAGCTAAAGGGGGATACAGCCGGTCAGTTACGACCCTAGGTCGTCAGCAAATAAACCTCTCAAACGTGCAAATAACCCTCCCGGTACCGCCATTTACATCCGATATTGGAAAGTAATCGGTTGTTAGGGACTTATTCGCGTAGGTCTTATGATGCTTAGTTCGTCCCCTGACAGCATTACCACTACGGAGACTATAAGTACCACAGGGATTGGTGTGACGTTCGAGATGTGAACCCCAAGCTCATTGACGACTCTTTGTCTTCCGTTTAGTCCAATAACTGCGGGTCGCCTAAAACAAAATCACCGGGTAGACTAAAGACTCCCTCCTGCGCCGGGCGTAGGACGACACAGAAGGACTCAGGACCTCAAGGCTAATCCTAATTAAGACGGACATCACGAAGTATTATGGGGATGCAGGTGGGATGATAACGTAGCCTCACCAAAGTAGCCCCCCAATGAAGAAACCTACCGACCTGCTAGAAGTTGTGAGATGGGGCCGTGTACACAACATAGGCCCACGTCGTGACAGTTCGAGTATCACGGAGCCGTGCTGATAATGAAACATTTTAAGGGACTCCTGCATGTAGCTGACTCCATACAGGCAGGCTTAGTATCCGGTGGTCATTGAAAGGTAACTAGATTGTGCTCTGAATATACGTGGATGGAGGCTATCCCTTTTAGTGGACAGGGCAACCGTACTGAGGGCTCCGATTGCTGAGGGCGCCACTGAGGTGGGGCCTCGCGAAATGGTCGCTTTAGGTGAGGGACTGAGTAAAGCCCACTATCTTGCGTATACCTCCCTGGACATGGTTGGCACACAGATATGGTACACCGTAATAGGCGCTGCTCACGGTGGGCGATGCATATAAATCTTTTTGTACTCACTTATACTCGCGCCGGCTCTAGTGTCGCGGCGGTAACAAGGCGTATGCAGGCTACGGAGACACTTCATCCTGTTGCCTGCTTCCCAACACGTTAAGTAGAGACACGAACGGACATGAGGTATGAGTTGCAATATTCTATAACGCTACTGAAGAGTGCTGTAGTGGGATCGAAGGTACGCCCCTGGATGTTAATTTGGTCCCGTAAAAATCGCAACACCCACCGATGGAAAAGGAGACACGCCATCACTAACAATGTACCGCTGCTCCTTAGAATCTTTAAAGGAGGGGGAACTACCATGCCGCTATTCCATGATACAACAGTATGATCGGAAGGTCCGTATCAGACAAGCCGATACGCGTATCCCTCCGGTATGCCGTCTATTCAGCTACATTGTATTACAGAGTGGTACGATCTCAACTTGGATTACCTAACAAGTACGGTTGACATGTCTCTCTATCTGAGTAAGGCGTACTAGACGTGATCTACTGAGCACTGTTCAACATACAAGACTTGTCGGATGAGTCGAGAATCTTTCGCTACAAAAATGAGGCAGACCCTGTGCAAGGAAGTAGCTCCAAGTGAGACATAAATTTGCTCTTGCTCGATACCACCGCGGTGGGGTTTTTTTCGGAAGCTACGGCAGGAAAACGGATAATGTTTTTATAAGGGGATAACGTGATACCGGCAATACCTACGGATTCTGTTGTGCGTAATATATGTCTAATTGGCGGCATGTATTCGGGACTCTCCCTCCGCCGCTTGTTTGGCAGGGATGTTGGCGAAGAGGGATCCGAACCCGGCTGAGTGTCGGAACTAGTCGTGATTACCGTGAACGGTTGTCACCGAATATCGTGTAGAATTTAGGCTCATTCAAGGACTCAAATTGAACCCCGTAACAAACCGGAATACAGCATCGCGCGCGGTCGGCACAAGAAATCACCACGCAAATCATGGACCTTGCGGTCTGTGAGTTCTTCGACTGTAAAGGATTATCTCCAGTACTATCTTAGTGTCACACTACATAAGGGCGTTAGTACCTTTATAGAAAGCGCTCCGTCGCGTCTTTCTATTCCCTGTACTGGAAGACTCACCTATGCAGTGCTCAACAGACCGGAAGGGCCTCCCCCGTTGTCCCGCTTCATGCG
seq00026   AGCCTCCATCGCGATGCCGTTTGTGCTAGATCCGTCGACAATGTACCGAGAAGGCGTGAAAGGCATTGAGTTCAAAAGAAGCTGCAGTCATTATGGGGGTGAAGCCTGTTTTCCCTACGGGAACCATTTAACAAATGCTACAAGATAATTTTGTATGAGGGAGGACATCCAGAGACGAGATACGTCCGTTGATGACCCGCCTTCCACTTTAACAAACGTAACTGCGTTCTCTCTCTAACACACCCCCCCTGTTGCAGCTAAAGGGGGATACAGCCGGTCAGTTACGACCCTAGGTCGTCAGCAAATAAACCTCTCAAACGTGCAAATAACCCTCCCGGTACCGCCATTTACATCCGATATTGGAAAGTAATCGGTTGTTAGGGACTTATTCGCGTAGGTCTTATGATGCTTAGTTCGTCCCCTGACAGCATTACCACTACGGAGACTATAAGTACCACAGGGATTGGTGTGACGTTCGAGATGTGAACCCCAAGCTCATTGACGACTCTTTGTCTTCCGTTTAGTCCAATAACTGCGGGTCGCCTAAAACAAAATCACCGGGTAGACTAAAGACTCCCTCCTGCGCCGGGCGTAGGACGACACAGAAGGACTCAGGACCTCAAGGCTAATCCTAATTAAGACGGACATCACGAAGTATTATGGGGATGCAGGTGGGATGATAACGTAGCCTCACCAAAGTAGCCCCCCAATGAAGAAACCTACCGACCTGCTAGAAGTTGTGAGATGGGGCCGTGTACACAACATAGGCCCACGTCGTGACAGTTCGAGTATCACGGAGCCGTGCTGATAATGAAACATTTTAAGGGACTCCTGCATGTAGCTGACTCCATACAGGCAGGCTTAGTATCCGGTGGTCATTGAAAGGTAACTAGATTGTGCTCTGAATATACGTGGATGGAGGCTATCCCTTTTAGTGGACAGGGCAACCGTACTGAGGGCTCCGATTGCTGAGGGCGCCACTGAGGTGGGGCCTCGCGAAATGGTCGCTTTAGGTGAGGGACTGAGTAAAGCCCACTATCTTGCGTATACCTCCCTGGACATGGTTGGCACACAGATATGGTACACCGTAATAGGCGCTGCTCACGGTGGGCGATGCATATAAATCTTTTTGTACTCACTTATACTCGCGCCGGCTCTAGTGTCGCGGCGGTAACAAGGCGTATGCAGGCTACGGAGACACTTCATCCTGTTGCCTGCTTCCCAACACGTTAAGTAGAGACACGAACGGACATGAGGTATGAGTTGCAATATTCTATAACGCTACTGAAGAGTGCTGTAGTGGGATCGAAGGTACGCCCCTGGATGTTAATTTGGTCCCGTAAAAATCGCAACACCCACCGATGGAAAAGGAGACACGCCATCACTAACAATGTACCGCTGCTCCTTAGAATCTTTAAAGGAGGGGGAACTACCATGCCGCTATTCCATGATACAACAGTATGATCGGAAGGTCCGTATCAGACAAGCCGATACGCGTATCCCTCCGGTATGCCGTCTATTCAGCTACATTGTATTACAGAGTGGTACGATCTCAACTTGGATTACCTAACAAGTACGGTTGACATGTCTCTCTATCTGAGTAAGGCGTACTAGACGTGATCTACTGAGCACTGTTCAACATACAAGACTTGTCGGATGAGTCGAGAATCTTTCGCTACAAAAATGAGGCAGACCCTGTGCAAGGAAGTAGCTCCAAGTGAGACATAAATTTGCTCTTGCTCGATACCACCGCGGTGGGGTTTTTTTCGGAAGCTACGGCAGGAAAACGGATAATGTTTTTATAAGGGGATAACGTGATACCGGCAATACCTACGGATTCTGTTGTGCGTAATATATGTCTAATTGGCGGCATGTATTCGGGACTCTCCCTCCGCCGCTTGTTTGGCAGGGATGTTGGCGAAGAGGGATCCGAACCCGGCTGAGTGTCGGAACTAGTCGTGATTACCGTGAACGGTTGTCACCGAATATCGTGTAGAATTTAGGCTCATTCAAGGACTCAAATTGAACCCCGTAACAAACCGGAATACAGCATCGCGCGCGGTCGGCACAAGAAATCACCACGCAAATCATGGACCTTGCGGTCTGTGAGTTCTTCGACTGTAAAGGATTATCTCCAGTACTATCTTAGTGTCACACTACATAAGGGCGTTAGTACCTTTATAGAAAGCGCTCCGTCGCGTCTTTCTATTCCCTGTACTGGAAGACTCACCTATGCAGTGCTCAACAGACCGGAAGGGCCTCCCCCGTTGTCCCGCTTCATGCG
seq00027   AGCCTCCATCGCGATGCCGTTTGTGCTAGATCCGTCGACAATGTACCGAGAAGGCGTGAAAGGCATTGAGTTCAAAAGAAGCTGCAGTCATTATGGGGGTGAAGCCTGTTTTCCCTACGGGAACCATTTAACAAATGCTACAAGATAATTTTGTATGAGGGAGGACATCCAGAGACGAGATACGTCCGTTGATGACCCGCCTTCCACTTTAACAAACGTAACTGCGTTCTCTCTCTAACACACCCCCCCTGTTGCAGCTAAAGGGGGATACAGCCGGTCAGTTACGACCCTAGGTCGTCAGCAAATAAACCTCTCAAACGTGCAAATAACCCTCCCGGTACCGCCATTTACATCCGATATTGGAAAGTAATCGGTTGTTAGGGACTTATTCGCGTAGGTCTTATGATGCTTAGTTCGTCCCCTGACAGCATTACCACTACGGAGACTATAAGTACCACAGGGATTGGTGTGACGTTCGAGATGTGAACCCCAAGCTCATTGACGACTCTTTGTCTTCCGTTTAGTCCAATAACTGCGGGTCGCCTAAAACAAAATCACCGGGTAGACTAAAGACTCCCTCCTGCGCCGGGCGTAGGACGACACAGAAGGACTCAGGACCTCAAGGCTAATCCTAATTAAGACGGACATCACGAAGTATTATGGGGATGCAGGTGGGATGATAACGTAGCCTCACCAAAGTAGCCCCCCAATGAAGAAACCTACCGACCTGCTAGAAGTTGTGAGATGGGGCCGTGTACACAACATAGGCCCACGTCGTGACAGTTCGAGTATCACGGAGCCGTGCTGATAATGAAACATTTTAAGGGACTCCTGCATGTAGCTGACTCCATACAGGCAGGCTTAGTATCCGGTGGTCATTGAAAGGTAACTAGATTGTGCTCTGAATATACGTGGATGGAGGCTATCCCTTTTAGTGGACAGGGCAACCGTACTGAGGGCTCCGATTGCTGAGGGCGCCACTGAGGTGGGGCCTCGCGAAATGGTCGCTTTAGGTGAGGGACTGAGTAAAGCCCACTATCTTGCGTATACCTCCCTGGACATGGTTGGCACACAGATATGGTACACCGTAATAGGCGCTGCTCACGGTGGGCGATGCATATAAATCTTTTTGTACTCACTTATACTCGCGCCGGCTCTAGTGTCGCGGCGGTAACAAGGCGTATGCAGGCTACGGAGACACTTCATCCTGTTGCCTGCTTCCCAACACGTTAAGTAGAGACACGAACGGACATGAGGTATGAGTTGCAATATTCTATAACGCTACTGAAGAGTGCTGTAGTGGGATCGAAGGTACGCCCCTGGATGTTAATTTGGTCCCGTAAAAATCGCAACACCCACCGATGGAAAAGGAGACACGCCATCACTAACAATGTACCGCTGCTCCTTAGAATCTTTAAAGGAGGGGGAACTACCATGCCGCTATTCCATGATACAACAGTATGATCGGAAGGTCCGTATCAGACAAGCCGATACGCGTATCCCTCCGGTATGCCGTCTATTCAGCTACATTGTATTACAGAGTGGTACGATCTCAACTTGGATTACCTAACAAGTACGGTTGACATGTCTCTCTATCTGAGTAAGGCGTACTAGACGTGATCTACTGAGCACTGTTCAACATACAAGACTTGTCGGATGAGTCGAGAATCTTTCGCTACAAAAATGAGGCAGACCCTGTGCAAGGAAGTAGCTCCAAGTGAGACATAAATTTGCTCTTGCTCGATACCACCGCGGTGGGGTTTTTTTCGGAAGCTACGGCAGGAAAACGGATAATGTTTTTATAAGGGGATAACGTGATACCGGCAATACCTACGGATTCTGTTGTGCGTAATATATGTCTAATTGGCGGCATGTATTCGGGACTCTCCCTCCGCCGCTTGTTTGGCAGGGATGTTGGCGAAGAGGGATCCGAACCCGGCTGAGTGTCGGAACTAGTCGTGATTACCGTGAACGGTTGTCACCGAATATCGTGTAGAATTTAGGCTCATTCAAGGACTCAAATTGAACCCCGTAACAAACCGGAATACAGCATCGCGCGCGGTCGGCACAAGAAATCACCACGCAAATCATGGACCTTGCGGTCTGTGAGTTCTTCGACTGTAAAGGATTATCTCCAGTACTATCTTAGTGTCACACTACATAAGGGCGTTAGTACCTTTATAGAAAGCGCTCCGTCGCGTCTTTCTATTCCCTGTACTGGAAGACTCACCTATGCAGTGCTCAACAGACCGGAAGGGCCTCCCCCGTTGTCCCGCTTCATGCG
seq00028   AGCCTCCATCGCGATGCCGTTTGTGCTAGATCCGTCGACAATGTACCGAGAAGGCGTGAAAGGCATTGAGTTCAAAAGAAGCTGCAGTCATTATGGGGGTGAAGCCTGTTTTCCCTACGGGAACCATTTAACAAATGCTACAAGATAATTTTGTATGAGGGAGGACATCCAGAGACGAGATACGTCCGTTGATGACCCGCCTTCCACTTTAACAAACGTAACTGCGTTCTCTCTCTAACACACCCCCCCTGTTGCAGCTAAAGGGGGATACAGCCGGTCAGTTACGACCCTAGGTCGTCAGCAAATAAACCTCTCAAACGTGCAAATAACCCTCCCGGTACCGCCATTTACATCCGATATTGGAAAGTAATCGGTTGTTAGGGACTTATTCGCGTAGGTCTTATGATGCTTAGTTCGTCCCCTGACAGCATTACCACTACGGAGACTATAAGTACCACAGGGATTGGTGTGACGTTCGAGATGTGAACCCCAAGCTCATTGACGACTCTTTGTCTTCCGTTTAGTCCAATAACTGCGGGTCGCCTAAAACAAAATCACCGGGTAGACTAAAGACTCCCTCCTGCGCCGGGCGAAGGACGACACAGAAGGACTCAGGACCTCAAGGCTAATCCTAATTAAGACGGACATCACGAAGTATTATGGGGATGCAGGTGGGATGATAACGTAGCCTCACCAAAGTAGCCCCCCAATGAAGAAACCTACCGACCTGCTAGAAGTTGTGAGATGGGGCCGTGTACACAACATAGGCCCACGTCGTGACAGTTCGAGTATCACGGAGCCGTGCTGATAATGAAACATTTTAAGGGACTCCTGCATGTAGCTGACTCCATACAGGCAGGCTTAGTATCCGGTGGTCATTGAAAGGTAACTAGATTGTGCTCTGAATATACGTGGATGGAGGCTATCCCTTTTAGTGGACAGGGCAACCGTACTGAGGGCTCCGATTGCTGAGGGCGCCACTGAGGTGGGGCCTCGCGAAATGGTCGCTTTAGGTGAGGGACTGAGTAAAGCCCACTATCTTGCGTATACCTCCCTGGACATGGTTGGCACACAGATATGGTACACCGTAATAGGCGCTGCTCACGGTGGGCGATGCATATAAATCTTTTTGTACTCACTTATACTCGCGCCGGCTCTAGTGTCGCGGCGGTAACAAGGCGTATGCAGGCTACGGAGACACTTCATCCTGTTGCCTGCTTCCCAACACGTTAAGTAGAGACACGAACGGACATGAGGTATGAGTTGCAATATTCTATAACGCTACTGAAGAGTGCTGTAGTGGGATCGAAGGTACGCCCCTGGATGTTAATTTGGTCCCGTAAAAATCGCAACACCCACCGATGGAAAAGGAGACACGCCATCACTAACAATGTACCGCTGCTCCTTAGAATCTTTAAAGGAGGGGGAACTACCATGCCGCTATTCCATGATACAACAGTATGATCGGAAGGTCCGTATCAGACAAGCCGATACGCGTATCCCTCCGGTATGCCGTCTATTCAGCTACATTGTATTACAGAGTGGTACGATCTCAACTTGGATTACCTAACAAGTACGGTTGACATGTCTCTCTATCTGAGTAAGGCGTACTAGACGTGATCTACTGAGCACTGTTCAACATACAAGACTTGTCGGATGAGTCGAGAATCTTTCGCTACAAAAATGAGGCAGACCCTGTGCAAGGAAGTAGCTCCAAGTGAGACATAAATTTGCTCTTGCTCGATACCACCGCGGTGGGGTTTTTTTCGGAAGCTACGGCAGGAAAACGGATAATGTTTTTATAAGGGGATAACGTGATACCGGCAATACCTACGGATTCTGTTGTGCGTAATATATGTCTAATTGGCGGCATGTATTCGGGACTCTCCCTCCGCCGCTTGTTTGGCAGGGATGTTGGCGAAGAGGGATCCGAACCCGGATGAGTGTCGGAACTAGTCGTGATTACCGTGAACGGTTGTCACCGAATATCGTGTAGAATTTAGGCTCATTCAAGGACTCAAATTGAACCCCGTAACAAACCGGAATACAGCATCGCGCGCGGTCGGCACAAGAAATCACCACGCAAATCATGGACCTTGCGGTCTGTGAGTTCTTCGACTGTAAAGGATTATCTCCAGTACTATCTTAGTGTCACACTACATAAGGGCGTTAGTACCTTTATAGAAAGCGCTCCGTCGCGTCTTTCTATTCCCTGTACTGGAAGACTCACCTATGCAGTGCTCAACAGACCGGAAGGGCCTCCCCCGTTGTCCCGCTTCATGCG
seq00029   AGCCTCCATCGCGATGCCGTTTGTGCTAGATCCGTCGACAATGTACCGAGAAGGCGTGAAAGGCATTGAGTTCAAAAGAAGCTGCAGTCATTATGGGGGTGAAGCCTGTTTTCCCTACGGGAACCATTTAACAAATGCTACAAGATAATTTTGTATGAGGGAGGACATCCAGAGACGAGATACGTCCGTTGATGACCCGCCTTCCACTTTAACAAACGTAACTGCGTTCTCTCTCTAACACACCCCCCCTGTTGCAGCTAAAGGGGGATACAGCCGGTCAGTTACGACCCTAGGTCGTCAGCAAATAAACCTCTCAAACGTGCAAATAACCCTCCCGGTACCGCCATTTACATCCGATATTGGAAAGTAATCGGTTGTTAGGGACTTATTCGCGTAGGTCTTATGATGCTTAGTTCGTCCCCTGACAGCATTACCACTACGGAGACTATAAGTACCACAGGGATTGGTGTGACGTTCGAGATGTGAACCCCAAGCTCATTGACGACTCTTTGTCTTCCGTTTAGTCCAATAACTGCGGGTCGCCTAAAACAAAATCACCGGGTAGACTAAAGACTCCCTCCTGCGCCGGGCGTAGGACGACACAGAAGGACTCAGGACCTCAAGGCTAATCCTAATTAAGACGGACATCACGAAGTATTATGGGGATGCAGGTGGGATGATAACGTAGCCTCACCAAAGTAGCCCCCCAATGAAGAAACCTACCGACCTGCTAGAAGTTGTGAGATGGGGCCGTGTACACAACATAGGCCCACGTCGTGACAGTTCGAGTATCACGGAGCCGTGCTGATAATGAAACATTTTAAGGGACTCCTGCATGTAGCTGACTCCATACAGGCAGGCTTAGTATCCGGTGGTCATTGAAAGGTAACTAGATTGTGCTCTGAATATACGTGGATGGAGGCTATCCCTTTTAGTGGACAGGGCAACCGTACTGAGGGCTCCGATTGCTGAGGGCGCCACTGAGGTGGGGCCTCGCGAAATGGTCGCTTTAGGTGAGGGACTGAGTAAAGCCCACTATCTTGCGTATACCTCCCTGGACATGGTTGGCACACAGATATGGTACACCGTAATAGGCGCTGCTCACGGTGGGCGATGCATATAAATCTTTTTGTACTCACTTATACTCGCGCCGGCTCTAGTGTCGCGGCGGTAACAAGGCGTATGCAGGCTACGGAGACACTTCATCCTGTTGCCTGCTTCCCAACACGTTAAGTAGAGACACGAACGGACATGAGGTATGAGTTGCAATATTCTATAACGCTACTGAAGAGTGCTGTAGTGGGATCGAAGGTACGCCCCTGGATGTTAATTTGGTCCCGTAAAAATCGCAACACCCACCGATGGAAAAGGAGACACGCCATCACTAACAATGTACCGCTGCTCCTTAGAATCTTTAAAGGAGGGGGAACTACCATGCCGCTATTCCATGATACAACAGTATGATCGGAAGGTCCGTATCAGACAAGCCGATACGCGTATCCCTCCGGTATGCCGTCTATTCAGCTACATTGTATTACAGAGTGGTACGATCTCAACTTGGATTACCTAACAAGTACGGTTGACATGTCTCTCTATCTGAGTAAGGCGTACTAGACGTGATCTACTGAGCACTGTTCAACATACAAGACTTGTCGGATGAGTCGAGAATCTTTCGCTACAAAAATGAGGCAGACCCTGTGCAAGGAAGTAGCTCCAAGTGAGACATAAATTTGCTCTTGCTCGATACCACCGCGGTGGGGTTTTTTTCGGAAGCTACGGCAGGAAAACGGATAATGTTTTTATAAGGGGATAACGTGATACCGGCAATACCTACGGATTCTGTTGTGCGTAATATATGTCTAATTGGCGGCATGTATTCGGGACTCTCCCTCCGCCGCTTGTTTGGCAGGGATGTTGGCGAAGAGGGATCCGAACCCGGCTGAGTGTCGGAACTAGTCGTGATTACCGTGAACGGTTGTCACCGAATATCGTGTAGAATTTAGGCTCATTCAAGGACTCAAATTGAACCCCGTAACAAACCGGAATACAGCATCGCGCGCGGTCGGCACAAGAAATCACCACGCAAATCATGGACCTTGCGGTCTGTGAGTTCTTCGACTGTAAAGGATTATCTCCAGTACTATCTTAGTGTCACACTACATAAGGGCGTTAGTACCTTTATAGAAAGCGCTCCGTCGCGTCTTTCTATTCCCTGTACTGGAAGACTCACCTATGCAGTGCTCAACAGACCGGAAGGGCCTCCCCCGTTGTCCCGCTTCATGCG
seq00030   AGCCTCCATCGCGATGCCGTTTGTGCTAGATCCGTCGACAATGTACCGAGAAGGCGTGAAAGGCATTGAGTTCAAAAGAAGCTGCAGTCATTATGGGGGTGAAGCCTGTTTTCCCTACGGGAACCATTTAACAAATGCTACAAGATAATTTTGTATGAGGGGGGACATCCAGAGACGAGATACGTCCGTTGATGACCCGCCTTCCACTTTAACAAACGTAACTGCGTTCTCTCTCTAACACACCCCCCCTGTTGCAGCTAAAGGGGGATACAGCCGGTCAGTTACGACCCTAGGTCGTCAGCAAATAAACCTCTCAAACGTGCAAATAACCCTCCCGGTACCGCCATTTACATCCGATATTGGAAAGTAATCGGTTGTTAGGGACTTATTCGCGTAGGTCTTATGATGCTTAGTTCGTCCCCTGACAGCATTACCACTACGGAGACTATAAGTACCACAGGGATTGGTGTGACGTTCGAGATGTGAACCCCAAGCTCATTGACGACTCTTTGTCTTCCGTTTAGTCCAATAACTGCGGGTCGCCTAAAACAAAATCACCGGGTAGACTAAAGACTCCCTCCTGCGCCGGGCGTAGGACGACACAGAAGGACTCAGGACCTCAAGGCTAATCCTAATTAAGACGGACATCACGAAGTATTATGGGGATGCAGGTGGGATGATAACGTAGCCTCACCAAAGTAGCCCCCCAATGAAGAAACCTACCGACCTGCTAGAAGTTGTGAGATGGGGCCGTGTACACAACATAGGCCCACGTCGTGACAGTTCGAGTATCACGGAGCCGTGCTGATAATGAAACATTTTAAGGGACTCCTGCATGTAGCTGACTCCATACAGGCAGGCTTAGTATCCGGTGGTCATTGAAAGGTAACTAGATTGTGCTCTGAATATACGTGGATGGAGGCTATCCCTTTTAGTGGACAGGGCAACCGTACTGAGGGCTCCGATTGCTGAGGGCGCCACTGAGGTGGGGCCTCGCGAAATGGTCGCTTTAGGTGAGGGACTGAGTAAAGCCCACTATCTTGCGTATACCTCCCTGGACATGGTTGGCACACAGATATGGTACACCGTAATAGGCGCTGCTCACGGTGGGCGATGCATATAAATCTTTTTGTACTCACTTATACTCGCGCCGGCTCTAGTGTCGCGGCGGTAACAAGGCGTATGCAGGCTACGGAGACACTTCATCCTGTTGCCTGCTTCCCAACACGTTAAGTAGAGACACGAACGGACATGAGGTATGAGTTCCAATATTCTATAACGCTACTGAAGAGTGCTGTAGTGGGATCGAAGGTACGCCCCTGGATGTTAATTTGGTCCCGTAAAAATCGCAACACCCACCGATGGAAAAGGAGACACGCCATCACTAACAATGTACCGCTGCTCCTTAGAATCTTTAAAGGAGGGGGAACTACCATGCCGCTATTCCATGATACAACAGTATGATCGGAAGGTCCGTATCAGACAAGCCGATACGCGTATCCCTCCGGTATGCCGTCTATTCAGCTACATTGTATTACAGAGTGGTACGATCTCAACTTGGATTACCTAACAAGTACGGTTGACATGTCTCTCTATCTGAGTAAGGCGTACTAGACGTGATCTACTGAGCACTGTTCAACATACAAGACTTGTCGGATGAGTCGAGAATCTTTCGCTACAAAAATGAGGCAGACCCTGTGCAAGGAAGTAGCTCCAAGTGAGACATAAATTTGCTCTTGCTCGATACCACCGCGGTGGGGTTTTTTTCGGAAGCTACGGCAGGAAAACGGATAATGTTTTTATAAGGGGATAACGTGATACCGGCAATACCTACGGATTCTGTTGTGCGTAATATATGTCTAATTGGCGGCATGTATTCGGGACTCTCCCTCCGCCGCTTGTTTGGCAGGGATGTTGGCGAAGAGGGATCCGAACCCGGCTGAGTGTCGGAACTAGTCGTGATTACCGTGAACGGTTGTCACCGAATATCGTGTAGAATTTAGGCTCATTCAAGGACTCAAATTGAACCCCGTAACAAACCGGAATACAGCATCGCGCGCGGTCGGCACAAGAAATCACCACGCAAATCATGGACCTTGCGGTCTGTGAGTTCTTCGACTGTAAAGGATTATCTCCAGTACTATCTTAGTGTCACACTACATAAGGGCGTTAGTACCTTTATAGAAAGCGCTCCGTCGCGTCTTTCTATTCCCTGTACTGGAAGACTCACCTATGCAGTGCTCAACAGACCGGAAGGGCCTCCCCCGTTGTCCCGCTTCATGCG
seq00031   AGCCTCCATCGCGATGCCGTTTGTGCTAGATCCGTCGACAATGTACCGAGAAGGCGTGAAAGGCATTGAGTTCAAAAGAAGCTGCAGTCATTATGGGGGTGAAGCCTGTTTTCCCTACGGGAACCATTTAACAAATGCTACAAGATAATTTTGTATGAGGGAGGACATCCAGAGACGAGATACGTCCGTTGATGACCCGCCTTCCACTTTAACAAACGTAACTGCGTTCTCTCTCTAACACACCCCCCCTGTTGCAGCTAAAGGGGGATACAGCCGGTCAGTTACGACCCTAGGTCGTCAGCAAATAAACCTCTCAAACGTGCAAATAACCCTCCCGGTACCGCCATTTACATCCGATATTGGAAAGTAATCGGTTGTTAGGGACTTATTCGCGTAGGTCTTATGATGCTTAGTTCGTCCCCTGACAGCATTACCACTACGGAGACTATAAGTACCACAGGGATTGGTGTGACGTTCGAGATGTGAACCCCAAGCTCATTGACGACTCTTTGTCTTCCGTTTAGTCCAATAACTGCGGGTCGCCTAAAACAAAATCACCGGGTAGACTAAAGACTCCCTCCTGCGCCGGGCGAAGGACGACACAGAAGGACTCAGGACCTCAAGGCTAATCCTAATTAAGACGGACATCACGAAGTATTATGGGGATGCAGGTGGGATGATAACGTAGCCTCACCAAAGTAGCCCCCCAATGAAGAAACCTACCGACCTGCTAGAAGTTGTGAGATGGGGCCGTGTACACAACATAGGCCCACGTCGTGACAGTTCGAGTATCACGGAGCCGTGCTGATAATGAAACATTTTAAGGGACTCCTGCATGTAGCTGACTCCATACAGGCAGGCTTAGTATCCGGTGGTCATTGAAAGGTAACTAGATTGTGCTCTGAATATACGTGGATGGAGGCTATCCCTTTTAGTGGACAGGGCAACCGTACTGAGGGCTCCGATTGCTGAGGGCGCCACTGAGGTGGGGCCTCGCGAAATGGTCGCTTTAGGTGAGGGACTGAGTAAAGCCCACTATCTTGCGTATACCTCCCTGGACATGGTTGGCACACAGATATGGTACACCGTAATAGGCGCTGCTCACGGTGGGCGATGCATATAAATCTTTTTGTACTCACTTATACTCGCGCCGGCTCTAGTGTCGCGGCGGTAACAAGGCGTATGCAGGCTACGGAGACACTTCATCCTGTTGCCTGCTTCCCAACACGTTAAGTAGAGACACGAACGGACATGAGGTATGAGTTGCAATATTCTATAACGCTACTGAAGAGTGCTGTAGTGGGATCGAAGGTACGCCCCTGGATGTTAATTTGGTCCCGTAAAAATCGCAACACCCACCGATGGAAAAGGAGACACGCCATCACTAACAATGTACCGCTGCTCCTTAGAATCTTTAAAGGAGGGGGAACTACCATGCCGCTATTCCATGATACAACAGTATGATCGGAAGGTCCGTATCAGACAAGCCGATACGCGTATCCCTCCGGTATGCCGTCTATTCAGCTACATTGTATTACAGAGTGGTACGATCTCAACTTGGATTACCTAACAAGTACGGTTGACATGTCTCTCTATCTGAGTAAGGCGTACTAGACGTGATCTACTGAGCACTGTTCAACATACAAGACTTGTCGGATGAGTCGAGAATCTTTCGCTACAAAAATGAGGCAGACCCTGTGCAAGGAAGTAGCTCCAAGTGAGACATAAATTTGCTCTTGCTCGATACCACCGCGGTGGGGTTTTTTTCGGAAGCTACGGCAGGAAAACGGATAATGTTTTTATAAGGGGATAACGTGATACCGGCAATACCTACGGATTCTGTTGTGCGTAATATATGTCTAATTGGCGGCATGTATTCGGGACTCTCCCTCCGCCGCTTGTTTGGCAGGGATGTTGGCGAAGAGGGATCCGAACCCGGCTGAGTGTCGGAACTAGTCGTGATTACCGTGAACGGTTGTCACCGAATATCGTGTAGAATTTAGGCTCATTCAAGGACTCAAATTGAACCCCGTAACAAACCGGAATACAGCATCGCGCGCGGTCGGCACAAGAAATCACCACGCAAATCATGGACCTTGCGGTCTGTGAGTTCTTCGACTGTAAAGGATTATCTCCAGTACTATCTTAGTGTCACACTACATAAGGGCGTTAGTACCTTTATAGAAAGCGCTCCGTCGCGTCTTTCTATTCCCTGTACTGGAAGACTCACCTATGCAGTGCTCAACAGACCGGAAGGGCCTCCCCCGTTGTCCCGCTTCATGCG
seq00032   AGCCTCCATCGCGATGCCGTTTGTGCTAGATCCGTCGACAATGTACCGAGAAGGCGTGAAAGGCATTGAGTTCAAAAGAAGCTGCAGTCATTATGGGGGTGAAGCCTGTTTTCCCTACGGGAACCATTTAACAAATGCTACAAGATAATTTTGTATGAGGGAGGACATCCAGAGACGAGATACGTCCGTTGATGACCCGCCTTCCACTTTAACAAACGTAACTGCGTTCTCTCTCTAACACACCCCCCCTGTTGCAGCTAAAGGGGGATACAGCCGGTCAGTTACGACCCTAGGTCGTCAGCAAATAAACCTCTCAAACGTGCAAATAACCCTCCCGGTACCGCCATTTACATCCGATATTGGAAAGTAATCGGTTGTTAGGGACTTATTCGCGTAGGTCTTATGATGCTTAGTTCGTCCCCTGACAGCATTACCACTACGGAGACTATAAGTACCACAGGGATTGGTGTGACGTTCGAGATGTGAACCCCAAGCTCATTGACGACTCTTTGTCTTCCGTTTAGTCCAATAACTGCGGGTCGCCTAAAACAAAATCACCGGGTAGACTAAAGACTCCCTCCTGCGCCGGGCGTAGGACGACACAGAAGGACTCAGGACCTCAAGGCTAATCCTAATTAAGACGGACATCACGAAGTATTATGGGGATGCAGGTGGGATGATAACGTAGCCTCACCAAAGTAGCCCCCCAATGAAGAAACCTACCGACCTGCTAGAAGTTGTGAGATGGGGCCGTGTACACAACATAGGCCCACGTCGTGACAGTTCGAGTATCACGGAGCCGTGCTGATAATGAAACATTTTAAGGGACTCCTGCATGTAGCTGACTCCATACAGGCAGGCTTAGTATCCGGTGGTCATTGAAAGGTAACTAGATTGTGCTCTGAATATACGTGGATGGAGGCTATCCCTTTTAGTGGACAGGGCAACCGTACTGAGGGCTCCGATTGCTGAGGGCGCCACTGAGGTGGGGCCTCGCGAAATGGTCGCTTTAGGTGAGGGACTGAGTAAAGCCCACTATCTTGCGTATACCTCCCTGGACATGGTTGGCACACAGATATGGTACACCGTAATAGGCGCTGCTCACGGTGGGCGATGCATATAAATCTTTTTGTACTCACTTATACTCGCGCCGGCTCTAGTGTCGCGGCGGTAACAAGGCGTATGCAGGCTACGGAGACACTTCATCCTGTTGCCTGCTTCCCAACACGTTAAGTAGAGACACGAACGGACATGAGGTATGAGTTGCAATATTCTATAACGCTACTGAAGAGTGCTGTAGTGGGATCGAAGGTACGCCCCTGGATGTTAATTTGGTCCCGTAAAAATCGCAACACCCACCGATGGAAAAGGAGACACGCCATCACTAACAATGTACCGCTGCTCCTTAGAATCTTTAAAGGAGGGGGAACTACCATGCCGCTATTCCATGATACAACAGTATGATCGGAAGGTCCGTATCAGACAAGCCGATACGCGTATCCCTCCGGTATGCCGTCTATTCAGCTACATTGTATTACAGAGTGGTACGATCTCAACTTGGATTACCTAACAAGTACGGTTGACATGTCTCTCTATCTGAGTAAGGCGTACTAGACGTGATCTACTGAGCACTGTTCAACATACAAGACTTGTCGGATGAGTCGAGAATCTTTCGCTACAAAAATGAGGCAGACCCTGTGCAAGGAAGTAGCTCCAAGTGAGACATAAATTTGCTCTTGCTCGATACCACCGCGGTGGGGTTTTTTTCGGAAGCTACGGCAGGAAAACGGATAATGTTTTTATAAGGGGATAACGTGATACCGGCAATACCTACGGATTCTGTTGTGCGTAATATATGTCTAATTGGCGGCATGTATTCGGGACTCTCCCTCCGCCGCTTGTTTGGCAGGGATGTTGGCGAAGAGGGATCCGAACCCGGCTGAGTGTCGGAACTAGTCGTGATTACCGTGAACGGTTGTCACCGAATATCGTGTAGAATTTAGGCTCATTCAAGGACTCAAATTGAACCCCGTAACAAACCGGAATACAGCATCGCGCGCGGTCGGCACAAGAAATCACCACGCAAATCATGGACCTTGCGGTCTGTGAGTTCTTCGACTGTAAAGGATTATCTCCAGTACTATCTTAGTGTCACACTACATAAGGGCGTTAGTACCTTTATAGAAAGCGCTCCGTCGCGTCTTTCTATTCCCTGTACTGGAAGACTCACCTATGCAGTGCTCAACAGACCGGAAGGGCCTCCCCCGTTGTCCCGCTTCATGCG
seq00033   AGCCTCCATCGCGATGCCGTTTGTGCTAGATCCGTCGACAATGTACCGAGAAGGCGTGAAAGGCATTGAGTTCAAAAGAAGCTGCAGTCATTATGGGGGTGAAGCCTGTTTTCCCTACGGGAACCATTTAACAAATGCTACAAGATAATTTTGTATGAGGGGGGACATCCAGAGACGAGATACGTCCGTTGATGACCCGCCTTCCACTTTAACAAACGTAACTGCGTTCTCTCTCTAACACACCCCCCCTGTTGCAGCTAAAGGGGGATACAGCCGGTCAGTTACGACCCTAGGTCGTCAGCAAATAAACCTCTCAAACGTGCAAATAACCCTCCCGGTACCGCCATTTACATCCGATATTGGAAAGTAATCGGTTGTTAGGGACTTATTCGCGTAGGTCTTATGATGCTTAGTTCGTCCCCTGACAGCATTACCACTACGGAGACTATAAGTACCACAGGGATTGGTGTGACGTTCGAGATGTGAACCCCAAGCTCATTGACGACTCTTTGTCTTCCGTTTAGTCCAATAACTGCGGGTCGCCTAAAACAAAATCACCGGGTAGACTAAAGACTCCCTCCTGCGCCGGGCGTAGGACGACACAGAAGGACTCAGGACCTCAAGGCTAATCCTAATTAAGACGGACATCACGAAGTATTATGGGGATGCAGGTGGGATGATAACGTAGCCTCACCAAAGTAGCCCCCCAATGAAGAAACCTACCGACCTGCTAGAAGTTGTGAGATGGGGCCGTGTACACAACATAGGCCCACGTCGTGACAGTTCGAGTATCACGGAGCCGTGCTGATAATGAAACATTTTAAGGGACTCCTGCATGTAGCTGACTCCATACAGGCAGGCTTAGTATCCGGTGGTCATTGAAAGGTAACTAGATTGTGCTCTGAATATACGTGGATGGAGGCTATCCCTTTTAGTGGACAGGGCAACCGTACTGAGGGCTCCGATTGCTGAGGGCGCCACTGAGGTGGGGCCTCGCGAAATGGTCGCTTTAGGTGAGGGACTGAGTAAAGCCCACTATCTTGCGTATACCTCCCTGGACATGGTTGGCACACAGATATGGTACACCGTAATAGGCGCTGCTCACGGTGGGCGATGCATATAAATCTTTTTGTACTCACTTATACTCGCGCCGGCTCTAGTGTCGCGGCGGTAACAAGGCGTATGCAGGCTACGGAGACACTTCATCCTGTTGCCTGCTTCCCAACACGTTAAGTAGAGACACGAACGGACATGAGGTATGAGTTCCAATATTCTATAACGCTACTGAAGAGTGCTGTAGTGGGATCGAAGGTACGCCCCTGGATGTTAATTTGGTCCCGTAAAAATCGCAACACCCACCGATGGAAAAGGAGACACGCCATCACTAACAATGTACCGCTGCTCCTTAGAATCTTTAAAGGAGGGGGAACTACCATGCCGCTATTCCATGATACAACAGTATGATCGGAAGGTCCGTATCAGACAAGCCGATACGCGTATCCCTCCGGTATGCCGTCTATTCAGCTACATTGTATTACAGAGTGGTACGATCTCAACTTGGATTACCTAACAAGTACGGTTGACATGTCTCTCTATCTGAGTAAGGCGTACTAGACGTGATCTACTGAGCACTGTTCAACATACAAGACTTGTCGGATGAGTCGAGAATCTTTCGCTACAAAAATGAGGCAGACCCTGTGCAAGGAAGTAGCTCCAAGTGAGACATAAATTTGCTCTTGCTCGATACCACCGCGGTGGGGTTTTTTTCGGAAGCTACGGCAGGAAAACGGATAATGTTTTTATAAGGGGATAACGTGATACCGGCAATACCTACGGATTCTGTTGTGCGTAATATATGTCTAATTGGCGGCATGTATTCGGGACTCTCCCTCCGCCGCTTGTTTGGCAGGGATGTTGGCGAAGAGGGATCCGAACCCGGCTGAGTGTCGGAACTAGTCGTGATTACCGTGAACGGTTGTCACCGAATATCGTGTAGAATTTAGGCTCATTCAAGGACTCAAATTGAACCCCGTAACAAACCGGAATACAGCATCGCGCGCGGTCGGCACAAGAAATCACCACGCAAATCATGGACCTTGCGGTCTGTGAGTTCTTCGACTGTAAAGGATTATCTCCAGTACTATCTTAGTGTCACACTACATAAGGGCGTTAGTACCTTTATAGAAAGCGCTCCGTCGCGTCTTTCTATTCCCTGTACTGGAAGACTCACCTATGCAGTGCTCAACAGACCGGAAGGGCCTCCCCCGTTGTCCCGCTTCATGCG
