# Supplementary material for: How Good Are Indirect Tests at Detecting Recombination in Human mtDNA?
Source: G3 (Bethesda). 2013 Jul 1;3(7):1095–104. doi: 10.1534/g3.113.006510 (PMC3704238; doi:10.1534/g3.113.006510)
Supplement: Supporting Information [file supp_g3.113.006510_FileS2.gz › SequenceData/mtDNA_ratehet&popgrowth/0/3rdbase/Infiles/0_61-new.txt]

33 2284
seq00001   GCTGTCCGATACAGTGAGCCTTAAAGTTCGGAGATGGTGCACTGATGTTCGTACGGCGTTCACCGCTAACAACAACGCGCAGCGAGATACCCCGTTGTCAGTATACGAACAGGCCAATCTCCGAAGTCATGGTTGGCTGCCCTTTGCCCTAAACTCACATAAATCGAAAAGGTAGTATAAACCGCCCGCTGCTGGTCGAATTGACACTGCCACGTGGCTTGGTGGGGTCCAATCAATAACTTATTTCTCTCCACTGGATTAGTATAGGCTCGTGACTACCTACGTCACGCAGTCAGAACATAGTTATCTGTCTTTTCCACGTCCCTCGATTCCTGTTACCAGGCGAATGATGTAGTTAAGGGAATAGCCAATACGCCTGTCAGGACTTCGTGTTGTGAGTCATTGAAGGTAATCCGTAAACTAGCCTTGTTTTTTCAAAAGAATATTTGCAAGGCCGTGGGTCAGCCCGGAAACGTGCAGAGCTGGTCAGGGCCCTATACTTAATGTGCAGAACAGTTCACAGAATTGTGTCGGGTTCCTATTAAGTATTAGAACTTTAATACAGGTGGTTTGCATGCCGAATATCGAGCCGCCTAAGTGCTAGTAGCGTTGCGCGTCCTTTTATTACATTGCGTTGGAGGTTCTGTATTAAACGTTCGGCATTTACCTGCTGCTGGTGTGATATTAACCAATTACGCAACCCACTCCGTTACTGGCAACCCGCAGCACACAAAGATGTCCCGATTCAGGCCGGTAAAAGGTATAGTAAGTCCCTGTTTAGGAAACTGTTGCTCTACAGCATATTTATGACGTGCTTGTTATTGTGATGATATGGTAAGCGGTTCCCCCATACACCGTATAGAGATTGAGGTGTACGTTTTGTTATGCAGGCGTTACCACCCTGAAGAAAAATTGCCTAATAGATGTAGTGCTTCACCCGTACGAACCATACGTATTCAGAAATAGGCTAAACGGTCAATTTATGGAACCGAGTGACGAGGTTCAATATACATTTGATTAACGGCCAAAACCTACGTTCCTACGCAATGTGTTTGACGTAAGCACCTTGACTAGTTATGTCAGAGGGGACCTGACCTGCTGGATCCATGACGTAGACCCCTCGCCCATGGGATCGAGCGATAGGGCCAACGTATCATAGCTGTGGGGCAACTCAAGAGCAACCAAGCCCTTTATCGTTCTGGCTTGAGATCCTGTTTATTCCGTCAGAACATCAACCCGTCATACGAAAATCGCGTATGCTCATGGGTACTGATAGAGCTACGGATACCGGCCCGGCGAATATGGGTAAAGGCTTCGCCTCTTGTCAATGCCTACTAAAATATCCCGCACACCAGGAGCCTCTGCTCCTACTGGCTCAGTGGGTAGGGCCCTACTCATCATATCAACGTATACAGGTCCTGCTAATTGCCACTACAAAACTAACTGTGTCCTCAATTCGATTGGGGAATAATGGTACACATGCTACGTTGTGTGACCTCGTCTAGCCCTTGTTTAGGCCATGCATCTCGCAATTAGTAGTCATGCGACTAAGGGCCTCGCCTGGCCGAACTACTCACGCTGGTTCCGCTACGCAGCTTGCCCAACCACGGCCGGTGAGTCATCGCATTAGTAAGATGTCAACCAAACTCTAGATCCAGTGCTGAACTTGCGTCCGGACACTGGGTTCTGGCGTCAGACCGAGCCGGAGGTTTCAAGTGTGATGCTATGTCACCGGTGATCCATGAAGACTCGCCTCTCACAAAAGTGTGCTGCGAGACTTTTTATGAGTGGTCAGTCTGGAATTTTTGTTATGATTCCGAGCCAAAGATATATGTCGTACTGTTCTCGACTAAGAAGCACTCGCCAGCAGCCTCATCGTACTAGATTAGGTGGGCTGCCTCGGAGGGGCTATGCCTCTCGTGGTTACGATGAAGAGAGTATTTACTGCGACATCCCTGGTCGAGAGTGGGAAGCAGGGGTCGATTACCTCGCGTAAAGCCCAATGTTTGGGCCTCCTCTTCATTCCGAATCTGATTATAGAGGGGGGAGTCCCTCCCATCAGTGTGTAAGCCGGACACTTAGGATCGTCACCCTAAACTTAACATGCGGGGGAAGGGTTCAGCGACTAGGCTAGTTCGTCCGCAACTGCTTGCGTGGACAGATGATGGGATGCTACGAACTAACGGTATAGTGATTTACCTCTCCTGATTTTAAGAACCACCTACGGCTCCGCCTCCAGGGTCAAAACTCGGGCTGGTAAGTAACACCAATAACCACATACCCA
seq00002   GCTGTCCGATACAGTGAGCCTTAAAGTTCGGAGATGGTGCACTGATGTTCGTACGGCGTTCACCGCTAACAACAACGCGCAGCGAGATACCCCGTTGTCAGTATACGAACAGGCCAATCTCCGAAGTCATGGTTGGCTGCCCTTTGCCCTAAACTCACATAAATCGAAAAGGTAGTATAAACCGCCCGCTGCTGGTCGAATTGACACTGCCACGTGGCTTGGTGGGGTCCAATCAATAACTTATTTCTCTCCACTGGATTAGTATAGGCTCGTGACTACCTACGTCACGCAGTCAGAACATAGTTATCTGTCTTTTCCACGTCCCTCGATTCCTGTTACCAGGCGAATGATGTAGTTAAGGGAATAGCCAATACGCCTGTCAGGACTTCGTGTTGTGAGTCATTGAAGGTAATCCGTAAACTAGCCTTGTTTTTTCAAAAGAATATTTGCAAGGCCGTGGGTCAGCCCGGAAACGTGCAGAGCTGGTCAGGGCCCTATACTTAATGTGCAGAACAGTTCACAGAATTGTGTCGGGTTCCTATTAAGTATTAGAACTTTAATACAGGTGGTTTGCATGCCGAATATCGAGCCGCCTAAGTGCTAGTAGCGTTGTGCGTCCTTTTATTACATTGCGTTGGAGGTTCTGTATTAAACGTTCGGCATTTACCTGCTGCTGGTGTGATATTAACCAATTACGCAACCCACTCCGTTACTGGCAACCCGCAGCACACAAAGATGTCCCGATTCAGGCCGGTAAAAGGTATAGTAAGTCCCTGTTTAGGAAACTGTTGCTCTACAGCATATTTATGACGTGCTTGTTATTGTGATGATATGGTAAGCGGTTCCCCCATACACCGTATAGAGATTGAGGTGTACGTTTTGTTATGCAGGCGTTACCACCCTGAAGAAAAATTGCCTAATAGATGTAGTGCTTCACCCGTACGAACCATACGTATTCAGAAATAGGCTAAACGGTCAATTTATGGAACCGAGTGACGAGGTTCAATATACATTTGATTAACGGCCAAAACCTACGTTCCTACGCAATGTGTTTGACGTAAGCACCTTGACTAGTTATGTCAGAGGGGACCTGACCTGCTGGATCCATGACGTAGACCCCTCGCCCATGGGATCGAGCGATAGGGCCAACGTATCATAGCTGTGGGGCAACTCAAGAGCAACCAAGCCCTTTATCGTTCTGGCTTGAGATCCTGTTTATTCCGTCAGAACATCAACCCGTCATACGAAAATCGCGTATGCTCATGGGTACTGATAGAGCTACGGATACCGGCCCGGCGAATATGGGTAAAGGCTTCGCCTCTTGTCAATGCCTACTAAAATATCCCGCACACCAGGAGCCTCTGCTCCTACTGGCTCAGTGGGTAGGGCCCTACTCATCATATCAACGTATACAGGTCCTGCTAATTGCCACTACAAAACTAACTGTGTCCTCAATTCGATTGGGGAATAATGGTACACATGCTACGTTGTGTGACCTCGTCTAGCCCTTGTTTAGGCCATGCATCTCGCAATTAGTAGTCATGCGACTAAGGGCCTCGCCTGGCCGAACTACTCACGCTGGTTCCGCTACGCAGCTTGCCCAACCACGGCCGGTGAGTCATCGCATTAGTAAGTTGTCAACCAAACTCTAGATCCAGTGCTGAACTTGCGTCCGGACACTGGGTTCTGGCGTCAGACCGAGCCGGAGGTTTCAAGTGTGATGCTATGTCACCGGTGATCCATGAAGACTCGCCTCTCACAAAAGTGTGCTGCGAGACTTTTTATGAGTGGTCAGTCTGGAATTTTTGTTATGATTCCGAGCCAAAGATATATGTCGTACTGTTCTCGACTAAGAAGCACTCGCCAGCAGCCTCATCGTACTAGATTAGGTGGGCTGCCTCGGAGGGGCTATGCCTCTCGTGGTTACGATGAAGAGAGTATTTACTGCGACATCCCTGGTCGAGAGTGGGAAGCAGGGGTCGATTACCTCGCGTAAAGCCCAATGTTTGGGCCTCCTCTTCATTCCGAATCTGATTATAGAGGGGGGAGTCCCTCCCATCAGTGTGTAAGCCGGACACTTAGGATCGTCACCCTAAACTTAACATGCGGGGGAAGGGTTCAGCGACTAGGCTAGTTCGTCCGCAACTGCTTGCGTGGACAGATGATGGGATGCTACGAACTAACGGTATAGTGATTTACCTCTCCTGATTTTAAGAACCACCTACGGCTCCGCCTCCAGGGTCAAAACTCGGGCTGGTAAGTAACACCAATAACCACATACCCA
seq00003   GCTGTCCGATACAGTGAGCCTTAAAGTTCGGAGATGGTGCACTGATGTTCGTACGGCGTTCACCGCTAACAACAACGCGCAGCGAGATACCCCGTTGTCAGTATACGAACAGGCCAATCTCCGAAGTCATGGTTGGCTGCCCTTTGCCCTAAACTCACATAAATCGAAAAGGTAGTATAAACCGCCCGCTGCTGGTCGAATTGACACTGCCACGTGGCTTGGTGGGGTCCAATCAATAACTTATTTCTCTCCACTGGATTAGTATAGGCTCGTGACTACCTACGTCACGCAGTCAGAACATAGTTATCTGTCTTTTCCACGTCCCTCGATTCCTGTTACCAGGCGAATGATGTAGTTAAGGGAATAGCCAATACGCCTGTCAGGACTTCGTGTTGTGAGTCATTGAAGGTAATCCGTAAACTAGCCTTGTTTTTTCAAAAGAATATTTGCAAGGCCGTGGGTCAGCCCGGAAACGTGCAGAGCTGGTCAGGGCCCTATACTTAATGTGCAGAACAGTTCACAGAATTGTGTCGGGTTCCTATTAAGTATTAGAACTTTAATACAGGTGGTTTGCATGCCGAATATCGAGCCGCCTAAGTGCTAGTAGCGTTGTGCGTCCTTTTATTACATTGCGTTGGAGGTTCTGTATTAAACGTTCGGCATTTACCTGCTGCTGGTGTGATATTAACCAATTACGCAACCCACTCCGTTACTGGCAACCCGCAGCACACAAAGATGTCCCGATTCAGGCCGGTAAAAGGTATAGTAAGTCCCTGTTTAGGAAACTGTTGCTCTACAGCATATTTATGACGTGCTTGTTATTGTGATGATATGGTAAGCGGTTCCCCCATACACCGTATAGAGATTGAGGTGTACGTTTTGTTATGCAGGCGTTACCACCCTGAAGAAAAATTGCCTAATAGATGTAGTGCTTCACCCGTACGAACCATACGTATTCAGAAATAGGCTAAACGGTCAATTTATGGAACCGAGTGACGAGGTTCAATATACATTTGATTAACGGCCAAAACCTACGTTCCTACGCAATGTGTTTGACGTAAGCACCTTGACTAGTTATGTCAGAGGGGACCTGACCTGCTGGATCCATGACGTAGACCCCTCGCCCATGGGATCGAGCGATAGGGCCAACGTATCATAGCTGTGGGGCAACTCAAGAGCAACCAAGCCCTTTATCGTTCTGGCTTGAGATCCTGTTTATTCCGTCAGAACATCAACCCGTCATACGAAAATCGCGTATGCTCATGGGTACTGATAGAGCTACGGATACCGGCCCGGCGAATATGGGTAAAGGCTTCGCCTCTTGTCAATGCCTACTAAAATATCCCGCACACCAGGAGCCTCTGCTCCTACTGGCTCAGTGGGTAGGGCCCTACTCATCATATCAACGTATACAGGTCCTGCTAATTGCCACTACAAAACTAACTGTGTCCTCAATTCGATTGGGGAATAATGGTACACATGCTACGTTGTGTGACCTCGTCTAGCCCTTGTTTAGGCCATGCATCTCGCAATTAGTAGTCATGCGACTAAGGGCCTCGCCTGGCCGAACTACTCACGCTGGTTCCGCTACGCAGCTTGCCCAACCACGGCCGGTGAGTCATCGCATTAGTAAGATGTCAACCAAACTCTAGATCCAGTGCTGAACTTGCGTCCGGACACTGGGTTCTGGCGTCAGACCGAGCCGGAGGTTTCAAGTGTGATGCTATGTCACCGGTGATCCATGAAGACTCGCCTCTCACAAAAGTGTGCTGCGAGACTTTTTATGAGTGGTCAGTCTGGAATTTTTGTTATGATTCCGAGCCAAAGATATATGTCGTACTGTTCTCGACTAAGAAGCACTCGCCAGCAGCCTCATCGTACTAGATTAGGTGGGCTGCCTCGGAGGGGCTATGCCTCTCGTGGTTACGATGAAGAGAGTATTTACTGCGACATCCCTGGTCGAGAGTGGGAAGCAGGGGTCGATTACCTCGCGTAAAGCCCAATGTTTGGGCCTCCTCTTCATTCCGAATCTGATTATAGAGGGGGGAGTCCCTCCCATCAGTGTGTAAGCCGGACACTTAGGATCGTCACCCTAAACTTAACATGCGGGGGAAGGGTTCAGCGACTAGGCTAGTTCGTCCGCAACTGCTTGCGTGGACAGATGATGGGATGCTACGAACTAACGGTATAGTGATTTACCTCTCCTGATTTTAAGAACCACCTACGGCTCCGCCTCCAGGGTCAAAACTCGGGCTGGTAAGTAACACCAATAACCACATACCCA
seq00004   GCTGTCCGATACAGTGAGCCTTAAAGTTCGGAGATGGTGCACTGATGTTCGTACGGCGTTCACCGCTAACAACAACGCGCAGCGAGATACCCCGTTGTCAGTATACGAACAGGCCAATCTCCGAAGTCATGGTTGGCTGCCCTTTGCCCTAAACTCACATAAATCGAAAAGGTAGTATAAACCGCCCGCTGCTGGTCGAATTGACACTGCCACGTGGCTTGGTGGGGTCCAATCAATAACTTATTTCTCTCCACTGGATTAGTATAGGCTCGTGACTACCTACGTCACGCAGTCAGAACATAGTTATCTGTCTTTTCCACGTCCCTCGATTCCTGTTACCAGGCGAATGATGTAGTTAAGGGAATAGCCAATACGCCTGTCAGGACTTCGTGTTGTGAGTCATTGAAGGTAATCCGTAAACTAGCCTTGTTTTTTCAAAAGAATATTTGCAAGGCCGTGGGTCAGCCCGGAAACGTGCAGAGCTGGTCAGGGCCCTATACTTAATGTGCAGAACAGTTCACAGAATTGTGTCGGGTTCCTATTAAGTATTAGAACTTTAATACAGGTGGTTTGCATGCCGAATATCGAGCCGCCTAAGTGCTAGTAGCGTTGTGCGTCCTTTTATTACATTGCGTTGGAGGTTCTGTATTAAACGTTCGGCATTTACCTGCTGCTGGTGTGATATTAACCAATTACGCAACCCACTCCGTTACTGGCAACCCGCAGCACACAAAGATGTCCCGATTCAGGCCGGTAAAAGGTATAGTAAGTCCCTGTTTAGGAAACTGTTGCTCTACAGCATATTTATGACGTGCTTGTTATTGTGATGATATGGTAAGCGGTTCCCCCATACACCGTATAGAGATTGAGGTGTACGTTTTGTTATGCAGGCGTTACCACCCTGAAGAAAAATTGCCTAATAGATGTAGTGCTTCACCCGTACGAACCATACGTATTCAGAAATAGGCTAAACGGTCAATTTATGGAACCGAGTGACGAGGTTCAATATACATTTGATTAACGGCCAAAACCTACGTTCCTACGCAATGTGTTTGACGTAAGCACCTTGACTAGTTATGTCAGAGGGGACCTGACCTGCTGGATCCATGACGTAGACCCCTCGCCCATGGGATCGAGCGATAGGGCCAACGTATCATAGCTGTGGGGCAACTCAAGAGCAACCAAGCCCTTTATCGTTCTGGCTTGAGATCCTGTTTATTCCGTCAGAACATCAACCCGTCATACGAAAATCGCGTATGCTCATGGGTACTGATAGAGCTACGGATACCGGCCCGGCGAATATGGGTAAAGGCTTCGCCTCTTGTCAATGCCTACTAAAATATCCCGCACACCAGGAGCCTCTGCTCCTACTGGCTCAGTGGGTAGGGCCCTACTCATCATATCAACGTATACAGGTCCTGCTAATTGCCACTACAAAACTAACTGTGTCCTCAATTCGATTGGGGAATAATGGTACACATGCTACGTTGTGTGACCTCGTCTAGCCCTTGTTTAGGCCATGCATCTCGCAATTAGTAGTCATGCGACTAAGGGCCTCGCCTGGCCGAACTACTCACGCTGGTTCCGCTACGCAGCTTGCCCAACCACGGCCGGTGAGTCATCGCATTAGTAAGTTGTCAACCAAACTCTAGATCCAGTGCTGAACTTGCGTCCGGACACTGGGTTCTGGCGTCAGACCGAGCCGGAGGTTTCAAGTGTGATGCTATGTCACCGGTGATCCATGAAGACTCGCCTCTCACAAAAGTGTGCTGCGAGACTTTTTATGAGTGGTCAGTCTGGAATTTTTGTTATGATTCCGAGCCAAAGATATATGTCGTACTGTTCTCGACTAAGAAGCACTCGCCAGCAGCCTCATCGTACTAGATTAGGTGGGCTGCCTCGGAGGGGCTATGCCTCTCGTGGTTACGATGAAGAGAGTATTTACTGCGACATCCCTGGTCGAGAGTGGGAAGCAGGGGTCGATTACCTCGCGTAAAGCCCAATGTTTGGGCCTCCTCTTCATTCCGAATCTGATTATAGAGGGGGGAGTCCCTCCCATCAGTGTGTAAGCCGGACACTTAGGATCGTCACCCTAAACTTAACATGCGGGGGAAGGGTTCAGCGACTAGGCTAGTTCGTCCGCAACTGCTTGCGTGGACAGATGATGGGATGCTACGAACTAACGGTATAGTGATTTACCTCTCCTGATTTTAAGAACCACCTACGGCTCCGCCTCCAGGGTCAAAACTCGGGCTGGTAAGTAACACCAATAACCACATACCCA
seq00005   GCTGTCCGATACAGTGAGCCTTAAAGTTCGGAGATGGTGCACTGATGTTCGTACGGCGTTCACCGCTAACAACAACGCGCAGCGAGATACCCCGTTGTCAGTATACGAACAGGCCAATCTCCGAAGTCATGGTTGGCTGCCCTTTGCCCTAAACTCACATAAATCGAAAAGGTAGTATAAACCGCCCGCTGCTGGTCGAATTGACACTGCCACGTGGCTTGGTGGGGTCCAATCAATAACTTATTTCTCTCCACTGGATTAGTATAGGCTCGTGACTACCTACGTCACGCAGTCAGAACATAGTTATCTGTCTTTTCCACGTCCCTCGATTCCTGTTACCAGGCGAATGATGTAGTTAAGGGAATAGCCAATACGCCTGTCAGGACTTCGTGTTGTGAGTCATTGAAGGTAATCCGTAAACTAGCCTTGTTTTTTCAAAAGAATATTTGCAAGGCCGTGGGTCAGCCCGGAAACGTGCAGAGCTGGTCAGGGCCCTATACTTAATGTGCAGAACAGTTCACAGAATTGTGTCGGGTTCCTATTAAGTATTAGAACTTTAATACAGGTGGTTTGCATGCCGAATATCGAGCCGCCTAAGTGCTAGTAGCGTTGTGCGTCCTTTTATTACATTGCGTTGGAGGTTCTGTATTAAACGTTCGGCATTTACCTGCTGCTGGTGTGATATTAACCAATTACGCAACCCACTCCGTTACTGGCAACCCGCAGCACACAAAGATGTCCCGATTCAGGCCGGTAAAAGGTATAGTAAGTCCCTGTTTAGGAAACTGTTGCTCTACAGCATATTTATGACGTGCTTGTTATTGTGATGATATGGTAAGCGGTTCCCCCATACACCGTATAGAGATTGAGGTGTACGTTTTGTTATGCAGGCGTTACCACCCTGAAGAAAAATTGCCTAATAGATGTAGTGCTTCACCCGTACGAACCATACGTATTCAGAAATAGGCTAAACGGTCAATTTATGGAACCGAGTGACGAGGTTCAATATACATTTGATTAACGGCCAAAACCTACGTTCCTACGCAATGTGTTTGACGTAAGCACCTTGACTAGTTATGTCAGAGGGGACCTGACCTGCTGGATCCATGACGTAGACCCCTCGCCCATGGGATCGAGCGATAGGGCCAACGTATCATAGCTGTGGGGCAACTCAAGAGCAACCAAGCCCTTTATCGTTCTGGCTTGAGATCCTGTTTATTCCGTCAGAACATCAACCCGTCATACGAAAATCGCGTATGCTCATGGGTACTGATAGAGCTACGGATACCGGCCCGGCGAATATGGGTAAAGGCTTCGCCTCTTGTCAATGCCTACTAAAATATCCCGCACACCAGGAGCCTCTGCTCCTACTGGCTCAGTGGGTAGGGCCCTACTCATCATATCAACGTATACAGGTCCTGCTAATTGCCACTACAAAACTAACTGTGTCCTCAATTCGATTGGGGAATAATGGTACACATGCTACGTTGTGTGACCTCGTCTAGCCCTTGTTTAGGCCATGCATCTCGCAATTAGTAGTCATGCGACTAAGGGCCTCGCCTGGCCGAACTACTCACGCTGGTTCCGCTACGCAGCTTGCCCAACCACGGCCGGTGAGTCATCGCATTAGTAAGATGTCAACCAAACTCTAGATCCAGTGCTGAACTTGCGTCCGGACACTGGGTTCTGGCGTCAGACCGAGCCGGAGGTTTCAAGTGTGATGCTATGTCACCGGTGATCCATGAAGACTCGCCTCTCACAAAAGTGTGCTGCGAGACTTTTTATGAGTGGTCAGTCTGGAATTTTTGTTATGATTCCGAGCCAAAGATATATGTCGTACTGTTCTCGACTAAGAAGCACTCGCCAGCAGCCTCATCGTACTAGATTAGGTGGGCTGCCTCGGAGGGGCTATGCCTCTCGTGGTTACGATGAAGAGAGTATTTACTGCGACATCCCTGGTCGAGAGTGGGAAGCAGGGGTCGATTACCTCGCGTAAAGCCCAATGTTTGGGCCTCCTCTTCATTCCGAATCTGATTATAGAGGGGGGAGTCCCTCCCATCAGTGTGTAAGCCGGACACTTAGGATCGTCACCCTAAACTTAACATGCGGGGGAAGGGTTCAGCGACTAGGCTAGTTCGTCCGCAACTGCTTTCGTGGACAGATGATGGGATGCTACGAACTAACGGTATAGTGATTTACCTCTCCTGATTTTAAGAACCACCTACGGCTCCGCCTCCAGGGTCAAAACTCGGGCTGGTAAGTAACACCAATAACCACATACCCA
seq00006   GCTGTCCGATACAGTGAGCCTTAAAGTTCGGAGATGGTGCACTGATGTTCGTACGGCGTTCACCGCTAACAACAACGCGCAGCGAGATACCCCGTTGTCAGTATACGAACAGGCCAATCTCCGAAGTCATGGTTGGCTGCCCTTTGCCCTAAACTCACATAAATCGAAAAGGTAGTATAAACCGCCCGCTGCTGGTCGAATTGACACTGCCACGTGGCTTGGTGGGGTCCAATCAATAACTTATTTCTCTCCACTGGATTAGTATAGGCTCGTGACTACCTACGTCACGCAGTCAGAACATAGTTATCTGTCTTTTCCACGTCCCTCGATTCCTGTTACCAGGCGAATGATGTAGTTAAGGGAATAGCCAATACGCCTGTCAGGACTTCGTGTTGTGAGTCATTGAAGGTAATCCGTAAACTAGCCTTGTTTTTTCAAAAGAATATTTGCAAGGCCGTGGGTCAGCCCGGAAACGTGCAGAGCTGGTCAGGGCCCTATACTTAATGTGCAGAACAGTTCACAGAATTGTGTCGGGTTCCTATTAAGTATTAGAACTTTAATACAGGTGGTTTGCATGCCGAATATCGAGCCGCCTAAGTGCTAGTAGCGTTGTGCGTCCTTTTATTACATTGCGTTGGAGGTTCTGTATTAAACGTTCGGCATTTACCTGCTGCTGGTGTGATATTAACCAATTACGCAACCCACTCCGTTACTGGCAACCCGCAGCACACAAAGATGTCCCGATTCAGGCCGGTAAAAGGTATAGTAAGTCCCTGTTTAGGAAACTGTTGCTCTACAGCATATTTATGACGTGCTTGTTATTGTGATGATATGGTAAGCGGTTCCCCCATACACCGTATAGAGATTGAGGTGTACGTTTTGTTATGCAGGCGTTACCACCCTGAAGAAAAATTGCCTAATAGATGTAGTGCTTCACCCGTACGAACCATACGTATTCAGAAATAGGCTAAACGGTCAATTTATGGAACCGAGTGACGAGGTTCAATATACATTTGATTAACGGCCAAAACCTACGTTCCTACGCAATGTGTTTGACGTAAGCACCTTGACTAGTTATGTCAGAGGGGACCTGACCTGCTGGATCCATGACGTAGACCCCTCGCCCATGGGATCGAGCGATAGGGCCAACGTATCATAGCTGTGGGGCAACTCAAGAGCAACCAAGCCCTTTATCGTTCTGGCTTGAGATCCTGTTTATTCCGTCAGAACATCAACCCGTCATACGAAAATCGCGTATGCTCATGGGTACTGATAGAGCTACGGATACCGGCCCGGCGAATATGGGTAAAGGCTTCGCCTCTTGTCAATGCCTACTAAAATATCCCGCACACCAGGAGCCTCTGCTCCTACTGGCTCAGTGGGTAGGGCCCTACTCATCATATCAACGTATACAGGTCCTGCTAATTGCCACTACAAAACTAACTGTGTCCTCAATTCGATTGGGGAATAATGGTACACATGCTACGTTGTGTGACCTCGTCTAGCCCTTGTTTAGGCCATGCATCTCGCAATTAGTAGTCATGCGACTAAGGGCCTCGCCTGGCCGAACTACTCACGCTGGTTCCGCTACGCAGCTTGCCCAACCACGGCCGGTGAGTCATCGCATTAGTAAGTTGTCAACCAAACTCTAGATCCAGTGCTGAACTTGCGTCCGGACACTGGGTTCTGGCGTCAGACCGAGCCGGAGGTTTCAAGTGTGATGCTATGTCACCGGTGATCCATGAAGACTCGCCTCTCACAAAAGTGTGCTGCGAGACTTTTTATGAGTGGTCAGTCTGGAATTTTTGTTATGATTCCGAGCCAAAGATATATGTCGTACTGTTCTCGACTAAGAAGCACTCGCCAGCAGCCTCATCGTACTAGATTAGGTGGGCTGCCTCGGAGGGGCTATGCCTCTCGTGGTTACGATGAAGAGAGTATTTACTGCGACATCCCTGGTCGAGAGTGGGAAGCAGGGGTCGATTACCTCGCGTAAAGCCCAATGTTTGGGCCTCCTCTTCATTCCGAATCTGATTATAGAGGGGGGAGTCCCTCCCATCAGTGTGTAAGCCGGACACTTAGGATCGTCACCCTAAACTTAACATGCGGGGGAAGGGTTCAGCGACTAGGCTAGTTCGTCCGCAACTGCTTGCGTGGACAGATGATGGGATGCTACGAACTAACGGTATAGTGATTTACCTCTCCTGATTTTAAGAACCACCTACGGCTCCGCCTCCAGGGTCAAAACTCGGGCTGGTAAGTAACACCAATAACCACATACCCA
seq00007   GCTGTCCGATACAGTGAGCCTTAAAGTTCGGAGATGGTGCACTGATGTTCGTACGGCGTTCACCGCTAACAACAACGCGCAGCGAGATACCCCGTTGTCAGTATACGAACAGGCCAATCTCCGAAGTCATGGTTGGCTGCCCTTTGCCCTAAACTCACATAAATCGAAAAGGTAGTATAAACCGCCCGCTGCTGGTCGAATTGACACTGCCACGTGGCTTGGTGGGGTCCAATCAATAACTTATTTCTCTCCACTGGATTAGTATAGGCTCGTGACTACCTACGTCACGCAGTCAGAACATAGTTATCTGTCTTTTCCACGTCCCTCGATTCCTGTTACCAGGCGAATGATGTAGTTAAGGGAATAGCCAATACGCCTGTCAGGACTTCGTGTTGTGAGTCATTGAAGGTAATCCGTAAACTAGCCTTGTTTTTTCAAAAGAATATTTGCAAGGCCGTGGGTCAGCCCGGAAACGTGCAGAGCTGGTCAGGGCCCTATACTTAATGTGCAGAACAGTTCACAGAATTGTGTCGGGTTCCTATTAAGTATTAGAACTTTAATACAGGTGGTTTGCATGCCGAATATCGAGCCGCCTAAGTGCTAGTAGCGTTGTGCGTCCTTTTATTACATTGCGTTGGAGGTTCTGTATTAAACGTTCGGCATTTACCTGCTGCTGGTGTGATATTAACCAATTACGCAACCCACTCCGTTACTGGCAACCCGCAGCACACAAAGATGTCCCGATTCAGGCCGGTATAAGGTATAGTAAGTCCCTGTTTAGGAAACTGTTGCTCTACAGCATATTTATGACGTGCTTGTTATTGTGATGATATGGTAAGCGGTTCCCCCATACACCGTATAGAGATTGAGGTGTACGTTTTGTTATGCAGGCGTTACCACCCTGAAGAAAAATTGCCTAATAGATGTAGTGCTTCACCCGTACGAACCATACGTATTCAGAAATAGGCTAAACGGTCAATTTATGGAACCGAGTGACGAGGTTCAATATACATTTGATTAACGGCCAAAACCTACGTTCCTACGCAATGTGTTTGACGTAAGCACCTTGACTAGTTATGTCAGAGGGGACCTGACCTGCTGGATCCATGACGTAGACCCCTCGCCCATGGGATCGAGCGATAGGGCCAACGTATCATAGCTGTGGGGCAACTCAAGAGCAACCAAGCCCTTTATCGTTCTGGCTTGAGATCCTGTTTATTCCGTCAGAACATCAACCCGTCATACGAAAATCGCGTATGCTCATGGGTACTGATAGAGCTACGGATACCGGCCCGGCGAATATGGGTAAAGGCTTCGCCTCTTGTCAATGCCTACTAAAATATCCCGCACACCAGGAGCCTCTGCTCCTACTGGCTCAGTGGGTAGGGCCCTACTCATCATATCAACGTATACAGGTCCTGCTAATTGCCACTACAAAACTAACTGTGTCCTCAATTCGATTGGGGAATAATGGTACACATGCTACGTTGTGTGACCTCGTCTAGCCCTTGTTTAGGCCATGCATCTCGCAATTAGTAGTCATGCGACTAAGGGCCTCGCCTGGCCGAACTACTCACGCTGGTTCCGCTACGCAGCTTGCCCAACCACGGCCGGTGAGTCATCGCATTAGTAAGATGTCAACCAAACTCTAGATCCAGTGCTGAACTTGCGTCCGGACACTGGGTTCTGGCGTCAGACCGAGCCGGAGGTTTCAAGTGTGATGCTATGTCACCGGTGATCCATGAAGACTCGCCTCTCACAAAAGTGTGCTGCGAGACTTTTTATGAGTGGTCAGTCTGGAATTTTTGTTATGATTCCGAGCCAAAGATATATGTCGTACTGTTCTCGACTAAGAAGCACTCGCCAGCAGCCTCATCGTACTAGATTAGGTGGGCTGCCTCGGAGGGGCTATGCCTCTCGTGGTTACGATGAAGAGAGTATTTACTGCGACATCCCTGGTCGAGAGTGGGAAGCAGGGGTCGATTACCTCGCGTAAAGCCCAATGTTTGGGCCTCCTCTTCATTCCGAATCTGATTATAGAGGGGGGAGTCCCTCCCATCAGTGTGTAAGCCGGACACTTAGGATCGTCACCCTAAACTTAACATGCGGGGGAAGGGTTCAGCGACTAGGCTAGTTCGTCCGCAACTGCTTGCGTGGACAGATGATGGGATGCTACGAACTAACGGTATAGTGATTTACCTCTCCTGATTTTAAGAACCACCTACGGCTCCGCCTCCAGGGTCAAAACTCGGGCTGGTAAGTAACACCAATAACCACATACCCA
seq00008   GCTGTCCGATACAGTGAGCCTTAAAGTTCGGAGATGGTGCACTGATGTTCGTACGGCGTTCACCGCTAACAACAACGCGCAGCGAGATACCCCGTTGTCAGTATACGAACAGGCCAATCTCCGAAGTCATGGTTGGCTGCCCTTTGCCCTAAACTCACATAAATCGAAAAGGTAGTATAAACCGCCCGCTGCTGGTCGAATTGACACTGCCACGTGGCTTGGTGGGGTCCAATCAATAACTTATTTCTCTCCACTGGATTAGTATAGGCTCGTGACTACCTACGTCACGCAGTCAGAACATAGTTATCTGTCTTTTCCACGTCCCTCGATTCCTGTTACCAGGCGAATGATGTAGTTAAGGGAATAGCCAATACGCCTGTCAGGACTTCGTGTTGTGAGTCATTGAAGGTAATCCGTAAACTAGCCTTGTTTTTTCAAAAGAATATTTGCAAGGCCGTGGGTCAGCCCGGAAACGTGCAGAGCTGGTCAGGGCCCTATACTTAATGTGCAGAACAGTTCACAGAATTGTGTCGGGTTCCTATTAAGTATTAGAACTTTAATACAGGTGGTTTGCATGCCGAATATCGAGCCGCCTAAGTGCTAGTAGCGTTGTGCGTCCTTTTATTACATTGCGTTGGAGGTTCTGTATTAAACGTTCGGCATTTACCTGCTGCTGGTGTGATATTAACCAATTACGCAACCCACTCCGTTACTGGCAACCCGCAGCACACAAAGATGTCCCGATTCAGGCCGGTAAAAGGTATAGTAAGTCCCTGTTTAGGAAACTGTTGCTCTACAGCATATTTATGACGTGCTTGTTATTGTGATGATATGGTAAGCGGTTCCCCCATACACCGTATAGAGATTGAGGTGTACGTTTTGTTATGCAGGCGTTACCACCCTGAAGAAAAATTGCCTAATAGATGTAGTGCTTCACCCGTACGAACCATACGTATTCAGAAATAGGCTAAACGGTCAATTTATGGAACCGAGTGACGAGGTTCAATATACATTTGATTAACGGCCAAAACCTACGTTCCTACGCAATGTGTTTGACGTAAGCACCTTGACTAGTTATGTCAGAGGGGACCTGACCTGCTGGATCCATGACGTAGACCCCTCGCCCATGGGATCGAGCGATAGGGCCAACGTATCATAGCTGTGGGGCAACTCAAGAGCAACCAAGCCCTTTATCGTTCTGGCTTGAGATCCTGTTTATTCCGTCAGAACATCAACCCGTCATACGAAAATCGCGTATGCTCATGGGTACTGATAGAGCTACGGATACCGGCCCGGCGAATATGGGTAAAGGCTTCGCCTCTTGTCAATGCCTACTAAAATATCCCGCACACCAGGAGCCTCTGCTCCTACTGGCTCAGTGGGTAGGGCCCTACTCATCATATCAACGTATACAGGTCCTGCTAATTGCCACTACAAAACTAACTGTGTCCTCAATTCGATTGGGGAATAATGGTACACATGCTACGTTGTGTGACCTCGTCTAGCCCTTGTTTAGGCCATGCATCTCGCAATTAGTAGTCATGCGACTAAGGGCCTCGCCTGGCCGAACTACTCACGCTGGTTCCGCTACGCAGCTTGCCCAACCACGGCCGGTGAGTCATCGCATTAGTAAGTTGTCAACCAAACTCTAGATCCAGTGCTGAACTTGCGTCCGGACACTGGGTTCTGGCGTCAGACCGAGCCGGAGGTTTCAAGTGTGATGCTATGTCACCGGTGATCCATGAAGACTCGCCTCTCACAAAAGTGTGCTGCGAGACTTTTTATGAGTGGTCAGTCTGGAATTTTTGTTATGATTCCGAGCCAAAGATATATGTCGTACTGTTCTCGACTAAGAAGCACTCGCCAGCAGCCTCATCGTACTAGATTAGGTGGGCTGCCTCGGAGGGGCTATGCCTCTCGTGGTTACGATGAAGAGAGTATTTACTGCGACATCCCTGGTCGAGAGTGGGAAGCAGGGGTCGATTACCTCGCGTAAAGCCCAATGTTTGGGCCTCCTCTTCATTCCGAATCTGATTATAGAGGGGGGAGTCCCTCCCATCAGTGTGTAAGCCGGACACTTAGGATCGTCACCCTAAACTTAACATGCGGGGGAAGGGTTCAGCGACTAGGCTAGTTCGTCCGCAACTGCTTGCGTGGACAGATGATGGGATGCTACGAACTAACGGTATAGTGATTTACCTCTCCTGATTTTAAGAACCACCTACGGCTCCGCCTCCAGGGTCAAAACTCGGGCTGGTAAGTAACACCAATAACCACATACCCA
seq00009   GCTGTCCGATACAGTGAGCCTTAAAGTTCGGAGATGGTGCACTGATGTTCGTACGGCGTTCACCGCTAACAACAACGCGCAGCGAGATACCCCGTTGTCAGTATACGAACAGGCCAATCTCCGAAGTCATGGTTGGCTGCCCTTTGCCCTAAACTCACATAAATCGAAAAGGTAGTATAAACCGCCCGCTGCTGGTCGAATTGACACTGCCACGTGGCTTGGTGGGGTCCAATCAATAACTTATTTCTCTCCACTGGATTAGTATAGGCTCGTGACTACCTACGTCACGCAGTCAGAACATAGTTATCTGTCTTTTCCACGTCCCTCGATTCCTGTTACCAGGCGAATGATGTAGTTAAGGGAATAGCCAATACGCCTGTCAGGACTTCGTGTTGTGAGTCATTGAAGGTAATCCGTAAACTAGCCTTGTTTTTTCAAAAGAATATTTGCAAGGCCGTGGGTCAGCCCGGAAACGTGCAGAGCTGGTCAGGGCCCTATACTTAATGTGCAGAACAGTTCACAGAATTGTGTCGGGTTCCTATTAAGTATTAGAACTTTAATACAGGTGGTTTGCATGCCGAATATCGAGCCGCCTAAGTGCTAGTAGCGTTGTGCGTCCTTTTATTACATTGCGTTGGAGGTTCTGTATTAAACGTTCGGCATTTACCTGCTGCTGGTGTGATATTAACCAATTACGCAACCCACTCCGTTACTGGCAACCCGCAGCACACAAAGATGTCCCGATTCAGGCCGGTAAAAGGTATAGTAAGTCCCTGTTTAGGAAACTGTTGCTCTACAGCATATTTATGACGTGCTTGTTATTGTGATGATATGGTAAGCGGTTCGCCCATACACCGTATAGAGATTGAGGTGTACGTTTTGTTATGCAGGCGTTACCACCCTGAAGAAAAATTGCCTAATAGATGTAGTGCTTCACCCGTACGAACCATACGTATTCAGAAATAGGCTAAACGGTCAATTTATGGAACCGAGTGACGAGGTTCAATATACATTTGATTAACGGCCAAAACCTACGTTCCTACGCAATGTGTTTGACGTAAGCACCTTGACTAGTTATGTCAGAGGGGACCTGACCTGCTGGATCCATGACGTAGACCCCTCGCCCATGGGATCGAGCGATAGGGCCAACGTATCATAGCTGTGGGGCAACTCAAGAGCAACCAAGCCCTTTATCGTTCTGGCTTGAGATCCTGTTTATTCCGTCAGAACATCAACCCGTCATACGAAAATCGCGTATGCTCATGGGTACTGATAGAGCTACGGATACCGGCCCGGCGAATATGGGTAAAGGCTTCGCCTCTTGTCAATGCCTACTAAAATATCCCGCACACCAGGAGCCTCTGCTCCTACTGGCTCAGTGGGTAGGGCCCTACTCATCATATCAACGTATACAGGTCCTGCTAATTGCCACTACAAAACTAACTGTGTCCTCAATTCGATTGGGGAATAATGGTACACATGCTACGTTGTGTGACCTCGTCTAGCCCTTGTTTAGGCCATGCATCTCGCAATTAGTAGTCATGCGACTAAGGGCCTCGCCTGGCCGAACTACTCACGCTGGTTCCGCTACGCAGCTTGCCCAACCACGGCCGGTGAGTCATCGCATTAGTAAGATGTCAACCAAACTCTAGATCCAGTGCTGAACTTGCGTCCGGACACTGGGTTCTGGCGTCAGACCGAGCCGGAGGTTTCAAGTGTGATGCTATGTCACCGGTGATCCATGAAGACTCGCCTCTCACAAAAGTGTGCTGCGAGACTTTTTATGAGTGGTCAGTCTGGAATTTTTGTTATGATTCCGAGCCAAAGATATATGTCGTACTGTTCTCGACTAAGAAGCACTCGCCAGCAGCCTCATCGTACTAGATTAGGTGGGCTGCCTCGGAGGGGCTATGCCTCTCGTGGTTACGATGAAGAGAGTATTTACTGCGACATCCCTGGTCGAGAGTGGGAAGCAGGGGTCGATTACCTCGCGTAAAGCCCAATGTTTGGGCCTCCTCTTCATTCCGAATCTGATTATAGAGGGGGGAGTCCCTCCCATCAGTGTGTAAGCCGGACACTTAGGATCGTCACCCTAAACTTAACATGCGGGGGAAGGGTTCAGCGACTAGGCTAGTTCGTCCGCAACTGCTTGCGTGGACAGATGATGGGATGCTACGAACTAACGGTATAGTGATTTACCTCTCCTGATTTTAAGAACCACCTACGGCTCCGCCTCCAGGGTCAAAACTCGGGCTGGTAAGTAACACCAATAACCACATACCCA
seq00010   GCTGTCCGATACAGTGAGCCTTAAAGTTCGGAGATGGTGCACTGATGTTCGTACGGCGTTCACCGCTAACAACAACGCGCAGCGAGATACCCCGTTGTCAGTATACGAACAGGCCAATCTCCGAAGTCATGGTTGGCTGCCCTTTGCCCTAAACTCACATAAATCGAAAAGGTAGTATAAACCGCCCGCTGCTGGTCGAATTGACACTGCCACGTGGCTTGGTGGGGTCCAATCAATAACTTATTTCTCTCCACTGGATTAGTATAGGCTCGTGACTACCTACGTCACGCAGTCAGAACATAGTTATCTGTCTTTTCCACGTCCCTCGATTCCTGTTACCAGGCGAATGATGTAGTTAAGGGAATAGCCAATACGCCTGTCAGGACTTCGTGTTGTGAGTCATTGAAGGTAATCCGTAAACTAGCCTTGTTTTTTCAAAAGAATATTTGCAAGGCCGTGGGTCAGCCCGGAAACGTGCAGAGCTGGTCAGGGCCCTATACTTAATGTGCAGAACAGTTCACAGAATTGTGTCGGGTTCCTATTAAGTATTAGAACTTTAATACAGGTGGTTTGCATGCCGAATATCGAGCCGCCTAAGTGCTAGTAGCGTTGTGCGTCCTTTTATTACATTGCGTTGGAGGTTCTGTATTAAACGTTCGGCATTTACCTGCTGCTGGTGTGATATTAACCAATTACGCAACCCACTCCGTTACTGGCAACCCGCAGCACACAAAGATGTCCCGATTCAGGCCGGTAAAAGGTATAGTAAGTCCCTGTTTAGGAAACTGTTGCTCTACAGCATATTTATGACGTGCTTGTTATTGTGATGATATGGTAAGCGGTTCCCCCATACACCGTATAGAGATTGAGGTGTGCGTTTTGTTATGCAGGCGTTACCACCCTGAAGAAAAATTGCCTAATAGATGTAGTGCTTCACCCGTACGAACCATACGTATTCAGAAATAGGCTAAACGGTCAATTTATGGAACCGAGTGACGAGGTTCAATATACATTTGATTAACGGCCAAAACCTACGTTCCTACGCAATGTGTTTGACGTAAGCACCTTGACTAGTTATGTCAGAGGGGACCTGACCTGCTGGATCCATGACGTAGACCCCTCGCCCATGGGATCGAGCGATAGGGCCAACGTATCATAGCTGTGGGGCAACTCAAGAGCAACCAAGCCCTTTATCGTTCTGGCTTGAGATCCTGTTTATTCCGTCAGAACATCAACCCGTCATACGAAAATCGCGTATGCTCATGGGTACTGATAGAGCTACGGATACCGGCCCGGCGAATATGGGTAAAGGCTTCGCCTCTTGTCAATGCCTACTAAAATATCCCGCACACCAGGAGCCTCTGCTCCTACTGGCTCAGTGGGTAGGGCCCTACTCATCATATCAACGTATACAGGTCCTGCTAATTGCCACTACAAAACTAACTGTGTCCTCAATTCGATTGGGGAATAATGGTACACATGCTACGTTGTGTGACCTCGTCTAGCCCTTGTTTAGGCCATGCATCTCGCAATTAGTAGTCATGCGACTAAGGGCCTCGCCTGGCCGAACTACTCACGCTGGTTCCGCTACGCAGCTTGCCCAACCACGGCCGGTGAGTCATCGCATTAGTAAGTTGTCAACCAAACTCTAGATCCAGTGCTGAACTTGCGTCCGGACACTGGGTTCTGGCGTCAGACCGAGCCGGAGGTTTCAAGTGTGATGCTATGTCACCGGTGATCCATGAAGACTCGCCTCTCACAAAAGTGTGCTGCGAGACTTTTTATGAGTGGTCAGTCTGGAATTTTTGTTATGATTCCGAGCCAAAGATATATGTCGTACTGTTCTCGACTAAGAAGCACTCGCCAGCAGCCTCATCGTACTAGATTAGGTGGGCTGCCTCGGAGGGGCTATGCCTCTCGTGGTTACGATGAAGAGAGTATTTACTGCGACATCCCTGGTCGAGAGTGGGAAGCAGGGGTCGATTACCTCGCGTAAAGCCCAATGTTTGGGCCTCCTCTTCATTCCGAATCTGATTATAGAGGGGGGAGTCCCTCCCATCAGTGTGTAAGCCGGACACTTAGGATCGTCACCCTAAACTTAACATGCGGGGGAAGGGTTCAGCGACTAGGCTAGTTCGTCCGCAACTGCTTGCGTGGACAGATGATGGGATGCTACGAACTAACGGTATAGTGATTTACCTCTCCTGATTTTAAGAACCACCTACGGCTCCGCCTCCAGGGTCAAAACTCGGGCTGGTAAGTAACACCAATAACCACATACCCA
seq00011   GCTGTCCGATACAGTGAGCCTTAAAGTTCGGAGATGGTGCACTGATGTTCGTACGGCGTTCACCGCTAACAACAACGCGCAGCGAGATACCCCGTTGTCAGTATACGAACAGGCCAATCTCCGAAGTCATGGTTGGCTGCCCTTTGCCCTAAACTCACATAAATCGAAAAGGTAGTATAAACCGCCCGCTGCTGGTCGAATTGACACTGCCACGTGGCTTGGTGGGGTCCAATCAATAACTTATTTCTCTCCACTGGATTAGTTTAGGCTCGTGACTACCTACGTCACGCAGTCAGAACATAGTTATCTGTCTTTTCCACGTCCCTCGATTCCTGTTACCAGGCGAATGATGTAGTTAAGGGAATAGCCAATACGCCTGTCAGGACTTCGTGTTGTGAGTCATTGAAGGTAATCCGTAAACTAGCCTTGTTTTTTCAAAAGAATATTTGCAAGGCCGTGGGTCAGCCCGGAAACGTGCAGAGCTGGTCAGGGCCCTATACTTAATGTGCAGAACAGTTCACAGAATTGTGTCGGGTTCCTATTAAGTATTAGAACTTTAATACAGGTGGTTTGCATGCCGAATATCGAGCCGCCTAAGTGCTAGTAGCGTTGTGCGTCCTTTTATTACATTGCGTTGGAGGTTCTGTATTAAACGTTCGGCATTTACCTGCTGCTGGTGTGATATTAACCAATTACGCAACCCACTCCGTTACTGGCAACCCGCAGCACACAAAGATGTCCCGATTCAGGCCGGTAAAAGGTATAGTAAGTCCCTGTTTAGGAAACTGTTGCTCTACAGCATATTTATGACGTGCTTGTTATTGTGATGATATGGTAAGCGGTTCCCCCATACACCGTATAGAGATTGAGGTGTACGTTTTGTTATGCAGGCGTTACCACCCTGAAGAAAAATTGCCTAATAGATGTAGTGCTTCACCCGTACGAACCATACGTATTCAGAAATAGGCTAAACGGTCAATTTATGGAACCGAGTGACGAGGTTCAATATACATTTGATTAACGGCCAAAACCTACGTTCCTACGCAATGTGTTTGACGTAAGCACCTTGACTAGTTATGTCAGAGGGGACCTGACCTGCTGGATCCATGACGTAGACCCCTCGCCCATGGGATCGAGCGATAGGGCCAACGTATCATAGCTGTGGGGCAACTCAAGAGCAACCAAGCCCTTTATCGTTCTGGCTTGAGATCCTGTTTATTCCGTCAGAACATCAACCCGTCATACGAAAATCGCGTATGCTCATGGGTACTGATAGAGCTACGGATACCGGCCCGGCGAATATGGGTAAAGGCTTCGCCTCTTGTCAATGCCTACTAAAATATCCCGCACACCAGGAGCCTCTGCTCCTACTGGCTCAGTGGGTAGGGCCCTACTCATCATATCAACGTATACAGGTCCTGCTAATTGCCACTACAAAACTAACTGTGTCCTCAATTCGATTGGGGAATAATGGTACACATGCTACGTTGTGTGACCTCGTCTAGCCCTTGTTTAGGCCATGCATCTCGCAATTAGTAGTCATGCGACTAAGGGCCTCGCCTGGCCGAACTACTCACGCTGGTTCCGCTACGCAGCTTGCCCAACCACGGCCGGTGAGTCATCGCATTAGTAAGATGTCAACCAAACTCTAGATCCAGTGCTGAACTTGCGTCCGGACACTGGGTTCTGGCGTCAGACCGAGCCGGAGGTTTCAAGTGTGATGCTATGTCACCGGTGATCCATGAAGACTCGCCTCTCACAAAAGTGTGCTGCGAGACTTTTTATGAGTGGTCAGTCTGGAATTTTTGTTATGATTCCGAGCCAAAGATATATGTCGTACTGTTCTCGACTAAGAAGCACTCGCCAGCAGCCTCATCGTACTAGATTAGGTGGGCTGCCTCGGAGGGGCTATGCCTCTCGTGGTTACGATGAAGAGAGTATTTACTGCGACATCCCTGGTCGAGAGTGGGAAGCAGGGGTCGATTACCTCGCGTAAAGCCCAATGTTTGGGCCTCCTCTTCATTCCGAATCTGATTATAGAGGGGGGAGTCCCTCCCATCAGTGTGTAAGCCGGACACTTAGGATCGTCACCCTAAACTTAACATGCGGGGGAAGGGTTCAGCGACTAGGCTAGTTCGTCCGCAACTGCTTGCGTGGACAGATGATGGGATGCTACGAACTAACGGTATAGTGATTTACCTCTCCTGATTTTAAGAACCACCTACGGCTCCGCCTCCAGGGTCAAAACTCGGGCTGGTAAGTAACACCAATAACCACATACCCA
seq00012   GCTGTCCGATACAGTGAGCCTTAAAGTTCGGAGATGGTGCACTGATGTTCGTACGGCGTTCACCGCTAACAACAACGCGCAGCGAGATACCCCGTTGTCAGTATACGAACAGGCCAATCTCCGAAGTCATGGTTGGCTGCCCTTTGCCCTAAACTCACATAAATCGAAAAGGTAGTATAAACCGCCCGCTGCTGGTCGAATTGACACTGCCACGTGGCTTGGTGGGGTCCAATCAATAACTTATTTCTCTCCACTGGATTAGTATAGGCTCGTGACTACCTACGTCACGCAGTCAGAACATAGTTATCTGTCTTTTCCACGTCCCTCGATTCCTGTTACCAGGCGAATGATGTAGTTAAGGGAATAGCCAATACGCCTGTCAGGACTTCGTGTTGTGAGTCATTGAAGGTAATCCGTAAACTAGCCTTGTTTTTTCAAAAGAATATTTGCAAGGCCGTGGGTCAGCCCGGAAACGTGCAGAGCTGGTCAGGGCCCTATACTTAATGTGCAGAACAGTTCACAGAATTGTGTCGGGTTCCTATTAAGTATTAGAACTTTAATACAGGTGGTTTGCATGCCGAATATCGAGCCGCCTAAGTGCTAGTAGCGTTGTGCGTCCTTTTATTACATTGCGTTGGAGGTTCTGTATTAAACGTTCGGCATTTACCTGCTGCTGGTGTGATATTAACCAATTACGCAACCCACTCCGTTACTGGCAACCCGCAGCACACAAAGATGTCCCGATTCAGGCCGGTAAAAGGTATAGTAAGTCCCTGTTTAGGAAACTGTTGCTCTACAGCATATTTATGACGTGCTTGTTATTGTGATGATATGGTAAGCGGTTCCCCCATACACCGTATAGAGATTGAGGTGTACGTTTTGTTATGCAGGCGTTACCACCCTGAAGAAAAATTGCCTAATAGATGTAGTGCTTCACCCGTACGAACCATACGTATTCAGAAATAGGCTAAACGGTCAATTTATGGAACCGAGTGACGAGGTTCAATATACATTTGATTAACGGCCAAAACCTACGTTCCTACGCAATGTGTTTGACGTAAGCACCTTGACTAGTTATGTCAGAGGGGACCTGACCTGCTGGATCCATGACGTAGACCCCTCGCCCATGGGATCGAGCGATAGGGCCAACGTATCATAGCTGTGGGGCAACTCAAGAGCAACCAAGCCCTTTATCGTTCTGGCTTGAGATCCTGTTTATTCCGTCAGAACATCAACCCGTCATACGAAAATCGCGTATGCTCATGGGTACTGATAGAGCTACGGATACCGGCCCGGCGAATATGGGTAAAGGCTTCGCCTCTTGTCAATGCCTACTAAAATATCCCGCACACCAGGAGCCTCTGCTCCTACTGGCTCAGTGGGTAGGGCCCTACTCATCATATCAACGTATACAGGTCCTGCTAATTGCCACTACAAAACTAACTGTGTCCTCAATTCGATTGGGGAATAATGGTACACATGCTACGTTGTGTGACCTCGTCTAGCCCTTGTTTAGGCCATGCATCTCGCAATTAGTAGTCATGCGACTAAGGGCCTCGCCTGGCCGAACTACTCACGCTGGTTCCGCTACGCAGCTTGCCCAACCACGGCCGGTGAGTCATCGCATTAGTAAGTTGTCAACCAAACTCTAGATCCAGTGCTGAACTTGCGTCCGGACACTGGGTTCTGGCGTCAGACCGAGCCGGAGGTTTCAAGTGTGATGCTATGTCACCGGTGATCCATGAAGACTCGCCTCTCACAAAAGTGTGCTGCGAGACTTTTTATGAGTGGTCAGTCTGGAATTTTTGTTATGATTCCGAGCCAAAGATATATGTCGTACTGTTCTCGACTAAGAAGCACTCGCCAGCAGCCTCATCGTACTAGATTAGGTGGGCTGCCTCGGAGGGGCTATGCCTCTCGTGGTTACGATGAAGAGAGTATTTACTGCGACATCCCTGGTCGAGAGTGGGAAGCAGGGGTCGATTACCTCGCGTAAAGCCCAATGTTTGGGCCTCCTCTTCATTCCGAATCTGATTATAGAGGGGGGAGTCCCTCCCATCAGTGTGTAAGCCGGACACTTAGGATCGTCACCCTAAACTTAACATGCGGGGGAAGGGTTCAGCGACTAGGCTAGTTCGTCCGCAACTGCTTGCGTGGACAGATGATGGGATGCTACGAACTAACGGTATAGTGATTTACCTCTCCTGATTTTAAGAACCACCTACGGCTCCGCCTCCAGGGTCAAAACTCGGGCTGGTAAGTAACACCAATAACCACATACCCA
seq00013   GCTGTCCGATACAGTGAGCCTTAAAGTTCGGAGATGGTGCACTGATGTTCGTACGGCGTTCACCGCTAACAACAACGCGCAGCGAGATACCCCGTTGTCAGTATACGAACAGGCCAATCTCCGAAGTCATGGTTGGCTGCCCTTTGCCCTAAACTCACATAAATCGAAAAGGTAGTATAAACCGCCCGCTGCTGGTCGAATTGACACTGCCACGTGGCTTGGTGGGGTCCAATCAATAACTTATTTCTCTCCACTGGATTAGTATAGGCTCGTGACTACCTACGTCACGCAGTCAGAACATAGTTATCTGTCTTTTCCACGTCCCTCGATTCCTGTTACCAGGCGAATGATGTAGTTAAGGGAATAGCCAATACGCCTGTCAGGACTTCGTGTTGTGAGTCATTGAAGGTAATCCGTAAACTAGCCTTGTTTTTTCAAAAGAATATTTGCAAGGCCGTGGGTCAGCCCGGAAACGTGCAGAGCTGGTCAGGGCCCTATACTTAATGTGCAGAACAGTTCACAGAATTGTGTCGGGTTCCTATTAAGTATTAGAACTTTAATACAGGTGGTTTGCATGCCGAATATCGAGCCGCCTAAGTGCTAGTAGCGTTGTGCGTCCTTTTATTACATTGCGTTGGAGGTTCTGTATTAAACGTTCGGCATTTACCTGCTGCTGGTGTGATATTAACCAATTACGCAACCCACTCCGTTACTGGCAACCCGCAGCACACAAAGATGTCCCGATTCAGGCCGGTAAAAGGTATAGTAAGTCCCTGTTTAGGAAACTGTTGCTCTACAGCATATTTATGACGTGCTTGTTATTGTGATGATATGGTAAGCGGTTCCCCCATACACCGTATAGAGATTGAGGTGTACGTTTTGTTATGCAGGCGTTACCACCCTGAAGAAAAATTGCCTAATAGATGTAGTGCTTCACCCGTACGAACCATACGTATTCAGAAATAGGCTAAACGGTCAATTTATGGAACCGAGTGACGAGGTTCAATATACATTTGATTAACGGCCAAAACCTACGTTCCTACGCAATGTGTTTGACGTAAGCACCTTGACTAGTTATGTCAGAGGGGACCTGACCTGCTGGATCCATGACGTAGACCCCTCGCCCATGGGATCGAGCGATAGGGCCAACGTATCATAGCTGTGGGGCAACTCAAGAGCAACCAAGCCCTTTATCGTTCTGGCTTGAGATCCTGTTTATTCCGTCAGAACATCAACCCGTCATACGAAAATCGCGTATGCTCATGGGTACTGATAGAGCTACGGATACCGGCCCGGCGAATATGGGTAAAGGCTTCGCCTCTTGTCAATGCCTACTAAAATATCCCGCACACCAGGAGCCTCTGCTCCTACTGGCTCAGTGGGTAGGGCCCTACTCATCATATCAACGTATACAGGTCCTGCTAATTGCCACTACAAAACTAACTGTGTCCTCAATTCGATTGGGGAATAATGGTACACATGCTACGTTGTGTGACCTCGTCTAGCCCTTGTTTAGGCCATGCATCTCGCAATTAGTAGTCATGCGACTAAGGGCCTCGCCTGGCCGAACTACTCACGCTGGTTCCGCTACGCAGCTTGCCCAACCACGGCCGGTGAGTCATCGCATTAGTAAGTTGTCAACCAAACTCTAGATCCAGTGCTGAACTTGCGTCCGGACACTGGGTTCTGGCGTCAGACCGAGCCGGAGGTTTCAAGTGTGATGCTATGTCACCGGTGATCCATGAAGACTCGCCTCTCACAAAAGTGTGCTGCGAGACTTTTTATGAGTGGTCAGTCTGGAATTTTTGTTATGATTCCGAGCCAAAGATATATGTCGTACTGTTCTCGACTAAGAAGCACTCGCCAGCAGCCTCATCGTACTAGATTAGGTGGGCTGCCTCGGAGGGGCTATGCCTCTCGTGGTTACGATGAAGAGAGTATTTACTGCGACATCCCTGGTCGAGAGTGGGAAGCAGGGGTCGATTACCTCGCGTAAAGCCCAATGTTTGGGCCTCCTCTTCATTCCGAATCTGATTATAGAGGGGGGAGTCCCTCCCATCAGTGTGTAAGCCGGACACTTAGGATCGTCACCCTAAACTTAACATGCGGGGGAAGGGTTCAGCGACTAGGCTAGTTCGTCCGCAACTGCTTGCGTGGACAGATGATGGGATGCTACGAACTAACGGTATAGTGATTTACCTCTCCTGATTTTAAGAACCACCTACGGCTCCGCCTCCAGGGTCAAAACTCGGGCTGGTAAGTAACACCAATAACCACATACCCA
seq00014   GCTGTCCGATACAGTGAGCCTTAAAGTTCGGAGATGGTGCACTGATGTTCGTACGGCGTTCACCGCTAACAACAACGCGCAGCGAGATACCCCGTTGTCAGTATACGAACAGGCCAATCTCCGAAGTCATGGTTGGCTGCCCTTTGCCCTAAACTCACATAAATCGAAAAGGTAGTATAAACCGCCCGCTGCTGGTCGAATTGACACTGCCACGTGGCTTGGTGGGGTCCAATCAATAACTTATTTCTCTCCACTGGATTAGTATAGGCTCGTGACTACCTACGTCACGCAGTCAGAACATAGTTATCTGTCTTTTCCACGTCCCTCGATTCCTGTTACCAGGCGAATGATGTAGTTAAGGGAATAGCCAATACGCCTGTCAGGACTTCGTGTTGTGAGTCATTGAAGGTAATCCGTAAACTAGCCTTGTTTTTTCAAAAGAATATTTGCAAGGCCGTGGGTCAGCCCGGAAACGTGCAGAGCTGGTCAGGGCCCTATACTTAATGTGCAGAACAGTTCACAGAATTGTGTCGGGTTCCTATTAAGTATTAGAACTTTAATACAGGTGGTTTGCATGCCGAATATCGAGCCGCCTAAGTGCTAGTAGCGTTGTGCGTCCTTTTATTACATTGCGTTGGAGGTTCTGTATTAAACGTTCGGCATTTACCTGCTGCTGGTGTGATATTAACCAATTACGCAACCCACTCCGTTACTGGCAACCCGCAGCACACAAAGATGTCCCGATTCAGGCCGGTAAAAGGTATAGTAAGTCCCTGTTTAGGAAACTGTTGCTCTACAGCATATTTATGACGTGCTTGTTATTGTGATGATATGGTAAGCGGTTCCCCCATACACCGTATAGAGATTGAGGTGTACGTTTTGTTATGCAGGCGTTACCACCCTGAAGAAAAATTGCCTAATAGATGTAGTGCTTCACCCGTACGAACCATACGTATTCAGAAATAGGCTAAACGGTCAATTTATGGAACCGAGTGACGAGGTTCAATATACATTTGATTAACGGCCAAAACCTACGTTCCTACGCAATGTGTTTGACGTAAGCACCTTGACTAGTTATGTCAGAGGGGACCTGACCTGCTGGATCCATGACGTAGACCCCTCGCCCATGGGATCGAGCGATAGGGCCAACGTATCATAGCTGTGGGGCAACTCAAGAGCAACCAAGCCCTTTATCGTTCTGGCTTGAGATCCTGTTTATTCCGTCAGAACATCAACCCGTCATACGAAAATCGCGTATGCTCATGGGTACTGATAGAGCTACGGATACCGGCCCGGCGAATATGGGTAAAGGCTTCGCCTCTTGTCAATGCCTACTAAAATATCCCGCACACCAGGAGCCTCTGCTCCTACTGGCTCAGTGGGTAGGGCCCTACTCATCATATCAACGTATACAGGTCCTGCTAATTGCCACTACAAAACTAACTGTGTCCTCAATTCGATTGGGGAATAATGGTACACATGCTACGTTGTGTGACCTCGTCTAGCCCTTGTTTAGGCCATGCATCTCGCAATTAGTAGTCATGCGACTAAGGGCCTCGCCTGGCCGAACTACTCACGCTGGTTCCGCTACGCAGCTTGCCCAACCACGGCCGGTGAGTCATCGCATTAGTAAGTTGTCAACCAAACTCTAGATCCAGTGCTGAACTTGCGTCCGGACACTGGGTTCTGGCGTCAGACCGAGCCGGAGGTTTCAAGTGTGATGCTATGTCACCGGTGATCCATGAAGACTCGCCTCTCACAAAAGTGTGCTGCGAGACTTTTTATGAGTGGTCAGTCTGGAATTTTTGTTATGATTCCGAGCCAAAGATATATGTCGTACTGTTCTCGACTAAGAAGCACTCGCCAGCAGCCTCATCGTACTAGATTAGGTGGGCTGCCTCGGAGGGGCTATGCCTCTCGTGGTTACGATGAAGAGAGTATTTACTGCGACATCCCTGGTCGAGAGTGGGAAGCAGGGGTCGATTACCTCGCGTAAAGCCCAATGTTTGGGCCTCCTCTTCATTCCGAATCTGATTATAGAGGGGGGAGTCCCTCCCATCAGTGTGTAAGCCGGACACTTAGGATCGTCACCCTAAACTTAACATGCGGGGGAAGGGTTCAGCGACTAGGCTAGTTCGTCCGCAACTGCTTGCGTGGACAGATGATGGGATGCTACGAACTAACGGTATAGTGATTTACCTCTCCTGATTTTAAGAACCACCTACGGCTCCGCCTCCAGGGTCAAAACTCGGGCTGGTAAGTAACACCAATAACCACATACCCA
seq00015   GCTGTCCGATACAGTGAGCCTTAAAGTTCGGAGATGGTGCACTGATGTTCGTACGGCGTTCACCGCTAACAACAACGCGCAGCGAGATACCCCGTTGTCAGTATACGAACAGGCCAATCTCCGAAGTCATGGTTGGCTGCCCTTTGCCCTAAACTCACATAAATCGAAAAGGTAGTATAAACCGCCCGCTGCTGGTCGAATTGACACTGCCACGTGGCTTGGTGGGGTCCAATCAATAACTTATTTCTCTCCACTGGATTAGTATAGGCTCGTGACTACCTACGTCACGCAGTCAGAACATAGTTATCTGTCTTTTCCACGTCCCTCGATTCCTGTTACCAGGCGAATGATGTAGTTAAGGGAATAGCCAATACGCCTGTCAGGACTTCGTGTTGTGAGTCATTGAAGGTAATCCGTAAACTAGCCTTGTTTTTTCAAAAGAATATTTGCAAGGCCGTGGGTCAGCCCGGAAACGTGCAGAGCTGGTCAGGGCCCTATACTTAATGTGCAGAACAGTTCACAGAATTGTGTCGGGTTCCTATTAAGTATTAGAACTTTAATACAGGTGGTTTGCATGCCGAATATCGAGCCGCCTAAGTGCTAGTAGCGTTGTGCGTCCTTTTATTACATTGCGTTGGAGGTTCTGTATTAAACGTTCGGCATTTACCTGCTGCTGGTGTGATATTAACCAATTACGCAACCCACTCCGTTACTGGCAACCCGCAGCACACAAAGATGTCCCGATTCAGGCCGGTAAAAGGTATAGTAAGTCCCTGTTTAGGAAACTGTTGCTCTACAGCATATTTATGACGTGCTTGTTATTGTGATGATATGGTAAGCGGTTCCCCCATACACCGTATAGAGATTGAGGTGTACGTTTTGTTATGCAGGCGTTACCACCCTGAAGAAAAATTGCCTAATAGATGTAGTGCTTCACCCGTACGAACCATACGTATTCAGAAATAGGCTAAACGGTCAATTTATGGAACCGAGTGACGAGGTTCAATATACATTTGATTAACGGCCAAAACCTACGTTCCTACGCAATGTGTTTGACGTAAGCACCTTGACTAGTTATGTCAGAGGGGACCTGACCTGCTGGATCCATGACGTAGACCCCTCGCCCATGGGATCGAGCGATAGGGCCAACGTATCATAGCTGTGGGGCAACTCAAGAGCAACCAAGCCCTTTATCGTTCTGGCTTGAGATCCTGTTTATTCCGTCAGAACATCAACCCGTCATACGAAAATCGCGTATGCTCATGGGTACTGATAGAGCTACGGATACCGGCCCGGCGAATATGGGTAAAGGCTTCGCCTCTTGTCAATGCCTACTAAAATATCCCGCACACCAGGAGCCTCTGCTCCTACTGGCTCAGTGGGTAGGGCCCTACTCATCATATCAACGTATACAGGTCCTGCTAATTGCCACTACAAAACTAACTGTGTCCTCAATTCGATTGGGGAATAATGGTACACATGCTACGTTGTGTGACCTCGTCTAGCCCTTGTTTAGGCCATGCATCTCGCAATTAGTAGTCATGCGACTAAGGGCCTCGCCTGGCCGAACTACTCACGCTGGTTCCGCTACGCAGCTTGCCCAACCACGGCCGGTGAGTCATCGCATTAGTAAGATGTCAACCAAACTCTAGATCCAGTGCTGAACTTGCGTCCGGACACTGGGTTCTGGCGTCAGACCGAGCCGGAGGTTTCAAGTGTGATGCTATGTCACCGGTGATCCATGAAGACTCGCCTCTCACAAAAGTGTGCTGCGAGACTTTTTATGAGTGGTCAGTCTGGAATTTTTGTTATGATTCCGAGCCAAAGATATATGTCGTACTGTTCTCGACTAAGAAGCACTCGCCAGCAGCCTCATCGTACTAGATTAGGTGGGCTGCCTCGGAGGGGCTATGCCTCTCGTGGTTACGATGAAGAGAGTATTTACTGCGACATCCCTGGTCGAGAGTGGGAAGCAGGGGTCGATTACCTCGCGTAAAGCCCAATGTTTGGGCCTCCTCTTCATTCCGAATCTGATTATAGAGGGGGGAGTCCCTCCCATCAGTGTGTAAGCCGGACACTTAGGATCGTCACCCTAAACTTAACATGCGGGGGAAGGGTTCAGCGACTAGGCTAGTTCGTCCGCAACTGCTTGCGTGGACAGATGATGGGATGCTACGAACTAACGGTATAGTGATTTACCTCTCCTGATTTTAAGAACCACCTACGGCTCCGCCTCCAGGGTCAAAACTCGGGCTGGTAAGTAACACCAATAACCACATACCCA
seq00016   GCTGTCCGATACAGTGAGCCTTAAAGTTCGGAGATGGTGCACTGATGTTCGTACGGCGTTCACCGCTAACAACAACGCGCAGCGAGATACCCCGTTGTCAGTATACGAACAGGCCAATCTCCGAAGTCATGGTTGGCTGCCCTTTGCCCTAAACTCACATAAATCGAAAAGGTAGTATAAACCGCCCGCTGCTGGTCGAATTGACACTGCCACGTGGCTTGGTGGGGTCCAATCAATAACTTATTTCTCTCCACTGGATTAGTATAGGCTCGTGACTACCTACGTCACGCAGTCAGAACATAGTTATCTGTCTTTTCCACGTCCCTCGATTCCTGTTACCAGGCGAATGATGTAGTTAAGGGAATAGCCAATACGCCTGTCAGGACTTCGTGTTGTGAGTCATTGAAGGTAATCCGTAAACTAGCCTTGTTTTTTCAAAAGAATATTTGCAAGGCCGTGGGTCAGCCCGGAAACGTGCAGAGCTGGTCAGGGCCCTATACTTAATGTGCAGAACAGTTCACAGAATTGTGTCGGGTTCCTATTAAGTATTAGAACTTTAATACAGGTGGTTTGCATGCCGAATATCGAGCCGCCTAAGTGCTAGTAGCGTTGTGCGTCCTTTTATTACATTGCGTTGGAGGTTCTGTATTAAACGTTCGGCATTTACCTGCTGCTGGTGTGATATTAACCAATTACGCAACCCACTCCGTTACTGGCAACCCGCAGCACACAAAGATGTCCCGATTCAGGCCGGTAAAAGGTATAGTAAGTCCCTGTTTAGGAAACTGTTGCTCTACAGCATATTTATGACGTGCTTGTTATTGTGATGATATGGTAAGCGGTTCCCCCATACACCGTATAGAGATTGAGGTGTACGTTTTGTTATGCAGGCGTTACCACCCTGAAGAAAAATTGCCTAATAGATGTAGTGCTTCACCCGTACGAACCATACGTATTCAGAAATAGGCTAAACGGTCAATTTATGGAACCGAGTGACGAGGTTCAATATACATTTGATTAACGGCCAAAACCTACGTTCCTACGCAATGTGTTTGACGTAAGCACCTTGACTAGTTATGTCAGAGGGGACCTGACCTGCTGGATCCATGACGTAGACCCCTCGCCCATGGGATCGAGCGATAGGGCCAACGTATCATAGCTGTGGGGCAACTCAAGAGCAACCAAGCCCTTTATCGTTCTGGCTTGAGATCCTGTTTATTCCGTCAGAACATCAACCCGTCATACGAAAATCGCGTATGCTCATGGGTACTGATAGAGCTACGGATACCGGCCCGGCGAATATGGGTAAAGGCTTCGCCTCTTGTCAATGCCTACTAAAATATCCCGCACACCAGGAGCCTCTGCTCCTACTGGCTCAGTGGGTAGGGCCCTACTCATCATATCAACGTATACAGGTCCTGCTAATTGCCACTACAAAACTAACTGTGTCCTCAATTCGATTGGGGAATAATGGTACACATGCTACGTTGTGTGACCTCGTCTAGCCCTTGTTTAGGCCATGCATCTCGCAATTAGTAGTCATGCGACTAAGGGCCTCGCCTGGCCGAACTACTCACGCTGGTTCCGCTACGCAGCTTGCCCAACCACGGCCGGTGAGTCATCGCATTAGTAAGATGTCAACCAAACTCTAGATCCAGTGCTGAACTTGCGTCCGGACACTGGGTTCTGGCGTCAGACCGAGCCGGAGGTTTCAAGTGTGATGCTATGTCACCGGTGATCCATGAAGACTCGCCTCTCACAAAAGTGTGCTGCGAGACTTTTTATGAGTGGTCAGTCTGGAATTTTTGTTATGATTCCGAGCCAAAGATATATGTCGTACTGTTCTCGACTAAGAAGCACTCGCCAGCAGCCTCATCGTACTAGATTAGGTGGGCTGCCTCGGAGGGGCTATGCCTCTCGTGGTTACGATGAAGAGAGTATTTACTGCGACATCCCTGGTCGAGAGTGGGAAGCAGGGGTCGATTACCTCGCGTAAAGCCCAATGTTTGGGCCTCCTCTTCATTCCGAATCTGATTATAGAGGGGGGAGTCCCTCCCATCAGTGTGTAAGCCGGACACTTAGGATCGTCACCCTAAACTTAACATGCGGGGGAAGGGTTCAGCGACTAGGCTAGTTCGTCCGCAACTGCTTGCGTGGACAGATGATGGGATGCTACGAACTAACGGTATAGTGATTTACCTCTCCTGATTTTAAGAACCACCTACGGCTCCGCCTCCAGGGTCAAAACTCGGGCTGGTAAGTAACACCAATAACCACATACCCA
seq00017   GCTGTCCGATACAGTGAGCCTTAAAGTTCGGAGATGGTGCACTGATGTTCGTACGGCGTTCACCGCTAACAACAACGCGCAGCGAGATACCCCGTTGTCAGTATACGAACAGGCCAATCTCCGAAGTCATGGTTGGCTGCCCTTTGCCCTAAACTCACATAAATCGAAAAGGTAGTATAAACCGCCCGCTGCTGGTCGAATTGACACTGCCACGTGGCTTGGTGGGGTCCAATCAATAACTTATTTCTCTCCACTGGATTAGTATAGGCTCGTGACTACCTACGTCACGCAGTCAGAACATAGTTATCTGTCTTTTCCACGTCCCTCGATTCCTGTTACCAGGCGAATGATGTAGTTAAGGGAATAGCCAATACGCCTGTCAGGACTTCGTGTTGTGAGTCATTGAAGGTAATCCGTAAACTAGCCTTGTTTTTTCAAAAGAATATTTGCAAGGCCGTGGGTCAGCCCGGAAACGTGCAGAGCTGGTCAGGGCCCTATACTTAATGTGCAGAACAGTTCACAGAATTGTGTCGGGTTCCTATTAAGTATTAGAACTTTAATACAGGTGGTTTGCATGCCGAATATCGAGCCGCCTAAGTGCTAGTAGCGTTGTGCGTCCTTTTATTACATTGCGTTGGAGGTTCTGTATTAAACGTTCGGCATTTACCTGCTGCTGGTGTGATATTAACCAATTACGCAACCCACTCCGTTACTGGCAACCCGCAGCACACAAAGATGTCCCGATTCAGGCCGGTAAAAGGTATAGTAAGTCCCTGTTTAGGAAACTGTTGCTCTACAGCATATTTATGACGTGCTTGTTATTGTGATGATATGGTAAGCGGTTCCCCCATACACCGTATAGAGATTGAGGTGTACGTTTTGTTATGCAGGCGTTACCACCCTGAAGAAAAATTGCCTAATAGATGTAGTGCTTCACCCGTACGAACCATACGTATTCAGAAATAGGCTAAACGGTCAATTTATGGAACCGAGTGACGAGGTTCAATATACATTTGATTAACGGCCAAAACCTACGTTCCTACGCAATGTGTTTGACGTAAGCACCTTGACTAGTTATGTCAGAGGGGACCTGACCTGCTGGATCCATGACGTAGACCCCTCGCCCATGGGATCGAGCGATAGGGCCAACGTATCATAGCTGTGGGGCAACTCAAGAGCAACCAAGCCCTTTATCGTTCTGGCTTGAGATCCTGTTTATTCCGTCAGAACATCAACCCGTCATACGAAAATCGCGTATGCTCATGGGTACTGATAGAGCTACGGATACCGGCCCGGCGAATATGGGTAAAGGCTTCGCCTCTTGTCAATGCCTACTAAAATATCCCGCACACCAGGAGCCTCTGCTCCTACTGGCTCAGTGGGTAGGGCCCTACTCATCATATCAACGTATACAGGTCCTGCTAATTGCCACTACAAAACTAACTGTGTCCTCAATTCGATTGGGGAATAATGGTACACATGCTACGTTGTGTGACCTCGTCTAGCCCTTGTTTAGGCCATGCATCTCGCAATTAGTAGTCATGCGACTAAGGGCCTCGCCTGGCCGAACTACTCACGCTGGTTCCGCTACGCAGCTTGCCCAACCACGGCCGGTGAGTCATCGCATTAGTAAGATGTCAACCAAACTCTAGATCCAGTGCTGAACTTGCGTCCGGACACTGGGTTCTGGCGTCAGACCGAGCCGGAGGTTTCAAGTGTGATGCTATGTCACCGGTGATCCATGAAGACTCGCCTCTCACAAAAGTGTGCTGCGAGACTTTTTATGAGTGGTCAGTCTGGAATTTTTGTTATGATTCCGAGCCAAAGATATATGTCGTACTGTTCTCGACTAAGAAGCACTCGCCAGCAGCCTCATCGTACTAGATTAGGTGGGCTGCCTCGGAGGGGCTATGCCTCTCGTGGTTACGATGAAGAGAGTATTTACTGCGACATCCCTGGTCGAGAGTGGGAAGCAGGGGTCGATTACCTCGCGTAAAGCCCAATGTTTGGGCCTCCTCTTCATTCCGAATCTGATTATAGAGGGGGGAGTCCCTCCCATCAGTGTGTAAGCCGGACACTTAGGATCGTCACCCTAAACTTAACATGCGGGGGAAGGGTTCAGCGACTAGGCTAGTTCGTCCGCAACTGCTTGCGTGGACAGATGATGGGATGCTACGAACTAACGGTATAGTGATTTACCTCTCCTGATTTTAAGAACCACCTACGGCTCCGCCTCCAGGGTCAAAACTCGGGCTGGTAAGTAACACCAATAACCACATACCCA
seq00018   GCTGTCCGATACAGTGAGCCTTAAAGTTCGGAGATGGTGCACTGATGTTCGTACGGCGTTCACCGCTAACAACAACGCGCAGCGAGATACCCCGTTGTCAGTATACGAACAGGCCAATCTCCGAAGTCATGGTTGGCTGCCCTTTGCCCTAAACTCACATAAATCGAAAAGGTAGTATAAACCGCCCGCTGCTGGTCGAATTGACACTGCCACGTGGCTTGGTGGGGTCCAATCAATAACTTATTTCTCTCCACTGGATTAGTATAGGCTCGTGACTACCTACGTCACGCAGTCAGAACATAGTTATCTGTCTTTTCCACGTCCCTCGATTCCTGTTACCAGGCGAATGATGTAGTTAAGGGAATAGCCAATACGCCTGTCAGGACTTCGTGTTGTGAGTCATTGAAGGTAATCCGTAAACTAGCCTTGTTTTTTCAAAAGAATATTTGCAAGGCCGTGGGTCAGCCCGGAAACGTGCAGAGCTGGTCAGGGCCCTATACTTAATGTGCAGAACAGTTCACAGAATTGTGTCGGGTTCCTATTAAGTATTAGAACTTTAATACAGGTGGTTTGCATGCCGAATATCGAGCCGCCTAAGTGCTAGTAGCGTTGTGCGTCCTTTTATTACATTGCGTTGGAGGTTCTGTATTAAACGTTCGGCATTTACCTGCTGCTGGTGTGATATTAACCAATTACGCAACCCACTCCGTTACTGGCAACCCGCAGCACACAAAGATGTCCCGATTCAGGCCGGTAAAAGGTATAGTAAGTCCCTGTTTAGGAAACTGTTGCTCTACAGCATATTTATGACGTGCTTGTTATTGTGATGATATGGTAAGCGGTTCCCCCATACACCGTATAGAGATTGAGGTGTACGTTTTGTTATGCAGGCGTTACCACCCTGAAGAAAAATTGCCTAATAGATGTAGTGCTTCACCCGTACGAACCATACGTATTCAGAAATAGGCTAAACGGTCAATTTATGGAACCGAGTGACGAGGTTCAATATACATTTGATTAACGGCCAAAACCTACGTTCCTACGCAATGTGTTTGACGTAAGCACCTTGACTAGTTATGTCAGAGGGGACCTGACCTGCTGGATCCATGACGTAGACCCCTCGCCCATGGGATCGAGCGATAGGGCCAACGTATCATAGCTGTGGGGCAACTCAAGAGCAACCAAGCCCTTTATCGTTCTGGCTTGAGATCCTGTTTATTCCGTCAGAACATCAACCCGTCATACGAAAATCGCGTATGCTCATGGGTACTGATAGAGCTACGGATACCGGCCCGGCGAATATGGGTAAAGGCTTCGCCTCTTGTCAATGCCTACTAAAATATCCCGCACACCAGGAGCCTCTGCTCCTACTGGCTCAGTGGGTAGGGCCCTACTCATCATATCAACGTATACAGGTCCTGCTAATTGCCACTACAAAACTAACTGTGTCCTCAATTCGATTGGGGAATAATGGTACACATGCTACGTTGTGTGACCTCGTCTAGCCCTTGTTTAGGCCATGCATCTCGCAATTAGTAGTCATGCGACTAAGGGCCTCGCCTGGCCGAACTACTCACGCTGGTTCCGCTACGCAGCTTGCCCAACCACGGCCGGTGAGTCATCGCATTAGTAAGATGTCAACCAAACTCTAGATCCAGTGCTGAACTTGCGTCCGGACACTGGGTTCTGGCGTCAGACCGAGCCGGAGGTTTCAAGTGTGATGCTATGTCACCGGTGATCCATGAAGACTCGCCTCTCACAAAAGTGTGCTGCGAGACTTTTTATGAGTGGTCAGTCTGGAATTTTTGTTATGATTCCGAGCCAAAGATATATGTCGTACTGTTCTCGACTAAGAAGCACTCGCCAGCAGCCTCATCGTACTAGATTAGGTGGGCTGCCTCGGAGGGGCTATGCCTCTCGTGGTTACGATGAAGAGAGTATTTACTGCGACATCCCTGGTCGAGAGTGGGAAGCAGGGGTCGATTACCTCGCGTAAAGCCCAATGTTTGGGCCTCCTCTTCATTCCGAATCTGATTATAGAGGGGGGAGTCCCTCCCATCAGTGTGTAAGCCGGACACTTAGGATCGTCACCCTAAACTTAACATGCGGGGGAAGGGTTCAGCGACTAGGCTAGTTCGTCCGCAACTGCTTGCGTGGACAGATGATGGGATGCTACGAACTAACGGTATAGTGATTTACCTCTCCTGATTTTAAGAACCACCTACGGCTCCGCCTCCAGGGTCAAAACTCGGGCTGGTAAGTAACACCAATAACCACATACCCA
seq00019   GCTGTCCGATACAGTGAGCCTTAAAGTTCGGAGATGGTGCACTGATGTTCGTACGGCGTTCACCGCTAACAACAACGCGCAGCGAGATACCCCGTTGTCAGTATACGAACAGGCCAATCTCCGAAGTCATGGTTGGCTGCCCTTTGCCCTAAACTCACATAAATCGAAAAGGTAGTATAAACCGCCCGCTGCTGGTCGAATTGACACTGCCACGTGGCTTGGTGGGGTCCAATCAATAACTTATTTCTCTCCACTGGATTAGTATAGGCTCGTGACTACCTACGTCACGCAGTCAGAACATAGTTATCTGTCTTTTCCACGTCCCTCGATTCCTGTTACCAGGCGAATGATGTAGTTAAGGGAATAGCCAATACGCCTGTCAGGACTTCGTGTTGTGAGTCATTGAAGGTAATCCGTAAACTAGCCTTGTTTTTTCAAAAGAATATTTGCAAGGCCGTGGGTCAGCCCGGAAACGTGCAGAGCTGGTCAGGGCCCTATACTTAATGTGCAGAACAGTTCACAGAATTGTGTCGGGTTCCTATTAAGTATTAGAACTTTAATACAGGTGGTTTGCATGCCGAATATCGAGCCGCCTAAGTGCTAGTAGCGTTGTGCGTCCTTTTATTACATTGCGTTGGAGGTTCTGTATTAAACGTTCGGCATTTACCTGCTGCTGGTGTGATATTAACCAATTACGCAACCCACTCCGTTACTGGCAACCCGCAGCACACAAAGATGTCCCGATTCAGGCCGGTAAAAGGTATAGTAAGTCCCTGTTTAGGAAACTGTTGCTCTACAGCATATTTATGACGTGCTTGTTATTGTGATGATATGGTAAGCGGTTCCCCCATACACCGTATAGAGATTGAGGTGTACGTTTTGTTATGCAGGCGTTACCACCCTGAAGAAAAATTGCCTAATAGATGTAGTGCTTCACCCGTACGAACCATACGTATTCAGAAATAGGCTAAACGGTCAATTTATGGAACCGAGTGACGAGGTTCAATATACATTTGATTAACGGCCAAAACCTACGTTCCTACGCAATGTGTTTGACGTAAGCACCTTGACTAGTTATGTCAGAGGGGACCTGACCTGCTGGATCCATGACGTAGACCCCTCGCCCATGGGATCGAGCGATAGGGCCAACGTATCATAGCTGTGGGGCAACTCAAGAGCAACCAAGCCCTTTATCGTTCTGGCTTGAGATCCTGTTTATTCCGTCAGAACATCAACCCGTCATACGAAAATCGCGTATGCTCATGGGTACTGATAGAGCTACGGATACCGGCCCGGCGAATATGGGTAAAGGCTTCGCCTCTTGTCAATGCCTACTAAAATATCCCGCACACCAGGAGCCTCTGCTCCTACTGGCTCAGTGGGTAGGGCCCTACTCATCATATCAACGTATACAGGTCCTGCTAATTGCCACTACAAAACTAACTGTGTCCTCAATTCGATTGGGGAATAATGGTACACATGCTACGTTGTGTGACCTCGTCTAGCCCTTGTTTAGGCCATGCATCTCGCAATTAGTAGTCATGCGACTAAGGGCCTCGCCTGGCCGAACTACTCACGCTGGTTCCGCTACGCAGCTTGCCCAACCACGGCCGGTGAGTCATCGCATTAGTAAGTTGTCAACCAAACTCTAGATCCAGTGCTGAACTTGCGTCCGGACACTGGGTTCTGGCGTCAGACCGAGCCGGAGGTTTCAAGTGTGATGCTATGTCACCGGTGATCCATGAAGACTCGCCTCTCACAAAAGTGTGCTGCGAGACTTTTTATGAGTGGTCAGTCTGGAATTTTTGTTATGATTCCGAGCCAAAGATATATGTCGTACTGTTCTCGACTAAGAAGCACTCGCCAGCAGCCTCATCGTACTAGATTAGGTGGGCTGCCTCGGAGGGGCTATGCCTCTCGTGGTTACGATGAAGAGAGTATTTACTGCGACATCCCTGGTCGAGAGTGGGAAGCAGGGGTCGATTACCTCGCGTAAAGCCCAATGTTTGGGCCTCCTCTTCATTCCGAATCTGATTATAGAGGGGGGAGTCCCTCCCATCAGTGTGTAAGCCGGACACTTAGGATCGTCACCCTAAACTTAACATGCGGGGGAAGGGTTCAGCGACTAGGCTAGTTCGTCCGCAACTGCTTGCGTGGACAGATGATGGGATGCTACGAACTAACGGTATAGTGATTTACCTCTCCTGATTTTAAGAACCACCTACGGCTCCGCCTCCAGGGTCAAAACTCGGGCTGGTAAGTAACACCAATAACCACATACCCA
seq00020   GCTGTCCGATACAGTGAGCCTTAAAGTTCGGAGATGGTGCACTGATGTTCGTACGGCGTTCACCGCTAACAACAACGCGCAGCGAGATACCCCGTTGTCAGTATACGAACAGGCCAATCTCCGAAGTCATGGTTGGCTGCCCTTTGCCCTAAACTCACATAAATCGAAAAGGTAGTATAAACCGCCCGCTGCTGGTCGAATTGACACTGCCACGTGGCTTGGTGGGGTCCAATCAATAACTTATTTCTCTCCACTGGATTAGTATAGGCTCGTGACTACCTACGTCACGCAGTCAGAACATAGTTATCTGTCTTTTCCACGTCCCTCGATTCCTGTTACCAGGCGAATGATGTAGTTAAGGGAATAGCCAATACGCCTGTCAGGACTTCGTGTTGTGAGTCATTGAAGGTAATCCGTAAACTAGCCTTGTTTTTTCAAAAGAATATTTGCAAGGCCGTGGGTCAGCCCGGAAACGTGCAGAGCTGGTCAGGGCCCTATACTTAATGTGCAGAACAGTTCACAGAATTGTGTCGGGTTCCTATTAAGTATTAGAACTTTAATACAGGTGGTTTGCATGCCGAATATCGAGCCGCCTAAGTGCTAGTAGCGTTGTGCGTCCTTTTATTACATTGCGTTGGAGGTTCTGTATTAAACGTTCGGCATTTACCTGCTGCTGGTGTGATATTAACCAATTACGCAACCCACTCCGTTACTGGCAACCCGCAGCACACAAAGATGTCCCGATTCAGGCCGGTAAAAGGTATAGTAAGTCCCTGTTTAGGAAACTGTTGCTCTACAGCATATTTATGACGTGCTTGTTATTGTGATGATATGGTAAGCGGTTCCCCCATACACCGTATAGAGATTGAGGTGTACGTTTTGTTATGCAGGCGTTACCACCCTGAAGAAAAATTGCCTAATAGATGTAGTGCTTCACCCGTACGAACCATACGTATTCAGAAATAGGCTAAACGGTCAATTTATGGAACCGAGTGACGAGGTTCAATATACATTTGATTAACGGCCAAAACCTACGTTCCTACGCAATGTGTTTGACGTAAGCACCTTGACTAGTTATGTCAGAGGGGACCTGACCTGCTGGATCCATGACGTAGACCCCTCGCCCATGGGATCGAGCGATAGGGCCAACGTATCATAGCTGTGGGGCAACTCAAGAGCAACCAAGCCCTTTATCGTTCTGGCTTGAGATCCTGTTTATTCCGTCAGAACATCAACCCGTCATACGAAAATCGCGTATGCTCATGGGTACTGATAGAGCTACGGATACCGGCCCGGCGAATATGGGTAAAGGCTTCGCCTCTTGTCAATGCCTACTAAAATATCCCGCACACCAGGAGCCTCTGCTCCTACTGGCTCAGTGGGTAGGGCCCTACTCATCATATCAACGTATACAGGTCCTGCTAATTGCCACTACAAAACTAACTGTGTCCTCAATTCGATTGGGGAATAATGGTACACATGCTACGTTGTGTGACCTCGTCTAGCCCTTGTTTAGGCCATGCATCTCGCAATTAGTAGTCATGCGACTAAGGGCCTCGCCTGGCCGAACTACTCACGCTGGTTCCGCTACGCAGCTTGCCCAACCACGGCCGGTGAGTCATCGCATTAGTAAGTTGTCAACCAAACTCTAGATCCAGTGCTGAACTTGCGTCCGGACACTGGGTTCTGGCGTCAGACCGAGCCGGAGGTTTCAAGTGTGATGCTATGTCACCGGTGATCCATGAAGACTCGCCTCTCACAAAAGTGTGCTGCGAGACTTTTTATGAGTGGTCAGTCTGGAATTTTTGTTATGATTCCGAGCCAAAGATATATGTCGTACTGTTCTCGACTAAGAAGCACTCGCCAGCAGCCTCATCGTACTAGATTAGGTGGGCTGCCTCGGAGGGGCTATGCCTCTCGTGGTTACGATGAAGAGAGTATTTACTGCGACATCCCTGGTCGAGAGTGGGAAGCAGGGGTCGATTACCTCGCGTAAAGCCCAATGTTTGGGCCTCCTCTTCATTCCGAATCTGATTATAGAGGGGGGAGTCCCTCCCATCAGTGTGTAAGCCGGACACTTAGGATCGTCACCCTAAACTTAACATGCGGGGGAAGGGTTCAGCGACTAGGCTAGTTCGTCCGCAACTGCTTGCGTGGACAGATGATGGGATGCTACGAACTAACGGTATAGTGATTTACCTCTCCTGATTTTAAGAACCACCTACGGCTCCGCCTCCAGGGTCAAAACTCGGGCTGGTAAGTAACACCAATAACCACATACCCA
seq00021   GCTGTCCGATACAGTGAGCCTTAAAGTTCGGAGATGGTGCACTGATGTTCGTACGGCGTTCACCGCTAACAACAACGCGCAGCGAGATACCCCGTTGTCAGTATACGAACAGGCCAATCTCCGAAGTCATGGTTGGCTGCCCTTTGCCCTAAACTCACATAAATCGAAAAGGTAGTATAAACCGCCCGCTGCTGGTCGAATTGACACTGCCACGTGGCTTGGTGGGGTCCAATCAATAACTTATTTCTCTCCACTGGATTAGTATAGGCTCGTGACTACCTACGTCACGCAGTCAGAACATAGTTATCTGTCTTTTCCACGTCCCTCGATTCCTGTTACCAGGCGAATGATGTAGTTAAGGGAATAGCCAATACGCCTGTCAGGACTTCGTGTTGTGAGTCATTGAAGGTAATCCGTAAACTAGCCTTGTTTTTTCAAAAGAATATTTGCAAGGCCGTGGGTCAGCCCGGAAACGTGCAGAGCTGGTCAGGGCCCTATACTTAATGTGCAGAACAGTTCACAGAATTGTGTCGGGTTCCTATTAAGTATTAGAACTTTAATACAGGTGGTTTGCATGCCGAATATCGAGCCGCCTAAGTGCTAGTAGCGTTGTGCGTCCTTTTATTACATTGCGTTGGAGGTTCTGTATTAAACGTTCGGCATTTACCTGCTGCTGGTGTGATATTAACCAATTACGCAACCCACTCCGTTACTGGCAACCCGCAGCACACAAAGATGTCCCGATTCAGGCCGGTAAAAGGTATAGTAAGTCCCTGTTTAGGAAACTGTTGCTCTACAGCATATTTATGACGTGCTTGTTATTGTGATGATATGGTAAGCGGTTCCCCCATACACCGTATAGAGATTGAGGTGTACGTTTTGTTATGCAGGCGTTACCACCCTGAAGAAAAATTGCCTAATAGATGTAGTGCTTCACCCGTACGAACCATACGTATTCAGAAATAGGCTAAACGGTCAATTTATGGAACCGAGTGACGAGGTTCAATATACATTTGATTAACGGCCAAAACCTACGTTCCTACGCAATGTGTTTGACGTAAGCACCTTGACTAGTTATGTCAGAGGGGACCTGACCTGCTGGATCCATGACGTAGACCCCTCGCCCATGGGATCGAGCGATAGGGCCAACGTATCATAGCTGTGGGGCAACTCAAGAGCAACCAAGCCCTTTATCGTTCTGGCTTGAGATCCTGTTTATTCCGTCAGAACATCAACCCGTCATACGAAAATCGCGTATGCTCATGGGTACTGATAGAGCTACGGATACCGGCCCGGCGAATATGGGTAAAGGCTTCGCCTCTTGTCAATGCCTACTAAAATATCCCGCACACCAGGAGCCTCTGCTCCTACTGGCTCAGTGGGTAGGGCCCTACTCATCATATCAACGTATACAGGTCCTGCTAATTGCCACTACAAAACTAACTGTGTCCTCAATTCGATTGGGGAATAATGGTACACATGCTACGTTGTGTGACCTCGTCTAGCCCTTGTTTAGGCCATGCATCTCGCAATTAGTAGTCATGCGACTAAGGGCCTCGCCTGGCCGAACTACTCACGCTGGTTCCGCTACGCAGCTTGCCCAACCACGGCCGGTGAGTCATCGCATTAGTAAGTTGTCAACCAAACTCTAGATCCAGTGCTGAACTTGCGTCCGGACACTGGGTTCTGGCGTCAGACCGAGCCGGAGGTTTCAAGTGTGATGCTATGTCACCGGTGATCCATGAAGACTCGCCTCTCACAAAAGTGTGCTGCGAGACTTTTTATGAGTGGTCAGTCTGGAATTTTTGTTATGATTCCGAGCCAAAGATATATGTCGTACTGTTCTCGACTAAGAAGCACTCGCCAGCAGCCTCATCGTACTAGATTAGGTGGGCTGCCTCGGAGGGGCTATGCCTCTCGTGGTTACGATGAAGAGAGTATTTACTGCGACATCCCTGGTCGAGAGTGGGAAGCAGGGGTCGATTACCTCGCGTAAAGCCCAATGTTTGGGCCTCCTCTTCATTCCGAATCTGATTATAGAGGGGGGAGTCCCTCCCATCAGTGTGTAAGCCGGACACTTAGGATCGTCACCCTAAACTTAACATGCGGGGGAAGGGTTCAGCGACTAGGCTAGTTCGTCCGCAACTGCTTGCGTGGACAGATGATGGGATGCTACGAACTAACGGTATAGTGATTTACCTCTCCTGATTTTAAGAACCACCTACGGCTCCGCCTCCAGGGTCAAAACTCGGGCTGGTAAGTAACACCAATAACCACATACCCA
seq00022   GCTGTCCGATACAGTGAGCCTTAAAGTTCGGAGATGGTGCACTGATGTTCGTACGGCGTTCACCGCTAACAACAACGCGCAGCGAGATACCCCGTTGTCAGTATACGAACAGGCCAATCTCCGAAGTCATGGTTGGCTGCCCTTTGCCCTAAACTCACATAAATCGAAAAGGTAGTATAAACCGCCCGCTGCTGGTCGAATTGACACTGCCACGTGGCTTGGTGGGGTCCAATCAATAACTTATTTCTCTCCACTGGATTAGTATAGGCTCGTGACTACCTACGTCACGCAGTCAGAACATAGTTATCTGTCTTTTCCACGTCCCTCGATTCCTGTTACCAGGCGAATGATGTAGTTAAGGGAATAGCCAATACGCCTGTCAGGACTTCGTGTTGTGAGTCATTGAAGGTAATCCGTAAACTAGCCTTGTTTTTTCAAAAGAATATTTGCAAGGCCGTGGGTCAGCCCGGAAACGTGCAGAGCTGGTCAGGGCCCTATACTTAATGTGCAGAACAGTTCACAGAATTGTGTCGGGTTCCTATTAAGTATTAGAACTTTAATACAGGTGGTTTGCATGCCGAATATCGAGCCGCCTAAGTGCTAGTAGCGTTGTGCGTCCTTTTATTACATTGCGTTGGAGGTTCTGTATTAAACGTTCGGCATTTACCTGCTGCTGGTGTGATATTAACCAATTACGCAACCCACTCCGTTACTGGCAACCCGCAGCACACAAAGATGTCCCGATTCAGGCCGGTAAAAGGTATAGTAAGTCCCTGTTTAGGAAACTGTTGCTCTACAGCATATTTATGACGTGCTTGTTATTGTGATGATATGGTAAGCGGTTCCCCCATACACCGTATAGAGATTGAGGTGTACGTTTTGTTATGCAGGCGTTACCACCCTGAAGAAAAATTGCCTAATAGATGTAGTGCTTCACCCGTACGAACCATACGTATTCAGAAATAGGCTAAACGGTCAATTTATGGAACCGAGTGACGAGGTTCAATATACATTTGATTAACGGCCAAAACCTACGTTCCTACGCAATGTGTTTGACGTAAGCACCTTGACTAGTTATGTCAGAGGGGACCTGACCTGCTGGATCCATGACGTAGACCCCTCGCCCATGGGATCGAGCGATAGGGCCAACGTATCATAGCTGTGGGGCAACTCAAGAGCAACCAAGCCCTTTATCGTTCTGGCTTGAGATCCTGTTTATTCCGTCAGAACATCAACCCGTCATACGAAAATCGCGTATGCTCATGGGTACTGATAGAGCTACGGATACCGGCCCGGCGAATATGGGTAAAGGCTTCGCCTCTTGTCAATGCCTACTAAAATATCCCGCACACCAGGAGCCTCTGCTCCTACTGGCTCAGTGGGTAGGGCCCTACTCATCATATCAACGTATACAGGTCCTGCTAATTGCCACTACAAAACTAACTGTGTCCTCAATTCGATTGGGGAATAATGGTACACATGCTACGTTGTGTGACCTCGTCTAGCCCTTGTTTAGGCCATGCATCTCGCAATTAGTAGTCATGCGACTAAGGGCCTCGCCTGGCCGAACTACTCACGCTGGTTCCGCTACGCAGCTTGCCCAACCACGGCCGGTGAGTCATCGCATTAGTAAGATGTCAACCAAACTCTAGATCCAGTGCTGAACTTGCGTCCGGACACTGGGTTCTGGCGTCAGACCGAGCCGGAGGTTTCAAGTGTGATGCTATGTCACCGGTGATCCATGAAGACTCGCCTCTCACAAAAGTGTGCTGCGAGACTTTTTATGAGTGGTCAGTCTGGAATTTTTGTTATGATTCCGAGCCAAAGATATATGTCGTACTGTTCTCGACTAAGAAGCACTCGCCAGCAGCCTCATCGTACTAGATTAGGTGGGCTGCCTCGGAGGGGCTATGCCTCTCGTGGTTACGATGAAGAGAGTATTTACTGCGACATCCCTGGTCGAGAGTGGGAAGCAGGGGTCGATTACCTCGCGTAAAGCCCAATGTTTGGGCCTCCTCTTCATTCCGAATCTGATTATAGAGGGGGGAGTCCCTCCCATCAGTGTGTAAGCCGGACACTTAGGATCGTCACCCTAAACTTAACATGCGGGGGAAGGGTTCAGCGACTAGGCTAGTTCGTCCGCAACTGCTTGCGTGGACAGATGATGGGATGCTACGAACTAACGGTATAGTGATTTACCTCTCCTGATTTTAAGAACCACCTACGGCTCCGCCTCCAGGGTCAAAACTCGGGCTGGTAAGTAACACCAATAACCACATACCCA
seq00023   GCTGTCCGATACAGTGAGCCTTAAAGTTCGGAGATGGTGCACTGATGTTCGTACGGCGTTCACCGCTAACAACAACGCGCAGCGAGATACCCCGTTGTCAGTATACGAACAGGCCAATCTCCGAAGTCATGGTTGGCTGCCCTTTGCCCTAAACTCACATAAATCGAAAAGGTAGTATAAACCGCCCGCTGCTGGTCGAATTGACACTGCCACGTGGCTTGGTGGGGTCCAATCAATAACTTATTTCTCTCCACTGGATTAGTATAGGCTCGTGACTACCTACGTCACGCAGTCAGAACATAGTTATCTGTCTTTTCCACGTCCCTCGATTCCTGTTACCAGGCGAATGATGTAGTTAAGGGAATAGCCAATACGCCTGTCAGGACTTCGTGTTGTGAGTCATTGAAGGTAATCCGTAAACTAGCCTTGTTTTTTCAAAAGAATATTTGCAAGGCCGTGGGTCAGCCCGGAAACGTGCAGAGCTGGTCAGGGCCCTATACTTAATGTGCAGAACAGTTCACAGAATTGTGTCGGGTTCCTATTAAGTATTAGAACTTTAATACAGGTGGTTTGCATGCCGAATATCGAGCCGCCTAAGTGCTAGTAGCGTTGTGCGTCCTTTTATTACATTGCGTTGGAGGTTCTGTATTAAACGTTCGGCATTTACCTGCTGCTGGTGTGATATTAACCAATTACGCAACCCACTCCGTTACTGGCAACCCGCAGCACACAAAGATGTCCCGATTCAGGCCGGTAAAAGGTATAGTAAGTCCCTGTTTAGGAAACTGTTGCTCTACAGCATATTTATGACGTGCTTGTTATTGTGATGATATGGTAAGCGGTTCCCCCATACACCGTATAGAGATTGAGGTGTACGTTTTGTTATGCAGGCGTTACCACCCTGAAGAAAAATTGCCTAATAGATGTAGTGCTTCACCCGTACGAACCATACGTATTCAGAAATAGGCTAAACGGTCAATTTATGGAACCGAGTGACGAGGTTCAATATACATTTGATTAACGGCCAAAACCTACGTTCCTACGCAATGTGTTTGACGTAAGCACCTTGACTAGTTATGTCAGAGGGGACCTGACCTGCTGGATCCATGACGTAGACCCCTCGCCCATGGGATCGAGCGATAGGGCCAACGTATCATAGCTGTGGGGCAACTCAAGAGCAACCAAGCCCTTTATCGTTCTGGCTTGAGATCCTGTTTATTCCGTCAGAACATCAACCCGTCATACGAAAATCGCGTATGCTCATGGGTACTGATAGAGCTACGGATACCGGCCCGGCGAATATGGGTAAAGGCTTCGCCTCTTGTCAATGCCTACTAAAATATCCCGCACACCAGGAGCCTCTGCTCCTACTGGCTCAGTGGGTAGGGCCCTACTCATCATATCAACGTATACAGGTCCTGCTAATTGCCACTACAAAACTAACTGTGTCCTCAATTCGATTGGGGAATAATGGTACACATGCTACGTTGTGTGACCTCGTCTAGCCCTTGTTTAGGCCATGCATCTCGCAATTAGTAGTCATGCGACTAAGGGCCTCGCCTGGCCGAACTACTCACGCTGGTTCCGCTACGCAGCTTGCCCAACCACGGCCGGTGAGTCATCGCATTAGTAAGATGTCAACCAAACTCTAGATCCAGTGCTGAACTTGCGTCCGGACACTGGGTTCTGGCGTCAGACCGAGCCGGAGGTTTCAAGTGTGATGCTATGTCACCGGTGATCCATGAAGACTCGCCTCTCACAAAAGTGTGCTGCGAGACTTTTTATGAGTGGTCAGTCTGGAATTTTTGTTATGATTCCGAGCCAAAGATATATGTCGTACTGTTCTCGACTAAGAAGCACTCGCCAGCAGCCTCATCGTACTAGATTAGGTGGGCTGCCTCGGAGGGGCTATGCCTCTCGTGGTTACGATGAAGAGAGTATTTACTGCGACATCCCTGGTCGAGAGTGGGAAGCAGGGGTCGATTACCTCGCGTAAAGCCCAATGTTTGGGCCTCCTCTTCATTCCGAATCTGATTATAGAGGGGGGAGTCCCTCCCATCAGTGTGTAAGCCGGACACTTAGGATCGTCACCCTAAACTTAACATGCGGGGGAAGGGTTCAGCGACTAGGCTAGTTCGTCCGCAACTGCTTGCGTGGACAGATGATGGGATGCTACGAACTAACGGTATAGTGATTTACCTCTCCTGATTTTAAGAACCACCTACGGCTCCGCCTCCAGGGTCAAAACTCGGGCTGGTAAGTAACACCAATAACCACATACCCA
seq00024   GCTGTCCGATACAGTGAGCCTTAAAGTTCGGAGATGGTGCACTGATGTTCGTACGGCGTTCACCGCTAACAACAACGCGCAGCGAGATACCCCGTTGTCAGTATACGAACAGGCCAATCTCCGAAGTCATGGTTGGCTGCCCTTTGCCCTAAACTCACATAAATCGAAAAGGTAGTATAAACCGCCCGCTGCTGGTCGAATTGACACTGCCACGTGGCTTGGTGGGGTCCAATCAATAACTTATTTCTCTCCACTGGATTAGTATAGGCTCGTGACTACCTACGTCACGCAGTCAGAACATAGTTATCTGTCTTTTCCACGTCCCTCGATTCCTGTTACCAGGCGAATGATGTAGTTAAGGGAATAGCCAATACGCCTGTCAGGACTTCGTGTTGTGAGTCATTGAAGGTAATCCGTAAACTAGCCTTGTTTTTTCAAAAGAATATTTGCAAGGCCGTGGGTCAGCCCGGAAACGTGCAGAGCTGGTCAGGGCCCTATACTTAATGTGCAGAACAGTTCACAGAATTGTGTCGGGTTCCTATTAAGTATTAGAACTTTAATACAGGTGGTTTGCATGCCGAATATCGAGCCGCCTAAGTGCTAGTAGCGTTGTGCGTCCTTTTATTACATTGCGTTGGAGGTTCTGTATTAAACGTTCGGCATTTACCTGCTGCTGGTGTGATATTAACCAATTACGCAACCCACTCCGTTACTGGCAACCCGCAGCACACAAAGATGTCCCGATTCAGGCCGGTAAAAGGTATAGTAAGTCCCTGTTTAGGAAACTGTTGCTCTACAGCATATTTATGACGTGCTTGTTATTGTGATGATATGGTAAGCGGTTCCCCCATACACCGTATAGAGATTGAGGTGTACGTTTTGTTATGCAGGCGTTACCACCCTGAAGAAAAATTGCCTAATAGATGTAGTGCTTCACCCGTACGAACCATACGTATTCAGAAATAGGCTAAACGGTCAATTTATGGAACCGAGTGACGAGGTTCAATATACATTTGATTAACGGCCAAAACCTACGTTCCTACGCAATGTGTTTGACGTAAGCACCTTGACTAGTTATGTCAGAGGGGACCTGACCTGCTGGATCCATGACGTAGACCCCTCGCCCATGGGATCGAGCGATAGGGCCAACGTATCATAGCTGTGGGGCAACTCAAGAGCAACCAAGCCCTTTATCGTTCTGGCTTGAGATCCTGTTTATTCCGTCAGAACATCAACCCGTCATACGAAAATCGCGTATGCTCATGGGTACTGATAGAGCTACGGATACCGGCCCGGCGAATATGGGTAAAGGCTTCGCCTCTTGTCAATGCCTACTAAAATATCCCGCACACCAGGAGCCTCTGCTCCTACTGGCTCAGTGGGTAGGGCCCTACTCATCATATCAACGTATACAGGTCCTGCTAATTGCCACTACAAAACTAACTGTGTCCTCAATTCGATTGGGGAATAATGGTACACATGCTACGTTGTGTGACCTCGTCTAGCCCTTGTTTAGGCCATGCATCTCGCAATTAGTAGTCATGCGACTAAGGGCCTCGCCTGGCCGAACTACTCACGCTGGTTCCGCTACGCAGCTTGCCCAACCACGGCCGGTGAGTCATCGCATTAGTAAGATGTCAACCAAACTCTAGATCCAGTGCTGAACTTGCGTCCGGACACTGGGTTCTGGCGTCAGACCGAGCCGGAGGTTTCAAGTGTGATGCTATGTCACCGGTGATCCATGAAGACTCGCCTCTCACAAAAGTGTGCTGCGAGACTTTTTATGAGTGGTCAGTCTGGAATTTTTGTTATGATTCCGAGCCAAAGATATATGTCGTACTGTTCTCGACTAAGAAGCACTCGCCAGCAGCCTCATCGTACTAGATTAGGTGGGCTGCCTCGGAGGGGCTATGCCTCTCGTGGTTACGATGAAGAGAGTATTTACTGCGACATCCCTGGTCGAGAGTGGGAAGCAGGGGTCGATTACCTCGCGTAAAGCCCAATGTTTGGGCCTCCTCTTCATTCCGAATCTGATTATAGAGGGGGGAGTCCCTCCCATCAGTGTGTAAGCCGGACACTTAGGATCGTCACCCTAAACTTAACATGCGGGGGAAGGGTTCAGCGACTAGGCTAGTTCGTCCGCAACTGCTTGCGTGGACAGATGATGGGATGCTACGAACTAACGGTATAGTGATTTACCTCTCCTGATTTTAAGAACCACCTACGGCTCCGCCTCCAGGGTCAAAACTCGGGCTGGTAAGTAACACCAATAACCACATACCCA
seq00025   GCTGTCCGATACAGTGAGCCTTAAAGTTCGGAGATGGTGCACTGATGTTCGTACGGCGTTCACCGCTAACAACAACGCGCAGCGAGATACCCCGTTGTCAGTATACGAACAGGCCAATCTCCGAAGTCATGGTTGGCTGCCCTTTGCCCTAAACTCACATAAATCGAAAAGGTAGTATAAACCGCCCGCTGCTGGTCGAATTGACACTGCCACGTGGCTTGGTGGGGTCCAATCAATAACTTATTTCTCTCCACTGGATTAGTATAGGCTCGTGACTACCTACGTCACGCAGTCAGAACATAGTTATCTGTCTTTTCCACGTCCCTCGATTCCTGTTACCAGGCGAATGATGTAGTTAAGGGAATAGCCAATACGCCTGTCAGGACTTCGTGTTGTGAGTCATTGAAGGTAATCCGTAAACTAGCCTTGTTTTTTCAAAAGAATATTTGCAAGGCCGTGGGTCAGCCCGGAAACGTGCAGAGCTGGTCAGGGCCCTATACTTAATGTGCAGAACAGTTCACAGAATTGTGTCGGGTTCCTATTAAGTATTAGAACTTTAATACAGGTGGTTTGCATGCCGAATATCGAGCCGCCTAAGTGCTAGTAGCGTTGTGCGTCCTTTTATTACATTGCGTTGGAGGTTCTGTATTAAACGTTCGGCATTTACCTGCTGCTGGTGTGATATTAACCAATTACGCAACCCACTCCGTTACTGGCAACCCGCAGCACACAAAGATGTCCCGATTCAGGCCGGTAAAAGGTATAGTAAGTCCCTGTTTAGGAAACTGTTGCTCTACAGCATATTTATGACGTGCTTGTTATTGTGATGATATGGTAAGCGGTTCCCCCATACACCGTATAGAGATTGAGGTGTACGTTTTGTTATGCAGGCGTTACCACCCTGAAGAAAAATTGCCTAATAGATGTAGTGCTTCACCCGTACGAACCATACGTATTCAGAAATAGGCTAAACGGTCAATTTATGGAACCGAGTGACGAGGTTCAATATACATTTGATTAACGGCCAAAACCTACGTTCCTACGCAATGTGTTTGACGTAAGCACCTTGACTAGTTATGTCAGAGGGGACCTGACCTGCTGGATCCATGACGTAGACCCCTCGCCCATGGGATCGAGCGATAGGGCCAACGTATCATAGCTGTGGGGCAACTCAAGAGCAACCAAGCCCTTTATCGTTCTGGCTTGAGATCCTGTTTATTCCGTCAGAACATCAACCCGTCATACGAAAATCGCGTATGCTCATGGGTACTGATAGAGCTACGGATACCGGCCCGGCGAATATGGGTAAAGGCTTCGCCTCTTGTCAATGCCTACTAAAATATCCCGCACACCAGGAGCCTCTGCTCCTACTGGCTCAGTGGGTAGGGCCCTACTCATCATATCAACGTATACAGGTCCTGCTAATTGCCACTACAAAACTAACTGTGTCCTCAATTCGATTGGGGAATAATGGTACACATGCTACGTTGTGTGACCTCGTCTAGCCCTTGTTTAGGCCATGCATCTCGCAATTAGTAGTCATGCGACTAAGGGCCTCGCCTGGCCGAACTACTCACGCTGGTTCCGCTACGCAGCTTGCCCAACCACGGCCGGTGAGTCATCGCATTAGTAAGTTGTCAACCAAACTCTAGATCCAGTGCTGAACTTGCGTCCGGACACTGGGTTCTGGCGTCAGACCGAGCCGGAGGTTTCAAGTGTGATGCTATGTCACCGGTGATCCATGAAGACTCGCCTCTCACAAAAGTGTGCTGCGAGACTTTTTATGAGTGGTCAGTCTGGAATTTTTGTTATGATTCCGAGCCAAAGATATATGTCGTACTGTTCTCGACTAAGAAGCACTCGCCAGCAGCCTCATCGTACTAGATTAGGTGGGCTGCCTCGGAGGGGCTATGCCTCTCGTGGTTACGATGAAGAGAGTATTTACTGCGACATCCCTGGTCGAGAGTGGGAAGCAGGGGTCGATTACCTCGCGTAAAGCCCAATGTTTGGGCCTCCTCTTCATTCCGAATCTGATTATAGAGGGGGGAGTCCCTCCCATCAGTGTGTAAGCCGGACACTTAGGATCGTCACCCTAAACTTAACATGCGGGGGAAGGGTTCAGCGACTAGGCTAGTTCGTCCGCAACTGCTTGCGTGGACAGATGATGGGATGCTACGAACTAACGGTATAGTGATTTACCTCTCCTGATTTTAAGAACCACCTACGGCTCCGCCTCCAGGGTCAAAACTCGGGCTGGTAAGTAACACCAATAACCACATACCCA
seq00026   GCTGTCCGATACAGTGAGCCTTAAAGTTCGGAGATGGTGCACTGATGTTCGTACGGCGTTCACCGCTAACAACAACGCGCAGCGAGATACCCCGTTGTCAGTATACGAACAGGCCAATCTCCGAAGTCATGGTTGGCTGCCCTTTGCCCTAAACTCACATAAATCGAAAAGGTAGTATAAACCGCCCGCTGCTGGTCGAATTGACACTGCCACGTGGCTTGGTGGGGTCCAATCAATAACTTATTTCTCTCCACTGGATTAGTATAGGCTCGTGACTACCTACGTCACGCAGTCAGAACATAGTTATCTGTCTTTTCCACGTCCCTCGATTCCTGTTACCAGGCGAATGATGTAGTTAAGGGAATAGCCAATACGCCTGTCAGGACTTCGTGTTGTGAGTCATTGAAGGTAATCCGTAAACTAGCCTTGTTTTTTCAAAAGAATATTTGCAAGGCCGTGGGTCAGCCCGGAAACGTGCAGAGCTGGTCAGGGCCCTATACTTAATGTGCAGAACAGTTCACAGAATTGTGTCGGGTTCCTATTAAGTATTAGAACTTTAATACAGGTGGTTTGCATGCCGAATATCGAGCCGCCTAAGTGCTAGTAGCGTTGTGCGTCCTTTTATTACATTGCGTTGGAGGTTCTGTATTAAACGTTCGGCATTTACCTGCTGCTGGTGTGATATTAACCAATTACGCAACCCACTCCGTTACTGGCAACCCGCAGCACACAAAGATGTCCCGATTCAGGCCGGTAAAAGGTATAGTAAGTCCCTGTTTAGGAAACTGTTGCTCTACAGCATATTTATGACGTGCTTGTTATTGTGATGATATGGTAAGCGGTTCCCCCATACACCGTATAGAGATTGAGGTGTACGTTTTGTTATGCAGGCGTTACCACCCTGAAGAAAAATTGCCTAATAGATGTAGTGCTTCACCCGTACGAACCATACGTATTCAGAAATAGGCTAAACGGTCAATTTATGGAACCGAGTGACGAGGTTCAATATACATTTGATTAACGGCCAAAACCTACGTTCCTACGCAATGTGTTTGACGTAAGCACCTTGACTAGTTATGTCAGAGGGGACCTGACCTGCTGGATCCATGACGTAGACCCCTCGCCCATGGGATCGAGCGATAGGGCCAACGTATCATAGCTGTGGGGCAACTCAAGAGCAACCAAGCCCTTTATCGTTCTGGCTTGAGATCCTGTTTATTCCGTCAGAACATCAACCCGTCATACGAAAATCGCGTATGCTCATGGGTACTGATAGAGCTACGGATACCGGCCCGGCGAATATGGGTAAAGGCTTCGCCTCTTGTCAATGCCTACTAAAATATCCCGCACACCAGGAGCCTCTGCTCCTACTGGCTCAGTGGGTAGGGCCCTACTCATCATATCAACGTATACAGGTCCTGCTAATTGCCACTACAAAACTAACTGTGTCCTCAATTCGATTGGGGAATAATGGTACACATGCTACGTTGTGTGACCTCGTCTAGCCCTTGTTTAGGCCATGCATCTCGCAATTAGTAGTCATGCGACTAAGGGCCTCGCCTGGCCGAACTACTCACGCTGGTTCCGCTACGCAGCTTGCCCAACCACGGCCGGTGAGTCATCGCATTAGTAAGATGTCAACCAAACTCTAGATCCAGTGCTGAACTTGCGTCCGGACACTGGGTTCTGGCGTCAGACCGAGCCGGAGGTTTCAAGTGTGATGCTATGTCACCGGTGATCCATGAAGACTCGCCTCTCACAAAAGTGTGCTGCGAGACTTTTTATGAGTGGTCAGTCTGGAATTTTTGTTATGATTCCGAGCCAAAGATATATGTCGTACTGTTCTCGACTAAGAAGCACTCGCCAGCAGCCTCATCGTACTAGATTAGGTGGGCTGCCTCGGAGGGGCTATGCCTCTCGTGGTTACGATGAAGAGAGTATTTACTGCGACATCCCTGGTCGAGAGTGGGAAGCAGGGGTCGATTACCTCGCGTAAAGCCCAATGTTTGGGCCTCCTCTTCATTCCGAATCTGATTATAGAGGGGGGAGTCCCTCCCATCAGTGTGTAAGCCGGACACTTAGGATCGTCACCCTAAACTTAACATGCGGGGGAAGGGTTCAGCGACTAGGCTAGTTCGTCCGCAACTGCTTGCGTGGACAGATGATGGGATGCTACGAACTAACGGTATAGTGATTTACCTCTCCTGATTTTAAGAACCACCTACGGCTCCGCCTCCAGGGTCAAAACTCGGGCTGGTAAGTAACACCAATAACCACATACCCA
seq00027   GCTGTCCGATACAGTGAGCCTTAAAGTTCGGAGATGGTGCACTGATGTTCGTACGGCGTTCACCGCTAACAACAACGCGCAGCGAGATACCCCGTTGTCAGTATACGAACAGGCCAATCTCCGAAGTCATGGTTGGCTGCCCTTTGCCCTAAACTCACATAAATCGAAAAGGTAGTATAAACCGCCCGCTGCTGGTCGAATTGACACTGCCACGTGGCTTGGTGGGGTCCAATCAATAACTTATTTCTCTCCACTGGATTAGTATAGGCTCGTGACTACCTACGTCACGCAGTCAGAACATAGTTATCTGTCTTTTCCACGTCCCTCGATTCCTGTTACCAGGCGAATGATGTAGTTAAGGGAATAGCCAATACGCCTGTCAGGACTTCGTGTTGTGAGTCATTGAAGGTAATCCGTAAACTAGCCTTGTTTTTTCAAAAGAATATTTGCAAGGCCGTGGGTCAGCCCGGAAACGTGCAGAGCTGGTCAGGGCCCTATACTTAATGTGCAGAACAGTTCACAGAATTGTGTCGGGTTCCTATTAAGTATTAGAACTTTAATACAGGTGGTTTGCATGCCGAATATCGAGCCGCCTAAGTGCTAGTAGCGTTGTGCGTCCTTTTATTACATTGCGTTGGAGGTTCTGTATTAAACGTTCGGCATTTACCTGCTGCTGGTGTGATATTAACCAATTACGCAACCCACTCCGTTACTGGCAACCCGCAGCACACAAAGATGTCCCGATTCAGGCCGGTAAAAGGTATAGTAAGTCCCTGTTTAGGAAACTGTTGCTCTACAGCATATTTATGACGTGCTTGTTATTGTGATGATATGGTAAGCGGTTCCCCCATACACCGTATAGAGATTGAGGTGTACGTTTTGTTATGCAGGCGTTACCACCCTGAAGAAAAATTGCCTAATAGATGTAGTGCTTCACCCGTACGAACCATACGTATTCAGAAATAGGCTAAACGGTCAATTTATGGAACCGAGTGACGAGGTTCAATATACATTTGATTAACGGCCAAAACCTACGTTCCTACGCAATGTGTTTGACGTAAGCACCTTGACTAGTTATGTCAGAGGGGACCTGACCTGCTGGATCCATGACGTAGACCCCTCGCCCATGGGATCGAGCGATAGGGCCAACGTATCATAGCTGTGGGGCAACTCAAGAGCAACCAAGCCCTTTATCGTTCTGGCTTGAGATCCTGTTTATTCCGTCAGAACATCAACCCGTCATACGAAAATCGCGTATGCTCATGGGTACTGATAGAGCTACGGATACCGGCCCGGCGAATATGGGTAAAGGCTTCGCCTCTTGTCAATGCCTACTAAAATATCCCGCACACCAGGAGCCTCTGCTCCTACTGGCTCAGTGGGTAGGGCCCTACTCATCATATCAACGTATACAGGTCCTGCTAATTGCCACTACAAAACTAACTGTGTCCTCAATTCGATTGGGGAATAATGGTACACATGCTACGTTGTGTGACCTCGTCTAGCCCTTGTTTAGGCCATGCATCTCGCAATTAGTAGTCATGCGACTAAGGGCCTCGCCTGGCCGAACTACTCACGCTGGTTCCGCTACGCAGCTTGCCCAACCACGGCCGGTGAGTCATCGCATTAGTAAGATGTCAACCAAACTCTAGATCCAGTGCTGAACTTGCGTCCGGACACTGGGTTCTGGCGTCAGACCGAGCCGGAGGTTTCAAGTGTGATGCTATGTCACCGGTGATCCATGAAGACTCGCCTCTCACAAAAGTGTGCTGCGAGACTTTTTATGAGTGGTCAGTCTGGAATTTTTGTTATGATTCCGAGCCAAAGATATATGTCGTACTGTTCTCGACTAAGAAGCACTCGCCAGCAGCCTCATCGTACTAGATTAGGTGGGCTGCCTCGGAGGGGCTATGCCTCTCGTGGTTACGATGAAGAGAGTATTTACTGCGACATCCCTGGTCGAGAGTGGGAAGCAGGGGTCGATTACCTCGCGTAAAGCCCAATGTTTGGGCCTCCTCTTCATTCCGAATCTGATTATAGAGGGGGGAGTCCCTCCCATCAGTGTGTAAGCCGGACACTTAGGATCGTCACCCTAAACTTAACATGCGGGGGAAGGGTTCAGCGACTAGGCTAGTTCGTCCGCAACTGCTTGCGTGGACAGATGATGGGATGCTACGAACTAACGGTATAGTGATTTACCTCTCCTGATTTTAAGAACCACCTACGGCTCCGCCTCCAGGGTCAAAACTCGGGCTGGTAAGTAACACCAATAACCACATACCCA
seq00028   GCTGTCCGATACAGTGAGCCTTAAAGTTCGGAGATGGTGCACTGATGTTCGTACGGCGTTCACCGCTAACAACAACGCGCAGCGAGATACCCCGTTGTCAGTATACGAACAGGCCAATCTCCGAAGTCATGGTTGGCTGCCCTTTGCCCTAAACTCACATAAATCGAAAAGGTAGTATAAACCGCCCGCTGCTGGTCGAATTGACACTGCCACGTGGCTTGGTGGGGTCCAATCAATAACTTATTTCTCTCCACTGGATTAGTATAGGCTCGTGACTACCTACGTCACGCAGTCAGAACATAGTTATCTGTCTTTTCCACGTCCCTCGATTCCTGTTACCAGGCGAATGATGTAGTTAAGGGAATAGCCAATACGCCTGTCAGGACTTCGTGTTGTGAGTCATTGAAGGTAATCCGTAAACTAGCCTTGTTTTTTCAAAAGAATATTTGCAAGGCCGTGGGTCAGCCCGGAAACGTGCAGAGCTGGTCAGGGCCCTATACTTAATGTGCAGAACAGTTCACAGAATTGTGTCGGGTTCCTATTAAGTATTAGAACTTTAATACAGGTGGTTTGCATGCCGAATATCGAGCCGCCTAAGTGCTAGTAGCGTTGCGCGTCCTTTTATTACATTGCGTTGGAGGTTCTGTATTAAACGTTCGGCATTTACCTGCTGCTGGTGTGATATTAACCAATTACGCAACCCACTCCGTTACTGGCAACCCGCAGCACACAAAGATGTCCCGATTCAGGCCGGTAAAAGGTATAGTAAGTCCCTGTTTAGGAAACTGTTGCTCTACAGCATATTTATGACGTGCTTGTTATTGTGATGATATGGTAAGCGGTTCCCCCATACACCGTATAGAGATTGAGGTGTACGTTTTGTTATGCAGGCGTTACCACCCTGAAGAAAAATTGCCTAATAGATGTAGTGCTTCACCCGTACGAACCATACGTATTCAGAAATAGGCTAAACGGTCAATTTATGGAACCGAGTGACGAGGTTCAATATACATTTGATTAACGGCCAAAACCTACGTTCCTACGCAATGTGTTTGACGTAAGCACCTTGACTAGTTATGTCAGAGGGGACCTGACCTGCTGGATCCATGACGTAGACCCCTCGCCCATGGGATCGAGCGATAGGGCCAACGTATCATAGCTGTGGGGCAACTCAAGAGCAACCAAGCCCTTTATCGTTCTGGCTTGAGATCCTGTTTATTCCGTCAGAACATCAACCCGTCATACGAAAATCGCGTATGCTCATGGGTACTGATAGAGCTACGGATACCGGCCCGGCGAATATGGGTAAAGGCTTCGCCTCTTGTCAATGCCTACTAAAATATCCCGCACACCAGGAGCCTCTGCTCCTACTGGCTCAGTGGGTAGGGCCCTACTCATCATATCAACGTATACAGGTCCTGCTAATTGCCACTACAAAACTAACTGTGTCCTCAATTCGATTGGGGAATAATGGTACACATGCTACGTTGTGTGACCTCGTCTAGCCCTTGTTTAGGCCATGCATCTCGCAATTAGTAGTCATGCGACTAAGGGCCTCGCCTGGCCGAACTACTCACGCTGGTTCCGCTACGCAGCTTGCCCAACCACGGCCGGTGAGTCATCGCATTAGTAAGATGTCAACCAAACTCTAGATCCAGTGCTGAACTTGCGTCCGGACACTGGGTTCTGGCGTCAGACCGAGCCGGAGGTTTCAAGTGTGATGCTATGTCACCGGTGATCCATGAAGACTCGCCTCTCACAAAAGTGTGCTGCGAGACTTTTTATGAGTGGTCAGTCTGGAATTTTTGTTATGATTCCGAGCCAAAGATATATGTCGTACTGTTCTCGACTAAGAAGCACTCGCCAGCAGCCTCATCGTACTAGATTAGGTGGGCTGCCTCGGAGGGGCTATGCCTCTCGTGGTTACGATGAAGAGAGTATTTACTGCGACATCCCTGGTCGAGAGTGGGAAGCAGGGGTCGATTACCTCGCGTAAAGCCCAATGTTTGGGCCTCCTCTTCATTCCGAATCTGATTATAGAGGGGGGAGTCCCTCCCATCAGTGTGTAAGCCGGACACTTAGGATCGTCACCCTAAACTTAACATGCGGGGGAAGGGTTCAGCGACTAGGCTAGTTCGTCCGCAACTGCTTGCGTGGACAGATGATGGGATGCTACGAACTAACGGTATAGTGATTTACCTCTCCTGATTTTAAGAACCACCTACGGCTCCGCCTCCAGGGTCAAAACTCGGGCTGGTAAGTAACACCAATAACCACATACCCA
seq00029   GCTGTCCGATACAGTGAGCCTTAAAGTTCGGAGATGGTGCACTGATGTTCGTACGGCGTTCACCGCTAACAACAACGCGCAGCGAGATACCCCGTTGTCAGTATACGAACAGGCCAATCTCCGAAGTCATGGTTGGCTGCCCTTTGCCCTAAACTCACATAAATCGAAAAGGTAGTATAAACCGCCCGCTGCTGGTCGAATTGACACTGCCACGTGGCTTGGTGGGGTCCAATCAATAACTTATTTCTCTCCACTGGATTAGTATAGGCTCGTGACTACCTACGTCACGCAGTCAGAACATAGTTATCTGTCTTTTCCACGTCCCTCGATTCCTGTTACCAGGCGAATGATGTAGTTAAGGGAATAGCCAATACGCCTGTCAGGACTTCGTGTTGTGAGTCATTGAAGGTAATCCGTAAACTAGCCTTGTTTTTTCAAAAGAATATTTGCAAGGCCGTGGGTCAGCCCGGAAACGTGCAGAGCTGGTCAGGGCCCTATACTTAATGTGCAGAACAGTTCACAGAATTGTGTCGGGTTCCTATTAAGTATTAGAACTTTAATACAGGTGGTTTGCATGCCGAATATCGAGCCGCCTAAGTGCTAGTAGCGTTGTGCGTCCTTTTATTACATTGCGTTGGAGGTTCTGTATTAAACGTTCGGCATTTACCTGCTGCTGGTGTGATATTAACCAATTACGCAACCCACTCCGTTACTGGCAACCCGCAGCACACAAAGATGTCCCGATTCAGGCCGGTAAAAGGTATAGTAAGTCCCTGTTTAGGAAACTGTTGCTCTACAGCATATTTATGACGTGCTTGTTATTGTGATGATATGGTAAGCGGTTCCCCCATACACCGTATAGAGATTGAGGTGTACGTTTTGTTATGCAGGCGTTACCACCCTGAAGAAAAATTGCCTAATAGATGTAGTGCTTCACCCGTACGAACCATACGTATTCAGAAATAGGCTAAACGGTCAATTTATGGAACCGAGTGACGAGGTTCAATATACATTTGATTAACGGCCAAAACCTACGTTCCTACGCAATGTGTTTGACGTAAGCACCTTGACTAGTTATGTCAGAGGGGACCTGACCTGCTGGATCCATGACGTAGACCCCTCGCCCATGGGATCGAGCGATAGGGCCAACGTATCATAGCTGTGGGGCAACTCAAGAGCAACCAAGCCCTTTATCGTTCTGGCTTGAGATCCTGTTTATTCCGTCAGAACATCAACCCGTCATACGAAAATCGCGTATGCTCATGGGTACTGATAGAGCTACGGATACCGGCCCGGCGAATATGGGTAAAGGCTTCGCCTCTTGTCAATGCCTACTAAAATATCCCGCACACCAGGAGCCTCTGCTCCTACTGGCTCAGTGGGTAGGGCCCTACTCATCATATCAACGTATACAGGTCCTGCTAATTGCCACTACAAAACTAACTGTGTCCTCAATTCGATTGGGGAATAATGGTACACATGCTACGTTGTGTGACCTCGTCTAGCCCTTGTTTAGGCCATGCATCTCGCAATTAGTAGTCATGCGACTAAGGGCCTCGCCTGGCCGAACTACTCACGCTGGTTCCGCTACGCAGCTTGCCCAACCACGGCCGGTGAGTCATCGCATTAGTAAGATGTCAACCAAACTCTAGATCCAGTGCTGAACTTGCGTCCGGACACTGGGTTCTGGCGTCAGACCGAGCCGGAGGTTTCAAGTGTGATGCTATGTCACCGGTGATCCATGAAGACTCGCCTCTCACAAAAGTGTGCTGCGAGACTTTTTATGAGTGGTCAGTCTGGAATTTTTGTTATGATTCCGAGCCAAAGATATATGTCGTACTGTTCTCGACTAAGAAGCACTCGCCAGCAGCCTCATCGTACTAGATTAGGTGGGCTGCCTCGGAGGGGCTATGCCTCTCGTGGTTACGATGAAGAGAGTATTTACTGCGACATCCCTGGTCGAGAGTGGGAAGCAGGGGTCGATTACCTCGCGTAAAGCCCAATGTTTGGGCCTCCTCTTCATTCCGAATCTGATTATAGAGGGGGGAGTCCCTCCCATCAGTGTGTAAGCCGGACACTTAGGATCGTCACCCTAAACTTAACATGCGGGGGAAGGGTTCAGCGACTAGGCTAGTTCGTCCGCAACTGCTTGCGTGGACAGATGATGGGATGCTACGAACTAACGGTATAGTGATTTACCTCTCCTGATTTTAAGAACCACCTACGGCTCCGCCTCCAGGGTCAAAACTCGGGCTGGTAAGTAACACCAATAACCACATACCCA
seq00030   GCTGTCCGATACAGTGAGCCTTAAAGTTCGGAGATGGTGCACTGATGTTCGTACGGCGTTCACCGCTAACAACAACGCGCAGCGAGATACCCCGTTGTCAGTATACGAACAGGCCAATCTCCGAAGTCATGGTTGGCTGCCCTTTGCCCTAAACTCACATAAATCGAAAAGGTAGTATAAACCGCCCGCTGCTGGTCGAATTGACACTGCCACGTGGCTTGGTGGGGTCCAATCAATAACTTATTTCTCTCCACTGGATTAGTATAGGCTCGTGACTACCTACGTCACGCAGTCAGAACATAGTTATCTGTCTTTTCCACGTCCCTCGATTCCTGTTACCAGGCGAATGATGTAGTTAAGGGAATAGCCAATACGCCTGTCAGGACTTCGTGTTGTGAGTCATTGAAGGTAATCCGTAAACTAGCCTTGTTTTTTCAAAAGAATATTTGCAAGGCCGTGGGTCAGCCCGGAAACGTGCAGAGCTGGTCAGGGCCCTATACTTAATGTGCAGAACAGTTCACAGAATTGTGTCGGGTTCCTATTAAGTATTAGAACTTTAATACAGGTGGTTTGCATGCCGAATATCGAGCCGCCTAAGTGCTAGTAGCGTTGTGCGTCCTTTTATTACATTGCGTTGGAGGTTCTGTATTAAACGTTCGGCATTTACCTGCTGCTGGTGTGATATTAACCAATTACGCAACCCACTCCGTTACTGGCAACCCGCAGCACACAAAGATGTCCCGATTCAGGCCGGTAAAAGGTATAGTAAGTCCCTGTTTAGGAAACTGTTGCTCTACAGCATATTTATGACGTGCTTGTTATTGTGATGATATGGTAAGCGGTTCCCCCATACACCGTATAGAGATTGAGGTGTACGTTTTGTTATGCAGGCGTTACCACCCTGAAGAAAAATTGCCTAATAGATGTAGTGCTTCACCCGTACGAACCATACGTATTCAGAAATAGGCTAAACGGTCAATTTATGGAACCGAGTGACGAGGTTCAATATACATTTGATTAACGGCCAAAACCTACGTTCCTACGCAATGTGTTTGACGTAAGCACCTTGACTAGTTATGTCAGAGGGGACCTGACCTGCTGGATCCATGACGTAGACCCCTCGCCCATGGGATCGAGCGATAGGGCCAACGTATCATAGCTGTGGGGCAACTCAAGAGCAACCAAGCCCTTTATCGTTCTGGCTTGAGATCCTGTTTATTCCGTCAGAACATCAACCCGTCATACGAAAATCGCGTATGCTCATGGGTACTGATAGAGCTACGGATACCGGCCCGGCGAATATGGGTAAAGGCTTCGCCTCTTGTCAATGCCTACTAAAATATCCCGCACACCAGGAGCCTCTGCTCCTACTGGCTCAGTGGGTAGGGCCCTACTCATCATATCAACGTATACAGGTCCTGCTAATTGCCACTACAAAACTAACTGTGTCCTCAATTCGATTGGGGAATAATGGTACACATGCTACGTTGTGTGACCTCGTCTAGCCCTTGTTTAGGCCATGCATCTCGCAATTAGTAGTCATGCGACTAAGGGCCTCGCCTGGCCGAACTACTCACGCTGGTTCCGCTACGCAGCTTGCCCAACCACGGCCGGTGAGTCATCGCATTAGTAAGTTGTCAACCAAACTCTAGATCCAGTGCTGAACTTGCGTCCGGACACTGGGTTCTGGCGTCAGACCGAGCCGGAGGTTTCAAGTGTGATGCTATGTCACCGGTGATCCATGAAGACTCGCCTCTCACAAAAGTGTGCTGCGAGACTTTTTATGAGTGGTCAGTCTGGAATTTTTGTTATGATTCCGAGCCAAAGATATATGTCGTACTGTTCTCGACTAAGAAGCACTCGCCAGCAGCCTCATCGTACTAGATTAGGTGGGCTGCCTCGGAGGGGCTATGCCTCTCGTGGTTACGATGAAGAGAGTATTTACTGCGACATCCCTGGTCGAGAGTGGGAAGCAGGGGTCGATTACCTCGCGTAAAGCCCAATGTTTGGGCCTCCTCTTCATTCCGAATCTGATTATAGAGGGGGGAGTCCCTCCCATCAGTGTGTAAGCCGGACACTTAGGATCGTCACCCTAAACTTAACATGCGGGGGAAGGGTTCAGCGACTAGGCTAGTTCGTCCGCAACTGCTTGCGTGGACAGATGATGGGATGCTACGAACTAACGGTATAGTGATTTACCTCTCCTGATTTTAAGAACCACCTACGGCTCCGCCTCCAGGGTCAAAACTCGGGCTGGTAAGTAACACCAATAACCACATACCCA
seq00031   GCTGTCCGATACAGTGAGCCTTAAAGTTCGGAGATGGTGCACTGATGTTCGTACGGCGTTCACCGCTAACAACAACGCGCAGCGAGATACCCCGTTGTCAGTATACGAACAGGCCAATCTCCGAAGTCATGGTTGGCTGCCCTTTGCCCTAAACTCACATAAATCGAAAAGGTAGTATAAACCGCCCGCTGCTGGTCGAATTGACACTGCCACGTGGCTTGGTGGGGTCCAATCAATAACTTATTTCTCTCCACTGGATTAGTATAGGCTCGTGACTACCTACGTCACGCAGTCAGAACATAGTTATCTGTCTTTTCCACGTCCCTCGATTCCTGTTACCAGGCGAATGATGTAGTTAAGGGAATAGCCAATACGCCTGTCAGGACTTCGTGTTGTGAGTCATTGAAGGTAATCCGTAAACTAGCCTTGTTTTTTCAAAAGAATATTTGCAAGGCCGTGGGTCAGCCCGGAAACGTGCAGAGCTGGTCAGGGCCCTATACTTAATGTGCAGAACAGTTCACAGAATTGTGTCGGGTTCCTATTAAGTATTAGAACTTTAATACAGGTGGTTTGCATGCCGAATATCGAGCCGCCTAAGTGCTAGTAGCGTTGCGCGTCCTTTTATTACATTGCGTTGGAGGTTCTGTATTAAACGTTCGGCATTTACCTGCTGCTGGTGTGATATTAACCAATTACGCAACCCACTCCGTTACTGGCAACCCGCAGCACACAAAGATGTCCCGATTCAGGCCGGTAAAAGGTATAGTAAGTCCCTGTTTAGGAAACTGTTGCTCTACAGCATATTTATGACGTGCTTGTTATTGTGATGATATGGTAAGCGGTTCCCCCATACACCGTATAGAGATTGAGGTGTACGTTTTGTTATGCAGGCGTTACCACCCTGAAGAAAAATTGCCTAATAGATGTAGTGCTTCACCCGTACGAACCATACGTATTCAGAAATAGGCTAAACGGTCAATTTATGGAACCGAGTGACGAGGTTCAATATACATTTGATTAACGGCCAAAACCTACGTTCCTACGCAATGTGTTTGACGTAAGCACCTTGACTAGTTATGTCAGAGGGGACCTGACCTGCTGGATCCATGACGTAGACCCCTCGCCCATGGGATCGAGCGATAGGGCCAACGTATCATAGCTGTGGGGCAACTCAAGAGCAACCAAGCCCTTTATCGTTCTGGCTTGAGATCCTGTTTATTCCGTCAGAACATCAACCCGTCATACGAAAATCGCGTATGCTCATGGGTACTGATAGAGCTACGGATACCGGCCCGGCGAATATGGGTAAAGGCTTCGCCTCTTGTCAATGCCTACTAAAATATCCCGCACACCAGGAGCCTCTGCTCCTACTGGCTCAGTGGGTAGGGCCCTACTCATCATATCAACGTATACAGGTCCTGCTAATTGCCACTACAAAACTAACTGTGTCCTCAATTCGATTGGGGAATAATGGTACACATGCTACGTTGTGTGACCTCGTCTAGCCCTTGTTTAGGCCATGCATCTCGCAATTAGTAGTCATGCGACTAAGGGCCTCGCCTGGCCGAACTACTCACGCTGGTTCCGCTACGCAGCTTGCCCAACCACGGCCGGTGAGTCATCGCATTAGTAAGATGTCAACCAAACTCTAGATCCAGTGCTGAACTTGCGTCCGGACACTGGGTTCTGGCGTCAGACCGAGCCGGAGGTTTCAAGTGTGATGCTATGTCACCGGTGATCCATGAAGACTCGCCTCTCACAAAAGTGTGCTGCGAGACTTTTTATGAGTGGTCAGTCTGGAATTTTTGTTATGATTCCGAGCCAAAGATATATGTCGTACTGTTCTCGACTAAGAAGCACTCGCCAGCAGCCTCATCGTACTAGATTAGGTGGGCTGCCTCGGAGGGGCTATGCCTCTCGTGGTTACGATGAAGAGAGTATTTACTGCGACATCCCTGGTCGAGAGTGGGAAGCAGGGGTCGATTACCTCGCGTAAAGCCCAATGTTTGGGCCTCCTCTTCATTCCGAATCTGATTATAGAGGGGGGAGTCCCTCCCATCAGTGTGTAAGCCGGACACTTAGGATCGTCACCCTAAACTTAACATGCGGGGGAAGGGTTCAGCGACTAGGCTAGTTCGTCCGCAACTGCTTGCGTGGACAGATGATGGGATGCTACGAACTAACGGTATAGTGATTTACCTCTCCTGATTTTAAGAACCACCTACGGCTCCGCCTCCAGGGTCAAAACTCGGGCTGGTAAGTAACACCAATAACCACATACCCA
seq00032   GCTGTCCGATACAGTGAGCCTTAAAGTTCGGAGATGGTGCACTGATGTTCGTACGGCGTTCACCGCTAACAACAACGCGCAGCGAGATACCCCGTTGTCAGTATACGAACAGGCCAATCTCCGAAGTCATGGTTGGCTGCCCTTTGCCCTAAACTCACATAAATCGAAAAGGTAGTATAAACCGCCCGCTGCTGGTCGAATTGACACTGCCACGTGGCTTGGTGGGGTCCAATCAATAACTTATTTCTCTCCACTGGATTAGTATAGGCTCGTGACTACCTACGTCACGCAGTCAGAACATAGTTATCTGTCTTTTCCACGTCCCTCGATTCCTGTTACCAGGCGAATGATGTAGTTAAGGGAATAGCCAATACGCCTGTCAGGACTTCGTGTTGTGAGTCATTGAAGGTAATCCGTAAACTAGCCTTGTTTTTTCAAAAGAATATTTGCAAGGCCGTGGGTCAGCCCGGAAACGTGCAGAGCTGGTCAGGGCCCTATACTTAATGTGCAGAACAGTTCACAGAATTGTGTCGGGTTCCTATTAAGTATTAGAACTTTAATACAGGTGGTTTGCATGCCGAATATCGAGCCGCCTAAGTGCTAGTAGCGTTGTGCGTCCTTTTATTACATTGCGTTGGAGGTTCTGTATTAAACGTTCGGCATTTACCTGCTGCTGGTGTGATATTAACCAATTACGCAACCCACTCCGTTACTGGCAACCCGCAGCACACAAAGATGTCCCGATTCAGGCCGGTAAAAGGTATAGTAAGTCCCTGTTTAGGAAACTGTTGCTCTACAGCATATTTATGACGTGCTTGTTATTGTGATGATATGGTAAGCGGTTCCCCCATACACCGTATAGAGATTGAGGTGTACGTTTTGTTATGCAGGCGTTACCACCCTGAAGAAAAATTGCCTAATAGATGTAGTGCTTCACCCGTACGAACCATACGTATTCAGAAATAGGCTAAACGGTCAATTTATGGAACCGAGTGACGAGGTTCAATATACATTTGATTAACGGCCAAAACCTACGTTCCTACGCAATGTGTTTGACGTAAGCACCTTGACTAGTTATGTCAGAGGGGACCTGACCTGCTGGATCCATGACGTAGACCCCTCGCCCATGGGATCGAGCGATAGGGCCAACGTATCATAGCTGTGGGGCAACTCAAGAGCAACCAAGCCCTTTATCGTTCTGGCTTGAGATCCTGTTTATTCCGTCAGAACATCAACCCGTCATACGAAAATCGCGTATGCTCATGGGTACTGATAGAGCTACGGATACCGGCCCGGCGAATATGGGTAAAGGCTTCGCCTCTTGTCAATGCCTACTAAAATATCCCGCACACCAGGAGCCTCTGCTCCTACTGGCTCAGTGGGTAGGGCCCTACTCATCATATCAACGTATACAGGTCCTGCTAATTGCCACTACAAAACTAACTGTGTCCTCAATTCGATTGGGGAATAATGGTACACATGCTACGTTGTGTGACCTCGTCTAGCCCTTGTTTAGGCCATGCATCTCGCAATTAGTAGTCATGCGACTAAGGGCCTCGCCTGGCCGAACTACTCACGCTGGTTCCGCTACGCAGCTTGCCCAACCACGGCCGGTGAGTCATCGCATTAGTAAGTTGTCAACCAAACTCTAGATCCAGTGCTGAACTTGCGTCCGGACACTGGGTTCTGGCGTCAGACCGAGCCGGAGGTTTCAAGTGTGATGCTATGTCACCGGTGATCCATGAAGACTCGCCTCTCACAAAAGTGTGCTGCGAGACTTTTTATGAGTGGTCAGTCTGGAATTTTTGTTATGATTCCGAGCCAAAGATATATGTCGTACTGTTCTCGACTAAGAAGCACTCGCCAGCAGCCTCATCGTACTAGATTAGGTGGGCTGCCTCGGAGGGGCTATGCCTCTCGTGGTTACGATGAAGAGAGTATTTACTGCGACATCCCTGGTCGAGAGTGGGAAGCAGGGGTCGATTACCTCGCGTAAAGCCCAATGTTTGGGCCTCCTCTTCATTCCGAATCTGATTATAGAGGGGGGAGTCCCTCCCATCAGTGTGTAAGCCGGACACTTAGGATCGTCACCCTAAACTTAACATGCGGGGGAAGGGTTCAGCGACTAGGCTAGTTCGTCCGCAACTGCTTGCGTGGACAGATGATGGGATGCTACGAACTAACGGTATAGTGATTTACCTCTCCTGATTTTAAGAACCACCTACGGCTCCGCCTCCAGGGTCAAAACTCGGGCTGGTAAGTAACACCAATAACCACATACCCA
seq00033   GCTGTCCGATACAGTGAGCCTTAAAGTTCGGAGATGGTGCACTGATGTTCGTACGGCGTTCACCGCTAACAACAACGCGCAGCGAGATACCCCGTTGTCAGTATACGAACAGGCCAATCTCCGAAGTCATGGTTGGCTGCCCTTTGCCCTAAACTCACATAAATCGAAAAGGTAGTATAAACCGCCCGCTGCTGGTCGAATTGACACTGCCACGTGGCTTGGTGGGGTCCAATCAATAACTTATTTCTCTCCACTGGATTAGTTTAGGCTCGTGACTACCTACGTCACGCAGTCAGAACATAGTTATCTGTCTTTTCCACGTCCCTCGATTCCTGTTACCAGGCGAATGATGTAGTTAAGGGAATAGCCAATACGCCTGTCAGGACTTCGTGTTGTGAGTCATTGAAGGTAATCCGTAAACTAGCCTTGTTTTTTCAAAAGAATATTTGCAAGGCCGTGGGTCAGCCCGGAAACGTGCAGAGCTGGTCAGGGCCCTATACTTAATGTGCAGAACAGTTCACAGAATTGTGTCGGGTTCCTATTAAGTATTAGAACTTTAATACAGGTGGTTTGCATGCCGAATATCGAGCCGCCTAAGTGCTAGTAGCGTTGTGCGTCCTTTTATTACATTGCGTTGGAGGTTCTGTATTAAACGTTCGGCATTTACCTGCTGCTGGTGTGATATTAACCAATTACGCAACCCACTCCGTTACTGGCAACCCGCAGCACACAAAGATGTCCCGATTCAGGCCGGTAAAAGGTATAGTAAGTCCCTGTTTAGGAAACTGTTGCTCTACAGCATATTTATGACGTGCTTGTTATTGTGATGATATGGTAAGCGGTTCCCCCATACACCGTATAGAGATTGAGGTGTACGTTTTGTTATGCAGGCGTTACCACCCTGAAGAAAAATTGCCTAATAGATGTAGTGCTTCACCCGTACGAACCATACGTATTCAGAAATAGGCTAAACGGTCAATTTATGGAACCGAGTGACGAGGTTCAATATACATTTGATTAACGGCCAAAACCTACGTTCCTACGCAATGTGTTTGACGTAAGCACCTTGACTAGTTATGTCAGAGGGGACCTGACCTGCTGGATCCATGACGTAGACCCCTCGCCCATGGGATCGAGCGATAGGGCCAACGTATCATAGCTGTGGGGCAACTCAAGAGCAACCAAGCCCTTTATCGTTCTGGCTTGAGATCCTGTTTATTCCGTCAGAACATCAACCCGTCATACGAAAATCGCGTATGCTCATGGGTACTGATAGAGCTACGGATACCGGCCCGGCGAATATGGGTAAAGGCTTCGCCTCTTGTCAATGCCTACTAAAATATCCCGCACACCAGGAGCCTCTGCTCCTACTGGCTCAGTGGGTAGGGCCCTACTCATCATATCAACGTATACAGGTCCTGCTAATTGCCACTACAAAACTAACTGTGTCCTCAATTCGATTGGGGAATAATGGTACACATGCTACGTTGTGTGACCTCGTCTAGCCCTTGTTTAGGCCATGCATCTCGCAATTAGTAGTCATGCGACTAAGGGCCTCGCCTGGCCGAACTACTCACGCTGGTTCCGCTACGCAGCTTGCCCAACCACGGCCGGTGAGTCATCGCATTAGTAAGATGTCAACCAAACTCTAGATCCAGTGCTGAACTTGCGTCCGGACACTGGGTTCTGGCGTCAGACCGAGCCGGAGGTTTCAAGTGTGATGCTATGTCACCGGTGATCCATGAAGACTCGCCTCTCACAAAAGTGTGCTGCGAGACTTTTTATGAGTGGTCAGTCTGGAATTTTTGTTATGATTCCGAGCCAAAGATATATGTCGTACTGTTCTCGACTAAGAAGCACTCGCCAGCAGCCTCATCGTACTAGATTAGGTGGGCTGCCTCGGAGGGGCTATGCCTCTCGTGGTTACGATGAAGAGAGTATTTACTGCGACATCCCTGGTCGAGAGTGGGAAGCAGGGGTCGATTACCTCGCGTAAAGCCCAATGTTTGGGCCTCCTCTTCATTCCGAATCTGATTATAGAGGGGGGAGTCCCTCCCATCAGTGTGTAAGCCGGACACTTAGGATCGTCACCCTAAACTTAACATGCGGGGGAAGGGTTCAGCGACTAGGCTAGTTCGTCCGCAACTGCTTGCGTGGACAGATGATGGGATGCTACGAACTAACGGTATAGTGATTTACCTCTCCTGATTTTAAGAACCACCTACGGCTCCGCCTCCAGGGTCAAAACTCGGGCTGGTAAGTAACACCAATAACCACATACCCA
