# Supplementary material for: How Good Are Indirect Tests at Detecting Recombination in Human mtDNA?
Source: G3 (Bethesda). 2013 Jul 1;3(7):1095–104. doi: 10.1534/g3.113.006510 (PMC3704238; doi:10.1534/g3.113.006510)
Supplement: Supporting Information [file supp_g3.113.006510_FileS2.gz › SequenceData/mtDNA_ratehet&popgrowth/0/3rdbase/Infiles/0_62-new.txt]

33 2284
seq00001   AGATAGGGTCGTACCCGCCGACCCCGTGGCAATTGGGGCTAACTAACGTGTGACCATATTGCTCTGTAGCTCTCTTATATGCCGTCTTTTACAATCGTCCATGCAGTCTTTCTGCTGCTAGTAGCTTGAGCCTCAGATGACACCTCCAGCGGACGCGGCTTTGATGACGGCCTTGCCTATACAACAGGTGAGTGAGGCCGACCGGAGACTCTTTTGCTAACCCTTATAGTGATCACAGCGCTCACTTCGACGCATTATGACCGCGTAATTTGAATGACTCAAGGGGAGCTAGAGGCGGCGTCTACATCCCCATTTGCCTCCTACGATCCAACGTCTGACTAGAATAAAGTATTCCCTACAAGTCACAGTGTGGAGGTAAGTATGTCGCTCGGAGAAACCAGACGATTACCGAACGGGCTGTGTGGTATCAAGGCGAGTATAGCGGGATTTTGTTTTGCTCCGGTCGAAGTGACGTAAATACTTTCCCAGCGACAAGACTTGGTCTACCAGAAGAATCTGATGGCCAGTCAACACAAAGTAATATAAGTGCGACGTGGAAAGAGCCACCTTTGCGCGCCCTTTCGGTCGTTAACGCACCTAAAACGCGGCAGCCGCTAGAGACAGCTCCATTCCCCTCGCCGACGTAAGTGCGAATGCTTAACACTACTCCATATGACTTTCCAGCGAGTTCCAGGGTCACACGTCGCCAACTGTGGCCCTTGGCCTCACGGCCCCGTCTTCATCTTATCTTCACCCAATAGAAGTCCTCCTATGCGTGTGTTGCTGTACGTCCCCCGCTCAGATGTAATGGATGGCATTTATGTCCACCCGCAACTCCCAGCGGAGCTTAGTTTGCGAAACTGGTTGTTATAGAGGCGAACAGACATCTGTGATCTGGTGAATTACTAACTCAGTCTACTCTGACAGAATTCTCGAAATCGCCCTCCGGCTGCACGCTATGGCTTGGATGATATAAGGTTACTCCAAAAACACACGGCATATGGCATCCTTCGTTGAGGAGGTTTGTACCTGCGGGTACCGAAGACGCAGTACAGAGGTTGGAAGTGTCTCAAGCGTTACCTGCTTTGGACTGCAGCGCAAGGACATTCTCATCAATGGTCACCCGCGTCTCATGTATCGACGATATGAGTTGAATGACTACTGTGCGTCGACCCTCCAGTCAATGTCTTTGCAGCCATGGGTGCAGGTAGTCCGTTATAGACCTTTTGGTTTTAAATTCCGATTACTTTACCGGTGCTGACGCTTCCCGGGGAAACCGCTAGTAACCAGTGTCGGTTGAACATGGGCCTTTTGACTACGGGTTGGCTCCTAATATTAGCCTGCCGGCCGTCCCGTATTCCGTCCGGCTGTCTCAGTGCTTAATTCTTCACTTAACACCAACACAGCAAAGCCATCGCACTTACTCTGCTCACAATGTAAGCTGAATCATTGGAGATCCACCGACCTGATTAGAGCATTGCGATGCCCTCCCATAGGCTATTGCATGTCGTCTGGCGTACTCACGACTACTCCGTCCTGTTGGTAGGTACGCAGCCGCTGTAGGGGGTCTGCCAGGAGCTAACGGCAAGACTGGAGATTTACTATCCATGTCTAGCATTCATCTGGGAGTCATTAAGCCTGAACTGAGTGGATGTGCATCAATATCGTCTGGCGTGTATCGATATCCCTTGCTGCTGTGGAGCGATGGTATTACTATCTACAATCGCCAGGATCGGTCACGGAATCGGCCCGGTACAGTTGAACATGATTGCGTGAACGCGGATGGCGTCAGTAGTGCGACCCTAGGGCCCATAAACTCGCCCCTCGAAACTATGTTAAGTTTGAATAAGGCGCGCGGGGCATCATCCAGCGGGGTCGGTAATCGTCATACTAAAGCCATAGGACACCCATTACGATTCAACTTCCGCACGAAAGACGGTGGTGGCTGAGCTGAACACTGGTGCCTTAATGCCTTTGGTTGTCACCACGTGTATAATGCTCGATCTATGGGTATGCTAAGCTGCTGTGAAGGTAGTGGCGGTCCTTACTCGTGAGTCATTTCACATCCTCCCCTTCCAAGACTGGCTATCGATGGGGAAATCCGGGGTCAGCTGCAACACCCACTTCGATTCACCTGTCCGTCCACACACAGACCGTGCGGTCAGCGTGGACGTCTTAATACACCGGATAACAGCATTATGTTCTAGGTTTCGACTTGTTCTTTGATAATCCACCCTAGAACTATGTCATTCGGTACCGGCCCAGCGAACAAGTCCATAGGACC
seq00002   AGATAGGGTCGTACCCGCCGACCCCGTGGCAATTGGGGCTAACTAACGTGTGACCATATTGCTCTGTAGCTCTCTTATATGCCGTCTTTTACAATCGTCCATGCAGTCTTTCTGCTGCTAGTAGCTTGAGCCTCAGATGACACCTCCAGCGGACGCGGCTTTGATGACGGCCTTGCCTATACAACAGGTGAGTGAGGCCGACCGGAGACTCTTTTGCTAACCCTTATAGTGATCACAGCGCTCACTTCGACGCATTATGACCGCGTAATTTGAATGACTCAAGGGGAGCTAGAGGCGGCGTCTACATCCCCATTTGCCTCCTACGATCCAACGTCTGACTAGAATAAAGTATTCCCTACAAGTCACAGTGTGGAGGTAAGTATGTCGCTCGGAGAAACCAGACGATTACCGAACGGGCTGTGTGGTATCAAGGCGAGTATAGCGGGATTTTGTTTTGCTCCGGTCGAAGTGACGTAAATACTTTCCCAGCGACAAGACTTGGTCTACCAGAAGAATCTGATGGCCAGTCAACACAAAGTAATATAAGTGCGACGTGGAAAGAGCCACCTTTGCGCGCCCTTTCGGTCGTTAACGCACCTAAAACGCGGCAGCCGCTAGAGACAGCTCCATTCCCCTCGCCGACGTAAGTGCGAATGCTTAACACTACTCCATATGACTTTCCAGCGAGTTCCAGGGTCACACGTCGCCAACTGTGGCCCTTGGCCTCACGGCCCCGTCTTCATCTTATCTTCACCCAATAGAAGTCCTCCTATGCGTGTGTTGCTGTACGTCCCCCGCTCAGATGTAATGGATGGCATTTATGTCCACCCGCAACTCCCAGCGGAGCTTAGTTTGCGAAACTGGTTGTTATAGAGGCGAACAGACATCTGTGATCTGGTGAATTACTAACTCAGTCTACTCTGACAGAATTCTCGAAATCGCCCTCCGGCTGCACGCTATGGCTTGGATGATATAAGGTTACTCCAAAAACACACGGCATATGGCATCCTTCGTTGAGGAGGTTTGTACCTGCGGGTACCGAAGACGCAGTACAGAGGTTGGAAGTGTCTCAAGCGTTACCTGCTTTGGACTGCAGCGCAAGGACATTCTCATCAATGGTCACCCGCGTCTCATGTATCGACGATATGAGTTGAATGACTACTGTGCGTCGACCCTCCAGTCAATGTCTTTGCAGCCATGGGTGCAGGTAGTCCGTTATAGACCTTTTGGTTTTAAATTCCGATTACTTTACCGGTGCTGACGCTTCCCGGGGAAACCGCTAGTAACCAGTGTCGGTTGAACATGGGCCTTTTGACTACGGGTTGGCTCCTAATATTAGCCTGCCGGCCGTCCCGTATTCCGTCCGGCTGTCTCAGTGCTTAATTCTTCACTTGACACCAACACAGCAAAGCCATCGCACTTACGCTGCTCACAATGTAAGCTGAATCATTGGAGATCCACCGACCTGATTAGAGCATTGCGATGCCCTCCCATAGGCTATTGCATGTCGTCTGGCGTACTCACGACTACTCCGTCCTGTTGGTAGGTACGCAGCCGCTGTAGGGGGTCTGCCAGGAGCTAACGGCAAGACTGGAGATTTACTATCCATGTCTAGCATTCATCTGGGAGTCATTAAGCCTGAACTGAGTGGATGTGCATCAATATCGTCTGGCGTGTATCGATATCCCTTGCTGCTGTGGAGCGATGGTATTACTATCTACAATCGCCAGGATCGGTCACGGAATCGGCCCGGTACAGTTGAACATGATTGCGTGAACGCGGATGGCGTCAGTAGTGCGACCCTAGGGCCCATAAACTCGCCCCTCGAAACTATGTTAAGTTTGAATAAGGCGCGCGGGGCATCATCCAGCGGGGTCGGTAATCGTCATACTAAAGCCATAGGACACCCATTACGATTCAACTTCCGCACGAAAGACGGTGGTTGCTGAGCTGAACACTGGTGCCTTAATGCCTTTGGTTGTCACCACGTGTATAATGCTCGATCTATGGGTATGCTAAGCTGCTGTGAAGGTAGTGGCGGTCCTTACTCGTGAGTCATTTCACATCCTCCCCTTCCAAGACTGGCTATCGATGGGGAAATCCGGGGTCAGCTGCAACACCCACTTCGATTCACCTGTCCGTCCACACACAGACCGTGCGGTCAGCGTGGACGTCTTAATACACCGGATAACAGCATTATGTTCTAGGTTTCGACTTGTTCTTTGATAATCCACCCTAGAACTATGTCATTCGGTACCGGCCCAGCGAACAAGTCCATAGGACC
seq00003   AGATAGGGTCGTACCCGCCGACCCCGTGGCAATTGGGGCTAACTAACGTGTGACCATATTGCTCTGTAGCTCTCTTATATGCCGTCTTTTACAATCGTCCATGCAGTCTTTCTGCTGCTAGTAGCTTGAGCCTCAGATGACACATCCAGCGGACGCGGCTTTGATGACGGCCTTGCCTATACAACAGGTGAGTGAGGCCGACCGGAGACTCTTTTGCTAACCCTTATAGTGATCACAGCGCTCACTTCGACGCATTATGACCGCGTAATTTGAATGACTCAAGGGGAGCTAGAGGCGGCGTCTACATCCCCATTTGCCTCCTACGATCCAACGTCTGACTAGAATAAAGTATTCCCTACAAGTCACAGTGTGGAGGTAAGTATGTCGCTCGGAGAAACCAGACGATTACCGAACGGGCTGTGTGGTATCAAGGCGAGTATAGCGGGATTTTGTTTTGCTCCGGTCGAAGTGACGTAAATACTTTCCCAGCGACAAGACTTGGTCTACCAGAAGAATCTGATGGCCAGTCAACACAAAGTAATATAAGTGCGACGTGGAAAGAGCCACCTTTGCGCGCCCTTTCGGTCGTTAACGCACCTAAAACGCGGCAGCCGCTAGAGACAGCTCCATTCCCCTCGCCGACGTAAGTGCGAATGCTTAACACTACTCCATATGACTTTCCAGCGAGTTCCAGGGTCACACGTCGCCAACTGTGGCCCTTGGCCTCACGGCCCCGTCTTCATCTTATCTTCACCCAATAGAAGTCCTCCTATGCGTGTGTTGCTGTACGTCCCCCGCTCAGATGTAATGGATGGCATTTATGTCCACCCGCAACTCCCAGCGGAGCTTAGTTTGCGAAACTGGTTGTTATAGAGGCGAACAGACATCTGTGATCTGGTGAATTACTAACTCAGTCTACTCTGACAGAATTCTCGAAATCGCCCTCCGGCTGCACGCTATGGCTTGGATGATATAAGGTTACTCCAAAAACACACGGCATATGGCATCCTTCGTTGAGGAGGTTTGTACCTGCGGGTACCGAAGACGCAGTACAGAGGTTGGAAGTGTCTCAAGCGTTACCTGCTTTGGACTGCAGCGCAAGGACATTCTCATCAATGGTCACCCGCGTCTCATGTATCGACGATATGAGTTGAATGACTACTGTGCGTCGACCCTCCAGTCAATGTCTTTGCAGCCATGGGTGCAGGTAGTCCGTTATAGACCTTTTGGTTTTAAATTCCGATTACTTTACCGGTGCTGACGCTTCCCGGGGAAACCGCTAGTAACCAGTGTCGGTTGAACATGGGCCTTTTGACTACGGGTTGGCTCCTAATATTAGCCTGCCGGCCGTCCCGTATTCCGTCCGGCTGTCTCAGTGCTTAATTCTTCACTTGACACCAACACAGCAAAGCCATCGCACTTACGCTGCTCACAATGTAAGCTGAATCATTGGAGATCCACCGACCTGATTAGAGCATTGCGATGCCCTCCCATAGGCTATTGCATGTCGTCTGGCGTACTCACGACTACTCCGTCCTGTTGGTAGGTACGCAGCCGCTGTAGGGGGTCTGCCAGGAGCTAACGGCAAGACTGGAGATTTACTATCCATGTCTAGCATTCATCTGGGAGTCATTAAGCCTGAACTGAGTGGATGTGCATCAATATCGTCTGGCGTGTATCGATATCCCTTGCTGCTGTGGAGCGATGGTATTACTATCTACAATCGCCAGGATCGGTCACGGAATCGGCCCGGTACAGTTGAACATGATTGCGTGAACGCGGATGGCGTCAGTAGTGCGACCCTAGGGCCCATAAACTCGCCCCTCGAAACTATGTTAAGTTTGAATAAGGCGCGCGGGGCATCATCCAGCGGGGTCGGTAATCGTCATACTAAAGCCATAGGACACCCATTACGATTCAACTTCCGCACGAAAGACGGTGGTTGCTGAGCTGAACACTGGTGCCTTAATGCCTTTGGTTGTCACCACGTGTATAATGCTCGATCTATGGGTATGCTAAGCTGCTGTGAAGGTAGTGGCGGTCCTTACTCGTGAGTCATTTCACATCCTCCCCTTCCAAGACTGGCTATCGATGGGGAAATCCGGGGTCAGCTGCAACACCCACTTCGATTCACCTGTCCGTCCACACACAGACCGTGCGGTCAGCGTGGACGTCTTAATACACCGGATAACAGCATTATGTTCTAGGTTTCGACTTGTTCTTTGATAATCCACCCTAGAACTATGTCATTCGGTACCGGCCCAGCGAACAAGTCCATAGGACC
seq00004   AGATAGGGTCGTACCCGCCGACCCCGTGGCAATTGGGGCTAACTAACGTGTGACCATATTGCTCTGTAGCTCTCTTATATGCCGTCTTTTACAATCGTCCATGCAGTCTTTCTGCTGCTAGTAGCTTGAGCCTCAGATGACACATCCAGCGGACGCGGCTTTGATGACGGCCTTGCCTATACAACAGGTGAGTGAGGCCGACCGGAGACTCTTTTGCTAACCCTTATAGTGATCACAGCGCTCACTTCGACGCATTATGACCGCGTAATTTGAATGACTCAAGGGGAGCTAGAGGCGGCGTCTACATCCCCATTTGCCTCCTACGATCCAACGTCTGACTAGAATAAAGTATTCCCTACAAGTCACAGTGTGGAGGTAAGTATGTCGCTCGGAGAAACCAGACGATTACCGAACGGGCTGTGTGGTATCAAGGCGAGTATAGCGGGATTTTGTTTTGCTCCGGTCGAAGTGACGTAAATACTTTCCCAGCGACAAGACTTGGTCTACCAGAAGAATCTGATGGCCAGTCAACACAAAGTAATATAAGTGCGACGTGGAAAGAGCCACCTTTGCGCTCCCTTTCGGTCGTTAACGCACCTAAAACGCGGCAGCCGCTAGAGACAGCTCCATTCCCCTCGCCGACGTAAGTGCGAATGCTTAACACTACTCCATATGACTTTCCAGCGAGTTCCAGGGTCACACGTCGCCAACTGTGGCCCTTGGCCTCACGGCCCCGTCTTCATCTTATCTTCACCCAATAGAAGTCCTCCTATGCGTGTGTTGCTGTACGTCCCCCGCTCAGATGTAATGGATGGCATTTATGTCCACCCGCAACTCCCAGCGGAGCTTAGTTTGCGAAACTGGTTGTTATAGAGGCGAACAGACATCTGTGATCTGGTGAATTACTAACTCAGTCTACTCTGACAGAATTCTCGAAATCGCCCTCCGGCTGCACGCTATGGCTTGGATGATATAAGGTTACTCCAAAAACACACGGCATATGGCATCCTTCGTTGAGGAGGTTTGTACCTGCGGGTACCGAAGACGCAGTACAGAGGTTGGAAGTGTCTCAAGCGTTACCTGCTTTGGACTGCAGCGCAAGGACATTCTCATCAATGGTCACCCGCGTCTCATGTATCGACGATATGAGTTGAATGACTACTGTGCGTCGACCCTCCAGTCAATGTCTTTGCAGCCATGGGTGCAGGTAGTCCGTTATAGACCTTTTGGTTTTAAATTCCGATTACTTTACCGGTGCTGACGCTTCCCGGGGAAACCGCTAGTAACCAGTGTCGGTTGAACATGGGCCTTTTGACTACGGGTTGGCTCCTAATATTAGCCTGCCGGCCGTCCCGTATTCCGTCCGGCTGTCTCAGTGCTTAATTCTTCACTTGACACCAACACAGCAAAGCCATCGCACTTACGCTGCTCACAATGTAAGCTGAATCATTGGAGATCCACCGACCTGATTAGAGCATTGCGATGCCCTCCCATAGGCTATTGCATGTCGTCTGGCGTACTCACGACTACTCCGTCCTGTTGGTAGGTACGCAGCCGCTGTAGGGGGTCTGCCAGGAGCTAACGGCAAGACTGGAGATTTACTATCCATGTCTAGCATTCATCTGGGAGTCATTAAGCCTGAACTGAGTGGATGTGCATCAATATCGTCTGGCGTGTATCGATATCCCTTGCTGCTGTGGAGCGATGGTATTACTATCTACAATCGCCAGGATCGGTCACGGAATCGGCCCGGTACAGTTGAACATGATTGCGTGAACGCGGATGGCGTCAGTAGTGCGACCCTAGGGCCCATAAACTCGCCCCTCGAAACTATGTTAAGTTTGAATAAGGCGCGCGGGGCATCATCCAGCGGGGTCGGTAATCGTCATACTAAAGCCATAGGACACCCATTACGATTCAACTTCCGCACGAAAGACGGTGGTTGCTGAGCTGAACACTGGTGCCTTAATGCCTTTGGTTGTCACCACGTGTATAATGCTCGATCTATGGGTATGCTAAGCTGCTGTGAAGGTAGTGGCGGTCCTTACTCGTGAGTCATTTCACATCCTCCCCTTCCAAGACTGGCTATCGATGGGGAAATCCGGGGTCAGCTGCAACACCCACTTCGATTCACCTGTCCGTCCACACACAGACCGTGCGGTCAGCGTGGACGTCTTAATACACCGGATAACAGCATTATGTTCTAGGTTTCGACTTGTTCTTTGATAATCCACCCTAGAACTATGTCATTCGGTACCGGCCCAGCGAACAAGTCCATAGGACC
seq00005   AGATAGGGTCGTACCCGCCGACCCCGTGGCAATTGGGGCTAACTAACGTGTGACCATATTGCTCTGTAGCTCTCTTATATGCCGTCTTTTACAATCGTCCATGCAGTCTTTCTGCTGCTAGTAGCTTGAGCCTCAGATGACACCTCCAGCGGACGCGGCTTTGATGACGGCCTTGCCTATACAACAGGTGAGTGAGGCCGACCGGAGACTCTTATGCTAACCGTTATAGTGATCACAGCGCTCACTTCGACGCATTATGACCGCGTAATTTGAATGACTCAAGGGGAGCTAGAGGCGGCGTCTACATCCCCATTTGCCTCCTACGATCCAACGTCTGACTAGAATAAAGTATTCCCTACAAGTCACAGTGTGGAGGTAAGTATGTCGCTCGGAGAAACCAGACGATTACCGAACGGGCTGTGTGGTATCAAGGCGAGTATAGCGGGATTTTGTTTTGCTCCGGTCGAAGTGACGTAAATACTTTCCCAGCGACAAGACTTGGTCTACCAGAAGAATCTGATGGCCAGTCAACACAAAGTAATATAAGTGCGACGTGGAAAGAGCCACCTTTGCGCGCCCTTTCGGTCGTTAACGCACCTAAAACGCGGCAGCCGCTAGAGACAGCTCCATTCCCCTCGCCGACGTAAGTGCGAATGCTTAACACTACTCCATATGACTTTCCAGCGAGTTCCAGGGTCACACGTCGCCAACTGTGGCCCTTGGCCTCACGGCCCCGTCTTCATCTTATCTTCACCCAATAGAAGTCCTCCTATGCGTGTGTTGCTGTACGTCCCCCGCTCAGATGTAATGGATGGCATTTATGTCCACCCGCAACTCCCAGCGGAGCTTAGTTTGCGAAACTGGTTGTTATAGAGGCGAACAGACATCTGTGATCTGGTGAATTACTAACTCAGTCTACTCTGACAGAATTCTCGAAATCGCCCTCCGGCTGCACGCTATGGCTTGGATGATATAAGGTTACTCCAAAAACACACGGCATATGGCATCCTTCGTTGAGGAGGTTTGTACCTGCGGGTACCGAAGACGCAGTACAGAGGTTGGAAGTGTCTCAAGCGTTACCTGCTTTGGACTGCAGCGCAAGGACATTCTCATCAATGGTCACCCGCGTCTCATGTATCGACGATATGAGTTGAATGACTACTGTGCGTCGACCCTCCAGTCAATGTCTTTGCAGCCATGGGTGCAGGTAGTCCGTTATAGACCTTTTGGTTTTAAATTCCGATTACTTTACCGGTGCTGACGCTTCCCGGGGAAACCGCTAGTAACCAGTGTCGGTTGAACATGGGCCTTTTGACTACGGGTTGGCTCCTAATATTAGCCTGCCGGCCGTCCCGTATTCCGTCCGGCTGTCTCAGTGCTTAATTCTTCACTTGACACCAACACAGCAAAGCCATCGCACTTACGCTGCTCACAATGTAAGCTGAATCATTGGAGATCCACCGACCTGATTAGAGCATTGCGATGCCCTCCCATAGGCTATTGCATGTCGTCTGGCGTACTCACGACTACTCCGTCCTGTTGGTAGGTACGCAGCCGCTGTAGGGGGTCTGCCAGGAGCTAACGGCAAGACTGGAGATTTACTATCCATGTCTAGCATTCATCTGGGAGTCATTAAGCCTGAACTGAGTGGATGTGCATCAATATCGTCTGGCGTGTATCGATATCCCTTGCTGCTGTGGAGCGATGGTATTACTATCTACAATCGCCAGGATCGGTCACGGAATCGGCCCGGTACAGTTGAACATGATTGCGTGAACGCGGATGGCGTCAGTAGTGCGACCCTAGGGCCCATAAACTCGCCCCTCGAAACTATGTTAAGTTTGAATAAGGCGCGCGGGGCATCATCCAGCGGGGTCGGTAATCGTCATACTAAAGCCATAGGACACCCATTACGATTCAACTTCCGCACGAAAGACGGTGGTTGCTGAGCTGAACACTGGTCCCTTAATGCCTTTGGTTGTCACCACGTGAATAATGCTCGATCTATGGGTATGCTAAGCTGCTGTGAAGGTAGTGGCGGTCCTTACTCGTGAGTCATTTCACATCCTCCCCTTCCAAGACTGGCTATCGATGGGGAAATCCGGGGTCAGCTGCAACACCCACTTCGATTCACCTGTCCGTCCACACACAGACCGTGCGGTCAGCGTGGACGTCTTAATACACCGGATAACAGCATTATGTTCTAGGTTTCGACTTGTTCTTTGATAATCCACCCTAGAACTATGTCATTCGGTACCGGCCCAGCGAACAAGTCCATAGGACC
seq00006   AGATAGGGTCGTACCCGCCGACCCCGTGGCAATTGGGGCTAACTAACGTGTGACCATATTGCTCTGTAGCTCTCTTATATGCCGTCTTTTACAATCGTCCATGCAGTCTTTCTGCTGCTAGTAGCTTGAGCCTCAGATGACACCTCCAGCGGACGCGGCTTTGATGACGGCCTTGCCTATACAACAGGTGAGTGAGGCCGACCGGAGACTCTTTTGCTAACCCTTATAGTGATCACAGCGCTCACTTCGACGCATTATGACCGCGTAATTTGAATGACTCAAGGGGAGCTAGAGGCGGCGTCTACATCCCCATTTGCCTCCTACGATCCAACGTCTGACTAGAATAAAGTATTCCCTACAAGTCACAGTGTGGAGGTAAGTATGTCGCTCGGAGAAACCAGACGATTACCGAACGGGCTGTGTGGTATCAAGGCGAGTATAGCGGGATTTTGTTTTGCTCCGGTCGAAGTGACGTAAATACTTTCCCAGCGACAAGACTTGGTCTACCAGAAGAATCTGATGGCCAGTCAACACAAAGTAATATAAGTGCGACGTGGAAAGAGCCACCTTTGCGCGCCCTTTCGGTCGTTAACGCACCTAAAACGCGGCAGCCGCTAGAGACAGCTCCATTCCCCTCGCCGACGTAAGTGCGAATGCTTAACACTACTCCATATGACTTTCCAGCGAGTTCCAGGGTCACACGTCGCCAACTGTGGCCCTTGGCCTCACGGCCCCGTCTTCATCTTATCTTCACCCAATAGAAGTCCTCCTATGCGTGTGTTGCTGTACGTCCCCCGCTCAGATGTAATGGATGGCATTTATGTCCACCCGCAACTCCCAGCGGAGCTTAGTTTGCGAAACTGGTTGTTATAGAGGCGAACAGACATCTGTGATCTGGTGAATTACTAACTCAGTCTACTCTGACAGAATTCTCGAAATCGCCCTCCGGCTGCACGCTATGGCTTGGATGATATAAGGTTACTCCAAAAACACACGGCATATGGCATCCTTCGTTGAGGAGGTTTGTACCTGCGGGTACCGAAGACGCAGTACAGAGGTTGGAAGTGTCTCAAGCGTTACCTGCTTTGGACTGCAGCGCAAGGACATTCTCATCAATGGTCACCCGCGTCTCATGTATCGACGATATGAGTTGAATGACTACTGTGCGTCGACCCTCCAGTCAATGTCTTTGCAGCCATGGGTGCAGGTAGTCCGTTATAGACCTTTTGGTTTTAAATTCCGATTACTTTACCGGTGCTGACGCTTCCCGGGGAAACCGCTAGTAACCAGTGTCGGTTGAACATGGGCCTTTTGACTACGGGTTGGCTCCTAATATTAGCCTGCCGGCCGTCCCGTATTCCGTCCGGCTGTCTCAGTGCTTAATTCTTCACTTGACACCAACACAGCAAAGCCATCGCACTTACGCTGCTCACAATGTAAGCTGAATCATTGGAGATCCACCGACCTGATTAGAGCATTGCGATGCCCTCCCATAGGCTATTGCATGTCGTCTGGCGTACTCACGACTACTCCGTCCTGTTGGTAGGTACGCAGCCGCTGTAGGGGGTCTGCCAGGAGCTAACGGCAAGACTGGAGATTTACTATCCATGTCTAGCATTCATCTGGGAGTCATTAAGCCTGAACTGAGTGGATGTGCATCAATATCGTCTGGCGTGTATCGATATCCCTTGCTGCTGTGGAGCGATGGTATTACTATCTACAATCGCCAGGATCGGTCACGGAATCGGCCCGGTACAGTTGAACATGATTGCGTGAACGCGGATGGCGTCAGTAGTGCGACCCTAGGGCCCATAAACTCGCCCCTCGAAACTATGTTAAGTTTGAATAAGGCGCGCGGGGCATCATCCAGCGGGGTCGGTAATCGTCATACTAAAGCCATAGGACACCCATTACGATTCAACTTCCGCACGAAAGACGGTGGTTGCTGAGCTGAACACTGGTGCCTTAATGCCTTTGGTTGTCACCACGTGTATAATGCTCGATCTATGGGTATGCTAAGCTGCTGTGAAGGTAGTGGCGGTCCTTACTCGTGAGTCATTTCACATCCTCCCCTTCCAAGACTGGCTATCGATGGGGAAATCCGGGGTCAGCTGCAACACCCACTTCGATTCACCTGTCCGTCCACACACAGACCGTGCGGTCAGCGTGGACGTCTTAATACACCGGATAACAGCATTATGTTCTAGGTTTCGACTTGTTCTTTGATAATCCACCCTAGAACTATGTCATTCGGTACCGGCCCAGCGAACAAGTCCATAGGACC
seq00007   AGATAGGGTCGTACCCGCCGACCCCGTGGCAATTGGGGCTAACTAACGTGTGACCATATTGCTCTGTAGCTCTCTTATATGCCGTCTTTTACAATCGTCCATGCAGTCTTTCTGCTGCTAGTAGCTTGAGCCTCAGATGACACCTCCAGCGGACGCGGCTTTGATGACGGCCTTGCCTATACAACAGGTGAGTGAGGCCGACCGGAGACTCTTTTGCTAACCCTTATAGTGATCACAGCGCTCACTTCGACGCATTATGACCGCGTAATTTGAATGACTCAAGGGGAGCTAGAGGCGGCGTCTACATCCCCATTTGCCTCCTACGATCCAACGTCTGACTAGAATTAAGTATTCCCTACAAGTCACAGTGTGGAGGTAAGTATGTCGCTCGGAGAAACCAGACGATTACCGAACGGGCTGTGTGGTATCAAGGCGAGTATAGCGGGATTTTGTTTTGCTCCGGTCGAAGTGACGTAAATACTTTCCCAGCGACAAGACTTGGTCTACCAGAAGAATCTGATGGCCAGTCAACACAAAGTAATATAAGTGCGACGTGGAAAGAGCCACCTTTGCGCGCCCTTTCGGTCGTTAACGCACCTAAAACGCGGCAGCCGCTAGAGACAGCTCCATTCCCCTCGCCGACGTAAGTGCGAATGCTTAACACTACTCCATATGACTTTCCAGCGAGTTCCAGGGTCACACGTCGCCAACTGTGGCCCTTGGCCTCACGGCCCCGTCTTCATCTTATCTTCACCCAATAGAAGTCCTCCTATGCGTGTGTTGCTGTACGTCCCCCGCTCAGATGTAATGGATGGCATTTATGTCCACCCGCAACTCCCAGCGGAGCTTAGTTTGCGAAACTGGTTGTTATAGAGGCGAACAGACATCTGTGATCTGGTGAATTACTAACTCAGTCTACTCTGACAGAATTCTCGAAATCGCCCTCCGGCTGCACGCTATGGCTTGGATGATATAAGGTTACTCCAAAAACACACGGCATATGGCATCCTTCGTTGAGGAGGTTTGTACCTGCGGGTACCGAAGACGCAGTACAGAGGTTGGAAGTGTCTCAAGCGTTACCTGCTTTGGACTGCAGCGCAAGGACATTCTCATCAATGGTCACCCGCGTCTCATGTATCGACGATATGAGTTGAATGACTACTGTGCGTCGACCCTCCAGTCAATGTCTTTGCAGCCATGGGTGCAGGTAGTCCGTTATAGACCTTTTGGTTTTAAATTCCGATTACTTTACCGGTGCTGACGCTTCCCGGGGAAACCGCTAGTAACCAGTGTCGGTTGAACATGGGCCTTTTGACTACGGGTTGGCTCCTAATATTAGCCTGCCGGCCGTCCCGTATTCCGTCCGGCTGTCTCAGTGCTTAATTCTTCACTTAACACCAACACAGCAAAGCCATCGCACTTACTCTGCTCACAATGTAAGCTGAATCATTGGAGATCCACCGACCTGATTAGAGCATTGCGATGCCCTCCCATAGGCTATTGCATGTCGTCTGGCGTACTCACGACTACTCCGTCCTGTTGGTAGGTACGCAGCCGCTGTAGGGGGTCTGCCAGGAGCTAACGGCAAGACTGGAGATTTACTATCCATGTCTAGCATTCATCTGGGAGTCATTAAGCCTGAACTGAGTGGATGTGCATCAATATCGTCTGGCGTGTATCGATATCCCTTGCTGCTGTGGAGCGATGGTATTACTATCTACAATCGCCAGGATCGGTCACGGAATCGGCCCGGTACAGTTGAACATGATTGCGTGAACGCGGATGGCGTCAGTAGTGCGACCCTAGGGCCCATAAACTCGCCCCTCGAAACTATGTTAAGTTTGAATAAGGCGCGCGGGGCATCATCCAGCGGGGTCGGTAATCGTCATACTAAAGCCATAGGACACCCATTACGATTCAACTTCCGCACGAAAGACGGTGGTTGCTGAGCTGAACACTGGTGCCTTAATGCCTTTGGTTGTCACCACGTGTATAATGCTCGATCTATGGGTATGCTAAGCTGCTGTGAAGGTAGTGGCGGTCCTTACTCGTGAGTCATTTCACATCCTCCCCTTCCAAGACTGGCTATCGATGGGGAAATCCGGGGTCAGCTGCAACACCCACTTCGATTCACCTGTCCGTCCACACACAGACCGTGCGGTCAGCGTGGACGTCTTAATACACCGGATAACAGCATTATGTTCTAGGTTTCGACTTGTTCTTTGATAATCCACCCTAGAACTATGTCATTCGGTACCGGCCCAGCGAACAAGTCCATAGGACC
seq00008   AGATAGGGTCGTACCCGCCGACCCCGTGGCAATTGGGGCTAACTAACGTGTGACCATATTGCTCTGTAGCTCTCTTATATGCCGTCTTTTACAATCGTCCATGCAGTCTTTCTGCTGCTAGTAGCTTGAGCCTCAGATGACACATCCAGCGGACGCGGCTTTGATGACGGCCTTGCCTATACAACAGGTGAGTGAGGCCGACCGGAGACTCTTTTGCTAACCCTTATAGTGATCACAGCGCTCACTTCGACGCATTATGACCGCGTAATTTGAATGACTCAAGGGGAGCTAGAGGCGGCGTCTACATCCCCATTTGCCTCCTACGATCCAACGTCTGACTAGAATAAAGTATTCCCTACAAGTCACAGTGTGGAGGTAAGTATGTCGCTCGGAGAAACCAGACGATTACCGAACGGGCTGTGTGGTATCAAGGCGAGTATAGCGGGATTTTGTTTTGCTCCGGTCGAAGTGACGTAAATACTTTCCCAGCGACAAGACTTGGTCTACCAGAAGAATCTGATGGCCAGTCAACACAAAGTAATATAAGTGCGACGTGGAAAGAGCCACCTTTGCGCGCCCTTTCGGTCGTTAACGCACCTAAAACGCGGCAGCCGCTAGAGACAGCTCCATTCCCCTCGCCGACGTAAGTGCGAATGCTTAACACTACTCCATATGACTTTCCAGCGAGTTCCAGGGTCACACGTCGCCAACTGTGGCCCTTGGCCTCACGGCCCCGTCTTCATCTTATCTTCACCCAATAGAAGTCCTCCTATGCGTGTGTTGCTGTACGTCCCCCGCTCAGATGTAATGGATGGCATTTATGTCCACCCGCAACTCCCAGCGGAGCTTAGTTTGCGAAACTGGTTGTTATAGAGGCGAACAGACATCTGTGATCTGGTGAATTACTAACTCAGTCTACTCTGACAGAATTCTCGAAATCGCCCTCCGGCTGCACGCTATGGCTTGGATGATATAAGGTTACTCCAAAAACACACGGCATATGGCATCCTTCGTTGAGGAGGTTTGTACCTGCGGGTACCGAAGACGCAGTACAGAGGTTGGAAGTGTCTCAAGCGTTACCTGCTTTGGACTGCAGCGCAAGGACATTCTCATCAATGGTCACCCGCGTCTCATGTATCGACGATATGAGTTGAATGACTACTGTGCGTCGACCCTCCAGTCAATGTCTTTGCAGCCATGGGTGCAGGTAGTCCGTTATAGACCTTTTGGTTTTAAATTCCGATTACTTTACCGGTGCTGACGCTTCCCGGGGAAACCGCTAGTAACCAGTGTCGGTTGAACATGGGCCTTTTGACTACGGGTTGGCTCCTAATATTAGCCTGCCGGCCGTCCCGTATTCCGTCCGGCTGTCTCAGTGCTTAATTCTTCACTTGACACCAACACAGCAAAGCCATCGCACTTACGCTGCTCACAATGTAAGCTGAATCATTGGAGATCCACCGACCTGATTAGAGCATTGCGATGCCCTCCCATAGGCTATTGCATGTCGTCTGGCGTACTCACGACTACTCCGTCCTGTTGGTAGGTACGCAGCCGCTGTAGGGGGTCTGCCAGGAGCTAACGGCAAGACTGGAGATTTACTATCCATGTCTAGCATTCATCTGGGAGTCATTAAGCCTGAACTGAGTGGATGTGCATCAATATCGTCTGGCGTGTATCGATATCCCTTGCTGCTGTGGAGCGATGGTATTACTATCTACAATCGCCAGGATCGGTCACGGAATCGGCCCGGTACAGTTGAACATGATTGCGTGAACGCGGATGGCGTCAGTAGTGCGACCCTAGGGCCCATAAACTCGCCCCTCGAAACTATGTTAAGTTTGAATAAGGCGCGCGGGGCATCATCCAGCGGGGTCGGTAATCGTCATACTAAAGCCATAGGACACCCATTACGATTCAACTTCCGCACGAAAGACGGTGGTTGCTGAGCTGAACACTGGTGCCTTAATGCCTTTGGTTGTCACCACGTGTATAATGCTCGATCTATGGGTATGCTAAGCTGCTGTGAAGGTAGTGGCGGTCCTTACTCGTGAGTCATTTCACATCCTCCCCTTCCAAGACTGGCTATCGATGGGGAAATCCGGGGTCAGCTGCAACACCCACTTCGATTCACCTGTCCGTCCACACACAGACCGTGCGGTCAGCGTGGACGTCTTAATACACCGGATAACAGCATTATGTTCTAGGTTTCGACTTGTTCTTTGATAATCCACCCTAGAACTATGTCATTCGGTACCGGCCCAGCGAACAAGTCCATAGGACC
seq00009   AGATAGGGTCGTACCCGCCGACCCCGTGGCAATTGGGGCTAACTAACGTGTGACCATATTGCTCTGTAGCTCTCTTATATGCCGTCTTTTACAATCGTCCATGCAGTCTTTCTGCTGCTAGTAGCTTGAGCCTCAGATGACACCTCCAGCGGACGCGGCTTTGATGACGGCCTTGCCTATACAACAGGTGAGTGAGGCCGACCGGAGACTCTTTTGCTAACCCTTATAGTGATCACAGCGCTCACTTCGACGCATTATGACCGCGTAATTTGAATGACTCAAGGGGAGCTAGAGGCGGCGTCTACATCCCCATTTGCCTCCTACGATCCAACGTCTGACTAGAATAAAGTATTCCCTACAAGTCACAGCGTGGAGGTAAGTATGTCGCTCGGAGAAACCAGACGATTACCGAACGGGCTGTGTGGTATCAAGGCGAGTATAGCGGGATTTTGTTTTGCTCCGGTCGAAGTGACGTAAATACTTTCCCAGCGACAAGACTTGGTCTACCAGAAGAATCTGATGGCCAGTCAACACAAAGTAATATAAGTGCGACGTGGAAAGAGCCACCTTTGCGCGCCCTTTCGGTCGTTAACGCACCTAAAACGCGGCAGCCGCTAGAGACAGCTCCATTCCCCTCGCCGACGTAAGTGCGAATGCTTAACACTACTCCATATGACTTTCCAGCGAGTTCCAGGGTCACACGTCGCCAACTGTGGCCCTTGGCCTCACGGCCCCGTCTTCATCTTATCTTCACCCAATAGAAGTCCTCCTATGCGTGTGTTGCTGTACGTCCCCCGCTCAGATGTAATGGATGGCATTTATGTCCACCCGCAACTCCCAGCGGAGCTTAGTTTGCGAAACTGGTTGTTATAGAGGCGAACAGACATCTGTGATCTGGTGAATTACTAACTCAGTCTACTCTGACAGAATTCTCGAAATCGCCCTCCGGCTGCACGCTATGGCTTGGATGATATAAGGTTACTCCAAAAACACACGGCATATGGCATCCTTCGTTGAGGAGGTTTGTACCTGCGGGTACCGAAGACGCAGTACAGAGGTTGGAAGTGTCTCAAGCGTTACCTGCTTTGGACTGCAGCGCAAGGACATTCTCATCAATGGTCGCCCGCGTCTCATGTATCGACGATATGAGTTGAATGACTACTGTGCGTCGACCCTCCAGTCAATGTCTTTGCAGCCATGGGTGCAGGTAGTCCGTTATAGACCTTTTGGTTTTAAATTCCGATTACTTTACCGGTGCTGACGCTTCCCGGGGAAACCGCTAGTAACCAGTGTCGGTTGAACATGGGCCTTTTGACTACGGGTTGGCTCCTAATATTAGCCTGCCGGCCGTCCCGTATTCCGTCCGGCTGTCTCAGTGCTTAATTCTTCACTTGACACCAACACAGCAAAGCCATCGCACTTACGCTGCTCACAATGTAAGCTGAATCATTGGAGATCCTCCGACCTGATTAGAGCATTGCGATGCCCTCCCATAGGCTATTGCATGTCGTCTGGCGTACTCACGACTACTCCGTCCTGTTGGTAGGTACGCAGCCGCTGTAGGGGGTCTGCCAGGAGCTAACGGCAAGACTGGAGATTTACTATCCATGTCTAGCATTCATCTGGGAGTCATTAAGCCTGAACTGAGTGGATGTGCATCAATATCGTCTGGCGTGTATCGATATCCCTTGCTGCTGTGGAGCGATGGTATTACTATCTACAATCGCCAGGATCGGTCACGGAATCGGCCCGGTACAGTTGAACATGATTGCGTGAACGCGGATGGCGTCAGTAGTGCGACCCTAGGGCCCATAAACTCGCCCCTCGAAACTATGTTAAGTTTGAATAAGGCGCGCGGGGCATCATCCAGCGGGGTCGGTAATCGTCATACTAAAGCCATAGGACACCCATTACGATTCAACTTCCGCACGAAAGACGGTGGTTGCTGAGCTGAACACTGGTCCCTTAATGCCTTTGGTTGTCACCACGTGTATAATGCTCGATCTATGGGTATGCTAAGCTGCTGTGAAGGTAGTGGCGGTCCTTACTCGTGAGTCATTTCACATCCTCCCCTTCCAAGACTGGCTATCGATGGGGAAATCCGGGGTCAGCTGCAACACCCACTTCGATTCACCTGTCCGTCCACACACAGACCGTGCGGTCAGCGTGGACGTCTTAATACACCGGATAACAGCATTATGTTCTAGGTTTCGACTTGTTCTTTGATAATCCACCCTAGAACTATGTCATTCGGTACCGGCCCAGCGAACAAGTCCATAGGACC
seq00010   AGATAGGGTCGTACCCGCCGACCCCGTGGCAATTGGGGCTAACTAACGTGTGACCATATTGCTCTGTAGCTCTCTTATATGCCGTCTTTTACAATCGTCCATGCAGTCTTTCTGCTGCTAGTAGCTTGAGCCTCAGATGACACCTCCAGCGGACGCGGCTTTGATGACGGCCTTGCCTATACAACAGGTGAGTGAGGCCGACCGGAGACTCTTTTGCTAACCCTTATAGTGATCACAGCGCTCACTTCGACGCATTATGACCGCGTAATTTGAATGACTCAAGGGGAGCTAGAGGCGGCGTCTACATCCCCATTTGCCTCCTACGATCCAACGTCTGACTAGAATAAAGTATTCCCTACAAGTCACAGTGTGGAGGTAAGTATGTCGCTCGGAGAAACCAGACGATTACCGAACGGGCTGTGTGGTATCAAGGCGAGTATAGCGGGATTTTGTTTTGCTCCGGTCGAAGTGACGTAAATACTTTCCCAGCGACAAGACTTGGTCTACCAGAAGAATCTGATGGCCAGTCAACACAAAGTAATATAAGTGCGACGTGGAAAGAGCCACCTTTGCGCGCCCTTTCGGTCGTTAACGCACCTAAAACGCGGCAGCCGCTAGAGACAGCTCCATTCCCCTCGCCGACGTAAGTGCGAATGCTTAACACTACTCCATATGACTTTCCAGCGAGTTCCAGGGTCACACGTCGCCAACTGTGGCCCTTGGCCTCACGGCCCCGTCTTCATCTTATCTTCACCCAATAGAAGTCCTCCTATGCGTGTGTTGCTGTACGTCCCCCGCTCAGATGTAATGGATGGCATTTATGTCCACCCGCAACTCCCAGCGGAGCTTAGTTTGCGAAACTGGTTGTTATAGAGGCGAACAGACATCTGTGATCTGGTGAATTACTAACTCAGTCTACTCTGACAGAATTCTCGAAATCGCCCTCCGGCTGCACGCTATGGCTTGGATGATATAAGGTTACTCCAAAAACACACGGCATATGGCATCCTTCGTTGAGGAGGTTTGTACCTGCGGGTACCGAAGACGCAGTACAGAGGTTGGAAGTGTCTCAAGCGTTACCTGCTTTGGACTGCAGCGCAAGGACATTCTCATCAATGGTCACCCGCGTCTCATGTATCGACGATATGAGTTGAATGACTACTGTGCGTCGACCCTCCAGTCAATGTCTTTGCAGCCATGGGTGCAGGTAGTCCGTTATAGACCTTTTGGTTTTAAATTCCGATTACTTTACCGGTGCTGACGCTTCCCGGGGAAACCGCTAGTAACCAGTGTCGGTTGAACATGGGCCTTTTGACTACGGGTTGGCTCCTAATATTAGCCTGCCGGCCGTCCCGTATTCCGTCCGGCTGTCTCAGTGCTTAATTCTTCACTTGACACCAACACAGCAAAGCCATCGCACTTACGCTGCTCACAATGTAAGCTGAATCATTGGAGATCCACCGACCTGATTAGAGCATTGCGATGCCCTCCCATAGGCTATTGCATGTCGTCTGGCGTACTCACGACTACTCCGTCCTGTTGGTAGGTACGCAGCCGCTGTAGGGGGTCTGCCAGGAGCTAACGGCAAGACTGGAGATTTACTATCCATGTCTAGCATTCATCTGGGAGTCATTAAGCCTGAACTGAGTGGATGTGCATCAATATCGTCTGGCGTGTATCGATATCCCTTGCTGCTGTGGAGCGATGGTATTACTATCTACAATCGCCAGGATCGGTCACGGAATCGGCCCGGTACAGTTGAACATGATTGCGTGAACGCGGATGGCGTCAGTAGTGCGACCCTAGGGCCCATAAACTCGCCCCTCGAAACTATGTTAAGTTTGAATAAGGCGCGCGGGGCATCATCCAGCGGGGTCGGTAATCGTCATACTAAAGCCATAGGACACCCATTACGATTCAACTTCCGCACGAAAGACGGTGGTTGCTGAGCTGAACACTGGTCCCTTAATGCCTTTGGTTGTCACCACGTGAATAATGCTCGATCTATGGGTATGCTAAGCTGCTGTGAAGGTAGTGGCGGTCCTTACTCGTGAGTCATTTCACATCCTCCCCTTCCAAGACTGGCTATCGATGGGGAAATCCGGGGTCAGCTGCAACACCCACTTCGATTCACCTGTCCGTCCACACACAGACCGTGCGGTCAGCGTGGACGTCTTAATACACCGGATAACAGCATTATGTTCTAGGTTTCGACTTGTTCTTTGATAATCCACCCTAGAACTATGTCATTCGGTACCGGCCCAGCGAACAAGTCCATAGGACC
seq00011   AGATAGGGTCGTACCCGCCGACCCCGTGGCAATTGGGGCTAACTAACGTGTGACCATATTGCTCTGTAGCTCTCTTATATGCCGTCTTTTACAATCGTCCATGCAGTCTTTCTGCTGCTAGTAGCTTGAGCCTCAGATGACACCTCCAGCGGACGCGGCTTTGATGACGGCCTTGCCTATACAACAGGTGAGTGAGGCCGACCGGAGACTCTTTTGCTAACCCTTATAGTGATCACAGCGCTCACTTCGACGCATTATGACCGCGTAATTTGAATGACTCAAGGGGAGCTAGAGGCGGCGTCTACATCCCCATTTGCCTCCTACGATCCAACGTCTGACTAGAATAAAGTATTCCCTACAAGTCACAGCGTGGAGGTAAGTATGTCGCTCGGAGAAACCAGACGATTACCGAACGGGCTGTGTGGTATCAAGGCGAGTATAGCGGGATTTTGTTTTGCTCCGGTCGAAGTGACGTAAATACTTTCCCAGCGACAAGACTTGGTCTACCAGAAGAATCTGATGGCCAGTCAACACAAAGTAATATAAGTGCGACGTGGAAAGAGCCACCTTTGCGCGCCCTTTCGGTCGTTAACGCACCTAAAACGCGGCAGCCGCTAGAGACAGCTCCATTCCCCTCGCCGACGTAAGTGCGAATGCTTAACACTACTCCATATGACTTTCCAGCGAGTTCCAGGGTCACACGTCGCCAACTGTGGCCCTTGGCCTCACGGCCCCGTCTTCATCTTATCTTCACCCAATAGAAGTCCTCCTATGCGTGTGTTGCTGTACGTCCCCCGCTCAGATGTAATGGATGGCATTTATGTCCACCCGCAACTCCCAGCGGAGCTTAGTTTGCGAAACTGGTTGTTATAGAGGCGAACAGACATCTGTGATCTGGTGAATTACTAACTCAGTCTACTCTGACAGAATTCTCGAAATCGCCCTCCGGCTGCACGCTATGGCTTGGATGATATAAGGTTACTCCAAAAACACACGGCATATGGCATCCTTCGTTGAGGAGGTTTGTACCTGCGGGTACCGAAGACGCAGTACAGAGGTTGGAAGTGTCTCAAGCGTTACCTGCTTTGGACTGCAGCGCAAGGACATTCTCATCAATGGTCGCCCGCGTCTCATGTATCGACGATATGAGTTGAATGACTACTGTGCGTCGACCCTCCAGTCAATGTCTTTGCAGCCATGGGTGCAGGTAGTCCGTTAGAGACCTTTTGGTTTTAAATTCCGATTACTTTACCGGTGCTGACGCTTCCCGGGGAAACCGCTAGTAACCAGTGTCGGTTGAACATGGGCCTTTTGACTACGGGTTGGCTCCTAATATTAGCCTGCCGGCCGTCCCGTATTCCGTCCGGCTGTCTCAGTGCTTAATTCTTCACTTGACACCAACACAGCAAAGCCATCGCACTTACGCTGCTCACAATGTAAGCTGAATCATTGGAGATCCACCGACCTGATTAGAGCATTGCGATGCCCTCCCATAGGCTATTGCATGTCGTCTGGCGTACTCACGACTACTCCGTCCTGTTGGTAGGTACGCAGCCGCTGTAGGGGGTCTGCCAGGAGCTAACGGCAAGACTGGAGATTTACTATCCATGTCTAGCATTCATCTGGGAGTCATTAAGCCTGAACTGAGTGGATGTGCATCAATATCGTCTGGCGTGTATCGATATCCCTTGCTGCTGTGGAGCGATGGTATTACTATCTACAATCGCCAGGATCGGTCACGGAATCGGCCCGGTACAGTTGAACATGATTGCGTGAACGCGGATGGCGTCAGTAGTGCGACCCTAGGGCCCATAAACTCGCCCCTCGAAACTATGTTAAGTTTGAATAAGGCGCGCGGGGCATCATCCAGCGGGGTCGGTAATCGTCATACTAAAGCCATAGGACACCCATTACGATTCAACTTCCGCACGAAAGACGGTGGTTGCTGAGCTGAACACTGGTCCCTTAATGCCTTTGGTTGTCACCACGTGTATAATGCTCGATCTATGGGTATGCTAAGCTGCTGTGAAGGTAGTGGCGGTCCTTACTCGTGAGTCATTTCACATCCTCCCCTTCCAAGACTGGCTATCGATGGGGAAATCCGGGGTCAGCTGCAACACCCACTTCGATTCACCTGTCCGTCCACACACAGACCGTGCGGTCAGCGTGGACGTCTTAATACACCGGATAACAGCATTATGTTCTAGGTTTCGACTTGTTCTTTGATAATCCACCCTAGAACTATGTCATTCGGTACCGGCCCAGCGAACAAGTCCATAGGACC
seq00012   AGATAGGGTCGTACCCGCCGACCCCGTGGCAATTGGGGCTAACTAACGTGTGACCATATTGCTCTGTAGCTCTCTTATATGCCGTCTTTTACAATCGTCCATGCAGTCTTTCTGCTGCTAGTAGCTTGAGCCTCAGATGACACCTCCAGCGGACGCGGCTTTGATGACGGCCTTGCCTATACAACAGGTGAGTGAGGCCGACCGGAGACTCTTTTGCTAACCCTTATAGTGATCACAGCGCTCACTTCGACGCATTATGACCGCGTAATTTGAATGACTCAAGGGGAGCTAGAGGCGGCGTCTACATCCCCATTTGCCTCCTACGATCCAACGTCTGACTAGAATAAAGTATTCCCTACAAGTCACAGTGTGGAGGTAAGTATGTCGCTCGGAGAAACCAGACGATTACCGAACGGGCTGTGTGGTATCAAGGCGAGTATAGCGGGATTTTGTTTTGCTCCGGTCGAAGTGACGTAAATACTTTCCCAGCGACAAGACTTGGTCTACCAGAAGAATCTGATGGCCAGTCAACACAAAGTAATATAAGTGCGACGTGGAAAGAGCCACCTTTGCGCGCCCTTTCGGTCGTTAACGCACCTAAAACGCGGCAGCCGCTAGAGACAGCTCCATTCCCCTCGCCGACGTAAGTGCGAATGCTTAACACTACTCCATATGACTTTCCAGCGAGTTCCAGGGTCACACGTCGCCAACTGTGGCCCTTGGCCTCACGGCCCCGTCTTCATCTTATCTTCACCCAATAGAAGTCCTCCTATGCGTGTGTTGCTGTACGTCCCCCGCTCAGATGTAATGGATGGCATTTATGTCCACCCGCAACTCCCAGCGGAGCTTAGTTTGCGAAACTGGTTGTTATAGAGGCGAACAGACATCTGTGATCTGGTGAATTACTAACTCAGTCTACTCTGACAGAATTCTCGAAATCGCCCTCCGGCTGCACGCTATGGCTTGGATGATATAAGGTTACTCCAAAAACACACGGCATATGGCATCCTTCGTTGAGGAGGTTTGTACCTGCGGGTACCGAAGACGCAGTACAGAGGTTGGAAGTGTCTCAAGCGTTACCTGCTTTGGACTGCAGCGCAAGGACATTCTCATCAATGGTCACCCGCGTCTCATGTATCGACGATATGAGTTGAATGACTACTGTGCGTCGACCCTCCAGTCAATGTCTTTGCAGCCATGGGTGCAGGTAGTCCGTTATAGACCTTTTGGTTTTAAATTCCGATTACTTTACCGGTGCTGACGCTTCCCGGGGAAACCGCTAGTAACCAGTGTCGGTTGAACATGGGCCTTTTGACTACGGGTTGGCTCCTAATATTAGCCTGCCGGCCGTCCCGTATTCCGTCCGGCTGTCTCAGTGCTTAATTCTTCACTTGACACCAACACAGCAAAGCCATCGCACTTACGCTGCTCACAATGTAAGCTGAATCATTGGAGATCCACCGACCTGATTAGAGCATTGCGATGCCCTCCCATAGGCTATTGCATGTCGTCTGGCGTACTCACGACTACTCCGTCCTGTTGGTAGGTACGCAGCCGCTGTAGGGGGTCTGCCAGGAGCTAACGGCAAGACTGGAGATTTACTATCCATGTCTAGCATTCATCTGGGAGTCATTAAGCCTGAACTGAGTGGATGTGCATCAATATCGTCTGGCGTGTATCGATATCCCTTGCTGCTGTGGAGCGATGGTATTACTATCTACAATCGCCAGGATCGGTCACGGAATCGGCCCGGTACAGTTGAACATGATTGCGTGAACGCGGATGGCGTCAGTAGTGCGACCCTAGGGCCCATAAACTCGCCCCTCGAAACTATGTTAAGTTTGAATAAGGCGCGCGGGGCATCATCCAGCGGGGTCGGTAATCGTCATACTAAAGCCATAGGACACCCATTACGATTCAACTTCCGCACGAAAGACGGTGGTTGCTGAGCTGAACACTGGTGCCTTAATGCCTTTGGTTGTCACCACGTGTATAATGCTCGATCTATGGGTATGCTAAGCTGCTGTGAAGGTAGTGGCGGTCCTTACTCGTGAGTCATTTCACATCCTCCCCTTCCAAGACTGGCTATCGATGGGGAAATCCGGGGTCAGCTGCAACACCCACTTCGATTCACCTGTCCGTCCACACACAGACCGTGCGGTCAGCGTGGACGTCTTAATACACCGGATAACAGCATTATGTTCTAGGTTTCGACTTGTTCTTTGATAATCCACCCTAGAACTATGTCATTCGGTACCGGCCCAGCGAACAAGTCCATAGGACC
seq00013   AGATAGGGTCGTACCCGCCGACCCCGTGGCAATTGGGGCTAACTAACGTGTGACCATATTGCTCTGTAGCTCTCTTATATGCCGTCTTTTACAATCGTCCATGCAGTCTTTCTGCTGCTAGTAGCTTGAGCCTCAGATGACACCTCCAGCGGACGCGGCTTTGATGACGGCCTTGCCTATACAACAGGTGAGTGAGGCCGACCGGAGACTCTTTTGCTAACCCTTATAGTGATCACAGCGCTCACTTCGACGCATTATGACCGCGTAATTTGAATGACTCAAGGGGAGCTAGAGGCGGCGTCTACATCCCCATTTGCCTCCTACGATCCAACGTCTGACTAGAATAAAGTATTCCCTACAAGTCACAGTGTGGAGGTAAGTATGTCGCTCGGAGAAACCAGACGATTACCGAACGGGCTGTGTGGTATCAAGGCGAGTATAGCGGGATTTTGTTTTGCTCCGGTCGAAGTGACGTAAATACTTTCCCAGCGACAAGACTTGGTCTACCAGAAGAATCTGATGGCCAGTCAACACAAAGTAATATAAGTGCGACGTGGAAAGAGCCACCTTTGCGCGCCCTTTCGGTCGTTAACGCACCTAAAACGCGGCAGCCGCTAGAGACAGCTCCATTCCCCTCGCCGACGTAAGTGCGAATGCTTAACACTACTCCATATGACTTTCCAGCGAGTTCCAGGGTCACACGTCGCCAACTGTGGCCCTTGGCCTCACGGCCCCGTCTTCATCTTATCTTCACCCAATAGAAGTCCTCCTATGCGTGTGTTGCTGTACGTCCCCCGCTCAGATGTAATGGATGGCATTTATGTCCACCCGCAACTCCCAGCGGAGCTTAGTTTGCGAAACTGGTTGTTATAGAGGCGAACAGACATCTGTGATCTGGTGAATTACTAACTCAGTCTACTCTGACAGAATTCTCGAAATCGCCCTCCGGCTGCACGCTATGGCTTGGATGATATAAGGTTACTCCAAAAACACACGGCATATGGCATCCTTCGTTGAGGAGGTTTGTACCTGCGGGTACCGAAGACGCAGTACAGAGGTTGGAAGTGTCTCAAGCGTTACCTGCTTTGGACTGCAGCGCAAGGACATTCTCATCAATGGTCACCCGCGTCTCATGTATCGACGATATGAGTTGAATGACTACTGTGCGTCGACCCTCCAGTCAATGTCTTTGCAGCCATGGGTGCAGGTAGTCCGTTATAGACCTTTTGGTTTTAAATTCCGATTACTTTACCGGTGCTGACGCTTCCCGGGGAAACCGCTAGTAACCAGTGTCGGTTGAACATGGGCCTTTTGACTACGGGTTGGCTCCTAATATTAGCCTGCCGGCCGTCCCGTATTCCGTCCGGCTGTCTCAGTGCTTAATTCTTCACTTGACACCAACACAGCAAAGCCATCGCACTTACGCTGCTCACAATGTAAGCTGAATCATTGGAGATCCACCGACCTGATTAGAGCATTGCGATGCCCTCCCATAGGCTATTGCATGTCGTCTGGCGTACTCACGACTACTCCGTCCTGTTGGTAGGTACGCAGCCGCTGTAGGGGGTCTGCCAGGAGCTAACGGCAAGACTGGAGATTTACTATCCATGTCTAGCATTCATCTGGGAGTCATTAAGCCTGAACTGAGTGGATGTGCATCAATATCGTCTGGCGTGTATCGATATCCCTTGCTGCTGTGGAGCGATGGTATTACTATCTACAATCGCCAGGATCGGTCACGGAATCGGCCCGGTACAGTTGAACATGATTGCGTGAACGCGGATGGCGTCAGTAGTGCGACCCTAGGGCCCATAAACTCGCCCCTCGAAACTATGTTAAGTTTGAATAAGGCGCGCGGGGCATCATCCAGCGGGGTCGGTAATCGTCATACTAAAGCCATAGGACACCCATTACGATTCAACTTCCGCACGAAAGACGGTGGTTGCTGAGCTGAACACTGGTCCCTTAATGCCTTTGGTTGTCACCACGTGAATAATGCTCGATCTATGGGTATGCTAAGCTGCTGTGAAGGTAGTGGCGGTCCTTACTCGTGAGTCATTTCACATCCTCCCCTTCCAAGACTGGCTATCGATGGGGAAATCCGGGGTCAGCTGCAACACCCACTTCGATTCACCTGTCCGTCCACACACAGACCGTGCGGTCAGCGTGGACGTCTTAATACACCGGATAACAGCATTATGTTCTAGGTTTCGACTTGTTCTTTGATAATCCACCCTAGAACTATGTCATTCGGTACCGGCCCAGCGAACAAGTCCATAGGACC
seq00014   AGATAGGGTCGTACCCGCCGACCCCGTGGCAATTGGGGCTAACTAACGTGTGACCATATTGCTCTGTAGCTCTCTTATATGCCGTCTTTTACAATCGTCCATGCAGTCTTTCTGCTGCTAGTAGCTTGAGCCTCAGATGACACCTCCAGCGGACGCGGCTTTGATGACGGCCTTGCCTATACAACAGGTGAGTGAGGCCGACCGGAGACTCTTTTGCTAACCCTTATAGTGATCACAGCGCTCACTTCGACGCATTATGACCGCGTAATTTGAATGACTCAAGGGGAGCTAGAGGCGGCGTCTACATCCCCATTTGCCTCCTACGATCCAACGTCTGACTAGAATAAAGTATTCCCTACAAGTCACAGCGTGGAGGTAAGTATGTCGCTCGGAGAAACCAGACGATTACCGAACGGGCTGTGTGGTATCAAGGCGAGTATAGCGGGATTTTGTTTTGCTCCGGTCGAAGTGACGTAAATACTTTCCCAGCGACAAGACTTGGTCTACCAGAAGAATCTGATGGCCAGTCAACACAAAGTAATATAAGTGCGACGTGGAAAGAGCCACCTTTGCGCGCCCTTTCGGTCGTTAACGCACCTAAAACGCGGCAGCCGCTAGAGACAGCTCCATTCCCCTCGCCGACGTAAGTGCGAATGCTTAACACTACTCCATATGACTTTCCAGCGAGTTCCAGGGTCACACGTCGCCAACTGTGGCCCTTGGCCTCACGGCCCCGTCTTCATCTTATCTTCACCCAATAGAAGTCCTCCTATGCGTGTGTTGCTGTACGTCCCCCGCTCAGATGTAATGGATGGCATTTATGTCCACCCGCAACTCCCAGCGGAGCTTAGTTTGCGAAACTGGTTGTTATAGAGGCGAACAGACATCTGTGATCTGGTGAATTACTAACTCAGTCTACTCTGACAGAATTCTCGAAATCGCCCTCCGGCTGCACGCTATGGCTTGGATGATATAAGGTTACTCCAAAAACACACGGCATATGGCATCCTTCGTTGAGGAGGTTTGTACCTGCGGGTACCGAAGACGCAGTACAGAGGTTGGAAGTGTCTCAAGCGTTACCTGCTTTGGACTGCAGCGCAAGGACATTCTCATCAATGGTCGCCCGCGTCTCATGTATCGACGATATGAGTTGAATGACTACTGTGCGTCGACCCTCCAGTCAATGTCTTTGCAGCCATGGGTGCAGGTAGTCCGTTATAGACCTTTTGGTTTTAAATTCCGATTACTTTACCGGTGCTGACGCTTCCCGGGGAAACCGCTAGTAACCAGTGTCGGTTGAACATGGGCCTTTTGACTACGGGTTGGCTCCTAATATTAGCCTGCCGGCCGTCCCGTATTCCGTCCGGCTGTCTCAGTGCTTAATTCTTCACTTGACACCAACACAGCAAAGCCATCGCACTTACGCTGCTCACAATGTAAGCTGAATCATTGGAGATCCTCCGACCTGATTAGAGCATTGCGATGCCCTCCCATAGGCTATTGCATGTCGTCTGGCGTACTCACGACTACTCCGTCCTGTTGGTAGGTACGCAGCCGCTGTAGGGGGTCTGCCAGGAGCTAACGGCAAGACTGGAGATTTACTATCCATGTCTAGCATTCATCTGGGAGTCATTAAGCCTGAACTGAGTGGATGTGCATCAATATCGTCTGGCGTGTATCGATATCCCTTGCTGCTGTGGAGCGATGGTATTACTATCTACAATCGCCAGGATCGGTCACGGAATCGGCCCGGTACAGTTGAACATGATTGCGTGAACGCGGATGGCGTCAGTAGTGCGACCCTAGGGCCCATAAACTCGCCCCTCGAAACTATGTTAAGTTTGAATAAGGCGCGCGGGGCATCATCCAGCGGGGTCGGTAATCGTCATACTAAAGCCATAGGACACCCATTACGATTCAACTTCCGCACGAAAGACGGTGGTTGCTGAGCTGAACACTGGTCCCTTAATGCCTTTGGTTGTCACCACGTGTATAATGCTCGATCTATGGGTATGCTAAGCTGCTGTGAAGGTAGTGGCGGTCCTTACTCGTGAGTCATTTCACATCCTCCCCTTCCAAGACTGGCTATCGATGGGGAAATCCGGGGTCAGCTGCAACACCCACTTCGATTCACCTGTCCGTCCACACACAGACCGTGCGGTCAGCGTGGACGTCTTAATACACCGGATAACAGCATTATGTTCTAGGTTTCGACTTGTTCTTTGATAATCCACCCTAGAACTATGTCATTCGGTACCGGCCCAGCGAACAAGTCCATAGGACC
seq00015   AGATAGGGTCGTACCCGCCGACCCCGTGGCAATTGGGGCTAACTAACGTGTGACCATATTGCTCTGTAGCTCTCTTATATGCCGTCTTTTACAATCGTCCATGCAGTCTTTCTGCTGCTAGTAGCTTGAGCCTCAGATGACACCTCCAGCGGACGCGGCTTTGATGACGGCCTTGCCTATACAACAGGTGAGTGAGGCCGACCGGAGACTCTTTTGCTAACCCTTATAGTGATCACAGCGCTCACTTCGACGCATTATGACCGCGTAATTTGAATGACTCAAGGGGAGCTAGAGGCGGCGTCTACATCCCCATTTGCCTCCTACGATCCAACGTCTGACTAGAATAAAGTATTCCCTACAAGTCACAGTGTGGAGGTAAGTATGTCGCTCGGAGAAACCAGACGATTACCGAACGGGCTGTGTGGTATCAAGGCGAGTATAGCGGGATTTTGTTTTGCTCCGGTCGAAGTGACGTAAATACTTTCCCAGCGACAAGACTTGGTCTACCAGAAGAATCTGATGGCCAGTCAACACAAAGTAATATAAGTGCGACGTGGAAAGAGCCACCTTTGCGCGCCCTTTCGGTCGTTAACGCACCTAAAACGCGGCAGCCGCTAGAGACAGCTCCATTCCCCTCGCCGACGTAAGTGCGAATGCTTAACACTACTCCATATGACTTTCCAGCGAGTTCCAGGGTCACACGTCGCCAACTGTGGCCCTTGGCCTCACGGCCCCGTCTTCATCTTATCTTCACCCAATAGAAGTCCTCCTATGCGTGTGTTGCTGTACGTCCCCCGCTCAGATGTAATGGATGGCATTTATGTCCACCCGCAACTCCCAGCGGAGCTTAGTTTGCGAAACTGGTTGTTATAGAGGCGAACAGACATCTGTGATCTGGTGAATTACTAACTCAGTCTACTCTGACAGAATTCTCGAAATCGCCCTCCGGCTGCACGCTATGGCTTGGATGATATAAGGTTACTCCAAAAACACACGGCATATGGCATCCTTCGTTGAGGAGGTTTGTACCTGCGGGTACCGAAGACGCAGTACAGAGGTTGGAAGTGTCTCAAGCGTTACCTGCTTTGGACTGCAGCGCAAGGACATTCTCATCAATGGTCACCCGCGTCTCATGTATCGACGATATGAGTTGAATGACTACTGTGCGTCGACCCTCCAGTCAATGTCTTTGCAGCCATGGGTGCAGGTAGTCCGTTATAGACCTTTTGGTTTTAAATTCCGATTACTTTACCGGTGCTGACGCTTCCCGGGGAAACCGCTAGTAACCAGTGTCGGTTGAACATGGGCCTTTTGACTACGGGTTGGCTCCTAATATTAGCCTGCCGGCCGTCCCGTATTCCGTCCGGCTGTCTCAGTGCTTAATTCTTCACTTGACACCAACACAGCAAAGCCATCGCACTTACGCTGCTCACAATGTAAGCTGAATCATTGGAGATCCACCGACCTGATTAGAGCATTGCGATGCCCTCCCATAGGCTATTGCATGTCGTCTGGCGTACTCACGACTACTCCGTCCTGTTGGTAGGTACGCAGCCGCTGTAGGGGGTCTGCCAGGAGCTAACGGCAAGACTGGAGATTTACTATCCATGTCTAGCATTCATCTGGGAGTCATTAAGCCTGAACTGAGTGGATGTGCATCAATATCGTCTGGCGTGTATCGATATCCCTTGCTGCTGTGGAGCGATGGTATTACTATCTACAATCGCCAGGATCGGTCACGGAATCGGCCCGGTACAGTTGAACATGATTGCGTGAACGCGGATGGCGTCAGTAGTGCGACCCTAGGGCCCATAAACTCGCCCCTCGAAACTATGTTAAGTTTGAATAAGGCGCGCGGGGCATCATCCAGCGGGGTCGGTAATCGTCATACTAAAGCCATAGGACACCCATTACGATTCAACTTCCGCACGAAAGACGGTGGTTGCTGAGCTGAACACTGGTCCCTTAATGCCTTTGGTTGTCACCACGTGAATAATGCTCGATCTATGGGTATGCTAAGCTGCTGTGAAGGTAGTGGCGGTCCTTACTCGTGAGTCATTTCACATCCTCCCCTTCCAAGACTGGCTATCGATGGGGAAATCCGGGGTCAGCTGCAACACCCACTTCGATTCACCTGTCCGTCCACACACAGACCGTGCGGTCAGCGTGGACGTCTTAATACACCGGATAACAGCATTATGTTCTAGGTTTCGACTTGTTCTTTGATAATCCACCCTAGAACTATGTCATTCGGTACCGGCCCAGCGAACAAGTCCATAGGACC
seq00016   AGATAGGGTCGTACCCGCCGACCCCGTGGCAATTGGGGCTAACTAACGTGTGACCATATTGCTCTGTAGCTCTCTTATATGCCGTCTTTTACAATCGTCCATGCAGTCTTTCTGCTGCTAGTAGCTTGAGCCTCAGATGACACCTCCAGCGGACGCGGCTTTGATGACGGCCTTGCCTATACAACAGGTGAGTGAGGCCGACCGGAGACTCTTTTGCTAACCCTTATAGTGATCACAGCGCTCACTTCGACGCATTATGACCGCGTAATTTGAATGACTCAAGGGGAGCTAGAGGCGGCGTCTACATCCCCATTTGCCTCCTACGATCCAACGTCTGACTAGAATAAAGTATTCCCTACAAGTCACAGTGTGGAGGTAAGTATGTCGCTCGGAGAAACCAGACGATTACCGAACGGGCTGTGTGGTATCAAGGCGAGTATAGCGGGATTTTGTTTTGCTCCGGTCGAAGTGACGTAAATACTTTCCCAGCGACAAGACTTGGTCTACCAGAAGAATCTGATGGCCAGTCAACACAAAGTAATATAAGTGCGACGTGGAAAGAGCCACCTTTGCGCGCCCTTTCGGTCGTTAACGCACCTAAAACGCGGCAGCCGCTAGAGACAGCTCCATTCCCCTCGCCGACGTAAGTGCGAATGCTTAACACTACTCCATATGACTTTCCAGCGAGTTCCAGGGTCACACGTCGCCAACTGTGGCCCTTGGCCTCACGGCCCCGTCTTCATCTTATCTTCACCCAATAGAAGTCCTCCTATGCGTGTGTTGCTGTACGTCCCCCGCTCAGATGTAATGGATGGCATTTATGTCCACCCGCAACTCCCAGCGGAGCTTAGTTTGCGAAACTGGTTGTTATAGAGGCGAACAGACATCTGTGATCTGGTGAATTACTAACTCAGTCTACTCTGACAGAATTCTCGAAATCGCCCTCCGGCTGCACGCTATGGCTTGGATGATATAAGGTTACTCCAAAAACACACGGCATATGGCATCCTTCGTTGAGGAGGTTTGTACCTGCGGGTACCGAAGACGCAGTACAGAGGTTGGAAGTGTCTCAAGCGTTACCTGCTTTGGACTGCAGCGCAAGGACATTCTCATCAATGGTCACCCGCGTCTCATGTATCGACGATATGAGTTGAATGACTACTGTGCGTCGACCCTCCAGTCAATGTCTTTGCAGCCATGGGTGCAGGTAGTCCGTTATAGACCTTTTGGTTTTAAATTCCGATTACTTTACCGGTGCTGACGCTTCCCGGGGAAACCGCTAGTAACCAGTGTCGGTTGAACATGGGCCTTTTGACTACGGGTTGGCTCCTAATATTAGCCTGCCGGCCGTCCCGTATTCCGTCCGGCTGTCTCAGTGCTTAATTCTTCACTTGACACCAACACAGCAAAGCCATCGCACTTACGCTGCTCACAATGTAAGCTGAATCATTGGAGATCCACCGACCTGATTAGAGCATTGCGATGCCCTCCCATAGGCTATTGCATGTCGTCTGGCGTACTCACGACTACTCCGTCCTGTTGGTAGGTACGCAGCCGCTGTAGGGGGTCTGCCAGGAGCTAACGGCAAGACTGGAGATTTACTATCCATGTCTAGCATTCATCTGGGAGTCATTAAGCCTGAACTGAGTGGATGTGCATCAATATCGTCTGGCGTGTATCGATATCCCTTGCTGCTGTGGAGCGATGGTATTACTATCTACAATCGCCAGGATCGGTCACGGAATCGGCCCGGTACAGTTGAACATGATTGCGTGAACGCGGATGGCGTCAGTAGTGCGACCCTAGGGCCCATAAACTCGCCCCTCGAAACTATGTTAAGTTTGAATAAGGCGCGCGGGGCATCATCCAGCGGGGTCGGTAATCGTCATACTAAAGCCATAGGACACCCATTACGATTCAACTTCCGCACGAAAGACGGTGGTTGCTGAGCTGAACACTGGTCCCTTAATGCCTTTGGTTGTCACCACGTGAATAATGCTCGATCTATGGGTATGCTAAGCTGCTGTGAAGGTAGTGGCGGTCCTTACTCGTGAGTCATTTCACATCCTCCCCTTCCAAGACTGGCTATCGATGGGGAAATCCGGGGTCAGCTGCAACACCCACTTCGATTCACCTGTCCGTCCACACACAGACCGTGCGGTCAGCGTGGACGTCTTAATACACCGGATAACAGCATTATGTTCTAGGTTTCGACTTGTTCTTTGATAATCCACCCTAGAACTATGTCATTCGGTACCGGCCCAGCGAACAAGTCCATAGGACC
seq00017   AGATAGGGTCGTACCCGCCGACCCCGTGGCAATTGGGGCTAACTAACGTGTGACCATATTGCTCTGTAGCTCTCTTATATGCCGTCTTTTACAATCGTCCATGCAGTCTTTCTGCTGCTAGTAGCTTGAGCCTCAGATGACACCTCCAGCGGACGCGGCTTTGATGACGGCCTTGCCTATACAACAGGTGAGTGAGGCCGACCGGAGACTCTTTTGCTAACCCTTATAGTGATCACAGCGCTCACTTCGACGCATTATGACCGCGTAATTTGAATGACTCAAGGGGAGCTAGAGGCGGCGTCTACATCCCCATTTGCCTCCTACGATCCAACGTCTGACTAGAATAAAGTATTCCCTACAAGTCACAGTGTGGAGGTAAGTATGTCGCTCGGAGAAACCAGACGATTACCGAACGGGCTGTGTGGTATCAAGGCGAGTATAGCGGGATTTTGTTTTGCTCCGGTCGAAGTGACGTAAATACTTTCCCAGCGACAAGACTTGGTCTACCAGAAGAATCTGATGGCCAGTCAACACAAAGTAATATAAGTGCGACGTGGAAAGAGCCACCTTTGCGCGCCCTTTCGGTCGTTAACGCACCTAAAACGCGGCAGCCGCTAGAGACAGCTCCATTCCCCTCGCCGACGTAAGTGCGAATGCTTAACACTACTCCATATGACTTTCCAGCGAGTTCCAGGGTCACACGTCGCCAACTGTGGCCCTTGGCCTCACGGCCCCGTCTTCATCTTATCTTCACCCAATAGAAGTCCTCCTATGCGTGTGTTGCTGTACGTCCCCCGCTCAGATGTAATGGATGGCATTTATGTCCACCCGCAACTCCCAGCGGAGCTTAGTTTGCGAAACTGGTTGTTATAGAGGCGAACAGACATCTGTGATCTGGTGAATTACTAACTCAGTCTACTCTGACAGAATTCTCGAAATCGCCCTCCGGCTGCACGCTATGGCTTGGATGATATAAGGTTACTCCAAAAACACACGGCATATGGCATCCTTCGTTGAGGAGGTTTGTACCTGCGGGTACCGAAGACGCAGTACAGAGGTTGGAAGTGTCTCAAGCGTTACCTGCTTTGGACTGCAGCGCAAGGACATTCTCATCAATGGTCACCCGCGTCTCATGTATCGACGATATGAGTTGAATGACTACTGTGCGTCGACCCTCCAGTCAATGTCTTTGCAGCCATGGGTGCAGGTAGTCCGTTATAGACCTTTTGGTTTTAAATTCCGATTACTTTACCGGTGCTGACGCTTCCCGGGGAAACCGCTAGTAACCAGTGTCGGTTGAACATGGGCCTTTTGACTACGGGTTGGCTCCTAATATTAGCCTGCCGGCCGTCCCGTATTCCGTCCGGCTGTCTCAGTGCTTAATTCTTCACTTGACACCAACACAGCAAAGCCATCGCACTTACGCTGCTCACAATGTAAGCTGAATCATTGGAGATCCACCGACCTGATTAGAGCATTGCGATGCCCTCCCATAGGCTATTGCATGTCGTCTGGCGTACTCACGACTACTCCGTCCTGTTGGTAGGTACGCAGCCGCTGTAGGGGGTCTGCCAGGAGCTAACGGCAAGACTGGAGATTTACTATCCATGTCTAGCATTCATCTGGGAGTCATTAAGCCTGAACTGAGTGGATGTGCATCAATATCGTCTGGCGTGTATCGATATCCCTTGCTGCTGTGGAGCGATGGTATTACTATCTACAATCGCCAGGATCGGTCACGGAATCGGCCCGGTACAGTTGAACATGATTGCGTGAACGCGGATGGCGTCAGTAGTGCGACCCTAGGGCCCATAAACTCGCCCCTCGAAACTATGTTAAGTTTGAATAAGGCGCGCGGGGCATCATCCAGCGGGGTCGGTAATCGTCATACTAAAGCCATAGGACACCCATTACGATTCAACTTCCGCACGAAAGACGGTGGTTGCTGAGCTGAACACTGGTCCCTTAATGCCTTTGGTTGTCACCACGTGAATAATGCTCGATCTATGGGTATGCTAAGCTGCTGTGAAGGTAGTGGCGGTCCTTACTCGTGAGTCATTTCACATCCTCCCCTTCCAAGACTGGCTATCGATGGGGAAATCCGGGGTCAGCTGCAACACCCACTTCGATTCACCTGTCCGTCCACACACAGACCGTGCGGTCAGCGTGGACGTCTTAATACACCGGATAACAGCATTATGTTCTAGGTTTCGACTTGTTCTTTGATAATCCACCCTAGAACTATGTCATTCGGTACCGGCCCAGCGAACAAGTCCATAGGACC
seq00018   AGATAGGGTCGTACCCGCCGACCCCGTGGCAATTGGGGCTAACTAACGTGTGACCATATTGCTCTGTAGCTCTCTTATATGCCGTCTTTTACAATCGTCCATGCAGTCTTTCTGCTGCTAGTAGCTTGAGCCTCAGATGACACATCCAGCGGACGCGGCTTTGATGACGGCCTTGCCTATACAACAGGTGAGTGAGGCCGACCGGAGACTCTTTTGCTAACCCTTATAGTGATCACAGCGCTCACTTCGACGCATTATGACCGCGTAATTTGAATGACTCAAGGGGAGCTAGAGGCGGCGTCTACATCCCCATTTGCCTCCTACGATCCAACGTCTGACTAGAATAAAGTATTCCCTACAAGTCACAGTGTGGAGGTAAGTATGTCGCTCGGAGAAACCAGACGATTACCGAACGGGCTGTGTGGTATCAAGGCGAGTATAGCGGGATTTTGTTTTGCTCCGGTCGAAGTGACGTAAATACTTTCCCAGCGACAAGACTTGGTCTACCAGAAGAATCTGATGGCCAGTCAACACAAAGTAATATAAGTGCGACGTGGAAAGAGCCACCTTTGCGCGCCCTTTCGGTCGTTAACGCACCTAAAACGCGGCAGCCGCTAGAGACAGCTCCATTCCCCTCGCCGACGTAAGTGCGAATGCTTAACACTACTCCATATGACTTTCCAGCGAGTTCCAGGGTCACACGTCGCCAACTGTGGCCCTTGGCCTCACGGCCCCGTCTTCATCTTATCTTCACCCAATAGAAGTCCTCCTATGCGTGTGTTGCTGTACGTCCCCCGCTCAGATGTAATGGATGGCATTTATGTCCACCCGCAACTCCCAGCGGAGCTTAGTTTGCGAAACTGGTTGTTATAGAGGCGAACAGACATCTGTGATCTGGTGAATTACTAACTCAGTCTACTCTGACAGAATTCTCGAAATCGCCCTCCGGCTGCACGCTATGGCTTGGATGATATAAGGTTACTCCAAAAACACACGGCATATGGCATCCTTCGTTGAGGAGGTTTGTACCTGCGGGTACCGAAGACGCAGTACAGAGGTTGGAAGTGTCTCAAGCGTTACCTGCTTTGGACTGCAGCGCAAGGACATTCTCATCAATGGTCACCCGCGTCTCATGTATCGACGATATGAGTTGAATGACTACTGTGCGTCGACCCTCCAGTCAATGTCTTTGCAGCCATGGGTGCAGGTAGTCCGTTATAGACCTTTTGGTTTTAAATTCCGATTACTTTACCGGTGCTGACGCTTCCCGGGGAAACCGCTAGTAACCAGTGTCGGTTGAACATGGGCCTTTTGACTACGGGTTGGCTCCTAATATTAGCCTGCCGGCCGTCCCGTATTCCGTCCGGCTGTCTCAGTGCTTAATTCTTCACTTGACACCAACACAGCAAAGCCATCGCACTTACGCTGCTCACAATGTAAGCTGAATCATTGGAGATCCACCGACCTGATTAGAGCATTGCGATGCCCTCCCATAGGCTATTGCATGTCGTCTGGCGTACTCACGACTACTCCGTCCTGTTGGTAGGTACGCAGCCGCTGTAGGGGGTCTGCCAGGAGCTAACGGCAAGACTGGAGATTTACTATCCATGTCTAGCATTCATCTGGGAGTCATTAAGCCTGAACTGAGTGGATGTGCATCAATATCGTCTGGCGTGTATCGATATCCCTTGCTGCTGTGGAGCGATGGTATTACTATCTACAATCGCCAGGATCGGTCACGGAATCGGCCCGGTACAGTTGAACATGATTGCGTGAACGCGGATGGCGTCAGTAGTGCGACCCTAGGGCCCATAAACTCGCCCCTCGAAACTATGTTAAGTTTGAATAAGGCGCGCGGGGCATCATCCAGCGGGGTCGGTAATCGTCATACTAAAGCCATAGGACACCCATTACGATTCAACTTCCGCACGAAAGACGGTGGTTGCTGAGCTGAACACTGGTGCCTTAATGCCTTTGGTTGTCACCACGTGTATAATGCTCGATCTATGGGTATGCTAAGCTGCTGTGAAGGTAGTGGCGGTCCTTACTCGTGAGTCATTTCACATCCTCCCCTTCCAAGACTGGCTATCGATGGGGAAATCCGGGGTCAGCTGCAACACCCACTTCGATTCACCTGTCCGTCCACACACAGACCGTGCGGTCAGCGTGGACGTCTTAATACACCGGATAACAGCATTATGTTCTAGGTTTCGACTTGTTCTTTGATAATCCACCCTAGAACTATGTCATTCGGTACCGGCCCAGCGAACAAGTCCATAGGACC
seq00019   AGATAGGGTCGTACCCGCCGACCCCGTGGCAATTGGGGCTAACTAACGTGTGACCATATTGCTCTGTAGCTCTCTTATATGCCGTCTTTTACAATCGTCCATGCAGTCTTTCTGCTGCTAGTAGCTTGAGCCTCAGATGACACCTCCAGCGGACGCGGCTTTGATGACGGCCTTGCCTATACAACAGGTGAGTGAGGCCGACCGGAGACTCTTTTGCTAACCCTTATAGTGATCACAGCGCTCACTTCGACGCATTATGACCGCGTAATTTGAATGACTCAAGGGGAGCTAGAGGCGGCGTCTACATCCCCATTTGCCTCCTACGATCCAACGTCTGACTAGAATAAAGTATTCCCTACAAGTCACAGTGTGGAGGTAAGTATGTCGCTCGGAGAAACCAGACGATTACCGAACGGGCTGTGTGGTATCAAGGCGAGTATAGCGGGATTTTGTTTTGCTCCGGTCGAAGTGACGTAAATACTTTCCCAGCGACAAGACTTGGTCTACCAGAAGAATCTGATGGCCAGTCAACACAAAGTAATATAAGTGCGACGTGGAAAGAGCCACCTTTGCGCGCCCTTTCGGTCGTTAACGCACCTAAAACGCGGCAGCCGCTAGAGACAGCTCCATTCCCCTCGCCGACGTAAGTGCGAATGCTTAACACTACTCCATATGACTTTCCAGCGAGTTCCAGGGTCACACGTCGCCAACTGTGGCCCTTGGCCTCACGGCCCCGTCTTCATCTTATCTTCACCCAATAGAAGTCCTCCTATGCGTGTGTTGCTGTACGTCCCCCGCTCAGATGTAATGGATGGCATTTATGTCCACCCGCAACTCCCAGCGGAGCTTAGTTTGCGAAACTGGTTGTTATAGAGGCGAACAGACATCTGTGATCTGGTGAATTACTAACTCAGTCTACTCTGACAGAATTCTCGAAATCGCCCTCCGGCTGCACGCTATGGCTTGGATGATATAAGGTTACTCCAAAAACACACGGCATATGGCATCCTTCGTTGAGGAGGTTTGTACCTGCGGGTACCGAAGACGCAGTACAGAGGTTGGAAGTGTCTCAAGCGTTACCTGCTTTGGACTGCAGCGCAAGGACATTCTCATCAATGGTCACCCGCGTCTCATGTATCGACGATATGAGTTGAATGACTACTGTGCGTCGACCCTCCAGTCAATGTCTTTGCAGCCATGGGTGCAGGTAGTCCGTTATAGACCTTTTGGTTTTAAATTCCGATTACTTTACCGGTGCTGACGCTTCCCGGGGAAACCGCTAGTAACCAGTGTCGGTTGAACATGGGCCTTTTGACTACGGGTTGGCTCCTAATATTAGCCTGCCGGCCGTCCCGTATTCCGTCCGGCTGTCTCAGTGCTTAATTCTTCACTTGACACCAACACAGCAAAGCCATCGCACTTACGCTGCTCACAATGTAAGCTGAATCATTGGAGATCCACCGACCTGATTAGAGCATTGCGATGCCCTCCCATAGGCTATTGCATGTCGTCTGGCGTACTCACGACTACTCCGTCCTGTTGGTAGGTACGCAGCCGCTGTAGGGGGTCTGCCAGGAGCTAACGGCAAGACTGGAGATTTACTATCCATGTCTAGCATTCATCTGGGAGTCATTAAGCCTGAACTGAGTGGATGTGCATCAATATCGTCTGGCGTGTATCGATATCCCTTGCTGCTGTGGAGCGATGGTATTACTATCTACAATCGCCAGGATCGGTCACGGAATCGGCCCGGTACAGTTGAACATGATTGCGTGAACGCGGATGGCGTCAGTAGTGCGACCCTAGGGCCCATAAACTCGCCCCTCGAAACTATGTTAAGTTTGAATAAGGCGCGCGGGGCATCATCCAGCGGGGTCGGTAATCGTCATACTAAAGCCATAGGACACCCATTACGATTCAACTTCCGCACGAAAGACGGTGGTTGCTGAGCTGAACACTGGTCCCTTAATGCCTTTGGTTGTCACCACGTGAATAATGCTCGATCTATGGGTATGCTAAGCTGCTGTGAAGGTAGTGGCGGTCCTTACTCGTGAGTCATTTCACATCCTCCCCTTCCAAGACTGGCTATCGATGGGGAAATCCGGGGTCAGCTGCAACACCCACTTCGATTCACCTGTCCGTCCACACACAGACCGTGCGGTCAGCGTGGACGTCTTAATACACCGGATAACAGCATTATGTTCTAGGTTTCGACTTGTTCTTTGATAATCCACCCTAGAACTATGTCATTCGGTACCGGCCCAGCGAACAAGTCCATAGGACC
seq00020   AGATAGGGTCGTACCCGCCGACCCCGTGGCAATTGGGGCTAACTAACGTGTGACCATATTGCTCTGTAGCTCTCTTATATGCCGTCTTTTACAATCGTCCATGCAGTCTTTCTGCTGCTAGTAGCTTGAGCCTCAGATGACACCTCCAGCGGACGCGGCTTTGATGACGGCCTTGCCTATACAACAGGTGAGTGAGGCCGACCGGAGACTCTTTTGCTAACCCTTATAGTGATCACAGCGCTCACTTCGACGCATTATGACCGCGTAATTTGAATGACTCAAGGGGAGCTAGAGGCGGCGTCTACATCCCCATTTGCCTCCTACGATCCAACGTCTGACTAGAATAAAGTATTCCCTACAAGTCACAGTGTGGAGGTAAGTATGTCGCTCGGAGAAACCAGACGATTACCGAACGGGCTGTGTGGTATCAAGGCGAGTATAGCGGGATTTTGTTTTGCTCCGGTCGAAGTGACGTAAATACTTTCCCAGCGACAAGACTTGGTCTACCAGAAGAATCTGATGGCCAGTCAACACAAAGTAATATAAGTGCGACGTGGAAAGAGCCACCTTTGCGCGCCCTTTCGGTCGTTAACGCACCTAAAACGCGGCAGCCGCTAGAGACAGCTCCATTCCCCTCGCCGACGTAAGTGCGAATGCTTAACACTACTCCATATGACTTTCCAGCGAGTTCCAGGGTCACACGTCGCCAACTGTGGCCCTTGGCCTCACGGCCCCGTCTTCATCTTATCTTCACCCAATAGAAGTCCTCCTATGCGTGTGTTGCTGTACGTCCCCCGCTCAGATGTAATGGATGGCATTTATGTCCACCCGCAACTCCCAGCGGAGCTTAGTTTGCGAAACTGGTTGTTATAGAGGCGAACAGACATCTGTGATCTGGTGAATTACTAACTCAGTCTACTCTGACAGAATTCTCGAAATCGCCCTCCGGCTGCACGCTATGGCTTGGATGATATAAGGTTACTCCAAAAACACACGGCATATGGCATCCTTCGTTGAGGAGGTTTGTACCTGCGGGTACCGAAGACGCAGTACAGAGGTTGGAAGTGTCTCAAGCGTTACCTGCTTTGGACTGCAGCGCAAGGACATTCTCATCAATGGTCACCCGCGTCTCATGTATCGACGATATGAGTTGAATGACTACTGTGCGTCGACCCTCCAGTCAATGTCTTTGCAGCCATGGGTGCAGGTAGTCCGTTATAGACCTTTTGGTTTTAAATTCCGATTACTTTACCGGTGCTGACGCTTCCCGGGGAAACCGCTAGTAACCAGTGTCGGTTGAACATGGGCCTTTTGACTACGGGTTGGCTCCTAATATTAGCCTGCCGGCCGTCCCGTATTCCGTCCGGCTGTCTCAGTGCTTAATTCTTCACTTGACACCAACACAGCAAAGCCATCGCACTTACGCTGCTCACAATGTAAGCTGAATCATTGGAGATCCACCGACCTGATTAGAGCATTGCGATGCCCTCCCATAGGCTATTGCATGTCGTCTGGCGTACTCACGACTACTCCGTCCTGTTGGTAGGTACGCAGCCGCTGTAGGGGGTCTGCCAGGAGCTAACGGCAAGACTGGAGATTTACTATCCATGTCTAGCATTCATCTGGGAGTCATTAAGCCTGAACTGAGTGGATGTGCATCAATATCGTCTGGCGTGTATCGATATCCCTTGCTGCTGTGGAGCGATGGTATTACTATCTACAATCGCCAGGATCGGTCACGGAATCGGCCCGGTACAGTTGAACATGATTGCGTGAACGCGGATGGCGTCAGTAGTGCGACCCTAGGGCCCATAAACTCGCCCCTCGAAACTATGTTAAGTTTGAATAAGGCGCGCGGGGCATCATCCAGCGGGGTCGGTAATCGTCATACTAAAGCCATAGGACACCCATTACGATTCAACTTCCGCACGAAAGACGGTGGTTGCTGAGCTGAACACTGGTGCCTTAATGCCTTTGGTTGTCACCACGTGTATAATGCTCGATCTATGGGTATGCTAAGCTGCTGTGAAGGTAGTGGCGGTCCTTACTCGTGAGTCATTTCACATCCTCCCCTTCCAAGACTGGCTATCGATGGGGAAATCCGGGGTCAGCTGCAACACCCACTTCGATTCACCTGTCCGTCCACACACAGACCGTGCGGTCAGCGTGGACGTCTTAATACACCGGATAACAGCATTATGTTCTAGGTTTCGACTTGTTCTTTGATAATCCACCCTAGAACTATGTCATTCGGTACCGGCCCAGCGAACAAGTCCATAGGACC
seq00021   AGATAGGGTCGTACCCGCCGACCCCGTGGCAATTGGGGCTAACTAACGTGTGACCATATTGCTCTGTAGCTCTCTTATATGCCGTCTTTTACAATCGTCCATGCAGTCTTTCTGCTGCTAGTAGCTTGAGCCTCAGATGACACATCCAGCGGACGCGGCTTTGATGACGGCCTTGCCTATACAACAGGTGAGTGAGGCCGACCGGAGACTCTTTTGCTAACCCTTATAGTGATCACAGCGCTCACTTCGACGCATTATGACCGCGTAATTTGAATGACTCAAGGGGAGCTAGAGGCGGCGTCTACATCCCCATTTGCCTCCTACGATCCAACGTCTGACTAGAATAAAGTATTCCCTACAAGTCACAGTGTGGAGGTAAGTATGTCGCTCGGAGAAACCAGACGATTACCGAACGGGCTGTGTGGTATCAAGGCGAGTATAGCGGGATTTTGTTTTGCTCCGGTCGAAGTGACGTAAATACTTTCCCAGCGACAAGACTTGGTCTACCAGAAGAATCTGATGGCCAGTCAACACAAAGTAATATAAGTGCGACGTGGAAAGAGCCACCTTTGCGCGCCCTTTCGGTCGTTAACGCACCTAAAACGCGGCAGCCGCTAGAGACAGCTCCATTCCCCTCGCCGACGTAAGTGCGAATGCTTAACACTACTCCATATGACTTTCCAGCGAGTTCCAGGGTCACACGTCGCCAACTGTGGCCCTTGGCCTCACGGCCCCGTCTTCATCTTATCTTCACCCAATAGAAGTCCTCCTATGCGTGTGTTGCTGTACGTCCCCCGCTCAGATGTAATGGATGGCATTTATGTCCACCCGCAACTCCCAGCGGAGCTTAGTTTGCGAAACTGGTTGTTATAGAGGCGAACAGACATCTGTGATCTGGTGAATTACTAACTCAGTCTACTCTGACAGAATTCTCGAAATCGCCCTCCGGCTGCACGCTATGGCTTGGATGATATAAGGTTACTCCAAAAACACACGGCATATGGCATCCTTCGTTGAGGAGGTTTGTACCTGCGGGTACCGAAGACGCAGTACAGAGGTTGGAAGTGTCTCAAGCGTTACCTGCTTTGGACTGCAGCGCAAGGACATTCTCATCAATGGTCACCCGCGTCTCATGTATCGACGATATGAGTTGAATGACTACTGTGCGTCGACCCTCCAGTCAATGTCTTTGCAGCCATGGGTGCAGGTAGTCCGTTATAGACCTTTTGGTTTTAAATTCCGATTACTTTACCGGTGCTGACGCTTCCCGGGGAAACCGCTAGTAACCAGTGTCGGTTGAACATGGGCCTTTTGACTACGGGTTGGCTCCTAATATTAGCCTGCCGGCCGTCCCGTATTCCGTCCGGCTGTCTCAGTGCTTAATTCTTCACTTGACACCAACACAGCAAAGCCATCGCACTTACGCTGCTCACAATGTAAGCTGAATCATTGGAGATCCACCGACCTGATTAGAGCATTGCGATGCCCTCCCATAGGCTATTGCATGTCGTCTGGCGTACTCACGACTACTCCGTCCTGTTGGTAGGTACGCAGCCGCTGTAGGGGGTCTGCCAGGAGCTAACGGCAAGACTGGAGATTTACTATCCATGTCTAGCATTCATCTGGGAGTCATTAAGCCTGAACTGAGTGGATGTGCATCAATATCGTCTGGCGTGTATCGATATCCCTTGCTGCTGTGGAGCGATGGTATTACTATCTACAATCGCCAGGATCGGTCACGGAATCGGCCCGGTACAGTTGAACATGATTGCGTGAACGCGGATGGCGTCAGTAGTGCGACCCTAGGGCCCATAAACTCGCCCCTCGAAACTATGTTAAGTTTGAATAAGGCGCGCGGGGCATCATCCAGCGGGGTCGGTAATCGTCATACTAAAGCCATAGGACACCCATTACGATTCAACTTCCGCACGAAAGACGGTGGTTGCTGAGCTGAACACTGGTGCCTTAATGCCTTTGGTTGTCACCACGTGTATAATGCTCGATCTATGGGTATGCTAAGCTGCTGTGAAGGTAGTGGCGGTCCTTACTCGTGAGTCATTTCACATCCTCCCCTTCCAAGACTGGCTATCGATGGGGAAATCCGGGGTCAGCTGCAACACCCACTTCGATTCACCTGTCCGTCCACACACAGACCGTGCGGTCAGCGTGGACGTCTTAATACACCGGATAACAGCATTATGTTCTAGGTTTCGACTTGTTCTTTGATAATCCACCCTAGAACTATGTCATTCGGTACCGGCCCAGCGAACAAGTCCATAGGACC
seq00022   AGATAGGGTCGTACCCGCCGACCCCGTGGCAATTGGGGCTAACTAACGTGTGACCATATTGCTCTGTAGCTCTCTTATATGCCGTCTTTTACAATCGTCCATGCAGTCTTTCTGCTGCTAGTAGCTTGAGCCTCAGATGACACCTCCAGCGGACGCGGCTTTGATGACGGCCTTGCCTATACAACAGGTGAGTGAGGCCGACCGGAGACTCTTTTGCTAACCCTTATAGTGATCACAGCGCTCACTTCGACGCATTATGACCGCGTAATTTGAATGACTCAAGGGGAGCTAGAGGCGGCGTCTACATCCCCATTTGCCTCCTACGATCCAACGTCTGACTAGAATAAAGTATTCCCTACAAGTCACAGCGTGGAGGTAAGTATGTCGCTCGGAGAAACCAGACGATTACCGAACGGGCTGTGTGGTATCAAGGCGAGTATAGCGGGATTTTGTTTTGCTCCGGTCGAAGTGACGTAAATACTTTCCCAGCGACAAGACTTGGTCTACCAGAAGAATCTGATGGCCAGTCAACACAAAGTAATATAAGTGCGACGTGGAAAGAGCCACCTTTGCGCGCCCTTTCGGTCGTTAACGCACCTAAAACGCGGCAGCCGCTAGAGACAGCTCCATTCCCCTCGCCGACGTAAGTGCGAATGCTTAACACTACTCCATATGACTTTCCAGCGAGTTCCAGGGTCACACGTCGCCAACTGTGGCCCTTGGCCTCACGGCCCCGTCTTCATCTTATCTTCACCCAATAGAAGTCCTCCTATGCGTGTGTTGCTGTACGTCCCCCGCTCAGATGTAATGGATGGCATTTATGTCCACCCGCAACTCCCAGCGGAGCTTAGTTTGCGAAACTGGTTGTTATAGAGGCGAACAGACATCTGTGATCTGGTGAATTACTAACTCAGTCTACTCTGACAGAATTCTCGAAATCGCCCTCCGGCTGCACGCTATGGCTTGGATGATATAAGGTTACTCCAAAAACACACGGCATATGGCATCCTTCGTTGAGGAGGTTTGTACCTGCGGGTACCGAAGACGCAGTACAGAGGTTGGAAGTGTCTCAAGCGTTACCTGCTTTGGACTGCAGCGCAAGGACATTCTCATCAATGGTCGCCCGCGTCTCATGTATCGACGATATGAGTTGAATGACTACTGTGCGTCGACCCTCCAGTCAATGTCTTTGCAGCCATGGGTGCAGGTAGTCCGTTATAGACCTTTTGGTTTTAAATTCCGATTACTTTACCGGTGCTGACGCTTCCCGGGGAAACCGCTAGTAACCAGTGTCGGTTGAACATGGGCCTTTTGACTACGGGTTGGCTCCTAATATTAGCCTGCCGGCCGTCCCGTATTCCGTCCGGCTGTCTCAGTGCTTAATTCTTCACTTGACACCAACACAGCAAAGCCATCGCACTTACGCTGCTCACAATGTAAGCTGAATCATTGGAGATCCACCGACCTGATTAGAGCATTGCGATGCCCTCCCATAGGCTATTGCATGTCGTCTGGCGTACTCACGACTACTCCGTCCTGTTGGTAGGTACGCAGCCGCTGTAGGGGGTCTGCCAGGAGCTAACGGCAAGACTGGAGATTTACTATCCATGTCTAGCATTCATCTGGGAGTCATTAAGCCTGAACTGAGTGGATGTGCATCAATATCGTCTGGCGTGTATCGATATCCCTTGCTGCTGTGGAGCGATGGTATTACTATCTACAATCGCCAGGATCGGTCACGGAATCGGCCCGGTACAGTTGAACATGATTGCGTGAACGCGGATGGCGTCAGTAGTGCGACCCTAGGGCCCATAAACTCGCCCCTCGAAACTATGTTAAGTTTGAATAAGGCGCGCGGGGCATCATCCAGCGGGGTCGGTAATCGTCATACTAAAGCCATAGGACACCCATTACGATTCAACTTCCGCACGAAAGACGGTGGTTGCTGAGCTGAACACTGGTCCCTTAATGCCTTTGGTTGTCACCACGTGTATAATGCTCGATCTATGGGTATGCTAAGCTGCTGTGAAGGTAGTGGCGGTCCTTACTCGTGAGTCATTTCACATCCTCCCCTTCCAAGACTGGCTATCGATGGGGAAATCCGGGGTCAGCTGCAACACCCACTTCGATTCACCTGTCCGTCCACACACAGACCGTGCGGTCAGCGTGGACGTCTTAATACACCGGATAACAGCATTATGTTCTAGGTTTCGACTTGTTCTTTGATAATCCACCCTAGAACTATGTCATTCGGTACCGGCCCAGCGAACAAGTCCATAGGACC
seq00023   AGATAGGGTCGTACCCGCCGACCCCGTGGCAATTGGGGCTAACTAACGTGTGACCATATTGCTCTGTAGCTCTCTTATATGCCGTCTTTTACAATCGTCCATGCAGTCTTTCTGCTGCTAGTAGCTTGAGCCTCAGATGACACATCCAGCGGACGCGGCTTTGATGACGGCCTTGCCTATACAACAGGTGAGTGAGGCCGACCGGAGACTCTTTTGCTAACCCTTATAGTGATCACAGCGCTCACTTCGACGCATTATGACCGCGTAATTTGAATGACTCAAGGGGAGCTAGAGGCGGCGTCTACATCCCCATTTGCCTCCTACGATCCAACGTCTGACTAGAATAAAGTATTCCCTACAAGTCACAGTGTGGAGGTAAGTATGTCGCTCGGAGAAACCAGACGATTACCGAACGGGCTGTGTGGTATCAAGGCGAGTATAGCGGGATTTTGTTTTGCTCCGGTCGAAGTGACGTAAATACTTTCCCAGCGACAAGACTTGGTCTACCAGAAGAATCTGATGGCCAGTCAACACAAAGTAATATAAGTGCGACGTGGAAAGAGCCACCTTTGCGCGCCCTTTCGGTCGTTAACGCACCTAAAACGCGGCAGCCGCTAGAGACAGCTCCATTCCCCTCGCCGACGTAAGTGCGAATGCTTAACACTACTCCATATGACTTTCCAGCGAGTTCCAGGGTCACACGTCGCCAACTGTGGCCCTTGGCCTCACGGCCCCGTCTTCATCTTATCTTCACCCAATAGAAGTCCTCCTATGCGTGTGTTGCTGTACGTCCCCCGCTCAGATGTAATGGATGGCATTTATGTCCACCCGCAACTCCCAGCGGAGCTTAGTTTGCGAAACTGGTTGTTATAGAGGCGAACAGACATCTGTGATCTGGTGAATTACTAACTCAGTCTACTCTGACAGAATTCTCGAAATCGCCCTCCGGCTGCACGCTATGGCTTGGATGATATAAGGTTACTCCAAAAACACACGGCATATGGCATCCTTCGTTGAGGAGGTTTGTACCTGCGGGTACCGAAGACGCAGTACAGAGGTTGGAAGTGTCTCAAGCGTTACCTGCTTTGGACTGCAGCGCAAGGACATTCTCATCAATGGTCACCCGCGTCTCATGTATCGACGATATGAGTTGAATGACTACTGTGCGTCGACCCTCCAGTCAATGTCTTTGCAGCCATGGGTGCAGGTAGTCCGTTATAGACCTTTTGGTTTTAAATTCCGATTACTTTACCGGTGCTGACGCTTCCCGGGGAAACCGCTAGTAACCAGTGTCGGTTGAACATGGGCCTTTTGACTACGGGTTGGCTCCTAATATTAGCCTGCCGGCCGTCCCGTATTCCGTCCGGCTGTCTCAGTGCTTAATTCTTCACTTGACACCAACACAGCAAAGCCATCGCACTTACGCTGCTCACAATGTAAGCTGAATCATTGGAGATCCACCGACCTGATTAGAGCATTGCGATGCCCTCCCATAGGCTATTGCATGTCGTCTGGCGTACTCACGACTACTCCGTCCTGTTGGTAGGTACGCAGCCGCTGTAGGGGGTCTGCCAGGAGCTAACGGCAAGACTGGAGATTTACTATCCATGTCTAGCATTCATCTGGGAGTCATTAAGCCTGAACTGAGTGGATGTGCATCAATATCGTCTGGCGTGTATCGATATCCCTTGCTGCTGTGGAGCGATGGTATTACTATCTACAATCGCCAGGATCGGTCACGGAATCGGCCCGGTACAGTTGAACATGATTGCGTGAACGCGGATGGCGTCAGTAGTGCGACCCTAGGGCCCATAAACTCGCCCCTCGAAACTATGTTAAGTTTGAATAAGGCGCGCGGGGCATCATCCAGCGGGGTCGGTAATCGTCATACTAAAGCCATAGGACACCCATTACGATTCAACTTCCGCACGAAAGACGGTGGTTGCTGAGCTGAACACTGGTGCCTTAATGCCTTTGGTTGTCACCACGTGTATAATGCTCGATCTATGGGTATGCTAAGCTGCTGTGAAGGTAGTGGCGGTCCTTACTCGTGAGTCATTTCACATCCTCCCCTTCCAAGACTGGCTATCGATGGGGAAATCCGGGGTCAGCTGCAACACCCACTTCGATTCACCTGTCCGTCCACACACAGACCGTGCGGTCAGCGTGGACGTCTTAATACACCGGATAACAGCATTATGTTCTAGGTTTCGACTTGTTCTTTGATAATCCACCCTAGAACTATGTCATTCGGTACCGGCCCAGCGAACAAGTCCATAGGACC
seq00024   AGATAGGGTCGTACCCGCCGACCCCGTGGCAATTGGGGCTAACTAACGTGTGACCATATTGCTCTGTAGCTCTCTTATATGCCGTCTTTTACAATCGTCCATGCAGTCTTTCTGCTGCTAGTAGCTTGAGCCTCAGATGACACCTCCAGCGGACGCGGCTTTGATGACGGCCTTGCCTATACAACAGGTGAGTGAGGCCGACCGGAGACTCTTTTGCTAACCCTTATAGTGATCACAGCGCTCACTTCGACGCATTATGACCGCGTAATTTGAATGACTCAAGGGGAGCTAGAGGCGGCGTCTACATCCCCATTTGCCTCCTACGATCCAACGTCTGACTAGAATAAAGTATTCCCTACAAGTCACAGCGTGGAGGTAAGTATGTCGCTCGGAGAAACCAGACGATTACCGAACGGGCTGTGTGGTATCAAGGCGAGTATAGCGGGATTTTGTTTTGCTCCGGTCGAAGTGACGTAAATACTTTCCCAGCGACAAGACTTGGTCTACCAGAAGAATCTGATGGCCAGTCAACACAAAGTAATATAAGTGCGACGTGGAAAGAGCCACCTTTGCGCGCCCTTTCGGTCGTTAACGCACCTAAAACGCGGCAGCCGCTAGAGACAGCTCCATTCCCCTCGCCGACGTAAGTGCGAATGCTTAACACTACTCCATATGACTTTCCAGCGAGTTCCAGGGTCACACGTCGCCAACTGTGGCCCTTGGCCTCACGGCCCCGTCTTCATCTTATCTTCACCCAATAGAAGTCCTCCTATGCGTGTGTTGCTGTACGTCCCCCGCTCAGATGTAATGGATGGCATTTATGTCCACCCGCAACTCCCAGCGGAGCTTAGTTTGCGAAACTGGTTGTTATAGAGGCGAACAGACATCTGTGATCTGGTGAATTACTAACTCAGTCTACTCTGACAGAATTCTCGAAATCGCCCTCCGGCTGCACGCTATGGCTTGGATGATATAAGGTTACTCCAAAAACACACGGCATATGGCATCCTTCGTTGAGGAGGTTTGTACCTGCGGGTACCGAAGACGCAGTACAGAGGTTGGAAGTGTCTCAAGCGTTACCTGCTTTGGACTGCAGCGCAAGGACATTCTCATCAATGGTCGCCCGCGTCTCATGTATCGACGATATGAGTTGAATGACTACTGTGCGTCGACCCTCCAGTCAATGTCTTTGCAGCCATGGGTGCAGGTAGTCCGTTATAGACCTTTTGGTTTTAAATTCCGATTACTTTACCGGTGCTGACGCTTCCCGGGGAAACCGCTAGTAACCAGTGTCGGTTGAACATGGGCCTTTTGACTACGGGTTGGCTCCTAATATTAGCCTGCCGGCCGTCCCGTATTCCGTCCGGCTGTCTCAGTGCTTAATTCTTCACTTGACACCAACACAGCAAAGCCATCGCACTTACGCTGCTCACAATGTAAGCTGAATCATTGGAGATCCTCCGACCTGATTAGAGCATTGCGATGCCCTCCCATAGGCTATTGCATGTCGTCTGGCGTACTCACGACTACTCCGTCCTGTTGGTAGGTACGCAGCCGCTGTAGGGGGTCTGCCAGGAGCTAACGGCAAGACTGGAGATTTACTATCCATGTCTAGCATTCATCTGGGAGTCATTAAGCCTGAACTGAGTGGATGTGCATCAATATCGTCTGGCGTGTATCGATATCCCTTGCTGCTGTGGAGCGATGGTATTACTATCTACAATCGCCAGGATCGGTCACGGAATCGGCCCGGTACAGTTGAACATGATTGCGTGAACGCGGATGGCGTCAGTAGTGCGACCCTAGGGCCCATAAACTCGCCCCTCGAAACTATGTTAAGTTTGAATAAGGCGCGCGGGGCATCATCCAGCGGGGTCGGTAATCGTCATACTAAAGCCATAGGACACCCATTACGATTCAACTTCCGCACGAAAGACGGTGGTTGCTGAGCTGAACACTGGTCCCTTAATGCCTTTGGTTGTCACCACGTGTATAATGCTCGATCTATGGGTATGCTAAGCTGCTGTGAAGGTAGTGGCGGTCCTTACTCGTGAGTCATTTCACATCCTCCCCTTCCAAGACTGGCTATCGATGGGGAAATCCGGGGTCAGCTGCAACACCCACTTCGATTCACCTGTCCGTCCACACACAGACCGTGCGGTCAGCGTGGACGTCTTAATACACCGGATAACAGCATTATGTTCTAGGTTTCGACTTGTTCTTTGATAATCCACCCTAGAACTATGTCATTCGGTACCGGCCCAGCGAACAAGTCCATAGGACC
seq00025   AGATAGGGTCGTACCCGCCGACCCCGTGGCAATTGGGGCTAACTAACGTGTGACCATATTGCTCTGTAGCTCTCTTATATGCCGTCTTTTACAATCGTCCATGCAGTCTTTCTGCTGCTAGTAGCTTGAGCCTCAGATGACACCTCCAGCGGACGCGGCTTTGATGACGGCCTTGCCTATACAACAGGTGAGTGAGGCCGACCGGAGACTCTTTTGCTAACCCTTATAGTGATCACAGCGCTCACTTCGACGCATTATGACCGCGTAATTTGAATGACTCAAGGGGAGCTAGAGGCGGCGTCTACATCCCCATTTGCCTCCTACGATCCAACGTCTGACTAGAATAAAGTATTCCCTACAAGTCACAGTGTGGAGGTAAGTATGTCGCTCGGAGAAACCAGACGATTACCGAACGGGCTGTGTGGTATCAAGGCGAGTATAGCGGGATTTTGTTTTGCTCCGGTCGAAGTGACGTAAATACTTTCCCAGCGACAAGACTTGGTCTACCAGAAGAATCTGATGGCCAGTCAACACAAAGTAATATAAGTGCGACGTGGAAAGAGCCACCTTTGCGCGCCCTTTCGGTCGTTAACGCACCTAAAACGCGGCAGCCGCTAGAGACAGCTCCATTCCCCTCGCCGACGTAAGTGCGAATGCTTAACACTACTCCATATGACTTTCCAGCGAGTTCCAGGGTCACACGTCGCCAACTGTGGCCCTTGGCCTCACGGCCCCGTCTTCATCTTATCTTCACCCAATAGAAGTCCTCCTATGCGTGTGTTGCTGTACGTCCCCCGCTCAGATGTAATGGATGGCATTTATGTCCACCCGCAACTCCCAGCGGAGCTTAGTTTGCGAAACTGGTTGTTATAGAGGCGAACAGACATCTGTGATCTGGTGAATTACTAACTCAGTCTACTCTGACAGAATTCTCGAAATCGCCCTCCGGCTGCACGCTATGGCTTGGATGATATAAGGTTACTCCAAAAACACACGGCATATGGCATCCTTCGTTGAGGAGGTTTGTACCTGCGGGTACCGAAGACGCAGTACAGAGGTTGGAAGTGTCTCAAGCGTTACCTGCTTTGGACTGCAGCGCAAGGACATTCTCATCAATGGTCACCCGCGTCTCATGTATCGACGATATGAGTTGAATGACTACTGTGCGTCGACCCTCCAGTCAATGTCTTTGCAGCCATGGGTGCAGGTAGTCCGTTATAGACCTTTTGGTTTTAAATTCCGATTACTTTACCGGTGCTGACGCTTCCCGGGGAAACCGCTAGTAACCAGTGTCGGTTGAACATGGGCCTTTTGACTACGGGTTGGCTCCTAATATTAGCCTGCCGGCCGTCCCGTATTCCGTCCGGCTGTCTCAGTGCTTAATTCTTCACTTAACACCAACACAGCAAAGCCATCGCACTTACTCTGCTCACAATGTAAGCTGAATCATTGGAGATCCACCGACCTGATTAGAGCATTGCGATGCCCTCCCATAGGCTATTGCATGTCGTCTGGCGTACTCACGACTACTCCGTCCTGTTGGTAGGTACGCAGCCGCTGTAGGGGGTCTGCCAGGAGCTAACGGCAAGACTGGAGATTTACTATCCATGTCTAGCATTCATCTGGGAGTCATTAAGCCTGAACTGAGTGGATGTGCATCAATATCGTCTGGCGTGTATCGATATCCCTTGCTGCTGTGGAGCGATGGTATTACTATCTACAATCGCCAGGATCGGTCACGGAATCGGCCCGGTACAGTTGAACATGATTGCGTGAACGCGGATGGCGTCAGTAGTGCGACCCTAGGGCCCATAAACTCGCCCCTCGAAACTATGTTAAGTTTGAATAAGGCGCGCGGGGCATCATCCAGCGGGGTCGGTAATCGTCATACTAAAGCCATAGGACACCCATTACGATTCAACTTCCGCACGAAAGACGGTGGTTGCTGAGCTGAACACTGGTGCCTTAATGCCTTTGGTTGTCACCACGTGTATAATGCTCGATCTATGGGTATGCTAAGCTGCTGTGAAGGTAGTGGCGGTCCTTACTCGTGAGTCATTTCACATCCTCCCCTTCCAAGACTGGCTATCGATGGGGAAATCCGGGGTCAGCTGCAACACCCACTTCGATTCACCTGTCCGTCCACACACAGACCGTGCGGTCAGCGTGGACGTCTTAATACACCGGATAACAGCATTATGTTCTAGGTTTCGACTTGTTCTTTGATAATCCACCCTAGAACTATGTCATTCGGTACCGGCCCAGCGAACAAGTCCATAGGACC
seq00026   AGATAGGGTCGTACCCGCCGACCCCGTGGCAATTGGGGCTAACTAACGTGTGACCATATTGCTCTGTAGCTCTCTTATATGCCGTCTTTTACAATCGTCCATGCAGTCTTTCTGCTGCTAGTAGCTTGAGCCTCAGATGACACCTCCAGCGGACGCGGCTTTGATGACGGCCTTGCCTATACAACAGGTGAGTGAGGCCGACCGGAGACTCTTATGCTAACCCTTATAGTGATCACAGCGCTCACTTCGACGCATTATGACCGCGTAATTTGAATGACTCAAGGGGAGCTAGAGGCGGCGTCTACATCCCCATTTGCCTCCTACGATCCAACGTCTGACTAGAATAAAGTATTCCCTACAAGTCACAGTGTGGAGGTAAGTATGTCGCTCGGAGAAACCAGACGATTACCGAACGGGCTGTGTGGTATCAAGGCGAGTATAGCGGGATTTTGTTTTGCTCCGGTCGAAGTGACGTAAATACTTTCCCAGCGACAAGACTTGGTCTACCAGAAGAATCTGATGGCCAGTCAACACAAAGTAATATAAGTGCGACGTGGAAAGAGCCACCTTTGCGCGCCCTTTCGGTCGTTAACGCACCTAAAACGCGGCAGCCGCTAGAGACAGCTCCATTCCCCTCGCCGACGTAAGTGCGAATGCTTAACACTACTCCATATGACTTTCCAGCGAGTTCCAGGGTCACACGTCGCCAACTGTGGCCCTTGGCCTCACGGCCCCGTCTTCATCTTATCTTCACCCAATAGAAGTCCTCCTATGCGTGTGTTGCTGTACGTCCCCCGCTCAGATGTAATGGATGGCATTTATGTCCACCCGCAACTCCCAGCGGAGCTTAGTTTGCGAAACTGGTTGTTATAGAGGCGAACAGACATCTGTGATCTGGTGAATTACTAACTCAGTCTACTCTGACAGAATTCTCGAAATCGCCCTCCGGCTGCACGCTATGGCTTGGATGATATAAGGTTACTCCAAAAACACACGGCATATGGCATCCTTCGTTGAGGAGGTTTGTACCTGCGGGTACCGAAGACGCAGTACAGAGGTTGGAAGTGTCTCAAGCGTTACCTGCTTTGGACTGCAGCGCAAGGACATTCTCATCAATGGTCACCCGCGTCTCATGTATCGACGATATGAGTTGAATGACTACTGTGCGTCGACCCTCCAGTCAATGTCTTTGCAGCCATGGGTGCAGGTAGTCCGTTATAGACCTTTTGGTTTTAAATTCCGATTACTTTACCGGTGCTGACGCTTCCCGGGGAAACCGCTAGTAACCAGTGTCGGTTGAACATGGGCCTTTTGACTACGGGTTGGCTCCTAATATTAGCCTGCCGGCCGTCCCGTATTCCGTCCGGCTGTCTCAGTGCTTAATTCTTCACTTGACACCAACACAGCAAAGCCATCGCACTTACGCTGCTCACAATGTAAGCTGAATCATTGGAGATCCACCGACCTGATTAGAGCATTGCGATGCCCTCCCATAGGCTATTGCATGTCGTCTGGCGTACTCACGACTACTCCGTCCTGTTGGTAGGTACGCAGCCGCTGTAGGGGGTCTGCCAGGAGCTAACGGCAAGACTGGAGATTTACTATCCATGTCTAGCATTCATCTGGGAGTCATTAAGCCTGAACTGAGTGGATGTGCATCAATATCGTCTGGCGTGTATCGATATCCCTTGCTGCTGTGGAGCGATGGTATTACTATCTACAATCGCCAGGATCGGTCACGGAATCGGCCCGGTACAGTTGAACATGATTGCGTGAACGCGGATGGCGTCAGTAGTGCGACCCTAGGGCCCATAAACTCGCCCCTCGAAACTATGTTAAGTTTAAATAAGGCGCGCGGGGCATCATCCAGCGGGGTCGGTAATCGTCATACTAAAGCCATAGGACACCCATTACGATTCAACTTCCGCACGAAAGACGGTGGTTGCTGAGCTGAACACTGGTCCCTTAATGCCTTTGGTTGTCACCACGTGAATAATGCTCGATCTATGGGTATGCTAAGCTGCTGTGAAGGTAGTGGCGGTCCTTACTCGTGAGTCATTTCACATCCTCCCCTTCCAAGACTGGCTATCGATGGGGAAATCCGGGGTCAGCTGCAACACCCACTTCGATTCACCTGTCCGTCCACACACAGACCGTGCGGTCAGCGTGGACGTCTTAATACACCGGATAACAGCATTATGTTCTAGGTTTCGACTTGTTCTTTGATAATCCACCCTAGAACTATGTCATTCGGTACCGGCCCAGCGAACAAGTCCATAGGACC
seq00027   AGATAGGGTCGTACCCGCCGACCCCGTGGCAATTGGGGCTAACTAACGTGTGACCATATTGCTCTGTAGCTCTCTTATATGCCGTCTTTTACAATCGTCCATGCAGTCTTTCTGCTGCTAGTAGCTTGAGCCTCAGATGACACCTCCAGCGGACGCGGCTTTGATGACGGCCTTGCCTATACAACAGGTGAGTGAGGCCGACCGGAGACTCTTTTGCTAACCCTTATAGTGATCACAGCGCTCACTTCGACGCATTATGACCGCGTAATTTGAATGACTCAAGGGGAGCTAGAGGCGGCGTCTACATCCCCATTTGCCTCCTACGATCCAACGTCTGACTAGAATAAAGTATTCCCTACAAGTCACAGTGTGGAGGTAAGTATGTCGCTCGGAGAAACCAGACGATTACCGAACGGGCTGTGTGGTATCAAGGCGAGTATAGCGGGATTTTGTTTTGCTCCGGTCGAAGTGACGTAAATACTTTCCCAGCGACAAGACTTGGTCTACCAGAAGAATCTGATGGCCAGTCAACACAAAGTAATATAAGTGCGACGTGGAAAGAGCCACCTTTGCGCGCCCTTTCGGTCGTTAACGCACCTAAAACGCGGCAGCCGCTAGAGACAGCTCCATTCCCCTCGCCGACGTAAGTGCGAATGCTTAACACTACTCCATATGACTTTCCAGCGAGTTCCAGGGTCACACGTCGCCAACTGTGGCCCTTGGCCTCACGGCCCCGTCTTCATCTTATCTTCACCCAATAGAAGTCCTCCTATGCGTGTGTTGCTGTACGTCCCCCGCTCAGATGTAATGGATGGCATTTATGTCCACCCGCAACTCCCAGCGGAGCTTAGTTTGCGAAACTGGTTGTTATAGAGGCGAACAGACATCTGTGATCTGGTGAATTACTAACTCAGTCTACTCTGACAGAATTCTCGAAATCGCCCTCCGGCTGCACGCTATGGCTTGGATGATATAAGGTTACTCCAAAAACACACGGCATATGGCATCCTTCGTTGAGGAGGTTTGTACCTGCGGGTACCGAAGACGCAGTACAGAGGTTGGAAGTGTCTCAAGCGTTACCTGCTTTGGACTGCAGCGCAAGGACATTCTCATCAATGGTCACCCGCGTCTCATGTATCGACGATATGAGTTGAATGACTACTGTGCGTCGACCCTCCAGTCAATGTCTTTGCAGCCATGGGTGCAGGTAGTCCGTTATAGACCTTTTGGTTTTAAATTCCGATTACTTTACCGGTGCTGACGCTTCCCGGGGAAACCGCTAGTAACCAGTGTCGGTTGAACATGGGCCTTTTGACTACGGGTTGGCTCCTAATATTAGCCTGCCGGCCGTCCCGTATTCCGTCCGGCTGTCTCAGTGCTTAATTCTTCACTTAACACCAACACAGCAAAGCCATCGCACTTACTCTGCTCACAATGTAAGCTGAATCATTGGAGATCCACCGACCTGATTAGAGCATTGCGATGCCCTCCCATAGGCTATTGCATGTCGTCTGGCGTACTCACGACTACTCCGTCCTGTTGGTAGGTACGCAGCCGCTGTAGGGGGTCTGCCAGGAGCTAACGGCAAGACTGGAGATTTACTATCCATGTCTAGCATTCATCTGGGAGTCATTAAGCCTGAACTGAGTGGATGTGCATCAATATCGTCTGGCGTGTATCGATATCCCTTGCTGCTGTGGAGCGATGGTATTACTATCTACAATCGCCAGGATCGGTCACGGAATCGGCCCGGTACAGTTGAACATGATTGCGTGAACGCGGATGGCGTCAGTAGTGCGACCCTAGGGCCCATAAACTCGCCCCTCGAAACTATGTTAAGTTTGAATAAGGCGCGCGGGGCATCATCCAGCGGGGTCGGTAATCGTCATACTAAAGCCATAGGACACCCATTACGATTCAACTTCCGCACGAAAGACGGTGGTTGCTGAGCTGAACACTGGTGCCTTAATGCCTTTGGTTGTCACCACGTGTATAATGCTCGATCTATGGGTATGCTAAGCTGCTGTGAAGGTAGTGGCGGTCCTTACTCGTGAGTCATTTCACATCCTCCCCTTCCAAGACTGGCTATCGATGGGGAAATCCGGGGTCAGCTGCAACACCCACTTCGATTCACCTGTCCGTCCACACACAGACCGTGCGGTCAGCGTGGACGTCTTAATACACCGGATAACAGCATTATGTTCTAGGTTTCGACTTGTTCTTTGATAATCCACCCTAGAACTATGTCATTCGGTACCGGCCCAGCGAACAAGTCCATAGGACC
seq00028   AGATAGGGTCGTACCCGCCGACCCCGTGGCAATTGGGGCTAACTAACGTGTGACCATATTGCTCTGTAGCTCTCTTATATGCCGTCTTTTACAATCGTCCATGCAGTCTTTCTGCTGCTAGTAGCTTGAGCCTCAGATGACACCTCCAGCGGACGCGGCTTTGATGACGGCCTTGCCTATACAACAGGTGAGTGAGGCCGACCGGAGACTCTTTTGCTAACCCTTATAGTGATCACAGCGCTCACTTCGACGCATTATGACCGCGTAATTTGAATGACTCAAGGGGAGCTAGAGGCGGCGTCTACATCCCCATTTGCCTCCTACGATCCAACGTCTGACTAGAATAAAGTATTCCCTACAAGTCACAGTGTGGAGGTAAGTATGTCGCTCGGAGAAACCAGACGATTACCGAACGGGCTGTGTGGTATCAAGGCGAGTATAGCGGGATTTTGTTTTGCTCCGGTCGAAGTGACGTAAATACTTTCCCAGCGACAAGACTTGGTCTACCAGAAGAATCTGATGGCCAGTCAACACAAAGTAATATAAGTGCGACGTGGAAAGAGCCACCTTTGCGCGCCCTTTCGGTCGTTAACGCACCTAAAACGCGGCAGCCGCTAGAGACAGCTCCATTCCCCTCGCCGACGTAAGTGCGAATGCTTAACACTACTCCATATGACTTTCCAGCGAGTTCCAGGGTCACACGTCGCCAACTGTGGCCCTTGGCCTCACGGCCCCGTCTTCATCTTATCTTCACCCAATAGAAGTCCTCCTATGCGTGTGTTGCTGTACGTCCCCCGCTCAGATGTAATGGATGGCATTTATGTCCACCCGCAACTCCCAGCGGAGCTTAGTTTGCGAAACTGGTTGTTATAGAGGCGAACAGACATCTGTGATCTGGTGAATTACTAACTCAGTCTACTCTGACAGAATTCTCGAAATCGCCCTCCGGCTGCACGCTATGGCTTGGATGATATAAGGTTACTCCAAAAACACACGGCATATGGCATCCTTCGTTGAGGAGGTTTGTACCTGCGGGTACCGAAGACGCAGTACAGAGGTTGGAAGTGTCTCAAGCGTTACCTGCTTTGGACTGCAGCGCAAGGACATTCTCATCAATGGTCACCCGCGTCTCATGTATCGACGATATGAGTTGAATGACTACTGTGCGTCGACCCTCCAGTCAATGTCTTTGCAGCCATGGGTGCAGGTAGTCCGTTATAGACCTTTTGGTTTTAAATTCCGATTACTTTACCGGTGCTGACGCTTCCCGGGGAAACCGCTAGTAACCAGTGTCGGTTGAACATGGGCCTTTTGACTACGGGTTGGCTCCTAATATTAGCCTGCCGGCCGTCCCGTATTCCGTCCGGCTGTCTCAGTGCTTAATTCTTCACTTGACACCAACACAGCAAAGCCATCGCACTTACGCTGCTCACAATGTAAGCTGAATCATTGGAGATCCACCGACCTGATTAGAGCATTGCGATGCCCTCCCATAGGCTATTGCATGTCGTCTGGCGTACTCACGACTACTCCGTCCTGTTGGTAGGTACGCAGCCGCTGTAGGGGGTCTGCCAGGAGCTAACGGCAAGACTGGAGATTTACTATCCATGTCTAGCATTCATCTGGGAGTCATTAAGCCTGAACTGAGTGGATGTGCATCAATATCGTCTGGCGTGTATCGATATCCCTTGCTGCTGTGGAGCGATGGTATTACTATCTACAATCGCCAGGATCGGTCACGGAATCGGCCCGGTACAGTTGAACATGATTGCGTGAACGCGGATGGCGTCAGTAGTGCGACCCTAGGGCCCATAAACTCGCCCCTCGAAACTATGTTAAGTTTGAATAAGGCGCGCGGGGCATCATCCAGCGGGGTCGGTAATCGTCATACTAAAGCCATAGGACACCCATTACGATTCAACTTCCGCACGAAAGACGGTGGTTGCTGAGCTGAACACTGGTGCCTTAATGCCTTTGGTTGTCACCACGTGTATAATGCTCGATCTATGGGTATGCTAAGCTGCTGTGAAGGTAGTGGCGGTCCTTACTCGTGAGTCATTTCACATCCTCCCCTTCCAAGACTGGCTATCGATGGGGAAATCCGGGGTCAGCTGCAACACCCACTTCGATTCACCTGTCCGTCCACACACAGACCGTGCGGTCAGCGTGGACGTCTTAATACACCGGATAACAGCATTATGTTCTAGGTTTCGACTTGTTCTTTGATAATCCACCCTAGAACTATGTCATTCGGTACCGGCCCAGCGAACAAGTCCATAGGACC
seq00029   AGATAGGGTCGTACCCGCCGACCCCGTGGCAATTGGGGCTAACTAACGTGTGACCATATTGCTCTGTAGCTCTCTTATATGCCGTCTTTTACAATCGTCCATGCAGTCTTTCTGCTGCTAGTAGCTTGAGCCTCAGATGACACCTCCAGCGGACGCGGCTTTGATGACGGCCTTGCCTATACAACAGGTGAGTGAGGCCGACCGGAGACTCTTTTGCTAACCCTTATAGTGATCACAGCGCTCACTTCGACGCATTATGACCGCGTAATTTGAATGACTCAAGGGGAGCTAGAGGCGGCGTCTACATCCCCATTTGCCTCCTACGATCCAACGTCTGACTAGAATAAAGTATTCCCTACAAGTCACAGTGTGGAGGTAAGTATGTCGCTCGGAGAAACCAGACGATTACCGAACGGGCTGTGTGGTATCAAGGCGAGTATAGCGGGATTTTGTTTTGCTCCGGTCGAAGTGACGTAAATACTTTCCCAGCGACAAGACTTGGTCTACCAGAAGAATCTGATGGCCAGTCAACACAAAGTAATATAAGTGCGACGTGGAAAGAGCCACCTTTGCGCGCCCTTTCGGTCGTTAACGCACCTAAAACGCGGCAGCCGCTAGAGACAGCTCCATTCCCCTCGCCGACGTAAGTGCGAATGCTTAACACTACTCCATATGACTTTCCAGCGAGTTCCAGGGTCACACGTCGCCAACTGTGGCCCTTGGCCTCACGGCCCCGTCTTCATCTTATCTTCACCCAATAGAAGTCCTCCTATGCGTGTGTTGCTGTACGTCCCCCGCTCAGATGTAATGGATGGCATTTATGTCCACCCGCAACTCCCAGCGGAGCTTAGTTTGCGAAACTGGTTGTTATAGAGGCGAACAGACATCTGTGATCTGGTGAATTACTAACTCAGTCTACTCTGACAGAATTCTCGAAATCGCCCTCCGGCTGCACGCTATGGCTTGGATGATATAAGGTTACTCCAAAAACACACGGCATATGGCATCCTTCGTTGAGGAGGTTTGTACCTGCGGGTACCGAAGACGCAGTACAGAGGTTGGAAGTGTCTCAAGCGTTACCTGCTTTGGACTGCAGCGCAAGGACATTCTCATCAATGGTCACCCGCGTCTCATGTATCGACGATATGAGTTGAATGACTACTGTGCGTCGACCCTCCAGTCAATGTCTTTGCAGCCATGGGTGCAGGTAGTCCGTTATAGACCTTTTGGTTTTAAATTCCGATTACTTTACCGGTGCTGACGCTTCCCGGGGAAACCGCTAGTAACCAGTGTCGGTTGAACATGGGCCTTTTGACTACGGGTTGGCTCCTAATATTAGCCTGCCGGCCGTCCCGTATTCCGTCCGGCTGTCTCAGTGCTTAATTCTTCACTTGACACCAACACAGCAAAGCCATCGCACTTACGCTGCTCACAATGTAAGCTGAATCATTGGAGATCCACCGACCTGATTAGAGCATTGCGATGCCCTCCCATAGGCTATTGCATGTCGTCTGGCGTACTCACGACTACTCCGTCCTGTTGGTAGGTACGCAGCCGCTGTAGGGGGTCTGCCAGGAGCTAACGGCAAGACTGGAGATTTACTATCCATGTCTAGCATTCATCTGGGAGTCATTAAGCCTGAACTGAGTGGATGTGCATCAATATCGTCTGGCGTGTATCGATATCCCTTGCTGCTGTGGAGCGATGGTATTACTATCTACAATCGCCAGGATCGGTCACGGAATCGGCCCGGTACAGTTGAACATGATTGCGTGAACGCGGATGGCGTCAGTAGTGCGACCCTAGGGCCCATAAACTCGCCCCTCGAAACTATGTTAAGTTTGAATAAGGCGCGCGGGGCATCATCCAGCGGGGTCGGTAATCGTCATACTAAAGCCATAGGACACCCATTACGATTCAACTTCCGCACGAAAGACGGTGGTTGCTGAGCTGAACACTGGTCCCTTAATGCCTTTGGTTGTCACCACGTGAATAATGCTCGATCTATGGGTATGCTAAGCTGCTGTGAAGGTAGTGGCGGTCCTTACTCGTGAGTCATTTCACATCCTCCCCTTCCAAGACTGGCTATCGATGGGGAAATCCGGGGTCAGCTGCAACACCCACTTCGATTCACCTGTCCGTCCACACACAGACCGTGCGGTCAGCGTGGACGTCTTAATACACCGGATAACAGCATTATGTTCTAGGTTTCGACTTGTTCTTTGATAATCCACCCTAGAACTATGTCATTCGGTACCGGCCCAGCGAACAAGTCCATAGGACC
seq00030   AGATAGGGTCGTACCCGCCGACCCCGTGGCAATTGGGGCTAACTAACGTGTGACCATATTGCTCTGTAGCTCTCTTATATGCCGTCTTTTACAATCGTCCATGCAGTCTTTCTGCTGCTAGTAGCTTGAGCCTCAGATGACACCTCCAGCGGACGCGGCTTTGATGACGGCCTTGCCTATACAACAGGTGAGTGAGGCCGACCGGAGACTCTTTTGCTAACCCTTATAGTGATCACAGCGCTCACTTCGACGCATTATGACCGCGTAATTTGAATGACTCAAGGGGAGCTAGAGGCGGCGTCTACATCCCCATTTGCCTCCTACGATCCAACGTCTGACTAGAATAAAGTATTCCCTACAAGTCACAGTGTGGAGGTAAGTATGTCGCTCGGAGAAACCAGACGATTACCGAACGGGCTGTGTGGTATCAAGGCGAGTATAGCGGGATTTTGTTTTGCTCCGGTCGAAGTGACGTAAATACTTTCCCAGCGACAAGACTTGGTCTACCAGAAGAATCTGATGGCCAGTCAACACAAAGTAATATAAGTGCGACGTGGAAAGAGCCACCTTTGCGCGCCCTTTCGGTCGTTAACGCACCTAAAACGCGGCAGCCGCTAGAGACAGCTCCATTCCCCTCGCCGACGTAAGTGCGAATGCTTAACACTACTCCATATGACTTTCCAGCGAGTTCCAGGGTCACACGTCGCCAACTGTGGCCCTTGGCCTCACGGCCCCGTCTTCATCTTATCTTCACCCAATAGAAGTCCTCCTATGCGTGTGTTGCTGTACGTCCCCCGCTCAGATGTAATGGATGGCATTTATGTCCACCCGCAACTCCCAGCGGAGCTTAGTTTGCGAAACTGGTTGTTATAGAGGCGAACAGACATCTGTGATCTGGTGAATTACTAACTCAGTCTACTCTGACAGAATTCTCGAAATCGCCCTCCGGCTGCACGCTATGGCTTGGATGATATAAGGTTACTCCAAAAACACACGGCATATGGCATCCTTCGTTGAGGAGGTTTGTACCTGCGGGTACCGAAGACGCAGTACAGAGGTTGGAAGTGTCTCAAGCGTTACCTGCTTTGGACTGCAGCGCAAGGACATTCTCATCAATGGTCACCCGCGTCTCATGTATCGACGATATGAGTTGAATGACTACTGTGCGTCGACCCTCCAGTCAATGTCTTTGCAGCCATGGGTGCAGGTAGTCCGTTATAGACCTTTTGGTTTTAAATTCCGATTACTTTACCGGTGCTGACGCTTCCCGGGGAAACCGCTAGTAACCAGTGTCGGTTGAACATGGGCCTTTTGACTACGGGTTGGCTCCTAATATTAGCCTGCCGGCCGTCCCGTATTCCGTCCGGCTGTCTCAGTGCTTAATTCTTCACTTAACACCAACACAGCAAAGCCATCGCACTTACTCTGCTCACAATGTAAGCTGAATCATTGGAGATCCACCGACCTGATTAGAGCATTGCGATGCCCTCCCATAGGCTATTGCATGTCGTCTGGCGTACTCACGACTACTCCGTCCTGTTGGTAGGTACGCAGCCGCTGTAGGGGGTCTGCCAGGAGCTAACGGCAAGACTGGAGATTTACTATCCATGTCTAGCATTCATCTGGGAGTCATTAAGCCTGAACTGAGTGGATGTGCATCAATATCGTCTGGCGTGTATCGATATCCCTTGCTGCTGTGGAGCGATGGTATTACTATCTACAATCGCCAGGATCGGTCACGGAATCGGCCCGGTACAGTTGAACATGATTGCGTGAACGCGGATGGCGTCAGTAGTGCGACCCTAGGGCCCATAAACTCGCCCCTCGAAACTATGTTAAGTTTGAATAAGGCGCGCGGGGCATCATCCAGCGGGGTCGGTAATCGTCATACTAAAGCCATAGGACACCCATTACGATTCAACTTCCGCACGAAAGACGGTGGTGGCTGAGCTGAACACTGGTGCCTTAATGCCTTTGGTTGTCACCACGTGTATAATGCTCGATCTATGGGTATGCTAAGCTGCTGTGAAGGTAGTGGCGGTCCTTACTCGTGAGTCATTTCACATCCTCCCCTTCCAAGACTGGCTATCGATGGGGAAATCCGGGGTCAGCTGCAACACCCACTTCGATTCACCTGTCCGTCCACACACAGACCGTGCGGTCAGCGTGGACGTCTTAATACACCGGATAACAGCATTATGTTCTAGGTTTCGACTTGTTCTTTGATAATCCACCCTAGAACTATGTCATTCGGTACCGGCCCAGCGAACAAGTCCATAGGACC
seq00031   AGATAGGGTCGTACCCGCCGACCCCGTGGCAATTGGGGCTAACTAACGTGTGACCATATTGCTCTGTAGCTCTCTTATATGCCGTCTTTTACAATCGTCCATGCAGTCTTTCTGCTGCTAGTAGCTTGAGCCTCAGATGACACCTCCAGCGGACGCGGCTTTGATGACGGCCTTGCCTATACAACAGGTGAGTGAGGCCGACCGGAGACTCTTTTGCTAACCCTTATAGTGATCACAGCGCTCACTTCGACGCATTATGACCGCGTAATTTGAATGACTCAAGGGGAGCTAGAGGCGGCGTCTACATCCCCATTTGCCTCCTACGATCCAACGTCTGACTAGAATAAAGTATTCCCTACAAGTCACAGCGTGGAGGTAAGTATGTCGCTCGGAGAAACCAGACGATTACCGAACGGGCTGTGTGGTATCAAGGCGAGTATAGCGGGATTTTGTTTTGCTCCGGTCGAAGTGACGTAAATACTTTCCCAGCGACAAGACTTGGTCTACCAGAAGAATCTGATGGCCAGTCAACACAAAGTAATATAAGTGCGACGTGGAAAGAGCCACCTTTGCGCGCCCTTTCGGTCGTTAACGCACCTAAAACGCGGCAGCCGCTAGAGACAGCTCCATTCCCCTCGCCGACGTAAGTGCGAATGCTTAACACTACTCCATATGACTTTCCAGCGAGTTCCAGGGTCACACGTCGCCAACTGTGGCCCTTGGCCTCACGGCCCCGTCTTCATCTTATCTTCACCCAATAGAAGTCCTCCTATGCGTGTGTTGCTGTACGTCCCCCGCTCAGATGTAATGGATGGCATTTATGTCCACCCGCAACTCCCAGCGGAGCTTAGTTTGCGAAACTGGTTGTTATAGAGGCGAACAGACATCTGTGATCTGGTGAATTACTAACTCAGTCTACTCTGACAGAATTCTCGAAATCGCCCTCCGGCTGCACGCTATGGCTTGGATGATATAAGGTTACTCCAAAAACACACGGCATATGGCATCCTTCGTTGAGGAGGTTTGTACCTGCGGGTACCGAAGACGCAGTACAGAGGTTGGAAGTGTCTCAAGCGTTACCTGCTTTGGACTGCAGCGCAAGGACATTCTCATCAATGGTCGCCCGCGTCTCATGTATCGACGATATGAGTTGAATGACTACTGTGCGTCGACCCTCCAGTCAATGTCTTTGCAGCCATGGGTGCAGGTAGTCCGTTATAGACCTTTTGGTTTTAAATTCCGATTACTTTACCGGTGCTGACGCTTCCCGGGGAAACCGCTAGTAACCAGTGTCGGTTGAACATGGGCCTTTTGACTACGGGTTGGCTCCTAATATTAGCCTGCCGGCCGTCCCGTATTCCGTCCGGCTGTCTCAGTGCTTAATTCTTCACTTGACACCAACACAGCAAAGCCATCGCACTTACGCTGCTCACAATGTAAGCTGAATCATTGGAGATCCTCCGACCTGATTAGAGCATTGCGATGCCCTCCCATAGGCTATTGCATGTCGTCTGGCGTACTCACGACTACTCCGTCCTGTTGGTAGGTACGCAGCCGCTGTAGGGGGTCTGCCAGGAGCTAACGGCAAGACTGGAGATTTACTATCCATGTCTAGCATTCATCTGGGAGTCATTAAGCCTGAACTGAGTGGATGTGCATCAATATCGTCTGGCGTGTATCGATATCCCTTGCTGCTGTGGAGCGATGGTATTACTATCTACAATCGCCAGGATCGGTCACGGAATCGGCCCGGTACAGTTGAACATGATTGCGTGAACGCGGATGGCGTCAGTAGTGCGACCCTAGGGCCCATAAACTCGCCCCTCGAAACTATGTTAAGTTTGAATAAGGCGCGCGGGGCATCATCCAGCGGGGTCGGTAATCGTCATACTAAAGCCATAGGACACCCATTACGATTCAACTTCCGCACGAAAGACGGTGGTTGCTGAGCTGAACACTGGTCCCTTAATGCCTTTGGTTGTCACCACGTGTATAATGCTCGATCTATGGGTATGCTAAGCTGCTGTGAAGGTAGTGGCGGTCCTTACTCGTGAGTCATTTCACATCCTCCCCTTCCAAGACTGGCTATCGATGGGGAAATCCGGGGTCAGCTGCAACACCCACTTCGATTCACCTGTCCGTCCACACACAGACCGTGCGGTCAGCGTGGACGTCTTAATACACCGGATAACAGCATTATGTTCTAGGTTTCGACTTGTTCTTTGATAATCCACCCTAGAACTATGTCATTCGGTACCGGCCCAGCGAACAAGTCCATAGGACC
seq00032   AGATAGGGTCGTACCCGCCGACCCCGTGGCAATTGGGGCTAACTAACGTGTGACCATATTGCTCTGTAGCTCTCTTATATGCCGTCTTTTACAATCGTCCATGCAGTCTTTCTGCTGCTAGTAGCTTGAGCCTCAGATGACACCTCCAGCGGACGCGGCTTTGATGACGGCCTTGCCTATACAACAGGTGAGTGAGGCCGACCGGAGACTCTTTTGCTAACCCTTATAGTGATCACAGCGCTCACTTCGACGCATTATGACCGCGTAATTTGAATGACTCAAGGGGAGCTAGAGGCGGCGTCTACATCCCCATTTGCCTCCTACGATCCAACGTCTGACTAGAATTAAGTATTCCCTACAAGTCACAGTGTGGAGGTAAGTATGTCGCTCGGAGAAACCAGACGATTACCGAACGGGCTGTGTGGTATCAAGGCGAGTATAGCGGGATTTTGTTTTGCTCCGGTCGAAGTGACGTAAATACTTTCCCAGCGACAAGACTTGGTCTACCAGAAGAATCTGATGGCCAGTCAACACAAAGTAATATAAGTGCGACGTGGAAAGAGCCACCTTTGCGCGCCCTTTCGGTCGTTAACGCACCTAAAACGCGGCAGCCGCTAGAGACAGCTCCATTCCCCTCGCCGACGTAAGTGCGAATGCTTAACACTACTCCATATGACTTTCCAGCGAGTTCCAGGGTCACACGTCGCCAACTGTGGCCCTTGGCCTCACGGCCCCGTCTTCATCTTATCTTCACCCAATAGAAGTCCTCCTATGCGTGTGTTGCTGTACGTCCCCCGCTCAGATGTAATGGATGGCATTTATGTCCACCCGCAACTCCCAGCGGAGCTTAGTTTGCGAAACTGGTTGTTATAGAGGCGAACAGACATCTGTGATCTGGTGAATTACTAACTCAGTCTACTCTGACAGAATTCTCGAAATCGCCCTCCGGCTGCACGCTATGGCTTGGATGATATAAGGTTACTCCAAAAACACACGGCATATGGCATCCTTCGTTGAGGAGGTTTGTACCTGCGGGTACCGAAGACGCAGTACAGAGGTTGGAAGTGTCTCAAGCGTTACCTGCTTTGGACTGCAGCGCAAGGACATTCTCATCAATGGTCACCCGCGTCTCATGTATCGACGATATGAGTTGAATGACTACTGTGCGTCGACCCTCCAGTCAATGTCTTTGCAGCCATGGGTGCAGGTAGTCCGTTATAGACCTTTTGGTTTTAAATTCCGATTACTTTACCGGTGCTGACGCTTCCCGGGGAAACCGCTAGTAACCAGTGTCGGTTGAACATGGGCCTTTTGACTACGGGTTGGCTCCTAATATTAGCCTGCCGGCCGTCCCGTATTCCGTCCGGCTGTCTCAGTGCTTAATTCTTCACTTAACACCAACACAGCAAAGCCATCGCACTTACTCTGCTCACAATGTAAGCTGAATCATTGGAGATCCACCGACCTGATTAGAGCATTGCGATGCCCTCCCATAGGCTATTGCATGTCGTCTGGCGTACTCACGACTACTCCGTCCTGTTGGTAGGTACGCAGCCGCTGTAGGGGGTCTGCCAGGAGCTAACGGCAAGACTGGAGATTTACTATCCATGTCTAGCATTCATCTGGGAGTCATTAAGCCTGAACTGAGTGGATGTGCATCAATATCGTCTGGCGTGTATCGATATCCCTTGCTGCTGTGGAGCGATGGTATTACTATCTACAATCGCCAGGATCGGTCACGGAATCGGCCCGGTACAGTTGAACATGATTGCGTGAACGCGGATGGCGTCAGTAGTGCGACCCTAGGGCCCATAAACTCGCCCCTCGAAACTATGTTAAGTTTGAATAAGGCGCGCGGGGCATCATCCAGCGGGGTCGGTAATCGTCATACTAAAGCCATAGGACACCCATTACGATTCAACTTCCGCACGAAAGACGGTGGTTGCTGAGCTGAACACTGGTGCCTTAATGCCTTTGGTTGTCACCACGTGTATAATGCTCGATCTATGGGTATGCTAAGCTGCTGTGAAGGTAGTGGCGGTCCTTACTCGTGAGTCATTTCACATCCTCCCCTTCCAAGACTGGCTATCGATGGGGAAATCCGGGGTCAGCTGCAACACCCACTTCGATTCACCTGTCCGTCCACACACAGACCGTGCGGTCAGCGTGGACGTCTTAATACACCGGATAACAGCATTATGTTCTAGGTTTCGACTTGTTCTTTGATAATCCACCCTAGAACTATGTCATTCGGTACCGGCCCAGCGAACAAGTCCATAGGACC
seq00033   AGATAGGGTCGTACCCGCCGACCCCGTGGCAATTGGGGCTAACTAACGTGTGACCATATTGCTCTGTAGCTCTCTTATATGCCGTCTTTTACAATCGTCCATGCAGTCTTTCTGCTGCTAGTAGCTTGAGCCTCAGATGACACCTCCAGCGGACGCGGCTTTGATGACGGCCTTGCCTATACAACAGGTGAGTGAGGCCGACCGGAGACTCTTTTGCTAACCCTTATAGTGATCACAGCGCTCACTTCGACGCATTATGACCGCGTAATTTGAATGACTCAAGGGGAGCTAGAGGCGGCGTCTACATCCCCATTTGCCTCCTACGATCCAACGTCTGACTAGAATAAAGTATTCCCTACAAGTCACAGCGTGGAGGTAAGTATGTCGCTCGGAGAAACCAGACGATTACCGAACGGGCTGTGTGGTATCAAGGCGAGTATAGCGGGATTTTGTTTTGCTCCGGTCGAAGTGACGTAAATACTTTCCCAGCGACAAGACTTGGTCTACCAGAAGAATCTGATGGCCAGTCAACACAAAGTAATATAAGTGCGACGTGGAAAGAGCCACCTTTGCGCGCCCTTTCGGTCGTTAACGCACCTAAAACGCGGCAGCCGCTAGAGACAGCTCCATTCCCCTCGCCGACGTAAGTGCGAATGCTTAACACTACTCCATATGACTTTCCAGCGAGTTCCAGGGTCACACGTCGCCAACTGTGGCCCTTGGCCTCACGGCCCCGTCTTCATCTTATCTTCACCCAATAGAAGTCCTCCTATGCGTGTGTTGCTGTACGTCCCCCGCTCAGATGTAATGGATGGCATTTATGTCCACCCGCAACTCCCAGCGGAGCTTAGTTTGCGAAACTGGTTGTTATAGAGGCGAACAGACATCTGTGATCTGGTGAATTACTAACTCAGTCTACTCTGACAGAATTCTCGAAATCGCCCTCCGGCTGCACGCTATGGCTTGGATGATATAAGGTTACTCCAAAAACACACGGCATATGGCATCCTTCGTTGAGGAGGTTTGTACCTGCGGGTACCGAAGACGCAGTACAGAGGTTGGAAGTGTCTCAAGCGTTACCTGCTTTGGACTGCAGCGCAAGGACATTCTCATCAATGGTCGCCCGCGTCTCATGTATCGACGATATGAGTTGAATGACTACTGTGCGTCGACCCTCCAGTCAATGTCTTTGCAGCCATGGGTGCAGGTAGTCCGTTATAGACCTTTTGGTTTTAAATTCCGATTACTTTACCGGTGCTGACGCTTCCCGGGGAAACCGCTAGTAACCAGTGTCGGTTGAACATGGGCCTTTTGACTACGGGTTGGCTCCTAATATTAGCCTGCCGGCCGTCCCGTATTCCGTCCGGCTGTCTCAGTGCTTAATTCTTCACTTGACACCAACACAGCAAAGCCATCGCACTTACGCTGCTCACAATGTAAGCTGAATCATTGGAGATCCACCGACCTGATTAGAGCATTGCGATGCCCTCCCATAGGCTATTGCATGTCGTCTGGCGTACTCACGACTACTCCGTCCTGTTGGTAGGTACGCAGCCGCTGTAGGGGGTCTGCCAGGAGCTAACGGCAAGACTGGAGATTTACTATCCATGTCTAGCATTCATCTGGGAGTCATTAAGCCTGAACTGAGTGGATGTGCATCAATATCGTCTGGCGTGTATCGATATCCCTTGCTGCTGTGGAGCGATGGTATTACTATCTACAATCGCCAGGATCGGTCACGGAATCGGCCCGGTACAGTTGAACATGATTGCGTGAACGCGGATGGCGTCAGTAGTGCGACCCTAGGGCCCATAAACTCGCCCCTCGAAACTATGTTAAGTTTGAATAAGGCGCGCGGGGCATCATCCAGCGGGGTCGGTAATCGTCATACTAAAGCCATAGGACACCCATTACGATTCAACTTCCGCACGAAAGACGGTGGTTGCTGAGCTGAACACTGGTCCCTTAATGCCTTTGGTTGTCACCACGTGTATAATGCTCGATCTATGGGTATGCTAAGCTGCTGTGAAGGTAGTGGCGGTCCTTACTCGTGAGTCATTTCACATCCTCCCCTTCCAAGACTGGCTATCGATGGGGAAATCCGGGGTCAGCTGCAACACCCACTTCGATTCACCTGTCCGTCCACACACAGACCGTGCGGTCAGCGTGGACGTCTTAATACACCGGATAACAGCATTATGTTCTAGGTTTCGACTTGTTCTTTGATAATCCACCCTAGAACTATGTCATTCGGTACCGGCCCAGCGAACAAGTCCATAGGACC
