# Supplementary material for: How Good Are Indirect Tests at Detecting Recombination in Human mtDNA?
Source: G3 (Bethesda). 2013 Jul 1;3(7):1095–104. doi: 10.1534/g3.113.006510 (PMC3704238; doi:10.1534/g3.113.006510)
Supplement: Supporting Information [file supp_g3.113.006510_FileS2.gz › SequenceData/mtDNA_ratehet&popgrowth/0/3rdbase/Infiles/0_63-new.txt]

33 2284
seq00001   GGACCACTTAGGAGATCTTACAGATATGCTGTCACCTCAAATGACTCGACGGTTCTACTCGCATTCCTCGTACGGGGACTTCAACTTCGAACACAGGACGAGACACTACAACTTTAATTACGGTCACTGCCCATTCTAAACGTTCATTGTATATCTTACTGTGTGCCGACATGAGGAAGCGCTTAAGCAGTCATCTAAGTCCTCTCCTGACTAAAGTCCTGCTGGGAGAATTGTGTAGTAAAAACATCGGAAATATTATTTCGCTGGTACAGTGTGCTACCTAGAGTTTCTGGGTCCATTAGGATGACAGATGTACTAGACCGTACTTTACTGCATAACGGGATTGACAGCTGCCTGCAGTTCCATACACCCGCGGAAGCATAGCAGCCGGGGGACGGATGTCAGCCTCCGGCGTCATCGGGTCACAGAGTATCGCCATGCCACGGTCGGCTATTCTAAGAGCCTGAGGATCGAGCCCTGCTCTTTGGACAAACCAGGGTCAGTAGTCGTGTGCCTAACACTAGGAGCTCGCACAGGGGGCCCTCCCCCATCCTATAATGGCGACGATGCAACTCGGTACTTAGCGAGCAGGGTGTTATGGAGGTTAATGTAGTTACCAGCAAATGATAGTGCCGAATGTATCGGCAAAGGCCTATGTTTGGGTGACAGGAAGCTTCTACATGAGCGTTTCCATATAACATATATATATAGGAAGAGTCCAATCAGACCGTTAGTTGTACCAGTGTATATTGGCTTTGAAGGTTTCTTTATAACAAATTGGGATCGAAACCAATCCCGGATCTATGATTGAGCCTATATCCCGCAGCTACCGAGGAGTCGTATATCGGCCGGCCCTGTGGGCGATCCCCCTGCTAAAAAACTCTAGCCGCGCAGGTTCCCAGTCCGACATCTCTCGGGTCGTCAATAAGTGATGGCGATATCATGCAGACACGAAGAGCATTACGACTTGACTCACGCCACCCCCGACGACCACCATGCGTACGAGCTGCCAATTTAGGTCCGTGCCTGGTCGTATAACGCGACGCGTTCAAGGCCGTATAGCCACGAAGAACACGGTAGCGCGCTTGAAGGAGGAGCTGGTTTAAGATCATCGACACGGAGTCAAAAAGCACTTTAATCCCAGGGTTAGGAAAGGGGTCCACCAAGCGCGAAGGCCTTCCGGAGGTCCTATTCTCTGACCACCCTCGAAGGCAGTTAGACCTGCTCTTGGCGTGCAATAAGACAGAGACGCAGTACGGTATCTGACGGAGCAGACAAAAGCCGTTCGACTCCTTTGGTTTACTCTCAAGTGGAGGTGCATTCGCACTGAATGTGGAGCGTCATCAGCCAAGGCTCAAATTAATTTTTAAAGTGAAAGGCAGCTGATGCGAGGCTATCCCTCATATACTGTTAGGATGCAGAACTTAGGTGTGACGGCAATTGTACTTCAGGGACCACCCCAGCTGAGTTCGTATAGCGCGACGATAGTTCGCCCCAATAGCGCATAGATATTTGCTAGCCAAGTACGCATCCTAGATCTCCCGCCAACACCTCGCGTCTTTTCCACAGTCTTAGATATAGATATCAACAAATGTGTGGCAAAAAGCTTAATGTGTAAAATGGAAAGTGTATTCATACCCTGTGCTTTGCGACATGATCTCCCAGAGTGTTAAGGCCCCGAGAGGTAGAGTGAAACGAAGATCTGGCGCGCGTAAATGACATCAACGAGGCTCTAGTCTTTCAATCCTGGCCCGGGCAGATCGCTGATCCGAACGACACCGTTAGTCCCGCAGGGCTCGCTGGACCCCACCGTCCATGTACTGTATACCTGAAATCAATGCCCTACAATCGTAAAGCTGTGCATTGACGGGTGCAAACGTAACAGTCGGGGTGTTAAATGAACGGCGCCCATCGTGCCGGGTTGCCGATACTGTATGATTCTCTTTTGACCCTAACTCAACCCCCTTCGCTGATTTGGCGTCAACATCCTCCACGTTCTTGGTCATTGCATAGCTAGAGGTGCAAACGACGCAGTTCTCCACCAAATCTTATCTGTACTACAGCCTAGTAAGACATAATAAGGACGGACGATAACGCCCACACATGGCTCTTAAATAAACAGGCTCTGTTGCCAACAGCGATAAACGCGACACCCCAGGGTCTACCCGGCGTATAACTACTGATGGCTACGATCGATTAACTGAGGCCTCCCGGGGAGATGGTGCTCTGGTATTAAGGAGCGTATTGAGGAGGGTTAGTAGCTACTGGGGCAACTATGGCAACC
seq00002   GGACCACTTAGGAGATCTTACAGATATGCTGTCACCTCAAATGACTCGACGGTTCTACTCGCATTCCTCGTACGGGGACTTCAACTTCGAACACAGGACGAGACACTACAACTTTAATTACGGTCACTGCCCATTCTAGACGTTCATTGTATATCTTACTGTGTGCCGACATGAGGAAGCGCTTAAGCAGTCATCTAAGTCCTCTCCTGACTAAAGTCCTGCTGGGAGAATTGTGTAGTAAAAACATCGGAAATATTATTTCGCTGGTACAGTGTGCTACCTAGAGTTTCTGGGTCCATTAGGATGACAGATGTACTAGACCGTACTTTACTGCATAACGGGATTGACAGCTGCCTGCAGTTCCATACACCCGCGGAAGCATAGCAGCCGGGGGACGGATGTCAGCCTCCGGCGTCATCGGGTCACAGAGTATCGCCATGCCACGGTCGGCTATTCTAAGAGCCTGAGGATCGAGCCCTGCTCTTTGGACAAACCAGGGTCAGTAGTCGTGTGCCTAACTCTAGGAGCTCGCACAGGGGGCCCTCCCCCATCCTATAATGGCGACGATGCAACTCGGTACTTAGCGAGCAGGGTGTTATGGAGGTTAATGTAGTTACCAGCAAATGATAGTGTCGAATGTATCGGCAAAGGCCTATGTTTGGGTGACAGGAAGCTTCTACATGAGCGTTTCCATATAACATATATATATAGGAAGAGTCCAATCAGACCGTTAGTTGTACCAGTGTATATTGGCTTTGAAGGTTTCTTTATAACAAATTGGGATCGAAACCAATCCCGGATCTATGATTGAGCCTATATCCCGCAGCTACCGAGGAGTCGTATATCGGCCGGCCCTGTGGGCGATCCCCCTGCTAAAAAACTCTAGCCGCGCAGGTTCCCAGTCCGACATCTCTCGGGTCGTCAATAAGTGATGGCGATATCATGCAGACACGAAGAGCATTACGACTTGACTCACGCCACCCCCGACGACCACCATGCGTACGAGCTGCCAATTTAGGTCCGTGCCTGGTCGTATAACGCGACGCGTTCAAGGCCGTATAGCCACGAAGAACACGGTAGCGCGCTTGAAGGAGGAGCTGGTTTAAGATCATCGACACGGAGTCAAAAAGCACTTTAATCCCAGGGTTAGGAAAGGGGTCCACCAAGCGCGAAGGCCTTCCGGAGGTCCTATTCTCTGACCACCCTCGAAGGCAGTTAGACCTGCTCTTGGCGTGCAATAAGACAGAGACGCAGTACGGTATCTGACGGAGCAGACAAAAGCCGTTCGACTCCTTTGGTTTACTCTCAAGTGGAGGTGCATTCGCACTGAATGTGGAGCGGCATCAGCCAAGGCTCAAATTAATTTTTAAAGTGAAAGGCAGCTGATGCGAGGCTATCCCTCATATACTGTTAGGATGCAGAACTTAGGTGTGACGGCAATTGTACTTCAGGGACCACCCCAGCTGAGTTCGTATAGCGCGACGATAGTTCGCCCCAATAGCGCATAGATATTTGCTAGCCAAGTACGCATCCTAGATCTCCCGCCAACACCTCGCGTCTTTTCCACAGTCTTAGATATAGATATCAACAAATGTGTGGCAAAAAGCTTAATGTGTAAAATGGAAAGTGTATTCATACCCTGTGCTTTGCGACATGATCTCCCAGAGTGTTAAGGCCCCGAGAGGTAGAGTGAAACGAAGATCTGGCGCGCGTAAATGACATCAACGAGGCTCTAGTCTTTCAATCCTGGCCCGGGCAGATCGCTGATCCGAACGACACCGTTAGTCCCGCAGGGCTCGCTGGACCCCACCGTCCATGTACTGTATACCTGAAATCAATGCCCTACAATCGTAAAGCTGTGCATTGACGGGTGCAAACGTAACAGTCGGGGTGTTAAATGAACGGCGCCCATCGTGCCGGGTTGCCGATACTGTATGATTCTCTTTTGACCCTAACTCAACCCCCTTCGCTGATTTGGCGTCAACATCCTCCACGTTCTTGGTCATTGCATAGCTAGAGGTGCAAACGACGCAGTTCTCCACCAAATCTTATCTGTACTACAGCCTAGTAAGACATAATAAGGACGGACGATAACGCCCACACATGGCTCTTAAATAAACAGGCTCTGTTGCCAACAGCGATAAACGCGACACCCCAGGGTCTACCCGGCGTATAACTACTGATGGCTACGATCGATTAACTGAGGCCTCCCGGGGAGATGGTGCTCTGGTATTAAGGAGCGTATTGAGGAGGGTTAGTAGCTACTGGGGCAACTATGGCAACC
seq00003   GGACCACTTAGGAGATCTTACAGATATGCTGTCACCTCAAATGACTCGACGGTTCTACTCGCATTCCTCGTACGGGGACTTCAACTTCGAACACAGGACGAGACACTACAACTTTAATTACGGTCACTGCCCATTCTAAACGTTCATTGTATATCTTACTGTGTGCCGACATGAGGAAGCGCTTAAGCAGTCATCTAAGTCCTCTCCTGACTAAAGTCCTGCTGGGAGAATTGTGTAGTAAAAACATCGGAAATATTATTTCGCTGGTACAGTGTGCTACCTAGAGTTTCTGGGTCCATTAGGATGACAGATGTACTAGACCGTACTTTACTGCATAACGGGATTGACAGCTGCCTGCAGTTCCATACACCCGCGGAAGCATAGCAGCCGGGGGACGGATGTCAGCCTCCGGCGTCATCGGGTCACAGAGTATCGCCATGCCACGGTCGGCTATTCTAAGAGCCTGAGGATCGAGCCCTGCTCTTTGGACAAACCAGGGTCAGTAGTCGTGTGCCTAACACTAGGAGCTCGCACAGGGGGCCCTCCCCCATCCTATAATGGCGACGATGCAACTCGGTACTTAGCGAGCAGGGTGTTATGGAGGTTAATGTAGTTACCAGCAAATGATAGTGCCGAATGTATCGGCAAAGGCCTATGTTTGGGTGACAGGAAGCTTCTACATGAGCGTTTCCATATAACATATATATATAGGAAGAGTCCAATCAGACCGTTAGTTGTACCAGTGTATATTGGCTTTGAAGGTTTCTTTATAACAAATTGGGATCGAAACCAATCCCGGATCTATGATTGAGCCTATATCCCGCAGCTACCGAGGAGTCGTATATCGGCCGGCCCTGTGGGCGATCCCCCTGCTAAAAAACTCTAGCCGCGCAGGTTCCCAGTCCGACATCTCTCGGGTCGTCAATAAGTGATGGCGATATCATGCAGACACGAAGAGCATTACGACTTGACTCACGCCACCCCCGACGACCACCATGCGTACGAGCTGCCAATTTAGGTCCGTGCCTGGTCGTATAACGCGACGCGTTCAAGGCCGTATAGCCACGAAGAACACGGTAGCGCGCTTGAAGGAGGAGCTGGTTTAAGATCATCGACACGGAGTCAAAAAGCACTTTAATCCCAGGGTTAGGAAAGGGGTCCACCAAGCGCGAAGGCCTTCCGGAGGTCCTATTCTCTGACCACCCTCGAAGGCAGTTAGACCTGCTCTTGGCGTGCAATAAGACAGAGACGCAGTACGGTATCTGACGGAGCAGACAAAAGCCGTTCGACTCCTTTGGTTTACTCTCAAGTGGAGGTGCATTCGCACTGAATGTGGAGCGTCATCAGCCAAGGCTCAAATTAATTTTTAAAGTGAAAGGCAGCTGATGCGAGGCTATCCCTCATATACTGTTAGGATGCAGAACTTAGGTGTGACGGCAATTGTACTTCAGGGACCACCCCAGCTGAGTTCGTATAGCGCGACGATAGTTCGCCCCAATAGCGCATAGATATTTGCTAGCCAAGTACGCATCCTAGATCTCCCGCCAACACCTCGCGTCTTTTCCACAGTCTTAGATATAGATATCAACAAATGTGTGGCAAAAAGCTTAATGTGTAAAATGGAAAGTGTATTCATACCCTGTGCTTTGCGACATGATCTCCCAGAGTGTTAAGGCCCCGAGAGGTAGAGTGAAACGAAGATCTGGCGCGCGTAAATGACATCAACGAGGCTCTAGTCTTTCAATCCTGGCCCGGGCAGATCGCTGATCCGAACGACACCGTTAGTCCCGCAGGGCTCGCTGGACCCCACCGTCCATGTACTGTATACCTGAAATCAATGCCCTACAATCGTAAAGCTGTGCATTGACGGGTGCAAACGTAACAGTCGGGGTGTTAAATGAACGGCGCCCATCGTGCCGGGTTGCCGATACTGTATGATTCTCTTTTGACCCTAACTCAACCCCCTTCGCTGATTTGGCGTCAACATCCTCCACGTTCTTGGTCATTGCATAGCTAGAGGTGCAAACGACGCAGTTCTCCACCAAATCTTATCTGTACTACAGCCTAGTAAGACATAATAAGGACGGACGATAACGCCCACACATGGCTCTTAAATAAACAGGCTCTGTTGCCAACAGCGATAAACGCGACACCCCAGGGTCTACCCGGCGTATAACTACTGATGGCTACGATCGATTAACTGAGGCCTCCCGGGGAGATGGTGCTCTGGTATTAAGGAGCGTATTGAGGAGGGTTAGTAGCTACTGGGGCAACTATGGCAACC
seq00004   GGACCACTTAGGAGATCTTACAGATATGCTGTCACCTCAAATGACTCGACGGTTCTACTCGCATTCCTCGTACGGGGACTTCAACTTCGAACACAGGACGAGACACTACAACTTTAATTACGGTCACTGCCCATTCTAAACGTTCATTGTATATCTTACTGTGTGCCGACATGAGGAAGCGCTTAAGCAGTCATCTAAGTCCTCTCCTGACTAAAGTCCTGCTGGGAGAATTGTGTAGTAAAAACATCGGAAATATTATTTCGCTGGTACAGTGTGCTACCTAGAGTTTCTGGGTCCATTAGGATGACAGATGTACTAGACCGTACTTTACTGCATAACGGGATTGACAGCTGCCTGCAGTTCCATACACCCGCGGAAGCATAGCAGCCGGGGGACGGATGTCAGCCTCCGGCGTCATCGGGTCACAGAGTATCGCCATGCCACGGTCGGCTATTCTAAGAGCCTGAGGATCGAGCCCTGCTCTTTGGACAAACCAGGGTCAGTAGTCGTGTGCCTAACACTAGGAGCTCGCACAGGGGGCCCTCCCCCATCCTATAATGGCGACGATGCAACTCGGTACTTAGCGAGCAGGGTGTTATGGAGGTTAATGTAGTTACCAGCAAATGATAGTGCCGAATGTATCGGCAAAGGCCTATGTTTGGGTGACAGGAAGCTTCTACATGAGCGTTTCCATATAACATATATATATAGGAAGAGTCCAATCAGACCGTTAGTTGTACCAGTGTATATTGGCTTTGAAGGTTTCTTTATAACAAATTGGGATCGAAACCAATCCCGGATCTATGATTGAGCCTATATCCCGCAGCTACCGAGGAGTCGTATATCGGCCGGCCCTGTGGGCGATCCCCCTGCTAAAAAACTCTAGCCGCGCAGGTTCCCAGTCCGACATCTCTCGGGTCGTCAATAAGTGATGGCGATATCATGCAGACACGAAGAGCATTACGACTTGACTCACGCCACCCCCGACGACCACCATGCGTACGAGCTGCCAATTTAGGTCCGTGCCTGGTCGTATAACGCGACGCGTTCAAGGCCGTATAGCCACGAAGAACACGGTAGCGCGCTTGAAGGAGGAGCTGGTTTAAGATCATCGACACGGAGTCAAAAAGCACTTTAATCCCAGGGTTAGGAAAGGGGTCCACCAAGCGCGAAGGCCTTCCGGAGGTCCTATTCTCTGACCACCCTCGAAGGCAGTTAGACCTGCTCTTGGCGTGCAATAAGACAGAGACGCAGTACGGTATCTGACGGAGCAGACAAAAGCCGTTCGACTCCTTTGGTTTACTCTCAAGTGGAGGTGCATTCGCACTGAATGTGGAGCGTCATCAGCCAAGGCTCAAATTAATTTTTAAAGTGAAAGGCAGCTGATGCGAGGCTATCCCTCATATACTGTTAGGATGCAGAACTTAGGTGTGACGGCAATTGTACTTCAGGGACCACCCCAGCTGAGTTCGTATAGCGCGACGATAGTTCGCCCCAATAGCGCATAGATATTTGCTAGCCAAGTACGCAGCCTAGATCTCCCGCCAACACCTCGCGTCTTTTCCACAGTCTTAGATATAGATATCAACAAATGTGTGGCAAAAAGCTTAATGTGTAAAATGGAAAGTGTATTCATACCCTGTGCTTTGCGACATGATCTCCCAGAGTGTTAAGGCCCCGAGAGGTAGAGTGAAACGAAGATCTGGCGCGCGTAAATGACATCAACGAGGCTCTAGTCTTTCAATCCTGGCCCGGGCAGATCGCTGATCCGAACGACACCGTTAGTCCCGCAGGGCTCGCTGGACCCCACCGTCCATGTACTGTATACCTGAAATCAATGCCCTACAATCGTAAAGCTGTGCATTGACGGGTGCAAACGTAACAGTCGGGGTGTTAAATGAACGGCGCCCATCGTGCCGGGTTGCCGATACTGTATGATTCTCTTTTGACCCTAACTCAACCCCCTTCGCTGATTTGGCGTCAACATCCTCCACGTTCTTGGTCATTGCATAGCTAGAGGTGCAAACGACGCAGTTCTCCACCAAATCTTATCTGTACTACAGCCTAGTAAGACATAATAAGGACGGACGATAACGCCCACACATGGCTCTTAAATAAACAGGCTCTGTTGCCAACAGCGATAAACGCGACACCCCAGGGTCTACCCGGCGTATAACTACTGATGGCTACGATCGATTAACTGAGGCCTCCCGGGGAGATGGTGCTCTGGTATTAAGGAGCGTATTGAGGAGGGTTAGTAGCTACTGGGGCAACTATGGCAACC
seq00005   GGACCACTTAGGAGATCTTACAGATATGCTGTCACCTCAAATGACTCGACGGTTCTACTCGCATTCCTCGTACGGGGACTTCAACTTCGAACACAGGACGAGACACTACAACTTTAATTACGGTCACTGCCCATTCTAAACGTTCATTGTATATCTTACTGTGTGCCGACATGAGGAAGCGCTTAAGCAGTCATCTAAGTCCTCTCCTGACTAAAGTCCTGCTGGGAGAATTGTGTAGTAAAAACATCGGAAATATTATTTCGCTGGTACAGTGTGCTACCTAGAGTTTCTGGGTCCATTAGGATGACAGATGTACTAGACCGTACTTTACTGCATAACGGGATTGACAGCTGCCTGCAGTTCCATACACCCGCGGAAGCATAGCAGCCGGGGGACGGATGTCAGCCTCCGGCGTCATCGGGTCACAGAGTATCGCCATGCCACGGTCGGCTATTCTAAGAGCCTGAGGATCGAGCCCTGCTCTTTGGACAAACCAGGGTCAGTAGTCGTGTGCCTAACACTAGGAGCTCGCACAGGGGGCCCTCCCCCATCCTATAATGGCGACGATGCAACTCGGTACTTAGCGAGCAGGGTGTTATGGAGGTTAATGTAGTTACCAGCAAATGATAGTGCCGAATGTATCGGCAAAGGCCTATGTTTGGGTGACAGGAAGCTTCTACATGAGCGTTTCCATATAACATATATATATAGGAAGAGTCCAATCAGACCGTTAGTTGTACCAGTGTATATTGGCTTTGAAGGTTTCTTTATAACAAATTGGGATCGAAACCAATCCCGGATCTATGATTGAGCCTATATCCCGCAGCTACCGAGGAGTCGTATATCGGCCGGCCCTGTGGGCGATCCCCCTGCTAAAAAACTCTAGCCGCGCAGGTTCCCAGTCCGACATCTCTCGGGTCGTCAATAAGTGATGGCGATATCATGCAGACACGAAGAGCATTACGACTTGACTCACGCCACCCCCGACGACCACCATGCGTACGAGCTGCCAATTTAGGTCCGTGCCTGGTCGTATAACGCGACGCGTTCAAGGCCGTATAGCCACGAAGAACACGGTAGCGCGCTTGAAGGAGGAGCTGGTTTAAGATCATCGACACGGAGTCAAAAAGCACTTTAATCCCAGGGTTAGGAAAGGGGTCCACCAAGCGCGAAGGCCTTCCGGAGGTCCTATTCTCTGACCACCCTCGAAGGCAGTTAGACCTGCTCTTGGCGTGCAATAAGACAGAGACGCAGTACGGTATCTGACGGAGCAGACAAAAGCCGTTCGACTCCTTTGGTTTACTCTCAAGTGGAGGTGCATTCGCACTGAATGTGGAGCGTCATCAGCCAAGGCTCAAATTAATTTTTAAAGTGAAAGGCAGCTGATGCGAGGCTATCCCTCATATACTGTTAGGATGCAGAACTTAGGTGTGACGGCAATTGTACTTCAGGGACCACCCCAGCTGAGTTCGTATAGCGCGACGATAGTTCGCCCCAATAGCGCATAGATATTTGCTAGCCAAGTACGCAGCCTAGATCTCCCGCCAACACCTCGCGTCTTTTCCACAGTCTTAGATATAGATATCAACAAATGTGTGGCAAAAAGCTTAATGTGTAAAATGGAAAGTGTATTCATACCCTGTGCTTTGCGACATGATCTCCCAGAGTGTTAAGGCCCCGAGAGGTAGAGTGAAACGAAGATCTGGCGCGCGTAAATGACATCAACGAGGCTCTAGTCTTTCAATCCTGGCCCGGGCAGATCGCTGATCCGAACGACACCGTTAGTCCCGCAGGGCTCGCTGGACCCCACCGTCCATGTACTGTATACCTGAAATCAATGCCCTACAATCGTAAAGCTGTGCATTGACGGGTGCAAACGTAACAGTCGGGGTGTTAAATGAACGGCGCCCATCGTGCCGGGTTGCCGATACTGTATGATTCTCTTTTGACCCTAACTCAACCCCCTTCGCTGATTTGGCGTCAACATCCTCCACGTTCTTGGTCATTGCATAGCTAGAGGTGCAAACGACGCAGTTCTCCACCAAATCTTATCTGTACTACAGCCTAGTAAGACATAATAAGGACGGACGATAACGCCCACACATGGCTCTTAAATAAACAGGCTCTGTTGCCAACAGCGATAAACGCGACACCCCAGGGTCTACCCGGCGTATAACTACTGATGGCTACGATCGATTAACTGAGGCCTCCCGGGGAGATGGTGCTCTGGTATTAAGGAGCGTATTGAGGAGGGTTAGTAGCTACTGGGGCAACTATGGCAACC
seq00006   GGACCACTTAGGAGATCTTACAGATATGCTGTCACCTCAAATGACTCGACGGTTCTACTCGCATTCCTCGTACGGGGACTTCAACTTCGAACACAGGACGAGACACTACAACTTTAATTACGGTCACTGCCCATTCTAAACGTTCATTGTATATCTTACTGTGTGCCGACATGAGGAAGCGCTTAAGCAGTCATCTAAGTCCTCTCCTGACTAAAGTCCTGCTGGGAGAATTGTGTAGTAAAAACATCGGAAATATTATTTCGCTGGTACAGTGTGCTACCTAGAGTTTCTGGGTCCATTAGGATGACAGATGTACTAGACCGTACTTTACTGCATAACGGGATTGACAGCTGCCTGCAGTTCCATACACCCGCGGAAGCATAGCAGCCGGGGGACGGATGTCAGCCTCCGGCGTCATCGGGTCACAGAGTATCGCCATGCCACGGTCGGCTATTCTAAGAGCCTGAGGATCGAGCCCTGCTCTTTGGACAAACCAGGGTCAGTAGTCGTGTGCCTAACACTAGGAGCTCGCACAGGGGGCCCTCCCCCATCCTATAATGGCGACGATGCAACTCGGTACTTAGCGAGCAGGGTGTTATGGAGGTTAATGTAGTTACCAGCAAATGATAGTGCCGAATGTATCGGCAAAGGCCTATGTTTGGGTGACAGGAAGCTTCTACATGAGCGTTTCCATATAACATATATATATAGGAAGAGTCCAATCAGACCGTTAGTTGTACCAGTGTATATTGGCTTTGAAGGTTTCTTTATAACAAATTGGGATCGAAACCAATCCCGGATCTATGATTGAGCCTATATCCCGCAGCTACCGAGGAGTCGTATATCGGCCGGCCCTGTGGGCGATCCCCCTGCTAAAAAACTCTAGCCGCGCAGGTTCCCAGTCCGACATCTCTCGGGTCGTCAATAAGTGATGGCGATATCATGCAGACACGAAGAGCATTACGACTTGACTCACGCCACCCCCGACGACCACCATGCGTACGAGCTGCCAATTTAGGTCCGTGCCTGGTCGTATAACGCGACGCGTTCAAGGCCGTATAGCCACGAAGAACACGGTAGCGCGCTTGAAGGAGGAGCTGGTTTAAGATCATCGACACGGAGTCAAAAAGCACTTTAATCCCAGGGTTAGGAAAGGGGTCCACCAAGCGCGAAGGCCTTCCGGAGGTCCTATTCTCTGACCACCCTCGAAGGCAGTTAGACCTGCTCTTGGCGTGCAATAAGACAGAGACGCAGTACGGTATCTGACGGAGCAGACAAAAGCCGTTCGACTCCTTTGGTTTACTCTCAAGTGGAGGTGCATTCGCACTGAATGTGGAGCGTCATCAGCCAAGGCTCAAATTAATTTTTAAAGTGAAAGGCAGCTGATGCGAGGCTATCCCTCATATACTGTTAGGATGCAGAACTTAGGTGTGACGGCAATTGTACTTCAGGGACCACCCCAGCTGAGTTCGTATAGCGCGACGATAGTTCGCCCCAATAGCGCATAGATATTTGCTAGCCAAGTACGCATCCTAGATCTCCCGCCAACACCTCGCGTCTTTTCCACAGTCTTAGATATAGATATCAACAAATGTGTGGCAAAAAGCTTAATGTGTAAAATGGAAAGTGTATTCATACCCTGTGCTTTGCGACATGATCTCCCAGAGTGTTAAGGCCCCGAGAGGTAGAGTGAAACGAAGATCTGGCGCGCGTAAATGACATCAACGAGGCTCTAGTCTTTCAATCCTGGCCCGGGCAGATCGCTGATCCGAACGACACCGTTAGTCCCGCAGGGCTCGCTGGACCCCACCGTCCATGTACTGTATACCTGAAATCAATGCCCTACAATCGTAAAGCTGTGCATTGACGGGTGCAAACGTAACAGTCGGGGTGTTAAATGAACGGCGCCCATCGTGCCGGGTTGCCGATACTGTATGATTCTCTTTTGACCCTAACTCAACCCCCTTCGCTGATTTGGCGTCAACATCCTCCACGTTCTTGGTCATTGCATAGCTAGAGGTGCAAACGACGCAGTTCTCCACCAAATCTTATCTGTACTACAGCCTAGTAAGACATAATAAGGACGGACGATAACGCCCACACATGGCTCTTAAATAAACAGGCTCTGTTGCCAACAGCGATAAACGCGACACCCCAGGGTCTACCCGGCGTATAACTACTGATGGCTACGATCGATTAACTGAGGCCTCCCGGGGAGATGGTGCTCTGGTATTAAGGAGCGTATTGAGGAGGGTTAGTAGCTACTGGGGCAACTATGGCAACC
seq00007   GGACCACTTAGGAGATCTTACAGATATGCTGTCACCTCAAATGACTCGACGGTTCTACTCGCATTCCTCGTACGGGGACTTCAACTTCGAACACAGGACGAGACACTACAACTTTAATTACGGTCACTGCCCATTGTAAACGTTCATTGTATATCTTACTGTGTGCCGACATGAGGAAGCGCTTAAGCAGTCATCTAAGTCCTCTCCTGACTAAAGTCCTGCTGGGAGAATTGTGTAGTAAAAACATCGGAAATATTATTTCGCTGGTACAGTGTGCTACCTAGAGTTTCTGGGTCCATTAGGATGACAGATGTACTAGACCGTACTTTACTGCATAACGGGATTGACAGCTGCCTGCAGTTCCATACACCCGCGGAAGCATAGCAGCCGGGGTACGGATGTCAGCCTCCGGCGTCATCGGGTCACAGAGTATCGCCATGCCACGGTCGGCTATTCTAAGAGCCTGAGGATCGAGCCCTGCTCTTTGGACAAACCAGGGTCAGTAGTCGTGTGCCTAACACTAGGAGCTCGCACAGGGGGCCCTCCCCCATCCTATAATGGCGACGATGCAACTCGGTACTTAGCGAGCAGGGTGTTATGGAGGTTAATGTAGTTACCAGCAAATGATAGTGCCGAATGTATCGGCAAAGGCCTATGTTTGGGTGACAGGAAGCTTCTACATGAGCGTTTCCATATAACATATATATATAGGAAGAGTCCAATCAGACCGTTAGTTGTACCAGTGTATATTGGCTTTGAAGGTTTCTTTATAACAAATTGGGATCGAAACCAATCCCGGATCTATGATTGAGCCTATATCCCGCAGCTACCGAGGAGTCGTATATCGGCCGGCCCTGTGGGCGATCCCCCTGCTAAAAAACTCTAGCCGCGCAGGTTCCCAGTCCGACATCTCTCGGGTCGTCAATAAGTGATGGCGATATCATGCAGACACGAAGAGCATTACGACTTGACTCACGCCACCCCCGACGACCACCATGCGTACGAGCTGCCAATTTAGGTCCGTGCCTGGTCGTATAACGCGACGCGTTCAAGGCCGTATAGCCACGAAGAACACGGTAGCGCGCTTGAAGGAGGAGCTGGTTTAAGATCATCGACACGGAGTCAAAAAGCACTTTAATCCCAGGGTTAGGAAAGGGGTCCACCAAGCGCGAAGGCCTTCCGGAGGTCCTATTCTCTGACCACCCTCGAAGGCAGTTAGACCTGCTCTTGGCGTGCAATAAGACAGAGACGCAGTACGGTATCTGACGGAGCAGACAAAAGCCGTTCGACTCCTTTGGTTTACTCTCAAGTGGAGGTGCATTCGCACTGAATGTGGAGCGTCATCAGCCAAGGCTCAAATTAATTTTTAAAGTGAAAGGCAGCTGATGCGAGGCTATCCCTCATATACTGTTAGGATGCAGAACTTAGGTGTGAGGGCAATTGTACTTCAGGGACCACCCCAGCTGAGTTCGTATAGCGCGACGATAGTTCGCCCCAATAGCGCATAGATATTTGCTAGCCAAGTACGCAGCCTAGATCTCCCGCCAACACCTCGCGTCTTTTCCACAGTCTTAGATATAGATATCAACAAATGTGTGGCAAAAAGCTTAATGTGTAAAATGGAAAGTGTATTCATACCCTGTGCTTTGCGACATGATCTCCCAGAGTGTTAAGGCCCCGAGAGGTAGAGTGAAACGAAGATCTGGCGCGCGTAAATGACATCAACGAGGCTCTAGTCTTTCAATCCTGGCCCGGGCAGATCGCTGATCCGAACGACACCGTTAGTCCCGCAGGGCTCGCTGGACCCCACCGTCCATGTACTGTATACCTGAAATCAATGCCCTACAATCGTAAAGCTGTGCATTGACGGGTGCAAACGTAACAGTCGGGGTGTTAAATGAACGGCGCCCATCGTGCCGGGTTGCCGATACTGTATGATTCTCTTTTGACCCTAACTCAACCCCCTTCGCTGATTTGGCGTCAACATCCTCCACGTTCTTGGTCATTGCATAGCTAGAGGTGCAAACGACGCAGTTCTCCACCAAATCTTATCTGTACTACAGCCTAGTAAGACATAATAAGGACGGACGATAACGCCCACACATGGCTCTTAAATAAACAGGCTCTGTTGCCAACAGCGATAAACGCGACACCCCAGGGTCTACCCGGCGTATAACTACTGATGGCTACGATCGATTAACTGAGGCCTCCCGGGGAGATGGTGCTCTGGTATTAAGGAGCGTATTGAGGAGGGTTAGTAGCTACTGGGGCAACTATGGCAACC
seq00008   GGACCACTTAGGAGATCTTACAGATATGCTGTCACCTCAAATGACTCGACGGTTCTACTCGCATTCCTCGTACGGGGACTTCAACTTCGAACACAGGACGAGACACTACAACTTTAATTACGGTCACTGCCCATTCTAAACGTTCATTGTATATCTTACTGTGTGCCGACATGAGGAAGCGCTTAAGCAGTCATCTAAGTCCTCTCCTGACTAAAGTCCTGCTGGGAGAATTGTGTAGTAAAAACATCGGAAATATTATTTCGCTGGTACAGTGTGCTACCTAGAGTTTCTGGGTCCATTAGGATGACAGATGTACTAGACCGTACTTTACTGCATAACGGGATTGACAGCTGCCTGCAGTTCCATACACCCGCGGAAGCATAGCAGCCGGGGGACGGATGTCAGCCTCCGGCGTCATCGGGTCACAGAGTATCGCCATGCCACGGTCGGCTATTCTAAGAGCCTGAGGATCGAGCCCTGCTCTTTGGACAAACCAGGGTCAGTAGTCGTGTGCCTAACACTAGGAGCTCGCACAGGGGGCCCTCCCCCATCCTATAATGGCGACGATGCAACTCGGTACTTAGCGAGCAGGGTGTTATGGAGGTTAATGTAGTTACCAGCAAATGATAGTGCCGAATGTATCGGCAAAGGCCTATGTTTGGGTGACAGGAAGCTTCTACATGAGCGTTTCCATATAACATATATATATAGGAAGAGTCCAATCAGACCGTTAGTTGTACCAGTGTATATTGGCTTTGAAGGTTTCTTTATAACAAATTGGGATCGAAACCAATCCCGGATCTATGATTGAGCCTATATCCCGCAGCTACCGAGGAGTCGTATATCGGCCGGCCCTGTGGGCGATCCCCCTGCTAAAAAACTCTAGCCGCGCAGGTTCCCAGTCCGACATCTCTCGGGTCGTCAATAAGTGATGGCGATATCATGCAGACACGAAGAGCATTACGACTTGACTCACGCCACCCCCGACGACCACCATGCGTACGAGCTGCCAATTTAGGTCCGTGCCTGGTCGTATAACGCGACGCGTTCAAGGCCGTATAGCCACGAAGAACACGGTAGCGCGCTTGAAGGAGGAGCTGGTTTAAGATCATCGACACGGAGTCAAAAAGCACTTTAATCCCAGGGTTAGGAAAGGGGTCCACCAAGCGCGAAGGCCTTCCGGAGGTCCTATTCTCTGACCACCCTCGAAGGCAGTTAGACCTGCTCTTGGCGTGCAATAAGACAGAGACGCAGTACGGTATCTGACGGAGCAGACAAAAGCCGTTCGACTCCTTTGGTTTACTCTCAAGTGGAGGTGCATTCGCACTGAATGTGGAGCGTCATCAGCCAAGGCTCAAATTAATTTTTAAAGTGAAAGGCAGCTGATGCGAGGCTATCCCTCATATACTGTTAGGATGCAGAACTTAGGTGTGACGGCAATTGTACTTCAGGGACCACCCCAGCTGAGTTCGTATAGCGCGACGATAGTTCGCCCCAATAGCGCATAGATATTTGCTAGCCAAGTACGCATCCTAGATCTCCCGCCAACACCTCGCGTCTTTTCCACAGTCTTAGATATAGATATCAACAAATGTGTGGCAAAAAGCTTAATGTGTAAAATGGAAAGTGTATTCATACCCTGTGCTTTGCGACATGATCTCCCAGAGTGTTAAGGCCCCGAGAGGTAGAGTGAAACGAAGATCTGGCGCGCGTAAATGACATCAACGAGGCTCTAGTCTTTCAATCCTGGCCCGGGCAGATCGCTGATCCGAACGACACCGTTAGTCCCGCAGGGCTCGCTGGACCCCACCGTCCATGTACTGTATACCTGAAATCAATGCCCTACAATCGTAAAGCTGTGCATTGACGGGTGCAAACGTAACAGTCGGGGTGTTAAATGAACGGCGCCCATCGTGCCGGGTTGCCGATACTGTATGATTCTCTTTTGACCCTAACTCAACCCCCTTCGCTGATTTGGCGTCAACATCCTCCACGTTCTTGGTCATTGCATAGCTAGAGGTGCAAACGACGCAGTTCTCCACCAAATCTTATCTGTACTACAGCCTAGTAAGACATAATAAGGACGGACGATAACGCCCACACATGGCTCTTAAATAAACAGGCTCTGTTGCCAACAGCGATAAACGCGACACCCCAGGGTCTACCCGGCGTATAACTACTGATGGCTACGATCGATTAACTGAGGCCTCCCGGGGAGATGGTGCTCTGGTATTAAGGAGCGTATTGAGGAGGGTTAGTAGCTACTGGGGCAACTATGGCAACC
seq00009   GGACCACTTAGGAGATCTTACAGATATGCTGTCACCTCAAATGACTCGACGGTTCTACTCGCATTCCTCGTACGGGGACTTCAACTTCGAACACAGGACGAGACACTACAACTTTAATTACGGTCACTGCCCATTGTAAACGTTCATTGTATATCTTACTGTGTGCCGACATGAGGAAGCGCTTAAGCAGTCATCTAAGTCCTCTCCTGACTAAAGTCCTGCTGGGAGAATTGTGTAGTAAAAACATCGGAAATATTATTTCGCTGGTACAGTGTGCTACCTAGAGTTTCTGGGTCCATTAGGATGACAGATGTACTAGACCGTACTTTACTGCATAACGGGATTGACAGCTGCCTGCAGTTCCATACACCCGCGGAAGCATAGCAGCCGGGGTACGGATGTCAGCCTCCGGCGTCATCGGGTCACAGAGTATCGCCATGCCACGGTCGGCTATTCTAAGAGCCTGAGGATCGAGCCCTGCTCTTTGGACAAACCAGGGTCAGTAGTCGTGTGCCTAACACTAGGAGCTCGCACAGGGGGCCCTCCCCCATCCTATAATGGCGACGATGCAACTCGGTACTTAGCGAGCAGGGTGTTATGGAGGTTAATGTAGTTACCAGCAAATGATAGTGCCGAATGTATCGGCAAAGGCCTATGTTTGGGTGACAGGAAGCTTCTACATGAGCGTTTCCATATAACATATATATATAGGAAGAGTCCAATCAGACCGTTAGTTGTACCAGTGTATATTGGCTTTGAAGGTTTCTTTATAACAAATTGGGATCGAAACCAATCCCGGATCTATGATTGAGCCTATATCCCGCAGCTACCGAGGAGTCGTATATCGGCCGGCCCTGTGGGCGATCCCCCTGCTAAAAAACTCTAGCCGCGCAGGTTCCCAGTCCGACATCTCTCGGGTCGTCAATAAGTGATGGCGATATCATGCAGACACGAAGAGCATTACGACTTGACTCACGCCACCCCCGACGACCACCATGCGTACGAGCTGCCAATTTAGGTCCGTGCCTGGTCGTATAACGCGACGCGTTCAAGGCCGTATAGCCACGAAGAACACGGTAGCGCGCTTGAAGGAGGAGCTGGTTTAAGATCATCGACACGGAGTCAAAAAGCACTTTAATCCCAGGGTTAGGAAAGGGGTCCACCAAGCGCGAAGGCCTTCCGGAGGTCCTATTCTCTGACCACCCTCGAAGGCAGTTAGACCTGCTCTTGGCGTGCAATAAGACAGAGACGCAGTACGGTATCTGACGGAGCAGACAAAAGCCGTTCGACTCCTTTGGTTTACTCTCAAGTGGAGGTGCATTCGCACTGAATGTGGAGCGTCATCAGCCAAGGCTCAAATTAATTTTTAAAGTGAAAGGCAGCTGATGCGAGGCTATCCCTCATATACTGTTAGGATGCAGAACTTAGGTGTGACGGCAATTGTACTTCAGGGACCACCCCAGCTGAGTTCGTATAGCGCGACGATAGTTCGCCCCAATAGCGCATAGATATTTGCTAGCCAAGTACGCAGCCTAGATCTCCCGCCAACACCTCGCGTCTTTTCCACAGTCTTAGATATAGATATCAACAAATGTGTGGCAAAAAGCTTAATGTGTAAAATGGAAAGTGTATTCATACCCTGTGCTTTGCGACATGATCTCCCAGAGTGTTAAGGCCCCGAGAGGTAGAGTGAAACGAAGATCTGGCGCGCGTAAATGACATCAACGAGGCTCTAGTCTTTCAATCCTGGCCCGGGCAGATCGCTGATCCGAACGACACCGTTAGTCCCGCAGGGCTCGCTGGACCCCACCGTCCATGTACTGTATACCTGAAATCAATGCCCTACAATCGTAAAGCTGTGCATTGACGGGTGCAAACGTAACAGTCGGGGTGTTAAATGAACGGCGCCCATCGTGCCGGGTTGCCGATACTGTATGATTCTCTTTTGACCCTAACTCAACCCCCTTCGCTGATTTGGCGTCAACATCCTCCACGTTCTTGGTCATTGCATAGCTAGAGGTGCAAACGACGCAGTTCTCCACCAAATCTTATCTGTACTACAGCCTAGTAAGACATAATAAGGACGGACGATAACGCCCACACATGGCTCTTAAATAAACAGGCTCTGTTGCCAACAGCGATAAACGCGACACCCCAGGGTCTACCCGGCGTATAACTACTGATGGCTACGATCGATTAACTGAGGCCTCCCGGGGAGATGGTGCTCTGGTATTAAGGAGCGTATTGAGGAGGGTTAGTAGCTACTGGGGCAACTATGGCAACC
seq00010   GGACCACTTAGGAGATCTTACAGATATGCTGTCACCTCAAATGACTCGACGGTTCTACTCGCATTCCTCGTACGGGGACTTCAACTTCGAACACAGGACGAGACACTACAACTTTAATTACGGTCACTGCCCATTCTAAACGTTCATTGTATATCTTACTGTGTGCCGACATGAGGAAGCGCTTAAGCAGTCATCTAAGTCCTCTCCTGACTAAAGTCCTGCTGGGAGAATTGTGTAGTAAAAACATCGGAAATATTATTTCGCTGGTACAGTGTGCTACCTAGAGTTTCTGGGTCCATTAGGATGACAGATGTACTAGACCGTACTTTACTGCATAACGGGATTGACAGCTGCCTGCAGTTCCATACACCCGCGGAAGCATAGCAGCCGGGGGACGGATGTCAGCCTCCGGCGTCATCGGGTCACAGAGTATCGCCATGCCACGGTCGGCTATTCTAAGAGCCTGAGGATCGAGCCCTGCTCTTTGGACAAACCAGGGTCAGTAGTCGTGTGCCTAACACTAGGAGCTCGCACAGGGGGCCCTCCCCCATCCTATAATGGCGACGATGCAACTCGGTACTTAGCGAGCAGGGTGTTATGGAGGTTAATGTAGTTACCAGCAAATGATAGTGCCGAATGTATCGGCAAAGGCCTATGTTTGGGTGACAGGAAGCTTCTACATGAGCGTTTCCATATAACATATATATATAGGAAGAGTCCAATCAGACCGTTAGTTGTACCAGTGTATATTGGCTTTGAAGGTTTCTTTATAACAAATTGGGATCGAAACCAATCCCGGATCTATGATTGAGCCTATATCCCGCAGCTACCGAGGAGTCGTATATCGGCCGGCCCTGTGGGCGATCCCCCTGCTAAAAAACTCTAGCCGCGCAGGTTCCCAGTCCGACATCTCTCGGGTCGTCAATAAGTGATGGCGATATCATGCAGACACGAAGAGCATTACGACTTGACTCACGCCACCCCCGACGACCACCATGCGTACGAGCTGCCAATTTAGGTCCGTGCCTGGTCGTATAACGCGACGCGTTCAAGGCCGTATAGCCACGAAGAACACGGTAGCGCGCTTGAAGGAGGAGCTGGTTTAAGATCATCGACACGGAGTCAAAAAGCACTTTAATCCCAGGGTTAGGAAAGGGGTCCACCAAGCGCGAAGGCCTTCCGGAGGTCCTATTCTCTGACCACCCTCGAAGGCAGTTAGACCTGCTCTTGGCGTGCAATAAGACAGAGACGCAGTACGGTATCTGACGGAGCAGACAAAAGCCGTTCGACTCCTTTGGTTTACTCTCAAGTGGAGGTGCATTCGCACTGAATGTGGAGCGTCATCAGCCAAGGCTCAAATTAATTTTTAAAGTGAAAGGCAGCTGATGCGAGGCTATCCCTCATATACTGTTAGGATGCAGAACTTAGGTGTGACGGCAATTGTACTTCAGGGACCACCCCAGCTGAGTTCGTATAGCGCGACGATAGTTCGCCCCAATAGCGCATAGATATTTGCTAGCCAAGTACGCAGCCTAGATCTCCCGCCAACACCTCGCGTCTTTTCCACAGTCTTAGATATAGATATCAACAAATGTGTGGCAAAAAGCTTAATGTGTAAAATGGAAAGTGTATTCATACCCTGTGCTTTGCGACATGATCTCCCAGAGTGTTAAGGCCCCGAGAGGTAGAGTGAAACGAAGATCTGGCGCGCGTAAATGACATCAACGAGGCTCTAGTCTTTCAATCCTGGCCCGGGCAGATCGCTGATCCGAACGACACCGTTAGTCCCGCAGGGCTCGCTGGACCCCACCGTCCATGTACTGTATACCTGAAATCAATGCCCTACAATCGTAAAGCTGTGCATTGACGGGTGCAAACGTAACAGTCGGGGTGTTAAATGAACGGCGCCCATCGTGCCGGGTTGCCGATACTGTATGATTCTCTTTTGACCCTAACTCAACCCCCTTCGCTGATTTGGCGTCAACATCCGCCACGTTCTTGGTCATTGCATAGCTAGAGGTGCAAACGACGCAGTTCTCCACCAAATCTTATCTGTACTACAGCCTAGTAAGACATAATAAGGACGGACGATAACGCCCACACATGGCTCTTAAATAAACAGGCTCTGTTGCCAACAGCGATAAACGCGACACCCCAGGGTCTACCCGGCGTATAACTACTGATGGCTACGATCGATTAACTGAGGCCTCCCGGGGAGATGGTGCTCTGGTATTAAGGAGCGTATTGAGGAGGGTTAGTAGCTACTGGGGCAACTATGGCAACC
seq00011   GGACCACTTAGGAGATCTTACAGATATGCTGTCACCTCAAATGACTCGACGGTTCTACTCGCATTCCTCGTACGGGGACTTCAACTTCGAACACAGGACGAGACACTACAACTTTAATTACGGTCACTGCCCATTCTAAACGTTCATTGTATATCTTACTGTGTGCCGACATGAGGAAGCGCTTAAGCAGTCATCTAAGTCCTCTCCTGACTAAAGTCCTGCTGGGAGAATTGTGTAGTAAAAACATCGGAAATATTATTTCGCTGGTACAGTGTGCTACCTAGAGTTTCTGGGTCCATTAGGATGACAGATGTACTAGACCGTACTTTACTGCATAACGGGATTGACAGCTGCCTGCAGTTCCATACACCCGCGGAAGCATAGCAGCCGGGGGACGGATGTCAGCCTCCGGCGTCATCGGGTCACAGAGTATCGCCATGCCACGGTCGGCTATTCTAAGAGCCTGAGGATCGAGCCCTGCTCTTTGGACAAACCAGGGTCAGTAGTCGTGTGCCTAACACTAGGAGCTCGCACAGGGGGCCCTCCCCCATCCTATAATGGCGACGATGCAACTCGGTACTTAGCGAGCAGGGTGTTATGGAGGTTAATGTAGTTACCAGCAAATGATAGTGCCGAATGTATCGGCAAAGGCCTATGTTTGGGTGACAGGAAGCTTCTACATGAGCGTTTCCATATAACATATATATATAGGAAGAGTCCAATCAGACCGTTAGTTGTACCAGTGTATATTGGCTTTGAAGGTTTCTTTATAACAAATTGGGATCGAAACCAATCCCGGATCTATGATTGAGCCTATATCCCGCAGCTACCGAGGAGTCGTATATCGGCCGGCCCTGTGGGCGATCCCCCTGCTAAAAAACTCTAGCCGCGCAGGTTCCCAGTCCGACATCTCTCGGGTCGTCAATAAGTGATGGCGATATCATGCAGACACGAAGAGCATTACGACTTGACTCACGCCACCCCCGACGACCACCATGCGTACGAGCTGCCAATTTAGGTCCGTGCCTGGTCGTATAACGCGACGCGTTCAAGGCCGTATAGCCACGAAGAACACGGTAGCGCGCTTGAAGGAGGAGCTGGTTTAAGATCATCGACACGGAGTCAAAAAGCACTTTAATCCCAGGGTTAGGAAAGGGGTCCACCAAGCGCGAAGGCCTTCCGGAGGTCCTATTCTCTGACCACCCTCGAAGGCAGTTAGACCTGCTCTTGGCGTGCAATAAGACAGAGACGCAGTACGGTATCTGACGGAGCAGACAAAAGCCGTTCGACTCCTTTGGTTTACTCTCAAGTGGAGGTGCATTCGCACTGAATGTGGAGCGTCATCAGCCAAGGCTCAAATTAATTTTTAAAGTGAAAGGCAGCTGATGCGAGGCTATCCCTCATATACTGTTAGGATGCAGAACTTAGGTGTGACGGCAATTGTACTTCAGGGACCACCCCAGCTGAGTTCGTATAGCGCGACGATAGTTCGCCCCAATAGCGCATAGATATTTGCTAGCCAAGTACGCAGCCTAGATCTCCCGCCAACACCTCGCGTCTTTTCCACAGTCTTAGATATAGATATCAACAAATGTGTGGCAAAAAGCTTAATGTGTAAAATGGAAAGTGTATTCATACCCTGTGCTTTGCGACATGATCTCCCAGAGTGTTAAGGCCCCGAGAGGTAGAGTGAAACGAAGATCTGGCGCGCGTAAATGACATCAACGAGGCTCTAGTCTTTCAATCCTGGCCCGGGCAGATCGCTGATCCGAACGACACCGTTAGTCCCGCAGGGCTCGCTGGACCCCACCGTCCATGTACTGTATACCTGAAATCAATGCCCTACAATCGTAAAGCTGTGCATTGACGGGTGCAAACGTAACAGTCGGGGTGTTAAATGAACGGCGCCCATCGTGCCGGGTTGCCGATACTGTATGATTCTCTTTTGACCCTAACTCAACCCCCTTCGCTGATTTGGCGTCAACATCCGCCACGTTCTTGGTCATTGCATAGCTAGAGGTGCAAACGACGCAGTTCTCCACCAAATCTTATCTGTACTACAGCCTAGTAAGACATAATAAGGACGGACGATAACGCCCACACATGGCTCTTAAATAAACAGGCTCTGTTGCCAACAGCGATAAACGCGACACCCCAGGGTCTACCCGGCGTATAACTACTGATGGCTACGATCGATTAACTGAGGCCTCCCGGGGAGATGGTGCTCTGGTATTAAGGAGCGTATTGAGGAGGGTTAGTAGCTACTGGGGCAACTATGGCAACC
seq00012   GGACCACTTAGGAGATCTTACAGATATGCTGTCACCTCAAATGACTCGACGGTTCTACTCGCATTCCTCGTACGGGGACTTCAACTTCGAACACAGGACGAGACACTACAACTTTAATTACGGTCACTGCCCATTCTAGACGTTCATTGTATATCTTACTGTGTGCCGACATGAGGAAGCGCTTAAGCAGTCATCTAAGTCCTCTCCTGACTAAAGTCCTGCTGGGAGAATTGTGTAGTAAAAACATCGGAAATATTATTTCGCTGGTACAGTGTGCTACCTAGAGTTTCTGGGTCCATTAGGATGACAGATGTACTAGACCGTACTTTACTGCATAACGGGATTGACAGCTGCCTGCAGTTCCATACACCCGCGGAAGCATAGCAGCCGGGGGACGGATGTCAGCCTCCGGCGTCATCGGGTCACAGAGTATCGCCATGCCACGGTCGGCTATTCTAAGAGCCTGAGGATCGAGCCCTGCTCTTTGGACAAACCAGGGTCAGTAGTCGTGTGCCTAACTCTAGGAGCTCGCACAGGGGGCCCTCCCCCATCCTATAATGGCGACGATGCAACTCGGTACTTAGCGAGCAGGGTGTTATGGAGGTTAATGTAGTTACCAGCAAATGATAGTGTCGAATGTATCGGCAAAGGCCTATGTTTGGGTGACAGGAAGCTTCTACATGAGCGTTTCCATATAACATATATATATAGGAAGAGTCCAATCAGACCGTTAGTTGTACCAGTGTATATTGGCTTTGAAGGTTTCTTTATAACAAATTGGGATCGAAACCAATCCCGGATCTATGATTGAGCCTATATCCCGCAGCTACCGAGGAGTCGTATATCGGCCGGCCCTGTGGGCGATCCCCCTGCTAAAAAACTCTAGCCGCGCAGGTTCCCAGTCCGACATCTCTCGGGTCGTCAATAAGTGATGGCGATATCATGCAGACACGAAGAGCATTACGACTTGACTCACGCCACCCCCGACGACCACCATGCGTACGAGCTGCCAATTTAGGTCCGTGCCTGGTCGTATAACGCGACGCGTTCAAGGCCGTATAGCCACGAAGAACACGGTAGCGCGCTTGAAGGAGGAGCTGGTTTAAGATCATCGACACGGAGTCAAAAAGCACTTTAATCCCAGGGTTAGGAAAGGGGTCCACCAAGCGCGAAGGCCTTCCGGAGGTCCTATTCTCTGACCACCCTCGAAGGCAGTTAGACCTGCTCTTGGCGTGCAATAAGACAGAGACGCAGTACGGTATCTGACGGAGCAGACAAAAGCCGTTCGACTCCTTTGGTTTACTCTCAAGTGGAGGTGCATTCGCACTGAATGTGGAGCGGCATCAGCCAAGGCTCAAATTAATTTTTAAAGTGAAAGGCAGCTGATGCGAGGCTATCCCTCATATACTGTTAGGATGCAGAACTTAGGTGTGACGGCAATTGTACTTCAGGGACCACCCCAGCTGAGTTCGTATAGCGCGACGATAGTTCGCCCCAATAGCGCATAGATATTTGCTAGCCAAGTACGCATCCTAGATCTCCCGCCAACACCTCGCGTCTTTTCCACAGTCTTAGATATAGATATCAACAAATGTGTGGCAAAAAGCTTAATGTGTAAAATGGAAAGTGTATTCATACCCTGTGCTTTGCGACATGATCTCCCAGAGTGTTAAGGCCCCGAGAGGTAGAGTGAAACGAAGATCTGGCGCGCGTAAATGACATCAACGAGGCTCTAGTCTTTCAATCCTGGCCCGGGCAGATCGCTGATCCGAACGACACCGTTAGTCCCGCAGGGCTCGCTGGACCCCACCGTCCATGTACTGTATACCTGAAATCAATGCCCTACAATCGTAAAGCTGTGCATTGACGGGTGCAAACGTAACAGTCGGGGTGTTAAATGAACGGCGCCCATCGTGCCGGGTTGCCGATACTGTATGATTCTCTTTTGACCCTAACTCAACCCCCTTCGCTGATTTGGCGTCAACATCCTCCACGTTCTTGGTCATTGCATAGCTAGAGGTGCAAACGACGCAGTTCTCCACCAAATCTTATCTGTACTACAGCCTAGTAAGACATAATAAGGACGGACGATAACGCCCACACATGGCTCTTAAATAAACAGGCTCTGTTGCCAACAGCGATAAACGCGACACCCCAGGGTCTACCCGGCGTATAACTACTGATGGCTACGATCGATTAACTGAGGCCTCCCGGGGAGATGGTGCTCTGGTATTAAGGAGCGTATTGAGGAGGGTTAGTAGCTACTGGGGCAACTATGGCAACC
seq00013   GGACCACTTAGGAGATCTTACAGATATGCTGTCACCTCAAATGACTCGACGGTTCTACTCGCATTCCTCGTACGGGGACTTCAACTTCGAACACAGGACGAGACACTACAACTTTAATTACGGTCACTGCCCATTCTAAACGTTCATTGTATATCTTACTGTGTGCCGACATGAGGAAGCGCTTAAGCAGTCATCTAAGTCCTCTCCTGACTAAAGTCCTGCTGGGAGAATTGTGTAGTAAAAACATCGGAAATATTATTTCGCTGGTACAGTGTGCTACCTAGAGTTTCTGGGTCCATTAGGATGACAGATGTACTAGACCGTACTTTACTGCATAACGGGATTGACAGCTGCCTGCAGTTCCATACACCCGCGGAAGCATAGCAGCCGGGGGACGGATGTCAGCCTCCGGCGTCATCGGGTCACAGAGTATCGCCATGCCACGGTCGGCTATTCTAAGAGCCTGAGGATCGAGCCCTGCTCTTTGGACAAACCAGGGTCAGTAGTCGTGTGCCTAACACTAGGAGCTCGCACAGGGGGCCCTCCCCCATCCTATAATGGCGACGATGCAACTCGGTACTTAGCGAGCAGGGTGTAATGGAGGTTAATGTAGTTACCAGCAAATGATAGTGCCGAATGTATCGGCAAAGGCCTATGTTTGGGTGACAGGAAGCTTCTACATGAGCGTTTCCATATAACATATATATATAGGAAGAGTCCAATCAGACCGTTAGTTGTACCAGTGTATATTGGCTTTGAAGGTTTCTTTATAACAAATTGGGATCGAAACCAATCCCGGATCTATGATTGAGCCTATATCCCGCAGCTACCGAGGAGTCGTATATCGGCCGGCCCTGTGGGCGATCCCCCTGCTAAAAAACTCTAGCCGCGCAGGTTCCCAGTCCGACATCTCTCGGGTCGTCAATAAGTGATGGCGATATCATGCAGACACGAAGAGCATTACGACTTGACTCACGCCACCCCCGACGACCACCATGCGTACGAGCTGCCAATTTAGGTCCGTGCCTGGTCGTATAACGCGACGCGTTCAAGGCCGTATAGCCACGAAGAACACGGTAGCGCGCTTGAAGGAGGAGCTGGTTTAAGATCATCGACACGGAGTCAAAAAGCACTTTAATCCCAGGGTTAGGAAAGGGGTCCACCAAGCGCGAAGGCCTTCCGGAGGTCCTATTCTCTGACCACCCTCGAAGGCAGTTAGACCTGCTCTTGGCGTGCAATAAGACAGAGACGCAGTACGGTATCTGACGGAGCAGACAAAAGCCGTTCGACTCCTTTGGTTTACTCTCAAGTGGAGGTGCATTCGCACTGAATGTGGAGCGTCATCAGCCAAGGCTCAAATTAATTTTTAAAGTGAAAGGCAGCTGATGCGAGGCTATCCCTCATATACTGTTAGGATGCAGAACTTAGGTGTGACGGCAATTGTACTTCAGGGACCACCCCAGCTGAGTTCGTATAGCGCGACGATAGTTCGCCCCAATAGCGCATAGATATTTGCTAGCCAAGTACGCATCCTAGATCTCCCGCCAACACCTCGCGTCTTTTCCACAGTCTTAGATATAGATATCAACAAATGTGTGGCAAAAAGCTTAATGTGTAAAATGGAAAGTGTATTCATACCCTGTGCTTTGCGACATGATCTCCCAGAGTGTTAAGGCCCCGAGAGGTAGAGTGAAACGAAGATCTGGCGCGCGTAAATGACATCAACGAGGCTCTAGTCTTTCAATCCTGGCCCGGGCAGATCGCTGATCCGAACGACACCGTTAGTCCCGCAGGGCTCGCTGGACCCCACCGTCCATGTACTGTATACCTGAAATCAATGCCCTACAATCGTAAAGCTGTGCATTGACGGGTGCAAACGTAACAGTCGGGGTGTTAAATGAACGGCGCCCATCGTGCCGGGTTGCCGATACTGTATGATTCTCTTTTGACCCTAACTCAACCCCCTTCGCTGATTTGGCGTCAACATCCTCCACGTTCTTGGTCATTGCATAGCTAGAGGTGCAAACGACGCAGTTCTCCACCAAATCTTATCTGTACTACAGCCTAGTAAGACATAATAAGGACGGACGATAACGCCCACACATGGCTCTTAAATAAACAGGCTCTGTTGCCAACAGCGATAAACGCGACACCCCAGGGTCTACCCGGCGTATAACTACTGATGGCTACGATCGATTAACTGAGGCCTCCCGGGGAGATGGTGCTCTGGTATTAAGGAGCGTATTGAGGAGGGTTAGTAGCTACTGGGGCAACTATGGCAACC
seq00014   GGACCACTTAGGAGATCTTACAGATATGCTGTCACCTCAAATGACTCGACGGTTCTACTCGCATTCCTCGTACGGGGACTTCAACTTCGAACACAGGACGAGACACTACAACTTTAATTACGGTCACTGCCCATTCTAAACGTTCATTGTATATCTTACTGTGTGCCGACATGAGGAAGCGCTTAAGCAGTCATCTAAGTCCTCTCCTGACTAAAGTCCTGCTGGGAGAATTGTGTAGTAAAAACATCGGAAATATTATTTCGCTGGTACAGTGTGCTACCTAGAGTTTCTGGGTCCATTAGGATGACAGATGTACTAGACCGTACTTTACTGCATAACGGGATTGACAGCTGCCTGCAGTTCCATACACCCGCGGAAGCATAGCAGCCGGGGGACGGATGTCAGCCTCCGGCGTCATCGGGTCACAGAGTATCGCCATGCCACGGTCGGCTATTCTAAGAGCCTGAGGATCGAGCCCTGCTCTTTGGACAAACCAGGGTCAGTAGTCGTGTGCCTAACACTAGGAGCTCGCACAGGGGGCCCTCCCCCATCCTATAATGGCGACGATGCAACTCGGTACTTAGCGAGCAGGGTGTTATGGAGGTTAATGTAGTTACCAGCAAATGATAGTGCCGAATGTATCGGCAAAGGCCTATGTTTGGGTGACAGGAAGCTTCTACATGAGCGTTTCCATATAACATATATATATAGGAAGAGTCCAATCAGACCGTTAGTTGTACCAGTGTATATTGGCTTTGAAGGTTTCTTTATAACAAATTGGGATCGAAACCAATCCCGGATCTATGATTGAGCCTATATCCCGCAGCTACCGAGGAGTCGTATATCGGCCGGCCCTGTGGGCGATCCCCCTGCTAAAAAACTCTAGCCGCGCAGGTTCCCAGTCCGACATCTCTCGGGTCGTCAATAAGTGATGGCGATATCATGCAGACACGAAGAGCATTACGACTTGACTCACGCCACCCCCGACGACCACCATGCGTACGAGCTGCCAATTTAGGTCCGTGCCTGGTCGTATAACGCGACGCGTTCAAGGCCGTATAGCCACGAAGAACACGGTAGCGCGCTTGAAGGAGGAGCTGGTTTAAGATCATCGACACGGAGTCAAAAAGCACTTTAATCCCAGGGTTAGGAAAGGGGTCCACCAAGCGCGAAGGCCTTCCGGAGGTCCTATTCTCTGACCACCCTCGAAGGCAGTTAGACCTGCTCTTGGCGTGCAATAAGACAGAGACGCAGTACGGTATCTGACGGAGCAGACAAAAGCCGTTCGACTCCTTTGGTTTACTCTCAAGTGGAGGTGCATTCGCACTGAATGTGGAGCGTCATCAGCCAAGGCTCAAATTAATTTTTAAAGTGAAAGGCAGCTGATGCGAGGCTATCCCTCATATACTGTTAGGATGCAGAACTTAGGTGTGACGGCAATTGTACTTCAGGGACCACCCCAGCTGAGTTCGTATAGCGCGACGATAGTTCGCCCCAATAGCGCATAGATATTTGCTAGCCAAGTACGCATCCTAGATCTCCCGCCAACACCTCGCGTCTTTTCCACAGTCTTAGATATAGATATCAACAAATGTGTGGCAAAAAGCTTAATGTGTAAAATGGAAAGTGTATTCATACCCTGTGCTTTGCGACATGATCTCCCAGAGTGTTAAGGCCCCGAGAGGTAGAGTGAAACGAAGATCTGGCGCGCGTAAATGACATCAACGAGGCTCTAGTCTTTCAATCCTGGCCCGGGCAGATCGCTGATCCGAACGACACCGTTAGTCCCGCAGGGCTCGCTGGACCCCACCGTCCATGTACTGTATACCTGAAATCAATGCCCTACAATCGTAAAGCTGTGCATTGACGGGTGCAAACGTAACAGTCGGGGTGTTAAATGAACGGCGCCCATCGTGCCGGGTTGCCGATACTGTATGATTCTCTTTTGACCCTAACTCAACCCCCTTCGCTGATTTGGCGTCAACATCCTCCACGTTCTTGGTCATTGCATAGCTAGAGGTGCAAACGACGCAGTTCTCCACCAAATCTTATCTGTACTACAGCCTAGTAAGACATAATAAGGACGGACGATAACGCCCACACATGGCTCTTAAATAAACAGGCTCTGTTGCCAACAGCGATAAACGCGACACCCCAGGGTCTACCCGGCGTATAACTACTGATGGCTACGATCGATTAACTGAGGCCTCCCGGGGAGATGGTGCTCTGGTATTAAGGAGCGTATTGAGGAGGGTTAGTAGCTACTGGGGCAACTATGGCAACC
seq00015   GGACCACTTAGGAGATCTTACAGATATGCTGTCACCTCAAATGACTCGACGGTTCTACTCGCATTCCTCGTACGGGGACTTCAACTTCGAACACAGGACGAGACACTACAACTTTAATTACGGTCACTGCCCATTCTAAACGTTCATTGTATATCTTACTGTGTGCCGACATGAGGAAGCGCTTAAGCAGTCATCTAAGTCCTCTCCTGACTAAAGTCCTGCTGGGAGAATTGTGTAGTAAAAACATCGGAAATATTATTTCGCTGGTACAGTGTGCTACCTAGAGTTTCTGGGTCCATTAGGATGACAGATGTACTAGACCGTACTTTACTGCATAACGGGATTGACAGCTGCCTGCAGTTCCATACACCCGCGGAAGCATAGCAGCCGGGGGACGGATGTCAGCCTCCGGCGTCATCGGGTCACAGAGTATCGCCATGCCACGGTCGGCTATTCTAAGAGCCTGAGGATCGAGCCCTGCTCTTTGGACAAACCAGGGTCAGTAGTCGTGTGCCTAACACTAGGAGCTCGCACAGGGGGCCCTCCCCCATCCTATAATGGCGACGATGCAACTCGGTACTTAGCGAGCAGGGTGTTATGGAGGTTAATGTAGTTACCAGCAAATGATAGTGCCGAATGTATCGGCAAAGGCCTATGTTTGGGTGACAGGAAGCTTCTACATGAGCGTTTCCATATAACATATATATATAGGAAGCGTCCAATCAGACCGTTAGTTGTACCAGTGTATATTGGCTTTGAAGGTTTCTTTATAACAAATTGGGATCGAAACCAATCCCGGATCTATGATTGAGCCTATATCCCGCAGCTACCGAGGAGTCGTATATCGGCCGGCCCTGTGGGCGATCCCCCTGCTAAAAAACTCTAGCCGCGCAGGTTCCCAGTCCGACATCTCTCGGGTCGTCAATAAGTGATGGCGATATCATGCAGACACGAAGAGCATTACGACTTGACTCACGCCACCCCCGACGACCACCATGCGTACGAGCTGCCAATTTAGGTCCGTGCCTGGTCGTATAACGCGACGCGTTCAAGGCCGTATAGCCACGAAGAACACGGTAGCGCGCTTGAAGGAGGAGCTGGTTTAAGATCATCGACACGGAGTCAAAAAGCACTTTAATCCCAGGGTTAGGAAAGGGGTCCACCAAGCGCGAAGGCCTTCCGGAGGTCCTATTCTCTGACCACCCTCGAAGGCAGTTAGACCTGCTCTTGGCGTGCAATAAGACAGAGACGCAGTACGGTATCTGACGGAGCAGACAAAAGCCGTTCGACTCCTTTGGTTTACTCTCAAGTGGAGGTGCATTCGCACTGAATGTGGAGCGTCATCAGCCAAGGCTCAAATTAATTTTTAAAGTGAAAGGCAGCTGATGCGAGGCTATCCCTCATATACTGTTAGGATGCAGAACTTAGGTGTGACGGCAATTGTACTTCAGGGACCACCCCAGCTGAGTTCGTATAGCGCGACGATAGTTCGCCCCAATAGCGCATAGATATTTGCTAGCCAAGTACGCATCCTAGATCTCCCGCCAACACCTCGCGTCTTTTCCACAGTCTTAGATATAGATATCAACAAATGTGTGGCAAAAAGCTTAATGTGTAAAATGGAAAGTGTATTCATACCCTGTGCTTTGCGACATGATCTCCCAGAGTGTTAAGGCCCCGAGAGGTAGAGTGAAACGAAGATCTGGCGCGCGTAAATGACATCAACGAGGCTCTAGTCTTTCAATCCTGGCCCGGGCAGATCGCTGATCCGAACGACACCGTTAGTCCCGCAGGGCTCGCTGGACCCCACCGTCCATGTACTGTATACCTGAAATCAATGCCCTACAATCGTAAAGCTGTGCATTGACGGGTGCAAACGTAACAGTCGGGGTGTTAAATGAACGGCGCCCATCGTGCCGGGTTGCCGATACTGTATGATTCTCTTTTGACCCTAACTCAACCCCCTTCGCTGATTTGGCGTCAACATCCTCCACGTTCTTGGTCATTGCATAGCTAGAGGTGCAAACGACGCAGTTCTCCACCAAATCTTATCTGTACTACAGCCTAGTAAGACATAATAAGGACGGACGATAACGCCCACACATGGCTCTTAAATAAACAGGCTCTGTTGCCAACAGCGATAAACGCGACACCCCAGGGTCTACCCGGCGTATAACTACTGATGGCTACGATCGATTAACTGAGGCCTCCCGGGGAGATGGTGCTCTGGTATTAAGGAGCGTATTGAGGAGGGTTAGTAGCTACTGGGGCAACTATGGCAACC
seq00016   GGACCACTTAGGAGATCTTACAGATATGCTGTCACCTCAAATGACTCGACGGTTCTACTCGCATTCCTCGTACGGGGACTTCAACTTCGAACACAGGACGAGACACTACAACTTTAATTACGGTCACTGCCCATTCTAAACGTTCATTGTATATCTTACTGTGTGCCGACATGAGGAAGCGCTTAAGCAGTCATCTAAGTCCTCTCCTGACTAAAGTCCTGCTGGGAGAATTGTGTAGTAAAAACATCGGAAATATTATTTCGCTGGTACAGTGTGCTACCTAGAGTTTCTGGGTCCATTAGGATGACAGATGTACTAGACCGTACTTTACTGCATAACGGGATTGACAGCTGCCTGCAGTTCCATACACCCGCGGAAGCATAGCAGCCGGGGGACGGATGTCAGCCTCCGGCGTCATCGGGTCACAGAGTATCGCCATGCCACGGTCGGCTATTCTAAGAGCCTGAGGATCGAGCCCTGCTCTTTGGACAAACCAGGGTCAGTAGTCGTGTGCCTAACACTAGGAGCTCGCACAGGGGGCCCTCCCCCATCCTATAATGGCGACGATGCAACTCGGTACTTAGCGAGCAGGGTGTTATGGAGGTTAATGTAGTTACCAGCAAATGATAGTGCCGAATGTATCGGCAAAGGCCTATGTTTGGGTGACAGGAAGCTTCTACATGAGCGTTTCCATATAACATATATATATAGGAAGAGTCCAATCAGACCGTTAGTTGTACCAGTGTATATTGGCTTTGAAGGTTTCTTTATAACAAATTGGGATCGAAACCAATCCCGGATCTATGATTGAGCCTATATCCCGCAGCTACCGAGGAGTCGTATATCGGCCGGCCCTGTGGGCGATCCCCCTGCTAAAAAACTCTAGCCGCGCAGGTTCCCAGTCCGACATCTCTCGGGTCGTCAATAAGTGATGGCGATATCATGCAGACACGAAGAGCATTACGACTTGACTCACGCCACCCCCGACGACCACCATGCGTACGAGCTGCCAATTTAGGTCCGTGCCTGGTCGTATAACGCGACGCGTTCAAGGCCGTATAGCCACGAAGAACACGGTAGCGCGCTTGAAGGAGGAGCTGGTTTAAGATCATCGACACGGAGTCAAAAAGCACTTTAATCCCAGGGTTAGGAAAGGGGTCCACCAAGCGCGAAGGCCTTCCGGAGGTCCTATTCTCTGACCACCCTCGAAGGCAGTTAGACCTGCTCTTGGCGTGCAATAAGACAGAGACGCAGTACGGTATCTGACGGAGCAGACAAAAGCCGTTCGACTCCTTTGGTTTACTCTCAAGTGGAGGTGCATTCGCACTGAATGTGGAGCGTCATCAGCCAAGGCTCAAATTAATTTTTAAAGTGAAAGGCAGCTGATGCGAGGCTATCCCTCATATACTGTTAGGATGCAGAACTTAGGTGTGACGGCAATTGTACTTCAGGGACCACCCCAGCTGAGTTCGTATAGCGCGACGATAGTTCGCCCCAATAGCGCATAGATATTTGCTAGCCAAGTACGCAGCCTAGATCTCCCGCCAACACCTCGCGTCTTTTCCACAGTCTTAGATATAGATATCAACAAATGTGTGGCAAAAAGCTTAATGTGTAAAATGGAAAGTGTATTCATACCCTGTGCTTTGCGACATGATCTCCCAGAGTGTTAAGGCCCCGAGAGGTAGAGTGAAACGAAGATCTGGCGCGCGTAAATGACATCAACGAGGCTCTAGTCTTTCAATCCTGGCCCGGGCAGATCGCTGATCCGAACGACACCGTTAGTCCCGCAGGGCTCGCTGGACCCCACCGTCCATGTACTGTATACCTGAAATCAATGCCCTACAATCGTAAAGCTGTGCATTGACGGGTGCAAACGTAACAGTCGGGGTGTTAAATGAACGGCGCCCATCGTGCCGGGTTGCCGATACTGTATGATTCTCTTTTGACCCTAACTCAACCCCCTTCGCTGATTTGGCGTCAACATCCGCCACGTTCTTGGTCATTGCATAGCTAGAGGTGCAAACGACGCAGTTCTCCACCAAATCTTATCTGTACTACAGCCTAGTAAGACATAATAAGGACGGACGATAACGCCCACACATGGCTCTTAAATAAACAGGCTCTGTTGCCAACAGCGATAAACGCGACACCCCAGGGTCTACCCGGCGTATAACTACTGATGGCTACGATCGATTAACTGAGGCCTCCCGGGGAGATGGTGCTCTGGTATTAAGGAGCGTATTGAGGAGGGTTAGTAGCTACTGGGGCAACTATGGCAACC
seq00017   GGACCACTTAGGAGATCTTACAGATATGCTGTCACCTCAAATGACTCGACGGTTCTACTCGCATTCCTCGTACGGGGACTTCAACTTCGAACACAGGACGAGACACTACAACTTTAATTACGGTCACTGCCCATTCTAAACGTTCATTGTATATCTTACTGTGTGCCGACATGAGGAAGCGCTTAAGCAGTCATCTAAGTCCTCTCCTGACTAAAGTCCTGCTGGGAGAATTGTGTAGTAAAAACATCGGAAATATTATTTCGCTGGTACAGTGTGCTACCTAGAGTTTCTGGGTCCATTAGGATGACAGATGTACTAGACCGTACTTTACTGCATAACGGGATTGACAGCTGCCTGCAGTTCCATACACCCGCGGAAGCATAGCAGCCGGGGGACGGATGTCAGCCTCCGGCGTCATCGGGTCACAGAGTATCGCCATGCCACGGTCGGCTATTCTAAGAGCCTGAGGATCGAGCCCTGCTCTTTGGACAAACCAGGGTCAGTAGTCGTGTGCCTAACACTAGGAGCTCGCACAGGGGGCCCTCCCCCATCCTATAATGGCGACGATGCAACTCGGTACTTAGCGAGCAGGGTGTTATGGAGGTTAATGTAGTTACCAGCAAATGATAGTGCCGAATGTATCGGCAAAGGCCTATGTTTGGGTGACAGGAAGCTTCTACATGAGCGTTTCCATATAACATATATATATAGGAAGAGTCCAATCAGACCGTTAGTTGTACCAGTGTATATTGGCTTTGAAGGTTTCTTTATAACAAATTGGGATCGAAACCAATCCCGGATCTATGATTGAGCCTATATCCCGCAGCTACCGAGGAGTCGTATATCGGCCGGCCCTGTGGGCGATCCCCCTGCTAAAAAACTCTAGCCGCGCAGGTTCCCAGTCCGACATCTCTCGGGTCGTCAATAAGTGATGGCGATATCATGCAGACACGAAGAGCATTACGACTTGACTCACGCCACCCCCGACGACCACCATGCGTACGAGCTGCCAATTTAGGTCCGTGCCTGGTCGTATAACGCGACGCGTTCAAGGCCGTATAGCCACGAAGAACACGGTAGCGCGCTTGAAGGAGGAGCTGGTTTAAGATCATCGACACGGAGTCAAAAAGCACTTTAATCCCAGGGTTAGGAAAGGGGTCCACCAAGCGCGAAGGCCTTCCGGAGGTCCTATTCTCTGACCACCCTCGAAGGCAGTTAGACCTGCTCTTGGCGTGCAATAAGACAGAGACGCAGTACGGTATCTGACGGAGCAGACAAAAGCCGTTCGACTCCTTTGGTTTACTCTCAAGTGGAGGTGCATTCGCACTGAATGTGGAGCGTCATCAGCCAAGGCTCAAATTAATTTTTAAAGTGAAAGGCAGCTGATGCGAGGCTATCCCTCATATACTGTTAGGATGCAGAACTTAGGTGTGACGGCAATTGTACTTCAGGGACCACCCCAGCTGAGTTCGTATAGCGCGACGATAGTTCGCCCCAATAGCGCATAGATATTTGCTAGCCAAGTACGCATCCTAGATCTCCCGCCAACACCTCGCGTCTTTTCCACAGTCTTAGATATAGATATCAACAAATGTGTGGCAAAAAGCTTAATGTGTAAAATGGAAAGTGTATTCATACCCTGTGCTTTGCGACATGATCTCCCAGAGTGTTAAGGCCCCGAGAGGTAGAGTGAAACGAAGATCTGGCGCGCGTAAATGACATCAACGAGGCTCTAGTCTTTCAATCCTGGCCCGGGCAGATCGCTGATCCGAACGACACCGTTAGTCCCGCAGGGCTCGCTGGACCCCACCGTCCATGTACTGTATACCTGAAATCAATGCCCTACAATCGTAAAGCTGTGCATTGACGGGTGCAAACGTAACAGTCGGGGTGTTAAATGAACGGCGCCCATCGTGCCGGGTTGCCGATACTGTATGATTCTCTTTTGACCCTAACTCAACCCCCTTCGCTGATTTGGCGTCAACATCCTCCACGTTCTTGGTCATTGCATAGCTAGAGGTGCAAACGACGCAGTTCTCCACCAAATCTTATCTGTACTACAGCCTAGTAAGACATAATAAGGACGGACGATAACGCCCACACATGGCTCTTAAATAAACAGGCTCTGTTGCCAACAGCGATAAACGCGACACCCCAGGGTCTGCCCGGCGTATAACTACTGATGGCTACGATCGATTAACTGAGGCCTCCCGGGGAGATGGTGCTCTGGTATTAAGGAGCGTATTGAGGAGGGTTAGTAGCTACTGGGGCAACTATGGCAACC
seq00018   GGACCACTTAGGAGATCTTACAGATATGCTGTCACCTCAAATGACTCGACTGTTCTACTCGCATTCCTCGTACGGGGACTTCAACTTCGAACACAGGACGAGACACTACAACTTTAATTACGGTCACTGCCCATTCTAAACGTTCATTGTATATCTTACTGTGTGCCGACATGAGGAAGCGCTTAAGCAGTCATCTAAGTCCTCTCCTGACTAAAGTCCTGCTGGGAGAATTGTGTAGTAAAAACATCGGAAATATTATTTCGCTGGTACAGTGTGCTACCTAGAGTTTCTGGGTCCATTAGGATGACAGATGTACTAGACCGTACTTTACTGCATAACGGGATTGACAGCTGCCTGCAGTTCCATACACCCGCGGAAGCATAGCAGCCGGGGGACGGATGTCAGCCTCCGGCGTCATCGGGTCACAGAGTATCGCCATGCCACGGTCGGCTATTCTAAGAGCCTGAGGATCGAGCCCTGCTCTTTGGACAAACCAGGGTCAGTAGTCGTGTGCCTAACACTAGGAGCTCGCACAGGGGGCCCTCCCCCATCCTATAATGGCGACGATGCAACTCGGTACTTAGCGAGCAGGGTGTTATGGAGGTTAATGTAGTTACCAGCAAATGATAGTGCCGAATGTATCGGCAAAGGCCTATGTTTGGGTGACAGGAAGCTTCTACATGAGCGTTTCCATATAACATATATATATAGGAAGAGTCCAATCAGACCGTTAGTTGTACCAGTGTATATTGGCTTTGAAGGTTTCTTTATAACAAATTGGGATCGAAACCAATCCCGGATCTATGATTGAGCCTATATCCCGCAGCTACCGAGGAGTCGTATATCGGCCGGCCCTGTGGGCGATCCCCCTGCTAAAAAACTCTAGCCGCGCAGGTTCCCAGTCCGACATCTCTCGGGTCGTCAATAAGTGATGGCGATATCATGCAGACACGAAGAGCATTACGACTTGACTCACGCCACCCCCGACGACCACCATGCGTACGAGCTGCCAATTTAGGTCCGTGCCTGGTCGTATAACGCGACGCGTTCAAGGCCGTATAGCCACGAAGAACACGGTAGCGCGCTTGAAGGAGGAGCTGGTTTAAGATCATCGACACGGAGTCAAAAAGCACTTTAATCCCAGGGTTAGGAAAGGGGTCCACCAAGCGCGAAGGCCTTCCGGAGGTCCTATTCTCTGACCACCCTCGAAGGCAGTTAGACCTGCTCTTGGCGTGCAATAAGACAGAGACGCAGTACGGTATCTGACGGAGCAGACAAAAGCCGTTCGACTCCTTTGGTTTACTCTCAAGTGGAGGTGCATTCGCACTGAATGTGGAGCGTCATCAGCCAAGGCTCAAATTAATTTTTAAAGTGAAAGGCAGCTGATGCGAGGCTATCCCTCATATACTGTTCGGATGCAGAACTTAGGTGTGACGGCAATTGTACTTCAGGGACCACCCCAGCTGAGTTCGTATAGCGCGACGATAGTTCGCCCCAATAGCGCATAGATATTTGCTAGCCAAGTACGCATCCTAGATCTCCCGCCAACACCTCGCGTCTTTTCCACAGTCTTAGATATAGATATCAACAAATGTGTGGCAAAAAGCTTAATGTGTAAAATGGAAAGTGTATTCATACCCTGTGCTTTGCGACATGATCTCCCAGAGTGTTAAGGCCCCGAGAGGTAGAGTGAAACGAAGATCTGGCGCGCGTAAATGACATCAACGAGGCTCTAGTCTTTCAATCCTGGCCCGGGCAGATCGCTGATCCGAACGACACCGTTAGTCCCGCAGGGCTCGCTGGACCCCACCGTCCATGTACTGTATACCTGAAATCAATGCCCTACAATCGTAAAGCTGTGCATTGACGGGTGCAAACGTAACAGTCGGGGTGTTAAATGAACGGCGCCCATCGTGCCGGGTTGCCGATACTGTATGATTCTCTTTTGACCCTAACTCAACCCCCTTCGCTGATTTGGCGTCAACATCCTCCACGTTCTTGGTCATTGCATAGCTAGAGGTGCAAACGACGCAGTTCTCCACCAAATCTTATCTGTACTACAGCCTAGTAAGACATAATAAGGACGGACGATAACGCCCACACATGGCTCTTAAATAAACAGGCTCTGTTGCCAACAGCGATAAACGCGACACCCCAGGGTCTACCCGGCGTATAACTACTGATGGCTACGATCGATTAACTGAGGCCTCCCGGGGAGATGGTGCTCTGGTATTAAGGAGCGTATTGAGGAGGGTTAGTAGCTACTGGGGCAACTATGGCAACC
seq00019   GGACCACTTAGGAGATCTTACAGATATGCTGTCACCTCAAATGACTCGACGGTTCTACTCGCATTCCTCGTACGGGGACTTCAACTTCGAACACAGGACGAGACACTACAACTTTAATTACGGTCACTGCCCATTCTAAACGTTCATTGTATATCTTACTGTGTGCCGACATGAGGAAGCGCTTAAGCAGTCATCTAAGTCCTCTCCTGACTAAAGTCCTGCTGGGAGAATTGTGTAGTAAAAACATCGGAAATATTATTTCGCTGGTACAGTGTGCTACCTAGAGTTTCTGGGTCCATTAGGATGACAGATGTACTAGACCGTACTTTACTGCATAACGGGATTGACAGCTGCCTGCAGTTCCATACACCCGCGGAAGCATAGCAGCCGGGGGACGGATGTCAGCCTCCGGCGTCATCGGGTCACAGAGTATCGCCATGCCACGGTCGGCTATTCTAAGAGCCTGAGGATCGAGCCCTGCTCTTTGGACAAACCAGGGTCAGTAGTCGTGTGCCTAACACTAGGAGCTCGCACAGGGGGCCCTCCCCCATCCTATAATGGCGACGATGCAACTCGGTACTTAGCGAGCAGGGTGTTATGGAGGTTAATGTAGTTACCAGCAAATGATAGTGCCGAATGTATCGGCAAAGGCCTATGTTTGGGTGACAGGAAGCTTCTACATGAGCGTTTCCATATAACATATATATATAGGAAGAGTCCAATCAGACCGTTAGTTGTACCAGTGTATATTGGCTTTGAAGGTTTCTTTATAACAAATTGGGATCGAAACCAATCCCGGATCTATGATTGAGCCTATATCCCGCAGCTACCGAGGAGTCGTATATCGGCCGGCCCTGTGGGCGATCCCCCTGCTAAAAAACTCTAGCCGCGCAGGTTCCCAGTCCGACATCTCTCGGGTCGTCAATAAGTGATGGCGATATCATGCAGACACGAAGAGCATTACGACTTGACTCACGCCACCCCCGACGACCACCATGCGTACGAGCTGCCAATTTAGGTCCGTGCCTGGTCGTATAACGCGACGCGTTCAAGGCCGTATAGCCACGAAGAACACGGTAGCGCGCTTGAAGGAGGAGCTGGTTTAAGATCATCGACACGGAGTCAAAAAGCACTTTAATCCCAGGGTTAGGAAAGGGGTCCACCAAGCGCGAAGGCCTTCCGGAGGTCCTATTCTCTGACCACCCTCGAAGGCAGTTAGACCTGCTCTTGGCGTGCAATAAGACAGAGACGCAGTACGGTATCTGACGGAGCAGACAAAAGCCGTTCGACTCCTTTGGTTTACTCTCAAGTGGAGGTGCATTCGCACTGAATGTGGAGCGTCATCAGCCAAGGCTCAAATTAATTTTTAAAGTGAAAGGCAGCTGATGCGAGGCTATCCCTCATATACTGTTAGGATGCAGAACTTAGGTGTGACGGCAATTGTACTTCAGGGACCACCCCAGCTGAGTTCGTATAGCGCGACGATAGTTCGCCCCAATAGCGCATAGATATTTGCTAGCCAAGTACGCATCCTAGATCTCCCGCCAACACCTCGCGTCTTTTCCACAGTCTTAGATATAGATATCAACAAATGTGTGGCAAAAAGCTTAATGTGTAAAATGGAAAGTGTATTCATACCCTGTGCTTTGCGACATGATCTCCCAGAGTGTTAAGGCCCCGAGAGGTAGAGTGAAACGAAGATCTGGCGCGCGTAAATGACATCAACGAGCCTCTAGTCTTTCAATCCTGGCCCGGGCAGATCGCTGATCCGAACGACACCGTTAGTCCCGCAGGGCTCGCTGGACCCCACCGTCCATGTACTGTATACCTGAAATCAATGCCCTACAATCGTAAAGCTGTGCATTGACGGGTGCAAACGTAACAGTCGGGGTGTTAAATGAACGGCGCCCATCGTGCCGGGTTGCCGATACTGTATGATTCTCTTTTGACCCTAACTCAACCCCCTTCGCTGATTTGGCGTCAACATCCTCCACGTTCTTGGTCATTGCATAGCTAGAGGTGCAAACGACGCAGTTCTCCACCAAATCTTATCTGTACTACAGCCTAGTAAGACATAATAAGGACGGACGATAACGCCCACACATGGCTCTTAAATAAACAGGCTCTGTTGCCAACAGCGATAAACGCGACACCCCAGGGTCTACCCGGCGTATAACTACTGATGGCTACGATCGATTAACTGAGGCCTCCCGGGGAGATGGTGCTCTGGTATTAAGGAGCGTATTGAGGAGGGTTAGTAGCTACTGGGGCAACTATGGCAACC
seq00020   GGACCACTTAGGAGATCTTACAGATATGCTGTCACCTCAAATGACTCGACGGTTCTACTCGCATTCCTCGTACGGGGACTTCAACTTCGAACACAGGACGAGACACTACAACTTTAATTACGGTCACTGCCCATTCTAGACGTTCATTGTATATCTTACTGTGTGCCGACATGAGGAAGCGCTTAAGCAGTCATCTAAGTCCTCTCCTGACTAAAGTCCTGCTGGGAGAATTGTGTAGTAAAAACATCGGAAATATTATTTCGCTGGTACAGTGTGCTACCTAGAGTTTCTGGGTCCATTAGGATGACAGATGTACTAGACCGTACTTTACTGCATAACGGGATTGACAGCTGCCTGCAGTTCCATACACCCGCGGAAGCATAGCAGCCGGGGGACGGATGTCAGCCTCCGGCGTCATCGGGTCACAGAGTATCGCCATGCCACGGTCGGCTATTCTAAGAGCCTGAGGATCGAGCCCTGCTCTTTGGACAAACCAGGGTCAGTAGTCGTGTGCCTAACTCTAGGAGCTCGCACAGGGGGCCCTCCCCCATCCTATAATGGCGACGATGCAACTCGGTACTTAGCGAGCAGGGTGTTATGGAGGTTAATGTAGTTACCAGCAAATGATAGTGTCGAATGTATCGGCAAAGGCCTATGTTTGGGTGACAGGAAGCTTCTACATGAGCGTTTCCATATAACATATATATATAGGAAGAGTCCAATCAGACCGTTAGTTGTACCAGTGTATATTGGCTTTGAAGGTTTCTTTATAACAAATTGGGATCGAAACCAATCCCGGATCTATGATTGAGCCTATATCCCGCAGCTACCGAGGAGTCGTATATCGGCCGGCCCTGTGGGCGATCCCCCTGCTAAAAAACTCTAGCCGCGCAGGTTCCCAGTCCGACATCTCTCGGGTCGTCAATAAGTGATGGCGATATCATGCAGACACGAAGAGCATTACGACTTGACTCACGCCACCCCCGACGACCACCATGCGTACGAGCTGCCAATTTAGGTCCGTGCCTGGTCGTATAACGCGACGCGTTCAAGGCCGTATAGCCACGAAGAACACGGTAGCGCGCTTGAAGGAGGAGCTGGTTTAAGATCATCGACACGGAGTCAAAAAGCACTTTAATCCCAGGGTTAGGAAAGGGGTCCACCAAGCGCGAAGGCCTTCCGGAGGTCCTATTCTCTGACCACCCTCGAAGGCAGTTAGACCTGCTCTTGGCGTGCAATAAGACAGAGACGCAGTACGGTATCTGACGGAGCAGACAAAAGCCGTTCGACTCCTTTGGTTTACTCTCAAGTGGAGGTGCATTCGCACTGAATGTGGAGCGGCATCAGCCAAGGCTCAAATTAATTTTTAAAGTGAAAGGCAGCTGATGCGAGGCTATCCCTCATATACTGTTAGGATGCAGAACTTAGGTGTGACGGCAATTGTACTTCAGGGACCACCCCAGCTGAGTTCGTATAGCGCGACGATAGTTCGCCCCAATAGCGCATAGATATTTGCTAGCCAAGTACGCATCCTAGATCTCCCGCCAACACCTCGCGTCTTTTCCACAGTCTTAGATATAGATATCAACAAATGTGTGGCAAAAAGCTTAATGTGTAAAATGGAAAGTGTATTCATACCCTGTGCTTTGCGACATGATCTCCCAGAGTGTTAAGGCCCCGAGAGGTAGAGTGAAACGAAGATCTGGCGCGCGTAAATGACATCAACGAGGCTCTAGTCTTTCAATCCTGGCCCGGGCAGATCGCTGATCCGAACGACACCGTTAGTCCCGCAGGGCTCGCTGGACCCCACCGTCCATGTACTGTATACCTGAAATCAATGCCCTACAATCGTAAAGCTGTGCATTGACGGGTGCAAACGTAACAGTCGGGGTGTTAAATGAACGGCGCCCATCGTGCCGGGTTGCCGATACTGTATGATTCTCTTTTGACCCTAACTCAACCCCCTTCGCTGATTTGGCGTCAACATCCTCCACGTTCTTGGTCATTGCATAGCTAGAGGTGCAAACGACGCAGTTCTCCACCAAATCTTATCTGTACTACAGCCTAGTAAGACATAATAAGGACGGACGATAACGCCCACACATGGCTCTTAAATAAACAGGCTCTGTTGCCAACAGCGATAAACGCGACACCCCAGGGTCTACCCGGCGTATAACTACTGATGGCTACGATCGATTAACTGAGGCCTCCCGGGGAGATGGTGCTCTGGTATTAAGGAGCGTATTGAGGAGGGTTAGTAGCTACTGGGGCAACTATGGCAACC
seq00021   GGACCACTTAGGAGATCTTACAGATATGCTGTCACCTCAAATGACTCGACGGTTCTACTCGCATTCCTCGTACGGGGACTTCAACTTCGAACACAGGACGAGACACTACAACTTTAATTACGGTCACTGCCCATTCTAAACGTTCATTGTATATCTTACTGTGTGCCGACATGAGGAAGCGCTTAAGCAGTCATCTAAGTCCTCTCCTGACTAAAGTCCTGCTGGGAGAATTGTGTAGTAAAAACATCGGAAATATTATTTCGCTGGTACAGTGTGCTACCTAGAGTTTCTGGGTCCATTAGGATGACAGATGTACTAGACCGTACTTTACTGCATAACGGGATTGACAGCTGCCTGCAGTTCCATACACCCGCGGAAGCATAGCAGCCGGGGGACGGATGTCAGCCTCCGGCGTCATCGGGTCACAGAGTATCGCCATGCCACGGTCGGCTATTCTAAGAGCCTGAGGATCGAGCCCTGCTCTTTGGACAAACCAGGGTCAGTAGTCGTGTGCCTAACACTAGGAGCTCGCACAGGGGGCCCTCCCCCATCCTATAATGGCGACGATGCAACTCGGTACTTAGCGAGCAGGGTGTTATGGAGGTTAATGTAGTTACCAGCAAATGATAGTGCCGAATGTATCGGCAAAGGCCTATGTTTGGGTGACAGGAAGCTTCTACATGAGCGTTTCCATATAACATATATATATAGGAAGAGTCCAATCAGACCGTTAGTTGTACCAGTGTATATTGGCTTTGAAGGTTTCTTTATAACAAATTGGGATCGAAACCAATCCCGGATCTATGATTGAGCCTATATCCCGCAGCTACCGAGGAGTCGTATATCGGCCGGCCCTGTGGGCGATCCCCCTGCTAAAAAACTCTAGCCGCGCAGGTTCCCAGTCCGACATCTCTCGGGTCGTCAATAAGTGATGGCGATATCATGCAGACACGAAGAGCATTACGACTTGACTCACGCCACCCCCGACGACCACCATGCGTACGAGCTGCCAATTTAGGTCCGTGCCTGGTCGTATAACGCGACGCGTTCAAGGCCGTATAGCCACGAAGAACACGGTAGCGCGCTTGAAGGAGGAGCTGGTTTAAGATCATCGACACGGAGTCAAAAAGCACTTTAATCCCAGGGTTAGGAAAGGGGTCCACCAAGCGCGAAGGCCTTCCGGAGGTCCTATTCTCTGACCACCCTCGAAGGCAGTTAGACCTGCTCTTGGCGTGCAATAAGACAGAGACGCAGTACGGTATCTGACGGAGCAGACAAAAGCCGTTCGACTCCTTTGGTTTACTCTCAAGTGGAGGTGCATTCGCACTGAATGTGGAGCGTCATCAGCCAAGGCTCAAATTAATTTTTAAAGTGAAAGGCAGCTGATGCGAGGCTATCCCTCATATACTGTTAGGATGCAGAACTTAGGTGTGACGGCAATTGTACTTCAGGGACCACCCCAGCTGAGTTCGTATAGCGCGACGATAGTTCGCCCCAATAGCGCATAGATATTTGCTAGCCAAGTACGCATCCTAGATCTCCCGCCAACACCTCGCGTCTTTTCCACAGTCTTAGATATAGATATCAACAAATGTGTGGCAAAAAGCTTAATGTGTAAAATGGAAAGTGTATTCATACCCTGTGCTTTGCGACATGATCTCCCAGAGTGTTAAGGCCCCGAGAGGTAGAGTGAAACGAAGATCTGGCGCGCGTAAATGACATCAACGAGGCTCTAGTCTTTCAATCCTGGCCCGGGCAGATCGCTGATCCGAACGACACCGTTAGTCCCGCAGGGCTCGCTGGACCCCACCGTCCATGTACTGTATACCTGAAATCAATGCCCTACAATCGTAAAGCTGTGCATTGACGGGTGCAAACGTAACAGTCGGGGTGTTAAATGAACGGCGCCCATCGTGCCGGGTTGCCGATACTGTATGATTCTCTTTTGACCCTAACTCAACCCCCTTCGCTGATTTGGCGTCAACATCCTCCACGTTCTTGGTCATTGCATAGCTAGAGGTGCAAACGACGCAGTTCTCCACCAAATCTTATCTGTACTACAGCCTAGTAAGACATAATAAGGACGGACGATAACGCCCACACATGGCTCTTAAATAAACAGGCTCTGTTGCCAACAGCGATAAACGCGACACCCCAGGGTCTACCCGGCGTATAACTACTGATGGCTACGATCGATTAACTGAGGCCTCCCGGGGAGATGGTGCTCTGGTATTAAGGAGCGTATTGAGGAGGGTTAGTAGCTACTGGGGCAACTATGGCAACC
seq00022   GGACCACTTAGGAGATCTTACAGATATGCTGTCACCTCAAATGACTCGACGGTTCTACTCGCATTCCTCGTACGGGGACTTCAACTTCGAACACAGGACGAGACACTACAACTTTAATTACGGTCACTGCCCATTCTAAACGTTCATTGTATATCTTACTGTGTGCCGACATGAGGAAGCGCTTAAGCAGTCATCTAAGTCCTCTCCTGACTAAAGTCCTGCTGGGAGAATTGTGTAGTAAAAACATCGGAAATATTATTTCGCTGGTACAGTGTGCTACCTAGAGTTTCTGGGTCCATTAGGATGACAGATGTACTAGACCGTACTTTACTGCATAACGGGATTGACAGCTGCCTGCAGTTCCATACACCCGCGGAAGCATAGCAGCCGGGGGACGGATGTCAGCCTCCGGCGTCATCGGGTCACAGAGTATCGCCATGCCACGGTCGGCTATTCTAAGAGCCTGAGGATCGAGCCCTGCTCTTTGGACAAACCAGGGTCAGTAGTCGTGTGCCTAACACTAGGAGCTCGCACAGGGGGCCCTCCCCCATCCTATAATGGCGACGATGCAACTCGGTACTTAGCGAGCAGGGTGTAATGGAGGTTAATGTAGTTACCAGCAAATGATAGTGCCGAATGTATCGGCAAAGGCCTATGTTTGGGTGACAGGAAGCTTCTACATGAGCGTTTCCATATAACATATATATATAGGAAGAGTCCAATCAGACCGTTAGTTGTACCAGTGTATATTGGCTTTGAAGGTTTCTTTATAACAAATTGGGATCGAAACCAATCCCGGATCTATGATTGAGCCTATATCCCGCAGCTACCGAGGAGTCGTATATCGGCCGGCCCTGTGGGCGATCCCCCTGCTAAAAAACTCTAGCCGCGCAGGTTCCCAGTCCGACATCTCTCGGGTCGTCAATAAGTGATGGCGATATCATGCAGACACGAAGAGCATTACGACTTGACTCACGCCACCCCCGACGACCACCATGCGTACGAGCTGCCAATTTAGGTCCGTGCCTGGTCGTATAACGCGACGCGTTCAAGGCCGTATAGCCACGAAGAACACGGTAGCGCGCTTGAAGGAGGAGCTGGTTTAAGATCATCGACACGGAGTCAAAAAGCACTTTAATCCCAGGGTTAGGAAAGGGGTCCACCAAGCGCGAAGGCCTTCCGGAGGTCCTATTCTCTGACCACCCTCGAAGGCAGTTAGACCTGCTCTTGGCGTGCAATAAGACAGAGACGCAGTACGGTATCTGACGGAGCAGACAAAAGCCGTTCGACTCCTTTGGTTTACTCTCAAGTGGAGGTGCATTCGCACTGAATGTGGAGCGTCATCAGCCAAGGCTCAAATTAATTTTTAAAGTGAAAGGCAGCTGATGCGAGGCTATCCCTCATATACTGTTAGGATGCAGAACTTAGGTGTGACGGCAATTGTACTTCAGGGACCACCCCAGCTGAGTTCGTATAGCGCGACGATAGTTCGCCCCAATAGCGCATAGATATTTGCTAGCCAAGTACGCATCCTAGATCTCCCGCCAACACCTCGCGTCTTTTCCACAGTCTTAGATATAGATATCAACAAATGTGTGGCAAAAAGCTTAATGTGTAAAATGGAAAGTGTATTCATACCCTGTGCTTTGCGACATGATCTCCCAGAGTGTTAAGGCCCCGAGAGGTAGAGTGAAACGAAGATCTGGCGCGCGTAAATGACATCAACGAGGCTCTAGTCTTTCAATCCTGGCCCGGGCAGATCGCTGATCCGAACGACACCGTTAGTCCCGCAGGGCTCGCTGGACCCCACCGTCCATGTACTGTATACCTGAAATCAATGCCCTACAATCGTAAAGCTGTGCATTGACGGGTGCAAACGTAACAGTCGGGGTGTTAAATGAACGGCGCCCATCGTGCCGGGTTGCCGATACTGTATGATTCTCTTTTGACCCTAACTCAACCCCCTTCGCTGATTTGGCGTCAACATCCTCCACGTTCTTGGTCATTGCATAGCTAGAGGTGCAAACGACGCAGTTCTCCACCAAATCTTATCTGTACTACAGCCTAGTAAGACATAATAAGGACGGACGATAACGCCCACACATGGCTCTTAAATAAACAGGCTCTGTTGCCAACAGCGATAAACGCGACACCCCAGGGTCTACCCGGCGTATAACTACTGATGGCTACGATCGATTAACTGAGGCCTCCCGGGGAGATGGTGCTCTGGTATTAAGGAGCGTATTGAGGAGGGTTAGTAGCTACTGGGGCAACTATGGCAACC
seq00023   GGACCACTTAGGAGATCTTACAGATATGCTGTCACCTCAAATGACTCGACGGTTCTACTCGCATTCCTCGTACGGGGACTTCAACTTCGAACACAGGACGAGACACTACAACTTTAATTACGGTCACTGCCCATTCTAGACGTTCATTGTATATCTTACTGTGTGCCGACATGAGGAAGCGCTTAAGCAGTCATCTAAGTCCTCTCCTGACTAAAGTCCTGCTGGGAGAATTGTGTAGTAAAAACATCGGAAATATTATTTCGCTGGTACAGTGTGCTACCTAGAGTTTCTGGGTCCATTAGGATGACAGATGTACTAGACCGTACTTTACTGCATAACGGGATTGACAGCTGCCTGCAGTTCCATACACCCGCGGAAGCATAGCAGCCGGGGGACGGATGTCAGCCTCCGGCGTCATCGGGTCACAGAGTATCGCCATGCCACGGTCGGCTATTCTAAGAGCCTGAGGATCGAGCCCTGCTCTTTGGACAAACCAGGGTCAGTAGTCGTGTGCCTAACTCTAGGAGCTCGCACAGGGGGCCCTCCCCCATCCTATAATGGCGACGATGCAACTCGGTACTTAGCGAGCAGGGTGTTATGGAGGTTAATGTAGTTACCAGCAAATGATAGTGTCGAATGTATCGGCAAAGGCCTATGTTTGGGTGACAGGAAGCTTCTACATGAGCGTTTCCATATAACATATATATATAGGAAGAGTCCAATCAGACCGTTAGTTGTACCAGTGTATATTGGCTTTGAAGGTTTCTTTATAACAAATTGGGATCGAAACCAATCCCGGATCTATGATTGAGCCTATATCCCGCAGCTACCGAGGAGTCGTATATCGGCCGGCCCTGTGGGCGATCCCCCTGCTAAAAAACTCTAGCCGCGCAGGTTCCCAGTCCGACATCTCTCGGGTCGTCAATAAGTGATGGCGATATCATGCAGACACGAAGAGCATTACGACTTGACTCACGCCACCCCCGACGACCACCATGCGTACGAGCTGCCAATTTAGGTCCGTGCCTGGTCGTATAACGCGACGCGTTCAAGGCCGTATAGCCACGAAGAACACGGTAGCGCGCTTGAAGGAGGAGCTGGTTTAAGATCATCGACACGGAGTCAAAAAGCACTTTAATCCCAGGGTTAGGAAAGGGGTCCACCAAGCGCGAAGGCCTTCCGGAGGTCCTATTCTCTGACCACCCTCGAAGGCAGTTAGACCTGCTCTTGGCGTGCAATAAGACAGAGACGCAGTACGGTATCTGACGGAGCAGACAAAAGCCGTTCGACTCCTTTGGTTTACTCTCAAGTGGAGGTGCATTCGCACTGAATGTGGAGCGGCATCAGCCAAGGCTCAAATTAATTTTTAAAGTGAAAGGCAGCTGATGCGAGGCTATCCCTCATATACTGTTAGGATGCAGAACTTAGGTGTGACGGCAATTGTACTTCAGGGACCACCCCAGCTGAGTTCGTATAGCGCGACGATAGTTCGCCCCAATAGCGCATAGATATTTGCTAGCCAAGTACGCATCCTAGATCTCCCGCCAACACCTCGCGTCTTTTCCACAGTCTTAGATATAGATATCAACAAATGTGTGGCAAAAAGCTTAATGTGTAAAATGGAAAGTGTATTCATACCCTGTGCTTTGCGACATGATCTCCCAGAGTGTTAAGGCCCCGAGAGGTAGAGTGAAACGAAGATCTGGCGCGCGTAAATGACATCAACGAGGCTCTAGTCTTTCAATCCTGGCCCGGGCAGATCGCTGATCCGAACGACACCGTTAGTCCCGCAGGGCTCGCTGGACCCCACCGTCCATGTACTGTATACCTGAAATCAATGCCCTACAATCGTAAAGCTGTGCATTGACGGGTGCAAACGTAACAGTCGGGGTGTTAAATGAACGGCGCCCATCGTGCCGGGTTGCCGATACTGTATGATTCTCTTTTGACCCTAACTCAACCCCCTTCGCTGATTTGGCGTCAACATCCTCCACGTTCTTGGTCATTGCATAGCTAGAGGTGCAAACGACGCAGTTCTCCACCAAATCTTATCTGTCCTACAGCCTAGTAAGACATAATAAGGACGGACGATAACGCCCACACATGGCTCTTAAATAAACAGGCTCTGTTGCCAACAGCGATAAACGCGACACCCCAGGGTCTACCCGGCGTATAACTACTGATGGCTACGATCGATTAACTGAGGCCTCCCGGGGAGATGGTGCTCTGGTATTAAGGAGCGTATTGAGGAGGGTTAGTAGCTACTGGGGCAACTATGGCAACC
seq00024   GGACCACTTAGGAGATCTTACAGATATGCTGTCACCTCAAATGACTCGACGGTTCTACTCGCATTCCTCGTACGGGGACTTCAACTTCGAACACAGGACGAGACACTACAACTTTAATTACGGTCACTGCCCATTCTAAACGTTCATTGTATATCTTACTGTGTGCCGACATGAGGAAGCGCTTAAGCAGTCATCTAAGTCCTCTCCTGACTAAAGTCCTGCTGGGAGAATTGTGTAGTAAAAACATCGGAAATATTATTTCGCTGGTACAGTGTGCTACCTAGAGTTTCTGGGTCCATTAGGATGACAGATGTACTAGACCGTACTTTACTGCATAACGGGATTGACAGCTGCCTGCAGTTCCATACACCCGCGGAAGCATAGCAGCCGGGGGACGGATGTCAGCCTCCGGCGTCATCGGGTCACAGAGTATCGCCATGCCACGGTCGGCTATTCTAAGAGCCTGAGGATCGAGCCCTGCTCTTTGGACAAACCAGGGTCAGTAGTCGTGTGCCTAACACTAGGAGCTCGCACAGGGGGCCCTCCCCCATCCTATAATGGCGACGATGCAACTCGGTACTTAGCGAGCAGGGTGTTATGGAGGTTAATGTAGTTACCAGCAAATGATAGTGCCGAATGTATCGGCAAAGGCCTATGTTTGGGTGACAGGAAGCTTCTACATGAGCGTTTCCATATAACATATATATATAGGAAGAGTCCAATCAGACCGTTAGTTGTACCAGTGTATATTGGCTTTGAAGGTTTCTTTATAACAAATTGGGATCGAAACCAATCCCGGATCTATGATTGAGCCTATATCCCGCAGCTACCGAGGAGTCGTATATCGGCCGGCCCTGTGGGCGATCCCCCTGCTAAAAAACTCTAGCCGCGCAGGTTCCCAGTCCGACATCTCTCGGGTCGTCAATAAGTGATGGCGATATCATGCAGACACGAAGAGCATTACGACTTGACTCACGCCACCCCCGACGACCACCATGCGTACGAGCTGCCAATTTAGGTCCGTGCCTGGTCGTATAACGCGACGCGTTCAAGGCCGTATAGCCACGAAGAACACGGTAGCGCGCTTGAAGGAGGAGCTGGTTTAAGATCATCGACACGGAGTCAAAAAGCACTTTAATCCCAGGGTTAGGAAAGGGGTCCACCAAGCGCGAAGGCCTTCCGGAGGTCCTATTCTCTGACCACCCTCGAAGGCAGTTAGACCTGCTCTTGGCGTGCAATAAGACAGAGACGCAGTACGGTATCTGACGGAGCAGACAAAAGCCGTTCGACTCCTTTGGTTTACTCTCAAGTGGAGGTGCATTCGCACTGAATGTGGAGCGTCATCAGCCAAGGCTCAAATTAATTTTTAAAGTGAAAGGCAGCTGATGCGAGGCTATCCCTCATATACTGTTAGGATGCAGAACTTAGGTGTGACGGCAATTGTACTTCAGGGACCACCCCAGCTGAGTTCGTATAGCGCGACGATAGTTCGCCCCAATAGCGCATAGATATTTGCTAGCCAAGTACGCATCCTAGATCTCCCGCCAACACCTCGCGTCTTTTCCACAGTCTTAGATATAGATATCAACAAATGTGTGGCAAAAAGCTTAATGTGTAAAATGGAAAGTGTATTCATACCCTGTGCTTTGCGACATGATCTCCCAGAGTGTTAAGGCCCCGAGAGGTAGAGTGAAACGAAGATCTGGCGCGCGTAAATGACATCAACGAGGCTCTAGTCTTTCAATCCTGGCCCGGGCAGATCGCTGATCCGAACGACACCGTTAGTCCCGCAGGGCTCGCTGGACCCCACCGTCCATGTACTGTATACCTGAAATCAATGCCCTACAATCGTAAAGCTGTGCATTGACGGGTGCAAACGTAACAGTCGGGGTGTTAAATGAACGGCGCCCATCGTGCCGGGTTGCCGATACTGTATGATTCTCTTTTGACCCTAACTCAACCCCCTTCGCTGATTTGGCGTCAACATCCTCCACGTTCTTGGTCATTGCATAGCTAGAGGTGCAAACGACGCAGTTCTCCACCAAATCTTATCTGTACTACAGCCTAGTAAGACATAATAAGGACGGACGATAACGCCCACACATGGCTCTTAAATAAACAGGCTCTGTTGCCAACAGCGATAAACGCGACACCCCAGGGTCTACCCGGCGTATAACTACTGATGGCTACGATCGATTAACTGAGGCCTCCCGGGGAGATGGTGCTCTGGTATTAAGGAGCGTATTGAGGAGGGTTAGTAGCTACTGGGGCAACTATGGCAACC
seq00025   GGACCACTTAGGAGATCTTACAGATATGCTGTCACCTCAAATGACTCGACGGTTCTACTCGCATTCCTCGTACGGGGACTTCAACTTCGAACACAGGACGAGACACTACAACTTTAATTACGGTCACTGCCCATTCTAAACGTTCATTGTATATCTTACTGTGTGCCGACATGAGGAAGCGCTTAAGCAGTCATCTAAGTCCTCTCCTGACTAAAGTCCTGCTGGGAGAATTGTGTAGTAAAAACATCGGAAATATTATTTCGCTGGTACAGTGTGCTACCTAGAGTTTCTGGGTCCATTAGGATGACAGATGTACTAGACCGTACTTTACTGCATAACGGGATTGACAGCTGCCTGCAGTTCCATACACCCGCGGAAGCATAGCAGCCGGGGGACGGATGTCAGCCTCCGGCGTCATCGGGTCACAGAGTATCGCCATGCCACGGTCGGCTATTCTAAGAGCCTGAGGATCGAGCCCTGCTCTTTGGACAAACCAGGGTCAGTAGTCGTGTGCCTAACACTAGGAGCTCGCACAGGGGGCCCTCCCCCATCCTATAATGGCGACGATGCAACTCGGTACTTAGCGAGCAGGGTGTTATGGAGGTTAATGTAGTTACCAGCAAATGATAGTGCCGAATGTATCGGCAAAGGCCTATGTTTGGGTGACAGGAAGCTTCTACATGAGCGTTTCCATATAACATATATATATAGGAAGAGTCCAATCAGACCGTTAGTTGTACCAGTGTATATTGGCTTTGAAGGTTTCTTTATAACAAATTGGGATCGAAACCAATCCCGGATCTATGATTGAGCCTATATCCCGCAGCTACCGAGGAGTCGTATATCGGCCGGCCCTGTGGGCGATCCCCCTGCTAAAAAACTCTAGCCGCGCAGGTTCCCAGTCCGACATCTCTCGGGTCGTCAATAAGTGATGGCGATATCATGCAGACACGAAGAGCATTACGACTTGACTCACGCCACCCCCGACGACCACCATGCGTACGAGCTGCCAATTTAGGTCCGTGCCTGGTCGTATAACGCGACGCGTTCAAGGCCGTATAGCCACGAAGAACACGGTAGCGCGCTTGAAGGAGGAGCTGGTTTAAGATCATCGACACGGAGTCAAAAAGCACTTTAATCCCAGGGTTAGGAAAGGGGTCCACCAAGCGCGAAGGCCTTCCGGAGGTCCTATTCTCTGACCACCCTCGAAGGCAGTTAGACCTGCTCTTGGCGTGCAATAAGACAGAGACGCAGTACGGTATCTGACGGAGCAGACAAAAGCCGTTCGACTCCTTTGGTTTACTCTCAAGTGGAGGTGCATTCGCACTGAATGTGGAGCGTCATCAGCCAAGGCTCAAATTAATTTTTAAAGTGAAAGGCAGCTGATGCGAGGCTATCCCTCATATACTGTTAGGATGCAGAACTTAGGTGTGACGGCAATTGTACTTCAGGGACCACCCCAGCTGAGTTCGTATAGCGCGACGATAGTTCGCCCCAATAGCGCATAGATATTTGCTAGCCAAGTACGCATCCTAGATCTCCCGCCAACACCTCGCGTCTTTTCCACAGTCTTAGATATAGATATCAACAAATGTGTGGCAAAAAGCTTAATGTGTAAAATGGAAAGTGTATTCATACCCTGTGCTTTGCGACATGATCTCCCAGAGTGTTAAGGCCCCGAGAGGTAGAGTGAAACGAAGATCTGGCGCGCGTAAATGACATCAACGAGGCTCTAGTCTTTCAATCCTGGCCCGGGCAGATCGCTGATCCGAACGACACCGTTAGTCCCGCAGGGCTCGCTGGACCCCACCGTCCATGTACTGTATACCTGAAATCAATGCCCTACAATCGTAAAGCTGTGCATTGACGGGTGCAAACGTAACAGTCGGGGTGTTAAATGAACGGCGCCCATCGTGCCGGGTTGCCGATACTGTATGATTCTCTTTTGACCCTAACTCAACCCCCTTCGCTGATTTGGCGTCAACATCCTCCACGTTCTTGGTCATTGCATAGCTAGAGGTGCAAACGACGCAGTTCTCCACCAAATCTTATCTGTACTACAGCCTAGTAAGACATAATAAGGACGGACGATAACGCCCACACATGGCTCTTAAATAAACAGGCTCTGTTGCCAACAGCGATAAACGCGACACCCCAGGGTCTACCCGGCGTATAACTACTGATGGCTACGATCGATTAACTGAGGCCTCCCGGGGAGATGGTGCTCTGGTATTAAGGAGCGTATTGAGGAGGGTTAGTAGCTACTGGGGCAACTATGGCAACC
seq00026   GGACCACTTAGGAGATCTTACAGATATGCTGTCACCTCAAATGACTCGACGGTTCTACTCGCATTCCTCGTACGGGGACTTCAACTTCGAACACAGGACGAGACACTACAACTTTAATTACGGTCACTGCCCATTCTAGACGTTCATTGTATATCTTACTGTGTGCCGACATGAGGAAGCGCTTAAGCAGTCATCTAAGTCCTCTCCTGACTAAAGTCCTGCTGGGAGAATTGTGTAGTAAAAACATCGGAAATATTATTTCGCTGGTACAGTGTGCTACCTAGAGTTTCTGGGTCCATTAGGATGACAGATGTACTAGACCGTACTTTACTGCATAACGGGATTGACAGCTGCCTGCAGTTCCATACACCCGCGGAAGCATAGCAGCCGGGGGACGGATGTCAGCCTCCGGCGTCATCGGGTCACAGAGTATCGCCATGCCACGGTCGGCTATTCTAAGAGCCTGAGGATCGAGCCCTGCTCTTTGGACAAACCAGGGTCAGTAGTCGTGTGCCTAACTCTAGGAGCTCGCACAGGGGGCCCTCCCCCATCCTATAATGGCGACGATGCAACTCGGTACTTAGCGAGCAGGGTGTTATGGAGGTTAATGTAGTTACCAGCAAATGATAGTGTCGAATGTATCGGCAAAGGCCTATGTTTGGGTGACAGGAAGCTTCTACATGAGCGTTTCCATATAACATATATATATAGGAAGAGTCCAATCAGACCGTTAGTTGTACCAGTGTATATTGGCTTTGAAGGTTTCTTTATAACAAATTGGGATCGAAACCAATCCCGGATCTATGATTGAGCCTATATCCCGCAGCTACCGAGGAGTCGTATATCGGCCGGCCCTGTGGGCGATCCCCCTGCTAAAAAACTCTAGCCGCGCAGGTTCCCAGTCCGACATCTCTCGGGTCGTCAATAAGTGATGGCGATATCATGCAGACACGAAGAGCATTACGACTTGACTCACGCCACCCCCGACGACCACCATGCGTACGAGCTGCCAATTTAGGTCCGTGCCTGGTCGTATAACGCGACGCGTTCAAGGCCGTATAGCCACGAAGAACACGGTAGCGCGCTTGAAGGAGGAGCTGGTTTAAGATCATCGACACGGAGTCAAAAAGCACTTTAATCCCAGGGTTAGGAAAGGGGTCCACCAAGCGCGAAGGCCTTCCGGAGGTCCTATTCTCTGACCACCCTCGAAGGCAGTTAGACCTGCTCTTGGCGTGCAATAAGACAGAGACGCAGTACGGTATCTGACGGAGCAGACAAAAGCCGTTCGACTCCTTTGGTTTACTCTCAAGTGGAGGTGCATTCGCACTGAATGTGGAGCGGCATCAGCCAAGGCTCAAATTAATTTTTAAAGTGAAAGGCAGCTGATGCGAGGCTATCCCTCATATACTGTTAGGATGCAGAACTTAGGTGTGACGGCAATTGTACTTCAGGGACCACCCCAGCTGAGTTCGTATAGCGCGACGATAGTTCGCCCCAATAGCGCATAGATATTTGCTAGCCAAGTACGCATCCTAGATCTCCCGCCAACACCTCGCGTCTTTTCCACAGTCTTAGATATAGATATCAACAAATGTGTGGCAAAAAGCTTAATGTGTAAAATGGAAAGTGTATTCATACCCTGTGCTTTGCGACATGATCTCCCAGAGTGTTAAGGCCCCGAGAGGTAGAGTGAAACGAAGATCTGGCGCGCGTAAATGACATCAACGAGGCTCTAGTCTTTCAATCCTGGCCCGGGCAGATCGCTGATCCGAACGACACCGTTAGTCCCGCAGGGCTCGCTGGACCCCACCGTCCATGTACTGTATACCTGAAATCAATGCCCTACAATCGTAAAGCTGTGCATTGACGGGTGCAAACGTAACAGTCGGGGTGTTAAATGAACGGCGCCCATCGTGCCGGGTTGCCGATACTGTATGATTCTCTTTTGACCCTAACTCAACCCCCTTCGCTGATTTGGCGTCAACATCCTCCACGTTCTTGGTCATTGCATAGCTAGAGGTGCAAACGACGCAGTTCTCCACCAAATCTTATCTGTACTACAGCCTAGTAAGACATAATAAGGACGGACGATAACGCCCACACATGGCTCTTAAATAAACAGGCTCTGTTGCCAACAGCGATAAACGCGACACCCCAGGGTCTACCCGGCGTATAACTACTGATGGCTACGATCGATTAACTGAGGCCTCCCGGGGAGATGGTGCTCTGGTATTAAGGAGCGTATTGAGGAGGGTTAGTAGCTACTGGGGCAACTATGGCAACC
seq00027   GGACCACTTAGGAGATCTTACAGATATGCTGTCACCTCAAATGACTCGACGGTTCTACTCGCATTCCTCGTACGGGGACTTCAACTTCGAACACAGGACGAGACACTACAACTTTAATTACGGTCACTGCCCATTGTAAACGTTCATTGTATATCTTACTGTGTGCCGACATGAGGAAGCGCTTAAGCAGTCATCTAAGTCCTCTCCTGACTAAAGTCCTGCTGGGAGAATTGTGTAGTAAAAACATCGGAAATATTATTTCGCTGGTACAGTGTGCTACCTAGAGTTTCTGGGTCCATTAGGATGACAGATGTACTAGACCGTACTTTACTGCATAACGGGATTGACAGCTGCCTGCAGTTCCATACACCCGCGGAAGCATAGCAGCCGGGGTACGGATGTCAGCCTCCGGCGTCATCGGGTCACAGAGTATCGCCATGCCACGGTCGGCTATTCTAAGAGCCTGAGGATCGAGCCCTGCTCTTTGGACAAACCAGGGTCAGTAGTCGTGTGCCTAACACTAGGAGCTCGCACAGGGGGCCCTCCCCCATCCTATAATGGCGACGATGCAACTCGGTACTTAGCGAGCAGGGTGTTATGGAGGTTAATGTAGTTACCAGCAAATGATAGTGCCGAATGTATCGGCAAAGGCCTATGTTTGGGTGACAGGAAGCTTCTACATGAGCGTTTCCATATAACATATATATATAGGAAGAGTCCAATCAGACCGTTAGTTGTACCAGTGTATATTGGCTTTGAAGGTTTCTTTATAACAAATTGGGATCGAAACCAATCCCGGATCTATGATTGAGCCTATATCCCGCAGCTACCGAGGAGTCGTATATCGGCCGGCCCTGTGGGCGATCCCCCTGCTAAAAAACTCTAGCCGCGCAGGTTCCCAGTCCGACATCTCTCGGGTCGTCAATAAGTGATGGCGATATCATGCAGACACGAAGAGCATTACGACTTGACTCACGCCACCCCCGACGACCACCATGCGTACGAGCTGCCAATTTAGGTCCGTGCCTGGTCGTATAACGCGACGCGTTCAAGGCCGTATAGCCACGAAGAACACGGTAGCGCGCTTGAAGGAGGAGCTGGTTTAAGATCATCGACACGGAGTCAAAAAGCACTTTAATCCCAGGGTTAGGAAAGGGGTCCACCAAGCGCGAAGGCCTTCCGGAGGTCCTATTCTCTGACCACCCTCGAAGGCAGTTAGACCTGCTCTTGGCGTGCAATAAGACAGAGACGCAGTACGGTATCTGACGGAGCAGACAAAAGCCGTTCGACTCCTTTGGTTTACTCTCAAGTGGAGGTGCATTCGCACTGAATGTGGAGCGTCATCAGCCAAGGCTCAAATTAATTTTTAAAGTGAAAGGCAGCTGATGCGAGGCTATCCCTCATATACTGTTAGGATGCAGAACTTAGGTGTGACGGCAATTGTACTTCAGGGACCACCCCAGCTGAGTTCGTATAGCGCGACGATAGTTCGCCCCAATAGCGCATAGATATTTGCTAGCCAAGTACGCAGCCTAGATCTCCCGCCAACACCTCGCGTCTTTTCCACAGTCTTAGATATAGATATCAACAAATGTGTGGCAAAAAGCTTAATGTGTAAAATGGAAAGTGTATTCATACCCTGTGCTTTGCGACATGATCTCCCAGAGTGTTAAGGCCCCGAGAGGTAGAGTGAAACGAAGATCTGGCGCGCGTAAATGACATCAACGAGGCTCTAGTCTTTCAATCCTGGCCCGGGCAGATCGCTGATCCGAACGACACCGTTAGTCCCGCAGGGCTCGCTGGACCCCACCGTCCATGTACTGTATACCTGAAATCAATGCCCTACAATCGTAAAGCTGTGCATTGACGGGTGCAAACGTAACAGTCGGGGTGTTAAATGAACGGCGCCCATCGTGCCGGGTTGCCGATACTGTATGATTCTCTTTTGACCCTAACTCAACCCCCTTCGCTGATTTGGCGTCAACATCCTCCACGTTCTTGGTCATTGCATAGCTAGAGGTGCAAACGACGCAGTTCTCCACCAAATCTTATCTGTACTACAGCCTAGTAAGACATAATAAGGACGGACGATAACGCCCACACATGGCTCTTAAATAAACAGGCTCTGTTGCCAACAGCGATAAACGCGACACCCCAGGGTCTACCCGGCGTATAACTACTGATGGCTACGATCGATTAACTGAGGCCTCCCGGGGAGATGGTGCTCTGGTATTAAGGAGCGTATTGAGGAGGGTTAGTAGCTACTGGGGCAACTATGGCAACC
seq00028   GGACCACTTAGGAGATCTTACAGATATGCTGTCACCTCAAATGACTCGACGGTTCTACTCGCATTCCTCGTACGGGGACTTCAACTTCGAACACAGGACGAGACACTACAACTTTAATTACGGTCACTGCCCATTCTAAACGTTCATTGTATATCTTACTGTGTGCCGACATGAGGAAGCGCTTAAGCAGTCATCTAAGTCCTCTCCTGACTAAAGTCCTGCTGGGAGAATTGTGTAGTAAAAACATCGGAAATATTATTTCGCTGGTACAGTGTGCTACCTAGAGTTTCTGGGTCCATTAGGATGACAGATGTACTAGACCGTACTTTACTGCATAACGGGATTGACAGCTGCCTGCAGTTCCATACACCCGCGGAAGCATAGCAGCCGGGGGACGGATGTCAGCCTCCGGCGTCATCGGGTCACAGAGTATCGCCATGCCACGGTCGGCTATTCTAAGAGCCTGAGGATCGAGCCCTGCTCTTTGGACAAACCAGGGTCAGTAGTCGTGTGCCTAACACTAGGAGCTCGCACAGGGGGCCCTCCCCCATCCTATAATGGCGACGATGCAACTCGGTACTTAGCGAGCAGGGTGTTATGGAGGTTAATGTAGTTACCAGCAAATGATAGTGCCGAATGTATCGGCAAAGGCCTATGTTTGGGTGACAGGAAGCTTCTACATGAGCGTTTCCATATAACATATATATATAGGAAGAGTCCAATCAGACCGTTAGTTGTACCAGTGTATATTGGCTTTGAAGGTTTCTTTATAACAAATTGGGATCGAAACCAATCCCGGATCTATGATTGAGCCTATATCCCGCAGCTACCGAGGAGTCGTATATCGGCCGGCCCTGTGGGCGATCCCCCTGCTAAAAAACTCTAGCCGCGCAGGTTCCCAGTCCGACATCTCTCGGGTCGTCAATAAGTGATGGCGATATCATGCAGACACGAAGAGCATTACGACTTGACTCACGCCACCCCCGACGACCACCATGCGTACGAGCTGCCAATTTAGGTCCGTGCCTGGTCGTATAACGCGACGCGTTCAAGGCCGTATAGCCACGAAGAACACGGTAGCGCGCTTGAAGGAGGAGCTGGTTTAAGATCATCGACACGGAGTCAAAAAGCACTTTAATCCCAGGGTTAGGAAAGGGGTCCACCAAGCGCGAAGGCCTTCCGGAGGTCCTATTCTCTGACCACCCTCGAAGGCAGTTAGACCTGCTCTTGGCGTGCAATAAGACAGAGACGCAGTACGGTATCTGACGGAGCAGACAAAAGCCGTTCGACTCCTTTGGTTTACTCTCAAGTGGAGGTGCATTCGCACTGAATGTGGAGCGTCATCAGCCAAGGCTCAAATTAATTTTTAAAGTGAAAGGCAGCTGATGCGAGGCTATCCCTCATATACTGTTAGGATGCAGAACTTAGGTGTGACGGCAATTGTACTTCAGGGACCACCCCAGCTGAGTTCGTATAGCGCGACGATAGTTCGCCCCAATAGCGCATAGATATTTGCTAGCCAAGTACGCAGCCTAGATCTCCCGCCAACACCTCGCGTCTTTTCCACAGTCTTAGATATAGATATCAACAAATGTGTGGCAAAAAGCTTAATGTGTAAAATGGAAAGTGTATTCATACCCTGTGCTTTGCGACATGATCTCCCAGAGTGTTAAGGCCCCGAGAGGTAGAGTGAAACGAAGATCTGGCGCGCGTAAATGACATCAACGAGGCTCTAGTCTTTCAATCCTGGCCCGGGCAGATCGCTGATCCGAACGACACCGTTAGTCCCGCAGGGCTCGCTGGACCCCACCGTCCATGTACTGTATACCTGAAATCAATGCCCTACAATCGTAAAGCTGTGCATTGACGGGTGCAAACGTAACAGTCGGGGTGTTAAATGAACGGCGCCCATCGTGCCGGGTTGCCGATACTGTATGATTCTCTTTTGACCCTAACTCAACCCCCTTCGCTGATTTGGCGTCAACATCCTCCACGTTCTTGGTCATTGCATAGCTAGAGGTGCAAACGACGCAGTTCTCCACCAAATCTTATCTGTACTACAGCCTAGTAAGACATAATAAGGACGGACGATAACGCCCACACATGGCTCTTAAATAAACAGGCTCTGTTGCCAACAGCGATAAACGCGACACCCCAGGGTCTACCCGGCGTATAACTACTGATGGCTACGATCGATTAACTGAGGCCTCCCGGGGAGATGGTGCTCTGGTATTAAGGAGCGTATTGAGGAGGGTTAGTAGCTACTGGGGCAACTATGGCAACC
seq00029   GGACCACTTAGGAGATCTTACAGATATGCTGTCACCTCAAATGACTCGACGGTTCTACTCGCATTCCTCGTACGGGGACTTCAACTTCGAACACAGGACGAGACACTACAACTTTAATTACGGTCACTGCCCATTCTAAACGTTCATTGTATATCTTACTGTGTGCCGACATGAGGAAGCGCTTAAGCAGTCATCTAAGTCCTCTCCTGACTAAAGTCCTGCTGGGAGAATTGTGTAGTAAAAACATCGGAAATATTATTTCGCTGGTACAGTGTGCTACCTAGAGTTTCTGGGTCCATTAGGATGACAGATGTACTAGACCGTACTTTACTGCATAACGGGATTGACAGCTGCCTGCAGTTCCATACACCCGCGGAAGCATAGCAGCCGGGGGACGGATGTCAGCCTCCGGCGTCATCGGGTCACAGAGTATCGCCATGCCACGGTCGGCTATTCTAAGAGCCTGAGGATCGAGCCCTGCTCTTTGGACAAACCAGGGTCAGTAGTCGTGTGCCTAACACTAGGAGCTCGCACAGGGGGCCCTCCCCCATCCTATAATGGCGACGATGCAACTCGGTACTTAGCGAGCAGGGTGTTATGGAGGTTAATGTAGTTACCAGCAAATGATAGTGCCGAATGTATCGGCAAAGGCCTATGTTTGGGTGACAGGAAGCTTCTACATGAGCGTTTCCATATAACATATATATATAGGAAGAGTCCAATCAGACCGTTAGTTGTACCAGTGTATATTGGCTTTGAAGGTTTCTTTATAACAAATTGGGATCGAAACCAATCCCGGATCTATGATTGAGCCTATATCCCGCAGCTACCGAGGAGTCGTATATCGGCCGGCCCTGTGGGCGATCCCCCTGCTAAAAAACTCTAGCCGCGCAGGTTCCCAGTCCGACATCTCTCGGGTCGTCAATAAGTGATGGCGATATCATGCAGACACGAAGAGCATTACGACTTGACTCACGCCACCCCCGACGACCACCATGCGTACGAGCTGCCAATTTAGGTCCGTGCCTGGTCGTATAACGCGACGCGTTCAAGGCCGTATAGCCACGAAGAACACGGTAGCGCGCTTGAAGGAGGAGCTGGTTTAAGATCATCGACACGGAGTCAAAAAGCACTTTAATCCCAGGGTTAGGAAAGGGGTCCACCAAGCGCGAAGGCCTTCCGGAGGTCCTATTCTCTGACCACCCTCGAAGGCAGTTAGACCTGCTCTTGGCGTGCAATAAGACAGAGACGCAGTACGGTATCTGACGGAGCAGACAAAAGCCGTTCGACTCCTTTGGTTTACTCTCAAGTGGAGGTGCATTCGCACTGAATGTGGAGCGTCATCAGCCAAGGCTCAAATTAATTTTTAAAGTGAAAGGCAGCTGATGCGAGGCTATCCCTCATATACTGTTAGGATGCAGAACTTAGGTGTGACGGCAATTGTACTTCAGGGACCACCCCAGCTGAGTTCGTATAGCGCGACGATAGTTCGCCCCAATAGCGCATAGATATTTGCTAGCCAAGTACGCAGCCTAGATCTCCCGCCAACACCTCGCGTCTTTTCCACAGTCTTAGATATAGATATCAACAAATGTGTGGCAAAAAGCTTAATGTGTAAAATGGAAAGTGTATTCATACCCTGTGCTTTGCGACATGATCTCCCAGAGTGTTAAGGCCCCGAGAGGTAGAGTGAAACGAAGATCTGGCGCGCGTAAATGACATCAACGAGGCTCTAGTCTTTCAATCCTGGCCCGGGCAGATCGCTGATCCGAACGACACCGTTAGTCCCGCAGGGCTCGCTGGACCCCACCGTCCATGTACTGTATACCTGAAATCAATGCCCTACAATCGTAAAGCTGTGCATTGACGGGTGCAAACGTAACAGTCGGGGTGTTAAATGAACGGCGCCCATCGTGCCGGGTTGCCGATACTGTATGATTCTCTTTTGACCCTAACTCAACCCCCTTCGCTGATTTGGCGTCAACATCCTCCACGTTCTTGGTCATTGCATAGCTAGAGGTGCAAACGACGCAGTTCTCCACCAAATCTTATCTGTACTACAGCCTAGTAAGACATAATAAGGACGGACGATAACGCCCACACATGGCTCTTAAATAAACAGGCTCTGTTGCCAACAGCGATAAACGCGACACCCCAGGGTCTACCCGGCGTATAACTACTGATGGCTACGATCGATTAACTGAGGCCTCCCGGGGAGATGGTGCTCTGGTATTAAGGAGCGTATTGAGGAGGGTTAGTAGCTACTGGGGCAACTATGGCAACC
seq00030   GGACCACTTAGGAGATCTTACAGATATGCTGTCACCTCAAATGACTCGACGGTTCTACTCGCATTCCTCGTACGGGGACTTCAACTTCGAACACAGGACGAGACACTACAACTTTAATTACGGTCACTGCCCATTCTAGACGTTCATTGTATATCTTACTGTGTGCCGACATGAGGAAGCGCTTAAGCAGTCATCTAAGTCCTCTCCTGACTAAAGTCCTGCTGGGAGAATTGTGTAGTAAAAACATCGGAAATATTATTTCGCTGGTACAGTGTGCTACCTAGAGTTTCTGGGTCCATTAGGATGACAGATGTACTAGACCGTACTTTACTGCATAACGGGATTGACAGCTGCCTGCAGTTCCATACACCCGCGGAAGCATAGCAGCCGGGGGACGGATGTCAGCCTCCGGCGTCATCGGGTCACAGAGTATCGCCATGCCACGGTCGGCTATTCTAAGAGCCTGAGGATCGAGCCCTGCTCTTTGGACAAACCAGGGTCAGTAGTCGTGTGCCTAACTCTAGGAGCTCGCACAGGGGGCCCTCCCCCATCCTATAATGGCGACGATGCAACTCGGTACTTAGCGAGCAGGGTGTTATGGAGGTTAATGTAGTTACCAGCAAATGATAGTGTCGAATGTATCGGCAAAGGCCTATGTTTGGGTGACAGGAAGCTTCTACATGAGCGTTTCCATATAACATATATATATAGGAAGAGTCCAATCAGACCGTTAGTTGTACCAGTGTATATTGGCTTTGAAGGTTTCTTTATAACAAATTGGGATCGAAACCAATCCCGGATCTATGATTGAGCCTATATCCCGCAGCTACCGAGGAGTCGTATATCGGCCGGCCCTGTGGGCGATCCCCCTGCTAAAAAACTCTAGCCGCGCAGGTTCCCAGTCCGACATCTCTCGGGTCGTCAATAAGTGATGGCGATATCATGCAGACACGAAGAGCATTACGACTTGACTCACGCCACCCCCGACGACCACCATGCGTACGAGCTGCCAATTTAGGTCCGTGCCTGGTCGTATAACGCGACGCGTTCAAGGCCGTATAGCCACGAAGAACACGGTAGCGCGCTTGAAGGAGGAGCTGGTTTAAGATCATCGACACGGAGTCAAAAAGCACTTTAATCCCAGGGTTAGGAAAGGGGTCCACCAAGCGCGAAGGCCTTCCGGAGGTCCTATTCTCTGACCACCCTCGAAGGCAGTTAGACCTGCTCTTGGCGTGCAATAAGACAGAGACGCAGTACGGTATCTGACGGAGCAGACAAAAGCCGTTCGACTCCTTTGGTTTACTCTCAAGTGGAGGTGCATTCGCACTGAATGTGGAGCGGCATCAGCCAAGGCTCAAATTAATTTTTAAAGTGAAAGGCAGCTGATGCGAGGCTATCCCTCATATACTGTTAGGATGCAGAACTTAGGTGTGACGGCAATTGTACTTCAGGGACCACCCCAGCTGAGTTCGTATAGCGCGACGATAGTTCGCCCCAATAGCGCATAGATATTTGCTAGCCAAGTACGCATCCTAGATCTCCCGCCAACACCTCGCGTCTTTTCCACAGTCTTAGATATAGATATCAACAAATGTGTGGCAAAAAGCTTAATGTGTAAAATGGAAAGTGTATTCATACCCTGTGCTTTGCGACATGATCTCCCAGAGTGTTAAGGCCCCGAGAGGTAGAGTGAAACGAAGATCTGGCGCGCGTAAATGACATCAACGAGGCTCTAGTCTTTCAATCCTGGCCCGGGCAGATCGCTGATCCGAACGACACCGTTAGTCCCGCAGGGCTCGCTGGACCCCACCGTCCATGTACTGTATACCTGAAATCAATGCCCTACAATCGTAAAGCTGTGCATTGACGGGTGCAAACGTAACAGTCGGGGTGTTAAATGAACGGCGCCCATCGTGCCGGGTTGCCGATACTGTATGATTCTCTTTTGACCCTAACTCAACCCCCTTCGCTGATTTGGCGTCAACATCCTCCACGTTCTTGGTCATTGCATAGCTAGAGGTGCAAACGACGCAGTTCTCCACCAAATCTTATCTGTACTACAGCCTAGTAAGACATAATAAGGACGGACGATAACGCCCACACATGGCTCTTAAATAAACAGGCTCTGTTGCCAACAGCGATAAACGCGACACCCCAGGGTCTACCCGGCGTATAACTACTGATGGCTACGATCGATTAACTGAGGCCTCCCGGGGAGATGGTGCTCTGGTATTAAGGAGCGTATTGAGGAGGGTTAGTAGCTACTGGGGCAACTATGGCAACC
seq00031   GGACCACTTAGGAGATCTTACAGATATGCTGTCACCTCAAATGACTCGACGGTTCTACTCGCATTCCTCGTACGGGGACTTCAACTTCGAACACAGGACGAGACACTACAACTTTAATTACGGTCACTGCCCATTGTAAACGTTCATTGTATATCTTACTGTGTGCCGACATGAGGAAGCGCTTAAGCAGTCATCTAAGTCCTCTCCTGACTAAAGTCCTGCTGGGAGAATTGTGTAGTAAAAACATCGGAAATATTATTTCGCTGGTACAGTGTGCTACCTAGAGTTTCTGGGTCCATTAGGATGACAGATGTACTAGACCGTACTTTACTGCATAACGGGATTGACAGCTGCCTGCAGTTCCATACACCCGCGGAAGCATAGCAGCCGGGGTACGGATGTCAGCCTCCGGCGTCATCGGGTCACAGAGTATCGCCATGCCACGGTCGGCTATTCTAAGAGCCTGAGGATCGAGCCCTGCTCTTTGGACAAACCAGGGTCAGTAGTCGTGTGCCTAACACTAGGAGCTCGCACAGGGGGCCCTCCCCCATCCTATAATGGCGACGATGCAACTCGGTACTTAGCGAGCAGGGTGTTATGGAGGTTAATGTAGTTACCAGCAAATGATAGTGCCGAATGTATCGGCAAAGGCCTATGTTTGGGTGACAGGAAGCTTCTACATGAGCGTTTCCATATAACATATATATATAGGAAGAGTCCAATCAGACCGTTAGTTGTACCAGTGTATATTGGCTTTGAAGGTTTCTTTATAACAAATTGGGATCGAAACCAATCCCGGATCTATGATTGAGCCTATATCCCGCAGCTACCGAGGAGTCGTATATCGGCCGGCCCTGTGGGCGATCCCCCTGCTAAAAAACTCTAGCCGCGCAGGTTCCCAGTCCGACATCTCTCGGGTCGTCAATAAGTGATGGCGATATCATGCAGACACGAAGAGCATTACGACTTGACTCACGCCACCCCCGACGACCACCATGCGTACGAGCTGCCAATTTAGGTCCGTGCCTGGTCGTATAACGCGACGCGTTCAAGGCCGTATAGCCACGAAGAACACGGTAGCGCGCTTGAAGGAGGAGCTGGTTTAAGATCATCGACACGGAGTCAAAAAGCACTTTAATCCCAGGGTTAGGAAAGGGGTCCACCAAGCGCGAAGGCCTTCCGGAGGTCCTATTCTCTGACCACCCTCGAAGGCAGTTAGACCTGCTCTTGGCGTGCAATAAGACAGAGACGCAGTACGGTATCTGACGGAGCAGACAAAAGCCGTTCGACTCCTTTGGTTTACTCTCAAGTGGAGGTGCATTCGCACTGAATGTGGAGCGTCATCAGCCAAGGCTCAAATTAATTTTTAAAGTGAAAGGCAGCTGATGCGAGGCTATCCCTCATATACTGTTAGGATGCAGAACTTAGGTGTGACGGCAATTGTACTTCAGGGACCACCCCAGCTGAGTTCGTATAGCGCGACGATAGTTCGCCCCAATAGCGCATAGATATTTGCTAGCCAAGTACGCAGCCTAGATCTCCCGCCAACACCTCGCGTCTTTTCCACAGTCTTAGATATAGATATCAACAAATGTGTGGCAAAAAGCTTAATGTGTAAAATGGAAAGTGTATTCATACCCTGTGCTTTGCGACATGATCTCCCAGAGTGTTAAGGCCCCGAGAGGTAGAGTGAAACGAAGATCTGGCGCGCGTAAATGACATCAACGAGGCTCTAGTCTTTCAATCCTGGCCCGGGCAGATCGCTGATCCGAACGACACCGTTAGTCCCGCAGGGCTCGCTGGACCCCACCGTCCATGTACTGTATACCTGAAATCAATGCCCTACAATCGTAAAGCTGTGCATTGACGGGTGCAAACGTAACAGTCGGGGTGTTAAATGAACGGCGCCCATCGTGCCGGGTTGCCGATACTGTATGATTCTCTTTTGACCCTAACTCAACCCCCTTCGCTGATTTGGCGTCAACATCCTCCACGTTCTTGGTCATTGCATAGCTAGAGGTGCAAACGACGCAGTTCTCCACCAAATCTTATCTGTACTACAGCCTAGTAAGACATAATAAGGACGGACGATAACGCCCACACATGGCTCTTAAATAAACAGGCTCTGTTGCCAACAGCGATAAACGCGACACCCCAGGGTCTACCCGGCGTATAACTACTGATGGCTACGATCGATTAACTGAGGCCTCCCGGGGAGATGGTGCTCTGGTATTAAGGAGCGTATTGAGGAGGGTTAGTAGCTACTGGGGCAACTATGGCAACC
seq00032   GGACCACTTAGGAGATCTTACAGATATGCTGTCACCTCAAATGACTCGACGGTTCTACTCGCATTCCTCGTACGGGGACTTCAACTTCGAACACAGGACGAGACACTACAACTTTAATTACGGTCACTGCCCATTCTAAACGTTCATTGTATATCTTACTGTGTGCCGACATGAGGAAGCGCTTAAGCAGTCATCTAAGTCCTCTCCTGACTAAAGTCCTGCTGGGAGAATTGTGTAGTAAAAACATCGGAAATATTATTTCGCTGGTACAGTGTGCTACCTAGAGTTTCTGGGTCCATTAGGATGACAGATGTACTAGACCGTACTTTACTGCATAACGGGATTGACAGCTGCCTGCAGTTCCATACACCCGCGGAAGCATAGCAGCCGGGGGACGGATGTCAGCCTCCGGCGTCATCGGGTCACAGAGTATCGCCATGCCACGGTCGGCTATTCTAAGAGCCTGAGGATCGAGCCCTGCTCTTTGGACAAACCAGGGTCAGTAGTCGTGTGCCTAACACTAGGAGCTCGCACAGGGGGCCCTCCCCCATCCTATAATGGCGACGATGCAACTCGGTACTTAGCGAGCAGGGTGTTATGGAGGTTAATGTAGTTACCAGCAAATGATAGTGCCGAATGTATCGGCAAAGGCCTATGTTTGGGTGACAGGAAGCTTCTACATGAGCGTTTCCATATAACATATATATATAGGAAGAGTCCAATCAGACCGTTAGTTGTACCAGTGTATATTGGCTTTGAAGGTTTCTTTATAACAAATTGGGATCGAAACCAATCCCGGATCTATGATTGAGCCTATATCCCGCAGCTACCGAGGAGTCGTATATCGGCCGGCCCTGTGGGCGATCCCCCTGCTAAAAAACTCTAGCCGCGCAGGTTCCCAGTCCGACATCTCTCGGGTCGTCAATAAGTGATGGCGATATCATGCAGACACGAAGAGCATTACGACTTGACTCACGCCACCCCCGACGACCACCATGCGTACGAGCTGCCAATTTAGGTCCGTGCCTGGTCGTATAACGCGACGCGTTCAAGGCCGTATAGCCACGAAGAACACGGTAGCGCGCTTGAAGGAGGAGCTGGTTTAAGATCATCGACACGGAGTCAAAAAGCACTTTAATCCCAGGGTTAGGAAAGGGGTCCACCAAGCGCGAAGGCCTTCCGGAGGTCCTATTCTCTGACCACCCTCGAAGGCAGTTAGACCTGCTCTTGGCGTGCAATAAGACAGAGACGCAGTACGGTATCTGACGGAGCAGACAAAAGCCGTTCGACTCCTTTGGTTTACTCTCAAGTGGAGGTGCATTCGCACTGAATGTGGAGCGTCATCAGCCAAGGCTCAAATTAATTTTTAAAGTGAAAGGCAGCTGATGCGAGGCTATCCCTCATATACTGTTAGGATGCAGAACTTAGGTGTGACGGCAATTGTACTTCAGGGACCACCCCAGCTGAGTTCGTATAGCGCGACGATAGTTCGCCCCAATAGCGCATAGATATTTGCTAGCCAAGTACGCAGCCTAGATCTCCCGCCAACACCTCGCGTCTTTTCCACAGTCTTAGATATAGATATCAACAAATGTGTGGCAAAAAGCTTAATGTGTAAAATGGAAAGTGTATTCATACCCTGTGCTTTGCGACATGATCTCCCAGAGTGTTAAGGCCCCGAGAGGTAGAGTGAAACGAAGATCTGGCGCGCGTAAATGACATCAACGAGGCTCTAGTCTTTCAATCCTGGCCCGGGCAGATCGCTGATCCGAACGACACCGTTAGTCCCGCAGGGCTCGCTGGACCCCACCGTCCATGTACTGTATACCTGAAATCAATGCCCTACAATCGTAAAGCTGTGCATTGACGGGTGCAAACGTAACAGTCGGGGTGTTAAATGAACGGCGCCCATCGTGCCGGGTTGCCGATACTGTATGATTCTCTTTTGACCCTAACTCAACCCCCTTCGCTGATTTGGCGTCAACATCCGCCACGTTCTTGGTCATTGCATAGCTAGAGGTGCAAACGACGCAGTTCTCCACCAAATCTTATCTGTACTACAGCCTAGTAAGACATAATAAGGACGGACGATAACGCCCACACATGGCTCTTAAATAAACAGGCTCTGTTGCCAACAGCGATAAACGCGACACCCCAGGGTCTACCCGGCGTATAACTACTGATGGCTACGATCGATTAACTGAGGCCTCCCGGGGAGATGGTGCTCTGGTATTAAGGAGCGTATTGAGGAGGGTTAGTAGCTACTGGGGCAACTATGGCAACC
seq00033   GGACCACTTAGGAGATCTTACAGATATGCTGTCACCTCAAATGACTCGACGGTTCTACTCGCATTCCTCGTACGGGGACTTCAACTTCGAACACAGGACGAGACACTACAACTTTAATTACGGTCACTGCCCATTCTAGACGTTCATTGTATATCTTACTGTGTGCCGACATGAGGAAGCGCTTAAGCAGTCATCTAAGTCCTCTCCTGACTAAAGTCCTGCTGGGAGAATTGTGTAGTAAAAACATCGGAAATATTATTTCGCTGGTACAGTGTGCTACCTAGAGTTTCTGGGTCCATTAGGATGACAGATGTACTAGACCGTACTTTACTGCATAACGGGATTGACAGCTGCCTGCAGTTCCATACACCCGCGGAAGCATAGCAGCCGGGGGACGGATGTCAGCCTCCGGCGTCATCGGGTCACAGAGTATCGCCATGCCACGGTCGGCTATTCTAAGAGCCTGAGGATCGAGCCCTGCTCTTTGGACAAACCAGGGTCAGTAGTCGTGTGCCTAACTCTAGGAGCTCGCACAGGGGGCCCTCCCCCATCCTATAATGGCGACGATGCAACTCGGTACTTAGCGAGCAGGGTGTTATGGAGGTTAATGTAGTTACCAGCAAATGATAGTGTCGAATGTATCGGCAAAGGCCTATGTTTGGGTGACAGGAAGCTTCTACATGAGCGTTTCCATATAACATATATATATAGGAAGAGTCCAATCAGACCGTTAGTTGTACCAGTGTATATTGGCTTTGAAGGTTTCTTTATAACAAATTGGGATCGAAACCAATCCCGGATCTATGATTGAGCCTATATCCCGCAGCTACCGAGGAGTCGTATATCGGCCGGCCCTGTGGGCGATCCCCCTGCTAAAAAACTCTAGCCGCGCAGGTTCCCAGTCCGACATCTCTCGGGTCGTCAATAAGTGATGGCGATATCATGCAGACACGAAGAGCATTACGACTTGACTCACGCCACCCCCGACGACCACCATGCGTACGAGCTGCCAATTTAGGTCCGTGCCTGGTCGTATAACGCGACGCGTTCAAGGCCGTATAGCCACGAAGAACACGGTAGCGCGCTTGAAGGAGGAGCTGGTTTAAGATCATCGACACGGAGTCAAAAAGCACTTTAATCCCAGGGTTAGGAAAGGGGTCCACCAAGCGCGAAGGCCTTCCGGAGGTCCTATTCTCTGACCACCCTCGAAGGCAGTTAGACCTGCTCTTGGCGTGCAATAAGACAGAGACGCAGTACGGTATCTGACGGAGCAGACAAAAGCCGTTCGACTCCTTTGGTTTACTCTCAAGTGGAGGTGCATTCGCACTGAATGTGGAGCGGCATCAGCCAAGGCTCAAATTAATTTTTAAAGTGAAAGGCAGCTGATGCGAGGCTATCCCTCATATACTGTTAGGATGCAGAACTTAGGTGTGACGGCAATTGTACTTCAGGGACCACCCCAGCTGAGTTCGTATAGCGCGACGATAGTTCGCCCCAATAGCGCATAGATATTTGCTAGCCAAGTACGCATCCTAGATCTCCCGCCAACACCTCGCGTCTTTTCCACAGTCTTAGATATAGATATCAACAAATGTGTGGCAAAAAGCTTAATGTGTAAAATGGAAAGTGTATTCATACCCTGTGCTTTGCGACATGATCTCCCAGAGTGTTAAGGCCCCGAGAGGTAGAGTGAAACGAAGATCTGGCGCGCGTAAATGACATCAACGAGGCTCTAGTCTTTCAATCCTGGCCCGGGCAGATCGCTGATCCGAACGACACCGTTAGTCCCGCAGGGCTCGCTGGACCCCACCGTCCATGTACTGTATACCTGAAATCAATGCCCTACAATCGTAAAGCTGTGCATTGACGGGTGCAAACGTAACAGTCGGGGTGTTAAATGAACGGCGCCCATCGTGCCGGGTTGCCGATACTGTATGATTCTCTTTTGACCCTAACTCAACCCCCTTCGCTGATTTGGCGTCAACATCCTCCACGTTCTTGGTCATTGCATAGCTAGAGGTGCAAACGACGCAGTTCTCCACCAAATCTTATCTGTACTACAGCCTAGTAAGACATAATAAGGACGGACGATAACGCCCACACATGGCTCTTAAATAAACAGGCTCTGTTGCCAACAGCGATAAACGCGACACCCCAGGGTCTACCCGGCGTATAACTACTGATGGCTACGATCGATTAACTGAGGCCTCCCGGGGAGATGGTGCTCTGGTATTAAGGAGCGTATTGAGGAGGGTTAGTAGCTACTGGGGCAACTATGGCAACC
