# Supplementary material for: How Good Are Indirect Tests at Detecting Recombination in Human mtDNA?
Source: G3 (Bethesda). 2013 Jul 1;3(7):1095–104. doi: 10.1534/g3.113.006510 (PMC3704238; doi:10.1534/g3.113.006510)
Supplement: Supporting Information [file supp_g3.113.006510_FileS2.gz › SequenceData/mtDNA_ratehet&popgrowth/0/3rdbase/Infiles/0_64-new.txt]

33 2284
seq00001   ATTGCGGCACTTCGCGCGGCTACCTTGCAGTCGGAATTGTCTTTTTGACGTCTGGGATCCATATACGGGGTCTGGTGATATACGTATCAACTCACCCAGTAGTTCGCCTTCAAAATTCGCGTGATCAGACGCCTTTCAGAGGCGTAGTACCACTACTCCCAAGTCGCCGGGCAGGGTTTTAACAAACGTCTCAGATAGTAAGAGCTCCCGAACTGGCAAATAAGACCTTAACCTAACTCCGAATCACGACGGGTCAAGCCTGTGTAAAATCATCGTTCCGATTGGCAGTACGAGACAAAACTGGGGAAGCCTAACCATCAAACTAGTGGTCATTAACGTGTAATCCAACTTGCTCAGATAACTAGTGGCACACTGCAACAACGTCCAGAGATAATGCCGACCGAGCGATCGACGTGAGATAGGACCCTCGGATTTATCTAATTCCGGGCAGACGTGGCGTGCTAAAATAGGGCAGTAGATCTTCGGAAGGACAAGAACGAGAGTTCGTTTACGGACAACTGAACGTGTACGTGCGAAGAGTCGATTGTGTCCCAGGGACACCGTTCGAACTAGGCGCCTATGTTGTGTGCTAAGTTTACTGCAAGGGCCTACATGCATTGAAAATTGATTAGTCAATAAACGACTGCGTAGCTTCAAAAGTAGTAGGCTAATCTTAGGATCCAAACGCCCGTGGTGCATACCATAGAACAGAGGCGTCGTCAGCAAGGAATGTCCGTATGGTGTCAATGTTAGGGGTTTATGAGTCGTGATTTCAACACTAGACACCGTTACGAGTGCGTTTTAGTAAATGCAGGAATTACGTTCGCTAACGGAGTTGTCGGGAAGTTAAAGCTCCGGCAGCTTGACCGGTATGTAACGCAGCACCGCCTTGAACAGTGGAAACGAAGGTCTTTTGGGGTCAATAGGTACTCCGAAAAGTCCCGTGAGTTGCCGGTGCTCACCTTACGAGCATCCGACTGACCGCGTATGATGTGTGAAAGAACGTAACTGGTCCCTGGCGTAAAATATATCATATTTCTATAGAGATATACACGTATGCGTTCATTCCAATCGGCCCATGAGGAATTCGCTCGGCGTCCAACGTTGCTATCCGAAACGACAATCGCGGTGCCTCAGAGTTTTTAAGGATCATGGGCCGTCCCGTTTATTAGCTACTGGCTAGCATAATGGGCATACCGCGCCGGGACCTATACTGTAGCTTCGGAAGGCGACGAAGTTGTCCCTATGTGTCGAGGGCAATAGACCATCTGTATGGTCCGAATATCCTGAACGTCTGCTATTAGGATGCATAATTGCACTGGTATGGCAAAGGTCGCTATCGGGACGAAGTGGTAAATCAGATGCGTCGTTAAAGGTAGTCTACGAAGTTCCTCTAAGACGAACGGATATTGGATCAACGGTTCTGGGTGGGGGGCGTAGTGGTATAAATTTCTTCAATACGTGTTTTGGTCCGAAACAACACGTCGGTCAGCTCCTAGGGGGCAAAAGGAACTGACGTATTCCAACTGACGATTGAGATTCTGTGCTTATTCCACTTACGACTTATTAGGAACATTATAGATTGCTAAAGCTATTTCCGCTGAACTGTGCCATGTACCTAGGGTAGGCAAACCATAAGAAGCTCAACGGCTACGTCACGAAGCCTAGCTTGATACGTCAGTAGAGACTCATTAGTATTGGCCTATCGTAGTCGCGCCATTCGCTTCGTGGCTTTAGGGGGGGGAGTAACTTAGTTATAAACTTCGCAATCACCATCGAACAAACTTACCCTAATATTATACCAAGGAGTAAAAACAGCCTCGAGTAGCGCCGTCCACATCGGATCCTATAGTAAGATTCAAGAATGCTAGCGGTCGGCCACCCAACAATGCTGCGGGTTTATTCGATCCATTACCGTTACGAATATTTTTTTCGACGCTTTGCGTGACCTTCAAAAGAACAGAATCTGAACTATATAGTATGCATCACACCATATCCCCTTTCAGGCGAGTAAGTCCGACTCGTCGTTGTCGGCATCTTTATCATGGCTAAAAATAAAAATGATATCTAAGTTTGTGAAACGCGGACGCCAATACTCTATGGAATTTACAATAGTTGTCTATCAACTCGAATCGATCTAGCGCACTGATACCTTTCTAGAGTCTAAAAGTATTTCAGCGGACATTACCTACGCGCAGGACCCTAAGCGAAGAACTGCCAGGTAATATCCATCTGAACTGTTGTACACTTATAAATTTCGGAGACGCGTGTCGCAAGATGTCTA
seq00002   ATTGCGGCACTTCGCGCGGCTACCTTGCAGTCGGAATTGTCTTTTTGACGTCTGGGATCCATATACGGGGTCTGGTGATATACGTATCAACTCACCCAGTAGTTCGCCTTCAAAATTCGCGTGATCAGACGCCTTTCAGAGGCGTAGTACCACTACTCCCAAGTCGCCGGGCAGGGTTTTAACAAACGTCTCAGATAGTAAGAGCTCCCGAACTGTCAAATAAGACCTTAACCTAACTCCGAATCACGACGGGTCAAGCCTGTGTAAAATCATCGTTCCGATTGGCAGTACGAGACAAAACTGGGGAAGCCTAACCATCAAACTAGTGGTCATTAACGTGTAATCCAACTTGCTCAGATAACTAGTGGCACACTGCAACAACGTCCAGAGATAATGCCGACCGAGCGATCGACGTGAGATAGGACCCTCGGATTTATCTAATTCCGGGCAGACGTGGCGTGCTAAAATAGGGCAGTAGATCTTCGGAAGGACAAGAACGAGAGTTCGTTTACGGACAACTGAACGTGTACGTGCGAAGAGTCGATTGTGTCCCAGGGACACCGTTCGAACTAGGCGCCTATGTTGTGTGCTAAGTTTACTGCAAGGGTCTACATGCATTGAAAATTGATTAGTCAATAAACGACTGCGTAGCTTCAAAAGTAGTAGGCTAATCTTAGGATCCAAACGCCCGTGGTGCATACCATAGAACAGAGGCGTCGTCAGCAAGGAATGTCCGTATGGTGTCAATGTTAGGGGTTTATGAGTCGTGATTTCAACACTAGACACCGTTACGAGTGCGTTTTAGTAAATGCAGGAATTACGTTCGCTAACGGAGTTGTCGGGAAGTTAAAGCTCCGGCAGCTTGACCGGTATGTAACGCAGCACCGCCTTGAACAGTGGAAACGAAGGTCTTTTGGGGTCAATAGGTACTCCGAAAAGTCCCGTGAGTTGCCGGTGCTCACCTTACGAGCATCCGACTGACCGCGTATGATGTGTGAAAGAACGTAACTGGTCCCTGGCGTAAAATATATCATATTTCTATAGAGATATACACGTATGCGTTCATTCCAATCGGCCCATGAGGAATTCGCTCGGCGTCCAACGTTGCTATCCGAAACGACAATCGCGGTGCCTCAGAGTTTTTAAGGATCATGGGCCGTCCCGTTTATTAGCTACTGGCTAGCATAATGGGCATACCGCGCCGGGACCTATACTGTAGCTTCGGAAGGCGACGAAGTTGTCCCTATGTGTCGAGGGCAATAGACCATCTGTATGGTCCGAATATCCTGAACGTCTGCTATTAGGATGCATAATTGCACTGGTATGGCAAAGGTCGCTATCGGGACGAAGTGGTAAATCAGATGCGTCGTTAAAGGTAGTCTACGAAGTTCCTCTAAGACGAACGGATATTGGATCAACGGTTCTGGGTGGGGGGCGTAGTGGTATAAATTTCTTCAATACGTGTTTTGGTCCGAAACAACACGTCGGTCAGCTCCTAGGGGGCAAAAGGAACTGACGTATTCCAACTGACGATTGAGATTCTGTGCTTATTCCACTTACGACTTATTAGGAACATTATAGATTGCTAAAGCTATTTCCGCTGAACTGTGCCATGTACCTAGGGTAGGCAAACCATAAGAAGCTCAACGGCTACGTCACGAAGCCTAGCTTGATACGTCAGTAGAGACTCATTAGTATTGGCCTATCGTAGTCGCGCCATTCGCTTCGTGGCTTTAGGGGGGGGAGTAACTTAGTTATAAACTTCGCAATCACCATCGAACAAACTTACCCTAATATTATACCAAGGAGTAAAAACAGCCTCGAGTAGCGCCGTCCACATCGGATCCTATAGTAAGATTCAAGAATGCTAGCGGTCGGCCACCCAACAATGCTGCGGGTTTATTCGATCCATTACCGTTACGAATATTTTTTTCGACGCTTTGCGTGACCTTCAAAAGAACAGAATCTGAACTATATAGTATGCATCACACCATATCCCCTTTCAGGCGAGTAAGTCCGACTCGTCGTTGTCGGCATCTTTATCATGGCTAAAAATAAAAATGATATCTAAGTTTGTGAAACGCGGACGCCAATACTCTATGGAATTTACAATAGTTGTCTATCAACTCGAATCGATCTAGCGCACTGATACCTTTCTAGAGTCTAAAAGTATTTCAGCGGACATTACCTACGCGCAGGACCCTAAGCGAAGAACTGCCAGGTAATATCCATCTGAACTGTTGTACACTTATTAATTTCGGAGACGCGTGTCGCATGATGTCTA
seq00003   ATTGCGGCACTTCGCGCGGCTACCTTGCAGTCGGAATTGTCTTTTTGACGTCTGGGATCCATATACGGGGTCTGGTGATATACGTATCAACTCACCCAGTAGTTCGCCTTCAAAATTCGCGTGATCAGACGCCTTTCAGAGGCGTAGTACCACTACTCCCAAGTCGCCGGGCAGGGTTTTAACAAACGTCTCAGATAGTAAGAGCTCCCGAACTGGCAAATAAGACCTTAACCTAACTCCGAATCACGACGGGTCAAGCCTGTGTAAAATCATCGTTCCGATTGGCAGTACGAGACAAAACTGGGGAAGCCTAACCATCAAACTAGTGGTCATTAACGTGTAATCCAACTTGCTCAGATAACTAGTGGCACACTGCAACAACGTCCAGAGATAATGCCGACCGAGCGATCGACGTGAGATAGGACCCTCGGATTTATCTAATTCCGGGCAGACGTGGCGTGCTAAAATAGGGCAGTAGATCTTCGGAAGGACAAGAACGAGAGTTCGTTTACGGACAACTGAACGTGTACGTGCGAAGAGTCGATTGTGTCCCAGGGACACCGTTCGAACTAGGCGCCTATGTTGTGTGCTAAGTTTACTGCAAGGGCCTACATGCATTGAAAATTGATTAGTCAATAAACGACTGCGTAGCTTCAAAAGTAGTAGGCTAATCTTAGGATCCAAACGCCCGTGGTGCATACCATAGAACAGAGGCGTCGTCAGCAAGGAATGTCCGTATGGTGTCAATGTTAGGGGTTTATGAGTCGTGATTTCAACACTAGACACCGTTACGAGTGCGTTTTAGTAAATGCAGGAATTACGTTCGCTAACGGAGTTGTCGGGAAGTTAAAGCTCCGGCAGCTTGACCGGTATGTAACGCAGCACCGCCTTGAACAGTGGAAACGAAGGTCTTTTGGGGTCAATAGGTACTCCGAAAAGTCCCGTGAGTTGCCGGTGCTCACCTTACGAGCATCCGACTGACCGCGTATGATGTGTGAAAGAACGTAACTGGTCCCTGGCGTAAAATATATCATATTTCTATAGAGATATACACGTATGCGTTCATTCCAATCGGCCCATGAGGAATTCGCTCGGCGTCCAACGTTGCTATCCGAAACGACAATCGCGGTGCCTCAGAGTTTTTAAGGATCATGGGCCGTCCCGTTTATTAGCTACTGGCTAGCATAATGGGCATACCGCGCCGGGACCTATACTGTAGCTTCGGAAGGCGACGAAGTTGTCCCTATGTGTCGAGGGCAATAGACCATCTGTATGGTCCGAATATCCTGAACGTCTGCTATTAGGATGCATAATTGCACTGGTATGGCAAAGGTCGCTATCGGGACGAAGTGGTAAATCAGATGCGTCGTTAAAGGTAGTCTACGAAGTTCCTCTAAGACGAACGGATATTGGATCAACGGTTCTGGGTGGGGGGCGTAGTGGTATAAATTTCTTCAATACGTGTTTTGGTCCGAAACAACACGTCGGTCAGCTCCTAGGGGGCAAAAGGAACTGACGTATTCCAACTGACGATTGAGATTCTGTGCTTATTCCACTTACGACTTATTAGGAACATTATAGATTGCTAAAGCTATTTCCGCTGAACTGTGCCATGTACCTAGGGTAGGCAAACCATAAGAAGCTCAACGGCTACGTCACGAAGCCTAGCTTGATACGTCAGTAGAGACTCATTAGTATTGGCCTATCGTAGTCGCGCCATTCGCTTCGTGGCTTTAGGGGGGGGAGTAACTTAGTTATAAACTTCGCAATCACCATCGAACAAACTTACCCTAATATTATACCAAGGAGTAAAAACAGCCTCGAGTAGCGCCGTCCACATCGGATCCTATAGTAAGATTCAAGAATGCTAGCGGTCGGCCACCCAACAATGCTGCGGGTTTATTCGATCCATTACCGTTACGAATATTTTTTTCGACGCTTTGCGTGACCTTCAAAAGAACAGAATCTGAACTATATAGTATGCATCACACCATATCCCCTTTCAGGCGAGTAAGTCCGACTCGTCGTTGTCGGCATCTTTATCATGGCTAAAAATAAAAATGATATCTAAGTTTGTGAAACGCGGACGCCAATACTCTATGGAATTTACAATAGTTGTCTATCAACTCGAATCGATCTAGCGCACTGATACCTTTCTAGAGTCTAAAAGTATTTCAGCGGACATTACCTACGCGCAGGACCCTAAGCGAAGAACTGCCAGGTAATATCCATCTGAACTGTTGTACACTTATAAATTTCGGAGACGCGTGTCGCAAGATGTCTA
seq00004   ATTGCGGCACTTCGGGCGGCTACCTTGCAGTCGGAATTGTCTTTTTGACGTCTGGGATCCATATACGGGGTCTGGTGATATACGTATCAACTCACCCAGTAGTTCGCCTTCAAAATTCGCGTGATCAGACGCCTTTCAGAGGCGTAGTACCACTACTCCCAAGTCGCCGGGCAGGGTTTTAACAAACGTCTCAGATAGTAAGAGCTCCCGAACTGTCAAATAAGACCTTAACCTAACTCCGAATCACGACGGGTCAAGCCTGTGTAAAATCATCGTTCCGATTGGCAGTACGAGACAAAACTGGGGAAGCCTAACCATCAAACTAGTGGTCATTAACGTGTAATCCAACTTGCTCAGATAACTAGTGGCACACTGCAACAACGTCCAGAGATAATGCCGACCGAGCGATCGACGTGAGATAGGACCCTCGGATTTATCTAATTCCGGGCAGACGTGGCGTGCTAAAATAGGGCAGTAGATCTTCGGAAGGACAAGAACGAGAGTTCGTTTACGGACAACTGAACGTGTACGTGCGAAGAGTCGATTGTGTCCCAGGGACACCGTTCGAACTAGGCGCCTATGTTGTGTGCTAAGTTTACTGCAAGGGTCTACATGCATTGAAAATTGATTAGTCAATAAACGACTGCGTAGCTTCAAAAGTAGTAGGCTAATCTTAGGATCCAAACGCCCGTGGTGCATACCATAGAACAGAGGCGTCGTCAGCAAGGAATGTCCGTATGGTGTCAATGTTAGGGGTTTATGAGTCGTGATTTCAACACTAGACACCGTTACGAGTGCGTTTTAGTAAATGCAGGAATTACGTTCGCTAACGGAGTTGTCGGGAAGTTAAAGCTCCGGCAGCTTGACCGGTATGTAACGCAGCACCGCCTTGAACAGTGGAAACGAAGGTCTTTTGGGGTCAATAGGTACTCCGAAAAGTCCCGTGAGTTGCCGGTGCTCACCTTACGAGCATCCGACTGACCGCGTATGATGTGTGAAAGAACGTAACTGGTCCCTGGCGTAAAATATATCATATTTCTACAGAGATATACACGTATGCGTTCATTCCAATCGGCCCATGAGGAATTCGCTCGGCGTCCAACGTTGCTATCCGAAACGACAATCGCGGTGCCTCAGAGTTTTTAAGGATCATGGGCCGTCCCGTTTATTAGCTACTGGCTAGCATAATGGGCATACCGCGCCGGGACCTATACTGTAGCTTCGGAAGGCGACGAAGTTGTCCCTATGTGTCGAGGGCAATAGACCATCTGTATGGTCCGAATATCCTGAACGTCTGCTATTAGGATGCATAATTGCACTGGTATGGCAAAGGTCGCTATCGGGACGAAGTGGTAAATCAGATGCGTCGTTAAAGGTAGTCTACGAAGTTCCTCTAAGACGAACGGATATTGGATCAACGGTTCTGGGTGGGGGGCGTAGTGGTATAAATTTCTTCAATACGTGTTTTGGTCCGAAACAACACGTCGGTCAGCTCCTAGGGGGCAAAAGGAACTGACGTATTCCAACTGACGATTGAGATTCTGTGCTTATTCCACTTACGACTTATTAGGAACATTATAGATTGCTAAAGCTATTTCCGCTGAACTGTGCCATGTACCTAGGGTAGGCAAACCATAAGAAGCTCAACGGCTACGTCACGAAGCCTAGCTTGATACGTCAGTAGAGACTCATTAGTATTGGCCTATCGTAGTCGCGCCATTCGCTTCGTGGCTTTAGGGGGGGGAGTAACTTAGTTATAAACTTCGCAATCACCATCGAACAAACTTACCCTAATATTATACCAAGGAGTAAAAACAGCCTCGAGTAGCGCCGTCCACATCGGATCCTATAGTAAGATTCAAGAATGCTAGCGGTCGGCCACCCAACAATGCTGCGGGTTTATTCGATCCATTACCGTTACGAATATTTTTTTCGACGCTTTGCGTGACCTTCAAAAGAACAGAATCTGAACTATATAGTATGCATCACACCATATCCCCTTTCAGGCGAGTAAGTCCGACTCGTCGTTGTCGGCATCTTTATCATGGCTAAAAATAAAAATGATATCTAAGTTTGTGAAACGCGGACGCCAATACTCTATGGAATTTACAATAGTTGTCTATCAACTCGAATCGATCTAGCGCACTGATACCTTTCTAGAGTCTAAAAGTATTTCAGCGGACATTACCTACGCGCAGGACCCTAAGCGAAGAACTGCCAGGTAATATCCATCTGAACTGTTGTACACTTATTAATTTCGGAGACGCGTGTCGCATGATGTCTA
seq00005   ATTGCGGCACTTCGCGCGGCTACCTTGCAGTCGGAATTGTCTTTTTGACGTCTGGGATCCATATACGGGGTCTGGTGATATACGTATCAACTCACCCAGTAGTTCGCCTTCAAAATTCGCGTGATCAGACGCCTTTCAGAGGCGTAGTACCACTACTCCCAAGTCGCCGGGCAGGGTTTTAACAAACGTCTCAGATAGTAAGAGCTCCCGAACTGGCAAATAAGACCTTAACCTAACTCCGAATCACGACGGGTCAAGCCTGTGTAAAATCATCGTTCCGATTGGCAGTACGAGACAAAACTGGGGAAGCCTAACCATCAAACTAGTGGTCATTAACGTGTAATCCAACTTGCTCAGATAACTAGTGGCACACTGCAACAACGTCCAGAGATAATGCCGACCGAGCGATCGACGTGAGATAGGACCCTCGGATTTATCTAATTCCGGGCAGACGTGGCGTGCTAAAATAGGGCAGTAGATCTTCGGAAGGACAAGAACGAGAGTTCGTTTACGGACAACTGAACGTGTACGTGCGAAGAGTCGATTGTGTCCCAGGGACACCGTTCGAACTAGGCGCCTATGTTGTGTGCTAAGTTTACTGCAAGGGCCTACATGCATTGAAAATTGATTAGTCAATAAACGACTGCGTAGCTTCAAAAGTAGTAGGCTAATCTTAGGATCCAAACGCCCGTGGTGCATACCATAGAACAGAGGCGTCGTCAGCAAGGAATGTCCGTATGGTGTCAATGTTAGGGGTTTATGAGTCGTGATTTCAACACTAGACACCGTTACGAGTGCGTTTTAGTAAATGCAGGAATTACGTTCGCTAACGGAGTTGTCGGGAAGTTAAAGCTCCGGCAGCTTGACCGGTATGTAACGCAGCACCGCCTTGAACAGTGGAAACGAAGGTCTTTTGGGGTCAATAGGTACTCCGAAAAGTCCCGTGAGTTGCCGGTGCTCACCTTACGAGCATCCGACTGACCGCGTATGATGTGTGAAAGAACGTAACTGGTCCCTGGCGTAAAATATATCATATTTCTATAGAGATATACACGTATGCGTTCATTCCAATCGGCCCATGAGGAATTCGCTCGGCGTCCAACGTTGCTATCCGAAACGACAATCGCGGTGCCTCAGAGTTTTTAAGGATCATGGGCCGTCCCGTTTATTAGCTACTGGCTAGCATAATGGGCATACCGCGCCGGGACCTATACTGTAGCTTCGGAAGGCGACGAAGTTGTCCCTATGTGTCGAGGGCAATAGACCATCTGTATGGTCCGAATATCCTGAACGTCTGCTATTAGGATGCATAATTGCACTGGTATGGCAAAGGTCGCTATCGGGACGAAGTGGTAAATCAGATGCGTCGTTAAAGGTAGTCTACGAAGTTCCTCTAAGACGAACGGATATTGGATCAACGGTTCTGGGTGGGGGGCGTAGTGGTATAAATTTCTTCAATACGTGTTTTGGTCCGAAACAACACGTCGGTCAGCTCCTAGGGGGCAAAAGGAACTGACGTATTCCAACTGACGATTGAGATTCTGTGCTTATTCCACTTACGACTTATTAGGAACATTATAGATTGCTAAAGCTATTTCCGCTGAACTGTGCCATGTACCTAGGGTAGGCAAACCATAAGAAGCTCAACGGCTACGTCACGAAGCCTAGCTTGATACGTCAGTAGAGACTCATTAGTATTGGCCTATCGTAGTCGCGCCATTCGCTTCGTGGCTTTAGGGGGGGGAGTAACTTAGTTATAAACTTCGCAATCACCATCGAACAAACTTACCCTAATATTATACCAAGGAGTAAAAACAGCCTCGAGTAGCGCCGTCCACATCGGATCCTATAGTAAGATTCAAGAATGCTAGCGGTCGGCCACCCAACAATGCTGCGGGTTTATTCGATCCATTACCGTTACGAATATTTTTTTCGACGCTTTGCGTGACCTTCAAAAGAACAGAATCTGAACTATATAGTATGCATCACACCATATCCCCTTTCAGGCGAGTAAGTCCGACTCGTCGTTGTCGGCATCTTTATCATGGCTAAAAATAAAAATGATATCTAAGTTTGTGAAACGCGGACGCCAATACTCTATGGAATTTACAATAGTTGTCTATCAACTCGAATCGATCTAGCGCACTGATACCTTTCTAGAGTCTAAAAGTATTTCAGCGGACATTACCTACGCGCAGGACCCTAAGCGAAGAACTGCCAGGTAATATCCATCTGAACTGTTGTACACTTATAAATTTCGGAGACGCGTGTCGCAAGATGTCTA
seq00006   ATTGCGGCACTTCGGGCGGCTACCTTGCAGTCGGAATTGTCTTTTTGACGTCTGGGATCCATATACGGGGTCTGGTGATATACGTATCAACTCACCCAGTAGTTCGCCTTCAAAATTCGCGTGATCAGACGCCTTTCAGAGGCGTAGTACCACTACTCCCAAGTCGCCGGGCAGGGTTTTAACAAACGTCTCAGATAGTAAGAGCTCCCGAACTGTCAAATAAGACCTTAACCTAACTCCGAATCACGACGGGTCAAGCCTGTGTAAAATCATCGTTCCGATTGGCAGTACGAGACAAAACTGGGGAAGCCTAACCATCAAACTAGTGGTCATTAACGTGTAATCCAACTTGCTCAGATAACTAGTGGCACACTGCAACAACGTCCAGAGATAATGCCGACCGAGCGATCGACGTGAGATAGGACCCTCGGATTTATCTAATTCCGGGCAGACGTGGCGTGCTAAAATAGGGCAGTAGATCTTCGGAAGGACAAGAACGAGAGTTCGTTTACGGACAACTGAACGTGTACGTGCGAAGAGTCGATTGTGTCCCAGGGACACCGTTGGAACTAGGCGCCTATGTTGTGTGCTAAGTTTACTGCAAGGGTCTACATGCATTGAAAATTGATTAGTCAATAAACGACTGCGTAGCTTCAAAAGTAGTAGGCTAATCTTAGGATCCAAACGCCCGTGGTGCATACCATAGAACAGAGGCGTCGTCAGCAAGGAATGTCCGTATGGTGTCAATGTTAGGGGTTTATGAGTCGTGATTTCAACACTAGACACCGTTACGAGTGCGTTTTAGTAAATGCAGGAATTACGTTCGCTAACGGAGTTGTCGGGAAGTTAAAGCTCCGGCAGCTTGACCGGTATGTAACGCAGCACCGCCTTGAACAGTGGAAACGAAGGTCTTTTGGGGTCAATAGGTACTCCGAAAAGTCCCGTGAGTTGCCGGTGCTCACCTTACGAGCATCCGACTGACCGCGTATGATGTGTGAAAGAACGTAACTGGTCCCTGGCGTAAAATATATCATATTTCTATAGAGATATACACGTATGCGTTCATTCCAATCGGCCCATGAGGAATTCGCTCGGCGTCCAACGTTGCTATCCGAAACGACAATCGCGGTGCCTCAGAGTTTTTAAGGATCATGGGCCGTCCCGTTTATTAGCTACTGGCTAGCATAATGGGCATACCGCGCCGGGACCTATACTGTAGCTTCGGAAGGCGACGAAGTTGTCCCTATGTGTCGAGGGCAATAGACCATCTGTATGGTCCGAATATCCTGAACGTCTGCTATTAGGATGCATAATTGCACTGGTATGGCAAAGGTCGCTATCGGGACGAAGTGGTAAATCAGATGCGTCGTTAAAGGTAGTCTACGAAGTTCCTCTAAGACGAACGGATATTGGATCAACGGTTCTGGGTGGGGGGCGTAGTGGTATAAATTTCTTCAATACGTGTTTTGGTCCGAAACAACACGTCGGTCAGCTCCTAGGGGGCAAAAGGAACTGACGTATTCCAACTGACGATTGAGATTCTGTGCTTATTCCACTTACGACTTATTAGGAACATTATAGATTGCTAAAGCTATTTCCGCTGAACTGTGCCATGTACCTAGGGTAGGCAAACCATAAGAAGCTCAACGGCTACGTCACGAAGCCTAGCTTGATACGTCAGTAGAGACTCATTAGTATTGGCCTATCGTAGTCGCGCCATTCGCTTCGTGGCTTTAGGGGGGGGAGTAACTTAGTTATAAACTTCGCAATCACCATCGAACAAACTTACCCTAATATTATACCAAGGAGTAAAAACAGCCTCGAGTAGCGCCGTCCACATCGGATCCTATAGTAAGATTCAAGAATGCTAGCGGTCGGCCACCCAACAATGCTGCGGGTTTATTCGATCCATTACCGTTACGAATATTTTTTTCGACGCTTTGCGTGACCTTCAAAAGAACAGAATCTGAACTATATAGTATGCATCACACCATATCCCCTTTCAGGCGAGTAAGTCCGACTCGTCGTTGTCGGCATCTTTATCATGGCTAAAAATAAAAATGATATCTAAGTTTGTGAAACGCGGACGCCAATACTCTATGGAATTTACAATAGTTGTCTATCAACTCGAATCGATCTAGCGCACTGATACCTTTCTAGAGTCTAAAAGTATTTCAGCGGACATTACCTACGCGCAGGACCCTAAGCGAAGAACTGCCAGGTAATATCCATCTGAACTGTTGTACACTTATTAATTTCGGAGACGCGTGTCGCATGATGTCTA
seq00007   ATTGCGGCACTTCGCGCGGCTACCTTGCAGTCGGAATTGTCTTTTTGACGTCTGGGATCCATATACGGGGTCTGGTGATATACGTATCAACTCACCCAGTAGTTCGCCTTCAAAATTCGCGTGATCAGACGCCTTTCAGAGGCGTAGTACCACTACTCCCAAGTCGCCGGGCAGGGTTTTAACAAACGTCTCAGATAGTAAGAGCTCCCGAACTGGCAAATAAGACCTTAACCTAACTCCGAATCACGACGGGTCAAGCCTGTGTAAAATCATCGTTCCGATTGGCAGTACGAGACAAAACTGGGGAAGCCTAACCATCAAACTAGTGGTCATTAACGTGTAATCCAACTTGCTCAGATAACTAGTGGCACACTGCAACAACGTCCAGAGATAATGCCGACCGAGCGATCGACGTGAGATAGGACCCTCGGATTTATCTAATTCCGGGCAGACGTGGCGTGCTAAAATAGGGCAGTAGATCTTCGGAAGGACAAGAACGAGAGTTCGTTTACGGACAACTGAACGTGTACGTGCGAAGAGTCGATTGTGTCCCAGGGACACCGTTCGAACTAGGCGCCTATGTTGTGTGCTAAGTTTACTGCAAGGGCCTACATGCATTGAAAATTGATTAGTCAATAAACGACTGCGTAGCTTCAAAAGTAGTAGGCTAATCTTAGGATCCAAACGCCCGTGGTGCATACCATAGAACAGAGGCGTCGTCAGCAAGGAATGTCCGTATGGTGTCAATGTTAGGGGTTTATGAGTCGTGATTTCAACACTAGACACCGTTACGAGTGCGTTTTAGTAAATGCAGGAATTACGTTCGCTAACGGAGTTGTCGGGAAGTTAAAGCTCCGGCAGCTTGACCGGTATGTAACGCAGCACCGCCTTGAACAGTGGAAACGAAGGTCTTTTGGGGTCAATAGGTACTCCGAAAAGTCCCGTGAGTTGCCGGTGCTCACCTTACGAGCATCCGACTGACCGCGTATGATGTGTGAAAGAACGTAACTGGTCCCTGGCGTAAAATATATCATATTTCTATAGAGATATACACGTATGCGTTCATTCCAATCGGCCCATGAGGAATTCGCTCGGCGTCCAACGTTGCTATCCGAAACGACAATCGCGGTGCCTCAGAGTTTTTAAGGATCATGGGCCGTCCCGTTTATTAGCTACTGGCTAGCATAATGGGCATACCGCGCCGGGACCTATACTGTAGCTTCGGAAGGCGACGAAGTTGTCCCTATGTGTCGAGGGCAATAGACCATCTGTATGGTCCGAATATCCTGAACGTCTGCTATTAGGATGCATAATTGCACTGGTATGGCAAAGGTCGCTATCGGGACGAAGTGGTAAATCAGATGCGTCGTTAAAGGTAGTCTACGAAGTTCCTCTAAGACGAACGGATATTGGATCAACGGTTCTGGGTGGGGGGCGTAGTGGTATAAATTTCTTCAATACGTGTTTTGGTCCGAAACAACACGTCGGTCAGCTCCTAGGGGGCAAAAGGAACTGACGTATTCCAACTGACGATTGAGATTCTGTGCTTATTCCACTTACGACTTATTAGGAACATTATAGATTGCTAAAGCTATTTCCGCTGAACTGTGCCATGTACCTAGGGTAGGCAAACCATAAGAAGCTCAACGGCTACGTCACGAAGCCTAGCTTGATACGTCAGTAGAGACTCATTAGTATTGGCCTATCGTAGTCGCGCCATTCGCTTCGTGGCTTTAGGGGGGGGAGTAACTTAGTTATAAACTTCGCAATCACCATCGAACAAACTTACCCTAATATTATACCAAGGAGTAAAAACAGCCTCGAGTAGCGCCGTCCACATCGGATCCTATAGTAAGATTCAAGAATGCTAGCGGTCGGCCACCCAACAATGCTGCGGGTTTATTCGATCCATTACCGTTACGAATATTTTTTTCGACGCTTTGCGTGACCTTCAAAAGAACAGAATCTGAACTATATAGTATGCATCACACCATATCCCCTTTCAGGCGAGTAAGTCCGACTCGTCGTTGTCGGCATCTTTATCATGGCTAAAAATAAAAATGATATCTAAGTTTGTGAAACGCGGACGCCAATACTCTATGGAATTTACAATAGTTGTCTATCAACTCGAATCGATCTAGCGCACTGATACCTTTCTAGAGTCTAAAAGTATTTCAGCGGACATTACCTACGCGCAGGACCCTAAGCGAAGAACTGCCAGGTAATATCCATCTGAACTGTTGTACACTTATAAATTTCGGAGACGCGTGTCGCAAGATGTCTA
seq00008   ATTGCGGCACTTCGCGCGGCTACCTTGCAGTCGGAATTGTCTTTTTGACGTCTGGGATCCATATACGGGGTCTGGTGATATACGTATCAACTCACCCAGTAGTTCGCCTTCAAAATTCGCGTGATCAGACGCCTTTCAGAGGCGTAGTACCACTACTCCCAAGTCGCCGGGCAGGGTTTTAACAAACGTCTCAGATAGTAAGAGCTCCCGAACTGGCAAATAAGACCTTAACCTAACTCCGAATCACGACGGGTCAAGCCTGTGTAAAATCATCGTTCCGATTGGCAGTACGAGACAAAACTGGGGAAGCCTAACCATCAAACTAGTGGTCATTAACGTGTAATCCAACTTGCTCAGATAACTAGTGGCACACTGCAACAACGTCCAGAGATAATGCCGACCGAGCGATCGACGTGAGATAGGACCCTCGGATTTATCTAATTCCGGGCAGACGTGGCGTGCTAAAATAGGGCAGTAGATCTTCGGAAGGACAAGAACGAGAGTTCGTTTACGGACAACTGAACGTGTACGTGCGAAGAGTCGATTGTGTCCCAGGGACACCGTTCGAACTAGGCGCCTATGTTGTGTGCTAAGTTTACTGCAAGGGCCTACATGCATTGAAAATTGATTAGTCAATAAACGACTGCGTAGCTTCAAAAGTAGTAGGCTAATCTTAGGATCCAAACGCCCGTGGTGCATACCATAGAACAGAGGCGTCGTCAGCAAGGAATGTCCGTATGGTGTCAATGTTAGGGGTTTATGAGTCGTGATTTCAACACTAGACACCGTTACGAGTGCGTTTTAGTAAATGCAGGAATTACGTTCGCTAACGGAGTTGTCGGGAAGTTAAAGCTCCGGCAGCTTGACCGGTATGTAACGCAGCACCGCCTTGAACAGTGGAAACGAAGGTCTTTTGGGGTCAATAGGTACTCCGAAAAGTCCCGTGAGTTGCCGGTGCTCACCTTACGAGCATCCGACTGACCGCGTATGATGTGTGAAAGAACGTAACTGGTCCCTGGCGTAAAATATATCATATTTCTATAGAGATATACACGTATGCGTTCATTCCAATCGGCCCATGAGGAATTCGCTCGGCGTCCAACGTTGCTATCCGAAACGACAATCGCGGTGCCTCAGAGTTTTTAAGGATCATGGGCCGTCCCGTTTATTAGCTACTGGCTAGCATAATGGGCATACCGCGCCGGGACCTATACTGTAGCTTCGGAAGGCGACGAAGTTGTCCCTATGTGTCGAGGGCAATAGACCATCTGTATGGTCCGAATATCCTGAACGTCTGCTATTAGGATGCATAATTGCACTGGTATGGCAAAGGTCGCTATCGGGACGAAGTGGTAAATCAGATGCGTCGTTAAAGGTAGTCTACGAAGTTCCTCTAAGACGAACGGATATTGGATCAACGGTTCTGGGTGGGGGGCGTAGTGGTATAAATTTCTTCAATACGTGTTTTGGTCCGAAACAACACGTCGGTCAGCTCCTAGGGGGCAAAAGGAACTGACGTATTCCAACTGACGATTGAGATTCTGTGCTTATTCCACTTACGACTTATTAGGAACATTATAGATTGCTAAAGCTATTTCCGCTGAACTGTGCCATGTACCTAGGGTAGGCAAACCATAAGAAGCTCAACGGCTACGTCACGAAGCCTAGCTTGATACGTCAGTAGAGACTCATTAGTATTGGCCTATCGTAGTCGCGCCATTCGCTTCGTGGCTTTAGGGGGGGGAGTAACTTAGTTATAAACTTCGCAATCACCATCGAACAAACTTACCCTAATATTATACCAAGGAGTAAAAACAGCCTCGAGTAGCGCCGTCCACATCGGATCCTATAGTAAGATTCAAGAATGCTAGCGGTCGGCCACCCAACAATGCTGCGGGTTTATTCGATCCATTACCGTTACGAATATTTTTTTCGACGCTTTGCGTGACCTTCAAAAGAACAGAATCTGAACTATATAGTATGCATCACACCATATCCCCTTTCAGGCGAGTAAGTCCGACTCGTCGTTGTCGGCATCTTTATCATGGCTAAAAATAAAAATGATATCTAAGTTTGTGAAACGCGGACGCCAATACTCTATGGAATTTACAATAGTTGTCTATCAACTCGAATCGATCTAGCGCACTGATACCTTTCTAGAGTCTAAAAGTATTTCAGCGGACATTACCTACGCGCAGGACCCTAAGCGAAGAACTGCCAGGTAATATCCATCTGAACTGTTGTACACTTATAAATTTCGGAGACGCGTGTCGCAAGATGTCTA
seq00009   ATTGCGGCACTTCGCGCGGCTACCTTGCAGTCGGAATTGTCTTTTTGACGTCTGGGATCCATATACGGGGTCTGGTGATATACGTATCAACTCACCCAGTAGTTCGCCTTCAAAATTCGCGTGATCAGACGCCTTTCAGAGGCGTAGTACCACTACTCCCAAGTCGCCGGGCAGGGTTTTAACAAACGTCTCAGATAGTAAGAGCTCCCGAACTGGCAAATAAGACCTTAACCTAACTCCGAATCACGACGGGTCAAGCCTGTGTAAAATCATCGTTCCGATTGGCAGTACGAGACAAAACTGGGGAAGCCTAACCATCAAACTAGTGGTCATTAACGTGTAATCCAACTTGCTCAGATAACTAGTGGCACACTGCAACAACGTCCAGAGATAATGCCGACCGAGCGATCGACGTGAGATAGGACCCTCGGATTTATCTAATTCCGGGCAGACGTGGCGTGCTAAAATAGGGCAGTAGATCTTCGGAAGGACAAGAACGAGAGTTCGTTTACGGACAACTGAACGTGTACGTGCGAAGAGTCGATTGTGTCCCAGGGACACCGTTCGAACTAGGCGCCTATGTTGTGTGCTAAGTTTACTGCAAGGGTCTACATGCATTGAAAATTGATTAGTCAATAAACGACTGCGTAGCTTCAAAAGTAGTAGGCTAATCTTAGGATCCAAACGCCCGTGGTGCATACCATAGAACAGAGGCGTCGTCAGCAAGGAATGTCCGTATGGTGTCAATGTTAGGGGTTTATGAGTCGTGATTTCAACACTAGACACCGTTACGAGTGCGTTTTAGTAAATGCAGGAATTACGTTCGCTAACGGAGTTGTCGGGAAGTTAAAGCTCCGGCAGCTTGACCGGTATGTAACGCAGCACCGCCTTGAACAGTGGAAACGAAGGTCTTTTGGGGTCAATAGGTACTCCGAAAAGTCCCGTGAGTTGCCGGTGCTCACCTTACGAGCATCCGACTGACCGCGTATGATGTGTGAAAGAACGTAACTGGTCCCTGGCGTAAAATATATCATATTTCTATAGAGATATACACGTATGCGTTCATTCCAATCGGCCCATGAGGAATTCGCTCGGCGTCCAACGTTGCTATCCGAAACGACAATCGCGGTGCCTCAGAGTTTTTAAGGATCATGGGCCGTCCCGTTTATTAGCTACTGGCTAGCATAATGGGCATACCGCGCCGGGACCTATACTGTAGCTTCGGAAGGCGACGAAGTTGTCCCTATGTGTCGAGGGCAATAGACCATCTGTATGGTCCGAATATCCTGAACGTCTGCTATTAGGATGCATAATTGCACTGGTATGGCAAAGGTCGCTATCGGGACGAAGTGGTAAATCAGATGCGTCGTTAAAGGTAGTCTACGAAGTTCCTCTAAGACGAACGGATATTGGATCAACGGTTCTGGGTGGGGGGCGTAGTGGTATAAATTTCTTCAATACGTGTTTTGGTCCGAAACAACACGTCGGTCAGCTCCTAGGGGGCAAAAGGAACTGACGTATTCCAACTGACGATTGAGATTCTGTGCTTATTCCACTTACGACTTATTAGGAACATTATAGATTGCTAAAGCTATTTCCGCTGAACTGTGCCATGTACCTAGGGTAGGCAAACCATAAGAAGCTCAACGGCTACGTCACGAAGCCTAGCTTGATACGTCAGTAGAGACTCATTAGTATTGGCCTATCGTAGTCGCGCCATTCGCTTCGTGGCTTTAGGGGGGGGAGTAACTTAGTTATAAACTTCGCAATCACCATCGAACAAACTTACCCTACTATTATACCAAGGAGTAAAAACAGCCTCGAGTAGCGCCGTCCACATCGGATCCTATAGTAAGATTCAAGAATGCTAGCGGTCGGCCACCCAACAATGCTGCGGGTTTATTCGATCCATTACCGTTACGAATATTTTTTTCGACGCTTTGCGTGACCTTCAAAAGAACAGAATCTGAACTATATAGTATGCATCACACCATATCCCCTTTCAGGCGAGTAAGTCCGACTCGTCGTTGTCGGCATCTTTATCATGGCTAAAAATAAAAATGATATCTAAGTTTGTGAAACGCGGACGCCAATACTCTATGGAATTTACAATAGTTGTCTATCAACTCGAATCGATCTAGCGCACTGATACCTTTCTAGAGTCTAAAAGTATTTCAGCGGACATTACCTACGCGCAGGACCCTAAGCGAAGAACTGCCAGGTAATATCCATCTGAACTGTTGTACACTTATAAATTTCGGAGACGCGTGTCGCAAGATGTCTA
seq00010   ATTGCGGCACTTCGCGCGGCTACCTTGCAGTCGGAATTGTCTTTTTGACGTCTGGGATCCATATACGGGGTCTGGTGATATACGTATCAACTCACCCAGTAGTTCGCCTTCAAAATTCGCGTGATCAGACGCCTTTCAGAGGCGTAGTACCACTACTCCCAAGTCGCCGGGCAGGGTTTTAACAAACGTCTCAGATAGTAAGAGCTCCCGAACTGTCAAATAAGACCTTAACCTAACTCCGAATCACGACGGGTCAAGCCTGTGTAAAATCATCGTTCCGATTGGCAGTACGAGACAAAACTGGGGAAGCCTAACCATCAAACTAGTGGTCATTAACGTGTAATCCAACTTGCTCAGATAACTAGTGGCACACTGCAACAACGTCCAGAGATAATGCCGACCGAGCGATCGACGTGAGATAGGACCCTCGGATTTATCTAATTCCGGGCAGACGTGGCGTGCTAAAATAGGGCAGTAGATCTTCGGAAGGACAAGAACGAGAGTTCGTTTACGGACAACTGAACGTGTACGTGCGAAGAGTCGATTGTGTCCCAGGGACACCGTTCGAACTAGGCGCCTATGTTGTGTGCTAAGTTTACTGCAAGGGTCTACATGCATTGAAAATTGATTAGTCAATAAACGACTGCGTAGCTTCAAAAGTAGTAGGCTAATCTTAGGATCCAAACGCCCGTGGTGCATACCATAGAACAGAGGCGTCGTCAGCAAGGAATGTCCGTATGGTGTCAATGTTAGGGGTTTATGAGTCGTGATTTCAACACTAGACACCGTTACGAGTGCGTTTTAGTAAATGCAGGAATTACGTTCGCTAACGGAGTTGTCGGGAAGTTAAAGCTCCGGCAGCTTGACCGGTATGTAACGCAGCACCGCCTTGAACAGTGGAAACGAAGGTCTTTTGGGGTCAATAGGTACTCCGAAAAGTCCCGTGAGTTGCCGGTGCTCACCTTACGAGCATCCGACTGACCGCGTATGATGTGTGAAAGAACGTAACTGGTCCCTGGCGTAAAATATATCATATTTCTATAGAGATATACACGTATGCGTTCATTCCAATCGGCCCATGAGGAATTCGCTCGGCGTCCAACGTTGCTATCCGAAACGACAATCGCGGTGCCTCAGAGTTTTTAAGGATCATGGGCCGTCCCGTTTATTAGCTACTGGCTAGCATAATGGGCATACCGCGCCGGGACCTATACTGTAGCTTCGGAAGGCGACGAAGTTGTCCCTATGTGTCGAGGGCAATAGACCATCTGTATGGTCCGAATATCCTGAACGTCTGCTATTAGGATGCATAATTGCACTGGTATGGCAAAGGTCGCTATCGGGACGAAGTGGTAAATCAGATGCGTCGTTAAAGGTAGTCTACGAAGTTCCTCTAAGACGAACGGATATTGGATCAACGGTTCTGGGTGGGGGGCGTAGTGGTATAAATTTCTTCAATACGTGTTTTGGTCCGAAACAACACGTCGGTCAGCTCCTAGGGGGCAAAAGGAACTGACGTATTCCAACTGACGATTGAGATTCTGTGCTTATTCCACTTACGACTTATTAGGAACATTATAGATTGCTAAAGCTATTTCCGCTGAACTGTGCCATGTACCTAGGGTAGGCAAACCATAAGAAGCTCAACGGCTACGTCACGAAGCCTAGCTTGATACGTCAGTAGAGACTCATTAGTATTGGCCTATCGTAGTCGCGCCATTCGCTTCGTGGCTTTAGGGGGGGGAGTAACTTAGTTATAAACTTCGCAATCACCATCGAACAAACTTACCCTAATATTATACCAAGGAGTAAAAACAGCCTCGAGTAGCGCCGTCCACATCGGATCCTATAGTAAGATTCAAGAATGCTAGCGGTCGGCCACCCAACAATGCTGCGGGTTTATTCGATCCATTACCGTTACGAATATTTTTTTCGACGCTTTGCGTGACCTTCAAAAGAACAGAATCTGAACTATATAGTATGCATCACACCATATCCCCTTTCAGGCGAGTAAGTCCGACTCGTCGTTGTCGGCATCTTTATCATGGCTAAAAATAAAAATGATATCTAAGTTTGTGAAACGCGGACGCCAATACTCTATGGAATTTACAATAGTTGTCTATCAACTCGAATCGATCTAGCGCACTGATACCTTTCTAGAGTCTAAAAGTATTTCAGCGGACATTACCTACGCGCAGGACCCTAAGCGAAGAACTGCCAGGTAATATCCATCTGAACTGTTGTACACTTATTAATTTCGGAGACGCGTGTCGCATGATGTCTA
seq00011   ATTGCGGCACTTCGGGCGGCTACCTTGCAGTCGGAATTGTCTTTTTGACGTCTGGGATCCATATACGGGGTCTGGTGATATACGTATCAACTCACCCAGTAGTTCGCCTTCAAAATTCGCGTGATCAGACGCCTTTCAGAGGCGTAGTACCACTACTCCCAAGTCGCCGGGCAGGGTTTTAACAAACGTCTCAGATAGTAAGAGCTCCCGAACTGTCAAATAAGACCTTAACCTAACTCCGAATCACGACGGGTCAAGCCTGTGTAAAATCATCGTTCCGATTGGCAGTACGAGACAAAACTGGGGAAGCCTAACCATCAAACTAGTGGTCATTAACGTGTAATCCAACTTGCTCAGATAACTAGTGGCACACTGCAACAACGTCCAGAGATAATGCCGACCGAGCGATCGACGTGAGATAGGACCCTCGGATTTATCTAATTCCGGGCAGACGTGGCGTGCTAAAATAGGGCAGTAGATCTTCGGAAGGACAAGAACGAGAGTTCGTTTACGGACAACTGAACGTGTACGTGCGAAGAGTCGATTGTGTCCCAGGGACACCGTTCGAACTAGGCGCCTATGTTGTGTGCTAAGTTTACTGCAAGGGTCTACATGCATTGAAAATTGATTAGTCAATAAACGACTGCGTAGCTTCAAAAGTAGTAGGCTAATCTTAGGATCCAAACGCCCGTGGTGCATACCATAGAACAGAGGCGTCGTCAGCAAGGAATGTCCGTATGGTGTCAATGTTAGGGGTTTATGAGTCGTGATTTCAACACTAGACACCGTTACGAGTGCGTTTTAGTAAATGCAGGAATTACGTTCGCTAACGGAGTTGTCGGGAAGTTAAAGCTCCGGCAGCTTGACCGGTATGTAACGCAGCACCGCCTTGAACAGTGGAAACGAAGGTCTTTTGGGGTCAATAGGTACTCCGAAAAGTCCCGTGAGTTGCCGGTGCTCACCTTACGAGCATCCGACTGACCGCGTATGATGTGTGAAAGAACGTAACTGGTCCCTGGCGTAAAATATATCATATTTCTATAGAGATATACACGTATGCGTTCATTCCAATCGGCCCATGAGGAATTCGCTCGGCGTCCAACGTTGCTATCCGAAACGACAATCGCGGTGCCTCAGAGTTTTTAAGGATCATGGGCCGTCCCGTTTATTAGCTACTGGCTAGCATAATGGGCATACCGCGCCGGGACCTATACTGTAGCTTCGGAAGGCGACGAAGTTGTCCCTATGTGTCGAGGGCAATAGACCATCTGTATGGTCCGAATATCCTGAACGTCTGCTATTAGGATGCATAATTGCACTGGTATGGCAAAGGTCGCTATCGGGACGAAGTGGTAAATCAGATGCGTCGTTAAAGGTAGTCTACGAAGTTCCTCTAAGACGAACGGATATTGGATCAACGGTTCTGGGTGGGGGGCGTAGTGGTATAAATTTCTTCAATACGTGTTTTGGTCCGAAACAACACGTCGGTCAGCTCCTAGGGGGCAAAAGGAACTGACGTATTCCAACTGACGATTGAGATTCTGTGCTTATTCCACTTACGACTTATTAGGAACATTATAGATTGCTAAAGCTATTTCCGCTGAACTGTGCCATGTACCTAGGGTAGGCAAACCATAAGAAGCTCAACGGCTACGTCACGAAGCCTAGCTTGATACGTCAGTAGAGACTCATTAGTATTGGCCTATCGTAGTCGCGCCATTCGCTTCGTGGCTTTAGGGGGGGGAGTAACTTAGTTATAAACTTCGCAATCACCATCGAACAAACTTACCCTAATATTATACCAAGGAGTAAAAACAGCCTCGAGTAGCGCCGTCCACATCGGATCCTATAGTAAGATTCAAGAATGCTAGCGGTCGGCCACCCAACAATGCTGCGGGTTTATTCGATCCATTACCGTTACGAATATTTTTTTCGACGCTTTGCGTGACCTTCAAAAGAACAGAATCTGAACTATATAGTATGCATCACACCATATCCCCTTTCAGGCGAGTAAGTCCGACTCGTCGTTGTCGGCATCTTTATCATGGCTAAAAATAAAAATGATATCTAAGTTTGTGAAACGCGGACGCCAATACTCTATGGAATTTACAATAGTTGTCTATCAACTCGAATCGATCTAGCGCACTGATACCTTTCTAGAGTCTAAAAGTATTTCAGCGGACATTACCTACGCGCAGGACCCTAAGCGAAGAACTGCCAGGTAATATCCATCTGAACTGTTGTACACTTATTAATTTCGGAGACGCGTGTCGCATGATGTCTA
seq00012   ATTGCGGCACTTCGCGCGGCTACCTTGCAGTCGGAATTGTCTTTTTGACGTCTGGGATCCATATACGGGGTCTGGTGATATACGTATCAACTCACCCAGTAGTTCGCCTTCAAAATTCGCGTGATCAGACGCCTTTCAGAGGCGTAGTACCACTACTCCCAAGTCGCCGGGCAGGGTTTTAACAAACGTCTCAGATAGTAAGAGCTCCCGAACTGTCAAATAAGACCTTAACCTAACTCCGAATCACGACGGGTCAAGCCTGTGTAAAATCATCGTTCCGATTGGCAGTACGAGACAAAACTGGGGAAGCCTAACCATCAAACTAGTGGTCATTAACGTGTAATCCAACTTGCTCAGATAACTAGTGGCACACTGCAACAACGTCCAGAGATAATGCCGACCGAGCGATCGACGTGAGATAGGACCCTCGGATTTATCTAATTCCGGGCAGACGTGGCGTGCTAAAATAGGGCAGTAGATCTTCGGAAGGACAAGAACGAGAGTTCGTTTACGGACAACTGAACGTGTACGTGCGAAGAGTCGATTGTGTCCCAGGGACACCGTTCGAACTAGGCGCCTATGTTGTGTGCTAAGTTTACTGCAAGGGTCTACATGCATTGAAAATTGATTAGTCAATAAACGACTGCGTAGCTTCAAAAGTAGTAGGCTAATCTTAGGATCCAAACGCCCGTGGTGCATACCATAGAACAGAGGCGTCGTCAGCAAGGAATGTCCGTATGGTGTCAATGTTAGGGGTTTATGAGTCGTGATTTCAACACTAGACACCGTTACGAGTGCGTTTTAGTAAATGCAGGAATTACGTTCGCTAACGGAGTTGTCGGGAAGTTAAAGCTCCGGCAGCTTGACCGGTATGTAACGCAGCACCGCCTTGAACAGTGGAAACGAAGGTCTTTTGGGGTCAATAGGTACTCCGAAAAGTCCCGTGAGTTGCCGGTGCTCACCTTACGAGCATCCGACTGACCGCGTATGATGTGTGAAAGAACGTAACTGGTCCCTGGCGTAAAATATATCATATTTCTATAGAGATATACACGTATGCGTTCATTCCAATCGGCCCATGAGGAATTCGCTCGGCGTCCAACGTTGCTATCCGAAACGACAATCGCGGTGCCTCAGAGTTTTTAAGGATCATGGGCCGTCCCGTTTATTAGCTACTGGCTAGCATAATGGGCATACCGCGCCGGGACCTATACTGTAGCTTCGGAAGGCGACGAAGTTGTCCCTATGTGTCGAGGGCAATAGACCATCTGTATGGTCCGAATATCCTGAACGTCTGCTATTAGGATGCATAATTGCACTGGTATGGCAAAGGTCGCTATCGGGACGAAGTGGTAAATCAGATGCGTCGTTAAAGGTAGTCTACGAAGTTCCTCTAAGACGAACGGATATTGGATCAACGGTTCTGGGTGGGGGGCGTAGTGGTATAAATTTCTTCAATACGTGTTTTGGTCCGAAACAACACGTCGGTCAGCTCCTAGGGGGCAAAAGGAACTGACGTATTCCAACTGACGATTGAGATTCTGTGCTTATTCCACTTACGACTTATTAGGAACATTATAGATTGCTAAAGCTATTTCCGCTGAACTGTGCCATGTACCTAGGGTAGGCAAACCATAAGAAGCTCAACGGCTACGTCACGAAGCCTAGCTTGATACGTCAGTAGAGACTCATTAGTATTGGCCTATCGTAGTCGCGCCATTCGCTTCGTGGCTTTAGGGGGGGGAGTAACTTAGTTATAAACTTCGCAATCACCATCGAACAAACTTACCCTAATATTATACCAAGGAGTAAAAACAGCCTCGAGTAGCGCCGTCCACATCGGATCCTATAGTAAGATTCAAGAATGCTAGCGGTCGGCCACCCAACAATGCTGCGGGTTTATTCGATCCATTACCGTTACGAATATTTTTTTCGACGCTTTGCGTGACCTTCAAAAGAACAGAATCTGAACTATATAGTATGCATCACACCATATCCCCTTTCAGGCGAGTAAGTCCGACTCGTCGTTGTCGGCATCTTTATCATGGCTAAAAATAAAAATGATATCTAAGTTTGTGAAACGCGGACGCCAATACTCTATGGAATTTACAATAGTTGTCTATCAACTCGAATCGATCTAGCGCACTGATACCTTTCTAGAGTCTAAAAGTATTTCAGCGGACATTACCTACGCGCAGGACCCTAAGCGAAGAACTGCCAGGTAATATCCATCTGAACTGTTGTACACTTATTAATTTCGGAGACGCGTGTCGCATGATGTCTA
seq00013   ATTGCGGCACTTCGCGCGGCTACCTTGCAGTCGGAATTGTCTTTTTGACGTCTGGGATCCATATACGGGGTCTGGTGATATACGTATCAACTCACCCAGTAGTTCGCCTTCAAAATTCGCGTGATCAGACGCCTTTCAGAGGCGTAGTACCACTACTCCCAAGTCGCCGGGCAGGGTTTTAACAAACGTCTCAGATAGTAAGAGCTCCCGAACTGGCAAATAAGACCTTAACCTAACTCCGAATCACGACGGGTCAAGCCTGTGTAAAATCATCGTTCCGATTGGCAGTACGAGACAAAACTGGGGAAGCCTAACCATCAAACTAGTGGTCATTAACGTGTAATCCAACTTGCTCAGATAACTAGTGGCACACTGCAACAACGTCCAGAGATAATGCCGACCGAGCGATCGACGTGAGATAAGACCCTCGGATTTATCTAATTCCGGGCAGACGTGGCGTGCTAAAATAGGGCAGTAGATCTTCGGAAGGACAAGAACGAGAGTTCGTTTACGGACAACTGAACGTGTACGTGCGAAGAGTCGATTGTGTCCCAGGGACACCGTTCGAACTAGGCGCCTATGTTGTGTGCTAAGTTTACTGCAAGGGTCTACATGCATTGAAAATTGATTAGTCAATAAACGACTGCGTAGCTTCAAAAGTAGTAGGCTAATCTTAGGATCCAAACGCCCGTGGTGCATACCATAGAACAGAGGCGTCGTCAGCAAGGAATGTCCGTATGGTGTCAATGTTAGGGGTTTATGAGTCGTGATTTCAACACTAGACACCGTTACGAGTGCGTTTTAGTAAATGCAGGAATTACGTTCGCTAACGGAGTTGTCGGGAAGTTAAAGCTCCGGCAGCTTGACCGGTATGTAACGCAGCACCGCCTTGAACAGTGGAAACGAAGGTCTTTTGGGGTCAACAGGTACTCCGAAAAGTCCCGTGAGTTGCCGGTGCTCACCTTACGAGCATCCGACTGACCGCGTATGATGTGTGAAAGAACGTAACTGGTCCCTGGCGTAAAATATATCATATTTCTATAGAGATATACACGTATGCGTTCATTCCAATCGGCCCATGAGGAATTCGCTCGGCGTCCAACGTTGCTATCCGAAACGACAATCGCGGTGCCTCAGAGTTTTTAAGGATCATGGGCCGTCCCGTTTATTAGCTACTGGCTAGCATAATGGGCATACCGCGCCGGGACCTATACTGTAGCTTCGGAAGGCGACGAAGTTGTCCCTATGTGTCGAGGGCAATAGACCATCTGTATGGTCCGAATATCCTGAACGTCTGCTATTAGGATGCATAATTGCACTGGTATGGCAAAGGTCGCTATCGGGACGAAGTGGTAAATCAGATGCGTCGTTAAAGGTAGTCTACGAAGTTCCTCTAAGACGAACGGATATTGGATCAACGGTTCTGGGTGGGGGGCGTAGTGGTATAAATTTCTTCAATACGTGTTTTGGTCCGAAACAACACGTCGGTCAGCTCCTAGGGGGCAAAAGGAACTGACGTATTCCAACTGACGATTGAGATTCTGTGCTTATTCCACTTACGACTTATTAGGAACATTATAGATTGCTAAAGCTATTTCCGCTGAACTGTGCCATGTACCTAGGGTAGGCAAACCATAAGAAGCTCAACGGCTACGTCACGAAGCCTAGCTTGATACGTCAGTAGAGACTCATTAGTATTGGCCTATCGTAGTCGCGCCATTCGCTTCGTGGCTTTAGGGGGGGGAGTAACTTAGTTATAAACTTCGCAATCACCATCGAACAAACTTACCCTAATATTATACCAAGGAGTAAAAACAGCCTCGAGTAGCGCCGTCCACATCGGATCCTATAGTAAGATTCAAGAATGCTAGCGGTCGGCCACCCAACAATGCTGCGGGTTTATTCGATCCATTACCGTTACGAATATTTTTTTCGACGCTTTGCGTGACCTTCAAAAGAACAGAATCTGAACTATATAGTATGCATCACACCATATCCCCTTTCAGGCGAGTAAGTCCGACTCGTCGTTGTCGGCATCTTTATCATGGCTAAAAATAAAAATGATATCTAAGTTTGTGAAACGCGGACGCCAATACTCTATGGAATTTACAATAGTTGTCTATCAACTCGAATCGATCTAGCGCACTGATACCTTTCTAGAGTCTAAAAGTATTTCAGCGGACATTACCTACGCGCAGGACCCTAAGCGAAGAACTGCCAGGTAATATCCATCTGAACTGTTGTACACTTATAAATTTCGGAGACGCGTGTCGCAAGATGTCTA
seq00014   ATTGCGGCACTTCGCGCGGCTACCTTGCAGTCGGAATTGTCTTTTTGACGTCTGGGATCCATATACGGGGTCTGGTGATATACGTATCAACTCACCCAGTAGTTCGCCTTCAAAATTCGCGTGATCAGACGCCTTTCAGAGGCGTAGTACCACTACTCCCAAGTCGCCGGGCAGGGTTTTAACAAACGTCTCAGATAGTAAGAGCTCCCGAACTGTCAAATAAGACCTTAACCTAACTCCGAATCACGACGGGTCAAGCCTGTGTAAAATCATCGTTCCGATTGGCAGTACGAGACAAAACTGGGGAAGCCTAACCATCAAACTAGTGGTCATTAACGTGTAATCCAACTTGCTCAGATAACTAGTGGCACACTGCAACAACGTCCAGAGATAATGCCGACCGAGCGATCGACGTGAGATAGGACCCTCGGATTTATCTAATTCCGGGCAGACGTGGCGTGCTAAAATAGGGCAGTAGATCTTCGGAAGGACAAGAACGAGAGTTCGTTTACGGACAACTGAACGTGTACGTGCGAAGAGTCGATTGTGTCCCAGGGACACCGTTCGAACTAGGCGCCTATGTTGTGTGCTAAGTTTACTGCAAGGGTCTACATGCATTGAAAATTGATTAGTCAATAAACGACTGCGTAGCTTCAAAAGTAGTAGGCTAATCTTAGGATCCAAACGCCCGTGGTGCATACCATAGAACAGAGGCGTCGTCAGCAAGGAATGTCCGTATGGTGTCAATGTTAGGGGTTTATGAGTCGTGATTTCAACACTAGACACCGTTACGAGTGCGTTTTAGTAAATGCAGGAATTACGTTCGCTAACGGAGTTGTCGGGAAGTTAAAGCTCCGGCAGCTTGACCGGTATGTAACGCAGCACCGCCTTGAACAGTGGAAACGAAGGTCTTTTGGGGTCAATAGGTACTCCGAAAAGTCCCGTGAGTTGCCGGTGCTCACCTTACGAGCATCCGACTGACCGCGTATGATGTGTGAAAGAACGTAACTGGTCCCTGGCGTAAAATATATCATATTTCTATAGAGATATACACGTATGCGTTCATTCCAATCGGCCCATGAGGAATTCGCTCGGCGTCCAACGTTGCTATCCGAAACGACAATCGCGGTGCCTCAGAGTTTTTAAGGATCATGGGCCGTCCCGTTTATTAGCTACTGGCTAGCATAATGGGCATACCGCGCCGGGACCTATACTGTAGCTTCGGAAGGCGACGAAGTTGTCCCTATGTGTCGAGGGCAATAGACCATCTGTATGGTCCGAATATCCTGAACGTCTGCTATTAGGATGCATAATTGCACTGGTATGGCAAAGGTCGCTATCGGGACGAAGTGGTAAATCAGATGCGTCGTTAAAGGTAGTCTACGAAGTTCCTCTAAGACGAACGGATATTGGATCAACGGTTCTGGGTGGGGGGCGTAGTGGTATAAATTTCTTCAATACGTGTTTTGGTCCGAAACAACACGTCGGTCAGCTCCTAGGGGGCAAAAGGAACTGACGTATTCCAACTGACGATTGAGATTCTGTGCTTATTCCACTTACGACTTATTAGGAACATTATAGATTGCTAAAGCTATTTCCGCTGAACTGTGCCATGTACCTAGGGTAGGCAAACCATAAGAAGCTCAACGGCTACGTCACGAAGCCTAGCTTGATACGTCAGTAGAGACTCATTAGTATTGGCCTATCGTAGTCGCGCCATTCGCTTCGTGGCTTTAGGGGGGGGAGTAACTTAGTTATAAACTTCGCAATCACCATCGAACAAACTTACCCTAATATTATACCAAGGAGTAAAAACAGCCTCGAGTAGCGCCGTCCACATCGGATCCTATAGTAAGATTCAAGAATGCTAGCGGTCGGCCACCCAACAATGCTGCGGGTTTATTCGATCCATTACCGTTACGAATATTTTTTTCGACGCTTTGCGTGACCTTCAAAAGAACAGAATCTGAACTATATAGTATGCATCACACCATATCCCCTTTCAGGCGAGTAAGTCCGACTCGTCGTTGTCGGCATCTTTATCATGGCTAAAAATAAAAATGATATCTAAGTTTGTGAAACGCGGACGCCAATACTCTATGGAATTTACAATAGTTGTCTATCAACTCGAATCGATCTAGCGCACTGATACCTTTCTAGAGTCTAAAAGTATTTCAGCGGACATTACCTACGCGCAGGACCCTAAGCGAAGAACTGCCAGGTAATATCCATCTGAACTGTTGTACACTTATTAATTTCGGAGACGCGTGTCGCATGATGTCTA
seq00015   ATTGCGGCACTTCGCGCGGCTACCTTGCAGTCGGAATTGTCTTTTTGACGTCTGGGATCCATATACGGGGTCTGGTGATATACGTATCAACTCACCCAGTAGTTCGCCTTCAAAATTCGCGTGATCAGACGCCTTTCAGAGGCGTAGTACCACTACTCCCAAGTCGCCGGGCAGGGTTTTAACAAACGTCTCAGATAGTAAGAGCTCCCGAACTGTCAAATAAGACCTTAACCTAACTCCGAATCACGACGGGTCAAGCCTGTGTAAAATCATCGTTCCGATTGGCAGTACGAGACAAAACTGGGGAAGCCTAACCATCAAACTAGTGGTCATTAACGTGTAATCCAACTTGCTCAGATAACTAGTGGCACACTGCAACAACGTCCAGAGATAATGCCGACCGAGCGATCGACGTGAGATAGGACCCTCGGATTTATCTAATTCCGGGCAGACGTGGCGTGCTAAAATAGGGCAGTAGATCTTCGGAAGGACAAGAACGAGAGTTCGTTTACGGACAACTGAACGTGTACGTGCGAAGAGTCGATTGTGTCCCAGGGACACCGTTCGAACTAGGCGCCTATGTTGTGTGCTAAGTTTACTGCAAGGGTCTACATGCATTGAAAATTGATTAGTCAATAAACGACTGCGTAGCTTCAAAAGTAGTAGGCTAATCTTAGGATCCAAACGCCCGTGGTGCATACCATAGAACAGAGGCGTCGTCAGCAAGGAATGTCCGTATGGTGTCAATGTTAGGGGTTTATGAGTCGTGATTTCAACACTAGACACCGTTACGAGTGCGTTTTAGTAAATGCAGGAATTACGTTCGCTAACGGAGTTGTCGGGAAGTTAAAGCTCCGGCAGCTTGACCGGTATGTAACGCAGCACCGCCTTGAACAGTGGAAACGAAGGTCTTTTGGGGTCAATAGGTACTCCGAAAAGTCCCGTGAGTTGCCGGTGCTCACCTTACGAGCATCCGACTGACCGCGTATGATGTGTGAAAGAACGTAACTGGTCCCTGGCGTAAAATATATCATATTTCTATAGAGATATACACGTATGCGTTCATTCCAATCGGCCCATGAGGAATTCGCTCGGCGTCCAACGTTGCTATCCGAAACGACAATCGCGGTGCCTCAGAGTTTTTAAGGATCATGGGCCGTCCCGTTTATTAGCTACTGGCTAGCATAATGGGCATACCGCGCCGGGACCTATACTGTAGCTTCGGAAGGCGACGAAGTTGTCCCTATGTGTCGAGGGCAATAGACCATCTGTATGGTCCGAATATCCTGAACGTCTGCTATTAGGATGCATAATTGCACTGGTATGGCAAAGGTCGCTATCGGGACGAAGTGGTAAATCAGATGCGTCGTTAAAGGTAGTCTACGAAGTTCCTCTAAGACGAACGGATATTGGATCAACGGTTCTGGGTGGGGGGCGTAGTGGTATAAATTTCTTCAATACGTGTTTTGGTCCGAAACAACACGTCGGTCAGCTCCTAGGGGGCAAAAGGAACTGACGTATTCCAACTGACGATTGAGATTCTGTGCTTATTCCACTTACGACTTATTAGGAACATTATAGATTGCTAAAGCTATTTCCGCTGAACTGTGCCATGTACCTAGGGTAGGCAAACCATAAGAAGCTCAACGGCTACGTCACGAAGCCTAGCTTGATACGTCAGTAGAGACTCATTAGTATTGGCCTATCGTAGTCGCGCCATTCGCTTCGTGGCTTTAGGGGGGGGAGTAACTTAGTTATAAACTTCGCAATCACCATCGAACAAACTTACCCTAATATTATACCAAGGAGTAAAAACAGCCTCGAGTAGCGCCGTCCACATCGGATCCTATAGTAAGATTCAAGAATGCTAGCGGTCGGCCACCCAACAATGCTGCGGGTTTATTCGATCCATTACCGTTACGAATATTTTTTTCGACGCTTTGCGTGACCTTCAAAAGAACAGAATCTGAACTATATAGTATGCATCACACCATATCCCCTTTCAGGCGAGTAAGTCCGACTCGTCGTTGTCGGCATCTTTATCATGGCTAAAAATAAAAATGATATCTAAGTTTGTGAAACGCGGACGCCAATACTCTATGGAATTTACAATAGTTGTCTATCAACTCGAATCGATCTAGCGCACTGATACCTTTCTAGAGTCTAAAAGTATTTCAGCGGACATTACCTACGCGCAGGACCCTAAGCGAAGAACTGCCAGGTAATATCCATCTGAACTGTTGTACACTTATTAATTTCGGAGACGCGTGTCGCATGATGTCTA
seq00016   ATTGCGGCACTTCGCGCGGCTACCTTGCAGTCGGAATTGTCTTTTTGACGTCTGGGATCCATATACGGGGTCTGGTGATATACGTATCAACTCACCCAGTAGTTCGCCTTCAAAATTCGCGTGATCAGACGCCTTTCAGAGGCGTAGTACCACTACTCCCAAGTCGCCGGGCAGGGTTTTAACAAACGTCTCAGATAGTAAGAGCTCCCGAACTGGCAAATAAGACCTTAACCTAACTCCGAATCACGACGGGTCAAGCCTGTGTAAAATCATCGTTCCGATTGGCAGTACGAGACAAAACTGGGGAAGCCTAACCATCAAACTAGTGGTCATTAACGTGTAATCCAACTTGCTCAGATAACTAGTGGCACACTGCAACAACGTCCAGAGATAATGCCGACCGAGCGATCGACGTGAGATAGGACCCTCGGATTTATCTAATTCCGGGCAGACGTGGCGTGCTAAAATAGGGCAGTAGATCTTCGGAAGGACAAGAACGAGAGTTCGTTTACGGACAACTGAACGTGTACGTGCGAAGAGTCGATTGTGTCCCAGGGACACCGTTCGAACTAGGCGCCTATGTTGTGTGCTAAGTTTACTGCAAGGGTCTACATGCATTGAAAATTGATTAGTCAATAAACGACTGCGTAGCTTCAAAAGTAGTAGGCTAATCTTAGGATCCAAACGCCCGTGGTGCATACCATAGAACAGAGGCGTCGTCAGCAAGGAATGTCCGTATGGTGTCAATGTTAGGGGTTTATGAGTCGTGATTTCAACACTAGACACCGTTACGAGTGCGTTTTAGTAAATGCAGGAATTACGTTCGCTAACGGAGTTGTCGGGAAGTTAAAGCTCCGGCAGCTTGACCGGTATGTAACGCAGCACCGCCTTGAACAGTGGAAACGAAGGTCTTTTGGGGTCAATAGGTACTCCGAAAAGTCCCGTGAGTTGCCGGTGCTCACCTTACGAGCATCCGACTGACCGCGTATGATGTGTGAAAGAACGTAACTGGTCCCTGGCGTAAAATATATCATATTTCTATAGAGATATACACGTATGCGTTCATTCCAATCGGCCCATGAGGAATTCGCTCGGCGTCCAACGTTGCTATCCGAAACGACAATCGCGGTGCCTCAGAGTTTTTAAGGATCATGGGCCGTCCCGTTTATTAGCTACTGGCTAGCATAATGGGCATACCGCGCCGGGACCTATACTGTAGCTTCGGAAGGCGACGAAGTTGTCCCTATGTGTCGAGGGCAATAGACCATCTGTATGGTCCGAATATCCTGAACGTCTGCTATTAGGATGCATAATTGCACTGGTATGGCAAAGGTCGCTATCGGGACGAAGTGGTAAATCAGATGCGTCGTTAAAGGTAGTCTACGAAGTTCCTCTAAGACGAACGGATATTGGATCAACGGTTCTGGGTGGGGGGCGTAGTGGTATAAATTTCTTCAATACGTGTTTTGGTCCGAAACAACACGTCGGTCAGCTCCTAGGGGGCAAAAGGAACTGACGTATTCCAACTGACGATTGAGATTCTGTGCTTATTCCACTTACGACTTATTAGGAACATTATAGATTGCTAAAGCTATTTCCGCTGAACTGTGCCATGTACCTAGGGTAGGCAAACCATAAGAAGCTCAACGGCTACGTCACGAAGCCTAGCTTGATACGTCAGTAGAGACTCATTAGTATTGGCCTATCGTAGTCGCGCCATTCGCTTCGTGGCTTTAGGGGGGGGAGTAACTTAGTTATAAACTTCGCAATCACCATCGAACAAACTTACCCTAATATTATACCAAGGAGTAAAAACAGCCTCGAGTAGCGCCGTCCACATCGGATCCTATAGTAAGATTCAAGAATGCTAGCGGTCGGCCACCCAACAATGCTGCGGGTTTATTCGATCCATTACCGTTACGAATATTTTTTTCGACGCTTTGCGTGACCTTCAAAAGAACAGAATCTGAACTATATAGTATGCATCACACCATATCCCCTTTCAGGCGAGTAAGTCCGACTCGTCGTTGTCGGCATCTTTATCATGGCTAAAAATAAAAATGATATCTAAGTTTGTGAAACGCGGACGCCAATACTCTATGGAATTTACAATAGTTGTCTATCAACTCGAATCGATCTAGCGCACTGATACCTTTCTAGAGTCTAAAAGTATTTCAGCGGACATTACCTACGCGCAGGACCCTAAGCGAAGAACTGCCAGGTAATATCCATCTGAACTGTTGTACACTTATAAATTTCGGAGACGCGTGTCGCAAGATGTCTA
seq00017   ATTGCGGCACTTCGGGCGGCTACCTTGCAGTCGGAATTGTCTTTTTGACGTCTGGGATCCATATACGGGGTCTGGTGATATACGTATCAACTCACCCAGTAGTTCGCCTTCAAAATTCGCGTGATCAGACGCCTTTCAGAGGCGTAGTACCACTACTCCCAAGTCGCCGGGCAGGGTTTTAACAAACGTCTCAGATAGTAAGAGCTCCCGAACTGTCAAATAAGACCTTAACCTAACTCCGAATCACGACGGGTCAAGCCTGTGTAAAATCATCGTTCCGATTGGCAGTACGAGACAAAACTGGGGAAGCCTAACCATCAAACTAGTGGTCATTAACGTGTAATCCAACTTGCTCAGATAACTAGTGGCACACTGCAACAACGTCCAGAGATAATGCCGACCGAGCGATCGACGTGAGATAGGACCCTCGGATTTATCTAATTCCGGGCAGACGTGGCGTGCTAAAATAGGGCAGTAGATCTTCGGAAGGACAAGAACGAGAGTTCGTTTACGGACAACTGAACGTGTACGTGCGAAGAGTCGATTGTGTCCCAGGGACACCGTTCGAACTAGGCGCCTATGTTGTGTGCTAAGTTTACTGCAAGGGTCTACATGCATTGAAAATTGATTAGTCAATAAACGACTGCGTAGCTTCAAAAGTAGTAGGCTAATCTTAGGATCCAAACGCCCGTGGTGCATACCATAGAACAGAGGCGTCGTCAGCAAGGAATGTCCGTATGGTGTCAATGTTAGGGGTTTATGAGTCGTGATTTCAACACTAGACACCGTTACGAGTGCGTTTTAGTAAATGCAGGAATTACGTTCGCTAACGGAGTTGTCGGGAAGTTAAAGCTCCGGCAGCTTGACCGGTATGTAACGCAGCACCGCCTTGAACAGTGGAAACGAAGGTCTTTTGGGGTCAATAGGTACTCCGAAAAGTCCCGTGAGTTGCCGGTGCTCACCTTACGAGCATCCGACTGACCGCGTATGATGTGTGAAAGAACGTAACTGGTCCCTGGCGTAAAATATATCATATTTCTATAGAGATATACACGTATGCGTTCATTCCAATCGGCCCATGAGGAATTCGCTCGGCGTCCAACGTTGCTATCCGAAACGACAATCGCGGTGCCTCAGAGTTTTTAAGGATCATGGGCCGTCCCGTTTATTAGCTACTGGCTAGCATAATGGGCATACCGCGCCGGGACCTATACTGTAGCTTCGGAAGGCGACGAAGTTGTCCCTATGTGTCGAGGGCAATAGACCATCTGTATGGTCCGAATATCCTGAACGTCTGCTATTAGGATGCATAATTGCACTGGTATGGCAAAGGTCGCTATCGGGACGAAGTGGTAAATCAGATGCGTCGTTAAAGGTAGTCTACGAAGTTCCTCTAAGACGAACGGATATTGGATCAACGGTTCTGGGTGGGGGGCGTAGTGGTATAAATTTCTTCAATACGTGTTTTGGTCCGAAACAACACGTCGGTCAGCTCCTAGGGGGCAAAAGGAACTGACGTATTCCAACTGACGATTGAGATTCTGTGCTTATTCCACTTACGACTTATTAGGAACATTATAGATTGCTAAAGCTATTTCCGCTGAACTGTGCCATGTACCTAGGGTAGGCAAACCATAAGAAGCTCAACGGCTACGTCACGAAGCCTAGCTTGATACGTCAGTAGAGACTCATTAGTATTGGCCTATCGTAGTCGCGCCATTCGCTTCGTGGCTTTAGGGGGGGGAGTAACTTAGTTATAAACTTCGCAATCACCATCGAACAAACTTACCCTAATATTATACCAAGGAGTAAAAACAGCCTCGAGTAGCGCCGTCCACATCGGATCCTATAGTAAGATTCAAGAATGCTAGCGGTCGGCCACCCAACAATGCTGCGGGTTTATTCGATCCATTACCGTTACGAATATTTTTTTCGACGCTTTGCGTGACCTTCAAAAGAACAGAATCTGAACTATATAGTATGCATCACACCATATCCCCTTTCAGGCGAGTAAGTCCGACTCGTCGTTGTCGGCATCTTTATCATGGCTAAAAATAAAAATGATATCTAAGTTTGTGAAACGCGGACGCCAATACTCTATGGAATTTACAATAGTTGTCTATCAACTCGAATCGATCTAGCGCACTGATACCTTTCTAGAGTCTAAAAGTATTTCAGCGGACATTACCTACGCGCAGGACCCTAAGCGAAGAACTGCCAGGTAATATCCATCTGAACTGTTGTACACTTATTAATTTCGGAGACGCGTGTCGCATGATGTCTA
seq00018   ATTGCGGCACTTCGCGCGGCTACCTTGCAGTCGGAATTGTCTTTTTGACGTCTGGGATCCATATACGGGGTCTGGTGATATACGTATCAACTCACCCAGTAGTTCGCCTTCAAAATTCGCGTGATCAGACGCCTTTCAGAGGCGTAGTACCACTACTCCCAAGTCGCCGGGCAGGGTTTTAACAAACGTCTCAGATAGTAAGAGCTCCCGAACTGGCAAATAAGACCTTAACCTAACTCCGAATCACGACGGGTCAAGCCTGTGTAAAATCATCGTTCCGATTGGCAGTACGAGACAAAACTGGGGAAGCCTAACCATCAAACTAGTGGTCATTAACGTGTAATCCAACTTGCTCAGATAACTAGTGGCACACTGCAACAACGTCCAGAGATAATGCCGACCGAGCGATCGACGTGAGATAGGACCCTCGGATTTATCTAATTCCGGGCAGACGTGGCGTGCTAAAATAGGGCAGTAGATCTTCGGAAGGACAAGAACGAGAGTTCGTTTACGGACAACTGAACGTGTACGTGCGAAGAGTCGATTGTGTCCCAGGGACACCGTTCGAACTAGGCGCCTATGTTGTGTGCTAAGTTTACTGCAAGGGTCTACATGCATTGAAAATTGATTAGTCAATAAACGACTGCGTAGCTTCAAAAGTAGTAGGCTAATCTTAGGATCCAAACGCCCGTGGTGCATACCATAGAACAGAGGCGTCGTCAGCAAGGAATGTCCGTATGGTGTCAATGTTAGGGGTTTATGAGTCGTGATTTCAACACTAGACACCGTTACGAGTGCGTTTTAGTAAATGCAGGAATTACGTTCGCTAACGGAGTTGTCGGGAAGTTAAAGCTCCGGCAGCTTGACCGGTATGTAACGCAGCACCGCCTTGAACAGTGGAAACGAAGGTCTTTTGGGGTCAATAGGTACTCCGAAAAGTCCCGTGAGTTGCCGGTGCTCACCTTACGAGCATCCGACTGACCGCGTATGATGTGTGAAAGAACGTAACTGGTCCCTGGCGTAAAATATATCATATTTCTATAGAGATATACACGTATGCGTTCATTCCAATCGGCCCATGAGGAATTCGCTCGGCGTCCAACGTTGCTATCCGAAACGACAATCGCGGTGCCTCAGAGTTTTTAAGGATCATGGGCCGTCCCGTTTATTAGCTACTGGCTAGCATAATGGGCATACCGCGCCGGGACCTATACTGTAGCTTCGGAAGGCGACGAAGTTGTCCCTATGTGTCGAGGGCAATAGACCATCTGTATGGTCCGAATATCCTGAACGTCTGCTATTAGGATGCATAATTGCACTGGTATGGCAAAGGTCGCTATCGGGACGAAGTGGTAAATCAGATGCGTCGTTAAAGGTAGTCTACGAAGTTCCTCTAAGACGAACGGATATTGGATCAACGGTTCTGGGTGGGGGGCGTAGTGGTATAAATTTCTTCAATACGTGTTTTGGTCCGAAACAACACGTCGGTCAGCTCCTAGGGGGCAAAAGGAACTGACGTATTCCAACTGACGATTGAGATTCTGTGCTTATTCCACTTACGACTTATTAGGAACATTATAGATTGCTAAAGCTATTTCCGCTGAACTGTGCCATGTACCTAGGGTAGGCAAACCATAAGAAGCTCAACGGCTACGTCACGAAGCCTAGCTTGATACGTCAGTAGAGACTCATTAGTATTGGCCTATCGTAGTCGCGCCATTCGCTTCGTGGCTTTAGGGGGGGGAGTAACTTAGTTATAAACTTCGCAATCACCATCGAACAAACTTACCCTAATATTATACCAAGGAGTAAAAACAGCCTCGAGTAGCGCCGTCCACATCGGATCCTATAGTAAGATTCAAGAATGCTAGCGGTCGGCCACCCAACAATGCTGCGGGTTTATTCGATCCATTACCGTTACGAATATTTTTTTCGACGCTTTGCGTGACCTTCAAAAGAACAGAATCTGAACTATATAGTATGCATCACACCATATCCCCTTTCAGGCGAGTAAGTCCGACTCGTCGTTGTCGGCATCTTTATCATGGCTAAAAATAAAAATGATATCTAAGTTTGTGAAACGCGGACGCCAATACTCTATGGAATTTACAATAGTTGTCTATCAACTCGAATCGATCTAGCGCACTGATACCTTTCTAGAGTCTAAAAGTATTTCAGCGGACATTACCTACGCGCAGGACCCTAAGCGAAGAACTGCCAGGTAATATCCATCTGAACTGTTGTACACTTATAAATTTCGGAGACGCGTGTCGCAAGATGTCTA
seq00019   ATTGCGGCACTTCGCGCGGCTACCTTGCAGTCGGAATTGTCTTTTTGACGTCTGGGATCCATATACGGGGTCTGGTGATATACGTATCAACTCACCCAGTAGTTCGCCTTCAAAATTCGCGTGATCAGACGCCTTTCAGAGGCGTAGTACCACTACTCCCAAGTCGCCGGGCAGGGTTTTAACAAACGTCTCAGATAGTAAGAGCTCCCGAACTGTCAAATAAGACCTTAACCTAACTCCGAATCACGACGGGTCAAGCCTGTGTAAAATCATCGTTCCGATTGGCAGTACGAGACAAAACTGGGGAAGCCTAACCATCAAACTAGTGGTCATTAACGTGTAATCCAACTTGCTCAGATAACTAGTGGCACACTGCAACAACGTCCAGAGATAATGCCGACCGAGCGATCGACGTGAGATAGGACCCTCGGATTTATCTAATTCCGGGCAGACGTGGCGTGCTAAAATAGGGCAGTAGATCTTCGGAAGGACAAGAACGAGAGTTCGTTTACGGACAACTGAACGTGTACGTGCGAAGAGTCGATTGTGTCCCAGGGACACCGTTCGAACTAGGCGCCTATGTTGTGTGCTAAGTTTACTGCAAGGGTCTACATGCATTGAAAATTGATTAGTCAATAAACGACTGCGTAGCTTCAAAAGTAGTAGGCTAATCTTAGGATCCAAACGCCCGTGGTGCATACCATAGAACAGAGGCGTCGTCAGCAAGGAATGTCCGTATGGTGTCAATGTTAGGGGTTTATGAGTCGTGATTTCAACACTAGACACCGTTACGAGTGCGTTTTAGTAAATGCAGGAATTACGTTCGCTAACGGAGTTGTCGGGAAGTTAAAGCTCCGGCAGCTTGACCGGTATGTAACGCAGCACCGCCTTGAACAGTGGAAACGAAGGTCTTTTGGGGTCAATAGGTACTCCGAAAAGTCCCGTGAGTTGCCGGTGCTCACCTTACGAGCATCCGACTGACCGCGTATGATGTGTGAAAGAACGTAACTGGTCCCTGGCGTAAAATATATCATATTTCTATAGAGATATACACGTATGCGTTCATTCCAATCGGCCCATGAGGAATTCGCTCGGCGTCCAACGTTGCTATCCGAAACGACAATCGCGGTGCCTCAGAGTTTTTAAGGATCATGGGCCGTCCCGTTTATTAGCTACTGGCTAGCATAATGGGCATACCGCGCCGGGACCTATACTGTAGCTTCGGAAGGCGACGAAGTTGTCCCTATGTGTCGAGGGCAATAGACCATCTGTATGGTCCGAATATCCTGAACGTCTGCTATTAGGATGCATAATTGCACTGGTATGGCAAAGGTCGCTATCGGGACGAAGTGGTAAATCAGATGCGTCGTTAAAGGTAGTCTACGAAGTTCCTCTAAGACGAACGGATATTGGATCAACGGTTCTGGGTGGGGGGCGTAGTGGTATAAATTTCTTCAATACGTGTTTTGGTCCGAAACAACACGTCGGTCAGCTCCTAGGGGGCAAAAGGAACTGACGTATTCCAACTGACGATTGAGATTCTGTGCTTATTCCACTTACGACTTATTAGGAACATTATAGATTGCTAAAGCTATTTCCGCTGAACTGTGCCATGTACCTAGGGTAGGCAAACCATAAGAAGCTCAACGGCTACGTCACGAAGCCTAGCTTGATACGTCAGTAGAGACTCATTAGTATTGGCCTATCGTAGTCGCGCCATTCGCTTCGTGGCTTTAGGGGGGGGAGTAACTTAGTTATAAACTTCGCAATCACCATCGAACAAACTTACCCTAATATTATACCAAGGAGTAAAAACAGCCTCGAGTAGCGCCGTCCACATCGGATCCTATAGTAAGATTCAAGAATGCTAGCGGTCGGCCACCCAACAATGCTGCGGGTTTATTCGATCCATTACCGTTACGAATATTTTTTTCGACGCTTTGCGTGACCTTCAAAAGAACAGAATCTGAACTATATAGTATGCATCACACCATATCCCCTTTCAGGCGAGTAAGTCCGACTCGTCGTTGTCGGCATCTTTATCATGGCTAAAAATAAAAATGATATCTAAGTTTGTGAAACGCGGACGCCAATACTCTATGGAATTTACAATAGTTGTCTATCAACTCGAATCGATCTAGCGCACTGATACCTTTCTAGAGTCTAAAAGTATTTCAGCGGACATTACCTACGCGCAGGACCCTAAGCGAAGAACTGCCAGGTAATATCCATCTGAACTGTTGTACACTTATTAATTTCGGAGACGCGTGTCGCATGATGTCTA
seq00020   ATTGCGGCACTTCGCGCGGCTACCTTGCAGTCGGAATTGTCTTTTTGACGTCTGGGATCCATATACGGGGTCTGGTGATATACGTATCAACTCACCCAGTAGTTCGCCTTCAAAATTCGCGTGATCAGACGCCTTTCAGAGGCGTAGTACCACTACTCCCAAGTCGCCGGGCAGGGTTTTAACAAACGTCTCAGATAGTAAGAGCTCCCGAACTGGCAAATAAGACCTTAACCTAACTCCGAATCACGACGGGTCAAGCCTGTGTAAAATCATCGTTCCGATTGGCAGTACGAGACAAAACTGGGGAAGCCTAACCATCAAACTAGTGGTCATTAACGTGTAATCCAACTTGCTCAGATAACTAGTGGCACACTGCAACAACGTCCAGAGATAATGCCGACCGAGCGATCGACGTGAGATAAGACCCTCGGATTTATCTAATTCCGGGCAGACGTGGCGTGCTAAAATAGGGCAGTAGATCTTCGGAAGGACAAGAACGAGAGTTCGTTTACGGACAACTGAACGTGTACGTGCGAAGAGTCGATTGTGTCCCAGGGACACCGTTCGAACTAGGCGCCTATGTTGTGTGCTAAGTTTACTGCAAGGGTCTACATGCATTGAAAATTGATTAGTCAATAAACGACTGCGTAGCTTCAAAAGTAGTAGGCTAATCTTAGGATCCAAACGCCCGTGGTGCATACCATAGAACAGAGGCGTCGTCAGCAAGGAATGTCCGTATGGTGTCAATGTTAGGGGTTTATGAGTCGTGATTTCAACACTAGACACCGTTACGAGTGCGTTTTAGTAAATGCAGGAATTACTTTCGCTAACGGAGTTGTCGGGAAGTTAAAGCTCCGGCAGCTTGACCGGTATGTAACGCAGCACCGCCTTGAACAGTGGAAACGAAGGTCTTTTGGGGTCAATAGGTACTCCGAAAAGTCCCGTGAGTTGCCGGTGCTCACCTTACGAGCATCCGACTGACCGCGTATGATGTGTGAAAGAACGTAACTGGTCCCTGGCGTAAAATATATCATATTTCTATAGAGATATACACGTATGCGTTCATTCCAATCGGCCCATGAGGAATTCGCTCGGCGTCCAACGTTGCTATCCGAAACGACAATCGCGGTGCCTCAGAGTTTTTAAGGATCATGGGCCGTCCCGTTTATTAGCTACTGGCTAGCATAATGGGCATACCGCGCCGGGACCTATACTGTAGCTTCGGAAGGCGACGAAGTTGTCCCTATGTGTCGAGGGCAATAGACCATCTGTATGGTCCGAATATCCTGAACGTCTGCTATTAGGATGCATAATTGCACTGGTATGGCAAAGGTCGCTATCGGGACGAAGTGGTAAATCAGATGCGTCGTTAAAGGTAGTCTACGAAGTTCCTCTAAGACGAACGGATATTGGATCAACGGTTCTGGGTGGGGGGCGTAGTGGTATAAATTTCTTCAATACGTGTTTTGGTCCGAAACAACACGTCGGTCAGCTCCTAGGGGGCAAAAGGAACTGACGTATTCCAACTGACGATTGAGATTCTGTGCTTATTCCACTTACGACTTATTAGGAACATTATAGATTGCTAAAGCTATTTCCGCTGAACTGTGCCATGTACCTAGGGTAGGCAAACCATAAGAAGCTCAACGGCTACGTCACGAAGCCTAGCTTGATACGTCAGTAGAGACTCATTAGTATTGGCCTATCGTAGTCGCGCCATTCGCTTCGTGGCTTTAGGGGGGGGAGTAACTTAGTTATAAACTTCGCAATCACCATCGAACAAACTTACCCTAATATTATACCAAGGAGTAAAAACAGCCTCGAGTAGCGCCGTCCACATCGGATCCTATAGTAAGATTCAAGAATGCTAGCGGTCGGCCACCCAACAATGCTGCGGGTTTATTCGATCCATTACCGTTACGAATATTTTTTTCGACGCTTTGCGTGACCTTCAAAAGAACAGAATCTGAACTATATAGTATGCATCACACCATATCCCCTTTCAGGCGAGTAAGTCCGACTCGTCGTTGTCGGCATCTTTATCATGGCTAAAAATAAAAATGATATCTAAGTTTGTGAAACGCGGACGCCAATACTCTATGGAATTTACAATAGTTGTCTATCAACTCGAATCGATCTAGCGCACTGATACCTTTCTAGAGTCTAAAAGTATTTCAGCGGACATTACCTACGCGCAGGACCCTAAGCGAAGAACTGCCAGGTAATATCCATCTGAACTGTTGTACACTTATAAATTTCGGAGACGCGTGTCGCAAGATGTCTA
seq00021   ATTGCGGCACTTCGCGCGGCTACCTTGCAGTCGGAATTGTCTTTTTGACGTCTGGGATCCATATACGGGGTCTGGTGATATACGTATCAACTCACCCAGTAGTTCGCCTTCAAAATTCGCGTGATCAGACGCCTTTCAGAGGCGTAGTACCACTACTCCCAAGTCGCCGGGCAGGGTTTTAACAAACGTCTCAGATAGTAAGAGCTCCCGAACTGTCAAATAAGACCTTAACCTAACTCCGAATCACGACGGGTCAAGCCTGTGTAAAATCATCGTTCCGATTGGCAGTACGAGACAAAACTGGGGAAGCCTAACCATCAAACTAGTGGTCATTAACGTGTAATCCAACTTGCTCAGATAACTAGTGGCACACTGCAACAACGTCCAGAGATAATGCCGACCGAGCGATCGACGTGAGATAGGACCCTCGGATTTATCTAATTCCGGGCAGACGTGGCGTGCTAAAATAGGGCAGTAGATCTTCGGAAGGACAAGAACGAGAGTTCGTTTACGGACAACTGAACGTGTACGTGCGAAGAGTCGATTGTGTCCCAGGGACACCGTTCGAACTAGGCGCCTATGTTGTGTGCTAAGTTTACTGCAAGGGTCTACATGCATTGAAAATTGATTAGTCAATAAACGACTGCGTAGCTTCAAAAGTAGTAGGCTAATCTTAGGATCCAAACGCCCGTGGTGCATACCATAGAACAGAGGCGTCGTCAGCAAGGAATGTCCGTATGGTGTCAATGTTAGGGGTTTATGAGTCGTGATTTCAACACTAGACACCGTTACGAGTGCGTTTTAGTAAATGCAGGAATTACGTTCGCTAACGGAGTTGTCGGGAAGTTAAAGCTCCGGCAGCTTGACCGGTATGTAACGCAGCACCGCCTTGAACAGTGGAAACGAAGGTCTTTTGGGGTCAATAGGTACTCCGAAAAGTCCCGTGAGTTGCCGGTGCTCACCTTACGAGCATCCGACTGACCGCGTATGATGTGTGAAAGAACGTAACTGGTCCCTGGCGTAAAATATATCATATTTCTATAGAGATATACACGTATGCGTTCATTCCAATCGGCCCATGAGGAATTCGCTCGGCGTCCAACGTTGCTATCCGAAACGACAATCGCGGTGCCTCAGAGTTTTTAAGGATCATGGGCCGTCCCGTTTATTAGCTACTGGCTAGCATAATGGGCATACCGCGCCGGGACCTATACTGTAGCTTCGGAAGGCGACGAAGTTGTCCCTATGTGTCGAGGGCAATAGACCATCTGTATGGTCCGAATATCCTGAACGTCTGCTATTAGGATGCATAATTGCACTGGTATGGCAAAGGTCGCTATCGGGACGAAGTGGTAAATCAGATGCGTCGTTAAAGGTAGTCTACGAAGTTCCTCTAAGACGAACGGATATTGGATCAACGGTTCTGGGTGGGGGGCGTAGTGGTATAAATTTCTTCAATACGTGTTTTGGTCCGAAACAACACGTCGGTCAGCTCCTAGGGGGCAAAAGGAACTGACGTATTCCAACTGACGATTGAGATTCTGTGCTTATTCCACTTACGACTTATTAGGAACATTATAGATTGCTAAAGCTATTTCCGCTGAACTGTGCCATGTACCTAGGGTAGGCAAACCATAAGAAGCTCAACGGCTACGTCACGAAGCCTAGCTTGATACGTCAGTAGAGACTCATTAGTATTGGCCTATCGTAGTCGCGCCATTCGCTTCGTGGCTTTAGGGGGGGGAGTAACTTAGTTATAAACTTCGCAATCACCATCGAACAAACTTACCCTAATATTATACCAAGGAGTAAAAACAGCCTCGAGTAGCGCCGTCCACATCGGATCCTATAGTAAGATTCAAGAATGCTAGCGGTCGGCCACCCAACAATGCTGCGGGTTTATTCGATCCATTACCGTTACGAATATTTTTTTCGACGCTTTGCGTGACCTTCAAAAGAACAGAATCTGAACTATATAGTATGCATCACACCATATCCCCTTTCAGGCGAGTAAGTCCGACTCGTCGTTGTCGGCATCTTTATCATGGCTAAAAATAAAAATGATATCTAAGTTTGTGAAACGCGGACGCCAATACTCTATGGAATTTACAATAGTTGTCTATCAACTCGAATCGATCTAGCGCACTGATACCTTTCTAGAGTCTAAAAGTATTTCAGCGGACATTACCTACGCGCAGGACCCTAAGCGAAGAACTGCCAGGTAATATCCATCTGAACTGTTGTACACTTATTAATTTCGGAGACGCGTGTCGCATGATGTCTA
seq00022   ATTGCGGCACTTCGCGCGGCTACCTTGCAGTCGGAATTGTCTTTTTGACGTCTGGGATCCATATACGGGGTCTGGTGATATACGTATCAACTCACCCAGTAGTTCGCCTTCAAAATTCGCGTGATCAGACGCCTTTCAGAGGCGTAGTACCACTACTCCCAAGTCGCCGGGCAGGGTTTTAACAAACGTCTCAGATAGTAAGAGCTCCCGAACTGTCAAATAAGACCTTAACCTAACTCCGAATCACGACGGGTCAAGCCTGTGTAAAATCATCGTTCCGATTGGCAGTACGAGACAAAACTGGGGAAGCCTAACCATCAAACTAGTGGTCATTAACGTGTAATCCAACTTGCTCAGATAACTAGTGGCACACTGCAACAACGTCCAGAGATAATGCCGACCGAGCGATCGACGTGAGATAGGACCCTCGGATTTATCTAATTCCGGGCAGACGTGGCGTGCTAAAATAGGGCAGTAGATCTTCGGAAGGACAAGAACGAGAGTTCGTTTACGGACAACTGAACGTGTACGTGCGAAGAGTCGATTGTGTCCCAGGGACACCGTTCGAACTAGGCGCCTATGTTGTGTGCTAAGTTTACTGCAAGGGTCTACATGCATTGAAAATTGATTAGTCAATAAACGACTGCGTAGCTTCAAAAGTAGTAGGCTAATCTTAGGATCCAAACGCCCGTGGTGCATACCATAGAACAGAGGCGTCGTCAGCAAGGAATGTCCGTATGGTGTCAATGTTAGGGGTTTATGAGTCGTGATTTCAACACTAGACACCGTTACGAGTGCGTTTTAGTAAATGCAGGAATTACGTTCGCTAACGGAGTTGTCGGGAAGTTAAAGCTCCGGCAGCTTGACCGGTATGTAACGCAGCACCGCCTTGAACAGTGGAAACGAAGGTCTTTTGGGGTCAATAGGTACTCCGAAAAGTCCCGTGAGTTGCCGGTGCTCACCTTACGAGCATCCGACTGACCGCGTATGATGTGTGAAAGAACGTAACTGGTCCCTGGCGTAAAATATATCATATTTCTATAGAGATATACACGTATGCGTTCATTCCAATCGGCCCATGAGGAATTCGCTCGGCGTCCAACGTTGCTATCCGAAACGACAATCGCGGTGCCTCAGAGTTTTTAAGGATCATGGGCCGTCCCGTTTATTAGCTACTGGCTAGCATAATGGGCATACCGCGCCGGGACCTATACTGTAGCTTCGGAAGGCGACGAAGTTGTCCCTATGTGTCGAGGGCAATAGACCATCTGTATGGTCCGAATATCCTGAACGTCTGCTATTAGGATGCATAATTGCACTGGTATGGCAAAGGTCGCTATCGGGACGAAGTGGTAAATCAGATGCGTCGTTAAAGGTAGTCTACGAAGTTCCTCTAAGACGAACGGATATTGGATCAACGGTTCTGGGTGGGGGGCGTAGTGGTATAAATTTCTTCAATACGTGTTTTGGTCCGAAACAACACGTCGGTCAGCTCCTAGGGGGCAAAAGGAACTGACGTATTCCAACTGACGATTGAGATTCTGTGCTTATTCCACTTACGACTTATTAGGAACATTATAGATTGCTAAAGCTATTTCCGCTGAACTGTGCCATGTACCTAGGGTAGGCAAACCATAAGAAGCTCAACGGCTACGTCACGAAGCCTAGCTTGATACGTCAGTAGAGACTCATTAGTATTGGCCTATCGTAGTCGCGCCATTCGCTTCGTGGCTTTAGGGGGGGGAGTAACTTAGTTATAAACTTCGCAATCACCATCGAACAAACTTACCCTAATATTATACCAAGGAGTAAAAACAGCCTCGAGTAGCGCCGTCCACATCGGATCCTATAGTAAGATTCAAGAATGCTAGCGGTCGGCCACCCAACAATGCTGCGGGTTTATTCGATCCATTACCGTTACGAATATTTTTTTCGACGCTTTGCGTGACCTTCAAAAGAACAGAATCTGAACTATATAGTATGCATCACACCATATCCCCTTTCAGGCGAGTAAGTCCGACTCGTCGTTGTCGGCATCTTTATCATGGCTAAAAATAAAAATGATATCTAAGTTTGTGAAACGCGGACGCCAATACTCTATGGAATTTACAATAGTTGTCTATCAACTCGAATCGATCTAGCGCACTGATACCTTTCTAGAGTCTAAAAGTATTTCAGCGGACATTACCTACGCGCAGGACCCTAAGCGAAGAACTGCCAGGTAATATCCATCTGAACTGTTGTACACTTATTAATTTCGGAGACGCGTGTCGCATGATGTCTA
seq00023   ATTGCGGCACTTCGGGCGGCTACCTTGCAGTCGGAATTGTCTTTTTGACGTCTGGGATCCATATACGGGGTCTGGTGATATACGTATCAACTCACCCAGTAGTTCGCCTTCAAAATTCGCGTGATCAGACGCCTTTCAGAGGCGTAGTACCACTACTCCCAAGTCGCCGGGCAGGGTTTTAACAAACGTCTCAGATAGTAAGAGCTCCCGAACTGTCAAATAAGACCTTAACCTAACTCCGAATCACGACGGGTCAAGCCTGTGTAAAATCATCGTTCCGATTGGCAGTACGAGACAAAACTGGGGAAGCCTAACCATCAAACTAGTGGTCATTAACGTGTAATCCAACTTGCTCAGATAACTAGTGGCACACTGCAACAACGTCCAGAGATAATGCCGACCGAGCGATCGACGTGAGATAGGACCCTCGGATTTATCTAATTCCGGGCAGACGTGGCGTGCTAAAATAGGGCAGTAGATCTTCGGAAGGACAAGAACGAGAGTTCGTTTACGGACAACTGAACGTGTACGTGCGAAGAGTCGATTGTGTCCCAGGGACACCGTTCGAACTAGGCGCCTATGTTGTGTGCTAAGTTTACTGCAAGGGTCTACATGCATTGAAAATTGATTAGTCAATAAACGACTGCGTAGCTTCAAAAGTAGTAGGCTAATCTTAGGATCCAAACGCCCGTGGTGCATACCATAGAACAGAGGCGTCGTCAGCAAGGAATGTCCGTATGGTGTCAATGTTAGGGGTTTATGAGTCGTGATTTCAACACTAGACACCGTTACGAGTGCGTTTTAGTAAATGCAGGAATTACGTTCGCTAACGGAGTTGTCGGGAAGTTAAAGCTCCGGCAGCTTGACCGGTATGTAACGCAGCACCGCCTTGAACAGTGGAAACGAAGGTCTTTTGGGGTCAATAGGTACTCCGAAAAGTCCCGTGAGTTGCCGGTGCTCACCTTACGAGCATCCGACTGACCGCGTATGATGTGTGAAAGAACGTAACTGGTCCCTGGCGTAAAATATATCATATTTCTACAGAGATATACACGTATGCGTTCATTCCAATCGGCCCATGAGGAATTCGCTCGGCGTCCAACGTTGCTATCCGAAACGACAATCGCGGTGCCTCAGAGTTTTTAAGGATCATGGGCCGTCCCGTTTATTAGCTACTGGCTAGCATAATGGGCATACCGCGCCGGGACCTATACTGTAGCTTCGGAAGGCGACGAAGTTGTCCCTATGTGTCGAGGGCAATAGACCATCTGTATGGTCCGAATATCCTGAACGTCTGCTATTAGGATGCATAATTGCACTGGTATGGCAAAGGTCGCTATCGGGACGAAGTGGTAAATCAGATGCGTCGTTAAAGGTAGTCTACGAAGTTCCTCTAAGACGAACGGATATTGGATCAACGGTTCTGGGTGGGGGGCGTAGTGGTATAAATTTCTTCAATACGTGTTTTGGTCCGAAACAACACGTCGGTCAGCTCCTAGGGGGCAAAAGGAACTGACGTATTCCAACTGACGATTGAGATTCTGTGCTTATTCCACTTACGACTTATTAGGAACATTATAGATTGCTAAAGCTATTTCCGCTGAACTGTGCCATGTACCTAGGGTAGGCAAACCATAAGAAGCTCAACGGCTACGTCACGAAGCCTAGCTTGATACGTCAGTAGAGACTCATTAGTATTGGCCTATCGTAGTCGCGCCATTCGCTTCGTGGCTTTAGGGGGGGGAGTAACTTAGTTATAAACTTCGCAATCACCATCGAACAAACTTACCCTAATATTATACCAAGGAGTAAAAACAGCCTCGAGTAGCGCCGTCCACATCGGATCCTATAGTAAGATTCAAGAATGCTAGCGGTCGGCCACCCAACAATGCTGCGGGTTTATTCGATCCATTACCGTTACGAATATTTTTTTCGACGCTTTGCGTGACCTTCAAAAGAACAGAATCTGAACTATATAGTATGCATCACACCATATCCCCTTTCAGGCGAGTAAGTCCGACTCGTCGTTGTCGGCATCTTTATCATGGCTAAAAATAAAAATGATATCTAAGTTTGTGAAACGCGGACGCCAATACTCTATGGAATTTACAATAGTTGTCTATCAACTCGAATCGATCTAGCGCACTGATACCTTTCTAGAGTCTAAAAGTATTTCAGCGGACATTACCTACGCGCAGGACCCTAAGCGAAGAACTGCCAGGTAATATCCATCTGAACTGTTGTACACTTATTAATTTCGGAGACGCGTGTCGCATGATGTCTA
seq00024   ATTGCGGCACTTCGCGCGGCTACCTTGCAGTCGGAATTGTCTTTTTGACGTCTGGGATCCATATACGGGGTCTGGTGATATACGTATCAACTCACCCAGTAGTTCGCCTTCAAAATTCGCGTGATCAGACGCCTTTCAGAGGCGTAGTACCACTACTCCCAAGTCGCCGGGCAGGGTTTTAACAAACGTCTCAGATAGTAAGAGCTCCCGAACTGGCAAATAAGACCTTAACCTAACTCCGAATCACGACGGGTCAAGCCTGTGTAAAATCATCGTTCCGATTGGCAGTACGAGACAAAACTGGGGAAGCCTAACCATCAAACTAGTGGTCATTAACGTGTAATCCAACTTGCTCAGATAACTAGTGGCACACTGCAACAACGTCCAGAGATAATGCCGACCGAGCGATCGACGTGAGATAGGACCCTCGGATTTATCTAATTCCGGGCAGACGTGGCGTGCTAAAATAGGGCAGTAGATCTTCGGAAGGACAAGAACGAGAGTTCGTTTACGGACAACTGAACGTGTACGTGCGAAGAGTCGATTGTGTCCCAGGGACACCGTTCGAACTAGGCGCCTATGTTGTGTGCTAAGTTTACTGCAAGGGTCTACATGCATTGAAAATTGATTAGTCAATAAACGACTGCGTAGCTTCAAAAGTAGTAGGCTAATCTTAGGATCCAAACGCCCGTGGTGCATACCATAGAACAGAGGCGTCGTCAGCAAGGAATGTCCGTATGGTGTCAATGTTAGGGGTTTATGAGTCGTGATTTCAACACTAGACACCGTTACGAGTGCGTTTTAGTAAATGCAGGAATTACGTTCGCTAACGGAGTTGTCGGGAAGTTAAAGCTCCGGCAGCTTGACCGGTATGTAACGCAGCACCGCCTTGAACAGTGGAAACGAAGGTCTTTTGGGGTCAATAGGTACTCCGAAAAGTCCCGTGAGTTGCCGGTGCTCACCTTACGAGCATCCGACTGACCGCGTATGATGTGTGAAAGAACGTAACTGGTCCCTGGCGTAAAATATATCATATTTCTATAGAGATATACACGTATGCGTTCATTCCAATCGGCCCATGAGGAATTCGCTCGGCGTCCAACGTTGCTATCCGAAACGACAATCGCGGTGCCTCAGAGTTTTTAAGGATCATGGGCCGTCCCGTTTATTAGCTACTGGCTAGCATAATGGGCATACCGCGCCGGGACCTATACTGTAGCTTCGGAAGGCGACGAAGTTGTCCCTATGTGTCGAGGGCAATAGACCATCTGTATGGTCCGAATATCCTGAACGTCTGCTATTAGGATGCATAATTGCACTGGTATGGCAAAGGTCGCTATCGGGACGAAGTGGTAAATCAGATGCGTCGTTAAAGGTAGTCTACGAAGTTCCTCTAAGACGAACGGATATTGGATCAACGGTTCTGGGTGGGGGGCGTAGTGGTATAAATTTCTTCAATACGTGTTTTGGTCCGAAACAACACGTCGGTCAGCTCCTAGGGGGCAAAAGGAACTGACGTATTCCAACTGACGATTGAGATTCTGTGCTTATTCCACTTACGACTTATTAGGAACATTATAGATTGCTAAAGCTATTTCCGCTGAACTGTGCCATGTACCTAGGGTAGGCAAACCATAAGAAGCTCAACGGCTACGTCACGAAGCCTAGCTTGATACGTCAGTAGAGACTCATTAGTATTGGCCTATCGTAGTCGCGCCATTCGCTTCGTGGCTTTAGGGGGGGGAGTAACTTAGTTATAAACTTCGCAATCACCATCGAACAAACTTACCCTAATATTATACCAAGGAGTAAAAACAGCCTCGAGTAGCGCCGTCCACATCGGATCCTATAGTAAGATTCAAGAATGCTAGCGGTCGGCCACCCAACAATGCTGCGGGTTTATTCGATCCATTACCGTTACGAATATTTTTTTCGACGCTTTGCGTGACCTTCAAAAGAACAGAATCTGAACTATATAGTATGCATCACACCATATCCCCTTTCAGGCGAGTAAGTCCGACTCGTCGTTGTCGGCATCTTTATCATGGCTAAAAATAAAAATGATATCTAAGTTTGTGAAACGCGGACGCCAATACTCTATGGAATTTACAATAGTTGTCTATCAACTCGAATCGATCTAGCGCACTGATACCTTTCTAGAGTCTAAAAGTATTTCAGCGGACATTACCTACGCGCAGGACCCTAAGCGAAGAACTGCCAGGTAATATCCATCTGAACTGTTGTACACTTATAAATTTCGGAGACGCGTGTCGCAAGATGTCTA
seq00025   ATTGCGGCACTTCGCGCGGCTACCTTGCAGTCGGAATTGTCTTTTTGACGTCTGGGATCCATATACGGGGTCTGGTGATATACGTATCAACTCACCCAGTAGTTCGCCTTCAAAATTCGCGTGATCAGACGCCTTTCAGAGGCGTAGTACCACTACTCCCAAGTCGCCGGGCAGGGTTTTAACAAACGTCTCAGATAGTAAGAGCTCCCGAACTGTCAAATAAGACCTTAACCTAACTCCGAATCACGACGGGTCAAGCCTGTGTAAAATCATCGTTCCGATTGGCAGTACGAGACAAAACTGGGGAAGCCTAACCATCAAACTAGTGGTCATTAACGTGTAATCCAACTTGCTCAGATAACTAGTGGCACACTGCAACAACGTCCAGAGATAATGCCGACCGAGCGATCGACGTGAGATAGGACCCTCGGATTTATCTAATTCCGGGCAGACGTGGCGTGCTAAAATAGGGCGGTAGATCTTCGGAAGGACAAGAACGAGAGTTCGTTTACGGACAACTGAACGTGTACGTGCGAAGAGTCGATTGTGTCCCAGGGACACCGTTCGAACTAGGCGCCTATGTTGTGTGCTAAGTTTACTGCAAGGGTCTACATGCATTGAAAATTGATTAGTCAATAAACGACTGCGTAGCTTCAAAAGTAGTAGGCTAATCTTAGGATCCAAACGCCCGTGGTGCATACCATAGAACAGAGGCGTCGTCAGCAAGGAATGTCCGTATGGTGTCAATGTTAGGGGTTTATGAGTCGTGATTTCAACACTAGACACCGTTACGAGTGCGTTTTAGTAAATGCAGGAATTACGTTCGCTAACGGAGTTGTCGGGAAGTTAAAGCTCCGGCAGCTTGACCGGTATGTAACGCAGCACCGCCTTGAACAGTGGAAACGAAGGTCTTTTGGGGTCAATAGGTACTCCGAAAAGTCCCGTGAGTTGCCGGTGCTCACCTTACGAGCATCCGACTGACCGCGTATGATGTGTGAAAGAACGTAACTGGTCCCTGGCGTAAAATATATCATATTTCTATAGAGATATCCACGTATGCGTTCATTCCAATCGGCCCATGAGGAATTCGCTCGGCGTCCAACGTTGCTATCCGAAACGACAATCGCGGTGCCTCAGAGTTTTTAAGGATCATGGGCCGTCCCGTTTATTAGCTACTGGCTAGCATAATGGGCATACCGCGCCGGGACCTATACTGTAGCTTCGGAAGGCGACGAAGTTGTCCCTATGTGTCGAGGGCAATAGACCATCTGTATGGTCCGAATATCCTGAACGTCTGCTATTAGGATGCATAATTGCACTGGTATGGCAAAGGTCGCTATCGGGACGAAGTGGTAAATCAGATGCGTCGTTAAAGGTAGTCTACGAAGTTCCTCTAAGACGAACGGATATTGGATCAACGGTTCTGGGTGGGGGGCGTAGTGGTATAAATTTCTTCAATACGTGTTTTGGTCCGAAACAACACGTCGGTCAGCTCCTAGGGGGCAAAAGGAACTGACGTATTCCAACTGACGATTGAGATTCTGTGCTTATTCCACTTACGACTTATTAGGAACATTATAGATTGCTAAAGCTATTTCCGCTGAACTGTGCCATGTACCTAGGGTAGGCAAACCATAAGAAGCTCAACGGCTACGTCACGAAGCCTAGCTTGATACGTCAGTAGAGACTCATTAGTATTGGCCTATCGTAGTCGCGCCATTCGCTTCGTGGCTTTAGGGGGGGGAGTAACTTAGTTATAAACTTCGCAATCACCATCGAACAAACTTACCCTAATATTATACCAAGGAGTAAAAACAGCCTCGAGTGGCGCCGTCCACATCGGATCCTATAGTAAGATTCAAGAATGCTAGCGGTCGGCCACCCAACAATGCTGCGGGTTTATTCGATCCATTACCGTTACGAATATTTTTTTCGACGCTTTGCGTGACCTTCAAAAGAACAGAATCTGAACTATATAGTATGCATCACACCATATCCCCTTTCCGGCGAGTAAGTCCGACTCGTCGTTGTCGGCATCTTTATCATGGCTAAAAATAAAAATGATATCTAAGTTTGTGAAACGCGGACGCCAATACTCTATGGAATTTACAATAGTTGTCTATCAACTCGAATCGATCTAGCGCACTGATACCTTTCTAGAGTCTAAAAGTATTTCAGCGGACATTACCTACGCGCAGGACCCTAAGCGAAGAACTGCCAGGTAATATCCATCTGAACTGTTGTACACTTATTAATTTCGGAGACGCGTGTCGCATGATGTCTA
seq00026   ATTGCGGCACTTCGCGCGGCTACCTTGCAGTCGGAATTGTCTTTTTGACGTCTGGGATCCATATACGGGGTCTGGTGATATACGTATCAACTCACCCAGTAGTTCGCCTTCAAAATTCGCGTGATCAGACGCCTTTCAGAGGCGTAGTACCACTACTCCCAAGTCGCCGGGCAGGGTTTTAACAAACGTCTCAGATAGTAAGAGCTCCCGAACTGTCAAATAAGACCTTAACCTAACTCCGAATCACGACGGGTCAAGCCTGTGTAAAATCATCGTTCCGATTGGCAGTACGAGACAAAACTGGGGAAGCCTAACCATCAAACTAGTGGTCATTAACGTGTAATCCAACTTGCTCAGATAACTAGTGGCACACTGCAACAACGTCCAGAGATAATGCCGACCGAGCGATCGACGTGAGATAGGACCCTCGGATTTATCTAATTCCGGGCAGACGTGGCGTGCTAAAATAGGGCAGTAGATCTTCGGAAGGACAAGAACGAGAGTTCGTTTACGGACAACTGAACGTGTACGTGCGAAGAGTCGATTGTGTCCCAGGGACACCGTTCGAACTAGGCGCCTATGTTGTGTGCTAAGTTTACTGCAAGGGTCTACATGCATTGAAAATTGATTAGTCAATAAACGACTGCGTAGCTTCAAAAGTAGTAGGCTAATCTTAGGATCCAAACGCCCGTGGTGCATACCATAGAACAGAGGCGTCGTCAGCAAGGAATGTCCGTATGGTGTCAATGTTAGGGGTTTATGAGTCGTGATTTCAACACTAGACACCGTTACGAGTGCGTTTTAGTAAATGCAGGAATTACGTTCGCTAACGGAGTTGTCGGGAAGTTAAAGCTCCGGCAGCTTGACCGGTATGTAACGCAGCACCGCCTTGAACAGTGGAAACGAAGGTCTTTTGGGTTCAATAGGTACTCCGAAAAGTCCCGTGAGTTGCCGGTGCTCACCTTACGAGCATCCGACTGACCGCGTATGATGTGTGAAAGAACGTAACTGGTCCCTGGCGTAAAATATATCATATTTCTATAGAGATATACACGTATGCGTTCATTCCAATCGGCCCATGAGGAATTCGCTCGGCGTCCAACGTTGCTATCCGAAACGACAATCGCGGTGCCTCAGAGTTTTTAAGGATCATGGGCCGTCCCGTTTATTAGCTACTGGCTAGCATAATGGGCATACCGCGCCGGGACCTATACTGTAGCTTCGGAAGGCGACGAAGTTGTCCCTATGTGTCGAGGGCAATAGACCATCTGTATGGTCCGAATATCCTGAACGTCTGCTATTAGGATGCATAATTGCACTGGTATGGCAAAGGTCGCTATCGGGACGAAGTGGTAAATCAGATGCGTCGTTAAAGGTAGTCTACGAAGTTCCTCTAAGACGAACGGATATTGGATCAACGGTTCTGGGTGGGGGGCGTAGTGGTATAAATTTCTTCAATACGTGTTTTGGTCCGAAACAACACGTCGGTCAGCTCCTAGGGGGCAAAAGGAACTGACGTATTCCAACTGACGATTGAGATTCTGTGCTTATTCCACTTACGACTTATTAGGAACATTATAGATTGCTAAAGCTATTTCCGCTGAACTGTGCCATGTACCTAGGGTAGGCAAACCATAAGAAGCTCAACGGCTACGTCACGAAGCCTAGCTTGATACGTCAGTAGAGACTCATTAGTATTGGCCTATCGTAGTCGCGCCATTCGCTTCGTGGCTTTAGGGGGGGGAGTAACTTAGTTATAAACTTCGCAATCACCATCGAACAAACTTACCCTAATATTATACCAAGGAGTAAAAACAGCCTCGAGTAGCGCCGTCCACATCGGATCCTATAGTAAGATTCAAGAATGCTAGCGGTCGGCCACCCAACAATGCTGCGGGTTTATTCGATCCATTACCGTTACGAATATTTTTTTCGACGCTTTGCGTGACCTTCAAAAGAACAGAATCTGAACTATATAGTATGCATCACACCATATCCCCTTTCAGGCGAGTAAGTCCGACTCGTCGTTGTCGGCATCTTTATCATGGCTAAAAATAAAAATGATATCTAAGTTTGTGAAACGCGGACGCCAATACTCTATGGAATTTACAATAGTTGTCTATCAACTCGAATCGATCTAGCGCACTGATACCTTTCTAGAGTCTAAAAGTATTTCAGCGGACATTACCTACGCGCAGGACCCTAAGCGAAGAACTGCCAGGTAATATCCATCTGAACTGTTGTACACTTATTAATTTCGGAGACGCGTGTCGCATGATGTCTA
seq00027   ATTGCGGCACTTCGGGCGGCTACCTTGCAGTCGGAATTGTCTTTTTGACGTCTGGGATCCATATACGGGGTCTGGTGATATACGTATCAACTCACCCAGTAGTTCGCCTTCAAAATTCGCGTGATCAGACGCCTTTCAGAGGCGTAGTACCACTACTCCCAAGTCGCCGGGCAGGGTTTTAACAAACGTCTCAGATAGTAAGAGCTCCCGAACTGTCAAATAAGACCTTAACCTAACTCCGAATCACGACGGGTCAAGCCTGTGTAAAATCATCGTTCCGATTGGCAGTACGAGACAAAACTGGGGAAGCCTAACCATCAAACTAGTGGTCATTAACGTGTAATCCAACTTGCTCAGATAACTAGTGGCACACTGCAACAACGTCCAGAGATAATGCCGACCGAGCGATCGACGTGAGATAGGACCCTCGGATTTATCTAATTCCGGGCAGACGTGGCGTGCTAAAATAGGGCAGTAGATCTTCGGAAGGACAAGAACGAGAGTTCGTTTACGGACAACTGAACGTGTACGTGCGAAGAGTCGATTGTGTCCCAGGGACACCGTTCGAACTAGGCGCCTATGTTGTGTGCTAAGTTTACTGCAAGGGTCTACATGCATTGAAAATTGATTAGTCAATAAACGACTGCGTAGCTTCAAAAGTAGTAGGCTAATCTTAGGATCCAAACGCCCGTGGTGCATACCATAGAACAGAGGCGTCGTCAGCAAGGAATGTCCGTATGGTGTCAATGTTAGGGGTTTATGAGTCGTGATTTCAACACTAGACACCGTTACGAGTGCGTTTTAGTAAATGCAGGAATTACGTTCGCTAACGGAGTTGTCGGGAAGTTAAAGCTCCGGCAGCTTGACCGGTATGTAACGCAGCACCGCCTTGAACAGTGGAAACGAAGGTCTTTTGGGGTCAATAGGTACTCCGAAAAGTCCCGTGAGTTGCCGGTGCTCACCTTACGAGCATCCGACTGACCGCGTATGATGTGTGAAAGAACGTAACTGGTCCCTGGCGTAAAATATATCATATTTCTATAGAGATATACACGTATGCGTTCATTCCAATCGGCCCATGAGGAATTCGCTCGGCGTCCAACGTTGCTATCCGAAACGACAATCGCGGTGCCTCAGAGTTTTTAAGGATCATGGGCCGTCCCGTTTATTAGCTACTGGCTAGCATAATGGGCATACCGCGCCGGGACCTATACTGTAGCTTCGGAAGGCGACGAAGTTGTCCCTATGTGTCGAGGGCAATAGACCATCTGTATGGTCCGAATATCCTGAACGTCTGCTATTAGGATGCATAATTGCACTGGTATGGCAAAGGTCGCTATCGGGACGAAGTGGTAAATCAGATGCGTCGTTAAAGGTAGTCTACGAAGTTCCTCTAAGACGAACGGATATTGGATCAACGGTTCTGGGTGGGGGGCGTAGTGGTATAAATTTCTTCAATACGTGTTTTGGTCCGAAACAACACGTCGGTCAGCTCCTAGGGGGCAAAAGGAACTGACGTATTCCAACTGACGATTGAGATTCTGTGCTTATTCCACTTACGACTTATTAGGAACATTATAGATTGCTAAAGCTATTTCCGCTGAACTGTGCCATGTACCTAGGGTAGGCAAACCATAAGAAGCTCAACGGCTACGTCACGAAGCCTAGCTTGATACGTCAGTAGAGACTCATTAGTATTGGCCTATCGTAGTCGCGCCATTCGCTTCGTGGCTTTAGGGGGGGGAGTAACTTAGTTATAAACTTCGCAATCACCATCGAACAAACTTACCCTAATATTATACCAAGGAGTAAAAACAGCCTCGAGTAGCGCCGTCCACATCGGATCCTATAGTAAGATTCAAGAATGCTAGCGGTCGGCCACCCAACAATGCTGCGGGTTTATTCGATCCATTACCGTTACGAATATTTTTTTCGACGCTTTGCGTGACCTTCAAAAGAACAGAATCTGAACTATATAGTATGCATCACACCATATCCCCTTTCAGGCGAGTAAGTCCGACTCGTCGTTGTCGGCATCTTTATCATGGCTAAAAATAAAAATGATATCTAAGTTTGTGAAACGCGGACGCCAATACTCTATGGAATTTACAATAGTTGTCTATCAACTCGAATCGATCTAGCGCACTGATACCTTTCTAGAGTCTAAAAGTATTTCAGCGGACATTACCTACGCGCAGGACCCTAAGCGAAGAACTGCCAGGTAATATCCATCTGAACTGTTGTACACTTATTAATTTCGGAGACGCGTGTCGCATGATGTCTA
seq00028   ATTGCGGCACTTCGCGCGGCTACCTTGCAGTCGGAATTGTCTTTTTGACGTCTGGGATCCATATACGGGGTCTGGTGATATACGTATCAACTCACCCAGTAGTTCGCCTTCAAAATTCGCGTGATCAGACGCCTTTCAGAGGCGTAGTACCACTACTCCCAAGTCGCCGGGCAGGGTTTTAACAAACGTCTCAGATAGTAAGAGCTCCCGAACTGTCAAATAAGACCTTAACCTAACTCCGAATCACGACGGGTCAAGCCTGTGTAAAATCATCGTTCCGATTGGCAGTACGAGACAAAACTGGGGAAGCCTAACCATCAAACTAGTGGTCATTAACGTGTAATCCAACTTGCTCAGATAACTAGTGGCACACTGCAACAACGTCCAGAGATAATGCCGACCGAGCGATCGACGTGAGATAGGACCCTCGGATTTATCTAATTCCGGGCAGACGTGGCGTGCTAAAATAGGGCAGTAGATCTTCGGAAGGACAAGAACGAGAGTTCGTTTACGGACAACTGAACGTGTACGTGCGAAGAGTCGATTGTGTCCCAGGGACACCGTTCGAACTAGGCGCCTATGTTGTGTGCTAAGTTTACTGCAAGGGTCTACATGCATTGAAAATTGATTAGTCAATAAACGACTGCGTAGCTTCAAAAGTAGTAGGCTAATCTTAGGATCCAAACGCCCGTGGTGCATACCATAGAACAGAGGCGTCGTCAGCAAGGAATGTCCGTATGGTGTCAATGTTAGGGGTTTATGAGTCGTGATTTCAACACTAGACACCGTTACGAGTGCGTTTTAGTAAATGCAGGAATTACGTTCGCTAACGGAGTTGTCGGGAAGTTAAAGCTCCGGCAGCTTGACCGGTATGTAACGCAGCACCGCCTTGAACAGTGGAAACGAAGGTCTTTTGGGGTCAATAGGTACTCCGAAAAGTCCCGTGAGTTGCCGGTGCTCACCTTACGAGCATCCGACTGACCGCGTATGATGTGTGAAAGAACGTAACTGGTCCCTGGCGTAAAATATATCATATTTCTATAGAGATATACACGTATGCGTTCATTCCAATCGGCCCATGAGGAATTCGCTCGGCGTCCAACGTTGCTATCCGAAACGACAATCGCGGTGCCTCAGAGTTTTTAAGGATCATGGGCCGTCCCGTTTATTAGCTACTGGCTAGCATAATGGGCATACCGCGCCGGGACCTATACTGTAGCTTCGGAAGGCGACGAAGTTGTCCCTATGTGTCGAGGGCAATAGACCATCTGTATGGTCCGAATATCCTGAACGTCTGCTATTAGGATGCATAATTGCACTGGTATGGCAAAGGTCGCTATCGGGACGAAGTGGTAAATCAGATGCGTCGTTAAAGGTAGTCTACGAAGTTCCTCTAAGACGAACGGATATTGGATCAACGGTTCTGGGTGGGGGGCGTAGTGGTATAAATTTCTTCAATACGTGTTTTGGTCCGAAACAACACGTCGGTCAGCTCCTAGGGGGCAAAAGGAACTGACGTATTCCAACTGACGATTGAGATTCTGTGCTTATTCCACTTACGACTTATTAGGAACATTATAGATTGCTAAAGCTATTTCCGCTGAACTGTGCCATGTACCTAGGGTAGGCAAACCATAAGAAGCTCAACGGCTACGTCACGAAGCCTAGCTTGATACGTCAGTAGAGACTCATTAGTATTGGCCTATCGTAGTCGCGCCATTCGCTTCGTGGCTTTAGGGGGGGGAGTAACTTAGTTATAAACTTCGCAATCACCATCGAACAAACTTACCCTAATATTATACCAAGGAGTAAAAACAGCCTCGAGTAGCGCCGTCCACATCGGATCCTATAGTAAGATTCAAGAATGCTAGCGGTCGGCCACCCAACAATGCTGCGGGTTTATTCGATCCATTACCGTTACGAATATTTTTTTCGACGCTTTGCGTGACCTTCAAAAGAACAGAATCTGAACTATATAGTATGCATCACACCATATCCCCTTTCAGGCGAGTAAGTCCGACTCGTCGTTGTCGGCATCTTTATCATGGCTAAAAATAAAAATGATATCTAAGTTTGTGAAACGCGGACGCCAATACTCTATGGAATTTACAATAGTTGTCTATCAACTCGAATCGATCTAGCGCACTGATACCTTTCTAGAGTCTAAAAGTATTTCAGCGGACATTACCTACGCGCAGGACCCTAAGCGAAGAACTGCCAGGTAATATCCATCTGAACTGTTGTACACTTATTAATTTCGGAGACGCGTGTCGCATGATGTCTA
seq00029   ATTGCGGCACTTCGCGCGGCTACCTTGCAGTCGGAATTGTCTTTTTGACGTCTGGGATCCATATACGGGGTCTGGTGATATACGTATCAACTCACCCAGTAGTTCGCCTTCAAAATTCGCGTGATCAGACGCCTTTCAGAGGCGTAGTACCACTACTCCCAAGTCGCCGGGCAGGGTTTTAACAAACGTCTCAGATAGTAAGAGCTCCCGAACTGTCAAATAAGACCTTAACCTAACTCCGAATCACGACGGGTCAAGCCTGTGTAAAATCATCGTTCCGATTGGCAGTACGAGACAAAACTGGGGAAGCCTAACCATCAAACTAGTGGTCATTAACGTGTAATCCAACTTGCTCAGATAACTAGTGGCACACTGCAACAACGTCCAGAGATAATGCCGACCGAGCGATCGACGTGAGATAGGACCCTCGGATTTATCTAATTCCGGGCAGACGTGGCGTGCTAAAATAGGGCAGTAGATCTTCGGAAGGACAAGAACGAGAGTTCGTTTACGGACAACTGAACGTGTACGTGCGAAGAGTCGATTGTGTCCCAGGGACACCGTTCGAACTAGGCGCCTATGTTGTGTGCTAAGTTTACTGCAAGGGTCTACATGCATTGAAAATTGATTAGTCAATAAACGACTGCGTAGCTTCAAAAGTAGTAGGCTAATCTTAGGATCCAAACGCCCGTGGTGCATACCATAGAACAGAGGCGTCGTCAGCAAGGAATGTCCGTATGGTGTCAATGTTAGGGGTTTATGAGTCGTGATTTCAACACTAGACACCGTTACGAGTGCGTTTTAGTAAATGCAGGAATTACGTTCGCTAACGGAGTTGTCGGGAAGTTAAAGCTCCGGCAGCTTGACCGGTATGTAACGCAGCACCGCCTTGAACAGTGGAAACGAAGGTCTTTTGGGTTCAATAGGTACTCCGAAAAGTCCCGTGAGTTGCCGGTGCTCACCTTACGAGCATCCGACTGACCGCGTATGATGTGTGAAAGAACGTAACTGGTCCCTGGCGTAAAATATATCATATTTCTATAGAGATATACACGTATGCGTTCATTCCAATCGGCCCATGAGGAATTCGCTCGGCGTCCAACGTTGCTATCCGAAACGACAATCGCGGTGCCTCAGAGTTTTTAAGGATCATGGGCCGTCCCGTTTATTAGCTACTGGCTAGCATAATGGGCATACCGCGCCGGGACCTATACTGTAGCTTCGGAAGGCGACGAAGTTGTCCCTATGTGTCGAGGGCAATAGACCATCTGTATGGTCCGAATATCCTGAACGTCTGCTATTAGGATGCATAATTGCACTGGTATGGCAAAGGTCGCTATCGGGACGAAGTGGTAAATCAGATGCGTCGTTAAAGGTAGTCTACGAAGTTCCTCTAAGACGAACGGATATTGGATCAACGGTTCTGGGTGGGGGGCGTAGTGGTATAAATTTCTTCAATACGTGTTTTGGTCCGAAACAACACGTCGGTCAGCTCCTAGGGGGCAAAAGGAACTGACGTATTCCAACTGACGATTGAGATTCTGTGCTTATTCCACTTACGACTTATTAGGAACATTATAGATTGCTAAAGCTATTTCCGCTGAACTGTGCCATGTACCTAGGGTAGGCAAACCATAAGAAGCTCAACGGCTACGTCACGAAGCCTAGCTTGATACGTCAGTAGAGACTCATTAGTATTGGCCTATCGTAGTCGCGCCATTCGCTTCGTGGCTTTAGGGGGGGGAGTAACTTAGTTATAAACTTCGCAATCACCATCGAACAAACTTACCCTAATATTATACCAAGGAGTAAAAACAGCCTCGAGTAGCGCCGTCCACATCGGATCCTATAGTAAGATTCAAGAATGCTAGCGGTCGGCCACCCAACAATGCTGCGGGTTTATTCGATCCATTACCGTTACGAATATTTTTTTCGACGCTTTGCGTGACCTTCAAAAGAACAGAATCTGAACTATATAGTATGCATCACACCATATCCCCTTTCAGGCGAGTAAGTCCGACTCGTCGTTGTCGGCATCTTTATCATGGCTAAAAATAAAAATGATATCTAAGTTTGTGAAACGCGGACGCCAATACTCTATGGAATTTACAATAGTTGTCTATCAACTCGAATCGATCTAGCGCACTGATACCTTTCTAGAGTCTAAAAGTATTTCAGCGGACATTACCTACGCGCAGGACCCTAAGCGAAGAACTGCCAGGTAATATCCATCTGAACTGTTGTACACTTATTAATTTCGGAGACGCGTGTCGCATGATGTCTA
seq00030   ATTGCGGCACTTCGCGCGGCTACCTTGCAGTCGGAATTGTCTTTTTGACGTCTGGGATCCATATACGGGGTCTGGTGATATACGTATCAACTCACCCAGTAGTTCGCCTTCAAAATTCGCGTGATCAGACGCCTTTCAGAGGCGTAGTACCACTACTCCCAAGTCGCCGGGCAGGGTTTTAACAAACGTCTCAGATAGTAAGAGCTCCCGAACTGTCAAATAAGACCTTAACCTAACTCCGAATCACGACGGGTCAAGCCTGTGTAAAATCATCGTTCCGATTGGCAGTACGAGACAAAACTGGGGAAGCCTAACCATCAAACTAGTGGTCATTAACGTGTAATCCAACTTGCTCAGATAACTAGTGGCACACTGCAACAACGTCCAGAGATAATGCCGACCGAGCGATCGACGTGAGATAGGACCCTCGGATTTATCTAATTCCGGGCAGACGTGGCGTGCTAAAATAGGGCAGTAGATCTTCGGAAGGACAAGAACGAGAGTTCGTTTACGGACAACTGAACGTGTACGTGCGAAGAGTCGATTGTGTCCCAGGGACACCGTTCGAACTAGGCGCCTATGTTGTGTGCTAAGTTTACTGCAAGGGTCTACATGCATTGAAAATTGATTAGTCAATAAACGACTGCGTAGCTTCAAAAGTAGTAGGCTAATCTTAGGATCCAAACGCCCGTGGTGCATACCATAGAACAGAGGCGTCGTCAGCAAGGAATGTCCGTATGGTGTCAATGTTAGGGGTTTATGAGTCGTGATTTCAACACTAGACACCGTTACGAGTGCGTTTTAGTAAATGCAGGAATTACGTTCGCTAACGGAGTTGTCGGGAAGTTAAAGCTCCGGCAGCTTGACCGGTATGTAACGCAGCACCGCCTTGAACAGTGGAAACGAAGGTCTTTTGGGGTCAATAGGTACTCCGAAAAGTCCCGTGAGTTGCCGGTGCTCACCTTACGAGCATCCGACTGACCGCGTATGATGTGTGAAAGAACGTAACTGGTCCCTGGCGTAAAATATATCATATTTCTATAGAGATATACACGTATGCGTTCATTCCAATCGGCCCATGAGGAATTCGCTCGGCGTCCAACGTTGCTATCCGAAACGACAATCGCGGTGCCTCAGAGTTTTTAAGGATCATGGGCCGTCCCGTTTATTAGCTACTGGCTAGCATAATGGGCATACCGCGCCGGGACCTATACTGTAGCTTCGGAAGGCGACGAAGTTGTCCCTATGTGTCGAGGGCAATAGACCATCTGTATGGTCCGAATATCCTGAACGTCTGCTATTAGGATGCATAATTGCACTGGTATGGCAAAGGTCGCTATCGGGACGAAGTGGTAAATCAGATGCGTCGTTAAAGGTAGTCTACGAAGTTCCTCTAAGACGAACGGATATTGGATCAACGGTTCTGGGTGGGGGGCGTAGTGGTATAAATTTCTTCAATACGTGTTTTGGTCCGAAACAACACGTCGGTCAGCTCCTAGGGGGCAAAAGGAACTGACGTATTCCAACTGACGATTGAGATTCTGTGCTTATTCCACTTACGACTTATTAGGAACATTATAGATTGCTAAAGCTATTTCCGCTGAACTGTGCCATGTACCTAGGGTAGGCAAACCATAAGAAGCTCAACGGCTACGTCACGAAGCCTAGCTTGATACGTCAGTAGAGACTCATTAGTATTGGCCTATCGTAGTCGCGCCATTCGCTTCGTGGCTTTAGGGGGGGGAGTAACTTAGTTATAAACTTCGCAATCACCATCGAACAAACTTACCCTAATATTATACCAAGGAGTAAAAACAGCCTCGAGTAGCGCCGTCCACATCGGATCCTATAGTAAGATTCAAGAATGCTAGCGGTCGGCCACCCAACAATGCTGCGGGTTTATTCGATCCATTACCGTTACGAATATTTTTTTCGACGCTTTGCGTGACCTTCAAAAGAACAGAATCTGAACTATATAGTATGCATCACACCATATCCCCTTTCAGGCGAGTAAGTCCGACTCGTCGTTGTCGGCATCTTTATCATGGCTAAAAATAAAAATGATATCTAAGTTTGTGAAACGCGGACGCCAATACTCTATGGAATTTACAATAGTTGTCTATCAACTCGAATCGATCTAGCGCACTGATACCTTTCTAGAGTCTAAAAGTATTTCAGCGGACATTACCTACGCGCAGGACCCTAAGCGAAGAACTGCCAGGTAATATCCATCTGAACTGTTGTACACTTATTAATTTCGGAGACGCGTGTCGCATGATGTCTA
seq00031   ATTGCGGCACTTCGCGCGGCTACCTTGCAGTCGGAATTGTCTTTTTGACGTCTGGGATCCATATACGGGGTCTGGTGATATACGTATCAACTCACCCAGTAGTTCGCCTTCAAAATTCGCGTGATCAGACGCCTTTCAGAGGCGTAGTACCACTACTCCCAAGTCGCCGGGCAGGGTTTTAACAAACGTCTCAGATAGTAAGAGCTCCCGAACTGTCAAATAAGACCTTAACCTAACTCCGAATCACGACGGGTCAAGCCTGTGTAAAATCATCGTTCCGATTGGCAGTACGAGACAAAACTGGGGAAGCCTAACCATCAAACTAGTGGTCATTAACGTGTAATCCAACTTGCTCAGATAACTAGTGGCACACTGCAACAACGTCCAGAGATAATGCCGACCGAGCGATCGACGTGAGATAGGACCCTCGGATTTATCTAATTCCGGGCAGACGTGGCGTGCTAAAATAGGGCAGTAGATCTTCGGAAGGACAAGAACGAGAGTTCGTTTACGGACAACTGAACGTGTACGTGCGAAGAGTCGATTGTGTCCCAGGGACACCGTTCGAACTAGGCGCCTATGTTGTGTGCTAAGTTTACTGCAAGGGTCTACATGCATTGAAAATTGATTAGTCAATAAACGACTGCGTAGCTTCAAAAGTAGTAGGCTAATCTTAGGATCCAAACGCCCGTGGTGCATACCATAGAACAGAGGCGTCGTCAGCAAGGAATGTCCGTATGGTGTCAATGTTAGGGGTTTATGAGTCGTGATTTCAACACTAGACACCGTTACGAGTGCGTTTTAGTAAATGCAGGAATTACGTTCGCTAACGGAGTTGTCGGGAAGTTAAAGCTCCGGCAGCTTGACCGGTATGTAACGCAGCACCGCCTTGAACAGTGGAAACGAAGGTCTTTTGGGTTCAATAGGTACTCCGAAAAGTCCCGTGAGTTGCCGGTGCTCACCTTACGAGCATCCGACTGACCGCGTATGATGTGTGAAAGAACGTAACTGGTCCCTGGCGTAAAATATATCATATTTCTATAGAGATATACACGTATGCGTTCATTCCAATCGGCCCATGAGGAATTCGCTCGGCGTCCAACGTTGCTATCCGAAACGACAATCGCGGTGCCTCAGAGTTTTTAAGGATCATGGGCCGTCCCGTTTATTAGCTACTGGCTAGCATAATGGGCATACCGCGCCGGGACCTATACTGTAGCTTCGGAAGGCGACGAAGTTGTCCCTATGTGTCGAGGGCAATAGACCATCTGTATGGTCCGAATATCCTGAACGTCTGCTATTAGGATGCATAATTGCACTGGTATGGCAAAGGTCGCTATCGGGACGAAGTGGTAAATCAGATGCGTCGTTAAAGGTAGTCTACGAAGTTCCTCTAAGACGAACGGATATTGGATCAACGGTTCTGGGTGGGGGGCGTAGTGGTATAAATTTCTTCAATACGTGTTTTGGTCCGAAACAACACGTCGGTCAGCTCCTAGGGGGCAAAAGGAACTGACGTATTCCAACTGACGATTGAGATTCTGTGCTTATTCCACTTACGACTTATTAGGAACATTATAGATTGCTAAAGCTATTTCCGCTGAACTGTGCCATGTACCTAGGGTAGGCAAACCATAAGAAGCTCAACGGCTACGTCACGAAGCCTAGCTTGATACGTCAGTAGAGACTCATTAGTATTGGCCTATCGTAGTCGCGCCATTCGCTTCGTGGCTTTAGGGGGGGGAGTAACTTAGTTATAAACTTCGCAATCACCATCGAACAAACTTACCCTAATATTATACCAAGGAGTAAAAACAGCCTCGAGTAGCGCCGTCCACATCGGATCCTATAGTAAGATTCAAGAATGCTAGCGGTCGGCCACCCAACAATGCTGCGGGTTTATTCGATCCATTACCGTTACGAATATTTTTTTCGACGCTTTGCGTGACCTTCAAAAGAACAGAATCTGAACTATATAGTATGCATCACACCATATCCCCTTTCAGGCGAGTAAGTCCGACTCGTCGTTGTCGGCATCTTTATCATGGCTAAAAATAAAAATGATATCTAAGTTTGTGAAACGCGGACGCCAATACTCTATGGAATTTACAATAGTTGTCTATCAACTCGAATCGATCTAGCGCACTGATACCTTTCTAGAGTCTAAAAGTATTTCAGCGGACATTACCTACGCGCAGGACCCTAAGCGAAGAACTGCCAGGTAATATCCATCTGAACTGTTGTACACTTATTAATTTCGGAGACGCGTGTCGCATGATGTCTA
seq00032   ATTGCGGCACTTCGCGCGGCTACCTTGCAGTCGGAATTGTCTTTTTGACGTCTGGGATCCATATACGGGGTCTGGTGATATACGTATCAACTCACCCAGTAGTTCGCCTTCAAAATTCGCGTGATCAGACGCCTTTCAGAGGCGTAGTACCACTACTCCCAAGTCGCCGGGCAGGGTTTTAACAAACGTCTCAGATAGTAAGAGCTCCCGAACTGGCAAATAAGACCTTAACCTAACTCCGAATCACGACGGGTCAAGCCTGTGTAAAATCATCGTTCCGATTGGCAGTACGAGACAAAACTGGGGAAGCCTAACCATCAAACTAGTGGTCATTAACGTGTAATCCAACTTGCTCAGATAACTAGTGGCACACTGCAACAACGTCCAGAGATAATGCCGACCGAGCGATCGACGTGAGATAGGACCCTCGGATTTATCTAATTCCGGGCAGACGTGGCGTGCTAAAATAGGGCAGTAGATCTTCGGAAGGACAAGAACGAGAGTTCGTTTACGGACAACTGAACGTGTACGTGCGAAGAGTCGATTGTGTCCCAGGGACACCGTTCGAACTAGGCGCCTATGTTGTGTGCTAAGTTTACTGCAAGGGCCTACATGCATTGAAAATTGATTAGTCAATAAACGACTGCGTAGCTTCAAAAGTAGTAGGCTAATCTTAGGATCCAAACGCCCGTGGTGCATACCATAGAACAGAGGCGTCGTCAGCAAGGAATGTCCGTATGGTGTCAATGTTAGGGGTTTATGAGTCGTGATTTCAACACTAGACACCGTTACGAGTGCGTTTTAGTAAATGCAGGAATTACGTTCGCTAACGGAGTTGTCGGGAAGTTAAAGCTCCGGCAGCTTGACCGGTATGTAACGCAGCACCGCCTTGAACAGTGGAAACGAAGGTCTTTTGGGGTCAATAGGTACTCCGAAAAGTCCCGTGAGTTGCCGGTGCTCACCTTACGAGCATCCGACTGACCGCGTATGATGTGTGAAAGAACGTAACTGGTCCCTGGCGTAAAATATATCATATTTCTATAGAGATATACACGTATGCGTTCATTCCAATCGGCCCATGAGGAATTCGCTCGGCGTCCAACGTTGCTATCCGAAACGACAATCGCGGTGCCTCAGAGTTTTTAAGGATCATGGGCCGTCCCGTTTATTAGCTACTGGCTAGCATAATGGGCATACCGCGCCGGGACCTATACTGTAGCTTCGGAAGGCGACGAAGTTGTCCCTATGTGTCGAGGGCAATAGACCATCTGTATGGTCCGAATATCCTGAACGTCTGCTATTAGGATGCATAATTGCACTGGTATGGCAAAGGTCGCTATCGGGACGAAGTGGTAAATCAGATGCGTCGTTAAAGGTAGTCTACGAAGTTCCTCTAAGACGAACGGATATTGGATCAACGGTTCTGGGTGGGGGGCGTAGTGGTATAAATTTCTTCAATACGTGTTTTGGTCCGAAACAACACGTCGGTCAGCTCCTAGGGGGCAAAAGGAACTGACGTATTCCAACTGACGATTGAGATTCTGTGCTTATTCCACTTACGACTTATTAGGAACATTATAGATTGCTAAAGCTATTTCCGCTGAACTGTGCCATGTACCTAGGGTAGGCAAACCATAAGAAGCTCAACGGCTACGTCACGAAGCCTAGCTTGATACGTCAGTAGAGACTCATTAGTATTGGCCTATCGTAGTCGCGCCATTCGCTTCGTGGCTTTAGGGGGGGGAGTAACTTAGTTATAAACTTCGCAATCACCATCGAACAAACTTACCCTAATATTATACCAAGGAGTAAAAACAGCCTCGAGTAGCGCCGTCCACATCGGATCCTATAGTAAGATTCAAGAATGCTAGCGGTCGGCCACCCAACAATGCTGCGGGTTTATTCGATCCATTACCGTTACGAATATTTTTTTCGACGCTTTGCGTGACCTTCAAAAGAACAGAATCTGAACTATATAGTATGCATCACACCATATCCCCTTTCAGGCGAGTAAGTCCGACTCGTCGTTGTCGGCATCTTTATCATGGCTAAAAATAAAAATGATATCTAAGTTTGTGAAACGCGGACGCCAATACTCTATGGAATTTACAATAGTTGTCTATCAACTCGAATCGATCTAGCGCACTGATACCTTTCTAGAGTCTAAAAGTATTTCAGCGGACATTACCTACGCGCAGGACCCTAAGCGAAGAACTGCCAGGTAATATCCATCTGAACTGTTGTACACTTATAAATTTCGGAGACGCGTGTCGCAAGATGTCTA
seq00033   ATTGCGGCACTTCGCGCGGCTACCTTGCAGTCGGAATTGTCTTTTTGACGTCTGGGATCCATATACGGGGTCTGGTGATATACGTATCAACTCACCCAGTAGTTCGCCTTCAAAATTCGCGTGATCAGACGCCTTTCAGAGGCGTAGTACCACTACTCCCAAGTCGCCGGGCAGGGTTTTAACAAACGTCTCAGATAGTAAGAGCTCCCGAACTGGCAAATAAGACCTTAACCTAACTCCGAATCACGACGGGTCAAGCCTGTGTAAAATCATCGTTCCGATTGGCAGTACGAGACAAAACTGGGGAAGCCTAACCATCAAACTAGTGGTCATTAACGTGTAATCCAACTTGCTCAGATAACTAGTGGCACACTGCAACAACGTCCAGAGATAATGCCGACCGAGCGATCGACGTGAGATAAGACCCTCGGATTTATCTAATTCCGGGCAGACGTGGCGTGCTAAAATAGGGCAGTAGATCTTCGGAAGGACAAGAACGAGAGTTCGTTTACGGACAACTGAACGTGTACGTGCGAAGAGTCGATTGTGTCCCAGGGACACCGTTCGAACTAGGCGCCTATGTTGTGTGCTAAGTTTACTGCAAGGGTCTACATGCATTGAAAATTGATTAGTCAATAAACGACTGCGTAGCTTCAAAAGTAGTAGGCTAATCTTAGGATCCAAACGCCCGTGGTGCATACCATAGAACAGAGGCGTCGTCAGCAAGGAATGTCCGTATGGTGTCAATGTTAGGGGTTTATGAGTCGTGATTTCAACACTAGACACCGTTACGAGTGCGTTTTAGTAAATGCAGGAATTACTTTCGCTAACGGAGTTGTCGGGAAGTTAAAGCTCCGGCAGCTTGACCGGTATGTAACGCAGCACCGCCTTGAACAGTGGAAACGAAGGTCTTTTGGGGTCAATAGGTACTCCGAAAAGTCCCGTGAGTTGCCGGTGCTCACCTTACGAGCATCCGACTGACCGCGTATGATGTGTGAAAGAACGTAACTGGTCCCTGGCGTAAAATATATCATATTTCTATAGAGATATACACGTATGCGTTCATTCCAATCGGCCCATGAGGAATTCGCTCGGCGTCCAACGTTGCTATCCGAAACGACAATCGCGGTGCCTCAGAGTTTTTAAGGATCATGGGCCGTCCCGTTTATTAGCTACTGGCTAGCATAATGGGCATACCGCGCCGGGACCTATACTGTAGCTTCGGAAGGCGACGAAGTTGTCCCTATGTGTCGAGGGCAATAGACCATCTGTATGGTCCGAATATCCTGAACGTCTGCTATTAGGATGCATAATTGCACTGGTATGGCAAAGGTCGCTATCGGGACGAAGTGGTAAATCAGATGCGTCGTTAAAGGTAGTCTACGAAGTTCCTCTAAGACGAACGGATATTGGATCAACGGTTCTGGGTGGGGGGCGTAGTGGTATAAATTTCTTCAATACGTGTTTTGGTCCGAAACAACACGTCGGTCAGCTCCTAGGGGGCAAAAGGAACTGACGTATTCCAACTGACGATTGAGATTCTGTGCTTATTCCACTTACGACTTATTAGGAACATTATAGATTGCTAAAGCTATTTCCGCTGAACTGTGCCATGTACCTAGGGTAGGCAAACCATAAGAAGCTCAACGGCTACGTCACGAAGCCTAGCTTGATACGTCAGTAGAGACTCATTAGTATTGGCCTATCGTAGTCGCGCCATTCGCTTCGTGGCTTTAGGGGGGGGAGTAACTTAGTTATAAACTTCGCAATCACCATCGAACAAACTTACCCTAATATTATACCAAGGAGTAAAAACAGCCTCGAGTAGCGCCGTCCACATCGGATCCTATAGTAAGATTCAAGAATGCTAGCGGTCGGCCACCCAACAATGCTGCGGGTTTATTCGATCCATTACCGTTACGAATATTTTTTTCGACGCTTTGCGTGACCTTCAAAAGAACAGAATCTGAACTATATAGTATGCATCACACCATATCCCCTTTCAGGCGAGTAAGTCCGACTCGTCGTTGTCGGCATCTTTATCATGGCTAAAAATAAAAATGATATCTAAGTTTGTGAAACGCGGACGCCAATACTCTATGGAATTTACAATAGTTGTCTATCAACTCGAATCGATCTAGCGCACTGATACCTTTCTAGAGTCTAAAAGTATTTCAGCGGACATTACCTACGCGCAGGACCCTAAGCGAAGAACTGCCAGGTAATATCCATCTGAACTGTTGTACACTTATAAATTTCGGAGACGCGTGTCGCAAGATGTCTA
