# Supplementary material for: How Good Are Indirect Tests at Detecting Recombination in Human mtDNA?
Source: G3 (Bethesda). 2013 Jul 1;3(7):1095–104. doi: 10.1534/g3.113.006510 (PMC3704238; doi:10.1534/g3.113.006510)
Supplement: Supporting Information [file supp_g3.113.006510_FileS2.gz › SequenceData/mtDNA_ratehet&popgrowth/0/3rdbase/Infiles/0_65-new.txt]

33 2284
seq00001   TGGATGAGGTGGTATCGAACTCCCATAGAGCGCGGTTCTATGCGGAACGTTTCCGCTACGATGAATTATGAATCAGAACCAATCTAAGCGTGTGACCGCCTGTATGCAGCCCCAACGAAGTACAGGACCATAGCTTTGCTCGTTAGCTGACGCAGATAAACGACACAGGGGTATGTTGTTGATGAATGAGTCCATTACAATTTGGTTCAGTAGAAATAGTGGCATATCGTTGAAGCTAGTGCTTGTGCGCGTAGGACACGAGCTGCGAGTCCAGTCTTACATACGTTTAACTGCACGGTTCAGGTCCTTACATGATCTATTACTGGCGGCAAAGGAAGAAGGTCCTTAGAAATTTGCTGTGAACAAGATCGTAGTATCAAACCATAATATTACAGAAATATCGACTCGACCGCAATGTATGTTTGGGAAATCGCCACTAACAGGATGTCTCTCAGTCTATTGGGTCTGGATAATGCGACAGCCGGGTATTCGGTTTGGATGCCCATTGTGCACCCCGTATTACGAAAGCAAAGCCGTGCTAAGATAAAATTAGTAGGCGGGAAAATGCTGCCTAGTGGTTTCTAAATAACGCGTATGATATCCGTACTCTGCAACCCCGTCGAGCAATCCCCTTGTAGGCCTTTCCGCAAAATAAGCAGAACGATCAGCGCGGCGATGGTCTCATGGTCCCCCCCGACAGGTATTTTGGGTTAAACAGCGGAGATTCTATTCATGGTTAAACATGAAATAACTCGGTCCAGGCCCCGACGTACATACCAATACTGCTGCAGATGAATAAGGTTAATGTAAGCTTCACTCAGTCATTACAAGGCTATAGAGTAGGACTGCTCCTACACGTAAGGGCGGCTACCTTCCCGGGGCGGTATGTCTTCCGTAGTAATAATGTCTGGGAAGCGTTCTGAGTTAACCTTCTTCATGTCTTAGTCCATAACGAAGCGTCGACATCTGATCGTGCCTCGCCAAGGTATCCAGTCTATCGAAGCGCGGGGCCCTTCCCAAGCAGTGAGCACTTGGACTGCCGCTTACCGGCATCTTCGGTTATTAGGGGCTCATGGGTGTCGACGATGGGGAGACCTCAGATGAATGCTATCGTCTCGCTCGTATAAAGACGATTGGGCACCCTCTGTCGGCCTTGAGAATCTGGTGGAAATATCTGGCCCGGGCTGTATTATATGGGCTCCGGAGTGGCCCGTTGTACACTCGCGACGAAGTTGTTTGTAGAATCGTGCTAGTCAGATGGACCAGCCTCTTAAACGTTATGGTAAAGCCTTTTTCCTAAACCACTCCGGCGTGTAATCGTTATTACAATAACCACTGAGACAGTCCCTGTGCTTAGTCTCTTAGGTCGATGAAACTTTGGTGACCCGTAGCTCATCTAATCGGTTTGTACTTATTGAGGCGGATAATACGGCGCTGGAACTTGTCCTTACTTCACGACTCTGCTCCTCGATCTAAGTACTAGGTTGAAGCTGTAAGAGGAGGGGCTAGGTTACGAGAACCCCTCCAACTTTGGCGATGGGAGCTAATAAAGAAACAAGGTAGCAAACATCCACATACTTGCAGGACGGCCAACGCCGATAGCAACACAGGACCTAGGACCAACTTTTAGCTAGTACGGATACTCATTTGATATGCCCAGGGGACGGCACTTCTGCGAAGTGCCGTACTATCTACAAGAGGTCAGCCCTACAGGCCGGATTGTTTGGCAGTTGCATTGGGTGCGTTACCTAACTACCTAGCGGAACGACCTCGGACGCAACTGAGTTGTGATATAGTGCACAAAGGAGCGGACCTGTGCACTCGTGTTTGTTATCTTTTCGGGCACCACAACACATTATCATGAACCGGTTAAGACGATCATGCGGTAAGGGAGTTACTGGACCAATTTTCCCGGTTCCTTGCAGGTTGCAATAAATCTACCAAAGACACGATGCGAGGTAATGGCGGAACTTCCACTTCGTAGGTAGATGACACGTGTGAACACGACACGCAGCTCAGCCACAAGAGCCATGCCTACGGAGTGGTTTGCGGGGGGGGAGAAGCTCCGTCGGGCACGGGAGGTTATCTCTAGATGAATGAGAGGTGGAAGGAAAACATGAAAAGTTAGTAACCTCAGACACTCAGCCGCCGCCGTATATGCTGCAAAAGGTCCTAACCCTGATTCGATCGATCCTCGACTCCATATGTGTAATCTGTACCAGACCCCGTAGTGTGAACACCGGTCCGCCCGGAACGTACAGAACCCAGGACTGGGCGAGGTTAC
seq00002   TGGATGAGGTGGTATCGAACTCCCATAGAGCGCGGTTCTATGCGGAACGTTTCCGCTACGATGAATTATGAATCAGAACCAATCTAAGCGTGTGACCGCCTGTATGCAGCCCCAACGAAGTACAGGACCATAGCTTTGCTCGTTAGCTGACGCAGATAAACGACACAGGGGTATGTTGTTGATGAATGAGTCCATTACAATTTGGTTCAGTAGAAATAGTGGCATATCGTTGAAGCTAGTGCTTGTGCGCGTAGGACACGAGCTGCGAGTCCAGTCTTACATACGTTTAACTGCACGGTTCAGGTCCTTACATGATCTATTACTGGCGGCAAAGGAAGAAGGTCCTTAGAAATTTGCTGTGAACAAGATCGTAGTATCAAACCATAATATTACAGAAATATCGACTCGACCGCAATGTATGTTTGGGAAATCGCCACTAACAGGATGTCTCTCAGTCTATTGGGTCTGGATAATGCGACAGCCGGGTATTCGGTTTGGATGCCCATTGTGCACCCCGTATTACGAAAGCAAAGCCGTGCTAAGATAAAATTAGTAGGCGGGAAAATGCTGCCTAGTGGTTTCTAAATAACGCGTATGATATCCGTACTCTGCAACCCCGTCGAGCAATCCCCTTGTAGGCCTTTCCGCAAAATAAGCAGAACGATCAGCGCGGCGATGGTCTCATGGTCCCCCCCGACAGGTATTTTGGGTTAAACAGCGGAGATTCTATTCATGGTTAAACATGAAATAACTCGGTCCAGGCCCCGACGTACATACCAATACTGCTGCAGATGAATAAGGTTAATGTAAGCTTCACTCAGTCATTACAAGGCTATAGAGTAGGACTGCTCCTACACGTAAGGGCGGCTACCTTCCCGGGGCGGTATGTCTTCCGTAGTAATAATGTCTGGGAAGCGTTCTGAGTTAACCTTCTTCATGTCTTAGTCCATAACGAAGCGTCGACATCTGATCGTGCCTCGCCAAGGTATCCAGTCTATCGAAGCGCGGGGCCCTTCCCAAGCAGTGAGCACTTGGACTGCCGCTTACCGGCATCTTCGGTTATTAGGGGCTCATGGGTGTCGACGATGGGGAGACCTCAGATGAATGCTATCGTCTCGCTCGTATAAAGACGATTGGGCACCCTCTGTCGGCCTTGAGAATCTGGTGGAAATATCTGGCCCGGGCTGTATTATATGGGCTCCGGAGTGGCCCGTTGTACACTCGCGACGAAGTTGTTTGTAGAATCGTGCTAGTCAGATGGACCAGCCTCTTAAACGTTATGGTAAAGCCTTTTTCCTAAACCACTCCGGCGTGTAATCGTTATTACAATAACCACTGAGACAGTCCCTGTGCTTAGTCTCTTAGGTCGATGAAACTTTGGTGACCCGTAGCTCATCTAATCGGTTTGTACTTATTGAGGCGGATAATACGGCGCTGGAACTTGTCCTTACTTCACGACTCTGCTCCTCGATCTAAGTACTAGGTTGAAGCTGTAAGAGGAGGGGCTAGGTTACGAGAACCCCTCCAACTTTGGCGATGGGAGCTAATAAAGAAACAAGGTAGCAAACATCCACATACTTGCAGGACGGCCAACGCCGATAGCAACACAGGACCTAGGACCAACTTTTAGCTAGTACGGATACTCATTTGATATGCCCAGGGGACGGCACTTCTGCGAAGTGCCGTACTATCTACAAGAGGTCAGCCCTACAGGCCGGATTGTTTGGCAGTTGCATTGGGTGCGTTACCTAACTACCTAGCGGAACGACCTCGGACGCAACTGAGTTGTGATATAGTGCACAAAGGAGCGGACCTGTGCACTCGTGTTTGTTATCTTTTCGGGCACCACAACACATTATCATGAACCGGTTAAGACGATCATGCGGTAAGGGAGTTACTGGACCAATTTTCCCGGTTCCTTGCAGGTTGCAATAAATCTACCAAAGACACGATGCGAGGTAATGGCGGAACTTCCACTTCGTAGGTAGATGACACGTGTGAACACGACACGCAGCTCAGCCACAAGAGCCATGCCTACGGAGTGGTTTGCGGGGGGGGAGAAGCTCCGTCGGGCACGGGAGGTTATCTCTAGATGAATGAGAGGTGGAAGGAAAACATGAAAAGTTAGTAACCTCAGACACTCAGCCGCCGCCGTATATGCTGCAAAAGGTCCTAACCCTGATTCGATCGATCCTCGACTCCATATGTGTAATCTGTACCAGACCCCGTAGTGTGAACACCGGTCCGCCCGGAACGTACAGAACCCAGGACTGGGCGAGGTTAC
seq00003   TGGATGAGGTGGTATCGAACTCCCATAGAGCGCGGTTCTATGCGGAACGTTTCCGCTACGATGAATTATGAATCAGAACCAATCTAAGCGTGTGACCGCCTGTATGCAGCCCCAACGAAGTACAGGACCATAGCTTTGCTCGTTAGCTGACGCAGATAAACGACACAGGGGTATGTTGTTGATGAATGAGTCCATTACAATTTGGTTCAGTAGAAATAGTGGCATATCGTTGAAGCTAGTGCTTGTGCGCGTAGGACACGAGCTGCGAGTCCAGTCTTACATACGTTTAACTGCACGGTTCAGGTCCTTACATGATCTATTACTGGCGGCAAAGGAAGAAGGTCCTTAGAAATTTGCTGTGAACAAGATCGTAGTATCAAACCATAATATTACAGAAATATCGACTCGACCGCAATGTATGTTTGGGAAATCGCCACTAACAGGATGTCTCTCAGTCTATTGGGTCTGGATAATGCGACAGCCGGGTATTCGGTTTGGATGCCCATTGTGCACCCCGTATTACGAAAGCAAAGCCGTGCTAAGATAAAATTAGTAGGCGGGAAAATGCTGCCTAGTGGTTTCTAAATAACGCGTATGATATCCGTACTCTGCAACCCCGTCGAGCAATCCCCTTGTAGGCCTTTCCGCAAAATAAGCAGAACGATCAGCGCGGCGATGGTCTCATGGTCCCCCCCGACAGGTATTTTGGGTTAAACAGCGGAGATTCTATTCATGGTTAAACATGAAATAACTCGGTCCAGGCCCCGACGTACATACCAATACTGCTGCAGATGCATAAGGTTAATGTAAGCTTCACTCAGTCATTACAAGGCTATAGAGTAGGACTGCTCCTACACGTAAGGGCGGCTACCTTCCCGGGGCGGTATGTCTTCCGTAGTAATAATGTCTGGGAAGCGTTCTGAGTTAACCTTCTTCATGTCTTAGTCCATAACGAAGCGTCGACATCTGATCGTGCCTCGCCAAGGTATCCAGTCTATCGAAGCGCGGGGCCCTTCCCAAACAGTGAGCACTTGGACTGCCGCTTACCGGCATCTTCGGTTATTAGGGGCTCATGGGTGTCGACGATGGGGAGACCTCAGATGAATGCTATCGTCTCGCTCGTATAAAGACGATTGGGCACCCTCTGTCGGCCTTGAGAATCTGGTGGAAATATCTGGCCCGGGCTGTATTATATGGGCTCCGGAGTGGCCCGTTGTACACTCGCGACGAAGTTGTTTGTAGAATCGTGCTAGTCAGATGGACCAGCCTCTTAAACGTTATGGTAAAGCCTTTTTCCTAAACCACTCCGGCGTGTAATCGTTATTACAATAACCACTGAGACAGTCCCTGTGCTTAGTCTCTTAGGTCGATGAAACTTTGGTGACCCGTAGCTCATCTAATCGGTTTGTACTTATTGAGGCGGATAATACGGCGCTGGAACTTGTCCTTACTTCACGACTCTGCTCCTCGATCTAAGTACTAGGTTGAAGCTGTAAGAGGAGGGGCTAGGTTACGAGAACCCCTCCAACTTTGGCGATGGGAGCTAATAAAGAAACAAGGTAGCAAACATCCACATACTTGCAGGACGGCCAACGCCGATAGCAACACAGGACCTAGGACCAACTTTTAGCTAGTACGGATACTCATTTGATATGCCCAGGGGACGGCACTTCTGCGAAGTGCCGTACTATCTACAAGAGGTCAGCCCTACAGGCCGGATTGTTTGGCAGTTGCATTGGGTGCGTTACCTAACTACCTAGCGGAACGACCTTGGACGCAACTGAGTTGTGATATAGTGCACAAAGGAGCGGACCTGTGCACTCGTGTTTGTTATCTTTTCGGGCACCACAACACATTATCATGAACCGGTTAAGACGATCATGCGGTAAGGGAGTTACTGGACCAATTTTCCCGGTTCCTTGCAGGTTGCAATAAATCTACCAAAGACACGATGCGAGGTAATGGCGGAACTTCCACTTCGTAGGTAGATGACACGTGTGAACACGACACGCAGCTCAGCCACAAGAGCCATGCCTACGGAGTGGTTTGCGGGGGGGGAGAAGCTCCGTCGGGCACGGGAGGTTATCTCTAGATGAATGAGAGGTGGAAGGAAAACATGAAAAGTTAGTAACCTCAGACACTCAGCCGCCGCCGTATATGCTGCAAAAGGTCCTAACCCTGATTCGATCGATCCTCGACTCCATATGTGTAATCTGTACCAGACCCCGTAGTGTGAACACCGGTCCGCCCGGAACGTACAGAACCCAGGACTGGGCGAGGTTAC
seq00004   TGGATGAGGTGGTATCGAACTCCCATAGAGCGCGGTTCTATGCGGAACGTTTCCGCTACGATGAATTATGAATCAGAACCAATCTAAGCGTGTGACCGCCTGTATGCAGCCCCAACGAAGTACAGGACCATAGCTTTGCTCGTTAGCTGACGCAGATAAACGACACAGGGGTATGTTGTTGATGAATGAGTCCATTACAATTTGGTTCAGTAGAAATAGTGGCATATCGTTGAAGCTAGTGCTTGTGCGCGTAGGACACGAGCTGCGAGTCCAGTCTTACATACGTTTAACTGCACGGTTCAGGTCCTTACATGATCTATTACTGGCGGCAAAGGAAGAAGGTCCTTAGAAATTTGCTGTGAACAAGATCGTAGTATCAAACCATAATATTACAGAAATATCGACTCGACCGCAATGTATGTTTGGGAAATCGCCACTAACAGGATGTCTCTCAGTCTATTGGGTCTGGATAATGCGACAGCCGGGTATTCGGTTTGGATGCCCATTGTGCACCCCGTATTACGAAAGCAAAGCCGTGCTAAGATAAAATTAGTAGGCGGGAAAATGCTGCCTAGTGGTTTCTAAATAACGCGTATGATATCCGTACTCTGCAACCCCGTCGAGCAATCCCCTTGTAGGCCTTTCCGCAAAATAAGCAGAACGATCAGCGCGGCGATGGTCTCATGGTCCCCCCCGACAGGTATTTTGGGTTAAACAGCGGAGATTCTATTCATGGTTAAACATGAAATAACTCGGTCCAGGCCCCGACGTACATACCAATACTGCTGCAGATGAATAAGGTTAATGTAAGCTTCACTCAGTCATTACAAGGCTATAGAGTAGGACTGCTCCTACACGTAAGGGCGGCTACCTTCCCGGGGCGGTATGTCTTCCGTAGTAATAATGTCTGGGAAGCGTTCTGAGTTAACCTTCTTCATGTCTTAGTCCATAACGAAGCGTCGACATCTGATCGTGCCTCGCCAAGGTATCCAGTCTATCGAAGCGCGGGGCCCTTCCCAAGCAGTGAGCACTTGGACTGCCGCTTACCGGCATCTTCGGTTATTAGGGGCTCATGGGTGTCGACGATGGGGAGACCTCAGATGAATGCTATCGTCTCGCTCGTATAAAGACGATTGGGCACCCTCTGTCGGCCTTGAGAATCTGGTGGAAATATCTGGCCCGGGCTGTATTATATGGGCTCCGGAGTGGCCCGTTGTACACTCGCGACGAAGTTGTTTGTAGAATCGTGCTAGTCAGATGGACCAGCCTCTTAAACGTTATGGTAAAGCCTTTTTCCTAAACCACTCCGGCGTGTAATCGTTATTACAATAACCACTGAGACAGTCCCTGTGCTTAGTCTCTTAGGTCGATGAAACTTTGGTGACCCGTAGCTCATCTAATCGGTTTGTACTTATTGAGGCGGATAATACGGCGCTGGAACTTGTCCTTACTTCACGACTCTGCTCCTCGATCTAAGTACTAGGTTGAAGCTGTAAGAGGAGGGGCTAGGTTACGAGAACCCCTCCAACTTTGGCGATGGGAGCTAATAAAGAAACAAGGTAGCAAACATCCACATACTTGCAGGACGGCCAACGCCGATAGCAACACAGGACCTAGGACCAACTTTTAGCTAGTACGGATACTCATTTGATATGCCCAGGGGACGGCACTTCTGCGAAGTGCCGTACTATCTACAAGAGGTCAGCCCTACAGGCCGGATTGTTTGGCAGTTGCATTGGGTGCGTTACCTAACTACCTAGCGGAACGACCTCGGACGCAACTGAGTTGTGATATAGTGCACAAAGGAGCGGACCTGTGCACTCGTGTTTGTTATCTTTTCGGGCACCACAACACATTATCATGAACCGGTTAAGACGATCATGCGGTAAGGGAGTTACTGGACCAATTTTCCCGGTTCCTTGCAGGTTGCAATAAATCTACCAAAGACACGATGCGAGGTAATGGCGGAACTTCCACTTCGTAGGTAGATGACACGTGTGAACACGACACGCAGCTCAGCCACAAGAGCCATGCCTACGGAGTGGTTTGCGGGGGGGGAGAAGCTCCGTCGGGCACGGGAGGTTATCTCTAGATGAATGAGAGGTGGAAGGAAAACATGAAAAGTTAGTAACCTCAGACACTCAGCCGCCGCCGTATATGCTGCAAAAGGTCCTAACCCTGATTCGATCGATCCTCGACTCCATATGTGTAATCTGTACCAGACCCCGTAGTGTGAACACCGGTCCGCCCGGAACGTACAGAACCCAGGACTGGGCGAGGTTAC
seq00005   TGGATGAGGTGGTATCGAACTCCCATAGAGCGCGGTTCTATGCGGAACGTTTCCGCTACGATGAATTATGAATCAGAACCAATCTAAGCGTGTGACCGCCTGTATGCAGCCCCAACGAATTACAGGACCATAGCTTTGCTCGTTAGCTGACGCAGATAAACGACACAGGGGTATGTTGTTGATGAATGAGTCCATTACAATTTGGTTCAGTAGAAATAGTGGCATATCGTTGAAGCTAGTGCTTGTGCGCGTAGGACACGAGCTGCGAGTCCAGTCTTACATACGTTTAACTGCACGGTTCAGGTCCTTACATGATCTATTACTGGCGGCAAAGGAAGAAGGTCCTTAGAAATTTGCTGTGAACAAGATCGTAGTATCAAACCATAATATTACAGAAATATCGACTCGACCGCAATGTATGTTTGGGAAATCGCCACTAACAGGATGTCTCTCAGTCTATTGGGTCTGGATAATGCGACAGCCGGGTATTCGGTTTGGATGCCCATTGTGCACCCCGTATTACGAAAGCAAAGCCGTGCTAAGATAAAATTAGTAGGCGGGAAAATGCTGCCTAGTGGTTTCTAAATAACGCGTATGATATCCGTACTCTGCAACCCCGTCGAGCAATCCCCTTGTAGGCCTTTCCGCAAAATAAGCAGAACGATCAGCGCGGCGATGGTCTCATGGTCCCCCCCGACAGGTATTTTGGGTTAAACAGCGGAGATTCTATTCATGGTTAAACATGAAATAACTCGGTCCAGGCCCCGACGTACATACCAATACTGCTGCAGATGAATAAGGTTAATGTAAGCTTCACTCAGTCATTACAAGGCTATAGAGTAGGACTGCTCCTACACGTAAGGGCGGCTACCTTCCCGGGGCGGTATGTCTTCCGTAGTAATAATGTCTGGGAAGCGTTCTGAGTTAACCTTCTTCATGTCTTAGTCCATAACGAAGCGTCGACATCTGATCGTGCCTCGCCAAGGTATCCAGTCTATCGAAGCGCGGGGCCCTTCCCAAGCAGTGAGCACTTGGACTGCCGCTTACCGGCATCTTCGGTTATTAGGGGCTCATGGGTGTCGACGATGGGGAGACCTCAGATGAATGCTATCGTCTCGCTCGTATAAAGACGATTGGGCACCCTCTGTCGGCCTTGAGAATCTGGTGGAAATATCTGGCCCGGGCTGTATTATATGGGCTCCGGAGTGGCCCGTTGTACACTCGCGACGAAGTTGTTTGTAGAATCGTGCTAGTCAGATGGACCAGCCTCTTAAACGTTATGGTAAAGCCTTTTTCCTAAACCACTCCGGCGTGTAATCGTTATTACAATAACCACTGAGACAGTCCCTGTGCTTAGTCTCTTAGGTCGATGAAACTTTGGTGACCCGTAGCTCATCTAATCGGTTTGTACTTATTGAGGCGGATAATACGGCGCTGGAACTTGTCCTTACTTCACGACTCTGCTCCTCGATCTAAGTACTAGGTTGAAGCTGTAAGAGGAGGGGCTAGGTTACGAGAACCCCTCCAACTTTGGCGATGGGAGCTAATAAAGAAACAAGGTAGCAAACATCCACATACTTGCAGGACGGCCAACGCCGATAGCAACACAGGACCTAGGACCAACTTTTAGCTAGTACGGATACTCATTTGATATGCCCAGGGGACGGCACTTCTGCGAAGTGCCGTACTATCTACAAGAGGTCAGCCCTACAGGCCGGATTGTTTGGCAGTTGCATTGGGTGCGTTACCTAACTACCTAGCGGAACGACCTCGGACGCAACTGAGTTGTGATATAGTGCACAAAGGAGCGGACCTGTGCACTCGTGTTTGTTATCTTTTCGGGCACCACAACACATTATCATGAACCGGTTAAGACGATCATGCGGTAAGGGAGTTACTGGACCAATTTTCCCGGTTCCTTGCAGGTTGCAATAAATCTACCAAAGACACGATGCGAGGTAATGGCGGAACTTCCACTTCGTAGGTAGATGACACGTGTGAACACGACACGCAGCTCAGCCACAAGAGCCATGCCTACGGAGTGGTTTGCGGGGGGGGAGAAGCTCCGTCGGGCACGGGAGGTTATCTCTAGATGAATGAGAGGTGGAAGGAAAACATGAAAAGTTAGTAACCTCAGACACTCAGCCGCCGCCGTATATGCTGCAAAAGGTCCTAACCCTGATTCGATCGATCCTCGACTCCATATGTGTAATCTGTACCAGACCCCGTAGTGTGAACACCGGTCCGCCCGGAACGTACAGAACCCAGGACTGGGCGAGGTTAC
seq00006   TGGATGAGGTGGTATCGAACTCCCATAGAGCGCGGTTCTATGCGGAACGTTTCCGCTACGATGAATTATGAATCAGAACCAATCTAAGCGTGTGACCGCCTGTATGCAGCCCCAACGAAGTACAGGACCATAGCTTTGCTCGTTAGCTGACGCAGATAAACGACACAGGGGTATGTTGTTGATGAATGAGTCCATTACAATTTGGTTCAGTAGAAATAGTGGCATATCGTTGAAGCTAGTGCTTGTGCGCGTAGGACACGAGCTGCGAGTCCAGTCTTACATACGTTTAACTGCACGGTTCAGGTCCTTACATGATCTATTACTGGCGGCAAAGGAAGAAGGTCCTTAGAAATTTGCTGTGAACAAGATCGTAGTATCAAACCATAATATTACAGAAATATCGACTCGACCGCAATGTATGTTTGGGAAATCGCCACTAACAGGATGTCTCTCAGTCTATTGGGTCTGGATAATGCGACAGCCGGGTATTCGGTTTGGATGCCCATTGTGCACCCCGTATTACGAAAGCAAAGCCGTGCTAAGATAAAATTAGTAGGCGGGAAAATGCTGCCTAGTGGTTTCTAAATAACGCGTATGATATCCGTACTCTGCAACCCCGTCGAGCAATCCCCTTGTAGGCCTTTCCGCAAAATAAGCAGAACGATCAGCGCGGCGATGGTCTCATGGTCCCCCCCGACAGGTATTTTGGGTTAAACAGCGGAGATTCTATTCATGGTTAAACATGAAATAACTCGGTCCAGGCCCCGACGTACATACCAATACTGCTGCAGATGAATAAGGTTAATGTAAGCTTCACTCAGTCATTACAAGGCTATAGAGTAGGACTGCTCCTACACGTAAGGGCGGCTACCTTCCCGGGGCGGTATGTCTTCCGTAGTAATAATGTCTGGGAAGCGTTCTGAGTTAACCTTCTTCATGTCTTAGTCCATAACGAAGCGTCGACATCTGATCGTGCCTCGCCAAGGTATCCAGTCTATCGAAGCGCGGGGCCCTTCCCAAGCAGTGAGCACTTGGACTGCCGCTTACCGGCATCTTCGGTTATTAGGGGCTCATGGGTGTCGACGATGGGGAGACCTCAGATGAATGCTATCGTCTCGCTCGTATAAAGACGATTGGGCACCCTCTGTCGGCCTTGAGAATCTGGTGGAAATATCTGGCCCGGGCTGTATTATATGGGCTCCGGAGTGGCCCGTTGTACACTCGCGACGAAGTTGTTTGTAGAATCGTGCTAGTCAGATGGACCAGCCTCTTAAACGTTATGGTAAAGCCTTTTTCCTAAACCACTCCGGCGTGTAATCGTTATTACAATAACCACTGAGACAGTCCCTGTGCTTAGTCTCTTAGGTCGATGAAACTTTGGTGACCCGTAGCTCATCTAATCGGTTTGTACTTATTGAGGCGGATAATACGGCGCTGGAACTTGTCCTTACTTCACGACTCTGCTCCTCGATCTAAGTACTAGGTTGAAGCTGTAAGAGGAGGGGCTAGGTTACGAGAACCCCTCCAACTTTGGCGATGGGAGCTAATAAAGAAACAAGGTAGCAAACATCCACATACTTGCAGGACGGCCAACGCCGATAGCAACACAGGACCTAGGACCAACTTTTAGCTAGTACGGATACTCATTTGATATGCCCAGGGGACGGCACTTCTGCGAAGTGCCGTACTATCTACAAGAGGTCAGCCCTACAGGCCGGATTGTTTGGCAGTTGCATTGGGTGCGTTACCTAACTACCTAGCGGAACGACCTCGGACGCAACTGAGTTGTGATATAGTGCACAAAGGAGCGGACCTGTGCACTCGTGTTTGTTATCTTTTCGGGCACCACAACACATTATCATGAACCGGTTAAGACGATCATGCGGTAAGGGAGTTACTGGACCAATTTTCCCGGTTCCTTGCAGGTTGCAATAAATCTACCAAAGACACGATGCGAGGTAATGGCGGAACTTCCACTTCGTAGGTAGATGACACGTGTGAACACGACACGCAGCTCAGCCACAAGAGCCATGCCTACGGAGTGGTTTGCGGGGGGGGAGAAGCTCCGTCGGGCACGGGAGGTTATCTCTAGATGAATGAGAGGTGGAAGGAAAACATGAAAAGTTAGTAACCTCAGACACTCAGCCGCCGCCGTATATGCTGCAAAAGGTCCTAACCCTGATTCGATCGATCCTCGACTCCATATGTGTAATCTGTACCAGACCCCGTAGTGTGAACACCGGTCCGCCCGGAACGTACAGAACCCAGGACTGGGCGAGGTTAC
seq00007   TGGATGAGGTGGTATCGAACTCCCATAGAGCGCGGTTCTATGCGGAACGTTTCCGCTACGATGAATTATGAATCAGAACCAATCTAAGCGTGTGACCGCCTGTATGCAGCCCCAACGAAGTACAGGACCATAGCTTTGCTCGTTAGCTGACGCAGATAAACGACACAGGGGTATGTTGTTGATGAATGAGTCCATTACAATTTGGTTCAGTAGAAATAGTGGCATATCGTTGAAGCTAGTGCTTGTGCGCGTAGGACACGAGCTGCGAGTCCAGTCTTACATACGTTTAACTGCACGGTTCAGGTCCTTACATGATCTATTACTGGCGGCAAAGGAAGAAGGTCCTTAGAAATTTGCTGTGAACAAGATCGTAGTATCAAACCATAATATTACAGAAATATCGACTCGACCGCAATGTATGTTTGGGAAATCGCCACTAACAGGATGTCTCTCAGTCTATTGGGTCTGGATAATGCGACAGCCGGGTATTCGGTTTGGATGCCCATTGTGCACCCCGTATTACGAAAGCAAAGCCGTGCTAAGATAAAATTAGTAGGCGGGAAAATGCTGCCTAGTGGTTTCTAAATAACGCGTATGATATCCGTACTCTGCAACCCCGTCGAGCAATCCCCTTGTAGGCCTTTCCGCAAAATAAGCAGAACGATCAGCGCGGCGATGGTCTCATGGTCCCCCCCGACAGGTATTTTGGGTTAAACAGCGGAGATTCTATTCATGGTTAAACATGAAATAACTCGGTCCAGGCCCCGACGTACATACCAATACTGCTGCAGATGAATAAGGTTAATGTAAGCTTCACTCAGTCATTACAAGGCTATAGAGTAGGACTGCTCCTACACGTAAGGGCGGCTACCTTCCCGGGGCGGTATGTCTTCCGTAGTAATAATGTCTGGGAAGCGTTCTGAGTTAACCTTCTTCATGTCTTAGTCCATAACGAAGCGTCGACATCTGATCGTGCCTCGCCAAGGTATCCAGTCTATCGAAGCGCGGGGCCCTTCCCAAGCAGTGAGCACTTGGACTGCCGCTTACCGGCATCTTCGGTTATTAGGGGCTCATGGGTGTCGACGATGGGGAGACCTCAGATGAATGCTATCGTCTCGCTCGTATAAAGACGATTGGGCACCCTCTGTCGGCCTTGAGAATCTGGTGGAAATATCTGGCCCGGGCTGTATTATATGGGCTCCGGAGTGGCCCGTTGTACACTCGCGACGAAGTTGTTTGTAGAATCGTGCTAGTCAGATGGACCAGCCTCTTAAACGTTATGGTAAAGCCTTTTTCCTAAACCACTCCGGCGTGTAATCGTTATTACAATAACCACTGAGACAGTCCCTGTGCTTAGTCTCTTAGGTCGATGAAACTTTGGTGACCCGTAGCTCATCTAATCGGTTTGTACTTATTGAGGCGGATAATACGGCGCTGGAACTTGTCCTTACTTCACGACTCTGCTCCTCGATCTAAGTACTAGGTTGAAGCTGTAAGAGGAGGGGCTAGGTTACGAGAACCCCTCCAACTTTGGCGATGGGAGCTAATAAAGAAACAAGGTAGCAAACATCCACATACTTGCAGGACGGCCAACGCCGATAGCAACACAGGACCTAGGACCAACTTTTAGCTAGTACGGATACTCATTTGATATGCCCAGGGGACGGCACTTCTGCGAAGTGCCGTACTATCTACAAGAGGTCAGCCCTACAGGCCGGATTGTTTGGCAGTTGCATTGGGTGCGTTACCTAACTACCTAGCGGAACGACCTCGGACGCAACTGAGTTGTGATATAGTGCACAAAGGAGCGGACCTGTGCACTCGTGTTTGTTATCTTTTCGGGCACCACAACACATTATCATGAACCGGTTAAGACGATCATGCGGTAAGGGAGTTACTGGACCAATTTTCCCGGTTCCTTGCAGGTTGCAATAAATCTACCAAAGACACGATGCGAGGTAATGGCGGAACTTCCACTTCGTAGGTAGATGACACGTGTGAACACGACACGCAGCTCAGCCACAAGAGCCATGCCTACGGAGTGGTTTGCGGGGGGGGAGAAGCTCCGTCGGGCACGGGAGGTTATCTCTAGATGAATGAGAGGTGGAAGGAAAACATGAAAAGTTAGTAACCTCAGACACTCAGCCGCCGCCGTATATGCTGCAAAAGGTCCTAACCCTGATTCGATCGATCCTCGACTCCATATGTGTAATCTGTACCAGACCCCGTAGTGTGAACACCGGTCCGCCCGGAACGTACAGAACCCAGGACTGGGCGAGGTTAC
seq00008   TGGATGAGGTGGTATCGAACTCCCATAGAGCGCGGTTCTATGCGGAACGTTTCCGCTACGATGAATTATGAATCAGAACCAATCTAAGCGTGTGACCGCCTGTATGCAGCCCCAACGAATTACAGGACCATAGCTTTGCTCGTTAGCTGACGCAGATAAACGACACAGGGGTATGTTGTTGATGAATGAGTCCATTACAATTTGGTTCAGTAGAAATAGTGGCATATCGTTGAAGCTAGTGCTTGTGCGCGTAGGACACGAGCTGCGAGTCCAGTCTTACATACGTTTAACTGCACGGTTCAGGTCCTTACATGATCTATTACTGGCGGCAAAGGAAGAAGGTCCTTAGAAATTTGCTGTGAACAAGATCGTAGTATCAAACCATAATATTACAGAAATATCGACTCGACCGCAATGTATGTTTGGGAAATCGCCACTAACAGGATGTCTCTCAGTCTATTGGGTCTGGATAATGCGACAGCCGGGTATTCGGTTTGGATGCCCATTGTGCACCCCGTATTACGAAAGCAAAGCCGTGCTAAGATAAAATTAGTAGGCGGGAAAATGCTGCCTAGTGGTTTCTAAATAACGCGTATGATATCCGTACTCTGCAACCCCGTCGAGCAATCCCCTTGTAGGCCTTTCCGCAAAATAAGCAGAACGATCAGCGCGGCGATGGTCTCATGGTCCCCCCCGACAGGTATTTTGGGTTAAACAGCGGAGATTCTATTCATGGTTAAACATGAAATAACTCGGTCCAGGCCCCGACGTACATACCAATACTGCTGCAGATGAATAAGGTTAATGTAAGCTTCACTCAGTCATTACAAGGCTATAGAGTAGGACTGCTCCTACACGTAAGGGCGGCTACCTTCCCGGGGCGGTATGTCTTCCGTAGTAATAATGTCTGGGAAGCGTTCTGAGTTAACCTTCTTCATGTCTTAGTCCATAACGAAGCGTCGACATCTGATCGTGCCTCGCCAAGGTATCCAGTCTATCGAAGCGCGGGGCCCTTCCCAAGCAGTGAGCACTTGGACTGCCGCTTACCGGCATCTTCGGTTATTAGGGGCTCATGGGTGTCGACGATGGGGAGACCTCAGATGAATGCTATCGTCTCGCTCGTATAAAGACGATTGGGCACCCTCTGTCGGCCTTGAGAATCTGGTGGAAATATCTGGCCCGGGCTGTATTATATGGGCTCCGGAGTGGCCCGTTGTACACTCGCGACGAAGTTGTTTGTAGAATCGTGCTAGTCAGATGGACCAGCCTCTTAAACGTTATGGTAAAGCCTTTTTCCTAAACCACTCCGGCGTGTAATCGTTATTACAATAACCACTGAGACAGTCCCTGTGCTTAGTCTCTTAGGTCGATGAAACTTTGGTGACCCGTAGCTCATCTAATCGGTTTGTACTTATTGAGGCGGATAATACGGCGCTGGAACTTGTCCTTACTTCACGACTCTGCTCCTCGATCTAAGTACTAGGTTGAAGCTGTAAGAGGAGGGGCTAGGTTACGAGAACCCCTCCAACTTTGGCGATGGGAGCTAATAAAGAAACAAGGTAGCAAACATCCACATACTTGCAGGACGGCCAACGCCGATAGCAACACAGGACCTAGGACCAACTTTTAGCTAGTACGGATACTCATTTGATATGCCCAGGGGACGGCACTTCTGCGAAGTGCCGTACTATCTACAAGAGGTCAGCCCTACAGGCCGGATTGTTTGGCAGTTGCATTGGGTGCGTTACCTAACTACCTAGCGGAACGACCTCGGACGCAACTGAGTTGTGATATAGTGCACAAAGGAGCGGACCTGTGCACTCGTGTTTGTTATCTTTTCGGGCACCACAACACATTATCATGAACCGGTTAAGACGATCATGCGGTAAGGGAGTTACTGGACCAATTTTCCCGGTTCCTTGCAGGTTGCAATAAATCTACCAAAGACACGATGCGAGGTAATGGCGGAACTTCCACTTCGTAGGTAGATGACACGTGTGAACACGACACGCAGCTCAGCCACAAGAGCCATGCCTACGGAGTGGTTTGCGGGGGGGGAGAAGCTCCGTCGGGCACGGGAGGTTATCTCTAGATGAATGAGAGGTGGAAGGAAAACATGAAAAGTTAGTAACCTCAGACACTCAGCCGCCGCCGTATATGCTGCAAAAGGTCCTAACCCTGATTCGATCGATCCTCGACTCCATATGTGTAATCTGTACCAGACCCCGTAGTGTGAACACCGGTCCGCCCGGAACGTACAGAACCCAGGACTGGGCGAGGTTAC
seq00009   TGGATGAGGTGGTATCGAACTCCCATAGAGCGCGGTTCTATGCGGAACGTTTCCGCTACGATGAATTATGAATCAGAACCAATCTAAGCGTGTGACCGCCTGTATGCAGCCCCAACGAAGTACAGGACCATAGCTTTGCTCGTTAGCTGACGCAGATAAACGACACAGGGGTATGTTGTTGATGAATGAGTCCATTACAATTTGGTTCAGTAGAAATAGTGGCATATCGTTGAAGCTAGTGCTTGTGCGCGTAGGACACGAGCTGCGAGTCCAGTCTTACATACGTTTAACTGCACGGTTCAGGTCCTTACATGATCTATTACTGGCGGCAAAGGAAGAAGGTCCTTAGAAATTTGCTGTGAACAAGATCGTAGTATCAAACCATAATATTACAGAAATATCGACTCGACCGCAATGTATGTTTGGGAAATCGCCACTAACAGGATGTCTCTCAGTCTATTGGGTCTGGATAATGCGACAGCCGGGTATTCGGTTTGGATGCCCATTGTGCACCCCGTATTACGAAAGCAAAGCCGTGCTAAGATAAAATTAGTAGGCGGGAAAATGCTGCGTAGTGGTTTCTAAATAACGCGTATGATATCCGTACTCTGCAACCCCGTCGAGCAATCCCCTTGTAGGCCTTTCCGCAAAATAAGCAGAACGATCAGCGCGGCGATGGTCTCATGGTCCCCCCCGACAGGTATTTTGGGTTAAACAGCGGAGATTCTATTCATGGTTAAACATGAAATAACTCGGTCCAGGCCCCGACGTACATACCAATACTGCTGCAGATGAATAAGGTTAATGTAAGCTTCACTCAGTCATTACAAGGCTATAGAGTAGGACTGCTCCTACACGTAAGGGCGGCTACCTTCCCGGGGCGGTATGTCTTCCGTAGTAATAATGTCTGGGAAGCGTTCTGAGTTAACCTTCTTCATGTCTTAGTCCATAACGAAGCGTCGACATCTGATCGTGCCTCGCCAAGGTATCCAGTCTATCGAAGCGCGGGGCCCTTCCCAAGCAGTGAGCACTTGGACTGCCGCTTACCGGCATCTTCGGTTATTAGGGGCTCATGGGTGTCGACGATGGGGAGACCTCAGATGAATGCTATCGTCTCGCTCGTATAAAGACGATTGGGCACCCTCTGTCGGCCTTGAGAATCTGGTGGAAATATCTGGCCCGGGCTGTATTATATGGGCTCCGGAGTGGCCCGTTGTACACTCGCGACGAAGTTGTTTGTAGAATCGTGCTAGTCAGATGGACCAGCCTCTTAAACGTTATGGTAAAGCCTTTTTCCTAAACCACTCCGGCGTGTAATCGTTATTACAATAACCACTGAGACAGTCCCTGTGCTTAGTCTCTTAGGTCGATGAAACTTTGGTGACCCGTAGCTCATCTAATCGGTTTGTACTTATTGAGGCGGATAATACGGCGCTGGAACTTGTCCTTACTTCACGACTCTGCTCCTCGATCTAAGTACTAGGTTGAAGCTGTAAGAGGAGGGGCTAGGTTACGAGAACCCCTCCAACTTTGGCGATGGGAGCTAATAAAGAAACAAGGTAGCAAACATCCACCTACTTGCAGGACGGCCAACGCCGATAGCAACACAGGACCTAGGACCAACTTTTAGCTAGTACGGATACTCATTTGATATGCCCAGGGGACGGCACTTCTGCGAAGTGCCGTACTATCTACAAGAGGTCAGCCCTACAGGCCGGATTGTTTGGCAGTTGCATTGGGTGCGTTACCTAACTACCTAGCGGAACGACCTCGGACGCAACTGAGTTGTGATATAGTGCACAAAGGAGCGGACCTGTGCACTCGTGTTTGTTATCTTTTCGGGCACCACAACACATTATCATGAACCGGTTAAGACGATCATGCGGTAAGGGAGTTACTGGACCAATTTTCCCGGTTCCTTGCAGGTTGCAATAAATCTACCAAAGACACGATGCGAGGTAATGGCGGAACTTCCACTTCGTAGGTAGATGACACGTGTGAACACGACACGCAGCTCAGCCACAAGAGCCATGCCTACGGAGTGGTTTGCGGGGGGGGAGAAGCTCCGTCGGGCACGGGAGGTTATCTCTAGATGAATGAGAGGTGGAAGGAAAACATGAAAAGTTAGTAACCTCAGACACTCAGCCGCCGCCGTATATGCTGCAAAAGGTCCTAACCCTGATTCGATCGATCCTCGACTCCATATGTGTAATCTGTACCAGACCCCGTAGTGTGAACACCGGTCCGCCCGGAACGTACAGAACCCAGGACTGGGCGAGGTTAC
seq00010   TGGATGAGGTGGTATCGAACTCCCATAGAGCGCGGTTCTATGCGGAACGTTTCCGCTACGATGAATTATGAATCAGAACCAATCTAAGCGTGTGACCGCCTGTATGCAGCCCCAACGAAGTACAGGACCATAGCTTTGCTCGTTAGCTGACGCAGATAAACGACACAGGGGTATGTTGTTGATGAATGAGTCCATTACAATTTGGTTCAGTAGAAATAGTGGCATATCGTTGAAGCTAGTGCTTGTGCGCGTAGGACACGAGCTGCGAGTCCAGTCTTACATACGTTTAACTGCACGGTTCAGGTCCTTACATGATCTATTACTGGCGGCAAAGGAAGAAGGTCCTTAGAAATTTGCTGTGAACAAGATCGTAGTATCAAACCATAATATTACAGAAATATCGACTCGACCGCAATGTATGTTTGGGAAATCGCCACTAACAGGATGTCTCTCAGTCTATTGGGTCTGGATAATGCGACAGCCGGGTATTCGGTTTGGATGCCCATTGTGCACCCCGTATTACGAAAGCAAAGCCGTGCTAAGATAAAATTAGTAGGCGGGAAAATGCTGCCTAGTGGTTTCTAAATAACGCGTATGATATCCGTACTCTGCAACCCCGTCGAGCAATCCCCTTGTAGGCCTTTCCGCAAAATAAGCAGAACGATCAGCGCGGCGATGGTCTCATGGTCCCCCCCGACAGGTATTTTGGGTTAAACAGCGGAGATTCTATTCATGGTTAAACATGAAATAACTCGGTCCAGGCCCCGACGTACATACCAATACTGCTGCAGATGAATAAGGTTAATGTAAGCTTCACTCAGTCATTACAAGGCTATAGAGTAGGACTGCTCCTACACGTAAGGGCGGCTACCTTCCCGGGGCGGTATGTCTTCCGTAGTAATAATGTCTGGGAAGCGTTCTGAGTTAACCTTCTTCATGTCTTAGTCCATAACGAAGCGTCGACATCTGATCGTGCCTCGCCAAGGTATCCAGTCTATCGAAGCGCGGGGCCCTTCCCAAGCAGTGAGCACTTGGACTGCCGCTTACCGGCATCTTCGGTTATTAGGGGCTCATGGGTGTCGACGATGGGGAGACCTCAGATGAATGCTATCGTCTCGCTCGTATAAAGACGATTGGGCACCCTCTGTCGGCCTTGAGAATCTGGTGGAAATATCTGGCCCGGGCTGTATTATATGGGCTCCGGAGTGGCCCGTTGTACACTCGCGACGAAGTTGTTTGTAGAATCGTGCTAGTCAGATGGACCAGCCTCTTAAACGTTATGGTAAAGCCTTTTTCCTAAACCACTCCGGCGTGTAATCGTTATTACAATAACCACTGAGACAGTCCCTGTGCTTAGTCTCTTAGGTCGATGAAACTTTGGTGACCCGTAGCTCATCTAATCGGTTTGTACTTATTGAGGCGGATAATACGGCGCTGGAACTTGTCCTTACTTCACGACTCTGCTCCTCGATCTAAGTACTAGGTTGAAGCTGTAAGAGGAGGGGCTAGGTTACGAGAACCCCTCCAACTTTGGCGATGGGAGCTAATAAAGAAACAAGGTAGCAAACATCCACATACTTGCAGGACGGCCAACGCCGATAGCAACACAGGACCTAGGACCAACTTTTAGCTAGTACGGATACTCATTTGATATGCCCAGGGGACGGCACTTCTGCGAAGTGCCGTACTATCTACAAGAGGTCAGCCCTACAGGCCGGATTGTTTGGCAGTTGCATTGGGTGCGTTACCTAACTACCTAGCGGAACGACCTCGGACGCAACTGAGTTGTGATATAGTGCACAAAGGAGCGGACCTGTGCACTCGTGTTTGTTATCTTTTCGGGCACCACAACACATTATCATGAACCGGTTAAGACGATCATGCGGTAAGGGAGTTACTGGACCAATTTTCCCGGTTCCTTGCAGGTTGCAATAAATCTACCAAAGACACGATGCGAGGTAATGGCGGAACTTCCACTTCGTAGGTAGATGACACGTGTGAACACGACACGCAGCTCAGCCACAAGAGCCATGCCTACGGAGTGGTTTGCGGGGGGGGAGAAGCTCCGTCGGGCACGGGAGGTTATCTCTAGATGAATGAGAGGTGGAAGGAAAACATGAAAAGTTAGTAACCTCAGACACTCAGCCGCCGCCGTATATGCTGCAAAAGGTCCTAACCCTGATTCGATCGATCCTCGACTCCATATGTGTAATCTGTACCAGACCCCGTAGTGTGAACACCGGTCCGCCCGGAACGTACAGAACCCAGGACTGGGCGAGGTTAC
seq00011   TGGATGAGGTGGTATCGAACTCCCATAGAGCGCGGTTCTATGCGGAACGTTTCCGCTACGATGAATTATGAATCAGAACCAATCTAAGCGTGTGACCGCCTGTATGCAGCCCCAACGAAGTACAGGACCATAGCTTTGCTCGTTAGCTGACGCAGATAAACGACACAGGGGTATGTTGTTGATGAATGAGTCCATTACAATTTGGTTCAGTAGAAATAGTGGCATATCGTTGAAGCTAGTGCTTGTGCGCGTAGGACACGAGCTGCGAGTCCAGTCTTACATACGTTTAACTGCACGGTTCAGGTCCTTACATGATCTATTACTGGCGGCAAAGGAAGAAGGTCCTTAGAAATTTGCTGTGAACAAGATCGTAGTATCAAACCATAATATTACAGAAATATCGACTCGACCGCAATGTATGTTTGGGAAATCGCCACTAACAGGATGTCTCTCAGTCTATTGGGTCTGGATAATGCGACAGCCGGGTATTCGGTTTGGATGCCCATTGTGCACCCCGTATTACGAAAGCAAAGCCGTGCTAAGATAAAATTAGTAGGCGGGAAAATGCTGCGTAGTGGTTTCTAAATAACGCGTATGATATCCGTACTCTGCAACCCCGTCGAGCAATCCCCTTGTAGGCCTTTCCGCAAAATAAGCAGAACGATCAGCGCGGCGATGGTCTCATGGTCCCCCCCGACAGGTATTTTGGGTTAAACAGCGGAGATTCTATTCATGGTTAAACATGAAATAACTCGGTCCAGGCCCCGACGTACATACCAATACTGCTGCAGATGAATAAGGTTAATGTAAGCTTCACTCAGTCATTACAAGGCTATAGAGTAGGACTGCTCCTACACGTAAGGGCGGCTACCTTCCCGGGGCGGTATGTCTTCCGTAGTAATAATGTCTGGGAAGCGTTCTGAGTTAACCTTCTTCATGTCTTAGTCCATAACGAAGCGTCGACATCTGATCGTGCCTCGCCAAGGTATCCAGTCTATCGAAGCGCGGGGCCCTTCCCAAGCAGTGAGCACTTGGACTGCCGCTTACCGGCATCTTCGGTTATTAGGGGCTCATGGGTGTCGACGATGGGGAGACCTCAGATGAATGCTATCGTCTCGCTCGTATAAAGACGATTGGGCACCCTCTGTCGGCCTTGAGAATCTGGTGGAAATATCTGGCCCGGGCTGTATTATATGGGCTCCGGAGTGGCCCGTTGTACACTCGCGACGAAGTTGTTTGTAGAATCGTGCTAGTCAGATGGACCAGCCTCTTAAACGTTATGGTAAAGCCTTTTTCCTAAACCACTCCGGCGTGTAATCGTTATTACAATAACCACTGAGACAGTCCCTGTGCTTAGTCTCTTAGGTCGATGAAACTTTGGTGACCCGTAGCTCATCTAATCGGTTTGTACTTATTGAGGCGGATAATACGGCGCTGGAACTTGTCCTTACTTCACGACTCTGCTCCTCGATCTAAGTACTAGGTTGAAGCTGTAAGAGGAGGGGCTAGGTTACGAGAACCCCTCCAACTTTGGCGATGGGAGCTAATAAAGAAACAAGGTAGCAAACATCCACCTACTTGCAGGACGGCCAACGCCGATAGCAACACAGGACCTAGGACCAACTTTTAGCTAGTACGGATACTCATTTGATATGCCCAGGGGACGGCACTTCTGCGAAGTGCCGTACTATCTACAAGAGGTCAGCCCTACAGGCCGGATTGTTTGGCAGTTGCATTGGGTGCGTTACCTAACTACCTAGCGGAACGACCTCGGACGCAACTGAGTTGTGATATAGTGCACAAAGGAGCGGACCTGTGCACTCGTGTTTGTTATCTTTTCGGGCACCACAACACATTATCATGAACCGGTTAAGACGATCATGCGGTAAGGGAGTTACTGGACCAATTTTCCCGGTTCCTTGCAGGTTGCAATAAATCTACCAAAGACACGATGCGAGGTAATGGCGGAACTTCCACTTCGTAGGTAGATGACACGTGTGAACACGACACGCAGCTCAGCCACAAGAGCCATGCCTACGGAGTGGTTTGCGGGGGGGGAGAAGCTCCGTCGGGCACGGGAGGTTATCTCTAGATGAATGAGAGGTGGAAGGAAAACATGAAAAGTTAGTAACCTCAGACACTCAGCCGCCGCCGTATATGCTGCAAAAGGTCCTAACCCTGATTCGATCGATCCTCGACTCCATATGTGTAATCTGTACCAGACCCCGTAGTGTGAACACCGGTCCGCCCGGAACGTACAGAACCCAGGACTGGGCGAGGTTAC
seq00012   TGGATGAGGTGGTATCGAACTCCCATAGAGCGCGGTTCTATGCGGAACGTTTCCGCTACGATGAATTATGAATCAGAACCAATCTAAGCGTGTGACCGCCTGTATGCAGCCCCAACGAAGTACAGGACCATAGCTTTGCTCGTTAGCTGACGCAGATAAACGACACAGGGGTATGTTGTTGATGAATGAGTCCATTACAATTTGGTTCAGTAGAAATAGTGGCATATCGTTGAAGCTAGTGCTTGTGCGCGTAGGACACGAGCTGCGAGTCCAGTCTTACATACGTTTAACTGCACGGTTCAGGTCCTTACATGATCTATTACTGGCGGCAAAGGAAGAAGGTCCTTAGAAATTTGCTGTGAACAAGATCGTAGTATCAAACCATAATATTACAGAAATATCGACTCGACCGCAATGTATGTTTGGGAAATCGCCACTAACAGGATGTCTCTCAGTCTATTGGGTCTGGATAATGCGACAGCCGGGTATTCGGTTTGGATGCCCATTGTGCACCCCGTATTACGAAAGCAAAGCCGTGCTAAGATAAAATTAGTAGGCGGGAAAATGCTGCCTAGTGGTTTCTAAATAACGCGTATGATATCCGTACTCTGCAACCCCGTCGAGCAATCCCCTTGTAGGCCTTTCCGCAAAATAAGCAGAACGATCAGCGCGGCGATGGTCTCATGGTCCCCCCCGACAGGTATTTTGGGTTAAACAGCGGAGATTCTATTCATGGTTAAACATGAAATAACTCGGTCCAGGCCCCGACGTACATACCAATACTGCTGCAGATGAATAAGGTTAATGTAAGCTTCACTCAGTCATTACAAGGCTATAGAGTAGGACTGCTCCTACACGTAAGGGCGGCTACCTTCCCGGGGCGGTATGTCTTCCGTAGTAATAATGTCTGGGAAGCGTTCTGAGTTAACCTTCTTCATGTCTTAGTCCATAACGAAGCGTCGACATCTGATCGTGCCTCGCCAAGGTATCCAGTCTATCGAAGCGCGGGGCCCTTCCCAAGCAGTGAGCACTTGGACTGCCGCTTACCGGCATCTTCGGTTATTAGGGGCTCATGGGTGTCGACGATGGGGAGACCTCAGATGAATGCTATCGTCTCGCTCGTATAAAGACGATTGGGCACCCTCTGTCGGCCTTGAGAATCTGGTGGAAATATCTGGCCCGGGCTGTATTATATGGGCTCCGGAGTGGCCCGTTGTACACTCGCGACGAAGTTGTTTGTAGAATCGTGCTAGTCAGATGGACCAGCCTCTTAAACGTTATGGTAAAGCCTTTTTCCTAAACCACTCCGGCGTGTAATCGTTATTACAATAACCACTGAGACAGTCCCTGTGCTTAGTCTCTTAGGTCGATGAAACTTTGGTGACCCGTAGCTCATCTAATCGGTTTGTACTTATTGAGGCGGATAATACGGCGCTGGAACTTGTCCTTACTTCACGACTCTGCTCCTCGATCTAAGTACTAGGTTGAAGCTGTAAGAGGAGGGGCTAGGTTACGAGAACCCCTCCAACTTTGGCGATGGGAGCTAATAAAGAAACAAGGTAGCAAACATCCACATACTTGCAGGACGGCCAACGCCGATAGCAACACAGGACCTAGGACCAACTTTTAGCTAGTACGGATACTCATTTGATATGCCCAGGGGACGGCACTTCTGCGAAGTGCCGTACTATCTACAAGAGGTCAGCCCTACAGGCCGGATTGTTTGGCAGTTGCATTGGGTGCGTTACCTAACTACCTAGCGGAACGACCTCGGACGCAACTGAGTTGTGATATAGTGCACAAAGGAGCGGACCTGTGCACTCGTGTTTGTTATCTTTTCGGGCACCACAACACATTATCATGAACCGGTTAAGACGATCATGCGGTAAGGGAGTTACTGGACCAATTTTCCCGGTTCCTTGCAGGTTGCAATAAATCTACCAAAGACACGATGCGAGGTAATGGCGGAACTTCCACTTCGTAGGTAGATGACACGTGTGAACACGACACGCAGCTCAGCCACAAGAGCCATGCCTACGGAGTGGTTTGCGGGGGGGGAGAAGCTCCGTCGGGCACGGGAGGTTATCTCTAGATGAATGAGAGGTGGAAGGAAAACATGAAAAGTTAGTAACCTCAGACACTCAGCCGCCGCCGTATATGCTGCAAAAGGTCCTAACCCTGATTCGATCGATCCTCGACTCCATATGTGTAATCTGTACCAGACCCCGTAGTGTGAACACCGGTCCGCCCGGAACGTACAGAACCCAGGACTGGGCGAGGTTAC
seq00013   TGGATGAGGTGGTATCGAACTCCCATAGAGCGCGGTTCTATGCGGAACGTTTCCGCTACGATGAATTATGAATCAGAACCAATCTAAGCGTGTGACCGCCTGTATGCAGCCCCAACGAAGTACAGGACCATAGCTTTGCTCGTTAGCTGACGCAGATAAACGACACAGGGGTATGTTGTTGATGAATGAGTCCATTACAATTTGGTTCAGTAGAAATAGTGGCATATCGTTGAAGCTAGTGCTTGTGCGCGTAGGACACGAGCTGCGAGTCCAGTCTTACATACGTTTAACTGCACGGTTCAGGTCCTTACATGATCTATTACTGGCGGCAAAGGAAGAAGGTCCTTAGAAATTTGCTGTGAACAAGATCGTAGTATCAAACCATAATATTACAGAAATATCGACTCGACCGCAATGTATGTTTGGGAAATCGCCACTAACAGGATGTCTCTCAGTCTATTGGGTCTGGATAATGCGACAGCCGGGTATTCGGTTTGGATGCCCATTGTGCACCCCGTATTACGAAAGCAAAGCCGTGCTAAGATAAAATTAGTAGGCGGGAAAATGCTGCCTAGTGGTTTCTAAATAACGCGTATGATATCCGTACTCTGCAACCCCGTCGAGCAATCCCCTTGTAGGCCTTTCCGCAAAATAAGCAGAACGATCAGCGCGGCGATGGTCTCATGGTCCCCCCCGACAGGTATTTTGGGTTAAACAGCGGAGATTCTATTCATGGTTAAACATGAAATAACTCGGTCCAGGCCCCGACGTACATACCAATACTGCTGCAGATGCATAAGGTTAATGTAAGCTTCACTCAGTCATTACAAGGCTATAGAGTAGGACTGCTCCTACACGTAAGGGCGGCTACCTTCCCGGGGCGGTATGTCTTCCGTAGTAATAATGTCTGGGAAGCGTTCTGAGTTAACCTTCTTCATGTCTTAGTCCATAACGAAGCGTCGACATCTGATCGTGCCTCGCCAAGGTATCCAGTCTATCGAAGCGCGGGGCCCTTCCCAAGCAGTGAGCACTTGGACTGCCGCTTACCGGCATCTTCGGTTATTAGGGGCTCATGGGTGTCGACGATGGGGAGACCTCAGATGAATGCTATCGTCTCGCTCGTATAAAGACGATTGGGCACCCTCTGTCGGCCTTGAGAATCTCGTGGAAATATCTGGCCCGGGCTGTATTATATGGGCTCCGGAGTGGCCCGTTGTACACTCGCGACGAAGTTGTTTGTAGAATCGTGCTAGTCAGATGGACCAGCCTCTTAAACGTTATGGTAAAGCCTTTTTCCTAAACCACTCCGGCGTGTAATCGTTATTACAATAACCACTGAGACAGTCCCTGTGCTTAGTCTCTTAGGTCGATGAAACTTTGGTGACCCGTAGCTCATCTAATCGGTTTGTACTTATTGAGGCGGATAATACGGCGCTGGAACTTGTCCTTACTTCACGACTCTCCTCCTCGATCTAAGTACTAGGTTGAAGCTGTAAGAGGAGGGGCTAGGTTACGAGAACCCCTCCAACTTTGGCGATGGGAGCTAATAAAGAAACAAGGTAGCAAACATCCACATACTTGCAGGACGGCCAACGCCGATAGCAACACAGGACCTAGGACCAACTTTTAGCTAGTACGGATACTCATTTGATATGCCCAGGGGACGGCACTTCTGCGAAGTGCCGTACTATCTACAAGAGGTCAGCCCTACAGGCCGGATTGTTTGGCAGTTGCATTGGGTGCGTTACCTAACTACCTAGCGGAACGACCTCGGACGCAACTGAGTTGTGATATAGTGCACAAAGGAGCGGACCTGTGCACTCGTGTTTGTTATCTTTTCGGGCACCACGACACATTATCATGAACCGGTTAAGACGATCATGCGGTAAGGGAGTTACTGGACCAATTTTCCCGGTTCCTTGCAGGTTGCAATAAATCTACCAAAGACACGATGCGAGGTAATGGCGGAACTTCCACTTCGTAGGTAGATGACACGTGTGAACACGACACGCAGCTCAGCCACAAGAGCCATGCCTACGGAGTGGTTTGCGGGGGGGGAGAAGCTCCGTCGGGCACGGGAGGTTATCTCTAGATGAATGAGAGGTGGAAGGAAAACATGAAAAGTTAGTAACCTCAGACACTCAGCCGCCGCCGTATATGCTGCAAAAGGTCCTAACCCTGATTCGATCGATCCTCGACTCCATATGTGTAATCTGTACCAGACCCCGTAGTGTGAACACCGGTCCGCCCGGAACGTACAGAACCCAGGACTGGGCGAGGTTAC
seq00014   TGGATGAGGTGGTATCGAACTCCCATAGAGCGCGGTTCTATGCGGAACGTTTCCGCTACGATGAATTATGAATCAGAACCAATCTAAGCGTGTGACCGCCTGTATGCAGCCCCAACGAATTACAGGACCATAGCTTTGCTCGTTAGCTGACGCAGATAAACGACACAGGGGTATGTTGTTGATGAATGAGTCCATTACAATTTGGTTCAGTAGAAATAGTGGCATATCGTTGAAGCTAGTGCTTGTGCGCGTAGGACACGAGCTGCGAGTCCAGTCTTACATACGTTTAACTGCACGGTTCAGGTCCTTACATGATCTATTACTGGCGGCAAAGGAAGAAGGTCCTTAGAAATTTGCTGTGAACAAGATCGTAGTATCAAACCATAATATTACAGAAATATCGACTCGACCGCAATGTATGTTTGGGAAATCGCCACTAACAGGATGTCTCTCAGTCTATTGGGTCTGGATAATGCGACAGCCGGGTATTCGGTTTGGATGCCCATTGTGCACCCCGTATTACGAAAGCAAAGCCGTGCTAAGATAAAATTAGTAGGCGGGAAAATGCTGCCTAGTGGTTTCTAAATAACGCGTATGATATCCGTACTCTGCAACCCCGTCGAGCAATCCCCTTGTAGGCCTTTCCGCAAAATAAGCAGAACGATCAGCGCGGCGATGGTCTCATGGTCCCCCCCGACAGGTATTTTGGGTTAAACAGCGGAGATTCTATTCATGGTTAAACATGAAATAACTCGGTCCAGGCCCCGACGTACATACCAATACTGCTGCAGATGAATAAGGTTAATGTAAGCTTCACTCAGTCATTACAAGGCTATAGAGTAGGACTGCTCCTACACGTAAGGGCGGCTACCTTCCCGGGGCGGTATGTCTTCCGTAGTAATAATGTCTGGGAAGCGTTCTGAGTTAACCTTCTTCATGTCTTAGTCCATAACGAAGCGTCGACATCTGATCGTGCCTCGCCAAGGTATCCAGTCTATCGAAGCGCGGGGCCCTTCCCAAGCAGTGAGCACTTGGACTGCCGCTTACCGGCATCTTCGGTTATTAGGGGCTCATGGGTGTCGACGATGGGGAGACCTCAGATGAATGCTATCGTCTCGCTCGTATAAAGACGATTGGGCACCCTCTGTCGGCCTTGAGAATCTGGTGGAAATATCTGGCCCGGGCTGTATTATATGGGCTCCGGAGTGGCCCGTTGTACACTCGCGACGAAGTTGTTTGTAGAATCGTGCTAGTCAGATGGACCAGCCTCTTAAACGTTATGGTAAAGCCTTTTTCCTAAACCACTCCGGCGTGTAATCGTTATTACAATAACCACTGAGACAGTCCCTGTGCTTAGTCTCTTAGGTCGATGAAACTTTGGTGACCCGTAGCTCATCTAATCGGTTTGTACTTATTGAGGCGGATAATACGGCGCTGGAACTTGTCCTTACTTCACGACTCTGCTCCTCGATCTAAGTACTAGGTTGAAGCTGTAAGAGGAGGGGCTAGGTTACGAGAACCCCTCCAACTTTGGCGATGGGAGCTAATAAAGAAACAAGGTAGCAAACATCCACATACTTGCAGGACGGCCAACGCCGATAGCAACACAGGACCTAGGACCAACTTTTAGCTAGTACGGATACTCATTTGATATGCCCAGGGGACGGCACTTCTGCGAAGTGCCGTACTATCTACAAGAGGTCAGCCCTACAGGCCGGATTGTTTGGCAGTTGCATTGGGTGCGTTACCTAACTACCTAGCGGAACGACCTCGGACGCAACTGAGTTGTGATATAGTGCACAAAGGAGCGGACCTGTGCACTCGTGTTTGTTATCTTTTCGGGCACCACAACACATTATCATGAACCGGTTAAGACGATCATGCGGTAAGGGAGTTACTGGACCAATTTTCCCGGTTCCTTGCAGGTTGCAATAAATCTACCAAAGACACGATGCGAGGTAATGGCGGAACTTCCACTTCGTAGGTAGATGACACGTGTGAACACGACACGCAGCTCAGCCACAAGAGCCATGCCTACGGAGTGGTTTGCGGGGGGGGAGAAGCTCCGTCGGGCACGGGAGGTTATCTCTAGATGAATGAGAGGTGGAAGGAAAACATGAAAAGTTAGTAACCTCAGACACTCAGCCGCCGCCGTATATGCTGCAAAAGGTCCTAACCCTGATTCGATCGATCCTCGACTCCATATGTGTAATCTGTACCAGACCCCGTAGTGTGAACACCGGTCCGCCCGGAACGTACAGAACCCAGGACTGGGCGAGGTTAC
seq00015   TGGATGAGGTGGTATCGAACTCCCATAGAGCGCGGTTCTATGCGGAACGTTTCCGCTACGATGAATTATGAATCAGAACCAATCTAAGCGTGTGACCGCCTGTATGCAGCCCCAACGAATTACAGGACCATAGCTTTGCTCGTTAGCTGACGCAGATAAACGACACAGGGGTATGTTGTTGATGAATGAGTCCATTACAATTTGGTTCAGTAGAAATAGTGGCATATCGTTGAAGCTAGTGCTTGTGCGCGTAGGACACGAGCTGCGAGTCCAGTCTTACATACGTTTAACTGCACGGTTCAGGTCCTTACATGATCTATTACTGGCGGCAAAGGAAGAAGGTCCTTAGAAATTTGCTGTGAACAAGATCGTAGTATCAAACCATAATATTACAGAAATATCGACTCGACCGCAATGTATGTTTGGGAAATCGCCACTAACAGGATGTCTCTCAGTCTATTGGGTCTGGATAATGCGACAGCCGGGTATTCGGTTTGGATGCCCATTGTGCACCCCGTATTACGAAAGCAAAGCCGTGCTAAGATAAAATTAGTAGGCGGGAAAATGCTGCCTAGTGGTTTCTAAATAACGCGTATGATATCCGTACTCTGCAACCCCGTCGAGCAATCCCCTTGTAGGCCTTTCCGCAAAATAAGCAGAACGATCAGCGCGGCGATGGTCTCATGGTCCCCCCCGACAGGTATTTTGGGTTAAACAGCGGAGATTCTATTCATGGTTAAACATGAAATAACTCGGTCCAGGCCCCGACGTACATACCAATACTGCTGCAGATGAATAAGGTTAATGTAAGCTTCACTCAGTCATTACAAGGCTATAGAGTAGGACTGCTCCTACACGTAAGGGCGGCTACCTTCCCGGGGCGGTATGTCTTCCGTAGTAATAATGTCTGGGAAGCGTTCTGAGTTAACCTTCTTCATGTCTTAGTCCATAACGAAGCGTCGACATCTGATCGTGCCTCGCCAAGGTATCCAGTCTATCGAAGCGCGGGGCCCTTCCCAAGCAGTGAGCACTTGGACTGCCGCTTACCGGCATCTTCGGTTATTAGGGGCTCATGGGTGTCGACGATGGGGAGACCTCAGATGAATGCTATCGTCTCGCTCGTATAAAGACGATTGGGCACCCTCTGTCGGCCTTGAGAATCTGGTGGAAATATCTGGCCCGGGCTGTATTATATGGGCTCCGGAGTGGCCCGTTGTACACTCGCGACGAAGTTGTTTGTAGAATCGTGCTAGTCAGATGGACCAGCCTCTTAAACGTTATGGTAAAGCCTTTTTCCTAAACCACTCCGGCGTGTAATCGTTATTACAATAACCACTGAGACAGTCCCTGTGCTTAGTCTCTTAGGTCGATGAAACTTTGGTGACCCGTAGCTCATCTAATCGGTTTGTACTTATTGAGGCGGATAATACGGCGCTGGAACTTGTCCTTACTTCACGACTCTGCTCCTCGATCTAAGTACTAGGTTGAAGCTGTAAGAGGAGGGGCTAGGTTACGAGAACCCCTCCAACTTTGGCGATGGGAGCTAATAAAGAAACAAGGTAGCAAACATCCACATACTTGCAGGACGGCCAACGCCGATAGCAACACAGGACCTAGGACCAACTTTTAGCTAGTACGGATACTCATTTGATATGCCCAGGGGACGGCACTTCTGCGAAGTGCCGTACTATCTACAAGAGGTCAGCCCTACAGGCCGGATTGTTTGGCAGTTGCATTGGGTGCGTTACCTAACTACCTAGCGGAACGACCTCGGACGCAACTGAGTTGTGATATAGTGCACAAAGGAGCGGACCTGTGCACTCGTGTTTGTTATCTTTTCGGGCACCACAACACATTATCATGAACCGGTTAAGACGATCATGCGGTAAGGGAGTTACTGGACCAATTTTCCCGGTTCCTTGCAGGTTGCAATAAATCTACCAAAGACACGATGCGAGGTAATGGCGGAACTTCCACTTCGTAGGTAGATGACACGTGTGAACACGACACGCAGCTCAGCCACAAGAGCCATGCCTACGGAGTGGTTTGCGGGGGGGGAGAAGCTCCGTCGGGCACGGGAGGTTATCTCTAGATGAATGAGAGGTGGAAGGAAAACATGAAAAGTTAGTAACCTCAGACACTCAGCCGCCGCCGTATATGCTGCAAAAGGTCCTAACCCTGATTCGATCGATCCTCGACTCCATATGTGTAATCTGTACCAGACCCCGTAGTGTGAACACCGGTCCGCCCGGAACGTACAGAACCCAGGACTGGGCGAGGTTAC
seq00016   TGGATGAGGTGGTATCGAACTCCCATAGAGCGCGGTTCTATGCGGAACGTTTCCGCTACGATGAATTATGAATCAGAACCAATCTAAGCGTGTGACCGCCTGTATGCAGCCCCAACGAAGTACAGGACCATAGCTTTGCTCGTTAGCTGACGCAGATAAACGACACAGGGGTATGTTGTTGATGAATGAGTCCATTACAATTTGGTTCAGTAGAAATAGTGGCATATCGTTGAAGCTAGTGCTTGTGCGCGTAGGACACGAGCTGCGAGTCCAGTCTTACATACGTTTAACTGCACGGTTCAGGTCCTTACATGATCTATTACTGGCGGCAAAGGAAGAAGGTCCTTAGAAATTTGCTGTGAACAAGATCGTAGTATCAAACCATAATATTACAGAAATATCGACTCGACCGCAATGTATGTTTGGGAAATCGCCACTAACAGGATGTCTCTCAGTCTATTGGGTCTGGATAATGCGACAGCCGGGTATTCGGTTTGGATGCCCATTGTGCACCCCGTATTACGAAAGCAAAGCCGTGCTAAGATAAAATTAGTAGGCGGGAAAATGCTGCCTAGTGGTTTCTAAATAACGCGTATGATATCCGTACTCTGCAACCCCGTCGAGCAATCCCCTTGTAGGCCTTTCCGCAAAATAAGCAGAACGATCAGCGCGGCGATGGTCTCATGGTCCCCCCCGACAGGTATTTTGGGTTAAACAGCGGAGATTCTATTCATGGTTAAACATGAAATAACTCGGTCCAGGCCCCGACGTACATACCAATACTGCTGCAGATGCATAAGGTTAATGTAAGCTTCACTCAGTCATTACAAGGCTATAGAGTAGGACTGCTCCTACACGTAAGGGCGGCTACCTTCCCGGGGCGGTATGTCTTCCGTAGTAATAATGTCTGGGAAGCGTTCTGAGTTAACCTTCTTCATGTCTTAGTCCATAACGAAGCGTCGACATCTGATCGTGCCTCGCCAAGGTATCCAGTCTATCGAAGCGCGGGGCCCTTCCCAAGCAGTGAGCACTTGGACTGCCGCTTACCGGCATCTTCGGTTATTAGGGGCTCATGGGTGTCGACGATGGGGAGACCTCAGATGAATGCTATCGTCTCGCTCGTATAAAGACGATTGGGCACCCTCTGTCGGCCTTGAGAATCTGGTGGAAATATCTGGCCCGGGCTGTATTATATGGGCTCCGGAGTGGCCCGTTGTACACTCGCGACGAAGTTGTTTGTAGAATCGTGCTAGTCAGATGGACCAGCCTCTTAAACGTTATGGTAAAGCCTTTTTCCTAAACCACTCCGGCGTGTAATCGTTATTACAATAACCACTGAGACAGTCCCTGTGCTTAGTCTCTTAGGTCGATGAAACTTTGGTGACCCGTAGCTCATCTAATCGGTTTGTACTTATTGAGGCGGATAATACGGCGCTGGAACTTGTCCTTACTTCACGACTCTCCTCCTCGATCTAAGTACTAGGTTGAAGCTGTAAGAGGAGGGGCTAGGTTACGAGAACCCCTCCAACTTTGGCGATGGGAGCTAATAAAGAAACAAGGTAGCAAACATCCACATACTTGCAGGACGGCCAACGCCGATAGCAACACAGGACCTAGGACCAACTTTTAGCTAGTACGGATACTCATTTGATATGCCCAGGGGACGGCACTTCTGCGAAGTGCCGTACTATCTACAAGAGGTCAGCCCTACAGGCCGGATTGTTTGGCAGTTGCATTGGGTGCGTTACCTAACTACCTAGCGGAACGACCTCGGACGCAACTGAGTTGTGATATAGTGCACAAAGGAGCGGACCTGTGCACTCGTGTTTGTTATCTTTTCGGGCACCACGACACATTATCATGAACCGGTTAAGACGATCATGCGGTAAGGGAGTTACTGGACCAATTTTCCCGGTTCCTTGCAGGTTGCAATAAATCTACCAAAGACACGATGCGAGGTAATGGCGGAACTTCCACTTCGTAGGTAGATGACACGTGTGAACACGACACGCAGCTCAGCCACAAGAGCCATGCCTACGGAGTGGTTTGCGGGGGGGGAGAAGCTCCGTCGGGCACGGGAGGTTATCTCTAGATGAATGAGAGGTGGAAGGAAAACATGAAAAGTTAGTAACCTCAGACACTCAGCCGCCGCCGTATATGCTGCAAAAGGTCCTAACCCTGATTCGATCGATCCTCGACTCCATATGTGTAATCTGTACCAGACCCCGTAGTGTGAACACCGGTCCGCCCGGAACGTACAGAACCCAGGACTGGGCGAGGTTAC
seq00017   TGGATGAGGTGGTATCGAACTCCCATAGAGCGCGGTTCTATGCGGAACGTTTCCGCTACGATGAATTATGAATCAGAACCAATCTAAGCGTGTGACCGCCTGTATGCAGCCCCAACGAAGTACAGGACCATAGCTTTGCTCGTTAGCTGACGCAGATAAACGACACAGGGGTATGTTGTTGATGAATGAGTCCATTACAATTTGGTTCAGTAGAAATAGTGGCATATCGTTGAAGCTAGTGCTTGTGCGCGTAGGACACGAGCTGCGAGTCCAGTCTTACATACGTTTAACTGCACGGTTCAGGTCCTTACATGATCTATTACTGGCGGCAAAGGAAGAAGGTCCTTAGAAATTTGCTGTGAACAAGATCGTAGTATCAAACCATAATATTACAGAAATATCGACTCGACCGCAATGTATGTTTGGGAAATCGCCACTAACAGGATGTCTCTCAGTCTATTGGGTCTGGATAATGCGACAGCCGGGTATTCGGTTTGGATGCCCATTGTGCACCCCGTATTACGAAAGCAAAGCCGTGCTAAGATAAAATTAGTAGGCGGGAAAATGCTGCCTAGTGGTTTCTAAATAACGCGTATGATATCCGTACTCTGCAACCCCGTCGAGCAATCCCCTTGTAGGCCTTTCCGCAAAATAAGCAGAACGATCAGCGCGGCGATGGTCTCATGGTCCCCCCCGACAGGTATTTTGGGTTAAACAGCGGAGATTCTATTCATGGTTAAACATGAAATAACTCGGTCCAGGCCCCGACGTACATACCAATACTGCTGCAGATGCATAAGGTTAATGTAAGCTTCACTCAGTCATTACAAGGCTATAGAGTAGGACTGCTCCTACACGTAAGGGCGGCTACCTTCCCGGGGCGGTATGTCTTCCGTAGTAATAATGTCTGGGAAGCGTTCTGAGTTAACCTTCTTCATGTCTTAGTCCATAACGAAGCGTCGACATCTGATCGTGCCTCGCCAAGGTATCCAGTCTATCGAAGCGCGGGGCCCTTCCCAAGCAGTGAGCACTTGGACTGCCGCTTACCGGCATCTTCGGTTATTAGGGGCTCATGGGTGTCGACGATGGGGAGACCTCAGATGAATGCTATCGTCTCGCTCGTATAAAGACGATTGGGCACCCTCTGTCGGCCTTGAGAATCTGGTGGAAATATCTGGCCCGGGCTGTATTATATGGGCTCCGGAGTGGCCCGTTGTACACTCGCGACGAAGTTGTTTGTAGAATCGTGCTAGTCAGATGGACCAGCCTCTTAAACGTTATGGTAAAGCCTTTTTCCTAAACCACTCCGGCGTGTAATCGTTATTACAATAACCACTGAGACAGTCCCTGTGCTTAGTCTCTTAGGTCGATGAAACTTTGGTGACCCGTAGCTCATCTAATCGGTTTGTACTTATTGAGGCGGATAATACGGCGCTGGAACTTGTCCTTACTTCACGACTCTCCTCCTCGATCTAAGTACTAGGTTGAAGCTGTAAGAGGAGGGGCTAGGTTACGAGAACCCCTCCAACTTTGGCGATGGGAGCTAATAAAGAAACAAGGTAGCAAACATCCACATACTTGCAGGACGGCCAACGCCGATAGCAACACAGGACCTAGGACCAACTTTTAGCTAGTACGGATACTCATTTGATATGCCCAGGGGACGGCACTTCTGCGAAGTGCCGTACTATCTACAAGAGGTCAGCCCTACAGGCCGGATTGTTTGGCAGTTGCATTGGGTGCGTTACCTAACTACCTAGCGGAACGACCTCGGACGCAACTGAGTTGTGATATAGTGCACAAAGGAGCGGACCTGTGCACTCGTGTTTGTTATCTTTTCGGGCACCACGACACATTATCATGAACCGGTTAAGACGATCATGCGGTAAGGGAGTTACTGGACCAATTTTCCCGGTTCCTTGCAGGTTGCAATAAATCTACCAAAGACACGATGCGAGGTAATGGCGGAACTTCCACTTCGTAGGTAGATGACACGTGTGAACACGACACGCAGCTCAGCCACAAGAGCCATGCCTACGGAGTGGTTTGCGGGGGGGGAGAAGCTCCGTCGGGCACGGGAGGTTATCTCTAGATGAATGAGAGGTGGAAGGAAAACATGAAAAGTTAGTAACCTCAGACACTCAGCCGCCGCCGTATATGCTGCAAAAGGTCCTAACCCTGATTCGATCGATCCTCGACTCCATATGTGTAATCTGTACCAGACCCCGTAGTGTGAACACCGGTCCGCCCGGAACGTACAGAACCCAGGACTGGGCGAGGTTAC
seq00018   TGGATGAGGTGGTATCGAACTCCCATAGAGCGCGGTTCTATGCGGAACGTTTCCGCTACGATGAATTATGAATCAGAACCAATCTAAGCGTGTGACCGCCTGTATGCAGCCCCAACGAAGTACAGGACCATAGCTTTGCTCGTTAGCTGACGCAGATAAACGACACAGGGGTATGTTGTTGATGAATGAGTCCATTACAATTTGGTTCAGTAGAAATAGTGGCATATCGTTGAAGCTAGTGCTTGTGCGCGTAGGACACGAGCTGCGAGTCCAGTCTTACATACGTTTAACTGCACGGTTCAGGTCCTTACATGATCTATTACTGGCGGCAAAGGAAGAAGGTCCTTAGAAATTTGCTGTGAACAAGATCGTAGTATCAAACCATAATATTACAGAAATATCGACTCGACCGCAATGTATGTTTGGGAAATCGCCACTAACAGGATGTCTCTCAGTCTATTGGGTCTGGATAATGCGACAGCCGGGTATTCGGTTTGGATGCCCATTGTGCACCCCGTATTACGAAAGCAAAGCCGTGCTAAGATAAAATTAGTAGGCGGGAAAATGCTGCCTAGTGGTTTCTAAATAACGCGTATGATATCCGTACTCTGCAACCCCGTCGAGCAATCCCCTTGTAGGCCTTTCCGCAAAATAAGCAGAACGATCAGCGCGGCGATGGTCTCATGGTCCCCCCCGACAGGTATTTTGGGTTAAACAGCGGAGATTCTATTCATGGTTAAACATGAAATAACTCGGTCCAGGCCCCGACGTACATACCAATACTGCTGCAGATGAATAAGGTTAATGTAAGCTTCACTCAGTCATTACAAGGCTATAGAGTAGGACTGCTCCTACACGTAAGGGCGGCTACCTTCCCGGGGCGGTATGTCTTCCGTAGTAATAATGTCTGGGAAGCGTTCTGAGTTAACCTTCTTCATGTCTTAGTCCATAACGAAGCGTCGACATCTGATCGTGCCTCGCCAAGGTATCCAGTCTATCGAAGCGCGGGGCCCTTCCCAAGCAGTGAGCACTTGGACTGCCGCTTACCGGCATCTTCGGTTATTAGGGGCTCATGGGTGTCGACGATGGGGAGACCTCAGATGAATGCTATCGTCTCGCTCGTATAAAGACGATTGGGCACCCTCTGTCGGCCTTGAGAATCTGGTGGAAATATCTGGCCCGGGCTGTATTATATGGGCTCCGGAGTGGCCCGTTGTACACTCGCGACGAAGTTGTTTGTAGAATCGTGCTAGTCAGATGGACCAGCCTCTTAAACGTTATGGTAAAGCCTTTTTCCTAAACCACTCCGGCGTGTAATCGTTATTACAATAACCACTGAGACAGTCCCTGTGCTTAGTCTCTTAGGTCGATGAAACTTTGGTGACCCGTAGCTCATCTAATCGGTTTGTACTTATTGAGGCGGATAATACGGCGCTGGAACTTGTCCTTACTTCACGACTCTGCTCCTCGATCTAAGTACTAGGTTGAAGCTGTAAGAGGAGGGGCTAGGTTACGAGAACCCCTCCAACTTTGGCGATGGGAGCTAATAAAGAAACAAGGTAGCAAACATCCACATACTTGCAGGACGGCCAACGCCGATAGCAACACAGGACCTAGGACCAACTTTTAGCTAGTACGGATACTCATTTGATATGCCCAGGGGACGGCACTTCTGCGAAGTGCCGTACTATCTACAAGAGGTCAGCCCTACAGGCCGGATTGTTTGGCAGTTGCATTGGGTGCGTTACCTAACTACCTAGCGGAACGACCTCGGACGCAACTGAGTTGTGATATAGTGCACAAAGGAGCGGACCTGTGCACTCGTGTTTGTTATCTTTTCGGGCACCACAACACATTATCATGAACCGGTTAAGACGATCATGCGGTAAGGGAGTTACTGGACCAATTTTCCCGGTTCCTTGCAGGTTGCAATAAATCTACCAAAGACACGATGCGAGGTAATGGCGGAACTTCCACTTCGTAGGTAGATGACACGTGTGAACACGACACGCAGCTCAGCCACAAGAGCCATGCCTACGGAGTGGTTTGCGGGGGGGGAGAAGCTCCGTCGGGCACGGGAGGTTATCTCTAGATGAATGAGAGGTGGAAGGAAAACATGAAAAGTTAGTAACCTCAGACACTCAGCCGCCGCCGTATATGCTGCAAAAGGTCCTAACCCTGATTCGATCGATCCTCGACTCCATATGTGTAATCTGTACCAGACCCCGTAGTGTGAACACCGGTCCGCCCGGAACGTACAGAACCCAGGACTGGGCGAGGTTAC
seq00019   TGGATGAGGTGGTATCGAACTCCCATAGAGCGCGGTTCTATGCGGAACGTTTCCGCTACGATGAATTATGAATCAGAACCAATCTAAGCGTGTGACCGCCTGTATGCAGCCCCAACGAAGTACAGGACCATAGCTTTGCTCGTTAGCTGACGCAGATAAACGACACAGGGGTATGTTGTTGATGAATGAGTCCATTACAATTTGGTTCAGTAGAAATAGTGGCATATCGTTGAAGCTAGTGCTTGTGCGCGTAGGACACGAGCTGCGAGTCCAGTCTTACATACGTTTAACTGCACGGTTCAGGTCCTTACATGATCTATTACTGGCGGCAAAGGAAGAAGGTCCTTAGAAATTTGCTGTGAACAAGATCGTAGTATCAAACCATAATATTACAGAAATATCGACTCGACCGCAATGTATGTTTGGGAAATCGCCACTAACAGGATGTCTCTCAGTCTATTGGGTCTGGATAATGCGACAGCCGGGTATTCGGTTTGGATGCCCATTGTGCACCCCGTATTACGAAAGCAAAGCCGTGCTAAGATAAAATTAGTAGGCGGGAAAATGCTGCCTAGTGGTTTCTAAATAACGCGTATGATATCCGTACTCTGCAACCCCGTCGAGCAATCCCCTTGTAGGCCTTTCCGCAAAATAAGCAGAACGATCAGCGCGGCGATGGTCTCATGGTCCCCCCCGACAGGTATTTTGGGTTAAACAGCGGAGATTCTATTCATGGTTAAACATGAAATAACTCGGTCCAGGCCCCGACGTACATACCAATACTGCTGCAGATGAATAAGGTTAATGTAAGCTTCACTCAGTCATTACAAGGCTATAGAGTAGGACTGCTCCTACACGTAAGGGCGGCTACCTTCCCGGGGCGGTATGTCTTCCGTAGTAATAATGTCTGGGAAGCGTTCTGAGTTAACCTTCTTCATGTCTTAGTCCATAACGAAGCGTCGACATCTGATCGTGCCTCGCCAAGGTATCCAGTCTATCGAAGCGCGGGGCCCTTCCCAAGCAGTGAGCACTTGGACTGCCGCTTACCGGCATCTTCGGTTATTAGGGGCTCATGGGTGTCGACGATGGGGAGACCTCAGATGAATGCTATCGTCTCGCTCGTATAAAGACGATTGGGCACCCTCTGTCGGCCTTGAGAATCTGGTGGAAATATCTGGCCCGGGCTGTATTATATGGGCTCCGGAGTGGCCCGTTGTACACTCGCGACGAAGTTGTTTGTAGAATCGTGCTAGTCAGATGGACCAGCCTCTTAAACGTTATGGTAAAGCCTTTTTCCTAAACCACTCCGGCGTGTAATCGTTATTACAATAACCACTGAGACAGTCCCTGTGCTTAGTCTCTTAGGTCGATGAAACTTTGGTGACCCGTAGCTCATCTAATCGGTTTGTACTTATTGAGGCGGATAATACGGCGCTGGAACTTGTCCTTACTTCACGACTCTGCTCCTCGATCTAAGTACTAGGTTGAAGCTGTAAGAGGAGGGGCTAGGTTACGAGAACCCCTCCAACTTTGGCGATGGGAGCTAATAAAGAAACAAGGTAGCAAACATCCACATACTTGCAGGACGGCCAACGCCGATAGCAACACAGGACCTAGGACCAACTTTTAGCTAGTACGGATACTCATTTGATATGCCCAGGGGACGGCACTTCTGCGAAGTGCCGTACTATCTACAAGAGGTCAGCCCTACAGGCCGGATTGTTTGGCAGTTGCATTGGGTGCGTTACCTAACTACCTAGCGGAACGACCTCGGACGCAACTGAGTTGTGATATAGTGCACAAAGGAGCGGACCTGTGCACTCGTGTTTGTTATCTTTTCGGGCACCACAACACATTATCATGAACCGGTTAAGACGATCATGCGGTAAGGGAGTTACTGGACCAATTTTCCCGGTTCCTTGCAGGTTGCAATAAATCTACCAAAGACACGATGCGAGGTAATGGCGGAACTTCCACTTCGTAGGTAGATGACACGTGTGAACACGACACGCAGCTCAGCCACAAGAGCCATGCCTACGGAGTGGTTTGCGGGGGGGGAGAAGCTCCGTCGGGCACGGGAGGTTATCTCTAGATGAATGAGAGGTGGAAGGAAAACATGAAAAGTTAGTAACCTCAGACACTCAGCCGCCGCCGTATATGCTGCAAAAGGTCCTAACCCTGATTCGATCGATCCTCGACTCCATATGTGTAATCTGTACCAGACCCCGTAGTGTGAACACCGGTCCGCCCGGAACGTACAGAACCCAGGACTGGGCGAGGTTAC
seq00020   TGGATGAGGTGGTATCGAACTCCCATAGAGCGCGGTTCTATGCGGAACGTTTCCGCTACGATGAATTATGAATCAGAACCAATCTAAGCGTGTGACCGCCTGTATGCAGCCCCAACGAAGTACAGGACCATAGCTTTGCTCGTTAGCTGACGCAGATAAACGACACAGGGGTATGTTGTTGATGAATGAGTCCATTACAATTTGGTTCAGTAGAAATAGTGGCATATCGTTGAAGCTAGTGCTTGTGCGCGTAGGACACGAGCTGCGAGTCCAGTCTTACATACGTTTAACTGCACGGTTCAGGTCCTTACATGATCTATTACTGGCGGCAAAGGAAGAAGGTCCTTAGAAATTTGCTGTGAACAAGATCGTAGTATCAAACCATAATATTACAGAAATATCGACTCGACCGCAATGTATGTTTGGGAAATCGCCACTAACAGGATGTCTCTCAGTCTATTGGGTCTGGATAATGCGACAGCCGGGTATTCGGTTTGGATGCCCATTGTGCACCCCGTATTACGAAAGCAAAGCCGTGCTAAGATAAAATTAGTAGGCGGGAAAATGCTGCCTAGTGGTTTCTAAATAACGCGTATGATATCCGTACTCTGCAACCCCGTCGAGCAATCCCCTTGTAGGCCTTTCCGCAAAATAAGCAGAACGATCAGCGCGGCGATGGTCTCATGGTCCCCCCCGACAGGTATTTTGGGTTAAACAGCGGAGATTCTATTCATGGTTAAACATGAAATAACTCGGTCCAGGCCCCGACGTACATACCAATACTGCTGCAGATGCATAAGGTTAATGTAAGCTTCACTCAGTCATTACAAGGCTATAGAGTAGGACTGCTCCTACACGTAAGGGCGGCTACCTTCCCGGGGCGGTATGTCTTCCGTAGTAATAATGTCTGGGAAGCGTTCTGAGTTAACCTTCTTCATGTCTTAGTCCATAACGAAGCGTCGACATCTGATCGTGCCTCGCCAAGGTATCCAGTCTATCGAAGCGCGGGGCCCTTCCCAAGCAGTGAGCACTTGGACTGCCGCTTACCGGCATCTTCGGTTATTAGGGGCTCATGGGTGTCGACGATGGGGAGACCTCAGATGAATGCTATCGTCTCGCTCGTATAAAGACGATTGGGCACCCTCTGTCGGCCTTGAGAATCTGGTGGAAATATCTGGCCCGGGCTGTATTATATGGGCTCCGGAGTGGCCCGTTGTACACTCGCGACGAAGTTGTTTGTAGAATCGTGCTAGTCAGATGGACCAGCCTCTTAAACGTTATGGTAAAGCCTTTTTCCTAAACCACTCCGGCGTGTAATCGTTATTACAATAACCACTGAGACAGTCCCTGTGCTTAGTCTCTTAGGTCGATGAAACTTTGGTGACCCGTAGCTCATCTAATCGGTTTGTACTTATTGAGGCGGATAATACGGCGCTGGAACTTGTCCTTACTTCACGACTCTCCTCCTCGATCTAAGTACTAGGTTGAAGCTGTAAGAGGAGGGGCTAGGTTACGAGAACCCCTCCAACTTTGGCGATGGGAGCTAATAAAGAAACAAGGTAGCAAACATCCACATACTTGCAGGACGGCCAACGCCGATAGCAACACAGGACCTAGGACCAACTTTTAGCTAGTACGGATACTCATTTGATATGCCCAGGGGACGGCACTTCTGCGAAGTGCCGTACTATCTACAAGAGGTCAGCCCTACAGGCCGGATTGTTTGGCAGTTGCATTGGGTGCGTTACCTAACTACCTAGCGGAACGACCTCGGACGCAACTGAGTTGTGATATAGTGCACAAAGGAGCGGACCTGTGCACTCGTGTTTGTTATCTTTTCGGGCACCACGACACATTATCATGAACCGGTTAAGACGATCATGCGGTAAGGGAGTTACTGGACCAATTTTCCCGGTTCCTTGCAGGTTGCAATAAATCTACCAAAGACACGATGCGAGGTAATGGCGGAACTTCCACTTCGTAGGTAGATGACACGTGTGAACACGACACGCAGCTCAGCCACAAGAGCCATGCCTACGGAGTGGTTTGCGGGGGGGGAGAAGCTCCGTCGGGCACGGGAGGTTATCTCTAGATGAATGAGAGGTGGAAGGAAAACATGAAAAGTTAGTAACCTCAGACACTCAGCCGCCGCCGTATATGCTGCAAAAGGTCCTAACCCTGATTCGATCGATCCTCGACTCCATATGTGTAATCTGTACCAGACCCCGTAGTGTGAACACCGGTCCGCCCGGAACGTACAGAACCCAGGACTGGGCGAGGTTAC
seq00021   TGGATGAGGTGGTATCGAACTCCCATAGAGCGCGGTTCTATGCGGAACGTTTCCGCTACGATGAATTATGAATCAGAACCAATCTAAGCGTGTGACCGCCTGTATGCAGCCCCAACGAAGTACAGGACCATAGCTTTGCTCGTTAGCTGACGCAGATAAACGACACAGGGGTATGTTGTTGATGAATGAGTCCATTACAATTTGGTTCAGTAGAAATAGTGGCATATCGTTGAAGCTAGTGCTTGTGCGCGTAGGACACGAGCTGCGAGTCCAGTCTTACATACGTTTAACTGCACGGTTCAGGTCCTTACATGATCTATTACTGGCGGCAAAGGAAGAAGGTCCTTAGAAATTTGCTGTGAACAAGATCGTAGTATCAAACCATAATATTACAGAAATATCGACTCGACCGCAATGTATGTTTGGGAAATCGCCACTAACAGGATGTCTCTCAGTCTATTGGGTCTGGATAATGCGACAGCCGGGTATTCGGTTTGGATGCCCATTGTGCACCCCGTATTACGAAAGCAAAGCCGTGCTAAGATAAAATTAGTAGGCGGGAAAATGCTGCCTAGTGGTTTCTAAATAACGCGTATGATATCCGTACTCTGCAACCCCGTCGAGCAATCCCCTTGTAGGCCTTTCCGCAAAATAAGCAGAACGATCAGCGCGGCGATGGTCTCATGGTCCCCCCCGACAGGTATTTTGGGTTAAACAGCGGAGATTCTATTCATGGTTAAACATGAAATAACTCGGTCCAGGCCCCGACGTACATACCAATACTGCTGCAGATGCATAAGGTTAATGTAAGCTTCACTCAGTCATTACAAGGCTATAGAGTAGGACTGCTCCTACACGTAAGGGCGGCTACCTTCCCGGGGCGGTATGTCTTCCGTAGTAATAATGTCTGGGAAGCGTTCTGAGTTAACCTTCTTCATGTCTTAGTCCATAACGAAGCGTCGACATCTGATCGTGCCTCGCCAAGGTATCCAGTCTATCGAAGCGCGGGGCCCTTCCCAAGCAGTGAGCACTTGGACTGCCGCTTACCGGCATCTTCGGTTATTAGGGGCTCATGGGTGTCGACGATGGGGAGACCTCAGATGAATGCTATCGTCTCGCTCGTATAAAGACGATTGGGCACCCTCTGTCGGCCTTGAGAATCTGGTGGAAATATCTGGCCCGGGCTGTATTATATGGGCTCCGGAGTGGCCCGTTGTACACTCGCGACGAAGTTGTTTGTAGAATCGTGCTAGTCAGATGGACCAGCCTCTTAAACGTTATGGTAAAGCCTTTTTCCTAAACCACTCCGGCGTGTAATCGTTATTACAATAACCACTGAGACAGTCCCTGTGCTTAGTCTCTTAGGTCGATGAAACTTTGGTGACCCGTAGCTCATCTAATCGGTTTGTACTTATTGAGGCGGATAATACGGCGCTGGAACTTGTCCTTACTTCACGACTCTCCTCCTCGATCTAAGTACTAGGTTGAAGCTGTAAGAGGAGGGGCTAGGTTACGAGAACCCCTCCAACTTTGGCGATGGGAGCTAATAAAGAAACAAGGTAGCAAACATCCACATACTTGCAGGACGGCCAACGCCGATAGCAACACAGGACCTAGGACCAACTTTTAGCTAGTACGGATACTCATTTGATATGCCCAGGGGACGGCACTTCTGCGAAGTGCCGTACTATCTACAAGAGGTCAGCCCTACAGGCCGGATTGTTTGGCAGTTGCATTGGGTGCGTTACCTAACTACCTAGCGGAACGACCTCGGACGCAACTGAGTTGTGATATAGTGCACAAAGGAGCGGACCTGTGCACTCGTGTTTGTTATCTTTTCGGGCACCACGACACATTATCATGAACCGGTTAAGACGATCATGCGGTAAGGGAGTTACTGGACCAATTTTCCCGGTTCCTTGCAGGTTGCAATAAATCTACCAAAGACACGATGCGAGGTAATGGCGGAACTTCCACTTCGTAGGTAGATGACACGTGTGAACACGACACGCAGCTCAGCCACAAGAGCCATGCCTACGGAGTGGTTTGCGGGGGGGGAGAAGCTCCGTCGGGCACGGGAGGTTATCTCTAGATGAATGAGAGGTGGAAGGAAAACATGAAAAGTTAGTAACCTCAGACACTCAGCCGCCGCCGTATATGCTGCAAAAGGTCCTAACCCTGATTCGATCGATCCTCGACTCCATATGTGTAATCTGTACCAGACCCCGTAGTGTGAACACCGGTCCGCCCGGAACGTACAGAACCCAGGACTGGGCGAGGTTAC
seq00022   TGGATGAGGTGGTATCGAACTCCCATAGAGCGCGGTTCTATGCGGAACGTTTCCGCTACGATGAATTATGAATCAGAACCAATCTAAGCGTGTGACCGCCTGTATGCAGCCCCAACGAAGTACAGGACCATAGCTTTGCTCGTTAGCTGACGCAGATAAACGACACAGGGGTATGTTGTTGATGAATGAGTCCATTACAATTTGGTTCAGTAGAAATAGTGGCATATCGTTGAAGCTAGTGCTTGTGCGCGTAGGACACGAGCTGCGAGTCCAGTCTTACATACGTTTAACTGCACGGTTCAGGTCCTTACATGATCTATTACTGGCGGCAAAGGAAGAAGGTCCTTAGAAATTTGCTGTGAACAAGATCGTAGTATCAAACCATAATATTACAGAAATATCGACTCGACCGCAATGTATGTTTGGGAAATCGCCACTAACAGGATGTCTCTCAGTCTATTGGGTCTGGATAATGCGACAGCCGGGTATTCGGTTTGGATGCCCATTGTGCACCCCGTATTACGAAAGCAAAGCCGTGCTAAGATAAAATTAGTAGGCGGGAAAATGCTGCCTAGTGGTTTCTAAATAACGCGTATGATATCCGTACTCTGCAACCCCGTCGAGCAATCCCCTTGTAGGCCTTTCCGCAAAATAAGCAGAACGATCAGCGCGGCGATGGTCTCATGGTCCCCCCCGACAGGTATTTTGGGTTAAACAGCGGAGATTCTATTCATGGTTAAACATGAAATAACTCGGTCCAGGCCCCGACGTACATACCAATACTGCTGCAGATGCATAAGGTTAATGTAAGCTTCACTCAGTCATTACAAGGCTATAGAGTAGGACTGCTCCTACACGTAAGGGCGGCTACCTTCCCGGGGCGGTATGTCTTCCGTAGTAATAATGTCTGGGAAGCGTTCTGAGTTAACCTTCTTCATGTCTTAGTCCATAACGAAGCGTCGACATCTGATCGTGCCTCGCCAAGGTATCCAGTCTATCGAAGCGCGGGGCCCTTCCCAAGCAGTGAGCACTTGGACTGCCGCTTACCGGCATCTTCGGTTATTAGGGGCTCATGGGTGTCGACGATGGGGAGACCTCAGATGAATGCTATCGTCTCGCTCGTATAAAGACGATTGGGCACCCTCTGTCGGCCTTGAGAATCTGGTGGAAATATCTGGCCCGGGCTGTATTATATGGGCTCCGGAGTGGCCCGTTGTACACTCGCGACGAAGTTGTTTGTAGAATCGTGCTAGTCAGATGGACCAGCCTCTTAAACGTTATGGTAAAGCCTTTTTCCTAAACCACTCCGGCGTGTAATCGTTATTACAATAACCACTGAGACAGTCCCTGTGCTTAGTCTCTTAGGTCGATGAAACTTTGGTGACCCGTAGCTCATCTAATCGGTTTGTACTTATTGAGGCGGATAATACGGCGCTGGAACTTGTCCTTACTTCACGACTCTGCTCCTCGATCTAAGTACTAGGTTGAAGCTGTAAGAGGAGGGGCTAGGTTACGAGAACCCCTCCAACTTTGGCGATGGGAGCTAATAAAGAAACAAGGTAGCAAACATCCACATACTTGCAGGACGGCCAACGCCGATAGCAACACAGGACCTAGGACCAACTTTTAGCTAGTACGGATACTCATTTGATATGCCCAGGGGACGGCACTTCTGCGAAGTGCCGTACTATCTACAAGAGGTCAGCCCTACAGGCCGGATTGTTTGGCAGTTGCATTGGGTGCGTTACCTAACTACCTAGCGGAACGACCTCGGACGCAACTGAGTTGTGATATAGTGCACAAAGGAGCGGACCTGTGCACTCGTGTTTGTTATCTTTTCGGGCACCACGACACATTATCATGAACCGGTTAAGACGATCATGCGGTAAGGGAGTTACTGGACCAATTTTCCCGGTTCCTTGCAGGTTGCAATAAATCTACCAAAGACACGATGCGAGGTAATGGCGGAACTTCCACTTCGTAGGTAGATGACACGTGTGAACACGACACGCAGCTCAGCCACAAGAGCCATGCCTACGGAGTGGTTTGCGGGGGGGGAGAAGCTCCGTCGGGCACGGGAGGTTATCTCTAGATGAATGAGAGGTGGAAGGAAAACATGAAAAGTTAGTAACCTCAGACACTCAGCCGCCGCCGTATATGCTGCAAAAGGTCCTAACCCTGATTCGATCGATCCTCGACTCCATATGTGTAATCTGTACCAGACCCCGTAGTGTGAACACCGGTCCGCCCGGAACGTACAGAACCCAGGACTGGGCGAGGTTAC
seq00023   TGGATGAGGTGGTATCGAACTCCCATAGAGCGCGGTTCTATGCGGAACGTTTCCGCTACGATGAATTATGAATCAGAACCAATCTAAGCGTGTGACCGCCTGTATGCAGCCCCAACGAAGTACAGGACCATAGCTTTGCTCGTTAGCTGACGCAGATAAACGACACAGGGGTATGTTGTTGATGAATGAGTCCATTACAATTTGGTTCAGTAGAAATAGTGGCATATCGTTGAAGCTAGTGCTTGTGCGCGTAGGACACGAGCTGCGAGTCCAGTCTTACATACGTTTAACTGCACGGTTCAGGTCCTTACATGATCTATTACTGGCGGCAAAGGAAGAAGGTCCTTAGAAATTTGCTGTGAACAAGATCGTAGTATCAAACCATAATATTACAGAAATATCGACTCGACCGCAATGTATGTTTGGGAAATCGCCACTAACAGGATGTCTCTCAGTCTATTGGGTCTGGATAATGCGACAGCCGGGTATTCGGTTTGGATGCCCATTGTGCACCCCGTATTACGAAAGCAAAGCCGTGCTAAGATAAAATTAGTAGGCGGGAAAATGCTGCGTAGTGGTTTCTAAATAACGCGTATGATATCCGTACTCTGCAACCCCGTCGAGCAATCCCCTTGTAGGCCTTTCCGCAAAATAAGCAGAACGATCAGCGCGGCGATGGTCTCATGGTCCCCCCCGACAGGTATTTTGGGTTAAACAGCGGAGATTCTATTCATGGTTAAACATGAAATAACTCGGTCCAGGCCCCGACGTACATACCAATACTGCTGCAGATGAATAAGGTTAATGTAAGCTTCACTCAGTCATTACAAGGCTATAGAGTAGGACTGCTCCTACACGTAAGGGCGGCTACCTTCCCGGGGCGGTATGTCTTCCGTAGTAATAATGTCTGGGAAGCGTTCTGAGTTAACCTTCTTCATGTCTTAGTCCATAACGAAGCGTCGACATCTGATCGTGCCTCGCCAAGGTATCCAGTCTATCGAAGCGCGGGGCCCTTCCCAAGCAGTGAGCACTTGGACTGCCGCTTACCGGCATCTTCGGTTATTAGGGGCTCATGGGTGTCGACGATGGGGAGACCTCAGATGAATGCTATCGTCTCGCTCGTATAAAGACGATTGGGCACCCTCTGTCGGCCTTGAGAATCTGGTGGAAATATCTGGCCCGGGCTGTATTATATGGGCTCCGGAGTGGCCCGTTGTACACTCGCGACGAAGTTGTTTGTAGAATCGTGCTAGTCAGATGGACCAGCCTCTTAAACGTTATGGTAAAGCCTTTTTCCTAAACCACTCCGGCGTGTAATCGTTATTACAATAACCACTGAGACAGTCCCTGTGCTTAGTCTCTTAGGTCGATGAAACTTTGGTGACCCGTAGCTCATCTAATCGGTTTGTACTTATTGAGGCGGATAATACGGCGCTGGAACTTGTCCTTACTTCACGACTCTGCTCCTCGATCTAAGTACTAGGTTGAAGCTGTAAGAGGAGGGGCTAGGTTACGAGAACCCCTCCAACTTTGGCGATGGGAGCTAATAAAGAAACAAGGTAGCAAACATCCACCTACTTGCAGGACGGCCAACGCCGATAGCAACACAGGACCTAGGACCAACTTTTAGCTAGTACGGATACTCATTTGATATGCCCAGGGGACGGCACTTCTGCGAAGTGCCGTACTATCTACAAGAGGTCAGCCCTACAGGCCGGATTGTTTGGCAGTTGCATTGGGTGCGTTACCTAACTACCTAGCGGAACGACCTCGGACGCAACTGAGTTGTGATATAGTGCACAAAGGAGCGGACCTGTGCACTCGTGTTTGTTATCTTTTCGGGCACCACAACACATTATCATGAACCGGTTAAGACGATCATGCGGTAAGGGAGTTACTGGACCAATTTTCCCGGTTCCTTGCAGGTTGCAATAAATCTACCAAAGACACGATGCGAGGTAATGGCGGAACTTCCACTTCGTAGGTAGATGACACGTGTGAACACGACACGCAGCTCAGCCACAAGAGCCATGCCTACGGAGTGGTTTGCGGGGGGGGAGAAGCTCCGTCGGGCACGGGAGGTTATCTCTAGATGAATGAGAGGTGGAAGGAAAACATGAAAAGTTAGTAACCTCAGACACTCAGCCGCCGCCGTATATGCTGCAAAAGGTCCTAACCCTGATTCGATCGATCCTCGACTCCATATGTGTAATCTGTACCAGACCCCGTAGTGTGAACACCGGTCCGCCCGGAACGTACAGAACCCAGGACTGGGCGAGGTTAC
seq00024   TGGATGAGGTGGTATCGAACTCCCATAGAGCGCGGTTCTATGCGGAACGTTTCCGCTACGATGAATTATGAATCAGAACCAATCTAAGCGTGTGACCGCCTGTATGCAGCCCCAACGAATTACAGGACCATAGCTTTGCTCGTTAGCTGACGCAGATAAACGACACAGGGGTATGTTGTTGATGAATGAGTCCATTACAATTTGGTTCAGTAGAAATAGTGGCATATCGTTGAAGCTAGTGCTTGTGCGCGTAGGACACGAGCTGCGAGTCCAGTCTTACATACGTTTAACTGCACGGTTCAGGTCCTTACATGATCTATTACTGGCGGCAAAGGAAGAAGGTCCTTAGAAATTTGCTGTGAACAAGATCGTAGTATCAAACCATAATATTACAGAAATATCGACTCGACCGCAATGTATGTTTGGGAAATCGCCACTAACAGGATGTCTCTCAGTCTATTGGGTCTGGATAATGCGACAGCCGGGTATTCGGTTTGGATGCCCATTGTGCACCCCGTATTACGAAAGCAAAGCCGTGCTAAGATAAAATTAGTAGGCGGGAAAATGCTGCCTAGTGGTTTCTAAATAACGCGTATGATATCCGTACTCTGCAACCCCGTCGAGCAATCCCCTTGTAGGCCTTTCCGCAAAATAAGCAGAACGATCAGCGCGGCGATGGTCTCATGGTCCCCCCCGACAGGTATTTTGGGTTAAACAGCGGAGATTCTATTCATGGTTAAACATGAAATAACTCGGTCCAGGCCCCGACGTACATACCAATACTGCTGCAGATGAATAAGGTTAATGTAAGCTTCACTCAGTCATTACAAGGCTATAGAGTAGGACTGCTCCTACACGTAAGGGCGGCTACCTTCCCGGGGCGGTATGTCTTCCGTAGTAATAATGTCTGGGAAGCGTTCTGAGTTAACCTTCTTCATGTCTTAGTCCATAACGAAGCGTCGACATCTGATCGTGCCTCGCCAAGGTATCCAGTCTATCGAAGCGCGGGGCCCTTCCCAAGCAGTGAGCACTTGGACTGCCGCTTACCGGCATCTTCGGTTATTAGGGGCTCATGGGTGTCGACGATGGGGAGACCTCAGATGAATGCTATCGTCTCGCTCGTATAAAGACGATTGGGCACCCTCTGTCGGCCTTGAGAATCTGGTGGAAATATCTGGCCCGGGCTGTATTATATGGGCTCCGGAGTGGCCCGTTGTACACTCGCGACGAAGTTGTTTGTAGAATCGTGCTAGTCAGATGGACCAGCCTCTTAAACGTTATGGTAAAGCCTTTTTCCTAAACCACTCCGGCGTGTAATCGTTATTACAATAACCACTGAGACAGTCCCTGTGCTTAGTCTCTTAGGTCGATGAAACTTTGGTGACCCGTAGCTCATCTAATCGGTTTGTACTTATTGAGGCGGATAATACGGCGCTGGAACTTGTCCTTACTTCACGACTCTGCTCCTCGATCTAAGTACTAGGTTGAAGCTGTAAGAGGAGGGGCTAGGTTACGAGAACCCCTCCAACTTTGGCGATGGGAGCTAATAAAGAAACAAGGTAGCAAACATCCACATACTTGCAGGACGGCCAACGCCGATAGCAACACAGGACCTAGGACCAACTTTTAGCTAGTACGGATACTCATTTGATATGCCCAGGGGACGGCACTTCTGCGAAGTGCCGTACTATCTACAAGAGGTCAGCCCTACAGGCCGGATTGTTTGGCAGTTGCATTGGGTGCGTTACCTAACTACCTAGCGGAACGACCTCGGACGCAACTGAGTTGTGATATAGTGCACAAAGGAGCGGACCTGTGCACTCGTGTTTGTTATCTTTTCGGGCACCACAACACATTATCATGAACCGGTTAAGACGATCATGCGGTAAGGGAGTTACTGGACCAATTTTCCCGGTTCCTTGCAGGTTGCAATAAATCTACCAAAGACACGATGCGAGGTAATGGCGGAACTTCCACTTCGTAGGTAGATGACACGTGTGAACACGACACGCAGCTCAGCCACAAGAGCCATGCCTACGGAGTGGTTTGCGGGGGGGGAGAAGCTCCGTCGGGCACGGGAGGTTATCTCTAGATGAATGAGAGGTGGAAGGAAAACATGAAAAGTTAGTAACCTCAGACACTCAGCCGCCGCCGTATATGCTGCAAAAGGTCCTAACCCTGATTCGATCGATCCTCGACTCCATATGTGTAATCTGTACCAGACCCCGTAGTGTGAACACCGGTCCGCCCGGAACGTACAGAACCCAGGACTGGGCGAGGTTAC
seq00025   TGGATGAGGTGGTATCGAACTCCCATAGAGCGCGGTTCTATGCGGAACGTTTCCGCTACGATGAATTATGAATCAGAACCAATCTAAGCGTGTGACCGCCTGTATGCAGCCCCAACGAATTACAGGACCATAGCTTTGCTCGTTAGCTGACGCAGATAAACGACACAGGGGTATGTTGTTGATGAATGAGTCCATTACAATTTGGTTCAGTAGAAATAGTGGCATATCGTTGAAGCTAGTGCTTGTGCGCGTAGGACACGAGCTGCGAGTCCAGTCTTACATACGTTTAACTGCACGGTTCAGGTCCTTACATGATCTATTACTGGCGGCAAAGGAAGAAGGTCCTTAGAAATTTGCTGTGAACAAGATCGTAGTATCAAACCATAATATTACAGAAATATCGACTCGACCGCAATGTATGTTTGGGAAATCGCCACTAACAGGATGTCTCTCAGTCTATTGGGTCTGGATAATGCGACAGCCGGGTATTCGGTTTGGATGCCCATTGTGCACCCCGTATTACGAAAGCAAAGCCGTGCTAAGATAAAATTAGTAGGCGGGAAAATGCTGCCTAGTGGTTTCTAAATAACGCGTATGATATCCGTACTCTGCAACCCCGTCGAGCAATCCCCTTGTAGGCCTTTCCGCAAAATAAGCAGAACGATCAGCGCGGCGATGGTCTCATGGTCCCCCCCGACAGGTATTTTGGGTTAAACAGCGGAGATTCTATTCATGGTTAAACATGAAATAACTCGGTCCAGGCCCCGACGTACATACCAATACTGCTGCAGATGAATAAGGTTAATGTAAGCTTCACTCAGTCATTACAAGGCTATAGAGTAGGACTGCTCCTACACGTAAGGGCGGCTACCTTCCCGGGGCGGTATGTCTTCCGTAGTAATAATGTCTGGGAAGCGTTCTGAGTTAACCTTCTTCATGTCTTAGTCCATAACGAAGCGTCGACATCTGATCGTGCCTCGCCAAGGTATCCAGTCTATCGAAGCGCGGGGCCCTTCCCAAGCAGTGAGCACTTGGACTGCCGCTTACCGGCATCTTCGGTTATTAGGGGCTCATGGGTGTCGACGATGGGGAGACCTCAGATGAATGCTATCGTCTCGCTCGTATAAAGACGATTGGGCACCCTCTGTCGGCCTTGAGAATCTGGTGGAAATATCTGGCCCGGGCTGTATTATATGGGCTCCGGAGTGGCCCGTTGTACACTCGCGACGAAGTTGTTTGTAGAATCGTGCTAGTCAGATGGACCAGCCTCTTAAACGTTATGGTAAAGCCTTTTTCCTAAACCACTCCGGCGTGTAATCGTTATTACAATAACCACTGAGACAGTCCCTGTGCTTAGTCTCTTAGGTCGATGAAACTTTGGTGACCCGTAGCTCATCTAATCGGTTTGTACTTATTGAGGCGGATAATACGGCGCTGGAACTTGTCCTTACTTCACGACTCTGCTCCTCGATCTAAGTACTAGGTTGAAGCTGTAAGAGGAGGGGCTAGGTTACGAGAACCCCTCCAACTTTGGCGATGGGAGCTAATAAAGAAACAAGGTAGCAAACATCCACATACTTGCAGGACGGCCAACGCCGATAGCAACACAGGACCTAGGACCAACTTTTAGCTAGTACGGATACTCATTTGATATGCCCAGGGGACGGCACTTCTGCGAAGTGCCGTACTATCTACAAGAGGTCAGCCCTACAGGCCGGATTGTTTGGCAGTTGCATTGGGTGCGTTACCTAACTACCTAGCGGAACGACCTCGGACGCAACTGAGTTGTGATATAGTGCACAAAGGAGCGGACCTGTGCACTCGTGTTTGTTATCTTTTCGGGCACCACAACACATTATCATGAACCGGTTAAGACGATCATGCGGTAAGGGAGTTACTGGACCAATTTTCCCGGTTCCTTGCAGGTTGCAATAAATCTACCAAAGACACGATGCGAGGTAATGGCGGAACTTCCACTTCGTAGGTAGATGACACGTGTGAACACGACACGCAGCTCAGCCACAAGAGCCATGCCTACGGAGTGGTTTGCGGGGGGGGAGAAGCTCCGTCGGGCACGGGAGGTTATCTCTAGATGAATGAGAGGTGGAAGGAAAACATGAAAAGTTAGTAACCTCAGACACTCAGCCGCCGCCGTATATGCTGCAAAAGGTCCTAACCCTGATTCGATCGATCCTCGACTCCATATGTGTAATCTGTACCAGACCCCGTAGTGTGAACACCGGTCCGCCCGGAACGTACAGAACCCAGGACTGGGCGAGGTTAC
seq00026   TGGATGAGGTGGTATCGAACTCCCATAGAGCGCGGTTCTATGCGGAACGTTTCCGCTACGATGAATTATGAATCAGAACCAATCTAAGCGTGTGACCGCCTGTATGCAGCCCCAACGAAGTACAGGACCATAGCTTTGCTCGTTAGCTGACGCAGATAAACGACACAGGGGTATGTTGTTGATGAATGAGTCCATTACAATTTGGTTCAGTAGAAATAGTGGCATATCGTTGAAGCTAGTGCTTGTGCGCGTAGGACACGAGCTGCGAGTCCAGTCTTACATACGTTTAACTGCACGGTTCAGGTCCTTACATGATCTATTACTGGCGGCAAAGGAAGAAGGTCCTTAGAAATTTGCTGTGAACAAGATCGTAGTATCAAACCATAATATTACAGAAATATCGACTCGACCGCAATGTATGTTTGGGAAATCGCCACTAACAGGATGTCTCTCAGTCTATTGGGTCTGGATAATGCGACAGCCGGGTATTCGGTTTGGATGCCCATTGTGCACCCCGTATTACGAAAGCAAAGCCGTGCTAAGATAAAATTAGTAGGCGGGAAAATGCTGCCTAGTGGTTTCTAAATAACGCGTATGATATCCGTACTCTGCAACCCCGTCGAGCAATCCCCTTGTAGGCCTTTCCGCAAAATAAGCAGAACGATCAGCGCGGCGATGGTCTCATGGTCCCCCCCGACAGGTATTTTGGGTTAAACAGCGGAGATTCTATTCATGGTTAAACATGAAATAACTCGGTCCAGGCCCCGACGTACATACCAATACTGCTGCAGATGAATAAGGTTAATGTAAGCTTCACTCAGTCATTACAAGGCTATAGAGTAGGACTGCTCCTACACGTAAGGGCGGCTACCTTCCCGGGGCGGTATGTCTTCCGTAGTAATAATGTCTGGGAAGCGTTCTGAGTTAACCTTCTTCATGTCTTAGTCCATAACGAAGCGTCGACATCTGATCGTGCCTCGCCAAGGTATCCAGTCTATCGAAGCGCGGGGCCCTTCCCAAGCAGTGAGCACTTGGACTGCCGCTTACCGGCATCTTCGGTTATTAGGGGCTCATGGGTGTCGACGATGGGGAGACCTCAGATGAATGCTATCGTCTCGCTCGTATAAAGACGATTGGGCACCCTCTGTCGGCCTTGAGAATCTGGTGGAAATATCTGGCCCGGGCTGTATTATATGGGCTCCGGAGTGGCCCGTTGTACACTCGCGACGAAGTTGTTTGTAGAATCGTGCTAGTCAGATGGACCAGCCTCTTAAACGTTATGGTAAAGCCTTTTTCCTAAACCACTCCGGCGTGTAATCGTTATTACAATAACCACTGAGACAGTCCCTGTGCTTAGTCTCTTAGGTCGATGAAACTTTGGTGACCCGTAGCTCATCTAATCGGTTTGTACTTATTGAGGCGGATAATACGGCGCTGGAACTTGTCCTTACTTCACGACTCTGCTCCTCGATCTAAGTACTAGGTTGAAGCTGTAAGAGGAGGGGCTAGGTTACGAGAACCCCTCCAACTTTGGCGATGGGAGCTAATAAAGAAACAAGGTAGCAAACATCCACATACTTGCAGGACGGCCAACGCCGATAGCAACACAGGACCTAGGACCAACTTTTAGCTAGTACGGATACTCATTTGATATGCCCAGGGGACGGCACTTCTGCGAAGTGCCGTACTATCTACAAGAGGTCAGCCCTACAGGCCGGATTGTTTGGCAGTTGCATTGGGTGCGTTACCTAACTACCTAGCGGAACGACCTCGGACGCAACTGAGTTGTGATATAGTGCACAAAGGAGCGGACCTGTGCACTCGTGTTTGTTATCTTTTCGGGCACCACAACACATTATCATGAACCGGTTAAGACGATCATGCGGTAAGGGAGTTACTGGACCAATTTTCCCGGTTCCTTGCAGGTTGCAATAAATCTACCAAAGACACGATGCGAGGTAATGGCGGAACTTCCACTTCGTAGGTAGATGACACGTGTGAACACGACACGCAGCTCAGCCACAAGAGCCATGCCTACGGAGTGGTTTGCGGGGGGGGAGAAGCTCCGTCGGGCACGGGAGGTTATCTCTAGATGAATGAGAGGTGGAAGGAAAACATGAAAAGTTAGTAACCTCAGACACTCAGCCGCCGCCGTATATGCTGCAAAAGGTCCTAACCCTGATTCGATCGATCCTCGACTCCATATGTGTAATCTGTACCAGACCCCGTAGTGTGAACACCGGTCCGCCCGGAACGTACAGAACCCAGGACTGGGCGAGGTTAC
seq00027   TGGATGAGGTGGTATCGAACTCCCATAGAGCGCGGTTCTATGCGGAACGTTTCCGCTACGATGAATTATGAATCAGAACCAATCTAAGCGTGTGACCGCCTGTATGCAGCCCCAACGAAGTACAGGACCATAGCTTTGCTCGTTAGCTGACGCAGATAAACGACACAGGGGTATGTTGTTGATGAATGAGTCCATTACAATTTGGTTCAGTAGAAATAGTGGCATATCGTTGAAGCTAGTGCTTGTGCGCGTAGGACACGAGCTGCGAGTCCAGTCTTACATACGTTTAACTGCACGGTTCAGGTCCTTACATGATCTATTACTGGCGGCAAAGGAAGAAGGTCCTTAGAAATTTGCTGTGAACAAGATCGTAGTATCAAACCATAATATTACAGAAATATCGACTCGACCGCAATGTATGTTTGGGAAATCGCCACTAACAGGATGTCTCTCAGTCTATTGGGTCTGGATAATGCGACAGCCGGGTATTCGGTTTGGATGCCCATTGTGCACCCCGTATTACGAAAGCAAAGCCGTGCTAAGATAAAATTAGTAGGCGGGAAAATGCTGCGTAGTGGTTTCTAAATAACGCGTATGATATCCGTACTCTGCAACCCCGTCGAGCAATCCCCTTGTAGGCCTTTCCGCAAAATAAGCAGAACGATCAGCGCGGCGATGGTCTCATGGTCCCCCCCGACAGGTATTTTGGGTTAAACAGCGGAGATTCTATTCATGGTTAAACATGAAATAACTCGGTCCAGGCCCCGACGTACATACCAATACTGCTGCAGATGAATAAGGTTAATGTAAGCTTCACTCAGTCATTACAAGGCTATAGAGTAGGACTGCTCCTACACGTAAGGGCGGCTACCTTCCCGGGGCGGTATGTCTTCCGTAGTAATAATGTCTGGGAAGCGTTCTGAGTTAACCTTCTTCATGTCTTAGTCCATAACGAAGCGTCGACATCTGATCGTGCCTCGCCAAGGTATCCAGTCTATCGAAGCGCGGGGCCCTTCCCAAGCAGTGAGCACTTGGACTGCCGCTTACCGGCATCTTCGGTTATTAGGGGCTCATGGGTGTCGACGATGGGGAGACCTCAGATGAATGCTATCGTCTCGCTCGTATAAAGACGATTGGGCACCCTCTGTCGGCCTTGAGAATCTGGTGGAAATATCTGGCCCGGGCTGTATTATATGGGCTCCGGAGTGGCCCGTTGTACACTCGCGACGAAGTTGTTTGTAGAATCGTGCTAGTCAGATGGACCAGCCTCTTAAACGTTATGGTAAAGCCTTTTTCCTAAACCACTCCGGCGTGTAATCGTTATTACAATAACCACTGAGACAGTCCCTGTGCTTAGTCTCTTAGGTCGATGAAACTTTGGTGACCCGTAGCTCATCTAATCGGTTTGTACTTATTGAGGCGGATAATACGGCGCTGGAACTTGTCCTTACTTCACGACTCTGCTCCTCGATCTAAGTACTAGGTTGAAGCTGTAAGAGGAGGGGCTAGGTTACGAGAACCCCTCCAACTTTGGCGATGGGAGCTAATAAAGAAACAAGGTAGCAAACATCCACCTACTTGCAGGACGGCCAACGCCGATAGCAACACAGGACCTAGGACCAACTTTTAGCTAGTACGGATACTCATTTGATATGCCCAGGGGACGGCACTTCTGCGAAGTGCCGTACTATCTACAAGAGGTCAGCCCTACAGGCCGGATTGTTTGGCAGTTGCATTGGGTGCGTTACCTAACTACCTAGCGGAACGACCTCGGACGCAACTGAGTTGTGATATAGTGCACAAAGGAGCGGACCTGTGCACTCGTGTTTGTTATCTTTTCGGGCACCACAACACATTATCATGAACCGGTTAAGACGATCATGCGGTAAGGGAGTTACTGGACCAATTTTCCCGGTTCCTTGCAGGTTGCAATAAATCTACCAAAGACACGATGCGAGGTAATGGCGGAACTTCCACTTCGTAGGTAGATGACACGTGTGAACACGACACGCAGCTCAGCCACAAGAGCCATGCCTACGGAGTGGTTTGCGGGGGGGGAGAAGCTCCGTCGGGCACGGGAGGTTATCTCTAGATGAATGAGAGGTGGAAGGAAAACATGAAAAGTTAGTAACCTCAGACACTCAGCCGCCGCCGTATATGCTGCAAAAGGTCCTAACCCTGATTCGATCGATCCTCGACTCCATATGTGTAATCTGTACCAGACCCCGTAGTGTGAACACCGGTCCGCCCGGAACGTACAGAACCCAGGACTGGGCGAGGTTAC
seq00028   TGGATGAGGTGGTATCGAACTCCCATAGAGCGCGGTTCTATGCGGAACGTTTCCGCTACGATGAATTATGAATCAGAACCAATCTAAGCGTGTGACCGCCTGTATGCAGCCCCAACGAAGTACAGGACCATAGCTTTGCTCGTTAGCTGACGCAGATAAACGACACAGGGGTATGTTGTTGATGAATGAGTCCATTACAATTTGGTTCAGTAGAAATAGTGGCATATCGTTGAAGCTAGTGCTTGTGCGCGTAGGACACGAGCTGCGAGTCCAGTCTTACATACGTTTAACTGCACGGTTCAGGTCCTTACATGATCTATTACTGGCGGCAAAGGAAGAAGGTCCTTAGAAATTTGCTGTGAACAAGATCGTAGTATCAAACCATAATATTACAGAAATATCGACTCGACCGCAATGTATGTTTGGGAAATCGCCACTAACAGGATGTCTCTCAGTCTATTGGGTCTGGATAATGCGACAGCCGGGTATTCGGTTTGGATGCCCATTGTGCACCCCGTATTACGAAAGCAAAGCCGTGCTAAGATAAAATTAGTAGGCGGGAAAATGCTGCCTAGTGGTTTCTAAATAACGCGTATGATATCCGTACTCTGCAACCCCGTCGAGCAATCCCCTTGTAGGCCTTTCCGCAAAATAAGCAGAACGATCAGCGCGGCGATGGTCTCATGGTCCCCCCCGACAGGTATTTTGGGTTAAACAGCGGAGATTCTATTCATGGTTAAACATGAAATAACTCGGTCCAGGCCCCGACGTACATACCAATACTGCTGCAGATGCATAAGGTTAATGTAAGCTTCACTCAGTCATTACAAGGCTATAGAGTAGGACTGCTCCTACACGTAAGGGCGGCTACCTTCCCGGGGCGGTATGTCTTCCGTAGTAATAATGTCTGGGAAGCGTTCTGAGTTAACCTTCTTCATGTCTTAGTCCATAACGAAGCGTCGACATCTGATCGTGCCTCGCCAAGGTATCCAGTCTATCGAAGCGCGGGGCCCTTCCCAAGCAGTGAGCACTTGGACTGCCGCTTACCGGCATCTTCGGTTATTAGGGGCTCATGGGTGTCGACGATGGGGAGACCTCAGATGAATGCTATCGTCTCGCTCGTATAAAGACGATTGGGCACCCTCTGTCGGCCTTGAGAATCTGGTGGAAATATCTGGCCCGGGCTGTATTATATGGGCTCCGGAGTGGCCCGTTGTACACTCGCGACGAAGTTGTTTGTAGAATCGTGCTAGTCAGATGGACCAGCCTCTTAAACGTTATGGTAAAGCCTTTTTCCTAAACCACTCCGGCGTGTAATCGTTATTACAATAACCACTGAGACAGTCCCTGTGCTTAGTCTCTTAGGTCGATGAAACTTTGGTGACCCGTAGCTCATCTAATCGGTTTGTACTTATTGAGGCGGATAATACGGCGCTGGAACTTGTCCTTACTTCACGACTCTCCTCCTCGATCTAAGTACTAGGTTGAAGCTGTAAGAGGAGGGGCTAGGTTACGAGAACCCCTCCAACTTTGGCGATGGGAGCTAATAAAGAAACAAGGTAGCAAACATCCACATACTTGCAGGACGGCCAACGCCGATAGCAACACAGGACCTAGGACCAACTTTTAGCTAGTACGGATACTCATTTGATATGCCCAGGGGACGGCACTTCTGCGAAGTGCCGTACTATCTACAAGAGGTCAGCCCTACAGGCCGGATTGTTTGGCAGTTGCATTGGGTGCGTTACCTAACTACCTAGCGGAACGACCTCGGACGCAACTGAGTTGTGATATAGTGCACAAAGGAGCGGACCTGTGCACTCGTGTTTGTTATCTTTTCGGGCACCACGACACATTATCATGAACCGGTTAAGACGATCATGCGGTAAGGGAGTTACTGGACCAATTTTCCCGGTTCCTTGCAGGTTGCAATAAATCTACCAAAGACACGATGCGAGGTAATGGCGGAACTTCCACTTCGTAGGTAGATGACACGTGTGAACACGACACGCAGCTCAGCCACAAGAGCCATGCCTACGGAGTGGTTTGCGGGGGGGGAGAAGCTCCGTCGGGCACGGGAGGTTATCTCTAGATGAATGAGAGGTGGAAGGAAAACATGAAAAGTTAGTAACCTCAGACACTCAGCCGCCGCCGTATATGCTGCAAAAGGTCCTAACCCTGATTCGATCGATCCTCGACTCCATATGTGTAATCTGTACCAGACCCCGTAGTGTGAACACCGGTCCGCCCGGAACGTACAGAACCCAGGACTGGGCGAGGTTAC
seq00029   TGGATGAGGTGGTATCGAACTCCCATAGAGCGCGGTTCTATGCGGAACGTTTCCGCTACGATGAATTATGAATCAGAACCAATCTAAGCGTGTGACCGCCTGTATGCAGCCCCAACGAAGTACAGGACCATAGCTTTGCTCGTTAGCTGACGCAGATAAACGACACAGGGGTATGTTGTTGATGAATGAGTCCATTACAATTTGGTTCAGTAGAAATAGTGGCATATCGTTGAAGCTAGTGCTTGTGCGCGTAGGACACGAGCTGCGAGTCCAGTCTTACATACGTTTAACTGCACGGTTCAGGTCCTTACATGATCTATTACTGGCGGCAAAGGAAGAAGGTCCTTAGAAATTTGCTGTGAACAAGATCGTAGTATCAAACCATAATATTACAGAAATATCGACTCGACCGCAATGTATGTTTGGGAAATCGCCACTAACAGGATGTCTCTCAGTCTATTGGGTCTGGATAATGCGACAGCCGGGTATTCGGTTTGGATGCCCATTGTGCACCCCGTATTACGAAAGCAAAGCCGTGCTAAGATAAAATTAGTAGGCGGGAAAATGCTGCCTAGTGGTTTCTAAATAACGCGTATGATATCCGTACTCTGCAACCCCGTCGAGCAATCCCCTTGTAGGCCTTTCCGCAAAATAAGCAGAACGATCAGCGCGGCGATGGTCTCATGGTCCCCCCCGACAGGTATTTTGGGTTAAACAGCGGAGATTCTATTCATGGTTAAACATGAAATAACTCGGTCCAGGCCCCGACGTACATACCAATACTGCTGCAGATGCATAAGGTTAATGTAAGCTTCACTCAGTCATTACAAGGCTATAGAGTAGGACTGCTCCTACACGTAAGGGCGGCTACCTTCCCGGGGCGGTATGTCTTCCGTAGTAATAATGTCTGGGAAGCGTTCTGAGTTAACCTTCTTCATGTCTTAGTCCATAACGAAGCGTCGACATCTGATCGTGCCTCGCCAAGGTATCCAGTCTATCGAAGCGCGGGGCCCTTCCCAAGCAGTGAGCACTTGGACTGCCGCTTACCGGCATCTTCGGTTATTAGGGGCTCATGGGTGTCGACGATGGGGAGACCTCAGATGAATGCTATCGTCTCGCTCGTATAAAGACGATTGGGCACCCTCTGTCGGCCTTGAGAATCTCGTGGAAATATCTGGCCCGGGCTGTATTATATGGGCTCCGGAGTGGCCCGTTGTACACTCGCGACGAAGTTGTTTGTAGAATCGTGCTAGTCAGATGGACCAGCCTCTTAAACGTTATGGTAAAGCCTTTTTCCTAAACCACTCCGGCGTGTAATCGTTATTACAATAACCACTGAGACAGTCCCTGTGCTTAGTCTCTTAGGTCGATGAAACTTTGGTGACCCGTAGCTCATCTAATCGGTTTGTACTTATTGAGGCGGATAATACGGCGCTGGAACTTGTCCTTACTTCACGACTCTCCTCCTCGATCTAAGTACTAGGTTGAAGCTGTAAGAGGAGGGGCTAGGTTACGAGAACCCCTCCAACTTTGGCGATGGGAGCTAATAAAGAAACAAGGTAGCAAACATCCACATACTTGCAGGACGGCCAACGCCGATAGCAACACAGGACCTAGGACCAACTTTTAGCTAGTACGGATACTCATTTGATATGCCCAGGGGACGGCACTTCTGCGAAGTGCCGTACTATCTACAAGAGGTCAGCCCTACAGGCCGGATTGTTTGGCAGTTGCATTGGGTGCGTTACCTAACTACCTAGCGGAACGACCTCGGACGCAACTGAGTTGTGATATAGTGCACAAAGGAGCGGACCTGTGCACTCGTGTTTGTTATCTTTTCGGGCACCACGACACATTATCATGAACCGGTTAAGACGATCATGCGGTAAGGGAGTTACTGGACCAATTTTCCCGGTTCCTTGCAGGTTGCAATAAATCTACCAAAGACACGATGCGAGGTAATGGCGGAACTTCCACTTCGTAGGTAGATGACACGTGTGAACACGACACGCAGGTCAGCCACAAGAGCCATGCCTACGGAGTGGTTTGCGGGGGGGGAGAAGCTCCGTCGGGCACGGGAGGTTATCTCTAGATGAATGAGAGGTGGAAGGAAAACATGAAAAGTTAGTAACCTCAGACACTCAGCCGCCGCCGTATATGCTGCAAAAGGTCCTAACCCTGATTCGATCGATCCTCGACTCCATATGTGTAATCTGTACCAGACCCCGTAGTGTGAACACCGGTCCGCCCGGAACGTACAGAACCCAGGACTGGGCGAGGTTAC
seq00030   TGGATGAGGTGGTATCGAACTCCCATAGAGCGCGGTTCTATGCGGAACGTTTCCGCTACGATGAATTATGAATCAGAACCAATCTAAGCGTGTGACCGCCTGTATGCAGCCCCAACGAAGTACAGGACCATAGCTTTGCTCGTTAGCTGACGCAGATAAACGACACAGGGGTATGTTGTTGATGAATGAGTCCATTACAATTTGGTTCAGTAGAAATAGTGGCATATCGTTGAAGCTAGTGCTTGTGCGCGTAGGACACGAGCTGCGAGTCCAGTCTTACATACGTTTAACTGCACGGTTCAGGTCCTTACATGATCTATTACTGGCGGCAAAGGAAGAAGGTCCTTAGAAATTTGCTGTGAACAAGATCGTAGTATCAAACCATAATATTACAGAAATATCGACTCGACCGCAATGTATGTTTGGGAAATCGCCACTAACAGGATGTCTCTCAGTCTATTGGGTCTGGATAATGCGACAGCCGGGTATTCGGTTTGGATGCCCATTGTGCACCCCGTATTACGAAAGCAAAGCCGTGCTAAGATAAAATTAGTAGGCGGGAAAATGCTGCCTAGTGGTTTCTAAATAACGCGTATGATATCCGTACTCTGCAACCCCGTCGAGCAATCCCCTTGTAGGCCTTTCCGCAAAATAAGCAGAACGATCAGCGCGGCGATGGTCTCATGGTCCCCCCCGACAGGTATTTTGGGTTAAACAGCGGAGATTCTATTCATGGTTAAACATGAAATAACTCGGTCCAGGCCCCGACGTACATACCAATACTGCTGCAGATGAATAAGGTTAATGTAAGCTTCACTCAGTCATTACAAGGCTATAGAGTAGGACTGCTCCTACACGTAAGGGCGGCTACCTTCCCGGGGCGGTATGTCTTCCGTAGTAATAATGTCTGGGAAGCGTTCTGAGTTAACCTTCTTCATGTCTTAGTCCATAACGAAGCGTCGACATCTGATCGTGCCTCGCCAAGGTATCCAGTCTATCGAAGCGCGGGGCCCTTCCCAAGCAGTGAGCACTTGGACTGCCGCTTACCGGCATCTTCGGTTATTAGGGGCTCATGGGTGTCGACGATGGGGAGACCTCAGATGAATGCTATCGTCTCGCTCGTATAAAGACGATTGGGCACCCTCTGTCGGCCTTGAGAATCTGGTGGAAATATCTGGCCCGGGCTGTATTATATGGGCTCCGGCGTGGCCCGTTGTACACTCGCGACGAAGTTGTTTGTAGAATCGTGCTAGTCAGATGGACCAGCCTCTTAAACGTTATGGTAAAGCCTTTTTCCTAAACCACTCCGGCGTGTAATCGTTATTACAATAACCACTGAGACAGTCCCTGTGCTTAGTCTCTTAGGTCGATGAAACTTTGGTGACCCGTAGCTCATCTAATCGGTTTGTACTTATTGAGGCGGATAATACGGCGCTGGAACTTGTCCTTACTTCACGACTCTGCTCCTCGATCTAAGTACTAGGTTGAAGCTGTAAGAGGAGGGGCTAGGTTACGAGAACCCCTCCAACTTTGGCGATGGGAGCTAATAAAGAAACAAGGTAGCAAACATCCACATACTTGCAGGACGGCCAACGCCGATAGCAACACAGGACCTAGGACCAACTTTTAGCTAGTACGGATACTCATTTGATATGCCCAGGGGACGGCACTTCTGCGAAGTGCCGTACTATCTACAAGAGGTCAGCCCTACAGGCCGGATTGTTTGGCAGTTGCATTGGGTGCGTTACCTAACTACCTAGCGGAACGACCTCGGACGCAACTGAGTTGTGATATAGTGCACAAAGGAGCGGACCTGTGCACTCGTGTTTGTTATCTTTTCGGGCACCACAACACATTATCATGAACCGGTTAAGACGATCATGCGGTAAGGGAGTTACTGGACCAATTTTCCCGGTTCCTTGCAGGTTGCAATAAATCTACCAAAGACACGATGCGAGGTAATGGCGGAACTTCCACTTCGTAGGTAGATGACACGTGTGAACACGACACGCAGCTCAGCCACAAGAGCCATGCCTACGGAGTGGTTTGCGGGGGGGGAGAAGCTCCGTCGGGCACGGGAGGTTATCTCTAGATGAATGAGAGGTGGAAGGAAAACATGAAAAGTTAGTAACCTCAGACACTCAGCCGCCGCCGTATATGCTGCAAAAGGTCCTAACCCTGATTCGATCGATCCTCGACTCCATATGTGTAATCTGTACCAGACCCCGTAGTGTGAACACCGGTCCGCCCGGAACGTACAGAACCCAGGACTGGGCGAGGTTAC
seq00031   TGGATGAGGTGGTATCGAACTCCCATAGAGCGCGGTTCTATGCGGAACGTTTCCGCTACGATGAATTATGAATCAGAACCAATCTAAGCGTGTGACCGCCTGTATGCAGCCCCAACGAATTACAGGACCATAGCTTTGCTCGTTAGCTGACGCAGATAAACGACACAGGGGTATGTTGTTGATGAATGAGTCCATTACAATTTGGTTCAGTAGAAATAGTGGCATATCGTTGAAGCTAGTGCTTGTGCGCGTAGGACACGAGCTGCGAGTCCAGTCTTACATACGTTTAACTGCACGGTTCAGGTCCTTACATGATCTATTACTGGCGGCAAAGGAAGAAGGTCCTTAGAAATTTGCTGTGAACAAGATCGTAGTATCAAACCATAATATTACAGAAATATCGACTCGACCGCAATGTATGTTTGGGAAATCGCCACTAACAGGATGTCTCTCAGTCTATTGGGTCTGGATAATGCGACAGCCGGGTATTCGGTTTGGATGCCCATTGTGCACCCCGTATTACGAAAGCAAAGCCGTGCTAAGATAAAATTAGTAGGCGGGAAAATGCTGCCTAGTGGTTTCTAAATAACGCGTATGATATCCGTACTCTGCAACCCCGTCGAGCAATCCCCTTGTAGGCCTTTCCGCAAAATAAGCAGAACGATCAGCGCGGCGATGGTCTCATGGTCCCCCCCGACAGGTATTTTGGGTTAAACAGCGGAGATTCTATTCATGGTTAAACATGAAATAACTCGGTCCAGGCCCCGACGTACATACCAATACTGCTGCAGATGAATAAGGTTAATGTAAGCTTCACTCAGTCATTACAAGGCTATAGAGTAGGACTGCTCCTACACGTAAGGGCGGCTACCTTCCCGGGGCGGTATGTCTTCCGTAGTAATAATGTCTGGGAAGCGTTCTGAGTTAACCTTCTTCATGTCTTAGTCCATAACGAAGCGTCGACATCTGATCGTGCCTCGCCAAGGTATCCAGTCTATCGAAGCGCGGGGCCCTTCCCAAGCAGTGAGCACTTGGACTGCCGCTTACCGGCATCTTCGGTTATTAGGGGCTCATGGGTGTCGACGATGGGGAGACCTCAGATGAATGCTATCGTCTCGCTCGTATAAAGACGATTGGGCACCCTCTGTCGGCCTTGAGAATCTGGTGGAAATATCTGGCCCGGGCTGTATTATATGGGCTCCGGAGTGGCCCGTTGTACACTCGCGACGAAGTTGTTTGTAGAATCGTGCTAGTCAGATGGACCAGCCTCTTAAACGTTATGGTAAAGCCTTTTTCCTAAACCACTCCGGCGTGTAATCGTTATTACAATAACCACTGAGACAGTCCCTGTGCTTAGTCTCTTAGGTCGATGAAACTTTGGTGACCCGTAGCTCATCTAATCGGTTTGTACTTATTGAGGCGGATAATACGGCGCTGGAACTTGTCCTTACTTCACGACTCTGCTCCTCGATCTAAGTACTAGGTTGAAGCTGTAAGAGGAGGGGCTAGGTTACGAGAACCCCTCCAACTTTGGCGATGGGAGCTAATAAAGAAACAAGGTAGCAAACATCCACATACTTGCAGGACGGCCAACGCCGATAGCAACACAGGACCTAGGACCAACTTTTAGCTAGTACGGATACTCATTTGATATGCCCAGGGGACGGCACTTCTGCGAAGTGCCGTACTATCTACAAGAGGTCAGCCCTACAGGCCGGATTGTTTGGCAGTTGCATTGGGTGCGTTACCTAACTACCTAGCGGAACGACCTCGGACGCAACTGAGTTGTGATATAGTGCACAAAGGAGCGGACCTGTGCACTCGTGTTTGTTATCTTTTCGGGCACCACAACACATTATCATGAACCGGTTAAGACGATCATGCGGTAAGGGAGTTACTGGACCAATTTTCCCGGTTCCTTGCAGGTTGCAATAAATCTACCAAAGACACGATGCGAGGTAATGGCGGAACTTCCACTTCGTAGGTAGATGACACGTGTGAACACGACACGCAGCTCAGCCACAAGAGCCATGCCTACGGAGTGGTTTGCGGGGGGGGAGAAGCTCCGTCGGGCACGGGAGGTTATCTCTAGATGAATGAGAGGTGGAAGGAAAACATGAAAAGTTAGTAACCTCAGACACTCAGCCGCCGCCGTATATGCTGCAAAAGGTCCTAACCCTGATTCGATCGATCCTCGACTCCATATGTGTAATCTGTACCAGACCCCGTAGTGTGAACACCGGTCCGCCCGGAACGTACAGAACCCAGGACTGGGCGAGGTTAC
seq00032   TGGATGAGGTGGTATCGAACTCCCATAGAGCGCGGTTCTATGCGGAACGTTTCCGCTACGATGAATTATGAATCAGAACCAATCTAAGCGTGTGACCGCCTGTATGCAGCCCCAACGAAGTACAGGACCATAGCTTTGCTCGTTAGCTGACGCAGATAAACGACACAGGGGTATGTTGTTGATGAATGAGTCCATTACAATTTGGTTCAGTAGAAATAGTGGCATATCGTTGAAGCTAGTGCTTGTGCGCGTAGGACACGAGCTGCGAGTCCAGTCTTACATACGTTTAACTGCACGGTTCAGGTCCTTACATGATCTATTACTGGCGGCAAAGGAAGAAGGTCCTTAGAAATTTGCTGTGAACAAGATCGTAGTATCAAACCATAATATTACAGAAATATCGACTCGACCGCAATGTATGTTTGGGAAATCGCCACTAACAGGATGTCTCTCAGTCTATTGGGTCTGGATAATGCGACAGCCGGGTATTCGGTTTGGATGCCCATTGTGCACCCCGTATTACGAAAGCAAAGCCGTGCTAAGATAAAATTAGTAGGCGGGAAAATGCTGCCTAGTGGTTTCTAAATAACGCGTATGATATCCGTACTCTGCAACCCCGTCGAGCAATCCCCTTGTAGGCCTTTCCGCAAAATAAGCAGAACGATCAGCGCGGCGATGGTCTCATGGTCCCCCCCGACAGGTATTTTGGGTTAAACAGCGGAGATTCTATTCATGGTTAAACATGAAATAACTCGGTCCAGGCCCCGACGTACATACCAATACTGCTGCAGATGAATAAGGTTAATGTAAGCTTCACTCAGTCATTACAAGGCTATAGAGTAGGACTGCTCCTACACGTAAGGGCGGCTACCTTCCCGGGGCGGTATGTCTTCCGTAGTAATAATGTCTGGGAAGCGTTCTGAGTTAACCTTCTTCATGTCTTAGTCCATAACGAAGCGTCGACATCTGATCGTGCCTCGCCAAGGTATCCAGTCTATCGAAGCGCGGGGCCCTTCCCAAGCAGTGAGCACTTGGACTGCCGCTTACCGGCATCTTCGGTTATTAGGGGCTCATGGGTGTCGACGATGGGGAGACCTCAGATGAATGCTATCGTCTCGCTCGTATAAAGACGATTGGGCACCCTCTGTCGGCCTTGAGAATCTGGTGGAAATATCTGGCCCGGGCTGTATTATATGGGCTCCGGAGTGGCCCGTTGTACACTCGCGACGAAGTTGTTTGTAGAATCGTGCTAGTCAGATGGACCAGCCTCTTAAACGTTATGGTAAAGCCTTTTTCCTAAACCACTCCGGCGTGTAATCGTTATTACAATAACCACTGAGACAGTCCCTGTGCTTAGTCTCTTAGGTCGATGAAACTTTGGTGACCCGTAGCTCATCTAATCGGTTTGTACTTATTGAGGCGGATAATACGGCGCTGGAACTTGTCCTTACTTCACGACTCTGCTCCTCGATCTAAGTACTAGGTTGAAGCTGTAAGAGGAGGGGCTAGGTTACGAGAACCCCTCCAACTTTGGCGATGGGAGCTAATAAAGAAACAAGGTAGCAAACATCCACATACTTGCAGGACGGCCAACGCCGATAGCAACACAGGACCTAGGACCAACTTTTAGCTAGTACGGATACTCATTTGATATGCCCAGGGGACGGCACTTCTGCGAAGTGCCGTACTATCTACAAGAGGTCAGCCCTACAGGCCGGATTGTTTGGCAGTTGCATTGGGTGCGTTACCTAACTACCTAGCGGAACGACCTCGGACGCAACTGAGTTGTGATATAGTGCACAAAGGAGCGGACCTGTGCACTCGTGTTTGTTATCTTTTCGGGCACCACAACACATTATCATGAACCGGTTAAGACGATCATGCGGTAAGGGAGTTACTGGACCAATTTTCCCGGTTCCTTGCAGGTTGCAATAAATCTACCAAAGACACGATGCGAGGTAATGGCGGAACTTCCACTTCGTAGGTAGATGACACGTGTGAACACGACACGCAGCTCAGCCACAAGAGCCATGCCTACGGAGTGGTTTGCGGGGGGGGAGAAGCTCCGTCGGGCACGGGAGGTTATCTCTAGATGAATGAGAGGTGGAAGGAAAACATGAAAAGTTAGTAACCTCAGACACTCAGCCGCCGCCGTATATGCTGCAAAAGGTCCTAACCCTGATTCGATCGATCCTCGACTCCATATGTGTAATCTGTACCAGACCCCGTAGTGTGAACACCGGTCCGCCCGGAACGTACAGAACCCAGGACTGGGCGAGGTTAC
seq00033   TGGATGAGGTGGTATCGAACTCCCATAGAGCGCGGTTCTATGCGGAACGTTTCCGCTACGATGAATTATGAATCAGAACCAATCTAAGCGTGTGACCGCCTGTATGCAGCCCCAACGAAGTACAGGACCATAGCTTTGCTCGTTAGCTGACGCAGATAAACGACACAGGGGTATGTTGTTGATGAATGAGTCCATTACAATTTGGTTCAGTAGAAATAGTGGCATATCGTTGAAGCTAGTGCTTGTGCGCGTAGGACACGAGCTGCGAGTCCAGTCTTACATACGTTTAACTGCACGGTTCAGGTCCTTACATGATCTATTACTGGCGGCAAAGGAAGAAGGTCCTTAGAAATTTGCTGTGAACAAGATCGTAGTATCAAACCATAATATTACAGAAATATCGACTCGACCGCAATGTATGTTTGGGAAATCGCCACTAACAGGATGTCTCTCAGTCTATTGGGTCTGGATAATGCGACAGCCGGGTATTCGGTTTGGATGCCCATTGTGCACCCCGTATTACGAAAGCAAAGCCGTGCTAAGATAAAATTAGTAGGCGGGAAAATGCTGCCTAGTGGTTTCTAAATAACGCGTATGATATCCGTACTCTGCAACCCCGTCGAGCAATCCCCTTGTAGGCCTTTCCGCAAAATAAGCAGAACGATCAGCGCGGCGATGGTCTCATGGTCCCCCCCGACAGGTATTTTGGGTTAAACAGCGGAGATTCTATTCATGGTTAAACATGAAATAACTCGGTCCAGGCCCCGACGTACATACCAATACTGCTGCAGATGAATAAGGTTAATGTAAGCTTCACTCAGTCATTACAAGGCTATAGAGTAGGACTGCTCCTACACGTAAGGGCGGCTACCTTCCCGGGGCGGTATGTCTTCCGTAGTAATAATGTCTGGGAAGCGTTCTGAGTTAACCTTCTTCATGTCTTAGTCCATAACGAAGCGTCGACATCTGATCGTGCCTCGCCAAGGTATCCAGTCTATCGAAGCGCGGGGCCCTTCCCAAGCAGTGAGCACTTGGACTGCCGCTTACCGGCATCTTCGGTTATTAGGGGCTCATGGGTGTCGACGATGGGGAGACCTCAGATGAATGCTATCGTCTCGCTCGTATAAAGACGATTGGGCACCCTCTGTCGGCCTTGAGAATCTGGTGGAAATATCTGGCCCGGGCTGTATTATATGGGCTCCGGAGTGGCCCGTTGTACACTCGCGACGAAGTTGTTTGTAGAATCGTGCTAGTCAGATGGACCAGCCTCTTAAACGTTATGGTAAAGCCTTTTTCCTAAACCACTCCGGCGTGTAATCGTTATTACAATAACCACTGAGACAGTCCCTGTGCTTAGTCTCTTAGGTCGATGAAACTTTGGTGACCCGTAGCTCATCTAATCGGTTTGTACTTATTGAGGCGGATAATACGGCGCTGGAACTTGTCCTTACTTCACGACTCTGCTCCTCGATCTAAGTACTAGGTTGAAGCTGTAAGAGGAGGGGCTAGGTTACGAGAACCCCTCCAACTTTGGCGATGGGAGCTAATAAAGAAACAAGGTAGCAAACATCCACATACTTGCAGGACGGCCAACGCCGATAGCAACACAGGACCTAGGACCAACTTTTAGCTAGTACGGATACTCATTTGATATGCCCAGGGGACGGCACTTCTGCGAAGTGCCGTACTATCTACAAGAGGTCAGCCCTACAGGCCGGATTGTTTGGCAGTTGCATTGGGTGCGTTACCTAACTACCTAGCGGAACGACCTCGGACGCAACTGAGTTGTGATATAGTGCACAAAGGAGCGGACCTGTGCACTCGTGTTTGTTATCTTTTCGGGCACCACAACACATTATCATGAACCGGTTAAGACGATCATGCGGTAAGGGAGTTACTGGACCAATTTTCCCGGTTCCTTGCAGGTTGCAATAAATCTACCAAAGACACGATGCGAGGTAATGGCGGAACTTCCACTTCGTAGGTAGATGACACGTGTGAACACGACACGCAGCTCAGCCACAAGAGCCATGCCTACGGAGTGGTTTGCGGGGGGGGAGAAGCTCCGTCGGGCACGGGAGGTTATCTCTAGATGAATGAGAGGTGGAAGGAAAACATGAAAAGTTAGTAACCTCAGACACTCAGCCGCCGCCGTATATGCTGCAAAAGGTCCTAACCCTGATTCGATCGATCCTCGACTCCATATGTGTAATCTGTACCAGACCCCGTAGTGTGAACACCGGTCCGCCCGGAACGTACAGAACCCAGGACTGGGCGAGGTTAC
