# Supplementary material for: How Good Are Indirect Tests at Detecting Recombination in Human mtDNA?
Source: G3 (Bethesda). 2013 Jul 1;3(7):1095–104. doi: 10.1534/g3.113.006510 (PMC3704238; doi:10.1534/g3.113.006510)
Supplement: Supporting Information [file supp_g3.113.006510_FileS2.gz › SequenceData/mtDNA_ratehet&popgrowth/0/3rdbase/Infiles/0_66-new.txt]

33 2284
seq00001   ATGGCAGGGATTGAGCCTCGAAAGCAAGATCGAGGTAAGTAACGCATGCTAGTGGTGAACAGTCCCAGGTATACGGGGTTGATATTTGAGCTCTACTCTCTGATATCAGGACCTGGCACTAATACGTCACACAGGTACTAGGCCAGCTGTGATGCGCCAAAGTGGCTGTCGTATCGATACACGGAAGAATAACGAATGATGCAAGTTGGTCTATATAATCAAAATGTGTATGGTTAGGCTTTTCCCGATGGCGCGAAGCTGGGTATCGATCACTTTAGGTACCCAAGGCCCGATATAAACTATTATTTCTGGGGATATGTAATCGCTACCCAAGTAGAATAACAGGTCGGACGCTTGTTGCCAACGGTGATAAGAAGAAGGCGTTTTGTGTAGTTGGCGTCTCCAGGACAACAAGGTCTTTGCCCAAACCGGTTTATCACCCCGTGTCCTGCAATCGATGCAATCACTCAGACTGGGCCTCGGCACTAAGATAGACGTAGAAACTTTGGTATCCAATCTCAACGTGGTCGGTTAGTGTGGAGTGAGTGCATCATGATTGTAGGAGGGAAAGCAGAGGAGGGGCAGACCGTAACACATTCTAGAAGACTTCACTTATCGATTGCACTAAGCTGCTATGCCAGATAACTTTTGACGTGTACTGATATAGTGAGCGCACGTGGGCAGCCCCTAATCGTAGTCCGCCTATTAAGACGGGCGATGCTAACGTCTGACTCAGTCATAAGTTCGCCAAATGAGCGAGAACGCCCATTCACTTTCCTGTAGTCTGTGGTGCTCGCCTACGGCTTCGCTAAGGGATGCGGTATGCACGAAACTATGGGGGAGTCGGCGTCTTGCGGCAACTTTAGAGGTAGATGCTTATTCGTTTCTCCGTGAGTCTAACCATTGCGCAGGAACGGCCGTAACTGTTGACGGACGTACTTGCACTCGAGGAGAGCTTGCTAAGGACTACGCAGCGCTGTTGCCGCTGGTTGATGGAAATTCCCTTCTTTTCACTAGATCTATCTTTGTTGTAAGAAACTATAAAACGCATACACGATTAATAGGAATAGGAATTAACTCAAAAACCGTGAGTAGCATCATCCTAATATCTCATGACCTAAGATCCTCGTGTAAATCAGCTGCAGGCACAAACTCTTTTCACTCGCCCCAATGTTTACGCCCGCGCCGAAGAGATAACTACCCGTCCGGATTGAATAGTTTAATAGATTATTAACTACCTTCTCCATCAAAGAAGAAAGGGACTGAAGGGGTCTACTGTCCCGGTAACTGACGCGTTTCCTGCGACGACATGTGGCATGTCTAGCATTAAAGAGAATTTCGGTACGACAGGTGTGGTGCGGGACTCCTGATAATGGATCAAATTAGAGAGTGAAGCCTTTGGCCACATGCCCCGCAGTCTATCAGCAATCCGCTCGCGTGGCTCAGTTAATGAGACTTCGTCCAGAGTGCTCGGAGGTCTGCGTACATACCTAGTCATTAGCGCTATTCCCTCCCAGATTAACCTTGCCACGCCGTAGGGATTCCATATTTTGACTGTGAGACGGGAGAGCATGCCTGCTCCCGGTGCACCGGGGAAAACGGAACGCAGGCCCTGATCCGTTATCTTGCTACAATATAAGATGTACTCTTTGAGATGTTGAACTAGTCTTTATCGACCTATTCTGTGTCATCAAAGCCAATACGCTGTTAGGTCCACCTGTCTAAAAAACATCCTATATTTGGGGTCAGTGTCTGCAAATTTGCCGGCTCACTAAGCTCATAGTTGTTGGGCCCGCGCTTCTCGGTGGACTACTACACTCCCGCACTTTTACCTGAATTTAATAATCATCGTAGCTTACATGAGCTTGTAATGGATATGTAGTAGTAACGGTGTATTTCGGATTCATCCCTGCGTCAACAATTCAACAATGCGGCTCATAGCTACGTCGTCTGGTCGCAGGCTTAAAGGCTCGTACACGACTGTCGTGTCGACCTGACGGAAGAGGGCTGTATGAAAATCGCTCTCCCGACGGGCCGCGGGGTATTGTGATGTAGACTAGTAACCCATTCGTTCCAGTCCCGCCTTGAGTCGCACAAGAAGCGCGCACACGGAGTTTTCGCTTGCTCGGTGTCGTGGATTCGTGATACGAAAACTCCTTGATCGACCCATCCGAATAGAGCTATAAACGGGGGTCATCAGTTTAAAGATAAGGTACGCATCATCTCGTTTCAATGGCTTCAAGGCTGCGGAGCATGGTCTGCAAGACCCTCGTGTCAAAGGGCG
seq00002   ATGGCAGGGATTGAGCCTCGAAAGCAAGATCGAGGTAAGTAACGCATGCTAGTGGTGAACAGTCCCAGGTATACGGGGTTGATATTTGAGCTCTACTCTCTGATATCAGGACCTGGCACTAATACGTCACACAGGTACTAGGCCAGCTGTGATGCGCCAAAGTGGCTGTCGTATCGATACACGGAAGAATAACGAATGATGCAAGTTGGTCTATATAATCAAAATGTGTATGGTTAGGCTTTTCCCGATGGCGCGAAGCTGGGTATCGATCACTTTAGGTACCCAAGGCCCGATATAAACTATTATTTCTGGGGATATGTAATCGCTACCCAAGTAGAATAACAGGTCGGACGCTTGTTGCCAACGGTGATAAGAAGAAGGCGTTTTGTGTAGTTGGCGTCTCCAGGACAACAAGGTCTTTGCCCAAACCGGTTTATCACCCCGCGTCCTGCAATCGATGCAATCACTCAGACTGGGCCTCGGCACTAAGATAGACGTAGAAACTTTGGTATCCAATCTCAACGTGGTCGGTTAGTGTGGAGTGAGTGCATCATGATTGTAGGAGGGAAAGCAGAGGAGGGGCAGACCGTAACACATTCTAGAAGACTTCACTTATCGATTGCACTAAGCTGCTATGCCAGATAACTTTTGACGTGTACTGATATAGTGAGCGCACGTGGGCAGCCCCTAATCGTAGTCCGCCTATTAAGACGGGCGATGCTAACGTCTGACTCAGTCATAAGTTCGCCAAATGAGCGAGAACGCCCATTCACTTTCCTGTAGTCTGTGGTGCTCGCCTACGGCTTCGCTAAGGGATGCGGTATGCACGAAACTATGGGGGAGTCGGCGTCTTGCGGCAACTTTAGAGGTAGATGCTTATTCGTTTCTCCGTGAGTCTAACCATTGCGCAGGAACGGCCGTAACTGTTGACGGACGTACTTGCACTCGAGGAGAGCTTGCCAAGGACTACGCAGCGCTGTTGCCGCTGGTTGATGGAAATTCCCTTCTTTTCACTAGATCTATCTTTGTTGTAAGAAACTATAAAACGCATACACGATTAATAGGAATAGGAATTAACTCAAAAACCGTGAGTAGCATCATCCTAATATCTCATGACCTAAGATCCTCGTGTAAATCAGCTGCAGGCACAAACTCTTTTCACTCGCCCCAATGTTTACGCCCGCGCCGAAGAGATAACTACCCGTCCGGATTGAATAGTTTAATAGATTATTAACTACCTTCTCCATCAAAGAAGAAAGGGACTGAAGGGGTCTACTGTCCCGGTAACTGACGCGTTTCCTGCGACGACATGTGGCATGTCTAGCATTAAAGAGAATTTCGGTACGACAGGTGTGGTGCGGGACTCCTGATAATGGATCAAATTAGAGAGTGAAGCCTTTGGCCACATGCCCCGCAGTCTATCAGCAATCCGCTCGCGTGGCTCAGTTAATGAGACTTCGTCCAGAGTGCTCGGAGGTCTGCGTACATACCTAGTCATTAGCGCTATTCCCTCCCAGATTAACCTTGCCACGCCGTAGGGATTCCATATTTTGACTGTGAGACGGGAGAGCATGCCTGCTCCCGGTGCACCGGGGAAAACGGAACGCAGGCCCTGATCCGTTATCTTGCTACAATATAAGATGTACTCTTTGAGATGTTGAAATAGTCTTTATCGACCTATTCTGTGTCATCAAAGCCAATACGCTGTTAGGTCCACCTGTCTAAAAAACATCCTATATTTGGGGTCAGTGTCTGCAAATTTGCCGGCTCACTAAGCTCATAGTTGTTGGGCCCGCGCTTCTCGGTGGACTACTACACTCCCGCACTTTTACCTGAATTTAATAATCATCGTAGCTTACATGAGCTTGTAATGGATATGTAGTAGTAAAGGTGTATTTCGGATTCATCCCTGCGTCAACAATTCAACAATGCGGCTCATAGCTACGTCGTCTGGTCGCAGGCTTAAAGGCTCGTACACGACTGTCGTGTCGACCTGACGGAAGAGGGCTGTATGAAAATCGCTCTCCCGACGGGCCGCGGGGTATTGTGATGTAGACTAGTAACCCATTCGTTCCAGTCCCGCCTTGAGTCGCACAAGAAGCGCGCACACGGAGTTTTCGCTTGCTCGGTGTCGTGGATTCGTGATACGAAAACTCCTTGATCGACCCATCCGAATAGAGCTATAAACGGGGGTCATCAGTTTAAAGATAAGGTACGCATCATCTCGTTTCAATGGCTTCAAGGCTGCGGAGCATGGTCTGCAAGACCCTCGTGTCAAAGGGCG
seq00003   ATGGCAGGGATTGAGCCTCGAAAGCAAGATCGAGGTAAGTAACGCATGCTAGTGGTGAACAGTCCCAGGTATACGGGGTTGATATTTGAGCTCTACTCTCTGATATCAGGACCTGGCACTAATACGTCACACAGGTACTAGGCCAGCTGTGATGCGCCAAAGTGGCTGTCGTATCGATACACGGAAGAATAACGAATGATGCAAGTTGGTCTATATAATCAAAATGTGTATGGTTAGGCTTTTCCCGATGGCGCGAAGCTGGGTATCGATCACTTTAGGTACCCAAGGCCCGATATAAACTATTATTTCTGGGGATATGTAATCGCTACCCAAGTAGAATAACAGGTCGGACGCTTGTTGCCAACGGTGATAAGAAGAAGGCGTTTTGTGTAGTTGGCGTCTCCAGGACAACAAGGTCTTTGCCCAAACCGGTTTATCACCCCGCGTCCTGCAATCGATGCAATCACTCAGACTGGGCCTCGGCACTAAGATAGACGTAGAAACTTTGGTATCCAATCTCAACGTGGTCGGTTAGTGTGGAGTGAGTGCATCATGATTGTAGGAGGGAAAGCAGAGGAGGGGCAGACCGTAACACATTCTAGAAGACTTCACTTATCGATTGCACTAAGCTGCTATGCCAGATAACTTTTGACGTGTACTGATATAGTGAGCGCACGTGGGCAGCCCCTAATCGTAGTCCGCCTATTAAGACGGGCGATGCTAACGTCTGACTCAGTCATAAGTTCGCCAAATGAGCGAGAACGCCCATTCACTTTCCTGTAGTCTGTGGTGCTCGCCTACGGCTTCGCTAAGGGATGCGGTATGCACGAAACTATGGGGGAGTCGGCGTCTTGCGGCAACTTTAGAGGTAGATGCTTATTCGTTTCTCCGTGAGTCTAACCATTGCGCAGGAACGGCCGTAACTGTTGACGGACGTACTTGCACTCGAGGAGAGCTTGCTAAGGACTACGCAGCGCTGTTGCCGCTGGTTGATGGAAATTCCCTTCTTTTCACTAGATCTATCTTTGTTGTAAGAAACTATAAAACGCATACACGATTAATAGGAATAGGAATTAACTCAAAAACCGTGAGTAGCATCATCCTAATATCTCATGACCTAAGATCCTCGTGTAAATCAGCTGCAGGCACAAACTCTTTTCACTCGCCCCAATGTTTACGCCCGCGCCGAAGAGATAACTACCCGTCCGGATTGAATAGTTTAATAGATTATTAACTACCTTCTCCATCAAAGAAGAAAGGGACTGAAGGGGTCTACTGTCCCGGTAACTGACGCGTTTCCTGCGACGACATGTGGCATGTCTAGCATTAAAGAGAATTTCGGTACGACAGGTGTGGTGCGGGACTCCTGATAATGGATCAAATTAGAGAGTGAAGCCTTTGGCCACATGCCCCGCAGTCTATCAGCAATCCGCTCGCGTGGCTCAGTTAATGAGACTTCGTCCAGAGTGCTCGGAGGTCTGCGTACATACCTAGTCATTAGCGCTATTCCCTCCCAGATTAACCTTGCCACGCCGTAGGGATTCCATATTTTGACTGTGAGACGGGAGAGCATGCCTGCTCCCGGTGCACCGGGGAAAACGGAACGCAGGCCCTGATCCGTTATCTTGCTACAATATAAGATGTACTCTTTGAGATGTTGAAATAGTCTTTATCGACCTATTCTGTGTCATCAAAGCCAATACGCTGTTAGGTCCACCTGTCTAAAAAACATCCTATATTTGGGGTCAGTGTCTGCAAATTTGCCGGCTCACTAAGCTCATAGTTGTTGGGCCCGCGCTTCTCGGTGGACTACTACACTCCCGCACTTTTACCTGAATTTAATAATCATCGTAGCTTACATGAGCTTGTAATGGATATGTAGTAGTAAAGGTGTATTTCGGATTCATCCCTGCGTCAACAATTCAACAATGCGGCTCATAGCTACGTCGTCTGGTCGCAGGCTTAAAGGCTCGTACACGACTGTCGTGTCGACCTGACGGAAGAGGGCTGTATGAAAATCGCTCTCCCGACGGGCCGCGGGGTATTGTGATGTAGACTAGTAACCCATTCGTTCCAGTCCCGCCTTGAGTCGCACAAGAAGCGCGCACACGGAGTTTTCGCTTGCTCGGTGTCGTGGATTCGTGATACGAAAACTCCTTGATCGACCCATCCGAATAGAGCTATAAACGGGGGTCATCAGTTTAAAGATAAGGTACTCATCATCTCGTTTCAATGGCTTCAAGGCTGCGGAGCATGGTCTGCAAGACCCTCGTGTCAAAGGGCG
seq00004   ATGGCAGGGATTGAGCCTCGAAAGCAAGATCGAGGTAAGTAACGCATGCTAGTGGTGAACAGTCCCAGGTATACGGGGTTGATATTTGAGCTCTACTCTCTGATATCAGGACCTGGCACTAATACGTCACACAGGTACTAGGCCAGCTGTGATGCGCCAAAGTGGCTGTCGTATCGATACACGGAAGAATAACGAATGATGCAAGTTGGTCTATATAATCAAAATGTGTATGGTTAGGCTTTTCCCGATGGCGCGAAGCTGGGTATCGATCACTTTAGGTACCCAAGGCCCGATATAAACTATTATTTCTGGGGATATGTAATCGCTACCCAAGTAGAATAACAGGTCGGACGCTTGTTGCCAACGGTGATAAGAAGAAGGCGTTTTGTGTAGTTGGCGTCTCCAGGACAACAAGGTCTTTGCCCAAACCGGTTTATCACCCCGTGTCCTGCAATCGATGCAATCACTCAGACTGGGCCTCGGCACTAAGATAGACGTAGAAACTTTGGTATCCAATCTCAACGTGGTCGGTTAGTGTGGAGTGAGTGCATCATGATTGTAGGAGGGAAAGCAGAGGAGGGGCAGACCGTAACACATTCTAGAAGACTTCACTTATCGATTGCACTAAGCTGCTATGCCAGATAACTTTTGACGTGTACTGATATAGTGAGCGCACGTGGGCAGCCCCTAATCGTAGTCCGCCTATTAAGACGGGCGATGCTAACGTCTGACTCAGTCATAAGTTCGCCAAATGAGCGAGAACGCCCATTCACTTTCCTGTAGTCTGTGGTGCTCGCCTACGGCTTCGCTAAGGGATGCGGTATGCACGAAACTATGGGGGAGTCGGCGTCTTGCGGCAACTTTAGAGGTAGATGCTTATTCGTTTCTCCGTGAGTCTAACCATTGCGCAGGAACGGCCGTAACTGTTGACGGACGTACTTGCACTCGAGGAGAGCTTGCTAAGGACTACGCAGCGCTGTTGCCGCTGGTTGATGGAAATTCCCTTCTTTTCACTAGATCTATCTTTGTTGTAAGAAACTATAAAACGCATACACGATTAATAGGAATAGGAATTAACTCAAAAACCGTGAGTAGCATCATCCTAATATCTCATGACCTAAGATCCTCGTGTAAATCAGCTGCAGGCACAAACTCTTTTCACTCGCCCCAATGTTTACGCCCGCGCCGAAGAGATAACTACCCGTCCGGATTGAATAGTTTAATAGATTATTAACTACCTTCTCCATCAAAGAAGAAAGGGACTGAAGGGGTCTACTGTCCCGGTAACTGACGCGTTTCCTGCGACGACATGTGGCATGTCTAGCATTAAAGAGAATTTCGGTACGACAGGTGTGGTGCGGGACTCCTGATAATGGATCAAATTAGAGAGTGAAGCCTTTGGCCACATGCCCCGCAGTCTATCAGCAATCCGCTCGCGTGGCTCAGTTAATGAGACTTCGTCCAGAGTGCTCGGAGGTCTGCGTACATACCTAGTCATTAGCGCTATTCCCTCCCAGATTAACCTTGCCACGCCGTAGGGATTCCATATTTTGACTGTGAGACGGGAGAGCATGCCTGCTCCCGGTGCACCGGGGAAAACGGAACGCAGGCCCTGATCCGTTATCTTGCTACAATATAAGATGTACTCTTTGAGATGTTGAACTAGTCTTTATCGACCTATTCTGTGTCATCAAAGCCAATACGCTGTTAGGTCCACCTGTCTAAAAAACATCCTATATTTGGGGTCAGTGTCTGCAAATTTGCCGGCTCACTAAGCTCATAGTTGTTGGGCCCGCGCTTCTCGGTGGACTACTACACTCCCGCACTTTTACCTGAATTTAATAATCATCGTAGCTTACATGAGCTTGTAATGGATATGTAGTAATAAAGGTGTATTTCGGATTCATCCCTGCGTCAACAATTCAACAATGCGGCTCATAGCTACGTCGTCTGGTCGCAGGCTTAAAGGCTCGTACACGACTGTCGTGTCGACCTGACGGAAGAGGGCTGTATGAAAATCGCTCTCCCGACGGGCCGCGGGGTATTGTGATGTAGACTAGTAACCCATTCGTTCCAGTCCCGCCTTGAGTCGCACAAGAAGCGCGCACACGGAGTTTTCGCTTGCTCGGTGTCGTGGATTCGTGATACGAAAACTCCTTGATCGACCCATCCGAATAGAGCTATAAACGGGGGTCATCAGTTTAAAGATAAGGTACGCATCATCTCGTTTCAATGGCTTCAAGGCTGCGGAGCATGGTCTGCAAGACCCTCGTGTCAAAGGGCG
seq00005   ATGGCAGGGATTGAGCCTCGAAAGCAAGATCGAGGTAAGTAACGCATGCTAGTGGTGAACAGTCCCAGGTATACGGGGTTGATATTTGAGCTCTACTCTCTGATATCAGGACCTGGCACTAATACGTCACACAGGTACTAGGCCAGCTGTGATGCGCCAAAGTGGCTGTCGTATCGATACACGGAAGAATAACGAATGATGCAAGTTGGTCTATATAATCAAAATGTGTATGGTTAGGCTTTTCCCGATGGCGCGAAGCTGGGTATCGATCACTTTAGGTACCCAAGGCCCGATATAAACTATTATTTCTGGGGATATGTAATCGCTACCCAAGTAGAATAACAGGTCGGACGCTTGTTGCCAACGGTGATAAGAAGAAGGCGTTTTGTGTAGTTGGCGTCTCCAGGACAACAAGGTCTTTGCCCAAACCGGTTTATCACCCCGTGTCCTGCAATCGATGCAATCACTCAGACTGGGCCTCGGCACTAAGATAGACGTAGAAACTTTGGTATCCAATCTCAACGTGGTCGGTTAGTGTGGAGTGAGTGCATCATGATTGTAGGAGGGAAAGCAGAGGAGGGGCAGACCGTAACACATTCTAGAAGACTTCACTTATCGATTGCACTAAGCTGCTATGCCAGATAACTTTTGACGTGTACTGATATAGTGAGCGCACGTGGGCAGCCCCTAATCGTAGTCCGCCTATTAAGACGGGCGATGCTAACGTCTGACTCAGTCATAAGTTCGCCAAATGAGCGAGAACGCCCATTCACTTTCCTGTAGTCTGTGGTGCTCGCCTACGGCTTCGCTAAGGGATGCGGTATGCACGAAACTATGGGGGAGTCGGCGTCTTGCGGCAACTTTAGAGGTAGATGCTTATTCGTTTCTCCGTGAGTCTAACCATTGCGCAGGAACGGCCGTAACTGTTGACGGACGTACTTGCACTCGAGGAGAGCTTGCTAAGGACTACGCAGCGCTGTTGCCGCTGGTTGATGGAAATTCCCTTCTTTTCACTAGATCTATCTTTGTTGTAAGAAACTATAAAACGCATACACGATTAATAGGAATAGGAATTAACTCAAAAACCGTGAGTAGCATCATCCTAATATCTCATGACCTAAGATCCTCGTGTAAATCAGCTGCAGGCACAAACTCTTTTCACTCGCCCCAATGTTTACGCCCGCGCCGAAGAGATAACTACCCGTCCGGATTGAATAGTTTAATAGATTATTAACTACCTTCTCCATCAAAGAAGAAAGGGACTGAAGGGGTCTACTGTCCCGGTAACTGACGCGTTTCCTGCGACGACATGTGGCATGTCTAGCATTAAAGAGAATTTCGGTACGACAGGTGTGGTGCGGGACTCCTGATAATGGATCAAATTAGAGAGTGAAGCCTTTGGCCACATGCCCCGCAGTCTATCAGCAATCCGCTCGCGTGGCTCAGTTAATGAGACTTCGTCCAGAGTGCTCGGAGGTCTGCGTACATACCTAGTCATTAGCGCTATTCCCTCCCAGATTAACCTTGCCACGCCGTAGGGATTCCATATTTTGACTGTGAGACGGGAGAGCATGCCTGCTCCCGGTGCACCGGGGAAAACGGAACGCAGGCCCTGATCCGTTATCTTGCTACAATATAAGATGTACTCTTTGAGATGTTGAACTAGTCTTTATCGACCTATTCTGTGTCATCAAAGCCAATACGCTGTTAGGTCCACCTGTCTAAAAAACATCCTATATTTGGGGTCAGTGTCTGCAAATTTGCCGGCTCACTAAGCTCATAGTTGTTGGGCCCGCGCTTCTCGGTGGACTACTACACTCCCGCACTTTTACCTGAATTTAATAATCATCGTAGCTTACATGAGCTTGTAATGGATATGTAGTAGTAACGGTGTATTTCGGATTCATCCCTGCGTCAACAATTCAACAATGCGGCTCATAGCTACGTCGTCTGGTCGCAGGCTTAAAGGCTCGTACACGACTGTCGTGTCGACCTGACGGAAGAGGGCTGTATGAAAATCGCTCTCCCGACGGGCCGCGGGGTATTGTGATGTAGACTAGTAACCCATTCGTTCCAGTCCCGCCTTGAGTCGCACAAGAAGCGCGCACACGGAGTTTTCGCTTGCTCGGTGTCGTGGATTCGTGATACGAAAACTCCTTGATCGACCCATCCGAATAGAGCTATAAACGGGGGTCATCAGTTTAAAGATAAGGTACGCATCATCTCGTTTCAATGGCTTCAAGGCTGCGGAGCATGGTCTGCAAGACCCTCGTGTCAAAGGGCG
seq00006   ATGGCAGGGATTGAGCCTCGAAAGCAAGATCGAGGTAAGTAACGCATGCTAGTGGTGAACAGTCCCAGGTATACGGGGTTGATATTTGAGCTCTACTCTCTGATATCAGGACCTGGCACTAATACGTCACACAGGTACTAGGCCAGCTGTGATGCGCCAAAGTGGCTGTCGTATCGATACACGGAAGAATAACGAATGATGCAAGTTGGTCTATATAATCAAAATGTGTATGGTTAGGCTTTTCCCGATGGCGCGAAGCTGGGTATCGATCACTTTAGGTACCCAAGGCCCGATATAAACTATTATTTCTGGGGATATGTAATCGCTACCCAAGTAGAATAACAGGTCGGACGCTTGTTGCCAACGGTGATAAGAAGAAGGCGTTTTGTGTAGTTGGCGTCTCCAGGACAACAAGGTCTTTGCCCAAACCGGTTTATCACCCCGTGTCCTGCAATCGATGCAATCACTCAGACTGGGCCTCGGCACTAAGATAGACGTAGAAACTTTGGTATCCAATCTCAACGTGGTCGGTTAGTGTGGAGTGAGTGCATCATGATTGTAGGAGGGAAAGCAGAGGAGGGGCAGACCGTAACACATTCTAGAAGACTTCACTTATCGATTGCACTAAGCTGCTATGCCAGATAACTTTTGACGTGTACTGATATAGTGAGCGCACGTGGGCAGCCCCTAATCGTAGTCCGCCTATTAAGACGGGCGATGCTAACGTCTGACTCAGTCATAAGTTCGCCAAATGAGCGAGAACGCCCATTCACTTTCCTGTAGTCTGTGGTGCTCGCCTACGGCTTCGCTAAGGGATGCGGTATGCACGAAACTATGGGGGAGTCGGCGTCTTGCGGCAACTTTAGAGGTAGATGCTTATTCGTTTCTCCGTGAGTCTAACCATTGCGCAGGAACGGCCGTAACTGTTGACGGACGTACTTGCACTCGAGGAGAGCTTGCTAAGGACTACGCAGCGCTGTTGCCGCTGGTTGATGGAAATTCCCTTCTTTTCACTAGATCTATCTTTGTTGTAAGAAACTATAAAACGCATACACGATTAATAGGAATAGGAATTAACTCAAAAACCGTGAGTAGCATCATCCTAATATCTCATGACCTAAGATCCTCGTGTAAATCAGCTGCAGGCACAAACTCTTTTCACTCGCCCCAATGTTTACGCCCGCGCCGAAGAGATAACTACCCGTCCGGATTGAATAGTTTAATAGATTATTAACTACCTTCTCCATCAAAGAAGAAAGGGACTGAAGGGGTCTACTGTCCCGGTAACTGACGCGTTTCCTGCGACGACATGTGGCATGTCTAGCATTAAAGAGAATTTCGGTACGACAGGTGTGGTGCGGGACTCCTGATAATGGATCAAATTAGAGAGTGAAGCCTTTGGCCACATGCCCCGCAGTCTATCAGCAATCCGCTCGCGTGGCTCAGTTAATGAGACTTCGTCCAGAGTGCTCGGAGGTCTGCGTACATACCTAGTCATTAGCGCTATTCCCTCCCAGATTAACCTTGCCACGCCGTAGGGATTCCATATTTTGACTGTGAGACGGGAGAGCATGCCTGCTCCCGGTGCACCGGGGAAAACGGAACGCAGGCCCTGATCCGTTATCTTGCTACAATATAAGATGTACTCTTTGAGATGTTGAACTAGTCTTTATCGACCTATTCTGTGTCATCAAAGCCAATACGCTGTTAGGTCCACCTGTCTAAAAAACATCCTATATTTGGGGTCAGTGTCTGCAAATTTGCCGGCTCACTAAGCTCATAGTTGTTGGGCCCGCGCTTCTCGGTGGACTACTACACTCCCGCACTTTTACCTGAATTTAATAATCATCGTAGCTTACATGAGCTTGTAATGGATATGTAGTAGTAACGGTGTATTTCGGATTCATCCCTGCGTCAACAATTCAACAATGCGGCTCATAGCTACGTCGTCTGGTCGCAGGCTTAAAGGCTCGTACACGACTGTCGTGTCGACCTGACGGAAGAGGGCTGTATGAAAATCGCTCTCCCGACGGGCCGCGGGGTATTGTGATGTAGACTAGTAACCCATTCGTTCCAGTCCCGCCTTGAGTCGCACAAGAAGCGCGCACACGGAGTTTTCGCTTGCTCGGTGTCGTGGATTCGTGATACGAAAACTCCTTGATCGACCCATCCGAATAGAGCTATAAACGGGGGTCATCAGTTTAAAGATAAGGTACGCATCATCTCGTTTCAATGGCTTCAAGGCTGCGGAGCATGGTCTGCAAGACCCTCGTGTCAAAGGGCG
seq00007   ATGGCAGGGATTGAGCCTCGAAAGCAAGATCGAGGTAAGTAACGCATGCTAGTGGTGAACAGTCCCAGGTATACGGGGTTGATATTTGAGCTCTACTCTCTGATATCAGGACCTGGCACTAATACGTCACACAGGTACTAGGCCAGCTGTGATGCGCCAAAGTGGCTGTCGTATCGATACACGGAAGAATAACGAATGATGCAAGTTGGTCTATATAATCAAAATGTGTATGGTTAGGCTTTTCCCGATGGCGCGAAGCTGGGTATCGATCACTTTAGGTACCCAAGGCCCGATATAAACTATTATTTCTGGGGATATGTAATCGCTACCCAAGTAGAATAACAGGTCGGACGCTTGTTGCCAACGGTGATAAGAAGAAGGCGTTTTGTGTAGTTGGCGTCTCCAGGACAACAAGGTCTTTGCCCAAACCGGTTTATCACCCCGTGTCCTGCAATCGATGCAATCACTCAGACTGGGCCTCGGCACTAAGATAGACGTAGAAACTTTGGTATCCAATCTCAACGTGGTCGGTTAGTGTGGAGTGAGTGCATCATGATTGTAGGAGGGAAAGCAGAGGAGGGGCAGACCGTAACACATTCTAGAAGACTTCACTTATCGATTGCACTAAGCTGCTATGCCAGATAACTTTTGACGTGTACTGATATAGTGAGCGCACGTGGGCAGCCCCTAATCGTAGTCCGCCTATTAAGACGGGCGATGCTAACGTCTGACTCAGTCATAAGTTCGCCAAATGAGCGAGAACGCCCATTCACTTTCCTGTAGTCTGTGGTGCTCGCCTACGGCTTCGCTAAGGGATGCGGTATGCACGAAACTATGGGGGAGTCGGCGTCTTGCGGCAACTTTAGAGGTAGATGCTTATTCGTTTCTCCGTGAGTCTAACCATTGCGCAGGAACGGCCGTAACTGTTGACGGACGTACTTGCACTCGAGGAGAGCTTGCTAAGGACTACGCAGCGCTGTTGCCGCTGGTTGATGGAAATTCCCTTCTTTTCACTAGATCTATCTTTGTTGTAAGAAACTATAAAACGCATACACGATTAATAGGAATAGGAATTAACTCAAAAACCGTGAGTAGCATCATCCTAATATCTCATGACCTAAGATCCTCGTGTAAATCAGCTGCAGGCACAAACTCTTTTCACTCGCCCCAATGTTTACGCCCGCGCCGAAGAGATAACTACCCGTCCGGATTGAATAGTTTAATAGATTATTAACTACCTTCTCCATCAAAGAAGAAAGGGACTGAAGGGGTCTACTGTCCCGGTAACTGACGCGTTTCCTGCGACGACATGTGGCATGTCTAGCATTAAAGAGAATTTCGGTACGACAGGTGTGGTGCGGGACTCCTGATAATGGATCAAATTAGAGAGTGAAGCCTTTGGCCACATGCCCCGCAGTCTATCAGCAATCCGCTCGCGTGGCTCAGTTAATGAGACTTCGTCCAGAGTGCTCGGAGGTCTGCGTACATACCTAGTCATTAGCGCTATTCCCTCCCAGATTAACCTTGCCACGCCGTAGGGATTCCATATTTTGACTGTGAGACGGGAGAGCATGCCTGCTCCCGGTGCACCGGGGAAAACGGAACGCAGGCCCTGATCCGTTATCTTGCTACAATATAAGATGTACTCTTTGAGATGTTGAACTAGTCTTTATCGACCTATTCTGTGTCATCAAAGCCAATACGCTGTTAGGTCCACCTGTCTAAAAAACATCCTATATTTGGGGTCAGTGTCTGCAAATTTGCCGGCTCACTAAGCTCATAGTTGTTGGGCCCGCGCTTCTCGGTGGACTACTACACTCCCGCACTTTTACCTGAATTTAATAATCATCGTAGCTTACATGAGCTTGTAATGGATATGTAGTAGTAACGGTGTATTTCGGATTCATCCCTGCGTCAACAATTCAACAATGCGGCTCATAGCTACGTCGTCTGGTCGCAGGCTTAAAGGCTCGTACACGACTGTCGTGTCGACCTGACGGAAGAGGGCTGTATGAAAATCGCTCTCCCGACGGGCCGCGGGGTATTGTGATGTAGACTAGTAACCCATTCGTTCCAGTCCCGCCTTGAGTCGCACAAGAAGCGCGCACACGGAGTTTTCGCTTGCTCGGTGTCGTGGATTCGTGATACGAAAACTCCTTGATCGACCCATCCGAATAGAGCTATAAACGGGGGTCATCAGTTTAAAGATAAGGTACGCATCATCTCGTTTCAATGGCTTCAAGGCTGCGGAGCATGGTCTGCAAGACCCTCGTGTCAAAGGGCG
seq00008   ATGGCAGGGATTGAGCCTCGAAAGCAAGATCGAGGTAAGTAACGCATGCTAGTGGTGAACAGTCCCAGGTATACGGGGTTGATATTTGAGCTCTACTCTCTGATATCAGGACCTGGCACTAATACGTCACACAGGTACTAGGCCAGCTGTGATGCGCCAAAGTGGCTGTCGTATCGATACACGGAAGAATAACGAATGATGCAAGTTGGTCTATATAATCAAAATGTGTATGGTTAGGCTTTTCCCGATGGCGCGAAGCTGGGTATCGATCACTTTAGGTACCCAAGGCCCGATATAAACTATTATTTCTGGGGATATGTAATCGCTACCCAAGTAGAATAACAGGTCGGACGCTTGTTGCCAACGGTGATAAGAAGAAGGCGTTTTGTGTAGTTGGCGTCTCCAGGACAACAAGGTCTTTGCCCAAACCGGTTTATCACCCCGCGTCCTGCAATCGATGCAATCACTCAGACTGGGCCTCGGCACTAAGATAGACGTAGAAACTTTGGTATCCAATCTCAACGTGGTCGGTTAGTGTGGAGTGAGTGCATCATGATTGTAGGAGGGAAAGCAGAGGAGGGGCAGACCGTAACACATTCTAGAAGACTTCACTTATCGATTGCACTAAGCTGCTATGCCAGATAACTTTTGACGTGTACTGATATAGTGAGCGCACGTGGGCAGCCCCTAATCGTAGTCCGCCTATTAAGACGGGCGATGCTAACGTCTGACTCAGTCATAAGTTCGCCAAATGAGCGAGAACGCCCATTCACTTTCCTGTAGTCTGTGGTGCTCGCCTACGGCTTCGCTAAGGGATGCGGTATGCACGAAACTATGGGGGAGTCGGCGTCTTGCGGCAACTTTAGAGGTAGATGCTTATTCGTTTCTCCGTGAGTCTAACCATTGCGCAGGAACGGCCGTAACTGTTGACGGACGTACTTGCACTCGAGGAGAGCTTGCTAAGGACTACGCAGCGCTGTTGCCGCTGGTTGATGGAAATTCCCTTCTTTTCACTAGATCTATCTTTGTTGTAAGAAACTATAAAACGCATACACGATTAATAGGAATAGGAATTAACTCAAAAACCGTGAGTAGCATCATCCTAATATCTCATGACCTAAGATCCTCGTGTAAATCAGCTGCAGGCACAAACTCTTTTCACTCGCCCCAATGTTTACGCCCGCGCCGAAGAGATAACTACCCGTCCGGATTGAATAGTTTAATAGATTATTAACTACCTTCTCCATCAAAGAAGAAAGGGACTGAAGGGGTCTACTGTCCCGGTAACTGACGCGTTTCCTGCGACGACATGTGGCATGTCTAGCATTAAAGAGAATTTCGGTACGACAGGTGTGGTGCGGGACTCCTGATAATGGATCAAATTAGAGAGTGAAGCCTTTGGCCACATGCCCCGCAGTCTATCAGCAATCCGCTCGCGTGGCTCAGTTAATGAGACTTCGTCCAGAGTGCTCGGAGGTCTGCGTACATACCTAGTCATTAGCGCTATTCCCTCCCAGATTAACCTTGCCACGCCGTAGGGATTCCATATTTTGACTGTGAGACGGGAGAGCATGCCTGCTCCCGGTGCACCGGGGAAAACGGAACGCAGGCCCTGATCCGTTATCTTGCTACAATATAAGATGTACTCTTTGAGATGTTGAAATAGTCTTTATCGACCTATTCTGTGTCATCAAAGCCAATACGCTGTTAGGTCCACCTGTCTAAAAAACATCCTATATTTGGGGTCAGTGTCTGCAAATTTGCCGGCTCACTAAGCTCATAGTTGTTGGGCCCGCGCTTCTCGGTGGACTACTACACTCCCGCACTTTTACCTGAATTTAATAATCATCGTAGCTTACATGAGCTTGTAATGGATATGTAGTAGTAAAGGTGTATTTCGGATTCATCCCTGCGTCAACAATTCAACAATGCGGCTCATAGCTACGTCGTCTGGTCGCAGGCTTAAAGGCTCGTACACGACTGTCGTGTCGACCTGACGGAAGAGGGCTGTATGAAAATCGCTCTCCCGACGGGCCGCGGGGTATTGTGATGTAGACTAGTAACCCATTCGTTCCAGTCCCGCCTTGAGTCGCACAAGAAGCGCGCACACGGAGTTTTCGCTTGCTCGGTGTCGTGGATTCGTGATACGAAAACTCCTTGATCGACCCATCCGAATAGAGCTATAAACGGGGGTCATCAGTTTAAAGATAAGGTACTCATCATCTCGTTTCAATGGCTTCAAGGCTGCGGAGCATGGTCTGCAAGACCCTCGTGTCAAAGGGCG
seq00009   ATGGCAGGGATTGAGCCTCGAAAGCAAGATCGAGGTAAGTAACGCATGCTAGTGGTGAACAGTCCCAGGTATACGGGGTTGATATTTGAGCTCTACTCTCTGATATCAGGACCTGGCACTAATACGTCACACAGGTACTAGGCCAGCTGTGATGCGCCAAAGTGGCTGTCGTATCGATACACGGAAGAATAACGAATGATGCAAGTTGGTCTATATAATCAAAATGTGTATGGTTAGGCTTTTCCCGATGGCGCGAAGCTGGGTATCGATCACTTTAGGTACCCAAGGCCCGATATAAACTATTATTTCTGGGGATATGTAATCGCTACCCAAGTAGAATAACAGGTCGGACGCTTGTTGCCAACGGTGATAAGAAGAAGGCGTTTTGTGTAGTTGGCGTCTCCAGGACAACAAGGTCTTTGCCCAAACCGGTTTATCACCCCGTGTCCTGCAATCGATGCAATCACTCAGACTGGGCCTCGGCACTAAGATAGACGTAGAAACTTTGGTATCCAATCTCAACGTGGTCGGTTAGTGTGGAGTGAGTGCATCATGATTGTAGGAGGGAAAGCAGAGGAGGGGCAGACCGTAACACATTCTAGAAGACTTCACTTATCGATTGCACTAAGCTGCTATGCCAGATAACTTTTGACGTGTACTGATATAGTGAGCGCACGTGGGCAGCCCCTAATCGTAGTCCGCCTATTAAGACGGGCGATGCTAACGTCTGACTCAGTCATAAGTTCGCCAAATGAGCGAGAACGCCCATTCACTTTCCTGTAGTCTGTGGTGCTCGCCTACGGCTTCGCTAAGGGATGCGGTATGCACGAAACTATGGGGGAGTCGGCGTCTTGCGGCAACTTTAGAGGTAGATGCTTATTCGTTTCTCCGTGAGTCTAACCATTGCGCAGGAACGGCCGTAACTGTTGACGGACGTACTTGCACTCGAGGAGAGCTTGCTAAGGACTACGCAGCGCTGTTGCCGCTGGTTGATGGAAATTCCCTTCTTTTCACTAGATCTATCTTTGTTGTAAGAAACTATAAAACGCATACACGATTAATAGGAATAGGAATTAACTCAAAAACCGTGAGTAGCATCATCCTAATATCTCATGACCTAAGATCCTCGTGTAAATCAGCTGCAGGCACAAACTCTTTTCACTCGCCCCAATGTTTACGCCCGCGCCGAAGAGATAACTACCCGTCCGGATTGAATAGTTTAATAGATTATTAACTACCTTCTCCATCAAAGAAGAAAGGGACTGAAGGGGTCTACTGTCCCGGTAACTGACGCGTTTCCTGCGACGACATGTGGCATGTCTAGCATTAAAGAGAATTTCGGTACGACAGGTGTGGTGCGGGACTCCTGATAATGGATCAAATTAGAGAGTGAAGCCTTTGGCCACATGCCCCGCAGTCTATCAGCAATCCGCTCGCGTGGCTCAGTTAATGAGACTTCGTCCAGAGTGCTCGGAGGTCTGCGTACATACCTAGTCATTAGCGCTATTCCCTCCCAGATTAACCTTGCCACGCCGTAGGGATTCCATATTTTGACTGTGAGACGGGAGAGCATGCCTGCTCCCGGTGCACCGGGGAAAACGGAACGCAGGCCCTGATCCGTTATCTTGCTACAATATAAGATGTACTCTTTGAGATGTTGAACTAGTCTTTATCGACCTATTCTGTGTCATCAAAGCCAATACGCTGTTAGGTCCACCTGTCTAAAAAACATCCTATATTTGGGGTCAGTGTCTGCAAATTTGCCGGCTCACTAAGCTCATAGTTGTTGGGCCCGCGCTTCTCGGTGGACTACTACACTCCCGCACTTTTACCTGAATTTAATAATCATCGTAGCTTACATGAGCTTGTAATGGATATGTAGTAGTAACGGTGTATTTCGGATTCATCCCTGCGTCAACAATTCAACAATGCGGCTCATAGCTACGTCGTCTGGTCGCAGGCTTAAAGGCTCGTACACGACTGTCGTGTCGACCTGACGGAAGAGGGCTGTATGAAAATCGCTCTCCCGACGGGCCGCGGGGTATTGTGATGTAGACTAGTAACCCATTCGTTCCAGTCCCGCCTTGAGTCGCACAAGAAGCGCGCACACGGAGTTTTCGCTTGCTCGGTGTCGTGGATTCGTGATACGAAAACTCCTTGATCGACCCATCCGAATAGAGCTATAAACGGGGGTCATCAGTTTAAAGATAAGGTACGCATCATCTCGTTTCAATGGCTTCAAGGCTGCGGAGCATGGTCTGCAAGACCCTCGTGTCAAAGGGCG
seq00010   ATGGCAGGGATTGAGCCTCGAAAGCAAGATCGAGGTAAGTAACGCATGCTAGTGGTGAACAGTCCCAGGTATACGGGGTTGATATTTGAGCTCTACTCTCTGATATCAGGACCTGGCACTAATACGTCACACAGGTACTAGGCCAGCTGTGATGCGCCAAAGTGGCTGTCGTATCGATACACGGAAGAATAACGAATGATGCAAGTTGGTCTATATAATCAAAATGTGTATGGTTAGGCTTTTCCCGATGGCGCGAAGCTGGGTATCGATCACTTTAGGTACCCAAGGCCCGATATAAACTATTATTTCTGGGGATATGTAATCGCTACCCAAGTAGAATAACAGGTCGGACGCTTGTTGCCAACGGTGATAAGAAGAAGGCGTTTTGTGTAGTTGGCGTCTCCAGGACAACAAGGTCTTTGCCCAAACCGGTTTATCACCCCGCGTCCTGCAATCGATGCAATCACTCAGACTGGGCCTCGGCACTAAGATAGACGTAGAAACTTTGGTATCCAATCTCAACGTGGTCGGTTAGTGTGGAGTGAGTGCATCATGATTGTAGGAGGGAAAGCAGAGGAGGGGCAGACCGTAACACATTCTAGAAGACTTCACTTATCGATTGCACTAAGCTGCTATGCCAGATAACTTTTGACGTGTACTGATATAGTGAGCGCACGTGGGCAGCCCCTAATCGTAGTCCGCCTATTAAGACGGGCGATGCTAACGTCTGACTCAGTCATAAGTTCGCCAAATGAGCGAGAACGCCCATTCACTTTCCTGTAGTCTGTGGTGCTCGCCTACGGCTTCGCTAAGGGATGCGGTATGCACGAAACTATGGGGGAGTCGGCGTCTTGCGGCAACTTTAGAGGTAGATGCTTATTCGTTTCTCCGTGAGTCTAACCATTGCGCAGGAACGGCCGTAACTGTTGACGGACGTACTTGCACTCGAGGAGAGCTTGCCAAGGACTACGCAGCGCTGTTGCCGCTGGTTGATGGAAATTCCCTTCTTTTCACTAGATCTATCTTTGTTGTAAGAAACTATAAAACGCATACACGATTAATAGGAATAGGAATTAACTCAAAAACCGTGAGTAGCATCATCCTAATATCTCATGACCTAAGATCCTCGTGTAAATCAGCTGCAGGCACAAACTCTTTTCACTCGCCCCAATGTTTACGCCCGCGCCGAAGAGATAACTACCCGTCCGGATTGAATAGTTTAATAGATTATTAACTACCTTCTCCATCAAAGAAGAAAGGGACTGAAGGGGTCTACTGTCCCGGTAACTGACGCGTTTCCTGCGACGACATGTGGCATGTCTAGCATTAAAGAGAATTTCGGTACGACAGGTGTGGTGCGGGACTCCTGATAATGGATCAAATTAGAGAGTGAAGCCTTTGGCCACATGCCCCGCAGTCTATCAGCAATCCGCTCGCGTGGCTCAGTTAATGAGACTTCGTCCAGAGTGCTCGGAGGTCTGCGTACATACCTAGTCATTAGCGCTATTCCCTCCCAGATTAACCTTGCCACGCCGTAGGGATTCCATATTTTGACTGTGAGACGGGAGAGCATGCCTGCTCCCGGTGCACCGGGGAAAACGGAACGCAGGCCCTGATCCGTTATCTTGCTACAATATAAGATGTACTCTTTGAGATGTTGAAATAGTCTTTATCGACCTATTCTGTGTCATCAAAGCCAATACGCTGTTAGGTCCACCTGTCTAAAAAACATCCTATATTTGGGGTCAGTGTCTGCAAATTTGCCGGCTCACTAAGCTCATAGTTGTTGGGCCCGCGCTTCTCGGTGGACTACTACACTCCCGCACTTTTACCTGAATTTAATAATCATCGTAGCTTACATGAGCTTGTAATGGATATGTAGTAGTAAAGGTGTATTTCGGATTCATCCCTGCGTCAACAATTCAACAATGCGGCTCATAGCTACGTCGTCTGGTCGCAGGCTTAAAGGCTCGTACACGACTGTCGTGTCGACCTGACGGAAGAGGGCTGTATGAAAATCGCTCTCCCGACGGGCCGCGGGGTATTGTGATGTAGACTAGTAACCCATTCGTTCCAGTCCCGCCTTGAGTCGCACAAGAAGCGCGCACACGGAGTTTTCGCTTGCTCGGTGTCGTGGATTCGTGATACGAAAACTCCTTGATCGACCCATCCGAATAGAGCTATAAACGGGGGTCATCAGTTTAAAGATAAGGTACGCATCATCTCGTTTCAATGGCTTCAAGGCTGCGGAGCATGGTCTGCAAGACCCTCGTGTCAAAGGGCG
seq00011   ATGGCAGGGATTGAGCCTCGAAAGCAAGATCGAGGTAAGTAACGCATGCTAGTGGTGAACAGTCCCAGGTATACGGGGTTGATATTTGAGCTCTACTCTCTGATATCAGGACCTGGCACTAATACGTCACACAGGTACTAGGCCAGCTGTGATGCGCCAAAGTGGCTGTCGTATCGATACACGGAAGAATAACGAATGATGCAAGTTGGTCTATATAATCAAAATGTGTATGGTTAGGCTTTTCCCGATGGCGCGAAGCTGGGTATCGATCACTTTAGGTACCCAAGGCCCGATATAAACTATTATTTCTGGGGATATGTAATCGCTACCCAAGTAGAATAACAGGTCGGACGCTTGTTGCCAACGGTGATAAGAAGAAGGCGTTTTGTGTAGTTGGCGTCTCCAGGACAACAAGGTCTTTGCCCAAACCGGTTTATCACCCCGTGTCCTGCAATCGATGCAATCACTCAGACTGGGCCTCGGCACTAAGATAGACGTAGAAACTTTGGTATCCAATCTCAACGTGGTCGGTTAGTGTGGAGTGAGTGCATCATGATTGTAGGAGGGAAAGCAGAGGAGGGGCAGACCGTAACACATTCTAGAAGACTTCACTTATCGATTGCACTAAGCTGCTATGCCAGATAACTTTTGACGTGTACTGATATAGTGAGCGCACGTGGGCAGCCCCTAATCGTAGTCCGCCTATTAAGACGGGCGATGCTAACGTCTGACTCAGTCATAAGTTCGCCAAATGAGCGAGAACGCCCATTCACTTTCCTGTAGTCTGTGGTGCTCGCCTACGGCTTCGCTAAGGGATGCGGTATGCACGAAACTATGGGGGAGTCGGCGTCTTGCGGCAACTTTAGAGGTAGATGCTTATTCGTTTCTCCGTGAGTCTAACCATTGCGCAGGAACGGCCGTAACTGTTGACGGACGTACTTGCACTCGAGGAGAGCTTGCTAAGGACTACGCAGCGCTGTTGCCGCTGGTTGATGGAAATTCCCTTCTTTTCACTAGATCTATCTTTGTTGTAAGAAACTATAAAACGCATACACGATTAATAGGAATAGGAATTAACTCAAAAACCGTGAGTAGCATCATCCTAATATCTCATGACCTAAGATCCTCGTGTAAATCAGCTGCAGGCACAAACTCTTTTCACTCGCCCCAATGTTTACGCCCGCGCCGAAGAGATAACTACCCGTCCGGATTGAATAGTTTAATAGATTATTAACTACCTTCTCCATCAAAGAAGAAAGGGACTGAAGGGGTCTACTGTCCCGGTAACTGACGCGTTTCCTGCGACGACATGTGGCATGTCTAGCATTAAAGAGAATTTCGGTACGACAGGTGTGGTGCGGGACTCCTGATAATGGATCAAATTAGAGAGTGAAGCCTTTGGCCACATGCCCCGCAGTCTATCAGCAATCCGCTCGCGTGGCTCAGTTAATGAGACTTCGTCCAGAGTGCTCGGAGGTCTGCGTACATACCTAGTCATTAGCGCTATTCCCTCCCAGATTAACCTTGCCACGCCGTAGGGATTCCATATTTTGACTGTGAGACGGGAGAGCATGCCTGCTCCCGGTGCACCGGGGAAAACGGAACGCAGGCCCTGATCCGTTATCTTGCTACAATATAAGATGTACTCTTTGAGATGTTGAACTAGTCTTTATCGACCTATTCTGTGTCATCAAAGCCAATACGCTGTTAGGTCCACCTGTCTAAAAAACATCCTATATTTGGGGTCAGTGTCTGCAAATTTGCCGGCTCACTAAGCTCATAGTTGTTGGGCCCGCGCTTCTCGGTGGACTACTACACTCCCGCACTTTTACCTGAATTTAATAATCATCGTAGCTTACATGAGCTTGTAATGGATATGTAGTAGTAACGGTGTATTTCGGATTCATCCCTGCGTCAACAATTCAACAATGCGGCTCATAGCTACGTCGTCTGGTCGCAGGCTTAAAGGCTCGTACACGACTGTCGTGTCGACCTGACGGAAGAGGGCTGTATGAAAATCGCTCTCCCGACGGGCCGCGGGGTATTGTGATGTAGACTAGTAACCCATTCGTTCCAGTCCCGCCTTGAGTCGCACAAGAAGCGCGCACACGGAGTTTTCGCTTGCTCGGTGTCGTGGATTCGTGATACGAAAACTCCTTGATCGACCCATCCGAATAGAGCTATAAACGGGGGTCATCAGTTTAAAGATAAGGTACGCATCATCTCGTTTCAATGGCTTCAAGGCTGCGGAGCATGGTCTGCAAGACCCTCGTGTCAAAGGGCG
seq00012   ATGGCAGGGATTGAGCCTCGAAAGCAAGATCGAGGTAAGTAACGCATGCTAGTGGTGAACAGTCCCAGGTATACGGGGTTGATATTTGAGCTCTACTCTCTGATATCAGGACCTGGCACTAATACGTCACACAGGTACTAGGCCAGCTGTGATGCGCCAAAGTGGCTGTCGTATCGATACACGGAAGAATAACGAATGATGCAAGTTGGTCTATATAATCAAAATGTGTATGGTTAGGCTTTTCCCGATGGCGCGAAGCTGGGTATCGATCACTTTAGGTACCCAAGGCCCGATATAAACTATTATTTCTGGGGATATGTAATCGCTACCCAAGTAGAATAACAGGTCGGACGCTTGTTGCCAACGGTGATAAGAAGAAGGCGTTTTGTGTAGTTGGCGTCTCCAGGACAACAAGGTCTTTGCCCAAACCGGTTTATCACCCCGCGTCCTGCAATCGATGCAATCACTCAGACTGGGCCTCGGCACTAAGATAGACGTAGAAACTTTGGTATCCAATCTCAACGTGGTCGGTTAGTGTGGAGTGAGTGCATCATGATTGTAGGAGGGAAAGCAGAGGAGGGGCAGACCGTAACACATTCTAGAAGACTTCACTTATCGATTGCACTAAGCTGCTATGCCAGATAACTTTTGACGTGTACTGATATAGTGAGCGCACGTGGGCAGCCCCTAATCGTAGTCCGCCTATTAAGACGGGCGATGCTAACGTCTGACTCAGTCATAAGTTCGCCAAATGAGCGAGAACGCCCATTCACTTTCCTGTAGTCTGTGGTGCTCGCCTACGGCTTCGCTAAGGGATGCGGTATGCACGAAACTATGGGGGAGTCGGCGTCTTGCGGCAACTTTAGAGGTAGATGCTTATTCGTTTCTCCGTGAGTCTAACCATTGCGCAGGAACGGCCGTAACTGTTGACGGACGTACTTGCACTCGAGGAGAGCTTGCTAAGGACTACGCAGCGCTGTTGCCGCTGGTTGATGGAAATTCCCTTCTTTTCACTAGATCTATCTTTGTTGTAAGAAACTATAAAACGCATACACGATTAATAGGAATAGGAATTAACTCAAAAACCGTGAGTAGCATCATCCTAATATCTCATGACCTAAGATCCTCGTGTAAATCAGCTGCAGGCACAAACTCTTTTCACTCGCCCCAATGTTTACGCCCGCGCCGAAGAGATAACTACCCGTCCGGATTGAATAGTTTAATAGATTATTAACTACCTTCTCCATCAAAGAAGAAAGGGACTGAAGGGGTCTACTGTCCCGGTAACTGACGCGTTTCCTGCGACGACATGTGGCATGTCTAGCATTAAAGAGAATTTCGGTACGACAGGTGTGGTGCGGGACTCCTGATAATGGATCAAATTAGAGAGTGAAGCCTTTGGCCACATGCCCCGCAGTCTATCAGCAATCCGCTCGCGTGGCTCAGTTAATGAGACTTCGTCCAGAGTGCTCGGAGGTCTGCGTACATACCTAGTCATTAGCGCTATTCCCTCCCAGATTAACCTTGCCACGCCGTAGGGATTCCATATTTTGACTGTGAGACGGGAGAGCATGCCTGCTCCCGGTGCACCGGGGAAAACGGAACGCAGGCCCTGATCCGTTATCTTGCTACAATATAAGATGTACTCTTTGAGATGTTGAAATAGTCTTTATCGACCTATTCTGTGTCATCAAAGCCAATACGCTGTTAGGTCCACCTGTCTAAAAAACATCCTATATTTGGGGTCAGTGTCTGCAAATTTGCCGGCTCACTAAGCTCATAGTTGTTGGGCCCGCGCTTCTCGGTGGACTACTACACTCCCGCACTTTTACCTGAATTTAATAATCATCGTAGCTTACATGAGCTTGTAATGGATATGTAGTAGTAAAGGTGTATTTCGGATTCATCCCTGCGTCAACAATTCAACAATGCGGCTCATAGCTACGTCGTCTGGTCGCAGGCTTAAAGGCTCGTACACGACTGTCGTGTCGACCTGACGGAAGAGGGCTGTATGAAAATCGCTCTCCCGACGGGCCGCGGGGTATTGTGATGTAGACTAGTAACCCATTCGTTCCAGTCCCGCCTTGAGTCGCACAAGAAGCGCGCACACGGAGTTTTCGCTTGCTCGGTGTCGTGGATTCGTGATACGAAAACTCCTTGATCGACCCATCCGAATAGAGCTATAAACGGGGGTCATCAGTTTAAAGATAAGGTACGCATCATCTCCTTTCAATGGCTTCAAGGCTGCGGAGCATGGTCTGCAAGACCCTCGTGTCAAAGGGCG
seq00013   ATGGCAGGGATTGAGCCTCGAAAGCAAGATCGAGGTAAGTAACGCATGCTAGTGGTGAACAGTCCCAGGTATACGGGGTTGATATTTGAGCTCTACTCTCTGATATCAGGACCTGGCACTAATACGTCACACAGGTACTAGGCCAGCTGTGATGCGCCAAAGTGGCTGTCGTATCGATACACGGAAGAATAACGAATGATGCAAGTTGGTCTATATAATCAAAATGTGTATGGTTAGGCTTTTCCCGATGGCGCGAAGCTGGGTATCGATCACTTTAGGTACCCAAGGCCCGATATAAACTATTATTTCTGGGGATATGTAATCGCTACCCAAGTAGAATAACAGGTCGGACGCTTGTTGCCAACGGTGATAAGAAGAAGGCGTTTTGTGTAGTTGGCGTCTCCAGGACAACAAGGTCTTTGCCCAAACCGGTTTATCACCCCGTGTCCTGCAATCGATGCAATCACTCAGACTGGGCCTCGGCACTAAGATAGACGTAGAAACTTTGGTATCCAATCTCAACGTGGTCGGTTAGTGTGGAGTGAGTGCATCATGATTGTAGGAGGGAAAGCAGAGGAGGGGCAGACCGTAACACATTCTAGAAGACTTCACTTATCGATTGCACTAAGCTGCTATGCCAGATAACTTTTGACGTGTACTGATATAGTGAGCGCACGTGGGCAGCCCCTAATCGTAGTCCGCCTATTAAGACGGGCGATGCTAACGTCTGACTCAGTCATAAGTTCGCCAAATGAGCGAGAACGCCCATTCACTTTCCTGTAGTCTGTGGTGCTCGCCTACGGCTTCGCTAAGGGATGCGGTATGCACGAAACTATGGGGGAGTCGGCGTCTTGCGGCAACTTTAGAGGTAGATGCTTATTCGTTTCTCCGTGAGTCTAACCATTGCGCAGGAACGGCCGTAACTGTTGACGGACGTACTTGCACTCGAGGAGAGCTTGCTAAGGACTACGCAGCGCTGTTGCCGCTGGTTGATGGAAATTCCCTTCTTTTCACTAGATCTATCTTTGTTGTAAGAAACTATAAAACGCATACACGATTAATAGGAATAGGAATTAACTCAAAAACCGTGAGTAGCATCATCCTAATATCTCATGACCTAAGATCCTCGTGTAAATCAGCTGCAGGCACAAACTCTTTTCACTCGCCCCAATGTTTACGCCCGCGCCGAAGAGATAACTACCCGTCCGGATTGAATAGTTTAATAGATTATTAACTACCTTCTCCATCAAAGAAGAAAGGGACTGAAGGGGTCTACTGTCCCGGTAACTGACGCGTTTCCTGCGACGACATGTGGCATGTCTAGCATTAAAGAGAATTTCGGTACGACAGGTGTGGTGCGGGACTCCTGATAATGGATCAAATTAGAGAGTGAAGCCTTTGGCCACATGCCCCGCAGTCTATCAGCAATCCGCTCGCGTGGCTCAGTTAATGAGACTTCGTCCAGAGTGCTCGGAGGTCTGCGTACATACCTAGTCATTAGCGCTATTCCCTCCCAGATTAACCTTGCCACGCCGTAGGGATTCCATATTTTGACTGTGAGACGGGAGAGCATGCCTGCTCCCGGTGCACCGGGGAAAACGGAACGCAGGCCCTGATCCGTTATCTTGCTACAATATAAGATGTACTCTTTGAGATGTTGAACTAGTCTTTATCGACCTATTCTGTGTCATCAAAGCCAATACGCTGTTAGGTCCACCTGTCTAAAAAACATCCTATATTTGGGGTCAGTGTCTGCAAATTTGCCGGCTCACTAAGCTCATAGTTGTTGGGCCCGCGCTTCTCGGTGGACTACTACACTCCCGCACTTTTACCTGAATTTAATAATCATCGTAGCTTACATGAGCTTGTAATGGATATGTAGTAATAAAGGTGTATTTCGGATTCATCCCTGCGTCAACAATTCAACAATGCGGCTCATAGCTACGTCGTCTGGTCGCAGGCTTAAAGGCTCGTACACGACTGTCGTGTCGACCTGACGGAAGAGGGCTGTATGAAAATCGCTCTCCCGACGGGCCGCGGGGTATTGTGATGTAGACTAGTAACCCATTCGTTCCAGTCCCGCCTTGAGTCGCACAAGAAGCGCGCACACGGAGTTTTCGCTTGCTCGGTGTCGTGGATTCGTGATACGAAAACTCCTTGATCGACCCATCCGAATAGAGCTATAAACGGGGGTCATCAGTTTAAAGATAAGGTACGCATCATCTCGTTTCAATGGCTTCAAGGCTGCGGAGCATGGTCTGCAAGACCCTCGTGTCAAAGGGCG
seq00014   ATGGCAGGGATTGAGCCTCGAAAGCAAGATCGAGGTAAGTAACGCATGCTAGTGGTGAACAGTCCCAGGTATACGGGGTTGATATTTGAGCTCTACTCTCTGATATCAGGACCTGGCACTAATACGTCACACAGGTACTAGGCCAGCTGTGATGCGCCAAAGTGGCTGTCGTATCGATACACGGAAGAATAACGAATGATGCAAGTTGGTCTATATAATCAAAATGTGTATGGTTAGGCTTTTCCCGATGGCGCGAAGCTGGGTATCGATCACTTTAGGTACCCAAGGCCCGATATAAACTATTATTTCTGGGGATATGTAATCGCTACCCAAGTAGAATAACAGGTCGGACGCTTGTTGCCAACGGTGATAAGAAGAAGGCGTTTTGTGTAGTTGGCGTCTCCAGGACAACAAGGTCTTTGCCCAAACCGGTTTATCACCCCGTGTCCTGCAATCGATGCAATCACTCAGACTGGGCCTCGGCACTAAGATAGACGTAGAAACTTTGGTATCCAATCTCAACGTGGTCGGTTAGTGTGGAGTGAGTGCATCATGATTGTAGGAGGGAAAGCAGAGGAGGGGCAGACCGTAACACATTCTAGAAGACTTCACTTATCGATTGCACTAAGCTGCTATGCCAGATAACTTTTGACGTGTACTGATATAGTGAGCGCACGTGGGCAGCCCCTAATCGTAGTCCGCCTATTAAGACGGGCGATGCTAACGTCTGACTCAGTCATAAGTTCGCCAAATGAGCGAGAACGCCCATTCACTTTCCTGTAGTCTGTGGTGCTCGCCTACGGCTTCGCTAAGGGATGCGGTATGCACGAAACTATGGGGGAGTCGGCGTCTTGCGGCAACTTTAGAGGTAGATGCTTATTCGTTTCTCCGTGAGTCTAACCATTGCGCAGGAACGGCCGTAACTGTTGACGGACGTACTTGCACTCGAGGAGAGCTTGCTAAGGACTACGCAGCGCTGTTGCCGCTGGTTGATGGAAATTCCCTTCTTTTCACTAGATCTATCTTTGTTGTAAGAAACTATAAAACGCATACACGATTAATAGGAATAGGAATTAACTCAAAAACCGTGAGTAGCATCATCCTAATATCTCATGACCTAAGATCCTCGTGTAAATCAGCTGCAGGCACAAACTCTTTTCACTCGCCCCAATGTTTACGCCCGCGCCGAAGAGATAACTACCCGTCCGGATTGAATAGTTTAATAGATTATTAACTACCTTCTCCATCAAAGAAGAAAGGGACTGAAGGGGTCTACTGTCCCGGTAACTGACGCGTTTCCTGCGACGACATGTGGCATGTCTAGCATTAAAGAGAATTTCGGTACGACAGGTGTGGTGCGGGACTCCTGATAATGGATCAAATTAGAGAGTGAAGCCTTTGGCCACATGCCCCGCAGTCTATCAGCAATCCGCTCGCGTGGCTCAGTTAATGAGACTTCGTCCAGAGTGCTCGGAGGTCTGCGTACATACCTAGTCATTAGCGCTATTCCCTCCCAGATTAACCTTGCCACGCCGTAGGGATTCCATATTTTGACTGTGAGACGGGAGAGCATGCCTGCTCCCGGTGCACCGGGGAAAACGGAACGCAGGCCCTGATCCGTTATCTTGCTACAATATAAGATGTACTCTTTGAGATGTTGAACTAGTCTTTATCGACCTATTCTGTGTCATCAAAGCCAATACGCTGTTAGGTCCACCTGTCTAAAAAACATCCTATATTTGGGGTCAGTGTCTGCAAATTTGCCGGCTCACTAAGCTCATAGTTGTTGGGCCCGCGCTTCTCGGTGGACTACTACACTCCCGCACTTTTACCTGAATTTAATAATCATCGTAGCTTACATGAGCTTGTAATGGATATGTAGTAGTAACGGTGTATTTCGGATTCATCCCTGCGTCAACAATTCAACAATGCGGCTCATAGCTACGTCGTCTGGTCGCAGGCTTAAAGGCTCGTACACGACTGTCGTGTCGACCTGACGGAAGAGGGCTGTATGAAAATCGCTCTCCCGACGGGCCGCGGGGTATTGTGATGTAGACTAGTAACCCATTCGTTCCAGTCCCGCCTTGAGTCGCACAAGAAGCGCGCACACGGAGTTTTCGCTTGCTCGGTGTCGTGGATTCGTGATACGAAAACTCCTTGATCGACCCATCCGAATAGAGCTATAAACGGGGGTCATCAGTTTAAAGATAAGGTACGCATCATCTCGTTTCAATGGCTTCAAGGCTGCGGAGCATGGTCTGCAAGACCCTCGTGTCAAAGGGCG
seq00015   ATGGCAGGGATTGAGCCTCGAAAGCAAGATCGAGGTAAGTAACGCATGCTAGTGGTGAACAGTCCCAGGTATACGGGGTTGATATTTGAGCTCTACTCTCTGATATCAGGACCTGGCACTAATACGTCACACAGGTACTAGGCCAGCTGTGATGCGCCAAAGTGGCTGTCGTATCGATACACGGAAGAATAACGAATGATGCAAGTTGGTCTATATAATCAAAATGTGTATGGTTAGGCTTTTCCCGATGGCGCGAAGCTGGGTATCGATCACTTTAGGTACCCAAGGCCCGATATAAACTATTATTTCTGGGGATATGTAATCGCTACCCAAGTAGAATAACAGGTCGGACGCTTGTTGCCAACGGTGATAAGAAGAAGGCGTTTTGTGTAGTTGGCGTCTCCAGGACAACAAGGTCTTTGCCCAAACCGGTTTATCACCCCGTGTCCTGCAATCGATGCAATCACTCAGACTGGGCCTCGGCACTAAGATAGACGTAGAAACTTTGGTATCCAATCTCAACGTGGTCGGTTAGTGTGGAGTGAGTGCATCATGATTGTAGGAGGGAAAGCAGAGGAGGGGCAGACCGTAACACATTCTAGAAGACTTCACTTATCGATTGCACTAAGCTGCTATGCCAGATAACTTTTGACGTGTACTGATATAGTGAGCGCACGTGGGCAGCCCCTAATCGTAGTCCGCCTATTAAGACGGGCGATGCTAACGTCTGACTCAGTCATAAGTTCGCCAAATGAGCGAGAACGCCCATTCACTTTCCTGTAGTCTGTGGTGCTCGCCTACGGCTTCGCTAAGGGATGCGGTATGCACGAAACTATGGGGGAGTCGGCGTCTTGCGGCAACTTTAGAGGTAGATGCTTATTCGTTTCTCCGTGAGTCTAACCATTGCGCAGGAACGGCCGTAACTGTTGACGGACGTACTTGCACTCGAGGAGAGCTTGCTAAGGACTACGCAGCGCTGTTGCCGCTGGTTGATGGAAATTCCCTTCTTTTCACTAGATCTATCTTTGTTGTAAGAAACTATAAAACGCATACACGATTAATAGGAATAGGAATTAACTCAAAAACCGTGAGTAGCATCATCCTAATATCTCATGACCTAAGATCCTCGTGTAAATCAGCTGCAGGCACAAACTCTTTTCACTCGCCCCAATGTTTACGCCCGCGCCGAAGAGATAACTACCCGTCCGGATTGAATAGTTTAATAGATTATTAACTACCTTCTCCATCAAAGAAGAAAGGGACTGAAGGGGTCTACTGTCCCGGTAACTGACGCGTTTCCTGCGACGACATGTGGCATGTCTAGCATTAAAGAGAATTTCGGTACGACAGGTGTGGTGCGGGACTCCTGATAATGGATCAAATTAGAGAGTGAAGCCTTTGGCCACATGCCCCGCAGTCTATCAGCAATCCGCTCGCGTGGCTCAGTTAATGAGACTTCGTCCAGAGTGCTCGGAGGTCTGCGTACATACCTAGTCATTAGCGCTATTCCCTCCCAGATTAACCTTGCCACGCCGTAGGGATTCCATATTTTGACTGTGAGACGGGAGAGCATGCCTGCTCCCGGTGCACCGGGGAAAACGGAACGCAGGCCCTGATCCGTTATCTTGCTACAATATAAGATGTACTCTTTGAGATGTTGAACTAGTCTTTATCGACCTATTCTGTGTCATCAAAGCCAATACGCTGTTAGGTCCACCTGTCTAAAAAACATCCTATATTTGGGGTCAGTGTCTGCAAATTTGCCGGCTCACTAAGCTCATAGTTGTTGGGCCCGCGCTTCTCGGTGGACTACTACACTCCCGCACTTTTACCTGAATTTAATAATCATCGTAGCTTACATGAGCTTGTAATGGATATGTAGTAGTAACGGTGTATTTCGGATTCATCCCTGCGTCAACAATTCAACAATGCGGCTCATAGCTCCGTCGTCTGGTCGCAGGCTTAAAGGCTCGTACACGACTGTCGTGTCGACCTGACGGAAGAGGGCTGTATGAAAATCGCTCTCCCGACGGGCCGCGGGGTATTGTGATGTAGACTAGTAACCCATTCGTTCCAGTCCCGCCTTGAGTCGCACAAGAAGCGCGCACACGGAGTTTTCGCTTGCTCGGTGTCGTGGATTCGTGATACGAAAACTCCTTGATCGACCCATCCGAATAGAGCTATAAACGGGGGTCATCAGTTTAAAGATAAGGTACGCATCATCTCGTTTCAATGGCTTCAAGGCTGCGGAGCATGGTCTGCAAGACCCTCGTGTCAAAGGGCG
seq00016   ATGGCAGGGATTGAGCCTCGAAAGCAAGATCGAGGTAAGTAACGCATGCTAGTGGTGAACAGTCCCAGGTATACGGGGTTGATATTTGAGCTCTACTCTCTGATATCAGGACCTGGCACTAATACGTCACACAGGTACTAGGCCAGCTGTGATGCGCCAAAGTGGCTGTCGTATCGATACACGGAAGAATAACGAATGATGCAAGTTGGTCTATATAATCAAAATGTGTATGGTTAGGCTTTTCCCGATGGCGCGAAGCTGGGTATCGATCACTTTAGGTACCCAAGGCCCGATATAAACTATTATTTCTGGGGATATGTAATCGCTACCCAAGTAGAATAACAGGTCGGACGCTTGTTGCCAACGGTGATAAGAAGAAGGCGTTTTGTGTAGTTGGCGTCTCCAGGACAACAAGGTCTTTGCCCAAACCGGTTTATCACCCCGTGTCCTGCAATCGATGCAATCACTCAGACTGGGCCTCGGCACTAAGATAGACGTAGAAACTTTGGTATCCAATCTCAACGTGGTCGGTTAGTGTGGAGTGAGTGCATCATGATTGTAGGAGGGAAAGCAGAGGAGGGGCAGACCGTAACACATTCTAGAAGACTTCACTTATCGATTGCACTAAGCTGCTATGCCAGATAACTTTTGACGTGTACTGATATAGTGAGCGCACGTGGGCAGCCCCTAATCGTAGTCCGCCTATTAAGACGGGCGATGCTAACGTCTGACTCAGTCATAAGTTCGCCAAATGAGCGAGAACGCCCATTCACTTTCCTGTAGTCTGTGGTGCTCGCCTACGGCTTCGCTAAGGGATGCGGTATGCACGAAACTATGGGGGAGTCGGCGTCTTGCGGCAACTTTAGAGGTAGATGCTTATTCGTTTCTCCGTGAGTCTAACCATTGCGCAGGAACGGCCGTAACTGTTGACGGACGTACTTGCACTCGAGGAGAGCTTGCTAAGGACTACGCAGCGCTGTTGCCGCTGGTTGATGGAAATGCCCTTCTTTTCACTAGATCTATCTTTGTTGTAAGAAACTATAAAACGCATACACGATTAATAGGAATAGGAATTAACTCAAAAACCGTGAGTAGCATCATCCTAATATCTCATGACCTAAGATCCTCGTGTAAATCAGCTGCAGGCACAAACTCTTTTCACTCGCCCCAATGTTTACGCCCGCGCCGAAGAGATAACTACCCGTCCGGATTGAATAGTTTAATAGATTATTAACTACCTTCTCCATCAAAGAAGAAAGGGACTGAAGGGGTCTACTGTCCCGGTAACTGACGCGTTTCCTGCGACGACATGTGGCATGTCTAGCATTAAAGAGAATTTCGGTACGACAGGTGTGGTGCGGGACTCCTGATAATGGATCAAATTAGAGAGTGAAGCCTTTGGCCACATGCCCCGCAGTCTATCAGCAATCCGCTCGCGTGGCTCAGTTAATGAGACTTCGTCCAGAGTGCTCGGAGGTCTGCGTACATACCTAGTCATTAGCGCTATTCCCTCCCAGATTAACCTTGCCACGCCGTAGGGATTCCATATTTTGACTGTGAGACGGGAGAGCATGCCTGCTCCCGGTGCACCGGGGAAAACGGAACGCAGGCCCTGATCCGTTATCTTGCTACAATATAAGATGTACTCTTTGAGATGTTGAACTAGTCTTTATCGACCTATTCTGTGTCATCAAAGCCAATACGCTGTTAGGTCCACCTGTCTAAAAAACATCCTATATTTGGGGTCAGTGTCTGCAAATTTGCCGGCTCACTAAGCTCATAGTTGTTGGGCCCGCGCTTCTCGGTGGACTACTACACTCCCGCACTTTTACCTGAATTTAATAATCATCGTAGCTTACATGAGCTTGTAATGGATATGTAGTAGTAACGGTGTATTTCGGATTCATCCCTGCGTCAACAATTCAACAATGCGGCTCATAGCTACGTCGTCTGGTCGCAGGCTTAAAGGCTCGTACACGACTGTCGTGTCGACCTGACGGAAGAGGGCTGTATGAAAATCGCTCTCCCGACGGGCCGCGGGGTATTGTGATGTAGACTAGTAACCCATTCGTTCCAGTCCCGCCTTGAGTCGCACAAGAAGCGCGCACACGGAGTTTTCGCTTGCTCGGTGTCGTGGATTCGTGATACGAAAACTCCTTGATCGACCCATCCGAATAGAGCTATAAACGGGGGTCATCAGTTTAAAGATAAGGTACGCATCATCTCGTTTCAATGGCTTCAAGGCTGCGGAGCATGGTCTGCAAGACCCTCGTGTCAAAGGGCG
seq00017   ATGGCAGGGATTGAGCCTCGAAAGCAAGATCGAGGTAAGTAACGCATGCTAGTGGTGAACAGTCCCAGGTATACGGGGTTGATATTTGAGCTCTACTCTCTGATATCAGGACCTGGCACTAATACGTCACACAGGTACTAGGCCAGCTGTGATGCGCCAAAGTGGCTGTCGTATCGATACACGGAAGAATAACGAATGATGCAAGTTGGTCTATATAATCAAAATGTGTATGGTTAGGCTTTTCCCGATGGCGCGAAGCTGGGTATCGATCACTTTAGGTACCCAAGGCCCGATATAAACTATTATTTCTGGGGATATGTAATCGCTACCCAAGTAGAATAACAGGTCGGACGCTTGTTGCCAACGGTGATAAGAAGAAGGCGTTTTGTGTAGTTGGCGTCTCCAGGACAACAAGGTCTTTGCCCAAACCGGTTTATCACCCCGTGTCCTGCAATCGATGCAATCACTCAGACTGGGCCTCGGCACTAAGATAGACGTAGAAACTTTGGTATCCAATCTCAACGTGGTCGGTTAGTGTGGAGTGAGTGCATCATGATTGTAGGAGGGAAAGCAGAGGAGGGGCAGACCGTAACACATTCTAGAAGACTTCACTTATCGATTGCACTAAGCTGCTATGCCAGATAACTTTTGACGTGTACTGATATAGTGAGCGCACGTGGGCAGCCCCTAATCGTAGTCCGCCTATTAAGACGGGCGATGCTAACGTCTGACTCAGTCATAAGTTCGCCAAATGAGCGAGAACGCCCATTCACTTTCCTGTAGTCTGTGGTGCTCGCCTACGGCTTCGCTAAGGGATGCGGTATGCACGAAACTATGGGGGAGTCGGCGTCTTGCGGCAACTTTAGAGGTAGATGCTTATTCGTTTCTCCGTGAGTCTAACCATTGCGCAGGAACGGCCGTAACTGTTGACGGACGTACTTGCACTCGAGGAGAGCTTGCTAAGGACTACGCAGCGCTGTTGCCGCTGGTTGATGGAAATTCCCTTCTTTTCACTAGATCTATCTTTGTTGTAAGAAACTATAAAACGCATACACGATTAATAGGAATAGGAATTAACTCAAAAACCGTGAGTAGCATCATCCTAATATCTCATGACCTAAGATCCTCGTGTAAATCAGCTGCAGGCACAAACTCTTTTCACTCGCCCCAATGTTTACGCCCGCGCCGAAGAGATAACTACCCGTCCGGATTGAATAGTTTAATAGATTATTAACTACCTTCTCCATCAAAGAAGAAAGGGACTGAAGGGGTCTACTGTCCCGGTAACTGACGCGTTTCCTGCGACGACATGTGGCATGTCTAGCATTAAAGAGAATTTCGGTACGACAGGTGTGGTGCGGGACTCCTGATAATGGATCAAATTAGAGAGTGAAGCCTTTGGCCACATGCCCCGCAGTCTATCAGCAATCCGCTCGCGTGGCTCAGTTAATGAGACTTCGTCCAGAGTGCTCGGAGGTCTGCGTACATACCTAGTCATTAGCGCTATTCCCTCCCAGATTAACCTTGCCACGCCGTAGGGATTCCATATTTTGACTGTGAGACGGGAGAGCATGCCTGCTCCCGGTGCACCGGGGAAAACGGAACGCAGGCCCTGATCCGTTATCTTGCTACAATATAAGATGTACTCTTTGAGATGTTGAACTAGTCTTTATCGACCTATTCTGTGTCATCAAAGCCAATACGCTGTTAGGTCCACCTGTCTAAAAAACATCCTATATTTGGGGTCAGTGTCTGCAAATTTGCCGGCTCACTAAGCTCATAGTTGTTGGGCCCGCGCTTCTCGGTGGACTACTACACTCCCGCACTTTTACCTGAATTTAATAATCATCGTAGCTTACATGAGCTTGTAATGGATATGTAGTAGTAAAGGTGTATTTCGGATTCATCCCTGCGTCAACAATTCAACAATGCGGCTCATAGCTACGTCGTCTGGTCGCAGGCTTAAAGGCTCGTACACGACTGTCGTGTCGACCTGACGGAAGAGGGCTGTATGAAAATCGCTCTCCCGACGGGCCGCGGGGTATTGTGATGTAGACTAGTAACCCATTCGTTCCAGTCCCGCCTTGAGTCGCACAAGAAGCGCGCACACGGAGTTTTCGCTTGCTCGGTGTCGTGGATTCGTGATACGAAAACTCCTTGATCGACCCATCCGAATAGAGCTATAAACGGGGGTCATCAGTTTAAAGATAAGGTACGCATCATCTCGTTTCAATGGCTTCAAGGCTGCGGAGCATGGTCTGCAAGACCCTCGTGTCAAAGGGCG
seq00018   ATGGCAGGGATTGAGCCTCGAAAGCAAGATCGAGGTAAGTAACGCATGCTAGTGGTGAACAGTCCCAGGTATACGGGGTTGATATTTGAGCTCTACTCTCTGATATCAGGACCTGGCACTAATACGTCACACAGGTACTAGGCCAGCTGTGATGCGCCAAAGTGGCTGTCGTATCGATACACGGAAGAATAACGAATGATGCAAGTTGGTCTATATAATCAAAATGTGTATGGTTAGGCTTTTCCCGATGGCGCGAAGCTGGGTATCGATCACTTTAGGTACCCAAGGCCCGATATAAACTATTATTTCTGGGGATATGTAATCGCTACCCAAGTAGAATAACAGGTCGGACGCTTGTTGCCAACGGTGATAAGAAGAAGGCGTTTTGTGTAGTTGGCGTCTCCAGGACAACAAGGTCTTTGCCCAAACCGGTTTATCACCCCGTGTCCTGCAATCGATGCAATCACTCAGACTGGGCCTCGGCACTAAGATAGACGTAGAAACTTTGGTATCCAATCTCAACGTGGTCGGTTAGTGTGGAGTGAGTGCATCATGATTGTAGGAGGGAAAGCAGAGGAGGGGCAGACCGTAACACATTCTAGAAGACTTCACTTATCGATTGCACTAAGCTGCTATGCCAGATAACTTTTGACGTGTACTGATATAGTGAGCGCACGTGGGCAGCCCCTAATCGTAGTCCGCCTATTAAGACGGGCGATGCTAACGTCTGACTCAGTCATAAGTTCGCCAAATGAGCGAGAACGCCCATTCACTTTCCTGTAGTCTGTGGTGCTCGCCTACGGCTTCGCTAAGGGATGCGGTATGCACGAAACTATGGGGGAGTCGGCGTCTTGCGGCAACTTTAGAGGTAGATGCTTATTCGTTTCTCCGTGAGTCTAACCATTGCGCAGGAACGGCCGTAACTGTTGACGGACGTACTTGCACTCGAGGAGAGCTTGCTAAGGACTACGCAGCGCTGTTGCCGCTGGTTGATGGAAATTCCCTTCTTTTCACTAGATCTATCTTTGTTGTAAGAAACTATAAAACGCATACACGATTAATAGGAATAGGAATTAACTCAAAAACCGTGAGTAGCATCATCCTAATATCTCATGACCTAAGATCCTCGTGTAAATCAGCTGCAGGCACAAACTCTTTTCACTCGCCCCAATGTTTACGCCCGCGCCGAAGAGATAACTACCCGTCCGGATTGAATAGTTTAATAGATTATTAACTACCTTCTCCATCAAAGAAGAAAGGGACTGAAGGGGTCTACTGTCCCGGTAACTGACGCGTTTCCTGCGACGACATGTGGCATGTCTAGCATTAAAGAGAATTTCGGTACGACAGGTGTGGTGCGGGACTCCTGATAATGGATCAAATTAGAGAGTGAAGCCTTTGGCCACATGCCCCGCAGTCTATCAGCAATCCGCTCGCGTGGCTCAGTTAATGAGACTTCGTCCAGAGTGCTCGGAGGTCTGCGTACATACCTAGTCATTAGCGCTATTCCCTCCCAGATTAACCTTGCCACGCCGTAGGGATTCCATATTTTGACTGTGAGACGGGAGAGCATGCCTGCTCCCGGTGCACCGGGGAAAACGGAACGCAGGCCCTGATCCGTTATCTTGCTACAATATAAGATGTACTCTTTGAGATGTTGAACTAGTCTTTATCGACCTATTCTGTGTCATCAAAGCCAATACGCTGTTAGGTCCACCTGTCTAAAAAACATCCTATATTTGGGGTCAGTGTCTGCAAATTTGCCGGCTCACTAAGCTCATAGTTGTTGGGCCCGCGCTTCTCGGTGGACTACTACACTCCCGCACTTTTACCTGAATTTAATAATCATCGTAGCTTACATGAGCTTGTAATGGATATGTAGTAGTAACGGTGTATTTCGGATTCATCCCTGCGTCAACAATTCAACAATGCGGCTCATAGCTACGTCGTCTGGTCGCAGGCTTAAAGGCTCGTACACGACTGTCGTGTCGACCTGACGGAAGAGGGCTGTATGAAAATCGCTCTCCCGACGGGCCGCGGGGTATTGTGATGTAGACTAGTAACCCATTCGTTCCAGTCCCGCCTTGAGTCGCACAAGAAGCGCGCACACGGAGTTTTCGCTTGCTCGGTGTCGTGGATTCGTGATACGAAAACTCCTTGATCGACCCATCCGAATAGAGCTATAAACGGGGGTCATCAGTTTAAAGATAAGGTACGCATCATCTCGTTTCAATGGCTTCAAGGCTGCGGAGCATGGTCTGCAAGACCCTCGTGTCAAAGGGCG
seq00019   ATGGCAGGGATTGAGCCTCGAAAGCAAGATCGAGGTAAGTAACGCATGCTAGTGGTGAACAGTCCCAGGTATACGGGGTTGATATTTGAGCTCTACTCTCTGATATCAGGACCTGGCACTAATACGTCACACAGGTACTAGGCCAGCTGTGATGCGCCAAAGTGGCTGTCGTATCGATACACGGAAGAATAACGAATGATGCAAGTTGGTCTATATAATCAAAATGTGTATGGTTAGGCTTTTCCCGATGGCGCGAAGCTGGGTATCGATCACTTTAGGTACCCAAGGCCCGATATAAACTATTATTTCTGGGGATATGTAATCGCTACCCAAGTAGAATAACAGGTCGGACGCTTGTTGCCAACGGTGATAAGAAGAAGGCGTTTTGTGTAGTTGGCGTCTCCAGGACAACAAGGTCTTTGCCCAAACCGGTTTATCACCCCGCGTCCTGCAATCGATGCAATCACTCAGACTGGGCCTCGGCACTAAGATAGACGTAGAAACTTTGGTATCCAATCTCAACGTGGTCGGTTAGTGTGGAGTGAGTGCATCATGATTGTAGGAGGGAAAGCAGAGGAGGGGCAGACCGTAACACATTCTAGAAGACTTCACTTATCGATTGCACTAAGCTGCTATGCCAGATAACTTTTGACGTGTACTGATATAGTGAGCGCACGTGGGCAGCCCCTAATCGTAGTCCGCCTATTAAGACGGGCGATGCTAACGTCTGACTCAGTCATAAGTTCGCCAAATGAGCGAGAACGCCCATTCACTTTCCTGTAGTCTGTGGTGCTCGCCTACGGCTTCGCTAAGGGATGCGGTATGCACGAAACTATGGGGGAGTCGGCGTCTTGCGGCAACTTTAGAGGTAGATGCTTATTCGTTTCTCCGTGAGTCTAACCATTGCGCAGGAACGGCCGTAACTGTTGACGGACGTACTTGCACTCGAGGAGAGCTTGCCAAGGACTACGCAGCGCTGTTGCCGCTGGTTGATGGAAATTCCCTTCTTTTCACTAGATCTATCTTTGTTGTAAGAAACTATAAAACGCATACACGATTAATAGGAATAGGAATTAACTCAAAAACCGTGAGTAGCATCATCCTAATATCTCATGACCTAAGATCCTCGTGTAAATCAGCTGCAGGCACAAACTCTTTTCACTCGCCCCAATGTTTACGCCCGCGCCGAAGAGATAACTACCCGTCCGGATTGAATAGTTTAATAGATTATTAACTACCTTCTCCATCAAAGAAGAAAGGGACTGAAGGGGTCTACTGTCCCGGTAACTGACGCGTTTCCTGCGACGACATGTGGCATGTCTAGCATTAAAGAGAATTTCGGTACGACAGGTGTGGTGCGGGACTCCTGATAATGGATCAAATTAGAGAGTGAAGCCTTTGGCCACATGCCCCGCAGTCTATCAGCAATCCGCTCGCGTGGCTCAGTTAATGAGACTTCGTCCAGAGTGCTCGGAGGTCTGCGTACATACCTAGTCATTAGCGCTATTCCCTCCCAGATTAACCTTGCCACGCCGTAGGGATTCCATATTTTGACTGTGAGACGGGAGAGCATGCCTGCTCCCGGTGCACCGGGGAAAACGGAACGCAGGCCCTGATCCGTTATCTTGCTACAATATAAGATGTACTCTTTGAGATGTTGAAATAGTCTTTATCGACCTATTCTGTGTCATCAAAGCCAATACGCTGTTAGGTCCACCTGTCTAAAAAACATCCTATATTTGGGGTCAGTGTCTGCAAATTTGCCGGCTCACTAAGCTCATAGTTGTTGGGCCCGCGCTTCTCGGTGGACTACTACACTCCCGCACTTTTACCTGAATTTAATAATCATCGTAGCTTACATGAGCTTGTAATGGATATGTAGTAGTAAAGGTGTATTTCGGATTCATCCCTGCGTCAACAATTCAACAATGCGGCTCATAGCTACGTCGTCTGGTCGCAGGCTTAAAGGCTCGTACACGACTGTCGTGTCGACCTGACGGAAGAGGGCTGTATGAAAATCGCTCTCCCGACGGGCCGCGGGGTATTGTGATGTAGACTAGTAACCCATTCGTTCCAGTCCCGCCTTGAGTCGCACAAGAAGCGCGCACACGGAGTTTTCGCTTGCTCGGTGTCGTGGATTCGTGATACGAAAACTCCTTGATCGACCCATCCGAATAGAGCTATAAACGGGGGTCATCAGTTTAAAGATAAGGTACGCATCATCTCGTTTCAATGGCTTCAAGGCTGCGGAGCATGGTCTGCAAGACCCTCGTGTCAAAGGGCG
seq00020   ATGGCAGGGATTGAGCCTCGAAAGCAAGATCGAGGTAAGTAACGCATGCTAGTGGTGAACAGTCCCAGGTATACGGGGTTGATATTTGAGCTCTACTCTCTGATATCAGGACCTGGCACTAATACGTCACACAGGTACTAGGCCAGCTGTGATGCGCCAAAGTGGCTGTCGTATCGATACACGGAAGAATAACGAATGATGCAAGTTGGTCTATATAATCAAAATGTGTATGGTTAGGCTTTTCCCGATGGCGCGAAGCTGGGTATCGATCACTTTAGGTACCCAAGGCCCGATATAAACTATTATTTCTGGGGATATGTAATCGCTACCCAAGTAGAATAACAGGTCGGACGCTTGTTGCCAACGGTGATAAGAAGAAGGCGTTTTGTGTAGTTGGCGTCTCCAGGACAACAAGGTCTTTGCCCAAACCGGTTTATCACCCCGCGTCCTGCAATCGATGCAATCACTCAGACTGGGCCTCGGCACTAAGATAGACGTAGAAACTTTGGTATCCAATCTCAACGTGGTCGGTTAGTGTGGAGTGAGTGCATCATGATTGTAGGAGGGAAAGCAGAGGAGGGGCAGACCGTAACACATTCTAGAAGACTTCACTTATCGATTGCACTAAGCTGCTATGCCAGATAACTTTTGACGTGTACTGATATAGTGAGCGCACGTGGGCAGCCCCTAATCGTAGTCCGCCTATTAAGACGGGCGATGCTAACGTCTGACTCAGTCATAAGTTCGCCAAATGAGCGAGAACGCCCATTCACTTTCCTGTAGTCTGTGGTGCTCGCCTACGGCTTCGCTAAGGGATGCGGTATGCACGAAACTATGGGGGAGTCGGCGTCTTGCGGCAACTTTAGAGGTAGATGCTTATTCGTTTCTCCGTGAGTCTAACCATTGCGCAGGAACGGCCGTAACTGTTGACGGACGTACTTGCACTCGAGGAGAGCTTGCTAAGGACTACGCAGCGCTGTTGCCGCTGGTTGATGGAAATTCCCTTCTTTTCACTAGATCTATCTTTGTTGTAAGAAACTATAAAACGCATACACGATTAATAGGAATAGGAATTAACTCAAAAACCGTGAGTAGCATCATCCTAATATCTCATGACCTAAGATCCTCGTGTAAATCAGCTGCAGGCACAAACTCTTTTCACTCGCCCCAATGTTTACGCCCGCGCCGAAGAGATAACTACCCGTCCGGATTGAATAGTTTAATAGATTATTAACTACCTTCTCCATCAAAGAAGAAAGGGACTGAAGGGGTCTACTGTCCCGGTAACTGACGCGTTTCCTGCGACGACATGTGGCATGTCTAGCATTAAAGAGAATTTCGGTACGACAGGTGTGGTGCGGGACTCCTGATAATGGATCAAATTAGAGAGTGAAGCCTTTGGCCACATGCCCCGCAGTCTATCAGCAATCCGCTCGCGTGGCTCAGTTAATGAGACTTCGTCCAGAGTGCTCGGAGGTCTGCGTACATACCTAGTCATTAGCGCTATTCCCTCCCAGATTAACCTTGCCACGCCGTAGGGATTCCATATTTTGACTGTGAGACGGGAGAGCATGCCTGCTCCCGGTGCACCGGGGAAAACGGAACGCAGGCCCTGATCCGTTATCTTGCTACAATATAAGATGTACTCTTTGAGATGTTGAAATAGTCTTTATCGACCTATTCTGTGTCATCAAAGCCAATACGCTGTTAGGTCCACCTGTCTAAAAAACATCCTATATTTGGGGTCAGTGTCTGCAAATTTGCCGGCTCACTAAGCTCATAGTTGTTGGGCCCGCGCTTCTCGGTGGACTACTACACTCCCGCACTTTTACCTGAATTTAATAATCATCGTAGCTTACATGAGCTTGTAATGGATATGTAGTAGTAAAGGTGTATTTCGGATTCATCCCTGCGTCAACAATTCAACAATGCGGCTCATAGCTACGTCGTCTGGTCGCAGGCTTAAAGGCTCGTACACGACTGTCGTGTCGACCTGACGGAAGAGGGCTGTATGAAAATCGCTCTCCCGACGGGCCGCGGGGTATTGTGATGTAGACTAGTAACCCATTCGTTCCAGTCCCGCCTTGAGTCGCACAAGAAGCGCGCACACGGAGTTTTCGCTTGCTCGGTGTCGTGGATTCGTGATACGAAAACTCCTTGATCGACCCATCCGAATAGAGCTATAAACGGGGGTCATCAGTTTAAAGATAAGGTACGCATCATCTCGTTTCAATGGCTTCAAGGCTGCGGAGCATGGTCTGCAAGACCCTCGTGTCAAAGGGCG
seq00021   ATGGCAGGGATTGAGCCTCGAAAGCAAGATCGAGGTAAGTAACGCATGCTAGTGGTGAACAGTCCCAGGTATACGGGGTTGATATTTGAGCTCTACTCTCTGATATCAGGACCTGGCACTAATACGTCACACAGGTACTAGGCCAGCTGTGATGCGCCAAAGTGGCTGTCGTATCGATACACGGAAGAATAACGAATGATGCAAGTTGGTCTATATAATCAAAATGTGTATGGTTAGGCTTTTCCCGATGGCGCGAAGCTGGGTATCGATCACTTTAGGTACCCAAGGCCCGATATAAACTATTATTTCTGGGGATATGTAATCGCTACCCAAGTAGAATAACAGGTCGGACGCTTGTTGCCAACGGTGATAAGAAGAAGGCGTTTTGTGTAGTTGGCGTCTCCAGGACAACAAGGTCTTTGCCCAAACCGGTTTATCACCCCGCGTCCTGCAATCGATGCAATCACTCAGACTGGGCCTCGGCACTAAGATAGACGTAGAAACTTTGGTATCCAATCTCAACGTGGTCGGTTAGTGTGGAGTGAGTGCATCATGATTGTAGGAGGGAAAGCAGAGGAGGGGCAGACCGTAACACATTCTAGAAGACTTCACTTATCGATTGCACTAAGCTGCTATGCCAGATAACTTTTGACGTGTACTGATATAGTGAGCGCACGTGGGCAGCCCCTAATCGTAGTCCGCCTATTAAGACGGGCGATGCTAACGTCTGACTCAGTCATAAGTTCGCCAAATGAGCGAGAACGCCCATTCACTTTCCTGTAGTCTGTGGTGCTCGCCTACGGCTTCGCTAAGGGATGCGGTATGCACGAAACTATGGGGGAGTCGGCGTCTTGCGGCAACTTTAGAGGTAGATGCTTATTCGTTTCTCCGTGAGTCTAACCATTGCGCAGGAACGGCCGTAACTGTTGACGGACGTACTTGCACTCGAGGAGAGCTTGCTAAGGACTACGCAGCGCTGTTGCCGCTGGTTGATGGAAATTCCCTTCTTTTCACTAGATCTATCTTTGTTGTAAGAAACTATAAAACGCATACACGATTAATAGGAATAGGAATTAACTCAAAAACCGTGAGTAGCATCATCCTAATATCTCATGACCTAAGATCCTCGTGTAAATCAGCTGCAGGCACAAACTCTTTTCACTCGCCCCAATGTTTACGCCCGCGTCGAAGAGATAACTACCCGTCCGGATTGAATAGTTTAATAGATTATTAACTACCTTCTCCATCAAAGAAGAAAGGGACTGAAGGGGTCTACTGTCCCGGTAACTGACGCGTTTCCTGCGACGACATGTGGCATGTCTAGCATTAAAGAGAATTTCGGTACGACAGGTGTGGTGCGGGACTCCTGATAATGGATCAAATTAGAGAGTGAAGCCTTTGGCCACATGCCCCGCAGTCTATCAGCAATCCGCTCGCGTGGCTCAGTTAATGAGACTTCGTCCAGAGTGCTCGGAGGTCTGCGTACATACCTAGTCATTAGCGCTATTCCCTCCCAGATTAACCTTGCCACGCCGTAGGGATTCCATATTTTGACTGTGAGACGGGAGAGCATGCCTGCTCCCGGTGCACCGGGGAAAACGGAACGCAGGCCCTGATCCGTTATCTTGCTACAATATAAGATGTACTCTTTGAGATGTTGAAATAGTCTTTATCGACCTATTCTGTGTCATCAAAGCCAATACGCTGTTAGGTCCACCTGTCTAAAAAACATCCTATATTTGGGGTCAGTGTCTGCAAATTTGCCGGCTCACTAAGCTCATAGTTGTTGGGCCCGCGCTTCTCGGTGGACTACTACACTCCCGCACTTTTACCTGAATTTAATAATCATCGTAGCTTACATGAGCTTGTAATGGATATGTAGTAGTAAAGGTGTATTTCGGATTCATCCCTGCGTCAACAATTCAACAATGCGGCTCATAGCTACGTCGTCTGGTCGCAGGCTTAAAGGCTCGTACACGACTGTCGTGTCGACCTGACGGAAGAGGGCTGTATGAAAATCGCTCTCCCGACGGGCCGCGGGGTATTGTGATGTAGACTAGTAACCCATTCGTTCCAGTCCCGCCTTGAGTCGCACAAGAAGCGCGCACACGGAGTTTTCGCTTGCTCGGTGTCGTGGATTCGTGATACGAAAACTCCTTGATCGACCCATCCGAATAGAGCTATAAACGGGGGTCATCAGTTTAAAGATAAGGTACTCATCATCTCGTTTCAATGGCTTCAAGGCTGCGGAGCATGGTCTGCAAGACCCTCGTGTCAAAGGGCG
seq00022   ATGGCAGGGATTGAGCCTCGAAAGCAAGATCGAGGTAAGTAACGCATGCTAGTGGTGAACAGTCCCAGGTATACGGGGTTGATATTTGAGCTCTACTCTCTGATATCAGGACCTGGCACTAATACGTCACACAGGTACTAGGCCAGCTGTGATGCGCCAAAGTGGCTGTCGTATCGATACACGGAAGAATAACGAATGATGCAAGTTGGTCTATATAATCAAAATGTGTATGGTTAGGCTTTTCCCGATGGCGCGAAGCTGGGTATCGATCACTTTAGGTACCCAAGGCCCGATATAAACTATTATTTCTGGGGATATGTAATCGCTACCCAAGTAGAATAACAGGTCGGACGCTTGTTGCCAACGGTGATAAGAAGAAGGCGTTTTGTGTAGTTGGCGTCTCCAGGACAACAAGGTCTTTGCCCAAACCGGTTTATCACCCCGTGTCCTGCAATCGATGCAATCACTCAGACTGGGCCTCGGCACTAAGATAGACGTAGAAACTTTGGTATCCAATCTCAACGTGGTCGGTTAGTGTGGAGTGAGTGCATCATGATTGTAGGAGGGAAAGCAGAGGAGGGGCAGACCGTAACACATTCTAGAAGACTTCACTTATCGATTGCACTAAGCTGCTATGCCAGATAACTTTTGACGTGTACTGATATAGTGAGCGCACGTGGGCAGCCCCTAATCGTAGTCCGCCTATTAAGACGGGCGATGCTAACGTCTGACTCAGTCATAAGTTCGCCAAATGAGCGAGAACGCCCATTCACTTTCCTGTAGTCTGTGGTGCTCGCCTACGGCTTCGCTAAGGGATGCGGTATGCACGAAACTATGGGGGAGTCGGCGTCTTGCGGCAACTTTAGAGGTAGATGCTTATTCGTTTCTCCGTGAGTCTAACCATTGCGCAGGAACGGCCGTAACTGTTGACGGACGTACTTGCACTCGAGGAGAGCTTGCTAAGGACTACGCAGCGCTGTTGCCGCTGGTTGATGGAAATTCCCTTCTTTTCACTAGATCTATCTTTGTTGTAAGAAACTATAAAACGCATACACGATTAATAGGAATAGGAATTAACTCAAAAACCGTGAGTAGCATCATCCTAATATCTCATGACCTAAGATCCTCGTGTAAATCAGCTGCAGGCACAAACTCTTTTCACTCGCCCCAATGTTTACGCCCGCGCCGAAGAGATAACTACCCGTCCGGATTGAATAGTTTAATAGATTATTAACTACCTTCTCCATCAAAGAAGAAAGGGACTGAAGGGGTCTACTGTCCCGGTAACTGACGCGTTTCCTGCGACGACATGTGGCATGTCTAGCATTAAAGAGAATTTCGGTACGACAGGTGTGGTGCGGGACTCCTGATAATGGATCAAATTAGAGAGTGAAGCCTTTGGCCACATGCCCCGCAGTCTATCAGCAATCCGCTCGCGTGGCTCAGTTAATGAGACTTCGTCCAGAGTGCTCGGAGGTCTGCGTACATACCTAGTCATTAGCGCTATTCCCTCCCAGATTAACCTTGCCACGCCGTAGGGATTCCATATTTTGACTGTGAGACGGGAGAGCATGCCTGCTCCCGGTGCACCGGGGAAAACGGAACGCAGGCCCTGATCCGTTATCTTGCTACAATATAAGATGTACTCTTTGAGATGTTGAACTAGTCTTTATCGACCTATTCTGTGTCATCAAAGCCAATACGCTGTTAGGTCCACCTGTCTAAAAAACATCCTATATTTGGGGTCAGTGTCTGCAAATTTGCCGGCTCACTAAGCTCATAGTTGTTGGGCCCGCGCTTCTCGGTGGACTACTACACTCCCGCACTTTTACCTGAATTTAATAATCATCGTAGCTTACATGAGCTTGTAATGGATATGTAGTAGTAACGGTGTATTTCGGATTCATCCCTGCGTCAACAATTCAACAATGCGGCTCATAGCTACGTCGTCTGGTCGCAGGCTTAAAGGCTCGTACACGACTGTCGTGTCGACCTGACGGAAGAGGGCTGTATGAAAATCGCTCTCCCGACGGGCCGCGGGGTATTGTGATGTAGACTAGTAACCCATTCGTTCCAGTCCCGCCTTGAGTCGCACAAGAAGCGCGCACACGGAGTTTTCGCTTGCTCGGTGTCGTGGATTCGTGATACGAAAACTCCTTGATCGACCCATCCGAATAGAGCTATAAACGGGGGTCATCAGTTTAAAGATAAGGTACGCATCATCTCGTTTCAATGGCTTCAAGGCTGCGGAGCATGGTCTGCAAGACCCTCGTGTCAAAGGGCG
seq00023   ATGGCAGGGATTGAGCCTCGAAAGCAAGATCGAGGTAAGTAACGCATGCTAGTGGTGAACAGTCCCAGGTATACGGGGTTGATATTTGAGCTCTACTCTCTGATATCAGGACCTGGCACTAATACGTCACACAGGTACTAGGCCAGCTGTGATGCGCCAAAGTGGCTGTCGTATCGATACACGGAAGAATAACGAATGATGCAAGTTGGTCTATATAATCAAAATGTGTATGGTTAGGCTTTTCCCGATGGCGCGAAGCTGGGTATCGATCACTTTAGGTACCCAAGGCCCGATATAAACTATTATTTCTGGGGATATGTAATCGCTACCCAAGTAGAATAACAGGTCGGACGCTTGTTGCCAACGGTGATAAGAAGAAGGCGTTTTGTGTAGTTGGCGTCTCCAGGACAACAAGGTCTTTGCCCAAACCGGTTTATCACCCCGTGTCCTGCAATCGATGCAATCACTCAGACTGGGCCTCGGCACTAAGATAGACGTAGAAACTTTGGTATCCAATCTCAACGTGGTCGGTTAGTGTGGAGTGAGTGCATCATGATTGTAGGAGGGAAAGCAGAGGAGGGGCAGACCGTAACACATTCTAGAAGACTTCACTTATCGATTGCACTAAGCTGCTATGCCAGATAACTTTTGACGTGTACTGATATAGTGAGCGCACGTGGGCAGCCCCTAATCGTAGTCCGCCTATTAAGACGGGCGATGCTAACGTCTGACTCAGTCATAAGTTCGCCAAATGAGCGAGAACGCCCATTCACTTTCCTGTAGTCTGTGGTGCTCGCCTACGGCTTCGCTAAGGGATGCGGTATGCACGAAACTATGGGGGAGTCGGCGTCTTGCGGCAACTTTAGAGGTAGATGCTTATTCGTTTCTCCGTGAGTCTAACCATTGCGCAGGAACGGCCGTAACTGTTGACGGACGTACTTGCACTCGAGGAGAGCTTGCTAAGGACTACGCAGCGCTGTTGCCGCTGGTTGATGGAAATTCCCTTCTTTTCACTAGATCTATCTTTGTTGTAAGAAACTATAAAACGCATACACGATTAATAGGAATAGGAATTAACTCAAAAACCGTGAGTAGCATCATCCTAATATCTCATGACCTAAGATCCTCGTGTAAATCAGCTGCAGGCACAAACTCTTTTCACTCGCCCCAATGTTTACGCCCGCGCCGAAGAGATAACTACCCGTCCGGATTGAATAGTTTAATAGATTATTAACTACCTTCTCCATCAAAGAAGAAAGGGACTGAAGGGGTCTACTGTCCCGGTAACTGACGCGTTTCCTGCGACGACATGTGGCATGTCTAGCATTAAAGAGAATTTCGGTACGACAGGTGTGGTGCGGGACTCCTGATAATGGATCAAATTAGAGAGTGAAGCCTTTGGCCACATGCCCCGCAGTCTATCAGCAATCCGCTCGCGTGGCTCAGTTAATGAGACTTCGTCCAGAGTGCTCGGAGGTCTGCGTACATACCTAGTCATTAGCGCTATTCCCTCCCAGATTAACCTTGCCACGCCGTAGGGATTCCATATTTTGACTGTGAGACGGGAGAGCATGCCTGCTCCCGGTGCACCGGGGAAAACGGAACGCAGGCCCTGATCCGTTATCTTGCTACAATATAAGATGTACTCTTTGAGATGTTGAACTAGTCTTTATCGACCTATTCTGTGTCATCAAAGCCAATACGCTGTTAGGTCCACCTGTCTAAAAAACATCCTATATTTGGGGTCAGTGTCTGCAAATTTGCCGGCTCACTAAGCTCATAGTTGTTGGGCCCGCGCTTCTCGGTGGACTACTACACTCCCGCACTTTTACCTGAATTTAATAATCATCGTAGCTTACATGAGCTTGTAATGGATATGTAGTAGTAACGGTGTATTTCGGATTCATCCCTGCGTCAACAATTCAACAATGCGGCTCATAGCTACGTCGTCTGGTCGCAGGCTTAAAGGCTCGTACACGACTGTCGTGTCGACCTGACGGAAGAGGGCTGTATGAAAATCGCTCTCCCGACGGGCCGCGGGGTATTGTGATGTAGACTAGTAACCCATTCGTTCCAGTCCCGCCTTGAGTCGCACAAGAAGCGCGCACACGGAGTTTTCGCTTGCTCGGTGTCGTGGATTCGTGATACGAAAACTCCTTGATCGACCCATCCGAATAGAGCTATAAACGGGGGTCATCAGTTTAAAGATAAGGTACGCATCATCTCGTTTCAATGGCTTCAAGGCTGCGGAGCATGGTCTGCAAGACCCTCGTGTCAAAGGGCG
seq00024   ATGGCAGGGATTGAGCCTCGAAAGCAAGATCGAGGTAAGTAACGCATGCTAGTGGTGAACAGTCCCAGGTATACGGGGTTGATATTTGAGCTCTACTCTCTGATATCAGGACCTGGCACTAATACGTCACACAGGTACTAGGCCAGCTGTGATGCGCCAAAGTGGCTGTCGTATCGATACACGGAAGAATAACGAATGATGCAAGTTGGTCTATATAATCAAAATGTGTATGGTTAGGCTTTTCCCGATGGCGCGAAGCTGGGTATCGATCACTTTAGGTACCCAAGGCCCGATATAAACTATTATTTCTGGGGATATGTAATCGCTACCCAAGTAGAATAACAGGTCGGACGCTTGTTGCCAACGGTGATAAGAAGAAGGCGTTTTGTGTAGTTGGCGTCTCCAGGACAACAAGGTCTTTGCCCAAACCGGTTTATCACCCCGCGTCCTGCAATCGATGCAATCACTCAGACTGGGCCTCGGCACTAAGATAGACGTAGAAACTTTGGTATCCAATCTCAACGTGGTCGGTTAGTGTGGAGTGAGTGCATCATGATTGTAGGAGGGAAAGCAGAGGAGGGGCAGACCGTAACACATTCTAGAAGACTTCACTTATCGATTGCACTAAGCTGCTATGCCAGATAACTTTTGACGTGTACTGATATAGTGAGCGCACGTGGGCAGCCCCTAATCGTAGTCCGCCTATTAAGACGGGCGATGCTAACGTCTGACTCAGTCATAAGTTCGCCAAATGAGCGAGAACGCCCATTCACTTTCCTGTAGTCTGTGGTGCTCGCCTACGGCTTCGCTAAGGGATGCGGTATGCACGAAACTATGGGGGAGTCGGCGTCTTGCGGCAACTTTAGAGGTAGATGCTTATTCGTTTCTCCGTGAGTCTAACCATTGCGCAGGAACGGCCGTAACTGTTGACGGACGTACTTGCACTCGAGGAGAGCTTGCCAAGGACTACGCAGCGCTGTTGCCGCTGGTTGATGGAAATTCCCTTCTTTTCACTAGATCTATCTTTGTTGTAAGAAACTATAAAACGCATACACGATTAATAGGAATAGGAATTAACTCAAAAACCGTGAGTAGCATCATCCTAATATCTCATGACCTAAGATCCTCGTGTAAATCAGCTGCAGGCACAAACTCTTTTCACTCGCCCCAATGTTTACGCCCGCGCCGAAGAGATAACTACCCGTCCGGATTGAATAGTTTAATAGATTATTAACTACCTTCTCCATCAAAGAAGAAAGGGACTGAAGGGGTCTACTGTCCCGGTAACTGACGCGTTTCCTGCGACGACATGTGGCATGTCTAGCATTAAAGAGAATTTCGGTACGACAGGTGTGGTGCGGGACTCCTGATAATGGATCAAATTAGAGAGTGAAGCCTTTGGCCACATGCCCCGCAGTCTATCAGCAATCCGCTCGCGTGGCTCAGTTAATGAGACTTCGTCCAGAGTGCTCGGAGGTCTGCGTACATACCTAGTCATTAGCGCTATTCCCTCCCAGATTAACCTTGCCACGCCGTAGGGATTCCATATTTTGACTGTGAGACGGGAGAGCATGCCTGCTCCCGGTGCACCGGGGAAAACGGAACGCAGGCCCTGATCCGTTATCTTGCTACAATATAAGATGTACTCTTTGAGATGTTGAAATAGTCTTTATCGACCTATTCTGTGTCATCAAAGCCAATACGCTGTTAGGTCCACCTGTCTAAAAAACATCCTATATTTGGGGTCAGTGTCTGCAAATTTGCCGGCTCACTAAGCTCATAGTTGTTGGGCCCGCGCTTCTCGGTGGACTACTACACTCCCGCACTTTTACCTGAATTTAATAATCATCGTAGCTTACATGAGCTTGTAATGGATATGTAGTAGTAAAGGTGTATTTCGGATTCATCCCTGCGTCAACAATTCAACAATGCGGCTCATAGCTACGTCGTCTGGTCGCAGGCTTAAAGGCTCGTACACGACTGTCGTGTCGACCTGACGGAAGAGGGCTGTATGAAAATCGCTCTCCCGACGGGCCGCGGGGTATTGTGATGTAGACTAGTAACCCATTCGTTCCAGTCCCGCCTTGAGTCGCACAAGAAGCGCGCACACGGAGTTTTCGCTTGCTCGGTGTCGTGGATTCGTGATACGAAAACTCCTTGATCGACCCATCCGAATAGAGCTATAAACGGGGGTCATCAGTTTAAAGATAAGGTACGCATCATCTCGTTTCAATGGCTTCAAGGCTGCGGAGCATGGTCTGCAAGACCCTCGTGTCAAAGGGCG
seq00025   ATGGCAGGGATTGAGCCTCGAAAGCAAGATCGAGGTAAGTAACGCATGCTAGTGGTGAACAGTCCCAGGTATACGGGGTTGATATTTGAGCTCTACTCTCTGATATCAGGACCTGGCACTAATACGTCACACAGGTACTAGGCCAGCTGTGATGCGCCAAAGTGGCTGTCGTATCGATACACGGAAGAATAACGAATGATGCAAGTTGGTCTATATAATCAAAATGTGTATGGTTAGGCTTTTCCCGATGGCGCGAAGCTGGGTATCGATCACTTTAGGTACCCAAGGCCCGATATAAACTATTATTTCTGGGGATATGTAATCGCTACCCAAGTAGAATAACAGGTCGGACGCTTGTTGCCAACGGTGATAAGAAGAAGGCGTTTTGTGTAGTTGGCGTCTCCAGGACAACAAGGTCTTTGCCCAAACCGGTTTATCACCCCGTGTCCTGCAATCGATGCAATCACTCAGACTGGGCCTCGGCACTAAGATAGACGTAGAAACTTTGGTATCCAATCTCAACGTGGTCGGTTAGTGTGGAGTGAGTGCATCATGATTGTAGGAGGGAAAGCAGAGGAGGGGCAGACCGTAACACATTCTAGAAGACTTCACTTATCGATTGCACTAAGCTGCTATGCCAGATAACTTTTGACGTGTACTGATATAGTGAGCGCACGTGGGCAGCCCCTAATCGTAGTCCGCCTATTAAGACGGGCGATGCTAACGTCTGACTCAGTCATAAGTTCGCCAAATGAGCGAGAACGCCCATTCACTTTCCTGTAGTCTGTGGTGCTCGCCTACGGCTTCGCTAAGGGATGCGGTATGCACGAAACTATGGGGGAGTCGGCGTCTTGCGGCAACTTTAGAGGTAGATGCTTATTCGTTTCTCCGTGAGTCTAACCATTGCGCAGGAACGGCCGTAACTGTTGACGGACGTACTTGCACTCGAGGAGAGCTTGCTAAGGACTACGCAGCGCTGTTGCCGCTGGTTGATGGAAATTCCCTTCTTTTCACTAGATCTATCTTTGTTGTAAGAAACTATAAAACGCATACACGATTAATAGGAATAGGAATTAACTCAAAAACCGTGAGTAGCATCATCCTAATATCTCATGACCTAAGATCCTCGTGTAAATCAGCTGCAGGCACAAACTCTTTTCACTCGCCCCAATGTTTACGCCCGCGCCGAAGAGATAACTACCCGTCCGGATTGAATAGTTTAATAGATTATTAACTACCTTCTCCATCAAAGAAGAAAGGGACTGAAGGGGTCTACTGTCCCGGTAACTGACGCGTTTCCTGCGACGACATGTGGCATGTCTAGCATTAAAGAGAATTTCGGTACGACAGGTGTGGTGCGGGACTCCTGATAATGGATCAAATTAGAGAGTGAAGCCTTTGGCCACATGCCCCGCAGTCTATCAGCAATCCGCTCGCGTGGCTCAGTTAATGAGACTTCGTCCAGAGTGCTCGGAGGTCTGCGTACATACCTAGTCATTAGCGCTATTCCCTCCCAGATTAACCTTGCCACGCCGTAGGGATTCCATATTTTGACTGTGAGACGGGAGAGCATGCCTGCTCCCGGTGCACCGGGGAAAACGGAACGCAGGCCCTGATCCGTTATCTTGCTACAATATAAGATGTACTCTTTGAGATGTTGAACTAGTCTTTATCGACCTATTCTGTGTCATCAAAGCCAATACGCTGTTAGGTCCACCTGTCTAAAAAACATCCTATATTTGGGGTCAGTGTCTGCAAATTTGCCGGCTCACTAAGCTCATAGTTGTTGGGCCCGCGCTTCTCGGTGGACTACTACACTCCCGCACTTTTACCTGAATTTAATAATCATCGTAGCTTACATGAGCTTGTAATGGATATGTAGTAGTAACGGTGTATTTCGGATTCATCCCTGCGTCAACAATTCAACAATGCGGCTCATAGCTACGTCGTCTGGTCGCAGGCTTAAAGGCTCGTACACGACTGTCGTGTCGACCTGACGGAAGAGGGCTGTATGAAAATCGCTCTCCCGACGGGCCGCGGGGTATTGTGATGTAGACTAGTAACCCATTCGTTCCAGTCCCGCCTTGAGTCGCACAAGAAGCGCGCACACGGAGTTTTCGCTTGCTCGGTGTCGTGGATTCGTGATACGAAAACTCCTTGATCGACCCATCCGAATAGAGCTATAAACGGGGGTCATCAGTTTAAAGATAAGGTACGCATCATCTCGTTTCAATGGCTTCAAGGCTGCGGAGCATGGTCTGCAAGACCCTCGTGTCAAAGGGCG
seq00026   ATGGCAGGGATTGAGCCTCGAAAGCAAGATCGAGGTAAGTAACGCATGCTAGTGGTGAACAGTCCCAGGTATACGGGGTTGATATTTGAGCTCTACTCTCTGATATCAGGACCTGGCACTAATACGTCACACAGGTACTAGGCCAGCTGTGATGCGCCAAAGTGGCTGTCGTATCGATACACGGAAGAATAACGAATGATGCAAGTTGGTCTATATAATCAAAATGTGTATGGTTAGGCTTTTCCCGATGGCGCGAAGCTGGGTATCGATCACTTTAGGTACCCAAGGCCCGATATAAACTATTATTTCTGGGGATATGTAATCGCTACCCAAGTAGAATAACAGGTCGGACGCTTGTTGCCAACGGTGATAAGAAGAAGGCGTTTTGTGTAGTTGGCGTCTCCAGGACAACAAGGTCTTTGCCCAAACCGGTTTATCACCCCGTGTCCTGCAATCGATGCAATCACTCAGACTGGGCCTCGGCACTAAGATAGACGTAGAAACTTTGGTATCCAATCTCAACGTGGTCGGTTAGTGTGGAGTGAGTGCATCATGATTGTAGGAGGGAAAGCAGAGGAGGGGCAGACCGTAACACATTCTAGAAGACTTCACTTATCGATTGCACTAAGCTGCTATGCCAGATAACTTTTGACGTGTACTGATATAGTGAGCGCACGTGGGCAGCCCCTAATCGTAGTCCGCCTATTAAGACGGGCGATGCTAACGTCTGACTCAGTCATAAGTTCGCCAAATGAGCGAGAACGCCCATTCACTTTCCTGTAGTCTGTGGTGCTCGCCTACGGCTTCGCTAAGGGATGCGGTATGCACGAAACTATGGGGGAGTCGGCGTCTTGCGGCAACTTTAGAGGTAGATGCTTATTCGTTTCTCCGTGAGTCTAACCATTGCGCAGGAACGGCCGTAACTGTTGACGGACGTACTTGCACTCGAGGAGAGCTTGCTAAGGACTACGCAGCGCTGTTGCCGCTGGTTGATGGAAATTCCCTTCTTTTCACTAGATCTATCTTTGTTGTAAGAAACTATAAAACGCATACACGATTAATAGGAATAGGAATTAACTCAAAAACCGTGAGTAGCATCATCCTAATATCTCATGACCTAAGATCCTCGTGTAAATCAGCTGCAGGCACAAACTCTTTTCACTCGCCCCAATGTTTACGCCCGCGCCGAAGAGATAACTACCCGTCCGGATTGAATAGTTTAATAGATTATTAACTACCTTCTCCATCAAAGAAGAAAGGGACTGAAGGGGTCTACTGTCCCGGTAACTGACGCGTTTCCTGCGACGACATGTGGCATGTCTAGCATTAAAGAGAATTTCGGTACGACAGGTGTGGTGCGGGACTCCTGATAATGGATCAAATTAGAGAGTGAAGCCTTTGGCCACATGCCCCGCAGTCTATCAGCAATCCGCTCGCGTGGCTCAGTTAATGAGACTTCGTCCAGAGTGCTCGGAGGTCTGCGTACATACCTAGTCATTAGCGCTATTCCCTCCCAGATTAACCTTGCCACGCCGTAGGGATTCCATATTTTGACTGTGAGACGGGAGAGCATGCCTGCTCCCGGTGCACCGGGGAAAACGGAACGCAGGCCCTGATCCGTTATCTTGCTACAATATAAGATGTACTCTTTGAGATGTTGAACTAGTCTTTATCGACCTATTCTGTGTCATCAAAGCCAATACGCTGTTAGGTCCACCTGTCTAAAAAACATCCTATATTTGGGGTCAGTGTCTGCAAATTTGCCGGCTCACTAAGCTCATAGTTGTTGGGCCCGCGCTTCTCGGTGGACTACTACACTCCCGCACTTTTACCTGAATTTAATAATCATCGTAGCTTACATGAGCTTGTAATGGATATGTAGTAGTAACGGTGTATTTCGGATTCATCCCTGCGTCAACAATTCAACAATGCGGCTCATAGCTCCGTCGTCTGGTCGCAGGCTTAAAGGCTCGTACACGACTGTCGTGTCGACCTGACGGAAGAGGGCTGTATGAAAATCGCTCTCCCGACGGGCCGCGGGGTATTGTGATGTAGACTAGTAACCCATTCGTTCCAGTCCCGCCTTGAGTCGCACAAGAAGCGCGCACACGGAGTTTTCGCTTGCTCGGTGTCGTGGATTCGTGATACGAAAACTCCTTGATCGACCCATCCGAATAGAGCTATAAACGGGGGTCATCAGTTTAAAGATAAGGTACGCATCATCTCGTTTCAATGGCTTCAAGGCTGCGGAGCATGGTCTGCAAGACCCTCGTGTCAAAGGGCG
seq00027   ATGGCAGGGATTGAGCCTCGAAAGCAAGATCGAGGTAAGTAACGCATGCTAGTGGTGAACAGTCCCAGGTATACGGGGTTGATATTTGAGCTCTACTCTCTGATATCAGGACCTGGCACTAATACGTCACACAGGTACTAGGCCAGCTGTGATGCGCCAAAGTGGCTGTCGTATCGATACACGGAAGAATAACGAATGATGCAAGTTGGTCTATATAATCAAAATGTGTATGGTTAGGCTTTTCCCGATGGCGCGAAGCTGGGTATCGATCACTTTAGGTACCCAAGGCCCGATATAAACTATTATTTCTGGGGATATGTAATCGCTACCCAAGTAGAATAACAGGTCGGACGCTTGTTGCCAACGGTGATAAGAAGAAGGCGTTTTGTGTAGTTGGCGTCTCCAGGACAACAAGGTCTTTGCCCAAACCGGTTTATCACCCCGTGTCCTGCAATCGATGCAATCACTCAGACTGGGCCTCGGCACTAAGATAGACGTAGAAACTTTGGTATCCAATCTCAACGTGGTCGGTTAGTGTGGAGTGAGTGCATCATGATTGTAGGAGGGAAAGCAGAGGAGGGGCAGACCGTAACACATTCTAGAAGACTTCACTTATCGATTGCACTAAGCTGCTATGCCAGATAACTTTTGACGTGTACTGATATAGTGAGCGCACGTGGGCAGCCCCTAATCGTAGTCCGCCTATTAAGACGGGCGATGCTAACGTCTGACTCAGTCATAAGTTCGCCAAATGAGCGAGAACGCCCATTCACTTTCCTGTAGTCTGTGGTGCTCGCCTACGGCTTCGCTAAGGGATGCGGTATGCACGAAACTATGGGGGAGTCGGCGTCTTGCGGCAACTTTAGAGGTAGATGCTTATTCGTTTCTCCGTGAGTCTAACCATTGCGCAGGAACGGCCGTAACTGTTGACGGACGTACTTGCACTCGAGGAGAGCTTGCTAAGGACTACGCAGCGCTGTTGCCGCTGGTTGATGGAAATTCCCTTCTTTTCACTAGATCTATCTTTGTTGTAAGAAACTATAAAACGCATACACGATTAATAGGAATAGGAATTAACTCAAAAACCGTGAGTAGCATCATCCTAATATCTCATGACCTAAGATCCTCGTGTAAATCAGCTGCAGGCACAAACTCTTTTCACTCGCCCCAATGTTTACGCCCGCGCCGAAGAGATAACTACCCGTCCGGATTGAATAGTTTAATAGATTATTAACTACCTTCTCCATCAAAGAAGAAAGGGACTGAAGGGGTCTACTGTCCCGGTAACTGACGCGTTTCCTGCGACGACATGTGGCATGTCTAGCATTAAAGAGAATTTCGGTACGACAGGTGTGGTGCGGGACTCCTGATAATGGATCAAATTAGAGAGTGAAGCCTTTGGCCACATGCCCCGCAGTCTATCAGCAATCCGCTCGCGTGGCTCAGTTAATGAGACTTCGTCCAGAGTGCTCGGAGGTCTGCGTACATACCTAGTCATTAGCGCTATTCCCTCCCAGATTAACCTTGCCACGCCGTAGGGATTCCATATTTTGACTGTGAGACGGGAGAGCATGCCTGCTCCCGGTGCACCGGGGAAAACGGAACGCAGGCCCTGATCCGTTATCTTGCTAAAATATAAGATGTACTCTTTGAGATGTTGAACTAGTCTTTATCGACCTATTCTGTGTCATCAAAGCCAATACGCTGTTAGGTCCACCTGTCTAAAAAACATCCTATATTTGGGGTCAGTGTCTGCAAATTTGCCGGCTCACTAAGCTCATAGTTGTTGGGCCCGCGCTTCTCGGTGGACTACTACACTCCCGCACTTTTACCTGAATTTAATAATCATCGTAGCTTACATGAGCTTGTAATGGATATGTAGTAGTAACGGTGTATTTCGGATTCATCCCTGCGTCAACAATTCAACAATGCGGCTCATAGCTACGTCGTCTGGTCGCAGGCTTAAAGGCTCGTACACGACTGTCGTGTCGACCTGACGGAAGAGGGCTGTATGAAAATCGCTCTCCCGACGGGCCGCGGGGTATTGTGATGTAGACTAGTAACCCATTCGTTCCAGTCCCGCCTTGAGTCGCACAAGAAGCGCGCACACGGAGTTTTCGCTTGCTCGGTGTCGTGGATTCGTGATACGAAAACTCCTTGATCGACCCATCCGAATAGAGCTATAAACGGGGGTCATCAGTTTAAAGATAAGGTACGCATCATCTCGTTTCAATGGCTTCAAGGCTGCGGAGCATGGTCTGCAAGACCCTCGTGTCAAAGGGCG
seq00028   ATGGCAGGGATTGAGCCTCGAAAGCAAGATCGAGGTAAGTAACGCATGCTAGTGGTGAACAGTCCCAGGTATACGGGGTTGATATTTGAGCTCTACTCTCTGATATCAGGACCTGGCACTAATACGTCACACAGGTACTAGGCCAGCTGTGATGCGCCAAAGTGGCTGTCGTATCGATACACGGAAGAATAACGAATGATGCAAGTTGGTCTATATAATCAAAATGTGTATGGTTAGGCTTTTCCCGATGGCGCGAAGCTGGGTATCGATCACTTTAGGTACCCAAGGCCCGATATAAACTATTATTTCTGGGGATATGTAATCGCTACCCAAGTAGAATAACAGGTCGGACGCTTGTTGCCAACGGTGATAAGAAGAAGGCGTTTTGTGTAGTTGGCGTCTCCAGGACAACAAGGTCTTTGCCCAAACCGGTTTATCACCCCGCGTCCTGCAATCGATGCAATCACTCAGACTGGGCCTCGGCACTAAGATAGACGTAGAAACTTTGGTATCCAATCTCAACGTGGTCGGTTAGTGTGGAGTGAGTGCATCATGATTGTAGGAGGGAAAGCAGAGGAGGGGCAGACCGTAACACATTCTAGAAGACTTCACTTATCGATTGCACTAAGCTGCTATGCCAGATAACTTTTGACGTGTACTGATATAGTGAGCGCACGTGGGCAGCCCCTAATCGTAGTCCGCCTATTAAGACGGGCGATGCTAACGTCTGACTCAGTCATAAGTTCGCCAAATGAGCGAGAACGCCCATTCACTTTCCTGTAGTCTGTGGTGCTCGCCTACGGCTTCGCTAAGGGATGCGGTATGCACGAAACTATGGGGGAGTCGGCGTCTTGCGGCAACTTTAGAGGTAGATGCTTATTCGTTTCTCCGTGAGTCTAACCATTGCGCAGGAACGGCCGTAACTGTTGACGGACGTACTTGCACTCGAGGAGAGCTTGCTAAGGACTACGCAGCGCTGTTGCCGCTGGTTGATGGAAATTCCCTTCTTTTCACTAGATCTATCTTTGTTGTAAGAAACTATAAAACGCATACACGATTAATAGGAATAGGAATTAACTCAAAAACCGTGAGTAGCATCATCCTAATATCTCATGACCTAAGATCCTCGTGTAAATCAGCTGCAGGCACAAACTCTTTTCACTCGCCCCAATGTTTACGCCCGCGCCGAAGAGATAACTACCCGTCCGGATTGAATAGTTTAATAGATTATTAACTACCTTCTCCATCAAAGAAGAAAGGGACTGAAGGGGTCTACTGTCCCGGTAACTGACGCGTTTCCTGCGACGACATGTGGCATGTCTAGCATTAAAGAGAATTTCGGTACGACAGGTGTGGTGCGGGACTCCTGATAATGGATCAAATTAGAGAGTGAAGCCTTTGGCCACATGCCCCGCAGTCTATCAGCAATCCGCTCGCGTGGCTCAGTTAATGAGACTTCGTCCAGAGTGCTCGGAGGTCTGCGTACATACCTAGTCATTAGCGCTATTCCCTCCCAGATTAACCTTGCCACGCCGTAGGGATTCCATATTTTGACTGTGAGACGGGAGAGCATGCCTGCTCCCGGTGCACCGGGGAAAACGGAACGCAGGCCCTGATCCGTTATCTTGCTACAATATAAGATGTACTCTTTGAGATGTTGAAATAGTCTTTATCGACCTATTCTGTGTCATCAAAGCCAATACGCTGTTAGGTCCACCTGTCTAAAAAACATCCTATATTTGGGGTCAGTGTCTGCAAATTTGCCGGCTCACTAAGCTCATAGTTGTTGGGCCCGCGCTTCTCGGTGGACTACTACACTCCCGCACTTTTACCTGAATTTAATAATCATCGTAGCTTACATGAGCTTGTAATGGATATGTAGTAGTAAAGGTGTATTTCGGATTCATCCCTGCGTCAACAATTCAACAATGCGGCTCATAGCTACGTCGTCTGGTCGCAGGCTTAAAGGCTCGTACACGACTGTCGTGTCGACCTGACGGAAGAGGGCTGTATGAAAATCGCTCTCCCGACGGGCCGCGGGGTATTGTGATGTAGACTAGTAACCCATTCGTTCCAGTCCCGCCTTGAGTCGCACAAGAAGCGCGCACACGGAGTTTTCGCTTGCTCGGTGTCGTGGATTCGTGATACGAAAACTCCTTGATCGACCCATCCGAATAGAGCTATAAACGGGGGTCATCAGTTTAAAGATAAGGTACGCATCATCTCGTTTCAATGGCTTCAAGGCTGCGGAGCATGGTCTGCAAGACCCTCGTGTCAAAGGGCG
seq00029   ATGGCAGGGATTGAGCCTCGAAAGCAAGATCGAGGTAAGTAACGCATGCTAGTGGTGAACAGTCCCAGGTATACGGGGTTGATATTTGAGCTCTACTCTCTGATATCAGGACCTGGCACTAATACGTCACACAGGTACTAGGCCAGCTGTGATGCGCCAAAGTGGCTGTCGTATCGATACACGGAAGAATAACGAATGATGCAAGTTGGTCTATATAATCAAAATGTGTATGGTTAGGCTTTTCCCGATGGCGCGAAGCTGGGTATCGATCACTTTAGGTACCCAAGGCCCGATATAAACTATTATTTCTGGGGATATGTAATCGCTACCCAAGTAGAATAACAGGTCGGACGCTTGTTGCCAACGGTGATAAGAAGAAGGCGTTTTGTGTAGTTGGCGTCTCCAGGACAACAAGGTCTTTGCCCAAACCGGTTTATCACCCCGTGTCCTGCAATCGATGCAATCACTCAGACTGGGCCTCGGCACTAAGATAGACGTAGAAACTTTGGTATCCAATCTCAACGTGGTCGGTTAGTGTGGAGTGAGTGCATCATGATTGTAGGAGGGAAAGCAGAGGAGGGGCAGACCGTAACACATTCTAGAAGACTTCACTTATCGATTGCACTAAGCTGCTATGCCAGATAACTTTTGACGTGTACTGATATAGTGAGCGCACGTGGGCAGCCCCTAATCGTAGTCCGCCTATTAAGACGGGCGATGCTAACGTCTGACTCAGTCATAAGTTCGCCAAATGAGCGAGAACGCCCATTCACTTTCCTGTAGTCTGTGGTGCTCGCCTACGGCTTCGCTAAGGGATGCGGTATGCACGAAACTATGGGGGAGTCGGCGTCTTGCGGCAACTTTAGAGGTAGATGCTTATTCGTTTCTCCGTGAGTCTAACCATTGCGCAGGAACGGCCGTAACTGTTGACGGACGTACTTGCACTCGAGGAGAGCTTGCTAAGGACTACGCAGCGCTGTTGCCGCTGGTTGATGGAAATTCCCTTCTTTTCACTAGATCTATCTTTGTTGTAAGAAACTATAAAACGCATACACGATTAATAGGAATAGGAATTAACTCAAAAACCGTGAGTAGCATCATCCTAATATCTCATGACCTAAGATCCTCGTGTAAATCAGCTGCAGGCACAAACTCTTTTCACTCGCCCCAATGTTTACGCCCGCGCCGAAGAGATAACTACCCGTCCGGATTGAATAGTTTAATAGATTATTAACTACCTTCTCCATCAAAGAAGAAAGGGACTGAAGGGGTCTACTGTCCCGGTAACTGACGCGTTTCCTGCGACGACATGTGGCATGTCTAGCATTAAAGAGAATTTCGGTACGACAGGTGTGGTGCGGGACTCCTGATAATGGATCAAATTAGAGAGTGAAGCCTTTGGCCACATGCCCCGCAGTCTATCAGCAATCCGCTCGCGTGGCTCAGTTAATGAGACTTCGTCCAGAGTGCTCGGAGGTCTGCGTACATACCTAGTCATTAGCGCTATTCCCTCCCAGATTAACCTTGCCACGCCGTAGGGATTCCATATTTTGACTGTGAGACGGGAGAGCATGCCTGCTCCCGGTGCACCGGGGAAAACGGAACGCAGGCCCTGATCCGTTATCTTGCTACAATATAAGATGTACTCTTTGAGATGTTGAACTAGTCTTTATCGACCTATTCTGTGTCATCAAAGCCAATACGCTGTTAGGTCCACCTGTCTAAAAAACATCCTATATTTGGGGTCAGTGTCTGCAAATTTGCCGGCTCACTAAGCTCATAGTTGTTGGGCCCGCGCTTCTCGGTGGACTACTACACTCCCGCACTTTTACCTGAATTTAATAATCATCGTAGCTTACATGAGCTTGTAATGGATATGTAGTAGTAAAGGTGTATTTCGGATTCATCCCTGCGTCAACAATTCAACAATGCGGCTCATAGCTACGTCGTCTGGTCGCAGGCTTAAAGGCTCGTACACGACTGTCGTGTCGACCTGACGGAAGAGGGCTGTATGAAAATCGCTCTCCCGACGGGCCGCGGGGTATTGTGATGTAGACTAGTAACCCATTCGTTCCAGTCCCGCCTTGAGTCGCACAAGAAGCGCGCACACGGAGTTTTCGCTTGCTCGGTGTCGTGGATTCGTGATACGAAAACTCCTTGATCGACCCATCCGAATAGAGCTATAAACGGGGGTCATCAGTTTAAAGATAAGGTACGCATCATCTCGTTTCAATGGCTTCAAGGCTGCGGAGCATGGTCTGCAAGACCCTCGTGTCAAAGGGCG
seq00030   ATGGCAGGGATTGAGCCTCGAAAGCAAGATCGAGGTAAGTAACGCATGCTAGTGGTGAACAGTCCCAGGTATACGGGGTTGATATTTGAGCTCTACTCTCTGATATCAGGACCTGGCACTAATACGTCACACAGGTACTAGGCCAGCTGTGATGCGCCAAAGTGGCTGTCGTATCGATACACGGAAGAATAACGAATGATGCAAGTTGGTCTATATAATCAAAATGTGTATGGTTAGGCTTTTCCCGATGGCGCGAAGCTGGGTATCGATCACTTTAGGTACCCAAGGCCCGATATAAACTATTATTTCTGGGGATATGTAATCGCTACCCAAGTAGAATAACAGGTCGGACGCTTGTTGCCAACGGTGATAAGAAGAAGGCGTTTTGTGTAGTTGGCGTCTCCAGGACAACAAGGTCTTTGCCCAAACCGGTTTATCACCCCGTGTCCTGCAATCGATGCAATCACTCAGACTGGGCCTCGGCACTAAGATAGACGTAGAAACTTTGGTATCCAATCTCAACGTGGTCGGTTAGTGTGGAGTGAGTGCATCATGATTGTAGGAGGGAAAGCAGAGGAGGGGCAGACCGTAACACATTCTAGAAGACTTCACTTATCGATTGCACTAAGCTGCTATGCCAGATAACTTTTGACGTGTACTGATATAGTGAGCGCACGTGGGCAGCCCCTAATCGTAGTCCGCCTATTAAGACGGGCGATGCTAACGTCTGACTCAGTCATAAGTTCGCCAAATGAGCGAGAACGCCCATTCACTTTCCTGTAGTCTGTGGTGCTCGCCTACGGCTTCGCTAAGGGATGCGGTATGCACGAAACTATGGGGGAGTCGGCGTCTTGCGGCAACTTTAGAGGTAGATGCTTATTCGTTTCTCCGTGAGTCTAACCATTGCGCAGGAACGGCCGTAACTGTTGACGGACGTACTTGCACTCGAGGAGAGCTTGCTAAGGACTACGCAGCGCTGTTGCCGCTGGTTGATGGAAATTCCCTTCTTTTCACTAGATCTATCTTTGTTGTAAGAAACTATAAAACGCATACACGATTAATAGGAATAGGAATTAACTCAAAAACCGTGAGTAGCATCATCCTAATATCTCATGACCTAAGATCCTCGTGTAAATCAGCTGCAGGCACAAACTCTTTTCACTCGCCCCAATGTTTACGCCCGCGCCGAAGAGATAACTACCCGTCCGGATTGAATAGTTTAATAGATTATTAACTACCTTCTCCATCAAAGAAGAAAGGGACTGAAGGGGTCTACTGTCCCGGTAACTGACGCGTTTCCTGCGACGACATGTGGCATGTCTAGCATTAAAGAGAATTTCGGTACGACAGGTGTGGTGCGGGACTCCTGATAATGGATCAAATTAGAGAGTGAAGCCTTTGGCCACATGCCCCGCAGTCTATCAGCAATCCGCTCGCGTGGCTCAGTTAATGAGACTTCGTCCAGAGTGCTCGGAGGTCTGCGTACATACCTAGTCATTAGCGCTATTCCCTCCCAGATTAACCTTGCCACGCCGTAGGGATTCCATATTTTGACTGTGAGACGGGAGAGCATGCCTGCTCCCGGTGCACCGGGGAAAACGGAACGCAGGCCCTGATCCGTTATCTTGCTACAATATAAGATGTACTCTTTGAGATGTTGAACTAGTCTTTATCGACCTATTCTGTGTCATCAAAGCCAATACGCTGTTAGGTCCACCTGTCTAAAAAACATCCTATATTTGGGGTCAGTGTCTGCAAATTTGCCGGCTCACTAAGCTCATAGTTGTTGGGCCCGCGCTTCTCGGTGGACTACTACACTCCCGCACTTTTACCTGAATTTAATAATCATCGTAGCTTACATGAGCTTGTAATGGATATGTAGTAGTAACGGTGTATTTCGGATTCATCCCTGCGTCAACAATTCAACAATGCGGCTCATAGCTACGTCGTCTGGTCGCAGGCTTAAAGGCTCGTACACGACTGTCGTGTCGACCTGACGGAAGAGGGCTGTATGAAAATCGCTCTCCCGACGGGCCGCGGGGTATTGTGATGTAGACTAGTAACCCATTCGTTCCAGTCCCGCCTTGAGTCGCACAAGAAGCGCGCACACGGAGTTTTCGCTTGCTCGGTGTCGTGGATTCGTGATACGAAAACTCCTTGATCGACCCATCCGAATAGAGCTATAAACGGGGGTCATCAGTTTAAAGATAAGGTACGCATCATCTCGTTTCAATGGCTTCAAGGCTGCGGAGCATGGTCTGCAAGACCCTCGTGTCAAAGGGCG
seq00031   ATGGCAGGGATTGAGCCTCGAAAGCAAGATCGAGGTAAGTAACGCATGCTAGTGGTGAACAGTCCCAGGTATACGGGGTTGATATTTGAGCTCTACTCTCTGATATCAGGACCTGGCACTAATACGTCACACAGGTACTAGGCCAGCTGTGATGCGCCAAAGTGGCTGTCGTATCGATACACGGAAGAATAACGAATGATGCAAGTTGGTCTATATAATCAAAATGTGTATGGTTAGGCTTTTCCCGATGGCGCGAAGCTGGGTATCGATCACTTTAGGTACCCAAGGCCCGATATAAACTATTATTTCTGGGGATATGTAATCGCTACCCAAGTAGAATAACAGGTCGGACGCTTGTTGCCAACGGTGATAAGAAGAAGGCGTTTTGTGTAGTTGGCGTCTCCAGGACAACAAGGTCTTTGCCCAAACCGGTTTATCACCCCGCGTCCTGCAATCGATGCAATCACTCAGACTGGGCCTCGGCACTAAGATAGACGTAGAAACTTTGGTATCCAATCTCAACGTGGTCGGTTAGTGTGGAGTGAGTGCATCATGATTGTAGGAGGGAAAGCAGAGGAGGGGCAGACCGTAACACATTCTAGAAGACTTCACTTATCGATTGCACTAAGCTGCTATGCCAGATAACTTTTGACGTGTACTGATATAGTGAGCGCACGTGGGCAGCCCCTAATCGTAGTCCGCCTATTAAGACGGGCGATGCTAACGTCTGACTCAGTCATAAGTTCGCCAAATGAGCGAGAACGCCCATTCACTTTCCTGTAGTCTGTGGTGCTCGCCTACGGCTTCGCTAAGGGATGCGGTATGCACGAAACTATGGGGGAGTCGGCGTCTTGCGGCAACTTTAGAGGTAGATGCTTATTCGTTTCTCCGTGAGTCTAACCATTGCGCAGGAACGGCCGTAACTGTTGACGGACGTACTTGCACTCGAGGAGAGCTTGCCAAGGACTACGCAGCGCTGTTGCCGCTGGTTGATGGAAATTCCCTTCTTTTCACTAGATCTATCTTTGTTGTAAGAAACTATAAAACGCATACACGATTAATAGGAATAGGAATTAACTCAAAAACCGTGAGTAGCATCATCCTAATATCTCATGACCTAAGATCCTCGTGTAAATCAGCTGCAGGCACAAACTCTTTTCACTCGCCCCAATGTTTACGCCCGCGCCGAAGAGATAACTACCCGTCCGGATTGAATAGTTTAATAGATTATTAACTACCTTCTCCATCAAAGAAGAAAGGGACTGAAGGGGTCTACTGTCCCGGTAACTGACGCGTTTCCTGCGACGACATGTGGCATGTCTAGCATTAAAGAGAATTTCGGTACGACAGGTGTGGTGCGGGACTCCTGATAATGGATCAAATTAGAGAGTGAAGCCTTTGGCCACATGCCCCGCAGTCTATCAGCAATCCGCTCGCGTGGCTCAGTTAATGAGACTTCGTCCAGAGTGCTCGGAGGTCTGCGTACATACCTAGTCATTAGCGCTATTCCCTCCCAGATTAACCTTGCCACGCCGTAGGGATTCCATATTTTGACTGTGAGACGGGAGAGCATGCCTGCTCCCGGTGCACCGGGGAAAACGGAACGCAGGCCCTGATCCGTTATCTTGCTACAATATAAGATGTACTCTTTGAGATGTTGAAATAGTCTTTATCGACCTATTCTGTGTCATCAAAGCCAATACGCTGTTAGGTCCACCTGTCTAAAAAACATCCTATATTTGGGGTCAGTGTCTGCAAATTTGCCGGCTCACTAAGCTCATAGTTGTTGGGCCCGCGCTTCTCGGTGGACTACTACACTCCCGCACTTTTACCTGAATTTAATAATCATCGTAGCTTACATGAGCTTGTAATGGATATGTAGTAGTAAAGGTGTATTTCGGATTCATCCCTGCGTCAACAATTCAACAATGCGGCTCATAGCTACGTCGTCTGGTCGCAGGCTTAAAGGCTCGTACACGACTGTCGTGTCGACCTGACGGAAGAGGGCTGTATGAAAATCGCTCTCCCGACGGGCCGCGGGGTATTGTGATGTAGACTAGTAACCCATTCGTTCCAGTCCCGCCTTGAGTCGCACAAGAAGCGCGCACACGGAGTTTTCGCTTGCTCGGTGTCGTGGATTCGTGATACGAAAACTCCTTGATCGACCCATCCGAATAGAGCTATAAACGGGGGTCATCAGTTTAAAGATAAGGTACGCATCATCTCGTTTCAATGGCTTCAAGGCTGCGGAGCATGGTCTGCAAGACCCTCGTGTCAAAGGGCG
seq00032   ATGGCAGGGATTGAGCCTCGAAAGCAAGATCGAGGTAAGTAACGCATGCTAGTGGTGAACAGTCCCAGGTATACGGGGTTGATATTTGAGCTCTACTCTCTGATATCAGGACCTGGCACTAATACGTCACACAGGTACTAGGCCAGCTGTGATGCGCCAAAGTGGCTGTCGTATCGATACACGGAAGAATAACGAATGATGCAAGTTGGTCTATATAATCAAAATGTGTATGGTTAGGCTTTTCCCGATGGCGCGAAGCTGGGTATCGATCACTTTAGGTACCCAAGGCCCGATATAAACTATTATTTCTGGGGATATGTAATCGCTACCCAAGTAGAATAACAGGTCGGACGCTTGTTGCCAACGGTGATAAGAAGAAGGCGTTTTGTGTAGTTGGCGTCTCCAGGACAACAAGGTCTTTGCCCAAACCGGTTTATCACCCCGCGTCCTGCAATCGATGCAATCACTCAGACTGGGCCTCGGCACTAAGATAGACGTAGAAACTTTGGTATCCAATCTCAACGTGGTCGGTTAGTGTGGAGTGAGTGCATCATGATTGTAGGAGGGAAAGCAGAGGAGGGGCAGACCGTAACACATTCTAGAAGACTTCACTTATCGATTGCACTAAGCTGCTATGCCAGATAACTTTTGACGTGTACTGATATAGTGAGCGCACGTGGGCAGCCCCTAATCGTAGTCCGCCTATTAAGACGGGCGATGCTAACGTCTGACTCAGTCATAAGTTCGCCAAATGAGCGAGAACGCCCATTCACTTTCCTGTAGTCTGTGGTGCTCGCCTACGGCTTCGCTAAGGGATGCGGTATGCACGAAACTATGGGGGAGTCGGCGTCTTGCGGCAACTTTAGAGGTAGATGCTTATTCGTTTCTCCGTGAGTCTAACCATTGCGCAGGAACGGCCGTAACTGTTGACGGACGTACTTGCACTCGAGGAGAGCTTGCTAAGGACTACGCAGCGCTGTTGCCGCTGGTTGATGGAAATTCCCTTCTTTTCACTAGATCTATCTTTGTTGTAAGAAACTATAAAACGCATACACGATTAATAGGAATAGGAATTAACTCAAAAACCGTGAGTAGCATCATCCTAATATCTCATGACCTAAGATCCTCGTGTAAATCAGCTGCAGGCACAAACTCTTTTCACTCGCCCCAATGTTTACGCCCGCGCCGAAGAGATAACTACCCGTCCGGATTGAATAGTTTAATAGATTATTAACTACCTTCTCCATCAAAGAAGAAAGGGACTGAAGGGGTCTACTGTCCCGGTAACTGACGCGTTTCCTGCGACGACATGTGGCATGTCTAGCATTAAAGAGAATTTCGGTACGACAGGTGTGGTGCGGGACTCCTGATAATGGATCAAATTAGAGAGTGAAGCCTTTGGCCACATGCCCCGCAGTCTATCAGCAATCCGCTCGCGTGGCTCAGTTAATGAGACTTCGTCCAGAGTGCTCGGAGGTCTGCGTACATACCTAGTCATTAGCGCTATTCCCTCCCAGATTAACCTTGCCACGCCGTAGGGATTCCATATTTTGACTGTGAGACGGGAGAGCATGCCTGCTCCCGGTGCACCGGGGAAAACGGAACGCAGGCCCTGATCCGTTATCTTGCTACAATATAAGATGTACTCTTTGAGATGTTGAAATAGTCTTTATCGACCTATTCTGTGTCATCAAAGCCAATACGCTGTTAGGTCCACCTGTCTAAAAAACATCCTATATTTGGGGTCAGTGTCTGCAAATTTGCCGGCTCACTAAGCTCATAGTTGTTGGGCCCGCGCTTCTCGGTGGACTACTACACTCCCGCACTTTTACCTGAATTTAATAATCATCGTAGCTTACATGAGCTTGTAATGGATATGTAGTAGTAAAGGTGTATTTCGGATTCATCCCTGCGTCAACAATTCAACAATGCGGCTCATAGCTACGTCGTCTGGTCGCAGGCTTAAAGGCTCGTACACGACTGTCGTGTCGACCTGACGGAAGAGGGCTGTATGAAAATCGCTCTCCCGACGGGCCGCGGGGTATTGTGATGTAGACTAGTAACCCATTCGTTCCAGTCCCGCCTTGAGTCGCACAAGAAGCGCGCACACGGAGTTTTCGCTTGCTCGGTGTCGTGGATTCGTGATACGAAAACTCCTTGATCGACCCATCCGAATAGAGCTATAAACGGGGGTCATCAGTTTAAAGATAAGGTACTCATCATCTCGTTTCAATGGCTTCAAGGCTGCGGAGCATGGTCTGCAAGACCCTCGTGTCAAAGGGCG
seq00033   ATGGCAGGGATTGAGCCTCGAAAGCAAGATCGAGGTAAGTAACGCATGCTAGTGGTGAACAGTCCCAGGTATACGGGGTTGATATTTGAGCTCTACTCTCTGATATCAGGACCTGGCACTAATACGTCACACAGGTACTAGGCCAGCTGTGATGCGCCAAAGTGGCTGTCGTATCGATACACGGAAGAATAACGAATGATGCAAGTTGGTCTATATAATCAAAATGTGTATGGTTAGGCTTTTCCCGATGGCGCGAAGCTGGGTATCGATCACTTTAGGTACCCAAGGCCCGATATAAACTATTATTTCTGGGGATATGTAATCGCTACCCAAGTAGAATAACAGGTCGGACGCTTGTTGCCAACGGTGATAAGAAGAAGGCGTTTTGTGTAGTTGGCGTCTCCAGGACAACAAGGTCTTTGCCCAAACCGGTTTATCACCCCGCGTCCTGCAATCGATGCAATCACTCAGACTGGGCCTCGGCACTAAGATAGACGTAGAAACTTTGGTATCCAATCTCAACGTGGTCGGTTAGTGTGGAGTGAGTGCATCATGATTGTAGGAGGGAAAGCAGAGGAGGGGCAGACCGTAACACATTCTAGAAGACTTCACTTATCGATTGCACTAAGCTGCTATGCCAGATAACTTTTGACGTGTACTGATATAGTGAGCGCACGTGGGCAGCCCCTAATCGTAGTCCGCCTATTAAGACGGGCGATGCTAACGTCTGACTCAGTCATAAGTTCGCCAAATGAGCGAGAACGCCCATTCACTTTCCTGTAGTCTGTGGTGCTCGCCTACGGCTTCGCTAAGGGATGCGGTATGCACGAAACTATGGGGGAGTCGGCGTCTTGCGGCAACTTTAGAGGTAGATGCTTATTCGTTTCTCCGTGAGTCTAACCATTGCGCAGGAACGGCCGTAACTGTTGACGGACGTACTTGCACTCGAGGAGAGCTTGCTAAGGACTACGCAGCGCTGTTGCCGCTGGTTGATGGAAATTCCCTTCTTTTCACTAGATCTATCTTTGTTGTAAGAAACTATAAAACGCATACACGATTAATAGGAATAGGAATTAACTCAAAAACCGTGAGTAGCATCATCCTAATATCTCATGACCTAAGATCCTCGTGTAAATCAGCTGCAGGCACAAACTCTTTTCACTCGCCCCAATGTTTACGCCCGCGCCGAAGAGATAACTACCCGTCCGGATTGAATAGTTTAATAGATTATTAACTACCTTCTCCATCAAAGAAGAAAGGGACTGAAGGGGTCTACTGTCCCGGTAACTGACGCGTTTCCTGCGACGACATGTGGCATGTCTAGCATTAAAGAGAATTTCGGTACGACAGGTGTGGTGCGGGACTCCTGATAATGGATCAAATTAGAGAGTGAAGCCTTTGGCCACATGCCCCGCAGTCTATCAGCAATCCGCTCGCGTGGCTCAGTTAATGAGACTTCGTCCAGAGTGCTCGGAGGTCTGCGTACATACCTAGTCATTAGCGCTATTCCCTCCCAGATTAACCTTGCCACGCCGTAGGGATTCCATATTTTGACTGTGAGACGGGAGAGCATGCCTGCTCCCGGTGCACCGGGGAAAACGGAACGCAGGCCCTGATCCGTTATCTTGCTACAATATAAGATGTACTCTTTGAGATGTTGAAATAGTCTTTATCGACCTATTCTGTGTCATCAAAGCCAATACGCTGTTAGGTCCACCTGTATAAAAAACATCCTATATTTGGGGTCAGTGTCTGCAAATTTGCCGGCTCACTAAGCTCATAGTTGTTGGGCCCGCGCTTCTCGGTGGACTACTACACTCCCGCACTTTTACCTGAATTTAATAATCATCGTAGCTTACATGAGCTTGTAATGGATATGTAGTAGTAAAGGTGTATTTCGGATTCATCCCTGCGTCAACAATTCAACAATGCGGCTCATAGCTACGTCGTCTGGTCGCAGGCTTAAAGGCTCGTACACGACTGTCGTGTCGACCTGACGGAAGAGGGCTGTATGAAAATCGCTCTCCCGACGGGCCGCGGGGTATTGTGATGTAGACTAGTAACCCATTCGTTCCAGTCCCGCCTTGAGTCGCACAAGAAGCGCGCACACGGAGTTTTCGCTTGCTCGGTGTCGTGGATTCGTGATACGAAAACTCCTTGATCGACCCATCCGAATAGAGCTATAAACGGGGGTCATCAGTTTAAAGATAAGGTACGCATCATCTCGTTTCAATGGCTTCAAGGCTGCGGAGCATGGTCTGCAAGACCCTCGTGTCAAAGGGCG
