# Supplementary material for: How Good Are Indirect Tests at Detecting Recombination in Human mtDNA?
Source: G3 (Bethesda). 2013 Jul 1;3(7):1095–104. doi: 10.1534/g3.113.006510 (PMC3704238; doi:10.1534/g3.113.006510)
Supplement: Supporting Information [file supp_g3.113.006510_FileS2.gz › SequenceData/mtDNA_ratehet&popgrowth/10/3rdbase/Infiles/10_67-new.txt]

33 2284
seq00001   CCAAGGGCGGTTTACGGCGATAGCAGGAGCATGGCCTCTATATAAGTGCAGCTCATACGCAGTTATGCCTGCCCGGCGAGGGGTGGCTAACCGCCTCCGTCTTCAGTCGCTAGTACCAACTGGGAGGGTCTACGGTACCTCGGCGACTACACAGTGATGCGGCGTCAAGCTGGCGCTCTAAGCTCAGCATAAGCCGTACTGCGAAGTTACACTTGACGGCTTCCACTGTAAGGTCGCCCCTAATGGTGCATGTAGGGTTCTTTAGTAGGCAGTTCATATTACTGATACACGCAGGACCTATTTGTAGACACATCCATAAGCATCTTCACTGGCAGGACGGTGGCCCAGTCATCGAAATATAGATTTCACACTCAAACGACCTAGGTGAAGGGGGGAGACAAGGAGCTTCGAGGGGCCCGGACGTAACAAGGTGGTACCATAACCTATGTTCAGCACGCACGCTATGCCATCTTACCCGATCGGACCGGGCCGTGATGGTAGTTTGCTCTGAAGAGGTGGGGTCCATACTCCGAAAGTCCTGATTAGGTCGGCGCGGTAGAGACCGTGAAGTTAACTGATACCTCTGACCGTTTGCGAATCCCACGACGACTTGGTTCGCGCTGCATCTTGCAGGTAAATCGAATTCCAGAAGTGTTCAGACGCAAAACTGGAGATAAATTCGCTATGGGAAACGCCCCTTAGTAACACTACGCTTGCGTACCTAATCGCCCATAAGCGGTAAATTCCAGAAAGAAATTACCTTGCAATTATGAAAGGTGCCCTTACAGGATCTCGATGTAGCAGCCGTATCGATGTTCCCGGGGGCGCCGCCACCGGAGATGACCAAGTCTTACTAGCATAACCCTACAAATCGGTCGCTATGACCAATTGTTCGGTGATCCCCTCCACCACAAGTGGGAAGCTTTATCCATTATGAACTTACCCTAGGGAACCGTTTGTAGCGGCCATAGGTTGTCTACCCACAAGATGCAAATCCGGGCATGATATTCCGGAGGGTCCCTCAGTTCGTAGTCATTAGCGCTCGAGTAAATACTGTGCGTGGGATATACCCAGTGGCCCCGTCTCCATAGCAATCGTCTAGCCTTTGGGGGTAATACGCGTCGGAGATGACGTTAGCCCGCTCATTGACACTAGTGCAACTCCACAACGGTATAATGGATCGCGCTGTTGCTTGATCTGCCCGGACGGCGCCATAAAAAACACAGTCATTCCTCTCACCCGGATGGGACGTGGCGTACTTATATAGATACATAACCCGTACACGTCTACTGGTTCGCGTTGTGCCGATTGGTAGTGGCGGAGGCAAGAACAAGAGAACCATCTGAATGTGGATGAGTTTAGAGTGCCAGTGCGCAGACAACCCTTTCGCGCATAGGCTCGTTTGTATTGACTGCCTTGTTTCCGCGACGACACCGTGTATCTAACGCTCACTCTGCGCCCGGCCGAACCTATAAGTGGGGTTGTATTTCCTAAGAAAGACTAATGCTGTAGCGTAACGCGAATGGCTCCCCCTACGGAAGTGTTAAAAGAGAGTTCATTTACTGATGTACCCGTAAATGGTAGTCCCGGGGCTCAGATTCTTATTGTGGCTTACGAGGTTAGAGAAACAAAAACCAAATAATGAAAACTTGACATCCAGCTGATCCTGCTTGTAGACCCTCTAGCTTCGGGTAACAAGGTATGCGCAGAATCTTTCTGCAGCATCCCATGTATAGTTTTCGAGCGGATCTGTGGAAGTTACCCTTCAAATGCTGATTAACATGGGATAAATGATTTCCAGCCATTTTATCTGTGAAAAAATGCGCGGGTGCGGCCTCAGCGTTGTCAGAGACGCAACTCTGAGATACTTTGACACGTATAAGCGCACAGTCATAGTCAATCATCATGGCTCATCGCTTTCTTATATTGCATTCCGTTAAGATGGCTTGAGGGACGAATGGATGGTAACGAACCGGTCCTCCACTCGGCTCGATAACCTCCCTACTGCTGCGTGCGATTTAATCGGGGAGGTTATGCCTGCAATTGTGGTTGTCGAATGTTTGTTTCCCACATGTTAAGGGCATACGAAATAATCTGGGGCTCCGCGAGCGGACGCCTATTAATGGCTAATTCACCGGCCATATATTTTATTCGAATTAGCTCAATCAGGGCCCCCACATTAAGTTCGGGACTTTGGTATCTACGCTAAAAATGAGCGTACCCTATTCCTGGATGCGCTGAACACGTATTGTTTTGGCTCCTCAGAACTTAATAGATACACTTG
seq00002   CCAAGGGCGGTTTACGGCGATAGCAGGAGCATGGCCTCTATATAAGTGCAGCTCATACGCAGTTATGCCTGCCCGGCGAGGGGTGGCTAACCGCCTCCGTCTTCAGTCGCTAGTACCAACTGGGAGGGTCTACGGTACCTCGGCGACTACACAGTGATGCGGCGTCAAGCTGGCGCTCTAAGCTCAGCATAAGCCGTACTGCGAAGTTACACTTGACGGCTTCCACTGTAAGGTCGCCCCTAATGGTGCATGTAGGGTTCTTTAGTAGGCAGTTCATATTACTGATACACGCAGGACCTATTTGTAGACACATCCATAAGCATCTTCACTGGCAGGACGGTGGCCCAGTCATCGAAATATAGATTTCACACTCAAACGACCTAGGTGAAGGGGGGAGACAAGGAGCTTCGAGGGGCCCGGACGTAACAAGGTGGTACCATAACCTATGTTCAGCACGCACGCTATGCCATCTTACCCGATCGGACCGGGCCGTGATGGTAGTTTGCTCTGAAGAGGTGGGGTCCATACTCCGAAAGTCCTGATTAGGTCGGCGCGGTAGAGACCGTGAAGTTAACTGATACCTCTGACCGTTTGCGAATCCCACGACGACTTGGTTCGCGCTGCATCTTGCAGGTAAATCGAATTCCAGAAGTGTTCAGACGCAAAACTGGAGATAAATTCGCTATGGGAAACGCCCCTTAGTAACACTACGCTTGCGTACCTAATCGCCCATAAGCGGTAAATTCCAGAAAGAAATTACCTTGCAATTATGAAAGGTGCCCTTACAGGATCTCGATGTAGCAGCCGTATCGATGTTCCCGGGGGCGCCGCCACCGGAGATGACCAAGTCTTACTAGCATAACCCTACAAATCGGTCGCTATGACCAATTGTTCGGTGATCCCCTCCACCACAAGTGGGAAGCTTTATCCATTATGAACTTACCCTAGGGAACCGTTTGTAGCGGCCATAGGTTGTCTACCCACAAGATGCAAATCCGGGCATGATATTCCGGAGGGTCCCTCAGTTCGTAGTCATTAGCGCTCGAGTAAATACTGTGCGTGGGATATACCCAGTGGCCCCGTCTCCATAGCAATCGTCTAGCCTTTGGGGGTAATACGCGTCGGAGATGACGTTAGCCCGCTCATTGACACTAGTGCAACTCCACAACGGTATAATGGATCGCGCTGTTGCTTGATCTGCCCGGACGGCGCCATAAAAAACACAGTCATTCCTCTCACCCGGATGGGACGTGGCGTACTTATATAGATACATAACCCGTACACGTCTACTGGTTCGCGTTGTGCCGATTGGTAGTGGCGGAGGCAAGAACAAGAGAACCATCTGAATGTGGATGAGTTTAGAGTGCCAGTGCGCAGACAACCCTTTCGCGCATAGGCTCGTTTGTATTGACTGCCTTGTTTCCGCGACGACACCGTGTATCTAACGCTCACTCTGCGCCCGGCCGAACCTATAAGTGGGGTTGTATTTCCTAAGAAAGACTAATGCTGTAGCGTAACGCGAATGGCTCCCCCTACGGAAGTGTTAAAAGAGAGTTCATTTACTGATGTACCCGTAAATGGTAGTCCCGGGGCTCAGATTCTTATTGTGGCTTACGAGGTTAGAGAAACAAAAACCAAATAATGAAAACTTGACATCCAGCTGATCCTGCTTGTAGACCCTCTAGCTTCGGGTAACAAGGTATGCGCAGAATCTTTCTGCAGCATCCCATGTATAGTTTTCGAGCGGATCTGTGGAAGTTACCCTTCAAATGCTGATTAACATGGGATAAATGATTTCCAGCCATTTTATCTGTGAAAAAATGCGCGGGTGCGGCCTCAGCGTTGTCAGAGACGCAACTCTGAGATACTTTGACACGTATAAGCGCACAGTCATAGTCAATCATCATGGCTCATCGCTTTCTTATATTGCATTCCGTTAAGATGGCTTGAGGGACGAATGGATGGTAACGAACCGGTCCTCCACTCGGCTCGATAACCTCCCTACTGCTGCGTGCGATTTAATCGGGGAGGTTATGCCTGCAATTGTGGTTGTCGAATGTTTGTTTCCCACATGTTAAGGGCATACGAAATAATCTGGGGCTCCGCGAGCGGACGCCTATTAATGGCTAATTCACCGGCCATATATTTTATTCGAATTAGCTCAATCAGGGCCCCCACATTAAGTTCGGGACTTTGGTATCTACGCTAAAAATGAGCGTACCCTATTCCTGGATGCGCTGAACACGTATTGTTTTGGCTCCTCAGAACTTAATAGATACACTTG
seq00003   CCAAGGGCGGTTTACGGCGATAGCAGGAGCATGGCCTCTATATAAGTGCAGCTCATACGCAGTTATGCCTGCCCGGCGAGGGGTGGCTAACCGCCTCCGTCTTCAGTCGCTAGTACCAACTGGGAGGGTCTACGGTACCTCGGCGACTACACAGTGATGCGGCGTCAAGCTGGCGCTCTAAGCTCAGCATAAGCCGTACTGCGAAGTTACACTTGACGGCTTCCACTGTAAGGTCGCCCCTAATGGTGCATGTAGGGTTCTTTAGTAGGCAGTTCATATTACTGATACACGCAGGACCTATTTGTAGACACATCCATAAGCATCTTCACTGGCAGGACGGTGGCCCAGTCATCGAAATATAGATTTCACACTCAAACGACCTAGGTGAAGGGGGGAGACAAGGAGCTTCGAGGGGCCCGGACGTAACAAGGTGGTACCATAACCTATGTTCAGCACGCACGCTATGCCATCTTACCCGATCGGACCGGGCCGTGATGGTAGTTTGCTCTGAAGAGGTGGGGTCCATACTCCGAAAGTCCTGATTAGGTCGGCGCGGTAGAGACCGTGAAGTTAACTGATACCTCTGACCGTTTGCGAATCCCACGACGACTTGGTTCGCGCTGCATCTTGCAGGTAAATCGAATTCCAGAAGTGTTCAGACGCAAAACTGGAGATAAATTCGCTATGGGAAACGCCCCTTAGTAACACTACGCTTGCGTACCTAATCGCCCATAAGCGGTAAATTCCAGAAAGAAATTACCTTGCAATTATGAAAGGTGCCCTTACAGGATCTCGATGTAGCAGCCGTATCGATGTTCCCGGGGGCGCCGCCACCGGAGATGACCAAGTCTTACTAGCATAACCCTACAAATCGGTCGCTATGACCAATTGTTCGGTGATCCCCTCCACCACAAGTGGGAAGCTTTATCCATTATGAACTTACCCTAGGGAACCGTTTGTAGCGGCCATAGGTTGTCTACCCACAAGATGCAAATCCGGGCATGATATTCCGGAGGGTCCCTCAGTTCGTAGTCATTAGCGCTCGAGTAAATACTGTGCGTGGGATATACCCAGTGGCCCCGTCTCCATAGCAATCGTCTAGCCTTTGGGGGTAATACGCGTCGGAGATGACGTTAGCCCGCTCATTGACACTAGTGCAACTCCACAACGGTATAATGGATCGCGCTGTTGCTTGATCTGCCCGGACGGCGCCATAAAAAACACAGTCATTCCTCTCACCCGGATGGGACGTGGCGTACTTATATAGATACATAACCCGTACACGTCTACTGGTTCGCGTTGTGCCGATTGGTAGTGGCGGAGGCAAGAACAAGAGAACCATCTGAATGTGGATGAGTTTAGAGTGCCAGTGCGCAGACAACCCTTTCGCGCATAGGCTCGTTTGTATTGACTGCCTTGTTTCCGCGACGACACCGTGTATCTAACGCTCACTCTGCGCCCGGCCGAACCTATAAGTGGGGTTGTATTTCCTAAGAAAGACTAATGCTGTAGCGTAACGCGAATGGCTCCCCCTACGGAAGTGTTAAAAGAGAGTTCATTTACTGATGTACCCGTAAATGGTAGTCCCGGGGCTCAGATTCTTATTGTGGCTTACGAGGTTAGAGAAACAAAAACCAAATAATGAAAACTTGACATCCAGCTGATCCTGCTTGTAGACCCTCTAGCTTCGGGTAACAAGGTATGCGCAGAATCTTTCTGCAGCATCCCATGTATAGTTTTCGAGCGGATCTGTGGAAGTTACCCTTCAAATGCTGATTAACATGGGATAAATGATTTCCAGCCATTTTATCTGTGAAAAAATGCGCGGGTGCGGCCTCAGCGTTGTCAGAGACGCAACTCTGAGATACTTTGACACGTATAAGCGCACAGTCATAGTCAATCATCATGGCTCATCGCTTTCTTATATTGCATTCCGTTAAGATGGCTTGAGGGACGAATGGATGGTAACGAACCGGTCCTCCACTCGGCTCGATAACCTCCCTACTGCTGCGTGCGATTTAATCGGGGAGGTTATGCCTGCAATTGTGGTTGTCGAATGTTTGTTTCCCACATGTTAAGGGCATACGAAATAATCTGGGGCTCCGCGAGCGGACGCCTATTAATGGCTAATTCACCGGCCATATATTTTATTCGAATTAGCTCAATCAGGGCCCCCACATTAAGTTCGGGACTTTGGTATCTACGCTAAAAATGAGCGTACCCTATTCCTGGATGCGCTGAACACGTATTGTTTTGGCTCCTCAGAACTTAATAGATACACTTG
seq00004   CCAAGGGCGGTTTACGGCGATAGCAGGAGCATGGCCTCTATATAAGTGCAGCTCATACGCAGTTATGCCTGCCCGGCGAGGGGTGGCTAACCGCCTCCGTCTTCAGTCGCTAGTACCAACTGGGAGGGTCTACGGTACCTCGGCGACTACACAGTGATGCGGCGTCAAGCTGGCGCTCTAAGCTCAGCATAAGCCGTACTGCGAAGTTACACTTGACGGCTTCCACTGTAAGGTCGCCCCTAATGGTGCATGTAGGGTTCTTTAGTAGGCAGTTCATATTACTGATACACGCAGGACCTATTTGTAGACACATCCATAAGCATCTTCACTGGCAGGACGGTGGCCCAGTCATCGAAATATAGATTTCACACTCAAACGACCTAGGTGAAGGGGGGAGACAAGGAGCTTCGAGGGGCCCGGACGTAACAAGGTGGTACCATAACCTATGTTCAGCACGCACGCTATGCCATCTTACCCGATCGGACCGGGCCGTGATGGTAGTTTGCTCTGAAGAGGTGGGGTCCATACTCCGAAAGTCCTGATTAGGTCGGCGCGGTAGAGACCGTGAAGTTAACTGATACCTCTGACCGTTTGCGAATCCCACGACGACTTGGTTCGCGCTGCATCTTGCAGGTAAATCGAATTCCAGAAGTGTTCAGACGCAAAACTGGAGATAAATTCGCTATGGGAAACGCCCCTTAGTAACACTACGCTTGCGTACCTAATCGCCCATAAGCGGTAAATTCCAGAAAGAAATTACCTTGCAATTATGAAAGGTGCCCTTACAGGATCTCGATGTAGCAGCCGTATCGATGTTCCCGGGGGCGCCGCCACCGGAGATGACCAAGTCTTACTAGCATAACCCTACAAATCGGTCGCTATGACCAATTGTTCGGTGATCCCCTCCACCACAAGTGGGAAGCTTTATCCATTATGAACTTACCCTAGGGAACCGTTTGTAGCGGCCATAGGTTGTCTACCCACAAGATGCAAATCCGGGCATGATATTCCGGAGGGTCCCTCAGTTCGTAGTCATTAGCGCTCGAGTAAATACTGTGCGTGGGATATACCCAGTGGCCCCGTCTCCATAGCAATCGTCTAGCCTTTGGGGGTAATACGCGTCGGAGATGACGTTAGCCCGCTCATTGACACTAGTGCAACTCCACAACGGTATAATGGATCGCGCTGTTGCTTGATCTGCCCGGACGGCGCCATAAAAAACACAGTCATTCCTCTCACCCGGATGGGACGTGGCGTACTTATATAGATACATAACCCGTACACGTCTACTGGTTCGCGTTGTGCCGATTGGTAGTGGCGGAGGCAAGAACAAGAGAACCATCTGAATGTGGATGAGTTTAGAGTGCCAGTGCGCAGACAACCCTTTCGCGCATAGGCTCGTTTGTATTGACTGCCTTGTTTCCGCGACGACACCGTGTATCTAACGCTCACTCTGCGCCCGGCCGAACCTATAAGTGGGGTTGTATTTCCTAAGAAAGACTAATGCTGTAGCGTAACGCGAATGGCTCCCCCTACGGAAGTGTTAAAAGAGAGTTCATTTACTGATGTACCCGTAAATGGTAGTCCCGGGGCTCAGATTCTTATTGTGGCTTACGAGGTTAGAGAAACAAAAACCAAATAATGAAAACTTGACATCCAGCTGATCCTGCTTGTAGACCCTCTAGCTTCGGGTAACAAGGTATGCGCAGAATCTTTCTGCAGCATCCCATGTATAGTTTTCGAGCGGATCTGTGGAAGTTACCCTTCAAATGCTGATTAACATGGGATAAATGATTTCCAGCCATTTTATCTGTGAAAAAATGCGCGGGTGCGGCCTCAGCGTTGTCAGAGACGCAACTCTGAGATACTTTGACACGTATAAGCGCACAGTCATAGTCAATCATCATGGCTCATCGCTTTCTTATATTGCATTCCGTTAAGATGGCTTGAGGGACGAATGGATGGTAACGAACCGGTCCTCCACTCGGCTCGATAACCTCCCTACTGCTGCGTGCGATTTAATCGGGGAGGTTATGCCTGCAATTGTGGTTGTCGAATGTTTGTTTCCCACATGTTAAGGGCATACGAAATAATCTGGGGCTCCGCGAGCGGACGCCTATTAATGGCTAATTCACCGGCCATATATTTTATTCGAATTAGCTCAATCAGGGCCCCCACATTAAGTTCGGGACTTTGGTATCTACGCTAAAAATGAGCGTACCCTATTCCTGGATGCGCTGAACACGTATTGTTTTGGCTCCTCAGAACTTAATAGATACACTTG
seq00005   CCAAGGGCGGTTTACGGCGATAGCAGGAGCATGGCCTCTATATAAGTGCAGCTCATACGCAGTTATGCCTGCCCGGCGAGGGGTGGCTAACCGCCTCCGTCTTCAGTCGCTAGTACCAACTGGGAGGGTCTACGGTACCTCGGCGACTACACAGTGATGCGGCGTCAAGCTGGCGCTCTAAGCTCAGCATAAGCCGTACTGCGAAGTTACACTTGACGGCTTCCACTGTAAGGTCGCCCCTAATGGTGCATGTAGGGTTCTTTAGTAGGCAGTTCATATTACTGATACACGCAGGACCTATTTGTAGACACATCCATAAGCATCTTCACTGGCAGGACGGTGGCCCAGTCATCGAAATATAGATTTCACACTCAAACGACCTAGGTGAAGGGGGGAGACAAGGAGCTTCGAGGGGCCCGGACGTAACAAGGTGGTACCATAACCTATGTTCAGCACGCACGCTATGCCATCTTACCCGATCGGACCGGGCCGTGATGGTAGTTTGCTCTGAAGAGGTGGGGTCCATACTCCGAAAGTCCTGATTAGGTCGGCGCGGTAGAGACCGTGAAGTTAACTGATACCTCTGACCGTTTGCGAATCCCACGACGACTTGGTTCGCGCTGCATCTTGCAGGTAAATCGAATTCCAGAAGTGTTCAGACGCAAAACTGGAGATAAATTCGCTATGGGAAACGCCCCTTAGTAACACTACGCTTGCGTACCTAATCGCCCATAAGCGGTAAATTCCAGAAAGAAATTACCTTGCAATTATGAAAGGTGCCCTTACAGGATCTCGATGTAGCAGCCGTATCGATGTTCCCGGGGGCGCCGCCACCGGAGATGACCAAGTCTTACTAGCATAACCCTACAAATCGGTCGCTATGACCAATTGTTCGGTGATCCCCTCCACCACAAGTGGGAAGCTTTATCCATTATGAACTTACCCTAGGGAACCGTTTGTAGCGGCCATAGGTTGTCTACCCACAAGATGCAAATCCGGGCATGATATTCCGGAGGGTCCCTCAGTTCGTAGTCATTAGCGCTCGAGTAAATACTGTGCGTGGGATATACCCAGTGGCCCCGTCTCCATAGCAATCGTCTAGCCTTTGGGGGTAATACGCGTCGGAGATGACGTTAGCCCGCTCATTGACACTAGTGCAACTCCACAACGGTATAATGGATCGCGCTGTTGCTTGATCTGCCCGGACGGCGCCATAAAAAACACAGTCATTCCTCTCACCCGGATGGGACGTGGCGTACTTATATAGATACATAACCCGTACACGTCTACTGGTTCGCGTTGTGCCGATTGGTAGTGGCGGAGGCAAGAACAAGAGAACCATCTGAATGTGGATGAGTTTAGAGTGCCAGTGCGCAGACAACCCTTTCGCGCATAGGCTCGTTTGTATTGACTGCCTTGTTTCCGCGACGACACCGTGTATCTAACGCTCACTCTGCGCCCGGCCGAACCTATAAGTGGGGTTGTATTTCCTAAGAAAGACTAATGCTGTAGCGTAACGCGAATGGCTCCCCCTACGGAAGTGTTAAAAGAGAGTTCATTTACTGATGTACCCGTAAATGGTAGTCCCGGGGCTCAGATTCTTATTGTGGCTTACGAGGTTAGAGAAACAAAAACCAAATAATGAAAACTTGACATCCAGCTGATCCTGCTTGTAGACCCTCTAGCTTCGGGTAACAAGGTATGCGCAGAATCTTTCTGCAGCATCCCATGTATAGTTTTCGAGCGGATCTGTGGAAGTTACCCTTCAAATGCTGATTAACATGGGATAAATGATTTCCAGCCATTTTATCTGTGAAAAAATGCGCGGGTGCGGCCTCAGCGTTGTCAGAGACGCAACTCTGAGATACTTTGACACGTATAAGCGCACAGTCATAGTCAATCATCATGGCTCATCGCTTTCTTATATTGCATTCCGTTAAGATGGCTTGAGGGACGAATGGATGGTAACGAACCGGTCCTCCACTCGGCTCGATAACCTCCCTACTGCTGCGTGCGATTTAATCGGGGAGGTTATGCCTGCAATTGTGGTTGTCGAATGTTTGTTTCCCACATGTTAAGGGCATACGAAATAATCTGGGGCTCCGCGAGCGGACGCCTATTAATGGCTAATTCACCGGCCATATATTTTATTCGAATTAGCTCAATCAGGGCCCCCACATTAAGTTCGGGACTTTGGTATCTACGCTAAAAATGAGCGTACCCTATTCCTGGATGCGCTGAACACGTATTGTTTTGGCTCCTCAGAACTTAATAGATACACTTG
seq00006   CCAAGGGCGGTTTACGGCGATAGCAGGAGCATGGCCTCTATATAAGTGCAGCTCATACGCAGTTATGCCTGCCCGGCGAGGGGTGGCTAACCGCCTCCGTCTTCAGTCGCTAGTACCAACTGGGAGGGTCTACGGTACCTCGGCGACTACACAGTGATGCGGCGTCAAGCTGGCGCTCTAAGCTCAGCATAAGCCGTACTGCGAAGTTACACTTGACGGCTTCCACTGTAAGGTCGCCCCTAATGGTGCATGTAGGGTTCTTTAGTAGGCAGTTCATATTACTGATACACGCAGGACCTATTTGTAGACACATCCATAAGCATCTTCACTGGCAGGACGGTGGCCCAGTCATCGAAATATAGATTTCACACTCAAACGACCTAGGTGAAGGGGGGAGACAAGGAGCTTCGAGGGGCCCGGACGTAACAAGGTGGTACCATAACCTATGTTCAGCACGCACGCTATGCCATCTTACCCGATCGGACCGGGCCGTGATGGTAGTTTGCTCTGAAGAGGTGGGGTCCATACTCCGAAAGTCCTGATTAGGTCGGCGCGGTAGAGACCGTGAAGTTAACTGATACCTCTGACCGTTTGCGAATCCCACGACGACTTGGTTCGCGCTGCATCTTGCAGGTAAATCGAATTCCAGAAGTGTTCAGACGCAAAACTGGAGATAAATTCGCTATGGGAAACGCCCCTTAGTAACACTACGCTTGCGTACCTAATCGCCCATAAGCGGTAAATTCCAGAAAGAAATTACCTTGCAATTATGAAAGGTGCCCTTACAGGATCTCGATGTAGCAGCCGTATCGATGTTCCCGGGGGCGCCGCCACCGGAGATGACCAAGTCTTACTAGCATAACCCTACAAATCGGTCGCTATGACCAATTGTTCGGTGATCCCCTCCACCACAAGTGGGAAGCTTTATCCATTATGAACTTACCCTAGGGAACCGTTTGTAGCGGCCATAGGTTGTCTACCCACAAGATGCAAATCCGGGCATGATATTCCGGAGGGTCCCTCAGTTCGTAGTCATTAGCGCTCGAGTAAATACTGTGCGTGGGATATACCCAGTGGCCCCGTCTCCATAGCAATCGTCTAGCCTTTGGGGGTAATACGCGTCGGAGATGACGTTAGCCCGCTCATTGACACTAGTGCAACTCCACAACGGTATAATGGATCGCGCTGTTGCTTGATCTGCCCGGACGGCGCCATAAAAAACACAGTCATTCCTCTCACCCGGATGGGACGTGGCGTACTTATATAGATACATAACCCGTACACGTCTACTGGTTCGCGTTGTGCCGATTGGTAGTGGCGGAGGCAAGAACAAGAGAACCATCTGAATGTGGATGAGTTTAGAGTGCCAGTGCGCAGACAACCCTTTCGCGCATAGGCTCGTTTGTATTGACTGCCTTGTTTCCGCGACGACACCGTGTATCTAACGCTCACTCTGCGCCCGGCCGAACCTATAAGTGGGGTTGTATTTCCTAAGAAAGACTAATGCTGTAGCGTAACGCGAATGGCTCCCCCTACGGAAGTGTTAAAAGAGAGTTCATTTACTGATGTACCCGTAAATGGTAGTCCCGGGGCTCAGATTCTTATTGTGGCTTACGAGGTTAGAGAAACAAAAACCAAATAATGAAAACTTGACATCCAGCTGATCCTGCTTGTAGACCCTCTAGCTTCGGGTAACAAGGTATGCGCAGAATCTTTCTGCAGCATCCCATGTATAGTTTTCGAGCGGATCTGTGGAAGTTACCCTTCAAATGCTGATTAACATGGGATAAATGATTTCCAGCCATTTTATCTGTGAAAAAATGCGCGGGTGCGGCCTCAGCGTTGTCAGAGACGCAACTCTGAGATACTTTGACACGTATAAGCGCACAGTCATAGTCAATCATCATGGCTCATCGCTTTCTTATATTGCATTCCGTTAAGATGGCTTGAGGGACGAATGGATGGTAACGAACCGGTCCTCCACTCGGCTCGATAACCTCCCTACTGCTGCGTGCGATTTAATCGGGGAGGTTATGCCTGCAATTGTGGTTGTCGAATGTTTGTTTCCCACATGTTAAGGGCATACGAAATAATCTGGGGCTCCGCGAGCGGACGCCTATTAATGGCTAATTCACCGGCCATATATTTTATTCGAATTAGCTCAATCAGGGCCCCCACATTAAGTTCGGGACTTTGGTATCTACGCTAAAAATGAGCGTACCCTATTCCTGGATGCGCTGAACACGTATTGTTTTGGCTCCTCAGAACTTAATAGATACACTTG
seq00007   CCAAGGGCGGTTTACGGCGATAGCAGGAGCATGGCCTCTATATAAGTGCAGCTCATACGCAGTTATGCCTGCCCGGCGAGGGGTGGCTAACCGCCTCCGTCTTCAGTCGCTAGTACCAACTGGGAGGGTCTACGGTACCTCGGCGACTACACAGTGATGCGGCGTCAAGCTGGCGCTCTAAGCTCAGCATAAGCCGTACTGCGAAGTTACACTTGACGGCTTCCACTGTAAGGTCGCCCCTAATGGTGCATGTAGGGTTCTTTAGTAGGCAGTTCATATTACTGATACACGCAGGACCTATTTGTAGACACATCCATAAGCATCTTCACTGGCAGGACGGTGGCCCAGTCATCGAAATATAGATTTCACACTCAAACGACCTAGGTGAAGGGGGGAGACAAGGAGCTTCGAGGGGCCCGGACGTAACAAGGTGGTACCATAACCTATGTTCAGCACGCACGCTATGCCATCTTACCCGATCGGACCGGGCCGTGATGGTAGTTTGCTCTGAAGAGGTGGGGTCCATACTCCGAAAGTCCTGATTAGGTCGGCGCGGTAGAGACCGTGAAGTTAACTGATACCTCTGACCGTTTGCGAATCCCACGACGACTTGGTTCGCGCTGCATCTTGCAGGTAAATCGAATTCCAGAAGTGTTCAGACGCAAAACTGGAGATAAATTCGCTATGGGAAACGCCCCTTAGTAACACTACGCTTGCGTACCTAATCGCCCATAAGCGGTAAATTCCAGAAAGAAATTACCTTGCAATTATGAAAGGTGCCCTTACAGGATCTCGATGTAGCAGCCGTATCGATGTTCCCGGGGGCGCCGCCACCGGAGATGACCAAGTCTTACTAGCATAACCCTACAAATCGGTCGCTATGACCAATTGTTCGGTGATCCCCTCCACCACAAGTGGGAAGCTTTATCCATTATGAACTTACCCTAGGGAACCGTTTGTAGCGGCCATAGGTTGTCTACCCACAAGATGCAAATCCGGGCATGATATTCCGGAGGGTCCCTCAGTTCGTAGTCATTAGCGCTCGAGTAAATACTGTGCGTGGGATATACCCAGTGGCCCCGTCTCCATAGCAATCGTCTAGCCTTTGGGGGTAATACGCGTCGGAGATGACGTTAGCCCGCTCATTGACACTAGTGCAACTCCACAACGGTATAATGGATCGCGCTGTTGCTTGATCTGCCCGGACGGCGCCATAAAAAACACAGTCATTCCTCTCACCCGGATGGGACGTGGCGTACTTATATAGATACATAACCCGTACACGTCTACTGGTTCGCGTTGTGCCGATTGGTAGTGGCGGAGGCAAGAACAAGAGAACCATCTGAATGTGGATGAGTTTAGAGTGCCAGTGCGCAGACAACCCTTTCGCGCATAGGCTCGTTTGTATTGACTGCCTTGTTTCCGCGACGACACCGTGTATCTAACGCTCACTCTGCGCCCGGCCGAACCTATAAGTGGGGTTGTATTTCCTAAGAAAGACTAATGCTGTAGCGTAACGCGAATGGCTCCCCCTACGGAAGTGTTAAAAGAGAGTTCATTTACTGATGTACCCGTAAATGGTAGTCCCGGGGCTCAGATTCTTATTGTGGCTTACGAGGTTAGAGAAACAAAAACCAAATAATGAAAACTTGACATCCAGCTGATCCTGCTTGTAGACCCTCTAGCTTCGGGTAACAAGGTATGCGCAGAATCTTTCTGCAGCATCCCATGTATAGTTTTCGAGCGGATCTGTGGAAGTTACCCTTCAAATGCTGATTAACATGGGATAAATGATTTCCAGCCATTTTATCTGTGAAAAAATGCGCGGGTGCGGCCTCAGCGTTGTCAGAGACGCAACTCTGAGATACTTTGACACGTATAAGCGCACAGTCATAGTCAATCATCATGGCTCATCGCTTTCTTATATTGCATTCCGTTAAGATGGCTTGAGGGACGAATGGATGGTAACGAACCGGTCCTCCACTCGGCTCGATAACCTCCCTACTGCTGCGTGCGATTTAATCGGGGAGGTTATGCCTGCAATTGTGGTTGTCGAATGTTTGTTTCCCACATGTTAAGGGCATACGAAATAATCTGGGGCTCCGCGAGCGGACGCCTATTAATGGCTAATTCACCGGCCATATATTTTATTCGAATTAGCTCAATCAGGGCCCCCACATTAAGTTCGGGACTTTGGTATCTACGCTAAAAATGAGCGTACCCTATTCCTGGATGCGCTGAACACGTATTGTTTTGGCTCCTCAGAACTTAATAGATACACTTG
seq00008   CCAAGGGCGGTTTACGGCGATAGCAGGAGCATGGCCTCTATATAAGTGCAGCTCATACGCAGTTATGCCTGCCCGGCGAGGGGTGGCTAACCGCCTCCGTCTTCAGTCGCTAGTACCAACTGGGAGGGTCTACGGTACCTCGGCGACTACACAGTGATGCGGCGTCAAGCTGGCGCTCTAAGCTCAGCATAAGCCGTACTGCGAAGTTACACTTGACGGCTTCCACTGTAAGGTCGCCCCTAATGGTGCATGTAGGGTTCTTTAGTAGGCAGTTCATATTACTGATACACGCAGGACCTATTTGTAGACACATCCATAAGCATCTTCACTGGCAGGACGGTGGCCCAGTCATCGAAATATAGATTTCACACTCAAACGACCTAGGTGAAGGGGGGAGACAAGGAGCTTCGAGGGGCCCGGACGTAACAAGGTGGTACCATAACCTATGTTCAGCACGCACGCTATGCCATCTTACCCGATCGGACCGGGCCGTGATGGTAGTTTGCTCTGAAGAGGTGGGGTCCATACTCCGAAAGTCCTGATTAGGTCGGCGCGGTAGAGACCGTGAAGTTAACTGATACCTCTGACCGTTTGCGAATCCCACGACGACTTGGTTCGCGCTGCATCTTGCAGGTAAATCGAATTCCAGAAGTGTTCAGACGCAAAACTGGAGATAAATTCGCTATGGGAAACGCCCCTTAGTAACACTACGCTTGCGTACCTAATCGCCCATAAGCGGTAAATTCCAGAAAGAAATTACCTTGCAATTATGAAAGGTGCCCTTACAGGATCTCGATGTAGCAGCCGTATCGATGTTCCCGGGGGCGCCGCCACCGGAGATGACCAAGTCTTACTAGCATAACCCTACAAATCGGTCGCTATGACCAATTGTTCGGTGATCCCCTCCACCACAAGTGGGAAGCTTTATCCATTATGAACTTACCCTAGGGAACCGTTTGTAGCGGCCATAGGTTGTCTACCCACAAGATGCAAATCCGGGCATGATATTCCGGAGGGTCCCTCAGTTCGTAGTCATTAGCGCTCGAGTAAATACTGTGCGTGGGATATACCCAGTGGCCCCGTCTCCATAGCAATCGTCTAGCCTTTGGGGGTAATACGCGTCGGAGATGACGTTAGCCCGCTCATTGACACTAGTGCAACTCCACAACGGTATAATGGATCGCGCTGTTGCTTGATCTGCCCGGACGGCGCCATAAAAAACACAGTCATTCCTCTCACCCGGATGGGACGTGGCGTACTTATATAGATACATAACCCGTACACGTCTACTGGTTCGCGTTGTGCCGATTGGTAGTGGCGGAGGCAAGAACAAGAGAACCATCTGAATGTGGATGAGTTTAGAGTGCCAGTGCGCAGACAACCCTTTCGCGCATAGGCTCGTTTGTATTGACTGCCTTGTTTCCGCGACGACACCGTGTATCTAACGCTCACTCTGCGCCCGGCCGAACCTATAAGTGGGGTTGTATTTCCTAAGAAAGACTAATGCTGTAGCGTAACGCGAATGGCTCCCCCTACGGAAGTGTTAAAAGAGAGTTCATTTACTGATGTACCCGTAAATGGTAGTCCCGGGGCTCAGATTCTTATTGTGGCTTACGAGGTTAGAGAAACAAAAACCAAATAATGAAAACTTGACATCCAGCTGATCCTGCTTGTAGACCCTCTAGCTTCGGGTAACAAGGTATGCGCAGAATCTTTCTGCAGCATCCCATGTATAGTTTTCGAGCGGATCTGTGGAAGTTACCCTTCAAATGCTGATTAACATGGGATAAATGATTTCCAGCCATTTTATCTGTGAAAAAATGCGCGGGTGCGGCCTCAGCGTTGTCAGAGACGCAACTCTGAGATACTTTGACACGTATAAGCGCACAGTCATAGTCAATCATCATGGCTCATCGCTTTCTTATATTGCATTCCGTTAAGATGGCTTGAGGGACGAATGGATGGTAACGAACCGGTCCTCCACTCGGCTCGATAACCTCCCTACTGCTGCGTGCGATTTAATCGGGGAGGTTATGCCTGCAATTGTGGTTGTCGAATGTTTGTTTCCCACATGTTAAGGGCATACGAAATAATCTGGGGCTCCGCGAGCGGACGCCTATTAATGGCTAATTCACCGGCCATATATTTTATTCGAATTAGCTCAATCAGGGCCCCCACATTAAGTTCGGGACTTTGGTATCTACGCTAAAAATGAGCGTACCCTATTCCTGGATGCGCTGAACACGTATTGTTTTGGCTCCTCAGAACTTAATAGATACACTTG
seq00009   CCAAGGGCGGTTTACGGCGATAGCAGGAGCATGGCCTCTATATAAGTGCAGCTCATACGCAGTTATGCCTGCCCGGCGAGGGGTGGCTAACCGCCTCCGTCTTCAGTCGCTAGTACCAACTGGGAGGGTCTACGGTACCTCGGCGACTACACAGTGATGCGGCGTCAAGCTGGCGCTCTAAGCTCAGCATAAGCCGTACTGCGAAGTTACACTTGACGGCTTCCACTGTAAGGTCGCCCCTAATGGTGCATGTAGGGTTCTTTAGTAGGCAGTTCATATTACTGATACACGCAGGACCTATTTGTAGACACATCCATAAGCATCTTCACTGGCAGGACGGTGGCCCAGTCATCGAAATATAGATTTCACACTCAAACGACCTAGGTGAAGGGGGGAGACAAGGAGCTTCGAGGGGCCCGGACGTAACAAGGTGGTACCATAACCTATGTTCAGCACGCACGCTATGCCATCTTACCCGATCGGACCGGGCCGTGATGGTAGTTTGCTCTGAAGAGGTGGGGTCCATACTCCGAAAGTCCTGATTAGGTCGGCGCGGTAGAGACCGTGAAGTTAACTGATACCTCTGACCGTTTGCGAATCCCACGACGACTTGGTTCGCGCTGCATCTTGCAGGTAAATCGAATTCCAGAAGTGTTCAGACGCAAAACTGGAGATAAATTCGCTATGGGAAACGCCCCTTAGTAACACTACGCTTGCGTACCTAATCGCCCATAAGCGGTAAATTCCAGAAAGAAATTACCTTGCAATTATGAAAGGTGCCCTTACAGGATCTCGATGTAGCAGCCGTATCGATGTTCCCGGGGGCGCCGCCACCGGAGATGACCAAGTCTTACTAGCATAACCCTACAAATCGGTCGCTATGACCAATTGTTCGGTGATCCCCTCCACCACAAGTGGGAAGCTTTATCCATTATGAACTTACCCTAGGGAACCGTTTGTAGCGGCCATAGGTTGTCTACCCACAAGATGCAAATCCGGGCATGATATTCCGGAGGGTCCCTCAGTTCGTAGTCATTAGCGCTCGAGTAAATACTGTGCGTGGGATATACCCAGTGGCCCCGTCTCCATAGCAATCGTCTAGCCTTTGGGGGTAATACGCGTCGGAGATGACGTTAGCCCGCTCATTGACACTAGTGCAACTCCACAACGGTATAATGGATCGCGCTGTTGCTTGATCTGCCCGGACGGCGCCATAAAAAACACAGTCATTCCTCTCACCCGGATGGGACGTGGCGTACTTATATAGATACATAACCCGTACACGTCTACTGGTTCGCGTTGTGCCGATTGGTAGTGGCGGAGGCAAGAACAAGAGAACCATCTGAATGTGGATGAGTTTAGAGTGCCAGTGCGCAGACAACCCTTTCGCGCATAGGCTCGTTTGTATTGACTGCCTTGTTTCCGCGACGACACCGTGTATCTAACGCTCACTCTGCGCCCGGCCGAACCTATAAGTGGGGTTGTATTTCCTAAGAAAGACTAATGCTGTAGCGTAACGCGAATGGCTCCCCCTACGGAAGTGTTAAAAGAGAGTTCATTTACTGATGTACCCGTAAATGGTAGTCCCGGGGCTCAGATTCTTATTGTGGCTTACGAGGTTAGAGAAACAAAAACCAAATAATGAAAACTTGACATCCAGCTGATCCTGCTTGTAGACCCTCTAGCTTCGGGTAACAAGGTATGCGCAGAATCTTTCTGCAGCATCCCATGTATAGTTTTCGAGCGGATCTGTGGAAGTTACCCTTCAAATGCTGATTAACATGGGATAAATGATTTCCAGCCATTTTATCTGTGAAAAAATGCGCGGGTGCGGCCTCAGCGTTGTCAGAGACGCAACTCTGAGATACTTTGACACGTATAAGCGCACAGTCATAGTCAATCATCATGGCTCATCGCTTTCTTATATTGCATTCCGTTAAGATGGCTTGAGGGACGAATGGATGGTAACGAACCGGTCCTCCACTCGGCTCGATAACCTCCCTACTGCTGCGTGCGATTTAATCGGGGAGGTTATGCCTGCAATTGTGGTTGTCGAATGTTTGTTTCCCACATGTTAAGGGCATACGAAATAATCTGGGGCTCCGCGAGCGGACGCCTATTAATGGCTAATTCACCGGCCATATATTTTATTCGAATTAGCTCAATCAGGGCCCCCACATTAAGTTCGGGACTTTGGTATCTACGCTAAAAATGAGCGTACCCTATTCCTGGATGCGCTGAACACGTATTGTTTTGGCTCCTCAGAACTTAATAGATACACTTG
seq00010   CCAAGGGCGGTTTACGGCGATAGCAGGAGCATGGCCTCTATATAAGTGCAGCTCATACGCAGTTATGCCTGCCCGGCGAGGGGTGGCTAACCGCCTCCGTCTTCAGTCGCTAGTACCAACTGGGAGGGTCTACGGTACCTCGGCGACTACACAGTGATGCGGCGTCAAGCTGGCGCTCTAAGCTCAGCATAAGCCGTACTGCGAAGTTACACTTGACGGCTTCCACTGTAAGGTCGCCCCTAATGGTGCATGTAGGGTTCTTTAGTAGGCAGTTCATATTACTGATACACGCAGGACCTATTTGTAGACACATCCATAAGCATCTTCACTGGCAGGACGGTGGCCCAGTCATCGAAATATAGATTTCACACTCAAACGACCTAGGTGAAGGGGGGAGACAAGGAGCTTCGAGGGGCCCGGACGTAACAAGGTGGTACCATAACCTATGTTCAGCACGCACGCTATGCCATCTTACCCGATCGGACCGGGCCGTGATGGTAGTTTGCTCTGAAGAGGTGGGGTCCATACTCCGAAAGTCCTGATTAGGTCGGCGCGGTAGAGACCGTGAAGTTAACTGATACCTCTGACCGTTTGCGAATCCCACGACGACTTGGTTCGCGCTGCATCTTGCAGGTAAATCGAATTCCAGAAGTGTTCAGACGCAAAACTGGAGATAAATTCGCTATGGGAAACGCCCCTTAGTAACACTACGCTTGCGTACCTAATCGCCCATAAGCGGTAAATTCCAGAAAGAAATTACCTTGCAATTATGAAAGGTGCCCTTACAGGATCTCGATGTAGCAGCCGTATCGATGTTCCCGGGGGCGCCGCCACCGCAGATGACCAAGTCTTACTAGCATAACCCTACAAATCGGTCGCTATGACCAATTGTTCGGTGATCCCCTCCACCACAAGTGGGAAGCTTTATCCATTATGAACTTACCCTAGGGAACCGTTTGTAGCGGCCATAGGTTGTCTACCCACAAGATGCAAATCCGGGCATGATATTCCGGAGGGTCCCTCAGTTCGTAGTCATTAGCGCTCGAGTAAATACTGTGCGTGGGATATACCCAGTGGCCCCGTCTCCATAGCAATCGTCTAGCCTTTGGGGGTAATACGCGTCGGAGATGACGTTAGCCCGCTCATTGACACTAGTGCAACTCCACAACGGTATAATGGATCGCGCTGTTGCTTGATCTGCCGGGACGGCGCCATAAAAAACACAGTCATTCCTCTCACCCGGATGGGACGTGGCGTACTTATATAGATACATAACCCGTACACGTCTACTGGTTCGCGTTGTGCCGATTGGTAGTGGCGGAGGCAAGAACAAGAGAACCATCTGAATGTGGATGAGTTTAGAGTGCCAGTGCGCAGACAACCCTTTCGCGCATAGGCTCGTTTGTATTGACTGCCTTGTTTCCGCGACGACACCGTGTATCTAACGCTCACTCTGCGCCCGGCCGAACCTATAAGTGGGGTTGTATTTCCTAAGAAAGACTAATGCTGTAGCGTAACGCGAATGGCTCCCCCTACGGAAGTGTTAAAAGAGAGTTCATTTACTGATGTACCCGTAAATGGTAGTCCCGGGGCTCAGATTCTTATTGTGGCTTACGAGGTTAGAGAAACAAAAACCAAATAATGAAAACTTGACATCCAGCTGATCCTGCTTGTAGACCCTCTAGCTTCGGGTAACAAGGTATGCGCAGAATCTTTCTGCAGCATCCCATGTATAGTTTTCGTGCGGATCTGTGGAAGTTACCCTTCAAATGCTGATTAACATGGGATAAATGATTTCCAGCCATTTTATCTGTGAAAAAATGCGCGGGTGCGGCCTCAGCGTTGTCAGAGACGCAACTCTGAGATACTTTGACACGTATAAGCGCACAGTCATAGTCAATCATCATGGCTCATCGCTTTCTTATATTGCATTCCGTTAAGATGGCTTGAGGGACGAATGGATGGTAACGAACCGGTCCTCCACTCGGCTCGATAACCTCCCTACTGCTGCGTGCGATTTAATCGGGGAGGTTATGCCTGCAATTGTGGTTGTCGAATGTTTGTTTCCCACATGTTAAGGGCATACGAAATAATCTGGGGCTCCGCGAGCGGACGCCTATTAATGGCTAATTCACCGGCCATATATTTTATTCGAATTAGCTCAATCAGGGCCCCCACATTAAGTTCGGGACTTTGGTATCTACGCTAAAAATGAGCGTACCCTATTCCTGGATGCGCTGAACACGTATTGTTTTGGCTCCTCAGAACTTAATAGATACACTTG
seq00011   CCAAGGGCGGTTTACGGCGATAGCAGGAGCATGGCCTCTATATAAGTGCAGCTCATACGCAGTTATGCCTGCCCGGCGAGGGGTGGCTAACCGCCTCCGTCTTCAGTCGCTAGTACCAACTGGGAGGGTCTACGGTACCTCGGCGACTACACAGTGATGCGGCGTCAAGCTGGCGCTCTAAGCTCAGCATAAGCCGTACTGCGAAGTTACACTTGACGGCTTCCACTGTAAGGTCGCCCCTAATGGTGCATGTAGGGTTCTTTAGTAGGCAGTTCATATTACTGATACACGCAGGACCTATTTGTAGACACATCCATAAGCATCTTCACTGGCAGGACGGTGGCCCAGTCATCGAAATATAGATTTCACACTCAAACGACCTAGGTGAAGGGGGGAGACAAGGAGCTTCGAGGGGCCCGGACGTAACAAGGTGGTACCATAACCTATGTTCAGCACGCACGCTATGCCATCTTACCCGATCGGACCGGGCCGTGATGGTAGTTTGCTCTGAAGAGGTGGGGTCCATACTCCGAAAGTCCTGATTAGGTCGGCGCGGTAGAGACCGTGAAGTTAACTGATACCTCTGACCGTTTGCGAATCCCACGACGACTTGGTTCGCGCTGCATCTTGCAGGTAAATCGAATTCCAGAAGTGTTCAGACGCAAAACTGGAGATAAATTCGCTATGGGAAACGCCCCTTAGTAACACTACGCTTGCGTACCTAATCGCCCATAAGCGGTAAATTCCAGAAAGAAATTACCTTGCAATTATGAAAGGTGCCCTTACAGGATCTCGATGTAGCAGCCGTATCGATGTTCCCGGGGGCGCCGCCACCGGAGATGACCAAGTCTTACTAGCATAACCCTACAAATCGGTCGCTATGACCAATTGTTCGGTGATCCCCTCCACCACAAGTGGGAAGCTTTATCCATTATGAACTTACCCTAGGGAACCGTTTGTAGCGGCCATAGGTTGTCTACCCACAAGATGCAAATCCGGGCATGATATTCCGGAGGGTCCCTCAGTTCGTAGTCATTAGCGCTCGAGTAAATACTGTGCGTGGGATATACCCAGTGGCCCCGTCTCCATAGCAATCGTCTAGCCTTTGGGGGTAATACGCGTCGGAGATGACGTTAGCCCGCTCATTGACACTAGTGCAACTCCACAACGGTATAATGGATCGCGCTGTTGCTTGATCTGCCCGGACGGCGCCATAAAAAACACAGTCATTCCTCTCACCCGGATGGGACGTGGCGTACTTATATAGATACATAACCCGTACACGTCTACTGGTTCGCGTTGTGCCGATTGGTAGTGGCGGAGGCAAGAACAAGAGAACCATCTGAATGTGGATGAGTTTAGAGTGCCAGTGCGCAGACAACCCTTTCGCGCATAGGCTCGTTTGTATTGACTGCCTTGTTTCCGCGACGACACCGTGTATCTAACGCTCACTCTGCGCCCGGCCGAACCTATAAGTGGGGTTGTATTTCCTAAGAAAGACTAATGCTGTAGCGTAACGCGAATGGCTCCCCCTACGGAAGTGTTAAAAGAGAGTTCATTTACTGATGTACCCGTAAATGGTAGTCCCGGGGCTCAGATTCTTATTGTGGCTTACGAGGTTAGAGAAACAAAAACCAAATAATGAAAACTTGACATCCAGCTGATCCTGCTTGTAGACCCTCTAGCTTCGGGTAACAAGGTATGCGCAGAATCTTTCTGCAGCATCCCATGTATAGTTTTCGAGCGGATCTGTGGAAGTTACCCTTCAAATGCTGATTAACATGGGATAAATGATTTCCAGCCATTTTATCTGTGAAAAAATGCGCGGGTGCGGCCTCAGCGTTGTCAGAGACGCAACTCTGAGATACTTTGACACGTATAAGCGCACAGTCATAGTCAATCATCATGGCTCATCGCTTTCTTATATTGCATTCCGTTAAGATGGCTTGAGGGACGAATGGATGGTAACGAACCGGTCCTCCACTCGGCTCGATAACCTCCCTACTGCTGCGTGCGATTTAATCGGGGAGGTTATGCCTGCAATTGTGGTTGTCGAATGTTTGTTTCCCACATGTTAAGGGCATACGAAATAATCTGGGGCTCCGCGAGCGGACGCCTATTAATGGCTAATTCACCGGCCATATATTTTATTCGAATTAGCTCAATCAGGGCCCCCACATTAAGTTCGGGACTTTGGTATCTACGCTAAAAATGAGCGTACCCTATTCCTGGATGCGCTGAACACGTATTGTTTTGGCTCCTCAGAACTTAATAGATACACTTG
seq00012   CCAAGGGCGGTTTACGGCGATAGCAGGAGCATGGCCTCTATATAAGTGCAGCTCATACGCAGTTATGCCTGCCCGGCGAGGGGTGGCTAACCGCCTCCGTCTTCAGTCGCTAGTACCAACTGGGAGGGTCTACGGTACCTCGGCGACTACACAGTGATGCGGCGTCAAGCTGGCGCTCTAAGCTCAGCATAAGCCGTACTGCGAAGTTACACTTGACGGCTTCCACTGTAAGGTCGCCCCTAATGGTGCATGTAGGGTTCTTTAGTAGGCAGTTCATATTACTGATACACGCAGGACCTATTTGTAGACACATCCATAAGCATCTTCACTGGCAGGACGGTGGCCCAGTCATCGAAATATAGATTTCACACTCAAACGACCTAGGTGAAGGGGGGAGACAAGGAGCTTCGAGGGGCCCGGACGTAACAAGGTGGTACCATAACCTATGTTCAGCACGCACGCTATGCCATCTTACCCGATCGGACCGGGCCGTGATGGTAGTTTGCTCTGAAGAGGTGGGGTCCATACTCCGAAAGTCCTGATTAGGTCGGCGCGGTAGAGACCGTGAAGTTAACTGATACCTCTGACCGTTTGCGAATCCCACGACGACTTGGTTCGCGCTGCATCTTGCAGGTAAATCGAATTCCAGAAGTGTTCAGACGCAAAACTGGAGATAAATTCGCTATGGGAAACGCCCCTTAGTAACACTACGCTTGCGTACCTAATCGCCCATAAGCGGTAAATTCCAGAAAGAAATTACCTTGCAATTATGAAAGGTGCCCTTACAGGATCTCGATGTAGCAGCCGTATCGATGTTCCCGGGGGCGCCGCCACCGGAGATGACCAAGTCTTACTAGCATAACCCTACAAATCGGTCGCTATGACCAATTGTTCGGTGATCCCCTCCACCACAAGTGGGAAGCTTTATCCATTATGAACTTACCCTAGGGAACCGTTTGTAGCGGCCATAGGTTGTCTACCCACAAGATGCAAATCCGGGCATGATATTCCGGAGGGTCCCTCAGTTCGTAGTCATTAGCGCTCGAGTAAATACTGTGCGTGGGATATACCCAGTGGCCCCGTCTCCATAGCAATCGTCTAGCCTTTGGGGGTAATACGCGTCGGAGATGACGTTAGCCCGCTCATTGACACTAGTGCAACTCCACAACGGTATAATGGATCGCGCTGTTGCTTGATCTGCCCGGACGGCGCCATAAAAAACACAGTCATTCCTCTCACCCGGATGGGACGTGGCGTACTTATATAGATACATAACCCGTACACGTCTACTGGTTCGCGTTGTGCCGATTGGTAGTGGCGGAGGCAAGAACAAGAGAACCATCTGAATGTGGATGAGTTTAGAGTGCCAGTGCGCAGACAACCCTTTCGCGCATAGGCTCGTTTGTATTGACTGCCTTGTTTCCGCGACGACACCGTGTATCTAACGCTCACTCTGCGCCCGGCCGAACCTATAAGTGGGGTTGTATTTCCTAAGAAAGACTAATGCTGTAGCGTAACGCGAATGGCTCCCCCTACGGAAGTGTTAAAAGAGAGTTCATTTACTGATGTACCCGTAAATGGTAGTCCCGGGGCTCAGATTCTTATTGTGGCTTACGAGGTTAGAGAAACAAAAACCAAATAATGAAAACTTGACATCCAGCTGATCCTGCTTGTAGACCCTCTAGCTTCGGGTAACAAGGTATGCGCAGAATCTTTCTGCAGCATCCCATGTATAGTTTTCGAGCGGATCTGTGGAAGTTACCCTTCAAATGCTGATTAACATGGGATAAATGATTTCCAGCCATTTTATCTGTGAAAAAATGCGCGGGTGCGGCCTCAGCGTTGTCAGAGACGCAACTCTGAGATACTTTGACACGTATAAGCGCACAGTCATAGTCAATCATCATGGCTCATCGCTTTCTTATATTGCATTCCGTTAAGATGGCTTGAGGGACGAATGGATGGTAACGAACCGGTCCTCCACTCGGCTCGATAACCTCCCTACTGCTGCGTGCGATTTAATCGGGGAGGTTATGCCTGCAATTGTGGTTGTCGAATGTTTGTTTCCCACATGTTAAGGGCATACGAAATAATCTGGGGCTCCGCGAGCGGACGCCTATTAATGGCTAATTCACCGGCCATATATTTTATTCGAATTAGCTCAATCAGGGCCCCCACATTAAGTTCGGGACTTTGGTATCTACGCTAAAAATGAGCGTACCCTATTCCTGGATGCGCTGAACACGTATTGTTTTGGCTCCTCAGAACTTAATAGATACACTTG
seq00013   CCAAGGGCGGTTTACGGCGATAGCAGGAGCATGGCCTCTATATAAGTGCAGCTCATACGCAGTTATGCCTGCCCGGCGAGGGGTGGCTAACCGCCTCCGTCTTCAGTCGCTAGTACCAACTGGGAGGGTCTACGGTACCTCGGCGACTACACAGTGATGCGGCGTCAAGCTGGCGCTCTAAGCTCAGCATAAGCCGTACTGCGAAGTTACACTTGACGGCTTCCACTGTAAGGTCGCCCCTAATGGTGCATGTAGGGTTCTTTAGTAGGCAGTTCATATTACTGATACACGCAGGACCTATTTGTAGACACATCCATAAGCATCTTCACTGGCAGGACGGTGGCCCAGTCATCGAAATATAGATTTCACACTCAAACGACCTAGGTGAAGGGGGGAGACAAGGAGCTTCGAGGGGCCCGGACGTAACAAGGTGGTACCATAACCTATGTTCAGCACGCACGCTATGCCATCTTACCCGATCGGACCGGGCCGTGATGGTAGTTTGCTCTGAAGAGGTGGGGTCCATACTCCGAAAGTCCTGATTAGGTCGGCGCGGTAGAGACCGTGAAGTTAACTGATACCTCTGACCGTTTGCGAATCCCACGACGACTTGGTTCGCGCTGCATCTTGCAGGTAAATCGAATTCCAGAAGTGTTCAGACGCAAAACTGGAGATAAATTCGCTATGGGAAACGCCCCTTAGTAACACTACGCTTGCGTACCTAATCGCCCATAAGCGGTAAATTCCAGAAAGAAATTACCTTGCAATTATGAAAGGTGCCCTTACAGGATCTCGATGTAGCAGCCGTATCGATGTTCCCGGGGGCGCCGCCACCGGAGATGACCAAGTCTTACTAGCATAACCCTACAAATCGGTCGCTATGACCAATTGTTCGGTGATCCCCTCCACCACAAGTGGGAAGCTTTATCCATTATGAACTTACCCTAGGGAACCGTTTGTAGCGGCCATAGGTTGTCTACCCACAAGATGCAAATCCGGGCATGATATTCCGGAGGGTCCCTCAGTTCGTAGTCATTAGCGCTCGAGTAAATACTGTGCGTGGGATATACCCAGTGGCCCCGTCTCCATAGCAATCGTCTAGCCTTTGGGGGTAATACGCGTCGGAGATGACGTTAGCCCGCTCATTGACACTAGTGCAACTCCACAACGGTATAATGGATCGCGCTGTTGCTTGATCTGCCCGGACGGCGCCATAAAAAACACAGTCATTCCTCTCACCCGGATGGGACGTGGCGTACTTATATAGATACATAACCCGTACACGTCTACTGGTTCGCGTTGTGCCGATTGGTAGTGGCGGAGGCAAGAACAAGAGAACCATCTGAATGTGGATGAGTTTAGAGTGCCAGTGCGCAGACAACCCTTTCGCGCATAGGCTCGTTTGTATTGACTGCCTTGTTTCCGCGACGACACCGTGTATCTAACGCTCACTCTGCGCCCGGCCGAACCTATAAGTGGGGTTGTATTTCCTAAGAAAGACTAATGCTGTAGCGTAACGCGAATGGCTCCCCCTACGGAAGTGTTAAAAGAGAGTTCATTTACTGATGTACCCGTAAATGGTAGTCCCGGGGCTCAGATTCTTATTGTGGCTTACGAGGTTAGAGAAACAAAAACCAAATAATGAAAACTTGACATCCAGCTGATCCTGCTTGTAGACCCTCTAGCTTCGGGTAACAAGGTATGCGCAGAATCTTTCTGCAGCATCCCATGTATAGTTTTCGAGCGGATCTGTGGAAGTTACCCTTCAAATGCTGATTAACATGGGATAAATGATTTCCAGCCATTTTATCTGTGAAAAAATGCGCGGGTGCGGCCTCAGCGTTGTCAGAGACGCAACTCTGAGATACTTTGACACGTATAAGCGCACAGTCATAGTCAATCATCATGGCTCATCGCTTTCTTATATTGCATTCCGTTAAGATGGCTTGAGGGACGAATGGATGGTAACGAACCGGTCCTCCACTCGGCTCGATAACCTCCCTACTGCTGCGTGCGATTTAATCGGGGAGGTTATGCCTGCAATTGTGGTTGTCGAATGTTTGTTTCCCACATGTTAAGGGCATACGAAATAATCTGGGGCTCCGCGAGCGGACGCCTATTAATGGCTAATTCACCGGCCATATATTTTATTCGAATTAGCTCAATCAGGGCCCCCACATTAAGTTCGGGACTTTGGTATCTACGCTAAAAATGAGCGTACCCTATTCCTGGATGCGCTGAACACGTATTGTTTTGGCTCCTCAGAACTTAATAGATACACTTG
seq00014   CCAAGGGCGGTTTACGGCGATAGCAGGAGCATGGCCTCTATATAAGTGCAGCTCATACGCAGTTATGCCTGCCCGGCGAGGGGTGGCTAACCGCCTCCGTCTTCAGTCGCTAGTACCAACTGGGAGGGTCTACGGTACCTCGGCGACTACACAGTGATGCGGCGTCAAGCTGGCGCTCTAAGCTCAGCATAAGCCGTACTGCGAAGTTACACTTGACGGCTTCCACTGTAAGGTCGCCCCTAATGGTGCATGTAGGGTTCTTTAGTAGGCAGTTCATATTACTGATACACGCAGGACCTATTTGTAGACACATCCATAAGCATCTTCACTGGCAGGACGGTGGCCCAGTCATCGAAATATAGATTTCACACTCAAACGACCTAGGTGAAGGGGGGAGACAAGGAGCTTCGAGGGGCCCGGACGTAACAAGGTGGTACCATAACCTATGTTCAGCACGCACGCTATGCCATCTTACCCGATCGGACCGGGCCGTGATGGTAGTTTGCTCTGAAGAGGTGGGGTCCATACTCCGAAAGTCCTGATTAGGTCGGCGCGGTAGAGACCGTGAAGTTAACTGATACCTCTGACCGTTTGCGAATCCCACGACGACTTGGTTCGCGCTGCATCTTGCAGGTAAATCGAATTCCAGAAGTGTTCAGACGCAAAACTGGAGATAAATTCGCTATGGGAAACGCCCCTTAGTAACACTACGCTTGCGTACCTAATCGCCCATAAGCGGTAAATTCCAGAAAGAAATTACCTTGCAATTATGAAAGGTGCCCTTACAGGATCTCGATGTAGCAGCCGTATCGATGTTCCCGGGGGCGCCGCCACCGGAGATGACCAAGTCTTACTAGCATAACCCTACAAATCGGTCGCTATGACCAATTGTTCGGTGATCCCCTCCACCACAAGTGGGAAGCTTTATCCATTATGAACTTACCCTAGGGAACCGTTTGTAGCGGCCATAGGTTGTCTACCCACAAGATGCAAATCCGGGCATGATATTCCGGAGGGTCCCTCAGTTCGTAGTCATTAGCGCTCGAGTAAATACTGTGCGTGGGATATACCCAGTGGCCCCGTCTCCATAGCAATCGTCTAGCCTTTGGGGGTAATACGCGTCGGAGATGACGTTAGCCCGCTCATTGACACTAGTGCAACTCCACAACGGTATAATGGATCGCGCTGTTGCTTGATCTGCCCGGACGGCGCCATAAAAAACACAGTCATTCCTCTCACCCGGATGGGACGTGGCGTACTTATATAGATACATAACCCGTACACGTCTACTGGTTCGCGTTGTGCCGATTGGTAGTGGCGGAGGCAAGAACAAGAGAACCATCTGAATGTGGATGAGTTTAGAGTGCCAGTGCGCAGACAACCCTTTCGCGCATAGGCTCGTTTGTATTGACTGCCTTGTTTCCGCGACGACACCGTGTATCTAACGCTCACTCTGCGCCCGGCCGAACCTATAAGTGGGGTTGTATTTCCTAAGAAAGACTAATGCTGTAGCGTAACGCGAATGGCTCCCCCTACGGAAGTGTTAAAAGAGAGTTCATTTACTGATGTACCCGTAAATGGTAGTCCCGGGGCTCAGATTCTTATTGTGGCTTACGAGGTTAGAGAAACAAAAACCAAATAATGAAAACTTGACATCCAGCTGATCCTGCTTGTAGACCCTCTAGCTTCGGGTAACAAGGTATGCGCAGAATCTTTCTGCAGCATCCCATGTATAGTTTTCGAGCGGATCTGTGGAAGTTACCCTTCAAATGCTGATTAACATGGGATAAATGATTTCCAGCCATTTTATCTGTGAAAAAATGCGCGGGTGCGGCCTCAGCGTTGTCAGAGACGCAACTCTGAGATACTTTGACACGTATAAGCGCACAGTCATAGTCAATCATCATGGCTCATCGCTTTCTTATATTGCATTCCGTTAAGATGGCTTGAGGGACGAATGGATGGTAACGAACCGGTCCTCCACTCGGCTCGATAACCTCCCTACTGCTGCGTGCGATTTAATCGGGGAGGTTATGCCTGCAATTGTGGTTGTCGAATGTTTGTTTCCCACATGTTAAGGGCATACGAAATAATCTGGGGCTCCGCGAGCGGACGCCTATTAATGGCTAATTCACCGGCCATATATTTTATTCGAATTAGCTCAATCAGGGCCCCCACATTAAGTTCGGGACTTTGGTATCTACGCTAAAAATGAGCGTACCCTATTCCTGGATGCGCTGAACACGTATTGTTTTGGCTCCTCAGAACTTAATAGATACACTTG
seq00015   CCAAGGGCGGTTTACGGCGATAGCAGGAGCATGGCCTCTATATAAGTGCAGCTCATACGCAGTTATGCCTGCCCGGCGAGGGGTGGCTAACCGCCTCCGTCTTCAGTCGCTAGTACCAACTGGGAGGGTCTACGGTACCTCGGCGACTACACAGTGATGCGGCGTCAAGCTGGCGCTCTAAGCTCAGCATAAGCCGTACTGCGAAGTTACACTTGACGGCTTCCACTGTAAGGTCGCCCCTAATGGTGCATGTAGGGTTCTTTAGTAGGCAGTTCATATTACTGATACACGCAGGACCTATTTGTAGACACATCCATAAGCATCTTCACTGGCAGGACGGTGGCCCAGTCATCGAAATATAGATTTCACACTCAAACGACCTAGGTGAAGGGGGGAGACAAGGAGCTTCGAGGGGCCCGGACGTAACAAGGTGGTACCATAACCTATGTTCAGCACGCACGCTATGCCATCTTACCCGATCGGACCGGGCCGTGATGGTAGTTTGCTCTGAAGAGGTGGGGTCCATACTCCGAAAGTCCTGATTAGGTCGGCGCGGTAGAGACCGTGAAGTTAACTGATACCTCTGACCGTTTGCGAATCCCACGACGACTTGGTTCGCGCTGCATCTTGCAGGTAAATCGAATTCCAGAAGTGTTCAGACGCAAAACTGGAGATAAATTCGCTATGGGAAACGCCCCTTAGTAACACTACGCTTGCGTACCTAATCGCCCATAAGCGGTAAATTCCAGAAAGAAATTACCTTGCAATTATGAAAGGTGCCCTTACAGGATCTCGATGTAGCAGCCGTATCGATGTTCCCGGGGGCGCCGCCACCGGAGATGACCAAGTCTTACTAGCATAACCCTACAAATCGGTCGCTATGACCAATTGTTCGGTGATCCCCTCCACCACAAGTGGGAAGCTTTATCCATTATGAACTTACCCTAGGGAACCGTTTGTAGCGGCCATAGGTTGTCTACCCACAAGATGCAAATCCGGGCATGATATTCCGGAGGGTCCCTCAGTTCGTAGTCATTAGCGCTCGAGTAAATACTGTGCGTGGGATATACCCAGTGGCCCCGTCTCCATAGCAATCGTCTAGCCTTTGGGGGTAATACGCGTCGGAGATGACGTTAGCCCGCTCATTGACACTAGTGCAACTCCACAACGGTATAATGGATCGCGCTGTTGCTTGATCTGCCCGGACGGCGCCATAAAAAACACAGTCATTCCTCTCACCCGGATGGGACGTGGCGTACTTATATAGATACATAACCCGTACACGTCTACTGGTTCGCGTTGTGCCGATTGGTAGTGGCGGAGGCAAGAACAAGAGAACCATCTGAATGTGGATGAGTTTAGAGTGCCAGTGCGCAGACAACCCTTTCGCGCATAGGCTCGTTTGTATTGACTGCCTTGTTTCCGCGACGACACCGTGTATCTAACGCTCACTCTGCGCCCGGCCGAACCTATAAGTGGGGTTGTATTTCCTAAGAAAGACTAATGCTGTAGCGTAACGCGAATGGCTCCCCCTACGGAAGTGTTAAAAGAGAGTTCATTTACTGATGTACCCGTAAATGGTAGTCCCGGGGCTCAGATTCTTATTGTGGCTTACGAGGTTAGAGAAACAAAAACCAAATAATGAAAACTTGACATCCAGCTGATCCTGCTTGTAGACCCTCTAGCTTCGGGTAACAAGGTATGCGCAGAATCTTTCTGCAGCATCCCATGTATAGTTTTCGAGCGGATCTGTGGAAGTTACCCTTCAAATGCTGATTAACATGGGATAAATGATTTCCAGCCATTTTATCTGTGAAAAAATGCGCGGGTGCGGCCTCAGCGTTGTCAGAGACGCAACTCTGAGATACTTTGACACGTATAAGCGCACAGTCATAGTCAATCATCATGGCTCATCGCTTTCTTATATTGCATTCCGTTAAGATGGCTTGAGGGACGAATGGATGGTAACGAACCGGTCCTCCACTCGGCTCGATAACCTCCCTACTGCTGCGTGCGATTTAATCGGGGAGGTTATGCCTGCAATTGTGGTTGTCGAATGTTTGTTTCCCACATGTTAAGGGCATACGAAATAATCTGGGGCTCCGCGAGCGGACGCCTATTAATGGCTAATTCACCGGCCATATATTTTATTCGAATTAGCTCAATCAGGGCCCCCACATTAAGTTCGGGACTTTGGTATCTACGCTAAAAATGAGCGTACCCTATTCCTGGATGCGCTGAACACGTATTGTTTTGGCTCCTCAGAACTTAATAGATACACTTG
seq00016   CCAAGGGCGGTTTACGGCGATAGCAGGAGCATGGCCTCTATATAAGTGCAGCTCATACGCAGTTATGCCTGCCCGGCGAGGGGTGGCTAACCGCCTCCGTCTTCAGTCGCTAGTACCAACTGGGAGGGTCTACGGTACCTCGGCGACTACACAGTGATGCGGCGTCAAGCTGGCGCTCTAAGCTCAGCATAAGCCGTACTGCGAAGTTACACTTGACGGCTTCCACTGTAAGGTCGCCCCTAATGGTGCATGTAGGGTTCTTTAGTAGGCAGTTCATATTACTGATACACGCAGGACCTATTTGTAGACACATCCATAAGCATCTTCACTGGCAGGACGGTGGCCCAGTCATCGAAATATAGATTTCACACTCAAACGACCTAGGTGAAGGGGGGAGACAAGGAGCTTCGAGGGGCCCGGACGTAACAAGGTGGTACCATAACCTATGTTCAGCACGCACGCTATGCCATCTTACCCGATCGGACCGGGCCGTGATGGTAGTTTGCTCTGAAGAGGTGGGGTCCATACTCCGAAAGTCCTGATTAGGTCGGCGCGGTAGAGACCGTGAAGTTAACTGATACCTCTGACCGTTTGCGAATCCCACGACGACTTGGTTCGCGCTGCATCTTGCAGGTAAATCGAATTCCAGAAGTGTTCAGACGCAAAACTGGAGATAAATTCGCTATGGGAAACGCCCCTTAGTAACACTACGCTTGCGTACCTAATCGCCCATAAGCGGTAAATTCCAGAAAGAAATTACCTTGCAATTATGAAAGGTGCCCTTACAGGATCTCGATGTAGCAGCCGTATCGATGTTCCCGGGGGCGCCGCCACCGGAGATGACCAAGTCTTACTAGCATAACCCTACAAATCGGTCGCTATGACCAATTGTTCGGTGATCCCCTCCACCACAAGTGGGAAGCTTTATCCATTATGAACTTACCCTAGGGAACCGTTTGTAGCGGCCATAGGTTGTCTACCCACAAGATGCAAATCCGGGCATGATATTCCGGAGGGTCCCTCAGTTCGTAGTCATTAGCGCTCGAGTAAATACTGTGCGTGGGATATACCCAGTGGCCCCGTCTCCATAGCAATCGTCTAGCCTTTGGGGGTAATACGCGTCGGAGATGACGTTAGCCCGCTCATTGACACTAGTGCAACTCCACAACGGTATAATGGATCGCGCTGTTGCTTGATCTGCCCGGACGGCGCCATAAAAAACACAGTCATTCCTCTCACCCGGATGGGACGTGGCGTACTTATATAGATACATAACCCGTACACGTCTACTGGTTCGCGTTGTGCCGATTGGTAGTGGCGGAGGCAAGAACAAGAGAACCATCTGAATGTGGATGAGTTTAGAGTGCCAGTGCGCAGACAACCCTTTCGCGCATAGGCTCGTTTGTATTGACTGCCTTGTTTCCGCGACGACACCGTGTATCTAACGCTCACTCTGCGCCCGGCCGAACCTATAAGTGGGGTTGTATTTCCTAAGAAAGACTAATGCTGTAGCGTAACGCGAATGGCTCCCCCTACGGAAGTGTTAAAAGAGAGTTCATTTACTGATGTACCCGTAAATGGTAGTCCCGGGGCTCAGATTCTTATTGTGGCTTACGAGGTTAGAGAAACAAAAACCAAATAATGAAAACTTGACATCCAGCTGATCCTGCTTGTAGACCCTCTAGCTTCGGGTAACAAGGTATGCGCAGAATCTTTCTGCAGCATCCCATGTATAGTTTTCGAGCGGATCTGTGGAAGTTACCCTTCAAATGCTGATTAACATGGGATAAATGATTTCCAGCCATTTTATCTGTGAAAAAATGCGCGGGTGCGGCCTCAGCGTTGTCAGAGACGCAACTCTGAGATACTTTGACACGTATAAGCGCACAGTCATAGTCAATCATCATGGCTCATCGCTTTCTTATATTGCATTCCGTTAAGATGGCTTGAGGGACGAATGGATGGTAACGAACCGGTCCTCCACTCGGCTCGATAACCTCCCTACTGCTGCGTGCGATTTAATCGGGGAGGTTATGCCTGCAATTGTGGTTGTCGAATGTTTGTTTCCCACATGTTAAGGGCATACGAAATAATCTGGGGCTCCGCGAGCGGACGCCTATTAATGGCTAATTCACCGGCCATATATTTTATTCGAATTAGCTCAATCAGGGCCCCCACATTAAGTTCGGGACTTTGGTATCTACGCTAAAAATGAGCGTACCCTATTCCTGGATGCGCTGAACACGTATTGTTTTGGCTCCTCAGAACTTAATAGATACACTTG
seq00017   CCAAGGGCGGTTTACGGCGATAGCAGGAGCATGGCCTCTATATAAGTGCAGCTCATACGCAGTTATGCCTGCCCGGCGAGGGGTGGCTAACCGCCTCCGTCTTCAGTCGCTAGTACCAACTGGGAGGGTCTACGGTACCTCGGCGACTACACAGTGATGCGGCGTCAAGCTGGCGCTCTAAGCTCAGCATAAGCCGTACTGCGAAGTTACACTTGACGGCTTCCACTGTAAGGTCGCCCCTAATGGTGCATGTAGGGTTCTTTAGTAGGCAGTTCATATTACTGATACACGCAGGACCTATTTGTAAACACATCCATAAGCATCTTCACTGGCAGGACGGTGGCCCAGTCATCGAAATATAGATTTCACACTCAAACGACCTAGGTGAAGGGGGGAGACAAGGAGCTTCGAGGGGCCCGGACGTAACAAGGTGGTACCATAACCTATGTTCAGCACGCACGCTATGCCATCTTACCCGATCGGACCGGGCCGTGATGGTAGTTTGCTCTGAAGAGGTGGGGTCCATACTCCGAAAGTCCTGATTAGGTCGGCGCGGTAGAGACCGTGAAGTTAACTGATACCTCTGACCGTTTGCGAATCCCACGACGACTTGGTTCGCGCTGCATCTTGCAGGTAAATCGAATTCCAGAAGTGTTCAGACGCAAAACTGGAGATAAATTCGCTATGGGAAACGCCCCTTAGTAACACTACGCTTGCGTACCTAATCGCCCATAAGCGGTAAATTCCAGAAAGAAATTACCTTGCAATTATGAAAGGTGCCCTTACAGGATCTCGATGTAGCAGCCGTATCGATGTTCCCGGGGGCGCCGCCACCGGAGATGACCAAGTCTTACTAGCATAACCCTACAAATCGGTCGCTATGACCAATTGTTCGGTGATCCCCTCCACCACAAGTGGGAAGCTTTATCCATTATGAACTTACCCTAGGGAACCGTTTGTAGCGGCCATAGGTTGTCTACCCACAAGATGCAAATCCGGGCATGATATTCCGGAGGGTCCCTCAGTTCGTAGTCATTAGCGCTCGAGTAAATACTGTGCGTGGGATATACCCAGTGGCCCCGTCTCCATAGCAATCGTCTAGCCTTTGGGGGTAATACGCGTCGGAGATGACGTTAGCCCGCTCATTGACACTAGTGCAACTCCACAACGGTATAATGGATCGCGCTGTTGCTTGATCTGCCCGGACGGCGCCATAAAAAACACAGTCATTCCTCTCACCCGGATGGGACGTGGCGTACTTATATAGATACATAACCCGTACACGTCTACTGGTTCGCGTTGTGCCGATTGGTAGTGGCGGAGGCAAGAACAAGAGAACCATCTGAATGTGGATGAGTTTAGAGTGCCAGTGCGCAGACAACCCTTTCGCGCATAGGCTCGTTTGTATTGACTGCCTTGTTTCCGCGACGACACCGTGTATCTAACGCTCACTCTGCGCCCGGCCGAACCTATAAGTGGGGTTGTATTTCCTAAGAAAGACTAATGCTGTAGCGTAACGCGAATGGCTCCCCCTACGGAAGTGTTAAAAGAGAGTTCATTTACTGATGTACCCGTAAATGGTAGTCCCGGGGCTCAGATTCTTATTGTGGCTTACGAGGTTAGAGAAACAAAAACCAAATAATGAAAACTTGACATCCAGCTGATCCTGCTTGTAGACCCTCTAGCTTCGGGTAACAAGGTATGCGCAGAATCTTTCTGCAGCATCCCATGTATAGTTTTCGAGCGGATCTGTGGAAGTTACCCTTCAAATGCTGATTAACATGGGATAAATGATTTCCAGCCATTTTATCTGTGAAAAAATGCGCGGGTGCGGCCTCAGCGTTGTCAGAGACGCAACTCTGAGATACTTTGACACGTATAAGCGCACAGTCATAGTCAATCATCATGGCTCATCGCTTTCTTATATTGCATTCCGTTAAGATGGCTTGAGGGACGAATGGATGGTAACGAACCGGTCCTCCACTCGGCTCGATAACCTCCCTACTGCTGCGTGCGATTTAATCGGGGAGGTTATGCCTGCAATTGTGGTTGTCGAATGTTTGTTTCCCACATGTTAAGGGCATACGAAATAATCTGGGGCTCCGCGAGCGGACGCCTATTAATGGCTAATTCACCGGCCATATATTTTATTCGAATTAGCTCAATCAGGGCCCCCACATTAAGTTCGGGACTTTGGTATCTACGCTAAAAATGAGCGTACCCTATTCCTGGATGCGCTGAACACGTATTGTTTTGGCTCCTCAGAACTTAATAGATACACTTG
seq00018   CCAAGGGCGGTTTACGGCGATAGCAGGAGCATGGCCTCTATATAAGTGCAGCTCATACGCAGTTATGCCTGCCCGGCGAGGGGTGGCTAACCGCCTCCGTCTTCAGTCGCTAGTACCAACTGGGAGGGTCTACGGTACCTCGGCGACTACACAGTGATGCGGCGTCAAGCTGGCGCTCTAAGCTCAGCATAAGCCGTACTGCGAAGTTACACTTGACGGCTTCCACTGTAAGGTCGCCCCTAATGGTGCATGTAGGGTTCTTTAGTAGGCAGTTCATATTACTGATACACGCAGGACCTATTTGTAGACACATCCATAAGCATCTTCACTGGCAGGACGGTGGCCCAGTCATCGAAATATAGATTTCACACTCAAACGACCTAGGTGAAGGGGGGAGACAAGGAGCTTCGAGGGGCCCGGACGTAACAAGGTGGTACCATAACCTATGTTCAGCACGCACGCTATGCCATCTTACCCGATCGGACCGGGCCGTGATGGTAGTTTGCTCTGAAGAGGTGGGGTCCATACTCCGAAAGTCCTGATTAGGTCGGCGCGGTAGAGACCGTGAAGTTAACTGATACCTCTGACCGTTTGCGAATCCCACGACGACTTGGTTCGCGCTGCATCTTGCAGGTAAATCGAATTCCAGAAGTGTTCAGACGCAAAACTGGAGATAAATTCGCTATGGGAAACGCCCCTTAGTAACACTACGCTTGCGTACCTAATCGCCCATAAGCGGTAAATTCCAGAAAGAAATTACCTTGCAATTATGAAAGGTGCCCTTACAGGATCTCGATGTAGCAGCCGTATCGATGTTCCCGGGGGCGCCGCCACCGGAGATGACCAAGTCTTACTAGCATAACCCTACAAATCGGTCGCTATGACCAATTGTTCGGTGATCCCCTCCACCACAAGTGGGAAGCTTTATCCATTATGAACTTACCCTAGGGAACCGTTTGTAGCGGCCATAGGTTGTCTACCCACAAGATGCAAATCCGGGCATGATATTCCGGAGGGTCCCTCAGTTCGTAGTCATTAGCGCTCGAGTAAATACTGTGCGTGGGATATACCCAGTGGCCCCGTCTCCATAGCAATCGTCTAGCCTTTGGGGGTAATACGCGTCGGAGATGACGTTAGCCCGCTCATTGACACTAGTGCAACTCCACAACGGTATAATGGATCGCGCTGTTGCTTGATCTGCCCGGACGGCGCCATAAAAAACACAGTCATTCCTCTCACCCGGATGGGACGTGGCGTACTTATATAGATACATAACCCGTACACGTCTACTGGTTCGCGTTGTGCCGATTGGTAGTGGCGGAGGCAAGAACAAGAGAACCATCTGAATGTGGATGAGTTTAGAGTGCCAGTGCGCAGACAACCCTTTCGCGCATAGGCTCGTTTGTATTGACTGCCTTGTTTCCGCGACGACACCGTGTATCTAACGCTCACTCTGCGCCCGGCCGAACCTATAAGTGGGGTTGTATTTCCTAAGAAAGACTAATGCTGTAGCGTAACGCGAATGGCTCCCCCTACGGAAGTGTTAAAAGAGAGTTCATTTACTGATGTACCCGTAAATGGTAGTCCCGGGGCTCAGATTCTTATTGTGGCTTACGAGGTTAGAGAAACAAAAACCAAATAATGAAAACTTGACATCCAGCTGATCCTGCTTGTAGACCCTCTAGCTTCGGGTAACAAGGTATGCGCAGAATCTTTCTGCAGCATCCCATGTATAGTTTTCGAGCGGATCTGTGGAAGTTACCCTTCAAATGCTGATTAACATGGGATAAATGATTTCCAGCCATTTTATCTGTGAAAAAATGCGCGGGTGCGGCCTCAGCGTTGTCAGAGACGCAACTCTGAGATACTTTGACACGTATAAGCGCACAGTCATAGTCAATCATCATGGCTCATCGCTTTCTTATATTGCATTCCGTTAAGATGGCTTGAGGGACGAATGGATGGTAACGAACCGGTCCTCCACTCGGCTCGATAACCTCCCTACTGCTGCGTGCGATTTAATCGGGGAGGTTATGCCTGCAATTGTGGTTGTCGAATGTTTGTTTCCCACATGTTAAGGGCATACGAAATAATCTGGGGCTCCGCGAGCGGACGCCTATTAATGGCTAATTCACCGGCCATATATTTTATTCGAATTAGCTCAATCAGGGCCCCCACATTAAGTTCGGGACTTTGGTATCTACGCTAAAAATGAGCGTACCCTATTCCTGGATGCGCTGAACACGTATTGTTTTGGCTCCTCAGAACTTAATAGATACACTTG
seq00019   CCAAGGGCGGTTTACGGCGATAGCAGGAGCATGGCCTCTATATAAGTGCAGCTCATACGCAGTTATGCCTGCCCGGCGAGGGGTGGCTAACCGCCTCCGTCTTCAGTCGCTAGTACCAACTGGGAGGGTCTACGGTACCTCGGCGACTACACAGTGATGCGGCGTCAAGCTGGCGCTCTAAGCTCAGCATAAGCCGTACTGCGAAGTTACACTTGACGGCTTCCACTGTAAGGTCGCCCCTAATGGTGCATGTAGGGTTCTTTAGTAGGCAGTTCATATTACTGATACACGCAGGACCTATTTGTAGACACATCCATAAGCATCTTCACTGGCAGGACGGTGGCCCAGTCATCGAAATATAGATTTCACACTCAAACGACCTAGGTGAAGGGGGGAGACAAGGAGCTTCGAGGGGCCCGGACGTAACAAGGTGGTACCATAACCTATGTTCAGCACGCACGCTATGCCATCTTACCCGATCGGACCGGGCCGTGATGGTAGTTTGCTCTGAAGAGGTGGGGTCCATACTCCGAAAGTCCTGATTAGGTCGGCGCGGTAGAGACCGTGAAGTTAACTGATACCTCTGACCGTTTGCGAATCCCACGACGACTTGGTTCGCGCTGCATCTTGCAGGTAAATCGAATTCCAGAAGTGTTCAGACGCAAAACTGGAGATAAATTCGCTATGGGAAACGCCCCTTAGTAACACTACGCTTGCGTACCTAATCGCCCATAAGCGGTAAATTCCAGAAAGAAATTACCTTGCAATTATGAAAGGTGCCCTTACAGGATCTCGATGTAGCAGCCGTATCGATGTTCCCGGGGGCGCCGCCACCGGAGATGACCAAGTCTTACTAGCATAACCCTACAAATCGGTCGCTATGACCAATTGTTCGGTGATCCCCTCCACCACAAGTGGGAAGCTTTATCCATTATGAACTTACCCTAGGGAACCGTTTGTAGCGGCCATAGGTTGTCTACCCACAAGATGCAAATCCGGGCATGATATTCCGGAGGGTCCCTCAGTTCGTAGTCATTAGCGCTCGAGTAAATACTGTGCGTGGGATATACCCAGTGGCCCCGTCTCCATAGCAATCGTCTAGCCTTTGGGGGTAATACGCGTCGGAGATGACGTTAGCCCGCTCATTGACACTAGTGCAACTCCACAACGGTATAATGGATCGCGCTGTTGCTTGATCTGCCCGGACGGCGCCATAAAAAACACAGTCATTCCTCTCACCCGGATGGGACGTGGCGTACTTATATAGATACATAACCCGTACACGTCTACTGGTTCGCGTTGTGCCGATTGGTAGTGGCGGAGGCAAGAACAAGAGAACCATCTGAATGTGGATGAGTTTAGAGTGCCAGTGCGCAGACAACCCTTTCGCGCATAGGCTCGTTTGTATTGACTGCCTTGTTTCCGCGACGACACCGTGTATCTAACGCTCACTCTGCGCCCGGCCGAACCTATAAGTGGGGTTGTATTTCCTAAGAAAGACTAATGCTGTAGCGTAACGCGAATGGCTCCCCCTACGGAAGTGTTAAAAGAGAGTTCATTTACTGATGTACCCGTAAATGGTAGTCCCGGGGCTCAGATTCTTATTGTGGCTTACGAGGTTAGAGAAACAAAAACCAAATAATGAAAACTTGACATCCAGCTGATCCTGCTTGTAGACCCTCTAGCTTCGGGTAACAAGGTATGCGCAGAATCTTTCTGCAGCATCCCATGTATAGTTTTCGAGCGGATCTGTGGAAGTTACCCTTCAAATGCTGATTAACATGGGATAAATGATTTCCAGCCATTTTATCTGTGAAAAAATGCGCGGGTGCGGCCTCAGCGTTGTCAGAGACGCAACTCTGAGATACTTTGACACGTATAAGCGCACAGTCATAGTCAATCATCATGGCTCATCGCTTTCTTATATTGCATTCCGTTAAGATGGCTTGAGGGACGAATGGATGGTAACGAACCGGTCCTCCACTCGGCTCGATAACCTCCCTACTGCTGCGTGCGATTTAATCGGGGAGGTTATGCCTGCAATTGTGGTTGTCGAATGTTTGTTTCCCACATGTTAAGGGCATACGAAATAATCTGGGGCTCCGCGAGCGGACGCCTATTAATGGCTAATTCACCGGCCATATATTTTATTCGAATTAGCTCAATCAGGGCCCCCACATTAAGTTCGGGACTTTGGTATCTACGCTAAAAATGAGCGTACCCTATTCCTGGATGCGCTGAACACGTATTGTTTTGGCTCCTCAGAACTTAATAGATACACTTG
seq00020   CCAAGGGCGGTTTACGGCGATAGCAGGAGCATGGCCTCTATATAAGTGCAGCTCATACGCAGTTATGCCTGCCCGGCGAGGGGTGGCTAACCGCCTCCGTCTTCAGTCGCTAGTACCAACTGGGAGGGTCTACGGTACCTCGGCGACTACACAGTGATGCGGCGTCAAGCTGGCGCTCTAAGCTCAGCATAAGCCGTACTGCGAAGTTACACTTGACGGCTTCCACTGTAAGGTCGCCCCTAATGGTGCATGTAGGGTTCTTTAGTAGGCAGTTCATATTACTGATACACGCAGGACCTATTTGTAGACACATCCATAAGCATCTTCACTGGCAGGACGGTGGCCCAGTCATCGAAATATAGATTTCACACTCAAACGACCTAGGTGAAGGGGGGAGACAAGGAGCTTCGAGGGGCCCGGACGTAACAAGGTGGTACCATAACCTATGTTCAGCACGCACGCTATGCCATCTTACCCGATCGGACCGGGCCGTGATGGTAGTTTGCTCTGAAGAGGTGGGGTCCATACTCCGAAAGTCCTGATTAGGTCGGCGCGGTAGAGACCGTGAAGTTAACTGATACCTCTGACCGTTTGCGAATCCCACGACGACTTGGTTCGCGCTGCATCTTGCAGGTAAATCGAATTCCAGAAGTGTTCAGACGCAAAACTGGAGATAAATTCGCTATGGGAAACGCCCCTTAGTAACACTACGCTTGCGTACCTAATCGCCCATAAGCGGTAAATTCCAGAAAGAAATTACCTTGCAATTATGAAAGGTGCCCTTACAGGATCTCGATGTAGCAGCCGTATCGATGTTCCCGGGGGCGCCGCCACCGGAGATGACCAAGTCTTACTAGCATAACCCTACAAATCGGTCGCTATGACCAATTGTTCGGTGATCCCCTCCACCACAAGTGGGAAGCTTTATCCATTATGAACTTACCCTAGGGAACCGTTTGTAGCGGCCATAGGTTGTCTACCCACAAGATGCAAATCCGGGCATGATATTCCGGAGGGTCCCTCAGTTCGTAGTCATTAGCGCTCGAGTAAATACTGTGCGTGGGATATACCCAGTGGCCCCGTCTCCATAGCAATCGTCTAGCCTTTGGGGGTAATACGCGTCGGAGATGACGTTAGCCCGCTCATTGACACTAGTGCAACTCCACAACGGTATAATGGATCGCGCTGTTGCTTGATCTGCCCGGACGGCGCCATAAAAAACACAGTCATTCCTCTCACCCGGATGGGACGTGGCGTACTTATATAGATACATAACCCGTACACGTCTACTGGTTCGCGTTGTGCCGATTGGTAGTGGCGGAGGCAAGAACAAGAGAACCATCTGAATGTGGATGAGTTTAGAGTGCCAGTGCGCAGACAACCCTTTCGCGCATAGGCTCGTTTGTATTGACTGCCTTGTTTCCGCGACGACACCGTGTATCTAACGCTCACTCTGCGCCCGGCCGAACCTATAAGTGGGGTTGTATTTCCTAAGAAAGACTAATGCTGTAGCGTAACGCGAATGGCTCCCCCTACGGAAGTGTTAAAAGAGAGTTCATTTACTGATGTACCCGTAAATGGTAGTCCCGGGGCTCAGATTCTTATTGTGGCTTACGAGGTTAGAGAAACAAAAACCAAATAATGAAAACTTGACATCCAGCTGATCCTGCTTGTAGACCCTCTAGCTTCGGGTAACAAGGTATGCGCAGAATCTTTCTGCAGCATCCCATGTATAGTTTTCGAGCGGATCTGTGGAAGTTACCCTTCAAATGCTGATTAACATGGGATAAATGATTTCCAGCCATTTTATCTGTGAAAAAATGCGCGGGTGCGGCCTCAGCGTTGTCAGAGACGCAACTCTGAGATACTTTGACACGTATAAGCGCACAGTCATAGTCAATCATCATGGCTCATCGCTTTCTTATATTGCATTCCGTTAAGATGGCTTGAGGGACGAATGGATGGTAACGAACCGGTCCTCCACTCGGCTCGATAACCTCCCTACTGCTGCGTGCGATTTAATCGGGGAGGTTATGCCTGCAATTGTGGTTGTCGAATGTTTGTTTCCCACATGTTAAGGGCATACGAAATAATCTGGGGCTCCGCGAGCGGACGCCTATTAATGGCTAATTCACCGGCCATATATTTTATTCGAATTAGCTCAATCAGGGCCCCCACATTAAGTTCGGGACTTTGGTATCTACGCTAAAAATGAGCGTACCCTATTCCTGGATGCGCTGAACACGTATTGTTTTGGCTCCTCAGAACTTAATAGATACACTTG
seq00021   CCAAGGGCGGTTTACGGCGATAGCAGGAGCATGGCCTCTATATAAGTGCAGCTCATACGCAGTTATGCCTGCCCGGCGAGGGGTGGCTAACCGCCTCCGTCTTCAGTCGCTAGTACCAACTGGGAGGGTCTACGGTACCTCGGCGACTACACAGTGATGCGGCGTCAAGCTGGCGCTCTAAGCTCAGCATAAGCCGTACTGCGAAGTTACACTTGACGGCTTCCACTGTAAGGTCGCCCCTAATGGTGCATGTAGGGTTCTTTAGTAGGCAGTTCATATTACTGATACACGCAGGACCTATTTGTAGACACATCCATAAGCATCTTCACTGGCAGGACGGTGGCCCAGTCATCGAAATATAGATTTCACACTCAAACGACCTAGGTGAAGGGGGGAGACAAGGAGCTTCGAGGGGCCCGGACGTAACAAGGTGGTACCATAACCTATGTTCAGCACGCACGCTATGCCATCTTACCCGATCGGACCGGGCCGTGATGGTAGTTTGCTCTGAAGAGGTGGGGTCCATACTCCGAAAGTCCTGATTAGGTCGGCGCGGTAGAGACCGTGAAGTTAACTGATACCTCTGACCGTTTGCGAATCCCACGACGACTTGGTTCGCGCTGCATCTTGCAGGTAAATCGAATTCCAGAAGTGTTCAGACGCAAAACTGGAGATAAATTCGCTATGGGAAACGCCCCTTAGTAACACTACGCTTGCGTACCTAATCGCCCATAAGCGGTAAATTCCAGAAAGAAATTACCTTGCAATTATGAAAGGTGCCCTTACAGGATCTCGATGTAGCAGCCGTATCGATGTTCCCGGGGGCGCCGCCACCGCAGATGACCAAGTCTTACTAGCATAACCCTACAAATCGGTCGCTATGACCAATTGTTCGGTGATCCCCTCCACCACAAGTGGGAAGCTTTATCCATTATGAACTTACCCTAGGGAACCGTTTGTAGCGGCCATAGGTTGTCTACCCACAAGATGCAAATCCGGGCATGATATTCCGGAGGGTCCCTCAGTTCGTAGTCATTAGCGCTCGAGTAAATACTGTGCGTGGGATATACCCAGTGGCCCCGTCTCCATAGCAATCGTCTAGCCTTTGGGGGTAATACGCGTCGGAGATGACGTTAGCCCGCTCATTGACACTAGTGCAACTCCACAACGGTATAATGGATCGCGCTGTTGCTTGATCTGCCGGGACGGCGCCATAAAAAACACAGTCATTCCTCTCACCCGGATGGGACGTGGCGTACTTATATAGATACATAACCCGTACACGTCTACTGGTTCGCGTTGTGCCGATTGGTAGTGGCGGAGGCAAGAACAAGAGAACCATCTGAATGTGGATGAGTTTAGAGTGCCAGTGCGCAGACAACCCTTGCGCGCATAGGCTCGTTTGTATTGACTGCCTTGTTTCCGCGACGACACCGTGTATCTAACGCTCACTCTGCGCCCGGCCGAACCTATAAGTGGGGTTGTATTTCCTAAGAAAGACTAATGCTGTAGCGTAACGCGAATGGCTCCCCCTACGGAAGTGTTAAAAGAGAGTTCATTTACTGATGTACCCGTAAATGGTAGTCCCGGGGCTCAGATTCTTATTGTGGCTTACGAGGTTAGAGAAACAAAAACCAAATAATGAAAACTTGACATCCAGCTGATCCTGCTTGTAGACCCTCTAGCTTCGGGTAACAAGGTATGCGCAGAATCTTTCTGCAGCATCCCATGTATAGTTTTCGTGCGGATCTGTGGAAGTTACCCTTCAAATGCTGATTAACATGGGATAAATGATTTCCAGCCATTTTATCTGTGAAAAAATGCGCGGGTGCGGCCTCAGCGTTGTCAGAGACGCAACTCTGAGATACTTTGACACGTATAAGCGCACAGTCATAGTCAATCATCATGGCTCATCGCTTTCTTATATTGCATTCCGTTAAGATGGCTTGAGGGACGAATGGATGGTAACGAACCGGTCCTCCACTCGGCTCGATAACCTCCCTACTGCTGCGTGCGATTTAATCGGGGAGGTTATGCCTGCAATTGTGGTTGTCGAATGTTTGTTTCCCACATGTTAAGGGCATACGAAATAATCTGGGGCTCCGCGAGCGGACGCCTATTAATGGCTAATTCACCGGCCATATATTTTATTCGAATTAGCTCAATCAGGGCCCCCACATTAAGTTCGGGACTTTGGTATCTACGCTAAAAATGAGCGTACCCTATTCCTGGATGCGCTGAACACGTATTGTTTTGGCTCCTCAGAACTTAATAGATACACTTG
seq00022   CCAAGGGCGGTTTACGGCGATAGCAGGAGCATGGCCTCTATATAAGTGCAGCTCATACGCAGTTATGCCTGCCCGGCGAGGGGTGGCTAACCGCCTCCGTCTTCAGTCGCTAGTACCAACTGGGAGGGTCTACGGTACCTCGGCGACTACACAGTGATGCGGCGTCAAGCTGGCGCTCTAAGCTCAGCATAAGCCGTACTGCGAAGTTACACTTGACGGCTTCCACTGTAAGGTCGCCCCTAATGGTGCATGTAGGGTTCTTTAGTAGGCAGTTCATATTACTGATACACGCAGGACCTATTTGTAGACACATCCATAAGCATCTTCACTGGCAGGACGGTGGCCCAGTCATCGAAATATAGATTTCACACTCAAACGACCTAGGTGAAGGGGGGAGACAAGGAGCTTCGAGGGGCCCGGACGTAACAAGGTGGTACCATAACCTATGTTCAGCACGCACGCTATGCCATCTTACCCGATCGGACCGGGCCGTGATGGTAGTTTGCTCTGAAGAGGTGGGGTCCATACTCCGAAAGTCCTGATTAGGTCGGCGCGGTAGAGACCGTGAAGTTAACTGATACCTCTGACCGTTTGCGAATCCCACGACGACTTGGTTCGCGCTGCATCTTGCAGGTAAATCGAATTCCAGAAGTGTTCAGACGCAAAACTGGAGATAAATTCGCTATGGGAAACGCCCCTTAGTAACACTACGCTTGCGTACCTAATCGCCCATAAGCGGTAAATTCCAGAAAGAAATTACCTTGCAATTATGAAAGGTGCCCTTACAGGATCTCGATGTAGCAGCCGTATCGATGTTCCCGGGGGCGCCGCCACCGCAGATGACCAAGTCTTACTAGCATAACCCTACAAATCGGTCGCTATGACCAATTGTTCGGTGATCCCCTCCACCACAAGTGGGAAGCTTTATCCATTATGAACTTACCCTAGGGAACCGTTTGTAGCGGCCATAGGTTGTCTACCCACAAGATGCAAATCCGGGCATGATATTCCGGAGGGTCCCTCAGTTCGTAGTCATTAGCGCTCGAGTAAATACTGTGCGTGGGATATACCCAGTGGCCCCGTCTCCATAGCAATCGTCTAGCCTTTGGGGGTAATACGCGTCGGAGATGACGTTAGCCCGCTCATTGACACTAGTGCAACTCCACAACGGTATAATGGATCGCGCTGTTGCTTGATCTGCCGGGACGGCGCCATAAAAAACACAGTCATTCCTCTCACCCGGATGGGACGTGGCGTACTTATATAGATACATAACCCGTACACGTCTACTGGTTCGCGTTGTGCCGATTGGTAGTGGCGGAGGCAAGAACAAGAGAACCATCTGAATGTGGATGAGTTTAGAGTGCCAGTGCGCAGACAACCCTTTCGCGCATAGGCTCGTTTGTATTGACTGCCTTGTTTCCGCGACGACACCGTGTATCTAACGCTCACTCTGCGCCCGGCCGAACCTATAAGTGGGGTTGTATTTCCTAAGAAAGACTAATGCTGTAGCGTAACGCGAATGGCTCCCCCTACGGAAGTGTTAAAAGAGAGTTCATTTACTGATGTACCCGTAAATGGTAGTCCCGGGGCTCAGATTCTTATTGTGGCTTACGAGGTTAGAGAAACAAAAACCAAATAATGAAAACTTGACATCCAGCTGATCCTGCTTGTAGACCCTCTAGCTTCGGGTAACAAGGTATGCGCAGAATCTTTCTGCAGCATCCCATGTATAGTTTTCGTGCGGATCTGTGGAAGTTACCCTTCAAATGCTGATTAACATGGGATAAATGATTTCCAGCCATTTTATCTGTGAAAAAATGCGCGGGTGCGGCCTCAGCGTTGTCAGAGACGCAACTCTGAGATACTTTGACACGTATAAGCGCACAGTCATAGTCAATCATCATGGCTCATCGCTTTCTTATATTGCATTCCGTTAAGATGGCTTGAGGGACGAATGGATGGTAACGAACCGGTCCTCCACTCGGCTCGATAACCTCCCTACTGCTGCGTGCGATTTAATCGGGGAGGTTATGCCTGCAATTGTGGTTGTCGAATGTTTGTTTCCCACATGTTAAGGGCATACGAAATAATCTGGGGCTCCGCGAGCGGACGCCTATTAATGGCTAATTCACCGGCCATATATTTTATTCGAATTAGCTCAATCAGGGCCCCCACATTAAGTTCGGGACTTTGGTATCTACGCTAAAAATGAGCGTACCCTATTCCTGGATGCGCTGAACACGTATTGTTTTGGCTCCTCAGAACTTAATAGATACACTTG
seq00023   CCAAGGGCGGTTTACGGCGATAGCAGGAGCATGGCCTCTATATAAGTGCAGCTCATACGCAGTTATGCCTGCCCGGCGAGGGGTGGCTAACCGCCTCCGTCTTCAGTCGCTAGTACCAACTGGGAGGGTCTACGGTACCTCGGCGACTACACAGTGATGCGGCGTCAAGCTGGCGCTCTAAGCTCAGCATAAGCCGTACTGCGAAGTTACACTTGACGGCTTCCACTGTAAGGTCGCCCCTAATGGTGCATGTAGGGTTCTTTAGTAGGCAGTTCATATTACTGATACACGCAGGACCTATTTGTAGACACATCCATAAGCATCTTCACTGGCAGGACGGTGGCCCAGTCATCGAAATATAGATTTCACACTCAAACGACCTAGGTGAAGGGGGGAGACAAGGAGCTTCGAGGGGCCCGGACGTAACAAGGTGGTACCATAACCTATGTTCAGCACGCACGCTATGCCATCTTACCCGATCGGACCGGGCCGTGATGGTAGTTTGCTCTGAAGAGGTGGGGTCCATACTCCGAAAGTCCTGATTAGGTCGGCGCGGTAGAGACCGTGAAGTTAACTGATACCTCTGACCGTTTGCGAATCCCACGACGACTTGGTTCGCGCTGCATCTTGCAGGTAAATCGAATTCCAGAAGTGTTCAGACGCAAAACTGGAGATAAATTCGCTATGGGAAACGCCCCTTAGTAACACTACGCTTGCGTACCTAATCGCCCATAAGCGGTAAATTCCAGAAAGAAATTACCTTGCAATTATGAAAGGTGCCCTTACAGGATCTCGATGTAGCAGCCGTATCGATGTTCCCGGGGGCGCCGCCACCGCAGATGACCAAGTCTTACTAGCATAACCCTACAAATCGGTCGCTATGACCAATTGTTCGGTGATCCCCTCCACCACAAGTGGGAAGCTTTATCCATTATGAACTTACCCTAGGGAACCGTTTGTAGCGGCCATAGGTTGTCTACCCACAAGATGCAAATCCGGGCATGATATTCCGGAGGGTCCCTCAGTTCGTAGTCATTAGCGCTCGAGTAAATACTGTGCGTGGGATATACCCAGTGGCCCCGTCTCCATAGCAATCGTCTAGCCTTTGGGGGTAATACGCGTCGGAGATGACGTTAGCCCGCTCATTGACACTAGTGCAACTCCACAACGGTATAATGGATCGCGCTGTTGCTTGATCTGCCGGGACGGCGCCATAAAAAACACAGTCATTCCTCTCACCCGGATGGGACGTGGCGTACTTATATAGATACATAACCCGTACACGTCTACTGGTTCGCGTTGTGCCGATTGGTAGTGGCGGAGGCAAGAACAAGAGAACCATCTGAATGTGGATGAGTTTAGAGTGCCAGTGCGCAGACAACCCTTTCGCGCATAGGCTCGTTTGTATTGACTGCCTTGTTTCCGCGACGACACCGTGTATCTAACGCTCACTCTGCGCCCGGCCGAACCTATAAGTGGGGTTGTATTTCCTAAGAAAGACTAATGCTGTAGCGTAACGCGAATGGCTCCCCCTACGGAAGTGTTAAAAGAGAGTTCATTTACTGATGTACCCGTAAATGGTAGTCCCGGGGCTCAGATTCTTATTGTGGCTTACGAGGTTAGAGAAACAAAAACCAAATAATGAAAACTTGACATCCAGCTGATCCTGCTTGTAGACCCTCTAGCTTCGGGTAACAAGGTATGCGCAGAATCTTTCTGCAGCATCCCATGTATAGTTTTCGAGCGGATCTGTGGAAGTTACCCTTCAAATGCTGATTAACATGGGATAAATGATTTCCAGCCATTTTATCTGTGAAAAAATGCGCGGGTGCGGCCTCAGCGTTGTCAGAGACGCAACTCTGAGATACTTTGACACGTATAAGCGCACAGTCATAGTCAATCATCATGGCTCATCGCTTTCTTATATTGCATTCCGTTAAGATGGCTTGAGGGACGAATGGATGGTAACGAACCGGTCCTCCACTCGGCTCGATAACCTCCCTACTGCTGCGTGCGATTTAATCGGGGAGGTTATGCCTGCAATTGTGGTTGTCGAATGTTTGTTTCCCACATGTTAAGGGCATACGAAATAATCTGGGGCTCCGCGAGCGGACGCCTATTAATGGCTAATTCACCGGCCATATATTTTATTCGAATTAGCTCAATCAGGGCCCCCACATTAAGTTCGGGACTTTGGTATCTACGCTAAAAATGAGCGTACCCTATTCCTGGATGCGCTGAACACGTATTGTTTTGGCTCCTCAGAACTTAATAGATACACTTG
seq00024   CCAAGGGCGGTTTACGGCGATAGCAGGAGCATGGCCTCTATATAAGTGCAGCTCATACGCAGTTATGCCTGCCCGGCGAGGGGTGGCTAACCGCCTCCGTCTTCAGTCGCTAGTACCAACTGGGAGGGTCTACGGTACCTCGGCGACTACACAGTGATGCGGCGTCAAGCTGGCGCTCTAAGCTCAGCATAAGCCGTACTGCGAAGTTACACTTGACGGCTTCCACTGTAAGGTCGCCCCTAATGGTGCATGTAGGGTTCTTTAGTAGGCAGTTCATATTACTGATACACGCAGGACCTATTTGTAGACACATCCATAAGCATCTTCACTGGCAGGACGGTGGCCCAGTCATCGAAATATAGATTTCACACTCAAACGACCTAGGTGAAGGGGGGAGACAAGGAGCTTCGAGGGGCCCGGACGTAACAAGGTGGTACCATAACCTATGTTCAGCACGCACGCTATGCCATCTTACCCGATCGGACCGGGCCGTGATGGTAGTTTGCTCTGAAGAGGTGGGGTCCATACTCCGAAAGTCCTGATTAGGTCGGCGCGGTAGAGACCGTGAAGTTAACTGATACCTCTGACCGTTTGCGAATCCCACGACGACTTGGTTCGCGCTGCATCTTGCAGGTAAATCGAATTCCAGAAGTGTTCAGACGCAAAACTGGAGATAAATTCGCTATGGGAAACGCCCCTTAGTAACACTACGCTTGCGTACCTAATCGCCCATAAGCGGTAAATTCCAGAAAGAAATTACCTTGCAATTATGAAAGGTGCCCTTACAGGATCTCGATGTAGCAGCCGTATCGATGTTCCCGGGGGCGCCGCCACCGGAGATGACCAAGTCTTACTAGCATAACCCTACAAATCGGTCGCTATGACCAATTGTTCGGTGATCCCCTCCACCACAAGTGGGAAGCTTTATCCATTATGAACTTACCCTAGGGAACCGTTTGTAGCGGCCATAGGTTGTCTACCCACAAGATGCAAATCCGGGCATGATATTCCGGAGGGTCCCTCAGTTCGTAGTCATTAGCGCTCGAGTAAATACTGTGCGTGGGATATACCCAGTGGCCCCGTCTCCATAGCAATCGTCTAGCCTTTGGGGGTAATACGCGTCGGAGATGACGTTAGCCCGCTCATTGACACTAGTGCAACTCCACAACGGTATAATGGATCGCGCTGTTGCTTGATCTGCCCGGACGGCGCCATAAAAAACACAGTCATTCCTCTCACCCGGATGGGACGTGGCGTACTTATATAGATACATAACCCGTACACGTCTACTGGTTCGCGTTGTGCCGATTGGTAGTGGCGGAGGCAAGAACAAGAGAACCATCTGAATGTGGATGAGTTTAGAGTGCCAGTGCGCAGACAACCCTTTCGCGCATAGGCTCGTTTGTATTGACTGCCTTGTTTCCGCGACGACACCGTGTATCTAACGCTCACTCTGCGCCCGGCCGAACCTATAAGTGGGGTTGTATTTCCTAAGAAAGACTAATGCTGTAGCGTAACGCGAATGGCTCCCCCTACGGAAGTGTTAAAAGAGAGTTCATTTACTGATGTACCCGTAAATGGTAGTCCCGGGGCTCAGATTCTTATTGTGGCTTACGAGGTTAGAGAAACAAAAACCAAATAATGAAAACTTGACATCCAGCTGATCCTGCTTGTAGACCCTCTAGCTTCGGGTAACAAGGTATGCGCAGAATCTTTCTGCAGCATCCCATGTATAGTTTTCGAGCGGATCTGTGGAAGTTACCCTTCAAATGCTGATTAACATGGGATAAATGATTTCCAGCCATTTTATCTGTGAAAAAATGCGCGGGTGCGGCCTCAGCGTTGTCAGAGACGCAACTCTGAGATACTTTGACACGTATAAGCGCACAGTCATAGTCAATCATCATGGCTCATCGCTTTCTTATATTGCATTCCGTTAAGATGGCTTGAGGGACGAATGGATGGTAACGAACCGGTCCTCCACTCGGCTCGATAACCTCCCTACTGCTGCGTGCGATTTAATCGGGGAGGTTATGCCTGCAATTGTGGTTGTCGAATGTTTGTTTCCCACATGTTAAGGGCATACGAAATAATCTGGGGCTCCGCGAGCGGACGCCTATTAATGGCTAATTCACCGGCCATATATTTTATTCGAATTAGCTCAATCAGGGCCCCCACATTAAGTTCGGGACTTTGGTATCTACGCTAAAAATGAGCGTACCCTATTCCTGGATGCGCTGAACACGTATTGTTTTGGCTCCTCAGAACTTAATAGATACACTTG
seq00025   CCAAGGGCGGTTTACGGCGATAGCAGGAGCATGGCCTCTATATAAGTGCAGCTCATACGCAGTTATGCCTGCCCGGCGAGGGGTGGCTAACCGCCTCCGTCTTCAGTCGCTAGTACCAACTGGGAGGGTCTACGGTACCTCGGCGACTACACAGTGATGCGGCGTCAAGCTGGCGCTCTAAGCTCAGCATAAGCCGTACTGCGAAGTTACACTTGACGGCTTCCACTGTAAGGTCGCCCCTAATGGTGCATGTAGGGTTCTTTAGTAGGCAGTTCATATTACTGATACACGCAGGACCTATTTGTAGACACATCCATAAGCATCTTCACTGGCAGGACGGTGGCCCAGTCATCGAAATATAGATTTCACACTCAAACGACCTAGGTGAAGGGGGGAGACAAGGAGCTTCGAGGGGCCCGGACGTAACAAGGTGGTACCATAACCTATGTTCAGCACGCACGCTATGCCATCTTACCCGATCGGACCGGGCCGTGATGGTAGTTTGCTCTGAAGAGGTGGGGTCCATACTCCGAAAGTCCTGATTAGGTCGGCGCGGTAGAGACCGTGAAGTTAACTGATACCTCTGACCGTTTGCGAATCCCACGACGACTTGGTTCGCGCTGCATCTTGCAGGTAAATCGAATTCCAGAAGTGTTCAGACGCAAAACTGGAGATAAATTCGCTATGGGAAACGCCCCTTAGTAACACTACGCTTGCGTACCTAATCGCCCATAAGCGGTAAATTCCAGAAAGAAATTACCTTGCAATTATGAAAGGTGCCCTTACAGGATCTCGATGTAGCAGCCGTATCGATGTTCCCGGGGGCGCCGCCACCGGAGATGACCAAGTCTTACTAGCATAACCCTACAAATCGGTCGCTATGACCAATTGTTCGGTGATCCCCTCCACCACAAGTGGGAAGCTTTATCCATTATGAACTTACCCTAGGGAACCGTTTGTAGCGGCCATAGGTTGTCTACCCACAAGATGCAAATCCGGGCATGATATTCCGGAGGGTCCCTCAGTTCGTAGTCATTAGCGCTCGAGTAAATACTGTGCGTGGGATATACCCAGTGGCCCCGTCTCCATAGCAATCGTCTAGCCTTTGGGGGTAATACGCGTCGGAGATGACGTTAGCCCGCTCATTGACACTAGTGCAACTCCACAACGGTATAATGGATCGCGCTGTTGCTTGATCTGCCCGGACGGCGCCATAAAAAACACAGTCATTCCTCTCACCCGGATGGGACGTGGCGTACTTATATAGATACATAACCCGTACACGTCTACTGGTTCGCGTTGTGCCGATTGGTAGTGGCGGAGGCAAGAACAAGAGAACCATCTGAATGTGGATGAGTTTAGAGTGCCAGTGCGCAGACAACCCTTTCGCGCATAGGCTCGTTTGTATTGACTGCCTTGTTTCCGCGACGACACCGTGTATCTAACGCTCACTCTGCGCCCGGCCGAACCTATAAGTGGGGTTGTATTTCCTAAGAAAGACTAATGCTGTAGCGTAACGCGAATGGCTCCCCCTACGGAAGTGTTAAAAGAGAGTTCATTTACTGATGTACCCGTAAATGGTAGTCCCGGGGCTCAGATTCTTATTGTGGCTTACGAGGTTAGAGAAACAAAAACCAAATAATGAAAACTTGACATCCAGCTGATCCTGCTTGTAGACCCTCTAGCTTCGGGTAACAAGGTATGCGCAGAATCTTTCTGCAGCATCCCATGTATAGTTTTCGAGCGGATCTGTGGAAGTTACCCTTCAAATGCTGATTAACATGGGATAAATGATTTCCAGCCATTTTATCTGTGAAAAAATGCGCGGGTGCGGCCTCAGCGTTGTCAGAGACGCAACTCTGAGATACTTTGACACGTATAAGCGCACAGTCATAGTCAATCATCATGGCTCATCGCTTTCTTATATTGCATTCCGTTAAGATGGCTTGAGGGACGAATGGATGGTAACGAACCGGTCCTCCACTCGGCTCGATAACCTCCCTACTGCTGCGTGCGATTTAATCGGGGAGGTTATGCCTGCAATTGTGGTTGTCGAATGTTTGTTTCCCACATGTTAAGGGCATACGAAATAATCTGGGGCTCCGCGAGCGGACGCCTATTAATGGCTAATTCACCGGCCATATATTTTATTCGAATTAGCTCAATCAGGGCCCCCACATTAAGTTCGGGACTTTGGTATCTACGCTAAAAATGAGCGTACCCTATTCCTGGATGCGCTGAACACGTATTGTTTTGGCTCCTCAGAACTTAATAGATACACTTG
seq00026   CCAAGGGCGGTTTACGGCGATAGCAGGAGCATGGCCTCTATATAAGTGCAGCTCATACGCAGTTATGCCTGCCCGGCGAGGGGTGGCTAACCGCCTCCGTCTTCAGTCGCTAGTACCAACTGGGAGGGTCTACGGTACCTCGGCGACTACACAGTGATGCGGCGTCAAGCTGGCGCTCTAAGCTCAGCATAAGCCGTACTGCGAAGTTACACTTGACGGCTTCCACTGTAAGGTCGCCCCTAATGGTGCATGTAGGGTTCTTTAGTAGGCAGTTCATATTACTGATACACGCAGGACCTATTTGTAGACACATCCATAAGCATCTTCACTGGCAGGACGGTGGCCCAGTCATCGAAATATAGATTTCACACTCAAACGACCTAGGTGAAGGGGGGAGACAAGGAGCTTCGAGGGGCCCGGACGTAACAAGGTGGTACCATAACCTATGTTCAGCACGCACGCTATGCCATCTTACCCGATCGGACCGGGCCGTGATGGTAGTTTGCTCTGAAGAGGTGGGGTCCATACTCCGAAAGTCCTGATTAGGTCGGCGCGGTAGAGACCGTGAAGTTAACTGATACCTCTGACCGTTTGCGAATCCCACGACGACTTGGTTCGCGCTGCATCTTGCAGGTAAATCGAATTCCAGAAGTGTTCAGACGCAAAACTGGAGATAAATTCGCTATGGGAAACGCCCCTTAGTAACACTACGCTTGCGTACCTAATCGCCCATAAGCGGTAAATTCCAGAAAGAAATTACCTTGCAATTATGAAAGGTGCCCTTACAGGATCTCGATGTAGCAGCCGTATCGATGTTCCCGGGGGCGCCGCCACCGGAGATGACCAAGTCTTACTAGCATAACCCTACAAATCGGTCGCTATGACCAATTGTTCGGTGATCCCCTCCACCACAAGTGGGAAGCTTTATCCATTATGAACTTACCCTAGGGAACCGTTTGTAGCGGCCATAGGTTGTCTACCCACAAGATGCAAATCCGGGCATGATATTCCGGAGGGTCCCTCAGTTCGTAGTCATTAGCGCTCGAGTAAATACTGTGCGTGGGATATACCCAGTGGCCCCGTCTCCATAGCAATCGTCTAGCCTTTGGGGGTAATACGCGTCGGAGATGACGTTAGCCCGCTCATTGACACTAGTGCAACTCCACAACGGTATAATGGATCGCGCTGTTGCTTGATCTGCCCGGACGGCGCCATAAAAAACACAGTCATTCCTCTCACCCGGATGGGACGTGGCGTACTTATATAGATACATAACCCGTACACGTCTACTGGTTCGCGTTGTGCCGATTGGTAGTGGCGGAGGCAAGAACAAGAGAACCATCTGAATGTGGATGAGTTTAGAGTGCCAGTGCGCAGACAACCCTTTCGCGCATAGGCTCGTTTGTATTGACTGCCTTGTTTCCGCGACGACACCGTGTATCTAACGCTCACTCTGCGCCCGGCCGAACCTATAAGTGGGGTTGTATTTCCTAAGAAAGACTAATGCTGTAGCGTAACGCGAATGGCTCCCCCTACGGAAGTGTTAAAAGAGAGTTCATTTACTGATGTACCCGTAAATGGTAGTCCCGGGGCTCAGATTCTTATTGTGGCTTACGAGGTTAGAGAAACAAAAACCAAATAATGAAAACTTGACATCCAGCTGATCCTGCTTGTAGACCCTCTAGCTTCGGGTAACAAGGTATGCGCAGAATCTTTCTGCAGCATCCCATGTATAGTTTTCGAGCGGATCTGTGGAAGTTACCCTTCAAATGCTGATTAACATGGGATAAATGATTTCCAGCCATTTTATCTGTGAAAAAATGCGCGGGTGCGGCCTCAGCGTTGTCAGAGACGCAACTCTGAGATACTTTGACACGTATAAGCGCACAGTCATAGTCAATCATCATGGCTCATCGCTTTCTTATATTGCATTCCGTTAAGATGGCTTGAGGGACGAATGGATGGTAACGAACCGGTCCTCCACTCGGCTCGATAACCTCCCTACTGCTGCGTGCGATTTAATCGGGGAGGTTATGCCTGCAATTGTGGTTGTCGAATGTTTGTTTCCCACATGTTAAGGGCATACGAAATAATCTGGGGCTCCGCGAGCGGACGCCTATTAATGGCTAATTCACCGGCCATATATTTTATTCGAATTAGCTCAATCAGGGCCCCCACATTAAGTTCGGGACTTTGGTATCTACGCTAAAAATGAGCGTACCCTATTCCTGGATGCGCTGAACACGTATTGTTTTGGCTCCTCAGAACTTAATAGATACACTTG
seq00027   CCAAGGGCGGTTTACGGCGATAGCAGGAGCATGGCCTCTATATAAGTGCAGCTCATACGCAGTTATGCCTGCCCGGCGAGGGGTGGCTAACCGCCTCCGTCTTCAGTCGCTAGTACCAACTGGGAGGGTCTACGGTACCTCGGCGACTACACAGTGATGCGGCGTCAAGCTGGCGCTCTAAGCTCAGCATAAGCCGTACTGCGAAGTTACACTTGACGGCTTCCACTGTAAGGTCGCCCCTAATGGTGCATGTAGGGTTCTTTAGTAGGCAGTTCATATTACTGATACACGCAGGACCTATTTGTAGACACATCCATAAGCATCTTCACTGGCAGGACGGTGGCCCAGTCATCGAAATATAGATTTCACACTCAAACGACCTAGGTGAAGGGGGGAGACAAGGAGCTTCGAGGGGCCCGGACGTAACAAGGTGGTACCATAACCTATGTTCAGCACGCACGCTATGCCATCTTACCCGATCGGACCGGGCCGTGATGGTAGTTTGCTCTGAAGAGGTGGGGTCCATACTCCGAAAGTCCTGATTAGGTCGGCGCGGTAGAGACCGTGAAGTTAACTGATACCTCTGACCGTTTGCGAATCCCACGACGACTTGGTTCGCGCTGCATCTTGCAGGTAAATCGAATTCCAGAAGTGTTCAGACGCAAAACTGGAGATAAATTCGCTATGGGAAACGCCCCTTAGTAACACTACGCTTGCGTACCTAATCGCCCATAAGCGGTAAATTCCAGAAAGAAATTACCTTGCAATTATGAAAGGTGCCCTTACAGGATCTCGATGTAGCAGCCGTATCGATGTTCCCGGGGGCGCCGCCACCGGAGATGACCAAGTCTTACTAGCATAACCCTACAAATCGGTCGCTATGACCAATTGTTCGGTGATCCCCTCCACCACAAGTGGGAAGCTTTATCCATTATGAACTTACCCTAGGGAACCGTTTGTAGCGGCCATAGGTTGTCTACCCACAAGATGCAAATCCGGGCATGATATTCCGGAGGGTCCCTCAGTTCGTAGTCATTAGCGCTCGAGTAAATACTGTGCGTGGGATATACCCAGTGGCCCCGTCTCCATAGCAATCGTCTAGCCTTTGGGGGTAATACGCGTCGGAGATGACGTTAGCCCGCTCATTGACACTAGTGCAACTCCACAACGGTATAATGGATCGCGCTGTTGCTTGATCTGCCCGGACGGCGCCATAAAAAACACAGTCATTCCTCTCACCCGGATGGGACGTGGCGTACTTATATAGATACATAACCCGTACACGTCTACTGGTTCGCGTTGTGCCGATTGGTAGTGGCGGAGGCAAGAACAAGAGAACCATCTGAATGTGGATGAGTTTAGAGTGCCAGTGCGCAGACAACCCTTTCGCGCATAGGCTCGTTTGTATTGACTGCCTTGTTTCCGCGACGACACCGTGTATCTAACGCTCACTCTGCGCCCGGCCGAACCTATAAGTGGGGTTGTATTTCCTAAGAAAGACTAATGCTGTAGCGTAACGCGAATGGCTCCCCCTACGGAAGTGTTAAAAGAGAGTTCATTTACTGATGTACCCGTAAATGGTAGTCCCGGGGCTCAGATTCTTATTGTGGCTTACGAGGTTAGAGAAACAAAAACCAAATAATGAAAACTTGACATCCAGCTGATCCTGCTTGTAGACCCTCTAGCTTCGGGTAACAAGGTATGCGCAGAATCTTTCTGCAGCATCCCATGTATAGTTTTCGAGCGGATCTGTGGAAGTTACCCTTCAAATGCTGATTAACATGGGATAAATGATTTCCAGCCATTTTATCTGTGAAAAAATGCGCGGGTGCGGCCTCAGCGTTGTCAGAGACGCAACTCTGAGATACTTTGACACGTATAAGCGCACAGTCATAGTCAATCATCATGGCTCATCGCTTTCTTATATTGCATTCCGTTAAGATGGCTTGAGGGACGAATGGATGGTAACGAACCGGTCCTCCACTCGGCTCGATAACCTCCCTACTGCTGCGTGCGATTTAATCGGGGAGGTTATGCCTGCAATTGTGGTTGTCGAATGTTTGTTTCCCACATGTTAAGGGCATACGAAATAATCTGGGGCTCCGCGAGCGGACGCCTATTAATGGCTAATTCACCGGCCATATATTTTATTCGAATTAGCTCAATCAGGGCCCCCACATTAAGTTCGGGACTTTGGTATCTACGCTAAAAATGAGCGTACCCTATTCCTGGATGCGCTGAACACGTATTGTTTTGGCTCCTCAGAACTTAATAGATACACTTG
seq00028   CCAAGGGCGGTTTACGGCGATAGCAGGAGCATGGCCTCTATATAAGTGCAGCTCATACGCAGTTATGCCTGCCCGGCGAGGGGTGGCTAACCGCCTCCGTCTTCAGTCGCTAGTACCAACTGGGAGGGTCTACGGTACCTCGGCGACTACACAGTGATGCGGCGTCAAGCTGGCGCTCTAAGCTCAGCATAAGCCGTACTGCGAAGTTACACTTGACGGCTTCCACTGTAAGGTCGCCCCTAATGGTGCATGTAGGGTTCTTTAGTAGGCAGTTCATATTACTGATACACGCAGGACCTATTTGTAGACACATCCATAAGCATCTTCACTGGCAGGACGGTGGCCCAGTCATCGAAATATAGATTTCACACTCAAACGACCTAGGTGAAGGGGGGAGACAAGGAGCTTCGAGGGGCCCGGACGTAACAAGGTGGTACCATAACCTATGTTCAGCACGCACGCTATGCCATCTTACCCGATCGGACCGGGCCGTGATGGTAGTTTGCTCTGAAGAGGTGGGGTCCATACTCCGAAAGTCCTGATTAGGTCGGCGCGGTAGAGACCGTGAAGTTAACTGATACCTCTGACCGTTTGCGAATCCCACGACGACTTGGTTCGCGCTGCATCTTGCAGGTAAATCGAATTCCAGAAGTGTTCAGACGCAAAACTGGAGATAAATTCGCTATGGGAAACGCCCCTTAGTAACACTACGCTTGCGTACCTAATCGCCCATAAGCGGTAAATTCCAGAAAGAAATTACCTTGCAATTATGAAAGGTGCCCTTACAGGATCTCGATGTAGCAGCCGTATCGATGTTCCCGGGGGCGCCGCCACCGGAGATGACCAAGTCTTACTAGCATAACCCTACAAATCGGTCGCTATGACCAATTGTTCGGTGATCCCCTCCACCACAAGTGGGAAGCTTTATCCATTATGAACTTACCCTAGGGAACCGTTTGTAGCGGCCATAGGTTGTCTACCCACAAGATGCAAATCCGGGCATGATATTCCGGAGGGTCCCTCAGTTCGTAGTCATTAGCGCTCGAGTAAATACTGTGCGTGGGATATACCCAGTGGCCCCGTCTCCATAGCAATCGTCTAGCCTTTGGGGGTAATACGCGTCGGAGATGACGTTAGCCCGCTCATTGACACTAGTGCAACTCCACAACGGTATAATGGATCGCGCTGTTGATTGATCTGCCCGGACGGCGCCATAAAAAACACAGTCATTCCTCTCACCCGGATGGGACGTGGCGTACTTATATAGATACATAACCCGTACACGTCTACTGGTTCGCGTTGTGCCGATTGGTAGTGGCGGAGGCAAGAACAAGAGAACCATCTGAATGTGGATGAGTTTAGAGTGCCAGTGCGCAGACAACCCTTTCGCGCATAGGCTCGTTTGTATTGACTGCCTTGTTTCCGCGACGACACCGTGTATCTAACGCTCACTCTGCGCCCGGCCGAACCTATAAGTGGGGTTGTATTTCCTAAGAAAGACTAATGCTGTAGCGTAACGCGAATGGCTCCCCCTACGGAAGTGTTAAAAGAGAGTTCATTTACTGATGTACCCGTAAATGGTAGTCCCGGGGCTCAGATTCTTATTGTGGCTTACGAGGTTAGAGAAACAAAAACCAAATAATGAAAACTTGACATCCAGCTGATCCTGCTTGTAGACCCTCTAGCTTCGGGTAACAAGGTATGCGCAGAATCTTTCTGCAGCATCCCATGTATAGTTTTCGAGCGGATCTGTGGAAGTTACCCTTCAAATGCTGATTAACATGGGATAAATGATTTCCAGCCATTTTATCTGTGAAAAAATGCGCGGGTGCGGCCTCAGCGTTGTCAGAGACGCAACTCTGAGATACTTTGACACGTATAAGCGCACAGTCATAGTCAATCATCATGGCTCATCGCTTTCTTATATTGCATTCCGTTAAGATGGCTTGAGGGACGAATGGATGGTAACGAACCGGTCCTCCACTCGGCTCGATAACCTCCCTACTGCTGCGTGCGATTTAATCGGGGAGGTTATGCCTGCAATTGTGGTTGTCGAATGTTTGTTTCCCACATGTTAAGGGCATACGAAATAATCTGGGGCTCCGCGAGCGGACGCCTATTAATGGCTAATTCACCGGCCATATATTTTATTCGAATTAGCTCAATCAGGGCCCCCACATTAAGTTCGGGACTTTGGTATCTACGCTAAAAATGAGCGTACCCTATTCCTGGATGCGCTGAACACGTATTGTTTTGGCTCCTCAGAACTTAATAGATACACTTG
seq00029   CCAAGGGCGGTTTACGGCGATAGCAGGAGCATGGCCTCTATATAAGTGCAGCTCATACGCAGTTATGCCTGCCCGGCGAGGGGTGGCTAACCGCCTCCGTCTTCAGTCGCTAGTACCAACTGGGAGGGTCTACGGTACCTCGGCGACTACACAGTGATGCGGCGTCAAGCTGGCGCTCTAAGCTCAGCATAAGCCGTACTGCGAAGTTACACTTGACGGCTTCCACTGTAAGGTCGCCCCTAATGGTGCATGTAGGGTTCTTTAGTAGGCAGTTCATATTACTGATACACGCAGGACCTATTTGTAGACACATCCATAAGCATCTTCACTGGCAGGACGGTGGCCCAGTCATCGAAATATAGATTTCACACTCAAACGACCTAGGTGAAGGGGGGAGACAAGGAGCTTCGAGGGGCCCGGACGTAACAAGGTGGTACCATAACCTATGTTCAGCACGCACGCTATGCCATCTTACCCGATCGGACCGGGCCGTGATGGTAGTTTGCTCTGAAGAGGTGGGGTCCATACTCCGAAAGTCCTGATTAGGTCGGCGCGGTAGAGACCGTGAAGTTAACTGATACCTCTGACCGTTTGCGAATCCCACGACGACTTGGTTCGCGCTGCATCTTGCAGGTAAATCGAATTCCAGAAGTGTTCAGACGCAAAACTGGAGATAAATTCGCTATGGGAAACGCCCCTTAGTAACACTACGCTTGCGTACCTAATCGCCCATAAGCGGTAAATTCCAGAAAGAAATTACCTTGCAATTATGAAAGGTGCCCTTACAGGATCTCGATGTAGCAGCCGTATCGATGTTCCCGGGGGCGCCGCCACCGGAGATGACCAAGTCTTACTAGCATAACCCTACAAATCGGTCGCTATGACCAATTGTTCGGTGATCCCCTCCACCACAAGTGGGAAGCTTTATCCATTATGAACTTACCCTAGGGAACCGTTTGTAGCGGCCATAGGTTGTCTACCCACAAGATGCAAATCCGGGCATGATATTCCGGAGGGTCCCTCAGTTCGTAGTCATTAGCGCTCGAGTAAATACTGTGCGTGGGATATACCCAGTGGCCCCGTCTCCATAGCAATCGTCTAGCCTTTGGGGGTAATACGCGTCGGAGATGACGTTAGCCCGCTCATTGACACTAGTGCAACTCCACAACGGTATAATGGATCGCGCTGTTGCTTGATCTGCCCGGACGGCGCCATAAAAAACACAGTCATTCCTCTCACCCGGATGGGACGTGGCGTACTTATATAGATACATAACCCGTACACGTCTACTGGTTCGCGTTGTGCCGATTGGTAGTGGCGGAGGCAAGAACAAGAGAACCATCTGAATGTGGATGAGTTTAGAGTGCCAGTGCGCAGACAACCCTTTCGCGCATAGGCTCGTTTGTATTGACTGCCTTGTTTCCGCGACGACACCGTGTATCTAACGCTCACTCTGCGCCCGGCCGAACCTATAAGTGGGGTTGTATTTCCTAAGAAAGACTAATGCTGTAGCGTAACGCGAATGGCTCCCCCTACGGAAGTGTTAAAAGAGAGTTCATTTACTGATGTACCCGTAAATGGTAGTCCCGGGGCTCAGATTCTTATTGTGGCTTACGAGGTTAGAGAAACAAAAACCAAATAATGAAAACTTGACATCCAGCTGATCCTGCTTGTAGACCCTCTAGCTTCGGGTAACAAGGTATGCGCAGAATCTTTCTGCAGCATCCCATGTATAGTTTTCGAGCGGATCTGTGGAAGTTACCCTTCAAATGCTGATTAACATGGGATAAATGATTTCCAGCCATTTTATCTGTGAAAAAATGCGCGGGTGCGGCCTCAGCGTTGTCAGAGACGCAACTCTGAGATACTTTGACACGTATAAGCGCACAGTCATAGTCAATCATCATGGCTCATCGCTTTCTTATATTGCATTCCGTTAAGATGGCTTGAGGGACGAATGGATGGTAACGAACCGGTCCTCCACTCGGCTCGATAACCTCCCTACTGCTGCGTGCGATTTAATCGGGGAGGTTATGCCTGCAATTGTGGTTGTCGAATGTTTGTTTCCCACATGTTAAGGGCATACGAAATAATCTGGGGCTCCGCGAGCGGACGCCTATTAATGGCTAATTCACCGGCCATATATTTTATTCGAATTAGCTCAATCAGGGCCCCCACATTAAGTTCGGGACTTTGGTATCTACGCTAAAAATGAGCGTACCCTATTCCTGGATGCGCTGAACACGTATTGTTTTGGCTCCTCAGAACTTAATAGATACACTTG
seq00030   CCAAGGGCGGTTTACGGCGATAGCAGGAGCATGGCCTCTATATAAGTGCAGCTCATACGCAGTTATGCCTGCCCGGCGAGGGGTGGCTAACCGCCTCCGTCTTCAGTCGCTAGTACCAACTGGGAGGGTCTACGGTACCTCGGCGACTACACAGTGATGCGGCGTCAAGCTGGCGCTCTAAGCTCAGCATAAGCCGTACTGCGAAGTTACACTTGACGGCTTCCACTGTAAGGTCGCCCCTAATGGTGCATGTAGGGTTCTTTAGTAGGCAGTTCATATTACTGATACACGCAGGACCTATTTGTAGACACATCCATAAGCATCTTCACTGGCAGGACGGTGGCCCAGTCATCGAAATATAGATTTCACACTCAAACGACCTAGGTGAAGGGGGGAGACAAGGAGCTTCGAGGGGCCCGGACGTAACAAGGTGGTACCATAACCTATGTTCAGCACGCACGCTATGCCATCTTACCCGATCGGACCGGGCCGTGATGGTAGTTTGCTCTGAAGAGGTGGGGTCCATACTCCGAAAGTCCTGATTAGGTCGGCGCGGTAGAGACCGTGAAGTTAACTGATACCTCTGACCGTTTGCGAATCCCACGACGACTTGGTTCGCGCTGCATCTTGCAGGTAAATCGAATTCCAGAAGTGTTCAGACGCAAAACTGGAGATAAATTCGCTATGGGAAACGCCCCTTAGTAACACTACGCTTGCGTACCTAATCGCCCATAAGCGGTAAATTCCAGAAAGAAATTACCTTGCAATTATGAAAGGTGCCCTTACAGGATCTCGATGTAGCAGCCGTATCGATGTTCCCGGGGGCGCCGCCACCGGAGATGACCAAGTCTTACTAGCATAACCCTACAAATCGGTCGCTATGACCAATTGTTCGGTGATCCCCTCCACCACAAGTGGGAAGCTTTATCCATTATGAACTTACCCTAGGGAACCGTTTGTAGCGGCCATAGGTTGTCTACCCACAAGATGCAAATCCGGGCATGATATTCCGGAGGGTCCCTCAGTTCGTAGTCATTAGCGCTCGAGTAAATACTGTGCGTGGGATATACCCAGTGGCCCCGTCTCCATAGCAATCGTCTAGCCTTTGGGGGTAATACGCGTCGGAGATGACGTTAGCCCGCTCATTGACACTAGTGCAACTCCACAACGGTATAATGGATCGCGCTGTTGCTTGATCTGCCCGGACGGCGCCATAAAAAACACAGTCATTCCTCTCACCCGGATGGGACGTGGCGTACTTATATAGATACATAACCCGTACACGTCTACTGGTTCGCGTTGTGCCGATTGGTAGTGGCGGAGGCAAGAACAAGAGAACCATCTGAATGTGGATGAGTTTAGAGTGCCAGTGCGCAGACAACCCTTTCGCGCATAGGCTCGTTTGTATTGACTGCCTTGTTTCCGCGACGACACCGTGTATCTAACGCTCACTCTGCGCCCGGCCGAACCTATAAGTGGGGTTGTATTTCCTAAGAAAGACTAATGCTGTAGCGTAACGCGAATGGCTCCCCCTACGGAAGTGTTAAAAGAGAGTTCATTTACTGATGTACCCGTAAATGGTAGTCCCGGGGCTCAGATTCTTATTGTGGCTTACGAGGTTAGAGAAACAAAAACCAAATAATGAAAACTTGACATCCAGCTGATCCTGCTTGTAGACCCTCTAGCTTCGGGTAACAAGGTATGCGCAGAATCTTTCTGCAGCATCCCATGTATAGTTTTCGAGCGGATCTGTGGAAGTTACCCTTCAAATGCTGATTAACATGGGATAAATGATTTCCAGCCATTTTATCTGTGAAAAAATGCGCGGGTGCGGCCTCAGCGTTGTCAGAGACGCAACTCTGAGATACTTTGACACGTATAAGCGCACAGTCATAGTCAATCATCATGGCTCATCGCTTTCTTATATTGCATTCCGTTAAGATGGCTTGAGGGACGAATGGATGGTAACGAACCGGTCCTCCACTCGGCTCGATAACCTCCCTACTGCTGCGTGCGATTTAATCGGGGAGGTTATGCCTGCAATTGTGGTTGTCGAATGTTTGTTTCCCACATGTTAAGGGCATACGAAATAATCTGGGGCTCCGCGAGCGGACGCCTATTAATGGCTAATTCACCGGCCATATATTTTATTCGAATTAGCTCAATCAGGGCCCCCACATTAAGTTCGGGACTTTGGTATCTACGCTAAAAATGAGCGTACCCTATTCCTGGATGCGCTGAACACGTATTGTTTTGGCTCCTCAGAACTTAATAGATACACTTG
seq00031   CCAAGGGCGGTTTACGGCGATAGCAGGAGCATGGCCTCTATATAAGTGCAGCTCATACGCAGTTATGCCTGCCCGGCGAGGGGTGGCTAACCGCCTCCGTCTTCAGTCGCTAGTACCAACTGGGAGGGTCTACGGTACCTCGGCGACTACACAGTGATGCGGCGTCAAGCTGGCGCTCTAAGCTCAGCATAAGCCGTACTGCGAAGTTACACTTGACGGCTTCCACTGTAAGGTCGCCCCTAATGGTGCATGTAGGGTTCTTTAGTAGGCAGTTCATATTACTGATACACGCAGGACCTATTTGTAGACACATCCATAAGCATCTTCACTGGCAGGACGGTGGCCCAGTCATCGAAATATAGATTTCACACTCAAACGACCTAGGTGAAGGGGGGAGACAAGGAGCTTCGAGGGGCCCGGACGTAACAAGGTGGTACCATAACCTATGTTCAGCACGCACGCTATGCCATCTTACCCGATCGGACCGGGCCGTGATGGTAGTTTGCTCTGAAGAGGTGGGGTCCATACTCCGAAAGTCCTGATTAGGTCGGCGCGGTAGAGACCGTGAAGTTAACTGATACCTCTGACCGTTTGCGAATCCCACGACGACTTGGTTCGCGCTGCATCTTGCAGGTAAATCGAATTCCAGAAGTGTTCAGACGCAAAACTGGAGATAAATTCGCTATGGGAAACGCCCCTTAGTAACACTACGCTTGCGTACCTAATCGCCCATAAGCGGTAAATTCCAGAAAGAAATTACCTTGCAATTATGAAAGGTGCCCTTACAGGATCTCGATGTAGCAGCCGTATCGATGTTCCCGGGGGCGCCGCCACCGGAGATGACCAAGTCTTACTAGCATAACCCTACAAATCGGTCGCTATGACCAATTGTTCGGTGATCCCCTCCACCACAAGTGGGAAGCTTTATCCATTATGAACTTACCCTAGGGAACCGTTTGTAGCGGCCATAGGTTGTCTACCCACAAGATGCAAATCCGGGCATGATATTCCGGAGGGTCCCTCAGTTCGTAGTCATTAGCGCTCGAGTAAATACTGTGCGTGGGATATACCCAGTGGCCCCGTCTCCATAGCAATCGTCTAGCCTTTGGGGGTAATACGCGTCGGAGATGACGTTAGCCCGCTCATTGACACTAGTGCAACTCCACAACGGTATAATGGATCGCGCTGTTGCTTGATCTGCCCGGACGGCGCCATAAAAAACACAGTCATTCCTCTCACCCGGATGGGACGTGGCGTACTTATATAGATACATAACCCGTACACGTCTACTGGTTCGCGTTGTGCCGATTGGTAGTGGCGGAGGCAAGAACAAGAGAACCATCTGAATGTGGATGAGTTTAGAGTGCCAGTGCGCAGACAACCCTTTCGCGCATAGGCTCGTTTGTATTGACTGCCTTGTTTCCGCGACGACACCGTGTATCTAACGCTCACTCTGCGCCCGGCCGAACCTATAAGTGGGGTTGTATTTCCTAAGAAAGACTAATGCTGTAGCGTAACGCGAATGGCTCCCCCTACGGAAGTGTTAAAAGAGAGTTCATTTACTGATGTACCCGTAAATGGTAGTCCCGGGGCTCAGATTCTTATTGTGGCTTACGAGGTTAGAGAAACAAAAACCAAATAATGAAAACTTGACATCCAGCTGATCCTGCTTGTAGACCCTCTAGCTTCGGGTAACAAGGTATGCGCAGAATCTTTCTGCAGCATCCCATGTATAGTTTTCGAGCGGATCTGTGGAAGTTACCCTTCAAATGCTGATTAACATGGGATAAATGATTTCCAGCCATTTTATCTGTGAAAAAATGCGCGGGTGCGGCCTCAGCGTTGTCAGAGACGCAACTCTGAGATACTTTGACACGTATAAGCGCACAGTCATAGTCAATCATCATGGCTCATCGCTTTCTTATATTGCATTCCGTTAAGATGGCTTGAGGGACGAATGGATGGTAACGAACCGGTCCTCCACTCGGCTCGATAACCTCCCTACTGCTGCGTGCGATTTAATCGGGGAGGTTATGCCTGCAATTGTGGTTGTCGAATGTTTGTTTCCCACATGTTAAGGGCATACGAAATAATCTGGGGCTCCGCGAGCGGACGCCTATTAATGGCTAATTCACCGGCCATATATTTTATTCGAATTAGCTCAATCAGGGCCCCCACATTAAGTTCGGGACTTTGGTATCTACGCTAAAAATGAGCGTACCCTATTCCTGGATGCGCTGAACACGTATTGTTTTGGCTCCTCAGAACTTAATAGATACACTTG
seq00032   CCAAGGGCGGTTTACGGCGATAGCAGGAGCATGGCCTCTATATAAGTGCAGCTCATACGCAGTTATGCCTGCCCGGCGAGGGGTGGCTAACCGCCTCCGTCTTCAGTCGCTAGTACCAACTGGGAGGGTCTACGGTACCTCGGCGACTACACAGTGATGCGGCGTCAAGCTGGCGCTCTAAGCTCAGCATAAGCCGTACTGCGAAGTTACACTTGACGGCTTCCACTGTAAGGTCGCCCCTAATGGTGCATGTAGGGTTCTTTAGTAGGCAGTTCATATTACTGATACACGCAGGACCTATTTGTAGACACATCCATAAGCATCTTCACTGGCAGGACGGTGGCCCAGTCATCGAAATATAGATTTCACACTCAAACGACCTAGGTGAAGGGGGGAGACAAGGAGCTTCGAGGGGCCCGGACGTAACAAGGTGGTACCATAACCTATGTTCAGCACGCACGCTATGCCATCTTACCCGATCGGACCGGGCCGTGATGGTAGTTTGCTCTGAAGAGGTGGGGTCCATACTCCGAAAGTCCTGATTAGGTCGGCGCGGTAGAGACCGTGAAGTTAACTGATACCTCTGACCGTTTGCGAATCCCACGACGACTTGGTTCGCGCTGCATCTTGCAGGTAAATCGAATTCCAGAAGTGTTCAGACGCAAAACTGGAGATAAATTCGCTATGGGAAACGCCCCTTAGTAACACTACGCTTGCGTACCTAATCGCCCATAAGCGGTAAATTCCAGAAAGAAATTACCTTGCAATTATGAAAGGTGCCCTTACAGGATCTCGATGTAGCAGCCGTATCGATGTTCCCGGGGGCGCCGCCACCGGAGATGACCAAGTCTTACTAGCATAACCCTACAAATCGGTCGCTATGACCAATTGTTCGGTGATCCCCTCCACCACAAGTGGGAAGCTTTATCCATTATGAACTTACCCTAGGGAACCGTTTGTAGCGGCCATAGGTTGTCTACCCACAAGATGCAAATCCGGGCATGATATTCCGGAGGGTCCCTCAGTTCGTAGTCATTAGCGCTCGAGTAAATACTGTGCGTGGGATATACCCAGTGGCCCCGTCTCCATAGCAATCGTCTAGCCTTTGGGGGTAATACGCGTCGGAGATGACGTTAGCCCGCTCATTGACACTAGTGCAACTCCACAACGGTATAATGGATCGCGCTGTTGCTTGATCTGCCCGGACGGCGCCATAAAAAACACAGTCATTCCTCTCACCCGGATGGGACGTGGCGTACTTATATAGATACATAACCCGTACACGTCTACTGGTTCGCGTTGTGCCGATTGGTAGTGGCGGAGGCAAGAACAAGAGAACCATCTGAATGTGGATGAGTTTAGAGTGCCAGTGCGCAGACAACCCTTTCGCGCATAGGCTCGTTTGTATTGACTGCCTTGTTTCCGCGACGACACCGTGTATCTAACGCTCACTCTGCGCCCGGCCGAACCTATAAGTGGGGTTGTATTTCCTAAGAAAGACTAATGCTGTAGCGTAACGCGAATGGCTCCCCCTACGGAAGTGTTAAAAGAGAGTTCATTTACTGATGTACCCGTAAATGGTAGTCCCGGGGCTCAGATTCTTATTGTGGCTTACGAGGTTAGAGAAACAAAAACCAAATAATGAAAACTTGACATCCAGCTGATCCTGCTTGTAGACCCTCTAGCTTCGGGTAACAAGGTATGCGCAGAATCTTTCTGCAGCATCCCATGTATAGTTTTCGAGCGGATCTGTGGAAGTTACCCTTCAAATGCTGATTAACATGGGATAAATGATTTCCAGCCATTTTATCTGTGAAAAAATGCGCGGGTGCGGCCTCAGCGTTGTCAGAGACGCAACTCTGAGATACTTTGACACGTATAAGCGCACAGTCATAGTCAATCATCATGGCTCATCGCTTTCTTATATTGCATTCCGTTAAGATGGCTTGAGGGACGAATGGATGGTAACGAACCGGTCCTCCACTCGGCTCGATAACCTCCCTACTGCTGCGTGCGATTTAATCGGGGAGGTTATGCCTGCAATTGTGGTTGTCGAATGTTTGTTTCCCACATGTTAAGGGCATACGAAATAATCTGGGGCTCCGCGAGCGGACGCCTATTAATGGCTAATTCACCGGCCATATATTTTATTCGAATTAGCTCAATCAGGGCCCCCACATTAAGTTCGGGACTTTGGTATCTACGCTAAAAATGAGCGTACCCTATTCCTGGATGCGCTGAACACGTATTGTTTTGGCTCCTCAGAACTTAATAGATACACTTG
seq00033   CCAAGGGCGGTTTACGGCGATAGCAGGAGCATGGCCTCTATATAAGTGCAGCTCATACGCAGTTATGCCTGCCCGGCGAGGGGTGGCTAACCGCCTCCGTCTTCAGTCGCTAGTACCAACTGGGAGGGTCTACGGTACCTCGGCGACTACACAGTGATGCGGCGTCAAGCTGGCGCTCTAAGCTCAGCATAAGCCGTACTGCGAAGTTACACTTGACGGCTTCCACTGTAAGGTCGCCCCTAATGGTGCATGTAGGGTTCTTTAGTAGGCAGTTCATATTACTGATACACGCAGGACCTATTTGTAGACACATCCATAAGCATCTTCACTGGCAGGACGGTGGCCCAGTCATCGAAATATAGATTTCACACTCAAACGACCTAGGTGAAGGGGGGAGACAAGGAGCTTCGAGGGGCCCGGACGTAACAAGGTGGTACCATAACTTATGTTCAGCACGCACGCTATGCCATCTTACCCGATCGGACCGGGCCGTGATGGTAGTTTGCTCTGAAGAGGTGGGGTCCATACTCCGAAAGTCCTGATTAGGTCGGCGCGGTAGAGACCGTGAAGTTAACTGATACCTCTGACCGTTTGCGAATCCCACGACGACTTGGTTCGCGCTGCATCTTGCAGGTAAATCGAATTCCAGAAGTGTTCAGACGCAAAACTGGAGATAAATTCGCTATGGGAAACGCCCCTTAGTAACACTACGCTTGCGTACCTAATCGCCCATAAGCGGTAAATTCCAGAAAGAAATTACCTTGCAATTATGAAAGGTGCCCTTACAGGATCTCGATGTAGCAGCCGTATCGATGTTCCCGGGGGCGCCGCCACCGCAGATGACCAAGTCTTACTAGCATAACCCTACAAATCGGTCGCTATGACCAATTGTTCGGTGATCCCCTCCACCACAAGTGGGAAGCTTTATCCATTATGAACTTACCCTAGGGAACCGTTTGTAGCGGCCATAGGTTGTCTACCCACAAGATGCAAATCCGGGCATGATATTCCGGAGGGTCCCTCAGTTCGTAGTCATTAGCGCTCGAGTAAATACTGTGCGTGGGATATACCCAGTGGCCCCGTCTCCATAGCAATCGTCTAGCCTTTGGGGGTAATACGCGTCGGAGATGACGTTAGCCCGCTCATTGACACTAGTGCAACTCCACAACGGTATAATGGATCGCGCTGTTGCTTGATCTGCCGGGACGGCGCCATAAAAAACACAGTCATTCCTCTCACCCGGATGGGACGTGGCGTACTTATATAGATACATAACCCGTACACGTCTACTGGTTCGCGTTGTGCCGATTGGTAGTGGCGGAGGCAAGAACAAGAGAACCATCTGAATGTGGATGAGTTTAGAGTGCCAGTGCGCAGACAACCCTTGCGCGCATAGGCTCGTTTGTATTGACTGCCTTGTTTCCGCGACGACACCGTGTATCTAACGCTCACTCTGCGCCCGGCCGAACCTATAAGTGGGGTTGTATTTCCTAAGAAAGACTAATGCTGTAGCGTAACGCGAATGGCTCCCCCTACGGAAGTGTTAAAAGAGAGTTCATTTACTGATGTACCCGTAAATGGTAGTCCCGGGGCTCAGATTCTTATTGTGGCTTACGAGGTTAGAGAAACAAAAACCAAATAATGAAAACTTGACATCCAGCTGATCCTGCTTGTAGACCCTCTAGCTTCGGGTAACAAGGTATGCGCAGAATCTTTCTGCAGCATCCCATGTATAGTTTTCGTGCGGATCTGTGGAAGTTACCCTTCAAATGCTGATTAACATGGGATAAATGATTTCCAGCCATTTTATCTGTGAAAAAATGCGCGGGTGCGGCCTCAGCGTTGTCAGAGACGCAACTCTGAGATACTTTGACACGTATAAGCGCACAGTCATAGTCAATCATCATGGCTCATCGCTTTCTTATATTGCATTCCGTTAAGATGGCTTGAGGGACGAATGGATGGTAACGAACCGGTCCTCCACTCGGCTCGATAACCTCCCTACTGCTGCGTGCGATTTAATCGGGGAGGTTATGCCTGCAATTGTGGTTGTCGAATGTTTGTTTCCCACATGTTAAGGGCATACGAAATAATCTGGGGCTCCGCGAGCGGACGCCTATTAATGGCTAATTCACCGGCCATATATTTTATTCGAATTAGCTCAATCAGGGCCCCCACATTAAGTTCGGGACTTTGGTATCTACGCTAAAAATGAGCGTACCCTATTCCTGGATGCGCTGAACACGTATTGTTTTGGCTCCTCAGAACTTAATAGATACACTTG
