# Supplementary material for: How Good Are Indirect Tests at Detecting Recombination in Human mtDNA?
Source: G3 (Bethesda). 2013 Jul 1;3(7):1095–104. doi: 10.1534/g3.113.006510 (PMC3704238; doi:10.1534/g3.113.006510)
Supplement: Supporting Information [file supp_g3.113.006510_FileS2.gz › SequenceData/mtDNA_ratehet&popgrowth/10/3rdbase/Infiles/10_68-new.txt]

33 2284
seq00001   TCCGGTCCGTGGAGCCGCCAGGAGCATGCGGTAATGCATATGCATGCTGAGTCTCAGGGACATTACAACAGCTTTAAGATTCAACTTGCTTCATACTCTATGGCCTGACTGTCATATCCGGAGTACAATAAAAAGAGGGGATGTCACACCATCTTCCAGACGCTGGATATAGTTTAGGTGCTTCGATGCAATCTAATTAGGTAAGGCCGAAAATGAAGGACTGCCGGACCTTGAAAAATTCGGGTCCCACCCCCAGAGAGTATCTGCAAGAACAGAGTGCAAAACAAGACAACTATTGTCCTAGTAAGAGTCATAGTTAGGCTGGTGGTACACGTACCTTGAGCAAATAAGGCTCTCACCAAAGGTGGTATGTTTATCCACGACTTGGTAGCAGAGACACGCTAGTGTGCATAAACACTAAGTCCCCCTGGGCCGTACCTACCTCAGGACTATACGTTCAGATCAACCAACTTGATATTTCTTAAGAATATGAGCGAGACATAGTCAATCTCCGTTGTGCTCAAATGACGCGGTCACCCAGGGTGGGTGGCTACAGTGCTACCCTTGGTTCTGTTGCACACAAACCGCCAGCAAGTTATTCACAAAGGGACGAGCAGACTTCCGACGGTCACCGACCACCACTATTTCTCCCGTGTAGGGCTATATAGCACCAAGGTTGATATGGTTGTGAAAATCTTGGCGGGTAACGAGCTAAGATAGATTTTTTTTTTTCCACTCACTATGGCACTCAAGACTGTCAGAGCGGGGTCTGCGACATGTTTGTTCCTGACACCCACCTGTAGGTTAGCCCGGACAAAGAAGTAACCTGGGTACCCCCAAGAGCTCCGGGTTTCTCTAGCTGGTGTTCTTCATGTGTGATCCCGACAATTAAATGTCGGAGTGGCCTGGTTACAAGTCATATGCATGACCATTTTTTGTATATCCCTGGTATAATGTACGATAATCACGGGAGCCTAACACCACTGCCGCAGAAGGAAATATCCCATGCCTTCTTGTGGACTAGCTGCCCGTACCTTTGATCACCGAGCTCCCCTGGGCTTCACGCGCGTTTCGCACAACGGACGTTACAGTTGACGCATGCGCTCTCCTCTAGATAACTAGACGGTTGCGCTTGCGGCGTCCTCGATTTCTCCCACCTGACTGGTGCTGGCGTCAGAGGATAAAGGGCTAGCCTCAAACTTACGACAAAGGAGTACATCAGGCACAAACAGCATCAGGCTCGCCCTTAATCAACGTGCTAAAAAACTCGCATCTTGCAGAGCGGCAGCAAAGAACAATTTGCAATTGCCGTGTGCGCCGCACCTTAGCTAATTGCGACGAGTGAACAAATCGCTGGCCTATCGCAGACTTACACTGCTAATCTACCACTCTACTGGTACTTGCGGACGAATACGGCTTGTCTCGAATTTGGATGGACAGCCTATATTTAAAGCCGCTTTGGAGATCAACATCCATAAACTCTATGGGAGGACGTTGGAGGCAAATTTGTCACGGCGGTGTCAGCGCGATCTGGGGATCTGACTCTTACTCGTACGCACGCACGTAATGCATTTCATCCAATGGCAAGCTCCGGTACCGGGTACCATACCGATATTTCCCCAAACGTTCGGTATGGAGCGGATAGGCATTCGAATGGTAGCAGGGCTACGCGCCGGATTTTTTTCGATCAGTCAATCCTATCAGAACGATGCGCCCCGATCCGGAGTTTCCGACGTAAATTTGTTCTCGGAAACTCTCCTGCCCTCGTTCTCTGCAATTGTTACCATCATCCCTGTTGAAGAGTCCAAGATCTGAAGAAGAGGTACCACTGCGTATGTAGACCGACGTTTAATAGCCACTGCAATTTAGCACTGCCAATTGGTATCGTCGGCCCGGTCCAGTCGAGGTTACTTTTCGCACAAGGAGCCTGTACAGCCATTATTATATGTGTGATACTTGATGGGGTAGTATATCATATACGAAGCGCCTTTGAGCACTTTGTGCGTCCGATTGGGCATCTTCCCCCACATAATCTGCATCAGTCACTGATAGCCTTCAAGCCCTTCGAGCGGCTGCACAGTATGTAGGGTGCCGCGGACACGTGGGCTGGGCTCTCCACAACCTCTTTTAGATCTTTGTTGGACAGGCCTCAGGATTGAGCTTATCTCACATAATAACCTGAATCCTGTTTAGGAGTTCATATCCGCCAAAGGTACCTACTGTCAGTTCGGATCTTGAGAGTTCTCAAGCTGGGATACTTGTTGGAAGCGAAGTCCGCAACTTA
seq00002   TCCGGTCCGTGGAGCCGCCAGGAGCATGCGGTAATGCATATGCATGCTGAGTCTCAGGGACATTACAACAGCTTTAAGATTCAACTTGCTTCATACTCTATGGCCTGACTGTCATATCCGGAGTACAATAAAAAGAGGGGATGTCACACCATCTTCCAGACGCTGGATATAGTTTAGGTGCTTCGATGCAATCTAATTAGGTAAGGCCGAAAATGAAGGACTGCCGGACCTTGAAAAATTCGGGTCCCACCCCCAGAGAGTATCTGCAAGAACAGAGTGCAAAACAAGACAACTATTGTCCTAGTAAGAGTCATAGTTAGGCTGGTGGTACACGTACCTTGAGCAAATAAGGCTCTCACCAAAGGTGGTATGTTTATCCACGACTTGGTAGCAGAGACACGCTAGTGTGCATAAACACTAAGTCCCCCTGGGCCGTACCTACCTCAGGACTATACGTTCAGATCAACCAACTTGATATTTCTTAAGAATATGAGCGAGACATAGTCAATCTCCGTTGTGCTCAAATGACGCGGTCACCCAGGGTGGGTGGCTACAGTGCTACCCTTGGTTCTGTTGCACACAAACCGCCAGCAAGTTATTCACAAAGGGACGAGCAGACTTCCGACGGTCACCGACCACCACTATTTCTCCCGTGTAGGGCTATATAGCACCAAGGTTGATATGGTTGTGAAAATCTTGGCGGGTAACGAGCTAAGATAGATTTTTTTTTTTCCACTCACTATGGCACTCAAGACTGTCAGAGCGGGGTCTGCGACATGTTTGTTCCTGACACCCACCTGTAGGTTAGCCCGGACAAAGAAGTAACCTGGGTACCCCCAAGAGCTCCGGGTTTCTCTAGCTGGTGTTCTTCATGTGTGATCCCGACAATTAAATGTCGGAGTGGCCTGGTTACAAGTCATATGCATGACCATTTTTTGTATATCCCTGGTATAATGTACGATAATCACGGGAGCCTAACACCACTGCCGCAGAAGGAAATATCCCATGCCTTCTTGTGGACTAGCTGCCCGTACCTTTGATCACCGAGCTCCCCTGGGCTTCACGCGCGTTTCGCACAACGGACGTTACAGTTGACGCATGCGCTCTCCTCTAGATAACTAGACGGTTGCGCTTGCGGCGTCCTCGATTTCTCCCACCTGACTGGTGCTGGCGTCAGAGGATAAAGGGCTAGCCTCAAACTTACGACAAAGGAGTACATCAGGCACAAACAGCATCAGGCTCGCCCTTAATCAACGTGCTAAAAAACTCGCATCTTGCAGAGCGGCAGCAAAGAACAATTTGCAATTGCCGTGTGCGCCGCACCTTAGCTAATTGCGACGAGTGAACAAATCGCTGGCCTATCGCAGACTTACACTGCTAATCTACCACTCTACTGGTACTTGCGGACGAATACGGCTTGTCTCGAATTTGGATGGACAGCCTATATTTAAAGCCGCTTTGGAGATCAACATCCATAAACTCTATGGGAGGACGTTGGAGGCAAATTTGTCACGGCGGTGTCAGCGCGATCTGGGGATCTGACTCTTACTCGTACGCACGCACGTAATGCATTTCATCCAATGGCAAGCTCCGGTACCGGGTACCATACCGATATTTCCCCAAACGTTCGGTATGGAGCGGATAGGCATTCGAATGGTAGCAGGGCTACGCGCCGGATTTTTTTCGATCAGTCAATCCTATCAGAACGATGCGCCCCGATCCGGAGTTTCCGACGTAAATTTGTTCTCGGAAACTCTCCTGCCCTCGTTCTCTGCAATTGTTACCATCATCCCTGTTGAAGAGTCCAAGATCTGAAGAAGAGGTACCACTGCGTATGTAGACCGACGTTTAATAGCCACTGCAATTTAGCACTGCCAATTGGTATCGTCGGCCCGGTCCAGTCGAGGTTACTTTTCGCACAAGGAGCCTGTACAGCCATTATTATATGTGTGATACTTGATGGGGTAGTATATCATATACGAAGCGCCTTTGAGCACTTTGTGCGTCCGATTGGGCATCTTCCCCCACATAATCTGCATCAGTCACTGATAGCCTTCAAGCCCTTCGAGCGGCTGCACAGTATGTAGGGTGCCGCGGACACGTGGGCTGGGCTCTCCACAACCTCTTTTAGATCTTTGTTGGACAGGCCTCAGGATTGAGCTTATCTCACATAATAACCTGAATCCTGTTTAGGAGTTCATATCCGCCAAAGGTACCTACTGTCAGTTCGGATCTTGAGAGTTCTCAAGCTGGGATACTTGTTGGAAGCGAAGTCCGCAACTTA
seq00003   TCCGGTCCGTGGAGCCGCCAGGAGCATGCGGTAATGCATATGCATGCTGAGTCTCAGGGACATTACAACAGCTTTAAGATTCAACTTGCTTCATACTCTATGGCCTGACTGTCATATCCGGAGTACAATAAAAAGAGGGGATGTCACACCATCTTCCAGACGCTGGATATAGTTTAGGTGCTTCGATGCAATCTAATTAGGTAAGGCCGAAAATGAAGGACTGCCGGACCTTGAAAAATTCGGGTCCCACCCCCAGAGAGTATCTGCAAGAACAGAGTGCAAAACAAGACAACTATTGTCCTAGTAAGAGTCATAGTTAGGCTGGTGGTACACGTACCTTGAGCAAATAAGGCTCTCACCAAAGGTGGTATGTTTATCCACGACTTGGTAGCAGAGACACGCTAGTGTGCATAAACACTAAGTCCCCCTGGGCCGTACCTACCTCAGGACTATACGTTCAGATCAACCAACTTGATATTTCTTAAGAATATGAGCGAGACATAGTCAATCTCCGTTGTGCTCAAATGACGCGGTCACCCAGGGTGGGTGGCTACAGTGCTACCCTTGGTTCTGTTGCACACAAACCGCCAGCAAGTTATTCACAAAGGGACGAGCAGACTTCCGACGGTCACCGACCACCACTATTTCTCCCGTGTAGGGCTATATAGCACCAAGGTTGATATGGTTGTGAAAATCTTGGCGGGTAACGAGCTAAGATAGATTTTTTTTTTTCCACTCACTATGGCACTCAAGACTGTCAGAGCGGGGTCTGCGACATGTTTGTTCCTGACACCCACCTGTAGGTTAGCCCGGACAAAGAAGTAACCTGGGTACCCCCAAGAGCTCCGGGTTTCTCTAGCTGGTGTTCTTCATGTGTGATCCCGACAATTAAATGTCGGAGTGGCCTGGTTACAAGTCATATGCATGACCATTTTTTGTATATCCCTGGTATAATGTACGATAATCACGGGAGCCTAACACCACTGCCGCAGAAGGAAATATCCCATGCCTTCTTGTGGACTAGCTGCCCGTACCTTTGATCACCGAGCTCCCCTGGGCTTCACGCGCGTTTCGCACAACGGACGTTACAGTTGACGCATGCGCTCTCCTCTAGATAACTAGACGGTTGCGCTTGCGGCGTCCTCGATTTCTCCCACCTGACTGGTGCTGGCGTCAGAGGATAAAGGGCTAGCCTCAAACTTACGACAAAGGAGTACATCAGGCACAAACAGCATCAGGCTCGCCCTTAATCAACGTGCTAAAAAACTCGCATCTTGCAGAGCGGCAGCAAAGAACAATTTGCAATTGCCGTGTGCGCCGCACCTTAGCTAATTGCGACGAGTGAACAAATCGCTGGCCTATCGCAGACTTACACTGCTAATCTACCACTCTACTGGTACTTGCGGACGAATACGGCTTGTCTCGAATTTGGATGGACAGCCTATATTTAAAGCCGCTTTGGAGATCAACATCCATAAACTCTATGGGAGGACGTTGGAGGCAAATTTGTCACGGCGGTGTCAGCGCGATCTGGGGATCTGACTCTTACTCGTACGCACGCACGTAATGCATTTCATCCAATGGCAAGCTCCGGTACCGGGTACCATACCGATATTTCCCCAAACGTTCGGTATGGAGCGGATAGGCATTCGAATGGTAGCAGGGCTACGCGCCGGATTTTTTTCGATCAGTCAATCCTATCAGAACGATGCGCCCCGATCCGGAGTTTCCGACGTAAATTTGTTCTCGGAAACTCTCCTGCCCTCGTTCTCTGCAATTGTTACCATCATCCCTGTTGAAGAGTCCAAGATCTGAAGAAGAGGTACCACTGCGTATGTAGACCGACGTTTAATAGCCACTGCAATTTAGCACTGCCAATTGGTATCGTCGGCCCGGTCCAGTCGAGGTTACTTTTCGCACAAGGAGCCTGTACAGCCATTATTATATGTGTGATACTTGATGGGGTAGTATATCATATACGAAGCGCCTTTGAGCACTTTGTGCGTCCGATTGGGCATCTTCCCCCACATAATCTGCATCAGTCACTGATAGCCTTCAAGCCCTTCGAGCGGCTGCACAGTATGTAGGGTGCCGCGGACACGTGGGCTGGGCTCTCCACAACCTCTTTTAGATCTTTGTTGGACAGGCCTCAGGATTGAGCTTATCTCACATAATAACCTGAATCCTGTTTAGGAGTTCATATCCGCCAAAGGTACCTACTGTCAGTTCGGATCTTGAGAGTTCTCAAGCTGGGATACTTGTTGGAAGCGAAGTCCGCAACTTA
seq00004   TCCGGTCCGTGGAGCCGCCAGGAGCATGCGGTAATGCATATGCATGCTGAGTCTCAGGGACATTACAACAGCTTTAAGATTCAACTTGCTTCATACTCTATGGCCTGACTGTCATATCCGGAGTACAATAAAAAGAGGGGATGTCACACCATCTTCCAGACGCTGGATATAGTTTAGGTGCTTCGATGCAATCTAATTAGGTAAGGCCGAAAATGAAGGACTGCCGGACCTTGAAAAATTCGGGTCCCACCCCCAGAGAGTATCTGCAAGAACAGAGTGCAAAACAAGACAACTATTGTCCTAGTAAGAGTCATAGTTAGGCTGGTGGTACACGTACCTTGAGCAAATAAGGCTCTCACCAAAGGTGGTATGTTTATCCACGACTTGGTAGCAGCGACACGCTAGTGTGCATAAACACTAAGTCCCCCTGGGCCGTACCTACCTCAGGACTATACGTTCAGATCAACCAACTTGATATTTCTTAAGAATATGAGTGAGACATAGTCAATCTCCGTTGTGCTCAAATGACGCGGTCACCCAGGGTGGGTGGCTACAGTGCTACCCTTGGTTCTGTTGCACACAAACCGCCAGCAAGTTATTCACAAAGGGACGAGCAGACTTCCGACGGTCACCGACCACCACTATTTCTCCCGTGTAGGGCTATATAGCACCAAGGTTGATATGGTTGTGAAAATCTTGGCGGGTAACGAGCTAAGATAGATTTTTTTTTTTCCACTCACTATGGCACTCAAGACTGTCAGAGCGGGGTCTGCGACATGTTTGTTCCTGACACCCACCTGTAGGTTAGCCCGGACAAAGAAGTAACCTGGGTACCCCCAAGAGCTCCGGGTTTCTCTAGCTGGTGTTCTTCATGTGTGATCCCGACAATTAAATGTCGGAGTGGCCTGGTTACAAGTCATATGCATGACCATTTTTTGTATATCCCTGGTATAATGTACGATAATCACGGGAGCCTAACACCACTGCCGCAGAAGGAAATATCCCATGCCTTCTTGTGGACTAGCTGCCCGTACCTTTGATCACCGAGCTCCCCTGGGCTTCACGCGCGTTTCGCACAACGGACGTTACAGTTGACGCATGCGCTCTCCTCTAGATAACTAGACGGTTGCGCTTGCGGCGTCCTCGATTTCTCCCACCTGACTGGTGCTGGCGTCAGAGGATAAAGGGCTAGCCTCAAACTTACGACAAAGGAGTACATCAGGCACAAACAGCATCAGGCTCGCCCTTAATCAACGTGCTAAAAAACTCGCATCTTGCAGAGCGGCAGCAAAGAACAATTTGCAATTGCCGTGTGCGCCGCACCTTAGCTAATTGCGACGAGTGAACAAATCGCTGGCCTATCGCAGACTTACACTGCTAATCTACCACTCTACTGGTACTTGCGGACGAATACGGCTTGTCTCGAATTTGGATGGACAGCCTATATTTAAAGCCGCTTTGGAGATCAACATCCATAAACTCTATGGGAGGACGTTGGAGGCAAATTTGTCACGGCGGTGTCAGCGCGATCTGGGGATCTGACTCTTACTCGTACGCACGCACGTAATGCATTTCATCCAATGGCAAGCTCCGGTACCGGGTACCATACCGATATTTCCCCAAACGTTCGGTATGGAGCGGATAGGCATTCGAATGGTAGCAGGGCTACGCGCCGGATTTTTTTCGATCAGTCAATCCTATCAGAACGATGCGCCCCGATCCGGAGTTTCCGACGTAAATTTGTTCTCGGAAACTCTCCTGCCCTCGTTCTCTGCAATTGTTACCATCATCCCTGTTGAAGAGTCCAAGATCTGAAGAAGAGGTACCACTGCGTATGTAGACCGACGTTTAATAGCCACTGCAATTTAGCACTGCCAATTGGTATCGTCGGCCCGGTCCAGTCGAGGTTACTTTTCGCACAAGGAGCCTGTACAGCCATTATTATATGTGTGATACTTGATGGGGTAGTATATCATATACGAAGCGCCTTTGAGCACTTTGTGCGTCCGATTGGGCATCTTCCCCCACATAATCTGCATCAGTCACTGATAGCCTTCAAGCCCTTCGAGCGGCTGCACAGTATGTAGGGTGCCGCGGACACGTGGGCTGGGCTCTCCACAACCTCTTTTAGATCTTTGTTGGACAGGCCTCAGGATTGAGCTTATCTCACATAATAACCTGAATCCTGTTTAGGAGTTCATATCCGCCAAAGGTACCTACTGTCAGTTCGGATCTTGAGAGTTCTCAAGCTGGGATACTTGTTGGAAGCGAAGTCCGCAACTTA
seq00005   TCCGGTCCGTGGAGCCGCCAGGAGCATGCGGTAATGCATATGCATGCTGAGTCTCAGGGACATTACAACAGCTTTAAGATTCAACTTGCTTCATACTCTATGGCCTGACTGTCATATCCGGAGTACAATAAAAAGAGGGGATGTCACACCATCTTCCAGACGCTGGATATAGTTTAGGTGCTTCGATGCAATCTAATTAGGTAAGGCCGAAAATGAAGGACTGCCGGACCTTGAAAAATTCGGGTCCCACCCCCAGAGAGTATCTGCAAGAACAGAGTGCAAAACAAGACAACTATTGTCCTAGTAAGAGTCATAGTTAGGCTGGTGGTACACGTACCTTGAGCAAATAAGGCTCTCACCAAAGGTGGTATGTTTATCCACGACTTGGTAGCAGCGACACGCTAGTGTGCATAAACACTAAGTCCCCCTGGGCCGTACCTACCTCAGGACTATACGTTCAGATCAACCAACTTGATATTTCTTAAGAATATGAGCGAGACATAGTCAATCTCCGTTGTGCTCAAATGACGCGGTCACCCAGGGTGGGTGGCTACAGTGCTACCCTTGGTTCTGTTGCACACAAACCGCCAGCAAGTTATTCACAAAGGGACGAGCAGACTTCCGACGGTCACCGACCACCACTATTTCTCCCGTGTAGGGCTATATAGCACCAAGGTTGATATGGTTGTGAAAATCTTGGCGGGTAACGAGCTAAGATAGATTTTTTTTTTTCCACTCACTATGGCACTCAAGACTGTCAGAGCGGGGTCTGCGACATGTTTGTTCCTGACACCCACCTGTAGGTTAGCCCGGACAAAGAAGTAACCTGGGTACCCCCAAGAGCTCCGGGTTTCTCTAGCTGGTGTTCTTCATGTGTGATCCCGACAATTAAATGTCGGAGTGGCCTGGTTACAAGTCATATGCATGACCATTTTTTGTATATCCCTGGTATAATGTACGATAATCACGGGAGCCTAACACCACTGCCGCAGAAGGAAATATCCCATGCCTTCTTGTGGACTAGCTGCCCGTACCTTTGATCACCGAGCTCCCCTGGGCTTCACGCGCGTTTCGCACAACGGACGTTACAGTTGACGCATGCGCTCTCCTCTAGATAACTAGACGGTTGCGCTTGCGGCGTCCTCGATTTCTCCCACCTGACTGGTGCTGGCGTCAGAGGATAAAGGGCTAGCCTCAAACTTACGACAAAGGAGTACATCAGGCACAAACAGCATCAGGCTCGCCCTTAATCAACGTGCTAAAAAACTCGCATCTTGCAGAGCGGCAGCAAAGAACAATTTGCAATTGCCGTGTGCGCCGCACCTTAGCTAATTGCGACGAGTGAACAAATCGCTGGCCTATCGCAGACTTACACTGCTAATCTACCACTCTACTGGTACTTGCGGACGAATACGGCTTGTCTCGAATTTGGATGGACAGCCTATATTTAAAGCCGCTTTGGAGATCAACATCCATAAACTCTATGGGAGGACGTTGGAGGCAAATTTGTCACGGCGGTGTCAGCGCGATCTGGGGATCTGACTCTTACTCGTACGCACGCACGTAATGCATTTCATCCAATGGCAAGCTCCGGTACCGGGTACCATACCGATATTTCCCCAAACGTTCGGTATGGAGCGGATAGGCATTCGAATGGTAGCAGGGCTACGCGCCGGATTTTTTTCAATCAGTCAATCCTATCAGAACGATGCGCCCCGATCCGGAGTTTCCGACGTAAATTTGTTCTCGGAAACTCTCCTGCCCTCGTTCTCTGCAATTGTTACCATCATCCCTGTTGAAGAGTCCAAGATCTGAAGAAGAGGTACCACTGCGTATGTAGACCGACGTTTAATAGCCACTGCAATTTAGCACTGCCAATTGGTATCGTCGGCCCGGTCCAGTCGAGGTTACTTTTCGCACAAGGAGCCTGTACAGCCATTATTATATGTGTGATACTTGATGGGGTAGTATATCATATACGAAGCGCCTTTGAGCACTTTGTGCGTCCGATTGGGCATCTTCCCCCACATAATCTGCATCAGTCACTGATAGCCTTCAAGCCCTTCGAGCGGCTGCACAGTATGTAGGGTGCCGCGGACACGTGGGCTGGGCTCTCCACAACCTCTTTTAGATCTTTGTTGGACAGGCCTCAGGATTGAGCTTATCTCACATAATAACCTGAATCCTGTTTAGGAGTTCATATCCGCCAAAGGTACCTACTGTCAGTTCGGATCTTGAGAGTTCTCAAGCTGGGATACTTGTTGGAAGCGAAGTCCGCAACTTA
seq00006   TCCGGTCCGTGGAGCCGCCAGGAGCATGCGGTAATGCATATGCATGCTGAGTCTCAGGGACATTACAACAGCTTTAAGATTCAACTTGCTTCATACTCTATGGCCTGACTGTCATATCCGGAGTACAATAAAAAGAGGGGATGTCACACCATCTTCCAGACGCTGGATATAGTTTAGGTGCTTCGATGCAATCTAATTAGGTAAGGCCGAAAATGAAGGACTGCCGGACCTTGAAAAATTCGGGTCCCACCCCCAGAGAGTATCTGCAAGAACAGAGTGCAAAACAAGACAACTATTGTCCTAGTAAGAGTCATAGTTAGGCTGGTGGTACACGTACCTTGAGCAAATAAGGCTCTCACCAAAGGTGGTATGTTTATCCACGACTTGGTAGCAGCGACACGCTAGTGTGCATAAACACTAAGTCCCCCTGGGCCGTACCTACCTCAGGACTATACGTTCAGATCAACCAACTTGATATTTCTTAAGAATATGAGCGAGACATAGTCAATCTCCGTTGTGCTCAAATGACGCGGTCACCCAGGGTGGGTGGCTACAGTGCTACCCTTGGTTCTGTTGCACACAAACCGCCAGCAAGTTATTCACAAAGGGACGAGCAGACTTCCGACGGTCACCGACCACCACTATTTCTCCCGTGTAGGGCTATATAGCACCAAGGTTGATATGGTTGTGAAAATCTTGGCGGGTAACGAGCTAAGATAGATTTTTTTTTTTCCACTCACTATGGCACTCAAGACTGTCAGAGCGGGGTCTGCGACATGTTTGTTCCTGACACCCACCTGTAGGTTAGCCCGGACAAAGAAGTAACCTGGGTACCCCCAAGAGCTCCGGGTTTCTCTAGCTGGTGTTCTTCATGTGTGATCCCGACAATTAAATGTCGGAGTGGCCTGGTTACAAGTCATATGCATGACCATTTTTTGTATATCCCTGGTATAATGTACGATAATCACGGGAGCCTAACACCACTGCCGCAGAAGGAAATATCCCATGCCTTCTTGTGGACTAGCTGCCCGTACCTTTGATCACCGAGCTCCCCTGGGCTTCACGCGCGTTTCGCACAACGGACGTTACAGTTGACGCATGCGCTCTCCTCTAGATAACTAGACGGTTGCGCTTGCGGCGTCCTCGATTTCTCCCACCTGACTGGTGCTGGCGTCAGAGGATAAAGGGCTAGCCTCAAACTTACGACAAAGGAGTACATCAGGCACAAACAGCATCAGGCTCGCCCTTAATCAACGTGCTAAAAAACTCGCATCTTGCAGAGCGGCAGCAAAGAACAATTTGCAATTGCCGTGTGCGCCGCACCTTAGCTAATTGCGACGAGTGAACAAATCGCTGGCCTATCGCAGACTTACACTGCTAATCTACCACTCTACTGGTACTTGCGGACGAATACGGCTTGTCTCGAATTTGGATGGACAGCCTATATTTAAAGCCGCTTTGGAGATCAACATCCATAAACTCTATGGGAGGACGTTGGAGGCAAATTTGTCACGGCGGTGTCAGCGCGATCTGGGGATCTGACTCTTACTCGTACGCACGCACGTAATGCATTTCATCCAATGGCAAGCTCCGGTACCGGGTACCATACCGATATTTCCCCAAACGTTCGGTATGGAGCGGATAGGCATTCGAATGGTAGCAGGGCTACGCGCCGGATTTTTTTCAATCAGTCAATCCTATCAGAACGATGCGCCCCGATCCGGAGTTTCCGACGTAAATTTGTTCTCGGAAACTCTCCTGCCCTCGTTCTCTGCAATTGTTACCATCATCCCTGTTGAAGAGTCCAAGATCTGAAGAAGAGGTACCACTGCGTATGTAGACCGACGTTTAATAGCCACTGCAATTTAGCACTGCCAATTGGTATCGTCGGCCCGGTCCAGTCGAGGTTACTTTTCGCACAAGGAGCCTGTACAGCCATTATTATATGTGTGATACTTGATGGGGTAGTATATCATATACGAAGCGCCTTTGAGCACTTTGTGCGTCCGATTGGGCATCTTCCCCCACATAATCTGCATCAGTCACTGATAGCCTTCAAGCCCTTCGAGCGGCTGCACAGTATGTAGGGTGCCGCGGACACGTGGGCTGGGCTCTCCACAACCTCTTTTAGATCTTTGTTGGACAGGCCTCAGGATTGAGCTTATCTCACATAATAACCTGAATCCTGTTTAGGAGTTCATATCCGCCAAAGGTACCTACTGTCAGTTCGGATCTTGAGAGTTCTCAAGCTGGGATACTTGTTGGAAGCGAAGTCCGCAACTTA
seq00007   TCCGGTCCGTGGAGCCGCCAGGAGCATGCGGTAATGCATATGCATGCTGAGTCTCAGGGACATTACAACAGCTTTAAGATTCAACTTGCTTCATACTCTATGGCCTGACTGTCATATCCGGAGTACAATAAAAAGAGGGGATGTCACACCATCTTCCAGACGCTGGATATAGTTTAGGTGCTTCGATGCAATCTAATTAGGTAAGGCCGAAAATGAAGGACTGCCGGACCTTGAAAAATTCGGGTCCCACCCCCAGAGAGTATCTGCAAGAACAGAGTGCAAAACAAGACAACTATTGTCCTAGTAAGAGTCATAGTTAGGCTGGTGGTACACGTACCTTGAGCAAATAAGGCTCTCACCAAAGGTGGTATGTTTATCCACGACTTGGTAGCAGCGACACGCTAGTGTGCATAAACACTAAGTCCCCCTGGGCCGTACCTACCTCAGGACTATACGTTCAGATCAACCAACTTGATATTTCTTAAGAATATGAGCGAGACATAGTCAATCTCCGTTGTGCTCAAATGACGCGGTCACCCAGGGTGGGTGGCTACAGTGCTACCCTTGGTTCTGTTGCACACAAACCGCCAGCAAGTTATTCACAAAGGGACGAGCAGACTTCCGACGGTCACCGACCACCACTATTTCTCCCGTGTAGGGCTATATAGCACCAAGGTTGATATGGTTGTGAAAATCTTGGCGGGTAACGAGCTAAGATAGATTTTTTTTTTTCCACTCACTATGGCACTCAAGACTGTCAGAGCGGGGTCTGCGACATGTTTGTTCCTGACACCCACCTGTAGGTTAGCCCGGACAAAGAAGTAACCTGGGTACCCCCAAGAGCTCCGGGTTTCTCTAGCTGGTGTTCTTCATGTGTGATCCCGACAATTAAATGTCGGAGTGGCCTGGTTACAAGTCATATGCATGACCATTTTTTGTATATCCCTGGTATAATGTACGATAATCACGGGAGCCTAACACCACTGCCGCAGAAGGAAATATCCCATGCCTTCTTGTGGACTAGCTGCCCGTACCTTTGATCACCGAGCTCCCCTGGGCTTCACGCGCGTTTCGCACAACGGACGTTACAGTTGACGCATGCGCTCTCCTCTAGATAACTAGACGGTTGCGCTTGCGGCGTCCTCGATTTCTCCCACCTGACTGGTGCTGGCGTCAGAGGATAAAGGGCTAGCCTCAAACTTACGACAAAGGAGTACATCAGGCACAAACAGCATCAGGCTCGCCCTTAATCAACGTGCTAAAAAACTCGCATCTTGCAGAGCGGCAGCAAAGAACAATTTGCAATTGCCGTGTGCGCCGCACCTTAGCTAATTGCGACGAGTGAACAAATCGCTGGCCTATCGCAGACTTACACTGCTAATCTACCACTCTACTGGTACTTGCGGACGAATACGGCTTGTCTCGAATTTGGATGGACAGCCTATATTTAAAGCCGCTTTGGAGATCAACATCCATAAACTCTATGGGAGGACGTTGGAGGCAAATTTGTCACGGCGGTGTCAGCGCGATCTGGGGATCTGACTCTTACTCGTACGCACGCACGTAATGCATTTCATCCAATGGCAAGCTCCGGTACCGGGTACCATACCGATATTTCCCCAAACGTTCGGTATGGAGCGGATAGGCATTCGAATGGTAGCAGGGCTACGCGCCGGATTTTTTTCAATCAGTCAATCCTATCAGAACGATGCGCCCCGATCCGGAGTTTCCGACGTAAATTTGTTCTCGGAAACTCTCCTGCCCTCGTTCTCTGCAATTGTTACCATCATCCCTGTTGAAGAGTCCAAGATCTGAAGAAGAGGTACCACTGCGTATGTAGACCGACGTTTAATAGCCACTGCAATTTAGCACTGCCAATTGGTATCGTCGGCCCGGTCCAGTCGAGGTTACTTTTCGCACAAGGAGCCTGTACAGCCATTATTATATGTGTGATACTTGATGGGGTAGTATATCATATACGAAGCGCCTTTGAGCACTTTGTGCGTCCGATTGGGCATCTTCCCCCACATAATCTGCATCAGTCACTGATAGCCTTCAAGCCCTTCGAGCGGCTGCACAGTATGTAGGGTGCCGCGGACACGTGGGCTGGGCTCTCCACAACCTCTTTTAGATCTTTGTTGGACAGGCCTCAGGATTGAGCTTATCTCACATAATAACCTGAATCCTGTTTAGGAGTTCATATCCGCCAAAGGTACCTACTGTCAGTTCGGATCTTGAGAGTTCTCAAGCTGGGATACTTGTTGGAAGCGAAGTCCGCAACTTA
seq00008   TCCGGTCCGTGGAGCCGCCAGGAGCATGCGGTAATGCATATGCATGCTGAGTCTCAGGGACATTACAACAGCTTTAAGATTCAACTTGCTTCATACTCTATGGCCTGACTGTCATATCCGGAGTACAATAAAAAGAGGGGATGTCACACCATCTTCCAGACGCTGGATATAGTTTAGGTGCTTCGATGCAATCTAATTAGGTAAGGCCGAAAATGAAGGACTGCCGGACCTTGAAAAATTCGGGTCCCACCCCCAGAGAGTATCTGCAAGAACAGAGTGCAAAACAAGACAACTATTGTCCTAGTAAGAGTCATAGTTAGGCTGGTGGTACACGTACCTTGAGCAAATAAGGCTCTCACCAAAGGTGGTATGTTTATCCACGACTTGGTAGCAGCGACACGCTAGTGTGCATAAACACTAAGTCCCCCTGGGCCGTACCTACCTCAGGACTATACGTTCAGATCAACCAACTTGATATTTCTTAAGAATATGAGCGAGACATAGTCAATCTCCGTTGTGCTCAAATGACGCGGTCACCCAGGGTGGGTGGCTACAGTGCTACCCTTGGTTCTGTTGCACACAAACCGCCAGCAAGTTATTCACAAAGGGACGAGCAGACTTCCGACGGTCACCGACCACCACTATTTCTCCCGTGTAGGGCTATATAGCACCAAGGTTGATATGGTTGTGAAAATCTTGGCGGGTAACGAGCTAAGATAGATTTTTTTTTTTCCACTCACTATGGCACTCAAGACTGTCAGAGCGGGGTCTGCGACATGTTTGTTCCTGACACCCACCTGTAGGTTAGCCCGGACAAAGAAGTAACCTGGGTACCCCCAAGAGCTCCGGGTTTCTCTAGCTGGTGTTCTTCATGTGTGATCCCGACAATTAAATGTCGGAGTGGCCTGGTTACAAGTCATATGCATGACCATTTTTTGTATATCCCTGGTATAATGTACGATAATCACGGGAGCCTAACACCACTGCCGCAGAAGGAAATATCCCATGCCTTCTTGTGGACTAGCTGCCCGTACCTTTGATCACCGAGCTCCCCTGGGCTTCACGCGCGTTTCGCACAACGGACGTTACAGTTGACGCATGCGCTCTCCTCTAGATAACTAGACGGTTGCGCTTGCGGCGTCCTCGATTTCTCCCACCTGACTGGTGCTGGCGTCAGAGGATAAAGGGCTAGCCTCAAACTTACGACAAAGGAGTACATCAGGCACAAACAGCATCAGGCTCGCCCTTAATCAACGTGCTAAAAAACTCGCATCTTGCAGAGCGGCAGCAAAGAACAATTTGCAATTGCCGTGTGCGCCGCACCTTAGCTAATTGCGACGAGTGAACAAATCGCTGGCCTATCGCAGACTTACACTGCTAATCTACCACTCTACTGGTACTTGCGGACGAATACGGCTTGTCTCGAATTTGGATGGACAGCCTATATTTAAAGCCGCTTTGGAGATCAACATCCATAAACTCTATGGGAGGACGTTGGAGGCAAATTTGTCACGGCGGTGTCAGCGCGATCTGGGGATCTGACTCTTACTCGTACGCACGCACGTAATGCATTTCATCCAATGGCAAGCTCCGGTACCGGGTACCATACCGATATTTCCCCAAACGTTCGGTATGGAGCGGATAGGCATTCGAATGGTAGCAGGGCTACGCGCCGGATTTTTTTCAATCAGTCAATCCTATCAGAACGATGCGCCCCGATCCGGAGTTTCCGACGTAAATTTGTTCTCGGAAACTCTCCTGCCCTCGTTCTCTGCAATTGTTACCATCATCCCTGTTGAAGAGTCCAAGATCTGAAGAAGAGGTACCACTGCGTATGTAGACCGACGTTTAATAGCCACTGCAATTTAGCACTGCCAATTGGTATCGTCGGCCCGGTCCAGTCGAGGTTACTTTTCGCACAAGGAGCCTGTACAGCCATTATTATATGTGTGATACTTGATGGGGTAGTATATCATATACGAAGCGCCTTTGAGCACTTCGTGCGTCCGATTGGGCATCTTCCCCCACATAATCTGCATCAGTCACTGATAGCCTTCAAGCCCTTCGAGCGGCTGCACAGTATGTAGGGTGCCGCGGACACGTGGGCTGGGCTCTCCACAACCTCTTTTAGATCTTTGTTGGACAGGCCTCAGGATTGAGCTTATCTCACATAATAACCTGAATCCTGTTTAGGAGTTCATATCCGCCAAAGGTACCTACTGTCAGTTCGGATCTTGAGAGTTCTCAAGCTGGGATACTTGTTGGAAGCGAAGTCCGCAACTTA
seq00009   TCCGGTCCGTGGAGCCGCCAGGAGCATGCGGTAATGCATATGCATGCTGAGTCTCAGGGACATTACAACAGCTTTAAGATTCAACTTGCTTCATACTCTATGGCCTGACTGTCATATCCGGAGTACAATAAAAAGAGGGGATGTCACACCATCTTCCAGACGCTGGATATAGTTTAGGTGCTTCGATGCAATCTAATTAGGTAAGGCCGAAAATGAAGGACTGCCGGACCTTGAAAAATTCGGGTCCCACCCCCAGAGAGTATCTGCAAGAACAGAGTGCAAAACAAGACAACTATTGTCCTAGTAAGAGTCATAGTTAGGCTGGTGGTACACGTACCTTGAGCAAATAAGGCTCTCACCAAAGGTGGTATGTTTATCCACGACTTGGTAGCAGCGACACGCTAGTGTGCATAAACACTAAGTCCCCCTGGGCCGTACCTACCTCAGGACTATACGTTCAGATCAACCAACTTGATATTTCTTAAGAATATGAGCGAGACATAGTCAATCTCCGTTGTGCTCAAATGACGCGGTCACCCAGGGTGGGTGGCTACAGTGCTACCCTTGGTTCTGTTGCACACAAACCGCCAGCAAGTTATTCACAAAGGGACGAGCAGACTTCCGACGGTCACCGACCACCACTATTTCTCCCGTGTAGGGCTATATAGCACCAAGGTTGATATGGTTGTGAAAATCTTGGCGGGTAACGAGCTAAGATAGATTTTTTTTTTTCCACTCACTATGGCACTCAAGACTGTCAGAGCGGGGTCTGCGACATGTTTGTTCCTGACACCCACCTGTAGGTTAGCCCGGACAAAGAAGTAACCTGGGTACCCCCAAGAGCTCCGGGTTTCTCTAGCTGGTGTTCTTCATGTGTGATCCCGACAATTAAATGTCGGAGTGGCCTGGTTACAAGTCATATGCATGACCATTTTTTGTATATCCCTGGTATAATGTACGATAATCACGGGAGCCTAACACCACTGCCGCAGAAGGAAATATCCCATGCCTTCTTGTGGACTAGCTGCCCGTACCTTTGATCACCGAGCTCCCCTGGGCTTCACGCGCGTTTCGCACAACGGACGTTACAGTTGACGCATGCGCTCTCCTCTAGATAACTAGACGGTTGCGCTTGCGGCGTCCTCGATTTCTCCCACCTGACTGGTGCTGGCGTCAGAGGATAAAGGGCTAGCCTCAAACTTACGACAAAGGAGTACATCAGGCACAAACAGCATCAGGCTCGCCCTTAATCAACGTGCTAAAAAACTCGCATCTTGCAGAGCGGCAGCAAAGAACAATTTGCAATTGCCGTGTGCGCCGCACCTTAGCTAATTGCGACGAGTGAACAAATCGCTGGCCTATCGCAGACTTACACTGCTAATCTACCACTCTACTGGTACTTGCGGACGAATACGGCTTGTCTCGAATTTGGATGGACAGCCTATATTTAAAGCCGCTTTGGAGATCAACATCCATAAACTCTATGGGAGGACGTTGGAGGCAAATTTGTCACGGCGGTGTCAGCGCGATCTGGGGATCTGACTCTTACTCGTACGCACGCACGTAATGCATTTCATCCAATGGCAAGCTCCGGTACCGGGTACCATACCGATATTTCCCCAAACGTTCGGTATGGAGCGGATAGGCATTCGAATGGTAGCAGGGCTACGCGCCGGATTTTTTTCGATCAGTCAATCCTATCAGAACGATGCGCCCCGATCCGGAGTTTCCGACGTAAATTTGTTCTCGGAAACTCTCCTGCCCTCGTTCTCTGCAATTGTTACCATCATCCCTGTTGAAGAGTCCAAGATCTGAAGAAGAGGTACCACTGCGTATGTAGACCGACGTTTAATAGCCACTGCAATTTAGCACTGCCAATTGGTATCGTCGGCCCGGTCCAGTCGAGGTTACTTTTCGCACAAGGAGCCTGTACAGCCATTATTATATGTGTGATACTTGATGGGGTAGTATATCATATACGAAGCGCCTTTGAGCACTTTGTGCGTCCGATTGGGCATCTTCCCCCACATAATCTGCATCAGTCACTGATAGCCTTCAAGCCCTTCGAGCGGCTGCACAGTATGTAGGGTGCCGCGGACACGTGGGCTGGGCTCTCCACAACCTCTTTTAGATCTTTGTTGGACAGGCCTCAGGATTGAGCTTATCTCACATAATAACCTGAATCCTGTTTAGGAGTTCATATCCGCCAAAGGTACCTACTGTCAGTTCGGATCTTGAGAGTTCTCAAGCTGGGATACTTGTTGGAAGCGAAGTCCGCAACTTA
seq00010   TCCGGTCCGTGGAGCCGCCAGGAGCATGCGGTAATGCATATGCATGCTGAGTCTCAGGGACATTACAACAGCTTTAAGATTCAACTTGCTTCATACTCTATGGCCTGACTGTCATATCCGGAGTACAATAAAAAGAGGGGATGTCACACCATCTTCCAGACGCTGGATATAGTTTAGGTGCTTCGATGCAATCTAATTAGGTAAGGCCGAAAATGAAGGACTGCCGGACCTTGAAAAATTCGGGTCCCACCCCCAGAGAGTATCTGCAAGAACAGAGTGCAAAACAAGACAACTATTGTCCTAGTAAGAGTCATAGTTAGGCTGGTGGTACACGTACCTTGAGCAAATAAGGCTCTCACCAAAGGTGGTATGTTTATCCACGACTTGGTAGCAGCGACACGCTAGTGTGCATAAACACTAAGTCCCCCTGGGCCGTACCTACCTCAGGACTATACGTTCAGATCAACCAACTTGATATTTCTTAAGAATATGAGCGAGACATAGTCAATCTCCGTTGTGCTCAAATGACGCGGTCACCCAGGGTGGGTGGCTACAGTGCTACCCTTGGTTCTGTTGCACACAAACCGCCAGCAAGTTATTCACAAAGGGACGAGCAGACTTCCGACGGTCACCGACCACCACTATTTCTCCCGTGTAGGGCTATATAGCACCAAGGTTGATATGGTTGTGAAAATCTTGGCGGGTAACGAGCTAAGATAGATTTTTTTTTTTCCACTCACTATGGCACTCAAGACTGTCAGAGCGGGGTCTGCGACATGTTTGTTCCTGACACCCACCTGTAGGTTAGCCCGGACAAAGAAGTAACCTGGGTACCCCCAAGAGCTCCGGGTTTCTCTAGCTGGTGTTCTTCATGTGTGATCCCGACAATTAAATGTCGGAGTGGCCTGGTTACAAGTCATATGCATGACCATTTTTTGTATATCCCTGGTATAATGTACGATAATCACGGGAGCCTAACACCACTGCCGCAGAAGGAAATATCCCATGCCTTCTTGTGGACTAGCTGCCCGTACCTTTGATCACCGAGCTCCCCTGGGCTTCACGCGCGTTTCGCACAACGGACGTTACAGTTGACGCATGCGCTCTCCTCTAGATAACTAGACGGTTGCGCTTGCGGCGTCCTCGATTTCTCCCACCTGACTGGTGCTGGCGTCAGAGGATAAAGGGCTAGCCTCAAACTTACGACAAAGGAGTACATCAGGCACAAACAGCATCAGGCTCGCCCTTAATCAACGTGCTAAAAAACTCGCATCTTGCAGAGCGGCAGCAAAGAACAATTTGCAATTGCCGTGTGCGCCGCACCTTAGCTAATTGCGACGAGTGAACAAATCGCTGGCCTATCGCAGACTTACACTGCTAATCTACCACTCTACTGGTACTTGCGGACGAATACGGCTTGTCTCGAATTTGGATGGACAGCCTATATTTAAAGCCGCTTTGGAGATCAACATCCATAAACTCTATGGGAGGACGTTGGAGGCAAATTTGTCACGGCGGTGTCAGCGCGATCTGGGGATCTGACTCTTACTCGTACGCACGCACGTAATGCATTTCATCCAATGGCAAGCTCCGGTACCGGGTACCATACCGATATTTCCCCAAACGTTCGGTATGGAGCGGATAGGCATTCGAATGGTAGCAGGGCTACGCGCCGGATTTTTTTCAATCAGTCAATCCTATCAGAACGATGCGCCCCGATCCGGAGTTTCCGACGTAAATTTGTTCTCGGAAACTCTCCTGCCCTCGTTCTCTGCAATTGTTACCATCATCCCTGTTGAAGAGTCCAAGATCTGAAGAAGAGGTACCACTGCGTATGTAGACCGACGTTTAATAGCCACTGCAATTTAGCACTGCCAATTGGTATCGTCGGCCCGGTCCAGTCGAGGTTACTTTTCGCACAAGGAGCCTGTACAGCCATTATTATATGTGTGATACTTGATGGGGTAGTATATCATATACGAAGCGCCTTTGAGCACTTTGTGCGTCCGATTGGGCATCTTCCCCCACATAATCTGCATCAGTCACTGATAGCCTTCAAGCCCTTCGAGCGGCTGCACAGTATGTAGGGTGCCGCGGACACGTGGGCTGGGCTCTCCACAACCTCTTTTAGATCTTTGTTGGACAGGCCTCAGGATTGAGCTTATCTCACATAATAACCTGAATCCTGTTTAGGAGTTCATATCCGCCAAAGGTACCTACTGTCAGTTCGGATCTTGAGAGTTCTCAAGCTGGGATACTTGTTGGAAGCGAAGTCCGCAACTTA
seq00011   TCCGGTCCGTGGAGCCGCCAGGAGCATGCGGTAATGCATATGCATGCTGAGTCTCAGGGACATTACAACAGCTTTAAGATTCAACTTGCTTCATACTCTATGGCCTGACTGTCATATCCGGAGTACAATAAAAAGAGGGGATGTCACACCATCTTCCAGACGCTGGATATAGTTTAGGTGCTTCGATGCAATCTAATTAGGTAAGGCCGAAAATGAAGGACTGCCGGACCTTGAAAAATTCGGGTCCCACCCCCAGAGAGTATCTGCAAGAACAGAGTGCAAAACAAGACAACTATTGTCCTAGTAAGAGTCATAGTTAGGCTGGTGGTACACGTACCTTGAGCAAATAAGGCTCTCACCAAAGGTGGTATGTTTATCCACGACTTGGTAGCAGCGACACGCTAGTGTGCATAAACACTAAGTCCCCCTGGGCCGTACCTACCTCAGGACTATACGTTCAGATCAACCAACTTGATATTTCTTAAGAATATGAGCGAGACATAGTCAATCTCCGTTGTGCTCAAATGACGCGGTCACCCAGGGTGGGTGGCTACAGTGCTACCCTTGGTTCTGTTGCACACAAACCGCCAGCAAGTTATTCACAAAGGGACGAGCAGACTTCCGACGGTCACCGACCACCACTATTTCTCCCGTGTAGGGCTATATAGCACCAAGGTTGATATGGTTGTGAAAATCTTGGCGGGTAACGAGCTAAGATAGATTTTTTTTTTTCCACTCACTATGGCACTCAAGACTGTCAGAGCGGGGTCTGCGACATGTTTGTTCCTGACACCCACCTGTAGGTTAGCCCGGACAAAGAAGTAACCTGGGTACCCCCAAGAGCTCCGGGTTTCTCTAGCTGGTGTTCTTCATGTGTGATCCCGACAATTAAATGTCGGAGTGGCCTGGTTACAAGTCATATGCATGACCATTTTTTGTATATCCCTGGTATAATGTACGATAATCACGGGAGCCTAACACCACTGCCGCAGAAGGAAATATCCCATGCCTTCTTGTGGACTAGCTGCCCGTACCTTTGATCACCGAGCTCCCCTGGGCTTCACGCGCGTTTCGCACAACGGACGTTACAGTTGACGCATGCGCTCTCCTCTAGATAACTAGACGGTTGCGCTTGCGGCGTCCTCGATTTCTCCCACCTGACTGGTGCTGGCGTCAGAGGATAAAGGGCTAGCCTCAAACTTACGACAAAGGAGTACATCAGGCACAAACAGCATCAGGCTCGCCCTTAATCAACGTGCTAAAAAACTCGCATCTTGCAGAGCGGCAGCAAAGAACAATTTGCAATTGCCGTGTGCGCCGCACCTTAGCTAATTGCGACGAGTGAACAAATCGCTGGCCTATCGCAGACTTACACTGCTAATCTACCACTCTACTGGTACTTGCGGACGAATACGGCTTGTCTCGAATTTGGATGGACAGCCTATATTTAAAGCCGCTTTGGAGATCAACATCCATAAACTCTATGGGAGGACGTTGGAGGCAAATTTGTCACGGCGGTGTCAGCGCGATCTGGGGATCTGACTCTTACTCGTACGCACGCACGTAATGCATTTCATCCAATGGCAAGCTCCGGTACCGGGTACCATACCGATATTTCCCCAAACGTTCGGTATGGAGCGGATAGGCATTCGAATGGTAGCAGGGCTACGCGCCGGATTTTTTTCAATCAGTCAATCCTATCAGAACGATGCGCCCCGATCCGGAGTTTCCGACGTAAATTTGTTCTCGGAAACTCTCCTGCCCTCGTTCTCTGCAATTGTTACCATCATCCCTGTTGAAGAGTCCAAGATCTGAAGAAGAGGTACCACTGCGTATGTAGACCGACGTTTAATAGCCACTGCAATTTAGCACTGCCAATTGGTATCGTCGGCCCGGTCCAGTCGAGGTTACTTTTCGCACAAGGAGCCTGTACAGCCATTATTATATGTGTGATACTTGATGGGGTAGTATATCATATACGAAGCGCCTTTGAGCACTTTGTGCGTCCGATTGGGCATCTTCCCCCACATAATCTGCATCAGTCACTGATAGCCTTCAAGCCCTTCGAGCGGCTGCACAGTATGTAGGGTGCCGCGGACACGTGGGCTGGGCTCTCCACAACCTCTTTTAGATCTTTGTTGGACAGGCCTCAGGATTGAGCTTATCTCACATAATAACCTGAATCCTGTTTAGGAGTTCATATCCGCCAAAGGTACCTACTGTCAGTTCGGATCTTGAGAGTTCTCAAGCTGGGATACTTGTTGGAAGCGAAGTCCGCAACTTA
seq00012   TCCGGTCCGTGGAGCCGCCAGGAGCATGCGGTAATGCATATGCATGCTGAGTCTCAGGGACATTACAACAGCTTTAAGATTCAACTTGCTTCATACTCTATGGCCTGACTGTCATATCCGGAGTACAATAAAAAGAGGGGATGTCACACCATCTTCCAGACGCTGGATATAGTTTAGGTGCTTCGATGCAATCTAATTAGGTAAGGCCGAAAATGAAGGACTGCCGGACCTTGAAAAATTCGGGTCCCACCCCCAGAGAGTATCTGCAAGAACAGAGTGCAAAACAAGACAACTATTGTCCTAGTAAGAGTCATAGTTAGGCTGGTGGTACACGTACCTTGAGCAAATAAGGCTCTCACCAAAGGTGGTATGTTTATCCACGACTTGGTAGCAGCGACACGCTAGTGTGCATAAACACTAAGTCCCCCTGGGCCGTACCTACCTCAGGACTATACGTTCAGATCAACCAACTTGATATTTCTTAAGAATATGAGCGAGACATAGTCAATCTCCGTTGTGCTCAAATGACGCGGTCACCCAGGGTGGGTGGCTACAGTGCTACCCTTGGTTCTGTTGCACACAAACCGCCAGCAAGTTATTCACAAAGGGACGAGCAGACTTCCGACGGTCACCGACCACCACTATTTCTCCCGTGTAGGGCTATATAGCACCAAGGTTGATATGGTTGTGAAAATCTTGGCGGGTAACGAGCTAAGATAGATTTTTTTTTTTCCACTCACTATGGCACTCAAGACTGTCAGAGCGGGGTCTGCGACATGTTTGTTCCTGACACCCACCTGTAGGTTAGCCCGGACAAAGAAGTAACCTGGGTACCCCCAAGAGCTCCGGGTTTCTCTAGCTGGTGTTCTTCATGTGTGATCCCGACAATTAAATGTCGGAGTGGCCTGGTTACAAGTCATATGCATGACCATTTTTTGTATATCCCTGGTATAATGTACGATAATCACGGGAGCCTAACACCACTGCCGCAGAAGGAAATATCCCATGCCTTCTTGTGGACTAGCTGCCCGTACCTTTGATCACCGAGCTCCCCTGGGCTTCACGCGCGTTTCGCACAACGGACGTTACAGTTGACGCATGCGCTCTCCTCTAGATAACTAGACGGTTGCGCTTGCGGCGTCCTCGATTTCTCCCACCTGACTGGTGCTGGCGTCAGAGGATAAAGGGCTAGCCTCAAACTTACGACAAAGGAGTACATCAGGCACAAACAGCATCAGGCTCGCCCTTAATCAACGTGCTAAAAAACTCGCATCTTGCAGAGCGGCAGCAAAGAACAATTTGCAATTGCCGTGTGCGCCGCACCTTAGCTAATTGCGACGAGTGAACAAATCGCTGGCCTATCGCAGACTTACACTGCTAATCTACCACTCTACTGGTACTTGCGGACGAATACGGCTTGTCTCGAATTTGGATGGACAGCCTATATTTAAAGCCGCTTTGGAGATCAACATCCATAAACTCTATGGGAGGACGTTGGAGGCAAATTTGTCACGGCGGTGTCAGCGCGATCTGGGGATCTGACTCTTACTCGTACGCACGCACGTAATGCATTTCATCCAATGGCAAGCTCCGGTACCGGGTACCATACCGATATTTCCCCAAACGTTCGGTATGGAGCGGATAGGCATTCGAATGGTAGCAGGGCTACGCGCCGGATTTTTTTCGATCAGTCAATCCTATCAGAACGATGCGCCCCGATCCGGAGTTTCCGACGTAAATTTGTTCTCGGAAACTCTCCTGCCCTCGTTCTCTGCAATTGTTACCATCATCCCTGTTGAAGAGTCCAAGATCTGAAGAAGAGGTACCACTGCGTATGTAGACCGACGTTTAATAGCCACTGCAATTTAGCACTGCCAATTGGTATCGTCGGCCCGGTCCAGTCGAGGTTACTTTTCGCACAAGGAGCCTGTACAGCCATTATTATATGTGTGATACTTGATGGGGTAGTATATCATATACGAAGCGCCTTTGAGCACTTTGTGCGTCCGATTGGGCATCTTCCCCCACATAATCTGCATCAGTCACTGATAGCCTTCAAGCCCTTCGAGCGGCTGCACAGTATGTAGGGTGCCGCGGACACGTGGGCTGGGCTCTCCACAACCTCTTTTAGATCTTTGTTGGACAGGCCTCAGGATTGAGCTTATCTCACATAATAACCTGAATCCTGTTTAGGAGTTCATATCCGCCAAAGGTACCTACTGTCAGTTCGGATCTTGAGAGTTCTCAAGCTGGGATACTTGTTGGAAGCGAAGTCCGCAACTTA
seq00013   TCCGGTCCGTGGAGCCGCCAGGAGCATGCGGTAATGCATATGCATGCTGAGTCTCAGGGACATTACAACAGCTTTAAGATTCAACTTGCTTCATACTCTATGGCCTGACTGTCATATCCGGAGTACAATAAAAAGAGGGGATGTCACACCATCTTCCAGACGCTGGATATAGTTTAGGTGCTTCGATGCAATCTAATTAGGTAAGGCCGAAAATGAAGGACTGCCGGACCTTGAAAAATTCGGGTCCCACCCCCAGAGAGTATCTGCAAGAACAGAGTGCAAAACAAGACAACTATTGTCCTAGTAAGAGTCATAGTTAGGCTGGTGGTACACGTACCTTGAGCAAATAAGGCTCTCACCAAAGGTGGTATGTTTATCCACGACTTGGTAGCAGCGACACGCTAGTGTGCATAAACACTAAGTCCCCCTGGGCCGTACCTACCTCAGGACTATACGTTCAGATCAACCAACTTGATATTTCTTAAGAATATGAGCGAGACATAGTCAATCTCCGTTGTGCTCAAATGACGCGGTCACCCAGGGTGGGTGGCTACAGTGCTACCCTTGGTTCTGTTGCACACAAACCGCCAGCAAGTTATTCACAAAGGGACGAGCAGACTTCCGACGGTCACCGACCACCACTATTTCTCCCGTGTAGGGCTATATAGCACCAAGGTTGATATGGTTGTGAAAATCTTGGCGGGTAACGAGCTAAGATAGATTTTTTTTTTTCCACTCACTATGGCACTCAAGACTGTCAGAGCGGGGTCTGCGACATGTTTGTTCCTGACACCCACCTGTAGGTTAGCCCGGACAAAGAAGTAACCTGGGTACCCCCAAGAGCTCCGGGTTTCTCTAGCTGGTGTTCTTCATGTGTGATCCCGACAATTAAATGTCGGAGTGGCCTGGTTACAAGTCATATGCATGACCATTTTTTGTATATCCCTGGTATAATGTACGATAATCACGGGAGCCTAACACCACTGCCGCAGAAGGAAATATCCCATGCCTTCTTGTGGACTAGCTGCCCGTACCTTTGATCACCGAGCTCCCCTGGGCTTCACGCGCGTTTCGCACAACGGACGTTACAGTTGACGCATGCGCTCTCCTCTAGATAACTAGACGGTTGCGCTTGCGGCGTCCTCGATTTCTCCCACCTGACTGGTGCTGGCGTCAGAGGATAAAGGGCTAGCCTCAAACTTACGACAAAGGAGTACATCAGGCACAAACAGCATCAGGCTCGCCCTTAATCAACGTGCTAAAAAACTCGCATCTTGCAGAGCGGCAGCAAAGAACAATTTGCAATTGCCGTGTGCGCCGCACCTTAGCTAATTGCGACGAGTGAACAAATCGCTGGCCTATCGCAGACTTACACTGCTAATCTACCACTCTACTGGTACTTGCGGACGAATACGGCTTGTCTCGAATTTGGATGGACAGCCTATATTTAAAGCCGCTTTGGAGATCAACATCCATAAACTCTATGGGAGGACGTTGGAGGCAAATTTGTCACGGCGGTGTCAGCGCGATCTGGGGATCTGACTCTTACTCGTACGCACGCACGTAATGCATTTCATCCAATGGCAAGCTCCGGTACCGGGTACCATACCGATATTTCCCCAAACGTTCGGTATGGAGCGGATAGGCATTCGAATGGTAGCAGGGCTACGCGCCGGATTTTTTTCAATCAGTCAATCCTATCAGAACGATGCGCCCCGATCCGGAGTTTCCGACGTAAATTTGTTCTCGGAAACTCTCCTGCCCTCGTTCTCTGCAATTGTTACCATCATCCCTGTTGAAGAGTCCAAGATCTGAAGAAGAGGTACCACTGCGTATGTAGACCGACGTTTAATAGCCACTGCAATTTAGCACTGCCAATTGGTATCGTCGGCCCGGTCCAGTCGAGGTTACTTTTCGCACAAGGAGCCTGTACAGCCATTATTATATGTGTGATACTTGATGGGGTAGTATATCATATACGAAGCGCCTTTGAGCACTTTGTGCGTCCGATTGGGCATCTTCCCCCACATAATCTGCATCAGTCACTGATAGCCTTCAAGCCCTTCGAGCGGCTGCACAGTATGTAGGGTGCCGCGGACACGTGGGCTGGGCTCTCCACAACCTCTTTTAGATCTTTGTTGGACAGGCCTCAGGATTGAGCTTATCTCACATAATAACCTGAATCCTGTTTAGGAGTTCATATCCGCCAAAGGTACCTACTGTCAGTTCGGATCTTGAGAGTTCTCAAGCTGGGATACTTGTTGGAAGCGAAGTCCGCAACTTA
seq00014   TCCGGTCCGTGGAGCCGCCAGGAGCATGCGGTAATGCATATGCATGCTGAGTCTCAGGGACATTACAACAGCTTTAAGATTCAACTTGCTTCATACTCTATGGCCTGACTGTCATATCCGGAGTACAATAAAAAGAGGGGATGTCACACCATCTTCCAGACGCTGGATATAGTTTAGGTGCTTCGATGCAATCTAATTAGGTAAGGCCGAAAATGAAGGACTGCCGGACCTTGAAAAATTCGGGTCCCACCCCCAGAGAGTATCTGCAAGAACAGAGTGCAAAACAAGACAACTATTGTCCTAGTAAGAGTCATAGTTAGGCTGGTGGTACACGTACCTTGAGCAAATAAGGCTCTCACCAAAGGTGGTATGTTTATCCACGACTTGGTAGCAGCGACACGCTAGTGTGCATAAACACTAAGTCCCCCTGGGCCGTACCTACCTCAGGACTATACGTTCAGATCAACCAACTTGATATTTCTTAAGAATATGAGCGAGACATAGTCAATCTCCGTTGTGCTCAAATGACGCGGTCACCCAGGGTGGGTGGCTACAGTGCTACCCTTGGTTCTGTTGCACACAAACCGCCAGCAAGTTATTCACAAAGGGACGAGCAGACTTCCGACGGTCACCGACCACCACTATTTCTCCCGTGTAGGGCTATATAGCACCAAGGTTGATATGGTTGTGAAAATCTTGGCGGGTAACGAGCTAAGATAGATTTTTTTTTTTCCACTCACTATGGCACTCAAGACTGTCAGAGCGGGGTCTGCGACATGTTTGTTCCTGACACCCACCTGTAGGTTAGCCCGGACAAAGAAGTAACCTGGGTACCCCCAAGAGCTCCGGGTTTCTCTAGCTGGTGTTCTTCATGTGTGATCCCGACAATTAAATGTCGGAGTGGCCTGGTTACAAGTCATATGCATGACCATTTTTTGTATATCCCTGGTATAATGTACGATAATCACGGGAGCCTAACACCACTGCCGCAGAAGGAAATATCCCATGCCTTCTTGTGGACTAGCTGCCCGTACCTTTGATCACCGAGCTCCCCTGGGCTTCACGCGCGTTTCGCACAACGGACGTTACAGTTGACGCATGCGCTCTCCTCTAGATAACTAGACGGTTGCGCTTGCGGCGTCCTCGATTTCTCCCACCTGACTGGTGCTGGCGTCAGAGGATAAAGGGCTAGCCTCAAACTTACGACAAAGGAGTACATCAGGCACAAACAGCATCAGGCTCGCCCTTAATCAACGTGCTAAAAAACTCGCATCTTGCAGAGCGGCAGCAAAGAACAATTTGCAATTGCCGTGTGCGCCGCACCTTAGCTAATTGCGACGAGTGAACAAATCGCTGGCCTATCGCAGACTTACACTGCTAATCTACCACTCTACTGGTACTTGCGGACGAATACGGCTTGTCTCGAATTTGGATGGACAGCCTATATTTAAAGCCGCTTTGGAGATCAACATCCATAAACTCTATGGGAGGACGTTGGAGGCAAATTTGTCACGGCGGTGTCAGCGCGATCTGGGGATCTGACTCTTACTCGTACGCACGCACGTAATGCATTTCATCCAATGGCAAGCTCCGGTACCGGGTACCATACCGATATTTCCCCAAACGTTCGGTATGGAGCGGATAGGCATTCGAATGGTAGCAGGGCTACGCGCCGGATTTTTTTCGATCAGTCAATCCTATCAGAACGATGCGCCCCGATCCGGAGTTTCCGACGTAAATTTGTTCTCGGAAACTCTCCTGCCCTCGTTCTCTGCAATTGTTACCATCATCCCTGTTGAAGAGTCCAAGATCTGAAGAAGAGGTACCACTGCGTATGTAGACCGACGTTTAATAGCCACTGCAATTTAGCACTGCCAATTGGTATCGTCGGCCCGGTCCAGTCGAGGTTACTTTTCGCACAAGGAGCCTGTACAGCCATTATTATATGTGTGATACTTGATGGGGTAGTATATCATATACGAAGCGCCTTTGAGCACTTTGTGCGTCCGATTGGGCATCTTCCCCCACATAATCTGCATCAGTCACTGATAGCCTTCAAGCCCTTCGAGCGGCTGCACAGTATGTAGGGTGCCGCGGACACGTGGGCTGGGCTCTCCACAACCTCTTTTAGATCTTTGTTGGACAGGCCTCAGGATTGAGCTTATCTCACATAATAACCTGAATCCTGTTTAGGAGTTCATATCCGCCAAAGGTACCTACTGTCAGTTCGGATCTTGAGAGTTCTCAAGCTGGGATACTTGTTGGAAGCGAAGTCCGCAACTTA
seq00015   TCCGGTCCGTGGAGCCGCCAGGAGCATGCGGTAATGCATATGCATGCTGAGTCTCAGGGACATTACAACAGCTTTAAGATTCAACTTGCTTCATACTCTATGGCCTGACTGTCATATCCGGAGTACAATAAAAAGAGGGGATGTCACACCATCTTCCAGACGCTGGATATAGTTTAGGTGCTTCGATGCAATCTAATTAGGTAAGGCCGAAAATGAAGGACTGCCGGACCTTGAAAAATTCGGGTCCCACCCCCAGAGAGTATCTGCAAGAACAGAGTGCAAAACAAGACAACTATTGTCCTAGTAAGAGTCATAGTTAGGCTGGTGGTACACGTACCTTGAGCAAATAAGGCTCTCACCAAAGGTGGTATGTTTATCCACGACTTGGTAGCAGCGACACGCTAGTGTGCATAAACACTAAGTCCCCCTGGGCCGTACCTACCTCAGGACTATACGTTCAGATCAACCAACTTGATATTTCTTAAGAATATGAGTGAGACATAGTCAATCTCCGTTGTGCTCAAATGACGCGGTCACCCAGGGTGGGTGGCTACAGTGCTACCCTTGGTTCTGTTGCACACAAACCGCCAGCAAGTTATTCACAAAGGGACGAGCAGACTTCCGACGGTCACCGACCACCACTATTTCTCCCGTGTAGGGCTATATAGCACCAAGGTTGATATGGTTGTGAAAATCTTGGCGGGTAACGAGCTAAGATAGATTTTTTTTTTTCCACTCACTATGGCACTCAAGACTGTCAGAGCGGGGTCTGCGACATGTTTGTTCCTGACACCCACCTGTAGGTTAGCCCGGACAAAGAAGTAACCTGGGTACCCCCAAGAGCTCCGGGTTTCTCTAGCTGGTGTTCTTCATGTGTGATCCCGACAATTAAATGTCGGAGTGGCCTGGTTACAAGTCATATGCATGACCATTTTTTGTATATCCCTGGTATAATGTACGATAATCACGGGAGCCTAACACCACTGCCGCAGAAGGAAATATCCCATGCCTTCTTGTGGACTAGCTGCCCGTACCTTTGATCACCGAGCTCCCCTGGGCTTCACGCGCGTTTCGCACAACGGACGTTACAGTTGACGCATGCGCTCTCCTCTAGATAACTAGACGGTTGCGCTTGCGGCGTCCTCGATTTCTCCCACCTGACTGGTGCTGGCGTCAGAGGATAAAGGGCTAGCCTCAAACTTACGACAAAGGAGTACATCAGGCACAAACAGCATCAGGCTCGCCCTTAATCAACGTGCTAAAAAACTCGCATCTTGCAGAGCGGCAGCAAAGAACAATTTGCAATTGCCGTGTGCGCCGCACCTTAGCTAATTGCGACGAGTGAACAAATCGCTGGCCTATCGCAGACTTACACTGCTAATCTACCACTCTACTGGTACTTGCGGACGAATACGGCTTGTCTCGAATTTGGATGGACAGCCTATATTTAAAGCCGCTTTGGAGATCAACATCCATAAACTCTATGGGAGGACGTTGGAGGCAAATTTGTCACGGCGGTGTCAGCGCGATCTGGGGATCTGACTCTTACTCGTACGCACGCACGTAATGCATTTCATCCAATGGCAAGCTCCGGTACCGGGTACCATACCGATATTTCCCCAAACGTTCGGTATGGAGCGGATAGGCATTCGAATGGTAGCAGGGCTACGCGCCGGATTTTTTTCGATCAGTCAATCCTATCAGAACGATGCGCCCCGATCCGGAGTTTCCGACGTAAATTTGTTCTCGGAAACTCTCCTGCCCTCGTTCTCTGCAATTGTTACCATCATCCCTGTTGAAGAGTCCAAGATCTGAAGAAGAGGTACCACTGCGTATGTAGACCGACGTTTAATAGCCACTGCAATTTAGCACTGCCAATTGGTATCGTCGGCCCGGTCCAGTCGAGGTTACTTTTCGCACAAGGAGCCTGTACAGCCATTATTATATGTGTGATACTTGATGGGGTAGTATATCATATACGAAGCGCCTTTGAGCACTTTGTGCGTCCGATTGGGCATCTTCCCCCACATAATCTGCATCAGTCACTGATAGCCTTCAAGCCCTTCGAGCGGCTGCACAGTATGTAGGGTGCCGCGGACACGTGGGCTGGGCTCTCCACAACCTCTTTTAGATCTTTGTTGGACAGGCCTCAGGATTGAGCTTATCTCACATAATAACCTGAATCCTGTTTAGGAGTTCATATCCGCCAAAGGTACCTACTGTCAGTTCGGATCTTGAGAGTTCTCAAGCTGGGATACTTGTTGGAAGCGAAGTCCGCAACTTA
seq00016   TCCGGTCCGTGGAGCCGCCAGGAGCATGCGGTAATGCATATGCATGCTGAGTCTCAGGGACATTACAACAGCTTTAAGATTCAACTTGCTTCATACTCTATGGCCTGACTGTCATATCCGGAGTACAATAAAAAGAGGGGATGTCACACCATCTTCCAGACGCTGGATATAGTTTAGGTGCTTCGATGCAATCTAATTAGGTAAGGCCGAAAATGAAGGACTGCCGGACCTTGAAAAATTCGGGTCCCACCCCCAGAGAGTATCTGCAAGAACAGAGTGCAAAACAAGACAACTATTGTCCTAGTAAGAGTCATAGTTAGGCTGGTGGTACACGTACCTTGAGCAAATAAGGCTCTCACCAAAGGTGGTATGTTTATCCACGACTTGGTAGCAGAGACACGCTAGTGTGCATAAACACTAAGTCCCCCTGGGCCGTACCTACCTCAGGACTATACGTTCAGATCAACCAACTTGATATTTCTTAAGAATATGAGCGAGACATAGTCAATCTCCGTTGTGCTCAAATGACGCGGTCACCCAGGGTGGGTGGCTACAGTGCTACCCTTGGTTCTGTTGCACACAAACCGCCAGCAAGTTATTCACAAAGGGACGAGCAGACTTCCGACGGTCACCGACCACCACTATTTCTCCCGTGTAGGGCTATATAGCACCAAGGTTGATATGGTTGTGAAAATCTTGGCGGGTAACGAGCTAAGATAGATTTTTTTTTTTCCACTCACTATGGCACTCAAGACTGTCAGAGCGGGGTCTGCGACATGTTTGTTCCTGACACCCACCTGTAGGTTAGCCCGGACAAAGAAGTAACCTGGGTACCCCCAAGAGCTCCGGGTTTCTCTAGCTGGTGTTCTTCATGTGTGATCCCGACAATTAAATGTCGGAGTGGCCTGGTTACAAGTCATATGCATGACCATTTTTTGTATATCCCTGGTATAATGTACGATAATCACGGGAGCCTAACACCACTGCCGCAGAAGGAAATATCCCATGCCTTCTTGTGGACTAGCTGCCCGTACCTTTGATCACCGAGCTCCCCTGGGCTTCACGCGCGTTTCGCACAACGGACGTTACAGTTGACGCATGCGCTCTCCTCTAGATAACTAGACGGTTGCGCTTGCGGCGTCCTCGATTTCTCCCACCTGACTGGTGCTGGCGTCAGAGGATAAAGGGCTAGCCTCAAACTTACGACAAAGGAGTACATCAGGCACAAACAGCATCAGGCTCGCCCTTAATCAACGTGCTAAAAAACTCGCATCTTGCAGAGCGGCAGCAAAGAACAATTTGCAATTGCCGTGTGCGCCGCACCTTAGCTAATTGCGACGAGTGAACAAATCGCTGGCCTATCGCAGACTTACACTGCTAATCTACCACTCTACTGGTACTTGCGGACGAATACGGCTTGTCTCGAATTTGGATGGACAGCCTATATTTAAAGCCGCTTTGGAGATCAACATCCATAAACTCTATGGGAGGACGTTGGAGGCAAATTTGTCACGGCGGTGTCAGCGCGATCTGGGGATCTGACTCTTACTCGTACGCACGCACGTAATGCATTTCATCCAATGGCAAGCTCCGGTACCGGGTACCATACCGATATTTCCCCAAACGTTCGGTATGGAGCGGATAGGCATTCGAATGGTAGCAGGGCTACGCGCCGGATTTTTTTCGATCAGTCAATCCTATCAGAACGATGCGCCCCGATCCGGAGTTTCCGACGTAAATTTGTTCTCGGAAACTCTCCTGCCCTCGTTCTCTGCAATTGTTACCATCATCCCTGTTGAAGAGTCCAAGATCTGAAGAAGAGGTACCACTGCGTATGTAGACCGACGTTTAATAGCCACTGCAATTTAGCACTGCCAATTGGTATCGTCGGCCCGGTCCAGTCGAGGTTACTTTTCGCACAAGGAGCCTGTACAGCCATTATTATATGTGTGATACTTGATGGGGTAGTATATCATATACGAAGCGCCTTTGAGCACTTTGTGCGTCCGATTGGGCATCTTCCCCCACATAATCTGCATCAGTCACTGATAGCCTTCAAGCCCTTCGAGCGGCTGCACAGTATGTAGGGTGCCGCGGACACGTGGGCTGGGCTCTCCACAACCTCTTTTAGATCTTTGTTGGACAGGCCTCAGGATTGAGCTTATCTCACATAATAACCTGAATCCTGTTTAGGAGTTCATATCCGCCAAAGGTACCTACTGTCAGTTCGGATCTTGAGAGTTCTCAAGCTGGGATACTTGTTGGAAGCGAAGTCCGCAACTTA
seq00017   TCCGGTCCGTGGAGCCGCCAGGAGCATGCGGTAATGCATATGCATGCTGAGTCTCAGGGACATTACAACAGCTTTAAGATTCAACTTGCTTCATACTCTATGGCCTGACTGTCATATCCGGAGTACAATAAAAAGAGGGGATGTCACACCATCTTCCAGACGCTGGATATAGTTTAGGTGCTTCGATGCAATCTAATTAGGTAAGGCCGAAAATGAAGGACTGCCGGACCTTGAAAAATTCGGGTCCCACCCCCAGAGAGTATCTGCAAGAACAGAGTGCAAAACAAGACAACTATTGTCCTAGTAAGAGTCATAGTTAGGCTGGTGGTACACGTACCTTGAGCAAATAAGGCTCTCACCAAAGGTGGTATGTTTATCCACGACTTGGTAGCAGCGACACGCTAGTGTGCATAAACACTAAGTCCCCCTGGGCCGTACCTACCTCAGGACTATACGTTCAGATCAACCAACTTGATATTTCTTAAGAATATGAGCGAGACATAGTCAATCTCCGTTGTGCTCAAATGACGCGGTCACCCAGGGTGGGTGGCTACAGTGCTACCCTTGGTTCTGTTGCACACAAACCGCCAGCAAGTTATTCACAAAGGGACGAGCAGACTTCCGACGGTCACCGACCACCACTATTTCTCCCGTGTAGGGCTATATAGCACCAAGGTTGATATGGTTGTGAAAATCTTGGCGGGTAACGAGCTAAGATAGATTTTTTTTTTTCCACTCACTATGGCACTCAAGACTGTCAGAGCGGGGTCTGCGACATGTTTGTTCCTGACACCCACCTGTAGGTTAGCCCGGACAAAGAAGTAACCTGGGTACCCCCAAGAGCTCCGGGTTTCTCTAGCTGGTGTTCTTCATGTGTGATCCCGACAATTAAATGTCGGAGTGGCCTGGTTACAAGTCATATGCATGACCATTTTTTGTATATCCCTGGTATAATGTACGATAATCACGGGAGCCTAACACCACTGCCGCAGAAGGAAATATCCCATGCCTTCTTGTGGACTAGCTGCCCGTACCTTTGATCACCGAGCTCCCCTGGGCTTCACGCGCGTTTCGCACAACGGACGTTACAGTTGACGCATGCGCTCTCCTCTAGATAACTAGACGGTTGCGCTTGCGGCGTCCTCGATTTCTCCCACCTGACTGGTGCTGGCGTCAGAGGATAAAGGGCTAGCCTCAAACTTACGACAAAGGAGTACATCAGGCACAAACAGCATCAGGCTCGCCCTTAATCAACGTGCTAAAAAACTCGCATCTTGCAGAGCGGCAGCAAAGAACAATTTGCAATTGCCGTGTGCGCCGCACCTTAGCTAATTGCGACGAGTGAACAAATCGCTGGCCTATCGCAGACTTACACTGCTAATCTACCACTCTACTGGTACTTGCGGACGAATACGGCTTGTCTCGAATTTGGATGGACAGCCTATATTTAAAGCCGCTTTGGAGATCAACATCCATAAACTCTATGGGAGGACGTTGGAGGCAAATTTGTCACGGCGGTGTCAGCGCGATCTGGGGATCTGACTCTTACTCGTACGCACGCACGTAATGCATTTCATCCAATGGCAAGCTCCGGTACCGGGTACCATACCGATATTTCCCCAAACGTTCGGTATGGAGCGGATAGGCATTCGAATGGTAGCAGGGCTACGCGCCGGATTTTTTTCAATCAGTCAATCCTATCAGAACGATGCGCCCCGATCCGGAGTTTCCGACGTAAATTTGTTCTCGGAAACTCTCCTGCCCTCGTTCTCTGCAATTGTTACCATCATCCCTGTTGAAGAGTCCAAGATCTGAAGAAGAGGTACCACTGCGTATGTAGACCGACGTTTAATAGCCACTGCAATTTAGCACTGCCAATTGGTATCGTCGGCCCGGTCCAGTCGAGGTTACTTTTCGCACAAGGAGCCTGTACAGCCATTATTATATGTGTGATACTTGATGGGGTAGTATATCATATACGAAGCGCCTTTGAGCACTTTGTGCGTCCGATTGGGCATCTTCCCCCACATAATCTGCATCAGTCACTGATAGCCTTCAAGCCCTTCGAGCGGCTGCACAGTATGTAGGGTGCCGCGGACACGTGGGCTGGGCTCTCCACAACCTCTTTTAGATCTTTGTTGGACAGGCCTCAGGATTGAGCTTATCTCACATAATAACCTGAATCCTGTTTAGGAGTTCATATCCGCCAAAGGTACCTACTGTCAGTTCGGATCTTGAGAGTTCTCAAGCTGGGATACTTGTTGGAAGCGAAGTCCGCAACTTA
seq00018   TCCGGTCCGTGGAGCCGCCAGGAGCATGCGGTAATGCATATGCATGCTGAGTCTCAGGGACATTACAACAGCTTTAAGATTCAACTTGCTTCATACTCTATGGCCTGACTGTCATATCCGGAGTACAATAAAAAGAGGGGATGTCACACCATCTTCCAGACGCTGGATATAGTTTAGGTGCTTCGATGCAATCTAATTAGGTAAGGCCGAAAATGAAGGACTGCCGGACCTTGAAAAATTCGGGTCCCACCCCCAGAGAGTATCTGCAAGAACAGAGTGCAAAACAAGACAACTATTGTCCTAGTAAGAGTCATAGTTAGGCTGGTGGTACACGTACCTTGAGCAAATAAGGCTCTCACCAAAGGTGGTATGTTTATCCACGACTTGGTAGCAGCGACACGCTAGTGTGCATAAACACTAAGTCCCCCTGGGCCGTACCTACCTCAGGACTATACGTTCAGATCAACCAACTTGATATTTCTTAAGAATATGAGCGAGACATAGTCAATCTCCGTTGTGCTCAAATGACGCGGTCACCCAGGGTGGGTGGCTACAGTGCTACCCTTGGTTCTGTTGCACACAAACCGCCAGCAAGTTATTCACAAAGGGACGAGCAGACTTCCGACGGTCACCGACCACCACTATTTCTCCCGTGTAGGGCTATATAGCACCAAGGTTGATATGGTTGTGAAAATCTTGGCGGGTAACGAGCTAAGATAGATTTTTTTTTTTCCACTCACTATGGCACTCAAGACTGTCAGAGCGGGGTCTGCGACATGTTTGTTCCTGACACCCACCTGTAGGTTAGCCCGGACAAAGAAGTAACCTGGGTACCCCCAAGAGCTCCGGGTTTCTCTAGCTGGTGTTCTTCATGTGTGATCCCGACAATTAAATGTCGGAGTGGCCTGGTTACAAGTCATATGCATGACCATTTTTTGTATATCCCTGGTATAATGTACGATAATCACGGGAGCCTAACACCACTGCCGCAGAAGGAAATATCCCATGCCTTCTTGTGGACTAGCTGCCCGTACCTTTGATCACCGAGCTCCCCTGGGCTTCACGCGCGTTTCGCACAACGGACGTTACAGTTGACGCATGCGCTCTCCTCTAGATAACTAGACGGTTGCGCTTGCGGCGTCCTCGATTTCTCCCACCTGACTGGTGCTGGCGTCAGAGGATAAAGGGCTAGCCTCAAACTTACGACAAAGGAGTACATCAGGCACAAACAGCATCAGGCTCGCCCTTAATCAACGTGCTAAAAAACTCGCATCTTGCAGAGCGGCAGCAAAGAACAATTTGCAATTGCCGTGTGCGCCGCACCTTAGCTAATTGCGACGAGTGAACAAATCGCTCGCCTATCGCAGACTTACACTGCTAATCTACCACTCTACTGGTACTTGCGGACGAATACGGCTTGTCTCGAATTTGGATGGACAGCCTATATTTAAAGCCGCTTTGGAGATCAACATCCATAAACTCTATGGGAGGACGTTGGAGGCAAATTTGTCACGGCGGTGTCAGCGCGATCTGGGGATCTGACTCTTACTCGTACGCACGCACGTAATGCATTTCATCCAATGGCAAGCTCCGGTACCGGGTACCATACCGATATTTCCCCAAACGTTCGGTATGGAGCGGATAGGCATTCGAATGGTAGCAGGGCTACGCGCCGGATTTTTTTCGATCAGTCAATCCTATCAGAACGATGCGCCCCGATCCGGAGTTTCCGACGTAAATTTGTTCTCGGAAACTCTCCTGCCCTCGTTCTCTGCAATTGTTACCATCATCCCTGTTGAAGAGTCCAAGATCTGAAGAAGAGGTACCACTGCGTATGTAGACCGACGTTTAATAGCCACTGCAATTTAGCACTGCCAATTGGTATCGTCGGCCCGGTCCAGTCGAGGTTACTTTTCGCACAAGGAGCCTGTACAGCCATTATTATATGTGTGATACTTGATGGGGTAGTATATCATATACGAAGCGCCTTTGAGCACTTTGTGCGTCCGATTGGGCATCTTCCCCCACATAATCTGCATCAGTCACTGATAGCCTTCAAGCCCTTCGAGCGGCTGCACAGTATGTAGGGTGCCGCGGACACGTGGGCTGGGCTCTCCACAACCTCTTTTAGATCTTTGTTGGACAGGCCTCAGGATTGAGCTTATCTCACATAATAACCTGAATCCTGTTTAGGAGTTCATATCCGCCAAAGGTACCTACTGTCAGTTCGGATCTTGAGAGTTCTCAAGCTGGGATACTTGTTGGAAGCGAAGTCCGCAACTTA
seq00019   TCCGGTCCGTGGAGCCGCCAGGAGCATGCGGTAATGCATATGCATGCTGAGTCTCAGGGACATTACAACAGCTTTAAGATTCAACTTGCTTCATACTCTATGGCCTGACTGTCATATCCGGAGTACAATAAAAAGAGGGGATGTCACACCATCTTCCAGACGCTGGATATAGTTTAGGTGCTTCGATGCAATCTAATTAGGTAAGGCCGAAAATGAAGGACTGCCGGACCTTGAAAAATTCGGGTCCCACCCCCAGAGAGTATCTGCAAGAACAGAGTGCAAAACAAGACAACTATTGTCCTAGTAAGAGTCATAGTTAGGCTGGTGGTACACGTACCTTGAGCAAATAAGGCTCTCACCAAAGGTGGTATGTTTATCCACGACTTGGTAGCAGCGACACGCTAGTGTGCATAAACACTAAGTCCCCCTGGGCCGTACCTACCTCAGGACTATACGTTCAGATCAACCAACTTGATATTTCTTAAGAATATGAGCGAGACATAGTCAATCTCCGTTGTGCTCAAATGACGCGGTCACCCAGGGTGGGTGGCTACAGTGCTACCCTTGGTTCTGTTGCACACAAACCGCCAGCAAGTTATTCACAAAGGGACGAGCAGACTTCCGACGGTCACCGACCACCACTATTTCTCCCGTGTAGGGCTATATAGCACCAAGGTTGATATGGTTGTGAAAATCTTGGCGGGTAACGAGCTAAGATAGATTTTTTTTTTTCCACTCACTATGGCACTCAAGACTGTCAGAGCGGGGTCTGCGACATGTTTGTTCCTGACACCCACCTGTAGGTTAGCCCGGACAAAGAAGTAACCTGGGTACCCCCAAGAGCTCCGGGTTTCTCTAGCTGGTGTTCTTCATGTGTGATCCCGACAATTAAATGTCGGAGTGGCCTGGTTACAAGTCATATGCATGACCATTTTTTGTATATCCCTGGTATAATGTACGATAATCACGGGAGCCTAACACCACTGCCGCAGAAGGAAATATCCCATGCCTTCTTGTGGACTAGCTGCCCGTACCTTTGATCACCGAGCTCCCCTGGGCTTCACGCGCGTTTCGCACAACGGACGTTACAGTTGACGCATGCGCTCTCCTCTAGATAACTAGACGGTTGCGCTTGCGGCGTCCTCGATTTCTCCCACCTGACTGGTGCTGGCGTCAGAGGATAAAGGGCTAGCCTCAAACTTACGACAAAGGAGTACATCAGGCACAAACAGCATCAGGCTCGCCCTTAATCAACGTGCTAAAAAACTCGCATCTTGCAGAGCGGCAGCAAAGAACAATTTGCAATTGCCGTGTGCGCCGCACCTTAGCTAATTGCGACGAGTGAACAAATCGCTGGCCTATCGCAGACTTACACTGCTAATCTACCACTCTACTGGTACTTGCGGACGAATACGGCTTGTCTCGAATTTGGATGGACAGCCTATATTTAAAGCCGCTTTGGAGATCAACATCCATAAACTCTATGGGAGGACGTTGGAGGCAAATTTGTCACGGCGGTGTCAGCGCGATCTGGGGATCTGACTCTTACTCGTACGCACGCACGTAATGCATTTCATCCAATGGCAAGCTCCGGTACCGGGTACCATACCGATATTTCCCCAAACGTTCGGTATGGAGCGGATAGGCATTCGAATGGTAGCAGGGCTACGCGCCGGATTTTTTTCGATCAGTCAATCCTATCAGAACGATGCGCCCCGATCCGGAGTTTCCGACGTAAATTTGTTCTCGGAAACTCTCCTGCCCTCGTTCTCTGCAATTGTTACCATCATCCCTGTTGAAGAGTCCAAGATCTGAAGAAGAGGTACCACTGCGTATGTAGACCGACGTTTAATAGCCACTGCAATTTAGCACTGCCAATTGGTATCGTCGGCCCGGTCCAGTCGAGGTTACTTTTCGCACAAGGAGCCTGTACAGCCATTATTATATGTGTGATACTTGATGGGGTAGTATATCATATACGAAGCGCCTTTGAGCACTTTGTGCGTCCGATTGGGCATCTTCCCCCACATAATCTGCATCAGTCACTGATAGCCTTCAAGCCCTTCGAGCGGCTGCACAGTATGTAGGGTGCCGCGGACACGTGGGCTGGGCTCTCCACAACCTCTTTTAGATCTTTGTTGGACAGGCCTCAGGATTGAGCTTATCTCACATAATAACCTGAATCCTGTTTAGGAGTTCATATCCGCCAAAGGTACCTACTGTCAGTTCGGATCTTGAGAGTTCTCAAGCTGGGATACTTGTTGGAAGCGAAGTCCGCAACTTA
seq00020   TCCGGTCCGTGGAGCCGCCAGGAGCATGCGGTAATGCATATGCATGCTGAGTCTCAGGGACATTACAACAGCTTTAAGATTCAACTTGCTTCATACTCTATGGCCTGACTGTCATATCCGGAGTACAATAAAAAGAGGGGATGTCACACCATCTTCCAGACGCTGGATATAGTTTAGGTGCTTCGATGCAATCTAATTAGGTAAGGCCGAAAATGAAGGACTGCCGGACCTTGAAAAATTCGGGTCCCACCCCCAGAGAGTATCTGCAAGAACAGAGTGCAAAACAAGACAACTATTGTCCTTGTAAGAGTCATAGTTAGGCTGGTGGTACACGTACCTTGAGCAAATAAGGCTCTCACCAAAGGTGGTATGTTTATCCACGACTTGGTAGCAGCGACACGCTAGTGTGCATAAACACTAAGTCCCCCTGGGCCGTACCTACCTCAGGACTATACGTTCAGATCAACCAACTTGATATTTCTTAAGAATATGAGCGAGACATAGTCAATCTCCGTTGTGCTCAAATGACGCGGTCACCCAGGGTGGGTGGCTACAGTGCTACCCTTGGTTCTGTTGCACACAAACCGCCAGCAAGTTATTCACAAAGGGACGAGCAGACTTCCGACGGTCACCGACCACCACTATTTCTCCCGTGTAGGGCTATATAGCACCAAGGTTGATATGGTTGTGAAAATCTTGGCGGGTAACGAGCTAAGATAGATTTTTTTTTTTCCACTCACTATGGCACTCAAGACTGTCAGAGCGGGGTCTGCGACATGTTTGTTCCTGACACCCACCTGTAGGTTAGCCCGGACAAAGAAGTAACCTGGGTACCCCCAAGAGCTCCGGGTTTCTCTAGCTGGTGTTCTTCATGTGTGATCCCGACAATTAAATGTCGGAGTGGCCTGGTTACAAGTCATATGCATGACCATTTTTTGTATATCCCTGGTATAATGTACGATAATCACGGGAGCCTAACACCACTGCCGCAGAAGGAAATATCCCATGCCTTCTTGTGGACTAGCTGCCCGTACCTTTGATCACCGAGCTCCCCTGGGCTTCACGCGCGTTTCGCACAACGGACGTTACAGTTGACGCATGCGCTCTCCTCTAGATAACTAGACGGTTGCGCTTGCGGCGTCCTCGATTTCTCCCACCTGACTGGTGCTGGCGTCAGAGGATAAAGGGCTAGCCTCAAACTTACGACAAAGGAGTACATCAGGCACAAACAGCATCAGGCTCGCCCTTAATCAACGTGCTAAAAAACTCGCATCTTGCAGAGCGGCAGCAAAGAACAATTTGCAATTGCCGTGTGCGCCGCACCTTAGCTAATTGCGACGAGTGAACAAATCGCTGGCCTATCGCAGACTTACACTGCTAATCTACCACTCTACTGGTACTTGCGGACGAATACGGCTTGTCTCGAATTTGGATGGACAGCCTATATTTAAAGCCGCTTTGGAGATCAACATCCATAAACTCTATGGGAGGACGTTGGAGGCAAATTTGTCACGGCGGTGTCAGCGCGATCTGGGGATCTGACTCTTACTCGTACGCACGCACGTAATGCATTTCATCCAATGGCAAGCTCCGGTACCGGGTACCATACCGATATTTCCCCAAACGTTCGGTATGGAGCGGATAGGCATTCGAATGGTAGCAGGGCTACGCGCCGGATTTTTTTCGATCAGTCAATCCTATCAGAACGATGCGCCCCGATCCGGAGTTTCCGACGTAAATTTGTTCTCGGAAACTCTCCTGCCCTCGTTCTCTGCAATTGTTACCATCATCCCTGTTGAAGAGTCCAAGATCTGAAGAAGAGGTACCACTGCGTATGTAGACCGACGTTTAATAGCCACTGCAATTTAGCACTGCCAATTGGTATCGTCGGCCCGGTCCAGTCGAGGTTACTTTTCGCACAAGGAGCCTGTACAGCCATTATTATATGTGTGATACTTGATGGGGTAGTATATCATATACGAAGCGCCTTTGAGCACTTTGTGCGTCCGATTGGGCATCTTCCCCCACATAATCTGCATCAGTCACTGATAGCCTTCAAGCCCTTCGAGCGGCTGCACAGTATGTAGGGTGCCGCGGACACGTGGGCTGGGCTCTCCACAACCTCTTTTAGATCTTTGTTGGACAGGCCTCAGGATTGAGCTTATCTCACATAATAACCTGAATCCTGTTTAGGAGTTCATATCCGCCAAAGGTACCTACTGTCAGTTCGGATCTTGAGAGTTCTCAAGCTGGGATACTTGTTGGAAGCGAAGTCCGCAACTTA
seq00021   TCCGGTCCGTGGAGCCGCCAGGAGCATGCGGTAATGCATATGCATGCTGAGTCTCAGGGACATTACAACAGCTTTAAGATTCAACTTGCTTCATACTCTATGGCCTGACTGTCATATCCGGAGTACAATAAAAAGAGGGGATGTCACACCATCTTCCAGACGCTGGATATAGTTTAGGTGCTTCGATGCAATCTAATTAGGTAAGGCCGAAAATGAAGGACTGCCGGACCTTGAAAAATTCGGGTCCCACCCCCAGAGAGTATCTGCAAGAACAGAGTGCAAAACAAGACAACTATTGTCCTAGTAAGAGTCATAGTTAGGCTGGTGGTACACGTACCTTGAGCAAATAAGGCTCTCACCAAAGGTGGTATGTTTATCCACGACTTGGTAGCAGCGACACGCTAGTGTGCATAAACACTAAGTCCCCCTGGGCCGTACCTACCTCAGGACTATACGTTCAGATCAACCAACTTGATATTTCTTAAGAATATGAGCGAGACATAGTCAATCTCCGTTGTGCTCAAATGACGCGGTCACCCAGGGTGGGTGGCTACAGTGCTACCCTTGGTTCTGTTGCACACAAACCGCCAGCAAGTTATTCACAAAGGGACGAGCAGACTTCCGACGGTCACCGACCACCACTATTTCTCCCGTGTAGGGCTATATAGCACCAAGGTTGATATGGTTGTGAAAATCTTGGCGGGTAACGAGCTAAGATAGATTTTTTTTTTTCCACTCACTATGGCACTCAAGACTGTCAGAGCGGGGTCTGCGACATGTTTGTTCCTGACACCCACCTGTAGGTTAGCCCGGACAAAGAAGTAACCTGGGTACCCCCAAGAGCTCCGGGTTTCTCTAGCTGGTGTTCTTCATGTGTGATCCCGACAATTAAATGTCGGAGTGGCCTGGTTACAAGTCATATGCATGACCATTTTTTGTATATCCCTGGTATAATGTACGATAATCACGGGAGCCTAACACCACTGCCGCAGAAGGAAATATCCCATGCCTTCTTGTGGACTAGCTGCCCGTACCTTTGATCACCGAGCTCCCCTGGGCTTCACGCGCGTTTCGCACAACGGACGTTACAGTTGACGCATGCGCTCTCCTCTAGATAACTAGACGGTTGCGCTTGCGGCGTCCTCGATTTCTCCCACCTGACTGGTGCTGGCGTCAGAGGATAAAGGGCTAGCCTCAAACTTACGACAAAGGAGTACATCAGGCACAAACAGCATCAGGCTCGCCCTTAATCAACGTGCTAAAAAACTCGCATCTTGCAGAGCGGCAGCAAAGAACAATTTGCAATTGCCGTGTGCGCCGCACCTTAGCTAATTGCGACGAGTGAACAAATCGCTGGCCTATCGCAGACTTACACTGCTAATCTACCACTCTACTGGTACTTGCGGACGAATACGGCTTGTCTCGAATTTGGATGGACAGCCTATATTTAAAGCCGCTTTGGAGATCAACATCCATAAACTCTATGGGAGGACGTTGGAGGCAAATTTGTCACGGCGGTGTCAGCGCGATCTGGGGATCTGACTCTTACTCGTACGCACGCACGTAATGCATTTCATCCAATGGCAAGCTCCGGTACCGGGTACCATACCGATATTTCCCCAAACGTTCGGTATGGAGCGGATAGGCATTCGAATGGTAGCAGGGCTACGCGCCGGATTTTTTTCGATCAGTCAATCCTATCAGAACGATGCGCCCCGATCCGGAGTTTCCGACGTAAATTTGTTCTCGGAAACTCTCCTGCCCTCGTTCTCTGCAATTGTTACCATCATCCCTGTTGAAGAGTCCAAGATCTGAAGAAGAGGTACCACTGCGTATGTAGACCGACGTTTAATAGCCACTGCAATTTAGCACTGCCAATTGGTATCGTCGGCCCGGTCCAGTCGAGGTTACTTTTCGCACAAGGAGCCTGTACAGCCATTATTATATGTGTGATACTTGATGGGGTAGTATATCATATACGAAGCGCCTTTGAGCACTTTGTGCGTCCGATTGGGCATCTTCCCCCACATAATCTGCATCAGTCACTGATAGCCTTCAAGCCCTTCGAGCGGCTGCACAGTATGTAGGGTGCCGCGGACACGTGGGCTGGGCTCTCCACAACCTCTTTTAGATCTTTGTTGGACAGGCCTCAGGATTGAGCTTATCTCACATAATAACCTGAATCCTGTTTAGGAGTTCATATCCGCCAAAGGTACCTACTGTCAGTTCGGATCTTGAGAGTTCTCAAGCTGGGATACTTGTTGGAAGCGAAGTCCGCAACTTA
seq00022   TCCGGTCCGTGGAGCCGCCAGGAGCATGCGGTAATGCATATGCATGCTGAGTCTCAGGGACATTACAACAGCTTTAAGATTCAACTTGCTTCATACTCTATGGCCTGACTGTCATATCCGGAGTACAATAAAAAGAGGGGATGTCACACCATCTTCCAGACGCTGGATATAGTTTAGGTGCTTCGATGCAATCTAATTAGGTAAGGCCGAAAATGAAGGACTGCCGGACCTTGAAAAATTCGGGTCCCACCCCCAGAGAGTATCTGCAAGAACAGAGTGCAAAACAAGACAACTATTGTCCTTGTAAGAGTCATAGTTAGGCTGGTGGTACACGTACCTTGAGCAAATAAGGCTCTCACCAAAGGTGGTATGTTTATCCACGACTTGGTAGCAGCGACACGCTAGTGTGCATAAACACTAAGTCCCCCTGGGCCGTACCTACCTCAGGACTATACGTTCAGATCAACCAACTTGATATTTCTTAAGAATATGAGCGAGACATAGTCAATCTCCGTTGTGCTCAAATGACGCGGTCACCCAGGGTGGGTGGCTACAGTGCTACCCTTGGTTCTGTTGCACACAAACCGCCAGCAAGTTATTCACAAAGGGACGAGCAGACTTCCGACGGTCACCGACCACCACTATTTCTCCCGTGTAGGGCTATATAGCACCAAGGTTGATATGGTTGTGAAAATCTTGGCGGGTAACGAGCTAAGATAGATTTTTTTTTTTCCACTCACTATGGCACTCAAGACTGTCAGAGCGGGGTCTGCGACATGTTTGTTCCTGACACCCACCTGTAGGTTAGCCCGGACAAAGAAGTAACCTGGGTACCCCCAAGAGCTCCGGGTTTCTCTAGCTGGTGTTCTTCATGTGTGATCCCGACAATTAAATGTCGGAGTGGCCTGGTTACAAGTCATATGCATGACCATTTTTTGTATATCCCTGGTATAATGTACGATAATCACGGGAGCCTAACACCACTGCCGCAGAAGGAAATATCCCATGCCTTCTTGTGGACTAGCTGCCCGTACCTTTGATCACCGAGCTCCCCTGGGCTTCACGCGCGTTTCGCACAACGGACGTTACAGTTGACGCATGCGCTCTCCTCTAGATAACTAGACGGTTGCGCTTGCGGCGTCCTCGATTTCTCCCACCTGACTGGTGCTGGCGTCAGAGGATAAAGGGCTAGCCTCAAACTTACGACAAAGGAGTACATCAGGCACAAACAGCATCAGGCTCGCCCTTAATCAACGTGCTAAAAAACTCGCATCTTGCAGAGCGGCAGCAAAGAACAATTTGCAATTGCCGTGTGCGCCGCACCTTAGCTAATTGCGACGAGTTAACAAATCGCTGGCCTATCGCAGACTTACACTGCTAATCTACCACTCTACTGGTACTTGCGGACGAATACGGCTTGTCTCGAATTTGGATGGACAGCCTATATTTAAAGCCGCTTTGGAGATCAACATCCATAAACTCTATGGGAGGACGTTGGAGGCAAATTTGTCACGGCGGTGTCAGCGCGATCTGGGGATCTGACTCTTACTCGTACGCACGCACGTAATGCATTTCATCCAATGGCAAGCTCCGGTACCGGGTACCATACCGATATTTCCCCAAACGTTCGGTATGGAGCGGATAGGCATTCGAATGGTAGCAGGGCTACGCGCCGGATTTTTTTCGATCAGTCAATCCTATCAGAACGATGCGCCCCGATCCGGAGTTTCCGACGTAAATTTGTTCTCGGAAACTCTCCTGCCCTCGTTCTCTGCAATTGTTACCATCATCCCTGTTGAAGAGTCCAAGATCTGAAGAAGAGGTACCACTGCGTATGTAGACCGACGTTTAATAGCCACTGCAATTTAGCACTGCCAATTGGTATCGTCGGCCCGGTCCAGTCGAGGTTACTTTTCGCACAAGGAGCCTGTACAGCCATTATTATATGTGTGATACTTGATGGGGTAGTATATCATATACGAAGCGCCTTTGAGCACTTTGTGCGTCCGATTGGGCATCTTCCCCCACATAATCTGCATCAGTCACTGATAGCCTTCAAGCCCTTCGAGCGGCTGCACAGTATGTAGGGTGCCGCGGACACGTGGGCTGGGCTCTCCACAACCTCTTTTAGATCTTTGTTGGACAGGCCTCAGGATTGAGCTTATCTCACATAATAACCTGAATCCTGTTTAGGAGTTCATATCCGCCAAAGGTACCTACTGTCAGTTCGGATCTTGAGAGTTCTCAAGCTGGGATACTTGTTGGAAGCGAAGTCCGCAACTTA
seq00023   TCCGGTCCGTGGAGCCGCCAGGAGCATGCGGTAATGCATATGCATGCTGAGTCTCAGGGACATTACAACAGCTTTAAGATTCAACTTGCTTCATACTCTATGGCCTGACTGTCATATCCGGAGTACAATAAAAAGAGGGGATGTCACACCATCTTCCAGACGCTGGATATAGTTTAGGTGCTTCGATGCAATCTAATTAGGTAAGGCCGAAAATGAAGGACTGCCGGACCTTGAAAAATTCGGGTCCCACCCCCAGAGAGTATCTGCAAGAACAGAGTGCAAAACAAGACAACTATTGTCCTAGTAAGAGTCATAGTTAGGCTGGTGGTACACGTACCTTGAGCAAATAAGGCTCTCACCAAAGGTGGTATGTTTATCCACGACTTGGTAGCAGCGACACGCTAGTGTGCATAAACACTAAGTCCCCCTGGGCCGTACCTACCTCAGGACTATACGTTCAGATCAACCAACTTGATATTTCTTAAGAATATGAGCGAGACATAGTCAATCTCCGTTGTGCTCAAATGACGCGGTCACCCAGGGTGGGTGGCTACAGTGCTACCCTTGGTTCTGTTGCACACAAACCGCCAGCAAGTTATTCACAAAGGGACGAGCAGACTTCCGACGGTCACCGACCACCACTATTTCTCCCGTGTAGGGCTATATAGCACCAAGGTTGATATGGTTGTGAAAATCTTGGCGGGTAACGAGCTAAGATAGATTTTTTTTTTTCCACTCACTATGGCACTCAAGACTGTCAGAGCGGGGTCTGCGACATGTTTGTTCCTGACACCCACCTGTAGGTTAGCCCGGACAAAGAAGTAACCTGGGTACCCCCAAGAGCTCCGGGTTTCTCTAGCTGGTGTTCTTCATGTGTGATCCCGACAATTAAATGTCGGAGTGGCCTGGTTACAAGTCATATGCATGACCATTTTTTGTATATCCCTGGTATAATGTACGATAATCACGGGAGCCTAACACCACTGCCGCAGAAGGAAATATCCCATGCCTTCTTGTGGACTAGCTGCCCGTACCTTTGATCACCGAGCTCCCCTGGGCTTCACGCGCGTTTCGCACAACGGACGTTACAGTTGACGCATGCGCTCTCCTCTAGATAACTAGACGGTTGCGCTTGCGGCGTCCTCGATTTCTCCCACCTGACTGGTGCTGGCGTCAGAGGATAAAGGGCTAGCCTCAAACTTACGACAAAGGAGTACATCAGGCACAAACAGCATCAGGCTCGCCCTTAATCAACGTGCTAAAAAACTCGCATCTTGCAGAGCGGCAGCAAAGAACAATTTGCAATTGCCGTGTGCGCCGCACCTTAGCTAATTGCGACGAGTGAACAAATCGCTGGCCTATCGCAGACTTACACTGCTAATCTACCACTCTACTGGTACTTGCGGACGAATACGGCTTGTCTCGAATTTGGATGGACAGCCTATATTTAAAGCCGCTTTGGAGATCAACATCCATAAACTCTATGGGAGGACGTTGGAGGCAAATTTGTCACGGCGGTGTCAGCGCGATCTGGGGATCTGACTCTTACTCGTACGCACGCACGTAATGCATTTCATCCAATGGCAAGCTCCGGTACCGGGTACCATACCGATATTTCCCCAAACGTTCGGTATGGAGCGGATAGGCATTCGAATGGTAGCAGGGCTACGCGCCGGATTTTTTTCGATCAGTCAATCCTATCAGAACGATGCGCCCCGATCCGGAGTTTCCGACGTAAATTTGTTCTCGGAAACTCTCCTGCCCTCGTTCTCTGCAATTGTTACCATCATCCCTGTTGAAGAGTCCAAGATCTGAAGAAGAGGTACCACTGCGTATGTAGACCGACGTTTAATAGCCACTGCAATTTAGCACTGCCAATTGGTATCGTCGGCCCGGTCCAGTCGAGGTTACTTTTCGCACAAGGAGCCTGTACAGCCATTATTATATGTGTGATACTTGATGGGGTAGTATATCATATACGAAGCGCCTTTGAGCACTTTGTGCGTCCGATTGGGCATCTTCCCCCACATAATCTGCATCAGTCACTGATAGCCTTCAAGCCCTTCGAGCGGCTGCACAGTATGTAGGGTGCCGCGGACACGTGGGCTGGGCTCTCCACAACCTCTTTTAGATCTTTGTTGGACAGGCCTCAGGATTGAGCTTATCTCACATAATAACCTGAATCCTGTTTAGGAGTTCATATCCGCCAAAGGTACCTACTGTCAGTTCGGATCTTGAGAGTTCTCAAGCTGGGATACTTGTTGGAAGCGAAGTCCGCAACTTA
seq00024   TCCGGTCCGTGGAGCCGCCAGGAGCATGCGGTAATGCATATGCATGCTGAGTCTCAGGGACATTACAACAGCTTTAAGATTCAACTTGCTTCATACTCTATGGCCTGACTGTCATATCCGGAGTACAATAAAAAGAGGGGATGTCACACCATCTTCCAGACGCTGGATATAGTTTAGGTGCTTCGATGCAATCTAATTAGGTAAGGCCGAAAATGAAGGACTGCCGGACCTTGAAAAATTCGGGTCCCACCCCCAGAGAGTATCTGCAAGAACAGAGTGCAAAACAAGACAACTATTGTCCTAGTAAGAGTCATAGTTAGGCTGGTGGTACACGTACCTTGAGCAAATAAGGCTCTCACCAAAGGTGGTATGTTTATCCACGACTTGGTAGCAGCGACACGCTAGTGTGCATAAACACTAAGTCCCCCTGGGCCGTACCTACCTCAGGACTATACGTTCAGATCAACCAACTTGATATTTCTTAAGAATATGAGCGAGACATAGTCAATCTCCGTTGTGCTCAAATGACGCGGTCACCCAGGGTGGGTGGCTACAGTGCTACCCTTGGTTCTGTTGCACACAAACCGCCAGCAAGTTATTCACAAAGGGACGAGCAGACTTCCGACGGTCACCGACCACCACTATTTCTCCCGTGTAGGGCTATATAGCACCAAGGTTGATATGGTTGTGAAAATCTTGGCGGGTAACGAGCTAAGATAGATTTTTTTTTTTCCACTCACTATGGCACTCAAGACTGTCAGAGCGGGGTCTGCGACATGTTTGTTCCTGACACCCACCTGTAGGTTAGCCCGGACAAAGAAGTAACCTGGGTACCCCCAAGAGCTCCGGGTTTCTCTAGCTGGTGTTCTTCATGTGTGATCCCGACAATTAAATGTCGGAGTGGCCTGGTTACAAGTCATATGCATGACCATTTTTTGTATATCCCTGGTATAATGTACGATAATCACGGGAGCCTAACACCACTGCCGCAGAAGGAAATATCCCATGCCTTCTTGTGGACTAGCTGCCCGTACCTTTGATCACCGAGCTCCCCTGGGCTTCACGCGCGTTTCGCACAACGGACGTTACAGTTGACGCATGCGCTCTCCTCTAGATAACTAGACGGTTGCGCTTGCGGCGTCCTCGATTTCTCCCACCTGACTGGTGCTGGCGTCAGAGGATAAAGGGCTAGCCTCAAACTTACGACAAAGGAGTACATCAGGCACAAACAGCATCAGGCTCGCCCTTAATCAACGTGCTAAAAAACTCGCATCTTGCAGAGCGGCAGCAAAGAACAATTTGCAATTGCCGTGTGCGCCGCACCTTAGCTAATTGCGACGAGTGAACAAATCGCTGGCCTATCGCAGACTTACACTGCTAATCTACCACTCTACTGGTACTTGCGGACGAATACGGCTTGTCTCGAATTTGGATGGACAGCCTATATTTAAAGCCGCTTTGGAGATCAACATCCATAAACTCTATGGGAGGACGTTGGAGGCAAATTTGTCACGGCGGTGTCAGCGCGATCTGGGGATCTGACTCTTACTCGTACGCACGCACGTAATGCATTTCATCCAATGGCAAGCTCCGGTACCGGGTACCATACCGATATTTCCCCAAACGTTCGGTATGGAGCGGATAGGCATTCGAATGGTAGCAGGGCTACGCGCCGGATTTTTTTCGATCAGTCAATCCTATCAGAACGATGCGCCCCGATCCGGAGTTTCCGACGTAAATTTGTTCTCGGAAACTCTCCTGCCCTCGTTCTCTGCAATTGTTACCATCATCCCTGTTGAAGAGTCCAAGATCTGAAGAAGAGGTACCACTGCGTATGTAGACCGACGTTTAATAGCCACTGCAATTTAGCACTGCCAATTGGTATCGTCGGCCCGGTCCAGTCGAGGTTACTTTTCGCACAAGGAGCCTGTACAGCCATTATTATATGTGTGATACTTGATGGGGTAGTATATCATATACGAAGCGCCTTTGAGCACTTTGTGCGTCCGATTGGGCATCTTCCCCCACATAATCTGCATCAGTCACTGATAGCCTTCAAGCCCTTCGAGCGGCTGCACAGTATGTAGGGTGCCGCGGACACGTGGGCTGGGCTCTCCACAACCTCTTTTAGATCTTTGTTGGACAGGCCTCAGGATTGAGCTTATCTCACATAATAACCTGAATCCTGTTTAGGAGTTCATATCCGCCAAAGGTACCTACTGTCAGTTCGGATCTTGAGAGTTCTCAAGCTGGGATACTTGTTGGAAGCGAAGTCCGCAACTTA
seq00025   TCCGGTCCGTGGAGCCGCCAGGAGCATGCGGTAATGCATATGCATGCTGAGTCTCAGGGACATTACAACAGCTTTAAGATTCAACTTGCTTCATACTCTATGGCCTGACTGTCATACCCGGAGTACAATAAAAAGAGGGGATGTCACACCATCTTCCAGACGCTGGATATAGTTTAGGTGCTTCGATGCAATCTAATTAGGTAAGGCCGAAAATGAAGGACTGCCGGACCTTGAAAAATTCGGGTCCCACCCCCAGAGAGTATCTGCAAGAACAGAGTGCAAAACAAGACAACTATTGTCCTAGTAAGAGTCATAGTTAGGCTGGTGGTACACGTACCTTGAGCAAATAAGGCTCTCACCAAAGGTGGTATGTTTATCCACGACTTGGTAGCAGCGACACGCTAGTGTGCATAAACACTAAGTCCCCCTGGGCCGTACCTACCTCAGGACTATACGTTCAGATCAACCAACTTGATATTTCTTAAGAATATGAGCGAGACATAGTCAATCTCCGTTGTGCTCAAATGACGCGGTCACCCAGGGTGGGTGGCTACAGTGCTACCCTTGGTTCTGTTGCACACAAACCGCCAGCAAGTTATTCACAAAGGGACGAGCAGACTTCCGACGGTCACCGACCACCACTATTTCTCCCGTGTAGGGCTATATAGCACCAAGGTTGATATGGTTGTGAAAATCTTGGCGGGTAACGAGCTAAGATAGATTTTTTTTTTTCCACTCACTATGGCACTCAAGACTGTCAGAGCGGGGTCTGCGACATGTTTGTTCCTGACACCCACCTGTAGGTTAGCCCGGACAAAGAAGTAACCTGGGTACCCCCAAGAGCTCCGGGTTTCTCTAGCTGGTGTTCTTCATGTGTGATCCCGACAATTAAATGTCGGAGTGGCCTGGTTACAAGTCATATGCATGACCATTTTTTGTATATCCCTGGTATAATGTACGATAATCACGGGAGCCTAACACCACTGCCGCAGAAGGAAATATCCCATGCCTTCTTGTGGACTAGCTGCCCGTACCTTTGATCACCGAGCTCCCCTGGGCTTCACGCGCGTTTCGCACAACGGACGTTACAGTTGACGCATGCGCTCTCCTCTAGATAACTAGACGGTTGCGCTTGCGGCGTCCTCGATTTCTCCCACCTGACTGGTGCTGGCGTCAGAGGATAAAGGGCTAGCCTCAAACTTACGACAAAGGAGTACATCAGGCACAAACAGCATCAGGCTCGCCCTTAATCAACGTGCTAAAAAACTCGCATCTTGCAGAGCGGCAGCAAAGAACAATTTGCAATTGCCGTGTGCGCCGCACCTTAGCTAATTGCGACGAGTGAACAAATCGCTGGCCTATCGCAGACTTACACTGCTAATCTACCACTCTACTGGTACTTGCGGACGAATACGGCTTGTCTCGAATTTGGATGGACAGCCTATATTTAAAGCCGCTTTGGAGATCAACATCCATAAACTCTATGGGAGGACGTTGGAGGCAAATTTGTCACGGCGGTGTCAGCGCGATCTGGGGATCTGACTCTTACTCGTACGCACGCACGTAATGCATTTCATCCAATGGCAAGCTCCGGTACCGGGTACCATACCGATATTTCCCCAAACGTTCGGTATGGAGCGGATAGGCATTCGAATGGTAGCAGGGCTACGCGCCGGATTTTTTTCAATCAGTCAATCCTATCAGAACGATGCGCCCCGATCCGGAGTTTCCGACGTAAATTTGTTCTCGGAAACTCTCCTGCCCTCGTTCTCTGCAATTGTTACCATCATCCCTGTTGAAGAGTCCAAGATCTGAAGAAGAGGTACCACTGCGTATGTAGACCGACGTTTAATAGCCACTGCAATTTAGCACTGCCAATTGGTATCGTCGGCCCGGTCCAGTCGAGGTTACTTTTCGCACAAGGAGCCTGTACAGCCATTATTATATGTGTGATACTTGATGGGGTAGTATATCATATACGAAGCGCCTTTGAGCACTTTGTGCGTCCGATTGGGCATCTTCCCCCACATAATCTGCATCAGTCACTGATAGCCTTCAAGCCCTTCGAGCGGCTGCACAGTATGTAGGGTGCCGCGGACACGTGGGCTGGGCTCTCCACAACCTCTTTTAGATCTTTGTTGGACAGGCCTCAGGATTGAGCTTATCTCACATAATAACCTGAATCCTGTTTAGGAGTTCATATCCGCCAAAGGTACCTACTGTCAGTTCGGATCTTGAGAGTTCTCAAGCTGGGATACTTGTTGGAAGCGAAGTCCGCAACTTA
seq00026   TCCGGTCCGTGGAGCCGCCAGGAGCATGCGGTAATGCATATGCATGCTGAGTCTCAGGGACATTACAACAGCTTTAAGATTCAACTTGCTTCATACTCTATGGCCTGACTGTCATATCCGGAGTACAATAAAAAGAGGGGATGTCACACCATCTTCCAGACGCTGGATATAGTTTAGGTGCTTCGATGCAATCTAATTAGGTAAGGCCGAAAATGAAGGACTGCCGGACCTTGAAAAATTCGGGTCCCACCCCCAGAGAGTATCTGCAAGAACAGAGTGCAAAACAAGACAACTATTGTCCTAGTAAGAGTCATAGTTAGGCTGGTGGTACACGTACCTTGAGCAAATAAGGCTCTCACCAAAGGTGGTATGTTTATCCACGACTTGGTAGCAGAGACACGCTAGTGTGCATAAACACTAAGTCCCCCTGGGCCGTACCTACCTCAGGACTATACGTTCAGATCAACCAACTTGATATTTCTTAAGAATATGAGCGAGACATAGTCAATCTCCGTTGTGCTCAAATGACGCGGTCACCCAGGGTGGGTGGCTACAGTGCTACCCTTGGTTCTGTTGCACACAAACCGCCAGCAAGTTATTCACAAAGGGACGAGCAGACTTCCGACGGTCACCGACCACCACTATTTCTCCCGTGTAGGGCTATATAGCACCAAGGTTGATATGGTTGTGAAAATCTTGGCGGGTAACGAGCTAAGATAGATTTTTTTTTTTCCACTCACTATGGCACTCAAGACTGTCAGAGCGGGGTCTGCGACATGTTTGTTCCTGACACCCACCTGTAGGTTAGCCCGGACAAAGAAGTAACCTGGGTACCCCCAAGAGCTCCGGGTTTCTCTAGCTGGTGTTCTTCATGTGTGATCCCGACAATTAAATGTCGGAGTGGCCTGGTTACAAGTCATATGCATGACCATTTTTTGTATATCCCTGGTATAATGTACGATAATCACGGGAGCCTAACACCACTGCCGCAGAAGGAAATATCCCATGCCTTCTTGTGGACTAGCTGCCCGTACCTTTGATCACCGAGCTCCCCTGGGCTTCACGCGCGTTTCGCACAACGGACGTTACAGTTGACGCATGCGCTCTCCTCTAGATAACTAGACGGTTGCGCTTGCGGCGTCCTCGATTTCTCCCACCTGACTGGTGCTGGCGTCAGAGGATAAAGGGCTAGCCTCAAACTTACGACAAAGGAGTACATCAGGCACAAACAGCATCAGGCTCGCCCTTAATCAACGTGCTAAAAAACTCGCATCTTGCAGAGCGGCAGCAAAGAACAATTTGCAATTGCCGTGTGCGCCGCACCTTAGCTAATTGCGACGAGTGAACAAATCGCTGGCCTATCGCAGACTTACACTGCTAATCTACCACTCTACTGGTACTTGCGGACGAATACGGCTTGTCTCGAATTTGGATGGACAGCCTATATTTAAAGCCGCTTTGGAGATCAACATCCATAAACTCTATGGGAGGACGTTGGAGGCAAATTTGTCACGGCGGTGTCAGCGCGATCTGGGGATCTGACTCTTACTCGTACGCACGCACGTAATGCATTTCATCCAATGGCAAGCTCCGGTACCGGGTACCATACCGATATTTCCCCAAACGTTCGGTATGGAGCGGATAGGCATTCGAATGGTAGCAGGGCTACGCGCCGGATTTTTTTCGATCAGTCAATCCTATCAGAACGATGCGCCCCGATCCGGAGTTTCCGACGTAAATTTGTTCTCGGAAACTCTCCTGCCCTCGTTCTCTGCAATTGTTACCATCATCCCTGTTGAAGAGTCCAAGATCTGAAGAAGAGGTACCACTGCGTATGTAGACCGACGTTTAATAGCCACTGCAATTTAGCACTGCCAATTGGTATCGTCGGCCCGGTCCAGTCGAGGTTACTTTTCGCACAAGGAGCCTGTACAGCCATTATTATATGTGTGATACTTGATGGGGTAGTATATCATATACGAAGCGCCTTTGAGCACTTTGTGCGTCCGATTGGGCATCTTCCCCCACATAATCTGCATCAGTCACTGATAGCCTTCAAGCCCTTCGAGCGGCTGCACAGTATGTAGGGTGCCGCGGACACGTGGGCTGGGCTCTCCACAACCTCTTTTAGATCTTTGTTGGACAGGCCTCAGGATTGAGCTTATCTCACATAATAACCTGAATCCTGTTTAGGAGTTCATATCCGCCAAAGGTACCTACTGTCAGTTCGGATCTTGAGAGTTCTCAAGCTGGGATACTTGTTGGAAGCGAAGTCCGCAACTTA
seq00027   TCCGGTCCGTGGAGCCGCCAGGAGCATGCGGTAATGCATATGCATGCTGAGTCTCAGGGACATTACAACAGCTTTAAGATTCAACTTGCTTCATACTCTATGGCCTGACTGTCATATCCGGAGTACAATAAAAAGAGGGGATGTCACACCATCTTCCAGACGCTGGATATAGTTTAGGTGCTTCGATGCAATCTAATTAGGTAAGGCCGAAAATGAAGGACTGCCGGACCTTGAAAAATTCGGGTCCCACCCCCAGAGAGTATCTGCAAGAACAGAGTGCAAAACAAGACAACTATTGTCCTAGTAAGAGTCATAGTTAGGCTGGTGGTACACGTACCTTGAGCAAATAAGGCTCTCACCAAAGGTGGTATGTTTATCCACGACTTGGTAGCAGCGACACGCTAGTGTGCATAAACACTAAGTCCCCCTGGGCCGTACCTACCTCAGGACTATACGTTCAGATCAACCAACTTGATATTTCTTAAGAATATGAGCGAGACATAGTCAATCTCCGTTGTGCTCAAATGACGCGGTCACCCAGGGTGGGTGGCTACAGTGCTACCCTTGGTTCTGTTGCACACAAACCGCCAGCAAGTTATTCACAAAGGGACGAGCAGACTTCCGACGGTCACCGACCACCACTATTTCTCCCGTGTAGGGCTATATAGCACCAAGGTTGATATGGTTGTGAAAATCTTGGCGGGTAACGAGCTAAGATAGATTTTTTTTTTTCCACTCACTATGGCACTCAAGACTGTCAGAGCGGGGTCTGCGACATGTTTGTTCCTGACACCCACCTGTAGGTTAGCCCGGACAAAGAAGTAACCTGGGTACCCCCAAGAGCTCCGGGTTTCTCTAGCTGGTGTTCTTCATGTGTGATCCCGACAATTAAATGTCGGAGTGGCCTGGTTACAAGTCATATGCATGACCATTTTTTGTATATCCCTGGTATAATGTACGATAATCACGGGAGCCTAACACCACTGCCGCAGAAGGAAATATCCCATGCCTTCTTGTGGACTAGCTGCCCGTACCTTTGATCACCGAGCTCCCCTGGGCTTCACGCGCGTTTCGCACAACGGACGTTACAGTTGACGCATGCGCTCTCCTCTAGATAACTAGACGGTTGCGCTTGCGGCGTCCTCGATTTCTCCCACCTGACTGGTGCTGGCGTCAGAGGATAAAGGGCTAGCCTCAAACTTACGACAAAGGAGTACATCAGGCACAAACAGCATCAGGCTCGCCCTTAATCAACGTGCTAAAAAACTCGCATCTTGCAGAGCGGCAGCAAAGAACAATTTGCAATTGCCGTGTGCGCCGCACCTTAGCTAATTGCGACGAGTGAACAAATCGCTGGCCTATCGCAGACTTACACTGCTAATCTACCACTCTACTGGTACTTGCGGACGAATACGGCTTGTCTCGAATTTGGATGGACAGCCTATATTTAAAGCCGCTTTGGAGATCAACATCCATAAACTCTATGGGAGGACGTTGGAGGCAAATTTGTCACGGCGGTGTCAGCGCGATCTGGGGATCTGACTCTTACTCGTACGCACGCACGTAATGCATTTCATCCAATGGCAAGCTCCGGTACCGGGTACCATACCGATATTTCCCCAAACGTTCGGTATGGAGCGGATAGGCATTCGAATGGTAGCAGGGCTACGCGCCGGATTTTTTTCGATCAGTCAATCCTATCAGAACGATGCGCCCCGATCCGGAGTTTCCGACGTAAATTTGTTCTCGGAAACTCTCCTGCCCTCGTTCTCTGCAATTGTTACCATCATCCCTGTTGAAGAGTCCAAGATCTGAAGAAGAGGTACCACTGCGTATGTAGACCGACGTTTAATAGCCACTGCAATTTAGCACTGCCAATTGGTATCGTCGGCCCGGTCCAGTCGAGGTTACTTTTCGCACAAGGAGCCTGTACAGCCATTATTATATGTGTGATACTTGATGGGGTAGTATATCATATACGAAGCGCCTTTGAGCACTTTGTGCGTCCGATTGGGCATCTTCCCCCACATAATCTGCATCAGTCACTGATAGCCTTCAAGCCCTTCGAGCGGCTGCACAGTATGTAGGGTGCCGCGGACACGTGGGCTGGGCTCTCCACAACCTCTTTTAGATCTTTGTTGGACAGGCCTCAGGATTGAGCTTATCTCACATAATAACCTGAATCCTGTTTAGGAGTTCATATCCGCCAAAGGTACCTACTGTCAGTTCGGATCTTGAGAGTTCTCAAGCTGGGATACTTGTTGGAAGCGAAGTCCGCAACTTA
seq00028   TCCGGTCCGTGGAGCCGCCAGGAGCATGCGGTAATGCATATGCATGCTGAGTCTCAGGGACATTACAACAGCTTTAAGATTCAACTTGCTTCATACTCTATGGCCTGACTGTCATATCCGGAGTACAATAAAAAGAGGGGATGTCACACCATCTTCCAGACGCTGGATATAGTTTAGGTGCTTCGATGCAATCTAATTAGGTAAGGCCGAAAATGAAGGACTGCCGGACCTTGAAAAATTCGGGTCCCACCCCCAGAGAGTATCTGCAAGAACAGAGTGCAAAACAAGACAACTATTGTCCTAGTAAGAGTCATAGTTAGGCTGGTGGTACACGTACCTTGAGCAAATAAGGCTCTCACCAAAGGTGGTATGTTTATCCACGACTTGGTAGCAGCGACACGCTAGTGTGCATAAACACTAAGTCCCCCTGGGCCGTACCTACCTCAGGACTATACGTTCAGATCAACCAACTTGATATTTCTTAAGAATATGAGCGAGACATAGTCAATCTCCGTTGTGCTCAAATGACGCGGTCACCCAGGGTGGGTGGCTACAGTGCTACCCTTGGTTCTGTTGCACACAAACCGCCAGCAAGTTATTCACAAAGGGACGAGCAGACTTCCGACGGTCACCGACCACCACTATTTCTCCCGTGTAGGGCTATATAGCACCAAGGTTGATATGGTTGTGAAAATCTTGGCGGGTAACGAGCTAAGATAGATTTTTTTTTTTCCACTCACTATGGCACTCAAGACTGTCAGAGCGGGGTCTGCGACATGTTTGTTCCTGACACCCACCTGTAGGTTAGCCCGGACAAAGAAGTAACCTGGGTACCCCCAAGAGCTCCGGGTTTCTCTAGCTGGTGTTCTTCATGTGTGATCCCGACAATTAAATGTCGGAGTGGCCTGGTTACAAGTCATATGCATGACCATTTTTTGTATATCCCTGGTATAATGTACGATAATCACGGGAGCCTAACACCACTGCCGCAGAAGGAAATATCCCATGCCTTCTTGTGGACTAGCTGCCCGTACCTTTGATCACCGAGCTCCCCTGGGCTTCACGCGCGTTTCGCACAACGGACGTTACAGTTGACGCATGCGCTCTCCTCTAGATAACTAGACGGTTGCGCTTGCGGCGTCCTCGATTTCTCCCACCTGACTGGTGCTGGCGTCAGAGGATAAAGGGCTAGCCTCAAACTTACGACAAAGGAGTACATCAGGCACAAACAGCATCAGGCTCGCCCTTAATCAACGTGCTAAAAAACTCGCATCTTGCAGAGCGGCAGCAAAGAACAATTTGCAATTGCCGTGTGCGCCGCACCTTAGCTAATTGCGACGAGTGAACAAATCGCTGGCCTATCGCAGACTTACACTGCTAATCTACCACTCTACTGGTACTTGCGGACGAATACGGCTTGTCTCGAATTTGGATGGACAGCCTATATTTAAAGCCGCTTTGGAGATCAACATCCATAAACTCTATGGGAGGACGTTGGAGGCAAATTTGTCACGGCGGTGTCAGCGCGATCTGGGGATCTGACTCTTACTCGTACGCACGCACGTAATGCATTTCATCCAATGGCAAGCTCCGGTACCGGGTACCATACCGATATTTCCCCAAACGTTCGGTATGGAGCGGATAGGCATTCGAATGGTAGCAGGGCTACGCGCCGGATTTTTTTCGATCAGTCAATCCTATCAGAACGATGCGCCCCGATCCGGAGTTTCCGACGTAAATTTGTTCTCGGAAACTCTCCTGCCCTCGTTCTCTGCAATTGTTACCATCATCCCTGTTGAAGAGTCCAAGATCTGAAGAAGAGGTACCACTGCGTATGTAGACCGACGTTTAATAGCCACTGCAATTTAGCACTGCCAATTGGTATCGTCGGCCCGGTCCAGTCGAGGTTACTTTTCGCACAAGGAGCCTGTACAGCCATTATTATATGTGTGATACTTGATGGGGTAGTATATCATATACGAAGCGCCTTTGAGCACTTTGTGCGTCCGATTGGGCATCTTCCCCCACATAATCTGCATCAGTCACTGATAGCCTTCAAGCCCTTCGAGCGGCTGCACAGTATGTAGGGTGCCGCGGACACGTGGGCTGGGCTCTCCACAACCTCTTTTAGATCTTTGTTGGACAGGCCTCAGGATTGAGCTTATCTCACATAATAACCTGAATCCTGTTTAGGAGTTCATATCCGCCAAAGGTACCTACTGTCAGTTCGGATCTTGAGAGTTCTCAAGCTGGGATACTTGTTGGAAGCGAAGTCCGCAACTTA
seq00029   TCCGGTCCGTGGAGCCGCCAGGAGCATGCGGTAATGCATATGCATGCTGAGTCTCAGGGACATTACAACAGCTTTAAGATTCAACTTGCTTCATACTCTATGGCCTGACTGTCATATCCGGAGTACAATAAAAAGAGGGGATGTCACACCATCTTCCAGACGCTGGATATAGTTTAGGTGCTTCGATGCAATCTAATTAGGTAAGGCCGAAAATGAAGGACTGCCGGACCTTGAAAAATTCGGGTCCCACCCCCAGAGAGTATCTGCAAGAACAGAGTGCAAAACAAGACAACTATTGTCCTAGTAAGAGTCATAGTTAGGCTGGTGGTACACGTACCTTGAGCAAATAAGGCTCTCACCAAAGGTGGTATGTTTATCCACGACTTGGTAGCAGCGACACGCTAGTGTGCATAAACACTAAGTCCCCCTGGGCCGTACCTACCTCAGGACTATACGTTCAGATCAACCAACTTGATATTTCTTAAGAATATGAGCGAGACATAGTCAATCTCCGTTGTGCTCAAATGACGCGGTCACCCAGGGTGGGTGGCTACAGTGCTACCCTTGGTTCTGTTGCACACAAACCGCCAGCAAGTTATTCACAAAGGGACGAGCAGACTTCCGACGGTCACCGACCACCACTATTTCTCCCGTGTAGGGCTATATAGCACCAAGGTTGATATGGTTGTGAAAATCTTGGCGGGTAACGAGCTAAGATAGATTTTTTTTTTTCCACTCACTATGGCACTCAAGACTGTCAGAGCGGGGTCTGCGACATGTTTGTTCCTGACACCCACCTGTAGGTTAGCCCGGACAAAGAAGTAACCTGGGTACCCCCAAGAGCTCCGGGTTTCTCTAGCTGGTGTTCTTCATGTGTGATCCCGACAATTAAATGTCGGAGTGGCCTGGTTACAAGTCATATGCATGACCATTTTTTGTATATCCCTGGTATAATGTACGATAATCACGGGAGCCTAACACCACTGCCGCAGAAGGAAATATCCCATGCCTTCTTGTGGACTAGCTGCCCGTACCTTTGATCACCGAGCTCCCCTGGGCTTCACGCGCGTTTCGCACAACGGACGTTACAGTTGACGCATGCGCTCTCCTCTAGATAACTAGACGGTTGCGCTTGCGGCGTCCTCGATTTCTCCCACCTGACTGGTGCTGGCGTCAGAGGATAAAGGGCTAGCCTCAAACTTACGACAAAGGAGTACATCAGGCACAAACAGCATCAGGCTCGCCCTTAATCAACGTGCTAAAAAACTCGCATCTTGCAGAGCGGCAGCAAAGAACAATTTGCAATTGCCGTGTGCGCCGCACCTTAGCTAATTGCGACGAGTGAACAAATCGCTGGCCTATCGCAGACTTACACTGCTAATCTACCACTCTACTGGTACTTGCGGACGAATACGGCTTGTCTCGAATTTGGATGGACAGCCTATATTTAAAGCCGCTTTGGAGATCAACATCCATAAACTCTATGGGAGGACGTTGGAGGCAAATTTGTCACGGCGGTGTCAGCGCGATCTGGGGATCTGACTCTTACTCGTACGCACGCACGTAATGCATTTCATCCAATGGCAAGCTCCGGTACCGGGTACCATACCGATATTTCCCCAAACGTTCGGTATGGAGCGGATAGGCATTCGAATGGTAGCAGGGCTACGCGCCGGATTTTTTTCGATCAGTCAATCCTATCAGAACGATGCGCCCCGATCCGGAGTTTCCGACGTAAATTTGTTCTCGGAAACTCTCCTGCCCTCGTTCTCTGCAATTGTTACCATCATCCCTGTTGAAGAGTCCAAGATCTGAAGAAGAGGTACCACTGCGTATGTAGACCGACGTTTAATAGCCACTGCAATTTAGCACTGCCAATTGGTATCGTCGGCCCGGTCCAGTCGAGGTTACTTTTCGCACAAGGAGCCTGTACAGCCATTATTATATGTGTGATACTTGATGGGGTAGTATATCATATACGAAGCGCCTTTGAGCACTTTGTGCGTCCGATTGGGCATCTTCCCCCACATAATCTGCATCAGTCACTGATAGCCTTCAAGCCCTTCGAGCGGCTGCACAGTATGTAGGGTGCCGCGGACACGTGGGCTGGGCTCTCCACAACCTCTTTTAGATCTTTGTTGGACAGGCCTCAGGATTGAGCTTATCTCACATAATAACCTGAATCCTGTTTAGGAGTTCATATCCGCCAAAGGTACCTACTGTCAGTTCGGATCTTGAGAGTTCTCAAGCTGGGATACTTGTTGGAAGCGAAGTCCGCAACTTA
seq00030   TCCGGTCCGTGGAGCCGCCAGGAGCATGCGGTAATGCATATGCATGCTGAGTCTCAGGGACATTACAACAGCTTTAAGATTCAACTTGCTTCATACTCTATGGCCTGACTGTCATATCCGGAGTACAATAAAAAGAGGGGATGTCACACCATCTTCCAGACGCTGGATATAGTTTAGGTGCTTCGATGCAATCTAATTAGGTAAGGCCGAAAATGAAGGACTGCCGGACCTTGAAAAATTCGGGTCCCACCCCCAGAGAGTATCTGCAAGAACAGAGTGCAAAACAAGACAACTATTGTCCTAGTAAGAGTCATAGTTAGGCTGGTGGTACACGTACCTTGAGCAAATAAGGCTCTCACCAAAGGTGGTATGTTTATCCACGACTTGGTAGCAGCGACACGCTAGTGTGCATAAACACTAAGTCCCCCTGGGCCGTACCTACCTCAGGACTATACGTTCAGATCAACCAACTTGATATTTCTTAAGAATATGAGCGAGACATAGTCAATCTCCGTTGTGCTCAAATGACGCGGTCACCCAGGGTGGGTGGCTACAGTGCTACCCTTGGTTCTGTTGCACACAAACCGCCAGCAAGTTATTCACAAAGGGACGAGCAGACTTCCGACGGTCACCGACCACCACTATTTCTCCCGTGTAGGGCTATATAGCACCAAGGTTGATATGGTTGTGAAAATCTTGGCGGGTAACGAGCTAAGATAGATTTTTTTTTTTCCACTCACTATGGCACTCAAGACTGTCAGAGCGGGGTCTGCGACATGTTTGTTCCTGACACCCACCTGTAGGTTAGCCCGGACAAAGAAGTAACCTGGGTACCCCCAAGAGCTCCGGGTTTCTCTAGCTGGTGTTCTTCATGTGTGATCCCGACAATTAAATGTCGGAGTGGCCTGGTTACAAGTCATATGCATGACCATTTTTTGTATATCCCTGGTATAATGTACGATAATCACGGGAGCCTAACACCACTGCCGCAGAAGGAAATATCCCATGCCTTCTTGTGGACTAGCTGCCCGTACCTTTGATCACCGAGCTCCCCTGGGCTTCACGCGCGTTTCGCACAACGGACGTTACAGTTGACGCATGCGCTCTCCTCTAGATAACTAGACGGTTGCGCTTGCGGCGTCCTCGATTTCTCCCACCTGACTGGTGCTGGCGTCAGAGGATAAAGGGCTAGCCTCAAACTTACGACAAAGGAGTACATCAGGCACAAACAGCATCAGGCTCGCCCTTAATCAACGTGCTAAAAAACTCGCATCTTGCAGAGCGGCAGCAAAGAACAATTTGCAATTGCCGTGTGCGCCGCACCTTAGCTAATTGCGACGAGTGAACAAATCGCTGGCCTATCGCAGACTTACACTGCTAATCTACCACTCTACTGGTACTTGCGGACGAATACGGCTTGTCTCGAATTTGGATGGACAGCCTATATTTAAAGCCGCTTTGGAGATCAACATCCATAAACTCTATGGGAGGACGTTGGAGGCAAATTTGTCACGGCGGTGTCAGCGCGATCTGGGGATCTGACTCTTACTCGTACGCACGCACGTAATGCATTTCATCCAATGGCAAGCTCCGGTACCGGGTACCATACCGATATTTCCCCAAACGTTCGGTATGGAGCGGATAGGCATTCGAATGGTAGCAGGGCTACGCGCCGGATTTTTTTCGATCAGTCAATCCTATCAGAACGATGCGCCCCGATCCGGAGTTTCCGACGTAAATTTGTTCTCGGAAACTCTCCTGCCCTCGTTCTCTGCAATTGTTACCATCATCCCTGTTGAAGAGTCCAAGATCTGAAGAAGAGGTACCACTGCGTATGTAGACCGACGTTTAATAGCCACTGCAATTTAGCACTGCCAATTGGTATCGTCGGCCCGGTCCAGTCGAGGTTACTTTTCGCACAAGGAGCCTGTACAGCCATTATTATATGTGTGATACTTGATGGGGTAGTATATCATATACGAAGCGCCTTTGAGCACTTTGTGCGTCCGATTGGGCATCTTCCCCCACATAATCTGCATCAGTCACTGATAGCCTTCAAGCCCTTCGAGCGGCTGCACAGTATGTAGGGTGCCGCGGACACGTGGGCTGGGCTCTCCACAACCTCTTTTAGATCTTTGTTGGACAGGCCTCAGGATTGAGCTTATCTCACATAATAACCTGAATCCTGTTTAGGAGTTCATATCCGCCAAAGGTACCTACTGTCAGTTCGGATCTTGAGAGTTCTCAAGCTGGGATACTTGTTGGAAGCGAAGTCCGCAACTTA
seq00031   TCCGGTCCGTGGAGCCGCCAGGAGCATGCGGTAATGCATATGCATGCTGAGTCTCAGGGACATTACAACAGCTTTAAGATTCAACTTGCTTCATACTCTATGGCCTGACTGTCATATCCGGAGTACAATAAAAAGAGGGGATGTCACACCATCTTCCAGACGCTGGATATAGTTTAGGTGCTTCGATGCAATCTAATTAGGTAAGGCCGAAAATGAAGGACTGCCGGACCTTGAAAAATTCGGGTCCCACCCCCAGAGAGTATCTGCAAGAACAGAGTGCAAAACAAGACAACTATTGTCCTAGTAAGAGTCATAGTTAGGCTGGTGGTACACGTACCTTGAGCAAATAAGGCTCTCACCAAAGGTGGTATGTTTATCCACGACTTGGTAGCAGCGACACGCTAGTGTGCATAAACACTAAGTCCCCCTGGGCCGTACCTACCTCAGGACTATACGTTCAGATCAACCAACTTGATATTTCTTAAGAATATGAGCGAGACATAGTCAATCTCCGTTGTGCTCAAATGACGCGGTCACCCAGGGTGGGTGGCTACAGTGCTACCCTTGGTTCTGTTGCACACAAACCGCCAGCAAGTTATTCACAAAGGGACGAGCAGACTTCCGACGGTCACCGACCACCACTATTTCTCCCGTGTAGGGCTATATAGCACCAAGGTTGATATGGTTGTGAAAATCTTGGCGGGTAACGAGCTAAGATAGATTTTTTTTTTTCCACTCACTATGGCACTCAAGACTGTCAGAGCGGGGTCTGCGACATGTTTGTTCCTGACACCCACCTGTAGGTTAGCCCGGACAAAGAAGTAACCTGGGTACCCCCAAGAGCTCCGGGTTTCTCTAGCTGGTGTTCTTCATGTGTGATCCCGACAATTAAATGTCGGAGTGGCCTGGTTACAAGTCATATGCATGACCATTTTTTGTATATCCCTGGTATAATGTACGATAATCACGGGAGCCTAACACCACTGCCGCAGAAGGAAATATCCCATGCCTTCTTGTGGACTAGCTGCCCGTACCTTTGATCACCGAGCTCCCCTGGGCTTCACGCGCGTTTCGCACAACGGACGTTACAGTTGACGCATGCGCTCTCCTCTAGATAACTAGACGGTTGCGCTTGCGGCGTCCTCGATTTCTCCCACCTGACTGGTGCTGGCGTCAGAGGATAAAGGGCTAGCCTCAAACTTACGACAAAGGAGTACATCAGGCACAAACAGCATCAGGCTCGCCCTTAATCAACGTGCTAAAAAACTCGCATCTTGCAGAGCGGCAGCAAAGAACAATTTGCAATTGCCGTGTGCGCCGCACCTTAGCTAATTGCGACGAGTGAACAAATCGCTGGCCTATCGCAGACTTACACTGCTAATCTACCACTCTACTGGTACTTGCGGACGAATACGGCTTGTCTCGAATTTGGATGGACAGCCTATATTTAAAGCCGCTTTGGAGATCAACATCCATAAACTCTATGGGAGGACGTTGGAGGCAAATTTGTCACGGCGGTGTCAGCGCGATCTGGGGATCTGACTCTTACTCGTACGCACGCACGTAATGCATTTCATCCAATGGCAAGCTCCGGTACCGGGTACCATACCGATATTTCCCCAAACGTTCGGTATGGAGCGGATAGGCATTCGAATGGTAGCAGGGCTACGCGCCGGATTTTTTTCAATCAGTCAATCCTATCAGAACGATGCGCCCCGATCCGGAGTTTCCGACGTAAATTTGTTCTCGGAAACTCTCCTGCCCTCGTTCTCTGCAATTGTTACCATCATCCCTGTTGAAGAGTCCAAGATCTGAAGAAGAGGTACCACTGCGTATGTAGACCGACGTTTAATAGCCACTGCAATTTAGCACTGCCAATTGGTATCGTCGGCCCGGTCCAGTCGAGGTTACTTTTCGCACAAGGAGCCTGTACAGCCATTATTATATGTGTGATACTTGATGGGGTAGTATATCATATACGAAGCGCCTTTGAGCACTTTGTGCGTCCGATTGGGCATCTTCCCCCACATAATCTGCATCAGTCACTGATAGCCTTCAAGCCCTTCGAGCGGCTGCACAGTATGTAGGGTGCCGCGGACACGTGGGCTGGGCTCTCCACAACCTCTTTTAGATCTTTGTTGGACAGGCCTCAGGATTGAGCTTATCTCACATAATAACCTGAATCCTGTTTAGGAGTTCATATCCGCCAAAGGTACCTACTGTCAGTTCGGATCTTGAGAGTTCTCAAGCTGGGATACTTGTTGGAAGCGAAGTCCGCAACTTA
seq00032   TCCGGTCCGTGGAGCCGCCAGGAGCATGCGGTAATGCATATGCATGCTGAGTCTCAGGGACATTACAACAGCTTTAAGATTCAACTTGCTTCATACTCTATGGCCTGACTGTCATATCCGGAGTACAATAAAAAGAGGGGATGTCACACCATCTTCCAGACGCTGGATATAGTTTAGGTGCTTCGATGCAATCTAATTAGGTAAGGCCGAAAATGAAGGACTGCCGGACCTTGAAAAATTCGGGTCCCACCCCCAGAGAGTATCTGCAAGAACAGAGTGCAAAACAAGACAACTATTGTCCTAGTAAGAGTCATAGTTAGGCTGGTGGTACACGTACCTTGAGCAAATAAGGCTCTCACCAAAGGTGGTATGTTTATCCACGACTTGGTAGCAGAGACACGCTAGTGTGCATAAACACTAAGTCCCCCTGGGCCGTACCTACCTCAGGACTATACGTTCAGATCAACCAACTTGATATTTCTTAAGAATATGAGCGAGACATAGTCAATCTCCGTTGTGCTCAAATGACGCGGTCACCCAGGGTGGGTGGCTACAGTGCTACCCTTGGTTCTGTTGCACACAAACCGCCAGCAAGTTATTCACAAAGGGACGAGCAGACTTCCGACGGTCACCGACCACCACTATTTCTCCCGTGTAGGGCTATATAGCACCAAGGTTGATATGGTTGTGAAAATCTTGGCGGGTAACGAGCTAAGATAGATTTTTTTTTTTCCACTCACTATGGCACTCAAGACTGTCAGAGCGGGGTCTGCGACATGTTTGTTCCTGACACCCACCTGTAGGTTAGCCCGGACAAAGAAGTAACCTGGGTACCCCCAAGAGCTCCGGGTTTCTCTAGCTGGTGTTCTTCATGTGTGATCCCGACAATTAAATGTCGGAGTGGCCTGGTTACAAGTCATATGCATGACCATTTTTTGTATATCCCTGGTATAATGTACGATAATCACGGGAGCCTAACACCACTGCCGCAGAAGGAAATATCCCATGCCTTCTTGTGGACTAGCTGCCCGTACCTTTGATCACCGAGCTCCCCTGGGCTTCACGCGCGTTTCGCACAACGGACGTTACAGTTGACGCATGCGCTCTCCTCTAGATAACTAGACGGTTGCGCTTGCGGCGTCCTCAATTTCTCCCACCTGACTGGTGCTGGCGTCAGAGGATAAAGGGCTAGCCTCAAACTTACGACAAAGGAGTACATCAGGCACAAACAGCATCAGGCTCGCCCTTAATCAACGTGCTAAAAAACTCGCATCTTGCAGAGCGGCAGCAAAGAACAATTTGCAATTGCCGTGTGCGCCGCACCTTAGCTAATTGCGACGAGTGAACAAATCGCTGGCCTATCGCAGACTTACACTGCTAATCTACCACTCTACTGGTACTTGCGGACGAATACGGCTTGTCTCGAATTTGGATGGACAGCCTATATTTAAAGCCGCTTTGGAGATCAACATCCATAAACTCTATGGGAGGACGTTGGAGGCAAATTTGTCACGGCGGTGTCAGCGCGATCTGGGGATCTGACTCTTACTCGTACGCACGCACGTAATGCATTTCATCCAATGGCAAGCTCCGGTACCGGGTACCATACCGATATTTCCCCAAACGTTCGGTATGGAGCGGATAGGCATTCGAATGGTAGCAGGGCTACGCGCCGGATTTTTTTCGATCAGTCAATCCTATCAGAACGATGCGCCCCGATCCGGAGTTTCCGACGTAAATTTGTTCTCGGAAACTCTCCTGCCCTCGTTCTCTGCAATTGTTACCATCATCCCTGTTGAAGAGTCCAAGATCTGAAGAAGAGGTACCACTGCGTATGTAGACCGACGTTTAATAGCCACTGCAATTTAGCACTGCCAATTGGTATCGTCGGCCCGGTCCAGTCGAGGTTACTTTTCGCACAAGGAGCCTGTACAGCCATTATTATATGTGTGATACTTGATGGGGTAGTATATCATATACGAAGCGCCTTTGAGCACTTTGTGCGTCCGATTGGGCATCTTCCCCCACATAATCTGCATCAGTCACTGATAGCCTTCAAGCCCTTCGAGCGGCTGCACAGTATGTAGGGTGCCGCGGACACGTGGGCTGGGCTCTCCACAACCTCTTTTAGATCTTTGTTGGACAGGCCTCAGGATTGAGCTTATCTCACATAATAACCTGAATCCTGTTTAGGAGTTCATATCCGCCAAAGGTACCTACTGTCAGTTCGGATCTTGAGAGTTCTCAAGCTGGGATACTTGTTGGAAGCGAAGTCCGCAACTTA
seq00033   TCCGGTCCGTGGAGCCGCCAGGAGCATGCGGTAATGCATATGCATGCTGAGTCTCAGGGACATTACAACAGCTTTAAGATTCAACTTGCTTCATACTCTATGGCCTGACTGTCATATCCGGAGTACAATAAAAAGAGGGGATGTCACACCATCTTCCAGACGCTGGATATAGTTTAGGTGCTTCGATGCAATCTAATTAGGTAAGGCCGAAAATGAAGGACTGCCGGACCTTGAAAAATTCGGGTCCCACCCCCAGAGAGTATCTGCAAGAACAGAGTGCAAAACAAGACAACTATTGTCCTAGTAAGAGTCATAGTTAGGCTGGTGGTACACGTACCTTGAGCAAATAAGGCTCTCACCAAAGGTGGTATGTTTATCCACGACTTGGTAGCAGCGACACGCTAGTGTGCATAAACACTAAGTCCCCCTGGGCCGTACCTACCTCAGGACTATACGTTCAGATCAACCAACTTGATATTTCTTAAGAATATGAGCGAGACATAGTCAATCTCCGTTGTGCTCAAATGACGCGGTCACCCAGGGTGGGTGGCTACAGTGCTACCCTTGGTTCTGTTGCACACAAACCGCCAGCAAGTTATTCACAAAGGGACGAGCAGACTTCCGACGGTCACCGACCACCACTATTTCTCCCGTGTAGGGCTATATAGCACCAAGGTTGATATGGTTGTGAAAATCTTGGCGGGTAACGAGCTAAGATAGATTTTTTTTTTTCCACTCACTATGGCACTCAAGACTGTCAGAGCGGGGTCTGCGACATGTTTGTTCCTGACACCCACCTGTAGGTTAGCCCGGACAAAGAAGTAACCTGGGTACCCCCAAGAGCTCCGGGTTTCTCTAGCTGGTGTTCTTCATGTGTGATCCCGACAATTAAATGTCGGAGTGGCCTGGTTACAAGTCATATGCATGACCATTTTTTGTATATCCCTGGTATAATGTACGATAATCACGGGAGCCTAACACCACTGCCGCAGAAGGAAATATCCCATGCCTTCTTGTGGACTAGCTGCCCGTACCTTTGATCACCGAGCTCCCCTGGGCTTCACGCGCGTTTCGCACAACGGACGTTACAGTTGACGCATGCGCTCTCCTCTAGATAACTAGACGGTTGCGCTTGCGGCGTCCTCGATTTCTCCCACCTGACTGGTGCTGGCGTCAGAGGATAAAGGGCTAGCCTCAAACTTACGACAAAGGAGTACATCAGGCACAAACAGCATCAGGCTCGCCCTTAATCAACGTGCTAAAAAACTCGCATCTTGCAGAGCGGCAGCAAAGAACAATTTGCAATTGCCGTGTGCGCCGCACCTTAGCTAATTGCGACGAGTGAACAAATCGCTCGCCTATCGCAGACTTACACTGCTAATCTACCACTCTACTGGTACTTGCGGACGAATACGGCTTGTCTCGAATTTGGATGGACAGCCTATATTTAAAGCCGCTTTGGAGATCAACATCCATAAACTCTATGGGAGGACGTTGGAGGCAAATTTGTCACGGCGGTGTCAGCGCGATCTGGGGATCTGACTCTTACTCGTACGCACGCACGTAATGCATTTCATCCAATGGCAAGCTCCGGTACCGGGTACCATACCGATATTTCCCCAAACGTTCGGTATGGAGCGGATAGGCATTCGAATGGTAGCAGGGCTACGCGCCGGATTTTTTTCGATCAGTCAATCCTATCAGAACGATGCGCCCCGATCCGGAGTTTCCGACGTAAATTTGTTCTCGGAAACTCTCCTGCCCTCGTTCTCTGCAATTGTTACCATCATCCCTGTTGAAGAGTCCAAGATCTGAAGAAGAGGTACCACTGCGTATGTAGACCGACGTTTAATAGCCACTGCAATTTAGCACTGCCAATTGGTATCGTCGGCCCGGTCCAGTCGAGGTTACTTTTCGCACAAGGAGCCTGTACAGCCATTATTATATGTGTGATACTTGATGGGGTAGTATATCATATACGAAGCGCCTTTGAGCACTTTGTGCGTCCGATTGGGCATCTTCCCCCACATAATCTGCATCAGTCACTGATAGCCTTCAAGCCCTTCGAGCGGCTGCACAGTATGTAGGGTGCCGCGGACACGTGGGCTGGGCTCTCCACAACCTCTTTTAGATCTTTGTTGGACAGGCCTCAGGATTGAGCTTATCTCACATAATAACCTGAATCCTGTTTAGGAGTTCATATCCGCCAAAGGTACCTACTGTCAGTTCGGATCTTGAGAGTTCTCAAGCTGGGATACTTGTTGGAAGCGAAGTCCGCAACTTA
