# Supplementary material for: How Good Are Indirect Tests at Detecting Recombination in Human mtDNA?
Source: G3 (Bethesda). 2013 Jul 1;3(7):1095–104. doi: 10.1534/g3.113.006510 (PMC3704238; doi:10.1534/g3.113.006510)
Supplement: Supporting Information [file supp_g3.113.006510_FileS2.gz › SequenceData/mtDNA_ratehet&popgrowth/10/3rdbase/Infiles/10_69-new.txt]

33 2284
seq00001   CCTCAGTTGTCGCGACTCTCTGGTTTTAAAGGGGACGCATGGTATGCCTTTCCTGGCGTATCTGCTTTGTTTCGCTGTCTATAGCAGCTAAGACTCATTCATTTAGAGCTCTGCAATCCTTTGGTCCAGTGTTTCACATTGATCATATCGTCCGGATTAAGTAGATGGAGAACTCCTGGAGCCAAGTTCTAGAGTTGTCATCGCCTATGCCGGTGCCCTTAGCATTTGCCAGAGTAACGCAAGGGACTTCGAGCAGTCTATGCAAGGATTTGCGGGGCGAGGCAGGACCGCGAACTTTTCATGCTATTCGCGTGTTAATACCTTCATGGGACTCCATACGTCTCCTGGGTGCACGGAGCCCGAGTCATCGTGACAACTAGAGCTCTGTGGTTGGTGATTTAGAATCCATGACCTAACCCAGAGAAAGGGGCTGGTCTCCAAATAATGGGGATGGGTGAAGTGTTAACAAAAATTTGCGCGCGATCCGATAGTGGCAGTACGTATGCTATCGAGCTGAAGTCTTTGTGGAGCCGTCCACTGGACAAGGGTCTTGACTCCGTTAACTCCCTACTTAAAATCTTCTAACCGTAGTAAGGGTGACGGATCCTAATCATGCTATCATTCCGCACCTTGACGCGCCGTCCTGTGCCGTGACACCGTAAGCTGCTACCCAGCCTGTCAGCAGCTGCCGCTCAGCTGAGGCGACATGACAGTTTAAGGGCCTGTGTCGAGCTGACTAACATTCTCGTGGAACTCGCCAGTATACCCCCCTGGAATCAGTTATTACAGTTGGAACCGCGTTCCCTCAGCGTAAACTCACACGCGACGTAGATCTGACAATTCTCGAAATAGCATCATCAGTCGATGCGTCGCGGGTGCTAAGCGCCGAATAGAGCCCGGAAGTCAAGTGTTCTGTCGATGCCACCGCCATGCAGCTTACAAGATTGCTACGCTTCGCCACCCAACGCCGCGCCCAAGGGATGTCATGTATTGTTTATTGAGTCTAGTGCCCGAGAAGAAATCGTAGCTTGAGGTCGACTTTGATATTGAAGTACAGATTGAATACTTCGCGTAGTGACCAGTGGGTCAGCATGGTATCCCAACCTGGCGATTTCATCTGCGTGACCTAAGTTAACGCTCCGTGGCTCAGTTGTAGGCTGCCAATGTTGACCATCATAGCTACTATCCTCCATGCTGACATGACTGGTCAGGGGGACTGACGTTAGACTGCCACCAATGATAACTGCGGTTTCGGAGCTACAAGAGCCCTTGTAACGATCCATTATCCCTAGTACCCCAGTTTACTGGAAATGTTACGCCTATAAACGTTAGCGACGACGACACATGAACGCTTACTCGCCCTTGTCGCGGTTTAACTGTGGTGGTCATCTTCGCGCCGTCATATCCACAACGATTCTTGGCACTCGAAACGCCATGTATGATTATTGTTTCACCCGCCCCGCGCATATCCGATGGTATGTACTGGACAGCGAGGAACCCGCCCAAGCGAGTCTAGGACCTGAAAGGGACATAAGATGGGTTATGGGAGATGGTGAGTCTGCTTAAGCTGTGGTGTAGCCGTGAGCATCAGCACGTAGAAAACTGCCAAGTGTTCGGCGCCCGATGTATGTGTGCGCCGTGATTTTATTACCGACCACGGCCCCGCTACGACCTGATATTAGGACTTAAGGGGCCTAGATTGGGGCGTGTCTTTGTGGTACGACACACAGGCTCGTTCAGAACAGCTAACCACATGTGGAACTGCCGCGGAACTCCTTAGTCTCGAAGGAAGCCGACCTCCACACGATTCAGGCCGGAGAATGCGGACTGAAGAGGCGTATACCAAATTACAGCAACTCAAACTAATGCTGCTTTCACGCGCATTTCCAGTGATTACCCTCACGTTCGATTGTCTGCTACGGACTATGCCCATCGATGCACCTTGGACACGTAGTAAGCCGGGCACTTGCTGACCCTTCGTGTAACGGGAAGTTGCAATTAAGGAGGTTTGGTCAGCTTTTCGATGAAACTAGCCTGACCTGACGATACTAAAAGCGTGCGCTCAGGAAATATACTGAAATAAGACTTAGTTAATGCGAGGTTTCCACCAGTCAGCCGCACTTCTGGAGCCCATGTAAGTAGCGGGGATTCAGTAAGTGATATACAATGGACAATTTTGTGCGGTTGACTTTACCCACCCTAAGATCCTATAACTTATCGGTAGTCCCAACTGTGAATTGGTTGAGCTAAACTATGACGGTCTGGTGTCCCCCCGCGGTACGAT
seq00002   CCTCAGTTGTCGCGACTCTCTGGTTTTAAAGGGGACGCATGGTATGCCTTTCCTGGCGTATCTGCTTTGTTTCGCTGTCTATAGCAGCTAAGACTCATTCATTTAGAGCTCTGCAATCCTTTGGTCCAGTGTTTCACATTGATCATATCGTCCGGATTAAGTAGATGGAGAACTCCTGGAGCCAAGTTCTAGAGTTGTCATCGCCTATGCCGGTGCCCTTAGCATTTGCCAGAGTAACGCAAGGGACTTCGAGCAGTCTATGCAAGGATTTGCGGGGCGAAGCAGGACCGCGAACTTTTCATGCTATTCGCGTGTTAATACCTTCATGGGACTCCATACGTCTCCTGGGTGCACGGAGCCCGAGTCATCGTGACAACTAGAGCTCTGTGGTTGGTGATTTAGAATCCATGACCTAACCCAGAGAAAGGGGCTGGTCTCCAAATAATGGGGATGGGTGAAGTGTTAACAAAAATTTGCGCGCGATCCGATAGTGGCAGTACGTATGCTATCGAGCTGAAGTCTTTGTGGAGCCGTCCACTGGACAAGGGTCTTGACTCCGTTAACTCCCTACTTAAAATCTTCTAACCGTAGTAAGGGTGACGGATCCTAATCATGCTATCATTCCGCACCTTGACGCGCCGTCCTGTGCCGTGACACCGTAAGCTGCTACCCAGCCTGTCAGCAGCTGCCGCTCAGCTGAGGCGACATGACAGTTTAAGGGCCTGTGTCGAGCTGACTAACATTCTCGTGGAACTCGCCAGTATACCCCCCTGGAATCAGTTATTACAGTTGGAACCGCGTTCCCTCAGCGTAAACTCACACGCGACGTAGATCTGACAATTCTCGAAATAGCATCATCAGTCGATGCGTCGCGGGTGCTAAGCGCCGAATAGAGCCCGGAAGTCAAGTGTTCTGTCGATGCCACCGCCATGCAGCTTACAAGATTGCTACGCTTCGCCACCCAACGCCGCGCCCAAGGGATGTCATGTATTGTTTATTGAGTCTAGTGCCCGAGAAGAAATCGTAGCTTGGGGTCGACTTTGATATTGAAGTACAGATTGAATACTTCGCGTAGTGACCAGTGGGTCAGCATGGTATCCCAACCTGGCGATTTCATCTGCGTGACCTAAGTTAACGCTCCGTGGCTCAGTTGTAGGCTGCCAATGTTGACCATCATAGCTACTATCCTCCATGCTGACATGACTGGTCAGGGGGACTGACGTTAGACTGCCACCAATGATAACTGCGGTTTCGGAGCTACAAGAGCCCTTGTAACGATCCATTATCCCTAGTACCCCAGTTTACTGGAAATGTTACGCCTATAAACGTTAGCGACGACGACACATGAACGCTTACTCGCCCTTGTCGCGGTTTAACTGTGGTGGTCATCTTCGCGCCGTCATATCCACAACGATTCTTGGCACTCGAAACGCCATGTATGATTATTGTTTCACCCGCCCCGCGCATATCCGATGGTATGTACTGGCCAGCGAGGAACCCGCCCAAGCGAGTCTAGGACCTGAAAGGGACATAAGATGGGTTATGGGAGATGGTGAGTCTGCTTAAGCTGTGGTGTAGCCGTGAGCATCAGCACGTAGAAAACTGCCAAGTGTTCGGCGCCCGATGTATGTGTGCGCCGTGATTTTATTACCGACCACGGCCCCGCTACGACCTGATATTAGGACTTAAGGGGCCTAGATTGGGGCGTGTCTTTGTGGTACGACACACAGGCTCGTTCAGAACAGCTAACCACATGTGGAACTGCCGCGGAACTCCTTAGTCTCGAAGGAAGCCGACCTCCACACGATTCAGGCCGGAGAATGCCGACTGAAGAGGCGTATACCAAATTACAGCAACTCAAACTAATGCTGCTTTCACGCGCATTTCCAGTGATTACCCTCACGTTCGATTGTCTGCTACGGACTATGCCCATCGATGCACCTTGGACACGTAGTAAGCCGGGCACTTGCTGACCCTTCGTGTAACGGGAAGTTGCAATTAAGGAGGTTTGGTCAGCTTTTCGATGAAACTAGCCTGACCTGACGATACTAAAAGCGTGCGCTCAGGAAATATACTGAAATAAGACTTAGTTAATGCGAGGTTTCCACCAGTCAGCCGCACTTCTGGAGCCCATGTAAGTAGCGGGGATTCAGTAAGTGATATACAATGGAGAATTTTGTGCGGTTGACTTTACCCACCCTAAGATCCTATAACTTATCGGTAGTCCCAACTGTGAATTGGTTGAGCTAAACTATGACGGTCTGGTGTCCCCCCGCGGTACGAT
seq00003   CCTCAGTTGTCGCGACTCTCTGGTTTTAAAGGGGACGCATGGTATGCCTTTCCTGGCGTATCTGCTTTGTTTCGCTGTCTATAGCAGCTAAGACTCATTCATTTAGAGCTCTGCAATCCTTTGGTCCAGTGTTTCACATTGATCATATCGTCCGGATTAAGTAGATGGAGAACTCCTGGAGCCAAGTTCTAGAGTTGTCATCGCCTATGCCGGTGCCCTTAGCATTTGCCAGAGTAACGCAAGGGACTTCGAGCAGTCTATGCAAGGATTTGCGGGGCGAAGCAGGACCGCGAACTTTTCATGCTATTCGCGTGTTAATACCTTCATGGGACTCCATACGTCTCCTGGGTGCACGGAGCCCGAGTCATCGTGACAACTAGAGCTCTGTGGTTGGTGATTTAGAATCCATGACCTAACCCAGAGAAAGGGGCTGGTCTCCAAATAATGGGGATGGGTGAAGTGTTAACAAAAATTTGCGCGCGATCCGATAGTGGCAGTACGTATGCTATCGAGCTGAAGTCTTTGTGGAGCCGTCCACTGGACAAGGGTCTTGACTCCGTTAACTCCCTACTTAAAATCTTCTAACCGTAGTAAGGGTGACGGATCCTAATCATGCTATCATTCCGCACCTTGACGCGCCGTCCTGTGCCGTGACACCGTAAGCTGCTACCCAGCCTGTCAGCAGCTGCCGCTCAGCTGAGGCGACATGACAGTTTAAGGGCCTGTGTCGAGCTGACTAACATTCTCGTGGAACTCGCCAGTATACCCCCCTGGAATCAGTTATTACAGTTGGAACCGCGATCCCTCAGCGTAAACTCACACGCGACGTAGATCTGACAATTCTCGAAATAGCATCATCAGTCGATGCGTCGCGGGTGCTAAGCGCCGAATAGAGCCCGGAAGTCAAGTGTTCTGTCGATGCCACCGCCATGCAGCTTACAAGATTGCTACGCTTCGCCACCCAACGCCGCGCCCAAGGGATGTCATGTATTGTTTATTGAGTCTAGTGCCCGAGAAGAAATCGTAGCTTGGGGTCGACTTTGATATTGAAGTACAGATTGAATACTTCGCGTAGTGACCAGTGGGTCAGCATGGTATCCCAACCTGGCGATTTCATCTGCGTGACCTAAGTTAACGCTCCGTGGCTCAGTTGTAGGCTGCCAATGTTGACCATCATAGCTACTATCCTCCATGCTGACATGACTGGTCAGGGGGACTGACGTTAGACTGCCACCAATGATAACTGCGGTTTCGGAGCTGCAAGAGCCCTTGTAACGATCCATTATCCCTAGTACCCCAGTTTACTGGAAATGTTACGCCTATAAACGTTAGCGACGACGACACATGAACGCTTACTCGCCCTTGTCGCGGTTTAACTGTGGTGGTCATCTTCGCGCCGTCATATCCACAACGATTCTTGGCACTCGAAACGCCATGTATGATTATTGTTTCACCCGCCCCGCGCATATCCGATGGTATGTACTGGCCAGCGAGGAACCCGCCCAAGCGAGTCTAGGACCTGAAAGGGACATAAGATGGGTTATGGGAGATGGTGAGTCTGCTTAAGCTGTGGTGTAGCCGTGAGCATCAGCACGTAGAAAACTGCCAAGTGTTCGGCGCCCGATGTATGTGTGCGCCGTGATTTTATTACCGACCACGGCCCCGCTACGACCTGATATTAGGACTTAAGGGGCCTAGATTGGGGCGTGTCTTTGTGGTACGACACACAGGCTCGTTCAGAACAGCTAACCACATGTGGAACTGCCGCGGAACTCCTTAGTCTCGAAGGAAGCCGACCTCCACACGATTCAGGCCGGAGAATGCCGACTGAAGAGGCGTATACCAAATTACAGCAACTCAAACTAATGCTGCTTTCACGCGCATTTCCAGTGATTACCCTCACGTTCGATTGTCTGCTACGGACTATGCCCATCGATGCACCTTGGACACGTAGTAAGCCGGGCACTTGCTGACCCTTCGTGTAACGGGAAGTTGCAATTAAGGAGGTTTGGTCAGCTTTTCGATGAAACTAGCCTGACCTGACGATACTAAAAGCGTGCGCTCAGGAAATATACTGAAATAAGACTTAGTTAATGCGAGGTTTCCACCAGTCAGCCGCACTTCTGGAGCCCATGTAAGTAGCGGGGATTCAGTAAGTGATATACAATGGACAATTTTGTGCGGTTGACTTTACCCACCCTAAGATCCTATAACTTATCGGTAGTCCCAACTGTGAATTGGTTGAGCTAAACTATGACGGTCTGGTGTCCCCCCGCGGTACGAT
seq00004   CCTCAGTTGTCGCGACTCTCTGGTTTTAAAGGGGACGCATGGTATGCCTTTCCTGGCGTATCTGCTTTGTTTCGCTGTCTATAGCAGCTAAGACTCATTCATTTAGAGCTCTGCAATCCTTTGGTCCAGTGTTTCACATTGATCATATCGTCCGGATTAAGTAGATGGAGAACTCCTGGAGCCAAGTTCTAGAGTTGTCATCGCCTATGCCGGTGCCCTTAGCATTTGCCAGAGTAACGCAAGGGACTTCGAGCAGTCTATGCAAGGATTTGCGGGGCGAAGCAGGACCGCGAACTTTTCATGCTATTCGCGTGTTAATACCTTCATGGGACTCCATACGTCTCCTGGGTGCACGGAGCCCGAGTCATCGTGACAACTAGAGCTCTGTGGTTGGTGATTTAGAATCCATGACCTAACCCAGAGAAAGGGGCTGGTCTCCAAATAATGGGGATGGGTGAAGTGTTAACAAAAATTTGCGCGCGATCCGATAGTGGCAGTACGTATGCTATCGAGCTGAAGTCTTTGTGGAGCCGTCCACTGGACAAGGGTCTTGACTCCGTTAACTCCCTACTTAAAATCTTCTAACCGTAGTAAGGGTGACGGATCCTAATCATGCTATCATTCCGCACCTTGACGCGCCGTCCTGTGCCGTGACACCGTAAGCTGCTACCCAGCCTGTCAGCAGCTGCCGCTCAGCTGAGGCGACATGACAGTTTAAGGGCCTGTGTCGAGCTGACTAACATTCTCGTGGAACTCGCCAGTATACCCCCCTGGAATCAGTTATTACAGTTGGAACCGCGTTCCCTCAGCGTAAACTCACACGCGACGTAGATCTGACAATTCTCGAAATAGCATCATCAGTCGATGCGTCGCGGGTGCTAAGCGCCGAATAGAGCCCGGAAGTCAAGTGTTCTGTCGATGCCACCGCCATGCAGCTTACAAGATTGCTACGCTTCGCCACCCAACGCCGCGCCCAAGGGATGTCATGTATTGTTTATTGAGTCTAGTGCCCGAGAAGAAATCGTAGCTTGGGGTCGACTTTGATATTGAAGTACAGATTGAATACTTCGCGTAGTGACCAGTGGGTCAGCATGGTATCCCAACCTGGCGATTTCATCTGCGTGACCTAAGTTAACGCTCCGTGGCTCAGTTGTAGGCTGCCAATGTTGACCATCATAGCTACTATCCTCCATGCTGACATGACTGGTCAGGGGGACTGACGTTAGACTGCCACCAATGATAACTGCGGTTTCGGAGCTACAAGAGCCCTTGTAACGATCCATTATCCCTAGTACCCCAGTTTACTGGAAATGTTACGCCTATAAACGTTAGCGACGACGACACATGAACGCTTACTCGCCCTTGTCGCGGTTTAACTGTGGTGGTCATCTTCGCGCCGTCATATCCACAACGATTCTTGGCACTCGAAACGCCATGTATGATTATTGTTTCACCCGCCCCGCGCATATCCGATGGTATGTACTGGACAGCGAGGAACCCGCCCAAGCGAGTCTAGGACCTGAAAGGGACATAAGATGGGTTATGGGAGATGGTGAGTCTGCTTAAGCTGTGGTGTAGCCGTGAGCATCAGCACGTAGAAAACTGCCAAGTGTTCGGCGCCCGATGTATGTGTGCGCCGTGATTTTATTACCGACCACGGCCCCGCTACGACCTGATATTAGGACTTAAGGGGCCTAGATTGGGGCGTGTCTTTGTGGTACGACACACAGGCTCGTTCAGAACAGCTAACCACATGTGGAACTGCCGCGGAACTCCTTAGTCTCGAAGGAAGCCGACCTCCACACGATTCAGGCCGGAGAATGCCGACTGAAGAGGCGTATACCAAATTACAGCAACTCAAACTAATGCTGCTTTCACGCGCATTTCCAGTGATTACCCTCACGTTCGATTGTCTGCTACGGACTATGCCCATCGATGCACCTTGGACACGTAGTAAGCCGGGCACTTGCTGACCCTTCGTGTAACGGGAAGTTGCAATTAAGGAGGTTTGGTCAGCTGTTCGATGAAACTAGCCTGACCTGACGATACTAAAAGCGTGCGCTCAGGAAATATACTGAAATAAGACTTAGTTAATGCGAGGTTTCCACCAGTCAGCCGCACTTCTGGAGCCCATGTAAGTAGCGGGGATTCAGTAAGTGATATACAATGGACAATTTTGTGCGGTTGACTTTACCCACCCTAAGATCCTATAACTTATCGGTAGTCCCAACTGTGAATTGGTTGAGCTAAACTATGACGGTCTGGTGTCCCCCCGCGGTACGAT
seq00005   CCTCAGTTGTCGCGACTCTCTGGTTTTAAAGGGGACGCATGGTATGCCTTTCCTGGCGTATCTGCTTTGTTTCGCTGTCTATAGCAGCTAAGACTCATTCATTTAGAGCTCTGCAATCCTTTGGTCCAGTGTTTCACATTGATCATATCGTCCGGATTAAGTAGATGGAGAACTCCTGGAGCCAAGTTCTAGAGTTGTCATCGCCTATGCCGGTGCCCTTAGCATTTGCCAGAGTAACGCAAGGGACTTCGAGCAGTCTATGCAAGGATTTGCGGGGCGAAGCAGGACCGCGAACTTTTCATGCTATTCGCGTGTTAATACCTTCATGGGACTCCATACGTCTCCTGGGTGCACGGAGCCCGAGTCATCGTGACAACTAGAGCTCTGTGGTTGGTGATTTAGAATCCATGACCTAACCCAGAGAAAGGGGCTGGTCTCCAAATAATGGGGATGGGTGAAGTGTTAACAAAAATTTGCGCGCGATCCGATAGTGGCAGTACGTATGCTATCGAGCTGAAGTCTTTGTGGAGCCGTCCACTGGACAAGGGTCTTGACTCCGTTAACTCCCTACTTAAAATCTTCTAACCGTAGTAAGGGTGACGGATCCTAATCATGCTATCATTCCGCACCTTGACGCGCCGTCCTGTGCCGTGACACCGTAAGCTGCTACCCAGCCTGTCAGCAGCTGCCGCTCAGCTGAGGCGACATGACAGTTTAAGGGCCTGTGTCGAGCTGACTAACATTCTCGTGGAACTCGCCAGTATACCCCCCTGGAATCAGTTATTACAGTTGGAACCGCGTTCCCTCAGCGTAAACTCACACGCGACGTAGATCTGACAATTCTCGAAATAGCATCATCAGTCGATGCGTCGCGGGTGCTAAGCGCCGAATAGAGCCCGGAAGTCAAGTGTTCTGTCGATGCCACCGCCATGCAGCTTACAAGATTGCTACGCTTCGCCACCCAACGCCGCGCCCAAGGGATGTCATGTATTGTTTATTGAGTCTAGTGCCCGAGAAGAAATCGTAGCTTGGGGTCGACTTTGATATTGAAGTACAGATTGAATACTTCGCGTAGTGACCAGTGGGTCAGCATGGTATCCCAACCTGGCGATTTCATCTGCGTGACCTAAGTTAACGCTCCGTGGCTCAGTTGTAGGCTGCCAATGTTGACCATCATAGCTACTATCCTCCATGCTGACATGACTGGTCAGGGGGACTGACGTTAGACTGCCACCAATGATAACTGCGGTTTCGGAGCTACAAGAGCCCTTGTAACGATCCATTATCCCTAGTACCCCAGTTTACTGGAAATGTTACGCCTATAAACGTTAGCGACGACGACACATGAACGCTTACTCGCCCTTGTCGCGGTTTAACTGTGGTGGTCATCTTCGCGCCGTCATATCCACAACGATTCTTGGCACTCGAAACGCCATGTATGATTATTGTTTCACCCGCCCCGCGCATATCCGATGGTATGTACTGGACAGCGAGGAACCCGCCCAAGCGAGTCTAGGACCTGAAAGGGACATAAGATGGGTTATGGGAGATGGTGAGTCTGCTTAAGCTGTGGTGTAGCCGTGAGCATCAGCACGTAGAAAACTGCCAAGTGTTCGGCGCCCGATGTATGTGTGCGCCGTGATTTTATTACCGACCACGGCCCCGCTACGACCTGATATTAGGACTTAAGGGGCCTAGATTGGGGCGTGTCTTTGTGGTACGACACACAGGCTCGTTCAGAACAGCTAACCACATGTGGAACTGCCGCGGAACTCCTTAGTCTCGAAGGAAGCCGACCTCCACACGATTCAGGCCGGAGAATGCCGACTGAAGAGGCGTATACCAAATTACAGCAACTCAAACTAATGCTGCTTTCACGCGCATTTCCAGTGATTACCCTCACGTTCGATTGTCTGCTACGGACTATGCCCATCGATGCACCTTGGACACGTAGTAAGCCGGGCACTTGCTGACCCTTCGTGTAACGGGAAGTTGCAATTAAGGAGGTTTGGTCAGCTTTTCGATGAAACTAGCCTGACCTGACGATACTAAAAGCGTGCGCTCAGGAAATATACTGAAATAAGACTTAGTTAATGCGAGGTTTCCACCAGTCAGCCGCACTTCTGGAGCCCATGTAAGTAGCGGGGATTCAGTAAGTGATATACAATGGACAATTTTGTGCGGTTGACTTTACCCACCCTAAGATCCTATAACTTATCGGTAGTCCCAACTGTGAATTGGTTGAGCTAAACTATGACGGTCTGGTGTCCCCCCGCGGTACGAT
seq00006   CCTCAGTTGTCGCGACTCTCTGGTTTTAAAGGGGACGCATGGTATGCCTTTCCTGGCGTATCTGCTTTGTTTCGCTGTCTATAGCAGCTAAGACTCATTCATTTAGAGCTCTGCAATCCTTTGGTCCAGTGTTTCACATTGATCATATCGTCCGGATTAAGTAGATGGAGAACTCCTGGAGCCAAGTTCTAGAGTTGTCATCGCCTATGCCGGTGCCCTTAGCATTTGCCAGAGTAACGCAAGGGACTTCGAGCAGTCTATGCAAGGATTTGCGGGGCGAAGCAGGACCGCGAACTTTTCATGCTATTCGCGTGTTAATACCTTCATGGGACTCCATACGTCTCCTGGGTGCACGGAGCCCGAGTCATCGTGACAACTAGAGCTCTGTGGTTGGTGATTTAGAATCCATGACCTAACCCAGAGAAAGGGGCTGGTCTCCAAATAATGGGGATGGGTGAAGTGTTAACAAAAATTTGCGCGCGATCCGATAGTGGCAGTACGTATGCTATCGAGCTGAAGTCTTTGTGGAGCCGTCCACTGGACAAGGGTCTTGACTCCGTTAACTCCCTACTTAAAATCTTCTAACCGTAGTAAGGGTGACGGATCCTAATCATGCTATCATTCCGCACCTTGACGCGCCGTCCTGTGCCGTGACACCGTAAGCTGCTACCCAGCCTGTCAGCAGCTGCCGCTCAGCTGAGGCGACATGACAGTTTAAGGGCCTGTGTCGAGCTGACTAACATTCTCGTGGAACTCGCCAGTATACCCCCCTGGAATCAGTTATTACAGTTGGAACCGCGTTCCCTCAGCGTAAACTCACACGCGACGTAGATCTGACAATTCTCGAAATAGCATCATCAGTCGATGCGTCGCGGGTGCTAAGCGCCGAATAGAGCCCGGAAGTCAAGTGTTCTGTCGATGCCACCGCCATGCAGCTTACAAGATTGCTACGCTTCGCCACCCAACGCCGCGCCCAAGGGATGTCATGTATTGTTTATTGAGTCTAGTGCCCGAGAAGAAATCGTAGCTTGGGGTCGACTTTGATATTGAAGTACAGATTGAATACTTCGCGTAGTGACCAGTGGGTCAGCATGGTATCCCAACCTGGCGATTTCATCTGCGTGACCTAAGTTAACGCTCCGTGGCTCAGTTGTAGGCTGCCAATGTTGACCATCATAGCTACTATCCTCCATGCTGACATGACTGGTCAGGGGGACTGACGTTAGACTGCCACCAATGATAACTGCGGTTTCGGAGCTACAAGAGCCCTTGTAACGATCCATTATCCCTAGTACCCCAGTTTACTGGAAATGTTACGCCTATAAACGTTAGCGACGACGACACATGAACGCTTACTCGCCCTTGTCGCGGTTTAACTGTGGTGGTCATCTTCGCGCCGTCATATCCACAACGATTCTTGGCACTCGAAACGCCATGTATGATTATTGTTTCACCCGCCCCGCGCATATCCGATGGTATGTACTGGACAGCGAGGAACCCGCCCAAGCGAGTCTAGGACCTGAAAGGGACATAAGATGGGTTATGGGAGATGGTGAGTCTGCTTAAGCTGTGGTGTAGCCGTGAGCATCAGCACGTAGAAAACTGCCAAGTGTTCGGCGCCCGATGTATGTGTGCGCCGTGATTTTATTACCGACCACGGCCCCGCTACGACCTGATATTAGGACTTAAGGGGCCTAGATTGGGGCGTGTCTTTGTGGTACGACACACAGGCTCGTTCAGAACAGCTAACCACATGTGGAACTGCCGCGGAACTCCTTAGTCTCGAAGGAAGCCGACCTCCACACGATTCAGGCCGGAGAATGCCGACTGAAGAGGCGTATACCAAATTACAGCAACTCAAACTAATGCTGCTTTCACGCGCATTTCCAGTGATTACCCTCACGTTCGATTGTCTGCTACGGACTATGCCCATCGATGCACCTTGGACACGTAGTAAGCCGGGCACTTGCTGACCCTTCGTGTAACGGGAAGTTGCAATTAAGGAGGTTTGGTCAGCTTTTCGATGAAACTAGCCTGACCTGACGATACTAAAAGCGTGCGCTCAGGAAATATACTGAAATAAGACTTAGTTAATGCGAGGTTTCCACCAGTCAGCCGCACTTCTGGAGCCCATGTAAGTAGCGGGGATTCAGTAAGTGATATACAATGGACAATTTTGTGCGGTTGACTTTACCCACCCTAAGATCCTATAACTTATCGGTAGTCCCAACTGTGAATTGGTTGAGCTAAACTATGACGGTCTGGTGTCCCCCCGCGGTACGAT
seq00007   CCTCAGTTGTCGCGACTCTCTGGTTTTAAAGGGGACGCATGGTATGCCTTTCCTGGCGTATCTGCTTTGTTTCGCTGTCTATAGCAGCTAAGACTCATTCATTTAGAGCTCTGCAATCCTTTGGTCCAGTGTTTCACATTGATCATATCGTCCGGATTAAGTAGATGGAGAACTCCTGGAGCCAAGTTCTAGAGTTGTCATCGCCTATGCCGGTGCCCTTAGCATTTGCCAGAGTAACGCAAGGGACTTCGAGCAGTCTATGCAAGGATTTGCGGGGCGAAGCAGGACCGCGAACTTTTCATGCTATTCGCGTGTTAATACCTTCATGGGACTCCATACGTCTCCTGGGTGCACGGAGCCCGAGTCATCGTGACAACTAGAGCTCTGTGGTTGGTGATTTAGAATCCATGACCTAACCCAGAGAAAGGGGCTGGTCTCCAAATAATGGGGATGGGTGAAGTGTTAACAAAAATTTGCGCGCGATCCGATAGTGGCAGTACGTATGCTATCGAGCTGAAGTCTTTGTGGAGCCGTCCACTGGACAAGGGTCTTGACTCCGTTAACTCCCTACTTAAAATCTTCTAACCGTAGTAAGGGTGACGGATCCTAATCATGCTATCATTCCGCACCTTGACGCGCCGTCCTGTGCCGTGACACCGTAAGCTGCTACCCAGCCTGTCAGCAGCTGCCGCTCAGCTGAGGCGACATGACAGTTTAAGGGCCTGTGTCGAGCTGACTAACATTCTCGTGGAACTCGCCAGTATACCCCCCTGGAATCAGTTATTACAGTTGGAACCGCGTTCCCTCAGCGTAAACTCACACGCGACGTAGATCTGACAATTCTCGAAATAGCATCATCAGTCGATGCGTCGCGGGTGCTAAGCGCCGAATAGAGCCCGGAAGTCAAGTGTTCTGTCGATGCCACCGCCATGCAGCTTACAAGATTGCTACGCTTCGCCACCCAACGCCGCGCCCAAGGGATGTCATGTATTGTTTATTGAGTCTAGTGCCCGAGAAGAAATCGTAGCTTGAGGTCGACTTTGATATTGAAGTACAGATTGAATACTTCGCGTAGTGACCAGTGGGTCAGCATGGTATCCCAACCTGGCGATTTCATCTGCGTGACCTAAGTTAACGCTCCGTGGCTCAGTTGTAGGCTGCCAATGTTGACCATCATAGCTACTATCCTCCATGCTGACATGACTGGTCAGGGGGACTGACGTTAGACTGCCACCAATGATAACTGCGGTTTCGGAGCTACAAGAGCCCTTGTAACGATCCATTATCCCTAGTACCCCAGTTTACTGGAAATGTTACGCCTATAAACGTTAGCGACGACGACACATGAACGCTTACTCGCCCTTGTCGCGGTTTAACTGTGGTGGTCATCTTCGCGCCGTCATATCCACAACGATTCTTGGCACTCGAAACGCCATGTATGATTATTGTTTCACCCGCCCCGCGCATATCCGATGGTATGTACTGGACAGCGAGGAACCCGCCCAAGCGAGTCTAGGACCTGAAAGGGACATAAGATGGGTTATGGGAGATGGTGAGTCTGCTTAAGCTGTGGTGTAGCCGTGAGCATCAGCACGTAGAAAACTGCCAAGTGTTCGGCGCCCGATGTATGTGTGCGCCGTGATTTTATTACCGACCACGGCCCCGCTACGACCTGATATTAGGACTTAAGGGGCCTAGATTGGGGCGTGTCTTTGTGGTACGACACACAGGCTCGTTCAGAACAGCTAACCACATGTGGAACTGCCGCGGAACTCCTTAGTCTCGAAGGAAGCCGACCTCCACACGATTCAGGCCGGAGAATGCCGACTGAAGAGGCGTATACCAAATTACAGCAACTCAAACTAATGCTGCTTTCACGCGCATTTCCAGTGATTACCCTCACGTTCGATTGTCTGCTACGGACTATGCCCATCGATGCACCTTGGACACGTAGTAAGCCGGGCACTTGCTGACCCTTCGTGTAACGGGAAGTTGCAATTAAGGAGGTTTGGTCAGCTTTTCGATGAAACTAGCCTGACCTGACGATACTAAAAGCGTGCGCTCAGGAAATATACTGAAATAAGACTTAGTTAATGCGAGGTTTCCACCAGTCAGCCGCACTTCTGGAGCCCATGTAAGTAGCGGGGATTCAGTAAGTGATATACAATGGACAATTTTGTGCGGTTGACTTTACCCACCCTAAGATCCTATAACTTATCGGTAGTCCCAACTGTGAATTGGTTGAGCTAAACTATGACGGTCTGGTGTCCCCCCGCGGTACGAT
seq00008   CCTCAGTTGTCGCGACTCTCTGGTTTTAAAGGGGACGCATGGTATGCCTTTCCTGGCGTATCTGCTTTGTTTCGCTGTCTATAGCAGCTAAGACTCATTCATTTAGAGCTCTGCAATCCTTTGGTCCAGTGTTTCACATTGATCATATCGTCCGGATTAAGTAGATGGAGAACTCCTGGAGCCAAGTTCTAGAGTTGTCATCGCCTATGCCGGTGCCCTTAGCATTTGCCAGAGTAACGCAAGGGACTTCGAGCAGTCTATGCAAGGATTTGCGGGGCGAAGCAGGACCGCGAACTTTTCATGCTATTCGCGTGTTAATACCTTCATGGGACTCCATACGTCTCCTGGGTGCACGGAGCCCGAGTCATCGTGACAACTAGAGCTCTGTGGTTGGTGATTTAGAATCCATGACCTAACCCAGAGAAAGGGGCTGGTCTCCAAATAATGGGGATGGGTGAAGTGTTAACAAAAATTTGCGCGCGATCCGATAGTGGCAGTACGTATGCTATCGAGCTGAAGTCTTTGTGGAGCCGTCCACTGGACAAGGGTCTTGACTCCGTTAACTCCCTACTTAAAATCTTCTAACCGTAGTAAGGGTGACGGATCCTAATCATGCTATCATTCCGCACCTTGACGCGCCGTCCTGTGCCGTGACACCGTAAGCTGCTACCCAGCCTGTCAGCAGCTGCCGCTCAGCTGAGGCGACATGACAGTTTAAGGGCCTGTGTCGAGCTGACTAACATTCTCGTGGAACTCGCCAGTATACCCCCCTGGAATCAGTTATTACAGTTGGAACCGCGTTCCCTCAGCGTAAACTCACACGCGACGTAGATCTGACAATTCTCGAAATAGCATCATCAGTCGATGCGTCGCGGGTGCTAAGCGCCGAATAGAGCCCGGAAGTCAAGTGTTCTGTCGATGCCACCGCCATGCAGCTTACAAGATTGCTACGCTTCGCCACCCAACGCCGCGCCCAAGGGATGTCATGTATTGTTTATTGAGTCTAGTGCCCGAGAAGAAATCGTAGCTTGGGGTCGACTTTGATATTGAAGTACAGATTGAATACTTCGCGTAGTGACCAGTGGGTCAGCATGGTATCCCAACCTGGCGATTTCATCTGCGTGACCTAAGTTAACGCTCCGTGGCTCAGTTGTAGGCTGCCAATGTTGACCATCATAGCTACTATCCTCCATGCTGACATGACTGGTCAGGGGGACTGACGTTAGACTGCCACCAATGATAACTGCGGTTTCGGAGCTACAAGAGCCCTTGTAACGATCCATTATCCCTAGTACCCCAGTTTACTGGAAATGTTACGCCTATAAACGTTAGCGACGACGACACATGAACGCTTACTCGCCCTTGTCGCGGTTTAACTGTGGTGGTCATCTTCGCGCCGTCATATCCACAACGATTCTTGGCACTCGAAACGCCATGTATGATTATTGTTTCACCCGCCCCGCGCATATCCGATGGTATGTACTGGACAGCGAGGAACCCGCCCAAGCGAGTCTAGGACCTGAAAGGGACATAAGATGGGTTATGGGAGATGGTGAGTCTGCTTAAGCTGTGGTGTAGCCGTGAGCATCAGCACGTAGAAAACTGCCAAGTGTTCGGCGCCCGATGTATGTGTGCGCCGTGATTTTATTACCGACCACGGCCCCGCTACGACCTGATATTAGGACTTAAGGGGCCTAGATTGGGGCGTGTCTTTGTGGTACGACACACAGGCTCGTTCAGAACAGCTAACCACATGTGGAACTGCCGCGGAACTCCTTAGTCTCGAAGGAAGCCGACCTCCACACGATTCAGGCCGGAGAATGCCGACTGAAGAGGCGTATACCAAATTACAGCAACTCAAACTAATGCTGCTTTCACGCGCATTTCCAGTGATTACCCTCACGTTCGATTGTCTGCTACGGACTATGCCCATCGATGCACCTTGGACACGTAGTAAGCCGGGCACTTGCTGACCCTTCGTGTAACGGGAAGTTGCAATTAAGGAGGTTTGGTCAGCTTTTCGATGAAACTAGCCTGACCTGACGATACTAAAAGCGTGCGCTCAGGAAATATACTGAAATAAGACTTAGTTAATGCGAGGTTTCCACCAGTCAGCCGCACTTCTGGAGCCCATGTAAGTAGCGGGGATTCAGTAAGTGATATACAATGGACAATTTTGTGCGGTTGACTTTACCCACCCTAAGATCCTATAACTTATCGGTAGTCCCAACTGTGAATTGGTTGAGCTAAACTATGACGGTCTGGTGTCCCCCCGCGGTACGAT
seq00009   CCTCAGTTGTCGCGACTCTCTGGTTTTAAAGGGGACGCATGGTATGCCTTTCCTGGCGTATCTGCTTTGTTTCGCTGTCTATAGCAGCTAAGACTCATTCATTTAGAGCTCTGCAATCCTTTGGTCCAGTGTTTCACATTGATCATATCGTCCGGATTAAGTAGATGGAGAACTCCTGGAGCCAAGTTCTAGAGTTGTCATCGCCTATGCCGGTGCCCTTAGCATTTGCCAGAGTAACGCAAGGGACTTCGAGCAGTCTATGCAAGGATTTGCGGGGCGAAGCAGGACCGCGAACTTTTCATGCTATTCGCGTGTTAATACCTTCATGGGACTCCATACGTCTCCTGGGTGCACGGAGCCCGAGTCATCGTGACAACTAGAGCTCTGTGGTTGGTGATTTAGAATCCATGACCTAACCCAGAGAAAGGGGCTGGTCTCCAAATAATGGGGATGGGTGAAGTGTTAACAAAAATTTGCGCGCGATCCGATAGTGGCAGTACGTATGCTATCGAGCTGAAGTCTTTGTGGAGCCGTCCACTGGACAAGGGTCTTGACTCCGTTAACTCCCTACTTAAAATCTTCTAACCGTAGTAAGGGTGACGGATCCTAATCATGCTATCATTCCGCACCTTGACGCGCCGTCCTGTGCCGTGACACCGTAAGCTGCTACCCAGCCTGGCAGCAGCTGCCGCTCAGCTGAGGCGACATGACAGTTTAAGGGCCTGTGTCGAGCTGACTAACATTCTCGTGGAACTCGCCAGTATACCCCCCTGGAATCAGTTATTACAGTTGGAACCGCGTTCCCTCAGCGTAAACTCACACGCGACGTAGATCTGACAATTCTCGAAATAGCATCATCAGTCGATGCGTCGCGGGTGCTAAGCGCCGAATAGAGCCCGGAAGTCAAGTGTTCTGTCGATGCCACCGCCATGCAGCTTACAAGATTGCTACGCTTCGCCACCCAACGCCGCGCCCAAGGGATGTCATGTATTGTTTATTGAGTCTAGTGCCCGAGAAGAAATCGTAGCTTGGGGTCGACTTTGATATTGAAGTACAGATTGAATACTTCGCGTAGTGACCAGTGGGTCAGCATGGTATCCCAACCTGGCGATTTCATCTGCGTGACCTAAGTTAACGCTCCGTGGCTCAGTTGTAGGCTGCCAATGTTGACCATCATAGCTACTATCCTCCATGCTGACATGACTGGTCAGGGGGACTGACGTTAGACTGCCACCAATGATAACTGCGGTTTCGGAGCTACAAGAGCCCTTGTAACGATCCATTATCCCTAGTACCCCAGTTTACTGGAAATGTTACGCCTATAAACGTTAGCGACGACGACACATGAACGCTTACTCGCCCTTGTCGCGGTTTAACTGTGGTGGTCATCTTCGCGCCGTCATATCCACAACGATTCTTGGCACTCGAAACGCCATGTATGATTATTGTTTCACCCGCCCCGCGCATATCCGATGGTATGTACTGGCCAGCGAGGAACCCGCCCAAGCGAGTCTAGGACCTGAAAGGGACATAAGATGGGTTATGGGAGATGGTGAGTCTGCTTAAGCTGTGGTGTAGCCGTGAGCATCAGCACGTAGAAAACTGCCAAGTGTTCGGCGCCCGATGTATGTGTGCGCCGTGATTTTATTACCGACCACGGCCCCGCTACGACCTGATATTAGGACTTAAGGGGCCTAGATTGGGGCGTGTCTTTGTGGTACGACACACAGGCTCGTTCAGAACAGCTAACCACATGTGGAACTGCCGCGGAACTCCTTAGTCTCGAAGGAAGCCGACCTCCACACGATTCAGGCCGGAGAATGCCGACTGAAGAGGCGTATACCAAATTACAGCAACTCAAACTAATGCTGCTTTCACGCGCATTTCCAGTGATTACCCTCACGTTCGATTGTCTGCTACGGACTATGCCCATCGATGCACCTTGGACACGTAGTAAGCCGGGCACTTGCTGACCCTTCGTGTAACGGGAAGTTGCAATTAAGGAGGTTTGGTCAGCTTTTCGATGAAACTAGCCTGACCTGACGATACTAAAAGCGTGCGCTCAGGAAATATACTGAAATAAGACTTAGTTAATGCGAGGTTTCCACCAGTCAGCCGCACTTCTGGAGCCCATGTAAGTAGCGGGGATTCAGTAAGTGATATACAATGGAGAATTTTGTGCGGTTGACTTTACCCACCCTAAGATCCTATAACTTATCGGTAGTCCCAACTGTGAATTGGTTGAGCTAAACTATGACGGTCTGGTGTCCCCCCGCGGTACGAT
seq00010   CCTCAGTTGTCGCGACTCTCTGGTTTTAAAGGGGACGCATGGTATGCCTTTCCTGGCGTATCTGCTTTGTTTCGCTGTCTATAGCAGCTAAGACTCATTCATTTAGAGCTCTGCAATCCTTTGGTCCAGTGTTTCACATTGATCATATCGTCCGGATTAAGTAGATGGGGAACTCCTGGAGCCAAGTTCTAGAGTTGTCATCGCCTATGCCGGTGCCCTTAGCATTTGCCAGAGTAACGCAAGGGACTTCGAGCAGTCTATGCAAGGATTTGCGGGGCGAAGCAGGACCGCGAACTTTTCATGCTATTCGCGTGTTAATACCTTCATGGGACTCCATACGTCTCCTGGGTGCACGGAGCCCGAGTCATCGTGACAACTAGAGCTCTGTGGTTGGTGATTTAGAATCCATGACCTAACCCAGAGAAAGGGGCTGGTCTCCAAATAATGGGGATGGGTGAAGTGTTAACAAAAATTTGCGCGCGATCCGATAGTGGCAGTACGTATGCTATCGAGCTGAAGTCTTTGTGGAGCCGTCCACTGGACAAGGGTCTTGACTCCGTTAACTCCCTACTTAAAATCTTCTAACCGTAGTAAGGGTGACGGATCCTAATCATGCTATCATTCCGCACCTTGACGCGCCGTCCTGTGCCGTGACACCGTAAGCTGCTACCCAGCCTGTCAGCAGCTGCCGCTCAGCTGAGGCGACATGACAGTTTAAGGGCCTGTGTCGAGCTGACTAACATTCTCGTGGAACTCGCCAGTATACCCCCCTGGAATCAGTTATTACAGTTGGAACCGCGTTCCCTCAGCGTAAACTCACACGCGACGTAGATCTGACAATTCTCGAAATAGCATCATCAGTCGATGCGTCGCGGGTGCTAAGCGCCGAATAGAGCCCGGAAGTCAAGTGTTCTGTCGATGCCACCGCCATGCAGCTTACAAGATTGCTACGCTTCGCCACCCAACGCCGCGCCCAAGGGATGTCATGTATTGTTTATTGAGTCTAGTGCCCGAGAAGAAATCGTAGCTTGGGGTCGACTTTGATATTGAAGTACAGATTGAATACTTCGCGTAGTGACCAGTGGGTCAGCATGGTATCCCAACCTGGCGATTTCATCTGCGTGACCTAAGTTAACGCTCCGTGGCTCAGTTGTAGGCTGCCAATGTTGACCATCATAGCTACTATCCTCCATGCTGACATGACTGGTCAGGGGGACTGACGTTAGACTGCCACCAATGATAACTGCGGTTTCGGAGCTACAAGAGCCCTTGTAACGATCCATTATCCCTAGTACCCCAGTTTACTGGAAATGTTACGCCTATAAACGTTAGCGACGACGACACATGAACGCTTACTCGCCCTTGTCGCGGTTTAACTGTGGTGGTCATCTTCGCGCCGTCATATCCACAACGATTCTTGGCACTCGAAACGCCATGTATGATTATTGTTTCACCCGCCCCGCGCATATCCGATGGTATGTACTGGACAGCGAGGAACCCGCCCAAGCGAGTCTAGGACCTGAAAGGGACATAAGATGGGTTATGGGAGATGGTGAGTCTGCTTAAGCTGTGGTGTAGCCGTGAGCATCAGCACGTAGAAAACTGCCAAGTGTTCGGCGCCCGATGTATGTGTGCGCCGTGATTTTATTACCGACCACGGCCCCGCTACGACCTGATATTAGGACTTAAGGGGCCTAGATTGGGGCGTGTCTTTGTGGTACGACACACAGGCTCGTTCAGAACAGCTAACCACATGTGGAACTGCCGCGGAACTCCTTAGTCTCGAAGGAAGCCGACCTCCACACGATTCAGGCCGGAGAATGCGGACTGAAGAGGCGTATACCAAATTACAGCAACTCAAACTAATGCTACTTTCACGCGCATTTCCAGTGATTACCCTCACGTTCGATTGTCTGCTACGGACTATGCCCATCGATGCACCTTGGACACGTAGTAAGCCGGGCACTTGCTGACCCTTCGTGTAACGGGAAGTTGCAATTAAGGAGGTTTGGTCAGCTTTTCGATGAAACTAGCCTGACCTGACGATACTAAAAGCGTGCGCTCAGGAAATATACTGAAATAAGACTTAGTTAATGCGAGGTTTCCACCAGTCAGCCGCACTTCTGGAGCCCATGTAAGTAGCGGGGATTCAGTAAGTGATATACAATGGACAATTTTGTGCGGTTGACTTTACCCACCCTAAGATCCTATAACTTATCGGTAGTCCCAACTGTGAATTGGTTGAGCTAAACTATGACGGTCTGGTGTCCCCCCGCGGTACGAT
seq00011   CCTCAGTTGTCGCGACTCTCTGGTTTTAAAGGGGACGCATGGTATGCCTTTCCTGGCGTATCTGCTTTGTTTCGCTGTCTATAGCAGCTAAGACTCATTCATTTAGAGCTCTGCAATCCTTTGGTCCAGTGTTTCACATTGATCATATCGTCCGGATTAAGTAGATGGAGAACTCCTGGAGCCAAGTTCTAGAGTTGTCATCGCCTATGCCGGTGCCCTTAGCATTTGCCAGAGTAACGCAAGGGACTTCGAGCAGTCTATGCAAGGATTTGCGGGGCGAAGCAGGACCGCGAACTTTTCATGCTATTCGCGTGTTAATACCTTCATGGGACTCCATACGTCTCCTGGGTGCACGGAGCCCGAGTCATCGTGACAACTAGAGCTCTGTGGTTGGTGATTTAGAATCCATGACCTAACCCAGAGAAAGGGGCTGGTCTCCAAATAATGGGGATGGGTGAAGTGTTAACAAAAATTTGCGCGCGATCCGATAGTGGCAGTACGTATGCTATCGAGCTGAAGTCTTTGTGGAGCCGTCCACTGGACAAGGGTCTTGACTCCGTTAACTCCCTACTTAAAATCTTCTAACCGTAGTAAGGGTGACGGATCCTAATCATGCTATCATTCCGCACCTTGACGCGCCGTCCTGTGCCGTGACACCGTAAGCTGCTACCCAGCCTGTCAGCAGCTGCCGCTCAGCTGAGGCGACATGACAGTTTAAGGGCCTGTGTCGAGCTGACTAACATTCTCGTGGAACTCGCCAGTATACCCCCCTGGAATCAGTTATTACAGTTGGAACCGCGTTCCCTCAGCGTAAACTCACACGCGACGTAGATCTGACAATTCTCGAAATAGCATCATCAGTCGATGCGTCGCGGGTGCTAAGCGCCGAATAGAGCCCGGAAGTCAAGTGTTCTGTCGATGCCACCGCCATGCAGCTTACAAGATTGCTACGCTTCGCCACCCAACGCCGCGCCCAAGGGATGTCATGTATTGTTTATTGAGTCTAGTGCCCGAGAAGAAATCGTAGCTTGGGGTCGACTTTGATATTGAAGTACAGATTGAATACTTCGCGTAGTGACCAGTGGGTCAGCATGGTATCCCAACCTGGCGATTTCATCTGCGTGACCTAAGTTAACGCTCCGTGGCTCAGTTGTAGGCTGCCAATGTTGACCATCATAGCTACTATCCTCCATGCTGACATGACTGGTCAGGGGGACTGACGTTAGACTGCCACCAATGATAACTGCGGTTTCGGAGCTACAAGAGCCCTTGTAACGATCCATTATCCCTAGTACCCCAGTTTACTGGAAATGTTACGCCTATAAACGTTAGCGACGACGACACATGAACGCTTACTCGCCCTTGTCGCGGTTTAACTGTGGTGGTCATCTTCGCGCCGTCATATCCACAACGATTCTTGGCACTCGAAACGCCATGTATGATTATTGTTTCACCCGCCCCGCGCATATCCGATGGTATGTACTGGACAGCGAGGAACCCGCCCAAGCGAGTCTAGGACCTGAAAGGGACATAAGATGGGTTATGGGAGATGGTGAGTCTGCTTAAGCTGTGGTGTAGCCGTGAGCATCAGCACGTAGAAAACTGCCAAGTGTTCGGCGCCCGATGTATGTGTGCGCCGTGATTTTATTACCGACCACGGCCCCGCTACGACCTGATATTAGGACTTAAGGGGCCTAGATTGGGGCGTGTCTTTGTGGTACGACACACAGGCTCGTTCAGAACAGCTAACCACATGTGGAACTGCCGCGGAACTCCTTAGTCTCGAAGGAAGCCGACCTCCACACGATTCAGGCCGGAGAATGCCGACTGAAGAGGCGTATACCAAATTACAGCAACTCAAACTAATGCTGCTTTCACGCGCATTTCCAGTGATTACCCTCACGTTCGATTGTCTGCTACGGACTATGCCCATCGATGCACCTTGGACACGTAGTAAGCCGGGCACTTGCTGACCCTTCGTGTAACGGGAAGTTGCAATTAAGGAGGTTTGGTCAGCTTTTCGATGAAACTAGCCTGACCTGACGATACTAAAAGCGTGCGCTCAGGAAATATACTGAAATAAGACTTAGTTAATGCGAGGTTTCCACCAGTCAGCCGCACTTCTGGAGCCCATGTAAGTAGCGGGGATTCAGTAAGTGATATACAATGGACAATTTTGTGCGGTTGACTTTACCCACCCTAAGATCCTATAACTTATCGGTAGTCCCAACTGTGAATTGGTTGAGCTAAACTATGACGGTCTGGTGTCCCCCCGCGGTACGAT
seq00012   CCTCAGTTGTCGCGACTCTCTGGTTTTAAAGGGGACGCATGGTATGCCTTTCCTGGCGTATCTGCTTTGTTTCGCTGTCTATAGCAGCTAAGACTCATTCATTTAGAGCTCTGCAATCCTTTGGTCCAGTGTTTCACATTGATCATATCGTCCGGATTAAGTAGATGGAGAACTCCTGGAGCCAAGTTCTAGAGTTGTCATCGCCTATGCCGGTGCCCTTAGCATTTGCCAGAGTAACGCAAGGGACTTCGAGCAGTCTATGCAAGGATTTGCGGGGCGAAGCAGGACCGCGAACTTTTCATGCTATTCGCGTGTTAATACCTTCATGGGACTCCATACGTCTCCTGGGTGCACGGAGCCCGAGTCATCGTGACAACTAGAGCTCTGTGGTTGGTGATTTAGAATCCATGACCTAACCCAGAGAAAGGGGCTGGTCTCCAAATAATGGGGATGGGTGAAGTGTTAACAAAAATTTGCGCGCGATCCGATAGTGGCAGTACGTATGCTATCGAGCTGAAGTCTTTGTGGAGCCGTCCACTGGACAAGGGTCTTGACTCCGTTAACTCCCTACTTAAAATCTTCTAACCGTAGTAAGGGTGACGGATCCTAATCATGCTATCATTCCGCACCTTGACGCGCCGTCCTGTGCCGTGACACCGTAAGCTGCTACCAAGCCTGTCAGCAGCTGCCGCTCAGCTGAGGCGACATGACAGTTTAAGGGCCTGTGTCGAGCTGACTAACATTCTCGTGGAACTCGCCAGTATACCCCCCTGGAATCAGTTATTACAGTTGGAACCGCGTTCCCTCAGCGTAAACTCACACGCGACGTAGATCTGACAATTCTCGAAATAGCATCATCAGTCGATGCGTCGCGGGTGCTAAGCGCCGAATAGAGCCCGGAAGTCAAGTGTTCTGTCGATGCCACCGCCATGCAGCTTACAAGATTGCTACGCTTCGCCACCCAACGCCGCGCCCAAGGGATGTCATGTATTGTTTATTGAGTCTAGTGCCCGAGAAGAAATCGTAGCTTGGGGTCGACTTTGATATTGAAGTACAGATTGAATACTTCGCGTAGTGACCAGTGGGTCAGCATGGTATCCCAACCTGGCGATTTCATCTGCGTGACCTAAGTTAACGCTCCGTGGCTCAGTTGTAGGCTGCCAATGTTGACCATCATAGCTACTATCCTCCATGCTGACATGACTGGTCAGGGGGACTGACGTTAGACTGCCACCAATGATAACTGCGGTTTCGGAGCTACAAGAGCCCTTGTAACGATCCATTATCCCTAGTACCCCAGTTTACTGGAAATGTTACGCCTATAAACGTTAGCGACGACGACACATGAACGCTTACTCGCCCTTGTCGCGGTTTAACTGTGGTGGTCATCTTCGCGCCGTCATATCCACAACGATTCTTGGCACTCGAAACGCCATGTATGATTATTGTTTCACCCGCCCCGCGCATATCCGATGGTATGTACTGGACAGCGAGGAACCCGCCCAAGCGAGTCTAGGACCTGAAAGGGACATAAGATGGGTTATGGGAGATGGTGAGTCTGCTTAAGCTGTGGTGTAGCCGTGAGCATCAGCACGTAGAAAACTGCCAAGTGTTCGGCGCCCGATGTATGTGTGCGCCGTGATTTTATTACCGACCACGGCCCCGCTACGACCTGATATTAGGACTTAAGGGGCCTAGATTGGGGCGTGTCTTTGTGGTACGACACACAGGCTCGTTCAGAACAGCTAACCACATGTGGAACTGCCGCGGAACTCCTTAGTCTCGAAGGAAGCCGACCTCCACACGATTCAGGCCGGAGAATGCCGACTGAAGAGGCGTATACCAAATTACAGCAACTCAAACTAATGCTGCTTTCACGCGCATTTCCAGTGATTACCCTCACGTTCGATTGTCTGCTACGGACTATGCCCATCGATGCACCTTGGACACGTAGTAAGCCGGGCACTTGCTGACCCTTCGTGTAACGGGAAGTTGCAATTAAGGAGGTTTGGTCAGCTTTTCGATGAAACTAGCCTGACCTGACGATACTAAAAGCGTGCGCTCAGGAAATATACTGAAATAAGACTTAGTTAATGCGAGGTTTCCACCAGTCAGCCGCACTTCTGGAGCCCATGTAAGTAGCGGGGATTCAGTAAGTGATATACAATGGACAATTTTGTGCGGTTGACTTTACCCACCCTAAGATCCTATAACTTATCGGTAGTCCCAACTGTGAATTGGTTGAGCTAAACTATGACGGTCTGGTGTCCCCCCGCGGTACGAT
seq00013   CCTCAGTTGTCGCGACTCTCTGGTTTTAAAGGGGACGCATGGTATGCCTTTCCTGGCGTATCTGCTTTGTTTCGCTGTCTATAGCAGCTAAGACTCATTCATTTAGAGCTCTGCAATCCTTTGGTCCAGTGTTTCACATTGATCATATCGTCCGGATTAAGTAGATGGAGAACTCCTGGAGCCAAGTTCTAGAGTTGTCATCGCCTATGCCGGTGCCCTTAGCATTTGCCAGAGTAACGCAAGGGACTTCGAGCAGTCTATGCAAGGATTTGCGGGGCGAAGCAGGACCGCGAACTTTTCATGCTATTCGCGTGTTAATACCTTCATGGGACTCCATACGTCTCCTGGGTGCACGGAGCCCGAGTCATCGTGACAACTAGAGCTCTGTGGTTGGTGATTTAGAATCCATGACCTAACCCAGAGAAAGGGGCTGGTCTCCAAATAATGGGGATGGGTGAAGTGTTAACAAAAATTTGCGCGCGATCCGATAGTGGCAGTACGTATGCTATCGAGCTGAAGTCTTTGTGGAGCCGTCCACTGGACAAGGGTCTTGACTCCGTTAACTCCCTACTTAAAATCTTCTAACCGTAGTAAGGGTGACGGATCCTAATCATGCTATCATTCCGCACCTTGACGCGCCGTCCTGTGCCGTGACACCGTAAGCTGCTACCCAGCCTGTCAGCAGCTGCCGCTCAGCTGAGGCGACATGACAGTTTAAGGGCCTGTGTCGAGCTGACTAACATTCTCGTGGAACTCGCCAGTATACCCCCCTGGAATCAGTTATTACAGTTGGAACCGCGTTCCCTCAGCGTAAACTCACACGCGACGTAGATCTGACAATTCTCGAAATAGCATCATCAGTCGATGCGTCGCGGGTGCTAAGCGCCGAATAGAGCCCGGAAGTCAAGTGTTCTGTCGATGCCACCGCCATGCAGCTTACAAGATTGCTACGCTTCGCCACCCAACGCCGCGCCCAAGGGATGTCATGTATTGTTTATTGAGTCTAGTGCCCGAGAAGAAATCGTAGCTTGAGGTCGACTTTGATATTGAAGTACAGATTGAATACTTCGCGTAGTGACCAGTGGGTCAGCATGGTATCCCAACCTGGCGATTTCATCTGCGTGACCTAAGTTAACGCTCCGTGGCTCAGTTGTAGGCTGCCAATGTTGACCATCATAGCTACTATCCTCCATGCTGACATGACTGGTCAGGGGGACTGACGTTAGACTGCCACCAATGATAACTGCGGTTTCGGAGCTACAAGAGCCCTTGTAACGATCCATTATCCCTAGTACCCCAGTTTACTGGAAATGTTACGCCTATAAACGTTAGCGACGACGACACATGAACGCTTACTCGCCCTTGTCGCGGTTTAACTGTGGTGGTCATCTTCGCGCCGTCATATCCACAACGATTCTTGGCACTCGAAACGCCATGTATGATTATTGTTTCACCCGCCCCGCGCATATCCGATGGTATGTACTGGACAGCGAGGAACCCGCCCAAGCGAGTCTAGGACCTGAAAGGGACATAAGATGGGTTATGGGAGATGGTGAGTCTGCTTAAGCTGTGGTGTAGCCGTGAGCATCAGCACGTAGAAAACTGCCAAGTGTTCGGCGCCCGATGTATGTGTGCGCCGTGATTTTATTACCGACCACGGCCCCGCTACGACCTGATATTAGGACTTAAGGGGCCTAGATTGGGGCGTGTCTTTGTGGTACGACACACAGGCTCGTTCAGAACAGCTAACCACATGTGGAACTGCCGCGGAACTCCTTAGTCTCGAAGGAAGCCGACCTCCACACGATTCAGGCCGGAGAATGCGGACTGAAGAGGCGTATACCAAATTACAGCAACTCAAACTAATGCTGCTTTCACGCGCATTTCCAGTGATTACCCTCACGTTCGATTGTCTGCTACGGACTATGCCCATCGATGCACCTTGGACACGTAGTAAGCCGGGCACTTGCTGACCCTTCGTGTAACGGGAAGTTGCAATTAAGGAGGTTTGGTCAGCTTTTCGATGAAACTAGCCTGACCTGACGATACTAAAAGCGTGCGCTCAGGAAATATACTGAAATAAGACTTAGTTAATGCGAGGTTTCCACCAGTCAGCCGCACTTCTGGAGCCCATGTAAGTAGCGGGGATTCAGTAAGTGATATACAATGGACAATTTTGTGCGGTTGACTTTACCCACCCTAAGATCCTATAACTTATCGGTAGTCCCAACTGTGAATTGGTTGAGCTAAACTATGACGGTCTGGTGTCCCCCCGCGGTACGAT
seq00014   CCTCAGTTGTCGCGACTCTCTGGTTTTAAAGGGGACGCATGGTATGCCTTTCCTGGCGTATCTGCTTTGTTTCGCTGTCTATAGCAGCTAAGACTCATTCATTTAGAGCTCTGCAATCCTTTGGTCCAGTGTTTCACATTGATCATATCGTCCGGATTAAGTAGATGGAGAACTCCTGGAGCCAAGTTCTAGAGTTGTCATCGCCTATGCCGGTGCCCTTAGCATTTGCCAGAGTAACGCAAGGGACTTCGAGCAGTCTATGCAAGGATTTGCGGGGCGAAGCAGGACCGCGAACTTTTCATGCTATTCGCGTGTTAATACCTTCATGGGACTCCATACGTCTCCTGGGTGCACGGAGCCCGAGTCATCGTGACAACTAGAGCTCTGTGGTTGGTGATTTAGAATCCATGACCTAACCCAGAGAAAGGGGCTGGTCTCCAAATAATGGGGATGGGTGAAGTGTTAACAAAAATTTGCGCGCGATCCGATAGTGGCAGTACGTATGCTATCGAGCTGAAGTCTTTGTGGAGCCGTCCACTGGACAAGGGTCTTGACTCCGTTAACTCCCTACTTAAAATCTTCTAACCGTAGTAAGGGTGACGGATCCTAATCATGCTATCATTCCGCACCTTGACGCGCCGTCCTGTGCCGTGACACCGTAAGCTGCTACCCAGCCTGTCAGCAGCTGCCGCTCAGCTGAGGCGACATGACAGTTTAAGGGCCTGTGTCGAGCTGACTAACATTCTCGTGGAACTCGCCAGTATACCCCCCTGGAATCAGTTATTACAGTTGGAACCGCGTTCCCTCAGCGTAAACTCACACGCGACGTAGATCTGACAATTCTCGAAATAGCATCATCAGTCGATGCGTCGCGGGTGCTAAGCGCCGAATAGAGCCCGGAAGTCAAGTGTTCTGTCGATGCCACCGCCATGCAGCTTACAAGATTGCTACGCTTCGCCACCCAACGCCGCGCCCAAGGGATGTCATGTATTGTTTATTGAGTCTAGTGCCCGAGAAGAAATCGTAGCTTGAGGTCGACTTTGATATTGAAGTACAGATTGAATACTTCGCGTAGTGACCAGTGGGTCAGCATGGTATCCCAACCTGGCGATTTCATCTGCGTGACCTAAGTTAACGCTCCGTGGCTCAGTTGTAGGCTGCCAATGTTGACCATCATAGCTACTATCCTCCATGCTGACATGACTGGTCAGGGGGACTGACGTTAGACTGCCACCAATGATAACTGCGGTTTCGGAGCTACAAGAGCCCTTGTAACGATCCATTATCCCTAGTACCCCAGTTTACTGGAAATGTTACGCCTATAAACGTTAGCGACGACGACACATGAACGCTTACTCGCCCTTGTCGCGGTTTAACTGTGGTGGTCATCTTCGCGCCGTCATATCCACAACGATTCTTGGCACTCGAAACGCCATGTATGATTATTGTTTCACCCGCCCCGCGCATATCCGATGGTATGTACTGGACAGCGAGGAACCCGCCCAAGCGAGTCTAGGACCTGAAAGGGACATAAGATGGGTTATGGGAGATGGTGAGTCTGCTTAAGCTGTGGTGTAGCCGTGAGCATCAGCACGTAGAAAACTGCCAAGTGTTCGGCGCCCGATGTATGTGTGCGCCGTGATTTTATTACCGACCACGGCCCCGCTACGACCTGATATTAGGACTTAAGGGGCCTAGATTGGGGCGTGTCTTTGTGGTACGACACACAGGCTCGTTCAGAACAGCTAACCACATGTGGAACTGCCGCGGAACTCCTTAGTCTCGAAGGAAGCCGACCTCCACACGATTCAGGCCGGAGAATGCGGACTGAAGAGGCGTATACCAAATTACAGCAACTCAAACTAATGCTGCTTTCACGCGCATTTCCAGTGATTACCCTCACGTTCGATTGTCTGCTACGGACTATGCCCATCGATGCACCTTGGACACGTAGTAAGCCGGGCACTTGCTGACCCTTCGTGTAACGGGAAGTTGCAATTAAGGAGGTTTGGTCAGCTTTTCGATGAAACTAGCCTGACCTGACGATACTAAAAGCGTGCGCTCAGGAAATATACTGAAATAAGACTTAGTTAATGCGAGGTTTCCACCAGTCAGCCGCACTTCTGGAGCCCATGTAAGTAGCGGGGATTCAGTAAGTGATATACAATGGACAATTTTGTGCGGTTGACTTTACCCACCCTAAGATCCTATAACTTATCGGTAGTCCCAACTGTGAATTGGTTGAGCTAAACTATGACGGTCTGGTGTCCCCCCGCGGTACGAT
seq00015   CCTCAGTTGTCGCGACTCTCTGGTTTTAAAGGGGACGCATGGTATGCCTTTCCTGGCGTATCTGCTTTGTTTCGCTGTCTATAGCAGCTAAGACTCATTCATTTAGAGCTCTGCAATCCTTTGGTCCAGTGTTTCACATTGATCATATCGTCCGGATTAAGTAGATGGAGAACTCCTGGAGCCAAGTTCTAGAGTTGTCATCGCCTATGCCGGTGCCCTTAGCATTTGCCAGAGTAACGCAAGGGACTTCGAGCAGTCTATGCAAGGATTTGCGGGGCGAAGCAGGACCGCGAACTTTTCATGCTATTCGCGTGTTAATACCTTCATGGGACTCCATACGTCTCCTGGGTGCACGGAGCCCGAGTCATCGTGACAACTAGAGCTCTGTGGTTGGTGATTTAGAATCCATGACCTAACCCAGAGAAAGGGGCTGGTCTCCAAATAATGGGGATGGGTGAAGTGTTAACAAAAATTTGCGCGCGATCCGATAGTGGCAGTACGTATGCTATCGAGCTGAAGTCTTTGTGGAGCCGTCCACTGGACAAGGGTCTTGACTCCGTTAACTCCCTACTTAAAATCTTCTAACCGTAGTAAGGGTGACGGATCCTAATCATGCTATCATTCCGCACCTTGACGCGCCGTCCTGTGCCGTGACACCGTAAGCTGCTACCCAGCCTGTCAGCAGCTGCCGCTCAGCTGAGGCGACATGACAGTTTAAGGGCCTGTGTCGAGCTGACTAACATTCTCGTGGAACTCGCCAGTATACCCCCCTGGAATCAGTTATTACAGTTGGAACCGCGATCCCTCAGCGTAAACTCACACGCGACGTAGATCTGACAATTCTCGAAATAGCATCATCAGTCGATGCGTCGCGGGTGCTAAGCGCCGAATAGAGCCCGGAAGTCAAGTGTTCTGTCGATGCCACCGCCATGCAGCTTACAAGATTGCTACGCTTCGCCACCCAACGCCGCGCCCAAGGGATGTCATGTATTGTTTATTGAGTCTAGTGCCCGAGAAGAAATCGTAGCTTGGGGTCGACTTTGATATTGAAGTACAGATTGAATACTTCGCGTAGTGACCAGTGGGTCAGCATGGTATCCCAACCTGGCGATTTCATCTGCGTGACCTAAGTTAACGCTCCGTGGCTCAGTTGTAGGCTGCCAATGTTGACCATCATAGCTACTATCCTCCATGCTGACATGACTGGTCAGGGGGACTGACGTTAGACTGCCACCAATGATAACTGCGGTTTCGGAGCTGCAAGAGCCCTTGTAACGATCCATTATCCCTAGTACCCCAGTTTACTGGAAATGTTACGCCTATAAACGTTAGCGACGACGACACATGAACGCTTACTCGCCCTTGTCGCGGTTTAACTGTGGTGGTCATCTTCGCGCCGTCATATCCACAACGATTCTTGGCACTCGAAACGCCATGTATGATTATTGTTTCACCCGCCCCGCGCATATCCGATGGTATGTACTGGCCAGCGAGGAACCCGCCCAAGCGAGTCTAGGACCTGAAAGGGACATAAGATGGGTTATGGGAGATGGTGAGTCTGCTTAAGCTGTGGTGTAGCCGTGAGCATCAGCACGTAGAAAACTGCCAAGTGTTCGGCGCCCGATGTATGTGTGCGCCGTGATTTTATTACCGACCACGGCCCCGCTACGACCTGATATTAGGACTTAAGGGGCCTAGATTGGGGCGTGTCTTTGTGGTACGACACACAGGCTCGTTCAGAACAGCTAACCACATGTGGAACTGCCGCGGAACTCCTTAGTCTCGAAGGAAGCCGACCTCCACACGATTCAGGCCGGAGAATGCCGACTGAAGAGGCGTATACCAAATTACAGCAACTCAAACTAATGCTGCTTTCACGCGCATTTCCAGTGATTACCCTCACGTTCGATTGTCTGCTACGGACTATGCCCATCGATGCACCTTGGACACGTAGTAAGCCGGGCACTTGCTGACCCTTCGTGTAACGGGAAGTTGCAATTAAGGAGGTTTGGTCAGCTTTTCGATGAAACTAGCCTGACCTGACGATACTAAAAGCGTGCGCTCAGGAAATATACTGAAATAAGACTTAGTTAATGCGAGGTTTCCACCAGTCAGCCGCACTTCTGGAGCCCATGTAAGTAGCGGGGATTCAGTAAGTGATATACAATGGACAATTTTGTGCGGTTGACTTTACCCACCCTAAGATCCTATAACTTATCGGTAGTCCCAACTGTGAATTGGTTGAGCTAAACTATGACGGTCTGGTGTCCCCCCGCGGTACGAT
seq00016   CCTCAGTTGTCGCGACTCTCTGGTTTTAAAGGGGACGCATGGTATGCCTTTCCTGGCGTATCTGCTTTGTTTCGCTGTCTATAGCAGCTAAGACTCATTCATTTAGAGCTCTGCAATCCTTTGGTCCAGTGTTTCACATTGATCATATCGTCCGGATTAAGTAGATGGAGAACTCCTGGAGCCAAGTTCTAGAGTTGTCATCGCCTATGCCGGTGCCCTTAGCATTTGCCAGAGTAACGCAAGGGACTTCGAGCAGTCTATGCAAGGATTTGCGGGGCGAAGCAGGACCGCGAACTTTTCATGCTATTCGCGTGTTAATACCTTCATGGGACTCCATACGTCTCCTGGGTGCACGGAGCCCGAGTCATCGTGACAACTAGAGCTCTGTGGTTGGTGATTTAGAATCCATGACCTAACCCAGAGAAAGGGGCTGGTCTCCAAATAATGGGGATGGGTGAAGTGTTAACAAAAATTTGCGCGCGATCCGATAGTGGCAGTACGTATGCTATCGAGCTGAAGTCTTTGTGGAGCCGTCCACTGGACAAGGGTCTTGACTCCGTTAACTCCCTACTTAAAATCTTCTAACCGTAGTAAGGGTGACGGATCCTAATCATGCTATCATTCCGCACCTTGACGCGCCGTCCTGTGCCGTGACACCGTAAGCTGCTACCCAGCCTGTCAGCAGCTGCCGCTCAGCTGAGGCGACATGACAGTTTAAGGGCCTGTGTCGAGCTGACTAACATTCTCGTGGAACTCGCCAGTATACCCCCCTGGAATCAGTTATTACAGTTGGAACCGCGTTCCCTCAGCGTAAACTCACACGCGACGTAGATCTGACAATTCTCGAAATAGCATCATCAGTCGATGCGTCGCGGGTGCTAAGCGCCGAATAGAGCCCGGAAGTCAAGTGTTCTGTCGATGCCACCGCCATGCAGCTTACAAGATTGCTACGCTTCGCCACCCAACGCCGCGCCCAAGGGATGTCATGTATTGTTTATTGAGTCTAGTGCCCGAGAAGAAATCGTAGCTTGAGGTCGACTTTGATATTGAAGTACAGATTGAATACTTCGCGTAGTGACCAGTGGGTCAGCATGGTATCCCAACCTGGCGATTTCATCTGCGTGACCTAAGTTAACGCTCCGTGGCTCAGTTGTAGGCTGCCAATGTTGACCATCATAGCTACTATCCTCCATGCTGACATGACTGGTCAGGGGGACTGACGTTAGACTGCCACCAATGATAACTGCGGTTTCGGAGCTACAAGAGCCCTTGTAACGATCCATTATCCCTAGTACCCCAGTTTACTGGAAATGTTACGCCTATAAACGTTAGCGACGACGACACATGAACGCTTACTCGCCCTTGTCGCGGTTTAACTGTGGTGGTCATCTTCGCGCCGTCATATCCACAACGATTCTTGGCACTCGAAACGCCATGTATGATTATTGTTTCACCCGCCCCGCGCATATCCGATGGTATGTACTGGACAGCGAGGAACCCGCCCAAGCGAGTCTAGGACCTGAAAGGGACATAAGATGGGTTATGGGAGATGGTGAGTCTGCTTAAGCTGTGGTGTAGCCGTGAGCATCAGCACGTAGAAAACTGCCAAGTGTTCGGCGCCCGATGTATGTGTGCGCCGTGATTTTATTACCGACCACGGCCCCGCTACGACCTGATATTAGGACTTAAGGGGCCTAGATTGGGGCGTGTCTTTGTGGTACGACACACAGGCTCGTTCAGAACAGCTAACCACATGTGGAACTGCCGCGGAACTCCTTAGTCTCGAAGGAAGCCGACCTCCACACGATTCAGGCCGGAGAATGCGGACTGAAGAGGCGTATACCAAATTACAGCAACTCAAACTAATGCTGCTTTCACGCGCATTTCCAGTGATTACCCTCACGTTCGATTGTCTGCTACGGACTATGCCCATCGATGCACCTTGGACACGTAGTAAGCCGGGCACTTGCTGACCCTTCGTGTAACGGGAAGTTGCAATTAAGGAGGTTTGGTCAGCTTTTCGATGAAACTAGCCTGACCTGACGATACTAAAAGCGTGCGCTCAGGAAATATACTGAAATAAGACTTAGTTAATGCGAGGTTTCCACCAGTCAGCCGCACTTCTGGAGCCCATGTAAGTAGCGGGGATTCAGTAAGTGATATACAATGGACAATTTTGTGCGGTTGACTTTACCCACCCTAAGATCCTATAACTTATCGGTAGTCCCAACTGTGAATTGGTTGAGCTAAACTATGACGGTCTGGTGTCCCCCCGCGGTACGAT
seq00017   CCTCAGTTGTCGCGACTCTCTGGTTTTAAAGGGGACGCATGGTATGCCTTTCCTGGCGTATCTGCTTTGTTTCGCTGTCTATAGCAGCTAAGACTCATTCATTTAGAGCTCTGCAATCCTTTGGTCCAGTGTTTCACATTGATCATATCGTCCGGATTAAGTAGATGGAGAACTCCTGGAGCCAAGTTCTAGAGTTGTCATCGCCTATGCCGGTGCCCTTAGCATTTGCCAGAGTAACGCAAGGGACTTCGAGCAGTCTATGCAAGGATTTGCGGGGCGAAGCAGGACCGCGAACTTTTCATGCTATTCGCGTGTTAATACCTTCATGGGACTCCATACGTCTCCTGGGTGCACGGAGCCCGAGTCATCGTGACAACTAGAGCTCTGTGGTTGGTGATTTAGAATCCATGACCTAACCCAGAGAAAGGGGCTGGTCTCCAAATAATGGGGATGGGTGAAGTGTTAACAAAAATTTGCGCGCGATCCGATAGTGGCAGTACGTATGCTATCGAGCTGAAGTCTTTGTGGAGCCGTCCACTGGACAAGGGTCTTGACTCCGTTAACTCCCTACTTAAAATCTTCTAACCGTAGTAAGGGTGACGGATCCTAATCATGCTATCATTCCGCACCTTGACGCGCCGTCCTGTGCCGTGACACCGTAAGCTGCTACCCAGCCTGTCAGCAGCTGCCGCTCAGCTGAGGCGACATGACAGTTTAAGGGCCTGTGTCGAGCTGACTAACATTCTCGTGGAACTCGCCAGTATACCCCCCTGGAATCAGTTATTACAGTTGGAACCGCGTTCCCTCAGCGTAAACTCACACGCGACGTAGATCTGACAATTCTCGAAATAGCATCATCAGTCGATGCGTCGCGGGTGCTAAGCGCCGAATAGAGCCCGGAAGTCAAGTGTTCTGTCGATGCCACCGCCATGCAGCTTACAAGATTGCTACGCTTCGCCACCCAACGCCGCGCCCAAGGGATGTCATGTATTGTTTATTGAGTCTAGTGCCCGAGAAGAAATCGTAGCTTGGGGTCGACTTTGATATTGAAGTACAGATTGAATACTTCGCGTAGTGACCAGTGGGTCAGCATGGTATCCCAACCTGGCGATTTCATCTGCGTGACCTAAGTTAACGCTCCGTGGCTCAGTTGTAGGCTGCCAATGTTGACCATCATAGCTACTATCCTCCATGCTGACATGACTGGTCAGGGGGACTGACGTTAGACTGCCACCAATGATAACTGCGGTTTCGGAGCTACAAGAGCCCTTGTAACGATCCATTATCCCTAGTACCCCAGTTTACTGGAAATGTTACGCCTATAAACGTTAGCGACGACGACACATGAACGCTTACTCGCCCTTGTCGCGGTTTAACTGTGGTGGTCATCTTCGCGCCGTCATATCCACAACGATTCTTGGCACTCGAAACGCCATGTATGATTATTGTTTCACCCGCCCCGCGCATATCCGATGGTATGTACTGGACAGCGAGGAACCCGCCCAAGCGAGTCTAGGACCTGAAAGGGACATAAGATGGGTTATGGGAGATGGTGAGTCTGCTTAAGCTGTGGTGTAGCCGTGAGCATCAGCACGTAGAAAACTGCCAAGTGTTCGGCGCCCGATGTATGTGTGCGCCGTGATTTTATTACCGACCACGGCCCCGCTACGACCTGATATTAGGACTTAAGGGGCCTAGATTGGGGCGTGTCTTTGTGGTACGACACACAGGCTCGTTCAGAACAGCTAACCACATGTGGAACTGCCGCGGAACTCCTTAGTCTCGAAGGAAGCCGACCTCCACACGATTCAGGCCGGAGAATGCCGACTGAAGAGGCGTATACCAAATTACAGCAACTCAAACTAATGCTGCTTTCACGCGCATTTCCAGTGATTACCCTCACGTTCGATTGTCTGCTACGGACTATGCCCATCGATGCACCTTGGACACGTAGTAAGCCGGGCACTTGCTGACCCTTCGTGTAACGGGAAGTTGCAATTAAGGAGGTTTGGTCAGCTTTTCGATGAAACTAGCCTGACCTGACGATACTAAAAGCGTGCGCTCAGGAAATATACTGAAATAAGACTTAGTTAATGCGAGGTTTCCACCAGTCAGCCGCACTTCTGGAGCCCATGTAAGTAGCGGGGATTCAGTAAGTGATATACAATGGACAATTTTGTGCGGTTGACTTTACCCACCCTAAGATCCTATAACTTATCGGTAGTCCCAACTGTGAATTGGTTGAGCTAAACTATGACGGTCTGGTGTCCCCCCGCGGTACGAT
seq00018   CCTCAGTTGTCGCGACTCTCTGGTTTTAAAGGGGACGCATGGTATGCCTTTCCTGGCGTATCTGCTTTGTTTCGCTGTCTATAGCAGCTAAGACTCATTCATTTAGAGCTCTGCAATCCTTTGGTCCAGTGTTTCACATTGATCATATCGTCCGGATTAAGTAGATGGAGAACTCCTGGAGCCAAGTTCTAGAGTTGTCATCGCCTATGCCGGTGCCCTTAGCATTTGCCAGAGTAACGCAAGGGACTTCGAGCAGTCTATGCAAGGATTTGCGGGGCGAAGCAGGACCGCGAACTTTTCATGCTATTCGCGTGTTAATACCTTCATGGGACTCCATACGTCTCCTGGGTGCACGGAGCCCGAGTCATCGTGACAACTAGAGCTCTGTGGTTGGTGATTTAGAATCCATGACCTAACCCAGAGAAAGGGGCTGGTCTCCAAATAATGGGGATGGGTGAAGTGTTAACAAAAATTTGCGCGCGATCCGATAGTGGCAGTACGTATGCTATCGAGCTGAAGTCTTTGTGGAGCCGTCCACTGGACAAGGGTCTTGACTCCGTTAACTCCCTACTTAAAATCTTCTAACCGTAGTAAGGGTGACGGATCCTAATCATGCTATCATTCCGCACCTTGACGCGCCGTCCTGTGCCGTGACACCGTAAGCTGCTACCCAGCCTGTCAGCAGCTGCCGCTCAGCTGAGGCGACATGACAGTTTAAGGGCCTGTGTCGAGCTGACTAACATTCTCGTGGAACTCGCCAGTATACCCCCCTGGAATCAGTTATTACAGTTGGAACCGCGTTCCCTCAGCGTAAACTCACACGCGACGTAGATCTGACAATTCTCGAAATAGCATCATCAGTCGATGCGTCGCGGGTGCTAAGCGCCGAATAGAGCCCGGAAGTCAAGTGTTCTGTCGATGCCACCGCCATGCAGCTTACAAGATTGCTACGCTTCGCCACCCAACGCCGCGCCCAAGGGATGTCATGTATTGTTTATTGAGTCTAGTGCCCGAGAAGAAATCGTAGCTTGGGGTCGACTTTGATATTGAAGTACAGATTGAATACTTCGCGTAGTGACCAGTGGGTCAGCATGGTATCCCAACCTGGCGATTTCATCTGCGTGACCTAAGTTAACGCTCCGTGGCTCAGTTGTAGGCTGCCAATGTTGACCATCATAGCTACTATCCTCCATGCTGACATGACTGGTCAGGGGGACTGACGTTAGACTGCCACCAATGATAACTGCGGTTTCGGAGCTACAAGAGCCCTTGTAACGATCCATTATCCCTAGTACCCCAGTTTACTGGAAATGTTACGCCTATAAACGTTAGCGACGACGACACATGAACGCTTACTCGCCCTTGTCGCGGTTTAACTGTGGTGGTCATCTTCGCGCCGTCATATCCACAACGATTCTTGGCACTCGAAACGCCATGTATGATTATTGTTTCACCCGCCCCGCGCATATCCGATGGTATGTACTGGACAGCGAGGAACCCGCCCAAGCGAGTCTAGGACCTGAAAGGGACATAAGATGGGTTATGGGAGATGGTGAGTCTGCTTAAGCTGTGGTGTAGCCGTGAGCATCAGCACGTAGAAAACTGCCAAGTGTTCGGCGCCCGATGTATGTGTGCGCCGTGATTTTATTACCGACCACGGCCCCGCTACGACCTGATATTAGGACTTAAGGGGCCTAGATTGGGGCGTGTCTTTGTGGTACGACACACAGGCTCGTTCAGAACAGCTAACCACATGTGGAACTGCCGCGGAACTCCTTAGTCTCGAAGGAAGCCGACCTCCACACGATTCAGGCCGGAGAATGCCGACTGAAGAGGCGTATACCAAATTACAGCAACTCAAACTAATGCTGCTTTCACGCGCATTTCCAGTGATTACCCTCACGTTCGATTGTCTGCTACGGACTATGCCCATCGATGCACCTTGGACACGTAGTAAGCCGGGCACTTGCTGACCCTTCGTGTAACGGGAAGTTGCAATTAAGGAGGTTTGGTCAGCTTTTCGATGAAACTAGCCTGACCTGACGATACTAAAAGCGTGCGCTCAGGAAATATACTGAAATAAGACTTAGTTAATGCGAGGTTTCCACCAGTCAGCCGCACTTCTGGAGCCCATGTAAGTAGCGGGGATTCAGTAAGTGATATACAATGGACAATTTTGTGCGGTTGACTTTACCCACCCTAAGATCCTATAACTTATCGGTAGTCCCAACTGTGAATTGGTTGAGCTAAACTATGACGGTCTGGTGTCCCCCCGCGGTACGAT
seq00019   CCTCAGTTGTCGCGACTCTCTGGTTTTAAAGGGGACGCATGGTATGCCTTTCCTGGCGTATCTGCTTTGTTTCGCTGTCTATAGCAGCTAAGACTCATTCATTTAGAGCTCTGCAATCCTTTGGTCCAGTGTTTCACATTGATCATATCGTCCGGATTAAGTAGATGGGGAACTCCTGGAGCCAAGTTCTAGAGTTGTCATCGCCTATGCCGGTGCCCTTAGCATTTGCCAGAGTAACGCAAGGGACTTCGAGCAGTCTATGCAAGGATTTGCGGGGCGAAGCAGGACCGCGAACTTTTCATGCTATTCGCGTGTTAATACCTTCATGGGACTCCATACGTCTCCTGGGTGCACGGAGCCCGAGTCATCGTGACAACTAGAGCTCTGTGGTTGGTGATTTAGAATCCATGACCTAACCCAGAGAAAGGGGCTGGTCTCCAAATAATGGGGATGGGTGAAGTGTTAACAAAAATTTGCGCGCGATCCGATAGTGGCAGTACGTATGCTATCGAGCTGAAGTCTTTGTGGAGCCGTCCACTGGACAAGGGTCTTGACTCCGTTAACTCCCTACTTAAAATCTTCTAACCGTAGTAAGGGTGACGGATCCTAATCATGCTATCATTCCGCACCTTGACGCGCCGTCCTGTGCCGTGACACCGTAAGCTGCTACCCAGCCTGTCAGCAGCTGCCGCTCAGCTGAGGCGACATGACAGTTTAAGGGCCTGTGTCGAGCTGACTAACATTCTCGTGGAACTCGCCAGTATACCCCCCTGGAATCAGTTATTACAGTTGGAACCGCGTTCCCTCAGCGTAAACTCACACGCGACGTAGATCTGACAATTCTCGAAATAGCATCATCAGTCGATGCGTCGCGGGTGCTAAGCGCCGAATAGAGCCCGGAAGTCAAGTGTTCTGTCGATGCCACCGCCATGCAGCTTACAAGATTGCTACGCTTCGCCACCCAACGCCGCGCCCAAGGGATGTCATGTATTGTTTATTGAGTCTAGTGCCCGAGAAGAAATCGTAGCTTGGGGTCGACTTTGATATTGAAGTACAGATTGAATACTTCGCGTAGTGACCAGTGGGTCAGCATGGTATCCCAACCTGGCGATTTCATCTGCGTGACCTAAGTTAACGCTCCGTGGCTCAGTTGTAGGCTGCCAATGTTGACCATCATAGCTACTATCCTCCATGCTGACATGACTGGTCAGGGGGACTGACGTTAGACTGCCACCAATGATAACTGCGGTTTCGGAGCTACAAGAGCCCTTGTAACGATCCATTATCCCTAGTACCCCAGTTTACTGGAAATGTTACGCCTATAAACGTTAGCGACGACGACACATGAACGCTTACTCGCCCTTGTCGCGGTTTAACTGTGGTGGTCATCTTCGCGCCGTCATATCCACAACGATTCTTGGCACTCGAAACGCCATGTATGATTATTGTTTCACCCGCCCCGCGCATATCCGATGGTATGTACTGGACAGCGAGGAACCCGCCCAAGCGAGTCTAGGACCTGAAAGGGACATAAGATGGGTTATGGGAGATGGTGAGTCTGCTTAAGCTGTGGTGTAGCCGTGAGCATCAGCACGTAGAAAACTGCCAAGTGTTCGGCGCCCGATGTATGTGTGCGCCGTGATTTTATTACCGACCACGGCCCCGCTACGACCTGATATTAGGACTTAAGGGGCCTAGATTGGGGCGTGTCTTTGTGGTACGACACACAGGCTCGTTCAGAACAGCTAACCACATGTGGAACTGCCGCGGAACTCCTTAGTCTCGAAGGAAGCCGACCTCCACACGATTCAGGCCGGAGAATGCGGACTGAAGAGGCGTATACCAAATTACAGCAACTCAAACTAATGCTACTTTCACGCGCATTTCCAGTGATTACCCTCACGTTCGATTGTCTGCTACGGACTATGCCCATCGATGCACCTTGGACACGTAGTAAGCCGGGCACTTGCTGACCCTTCGTGTAACGGGAAGTTGCAATTAAGGAGGTTTGGTCAGCTTTTCGATGAAACTAGCCTGACCTGACGATACTAAAAGCGTGCGCTCAGGAAATATACTGAAATAAGACTTAGTTAATGCGAGGTTTCCACCAGTCAGCCGCACTTCTGGAGCCCATGTAAGTAGCGGGGATTCAGTAAGTGATATACAATGGACAATTTTGTGCGGTTGACTTTACCCACCCTAAGATCCTATAACTTATCGGTAGTCCCAACTGTGAATTGGTTGAGCTAAACTATGACGGTCTGGTGTCCCCCCGCGGTACGAT
seq00020   CCTCAGTTGTCGCGACTCTCTGGTTTTAAAGGGGACGCATGGTATGCCTTTCCTGGCGTATCTGCTTTGTTTCGCTGTCTATAGCAGCTAAGACTCATTCATTTAGAGCTCTGCAATCCTTTGGTCCAGTGTTTCACATTGATCATATCGTCCGGATTAAGTAGATGGAGAACTCCTGGAGCCAAGTTCTAGAGTTGTCATCGCCTATGCCGGTGCCCTTAGCATTTGCCAGAGTAACGCAAGGGACTTCGAGCAGTCTATGCAAGGATTTGCGGGGCGAAGCAGGACCGCGAACTTTTCATGCTATTCGCGTGTTAATACCTTCATGGGACTCCATACGTCTCCTGGGTGCACGGAGCCCGAGTCATCGTGACAACTAGAGCTCTGTGGTTGGTGATTTAGAATCCATGACCTAACCCAGAGAAAGGGGCTGGTCTCCAAATAATGGGGATGGGTGAAGTGTTAACAAAAATTTGCGCGCGATCCGATAGTGGCAGTACGTATGCTATCGAGCTGAAGTCTTTGTGGAGCCGTCCACTGGACAAGGGTCTTGACTCCGTTAACTCCCTACTTAAAATCTTCTAACCGTAGTAAGGGTGACGGATCCTAATCATGCTATCATTCCGCACCTTGACGCGCCGTCCTGTGCCGTGACACCGTAAGCTGCTACCCAGCCTGTCAGCAGCTGCCGCTCAGCTGAGGCGACATGACAGTTTAAGGGCCTGTGTCGAGCTGACTAACATTCTCGTGGAACTCGCCAGTATACCCCCCTGGAATCAGTTATTACAGTTGGAACCGCGTTCCCTCAGCGTAAACTCACACGCGACGTAGATCTGACAATTCTCGAAATAGCATCATCAGTCGATGCGTCGCGGGTGCTAAGCGCCGAATAGAGCCCGGAAGTCAAGTGTTCTGTCGATGCCACCGCCATGCAGCTTACAAGATTGCTACGCTTCGCCACCCAACGCCGCGCCCAAGGGATGTCATGTATTGTTTATTGAGTCTAGTGCCCGAGAAGAAATCGTAGCTTGGGGTCGACTTTGATATTGAAGTACAGATTGAATACTTCGCGTAGTGACCAGTGGGTCAGCATGGTATCCCAACCTGGCGATTTCATCTGCGTGACCTAAGTTAACGCTCCGTGGCTCAGTTGTAGGCTGCCAATGTTGACCATCATAGCTACTATCCTCCATGCTGACATGACTGGTCAGGGGGACTGACGTTAGACTGCCACCAATGATAACTGCGGTTTCGGAGCTACAAGAGCCCTTGTAACGATCCATTATCCCTAGTACCCCAGTTTACTGGAAATGTTACGCCTATAAACGTTAGCGACGACGACACATGAACGCTTACTCGCCCTTGTCGCGGTTTAACTGTGGTGGTCATCTTCGCGCCGTCATATCCACAACGATTCTTGGCACTCGAAACGCCATGTATGATTATTGTTTCACCCGCCCCGCGCATATCCGATGGTATGTACTGGCCAGCGAGGAACCCGCCCAAGCGAGTCTAGGACCTGAAAGGGACATAAGATGGGTTATGGGAGATGGTGAGTCTGCTTAAGCTGTGGTGTAGCCGTGAGCATCAGCACGTAGAAAACTGCCAAGTGTTCGGCGCCCGATGTATGTGTGCGCCGTGATTTTATTACCGACCACGGCCCCGCTACGACCTGATATTAGGACTTAAGGGGCCTAGATTGGGGCGTGTCTTTGTGGTACGACACACAGGCTCGTTCAGAACAGCTAACCACATGTGGAACTGCCGCGGAACTCCTTAGTCTCGAAGGAAGCCGACCTCCACACGATTCAGGCCGGAGAATGCCGACTGAAGAGGCGTATACCAAATTACAGCAACTCAAACTAATGCTGCTTTCACGCGCATTTCCAGTGATTACCCTCACGTTCGATTGTCTGCTACGGACTATGCCCATCGATGCACCTTGGACACGTAGTAAGCCGGGCACTTGCTGACCCTTCGTGTAACGGGAAGTTGCAATTAAGGAGGTTTGGTCAGCTTTTCGATGAAACTAGCCTGACCTGACGATACTAAAAGCGTGCGCTCAGGAAATATACTGAAATAAGACTTAGTTAATGCGAGGTTTCCACCAGTCAGCCGCACTTCTGGAGCCCATGTAAGTAGCGGGGATTCAGTAAGTGATATACAATGGAGAATTTTGTGCGGTTGACTTTACCCACCCTAAGATCCTATAACTTATCGGTAGTCCCAACTGTGAATTGGTTGAGCTAAACTATGACGGTCTGGTGTCCCCCCGCGGTACGAT
seq00021   CCTCAGTTGTCGCGACTCTCTGGTTTTAAAGGGGACGCATGGTATGCCTTTCCTGGCGTATCTGCTTTGTTTCGCTGTCTATAGCAGCTAAGACTCATTCATTTAGAGCTCTGCAATCCTTTGGTCCAGTGTTTCACATTGATCATATCGTCCGGATTAAGTAGATGGAGAACTCCTGGAGCCAAGTTCTAGAGTTGTCATCGCCTATGCCGGTGCCCTTAGCATTTGCCAGAGTAACGCAAGGGACTTCGAGCAGTCTATGCAAGGATTTGCGGGGCGAAGCAGGACCGCGAACTTTTCATGCTATTCGCGTGTTAATACCTTCATGGGACTCCATACGTCTCCTGGGTGCACGGAGCCCGAGTCATCGTGACAACTAGAGCTCTGTGGTTGGTGATTTAGAATCCATGACCTAACCCAGAGAAAGGGGCTGGTCTCCAAATAATGGGGATGGGTGAAGTGTTAACAAAAATTTGCGCGCGATCCGATAGTGGCAGTACGTATGCTATCGAGCTGAAGTCTTTGTGGAGCCGTCCACTGGACAAGGGTCTTGACTCCGTTAACTCCCTACTTAAAATCTTCTAACCGTAGTAAGGGTGACGGATCCTAATCATGCTATCATTCCGCACCTTGACGCGCCGTCCTGTGCCGTGACACCGTAAGCTGCTACCCAGCCTGTCAGCAGCTGCCGCTCAGCTGAGGCGACATGACAGTTTAAGGGCCTGTGTCGAGCTGACTAACATTCTCGTGGAACTCGCCAGTATACCCCCCTGGAATCAGTTATTACAGTTGGAACCGCGATCCCTCAGCGTAAACTCACACGCGACGTAGATCTGACAATTCTCGAAATAGCATCATCAGTCGATGCGTCGCGGGTGCTAAGCGCCGAATAGAGCCCGGAAGTCAAGTGTTCTGTCGATGCCACCGCCATGCAGCTTACAAGATTGCTACGCTTCGCCACCCAACGCCGCGCCCAAGGGATGTCATGTATTGTTTATTGAGTCTAGTGCCCGAGAAGAAATCGTAGCTTGGGGTCGACTTTGATATTGAAGTACAGATTGAATACTTCGCGTAGTGACCAGTGGGTCAGCATGGTATCCCAACCTGGCGATTTCATCTGCGTGACCTAAGTTAACGCTCCGTGGCTCAGTTGTAGGCTGCCAATGTTGACCATCATAGCTACTATCCTCCATGCTGACATGACTGGTCAGGGGGACTGACGTTAGACTGCCACCAATGATAACTGCGGTTTCGGAGCTGCAAGAGCCCTTGTAACGATCCATTATCCCTAGTACCCCAGTTTACTGGAAATGTTACGCCTATAAACGTTAGCGACGACGACACATGAACGCTTACTCGCCCTTGTCGCGGTTTAACTGTGGTGGTCATCTTCGCGCCGTCATATCCACAACGATTCTTGGCACTCGAAACGCCATGTATGATTATTGTTTCACCCGCCCCGCGCATATCCGATGGTATGTACTGGCCAGCGAGGAACCCGCCCAAGCGAGTCTAGGACCTGAAAGGGACATAAGATGGGTTATGGGAGATGGTGAGTCTGCTTAAGCTGTGGTGTAGCCGTGAGCATCAGCACGTAGAAAACTGCCAAGTGTTCGGCGCCCGATGTATGTGTGCGCCGTGATTTTATTACCGACCACGGCCCCGCTACGACCTGATATTAGGACTTAAGGGGCCTAGATTGGGGCGTGTCTTTGTGGTACGACACACAGGCTCGTTCAGAACAGCTAACCACATGTGGAACTGCCGCGGAACTCCTTAGTCTCGAAGGAAGCCGACCTCCACACGATTCAGGCCGGAGAATGCCGACTGAAGAGGCGTATACCAAATTACAGCAACTCAAACTAATGCTGCTTTCACGCGCATTTCCAGTGATTACCCTCACGTTCGATTGTCTGCTACGGACTATGCCCATCGATGCACCTTGGACACGTAGTAAGCCGGGCACTTGCTGACCCTTCGTGTAACGGGAAGTTGCAATTAAGGAGGTTTGGTCAGCTTTTCGATGAAACTAGCCTGACCTGACGATACTAAAAGCGTGCGCTCAGGAAATATACTGAAATAAGACTTAGTTAATGCGAGGTTTCCACCAGTCAGCCGCACTTCTGGAGCCCATGTAAGTAGCGGGGATTCAGTAAGTGATATACAATGGACAATTTTGTGCGGTTGACTTTACCCACCCTAAGATCCTATAACTTATCGGTAGTCCCAACTGTGAATTGGTTGAGCTAAACTATGACGGTCTGGTGTCCCCCCGCGGTACGAT
seq00022   CCTCAGTTGTCGCGACTCTCTGGTTTTAAAGGGGACGCATGGTATGCCTTTCCTGGCGTATCTGCTTTGTTTCGCTGTCTATAGCAGCTAAGACTCATTCATTTAGAGCTCTGCAATCCTTTGGTCCAGTGTTTCACATTGATCATATCGTCCGGATTAAGTAGATGGAGAACTCCTGGAGCCAAGTTCTAGAGTTGTCATCGCCTATGCCGGTGCCCTTAGCATTTGCCAGAGTAACGCAAGGGACTTCGAGCAGTCTATGCAAGGATTTGCGGGGCGAAGCAGGACCGCGAACTTTTCATGCTATTCGCGTGTTAATACCTTCATGGGACTCCATACGTCTCCTGGGTGCACGGAGCCCGAGTCATCGTGACAACTAGAGCTCTGTGGTTGGTGATTTAGAATCCATGACCTAACCCAGAGAAAGGGGCTGGTCTCCAAATAATGGGGATGGGTGAAGTGTTAACAAAAATTTGCGCGCGATCCGATAGTGGCAGTACGTATGCTATCGAGCTGAAGTCTTTGTGGAGCCGTCCACTGGACAAGGGTCTTGACTCCGTTAACTCCCTACTTAAAATCTTCTAACCGTAGTAAGGGTGACGGATCCTAATCATGCTATCATTCCGCACCTTGACGCGCCGTCCTGTGCCGTGACACCGTAAGCTGCTACCCAGCCTGTCAGCAGCTGCCGCTCAGCTGAGGCGACATGACAGTTTAAGGGCCTGTGTCGAGCTGACTAACATTCTCGTGGAACTCGCCAGTATACCCCCCTGGAATCAGTTATTACAGTTGGAACCGCGTTCCCTCAGCGTAAACTCACACGCGACGTAGATCTGACAATTCTCGAAATAGCATCATCAGTCGATGCGTCGCGGGTGCTAAGCGCCGAATAGAGCCCGGAAGTCAAGTGTTCTGTCGATGCCACCGCCATGCAGCTTACAAGATTGCTACGCTTCGCCACCCAACGCCGCGCCCAAGGGATGTCATGTATTGTTTATTGAGTCTAGTGCCCGAGAAGAAATCGTAGCTTGGGGTCGACTTTGATATTGAAGTACAGATTGAATACTTCGCGTAGTGACCAGTGGGTCAGCATGGTATCCCAACCTGGCGATTTCATCTGCGTGACCTAAGTTAACGCTCCGTGGCTCAGTTGTAGGCTGCCAATGTTGACCATCATAGCTACTATCCTCCATGCTGACATGACTGGTCAGGGGGACTGACGTTAGACTGCCACCAATGATAACTGCGGTTTCGGAGCTACAAGAGCCCTTGTAACGATCCATTATCCCTAGTACCCCAGTTTACTGGAAATGTTACGCCTATAAACGTTAGCGACGACGACACATGAACGCTTACTCGCCCTTGTCGCGGTTTAACTGTGGTGGTCATCTTCGCGCCGTCATATCCACAACGATTCTTGGCACTCGAAACGCCATGTATGATTATTGTTTCACCCGCCCCGCGCATATCCGATGGTATGTACTGGACAGCGAGGAACCCGCCCAAGCGAGTCTAGGACCTGAAAGGGACATAAGATGGGTTATGGGAGATGGTGAGTCTGCTTAAGCTGTGGTGTAGCCGTGAGCATCAGCACGTAGAAAACTGCCAAGTGTTCGGCGCCCGATGTATGTGTGCGCCGTGATTTTATTACCGACCACGGCCCCGCTACGACCTGATATTAGGACTTAAGGGGCCTAGATTGGGGCGTGTCTTTGTGGTACGACACACAGGCTCGTTCAGAACAGCTAACCACATGTGGAACTGCCGCGGAACTCCTTAGTCTCGAAGGAAGCCGACCTCCACACGATTCAGGCCGGAGAATGCCGACTGAAGAGGCGTATACCAAATTACAGCAACTCAAACTAATGCTGCTTTCACGCGCATTTCCAGTGATTACCCTCACGTTCGATTGTCTGCTACGGACTATGCCCATCGATGCACCTTGGACACGTAGTAAGCCGGGCACTTGCTGACCCTTCGTGTAACGGGAAGTTGCAATTAAGGAGGTTTGGTCAGCTTTTCGATGAAACTAGCCTGACCTGACGATACTAAAAGCGTGCGCTCAGGAAATATACTGAAATAAGACTTAGTTAATGCGAGGTTTCCACCAGTCAGCCGCACTTCTGGAGCCCATGTAAGTAGCGGGGATTCAGTAAGTGATATACAATGGACAATTTTGTGCGGTTGACTTTACCCACCCTAAGATCCTATAACTTATCGGTAGTCCCAACTGTGAATTGGTTGAGCTAAACTATGACGGTCTGGTGTCCCCCCGCGGTACGAT
seq00023   CCTCAGTTGTCGCGACTCTCTGGTTTTAAAGGGGACGCATGGTATGCCTTTCCTGGCGTATCTGCTTTGTTTCGCTGTCTATAGCAGCTAAGACTCATTCATTTAGAGCTCTGCAATCCTTTGGTCCAGTGTTTCACATTGATCATATCGTCCGGATTAAGTAGATGGAGAACTCCTGGAGCCAAGTTCTAGAGTTGTCATCGCCTATGCCGGTGCCCTTAGCATTTGCCAGAGTAACGCAAGGGACTTCGAGCAGTCTATGCAAGGATTTGCGGGGCGAAGCAGGACCGCGAACTTTTCATGCTATTCGCGTGTTAATACCTTCATGGGACTCCATACGTCTCCTGGGTGCACGGAGCCCGAGTCATCGTGACAACTAGAGCTCTGTGGTTGGTGATTTAGAATCCATGACCTAACCCAGAGAAAGGGGCTGGTCTCCAAATAATGGGGATGGGTGAAGTGTTAACAAAAATTTGCGCGCGATCCGATAGTGGCAGTACGTATGCTATCGAGCTGAAGTCTTTGTGGAGCCGTCCACTGGACAAGGGTCTTGACTCCGTTAACTCCCTACTTAAAATCTTCTAACCGTAGTAAGGGTGACGGATCCTAATCATGCTATCATTCCGCACCTTGACGCGCCGTCCTGTGCCGTGACACCGTAAGCTGCTACCCAGCCTGTCAGCAGCTGCCGCTCAGCTGAGGCGACATGACAGTTTAAGGGCCTGTGTCGAGCTGACTAACATTCTCGTGGAACTCGCCAGTATACCCCCCTGGAATCAGTTATTACAGTTGGAACCGCGTTCCCTCAGCGTAAACTCACACGCGACGTAGATCTGACAATTCTCGAAATAGCATCATCAGTCGATGCGTCGCGGGTGCTAAGCGCCGAATAGAGCCCGGAAGTCAAGTGTTCTGTCGATGCCACCGCCATGCAGCTTACAAGATTGCTACGCTTCGCCACCCAACGCCGCGCCCAAGGGATGTCATGTATTGTTTATTGAGTCTAGTGCCCGAGAAGAAATCGTAGCTTGGGGTCGACTTTGATATTGAAGTACAGATTGAATACTTCGCGTAGTGACCAGTGGGTCAGCATGGTATCCCAACCTGGCGATTTCATCTGCGTGACCTAAGTTAACGCTCCGTGGCTCAGTTGTAGGCTGCCAATGTTGACCATCATAGCTACTATCCTCCATGCTGACATGACTGGTCAGGGGGACTGACGTTAGACTGCCACCAATGATAACTGCGGTTTCGGAGCTACAAGAGCCCTTGTAACGATCCATTATCCCTAGTACCCCAGTTTACTGGAAATGTTACGCCTATAAACGTTAGCGACGACGACACATGAACGCTTACTCGCCCTTGTCGCGGTTTAACTGTGGTGGTCATCTTCGCGCCGTCATATCCACAACGATTCTTGGCACTCGAAACGCCATGTATGATTATTGTTTCACCCGCCCCGCGCATATCCGATGGTATGTACTGGACAGCGAGGAACCCGCCCAAGCGAGTCTAGGACCTGAAAGGGACATAAGATGGGTTATGGGAGATGGTGAGTCTGCTTAAGCTGTGGTGTAGCCGTGAGCATCAGCACGTAGAAAACTGCCAAGTGTTCGGCGCCCGATGTATGTGTGCGCCGTGATTTTATTACCGACCACGGCCCCGCTACGACCTGATATTAGGACTTAAGGGGCCTAGATTGGGGCGTGTCTTTGTGGTACGACACACAGGCTCGTTCAGAACAGCTAACCACATGTGGAACTGCCGCGGAACTCCTTAGTCTCGAAGGAAGCCGACCTCCACACGATTCAGGCCGGAGAATGCCGACTGAAGAGGCGTATACCAAATTACAGCAACTCAAACTAATGCTGCTTTCACGCGCATTTCCAGTGATTACCCTCACGTTCGATTGTCTGCTACGGACTATGCCCATCGATGCACCTTGGACACGTAGTAAGCCGGGCACTTGCTGACCCTTCGTGTAACGGGAAGTTGCAATTAAGGAGGTTTGGTCAGCTTTTCGATGAAACTAGCCTGACCTGACGATACTAAAAGCGTGCGCTCAGGAAATATACTGAAATAAGACTTAGTTAATGCGAGGTTTCCACCAGTCAGCCGCACTTCTGGAGCCCATGTAAGTAGCGGGGATTCAGTAAGTGATATACAATGGACAATTTTGTGCGGTTGACTTTACCCACCCTAAGATCCTATAACTTATCGGTAGTCCCAACTGTGAATTGGTTGAGCTAAACTATGACGGTCTGGTGTCCCCCCGCGGTACGAT
seq00024   CCTCAGTTGTCGCGACTCTCTGGTTTTAAAGGGGACGCATGGTATGCCTTTCCTGGCGTATCTGCTTTGTTTCGCTGTCTATAGCAGCTAAGACTCATTCATTTAGAGCTCTGCAATCCTTTGGTCCAGTGTTTCACATTGATCATATCGTCCGGATTAAGTAGATGGAGAACTCCTGGAGCCAAGTTCTAGAGTTGTCATCGCCTATGCCGGTGCCCTTAGCATTTGCCAGAGTAACGCAAGGGACTTCGAGCAGTCTATGCAAGGATTTGCGGGGCGAAGCAGGACCGCGAACTTTTCATGCTATTCGCGTGTTAATACCTTCATGGGACTCCATACGTCTCCTGGGTGCACGGAGCCCGAGTCATCGTGACAACTAGAGCTCTGTGGTTGGTGATTTAGAATCCATGACCTAACCCAGAGAAAGGGGCTGGTCTCCAAATAATGGGGATGGGTGAAGTGTTAACAAAAATTTGCGCGCGATCCGATAGTGGCAGTACGTATGCTATCGAGCTGAAGTCTTTGTGGAGCCGTCCACTGGACAAGGGTCTTGACTCCGTTAACTCCCTACTTAAAATCTTCTAACCGTAGTAAGGGTGACGGATCCTAATCATGCTATCATTCCGCACCTTGACGCGCCGTCCTGTGCCGTGACACCGTAAGCTGCTACCCAGCCTGTCAGCAGCTGCCGCTCAGCTGAGGCGACATGACAGTTTAAGGGCCTGTGTCGAGCTGACTAACATTCTCGTGGAACTCGCCAGTATACCCCCCTGGAATCAGTTATTACAGTTGGAACCGCGTTCCCTCAGCGTAAACTCACACGCGACGTAGATCTGACAATTCTCGAAATAGCATCATCAGTCGATGCGTCGCGGGTGCTAAGCGCCGAATAGAGCCCGGAAGTCAAGTGTTCTGTCGATGCCACCGCCATGCAGCTTACAAGATTGCTACGCTTCGCCACCCAACGCCGCGCCCAAGGGATGTCATGTATTGTTTATTGAGTCTAGTGCCCGAGAAGAAATCGTAGCTTGGGGTCGACTTTGATATTGAAGTACAGATTGAATACTTCGCGTAGTGACCAGTGGGTCAGCATGGTATCCCAACCTGGCGATTTCATCTGCGTGACCTAAGTTAACGCTCCGTGGCTCAGTTGTAGGCTGCCAATGTTGACCATCATAGCTACTATCCTCCATGCTGACATGACTGGTCAGGGGGACTGACGTTAGACTGCCACCAATGATAACTGCGGTTTCGGAGCTACAAGAGCCCTTGTAACGATCCATTATCCCTAGTACCCCAGTTTACTGGAAATGTTACGCCTATAAACGTTAGCGACGACGACACATGAACGCTTACTCGCCCTTGTCGCGGTTTAACTGTGGTGGTCATCTTCGCGCCGTCATATCCACAACGATTCTTGGCACTCGAAACGCCATGTATGATTATTGTTTCACCCGCCCCGCGCATATCCGATGGTATGTACTGGACAGCGAGGAACCCGCCCAAGCGAGTCTAGGACCTGAAAGGGACATAAGATGGGTTATGGGAGATGGTGAGTCTGCTTAAGCTGTGGTGTAGCCGTGAGCATCAGCACGTAGAAAACTGCCAAGTGTTCGGCGCCCGATGTATGTGTGCGCCGTGATTTTATTACCGACCACGGCCCCGCTACGACCTGATATTAGGACTTAAGGGGCCTAGATTGGGGCGTGTCTTTGTGGTACGACACACAGGCTCGTTCAGAACAGCTAACCACATGTGGAACTGCCGCGGAACTCCTTAGTCTCGAAGGAAGCCGACCTCCACACGATTCAGGCCGGAGAATGCCGACTGAAGAGGCGTATACCAAATTACAGCAACTCAAACTAATGCTGCTTTCACGCGCATTTCCAGTGATTACCCTCACGTTCGATTGTCTGCTACGGACTATGCCCATCGATGCACCTTGGACACGTAGTAAGCCGGGCACTTGCTGACCCTTCGTGTAACGGGAAGTTGCAATTAAGGAGGTTTGGTCAGCTTTTCGATGAAACTAGCCTGACCTGACGATACTAAAAGCGTGCGCTCAGGAAATATACTGAAATAAGACTTAGTTAATGCGAGGTTTCCACCAGTCAGCCGCACTTCTGGAGCCCATGTAAGTAGCGGGGATTCAGTAAGTGATATACAATGGACAATTTTGTGCGGTTGACTTTACCCACCCTAAGATCCTATAACTTATCGGTAGTCCCAACTGTGAATTGGTTGAGCTAAACTATGACGGTCTGGTGTCCCCCCGCGGTACGAT
seq00025   CCTCAGTTGTCGCGACTCTCTGGTTTTAAAGGGGACGCATGGTATGCCTTTCCTGGCGTATCTGCTTTGTTTCGCTGTCTATAGCAGCTAAGACTCATTCATTTAGAGCTCTGCAATCCTTTGGTCCAGTGTTTCACATTGATCATATCGTCCGGATTAAGTAGATGGAGAACTCCTGGAGCCAAGTTCTAGAGTTGTCATCGCCTATGCCGGTGCCCTTAGCATTTGCCAGAGTAACGCAAGGGACTTCGAGCAGTCTATGCAAGGATTTGCGGGGCGAAGCAGGACCGCGAACTTTTCATGCTATTCGCGTGTTAATACCTTCATGGGACTCCATACGTCTCCTGGGTGCACGGAGCCCGAGTCATCGTGACAACTAGAGCTCTGTGGTTGGTGATTTAGAATCCATGACCTAACCCAGAGAAAGGGGCTGGTCTCCAAATAATGGGGATGGGTGAAGTGTTAACAAAAATTTGCGCGCGATCCGATAGTGGCAGTACGTATGCTATCGAGCTGAAGTCTTTGTGGAGCCGTCCACTGGACAAGGGTCTTGACTCCGTTAACTCCCTACTTAAAATCTTCTAACCGTAGTAAGGGTGACGGATCCTAATCATGCTATCATTCCGCACCTTGACGCGCCGTCCTGTGCCGTGACACCGTAAGCTGCTACCCAGCCTGTCAGCAGCTGCCGCTCAGCTGAGGCGACATGACAGTTTAAGGGCCTGTGTCGAGCTGACTAACATTCTCGTGGAACTCGCCAGTATACCCCCCTGGAATCAGTTATTACAGTTGGAACCGCGTTCCCTCAGCGTAAACTCACACGCGACGTAGATCTGACAATTCTCGAAATAGCATCATCAGTCGATGCGTCGCGGGTGCTAAGCGCCGAATAGAGCCCGGAAGTCAAGTGTTCTGTCGATGCCACCGCCATGCAGCTTACAAGATTGCTACGCTTCGCCACCCAACGCCGCGCCCAAGGGATGTCATGTATTGTTTATTGAGTCTAGTGCCCGAGAAGAAATCGTAGCTTGGGGTCGACTTTGATATTGAAGTACAGATTGAATACTTCGCGTAGTGACCAGTGGGTCAGCATGGTATCCCAACCTGGCGATTTCATCTGCGTGACCTAAGTTAACGCTCCGTGGCTCAGTTGTAGGCTGCCAATGTTGACCATCATAGCTACTATCCTCCATGCTGACATGACTGGTCAGGGGGACTGACGTTAGACTGCCACCAATGATAACTGCGGTTTCGGAGCTACAAGAGCCCTTGTAACGATCCATTATCCCTAGTACCCCAGTTTACTGGAAATGTTACGCCTATAAACGTTAGCGACGACGACACATGAACGCTTACTCGCCCTTGTCGCGGTTTAACTGTGGTGGTCATCTTCGCGCCGTCATATCCACAACGATTCTTGGCACTCGAAACGCCATGTATGATTATTGTTTCACCCGCCCCGCGCATATCCGATGGTATGTACTGGACAGCGAGGAACCCGCCCAAGCGAGTCTAGGACCTGAAAGGGACATAAGATGGGTTATGGGAGATGGTGAGTCTGCTTAAGCTGTGGTGTAGCCGTGAGCATCAGCACGTAGAAAACTGCCAAGTGTTCGGCGCCCGATGTATGTGTGCGCCGTGATTTTATTACCGACCACGGCCCCGCTACGACCTGATATTAGGACTTAAGGGGCCTAGATTGGGGCGTGTCTTTGTGGTACGACACACAGGCTCGTTCAGAACAGCTAACCACATGTGGAACTGCCGCGGAACTCCTTAGTCTCGAAGGAAGCCGACCTCCACACGATTCAGGCCGGAGAATGCCGACTGAAGAGGCGTATACCAAATTACAGCAACTCAAACTAATGCTGCTTTCACGCGCATTTCCAGTGATTACCCTCACGTTCGATTGTCTGCTACGGACTATGCCCATCGATGCACCTTGGACACGTAGTAAGCCGGGCACTTGCTGACCCTTCGTGTAACGGGAAGTTGCAATTAAGGAGGTTTGGTCAGCTTTTCGATGAAACTAGCCTGACCTGACGATACTAAAAGCGTGCGCTCAGGAAATATACTGAAATAAGACTTAGTTAATGCGAGGTTTCCACCAGTCAGCCGCACTTCTGGAGCCCATGTAAGTAGCGGGGATTCAGTAAGTGATATACAATGGACAATTTTGTGCGGTTGACTTTACCCACCCTAAGATCCTATAACTTATCGGTAGTCCCAACTGTGAATTGGTTGAGCTAAACTATGACGGTCTGGTGTCCCCCCGCGGTACGAT
seq00026   CCTCAGTTGTCGCGACTCTCTGGTTTTAAAGGGGACGCATGGTATGCCTTTCCTGGCGTATCTGCTTTGTTTCGCTGTCTATAGCAGCTAAGACTCATTCATTTAGAGCTCTGCAATCCTTTGGTCCAGTGTTTCACATTGATCATATCGTCCGGATTAAGTAGATGGAGAACTCCTGGAGCCAAGTTCTAGAGTTGTCATCGCCTATGCCGGTGCCCTTAGCATTTGCCAGAGTAACGCAAGGGACTTCGAGCAGTCTATGCAAGGATTTGCGGGGCGAAGCAGGACCGCGAACTTTTCATGCTATTCGCGTGTTAATACCTTCATGGGACTCCATACGTCTCCTGGGTGCACGGAGCCCGAGTCATCGTGACAACTAGAGCTCTGTGGTTGGTGATTTAGAATCCATGACCTAACCCAGAGAAAGGGGCTGGTCTCCAAATAATGGGGATGGGTGAAGTGTTAACAAAAATTTGCGCGCGATCCGATAGTGGCAGTACGTATGCTATCGAGCTGAAGTCTTTGTGGAGCCGTCCACTGGACAAGGGTCTTGACTCCGTTAACTCCCTACTTAAAATCTTCTAACCGTAGTAAGGGTGACGGATCCTAATCATGCTATCATTCCGCACCTTGACGCGCCGTCCTGTGCCGTGACACCGTAAGCTGCTACCCAGCCTGGCAGCAGCTGCCGCTCAGCTGAGGCGACATGACAGTTTAAGGGCCTGTGTCGAGCTGACTAACATTCTCGTGGAACTCGCCAGTATACCCCCCTGGAATCAGTTATTACAGTTGGAACCGCGTTCCCTCAGCGTAAACTCACACGCGACGTAGATCTGACAATTCTCGAAATAGCATCATCAGTCGATGCGTCGCGGGTGCTAAGCGCCGAATAGAGCCCGGAAGTCAAGTGTTCTGTCGATGCCACCGCCATGCAGCTTACAAGATTGCTACGCTTCGCCACCCAACGCCGCGCCCAAGGGATGTCATGTATTGTTTATTGAGTCTAGTGCCCGAGAAGAAATCGTAGCTTGGGGTCGACTTTGATATTGAAGTACAGATTGAATACTTCGCGTAGTGACCAGTGGGTCAGCATGGTATCCCAACCTGGCGATTTCATCTGCGTGACCTAAGTTAACGCTCCGTGGCTCAGTTGTAGGCTGCCAATGTTGACCATCATAGCTACTATCCTCCATGCTGACATGACTGGTCAGGGGGACTGACGTTAGACTGCCACCAATGATAACTGCGGTTTCGGAGCTACAAGAGCCCTTGTAACGATCCATTATCCCTAGTACCCCAGTTTACTGGAAATGTTACGCCTATAAACGTTAGCGACGACGACACATGAACGCTTACTCGCCCTTGTCGCGGTTTAACTGTGGTGGTCATCTTCGCGCCGTCATATCCACAACGATTCTTGGCACTCGAAACGCCATGTATGATTATTGTTTCACCCGCCCCGCGCATATCCGATGGTATGTACTGGCCAGCGAGGAACCCGCCCAAGCGAGTCTAGGACCTGAAAGGGACATAAGATGGGTTATGGGAGATGGTGAGTCTGCTTAAGCTGTGGTGTAGCCGTGAGCATCAGCACGTAGAAAACTGCCAAGTGTTCGGCGCCCGATGTATGTGTGCGCCGTGATTTTATTACCGACCACGGCCCCGCTACGACCTGATATTAGGACTTAAGGGGCCTAGATTGGGGCGTGTCTTTGTGGTACGACACACAGGCTCGTTCAGAACAGCTAACCACATGTGGAACTGCCGCGGAACTCCTTAGTCTCGAAGGAAGCCGACCTCCACACGATTCAGGCCGGAGAATGCCGACTGAAGAGGCGTATACCAAATTACAGCAACTCAAACTAATGCTGCTTTCACGCGCATTTCCAGTGATTACCCTCACGTTCGATTGTCTGCTACGGACTATGCCCATCGATGCACCTTGGACACGTAGTAAGCCGGGCACTTGCTGACCCTTCGTGTAACGGGAAGTTGCAATTAAGGAGGTTTGGTCAGCTTTTCGATGAAACTAGCCTGACCTGACGATACTAAAAGCGTGCGCTCAGGAAATATACTGAAATAAGACTTAGTTAATGCGAGGTTTCCACCAGTCAGCCGCACTTCTGGAGCCCATGTAAGTAGCGGGGATTCAGTAAGTGATATACAATGGAGAATTTTGTGCGGTTGACTTTACCCACCCTAAGATCCTATAACTTATCGGTAGTCCCAACTGTGAATTGGTTGAGCTAAACTATGACGGTCTGGTGTCCCCCCGCGGTACGAT
seq00027   CCTCAGTTGTCGCGACTCTCTGGTTTTAAAGGGGACGCATGGTATGCCTTTCCTGGCGTATCTGCTTTGTTTCGCTGTCTATAGCAGCTAAGACTCATTCATTTAGAGCTCTGCAATCCTTTGGTCCAGTGTTTCACATTGATCATATCGTCCGGATTAAGTAGATGGAGAACTCCTGGAGCCAAGTTCTAGAGTTGTCATCGCCTATGCCGGTGCCCTTAGCATTTGCCAGAGTAACGCAAGGGACTTCGAGCAGTCTATGCAAGGATTTGCGGGGCGAAGCAGGACCGCGAACTTTTCATGCTATTCGCGTGTTAATACCTTCATGGGACTCCATACGTCTCCTGGGTGCACGGAGCCCGAGTCATCGTGACAACTAGAGCTCTGGGGTTGGTGATTTAGAATCCATGACCTAACCCAGAGAAAGGGGCTGGTCTCCAAATAATGGGGATGGGTGAAGTGTTAACAAAAATTTGCGCGCGATCCGATAGTGGCAGTACGTATGCTATCGAGCTGAAGTCTTTGTGGAGCCGTCCACTGGACAAGGGTCTTGACTCCGTTAACTCCCTACTTAAAATCTTCTAACCGTAGTAAGGGTGACGGATCCTAATCATGCTATCATTCCGCACCTTGACGCGCCGTCCTGTGCCGTGACACCGTAAGCTGCTACCCAGCCTGTCAGCAGCTGCCGCTCAGCTGAGGCGACATGACAGTTTAAGGGCCTGTGTCGAGCTGACTAACATTCTCGTGGAACTCGCCAGTATACCCCCCTGGAATCAGTTATTACAGTTGGAACCGCGTTCCCTCAGCGTAAACTCACACGCGACGTAGATCTGACAATTCTCGAAATAGCATCATCAGTCGATGCGTCGCGGGTGCTAAGCGCCGAATAGAGCCCGGAAGTCAAGTGTTCTGTCGATGCCACCGCCATGCAGCTTACAAGATTGCTACGCTTCGCCACCCAACGCCGCGCCCAAGGGATGTCATGTATTGTTTATTGAGTCTAGTGCCCGAGAAGAAATCGTAGCTTGGGGTCGACTTTGATATTGAAGTACAGATTGAATACTTCGCGTAGTGACCAGTGGGTCAGCATGGTATCCCAACCTGGCGATTTCATCTGCGTGACCTAAGTTAACGCTCCGTGGCTCAGTTGTAGGCTGCCAATGTTGACCATCATAGCTACTATCCTCCATGCTGACATGACTGGTCAGGGGGACTGACGTTAGACTGCCACCAATGATAACTGCGGTTTCGGAGCTACAAGAGCCCTTGTAACGATCCATTATCCCTAGTACCCCAGTTTACTGGAAATGTTACGCCTATAAACGTTAGCGACGACGACACATGAACGCTTACTCGCCCTTGTCGCGGTTTAACTGTGGTGGTCATCTTCGCGCCGTCATATCCACAACGATTCTTGGCACTCGAAACGCCATGTATGATTATTGTTTCACCCGCCCCGCGCATATCCGATGGTATGTACTGGACAGCGAGGAACCCGCCCAAGCGAGTCTAGGACCTGAAAGGGACATAAGATGGGTTATGGGAGATGGTGAGTCTGCTTAAGCTGTGGTGTAGCCGTGAGCATCAGCACGTAGAAAACTGCCAAGTGTTCGGCGCCCGATGTATGTGTGCGCCGTGATTTTATTACCGACCACGGCCCCGCTACGACCTGATATTAGGACTTAAGGGGCCTAGATTGGGGCGTGTCTTTGTGGTACGACACACAGGCTCGTTCAGAACAGCTAACCACATGTGGAACTGCCGCGGAACTCCTTAGTCTCGAAGGAAGCCGACCTCCACACGATTCAGGCCGGAGAATGCCGACTGAAGAGGCGTATACCAAATTACAGCAACTCAAACTAATGCTGCTTTCACGCGCATTTCCAGTGATTACCCTCACGTTCGATTGTCTGCTACGGACTATGCCCATCGATGCACCTTGGACACGTAGTAAGCCGGGCACTTGCTGACCCTTCGTGTAACGGGAAGTTGCAATTAAGGAGGTTTGGTCAGCTTTTCGATGAAACTAGCCTGACCTGACGATACTAAAAGCGTGCGCTCAGGAAATATACTGAAATAAGACTTAGTTAATGCGAGGTTTCCACCAGTCAGCCGCACTTCTGGAGCCCATGTAAGTAGCGGGGATTCAGTAAGTGATATACAATGGACAATTTTGTGCGGTTGACTTTACCCACCCTAAGATCCTATAACTTATCGGTAGTCCCAACTGTGAATTGGTTGAGCTAAACTATGACGGTCTGGTGTCCCCCCGCGGTACGAT
seq00028   CCTCAGTTGTCGCGACTCTCTGGTTTTAAAGGGGACGCATGGTATGCCTTTCCTGGCGTATCTGCTTTGTTTCGCTGTCTATAGCAGCTAAGACTCATTCATTTAGAGCTCTGCAATCCTTTGGTCCAGTGTTTCACATTGATCATATCGTCCGGATTAAGTAGATGGAGAACTCCTGGAGCCAAGTTCTAGAGTTGTCATCGCCTATGCCGGTGCCCTTAGCATTTGCCAGAGTAACGCAAGGGACTTCGAGCAGTCTATGCAAGGATTTGCGGGGCGAAGCAGGACCGCGAACTTTTCATGCTATTCGCGTGTTAATACCTTCATGGGACTCCATACGTCTCCTGGGTGCACGGAGCCCGAGTCATCGTGACAACTAGAGCTCTGTGGTTGGTGATTTAGAATCCATGACCTAACCCAGAGAAAGGGGCTGGTCTCCAAATAATGGGGATGGGTGAAGTGTTAACAAAAATTTGCGCGCGATCCGATAGTGGCAGTACGTATGCTATCGAGCTGAAGTCTTTGTGGAGCCGTCCACTGGACAAGGGTCTTGACTCCGTTAACTCCCTACTTAAAATCTTCTAACCGTAGTAAGGGTGACGGATCCTAATCATGCTATCATTCCGCACCTTGACGCGCCGTCCTGTGCCGTGACACCGTAAGCTGCTACCCAGCCTGTCAGCAGCTGCCGCTCAGCTGAGGCGACATGACAGTTTAAGGGCCTGTGTCGAGCTGACTAACATTCTCGTGGAACTCGCCAGTATACCCCCCTGGAATCAGTTATTACAGTTGGAACCGCGTTCCCTCAGCGTAAACTCACACGCGACGTAGATCTGACAATTCTCGAAATAGCATCATCAGTCGATGCGTCGCGGGTGCTAAGCGCCGAATAGAGCCCGGAAGTCAAGTGTTCTGTCGATGCCACCGCCATGCAGCTTACAAGATTGCTACGCTTCGCCACCCAACGCCGCGCCCAAGGGATGTCATGTATTGTTTATTGAGTCTAGTGCCCGAGAAGAAATCGTAGCTTGAGGTCGACTTTGATATTGAAGTACAGATTGAATACTTCGCGTAGTGACCAGTGGGTCAGCATGGTATCCCAACCTGGCGATTTCATCTGCGTGACCTAAGTTAACGCTCCGTGGCTCAGTTGTAGGCTGCCAATGTTGACCATCATAGCTACTATCCTCCATGCTGACATGACTGGTCAGGGGGACTGACGTTAGACTGCCACCAATGATAACTGCGGTTTCGGAGCTACAAGAGCCCTTGTAACGATCCATTATCCCTAGTACCCCAGTTTACTGGAAATGTTACGCCTATAAACGTTAGCGACGACGACACATGAACGCTTACTCGCCCTTGTCGCGGTTTAACTGTGGTGGTCATCTTCGCGCCGTCATATCCACAACGATTCTTGGCACTCGAAACGCCATGTATGATTATTGTTTCACCCGCCCCGCGCATATCCGATGGTATGTACTGGACAGCGAGGAACCCGCCCAAGCGAGTCTAGGACCTGAAAGGGACATAAGATGGGTTATGGGAGATGGTGAGTCTGCTTAAGCTGTGGTGTAGCCGTGAGCATCAGCACGTAGAAAACTGCCAAGTGTTCGGCGCCCGATGTATGTGTGCGCCGTGATTTTATTACCGACCACGGCCCCGCTACGACCTGATATTAGGACTTAAGGGGCCTAGATTGGGGCGTGTCTTTGTGGTACGACACACAGGCTCGTTCAGAACAGCTAACCACATGTGGAACTGCCGCGGAACTCCTTAGTCTCGAAGGAAGCCGACCTCCACACGATTCAGGCCGGAGAATGCGGACTGAAGAGGCGTATACCAAATTACAGCAACTCAAACTAATGCTGCTTTCACGCGCATTTCCAGTGATTACCCTCACGTTCGATTGTCTGCTACGGACTATGCCCATCGATGCACCTTGGACACGTAGTAAGCCGGGCACTTGCTGACCCTTCGTGTAACGGGAAGTTGCAATTAAGGAGGTTTGGTCAGCTTTTCGATGAAACTAGCCTGACCTGACGATACTAAAAGCGTGCGCTCAGGAAATATACTGAAATAAGACTTAGTTAATGCGAGGTTTCCACCAGTCAGCCGCACTTCTGGAGCCCATGTAAGTAGCGGGGATTCAGTAAGTGATATACAATGGACAATTTTGTGCGGTTGACTTTACCCACCCTAAGATCCTATAACTTATCGGTAGTCCCAACTGTGAATTGGTTGAGCTAAACTATGACGGTCTGGTGTCCCCCCGCGGTACGAT
seq00029   CCTCAGTTGTCGCGACTCTCTGGTTTTAAAGGGGACGCATGGTATGCCTTTCCTGGCGTATCTGCTTTGTTTCGCTGTCTATAGCAGCTAAGACTCATTCATTTAGAGCTCTGCAATCCTTTGGTCCAGTGTTTCACATTGATCATATCGTCCGGATTAAGTAGATGGAGAACTCCTGGAGCCAAGTTCTAGAGTTGTCATCGCCTATGCCGGTGCCCTTAGCATTTGCCAGAGTAACGCAAGGGACTTCGAGCAGTCTATGCAAGGATTTGCGGGGCGAAGCAGGACCGCGAACTTTTCATGCTATTCGCGTGTTAATACCTTCATGGGACTCCATACGTCTCCTGGGTGCACGGAGCCCGAGTCATCGTGACAACTAGAGCTCTGTGGTTGGTGATTTAGAATCCATGACCTAACCCAGAGAAAGGGGCTGGTCTCCAAATAATGGGGATGGGTGAAGTGTTAACAAAAATTTGCGCGCGATCCGATAGTGGCAGTACGTATGCTATCGAGCTGAAGTCTTTGTGGAGCCGTCCACTGGACAAGGGTCTTGACTCCGTTAACTCCCTACTTAAAATCTTCTAACCGTAGTAAGGGTGACGGATCCTAATCATGCTATCATTCCGCACCTTGACGCGCCGTCCTGTGCCGTGACACCGTAAGCTGCTACCCAGCCTGTCAGCAGCTGCCGCTCAGCTGAGGCGACATGACAGTTTAAGGGCCTGTGTCGAGCTGACTAACATTCTCGTGGAACTCGCCAGTATACCCCCCTGGAATCAGTTATTACAGTTGGAACCGCGTTCCCTCAGCGTAAACTCACACGCGACGTAGATCTGACAATTCTCGAAATAGCATCATCAGTCGATGCGTCGCGGGTGCTAAGCGCCGAATAGAGCCCGGAAGTCAAGTGTTCTGTCGATGCCACCGCCATGCAGCTTACAAGATTGCTACGCTTCGCCACCCAACGCCGCGCCCAAGGGATGTCATGTATTGTTTATTGAGTCTAGTGCCCGAGAAGAAATCGTAGCTTGGGGTCGACTTTGATATTGAAGTACAGATTGAATACTTCGCGTAGTGACCAGTGGGTCAGCATGGTATCCCAACCTGGCGATTTCATCTGCGTGACCTAAGTTAACGCTCCGTGGCTCAGTTGTAGGCTGCCAATGTTGACCATCATAGCTACTATCCTCCATGCTGACATGACTGGTCAGGGGGACTGACGTTAGACTGCCACCAATGATAACTGCGGTTTCGGAGCTACAAGAGCCCTTGTAACGATCCATTATCCCTAGTACCCCAGTTTACTGGAAATGTTACGCCTATAAACGTTAGCGACGACGACACATGAACGCTTACTCGCCCTTGTCGCGGTTTAACTGTGGTGGTCATCTTCGCGCCGTCATATCCACAACGATTCTTGGCACTCGAAACGCCATGTATGATTATTGTTTCACCCGCCCCGCGCATATCCGATGGTATGTACTGGACAGCGAGGAACCCGCCCAAGCGAGTCTAGGACCTGAAAGGGACATAAGATGGGTTATGGGAGATGGTGAGTCTGCTTAAGCTGTGGTGTAGCCGTGAGCATCAGCACGTAGAAAACTGCCAAGTGTTCGGCGCCCGATGTATGTGTGCGCCGTGATTTTATTACCGACCACGGCCCCGCTACGACCTGATATTAGGACTTAAGGGGCCTAGATTGGGGCGTGTCTTTGTGGTACGACACACAGGCTCGTTCAGAACAGCTAACCACATGTGGAACTGCCGCGGAACTCCTTAGTCTCGAAGGAAGCCGACCTCCACACGATTCAGGCCGGAGAATGCCGACTGAAGAGGCGTATACCAAATTACAGCAACTCAAACTAATGCTGCTTTCACGCGCATTTCCAGTGATTACCCTCACGTTCGATTGTCTGCTACGGACTATGCCCATCGATGCACCTTGGACACGTAGTAAGCCGGGCACTTGCTGACCCTTCGTGTAACGGGAAGTTGCAATTAAGGAGGTTTGGTCAGCTTTTCGATGAAACTAGCCTGACCTGACGATACTAAAAGCGTGCGCTCAGGAAATATACTGAAATAAGACTTAGTTAATGCGAGGTTTCCACCAGTCAGCCGCACTTCTGGAGCCCATGTAAGTAGCGGGGATTCAGTAAGTGATATACAATGGACAATTTTGTGCGGTTGACTTTACCCACCCTAAGATCCTATAACTTATCGGTAGTCCCAACTGTGAATTGGTTGAGCTAAACTATGACGGTCTGGTGTCCCCCCGCGGTACGAT
seq00030   CCTCAGTTGTCGCGACTCTCTGGTTTTAAAGGGGACGCATGGTATGCCTTTCCTGGCGTATCTGCTTTGTTTCGCTGTCTATAGCAGCTAAGACTCATTCATTTAGAGCTCTGCAATCCTTTGGTCCAGTGTTTCACATTGATCATATCGTCCGGATTAAGTAGATGGAGAACTCCTGGAGCCAAGTTCTAGAGTTGTCATCGCCTATGCCGGTGCCCTTAGCATTTGCCAGAGTAACGCAAGGGACTTCGAGCAGTCTATGCAAGGATTTGCGGGGCGAAGCAGGACCGCGAACTTTTCATGCTATTCGCGTGTTAATACCTTCATGGGACTCCATACGTCTCCTGGGTGCACGGAGCCCGAGTCATCGTGACAACTAGAGCTCTGTGGTTGGTGATTTAGAATCCATGACCTAACCCAGAGAAAGGGGCTGGTCTCCAAATAATGGGGATGGGTGAAGTGTTAACAAAAATTTGCGCGCGATCCGATAGTGGCAGTACGTATGCTATCGAGCTGAAGTCTTTGTGGAGCCGTCCACTGGACAAGGGTCTTGACTCCGTTAACTCCCTACTTAAAATCTTCTAACCGTAGTAAGGGTGACGGATCCTAATCATGCTATCATTCCGCACCTTGACGCGCCGTCCTGTGCCGTGACACCGTAAGCTGCTACCCAGCCTGTCAGCAGCTGCCGCTCAGCTGAGGCGACATGACAGTTTAAGGGCCTGTGTCGAGCTGACTAACATTCTCGTGGAACTCGCCAGTATACCCCCCTGGAATCAGTTATTACAGTTGGAACCGCGTTCCCTCAGCGTAAACTCACACGCGACGTAGATCTGACAATTCTCGAAATAGCATCATCAGTCGATGCGTCGCGGGTGCTAAGCGCCGAATAGAGCCCGGAAGTCAAGTGTTCTGTCGATGCCACCGCCATGCAGCTTACAAGATTGCTACGCTTCGCCACCCAACGCCGCGCCCAAGGGATGTCATGTATTGTTTATTGAGTCTAGTGCCCGAGAAGAAATCGTAGCTTGGGGTCGACTTTGATATTGAAGTACAGATTGAATACTTCGCGTAGTGACCAGTGGGTCAGCATGGTATCCCAACCTGGCGATTTCATCTGCGTGACCTAAGTTAACGCTCCGTGGCTCAGTTGTAGGCTGCCAATGTTGACCATCATAGCTACTATCCTCCATGCTGACATGACTGGTCAGGGGGACTGACGTTAGACTGCCACCAATGATAACTGCGGTTTCGGAGCTACAAGAGCCCTTGTAACGATCCATTATCCCTAGTACCCCAGTTTACTGGAAATGTTACGCCTATAAACGTTAGCGACGACGACACATGAACGCTTACTCGCCCTTGTCGCGGTTTAACTGTGGTGGTCATCTTCGCGCCGTCATATCCACAACGATTCTTGGCACTCGAAACGCCATGTATGATTATTGTTTCACCCGCCCCGCGCATATCCGATGGTATGTACTGGACAGCGAGGAACCCGCCCAAGCGAGTCTAGGACCTGAAAGGGACATAAGATGGGTTATGGGAGATGGTGAGTCTGCTTAAGCTGTGGTGTAGCCGTGAGCATCAGCACGTAGAAAACTGCCAAGTGTTCGGCGCCCGATGTATGTGTGCGCCGTGATTTTATTACCGACCACGGCCCCGCTACGACCTGATATTAGGACTTAAGGGGCCTAGATTGGGGCGTGTCTTTGTGGTACGACACACAGGCTCGTTCAGAACAGCTAACCACATGTGGAACTGCCGCGGAACTCCTTAGTCTCGAAGGAAGCCGACCTCCACACGATTCAGGCCGGAGAATGCCGACTGAAGAGGCGTATACCAAATTACAGCAACTCAAACTAATGCTGCTTTCACGCGCATTTCCAGTGATTACCCTCACGTTCGATTGTCTGCTACGGACTATGCCCATCGATGCACCTTGGACACGTAGTAAGCCGGGCACTTGCTGACCCTTCGTGTAACGGGAAGTTGCAATTAAGGAGGTTTGGTCAGCTTTTCGATGAAACTAGCCTGACCTGACGATACTAAAAGCGTGCGCTCAGGAAATATACTGAAATAAGACTTAGTTAATGCGAGGTTTCCACCAGTCAGCCGCACTTCTGGAGCCCATGTAAGTAGCGGGGATTCAGTAAGTGATATACAATGGACAATTTTGTGCGGTTGACTTTACCCACCCTAAGATCCTATAACTTATCGGTAGTCCCAACTGTGAATTGGTTGAGCTAAACTATGACGGTCTGGTGTCCCCCCGCGGTACGAT
seq00031   CCTCAGTTGTCGCGACTCTCTGGTTTTAAAGGGGACGCATGGTATGCCTTTCCTGGCGTATCTGCTTTGTTTCGCTGTCTATAGCAGCTAAGACTCATTCATTTAGAGCTCTGCAATCCTTTGGTCCAGTGTTTCACATTGATCATATCGTCCGGATTAAGTAGATGGAGAACTCCTGGAGCCAAGTTCTAGAGTTGTCATCGCCTATGCCGGTGCCCTTAGCATTTGCCAGAGTAACGCAAGGGACTTCGAGCAGTCTATGCAAGGATTTGCGGGGCGAAGCAGGACCGCGAACTTTTCATGCTATTCGCGTGTTAATACCTTCATGGGACTCCATACGTCTCCTGGGTGCACGGAGCCCGAGTCATCGTGACAACTAGAGCTCTGTGGTTGGTGATTTAGAATCCATGACCTAACCCAGAGAAAGGGGCTGGTCTCCAAATAATGGGGATGGGTGAAGTGTTAACAAAAATTTGCGCGCGATCCGATAGTGGCAGTACGTATGCTATCGAGCTGAAGTCTTTGTGGAGCCGTCCACTGGACAAGGGTCTTGACTCCGTTAACTCCCTACTTAAAATCTTCTAACCGTAGTAAGGGTGACGGATCCTAATCATGCTATCATTCCGCACCTTGACGCGCCGTCCTGTGCCGTGACACCGTAAGCTGCTACCCAGCCTGTCAGCAGCTGCCGCTCAGCTGAGGCGACATGACAGTTTAAGGGCCTGTGTCGAGCTGACTAACATTCTCGTGGAACTCGCCAGTATACCCCCCTGGAATCAGTTATTACAGTTGGAACCGCGTTCCCTCAGCGTAAACTCACACGCGACGTAGATCTGACAATTCTCGAAATAGCATCATCAGTCGATGCGTCGCGGGTGCTAAGCGCCGAATAGAGCCCGGAAGTCAAGTGTTCTGTCGATGCCACCGCCATGCAGCTTACAAGATTGCTACGCTTCGCCACCCAACGCCGCGCCCAAGGGATGTCATGTATTGTTTATTGAGTCTAGTGCCCGAGAAGAAATCGTAGCTTGGGGTCGACTTTGATATTGAAGTACAGATTGAATACTTCGCGTAGTGACCAGTGGGTCAGCATGGTATCCCAACCTGGCGATTTCATCTGCGTGACCTAAGTTAACGCTCCGTGGCTCAGTTGTAGGCTGCCAATGTTGACCATCATAGCTACTATCCTCCATGCTGACATGACTGGTCAGGGGGACTGACGTTAGACTGCCACCAATGATAACTGCGGTTTCGGAGCTACAAGAGCCCTTGTAACGATCCATTATCCCTAGTACCCCAGTTTACTGGAAATGTTACGCCTATAAACGTTAGCGACGACGACACATGAACGCTTACTCGCCCTTGTCGCGGTTTAACTGTGGTGGTCATCTTCGCGCCGTCATATCCACAACGATTCTTGGCACTCGAAACGCCATGTATGATTATTGTTTCACCCGCCCCGCGCATATCCGATGGTATGTACTGGACAGCGAGGAACCCGCCCAAGCGAGTCTAGGACCTGAAAGGGACATAAGATGGGTTATGGGAGATGGTGAGTCTGCTTAAGCTGTGGTGTAGCCGTGAGCATCAGCACGTAGAAAACTGCCAAGTGTTCGGCGCCCGATGTATGTGTGCGCCGTGATTTTATTACCGACCACGGCCCCGCTACGACCTGATATTAGGACTTAAGGGGCCTAGATTGGGGCGTGTCTTTGTGGTACGACACACAGGCTCGTTCAGAACAGCTAACCACATGTGGAACTGCCGCGGAACTCCTTAGTCTCGAAGGAAGCCGACCTCCACACGATTCAGGCCGGAGAATGCCGACTGAAGAGGCGTATACCAAATTACAGCAACTCAAACTAATGCTGCTTTCACGCGCATTTCCAGTGATTACCCTCACGTTCGATTGTCTGCTACGGACTATGCCCATCGATGCACCTTGGACACGTAGTAAGCCGGGCACTTGCTGACCCTTCGTGTAACGGGAAGTTGCAATTAAGGAGGTTTGGTCAGCTTTTCGATGAAACTAGCCTGACCTGACGATACTAAAAGCGTGCGCTCAGGAAATATACTGAAATAAGACTTAGTTAATGCGAGGTTTCCACCAGTCAGCCGCACTTCTGGAGCCCATGTAAGTAGCGGGGATTCAGTAAGTGATATACAATGGACAATTTTGTGCGGTTGACTTTACCCACCCTAAGATCCTATAACTTATCGGTAGTCCCAACTGTGAATTGGTTGAGCTAAACTATGACGGTCTGGTGTCCCCCCGCGGTACGAT
seq00032   CCTCAGTTGTCGCGACTCTCTGGTTTTAAAGGGGACGCATGGTATGCCTTTCCTGGCGTATCTGCTTTGTTTCGCTGTCTATAGCAGCTAAGACTCATTCATTTAGAGCTCTGCAATCCTTTGGTCCAGTGTTTCACATTGATCATATCGTCCGGATTAAGTAGATGGAGAACTCCTGGAGCCAAGTTCTAGAGTTGTCATCGCCTATGCCGGTGCCCTTAGCATTTGCCAGAGTAACGCAAGGGACTTCGAGCAGTCTATGCAAGGATTTGCGGGGCGAAGCAGGACCGCGAACTTTTCATGCTATTCGCGTGTTAATACCTTCATGGGACTCCATACGTCTCCTGGGTGCACGGAGCCCGAGTCATCGTGACAACTAGAGCTCTGTGGTTGGTGATTTAGAATCCATGACCTAACCCAGAGAAAGGGGCTGGTCTCCAAATAATGGGGATGGGTGAAGTGTTAACAAAAATTTGCGCGCGATCCGATAGTGGCAGTACGTATGCTATCGAGCTGAAGTCTTTGTGGAGCCGTCCACTGGACAAGGGTCTTGACTCCGTTAACTCCCTACTTAAAATCTTCTAACCGTAGTAAGGGTGACGGATCCTAATCATGCTATCATTCCGCACCTTGACGCGCCGTCCTGTGCCGTGACACCGTAAGCTGCTACCCAGCCTGTCAGCAGCTGCCGCTCAGCTGAGGCGACATGACAGTTTAAGGGCCTGTGTCGAGCTGACTAACATTCTCGTGGAACTCGCCAGTATACCCCCCTGGAATCAGTTATTACAGTTGGAACCGCGTTCCCTCAGCGTAAACTCACACGCGACGTAGATCTGACAATTCTCGAAATAGCATCATCAGTCGATGCGTCGCGGGTGCTAAGCGCCGAATAGAGCCCGGAAGTCAAGTGTTCTGTCGATGCCACCGCCATGCAGCTTACAAGATTGCTACGCTTCGCCACCCAACGCCGCGCCCAAGGGATGTCATGTATTGTTTATTGAGTCTAGTGCCCGAGAAGAAATCGTAGCTTGAGGTCGACTTTGATATTGAAGTACAGATTGAATACTTCGCGTAGTGACCAGTGGGTCAGCATGGTATCCCAACCTGGCGATTTCATCTGCGTGACCTAAGTTAACGCTCCGTGGCTCAGTTGTAGGCTGCCAATGTTGACCATCATAGCTACTATCCTCCATGCTGACATGACTGGTCAGGGGGACTGACGTTAGACTGCCACCAATGATAACTGCGGTTTCGGAGCTACAAGAGCCCTTGTAACGATCCATTATCCCTAGTACCCCAGTTTACTGGAAATGTTACGCCTATAAACGTTAGCGACGACGACACATGAACGCTTACTCGCCCTTGTCGCGGTTTAACTGTGGTGGTCATCTTCGCGCCGTCATATCCACAACGATTCTTGGCACTCGAAACGCCATGTATGATTATTGTTTCACCCGCCCCGCGCATATCCGATGGTATGTACTGGACAGCGAGGAACCCGCCCAAGCGAGTCTAGGACCTGAAAGGGACATAAGATGGGTTATGGGAGATGGTGAGTCTGCTTAAGCTGTGGTGTAGCCGTGAGCATCAGCACGTAGAAAACTGCCAAGTGTTCGGCGCCCGATGTATGTGTGCGCCGTGATTTTATTACCGACCACGGCCCCGCTACGACCTGATATTAGGACTTAAGGGGCCTAGATTGGGGCGTGTCTTTGTGGTACGACACACAGGCTCGTTCAGAACAGCTAACCACATGTGGAACTGCCGCGGAACTCCTTAGTCTCGAAGGAAGCCGACCTCCACACGATTCAGGCCGGAGAATGCGGACTGAAGAGGCGTATACCAAATTACAGCAACTCAAACTAATGCTGCTTTCACGCGCATTTCCAGTGATTACCCTCACGTTCGATTGTCTGCTACGGACTATGCCCATCGATGCACCTTGGACACGTAGTAAGCCGGGCACTTGCTGACCCTTCGTGTAACGGGAAGTTGCAATTAAGGAGGTTTGGTCAGCTTTTCGATGAAACTAGCCTGACCTGACGATACTAAAAGCGTGCGCTCAGGAAATATACTGAAATAAGACTTAGTTAATGCGAGGTTTCCACCAGTCAGCCGCACTTCTGGAGCCCATGTAAGTAGCGGGGATTCAGTAAGTGATATACAATGGACAATTTTGTGCGGTTGACTTTACCCACCCTAAGATCCTATAACTTATCGGTAGTCCCAACTGTGAATTGGTTGAGCTAAACTATGACGGTCTGGTGTCCCCCCGCGGTACGAT
seq00033   CCTCAGTTGTCGCGACTCTCTGGTTTTAAAGGGGACGCATGGTATGCCTTTCCTGGCGTATCTGCTTTGTTTCGCTGTCTATAGCAGCTAAGACTCATTCATTTAGAGCTCTGCAATCCTTTGGTCCAGTGTTTCACATTGATCATATCGTCCGGATTAAGTAGATGGAGAACTCCTGGAGCCAAGTTCTAGAGTTGTCATCGCCTATGCCGGTGCCCTTAGCATTTGCCAGAGTAACGCAAGGGACTTCGAGCAGTCTATGCAAGGATTTGCGGGGCGAAGCAGGACCGCGAACTTTTCATGCTATTCGCGTGTTAATACCTTCATGGGACTCCATACGTCTCCTGGGTGCACGGAGCCCGAGTCATCGTGACAACTAGAGCTCTGTGGTTGGTGATTTAGAATCCATGACCTAACCCAGAGAAAGGGGCTGGTCTCCAAATAATGGGGATGGGTGAAGTGTTAACAAAAATTTGCGCGCGATCCGATAGTGGCAGTACGTATGCTATCGAGCTGAAGTCTTTGTGGAGCCGTCCACTGGACAAGGGTCTTGACTCCGTTAACTCCCTACTTAAAATCTTCTAACCGTAGTAAGGGTGACGGATCCTAATCATGCTATCATTCCGCACCTTGACGCGCCGTCCTGTGCCGTGACACCGTAAGCTGCTACCAAGCCTGTCAGCAGCTGCCGCTCAGCTGAGGCGACATGACAGTTTAAGGGCCTGTGTCGAGCTGACTAACATTCTCGTGGAACTCGCCAGTATACCCCCCTGGAATCAGTTATTACAGTTGGAACCGCGTTCCCTCAGCGTAAACTCACACGCGACGTAGATCTGACAATTCTCGAAATAGCATCATCAGTCGATGCGTCGCGGGTGCTAAGCGCCGAATAGAGCCCGGAAGTCAAGTGTTCTGTCGATGCCACCGCCATGCAGCTTACAAGATTGCTACGCTTCGCCACCCAACGCCGCGCCCAAGGGATGTCATGTATTGTTTATTGAGTCTAGTGCCCGAGAAGAAATCGTAGCTTGGGGTCGACTTTGATATTGAAGTACAGATTGAATACTTCGCGTAGTGACCAGTGGGTCAGCATGGTATCCCAACCTGGCGATTTCATCTGCGTGACCTAAGTTAACGCTCCGTGGCTCAGTTGTAGGCTGCCAATGTTGACCATCATAGCTACTATCCTCCATGCTGACATGACTGGTCAGGGGGACTGACGTTAGACTGCCACCAATGATAACTGCGGTTTCGGAGCTACAAGAGCCCTTGTAACGATCCATTATCCCTAGTACCCCAGTTTACTGGAAATGTTACGCCTATAAACGTTAGCGACGACGACACATGAACGCTTACTCGCCCTTGTCGCGGTTTAACTGTGGTGGTCATCTTCGCGCCGTCATATCCACAACGATTCTTGGCACTCGAAACGCCATGTATGATTATTGTTTCACCCGCCCCGCGCATATCCGATGGTATGTACTGGACAGCGAGGAACCCGCCCAAGCGAGTCTAGGACCTGAAAGGGACATAAGATGGGTTATGGGAGATGGTGAGTCTGCTTAAGCTGTGGTGTAGCCGTGAGCATCAGCACGTAGAAAACTGCCAAGTGTTCGGCGCCCGATGTATGTGTGCGCCGTGATTTTATTACCGACCACGGCCCCGCTACGACCTGATATTAGGACTTAAGGGGCCTAGATTGGGGCGTGTCTTTGTGGTACGACACACAGGCTCGTTCAGAACAGCTAACCACATGTGGAACTGCCGCGGAACTCCTTAGTCTCGAAGGAAGCCGACCTCCACACGATTCAGGCCGGAGAATGCCGACTGAAGAGGCGTATACCAAATTACAGCAACTCAAACTAATGCTGCTTTCACGCGCATTTCCAGTGATTACCCTCACGTTCGATTGTCTGCTACGGACTATGCCCATCGATGCACCTTGGACACGTAGTAAGCCGGGCACTTGCTGACCCTTCGTGTAACGGGAAGTTGCAATTAAGGAGGTTTGGTCAGCTTTTCGATGAAACTAGCCTGACCTGACGATACTAAAAGCGTGCGCTCAGGAAATATACTGAAATAAGACTTAGTTAATGCGAGGTTTCCACCAGTCAGCCGCACTTCTGGAGCCCATGTAAGTAGCGGGGATTCAGTAAGTGATATACAATGGACAATTTTGTGCGGTTGACTTTACCCACCCTAAGATCCTATAACTTATCGGTAGTCCCAACTGTGAATTGGTTGAGCTAAACTATGACGGTCTGGTGTCCCCCCGCGGTACGAT
