# Supplementary material for: How Good Are Indirect Tests at Detecting Recombination in Human mtDNA?
Source: G3 (Bethesda). 2013 Jul 1;3(7):1095–104. doi: 10.1534/g3.113.006510 (PMC3704238; doi:10.1534/g3.113.006510)
Supplement: Supporting Information [file supp_g3.113.006510_FileS2.gz › SequenceData/mtDNA_ratehet&popgrowth/10/3rdbase/Infiles/10_7-new.txt]

33 2284
seq00001   TCTTAAAGACATGTCGGAGGGACTTCACGCATAGAACTTTACAAGACCGTTCACTAGGAAGCTAGAGTAACAATACGCGTTATGAGGCACTGCATGTCCGGCGGCTAGCGACCTGATAACCTTGGATTGGTAAATACTAAGCTGCCTCATAGCGCCGCCCGACCAACACAGTCGTCGATCGGCCGTGATACTCTGTAGTAATGGAATTTCAATGAGCTTACGACTGCCCCCCCGCGGGTGGCTCTATTACTCTATTAAAGAACGAGGGAGGCCCGCTATCTTAACGCATCCGCGTGCCGTAAATCTGGCATTGAATAAATAATTGGCCCCAATAATTGTGTGCATGGCACGCATTAACCTTCCGTGAAAAGTTAGCGAGGTACATCATTGGGGGAAATATGTTTGTAATAGATCCGTGGGAGCGTTCCCGCGAATTAACTGAGGCGCGGATAATTGCATTCCAAACAAACTCTATAGTGCGTGGACCCTGCCGATCGAATTGTTATTGCACCTGGGCAGGGAACAGTAAATGATCAACACGTCGGCTCTGCTCGGAATCTCCTCAACTCTAGACCCCTATCCTCTTCAAGGCCGGGTGACCAACCTTATATGAGCATCTACGCGTAGACAATGCTTTCGACTCTAGGATGCGTGTTACGATACCCATCACTAGATGCCGCGGCCCTGAAGAGTTTTAAAAGGGATAGAAGAACCGGATAAAGCGGATTTCCCGCCGAGCTGCCATAAACTGGACTACGTAGGCGCATCGTAATACTCGATATCGTGCTAACCCCTAGAGGCGGTCAACTCGGCGCTCGAGTTGTTCCTGACCAGGACTTTTTTTATATATCCTGGCTATGGACCCGCTCGGGGAGCCGTCACGAGTTACGGTGTGTGGCCTGTAAAGCTGGCTCGGTCACAACGTTCAGCCCCACTGTGGCTCGGTAGACATGGTAAACGAACGCTTTGCTAAGAACCCGCGAACGTTATTTTCGCAAGCCCGATTTTTAAGTCAGGATAACTGAATTCATCGCTATAGGCCGAGACTTTGAGGCCCTAGCAGCATGCTAAGAGTGCCCGGGTACACCCAGGCAGCTAAAGAGTGTATACTTTTGAGTTGGTTGCCCCGATGCACATTGAGCAAGGTTGGCTGGTGGTCTAGCTCTGAAACACGGATGGAGATACAGCTCGAACACCTAAATGTCTTGAGGCCCTAGTGGCCTTCTCGTTCAGCAACTAAAGAGACGTAAAATCAGTCATACAGTCCCCAAGATGTGCACTGAAAAAGGTGGGTGAACTGAGGTACAGTCCGTAAGTATGGTCACGGGGTCAGCTACCAAGTCCTACCATTGCCGTAAACCACATATAAAATGTGAATTGGACAGGAACAGTGGGTCTAAAAAGCGTTCGGGCGGGGTCAGTATGACGGTGAAACCATTTAACGGGTCGCTACGTCATCAGAAAATGGAACGAAAAACTTCACTCACTCTTTATATGTAGACTTATACTTACTTTTTCTCGCGAGCTAAACTTTAGCTTCTGCCCAACGTCCCTCGTACAGGCAAGACTTATTGGTCTATCCGCTGTTATCCCCACTGCCAGTTTTATGTGAGAGAGCACAAATGACCATGGCCTTCTCGTGTCGTTTTTCTCATGATTGGTGTCGCTAATAGGAATTAATAGGCTCCTCTATGTTGAGATCCAAACCCACGCCGGTGCCACGATCAACCCATAAGTGAACTCTGTGTTGGGCATGAGAGCGGGGTACTCGTTAACTACAAGTATAACTCAATGATAGGACGGGTGAAGACCAAACGGACCGTGGTTTCTGAGAAGCCCAGTGACGGAACATCGAACCCGTTGTGCATTCGTTATCCTAAAATTAGCAAGACATGTTAAGGGTCCGAGTGAGTGCCAGGCTTTGGAGACGCTATTGCTGTTTATTCCATAAGTTGGGGCACTGAGTACTACCTGGTAAAGAGATCACTTATTCTTCATTTAGATTGGTCAAGGGATTTCAAGTCATAAGCATGACTTATCATACCGTGACATGGCGTCACATCTCGAAGTACTGGGGTATGGGTGTCGCGAGCGATGTCTGTTTAGTATGGAGGGAACTAGGCATTAGTCAATCGATTCGACGTGCGACTTCATCAGGCACCAGTTCGTTGGTGAACCGTCTTGCTCTTAAGCACACCCAGGAATTGAACTCTTGTGCTACATTCTGACTCGTGTTAATGTCGAGTGGAAGACGTCCCCTCCAACCCCTTAAATTACCTTACGT
seq00002   TCTTAAAGACATGTCGGAGGGACTTCACGCATAGAACTTTACAAGACCGTTCACTAGGAAGCTAGAGTAACAATACGCGTTATGAGGCACTGCATGTCCGGCGGCTAGCGACCTGATAACCTTGGATTGGTAAATACTAAGCTGCCTCATAGCGCCGCCCGACCAACACAGTCGTCGATCGGCCGTGATACTCTGTAGTAATGGAATTTCAATGAGCTTACGACTGCCCCCCCGCGGGTGGCTCTATTACTCTATTAAAGAACGAGGGAGGCCCGCTATCTTAACGCATCCGCGTGCCGTAAATCTGGCATTGAATAAATAATTGGCCCCAATAATTGTGTGCATGGCACGCATTAACCTTCCGTGAAAAGTTAGCGAGGTACATCATTGGGGGAAATATGTTTGTAATAGATCCGTGGGAGCGTTCCCGCGAATTAACTGAGGCGCGGATAATTGCATTCCAAACAAACTCTATAGTGCGTGGACCCTGCCGATCGAATTGTTATTGCACCTGGGCAGGGAACAGTAAATGATCAACACGTCGGCTCTGCTCGGAATCTCCTCAACTCTAGACCCCTATCCTCTTCAAGGCCGGGTGACCAACCTTATATGAGCATCTACGCGTAGACAATGCTTTCGACTCTAGGATGCGTGTTACGATACCCATCACTAGATGCCGCGGCCCTGAAGAGTTTTAAAAGGGATAGAAGAACCGGATAAAGCGGATTTCCCGCCGAGCTGCCATAAACTGGACTACGTAGGCGCATCGTAATACTCGATATCGTGCTAACCCCTAGAGGCGGTCAACTCGGCGCTCGAGTTGTTCCTGACCAGGACTTTTTTTATATATCCTGGCTATGGACCCGCTCGGGGAGCCGTCACGAGTTACGGTGTGTGGCCTGTAAAGCTGGCTCGGTCACAACGTTCAGCCCCACTGTGGCTCGGTAGACATGGTAAACGAACGCTTTGCTAAGAACCCGCGAACGTTATTTTCGCAAGCCCGATTTTTAAGTCAGGATAACTGAATTCATCGCTATAGGCCGAGACTTTGAGGCCCTAGCAGCATGCTAAGAGTGCCCGGGTACACCCAGGCAGCTAAAGAGTGTATACTTTTGAGTTGGTTGCCCCGATGCACATTGAGCAAGGTTGGCTGGTGGTCTAGCTCTGAAACACGGATGGAGATACAGCTCGAACACCTAAATGTCTTGAGGCCCTAGTGGCCTTCTCGTTCAGCAACTAAAGAGACGTAAAATCAGTCATACAGTCCCCAAGATGTGCACTGAAAAAGGTGGGTGAACTGAGGTACAGTCCGTAAGTATGGTCACGGGGTCAGCTACCAAGTCCTACCATTGCCGTAAACCACATATAAAATGTGAATTGGACAGGAACAGTGGGTCTAAAAAGCGTTCGGGCGGGGTCAGTATGACGGTGAAACCATTTAACGGGTCGCTACGTCATCAGAAAATGGAACGAAAAACTTCACTCACTCTTTATATGTAGACTTATACTTACTTTTTCTCGCGAGCTAAACTTTAGCTTCTGCCCAACGTCCCTCGTACAGGCAAGACTTATTGGTCTATCCGCTGTTATCCCCACTGCCAGTTTTATGTGAGAGAGCACAAATGACCATGGCCTTCTCGTGTCGTTTTTCTCATGATTGGTGTCGCTAATAGGAATTAATAGGCTCCTCTATGTTGAGATCCAAACCCACGCCGGTGCCACGATCAACCCATAAGTGAACTCTGTGTTGGGCATGAGAGCGGGGTACTCGTTAACTACAAGTATAACTCAATGATAGGACGGGTGAAGACCAAACGGACCGTGGTTTCTGAGAAGCCCAGTGACGGAACATCGAACCCGTTGTGCATTCGTTATCCTAAAATTAGCAAGACATGTTAAGGGTCCGAGTGAGTGCCAGGCTTTGGAGACGCTATTGCTGTTTATTCCATAAGTTGGGGCACTGAGTACTACCTGGTAAAGAGATCACTTATTCTTCATTTAGATTGGTCAAGGGATTTCAAGTCATAAGCATGACTTATCATGCCGTGACATGGCGTCACATCTCGAAGTACTGGGGTATGGGTGTCGCGAGCGATGTCTGTTTAGTATGGAGGGAACTAGTCATTAGTCAATCGATTCGACGTGCGACTTCATCAGGCACCAGTTCGTTGGTGAACCGTCTTGCTCTTAAGCACACCCAGGAATTGAACTCTTGTGCTACATTCTGACTCGTGTTAATGTCGAGTGGAAGACGTCCCCTCCAACCCCTTAAATTACCTTACGT
seq00003   TTTTAAAGACATGTCGGAGGGACTTCACGCATAGAACTTTACAAGACCGTTCACTAGGAAGCTAGAGTAACAATACGCGTTATGAGGCACTGCATGTCCGGCGGCTAGCGACCTGATAACCTTGGATTGGTAAATACTAAGCTGCCTCATAGCGCCGCCCGACCAACACAGTCGTCGATCGGCCGTGATACTCTGTAGTAATGGAATTTCAATGAGCTTACGACTGCCCCCCCGCGGGTGGCTCTATTACTCTATTAAAGAACGAGGGAGGCCCGCTATCTTAACGCATCCGCGTGCCGTAAATCTGGCATTGAATAAATAATTGGCCCCAATAATTGTGTGCATGGCACGCATTAACCTTCCGTGAAAAGTTAGCGAGGTACATCATTGGGGGAAATATGTTTGTAATAGATCCGTGGGAGCGTTCCCGCGAATTAACTGAGGCGCGGATAATTGCATTCCAAACAAACTCTATAGTGCGTGGACCCTGCCGATCGAATTGTTATTGCACCTGGGCAGGGAACAGTAAATGATCAACACGTCGGCTCTGCTCGGAATCTCCTCAACTCTAGACCCCTATCCTCTTCAAGGCCGGATGACCAACCTTATATGAGCATCTACGCGTAGACAATGCTTTCGACTCTAGGATGCGTGTTACGATACCCATCACTAGATGCCGCGGCCCTGAAGAGTTTTAAAAGGGATAGAAGAACCGGATAAAGCGGATTTCCCGCCGAGCTGCCATAAACTGGACTACGTAGGCGCATCGTAATACTCGATATCGTGCTAACCCCTAGAGGCGGTCAACTCGGCGCTCGAGTTGTTCCTGACCAGGACTTTTTTTATATATCCTGGCTATGGACCCGCTCGGGGAGCCGTCACGAGTTACGGTGTGTGGCCTGTAAAGCTGGCTCGGTCACAACGTTCAGCCCCACTGTGGCTCGGTAGACATGGTAAACGAACGCTTTGCTAAGAACCCGCGAACGTTATTTTCGCAAGCCCGATTTTTAAGTCAGGATAACTGAATTCATCGCTATAGGCCGAGACTTTGAGGCCCTAGCAGCATGCTAAGAGTGCCCGGGTACACCCAGGCAGCTAAAGAGTGTATACTTTTGAGTTGGTTGCCCCGATGCACATTGAGCAAGGTTGGCTGGTGGTCTAGCTCTGAAACACGGATGGAGATACAGCTCGAACACCTAAATGTCTTGAGGCCCTAGTGGCCTTCTCGTTCAGCAACTAAAGAGACGTAAAATCAGTCATACAGTCCCCAAGATGTGCACTGAAAAAGGTGGGTGAACTGAGGTACAGTCCGTAAGTATGGTCACGGGGTCAGCTACCAAGTCCTACCATTGCCGTAAACCACATATAAAATGTGAATTGGACAGGAACAGTGGGTCTAAAAAGCGTTCGGGCGGGGTCAGTATGACGGTGAAACCATTTAACGGGTCGCTACGTCATCAGAAAATGGAACGAAAAACTTCACTCACTCTTTATATGTAGACTTATACTTACTTTTTCTCGCGAGCTAAACTTTAGCTTCTGCCCAACGTCCCTCGTACAGGCAAGACTTATTGGTCTATCCGCTGTTATCCCCACTGCCAGTTTTATGTGAGAGAGCACAAATGACCATGGCCTTCTCGTGTCGTTTTTCTCATGATTGGTGTCGCTAATAGGAATTAATAGGCTCCTCTATGTTGAGATCCAAACCCACGCCGGTGCCACGATCAACCCATAAGTGAACTCTGTGTTGGGCATGAGAGCGGGGTACTCGTTAACTACAAGTATAACTCAATGATAGGACGGGTGAAGACCAAACGGACCGTGGTTTCTGAGAAGCCCAGTGACGGAACATCGAACCCGTTGTGCATTCGTTATCCTAAAATTAGCAAGACATGTTAAGGGTCCGAGTGAGTGCCAGGCTTTGGAGACGCTATTGCTGTTTATTCCATAAGTTGGGGCACTGAGTACTACCTGGTAAAGAGATCACTTATTCTTCATTTAGATTGGTCAAGGGATTTCAAGTCATAAGCATGACTTATCATGCCGTGACATGGCGTCACATCTCGAAGTACTGGGGTATGGGTGTCGCGAGCGATGTCTGTTTAGTATGGAGGGAACTAGGCATTAGTCAATCGATTCGACGTGCGACTTCATCAGGCACCAGTTCGTTGGTGAACCGTCTTGCTCTTAAGCACACCCAGGAATTGAACTCTTGTGCTACATTCTGACTCGTGTTAATGTCGAGTGGAAGACGTCCCCTCCAACCCCTTAAATTACCTTACGT
seq00004   TCTTAAAGACATGTCGGAGGGACTTCACGCATAGAACTTTACAAGACCGTTCACTAGGAAGCTAGAGTAACAATACGCGTTATGAGGCACTGCATGTCCGGCGGCTAGCGACCTGATAACCTTGGATTGGTAAATACTAAGCTGCCTCATAGCGCCGCCCGACCAACACAGTCGTCGATCGGCCGTGATACTCTGTAGTAATGGAATTTCAATGAGCTTACGACTGCCCCCCCGCGGGTGGCTCTATTACTCTATTAAAGAACGAGGGAGGCCCGCTATCTTAACGCATCCGCGTGCCGTAAATCTGGCATTGAATAAATAATTGGCCCCAATAATTGTGTGCATGGCACGCATTAACCTTCCGTGAAAAGTTAGCGAGGTACATCATTGGGGGAAATATGTTTGTAATAGATCCGTGGGAGCGTTCCCGCGAATTAACTGAGGCGCGGATAATTGCATTCCAAACAAACTCTATAGTGCGTGGACCCTGCCGATCGAATTGTTATTGCACCTGGGCAGGGAACAGTAAATGATCAACACGTCGGCTCTGCTCGGAATCTCCTCAACTCTAGACCCCTATCCTCTTCAAGGCCGGGTGACCAACCTTATATGAGCATCTACGCGTAGACAATGCTTTCGACTCTAGGATGCGTGTTACGATACCCATCACTAGATGCCGCGGCCCTGAAGAGTTTTAAAAGGGATAGAAGAACCGGATAAAGCGGATTTCCCGCCGAGCTGCCATAAACTGGACTACGTAGGCGCATCGTAATACTCGATATCGTGCTAACCCCTAGAGGCGGTCAACTCGGCGCTCGAGTTGTTCCTGACCAGGACTTTTTTTATATATCCTGGCTATGGACCCGCTCGGGGAGCCGTCACGAGTTACGGTGTGTGGCCTGTAAAGCTGGCTCGGTCACAACGTTCAGCCCCACTGTGGCTCGGTAGACATGGTAAACGAACGCTTTGCTAAGAACCCGCGAACGTTATTTTCGCAAGCCCGATTTTTAAGTCAGGATAACTGAATTCATCGCTATAGGCCGAGACTTTGAGGCCCTAGCAGCATGCTAAGAGTGCCCGGGTACACCCAGGCAGCTAAAGAGTGTATACTTTTGAGTTGGTTGCCCCGATGCACATTGAGCAAGGTTGGCTGGTGGTCTAGCTCTGAAACACGGATGGAGATACAGCTCGAACACCTAAATGTCTTGAGGCCCTAGTGGCCTTCTCGTTCAGCAACTAAAGAGACGTAAAATCAGTCATACAGTCCCCAAGATGTGCACTGAAAAAGGTGGGTGAACTGAGGTACAGTCCGTAAGTATGGTCACGGGGTCAGCTACCAAGTCCTACCATTGCCGTAAACCACATATAAAATGTGAATTGGACAGGAACAGTGGGTCTAAAAAGCGTTCGGGCGGGGTCAGTATGACGGTGAAACCATTTAACGGGTCGCTACGTCATCAGAAAATGGAACGAAAAACTTCACTCACTCTTTATATGTAGACTTATACTTACTTTTTCTCGCGAGCTAAACTTTAGCTTCTGCCCAACGTCCCTCGTACAGGCAAGACTTATTGGTCTATCCGCTGTTATCCCCACTGCCAGTTTTATGTGAGAGAGCACAAATGACCATGGCCTTCTCGTGTCGTTTTTCTCATGATTGGTGTCGCTAATAGGAATTAATAGGCTCCTCTATGTTGAGATCCAAACCCACGCCGGTGCCACGATCAACCCATAAGTGAACTCTGTGTTGGGCATGAGAGCGGGGTACTCGTTAACTACAAGTATAACTCAATGATAGGACGGGTGAAGACCAAACGGACCGTGGTTTCTGAGAAGCCCAGTGACGGAACATCGAACCCGTTGTGCATTCGTTATCCTAAAATTAGCAAGACATGTTAAGGGTCCGAGTGAGTGCCAGGCTTTGGAGACGCTATTGCTGTTTATTCCATAAGTTGGGGCACTGAGTACTACCTGGTAAAGAGATCACTTATTCTTCATTTAGATTGGTCAAGGGATTTCAAGTCATAAGCATGACTTATCATACCGTGACATGGCGTCACATCTCGAAGTACTGGGGTATGGGTGTCGCGAGCGATGTCTGTTTAGTATGGAGGGAACTAGGCATTAGTCAATCGATTCGACGTGCGACTTCATCAGGCACCAGTTCGTTGGTGAACCGTCTTGCTCTTAAGCACACCCAGGAATTGAACTCTTGTGCTACATTCTGACTCGTGTTAATGTCGAGTGGAAGACGTCCCCTCCAACCCCTTAAATTACCTTACGT
seq00005   TCTTAAAGACATGTCGGAGGGACTTCACGCATAGAACTTTACAAGACCGTTCACTAGGAAGCTAGAGTAACAATACGCGTTATGAGGCACTGCATGTCCGGCGGCTAGCGACCTGATAACCTTGGATTGGTAAATACTAAGCTGCCTCATAGCGCCGCCCGACCAACACAGTCGTCGATCGGCCGTGATACTCTGTAGTAATGGAATTTCAATGAGCTTACGACTGCCCCCCCGCGGGTGGCTCTATTACTCTATTAAAGAACGAGGGAGGCCCGCTATCTTAACGCATCCGCGTGCCGTAAACCTGGCATTGAATAAATAATTGGCCCCAATAATTGTGTGCATGGCACGCATTAACCTTCCGTGAAAAGTTAGCGAGGTACATCATTGGGGGAAATATGTTTGTAATAGATCCGTGGGAGCGTTCCCGCGAATTAACTGAGGCGCGGATAATTGCATTCCAAACAAACTCTATAGTGCGTGGACCCTGCCGATCGAATTGTTATTGCACCTGGGCAGGGAACAGTAAATGATCAACACGTCGGCTCTGCTCGGAATCTCCTCAACTCTAGACCCCTATCCTCTTCAAGGCCGGATGACCAACCTTATATGAGCATCTACGCGTAGACAATGCTTTCGACTCTAGGATGCGTGTTACGATACCCATCACTAGATGCCGCGGCCCTGAAGAGTTTTAAAAGGGATAGAAGAACCGGATAAAGCGGATTTCCCGCCGAGCTGCCATAAACTGGACTACGTAGGCGCATCGTAATACTCGATATCGTGCTAACCCCTAGAGGCGGTCAACTCGGCGCTCGAGTTGTTCCTGACCAGGACTTTTTTTATATATCCTGGCTATGGACCCGCTCGGGGAGCCGTCACGAGTTACGGTGTGTGGCCTGTAAAGCTGGCTCGGTCACAACGTTCAGCCCCACTGTGGCTCGGTAGACATGGTAAACGAACGCTTTGCTAAGAACCCGCGAACGTTATTTTCGCAAGCCCGATTTTTAAGTCAGGATAACTGAATTCATCGCTATAGGCCGAGACTTTGAGGCCCTAGCAGCATGCTAAGAGTGCCCGGGTACACCCAGGCAGCTAAAGAGTGTATACTTTTGAGTTGGTTGCCCCGATGCACATTGAGCAAGGTTGGCTGGTGGTCTAGCTCTGAAACACGGATGGAGATACAGCTCGAACACCTAAATGTCTTGAGGCCCTAGTGGCCTTCTCGTTCAGCAACTAAAGAGACGTAAAATCAGTCATACAGTCCCCAAGATGTGCACTGAAAAAGGTGGGTGAACTGAGGTACAGTCCGTAAGTATGGTCACGGGGTCAGCTACCAAGTCCTACCATTGCCGTAAACCACATATAAAATGTGAATTGGACAGGAACAGTGGGTCTAAAAAGCGTTCGGGCGGGGTCAGTATGACGGTGAAACCATTTAACGGGTCGCTACGTCATCAGAAAATGGAACGAAAAACTTCACTCACTCTTTATATGTAGACTTATACTTACTTTTTCTCGCGAGCTAAACTTTAGCTTCTGCCCAACGTCCCTCGTACAGGCAAGACTTATTGGTCTATCCGCTGTTATCCCCACTGCCAGTTTTATGTGAGAGAGCACAAATGACCATGGCCTTCTCGTGTCGTTTTTCTCATGATTGGTGTCGCTAATAGGAATTAATAGGCTCCTCTATGTTGAGATCCAAACCCACGCCGGTGCCACGATCAACCCATAAGTGAACTCTGTGTTGGGCATGAGAGCGGGGTACTCGTTAACTACAAGTATAACTCAATGATAGGACGGGTGAAGACCAAACGGACCGTGGTTTCTGAGAAGCCCAGTGACGGAACATCGAACCCGTTGTGCATTCGTTATCCTAAAATTAGCAAGACATGTTAAGGGTCCGAGTGAGTGCCAGGCTTTGGAGACGCTATTGCTGTTTATTCCATAAGTTGGGGCACTGAGTACTACCTGGTAAAGAGATCACTTATTCTTCATTTAGATTGGTCAAGGGATTTCAAGTCATAAGCATGACTTATCATGCCGTGACATGGCGTCACATCTCGAAGTACTGGGGTATGGGTGTCGCGAGCGATGTCTGTTTAGTATGGAGGGAACTAGGCATTAGTCAATCGATTCGACGTGCGACTTCATCAGGCACCAGTTCGTTGGTGAACCGTCTTGCTCTTAAGCACACCCAGGAATTGAACTCTTGTGCTACATTCTGACTCGTGTTAATGTCGAGTGGAAGACGTCCCCTCCAACCCCTTAAATTACCTTACGT
seq00006   TCTTAAAGACATGTCGGAGGGACTTCACGCATAGAACTTTACAAGACCGTTCACTAGGAAGCTAGAGTAACAATACGCGTTATGAGGCACTGCATGTCCGGCGGCTAGCGACCTGATAACCTTGGATTGGTAAATACTAAGCTGCCTCATAGCGCCGCCCGACCAACACAGTCGTCGATCGGCCGTGATACTCTGTAGTAATGGAATTTCAATGAGCTTACGACTGCCCCCCCGCGGGTGGCTCTATTACTCTATTAAAGAACGAGGGAGGCCCGCTATCTTAACGCATCCGCGTGCCGTAAATCTGGCATTGAATAAATAATTGGCCCCAATAATTGTGTGCATGGCACGCATTAACCTTCCGTGAAAAGTTAGCGAGGTACATCATTGGGGGAAATATGTTTGTAATAGATCCGTGGGAGCGTTCCCGCGAATTAACTGAGGCGCGGATAATTGCATTCCAAACAAACTCTATAGTGCGTGGACCCTGCCGATCGAATTGTTATTGCACCTGGGCAGGGAACAGTAAATGATCAACACGTCGGCTCTGCTCGGAATCTCCTCAACTCTAGACCCCTATCCTCTTCAAGGCCGGGTGACCAACCTTATATGAGCATCTACGCGTAGACAATGCTTTCGACTCTAGGATGCGTGTTACGATACCCATCACTAGATGCCGCGGCCCTGAAGAGTTTTAAAAGGGATAGAAGAACCGGATAAAGCGGATTTCCCGCCGAGCTGCCATAAACTGGACTACGTAGGCGCATCGTAATACTCGATATCGTGCTAACCCCTAGAGGCGGTCAACTCGGCGCTCGAGTTGTTCCTGACCAGGACTTTTTTTATATATCCTGGCTATGGACCCGCTCGGGGAGCCGTCACGAGTTACGGTGTGTGGCCTGTAAAGCTGGCTCGGTCACAACGTTCAGCCCCACTGTGGCTCGGTAGACATGGTAAACGAACGCTTTGCTAAGAACCCGCGAACGTTATTTTCGCAAGCCCGATTTTTAAGTCAGGATAACTGAATTCATCGCTATAGGCCGAGACTTTGAGGCCCTAGCAGCATGCTAAGAGTGCCCGGGTACACCCAGGCAGCTAAAGAGTGTATACTTTTGAGTTGGTTGCCCCGATGCACATTGAGCAAGGTTGGCTGGTGGTCTAGCTCTGAAACACGGATGGAGATACAGCTCGAACACCTAAATGTCTTGAGGCCCTAGTGGCCTTCTCGTTCAGCAACTAAAGAGACGTAAAATCAGTCATACAGTCCCCAAGATGTGCACTGAAAAAGGTGGGTGAACTGAGGTACAGTCCGTAAGTATGGTCACGGGGTCAGCTACCAAGTCCTACCATTGCCGTAAACCACATATAAAATGTGAATTGGACAGGAACAGTGGGTCTAAAAAGCGTTCGGGCGGGGTCAGTATGACGGTGAAACCATTTAACGGGTCGCTACGTCATCAGAAAATGGAACGAAAAACTTCACTCACTCTTTATATGTAGACTTATACTTACTTTTTCTCGCGAGCTAAACTTTAGCTTCTGCCCAACGTCCCTCGTACAGGCAAGACTTATTGGTCTATCCGCTGTTATCCCCACTGCCAGTTTTATGTGAGAGAGCACAAATGACCATGGCCTTCTCGTGTCGTTTTTCTCATGATTGGTGTCGCTAATAGGAATTAATAGGCTCCTCTATGTTGAGATCCAAACCCACGCCGGTGCCACGATCAACCCATAAGTGAACTCTGTGTTGGGCATGAGAGCGGGGTACTCGTTAACTACAAGTATAACTCAATGATAGGACGGGTGAAGACCAAACGGACCGTGGTTTCTGAGAAGCCCAGTGACGGAACATCGAACCCGTTGTGCATTCGTTATCCTAAAATTAGCAAGACATGTTAAGGGTCCGAGTGAGTGCCAGGCTTTGGAGACGCTATTGCTGTTTATTCCATAAGTTGGGGCACTGAGTACTACCTGGTAAAGAGATCACTTATTCTTCATTTAGATTGGTCAAGGGATTTCAAGTCATAAGCATGACTTATCATGCCGTGACATGGCGTCACATCTCGAAGTACTGGGGTATGGGTGTCGCGAGCGATGTCTGTTTAGTATGGAGGGAACTAGGCATTAGTCAATCGATTCGACGTGCGACTTCATCAGGCACCAGTTCGTTGGTGAACCGTCTTGCTCTTAAGCACACCCAGGAATTGAACTCTTGTGCTACATTCTGACTCGTGTTAATGTCGAGTGGAAGACGTCCCCTCCAACCCCTTAAATTACCTTACGT
seq00007   TTTTAAAGACATGTCGGAGGGACTTCACGCATAGAACTTTACAAGACCGTTCACTAGGAAGCTAGAGTAACAATACGCGTTATGAGGCACTGCATGTCCGGCGGCTAGCGACCTGATAACCTTGGATTGGTAAATACTAAGCTGCCTCATAGCGCCGCCCGACCAACACAGTCGTCGATCGGCCGTGATACTCTGTAGTAATGGAATTTCAATGAGCTTACGACTGCCCCCCCGCGGGTGGCTCTATTACTCTATTAAAGAACGAGGGAGGCCCGCTATCTTAACGCATCCGCGTGCCGTAAATCTGGCATTGAATAAATAATTGGCCCCAATAATTGTGTGCATGGCACGCATTAACCTTCCGTGAAAAGTTAGCGAGGTACATCATTGGGGGAAATATGTTTGTAATAGATCCGTGGGAGCGTTCCCGCGAATTAACTGAGGCGCGGATAATTGCATTCCAAACAAACTCTATAGTGCGTGGACCCTGCCGATCGAATTGTTATTGCACCTGGGCAGGGAACAGTAAATGATCAACACGTCGGCTCTGCTCGGAATCTCCTCAACTCTAGACCCCTATCCTCTTCAAGGCCGGATGACCAACCTTATATGAGCATCTACGCGTAGACAATGCTTTCGACTCTAGGATGCGTGTTACGATACCCATCACTAGATGCCGCGGCCCTGAAGAGTTTTAAAAGGGATAGAAGAACCGGATAAAGCGGATTTCCCGCCGAGCTGCCATAAACTGGACTACGTAGGCGCATCGTAATACTCGATATCGTGCTAACCCCTAGAGGCGGTCAACTCGGCGCTCGAGTTGTTCCTGACCAGGACTTTTTTTATATATCCTGGCTATGGACCCGCTCGGGGAGCCGTCACGAGTTACGGTGTGTGGCCTGTAAAGCTGGCTCGGTCACAACGTTCAGCCCCACTGTGGCTCGGTAGACATGGTAAACGAACGCTTTGCTAAGAACCCGCGAACGTTATTTTCGCAAGCCCGATTTTTAAGTCAGGATAACTGAATTCATCGCTATAGGCCGAGACTTTGAGGCCCTAGCAGCATGCTAAGAGTGCCCGGGTACACCCAGGCAGCTAAAGAGTGTATACTTTTGAGTTGGTTGCCCCGATGCACATTGAGCAAGGTTGGCTGGTGGTCTAGCTCTGAAACACGGATGGAGATACAGCTCGAACACCTAAATGTCTTGAGGCCCTAGTGGCCTTCTCGTTCAGCAACTAAAGAGACGTAAAATCAGTCATACAGTCCCCAAGATGTGCACTGAAAAAGGTGGGTGAACTGAGGTACAGTCCGTAAGTATGGTCACGGGGTCAGCTACCAAGTCCTACCATTGCCGTAAACCACATATAAAATGTGAATTGGACAGGAACAGTGGGTCTAAAAAGCGTTCGGGCGGGGTCAGTATGACGGTGAAACCATTTAACGGGTCGCTACGTCATCAGAAAATGGAACGAAAAACTTCACTCACTCTTTATATGTAGACTTATACTTACTTTTTCTCGCGAGCTAAACTTTAGCTTCTGCCCAACGTCCCTCGTACAGGCAAGACTTATTGGTCTATCCGCTGTTATCCCCACTGCCAGTTTTATGTGAGAGAGCACAAATGACCATGGCCTTCTCGTGTCGTTTTTCTCATGATTGGTGTCGCTAATAGGAATTAATAGGCTCCTCTATGTTGAGATCCAAACCCACGCCGGTGCCACGATCAACCCATAAGTGAACTCTGTGTTGGGCATGAGAGCGGGGTACTCGTTAACTACAAGTATAACTCAATGATAGGACGGGTGAAGACCAAACGGACCGTGGTTTCTGAGAAGCCCAGTGACGGAACATCGAACCCGTTGTGCATTCGTTATCCTAAAATTAGCAAGACATGTTAAGGGTCCGAGTGAGTGCCAGGCTTTGGAGACGCTATTGCTGTTTATTCCATAAGTTGGGGCACTGAGTACTACCTGGTAAAGAGATCACTTATTCTTCATTTAGATTGGTCAAGGGATTTCAAGTCATAAGCATGACTTATCATGCCGTGACATGGCGTCACATCTCGAAGTACTGGGGTATGGGTGTCGCGAGCGATGTCTGTTTAGTATGGAGGGAACTAGGCATTAGTCAATCGATTCGACGTGCGACTTCATCAGGCACCAGTTCGTTGGTGAACCGTCTTGCTCTTAAGCACACCCAGGAATTGAACTCTTGTGCTACATTCTGACTCGTGTTAATGTCGAGTGGAAGACGTCCCCTCCAACCCCTTAAATTACCTTACGT
seq00008   TTTTAAAGACATGTCGGAGGGACTTCACGCATAGAACTTTACAAGACCGTTCACTAGGAAGCTAGAGTAACAATACGCGTTATGAGGCACTGCATGTCCGGCGGCTAGCGACCTGATAACCTTGGATTGGTAAATACTAAGCTGCCTCATAGCGCCGCCCGACCAACACAGTCGTCGATCGGCCGTGATACTCTGTAGTAATGGAATTTCAATGAGCTTACGACTGCCCCCCCGCGGGTGGCTCTATTACTCTATTAAAGAACGAGGGAGGCCCGCTATCTTAACGCATCCGCGTGCCGTAAATCTGGCATTGAATAAATAATTGGCCCCAATAATTGTGTGCATGGCACGCATTAACCTTCCGTGAAAAGTTAGCGAGGTACATCATTGGGGGAAATATGTTTGTAATAGATCCGTGGGAGCGTTCCCGCGAATTAACTGAGGCGCGGATAATTGCATTCCAAACAAACTCTATAGTGCGTGGACCCTGCCGATCGAATTGTTATTGCACCTGGGCAGGGAACAGTAAATGATCAACACGTCGGCTCTGCTCGGAATCTCCTCAACTCTAGACCCCTATCCTCTTCAAGGCCGGGTGACCAACCTTATATGAGCATCTACGCGTAGACAATGCTTTCGACTCTAGGATGCGTGTTACGATACCCATCACTAGATGCCGCGGCCCTGAAGAGTTTTAAAAGGGATAGAAGAACCGGATAAAGCGGATTTCCCGCCGAGCTGCCATAAACTGGACTACGTAGGCGCATCGTAATACTCGATATCGTGCTAACCCCTAGAGGCGGTCAACTCGGCGCTCGAGTTGTTCCTGACCAGGACTTTTTTTATATATCCTGGCTATGGACCCGCTCGGGGAGCCGTCACGAGTTACGGTGTGTGGCCTGTAAAGCTGGCTCGGTCACAACGTTCAGCCCCACTGTGGCTCGGTAGACATGGTAAACGAACGCTTTGCTAAGAACCCGCGAACGTTATTTTCGCAAGCCCGATTTTTAAGTCAGGATAACTGAATTCATCGCTATAGGCCGAGACTTTGAGGCCCTAGCAGCATGCTAAGAGTGCCCGGGTACACCCAGGCAGCTAAAGAGTGTATACTTTTGAGTTGGTTGCCCCGATGCACATTGAGCAAGGTTGGCTGGTGGTCTAGCTCTGAAACACGGATGGAGATACAGCTCGAACACCTAAATGTCTTGAGGCCCTAGTGGCCTTCTCGTTCAGCAACTAAAGAGACGTAAAATCAGTCATACAGTCCCCAAGATGTGCACTGAAAAAGGTGGGTGAACTGAGGTACAGTCCGTAAGTATGGTCACGGGGTCAGCTACCAAGTCCTACCATTGCCGTAAACCACATATAAAATGTGAATTGGACAGGAACAGTGGGTCTAAAAAGCGTTCGGGCGGGGTCAGTATGACGGTGAAACCATTTAACGGGTCGCTACGTCATCAGAAAATGGAACGAAAAACTTCACTCACTCTTTATATGTAGACTTATACTTACTTTTTCTCGCGAGCTAAACTTTAGCTTCTGCCCAACGTCCCTCGTACAGGCAAGACTTATTGGTCTATCCGCTGTTATCCCCACTGCCAGTTTTATGTGAGAGAGCACAAATGACCATGGCCTTCTCGTGTCGTTTTTCTCATGATTGGTGTCGCTAATAGGAATTAATAGGCTCCTCTATGTTGAGATCCAAACCCACGCCGGTGCCACGATCAACCCATAAGTGAACTCTGTGTTGGGCATGAGAGCGGGGTACTCGTTAACTACAAGTATAACTCAATGATAGGACGGGTGAAGACCAAACGGACCGTGGTTTCTGAGAAGCCCAGTGACGGAACATCGAACCCGTTGTGCATTCGTTATCCTAAAATTAGCAAGACATGTTAAGGGTCCGAGTGAGTGCCAGGCTTTGGAGACGCTATTGCTGTTTATTCCATAAGTTGGGGCACTGAGTACTACCTGGTAAAGAGATCACTTATTCTTCATTTAGATTGGTCAAGGGATTTCAAGTCATAAGCATGACTTATCATGCCGTGACATGGCGTCACATCTCGAAGTACTGGGGTATGGGTGTCGCGAGCGATGTCTGTTTAGTATGGAGGGAACTAGGCATTAGTCAATCGATTCGACGTGCGACTTCATCAGGCACCAGTTCGTTGGTGAACCGTCTTGCTCTTAAGCACACCCAGGAATTGAACTCTTGTGCTACATTCTGACTCGTGTTAATGTCGAGTGGAAGACGTCCCCTCCAACCCCTTAAATTACCTTACGT
seq00009   TCTTAAAGACATGTCGGAGGGACTTCACGCATAGAACTTTACAAGACCGTTCACTAGGAAGCTAGAGTAACAATACGCGTTATGAGGCACTGCATGTCCGGCGGCTAGCGACCTGATAACCTTGGATTGGTAAATACTAAGCTGCCTCATAGCGCCGCCCGACCAACACAGTCGTCGATCGGCCGTGATACTCTGTAGTAATGGAATTTCAATGAGCTTACGACTGCCCCCCCGCGGGTGGCTCTATTACTCTATTAAAGAACGAGGGAGGCCCGCTATCTTAACGCATCCGCGTGCCGTAAACCTGGCATTGAATAAATAATTGGCCCCAATAATTGTGTGCATGGCACGCATTAACCTTCCGTGAAAAGTTAGCGAGGTACATCATTGGGGGAAATATGTTTGTAATAGATCCGTGGGAGCGTTCCCGCGAATTAACTGAGGCGCGGATAATTGCATTCCAAACAAACTCTATAGTGCGTGGACCCTGCCGATCGAATTGTTATTGCACCTGGGCAGGGAACAGTAAATGATCAACACGTCGGCTCTGCTCGGAATCTCCTCAACTCTAGACCCCTATCCTCTTCAAGGCCGGATGACCAACCTTATATGAGCATCTACGCGTAGACAATGCTTTCGACTCTAGGATGCGTGTTACGATACCCATCACTAGATGCCGCGGCCCTGAAGAGTTTTAAAAGGGATAGAAGAACCGGATAAAGCGGATTTCCCGCCGAGCTGCCATAAACTGGACTACGTAGGCGCATCGTAATACTCGATATCGTGCTAACCCCTAGAGGCGGTCAACTCGGCGCTCGAGTTGTTCCTGACCAGGACTTTTTTTATATATCCTGGCTATGGACCCGCTCGGGGAGCCGTCACGAGTTACGGTGTGTGGCCTGTAAAGCTGGCTCGGTCACAACGTTCAGCCCCACTGTGGCTCGGTAGACATGGTAAACGAACGCTTTGCTAAGAACCCGCGAACGTTATTTTCGCAAGCCCGATTTTTAAGTCAGGATAACTGAATTCATCGCTATAGGCCGAGACTTTGAGGCCCTAGCAGCATGCTAAGAGTGCCCGGGTACACCCAGGCAGCTAAAGAGTGTATACTTTTGAGTTGGTTGCCCCGATGCACATTGAGCAAGGTTGGCTGGTGGTCTAGCTCTGAAACACGGATGGAGATACAGCTCGAACACCTAAATGTCTTGAGGCCCTAGTGGCCTTCTCGTTCAGCAACTAAAGAGACGTAAAATCAGTCATACAGTCCCCAAGATGTGCACTGAAAAAGGTGGGTGAACTGAGGTACAGTCCGTAAGTATGGTCACGGGGTCAGCTACCAAGTCCTACCATTGCCGTAAACCACATATAAAATGTGAATTGGACAGGAACAGTGGGTCTAAAAAGCGTTCGGGCGGGGTCAGTATGACGGTGAAACCATTTAACGGGTCGCTACGTCATCAGAAAATGGAACGAAAAACTTCACTCACTCTTTATATGTAGACTTATACTTACTTTTTCTCGCGAGCTAAACTTTAGCTTCTGCCCAACGTCCCTCGTACAGGCAAGACTTATTGGTCTATCCGCTGTTATCCCCACTGCCAGTTTTATGTGAGAGAGCACAAATGACCATGGCCTTCTCGTGTCGTTTTTCTCATGATTGGTGTCGCTAATAGGAATTAATAGGCTCCTCTATGTTGAGATCCAAACCCACGCCGGTGCCACGATCAACCCATAAGTGAACTCTGTGTTGGGCATGAGAGCGGGGTACTCGTTAACTACAAGTATAACTCAATGATAGGACGGGTGAAGACCAAACGGACCGTGGTTTCTGAGAAGCCCAGTGACGGAACATCGAACCCGTTGTGCATTCGTTATCCTAAAATTAGCAAGACATGTTAAGGGTCCGAGTGAGTGCCAGGCTTTGGAGACGCTATTGCTGTTTATTCCATAAGTTGGGGCACTGAGTACTACCTGGTAAAGAGATCACTTATTCTTCATTTAGATTGGTCAAGGGATTTCAAGTCATAAGCATGACTTATCATGCCGTGACATGGCGTCACATCTCGAAGTACTGGGGTATGGGTGTCGCGAGCGATGTCTGTTTAGTATGGAGGGAACTAGGCATTAGTCAATCGATTCGACGTGCGACTTCATCAGGCACCAGTTCGTTGGTGAACCGTCTTGCTCTTAAGCACACCCAGGAATTGAACTCTTGTGCTACATTCTGACTCGTGTTAATGTCGAGTGGAAGACGTCCCCTCCAACCCCTTAAATTACCTTACGT
seq00010   TCTTAAAGACATGTCGGAGGGACTTCACGCATAGAACTTTACAAGACCGTTCACTAGGAAGCTAGAGTAACAATACGCGTTATGAGGCACTGCATGTCCGGCGGCTAGCGACCTGATAACCTTGGATTGGTAAATACTAAGCTGCCTCATAGCGCCGCCCGACCAACACAGTCGTCGATCGGCCGTGATACTCTGTAGTAATGGAATTTCAATGAGCTTACGACTGCCCCCCCGCGGGTGGCTCTATTACTCTATTAAAGAACGAGGGAGGCCCGCTATCTTAACGCATCCGCGTGCCGTAAATCTGGCATTGAATAAATAATTGGCCCCAATAATTGTGTGCATGGCACGCATTAACCTTCCGTGAAAAGTTAGCGAGGTACATCATTGGGGGAAATATGTTTGTAATAGATCCGTGGGAGCGTTCCCGCGAATTAACTGAGGCGCGGATAATTGCATTCCAAACAAACTCTATAGTGCGTGGACCCTGCCGATCGAATTGTTATTGCACCTGGGCAGGGAACAGTAAATGATCAACACGTCGGCTCTGCTCGGAATCTCCTCAACTCTAGACCCCTATCCTCTTCAAGGCCGGGTGACCAACCTTATATGAGCATCTACGCGTAGACAATGCTTTCGACTCTAGGATGCGTGTTACGATACCCATCACTAGATGCCGCGGCCCTGAAGAGTTTTAAAAGGGATAGAAGAACCGGATAAAGCGGATTTCCCGCCGAGCTGCCATAAACTGGACTACGTAGGCGCATCGTAATACTCGATATCGTGCTAACCCCTAGAGGCGGTCAACTCGGCGCTCGAGTTGTTCCTGACCAGGACTTTTTTTATATATCCTGGCTATGGACCCGCTCGGGGAGCCGTCACGAGTTACGGTGTGTGGCCTGTAAAGCTGGCTCGGTCACAACGTTCAGCCCCACTGTGGCTCGGTAGACATGGTAAACGAACGCTTTGCTAAGAACCCGCGAACGTTATTTTCGCAAGCCCGATTTTTAAGTCAGGATAACTGAATTCATCGCTATAGGCCGAGACTTTGAGGCCCTAGCAGCATGCTAAGAGTGCCCGGGTACACCCAGGCAGCTAAAGAGTGTATACTTTTGAGTTGGTTGCCCCGATGCACATTGAGCAAGGTTGGCTGGTGGTCTAGCTCTGAAACACGGATGGAGATACAGCTCGAACACCTAAATGTCTTGAGGCCCTAGTGGCCTTCTCGTTCAGCAACTAAAGAGACGTAAAATCAGTCATACAGTCCCCAAGATGTGCACTGAAAAAGGTGGGTGAACTGAGGTACAGTCCGTAAGTATGGTCACGGGGTCAGCTACCAAGTCCTACCATTGCCGTAAACCACATATAAAATGTGAATTGGACAGGAACAGTGGGTCTAAAAAGCGTTCGGGCGGGGTCAGTATGACGGTGAAACCATTTAACGGGTCGCTACGTCATCAGAAAATGGAACGAAAAACTTCACTCACTCTTTATATGTAGACTTATACTTACTTTTTCTCGCGAGCTAAACTTTAGCTTCTGCCCAACGTCCCTCGTACAGGCAAGACTTATTGGTCTATCCGCTGTTATCCCCACTGCCAGTTTTATGTGAGAGAGCACAAATGACCATGGCCTTCTCGTGTCGTTTTTCTCATGATTGGTGTCGCTAATAGGAATTAATAGGCTCCTCTATGTTGAGATCCAAACCCACGCCGGTGCCACGATCAACCCATAAGTGAACTCTGTGTTGGGCATGAGAGCGGGGTACTCGTTAACTACAAGTATAACTCAATGATAGGACGGGTGAAGACCAAACGGACCGTGGTTTCTGAGAAGCCCAGTGACGGAACATCGAACCCGTTGTGCATTCGTTATCCTAAAATTAGCAAGACATGTTAAGGGTCCGAGTGAGTGCCAGGCTTTGGAGACGCTATTGCTGTTTATTCCATAAGTTGGGGCACTGAGTACTACCTGGTAAAGAGATCACTTATTCTTCATTTAGATTGGTCAAGGGATTTCAAGTCATAAGCATGACTTATCATACCGTGACATGGCGTCACATCTCGAAGTACTGGGGTATGGGTGTCGCGAGCGATGTCTGTTTAGTATGGAGGGAACTAGGCATTAGTCAATCGATTCGACGTGCGACTTCATCAGGCACCAGTTCGTTGGTGAACCGTCTTGCTCTTAAGCACACCCAGGAATTGAACTCTTGTGCTACATTCTGACTCGTGTTAATGTCGAGTGGAAGACGTCCCCTCCAACCCCTTAAATTACCTTACGT
seq00011   TTTTAAAGACATGTCGGAGGGACTTCACGCATAGAACTTTACAAGACCGTTCACTAGGAAGCTAGAGTAACAATACGCGTTATGAGGCACTGCATGTCCGGCGGCTAGCGACCTGATAACCTTGGATTGGTAAATACTAAGCTGCCTCATAGCGCCGCCCGACCAACACAGTCGTCGATCGGCCGTGATACTCTGTAGTAATGGAATTTCAATGAGCTTACGACTGCCCCCCCGCGGGTGGCTCTATTACTCTATTAAAGAACGAGGGAGGCCCGCTATCTTAACGCATCCGCGTGCCGTAAATCTGGCATTGAATAAATAATTGGCCCCAATAATTGTGTGCATGGCACGCATTAACCTTCCGTGAAAAGTTAGCGAGGTACATCATTGGGGGAAATATGTTTGTAATAGATCCGTGGGAGCGTTCCCGCGAATTAACTGAGGCGCGGATAATTGCATTCCAAACAAACTCTATAGTGCGTGGACCCTGCCGATCGAATTGTTATTGCACCTGGGCAGGGAACAGTAAATGATCAACACGTCGGCTCTGCTCGGAATCTCCTCAACTCTAGACCCCTATCCTCTTCAAGGCCGGATGACCAACCTTATATGAGCATCTACGCGTAGACAATGCTTTCGACTCTAGGATGCGTGTTACGATACCCATCACTAGATGCCGCGGCCCTGAAGAGTTTTAAAAGGGATAGAAGAACCGGATAAAGCGGATTTCCCGCCGAGCTGCCATAAACTGGACTACGTAGGCGCATCGTAATACTCGATATCGTGCTAACCCCTAGAGGCGGTCAACTCGGCGCTCGAGTTGTTCCTGACCAGGACTTTTTTTATATATCCTGGCTATGGACCCGCTCGGGGAGCCGTCACGAGTTACGGTGTGTGGCCTGTAAAGCTGGCTCGGTCACAACGTTCAGCCCCACTGTGGCTCGGTAGACATGGTAAACGAACGCTTTGCTAAGAACCCGCGAACGTTATTTTCGCAAGCCCGATTTTTAAGTCAGGATAACTGAATTCATCGCTATAGGCCGAGACTTTGAGGCCCTAGCAGCATGCTAAGAGTGCCCGGGTACACCCAGGCAGCTAAAGAGTGTATACTTTTGAGTTGGTTGCCCCGATGCACATTGAGCAAGGTTGGCTGGTGGTCTAGCTCTGAAACACGGATGGAGATACAGCTCGAACACCTAAATGTCTTGAGGCCCTAGTGGCCTTCTCGTTCAGCAACTAAAGAGACGTAAAATCAGTCATACAGTCCCCAAGATGTGCACTGAAAAAGGTGGGTGAACTGAGGTACAGTCCGTAAGTATGGTCACGGGGTCAGCTACCAAGTCCTACCATTGCCGTAAACCACATATAAAATGTGAATTGGACAGGAACAGTGGGTCTAAAAAGCGTTCGGGCGGGGTCAGTATGACGGTGAAACCATTTAACGGGTCGCTACGTCATCAGAAAATGGAACGAAAAACTTCACTCACTCTTTATATGTAGACTTATACTTACTTTTTCTCGCGAGCTAAACTTTAGCTTCTGCCCAACGTCCCTCGTACAGGCAAGACTTATTGGTCTATCCGCTGTTATCCCCACTGCCAGTTTTATGTGAGAGAGCACAAATGACCATGGCCTTCTCGTGTCGTTTTTCTCATGATTGGTGTCGCTAATAGGAATTAATAAGCTCCTCTATGTTGAGATCCAAACCCACGCCGGTGCCACGATCAACCCATAAGTGAACTCTGTGTTGGGCATGAGAGCGGGGTACTCGTTAACTACAAGTATAACTCAATGATAGGACGGGTGAAGACCAAACGGACCGTGGTTTCTGAGAAGCCCAGTGACGGAACATCGAACCCGTTGTGCATTCGTTATCCTAAAATTAGCAAGACATGTTAAGGGTCCGAGTGAGTGCCAGGCTTTGGAGACGCTATTGCTGTTTATTCCATAAGTTGGGGCACTGAGTACTACCTGGTAAAGAGATCACTTATTCTTCATTTAGATTGGTCAAGGGATTTCAAGTCATAAGCATGACTTATCATGCCGTGACATGGCGTCACATCTCGAAGTACTGGGGTATGGGTGTCGCGAGCGATGTCTGTTTAGTATGGAGGGAACTAGGCATTAGTCAATCGATTCGACGTGCGACTTCATCAGGCACCAGTTCGTTGGTGAACCGTCTTGCTCTTAAGCACACCCAGGAATTGAACTCTTGTGCTACATTCTGACTCGTGTTAATGTCGAGTGGAAGACGTCCCCTCCAACCCCTTAAATTACCTTACGT
seq00012   TCTTAAAGACATGTCGGAGGGACTTCACGCATAGAACTTTACAAGACCGTTCACTAGGAAGCTAGAGTAACAATACGCGTTATGAGGCACTGCATGTCCGGCGGCTAGCGACCTGATAACCTTGGATTGGTAAATACTAAGCTGCCTCATAGCGCCGCCCGACCAACACAGTCGTCGATCGGCCGTGATACTCTGTAGTAATGGAATTTCAATGAGCTTACGACTGCCCCCCCGCGGGTGGCTCTATTACTCTATTAAAGAACGAGGGAGGCCCGCTATCTTAACGCATCCGCGTGCCGTAAATCTGGCATTGAATAAATAATTGGCCCCAATAATTGTGTGCATGGCACGCATTAACCTTCCGTGAAAAGTTAGCGAGGTACATCATTGGGGGAAATATGTTTGTAATAGATCCGTGGGAGCGTTCCCGCGAATTAACTGAGGCGCGGATAATTGCATTCCAAACAAACTCTATAGTGCGTGGACCCTGCCGATCGAATTGTTATTGCACCTGGGCAGGGAACAGTAAATGATCAACACGTCGGCTCTGCTCGGAATCTCCTCAACTCTAGACCCCTATCCTCTTCAAGGCCGGGTGACCAACCTTATATGAGCATCTACGCGTAGACAATGCTTTCGACTCTAGGATGCGTGTTACGATACCCATCACTAGATGCCGCGGCCCTGAAGAGTTTTAAAAGGGATAGAAGAACCGGATAAAGCGGATTTCCCGCCGAGCTGCCATAAACTGGACTACGTAGGCGCATCGTAATACTCGATATCGTGCTAACCCCTAGAGGCGGTCAACTCGGCGCTCGAGTTGTTCCTGACCAGGACTTTTTTTATATATCCTGGCTATGGACCCGCTCGGGGAGCCGTCACGAGTTACGGTGTGTGGCCTGTAAAGCTGGCTCGGTCACAACGTTCAGCCCCACTGTGGCTCGGTAGACATGGTAAACGAACGCTTTGCTAAGAACCCGCGAACGTTATTTTCGCAAGCCCGATTTTTAAGTCAGGATAACTGAATTCATCGCTATAGGCCGAGACTTTGAGGCCCTAGCAGCATGCTAAGAGTGCCCGGGTACACCCAGGCAGCTAAAGAGTGTATACTTTTGAGTTGGTTGCCCCGATGCACATTGAGCAAGGTTGGCTGGTGGTCTAGCTCTGAAACACGGATGGAGATACAGCTCGAACACCTAAATGTCTTGAGGCCCTAGTGGCCTTCTCGTTCAGCAACTAAAGAGACGTAAAATCAGTCATACAGTCCCCAAGATGTGCACTGAAAAAGGTGGGTGAACTGAGGTACAGTCCGTAAGTATGGTCACGGGGTCAGCTACCAAGTCCTACCATTGCCGTAAACCACATATAAAATGTGAATTGGACAGGAACAGTGGGTCTAAAAAGCGTTCGGGCGGGGTCAGTATGACGGTGAAACCATTTAACGGGTCGCTACGTCATCAGAAAATGGAACGAAAAACTTCACTCACTCTTTATATGTAGACTTATACTTACTTTTTCTCGCGAGCTAAACTTTAGCTTCTGCCCAACGTCCCTCGTACAGGCAAGACTTATTGGTCTATCCGCTGTTATCCCCACTGCCAGTTTTATGTGAGAGAGCACAAATGACCATGGCCTTCTCGTGTCGTTTTTCTCATGATTGGTGTCGCTAATAGGAATTAATAGGCTCCTCTATGTTGAGATCCAAACCCACGCCGGTGCCACGATCAACCCATAAGTGAACTCTGTGTTGGGCATGAGAGCGGGGTACTCGTTAACTACAAGTATAACTCAATGATAGGACGGGTGAAGACCAAACGGACCGTGGTTTCTGAGAAGCCCAGTGACGGAACATCGAACCCGTTGTGCATTCGTTATCCTAAAATTAGCAAGACATGTTAAGGGTCCGAGTGAGTGCCAGGCTTTGGAGACGCTATTGCTGTTTATTCCATAAGTTGGGGCACTGAGTACTACCTGGTAAAGAGATCACTTATTCTTCATTTAGATTGGTCAAGGGATTTCAAGTCATAAGCATGACTTATCATGCCGTGACATGGCGTCACATCTCGAAGTACTGGGGTATGGGTGTCGCGAGCGATGTCTGTTTAGTATGGAGGGAACTAGGCATTAGTCAATCGATTCGACGTGCGACTTCATCAGGCACCAGTTCGTTGGTGAACCGTCTTGCTCTTAAGCACACCCAGGAATTGAACTCTTGTGCTACATTCTGACTCGTGTTAATGTCGAGTGGAAGACGTCCCCTCCAACCCCTTAAATTACCTTACGT
seq00013   TCTTAAAGACATGTCGGAGGGACTTCACGCATAGAACTTTACAAGACCGTTCACTAGGAAGCTAGAGTAACAATACGCGTTATGAGGCACTGCATGTCCGGCGGCTAGCGACCTGATAACCTTGGATTGGTAAATACTAAGCTGCCTCATAGCGCCGCCCGACCAACACAGTCGTCGATCGGCCGTGATACTCTGTAGTAATGGAATTTCAATGAGCTTACGACTGCCCCCCCGCGGGTGGCTCTATTACTCTATTAAAGAACGAGGGAGGCCCGCTATCTTAACGCATCCGCGTGCCGTAAATCTGGCATTGAATAAATAATTGGCCCCAATAATTGTGTGCATGGCACGCATTAACCTTCCGTGAAAAGTTAGCGAGGTACATCATTGGGGGAAATATGTTTGTAATAGATCCGTGGGAGCGTTCCCGCGAATTAACTGAGGCGCGGATAATTGCATTCCAAACAAACTCTATAGTGCGTGGACCCTGCCGATCGAATTGTTATTGCACCTGGGCAGGGAACAGTAAATGATCAACACGTCGGCTCTGCTCGGAATCTCCTCAACTCTAGACCCCTATCCTCTTCAAGGCCGGGTGACCAACCTTATATGAGCATCTACGCGTAGACAATGCTTTCGACTCTAGGATGCGTGTTACGATACCCATCACTAGATGCCGCGGCCCTGAAGAGTTTTAAAAGGGATAGAAGAACCGGATAAAGCGGATTTCCCGCCGAGCTGCCATAAACTGGACTACGTAGGCGCATCGTAATACTCGATATCGTGCTAACCCCTAGAGGCGGTCAACTCGGCGCTCGAGTTGTTCCTGACCAGGACTTTTTTTATATATCCTGGCTATGGACCCGCTCGGGGAGCCGTCACGAGTTACGGTGTGTGGCCTGTAAAGCTGGCTCGGTCACAACGTTCAGCCCCACTGTGGCTCGGTAGACATGGTAAACGAACGCTTTGCTAAGAACCCGCGAACGTTATTTTCGCAAGCCCGATTTTTAAGTCAGGATAACTGAATTCATCGCTATAGGCCGAGACTTTGAGGCCCTAGCAGCATGCTAAGAGTGCCCGGGTACACCCAGGCAGCTAAAGAGTGTATACTTTTGAGTTGGTTGCCCCGATGCACATTGAGCAAGGTTGGCTGGTGGTCTAGCTCTGAAACACGGATGGAGATACAGCTCGAACACCTAAATGTCTTGAGGCCCTAGTGGCCTTCTCGTTCAGCAACTAAAGAGACGTAAAATCAGTCATACAGTCCCCAAGATGTGCACTGAAAAAGGTGGGTGAACTGAGGTACAGTCCGTAAGTATGGTCACGGGGTCAGCTACCAAGTCCTACCATTGCCGTAAACCACATATAAAATGTGAATTGGACAGGAACAGTGGGTCTAAAAAGCGTTCGGGCGGGGTCAGTATGACGGTGAAACCATTTAACGGGTCGCTACGTCATCAGAAAATGGAACGAAAAACTTCACTCACTCTTTATATGTAGACTTATACTTACTTTTTCTCGCGAGCTAAACTTTAGCTTCTGCCCAACGTCCCTCGTACAGGCAAGACTTATTGGTCTATCCGCTGTTATCCCCACTGCCAGTTTTATGTGAGAGAGCACAAATGACCATGGCCTTCTCGTGTCGTTTTTCTCATGATTGGTGTCGCTAATAGGAATTAATAGGCTCCTCTATGTTGAGATCCAAACCCACGCCGGTGCCACGATCAACCCATAAGTGAACTCTGTGTTGGGCATGAGAGCGGGGTACTCGTTAACTACAAGTATAACTCAATGATAGGACGGGTGAAGACCAAACGGACCGTGGTTTCTGAGAAGCCCAGTGACGGAACATCGAACCCGTTGTGCATTCGTTATCCTAAAATTAGCAAGACATGTTAAGGGTCCGAGTGAGTGCCAGGCTTTGGAGACGCTATTGCTGTTTATTCCATAAGTTGGGGCACTGAGTACTACCTGGTAAAGAGATCACTTATTCTTCATTTAGATTGGTCAAGGGATTTCAAGTCATAAGCATGACTTATCATGCCGTGACATGGCGTCACATCTCGAAGTACTGGGGTATGGGTGTCGCGAGCGATGTCTGTTTAGTATGGAGGGAACTAGGCATTAGTCAATCGATTCGACGTGCGACTTCATCAGGCACCAGTTCGTTGGTGAACCGTCTTGCTCTTAAGCACACCCAGGAATTGAACTCTTGTGCTACATTCTGACTCGTGTTAATGTCGAGTGGAAGACGTCCCCTCCAACCCCTTAAATTACCTTACGT
seq00014   TCTTAAAGACATGTCGGAGGGACTTCACGCATAGAACTTTACAAGACCGTTCACTAGGAAGCTAGAGTAACAATACGCGTTATGAGGCACTGCATGTCCGGCGGCTAGCGACCTGATAACCTTGGATTGGTAAATACTAAGCTGCCTCATAGCGCCGCCCGACCAACACAGTCGTCGATCGGCCGTGATACTCTGTAGTAATGGAATTTCAATGAGCTTACGACTGCCCCCCCGCGGGTGGCTCTATTACTCTATTAAAGAACGAGGGAGGCCCGCTATCTTAACGCATCCGCGTGCCGTAAATCTGGCATTGAATAAATAATTGGCCCCAATAATTGTGTGCATGGCACGCATTAACCTTCCGTGAAAAGTTAGCGAGGTACATCATTGGGGGAAATATGTTTGTAATAGATCCGTGGGAGCGTTCCCGCGAATTAACTGAGGCGCGGATAATTGCATTCCAAACAAACTCTATAGTGCGTGGACCCTGCCGATCGAATTGTTATTGCACCTGGGCAGGGAACAGTAAATGATCAACACGTCGGCTCTGCTCGGAATCTCCTCAACTCTAGACCCCTATCCTCTTCAAGGCCGGGTGACCAACCTTATATGAGCATCTACGCGTAGACAATGCTTTCGACTCTAGGATGCGTGTTACGATACCCATCACTAGATGCCGCGGCCCTGAAGAGTTTTAAAAGGGATAGAAGAACCGGATAAAGCGGATTTCCCGCCGAGCTGCCATAAACTGGACTACGTAGGCGCATCGTAATACTCGATATCGTGCTAACCCCTAGAGGCGGTCAACTCGGCGCTCGAGTTGTTCCTGACCAGGACTTTTTTTATATATCCTGGCTATGGACCCGCTCGGGGAGCCGTCACGAGTTACGGTGTGTGGCCTGTAAAGCTGGCTCGGTCACAACGTTCAGCCCCACTGTGGCTCGGTAGACATGGTAAACGAACGCTTTGCTAAGAACCCGCGAACGTTATTTTCGCAAGCCCGATTTTTAAGTCAGGATAACTGAATTCATCGCTATAGGCCGAGACTTTGAGGCCCTAGCAGCATGCTAAGAGTGCCCGGGTACACCCAGGCAGCTAAAGAGTGTATACTTTTGAGTTGGTTGCCCCGATGCACATTGAGCAAGGTTGGCTGGTGGTCTAGCTCTGAAACACGGATGGAGATACAGCTCGAACACCTAAATGTCTTGAGGCCCTAGTGGCCTTCTCGTTCAGCAACTAAAGAGACGTAAAATCAGTCATACAGTCCCCAAGATGTGCACTGAAAAAGGTGGGTGAACTGAGGTACAGTCCGTAAGTATGGTCACGGGGTCAGCTACCAAGTCCTACCATTGCCGTAAACCACATATAAAATGTGAATTGGACAGGAACAGTGGGTCTAAAAAGCGTTCGGGCGGGGTCAGTATGACGGTGAAACCATTTAACGGGTCGCTACGTCATCAGAAAATGGAACGAAAAACTTCACTCACTCTTTATATGTAGACTTATACTTACTTTTTCTCGCGAGCTAAACTTTAGCTTCTGCCCAACGTCCCTCGTACAGGCAAGACTTATTGGTCTATCCGCTGTTATCCCCACTGCCAGTTTTATGTGAGAGAGCACAAATGACCATGGCCTTCTCGTGTCGTTTTTCTCATGATTGGTGTCGCTAATAGGAATTAATAGGCTCCTCTATGTTGAGATCCAAACCCACGCCGGTGCCACGATCAACCCATAAGTGAACTCTGTGTTGGGCATGAGAGCGGGGTACTCGTTAACTACAAGTATAACTCAATGATAGGACGGGTGAAGACCAAACGGACCGTGGTTTCTGAGAAGCCCAGTGACGGAACATCGAACCCGTTGTGCATTCGTTATCCTAAAATTAGCAAGACATGTTAAGGGTCCGAGTGAGTGCCAGGCTTTGGAGACGCTATTGCTGTTTATTCCATAAGTTGGGGCACTGAGTACTACCTGGTAAAGAGATCACTTATTCTTCATTTAGATTGGTCAAGGGATTTCAAGTCATAAGCATGACTTATCATGCCGTGACATGGCGTCACATCTCGAAGTACTGGGGTATGGGTGTCGCGAGCGATGTCTGTTTAGTATGGAGGGAACTAGGCATTAGTCAATCGATTCGACGTGCGACTTCATCAGGCACCAGTTCGTTGGTGAACCGTCTTGCTCTTAAGCACACCCAGGAATTGAACTCTTGTGCTACATTCTGACTCGTGTTAATGTCGAGTGGAAGACGTCCCCTCCAACCCCTTAAATTACCTTACGT
seq00015   TTTTAAAGACATGTCGGAGGGACTTCACGCATAGAACTTTACAAGACCGTTAACTAGGAAGCTAGAGTAACAATACGCGTTATGAGGCACTGCATGTCCGGCGGCTAGCGACCTGATAACCTTGGATTGGTAAATACTAAGCTGCCTCATAGCGCCGCCCGACCAACACAGTCGTCGATCGGCCGTGATACTCTGTAGTAATGGAATTTCAATGAGCTTACGACTGCCCCCCCGCGGGTGGCTCTATTACTCTATTAAAGAACGAGGGAGGCCCGCTATCTTAACGCATCCGCGTGCCGTAAATCTGGCATTGAATAAATAATTGGCCCCAATAATTGTGTGCATGGCACGCATTAACCTTCCGTGAAAAGTTAGCGAGGTACATCATTGGGGGAAATATGTTTGTAATAGATCCGTGGGAGCGTTCCCGCGAATTAACTGAGGCGCGGATAATTGCATTCCAAACAAACTCTATAGTGCGTGGACCCTGCCGATCGAATTGTTATTGCACCTGGGCAGGGAACAGTAAATGATCAACACGTCGGCTCTGCTCGGAATCTCCTCAACTCTAGACCCCTATCCTCTTCAAGGCCGGATGACCAACCTTATATGAGCATCTACGCGTAGACAATGCTTTCGACTCTAGGATGCGTGTTACGATACCCATCACTAGATGCCGCGGCCCTGAAGAGTTTTAAAAGGGATAGAAGAACCGGATAAAGCGGATTTCCCGCCGAGCTGCCATAAACTGGACTACGTAGGCGCATCGTAATACTCGATATCGTGCTAACCCCTAGAGGCGGTCAACTCGGCGCTCGAGTTGTTCCTGACCAGGACTTTTTTTATATATCCTGGCTATGGACCCGCTCGGGGAGCCGTCACGAGTTACGGTGTGTGGCCTGTAAAGCTGGCTCGGTCACAACGTTCAGCCCCACTGTGGCTCGGTAGACATGGTAAACGAACGCTTTGCTAAGAACCCGCGAACGTTATTTTCGCAAGCCCGATTTTTAAGTCAGGATAACTGAATTCATCGCTATAGGCCGAGACTTTGAGGCCCTAGCAGCATGCTAAGAGTGCCCGGGTACACCCAGGCAGCTAAAGAGTGTATACTTTTGAGTTGGTTGCCCCGATGCACATTGAGCAAGGTTGGCTGGTGGTCTAGCTCTGAAACACGGATGGAGATACAGCTCGAACACCTAAATGTCTTGAGGCCCTAGTGGCCTTCTCGTTCAGCAACTAAAGAGACGTAAAATCAGTCATACAGTCCCCAAGATGTGCACTGAAAAAGGTGGGTGAACTGAGGTACAGTCCGTAAGTATGGTCACGGGGTCAGCTACCAAGTCCTACCATTGCCGTAAACCACATATAAAATGTGAATTGGACAGGAACAGTGGGTCTAAAAAGCGTTCGGGCGGGGTCAGTATGACGGTGAAACCATTTAACGGGTCGCTACGTCATCAGAAAATGGAACGAAAAACTTCACTCACTCTTTATATGTAGACTTATACTTACTTTTTCTCGCGAGCTAAACTTTAGCTTCTGCCCAACGTCCCTCGTACAGGCAAGACTTATTGGTCTATCCGCTGTTATCCCCACTGCCAGTTTTATGTGAGAGAGCACAAATGACCATGGCCTTCTCGTGTCGTTTTTCTCATGATTGGTGTCGCTAATAGGAATTAATAGGCTCCTCTATGTTGAGATCCAAACCCACGCCGGTGCCACGATCAACCCATAAGTGAACTCTGTGTTGGGCATGAGAGCGGGGTACTCGTTAACTACAAGTATAACTCAATGATAGGACGGGTGAAGACCAAACGGACCGTGGTTTCTGAGAAGCCCAGTGACGGAACATCGAACCCGTTGTGCATTCGTTATCCTAAAATTAGCAAGACATGTTAAGGGTCCGAGTGAGTGCCAGGCTTTGGAGACGCTATTGCTGTTTATTCCATAAGTTGGGGCACTGAGTACTACCTGGTAAAGAGATCACTTATTCTTCATTTAGATTGGTCAAGGGATTTCAAGTCATAAGCATGACTTATCATGCCGTGACATGGCGTCACATCTCGAAGTACTGGGGTATGGGTGTCGCGAGCGATGTCTGTTTAGTATGGAGGGAACTAGGCATTAGTCAATCGATTCGACGTGCGACTTCATCAGGCACCAGTTCGTTGGTGAACCGTCTTGCTCTTAAGCACACCCAGGAATTGAACTCTTGTGCTACATTCTGACTCGTGTTAATGTCGAGTGGAAGACGTCCCCTCCAACCCCTTAAATTACCTTACGT
seq00016   TCTTAAAGACATGTCGGAGGGACTTCACGCATAGAACTTTACAAGACCGTTCACTAGGAAGCTAGAGTAACAATACGCGTTATGAGGCACTGCATGTCCGGCGGCTAGCGACCTGATAACCTTGGATTGGTAAATACTAAGCTGCCTCATAGCGCCGCCCGACCAACACAGTCGTCGATCGGCCGTGATACTCTGTAGTAATGGAATTTCAATGAGCTTACGACTGCCCCCCCGCGGGTGGCTCTATTACTCTATTAAAGAACGAGGGAGGCCCGCTATCTTAACGCATCCGCGTGCCGTAAACCTGGCATTGAATAAATAATTGGCCCCAATAATTGTGTGCATGGCACGCATTAACCTTCCGTGAAAAGTTAGCGAGGTACATCATTGGGGGAAATATGTTTGTAATAGATCCGTGGGAGCGTTCCCGCGAATTAACTGAGGCGCGGATAATTGCATTCCAAACAAACTCTATAGTGCGTGGACCCTGCCGATCGAATTGTTATTGCACCTGGGCAGGGAACAGTAAATGATCAACACGTCGGCTCTGCTCGGAATCTCCTCAACTCTAGACCCCTATCCTCTTCAAGGCCGGATGACCAACCTTATATGAGCATCTACGCGTAGACAATGCTTTCGACTCTAGGATGCGTGTTACGATACCCATCACTAGATGCCGCGGCCCTGAAGAGTTTTAAAAGGGATAGAAGAACCGGATAAAGCGGATTTCCCGCCGAGCTGCCATAAACTGGACTACGTAGGCGCATCGTAATACTCGATATCGTGCTAACCCCTAGAGGCGGTCAACTCGGCGCTCGAGTTGTTCCTGACCAGGACTTTTTTTATATATCCTGGCTATGGACCCGCTCGGGGAGCCGTCACGAGTTACGGTGTGTGGCCTGTAAAGCTGGCTCGGTCACAACGTTCAGCCCCACTGTGGCTCGGTAGACATGGTAAACGAACGCTTTGCTAAGAACCCGCGAACGTTATTTTCGCAAGCCCGATTTTTAAGTCAGGATAACTGAATTCATCGCTATAGGCCGAGACTTTGAGGCCCTAGCAGCATGCTAAGAGTGCCCGGGTACACCCAGGCAGCTAAAGAGTGTATACTTTTGAGTTGGTTGCCCCGATGCACATTGAGCAAGGTTGGCTGGTGGTCTAGCTCTGAAACACGGATGGAGATACAGCTCGAACACCTAAATGTCTTGAGGCCCTAGTGGCCTTCTCGTTCAGCAACTAAAGAGACGTAAAATCAGTCATACAGTCCCCAAGATGTGCACTGAAAAAGGTGGGTGAACTGAGGTACAGTCCGTAAGTATGGTCACGGGGTCAGCTACCAAGTCCTACCATTGCCGTAAACCACATATAAAATGTGAATTGGACAGGAACAGTGGGTCTAAAAAGCGTTCGGGCGGGGTCAGTATGACGGTGAAACCATTTAACGGGTCGCTACGTCATCAGAAAATGGAACGAAAAACTTCACTCACTCTTTATATGTAGACTTATACTTACTTTTTCTCGCGAGCTAAACTTTAGCTTCTGCCCAACGTCCCTCGTACAGGCAAGACTTATTGGTCTATCCGCTGTTATCCCCACTGCCAGTTTTATGTGAGAGAGCACAAATGACCATGGCCTTCTCGTGTCGTTTTTCTCATGATTGGTGTCGCTAATAGGAATTAATAGGCTCCTCTATGTTGAGATCCAAACCCACGCCGGTGCCACGATCAACCCATAAGTGAACTCTGTGTTGGGCATGAGAGCGGGGTACTCGTTAACTACAAGTATAACTCAATGATAGGACGGGTGAAGACCAAACGGACCGTGGTTTCTGAGAAGCCCAGTGACGGAACATCGAACCCGTTGTGCATTCGTTATCCTAAAATTAGCAAGACATGTTAAGGGTCCGAGTGAGTGCCAGGCTTTGGAGACGCTATTGCTGTTTATTCCATAAGTTGGGGCACTGAGTACTACCTGGTAAAGAGATCACTTATTCTTCATTTAGATTGGTCAAGGGATTTCAAGTCATAAGCATGACTTATCATGCCGTGACATGGCGTCACATCTCGAAGTACTGGGGTATGGGTGTCGCGAGCGATGTCTGTTTAGTATGGAGGGAACTAGGCATTAGTCAATCGATTCGACGTGCGACTTCATCAGGCACCAGTTCGTTGGTGAACCGTCTTGCTCTTAAGCACACCCAGGAATTGAACTCTTGTGCTACATTCTGACTCGTGTTAATGTCGAGTGGAAGACGTCCCCTCCAACCCCTTAAATTACCTTACGT
seq00017   TCTTAAAGACATGTCGGAGGGACTTCACGCATAGAACTTTACAAGACCGTTCACTAGGAAGCTAGAGTAACAATACGCGTTATGAGGCACTGCATGTCCGGCGGCTAGCGACCTGATAACCTTGGATTGGTAAATACTAAGCTGCCTCATAGCGCCGCCCGACCAACACAGTCGTCGATCGGCCGTGATACTCTGTAGTAATGGAATTTCAATGAGCTTACGACTGCCCCCCCGCGGGTGGCTCTATTACTCTATTAAAGAACGAGGGAGGCCCGCTATCTTAACGCATCCGCGTGCCGTAAATCTGGCATTGAATAAATAATTGGCCCCAATAATTGTGTGCATGGCACGCATTAACCTTCCGTGAAAAGTTAGCGAGGTACATCATTGGGGGAAATATGTTTGTAATAGATCCGTGGGAGCGTTCCCGCGAATTAACTGAGGCGCGGATAATTGCATTCCAAACAAACTCTATAGTGCGTGGACCCTGCCGATCGAATTGTTATTGCACCTGGGCAGGGAACAGTAAATGATCAACACGTCGGCTCTGCTCGGAATCTCCTCAACTCTAGACCCCTATCCTCTTCAAGGCCGGGTGACCAACCTTATATGAGCATCTACGCGTAGACAATGCTTTCGACTCTAGGATGCGTGTTACGATACCCATCACTAGATGCCGCGGCCCTGAAGAGTTTTAAAAGGGATAGAAGAACCGGATAAAGCGGATTTCCCGCCGAGCTGCCATAAACTGGACTACGTAGGCGCATCGTAATACTCGATATCGTGCTAACCCCTAGAGGCGGTCAACTCGGCGCTCGAGTTGTTCCTGACCAGGACTTTTTTTATATATCCTGGCTATGGACCCGCTCGGGGAGCCGTCACGAGTTACGGTGTGTGGCCTGTAAAGCTGGCTCGGTCACAACGTTCAGCCCCACTGTGGCTCGGTAGACATGGTAAACGAACGCTTTGCTAAGAACCCGCGAACGTTATTTTCGCAAGCCCGATTTTTAAGTCAGGATAACTGAATTCATCGCTATAGGCCGAGACTTTGAGGCCCTAGCAGCATGCTAAGAGTGCCCGGGTACACCCAGGCAGCTAAAGAGTGTATACTTTTGAGTTGGTTGCCCCGATGCACATTGAGCAAGGTTGGCTGGTGGTCTAGCTCTGAAACACGGATGGAGATACAGCTCGAACACCTAAATGTCTTGAGGCCCTAGTGGCCTTCTCGTTCAGCAACTAAAGAGACGTAAAATCAGTCATACAGTCCCCAAGATGTGCACTGAAAAAGGTGGGTGAACTGAGGTACAGTCCGTAAGTATGGTCACGGGGTCAGCTACCAAGTCCTACCATTGCCGTAAACCACATATAAAATGTGAATTGGACAGGAACAGTGGGTCTAAAAAGCGTTCGGGCGGGGTCAGTATGACGGTGAAACCATTTAACGGGTCGCTACGTCATCAGAAAATGGAACGAAAAACTTCACTCACTCTTTATATGTAGACTTATACTTACTTTTTCTCGCGAGCTAAACTTTAGCTTCTGCCCAACGTCCCTCGTACAGGCAAGACTTATTGGTCTATCCGCTGTTATCCCCACTGCCAGTTTTATGTGAGAGAGCACAAATGACCATGGCCTTCTCGTGTCGTTTTTCTCATGATTGGTGTCGCTAATAGGAATTAATAGGCTCCTCTATGTTGAGATCCAAACCCACGCCGGTGCCACGATCAACCCATAAGTGAACTCTGTGTTGGGCATGAGAGCGGGGTACTCGTTAACTACAAGTATAACTCAATGATAGGACGGGTGAAGACCAAACGGACCGTGGTTTCTGAGAAGCCCAGTGACGGAACATCGAACCCGTTGTGCATTCGTTATCCTAAAATTAGCAAGACATGTTAAGGGTCCGAGTGAGTGCCAGGCTTTGGAGACGCTATTGCTGTTTATTCCATAAGTTGGGGCACTGAGTACTACCTGGTAAAGAGATCACTTATTCTTCATTTAGATTGGTCAAGGGATTTCAAGTCATAAGCATGACTTATCATACCGTGACATGGCGTCACATCTCGAAGTACTGGGGTATGGGTGTCGCGAGCGATGTCTGTTTAGTATGGAGGGAACTAGGCATTAGTCAATCGATTCGACGTGCGACTTCATCAGGCACCAGTTCGTTGGTGAACCGTCTTGCTCTTAAGCACACCCAGGAATTGAACTCTTGTGCTACATTCTGACTCGTGTTAATGTCGAGTGGAAGACGTCCCCTCCAACCCCTTAAATTACCTTACGT
seq00018   TCTTAAAGACATGTCGGAGGGACTTCACGCATAGAACTTTACAAGACCGTTCACTAGGAAGCTAGAGTAACAATACGCGTTATGAGGCACTGCATGTCCGGCGGCTAGCGACCTGATAACCTTGGATTGGTAAATACTAAGCTGCCTCATAGCGCCGCCCGACCAACACAGTCGTCGATCGGCCGTGATACTCTGTAGTAATGGAATTTCAATGAGCTTACGACTGCCCCCCCGCGGGTGGCTCTATTACTCTATTAAAGAACGAGGGAGGCCCGCTATCTTAACGCATCCGCGTGCCGTAAATCTGGCATTGAATAAATAATTGGCCCCAATAATTGTGTGCATGGCACGCATTAACCTTCCGTGAAAAGTTAGCGAGGTACATCATTGGGGGAAATATGTTTGTAATAGATCCGTGGGAGCGTTCCCGCGAATTAACTGAGGCGCGGATAATTGCATTCCAAACAAACTCTATAGTGCGTGGACCCTGCCGATCGAATTGTTATTGCACCTGGGCAGGGAACAGTAAATGATCAACACGTCGGCTCTGCTCGGAATCTCCTCAACTCTAGACCCCTATCCTCTTCAAGGCCGGATGACCAACCTTATATGAGCATCTACGCGTAGACAATGCTTTCGACTCTAGGATGCGTGTTACGATACCCATCACTAGATGCCGCGGCCCTGAAGAGTTTTAAAAGGGATAGAAGAACCGGATAAAGCGGATTTCCCGCCGAGCTGCCATAAACTGGACTACGTAGGCGCATCGTAATACTCGATATCGTGCTAACCCCTAGAGGCGGTCAACTCGGCGCTCGAGTTGTTCCTGACCAGGACTTTTTTTATATATCCTGGCTATGGACCCGCTCGGGGAGCCGTCACGAGTTACGGTGTGTGGCCTGTAAAGCTGGCTCGGTCACAACGTTCAGCCCCACTGTGGCTCGGTAGACATGGTAAACGAACGCTTTGCTAAGAACCCGCGAACGTTATTTTCGCAAGCCCGATTTTTAAGTCAGGATAACTGAATTCATCGCTATAGGCCGAGACTTTGAGGCCCTAGCAGCATGCTAAGAGTGCCCGGGTACACCCAGGCAGCTAAAGAGTGTATACTTTTGAGTTGGTTGCCCCGATGCACATTGAGCAAGGTTGGCTGGTGGTCTAGCTCTGAAACACGGATGGAGATACAGCTCGAACACCTAAATGTCTTGAGGCCCTAGTGGCCTTCTCGTTCAGCAACTAAAGAGACGTAAAATCAGTCATACAGTCCCCAAGATGTGCACTGAAAAAGGTGGGTGAACTGAGGTACAGTCCGTAAGTATGGTCACGGGGTCAGCTACCAAGTCCTACCATTGCCGTAAACCACATATAAAATGTGAATTGGACAGGAACAGTGGGTCTAAAAAGCGTTCGGGCGGGGTCAGTATGACGGTGAAACCATTTAACGGGTCGCTACGTCATCAGAAAATGGAACGAAAAACTTCACTCACTCTTTATATGTAGACTTATACTTACTTTTTCTCGCGAGCTAAACTTTAGCTTCTGCCCAACGTCCCTCGTACAGGCAAGACTTATTGGTCTATCCGCTGTTATCCCCACTGCCAGTTTTATGTGAGAGAGCACAAATGACCATGGCCTTCTCGTGTCGTTTTTCTCATGATTGGTGTCGCTAATAGGAATTAATAGGCTCCTCTATGTTGAGATCCAAACCCACGCCGGTGCCACGATCAACCCATAAGTGAACTCTGTGTTGGGCATGAGAGCGGGGTACTCGTTAACTACAAGTATAACTCAATGATAGGACGGGTGAAGACCAAACGGACCGTGGTTTCTGAGAAGCCCAGTGACGGAACATCGAACCCGTTGTGCATTCGTTATCCTAAAATTAGCAAGACATGTTAAGGGTCCGAGTGAGTGCCAGGCTTTGGAGACGCTATTGCTGTTTATTCCATAAGTTGGGGCACTGAGTACTACCTGGTAAAGAGATCACTTATTCTTCATTTAGATTGGTCAAGGGATTTCAAGTCATAAGCATGACTTATCATGCCGTGACATGGCGTCACATCTCGAAGTACTGGGGTATGGGTGTCGCGAGCGATGTCTGTTTAGTATGGAGGGAACTAGGCATTAGTCAATCGATTCGACGTGCGACTTCATCAGGCACCAGTTCGTTGGTGAACCGTCTTGCTCTTAAGCACACCCAGGAATTGAACTCTTGTGCTACATTCTGACTCGTGTTAATGTCGAGTGGAAGACGTCCCCTCCAACCCCTTAAATTACCTTACGT
seq00019   TCTTAAAGACATGTCGGAGGGACTTCACGCATAGAACTTTACAAGACCGTTCACTAGGAAGCTAGAGTAACAATACGCGTTATGAGGCACTGCATGTCCGGCGGCTAGCGACCTGATAACCTTGGATTGGTAAATACTAAGCTGCCTCATAGCGCCGCCCGACCAACACAGTCGTCGATCGGCCGTGATACTCTGTAGTAATGGAATTTCAATGAGCTTACGACTGCCCCCCCGCGGGTGGCTCTATTACTCTATTAAAGAACGAGGGAGGCCCGCTATCTTAACGCATCCGCGTGCCGTAAATCTGGCATTGAATAAATAATTGGCCCCAATAATTGTGTGCATGGCACGCATTAACCTTCCGTGAAAAGTTAGCGAGGTACATCATTGGGGGAAATATGTTTGTAATAGATCCGTGGGAGCGTTCCCGCGAATTAACTGAGGCGCGGATAATTGCATTCCAAACAAACTCTATAGTGCGTGGACCCTGCCGATCGAATTGTTATTGCACCTGGGCAGGGAACAGTAAATGATCAACACGTCGGCTCTGCTCGGAATCTCCTCAACTCTAGACCCCTATCCTCTTCAAGGCCGGATGACCAACCTTATATGAGCATCTACGCGTAGACAATGCTTTCGACTCTAGGATGCGTGTTACGATACCCATCACTAGATGCCGCGGCCCTGAAGAGTTTTAAAAGGGATAGAAGAACCGGATAAAGCGGATTTCCCGCCGAGCTGCCATAAACTGGACTACGTAGGCGCATCGTAATACTCGATATCGTGCTAACCCCTAGAGGCGGTCAACTCGGCGCTCGAGTTGTTCCTGACCAGGACTTTTTTTATATATCCTGGCTATGGACCCGCTCGGGGAGCCGTCACGAGTTACGGTGTGTGGCCTGTAAAGCTGGCTCGGTCACAACGTTCAGCCCCACTGTGGCTCGGTAGACATGGTAAACGAACGCTTTGCTAAGAACCCGCGAACGTTATTTTCGCAAGCCCGATTTTTAAGTCAGGATAACTGAATTCATCGCTATAGGCCGAGACTTTGAGGCCCTAGCAGCATGCTAAGAGTGCCCGGGTACACCCAGGCAGCTAAAGAGTGTATACTTTTGAGTTGGTTGCCCCGATGCACATTGAGCAAGGTTGGCTGGTGGTCTAGCTCTGAAACACGGATGGAGATACAGCTCGAACACCTAAATGTCTTGAGGCCCTAGTGGCCTTCTCGTTCAGCAACTAAAGAGACGTAAAATCAGTCATACAGTCCCCAAGATGTGCACTGAAAAAGGTGGGTGAACTGAGGTACAGTCCGTAAGTATGGTCACGGGGTCAGCTACCAAGTCCTACCATTGCCGTAAACCACATATAAAATGTGAATTGGACAGGAACAGTGGGTCTAAAAAGCGTTCGGGCGGGGTCAGTATGACGGTGAAACCATTTAACGGGTCGCTACGTCATCAGAAAATGGAACGAAAAACTTCACTCACTCTTTATATGTAGACTTATACTTACTTTTTCTCGCGAGCTAAACTTTAGCTTCTGCCCAACGTCCCTCGTACAGGCAAGACTTATTGGTCTATCCGCTGTTATCCCCACTGCCAGTTTTATGTGAGAGAGCACAAATGACCATGGCCTTCTCGTGTCGTTTTTCTCATGATTGGTGTCGCTAATAGGAATTAATAGGCTCCTCTATGTTGAGATCCAAACCCACGCCGGTGCCACGATCAACCCATAAGTGAACTCTGTGTTGGGCATGAGAGCGGGGTACTCGTTAACTACAAGTATAACTCAATGATAGGACGGGTGAAGACCAAACGGACCGTGGTTTCTGAGAAGCCCAGTGACGGAACATCGAACCCGTTGTGCATTCGTTATCCTAAAATTAGCAAGACATGTTAAGGGTCCGAGTGAGTGCCAGGCTTTGGAGACGCTATTGCTGTTTATTCCATAAGTTGGGGCACTGAGTACTACCTGGTAAAGAGATCACTTATTCTTCATTTAGATTGGTCAAGGGATTTCAAGTCATAAGCATGACTTATCATGCCGTGACATGGCGTCACATCTCGAAGTACTGGGGTATGGGTGTCGCGAGCGATGTCTGTTTAGTATGGAGGGAACTAGGCATTAGTCAATCGATTCGACGTGCGACTTCATCAGGCACCAGTTCGTTGGTGAACCGTCTTGCTCTTAAGCACACCCAGGAATTGAACTCTTGTGCTACATTCTGACTCGTGTTAATGTCGAGTGGAAGACGTCCCCTCCAACCCCTTAAATTACCTTACGT
seq00020   TTTTAAAGACATGTCGGAGGGACTTCACGCATAGAACTTTACAAGACCGTTCACTAGGAAGCTAGAGTAACAATACGCGTTATGAGGCACTGCATGTCCGGCGGCTAGCGACCTGATAACCTTGGATTGGTAAATACTAAGCTGCCTCATAGCGCCGCCCGACCAACACAGTCGTCGATCGGCCGTGATACTCTGTAGTAATGGAATTTCAATGAGCTTACGACTGCCCCCCCGCGGGTGGCTCTATTACTCTATTAAAGAACGAGGGAGGCCCGCTATCTTAACGCATCCGCGTGCCGTAAATCTGGCATTGAATAAATAATTGGCCCCAATAATTGTGTGCATGGCACGCATTAACCTTCCGTGAAAAGTTAGCGAGGTACATCATTGGGGGAAATATGTTTGTAATAGATCCGTGGGAGCGTTCCCGCGAATTAACTGAGGCGCGGATAATTGCATTCCAAACAAACTCTATAGTGCGTGGACCCTGCCGATCGAATTGTTATTGCACCTGGGCAGGGAACAGTAAATGATCAACACGTCGGCTCTGCTCGGAATCTCCTCAACTCTAGACCCCTATCCTCTTCAAGGCCGGATGACCAACCTTATATGAGCATCTACGCGTAGACAATGCTTTCGACTCTAGGATGCGTGTTACGATACCCATCACTAGATGCCGCGGCCCTGAAGAGTTTTAAAAGGGATAGAAGAACCGGATAAAGCGGATTTCCCGCCGAGCTGCCATAAACTGGACTACGTAGGCGCATCGTAATACTCGATATCGTGCTAACCCCTAGAGGCGGTCAACTCGGCGCTCGAGTTGTTCCTGACCAGGACTTTTTTTATATATCCTGGCTATGGACCCGCTCGGGGAGCCGTCACGAGTTACGGTGTGTGGCCTGTAAAGCTGGCTCGGTCACAACGTTCAGCCCCACTGTGGCTCGGTAGACATGGTAAACGAACGCTTTGCTAAGAACCCGCGAACGTTATTTTCGCAAGCCCGATTTTTAAGTCAGGATAACTGAATTCATCGCTATAGGCCGAGACTTTGAGGCCCTAGCAGCATGCTAAGAGTGCCCGGGTACACCCAGGCAGCTAAAGAGTGTATACTTTTGAGTTGGTTGCCCCGATGCACATTGAGCAAGGTTGGCTGGTGGTCTAGCTCTGAAACACGGATGGAGATACAGCTCGAACACCTAAATGTCTTGAGGCCCTAGTGGCCTTCTCGTTCAGCAACTAAAGAGACGTAAAATCAGTCATACAGTCCCCAAGATGTGCACTGAAAAAGGTGGGTGAACTGAGGTACAGTCCGTAAGTATGGTCACGGGGTCAGCTACCAAGTCCTACCATTGCCGTAAACCACATATAAAATGTGAATTGGACAGGAACAGTGGGTCTAAAAAGCGTTCGGGCGGGGTCAGTATGACGGTGAAACCATTTAACGGGTCGCTACGTCATCAGAAAATGGAACGAAAAACTTCACTCACTCTTTATATGTAGACTTATACTTACTTTTTCTCGCGAGCTAAACTTTAGCTTCTGCCCAACGTCCCTCGTACAGGCAAGACTTATTGGTCTATCCGCTGTTATCCCCACTGCCAGTTTTATGTGAGAGAGCACAAATGACCATGGCCTTCTCGTGTCGTTTTTCTCATGATTGGTGTCGCTAATAGGAATTAATAGGCTCCTCTATGTTGAGATCCAAACCCACGCCGGTGCCACGATCAACCCATAAGTGAACTCTGTGTTGGGCATGAGAGCGGGGTACTCGTTAACTACAAGTATAACTCAATGATAGGACGGGTGAAGACCAAACGGACCGTGGTTTCTGAGAAGCCCAGTGACGGAACATCGAACCCGTTGTGCATTCGTTATCCTAAAATTAGCAAGACATGTTAAGGGTCCGAGTGAGTGCCAGGCTTTGGAGACGCTATTGCTGTTTATTCCATAAGTTGGGGCACTGAGTACTACCTGGTAAAGAGATCACTTATTCTTCATTTAGATTGGTCAAGGGATTTCAAGTCATAAGCATGACTTATCATGCCGTGACATGGCGTCACATCTCGAAGTACTGGGGTATGGGTGTCGCGAGCGATGTCTGTTTAGTATGGAGGGAACTAGGCATTAGTCAATCGATTCGACGTGCGACTTCATCAGGCACCAGTTCGTTGGTGAACCGTCTTGCTCTTAAGCACACCCAGGAATTGAACTCTTGTGCTACATTCTGACTCGTGTTAATGTCGAGTGGAAGACGTCCCCTCCAACCCCTTAAATTACCTTACGT
seq00021   TCTTAAAGACATGTCGGAGGGACTTCACGCATAGAACTTTACAAGACCGTTCACTAGGAAGCTAGAGTAACAATACGCGTTATGAGGCACTGCATGTCCGGCGGCTAGCGACCTGATAACCTTGGATTGGTAAATACTAAGCTGCCTCATAGCGCCGCCCGACCAACACAGTCGTCGATCGGCCGTGATACTCTGTAGTAATGGAATTTCAATGAGCTTACGACTGCCCCCCCGCGGGTGGCTCTATTACTCTATTAAAGAACGAGGGAGGCCCGCTATCTTAACGCATCCGCGTGCCGTAAATCTGGCATTGAATAAATAATTGGCCCCAATAATTGTGTGCATGGCACGCATTAACCTTCCGTGAAAAGTTAGCGAGGTACATCATTGGGGGAAATATGTTTGTAATAGATCCGTGGGAGCGTTCCCGCGAATTAACTGAGGCGCGGATAATTGCATTCCAAACAAACTCTATAGTGCGTGGACCCTGCCGATCGAATTGTTATTGCACCTGGGCAGGGAACAGTAAATGATCAACACGTCGGCTCTGCTCGGAATCTCCTCAACTCTAGACCCCTATCCTCTTCAAGGCCGGATGACCAACCTTATATGAGCATCTACGCGTAGACAATGCTTTCGACTCTAGGATGCGTGTTACGATACCCATCACTAGATGCCGCGGCCCTGAAGAGTTTTAAAAGGGATAGAAGAACCGGATAAAGCGGATTTCCCGCCGAGCTGCCATAAACTGGACTACGTAGGCGCATCGTAATACTCGATATCGTGCTAACCCCTAGAGGCGGTCAACTCGGCGCTCGAGTTGTTCCTGACCAGGACTTTTTTTATATATCCTGGCTATGGACCCGCTCGGGGAGCCGTCACGAGTTACGGTGTGTGGCCTGTAAAGCTGGCTCGGTCACAACGTTCAGCCCCACTGTGGCTCGGTAGACATGGTAAACGAACGCTTTGCTAAGAACCCGCGAACGTTATTTTCGCAAGCCCGATTTTTAAGTCAGGATAACTGAATTCATCGCTATAGGCCGAGACTTTGAGGCCCTAGCAGCATGCTAAGAGTGCCCGGGTACACCCAGGCAGCTAAAGAGTGTATACTTTTGAGTTGGTTGCCCCGATGCACATTGAGCAAGGTTGGCTGGTGGTCTAGCTCTGAAACACGGATGGAGATACAGCTCGAACACCTAAATGTCTTGAGGCCCTAGTGGCCTTCTCGTTCAGCAACTAAAGAGACGTAAAATCAGTCATACAGTCCCCAAGATGTGCACTGAAAAAGGTGGGTGAACTGAGGTACAGTCCGTAAGTATGGTCACGGGGTCAGCTACCAAGTCCTACCATTGCCGTAAACCACATATAAAATGTGAATTGGACAGGAACAGTGGGTCTAAAAAGCGTTCGGGCGGGGTCAGTATGACGGTGAAACCATTTAACGGGTCGCTACGTCATCAGAAAATGGAACGAAAAACTTCACTCACTCTTTATATGTAGACTTATACTTACTTTTTCTCGCGAGCTAAACTTTAGCTTCTGCCCAACGTCCCTCGTACAGGCAAGACTTATTGGTCTATCCGCTGTTATCCCCACTGCCAGTTTTATGTGAGAGAGCACAAATGACCATGGCCTTCTCGTGTCGTTTTTCTCATGATTGGTGTCGCTAATAGGAATTAATAAGCTCCTCTATGTTGAGATCCAAACCCACGCCGGTGCCACGATCAACCCATAAGTGAACTCTGTGTTGGGCATGAGAGCGGGGTACTCGTTAACTACAAGTATAACTCAATGATAGGACGGGTGAAGACCAAACGGACCGTGGTTTCTGAGAAGCCCAGTGACGGAACATCGAACCCGTTGTGCATTCGTTATCCTAAAATTAGCAAGACATGTTAAGGGTCCGAGTGAGTGCCAGGCTTTGGAGACGCTATTGCTGTTTATTCCATAAGTTGGGGCACTGAGTACTACCTGGTAAAGAGATCACTTATTCTTCATTTAGATTGGTCAAGGGATTTCAAGTCATAAGCATGACTTATCATGCCGTGACATGGCGTCACATCTCGAAGTACTGGGGTATGGGTGTCGCGAGCGATGTCTGTTTAGTATGGAGGGAACTAGGCATTAGTCAATCGATTCGACGTGCGACTTCATCAGGCACCAGTTCGTTGGTGAACCGTCTTGCTCTTAAGCACACCCAGGAATTGAACTCTTGTGCTACATTCTGACTCGTGTTAATGTCGAGTGGAAGACGTCCCCTCCAACCCCTTAAATTACCTTACGT
seq00022   TCTTAAAGACATGTCGGAGGGACTTCACGCATAGAACTTTACAAGACCGTTCACTAGGAAGCTAGAGTAACAATACGCGTTATGAGGCACTGCATGTCCGGCGGCTAGCGACCTGATAACCTTGGATTGGTAAATACTAAGCTGCCTCATAGCGCCGCCCGACCAACACAGTCGTCGATCGGCCGTGATACTCTGTAGTAATGGAATTTCAATGAGCTTACGACTGCCCCCCCGCGGGTGGCTCTATTACTCTATTAAAGAACGAGGGAGGCCCGCTATCTTAACGCATCCGCGTGCCGTAAACCTGGCATTGAATAAATAATTGGCCCCAATAATTGTGTGCATGGCACGCATTAACCTTCCGTGAAAAGTTAGCGAGGTACATCATTGGGGGAAATATGTTTGTAATAGATCCGTGGGAGCGTTCCCGCGAATTAACTGAGGCGCGGATAATTGCATTCCAAACAAACTCTATAGTGCGTGGACCCTGCCGATCGAATTGTTATTGCACCTGGGCAGGGAACAGTAAATGATCAACACGTCGGCTCTGCTCGGAATCTCCTCAACTCTAGACCCCTATCCTCTTCAAGGCCGGATGACCAACCTTATATGAGCATCTACGCGTAGACAATGCTTTCGACTCTAGGATGCGTGTTACGATACCCATCACTAGATGCCGCGGCCCTGAAGAGTTTTAAAAGGGATAGAAGAACCGGATAAAGCGGATTTCCCGCCGAGCTGCCATAAACTGGACTACGTAGGCGCATCGTAATACTCGATATCGTGCTAACCCCTAGAGGCGGTCAACTCGGCGCTCGAGTTGTTCCTGACCAGGACTTTTTTTATATATCCTGGCTATGGACCCGCTCGGGGAGCCGTCACGAGTTACGGTGTGTGGCCTGTAAAGCTGGCTCGGTCACAACGTTCAGCCCCACTGTGGCTCGGTAGACATGGTAAACGAACGCTTTGCTAAGAACCCGCGAACGTTATTTTCGCAAGCCCGATTTTTAAGTCAGGATAACTGAATTCATCGCTATAGGCCGAGACTTTGAGGCCCTAGCAGCATGCTAAGAGTGCCCGGGTACACCCAGGCAGCTAAAGAGTGTATACTTTTGAGTTGGTTGCCCCGATGCACATTGAGCAAGGTTGGCTGGTGGTCTAGCTCTGAAACACGGATGGAGATACAGCTCGAACACCTAAATGTCTTGAGGCCCTAGTGGCCTTCTCGTTCAGCAACTAAAGAGACGTAAAATCAGTCATACAGTCCCCAAGATGTGCACTGAAAAAGGTGGGTGAACTGAGGTACAGTCCGTAAGTATGGTCACGGGGTCAGCTACCAAGTCCTACCATTGCCGTAAACCACATATAAAATGTGAATTGGACAGGAACAGTGGGTCTAAAAAGCGTTCGGGCGGGGTCAGTATGACGGTGAAACCATTTAACGGGTCGCTACGTCATCAGAAAATGGAACGAAAAACTTCACTCACTCTTTATATGTAGACTTATACTTACTTTTTCTCGCGAGCTAAACTTTAGCTTCTGCCCAACGTCCCTCGTACAGGCAAGACTTATTGGTCTATCCGCTGTTATCCCCACTGCCAGTTTTATGTGAGAGAGCACAAATGACCATGGCCTTCTCGTGTCGTTTTTCTCATGATTGGTGTCGCTAATAGGAATTAATAGGCTCCTCTATGTTGAGATCCAAACCCACGCCGGTGCCACGATCAACCCATAAGTGAACTCTGTGTTGGGCATGAGAGCGGGGTACTCGTTAACTACAAGTATAACTCAATGATAGGACGGGTGAAGACCAAACGGACCGTGGTTTCTGAGAAGCCCAGTGACGGAACATCGAACCCGTTGTGCATTCGTTATCCTAAAATTAGCAAGACATGTTAAGGGTCCGAGTGAGTGCCAGGCTTTGGAGACGCTATTGCTGTTTATTCCATAAGTTGGGGCACTGAGTACTACCTGGTAAAGAGATCACTTATTCTTCATTTAGATTGGTCAAGGGATTTCAAGTCATAAGCATGACTTATCATGCCGTGACATGGCGTCACATCTCGAAGTACTGGGGTATGGGTGTCGCGAGCGATGTCTGTTTAGTATGGAGGGAACTAGGCATTAGTCAATCGATTCGACGTGCGACTTCATCAGGCACCAGTTCGTTGGTGAACCGTCTTGCTCTTAAGCACACCCAGGAATTGAACTCTTGTGCTACATTCTGACTCGTGTTAATGTCGAGTGGAAGACGTCCCCTCCAACCCCTTAAATTACCTTACGT
seq00023   TCTTAAAGACATGTCGGAGGGACTTCACGCATAGAACTTTACAAGACCGTTCACTAGGAAGCTAGAGTAACAATACGCGTTATGAGGCACTGCATGTCCGGCGGCTAGCGACCTGATAACCTTGGATTGGTAAATACTAAGCTGCCTCATAGCGCCGCCCGACCAACACAGTCGTCGATCGGCCGTGATACTCTGTAGTAATGGAATTTCAATGAGCTTACGACTGCCCCCCCGCGGGTGGCTCTATTACTCTATTAAAGAACGAGGGAGGCCCGCTATCTTAACGCATCCGCGTGCCGTAAATCTGGCATTGAATAAATAATTGGCCCCAATAATTGTGTGCATGGCACGCATTAACCTTCCGTGAAAAGTTAGCGAGGTACATCATTGGGGGAAATATGTTTGTAATAGATCCGTGGGAGCGTTCCCGCGAATTAACTGAGGCGCGGATAATTGCATTCCAAACAAACTCTATAGTGCGTGGACCCTGCCGATCGAATTGTTATTGCACCTGGGCAGGGAACAGTAAATGATCAACACGTCGGCTCTGCTCGGAATCTCCTCAACTCTAGACCCCTATCCTCTTCAAGGCCGGATGACCAACCTTATATGAGCATCTACGCGTAGACAATGCTTTCGACTCTAGGATGCGTGTTACGATACCCATCACTAGATGCCGCGGCCCTGAAGAGTTTTAAAAGGGATAGAAGAACCGGATAAAGCGGATTTCCCGCCGAGCTGCCATAAACTGGACTACGTAGGCGCATCGTAATACTCGATATCGTGCTAACCCCTAGAGGCGGTCAACTCGGCGCTCGAGTTGTTCCTGACCAGGACTTTTTTTATATATCCTGGCTATGGACCCGCTCGGGGAGCCGTCACGAGTTACGGTGTGTGGCCTGTAAAGCTGGCTCGGTCACAACGTTCAGCCCCACTGTGGCTCGGTAGACATGGTAAACGAACGCTTTGCTAAGAACCCGCGAACGTTATTTTCGCAAGCCCGATTTTTAAGTCAGGATAACTGAATTCATCGCTATAGGCCGAGACTTTGAGGCCCTAGCAGCATGCTAAGAGTGCCCGGGTACACCCAGGCAGCTAAAGAGTGTATACTTTTGAGTTGGTTGCCCCGATGCACATTGAGCAAGGTTGGCTGGTGGTCTAGCTCTGAAACACGGATGGAGATACAGCTCGAACACCTAAATGTCTTGAGGCCCTAGTGGCCTTCTCGTTCAGCAACTAAAGAGACGTAAAATCAGTCATACAGTCCCCAAGATGTGCACTGAAAAAGGTGGGTGAACTGAGGTACAGTCCGTAAGTATGGTCACGGGGTCAGCTACCAAGTCCTACCATTGCCGTAAACCACATATAAAATGTGAATTGGACAGGAACAGTGGGTCTAAAAAGCGTTCGGGCGGGGTCAGTATGACGGTGAAACCATTTAACGGGTCGCTACGTCATCAGAAAATGGAACGAAAAACTTCACTCACTCTTTATATGTAGACTTATACTTACTTTTTCTCGCGAGCTAAACTTTAGCTTCTGCCCAACGTCCCTCGTACAGGCAAGACTTATTGGTCTATCCGCTGTTATCCCCACTGCCAGTTTTATGTGAGAGAGCACAAATGACCATGGCCTTCTCGTGTCGTTTTTCTCATGATTGGTGTCGCTAATAGGAATTAATAGGCTCCTCTATGTTGAGATCCAAACCCACGCCGGTGCCACGATCAACCCATAAGTGAACTCTGTGTTGGGCATGAGAGCGGGGTACTCGTTAACTACAAGTATAACTCAATGATAGGACGGGTGAAGACCAAACGGACCGTGGTTTCTGAGAAGCCCAGTGACGGAACATCGAACCCGTTGTGCATTCGTTATCCTAAAATTAGCAAGACATGTTAAGGGTCCGAGTGAGTGCCAGGCTTTGGAGACGCTATTGCTGTTTATTCCATAAGTTGGGGCACTGAGTACTACCTGGTAAAGAGATCACTTATTCTTCATTTAGATTGGTCAAGGGATTTCAAGTCATAAGCATGACTTATCATGCCGTGACATGGCGTCACATCTCGAAGTACTGGGGTATGGGTGTCGCGAGCGATGTCTGTTTAGTATGGAGGGAACTAGGCATTAGTCAATCGATTCGACGTGCGACTTCATCAGGCACCAGTTCGTTGGTGAACCGTCTTGCTCTTAAGCACACCCAGGAATTGAACTCTTGTGCTACATTCTGACTCGTGTTAATGTCGAGTGGAAGACGTCCCCTCCAACCCCTTAAATTACCTTACGT
seq00024   TTTTAAAGACATGTCGGAGGGACTTCACGCATAGAACTTTACAAGACCGTTCACTAGGAAGCTAGAGTAACAATACGCGTTATGAGGCACTGCATGTCCGGCGGCTAGCGACCTGATAACCTTGGATTGGTAAATACTAAGCTGCCTCATAGCGCCGCCCGACCAACACAGTCGTCGATCGGCCGTGATACTCTGTAGTAATGGAATTTCAATGAGCTTACGACTGCCCCCCCGCGGGTGGCTCTATTACTCTATTAAAGAACGAGGGAGGCCCGCTATCTTAACGCATCCGCGTGCCGTAAATCTGGCATTGAATAAATAATTGGCCCCAATAATTGTGTGCATGGCACGCATTAACCTTCCGTGAAAAGTTAGCGAGGTACATCATTGGGGGAAATATGTTTGTAATAGATCCGTGGGAGCGTTCCCGCGAATTAACTGAGGCGCGGATAATTGCATTCCAAACAAACTCTATAGTGCGTGGACCCTGCCGATCGAATTGTTATTGCACCTGGGCAGGGAACAGTAAATGATCAACACGTCGGCTCTGCTCGGAATCTCCTCAACTCTAGACCCCTATCCTCTTCAAGGCCGGATGACCAACCTTATATGAGCATCTACGCGTAGACAATGCTTTCGACTCTAGGATGCGTGTTACGATACCCATCACTAGATGCCGCGGCCCTGAAGAGTTTTAAAAGGGATAGAAGAACCGGATAAAGCGGATTTCCCGCCGAGCTGCCATAAACTGGACTACGTAGGCGCATCGTAATACTCGATATCGTGCTAACCCCTAGAGGCGGTCAACTCGGCGCTCGAGTTGTTCCTGACCAGGACTTTTTTTATATATCCTGGCTATGGACCCGCTCGGGGAGCCGTCACGAGTTACGGTGTGTGGCCTGTAAAGCTGGCTCGGTCACAACGTTCAGCCCCACTGTGGCTCGGTAGACATGGTAAACGAACGCTTTGCTAAGAACCCGCGAACGTTATTTTCGCAAGCCCGATTTTTAAGTCAGGATAACTGAATTCATCGCTATAGGCCGAGACTTTGAGGCCCTAGCAGCATGCTAAGAGTGCCCGGGTACACCCAGGCAGCTAAAGAGTGTATACTTTTGAGTTGGTTGCCCCGATGCACATTGAGCAAGGTTGGCTGGTGGTCTAGCTCTGAAACACGGATGGAGATACAGCTCGAACACCTAAATGTCTTGAGGCCCTAGTGGCCTTCTCGTTCAGCAACTAAAGAGACGTAAAATCAGTCATACAGTCCCCAAGATGTGCACTGAAAAAGGTGGGTGAACTGAGGTACAGTCCGTAAGTATGGTCACGGGGTCAGCTACCAAGTCCTACCATTGCCGTAAACCACATATAAAATGTGAATTGGACAGGAACAGTGGGTCTAAAAAGCGTTCGGGCGGGGTCAGTATGACGGTGAAACCATTTAACGGGTCGCTACGTCATCAGAAAATGGAACGAAAAACTTCACTCACTCTTTATATGTAGACTTATACTTACTTTTTCTCGCGAGCTAAACTTTAGCTTCTGCCCAACGTCCCTCGTACAGGCAAGACTTATTGGTCTATCCGCTGTTATCCCCACTGCCAGTTTTATGTGAGAGAGCACAAATGACCATGGCCTTCTCGTGTCGTTTTTCTCATGATTGGTGTCGCTAATAGGAATTAATAGGCTCCTCTATGTTGAGATCCAAACCCACGCCGGTGCCACGATCAACCCATAAGTGAACTCTGTGTTGGGCATGAGAGCGGGGTACTCGTTAACTACAAGTATAACTCAATGATAGGACGGGTGAAGACCAAACGGACCGTGGTTTCTGAGAAGCCCAGTGACGGAACATCGAACCCGTTGTGCATTCGTTATCCTAAAATTAGCAAGACATGTTAAGGGTCCGAGTGAGTGCCAGGCTTTGGAGACGCTATTGCTGTTTATTCCATAAGTTGGGGCACTGAGTACTACCTGGTAAAGAGATCACTTATTCTTCATTTAGATTGGTCAAGGGATTTCAAGTCATAAGCATGACTTATCATGCCGTGACATGGCGTCACATCTCGAAGTACTGGGGTATGGGTGTCGCGAGCGATGTCTGTTTAGTATGGAGGGAACTAGGCATTAGTCAATCGATTCGACGTGCGACTTCATCAGGCACCAGTTCGTTGGTGAACCGTCTTGCTCTTAAGCACACCCAGGAATTGAACTCTTGTGCTACATTCTGACTCGTGTTAATGTCGAGTGGAAGACGTCCCCTCCAACCCCTTAAATTACCTTACGT
seq00025   TCTTAAAGACATGTCGGAGGGACTTCACGCATAGAACTTTACAAGACCGTTCACTAGGAAGCTAGAGTAACAATACGCGTTATGAGGCACTGCATGTCCGGCGGCTAGCGACCTGATAACCTTGGATTGGTAAATACTAAGCTGCCTCATAGCGCCGCCCGACCAACACAGTCGTCGATCGGCCGTGATACTCTGTAGTAATGGAATTTCAATGAGCTTACGACTGCCCCCCCGCGGGTGGCTCTATTACTCTATTAAAGAACGAGGGAGGCCCGCTATCTTAACGCATCCGCGTGCCGTAAATCTGGCATTGAATAAATAATTGGCCCCAATAATTGTGTGCATGGCACGCATTAACCTTCCGTGAAAAGTTAGCGAGGTACATCATTGGGGGAAATATGTTTGTAATAGATCCGTGGGAGCGTTCCCGCGAATTAACTGAGGCGCGGATAATTGCATTCCAAACAAACTCTATAGTGCGTGGACCCTGCCGATCGAATTGTTATTGCACCTGGGCAGGGAACAGTAAATGATCAACACGTCGGCTCTGCTCGGAATCTCCTCAACTCTAGACCCCTATCCTCTTCAAGGCCGGATGACCAACCTTATATGAGCATCTACGCGTAGACAATGCTTTCGACTCTAGGATGCGTGTTACGATACCCATCACTAGATGCCGCGGCCCTGAAGAGTTTTAAAAGGGATAGAAGAACCGGATAAAGCGGATTTCCCGCCGAGCTGCCATAAACTGGACTACGTAGGCGCATCGTAATACTCGATATCGTGCTAACCCCTAGAGGCGGTCAACTCGGCGCTCGAGTTGTTCCTGACCAGGACTTTTTTTATATATCCTGGCTATGGACCCGCTCGGGGAGCCGTCACGAGTTACGGTGTGTGGCCTGTAAAGCTGGCTCGGTCACAACGTTCAGCCCCACTGTGGCTCGGTAGACATGGTAAACGAACGCTTTGCTAAGAACCCGCGAACGTTATTTTCGCAAGCCCGATTTTTAAGTCAGGATAACTGAATTCATCGCTATAGGCCGAGACTTTGAGGCCCTAGCAGCATGCTAAGAGTGCCCGGGTACACCCAGGCAGCTAAAGAGTGTATACTTTTGAGTTGGTTGCCCCGATGCACATTGAGCAAGGTTGGCTGGTGGTCTAGCTCTGAAACACGGATGGAGATACAGCTCGAACACCTAAATGTCTTGAGGCCCTAGTGGCCTTCTCGTTCAGCAACTAAAGAGACGTAAAATCAGTCATACAGTCCCCAAGATGTGCACTGAAAAAGGTGGGTGAACTGAGGTACAGTCCGTAAGTATGGTCACGGGGTCAGCTACCAAGTCCTACCATTGCCGTAAACCACATATAAAATGTGAATTGGACAGGAACAGTGGGTCTAAAAAGCGTTCGGGCGGGGTCAGTATGACGGTGAAACCATTTAACGGGTCGCTACGTCATCAGAAAATGGAACGAAAAACTTCACTCACTCTTTATATGTAGACTTATACTTACTTTTTCTCGCGAGCTAAACTTTAGCTTCTGCCCAACGTCCCTCGTACAGGCAAGACTTATTGGTCTATCCGCTGTTATCCCCACTGCCAGTTTTATGTGAGAGAGCACAAATGACCATGGCCTTCTCGTGTCGTTTTTCTCATGATTGGTGTCGCTAATAGGAATTAATAGGCTCCTCTATGTTGAGATCCAAACCCACGCCGGTGCCACGATCAACCCATAAGTGAACTCTGTGTTGGGCATGAGAGCGGGGTACTCGTTAACTACAAGTATAACTCAATGATAGGACGGGTGAAGACCAAACGGACCGTGGTTTCTGAGAAGCCCAGTGACGGAACATCGAACCCGTTGTGCATTCGTTATCCTAAAATTAGCAAGACATGTTAAGGGTCCGAGTGAGTGCCAGGCTTTGGAGACGCTATTGCTGTTTATTCCATAAGTTGGGGCACTGAGTACTACCTGGTAAAGAGATCACTTATTCTTCATTTAGATTGGTCAAGGGATTTCAAGTCATAAGCATGACTTATCATGCCGTGACATGGCGTCACATCTCGAAGTACTGGGGTATGGGTGTCGCGAGCGATGTCTGTTTAGTATGGAGGGAACTAGGCATTAGTCAATCGATTCGACGTGCGACTTCATCAGGCACCAGTTCGTTGGTGAACCGTCTTGCTCTTAAGCACACCCAGGAATTGAACTCTTGTGCTACATTCTGACTCGTGTTAATGTCGAGTGGAAGACGTCCCCTCCAACCCCTTAAATTACCTTACGT
seq00026   TTTTAAAGACATGTCGGAGGGACTTCACGCATAGAACTTTACAAGACCGTTCACTAGGAAGCTAGAGTAACAATACGCGTTATGAGGCACTGCATGTCCGGCGGCTAGCGACCTGATAACCTTGGATTGGTAAATACTAAGCTGCCTCATAGCGCCGCCCGACCAACACAGTCGTCGATCGGCCGTGATACTCTGTAGTAATGGAATTTCAATGAGCTTACGACTGCCCCCCCGCGGGTGGCTCTATTACTCTATTAAAGAACGAGGGAGGCCCGCTATCTTAACGCATCCGCGTGCCGTAAATCTGGCATTGAATAAATAATTGGCCCCAATAATTGTGTGCATGGCACGCATTAACCTTCCGTGAAAAGTTAGCGAGGTACATCATTGGGGGAAATATGTTTGTAATAGATCCGTGGGAGCGTTCCCGCGAATTAACTGAGGCGCGGATAATTGCATTCCAAACAAACTCTATAGTGCGTGGACCCTGCCGATCGAATTGTTATTGCACCTGGGCAGGGAACAGTAAATGATCAACACGTCGGCTCTGCTCGGAATCTCCTCAACTCTAGACCCCTATCCTCTTCAAGGCCGGATGACCAACCTTATATGAGCATCTACGCGTAGACAATGCTTTCGACTCTAGGATGCGTGTTACGATACCCATCACTAGATGCCGCGGCCCTGAAGAGTTTTAAAAGGGATAGAAGAACCGGATAAAGCGGATTTCCCGCCGAGCTGCCATAAACTGGACTACGTAGGCGCATCGTAATACTCGATATCGTGCTAACCCCTAGAGGCGGTCAACTCGGCGCTCGAGTTGTTCCTGACCAGGACTTTTTTTATATATCCTGGCTATGGACCCGCTCGGGGAGCCGTCACGAGTTACGGTGTGTGGCCTGTAAAGCTGGCTCGGTCACAACGTTCAGCCCCACTGTGGCTCGGTAGACATGGTAAACGAACGCTTTGCTAAGAACCCGCGAACGTTATTTTCGCAAGCCCGATTTTTAAGTCAGGATAACTGAATTCATCGCTATAGGCCGAGACTTTGAGGCCCTAGCAGCATGCTAAGAGTGCCCGGGTACACCCAGGCAGCTAAAGAGTGTATACTTTTGAGTTGGTTGCCCCGATGCACATTGAGCAAGGTTGGCTGGTGGTCTAGCTCTGAAACACGGATGGAGATACAGCTCGAACACCTAAATGTCTTGAGGCCCTAGTGGCCTTCTCGTTCAGCAACTAAAGAGACGTAAAATCAGTCATACAGTCCCCAAGATGTGCACTGAAAAAGGTGGGTGAACTGAGGTACAGTCCGTAAGTATGGTCACGGGGTCAGCTACCAAGTCCTACCATTGCCGTAAACCACATATAAAATGTGAATTGGACAGGAACAGTGGGTCTAAAAAGCGTTCGGGCGGGGTCAGTATGACGGTGAAACCATTTAACGGGTCGCTACGTCATCAGAAAATGGAACGAAAAACTTCACTCACTCTTTATATGTAGACTTATACTTACTTTTTCTCGCGAGCTAAACTTTAGCTTCTGCCCAACGTCCCTCGTACAGGCAAGACTTATTGGTCTATCCGCTGTTATCCCCACTGCCAGTTTTATGTGAGAGAGCACAAATGACCATGGCCTTCTCGTGTCGTTTTTCTCATGATTGGTGTCGCTAATAGGAATTAATAGGCTCCTCTATGTTGAGATCCAAACCCACGCCGGTGCCACGATCAACCCATAAGTGAACTCTGTGTTGGGCATGAGAGCGGGGTACTCGTTAACTACAAGTATAACTCAATGATAGGACGGGTGAAGACCAAACGGACCGTGGTTTCTGAGAAGCCCAGTGACGGAACATCGAACCCGTTGTGCATTCGTTATCCTAAAATTAGCAAGACATGTTAAGGGTCCGAGTGAGTGCCAGGCTTTGGAGACGCTATTGCTGTTTATTCCATAAGTTGGGGCACTGAGTACTACCTGGTAAAGAGATCACTTATTCTTCATTTAGATTGGTCAAGGGATTTCAAGTCATAAGCATGACTTATCATGCCGTGACATGGCGTCACATCTCGAAGTACTGGGGTATGGGTGTCGCGAGCGATGTCTGTTTAGTATGGAGGGAACTAGGCATTAGTCAATCGATTCGACGTGCGACTTCATCAGGCACCAGTTCGTTGGTGAACCGTCTTGCTCTTAAGCACACCCAGGAATTGAACTCTTGTGCTACATTCTGACTCGTGTTAATGTCGAGTGGAAGACGTCCCCTCCAACCCCTTAAATTACCTTACGT
seq00027   TCTTAAAGACATGTCGGAGGGACTTCACGCATAGAACTTTACAAGACCGTTCACTAGGAAGCTAGAGTAACAATACGCGTTATGAGGCACTGCATGTCCGGCGGCTAGCGACCTGATAACCTTGGATTGGTAAATACTAAGCTGCCTCATAGCGCCGCCCGACCAACACAGTCGTCGATCGGCCGTGATACTCTGTAGTAATGGAATTTCAATGAGCTTACGACTGCCCCCCCGCGGGTGGCTCTATTACTCTATTAAAGAACGAGGGAGGCCCGCTATCTTAACGCATCCGCGTGCCGTAAATCTGGCATTGAATAAATAATTGGCCCCAATAATTGTGTGCATGGCACGCATTAACCTTCCGTGAAAAGTTAGCGAGGTACATCATTGGGGGAAATATGTTTGTAATAGATCCGTGGGAGCGTTCCCGCGAATTAACTGAGGCGCGGATAATTGCATTCCAAACAAACTCTATAGTGCGTGGACCCTGCCGATCGAATTGTTATTGCACCTGGGCAGGGAACAGTAAATGATCAACACGTCGGCTCTGCTCGGAATCTCCTCAACTCTAGACCCCTATCCTCTTCAAGGCCGGATGACCAACCTTATATGAGCATCTACGCGTAGACAATGCTTTCGACTCTAGGATGCGTGTTACGATACCCATCACTAGATGCCGCGGCCCTGAAGAGTTTTAAAAGGGATAGAAGAACCGGATAAAGCGGATTTCCCGCCGAGCTGCCATAAACTGGACTACGTAGGCGCATCGTAATACTCGATATCGTGCTAACCCCTAGAGGCGGTCAACTCGGCGCTCGAGTTGTTCCTGACCAGGACTTTTTTTATATATCCTGGCTATGGACCCGCTCGGGGAGCCGTCACGAGTTACGGTGTGTGGCCTGTAAAGCTGGCTCGGTCACAACGTTCAGCCCCACTGTGGCTCGGTAGACATGGTAAACGAACGCTTTGCTAAGAACCCGCGAACGTTATTTTCGCAAGCCCGATTTTTAAGTCAGGATAACTGAATTCATCGCTATAGGCCGAGACTTTGAGGCCCTAGCAGCATGCTAAGAGTGCCCGGGTACACCCAGGCAGCTAAAGAGTGTATACTTTTGAGTTGGTTGCCCCGATGCACATTGAGCAAGGTTGGCTGGTGGTCTAGCTCTGAAACACGGATGGAGATACAGCTCGAACACCTAAATGTCTTGAGGCCCTAGTGGCCTTCTCGTTCAGCAACTAAAGAGACGTAAAATCAGTCATACAGTCCCCAAGATGTGCACTGAAAAAGGTGGGTGAACTGAGGTACAGTCCGTAAGTATGGTCACGGGGTCAGCTACCAAGTCCTACCATTGCCGTAAACCACATATAAAATGTGAATTGGACAGGAACAGTGGGTCTAAAAAGCGTTCGGGCGGGGTCAGTATGACGGTGAAACCATTTAACGGGTCGCTACGTCATCAGAAAATGGAACGAAAAACTTCACTCACTCTTTATATGTAGACTTATACTTACTTTTTCTCGCGAGCTAAACTTTAGCTTCTGCCCAACGTCCCTCGTACAGGCAAGACTTATTGGTCTATCCGCTGTTATCCCCACTGCCAGTTTTATGTGAGAGAGCACAAATGACCATGGCCTTCTCGTGTCGTTTTTCTCATGATTGGTGTCGCTAATAGGAATTAATAGGCTCCTCTATGTTGAGATCCAAACCCACGCCGGTGCCACGATCAACCCATAAGTGAACTCTGTGTTGGGCATGAGAGCGGGGTACTCGTTAACTACAAGTATAACTCAATGATAGGACGGGTGAAGACCAAACGGACCGTGGTTTCTGAGAAGCCCAGTGACGGAACATCGAACCCGTTGTGCATTCGTTATCCTAAAATTAGCAAGACATGTTAAGGGTCCGAGTGAGTGCCAGGCTTTGGAGACGCTATTGCTGTTTATTCCATAAGTTGGGGCACTGAGTACTACCTGGTAAAGAGATCACTTATTCTTCATTTAGATTGGTCAAGGGATTTCAAGTCATAAGCATGACTTATCATGCCGTGACATGGCGTCACATCTCGAAGTACTGGGGTATGGGTGTCGCGAGCGATGTCTGTTTAGTATGGAGGGAACTAGGCATTAGTCAATCGATTCGACGTGCGACTTCATCAGGCACCAGTTCGTTGGTGAACCGTCTTGCTCTTAAGCACACCCAGGAATTGAACTCTTGTGCTACATTCTGACTCGTGTTAATGTCGAGTGGAAGACGTCCCCTCCAACCCCTTAAATTACCTTACGT
seq00028   TCTTAAAGACATGTCGGAGGGACTTCACGCATAGAACTTTACAAGACCGTTCACTAGGAAGCTAGAGTAACAATACGCGTTATGAGGCACTGCATGTCCGGCGGCTAGCGACCTGATAACCTTGGATTGGTAAATACTAAGCTGCCTCATAGCGCCGCCCGACCAACACAGTCGTCGATCGGCCGTGATACTCTGTAGTAATGGAATTTCAATGAGCTTACGACTGCCCCCCCGCGGGTGGCTCTATTACTCTATTAAAGAACGAGGGAGGCCCGCTATCTTAACGCATCCGCGTGCCGTAAACCTGGCATTGAATAAATAATTGGCCCCAATAATTGTGTGCATGGCACGCATTAACCTTCCGTGAAAAGTTAGCGAGGTACATCATTGGGGGAAATATGTTTGTAATAGATCCGTGGGAGCGTTCCCGCGAATTAACTGAGGCGCGGATAATTGCATTCCAAACAAACTCTATAGTGCGTGGACCCTGCCGATCGAATTGTTATTGCACCTGGGCAGGGAACAGTAAATGATCAACACGTCGGCTCTGCTCGGAATCTCCTCAACTCTAGACCCCTATCCTCTTCAAGGCCGGATGACCAACCTTATATGAGCATCTACGCGTAGACAATGCTTTCGACTCTAGGATGCGTGTTACGATACCCATCACTAGATGCCGCGGCCCTGAAGAGTTTTAAAAGGGATAGAAGAACCGGATAAAGCGGATTTCCCGCCGAGCTGCCATAAACTGGACTACGTAGGCGCATCGTAATACTCGATATCGTGCTAACCCCTAGAGGCGGTCAACTCGGCGCTCGAGTTGTTCCTGACCAGGACTTTTTTTATATATCCTGGCTATGGACCCGCTCGGGGAGCCGTCACGAGTTACGGTGTGTGGCCTGTAAAGCTGGCTCGGTCACAACGTTCAGCCCCACTGTGGCTCGGTAGACATGGTAAACGAACGCTTTGCTAAGAACCCGCGAACGTTATTTTCGCAAGCCCGATTTTTAAGTCAGGATAACTGAATTCATCGCTATAGGCCGAGACTTTGAGGCCCTAGCAGCATGCTAAGAGTGCCCGGGTACACCCAGGCAGCTAAAGAGTGTATACTTTTGAGTTGGTTGCCCCGATGCACATTGAGCAAGGTTGGCTGGTGGTCTAGCTCTGAAACACGGATGGAGATACAGCTCGAACACCTAAATGTCTTGAGGCCCTAGTGGCCTTCTCGTTCAGCAACTAAAGAGACGTAAAATCAGTCATACAGTCCCCAAGATGTGCACTGAAAAAGGTGGGTGAACTGAGGTACAGTCCGTAAGTATGGTCACGGGGTCAGCTACCAAGTCCTACCATTGCCGTAAACCACATATAAAATGTGAATTGGACAGGAACAGTGGGTCTAAAAAGCGTTCGGGCGGGGTCAGTATGACGGTGAAACCATTTAACGGGTCGCTACGTCATCAGAAAATGGAACGAAAAACTTCACTCACTCTTTATATGTAGACTTATACTTACTTTTTCTCGCGAGCTAAACTTTAGCTTCTGCCCAACGTCCCTCGTACAGGCAAGACTTATTGGTCTATCCGCTGTTATCCCCACTGCCAGTTTTATGTGAGAGAGCACAAATGACCATGGCCTTCTCGTGTCGTTTTTCTCATGATTGGTGTCGCTAATAGGAATTAATAGGCTCCTCTATGTTGAGATCCAAACCCACGCCGGTGCCACGATCAACCCATAAGTGAACTCTGTGTTGGGCATGAGAGCGGGGTACTCGTTAACTACAAGTATAACTCAATGATAGGACGGGTGAAGACCAAACGGACCGTGGTTTCTGAGAAGCCCAGTGACGGAACATCGAACCCGTTGTGCATTCGTTATCCTAAAATTAGCAAGACATGTTAAGGGTCCGAGTGAGTGCCAGGCTTTGGAGACGCTATTGCTGTTTATTCCATAAGTTGGGGCACTGAGTACTACCTGGTAAAGAGATCACTTATTCTTCATTTAGATTGGTCAAGGGATTTCAAGTCATAAGCATGACTTATCATGCCGTGACATGGCGTCACATCTCGAAGTACTGGGGTATGGGTGTCGCGAGCGATGTCTGTTTAGTATGGAGGGAACTAGGCATTAGTCAATCGATTCGACGTGCGACTTCATCAGGCACCAGTTCGTTGGTGAACCGTCTTGCTCTTAAGCACACCCAGGAATTGAACTCTTGTGCTACATTCTGACTCGTGTTAATGTCGAGTGGAAGACGTCCCCTCCAACCCCTTAAATTACCTTACGT
seq00029   TCTTAAAGACATGTCGGAGGGACTTCACGCATAGAACTTTACAAGACCGTTCACTAGGAAGCTAGAGTAACAATACGCGTTATGAGGCACTGCATGTCCGGCGGCTAGCGACCTGATAACCTTGGATTGGTAAATACTAAGCTGCCTCATAGCGCCGCCCGACCAACACAGTCGTCGATCGGCCGTGATACTCTGTAGTAATGGAATTTCAATGAGCTTACGACTGCCCCCCCGCGGGTGGCTCTATTACTCTATTAAAGAACGAGGGAGGCCCGCTATCTTAACGCATCCGCGTGCCGTAAATCTGGCATTGAATAAATAATTGGCCCCAATAATTGTGTGCATGGCACGCATTAACCTTCCGTGAAAAGTTAGCGAGGTACATCATTGGGGGAAATATGTTTGTAATAGATCCGTGGGAGCGTTCCCGCGAATTAACTGAGGCGCGGATAATTGCATTCCAAACAAACTCTATAGTGCGTGGACCCTGCCGATCGAATTGTTATTGCACCTGGGCAGGGAACAGTAAATGATCAACACGTCGGCTCTGCTCGGAATCTCCTCAACTCTAGACCCCTATCCTCTTCAAGGCCGGATGACCAACCTTATATGAGCATCTACGCGTAGACAATGCTTTCGACTCTAGGATGCGTGTTACGATACCCATCACTAGATGCCGCGGCCCTGAAGAGTTTTAAAAGGGATAGAAGAACCGGATAAAGCGGATTTCCCGCCGAGCTGCCATAAACTGGACTACGTAGGCGCATCGTAATACTCGATATCGTGCTAACCCCTAGAGGCGGTCAACTCGGCGCTCGAGTTGTTCCTGACCAGGACTTTTTTTATATATCCTGGCTATGGACCCGCTCGGGGAGCCGTCACGAGTTACGGTGTGTGGCCTGTAAAGCTGGCTCGGTCACAACGTTCAGCCCCACTGTGGCTCGGTAGACATGGTAAACGAACGCTTTGCTAAGAACCCGCGAACGTTATTTTCGCAAGCCCGATTTTTAAGTCAGGATAACTGAATTCATCGCTATAGGCCGAGACTTTGAGGCCCTAGCAGCATGCTAAGAGTGCCCGGGTACACCCAGGCAGCTAAAGAGTGTATACTTTTGAGTTGGTTGCCCCGATGCACATTGAGCAAGGTTGGCTGGTGGTCTAGCTCTGAAACACGGATGGAGATACAGCTCGAACACCTAAATGTCTTGAGGCCCTAGTGGCCTTCTCGTTCAGCAACTAAAGAGACGTAAAATCAGTCATACAGTCCCCAAGATGTGCACTGAAAAAGGTGGGTGAACTGAGGTACAGTCCGTAAGTATGGTCACGGGGTCAGCTACCAAGTCCTACCATTGCCGTAAACCACATATAAAATGTGAATTGGACAGGAACAGTGGGTCTAAAAAGCGTTCGGGCGGGGTCAGTATGACGGTGAAACCATTTAACGGGTCGCTACGTCATCAGAAAATGGAACGAAAAACTTCACTCACTCTTTATATGTAGACTTATACTTACTTTTTCTCGCGAGCTAAACTTTAGCTTCTGCCCAACGTCCCTCGTACAGGCAAGACTTATTGGTCTATCCGCTGTTATCCCCACTGCCAGTTTTATGTGAGAGAGCACAAATGACCATGGCCTTCTCGTGTCGTTTTTCTCATGATTGGTGTCGCTAATAGGAATTAATAGGCTCCTCTATGTTGAGATCCAAACCCACGCCGGTGCCACGATCAACCCATAAGTGAACTCTGTGTTGGGCATGAGAGCGGGGTACTCGTTAACTACAAGTATAACTCAATGATAGGACGGGTGAAGACCAAACGGACCGTGGTTTCTGAGAAGCCCAGTGACGGAACATCGAACCCGTTGTGCATTCGTTATCCTAAAATTAGCAAGACATGTTAAGGGTCCGAGTGAGTGCCAGGCTTTGGAGACGCTATTGCTGTTTATTCCATAAGTTGGGGCACTGAGTACTACCTGGTAAAGAGATCACTTATTCTTCATTTAGATTGGTCAAGGGATTTCAAGTCATAAGCATGACTTATCATGCCGTGACATGGCGTCACATCTCGAAGTACTGGGGTATGGGTGTCGCGAGCGATGTCTGTTTAGTATGGAGGGAACTAGGCATTAGTCAATCGATTCGACGTGCGACTTCATCAGGCACCAGTTCGTTGGTGAACCGTCTTGCTCTTAAGCACACCCAGGAATTGAACTCTTGTGCTACATTCTGACTCGTGTTAATGTCGAGTGGAAGACGTCCCCTCCAACCCCTTAAATTACCTTACGT
seq00030   TCTTAAAGACATGTCGGAGGGACTTCACGCATAGAACTTTACAAGACCGTTCACTAGGAAGCTAGAGTAACAATACGCGTTATGAGGCACTGCATGTCCGGCGGCTAGCGACCTGATAACCTTGGATTGGTAAATACTAAGCTGCCTCATAGCGCCGCCCGACCAACACAGTCGTCGATCGGCCGTGATACTCTGTAGTAATGGAATTTCAATGAGCTTACGACTGCCCCCCCGCGGGTGGCTCTATTACTCTATTAAAGAACGAGGGAGGCCCGCTATCTTAACGCATCCGCGTGCCGTAAATCTGGCATTGAATAAATAATTGGCCCCAATAATTGTGTGCATGGCACGCATTAACCTTCCGTGAAAAGTTAGCGAGGTACATCATTGGGGGAAATATGTTTGTAATAGATCCGTGGGAGCGTTCCCGCGAATTAACTGAGGCGCGGATAATTGCATTCCAAACAAACTCTATAGTGCGTGGACCCTGCCGATCGAATTGTTATTGCACCTGGGCAGGGAACAGTAAATGATCAACACGTCGGCTCTGCTCGGAATCTCCTCAACTCTAGACCCCTATCCTCTTCAAGGCCGGATGACCAACCTTATATGAGCATCTACGCGTAGACAATGCTTTCGACTCTAGGATGCGTGTTACGATACCCATCACTAGATGCCGCGGCCCTGAAGAGTTTTAAAAGGGATAGAAGAACCGGATAAAGCGGATTTCCCGCCGAGCTGCCATAAACTGGACTACGTAGGCGCATCGTAATACTCGATATCGTGCTAACCCCTAGAGGCGGTCAACTCGGCGCTCGAGTTGTTCCTGACCAGGACTTTTTTTATATATCCTGGCTATGGACCCGCTCGGGGAGCCGTCACGAGTTACGGTGTGTGGCCTGTAAAGCTGGCTCGGTCACAACGTTCAGCCCCACTGTGGCTCGGTAGACATGGTAAACGAACGCTTTGCTAAGAACCCGCGAACGTTATTTTCGCAAGCCCGATTTTTAAGTCAGGATAACTGAATTCATCGCTATAGGCCGAGACTTTGAGGCCCTAGCAGCATGCTAAGAGTGCCCGGGTACACCCAGGCAGCTAAAGAGTGTATACTTTTGAGTTGGTTGCCCCGATGCACATTGAGCAAGGTTGGCTGGTGGTCTAGCTCTGAAACACGGATGGAGATACAGCTCGAACACCTAAATGTCTTGAGGCCCTAGTGGCCTTCTCGTTCAGCAACTAAAGAGACGTAAAATCAGTCATACAGTCCCCAAGATGTGCACTGAAAAAGGTGGGTGAACTGAGGTACAGTCCGTAAGTATGGTCACGGGGTCAGCTACCAAGTCCTACCATTGCCGTAAACCACATATAAAATGTGAATTGGACAGGAACAGTGGGTCTAAAAAGCGTTCGGGCGGGGTCAGTATGACGGTGAAACCATTTAACGGGTCGCTACGTCATCAGAAAATGGAACGAAAAACTTCACTCACTCTTTATATGTAGACTTATACTTACTTTTTCTCGCGAGCTAAACTTTAGCTTCTGCCCAACGTCCCTCGTACAGGCAAGACTTATTGGTCTATCCGCTGTTATCCCCACTGCCAGTTTTATGTGAGAGAGCACAAATGACCATGGCCTTCTCGTGTCGTTTTTCTCATGATTGGTGTCGCTAATAGGAATTAATAGGCTCCTCTATGTTGAGATCCAAACCCACGCCGGTGCCACGATCAACCCATAAGTGAACTCTGTGTTGGGCATGAGAGCGGGGTACTCGTTAACTACAAGTATAACTCAATGATAGGACGGGTGAAGACCAAACGGACCGTGGTTTCTGAGAAGCCCAGTGACGGAACATCGAACCCGTTGTGCATTCGTTATCCTAAAATTAGCAAGACATGTTAAGGGTCCGAGTGAGTGCCAGGCTTTGGAGACGCTATTGCTGTTTATTCCATAAGTTGGGGCACTGAGTACTACCTGGTAAAGAGATCACTTATTCTTCATTTAGATTGGTCAAGGGATTTCAAGTCATAAGCATGACTTATCATGCCGTGACATGGCGTCACATCTCGAAGTACTGGGGTATGGGTGTCGCGAGCGATGTCTGTTTAGTATGGAGGGAACTAGGCATTAGTCAATCGATTCGACGTGCGACTTCATCAGGCACCAGTTCGTTGGTGAACCGTCTTGCTCTTAAGCACACCCAGGAATTGAACTCTTGTGCTACATTCTGACTCGTGTTAATGTCGAGTGGAAGACGTCCCCTCCAACCCCTTAAATTACCTTACGT
seq00031   TTTTAAAGACATGTCGGAGGGACTTCACGCATAGAACTTTACAAGACCGTTCACTAGGAAGCTAGAGTAACAATACGCGTTATGAGGCACTGCATGTCCGGCGGCTAGCGACCTGATAACCTTGGATTGGTAAATACTAAGCTGCCTCATAGCGCCGCCCGACCAACACAGTCGTCGATCGGCCGTGATACTCTGTAGTAATGGAATTTCAATGAGCTTACGACTGCCCCCCCGCGGGTGGCTCTATTACTCTATTAAAGAACGAGGGAGGCCCGCTATCTTAACGCATCCGCGTGCCGTAAATCTGGCATTGAATAAATAATTGGCCCCAATAATTGTGTGCATGGCACGCATTAACCTTCCGTGAAAAGTTAGCGAGGTACATCATTGGGGGAAATATGTTTGTAATAGATCCGTGGGAGCGTTCCCGCGAATTAACTGAGGCGCGGATAATTGCATTCCAAACAAACTCTATAGTGCGTGGACCCTGCCGATCGAATTGTTATTGCACCTGGGCAGGGAACAGTAAATGATCAACACGTCGGCTCTGCTCGGAATCTCCTCAACTCTAGACCCCTATCCTCTTCAAGGCCGGATGACCAACCTTATATGAGCATCTACGCGTAGACAATGCTTTCGACTCTAGGATGCGTGTTACGATACCCATCACTAGATGCCGCGGCCCTGAAGAGTTTTAAAAGGGATAGAAGAACCGGATAAAGCGGATTTCCCGCCGAGCTGCCATAAACTGGACTACGTAGGCGCATCGTAATACTCGATATCGTGCTAACCCCTAGAGGCGGTCAACTCGGCGCTCGAGTTGTTCCTGACCAGGACTTTTTTTATATATCCTGGCTATGGACCCGCTCGGGGAGCCGTCACGAGTTACGGTGTGTGGCCTGTAAAGCTGGCTCGGTCACAACGTTCAGCCCCACTGTGGCTCGGTAGACATGGTAAACGAACGCTTTGCTAAGAACCCGCGAACGTTATTTTCGCAAGCCCGATTTTTAAGTCAGGATAACTGAATTCATCGCTATAGGCCGAGACTTTGAGGCCCTAGCAGCATGCTAAGAGTGCCCGGGTACACCCAGGCAGCTAAAGAGTGTATACTTTTGAGTTGGTTGCCCCGATGCACATTGAGCAAGGTTGGCTGGTGGTCTAGCTCTGAAACACGGATGGAGATACAGCTCGAACACCTAAATGTCTTGAGGCCCTAGTGGCCTTCTCGTTCAGCAACTAAAGAGACGTAAAATCAGTCATACAGTCCCCAAGATGTGCACTGAAAAAGGTGGGTGAACTGAGGTACAGTCCGTAAGTATGGTCACGGGGTCAGCTACCAAGTCCTACCATTGCCGTAAACCACATATAAAATGTGAATTGGACAGGAACAGTGGGTCTAAAAAGCGTTCGGGCGGGGTCAGTATGACGGTGAAACCATTTAACGGGTCGCTACGTCATCAGAAAATGGAACGAAAAACTTCACTCACTCTTTATATGTAGACTTATACTTACTTTTTCTCGCGAGCTAAACTTTAGCTTCTGCCCAACGTCCCTCGTACAGGCAAGACTTATTGGTCTATCCGCTGTTATCCCCACTGCCAGTTTTATGTGAGAGAGCACAAATGACCATGGCCTTCTCGTGTCGTTTTTCTCATGATTGGTGTCGCTAATAGGAATTAATAGGCTCCTCTATGTTGAGATCCAAACCCACGCCGGTGCCACGATCAACCCATAAGTGAACTCTGTGTTGGGCATGAGAGCGGGGTACTCGTTAACTACAAGTATAACTCAATGATAGGACGGGTGAAGACCAAACGGACCGTGGTTTCTGAGAAGCCCAGTGACGGAACATCGAACCCGTTGTGCATTCGTTATCCTAAAATTAGCAAGACATGTTAAGGGTCCGAGTGAGTGCCAGGCTTTGGAGACGCTATTGCTGTTTATTCCATAAGTTGGGGCACTGAGTACTACCTGGTAAAGAGATCACTTATTCTTCATTTAGATTGGTCAAGGGATTTCAAGTCATAAGCATGACTTATCATGCCGTGACATGGCGTCACATCTCGAAGTACTGGGGTATGGGTGTCGCGAGCGATGTCTGTTTAGTATGGAGGGAACTAGGCATTAGTCAATCGATTCGACGTGCGACTTCATCAGGCACCAGTTCGTTGGTGAACCGTCTTGCTCTTAAGCACACCCAGGAATTGAACTCTTGTGCTACATTCTGACTCGTGTTAATGTCGAGTGGAAGACGTCCCCTCCAACCCCTTAAATTACCTTACGT
seq00032   TTTTAAAGACATGTCGGAGGGACTTCACGCATAGAACTTTACAAGACCGTTCACTAGGAAGCTAGAGTAACAATACGCGTTATGAGGCACTGCATGTCCGGCGGCTAGCGACCTGATAACCTTGGATTGGTAAATACTAAGCTGCCTCATAGCGCCGCCCGACCAACACAGTCGTCGATCGGCCGTGATACTCTGTAGTAATGGAATTTCAATGAGCTTACGACTGCCCCCCCGCGGGTGGCTCTATTACTCTATTAAAGAACGAGGGAGGCCCGCTATCTTAACGCATCCGCGTGCCGTAAATCTGGCATTGAATAAATAATTGGCCCCAATAATTGTGTGCATGGCACGCATTAACCTTCCGTGAAAAGTTAGCGAGGTACATCATTGGGGGAAATATGTTTGTAATAGATCCGTGGGAGCGTTCCCGCGAATTAACTGAGGCGCGGATAATTGCATTCCAAACAAACTCTATAGTGCGTGGACCCTGCCGATCGAATTGTTATTGCACCTGGGCAGGGAACAGTAAATGATCAACACGTCGGCTCTGCTCGGAATCTCCTCAACTCTAGACCCCTATCCTCTTCAAGGCCGGATGACCAACCTTATATGAGCATCTACGCGTAGACAATGCTTTCGACTCTAGGATGCGTGTTACGATACCCATCACTAGATGCCGCGGCCCTGAAGAGTTTTAAAAGGGATAGAAGAACCGGATAAAGCGGATTTCCCGCCGAGCTGCCATAAACTGGACTACGTAGGCGCATCGTAATACTCGATATCGTGCTAACCCCTAGAGGCGGTCAACTCGGCGCTCGAGTTGTTCCTGACCAGGACTTTTTTTATATATCCTGGCTATGGACCCGCTCGGGGAGCCGTCACGAGTTACGGTGTGTGGCCTGTAAAGCTGGCTCGGTCACAACGTTCAGCCCCACTGTGGCTCGGTAGACATGGTAAACGAACGCTTTGCTAAGAACCCGCGAACGTTATTTTCGCAAGCCCGATTTTTAAGTCAGGATAACTGAATTCATCGCTATAGGCCGAGACTTTGAGGCCCTAGCAGCATGCTAAGAGTGCCCGGGTACACCCAGGCAGCTAAAGAGTGTATACTTTTGAGTTGGTTGCCCCGATGCACATTGAGCAAGGTTGGCTGGTGGTCTAGCTCTGAAACACGGATGGAGATACAGCTCGAACACCTAAATGTCTTGAGGCCCTAGTGGCCTTCTCGTTCAGCAACTAAAGAGACGTAAAATCAGTCATACAGTCCCCAAGATGTGCACTGAAAAAGGTGGGTGAACTGAGGTACAGTCCGTAAGTATGGTCACGGGGTCAGCTACCAAGTCCTACCATTGCCGTAAACCACATATAAAATGTGAATTGGACAGGAACAGTGGGTCTAAAAAGCGTTCGGGCGGGGTCAGTATGACGGTGAAACCATTTAACGGGTCGCTACGTCATCAGAAAATGGAACGAAAAACTTCACTCACTCTTTATATGTAGACTTATACTTACTTTTTCTCGCGAGCTAAACTTTAGCTTCTGCCCAACGTCCCTCGTACAGGCAAGACTTATTGGTCTATCCGCTGTTATCCCCACTGCCAGTTTTATGTGAGAGAGCACAAATGACCATGGCCTTCTCGTGTCGTTTTTCTCATGATTGGTGTCGCTAATAGGAATTAATAGGCTCCTCTATGTTGAGATCCAAACCCACGCCGGTGCCACGATCAACCCATAAGTGAACTCTGTGTTGGGCATGAGAGCGGGGTACTCGTTAACTACAAGTATAACTCAATGATAGGACGGGTGAAGACCAAACGGACCGTGGTTTCTGAGAAGCCCAGTGACGGAACATCGAACCCGTTGTGCATTCGTTATCCTAAAATTAGCAAGACATGTTAAGGGTCCGAGTGAGTGCCAGGCTTTGGAGACGCTATTGCTGTTTATTCCATAAGTTGGGGCACTGAGTACTACCTGGTAAAGAGATCACTTATTCTTCATTTAGATTGGTCAAGGGATTTCAAGTCATAAGCATGACTTATCATGCCGTGACATGGCGTCACATCTCGAAGTACTGGGGTATGGGTGTCGCGAGCGATGTCTGTTTAGTATGGAGGGAACTAGGCATTAGTCAATCGATTCGACGTGCGACTTCATCAGGCACCAGTTCGTTGGTGAACCGTCTTGCTCTTAAGCACACCCAGGAATTGAACTCTTGTGCTACATTCTGACTCGTGTTAATGTCGAGTGGAAGACGTCCCCTCCAACCCCTTAAATTACCTTACGT
seq00033   TCTTAAAGACATGTCGGAGGGACTTCACGCATAGAACTTTACAAGACCGTTCACTAGGAAGCTAGAGTAACAATACGCGTTATGAGGCACTGCATGTCCGGCGGCTAGCGACCTGATAACCTTGGATTGGTAAATACTAAGCTGCCTCATAGCGCCGCCCGACCAACACAGTCGTCGATCGGCCGTGATACTCTGTAGTAATGGAATTTCAATGAGCTTACGACTGCCCCCCCGCGGGTGGCTCTATTACTCTATTAAAGAACGAGGGAGGCCCGCTATCTTAACGCATCCGCGTGCCGTAAATCTGGCATTGAATAAATAATTGGCCCCAATAATTGTGTGCATGGCACGCATTAACCTTCCGTGAAAAGTTAGCGAGGTACATCATTGGGGGAAATATGTTTGTAATAGATCCGTGGGAGCGTTCCCGCGAATTAACTGAGGCGCGGATAATTGCATTCCAAACAAACTCTATAGTGCGTGGACCCTGCCGATCGAATTGTTATTGCACCTGGGCAGGGAACAGTAAATGATCAACACGTCGGCTCTGCTCGGAATCTCCTCAACTCTAGACCCCTATCCTCTTCAAGGCCGGATGACCAACCTTATATGAGCATCTACGCGTAGACAATGCTTTCGACTCTAGGATGCGTGTTACGATACCCATCACTAGATGCCGCGGCCCTGAAGAGTTTTAAAAGGGATAGAAGAACCGGATAAAGCGGATTTCCCGCCGAGCTGCCATAAACTGGACTACGTAGGCGCATCGTAATACTCGATATCGTGCTAACCCCTAGAGGCGGTCAACTCGGCGCTCGAGTTGTTCCTGACCAGGACTTTTTTTATATATCCTGGCTATGGACCCGCTCGGGGAGCCGTCACGAGTTACGGTGTGTGGCCTGTAAAGCTGGCTCGGTCACAACGTTCAGCCCCACTGTGGCTCGGTAGACATGGTAAACGAACGCTTTGCTAAGAACCCGCGAACGTTATTTTCGCAAGCCCGATTTTTAAGTCAGGATAACTGAATTCATCGCTATAGGCCGAGACTTTGAGGCCCTAGCAGCATGCTAAGAGTGCCCGGGTACACCCAGGCAGCTAAAGAGTGTATACTTTTGAGTTGGTTGCCCCGATGCACATTGAGCAAGGTTGGCTGGTGGTCTAGCTCTGAAACACGGATGGAGATACAGCTCGAACACCTAAATGTCTTGAGGCCCTAGTGGCCTTCTCGTTCAGCAACTAAAGAGACGTAAAATCAGTCATACAGTCCCCAAGATGTGCACTGAAAAAGGTGGGTGAACTGAGGTACAGTCCGTAAGTATGGTCACGGGGTCAGCTACCAAGTCCTACCATTGCCGTAAACCACATATAAAATGTGAATTGGACAGGAACAGTGGGTCTAAAAAGCGTTCGGGCGGGGTCAGTATGACGGTGAAACCATTTAACGGGTCGCTACGTCATCAGAAAATGGAACGAAAAACTTCACTCACTCTTTATATGTAGACTTATACTTACTTTTTCTCGCGAGCTAAACTTTAGCTTCTGCCCAACGTCCCTCGTACAGGCAAGACTTATTGGTCTATCCGCTGTTATCCCCACTGCCAGTTTTATGTGAGAGAGCACAAATGACCATGGCCTTCTCGTGTCGTTTTTCTCATGATTGGTGTCGCTAATAGGAATTAATAGGCTCCTCTATGTTGAGATCCAAACCCACGCCGGTGCCACGATCAACCCATAAGTGAACTCTGTGTTGGGCATGAGAGCGGGGTACTCGTTAACTACAAGTATAACTCAATGATAGGACGGGTGAAGACCAAACGGACCGTGGTTTCTGAGAAGCCCAGTGACGGAACATCGAACCCGTTGTGCATTCGTTATCCTAAAATTAGCAAGACATGTTAAGGGTCCGAGTGAGTGCCAGGCTTTGGAGACGCTATTGCTGTTTATTCCATAAGTTGGGGCACTGAGTACTACCTGGTAAAGAGATCACTTATTCTTCATTTAGATTGGTCAAGGGATTTCAAGTCATAAGCATGACTTATCATGCCGTGACATGGCGTCACATCTCGAAGTACTGGGGTATGGGTGTCGCGAGCGATGTCTGTTTAGTATGGAGGGAACTAGGCATTAGTCAATCGATTCGACGTGCGACTTCATCAGGCACCAGTTCGTTGGTGAACCGTCTTGCTCTTAAGCACACCCAGGAATTGAACTCTTGTGCTACATTCTGACTCGTGTTAATGTCGAGTGGAAGACGTCCCCTCCAACCCCTTAAATTACCTTACGT
