# Supplementary material for: How Good Are Indirect Tests at Detecting Recombination in Human mtDNA?
Source: G3 (Bethesda). 2013 Jul 1;3(7):1095–104. doi: 10.1534/g3.113.006510 (PMC3704238; doi:10.1534/g3.113.006510)
Supplement: Supporting Information [file supp_g3.113.006510_FileS2.gz › SequenceData/mtDNA_ratehet&popgrowth/10/3rdbase/Infiles/10_70-new.txt]

33 2284
seq00001   AATGATGGTGTCAGACCATAGTCGCTCCTCCTGCCGGGAGTAGTCTGTCGAGCATGGGAAGTAGCTCCTAGAAAGGCAAGGACTGCAGTAAATTCTTGGCACACGATCCTCCGTAGGACGTATTATCCTCCACATTCGCTGATGATGGCGACTCTTATTTGAATTTTGGTCTGCGTGATACTGTTTGTTGTGCTTCCAAGACTCGAATCGCAATCTTAGACATGAACACCCAGTGCTGAAGTTAGATCCCTTGAGAGGTCGCAAAAACTAGCACGAGCAATCCACCCCATTTACGTCGTTAAGAAGATGCTATATCGCTCGAGGGGCGATCCAGCAAACACGCGCTCCTTTTATGTACGGCACACTGATGTCGGAACGGTTCCGAGACGTAAATCACTCACTCCTACGACGATGCGTAGGTAGGGAGAAGCGCCGAGTTCACATACCATTTTGGTCGTTTAATTAACTAGGGCCATCGAAAGCCGAACCTCAAATTCTCATCTGAATGGTTTTGACTAATGGGAGGGCACTCGAGTGGTGAGCAAAAGCTCTCCTTTATTGCTGCGGACATTGGGGCAAAGTCAAGGCATGGGGTCTCTGTGTAATGAACCATGCATGGCTCGTAAAAGAGGATTCCTCCTCACACTTGGTGGCACCTGCTACGGACTACACACTCGTGCTTTTTTTGACCGACCTTAATCATACTAATTGGCTATGAGAATCCGATTCCTTAGTCGAGGATAAGTAAGTGGAAGTGAATCGCGAAAGGATCGATCGAAAAAGGCGAAACGGACTCATTAAACCCCACTCATTGACGGGGCCCCGGCACCCCTACCCTTGCTGACTATGTTTGTTTTTTGAAGTAAATACCTGACTTTAAAATAATAATCGGTATAGTAAAGCTTTAATCAAGCTTCGGTCCAGATTGATTGCGCTACACGTGGAGGGTCGCGCGGTTTGCGTCTAGCCTCCAATTATCGTGAATATCAGGATCTCTGAAAAAAGTATCAACCGTAGTTACGCAGTCCCGTGTTGACGTGATACAGGTCACTATCGGACCGCGTAATAGAATTACGACCTATTGAGATTCGTTACAATGACGGTCTAGTGCTGCGAGGTGGTACGCTTGACCCGTCAGCACGGCGGTTGAGTCAGCCCATACTTTGGGAAGATAGAGTACGGTGCAATAGAAACTTTAACTAACGGTCCCAATGTGCGCCGCTAGAGCTATACTTAAATACAGCAGAAAATTGGTATTAGAAATTGGCAAGGTAGACAGGGTTAGGATAGAGTAGAACAAAGGCAGCCAGTATCACAGCGATGGGCAAAATGGGTCCTGCTCCATCCAGTCTCTCCACGTTCTTGCGTGGCCCCTACACTGTAACTAGCATATTTGCATGTAGCAGTTATCCATTTGGCCGGGATTCACATCCGAAGCTGTCTCAAGATTTACCAATTTCTAGTGGGTTGTAGACCAACGCGTCCAGGTTCCCATTCCGAACGGCGCTTCGGCTGTGCCAGCAATATATGGTCGCCATGTAACCCGCGTGTGGAATATTCTTATGCATCGCGCAAACAATAAGAGGTAGGCTCTGCGTCGGATCATGACAGATGAATCATCGGCTTGAGAATTACCTGAGAAAGGGATCACAGCGTACGTTATTCCGTTTTCTTGCTGAGGGACTATGCAACAAGTAGGGGTGCTATCAGTACCTTACACCTTTGAATGGCGATTAAATGACGATCAACACATCGGAGGTCGTCTGCTTTCGCCGGGGTGCAAGCTCATTAATATATGCTTTCTGTCATGTTCATGGTGTGCTTGCCGTTTTGATAAGACCAAGTGCGCTTCCGGCCAGGATATAGGCAGGAGCTTATCGGAATACGGACACAGTCCGAATACTACTGAGCACCTCAACCCATCCCCTCGATCGCTCGACACGGGATGGCCTTAGTCGCTCATGTAGCAATGAGCTGGATTGCGGGAGATGCGCTGGAGCGACATTCTAGACGAGTGAGAGGATGGGGTACTGGGTGACCTGCGATAGAACGTCAACCCGTAGAATCATATACCTACCGTCGCGCTTATTTGGGATAGGTCGGATTGGATGACCCCAGCATCGTGAAAGACGCGTTAGATCTTTTGCTAGAACGATTCTAGAGACTAAGAGGTTCAGAATCGGAACTATAACCCATCTTCGAAATGACCGCTTCTGCGGGCACTGGAAAGTACACGCGCGTGCGCAACACACCAGCAGGTGGGCCTTAACCTCATCCGATACGC
seq00002   AATGATGGTGTCAGACCATAGTCGCTCCTCCTGCCGGGAGTAGTCTGTCGAGCATGGGAAGTAGCTCCTAGAAAGGCAAGGACTGCAGTAAATTCTTGGCACACGATCCTCCGTAGGACGTATTATCCTCCACATTCGCTGATGATGGCGACTCTTATTTGAATTTTGGTCTGCGTGATACTGTTTGTTGTGCTTCCAAGACTCGAATCGCAATCTTAGACATGAACACCCAGTGCTGAAGTTAGATCCCTTGAGAGGTCGCAAAAACTAGCACGAGCAATCCACCCCATTTACGTCGTTAAGAAGATGCTATATCGCTCGAGGGGCGATCCAGCAAACACGCGCTCCTTTTATGTACGGCACACTGATGTCGGAACGGTTCCGAGACGTAAATCACTCACTCCTACGACGATGCGTAGGTAGGGAGAAGCGCCGAGTTCACATACCATTTTGGTCGTTTAATTAACTAGGGCCATCGAAAGCCGAACCTCAAATTCTCATCTGAATGGTTTTGACTAATGGGAGGGCACTCGAGTGGTGAGCAAAAGCTCTCCTTTATTGCTGCGGACATTGGGGCAAAGTCAAGGCATGGGGTCTCTGTGTAATGAACCATGCATGGCTCGTAAAAGAGGATTCCTCCTCACACTTGGTGGCACCTGCTACGGACTACACACTCGTGCTTTTTTTGACCGACCTTAATCATACTAATTGGCTATGAGAATCCGATTCCTTAGTCGAGGATAAGTAAGTGGAAGTGAATCGCGAAAGGATCGATCGAAAAAGGCGAAACGGACTCATTAAACCCCACTCATTGACGGGGCCCCGGCACCCCTACCCTTGCTGACTATGTTTGTTTTTTGAAGTAAATACCTGACTTTAAAATAATAATCGGTATAGTAAAGCTTTAATCAAGCTTCGGTCCAGATTGATTGCGCTACACGTGGAGGGTCGCGCGGTTTGCGTCTAGCCTCCAATTATCGTGAATATCAGGTTCTCTGAAAAAAGTATCAACCGTAGTTACGCAGTCCCGTGTTGACGTGATACAGGTCACTATCGGACCGCGTAATAGAATTACGACCTATTGAGATTCGTTACAATGACGGTCTAGTGCTGCGAGGTGGTACGCTTGACCCGTCAGCACGGCGGTTGAGTCAGCCCATAATTTGGGAAGATAGAGTACGGTGCAATAGAAACTTTAACTAACGGTCCCAATGTGCGCCGCTAGAGCTATACTTAAATACAGCAGAAAATTGGTATTAGAAATTGGCAAGGTAGACAGGGTTAGGATAGAGTAGAACAAAGGCAGCCAGTATCACAGCGATGGGCAAAATGGGTCCTGCTCCATCCAGTCTCTCCACGTTCTTGCGTGGCCCCTACACTGTAACTAGCATATTTGCATGTAGCAGTTATCCATTTGGCCGGGATTCACATCCGAAGCTGTCTCAAGATTTACCAATTTCTAGTGGGTTGTAGACCAACGCGTCCAGGTTCCCATTCCGAACGGCGCTTCGGCTGTGCCAGCAATATATGGTCGCCATGTAACCCGCGTGTGGAATATTCTTATGCATCGCGCAAACAATAAGAGGTAGGCTCTGCGTCGGATCATGACAGATGAATCATCGGCTTGAGAATTACCTGAGAAAGGGATCACAGCGTACGTTATTCCGTTTTCTTGCTGAGGGACTATGCAACAAGTAGGGGTGCTATCAGTACCTTACACCTTTGAATGGCGATTAAATGACGATCAACACATCGGAGGTCGTCTGCTTTCGCCGGGGTGCAAGCTCATTAATATATGCTTTCTGTCATGTTCATGGTGTGCTTGCCGTTTTGATAAGACCAAGTGCGCTTCCGGCCAGGATATAGGCAGGAGCTTATCGGAATACGGACACAGTCCGAATACTACTGAGCACCTCAACCCATCCCCTCGATCGCTCGACACGGGATGGCCTTAGTCGCTCATGTAGCAATGAGCTGGATTGCGGGAGATGCGCTGGAGCGACATTCTAGACGAGTGAGAGGATGGGGTACTGGGTGACCTGCGATAGAACGTCAACCCGTAGAATCATATACCTACCGTCGCGCTTATTTGGGATAGGTCGGATTGGATGACCCCAGCATCGTGAAAGACGCGTTAGATCTTTTGCTAGAACGATTCTAGAGACTAAGAGGTTCAGAATCGGAACTATAACCCATCTTCGAAATGACCGCTTCTGCGGGCACTGGAAAGTACACGCGCGTGCGCAACACACCAGCAGGTGGGCCTTAACCTCATCCGATACGC
seq00003   AATGATGGTGTCAGACCATAGTCGCTCCTCCTGCCGGGAGTAGTCTGTCGAGCATGGGAAGTAGCTCCTAGAAAGGCAAGGACTGCAGTAAATTCTTGGCACACGATCCTCCGTAGGACGTATTATCCTCCACATTCGCTGATGATGGCGACTCTTATTTGAATTTTGGTCTGCGTGATACTGTTTGTTGTGCTTCCAAGACTCGAATCGCAATCTTAGACATGAACACCCAGTGCTGAAGTTAGATCCCTTGAGAGGTCGCAAAAACTAGCACGAGCAATCCACCCCATTTACGTCGTTAAGAAGATGCTATATCGCTCGAGGGGCGATCCAGCAAACACGCGCTCCTTTTATGTACGGCACACTGATGTCGGAACGGTTCCGAGACGTAAATCACTCACTCCTACGACGATGCGTAGGTAGGGAGAAGCGCCGAGTTCACATACCATTTTGGTCGTTTAATTAACTAGGGCCATCGAAAGCCGAACCTCAAATTCTCATCTGAATGGTTTTGACTAATGGGAGGGCACTCGAGTGGTGAGCAAAAGCTCTCCTTTATTGCTGCGGACATTGGGGCAAAGTCAAGGCATGGGGTCTCTGTGTAATGAACCATGCATGGCTCGTAAAAGAGGATTCCTCCTCACACTTGGTGGCACCTGTTACGGACTACACACTCGTGCTTTTTTTGACCGACCTTAATCATACTAATTGGCTATGAGAATCCGATTCCTTAGTCGAGGATAAGTAAGTGGAAGTGAATCGCGAAAGGATCGATCGAAAAAGGCGAAACGGACTCATTAAACCCCACTCATTGACGGGGCCCCGGCACCCCTACCCTTGCTGACTATGTTTGTTTTTTGAAGTAAATACCTGACTTTAAAATAATAATCGGTATAGTAAAGCTTTAATCAAGCTTCGGTCCAGATTGATTGCGCTACACGTGGAGGGTCGCGCGGTTTGCGTCTAGCCTCCAATTATCGTGAATATCAGGATCTCTGAAAAAAGTATCAACCGTAGTTACGCAGTCCCGTGTTGACGTGATACAGGTCACTATCGGACCGCGTAATAGAATTACGACCTATTGAGATTCGTTACAATGACGGTCTAGTGCTGCGAGGTGGTACGCTTGACCCGTCAGCACGGCGGTTGAGTCAGCCCATAATTTGGGAAGATAGAGTACGGTGCAATAGAAACTTTAACTAACGGTCCCAATGTGCGCCGCTAGAGCTATACTTAAATACAGCAGAAAATTGGTATTAGAAATTGGCAAGGTAGACAGGGTTAGGATAGAGTAGAACAAAGGCAGCCAGTATCACAGCGATGGGCAAAATGGGTCCTGCTCCATCCAGTCTCTCCACGTTCTTGCGTGGCCCCTACACTGTAACTAGCATATTTGCATGTAGCAGTTATCCATTTGGCCGGGATTCACATCCGAAGCTGTCTCAAGATTTACCAATTTCTAGTGGGTTGTAGACCAACGCGTCCAGGTTCCCATTCCGAACGGCGCTTCGGCTGTGCCAGCAATATATGGTCGCCATGTAACCCGCGTGTGGAATATTCTTATGCATCGCGCAAACAATAAGAGGTAGGCTCTGCGTCGGATCATGACAGATGAATCATCGGCTTGAGAATTACCTGAGAAAGGGATCACAGCGTACGTTATTCCGTTTTCTTGCTGAGGGACTATGCAACAAGTAGGGGTGCTATCAGTACCTTACACCTTTGAATGGCGATTAAATGACGATCAACACATCGGAGGTCGTCTGCTTTCGCCGGGGTGCAAGCTCATTAATATATGCTTTCTGTCATGTTCATGGTGTGCTTGCCGTTTTGATAAGACCAAGTGCGCTTCCGGCCAGGATATAGGCAGGAGCTTATCGGAATACGGACACAGTCCGAATACTACTGAGCACCTCAACCCATCCCCTCGATCGCTCGACACGGGATGGCCTTAGTCGCTCATGTAGCAATGAGCTGGATTGCGGGAGATGCGCTGGAGCGACATTCTAGACGAGTGAGAGGATGGGGTACTGGGTGACCTGCGATAGAACGTCAACCCGTAGAATCATATACCTACCGTCGCGCTTATTTGGGATAGGTCGGATTGGATGACCCCAGCATCGTGAAAGACGCGTTAGATCTTTTGCTAGAACGATTCTAGAGACTAAGAGGTTCAGAATCGGAACTATAACCCATCTTCGAAATGACCGCTTCTGCGGGCACTGGAAAGTACACGCGCGTGCGCAACACACCAGCAGGTGGGCCTTAACCTCATCCGATACGC
seq00004   AATGATGGTGTCAGACCATAGTCGCTCCTCCTGCCGGGAGTAGTCTGTCGAGCATGGGAAGTAGCTCCTAGAAAGGCAAGGACTGCAGTAAATTCTTGGCACACGATCCTCCGTAGGACGTATTATCCTCCACATTCGCTGATGATGGCGACTCTTATTTGAATTTTGGTCTGCGTGATACTGTTTGTTGTGCTTCCAAGACTCGAATCGCAATCTTAGACATGAACACCCAGTGCTGAAGTTAGATCCCTTGAGAGGTCGCAAAAACTAGCACGAGCAATCCACCCCATTTACGTCGTTAAGAAGATGCTATATCGCTCGAGGGGCGATCCAGCAAACACGCGCTCCTTTTATGTACGGCACACTGATGTCGGAACGGTTCCGAGACGTAAATCACTCACTCCTACGACGATGCGTAGGTAGGGAGAAGCGCCGAGTTCACATACCATTTTGGTCGTTTAATTAACTAGGGCCATCGAAAGCCGAACCTCAAATTCTCATCTGAATGGTTTTGACTAATGGGAGGGCACTCGAGTGGTGAGCAAAAGCTCTCCTTTATTGCTGCGGACATTGGGGCAAAGTCAAGGCATGGGGTCTCTGTGTAATGAACCATGCATGGCTCGTAAAAGAGGATTCCTCCTCACACTTGGTGGCACCTGCTACGGACTACACACTCGTGCTTTTTTTGACCGACCTTAATCATACTAATTGGCTATGAGAATCCGATTCCTTAGTCGAGGATAAGTAAGTGGAAGTGAATCGCGAAAGGATCGATCGAAAAAGGCGAAACGGACTCATTAAACCCCACTCATTGACGGGGCCCCGGCACCCCTACCCTTGCTGACTATGTTTGTTTTTTGAAGTAAATACCTGACTTTAAAATAATAATCGGTATAGTAAAGCTTTAATCAAGCTTCGGTCCAGATTGATTGCGCTACACGTGGAGGGTCGCGCGGTTTGCGTCTAGCCTCCAATTATCGTGAATATCAGGTTCTCTGAAAAAAGTATCAACCGTAGTTACGCAGTCCCGTGTTGACGTGATACAGGTCACTATCGGACCGCGTAATAGAATTACGACCTATTGAGATTCGTTACAATGACGGTCTAGTGCTGCGAGGTGGTACGCTTGACCCGTCAGCACGGCGGTTGAGTCAGCCCATAATTTGGGAAGATAGAGTACGGTGCAATAGAAACTTTAACTAACGGTCCCAATGTGCGCCGCTAGAGCTATACTTAAATACAGCAGAAAATTGGTATTAGAAATTGGCAAGGTAGACAGGGTTAGGATAGAGTAGAACAAAGGCAGCCAGTATCACAGCGATGGGCAAAATGGGTCCTGCTCCATCCAGTCTCTCCACGTCCTTGCGTGGCCCCTACACTGTAACTAGCATATTTGCATGTAGCAGTTATCCATTTGGCCGGGATTCACATCCGAAGCTGTCTCAAGATTTACCAATTTCTAGTGGGTTGTAGACCAACGCGTCCAGGTTCCCATTCCGAACGGCGCTTCGGCTGTGCCAGCAATATATGGTCGCCATGTAACCCGCGTGTGGAATATTCTTATGCATCGCGCAAACAATAAGAGGTAGGCTCTGCGTCGGATCATGACAGATGAATCATCGGCTTGAGAATTACCTGAGAAAGGGATCACAGCGTACGTTATTCCGTTTTCTTGCTGAGGGACTATGCAACAAGTAGGGGTGCTATCAGTACCTTACACCTTTGAATGGCGATTAAATGACGATCAACACATCGGAGGTCGTCTGCTTTCGCCGGGGTGCAAGCTCATTAATATATGCTTTCTGTCATGTTCATGGTGTGCTTGCCGTTTTGATAAGACCAAGTGCGCTTCCGGCCAGGATATAGGCAGGAGCTTATCGGAATACGGACACAGTCCGAATACTACTGAGCACCTCAACCCATCCCCTCGATCGCTCGACACGGGATGGCCTTAGTCGCTCATGTAGCAATGAGCTGGATTGCGGGAGATGCGCTGGAGCGACATTCTAGACGAGTGAGAGGATGGGGTACTGGGTGACCTGCGATAGAACGTCAACCCGTAGAATCATATACCTACCGTCGCGCTTATTTGGGATAGGTCGGATTGGATGACCCCAGCATCGTGAAAGACGCGTTAGATCTTTTGCTAGAACGATTCTAGAGACTAAGAGGTTCAGAATCGGAACTATAACCCATCTTCGAAATGACCGCTTCTGCGGGCACTGGAAAGTACACGCGCGTGCGCAACACACCAGCAGGTGGGCCTTAACCTCATCCGATACGC
seq00005   AATGATGGTGTCAGACCATAGTCGCTCCTCCTGCCGGGAGTAGTCTGTCGAGCATGGGAAGTAGCTCCTAGAAAGGCAAGGACTGCAGTAAATTCTTGGCACACGATCCTCCGTAGGACGTATTATCCTCCACATTCGCTGATGATGGCGACTCTTATTTGAATTTTGGTCTGCGTGATACTGTTTGTTGTGCTTCCAAGACTCGAATCGCAATCTTAGACATGAACACCCAGTGCTGAAGTTAGATCCCTTGAGAGGTCGCAAAAACTAGCACGAGCAATCCACCCCATTTACGTCGTTAAGAAGATGCTATATCGCTCGAGGGGCGATCCAGCAAACACGCGCTCCTTTTATGTACGGCACACTGATGTCGGAACGGTTCCGAGACGTAAATCACTCACTCCTACGACGATGCGTAGGTAGGGAGAAGCGCCGAGTTCACATACCATTTTGGTCGTTTAATTAACTAGGGCCATCGAAAGCCGAACCTCAAATTCTCATCTGAATGGTTTTGACTAATGGGAGGGCACTCGAGTGGTGAGCAAAAGCTCTCCTTTATTGCTGCGGACATTGGGGCAAAGTCAAGGCATGGGGTCTCTGTGTAATGAACCATGCATGGCTCGTAAAAGAGGATTCCTCCTCACACTTGGTGGCACCTGTTACGGACTACACACTCGTGCTTTTTTTGACCGACCTTAATCATACTAATTGGCTATGAGAATCCGATTCCTTAGTCGAGGATAAGTAAGTGGAAGTGAATCGCGAGAGGATCGATCGAAAAAGGCGAAACGGACTCATTAAACCCCACTCATTGACGGGGCCCCGGCACCCCTACCCTTGCTGACTATGTTTGTTTTTTGAAGTAAATACCTGACTTTAAAATAATAATCGGTATAGTAAAGCTTTAATCAAGCTTCGGTCCAGATTGATTGCGCTACACGTGGAGGGTCGCGCGGTTTGCGTCTAGCCTCCAATTATCGTGAATATCAGGATCTCTGAAAAAAGTATCAACCGTAGTTACGCAGTCCCGTGTTGACGTGATACAGGTCACTATCGGACCGCGTAATAGAATTACGACCTATTGAGATTCGTTACAATGACGGTCTAGTGCTGCGAGGTGGTACGCTTGACCCGTCAGCACGGCGGTTGAGTCAGCCCATAATTTGGGAAGATAGAGTACGGTGCAATAGAAACTTTAACTAACGGTCCCAATGTGCGCCGCTAGAGCTATACTTAAATACAGCAGAAAATTGGTATTAGAAATTGGCAAGGTAGACAGGGTTAGGATAGAGTAGAACAAAGGCAGCCAGTATCACAGCGATGGGCAAAATGGGTCCTGCTCCATCCAGTCTCTCCACGTTCTTGCGTGGCCCCTACACTGTAACTAGCATATTTGCATGTAGCAGTTATCCATTTGGCCGGGATTCACATCCGAAGCTGTCTCAAGATTTACCAATTTCTAGTGGGTTGTAGACCAACGCGTCCAGGTTCCCATTCCGAACGGCGCTTCGGCTGTGCCAGCAATATATGGTCGCCATGTAACCCGCGTGTGGAATATTCTTATGCATCGCGCAAACAATAAGAGGTAGGCTCTGCGTCGGATCATGACAGATGAATCATCGGCTTGAGAATTACCTGAGAAAGGGATCACAGCGTACGTTATTCCGTTTTCTTGCTGAGGGACTATGCAACAAGTAGGGGTGCTATCAGTACCTTACACCTTTGAATGGCGATTAAATGACGATCAACACATCGGAGGTCGTCTGCTTTCGCCGGGGTGCAAGCTCATTAATATATGCTTTCTGTCATGTTCATGGTGTGCTTGCCGTTTTGATAAGACCAAGTGCGCTTCCGGCCAGGATATAGGCAGGAGCTTATCGGAATACGGACACAGTCCGAATACTACTGAGCACCTCAACCCATCCCCTCGATCGCTCGACACGGGATGGCCTTAGTCGCTCATGTAGCAATGAGCTGGATTGCGGGAGATGCGCTGGAGCGACATTCTAGACGAGTGAGAGGATGGGGTACTGGGTGACCTGCGATAGAACGTCAACCCGTAGAATCATATACCTACCGTCGCGCTTATTTGGGATAGGTCGGATTGGATGACCCCAGCATCGTGAAAGACGCGTTAGATCTTTTGCTAGAACGATTCTAGAGACTAAGAGGTTCAGAATCGGAACTATAACCCATCTTCGAAATGACCGCTTCTGCGGGCACTGGAAAGTACACGCGCGTGCGCAACACACCAGCAGGTGGGCCTTAACCTCATCCGATACGC
seq00006   AATGATGGTGTCAGACCATAGTCGCTCCTCCTGCCGGGAGTAGTCTGTCGAGCATGGGAAGTAGCTCCTAGAAAGGCAAGGACTGCAGTAAATTCTTGGCACACGATCCTCCGTAGGACGTATTATCCTCCACATTCGCTGATGATGGCGACTCTTATTTGAATTTTGGTCTGCGTGATACTGTTTGTTGTGCTTCCAAGACTCGAATCGCAATCTTAGACATGAACACCCAGTGCTGAAGTTAGATCCCTTGAGAGGTCGCAAAAACTAGCACGAGCAATCCACCCCATTTACGTCGTTAAGAAGATGCTATATCGCTCGAGGGGCGATCCAGCAAACACGCGCTCCTTTTATGTACGGCACACTGATGTCGGAACGGTTCCGAGACGTAAATCACTCACTCCTACGACGATGCGTAGGTAGGGAGAAGCGCCGAGTTCACATACCATTTTGGTCGTTTAATTAACTAGGGCCATCGAAAGCCGAACCTCAAATTCTCATCTGAATGGTTTTGACTAATGGGAGGGCACTCGAGTGGTGAGCAAAAGCTCTCCTTTATTGCTGCGGACATTGGGGCAAAGTCAAGGCATGGGGTCTCTGTGTAATGAACCATGCATGGCTCGTAAAAGAGGATTCCTCCTCACACTTGGTGGCACCTGCTACGGACTACACACTCGTGCTTTTTTTGACCGACCTTAATCATACTAATTGGCTATGAGAATCCGATTCCTTAGTCGAGGATAAGTAAGTGGAAGTGAATCGCGAAAGGATCGATCGAAAAAGGCGAAACGGACTCATTAAACCCCACTCATTGACGGGGCCCCGGCACCCCTACCCTTGCTGACTATGTTTGTTTTTTGAAGTAAATACCTGACTTTAAAATAATAATCGGTATAGTAAAGCTTTAATCAAGCTTCGGTCCAGATTGATTGCGCTACACGTGGAGGGTCGCGCGGTTTGCGTCTAGCCTCCAATTATCGTGAATATCAGGATCTCTGAAAAAAGTATCAACCGTAGTTACGCAGTCCCGTGTTGACGTGATACAGGTCACTATCGGACCGCGTAATAGAATTACGACCTATTGAGATTCGTTACAATGACGGTCTAGTGCTGCGAGGTGGTACGCTTGACCCGTCAGCACGGCGGTTGAGTCAGCCCATAATTTGGGAAGATAGAGTACGGTGCAATAGAAACTTTAACTAACGGTCCCAATGTGCGCCGCTAGAGCTATACTTAAATACAGCAGAAAATTGGTATTAGAAATTGGCAAGGTAGACAGGGTTAGGATAGAGTAGAACAAAGGCAGCCAGTATCACAGCGATGGGCAAAATGGGTCCTGCTCCATCCAGTCTCTCCACGTTCTTGCGTGGCCCCTACACTGTAACTAGCATATTTGCATGTAGCAGTTATCCATTTGGCCGGGATTCACATCCGAAGCTGTCTCAAGATTTACCAATTTCTAGTGGGTTGTAGACCAACGCGTCCAGGTTCCCATTCCGAACGGCGCTTCGGCTGTGCCAGCAATATATGGTCGCCATGTAACCCGCGTGTGGAATATTCTTATGCATCGCGCAAACAATAAGAGGTAGGCTCTGCGTCGGATCATGACAGATGAATCATCGGCTTGAGAATTACCTGAGAAAGGGATCACAGCGTACGTTATTCCGTTTTCTTGCTGAGGGACTATGCAACAAGTAGGGGTGCTATCAGTACCTTACACCTTTGAATGGCGATTAAATGACGATCAACACATCGGAGGTCGTCTGCTTTCGCCGGGGTGCAAGCTCATTAATATATGCTTTCTGTCATGTTCATGGTGTGCTTGCCGTTTTGATAAGACCAAGTGCGCTTCCGGCCAGGATATAGGCAGGAGCTTATCGGAATACGGACACAGTCCGAATACTACTGAGCACCTCAACCCATCCCCTCGATCGCTCGACACGGGATGGCCTTAGTCGCTCATGTAGCAATGAGCTGGATTGCGGGAGATGCGCTGGAGCGACATTCTAGACGAGTGAGAGGATGGGGTACTGGGTGACCTGCGATAGAACGTCAACCCGTAGAATCATATACCTACCGTCGCGCTTATTTGGGATAGGTCGGATTGGATGACCCCAGCATCGTGAAAGACGCGTTAGATCTTTTGCTAGAACGATTCTAGAGACTAAGAGGTTCAGAATCGGAACTATAACCCATCTTCGAAATGACCGCTTCTGCGGGCACTGGAAAGTACACGCGCGTGCGCAACACACCAGCAGGTGGGCCTTAACCTCATCCGATACGC
seq00007   AATGATGGTGTCAGACCATAGTCGCTCCTCCTGCCGGGAGTAGTCTGTCGAGCATGGGAAGTAGCTCCTAGAAAGGCAAGGACTGCAGTAAATTCTTGGCACACGATCCTCCGTAGGACGTATTATCCTCCACATTCGCTGATGATGGCGACTCTTATTTGAATTTTGGTCTGCGTGATACTGTTTGTTGTGCTTCCAAGACTCGAATCGCAATCTTAGACATGAACACCCAGTGCTGAAGTTAGATCCCTTGAGAGGTCGCAAAAACTAGCACGAGCAATCCACCCCATTTACGTCGTTAAGAAGATGCTATATCGCTCGAGGGGCGATCCAGCAAACACGCGCTCCTTTTATGTACGGCACACTGATGTCGGAACGGTTCCGAGACGTAAATCACTCACTCCTACGACGATGCGTAGGTAGGGAGAAGCGCCGAGTTCACATACCATTTTGGTCGTTTAATTAACTAGGGCCATCGAAAGCCGAACCTCAAATTCTCATCTGAATGGTTTTGACTAATGGGAGGGCACTCGAGTGGTGAGCAAAAGCTCTCCTTTATTGCTGCGGACATTGGGGCAAAGTCAAGGCATGGGGTCTCTGTGTAATGAACCATGCATGGCTCGTAAAAGAGGATTCCTCCTCACACTTGGTGGCACCTGCTACGGACTACACACTCGTGCTTTTTTTGACCGACCTTAATCATACTAATTGGCTATGAGAATCCGATTCCTTAGTCGAGGATAAGTAAGTGGAAGTGAATCGCGAAAGGATCGATCGAAAAAGGCGAAACGGACTCATTAAACCCCACTCATTGACGGGGCCCCGGCACCCCTACCCTTGCTGACTATGTTTGTTTTTTGAAGTAAATACCTGACTTTAAAATAATAATCGGTATAGTAAAGCTTTAATCAAGCTTCGGTCCAGATTGATTGCGCTACACGTGGAGGGTCGCGCGGTTTGCGTCTAGCCTCCAATTATCGTGAATATCAGGATCTCTGAAAAAAGTATCAACCGTAGTTACGCAGTCCCGTGTTGACGTGATACAGGTCACTATCGGACCGCGTAATAGAATTACGACCTATTGAGATTCGTTACAATGACGGTCTAGTGCTGCGAGGTGGTACGCTTGACCCGTCAGCACGGCGGTTGAGTCAGCCCATACTTTGGGAAGATAGAGTACGGTGCAATAGAAACTTTAACTAACGGTCCCAATGTGCGCCGCTAGAGCTATACTTAAATACAGCAGAAAATTGGTATTAGAAATTGGCAAGGTAGACAGGGTTAGGATAGAGTAGAACAAAGGCAGCCAGTATCACAGCGATGGGCAAAATGGGTCCTGCTCCATCCAGTCTCTCCACGTTCTTGCGTGGCCCCTACACTGTAACTAGCATATTTGCATGTAGCAGTTATCCATTTGGCCGGGATTCACATCCGAAGCTGTCTCAAGATTTACCAATTTCTAGTGGGTTGTAGACCAACGCGTCCAGGTTCCCATTCCGAACGGCGCTTCGGCTGTGCCAGCAATATATGGTCGCCATGTAACCCGCGTGTGGAATATTCTTATGCATCGCGCAAACAATAAGAGGTAGGCTCTGCGTCGGATCATGACAGATGAATCATCGGCTTGAGAATTACCTGAGAAAGGGATCACAGCGTACGTTATTCCGTTTTCTTGCTGAGGGACTATGCAACAAGTAGGGGTGCTATCAGTACCTTACACCTTTGAATGGCGATTAAATGACGATCAACACATCGGAGGTCGTCTGCTTTCGCCGGGGTGCAAGCTCATTAATATATGCTTTCTGTCATGTTCATGGTGTGCTTGCCGTTTTGATAAGACCAAGTGCGCTTCCGGCCAGGATATAGGCAGGAGCTTATCGGAATACGGACACAGTCCGAATACTACTGAGCACCTCAACCCATCCCCTCGATCGCTCGACACGGGATGGCCTTAGTCGCTCATGTAGCAATGAGCTGGATTGCGGGAGATGCGCTGGAGCGACATTCTAGACGAGTGAGAGGATGGGGTACTGGGTGACCTGCGATAGAACGTCAACCCGTAGAATCATATACCTACCGTCGCGCTTATTTGGGATAGGTCGGATTGGATGACCCCAGCATCGTGAAAGACGCGTTAGATCTTTTGCTAGAACGATTCTAGAGACTAAGAGGTTCAGAATCGGAACTATAACCCATCTTCGAAATGACCGCTTCTGCGGGCACTGGAAAGTACACGCGCGTGCGCAACACACCAGCAGGTGGGCCTTAACCTCATCCGATACGC
seq00008   AATGATGGTGTCAGACCATAGTCGCTCCTCCTGCCGGGAGTAGTCTGTCGAGCATGGGAAGTAGCTCCTAGAAAGGCAAGGACTGCAGTAAATTCTTGGCACACGATCCTCCGTAGGACGTATTATCCTCCACATTCGCTGATGATGGCGACTCTTATTTGAATTTTGGTCTGCGTGATACTGTTTGTTGTGCTTCCAAGACTCGAATCGCAATCTTAGACATGAACACCCAGTGCTGAAGTTAGATCCCTTGAGAGGTCGCAAAAACTAGCACGAGCAATCCACCCCATTTACGTCGTTAAGAAGATGCTATATCGCTCGAGGGGCGATCCAGCAAACACGCGCTCCTTTTATGTACGGCACACTGATGTCGGAACGGTTCCGAGACGTAAATCACTCACTCCTACGACGATGCGTAGGTAGGGAGAAGCGCCGAGTTCACATACCATTTTGGTCGTTTAATTAACTAGGGCCATCGAAAGCCGAACCTCAAATTCTCATCTGAATGGTTTTGACTAATGGGAGGGCACTCGAGTGGTGAGCAAAAGCTCTCCTTTATTGCTGCGGACATTGGGGCAAAGTCAAGGCATGGGGTCTCTGTGTAATGAACCATGCATGGCTCGTAAAAGAGGATTCCTCCTCACACTTGGTGGCACCTGCTACGGACTACACACTCGTGCTTTTTTTGACCGACCTTAATCATACTAATTGGCTATGAGAATCCGATTCCTTAGTCGAGGATAAGTAAGTGGAAGTGAATCGCGAAAGGATCGATCGAAAAAGGCGAAACGGACTCATTAAACCCCACTCATTGACGGGGCCCCGGCACCCCTACCCTTGCTGACTATGTTTGTTTTTTGAAGTAAATACCTGACTTTAAAATAATAATCGGTATAGTAAAGCTTTAATCAAGCTTCGGTCCAGATTGATTGCGCTACACGTGGAGGGTCGCGCGGTTTGCGTCTAGCCTCCAATTATCGTGAATATCAGGATCTCTGAAAAAAGTATCAACCGTAGTTACGCAGTCCCGTGTTGACGTGATACAGGTCACTATCGGACCGCGTAATAGAATTACGACCTATTGAGATTCGTTACAATGACGGTCTAGTGCTGCGAGGTGGTACGCTTGACCCGTCAGCACGGCGGTTGAGTCAGCCCATACTTTGGGAAGATAGAGTACGGTGCAATAGAAACTTTAACTAACGGTCCCAATGTGCGCCGCTAGAGCTATACTTAAATACAGCAGAAAATTGGTATTAGAAATTGGCAAGGTAGACAGGGTTAGGATAGAGTAGAACAAAGGCAGCCAGTATCACAGCGATGGGCAAAATGGGTCCTGCTCCATCCAGTCTCTCCACGTTCTTGCGTGGCCCCTACACTGTAACTAGCATATTTGCATGTAGCAGTTATCCATTTGGCCGGGATTCACATCCGAAGCTGTCTCAAGATTTACCAATTTCTAGTGGGTTGTAGACCAACGCGTCCAGGTTCCCATTCCGAACGGCGCTTCGGCTGTGCCAGCAATATATGGTCGCCATGTAACCCGCGTGTGGAATATTCTTATGCATCGCGCAAACAATAAGAGGTAGGCTCTGCGTCGGATCATGACAGATGAATCATCGGCTTGAGAATTACCTGAGAAAGGGATCACAGCGTACGTTATTCCGTTTTCTTGCTGAGGGACTATGCAACAAGTAGGGGTGCTATCAGTACCTTACACCTTTGAATGGCGATTAAATGACGATCAACACATCGGAGGTCGTCTGCTTTCGCCGGGGTGCAAGCTCATTAATATATGCTTTCTGTCATGTTCATGGTGTGCTTGCCGTTTTGATAAGACCAAGTGCGCTTCCGGCCAGGATATAGGCAGGAGCTTATCGGAATACGGACACAGTCCGAATACTACTGAGCACCTCAACCCATCCCCTCGATCGCTCGACACGGGATGGCCTTAGTCGCTCATGTAGCAATGAGCTGGATTGCGGGAGATGCGCTGGAGCGACATTCTAGACGAGTGAGAGGATGGGGTACTGGGTGACCTGCGATAGAACGTCAACCCGTAGAATCATATACCTACCGTCGCGCTTATTTGGGATAGGTCGGATTGGATGACCCCAGCATCGTGAAAGACGCGTTAGATCTTTTGCTAGAACGATTCTAGAGACTAAGAGGTTCAGAATCGGAACTATAACCCATCTTCGAAATGACCGCTTCTGCGGGCACTGGAAAGTACACGCGCGTGCGCAACACACCAGCAGGTGGGCCTTAACCTCATCCGATACGC
seq00009   AATGATGGTGTCAGACCATAGTCGCTCCTCCTGCCGGGAGTAGTCTGTCGAGCATGGGAAGTAGCTCCTAGAAAGGCAAGGACTGCAGTAAATTCTTGGCACACGATCCTCCGTAGGACGTATTATCCTCCACATTCGCTGATGATGGCGACTCTTATTTGAATTTTGGTCTGCGTGATACTGTTTGTTGTGCTTCCAAGACTCGAATCGCAATCTTAGACATGAACACCCAGTGCTGAAGTTAGATCCCTTGAGAGGTCGCAAAAACTAGCACGAGCAATCCACCCCATTTACGTCGTTAAGAAGATGCTATATCGCTCGAGGGGCGATCCAGCAAACACGCGCTCCTTTTATGTACGGCACACTGATGTCGGAACGGTTCCGAGACGTAAATCACTCACTCCTACGACGATGCGTAGGTAGGGAGAAGCGCCGAGTTCACATACCATTTTGGTCGTTTAATTAACTAGGGCCATCGAAAGCCGAACCTCAAATTCTCATCTGAATGGTTTTGACTAATGGGAGGGCACTCGAGTGGTGAGCAAAAGCTCTCCTTTATTGCTGCGGACATTGGGGCAAAGTCAAGGCATGGGGTCTCTGTGTAATGAACCATGCATGGCTCGTAAAAGAGGATTCCTCCTCACACTTGGTGGCACCTGCTACGGACTACACACTCGTGCTTTTTTTGACCGACCTTAATCATACTAATTGGCTATGAGAATCCGATTCCTTAGTCGAGGATAAGTAAGTGGAAGTGAATCGCGAAAGGATCGATCGAAAAAGGCGAAACGGACTCATTAAACCCCACTCATTGACGGGGCCCCGGCACCCCTACCCTTGCTGACTATGTTTGTTTTTTGAAGTAAATACCTGACTTTAAAATAATAATCGGTATAGTAAAGCTTTAATCAAGCTTCGGTCCAGATTGATTGCGCTACACGTGGAGGGTCGCGCGGTTTGCGTCTAGCCTCCAATTATCGTGAATATCAGGATCTCTGAAAAAAGTATCAACCGTAGTTACGCAGTCCCGTGTTGACGTGATACAGGTCACTATCGGACCGCGTAATAGAATTACGACCTATTGAGATTCGTTACAATGACGGTCTAGTGCTGCGAGGTGGTACGCTTGACCCGTCAGCACGGCGGTTGAGTCAGCCCATACTTTGGGAAGATAGAGTACGGTGCAATAGAAACTTTAACTAACGGTCCCAATGTGCGCCGCTAGAGCTATACTTAAATACAGCAGAAAATTGGTATTAGAAATTGGCAAGGTAGACAGGGTTAGGATAGAGTAGAACAAAGGCAGCCAGTATCACAGCGATGGGCAAAATGGGTCCTGCTCCATCCAGTCTCTCCACGTTCTTGCGTGGCCCCTACACTGTAACTAGCATATTTGCATGTAGCAGTTATCCATTTGGCCGGGATTCACATCCGAAGCTGTCTCAAGATTTACCAATTTCTAGTGGGTTGTAGACCAACGCGTCCAGGTTCCCATTCCGAACGGCGCTTCGGCTGTGCCAGCAATATATGGTCGCCATGTAACCCGCGTGTGGAATATTCTTATGCATCGCGCAAACAATAAGAGGTAGGCTCTGCGTCGGATCATGACAGATGAATCATCGGCTTGAGAATTACCTGAGAAAGGGATCACAGCGTACGTTATTCCGTTTTCTTGCTGAGGGACTATGCAACAAGTAGGGGTGCTATCAGTACCTTACACCTTTGAATGGCGATTAAATGACGATCAACACATCGGAGGTCGTCTGCTTTCGCCGGGGTGCAAGCTCATTAATATATGCTTTCTGTCATGTTCATGGTGTGCTTGCCGTTTTGATAAGACCAAGTGCGCTTCCGGCCAGGATATAGGCAGGAGCTTATCGGAATACGGACACAGTCCGAATACTACTGAGCACCTCAACCCATCCCCTCGATCGCTCGACACGGGATGGCCTTAGTCGCTCATGTAGCAATGAGCTGGATTGCGGGAGATGCGCTGGAGCGACATTCTAGACGAGTGAGAGGATGGGGTACTGGGTGACCTGCGATAGAACGTCAACCCGTAGAATCATATACCTACCGTCGCGCTTATTTGGGATAGGTCGGATTGGATGACCCCAGCATCGTGAAAGACGCGTTAGATCTTTTGCTAGAACGATTCTAGAGACTAAGAGGTTCAGAATCGGAACTATAACCCATCTTCGAAATGACCGCTTCTGCGGGCACTGGAAAGTACACGCGCGTGCGCAACACACCAGCAGGTGGGCCTTAACCTCATCCGATACGC
seq00010   AATGATGGTGTCAGACCATAGTCGCTCCTCCTGCCGGGAGTAGTCTGTCGAGCATGGGAAGTAGCTCCTAGAAAGGCAAGGACTGCAGTAAATTCTTGGCACACGATCCTCCGTAGGACGTATTATCCTCCACATTCGCTGATGATGGCGACTCTTATTTGAATTTTGGTCTGCGTGATACTGTTTGTTGTGCTTCCAAGACTCGAATCGCAATCTTAGACATGAACACCCAGTGCTGAAGTTAGATCCCTTGAGAGGTCGCAAAAACTAGCACGAGCAATCCACCCCATTTACGTCGTTAAGAAGATGCTATATCGCTCGAGGGGCGATCCAGCAAACACGCGCTCCTTTTATGTACGGCACACTGATGTCGGAACGGTTCCGAGACGTAAATCACTCACTCCTACGACGATGCGTAGGTAGGGAGAAGCGCCGAGTTCACATACCATTTTGGTCGTTTAATTAACTAGGGCCATCGAAAGCCGAACCTCAAATTCTCATCTGAATGGTTTTGACTAATGGGAGGGCACTCGAGTGGTGAGCAAAAGCTCTCCTTTATTGCTGCGGACATTGGGGCAAAGTCAAGGCATGGGGTCTCTGTGTAATGAACCATGCATGGCTCGTAAAAGAGGATTCCTCCTCACACTTGGTGGCACCTGCTACGGACTACACACTCGTGCTTTTTTTGACCGACCTTAATCATACTAATTGGCTATGAGAATCCGATTCCTTAGTCGAGGATAAGTAAGTGGAAGTGAATCGCGAAAGGATCGATCGAAAAAGGCGAAACGGACTCATTAAACCCCACTCATTGACGGGGCCCCGGCACCCCTACCCTTGCTGACTATGTTTGTTTTTTGAAGTAAATACCTGACTTTAAAATAATAATCGGTATAGTAAAGCTTTAATCAAGCTTCGGTCCAGATTGATTGCGCTACACGTGGAGGGTCGCGCGGTTTGCGTCTAGCCTCCAATTATCGTGAATATCAGGATCTCTGAAAAAAGTATCAACCGTAGTTACGCAGTCCCGTGTTGACGTGATACAGGTCACTATCGGACCGCGTAATAGAATTACGACCTATTGAGATTCGTTACAATGACGGTCTAGTGCTGCGAGGTGGTACGCTTGACCCGTCAGCACGGCGGTTGAGTCAGCCCATACTTTGGGAAGATAGAGTACGGTGCAATAGAAACTTTAACTAACGGTCCCAATGTGCGCCGCTAGAGCTATACTTAAATACAGCAGAAAATTGGTATTAGAAATTGGCAAGGTAGACAGGGTTAGGATAGAGTAGAACAAAGGCAGCCAGTATCACAGCGATGGGCAAAATGGGTCCTGCTCCATCCAGTCTCTCCACGTTCTTGCGTGGCCCCTACACTGTAACTAGCATATTTGCATGTAGCAGTTATCCATTTGGCCGGGATTCACATCCGAAGCTGTCTCAAGATTTACCAATTTCTAGTGGGTTGTAGACCAACGCGTCCAGGTTCCCATTCCGAACGGCGCTTCGGCTGTGCCAGCAATATATGGTCGCCATGTAACCCGCGTGTGGAATATTCTTATGCATCGCGCAAACAATAAGAGGTAGGCTCTGCGTCGGATCATGACAGATGAATCATCGGCTTGAGAATTACCTGAGAAAGGGATCACAGCGTACGTTATTCCGTTTTCTTGCTGAGGGACTATGCAACAAGTAGGGGTGCTATCAGTACCTTACACCTTTGAATGGCGATTAAATGACGATCAACACATCGGAGGTCGTCTGCTTTCGCCGGGGTGCAAGCTCATTAATATATGCTTTCTGTCATGTTCATGGTGTGCTTGCCGTTTTGATAAGACCAAGTGCGCTTCCGGCCAGGATATAGGCAGGAGCTTATCGGAATACGGACACAGTCCGAATACTACTGAGCACCTCAACCCATCCCCTCGATCGCTCGACACGGGATGGCCTTAGTCGCTCATGTAGCAATGAGCTGGATTGCGGGAGATGCGCTGGAGCGACATTCTAGACGAGTGAGAGGATGGGGTACTGGGTGACCTGCGATAGAACGTCAACCCGTAGAATCATATACCTACCGTCGCGCTTATTTGGGATAGGTCGGATTGGATGACCCCAGCATCGTGAAAGACGCGTTAGATCTTTTGCTAGAACGATTCTAGAGACTAAGAGGTTCAGAATCGGAACTATAACCCATCTTCGAAATGACCGCTTCTGCGGGCACTGGAAAGTACACGCGCGTGCGCAACACACCAGCAGGTGGGCCTTAACCTCATCCGATACGC
seq00011   AATGATGGTGTCAGACCATAGTCGCTCCTCCTGCCGGGAGTAGTCTGTCGAGCATGGGAAGTAGCTCCTAGAAAGGCAAGGACTGCAGTAAATTCTTGGCACACGATCCTCCGTAGGACGTATTATCCTCCACATTCGCTGATGATGGCGACTCTTATTTGAATTTTGGTCTGCGTGATACTGTTTGTTGTGCTTCCAAGACTCGAATCGCAATCTTAGACATGAACACCCAGTGCTGAAGTTAGATCCCTTGAGAGGTCGCAAAAACTAGCACGAGCAATCCACCCCATTTACGTCGTTAAGAAGATGCTATATCGCTCGAGGGGCGATCCAGCAAACACGCGCTCCTTTTATGTACGGCACACTGATGTCGGAACGGTTCCGAGACGTAAATCACTCACTCCTACGACGATGCGTAGGTAGGGAGAAGCGCCGAGTTCACATACCATTTTGGTCGTTTAATTAACTAGGGCCATCGAAAGCCGAACCTCAAATTCTCATCTGAATGGTTTTGACTAATGGGAGGGCACTCGAGTGGTGAGCAAAAGCTCTCCTTTATTGCTGCGGACATTGGGGCAAAGTCAAGGCATGGGGTCTCTGTGTAATGAACCATGCATGGCTCGTAAAAGAGGATTCCTCCTCACACTTGGTGGCACCTGTTACGGACTACACACTCGTGCTTTTTTTGACCGACCTTAATCATACTAATTGGCTATGAGAATCCGATTCCTTAGTCGAGGATAAGTAAGTGGAAGTGAATCGCGAGAGGATCGATCGAAAAAGGCGAAACGGACTCATTAAACCCCACTCATTGACGGGGCCCCGGCACCCCTACCCTTGCTGACTATGTTTGTTTTTTGAAGTAAATACCTGACTTTAAAATAATAATCGGTATAGTAAAGCTTTAATCAAGCTTCGGTCCAGATTGATTGCGCTACACGTGGAGGGTCGCGCGGTTTGCGTCTAGCCTCCAATTATCGTGAATATCAGGATCTCTGAAAAAAGTATCAACCGTAGTTACGCAGTCCCGTGTTGACGTGATACAGGTCACTATCGGACCGCGTAATAGAATTACGACCTATTGAGATTCGTTACAATGACGGTCTAGTGCTGCGAGGTGGTACGCTTGACCCGTCAGCACGGCGGTTGAGTCAGCCCATAATTTGGGAAGATAGAGTACGGTGCAATAGAAACTTTAACTAACGGTCCCAATGTGCGCCGCTAGAGCTATACTTAAATACAGCAGAAAATTGGTATTAGAAATTGGCAAGGTAGACAGGGTTAGGATAGAGTAGAACAAAGGCAGCCAGTATCACAGCGATGGGCAAAATGGGTCCTGCTCCATCCAGTCTCTCCACGTTCTTGCGTGGCCCCTACACTGTAACTAGCATATTTGCATGTAGCAGTTATCCATTTGGCCGGGATTCACATCCGAAGCTGTCTCAAGATTTACCAATTTCTAGTGGGTTGTAGACCAACGCGTCCAGGTTCCCATTCCGAACGGCGCTTCGGCTGTGCCAGCAATATATGGTCGCCATGTAACCCGCGTGTGGAATATTCTTATGCATCGCGCAAACAATAAGAGGTAGGCTCTGCGTCGGATCATGACAGATGAATCATCGGCTTGAGAATTACCTGAGAAAGGGATCACAGCGTACGTTATTCCGTTTTCTTGCTGAGGGACTATGCAACAAGTAGGGGTGCTATCAGTACCTTACACCTTTGAATGGCGATTAAATGACGATCAACACATCGGAGGTCGTCTGCTTTCGCCGGGGTGCAAGCTCATTAATATATGCTTTCTGTCATGTTCATGGTGTGCTTGCCGTTTTGATAAGACCAAGTGCGCTTCCGGCCAGGATATAGGCAGGAGCTTATCGGAATACGGACACAGTCCGAATACTACTGAGCACCTCAACCCATCCCCTCGATCGCTCGACACGGGATGGCCTTAGTCGCTCATGTAGCAATGAGCTGGATTGCGGGAGATGCGCTGGAGCGACATTCTAGACGAGTGAGAGGATGGGGTACTGGGTGACCTGCGATAGAACGTCAACCCGTAGAATCATATACCTACCGTCGCGCTTATTTGGGATAGGTCGGATTGGATGACCCCAGCATCGTGAAAGACGCGTTAGATCTTTTGCTAGAACGATTCTAGAGACTAAGAGGTTCAGAATCGGAACTATAACCCATCTTCGAAATGACCGCTTCTGCGGGCACTGGAAAGTACACGCGCGTGCGCAACACACCAGCAGGTGGGCCTTAACCTCATCCGATACGC
seq00012   AATGATGGTGTCAGACCATAGTCGCTCCTCCTGCCGGGAGTAGTCTGTCGAGCATGGGAAGTAGCTCCTAGAAAGGCAAGGACTGCAGTAAATTCTTGGCACACGATCCTCCGTAGGACGTATTATCCTCCACATTCGCTGATGATGGCGACTCTTATTTGAATTTTGGTCTGCGTGATACTGTTTGTTGTGCTTCCAAGACTCGAATCGCAATCTTAGACATGAACACCCAGTGCTGAAGTTAGATCCCTTGAGAGGTCGCAAAAACTAGCACGAGCAATCCACCCCATTTACGTCGTTAAGAAGATGCTATATCGCTCGAGGGGCGATCCAGCAAACACGCGCTCCTTTTATGTACGGCACACTGATGTCGGAACGGTTCCGAGACGTAAATCACTCACTCCTACGACGATGCGTAGGTAGGGAGAAGCGCCGAGTTCACATACCATTTTGGTCGTTTAATTAACTAGGGCCATCGAAAGCCGAACCTCAAATTCTCATCTGAATGGTTTTGACTAATGGGAGGGCACTCGAGTGGTGAGCAAAAGCTCTCCTTTATTGCTGCGGACATTGGGGCAAAGTCAAGGCATGGGGTCTCTGTGTAATGAACCATGCATGGCTCGTAAAAGAGGATTCCTCCTCACACTTGGTGGCACCTGTTACGGACTACACACTCGTGCTTTTTTTGACCGACCTTAATCATACTAATTGGCTATGAGAATCCGATTCCTTAGTCGAGGATAAGTAAGTGGAAGTGAATCGCGAGAGGATCGATCGAAAAAGGCGAAACGGACTCATTAAACCCCACTCATTGACGGGGCCCCGGCACCCCTACCCTTGCTGACTATGTTTGTTTTTTGAAGTAAATACCTGACTTTAAAATAATAATCGGTATAGTAAAGCTTTAATCAAGCTTCGGTCCAGATTGATTGCGCTACACGTGGAGGGTCGCGCGGTTTGCGTCTAGCCTCCAATTATCGTGAATATCAGGATCTCTGAAAAAAGTATCAACCGTAGTTACGCAGTCCCGTGTTGACGTGATACAGGTCACTATCGGACCGCGTAATAGAATTACGACCTATTGAGATTCGTTACAATGACGGTCTAGTGCTGCGAGGTGGTACGCTTGACCCGTCAGCACGGCGGTTGAGTCAGCCCATAATTTGGGAAGATAGAGTACGGTGCAATAGAAACTTTAACTAACGGTCCCAATGTGCGCCGCTAGAGCTATACTTAAATACAGCAGAAAATTGGTATTAGAAATTGGCAAGGTAGACAGGGTTAGGATAGAGTAGAACAAAGGCAGCCAGTATCACAGCGATGGGCAAAATGGGTCCTGCTCCATCCAGTCTCTCCACGTTCTTGCGTGGCCCCTACACTGTAACTAGCATATTTGCATGTAGCAGTTATCCATTTGGCCGGGATTCACATCCGAAGCTGTCTCAAGATTTACCAATTTCTAGTGGGTTGTAGACCAACGCGTCCAGGTTCCCATTCCGAACGGCGCTTCGGCTGTGCCAGCAATATATGGTCGCCATGTAACCCGCGTGTGGAATATTCTTATGCATCGCGCAAACAATAAGAGGTAGGCTCTGCGTCGGATCATGACAGATGAATCATCGGCTTGAGAATTACCTGAGAAAGGGATCACAGCGTACGTTATTCCGTTTTCTTGCTGAGGGACTATGCAACAAGTAGGGGTGCTATCAGTACCTTACACCTTTGAATGGCGATTAAATGACGATCAACACATCGGAGGTCGTCTGCTTTCGCCGGGGTGCAAGCTCATTAATATATGCTTTCTGTCATGTTCATGGTGTGCTTGCCGTTTTGATAAGACCAAGTGCGCTTCCGGCCAGGATATAGGCAGGAGCTTATCGGAATACGGACACAGTCCGAATACTACTGAGCACCTCAACCCATCCCCTCGATCGCTCGACACGGGATGGCCTTAGTCGCTCATGTAGCAATGAGCTGGATTGCGGGAGATGCGCTGGAGCGACATTCTAGACGAGTGAGAGGATGGGGTACTGGGTGACCTGCGATAGAACGTCAACCCGTAGAATCATATACCTACCGTCGCGCTTATTTGGGATAGGTCGGATTGGATGACCCCAGCATCGTGAAAGACGCGTTAGATCTTTTGCTAGAACGATTCTAGAGACTAAGAGGTTCAGAATCGGAACTATAACCCATCTTCGAAATGACCGCTTCTGCGGGCACTGGAAAGTACACGCGCGTGCGCAACACACCAGCAGGTGGGCCTTAACCTCATCCGATACGC
seq00013   AATGATGGTGTCAGACCATAGTCGCTCCTCCTGCCGGGAGTAGTCTGTCGAGCATGGGAAGTAGCTCCTAGAAAGGCAAGGACTGCAGTAAATTCTTGGCACACGATCCTCCGTAGGACGTATTATCCTCCACATTCGCTGATGATGGCGACTCTTATTTGAATTTTGGTCTGCGTGATACTGTTTGTTGTGCTTCCAAGACTCGAATCGCAATCTTAGACATGAACACCCAGTGCTGAAGTTAGATCCCTTGAGAGGTCGCAAAAACTAGCACGAGCAATCCACCCCATTTACGTCGTTAAGAAGATGCTATATCGCTCGAGGGGCGATCCAGCAAACACGCGCTCCTTTTATGTACGGCACACTGATGTCGGAACGGTTCCGAGACGTAAATCACTCACTCCTACGACGATGCGTAGGTAGGGAGAAGCGCCGAGTTCACATACCATTTTGGTCGTTTAATTAACTAGGGCCATCGAAAGCCGAACCTCAAATTCTCATCTGAATGGTTTTGACTAATGGGAGGGCACTCGAGTGGTGAGCAAAAGCTCTCCTTTATTGCTGCGGACATTGGGGCAAAGTCAAGGCATGGGGTCTCTGTGTAATGAACCATGCATGGCTCGTAAAAGAGGATTCCTCCTCACACTTGGTGGCACCTGTTACGGACTACACACTCGTGCTTTTTTTGACCGACCTTAATCATACTAATTGGCTATGAGAATCCGATTCCTTAGTCGAGGATAAGTAAGTGGAAGTGAATCGCGAAAGGATCGATCGAAAAAGGCGAAACGGACTCATTAAACCCCACTCATTGACGGGGCCCCGGCACCCCTACCCTTGCTGACTATGTTTGTTTTTTGAAGTAAATACCTGACTTTAAAATAATAATCGGTATAGTAAAGCTTTAATCAAGCTTCGGTCCAGATTGATTGCGCTACACGTGGAGGGTCGCGCGGTTTGCGTCTAGCCTCCAATTATCGTGAATATCAGGATCTCTGAAAAAAGTATCAACCGTAGTTACGCAGTCCCGTGTTGACGTGATACAGGTCACTATCGGACCGCGTAATAGAATTACGACCTATTGAGATTCGTTACAATGACGGTCTAGTGCTGCGAGGTGGTACGCTTGACCCGTCAGCACGGCGGTTGAGTCAGCCCATAATTTGGGAAGATAGAGTACGGTGCAATAGAAACTTTAACTAACGGTCCCAATGTGCGCCGCTAGAGCTATACTTAAATACAGCAGAAAATTGGTATTAGAAATTGGCAAGGTAGACAGGGTTAGGATAGAGTAGAACAAAGGCAGCCAGTATCACAGCGATGGGCAAAATGGGTCCTGCTCCATCCAGTCTCTCCACGTTCTTGCGTGGCCCCTACACTGTAACTAGCATATTTGCATGTAGCAGTTATCCATTTGGCCGGGATTCACATCCGAAGCTGTCTCAAGATTTACCAATTTCTAGTGGGTTGTAGACCAACGCGTCCAGGTTCCCATTCCGAACGGCGCTTCGGCTGTGCCAGCAATATATGGTCGCCATGTAACCCGCGTGTGGAATATTCTTATGCATCGCGCAAACAATAAGAGGTAGGCTCTGCGTCGGATCATGACAGATGAATCATCGGCTTGAGAATTACCTGAGAAAGGGATCACAGCGTACGTTATTCCGTTTTCTTGCTGAGGGACTATGCAACAAGTAGGGGTGCTATCAGTACCTTACACCTTTGAATGGCGATTAAATGACGATCAACACATCGGAGGTCGTCTGCTTTCGCCGGGGTGCAAGCTCATTAATATATGCTTTCTGTCATGTTCATGGTGTGCTTGCCGTTTTGATAAGACCAAGTGCGCTTCCGGCCAGGATATAGGCAGGAGCTTATCGGAATACGGACACAGTCCGAATACTACTGAGCACCTCAACCCATCCCCTCGATCGCTCGACACGGGATGGCCTTAGTCGCTCATGTAGCAATGAGCTGGATTGCGGGAGATGCGCTGGAGCGACATTCTAGACGAGTGAGAGGATGGGGTACTGGGTGACCTGCGATAGAACGTCAACCCGTAGAATCATATACCTACCGTCGCGCTTATTTGGGATAGGTCGGATTGGATGACCCCAGCATCGTGAAAGACGCGTTAGATCTTTTGCTAGAACGATTCTAGAGACTAAGAGGTTCAGAATCGGAACTATAACCCATCTTCGAAATGACCGCTTCTGCGGGCACTGGAAAGTACACGCGCGTGCGCAACACACCAGCAGGTGGGCCTTAACCTCATCCGATACGC
seq00014   AATGATGGTGTCAGACCATAGTCGCTCCTCCTGCCGGGAGTAGTCTGTCGAGCATGGGAAGTAGCTCCTAGAAAGGCAAGGACTGCAGTAAATTCTTGGCACACGATCCTCCGTAGGACGTATTATCCTCCACATTCGCTGATGATGGCGACTCTTATTTGAATTTTGGTCTGCGTGATACTGTTTGTTGTGCTTCCAAGACTCGAATCGCAATCTTAGACATGAACACCCAGTGCTGAAGTTAGATCCCTTGAGAGGTCGCAAAAACTAGCACGAGCAATCCACCCCATTTACGTCGTTAAGAAGATGCTATATCGCTCGAGGGGCGATCCAGCAAACACGCGCTCCTTTTATGTACGGCACACTGATGTCGGAACGGTTCCGAGACGTAAATCACTCACTCCTACGACGATGCGTAGGTAGGGAGAAGCGCCGAGTTCACATACCATTTTGGTCGTTTAATTAACTAGGGCCATCGAAAGCCGAACCTCAAATTCTCATCTGAATGGTTTTGACTAATGGGAGGGCACTCGAGTGGTGAGCAAAAGCTCTCCTTTATTGCTGCGGACATTGGGGCAAAGTCAAGGCATGGGGTCTCTGTGTAATGAACCATGCATGGCTCGTAAAAGAGGATTCCTCCTCACACTTGGTGGCACCTGCTACGGACTACACACTCGTGCTTTTTTTGACCGACCTTAATCATACTAATTGGCTATGAGAATCCGATTCCTTAGTCGAGGATAAGTAAGTGGAAGTGAATCGCGAAAGGATCGATCGAAAAAGGCGAAACGGACTCATTAAACCCCACTCATTGACGGGGCCCCGGCACCCCTACCCTTGCTGACTATGTTTGTTTTTTGAAGTAAATACCTGACTTTAAAATAATAATCGGTATAGTAAAGCTTTAATCAAGCTTCGGTCCAGATTGATTGCGCTACACGTGGAGGGTCGCGCGGTTTGCGTCTAGCCTCCAATTATCGTGAATATCAGGATCTCTGAAAAAAGTATCAACCGTAGTTACGCAGTCCCGTGTTGACGTGATACAGGTCACTATCGGACCGCGTAATAGAATTACGACCTATTGAGATTCGTTACAATGACGGTCTAGTGCTGCGAGGTGGTACGCTTGACCCGTCAGCACGGCGGTTGAGTCAGCCCATAATTTGGGAAGATAGAGTACGGTGCAATAGAAACTTTAACTAACGGTCCCAATGTGCGCCGCTAGAGCTATACTTAAATACAGCAGAAAATTGGTATTAGAAATTGGCAAGGTAGACAGGGTTAGGATAGAGTAGAACAAAGGCAGCCAGTATCACAGCGATGGGCAAAATGGGTCCTGCTCCATCCAGTCTCTCCACGTTCTTGCGTGGCCCCTACACTGTAACTAGCATATTTGCATGTAGCAGTTATCCATTTGGCCGGGATTCACATCCGAAGCTGTCTCAAGATTTACCAATTTCTAGTGGGTTGTAGACCAACGCGTCCAGGTTCCCATTCCGAACGGCGCTTCGGCTGTGCCAGCAATATATGGTCGCCATGTAACCCGCCTGTGGAATATTCTTATGCATCGCGCAAACAATAAGAGGTAGGCTCTGCGTCGGATCATGACAGATGAATCATCGGCTTGAGAATTACCTGAGAAAGGGATCACAGCGTACGTTATTCCGTTTTCTTGCTGAGGGACTATGCAACAAGTAGGGGTGCTATCAGTACCTTACACCTTTGAATGGCGATTAAATGACGATCAACACATCGGAGGTCGTCTGCTTTCGCCGGGGTGCAAGCTCATTAATATATGCTTTCTGTCATGTTCATGGTGTGCTTGCCGTTTTGATAAGACCAAGTGCGCTTCCGGCCAGGATATAGGCAGGAGCTTATCGGAATACGGACACAGTCCGAATACTACTGAGCACCTCAACCCATCCCCTCGATCGCTCGACACGGGATGGCCTTAGTCGCTCATGTAGCAATGAGCTGGATTGCGGGAGATGCGCTGGAGCGACATTCTAGACGAGTGAGAGGATGGGGTACTGGGTGACCTGCGATAGAACGTCAACCCGTAGAATCATATACCTACCGTCGCGCTTATTTGGGATAGGTCGGATTGGATGACCCCAGCATCGTGAAAGACGCGTTAGATCTTTTGCTAGAACGATTCTAGAGACTAAGAGGTTCAGAATCGGAACTATAACCCATCTTCGAAATGACCGCTTCTGCGGGCACTGGAAAGTACACGCGCGTGCGCAACACACCAGCAGGTGGGCCTTAACCTCATCCGATACGC
seq00015   AATGATGGTGTCAGACCATAGTCGCTCCTCCTGCCGGGAGTAGTCTGTCGAGCATGGGAAGTAGCTCCTAGAAAGGCAAGGACTGCAGTAAATTCTTGGCACACGATCCTCCGTAGGACGTATTATCCTCCACATTCGCTGATGATGGCGACTCTTATTTGAATTTTGGTCTGCGTGATACTGTTTGTTGTGCTTCCAAGACTCGAATCGCAATCTTAGACATGAACACCCAGTGCTGAAGTTAGATCCCTTGAGAGGTCGCAAAAACTAGCACGAGCAATCCACCCCATTTACGTCGTTAAGAAGATGCTATATCGCTCGAGGGGCGATCCAGCAAACACGCGCTCCTTTGATGTACGGCACACTGATGTCGGAACGGTTCCGAGACGTAAATCACTCACTCCTACGACGATGCGTAGGTAGGGAGAAGCGCCGAGTTCACATACCATTTTGGTCGTTTAATTAACTAGGGCCATCGAAAGCCGAACCTCAAATTCTCATCTGAATGGTTTTGACTAATGGGAGGGCACTCGAGTGGTGAGCAAAAGCTCTCCTTTATTGCTGCGGACATTGGGGCAAAGTCAAGGCATGGGGTCTCTGTGTAATGAACCATGCATGGCTCGTAAAAGAGGATTCCTCCTCACACTTGGTGGCACCTGCTACGGACTACACACTCGTGCTTTTTTTGACCGACCTTAATCATACTAATTGGCTATGAGAATCCGATTCCTTAGTCGAGGATAAGTAAGTGGAAGTGAATCGCGAAAGGATCGATCGAAAAAGGCGAAACGGACTCATTAAACCCCACTCATTGACGGGGCCCCGGCACCCCTACCCTTGCTGACTATGTTTGTTTTTTGAAGTAAATACCTGACTTTAAAATAATAATCGGTATAGTAAAGCTTTAATCAAGCTTCGGTCCAGATTGATTGCGCTACACGTGGAGGGTCGCGCGGTTTGCGTCTAGCCTCCAATTATCGTGAATATCAGGATCTCTGAAAAAAGTATCAACCGTAGTTACGCAGTCCCGTGTTGACGTGATACAGGTCACTATCGGACCGCGTAATAGAATTACGACCTATTGAGATTCGTTACAATGACGGTCTAGTGCTGCGAGGTGGTACGCTTGACCCGTCAGCACGGCGGTTGAGTCAGCCCATAATTTGGGAAGATAGAGTACGGTGCAATAGAAACTTTAACTAACGGTCCCAATGTGCGCCGCTAGAGCTATACTTAAATACAGCAGAAAATTGGTATTAGAAATTGGCAAGGTAGACAGGGTTAGGATAGAGTAGAACAAAGGCAGCCAGTATCACAGCGATGGGCAAAATGGGTCCTGCTCCATCCAGTCTCTCCACGTTCTTGCGTGGCCCCTACACTGTAACTAGCATATTTGCATGTAGCAGTTATCCATTTGGCCGGGATTCACATCCGAAGCTGTCTCAAGATTTACCAATTTCTAGTGGGTTGTAGACCAACGCGTCCAGGTTCCCATTCCGAACGGCGCTTCGGCTGTGCCAGCAATATATGGTCGCCATGTAACCCGCGTGTGGAATATTCTTATGCATCGCGCAAACAATAAGAGGTAGGCTCTGCGTCGGATCATGACAGATGAATCATCGGCTTGAGAATTACCTGAGAAAGGGATCACAGCGTACGTTATTCCGTTTTCTTGCTGAGGGACTATGCAACAAGTAGGGGTGCTATCAGTACCTTACACCTTTGAATGGCGATTAAATGACGATCAACACATCGGAGGTCGTCTGCTTTCGCCGGGGTGCAAGCTCATTAATATATGCTTTCTGTCATGTTCATGGTGTGCTTGCCGTTTTGATAAGACCAAGTGCGCTTCCGGCCAGGATATAGGCAGGAGCTTATCGGAATACGGACACAGTCCGAATACTACTGAGCACCTCAACCCATCCCCTCGATCGCTCGACACGGGATGGCCTTAGTCGCTCATGTAGCAATGAGCTGGATTGCGGGAGATGCGCTGGAGCGACATTCTAGACGAGTGAGAGGATGGGGTACTGGGTGACCTGCGATAGAACGTCAACCCGTAGAATCATATACCTACCGTCGCGCTTATTTGGGATAGGTCGGATTGGATGACCCCAGCATCGTGAAAGACGCGTTAGATCTTTTGCTAGAACGATTCTAGAGACTAAGAGGTTCAGAATCGGAACTATAACCCATCTTCGAAATGACCGCTTCTGCGGGCACTGGAAAGTACACGCGCGTGCGCAACACACCAGCAGGTGGGCCTTAACCTCATCCGATACGC
seq00016   AATGATGGTGTCAGACCATAGTCGCTCCTCCTGCCGGGAGTAGTCTGTCGAGCATGGGAAGTAGCTCCTAGAAAGGCAAGGACTGCAGTAAATTCTTGGCACACGATCCTCCGTAGGACGTATTATCCTCCACATTCGCTGATGATGGCGACTCTTATTTGAATTTTGGTCTGCGTGATACTGTTTGTTGTGCTTCCAAGACTCGAATCGCAATCTTAGACATGAACACCCAGTGCTGAAGTTAGATCCCTTGAGAGGTCGCAAAAACTAGCACGAGCAATCCACCCCATTTACGTCGTTAAGAAGATGCTATATCGCTCGAGGGGCGATCCAGCAAACACGCGCTCCTTTTATGTACGGCACACTGATGTCGGAACGGTTCCGAGACGTAAATCACTCACTCCTACGACGATGCGTAGGTAGGGAGAAGCGCCGAGTTCACATACCATTTTGGTCGTTTAATTAACTAGGGCCATCGAAAGCCGAACCTCAAATTCTCATCTGAATGGTTTTGACTAATGGGAGGGCACTCGAGTGGTGAGCAAAAGCTCTCCTTTATTGCTGCGGACATTGGGGCAAAGTCAAGGCATGGGGTCTCTGTGTAATGAACCATGCATGGCTCGTAAAAGAGGATTCCTCCTCACACTTGGTGGCACCTGCTACGGACTACACACTCGTGCTTTTTTTGACCGACCTTAATCATACTAATTGGCTATGAGAATCCGATTCCTTAGTCGAGGATAAGTAAGTGGAAGTGAATCGCGAAAGGATCGATCGAAAAAGGCGAAACGGACTCATTAAACCCCACTCATTGACGGGGCCCCGGCACCCCTACCCTTGCTGACTATGTTTGTTTTTTGAAGTAAATACCTGACTTTAAAATAATAATCGGTATAGTAAAGCTTTAATCAAGCTTCGGTCCAGATTGATTGCGCTACACGTGGAGGGTCGCGCGGTTTGCGTCTAGCCTCCAATTATCGTGAATATCAGGATCTCTGAAAAAAGTATCAACCGTAGTTACGCAGTCCCGTGTTGACGTGATACAGGTCACTATCGGACCGCGTAATAGAATTACGACCTATTGAGATTCGTTACAATGACGGTCTAGTGCTGCGAGGTGGTACGCTTGACCCGTCAGCACGGCGGTTGAGTCAGCCCATAATTTGGGAAGATAGAGTACGGTGCAATAGAAACTTTAACTAACGGTCCCAATGTGCGCCGCTAGAGCTATACTTAAATACAGCAGAAAATTGGTATTAGAAATTGGCAAGGTAGACAGGGTTAGGATAGAGTAGAACAAAGGCAGCCAGTATCACAGCGATGGGCAAAATGGGTCCTGCTCCATCCAGTCTCTCCACGTTCTTGCGTGGCCCCTACACTGTAACTAGCATATTTGCATGTAGCAGTTATCCATTTGGCCGGGATTCACATCCGAAGCTGTCTCAAGATTTACCAATTTCTAGTGGGTTGTAGACCAACGCGTCCAGGTTCCCATTCCGAACGGCGCTTCGGCTGTGCCAGCAATATATGGTCGCCATGTAACCCGCGTGTGGAATATTCTTATGCATCGCGCAAACAATAAGAGGTAGGCTCTGCGTCGGATCATGACAGATGAATCATCGGCTTGAGAATTACCTGAGAAAGGGATCACAGCGTACGTTATTCCGTTTTCTTGCTGAGGGACTATGCAACAAGTAGGGGTGCTATCAGTACCTTACACCTTTGAATGGCGATTAAATGACGATCAACACATCGGAGGTCGTCTGCTTTCGCCGGGGTGCAAGCTCATTAATATATGCTTTCTGTCATGTTCATGGTGTGCTTGCCGTTTTGATAAGACCAAGTGCGCTTCCGGCCAGGATATAGGCAGGAGCTTATCGGAATACGGACACAGTCCGAATACTACTGAGCACCTCAACCCATCCCCTCGATCGCTCGACACGGGATGGCCTTAGTCGCTCATGTAGCAATGAGCTGGATTGCGGGAGATGCGCTGGAGCGACATTCTAGACGAGTGAGAGGATGGGGTACTGGGTGACCTGCGATAGAACGTCAACCCGTAGAATCATATACCTACCGTCGCGCTTATTTGGGATAGGTCGGATTGGATGACCCCAGCATCGTGAAAGACGCGTTAGATCTTTTGCTAGAACGATTCTAGAGACTAAGAGGTTCAGAATCGGAACTATAACCCATCTTCGAAATGACCGCTTCTGCGGGCACTGGAAAGTACACGCGCGTGCGCAACACACCAGCAGGTGGGCCTTAACCTCATCCGATACGC
seq00017   AATGATGGTGTCAGACCATAGTCGCTCCTCCTGCCGGGAGTAGTCTGTCGAGCATGGGAAGTAGCTCCTAGAAAGGCAAGGACTGCAGTAAATTCTTGGCACACGATCCTCCGTAGGACGTATTATCCTCCACATTCGCTGATGATGGCGACTCTTATTTGAATTTTGGTCTGCGTGATACTGTTTGTTGTGCTTCCAAGACTCGAATCGCAATCTTAGACATGAACACCCAGTGCTGAAGTTAGATCCCTTGAGAGGTCGCAAAAACTAGCACGAGCAATCCACCCCATTTACGTCGTTAAGAAGATGCTATATCGCTCGAGGGGCGATCCAGCAAACACGCGCTCCTTTTATGTACGGCACACTGATGTCGGAACGGTTCCGAGACGTAAATCACTCACTCCTACGACGATGCGTAGGTAGGGAGAAGCGCCGAGTTCACATACCATTTTGGTCGTTTAATTAACTAGGGCCATCGAAAGCCGAACCTCAAATTCTCATCTGAATGGTTTTGACTAATGGGAGGGCACTCGAGTGGTGAGCAAAAGCTCTCCTTTATTGCTGCGGACATTGGGGCAAAGTCAAGGCATGGGGTCTCTGTGTAATGAACCATGCATGGCTCGTAAAAGAGGATTCCTCCTCACACTTGGTGGCACCTGCTACGGACTACACACTCGTGCTTTTTTTGACCGACCTTAATCATACTAATTGGCTATGAGAATCCGATTCCTTAGTCGAGGATAAGTAAGTGGAAGTGAATCGCGAAAGGATCGATCGAAAAAGGCGAAACGGACTCATTAAACCCCACTCATTGACGGGGCCCCGGCACCCCTACCCTTGCTGACTATGTTTGTTTTTTGAAGTAAATACCTGACTTTAAAATAATAATCGGTATAGTAAAGCTTTAATCAAGCTTCGGTCCAGATTGATTGCGCTACACGTGGAGGGTCGCGCGGTTTGCGTCTAGCCTCCAATTATCGTGAATATCAGGATCTCTGAAAAAAGTATCAACCGTAGTTACGCAGTCCCGTGTTGACGTGATACAGGTCACTATCGGACCGCGTAATAGAATTACGACCTATTGAGATTCGTTACAATGACGGTCTAGTGCTGCGAGGTGGTACGCTTGACCCGTCAGCACGGCGGTTGAGTCAGCCCATACTTTGGGAAGATAGAGTACGGTGCAATAGAAACTTTAACTAACGGTCCCAATGTGCGCCGCTAGAGCTATACTTAAATACAGCAGAAAATTGGTATTAGAAATTGGCAAGGTAGACAGGGTTAGGATAGAGTAGAACAAAGGCAGCCAGTATCACAGCGATGGGCAAAATGGGTCCTGCTCCATCCAGTCTCTCCACGTTCTTGCGTGGCCCCTACACTGTAACTAGCATATTTGCATGTAGCAGTTATCCATTTGGCCGGGATTCACATCCGAAGCTGTCTCAAGATTTACCAATTTCTAGTGGGTTGTAGACCAACGCGTCCAGGTTCCCATTCCGAACGGCGCTTCGGCTGTGCCAGCAATATATGGTCGCCATGTAACCCGCGTGTGGAATATTCTTATGCATCGCGCAAACAATAAGAGGTAGGCTCTGCGTCGGATCATGACAGATGAATCATCGGCTTGAGAATTACCTGAGAAAGGGATCACAGCGTACGTTATTCCGTTTTCTTGCTGAGGGACTATGCAACAAGTAGGGGTGCTATCAGTACCTTACACCTTTGAATGGCGATTAAATGACGATCAACACATCGGAGGTCGTCTGCTTTCGCCGGGGTGCAAGCTCATTAATATATGCTTTCTGTCATGTTCATGGTGTGCTTGCCGTTTTGATAAGACCAAGTGCGCTTCCGGCCAGGATATAGGCAGGAGCTTATCGGAATACGGACACAGTCCGAATACTACTGAGCACCTCAACCCATCCCCTCGATCGCTCGACACGGGATGGCCTTAGTCGCTCATGTAGCAATGAGCTGGATTGCGGGAGATGCGCTGGAGCGACATTCTAGACGAGTGAGAGGATGGGGTACTGGGTGACCTGCGATAGAACGTCAACCCGTAGAATCATATACCTACCGTCGCGCTTATTTGGGATAGGTCGGATTGGATGACCCCAGCATCGTGAAAGACGCGTTAGATCTTTTGCTAGAACGATTCTAGAGACTAAGAGGTTCAGAATCGGAACTATAACCCATCTTCGAAATGACCGCTTCTGCGGGCACTGGAAAGTACACGCGCGTGCGCAACACACCAGCAGGTGGGCCTTAACCTCATCCGATACGC
seq00018   AATGATGGTGTCAGACCATAGTCGCTCCTCCTGCCGGGAGTAGTCTGTCGAGCATGGGAAGTAGCTCCTAGAAAGGCAAGGACTGCAGTAAATTCTTGGCACACGATCCTCCGTAGGACGTATTATCCTCCACATTCGCTGATGATGGCGACTCTTATTTGAATTTTGGTCTGCGTGATACTGTTTGTTGTGCTTCCAAGACTCGAATCGCAATCTTAGACATGAACACCCAGTGCTGAAGTTAGATCCCTTGAGAGGTCGCAAAAACTAGCACGAGCAATCCACCCCATTTACGTCGTTAAGAAGATGCTATATCGCTCGAGGGGCGATCCAGCAAACACGCGCTCCTTTTATGTACGGCACACTGATGTCGGAACGGTTCCGAGACGTAAATCACTCACTCCTACGACGATGCGTAGGTAGGGAGAAGCGCCGAGTTCACATACCATTTTGGTCGTTTAATTAACTAGGGCCATCGAAAGCCGAACCTCAAATTCTCATCTGAATGGTTTTGACTAATGGGAGGGCACTCGAGTGGTGAGCAAAAGCTCTCCTTTATTGCTGCGGACATTGGGGCAAAGTCAAGGCATGGGGTCTCTGTGTAATGAACCATGCATGGCTCGTAAAAGAGGATTCCTCCTCACACTTGGTGGCACCTGTTACGGACTACACACTCGTGCTTTTTTTGACCGACCTTAATCATACTAATTGGCTATGAGAATCCGATTCCTTAGTCGAGGATAAGTAAGTGGAAGTGAATCGCGAAAGGATCGATCGAAAAAGGCGAAACGGACTCATTAAACCCCACTCATTGACGGGGCCCCGGCACCCCTACCCTTGCTGACTATGTTTGTTTTTTGAAGTAAATACCTGACTTTAAAATAATAATCGGTATAGTAAAGCTTTAATCAAGCTTCGGTCCAGATTGATTGCGCTACACGTGGAGGGTCGCGCGGTTTGCGTCTAGCCTCCAATTATCGTGAATATCAGGATCTCTGAAAAAAGTATCAACCGTAGTTACGCAGTCCCGTGTTGACGTGATACAGGTCACTATCGGACCGCGTAATAGAATTACGACCTATTGAGATTCGTTACAATGACGGTCTAGTGCTGCGAGGTGGTACGCTTGACCCGTCAGCACGGCGGTTGAGTCAGCCCATAATTTGGGAAGATAGAGTACGGTGCAATAGAAACTTTAACTAACGGTCCCAATGTGCGCCGCTAGAGCTATACTTAAATACAGCAGAAAATTGGTATTAGAAATTGGCAAGGTAGACAGGGTTAGGATAGAGTAGAACAAAGGCAGCCAGTATCACAGCGATGGGCAAAATGGGTCCTGCTCCATCCAGTCTCTCCACGTTCTTGCGTGGCCCCTACACTGTAACTAGCATATTTGCATGTAGCAGTTATCCATTTGGCCGGGATTCACATCCGAAGCTGTCTCAAGATTTACCAATTTCTAGTGGGTTGTAGACCAACGCGTCCAGGTTCCCATTCCGAACGGCGCTTCGGCTGTGCCAGCAATATATGGTCGCCATGTAACCCGCGTGTGGAATATTCTTATGCATCGCGCAAACAATAAGAGGTAGGCTCTGCGTCGGATCATGACAGATGAATCATCGGCTTGAGAATTACCTGAGAAAGGGATCACAGCGTACGTTATTCCGTTTTCTTGCTGAGGGACTATGCAACAAGTAGGGGTGCTATCAGTACCTTACACCTTTGAATGGCGATTAAATGACGATCAACACATCGGAGGTCGTCTGCTTTCGCCGGGGTGCAAGCTCATTAATATATGCTTTCTGTCATGTTCATGGTGTGCTTGCCGTTTTGATAAGACCAAGTGCGCTTCCGGCCAGGATATAGGCAGGAGCTTATCGGAATACGGACACAGTCCGAATACTACTGAGCACCTCAACCCATCCCCTCGATCGCTCGACACGGGATGGCCTTAGTCGCTCATGTAGCAATGAGCTGGATTGCGGGAGATGCGCTGGAGCGACATTCTAGACGAGTGAGAGGATGGGGTACTGGGTGACCTGCGATAGAACGTCAACCCGTAGAATCATATACCTACCGTCGCGCTTATTTGGGATAGGTCGGATTGGATGACCCCAGCATCGTGAAAGACGCGTTAGATCTTTTGCTAGAACGATTCTAGAGACTAAGAGGTTCAGAATCGGAACTATAACCCATCTTCGAAATGACCGCTTCTGCGGGCACTGGAAAGTACACGCGCGTGCGCAACACACCAGCAGGTGGGCCTTAACCTCATCCGATACGC
seq00019   AATGATGGTGTCAGACCATAGTCGCTCCTCCTGCCGGGAGTAGTCTGTCGAGCATGGGAAGTAGCTCCTAGAAAGGCAAGGACTGCAGTAAATTCTTGGCACACGATCCTCCGTAGGACGTATTATCCTCCACATTCGCTGATGATGGCGACTCTTATTTGAATTTTGGTCTGCGTGATACTGTTTGTTGTGCTTCCAAGACTCGAATCGCAATCTTAGACATGAACACCCAGTGCTGAAGTTAGATCCCTTGAGAGGTCGCAAAAACTAGCACGAGCAATCCACCCCATTTACGTCGTTAAGAAGATGCTATATCGCTCGAGGGGCGATCCAGCAAACACGCGCTCCTTTTATGTACGGCACACTGATGTCGGAACGGTTCCGAGACGTAAATCACTCACTCCTACGACGATGCGTAGGTAGGGAGAAGCGCCGAGTTCACATACCATTTTGGTCGTTTAATTAACTAGGGCCATCGAAAGCCGAACCTCAAATTCTCATCTGAATGGTTTTGACTAATGGGAGGGCACTCGAGTGGTGAGCAAAAGCTCTCCTTTATTGCTGCGGACATTGGGGCAAAGTCAAGGCATGGGGTCTCTGTGTAATGAACCATGCATGGCTCGTAAAAGAGGATTCCTCCTCACACTTGGTGGCACCTGCTACGGACTACACACTCGTGCTTTTTTTGACCGACCTTAATCATACTAATTGGCTATGAGAATCCGATTCCTTAGTCGAGGATAAGTAAGTGGAAGTGAATCGCGAAAGGATCGATCGAAAAAGGCGAAACGGACTCATTAAACCCCACTCATTGACGGGGCCCCGGCACCCCTACCCTTGCTGACTATGTTTGTTTTTTGAAGTAAATACCTGACTTTAAAATAATAATCGGTATAGTAAAGCTTTAATCAAGCTTCGGTCCAGATTGATTGCGCTACACGTGGAGGGTCGCGCGGTTTGCGTCTAGCCTCCAATTATCGTGAATATCAGGATCTCTGAAAAAAGTATCAACCGTAGTTACGCAGTCCCGTGTTGACGTGATACAGGTCACTATCGGACCGCGTAATAGAATTACGACCTATTGAGATTCGTTACAATGACGGTCTAGTGCTGCGAGGTGGTACGCTTGACCCGTCAGCACGGCGGTTGAGTCAGCCCATAATTTGGGAAGATAGAGTACGGTGCAATAGAAACTTTAACTAACGGTCCCAATGTGCGCCGCTAGAGCTATACTTAAATACAGCAGAAAATTGGTATTAGAAATTGGCAAGGTAGACAGGGTTAGGATAGAGTAGAACAAAGGCAGCCAGTATCACAGCGATGGGCAAAATGGGTCCTGCTCCATCCAGTCTCTCCACGTTCTTGCGTGGCCCCTACACTGTAACTAGCATATTTGCATGTAGCAGTTATCCATTTGGCCGGGATTCACATCCGAAGCTGTCTCAAGATTTACCAATTTCTAGTGGGTTGTAGACCAACGCGTCCAGGTTCCCATTCCGAACGGCGCTTCGGCTGTGCCAGCAATATATGGTCGCCATGTAACCCGCGTGTGGAATATTCTTATGCATCGCGCAAACAATAAGAGGTAGGCTCTGCGTCGGATCATGACAGATGAATCATCGGCTTGAGAATTACCTGAGAAAGGGATCACAGCGTACGTTATTCCGTTTTCTTGCTGAGGGACTATGCAACAAGTAGGGGTGCTATCAGTACCTTACACCTTTGAATGGCGATTAAATGACGATCAACACATCGGAGGTCGTCTGCTTTCGCCGGGGTGCAAGCTCATTAATATATGCTTTCTGTCATGTTCATGGTGTGCTTGCCGTTTTGATAAGACCAAGTGCGCTTCCGGCCAGGATATAGGCAGGAGCTTATCGGAATACGGACACAGTCCGAATACTACTGAGCACCTCAACCCATCCCCTCGATCGCTCGACACGGGATGGCCTTAGTCGCTCATGTAGCAATGAGCTGGATTGCGGGAGATGCGCTGGAGCGACATTCTAGACGAGTGAGAGGATGGGGTACTGGGTGACCTGCGATAGAACGTCAACCCGTAGAATCATATACCTACCGTCGCGCTTATTTGGGATAGGTCGGATTGGATGACCCCAGCATCGTGAAAGACGCGTTAGATCTTTTGCTAGAACGATTCTAGAGACTAAGAGGTTCAGAATCGGAACTATAACCCATCTTCGAAATGACCGCTTCTGCGGGCACTGGAAAGTACACGCGCGTGCGCAACACACCAGCAGGTGGGCCTTAACCTCATCCGATACGC
seq00020   AATGATGGTGTCAGACCATAGTCGCTCCTCCTGCCGGGAGTAGTCTGTCGAGCATGGGAAGTAGCTCCTAGAAAGGCAAGGACTGCAGTAAATTCTTGGCACACGATCCTCCGTAGGACGTATTATCCTCCACATTCGCTGATGATGGCGACTCTTATTTGAATTTTGGTCTGCGTGATACTGTTTGTTGTGCTTCCAAGACTCGAATCGCAATCTTAGACATGAACACCCAGTGCTGAAGTTAGATCCCTTGAGAGGTCGCAAAAACTAGCACGAGCAATCCACCCCATTTACGTCGTTAAGAAGATGCTATATCGCTCGAGGGGCGATCCAGCAAACACGCGCTCCTTTTATGTACGGCACACTGATGTCGGAACGGTTCCGAGACGTAAATCACTCACTCCTACGACGATGCGTAGGTAGGGAGAAGCGCCGAGTTCACATACCATTTTGGTCGTTTAATTAACTAGGGCCATCGAAAGCCGAACCTCAAATTCTCATCTGAATGGTTTTGACTAATGGGAGGGCACTCGAGTGGTGAGCAAAAGCTCTCCTTTATTGCTGCGGACATTGGGGCAAAGTCAAGGCATGGGGTCTCTGTGTAATGAACCATGCATGGCTCGTAAAAGAGGATTCCTCCTCACACTTGGTGGCACCTGCTACGGACTACACACTCGTGCTTTTTTTGACCGACCTTAATCATACTAATTGGCTATGAGAATCCGATTCCTTAGTCGAGGATAAGTAAGTGGAAGTGAATCGCGAAAGGATCGATCGAAAAAGGCGAAACGGACTCATTAAACCCCACTCATTGACGGGGCCCCGGCACCCCTACCCTTGCTGACTATGTTTGTTTTTTGAAGTAAATACCTGACTTTAAAATAATAATCGGTATAGTAAAGCTTTAATCAAGCTTCGGTCCAGATTGATTGCGCTACACGTGGAGGGTCGCGCGGTTTGCGTCTAGCCTCCAATTATCGTGAATATCAGGATCTCTGAAAAAAGTATCAACCGTAGTTACGCAGTCCCGTGTTGACGTGATACAGGTCACTATCGGACCGCGTAATAGAATTACGACCTATTGAGATTCGTTACAATGACGGTCTAGTGCTGCGAGGTGGTACGCTTGACCCGTCAGCACGGCGGTTGAGTCAGCCCATAATTTGGGAAGATAGAGTACGGTGCAATAGAAACTTTAACTAACGGTCCCAATGTGCGCCGCTAGAGCTATACTTAAATACAGCAGAAAATTGGTATTAGAAATTGGCAAGGTAGACAGGGTTAGGATAGAGTAGAACAAAGGCAGCCAGTATCACAGCGATGGGCAAAATGGGTCCTGCTCCATCCAGTCTCTCCACGTTCTTGCGTGGCCCCTACACTGTAACTAGCATATTTGCATGTAGCAGTTATCCATTTGGCCGGGATTCACATCCGAAGCTGTCTCAAGATTTACCAATTTCTAGTGGGTTGTAGACCAACGCGTCCAGGTTCCCATTCCGAACGGCGCTTCGGCTGTGCCAGCAATATATGGTCGCCATGTAACCCGCCTGTGGAATATTCTTATGCATCGCGCAAACAATAAGAGGTAGGCTCTGCGTCGGATCATGACAGATGAATCATCGGCTTGAGAATTACCTGAGAAAGGGATCACAGCGTACGTTATTCCGTTTTCTTGCTGAGGGACTATGCAACAAGTAGGGGTGCTATCAGTACCTTACACCTTTGAATGGCGATTAAATGACGATCAACACATCGGAGGTCGTCTGCTTTCGCCGGGGTGCAAGCTCATTAATATATGCTTTCTGTCATGTTCATGGTGTGCTTGCCGTTTTGATAAGACCAAGTGCGCTTCCGGCCAGGATATAGGCAGGAGCTTATCGGAATACGGACACAGTCCGAATACTACTGAGCACCTCAACCCATCCCCTCGATCGCTCGACACGGGATGGCCTTAGTCGCTCATGTAGCAATGAGCTGGATTGCGGGAGATGCGCTGGAGCGACATTCTAGACGAGTGAGAGGATGGGGTACTGGGTGACCTGCGATAGAACGTCAACCCGTAGAATCATATACCTACCGTCGCGCTTATTTGGGATAGGTCGGATTGGATGACCCCAGCATCGTGAAAGACGCGTTAGATCTTTTGCTAGAACGATTCTAGAGACTAAGAGGTTCAGAATCGGAACTATAACCCATCTTCGAAATGACCGCTTCTGCGGGCACTGGAAAGTACACGCGCGTGCGCAACACACCAGCAGGTGGGCCTTAACCTCATCCGATACGC
seq00021   AATGATGGTGTCAGACCATAGTCGCTCCTCCTGCCGGGAGTAGTCTGTCGAGCATGGGAAGTAGCTCCTAGAAAGGCAAGGACTGCAGTAAATTCTTGGCACACGATCCTCCGTAGGACGTATTATCCTCCACATTCGCTGATGATGGCGACTCTTATTTGAATTTTGGTCTGCGTGATACTGTTTGTTGTGCTTCCAAGACTCGAATCGCAATCTTAGACATGAACACCCAGTGCTGAAGTTAGATCCCTTGAGAGGTCGCAAAAACTAGCACGAGCAATCCACCCCATTTACGTCGTTAAGAAGATGCTATATCGCTCGAGGGGCGATCCAGCAAACACGCGCTCCTTTTATGTACGGCACACTGATGTCGGAACGGTTCCGAGACGTAAATCACTCACTCCTACGACGATGCGTAGGTAGGGAGAAGCGCCGAGTTCACATACCATTTTGGTCGTTTAATTAACTAGGGCCATCGAAAGCCGAACCTCAAATTCTCATCTGAATGGTTTTGACTAATGGGAGGGCACTCGAGTGGTGAGCAAAAGCTCTCCTTTATTGCTGCGGACATTGGGGCAAAGTCAAGGCATGGGGTCTCTGTGTAATGAACCATGCATGGCTCGTAAAAGAGGATTCCTCCTCACACTTGGTGGCACCTGTTACGGACTACACACTCGTGCTTTTTTTGACCGACCTTAATCATACTAATTGGCTATGAGAATCCGATTCCTTAGTCGAGGATAAGTAAGTGGAAGTGAATCGCGAGAGGATCGATCGAAAAAGGCGAAACGGACTCATTAAACCCCACTCATTGACGGGGCCCCGGCACCCCTACCCTTGCTGACTATGTTTGTTTTTTGAAGTAAATACCTGACTTTAAAATAATAATCGGTATAGTAAAGCTTTAATCAAGCTTCGGTCCAGATTGATTGCGCTACACGTGGAGGGTCGCGCGGTTTGCGTCTAGCCTCCAATTATCGTGAATATCAGGATCTCTGAAAAAAGTATCAACCGTAGTTACGCAGTCCCGTGTTGACGTGATACAGGTCACTATCGGACCGCGTAATAGAATTACGACCTATTGAGATTCGTTACAATGACGGTCTAGTGCTGCGAGGTGGTACGCTTGACCCGTCAGCACGGCGGTTGAGTCAGCCCATAATTTGGGAAGATAGAGTACGGTGCAATAGAAACTTTAACTAACGGTCCCAATGTGCGCCGCTAGAGCTATACTTAAATACAGCAGAAAATTGGTATTAGAAATTGGCAAGGTAGACAGGGTTAGGATAGAGTAGAACAAAGGCAGCCAGTATCACAGCGATGGGCAAAATGGGTCCTGCTCCATCCAGTCTCTCCACGTTCTTGCGTGGCCCCTACACTGTAACTAGCATATTTGCATGTAGCAGTTATCCATTTGGCCGGGATTCACATCCGAAGCTGTCTCAAGATTTACCAATTTCTAGTGGGTTGTAGACCAACGCGTCCAGGTTCCCATTCCGAACGGCGCTTCGGCTGTGCCAGCAATATATGGTCGCCATGTAACCCGCGTGTGGAATATTCTTATGCATCGCGCAAACAATAAGAGGTAGGCTCTGCGTCGGATCATGACAGATGAATCATCGGCTTGAGAATTACCTGAGAAAGGGATCACAGCGTACGTTATTCCGTTTTCTTGCTGAGGGACTATGCAACAAGTAGGGGTGCTATCAGTACCTTACACCTTTGAATGGCGATTAAATGACGATCAACACATCGGAGGTCGTCTGCTTTCGCCGGGGTGCAAGCTCATTAATATATGCTTTCTGTCATGTTCATGGTGTGCTTGCCGTTTTGATAAGACCAAGTGCGCTTCCGGCCAGGATATAGGCAGGAGCTTATCGGAATACGGACACAGTCCGAATACTACTGAGCACCTCAACCCATCCCCTCGATCGCTCGACACGGGATGGCCTTAGTCGCTCATGTAGCAATGAGCTGGATTGCGGGAGATGCGCTGGAGCGACATTCTAGACGAGTGAGAGGATGGGGTACTGGGTGACCTGCGATAGAACGTCAACCCGTAGAATCATATACCTACCGTCGCGCTTATTTGGGATAGGTCGGATTGGATGACCCCAGCATCGTGAAAGACGCGTTAGATCTTTTGCTAGAACGATTCTAGAGACTAAGAGGTTCAGAATCGGAACTATAACCCATCTTCGAAATGACCGCTTCTGCGGGCACTGGAAAGTACACGCGCGTGCGCAACACACCAGCAGGTGGGCCTTAACCTCATCCGATACGC
seq00022   AATGATGGTGTCAGACCATAGTCGCTCCTCCTGCCGGGAGTAGTCTGTCGAGCATGGGAAGTAGCTCCTAGAAAGGCAAGGACTGCAGTAAATTCTTGGCACACGATCCTCCGTAGGACGTATTATCCTCCACATTCGCTGATGATGGCGACTCTTATTTGAATTTTGGTCTGCGTGATACTGTTTGTTGTGCTTCCAAGACTCGAATCGCAATCTTAGACATGAACACCCAGTGCTGAAGTTAGATCCCTTGAGAGGTCGCAAAAACTAGCACGAGCAATCCACCCCATTTACGTCGTTAAGAAGATGCTATATCGCTCGAGGGGCGATCCAGCAAACACGCGCTCCTTTTATGTACGGCACACTGATGTCGGAACGGTTCCGAGACGTAAATCACTCACTCCTACGACGATGCGTAGGTAGGGAGAAGCGCCGAGTTCACATACCATTTTGGTCGTTTAATTAACTAGGGCCATCGAAAGCCGAACCTCAAATTCTCATCTGAATGGTTTTGACTAATGGGAGGGCACTCGAGTGGTGAGCAAAAGCTCTCCTTTATTGCTGCGGACATTGGGGCAAAGTCAAGGCATGGGGTCTCTGTGTAATGAACCATGCATGGCTCGTAAAAGAGGATTCCTCCTCACACTTGGTGGCACCTGTTACGGACTACACACTCGTGCTTTTTTTGACCGACCTTAATCATACTAATTGGCTATGAGAATCCGATTCCTTAGTCGAGGATAAGTAAGTGGAAGTGAATCGCGAAAGGATCGATCGAAAAAGGCGAAACGGACTCATTAAACCCCACTCATTGACGGGGCCCCGGCACCCCTACCCTTGCTGACTATGTTTGTTTTTTGAAGTAAATACCTGACTTTAAAATAATAATCGGTATAGTAAAGCTTTAATCAAGCTTCGGTCCAGATTGATTGCGCTACACGTGGAGGGTCGCGCGGTTTGCGTCTAGCCTCCAATTATCGTGAATATCAGGATCTCTGAAAAAAGTATCAACCGTAGTTACGCAGTCCCGTGTTGACGTGATACAGGTCACTATCGGACCGCGTAATAGAATTACGACCTATTGAGATTCGTTACAATGACGGTCTAGTGCTGCGAGGTGGTACGCTTGACCCGTCAGCACGGCGGTTGAGTCAGCCCATAATTTGGGAAGATAGAGTACGGTGCAATAGAAACTTTAACTAACGGTCCCAATGTGCGCCGCTAGAGCTATACTTAAATACAGCAGAAAATTGGTATTAGAAATTGGCAAGGTAGACAGGGTTAGGATAGAGTAGAACAAAGGCAGCCAGTATCACAGCGATGGGCAAAATGGGTCCTGCTCCATCCAGTCTCTCCACGTTCTTGCGTGGCCCCTACACTGTAACTAGCATATTTGCATGTAGCAGTTATCCATTTGGCCGGGATTCACATCCGAAGCTGTCTCAAGATTTACCAATTTCTAGTGGGTTGTAGACCAACGCGTCCAGGTTCCCATTCCGAACGGCGCTTCGGCTGTGCCAGCAATATATGGTCGCCATGTAACCCGCGTGTGGAATATTCTTATGCATCGCGCAAACAATAAGAGGTAGGCTCTGCGTCGGATCATGACAGATGAATCATCGGCTTGAGAATTACCTGAGAAAGGGATCACAGCGTACGTTATTCCGTTTTCTTGCTGAGGGACTATGCAACAAGTAGGGGTGCTATCAGTACCTTACACCTTTGAATGGCGATTAAATGACGATCAACACATCGGAGGTCGTCTGCTTTCGCCGGGGTGCAAGCTCATTAATATATGCTTTCTGTCATGTTCATGGTGTGCTTGCCGTTTTGATAAGACCAAGTGCGCTTCCGGCCAGGATATAGGCAGGAGCTTATCGGAATACGGACACAGTCCGAATACTACTGAGCACCTCAACCCATCCCCTCGATCGCTCGACACGGGATGGCCTTAGTCGCTCATGTAGCAATGAGCTGGATTGCGGGAGATGCGCTGGAGCGACATTCTAGACGAGTGAGAGGATGGGGTACTGGGTGACCTGCGATAGAACGTCAACCCGTAGAATCATATACCTACCGTCGCGCTTATTTGGGATAGGTCGGATTGGATGACCCCAGCATCGTGAAAGACGCGTTAGATCTTTTGCTAGAACGATTCTAGAGACTAAGAGGTTCAGAATCGGAACTATAACCCATCTTCGAAATGACCGCTTCTGCGGGCACTGGAAAGTACACGCGCGTGCGCAACACACCAGCAGGTGGGCCTTAACCTCATCCGATACGC
seq00023   AATGATGGTGTCAGACCATAGTCGCTCCTCCTGCCGGGAGTAGTCTGTCGAGCATGGGAAGTAGCTCCTAGAAAGGCAAGGACTGCAGTAAATTCTTGGCACACGATCCTCCGTAGGACGTATTATCCTCCACATTCGCTGATGATGGCGACTCTTATTTGAATTTTGGTCTGCGTGATACTGTTTGTTGTGCTTCCAAGACTCGAATCGCAATCTTAGACATGAACACCCAGTGCTGAAGTTAGATCCCTTGAGAGGTCGCAAAAACTAGCACGAGCAATCCACCCCATTTACGTCGTTAAGAAGATGCTATATCGCTCGAGGGGCGATCCAGCAAACACGCGCTCCTTTTATGTACGGCACACTGATGTCGGAACGGTTCCGAGACGTAAATCACTCACTCCTACGACGATGCGTAGGTAGGGAGAAGCGCCGAGTTCACATACCATTTTGGTCGTTTAATTAACTAGGGCCATCGAAAGCCGAACCTCAAATTCTCATCTGAATGGTTTTGACTAATGGGAGGGCACTCGAGTGGTGAGCAAAAGCTCTCCTTTATTGCTGCGGACATTGGGGCAAAGTCAAGGCATGGGGTCTCTGTGTAATGAACCATGCATGGCTCGTAAAAGAGGATTCCTCCTCACACTTGGTGGCACCTGCTACGGACTACACACTCGTGCTTTTTTTGACCGACCTTAATCATACTAATTGGCTATGAGAATCCGATTCCTTAGTCGAGGATAAGTAAGTGGAAGTGAATCGCGAAAGGATCGATCGAAAAAGGCGAAACGGACTCATTAAACCCCACTCATTGACGGGGCCCCGGCACCCCTACCCTTGCTGACTATGTTTGTTTTTTGAAGTAAATACCTGACTTTAAAATAATAATCGGTATAGTAAAGCTTTAATCAAGCTTCGGTCCAGATTGATTGCGCTACACGTGGAGGGTCGCGCGGTTTGCGTCTAGCCTCCAATTATCGTGAATATCAGGTTCTCTGAAAAAAGTATCAACCGTAGTTACGCAGTCCCGTGTTGACGTGATACAGGTCACTATCGGACCGCGTAATAGAATTACGACCTATTGAGATTCGTTACAATGACGGTCTAGTGCTGCGAGGTGGTACGCTTGACCCGTCAGCACGGCGGTTGAGTCAGCCCATAATTTGGGAAGATAGAGTACGGTGCAATAGAAACTTTAACTAACGGTCCCAATGTGCGCCGCTAGAGCTATACTTAAATACAGCAGAAAATTGGTATTAGAAATTGGCAAGGTAGACAGGGTTAGGATAGAGTAGAACAAAGGCAGCCAGTATCACAGCGATGGGCAAAATGGGTCCTGCTCCATCCAGTCTCTCCACGTTCTTGCGTGGCCCCTACACTGTAACTAGCATATTTGCATGTAGCAGTTATCCATTTGGCCGGGATTCACATCCGAAGCTGTCTCAAGATTTACCAATTTCTAGTGGGTTGTAGACCAACGCGTCCAGGTTCCCATTCCGAACGGCGCTTCGGCTGTGCCAGCAATATATGGTCGCCATGTAACCCGCGTGTGGAATATTCTTATGCATCGCGCAAACAATAAGAGGTAGGCTCTGCGTCGGATCATGACAGATGAATCATCGGCTTGAGAATTACCTGAGAAAGGGATCACAGCGTACGTTATTCCGTTTTCTTGCTGAGGGACTATGCAACAAGTAGGGGTGCTATCAGTACCTTACACCTTTGAATGGCGATTAAATGACGATCAACACATCGGAGGTCGTCTGCTTTCGCCGGGGTGCAAGCTCATTAATATATGCTTTCTGTCATGTTCATGGTGTGCTTGCCGTTTTGATAAGACCAAGTGCGCTTCCGGCCAGGATATAGGCAGGAGCTTATCGGAATACGGACACAGTCCGAATACTACTGAGCACCTCAACCCATCCCCTCGATCGCTCGACACGGGATGGCCTTAGTCGCTCATGTAGCAATGAGCTGGATTGCGGGAGATGCGCTGGAGCGACATTCTAGACGAGTGAGAGGATGGGGTACTGGGTGACCTGCGATAGAACGTCAACCCGTAGAATCATATACCTACCGTCGCGCTTATTTGGGATAGGTCGGATTGGATGACCCCAGCATCGTGAAAGACGCGTTAGATCTTTTGCTAGAACGATTCTAGAGACTAAGAGGTTCAGAATCGGAACTATAACCCATCTTCGAAATGACCGCTTCTGCGGGCACTGGAAAGTACACGCGCGTGCGCAACACACCAGCAGGTGGGCCTTAACCTCATCCGATACGC
seq00024   AATGATGGTGTCAGACCATAGTCGCTCCTCCTGCCGGGAGTAGTCTGTCGAGCATGGGAAGTAGCTCCTAGAAAGGCAAGGACTGCAGTAAATTCTTGGCACACGATCCTCCGTAGGACGTACTATCCTCCACATTCGCTGATGATGGCGACTCTTATTTGAATTTTGGTCTGCGTGATACTGTTTGTTGTGCTTCCAAGACTCGAATCGCAATCTTAGACATGAACACCCAGTGCTGAAGTTAGATCCCTTGAGAGGTCGCAAAAACTAGCACGAGCAATCCACCCCATTTACGTCGTTAAGAAGATGCTATATCGCTCGAGGGGCGATCCAGCAAACACGCGCTCCTTTTATGTACGGCACACTGATGTCGGAACGGTTCCGAGACGTAAATCACTCACTCCTACGACGATGCGTAGGTAGGGAGAAGCGCCGAGTTCACATACCATTTTGGTCGTTTAATTAACTAGGGCCATCGAAAGCCGAACCTCAAATTCTCATCTGAATGGTTTTGACTAATGGGAGGGCACTCGAGTGGTGAGCAAAAGCTCTCCTTTATTGCTGCGGACATTGGGGCAAAGTCAAGGCATGGGGTCTCTGTGTAATGAACCATGCATGGCTCGTAAAAGAGGATTCCTCCTCACACTTGGTGGCACCTGTTACGGACTACACACTCGTGCTTTTTTTGACCGACCTTAATCATACTAATTGGCTATGAGAATCCGATTCCTTAGTCGAGGATAAGTAAGTGGAAGTGAATCGCGAAAGGATCGATCGAAAAAGGCGAAACGGACTCATTAAACCCCACTCATTGACGGGGCCCCGGCACCCCTACCCTTGCTGACTATGTTTGTTTTTTGAAGTAAATACCTGACTTTAAAATAATAATCGGTATAGTAAAGCTTTAATCAAGCTTCGGTCCAGATTGATTGCGCTACACGTGGAGGGTCGCGCGGTTTGCGTCTAGCCTCCAATTATCGTGAATATCAGGATCTCTGAAAAAAGTATCAACCGTAGTTACGCAGTCCCGTGTTGACGTGATACAGGTCACTATCGGACCGCGTAATAGAATTACGACCTATTGAGATTCGTTACAATGACGGTCTAGTGCTGCGAGGTGGTACGCTTGACCCGTCAGCACGGCGGTTGAGTCAGCCCATAATTTGGGAAGATAGAGTACGGTGCAATAGAAACTTTAACTAACGGTCCCAATGTGCGCCGCTAGAGCTATACTTAAATACAGCAGAAAATTGGTATTAGAAATTGGCAAGGTAGACAGGGTTAGGATAGAGTAGAACAAAGGCAGCCAGTATCACAGCGATGGGCAAAATGGGTCCTGCTCCATCCAGTCTCTCCACGTTCTTGCGTGGCCCCTACACTGTAACTAGCATATTTGCATGTAGCAGTTATCCATTTGGCCGGGATTCACATCCGAAGCTGTCTCAAGATTTACCAATTTCTAGTGGGTTGTAGACCAACGCGTCCAGGTTCCCATTCCGAACGGCGCTTCGGCTGTGCCAGCAATATATGGTCGCCATGTAACCCGCGTGTGGAATATTCTTATGCATCGCGCAAACAATAAGAGGTAGGCTCTGCGTCGGATCATGACAGATGAATCATCGGCTTGAGAATTACCTGAGAAAGGGATCACAGCGTACGTTATTCCGTTTTCTTGCTGAGGGACTATGCAACAAGTAGGGGTGCTATCAGTACCTTACACCTTTGAATGGCGATTAAATGACGATCAACACATCGGAGGTCGTCTGCTTTCGCCGGGGTGCAAGCTCATTAATATATGCTTTCTGTCATGTTCATGGTGTGCTTGCCGTTTTGATAAGACCAAGTGCGCTTCCGGCCAGGATATAGGCAGGAGCTTATCGGAATACGGACACAGTCCGAATACTACTGAGCACCTCAACCCATCCCCTCGATCGCTCGACACGGGATGGCCTTAGTCGCTCATGTAGCAATGAGCTGGATTGCGGGAGATGCGCTGGAGCGACATTCTAGACGAGTGAGAGGATGGGGTACTGGGTGACCTGCGATAGAACGTCAACCCGTAGAATCATATACCTACCGTCGCGCTTATTTGGGATAGGTCGGATTGGATGACCCCAGCATCGTGAAAGACGCGTTAGATCTTTTGCTAGAACGATTCTAGAGACTAAGAGGTTCAGAATCGGAACTATAACCCATCTTCGAAATGACCGCTTCTGCGGGCACTGGAAAGTACACGCGCGTGCGCAACACACCAGCAGGTGGGCCTTAACCTCATCCGATACGC
seq00025   AATGATGGTGTCAGACCATAGTCGCTCCTCCTGCCGGGAGTAGTCTGTCGAGCATGGGAAGTAGCTCCTAGAAAGGCAAGGACTGCAGTAAATTCTTGGCACACGATCCTCCGTAGGACGTATTATCCTCCACATTCGCTGATGATGGCGACTCTTATTTGAATTTTGGTCTGCGTGATACTGTTTGTTGTGCTTCCAAGACTCGAATCGCAATCTTAGACATGAACACCCAGTGCTGAAGTTAGATCCCTTGAGAGGTCGCAAAAACTAGCACGAGCAATCCACCCCATTTACGTCGTTAAGAAGATGCTATATCGCTCGAGGGGCGATCCAGCAAACACGCGCTCCTTTTATGTACGGCACACTGATGTCGGAACGGTTCCGAGACGTAAATCACTCACTCCTACGACGATGCGTAGGTAGGGAGAAGCGCCGAGTTCACATACCATTTTGGTCGTTTAATTAACTAGGGCCATCGAAAGCCGAACCTCAAATTCTCATCTGAATGGTTTTGACTAATGGGAGGGCACTCGAGTGGTGAGCAAAAGCTCTCCTTTATTGCTGCGGACATTGGGGCAAAGTCAAGGCATGGGGTCTCTGTGTAATGAACCATGCATGGCTCGTAAAAGAGGATTCCTCCTCACACTTGGTGGCACCTGCTACGGACTACACACTCGTGCTTTTTTTGACCGACCTTAATCATACTAATTGGCTATGAGAATCCGATTCCTTAGTCGAGGATAAGTAAGTGGAAGTGAATCGCGAAAGGATCGATCGAAAAAGGCGAAACGGACTCATTAAACCCCACTCATTGACGGGGCCCCGGCACCCCTACCCTTGCTGACTATGTTTGTTTTTTGAAGTAAATACCTGACTTTAAAATAATAATCGGTATAGTAAAGCTTTAATCAAGCTTCGGTCCAGATTGATTGCGCTACACGTGGAGGGTCGCGCGGTTTGCGTCTAGCCTCCAATTATCGTGAATATCAGGATCTCTGAAAAAAGTATCAACCGTAGTTACGCAGTCCCGTGTTGACGTGATACAGGTCACTATCGGACCGCGTAATAGAATTACGACCTATTGAGATTCGTTACAATGACGGTCTAGTGCTGCGAGGTGGTACGCTTGACCCGTCAGCACGGCGGTTGAGTCAGCCCATACTTTGGGAAGATAGAGTACGGTGCAATAGAAACTTTAACTAACGGTCCCAATGTGCGCCGCTAGAGCTATACTTAAATACAGCAGAAAATTGGTATTAGAAATTGGCAAGGTAGACAGGGTTAGGATAGAGTAGAACAAAGGCAGCCAGTATCACAGCGATGGGCAAAATGGGTCCTGCTCCATCCAGTCTCTCCACGTTCTTGCGTGGCCCCTACACTGTAACTAGCATATTTGCATGTAGCAGTTATCCATTTGGCCGGGATTCACATCCGAAGCTGTCTCAAGATTTACCAATTTCTAGTGGGTTGTAGACCAACGCGTCCAGGTTCCCATTCCGAACGGCGCTTCGGCTGTGCCAGCAATATATGGTCGCCATGTAACCCGCGTGTGGAATATTCTTATGCATCGCGCAAACAATAAGAGGTAGGCTCTGCGTCGGATCATGACAGATGAATCATCGGCTTGAGAATTACCTGAGAAAGGGATCACAGCGTACGTTATTCCGTTTTCTTGCTGAGGGACTATGCAACAAGTAGGGGTGCTATCAGTACCTTACACCTTTGAATGGCGATTAAATGACGATCAACACATCGGAGGTCGTCTGCTTTCGCCGGGGTGCAAGCTCATTAATATATGCTTTCTGTCATGTTCATGGTGTGCTTGCCGTTTTGATAAGACCAAGTGCGCTTCCGGCCAGGATATAGGCAGGAGCTTATCGGAATACGGACACAGTCCGAATACTACTGAGCACCTCAACCCATCCCCTCGATCGCTCGACACGGGATGGCCTTAGTCGCTCATGTAGCAATGAGCTGGATTGCGGGAGATGCGCTGGAGCGACATTCTAGACGAGTGAGAGGATGGGGTACTGGGTGACCTGCGATAGAACGTCAACCCGTAGAATCATATACCTACCGTCGCGCTTATTTGGGATAGGTCGGATTGGATGACCCCAGCATCGTGAAAGACGCGTTAGATCTTTTGCTAGAACGATTCTAGAGACTAAGAGGTTCAGAATCGGAACTATAACCCATCTTCGAAATGACCGCTTCTGCGGGCACTGGAAAGTACACGCGCGTGCGCAACACACCAGCAGGTGGGCCTTAACCTCATCCGATACGC
seq00026   AATGATGGTGTCAGACCATAGTCGCTCCTCCTGCCGGGAGTAGTCTGTCGAGCATGGGAAGTAGCTCCTAGAAAGGCAAGGACTGCAGTAAATTCTTGGCACACGATCCTCCGTAGGACGTATTATCCTCCACATTCGCTGATGATGGCGACTCTTATTTGAATTTTGGTCTGCGTGATACTGTTTGTTGTGCTTCCAAGACTCGAATCGCAATCTTAGACATGAACACCCAGTGCTGAAGTTAGATCCCTTGAGAGGTCGCAAAAACTAGCACGAGCAATCCACCCCATTTACGTCGTTAAGAAGATGCTATATCGCTCGAGGGGCGATCCAGCAAACACGCGCTCCTTTTATGTACGGCACACTGATGTCGGAACGGTTCCGAGACGTAAATCACTCACTCCTACGACGATGCGTAGGTAGGGAGAAGCGCCGAGTTCACATACCATTTTGGTCGTTTAATTAACTAGGGCCATCGAAAGCCGAACCTCAAACTCTCATCTGAATGGTTTTGACTAATGGGAGGGCACTCGAGTGGTGAGCAAAAGCTCTCCTTTATTGCTGCGGACATTGGGGCAAAGTCAAGGCATGGGGTCTCTGTGTAATGAACCATGCATGGCTCGTAAAAGAGGATTCCTCCTCACACTTGGTGGCACCTGTTACGGACTACACACTCGTGCTTTTTTTGACCGACCTTAATCATACTAATTGGCTATGAGAATCCGATTCCTTAGTCGAGGATAAGTAAGTGGAAGTGAATCGCGAGAGGATCGATCGAAAAAGGCGAAACGGACTCATTAAACCCCACTCATTGACGGGGCCCCGGCACCCCTACCCTTGCTGACTATGTTTGTTTTTTGAAGTAAATACCTGACTTTAAAATAATAATCGGTATAGTAAAGCTTTAATCAAGCTTCGGTCCAGATTGATTGCGCTACACGTGGAGGGTCGCGCGGTTTGCGTCTAGCCTCCAATTATCGTGAATATCAGGATCTCTGAAAAAAGTATCAACCGTAGTTACGCAGTCCCGTGTTGACGTGATACAGGTCACTATCGGACCGCGTAATAGAATTACGACCTATTGAGATTCGTTACAATGACGGTCTAGTGCTGCGAGGTGGTACGCTTGACCCGTCAGCACGGCGGTTGAGTCAGCCCATAATTTGGGAAGATAGAGTACGGTGCAATAGAAACTTTAACTAACGGTCCCAATGTGCGCCGCTAGAGCTATACTTAAATACAGCAGAAAATTGGTATTAGAAATTGGCAAGGTAGACAGGGTTAGGATAGAGTAGAACAAAGGCAGCCAGTATCACAGCGATGGGCAAAATGGGTCCTGCTCCATCCAGTCTCTCCACGTTCTTGCGTGGCCCCTACACTGTAACTAGCATATTTGCATGTAGCAGTTATCCATTTGGCCGGGATTCACATCCGAAGCTGTCTCAAGATTTACCAATTTCTAGTGGGTTGTAGACCAACGCGTCCAGGTTCCCATTCCGAACGGCGCTTCGGCTGTGCCAGCAATATATGGTCGCCATGTAACCCGCGTGTGGAATATTCTTATGCATCGCGCAAACAATAAGAGGTAGGCTCTGCGTCGGATCATGACAGATGAATCATCGGCTTGAGAATTACCTGAGAAAGGGATCACAGCGTACGTTATTCCGTTTTCTTGCTGAGGGACTATGCAACAAGTAGGGGTGCTATCAGTACCTTACACCTTTGAATGGCGATTAAATGACGATCAACACATCGGAGGTCGTCTGCTTTCGCCGGGGTGCAAGCTCATTAATATATGCTTTCTGTCATGTTCATGGTGTGCTTGCCGTTTTGATAAGACCAAGTGCGCTTCCGGCCAGGATATAGGCAGGAGCTTATCGGAATACGGACACAGTCCGAATACTACTGAGCACCTCAACCCATCCCCTCGATCGCTCGACACGGGATGGCCTTAGTCGCTCATGTAGCAATGAGCTGGATTGCGGGAGATGCGCTGGAGCGACATTCTAGACGAGTGAGAGGATGGGGTACTGGGTGACCTGCGATAGAACGTCAACCCGTAGAATCATATACCTACCGTCGCGCTTATTTGGGATAGGTCGGATTGGATGACCCCAGCATCGTGAAAGACGCGTTAGATCTTTTGCTAGAACGATTCTAGAGACTAAGAGGTTCAGAATCGGAACTATAACCCATCTTCGAAATGACCGCTTCTGCGGGCACTGGAAAGTACACGCGCGTGCGCAACACACCAGCAGGTGGGCCTTAACCTCATCCGATACGC
seq00027   AATGATGGTGTCAGACCATAGTCGCTCCTCCTGCCGGGAGTAGTCTGTCGAGCATGGGAAGTAGCTCCTAGAAAGGCAAGGACTGCAGTAAATTCTTGGCACACGATCCTCCGTAGGACGTATTATCCTCCACATTCGCTGATGATGGCGACTCTTATTTGAATTTTGGTCTGCGTGATACTGTTTGTTGTGCTTCCAAGACTCGAATCGCAATCTTAGACATGAACACCCAGTGCTGAAGTTAGATCCCTTGAGAGGTCGCAAAAACTAGCACGAGCAATCCACCCCATTTACGTCGTTAAGAAGATGCTATATCGCTCGAGGGGCGATCCAGCAAACACGCGCTCCTTTTATGTACGGCACACTGATGTCGGAACGGTTCCGAGACGTAAATCACTCACTCCTACGACGATGCGTAGGTAGGGAGAAGCGCCGAGTTCACATACCATTTTGGTCGTTTAATTAACTAGGGCCATCGAAAGCCGAACCTCAAATTCTCATCTGAATGGTTTTGACTAATGGGAGGGCACTCGAGTGGTGAGCAAAAGCTCTCCTTTATTGCTGCGGACATTGGGGCAAAGTCAAGGCATGGGGTCTCTGTGTAATGAACCATGCATGGCTCGTAAAAGAGGATTCCTCCTCACACTTGGTGGCACCTGCTACGGACTACACACTCGTGCTTTTTTTGACCGACCTTAATCATACTAATTGGCTATGAGAATCCGATTCCTTAGTCGAGGATAAGTAAGTGGAAGTGAATCGCGAAAGGATCGATCGAAAAAGGCGAAACGGACTCATTAAACCCCACTCATTGACGGGGCCCCGGCACCCCTACCCTTGCTGACTATGTTTGTTTTTTGAAGTAAATACCTGACTTTAAAATAATAATCGGTATAGTAAAGCTTTAATCAAGCTTCGGTCCAGATTGATTGCGCTACACGTGGAGGGTCGCGCGGTTTGCGTCTAGCCTCCAATTATCGTGAATATCAGGATCTCTGAAAAAAGTATCAACCGTAGTTACGCAGTCCCGTGTTGACGTGATACAGGTCACTATCGGACCGCGTAATAGAATTACGACCTATTGAGATTCGTTACAATGACGGTCTAGTGCTGCGAGGTGGTACGCTTGACCCGTCAGCACGGCGGTTGAGTCAGCCCATACTTTGGGAAGATAGAGTACGGTGCAATAGAAACTTTAACTAACGGTCCCAATGTGCGCCGCTAGAGCTATACTTAAATACAGCAGAAAATTGGTATTAGAAATTGGCAAGGTAGACAGGGTTAGGATAGAGTAGAACAAAGGCAGCCAGTATCACAGCGATGGGCAAAATGGGTCCTGCTCCATCCAGTCTCTCCACGTTCTTGCGTGGCCCCTACACTGTAACTAGCATATTTGCATGTAGCAGTTATCCATTTGGCCGGGATTCACATCCGAAGCTGTCTCAAGATTTACCAATTTCTAGTGGGTTGTAGACCAACGCGTCCAGGTTCCCATTCCGAACGGCGCTTCGGCTGTGCCAGCAATATATGGTCGCCATGTAACCCGCGTGTGGAATATTCTTATGCATCGCGCAAACAATAAGAGGTAGGCTCTGCGTCGGATCATGACAGATGAATCATCGGCTTGAGAATTACCTGAGAAAGGGATCACAGCGTACGTTATTCCGTTTTCTTGCTGAGGGACTATGCAACAAGTAGGGGTGCTATCAGTACCTTACACCTTTGAATGGCGATTAAATGACGATCAACACATCGGAGGTCGTCTGCTTTCGCCGGGGTGCAAGCTCATTAATATATGCTTTCTGTCATGTTCATGGTGTGCTTGCCGTTTTGATAAGACCAAGTGCGCTTCCGGCCAGGATATAGGCAGGAGCTTATCGGAATACGGACACAGTCCGAATACTACTGAGCACCTCAACCCATCCCCTCGATCGCTCGACACGGGATGGCCTTAGTCGCTCATGTAGCAATGAGCTGGATTGCGGGAGATGCGCTGGAGCGACATTCTAGACGAGTGAGAGGATGGGGTACTGGGTGACCTGCGATAGAACGTCAACCCGTAGAATCATATACCTACCGTCGCGCTTATTTGGGATAGGTCGGATTGGATGACCCCAGCATCGTGAAAGACGCGTTAGATCTTTTGCTAGAACGATTCTAGAGACTAAGAGGTTCAGAATCGGAACTATAACCCATCTTCGAAATGACCGCTTCTGCGGGCACTGGAAAGTACACGCGCGTGCGCAACACACCAGCAGGTGGGCCTTAACCTCATCCGATACGC
seq00028   AATGATGGTGTCAGACCATAGTCGCTCCTCCTGCCGGGAGTAGTCTGTCGAGCATGGGAAGTAGCTCCTAGAAAGGCAAGGACTGCAGTAAATTCTTGGCACACGATCCTCCGTAGGACGTATTATCCTCCACATTCGCTGATGATGGCGACTCTTATTTGAATTTTGGTCTGCGTGATACTGTTTGTTGTGCTTCCAAGACTCGAATCGCAATCTTAGACATGAACACCCAGTGCTGAAGTTAGATCCCTTGAGAGGTCGCAAAAACTAGCACGAGCAATCCACCCCATTTACGTCGTTAAGAAGATGCTATATCGCTCGAGGGGCGATCCAGCAAACACGCGCTCCTTTTATGTACGGCACACTGATGTCGGAACGGTTCCGAGACGTAAATCACTCACTCCTACGACGATGCGTAGGTAGGGAGAAGCGCCGAGTTCACATACCATTTTGGTCGTTTAATTAACTAGGGCCATCGAAAGCCGAACCTCAAATTCTCATCTGAATGGTTTTGACTAATGGGAGGGCACTCGAGTGGTGAGCAAAAGCTCTCCTTTATTGCTGCGGACATTGGGGCAAAGTCAAGGCATGGGGTCTCTGTGTAATGAACCATGCATGGCTCGTAAAAGAGGATTCCTCCTCACACTTGGTGGCACCTGTTACGGACTACACACTCGTGCTTTTTTTGACCGACCTTAATCATACTAATTGGCTATGAGAATCCGATTCCTTAGTCGAGGATAAGTAAGTGGAAGTGAATCGCGAGAGGATCGATCGAAAAAGGCGAAACGGACTCATTAAACCCCACTCATTGACGGGGCCCCGGCACCCCTACCCTTGCTGACTATGTTTGTTTTTTGAAGTAAATACCTGACTTTAAAATAATAATCGGTATAGTAAAGCTTTAATCAAGCTTCGGTCCAGATTGATTGCGCTACACGTGGAGGGTCGCGCGGTTTGCGTCTAGCCTCCAATTATCGTGAATATCAGGATCTCTGAAAAAAGTATCAACCGTAGTTACGCAGTCCCGTGTTGACGTGATACAGGTCACTATCGGACCGCGTAATAGAATTACGACCTATTGAGATTCGTTACAATGACGGTCTAGTGCTGCGAGGTGGTACGCTTGACCCGTCAGCACGGCGGTTGAGTCAGCCCATAATTTGGGAAGATAGAGTACGGTGCAATAGAAACTTTAACTAACGGTCCCAATGTGCGCCGCTAGAGCTATACTTAAATACAGCAGAAAATTGGTATTAGAAATTGGCAAGGTAGACAGGGTTAGGATAGAGTAGAACAAAGGCAGCCAGTATCACAGCGATGGGCAAAATGGGTCCTGCTCCATCCAGTCTCTCCACGTTCTTGCGTGGCCCCTACACTGTAACTAGCATATTTGCATGTAGCAGTTATCCATTTGGCCGGGATTCACATCCGAAGCTGTCTCAAGATTTACCAATTTCTAGTGGGTTGTAGACCAACGCGTCCAGGTTCCCATTCCGAACGGCGCTTCGGCTGTGCCAGCAATATATGGTCGCCATGTAACCCGCGTGTGGAATATTCTTATGCATCGCGCAAACAATAAGAGGTAGGCTCTGCGTCGGATCATGACAGATGAATCATCGGCTTGAGAATTACCTGAGAAAGGGATCACAGCGTACGTTATTCCGTTTTCTTGCTGAGGGACTATGCAACAAGTAGGGGTGCTATCAGTACCTTACACCTTTGAATGGCGATTAAATGACGATCAACACATCGGAGGTCGTCTGCTTTCGCCGGGGTGCAAGCTCATTAATATATGCTTTCTGTCATGTTCATGGTGTGCTTGCCGTTTTGATAAGACCAAGTGCGCTTCCGGCCAGGATATAGGCAGGAGCTTATCGGAATACGGACACAGTCCGAATACTACTGAGCACCTCAACCCATCCCCTCGATCGCTCGACACGGGATGGCCTTAGTCGCTCATGTAGCAATGAGCTGGATTGCGGGAGATGCGCTGGAGCGACATTCTAGACGAGTGAGAGGATGGGGTACTGGGTGACCTGCGATAGAACGTCAACCCGTAGAATCATATACCTACCGTCGCGCTTATTTGGGATAGGTCGGATTGGATGACCCCAGCATCGTGAAAGACGCGTTAGATCTTTTGCTAGAACGATTCTAGAGACTAAGAGGTTCAGAATCGGAACTATAACCCATCTTCGAAATGACCGCTTCTGCGGGCACTGGAAAGTACACGCGCGTGCGCAACACACCAGCAGGTGGGCCTTAACCTCATCCGATACGC
seq00029   AATGATGGTGTCAGACCATAGTCGCTCCTCCTGCCGGGAGTAGTCTGTCGAGCATGGGAAGTAGCTCCTAGAAAGGCAAGGACTGCAGTAAATTCTTGGCACACGATCCTCCGTAGGACGTATTATCCTCCACATTCGCTGATGATGGCGACTCTTATTTGAATTTTGGTCTGCGTGATACTGTTTGTTGTGCTTCCAAGACTCGAATCGCAATCTTAGACATGAACACCCAGTGCTGAAGTTAGATCCCTTGAGAGGTCGCAAAAACTAGCACGAGCAATCCACCCCATTTACGTCGTTAAGAAGATGCTATATCGCTCGAGGGGCGATCCAGCAAACACGCGCTCCTTTTATGTACGGCACACTGATGTCGGAACGGTTCCGAGACGTAAATCACTCACTCCTACGACGATGCGTAGGTAGGGAGAAGCGCCGAGTTCACATACCATTTTGGTCGTTTAATTAACTAGGGCCATCGAAAGCCGAACCTCAAATTCTCATCTGAATGGTTTTGACTAATGGGAGGGCACTCGAGTGGTGAGCAAAAGCTCTCCTTTATTGCTGCGGACATTGGGGCAAAGTCAAGGCATGGGGTCTCTGTGTAATGAACCATGCATGGCTCGTAAAAGAGGATTCCTCCTCACACTTGGTGGCACCTGTTACGGACTACACACTCGTGCTTTTTTTGACCGACCTTAATCATACTAATTGGCTATGAGAATCCGATTCCTTAGTCGAGGATAAGTAAGTGGAAGTGAATCGCGAGAGGATCGATCGAAAAAGGCGAAACGGACTCATTAAACCCCACTCATTGACGGGGCCCCGGCACCCCTACCCTTGCTGACTATGTTTGTTTTTTGAAGTAAATACCTGACTTTAAAATAATAATCGGTATAGTAAAGCTTTAATCAAGCTTCGGTCCAGATTGATTGCGCTACACGTGGAGGGTCGCGCGGTTTGCGTCTAGCCTCCAATTATCGTGAATATCAGGATCTCTGAAAAAAGTATCAACCGTAGTTACGCAGTCCCGTGTTGACGTGATACAGGTCACTATCGGACCGCGTAATAGAATTACGACCTATTGAGATTCGTTACAATGACGGTCTAGTGCTGCGAGGTGGTACGCTTGACCCGTCAGCACGGCGGTTGAGTCAGCCCATAATTTGGGAAGATAGAGTACGGTGCAATAGAAACTTTAACTAACGGTCCCAATGTGCGCCGCTAGAGCTATACTTAAATACAGCAGAAAATTGGTATTAGAAATTGGCAAGGTAGACAGGGTTAGGATAGAGTAGAACAAAGGCAGCCAGTATCACAGCGATGGGCAAAATGGGTCCTGCTCCATCCAGTCTCTCCACGTTCTTGCGTGGCCCCTACACTGTAACTAGCATATTTGCATGTAGCAGTTATCCATTTGGCCGGGATTCACATCCGAAGCTGTCTCAAGATTTACCAATTTCTAGTGGGTTGTAGACCAACGCGTCCAGGTTCCCATTCCGAACGGCGCTTCGGCTGTGCCAGCAATATATGGTCGCCATGTAACCCGCGTGTGGAATATTCTTATGCATCGCGCAAACAATAAGAGGTAGGCTCTGCGTCGGATCATGACAGATGAATCATCGGCTTGAGAATTACCTGAGAAAGGGATCACAGCGTACGTTATTCCGTTTTCTTGCTGAGGGACTATGCAACAAGTAGGGGTGCTATCAGTACCTTACACCTTTGAATGGCGATTAAATGACGATCAACACATCGGAGGTCGTCTGCTTTCGCCGGGGTGCAAGCTCATTAATATATGCTTTCTGTCATGTTCATGGTGTGCTTGCCGTTTTGATAAGACCAAGTGCGCTTCCGGCCAGGATATAGGCAGGAGCTTATCGGAATACGGACACAGTCCGAATACTACTGAGCACCTCAACCCATCCCCTCGATCGCTCGACACGGGATGGCCTTAGTCGCTCATGTAGCAATGAGCTGGATTGCGGGAGATGCGCTGGAGCGACATTCTAGACGAGTGAGAGGATGGGGTACTGGGTGACCTGCGATAGAACGTCAACCCGTAGAATCATATACCTACCGTCGCGCTTATTTGGGATAGGTCGGATTGGATGACCCCAGCATCGTGAAAGACGCGTTAGATCTTTTGCTAGAACGATTCTAGAGACTAAGAGGTTCAGAATCGGAACTATAACCCATCTTCGAAATGACCGCTTCTGCGGGCACTGGAAAGTACACGCGCGTGCGCAACACACCAGCAGGTGGGCCTTAACCTCATCCGATACGC
seq00030   AATGATGGTGTCAGACCATAGTCGCTCCTCCTGCCGGGAGTAGTCTGTCGAGCATGGGAAGTAGCTCCTAGAAAGGCAAGGACTGCAGTAAATTCTTGGCACACGATCCTCCGTAGGACGTATTATCCTCCACATTCGCTGATGATGGCGACTCTTATTTGAATTTTGGTCTGCGTGATACTGTTTGTTGTGCTTCCAAGACTCGAATCGCAATCTTAGACATGAACACCCAGTGCTGAAGTTAGATCCCTTGAGAGGTCGCAAAAACTAGCACGAGCAATCCACCCCATTTACGTCGTTAAGAAGATGCTATATCGCTCGAGGGGCGATCCAGCAAACACGCGCTCCTTTTATGTACGGCACACTGATGTCGGAACGGTTCCGAGACGTAAATCACTCACTCCTACGACGATGCGTAGGTAGGGAGAAGCGCCGAGTTCACATACCATTTTGGTCGTTTAATTAACTAGGGCCATCGAAAGCCGAACCTCAAATTCTCATCTGAATGGTTTTGACTAATGGGAGGGCACTCGAGTGGTGAGCAAAAGCTCTCCTTTATTGCTGCGGACATTGGGGCAAAGTCAAGGCATGGGGTCTCTGTGTAATGAACCATGCATGGCTCGTAAAAGAGGATTCCTCCTCACACTTGGTGGCACCTGCTACGGACTACACACTCGTGCTTTTTTTGACCGACCTTAATCATACTAATTGGCTATGAGAATCCGATTCCTTAGTCGAGGATAAGTAAGTGGAAGTGAATCGCGAAAGGATCGATCGAAAAAGGCGAAACGGACTCATTAAACCCCACTCATTGACGGGGCCCCGGCACCCCTACCCTTGCTGACTATGTTTGTTTTTTGAAGTAAATACCTGACTTTAAAATAATAATCGGTATAGTAAAGCTTTAATCAAGCTTCGGTCCAGATTGATTGCGCTACACGTGGAGGGTCGCGCGGTTTGCGTCTAGCCTCCAATTATCGTGAATATCAGGATCTCTGAAAAAAGTATCAACCGTAGTTACGCAGTCCCGTGTTGACGTGATACAGGTCACTATCGGACCGCGTAATAGAATTACGACCTATTGAGATTCGTTACAATGACGGTCTAGTGCTGCGAGGTGGTACGCTTGACCCGTCAGCACGGCGGTTGAGTCAGCCCATACTTTGGGAAGATAGAGTACGGTGCAATAGAAACTTTAACTAACGGTCCCAATGTGCGCCGCTAGAGCTATACTTAAATACAGCAGAAAATTGGTATTAGAAATTGGCAAGGTAGACAGGGTTAGGATAGAGTAGAACAAAGGCAGCCAGTATCACAGCGATGGGCAAAATGGGTCCTGCTCCATCCAGTCTCTCCACGTTCTTGCGTGGCCCCTACACTGTAACTAGCATATTTGCATGTAGCAGTTATCCATTTGGCCGGGATTCACATCCGAAGCTGTCTCAAGATTTACCAATTTCTAGTGGGTTGTAGACCAACGCGTCCAGGTTCCCATTCCGAACGGCGCTTCGGCTGTGCCAGCAATATATGGTCGCCATGTAACCCGCGTGTGGAATATTCTTATGCATCGCGCAAACAATAAGAGGTAGGCTCTGCGTCGGATCATGACAGATGAATCATCGGCTTGAGAATTACCTGAGAAAGGGATCACAGCGTACGTTATTCCGTTTTCTTGCTGAGGGACTATGCAACAAGTAGGGGTGCTATCAGTACCTTACACCTTTGAATGGCGATTAAATGACGATCAACACATCGGAGGTCGTCTGCTTTCGCCGGGGTGCAAGCTCATTAATATATGCTTTCTGTCATGTTCATGGTGTGCTTGCCGTTTTGATAAGACCAAGTGCGCTTCCGGCCAGGATATAGGCAGGAGCTTATCGGAATACGGACACAGTCCGAATACTACTGAGCACCTCAACCCATCCCCTCGATCGCTCGACACGGGATGGCCTTAGTCGCTCATGTAGCAATGAGCTGGATTGCGGGAGATGCGCTGGAGCGACATTCTAGACGAGTGAGAGGATGGGGTACTGGGTGACCTGCGATAGAACGTCAACCCGTAGAATCATATACCTACCGTCGCGCTTATTTGGGATAGGTCGGATTGGATGACCCCAGCATCGTGAAAGACGCGTTAGATCTTTTGCTAGAACGATTCTAGAGACTAAGAGGTTCAGAATCGGAACTATAACCCATCTTCGAAATGACCGCTTCTGCGGGCACTGGAAAGTACACGCGCGTGCGCAACACACCAGCAGGTGGGCCTTAACCTCATCCGATACGC
seq00031   AATGATGGTGTCAGACCATAGTCGCTCCTCCTGCCGGGAGTAGTCTGTCGAGCATGGGAAGTAGCTCCTAGAAAGGCAAGGACTGCAGTAAATTCTTGGCACACGATCCTCCGTAGGACGTATTATCCTCCACATTCGCTGATGATGGCGACTCTTATTTGAATTTTGGTCTGCGTGATACTGTTTGTTGTGCTTCCAAGACTCGAATCGCAATCTTAGACATGAACACCCAGTGCTGAAGTTAGATCCCTTGAGAGGTCGCAAAAACTAGCACGAGCAATCCACCCCATTTACGTCGTTAAGAAGATGCTATATCGCTCGAGGGGCGATCCAGCAAACACGCGCTCCTTTTATGTACGGCACACTGATGTCGGAACGGTTCCGAGACGTAAATCACTCACTCCTACGACGATGCGTAGGTAGGGAGAAGCGCCGAGTTCACATACCATTTTGGTCGTTTAATTAACTAGGGCCATCGAAAGCCGAACCTCAAATTCTCATCTGAATGGTTTTGACTAATGGGAGGGCACTCGAGTGGTGAGCAAAAGCTCTCCTTTATTGCTGCGGACATTGGGGCAAAGTCAAGGCATGGGGTCTCTGTGTAATGAACCATGCATGGCTCGTAAAAGAGGATTCCTCCTCACACTTGGTGGCACCTGCTACGGACTACACACTCGTGCTTTTTTTGACCGACCTTAATCATACTAATTGGCTATGAGAATCCGATTCCTTAGTCGAGGATAAGTAAGTGGAAGTGAATCGCGAAAGGATCGATCGAAAAAGGCGAAACGGACTCATTAAACCCCACTCATTGACGGGGCCCCGGCACCCCTACCCTTGCTGACTATGTTTGTTTTTTGAAGTAAATACCTGACTTTAAAATAATAATCGGTATAGTAAAGCTTTAATCAAGCTTCGGTCCAGATTGATTGCGCTACACGTGGAGGGTCGCGCGGTTTGCGTCTAGCCTCCAATTATCGTGAATATCAGGATCTCTGAAAAAAGTATCAACCGTAGTTACGCAGTCCCGTGTTGACGTGATACAGGTCACTATCGGACCGCGTAATAGAATTACGACCTATTGAGATTCGTTACAATGACGGTCTAGTGCTGCGAGGTGGTACGCTTGACCCGTCAGCACGGCGGTTGAGTCAGCCCATACTTTGGGAAGATAGAGTACGGTGCAATAGAAACTTTAACTAACGGTCCCAATGTGCGCCGCTAGAGCTATACTTAAATACAGCAGAAAATTGGTATTAGAAATTGGCAAGGTAGACAGGGTTAGGATAGAGTAGAACAAAGGCAGCCAGTATCACAGCGATGGGCAAAATGGGTCCTGCTCCATCCAGTCTCTCCACGTTCTTGCGTGGCCCCTACACTGTAACTAGCATATTTGCATGTAGCAGTTATCCATTTGGCCGGGATTCACATCCGAAGCTGTCTCAAGATTTACCAATTTCTAGTGGGTTGTAGACCAACGCGTCCAGGTTCCCATTCCGAACGGCGCTTCGGCTGTGCCAGCAATATATGGTCGCCATGTAACCCGCGTGTGGAATATTCTTATGCATCGCGCAAACAATAAGAGGTAGGCTCTGCGTCGGATCATGACAGATGAATCATCGGCTTGAGAATTACCTGAGAAAGGGATCACAGCGTACGTTATTCCGTTTTCTTGCTGAGGGACTATGCAACAAGTAGGGGTGCTATCAGTACCTTACACCTTTGAATGGCGATTAAATGACGATCAACACATCGGAGGTCGTCTGCTTTCGCCGGGGTGCAAGCTCATTAATATATGCTTTCTGTCATGTTCATGGTGTGCTTGCCGTTTTGATAAGACCAAGTGCGCTTCCGGCCAGGATATAGGCAGGAGCTTATCGGAATACGGACACAGTCCGAATACTACTGAGCACCTCAACCCATCCCCTCGATCGCTCGACACGGGATGGCCTTAGTCGCTCATGTAGCAATGAGCTGGATTGCGGGAGATGCGCTGGAGCGACATTCTAGACGAGTGAGAGGATGGGGTACTGGGTGACCTGCGATAGAACGTCAACCCGTAGAATCATATACCTACCGTCGCGCTTATTTGGGATAGGTCGGATTGGATGACCCCAGCATCGTGAAAGACGCGTTAGATCTTTTGCTAGAACGATTCTAGAGACTAAGAGGTTCAGAATCGGAACTATAACCCATCTTCGAAATGACCGCTTCTGCGGGCACTGGAAAGTACACGCGCGTGCGCAACACACCAGCAGGTGGGCCTTAACCTCATCCGATACGC
seq00032   AATGATGGTGTCAGACCATAGTCGCTCCTCCTGCCGGGAGTAGTCTGTCGAGCATGGGAAGTAGCTCCTAGAAAGGCAAGGACTGCAGTAAATTCTTGGCACACGATCCTCCGTAGGACGTATTATCCTCCACATTCGCTGATGATGGCGACTCTTATTTGAATTTTGGTCTGCGTGATACTGTTTGTTGTGCTTCCAAGACTCGAATCGCAATCTTAGACATGAACACCCAGTGCTGAAGTTAGATCCCTTGAGAGGTCGCAAAAACTAGCACGAGCAATCCACCCCATTTACGTCGTTAAGAAGATGCTATATCGCTCGAGGGGCGATCCAGCAAACACGCGCTCCTTTTATGTACGGCACACTGATGTCGGAACGGTTCCGAGACGTAAATCACTCACTCCTACGACGATGCGTAGGTAGGGAGAAGCGCCGAGTTCACATACCATTTTGGTCGTTTAATTAACTAGGGCCATCGAAAGCCGAACCTCAAATTCTCATCTGAATGGTTTTGACTAATGGGAGGGCACTCGAGTGGTGAGCAAAAGCTCTCCTTTATTGCTGCGGACATTGGGGCAAAGTCAAGGCATGGGGTCTCTGTGTAATGAACCATGCATGGCTCGTAAAAGAGGATTCCTCCTCACACTTGGTGGCACCTGTTACGGACTACACACTCGTGCTTTTTTTGACCGACCTTAATCATACTAATTGGCTATGAGAATCCGATTCCTTAGTCGAGGATAAGTAAGTGGAAGTGAATCGCGAGAGGATCGATCGAAAAAGGCGAAACGGACTCATTAAACCCCACTCATTGACGGGGCCCCGGCACCCCTACCCTTGCTGACTATGTTTGTTTTTTGAAGTAAATACCTGACTTTAAAATAATAATCGGTATAGTAAAGCTTTAATCAAGCTTCGGTCCAGATTGATTGCGCTACACGTGGAGGGTCGCGCGGTTTGCGTCTAGCCTCCAATTATCGTGAATATCAGGATCTCTGAAAAAAGTATCAACCGTAGTTACGCAGTCCCGTGTTGACGTGATACAGGTCACTATCGGACCGCGTAATAGAATTACGACCTATTGAGATTCGTTACAATGACGGTCTAGTGCTGCGAGGTGGTACGCTTGACCCGTCAGCACGGCGGTTGAGTCAGCCCATAATTTGGGAAGATAGAGTACGGTGCAATAGAAACTTTAACTAACGGTCCCAATGTGCGCCGCTAGAGCTATACTTAAATACAGCAGAAAATTGGTATTAGAAATTGGCAAGGTAGACAGGGTTAGGATAGAGTAGAACAAAGGCAGCCAGTATCACAGCGATGGGCAAAATGGGTCCTGCTCCATCCAGTCTCTCCACGTTCTTGCGTGGCCCCTACACTGTAACTAGCATATTTGCATGTAGCAGTTATCCATTTGGCCGGGATTCACATCCGAAGCTGTCTCAAGATTTACCAATTTCTAGTGGGTTGTAGACCAACGCGTCCAGGTTCCCATTCCGAACGGCGCTTCGGCTGTGCCAGCAATATATGGTCGCCATGTAACCCGCGTGTGGAATATTCTTATGCATCGCGCAAACAATAAGAGGTAGGCTCTGCGTCGGATCATGACAGATGAATCATCGGCTTGAGAATTACCTGAGAAAGGGATCACAGCGTACGTTATTCCGTTTTCTTGCTGAGGGACTATGCAACAAGTAGGGGTGCTATCAGTACCTTACACCTTTGAATGGCGATTAAATGACGATCAACACATCGGAGGTCGTCTGCTTTCGCCGGGGTGCAAGCTCATTAATATATGCTTTCTGTCATGTTCATGGTGTGCTTGCCGTTTTGATAAGACCAAGTGCGCTTCCGGCCAGGATATAGGCAGGAGCTTATCGGAATACGGACACAGTCCGAATACTACTGAGCACCTCAACCCATCCCCTCGATCGCTCGACACGGGATGGCCTTAGTCGCTCATGTAGCAATGAGCTGGATTGCGGGAGATGCGCTGGAGCGACATTCTAGACGAGTGAGAGGATGGGGTACTGGGTGACCTGCGATAGAACGTCAACCCGTAGAATCATATACCTACCGTCGCGCTTATTTGGGATAGGTCGGATTGGATGACCCCAGCATCGTGAAAGACGCGTTAGATCTTTTGCTAGAACGATTCTAGAGACTAAGAGGTTCAGAATCGGAACTATAACCCATCTTCGAAATGACCGCTTCTGCGGGCACTGGAAAGTACACGCGCGTGCGCAACACACCAGCAGGTGGGCCTTAACCTCATCCGATACGC
seq00033   AATGATGGTGTCAGACCATAGTCGCTCCTCCTGCCGGGAGTAGTCTGTCGAGCATGGGAAGTAGCTCCTAGAAAGGCAAGGACTGCAGTAAATTCTTGGCACACGATCCTCCGTAGGACGTATTATCCTCCACATTCGCTGATGATGGCGACTCTTATTTGAATTTTGGTCTGCGTGATACTGTTTGTTGTGCTTCCAAGACTCGAATCGCAATCTTAGACATGAACACCCAGTGCTGAAGTTAGATCCCTTGAGAGGTCGCAAAAACTAGCACGAGCAATCCACCCCATTTACGTCGTTAAGAAGATGCTATATCGCTCGAGGGGCGATCCAGCAAACACGCGCTCCTTTTATGTACGGCACACTGATGTCGGAACGGTTCCGAGACGTAAATCACTCACTCCTACGACGATGCGTAGGTAGGGAGAAGCGCCGAGTTCACATACCATTTTGGTCGTTTAATTAACTAGGGCCATCGAAAGCCGAACCTCAAATTCTCATCTGAATGGTTTTGACTAATGGGAGGGCACTCGAGTGGTGAGCAAAAGCTCTCCTTTATTGCTGCGGACATTGGGGCAAAGTCAAGGCATGGGGTCTCTGTGTAATGAACCATGCATGGCTCGTAAAAGAGGATTCCTCCTCACACTTGGTGGCACCTGTTACGGACTACACACTCGTGCTTTTTTTGACCGACCTTAATCATACTAATTGGCTATGAGAATCCGATTCCTTAGTCGAGGATAAGTAAGTGGAAGTGAATCGCGAGAGGATCGATCGAAAAAGGCGAAACGGACTCATTAAACCCCACTCATTGACGGGGCCCCGGCACCCCTACCCTTGCTGACTATGTTTGTTTTTTGAAGTAAATACCTGACTTTAAAATAATAATCGGTATAGTAAAGCTTTAATCAAGCTTCGGTCCAGATTGATTGCGCTACACGTGGAGGGTCGCGCGGTTTGCGTCTAGCCTCCAATTATCGTGAATATCAGGATCTCTGAAAAAAGTATCAACCGTAGTTACGCAGTCCCGTGTTGACGTGATACAGGTCACTATCGGACCGCGTAATAGAATTACGACCTATTGAGATTCGTTACAATGACGGTCTAGTGCTGCGAGGTGGTACGCTTGACCCGTCAGCACGGCGGTTGAGTCAGCCCATAATTTGGGAAGATAGAGTACGGTGCAATAGAAACTTTAACTAACGGTCCCAATGTGCGCCGCTAGAGCTATACTTAAATACAGCAGAAAATTGGTATTAGAAATTGGCAAGGTAGACAGGGTTAGGATAGAGTAGAACAAAGGCAGCCAGTATCACAGCGATGGGCAAAATGGGTCCTGCTCCATCCAGTCTCTCCACGTTCTTGCGTGGCCCCTACACTGTAACTAGCATATTTGCATGTAGCAGTTATCCATTTGGCCGGGATTCACATCCGAAGCTGTCTCAAGATTTACCAATTTCTAGTGGGTTGTAGACCAACGCGTCCAGGTTCCCATTCCGAACGGCGCTTCGGCTGTGCCAGCAATATATGGTCGCCATGTAACCCGCGTGTGGAATATTCTTATGCATCGCGCAAACAATAAGAGGTAGGCTCTGCGTCGGATCATGACAGATGAATCATCGGCTTGAGAATTACCTGAGAAAGGGATCACAGCGTACGTTATTCCGTTTTCTTGCTGAGGGACTATGCAACAAGTAGGGGTGCTATCAGTACCTTACACCTTTGAATGGCGATTAAATGACGATCAACACATCGGAGGTCGTCTGCTTTCGCCGGGGTGCAAGCTCATTAATATATGCTTTCTGTCATGTTCATGGTGTGCTTGCCGTTTTGATAAGACCAAGTGCGCTTCCGGCCAGGATATAGGCAGGAGCTTATCGGAATACGGACACAGTCCGAATACTACTGAGCACCTCAACCCATCCCCTCGATCGCTCGACACGGGATGGCCTTAGTCGCTCATGTAGCAATGAGCTGGATTGCGGGAGATGCGCTGGAGCGACATTCTAGACGAGTGAGAGGATGGGGTACTGGGTGACCTGCGATAGAACGTCAACCCGTAGAATCATATACCTACCGTCGCGCTTATTTGGGATAGGTCGGATTGGATGACCCCAGCATCGTGAAAGACGCGTTAGATCTTTTGCTAGAACGATTCTAGAGACTAAGAGGTTCAGAATCGGAACTATAACCCATCTTCGAAATGACCGCTTCTGCGGGCACTGGAAAGTACACGCGCGTGCGCAACACACCAGCAGGTGGGCCTTAACCTCATCCGATACGC
