# Supplementary material for: How Good Are Indirect Tests at Detecting Recombination in Human mtDNA?
Source: G3 (Bethesda). 2013 Jul 1;3(7):1095–104. doi: 10.1534/g3.113.006510 (PMC3704238; doi:10.1534/g3.113.006510)
Supplement: Supporting Information [file supp_g3.113.006510_FileS2.gz › SequenceData/mtDNA_ratehet&popgrowth/10/3rdbase/Infiles/10_71-new.txt]

33 2284
seq00001   ATGCGTCCCGTTCCAACCTCATTTCGAGGAAGCTGTGCGCACACCAAATGCGTGTCGCACACGCGTGCACCCAACGGCACGGAGTCGTTGGCCTGTCCTCCCAAGAGGGAATAATGTTTGCTATGCAAAGAACGCGCATTTGTGAGGGAACAGGGCCCCTAAGTCTCCGCGTGCATGGAGACATCTGGATCCCTCCTCCAAACCAGTACTGGCGGGTATTTCGTCGGCAGCGACCTAACGCCAGCACCATAACCAGGGCTAATACGAAGCCGTCACAGCGCGACGAACAGCGATATCGTACTAAGCGAAGAAGGAAAATGCGATCGAGCAGAGACGGACACGTTATCATAATTTTTTGATATTGCCATGGACATCGCCTCTTAAGCATATTCATTACCGGCCTTGTTAAGTGCGAATCTGGGTTTGCCTTGTAATTGTACCCACGGCCTGTGGGCTAGTATCACCTATGCTAACCGCAGAACCATGGGTCACGGTCTCGGATCAACGCCCCGGGGGCTTTGCTACAGTCGATTGTCTTTAGGATTGAGGCACGTGCACCTACCATAAGAGCGAAAGCTGAGAGTAACGCCCATGGCGTCCTCGTAATCGTATCCATCGAGTCTTGAAAGCCATTCGTGTGTTGAACCCTCGAGGCTCCCGCTAGTAGCAATAGGACCGCAGTGGTAGTAGGTTGCCCACTCTGTGTAAAAAATGCTGCCGTTCCGATACGGGAGGTTGCTTTATGTTAGTGTACATGAATGGGTTTCCTGTGCCGTGGTACGGCACCGTATTAGCCCCTGTCGGGGGAGTAAGCTCTTAAGGTGCAGCGACCTGGCGATTCTGCACAGGGCATTATTGGACTTGGATCAGGGATTACCTCATACAGAGCCAATCGGACGTAATGCTTGGAAAAATTTAAGCTTACGGGCAATGGACCCTACATCAGCTAACGGTTCCTAGGGAGAAATGAGGAGATTCGCCAGATGCGGCCGGATATCAGGTCGATAACGGTGACACTCGTTTTGGAAGACTTCCTCGTCAGAGTTGTCCCACCTTATGCCTGCACGCTGGGCCAAGGATGTATCTCAACCGTTAAGTCATCTCTCACGGATATAGCACTATTCAGGACAATAAATTCTTAGCGAAGCCCAAGTGCACAGAAATGGGGCTATTGACAGCGTCAGCCCATCACTGAGGTTATGCCAAGTGTGATACCTATACGGTCTATCAAGGACGGTATTACAAGGCAAAGTAAACTCGACACCGGTAACGGCCTGGAGATTTACTGGTTTACCACCGCGCACATCCCTCCTATATACACGCCCTTGGCGGAGGTCATACGTACTAGACGCGATCAGTGGGCCCCACTCATCCCAGTCCCGAATAATTAACGTCTATTGGCATCAAACTAGATTCACGCCCAAATATGATGACGCAAACATGTAGTTGATGCGGAGTCGTCCATTGCGTGTATCTATGTAGTTTTGGCTTTCTGTCGTATCGCCTCGGCCCTTGGCCACCTGTGTTTTGTTTTATGAATTCTTTGGTAGATAAAGACTGGCGATGGCCCAACGAAGATTGTTTGACTGGCCGGTTCAAATTAGAGCGTGCCACAAGGGATGGGCGGGATGTGGTACTTGGAACGTCCCTTTTGTAAGAAAAGTCAAAAAAATCTAATGACTAGTGTAGCAGCCCATTACTCAATGAAATCGTCACTCTATGTCCCAAATTAGCGTATCAGCGTTAAGTCAAGGGATCCGCAATCTGATACCCGGTTATCGTGAAACTAGGATAATGCGGCTCAGAGGCGGTATCCCATGCTCGATCTAGGACGTTATTCTGGGTTCGGAGAAGTTAGTCCATCACCCATGCGTATAGAGTCATGGTAAAGTGATTCCTCATCCTTGCTAAGTTTACCACTTATAGTCGGTGTGGTTTATAGTGTATTAGACCAGCGGTATGAGCACTGTCATGTCAATATAATGTTATCCGCCCTTGATAGGGGCATCGATGACCAAGGGCGAATGCATGTGTACTCTACCACTACCCGAGTCTGTGCGGTGTGAGTTCCTAGATCACGGTATCACGCAGATCCTCGCGACTTCGAGGGTGTGCGTTTCCTGCCTATTCAAGTGTTATCCCGGTCAGCAGTTCTTCAACAGAGCCGAAATGCGTGCTTAATTATGGGGACTTCTCCTTTAGGAGAATCGTAGAACCTCGAATTAGGAAAACACCTCTCACGAGGCTCTTCGCAAAAGGTGGAACGATCCGGGCAAAATTATCG
seq00002   ATGCGTCCCGTTCCAACCTCATTTCGAGGAAGCTGTGCGCACACCAAATGCGTGTCGCACACGCGTGCACCCAACGGCACGGAGTCGTTGGCCTGTCCTCCCAAGAGGGAATAATGTTTGCTATGCAAAGAACGCGCATTTGTGAGGGAACAGGGCCCCTAAGTCTCCGCGTGCATGGAGACATCTGGATCCCTCCTCCAAACCAGTACTGGCGGGTATTTCGTCGGCAGCGACCTAACGCCAGCACCATAACCAGGGCTAATACGAAGCCGTCACAGCGCGACGAACAGCGATATCGTACTAAGCGAAGAAGGAAAATGCGATCGAGCAGAGACGGACACGTTATCATAATTTTTTGATATTGCCATGGACATCGCCTCTTAAGCATATTCATTACCGGCCTTGTTAAGTGCGAATCTGGGTTTGCCTTGTAATTGTACCCACGGCCTGTGGGCTAGTATCACCTATGCTAACCGCAGAACCATGGGTCACGGTCTCGGATCAACGCCCCGGGGGCTTTGCTACAGTCGATTGTCTTTAGGATTGAGGCACGTGCACCTACCATAAGAGCGAAAGCTGAGAGTAACGCCCATGGCGTCCTCGTAATCGTATCCATCGAGTCTTGAAAGCCATTCGTGTGTTGAACCCTCGAGGCTCCCGCTAGTAGCAATAGGACCGCAGTGGTAGTAGGTTGCCCACTCTGTGTAAAAAATGCTGCCGTTCCGATACGGGAGGTTGCTTTATGTTAGTGTACATGAATGGGTTTCCTGTGCCGTGGTACGGCACCGTATTAGCCCCTGTCGGGGGAGTAAGCTCTTAAGGTGCAGCGACCTGGCGATTCTGCACAGGGCATTATTGGACTTGGATCAGGGATTACCTCATACAGAGCCAATCGGACGTAATGCTTGGAAAAATTTAAGCTTACGGGCAATGGACCCTACATCAGCTAACGGTTCCTAGGGAGAAATGAGGAGATTCGCCAGATGCGGCCGGATATCAGGTCGATAACGGTGACACTCGTTTTGGAAGACTTCCTCGTCAGAGTTGTCCCACCTTATGCCTGCACGCTGGGCCAAGGATGTATCTCAACCGTTAAGTCATCTCTCACGGATATAGCACTATTCAGGACAATAAATTCTTAGCGAAGCCCAAGTGCACAGAAATGGGGTTATTGACAGCGTCAGCCCATCACTGAGGTTATGCCAAGTGTGATACCTATACGGTCTATCAAGGACGGTATTACAAGGCAAAGTAAACTCGACACGGGTAACGGCCTGGAGATTTACTGGTTTACCACCGCGCACATCCCTCCTATATACACGCCCTTGGCGGAGGTCATACGTACTAGACGCGACCAGTGGGCCCCACTCATCCCAGTCCCGAATAATTAACGTCTATTGGCATCAAACTAGATTCACGCCCAAATATGATGACGCAAACATGTAGTTGATGCGGAGTCGTCCATTGCGTGTATCTATGTAGTTTTGGCTTTCTGTCGTATCGCCTCGGCCCTTGGCCACCTGTGTTTTGTTTTATGAATTCTTTGGTAGATAAAGACTGGCGATGGCCCAACGAAGATTGTTTGACTGGCCGGTTCAAATTAGAGCGTGCCACAAGGGATGGGCGGGATGTGGTACTTGGAACGTCCCTTTTGTAAGAAAAGTCAAAAAAATCTAATGACTAGTGTAGCAGCCCATTACTCAATGAAATCGTCACTCTATGTCCCAAATTAGCGTATCAGCGTTAAGTCAAGGGATCCGCAATCTGATACCCGGTTATCGTGAAACTAGGATAATGCGGCTCAGAGGCGGTATCCCATGCTCGATCTAGGACGTTATTCTGGGTTCGGAGAAGTTAGTCCATCACCCATGCGTATAGAGTCATGGTAAAGTGATTCCTCATCCTTGCTAAGTTTACCACTTATAGTCGGTGTGGTTTATAGTGTATTAGACCAGCGGTATGAGCACTGTCATGTCAATATAATGTTATCCGCCCTTGATAGGGGCATCGATGACCAAGGGCGAATGCATGTGTACTCTACCACTACCCGAGTCTGTGCGGTGTGAGTTCCTAGATCACGGTATCACGCAGATCCTCGCGACTTCGAGGGTGTGCGTTTCCTGCCTATTCAAGTGTTATCCCGGTCAGCAGTTCTTCAACAGAGCCGAAATGCGTGCTTAATTATGGGGACTTCTCCTTTAGGAGAATCGTAGAACCTCGAATTAGGAAAACACCTCTCACGAGGCTCTTCGCAAAAGGTGGAACGATCCGGGCAAAATTATCG
seq00003   ATGCGTCCCGTTCCAACCTCATTTCGAGGAAGCTGTGCGCACACCAAATGCGTGTCGCACACGCGTGCACCCAACGGCACGGAGTCGTTGGCCTGTCCTCCCAAGAGGGAATAATGTTTGCTATGCAAAGAACGCGCATTTGTGAGGGAACAGGGCCCCTAAGTCTCCGCGTGCATGGAGACATCTGGATCCCTCCTCCAAACCAGTACTGGCGGGTATTTCGTCGGCAGCGACCTAACGCCAGCACCATAACCAGGGCTAATACGAAGCCGTCACAGCGCGACGAACAGCGATATCGTACTAAGCGAAGAAGGAAAATGCGATCGAGCAGAGACGGACACGTTATCATAATTTTTTGATATTGCCATGGACATCGCCTCTTAAGCATATTCATTACCGGCCTTGTTAAGTGCGAATCTGGGTTTGCCTTGTAATTGTACCCACGGCCTGTGGGCTAGTATCACCTATGCTAACCGCAGAACCATGGGTCACGGTCTCGGATCAACGCCCCGGGGGCTTTGCTACAGTCGATTGTCTTTAGGATTGAGGCACGTGCACCTACCATAAGAGCGAAAGCTGAGAGTAACGCCCATGGCGTCCTCGTAATCGTATCCATCGAGTCTTGAAAGCCATTCGTGTGTTGAACCCTCGAGGCTCCCGCTAGTAGCAATAGGACCGCAGTGGTAGTAGGTTGCCCACTCTGTGTAAAAAATGCTGCCGTTCCGATACGGGAGGTTGCTTTATGTTAGTGTACATGAATGGGTTTCCTGTGCCGTGGTACGGCACCGTATTAGCCCCTGTCGGGGGAGTAAGCTCTTAAGGTGCAGCGACCTGGCGATTCTGCACAGGGCATTATTGGACTTGGATCAGGGATTACCTCATACAGAGCCAATCGGACGTAATGCTTGGAAAAATTTAAGCTTACGGGCAATGGACCCTACATCAGCTAACGGTTCCTAGGGAGAAATGAGGAGATTCGCCAGATGCGGCCGGATATCAGGTCGATAACGGTGACACTCGTTTTGGAAGACTTCCTCGTCAGAGTTGTCCCACCTTATGCCTGCACGCTGGGCCAAGGATGTATCTCAACCGTTAAGTCATCTCTCACGGATATAGCACTATTCAGGACAATAAATTCTTAGCGAAGCCCAAGTGCACAGAAATGGGGCTATTGACAGCGTCAGCCCATCACTGAGGTTATGCCAAGTGTGATACCTATACGGTCTATCAAGGACGGTATTACAAGGCAAAGTAAACTCGACACCGGTAACGGCCTGGAGATTTACTGGTTTACCACCGCGCACATCCCTCCTATATACACGCCCTTGGCGGAGGTCATACGTACTAGACGCGATCAGTGGGCCCCACTCATCCCAGTCCCGAATAATTAACGTCTATTGGCATCAAACTAGATTCACGCCCAAATATGATGACGCAAACATGTAGTTGATGCGGAGTCGTCCATTGCGTGTATCTATGTAGTTTTGGCTTTCTGTCGTATCGCCTCGGCCCTTGGCCACCTGTGTTTTGTTTTATGAATTCTTTGGTAGATAAAGACTGGCGATGGCCCAACGAAGATTGTTTGACTGGCCGGTTCAAATTAGAGCGTGCCACAAGGGATGGGCGGGATGTGGTACTTGGAACGTCCCTTTTGTAAGAAAAGTCAAAAAAATCTAATGACTAGTGTAGCAGCCCATTACTCAATGAAATCGTCACTCTATGTCCCAAATTAGCGTATCAGCGTTAAGTCAAGGGATCCGCAATCTGATACCCGGTTATCGTGAAACTAGGATAATGCGGCTCAGAGGCGGTATCCCATGCTCGATCTAGGACGTTATTCTGGGTTCGGAGAAGTTAGTCCATCACCCATGCGTATAGAGTCATGGTAAAGTGATTCCTCATCCTTGCTAAGTTTACCACTTATAGTCGGTGTGGTTTATAGTGTATTAGACCAGCGGTATGAGCACTGTCATGTCAATATAATGTTATCCGCCCTTGATAGGGGCATCGATGACCAAGGGCGAATGCATGTGTACTCTACCACTACCCGAGTCTGTGCGGTGTGAGTTCCTAGATCACGGTATCACGCAGATCCTCGCGACTTCGAGGGTGTGCGTTTCCTGCCTATTCAAGTGTTATCCCGGTCAGCAGTTCTTCAACAGAGCCGAAATGCGTGCTTAATTATGGGGACTTCTCCTTTAGGAGAATCGTAGAACCTCGAATTAGGAAAACACCTCTCACGAGGCTCTTCGCAAAAGGTGGAACGATCCGGGCAAAATTATCG
seq00004   ATGCGTCCCGTTCCAACCTCATTTCGAGGAAGCTGTGCGCACACCAAATGCGTGTCGCACACGCGTGCACCCAACGGCACGGAGTCGTTGGCCTGTCCTCCCAAGAGGGAATAATGTTTGCTATGCAAAGAACGCGCATTTGTGAGGGAACAGGGCCCCTAAGTCTCCGCGTGCATGGAGACATCTGGATCCCTCCTCCAAACCAGTACTGGCGGGTATTTCGTCGGCAGCGACCTAACGCCAGCACCATAACCAGGGCTAATACGAAGCCGTCACAGCGCGACGAACAGCGATATCGTACTAAGCGAAGAAGGAAAATGCGATCGAGCAGAGACGGACACGTTATCATAATTTTTTGATATTGCCATGGACATCGCCTCTTAAGCATATTCATTACCGGCCTTGTTAAGTGCGAATCTGGGTTTGCCTTGTAATTGTACCCACGGCCTGTGGGCTAGTATCACCTATGCTAACCGCAGAACCATGGGTCACGGTCTCGGATCAACGCCCCGGGGGCTTTGCTACAGTCGATTGTCTTTAGGATTGAGGCACGTGCACCTACCATAAGAGCGAAAGCTGAGAGTAACGCCCATGGCGTCCTCGTAATCGTATCCATCGAGTCTTGAAAGCCATTCGTGTGTTGAACCCTCGAGGCTCCCGCTAGTAGCAATAGGACCGCAGTGGTAGTAGGTTGCCCACTCTGTGTAAAAAATGCTGCCGTTCCGATACGGGAGGTTGCTTTATGTTAGTGTACATGAATGGGTTTCCTGTGCCGTGGTACGGCACCGTATTAGCCCCTGTCGGGGGAGTAAGCTCTTAAGGTGCAGCGACCTGGCGATTCTGCACAGGGCATTATTGGACTTGGATCAGGGATTACCTCATACAGAGCCAATCGGACGTAATGCTTGGAAAAATTTAAGCTTACGGGCAATGGACCCTACATCAGCTAACGGTTCCTAGGGAGAAATGAGGAGATTCGCCAGATGCGGCCGGATATCAGGTCGATAACGGTGACACTCGTTTTGGAAGACTTCCTCGTCAGAGTTGTCCCACCTTATGCCTGCACGCTGGGCCAAGGATGTATCTCAACCGTTAAGTCATCTCTCACGGATATAGCACTATTCAGGACAATAAATTCTTAGCGAAGCCCAAGTGCACAGAAATGGGGCTATTGACAGCGTCAGCCCATCACTGAGGTTATGCCAAGTGTGATACCTATACGGTCTATCAAGGACGGTATTACAAGGCAAAGTAAACTCGACACGGGTAACGGCCTGGAGATTTACTGGTTTACCACCGCGCACATCCCTCCTATATACACGCCCTTGGCGGAGGTCATACGTACTAGACGCGATCAGTGGGCCCCACTCATCCCAGTCCCGAATAATTAACGTCTATTGGCATCAAACTAGATTCACGCCCAAATATGATGACGCAAACATGTAGTTGATGCGGAGTCGTCCATTGCGTGTATCTATGTAGTTTTGGCTTTCTGTCGTATCGCCTCGGCCCTTGGCCACCTGTGTTTTGTTTTATGAATTCTTTGGTAGATAAAGACTGGCGATGGCCCAACGAAGATTGTTTGACTGGCCGGTTCAAATTAGAGCGTGCCACAAGGGATGGGCGGGATGTGGTACTTGGAACGTCCCTTTTGTAAGAAAAGTCAAAAAAATCTAATGACTAGTGTAGCAGCCCATTACTCAATGAAATCGTCACTCTATGTCCCAAATTAGCGTATCAGCGTTAAGTCAAGGGATCCGCAATCTGATACCCGGTTATCGTGAAACTAGGATAATGCGGCTCAGAGGCGGTATCCCATGCTCGATCTAGGACGTTATTCTGGGTTCGGAGAAGTTAGTCCATCACCCATGCGTATAGAGTCATGGTAAAGTGATTCCTCATCCTTGCTAAGTTTACCACTTATAGTCGGTGTGGTTTATAGTGTATTAGACCAGCGGTATGAGCACTGTCATGTCAATATAATGTTATCCGCCCTTGATAGGGGCATCGATGACCAAGGGCGAATGCATGTGTACTCTACCACTACCCGAGTCTGTGCGGTGTGAGTTCCTAGATCACGGTATCACGCAGATCCTCGCGACTTCGAGGGTGTGCGTTTCCTGCCTATTCAAGTGTTATCCCGGTCAGCAGTTCTTCAACAGAGCCGAAATGCGTGCTTAATTATGGGGACTTCTCCTTTAGGAGAATCGTAGAACCTCGAATTAGGAAAACACCTCTCACGAGGCTCTTCGCAAAAGGTGGAACGATCCGGGCAAAATTATCG
seq00005   ATGCGTCCCGTTCCAACCTCATTTCGAGGAAGCTGTGCGCACACCAAATGCGTGTCGCACACGCGTGCACCCAACGGCACGGAGTCGTTGGCCTGTCCTCCCAAGAGGGAATAATGTTTGCTATGCAAAGAACGCGCATTTGTGAGGGAACAGGGCCCCTAAGTCTCCGCGTGCATGGAGACATCTGGATCCCTCCTCCAAACCAGTACTGGCGGGTATTTCGTCGGCAGCGACCTAACGCCAGCACCATAACCAGGGCTAATACGAAGCCGTCACAGCGCGACGAACAGCGATATCGTACTAAGCGAAGAAGGAAAATGCGATCGAGCAGAGACGGACACGTTATCATAATTTTTTGATATTGCCATGGACATCGCCTCTTAAGCATATTCATTACCGGCCTTGTTAAGTGCGAATCTGGGTTTGCCTTGTAATTGTACCCACGGCCTGTGGGCTAGTATCACCTATGCTAACCGCAGAACCATGGGTCACGGTCTCGGATCAACGCCCCGGGGGCTTTGCTACAGTCGATTGTCTTTAGGATTGAGGCACGTGCACCTACCATAAGAGCGAAAGCTGAGAGTAACGCCCATGGCGTCCTCGTAATCGTATCCATCGAGTCTTGAAAGCCATTCGTGTGTTGAACCCTCGAGGCTCCCGCTAGTAGCAATAGGACCGCAGTGGTAGTAGGTTGCCCACTCTGTGTAAAAAATGCTGCCGTTCCGATACGGGAGGTTGCTTTATGTTAGTGTACATGAATGGGTTTCCTGTGCCGTGGTACGGCACCGTATTAGCCCCTGTCGGGGGAGTAAGCTCTTAAGGTGCAGCGACCTGGCGATTCTGCACAGGGCATTATTGGACTTGGATCAGGGATTACCTCATACAGAGCCAATCGGACGTAATGCTTGGAAAAATTTAAGCTTACGGGCAATGGACCCTACATCAGCTAACGGTTCCTAGGGAGAAATGAGGAGATTCGCCAGATGCGGCCGGATATCAGGTCGATAACGGTGACACTCGTTTTGGAAGACTTCCTCGTCAGAGTTGTCCCACCTTATGCCTGCACGCTGGGCCAAGGATGTATCTCAACCGTTAAGTCATCTCTCACGGATATAGCACTATTCAGGACAATAAATTCTTAGCGAAGCCCAAGTGCACAGAAATGGGGCTATTGACAGCGTCAGCCCATCACTGAGGTTATGCCAAGTGTGATACCTATACGGTCTATCAAGGACGGTATTACAAGGCAAAGTAAACTCGACACCGGTAACGGCCTGGAGATTTACTGGTTTACCACCGCGCACATCCCTCCTATATACACGCCCTTGGCGGAGGTCATACGTACTAGACGCGATCAGTGGGCCCCACTCATCCCAGTCCCGAATAATTAACGTCTATTGGCATCAAACTAGATTCACGCCCAAATATGATGACGCAAACATGTAGTTGATGCGGAGTCGTCCATTGCGTGTATCTATGTAGTTTTGGCTTTCTGTCGTATCGCCTCGGCCCTTGGCCACCTGTGTTTTGTTTTATGAATTCTTTGGTAGATAAAGACTGGCGATGGCCCAACGAAGATTGTTTGACTGGCCGGTTCAAATTAGAGCGTGCCACAAGGGATGGGCGGGATGTGGTACTTGGAACGTCCCTTTTGTAAGAAAAGTCAAAAAAATCTAATGACTAGTGTAGCAGCCCATTACTCAATGAAATCGTCACTCTATGTCCCAAATTAGCGTATCAGCGTTAAGTCAAGGGATCCGCAATCTGATACCCGGTTATCGTGAAACTAGGATAATGCGGCTCAGAGGCGGTATCCCATGCTCGATCTAGGACGTTATTCTGGGTTCGGAGAAGTTAGTCCATCACCCATGCGTATAGAGTCATGGTAAAGTGATTCCTCATCCTTGCTAAGTTTACCACTTATAGTCGGTGTGGTTTATAGTGTATTAGACCAGCGGTATGAGCACTGTCATGTCAATATAATGTTATCCGCCCTTGATAGGGGCATCGATGACCAAGGGCGAATGCATGTGTACTCTACCACTACCCGAGTCTGTGCGGTGTGAGTTCCTAGATCACGGTATCACGCAGATCCTCGCGACTTCGAGGGTGTGCGTTTCCTGCCTATTCAAGTGTTATCCCGGTCAGCAGTTCTTCAACAGAGCCGAAATGCGTGCTTAATTATGGGGACTTCTCCTTTAGGAGAATCGTAGAACCTCGAATTAGGAAAACACCTCTCACGAGGCTCTTCGCAAAAGGTGGAACGATCCGGGCAAAATTATCG
seq00006   ATGCGTCCCGTTCCAACCTCATTTCGAGGAAGCTGTGCGCACACCAAATGCGTGTCGCACACGCGTGCACCCAACGGCACGGAGTCGTTGGCCTGTCCTCCCAAGAGGGAATAATGTTTGCTATGCAAAGAACGCGCATTTGTGAGGGAACAGGGCCCCTAAGTCTCCGCGTGCATGGAGACATCTGGATCCCTCCTCCAAACCAGTACTGGCGGGTATTTCGTCGGCAGCGACCTAACGCCAGCACCATAACCAGGGCTAATACGAAGCCGTCACAGCGCGACGAACAGCGATATCGTACTAAGCGAAGAAGGAAAATGCGATCGAGCAGAGACGGACACGTTATCATAATTTTTTGATATTGCCATGGACATCGCCTCTTAAGCATATTCATTACCGGCCTTGTTAAGTGCGAATCTGGGTTTGCCTTGTAATTGTACCCACGGCCTGTGGGCTAGTATCACCTATGCTAACCGCAGAACCATGGGTCACGGTCTCGGATCAACGCCCCGGGGGCTTTGCTATAGTCGATTGTCTTTAGGATTGAGGCACGTGCACCTACCATAAGAGCGAAAGCTGAGAGTAACGCCCATGGCGTCCTCGTAATCGTATCCATCGAGTCTTGAAAGCCATTCGTGTGTTGAACCCTCGAGGCTCCCGCTAGTAGCAATAGGACCGCAGTGGTAGTAGGTTGCCCACTCTGTGTAAAAAATGCTGCCGTTCCGATACGGGAGGTTGCTTTATGTTAGTGTACATGAATGGGTTTCCTGTGCCGTGGTACGGCACCGTATTAGCCCCTGTCGGGGGAGTAAGCTCTTAAGGTGCAGCGACCTGGCGATTCTGCACAGGGCATTATTGGACTTGGATCAGGGATTACCTCATACAGAGCCAATCGGACGTAATGCTTGGAAAAATTTAAGCTTACGGGCAATGGACCCTACATCAGCTAACGGTTCCTAGGGAGAAATGAGGAGATTCGCCAGATGCGGCCGGATATCAGGTCGATAACGGTGACACTCGTTTTGGAAGACTTCCTCGTCAGAGTTGTCCCACCTTATGCCTGCACGCTGGGCCAAGGATGTATCTCAACCGTTAAGTCATCTCTCACGGATATAGCACTATTCAGGACAATAAATTCTTAGCGAAGCCCAAGTGCACAGAAATGGGGCTATTGACAGCGTCAGCCCATCACTGAGGTTATGCCAAGTGTGATACCTATACGGTCTATCAAGGACGGTATTACAAGGCAAAGTAAACTCGACACGGGTAACGGCCTGGAGATTTACTGGTTTACCACCGCGCACATCCCTCCTATATACACGCCCTTGGCGGAGGTCATACGTACTAGACGCGATCAGTGGGCCCCACTCATCCCAGTCCCGAATAATTAACGTCTATTGGCATCAAACTAGATTCACGCCCAAATATGATGACGCAAACATGTAGTTGATGCGGAGTCGTCCATTGCGTGTATCTATGTAGTTTTGGCTTTCTGTCGTATCGCCTCGGCCCTTGGCCACCTGTGTTTTGTTTTATGAATTCTTTGGTAGATAAAGACTGGCGATGGCCCAACGAAGATTGTTTGACTGGCCGGTTCAAATTAGAGCGTGCCACAAGGGATGGGCGGGATGTGGTACTTGGAACGTCCCTTTTGTAAGAAAAGTCAAAAAAATCTAATGACTAGTGTAGCAGCCCATTACTCAATGAAATCGTCACTCTATGTCCCAAATTAGCGTATCAGCGTTAAGTCAAGGGATCCGCAATCTGATACCCGGTTATCGTGAAACTAGGATAATGCGGCTCAGAGGCGGTATCCCATGCTCGATCTAGGACGTTATTCTGGGTTCGGAGAAGTTAGTCCATCACCCATGCGTATAGAGTCATGGTAAAGTGATTCCTCATCCTTGCTAAGTTTACCACTTATAGTCGGTGTGGTTTATAGTGTATTAGACCAGCGGTATGAGCACTGTCATGTCAATATAATGTTATCCGCCCTTGATAGGGGCATCGATGACCAAGGGCGAATGCATGTGTACTCTACCACTACCCGAGTCTGTGCGGTGTGAGTTCCTAGATCACGGTATCACGCAGATCCTCGCGACTTCGAGGGTGTGCGTTTCCTGCCTATTCAAGTGTTATCCCGGTCAGCAGTTCTTCAACAGAGCCGAAATGCGTGCTTAATTATGGGGACTTCTCCTTTAGGAGAATCGTAGAACCTCGAATTAGGAAAACACCTCTCACGAGGCTCTTCGCAAAAGGTGGAACGATCCGGGCAAAATTATCG
seq00007   ATGCGTCCCGTTCCAACCTCATTTCGAGGAAGCTGTGCGCACACCAAATGCGTGTCGCACACGCGTGCACCCAACGGCACGGAGTCGTTGGCCTGTCCTCCCAAGAGGGAATAATGTTTGCTATGCAAAGAACGCGCATTTGTGAGGGAACAGGGCCCCTAAGTCTCCGCGTGCATGGAGACATCTGGATCCCTCCTCCAAACCAGTACTGGCGGGTATTTCGTCGGCAGCGACCTAACGCCAGCACCATAACCAGGGCTAATACGAAGCCGTCACAGCGCGACGAACAGCGATATCGTACTAAGCGAAGAAGGAAAATGCGATCGAGCAGAGACGGACACGTTATCATAATTTTTTGATATTGCCATGGACATCGCCTCTTAAGCATATTCATTACCGGCCTTGTTAAGTGCGAATCTGGGTTTGCCTTGTAATTGTACCCACGGCCTGTGGGCTAGTATCACCTATGCTAACCGCAGAACCATGGGTCACGGTCTCGGATCAACGCCCCGGGGGCTTTGCTACAGTCGATTGTCTTTAGGATTGAGGCACGTGCACCTACCATAAGAGCGAAAGCTGAGAGTAACGCCCATGGCGTCCTCGTAATCGTATCCATCGAGTCTTGAAAGCCATTCGTGTGTTGAACCCTCGAGGCTCCCGCTAGTAGCAATAGGACCGCAGTGGTAGTAGGTTGCCCACTCTGTGTAAAAAATGCTGCCGTTCCGATACGGGAGGTTGCTTTATGTTAGTGTACATGAATGGGTTTCCTGTGCCGTGGTACGGCACCGTATTAGCCCCTGTCGGGGGAGTAAGCTCTTAAGGTGCAGCGACCTGGCGATTCTGCACAGGGCATTATTGGACTTGGATCAGGGATTACCTCATACAGAGCCAATCGGACGTAATGCTTGGAAAAATTTAAGCTTACGGGCAATGGACCCTACATCAGCTAACGGTTCCTAGGGAGAAATGAGGAGATTCGCCAGATGCGGCCGGATATCAGGTCGATAACGGTGACACTCGTTTTGGAAGACTTCCTCGTCAGAGTTGTCCCACCTTATGCCTGCACGCTGGGCCAAGGATGTATCTCAACCGTTAAGTCATCTCTCACGGATATAGCACTATTCAGGACAATAAATTCTTAGCGAAGCCCAAGTGCACAGAAATGGGGCTATTGACAGCGTCAGCCCATCACTGAGGTTATGCCAAGTGTGATACCTATACGGTCTATCAAGGACGGTATTACAAGGCAAAGTAAACTCGACACGGGTAACGGCCTTGAGATTTACTGGTTTACCACCGCGCACATCCCTCCTATATACACGCCCTTGGCGGAGGTCATACGTACTAGACGCGATCAGTGGGCCCCACTCATCCCAGTCCCGAATAATTAACGTCTATTGGCATCAAACTAGATTCACGCCCAAATATGATGACGCAAACATGTAGTTGATGCGGAGTCGTCCATTGCGTGTATCTATGTAGTTTTGGCTTTCTGTCGTATCGCCTCGGCCCTTGGCCACCTGTGTTTTGTTTTATGAATTCTTTGGTAGATAAAGACTGGCGATGGCCCAACGAAGATTGTTTGACTGGCCGGTTCAAATTAGAGCGTGCCACAAGGGATGGGCGGGATGTGGTACTTGGAACGTCCCTTTTGTAAGAAAAGTCAAAAAAATCTAATGACTAGTGTAGCAGCCCATTACTCAATGAAATCGTCACTCTATGTCCCAAATTAGCGTATCAGCGTTAAGTCAAGGGATCCGCAATCTGATACCCGGTTATCGTGAAACTAGGATAATGCGGCTCAGAGGCGGTATCCCATGCTCGATCTAGGACGTTATTCTGGGTTCGGAGAAGTTAGTCCATCACCCATGCGTATAGAGTCATGGTAAAGTGATTCCTCATCCTTGCTAAGTTTACCACTTATAGTCGGTGTGGTTTATAGTGTATTAGACCAGCGGTATGAGCACTGTCATGTCAATATAATGTTATCCGCCCTTGATAGGGGCATCGATGACCAAGGGCGAATGCATGTGTACTCTACCACTACCCGAGTCTGTGCGGTGTGAGTTCCTAGATCACGGTATCACGCAGATCCTCGCGACTTCGAGGGTGTGCGTTTCCTGCCTATTCAAGTGTTATCCCGGTCAGCAGTTCTTCAACAGAGCCGAAATGCGTGCTTAATCATGGGGACTTCTCCTTTAGGAGAATCGTAGAACCTCGAATTAGGAAAACACCTCTCACGAGGCTCTTCGCAAAAGGTGGAACGATCCGGGCAAAATTATCG
seq00008   ATGCGTCCCGTTCCAACCTCATTTCGAGGAAGCTGTGCGCACACCAAATGCGTGTCGCACACGCGTGCACCCAACGGCACGGAGTCGTTGGCCTGTCCTCCCAAGAGGGAATAATGTTTGCTATGCAAAGAACGCGCATTTGTGAGGGAACAGGGCCCCTAAGTCTCCGCGTGCATGGAGACATCTGGATCCCTCCTCCAAACCAGTACTGGCGGGTATTTCGTCGGCAGCGACCTAACGCCAGCACCATAACCAGGGCTAATACGAAGCCGTCACAGCGCGACGAACAGCGATATCGTACTAAGCGAAGAAGGAAAATGCGATCGAGCAGAGACGGACACGTTATCATAATTTTTTGATATTGCCATGGACATCGCCTCTTAAGCATATTCATTACCGGCCTTGTTAAGTGCGAATCTGGGTTTGCCTTGTAATTGTACCCACGGCCTGTGGGCTAGTATCACCTATGCTAACCGCAGAACCATGGGTCACGGTCTCGGATCAACGCCCCGGGGGCTTTGCTACAGTCGATTGTCTTTAGGATTGAGGCACGTGCACCTACCATAAGAGCGAAAGCTGAGAGTAACGCCCATGGCGTCCTCGTAATCGTATCCATCGAGTCTTGAAAGCCATTCGTGTGTTGAACCCTCGAGGCTCCCGCTAGTAGCAATAGGACCGCAGTGGTAGTAGGTTGCCCACTCTGTGTAAAAAATGCTGCCGTTCCGATACGGGAGGTTGCTTTATGTTAGTGTACATGAATGGGTTTCCTGTGCCGTGGTACGGCACCGTATTAGCCCCTGTCGGGGGAGTAAGCTCTTAAGGTGCAGCGACCTGGCGATTCTGCACAGGGCATTATTGGACTTGGATCAGGGATTACCTCATACAGAGCCAATCGGACGTAATGCTTGGAAAAATTTAAGCTTACGGGCAATGGACCCTACATCAGCTAACGGTTCCTAGGGAGAAATGAGGAGATTCGCCAGATGCGGCCGGATATCAGGTCGATAACGGTGACACTCGTTTTGGAAGACTTCCTCGTCAGAGTTGTCCCACCTTATGCCTGCACGCTGGGCCAAGGATGTATCTCAACCGTTAAGTCATCTCTCACGGATATAGCACTATTCAGGACAATAAATTCTTAGCGAAGCCCAAGTGCACAGAAATGGGGCTATTGACAGCGTCAGCCCATCACTGAGGTTATGCCAAGTGTGATACCTATACGGTCTATCAAGGACGGTATTACAAGGCAAAGTAAACTCGACACGGGTAACGGCCTGGAGATTTACTGGTTTACCACCGCGCACATCCCTCCTATATACACGCCCTTGGCGGAGGTCATACGTACTAGACGCGACCAGTGGGCCCCACTCATCCCAGTCCCGAATAATTAACGTCTATTGGCATCAAACTAGATTCACGCCCAAATATGATGACGCAAACATGTAGTTGATGCGGAGTCGTCCATTGCGTGTATCTATGTAGTTTTGGCTTTCTGTCGTATCGCCTCGGCCCTTGGCCACCTGTGTTTTGTTTTATGAATTCTTTGGTAGATAAAGACTGGCGATGGCCCAACGAAGATTGTTTGACTGGCCGGTTCAAATTAGAGCGTGCCACAAGGGATGGGCGGGATGTGGTACTTGGAACGTCCCTTTTGTAAGAAAAGTCAAAAAAATCTAATGACTAGTGTAGCAGCCCATTACTCAATGAAATCGTCACTCTATGTCCCAAATTAGCGTATCAGCGTTAAGTCAAGGGATCCGCAATCTGATACCCGGTTATCGTGAAACTAGGATAATGCGGCTCAGAGGCGGTATCCCATGCTCGATCTAGGACGTTATTCTGGGTTCGGAGAAGTTAGTCCATCACCCATGCGTATAGAGTCATGGTAAAGTGATTCCTCATCCTTGCTAAGTTTACCACTTATAGTCGGTGTGGTTTATAGTGTATTAGACCAGCGGTATGAGCACTGTCATGTCAATATAATGTTATCCGCCCTTGATAGGGGCATCGATGACCAAGGGCGAATGCATGTGTACTCTACCACTACCCGAGTCTGTGCGGTGTGAGTTCCTAGATCACGGTATCACGCAGATCCTCGCGACTTCGAGGGTGTGCGTTTCCTGCCTATTCAAGTGTTATCCCGGTCAGCAGTTCTTCAACAGAGCCGAAATGCGTGCTTAATCATGGGGACTTCTCCTTTAGGAGAATCGTAGAACCTCGAATTAGGAAAACACCTCTCACGAGGCTCTTCGCAAAAGGTGGAACGATCCGGGCAAAATTATCG
seq00009   ATGCGTCCCGTTCCAACCTCATTTCGAGGAAGCTGTGCGCACACCAAATGCGTGTCGCACACGCGTGCACCCAACGGCACGGAGTCGTTGGCCTGTCCTCCCAAGAGGGAATAATGTTTGCTATGCAAAGAACGCGCATTTGTGAGGGAACAGGGCCCCTAAGTCTCCGCGTGCATGGAGACATCTGGATCCCTCCTCCAAACCAGTACTGGCGGGTATTTCGTCGGCAGCGACCTAACGCCAGCACCATAACCAGGGCTAATACGAAGCCGTCACAGCGCGACGAACAGCGATATCGTACTAAGCGAAGAAGGAAAATGCGATCGAGCAGAGACGGACACGTTATCATAATTTTTTGATATTGCCATGGACATCGCCTCTTAAGCATATTCATTACCGGCCTTGTTAAGTGCGAATCTGGGTTTGCCTTGTAATTGTACCCACGGCCTGTGGGCTAGTATCACCTATGCTAACCGCAGAACCATGGGTCACGGTCTCGGATCAACGCCCCGGGGGCTTTGCTACAGTCGATTGTCTTTAGGATTGAGGCACGTGCACCTACCATAAGAGCGAAAGCTGAGAGTAACGCCCATGGCGTCCTCGTAATCGTATCCATCGAGTCTTGAAAGCCATTCGTGTGTTGAACCCTCGAGGCTCCCGCTAGTAGCAATAGGACCGCAGTGGTAGTAGGTTGCCCACTCTGTGTAAAAAATGCTGCCGTTCCGATACGGGAGGTTGCTTTATGTTAGTGTACATGAATGGGTTTCCTGTGCCGTGGTACGGCACCGTATTAGCCCCTGTCGGGGGAGTAAGCTCTTAAGGTGCAGCGACCTGGCGATTCTGCACAGGGCATTATTGGACTTGGATCAGGGATTACCTCATACAGAGCCAATCGGACGTAATGCTTGGAAAAATTTAAGCTTACGGGCAATGGACCCTACATCAGCTAACGGTTCCTAGGGAGAAATGAGGAGATTCGCCAGATGCGGCCGGATATCAGGTCGATAACGGTGACACTCGTTTTGGAAGACTTCCTCGTCAGAGTTGTCCCACCTTATGCCTGCACGCTGGGCCAAGGATGTATCTCAACCGTTAAGTCATCTCTCACGGATATAGCACTATTCAGGACAATAAATTCTTAGCGAAGCCCAAGTGCACAGAAATGGGGCTATTGACAGCGTCAGCCCATCACTGAGGTTATGCCAAGTGTGATACCTATACGGTCTATCAAGGACGGTATTACAAGGCAAAGTAAACTCGACACGGGTAACGGCCTGGAGATTTACTGGTTTACCACCGCGCACATCCCTCCTATATACACGCCCTTGGCGGAGGTCATACGTACTAGACGCGACCAGTGGGCCCCACTCATCCCAGTCCCGAATAATTAACGTCTATTGGCATCAAACTAGATTCACGCCCAAATATGATGACGCAAACATGTAGTTGATGCGGAGTCGTCCATTGCGTGTATCTATGTAGTTTTGGCTTTCTGTCGTATCGCCTCGGCCCTTGGCCACCTGTGTTTTGTTTTATGAATTCTTTGGTAGATAAAGACTGGCGATGGCCCAACGAAGATTGTTTGACTGGCCGGTTCAAATTAGAGCGTGCCACAAGGGATGGGCGGGATGTGGTACTTGGAACGTCCCTTTTGTAAGAAAAGTCAAAAAAATTTAATGACTAGTGTAGCAGCCCATTACTCAATGAAATCGTCACTCTATGTCCCAAATTAGCGTATCAGCGTTAAGTCAAGGGATCCGCAATCTGATACCCGGTTATCGTGAAACTAGGATAATGCGGCTCAGAGGCGGTATCCCATGCTCGATCTAGGACGTTATTCTGGGTTCGGAGAAGTTAGTCCATCACCCATGCGTATAGAGTCATGGTAAAGTGATTCCTCATCCTTGCTAAGTTTACCACTTATAGTCGGTGTGGTTTATAGTGTATTAGACCAGCGGTATGAGCACTGTCATGTCAATATAATGTTATCCGCCCTTGATAGGGGCATCGATGACCAAGGGCGAATGCATGTGTACTCTACCACTACCCGAGTCTGTGCGGTGTGAGTTCCTAGATCACGGTATCACGCAGATCCTCGCGACTTCGAGGGTGTGCGTTTCCTGCCTATTCAAGTGTTATCCCGGTCAGCAGTTCTTCAACAGAGCCGAAATGCGTGCTTAATTATGGGGACTTCTCCTTTAGGAGAATCGTAGAACCTCGAATTAGGAAAACACCTCTCACGAGGCTCTTCGCAAAAGGTGGAACGATCCGGGCAAAATTATCG
seq00010   ATGCGTCCCGTTCCAACCTCATTTAGAGGAAGCTGTGCGCACACCAAATGCGTGTCGCACACGCGTGCACCCAACGGCACGGAGTCGTTGGCCTGTCCTCCCAAGAGGGAATAATGTTTGCTATGCAAAGAACGCGCATTTGTGAGGGAACAGGGCCCCTAAGTCTCCGCGTGCATGGAGACATCTGGATCCCTCCTCCAAACCAGTACTGGCGGGTATTTCGTCGGCAGCGACCTAACGCCAGCACCATAACCAGGGCTAATACGAAGCCGTCACAGCGCGACGAACAGCGATATCGTACTAAGCGAAGAAGGAAAATGCGATCGAGCAGAGACGGACACGTTATCATAATTTTTTGATATTGCCATGGACATCGCCTCTTAAGCATATTCATTACCGGCCTTGTTAAGTGCGAATCTGGGTTTGCCTTGTAATTGTACCCACGGCCTGTGGGCTAGTATCACCTATGCTAACCGCAGAACCATGGGTCACGGTCTCGGATCAACGCCCCGGGGGCTTTGCTACAGTCGATTGTCTTTAGGATTGAGGCACGTGCACCTACCATAAGAGCGAAAGCTGAGAGTAACGCCCATGGCGTCCTCGTAATCGTATCCATCGAGTCTTGAAAGCCATTCGTGTGTTGAACCCTCGAGGCTCCCGCTAGTAGCAATAGGACCGCAGTGGTAGTAGGTTGCCCACTCTGTGTAAAAAATGCTGCCGTTCCGATACGGGAGGTTGCTTTATGTTAGTGTACATGAATGGGTTTCCTGTGCCGTGGTACGGCACCGTATTAGCCCCTGTCGGGGGAGTAAGCTCTTAAGGTGCAGCGACCTGGCGATTCTGCACAGGGCATTATTGGACTTGGATCAGGGATTACCTCATACAGAGCCAATCGGACGTAATGCTTGGAAAAATTTAAGCTTACGGGCAATGGACCCTACATCAGCTAACGGTTCCTAGGGAGAAATGAGGAGATTCGCCAGATGCGGCCGGATATCAGGTCGATAACGGTGACACTCGTTTTGGAAGACTTCCTCGTCAGAGTTGTCCCACCTTATGCCTGCACGCTGGGCCAAGGATGTATCTCAACCGTTAAGTCATCTCTCACGGATATAGCACTATTCAGGACAATAAATTCTTAGCGAAGCCCAAGTGCACAGAAATGGGGCTATTGACAGCGTCAGCCCATCACTGAGGTTATGCCAAGTGTGATACCTATACGGTCTATCAAGGACGGTATTACAAGGCAAAGTAAACTCGACACGGGTAACGGCCTGGAGATTTACTGGTTTACCACCGCGCACATCCCTCCTATATACACGCCCTTGGCGGAGGTCATACGTACTAGACGCGACCAGTGGGCCCCACTCATCCCAGTCCCGAATAATTAACGTCTATTGGCATCAAACTAGATTCACGCCCAAATATGATGACGCAAACATGTAGTTGATGCGGAGTCGTCCATTGCGTGTATCTATGTAGTTTTGGCTTTCTGTCGTATCGCCTCGGCCCTTGGCCACCTGTGTTTTGTTTTATGAATTCTTTGGTAGATAAAGACTGGCGATGGCCCAACGAAGATTGTTTGACTGGCCGGTTCAAATTAGAGCGTGCCACAAGGGATGGGCGGGATGTGGTACTTGGAACGTCCCTTTTGTAAGAAAAGTCAAAAAAATCTAATGACTAGTGTAGCAGCCCATTACTCAATGAAATCGTCACTCTATGTCCCAAATTAGCGTATCAGCGTTAAGTCAAGGGATCCGCAATCTGATACCCGGTTATCGTGAAACTAGGATAATGCGGCTCAGAGGCGGTATCCCATGCTCGATCTAGGACGTTATTCTGGGTTCGGAGAAGTTAGTCCATCACCCATGCGTATAGAGTCATGGTAAAGTGATTCCTCATCCTTGCTAAGTTTACCACTTATAGTCGGTGTGGTTTATAGTGTATTAGACCAGCGGTATGAGCACTGTCATGTCAATATAATGTTATCCGCCCTTGATAGGGGCATCGATGACCAAGGGCGAATGCATGTGTACTCTACCACTACCCGAGTCTGTGCGGTGTGAGTTCCTAGATCACGGTATCACGCAGATCCTCGCGACTTCGAGGGTGTGCGTTTCCTGCCTATTCAAGTGTTATCCCGGTCAGCAGTTCTTCAACAGAGCCGAAATGCGTGCTTAATCATGGGGACTTCTCCTTTAGGAGAATCGTAGAACCTCGAATTAGGAAAACACCTCTCACGAGGCTCTTCGCAAAAGGTGGAACGATCCGGGCAAAATTATCG
seq00011   ATGCGTCCCGTTCCAACCTCATTTCGAGGAAGCTGTGCGCACACCAAATGCGTGTCGCACACGCGTGCACCCAACGGCACGGAGTCGTTGGCCTGTCCTCCCAAGAGGGAATAATGTTTGCTATGCAAAGAACGCGCATTTGTGAGGGAACAGGGCCCCTAAGTCTCCGCGTGCATGGAGACATCTGGATCCCTCCTCCAAACCAGTACTGGCGGGTATTTCGTCGGCAGCGACCTAACGCCAGCACCATAACCAGGGCTAATACGAAGCCGTCACAGCGCGACGAACAGCGATATCGTACTAAGCGAAGAAGGAAAATGCGATCGAGCAGAGACGGACACGTTATCATAATTTTTTGATATTGCCATGGACATCGCCTCTTAAGCATATTCATTACCGGCCTTGTTAAGTGCGAATCTGGGTTTGCCTTGTAATTGTACCCACGGCCTGTGGGCTAGTATCACCTATGCTAACCGCAGAACCATGGGTCACGGTCTCGGATCAACGCCCCGGGGGCTTTGCTACAGTCGATTGTCTTTAGGATTGAGGCACGTGCACCTACCATAAGAGCGAAAGCTGAGAGTAACGCCCATGGCGTCCTCGTAATCGTATCCATCGAGTCTTGAAAGCCATTCGTGTGTTGAACCCTCGAGGCTCCCGCTAGTAGCAATAGGACCGCAGTGGTAGTAGGTTGCCCACTCTGTGTAAAAAATGCTGCCGTTCCGATACGGGAGGTTGCTTTATGTTAGTGTACATGAATGGGTTTCCTGTGCCGTGGTACGGCACCGTATTAGCCCCTGTCGGGGGAGTAAGCTCTTAAGGTGCAGCGACCTGGCGATTCTGCACAGGGCATTATTGGACTTGGATCAGGGATTACCTCATACAGAGCCAATCGGACGTAATGCTTGGAAAAATTTAAGCTTACGGGCAATGGACCCTACATCAGCTAACGGTTCCTAGGGAGAAATGAGGAGATTCGCCAGATGCGGCCGGATATCAGGTCGATAACGGTGACACTCGTTTTGGAAGACTTCCTCGTCAGAGTTGTCCCACCTTATGCCTGCACGCTGGGCCAAGGATGTATCTCAACCGTTAAGTCATCTCTCACGGATATAGCACTATTCAGGACAATAAATTCTTAGCGAAGCCCAAGTGCACAGAAATGGGGCTATTGACAGCGTCAGCCCATCACTGAGGTTATGCCAAGTGTGATACCTATACGGTCTATCAAGGACGGTATTACAAGGCAAAGTAAACTCGACACGGGTAACGGCCTGGAGATTTACTGGTTTACCACCGCGCACATCCCTCCTATATACACGCCCTTGGCGGAGGTCATACGTACTAGACGCGACCAGTGGGCCCCACTCATCCCAGTCCCGAATAATTAACGTCTATTGGCATCAAACTAGATTCACGCCCAAATATGATGACGCAAACATGTAGTTGATGCGGAGTCGTCCATTGCGTGTATCTATGTAGTTTTGGCTTTCTGTCGTATCGCCTCGGCCCTTGGCCACCTGTGTTTTGTTTTATGAATTCTTTGGTAGATAAAGACTGGCGATGGCCCAACGAAGATTGTTTGACTGGCCGGTTCAAATTAGAGCGTGCCACAAGGGATGGGCGGGATGTGGTACTTGGAACGTCCCTTTTGTAAGAAAAGTCAAAAAAATCTAATGACTAGTGTAGCAGCCCATTACTCAATGAAATCGTCACTCTATGTCCCAAATTAGCGTATCAGCGTTAAGTCAAGGGATCCGCAATCTGATACCCGGTTATCGTGAAACTAGGATAATGCGGCTCAGAGGCGGTATCCCATGCTCGATCTAGGACGTTATTCTGGGTTCGGAGAAGTTAGTCCATCACCCATGCGTATAGAGTCATGGTAAAGTGATTCCTCATCCTTGCTAAGTTTACCACTTATAGTCGGTGTGGTTTATAGTGTATTAGACCAGCGGTATGAGCACTGTCATGTCAATATAATGTTATCCGCCCTTGATAGGGGCATCGATGACCAAGGGCGAATGCATGTGTACTCTACCACTACCCGAGTCTGTGCGGTGTGAGTTCCTAGATCACGGTATCACGCAGATCCTCGCGACTTCGAGGGTGTGCGTTTCCTGCCTATTCAAGTGTTATCCCGGTCAGCAGTTCTTCAACAGAGCCGAAATGCGTGCTTAATCATGGGGACTTCTCCTTTAGGAGAATCGTAGAACCTCGAATTAGGAAAACACCTCTCACGAGGCTCTTCGCAAAAGGTGGAACGATCCGGGCAAAATTATCG
seq00012   ATGCGTCCCGTTCCAACCTCATTTCGAGGAAGCTGTGCGCACACCAAATGCGTGTCGCACACGCGTGCACCCAACGGCACGGAGTCGTTGGCCTGTCCTCCCAAGAGGGAATAATGTTTGCTATGCAAAGAACGCGCATTTGTGAGGGAACAGGGCCCCTAAGTCTCCGCGTGCATGGAGACATCTGGATCCCTCCTCCAAACCAGTACTGGCGGGTATTTCGTCGGCAGCGACCTAACGCCAGCACCATAACCAGGGCTAATACGAAGCCGTCACAGCGCGACGAACAGCGATATCGTACTAAGCGAAGAAGGAAAATGCGATCGAGCAGAGACGGACACGTTATCATAATTTTTTGATATTGCCATGGACATCGCCTCTTAAGCATATTCATTACCGGCCTTGTTAAGTGCGAATCTGGGTTTGCCTTGTAATTGTACCCACGGCCTGTGGGCTAGTATCACCTATGCTAACCGCAGAACCATGGGTCACGGTCTCGGATCAACGCCCCGGGGGCTTTGCTACAGTCGATTGTCTTTAGGATTGAGGCACGTGCACCTACCATAAGAGCGAAAGCTGAGAGTAACGCCCATGGCGTCCTCGTAATCGTATCCATCGAGTCTTGAAAGCCATTCGTGTGTTGAACCCTCGAGGCTCCCGCTAGTAGCAATAGGACCGCAGTGGTAGTAGGTTGCCCACTCTGTGTAAAAAATGCTGCCGTTCCGATACGGGAGGTTGCTTTATGTTAGTGTACATGAATGGGTTTCCTGTGCCGTGGTACGGCACCGTATTAGCCCCTGTCGGGGGAGTAAGCTCTTAAGGTGCAGCGACCTGGCGATTCTGCACAGGGCATTATTGGACTTGGATCAGGGATTACCTCATACAGAGCCAATCGGACGTAATGCTTGGAAAAATTTAAGCTTACGGGCAATGGACCCTACATCAGCTAACGGTTCCTAGGGAGAAATGAGGAGATTCGCCAGATGCGGCCGGATATCAGGTCGATAACGGTGACACTCGTTTTGGAAGACTTCCTCGTCAGAGTTGTCCCACCTTATGCCTGCACGCTGGGCCAAGGATGTATCTCAACCGTTAAGTCATCTCTCACGGATATAGCACTATTCAGGACAATAAATTCTTAGCGAAGCCCAAGTGCACAGAAATGGGGCTATTGACAGCGTCAGCCCATCACTGAGGTTATGCCAAGTGTGATACCTATACGGTCTATCAAGGACGGTATTACAAGGCAAAGTAAACTCGACACGGGTAACGGCCTGGAGATTTACTGGTTTACCACCGCGCACATCCCTCCTATATACACGCCCTTGGCGGAGGTCATACGTACTAGACGCGATCAGTGGGCCCCACTCATCCCAGTCCCGAATAATTAACGTCTATTGGCATCAAACTAGATTCACGCCCAAATATGATGACGCAAACATGTAGTTGATGCGGAGTCGTCCATTGCGTGTATCTATGTAGTTTTGGCTTTCTGTCGTATCGCCTCGGCCCTTGGCCACCTGTGTTTTGTTTTATGAATTCTTTGGTAGATAAAGACTGGCGATGGCCCAACGAAGATTGTTTGACTGGCCGGTTCAAATTAGAGCGTGCCACAAGGGATGGGCGGGATGTGGTACTTGGAACGTCCCTTTTGTAAGAAAAGTCAAAAAAATCTAATGACTAGTGTAGCAGCCCATTACTCAATGAAATCGTCACTCTATGTCCCAAATTAGCGTATCAGCGTTAAGTCAAGGGATCCGCAATCTGATACCCGGTTATCGTGAAACTAGGATAATGCGGCTCAGAGGCGGTATCCCATGCTCGATCTAGGACGTTATTCTGGGTTCGGAGAAGTTAGTCCATCACCCATGCGTATAGAGTCATGGTAAAGTGATTCCTCATCCTTGCTAAGTTTACCACTTATAGTCGGTGTGGTTTATAGTGTATTAGACCAGCGGTATGAGCACTGTCATGTCAATATAATGTTATCCGCCCTTGATAGGGGCATCGATGACCAAGGGCGAATGCATGTGTACTCTACCACTACCCGAGTCTGTGCGGTGTGAGTTCCTAGATCACGGTATCACGCAGATCCTCGCGACTTCGAGGGTGTGCGTTTCCTGCCTATTCAAGTGTTATCCCGGTCAGCAGTTCTTCAACAGAGCCGAAATGCGTGCTTAATTATGGGGACTTCTCCTTTAGGAGAATCGTAGAACCTCGAATTAGGAAAACACCTCTCACGAGGCTCTTCGCAAAAGGTGGAACGATCCGGGCAAAATTATCG
seq00013   ATGCGTCCCGTTCCAACCTCATTTCGAGGAAGCTGTGCGCACACCAAATGCGTGTCGCACACGCGTGCACCCAACGGCACGGAGTCGTTGGCCTGTCCTCCCCAGAGGGAATAATGTTTGCTATGCAAAGAACGCGCATTTGTGAGGGAACAGGGCCCCTAAGTCTCCGCGTGCATGGAGACATCTGGATCCCTCCTCCAAACCAGTACTGGCGGGTATTTCGTCGGCAGCGACCTAACGCCAGCACCATAACCAGGGCTAATACGAAGCCGTCACAGCGCGACGAACAGCGATATCGTACTAAGCGAAGAAGGAAAATGCGATCGAGCAGAGACGGACACGTTATCATAATTTTTTGATATTGCCATGGACATCGCCTCTTAAGCATATTCATTACCGGCCTTGTTAAGTGCGAATCTGGGTTTGCCTTGTAATTGTACCCACGGCCTGTGGGCTAGTATCACCTATGCTAACCGCAGAACCATGGGTCACGGTCTCGGATCAACGCCCCGGGGGCTTTGCTACAGTCGATTGTCTTTAGGATTGAGGCACGTGCACCTACCATAAGAGCGAAAGCTGAGAGTAACGCCCATGGCGTCCTCGTAATCGTATCCATCGAGTCTTGAAAGCCATTCGTGTGTTGAACCCTCGAGGCTCCCGCTAGTAGCAATAGGACCGCAGTGGTAGTAGGTTGCCCACTCTGTGTAAAAAATGCTGCCGTTCCGATACGGGAGGTTGCTTTATGTTAGTGTACATGAATGGGTTTCCTGTGCCGTGGTACGGCACCGTATTAGCCCCTGTCGGGGGAGTAAGCTCTTAAGGTGCAGCGACCTGGCGATTCTGCACAGGGCATTATTGGACTTGGATCAGGGATTACCTCATACAGAGCCAATCGGACGTAATGCTTGGAAAAATTTAAGCTTACGGGCAATGGACCCTACATCAGCTAACGGTTCCTAGGGAGAAATGAGGAGATTCGCCAGATGCGGCCGGATATCAGGTCGATAACGGTGACACTCGTTTTGGAAGACTTCCTCGTCAGAGTTGTCCCACCTTATGCCTGCACGCTGGGCCAAGGATGTATCTCAACCGTTAAGTCATCTCTCACGGATATAGCACTATTCAGGACAATAAATTCTTAGCGAAGCCCAAGTGCACAGAAATGGGGCTATTGACAGCGTCAGCCCATCACTGAGGTTATGCCAAGTGTGATACCTATACGGTCTATCAAGGACGGTATTACAAGGCAAAGTAAACTCGACACGGGTAACGGCCTGGAGATTTACTGGTTTACCACCGCGCACATCCCTCCTATATACACGCCCTTGGCGGAGGTCATACGTACTAGACGCGATCAGTGGGCCCCACTCATCCCAGTCCCGAATAATTAACGTCTATTGGCATCAAACTAGATTCACGCCCAAATATGATGACGCAAACATGTAGTTGATGCGGAGTCGTCCATTGCGTGTATCTATGTAGTTTTGGCTTTCTGTCGTATCGCCTCGGCCCTTGGCCACCTGTGTTTTGTTTTATGAATTCTTTGGTAGATAAAGACTGGCGATGGCCCAACGAAGATTGTTTGACTGGCCGGTTCAAATTAGAGCGTGCCACAAGGGATGGGCGGGATGTGGTACTTGGAACGTCCCTTTTGTAAGAAAAGTCAAAAAAATCTAATGACTAGTGTAGCAGCCCATTACTCAATGAAATCGTCACTCTATGTCCCAAATTAGCGTATCAGCGTTAAGTCAAGGGATCCGCAATCTGATACCCGGTTATCGTGAAACTAGGATAATGCGGCTCAGAGGCGGTATCCCATGCTCGATCTAGGACGTTATTCTGGGTTCGGAGAAGTTAGTCCATCACCCATGCGTATAGAGTCATGGTAAAGTGATTCCTCATCCTTGCTAAGTTTACCACTTATAGTCGGTGTGGTTTATAGTGTATTAGACCAGCGGTATGAGCACTGTCATGTCAATATAATGTTATCCGCCCTTGATAGGGGCATCGATGACCAAGGGCGAATGCATGTGTACTCTACCACTACCCGAGTCTGTGCGGTGTGAGTTCCTAGATCACGGTATCACGCAGATCCTCGCGACTTCGAGGGTGTGCGTTTCCTGCCTATTCAAGTGTTATCCCGGTCAGCAGTTCTTCAACAGAGCCGAAATGCGTGCTTAATTATGGGGACTTCTCCTTTAGGAGAATCGTAGAACCTCGAATTAGGAAAACACCTCTCACGAGGCTCTTCGCAAAAGGTGGAACGATCCGGGCAAAATTATCG
seq00014   ATGCGTCCCGTTCCAACCTCATTTAGAGGAAGCTGTGCGCACACCAAATGCGTGTCGCACACGCGTGCACCCAACGGCACGGAGTCGTTGGCCTGTCCTCCCAAGAGGGAATAATGTTTGCTATGCAAAGAACGCGCATTTGTGAGGGAACAGGGCCCCTAAGTCTCCGCGTGCATGGAGACATCTGGATCCCTCCTCCAAACCAGTACTGGCGGGTATTTCGTCGGCAGCGACCTAACGCCAGCACCATAACCAGGGCTAATACGAAGCCGTCACAGCGCGACGAACAGCGATATCGTACTAAGCGAAGAAGGAAAATGCGATCGAGCAGAGACGGACACGTTATCATAATTTTTTGATATTGCCATGGACATCGCCTCTTAAGCATATTCATTACCGGCCTTGTTAAGTGCGAATCTGGGTTTGCCTTGTAATTGTACCCACGGCCTGTGGGCTAGTATCACCTATGCTAACCGCAGAACCATGGGTCACGGTCTCGGATCAACGCCCCGGGGGCTTTGCTACAGTCGATTGTCTTTAGGATTGAGGCACGTGCACCTACCATAAGAGCGAAAGCTGAGAGTAACGCCCATGGCGTCCTCGTAATCGTATCCATCGAGTCTTGAAAGCCATTCGTGTGTTGAACCCTCGAGGCTCCCGCTAGTAGCAATAGGACCGCAGTGGTAGTAGGTTGCCCACTCTGTGTAAAAAATGCTGCCGTTCCGATACGGGAGGTTGCTTTATGTTAGTGTACATGAATGGGTTTCCTGTGCCGTGGTACGGCACCGTATTAGCCCCTGTCGGGGGAGTAAGCTCTTAAGGTGCAGCGACCTGGCGATTCTGCACAGGGCATTATTGGACTTGGATCAGGGATTACCTCATACAGAGCCAATCGGACGTAATGCTTGGAAAAATTTAAGCTTACGGGCAATGGACCCTACATCAGCTAACGGTTCCTAGGGAGAAATGAGGAGATTCGCCAGATGCGGCCGGATATCAGGTCGATAACGGTGACACTCGTTTTGGAAGACTTCCTCGTCAGAGTTGTCCCACCTTATGCCTGCACGCTGGGCCAAGGATGTATCTCAACCGTTAAGTCATCTCTCACGGATATAGCACTATTCAGGACAATAAATTCTTAGCGAAGCCCAAGTGCACAGAAATGGGGCTATTGACAGCGTCAGCCCATCACTGAGGTTATGCCAAGTGTGATACCTATACGGTCTATCAAGGACGGTATTACAAGGCAAAGTAAACTCGACACGGGTAACGGCCTGGAGATTTACTGGTTTACCACCGCGCACATCCCTCCTATATACACGCCCTTGGCGGAGGTCATACGTACTAGACGCGACCAGTGGGCCCCACTCATCCCAGTCCCGAATAATTAACGTCTATTGGCATCAAACTAGATTCACGCCCAAATATGATGACGCAAACATGTAGTTGATGCGGAGTCGTCCATTGCGTGTATCTATGTAGTTTTGGCTTTCTGTCGTATCGCCTCGGCCCTTGGCCACCTGTGTTTTGTTTTATGAATTCTTTGGTAGATAAAGACTGGCGATGGCCCAACGAAGATTGTTTGACTGGCCGGTTCAAATTAGAGCGTGCCACAAGGGATGGGCGGGATGTGGTACTTGGAACGTCCCTTTTGTAAGAAAAGTCAAAAAAATCTAATGACTAGTGTAGCAGCCCATTACTCAATGAAATCGTCACTCTATGTCCCAAATTAGCGTATCAGCGTTAAGTCAAGGGATCCGCAATCTGATACCCGGTTATCGTGAAACTAGGATAATGCGGCTCAGAGGCGGTATCCCATGCTCGATCTAGGACGTTATTCTGGGTTCGGAGAAGTTAGTCCATCACCCATGCGTATAGAGTCATGGTAAAGTGATTCCTCATCCTTGCTAAGTTTACCACTTATAGTCGGTGTGGTTTATAGTGTATTAGACCAGCGGTATGAGCACTGTCATGTCAATATAATGTTATCCGCCCTTGATAGGGGCATCGATGACCAAGGGCGAATGCATGTGTACTCTACCACTACCCGAGTCTGTGCGGTGTGAGTTCCTAGATCACGGTATCACGCAGATCCTCGCGACTTCGAGGGTGTGCGTTTCCTGCCTATTCAAGTGTTATCCCGGTCAGCAGTTCTTCAACAGAGCCGAAATGCGTGCTTAATCATGGGGACTTCTCCTTTAGGAGAATCGTAGAACCTCGAATTAGGAAAACACCTCTCACGAGGCTCTTCGCAAAAGGTGGAACGATCCGGGCAAAATTATCG
seq00015   ATGCGTCCCGTTCCAACCTCATTTCGAGGAAGCTGTGCGCACACCAAATGCGTGTCGCACACGCGTGCACCCAACGGCACGGAGTCGTTGGCCTGTCCTCCCGAGAGGGAATAATGTTTGCTATGCAAAGAACGCGCATTTGTGAGGGAACAGGGCCCCTAAGTCTCCGCGTGCATGGAGACATCTGGATCCCTCCTCCAAACCAGTACTGGCGGGTATTTCGTCGGCAGCGACCTAACGCCAGCACCATAACCAGGGCTAATACGAAGCCGTCACAGCGCGACGAACAGCGATATCGTACTAAGCGAAGAAGGAAAATGCGATCGAGCAGAGACGGACACGTTATCATAATTTTTTGATATTGCCATGGACATCGCCTCTTAAGCATATTCATTACCGGCCTTGTTAAGTGCGAATCTGGGTTTGCCTTGTAATTGTACCCACGGCCTGTGGGCTAGTATCACCTATGCTAACCGCAGAACCATGGGTCACGGTCTCGGATCAACGCCCCGGGGGCTTTGCTACAGTCGATTGTCTTTAGGATTGAGGCACGTGCACCTACCATAAGAGCGAAAGCTGAGAGTAACGCCCATGGCGTCCTCGTAATCGTATCCATCGAGTCTTGAAAGCCATTCGTGTGTTGAACCCTCGAGGCTCCCGCTAGTAGCAATAGGACCGCAGTGGTAGTAGGTTGCCCACTCTGTGTAAAAAATGCTGCCGTTCCGATACGGGAGGTTGCTTTATCTTAGTGTACATGAATGGGTTTCCTGTGCCGTGGTACGGCACCGTATTAGCCCCTGTCGGGGGAGTAAGCTCTTAAGGTGCAGCGACCTGGCGATTCTGCACAGGGCATTATTGGACTTGGATCAGGGATTACCTCATACAGAGCCAATCGGACGTAATGCTTGGAAAAATTTAAGCTTACGGGCAATGGACCCTACATCAGCTAACGGTTCCTAGGGAGAAATGAGGAGATTCGCCAGATGCGGCCGGATATCAGGTCGATAACGGTGACACTCGTTTTGGAAGACTTCCTCGTCAGAGTTGTCCCACCTTATGCCTGCACGCTGGGCCAAGGATGTATCTCAACCGTTAAGTCATCTCTCACGGATATAGCACTATTCAGGACAATAAATTCTTAGCGAAGCCCAAGTGCACAGAAATGGGGCTATTGACAGCGTCAGCCCATCACTGAGGTTATGCCAAGTGTGATACCTATACGGTCTATCAAGGACGGTATTACAAGGCAAAGTAAACTCGACACCGGTAACGGCCTGGAGATTTACTGGTTTACCACCGCGCACATCCCTCCTATATACACGCCCTTGGCGGAGGTCATACGTACTAGACGCGATCAGTGGGCCCCACTCATCCCAGTCCCGAATAATTAACGTCTATTGGCATCAAACTAGATTCACGCCCAAATATGATGACGCAAACATGTAGTTGATGCGGAGTCGTCCATTGCGTGTATCTATGTAGTTTTGGCTTTCTGTCGTATCGCCTCGGCCCTTGGCCACCTGTGTTTTGTTTTATGAATTCTTTGGTAGATAAAGACTGGCGATGGCCCAACGAAGATTGTTTGACTGGCCGGTTCAAATTAGAGCGTGCCACAAGGGATGGGCGGGATGTGGTACTTGGAACGTCCCTTTTGTAAGAAAAGTCAAAAAAATCTAATGACTAGTGTAGCAGCCCATTACTCAATGAAATCGTCACTCTATGTCCCAAATTAGCGTATCAGCGTTAAGTCAAGGGATCCGCAATCTGATACCCGGTTATCGTGAAACTAGGATAATGCGGCTCAGAGGCGGTATCCCATGCTCGATCTAGGACGTTATTCTGGGTTCGGAGAAGTTAGTCCATCACCCATGCGTATAGAGTCATGGTAAAGTGATTCCTCATCCTTGCTAAGTTTACCACTTATAGTCGGTGTGGTTTATAGTGTATTAGACCAGCGGTATGAGCACTGTCATGTCAATATAATGTTATCCGCCCTTGATAGGGGCATCGATGACCAAGGGCGAATGCATGTGTACTCTACCACTACCCGAGTCTGTGCGGTGTGAGTTCCTAGATCACGGTATCACGCAGATCCTCGCGACTTCGAGGGTGTGCGTTTCCTGCCTATTCAAGTGTTATCCCGGTCAGCAGTTCTTCAACAGAGCCGAAATGCGTGCTTAATTATGGGGACTTCTCCTTTAGGAGAATCGTAGAACCTCGAATTAGGAAAACACCTCTCACGAGGCTCTTCGCAAAAGGTGGAACGATCCGGGCAAAATTATCG
seq00016   ATGCGTCCCGTTCCAACCTCATTTCGAGGAAGCTGTGCGCACACCAAATGCGTGTCGCACACGCGTGCACCCAACGGCACGGAGTCGTTGGCCTGTCCTCCCAAGAGGGAATAATGTTTGCTATGCAAAGAACGCGCATTTGTGAGGGAACAGGGCCCCTAAGTCTCCGCGTGCATGGAGACATCTGGATCCCTCCTCCAAACCAGTACTGGCGGGTATTTCGTCGGCAGCGACCTAACGCCAGCACCATAACCAGGGCTAATACGAAGCCGTCACAGCGCGACGAACAGCGATATCGTACTAAGCGAAGAAGGAAAATGCGATCGAGCAGAGACGGACACGTTATCATAATTTTTTGATATTGCCATGGACATCGCCTCTTAAGCATATTCATTACCGGCCTTGTTAAGTGCGAATCTGGGTTTGCCTTGTAATTGTACCCACGGCCTGTGGGCTAGTATCACCTATGCTAACCGCAGAACCATGGGTCACGGTCTCGGATCAACGCCCCGGGGGCTTTGCTATAGTCGATTGTCTTTAGGATTGAGGCACGTGCACCTACCATAAGAGCGAAAGCTGAGAGTAACGCCCATGGCGTCCTCGTAATCGTATCCATCGAGTCTTGAAAGCCATTCGTGTGTTGAACCCTCGAGGCTCCCGCTAGTAGCAATAGGACCGCAGTGGTAGTAGGTTGCCCACTCTGTGTAAAAAATGCTGCCGTTCCGATACGGGAGGTTGCTTTATGTTAGTGTACATGAATGGGTTTCCTGTGCCGTGGTACGGCACCGTATTAGCCCCTGTCGGGGGAGTAAGCTCTTAAGGTGCAGCGACCTGGCGATTCTGCACAGGGCATTATTGGACTTGGATCAGGGATTACCTCATACAGAGCCAATCGGACGTAATGCTTGGAAAAATTTAAGCTTACGGGCAATGGACCCTACATCAGCTAACGGTTCCTAGGGAGAAATGAGGAGATTCGCCAGATGCGGCCGGATATCAGGTCGATAACGGTGACACTCGTTTTGGAAGACTTCCTCGTCAGAGTTGTCCCACCTTATGCCTGCACGCTGGGCCAAGGATGTATCTCAACCGTTAAGTCATCTCTCACGGATATAGCACTATTCAGGACAATAAATTCTTAGCGAAGCCCAAGTGCACAGAAATGGGGCTATTGACAGCGTCAGCCCATCACTGAGGTTATGCCAAGTGTGATACCTATACGGTCTATCAAGGACGGTATTACAAGGCAAAGTAAACTCGACACGGGTAACGGCCTGGAGATTTACTGGTTTACCACCGCGCACATCCCTCCTATATACACGCCCTTGGCGGAGGTCATACGTACTAGACGCGATCAGTGGGCCCCACTCATCCCAGTCCCGAATAATTAACGTCTATTGGCATCAAACTAGATTCACGCCCAAATATGATGACGCAAACATGTAGTTGATGCGGAGTCGTCCATTGCGTGTATCTATGTAGTTTTGGCTTTCTGTCGTATCGCCTCGGCCCTTGGCCACCTGTGTTTTGTTTTATGAATTCTTTGGTAGATAAAGACTGGCGATGGCCCAACGAAGATTGTTTGACTGGCCGGTTCAAATTAGAGCGTGCCACAAGGGATGGGCGGGATGTGGTACTTGGAACGTCCCTTTTGTAAGAAAAGTCAAAAAAATCTAATGACTAGTGTAGCAGCCCATTACTCAATGAAATCGTCACTCTATGTCCCAAATTAGCGTATCAGCGTTAAGTCAAGGGATCCGCAATCTGATACCCGGTTATCGTGAAACTAGGATAATGCGGCTCAGAGGCGGTATCCCATGCTCGATCTAGGACGTTATTCTGGGTTCGGAGAAGTTAGTCCATCACCCATGCGTATAGAGTCATGGTAAAGTGATTCCTCATCCTTGCTAAGTTTACCACTTATAGTCGGTGTGGTTTATAGTGTATTAGACCAGCGGTATGAGCACTGTCATGTCAATATAATGTTATCCGCCCTTGATAGGGGCATCGATGACCAAGGGCGAATGCATGTGTACTCTACCACTACCCGAGTCTGTGCGGTGTGAGTTCCTAGATCACGGTATCACGCAGATCCTCGCGACTTCGAGGGTGTGCGTTTCCTGCCTATTCAAGTGTTATCCCGGTCAGCAGTTCTTCAACAGAGCCGAAATGCGTGCTTAATTATGGGGACTTCTCCTTTAGGAGAATCGTAGAACCTCGAATTAGGAAAACACCTCTCACGAGGCTCTTCGCAAAAGGTGGAACGATCCGGGCAAAATTATCG
seq00017   ATGCGTCCCGTTCCAACCTCATTTCGAGGAAGCTGTGCGCACACCAAATGCGTGTCGCACACGCGTGCACCCAACGGCACGGAGTCGTTGGCCTGTCCTCCCAAGAGGGAATAATGTTTGCTATGCAAAGAACGCGCATTTGTGAGGGAACAGGGCCCCTAAGTCTCCGCGTGCATGGAGACATCTGGATCCCTCCTCCAAACCAGTACTGGCGGGTATTTCGTCGGCAGCGACCTAACGCCAGCACCATAACCAGGGCTAATACGAAGCCGTCACAGCGCGACGAACAGCGATATCGTACTAAGCGAAGAAGGAAAATGCGATCGAGCAGAGACGGACACGTTATCATAATTTTTTGATATTGCCATGGACATCGCCTCTTAAGCATATTCATTACCGGCCTTGTTAAGTGCGAATCTGGGTTTGCCTTGTAATTGTACCCACGGCCTGTGGGCTAGTATCACCTATGCTAACCGCAGAACCATGGGTCACGGTCTCGGATCAACGCCCCGGGGGCTTTGCTACAGTCGATTGTCTTTAGGATTGAGGCACGTGCACCTACCATAAGAGCGAAAGCTGAGAGTAACGCCCATGGCGTCCTCGTAATCGTATCCATCGAGTCTTGAAAGCCATTCGTGTGTTGAACCCTCGAGGCTCCCGCTAGTAGCAATAGGACCGCAGTGGTAGTAGGTTGCCCACTCTGTGTAAAAAATGCTGCCGTTCCGATACGGGAGGTTGCTTTATGTTAGTGTACATGAATGGGTTTCCTGTGCCGTGGTACGGCACCGTATTAGCCCCTGTCGGGGGAGTAAGCTCTTAAGGTGCAGCGACCTGGCGATTCTGCACAGGGCATTATTGGACTTGGATCAGGGATTACCTCATACAGAGCCAATCGGACGTAATGCTTGGAAAAATTTAAGCTTACGGGCAATGGACCCTACATCAGCTAACGGTTCCTAGGGAGAAATGAGGAGATTCGCCAGATGCGGCCGGATATCAGGTCGATAACGGTGACACTCGTTTTGGAAGACTTCCTCGTCAGAGTTGTCCCACCTTATGCCTGCACGCTGGGCCAAGGATGTATCTCAACCGTTAAGTCATCTCTCACGGATATAGCACTATTCAGGACAATAAATTCTTAGCGAAGCCCAAGTGCACAGAAATGGGGTTATTGACAGCGTCAGCCCATCACTGAGGTTATGCCAAGTGTGATACCTATACGGTCTATCAAGGACGGTATTACAAGGCAAAGTAAACTCGACACGGGTAACGGCCTGGAGATTTACTGGTTTACCACCGCGCACATCCCTCCTATATACACGCCCTTGGCGGAGGTCATACGTACTAGACGCGACCAGTGGGCCCCACTCATCCCAGTCCCGAATAATTAACGTCTATTGGCATCAAACTAGATTCACGCCCAAATATGATGACGCAAACATGTAGTTGATGCGGAGTCGTCCATTGCGTGTATCTATGTAGTTTTGGCTTTCTGTCGTATCGCCTCGGCCCTTGGCCACCTGTGTTTTGTTTTATGAATTCTTTGGTAGATAAAGACTGGCGATGGCCCAACGAAGATTGTTTGACTGGCCGGTTCAAATTAGAGCGTGCCACAAGGGATGGGCGGGATGTGGTACTTGGAACGTCCCTTTTGTAAGAAAAGTCAAAAAAATCTAATGACTAGTGTAGCAGCCCATTACTCAATGAAATCGTCACTCTATGTCCCAAATTAGCGTATCAGCGTTAAGTCAAGGGATCCGCAATCTGATACCCGGTTATCGTGAAACTAGGATAATGCGGCTCAGAGGCGGTATCCCATGCTCGATCTAGGACGTTATTCTGGGTTCGGAGAAGTTAGTCCATCACCCATGCGTATAGAGTCATGGTAAAGTGATTCCTCATCCTTGCTAAGTTTACCACTTATAGTCGGTGTGGTTTATAGTGTATTAGACCAGCGGTATGAGCACTGTCATGTCAATATAATGTTATCCGCCCTTGATAGGGGCATCGATGACCAAGGGCGAATGCATGTGTACTCTACCACTACCCGAGTCTGTGCGGTGTGAGTTCCTAGATCACGGTATCACGCAGATCCTCGCGACTTCGAGGGTGTGCGTTTCCTGCCTATTCAAGTGTTATCCCGGTCAGCAGTTCTTCAACAGAGCCGAAATGCGTGCTTAATTATGGGGACTTCTCCTTTAGGAGAATCGTAGAACCTCGAATTAGGAAAACACCTCTCACGAGGCTCTTCGCAAAAGGTGGAACGATCCGGGCAAAATTATCG
seq00018   ATGCGTCCCGTTCCAACCTCATTTCGAGGAAGCTGTGCGCACACCAAATGCGTGTCGCACACGCGTGCACCCAACGGCACGGAGTCGTTGGCCTGTCCTCCCAAGAGGGAATAATGTTTGCTATGCAAAGAACGCGCATTTGTGAGGGAACAGGGCCCCTAAGTCTCCGCGTGCATGGAGACATCTGGATCCCTCCTCCAAACCAGTACTGGCGGGTATTTCGTCGGCAGCGACCTAACGCCAGCACCATAACCAGGGCTAATACGAAGCCGTCACAGCGCGACGAACAGCGATATCGTACTAAGCGAAGAAGGAAAATGCGATCGAGCAGAGACGGACACGTTATCATAATTTTTTGATATTGCCATGGACATCGCCTCTTAAGCATATTCATTACCGGCCTTGTTAAGTGCGAATCTGGGTTTGCCTTGTAATTGTACCCACGGCCTGTGGGCTAGTATCACCTATGCTAACCGCAGAACCATGGGTCACGGTCTCGGATCAACGCCCCGGGGGCTTTGCTACAGTCGATTGTCTTTAGGATTGAGGCACGTGCACCTACCATAAGAGCGAAAGCTGAGAGTAACGCCCATGGCGTCCTCGTAATCGTATCCATCGAGTCTTGAAAGCCATTCGTGTGTTGAACCCTCGAGGCTCCCGCTAGTAGCAATAGGACCGCAGTGGTAGTAGGTTGCCCACTCTGTGTAAAAAATGCTGCCGTTCCGATACGGGAGGTTGCTTTATGTTAGTGTACATGAATGGGTTTCCTGTGCCGTGGTACGGCACCGTATTAGCCCCTGTCGGGGGAGTAAGCTCTTAAGGTGCAGCGACCTGGCGATTCTGCACAGGGCATTATTGGACTTGGATCAGGGATTACCTCATACAGAGCCAATCGGACGTAATGCTTGGAAAAATTTAAGCTTACGGGCAATGGACCCTACATCAGCTAACGGTTCCTAGGGAGAAATGAGGAGATTCGCCAGATGCGGCCGGATATCAGGTCGATAACGGTGACACTCGTTTTGGAAGACTTCCTCGTCAGAGTTGTCCCACCTTATGCCTGCACGCTGGGCCAAGGATGTATCTCAACCGTTAAGTCATCTCTCACGGATATAGCACTATTCAGGACAATAAATTCTTAGCGAAGCCCAAGTGCACAGAAATGGGGCTATTGACAGCGTCAGCCCATCACTGAGGTTATGCCAAGTGTGATACCTATACGGTCTATCAAGGACGGTATTACAAGGCAAAGTAAACTCGACACCGGTAACGGCCTGGAGATTTACTGGTTTACCACCGCGCACATCCCTCCTATATACACGCCCTTGGCGGAGGTCATACGTACTAGACGCGATCAGTGGGCCCCACTCATCCCAGTCCCGAATAATTAACGTCTATTGGCATCAAACTAGATTCACGCCCAAATATGATGACGCAAACATGTAGTTGATGCGGAGTCGTCCATTGCGTGTATCTATGTAGTTTTGGCTTTCTGTCGTATCGCCTCGGCCCTTGGCCACCTGTGTTTTGTTTTATGAATTCTTTGGTAGATAAAGACTGGCGATGGCCCAACGAAGATTGTTTGACTGGCCGGTTCAAATTAGAGCGTGCCACAAGGGATGGGCGGGATGTGGTACTTGGAACGTCCCTTTTGTAAGAAAAGTCAAAAAAATCTAATGACTAGTGTAGCAGCCCATTACTCAATGAAATCGTCACTCTATGTCCCAAATTAGCGTATCAGCGTTAAGTCAAGGGATCCGCAATCTGATACCCGGTTATCGTGAAACTAGGATAATGCGGCTCAGAGGCGGTATCCCATGCTCGATCTAGGACGTTATTCTGGGTTCGGAGAAGTTAGTCCATCACCCATGCGTATAGAGTCATGGTAAAGTGATTCCTCATCCTTGCTAAGTTTACCACTTATAGTCGGTGTGGTTTATAGTGTATTAGACCAGCGGTATGAGCACTGTCATGTCAATATAATGTTATCCGCCCTTGATAGGGGCATCGATGACCAAGGGCGAATGCATGTGTACTCTACCACTACCCGAGTCTGTGCGGTGTGAGTTCCTAGATCACGGTATCACGCAGATCCTCGCGACTTCGAGGGTGTGCGTTTCCTGCCTATTCAAGTGTTATCCCGGTCAGCAGTTCTTCAACAGAGCCGAAATGCGTGCTTAATTATGGGGACTTCTCCTTTAGGAGAATCGTAGAACCTCGAATTAGGAAAACACCTCTCACGAGGCTCTTCGCAAAAGGTGGAACGATCCGGGCAAAATTATCG
seq00019   ATGCGTCCCGTTCCAACCTCATTTCGAGGAAGCTGTGCGCACACCAAATGCGTGTCGCACACGCGTGCACCCAACGGCACGGAGTCGTTGGCCTGTCCTCCCAAGAGGGAATAATGTTTGCTATGCAAAGAACGCGCATTTGTGAGGGAACAGGGCCCCTAAGTCTCCGCGTGCATGGAGACATCTGGATCCCTCCTCCAAACCAGTACTGGCGGGTATTTCGTCGGCAGCGACCTAACGCCAGCACCATAACCAGGGCTAATACGAAGCCGTCACAGCGCGACGAACAGCGATATCGTACTAAGCGAAGAAGGAAAATGCGATCGAGCAGAGACGGACACGTTATCATAATTTTTTGATATTGCCATGGACATCGCCTCTTAAGCATATTCATTACCGGCCTTGTTAAGTGCGAATCTGGGTTTGCCTTGTAATTGTACCCACGGCCTGTGGGCTAGTATCACCTATGCTAACCGCAGAACCATGGGTCACGGTCTCGGATCAACGCCCCGGGGGCTTTGCTACAGTCGATTGTCTTTAGGATTGAGGCACGTGCACCTACCATAAGAGCGAAAGCTGAGAGTAACGCCCATGGCGTCCTCGTAATCGTATCCATCGAGTCTTGAAAGCCATTCGTGTGTTGAACCCTCGAGGCTCCCGCTAGTAGCAATAGGACCGCAGTGGTAGTAGGTTGCCCACTCTGTGTAAAAAATGCTGCCGTTCCGATACGGGAGGTTGCTTTATGTTAGTGTACATGAATGGGTTTCCTGTGCCGTGGTACGGCACCGTATTAGCCCCTGTCGGGGGAGTAAGCTCTTAAGGTGCAGCGACCTGGCGATTCTGCACAGGGCATTATTGGACTTGGATCAGGGATTACCTCATACAGAGCCAATCGGACGTAATGCTTGGAAAAATTTAAGCTTACGGGCAATGGACCCTACATCAGCTAACGGTTCCTAGGGAGAAATGAGGAGATTCGCCAGATGCGGCCGGATATCAGGTCGATAACGGTGACACTCGTTTTGGAAGACTTCCTCGTCAGAGTTGTCCCACCTTATGCCTGCACGCTGGGCCAAGGATGTATCTCAACCGTTAAGTCATCTCTCACGGATATAGCACTATTCAGGACAATAAATTCTTAGCGAAGCCCAAGTGCACAGAAATGGGGCTATTGACAGCGTCAGCCCATCACTGAGGTTATGCCAAGTGTGATACCTATACGGTCTATCAAGGACGGTATTACAAGGCAAAGTAAACTCGACACCGGTAACGGCCTGGAGATTTACTGGTTTACCACCGCGCACATCCCTCCTATATACACGCCCTTGGCGGAGGTCATACGTACTAGACGCGATCAGTGGGCCCCACTCATCCCAGTCCCGAATAATTAACGTCTATTGGCATCAAACTAGATTCACGCCCAAATATGATGACGCAAACATGTAGTTGATGCGGAGTCGTCCATTGCGTGTATCTATGTAGTTTTGGCTTTCTGTCGTATCGCCTCGGCCCTTGGCCACCTGTGTTTTGTTTTATGAATTCTTTGGTAGATAAAGACTGGCGATGGCCCAACGAAGATTGTTTGACTGGCCGGTTCAAATTAGAGCGTGCCACAAGGGATGGGCGGGATGTGGTACTTGGAACGTCCCTTTTGTAAGAAAAGTCAAAAAAATCTAATGACTAGTGTAGCAGCCCATTACTCAATGAAATCGTCACTCTATGTCCCAAATTAGCGTATCAGCGTTAAGTCAAGGGATCCGCAATCTGATACCCGGTTATCGTGAAACTAGGATAATGCGGCTCAGAGGCGGTATCCCATGCTCGATCTAGGACGTTATTCTGGGTTCGGAGAAGTTAGTCCATCACCCATGCGTATAGAGTCATGGTAAAGTGATTCCTCATCCTTGCTAAGTTTACCACTTATAGTCGGTGTGGTTTATAGTGTATTAGACCAGCGGTATGAGCACTGTCATGTCAATATAATGTTATCCGCCCTTGATAGGGGCATCGATGACCAAGGGCGAATGCATGTGTACTCTACCACTACCCGAGTCTGTGCGGTGTGAGTTCCTAGATCACGGTATCACGCAGATCCTCGCGACTTCGAGGGTGTGCGTTTCCTGCCTATTCAAGTGTTATCCCGGTCAGCAGTTCTTCAACAGAGCCGAAATGCGTGCTTAATTATGGGGACTTCTCCTTTAGGAGAATCGTAGAACCTCGAATTAGGAAAACACCTCTCACGAGGCTCTTCGCAAAAGGTGGAACGATCCGGGCAAAATTATCG
seq00020   ATGCGTCCCGTTCCAACCTCATTTCGAGGAAGCTGTGCGCACACCAAATGCGTGTCGCACACGCGTGCACCCAACGGCACGGAGTCGTTGGCCTGTCCTCCCAAGAGGGAATAATGTTTGCTATGCAAAGAACGCGCATTTGTGAGGGAACAGGGCCCCTAAGTCTCCGCGTGCATGGAGACATCTGGATCCCTCCTCCAAACCAGTACTGGCGGGTATTTCGTCGGCAGCGACCTAACGCCAGCACCATAACCAGGGCTAATACGAAGCCGTCACAGCGCGACGAACAGCGATATCGTACTAAGCGAAGAAGGAAAATGCGATCGAGCAGAGACGGACACGTTATCATAATTTTTTGATATTGCCATGGACATCGCCTCTTAAGCATATTCATTACCGGCCTTGTTAAGTGCGAATCTGGGTTTGCCTTGTAATTGTACCCACGGCCTGTGGGCTAGTATCACCTATGCTAACCGCAGAACCATGGGTCACGGTCTCGGATCAACGCCCCGGGGGCTTTGCTACAGTCGATTGTCTTTAGGATTGAGGCACGTGCACCTACCATAAGAGCGAAAGCTGAGAGTAACGCCCATGGCGTCCTCGTAATCGTATCCATCGAGTCTTGAAAGCCATTCGTGTGTTGAACCCTCGAGGCTCCCGCTAGTAGCAATAGGACCGCAGTGGTAGTAGGTTGCCCACTCTGTGTAAAAAATGCTGCCGTTCCGATACGGGAGGTTGCTTTATGTTAGTGTACATGAATGGGTTTCCTGTGCCGTGGTACGGCACCGTATTAGCCCCTGTCGGGGGAGTAAGCTCTTAAGGTGCAGCGACCTGGCGATTCTGCACAGGGCATTATTGGACTTGGATCAGGGATTACCTCATACAGAGCCAATCGGACGTAATGCTTGGAAAAATTTAAGCTTACGGGCAATGGACCCTACATCAGCTAACGGTTCCTAGGGAGAAATGAGGAGATTCGCCAGATGCGGCCGGATATCAGGTCGATAACGGTGACACTCGTTTTGGAAGACTTCCTCGTCAGAGTTGTCCCACCTTATGCCTGCACGCTGGGCCAAGGATGTATCTCAACCGTTAAGTCATCTCTCACGGATATAGCACTATTCAGGACAATAAATTCTTAGCGAAGCCCAAGTGCACAGAAATGGGGCTATTGACAGCGTCAGCCCATCACTGAGGTTATGCCAAGTGTGATACCTATACGGTCTATCAAGGACGGTATTACAAGGCAAAGTAAACTCGACACGGGTAACGGCCTGGAGATTTACTGGTTTACCACCGCGCACATCCCTCCTATATACACGCCCTTGGCGGAGGTCATACGTACTAGACGCGATCAGTGGGCCCCACTCATCCCAGTCCCGAATAATTAACGTCTATTGGCATCAAACTAGATTCACGCCCAAATATGATGACGCAAACATGTAGTTGATGCGGAGTCGTCCATTGCGTGTATCTATGTAGTTTTGGCTTTCTGTCGTATCGCCTCGGCCCTTGGCCACCTGTGTTTTGTTTTATGAATTCTTTGGTAGATAAAGACTGGCGATGGCCCAACGAAGATTGTTTGACTGGCCGGTTCAAATTAGAGCGTGCCACAAGGGATGGGCGGGATGTGGTACTTGGAACGTCCCTTTTGTAAGAAAAGTCAAAAAAATCTAATGACTAGTGTAGCAGCCCATTACTCAATGAAATCGTCACTCTATGTCCCAAATTAGCGTATCAGCGTTAAGTCAAGGGATCCGCAATCTGATACCCGGTTATCGTGAAACTAGGATAATGCGGCTCAGAGGCGGTATCCCATGCTCGATCTAGGACGTTATTCTGGGTTCGGAGAAGTTAGTCCATCACCCATGCGTATAGAGTCATGGTAAAGTGATTCCTCATCCTTGCTAAGTTTACCACTTATAGTCGGTGTGGTTTATAGTGTATTAGACCAGCGGTATGAGCACTGTCATGTCAATATAATGTTATCCGCCCTTGATAGGGGCATCGATGACCAAGGGCGAATGCATGTGTACTCTACCACTACCCGAGTCTGTGCGGTGTGAGTTCCTAGATCACGGTATCACGCAGATCCTCGCGACTTCGAGGGTGTGCGTTTCCTGCCTATTCAAGTGTTATCCCGGTCAGCAGTTCTTCAACAGAGCCGAAATGCGTGCTTAATTATGGGGACTTCTCCTTTAGGAGAATCGTAGAACCTCGAATTAGGAAAACACCTCTCACGAGGCTCTTCGCAAAAGGTGGAACGATCCGGGCAAAATTATCG
seq00021   ATGCGTCCCGTTCCAACCTCATTTCGAGGAAGCTGTGCGCACACCAAATGCGTGTCGCACACGCGTGCACCCAACGGCACGGAGTCGTTGGCCTGTCCTCCCAAGAGGGAATAATGTTTGCTATGCAAAGAACGCGCATTTGTGAGGGAACAGGGCCCCTAAGTCTCCGCGTGCATGGAGACATCTGGATCCCTCCTCCAAACCAGTACTGGCGGGTATTTCGTCGGCAGCGACCTAACGCCAGCACCATAACCAGGGCTAATACGAAGCCGTCACAGCGCGACGAACAGCGATATCGTACTAAGCGAAGAAGGAAAATGCGATCGAGCAGAGACGGACACGTTATCATAATTTTTTGATATTGCCATGGACATCGCCTCTTAAGCATATTCATTACCGGCCTTGTTAAGTGCGAATCTGGGTTTGCCTTGTAATTGTACCCACGGCCTGTGGGCTAGTATCACCTATGCTAACCGCAGAACCATGGGTCACGGTCTCGGATCAACGCCCCGGGGGCTTTGCTACAGTCGATTGTCTTTAGGATTGAGGCACGTGCACCTACCATAAGAGCGAAAGCTGAGAGTAACGCCCATGGCGTCCTCGTAATCGTATCCATCGAGTCTTGAAAGCCATTCGTGTGTTGAACCCTCGAGGCTCCCGCTAGTAGCAATAGGACCGCAGTGGTAGTAGGTTGCCCACTCTGTGTAAAAAATGCTGCCGTTCCGATACGGGAGGTTGCTTTATGTTAGTGTACATGAATGGGTTTCCTGTGCCGTGGTACGGCACCGTATTAGCCCCTGTCGGGGGAGTAAGCTCTTAAGGTGCAGCGACCTGGCGATTCTGCACAGGGCATTATTGGACTTGGATCAGGGATTACCTCATACAGAGCCAATCGGACGTAATGCTTGGAAAAATTTAAGCTTACGGGCAATGGACCCTACATCAGCTAACGGTTCCTAGGGAGAAATGAGGAGATTCGCCAGATGCGGCCGGATATCAGGTCGATAACGGTGACACTCGTTTTGGAAGACTTCCTCGTCAGAGTTGTCCCACCTTATGCCTGCACGCTGGGCCAAGGATGTATCTCAACCGTTAAGTCATCTCTCACGGATATAGCACTATTCAGGACAATAAATTCTTAGCGAAGCCCAAGTGCACAGAAATGGGGCTATTGACAGCGTCAGCCCATCACTGAGGTTATGCCAAGTGTGATACCTATACGGTCTATCAAGGACGGTATTACAAGGCAAAGTAAACTCGACACGGGTAACGGCCTGGAGATTTACTGGTTTACCACCGCGCACATCCCTCCTATATACACGCCCTTGGCGGAGGTCATACGTACTAGACGCGACCAGTGGGCCCCACTCATCCCAGTCCCGAATAATTAACGTCTATTGGCATCAAACTAGATTCACGCCCAAATATGATGACGCAAACATGTAGTTGATGCGGAGTCGTCCATTGCGTGTATCTATGTAGTTTTGGCTTTCTGTCGTATCGCCTCGGCCCTTGGCCACCTGTGTTTTGTTTTATGAATTCTTTGGTAGATAAAGACTGGCGATGGCCCAACGAAGATTGTTTGACTGGCCGGTTCAAATTAGAGCGTGCCACAAGGGATGGGCGGGATGTGGTACTTGGAACGTCCCTTTTGTAAGAAAAGTCAAAAAAATCTAATGACTAGTGTAGCAGCCCATTACTCAATGAAATCGTCACTCTATGTCCCAAATTAGCGTATCAGCGTTAAGTCAAGGGATCCGCAATCTGATACCCGGTTATCGTGAAACTAGGATAATGCGGCTCAGAGGCGGTATCCCATGCTCGATCTAGGACGTTATTCTGGGTTCGGAGAAGTTAGTCCATCACCCATGCGTATAGAGTCATGGTAAAGTGATTCCTCATCCTTGCTAAGTTTACCACTTATAGTCGGTGTGGTTTATAGTGTATTAGACCAGCGGTATGAGCACTGTCATGTCAATATAATGTTATCCGCCCTTGATAGGGGCATCGATGACCAAGGGCGAATGCATGTGTACTCTACCACTACCCGAGTCTGTGCGGTGTGAGTTCCTAGATCACGGTATCACGCAGATCCTCGCGACTTCGAGGGTGTGCGTTTCCTGCCTATTCAAGTGTTATCCCGGTCAGCAGTTCTTCAACAGAGCCGAAATGCGTGCTTAATCATGGGGACTTCTCCTTTAGGAGAATCGTAGAACCTCGAATTAGGAAAACACCTCTCACGAGGCTCTTCGCAAAAGGTGGAACGATCCGGGCAAAATTATCG
seq00022   ATGCGTCCCGTTCCAACCTCATTTCGAGGAAGCTGTGCGCACACCAAATGCGTGTCGCACACGCGTGCACCCAACGGCACGGAGTCGTTGGCCTGTCCTCCCAAGAGGGAATAATGTTTGCTATGCAAAGAACGCGCATTTGTGAGGGAACAGGGCCCCTAAGTCTCCGCGTGCATGGAGACATCTGGATCCCTCCTCCAAACCAGTACTGGCGGGTATTTCGTCGGCAGCGACCTAACGCCAGCACCATAACCAGGGCTAATACGAAGCCGTCACAGCGCGACGAACAGCGATATCGTACTAAGCGAAGAAGGAAAATGCGATCGAGCAGAGACGGACACGTTATCATAATTTTTTGATATTGCCATGGACATCGCCTCTTAAGCATATTCATTACCGGCCTTGTTAAGTGCGAATCTGGGTTTGCCTTGTAATTGTACCCACGGCCTGTGGGCTAGTATCACCTATGCTAACCGCAGAACCATGGGTCACGGTCTCGGATCAACGCCCCGGGGGCTTTGCTACAGTCGATTGTCTTTAGGATTGAGGCACGTGCACCTACCATAAGAGCGAAAGCTGAGAGTAACGCCCATGGCGTCCTCGTAATCGTATCCATCGAGTCTTGAAAGCCATTCGTGTGTTGAACCCTCGAGGCTCCCGCTAGTAGCAATAGGACCGCAGTGGTAGTAGGTTGCCCACTCTGTGTAAAAAATGCTGCCGTTCCGATACGGGAGGTTGCTTTATGTTAGTGTACATGAATGGGTTTCCTGTGCCGTGGTACGGCACCGTATTAGCCCCTGTCGGGGGAGTAAGCTCTTAAGGTGCAGCGACCTGGCGATTCTGCACAGGGCATTATTGGACTTGGATCAGGGATTACCTCATACAGAGCCAATCGGACGTAATGCTTGGAAAAATTTAAGCTTACGGGCAATGGACCCTACATCAGCTAACGGTTCCTAGGGAGAAATGAGGAGATTCGCCAGATGCGGCCGGATATCAGGTCGATAACGGTGACACTCGTTTTGGAAGACTTCCTCGTCAGAGTTGTCCCACCTTATGCCTGCACGCTGGGCCAAGGATGTATCTCAACCGTTAAGTCATCTCTCACGGATATAGCACTATTCAGGACAATAAATTCTTAGCGAAGCCCAAGTGCACAGAAATGGGGCTATTGACAGCGTCAGCCCATCACTGAGGTTATGCCAAGTGTGATACCTATACGGTCTATCAAGGACGGTATTACAAGGCAAAGTAAACTCGACACGGGTAACGGCCTGGAGATTTACTGGTTTACCACCGCGCACATCCCTCCTATATACACGCCCTTGGCGGAGGTCATACGTACTAGACGCGACCAGTGGGCCCCACTCATCCCAGTCCCGAATAATTAACGTCTATTGGCATCAAACTAGATTCACGCCCAAATATGATGACGCAAACATGTAGTTGATGCGGAGTCGTCCATTGCGTGTATCTATGTAGTTTTGGCTTTCTGTCGTATCGCCTCGGCCCTTGGCCACCTGTGTTTTGTTTTATGAATTCTTTGGTAGATAAAGACTGGCGATGGCCCAACGAAGATTGTTTGACTGGCCGGTTCAAATTAGAGCGTGCCACAAGGGATGGGCGGGATGTGGTACTTGGAACGTCCCTTTTGTAAGAAAAGTCAAAAAAATCTAATGACTAGTGTAGCAGCCCATTACTCAATGAAATCGTCACTCTATGTCCCAAATTAGCGTATCAGCGTTAAGTCAAGGGATCCGCAATCTGATACCCGGTTATCGTGAAACTAGGATAATGCGGCTCAGAGGCGGTATCCCATGCTCGATCTAGGACGTTATTCTGGGTTCGGAGAAGTTAGTCCATCACCCATGCGTATAGAGTCATGGTAAAGTGATTCCTCATCCTTGCTAAGTTTACCACTTATAGTCGGTGTGGTTTATAGTGTATTAGACCAGCGGTATGAGCACTGTCATGTCAATATAATGTTATCCGCCCTTGATAGGGGCATCGATGACCAAGGGCGAATGCATGTGTACTCTACCACTACCCGAGTCTGTGCGGTGTGAGTTCCTAGATCACGGTATCACGCAGATCCTCGCGACTTCGAGGGTGTGCGTTTCCTGCCTATTCAAGTGTTATCCCGGTCAGCAGTTCTTCAACAGAGCCGAAATGCGTGCTTAATCATGGGGACTTCTCCTTTAGGAGAATCGTAGAACCTCGAATTAGGAAAACACCTCTCACGAGGCTCTTCGCAAAAGGTGGAACGATCCGGGCAAAATTATCG
seq00023   ATGCGTCCCGTTCCAACCTCATTTCGAGGAAGCTGTGCGCACACCAAATGCGTGTCGCACACGCGTGCACCCAACGGCACGGAGTCGTTGGCCTGTCCTCCCAAGAGGGAATAATGTTTGCTATGCAAAGAACGCGCATTTGTGAGGGAACAGGGCCCCTAAGTCTCCGCGTGCATGGAGACATCTGGATCCCTCCTCCAAACCAGTACTGGCGGGTATTTCGTCGGCAGCGACCTAACGCCAGCACCATAACCAGGGCTAATACGAAGCCGTCACAGCGCGACGAACAGCGATATCGTACTAAGCGAAGAAGGAAAATGCGATCGAGCAGAGACGGACACGTTATCATAATTTTTTGATATTGCCATGGACATCGCCTCTTAAGCATATTCATTACCGGCCTTGTTAAGTGCGAATCTGGGTTTGCCTTGTAATTGTACCCACGGCCTGTGGGCTAGTATCACCTATGCTAACCGCAGAACCATGGGTCACGGTCTCGGATCAACGCCCCGGGGGCTTTGCTACAGTCGATTGTCTTTAGGATTGAGGCACGTGCACCTACCATAAGAGCGAAAGCTGAGAGTAACGCCCATGGCGTCCTCGTAATCGTATCCATCGAGTCTTGAAAGCCATTCGTGTGTTGAACCCTCGAGGCTCCCGCTAGTAGCAATAGGACCGCAGTGGTAGTAGGTTGCCCACTCTGTGTAAAAAATGCTGCCGTTCCGATACGGGAGGTTGCTTTATGTTAGTGTACATGAATGGGTTTCCTGTGCCGTGGTACGGCACCGTATTAGCCCCTGTCGGGGGAGTAAGCTCTTAAGGTGCAGCGACCTGGCGATTCTGCACAGGGCATTATTGGACTTGGATCAGGGATTACCTCATACAGAGCCAATCGGACGTAATGCTTGGAAAAATTTAAGCTTACGGGCAATGGACCCTACATCAGCTAACGGTTCCTAGGGAGAAATGAGGAGATTCGCCAGATGCGGCCGGATATCAGGTCGATAACGGTGACACTCGTTTTGGAAGACTTCCTCGTCAGAGTTGTCCCACCTTATGCCTGCACGCTGGGCCAAGGATGTATCTCAACCGTTAAGTCATCTCTCACGGATATAGCACTATTCAGGACAATAAATTCTTAGCGAAGCCCAAGTGCACAGAAATGGGGTTATTGACAGCGTCAGCCCATCACTGAGGTTATGCCAAGTGTGATACCTATACGGTCTATCAAGGACGGTATTACAAGGCAAAGTAAACTCGACACGGGTAACGGCCTGGAGATTTACTGGTTTACCACCGCGCACATCCCTCCTATATACACGCCCTTGGCGGAGGTCATACGTACTAGACGCGACCAGTGGGCCCCACTCATCCCAGTCCCGAATAATTAACGTCTATTGGCATCAAACTAGATTCACGCCCAAATATGATGACGCAAACATGTAGTTGATGCGGAGTCGTCCATTGCGTGTATCTATGTAGTTTTGGCTTTCTGTCGTATCGCCTCGGCCCTTGGCCACCTGTGTTTTGTTTTATGAATTCTTTGGTAGATAAAGACTGGCGATGGCCCAACGAAGATTGTTTGACTGGCCGGTTCAAATTAGAGCGTGCCACAAGGGATGGGCGGGATGTGGTACTTGGAACGTCCCTTTTGTAAGAAAAGTCAAAAAAATCTAATGACTAGTGTAGCAGCCCATTACTCAATGAAATCGTCACTCTATGTCCCAAATTAGCGTATCAGCGTTAAGTCAAGGGATCCGCAATCTGATACCCGGTTATCGTGAAACTAGGATAATGCGGCTCAGAGGCGGTATCCCATGCTCGATCTAGGACGTTATTCTGGGTTCGGAGAAGTTAGTCCATCACCCATGCGTATAGAGTCATGGTAAAGTGATTCCTCATCCTTGCTAAGTTTACCACTTATAGTCGGTGTGGTTTATAGTGTATTAGACCAGCGGTATGAGCACTGTCATGTCAATATAATGTTATCCGCCCTTGATAGGGGCATCGATGACCAAGGGCGAATGCATGTGTACTCTACCACTACCCGAGTCTGTGCGGTGTGAGTTCCTAGATCACGGTATCACGCAGATCCTCGCGACTTCGAGGGTGTGCGTTTCCTGCCTATTCAAGTGTTATCCCGGTCAGCAGTTCTTCAACAGAGCCGAAATGCGTGCTTAATTATGGGGACTTCTCCTTTAGGAGAATCGTAGAACCTCGAATTAGGAAAACACCTCTCACGAGGCTCTTCGCAAAAGGTGGAACGATCCGGGCAAAATTATCG
seq00024   ATGCGTCCCGTTCCAACCTCATTTCGAGGAAGCTGTGCGCACACCAAATGCGTGTCGCACACGCGTGCACCCAACGGCACGGAGTCGTTGGCCTGTCCTCCCAAGAGGGAATAATGTTTGCTATGCAAAGAACGCGCATTTGTGAGGGAACAGGGCCCCTAAGTCTCCGCGTGCATGGAGACATCTGGATCCCTCCTCCAAACCAGTACTGGCGGGTATTTCGTCGGCAGCGACCTAACGCCAGCACCATAACCAGGGCTAATACGAAGCCGTCACAGCGCGACGAACAGCGATATCGTACTAAGCGAAGAAGGAAAATGCGATCGAGCAGAGACGGACACGTTATCATAATTTTTTGATATTGCCATGGACATCGCCTCTTAAGCATATTCATTACCGGCCTTGTTAAGTGCGAATCTGGGTTTGCCTTGTAATTGTACCCACGGCCTGTGGGCTAGTATCACCTATGCTAACCGCAGAACCATGGGTCACGGTCTCGGATCAACGCCCCGGGGGCTTTGCTACAGTCGATTGTCTTTAGGATTGAGGCACGTGCACCTACCATAAGAGCGAAAGCTGAGAGTAACGCCCATGGCGTCCTCGTAATCGTATCCATCGAGTCTTGAAAGCCATTCGTGTGTTGAACCCTCGAGGCTCCCGCTAGTAGCAATAGGACCGCAGTGGTAGTAGGTTGCCCACTCTGTGTAAAAAATGCTGCCGTTCCGATACGGGAGGTTGCTTTATGTTAGTGTACATGAATGGGTTTCCTGTGCCGTGGTACGGCACCGTATTAGCCCCTGTCGGGGGAGTAAGCTCTTAAGGTGCAGCGACCTGGCGATTCTGCACAGGGCATTATTGGACTTGGATCAGGGATTACCTCATACAGAGCCAATCGGACGTAATGCTTGGAAAAATTTAAGCTTACGGGCAATGGACCCTACATCAGCTAACGGTTCCTAGGGAGAAATGAGGAGATTCGCCAGATGCGGCCGGATATCAGGTCGATAACGGTGACACTCGTTTTGGAAGACTTCCTCGTCAGAGTTGTCCCACCTTATGCCTGCACGCTGGGCCAAGGATGTATCTCAACCGTTAAGTCATCTCTCACGGATATAGCACTATTCAGGACAATAAATTCTTAGCGAAGCCCAAGTGCACAGAAATGGGGCTATTGACAGCGTCAGCCCATCACTGAGGTTATGCCAAGTGTGATACCTATACGGTCTATCAAGGACGGTATTACAAGGCAAAGTAAACTCGACACGGGTAACGGCCTGGAGATTTACTGGTTTACCACCGCGCACATCCCTCCTATATACACGCCCTTGGCGGAGGTCATACGTACTAGACGCGATCAGTGGGCCCCACTCATCCCAGTCCCGAATAATTAACGTCTATTGGCATCAAACTAGATTCACGCCCAAATATGATGACGCAAACATGTAGTTGATGCGGAGTCGTCCATTGCGTGTATCTATGTAGTTTTGGCTTTCTGTCGTATCGCCTCGGCCCTTGGCCACCTGTGTTTTGTTTTATGAATTCTTTGGTAGATAAAGACTGGCGATGGCCCAACGAAGATTGTTTGACTGGCCGGTTCAAATTAGAGCGTGCCACAAGGGATGGGCGGGATGTGGTACTTGGAACGTCCCTTTTGTAAGAAAAGTCAAAAAAATCTAATGACTAGTGTAGCAGCCCATTACTCAATGAAATCGTCACTCTATGTCCCAAATTAGCGTATCAGCGTTAAGTCAAGGGATCCGCAATCTGATACCCGGTTATCGTGAAACTAGGATAATGCGGCTCAGAGGCGGTATCCCATGCTCGATCTAGGACGTTATTCTGGGTTCGGAGAAGTTAGTCCATCACCCATGCGTATAGAGTCATGGTAAAGTGATTCCTCATCCTTGCTAAGTTTACCACTTATAGTCGGTGTGGTTTATAGTGTATTAGACCAGCGGTATGAGCACTGTCATGTCAATATAATGTTATCCGCCCTTGATAGGGGCATCGATGACCAAGGGCGAATGCATGTGTACTCTACCACTACCCGAGTCTGTGCGGTGTGAGTTCCTAGATCACGGTATCACGCAGATCCTCGCGACTTCGAGGGTGTGCGTTTCCTGCCTATTCAAGTGTTATCCCGGTCAGCAGTTCTTCAACAGAGCCGAAATGCGTGCTTAATTATGGGGACTTCTCCTTTAGGAGAATCGTAGAACCTCGAATTAGGAAAACACCTCTCACGAGGCTCTTCGCAAAAGGTGGAACGATCCGGGCAAAATTATCG
seq00025   ATGCGTCCCGTTCCAACCTCATTTCGAGGAAGCTGTGCGCACACCAAATGCGTGTCGCACACGCGTGCACCCAACGGCACGGAGTCGTTGGCCTGTCCTCCCAAGAGGGAATAATGTTTGCTATGCAAAGAACGCGCATTTGTGAGGGAACAGGGCCCCTAAGTCTCCGCGTGCATGGAGACATCTGGATCCCTCCTCCAAACCAGTACTGGCGGGTATTTCGTCGGCAGCGACCTAACGCCAGCACCATAACCAGGGCTAATACGAAGCCGTCACAGCGCGACGAACAGCGATATCGTACTAAGCGAAGAAGGAAAATGCGATCGAGCAGAGACGGACACGTTATCATAATTTTTTGATATTGCCATGGACATCGCCTCTTAAGCATATTCATTACCGGCCTTGTTAAGTGCGAATCTGGGTTTGCCTTGTAATTGTACCCACGGCCTGTGGGCTAGTATCACCTATGCTAACCGCAGAACCATGGCTCACGGTCTCGGATCAACGCCCCGGGGGCTTTGCTACAGTCGATTGTCTTTAGGATTGAGGCACGTGCACCTACCATAAGAGCGAAAGCTGAGAGTAACGCCCATGGCGTCCTCGTAATCGTATCCATCGAGTCTTGAAAGCCATTCGTGTGTTGAACCCTCGAGGCTCCCGCTAGTAGCAATAGGACCGCAGTGGTAGTAGGTTGCCCACTCTGTGTAAAAAATGCTGCCGTTCCGATACGGGAGGTTGCTTTATGTTAGTGTACATGAATGGGTTTCCTGTGCCGTGGTACGGCACCGTATTAGCCCCTGTCGGGGGAGTAAGCTCTTAAGGTGCAGCGACCTGGCGATTCTGCACAGGGCATTATTGGACTTGGATCAGGGATTACCTCATACAGAGCCAATCGGACGTAATGCTTGGAAAAATTTAAGCTTACGGGCAATGGACCCTACATCAGCTAACGGTTCCTAGGGAGAAATGAGGAGATTCGCCAGATGCGGCCGGATATCAGGTCGATAACGGTGACACTCGTTTTGGAAGACTTCCTCGTCAGAGTTGTCCCACCTTATGCCTGCACGCTGGGCCAAGGATGTATCTCAACCGTTAAGTCATCTCTCACGGATATAGCACTATTCAGGACAATAAATTCTTAGCGAAGCCCAAGTGCACAGAAATGGGGCTATTGACAGCGTCAGCCCATCACTGAGGTTATGCCAAGTGTGATACCTATACGGTCTATCAAGGACGGTATTACAAGGCAAAGTAAACTCGACACGGGTAACGGCCTGGAGATTTACTGGTTTACCACCGCGCACATCCCTCCTATATACACGCCCTTGGCGGAGGTCATACGTACTAGACGCGATCAGTGGGCCCCACTCATCCCAGTCCCGAATAATTAACGTCTATTGGCATCAAACTAGATTCACGCCCAAATATGATGACGCAAACATGTAGTTGATGCGGAGTCGTCCATTGCGTGTACCTATGTAGTTTTGGCTTTCTGTCGTATCGCCTCGGCCCTTGGCCACCTGTGTTTTGTTTTATGAATTCTTTGGTAGATAAAGACTGGCGATGGCCCAACGAAGATTGTTTGACTGGCCGGTTCAAATTAGAGCGTGCCACAAGGGATGGGCGGGATGTGGTACTTGGAACGTCCCTTTTGTAAGAAAAGTCAAAAAAATCTAATGACTAGTGTAGCAGCCCATTACTCAATGAAATCGTCACTCTATGTCCCAAATTAGCGTATCAGCGTTAAGTCAAGGGATCCGCAATCTGATACCCGGTTATCGTGAAACTAGGATAATGCGGCTCAGAGGCGGTATCCCATGCTCGATCTAGGACGTTATTCTGGGTTCGGAGAAGTTAGTCCATCACCCATGCGTATAGAGTCATGGTAAAGTGATTCCTCATCCTTGCTAAGTTTACCACTTATAGTCGGTGTGGTTTATAGTGTATTAGACCAGCGGTATGAGCACTGTCATGTCAATATAATGTTATCCGCCCTTGATAGGGGCATCGATGACCAAGGGCGAATGCATGTGTACTCTACCACTACCCGAGTCTGTGCGGTGTGAGTTCCTAGATCACGGTATCACGCAGATCCTCGCGACTTCGAGGGTGTGCGTTTCCTGCCTATTCAAGTGTTATCCCGGTCAGCAGTTCTTCAACAGAGCCGAAATGCGTGCTTAATTATGGGGACTTCTCCTTTAGGAGAATCGTAGAACCTCGAATTAGGAAAACACCTCTCACGAGGCTCTTCGCAAAAGGTGGAACGATCCGGGCAAAATTATCG
seq00026   ATGCGTCCCGTTCCAACCTCATTTCGAGGAAGCTGTGCGCACACCAAATGCGTGTCGCACACGCGTGCACCCAACGGCACGGAGTCGTTGGCCTGTCCTCCCAAGAGGGAATAATGTTTGCTATGCAAAGAACGCGCATTTGTGAGGGAACAGGGCCCCTAAGTCTCCGCGTGCATGGAGACATCTGGATCCCTCCTCCAAACCAGTACTGGCGGGTATTTCGTCGGCAGCGACCTAACGCCAGCACCATAACCAGGGCTAATACGAAGCCGTCACAGCGCGACGAACAGCGATATCGTACTAAGCGAAGAAGGAAAATGCGATCGAGCAGAGACGGACACGTTATCATAATTTTTTGATATTGCCATGGACATCGCCTCTTAAGCATATTCATTACCGGCCTTGTTAAGTGCGAATCTGGGTTTGCCTTGTAATTGTACCCACGGCCTGTGGGCTAGTATCACCTATGCTAACCGCAGAACCATGGCTCACGGTCTCGGATCAACGCCCCGGGGGCTTTGCTACAGTCGATTGTCTTTAGGATTGAGGCACGTGCACCTACCATAAGAGCGAAAGCTGAGAGTAACGCCCATGGCGTCCTCGTAATCGTATCCATCGAGTCTTGAAAGCCATTCGTGTGTTGAACCCTCGAGGCTCCCGCTAGTAGCAATAGGACCGCAGTGGTAGTAGGTTGCCCACTCTGTGTAAAAAATGCTGCCGTTCCGATACGGGAGGTTGCTTTATGTTAGTGTACATGAATGGGTTTCCTGTGCCGTGGTACGGCACCGTATTAGCCCCTGTCGGGGGAGTAAGCTCTTAAGGTGCAGCGACCTGGCGATTCTGCACAGGGCATTATTGGACTTGGATCAGGGATTACCTCATACAGAGCCAATCGGACGTAATGCTTGGAAAAATTTAAGCTTACGGGCAATGGACCCTACATCAGCTAACGGTTCCTAGGGAGAAATGAGGAGATTCGCCAGATGCGGCCGGATATCAGGTCGATAACGGTGACACTCGTTTTGGAAGACTTCCTCGTCAGAGTTGTCCCACCTTATGCCTGCACGCTGGGCCAAGGATGTATCTCAACCGTTAAGTCATCTCTCACGGATATAGCACTATTCAGGACAATAAATTCTTAGCGAAGCCCAAGTGCACAGAAATGGGGCTATTGACAGCGTCAGCCCATCACTGAGGTTATGCCAAGTGTGATACCTATACGGTCTATCAAGGACGGTATTACAAGGCAAAGTAAACTCGACACGGGTAACGGCCTGGAGATTTACTGGTTTACCACCGCGCACATCCCTCCTATATACACGCCCTTGGCGGAGGTCATACGTACTAGACGCGATCAGTGGGCCCCACTCATCCCAGTCCCGAATAATTAACGTCTATTGGCATCAAACTAGATTCACGCCCAAATATGATGACGCAAACATGTAGTTGATGCGGAGTCGTCCATTGCGTGTACCTATGTAGTTTTGGCTTTCTGTCGTATCGCCTCGGCCCTTGGCCACCTGTGTTTTGTTTTATGAATTCTTTGGTAGATAAAGACTGGCGATGGCCCAACGAAGATTGTTTGACTGGCCGGTTCAAATTAGAGCGTGCCACAAGGGATGGGCGGGATGTGGTACTTGGAACGTCCCTTTTGTAAGAAAAGTCAAAAAAATCTAATGACTAGTGTAGCAGCCCATTACTCAATGAAATCGTCACTCTATGTCCCAAATTAGCGTATCAGCGTTAAGTCAAGGGATCCGCAATCTGATACCCGGTTATCGTGAAACTAGGATAATGCGGCTCAGAGGCGGTATCCCATGCTCGATCTAGGACGTTATTCTGGGTTCGGAGAAGTTAGTCCATCACCCATGCGTATAGAGTCATGGTAAAGTGATTCCTCATCCTTGCTAAGTTTACCACTTATAGTCGGTGTGGTTTATAGTGTATTAGACCAGCGGTATGAGCACTGTCATGTCAATATAATGTTATCCGCCCTTGATAGGGGCATCGATGACCAAGGGCGAATGCATGTGTACTCTACCACTACCCGAGTCTGTGCGGTGTGAGTTCCTAGATCACGGTATCACGCAGATCCTCGCGACTTCGAGGGTGTGCGTTTCCTGCCTATTCAAGTGTTATCCCGGTCAGCAGTTCTTCAACAGAGCCGAAATGCGTGCTTAATTATGGGGACTTCTCCTTTAGGAGAATCGTAGAACCTCGAATTAGGAAAACACCTCTCACGAGGCTCTTCGCAAAAGGTGGAACGATCCGGGCAAAATTATCG
seq00027   ATGCGTCCCGTTCCAACCTCATTTCGAGGAAGCTGTGCGCACACCAAATGCGTGTCGCACACGCGTGCACCCAACGGCACGGAGTCGTTGGCCTGTCCTCCCAAGAGGGAATAATGTTTGCTATGCAAAGAACGCGCATTTGTGAGGGAACAGGGCCCCTAAGTCTCCGCGTGCATGGAGACATCTGGATCCCTCCTCCAAACCAGTACTGGCGGGTATTTCGTCGGCAGCGACCTAACGCCAGCACCATAACCAGGGCTAATACGAAGCCGTCACAGCGCGACGAACAGCGATATCGTACTAAGCGAAGAAGGAAAATGCGATCGAGCAGAGACGGACACGTTATCATAATTTTTTGATATTGCCATGGACATCGCCTCTTAAGCATATTCATTACCGGCCTTGTTAAGTGCGAATCTGGGTTTGCCTTGTAATTGTACCCACGGCCTGTGGGCTAGTATCACCTATGCTAACCGCAGAACCATGGGTCACGGTCTCGGATCAACGCCCCGGGGGCTTTGCTACAGTCGATTGTCTTTAGGATTGAGGCACGTGCACCTACCATAAGAGCGAAAGCTGAGAGTAACGCCCATGGCGTCCTCGTAATCGTATCCATCGAGTCTTGAAAGCCATTCGTGTGTTGAACCCTCGAGGCTCCCGCTAGTAGCAATAGGACCGCAGTGGTAGTAGGTTGCCCACTCTGTGTAAAAAATGCTGCCGTTCCGATACGGGAGGTTGCTTTATGTTAGTGTACATGAATGGGTTTCCTGTGCCGTGGTACGGCACCGTATTAGCCCCTGTCGGGGGAGTAAGCTCTTAAGGTGCAGCGACCTGGCGATTCTGCACAGGGCATTATTGGACTTGGATCAGGGATTACCTCATACAGAGCCAATCGGACGTAATGCTTGGAAAAATTTAAGCTTACGGGCAATGGACCCTACATCAGCTAACGGTTCCTAGGGAGAAATGAGGAGATTCGCCAGATGCGGCCGGATATCAGGTCGATAACGGTGACACTCGTTTTGGAAGACTTCCTCGTCAGAGTTGTCCCACCTTATGCCTGCACGCTGGGCCAAGGATGTATCTCAACCGTTAAGTCATCTCTCACGGATATAGCACTATTCAGGACAATAAATTCTTAGCGAAGCCCAAGTGCACAGAAATGGGGCTATTGACAGCGTCAGCCCATCACTGAGGTTATGCCAAGTGTGATACCTATACGGTCTATCAAGGACGGTATTACAAGGCAAAGTAAACTCGACACGGGTAACGGCCTGGAGATTTACTGGTTTACCACCGCGCACATCCCTCCTATATACACGCCCTTGGCGGAGGTCATACGTACTAGACGCGATCAGTGGGCCCCACTCATCCCAGTCCCGAATAATTAACGTCTATTGGCATCAAACTAGATTCACGCCCAAATATGATGACGCAAACATGTAGTTGATGCGGAGTCGTCCATTGCGTGTATCTATGTAGTTTTGGCTTTCTGTCGTATCGCCTCGGCCCTTGGCCACCTGTGTTTTGTTTTATGAATTCTTTGGTAGATAAAGACTGGCGATGGCCCAACGAAGATTGTTTGACTGGCCGGTTCAAATTAGAGCGTGCCACAAGGGATGGGCGGGATGTGGTACTTGGAACGTCCCTTTTGTAAGAAAAGTCAAAAAAATCTAATGACTAGTGTAGCAGCCCATTACTCAATGAAATCGTCACTCTATGTCCCAAATTAGCGTATCAGCGTTAAGTCAAGGGATCCGCAATCTGATACCCGGTTATCGTGAAACTAGGATAATGCGGCTCAGAGGCGGTATCCCATGCTCGATCTAGGACGTTATTCTGGGTTCGGAGAAGTTAGTCCATCACCCATGCGTATAGAGTCATGGTAAAGTGATTCCTCATCCTTGCTAAGTTTACCACTTATAGTCGGTGTGGTTTATAGTGTATTAGACCAGCGGTATGAGCACTGTCATGTCAATATAATGTTATCCGCCCTTGATAGGGGCATCGATGACCAAGGGCGAATGCATGTGTACTCTACCACTACCCGAGTCTGTGCGGTGTGAGTTCCTAGATCACGGTATCACGCAGATCCTCGCGACTTCGAGGGTGTGCGTTTCCTGCCTATTCAAGTGTTATCCCGGTCAGCAGTTCTTCAACAGAGCCGAAATGCGTGCTTAATTATGGGGACTTCTCCTTTAGGAGAATCGTAGAACCTCGAATTAGGAAAACACCTCTCACGAGGCTCTTCGCAAAAGGTGGAACGATCCGGGCAAAATTATCG
seq00028   ATGCGTCCCGTTCCAACCTCATTTCGAGGAAGCTGTGCGCACACCAAATGCGTGTCGCACACGCGTGCACCCAACGGCACGGAGTCGTTGGCCTGTCCTCCCGAGAGGGAATAATGTTTGCTATGCAAAGAACGCGCATTTGTGAGGGAACAGGGCCCCTAAGTCTCCGCGTGCATGGAGACATCTGGATCCCTCCTCCAAACCAGTACTGGCGGGTATTTCGTCGGCAGCGACCTAACGCCAGCACCATAACCAGGGCTAATACGAAGCCGTCACAGCGCGACGAACAGCGATATCGTACTAAGCGAAGAAGGAAAATGCGATCGAGCAGAGACGGACACGTTATCATAATTTTTTGATATTGCCATGGACATCGCCTCTTAAGCATATTCATTACCGGCCTTGTTAAGTGCGAATCTGGGTTTGCCTTGTAATTGTACCCACGGCCTGTGGGCTAGTATCACCTATGCTAACCGCAGAACCATGGGTCACGGTCTCGGATCAACGCCCCGGGGGCTTTGCTACAGTCGATTGTCTTTAGGATTGAGGCACGTGCACCTACCATAAGAGCGAAAGCTGAGAGTAACGCCCATGGCGTCCTCGTAATCGTATCCATCGAGTCTTGAAAGCCATTCGTGTGTTGAACCCTCGAGGCTCCCGCTAGTAGCAATAGGACCGCAGTGGTAGTAGGTTGCCCACTCTGTGTAAAAAATGCTGCCGTTCCGATACGGGAGGTTGCTTTATGTTAGTGTACATGAATGGGTTTCCTGTGCCGTGGTACGGCACCGTATTAGCCCCTGTCGGGGGAGTAAGCTCTTAAGGTGCAGCGACCTGGCGATTCTGCACAGGGCATTATTGGACTTGGATCAGGGATTACCTCATACAGAGCCAATCGGACGTAATGCTTGGAAAAATTTAAGCTTACGGGCAATGGACCCTACATCAGCTAACGGTTCCTAGGGAGAAATGAGGAGATTCGCCAGATGCGGCCGGATATCAGGTCGATAACGGTGACACTCGTTTTGGAAGACTTCCTCGTCAGAGTTGTCCCACCTTATGCCTGCACGCTGGGCCAAGGATGTATCTCAACCGTTAAGTCATCTCTCACGGATATAGCACTATTCAGGACAATAAATTCTTAGCGAAGCCCAAGTGCACAGAAATGGGGCTATTGACAGCGTCAGCCCATCACTGAGGTTATGCCAAGTGTGATACCTATACGGTCTATCAAGGACGGTATTACAAGGCAAAGTAAACTCGACACGGGTAACGGCCTGGAGATTTACTGGTTTACCACCGCGCACATCCCTCCTATATACACGCCCTTGGCGGAGGTCATACGTACTAGACGCGACCAGTGGGCCCCACTCATCCCAGTCCCGAATAATTAACGTCTATTGGCATCAAACTAGATTCACGCCCAAATATGATGACGCAAACATGTAGTTGATGCGGAGTCGTCCATTGCGTGTATCTATGTAGTTTTGGCTTTCTGTCGTATCGCCTCGGCCCTTGGCCACCTGTGTTTTGTTTTATGAATTCTTTGGTAGATAAAGACTGGCGATGGCCCAACGAAGATTGTTTGACTGGCCGGTTCAAATTAGAGCGTGCCACAAGGGATGGGCGGGATGTGGTACTTGGAACGTCCCTTTTGTAAGAAAAGTCAAAAAAATCTAATGACTAGTGTAGCAGCCCATTACTCAATGAAATCGTCACTCTATGTCCCAAATTAGCGTATCAGCGTTAAGTCAAGGGATCCGCAATCTGATACCCGGTTATCGTGAAACTAGGATAATGCGGCTCAGAGGCGGTATCCCATGCTCGATCTAGGACGTTATTCTGGGTTCGGAGAAGTTAGTCCATCACCCATGCGTATAGAGTCATGGTAAAGTGATTCCTCATCCTTGCTAAGTTTACCACTTATAGTCGGTGTGGTTTATAGTGTATTAGACCAGCGGTATGAGCACTGTCATGTCAATATAATGTTATCCGCCCTTGATAGGGGCATCGATGACCAAGGGCGAATGCATGTGTACTCTACCACTACCCGAGTCTGTGCGGTGTGAGTTCCTAGATCACGGTATCACGCAGATCCTCGCGACTTCGAGGGTGTGCGTTTCCTGCCTATTCAAGTGTTATCCCGGTCAGCAGTTCTTCAACAGAGCCGAAATGCGTGCTTAATTATGGGGACTTCTCCTTTAGGAGAATCGTAGAACCTCGAATTAGGAAAACACCTCTCACGAGGCTCTTCGCAAAAGGTGGAACGATCCGGGCAAAATTATCG
seq00029   ATGCGTCCCGTTCCAACCTCATTTCGAGGAAGCTGTGCGCACACCAAATGCGTGTCGCACACGCGTGCACCCAACGGCACGGAGTCGTTGGCCTGTCCTCCCAAGAGGGAATAATGTTTGCTATGCAAAGAACGCGCATTTGTGAGGGAACAGGGCCCCTAAGTCTCCGCGTGCATGGAGACATCTGGATCCCTCCTCCAAACCAGTACTGGCGGGTATTTCGTCGGCAGCGACCTAACGCCAGCACCATAACCAGGGCTAATACGAAGCCGTCACAGCGCGACGAACAGCGATATCGTACTAAGCGAAGAAGGAAAATGCGATCGAGCAGAGACGGACACGTAATCATAATTTTTTGATATTGCCATGGACATCGCCTCTTAAGCATATTCATTACCGGCCTTGTTAAGTGCGAATCTGGGTTTGCCTTGTAATTGTACCCACGGCCTGTGGGCTAGTATCACCTATGCTAACCGCAGAACCATGGGTCACGGTCTCGGATCAACGCCCCGGGGGCTTTGCTATAGTCGATTGTCTTTAGGATTGAGGCACGTGCACCTACCATAAGAGCGAAAGCTGAGAGTAACGCCCATGGCGTCCTCGTAATCGTATCCATCGAGTCTTGAAAGCCATTCGTGTGTTGAACCCTCGAGGCTCCCGCTAGTAGCAATAGGACCGCAGTGGTAGTAGGTTGCCCACTCTGTGTAAAAAATGCTGCCGTTCCGATACGGGAGGTTGCTTTATGTTAGTGTACATGAATGGGTTTCCTGTGCCGTGGTACGGCACCGTATTAGCCCCTGTCGGGGGAGTAAGCTCTTAAGGTGCAGCGACCTGGCGATTCTGCACAGGGCATTATTGGACTTGGATCAGGGATTACCTCATACAGAGCCAATCGGACGTAATGCTTGGAAAAATTTAAGCTTACGGGCAATGGACCCTACATCAGCTAACGGTTCCTAGGGAGAAATGAGGAGATTCGCCAGATGCGGCCGGATATCAGGTCGATAACGGTGACACTCGTTTTGGAAGACTTCCTCGTCAGAGTTGTCCCACCTTATGCCTGCACGCTGGGCCAAGGATGTATCTCAACCGTTAAGTCATCTCTCACGGATATAGCACTATTCAGGACAATAAATTCTTAGCGAAGCCCAAGTGCACAGAAATGGGGCTATTGACAGCGTCAGCCCATCACTGAGGTTATGCCAAGTGTGATACCTATACGGTCTATCAAGGACGGTATTACAAGGCAAAGTAAACTCGACACGGGTAACGGCCTGGAGATTTACTGGTTTACCACCGCGCACATCCCTCCTATATACACGCCCTTGGCGGAGGTCATACGTACTAGACGCGATCAGTGGGCCCCACTCATCCCAGTCCCGAATAATTAACGTCTATTGGCATCAAACTAGATTCACGCCCAAATATGATGACGCAAACATGTAGTTGATGCGGAGTCGTCCATTGCGTGTATCTATGTAGTTTTGGCTTTCTGTCGTATCGCCTCGGCCCTTGGCCACCTGTGTTTTGTTTTATGAATTCTTTGGTAGATAAAGACTGGCGATGGCCCAACGAAGATTGTTTGACTGGCCGGTTCAAATTAGAGCGTGCCACAAGGGATGGGCGGGATGTGGTACTTGGAACGTCCCTTTTGTAAGAAAAGTCAAAAAAATCTAATGACTAGTGTAGCAGCCCATTACTCAATGAAATCGTCACTCTATGTCCCAAATTAGCGTATCAGCGTTAAGTCAAGGGATCCGCAATCTGATACCCGGTTATCGTGAAACTAGGATAATGCGGCTCAGAGGCGGTATCCCATGCTCGATCTAGGACGTTATTCTGGGTTCGGAGAAGTTAGTCCATCACCCATGCGTATAGAGTCATGGTAAAGTGATTCCTCATCCTTGCTAAGTTTACCACTTATAGTCGGTGTGGTTTATAGTGTATTAGACCAGCGGTATGAGCACTGTCATGTCAATATAATGTTATCCGCCCTTGATAGGGGCATCGATGACCAAGGGCGAATGCATGTGTACTCTACCACTACCCGAGTCTGTGCGGTGTGAGTTCCTAGATCACGGTATCACGCAGATCCTCGCGACTTCGAGGGTGTGCGTTTCCTGCCTATTCAAGTGTTATCCCGGTCAGCAGTTCTTCAACAGAGCCGAAATGCGTGCTTAATTATGGGGACTTCTCCTTTAGGAGAATCGTAGAACCTCGAATTAGGAAAACACCTCTCACGAGGCTCTTCGCAAAAGGTGGAACGATCCGGGCAAAATTATCG
seq00030   ATGCGTCCCGTTCCAACCTCATTTCGAGGAAGCTGTGCGCACACCAAATGCGTGTCGCACACGCGTGCACCCAACGGCACGGAGTCGTTGGCCTGTCCTCCCAAGAGGGAATAATGTTTGCTATGCAAAGAACGCGCATTTGTGAGGGAACAGGGCCCCTAAGTCTCCGCGTGCATGGAGACATCTGGATCCCTCCTCCAAACCAGTACTGGCGGGTATTTCGTCGGCAGCGACCTAACGCCAGCACCATAACCAGGGCTAATACGAAGCCGTCACAGCGCGACGAACAGCGATATCGTACTAAGCGAAGAAGGAAAATGCGATCGAGCAGAGACGGACACGTTATCATAATTTTTTGATATTGCCATGGACATCGCCTCTTAAGCATATTCATTACCGGCCTTGTTAAGTGCGAATCTGGGTTTGCCTTGTAATTGTACCCACGGCCTGTGGGCTAGTATCACCTATGCTAACCGCAGAACCATGGGTCACGGTCTCGGATCAACGCCCCGGGGGCTTTGCTACAGTCGATTGTCTTTAGGATTGAGGCACGTGCACCTACCATAAGAGCGAAAGCTGAGAGTAACGCCCATGGCGTCCTCGTAATCGTATCCATCGAGTCTTGAAAGCCATTCGTGTGTTGAACCCTCGAGGCTCCCGCTAGTAGCAATAGGACCGCAGTGGTAGTAGGTTGCCCACTCTGTGTAAAAAATGCTGCCGTTCCGATACGGGAGGTTGCTTTATGTTAGTGTACATGAATGGGTTTCCTGTGCCGTGGTACGGCACCGTATTAGCCCCTGTCGGGGGAGTAAGCTCTTAAGGTGCAGCGACCTGGCGATTCTGCACAGGGCATTATTGGACTTGGATCAGGGATTACCTCATACAGAGCCAATCGGACGTAATGCTTGGAAAAATTTAAGCTTACGGGCAATGGACCCTACATCAGCTAACGGTTCCTAGGGAGAAATGAGGAGATTCGCCAGATGCGGCCGGATATCAGGTCGATAACGGTGACACTCGTTTTGGAAGACTTCCTCGTCAGAGTTGTCCCACCTTATGCCTGCACGCTGGGCCAAGGATGTATCTCAACCGTTAAGTCATCTCTCACGGATATAGCACTATTCAGGACAATAAATTCTTAGCGAAGCCCAAGTGCACAGAAATGGGGCTATTGACAGCGTCAGCCCATCACTGAGGTTATGCCAAGTGTGATACCTATACGGTCTATCAAGGACGGTATTACAAGGCAAAGTAAACTCGACACGGGTAACGGCCTGGAGATTTACTGGTTTACCACCGCGCACATCCCTCCTATATACACGCCCTTGGCGGAGGTCATACGTACTAGACGCGACCAGTGGGCCCCACTCATCCCAGTCCCGAATAATTAACGTCTATTGGCATCAAACTAGATTCACGCCCAAATATGATGACGCAAACATGTAGTTGATGCGGAGTCGTCCATTGCGTGTATCTATGTAGTTTTGGCTTTCTGTCGTATCGCCTCGGCCCTTGGCCACCTGTGTTTTGTTTTATGAATTCTTTGGTAGATAAAGACTGGCGATGGCCCAACGAAGATTGTTTGACTGGCCGGTTCAAATTAGAGCGTGCCACAAGGGATGGGCGGGATGTGGTACTTGGAACGTCCCTTTTGTAAGAAAAGTCAAAAAAATCTAATGACTAGTGTAGCAGCCCATTACTCAATGAAATCGTCACTCTATGTCCCAAATTAGCGTATCAGCGTTAAGTCAAGGGATCCGCAATCTGATACCCGGTTATCGTGAAACTAGGATAATGCGGCTCAGAGGCGGTATCCCATGCTCGATCTAGGACGTTATTCTGGGTTCGGAGAAGTTAGTCCATCACCCATGCGTATAGAGTCATGGTAAAGTGATTCCTCATCCTTGCTAAGTTTACCACTTATAGTCGGTGTGGTTTATAGTGTATTAGACCAGCGGTATGAGCACTGTCATGTCAATATAATGTTATCCGCCCTTGATAGGGGCATCGATGACCAAGGGCGAATGCATGTGTACTCTACCACTACCCGAGTCTGTGCGGTGTGAGTTCCTAGATCACGGTATCACGCAGATCCTCGCGACTTCGAGGGTGTGCGTTTCCTGCCTATTCAAGTGTTATCCCGGTCAGCAGTTCTTCAACAGAGCCGAAATGCGTGCTTAATCATGGGGACTTCTCCTTTAGGAGAATCGTAGAACCTCGAATTAGGAAAACACCTCTCACGAGGCTCTTCGCAAAAGGTGGAACGATCCGGGCAAAATTATCG
seq00031   ATGCGTCCCGTTCCAACCTCATTTCGAGGAAGCTGTGCGCACACCAAATGCGTGTCGCACACGCGTGCACCCAACGGCACGGAGTCGTTGGCCTGTCCTCCCAAGAGGGAATAATGTTTGCTATGCAAAGAACGCGCATTTGTGAGGGAACAGGGCCCCTAAGTCTCCGCGTGCATGGAGACATCTGGATCCCTCCTCCAAACCAGTACTGGCGGGTATTTCGTCGGCAGCGACCTAACGCCAGCACCATAACCAGGGCTAATACGAAGCCGTCACAGCGCGACGAACAGCGATATCGTACTAAGCGAAGAAGGAAAATGCGATCGAGCAGAGACGGACACGTTATCATAATTTTTTGATATTGCCATGGACATCGCCTCTTAAGCATATTCATTACCGGCCTTGTTAAGTGCGAATCTGGGTTTGCCTTGTAATTGTACCCACGGCCTGTGGGCTAGTATCACCTATGCTAACCGCAGAACCATGGGTCACGGTCTCGGATCAACGCCCCGGGGGCTTTGCTACAGTCGATTGTCTTTAGGATTGAGGCACGTGCACCTACCATAAGAGCGAAAGCTGAGAGTAACGCCCATGGCGTCCTCGTAATCGTATCCATCGAGTCTTGAAAGCCATTCGTGTGTTGAACCCTCGAGGCTCCCGCTAGTAGCAATAGGACCGCAGTGGTAGTAGGTTGCCCACTCTGTGTAAAAAATGCTGCCGTTCCGATACGGGAGGTTGCTTTATGTTAGTGTACATGAATGGGTTTCCTGTGCCGTGGTACGGCACCGTATTAGCCCCTGTCGGGGGAGTAAGCTCTTAAGGTGCAGCGACCTGGCGATTCTGCACAGGGCATTATTGGACTTGGATCAGGGATTACCTCATACAGAGCCAATCGGACGTAATGCTTGGAAAAATTTAAGCTTACGGGCAATGGACCCTACATCAGCTAACGGTTCCTAGGGAGAAATGAGGAGATTCGCCAGATGCGGCCGGATATCAGGTCGATAACGGTGACACTCGTTTTGGAAGACTTCCTCGTCAGAGTTGTCCCACCTTATGCCTGCACGCTGGGCCAAGGATGTATCTCAACCGTTAAGTCATCTCTCACGGATATAGCACTATTCAGGACAATAAATTCTTAGCGAAGCCCAAGTGCACAGAAATGGGGCTATTGACAGCGTCAGCCCATCACTGAGGTTATGCCAAGTGTGATACCTATACGGTCTATCAAGGACGGTATTACAAGGCAAAGTAAACTCGACACGGGTAACGGCCTGGAGATTTACTGGTTTACCACCGCGCACATCCCTCCTATATACACGCCCTTGGCGGAGGTCATACGTACTAGACGCGATCAGTGGGCCCCACTCATCCCAGTCCCGAATAATTAACGTCTATTGGCATCAAACTAGATTCACGCCCAAATATGATGACGCAAACATGTAGTTGATGCGGAGTCGTCCATTGCGTGTATCTATGTAGTTTTGGCTTTCTGTCGTATCGCCTCGGCCCTTGGCCACCTGTGTTTTGTTTTATGAATTCTTTGGTAGATAAAGACTGGCGATGGCCCAACGAAGATTGTTTGACTGGCCGGTTCAAATTAGAGCGTGCCACAAGGGATGGGCGGGATGTGGTACTTGGAACGTCCCTTTTGTAAGAAAAGTCAAAAAAATCTAATGACTAGTGTAGCAGCCCATTACTCAATGAAATCGTCACTCTATGTCCCAAATTAGCGTATCAGCGTTAAGTCAAGGGATCCGCAATCTGATACCCGGTTATCGTGAAACTAGGATAATGCGGCTCAGAGGCGGTATCCCATGCTCGATCTAGGACGTTATTCTGGGTTCGGAGAAGTTAGTCCATCACCCATGCGTATAGAGTCATGGTAAAGTGATTCCTCATCCTTGCTAAGTTTACCACTTATAGTCGGTGTGGTTTATAGTGTATTAGACCAGCGGTATGAGCACTGTCATGTCAATATAATGTTATCCGCCCTTGATAGGGGCATCGATGACCAAGGGCGAATGCATGTGTACTCTACCACTACCCGAGTCTGTGCGGTGTGAGTTCCTAGATCACGGTATCACGCAGATCCTCGCGACTTCGAGGGTGTGCGTTTCCTGCCTATTCAAGTGTTATCCCGGTCAGCAGTTCTTCAACAGAGCCGAAATGCGTGCTTAATTATGGGGACTTCTCCTTTAGGAGAATCGTAGAACCTCGAATTAGGAAAACACCTCTCACGAGGCTCTTCGCAAAAGGTGGAACGATCCGGGCAAAATTATCG
seq00032   ATGCGTCCCGTTCCAACCTCATTTCGAGGAAGCTGTGCGCACACCAAATGCGTGTCGCACACGCGTGCACCCAACGGCACGGAGTCGTTGGCCTGTCCTCCCAAGAGGGAATAATGTTTGCTATGCAAAGAACGCGCATTTGTGAGGGAACAGGGCCCCTAAGTCTCCGCGTGCATGGAGACATCTGGATCCCTCCTCCAAACCAGTACTGGCGGGTATTTCGTCGGCAGCGACCTAACGCCAGCACCATAACCAGGGCTAATACGAAGCCGTCACAGCGCGACGAACAGCGATATCGTACTAAGCGAAGAAGGAAAATGCGATCGAGCAGAGACGGACACGTTATCATAATTTTTTGATATTGCCATGGACATCGCCTCTTAAGCATATTCATTACCGGCCTTGTTAAGTGCGAATCTGGGTTTGCCTTGTAATTGTACCCACGGCCTGTGGGCTAGTATCACCTATGCTAACCGCAGAACCATGGGTCACGGTCTCGGATCAACGCCCCGGGGGCTTTGCTACAGTCGATTGTCTTTAGGATTGAGGCACGTGCACCTACCATAAGAGCGAAAGCTGAGAGTAACGCCCATGGCGTCCTCGTAATCGTATCCATCGAGTCTTGAAAGCCATTCGTGTGTTGAACCCTCGAGGCTCCCGCTAGTAGCAATAGGACCGCAGTGGTAGTAGGTTGCCCACTCTGTGTAAAAAATGCTGCCGTTCCGATACGGGAGGTTGCTTTATGTTAGTGTACATGAATGGGTTTCCTGTGCCGTGGTACGGCACCGTATTAGCCCCTGTCGGGGGAGTAAGCTCTTAAGGTGCAGCGACCTGGCGATTCTGCACAGGGCATTATTGGACTTGGATCAGGGATTACCTCATACAGAGCCAATCGGACGTAATGCTTGGAAAAATTTAAGCTTACGGGCAATGGACCCTACATCAGCTAACGGTTCCTAGGGAGAAATGAGGAGATTCGCCAGATGCGGCCGGATATCAGGTCGATAACGGTGACACTCGTTTTGGAAGACTTCCTCGTCAGAGTTGTCCCACCTTATGCCTGCACGCTGGGCCAAGGATGTATCTCAACCGTTAAGTCATCTCTCACGGATATAGCACTATTCAGGACAATAAATTCTTAGCGAAGCCCAAGTGCACAGAAATGGGGCTATTGACAGCGTCAGCCCATCACTGAGGTTATGCCAAGTGTGATACCTATACGGTCTATCAAGGACGGTATTACAAGGCAAAGTAAACTCGACACGGGTAACGGCCTGGAGATTTACTGGTTTACCACCGCGCACATCCCTCCTATATACACGCCCTTGGCGGAGGTCATACGTACTAGACGCGACCAGTGGGCCCCACTCATCCCAGTCCCGAATAATTAACGTCTATTGGCATCAAACTAGATTCACGCCCAAATATGATGACGCAAACATGTAGTTGATGCGGAGTCGTCCATTGCGTGTATCTATGTAGTTTTGGCTTTCTGTCGTATCGCCTCGGCCCTTGGCCACCTGTGTTTTGTTTTATGAATTCTTTGGTAGATAAAGACTGGCGATGGCCCAACGAAGATTGTTTGACTGGCCGGTTCAAATTAGAGCGTGCCACAAGGGATGGGCGGGATGTGGTACTTGGAACGTCCCTTTTGTAAGAAAAGTCAAAAAAATCTAATGACTAGTGTAGCAGCCCATTACTCAATGAAATCGTCACTCTATGTCCCAAATTAGCGTATCAGCGTTAAGTCAAGGGATCCGCAATCTGATACCCGGTTATCGTGAAACTAGGATAATGCGGCTCAGAGGCGGTATCCCATGCTCGATCTAGGACGTTATTCTGGGTTCGGAGAAGTTAGTCCATCACCCATGCGTATAGAGTCATGGTAAAGTGATTCCTCATCCTTGCTAAGTTTACCACTTATAGTCGGTGTGGTTTATAGTGTATTAGACCAGCGGTATGAGCACTGTCATGTCAATATAATGTTATCCGCCCTTGATAGGGGCATCGATGACCAAGGGCGAATGCATGTGTACTCTACCACTACCCGAGTCTGTGCGGTGTGAGTTCCTAGATCACGGTATCACGCAGATCCTCGCGACTTCGAGGGTGTGCGTTTCCTGCCTATTCAAGTGTTATCCCGGTCAGCAGTTCTTCAACAGAGCCGAAATGCGTGCTTAATCATGGGGACTTCTCCTTTAGGAGAATCGTAGAACCTCGAATTAGGAAAACACCTCTCACGAGGCTCTTCGCAAAAGGTGGAACGATCCGGGCAAAATTATCG
seq00033   ATGCGTCCCGTTCCAACCTCATTTCGAGGAAGCTGTGCGCACACCAAATGCGTGTCGCACACGCGTGCACCCAACGGCACGGAGTCGTTGGCCTGTCCTCCCAAGAGGGAATAATGTTTGCTATGCAAAGAACGCGCATTTGTGAGGGAACAGGGCCCCTAAGTCTCCGCGTGCATGGAGACATCTGGATCCCTCCTCCAAACCAGTACTGGCGGGTATTTCGTCGGCAGCGACCTAACGCCAGCACCATAACCAGGGCTAATACGAAGCCGTCACAGCGCGACGAACAGCGATATCGTACTAAGCGAAGAAGGAAAATGCGATCGAGCAGAGACGGACACGTTATCATAATTTTTTGATATTGCCATGGACATCGCCTCTTAAGCATATTCATTACCGGCCTTGTTAAGTGCGAATCTGGGTTTGCCTTGTAATTGTACCCACGGCCTGTGGGCTAGTATCACCTATGCTAACCGCAGAACCATGGGTCACGGTCTCGGATCAACGCCCCGGGGGCTTTGCTACAGTCGATTGTCTTTAGGATTGAGGCACGTGCACCTACCATAAGAGCGAAAGCTGAGAGTAACGCCCATGGCGTCCTCGTAATCGTATCCATCGAGTCTTGAAAGCCATTCGTGTGTTGAACCCTCGAGGCTCCCGCTAGTAGCAATAGGACCGCAGTGGTAGTAGGTTGCCCACTCTGTGTAAAAAATGCTGCCGTTCCGATACGGGAGGTTGCTTTATGTTAGTGTACATGAATGGGTTTCCTGTGCCGTGGTACGGCACCGTATTAGCCCCTGTCGGGGGAGTAAGCTCTTAAGGTGCAGCGACCTGGCGATTCTGCACAGGGCATTATTGGACTTGGATCAGGGATTACCTCATACAGAGCCAATCGGACGTAATGCTTGGAAAAATTTAAGCTTACGGGCAATGGACCCTACATCAGCTAACGGTTCCTAGGGAGAAATGAGGAGATTCGCCAGATGCGGCCGGATATCAGGTCGATAACGGTGACACTCGTTTTGGAAGACTTCCTCGTCAGAGTTGTCCCACCTTATGCCTGCACGCTGGGCCAAGGATGTATCTCAACCGTTAAGTCATCTCTCACGGATATAGCACTATTCAGGACAATAAATTCTTAGCGAAGCCCAAGTGCACAGAAATGGGGCTATTGACAGCGTCAGCCCATCACTGAGGTTATGCCAAGTGTGATACCTATACGGTCTATCAAGGACGGTATTACAAGGCAAAGTAAACTCGACACCGGTAACGGCCTGGAGATTTACTGGTTTACCACCGCGCACATCCCTCCTATATACACGCCCTTGGCGGAGGTCATACGTACTAGACGCGATCAGTGGGCCCCACTCATCCCAGTCCCGAATAATTAACGTCTATTGGCATCAAACTAGATTCACGCCCAAATATGATGACGCAAACATGTAGTTGATGCGGAGTCGTCCATTGCGTGTATCTATGTAGTTTTGGCTTTCTGTCGTATCGCCTCGGCCCTTGGCCACCTGTGTTTTGTTTTATGAATTCTTTGGTAGATAAAGACTGGCGATGGCCCAACGAAGATTGTTTGACTGGCCGGTTCAAATTAGAGCGTGCCACAAGGGATGGGCGGGATGTGGTACTTGGAACGTCCCTTTTGTAAGAAAAGTCAAAAAAATCTAATGACTAGTGTAGCAGCCCATTACTCAATGAAATCGTCACTCTATGTCCCAAATTAGCGTATCAGCGTTAAGTCAAGGGATCCGCAATCTGATACCCGGTTATCGTGAAACTAGGATAATGCGGCTCAGAGGCGGTATCCCATGCTCGATCTAGGACGTTATTCTGGGTTCGGAGAAGTTAGTCCATCACCCATGCGTATAGAGTCATGGTAAAGTGATTCCTCATCCTTGCTAAGTTTACCACTTATAGTCGGTGTGGTTTATAGTGTATTAGACCAGCGGTATGAGCACTGTCATGTCAATATAATGTTATCCGCCCTTGATAGGGGCATCGATGACCAAGGGCGAATGCATGTGTACTCTACCACTACCCGAGTCTGTGCGGTGTGAGTTCCTAGATCACGGTATCACGCAGATCCTCGCGACTTCGAGGGTGTGCGTTTCCTGCCTATTCAAGTGTTATCCCGGTCAGCAGTTCTTCAACAGAGCCGAAATGCGTGCTTAATTATGGGGACTTCTCCTTTAGGAGAATCGTAGAACCTCGAATTAGGAAAACACCTCTCACGAGGCTCTTCGCAAAAGGTGGAACGATCCGGGCAAAATTATCG
