# Supplementary material for: How Good Are Indirect Tests at Detecting Recombination in Human mtDNA?
Source: G3 (Bethesda). 2013 Jul 1;3(7):1095–104. doi: 10.1534/g3.113.006510 (PMC3704238; doi:10.1534/g3.113.006510)
Supplement: Supporting Information [file supp_g3.113.006510_FileS2.gz › SequenceData/mtDNA_ratehet&popgrowth/10/3rdbase/Infiles/10_72-new.txt]

33 2284
seq00001   GTTGATACATCGAGCTAGCATCATTCGGCATAGATACGTGAGGCAATGCGGTAAGCACGCGGATGTTGAGAAACTAATACATGGATTAAAGCAAGCTTTGCACTCCAATGAATTTCGGTATAGTTCCACTCGTGGAGACTCCCTTACCTGTCCGGTTTGGGGGGCGGACCACGTACGTGCAGTGGCCTTGTCCCAACGAGCTAAGATCGGCGATTATCAGGGACGGTCAGACACGGGCGGCCATGGGACGCCCCGGCGAGTGCCTTCCACAAGAGTACGTCGTGTTATCTATTACTAGCTTTATTCAAGCCCCTGTACATGACGGTTGGGCGGATTCGTCAGCAGCCTCGAATCCCGAGCGGTGGCCCCAAAAGGGAACTGCCAACCCCGCCTAGTAATGGCGACATTGACCCTAGGCTACACTTCATACTAGGTCCGCGTCTGCGAGAGGTAAAGTCAATCCAACCCTCTCGAAGAGTTTCTATCGGGACCCTGCCCCCAATTGGATACGAGCATATAAAGAAGTGTAGGTATACAAGTGTTGATAGACGTATGATTCTCGACCTCACCCGGACCGTGCAGGTGGGGGTGAATTATTGGTCCCAGTCTTCAGACTCTGCGGGGATGCATCTACTTATCAAGGCGGGCTTTAATCCGTGCGTATCGGGGTCACTGACGTGGGTGGCATAGCGACTAGGATGCAGTGAACGCTTGACCTACCATTCGTCCCCCATGACGACAACTGTTAGAAGGTGTGCGCCATTCCGCTAGTATTCAATAAAAACTAAAGAGAGAATCATTGCACCGATGACATCCCCATCGCCTTTTATAGGCGTCCGTTTTGACTAAAATAGGCGCACCTGGAGGACCTCTTCATGGCTCGGGCAAATGATGATTCCGCCAGCGTTCTTACCATATGATCGCTAACCTCTGGCCCTTCGTCTCAAGTCCTCATAGGTTACTTTAGTCAGATGATAATAGAGTCGAAGCACGCTCGGGATGGTCGACTACCCCTCTTACCGGTTCCTGGAGTCCTGTTATTCAAAGTGAATCAGGTCTGCCGCTCAGCTGTCAAAAATTGGTATCACACGGGCTACTATGATTCCCTTTGAGCCGGGTAGCAACGCCCGGCCCGAGTACAAACACTCATCACTTGGCAAGTACACGCGAGCCCCCTTCGTTCCCATGCGGGCGTATCACGGCGTTTAGGCTATTTCGTAAGTCTAGGACCGTTGGTACGATATAATCAGAACATGAGCCCTGCATCCGCAGTCAAGTCACCCGTCTATCCCCAATCACAAAATAACGACCTAATTGCCGCGATGAGGTTTCGTGATCCGATAACTATGAGAGTTTCCTGACTGGGCCGAGCGCAAGCGGGTGAAGTCAACCTGAACCTGAGGGAGCTCTTTCCGGTGCGACTATCGTCATTGTTATGCACCCGTTAAAATCTAAGAGGCGAAAATCGCCACCCAGACGATCCCGTTGCTGTGCAGAGAACGTCCTAATTTGTACGGAACTGTCCCTTAGACTCGAGGGTTATGAAGCATCCACAATTTAGTTTCGTGCTAGATCTCCGGTGAGAGGATAAAGGAATTGTGAACTCACCTCACGTCTTCTGTACCGCGGTAGGCGTCAAGCCTCTCGTGTCGAAACCGTAGTCCGCAGCCTTAAGCCTGGATGTATTTCGGACACTCATAGGGTTAGATTAGTATTTTTAATGGCCCATGCTACGCGCAACAGCGGATAAGCTTTTTACACGCTCGGGCCCCCTTGTCGAAGCGGGACGGGGCTATGTCGGGGACGATATACTCATTGGGCTCGTAGTCAGATTGATTTTGACAGCAAGAGCTACGCCAAATGAAACCAATCTGGGGAGCTGTTTATGGGCCAGTGATCATGAGTCAGAGAAACACGAGAGTGGACCTATTTGACCTTCGTCCGCAGGCCCGGGATGGGAATCATTGCTAGAAGTTAAGGTTGTAGGTGTATAGCGTATGTACTACTAAGCCCGACGCACATAGTTGCCTCGGGTAGTCAACTTTTTTGGATGTCAGGTGGCTCCGATGGGCTACGGATCACCAAGTCGGCGCTCATCAAGGTATGAGCCCTCAAGGTGGACTGAGCCGGTATTTACAGCACCCTTTACGTATCTCGAGACGCTCGTCACCGCCCGGGTGTTGGAGGCCGCCGTTTGTTTAAACGTCGCATCACAATTAAGACGGAAACCCGTCGCAGACGGGGGTGTGGTCCGAGCCTTCCTGCAAGCATATACCATCCGTGC
seq00002   GTTGATACATCGAGCTAGCATCATTCGGCATAGATACGTGAGGCAATGCGGTAAGCACGCGGATGTTGAGAAACTAATACATGGATTAAAGCAAGCTTTGCACTCCAATGAATTTCGGTATAGTTCCACTCGTGGAGACTCCCTTACCTGTCCGGTTTGGGGGGCGGACCACGTACGTGCAGTGGCCTTGTCCCAACGAGCTAAGATCGGCGATTATCAGGGACGGTCAGACACGGGCGGCCATGGGACGCCCCGGCGAGTGCCTTCCACAAGAGTACGTCGTGTTATCTATTACTAGCTTTATTCAAGCCCCTGTACATGACGGTTGGGCGGATTCGTCAGCAGCCTCGAATCCCGAGCGGTGGCCCCAAAAGGGAACTGCCAACCCCGCCTAGTAATGGCGACATTGACCCTAGGCTACACTTCATACTAGGTCCGCGTCTGCGAGAGGTAAAGTCAATCCAACCCTCTCGAAGAGTTTCTATCGGGACCCTGCCCCCAATTGGATACGAGCACATAAAGAAGTGTAGGTATACAAGTGTTGATAGACGTATGATTCTCGACCTCACCCGGACCGTGCAGGTGGGGGTGAATTATTGGTCCCAGTCTTCAGACTCTGCGGGGATGCATCTACTTATCAAGGCGGGCTTTAATCCGTGCGTATCGGGGTCACTGACGTGGGTGGCATAGCGACTAGGATGCAGTGAACGCTTGACCTACCATTCGTCCCCCATGACGACAACTGTTAGAAGGTGTGCGCCATTCCGCTAGTATTCAATAAAAACTAAAGAGAGAATCATTGCACCGATGACATCCCCATCGCCTTTTATAGGCGTCCGTTTTGACTAAAATAGGCGCACCTGGAGGACCTCTTCATGGCTCGGGCAAATGATGATTCCGCCAGCGTTCTTACCATATGATCGCTAACCTCTGGCCCTTCGTCTCAAGTCCTCATAGGTTACTTTAGTCAGATGATAATAGAGTCGAAGCACGCTCGGGATGGTCGACTACCCCTCTTACCGGTTCCTGGAGTCCTGTTATTCAAAGTGAATCAGGTCTGCCACTCAGCTGTCAAAAATTGGTATCACACGGGCTACTATGATTCCCTTTGAGCCGGGTAGCAACGCCCGGCCCGAGTACAAACACTCATCACTTGGCAAGTACACGCGAGCCCCCTTCGTTCCCATGCGGGCGTATCACGGCGTTTAGGCTATTTCGTAAGTCTAGGACCGTTGGTACGATATAATCAGAACATGAGCCCTGCATCCGCGGTCAAGTCACCCGTCTATCCCCAATCACAAAATAACGACCTAATTGCCGCGATGAGGTTTCGTGATCCGATAACTATGAGAGTTTCCTGACTGGGCCGAGCGCAAGCGGGTGAAGTCAACCTGAACCTGAGGGAGCTCTTTCCGGTGCGACTATCGTCATTGTTATGCACCCGTTAAAATCTAAGAGGCGAAAATCGCCACCCAGACGATCCCGTTGCTGTGCAGAGAACGTCCTAATTTGTACGGAACTGTCCCTTAGACTCGAGGGTTATGAAGCATCCACAATTTAGTTTCGTGCTAGATCTCCGGTGAGAGGATAAAGGAATTGTGAACTCACCTCACGTCTTCTGTACCGCGGTAGGCGTCAAGCCTCTCGTGTCGAAACCGTAGTCCGCAGCCTTAAGCCTGGATGTATTTCGGACACTCATAGGGTTAGATTAGTATTTTTAATGGCCCATGCTACGCGCAACAGCGGATAAGCTTTTTACACGCTCGGGCCCCCTTGTCGAAGCGGGACGGGGCTATGTCGGGGACGATATACTCATTGGGCTCGTAGTCAGATTGATTTTGACAGCAAGAGCTACGCCAAATGAAACCAATCTGGGGAGCTGTTTATGGGCCAGTGATCATGAGTCAGAGAAACACGAGAGTGGACCTATTTGACCTTCGTCCGCAGGCCCGGGATGGGAATCATTGCTAGAAGTTAAGGTTGTAGGTGTATAGCGTATGTACTACTAAGCCCGACGCACATAGTTGCCTCGGGTAGTCAACTTTTTTGGATGTCAGGTGGCTCCGATGGGCTACGGATCACCAAGTCGGCGCTCATCAAGGTATGAGCCCTCAAGGTGGACTGAGCCGGTATTTACAGCACCCTTTACGTATCTCGAGACGCTCGTCACCGCCCGGGTGTTGGAGGCCGCCGTTTGTTTAAACGTCGCATCACAATTAAGACGGAAACCCGTCGCAGACGGGGGTGTGGTCCGAGCCTTCCTGCAAGCATATACCATCCGTGC
seq00003   GTTGATACATCGAGCTAGCATCATTCGGCATAGATACGTGAGGCAATGCGGTAAGCACGCGGATGTTGAGAAACTAATACATGGATTAAAGCAAGCTTTGCACTCCAATGAATTTCGGTATAGTTCCACTCGTGGAGACTCCCTTACCTGTCCGGTTTGGGGGGCGGACCACGTACGTGCAGTGGCCTTGTCCCAACGAGCTAAGATCGGCGATTATCAGGGACGGTCAGACACGGGCGGCCATGGGACGCCCCGGCGAGTGCCTTCCACAAGAGTACGTCGTGTTATCTATTACTAGCTTTATTCAAGCCCCTGTACATGACGGTTGGGCGGATTCGTCAGCAGCCTCGAATCCCGAGCGGTGGCCCCAAAAGGGAACTGCCAACCCCGCCTAGTAATGGCGACATTGACCCTAGGCTACACTTCATACTAGGTCCGCGTCTGCGAGAGGTAAAGTCAATCCAACCCTCTCGAAGAGTTTCTATCGGGACCCTGCCCCCAATTGGATACGAGCATATAAAGAAGTGTAGGTATACAAGTGTTGATAGACGTATGATTCTCGACCTCACCCGGACCGTGCAGGTGGGGGTGAATTATTGGTCCCAGTCTTCAGACTCTGCGGGGATGCATCTACTTATCAAGGCGGGCTTTAATCCGTGCGTATCGGGGTCACTGACGTGGGTGGCATAGCGACTAGGATGCAGTGAACGCTTGACCTACCATTCGTCCCCCATGACGACAACTGTTAGAAGGTGTGCGCCATTCCGCTAGTATTCAATAAAAACTAAAGAGAGAATCATTGCACCGATGACATCCCCATCGCCTTTTATAGGCGTCCGTTTTGACTAAAATAGGCGCACCTGGAGGACCTCTTCATGGCTCGGGCAAATGATGATTCCGCCAGCGTTCTTACCATATGATCGCTAACCTCTGGCCCTTCGTCTCAAGTCCTCATAGGTTACTTTAGTCAGATGATAATAGAGTCGAAGCACGCTCGGGATGGTCGACTACCCCTCTTACCGGTTCCTGGAGTCCTGTTATTCAAAGTGAATCAGGTCTGCCACTCAGCTGTCAAAAATTGGTATCACACGGGCTACTATGATTCCCTTTGAGCCGGGTAGCAACGCCCGGCCCGAGTACAAACACTCATCACTTGGCAAGTACACGCGAGCCCCCTTCGTTCCCATGCGGGCGTATCACGGCGTTTAGGCTATTTCGTAAGTCTAGGACCGTTGGTACGATATAATCAGAACATGAGCCCTGCATCCGCAGTCAAGTCACCCGTCTATCCCCAATCACAAAATAACGACCTAATTGCCGCGATGAGGTTTCGTGATCCGATAACTATGAGAGTTTCCTGACTGGGCCGAGCGCAAGCGGGTGAAGTCAACCTGAACCTGAGGGAGCTCTTTCCGGTGCGACTATCGTCATTGTTATGCACCCGTTAAAATCTAAGAGGCGAAAATCGCCACCCAGACGATCCCGTTGCTGTGCAGAGAACGTCCTAATTTGTACGGAACTGTCCCTTAGACTCGAGGGTTATGAAGCATCCACAATTTAGTTTCGTGCTAGATCTCCGGTGAGAGGATAAAGGAATTGTGAACTCACCTCACGTCTTCTGTACCGCGGTAGGCGTCAAGCCTCTCGTGTCGAAACCGTAGTCCGCAGCCTTAAGCCTGGATGTATTTCGGACACTCATAGGGTTAGATTAGTATTTTTAATGGCCCATGCTACGCGCAACAGCGGATAAGCTTTTTACACGCTCGGGCCCCCTTGTCGAAGCGGGACGGGGCTATGTCGGGGACGATATACTCATTGGGCTCGTAGTCAGATTGATTTTGACAGCAAGAGCTACGCCAAATGAAACCAATCTGGGGAGCTGTTTATGGGCCAGTGATCATGAGTCAGAGAAACACGAGAGTGGACCTATTTGACCTTCGTCCGCAGGCCCGGGATGGGAATCATTGCTAGAAGTTAAGGTTGTAGGTGTATAGCGTATGTACTACTAAGCCCGACGCACATAGTTGCCTCGGGTAGTCAACTTTTTTGGATGTCAGGTGGCTCCGATGGGCTACGGATCACCAAGTCGGCGCTCATCAAGGTATGAGCCCTCAAGGTGGACTGAGCCGGTATTTACAGCACCCTTTACGTATCTCGAGACGCTCGTCACCGCCCGGGTGTTGGAGGCCGCCGTTTGTTTAAACGTCGCATCACAATTAAGACGGAAACCCGTCGCAGACGGGGGTGTGGTCCGAGCCTTCCTGCAAGCATATACCATCCGTGC
seq00004   GTTGATACATCGAGCTAGCATCATTCGGCATAGATACGTGAGGCAATGCGGTAAGCACGCGGATGTTGAGAAACTAATACATGGATTAAAGCAAGCTTTGCACTCCAATGAATTTCGGTATAGTTCCACTCGTGGAGACTCCCTTACCTGTCCGGTTTGGGGGGCGGACCACGTACGTGCAGTGGCCTTGTCCCAACGAGCTAAGATCGGCGATTATCAGGGACGGTCAGACACGGGCGGCCATGGGACGCCCCGGCGAGTGCCTTCCACAAGAGTACGTCGTGTTATCTATTACTAGCTTTATTCAAGCCCCTGTACATGACGGTTGGGCGGATTCGTCAGCAGCCTCGAATCCCGAGCGGTGGCCCCAAAAGGGAACTGCCAACCCCGCCTAGTAATGGCGACATTGACCCTAGGCTACACTTCATACTAGGTCCGCGTCTGCGAGAGGTAAAGTCAATCCAACCCTCTCGAAGAGTTTCTATCGGGACCCTGCCCCCAATTGGATACGAGCATATAAAGAAGTGTAGGTATACAAGTGTTGATAGACGTATGATTCTCGACCTCACCCGGACCGTGCAGGTGGGGGTGAATTATTGGTCCCAGTCTTCAGACTCTGCGGGGATGCATCTACTTATCAAGGCGGGCTTTAATCCGTGCGTATCGGGGTCACTGACGTGGGTGGCATAGCGACTAGGATGCAGTGAACGCTTGACCTACCATTCGTCCCCCATGACGACAACTGTTAGAAGGTGTGCGCCATTCCGCTAGTATTCAATAAAAACTAAAGAGAGAATCATTGCACCGATGACATCCCCATCGCCTTTTATAGGCGTCCGTTTTGACTAAAATAGGCGCACCTGGAGGACCTCTTCATGGCTCGGGCAAATGATGATTCCGCCAGCGTTCTTACCATATGATCGCTAACCTCTGGCCCTTCGTCTCAAGTCCTCATAGGTTACTTTAGTCAGATGATAATAGAGTCGAAGCACGCTCGGGATGGTCGACTACCCCTCTTACCGGTTCCTGGAGTCCTGTTATTCAAAGTGAATCAGGTCTGCCACTCAGCTGTCAAAAATTGGTATCACACGGGCTACTATGATTCCCTTTGAGCCGGGTAGCAACGCCCGGCCCGAGTACAAACACTCATCACTTGGCAAGTACACGCGAGCCCCCTTCGTTCCCATGCGGGCGTATCACGGCGTTTAGGCTATTTCGTAAGTCTAGGACCGTTGGTACGATATAATCAGAACATGAGCCCTGCATCCGCGGTCAAGTCACCCGTCTATCCCCAATCACAAAATAACGACCTAATTGCCGCGATGAGGTTTCGTGATCCGATAACTATGAGAGTTTCCTGACTGGGCCGAGCGCAAGCGGGTGAAGTCAACCTGAACCTGAGGGAGCTCTTTCCGGTGCGACTATCGTCATTGTTATGCACCCGTTAAAATCTAAGAGGCGAAAATCGCCACCCAGACGATCCCGTTGCTGTGCAGAGAACGTCCTAATTTGTACGGAACTGTCCCTTAGACTCGAGGGTTATGAAGCATCCACAATTTAGTTTCGTGCTAGATCTCCGGTGAGAGGATAAAGGAATTGTGAACTCACCTCACGTCTTCTGTACCGCGGTAGGCGTCAAGCCTCTCGTGTCGAAACCGTAGTCCGCAGCCTTAAGCCTGGATGTATTTCGGACACTCATAGGGTTAGATTAGTATTTTTAATGGCCCATGCTACGCGCAACAGCGGATAAGCTTTTTACACGCTCGGGCCCCCTTGTCGAAGCGGGACGGGGCTATGTCGGGGACGATATACTCATTGGGCTCGTAGTCAGATTGATTTTGACAGCAAGAGCTACGCCAAATGAAACCAATCTGGGGAGCTGTTTATGGGCCAGTGATCATGAGTCAGAGAAACACGAGAGTGGACCTATTTGACCTTCGTCCGCAGGCCCGGGATGGGAATCATTGCTAGAAGTTAAGGTTGTAGGTGTATAGCGTATGTACTACTAAGCCCGACGCACATAGTTGCCTCGGGTAGTCAACTTTTTTGGATGTCAGGTGGCTCCGATGGGCTACGGATCACCAAGTCGGCGCTCATCAAGGTATGAGCCCTCAAGGTGGACTGAGCCGGTATTTACAGCACCCTTTACGTATCTCGAGACGCTCGTCACCGCCCGGGTGTTGGAGGCCGCCGTTTGTTTAAACGTCGCATCACAATTAAGACGGAAACCCGTCGCAGACGGGGGTGTGGTCCGAGCCTTCCTGCAAGCATATACCATCCGTGC
seq00005   GTTGATACATCGAGCTAGCATCATTCGGCATAGATACGTGAGGCAATGCGGTAAGCACGCGGATGTTGAGAAACTAATACATGGATTAAAGCAAGCTTTGCACTCCAATGAATTTCGGTATAGTTCCACTCGTGGAGACTCCCTTACCTGTCCGGTTTGGCGGGCGGACCACGTACGTGCAGTGGCCTTGTCCCAACGAGCTAAGATCGGCGATTATCAGGGACGGTCAGACACGGGCGGCCATGGGACGCCCCGGCGAGTGCCTTCCACAAGAGTACGTCGTGTTATCTATTACTAGCTTTATTCAAGCCCCTGTACATGACGGTTGGGCGGATTCGTCAGCAGCCTCGAATCCCGAGCGGTGGCCCCAAAAGGGAACTGCCAACCCCGCCTAGTAATGGCGACATTGACCCTAGGCTACACTTCATACTAGGTCCGCGTCTGCGAGAGGTAAAGTCAATCCAACCCTCTCGAAGAGTTTCTATCGGGACCCTGCCCCCAATTGGATACGAGCATATAAAGAAGTGTAGGTATACAAGTGTTGATAGACGTATGATTCTCGACCTCACCCGGACCGTGCAGGTGGGGGTGAATTATTGGTCCCAGTCTTCAGACTCTGCGGGGATGCATCTACTTATCAAGGCGGGCTTTAATCCGTGCGTATCGGGGTCACTGACGTGGGTGGCATAGCGACTAGGATGCAGTGAACGCTTGACCTACCATTCGTCCCCCATGACGACAACTGTTAGAAGGTGTGCGCCATTCCGCTAGTATTCAATAAAAACTAAAGAGAGAATCATTGCACCGATGACATCCCCATCGCCTTTTATAGGCGTCCGTTTTGACTAAAATAGGCGCACCTGGAGGACCTCTTCATGGCTCGGGCAAATGATGATTCCGCCAGCGTTCTTACCATATGATCGCTAACCTCTGGCCCTTCGTCTCAAGTCCTCATAGGTTACTTTAGTCAGATGATAATAGAGTCGAAGCACGCTCGGGATGGTCGACTACCCCTCTTACCGGTTCCTGGAGTCCTGTTATTCAAAGTGAATCAGGTCTGCCACTCAGCTGTCAAAAATTGGTATCACACGGGCTACTATGATTCCCTTTGAGCCGGGTAGCAACGCCCGGCCCGAGTACAAACACTCATCACTTGGCAAGTACACGCGAGCCCCCTTCGTTCCCATGCGGGCGTATCACGGCGTTTAGGCTATTTCGTAAGTCTAGGACCGTTGGTACGATATAATCAGAACATGAGCCCTGCATCCGCGGTCAAGTCACCCGTCTATCCCCAATCACAAAATAACGACCTAATTGCCGCGATGAGGTTTCGTGATCCGATAACTATGAGAGTTTCCTGACTGGGCCGAGCGCAAGCGGGTGAAGTCAACCTGAACCTGAGGGAGCTCTTTCCGGTGCGACTATCGTCATTGTTATGCACCCGTTAAAATCTAAGAGGCGAAAATCGCCACCCAGACGATCCCGTTGCTGTGCAGAGAACGTCCTAATTTGTACGGAACTGTCCCTTAGACTCGAGGGTTATGAAGCATCCACAATTTAGTTTCGTGCTAGATCTCCGGTGAGAGGATAAAGGAATTGTGAACTCACCTCACGTCTTCTGTACCGCGGTAGGCGTCAAGCCTCTCGTGTCGAAACCGTAGTCCGCAGCCTTAAGCCTGGATGTATTTCGGACACTCATAGGGTTAGATTAGTATTTTTAATGGCCCATGCTACGCGCAACAGCGGATAAGCTTTTTACACGCTCGGGCCCCCTTGTCGAAGCGGGACGGGGCTATGTCGGGGACGATATACTCATTGGGCTCGTAGTCAGATTGATTTTGACAGCAAGAGCTACGCCAAATGAAACCAATCTGGGGAGCTGTTTATGGGCCAGTGATCATGAGTCAGAGAAACACGAGAGTGGACCTATTTGACCTTCGTCCGCAGGCCCGGGATGGGAATCATTGCTAGAAGTTAAGGTTGTAGGTGTATAGCGTATGTACTACTAAGCCCGACGCACATAGTTGCCTCGGGTAGTCAACTTTTTTGGATGTCAGGTGGCTCCGATGGGCTACGGATCACCAAGTCGGCGCTCATCAAGGTATGAGCCCTCAAGGTGGACTGAGCCGGTATTTACAGCACCCTTTACGTATCTCGAGACGCTCGTCACCGCCCGGGTGTTGGAGGCCGCCGTTTGTTTAAACGTCGCATCACAATTAAGACGGAAACCCGTCGCAGACGGGGGTGTGGTCCGAGCCTTCCTGCAAGCATATACCATCCGTGC
seq00006   GTTGATACATCGAGCTAGCATCATTCGGCATAGATACGTGAGGCAATGCGGTAAGCACGCGGATGTTGAGAAACTAATACATGGATTAAAGCAAGCTTTGCACTCCAATGAATTTCGGTATAGTTCCACTCGTGGAGACTCCCTTACCTGTCCGGTTTGGGGGGCGGACCACGTACGTGCAGTGGCCTTGTCCCAACGAGCTAAGATCGGCGATTATCAGGGACGGTCAGACACGGGCGGCCATGGGACGCCCCGGCGAGTGCCTTCCACAAGAGTACGTCGTGTTATCTATTACTAGCTTTATTCAAGCCCCTGTACATGACGGTTGGGCGGATTCGTCAGCAGCCTCGAATCCCGAGCGGTGGCCCCAAAAGGGAACTGCCAACCCCGCCTAGTAATGGCGACATTGACCCTAGGCTACACTTCATACTAGGTCCGCGTCTGCGAGAGGTAAAGTCAATCCAACCCTCTCGAAGAGTTTCTATCGGGACCCTGCCCCCAATTGGATACGAGCATATAAAGAAGTGTAGGTATACAAGTGTTGATAGACGTATGATTCTCGACCTCACCCGGACCGTGCAGGTGGGGGTGAATTATTGGTCCCAGTCTTCAGACTCTGCGGGGATGCATCTACTTATCAAGGCGGGCTTTAATCCGTGCGTATCGGGGTCACTGACGTGGGTGGCATAGCGACTAGGATGCAGTGAACGCTTGACCTACCATTCGTCCCCCATGACGACAACTGTTAGAAGGTGTGCGCCATTCCGCTAGTATTCAATAAAAACTAAAGAGAGAATCATTGCACCGATGACATCCCCATCGCCTTTTATAGGCGTCCGTTTTGACTAAAATAGGCGCACCTGGAGGACCTCTTCATGGCTCGGGCAAATGATGATTCCGCCAGCGTTCTTACCATATGATCGCTAACCTCTGGCCCTTCGTCTCAAGTCCTCATAGGTTACTTTAGTCAGATGATAATAGAGTCGAAGCACGCTCGGGATGGTCGACTACCCCTCTTACCGGTTCCTGGAGTCCTGTTATTCAAAGTGAATCAGGTCTGCCACTCAGCTGTCAAAAATTGGTATCACACGGGCTACTATGATTCCCTTTGAGCCGGGTAGCAACGCCCGGCCCGAGTACAAACACTCATCACTTGGCAAGTACACGCGAGCCCCCTTCGTTCCCATGCGGGCGTATCACGGCGTTTAGGCTATTTCGTAAGTCTAGGACCGTTGGTACGATATAATCAGAACATGAGCCCTGCATCCGCGGTCAAGTCACCCGTCTATCCCCAATCACAAAATAACGACCTAATTGCCGCGATGAGGTTTCGTGATCCGATAACTATGAGAGTTTCCTGACTGGGCCGAGCGCAAGCGGGTGAAGTCAACCTGAACCTGAGGGAGCTCTTTCCGGTGCGACTATCGTCATTGTTATGCACCCGTTAAAATCTAAGAGGCGAAAATCGCCACCCAGACGATCCCGTTGCTGTGCAGAGAACGTCCTAATTTGTACGGAACTGTCCCTTAGACTCGAGGGTTATGAAGCATCCACAATTTAGTTTCGTGCTAGATCTCCGGTGAGAGGATAAAGGAATTGTGAACTCACCTCACGTCTTCTGTACCGCGGTAGGCGTCAAGCCTCTCGTGTCGAAACCGTAGTCCGCAGCCTTAAGCCTGGATGTATTTCGGACACTCATAGGGTTAGATTAGTATTTTTAATGGCCCATGCTACGCGCAACAGCGGATAAGCTTTTTACACGCTCGGGCCCCCTTGTCGAAGCGGGACGGGGCTATGTCGGGGACGATATACTCATTGGGCTCGTAGTCAGATTGATTTTGACAGCAAGAGCTACGCCAAATGAAACCAATCTGGGGAGCTGTTTATGGGCCAGTGATCATGAGTCAGAGAAACACGAGAGTGGACCTATTTGACCTTCGTCCGCAGGCCCGGGATGGGAATCATTGCTAGAAGTTAAGGTTGTAGGTGTATAGCGTATGTACTACTAAGCCCGACGCACATAGTTGCCTCGGGTAGTCAACTTTTTTGGATGTCAGGTGGCTCCGATGGGCTACGGATCACCAAGTCGGCGCTCATCAAGGTATGAGCCCTCAAGGTGGACTGAGCCGGTATTTACAGCACCCTTTACGTATCTCGAGACGCTCGTCACCGCCCGGGTGTTGGAGGCCGCCGTTTGTTTAAACGTCGCATCACAATTAAGACGGAAACCCGTCGCAGACGGGGGTGTGGTCCGAGCCTTCCTGCAAGCATATACCATCCGTGC
seq00007   GTTGATACATCGAGCTAGCATCATTCGGCATAGATACGTGAGGCAATGCGGTAAGCACGCGGATGTTGAGAAACTAATACATGGATTAAAGCAAGCTTTGCACTCCAATGAATTTCGGTATAGTTCCACTCGTGGAGACTCCCTTACCTGTCCGGTTTGGGGGGCGGACCACGTACGTGCAGTGGCCTTGTCCCAACGAGCTAAGATCGGCGATTATCAGGGACGGTCAGACACGGGCGGCCATGGGACGCCCCGGCGAGTGCCTTCCACAAGAGTACGTCGTGTTATCTATTACTAGCTTTATTCAAGCCCCTGTACATGACGGTTGGGCGGATTCGTCAGCAGCCTCGAATCCCGAGCGGTGGCCCCAAAAGGGAACTGCCAACCCCGCCTAGTAATGGCGACATTGACCCTAGGCTACACTTCATACTAGGTCCGCGTCTGCGAGAGGTAAAGTCAATCCAACCCTCTCGAAGAGTTTCTATCGGGACCCTGCCCCCAATTGGATACGAGCATATAAAGAAGTGTAGGTATACAAGTGTTGATAGACGTATGATTCTCGACCTCACCCGGACCGTGCAGGTGGGGGTGAATTATTGGTCCCAGTCTTCAGACTCTGCGGGGATGCATCTACTTATCAAGGCGGGCTTTAATCCGTGCGTATCGGGGTCACTGACGTGGGTGGCATAGCGACTAGGATGCAGTGAACGCTTGACCTACCATTCGTCCCCCATGACGACAACTGTTAGAAGGTGTGCGCCATTCCGCTAGTATTCAATAAAAACTAAAGAGAGAATCATTGCACCGATGACATCCCCATCGCCTTTTATAGGCGTCCGTTTTGACTAAAATAGGCGCACCTGGAGGACCTCTTCATGGCTCGGGCAAATGATGATTCCGCCAGCGTTCTTACCATATGATCGCTAACCTCTGGCCCTTCGTCTCAAGTCCTCATAGGTTACTTTAGTCAGATGATAATAGAGTCGAAGCACGCTCGGGATGGTCGACTACCCCTCTTACCGGTTCCTGGAGTCCTGTTATTCAAAGTGAATCAGGTCTGCCACTCAGCTGTCAAAAATTGGTATCACACGGGCTACTATGATTCCCTTTGAGCCGGGTAGCAACGCCCGGCCCGAGTACAAACACTCATCACTTGGCAAGTACACGCGAGCCCCCTTCGTTCCCATGCGGGCGTATCACGGCGTTTAGGCTATTTCGTAAGTCTAGGACCGTTGGTACGATATAATCAGAACATGAGCCCTGCATCCGCGGTCAAGTCACCCGTCTATCCCCAATCACAAAATAACGACCTAATTGCCGCGATGAGGTTTCGTGATCCGATAACTATGAGAGTTTCCTGACTGGGCCGAGCGCAAGCGGGTGAAGTCAACCTGAACCTGAGGGAGCTCTTTCCGGTGCGACTATCGTCATTGTTATGCACCCGTTAAAATCTAAGAGGCGAAAATCGCCACCCAGACGATCCCGTTGCTGTGCAGAGAACGTCCTAATTTGTACGGAACTGTCCCTTAGACTCGAGGGTTATGAAGCATCCACAATTTAGTTTCGTGCTAGATCTCCGGTGAGAGGATAAAGGAATTGTGAACTCACCTCACGTCTTCTGTACCGCGGTAGGCGTCAAGCCTCTCGTGTCGAAACCGTAGTCCGCAGCCTTAAGCCTGGATGTATTTCGGACACTCATAGGGTTAGATTAGTATTTTTAATGGCCCATGCTACGCGCAACAGCGGATAAGCTTTTTACACGCTCGGGCCCCCTTGTCGAAGCGGGACGGGGCTATGTCGGGGACGATATACTCATTGGGCTCGTAGTCAGATTGATTTTGACAGCAAGAGCTACGCCAAATGAAACCAATCTGGGGAGCTGTTTATGGGCCAGTGATCATGAGTCAGAGAAACACGAGAGTGGACCTATTTGACCTTCGTCCGCAGGCCCGGGATGGGAATCATTGCTAGAAGTTAAGGTTGTAGGTGTATAGCGTATGTACTACTAAGCCCGACGCACATAGTTGCCTCGGGTAGTCAACTTTTTTGGATGTCAGGTGGCTCCGATGGGCTACGGATCACCAAGTCGGCGCTCATCAAGGTATGAGCCCTCAAGGTGGACTGAGCCGGTATTTACAGCACCCTTTACGTATCTCGAGACGCTCGTCACCGCCCGGGTGTTGGAGGCCGCCGTTTGTTTAAACGTCGCATCACAATTAAGACGGAAACCCGTCGCAGACGGGGGTGTGGTCCGAGCCTTCCTGCAAGCATATACCATCCGTGC
seq00008   GTTGATACATCGAGCTAGCATCATTCGGCATAGATACGTGAGGCAATGCGGTAAGCACGCGGATGTTGAGAAACTAATACATGGATTAAAGCAAGCTTTGCACTCCAATGAATTTCGGTATAGTTCCACTCGTGGAGACTCCCTTACCTGTCCGGTTTGGGGGGCGGACCACGTACGTGCAGTGGCCTTGTCCCAACGAGCTAAGATCGGCGATTATCAGGGACGGTCAGACACGGGCGGCCATGGGACGCCCCGGCGAGTGCCTTCCACAAGAGTACGTCGTGTTATCTATTACTAGCTTTATTCAAGCCCCTGTACATGACGGTTGGGCGGATTCGTCAGCAGCCTCGAATCCCGAGCGGTGGCCCCAAAAGGGAACTGCCAACCCCGCCTAGTAATGGCGACATTGACCCTAGGCTACACTTCATACTAGGTCCGCGTCTGCGAGAGGTAAAGTCAATCCAACCCTCTCGAAGAGTTTCTATCGGGACCCTGCCCCCAATTGGATACGAGCACATAAAGAAGTGTAGGTATACAAGTGTTGATAGACGTATGATTCTCGACCTCACCCGGACCGTGCAGGTGGGGGTGAATTATTGGTCCCAGTCTTCAGACTCTGCGGGGATGCATCTACTTATCAAGGCGGGCTTTAATCCGTGCGTATCGGGGTCACTGACGTGGGTGGCATAGCGACTAGGATGCAGTGAACGCTTGACCTACCATTCGTCCCCCATGACGACAACTGTTAGAAGGTGTGCGCCATTCCGCTAGTATTCAATAAAAACTAAAGAGAGAATCATTGCACCGATGACATCCCCATCGCCTTTTATAGGCGTCCGTTTTGACTAAAATAGGCGCACCTGGAGGACCTCTTCATGGCTCGGGCAAATGATGATTCCGCCAGCGTTCTTACCATATGATCGCTAACCTCTGGCCCTTCGTCTCAAGTCCTCATAGGTTACTTTAGTCAGATGATAATAGAGTCGAAGCACGCTCGGGATGGTCGACTACCCCTCTTACCGGTTCCTGGAGTCCTGTTATTCAAAGTGAATCAGGTCTGCCACTCAGCTGTCAAAAATTGGTATCACACGGGCTACTATGATTCCCTTTGAGCCGGGTAGCAACGCCCGGCCCGAGTACAAACACTCATCACTTGGCAAGTACACGCGAGCCCCCTTCGTTCCCATGCGGGCGTATCACGGCGTTTAGGCTATTTCGTAAGTCTAGGACCGTTGGTACGATATAATCAGAACATGAGCCCTGCATCCGCGGTCAAGTCACCCGTCTATCCCCAATCACAAAATAACGACCTAATTGCCGCGATGAGGTTTCGTGATCCGATAACTATGAGAGTTTCCTGACTGGGCCGAGCGCAAGCGGGTGAAGTCAACCTGAACCTGAGGGAGCTCTTTCCGGTGCGACTATCGTCATTGTTATGCACCCGTTAAAATCTAAGAGGCGAAAATCGCCACCCAGACGATCCCGTTGCTGTGCAGAGAACGTCCTAATTTGTACGGAACTGTCCCTTAGACTCGAGGGTTATGAAGCATCCACAATTTAGTTTCGTGCTAGATCTCCGGTGAGAGGATAAAGGAATTGTGAACTCACCTCACGTCTTCTGTACCGCGGTAGGCGTCAAGCCTCTCGTGTCGAAACCGTAGTCCGCAGCCTTAAGCCTGGATGTATTTCGGACACTCATAGGGTTAGATTAGTATTTTTAATGGCCCATGCTACGCGCAACAGCGGATAAGCTTTTTACACGCTCGGGCCCCCTTGTCGAAGCGGGACGGGGCTATGTCGGGGACGATATACTCATTGGGCTCGTAGTCAGATTGATTTTGACAGCAAGAGCTACGCCAAATGAAACCAATCTGGGGAGCTGTTTATGGGCCAGTGATCATGAGTCAGAGAAACACGAGAGTGGACCTATTTGACCTTCGTCCGCAGGCCCGGGATGGGAATCATTGCTAGAAGTTAAGGTTGTAGGTGTATAGCGTATGTACTACTAAGCCCGACGCACATAGTTGCCTCGGGTAGTCAACTTTTTTGGATGTCAGGTGGCTCCGATGGGCTACGGATCACCAAGTCGGCGCTCATCAAGGTATGAGCCCTCAAGGTGGACTGAGCCGGTATTTACAGCACCCTTTACGTATCTCGAGACGCTCGTCACCGCCCGGGTGTTGGAGGCCGCCGTTTGTTTAAACGTCGCATCACAATTAAGACGGAAACCCGTCGCAGACGGGGGTGTGGTCCGAGCCTTCCTGCAAGCATATACCATCCGTGC
seq00009   GTTGATACATCGAGCTAGCATCATTCGGCATAGATACGTGAGGCAATGCGGTAAGCACGCGGATGTTGAGAAACTAATACATGGATTAAAGCAAGCTTTGCACTCCAATGAATTTCGGTATAGTTCCACTCGTGGAGACTCCCTTACCTGTCCGGTTTGGGGGGCGGACCACGTACGTGCAGTGGCCTTGTCCCAACGAGCTAAGATCGGCGATTATCAGGGACGGTCAGACACGGGCGGCCATGGGACGCCCCGGCGAGTGCCTTCCACAAGAGTACGTCGTGTTATCTATTACTAGCTTTATTCAAGCCCCTGTACATGACGGTTGGGCGGATTCGTCAGCAGCCTCGAATCCCGAGCGGTGGCCCCAAAAGGGAACTGCCAACCCCGCCTAGTAATGGCGACATTGACCCTAGGCTACACTTCATACTAGGTCCGCGTCTGCGAGAGGTAAAGTCAATCCAACCCTCTCGAAGAGTTTCTATCGGGACCCTGCCCCCAATTGGATACGAGCATATAAAGAAGTGTAGGTATACAAGTGTTGATAGACGTATGATTCTCGACCTCACCCGGACCGTGCAGGTGGGGGTGAATTATTGGTCCCAGTCTTCAGACTCTGCGGGGATGCATCTACTTATCAAGGCGGGCTTTAATCCGTGCGTATCGGGGTCACTGACGTGGGTGGCATAGCGACTAGGATGCAGTGAACGCTTGTCCTACCATTCGTCCCCCATGACGACAACTGTTAGAAGGTGTGCGCCATTCCGCTAGTATTCAATAAAAACTAAAGAGAGAATCATTGCACCGATGACATCCCCATCGCCTTTTATAGGCGTCCGTTTTGACTAAAATAGGCGCACCTGGAGGACCTCTTCATGGCTCGGGCAAATGATGATTCCGCCAGCGTTCTTACCATATGATCGCTAACCTCTGGCCCTTCGTCTCAAGTCCTCATAGGTTACTTTAGTCAGATGATAATAGAGTCGAAGCACGCTCGGGATGGTCGACTACCCCTCTTACCGGTTCCTGGAGTCCTGTTATTCAAAGTGAATCAGGTCTGCCACTCAGCTGTCAAAAATTGGTATCACACGGGCTACTATGATTCCCTTTGAGCCGGGTAGCAACGCCCGGCCCGAGTACAAACACTCATCACTTGGCAAGTACACGCGAGCCCCCTTCGTTCCCATGCGGGCGTATCACGGCGTTTAGGCTATTTCGTAAGTCTAGGACCGTTGGTACGATATAATCAGAACATGAGCCCTGCATCCGCGGTCAAGTCACCCGTCTATCCCCAATCACAAAATAACGACCTAATTGCCGCGATGAGGTTTCGTGATCCGATAACTATGAGAGTTTCCTGACTGGGCCGAGCGCAAGCGGGTGAAGTCAACCTGAACCTGAGGGAGCTCTTTCCGGTGCGACTATCGTCATTGTTATGCACCCGTTAAAATCTAAGAGGCGAAAATCGCCACCCAGACGATCCCGTTGCTGTGCAGAGAACGTCCTAATTTGTACGGAACTGTCCCTTAGACTCGAGGGTTATGAAGCATCCACAATTTAGTTTCGTGCTAGATCTCCGGTGAGAGGATAAAGGAATTGTGAACTCACCTCACGTCTTCTGTACCGCGGTAGGCGTCAAGCCTCTCGTGTCGAAACCGTAGTCCGCAGCCTTAAGCCTGGATGTATTTCGGACACTCATAGGGTTAGATTAGTATTTTTAATGGCCCATGCTACGCGCAACAGCGGATAAGCTTTTTACACGCTCGGGCCCCCTTGTCGAAGCGGGACGGGGCTATGTCGGGGACGATATACTCATTGGGCTCGTAGTCAGATTGATTTTGACAGCAAGAGCTACGCCAAATGAAACCAATCTGGGGAGCTGTTTATGGGCCAGTGATCATGAGTCAGAGAAACACGAGAGTGGACCTATTTGACCTTCGTCCGCAGGCCCGGGATGGGAATCATTGCTAGAAGTTAAGGTTGTAGGTGTATAGCGTATGTACTACTAAGCCCGACGCACATAGTTGCCTCGGGTAGTCAACTTTTTTGGATGTCAGGTGGCTCCGATGGGCTACGGATCACCAAGTCGGCGCTCATCAAGGTATGAGCCCTCAAGGTGGACTGAGCCGGTATTTACAGCACCCTTTACGTATCTCGAGACGCTCGTCACCGCCCGGGTGTTGGAGGCCGCCGTTTGTTTAAACGTCGCATCACAATTAAGACGGAAACCCGTCGCAGACGGGGGTGTGGTCCGAGCCTTCCTGCAAGCATATACCATCCGTGC
seq00010   GTTGATACATCGAGCTAGCATCATTCGGCATAGATACGTGAGGCAATGCGGTAAGCACGCGGATGTTGAGAAACTAATACATGGATTAAAGCAAGCTTTGCACTCCAATGAATTTCGGTATAGTTCCACTCGTGGAGACTCCCTTACCTGTCCGGTTTGGGGGGCGGACCACGTACGTGCAGTGGCCTTGTCCCAACGAGCTAAGATCGGCGATTATCAGGGACGGTCAGACACGGGCGGCCATGGGACGCCCCGGCGAGTGCCTTCCACAAGAGTACGTCGTGTTATCTATTACTAGCTTTATTCAAGCCCCTGTACATGACGGTTGGGCGGATTCGTCAGCAGCCTCGAATCCCGAGCGGTGGCCCCAAAAGGGAACTGCCAACCCCGCCTAGTAATGGCGACATTGACCCTAGGCTACACTTCATACTAGGTCCGCGTCTGCGAGAGGTAAAGTCAATCCAACCCTCTCGAAGAGTTTCTATCGGGACCCTGCCCCCAATTGGATACGAGCATATAAAGAAGTGTAGGTATACAAGTGTTGATAGACGTATGATTCTCGACCTCACCCGGACCGTGCAGGTGGGGGTGAATTATTGGTCCCAGTCTTCAGACTCTGCGGGGATGCATCTACTTATCAAGGCGGGCTTTAATCCGTGCGTATCGGGGTCACTGACGTGGGTGGCATAGCGACTAGGATGCAGTGAACGCTTGACCTACCATTCGTCCCCCATGACGACAACTGTTAGAAGGTGTGCGCCATTCCGCTAGTATTCAATAAAAACTAAAGAGAGAATCATTGCACCGATGACATCCCCATCGCCTTTTATAGGCGTCCGTTTTGACTAAAATAGGCGCACCTGGAGGACCTCTTCATGGCTCGGGCAAATGATGATTCCGCCAGCGTTCTTACCATATGATCGCTAACCTCTGGCCCTTCGTCTCAAGTCCTCATAGGTTACTTTAGTCAGATGATAATAGAGTCGAAGCACGCTCGGGATGGTCGACTACCCCTCTTACCGGTTCCTGGAGTCCTGTTATTCAAAGTGAATCAGGTCTGCCACTCAGCTGTCAAAAATTGGTATCACACGGGCTACTATGATTCCCTTTGAGCCGGGTAGCAACGCCCGGCCCGAGTACAAACACTCATCACTTGGCAAGTACACGCGAGCCCCCTTCGTTCCCATGCGGGCGTATCACGGCGTTTAGGCTATTTCGTAAGTCTAGGACCGTTGGTACGATATAATCAGAACATGAGCCCTGCATCCGCAGTCAAGTCACCCGTCTATCCCCAATCACAAAATAACGACCTAATTGCCGCGATGAGGTTTCGTGATCCGATAACTATGAGAGTTTCCTGACTGGGCCGAGCGCAAGCGGGTGAAGTCAACCTGAACCTGAGGGAGCTCTTTCCGGTGCGACTATCGTCATTGTTATGCACCCGTTAAAATCTAAGAGGCGAAAATCGCCACCCAGACGATCCCGTTGCTGTGCAGAGAACGTCCTAATTTGTACGGAACTGTCCCTTAGACTCGAGGGTTATGAAGCATCCACAATTTAGTTTCGTGCTAGATCTCCGGTGAGAGGATAAAGGAATTGTGAACTCACCTCACGTCTTCTGTACCGCGGTAGGCGTCAAGCCTCTCGTGTCGAAACCGTAGTCCGCAGCCTTAAGCCTGGATGTATTTCGGACACTCATAGGGTTAGATTAGTATTTTTAATGGCCCATGCTACGCGCAACAGCGGATAAGCTTTTTACACGCTCGGGCCCCCTTGTCGAAGCGGGACGGGGCTATGTCGGGGACGATATACTCATTGGGCTCGTAGTCAGATTGATTTTGACAGCAAGAGCTACGCCAAATGAAACCAATCTGGGGAGCTGTTTATGGGCCAGTGATCATGAGTCAGAGAAACACGAGAGTGGACCTATTTGACCTTCGTCCGCAGGCCCGGGATGGGAATCATTGCTAGAAGTTAAGGTTGTAGGTGTATAGCGTATGTACTACTAAGCCCGACGCACATAGTTGCCTCGGGTAGTCAACTTTTTTGGATGTCAGGTGGCTCCGATGGGCTACGGATCACCAAGTCGGCGCTCATCAAGGTATGAGCCCTCAAGGTGGACTGAGCCGGTATTTACAGCACCCTTTACGTATCTCGAGACGCTCGTCACCGCCCGGGTGTTGGAGGCCGCCGTTTGTTTAAACGTCGCATCACAATTAAGACGGAAACCCGTCGCAGACGGGGGTGTGGTCCGAGCCTTCCTGCAAGCATATACCATCCGTGC
seq00011   GTTGATACATCGAGCTAGCATCATTCGGCATAGATACGTGAGGCAATGCGGTAAGCACGCGGATGTTGAGAAACTAATACATGGATTAAAGCAAGCTTTGCACTCCAATGAATTTCGGTATAGTTCCACTCGTGGAGACTCCCTTACCTGTCCGGTTTGGGGGGCGGACCACGTACGTGCAGTGGCCTTGTCCCAACGAGCTAAGATCGGCGATTATCAGGGACGGTCAGACACGGGCGGCCATGGGACGCCCCGGCGAGTGCCTTCCACAAGAGTACGTCGTGTTATCTATTACTAGCTTTATTCAAGCCCCTGTACATGACGGTTGGGCGGATTCGTCAGCAGCCTCGAATCCCGAGCGGTGGCCCCAAAAGGGAACTGCCAACCCCGCCTAGTAATGGCGACATTGACCCTAGGCTACACTTCATACTAGGTCCGCGTCTGCGAGAGGTAAAGTCAATCCAACCCTCTCGAAGAGTTTCTATCGGGACCCTGCCCCCAATTGGATACGAGCATATAAAGAAGTGTAGGTATACAAGTGTTGATAGACGTATGATTCTCGACCTCACCCGGACCGTGCAGGTGGGGGTGAATTATTGGTCCCAGTCTTCAGACTCTGCGGGGATGCATCTACTTATCAAGGCGGGCTTTAATCCGTGCGTATCGGGGTCACTGACGTGGGTGGCATAGCGACTAGGATGCAGTGAACGCTTGACCTACCATTCGTCCCCCATGACGACAACTGTTAGAAGGTGTGCGCCATTCCGCTAGTATTCAATAAAAACTAAAGAGAGAATCATTGCACCGATGACATCCCCATCGCCTTTTATAGGCGTCCGTTTTGACTAAAATAGGCGCACCTGGAGGACCTCTTCATGGCTCGGGCAAATGATGATTCCGCCAGCGTTCTTACCATATGATCGCTAACCTCTGGCCCTTCGTCTCAAGTCCTCATAGGTTACTTTAGTCAGATGATAATAGAGTCGAAGCACGCTCGGGATGGTCGACTACCCCTCTTACCGGTTCCTGGAGTCCTGTTATTCAAAGTGAATCAGGTCTGCCACTCAGCTGTCAAAAATTGGTATCACACGGGCTACTATGATTCCCTTTGAGCCGGGTAGCAACGCCCGGCCCGAGTACAAACACTCATCACTTGGCAAGTACACGCGAGCCCCCTTCGTTCCCATGCGGGCGTATCACGGCGTTTAGGCTATTTCGTAAGTCTAGGACCGTTGGTACGATATAATCAGAACATGAGCCCTGCATCCGCGGTCAAGTCACCCGTCTATCCCCAATCACAAAATAACGACCTAATTGCCGCGATGAGGTTTCGTGATCCGATAACTATGAGAGTTTCCTGACTGGGCCGAGCGCAAGCGGGTGAAGTCAACCTGAACCTGAGGGAGCTCTTTCCGGTGCGACTATCGTCATTGTTATGCACCCGTTAAAATCTAAGAGGCGAAAATCGCCACCCAGACGATCCCGTTGCTGTGCAGAGAACGTCCTAATTTGTACGGAACTGTCCCTTAGACTCGAGGGTTATGAAGCATCCACAATTTAGTTTCGTGCTAGATCTCCGGTGAGAGGATAAAGGAATTGTGAACTCACCTCACGTCTTCTGTACCGCGGTAGGCGTCAAGCCTCTCGTGTCGAAACCGTAGTCCGCAGCCTTAAGCCTGGATGTATTTCGGACACTCATAGGGTTAGATTAGTATTTTTAATGGCCCATGCTACGCGCAACAGCGGATAAGCTTTTTACACGCTCGGGCCCCCTTGTCGAAGCGGGACGGGGCTATGTCGGGGACGATATACTCATTGGGCTCGTAGTCAGATTGATTTTGACAGCAAGAGCTACGCCAAATGAAACCAATCTGGGGAGCTGTTTATGGGCCAGTGATCATGAGTCAGAGAAACACGAGAGTGGACCTATTTGACCTTCGTCCGCAGGCCCGGGATGGGAATCATTGCTAGAAGTTAAGGTTGTAGGTGTATAGCGTATGTACTACTAAGCCCGACGCACATAGTTGCCTCGGGTAGTCAACTTTTTTGGATGTCAGGTGGCTCCGATGGGCTACGGATCACCAAGTCGGCGCTCATCAAGGTATGAGCCCTCAAGGTGGACTGAGCCGGTATTTACAGCACCCTTTACGTATCTCGAGACGCTCGTCACCGCCCGGGTGTTGGAGGCCGCCGTTTGTTTAAACGTCGCATCACAATTAAGACGGAAACCCGTCGCAGACGGGGGTGTGGTCCGAGCCTTCCTGCAAGCATATACCATCCGTGC
seq00012   GTTGATACATCGAGCTAGCATCATTCGGCATAGATACGTGAGGCAATGCGGTAAGCACGCGGATGTTGAGAAACTAATACATGGATTAAAGCAAGCTTTGCACTCCAATGAATTTCGGTATAGTTCCACTCGTGGAGACTCCCTTACCTGTCCGGTTTGGCGGGCGGACCACGTACGTGCAGTGGCCTTGTCCCAACGAGCTAAGATCGGCGATTATCAGGGACGGTCAGACACGGGCGGCCATGGGACGCCCCGGCGAGTGCCTTCCACAAGAGTACGTCGTGTTATCTATTACTAGCTTTATTCAAGCCCCTGTACATGACGGTTGGGCGGATTCGTCAGCAGCCTCGAATCCCGAGCGGTGGCCCCAAAAGGGAACTGCCAACCCCGCCTAGTAATGGCGACATTGACCCTAGGCTACACTTCATACTAGGTCCGCGTCTGCGAGAGGTAAAGTCAATCCAACCCTCTCGAAGAGTTTCTATCGGGACCCTGCCCCCAATTGGATACGAGCATATAAAGAAGTGTAGGTATACAAGTGTTGATAGACGTATGATTCTCGACCTCACCCGGACCGTGCAGGTGGGGGTGAATTATTGGTCCCAGTCTTCAGACTCTGCGGGGATGCATCTACTTATCAAGGCGGGCTTTAATCCGTGCGTATCGGGGTCACTGACGTGGGTGGCATAGCGACTAGGATGCAGTGAACGCTTGACCTACCATTCGTCCCCCATGACGACAACTGTTAGAAGGTGTGCGCCATTCCGCTAGTATTCAATAAAAACTAAAGAGAGAATCATTGCACCGATGACATCCCCATCGCCTTTTATAGGCGTCCGTTTTGACTAAAATAGGCGCACCTGGAGGACCTCTTCATGGCTCGGGCAAATGATGATTCCGCCAGCGTTCTTACCATATGATCGCTAACCTCTGGCCCTTCGTCTCAAGTCCTCATAGGTTACTTTAGTCAGATGATAATAGAGTCGAAGCACGCTCGGGATGGTCGACTACCCCTCTTACCGGTTCCTGGAGTCCTGTTATTCAAAGTGAATCAGGTCTGCCACTCAGCTGTCAAAAATTGGTATCACACGGGCTACTATGATTCCCTTTGAGCCGGGTAGCAACGCCCGGCCCGAGTACAAACACTCATCACTTGGCAAGTACACGCGAGCCCCCTTCGTTCCCATGCGGGCGTATCACGGCGTTTAGGCTATTTCGTAAGTCTAGGACCGTTGGTACGATATAATCAGAACATGAGCCCTGCATCCGCGGTCAAGTCACCCGTCTATCCCCAATCACAAAATAACGACCTAATTGCCGCGATGAGGTTTCGTGATCCGATAACTATGAGAGTTTCCTGACTGGGCCGAGCGCAAGCGGGTGAAGTCAACCTGAACCTGAGGGAGCTCTTTCCGGTGCGACTATCGTCATTGTTATGCACCCGTTAAAATCTAAGAGGCGAAAATCGCCACCCAGACGATCCCGTTGCTGTGCAGAGAACGTCCTAATTTGTACGGAACTGTCCCTTAGACTCGAGGGTTATGAAGCATCCACAATTTAGTTTCGTGCTAGATCTCCGGTGAGAGGATAAAGGAATTGTGAACTCACCTCACGTCTTCTGTACCGCGGTAGGCGTCAAGCCTCTCGTGTCGAAACCGTAGTCCGCAGCCTTAAGCCTGGATGTATTTCGGACACTCATAGGGTTAGATTAGTATTTTTAATGGCCCATGCTACGCGCAACAGCGGATAAGCTTTTTACACGCTCGGGCCCCCTTGTCGAAGCGGGACGGGGCTATGTCGGGGACGATATACTCATTGGGCTCGTAGTCAGATTGATTTTGACAGCAAGAGCTACGCCAAATGAAACCAATCTGGGGAGCTGTTTATGGGCCAGTGATCATGAGTCAGAGAAACACGAGAGTGGACCTATTTGACCTTCGTCCGCAGGCCCGGGATGGGAATCATTGCTAGAAGTTAAGGTTGTAGGTGTATAGCGTATGTACTACTAAGCCCGACGCACATAGTTGCCTCGGGTAGTCAACTTTTTTGGATGTCAGGTGGCTCCGATGGGCTACGGATCACCAAGTCGGCGCTCATCAAGGTATGAGCCCTCAAGGTGGACTGAGCCGGTATTTACAGCACCCTTTACGTATCTCGAGACGCTCGTCACCGCCCGGGTGTTGGAGGCCGCCGTTTGTTTAAACGTCGCATCACAATTAAGACGGAAACCCGTCGCAGACGGGGGTGTGGTCCGAGCCTTCCTGCAAGCATATACCATCCGTGC
seq00013   GTTGATACATCGAGCTAGCATCATTCGGCATAGATACGTGAGGCAATGCGGTAAGCACGCGGATGTTGAGAAACTAATACATGGATTAAAGCAAGCTTTGCACTCCAATGAATTTCGGTATAGTTCCACTCGTGGAGACTCCCTTACCTGTCCGGTTTGGGGGGCGGACCACGTACGTGCAGTGGCCTTGTCCCAACGAGCTAAGATCGGCGATTATCAGGGACGGTCAGACACGGGCGGCCATGGGACGCCCCGGCGAGTGCCTTCCACAAGAGTACGTCGTGTTATCTATTACTAGCTTTATTCAAGCCCCTGTACATGACGGTTGGGCGGATTCGTCAGCAGCCTCGAATCCCGAGCGGTGGCCCCAAAAGGGAACTGCCAACCCCGCCTAGTAATGGCGACATTGACCCTAGGCTACACTTCATACTAGGTCCGCGTCTGCGAGAGGTAAAGTCAATCCAACCCTCTCGAAGAGTTTCTATCGGGACCCTGCCCCCAATTGGATACGAGCATATAAAGAAGTGTAGGTATACAAGTGTTGATAGACGTATGATTCTCGACCTCACCCGGACCGTGCAGGTGGGGGTGAATTATTGGTCCCAGTCTTCAGACTCTGCGGGGATGCATCTACTTATCAAGGCGGGCTTTAATCCGTGCGTATCGGGGTCACTGACGTGGGTGGCATAGCGACTAGGATGCAGTGAACGCTTGACCTACCATTCGTCCCCCATGACGACAACTGTTAGAAGGTGTGCGCCATTCCGCTAGTATTCAATAAAAACTAAAGAGAGAATCATTGCACCGATGACATCCCCATCGCCTTTTATAGGCGTCCGTTTTGACTAAAATAGGCGCACCTGGAGGACCTCTTCATGGCTCGGGCAAATGATGATTCCGCCAGCGTTCTTACCATATGATCGCTAACCTCTGGCCCTTCGTCTCAAGTCCTCATAGGTTACTTTAGTCAGATGATAATAGAGTCGAAGCACGCTCGGGATGGTCGACTACCCCTCTTACCGGTTCCTGGAGTCCTGTTATTCAAAGTGAATCAGGTCTGCCACTCAGCTGTCAAAAATTGGTATCACACGGGCTACTATGATTCCCTTTGAGCCGGGTAGCAACGCCCGGCCCGAGTACAAACACTCATCACTTGGCAAGTACACGCGAGCCCCCTTCGTTCCCATGCGGGCGTATCACGGCGTTTAGGCTATTTCGTAAGTCTAGGACCGTTGGTACGATATAATCAGAACATGAGCCCTGCATCCGCAGTCAAGTCACCCGTCTATCCCCAATCACAAAATAACGACCTAATTGCCGCGATGAGGTTTCGTGATCCGATAACTATGAGAGTTTCCTGACTGGGCCGAGCGCAAGCGGGTGAAGTCAACCTGAACCTGAGGGAGCTCTTTCCGGTGCGACTATCGTCATTGTTATGCACCCGTTAAAATCTAAGAGGCGAAAATCGCCACCCAGACGATCCCGTTGCTGTGCAGAGAACGTCCTAATTTGTACGGAACTGTCCCTTAGACTCGAGGGTTATGAAGCATCCACAATTTAGTTTCGTGCTAGATCTCCGGTGAGAGGATAAAGGAATTGTGAACTCACCTCACGTCTTCTGTACCGCGGTAGGCGTCAAGCCTCTCGTGTCGAAACCGTAGTCCGCAGCCTTAAGCCTGGATGTATTTCGGACACTCATAGGGTTAGATTAGTATTTTTAATGGCCCATGCTACGCGCAACAGCGGATAAGCTTTTTACACGCTCGGGCCCCCTTGTCGAAGCGGGACGGGGCTATGTCGGGGACGATATACTCATTGGGCTCGTAGTCAGATTGATTTTGACAGCAAGAGCTACGCCAAATGAAACCAATCTGGGGAGCTGTTTATGGGCCAGTGATCATGAGTCAGAGAAACACGAGAGTGGACCTATTTGACCTTCGTCCGCAGGCCCGGGATGGGAATCATTGCTAGAAGTTAAGGTTGTAGGTGTATAGCGTATGTACTACTAAGCCCGACGCACATAGTTGCCTCGGGTAGTCAACTTTTTTGGATGTCAGGTGGCTCCGATGGGCTACGGATCACCAAGTCGGCGCTCATCAAGGTATGAGCCCTCAAGGTGGACTGAGCCGGTATTTACAGCACCCTTTACGTATCTCGAGACGCTCGTCACCGCCCGGGTGTTGGAGGCCGCCGTTTGTTTAAACGTCGCATCACAATTAAGACGGAAACCCGTCGCTGACGGGGGTGTGGTCCGAGCCTTCCTGCAAGCATATACCATCCGTGC
seq00014   GTTGATACATCGAGCTAGCATCATTCGGCATAGATACGTGAGGCAATGCGGTAAGCACGCGGATGTTGAGAAACTAATACATGGATTAAAGCAAGCTTTGCACTCCAATGAATTTCGGTATAGTTCCACTCGTGGAGACTCCCTTACCTGTCCGGTTTGGGGGGCGGACCACGTACGTGCAGTGGCCTTGTCCCAACGAGCTAAGATCGGCGATTATCAGGGACGGTCAGACACGGGCGGCCATGGGACGCCCCGGCGAGTGCCTTCCACAAGAGTACGTCGTGTTATCTATTACTAGCTTTATTCAAGCCCCTGTACATGACGGTTGGGCGGATTCGTCAGCAGCCTCGAATCCCGAGCGGTGGCCCCAAAAGGGAACTGCCAACCCCGCCTAGTAATGGCGACATTGACCCTAGGCTACACTTCATACTAGGTCCGCGTCTGCGAGAGGTAAAGTCAATCCAACCCTCTCGAAGAGTTTCTATCGGGACCCTGCCCCCAATTGGATACGAGCATATAAAGAAGTGTAGGTATACAAGTGTTGATAGACGTATGATTCTCGACCTCACCCGGACCGTGCAGGTGGGGGTGAATTATTGGTCCCAGTCTTCAGACTCTGCGGGGATGCATCTACTTATCAAGGCGGGCTTTAATCCGTGCGTATCGGGGTCACTGACGTGGGTGGCATAGCGACTAGGATGCAGTGAACGCTTGACCTACCATTCGTCCCCCATGACGACAACTGTTAGAAGGTGTGCGCCATTCCGCTAGTATTCAATAAAAACTAAAGAGAGAATCATTGCACCGATGACATCCCCATCGCCTTTTATAGGCGTCCGTTTTGACTAAAATAGGCGCACCTGGAGGACCTCTTCATGGCTCGGGCAAATGATGATTCCGCCAGCGTTCTTACCATATGATCGCTAACCTCTGGCCCTTCGTCTCAAGTCCTCATAGGTTACTTTAGTCAGATGATAATAGAGTCGAAGCACGCTCGGGATGGTCGACTACCCCTCTTACCGGTTCCTGGAGTCCTGTTATTCAAAGTGAATCAGGTCTGCCACTCAGCTGTCAAAAATTGGTATCACACGGGCTACTATGATTCCCTTTGAGCCGGGTAGCAACGCCCGGCCCGAGTACAAACACTCATCACTTGGCAAGTACACGCGAGCCCCCTTCGTTCCCATGCGGGCGTATCACGGCGTTTAGGCTATTTCGTAAGTCTAGGACCGTTGGTACGATATAATCAGAACATGAGCCCTGCATCCGCGGTCAAGTCACCCGTCTATCCCCAATCACAAAATAACGACCTAATTGCCGCGATGAGGTTTCGTGATCCGATAACTATGAGAGTTTCCTGACTGGGCCGAGCGCAAGCGGGTGAAGTCAACCTGAACCTGAGGGAGCTCTTTCCGGTGCGACTATCGTCATTGTTATGCACCCGTTAAAATCTAAGAGGCGAAAATCGCCACCCAGACGATCCCGTTGCTGTGCAGAGAACGTCCTAATTTGTACGGAACTGTCCCTTAGACTCGAGGGTTATGAAGCATCCACAATTTAGTTTCGTGCTAGATCTCCGGTGAGAGGATAAAGGAATTGTGAACTCACCTCACGTCTTCTGTACCGCGGTAGGCGTCAAGCCTCTCGTGTCGAAACCGTAGTCCGCAGCCTTAAGCCTGGATGTATTTCGGACACTCATAGGGTTAGATTAGTATTTTTAATGGCCCATGCTACGCGCAACAGCGGATAAGCTTTTTACACGCTCGGGCCCCCTTGTCGAAGCGGGACGGGGCTATGTCGGGGACGATATACTCATTGGGCTCGTAGTCAGATTGATTTTGACAGCAAGAGCTACGCCAAATGAAACCAATCTGGGGAGCTGTTTATGGGCCAGTGATCATGAGTCAGAGAAACACGAGAGTGGACCTATTTGACCTTCGTCCGCAGGCCCGGGATGGGAATCATTGCTAGAAGTTAAGGTTGTAGGTGTATAGCGTATGTACTACTAAGCCCGACGCACATAGTTGCCTCGGGTAGTCAACTTTTTTGGATGTCAGGTGGCTCCGATGGGCTACGGATCACCAAGTCGGCGCTCATCAAGGTATGAGCCCTCAAGGTGGACTGAGCCGGTATTTACAGCACCCTTTACGTATCTCGAGACGCTCGTCACCGCCCGGGTGTTGGAGGCCGCCGTTTGTTTAAACGTCGCATCACAATTAAGACGGAAACCCGTCGCAGACGGGGGTGTGGTCCGAGCCTTCCTGCAAGCATATACCATCCGTGC
seq00015   GTTGATACATCGAGCTAGCATCATTCGGCATAGATACGTGAGGCAATGCGGTAAGCACGCGGATGTTGAGAAACTAATACATGGATTAAAGCAAGCTTTGCACTCCAATGAATTTCGGTATAGTTCCACTCGTGGAGACTCCCTTACCTGTCCGGTTTGGGGGGCGGACCACGTACGTGCAGTGGCCTTGTCCCAACGAGCTAAGATCGGCGATTATCAGGGACGGTCAGACACGGGCGGCCATGGGACGCCCCGGCGAGTGCCTTCCACAAGAGTACGTCGTGTTATCTATTACTAGCTTTATTCAAGCCCCTGTACATGACGGTTGGGCGGATTCGTCAGCAGCCTCGAATCCCGAGCGGTGGCCCCAAAAGGGAACTGCCAACCCCGCCTAGTAATGGCGACATTGACCCTAGGCTACACTTCATACTAGGTCCGCGTCTGCGAGAGGTAAAGTCAATCCAACCCTCTCGAAGAGTTTCTATCGGGACCCTGCCCCCAATTGGATACGAGCATATAAAGAAGTGTAGGTATACAAGTGTTGATAGACGTATGATTCTCGACCTCACCCGGACCGTGCAGGTGGGGGTGAATTATTGGTCCCAGTCTTCAGACTCTGCGGGGATGCATCTACTTATCAAGGCGGGCTTTAATCCGTGCGTATCGGGGTCACTGACGTGGGTGGCATAGCGACTAGGATGCAGTGAACGCTTGACCTACCATTCGTCCCCCATGACGACAACTGTTAGAAGGTGTGCGCCATTCCGCTAGTATTCAATAAAAACTAAAGAGAGAATCATTGCACCGATGACATCCCCATCGCCTTTTATAGGCGTCCGTTTTGACTAAAATAGGCGCACCTGGAGGACCTCTTCATGGCTCGGGCAAATGATGATTCCGCCAGCGTTCTTACCATATGATCGCTAACCTCTGGCCCTTCGTCTCAAGTCCTCATAGGTTACTTTAGTCAGATGATAATAGAGTCGAAGCACGCTCGGGATGGTCGACTACCCCTCTTACCGGTTCCTGGAGTCCTGTTATTCAAAGTGAATCAGGTCTGCCACTCAGCTGTCAAAAATTGGTATCACACGGGCTACTATGATTCCCTTTGAGCCGGGTAGCAACGCCCGGCCCGAGTACAAACACTCATCACTTGGCAAGTACACGCGAGCCCCCTTCGTTCCCATGCGGGCGTATCACGGCGTTTAGGCTATTTCGTAAGTCTAGGACCGTTGGTACGATATAATCAGAACATGAGCCCTGCATCCGCGGTCAAGTCACCCGTCTATCCCCAATCACAAAATAACGACCTAATTGCCGCGATGAGGTTTCGTGATCCGATAACTATGAGAGTTTCCTGACTGGGCCGAGCGCAAGCGGGTGAAGTCAACCTGAACCTGAGGGAGCTCTTTCCGGTGCGACTATCGTCATTGTTATGCACCCGTTAAAATCTAAGAGGCGAAAATCGCCACCCAGACGATCCCGTTGCTGTGCAGAGAACGTCCTAATTTGTACGGAACTGTCCCTTAGACTCGAGGGTTATGAAGCATCCACAATTTAGTTTCGTGCTAGATCTCCGGTGAGAGGATAAAGGAATTGTGAACTCACCTCACGTCTTCTGTACCGCGGTAGGCGTCAAGCCTCTCGTGTCGAAACCGTAGTCCGCAGCCTTAAGCCTGGATGTATTTCGGACACTCATAGGGTTAGATTAGTATTTTTAATGGCCCATGCTACGCGCAACAGCGGATAAGCTTTTTACACGCTCGGGCCCCCTTGTCGAAGCGGGACGGGGCTATGTCGGGGACGATATACTCATTGGGCTCGTAGTCAGATTGATTTTGACAGCAAGAGCTACGCCAAATGAAACCAATCTGGGGAGCTGTTTATGGGCCAGTGATCATGAGTCAGAGAAACACGAGAGTGGACCTATTTGACCTTCGTCCGCAGGCCCGGGATGGGAATCATTGCTAGAAGTTAAGGTTGTAGGTGTATAGCGTATGTACTACTAAGCCCGACGCACATAGTTGCCTCGGGTAGTCAACTTTTTTGGATGTCAGGTGGCTCCGATGGGCTACGGATCACCAAGTCGGCGCTCATCAAGGTATGAGCCCTCAAGGTGGACTGAGCCGGTATTTACAGCACCCTTTACGTATCTCGAGACGCTCGTCACCGCCCGGGTGTTGGAGGCCGCCGTTTGTTTAAACGTCGCATCACAATTAAGACGGAAACCCGTCGCAGACGGGGGTGTGGTCCGAGCCTTCCTGCAAGCATATACCATCCGTGC
seq00016   GTTGATACATCGAGCTAGCATCATTCGGCATAGATACGTGAGGCAATGCGGTAAGCACGCGGATGTTGAGAAACTAATACATGGATTAAAGCAAGCTTTGCACTCCAATGAATTTCGGTATAGTTCCACTCGTGGAGACTCCCTTACCTGTCCGGTTTGGGGGGCGGACCACGTACGTGCAGTGGCCTTGTCCCAACGAGCTAAGATCGGCGATTATCAGGGACGGTCAGACACGGGCGGCCATGGGACGCCCCGGCGAGTGCCTTCCACAAGAGTACGTCGTGTTATCTATTACTAGCTTTATTCAAGCCCCTGTACATGACGGTTGGGCGGATTCGTCAGCAGCCTCGAATCCCGAGCGGTGGCCCCAAAAGGGAACTGCCAACCCCGCCTAGTAATGGCGACATTGACCCTAGGCTACACTTCATACTAGGTCCGCGTCTGCGAGAGGTAAAGTCAATCCAACCCTCTCGAAGAGTTTCTATCGGGACCCTGCCCCCAATTGGATACGAGCATATAAAGAAGTGTAGGTATACAAGTGTTGATAGACGTATGATTCTCGACCTCACCCGGACCGTGCAGGTGGGGGTGAATTATTGGTCCCAGTCTTCAGACTCTGCGGGGATGCATCTACTTATCAAGGCGGGCTTTAATCCGTGCGTATCGGGGTCACTGACGTGGGTGGCATAGCGACTAGGATGCAGTGAACGCTTGACCTACCATTCGTCCCCCATGACGACAACTGTTAGAAGGTGTGCGCCATTCCGCTAGTATTCAATAAAAACTAAAGAGAGAATCATTGCACCGATGACATCCCCATCGCCTTTTATAGGCGTCCGTTTTGACTAAAATAGGCGCACCTGGAGGACCTCTTCATGGCTCGGGCAAATGATGATTCCGCCAGCGTTCTTACCATATGATCGCTAACCTCTGGCCCTTCGTCTCAAGTCCTCATAGGTTACTTTAGTCAGATGATAATAGAGTCGAAGCACGCTCGGGATGGTCGACTACCCCTCTTACCGGTTCCTGGAGTCCTGTTATTCAAAGTGAATCAGGTCTGCCACTCAGCTGTCAAAAATTGGTATCACACGGGCTACTATGATTCCCTTTGAGCCGGGTAGCAACGCCCGGCCCGAGTACAAACACTCATCACTTGGCAAGTACACGCGAGCCCCCTTCGTTCCCATGCGGGCGTATCACGGCGTTTAGGCTATTTCGTAAGTCTAGGACCGTTGGTACGATATAATCAGAACATGAGCCCTGCATCCGCGGTCAAGTCACCCGTCTATCCCCAATCACAAAATAACGACCTAATTGCCGCGATGAGGTTTCGTGATCCGATAACTATGAGAGTTTCCTGACTGGGCCGAGCGCAAGCGGGTGAAGTCAACCTGAACCTGAGGGAGCTCTTTCCGGTGCGACTATCGTCATTGTTATGCACCCGTTAAAATCTAAGAGGCGAAAATCGCCACCCAGACGATCCCGTTGCTGTGCAGAGAACGTCCTAATTTGTACGGAACTGTCCCTTAGACTCGAGGGTTATGAAGCATCCACAATTTAGTTTCGTGCTAGATCTCCGGTGAGAGGATAAAGGAATTGTGAACTCACCTCACGTCTTCTGTACCGCGGTAGGCGTCAAGCCTCTCGTGTCGAAACCGTAGTCCGCAGCCTTAAGCCTGGATGTATTTCGGACACTCATAGGGTTAGATTAGTATTTTTAATGGCCCATGCTACGCGCAACAGCGGATAAGCTTTTTACACGCTCGGGCCCCCTTGTCGAAGCGGGACGGGGCTATGTCGGGGACGATATACTCATTGGGCTCGTAGTCAGATTGATTTTGACAGCAAGAGCTACGCCAAATGAAACCAATCTGGGGAGCTGTTTATGGGCCAGTGATCATGAGTCAGAGAAACACGAGAGTGGACCTATTTGACCTTCGTCCGCAGGCCCGGGATGGGAATCATTGCTAGAAGTTAAGGTTGTAGGTGTATAGCGTATGTACTACTAAGCCCGACGCACATAGTTGCCTCGGGTAGTCAACTTTTTTGGATGTCAGGTGGCTCCGATGGGCTACGGATCACCAAGTCGGCGCTCATCAAGGTATGAGCCCTCAAGGTGGACTGAGCCGGTATTTACAGCACCCTTTACGTATCTCGAGACGCTCGTCACCGCCCGGGTGTTGGAGGCCGCCGTTTGTTTAAACGTCGCATCACAATTAAGACGGAAACCCGTCGCAGACGGGGGTGTGGTCCGAGCCTTCCTGCAAGCATATACCATCCGTGC
seq00017   GTTGATACATCGAGCTAGCATCATTCGGCATAGATACGTGAGGCAATGCGGTAAGCACGCGGATGTTGAGAAACTAATACATGGATTAAAGCAAGCTTTGCACTCCAATGAATTTCGGTATAGTTCCACTCGTGGAGACTCCCTTACCTGTCCGGTTTGGGGGGCGGACCACGTACGTGCAGTGGCCTTGTCCCAACGAGCTAAGATCGGCGATTATCAGGGACGGTCAGACACGGGCGGCCATGGGACGCCCCGGCGAGTGCCTTCCACAAGAGTACGTCGTGTTATCTATTACTAGCTTTATTCAAGCCCCTGTACATGACGGTTGGGCGGATTCGTCAGCAGCCTCGAATCCCGAGCGGTGGCCCCAAAAGGGAACTGCCAACCCCGCCTAGTAATGGCGACATTGACCCTAGGCTACACTTCATACTAGGTCCGCGTCTGCGAGAGGTAAAGTCAATCCAACCCTCTCGAAGAGTTTCTATCGGGACCCTGCCCCCAATTGGATACGAGCACATAAAGAAGTGTAGGTATACAAGTGTTGATAGACGTATGATTCTCGACCTCACCCGGACCGTGCAGGTGGGGGTGAATTATTGGTCCCAGTCTTCAGACTCTGCGGGGATGCATCTACTTATCAAGGCGGGCTTTAATCCGTGCGTATCGGGGTCACTGACGTGGGTGGCATAGCGACTAGGATGCAGTGAACGCTTGACCTACCATTCGTCCCCCATGACGACAACTGTTAGAAGGTGTGCGCCATTCCGCTAGTATTCAATAAAAACTAAAGAGAGAATCATTGCACCGATGACATCCCCATCGCCTTTTATAGGCGTCCGTTTTGACTAAAATAGGCGCACCTGGAGGACCTCTTCATGGCTCGGGCAAATGATGATTCCGCCAGCGTTCTTACCATATGATCGCTAACCTCTGGCCCTTCGTCTCAAGTCCTCATAGGTTACTTTAGTCAGATGATAATAGAGTCGAAGCACGCTCGGGATGGTCGACTACCCCTCTTACCGGTTCCTGGAGTCCTGTTATTCAAAGTGAATCAGGTCTGCCACTCAGCTGTCAAAAATTGGTATCACACGGGCTACTATGATTCCCTTTGAGCCGGGTAGCAACGCCCGGCCCGAGTACAAACACTCATCACTTGGCAAGTACACGCGAGCCCCCTTCGTTCCCATGCGGGCGTATCACGGCGTTTAGGCTATTTCGTAAGTCTAGGACCGTTGGTACGATATAATCAGAACATGAGCCCTGCATCCGCGGTCAAGTCACCCGTCTATCCCCAATCACAAAATAACGACCTAATTGCCGCGATGAGGTTTCGTGATCCGATAACTATGAGAGTTTCCTGACTGGGCCGAGCGCAAGCGGGTGAAGTCAACCTGAACCTGAGGGAGCTCTTTCCGGTGCGACTATCGTCATTGTTATGCACCCGTTAAAATCTAAGAGGCGAAAATCGCCACCCAGACGATCCCGTTGCTGTGCAGAGAACGTCCTAATTTGTACGGAACTGTCCCTTAGACTCGAGGGTTATGAAGCATCCACAATTTAGTTTCGTGCTAGATCTCCGGTGAGAGGATAAAGGAATTGTGAACTCACCTCACGTCTTCTGTACCGCGGTAGGCGTCAAGCCTCTCGTGTCGAAACCGTAGTCCGCAGCCTTAAGCCTGGATGTATTTCGGACACTCATAGGGTTAGATTAGTATTTTTAATGGCCCATGCTACGCGCAACAGCGGATAAGCTTTTTACACGCTCGGGCCCCCTTGTCGAAGCGGGACGGGGCTATGTCGGGGACGATATACTCATTGGGCTCGTAGTCAGATTGATTTTGACAGCAAGAGCTACGCCAAATGAAACCAATCTGGGGAGCTGTTTATGGGCCAGTGATCATGAGTCAGAGAAACACGAGAGTGGACCTATTTGACCTTCGTCCGCAGGCCCGGGATGGGAATCATTGCTAGAAGTTAAGGTTGTAGGTGTATAGCGTATGTACTACTAAGCCCGACGCACATAGTTGCCTCGGGTAGTCAACTTTTTTGGATGTCAGGTGGCTCCGATGGGCTACGGATCACCAAGTCGGCGCTCATCAAGGTATGAGCCCTCAAGGTGGACTGAGCCGGTATTTACAGCACCCTTTACGTATCTCGAGACGCTCGTCACCGCCCGGGTGTTGGAGGCCGCCGTTTGTTTAAACGTCGCATCACAATTAAGACGGAAACCCGTCGCAGACGGGGGTGTGGTCCGAGCCTTCCTGCAAGCATATACCATCCGTGC
seq00018   GTTGATACATCGAGCTAGCATCATTCGGCATAGATACGTGAGGCAATGCGGTAAGCACGCGGATGTTGAGAAACTAATACATGGATTAAAGCAAGCTTTGCACTCCAATGAATTTCGGTATAGTTCCACTCGTGGAGACTCCCTTACCTGTCCGGTTTGGGGGGCGGACCACGTACGTGCAGTGGCCTTGTCCCAACGAGCTAAGATCGGCGATTATCAGGGACGGTCAGACACGGGCGGCCATGGGACGCCCCGGCGAGTGCCTTCCACAAGAGTACGTCGTGTTATCTATTACTAGCTTTATTCAAGCCCCTGTACATGACGGTTGGGCGGATTCGTCAGCAGCCTCGAATCCCGAGCGGTGGCCCCAAAAGGGAACTGCCAACCCCGCCTAGTAATGGCGACATTGACCCTAGGCTACACTTCATACTAGGTCCGCGTCTGCGAGAGGTAAAGTCAATCCAACCCTCTCGAAGAGTTTCTATCGGGACCCTGCCCCCAATTGGATACGAGCACATAAAGAAGTGTAGGTATACAAGTGTTGATAGACGTATGATTCTCGACCTCACCCGGACCGTGCAGGTGGGGGTGAATTATTGGTCCCAGTCTTCAGACTCTGCGGGGATGCATCTACTTATCAAGGCGGGCTTTAATCCGTGCGTATCGGGGTCACTGACGTGGGTGGCATAGCGACTAGGATGCAGTGAACGCTTGACCTACCATTCGTCCCCCATGACGACAACTGTTAGAAGGTGTGCGCCATTCCGCTAGTATTCAATAAAAACTAAAGAGAGAATCATTGCACCGATGACATCCCCATCGCCTTTTATAGGCGTCCGTTTTGACTAAAATAGGCGCACCTGGAGGACCTCTTCATGGCTCGGGCAAATGATGATTCCGCCAGCGTTCTTACCATATGATCGCTAACCTCTGGCCCTTCGTCTCAAGTCCTCATAGGTTACTTTAGTCAGATGATAATAGAGTCGAAGCACGCTCGGGATGGTCGACTACCCCTCTTACCGGTTCCTGGAGTCCTGTTATTCAAAGTGAATCAGGTCTGCCACTCAGCTGTCAAAAATTGGTATCACACGGGCTACTATGATTCCCTTTGAGCCGGGTAGCAACGCCCGGCCCGAGTACAAACACTCATCACTTGGCAAGTACACGCGAGCCCCCTTCGTTCCCATGCGGGCGTATCACGGCGTTTAGGCTATTTCGTAAGTCTAGGACCGTTGGTACGATATAATCAGAACATGAGCCCTGCATCCGCGGTCAAGTCACCCGTCTATCCCCAATCACAAAATAACGACCTAATTGCCGCGATGAGGTTTCGTGATCCGATAACTATGAGAGTTTCCTGACTGGGCCGAGCGCAAGCGGGTGAAGTCAACCTGAACCTGAGGGAGCTCTTTCCGGTGCGACTATCGTCATTGTTATGCACCCGTTAAAATCTAAGAGGCGAAAATCGCCACCCAGACGATCCCGTTGCTGTGCAGAGAACGTCCTAATTTGTACGGAACTGTCCCTTAGACTCGAGGGTTATGAAGCATCCACAATTTAGTTTCGTGCTAGATCTCCGGTGAGAGGATAAAGGAATTGTGAACTCACCTCACGTCTTCTGTACCGCGGTAGGCGTCAAGCCTCTCGTGTCGAAACCGTAGTCCGCAGCCTTAAGCCTGGATGTATTTCGGACACTCATAGGGTTAGATTAGTATTTTTAATGGCCCATGCTACGCGCAACAGCGGATAAGCTTTTTACACGCTCGGGCCCCCTTGTCGAAGCGGGACGGGGCTATGTCGGGGACGATATACTCATTGGGCTCGTAGTCAGATTGATTTTGACAGCAAGAGCTACGCCAAATGAAACCAATCTGGGGAGCTGTTTATGGGCCAGTGATCATGAGTCAGAGAAACACGAGAGTGGACCTATTTGACCTTCGTCCGCAGGCCCGGGATGGGAATCATTGCTAGAAGTTAAGGTTGTAGGTGTATAGCGTATGTACTACTAAGCCCGACGCACATAGTTGCCTCGGGTAGTCAACTTTTTTGGATGTCAGGTGGCTCCGATGGGCTACGGATCACCAAGTCGGCGCTCATCAAGGTATGAGCCCTCAAGGTGGACTGAGCCGGTATTTACAGCACCCTTTACGTATCTCGAGACGCTCGTCACCGCCCGGGTGTTGGAGGCCGCCGTTTGTTTAAACGTCGCATCACAATTAAGACGGAAACCCGTCGCAGACGGGGGTGTGGTCCGAGCCTTCCTGCAAGCATATACCATCCGTGC
seq00019   GTTGATACATCGAGCTAGCATCATTCGGCATAGATACGTGAGGCAATGCGGTAAGCACGCGGATGTTGAGAAACTAATACATGGATTAAAGCAAGCTTTGCACTCCAATGAATTTCGGTATAGTTCCACTCGTGGAGACTCCCTTACCTGTCCGGTTTGGGGGGCGGACCACGTACGTGCAGTGGCCTTGTCCCAACGAGCTAAGATCGGCGATTATCAGGGACGGTCAGACACGGGCGGCCATGGGACGCCCCGGCGAGTGCCTTCCACAAGAGTACGTCGTGTTATCTATTACTAGCTTTATTCAAGCCCCTGTACATGACGGTTGGGCGGATTCGTCAGCAGCCTCGAATCCCGAGCGGTGGCCCCAAAAGGGAACTGCCAACCCCGCCTAGTAATGGCGACATTGACCCTAGGCTACACTTCATACTAGGTCCGCGTCTGCGAGAGGTAAAGTCAATCCAACCCTCTCGAAGAGTTTCTATCGGGACCCTGCCCCCAATTGGATACGAGCATATAAAGAAGTGTAGGTATACAAGTGTTGATAGACGTATGATTCTCGACCTCACCCGGACCGTGCAGGTGGGGGTGAATTATTGGTCCCAGTCTTCAGACTCTGCGGGGATGCATCTACTTATCAAGGCGGGCTTTAATCCGTGCGTATCGGGGTCACTGACGTGGGTGGCATAGCGACTAGGATGCAGTGAACGCTTGACCTACCATTCGTCCCCCATGACGACAACTGTTAGAAGGTGTGCGCCATTCCGCTAGTATTCAATAAAAACTAAAGAGAGAATCATTGCACCGATGACATCCCCATCGCCTTTTATAGGCGTCCGTTTTGACTAAAATAGGCGCACCTGGAGGACCTCTTCATGGCTCGGGCAAATGATGATTCCGCCAGCGTTCTTACCATATGATCGCTAACCTCTGGCCCTTCGTCTCAAGTCCTCATAGGTTACTTTAGTCAGATGATAATAGAGTCGAAGCACGCTCGGGATGGTCGACTACCCCTCTTACCGGTTCCTGGAGTCCTGTTATTCAAAGTGAATCAGGTCTGCCACTCAGCTGTCAAAAATTGGTATCACACGGGCTACTATGATTCCCTTTGAGCCGGGTAGCAACGCCCGGCCCGAGTACAAACACTCATCACTTGGCAAGTACACGCGAGCCCCCTTCGTTCCCATGCGGGCGTATCACGGCGTTTAGGCTATTTCGTAAGTCTAGGACCGTTGGTACGATATAATCAGAACATGAGCCCTGCATCCGCAGTCAAGTCACCCGTCTATCCCCAATCACAAAATAACGACCTAATTGCCGCGATGAGGTTTCGTGATCCGATAACTATGAGAGTTTCCTGACTGGGCCGAGCGCAAGCGGGTGAAGTCAACCTGAACCTGAGGGAGCTCTTTCCGGTGCGACTATCGTCATTGTTATGCACCCGTTAAAATCTAAGAGGCGAAAATCGCCACCCAGACGATCCCGTTGCTGTGCAGAGAACGTCCTAATTTGTACGGAACTGTCCCTTAGACTCGAGGGTTATGAAGCATCCACAATTTAGTTTCGTGCTAGATCTCCGGTGAGAGGATAAAGGAATTGTGAACTCACCTCACGTCTTCTGTACCGCGGTAGGCGTCAAGACTCTCGTGTCGAAACCGTAGTCCGCAGCCTTAAGCCTGGATGTATTTCGGACACTCATAGGGTTAGATTAGTATTTTTAATGGCCCATGCTACGCGCAACAGCGGATAAGCTTTTTACACGCTCGGGCCCCCTTGTCGAAGCGGGACGGGGCTATGTCGGGGACGATATACTCATTGGGCTCGTAGTCAGATTGATTTTGACAGCAAGAGCTACGCCAAATGAAACCAATCTGGGGAGCTGTTTATGGGCCAGTGATCATGAGTCAGAGAAACACGAGAGTGGACCTATTTGACCTTCGTCCGCAGGCCCGGGATGGGAATCATTGCTAGAAGTTAAGGTTGTAGGTGTATAGCGTATGTACTACTAAGCCCGACGCACATAGTTGCCTCGGGTAGTCAACTTTTTTGGATGTCAGGTGGCTCCGATGGGCTACGGATCACCAAGTCGGCGCTCATCAAGGTATGAGCCCTCAAGGTGGACTGAGCCGGTATTTACAGCACCCTTTACGTATCTCGAGACGCTCGTCACCGCCCGGGTGTTGGAGGCCGCCGTTTGTTTAAACGTCGCATCACAATTAAGACGGAAACCCGTCGCAGACGGGGGTGTGGTCCGAGCCTTCCTGCAAGCATATACCATCCGTGC
seq00020   GTTGATACATCGAGCTAGCATCATTCGGCATAGATACGTGAGGCAATGCGGTAAGCACGCGGATGTTGAGAAACTAATACATGGATTAAAGCAAGCTTTGCACTCCAATGAATTTCGGTATAGTTCCACTCGTGGAGACTCCCTTACCTGTCCGGTTTGGGGGGCGGACCACGTACGTGCAGTGGCCTTGTCCCAACGAGCTAAGATCGGCGATTATCAGGGACGGTCAGACACGGGCGGCCATGGGACGCCCCGGCGAGTGCCTTCCACAAGAGTACGTCGTGTTATCTATTACTAGCTTTATTCAAGCCCCTGTACATGACGGTTGGGCGGATTCGTCAGCAGCCTCGAATCCCGAGCGGTGGCCCCAAAAGGGAACTGCCAACCCCGCCTAGTAATGGCGACATTGACCCTAGGCTACACTTCATACTAGGTCCGCGTCTGCGAGAGGTAAAGTCAATCCAACCCTCTCGAAGAGTTTCTATCGGGACCCTGCCCCCAATTGGATACGAGCATATAAAGAAGTGTAGGTATACAAGTGTTGATAGACGTATGATTCTCGACCTCACCCGGACCGTGCAGGTGGGGGTGAATTATTGGTCCCAGTCTTCAGACTCTGCGGGGATGCATCTACTTATCAAGGCGGGCTTTAATCCGTGCGTATCGGGGTCACTGACGTGGGTGGCATAGCGACTAGGATGCAGTGAACGCTTGACCTACCATTCGTCCCCCATGACGACAACTGTTAGAAGGTGTGCGCCATTCCGCTAGTATTCAATAAAAACTAAAGAGAGAATCATTGCACCGATGACATCCCCATCGCCTTTTATAGGCGTCCGTTTTGACTAAAATAGGCGCACCTGGAGGACCTCTTCATGGCTCGGGCAAATGATGATTCCGCCAGCGTTCTTACCATATGATCGCTAACCTCTGGCCCTTCGTCTCAAGTCCTCATAGGTTACTTTAGTCAGATGATAATAGAGTCGAAGCACGCTCGGGATGGTCGACTACCCCTCTTACCGGTTCCTGGAGTCCTGTTATTCAAAGTGAATCAGGTCTGCCACTCAGCTGTCAAAAATTGGTATCACACGGGCTACTATGATTCCCTTTGAGCCGGGTAGCAACGCCCGGCCCGAGTACAAACACTCATCACTTGGCAAGTACACGCGAGCCCCCTTCGTTCCCATGCGGGCGTATCACGGCGTTTAGGCTATTTCGTAAGTCTAGGACCGTTGGTACGATATAATCAGAACATGAGCCCTGCATCCGCGGTCAAGTCACCCGTCTATCCCCAATCACAAAATAACGACCTAATTGCCGCGATGAGGTTTCGTGATCCGATAACTATGAGAGTTTCCTGACTGGGCCGAGCGCAAGCGGGTGAAGTCAACCTGAACCTGAGGGAGCTCTTTCCGGTGCGACTATCGTCATTGTTATGCACCCGTTAAAATCTAAGAGGCGAAAATCGCCACCCAGACGATCCCGTTGCTGTGCAGAGAACGTCCTAATTTGTACGGAACTGTCCCTTAGACTCGAGGGTTATGAAGCATCCACAATTTAGTTTCGTGCTAGATCTCCGGTGAGAGGATAAAGGAATTGTGAACTCACCTCACGTCTTCTGTACCGCGGTAGGCGTCAAGCCTCTCGTGTCGAAACCGTAGTCCGCAGCCTTAAGCCTGGATGTATTTCGGACACTCATAGGGTTAGATTAGTATTTTTAATGGCCCATGCTACGCGCAACAGCGGATAAGCTTTTTACACGCTCGGGCCCCCTTGTCGAAGCGGGACGGGGCTATGTCGGGGACGATATACTCATTGGGCTCGTAGTCAGATTGATTTTGACAGCAAGAGCTACGCCAAATGAAACCAATCTGGGGAGCTGTTTATGGGCCAGTGATCATGAGTCAGAGAAACACGAGAGTGGACCTATTTGACCTTCGTCCGCAGGCCCGGGATGGGAATCATTGCTAGAAGTTAAGGTTGTAGGTGTATAGCGTATGTACTACTAAGCCCGACGCACATAGTTGCCTCGGGTAGTCAACTTTTTTGGATGTCAGGTGGCTCCGATGGGCTACGGATCACCAAGTCGGCGCTCATCAAGGTATGAGCCCTCAAGGTGGACTGAGCCGGTATTTACAGCACCCTTTACGTATCTCGAGACGCTCGTCACCGCCCGGGTGTTGGAGGCCGCCGTTTGTTTAAACGTCGCATCACAATTAAGACGGAAACCCGTCGCAGACGGGGGTGTGGTCCGAGCCTTCCTGCAAGCATATACCATCCGTGC
seq00021   GTTGATACATCGAGCTAGCATCATTCGGCATAGATACGTGAGGCAATGCGGTAAGCACGCGGATGTTGAGAAACTAATACATGGATTAAAGCAAGCTTTGCACTCCAATGAATTTCGGTATAGTTCCACTCGTGGAGACTCCCTTACCTGTCCGGTTTGGGGGGCGGACCACGTACGTGCAGTGGCCTTGTCCCAACGAGCTAAGATCGGCGATTATCAGGGACGGTCAGACACGGGCGGCCATGGGACGCCCCGGCGAGTGCCTTCCACAAGAGTACGTCGTGTTATCTATTACTAGCTTTATTCAAGCCCCTGTACATGACGGTTGGGCGGATTCGTCAGCAGCCTCGAATCCCGAGCGGTGGCCCCAAAAGGGAACTGCCAACCCCGCCTAGTAATGGCGACATTGACCCTAGGCTACACTTCATACTAGGTCCGCGTCTGCGAGAGGTAAAGTCAATCCAACCCTCTCGAAGAGTTTCTATCGGGACCCTGCCCCCAATTGGATACGAGCATATAAAGAAGTGTAGGTATACAAGTGTTGATAGACGTATGATTCTCGACCTCACCCGGACCGTGCAGGTGGGGGTGAATTATTGGTCCCAGTCTTCAGACTCTGCGGGGATGCATCTACTTATCAAGGCGGGCTTTAATCCGTGCGTATCGGGGTCACTGACGTGGGTGGCATAGCGACTAGGATGCGGTGAACGCTTGACCTACCATTCGTCCCCCATGACGACAACTGTTAGAAGGTGTGCGCCATTCCGCTAGTATTCAATAAAAACTAAAGAGAGAATCATTGCACCGATGACATCCCCATCGCCTTTTATAGGCGTCCGTTTTGACTAAAATAGGCGCACCTGGAGGACCTCTTCATGGCTCGGGCAAATGATGATTCCGCCAGCGTTCTTACCATATGATCGCTAACCTCTGGCCCTTCGTCTCAAGTCCTCATAGGTTACTTTAGTCAGATGATAATAGAGTCGAAGCACGCTCGGGATGGTCGACTACCCCTCTTACCGGTTCCTGGAGTCCTGTTATTCAAAGTGAATCAGGTCTGCCACTCAGCTGTCAAAAATTGGTATCACACGGGCTACTATGATTCCCTTTGAGCCGGGTAGCAACGCCCGGCCCGAGTACAAACACTCATCACTTGGCAAGTACACGCGAGCCCCCTTCGTTCCCATGCGGGCGTATCACGGCGTTTAGGCTATTTCGTAAGTCTAGGACCGTTGGTACGATATAATCAGAACATGAGCCCTGCATCCGCAGTCAAGTCACCCGTCTATCCCCAATCACAAAATAACGACCTAATTGCCGCGATGAGGTTTCGTGATCCGATAACTATGAGAGTTTCCTGACTGGGCCGAGCGCAAGCGGGTGAAGTCAACCTGAACCTGAGGGAGCTCTTTCCGGTGCGACTATCGTCATTGTTATGCACCCGTTAAAATCTAAGAGGCGAAAATCGCCACCCAGACGATCCCGTTGCTGTGCAGAGAACGTCCTAATTTGTACGGAACTGTCCCTTAGACTCGAGGGTTATGAAGCATCCACAATTTAGTTTCGTGCTAGATCTCCGGTGAGAGGATAAAGGAATTGTGAACTCACCTCACGTCTTCTGTACCGCGGTAGGCGTCAAGCCTCTCGTGTCGAAACCGTAGTCCGCAGCCTTAAGCCTGGATGTATTTCGGACACTCATAGGGTTAGATTAGTATTTTTAATGGCCCATGCTACGCGCAACAGCGGATAAGCTTTTTACACGCTCGGGCCCCCTTGTCGAAGCGGGACGGGGCTATGTCGGGGACGATATACTCATTGGGCTCGTAGTCAGATTGATTTTGACAGCAAGAGCTACGCCAAATGAAACCAATCTGGGGAGCTGTTTATGGGCCAGTGATCATGAGTCAGAGAAACACGAGAGTGGACCTATTTGACCTTCGTCCGCAGGCCCGGGATGGGAATCATTGCTAGAAGTTAAGGTTGTAGGTGTATAGCGTATGTACTACTAAGCCCGACGCACATAGTTGCCTCGGGTAGTCAACTTTTTTGGATGTCAGGTGGCTCCGATGGGCTACGGATCACCAAGTCGGCGCTCATCAAGGTATGAGCCCTCAAGGTGGACTGAGCCGGTATTTACAGCACCCTTTACGTATCTCGAGACGCTCGTCACCGCCCGGGTGTTGGAGGCCGCCGTTTGTTTAAACGTCGCATCACAATTAAGACGGAAACCCGTCGCAGACGGGGGTGTGGTCCGAGCCTTCCTGCAAGCATATACCATCCGTGC
seq00022   GTTGATACATCGAGCTAGCATCATTCGGCATAGATACGTGAGGCAATGCGGTAAGCACGCGGATGTTGAGAAACTAATACATGGATTAAAGCAAGCTTTGCACTCCAATGAATTTCGGTATAGTTCCACTCGTGGAGACTCCCTTACCTGTCCGGTTTGGGGGGCGGACCACGTACGTGCAGTGGCCTTGTCCCAACGAGCTAAGATCGGCGATTATCAGGGACGGTCAGACACGGGCGGCCATGGGACGCCCCGGCGAGTGCCTTCCACAAGAGTACGTCGTGTTATCTATTACTAGCTTTATTCAAGCCCCTGTACATGACGGTTGGGCGGATTCGTCAGCAGCCTCGAATCCCGAGCGGTGGCCCCAAAAGGGAACTGCCAACCCCGCCTAGTAATGGCGACATTGACCCTAGGCTACACTTCATACTAGGTCCGCGTCTGCGAGAGGTAAAGTCAATCCAACCCTCTCGAAGAGTTTCTATCGGGACCCTGCCCCCAATTGGATACGAGCATATAAAGAAGTGTAGGTATACAAGTGTTGATAGACGTATGATTCTCGACCTCACCCGGACCGTGCAGGTGGGGGTGAATTATTGGTCCCAGTCTTCAGACTCTGCGGGGATGCATCTACTTATCAAGGCGGGCTTTAATCCGTGCGTATCGGGGTCACTGACGTGGGTGGCATAGCGACTAGGATGCAGTGAACGCTTGACCTACCATTCGTCCCCCATGACGACAACTGTTAGAAGGTGTGCGCCATTCCGCTAGTATTCAATAAAAACTAAAGAGAGAATCATTGCACCGATGACATCCCCATCGCCTTTTATAGGCGTCCGTTTTGACTAAAATAGGCGCACCTGGAGGACCTCTTCATGGCTCGGGCAAATGATGATTCCGCCAGCGTTCTTACCATATGATCGCTAACCTCTGGCCCTTCGTCTCAAGTCCTCATAGGTTACTTTAGTCAGATGATAATAGAGTCGAAGCACGCTCGGGATGGTCGACTACCCCTCTTACCGGTTCCTGGAGTCCTGTTATTCAAAGTGAATCAGGTCTGCCACTCAGCTGTCAAAAATTGGTATCACACGGGCTACTATGATTCCCTTTGAGCCGGGTAGCAACGCCCGGCCCGAGTACAAACACTCATCACTTGGCAAGTACACGCGAGCCCCCTTCGTTCCCATGCGGGCGTATCACGGCGTTTAGGCTATTTCGTAAGTCTAGGACCGTTGGTACGATATAATCAGAACATGAGCCCTGCATCCGCAGTCAAGTCACCCGTCTATCCCCAATCACAAAATAACGACCTAATTGCCGCGATGAGGTTTCGTGATCCGATAACTATGAGAGTTTCCTGACTGGGCCGAGCGCAAGCGGGTGAAGTCAACCTGAACCTGAGGGAGCTCTTTCCGGTGCGACTATCGTCATTGTTATGCACCCGTTAAAATCTAAGAGGCGAAAATCGCCACCCAGACGATCCCGTTGCTGTGCAGAGAACGTCCTAATTTGTACGGAACTGTCCCTTAGACTCGAGGGTTATGAAGCATCCACAATTTAGTTTCGTGCTAGATCTCCGGTGAGAGGATAAAGGAATTGTGAACTCACCTCACGTCTTCTGTACCGCGGTAGGCGTCAAGCCTCTCGTGTCGAAACCGTAGTCCGCAGCCTTAAGCCTGGATGTATTTCGGACACTCATAGGGTTAGATTAGTATTTTTAATGGCCCATGCTACGCGCAACAGCGGATAAGCTTTTTACACGCTCGGGCCCCCTTGTCGAAGCGGGACGGGGCTATGTCGGGGACGATATACTCATTGGGCTCGTAGTCAGATTGATTTTGACAGCAAGAGCTACGCCAAATGAAACCAATCTGGGGAGCTGTTTATGGGCCAGTGATCATGAGTCAGAGAAACACGAGAGTGGACCTATTTGACCTTCGTCCGCAGGCCCGGGATGGGAATCATTGCTAGAAGTTAAGGTTGTAGGTGTATAGCGTATGTACTACTAAGCCCGACGCACATAGTTGCCTCGGGTAGTCAACTTTTTTGGATGTCAGGTGGCTCCGATGGGCTACGGATCACCAAGTCGGCGCTCATCAAGGTATGAGCCCTCAAGGTGGACTGAGCCGGTATTTACAGCACCCTTTACGTATCTCGAGACGCTCGTCACCGCCCGGGTGTTGGAGGCCGCCGTTTGTTTAAACGTCGCATCACAATTAAGACGGAAACCCGTCGCAGACGGGGGTGTGGTCCGAGCCTTCCTGCAAGCATATACCATCCGTGC
seq00023   GTTGATACATCGAGCTAGCATCATTCGGCATAGATACGTGAGGCAATGCGGTAAGCACGCGGATGTTGAGAAACTAATACATGGATTAAAGCAAGCTTTGCACTCCAATGAATTTCGGTATAGTTCCACTCGTGGAGACTCCCTTACCTGTCCGGTTTGGGGGGCGGACCACGTACGTGCAGTGGCCTTGTCCCAACGAGCTAAGATCGGCGATTATCAGGGACGGTCAGACACGGGCGGCCATGGGACGCCCCGGCGAGTGCCTTCCACAAGAGTACGTCGTGTTATCTATTACTAGCTTTATTCAAGCCCCTGTACATGACGGTTGGGCGGATTCGTCAGCAGCCTCGAATCCCGAGCGGTGGCCCCAAAAGGGAACTGCCAACCCCGCCTAGTAATGGCGACATTGACCCTAGGCTACACTTCATACTAGGTCCGCGTCTGCGAGAGGTAAAGTCAATCCAACCCTCTCGAAGAGTTTCTATCGGGACCCTGCCCCCAATTGGATACGAGCATATAAAGAAGTGTAGGTATACAAGTGTTGATAGACGTATGATTCTCGACCTCACCCGGACCGTGCAGGTGGGGGTGAATTATTGGTCCCAGTCTTCAGACTCTGCGGGGATGCATCTACTTATCAAGGCGGGCTTTAATCCGTGCGTATCGGGGTCACTGACGTGGGTGGCATAGCGACTAGGATGCAGTGAACGCTTGACCTACCATTCGTCCCCCATGACGACAACTGTTAGAAGGTGTGCGCCATTCCGCTAGTATTCAATAAAAACTAAAGAGAGAATCATTGCACCGATGACATCCCCATCGCCTTTTATAGGCGTCCGTTTTGACTAAAATAGGCGCACCTGGAGGACCTCTTCATGGCTCGGGCAAATGATGATTCCGCCAGCGTTCTTACCATATGATCGCTAACCTCTGGCCCTTCGTCTCAAGTCCTCATAGGTTACTTTAGTCAGATGATAATAGAGTCGAAGCACGCTCGGGATGGTCGACTACCCCTCTTACCGGTTCCTGGAGTCCTGTTATTCAAAGTGAATCAGGTCTGCCACTCAGCTGTCAAAAATTGGTATCACACGGGCTACTATGATTCCCTTTGAGCCGGGTAGCAACGCCCGGCCCGAGTACAAACACTCATCACTTGGCAAGTACACGCGAGCCCCCTTCGTTCCCATGCGGGCGTATCACGGCGTTTAGGCTATTTCGTAAGTCTAGGACCGTTGGTACGATATAATCAGAACATGAGCCCTGCATCCGCGGTCAAGTCACCCGTCTATCCCCAATCACAAAATAACGACCTAATTGCCGCGATGAGGTTTCGTGATCCGATAACTATGAGAGTTTCCTGACTGGGCCGAGCGCAAGCGGGTGAAGTCAACCTGAACCTGAGGGAGCTCTTTCCGGTGCGACTATCGTCATTGTTATGCACCCGTTAAAATCTAAGAGGCGAAAATCGCCACCCAGACGATCCCGTTGCTGTGCAGAGAACGTCCTAATTTGTACGGAACTGTCCCTTAGACTCGAGGGTTATGAAGCATCCACAATTTAGTTTCGTGCTAGATCTCCGGTGAGAGGATAAAGGAATTGTGAACTCACCTCACGTCTTCTGTACCGCGGTAGGCGTCAAGCCTCTCGTGTCGAAACCGTAGTCCGCAGCCTTAAGCCTGGATGTATTTCGGACACTCATAGGGTTAGATTAGTATTTTTAATGGCCCATGCTACGCGCAACAGCGGATAAGCTTTTTACACGCTCGGGCCCCCTTGTCGAAGCGGGACGGGGCTATGTCGGGGACGATATACTCATTGGGCTCGTAGTCAGATTGATTTTGACAGCAAGAGCTACGCCAAATGAAACCAATCTGGGGAGCTGTTTATGGGCCAGTGATCATGAGTCAGAGAAACACGAGAGTGGACCTATTTGACCTTCGTCCGCAGGCCCGGGATGGGAATCATTGCTAGAAGTTAAGGTTGTAGGTGTATAGCGTATGTACTACTAAGCCCGACGCACATAGTTGCCTCGGGTAGTCAACTTTTTTGGATGTCAGGTGGCTCCGATGGGCTACGGATCACCAAGTCGGCGCTCATCAAGGTATGAGCCCTCAAGGTGGACTGAGCCGGTATTTACAGCACCCTTTACGTATCTCGAGACGCTCGTCACCGCCCGGGTGTTGGAGGCCGCCGTTTGTTTAAACGTCGCATCACAATTAAGACGGAAACCCGTCGCAGACGGGGGTGTGGTCCGAGCCTTCCTGCAAGCATATACCATCCGTGC
seq00024   GTTGATACATCGAGCTAGCATCATTCGGCATAGATACGTGAGGCAATGCGGTAAGCACGCGGATGTTGAGAAACTAATACATGGATTAAAGCAAGCTTTGCACTCCAATGAATTTCGGTATAGTTCCACTCGTGGAGACTCCCTTACCTGTCCGGTTTGGGGGGCGGACCACGTACGTGCAGTGGCCTTGTCCCAACGAGCTAAGATCGGCGATTATCAGGGACGGTCAGACACGGGCGGCCATGGGACGCCCCGGCGAGTGCCTTCCACAAGAGTACGTCGTGTTATCTATTACTAGCTTTATTCAAGCCCCTGTACATGACGGTTGGGCGGATTCGTCAGCAGCCTCGAATCCCGAGCGGTGGCCCCAAAAGGGAACTGCCAACCCCGCCTAGTAATGGCGACATTGACCCTAGGCTACACTTCATACTAGGTCCGCGTCTGCGAGAGGTAAAGTCAATCCAACCCTCTCGAAGAGTTTCTATCGGGACCCTGCCCCCAATTGGATACGAGCATATAAAGAAGTGTAGGTATACAAGTGTTGATAGACGTATGATTCTCGACCTCACCCGGACCGTGCAGGTGGGGGTGAATTATTGGTCCCAGTCTTCAGACTCTGCGGGGATGCATCTACTTATCAAGGCGGGCTTTAATCCGTGCGTATCGGGGTCACTGACGTGGGTGGCATAGCGACTAGGATGCGGTGAACGCTTGACCTACCATTCGTCCCCCATGACGACAACTGTTAGAAGGTGTGCGCCATTCCGCTAGTATTCAATAAAAACTAAAGAGAGAATCATTGCACCGATGACATCCCCATCGCCTTTTATAGGCGTCCGTTTTGACTAAAATAGGCGCACCTGGAGGACCTCTTCATGGCTCGGGCAAATGATGATTCCGCCAGCGTTCTTACCATATGATCGCTAACCTCTGGCCCTTCGTCTCAAGTCCTCATAGGTTACTTTAGTCAGATGATAATAGAGTCGAAGCACGCTCGGGATGGTCGACTACCCCTCTTACCGGTTCCTGGAGTCCTGTTATTCAAAGTGAATCAGGTCTGCCACTCAGCTGTCAAAAATTGGTATCACACGGGCTACTATGATTCCCTTTGAGCCGGGTAGCAACGCCCGGCCCGAGTACAAACACTCATCACTTGGCAAGTACACGCGAGCCCCCTTCGTTCCCATGCGGGCGTATCACGGCGTTTAGGCTATTTCGTAAGTCTAGGACCGTTGGTACGATATAATCAGAACATGAGCCCTGCATCCGCAGTCAAGTCACCCGTCTATCCCCAATCACAAAATAACGACCTAATTGCCGCGATGAGGTTTCGTGATCCGATAACTATGAGAGTTTCCTGACTGGGCCGAGCGCAAGCGGGTGAAGTCAACCTGAACCTGAGGGAGCTCTTTCCGGTGCGACTATCGTCATTGTTATGCACCCGTTAAAATCTAAGAGGCGAAAATCGCCACCCAGACGATCCCGTTGCTGTGCAGAGAACGTCCTAATTTGTACGGAACTGTCCCTTAGACTCGAGGGTTATGAAGCATCCACAATTTAGTTTCGTGCTAGATCTCCGGTGAGAGGATAAAGGAATTGTGAACTCACCTCACGTCTTCTGTACCGCGGTAGGCGTCAAGCCTCTCGTGTCGAAACCGTAGTCCGCAGCCTTAAGCCTGGATGTATTTCGGACACTCATAGGGTTAGATTAGTATTTTTAATGGCCCATGCTACGCGCAACAGCGGATAAGCTTTTTACACGCTCGGGCCCCCTTGTCGAAGCGGGACGGGGCTATGTCGGGGACGATATACTCATTGGGCTCGTAGTCAGATTGATTTTGACAGCAAGAGCTACGCCAAATGAAACCAATCTGGGGAGCTGTTTATGGGCCAGTGATCATGAGTCAGAGAAACACGAGAGTGGACCTATTTGACCTTCGTCCGCAGGCCCGGGATGGGAATCATTGCTAGAAGTTAAGGTTGTAGGTGTATAGCGTATGTACTACTAAGCCCGACGCACATAGTTGCCTCGGGTAGTCAACTTTTTTGGATGTCAGGTGGCTCCGATGGGCTACGGATCACCAAGTCGGCGCTCATCAAGGTATGAGCCCTCAAGGTGGACTGAGCCGGTATTTACAGCACCCTTTACGTATCTCGAGACGCTCGTCACCGCCCGGGTGTTGGAGGCCGCCGTTTGTTTAAACGTCGCATCACAATTAAGACGGAAACCCGTCGCAGACGGGGGTGTGGTCCGAGCCTTCCTGCAAGCATATACCATCCGTGC
seq00025   GTTGATACATCGAGCTAGCATCATTCGGCATAGATACGTGAGGCAATGCGGTAAGCACGCGGATGTTGAGAAACTAATACATGGATTAAAGCAAGCTTTGCACTCCAATGAATTTCGGTATAGTTCCACTCGTGGAGACTCCCTTACCTGTCCGGTTTGGGGGGCGGACCACGTACGTGCAGTGGCCTTGTCCCAACGAGCTAAGATCGGCGATTATCAGGGACGGTCAGACACGGGCGGCCATGGGACGCCCCGGCGAGTGCCTTCCACAAGAGTACGTCGTGTTATCTATTACTAGCTTTATTCAAGCCCCTGTACATGACGGTTGGGCGGATTCGTCAGCAGCCTCGAATCCCGAGCGGTGGCCCCAAAAGGGAACTGCCAACCCCGCCTAGTAATGGCGACATTGACCCTAGGCTACACTTCATACTAGGTCCGCGTCTGCGAGAGGTAAAGTCAATCCAACCCTCTCGAAGAGTTTCTATCGGGACCCTGCCCCCAATTGGATACGAGCATATAAAGAAGTGTAGGTATACAAGTGTTGATAGACGTATGATTCTCGACCTCACCCGGACCGTGCAGGTGGGGGTGAATTATTGGTCCCAGTCTTCAGACTCTGCGGGGATGCATCTACTTATCAAGGCGGGCTTTAATCCGTGCGTATCGGGGTCACTGACGTGGGTGGCATAGCGACTAGGATGCAGTGAACGCTTGACCTACCATTCGTCCCCCATGACGACAACTGTTAGAAGGTGTGCGCCATTCCGCTAGTATTCAATAAAAACTAAAGAGAGAATCATTGCACCGATGACATCCCCATCGCCTTTTATAGGCGTCCGTTTTGACTAAAATAGGCGCACCTGGAGGACCTCTTCATGGCTCGGGCAAATGATGATTCCGCCAGCGTTCTTACCATATGATCGCTAACCTCTGGCCCTTCGTCTCAAGTCCTCATAGGTTACTTTAGTCAGATGATAATAGAGTCGAAGCACGCTCGGGATGGTCGACTACCCCTCTTACCGGTTCCTGGAGTCCTGTTATTCAAAGTGAATCAGGTCTGCCACTCAGCTGTCAAAAATTGGTATCACACGGGCTACTATGATTCCCTTTGAGCCGGGTAGCAACGCCCGGCCCGAGTACAAACACTCATCACTTGGCAAGTACACGCGAGCCCCCTTCGTTCCCATGCGGGCGTATCACGGCGTTTAGGCTATTTCGTAAGTCTAGGACCGTTGGTACGATATAATCAGAACATGAGCCCTGCATCCGCGGTCAAGTCACCCGTCTATCCCCAATCACAAAATAACGACCTAATTGCCGCGATGAGGTTTCGTGATCCGATAACTATGAGAGTTTCCTGACTGGGCCGAGCGCAAGCGGGTGAAGTCAACCTGAACCTGAGGGAGCTCTTTCCGGTGCGACTATCGTCATTGTTATGCACCCGTTAAAATCTAAGAGGCGAAAATCGCCACCCAGACGATCCCGTTGCTGTGCAGAGAACGTCCTAATTTGTACGGAACTGTCCCTTAGACTCGAGGGTTATGAAGCATCCACAATTTAGTTTCGTGCTAGATCTCCGGTGAGAGGATAAAGGAATTGTGAACTCACCTCACGTCTTCTGTACCGCGGTAGGCGTCAAGCCTCTCGTGTCGAAACCGTAGTCCGCAGCCTTAAGCCTGGATGTATTTCGGACACTCATAGGGTTAGATTAGTATTTTTAATGGCCCATGCTACGCGCAACAGCGGATAAGCTTTTTACACGCTCGGGCCCCCTTGTCGAAGCGGGACGGGGCTATGTCGGGGACGATATACTCATTGGGCTCGTAGTCAGATTGATTTTGACAGCAAGAGCTACGCCAAATGAAACCAATCTGGGGAGCTGTTTATGGGCCAGTGATCATGAGTCAGAGAAACACGAGAGTGGACCTATTTGACCTTCGTCCGCAGGCCCGGGATGGGAATCATTGCTAGAAGTTAAGGTTGTAGGTGTATAGCGTATGTACTACTAAGCCCGACGCACATAGTTGCCTCGGGTAGTCAACTTTTTTGGATGTCAGGTGGCTCCGATGGGCTACGGATCACCAAGTCGGCGCTCATCAAGGTATGAGCCCTCAAGGTGGACTGAGCCGGTATTTACAGCACCCTTTACGTATCTCGAGACGCTCGTCACCGCCCGGGTGTTGGAGGCCGCCGTTTGTTTAAACGTCGCATCACAATTAAGACGGAAACCCGTCGCAGACGGGGGTGTGGTCCGAGCCTTCCTGCAAGCATATACCATCCGTGC
seq00026   GTTGATACATCGAGCTAGCATCATTCGGCATAGATACGTGAGGCAATGCGGTAAGCACGCGGATGTTGAGAAACTAATACATGGATTAAAGCAAGCTTTGCACTCCAATGAATTTCGGTATAGTTCCACTCGTGGAGACTCCCTTACCTGTCCGGTTTGGGGGGCGGACCACGTACGTGCAGTGGCCTTGTCCCAACGAGCTAAGATCGGCGATTATCAGGGACGGTCAGACACGGGCGGCCATGGGACGCCCCGGCGAGTGCCTTCCACAAGAGTACGTCGTGTTATCTATTACTAGCTTTATTCAAGCCCCTGTACATGACGGTTGGGCGGATTCGTCAGCAGCCTCGAATCCCGAGCGGTGGCCCCAAAAGGGAACTGCCAACCCCGCCTAGTAATGGCGACATTGACCCTAGGCTACACTTCATACTAGGTCCGCGTCTGCGAGAGGTAAAGTCAATCCAACCCTCTCGAAGAGTTTCTATCGGGACCCTGCCCCCAATTGGATACGAGCATATAAAGAAGTGTAGGTATACAAGTGTTGATAGACGTATGATTCTCGACCTCACCCGGACCGTGCAGGTGGGGGTGAATTATTGGTCCCAGTCTTCAGACTCTGCGGGGATGCATCTACTTATCAAGGCGGGCTTTAATCCGTGCGTATCGGGGTCACTGACGTGGGTGGCATAGCGACTAGGATGCAGTGAACGCTTGACCTACCATTCGTCCCCCATGACGACAACTGTTAGAAGGTGTGCGCCATTCCGCTAGTATTCAATAAAAACTAAAGAGAGAATCATTGCACCGATGACATCCCCATCGCCTTTTATAGGCGTCCGTTTTGACTAAAATAGGCGCACCTGGAGGACCTCTTCATGGCTCGGGCAAATGATGATTCCGCCAGCGTTCTTACCATATGATCGCTAACCTCTGGCCCTTCGTCTCAAGTCCTCATAGGTTACTTTAGTCAGATGATAATAGAGTCGAAGCACGCTCGGGATGGTCGACTACCCCTCTTACCGGTTCCTGGAGTCCTGTTATTCAAAGTGAATCAGGTCTGCCACTCAGCTGTCAAAAATTGGTATCACACGGGCTACTATGATTCCCTTTGAGCCGGGTAGCAACGCCCGGCCCGAGTACAAACACTCATCACTTGGCAAGTACACGCGAGCCCCCTTCGTTCCCATGCGGGCGTATCACGGCGTTTAGGCTATTTCGTAAGTCTAGGACCGTTGGTACGATATAATCAGAACATGAGCCCTGCATCCGCGGTCAAGTCACCCGTCTATCCCCAATCACAAAATAACGACCTAATTGCCGCGATGAGGTTTCGTGATCCGATAACTATGAGAGTTTCCTGACTGGGCCGAGCGCAAGCGGGTGAAGTCAACCTGAACCTGAGGGAGCTCTTTCCGGTGCGACTATCGTCATTGTTATGCACCCGTTAAAATCTAAGAGGCGAAAATCGCCACCCAGACGATCCCGTTGCTGTGCAGAGAACGTCCTAATTTGTACGGAACTGTCCCTTAGACTCGAGGGTTATGAAGCATCCACAATTTAGTTTCGTGCTAGATCTCCGGTGAGAGGATAAAGGAATTGTGAACTCACCTCACGTCTTCTGTACCGCGGTAGGCGTCAAGCCTCTCGTGTCGAAACCGTAGTCCGCAGCCTTAAGCCTGGATGTATTTCGGACACTCATAGGGTTAGATTAGTATTTTTAATGGCCCATGCTACGCGCAACAGCGGATAAGCTTTTTACACGCTCGGGCCCCCTTGTCGAAGCGGGACGGGGCTATGTCGGGGACGATATACTCATTGGGCTCGTAGTCAGATTGATTTTGACAGCAAGAGCTACGCCAAATGAAACCAATCTGGGGAGCTGTTTATGGGCCAGTGATCATGAGTCAGAGAAACACGAGAGTGGACCTATTTGACCTTCGTCCGCAGGCCCGGGATGGGAATCATTGCTAGAAGTTAAGGTTGTAGGTGTATAGCGTATGTACTACTAAGCCCGACGCACATAGTTGCCTCGGGTAGTCAACTTTTTTGGATGTCAGGTGGCTCCGATGGGCTACGGATCACCAAGTCGGCGCTCATCAAGGTATGAGCCCTCAAGGTGGACTGAGCCGGTATTTACAGCACCCTTTACGTATCTCGAGACGCTCGTCACCGCCCGGGTGTTGGAGGCCGCCGTTTGTTTAAACGTCGCATCACAATTAAGACGGAAACCCGTCGCAGACGGGGGTGTGGTCCGAGCCTTCCTGCAAGCATATACCATCCGTGC
seq00027   GTTGATACATCGAGCTAGCATCATTCGGCATAGATACGTGAGGCAATGCGGTAAGCACGCGGATGTTGAGAAACTAATACATGGATTAAAGCAAGCTTTGCACTCCAATGAATTTCGGTATAGTTCCACTCGTGGAGACTCCCTTACCTGTCCGGTTTGGGGGGCGGACCACGTACGTGCAGTGGCCTTGTCCCAACGAGCTAAGATCGGCGATTATCAGGGACGGTCAGACACGGGCGGCCATGGGACGCCCCGGCGAGTGCCTTCCACAAGAGTACGTCGTGTTATCTATTACTAGCTTTATTCAAGCCCCTGTACATGACGGTTGGGCGGATTCGTCAGCAGCCTCGAATCCCGAGCGGTGGCCCCAAAAGGGAACTGCCAACCCCGCCTAGTAATGGCGACATTGACCCTAGGCTACACTTCATACTAGGTCCGCGTCTGCGAGAGGTAAAGTCAATCCAACCCTCTCGAAGAGTTTCTATCGGGACCCTGCCCCCAATTGGATACGAGCACATAAAGAAGTGTAGGTATACAAGTGTTGATAGACGTATGATTCTCGACCTCACCCGGACCGTGCAGGTGGGGGTGAATTATTGGTCCCAGTCTTCAGACTCTGCGGGGATGCATCTACTTATCAAGGCGGGCTTTAATCCGTGCGTATCGGGGTCACTGACGTGGGTGGCATAGCGACTAGGATGCAGTGAACGCTTGACCTACCATTCGTCCCCCATGACGACAACTGTTAGAAGGTGTGCGCCATTCCGCTAGTATTCAATAAAAACTAAAGAGAGAATCATTGCACCGATGACATCCCCATCGCCTTTTATAGGCGTCCGTTTTGACTAAAATAGGCGCACCTGGAGGACCTCTTCATGGCTCGGGCAAATGATGATTCCGCCAGCGTTCTTACCATATGATCGCTAACCTCTGGCCCTTCGTCTCAAGTCCTCATAGGTTACTTTAGTCAGATGATAATAGAGTCGAAGCACGCTCGGGATGGTCGACTACCCCTCTTACCGGTTCCTGGAGTCCTGTTATTCAAAGTGAATCAGGTCTGCCACTCAGCTGTCAAAAATTGGTATCACACGGGCTACTATGATTCCCTTTGAGCCGGGTAGCAACGCCCGGCCCGAGTACAAACACTCATCACTTGGCAAGTACACGCGAGCCCCCTTCGTTCCCATGCGGGCGTATCACGGCGTTTAGGCTATTTCGTAAGTCTAGGACCGTTGGTACGATATAATCAGAACATGAGCCCTGCATCCGCGGTCAAGTCACCCGTCTATCCCCAATCACAAAATAACGACCTAATTGCCGCGATGAGGTTTCGTGATCCGATAACTATGAGAGTTTCCTGACTGGGCCGAGCGCAAGCGGGTGAAGTCAACCTGAACCTGAGGGAGCTCTTTCCGGTGCGACTATCGTCATTGTTATGCACCCGTTAAAATCTAAGAGGCGAAAATCGCCACCCAGACGATCCCGTTGCTGTGCAGAGAACGTCCTAATTTGTACGGAACTGTCCCTTAGACTCGAGGGTTATGAAGCATCCACAATTTAGTTTCGTGCTAGATCTCCGGTGAGAGGATAAAGGAATTGTGAACTCACCTCACGTCTTCTGTACCGCGGTAGGCGTCAAGCCTCTCGTGTCGAAACCGTAGTCCGCAGCCTTAAGCCTGGATGTATTTCGGACACTCATAGGGTTAGATTAGTATTTTTAATGGCCCATGCTACGCGCAACAGCGGATAAGCTTTTTACACGCTCGGGCCCCCTTGTCGAAGCGGGACGGGGCTATGTCGGGGACGATATACTCATTGGGCTCGTAGTCAGATTGATTTTGACAGCAAGAGCTACGCCAAATGAAACCAATCTGGGGAGCTGTTTATGGGCCAGTGATCATGAGTCAGAGAAACACGAGAGTGGACCTATTTGACCTTCGTCCGCAGGCCCGGGATGGGAATCATTGCTAGAAGTTAAGGTTGTAGGTGTATAGCGTATGTACTACTAAGCCCGACGCACATAGTTGCCTCGGGTAGTCAACTTTTTTGGATGTCAGGTGGCTCCGATGGGCTACGGATCACCAAGTCGGCGCTCATCAAGGTATGAGCCCTCAAGGTGGACTGAGCCGGTATTTACAGCACCCTTTACGTATCTCGAGACGCTCGTCACCGCCCGGGTGTTGGAGGCCGCCGTTTGTTTAAACGTCGCATCACAATTAAGACGGAAACCCGTCGCAGACGGGGGTGTGGTCCGAGCCTTCCTGCAAGCATATACCATCCGTGC
seq00028   GTTGATACATCGAGCTAGCATCATTCGGCATAGATACGTGAGGCAATGCGGTAAGCACGCGGATGTTGAGAAACTAATACATGGATTAAAGCAAGCTTTGCACTCCAATGAATTTCGGTATAGTTCCACTCGTGGAGACTCCCTTACCTGTCCGGTTTGGGGGGCGGACCACGTACGTGCAGTGGCCTTGTCCCAACGAGCTAAGATCGGCGATTATCAGGGACGGTCAGACACGGGCGGCCATGGGACGCCCCGGCGAGTGCCTTCCACAAGAGTACGTCGTGTTATCTATTACTAGCTTTATTCAAGCCCCTGTACATGACGGTTGGGCGGATTCGTCAGCAGCCTCGAATCCCGAGCGGTGGCCCCAAAAGGGAACTGCCAACCCCGCCTAGTAATGGCGACATTGACCCTAGGCTACACTTCATACTAGGTCCGCGTCTGCGAGAGGTAAAGTCAATCCAACCCTCTCGAAGAGTTTCTATCGGGACCCTGCCCCCAATTGGATACGAGCATATAAAGAAGTGTAGGTATACAAGTGTTGATAGACGTATGATTCTCGACCTCACCCGGACCGTGCAGGTGGGGGTGAATTATTGGTCCCAGTCTTCAGACTCTGCGGGGATGCATCTACTTATCAAGGCGGGCTTTAATCCGTGCGTATCGGGGTCACTGACGTGGGTGGCATAGCGACTAGGATGCAGTGAACGCTTGACCTACCATTCGTCCCCCATGACGACAACTGTTAGAAGGTGTGCGCCATTCCGCTAGTATTCAATAAAAACTAAAGAGAGAATCATTGCACCGATGACATCCCCATCGCCTTTTATAGGCGTCCGTTTTGACTAAAATAGGCGCACCTGGAGGACCTCTTCATGGCTCGGGCAAATGATGATTCCGCCAGCGTTCTTACCATATGATCGCTAACCTCTGGCCCTTCGTCTCAAGTCCTCATAGGTTACTTTAGTCAGATGATAATAGAGTCGAAGCACGCTCGGGATGGTCGACTACCCCTCTTACCGGTTCCTGGAGTCCTGTTATTCAAAGTGAATCAGGTCTGCCACTCAGCTGTCAAAAATTGGTATCACACGGGCTACTATGATTCCCTTTGAGCCGGGTAGCAACGCCCGGCCCGAGTACAAACACTCATCACTTGGCAAGTACACGCGAGCCCCCTTCGTTCCCATGCGGGCGTATCACGGCGTTTAGGCTATTTCGTAAGTCTAGGACCGTTGGTACGATATAATCAGAACATGAGCCCTGCATCCGCGGTCAAGTCACCCGTCTATCCCCAATCACAAAATAACGACCTAATTGCCGCGATGAGGTTTCGTGATCCGATAACTATGAGAGTTTCCTGACTGGGCCGAGCGCAAGCGGGTGAAGTCAACCTGAACCTGAGGGAGCTCTTTCCGGTGCGACTATCGTCATTGTTATGCACCCGTTAAAATCTAAGAGGCGAAAATCGCCACCCAGACGATCCCGTTGCTGTGCAGAGAACGTCCTAATTTGTACGGAACTGTCCCTTAGACTCGAGGGTTATGAAGCATCCACAATTTAGTTTCGTGCTAGATCTCCGGTGAGAGGATAAAGGAATTGTGAACTCACCTCACGTCTTCTGTACCGCGGTAGGCGTCAAGCCTCTCGTGTCGAAACCGTAGTCCGCAGCCTTAAGCCTGGATGTATTTCGGACACTCATAGGGTTAGATTAGTATTTTTAATGGCCCATGCTACGCGCAACAGCGGATAAGCTTTTTACACGCTCGGGCCCCCTTGTCGAAGCGGGACGGGGCTATGTCGGGGACGATATACTCATTGGGCTCGTAGTCAGATTGATTTTGACAGCAAGAGCTACGCCAAATGAAACCAATCTGGGGAGCTGTTTATGGGCCAGTGATCATGAGTCAGAGAAACACGAGAGTGGACCTATTTGACCTTCGTCCGCAGGCCCGGGATGGGAATCATTGCTAGAAGTTAAGGTTGTAGGTGTATAGCGTATGTACTACTAAGCCCGACGCACATAGTTGCCTCGGGTAGTCAACTTTTTTGGATGTCAGGTGGCTCCGATGGGCTACGGATCACCAAGTCGGCGCTCATCAAGGTATGAGCCCTCAAGGTGGACTGAGCCGGTATTTACAGCACCCTTTACGTATCTCGAGACGCTCGTCACCGCCCGGGTGTTGGAGGCCGCCGTTTGTTTAAACGTCGCATCACAATTAAGACGGAAACCCGTCGCAGACGGGGGTGTGGTCCGAGCCTTCCTGCAAGCATATACCATCCGTGC
seq00029   GTTGATACATCGAGCTAGCATCATTCGGCATAGATACGTGAGGCAATGCGGTAAGCACGCGGATGTTGAGAAACTAATACATGGATTAAAGCAAGCTTTGCACTCCAATGAATTTCGGTATAGTTCCACTCGTGGAGACTCCCTTACCTGTCCGGTTTGGGGGGCGGACCACGTACGTGCAGTGGCCTTGTCCCAACGAGCTAAGATCGGCGATTATCAGGGACGGTCAGACACGGGCGGCCATGGGACGCCCCGGCGAGTGCCTTCCACAAGAGTACGTCGTGTTATCTATTACTAGCTTTATTCAAGCCCCTGTACATGACGGTTGGGCGGATTCGTCAGCAGCCTCGAATCCCGAGCGGTGGCCCCAAAAGGGAACTGCCAACCCCGCCTAGTAATGGCGACATTGACCCTAGGCTACACTTCATACTAGGTCCGCGTCTGCGAGAGGTAAAGTCAATCCAACCCTCTCGAAGAGTTTCTATCGGGACCCTGCCCCCAATTGGATACGAGCATATAAAGAAGTGTAGGTATACAAGTGTTGATAGACGTATGATTCTCGACCTCACCCGGACCGTGCAGGTGGGGGTGAATTATTGGTCCCAGTCTTCAGACTCTGCGGGGATGCATCTACTTATCAAGGCGGGCTTTAATCCGTGCGTATCGGGGTCACTGACGTGGGTGGCATAGCGACTAGGATGCAGTGAACGCTTGACCTACCATTCGTCCCCCATGACGACAACTGTTAGAAGGTGTGCGCCATTCCGCTAGTATTCAATAAAAACTAAAGAGAGAATCATTGCACCGATGACATCCCCATCGCCTTTTATAGGCGTCCGTTTTGACTAAAATAGGCGCACCTGGAGGACCTCTTCATGGCTCGGGCAAATGATGATTCCGCCAGCGTTCTTACCATATGATCGCTAACCTCTGGCCCTTCGTCTCAAGTCCTCATAGGTTACTTTAGTCAGATGATAATAGAGTCGAAGCACGCTCGGGATGGTCGACTACCCCTCTTACCGGTTCCTGGAGTCCTGTTATTCAAAGTGAATCAGGTCTGCCACTCAGCTGTCAAAAATTGGTATCACACGGGCTACTATGATTCCCTTTGAGCCGGGTAGCAACGCCCGGCCCGAGTACAAACACTCATCACTTGGCAAGTACACGCGAGCCCCCTTCGTTCCCATGCGGGCGTATCACGGCGTTTAGGCTATTTCGTAAGTCTAGGACCGTTGGTACGATATAATCAGAACATGAGCCCTGCATCCGCGGTCAAGTCACCCGTCTATCCCCAATCACAAAATAACGACCTAATTGCCGCGATGAGGTTTCGTGATCCGATAACTATGAGAGTTTCCTGACTGGGCCGAGCGCAAGCGGGTGAAGTCAACCTGAACCTGAGGGAGCTCTTTCCGGTGCGACTATCGTCATTGTTATGCACCCGTTAAAATCTAAGAGGCGAAAATCGCCACCCAGACGATCCCGTTGCTGTGCAGAGAACGTCCTAATTTGTACGGAACTGTCCCTTAGACTCGAGGGTTATGAAGCATCCACAATTTAGTTTCGTGCTAGATCTCCGGTGAGAGGATAAAGGAATTGTGAACTCACCTCACGTCTTCTGTACCGCGGTAGGCGTCAAGCCTCTCGTGTCGAAACCGTAGTCCGCAGCCTTAAGCCTGGATGTATTTCGGACACTCATAGGGTTAGATTAGTATTTTTAATGGCCCATGCTACGCGCAACAGCGGATAAGCTTTTTACACGCTCGGGCCCCCTTGTCGAAGCGGGACGGGGCTATGTCGGGGACGATATACTCATTGGGCTCGTAGTCAGATTGATTTTGACAGCAAGAGCTACGCCAAATGAAACCAATCTGGGGAGCTGTTTATGGGCCAGTGATCATGAGTCAGAGAAACACGAGAGTGGACCTATTTGACCTTCGTCCGCAGGCCCGGGATGGGAATCATTGCTAGAAGTTAAGGTTGTAGGTGTATAGCGTATGTACTACTAAGCCCGACGCACATAGTTGCCTCGGGTAGTCAACTTTTTTGGATGTCAGGTGGCTCCGATGGGCTACGGATCACCAAGTCGGCGCTCATCAAGGTATGAGCCCTCAAGGTGGACTGAGCCGGTATTTACAGCACCCTTTACGTATCTCGAGACGCTCGTCACCGCCCGGGTGTTGGAGGCCGCCGTTTGTTTAAACGTCGCATCACAATTAAGACGGAAACCCGTCGCAGACGGGGGTGTGGTCCGAGCCTTCCTGCAAGCATATACCATCCGTGC
seq00030   GTTGATACATCGAGCTAGCATCATTCGGCATAGATACGTGAGGCAATGCGGTAAGCACGCGGATGTTGAGAAACTAATACATGGATTAAAGCAAGCTTTGCACTCCAATGAATTTCGGTATAGTTCCACTCGTGGAGACTCCCTTACCTGTCCGGTTTGGGGGGCGGACCACGTACGTGCAGTGGCCTTGTCCCAACGAGCTAAGATCGGCGATTATCAGGGACGGTCAGACACGGGCGGCCATGGGACGCCCCGGCGAGTGCCTTCCACAAGAGTACGTCGTGTTATCTATTACTAGCTTTATTCAAGCCCCTGTACATGACGGTTGGGCGGATTCGTCAGCAGCCTCGAATCCCGAGCGGTGGCCCCAAAAGGGAACTGCCAACCCCGCCTAGTAATGGCGACATTGACCCTAGGCTACACTTCATACTAGGTCCGCGTCTGCGAGAGGTAAAGTCAATCCAACCCTCTCGAAGAGTTTCTATCGGGACCCTGCCCCCAATTGGATACGAGCATATAAAGAAGTGTAGGTATACAAGTGTTGATAGACGTATGATTCTCGACCTCACCCGGACCGTGCAGGTGGGGGTGAATTATTGGTCCCAGTCTTCAGACTCTGCGGGGATGCATCTACTTATCAAGGCGGGCTTTAATCCGTGCGTATCGGGGTCACTGACGTGGGTGGCATAGCGACTAGGATGCAGTGAACGCTTGACCTACCATTCGTCCCCCATGACGACAACTGTTAGAAGGTGTGCGCCATTCCGCTAGTATTCAATAAAAACTAAAGAGAGAATCATTGCACCGATGACATCCCCATCGCCTTTTGTAGGCGTCCGTTTTGACTAAAATAGGCGCACCTGGAGGACCTCTTCATGGCTCGGGCAAATGATGATTCCGCCAGCGTTCTTACCATATGATCGCTAACCTCTGGCCCTTCGTCTCAAGTCCTCATAGGTTACTTTAGTCAGATGATAATAGAGTCGAAGCACGCTCGGGATGGTCGACTACCCCTCTTACCGGTTCCTGGAGTCCTGTTATTCAAAGTGAATCAGGTCTGCCACTCAGCTGTCAAAAATTGGTATCACACGGGCTACTATGATTCCCTTTGAGCCGGGTAGCAACGCCCGGCCCGAGTACAAACACTCATCACTTGGCAAGTACACGCGAGCCCCCTTCGTTCCCATGCGGGCGTATCACGGCGTTTAGGCTATTTCGTAAGTCTAGGACCGTTGGTACGATATAATCAGAACATGAGCCCTGCATCCGCGGTCAAGTCACCCGTCTATCCCCAATCACAAAATAACGACCTAATTGCCGCGATGAGGTTTCGTGATCCGATAACTATGAGAGTTTCCTGACTGGGCCGAGCGCAAGCGGGTGAAGTCAACCTGAACCTGAGGGAGCTCTTTCCGGTGCGACTATCGTCATTGTTATGCACCCGTTAAAATCTAAGAGGCGAAAATCGCCACCCAGACGATCCCGTTGCTGTGCAGAGAACGTCCTAATTTGTACGGAACTGTCCCTTAGACTCGAGGGTTATGAAGCATCCACAATTTAGTTTCGTGCTAGATCTCCGGTGAGAGGATAAAGGAATTGTGAACTCACCTCACGTCTTCTGTACCGCGGTAGGCGTCAAGCCTCTCGTGTCGAAACCGTAGTCCGCAGCCTTAAGCCTGGATGTATTTCGGACACTCATAGGGTTAGATTAGTATTTTTAATGGCCCATGCTACGCGCAACAGCGGATAAGCTTTTTACACGCTCGGGCCCCCTTGTCGAAGCGGGACGGGGCTATGTCGGGGACGATATACTCATTGGGCTCGTAGTCAGATTGATTTTGACAGCAAGAGCTACGCCAAATGAAACCAATCTGGGGAGCTGTTTATGGGCCAGTGATCATGAGTCAGAGAAACACGAGAGTGGACCTATTTGACCTTCGTCCGCAGGCCCGGGATGGGAATCATTGCTAGAAGTTAAGGTTGTAGGTGTATAGCGTATGTACTACTAAGCCCGACGCACATAGTTGCCTCGGGTAGTCAACTTTTTTGGATGTCAGGTGGCTCCGATGGGCTACGGATCACCAAGTCGGCGCTCATCAAGGTATGAGCCCTCAAGGTGGACTGAGCCGGTATTTACAGCACCCTTTACGTATCTCGAGACGCTCGTCACCGCCCGGGTGTTGGAGGCCGCCGTTTGTTTAAACGTCGCATCACAATTAAGACGGAAACCCGTCGCAGACGGGGGTGTGGTCCGAGCCTTCCTGCAAGCATATACCATCCGTGC
seq00031   GTTGATACATCGAGCTAGCATCATTCGGCATAGATACGTGAGGCAATGCGGTAAGCACGCGGATGTTGAGAAACTAATACATGGATTAAAGCAAGCTTTGCACTCCAATGAATTTCGGTATAGTTCCACTCGTGGAGACTCCCTTACCTGTCCGGTTTGGGGGGCGGACCACGTACGTGCAGTGGCCTTGTCCCAACGAGCTAAGATCGGCGATTATCAGGGACGGTCAGACACGGGCGGCCATGGGACGCCCCGGCGAGTGCCTTCCACAAGAGTACGTCGTGTTATCTATTACTAGCTTTATTCAAGCCCCTGTACATGACGGTTGGGCGGATTCGTCAGCAGCCTCGAATCCCGAGCGGTGGCCCCAAAAGGGAACTGCCAACCCCGCCTAGTAATGGCGACATTGACCCTAGGCTACACTTCATACTAGGTCCGCGTCTGCGAGAGGTAAAGTCAATCCAACCCTCTCGAAGAGTTTCTATCGGGACCCTGCCCCCAATTGGATACGAGCATATAAAGAAGTGTAGGTATACAAGTGTTGATAGACGTATGATTCTCGACCTCACCCGGACCGTGCAGGTGGGGGTGAATTATTGGTCCCAGTCTTCAGACTCTGCGGGGATGCATCTACTTATCAAGGCGGGCTTTAATCCGTGCGTATCGGGGTCACTGACGTGGGTGGCATAGCGACTAGGATGCAGTGAACGCTTGACCTACCATTCGTCCCCCATGACGACAACTGTTAGAAGGTGTGCGCCATTCCGCTAGTATTCAATAAAAACTAAAGAGAGAATCATTGCACCGATGACATCCCCATCGCCTTTTATAGGCGTCCGTTTTGACTAAAATAGGCGCACCTGGAGGACCTCTTCATGGCTCGGGCAAATGATGATTCCGCCAGCGTTCTTACCATATGATCGCTAACCTCTGGCCCTTCGTCTCAAGTCCTCATAGGTTACTTTAGTCAGATGATAATAGAGTCGAAGCACGCTCGGGATGGTCGACTACCCCTCTTACCGGTTCCTGGAGTCCTGTTATTCAAAGTGAATCAGGTCTGCCACTCAGCTGTCAAAAATTGGTATCACACGGGCTACTATGATTCCCTTTGAGCCGGGTAGCAACGCCCGGCCCGAGTACAAACACTCATCACTTGGCAAGTACACGCGAGCCCCCTTCGTTCCCATGCGGGCGTATCACGGCGTTTAGGCTATTTCGTAAGTCTAGGACCGTTGGTACGATATAATCAGAACATGAGCCCTGCATCCGCGGTCAAGTCACCCGTCTATCCCCAATCACAAAATAACGACCTAATTGCCGCGATGAGGTTTCGTGATCCGATAACTATGAGAGTTTCCTGACTGGGCCGAGCGCAAGCGGGTGAAGTCAACCTGAACCTGAGGGAGCTCTTTCCGGTGCGACTATCGTCATTGTTATGCACCCGTTAAAATCTAAGAGGCGAAAATCGCCACCCAGACGATCCCGTTGCTGTGCAGAGAACGTCCTAATTTGTACGGAACTGTCCCTTAGACTCGAGGGTTATGAAGCATCCACAATTTAGTTTCGTGCTAGATCTCCGGTGAGAGGATAAAGGAATTGTGAACTCACCTCACGTCTTCTGTACCGCGGTAGGCGTCAAGCCTCTCGTGTCGAAACCGTAGTCCGCAGCCTTAAGCCTGGATGTATTTCGGACACTCATAGGGTTAGATTAGTATTTTTAATGGCCCATGCTACGCGCAACAGCGGATAAGCTTTTTACACGCTCGGGCCCCCTTGTCGAAGCGGGACGGGGCTATGTCGGGGACGATATACTCATTGGGCTCGTAGTCAGATTGATTTTGACAGCAAGAGCTACGCCAAATGAAACCAATCTGGGGAGCTGTTTATGGGCCAGTGATCATGAGTCAGAGAAACACGAGAGTGGACCTATTTGACCTTCGTCCGCAGGCCCGGGATGGGAATCATTGCTAGAAGTTAAGGTTGTAGGTGTATAGCGTATGTACTACTAAGCCCGACGCACATAGTTGCCTCGGGTAGTCAACTTTTTTGGATGTCAGGTGGCTCCGATGGGCTACGGATCACCAAGTCGGCGCTCATCAAGGTATGAGCCCTCAAGGTGGACTGAGCCGGTATTTACAGCACCCTTTACGTATCTCGAGACGCTCGTCACCGCCCGGGTGTTGGAGGCCGCCGTTTGTTTAAACGTCGCATCACAATTAAGACGGAAACCCGTCGCAGACGGGGGTGTGGTCCGAGCCTTCCTGCAAGCATATACCATCCGTGC
seq00032   GTTGATACATCGAGCTAGCATCATTCGGCATAGATACGTGAGGCAATGCGGTAAGCACGCGGATGTTGAGAAACTAATACATGGATTAAAGCAAGCTTTGCACTCCAATGAATTTCGGTATAGTTCCACTCGTGGAGACTCCCTTACCTGTCCGGTTTGGGGGGCGGACCACGTACGTGCAGTGGCCTTGTCCCAACGAGCTAAGATCGGCGATTATCAGGGACGGTCAGACACGGGCGGCCATGGGACGCCCCGGCGAGTGCCTTCCACAAGAGTACGTCGTGTTATCTATTACTAGCTTTATTCAAGCCCCTGTACATGACGGTTGGGCGGATTCGTCAGCAGCCTCGAATCCCGAGCGGTGGCCCCAAAAGGGAACTGCCAACCCCGCCTAGTAATGGCGACATTGACCCTAGGCTACACTTCATACTAGGTCCGCGTCTGCGAGAGGTAAAGTCAATCCAACCCTCTCGAAGAGTTTCTATCGGGACCCTGCCCCCAATTGGATACGAGCATATAAAGAAGTGTAGGTATACAAGTGTTGATAGACGTATGATTCTCGACCTCACCCGGACCGTGCAGGTGGGGGTGAATTATTGGTCCCAGTCTTCAGACTCTGCGGGGATGCATCTACTTATCAAGGCGGGCTTTAATCCGTGCGTATCGGGGTCACTGACGTGGGTGGCATAGCGACTAGGATGCAGTGAACGCTTGACCTACCATTCGTCCCCCATGACGACAACTGTTAGAAGGTGTGCGCCATTCCGCTAGTATTCAATAAAAACTAAAGAGAGAATCATTGCACCGATGACATCCCCATCGCCTTTTATAGGCGTCCGTTTTGACTAAAATAGGCGCACCTGGAGGACCTCTTCATGGCTCGGGCAAGTGATGATTCCGCCAGCGTTCTTACCATATGATCGCTAACCTCTGGCCCTTCGTCTCAAGTCCTCATAGGTTACTTTAGTCAGATGATAATAGAGTCGAAGCACGCTCGGGATGGTCGACTACCCCTCTTACCGGTTCCTGGAGTCCTGTTATTCAAAGTGAATCAGGTCTGCCACTCAGCTGTCAAAAATTGGTATCACACGGGCTACTATGATTCCCTTTGAGCCGGGTAGCAACGCCCGGCCCGAGTACAAACACTCATCACTTGGCAAGTACACGCGAGCCCCCTTCGTTCCCATGCGGGCGTATCACGGCGTTTAGGCTATTTCGTAAGTCTAGGACCGTTGGTACGATATAATCAGAACATGAGCCCTGCATCCGCGGTCAAGTCACCCGTCTATCCCCAATCACAAAATAACGACCTAATTGCCGCGATGAGGTTTCGTGATCCGATAACTATGAGAGTTTCCTGACTGGGCCGAGCGCAAGCGGGTGAAGTCAACCTGAACCTGAGGGAGCTCTTTCCGGTGCGACTATCGTCATTGTTATGCACCCGTTAAAATCTAAGAGGCGAAAATCGCCACCCAGACGATCCCGTTGCTGTGCAGAGAACGTCCTAATTTGTACGGAACTGTCCCTTAGACTCGAGGGTTATGAAGCATCCACAATTTAGTTTCGTGCTAGATCTCCGGTGAGAGGATAAAGGAATTGTGAACTCACCTCACGTCTTCTGTACCGCGGTAGGCGTCAAGCCTCTCGTGTCGAAACCGTAGTCCGCAGCCTTAAGCCTGGATGTATTTCGGACACTCATAGGGTTAGATTAGTATTTTTAATGGCCCATGCTACGCGCAACAGCGGATAAGCTTTTTACACGCTCGGGCCCCCTTGTCGAAGCGGGACGGGGCTATGTCGGGGACGATATACTCATTGGGCTCGTAGTCAGATTGATTTTGACAGCAAGAGCTACGCCAAATGAAACCAATCTGGGGAGCTGTTTATGGGCCAGTGATCATGAGTCAGAGAAACACGAGAGTGGACCTATTTGACCTTCGTCCGCAGGCCCGGGATGGGAATCATTGCTAGAAGTTAAGGTTGTAGGTGTATAGCGTATGTACTACTAAGCCCGACGCACATAGTTGCCTCGGGTAGTCAACTTTTTTGGATGTCAGGTGGCTCCGATGGGCTACGGATCACCAAGTCGGCGCTCATCAAGGTATGAGCCCTCAAGGTGGACTGAGCCGGTATTTACAGCACCCTTTACGTATCTCGAGACGCTCGTCACCGCCCGGGTGTTGGAGGCCGCCGTTTGTTTAAACGTCGCATCACAATTAAGACGGAAACCCGTCGCAGACGGGGGTGTGGTCCGAGCCTTCCTGCAAGCATATACCATCCGTGC
seq00033   GTTGATACATCGAGCTAGCATCATTCGGCATAGATACGTGAGGCAATGCGGTAAGCACGCGGATGTTGAGAAACTAATACATGGATTAAAGCAAGCTTTGCACTCCAATGAATTTCGGTATAGTTCCACTCGTGGAGACTCCCTTACCTGTCCGGTTTGGGGGGCGGACCACGTACGTGCAGTGGCCTTGTCCCAACGAGCTAAGATCGGCGATTATCAGGGACGGTCAGACACGGGCGGCCATGGGACGCCCCGGCGAGTGCCTTCCACAAGAGTACGTCGTGTTATCTATTACTAGCTTTATTCAAGCCCCTGTACATGACGGTTGGGCGGATTCGTCAGCAGCCTCGAATCCCGAGCGGTGGCCCCAAAAGGGAACTGCCAACCCCGCCTAGTAATGGCGACATTGACCCTAGGCTACACTTCATACTAGGTCCGCGTCTGCGAGAGGTAAAGTCAATCCAACCCTCTCGAAGAGTTTCTATCGGGACCCTGCCCCCAATTGGATACGAGCATATAAAGAAGTGTAGGTATACAAGTGTTGATAGACGTATGATTCTCGACCTCACCCGGACCGTGCAGGTGGGGGTGAATTATTGGTCCCAGTCTTCAGACTCTGCGGGGATGCATCTACTTATCAAGGCGGGCTTTAATCCGTGCGTATCGGGGTCACTGACGTGGGTGGCATAGCGACTAGGATGCAGTGAACGCTTGACCTACCATTCGTCCCCCATGACGACAACTGTTAGAAGGTGTGCGCCATTCCGCTAGTATTCAATAAAAACTAAAGAGAGAATCATTGCACCGATGACATCCCCATCGCCTTTTATAGGCGTCCGTTTTGACTAAAATAGGCGCACCTGGAGGACCTCTTCATGGCTCGGGCAAATGATGATTCCGCCAGCGTTCTTACCATATGATCGCTAACCTCTGGCCCTTCGTCTCAAGTCCTCATAGGTTACTTTAGTCAGATGATAATAGAGTCGAAGCACGCTCGGGATGGTCGACTACCCCTCTTACCGGTTCCTGGAGTCCTGTTATTCAAAGTGAATCAGGTCTGCCACTCAGCTGTCAAAAATTGGTATCACACGGGCTACTATGATTCCCTTTGAGCCGGGTAGCAACGCCCGGCCCGAGTACAAACACTCATCACTTGGCAAGTACACGCGAGCCCCCTTCGTTCCCATGCGGGCGTATCACGGCGTTTAGGCTATTTCGTAAGTCTAGGACCGTTGGTACGATATAATCAGAACATGAGCCCTGCATCCGCGGTCAAGTCACCCGTCTATCCCCAATCACAAAATAACGACCTAATTGCCGCGATGAGGTTTCGTGATCCGATAACTATGAGAGTTTCCTGACTGGGCCGAGCGCAAGCGGGTGAAGTCAACCTGAACCTGAGGGAGCTCTTTCCGGTGCGACTATCGTCATTGTTATGCACCCGTTAAAATCTAAGAGGCGAAAATCGCCACCCAGACGATCCCGTTGCTGTGCAGAGAACGTCCTAATTTGTACGGAACTGTCCCTTAGACTCGAGGGTTATGAAGCATCCACAATTTAGTTTCGTGCTAGATCTCCGGTGAGAGGATAAAGGAATTGTGAACTCACCTCACGTCTTCTGTACCGCGGTAGGCGTCAAGCCTCTCGTGTCGAAACCGTAGTCCGCAGCCTTAAGCCTGGATGTATTTCGGACACTCATAGGGTTAGATTAGTATTTTTAATGGCCCATGCTACGCGCAACAGCGGATAAGCTTTTTACACGCTCGGGCCCCCTTGTCGAAGCGGGACGGGGCTATGTCGGGGACGATATACTCATTGGGCTCGTAGTCAGATTGATTTTGACAGCAAGAGCTACGCCAAATGAAACCAATCTGGGGAGCTGTTTATGGGCCAGTGATCATGAGTCAGAGAAACACGAGAGTGGACCTATTTGACCTTCGTCCGCAGGCCCGGGATGGGAATCATTGCTAGAAGTTAAGGTTGTAGGTGTATAGCGTATGTACTACTAAGCCCGACGCACATAGTTGCCTCGGGTAGTCAACTTTTTTGGATGTCAGGTGGCTCCGATGGGCTACGGATCACCAAGTCGGCGCTCATCAAGGTATGAGCCCTCAAGGTGGACTGAGCCGGTATTTACAGCACCCTTTACGTATCTCGAGACGCTCGTCACCGCCCGGGTGTTGGAGGCCGCCGTTTGTTTAAACGTCGCATCACAATTAAGACGGAAACCCGTCGCAGACGGGGGTGTGGTCCGAGCCTTCCTGCAAGCATATACCATCCGTGC
