# Supplementary material for: How Good Are Indirect Tests at Detecting Recombination in Human mtDNA?
Source: G3 (Bethesda). 2013 Jul 1;3(7):1095–104. doi: 10.1534/g3.113.006510 (PMC3704238; doi:10.1534/g3.113.006510)
Supplement: Supporting Information [file supp_g3.113.006510_FileS2.gz › SequenceData/mtDNA_ratehet&popgrowth/10/3rdbase/Infiles/10_73-new.txt]

33 2284
seq00001   AAATGGACGTTTGAAGCCCACATTTTCGAACACGGCCAGACCCCACGATTTTTATATCATTACCTTAAGCATCCGGCTGTTACTCATCAACAATATTTTGTCCGTCGCACTACCCCTCGTCCGCAAGACCTCAAAAAAGTTTTCCACTGAGGCATATCTACTCTCGCAGTAGGATCTGGTGCTCTTTGTACCTCTGCAATCAGCGGGGCGTGAGGCACGATAAAATGTCAGCTGAACGAATTGTAATCATTCAAAATGGTGTTGATTAATGTCCGCAGGACATGGGACAGTAGGCCGTTTCGCGGTGAAAATTTTCGCTTGCAAGGAAGTTCTACCGCACCGTACGTGGGGAGTGCAGCTCCAGCACTAACCGTACATCCAGTGTAGATTTCGTCTAGGCTTTCATTGTCTGCGTGCGAGCCACTGCTAATCGGAGACCGGGCTTGATCCCACGTGAGGACCAGCTCCTTCTCTAGCGGCAACTCACTCCAAATTCAGTTCCACTGTCCCCCGGGCCTCGACTGAAATTGGATTCACCATGTGCAGATATGTCTCCCACAGTTCGATTTAGCTAGCCGTGCTGTCTGAGAGTTGGAACAATCACGAGTACACATGGACTTTCAGGGCGTGTATATAGTTAGACGCAGAGTCCTTAACGCACGTAGGAGCACTTACACTGTGCCAAATCCAAGCGGCAGCCGAGGGCCAAGTATGACGCGGAACTACGGCCGCTCCACTTATAATTGAACCGAACCGTCCGCAGTCAAGATGTAAATACGTAAAGATGGGGAGCTCGGAGGGGAACCATCGAGCCAACGTAAGTAGATAGAGAGTCATAAACATGTGCGGGAACTTAACCGTGTCGACTTTTATAAGCTCATGGTATATGCAATCCTTATGTCCCGACGGGTAGACCTTCACGTTCGGCTATGCTTGCTGGACGTTGGGAATAACCGGATCCTAGCAGAGAGCTGCGACGAAATAGAAGATCCCTCCATATGTACACTGTACTGTCGTGAATGAGCCACAGTAGTCGACAGGGGTGCTCGAAGAATTAGTCGTCCATACCCAACCTAGTGAGGATCTACGATATCTTTATCAGTGATGCCCCTTCGGAGACGACTCCGTTGCTGTATGTCCGTATTAAGATGTGATCATGGCTACTTTAGATCAGCGGTCGTCATGAGAAACCGTGGTACTTGGTGGCACCTTACAAGCGTCACTCAGGTCATTAAAGCCCTAACCAGCGCTACACGCTCTTAACCACCTCGTACCGACCACAAGTGAGAATCATGCCTATGCCTAATCATGTTAGAGGTGAGAAACTATATCACTTGATCGATCACCTGAGTTGTGGAGACCTTCAGATTAATGGTCGTTTCTCCTACTCTTCCATACGTCTGTTTCCCTTTACCTACTTAGCTGTTCTAATCAGGACACGGACGAAGTTATTCGTACATCAGGAACCCCGAAAAGTCTTGGATGAGTGGATCTGCAGGCTGTCAACTTATTTGCCCGATGTGGTACCCACTCCCGTAACCTAGCTCGCCTCAACGCTGCCCTTCCACAGGACTTAAAGTCCATTTTTATGGTCCTTGGGTAAGTTGTTATTCCCAATAATAAGCTGAGAATTGGCTCATCTGCGCCCTCAAGCGCGTTTTACTGAAACTAGGGCTAGGACCTGTCTATGGTTCCCGCGTACACCGGGGCGGCTCAAATATCCTAAATCTTATGAGGACTAGAATAGGAGATTTGAACCTCCACCTACCGAGTAGAAGTACCGAGACCGTGCTGATTACATTCGCAGTCTGACTTAAGACAGATTAAGGTCAACGTTATACCATATCTATCAAGTTCTCCCCTACACGGGGTAGGCCCGCTGAAATCAAAGATTTTACAGAGCTATCTCGAGACTTATGATAAGGCAATATATTGGCCGACTCCTTGCATCTATATGCAGGTGTCTAGCGGCGGCCCTGCGGTGTCGCAACGATAACCATTAAATATTTTTTGCCACTACTACCTATTCCTTGATCGGTTTTAATGATGGAGAACAGCCTGAACCGGAGACCGCGCACGCTGGGGCATGTACAGTTGATACAGTTAAAGCATACATGAGCCTCGGGCGTCTATAGATCCCTGGGCCCCGTGTTCCGGGCAAAGTAGATTAAGCCGTCCATATTACTTTCCTTAACCCAGAATATACTTCTGTAGGTGGTGGTGAATGAGCAATTCATTGCAGCTTGAGTATAGAGCTCGTAGCCACTGCGACGCACTACCGGGG
seq00002   AAATGGACGTTTGAAGCCCACATTTTCGAACACGGCCAGACCCCACGATTTTTATATCATTACCTTAAGCATCCGGCTGTTACTCATCAACAATATTTTGTCCGTCGCACTACCCCTCGTCCGCAAGACCTCAAAAAAGTTTTCCACTGAGGCATATCTACTCTCGCAGTAGGATCTGGTGCTCTTTGTACCTCTGCAATCAGCGGGGCGTGAGGCACGATAAAATGTCAGCTGAACGAATTGTAATCATTCAAAATGGTGTTGATTAATGTCCGCAGGACATGGGACAGTAGGCCGTTTCGCGGTGAAAATTTTCGCTTGCAAGGAAGTTCTACCGCACCGTACCTGGGGAGTGCAGCTCCAGCACTAACCGTACATCCAGTGTAGATTTCGTCTAGGCTTTCATTGTCTGCGTGCGAGCCACTGCTAATCGGAGACCGGGCTTGATCCCACGTGAGGACCAGCTCCTTCTCTAGCGGCAACTCACTCCAAATTCAGTTCCACTGTCCCCCGGGCCTCGACTGAAATTGGATTCACCATGTGCAGATATGTCTCCCACAGTTCGATTTAGCTAGCCGTGCTGTCTGAGAGTTGGAACAATCACGAGTACACATGGACTTTCAGGGCGTGTATATAGTTAGACGCAGAATCCTTAACGCACGTAGGAGCACTTACACTGTGCCAAATCCAAGCGGCAGCCGAGGGCCAAGTATGACGCGGAACTACGGCCGCTCCACTTATAATTGAACCGAACCGTCCGCAGTCAAGATGTAAATACGTAAAGATGGGGAGCTCGGAGGGGAACCATCGAGCCAACGTAAGTAGATAGAGAGTCATAAACATGTGCGGGAACTTAACCGTGTCGACTTTTATAAGCTCATGGTATATGCAATCCTTATGTCCCGACGGGTAGACCTTCACGTTCGGCTATGCTTGCTGGACGTTGGGAATAACCGGATCCTAGCAGAGAGCTGCGACGAAATAGAAGATCCCTCCATATGTACACTGTACTGTCGTGAATGCGCCACAGTAGTCGACAGGGGTGCTCGAAGAATTAGTCGTCCATACCCAACCTAGTGAGGATCTACGATATCTTTATCAGTGATGCCCCTTCGGAGACGACTCCGTTGCTGTATGTCCGTATTAAGATGTGATCATGGCTACTTTAGATCAGCGGTCGTCATGAGAAACCGTGGTACTTGGTGGCACCTTACAAGCGTCACTCAGGTCATTAAAGCCCTAACCAGCGCTACACGCTCTTAACCACCTCGTACCGACCACAAGTGAGAATCATGCCTATGCCTAATCATGTTAGAGGTGAGAAACTATATCACTTGATCGATCACCTGAGTTGTGGAGACCTTCAGATTAATGGTCGTTTCTCCTACTCTTCCATACGTCTGTTTCCCTTTACCTACTTAGCTGTTCTAATCAGGACACGGACGAAGTTATTCGTACATCAGGAACCCCGAAAAGTCTTGGATGAGTGGATCTGCAGGCTGTCAACTTATTTGCCCGATGTGGTACCCACTCCCGTAACCTAGCTCGCCTCAACGCTGCCCTTCCACAGGACTTAAAGTCCATTTTTATGGTCCTTGGGTAAGTTGTTATTCCCAATAATAAGCTGAGAATTGGCTCATCTGCGCCCTCAAGCGCGTTTTACTGAAACTAGGGCTAGGACCTGTCTATGGTTCCCGCGTACACCGGGGCGGCTCAAATATCCTAAATCTTATGAGGACTAGAATAGGAGATTTGAACCTCCACCTACCGAGTAGAAGTACCGAGACCGTGCTGATTACATTCGCAGTCTGACTTAAGACAGATTAAGGTCAACGTTATACCATATCTATCAAGTTCTCCCCTACACGGGGTAGGCCCGCTGAAATCAAAGATTTTACAGAGCTATCTCGAGACTTATGATAAGGCAATATATTGGCCGACTCCTTGCATCTATATGCAGGTGTCTAGCGGCGGCCCTGCGGTGTCGCAACGATAACCATTAAATATTTTTTGCCACTACTACCTATTCCTTGATCGGTTTTAATGATGGAGAACAGCCCGAACCGGAGACCGCGCACGCTGGGGCATGTACAGTTGATACAGTCAAAGCATACATGAGCCTCGGGCGTCTATAGATCCCTGGGCCCCGTGTTCCGGGCAAAGTAGATTAAGCCGTCCATATTACTTTCCTTAACCCAGAATATACTTCTGTAGGTGGTGGTGAATGAGCAATTCATTGCAGCTTGAGTATAGAGCTCGTAGCCACTGCGACGCACTACCGGGG
seq00003   AAATGGACGTTTGAAGCCCACATTTTCGAACACGGCCAGACCCCACGATTTTTATATCATTACCTTAAGCATCCGGCTGTTACTCATCAACAATATTTTGTCCGTCGCACTACCCCTCGTCCGCAAGACCTCAAAAAAGTTTTCCACTGAGGCATATCTACTCTCGCAGTAGGATCTGGTGCTCTTTGTACCTCTGCAATCAGCGGGGCGTGAGGCACGATAAAATGTCAGCTGAACGAATTGTAATCATTCAAAATGGTGTTGATTAATGTCCGCAGGACATGGGACAGTAGGCCGTTTCGCGGTGAAAATTTTCGCTTGCAAGGAAGTTCTACCGCACCGTACGTGGGGAGTGCAGCTCCAGCACTAACCGTACATCCAGTGTAGATTTCGTCTAGGCTTTCATTGTCTGCGTGCGAGCCACTGCTAATCGGAGACCGGGCTTGATCCCACGTGAGGACCAGCTCCTTCTCTAGCGGCAACTCACTCCAAATTCAGTTCCACTGTCCCCCGGGCCTCGACTGAAATTGGATTCACCATGTGCAGATATGTCTCCCACAGTTCGATTTAGCTAGCCGTGCTGTCTGAGAGTTGGAACAATCACGAGTACACATGGACTTTCAGGGCGTGTATATAGTTAGACGCAGAGTCCTTAACGCACGTAGGAGCACTTACACTGTGCCAAATCCAAGCGGCAGCCGAGGGCCAAGTATGACGCGGAACTACGGCCGCTCCACTTATAATTGAACCGAACCGTCCGCAGTCAAGATGTAAATACGTAAAGATGGGGAGCTCGGAGGGGAACCATCGAGCCAACGTAAGTAGATAGAGAGTCATAAACATGTGCGGGAACTTAACCGTGTCGACTTTTATAAGCTCATGGTATATGCAATCCTTATGTCCCGACGGGTAGACCTTCACGTTCGGCTATGCTTGCTGGACGTTGGGAATAACCGGATCCTAGCAGAGAGCTGCGACGAAATAGAAGATCCCTCCATATGTACACTGTACTGTCGTGAATGAGCCACAGTAGTCGACAGGGGTGCTCGAAGAATTAGTCGTCCATACCCAACCTAGTGAGGATCTACGATATCTTTATCAGTGATGCCCCTTCGGAGACGACTCCGTTGCTGTATGTCCGTATTAAGATGTGATCATGGCTACTTTAGATCAGCGGTCGTCATGAGAAACCGTGGTACTTGGTGGCACCTTACAAGCGTCACTCAGGTCATTAAAGCCCTAACCAGCGCTACACGCTCTTAACCACCTCGTACCGACCACAAGTGAGAATCATGCCTATGCCTAATCATGTTAGAGGTGAGAAACTATATCACTTGATCGATCACCTGAGTTGTGGAGACCTTCAGATTAATGGTCGTTTCTCCTACTCTTCCATACGTCTGTTTCCCTTTACCTACTTAGCTGTTCTAATCAGGACACGGACGAAGTTATTCGTACATCAGGAACCCCGAAAAGTCTTGGATGAGTGGATCTGCAGGCTGTCAACTTATTTGCCCGATGTGGTACCCACTCCCGTAACCTAGCTCGCCTCAACGCTGCCCTTCCACAGGACTTAAAGTCCATTTTTATGGTCCTTGGGTAAGTTGTTATTCCCAATAATAAGCTGAGAATTGGCTCATCTGCGCCCTCAAGCGCGTTTTACTGAAACTAGGGCTAGGACCTGTCTATGGTTCCCGCGTACACCGGGGCGGCTCAAATATCCTAAATCTTATGAGGACTAGAATAGGAGATTTGAACCTCCACCTACCGAGTAGAAGTACCGAGACCGTGCTGATTACATTCGCAGTCTGACTTAAGACAGATTAAGGTCAACGTTATACCATATCTATCAAGTTCTCCCCTACACGGGGTAGGCCCGCTGAAATCAAAGATTTTACAGAGCTATCTCGAGACTTATGATAAGGCAATATATTGGCCGACTCCTTGCATCTATATGCAGGTGTCTAGCGGCGGCCCTGCGGTGTCGCAACGATAACCATTAAATATTTTTTGCCACTACTACCTATTCCTTGATCGGTTTTAATGATGGAGAACAGCCCGAACCGGAGACCGCGCACGCTGGGGCATGTACAGTTGATACAGTCAAAGCATACATGAGCCTCGGGCGTCTATAGATCCCTGGGCCCCGTGTTCCGGGCAAAGTAGATTAAGCCGTCCATATTACTTTCCTTAACCCAGAATATACTTCTGTAGGTGGTGGTGAATGAGCAATTCATTGCAGCTTGAGTATAGAGCTCGTAGCCACTGCGACGCACTACCGGGG
seq00004   AAATGGACGTTTGAAGCCCACATTTTCGAACACGGCCAGACCCCACGATTTTTATATCATTACCTTAAGCATCCGGCTGTTACTCATCAACAATATTTTGTCCGTCGCACTACCCCTCGTCCGCAAGACCTCAAAAAAGTTTTCCACTGAGGCATATCTACTCTCGCAGTAGGATCTGGTGCTCTTTGTACCTCTGCAATCAGCGGGGCGTGAGGCACGATAAAATGTCAGCTGAACGAATTGTAATCATTCAAAATGGTGTTGATTAATGTCCGCAGGACATGGGACAGTAGGCCGTTTCGCGGTGAAAATTTTCGCTTGCAAGGAAGTTCTACCGCACCGTACGTGGGGAGTGCAGCTCCAGCACTAACCGTACATCCAGTGTAGATTTCGTCTAGGCTTTCATTGTCTGCGTGCGAGCCACTGCTAATCGGAGACCGGGCTTGATCCCACGTGAGGACCAGCTCCTTCTCTAGCGGCAACTCACTCCAAATTCAGTTCCACTGTCCCCCGGGCCTCGACTGAAATTGGATTCACCATGTGCAGATATGTCTCCCACAGTTCGATTTAGCTAGCCGTGCTGTCTGAGAGTTGGAACAATCACGAGTACACATGGACTTTCAGGGCGTGTATATAGTTAGACGCAGAGTCCTTAACGCACGTAGGAGCACTTACACTGTGCCAAATCCAAGCGGCAGCCGAGGGCCAAGTATGACGCGGAACTACGGCCGCTCCACTTATAATTGAACCGAACCGTCCGCAGTCAAGATGTAAATACGTAAAGATGGGGAGCTCGGAGGGGAACCATCGAGCCAACGTAAGTAGATAGAGAGTCATAAACATGTGCGGGAACTTAACCGTGTCGACTTTTATAAGCTCATGGTATATGCAATCCTTATGTCCCGACGGGTAGACCTTCACGTTCGGCTATGCTTGCTGGACGTTGGGAATAACCGGATCCTAGCAGAGAGCTGCGACGAAATAGAAGATCCCTCCATATGTACACTGTACTGTCGTGAATGAGCCACAGTAGTCGACAGGGGTGCTCGAAGAATTAGTCGTCCATACCCAACCTAGTGAGGATCTACGATATCTTTATCAGTGATGCCCCTTCGGAGACGACTCCGTTGCTGTATGTCCGTATTAAGATGTGATCATGGCTACTTTAGATCAGCGGTCGTCATGAGAAACCGTGGTACTTGGTGGCACCTTACAAGCGTCACTCAGGTCATTAAAGCCCTAACCAGCGCTACACGCTCTTAACCACCTCGTACCGACCACAAGTGAGAATCATGCCTATGCCTAATCATGTTAGAGGTGAGAAACTATATCACTTGATCGATCACCTGAGTTGTGGAGACCTTCAGATTAATGGTCGTTTCTCCTACTCTTCCATACGTCTGTTTCCCTTTACCTACTTAGCTGTTCTAATCAGGACACGGACGAAGTTATTCGTACATCAGGAACCCCGAAAAGTCTTGGATGAGTGGATCTGCAGGCTGTCAACTTATTTGCCCGATGTGGTACCCACTCCCGTAACCTAGCTCGCCTCAACGCTGCCCTTCCACAGGACTTAAAGTCCATTTTTATGGTCCTTGGGTAAGTTGTTATTCCCAATAATAAGCTGAGAATTGGCTCATCTGCGCCCTCAAGCGCGTTTTACTGAAACTAGGGCTAGGACCTGTCTATGGTTCCCGCGTACACCGGGGCGGCTCAAATATCCTAAATCTTATGAGGACTAGAATAGGAGATTTGAACCTCCACCTACCGAGTAGAAGTACCGAGACCGTGCTGATTACATTCGCAGTCTGACTTAAGACAGATTAAGGTCAACGTTATACCATATCTATCAAGTTCTCCCCTACACGGGGTAGGCCCGCTGAAATCAAAGATTTTACAGAGCTATCTCGAGACTTATGATAAGGCAATATATTGGCCGACTCCTTGCATCTATATGCAGGTGTCTAGCGGCGGCCCTGCGGTGTCGCAACGATAACCATTAAATATTTTTTGCCACTACTACCTATTCCTTGATCGGTTTTAATGATGGAGAACAGCCCGAACCGGAGACCGCGCACGCTGGGGCATGTACAGTTGATACAGTCAAAGCATACATGAGCCTCGGGCGTCTATAGATCCCTGGGCCCCGTGTTCCGGGCAAAGTAGATTAAGCCGTCCATATTACTTTCCTTAACCCAGAATATACTTCTGTAGGTGGTGGTGAATGAGCAATTCATTGCAGCTTGAGTATAGAGCTCGTAGCCACTGCGACGCACTACCGGGG
seq00005   AAATGGACGTTTGAAGCCCACATTTTCGAACACGGCCAGACCCCACGATTTTTATATCATTACCTTAAGCATCCGGCTGTTACTCATCAACAATATTTTGTCCGTCGCACTACCCCTCGTCCGCAAGACCTCAAAAAAGTTTTCCACTGAGGCATATCTACTCTCGCAGTAGGATCTGGTGCTCTTTGTACCTCTGCAATCAGCGGGGCGTGAGGCACGATAAAATGTCAGCTGAACGAATTGTAATCATTCAAAATGGTGTTGATTAATGTCCGCAGGACATGGGACAGTAGGCCGTTTCGCGGTGAAAATTTTCGCTTGCAAGGAAGTTCTACCGCACCGTACGTGGGGAGTGCAGCTCCAGCACTAACCGTACATCCAGTGTAGATTTCGTCTAGGCTTTCATTGTCTGCGTGCGAGCCACTGCTAATCGGAGACCGGGCTTGATCCCACGTGAGGACCAGCTCCTTCTCTAGCGGCAACTCACTCCAAATTCAGTTCCACTGTCCCCCGGGCCTCGACTGAAATTGGATTCACCATGTGCAGATATGTCTCCCACAGTTCGATTTAGCTAGCCGTGCTGTCTGAGAGTTGGAACAATCACGAGTACACATGGACTTTCAGGGCGTGTATATAGTTAGACGCAGAGTCCTTAACGCACGTAGGAGCACTTACACTGTGCCAAATCCAAGCGGCAGCCGAGGGCCAAGTATGACGCGGAACTACGGCCGCTCCACTTATAATTGAACCGAACCGTCCGCAGTCAAGATGTAAATACGTAAAGATGGGGAGCTCGGAGGGGAACCATCGAGCCAACGTAAGTAGATAGAGAGTCATAAACATGTGCGGGAACTTAACCGTGTCGACTTTTATAAGCTCATGGTATATGCAATCCTTATGTCCCGACGGGTAGACCTTCACGTTCGGCTATGCTTGCTGGACGTTGGGAATAACCGGATCCTAGCAGAGAGCTGCGACGAAATAGAAGATCCCTCCATATGTACACTGTACTGTCGTGAATGAGCCACAGTAGTCGACAGGGGTGCTCGAAGAATTAGTCGTCCATACCCAACCTAGTGAGGATCTACGATATCTTTATCAGTGATGCCCCTTCGGAGACGACTCCGTTGCTGTATGTCCGTATTAAGATGTGATCATGGCTACTTTAGATCAGCGGTCGTCATGAGAAACCGTGGTACTTGGTGGCACCTTACAAGCGTCACTCAGGTCATTAAAGCCCTAACCAGCGCTACACGCTCTTAACCACCTCGTACCGACCACAAGTGAGAATCATGCCTATGCCTAATCATGTTAGAGGTGAGAAACTATATCACTTGATCGATCACCTGAGTTGTGGAGACCTTCAGATTAATGGTCGTTTCTCCTACTCTTCCATACGTCTGTTTCCCTTTACCTACTTAGCTGTTCTAATCAGGACACGGACGAAGTTATTCGTACATCAGGAACCCCGAAAAGTCTTGGATGAGTGGATCTGCAGGCTGTCAACTTATTTGCCCGATGTGGTACCCACTCCCGTAACCTAGCTCGCCTCAACGCTGCCCTTCCACAGGACTTAAAGTCCATTTTTATGGTCCTTGGGTAAGTTGTTATTCCCAATAATAAGCTGAGAATTGGCTCATCTGCGCCCTCAAGCGCGTTTTACTGAAACTAGGGCTAGGACCTGTCTATGGTTCCCGCGTACACCGGGGCGGCTCAAATATCCTAAATCTTATGAGGACTAGAATAGGAGATTTGAACCTCCACCTACCGAGTAGAAGTACCGAGACCGTGCTGATTACATTCGCAGTCTGACTTAAGACAGATTAAGGTCAACGTTATACCATATCTATCAAGTTCTCCCCTACACGGGGTAGGCCCGCTGAAATCAAAGATTTTACAGAGCTATCTCGAGACTTATGATAAGGCAATATATTGGCCGACTCCTTGCATCTATATGCAGGTGTCTAGCGGCGGCCCTGCGGTGTCGCAACGATAACCATTAAATATTTTTTGCCACTACTACCTATTCCTTGATCGGTTTTAATGATGGAGAACAGCCCGAACCGGAGACCGCGCACGCTGGGGCATGTACAGTTGATACAGTCAAAGCATACATGAGCCTCGGGCGTCTATAGATCCCTGGGCCCCGTGTTCCGGGCAAAGTAGATTAAGCCGTCCATATTACTTTCCTTAACCCAGAATATACTTCTGTAGGTGGTGGTGAATGAGCAATTCATTGCAGCTTGAGTATAGAGCTCGTAGCCACTGCGACGCACTACCGGGG
seq00006   AAATGGACGTTTGAAGCCCACATTTTCGAACACGGCCAGACCCCACGATTTTTATATCATTACCTTAAGCATCCGGCTGTTACTCATCAACAATATTTTGTCCGTCGCACTACCCCTCGTCCGCAAGACCTCAAAAAAGTTTTCCACTGAGGCATATCTACTCTCGCAGTAGGATCTGGTGCTCTTTGTACCTCTGCAATCAGCGGGGCGTGAGGCACGATAAAATGTCAGCTGAACGAATTGTAATCATTCAAAATGGTGTTGATTAATGTCCGCAGGACATGGGACAGTAGGCCGTTTCGCGGTGAAAATTTTCGCTTGCAAGGAAGTTCTACCGCACCGTACGTGGGGAGTGCAGCTCCAGCACTAACCGTACATCCAGTGTAGATTTCGTCTAGGCTTTCATTGTCTGCGTGCGAGCCACTGCTAATCGGAGACCGGGCTTGATCCCACGTGAGGACCAGCTCCTTCTCTAGCGGCAACTCACTCCAAATTCAGTTCCACTGTCCCCCGGGCCTCGACTGAAATTGGATTCACCATGTGCAGATATGTCTCCCACAGTTCGATTTAGCTAGCCGTGCTGTCTGAGAGTTGGAACAATCACGAGTACACATGGACTTTCAGGGCGTGTATATAGTTAGACGCAGAGTCCTTAACGCACGTAGGAGCACTTACACTGTGCCAAATCCAAGCGGCAGCCGAGGGCCAAGTATGACGCGGAACTACGGCCGCTCCACTTATAATTGAACCGAACCGTCCGCAGTCAAGATGTAAATACGTAAAGATGGGGAGCTCGGAGGGGAACCATCGAGCCAACGTAAGTAGATAGAGAGTCATAAACATGTGCGGGAACTTAACCGTGTCGACTTTTATAAGCTCATGGTATATGCAATCCTTATGTCCCGACGGGTAGACCTTCACGTTCGGCTATGCTTGCTGGACGTTGGGAATAACCGGATCCTAGCAGAGAGCTGCGACGAAATAGAAGATCCCTCCATATGTACACTGTACTGTCGTGAATGAGCCACAGTAGTCGACAGGGGTGCTCGAAGAATTAGTCGTCCATACCCAACCTAGTGAGGATCTACGATATCTTTATCAGTGATGCCCCTTCGGAGACGACTCCGTTGCTGTATGTCCGTATTAAGATGTGATCATGGCTACTTTAGATCAGCGGTCGTCATGAGAAACCGTGGTACTTGGTGGCACCTTACAAGCGTCACTCAGGTCATTAAAGCCCTAACCAGCGCTACACGCTCTTAACCACCTCGTACCGACCACAAGTGAGAATCATGCCTATGCCTAATCATGTTAGAGGTGAGAAACTATATCACTTGATCGATCACCTGAGTTGTGGAGACCTTCAGATTAATGGTCGTTTCTCCTACTCTTCCATACGTCTGTTTCCCTTTACCTACTTAGCTGTTCTAATCAGGACACGGACGAAGTTATTCGTACATCAGGAACCCCGAAAAGTCTTGGATGAGTGGATCTGCAGGCTGTCAACTTATTTGCCCGATGTGGTACCCACTCCCGTAACCTAGCTCGCCTCAACGCTGCCCTTCCACAGGACTTAAAGTCCATTTTTATGGTCCTTGGGTAAGTTGTTATTCCCAATAATAAGCTGAGAATTGGCTCATCTGCGCCCTCAAGCGCGTTTTACTGAAACTAGGGCTAGGACCTGTCTATGGTTCCCGCGTACACCGGGGCGGCTCAAATATCCTAAATCTTATGAGGACTAGAATAGGAGATTTGAACCTCCACCTACCGAGTAGAAGTACCGAGACCGTGCTGATTACATTCGCAGTCTGACTTAAGACAGATTAAGGTCAACGTTATACCATATCTATCAAGTTCTCCCCTACACGGGGTAGGCCCGCTGAAATCAAAGATTTTACAGAGCTATCTCGAGACTTATGATAAGGCAATATATTGGCCGACTCCTTGCATCTATATGCAGGTGTCTAGCGGCGGCCCTGCGGTGTCGCAACGATAACCATTAAATATTTTTTGCCACTACTACCTATTCCTTGATCGGTTTTAATGATGGAGAACAGCCTGAACCGGAGACCGCGCACGCTGGGGCATGTACAGTTGATACAGTCAAAGCATACATGAGCCTCGGGCGTCTATAGATCCCTGGGCCCCGTGTTCCGGGCAAAGTAGATTAAGCCGTCCATATTACTTTCCTTAACCCAGAATATACTTCTGTAGGTGGTGGTGAATGAGCAATTCATTGCAGCTTGAGTATAGAGCTCGTAGCCACTGCGACGCACTACCGGGG
seq00007   AAATGGACGTTTGAAGCCCACATTTTCGAACACGGCCAGACCCCACGATTTTTATATCATTACCTTAAGCATCCGGCTGTTACTCATCAACAATATTTTGTCCGTCGCACTACCCCTCGTCCGCAAGACCTCAAAAAAGTTTTCCACTGAGGCATATCTACTCTCGCAGTAGGATCTGGTGCTCTTTGTACCTCTGCAATCAGCGGGGCGTGAGGCACGATAAAATGTCAGCTGAACGAATTGTAATCATTCAAAATGGTGTTGATTAATGTCCGCAGGACATGGGACAGTAGGCCGTTTCGCGGTGAAAATTTTCGCTTGCAAGGAAGTTCTACCGCACCGTACCTGGGGAGTGCAGCTCCAGCACTAACCGTACATCCAGTGTAGATTTCGTCTAGGCTTTCATTGTCTGCGTGCGAGCCACTGCTAATCGGAGACCGGGCTTGATCCCACGTGAGGACCAGCTCCTTCTCTAGCGGCAACTCACTCCAAATTCAGTTCCACTGTCCCCCGGGCCTCGACTGAAATTGGATTCACCATGTGCAGATATGTCTCCCACAGTTCGATTTAGCTAGCCGTGCTGTCTGAGAGTTGGAACAATCACGAGTACACATGGACTTTCAGGGCGTGTATATAGTTAGACGCAGAATCCTTAACGCACGTAGGAGCACTTACACTGTGCCAAATCCAAGCGGCAGCCGAGGGCCAAGTATGACGCGGAACTACGGCCGCTCCACTTATAATTGAACCGAACCGTCCGCAGTCAAGATGTAAATACGTAAAGATGGGGAGCTCGGAGGGGAACCATCGAGCCAACGTAAGTAGATAGAGAGTCATAAACATGTGCGGGAACTTAACCGTGTCGACTTTTATAAGCTCATGGTATATGCAATCCTTATGTCCCGACGGGTAGACCTTCACGTTCGGCTATGCTTGCTGGACGTTGGGAATAACCGGATCCTAGCAGAGAGCTGCGACGAAATAGAAGATCCCTCCATATGTACACTGTACTGTCGTGAATGCGCCACAGTAGTCGACAGGGGTGCTCGAAGAATTAGTCGTCCATACCCAACCTAGTGAGGATCTACGATATCTTTATCAGTGATGCCCCTTCGGAGACGACTCCGTTGCTGTATGTCCGTATTAAGATGTGATCATGGCTACTTTAGATCAGCGGTCGTCATGAGAAACCGTGGTACTTGGTGGCACCTTACAAGCGTCACTCAGGTCATTAAAGCCCTAACCAGCGCTACACGCTCTTAACCACCTCGTACCGACCACAAGTGAGAATCATGCCTATGCCTAATCATGTTAGAGGTGAGAAACTATATCACTTGATCGATCACCTGAGTTGTGGAGACCTTCAGATTAATGGTCGTTTCTCCTACTCTTCCATACGTCTGTTTCCCTTTACCTACTTAGCTGTTCTAATCAGGACACGGACGAAGTTATTCGTACATCAGGAACCCCGAAAAGTCTTGGATGAGTGGATCTGCAGGCTGTCAACTTATTTGCCCGATGTGGTACCCACTCCCGTAACCTAGCTCGCCTCAACGCTGCCCTTCCACAGGACTTAAAGTCCATTTTTATGGTCCTTGGGTAAGTTGTTATTCCCAATAATAAGCTGAGAATTGGCTCATCTGCGCCCTCAAGCGCGTTTTACTGAAACTAGGGCTAGGACCTGTCTATGGTTCCCGCGTACACCGGGGCGGCTCAAATATCCTAAATCTTATGAGGACTAGAATAGGAGATTTGAACCTCCACCTACCGAGTAGAAGTACCGAGACCGTGCTGATTACATTCGCAGTCTGACTTAAGACAGATTAAGGTCAACGTTATACCATATCTATCAAGTTCTCCCCTACACGGGGTAGGCCCGCTGAAATCAAAGATTTTACAGAGCTATCTCGAGACTTATGATAAGGCAATATATTGGCCGACTCCTTGCATCTATATGCAGGTGTCTAGCGGCGGCCCTGCGGTGTCGCAACGATAACCATTAAATATTTTTTGCCACTACTACCTATTCCTTGATCGGTTTTAATGATGGAGAACAGCCCGAACCGGAGACCGCGCACGCTGGGGCATGTACAGTTGATACAGTCAAAGCATACATGAGCCTCGGGCGTCTATAGATCCCTGGGCCCCGTGTTCCGGGCAAAGTAGATTAAGCCGTCCATATTACTTTCCTTAACCCAGAATATACTTCTGTAGGTGGTGGTGAATGAGCAATTCATTGCAGCTTGAGTATAGAGCTCGTAGCCACTGCGACGCACTACCGGGG
seq00008   AAATGGACGTTTGAAGCCCACATTTTCGAACACGGCCAGACCCCACGATTTTTATATCATTACCTTAAGCATCCGGCTGTTACTCATCAACAATATTTTGTCCGTCGCACTACCCCTCGTCCGCAAGACCTCAAAAAAGTTTTCCACTGAGGCATATCTACTCTCGCAGTAGGATCTGGTGCTCTTTGTACCTCTGCAATCAGCGGGGCGTGAGGCACGATAAAATGTCAGCTGAACGAATTGTAATCATTCAAAATGGTGTTGATTAATGTCCGCAGGACATGGGACAGTAGGCCGTTTCGCGGTGAAAATTTTCGCTTGCAAGGAAGTTCTACCGCACCGTACGTGGGGAGTGCAGCTCCAGCACTAACCGTACATCCAGTGTAGATTTCGTCTAGGCTTTCATTGTCTGCGTGCGAGCCACTGCTAATCGGAGACCGGGCTTGATCCCACGTGAGGACCAGCTCCTTCTCTAGCGGCAACTCACTCCAAATTCAGTTCCACTGTCCCCCGGGCCTCGACTGAAATTGGATTCACCATGTGCAGATATGTCTCCCACAGTTCGATTTAGCTAGCCGTGCTGTCTGAGAGTTGGAACAATCACGAGTACACATGGACTTTCAGGGCGTGTATATAGTTAGACGCAGAGTCCTTAACGCACGTAGGAGCACTTACACTGTGCCAAATCCAAGCGGCAGCCGAGGGCCAAGTATGACGCGGAACTACGGCCGCTCCACTTATAATTGAACCGAACCGTCCGCAGTCAAGATGTAAATACGTAAAGATGGGGAGCTCGGAGGGGAACCATCGAGCCAACGTAAGTAGATAGAGAGTCATAAACATGTGCGGGAACTTAACCGTGTCGACTTTTATAAGCTCATGGTATATGCAATCCTTATGTCCCGACGGGTAGACCTTCACGTTCGGCTATGCTTGCTGGACGTTGGGAATAACCGGATCCTAGCAGAGAGCTGCGACGAAATAGAAGATCCCTCCTTATGTACACTGTACTGTCGTGAATGAGCCACAGTAGTCGACAGGGGTGCTCGAAGAATTAGTCGTCCATACCCAACCTAGTGAGGATCTACGATATCTTTATCAGTGATGCCCCTTCGGAGACGACTCCGTTGCTGTATGTCCGTATTAAGATGTGATCATGGCTACTTTAGATCAGCGGTCGTCATGAGAAACCGTGGTACTTGGTGGCACCTTACAAGCGTCACTCAGGTCATTAAAGCCCTAACCAGCGCTACACGCTCTTAACCACCTCGTACCGACCACAAGTGAGAATCATGCCTATGCCTAATCATGTTAGAGGTGAGAAACTATATCACTTGATCGATCACCTGAGTTGTGGAGACCTTCAGATTAATGGTCGTTTCTCCTACTCTTACATACGTCTGTTTCCCTTTACCTACTTAGCTGTTCTAATCAGGACACGGACGAAGTTATTCGTACATCAGGAACCCCGAAAAGTCTTGGATGAGTGGATCTGCAGGCTGTCAACTTATTTGCCCGATGTGGTACCCACTCCCGTAACCTAGCTCGCCTCAACGCTGCCCTTCCACAGGACTTAAAGTCCATTTTTATGGTCCTTGGGTAAGTTGTTATTCCCAATAATAAGCTGAGAATTGGCTCATCTGCGCCCTCAAGCGCGTTTTACTGAAACTAGGGCTAGGACCTGTCTATGGTTCCCGCGTACACCGGGGCGGCTCAAATATCCTAAATCTTATGAGGACTAGAATAGGAGATTTGAACCTCCACCTACCGAGTAGAAGTACCGAGACCGTGCTGATTACATTCGCAGTCTGACTTAAGACAGATTAAGGTCAACGTTATACCATATCTATCAAGTTCTCCCCTACACGGGGTAGGCCCGCTGAAATCAAAGATTTTACAGAGCTATCTCGAGACTTATGATAAGGCAATATATTGGCCGACTCCTTGCATCTATATGCAGGTGTCTAGCGGCGGCCCTGCGGTGTCGCAACGATAACCATTAAATATTTTTTGCCACTACTACCTATTCCTTGATCGGTTTTAATGATGGAGAACAGCCTGAACCGGAGACCGCGCACGCTGGGGCATGTACAGTTGATACAGTCAAAGCATACATGAGCCTCGGGCGTCTATAGATCCCTGGGCCCCGTGTTCCGGGCAAAGTAGATTAAGCCGTCCATATTACTTTCCTTAACCCAGAATATACTTCTGTAGGTGGTGGTGAATGAGCAATTCATTGCAGCTTGAGTATAGAGCTCGTAGCCACTGCGACGCACTACCGGGG
seq00009   AAATGGACGTTTGAAGCCCACATTTTCGAACACGGCCAGACCCCACGATTTTTATATCATTACCTTAAGCATCCGGCTGTTACTCATCAACAATATTTTGTCCGTCGCACTACCCCTCGTCCGCAAGACCTCAAAAAAGTTTTCCACTGAGGCATATCTACTCTCGCAGTAGGATCTGGTGCTCTTTGTACCTCTGCAATCAGCGGGGCGTGAGGCACGATAAAATGTCAGCTGAACGAATTGTAATCATTCAAAATGGTGTTGATTAATGTCCGCAGGACATGGGACAGTAGGCCGTTTCGCGGTGAAAATTTTCGCTTGCAAGGAAGTTCTACCGCACCGTACGTGGGGAGTGCAGCTCCAGCACTAACCGTACATCCAGTGTAGATTTCGTCTAGGCTTTCATTGTCTGCGTGCGAGCCACTGCTAATCGGAGACCGGGCTTGATCCCACGTGAGGACCAGCTCCTTCTCTAGCGGCAACTCACTCCAAATTCAGTTCCACTGTCCCCCGGGCCTCGACTGAAATTGGATTCACCATGTGCAGATATGTCTCCCACAGTTCGATTTAGCTAGCCGTGCTGTCTGAGAGTTGGAACAATCACGAGTACACATGGACTTTCAGGGCGTGTATATAGTTAGACGCAGAGTCCTTAACGCACGTAGGAGCACTTACACTGTGCCAAATCCAAGCGGCAGCCGAGGGCCAAGTATGACGCGGAACTACGGCCGCTCCACTTATAATTGAACCGAACCGTCCGCAGTCAAGATGTAAATACGTAAAGATGGGGAGCTCGGAGGGGAACCATCGAGCCAACGTAAGTAGATAGAGAGTCATAAACATGTGCGGGAACTTAACCGTGTCGACTTTTATAAGCTCATGGTATATGCAATCCTTATGTCCCGACGGGTAGACCTTCACGTTCGGCTATGCTTGCTGGACGTTGGGAATAACCGGATCCTAGCAGAGAGCTGCGACGAAATAGAAGATCCCTCCATATGTACACTGTACTGTCGTGAATGAGCCACAGTAGTCGACAGGGGTGCTCGAAGAATTAGTCGTCCATACCCAACCTAGTGAGGATCTACGATATCTTTATCAGTGATGCCCCTTCGGAGACGACTCCGTTGCTGTATGTCCGTATTAAGATGTGATCATGGCTACTTTAGATCAGCGGTCGTCATGAGAAACCGTGGTACTTGGTGGCACCTTACAAGCGTCACTCAGGTCATTAAAGCCCTAACCAGCGCTACACGCTCTTAACCACCTCGTACCGACCACAAGTGAGAATCATGCCTATGCCTAATCATGTTAGAGGTGAGAAACTATATCACTTGATCGATCACCTGAGTTGTGGAGACCTTCAGATTAATGGTCGTTTCTCCTACTCTTCCATACGTCTGTTTCCCTTTACCTACTTAGCTGTTCTAATCAGGACACGGACGAAGTTATTCGTACATCAGGAACCCCGAAAAGTCTTGGATGAGTGGATCTGCAGGCTGTCAACTTATTTGCCCGATGTGGTACCCACTCCCGTAACCTAGCTCGCCTCAACGCTGCCCTTCCACAGGACTTAAAGTCCATTTTTATGGTCCTTGGGTAAGTTGTTATTCCCAATAATAAGCTGAGAATTGGCTCATCTGCGCCCTCAAGCGCGTTTTACTGAAACTAGGGCTAGGACCTGTGTATGGTTCCCGCGTACACCGGGGCGGCTCAAATATCCTAAATCTTATGAGGACTAGAATAGGAGATTTGAACCTCCACCTACCGAGTAGAAGTACCGAGACCGTGCTGATTACATTCGCAGTCTGACTTAAGACAGATTAAGGTCAACGTTATACCATATCTATCAAGTTCTCCCCTACACGGGGTAGGCCCGCTGAAATCAAAGATTTTACAGAGCTATCTCGAGACTTATGATAAGGCAATATATTGGCCGACTCCTTGCATCTATATGCAGGTGTCTAGCGGCGGCCCTGCGGTGTCGCAACGATAACCATTAAATATTTTTTGCCACTACTACCTATTCCTTGATCGGTTTTAATGATGGAGAACAGCCTGAACCGGAGACCGCGCACGCTGGGGCATGTACAGTTGATACAGTCAAAGCATACATGAGCCTCGGGCGTCTATAGATCCCTGGGCCCCGTGTTCCGGGCAAAGTAGATTAAGCCGTCCATATTACTTTCCTTAACCCAGAATATACTTCTGTAGGTGGTGGTGAATGAGCAATTCATTGCAGCTTGAGTATAGAGCTCGTAGCCACTGCGACGCACTACCGGGG
seq00010   AAATGGACGTTTGAAGCCCACATTTTCGAACACGGCCAGACCCCACGATTTTTATATCATTACCTTAAGCATCCGGCTGTTACTCATCAACAATATTTTGTCCGTCGCACTACCCCTCGTCCGCAAGACCTCAAAAAAGTTTTCCACTGAGGCATATCTACTCTCGCAGTAGGATCTGGTGCTCTTTGTACCTCTGCAATCAGCGGGGCGTGAGGCACGATAAAATGTCAGCTGAACGAATTGTAATCATTCAAAATGGTGTTGATTAATGTCCGCAGGACATGGGACAGTAGGCCGTTTCGCGGTGAAAATTTTCGCTTGCAAGGAAGTTCTACCGCACCGTACGTGGGGAGTGCAGCTCCAGCACTAACCGTACATCCAGTGTAGATTTCGTCTAGGCTTTCATTGTCTGCGTGCGAGCCACTGCTAATCGGAGACCGGGCTTGATCCCACGTGAGGACCAGCTCCTTCTCTAGCGGCAACTCACTCCAAATTCAGTTCCACTGTCCCCCGGGCCTCGACTGAAATTGGATTCACCATGTGCAGATATGTCTCCCACAGTTCGATTTAGCTAGCCGTGCTGTCTGAGAGTTGGAACAATCACGAGTACACATGGACTTTCAGGGCGTGTATATAGTTAGACGCAGAATCCTTAACGCACGTAGGAGCACTTACACTGTGCCAAATCCAAGCGGCAGCCGAGGGCCAAGTATGACGCGGAACTACGGCCGCTCCACTTATAATTGAACCGAACCGTCCGCAGTCAAGATGTAAATACGTAAAGATGGGGAGCTCGGAGGGGAACCATCGAGCCAACGTAAGTAGATAGAGAGTCATAAACATGTGCGGGAACTTAACCGTGTCGACTTTTATAAGCTCATGGTATATGCAATCCTTATGTCCCGACGGGTAGACCTTCACGTTCGGCTATGCTTGCTGGACGTTGGGAATAACCGGATCCTAGCAGAGAGCTGCGACGAAATAGAAGATCCCTCCATATGTACACTGTACTGTCGTGAATGCGCCACAGTAGTCGACAGGGGTGCTCGAAGAATTAGTCGTCCATACCCAACCTAGTGAGGATCTACGATATCTTTATCAGTGATGCCCCTTCGGAGACGACTCCGTTGCTGTATGTCCGTATTAAGATGTGATCATGGCTACTTTAGATCAGCGGTCGTCATGAGAAACCGTGGTACTTGGTGGCACCTTACAAGCGTCACTCAGGTCATTAAAGCCCTAACCAGCGCTACACGCTCTTAACCACCTCGTACCGACCACAAGTGAGAATCATGCCTATGCCTAATCATGTTAGAGGTGAGAAACTATATCACTTGATCGATCACCTGAGTTGTGGAGACCTTCAGATTAATGGTCGTTTCTCCTACTCTTCCATACGTCTGTTTCCCTTTACCTACTTAGCTGTTCTAATCAGGACACGGACGAAGTTATTCGTACATCAGGAACCCCGAAAAGTCTTGGATGAGTGGATCTGCAGGCTGTCAACTTATTTGCCCGATGTGGTACCCACTCCCGTAACCTAGCTCGCCTCAACGCTGCCCTTCCACAGGACTTAAAGTCCATTTTTATGGTCCTTGGGTAAGTTGTTATTCCCAATAATAAGCTGAGAATTGGCTCATCTGCGCCCTCAAGCGCGTTTTACTGAAACTAGGGCTAGGACCTGTCTATGGTTCCCGCGTACACCGGGGCGGCTCAAATATCCTAAATCTTATGAGGACTAGAATAGGAGATTTGAACCTCCACCTACCGAGTAGAAGTACCGAGACCGTGCTGATTACATTCGCAGTCTGACTTAAGACAGATTAAGGTCAACGTTATACCATATCTATCAAGTTCTCCCCTACACGGGGTAGGCCCGCTGAAATCAAAGATTTTACAGAGCTATCTCGAGACTTATGATAAGGCAATATATTGGCCGACTCCTTGCATCTATATGCAGGTGTCTAGCGGCGGCCCTGCGGTGTCGCAACGATAACCATTAAATATTTTTTGCCACTACTACCTATTCCTTGATCGGTTTTAATGATGGAGAACAGCCTGAACCGGAGACCGCGCACGCTGGGGCATGTACAGTTGATACAGTCAAAGCATACATGAGCCTCGGGCGTCTATAGATCCCTGGGCCCCGTGTTCCGGGCAAAGTAGATTAAGCCGTCCATATTACTTTCCTTAACCCAGAATATACTTCTGTAGGTGGTGGTGAATGAGCAATTCATTGCAGCTTGAGTATAGAGCTCGTAGCCACTGCGACGCACTACCGGGG
seq00011   AAATGGACGTTTGAAGCCCACATTTTCGAACACGGCCAGACCCCACGATTTTTATATCATTACCTTAAGCATCCGGCTGTTACTCATCAACAATATTTTGTCCGTCGCACTACCCCTCGTCCGCAAGACCTCAAAAAAGTTTTCCACTGAGGCATATCTACTCTCGCAGTAGGATCTGGTGCTCTTTGTACCTCTGCAATCAGCGGGGCGTGAGGCACGATAAAATGTCAGCTGAACGAATTGTAATCATTCAAAATGGTGTTGATTAATGTCCGCAGGACATGGGACAGTAGGCCGTTTCGCGGTGAAAATTTTCGCTTGCAAGGAAGTTCTACCGCACCGTACGTGGGGAGTGCAGCTCCAGCACTAACCGTACATCCAGTGTAGATTTCGTCTAGGCTTTCATTGTCTGCGTGCGAGCCACTGCTAATCGGAGACCGGGCTTGATCCCACGTGAGGACCAGCTCCTTCTCTAGCGGCAACTCACTCCAAATTCAGTTCCACTGTCCCCCGGGCCTCGACTGAAATTGGATTCACCATGTGCAGATATGTCTCCCACAGTTCGATTTAGCTAGCCGTGCTGTCTGAGAGTTGGAACAATCACGAGTACACATGGACTTTCAGGGCGTGTATATAGTTAGACGCAGAATCCTTAACGCACGTAGGAGCACTTACACTGTGCCAAATCCAAGCGGCAGCCGAGGGCCAAGTATGACGCGGAACTACGGCCGCTCCACTTATAATTGAACCGAACCGTCCGCAGTCAAGATGTAAATACGTAAAGATGGGGAGCTCGGAGGGGAACCATCGAGCCAACGTAAGTAGATAGAGAGTCATAAACATGTGCGGGAACTTAACCGTGTCGACTTTTATAAGCTCATGGTATATGCAATCCTTATGTCCCGACGGGTAGACCTTCACGTTCGGCTATGCTTGCTGGACGTTGGGAATAACCGGATCCTAGCAGAGAGCTGCGACGAAATAGAAGATCCCTCCATATGTACACTGTACTGTCGTGAATGCGCCACAGTAGTCGACAGGGGTGCTCGAAGAATTAGTCGTCCATACCCAACCTAGTGAGGATCTACGATATCTTTATCAGTGATGCCCCTTCGGAGACGACTCCGTTGCTGTATGTCCGTATTAAGATGTGATCATGGCTACTTTAGATCAGCGGTCGTCATGAGAAACCGTGGTACTTGGTGGCACCTTACAAGCGTCACTCAGGTCATTAAAGCCCTAACCAGCGCTACACGCTCTTAACCACCTCGTACCGACCACAAGTGAGAATCATGCCTATGCCTAATCATGTTAGAGGTGAGAAACTATATCACTTGATCGATCACCTGAGTTGTGGAGACCTTCAGATTAATGGTCGTTTCTCCTACTCTTCCATACGTCTGTTTCCCTTTACCTACTTAGCTGTTCTAATCAGGACACGGACGAAGTTATTCGTACATCAGGAACCCCGAAAAGTCTTGGATGAGTGGATCTGCAGGCTGTCAACTTATTTGCCCGATGTGGTACCCACTCCCGTAACCTAGCTCGCCTCAACGCTGCCCTTCCACAGGACTTAAAGTCCATTTTTATGGTCCTTGGGTAAGTTGTTATTCCCAATAATAAGCTGAGAATTGGCTCATCTGCGCCCTCAAGCGCGTTTTACTGAAACTAGGGCTAGGACCTGTCTATGGTTCCCGCGTACACCGGGGCGGCTCAAATATCCTAAATCTTATGAGGACTAGAATAGGAGATTTGAACCTCCACCTACCGAGTAGAAGTACCGAGACCGTGCTGATTACATTCGCAGTCTGACTTAAGACAGATTAAGGTCAACGTTATACCATATCTATCAAGTTCTCCCCTACACGGGGTAGGCCCGCTGAAATCAAAGATTTTACAGAGCTATCTCGAGACTTATGATAAGGCAATATATTGGCCGACTCCTTGCATCTATATGCAGGTGTCTAGCGGCGGCCCTGCGGTGTCGCAACGATAACCATTAAATATTTTTTGCCACTACTACCTATTCCTTGATCGGTTTTAATGATGGAGAACAGCCTGAACCGGAGACCGCGCACGCTGGGGCATGTACAGTTGATACAGTCAAAGCATACATGAGCCTCGGGCGTCTATAGATCCCTGGGCCCCGTGTTCCGGGCAAAGTAGATTAAGCCGTCCATATTACTTTCCTTAACCCAGAATATACTTCTGTAGGTGGTGGTGAATGAGCAATTCATTGCAGCTTGAGTATAGAGCTCGTAGCCACTGCGACGCACTACCGGGG
seq00012   AAATGGACGTTTGAAGCCCACATTTTCGAACACGGCCAGACCCCACGATTTTTATATCATTACCTTAAGCATCCGGCTGTTACTCATCAACAATATTTTGTCCGTCGCACTACCCCTCGTCCGCAAGACCTCAAAAAAGTTTTCCACTGAGGCATATCTACTCTCGCAGTAGGATCTGGTGCTCTTTGTACCTCTGCAATCAGCGGGGCGTGAGGCACGATAAAATGTCAGCTGAACGAATTGTAATCATTCAAAATGGTGTTGATTAATGTCCGCAGGACATGGGACAGTAGGCCGTTTCGCGGTGAAAATTTTCGCTTGCAAGGAAGTTCTACCGCACCGTACGTGGGGAGTGCAGCTCCAGCACTAACCGTACATCCAGTGTAGATTTCGTCTAGGCTTTCATTGTCTGCGTGCGAGCCACTGCTAATCGGAGACCGGGCTTGATCCCACGTGAGGACCAGCTCCTTCTCTAGCGGCAACTCACTCCAAATTCAGTTCCACTGTCCCCCGGGCCTCGACTGAAATTGGATTCACCATGTGCAGATATGTCTCCCACAGTTCGATTTAGCTAGCCGTGCTGTCTGAGAGTTGGAACAATCACGAGTACACATGGACTTTCAGGGCGTGTATATAGTTAGACGCAGAATCCTTAACGCACGTAGGAGCACTTACACTGTGCCAAATCCAAGCGGCAGCCGAGGGCCAAGTATGACGCGGAACTACGGCCGCTCCACTTATAATTGAACCGAACCGTCCGCAGTCAAGATGTAAATACGTAAAGATGGGGAGCTCGGAGGGGAACCATCGAGCCAACGTAAGTAGATAGAGAGTCATAAACATGTGCGGGAACTTAACCGTGTCGACTTTTATAAGCTCATGGTATATGCAATCCTTATGTCCCGACGGGTAGACCTTCACGTTCGGCTATGCTTGCTGGACGTTGGGAATAACCGGATCCTAGCAGAGAGCTGCGACGAAATAGAAGATCCCTCCATATGTACACTGTACTGTCGTGAATGCGCCACAGTAGTCGACAGGGGTGCTCGAAGAATTAGTCGTCCATACCCAACCTAGTGAGGATCTACGATATCTTTATCAGTGATGCCCCTTCGGAGACGACTCCGTTGCTGTATGTCCGTATTAAGATGTGATCATGGCTACTTTAGATCAGCGGTCGTCATGAGAAACCGTGGTACTTGGTGGCACCTTACAAGCGTCACTCAGGTCATTAAAGCCCTAACCAGCGCTACACGCTCTTAACCACCTCGTACCGACCACAAGTGAGAATCATGCCTATGCCTAATCATGTTAGAGGTGAGAAACTATATCACTTGATCGATCACCTGAGTTGTGGAGACCTTCAGATTAATGGTCGTTTCTCCTACTCTTCCATACGTCTGTTTCCCTTTACCTACTTAGCTGTTCTAATCAGGACACGGACGAAGTTATTCGTACATCAGGAACCCCGAAAAGTCTTGGATGAGTGGATCTGCAGGCTGTCAACTTATTTGCCCGATGTGGTACCCACTCCCGTAACCTAGCTCGCCTCAACGCTGCCCTTCCACAGGACTTAAAGTCCATTTTTATGGTCCTTGGGTAAGTTGTTATTCCCAATAATAAGCTGAGAATTGGCTCATCTGCGCCCTCAAGCGCGTTTTACTGAAACTAGGGCTAGGACCTGTCTATGGTTCCCGCGTACACCGGGGCGGCTCAAATATCCTAAATCTTATGAGGACTAGAATAGGAGATTTGAACCTCCACCTACCGAGTAGAAGTACCGAGACCGTGCTGATTACATTCGCAGTCTGACTTAAGACAGATTAAGGTCAACGTTATACCATATCTATCAAGTTCTCCCCTACACGGGGTAGGCCCGCTGAAATCAAAGATTTTACAGAGCTATCTCGAGACTTATGATAAGGCAATATATTGGCCGACTCCTTGCATCTATATGCAGGTGTCTAGCGGCGGCCCTGCGGTGTCGCAACGATAACCATTAAATATTTTTTGCCACTACTACCTATTCCTTGATCGGTTTTAATGATGGAGAACAGCCTGAACCGGAGACCGCGCACGCTGGGGCATGTACAGTTGATACAGTCAAAGCATACATGAGCCTCGGGCGTCTATAGATCCCTGGGCCCCGTGTTCCGGGCAAAGTAGATTAAGCCGTCCATATTACTTTCCTTAACCCAGAATATACTTCTGTAGGTGGTGGTGAATGAGCAATTCATTGCAGCTTGAGTATAGAGCTCGTAGCCACTGCGACGCACTACCGGGG
seq00013   AAATGGACGTTTGAAGCCCACATTTTCGAACACGGCCAGACCCCACGATTTTTATATCATTACCTTAAGCATCCGGCTGTTACTCATCAACAATATTTTGTCCGTCGCACTACCCCTCGTCCGCAAGACCTCAAAAAAGTTTTCCACTGAGGCATATCTACTCTCGCAGTAGGATCTGGTGCTCTTTGTACCTCTGCAATCAGCGGGGCGTGAGGCACGATAAAATGTCAGCTGAACGAATTGTAATCATTCAAAATGGTGTTGATTAATGTCCGCAGGACATGGGACAGTAGGCCGTTTCGCGGTGAAAATTTTCGCTTGCAAGGAAGTTCTACCGCACCGTACCTGGGGAGTGCAGCTCCAGCACTAACCGTACATCCAGTGTAGATTTCGTCTAGGCTTTCATTGTCTGCGTGCGAGCCACTGCTAATCGGAGACCGGGCTTGATCCCACGTGAGGACCAGCTCCTTCTCTAGCGGCAACTCACTCCAAATTCAGTTCCACTGTCCCCCGGGCCTCGACTGAAATTGGATTCACCATGTGCAGATATGTCTCCCACAGTTCGATTTAGCTAGCCGTGCTGTCTGAGAGTTGGAACAATCACGAGTACACATGGACTTTCAGGGCGTGTATATAGTTAGACGCAGAATCCTTAACGCACGTAGGAGCACTTACACTGTGCCAAATCCAAGCGGCAGCCGAGGGCCAAGTATGACGCGGAACTACGGCCGCTCCACTTATAATTGAACCGAACCGTCCGCAGTCAAGATGTAAATACGTAAAGATGGGGAGCTCGGAGGGGAACCATCGAGCCAACGTAAGTAGATAGAGAGTCATAAACATGTGCGGGAACTTAACCGTGTCGACTTTTATAAGCTCATGGTATATGCAATCCTTATGTCCCGACGGGTAGACCTTCACGTTCGGCTATGCTTGCTGGACGTTGGGAATAACCGGATCCTAGCAGAGAGCTGCGACGAAATAGAAGATCCCTCCATATGTACACTGTACTGTCGTGAATGCGCCACAGTAGTCGACAGGGGTGCTCGAAGAATTAGTCGTCCATACCCAACCTAGTGAGGATCTACGATATCTTTATCAGTGATGCCCCTTCGGAGACGACTCCGTTGCTGTATGTCCGTATTAAGATGTGATCATGGCTACTTTAGATCAGCGGTCGTCATGAGAAACCGTGGTACTTGGTGGCACCTTACAAGCGTCACTCAGGTCATTAAAGCCCTAACCAGCGCTACACGCTCTTAACCACCTCGTACCGACCACAAGTGAGAATCATGCCTATGCCTAATCATGTTAGAGGTGAGAAACTATATCACTTGATCGATCACCTGAGTTGTGGAGACCTTCAGATTAATGGTCGTTTCTCCTACTCTTCCATACGTCTGTTTCCCTTTACCTACTTAGCTGTTCTAATCAGGACACGGACGAAGTTATTCGTACATCAGGAACCCCGAAAAGTCTTGGATGAGTGGATCTGCAGGCTGTCAACTTATTTGCCCGATGTGGTACCCACTCCCGTAACCTAGCTCGCCTCAACGCTGCCCTTCCACAGGACTTAAAGTCCATTTTTATGGTCCTTGGGTAAGTTGTTATTCCCAATAATAAGCTGAGAATTGGCTCATCTGCGCCCTCAAGCGCGTTTTACTGAAACTAGGGCTAGGACCTGTCTATGGTTCCCGCGTACACCGGGGCGGCTCAAATATCCTAAATCTTATGAGGACTAGAATAGGAGATTTGAACCTCCACCTACCGAGTAGAAGTACCGAGACCGTGCTGATTACATTCGCAGTCTGACTTAAGACAGATTAAGGTCAACGTTATACCATATCTATCAAGTTCTCCCCTACACGGGGTAGGCCCGCTGAAATCAAAGATTTTACAGAGCTATCTCGAGACTTATGATAAGGCAATATATTGGCCGACTCCTTGCATCTATATGCAGGTGTCTAGCGGCGGCCCTGCGGTGTCGCAACGATAACCATTAAATATTTTTTGCCACTACTACCTATTCCTTGATCGGTTTTAATGATGGAGAACAGCCCGAACCGGAGACCGCGCACGCTGGGGCATGTACAGTTGATACAGTCAAAGCATACATGAGCCTCGGGCGTCTATAGATCCCTGGGCCCCGTGTTCCGGGCAAAGTAGATTAAGCCGTCCATATTACTTTCCTTAACCCAGAATATACTTCTGTAGGTGGTGGTGAATGAGCAATTCATTGCAGCTTGAGTATAGAGCTCGTAGCCACTGCGACGCACTACCGGGG
seq00014   AAATGGACGTTTGAAGCCCACATTTTCGAACACGGCCAGACCCCACGATTTTTATATCATTACCTTAAGCATCCGGCTGTTACTCATCAACAATATTTTGTCCGTCGCACTACCCCTCGTCCGCAAGACCTCAAAAAAGTTTTCCACTGAGGCATATCTACTCTCGCAGTAGGATCTGGTGCTCTTTGTACCTCTGCAATCAGCGGGGCGTGAGGCACGATAAAATGTCAGCTGAACGAATTGTAATCATTCAAAATGGTGTTGATTAATGTCCGCAGGACATGGGACAGTAGGCCGTTTCGCGGTGAAAATTTTCGCTTGCAAGGAAGTTCTACCGCACCGTACGTGGGGAGTGCAGCTCCAGCACTAACCGTACATCCAGTGTAGATTTCGTCTAGGCTTTCATTGTCTGCGTGCGAGCCACTGCTAATCGGAGACCGGGCTTGATCCCACGTGAGGACCAGCTCCTTCTCTAGCGGCAACTCACTCCAAATTCAGTTCCACTGTCCCCCGGGCCTCGACTGAAATTGGATTCACCATGTGCAGATATGTCTCCCACAGTTCGATTTAGCTAGCCGTGCTGTCTGAGAGTTGGAACAATCACGAGTACACATGGACTTTCAGGGCGTGTATATAGTTAGACGCAGAATCCTTAACGCACGTAGGAGCACTTACACTGTGCCAAATCCAAGCGGCAGCCGAGGGCCAAGTATGACGCGGAACTACGGCCGCTCCACTTATAATTGAACCGAACCGTCCGCAGTCAAGATGTAAATACGTAAAGATGGGGAGCTCGGAGGGGAACCATCGAGCCAACGTAAGTAGATAGAGAGTCATAAACATGTGCGGGAACTTAACCGTGTCGACTTTTATAAGCTCATGGTATATGCAATCCTTATGTCCCGACGGGTAGACCTTCACGTTCGGCTATGCTTGCTGGACGTTGGGAATAACCGGATCCTAGCAGAGAGCTGCGACGAAATAGAAGATCCCTCCATATGTACACTGTACTGTCGTGAATGCGCCACAGTAGTCGACAGGGGTGCTCGAAGAATTAGTCGTCCATACCCAACCTAGTGAGGATCTACGATATCTTTATCAGTGATGCCCCTTCGGAGACGACTCCGTTGCTGTATGTCCGTATTAAGATGTGATCATGGCTACTTTAGATCAGCGGTCGTCATGAGAAACCGTGGTACTTGGTGGCACCTTACAAGCGTCACTCAGGTCATTAAAGCCCTAACCAGCGCTACACGCTCTTAACCACCTCGTACCGACCACAAGTGAGAATCATGCCTATGCCTAATCATGTTAGAGGTGAGAAACTATATCACTTGATCGATCACCTGAGTTGTGGAGACCTTCAGATTAATGGTCGTTTCTCCTACTCTTCCATACGTCTGTTTCCCTTTACCTACTTAGCTGTTCTAATCAGGACACGGACGAAGTTATTCGTACATCAGGAACCCCGAAAAGTCTTGGATGAGTGGATCTGCAGGCTGTCAACTTATTTGCCCGATGTGGTACCCACTCCCGTAACCTAGCTCGCCTCAACGCTGCCCTTCCACAGGACTTAAAGTCCATTTTTATGGTCCTTGGGTAAGTTGTTATTCCCAATAATAAGCTGAGAATTGGCTCATCTGCGCCCTCAAGCGCGTTTTACTGAAACTAGGGCTAGGACCTGTGTATGGTTCCCGCGTACACCGGGGCGGCTCAAATATCCTAAATCTTATGAGGACTAGAATAGGAGATTTGAACCTCCACCTACCGAGTAGAAGTACCGAGACCGTGCTGATTACATTCGCAGTCTGACTTAAGACAGATTAAGGTCAACGTTATACCATATCTATCAAGTTCTCCCCTACACGGGGTAGGCCCGCTGAAATCAAAGATTTTACAGAGCTATCTCGAGACTTATGATAAGGCAATATATTGGCCGACTCCTTGCATCTATATGCAGGTGTCTAGCGGCGGCCCTGCGGTGTCGCAACGATAACCATTAAATATTTTTTGCCACTACTACCTATTCCTTGATCGGTTTTAATGATGGAGAACAGCCTGAACCGGAGACCGCGCACGCTGGGGCATGTACAGTTGATACAGTCAAAGCATACATGAGCCTCGGGCGTCTATAGATCCCTGGGCCCCGTGTTCCGGGCAAAGTAGATTAAGCCGTCCATATTACTTTCCTTAACCCAGAATATACTTCTGTAGGTGGTGGTGAATGAGCAATTCATTGCAGCTTGAGTATAGAGCTCGTAGCCACTGCGACGCACTACCGGGG
seq00015   AAATGGACGTTTGAAGCCCACATTTTCGAACACGGCCAGACCCCACGATTTTTATATCATTACCTTAAGCATCCGGCTGTTACTCATCAACAATATTTTGTCCGTCGCACTACCCCTCGTCCGCAAGACCTCAAAAAAGTTTTCCACTGAGGCATATCTACTCTCGCAGTAGGATCTGGTGCTCTTTGTACCTCTGCAATCAGCGGGGCGTGAGGCACGATAAAATGTCAGCTGAACGAATTGTAATCATTCAAAATGGTGTTGATTAATGTCCGCAGGACATGGGACAGTAGGCCGTTTCGCGGTGAAAATTTTCGCTTGCAAGGAAGTTCTACCGCACCGTACGTGGGGAGTGCAGCTCCAGCACTAACCGTACATCCAGTGTAGATTTCGTCTAGGCTTTCATTGTCTGCGTGCGAGCCACTGCTAATCGGAGACCGGGCTTGATCCCACGTGAGGACCAGCTCCTTCTCTAGCGGCAACTCACTCCAAATTCAGTTCCACTGTCCCCCGGGCCTCGACTGAAATTGGATTCACCATGTGCAGATATGTCTCCCACAGTTCGATTTAGCTAGCCGTGCTGTCTGAGAGTTGGAACAATCACGAGTACACATGGACTTTCAGGGCGTGTATATAGTTAGACGCAGAATCCTTAACGCACGTAGGAGCACTTACACTGTGCCAAATCCAAGCGGCAGCCGAGGGCCAAGTATGACGCGGAACTACGGCCGCTCCACTTATAATTGAACCGAACCGTCCGCAGTCAAGATGTAAATACGTAAAGATGGGGAGCTCGGAGGGGAACCATCGAGCCAACGTAAGTAGATAGAGAGTCATAAACATGTGCGGGAACTTAACCGTGTCGACTTTTATAAGCTCATGGTATATGCAATCCTTATGTCCCGACGGGTAGACCTTCACGTTCGGCTATGCTTGCTGGACGTTGGGAATAACCGGATCCTAGCAGAGAGCTGCGACGAAATAGAAGATCCCTCCATATGTACACTGTACTGTCGTGAATGCGCCACAGTAGTCGACAGGGGTGCTCGAAGAATTAGTCGTCCATACCCAACCTAGTGAGGATCTACGATATCTTTATCAGTGATGCCCCTTCGGAGACGACTCCGTTGCTGTATGTCCGTATTAAGATGTGATCATGGCTACTTTAGATCAGCGGTCGTCATGAGAAACCGTGGTACTTGGTGGCACCTTACAAGCGTCACTCAGGTCATTAAAGCCCTAACCAGCGCTACACGCTCTTAACCACCTCGTACCGACCACAAGTGAGAATCATGCCTATGCCTAATCATGTTAGAGGTGAGAAACTATATCACTTGATCGATCACCTGAGTTGTGGAGACCTTCAGATTAATGGTCGTTTCTCCTACTCTTCCATACGTCTGTTTCCCTTTACCTACTTAGCTGTTCTAATCAGGACACGGACGAAGTTATTCGTACATCAGGAACCCCGAAAAGTCTTGGATGAGTGGATCTGCAGGCTGTCAACTTATTTGCCCGATGTGGTACCCACTCCCGTAACCTAGCTCGCCTCAACGCTGCCCTTCCACAGGACTTAAAGTCCATTTTTATGGTCCTTGGGTAAGTTGTTATTCCCAATAATAAGCTGAGAATTGGCTCATCTGCGCCCTCAAGCGCGTTTTACTGAAACTAGGGCTAGGACCTGTCTATGGTTCCCGCGTACACCGGGGCGGCTCAAATATCCTAAATCTTATGAGGACTAGAATAGGAGATTTGAACCTCCACCTACCGAGTAGAAGTACCGAGACCGTGCTGATTACATTCGCAGTCTGACTTAAGACAGATTAAGGTCAACGTTATACCATATCTATCAAGTTCTCCCCTACACGGGGTAGGCCCGCTGAAATCAAAGATTTTACAGAGCTATCTCGAGACTTATGATAAGGCAATATATTGGCCGACTCCTTGCATCTATATGCAGGTGTCTAGCGGCGGCCCTGCGGTGTCGCAACGATAACCATTAAATATTTTTTGCCACTACTACCTATTCCTTGATCGGTTTTAATGATGGAGAACAGCCTGAACCGGAGACCGCGCACGCTGGGGCATGTACAGTTGATACAGTTAAAGCATACATGAGCCTCGGGCGTCTATAGATCCCTGGGCCCCGTGTTCCGGGCAAAGTAGATTAAGCCGTCCATATTACTTTCCTTAACCCAGAATATACTTCTGTAGGTGGTGGTGAATGAGCAATTCATTGCAGCTTGAGTATAGAGCTCGTAGCCACTGCGACGCACTACCGGGG
seq00016   AAATGGACGTTTGAAGCCCACATTTTCGAACACGGCCAGACCCCACGATTTTTATATCATTACCTTAAGCATCCGGCTGTTACTCATCAACAATATTTTGTCCGTCGCACTACCCCTCGTCCGCAAGACCTCAAAAAAGTTTTCCACTGAGGCATATCTACTCTCGCAGTAGGATCTGGTGCTCTTTGTACCTCTGCAATCAGCGGGGCGTGAGGCACGATAAAATGTCAGCTGAACGAATTGTAATCATTCAAAATGGTGTTGATTAATGTCCGCAGGACATGGGACAGTAGGCCGTTTCGCGGTGAAAATTTTCGCTTGCAAGGAAGTTCTACCGCACCGTACATGGGGAGTGCAGCTCCAGCACTAACCGTACATCCAGTGTAGATTTCGTCTAGGCTTTCATTGTCTGCGTGCGAGCCACTGCTAATCGGAGACCGGGCTTGATCCCACGTGAGGACCAGCTCCTTCTCTAGCGGCAACTCACTCCAAATTCAGTTCCACTGTCCCCCGGGCCTCGACTGAAATTGGATTCACCATGTGCAGATATGTCTCCCACAGTTCGATTTAGCTAGCCGTGCTGTCTGAGAGTTGGAACAATCACGAGTACACATGGACTTTCAGGGCGTGTATATAGTTAGACGCAGAATCCTTAACGCACGTAGGAGCACTTACACTGTGCCAAATCCAAGCGGCAGCCGAGGGCCAAGTATGACGCGGAACTACGGCCGCTCCACTTATAATTGAACCGAACCGTCCGCAGTCAAGATGTAAATACGTAAAGATGGGGAGCTCGGAGGGGAACCATCGAGCCAACGTAAGTAGATAGAGAGTCATAAACATGTGCGGGAACTTAACCGTGTCGACTTTTATAAGCTCATGGTATATGCAATCCTTATGTCCCGACGGGTAGACCTTCACGTTCGGCTATGCTTGCTGGACGTTGGGAATAACCGGATCCTAGCAGAGAGCTGCGACGAAATAGAAGATCCCTCCATATGTACACTGTACTGTCGTGAATGCGCCACAGTAGTCGACAGGGGTGCTCGAAGAATTAGTCGTCCATACCCAACCTAGTGAGGATCTACGATATCTTTATCAGTGATGCCCCTTCGGAGACGACTCCGTTGCTGTATGTCCGTATTAAGATGTGATCATGGCTACTTTAGATCAGCGGTCGTCATGAGAAACCGTGGTACTTGGTGGCACCTTACAAGCGTCACTCAGGTCATTAAAGCCCTAACCAGCGCTACACGCTCTTAACCACCTCGTACCGACCACAAGTGAGAATCATGCCTATGCCTAATCATGTTAGAGGTGAGAAACTATATCACTTGATCGATCACCTGAGTTGTGGAGACCTTCAGATTAATGGTCGTTTCTCCTACTCTTCCATACGTCTGTTTCCCTTTACCTACTTAGCTGTTCTAATCAGGACACGGACGAAGTTATTCGTACATCAGGAACCCCGAAAAGTCTTGGATGAGTGGATCTGCAGGCTGTCAACTTATTTGCCCGATGTGGTACCCACTCCCGTAACCTAGCTCGCCTCAACGCTGCCCTTCCACAGGACTTAAAGTCCATTTTTATGGTCCTTGGGTAAGTTGTTATTCCCAATAATAAGCTGAGAATTGGCTCATCTGCGCCCTCAAGCGCGTTTTACTGAAACTAGGGCTAGGACCTGTCTATGGTTCCCGCGTACACCGGGGCGGCTCAAATATCCTAAATCTTATGAGGACTAGAATAGGAGATTTGAACCTCCACCTACCGAGTAGAAGTACCGAGACCGTGCTGATTACATTCGCAGTCTGACTTAAGACAGATTAAGGTCAACGTTATACCATATCTATCAAGTTCTCCCCTACACGGGGTAGGCCCGCTGAAATCAAAGATTTTACAGAGCTATCTCGAGACTTATGATAAGGCAATATATTGGCCGACTCCTTGCATCTATATGCAGGTGTCTAGCGGCGGCCCTGCGGTGTCGCAACGATAACCATTAAATATTTTTTGCCACTACTACCTATTCCTTGATCGGTTTTAATGATGGAGAACAGCCCGAACCGGAGACCGCGCACGCTGGGGCATGTACAGTTGATACAGTCAAAGCATACATGAGCCTCGGGCGTCTATAGATCCCTGGGCCCCGTGTTCCGGGCAAAGTAGATTAAGCCGTCCATATTACTTTCCTTAACCCAGAATATACTTCTGTAGGTGGTGGTGAATGAGCAATTCATTGCAGCTTGAGTATAGAGCTCGTAGCCACTGCGACGCACTACCGGGG
seq00017   AAATGGACGTTTGAAGCCCACATTTTCGAACACGGCCAGACCCCACGATTTTTATATCATTACCTTAAGCATCCGGCTGTTACTCATCAACAATATTTTGTCCGTCGCACTACCCCTCGTCCGCAAGACCTCAAAAAAGTTTTCCACTGAGGCATATCTACTCTCGCAGTAGGATCTGGTGCTCTTTGTACCTCTGCAATCAGCGGGGCGTGAGGCACGATAAAATGTCAGCTGAACGAATTGTAATCATTCAAAATGGTGTTGATTAATGTCCGCAGGACATGGGACAGTAGGCCGTTTCGCGGTGAAAATTTTCGCTTGCAAGGAAGTTCTACCGCACCGTACGTGGGGAGTGCAGCTCCAGCACTAACCGTACATCCAGTGTAGATTTCGTCTAGGCTTTCATTGTCTGCGTGCGAGCCACTGCTAATCGGAGACCGGGCTTGATCCCACGTGAGGACCAGCTCCTTCTCTAGCGGCAACTCACTCCAAATTCAGTTCCACTGTCCCCCGGGCCTCGACTGAAATTGGATTCACCATGTGCAGATATGTCTCCCACAGTTCGATTTAGCTAGCCGTGCTGTCTGAGAGTTGGAACAATCACGAGTACACATGGACTTTCAGGGCGTGTATATAGTTAGACGCAGAGTCCTTAACGCACGTAGGAGCACTTACACTGTGCCAAATCCAAGCGGCAGCCGAGGGCCAAGTATGACGCGGAACTACGGCCGCTCCACTTATAATTGAACCGAACCGTCCGCAGTCAAGATGTAAATACGTAAAGATGGGGAGCTCGGAGGGGAACCATCGAGCCAACGTAAGTAGATAGAGAGTCATAAACATGTGCGGGAACTTAACCGTGTCGACTTTTATAAGCTCATGGTATATGCAATCCTTATGTCCCGACGGGTAGACCTTCACGTTCGGCTATGCTTGCTGGACGTTGGGAATAACCGGATCCTAGCAGAGAGCTGCGACGAAATAGAAGATCCCTCCATATGTACACTGTACTGTCGTGAATGAGCCACAGTAGTCGACAGGGGTGCTCGAAGAATTAGTCGTCCATACCCAACCTAGTGAGGATCTACGATATCTTTATCAGTGATGCCCCTTCGGAGACGACTCCGTTGCTGTATGTCCGTATTAAGATGTGATCATGGCTACTTTAGATCAGCGGTCGTCATGAGAAACCGTGGTACTTGGTGGCACCTTACAAGCGTCACTCAGGTCATTAAAGCCCTAACCAGCGCTACACGCTCTTAACCACCTCGTACCGACCACAAGTGAGAATCATGCCTATGCCTAATCATGTTAGAGGTGAGAAACTATATCACTTGATCGATCACCTGAGTTGTGGAGACCTTCAGATTAATGGTCGTTTCTCCTACTCTTCCATACGTCTGTTTCCCTTTACCTACTTAGCTGTTCTAATCAGGACACGGACGAAGTTATTCGTACATCAGGAACCCCGAAAAGTCTTGGATGAGTGGATCTGCAGGCTGTCAACTTATTTGCCCGATGTGGTACCCACTCCCGTAACCTAGCTCGCCTCAACGCTGCCCTTCCACAGGACTTAAAGTCCATTTTTATGGTCCTTGGGTAAGTTGTTATTCCCAATAATAAGCTGAGAATTGGCTCATCTGCGCCCTCAAGCGCGTTTTACTGAAACTAGGGCTAGGACCTGTCTATGGTTCCCGCGTACACCGGGGCGGCTCAAATATCCTAAATCTTATGAGGACTAGAATAGGAGATTTGAACCTCCACCTACCGAGTAGAAGTACCGAGACCGTGCTGATTACATTCGCAGTCTGACTTAAGACAGATTAAGGTCAACGTTATACCATATCTATCAAGTTCTCCCCTACACGGGGTAGGCCCGCTGAAATCAAAGATTTTACAGAGCTATCTCGAGACTTATGATAAGGCAATATATTGGCCGACTCCTTGCATCTATATGCAGGTGTCTAGCGGCGGCCCTGCGGTGTCGCAACGATAACCATTAAATATTTTTTGCCACTACTACCTATTCCTTGATCGGTTTTAATGATGGAGAACAGCCCGAACCGGAGACCGCGCACGCTGGGGCATGTACAGTTGATACAGTCAAAGCATACATGAGCCTCGGGCGTCTATAGATCCCTGGGCCCCGTGTTCCGGGCAAAGTAGATTAAGCCGTCCATATTACTTTCCTTAACCCAGAATATACTTCTGTAGGTGGTGGTGAATGAGCAATTCATTGCAGCTTGAGTATAGAGCTCGTAGCCACTGCGACGCACTACCGGGG
seq00018   AAATGGACGTTTGAAGCCCACATTTTCGAACACGGCCAGACCCCACGATTTTTATATCATTACCTTAAGCATCCGGCTGTTACTCATCAACAATATTTTGTCCGTCGCACTACCCCTCGTCCGCAAGACCTCAAAAAAGTTTTCCACTGAGGCATATCTACTCTCGCAGTAGGATCTGGTGCTCTTTGTACCTCTGCAATCAGCGGGGCGTGAGGCACGATAAAATGTCAGCTGAACGAATTGTAATCATTCAAAATGGTGTTGATTAATGTCCGCAGGACATGGGACAGTAGGCCGTTTCGCGGTGAAAATTTTCGCTTGCAAGGAAGTTCTACCGCACCGTACGTGGGGAGTGCAGCTCCAGCACTAACCGTACATCCAGTGTAGATTTCGTCTAGGCTTTCATTGTCTGCGTGCGAGCCACTGCTAATCGGAGACCGGGCTTGATCCCACGTGAGGACCAGCTCCTTCTCTAGCGGCAACTCACTCCAAATTCAGTTCCACTGTCCCCCGGGCCTCGACTGAAATTGGATTCACCATGTGCAGATATGTCTCCCACAGTTCGATTTAGCTAGCCGTGCTGTCTGAGAGTTGGAACAATCACGAGTACACATGGACTTTCAGGGCGTGTATATAGTTAGACGCAGAGTCCTTAACGCACGTAGGAGCACTTACACTGTGCCAAATCCAAGCGGCAGCCGAGGGCCAAGTATGACGCGGAACTACGGCCGCTCCACTTATAATTGAACCGAACCGTCCGCAGTCAAGATGTAAATACGTAAAGATGGGGAGCTCGGAGGGGAATCATCGAGCCAACGTAAGTAGATAGAGAGTCATAAACATGTGCGGGAACTTAACCGTGTCGACTTTTATAAGCTCATGGTATATGCAATCCTTATGTCCCGACGGGTAGACCTTCACGTTCGGCTATGCTTGCTGGACGTTGGGAATAACCGGATCCTAGCAGAGAGCTGCGACGAAATAGAAGATCCCTCCATATGTACACTGTACTGTCGTGAATGAGCCACAGTAGTCGACAGGGGTGCTCGAAGAATTAGTCGTCCATACCCAACCTAGTGAGGATCTACGATATCTTTATCAGTGATGCCCCTTCGGAGACGACTCCGTTGCTGTATGTCCGTATTAAGATGTGATCATGGCTACTTTAGATCAGCGGTCGTCATGAGAAACCGTGGTACTTGGTGGCACCTTACAAGCGTCACTCAGGTCATTAAAGCCCTAACCAGCGCTACACGCTCTTAACCACCTCGTACCGACCACAAGTGAGAATCATGCCTATGCCTAATCATGTTAGAGGTGAGAAACTATATCACTTGATCGATCACCTGAGTTGTGGAGACCTTCAGATTAATGGTCGTTTCTCCTACTCTTCCATACGTCTGTTTCCCTTTACCTACGTAGCTGTTCTAATCAGGACACGGACGAAGTTATTCGTACATCAGGAACCCCGAAAAGTCTTGGATGAGTGGATCTGCAGGCTGTCAACTTATTTGCCCGATGTGGTACCCACTCCCGTAACCTAGCTCGCCTCAACGCTGCCCTTCCACAGGACTTAAAGTCCATTTTTATGGTCCTTGGGTAAGTTGTTATTCCCAATAATAAGCTGAGAATTGGCTCATCTGCGCCCTCAAGCGCGTTTTACTGAAACTAGGGCTAGGACCTGTCTATGGTTCCCGCGTACACCGGGGCGGCTCAAATATCCTAAATCTTATGAGGACTAGAATAGGAGATTTGAACCTCCACCTACCGAGTAGAAGTACCGAGACCGTGCTGATTACATTCGCAGTCTGACTTAAGACAGATTAAGGTCAACGTTATACCATATCTATCAAGTTCTCCCCTACACGGGGTAGGCCCGCTGAAATCAAAGATTTTACAGAGCTATCTCGAGACTTATGATAAGGCAATATATTGGCCGACTCCTTGCATCTATATGCAGGTGTCTAGCGGCGGCCCTGCGGTGTCGCAACGATAACCATTAAATATTTTTTGCCACTACTACCTATTCCTTGATCGGTTTTAATGATGGAGAACAGCCTGAACCGGAGACCGCGCACGCTGGGGCATGTACAGTTGATACAGTCAAAGCATACATGAGCCTCGGGCGTCTATAGATCCCTGGGCCCCGTGTTCCGGGCAAAGTAGATTAAGCCGTCCATATTACTTTCCTTAACCCAGAATATACTTCTGTAGGTGGTGGTGAATGAGCAATTCATTGCAGCTTGAGTATAGAGCTCGTAGCCACTGCGACGCACTACCGGGG
seq00019   AAATGGACGTTTGAAGCCCACATTTTCGAACACGGCCAGACCCCACGATTTTTATATCATTACCTTAAGCATCCGGCTGTTACTCATCAACAATATTTTGTCCGTCGCACTACCCCTCGTCCGCAAGACCTCAAAAAAGTTTTCCACTGAGGCATATCTACTCTCGCAGTAGGATCTGGTGCTCTTTGTACCTCTGCAATCAGCGGGGCGTGAGGCACGATAAAATGTCAGCTGAACGAATTGTAATCATTCAAAATGGTGTTGATTAATGTCCGCAGGACATGGGACAGTAGGCCGTTTCGCGGTGAAAATTTTCGCTTGCAAGGAAGTTCTACCGCACCGTACGTGGGGAGTGCAGCTCCAGCACTAACCGTACATCCAGTGTAGATTTCGTCTAGGCTTTCATTGTCTGCGTGCGAGCCACTGCTAATCGGAGACCGGGCTTGATCCCACGTGAGGACCAGCTCCTTCTCTAGCGGCAACTCACTCCAAATTCAGTTCCACTGTCCCCCGGGCCTCGACTGAAATTGGATTCACCATGTGCAGATATGTCTCCCACAGTTCGATTTAGCTAGCCGTGCTGTCTGAGAGTTGGAACAATCACGAGTACACATGGACTTTCAGGGCGTGTATATAGTTAGACGCAGAGTCCTTAACGCACGTAGGAGCACTTACACTGTGCCAAATCCAAGCGGCAGCCGAGGGCCAAGTATGACGCGGAACTACGGCCGCTCCACTTATAATTGAACCGAACCGTCCGCAGTCAAGATGTAAATACGTAAAGATGGGGAGCTCGGAGGGGAACCATCGAGCCAACGTAAGTAGATAGAGAGTCATAAACATGTGCGGGAACTTAACCGTGTCGACTTTTATAAGCTCATGGTATATGCAATCCTTATGTCCCGACGGGTAGACCTTCACGTTCGGCTATGCTTGCTGGACGTTGGGAATAACCGGATCCTAGCAGAGAGCTGCGACGAAATAGAAGATCCCTCCATATGTACACTGTACTGTCGTGAATGAGCCACAGTAGTCGACAGGGGTGCTCGAAGAATTAGTCGTCCATACCCAACCTAGTGAGGATCTACGATATCTTTATCAGTGATGCCCCTTCGGAGACGACTCCGTTGCTGTATGTCCGTATTAAGATGTGATCATGGCTACTTTAGATCAGCGGTCGTCATGAGAAACCGTGGTACTTGGTGGCACCTTACAAGCGTCACTCAGGTCATTAAAGCCCTAACCAGCGCTACACGCTCTTAACCACCTCGTACCGACCACAAGTGAGAATCATGCCTATGCCTAATCATGTTAGAGGTGAGAAACTATATCACTTGATCGATCACCTGAGTTGTGGAGACCTTCAGATTAATGGTCGTTTCTCCTACTCTTCCATACGTCTGTTTCCCTTTACCTACGTAGCTGTTCTAATCAGGACACGGACGAAGTTATTCGTACATCAGGAACCCCGAAAAGTCTTGGATGAGTGGATCTGCAGGCTGTCAACTTATTTGCCCGATGTGGTACCCACTCCCGTAACCTAGCTCGCCTCAACGCTGCCCTTCCACAGGACTTAAAGTCCATTTTTATGGTCCTTGGGTAAGTTGTTATTCCCAATAATAAGCTGAGAATTGGCTCATCTGCGCCCTCAAGCGCGTTTTACTGAAACTAGGGCTAGGACCTGTCTATGGTTCCCGCGTACACCGGGGCGGCTCAAATATCCTAAATCTTATGAGGACTAGAATAGGAGATTTGAACCTCCACCTACCGAGTAGAAGTACCGAGACCGTGCTGATTACATTCGCAGTCTGACTTAAGACAGATTAAGGTCAACGTTATACCATATCTATCAAGTTCTCCCCTACACGGGGTAGGCCCGCTGAAATCAAAGATTTTACAGAGCTATCTCGAGACTTATGATAAGGCAATATATTGGCCGACTCCTTGCATCTATATGCAGGTGTCTAGCGGCGGCCCTGCGGTGTCGCAACGATAACCATTAAATATTTTTTGCCACTACTACCTATTCCTTGATCGGTTTTAATGATGGAGAACAGCCCGAACCGGAGACCGCGCACGCTGGGGCATGTACAGTTGATACAGTCAAAGCATACATGAGCCTCGGGCGTCTATAGATCCCTGGGCCCCGTGTTCCGGGCAAAGTAGATTAAGCCGTCCATATTACTTTCCTTAACCCAGAATATACTTCTGTAGGTGGTGGTGAATGAGCAATTCATTGCAGCTTGAGTATAGAGCTCGTAGCCACTGCGACGCACTACCGGGG
seq00020   AAATGGACGTTTGAAGCCCACATTTTCGAACACGGCCAGACCCCACGATTTTTATATCATTACCTTAAGCATCCGGCTGTTACTCATCAACAATATTTTGTCCGTCGCACTACCCCTCGTCCGCAAGACCTCAAAAAAGTTTTCCACTGAGGCATATCTACTCTCGCAGTAGGATCTGGTGCTCTTTGTACCTCTGCAATCAGCGGGGCGTGAGGCACGATAAAATGTCAGCTGAACGAATTGTAATCATTCAAAATGGTGTTGATTAATGTCCGCAGGACATGGGACAGTAGGCCGTTTCGCGGTGAAAATTTTCGCTTGCAAGGAAGTTCTACCGCACCGTACGTGGGGAGTGCAGCTCCAGCACTAACCGTACATCCAGTGTAGATTTCGTCTAGGCTTTCATTGTCTGCGTGCGAGCCACTGCTAATCGGAGACCGGGCTTGATCCCACGTGAGGACCAGCTCCTTCTCTAGCGGCAACTCACTCCAAATTCAGTTCCACTGTCCCCCGGGCCTCGACTGAAATTGGATTCACCATGTGCAGATATGTCTCCCACAGTTCGATTTAGCTAGCCGTGCTGTCTGAGAGTTGGAACAATCACGAGTACACATGGACTTTCAGGGCGTGTATATAGTTAGACGCAGAGTCCTTAACGCACGTAGGAGCACTTACACTGTGCCAAATCCAAGCGGCAGCCGAGGGCCAAGTATGACGCGGAACTACGGCCGCTCCACTTATAATTGAACCGAACCGTCCGCAGTCAAGATGTAAATACGTAAAGATGGGGAGCTCGGAGGGGAACCATCGAGCCAACGTAAGTAGATAGAGAGTCATAAACATGTGCGGGAACTTAACCGTGTCGACTTTTATAAGCTCATGGTATATGCAATCCTTATGTCCCGACGGGTAGACCTTCACGTTCGGCTATGCTTGCTGGACGTTGGGAATAACCGGATCCTAGCAGAGAGCTGCGACGAAATAGAAGATCCCTCCATATGTACACTGTACTGTCGTGAATGAGCCACAGTAGTCGACAGGGGTGCTCGAAGAATTAGTCGTCCATACCCAACCTAGTGAGGATCTACGATATCTTTATCAGTGATGCCCCTTCGGAGACGACTCCGTTGCTGTATGTCCGTATTAAGATGTGATCATGGCTACTTTAGATCAGCGGTCGTCATGAGAAACCGTGGTACTTGGTGGCACCTTACAAGCGTCACTCAGGTCATTAAAGCCCTAACCAGCGCTACACGCTCTTAACCACCTCGTACCGACCACAAGTGAGAATCATGCCTATGCCTAATCATGTTAGAGGTGAGAAACTATATCACTTGATCGATCACCTGAGTTGTGGAGACCTTCAGATTAATGGTCGTTTCTCCTACTCTTCCATACGTCTGTTTCCCTTTACCTACTTAGCTGTTCTAATCAGGACACGGACGAAGTTATTCGTACATCAGGAACCCCGAAAAGTCTTGGATGAGTGGATCTGCAGGCTGTCAACTTATTTGCCCGATGTGGTACCCACTCCCGTAACCTAGCTCGCCTCAACGCTGCCCTTCCACAGGACTTAAAGTCCATTTTTATGGTCCTTGGGTAAGTTGTTATTCCCAATAATAAGCTGAGAATTGGCTCATCTGCGCCCTCAAGCGCGTTTTACTGAAACTAGGGCTAGGACCTGTCTATGGTTCCCGCGTACACCGGGGCGGCTCAAATATCCTAAATCTTATGAGGACTAGAATAGGAGATTTGAACCTCCACCTACCGAGTAGAAGTACCGAGACCGTGCTGATTACATTCGCAGTCTGACTTAAGACAGATTAAGGTCAACGTTATACCATATCTATCAAGTTCTCCCCTACACGGGGTAGGCCCGCTGAAATCAAAGATTTTACAGAGCTATCTCGAGACTTATGATAAGGCAATATATTGGCCGACTCCTTGCATCTATATGCAGGTGTCTAGCGGCGGCCCTGCGGTGTCGCAACGATAACCATTAAATATTTTTTGCCACTACTACCTATTCCTTGATCGGTTTTAATGATGGAGAACAGCCCGAACCGGAGACCGCGCACGCTGGGGCATGTACAGTTGATACAGTCAAAGCATACATGAGCCTCGGGCGTCTATAGATCCCTGGGCCCCGTGTTCCGGGCAAAGTAGATTAAGCCGTCCATATTACTTTCCTTAACCCAGAATATACTTCTGTAGGTGGTGGTGAATGAGCAATTCATTGCAGCTTGAGTATAGAGCTCGTAGCCACTGCGACGCACTACCGGGG
seq00021   AAATGGACGTTTGAAGCCCACATTTTCGAACACGGCCAGACCCCACGATTTTTATATCATTACCTTAAGCATCCGGCTGTTACTCATCAACAATATTTTGTCCGTCGCACTACCCCTCGTCCGCAAGACCTCAAAAAAGTTTTCCACTGAGGCATATCTACTCTCGCAGTAGGATCTGGTGCTCTTTGTACCTCTGCAATCAGCGGGGCGTGAGGCACGATAAAATGTCAGCTGAACGAATTGTAATCATTCAAAATGGTGTTGATTAATGTCCGCAGGACATGGGACAGTAGGCCGTTTCGCGGTGAAAATTTTCGCTTGCAAGGAAGTTCTACCGCACCGTACGTGGGGAGTGCAGCTCCAGCACTAACCGTACATCCAGTGTAGATTTCGTCTAGGCTTTCATTGTCTGCGTGCGAGCCACTGCTAATCGGAGACCGGGCTTGATCCCACGTGAGGACCAGCTCCTTCTCTAGCGGCAACTCACTCCAAATTCAGTTCCACTGTCCCCCGGGCCTCGACTGAAATTGGATTCACCATGTGCAGATATGTCTCCCACAGTTCGATTTAGCTAGCCGTGCTGTCTGAGAGTTGGAACAATCACGAGTACACATGGACTTTCAGGGCGTGTATATAGTTAGACGCAGAATCCTTAACGCACGTAGGAGCACTTACACTGTGCCAAATCCAAGCGGCAGCCGAGGGCCAAGTATGACGCGGAACTACGGCCGCTCCACTTATAATTGAACCGAACCGTCCGCAGTCAAGATGTAAATACGTAAAGATGGGGAGCTCGGAGGGGAACCATCGAGCCAACGTAAGTAGATAGAGAGTCATAAACATGTGCGGGAACTTAACCGTGTCGACTTTTATAAGCTCATGGTATATGCAATCCTTATGTCCCGACGGGTAGACCTTCACGTTCGGCTATGCTTGCTGGACGTTGGGAATAACCGGATCCTAGCAGAGAGCTGCGACGAAATAGAAGATCCCTCCATATGTACACTGTACTGTCGTGAATGCGCCACAGTAGTCGACAGGGGTGCTCGAAGAATTAGTCGTCCATACCCAACCTAGTGAGGATCTACGATATCTTTATCAGTGATGCCCCTTCGGAGACGACTCCGTTGCTGTATGTCCGTATTAAGATGTGATCATGGCTACTTTAGATCAGCGGTCGTCATGAGAAACCGTGGTACTTGGTGGCACCTTACAAGCGTCACTCAGGTCATTAAAGCCCTAACCAGCGCTACACGCTCTTAACCACCTCGTACCGACCACAAGTGAGAATCATGCCTATGCCTAATCATGTTAGAGGTGAGAAACTATATCACTTGATCGATCACCTGAGTTGTGGAGACCTTCAGATTAATGGTCGTTTCTCCTACTCTTCCATACGTCTGTTTCCCTTTACCTACTTAGCTGTTCTAATCAGGACACGGACGAAGTTATTCGTACATCAGGAACCCCGAAAAGTCTTGGATGAGTGGATCTGCAGGCTGTCAACTTATTTGCCCGATGTGGTACCCACTCCCGTAACCTAGCTCGCCTCAACGCTGCCCTTCCACAGGACTTAAAGTCCATTTTTATGGTCCTTGGGTAAGTTGTTATTCCCAATAATAAGCTGAGAATTGGCTCATCTGCGCCCTCAAGCGCGTTTTACTGAAACTAGGGCTAGGACCTGTCTATGGTTCCCGCGTACACCGGGGCGGCTCAAATATCCTAAATCTTATGAGGACTAGAATAGGAGATTTGAACCTCCACCTACCGAGTAGAAGTACCGAGACCGTGCTGATTACATTCGCAGTCTGACTTAAGACAGATTAAGGTCAACGTTATACCATATCTATCAAGTTCTCCCCTACACGGGGTAGGCCCGCTGAAATCAAAGATTTTACAGAGCTATCTCGAGACTTATGATAAGGCAATATATTGGCCGACTCCTTGCATCTATATGCAGGTGTCTAGCGGCGGCCCTGCGGTGTCGCAACGATAACCATTAAATATTTTTTGCCACTACTACCTATTCCTTGATCGGTTTTAATGATGGAGAACAGCCTGAACCGGAGACCGCGCACGCTGGGGCATGTACAGTTGATACAGTCAAAGCATACATGAGCCTCGGGCGTCTATAGATCCCTGGGCCCCGTGTTCCGGGCAAAGTAGATTAAGCCGTCCATATTACTTTCCTTAACCCAGAATATACTTCTGTAGGTGGTGGTGAATGAGCAATTCATTGCAGCTTGAGTATAGAGCTCGTAGCCACTGCGACGCACTACCGGGG
seq00022   AAATGGACGTTTGAAGCCCACATTTTCGAACACGGCCAGACCCCACGATTTTTATATCATTACCTTAAGCATCCGGCTGTTACTCATCAACAATATTTTGTCCGTCGCACTACCCCTCGTCCGCAAGACCTCAAAAAAGTTTTCCACTGAGGCATATCTACTCTCGCAGTAGGATCTGGTGCTCTTTGTACCTCTGCAATCAGCGGGGCGTGAGGCACGATAAAATGTCAGCTGAACGAATTGTAATCATTCAAAATGGTGTTGATTAATGTCCGCAGGACATGGGACAGTAGGCCGTTTCGCGGTGAAAATTTTCGCTTGCAAGGAAGTTCTACCGCACCGTACCTGGGGAGTGCAGCTCCAGCACTAACCGTACATCCAGTGTAGATTTCGTCTAGGCTTTCATTGTCTGCGTGCGAGCCACTGCTAATCGGAGACCGGGCTTGATCCCACGTGAGGACCAGCTCCTTCTCTAGCGGCAACTCACTCCAAATTCAGTTCCACTGTCCCCCGGGCCTCGACTGAAATTGGATTCACCATGTGCAGATATGTCTCCCACAGTTCGATTTAGCTAGCCGTGCTGTCTGAGAGTTGGAACAATCACGAGTACACATGGACTTTCAGGGCGTGTATATAGTTAGACGCAGAATCCTTAACGCACGTAGGAGCACTTACACTGTGCCAAATCCAAGCGGCAGCCGAGGGCCAAGTATGACGCGGAACTACGGCCGCTCCACTTATAATTGAACCGAACCGTCCGCAGTCAAGATGTAAATACGTAAAGATGGGGAGCTCGGAGGGGAACCATCGAGCCAACGTAAGTAGATAGAGAGTCATAAACATGTGCGGGAACTTAACCGTGTCGACTTTTATAAGCTCATGGTATATGCAATCCTTATGTCCCGACGGGTAGACCTTCACGTTCGGCTATGCTTGCTGGACGTTGGGAATAACCGGATCCTAGCAGAGAGCTGCGACGAAATAGAAGATCCCTCCATATGTACACTGTACTGTCGTGAATGCGCCACAGTAGTCGACAGGGGTGCTCGAAGAATTAGTCGTCCATACCCAACCTAGTGAGGATCTACGATATCTTTATCAGTGATGCCCCTTCGGAGACGACTCCGTTGCTGTATGTCCGTATTAAGATGTGATCATGGCTACTTTAGATCAGCGGTCGTCATGAGAAACCGTGGTACTTGGTGGCACCTTACAAGCGTCACTCAGGTCATTAAAGCCCTAACCAGCGCTACACGCTCTTAACCACCTCGTACCGACCACAAGTGAGAATCATGCCTATGCCTAATCATGTTAGAGGTGAGAAACTATATCACTTGATCGATCACCTGAGTTGTGGAGACCTTCAGATTAATGGTCGTTTCTCCTACTCTTCCATACGTCTGTTTCCCTTTACCTACTTAGCTGTTCTAATCAGGACACGGACGAAGTTATTCGTACATCAGGAACCCCGAAAAGTCTTGGATGAGTGGATCTGCAGGCTGTCAACTTATTTGCCCGATGTGGTACCCACTCCCGTAACCTAGCTCGCCTCAACGCTGCCCTTCCACAGGACTTAAAGTCCATTTTTATGGTCCTTGGGTAAGTTGTTATTCCCAATAATAAGCTGAGAATTGGCTCATCTGCGCCCTCAAGCGCGTTTTACTGAAACTAGGGCTAGGACCTGTCTATGGTTCCCGCGTACACCGGGGCGGCTCAAATATCCTAAATCTTATGAGGACTAGAATAGGAGATTTGAACCTCCACCTACCGAGTAGAAGTACCGAGACCGTGCTGATTACATTCGCAGTCTGACTTAAGACAGATTAAGGTCAACGTTATACCATATCTATCAAGTTCTCCCCTACACGGGGTAGGCCCGCTGAAATCAAAGATTTTACAGAGCTATCTCGAGACTTATGATAAGGCAATATATTGGCCGACTCCTTGCATCTATATGCAGGTGTCTAGCGGCGGCCCTGCGGTGTCGCAACGATAACCATTAAATATTTTTTGCCACTACTACCTATTCCTTGATCGGTTTTAATGATGGAGAACAGCCCGAACCGGAGACCGCGCACGCTGGGGCATGTACAGTTGATACAGTCAAAGCATACATGAGCCTCGGGCGTCTATAGATCCCTGGGCCCCGTGTTCCGGGCAAAGTAGATTAAGCCGTCCATATTACTTTCCTTAACCCAGAATATACTTCTGTAGGTGGTGGTGAATGAGCAATTCATTGCAGCTTGAGTATAGAGCTCGTAGCCACTGCGACGCACTACCGGGG
seq00023   AAATGGACGTTTGAAGCCCACATTTTCGAACACGGCCAGACCCCACGATTTTTATATCATTACCTTAAGCATCCGGCTGTTACTCATCAACAATATTTTGTCCGTCGCACTACCCCTCGTCCGCAAGACCTCAAAAAAGTTTTCCACTGAGGCATATCTACTCTCGCAGTAGGATCTGGTGCTCTTTGTACCTCTGCAATCAGCGGGGCGTGAGGCACGATAAAATGTCAGCTGAACGAATTGTAATCATTCAAAATGGTGTTGATTAATGTCCGCAGGACATGGGACAGTAGGCCGTTTCGCGGTGAAAATTTTCGCTTGCAAGGAAGTTCTACCGCACCGTACGTGGGGAGTGCAGCTCCAGCACTAACCGTACATCCAGTGTAGATTTCGTCTAGGCTTTCATTGTCTGCGTGCGAGCCACTGCTAATCGGAGACCGGGCTTGATCCCACGTGAGGACCAGCTCCTTCTCTAGCGGCAACTCACTCCAAATTCAGTTCCACTGTCCCCCGGGCCTCGACTGAAATTGGATTCACCATGTGCAGATATGTCTCCCACAGTTCGATTTAGCTAGCCGTGCTGTCTGAGAGTTGGAACAATCACGAGTACACATGGACTTTCAGGGCGTGTATATAGTTAGACGCAGAGTCCTTAACGCACGTAGGAGCACTTACACTGTGCCAAATCCAAGCGGCAGCCGAGGGCCAAGTATGACGCGGAACTACGGCCGCTCCACTTATAATTGAACCGAACCGTCCGCAGTCAAGATGTAAATACGTAAAGATGGGGAGCTCGGAGGGGAACCATCGAGCCAACGTAAGTAGATAGAGAGTCATAAACATGTGCGGGAACTTAACCGTGTCGACTTTTATAAGCTCATGGTATATGCAATCCTTATGTCCCGACGGGTAGACCTTCACGTTCGGCTATGCTTGCTGGACGTTGGGAATAACCGGATCCTAGCAGAGAGCTGCGACGAAATAGAAGATCCCTCCATATGTACACTGTACTGTCGTGAATGAGCCACAGTAGTCGACAGGGGTGCTCGAAGAATTAGTCGTCCATACCCAACCTAGTGAGGATCTACGATATCTTTATCAGTGATGCCCCTTCGGAGACGACTCCGTTGCTGTATGTCCGTATTAAGATGTGATCATGGCTACTTTAGATCAGCGGTCGTCATGAGAAACCGTGGTACTTGGTGGCACCTTACAAGCGTCACTCAGGTCATTAAAGCCCTAACCAGCGCTACACGCTCTTAACCACCTCGTACCGACCACAAGTGAGAATCATGCCTATGCCTAATCATGTTAGAGGTGAGAAACTATATCACTTGATCGATCACCTGAGTTGTGGAGACCTTCAGATTAATGGTCGTTTCTCCTACTCTTCCATACGTCTGTTTCCCTTTACCTACTTAGCTGTTCTAATCAGGACACGGACGAAGTTATTCGTACATCAGGAACCCCGAAAAGTCTTGGATGAGTGGATCTGCAGGCTGTCAACTTATTTGCCCGATGTGGTACCCACTCCCGTAACCTAGCTCGCCTCAACGCTGCCCTTCCACAGGACTTAAAGTCCATTTTTATGGTCCTTGGGTAAGTTGTTATTCCCAATAATAAGCTGAGAATTGGCTCATCTGCGCCCTCAAGCGCGTTTTACTGAAACTAGGGCTAGGACCTGTGTATGGTTCCCGCGTACACCGGGGCGGCTCAAATATCCTAAATCTTATGAGGACTAGAATAGGAGATTTGAACCTCCACCTACCGAGTAGAAGTACCGAGACCGTGCTGATTACATTCGCAGTCTGACTTAAGACAGATTAAGGTCAACGTTATACCATATCTATCAAGTTCTCCCCTACACGGGGTAGGCCCGCTGAAATCAAAGATTTTACAGAGCTATCTCGAGACTTATGATAAGGCAATATATTGGCCGACTCCTTGCATCTATATGCAGGTGTCTAGCGGCGGCCCTGCGGTGTCGCAACGATAACCATTAAATATTTTTTGCCACTACTACCTATTCCTTGATCGGTTTTAATGATGGAGAACAGCCTGAACCGGAGACCGCGCACGCTGGGGCATGTACAGTTGATACAGTCAAAGCATACATGAGCCTCGGGCGTCTATAGATCCCTGGGCCCCGTGTTCCGGGCAAAGTAGATTAAGCCGTCCATATTACTTTCCTTAACCCAGAATATACTTCTGTAGGTGGTGGTGAATGAGCAATTCATTGCAGCTTGAGTATAGAGCTCGTAGCCACTGCGACGCACTACCGGGG
seq00024   AAATGGACGTTTGAAGCCCACATTTTCGAACACGGCCAGACCCCACGATTTTTATATCATTACCTTAAGCATCCGGCTGTTACTCATCAACAATATTTTGTCCGTCGCACTACCCCTCGTCCGCAAGACCTCAAAAAAGTTTTCCACTGAGGCATATCTACTCTCGCAGTAGGATCTGGTGCTCTTTGTACCTCTGCAATCAGCGGGGCGTGAGGCACGATAAAATGTCAGCTGAACGAATTGTAATCATTCAAAATGGTGTTGATTAATGTCCGCAGGACATGGGACAGTAGGCCGTTTCGCGGTGAAAATTTTCGCTTGCAAGGAAGTTCTACCGCACCGTACGTGGGGAGTGCAGCTCCAGCACTAACCGTACATCCAGTGTAGATTTCGTCTAGGCTTTCATTGTCTGCGTGCGAGCCACTGCTAATCGGAGACCGGGCTTGATCCCACGTGAGGACCAGCTCCTTCTCTAGCGGCAACTCACTCCAAATTCAGTTCCACTGTCCCCCGGGCCTCGACTGAAATTGGATTCACCATGTGCAGATATGTCTCCCACAGTTCGATTTAGCTAGCCGTGCTGTCTGAGAGTTGGAACAATCACGAGTACACATGGACTTTCAGGGCGTGTATATAGTTAGACGCAGAGTCCTTAACGCACGTAGGAGCACTTACACTGTGCCAAATCCAAGCGGCAGCCGAGGGCCAAGTATGACGCGGAACTACGGCCGCTCCACTTATAATTGAACCGAACCGTCCGCAGTCAAGATGTAAATACGTAAAGATGGGGAGCTCGGAGGGGAATCATCGAGCCAACGTAAGTAGATAGAGAGTCATAAACATGTGCGGGAACTTAACCGTGTCGACTTTTATAAGCTCATGGTATATGCAATCCTTATGTCCCGACGGGTAGACCTTCACGTTCGGCTATGCTTGCTGGACGTTGGGAATAACCGGATCCTAGCAGAGAGCTGCGACGAAATAGAAGATCCCTCCATATGTACACTGTACTGTCGTGAATGAGCCACAGTAGTCGACAGGGGTGCTCGAAGAATTAGTCGTCCATACCCAACCTAGTGAGGATCTACGATATCTTTATCAGTGATGCCCCTTCGGAGACGACTCCGTTGCTGTATGTCCGTATTAAGATGTGATCATGGCTACTTTAGATCAGCGGTCGTCATGAGAAACCGTGGTACTTGGTGGCACCTTACAAGCGTCACTCAGGTCATTAAAGCCCTAACCAGCGCTACACGCTCTTAACCACCTCGTACCGACCACAAGTGAGAATCATGCCTATGCCTAATCATGTTAGAGGTGAGAAACTATATCACTTGATCGATCACCTGAGTTGTGGAGACCTTCAGATTAATGGTCGTTTCTCCTACTCTTCCATACGTCTGTTTCCCTTTACCTACGTAGCTGTTCTAATCAGGACACGGACGAAGTTATTCGTACATCAGGAACCCCGAAAAGTCTTGGATGAGTGGATCTGCAGGCTGTCAACTTATTTGCCCGATGTGGTACCCACTCCCGTAACCTAGCTCGCCTCAACGCTGCCCTTCCACAGGACTTAAAGTCCATTTTTATGGTCCTTGGGTAAGTTGTTATTCCCAATAATAAGCTGAGAATTGGCTCATCTGCGCCCTCAAGCGCGTTTTACTGAAACTAGGGCTAGGACCTGTCTATGGTTCCCGCGTACACCGGGGCGGCTCAAATATCCTAAATCTTATGAGGACTAGAATAGGAGATTTGAACCTCCACCTACCGAGTAGAAGTACCGAGACCGTGCTGATTACATTCGCAGTCTGACTTAAGACAGATTAAGGTCAACGTTATACCATATCTATCAAGTTCTCCCCTACACGGGGTAGGCCCGCTGAAATCAAAGATTTTACAGAGCTATCTCGAGACTTATGATAAGGCAATATATTGGCCGACTCCTTGCATCTATATGCAGGTGTCTAGCGGCGGCCCTGCGGTGTCGCAACGATAACCATTAAATATTTTTTGCCACTACTACCTATTCCTTGATCGGTTTTAATGATGGAGAACAGCCTGAACCGGAGACCGCGCACGCTGGGGCATGTACAGTTGATACAGTCAAAGCATACATGAGCCTCGGGCGTCTATAGATCCCTGGGCCCCGTGTTCCGGGCAAAGTAGATTAAGCCGTCCATATTACTTTCCTTAACCCAGAATATACTTCTGTAGGTGGTGGTGAATGAGCAATTCATTGCAGCTTGAGTATAGAGCTCGTAGCCACTGCGACGCACTACCGGGG
seq00025   AAATGGACGTTTGAAGCCCACATTTTCGAACACGGCCAGACCCCACGATTTTTATATCATTACCTTAAGCATCCGGCTGTTACTCATCAACAATATTTTGTCCGTCGCACTACCCCTCGTCCGCAAGACCTCAAAAAAGTTTTCCACTGAGGCATATCTACTCTCGCAGTAGGATCTGGTGCTCTTTGTACCTCTGCAATCAGCGGGGCGTGAGGCACGATAAAATGTCAGCTGAACGAATTGTAATCATTCAAAATGGTGTTGATTAATGTCCGCAGGACATGGGACAGTAGGCCGTTTCGCGGTGAAAATTTTCGCTTGCAAGGAAGTTCTACCGCACCGTACGTGGGGAGTGCAGCTCCAGCACTAACCGTACATCCAGTGTAGATTTCGTCTAGGCTTTCATTGTCTGCGTGCGAGCCACTGCTAATCGGAGACCGGGCTTGATCCCACGTGAGGACCAGCTCCTTCTCTAGCGGCAACTCACTCCAAATTCAGTTCCACTGTCCCCCGGGCCTCGACTGAAATTGGATTCACCATGTGCAGATATGTCTCCCACAGTTCGATTTAGCTAGCCGTGCTGTCTGAGAGTTGGAACAATCACGAGTACACATGGACTTTCAGGGCGTGTATATAGTTAGACGCAGAATCCTTAACGCACGTAGGAGCACTTACACTGTGCCAAATCCAAGCGGCAGCCGAGGGCCAAGTATGACGCGGAACTACGGCCGCTCCACTTATAATTGAACCGAACCGTCCGCAGTCAAGATGTAAATACGTAAAGATGGGGAGCTCGGAGGGGAACCATCGAGCCAACGTAAGTAGATAGAGAGTCATAAACATGTGCGGGAACTTAACCGTGTCGACTTTTATAAGCTCATGGTATATGCAATCCTTATGTCCCGACGGGTAGACCTTCACGTTCGGCTATGCTTGCTGGACGTTGGGAATAACCGGATCCTAGCAGAGAGCTGCGACGAAATAGAAGATCCCTCCATATGTACACTGTACTGTCGTGAATGCGCCACAGTAGTCGACAGGGGTGCTCGAAGAATTAGTCGTCCATACCCAACCTAGTGAGGATCTACGATATCTTTATCAGTGATGCCCCTTCGGAGACGACTCCGTTGCTGTATGTCCGTATTAAGATGTGATCATGGCTACTTTAGATCAGCGGTCGTCATGAGAAACCGTGGTACTTGGTGGCACCTTACAAGCGTCACTCAGGTCATTAAAGCCCTAACCAGCGCTACACGCTCTTAACCACCTCGTACCGACCACAAGTGAGAATCATGCCTATGCCTAATCATGTTAGAGGTGAGAAACTATATCACTTGATCGATCACCTGAGTTGTGGAGACCTTCAGATTAATGGTCGTTTCTCCTACTCTTCCATACGTCTGTTTCCCTTTACCTACTTAGCTGTTCTAATCAGGACACGGACGAAGTTATTCGTACATCAGGAACCCCGAAAAGTCTTGGATGAGTGGATCTGCAGGCTGTCAACTTATTTGCCCGATGTGGTACCCACTCCCGTAACCTAGCTCGCCTCAACGCTGCCCTTCCACAGGACTTAAAGTCCATTTTTATGGTCCTTGGGTAAGTTGTTATTCCCAATAATAAGCTGAGAATTGGCTCATCTGCGCCCTCAAGCGCGTTTTACTGAAACTAGGGCTAGGACCTGTCTATGGTTCCCGCGTACACCGGGGCGGCTCAAATATCCTAAATCTTATGAGGACTAGAATAGGAGATTTGAACCTCCACCTACCGAGTAGAAGTACCGAGACCGTGCTGATTACATTCGCAGTCTGACTTAAGACAGATTAAGGTCAACGTTATACCATATCTATCAAGTTCTCCCCTACACGGGGTAGGCCCGCTGAAATCAAAGATTTTACAGAGCTATCTCGAGACTTATGATAAGGCAATATATTGGCCGACTCCTTGCATCTATATGCAGGTGTCTAGCGGCGGCCCTGCGGTGTCGCAACGATAACCATTAAATATTTTTTGCCACTACTACCTATTCCTTGATCGGTTTTAATGATGGAGAACAGCCTGAACCGGAGACCGCGCACGCTGGGGCATGTACAGTTGATACAGTCAAAGCATACATGAGCCTCGGGCGTCTATAGATCCCTGGGCCCCGTGTTCCGGGCAAAGTAGATTAAGCCGTCCATATTACTTTCCTTAACCCAGAATATACTTCTGTAGGTGGTGGTGAATGAGCAATTCATTGCAGCTTGAGTATAGAGCTCGTAGCCACTGCGACGCACTACCGGGG
seq00026   AAATGGACGTTTGAAGCCCACATTTTCGAACACGGCCAGACCCCACGATTTTTATATCATTACCTTAAGCATCCGGCTGTTACTCATCAACAATATTTTGTCCGTCGCACTACCCCTCGTCCGCAAGACCTCAAAAAAGTTTTCCACTGAGGCATATCTACTCTCGCAGTAGGATCTGGTGCTCTTTGTACCTCTGCAATCAGCGGGGCGTGAGGCACGATAAAATGTCAGCTGAACGAATTGTAATCATTCAAAATGGTGTTGATTAATGTCCGCAGGACATGGGACAGTAGGCCGTTTCGCGGTGAAAATTTTCGCTTGCAAGGAAGTTCTACCGCACCGTACGTGGGGAGTGCAGCTCCAGCACTAACCGTACATCCAGTGTAGATTTCGTCTAGGCTTTCATTGTCTGCGTGCGAGCCACTGCTAATCGGAGACCGGGCTTGATCCCACGTGAGGACCAGCTCCTTCTCTAGCGGCAACTCACTCCAAATTCAGTTCCACTGTCCCCCGGGCCTCGACTGAAATTGGATTCACCATGTGCAGATATGTCTCCCACAGTTCGATTTAGCTAGCCGTGCTGTCTGAGAGTTGGAACAATCACGAGTACACATGGACTTTCAGGGCGTGTATATAGTTAGACGCAGAGTCCTTAACGCACGTAGGAGCACTTACACTGTGCCAAATCCAAGCGGCAGCCGAGGGCCAAGTATGACGCGGAACTACGGCCGCTCCACTTATAATTGAACCGAACCGTCCGCAGTCAAGATGTAAATACGTAAAGATGGGGAGCTCGGAGGGGAACCATCGAGCCAACGTAAGTAGATAGAGAGTCATAAACATGTGCGGGAACTTAACCGTGTCGACTTTTATAAGCTCATGGTATATGCAATCCTTATGTCCCGACGGGTAGACCTTCACGTTCGGCTATGCTTGCTGGACGTTGGGAATAACCGGATCCTAGCAGAGAGCTGCGACGAAATAGAAGATCCCTCCATATGTACACTGTACTGTCGTGAATGCGCCACAGTAGTCGACAGGGGTGCTCGAAGAATTAGTCGTCCATACCCAACCTAGTGAGGATCTACGATATCTTTATCAGTGATGCCCCTTCGGAGACGACTCCGTTGCTGTATGTCCGTATTAAGATGTGATCATGGCTACTTTAGATCAGCGGTCGTCATGAGAAACCGTGGTACTTGGTGGCACCTTACAAGCGTCACTCAGGTCATTAAAGCCCTAACCAGCGCTACACGCTCTTAACCACCTCGTACCGACCACAAGTGAGAATCATGCCTATGCCTAATCATGTTAGAGGTGAGAAACTATATCACTTGATCGATCACCTGAGTTGTGGAGACCTTCAGATTAATGGTCGTTTCTCCTACTCTTCCATACGTCTGTTTCCCTTTACCTACTTAGCTGTTCTAATCAGGACACGGACGAAGTTATTCGTACATCAGGAACCCCGAAAAGTCTTGGATGAGTGGATCTGCAGGCTGTCAACTTATTTGCCCGATGTGGTACCCACTCCCGTAACCTAGCTCGCCTCAACGCTGCCCTTCCACAGGACTTAAAGTCCATTTTTATGGTCCTTGGGTAAGTTGTTATTCCCAATAATAAGCTGAGAATTGGCTCATCTGCGCCCTCAAGCGCGTTTTACTGAAACTAGGGCTAGGACCTGTCTATGGTTCCCGCGTACACCGGGGCGGCTCAAATATCCTAAATCTTATGAGGACTAGAATAGGAGATTTGAACCTCCACCTACCGAGTAGAAGTACCGAGACCGTGCTGATTACATTCGCAGTCTGACTTAAGACAGATTAAGGTCAACGTTATACCATATCTATCAAGTTCTCCCCTACACGGGGTAGGCCCGCTGAAATCAAAGATTTTACAGAGCTATCTCGAGACTTATGATAAGGCAATATATTGGCCGACTCCTTGCATCTATATGCAGGTGTCTAGCGGCGGCCCTGCGGTGTCGCAACGATAACCATTAAATATTTTTTGCCACTACTACCTATTCCTTGATCGGTTTTAATGATGGAGAACAGCCTGAACCGGAGACCGCGCACGCTGGGGCATGTACAGTTGATACAGTTAAAGCATACATGAGCCTCGGGCGTCTATAGATCCCTGGGCCCCGTGTTCCGGGCAAAGTAGATTAAGCCGTCCATATTACTTTCCTTAACCCAGAATATACTTCTGTAGGTGGTGGTGAATGAGCAATTCATTGCAGCTTGAGTATAGAGCTCGTAGCCACTGCGACGCACTACCGGGG
seq00027   AAATGGACGTTTGAAGCCCACATTTTCGAACACGGCCAGACCCCACGATTTTTATATCATTACCTTAAGCATCCGGCTGTTACTCATCAACAATATTTTGTCCGTCGCACTACCCCTCGTCCGCAAGACCTCAAAAAAGTTTTCCACTGAGGCATATCTACTCTCGCAGTAGGATCTGGTGCTCTTTGTACCTCTGCAATCAGCGGGGCGTGAGGCACGATAAAATGTCAGCTGAACGAATTGTAATCATTCAAAATGGTGTTGATTAATGTCCGCAGGACATGGGACAGTAGGCCGTTTCGCGGTGAAAATTTTCGCTTGCAAGGAAGTTCTACCGCACCGTACGTGGGGAGTGCAGCTCCAGCACTAACCGTACATCCAGTGTAGATTTCGTCTAGGCTTTCATTGTCTGCGTGCGAGCCACTGCTAATCGGAGACCGGGCTTGATCCCACGTGAGGACCAGCTCCTTCTCTAGCGGCAACTCACTCCAAATTCAGTTCCACTGTCCCCCGGGCCTCGACTGAAATTGGATTCACCATGTGCAGATATGTCTCCCACAGTTCGATTTAGCTAGCCGTGCTGTCTGAGAGTTGGAACAATCACGAGTACACATGGACTTTCAGGGCGTGTATATAGTTAGACGCAGAGTCCTTAACGCACGTAGGAGCACTTACACTGTGCCAAATCCAAGCGGCAGCCGAGGGCCAAGTATGACGCGGAACTACGGCCGCTCCACTTATAATTGAACCGAACCGTCCGCAGTCAAGATGTAAATACGTAAAGATGGGGAGCTCGGAGGGGAACCATCGAGCCAACGTAAGTAGATAGAGAGTCATAAACATGTGCGGGAACTTAACCGTGTCGACTTTTATAAGCTCATGGTATATGCAATCCTTATGTCCCGACGGGTAGACCTTCACGTTCGGCTATGCTTGCTGGACGTTGGGAATAACCGGATCCTAGCAGAGAGCTGCGACGAAATAGAAGATCCCTCCATATGTACACTGTACTGTCGTGAATGAGCCACAGTAGTCGACAGGGGTGCTCGAAGAATTAGTCGTCCATACCCAACCTAGTGAGGATCTACGATATCTTTATCAGTGATGCCCCTTCGGAGACGACTCCGTTGCTGTATGTCCGTATTAAGATGTGATCATGGCTACTTTAGATCAGCGGTCGTCATGAGAAACCGTGGTACTTGGTGGCACCTTACAAGCGTCACTCAGGTCATTAAAGCCCTAACCAGCGCTACACGCTCTTAACCACCTCGTACCGACCACAAGTGAGAATCATGCCTATGCCTAATCATGTTAGAGGTGAGAAACTATATCACTTGATCGATCACCTGAGTTGTGGAGACCTTCAGATTAATGGTCGTTTCTCCTACTCTTCCATACGTCTGTTTCCCTTTACCTACTTAGCTGTTCTAATCAGGACACGGACGAAGTTATTCGTACATCAGGAACCCCGAAAAGTCTTGGATGAGTGGATCTGCAGGCTGTCAACTTATTTGCCCGATGTGGTACCCACTCCCGTAACCTAGCTCGCCTCAACGCTGCCCTTCCACAGGACTTAAAGTCCATTTTTATGGTCCTTGGGTAAGTTGTTATTCCCAATAATAAGCTGAGAATTGGCTCATCTGCGCCCTCAAGCGCGTTTTACTGAAACTAGGGCTAGGACCTGTCTATGGTTCCCGCGTACACCGGGGCGGCTCAAATATCCTAAATCTTATGAGGACTAGAATAGGAAATTTGAACCTCCACCTACCGAGTAGAAGTACCGAGACCGTGCTGATTACATTCGCAGTCTGACTTAAGACAGATTAAGGTCAACGTTATACCATATCTATCAAGTTCTCCCCTACACGGGGTAGGCCCGCTGAAATCAAAGATTTTACAGAGCTATCTCGAGACTTATGATAAGGCAATATATTGGCCGACTCCTTGCATCTATATGCAGGTGTCTAGCGGCGGCCCTGCGGTGTCGCAACGATAACCATTAAATATTTTTTGCCACTACTACCTATTCCTTGATCGGTTTTAATGATGGAGAACAGCCTGAACCGGAGACCGCGCACGCTGGGGCATGTACAGTTGATACAGTCAAAGCATACATGAGCCTCGGGCGTCTATAGATCCCTGGGCCCCGTGTTCCGGGCAAAGTAGATTAAGCCGTCCATATTACTTTCCTTAACCCAGAATATACTTCTGTAGGTGGTGGTGAATGAGCAATTCATTGCAGCTTGAGTATAGAGCTCGTAGCCACTGCGACGCACTACCGGGG
seq00028   AAATGGACGTTTGAAGCCCACATTTTCGAACACGGCCAGACCCCACGATTTTTATATCATTACCTTAAGCATCCGGCTGTTACTCATCAACAATATTTTGTCCGTCGCACTACCCCTCGTCCGCAAGACCTCAAAAAAGTTTTCCACTGAGGCATATCTACTCTCGCAGTAGGATCTGGTGCTCTTTGTACCTCTGCAATCAGCGGGGCGTGAGGCACGATAAAATGTCAGCTGAACGAATTGTAATCATTCAAAATGGTGTTGATTAATGTCCGCAGGACATGGGACAGTAGGCCGTTTCGCGGTGAAAATTTTCGCTTGCAAGGAAGTTCTACCGCACCGTACGTGGGGAGTGCAGCTCCAGCACTAACCGTACATCCAGTGTAGATTTCGTCTAGGCTTTCATTGTCTGCGTGCGAGCCACTGCTAATCGGAGACCGGGCTTGATCCCACGTGAGGACCAGCTCCTTCTCTAGCGGCAACTCACTCCAAATTCAGTTCCACTGTCCCCCGGGCCTCGACTGAAATTGGATTCACCATGTGCAGATATGTCTCCCACAGTTCGATTTAGCTAGCCGTGCTGTCTGAGAGTTGGAACAATCACGAGTACACATGGACTTTCAGGGCGTGTATATAGTTAGACGCAGAGTCCTTAACGCACGTAGGAGCACTTACACTGTGCCAAATCCAAGCGGCAGCCGAGGGCCAAGTATGACGCGGAACTACGGCCGCTCCACTTATAATTGAACCGAACCGTCCGCAGTCAAGATGTAAATACGTAAAGATGGGGAGCTCGGAGGGGAACCATCGAGCCAACGTAAGTAGATAGAGAGTCATAAACATGTGCGGGAACTTAACCGTGTCGACTTTTATAAGCTCATGGTATATGCAATCCTTATGTCCCGACGGGTAGACCTTCACGTTCGGCTATGCTTGCTGGACGTTGGGAATAACCGGATCCTAGCAGAGAGCTGCGACGAAATAGAAGATCCCTCCATATGTACACTGTACTGTCGTGAATGAGCCACAGTAGTCGACAGGGGTGCTCGAAGAATTAGTCGTCCATACCCAACCTAGTGAGGATCTACGATATCTTTATCAGTGATGCCCCTTCGGAGACGACTCCGTTGCTGTATGTCCGTATTAAGATGTGATCATGGCTACTTTAGATCAGCGGTCGTCATGAGAAACCGTGGTACTTGGTGGCACCTTACAAGCGTCACTCAGGTCATTAAAGCCCTAACCAGCGCTACACGCTCTTAACCACCTCGTACCGACCACAAGTGAGAATCATGCCTATGCCTAATCATGTTAGAGGTGAGAAACTATATCACTTGATCGATCACCTGAGTTGTGGAGACCTTCAGATTAATGGTCGTTTCTCCTACTCTTCCATACGTCTGTTTCCCTTTACCTACTTAGCTGTTCTAATCAGGACACGGACGAAGTTATTCGTACATCAGGAACCCCGAAAAGTCTTGGATGAGTGGATCTGCAGGCTGTCAACTTATTTGCCCGATGTGGTACCCACTCCCGTAACCTAGCTCGCCTCAACGCTGCCCTTCCACAGGACTTAAAGTCCATTTTTATGGTCCTTGGGTAAGTTGTTATTCCCAATAATAAGCTGAGAATTGGCTCATCTGCGCCCTCAAGCGCGTTTTACTGAAACTAGGGCTAGGACCTGTCTATGGTTCCCGCGTACACCGGGGCGGCTCAAATATCCTAAATCTTATGAGGACTAGAATAGGAGATTTGAACCTCCACCTACCGAGTAGAAGTACCGAGACCGTGCTGATTACATTCGCAGTCTGACTTAAGACAGATTAAGGTCAACGTTATACCATATCTATCAAGTTCTCCCCTACACGGGGTAGGCCCGCTGAAATCAAAGATTTTACAGAGCTATCTCGAGACTTATGATAAGGCAATATATTGGCCGACTCCTTGCATCTATATGCAGGTGTCTAGCGGCGGCCCTGCGGTGTCGCAACGATAACCATTAAATATTTTTTGCCACTACTACCTATTCCTTGATCGGTTTTAATGATGGAGAACAGCCCGAACCGGAGACCGCGCACGCTGGGGCATGTACAGTTGATACAGTCAAAGCATACATGAGCCTCGGGCGTCTATAGATCCCTGGGCCCCGTGTTCCGGGCAAAGTAGATTAAGCCGTCCATATTACTTTCCTTAACCCAGAATATACTTCTGTAGGTGGTGGTGAATGAGCAATTCATTGCAGCTTGAGTATAGAGCTCGTAGCCACTGCGACGCACTACCGGGG
seq00029   AAATGGACGTTTGAAGCCCACATTTTCGAACACGGCCAGACCCCACGATTTTTATATCATTACCTTAAGCATCCGGCTGTTACTCATCAACAATATTTTGTCCGTCGCACTACCCCTCGTCCGCAAGACCTCAAAAAAGTTTTCCACTGAGGCATATCTACTCTCGCAGTAGGATCTGGTGCTCTTTGTACCTCTGCAATCAGCGGGGCGTGAGGCACGATAAAATGTCAGCTGAACGAATTGTAATCATTCAAAATGGTGTTGATTAATGTCCGCAGGACATGGGACAGTAGGCCGTTTCGCGGTGAAAATTTTCGCTTGCAAGGAAGTTCTACCGCACCGTACGTGGGGAGTGCAGCTCCAGCACTAACCGTACATCCAGTGTAGATTTCGTCTAGGCTTTCATTGTCTGCGTGCGAGCCACTGCTAATCGGAGACCGGGCTTGATCCCACGTGAGGACCAGCTCCTTCTCTAGCGGCAACTCACTCCAAATTCAGTTCCACTGTCCCCCGGGCCTCGACTGAAATTGGATTCACCATGTGCAGATATGTCTCCCACAGTTCGATTTAGCTAGCCGTGCTGTCTGAGAGTTGGAACAATCACGAGTACACATGGACTTTCAGGGCGTGTATATAGTTAGACGCAGAATCCTTAACGCACGTAGGAGCACTTACACTGTGCCAAATCCAAGCGGCAGCCGAGGGCCAAGTATGACGCGGAACTACGGCCGCTCCACTTATAATTGAACCGAACCGTCCGCAGTCAAGATGTAAATACGTAAAGATGGGGAGCTCGGAGGGGAACCATCGAGCCAACGTAAGTAGATAGAGAGTCATAAACATGTGCGGGAACTTAACCGTGTCGACTTTTATAAGCTCATGGTATATGCAATCCTTATGTCCCGACGGGTAGACCTTCACGTTCGGCTATGCTTGCTGGACGTTGGGAATAACCGGATCCTAGCAGAGAGCTGCGACGAAATAGAAGATCCCTCCATATGTACACTGTACTGTCGTGAATGCGCCACAGTAGTCGACAGGGGTGCTCGAAGAATTAGTCGTCCATACCCAACCTAGTGAGGATCTACGATATCTTTATCAGTGATGCCCCTTCGGAGACGACTCCGTTGCTGTATGTCCGTATTAAGATGTGATCATGGCTACTTTAGATCAGCGGTCGTCATGAGAAACCGTGGTACTTGGTGGCACCTTACAAGCGTCACTCAGGTCATTAAAGCCCTAACCAGCGCTACACGCTCTTAACCACCTCGTACCGACCACAAGTGAGAATCATGCCTATGCCTAATCATGTTAGAGGTGAGAAACTATATCACTTGATCGATCACCTGAGTTGTGGAGACCTTCAGATTAATGGTCGTTTCTCCTACTCTTCCATACGTCTGTTTCCCTTTACCTACTTAGCTGTTCTAATCAGGACACGGACGAAGTTATTCGTACATCAGGAACCCCGAAAAGTCTTGGATGAGTGGATCTGCAGGCTGTCAACTTATTTGCCCGATGTGGTACCCACTCCCGTAACCTAGCTCGCCTCAACGCTGCCCTTCCACAGGACTTAAAGTCCATTTTTATGGTCCTTGGGTAAGTTGTTATTCCCAATAATAAGCTGAGAATTGGCTCATCTGCGCCCTCAAGCGCGTTTTACTGAAACTAGGGCTAGGACCTGTCTATGGTTCCCGCGTACACCGGGGCGGCTCAAATATCCTAAATCTTATGAGGACTAGAATAGGAGATTTGAACCTCCACCTACCGAGTAGAAGTACCGAGACCGTGCTGATTACATTCGCAGTCTGACTTAAGACAGATTAAGGTCAACGTTATACCATATCTATCAAGTTCTCCCCTACACGGGGTAGGCCCGCTGAAATCAAAGATTTTACAGAGCTATCTCGAGACTTATGATAAGGCAATATATTGGCCGACTCCTTGCATCTATATGCAGGTGTCTAGCGGCGGCCCTGCGGTGTCGCAACGATAACCATTAAATATTTTTTGCCACTACTACCTATTCCTTGATCGGTTTTAATGATGGAGAACAGCCTGAACCGGAGACCGCGCACGCTGGGGCATGTACAGTTGATACAGTCAAAGCATACATGAGCCTCGGGCGTCTATAGATCCCTGGGCCCCGTGTTCCGGGCAAAGTAGATTAAGCCGTCCATATTACTTTCCTTAACCCAGAATATACTTCTGTAGGTGGTGGTGAATGAGCAATTCATTGCAGCTTGAGTATAGAGCTCGTAGCCACTGCGACGCACTACCGGGG
seq00030   AAATGGACGTTTGAAGCCCACATTTTCGAACACGGCCAGACCCCACGATTTTTATATCATTACCTTAAGCATCCGGCTGTTACTCATCAACAATATTTTGTCCGTCGCACTACCCCTCGTCCGCAAGACCTCAAAAAAGTTTTCCACTGAGGCATATCTACTCTCGCAGTAGGATCTGGTGCTCTTTGTACCTCTGCAATCAGCGGGGCGTGAGGCACGATAAAATGTCAGCTGAACGAATTGTAATCATTCAAAATGGTGTTGATTAATGTCCGCAGGACATGGGACAGTAGGCCGTTTCGCGGTGAAAATTTTCGCTTGCAAGGAAGTTCTACCGCACCGTACGTGGGGAGTGCAGCTCCAGCACTAACCGTACATCCAGTGTAGATTTCGTCTAGGCTTTCATTGTCTGCGTGCGAGCCACTGCTAATCGGAGACCGGGCTTGATCCCACGTGAGGACCAGCTCCTTCTCTAGCGGCAACTCACTCCAAATTCAGTTCCACTGTCCCCCGGGCCTCGACTGAAATTGGATTCACCATGTGCAGATATGTCTCCCACAGTTCGATTTAGCTAGCCGTGCTGTCTGAGAGTTGGAACAATCACGAGTACACATGGACTTTCAGGGCGTGTATATAGTTAGACGCAGAGTCCTTAACGCACGTAGGAGCACTTACACTGTGCCAAATCCAAGCGGCAGCCGAGGGCCAAGTATGACGCGGAACTACGGCCGCTCCACTTATAATTGAACCGAACCGTCCGCAGTCAAGATGTAAATACGTAAAGATGGGGAGCTCGGAGGGGAATCATCGAGCCAACGTAAGTAGATAGAGAGTCATAAACATGTGCGGGAACTTAACCGTGTCGACTTTTATAAGCTCATGGTATATGCAATCCTTATGTCCCGACGGGTAGACCTTCACGTTCGGCTATGCTTGCTGGACGTTGGGAATAACCGGATCCTAGCAGAGAGCTGCGACGAAATAGAAGATCCCTCCATATGTACACTGTACTGTCGTGAATGAGCCACAGTAGTCGACAGGGGTGCTCGAAGAATTAGTCGTCCATACCCAACCTAGTGAGGATCTACGATATCTTTATCAGTGATGCCCCTTCGGAGACGACTCCGTTGCTGTATGTCCGTATTAAGATGTGATCATGGCTACTTTAGATCAGCGGTCGTCATGAGAAACCGTGGTACTTGGTGGCACCTTACAAGCGTCACTCAGGTCATTAAAGCCCTAACCAGCGCTACACGCTCTTAACCACCTCGTACCGACCACAAGTGAGAATCATGCCTATGCCTAATCATGTTAGAGGTGAGAAACTATATCACTTGATCGATCACCTGAGTTGTGGAGACCTTCAGATTAATGGTCGTTTCTCCTACTCTTCCATACGTCTGTTTCCCTTTACCTACGTAGCTGTTCTAATCAGGACACGGACGAAGTTATTCGTACATCAGGAACCCCGAAAAGTCTTGGATGAGTGGATCTGCAGGCTGTCAACTTATTTGCCCGATGTGGTACCCACTCCCGTAACCTAGCTCGCCTCAACGCTGCCCTTCCACAGGACTTAAAGTCCATTTTTATGGTCCTTGGGTAAGTTGTTATTCCCAATAATAAGCTGAGAATTGGCTCATCTGCGCCCTCAAGCGCGTTTTACTGAAACTAGGGCTAGGACCTGTCTATGGTTCCCGCGTACACCGGGGCGGCTCAAATATCCTAAATCTTATGAGGACTAGAATAGGAGATTTGAACCTCCACCTACCGAGTAGAAGTACCGAGACCGTGCTGATTACATTCGCAGTCTGACTTAAGACAGATTAAGGTCAACGTTATACCATATCTATCAAGTTCTCCCCTACACGGGGTAGGCCCGCTGAAATCAAAGATTTTACAGAGCTATCTCGAGACTTATGATAAGGCAATATATTGGCCGACTCCTTGCATCTATATGCAGGTGTCTAGCGGCGGCCCTGCGGTGTCGCAACGATAACCATTAAATATTTTTTGCCACTACTACCTATTCCTTGATCGGTTTTAATGATGGAGAACAGCCTGAACCGGAGACCGCGCACGCTGGGGCATGTACAGTTGATACAGTCAAAGCATACATGAGCCTCGGGCGTCTATAGATCCCTGGGCCCCGTGTTCCGGGCAAAGTAGATTAAGCCGTCCATATTACTTTCCTTAACCCAGAATATACTTCTGTAGGTGGTGGTGAATGAGCAATTCATTGCAGCTTGAGTATAGAGCTCGTAGCCACTGCGACGCACTACCGGGG
seq00031   AAATGGACGTTTGAAGCCCACATTTTCGAACACGGCCAGACCCCACGATTTTTATATCATTACCTTAAGCATCCGGCTGTTACTCATCAACAATATTTTGTCCGTCGCACTACCCCTCGTCCGCAAGACCTCAAAAAAGTTTTCCACTGAGGCATATCTACTCTCGCAGTAGGATCTGGTGCTCTTTGTACCTCTGCAATCAGCGGGGCGTGAGGCACGATAAAATGTCAGCTGAACGAATTGTAATCATTCAAAATGGTGTTGATTAATGTCCGCAGGACATGGGACAGTAGGCCGTTTCGCGGTGAAAATTTTCGCTTGCAAGGAAGTTCTACCGCACCGTACGTGGGGAGTGCAGCTCCAGCACTAACCGTACATCCAGTGTAGATTTCGTCTAGGCTTTCATTGTCTGCGTGCGAGCCACTGCTAATCGGAGACCGGGCTTGATCCCACGTGAGGACCAGCTCCTTCTCTAGCGGCAACTCACTCCAAATTCAGTTCCACTGTCCCCCGGGCCTCGACTGAAATTGGATTCACCATGTGCAGATATGTCTCCCACAGTTCGATTTAGCTAGCCGTGCTGTCTGAGAGTTGGAACAATCACGAGTACACATGGACTTTCAGGGCGTGTATATAGTTAGACGCAGAATCCTTAACGCACGTAGGAGCACTTACACTGTGCCAAATCCAAGCGGCAGCCGAGGGCCAAGTATGACGCGGAACTACGGCCGCTCCACTTATAATTGAACCGAACCGTCCGCAGTCAAGATGTAAATACGTAAAGATGGGGAGCTCGGAGGGGAACCATCGAGCCAACGTAAGTAGATAGAGAGTCATAAACATGTGCGGGAACTTAACCGTGTCGACTTTTATAAGCTCATGGTATATGCAATCCTTATGTCCCGACGGGTAGACCTTCACGTTCGGCTATGCTTGCTGGACGTTGGGAATAACCGGATCCTAGCAGAGAGCTGCGACGAAATAGAAGATCCCTCCATATGTACACTGTACTGTCGTGAATGCGCCACAGTAGTCGACAGGGGTGCTCGAAGAATTAGTCGTCCATACCCAACCTAGTGAGGATCTACGATATCTTTATCAGTGATGCCCCTTCGGAGACGACTCCGTTGCTGTATGTCCGTATTAAGATGTGATCATGGCTACTTTAGATCAGCGGTCGTCATGAGAAACCGTGGTACTTGGTGGCACCTTACAAGCGTCACTCAGGTCATTAAAGCCCTAACCAGCGCTACACGCTCTTAACCACCTCGTACCGACCACAAGTGAGAATCATGCCTATGCCTAATCATGTTAGAGGTGAGAAACTATATCACTTGATCGATCACCTGAGTTGTGGAGACCTTCAGATTAATGGTCGTTTCTCCTACTCTTCCATACGTCTGTTTCCCTTTACCTACTTAGCTGTTCTAATCAGGACACGGACGAAGTTATTCGTACATCAGGAACCCCGAAAAGTCTTGGATGAGTGGATCTGCAGGCTGTCAACTTATTTGCCCGATGTGGTACCCACTCCCGTAACCTAGCTCGCCTCAACGCTGCCCTTCCACAGGACTTAAAGTCCATTTTTATGGTCCTTGGGTAAGTTGTTATTCCCAATAATAAGCTGAGAATTGGCTCATCTGCGCCCTCAAGCGCGTTTTACTGAAACTAGGGCTAGGACCTGTCTATGGTTCCCGCGTACACCGGGGCGGCTCAAATATCCTAAATCTTATGAGGACTAGAATAGGAGATTTGAACCTCCACCTACCGAGTAGAAGTACCGAGACCGTGCTGATTACATTCGCAGTCTGACTTAAGACAGATTAAGGTCAACGTTATACCATATCTATCAAGTTCTCCCCTACACGGGGTAGGCCCGCTGAAATCAAAGATTTTACAGAGCTATCTCGAGACTTATGATAAGGCAATATATTGGCCGACTCCTTGCATCTATATGCAGGTGTCTAGCGGCGGCCCTGCGGTGTCGCAACGATAACCATTAAATATTTTTTGCCACTACTACCTATTCCTTGATCGGTTTTAATGATGGAGAACAGCCTGAACCGGAGACCGCGCACGCTGGGGCATGTACAGTTGATACAGTCAAAGCATACATGAGCCTCGGGCGTCTATAGATCCCTGGGCCCCGTGTTCCGGGCAAAGTAGATTAAGCCGTCCATATTACTTTCCTTAACCCAGAATATACTTCTGTAGGTGGTGGTGAATGAGCAATTCATTGCAGCTTGAGTATAGAGCTCGTAGCCACTGCGACGCACTACCGGGG
seq00032   AAATGGACGTTTGAAGCCCACATTTTCGAACACGGCCAGACCCCACGATTTTTATATCATTACCTTAAGCATCCGGCTGTTACTCATCAACAATATTTTGTCCGTCGCACTACCCCTCGTCCGCAAGACCTCAAAAAAGTTTTCCACTGAGGCATATCTACTCTCGCAGTAGGATCTGGTGCTCTTTGTACCTCTGCAATCAGCGGGGCGTGAGGCACGATAAAATGTCAGCTGAACGAATTGTAATCATTCAAAATGGTGTTGATTAATGTCCGCAGGACATGGGACAGTAGGCCGTTTCGCGGTGAAAATTTTCGCTTGCAAGGAAGTTCTACCGCACCGTACGTGGGGAGTGCAGCTCCAGCACTAACCGTACATCCAGTGTAGATTTCGTCTAGGCTTTCATTGTCTGCGTGCGAGCCACTGCTAATCGGAGACCGGGCTTGATCCCACGTGAGGACCAGCTCCTTCTCTAGCGGCAACTCACTCCAAATTCAGTTCCACTGTCCCCCGGGCCTCGACTGAAATTGGATTCACCATGTGCAGATATGTCTCCCACAGTTCGATTTAGCTAGCCGTGCTGTCTGAGAGTTGGAACAATCACGAGTACACATGGACTTTCAGGGCGTGTATATAGTTAGACGCAGAGTCCTTAACGCACGTAGGAGCACTTACACTGTGCCAAATCCAAGCGGCAGCCGAGGGCCAAGTATGACGCGGAACTACGGCCGCTCCACTTATAATTGAACCGAACCGTCCGCAGTCAAGATGTAAATACGTAAAGATGGGGAGCTCGGAGGGGAACCATCGAGCCAACGTAAGTAGATAGAGAGTCATAAACATGTGCGGGAACTTAACCGTGTCGACTTTTATAAGCTCATGGTATATGCAATCCTTATGTCCCGACGGGTAGACCTTCACGTTCGGCTATGCTTGCTGGACGTTGGGAATAACCGGATCCTAGCAGAGAGCTGCGACGAAATAGAAGATCCCTCCATATGTACACTGTACTGTCGTGAATGAGCCACAGTAGTCGACAGGGGTGCTCGAAGAATTAGTCGTCCATACCCAACCTAGTGAGGATCTACGATATCTTTATCAGTGATGCCCCTTCGGAGACGACTCCGTTGCTGTATGTCCGTATTAAGATGTGATCATGGCTACTTTAGATCAGCGGTCGTCATGAGAAACCGTGGTACTTGGTGGCACCTTACAAGCGTCACTCAGGTCATTAAAGCCCTAACCAGCGCTACACGCTCTTAACCACCTCGTACCGACCACAAGTGAGAATCATGCCTATGCCTAATCATGTTAGAGGTGAGAAACTATATCACTTGATCGATCACCTGAGTTGTGGAGACCTTCAGATTAATGGTCGTTTCTCCTACTCTTCCATACGTCTGTTTCCCTTTACCTACTTAGCTGTTCTAATCAGGACACGGACGAAGTTATTCGTACATCAGGAACCCCGAAAAGTCTTGGATGAGTGGATCTGCAGGCTGTCAACTTATTTGCCCGATGTGGTACCCACTCCCGTAACCTAGCTCGCCTCAACGCTGCCCTTCCACAGGACTTAAAGTCCATTTTTATGGTCCTTGGGTAAGTTGTTATTCCCAATAATAAGCTGAGAATTGGCTCATCTGCGCCCTCAAGCGCGTTTTACTGAAACTAGGGCTAGGACCTGTCTATGGTTCCCGCGTACACCGGGGCGGCTCAAATATCCTAAATCTTATGAGGACTAGAATAGGAGATTTGAACCTCCACCTACCGAGTAGAAGTACCGAGACCGTGCTGATTACATTCGCAGTCTGACTTAAGACAGATTAAGGTCAACGTTATACCATATCTATCAAGTTCTCCCCTACACGGGGTAGGCCCGCTGAAATCAAAGATTTTACAGAGCTATCTCGAGACTTATGATAAGGCAATATATTGGCCGACTCCTTGCATCTATATGCAGGTGTCTAGCGGCGGCCCTGCGGTGTCGCAACGATAACCATTAAATATTTTTTGCCACTACTACCTATTCCTTGATCGGTTTTAATGATGGAGAACAGCCCGAACCGGAGACCGCGCACGCTGGGGCATGTACAGTTGATACAGTCAAAGCATACATGAGCCTCGGGCGTCTATAGATCCCTGGGCCCCGTGTTCCGGGCAAAGTAGATTAAGCCGTCCATATTACTTTCCTTAACCCAGAATATACTTCTGTAGGTGGTGGTGAATGAGCAATTCATTGCAGCTTGAGTATAGAGCTCGTAGCCACTGCGACGCACTACCGGGG
seq00033   AAATGGACGTTTGAAGCCCACATTTTCGAACACGGCCAGACCCCACGATTTTTATATCATTACCTTAAGCATCCGGCTGTTACTCATCAACAATATTTTGTCCGTCGCACTACCCCTCGTCCGCAAGACCTCAAAAAAGTTTTCCACTGAGGCATATCTACTCTCGCAGTAGGATCTGGTGCTCTTTGTACCTCTGCAATCAGCGGGGCGTGAGGCACGATAAAATGTCAGCTGAACGAATTGTAATCATTCAAAATGGTGTTGATTAATGTCCGCAGGACATGGGACAGTAGGCCGTTTCGCGGTGAAAATTTTCGCTTGCAAGGAAGTTCTACCGCACCGTACGTGGGGAGTGCAGCTCCAGCACTAACCGTACATCCAGTGTAGATTTCGTCTAGGCTTTCATTGTCTGCGTGCGAGCCACTGCTAATCGGAGACCGGGCTTGATCCCACGTGAGGACCAGCTCCTTCTCTAGCGGCAACTCACTCCAAATTCAGTTCCACTGTCCCCCGGGCCTCGACTGAAATTGGATTCACCATGTGCAGATATGTCTCCCACAGTTCGATTTAGCTAGCCGTGCTGTCTGAGAGTTGGAACAATCACGAGTACACATGGACTTTCAGGGCGTGTATATAGTTAGACGCAGAATCCTTAACGCACGTAGGAGCACTTACACTGTGCCAAATCCAAGCGGCAGCCGAGGGCCAAGTATGACGCGGAACTACGGCCGCTCCACTTATAATTGAACCGAACCGTCCGCAGTCAAGATGTAAATACGTAAAGATGGGGAGCTCGGAGGGGAACCATCGAGCCAACGTAAGTAGATAGAGAGTCATAAACATGTGCGGGAACTTAACCGTGTCGACTTTTATAAGCTCATGGTATATGCAATCCTTATGTCCCGACGGGTAGACCTTCACGTTCGGCTATGCTTGCTGGACGTTGGGAATAACCGGATCCTAGCAGAGAGCTGCGACGAAATAGAAGATCCCTCCATATGTACACTGTACTGTCGTGAATGCGCCACAGTAGTCGACAGGGGTGCTCGAAGAATTAGTCGTCCATACCCAACCTAGTGAGGATCTACGATATCTTTATCAGTGATGCCCCTTCGGAGACGACTCCGTTGCTGTATGTCCGTATTAAGATGTGATCATGGCTACTTTAGATCAGCGGTCGTCATGAGAAACCGTGGTACTTGGTGGCACCTTACAAGCGTCACTCAGGTCATTAAAGCCCTAACCAGCGCTACACGCTCTTAACCACCTCGTACCGACCACAAGTGAGAATCATGCCTATGCCTAATCATGTTAGAGGTGAGAAACTATATCACTTGATCGATCACCTGAGTTGTGGAGACCTTCAGATTAATGGTCGTTTCTCCTACTCTTCCATACGTCTGTTTCCCTTTACCTACTTAGCTGTTCTAATCAGGACACGGACGAAGTTATTCGTACATCAGGAACCCCGAAAAGTCTTGGATGAGTGGATCTGCAGGCTGTCAACTTATTTGCCCGATGTGGTACCCACTCCCGTAACCTAGCTCGCCTCAACGCTGCCCTTCCACAGGACTTAAAGTCCATTTTTATGGTCCTTGGGTAAGTTGTTATTCCCAATAATAAGCTGAGAATTGGCTCATCTGCGCCCTCAAGCGCGTTTTACTGAAACTAGGGCTAGGACCTGTGTATGGTTCCCGCGTACACCGGGGCGGCTCAAATATCCTAAATCTTATGAGGACTAGAATAGGAGATTTGAACCTCCACCTACCGAGTAGAAGTACCGAGACCGTGCTGATTACATTCGCAGTCTGACTTAAGACAGATTAAGGTCAACGTTATACCATATCTATCAAGTTCTCCCCTACACGGGGTAGGCCCGCTGAAATCAAAGATTTTACAGAGCTATCTCGAGACTTATGATAAGGCAATATATTGGCCGACTCCTTGCATCTATATGCAGGTGTCTAGCGGCGGCCCTGCGGTGTCGCAACGATAACCATTAAATATTTTTTGCCACTACTACCTATTCCTTGATCGGTTTTAATGATGGAGAACAGCCTGAACCGGAGACCGCGCACGCTGGGGCATGTACAGTTGATACAGTCAAAGCATACATGAGCCTCGGGCGTCTATAGATCCCTGGGCCCCGTGTTCCGGGCAAAGTAGATTAAGCCGTCCATATTACTTTCCTTAACCCAGAATATACTTCTGTAGGTGGTGGTGAATGAGCAATTCATTGCAGCTTGAGTATAGAGCTCGTAGCCACTGCGACGCACTACCGGGG
