# Supplementary material for: How Good Are Indirect Tests at Detecting Recombination in Human mtDNA?
Source: G3 (Bethesda). 2013 Jul 1;3(7):1095–104. doi: 10.1534/g3.113.006510 (PMC3704238; doi:10.1534/g3.113.006510)
Supplement: Supporting Information [file supp_g3.113.006510_FileS2.gz › SequenceData/mtDNA_ratehet&popgrowth/10/3rdbase/Infiles/10_74-new.txt]

33 2284
seq00001   TTTCTAGTCTACCGGGATAATAAGGGGCTACCGAACAGCCCTGTACGGCGGAGTCGTAATGCGCTGGAGGCTCTACACGGGAGCACTTCAGAACATCTAGACCCATCGTATAAAAATCCTTAGGAGCCCCCTGTCATTCTATGGCCCAGTAACGCGAGCCTAATATCGTGACCGGCACATAAAGAGCCTGCGACACCTCATGATGAAGACGCATAATGTCCAGTCGTTTCGCCCGGCTATAAAGTCGGGACTACCCCCAAGCGACTCCACACGCGCACTAAAAGATTAGAAGTCGCATGTTCGCTTTCTTGGTTGCCCTCTATACCAAAACGAAAGGCTACTAGAAGGGTTCCGCGGTGATGGCACACGGGTGCGTTACTCGTGAAACGAGAGATGGGGAACACACCTAGTCGTCCGCTGGTCGCATAGGAGCTGGCATGCCACGAGGGTAACATATTCTAGCTACTTGTATGAATCTTAAGGATTATCGGACTCACCGGTTCTGCGCACCCCCCTATTTCTTGCCAATTATATTACATTATTTATTGCTCCACGCATAATACGTATCTACAGGGCAGTGGTATAGGAACGTTAGTTGAGACCTGCAAAGTACCCTCGTGCGTGATGATTGGGTTGCAGAAAATACAGCGAGAAAAGCCGTTGTGTGAAAATGTATTTCCTGCAAGAACGTCGGAAAAAGTCACCCGATTCTAGGGTAATGAGTATTCCGGAAGTGTCCGTGATGTAAGGGTAAACATTGGACAAGTGGCTTGGGGGCGCCTGACCTGATTCTTTGTGAAGACTAATACGCGCAGTCAGCGATCGGTTCTTACACACTGGCGTCCGAGTTCACGTTTATAAACTCTCCGGAATCACTATCCCCTTGAAATGTCATAAAGGGAGCCCGCACCCATCTGCTACACTCAGGTTCACGAGCTAGAGCGTATTGCGGTTACTTTTCCTGCCCCCGCTACAGCTGTCATCCCATTCTTATCTACTAAGTGACTCACGTGTAAGGAGTAAATGCCGTGCTCAGGTGATGGTTGTCCATGCGATTAAGTGGGGATCTCATAGAGGAAATGCCCCGATTGGAACTGTGATTTCTCGCCGCGCCCCCCATAGGTCTGTACGAGGGACTACGCGTCATTGAAAGGTGATAGTATGGATCGCTCTTGGATACCGAGGACCGTCGAAACGGCCAGTGGGTTAGTTGGGACATCCGACAAACTAATTCTCCGACTTAAACTGGAACGAGAGTTCTTGCAATGGAGTGGCCGGTCTACGTCCCGCGGGCGATGTAGAACGGGTCGGTGTAGCACAGACTAAGCGACTACCACTGAGGTTACAGTGATGGGTCAATGAAATTAGATGACCTGACTAGATGTAACACCCTCTAGGGGATAACATGCCTGATAGACTTCCAGTCCACACACTTCACGATATGTCACAAAGTGGGGTCATTCCAGTCGTCTTCGAAAGGCCGCTGTATATGCGAGCAATAAGCGGGCCTGGGCAGGTTCATAGACCGCTAAGGCGCGGTTTGAGGTACCGTCGATCCGAGCAGAGATGGTCCGGAGCTATATATTATCAGGGGCGGCTATCCCGCAATCTGTCTCGTAAAGCTCTCTTTAATCCAGTCGTGAGCAAGGGCCTCGTAACCTCGAAAGTAAGCCGGGATAACCAATCAAGTAAGGCTCAGTTTAATGAATGGCAGCTATCGAGATGGGAGGTTTGCTAGCACCGACCCACTCGGGAGGTCCGTGTCGCAGAAACCGTCTCATAGTTATTTAGCAACGCTTTTGTTCCGCCAACCGGGTGGGTCTATCAAAATAGATGGGGGGGGTCGCCGAATCCGGCGTTCTAAATTACCCTCTCTATCAGTCTGACTTCAGAGGGTGGTTAATGCTCGAATAAGTCTCGCGTCGCAGCTACGTTTGGGCGGTACACCTTATCATTCCATACTGCGGTATACGACCCGACCCATGTGTTGAGCGGCAGTACTTAATAATAATCAAACACCTCGCTACAATCGGCGACACCGCAGCGAAAATCAACGTGTGAGCATTCTATGCCCGCGCCGCCCTCTTAAATGCATGTCCTCCGAGGACTCTCAAGACGGGCCTACCTTCGCGCGTAAGACTCGACTATTCATATTAATGAGGCAGACCAAAATTTTTCTACGTCGTCGAACGGCGTTCAAAAAAGCACATCGCTCTACTACAAAAAAGGTATCCATCAAGCAGGGCGCGATCAGTGCGTGTTTACTGATGAATATCCAAGTCGA
seq00002   TTTCTAGTCTACCGGGATAATAAGGGGCTACCGAACAGCCCTGTACGGCGGAGTCGTAATGCGCTGGAGGCTCTACACGGGAGCACTTCAGAACATCTAGACCCATCGTATAAAAATCCTTAGGAGCCCCCTGTCATTCTATGGCCCAGTAACGCGAGCCTAATATCGTGACCGGCACATAAAGAGCCTGCGACACCTCATGATGAAGACGCATAATGTCCAGTCGTTTCGCCCGGCTATAAAGTCGGGACTACCCCCAAGCGACTCCACACGCGCACTAAAAGATTAGAAGTCGCATGTTCGCTTTCTTGGTTGCCCTCTATACCAAAACGAAAGGCTACTAGAAGGGTTCCGCGGTGATGGCACACGGGTGCGTTACTCGTGAAACGAGAGATGGGGAACACACCTAGTCGTCCGCTGGTCGCATAGGAGCTGGCATGCCACGAGGGTAACATATTCTAGCTACTTGTATGAATCTTAAGGATTATCGGACTCACCGGTTCTGCGCACCCCCCTATTTCTTGCCAATTATATTACATTATTTATTGCTCCACGCATAATACGTATCTACAGGGCAGTGGTATAGGAACGTTAGTTGAGACCTGCAAAGTACCCTCGTGCGTGATGATTGGGTTGCAGAAAATACAGCGAGAAAAGCCGTTGTGTGAAAATGTATTTCCTGCAAGAACGTCGGAAAAAGTCACCCGATTCTAGGGTAATGAGTATTCCGGAAGTGTCCGTGATGTAAGGGTAAACATTGGACAAGTGGCTTGGGGGCGCCTGACCTGATTCTTTGTGAAGACTAATACGCGCAGTCAGCGATCGGTTCTTACACACTGGCGTCCGAGTTCACGTTTATAAACTCTCCGGAATCACTATCCCCTTGAAATGTCATAAAGGGAGCCCGCACCCATCTGCTACACTCAGGTTCACGAGCTAGAGCGTATTGCGGTTACTTTTCCTGCCCCCGCTACAGCTGTCATCCCATTCTTATCTACTAAGTGACTCACGTGTAAGGAGTAAATGCCGTGCTCAGGTGATGGTTGTCCATGCGATTAAGTGGGGATCTCATAGAGGAAATGCCCCGATTGGAACTGTGATTTCTCGCCGCGCCCCCCATAGGTCTGTACGAGGGACTACGCGTCATTGAAAGGTGATAGTATGGATCGCTCTTGGATACCGAGGACCGTCGAAACGGCCAGTGGGTTAGTTGGGACATCCGACAAACTAATTCTCCGACTTAAACTGGAACGAGAGTTCTTGCAATGGAGTGGCCGGTCTACGTCCCGCGGGCGATGTAGAACGGGTCGGTGTAGCACAGACTAAGCGACTACCACTGAGGTTACAGTGATGGGTCAATGAAATTAGATGACCTGACTAGATGTAACACCCTCTAGGGGATAACATGCCTGATAGACTTCCAGTCCACACACTTCACGATATGTCACAAAGTGGGGTCATTCCAGTCGTCTTCGAAAGGCCGCTGTATATGCGAGCAATAAGCGGGCCTGGGCAGGTTCATAGACCGCTAAGGCGCGGTTTGAGGTACCGTCGATCCGAGCAGAGATGGTCCGGAGCTATATATTATCAGGGGCGGCTATCCCGCAATCTGTCTCGTAAAGCTCTCTTTAATCCAGTCGTGAGCAAGGGCCTCGTAACCTCGAAAGTAAGCCGGGATAACCAATCAAGTAAGGCTCAGTTTAATGAATGGCAGCTATCGAGATGGGAGGTTTGCTAGCACCGACCCACTCGGGAGGTCCGTGTCGCAGAAACCGTCTCATAGTTATTTAGCAACGCTTTTGTTCCGCCAACCGGGTGGGTCTATCAAAATAGATGGGGGGGGTCGCCGAATCCGGCGTTCTAAATTACCCTCTCTATCAGTCTGACTTCAGAGGGTGGTTAATGCTCGAATAAGTCTCGCGTCGCAGCTACGTTTGGGCGGTACACCTTATCATTCCATACTGCGGTATACGACCCGACCCATGTGTTGAGCGGCAGTACTTAATAATAATCAAACACCTCGCTACAATCGGCGACACCGCAGCGAAAATCAACGTGTGAGCATTCTATGCCCGCGCCGCCCTCTTAAATGCATGTCCTCCGAGGACTCTCAAGACGGGCCTACCTTCGCGCGTAAGACTCGACTATTCATATTAATGAGGCAGACCAAAATTTTTCTACGTCGTCGAACGGCGTTCAAAAAAGCACATCGCTCTACTACAAAAAAGGTATCCATCAAGCAGGGCGCGATCAGTGCGTGTTTACTGATGAATATCCAAGTCGA
seq00003   TTTCTAGTCTACCGGGATAATAAGGGGCTACCGAACAGCCCTGTACGGCGGAGTCGTAATGCGCTGGAGGCTCTACACGGGAGCACTTCAGAACATCTAGACCCATCGTATAAAAATCCTTAGGAGCCCCCTGTCATTCTATGGCCCAGTAACGCGAGCCTAATATCGTGACCGGCACATAAAGAGCCTGCGACACCTCATGATGAAGACGCATAATGTCCAGTCGTTTCGCCCGGCTATAAAGTCGGGACTACCCCCAAGCGACTCCACACGCGCACTAAAAGATTAGAAGTCGCATGTTCGCTTTCTTGGTTGCCCTCTATACCAAAACGAAAGGCTACTAGAAGGGTTCCGCGGTGATGGCACACGGGTGCGTTACTCGTGAAACGAGAGATGGGGAACACACCTAGTCGTCCGCTGGTCGCATAGGAGCTGGCATGCCACGAGGGTAACATATTCTAGCTACTTGTATGAATCTTAAGGATTATCGGACTCACCGGTTCTGCGCACCCCCCTATTTCTTGCCAATTATATTACATTATTTATTGCTCCACGCATAATACGTATCTACAGGGCAGTGGTATAGGAACGTTAGTTGAGACCTGCAAAGTACCCTCGTGCGTGATGATTGGGTTGCAGAAAATACAGCGAGAAAAGCCGTTGTGTGAAAATGTATTTCCTGCAAGAACGTCGGAAAAAGTCACCCGATTCTAGGGTAATGAGTATTCCGGAAGTGTCCGTGATGTAAGGGTAAACATTGGACAAGTGGCTTGGGGGCGCCTGACCTGATTCTTTGTGAAGACTAATACGCGCAGTCAGCGATCGGTTCTTACACACTGGCGTCCGAGTTCACGTTTATAAACTCTCCGGAATCACTATCCCCTTGAAATGTCATAAAGGGAGCCCGCACCCATCTGCTACACTCAGGTTCACGAGCTAGAGCGTATTGCGGTTACTTTTCCTGCCCCCGCTACAGCTGTCATCCCATTCTTATCTACTAAGTGACTCACGTGTAAGGAGTAAATGCCGTGCTCAGGTGATGGTTGTCCATGCGATTAAGTGGGGATCTCATAGAGGAAATGCCCCGATTGGAACTGTGATTTCTCGCCGCGCCCCCCATAGGTCTGTACGAGGGACTACGCGTCATTGAAAGGTGATAGTATGGATCGCTCTTGGATACCGAGGACCGTCGAAACGGCCAGTGCGTTAGTTGGGACATCCGACAAACTAATTCTCCGACTTAAACTGGAACGAGAGTTCTTGCAATGGAGTGGCCGGTCTACGTCCCGCGGGCGATGTAGAACGGGTCGGTGTAGCACAGACTAAGCGACTACCACTGAGGTTACAGTGATGGGTCAATGAAATTAGATGACCTGACTAGATGTAACACCCTCTAGGGGATAACATGCCTGATAGACTTCCAGTCCACACACTTCACGATATGTCACAAAGTGGGGTCATTCCAGTCGTCTTCGAAAGGCCGCTGTATATGCGAGCAATAAGCGGGCCTGGGCAGGTTCATAGACCGCTAAGGCGCGGTTTGAGGTACCGTCGATCCGAGCAGAGATGGTCCGGAGCTATATATTATCAGGGGCGGCTATCCCGCAATCTGTCTCGTAAAGCTCTCTTTAATCCAGTCGTGAGCAAGGGCCTCGTAACCTCGAAAGTAAGCCGGGATAACCAATCAAGTAAGGCTCAGTTTAATGAATGGCAGCTATCGAGATGGGAGGTTTGCTAGCACCGACCCACTCGGGAGGTCCGTGTCGCAGAAACCGTCTCATAGTTATTTAGCAACGCTTTTGTTCCGCCAACCGGGTGGGTCTATCAAAATAGATGGGGGGGGTCGCCGAATCCGGCGTTCTAAATTACCCTCTCTATCAGTCTCACTTCAGAGGGTGGTTAATGCTCGAATAAGTCTCGCGTCGCAGCTACGTTTGGGCGGTACACCTTATCATTCCATACTGCGGTATACGACCCGACCCATGTGTTGAGCGGCAGTACTTAATAATAATCAAACACCTCGCTACAATCGGCGACACCGCAGCGAAAATCAACGTGTGAGCATTCTATGCCCGCGCCGCCCTCTTAAATGCATGTCCTCCGAGGACTCTCAAGACGGGCCTACCTTCGCGCGTAAGACTCGACTATTCATATTAATGAGGCAGACCAAAATTTTTCTACGTCGTCGAACGGCGTTCAAAAAAGCACATCGCTCTACTACAAAAAAGGTATCCATCAAGCAGGGCGCGATCAGTGCGTGTTTACTGATGAATATCCAAGTCGA
seq00004   TTTCTAGTCTACCGGGATAATAAGGGGCTACCGAACAGCCCTGTACGGCGGAGTCGTAATGCGCTGGAGGCTCTACACGGGAGCACTTCAGAACATCTAGACCCATCGTATAAAAATCCTTAGGAGCCCCCTGTCATTCTATGGCCCAGTAACGCGAGCCTAATATCGTGACCGGCACATAAAGAGCCTGCGACACCTCATGATGAAGACGCATAATGTCCAGTCGTTTCGCCCGGCTATAAAGTCGGGACTACCCCCAAGCGACTCCACACGCGCACTAAAAGATTAGAAGTCGCATGTTCGCTTTCTTGGTTGCCCTCTATACCAAAACGAAAGGCTACTAGAAGGGTTCCGCGGTGATGGCACACGGGTGCGTTACTCGTGAAACGAGAGATGGGGAACACACCTAGTCGTCCGCTGGTCGCATAGGAGCTGGCATGCCACGAGGGTAACATATTCTAGCTACTTGTATGAATCTTAAGGATTATCGGACTCACCGGTTCTGCGCACCCCCCTATTTCTTGCCAATTATATTACATTATTTATTGCTCCACGCATAATACGTATCTACAGGGCAGTGGTATAGGAACGTTAGTTGAGACCTGCAAAGTACCCTCGTGCGTGATGATTGGGTTGCAGAAAATACAGCGAGAAAAGCCGTTGTGTGAAAATGTATTTCCTGCAAGAACGTCGGAAAAAGTCACCCGATTCTAGGGTAATGAGTATTCCGGAAGTGTCCGTGATGTAAGGGTAAACATTGGACAAGTGGCTTGGGGGCGCCTGACCTGATTCTTTGTGAAGACTAATACGCGCAGTCAGCGATCGGTTCTTACACACTGGCGTCCGAGTTCACGTTTATAAACTCTCCGGAATCACTATCCCCTTGAAATGTCATAAAGGGAGCCCGCACCCATCTGCTACACTCAGGTTCACGAGCTAGAGCGTATTGCGGTTACTTTTCCTGCCCCCGCTACAGCTGTCATCCCATTCTTATCTACTAAGTGACTCACGTGTAAGGAGTAAATGCCGTGCTCAGGTGATGGTTGTCCATGCGATTAAGTGGGGATCTCATAGAGGAAATGCCCCGATTGGAACTGTGATTTCTCGCCGCGCCCCCCATAGGTCTGTACGAGGGACTACGCGTCATTGAAAGGTGATAGTATGGATCGCTCTTGGATACCGAGGACCGTCGAAACGGCCAGTGGGTTAGTTGGGACATCCGACAAACTAATTCTCCGACTTAAACTGGAACGAGAGTTCTTGCAATGGAGTGGCCGGTCTACGTCCCGCGGGCGATGTAGAACGGGTCGGTGTAGCACAGACTAAGCGACTACCACTGAGGTTACAGTGATGGGTCAATGAAATTAGATGACCTGACTAGATGTAACACCCTCTAGGGGATAACATGCCTGATAGACTTCCAGTCCACACACTTCACGATATGTCACAAAGTGGGGTCATTCCAGTCGTCTTCGAAAGGCCGCTGTATATGCGAGCAATAAGCGGGCCTGGGCAGGTTCATAGACCGCTAAGGCGCGGTTTGAGGTACCGTCGATCCGAGCAGAGATGGTCCGGAGCTATATATTATCAGGGGCGGCTATCCCGCAATCTGTCTCGTAAAGCTCTCTTTAATCCAGTCGTGAGCAAGGGCCTCGTAACCTCGAAAGTAAGCCGGGATAACCAATCAAGTAAGGCTCAGTTTAATGAATGGCAGCTATCGAGATGGGAGGTTTGCTAGCACCGACCCACTCGGGAGGTCCGTGTCGCAGAAACCGTCTCATAGTTATTTAGCAACGCTTTTGTTCCGCCAACCGGGTGGGTCTATCAAAATAGATGGGGGGGGTCGCCGAATCCGGCGTTCTAAATTACCCTCTCTATCAGTCTGACTTCAGAGGGTGGTTAATGCTCGAATAAGTCTCGCGTCGCAGCTACGTTTGGGCGGTACACCTTATCATTCCATACTGCGGTATACGACCCGACCCATGTGTTGAGCGGCAGTACTTAATAATAATCAAACACCTCGCTACAATCGGCGACACCGCAGCGAAAATCAACGTGTGAGCATTCTATGCCCGCGCCGCCCTCTTAAATGCATGTCCTCCGAGGACTCTCAAGACGGGCCTACCTTCGCGCGTAAGACTCGACTATTCATATTAATGAGGCAGACCAAAATTTTTCTACGTCGTCGAACGGCGTTCAAAAAAGCACATCGCTCTACTACAAAAAAGGTATCCATCAAGCAGGGCGCGATCAGTGCGTGTTTACTGATGAATATCCAAGTCGA
seq00005   TTTCTAGTCTACCGGGATAATAAGGGGCTACCGAACAGCCCTGTACGGCGGAGTCGTAATGCGCTGGAGGCTCTACACGGGAGCACTTCAGAACATCTAGACCCATCGTATAAAAATCCTTAGGAGCCCCCTGTCATTCTATGGCCCAGTAACGCGAGCCTAATATCGTGACCGGCACATAAAGAGCCTGCGACACCTCATGATGAAGACGCATAATGTCCAGTCGTTTCGCCCGGCTATAAAGTCGGGACTACCCCCAAGCGACTCCACACGCGCACTAAAAGATTAGAAGTCGCATGTTCGCTTTCTTGGTTGCCCTCTATACCAAAACGAAAGGCTACTAGAAGGGTTCCGCGGTGATGGCACACGGGTGCGTTACTCGTGAAACGAGAGATGGGGAACACACCTAGTCGTCCGCTGGTCGCATAGGAGCTGGCATGCCACGAGGGTAACATATTCTAGCTACTTGTATGAATCTTAAGGATTATCGGACTCACCGGTTCTGCGCACCCCCCTATTTCTTGCCAATTATATTACATTATTTATTGCTCCACGCATAATACGTATCTACAGGGCAGTGGTATAGGAACGTTAGTTGAGACCTGCAAAGTACCCTCGTGCGTGATGATTGGGTTGCAGAAAATACAGCGAGAAAAGCCGTTGTGTGAAAATGTATTTCCTGCAAGAACGTCGGAAAAAGTCACCCGATTCTAGGGTAATGAGTATTCCGGAAGTGTCCGTGATGTAAGGGTAAACATTGGACAAGTGGCTTGGGGGCGCCTGACCTGATTCTTTGTGAAGACTAATACGCGCAGTCAGCGATCGGTTCTTACACACTGGCGTCCGAGTTCACGTTTATAAACTCTCCGGAATCACTATCCCCTTGAAATGTCATAAAGGGAGCCCGCACCCATCTGCTACACTCAGGTTCACGAGCTAGAGCGTATTGCGGTTACTTTTCCTGCCCCCGCTACAGCTGTCATCCCATTCTTATCTACTAAGTGACTCACGTGTAAGGAGTAAATGCCGTGCTCAGGTGATGGTTGTCCATGCGATTAAGTGGGGATCTCATAGAGGAAATGCCCCGATTGGAACTGTGATTTCTCGCCGCGCCCCCCATAGGTCTGTACGAGGGACTACGCGTCATTGAAAGGTGATAGTATGGATCGCTCTTGGATACCGAGGACCGTCGAAACGGCCAGTGGGTTAGTTGGGACATCCGACAAACTAATTCTCCGACTTAAACTGGAACGAGAGTTCTTGCAATGGAGTGGCCGGTCTACGTCCCGCGGGCGATGTAGAACGGGTCGGTGTAGCACAGACTAAGCGACTACCACTGAGGTTACAGTGATGGGTCAATGAAATTAGATGACCTGACTAGATGTAACACCCTCTAGGGGATAACATGCCTGATAGACTTCCAGTCCACACACTTCACGATATGTCACAAAGTGGGGTCATTCCAGTCGTCTTCGAAAGGCCGCTGTATATGCGAGCAATAAGCGGGCCTGGGCAGGTTCATAGACCGCTAAGGCGCGGTTTGAGGTACCGTCGATCCGAGCAGAGATGGTCCGGAGCTATATATTATCAGGGGCGGCTATCCCGCAATCTGTCTCGTAAAGCTCTCTTTAATCCAGTCGTGAGCAAGGGCCTCGTAACCTCGAAAGTAAGCCGGGATAACCAATCAAGTAAGGCTCAGTTTAATGAATGGCAGCTATCGAGATGGGAGGTTTGCTAGCACCGACCCACTCGGGAGGTCCGTGTCGCAGAAACCGTCTCATAGTTATTTAGCAACGCTTTTGTTCCGCCAACCGGGTGGGTCTATCAAAATAGATGGGGGGGGTCGCCGAATCCGGCGTTCTAAATTACCCTCTCTATCAGTCTGACTTCAGAGGGTGGTTAATGCTCGAATAAGTCTCGCGTCGCAGCTACGTTTGGGCGGTACACCTTATCATTCCATACTGCGGTATACGACCCGACCCATGTGTTGAGCGGCAGTACTTAATAATAATCAAACACCTCGCTACAATCGGCGACACCGCAGCGAAAATCAACGTGTGAGCATTCTATGCCCGCGCCGCCCTCTTAAATGCATGTCCTCCGAGGACTCTCAAGACGGGCCTACCTTCGCGCGTAAGACTCGACTATTCATATTAATGAGGCAGACCAAAATTTTTCTACGTCGTCGAACGGCGTTCAAAAAAGCACATCGCTCTACTACAAAAAAGGTATCCATCAAGCAGGGCGCGATCAGTGCGTGTTTACTGATGAATATCCAAGTCGA
seq00006   TTTCTAGTCTACCGGGATAATAAGGGGCTACCGAACAGCCCTGTACGGCGGAGTCGTAATGCGCTGGAGGCTCTACACGGGAGCACTTCAGAACATCTAGACCCATCGTATAAAAATCCTTAGGAGCCCCCTGTCATTCTATGGCCCAGTAACGCGAGCCTAATATCGTGACCGGCACATAAAGAGCCTGCGACACCTCATGATGAAGACGCATAATGTCCAGTCGTTTCGCCCGGCTATAAAGTCGGGACTACCCCCAAGCGACTCCACACGCGCACTAAAAGATTAGAAGTCGCATGTTCGCTTTCTTGGTTGCCCTCTATACCAAAACGAAAGGCTACTAGAAGGGTTCCGCGGTGATGGCACACGGGTGCGTTACTCGTGAAACGAGAGATGGGGAACACACCTAGTCGTCCGCTGGTCGCATAGGAGCTGGCATGCCACGAGGGTAACATATTCTAGCTACTTGTATGAATCTTAAGGATTATCGGACTCACCGGTTCTGCGCACCCCCCTATTTCTTGCCAATTATATTACATTATTTATTGCTCCACGCATAATACGTATCTACAGGGCAGTGGTATAGGAACGTTAGTTGAGACCTGCAAAGTACCCTCGTGCGTGATGATTGGGTTGCAGAAAATACAGCGAGAAAAGCCGTTGTGTGAAAATGTATTTCCTGCAAGAACGTCGGAAAAAGTCACCCGATTCTAGGGTAATGAGTATTCCGGAAGTGTCCGTGATGTAAGGGTAAACATTGGACAAGTGGCTTGGGGGCGCCTGACCTGATTCTTTGTGAAGACTAATACGCGCAGTCAGCGATCGGTTCTTACACACTGGCGTCCGAGTTCACGTTTATAAACTCTCCGGAATCACTATCCCCTTGAAATGTCATAAAGGGAGCCCGCACCCATCTGCTACACTCAGGTTCACGAGCTAGAGCGTATTGCGGTTACTTTTCCTGCCCCCGCTACAGCTGTCATCCCATTCTTATCTACTAAGTGACTCACGTGTAAGGAGTAAATGCCGTGCTCAGGTGATGGTTGTCCATGCGATTAAGTGGGGATCTCATAGAGGAAATGCCCCGATTGGAACTGTGATTTCTCGCCGCGCCCCCCATAGGTCTGTACGAGGGACTACGCGTCATTGAAAGGTGATAGTATGGATCGCTCTTGGATACCGAGGACCGTCGAAACGGCCAGTGGGTTAGTTGGGACATCCGACAAACTAATTCTCCGACTTAAACTGGAACGAGAGTTCTTGCAATGGAGTGGCCGGTCTACGTCCCGCGGGCGATGTAGAACGGGTCGGTGTAGCACAGACTAAGCGACTACCACTGAGGTTACAGTGATGGGTCAATGAAATTAGATGACCTGACTAGATGTAACACCCTCTAGGGGATAACATGCCTGATAGACTTCCAGTCCACACACTTCACGATATGTCACAAAGTGGGGTCATTCCAGTCGTCTTCGAAAGGCCGCTGTATATGCGAGCAATAAGCGGGCCTGGGCAGGTTCATAGACCGCTAAGGCGCGGTTTGAGGTACCGTCGATCCGAGCAGAGATGGTCCGGAGCTATATATTATCAGGGGCGGCTATCCCGCAATCTGTCTCGTAAAGCTCTCTTTAATCCAGTCGTGAGCAAGGGCCTCGTAACCTCGAAAGTAAGCCGGGATAACCAATCAAGTAAGGCTCAGTTTAATGAATGGCAGCTATCGAGATGGGAGGTTTGCTAGCACCGACCCACTCGGGAGGTCCGTGTCGCAGAAACCGTCTCATAGTTATTTAGCAACGCTTTTGTTCCGCCAACCGGGTGGGTCTATCAAAATAGATGGGGGGGGTCGCCGAATCCGGCGTTCTAAATTACCCTCTCTATCAGTCTGACTTCAGAGGGTGGTTAATGCTCGAATAAGTCTCGCGTCGCAGCTACGTTTGGGCGGTACACCTTATCATTCCATACTGCGGTATACGACCCGACCCATGTGTTGAGCGGCAGTACTTAATAATAATCAAACACCTCGCTACAATCGGCGACACCGCAGCGAAAATCAACGTGTGAGCATTCTATGCCCGCGCCGCCCTCTTAAATGCATGTCCTCCGAGGACTCTCAAGACGGGCCTACCTTCGCGCGTAAGACTCGACTATTCATATTAATGAGGCAGACCAAAATTTTTCTACGTCGTCGAACGGCGTTCAAAAAAGCACATCGCTCTACTACAAAAAAGGTATCCATCAAGCAGGGCGCGATCAGTGCGTGTTTACTGATGAATATCCAAGTCGA
seq00007   TTTCTAGTCTACCGGGATAATAAGGGGCTACCGAACAGCCCTGTACGGCGGAGTCGTAATGCGCTGGAGGCTCTACACGGGAGCACTTCAGAACATCTAGACCCATCGTATAAAAATCCTTAGGAGCCCCCTGTCATTCTATGGCCCAGTAACGCGAGCCTAATATCGTGACCGGCACATAAAGAGCCTGCGACACCTCATGATGAAGACGCATAATGTCCAGTCGTTTCGCCCGGCTATAAAGTCGGGACTACCCCCAAGCGACTCCACACGCGCACTAAAAGATTAGAAGTCGCATGTTCGCTTTCTTGGTTGCCCTCTATACCAAAACGAAAGGCTACTAGAAGGGTTCCGCGGTGATGGCACACGGGTGCGTTACTCGTGAAACGAGAGATGGGGAACACACCTAGTCGTCCGCTGGTCGCATAGGAGCTGGCATGCCACGAGGGTAACATATTCTAGCTACTTGTATGAATCTTAAGGATTATCGGACTCACCGGTTCTGCGCACCCCCCTATTTCTTGCCAATTATATTACATTATTTATTGCTCCACGCATAATACGTATCTACAGGGCAGTGGTATAGGAACGTTAGTTGAGACCTGCAAAGTACCCTCGTGCGTGATGATTGGGTTGCAGAAAATACAGCGAGAAAAGCCGTTGTGTGAAAATGTATTTCCTGCAAGAACGTCGGAAAAAGTCACCCGATTCTAGGGTAATGAGTATTCCGGAAGTGTCCGTGATGTAAGGGTAAACATTGGACAAGTGGCTTGGGGGCGCCTGACCTGATTCTTTGTGAAGACTAATACGCGCAGTCAGCGATCGGTTCTTACACACTGGCGTCCGAGTTCACGTTTATAAACTCTCCGGAATCACTATCCCCTTGAAATGTCATAAAGGGAGCCCGCACCCATCTGCTACACTCAGGTTCACGAGCTAGAGCGTATTGCGGTTACTTTTCCTGCCCCCGCTACAGCTGTCATCCCATTCTTATCTACTAAGTGACTCACGTGTAAGGAGTAAATGCCGTGCTCAGGTGATGGTTGTCCATGCGATTAAGTGGGGATCTCATAGAGGAAATGCCCCGATTGGAACTGTGATTTCTCGCCGCGCCCCCCATAGGTCTGTACGAGGGACTACGCGTCATTGAAAGGTGATAGTATGGATCGCTCTTGGATACCGAGGACCGTCGAAACGGCCAGTGGGTTAGTTGGGACATCCGACAAACTAATTCTCCGACTTAAACTGGAACGAGAGTTCTTGCAATGGAGTGGCCGGTCTACGTCCCGCGGGCGATGTAGAACGGGTCGGTGTAGCACAGACTAAGCGACTACCACTGAGGTTACAGTGATGGGTCAATGAAATTAGATGACCTGACTAGATGTAACACCCTCTAGGGGATAACATGCCTGATAGACTTCCAGTCCACACACTTCACGATATGTCACAAAGTGGGGTCATTCCAGTCGTCTTCGAAAGGCCGCTGTATATGCGAGCAATAAGCGGGCCTGGGCAGGTTCATAGACCGCTAAGGCGCGGTTTGAGGTACCGTCGATCCGAGCAGAGATGGTCCGGAGCTATATATTATCAGGGGCGGCTATCCCGCAATCTGTCTCGTAAAGCTCTCTTTAATCCAGTCGTGAGCAAGGGCCTCGTAACCTCGAAAGTAAGCCGGGATAACCAATCAAGTAAGGCTCAGTTTAATGAATGGCAGCTATCGAGATGGGAGGTTTGCTAGCACCGACCCACTCGGGAGGTCCGTGTCGCAGAAACCGTCTCATAGTTATTTAGCAACGCTTTTGTTCCGCCAACCGGGTGGGTCTATCAAAATAGATGGGGGGGGTCGCCGAATCCGGCGTTCTAAATTACCCTCTCTATCAGTCTGACTTCAGAGGGTGGTTAATGCTCGAATAAGTCTCGCGTCGCAGCTACGTTTGGGCGGTACACCTTATCATTCCATACTGCGGTATACGACCCGACCCATGTGTTGAGCGGCAGTACTTAATAATAATCAAACACCTCGCTACAATCGGCGACACCGCAGCGAAAATCAACGTGTGAGCATTCTATGCCCGCGCCGCCCTCTTAAATGCATGTCCTCCGAGGACTCTCAAGACGGGCCTACCTTCGCGCGTAAGACTCGACTATTCATATTAATGAGGCAGACCAAAATTTTTCTACGTCGTCGAACGGCGTTCAAAAAAGCACATCGCTCTACTACAAAAAAGGTATCCATCAAGCAGGGCGCGATCAGTGCGTGTTTACTGATGAATATCCAAGTCGA
seq00008   TTTCTAGTCTACCGGGATAATAAGGGGCTACCGAACAGCCCTGTACGGCGGAGTCGTAATGCGCTGGAGGCTCTACACGGGAGCACTTCAGAACATCTAGACCCATCGTATAAAAATCCTTAGGAGCCCCCTGTCATTCTATGGCCCAGTAACGCGAGCCTAATATCGTGACCGGCACATAAAGAGCCTGCGACACCTCATGATGAAGACGCATAATGTCCAGTCGTTTCGCCCGGCTATAAAGTCGGGACTACCCCCAAGCGACTCCACACGCGCACTAAAAGATTAGAAGTCGCATGTTCGCTTTCTTGGTTGCCCTCTATACCAAAACGAAAGGCTACTAGAAGGGTTCCGCGGTGATGGCACACGGGTGCGTTACTCGTGAAACGAGAGATGGGGAACACACCTAGTCGTCCGCTGGTCGCATAGGAGCTGGCATGCCACGAGGGTAACATATTCTAGCTACTTGTATGAATCTTAAGGATTATCGGACTCACCGGTTCTGCGCACCCCCCTATTTCTTGCCAATTATATTACATTATTTATTGCTCCACGCATAATACGTATCTACAGGGCAGTGGTATAGGAACGTTAGTTGAGACCTGCAAAGTACCCTCGTGCGTGATGATTGGGTTGCAGAAAATACAGCGAGAAAAGCCGTTGTGTGAAAATGTATTTCCTGCAAGAACGTCGGAAAAAGTCACCCGATTCTAGGGTAATGAGTATTCCGGAAGTGTCCGTGATGTAAGGGTAAACATTGGACAAGTGGCTTGGGGGCGCCTGACCTGATTCTTTGTGAAGACTAATACGCGCAGTCAGCGATCGGTTCTTACACACTGGCGTCCGAGTTCACGTTTATAAACTCTCCGGAATCACTATCCCCTTGAAATGTCATAAAGGGAGCCCGCACCCATCTGCTACACTCAGGTTCACGAGCTAGAGCGTATTGCGGTTACTTTTCCTGCCCCCGCTACAGCTGTCATCCCATTCTTATCTACTAAGTGACTCACGTGTAAGGAGTAAATGCCGTGCTCAGGTGATGGTTGTCCATGCGATTAAGTGGGGATCTCATAGAGGAAATGCCCCGATTGGAACTGTGATTTCTCGCCGCGCCCCCCATAGGTCTGTACGAGGGACTACGCGTCATTGAAAGGTGATAGTATGGATCGCTCTTGGATACCGAGGACCGTCGAAACGGCCAGTGCGTTAGTTGGGGCATCCGACAAACTAATTCTCCGACTTAAACTGGAACGAGAGTTCTTGCAATGGAGTGGCCGGTCTACGTCCCGCGGGCGATGTAGAACGGGTCGGTGTAGCACAGACTAAGCGACTACCACTGAGGTTACAGTGATGGGTCAATGAAATTAGATGACCTGACTAGATGTAACACCCTCTAGGGGATAACATGCCTGATAGACTTCCAGTCCACACACTTCACGATATGTCACAAAGTGGGGTCATTCCAGTCGTCTTCGAAAGGCCGCTGTATATGCGAGCAATAAGCGGGCCTGGGCAGGTTCATAGACCGCTAAGGCGCGGTTTGAGGTACCGTCGATCCGAGCAGAGATGGTCCGGAGCTATATATTATCAGGGGCGGCTATCCCGCAATCTGTCTCGTAAAGCTCTCTTTAATCCAGTCGTGAGCAAGGGCCTCGTAACCTCGAAAGTAAGCCGGGATAACCAATCAAGTAAGGCTCAGTTTAATGAATGGCAGCTATCGAGATGGGAGGTTTGCTAGCACCGACCCACTCGGGAGGTCCGTGTCGCAGAAACCGTCTCATAGTTATTTAGCAACGCTTTTGTTCCGCCAACCGGGTGGGTCTATCAAAATAGATGGGGGGGGTCGCCGAATCCGGCGTTCTAAATTACCCTCTCTATCAGTCTGACTTCAGAGGGTGGTTAATGCTCGAATAAGTCTCGCGTCGCAGCTACGTTTGGGCGGTACACCTTATCATTCCATACTGCGGTATACGACCCGACCCATGTGTTGAGCGGCAGTACTTAATAATAATCAAACACCTCGCTACAATCGGCGACACCGCAGCGAAAATCAACGTGTGAGCATTCTATGCCCGCGCCGCCCTCTTAAATGCATGTCCTCCGAGGACTCTCAAGACGGGCCTACCTTCGCGCGTAAGACTCGACTATTCATATTAATGAGGCAGACCAAAATTTTTCTACGTCGTCGAACGGCGTTCAAAAAAGCACATCGCTCTACTACAAAAAAGGTATCCATCAAGCAGGGCGCGATCAGTGCGTGTTTACTGATGAATATCCAAGTCGA
seq00009   TTTCTAGTCTACCGGGATAATAAGGGGCTACCGAACAGCCCTGTACGGCGGAGTCGTAATGCGCTGGAGGCTCTACACGGGAGCACTTCAGAACATCTAGACCCATCGTATAAAAATCCTTAGGAGCCCCCTGTCATTCTATGGCCCAGTAACGCGAGCCTAATATCGTGACCGGCACATAAAGAGCCTGCGACACCTCATGATGAAGACGCATAATGTCCAGTCGTTTCGCCCGGCTATAAAGTCGGGACTACCCCCAAGCGACTCCACACGCGCACTAAAAGATTAGAAGTCGCATGTTCGCTTTCTTGGTTGCCCTCTATACCAAAACGAAAGGCTACTAGAAGGGTTCCGCGGTGATGGCACACGGGTGCGTTACTCGTGAAACGAGAGATGGGGAACACACCTAGTCGTCCGCTGGTCGCATAGGAGCTGGCATGCCACGAGGGTAACATATTCTAGCTACTTGTATGAATCTTAAGGATTATCGGACTCACCGGTTCTGCGCACCCCCCTATTTCTTGCCAATTATATTACATTATTTATTGCTCCACGCATAATACGTATCTACAGGGCAGTGGTATAGGAACGTTAGTTGAGACCTGCAAAGTACCCTCGTGCGTGATGATTGGGTTGCAGAAAATACAGCGAGAAAAGCCGTTGTGTGAAAATGTATTTCCTGCAAGAACGTCGGAAAAAGTCACCCGATTCTAGGGTAATGAGTATTCCGGAAGTGTCCGTGATGTAAGGGTAAACATTGGACAAGTGGCTTGGGGGCGCCTGACCTGATTCTTTGTGAAGACTAATACGCGCAGTCAGCGATCGGTTCTTACACACTGGCGTCCGAGTTCACGTTTATAAACTCTCCGGAATCACTATCCCCTTGAAATGTCATAAAGGGAGCCCGCACCCATCTGCTACACTCAGGTTCACGAGCTAGAGCGTATTGCGGTTACTTTTCCTGCCCCCGCTACAGCTGTCATCCCATTCTTATCTACTAAGTGACTCACGTGTAAGGAGTAAATGCCGTGCTCAGGTGATGGTTGTCCATGCGATTAAGTGGGGATCTCATAGAGGAAATGCCCCGATTGGAACTGTGATTTCTCGCCGCGCCCCCCATAGGTCTGTACGAGGGACTACGCGTCATTGAAAGGTGATAGTATGGATCGCTCTTGGATACCGAGGACCGTCGAAACGGCCAGTGGGTTAGTTGGGACATCCGACAAACTAATTCTCCGACTTAAACTGGAACGAGAGTTCTTGCAATGGAGTGGCCGGTCTACGTCCCGCGGGCGATGTAGAACGGGTCGGTGTAGCACAGACTAAGCGACTACCACTGAGGTTACAGTGATGGGTCAATGAAATTAGATGACCTGACTAGATGTAACACCCTCTAGGGGATAACATGCCTGATAGACTTCCAGTCCACACACTTCACGATATGTCACAAAGTGGGGTCATTCCAGTCGTCTTCGAAAGGCCGCTGTATATGCGAGCAATAAGCGGGCCTGGGCAGGTTCATAGACCGCTAAGGCGCGGTTTGAGGTACCGTCGATCCGAGCAGAGATGGTCCGGAGCTATATATTATCAGGGGCGGCTATCCCGCAATCTGTCTCGTAAAGCTCTCTTTAATCCAGTCGTGAGCAAGGGCCTCGTAACCTCGAAAGTAAGCCGGGATAACCAATCAAGTAAGGCTCAGTTTAATGAATGGCAGCTATCGAGATGGGAGGTTTGCTAGCACCGACCCACTCGGGAGGTCCGTGTCGCAGAAACCGTCTCATAGTTATTTAGCAACGCTTTTGTTCCGCCAACCGGGTGGGTCTATCAAAATAGATGGGGGGGGTCGCCGAATCCGGCGTTCTAAATTACCCTCTCTATCAGTCTGACTTCAGAGGGTGGTTAATGCTCGAATAAGTCTCGCGTCGCAGCTACGTTTGGGCGGTACACCTTATCATTCCATACTGCGGTATACGACCCGACCCATGTGTTGAGCGGCAGTACTTAATAATAATCAAACACCTCGCTACAATCGGCGACACCGCAGCGAAAATCAACGTGTGAGCATTCTATGCCCGCGCCGCCCTCTTAAATGCATGTCCTCCGAGGACTCTCAAGACGGGCCTACCTTCGCGCGTAAGACTCGACTATTCATATTAATGAGGCAGACCAAAATTTTTCTACGTCGTCGAACGGCGTTCAAAAAAGCACATCGCTCTACTACAAAAAAGGTATCCATCAAGCAGGGCGCGATCAGTGCGTGTTTACTGATGAATATCCAAGTCGA
seq00010   TTTCTAGTCTACCGGGATAATAAGGGGCTACCGAACAGCCCTGTACGGCGGAGTCGTAATGCGCTGGAGGCTCTACACGGGAGCACTTCAGAACATCTAGACCCATCGTATAAAAATCCTTAGGAGCCCCCTGTCATTCTATGGCCCAGTAACGCGAGCCTAATATCGTGACCGGCACATAAAGAGCCTGCGACACCTCATGATGAAGACGCATAATGTCCAGTCGTTTCGCCCGGCTATAAAGTCGGGACTACCCCCAAGCGACTCCACACGCGCACTAAAAGATTAGAAGTCGCATGTTCGCTTTCTTGGTTGCCCTCTATACCAAAACGAAAGGCTACTAGAAGGGTTCCGCGGTGATGGCACACGGGTGCGTTACTCGTGAAACGAGAGATGGGGAACACACCTAGTCGTCCGCTGGTCGCATAGGAGCTGGCATGCCACGAGGGTAACATATTCTAGCTACTTGTATGAATCTTAAGGATTATCGGACTCACCGGTTCTGCGCACCCCCCTATTTCTTGCCAATTATATTACATTATTTATTGCTCCACGCATAATACGTATCTACAGGGCAGTGGTATAGGAACGTTAGTTGAGACCTGCAAAGTACCCTCGTGCGTGATGATTGGGTTGCAGAAAATACAGCGAGAAAAGCCGTTGTGTGAAAATGTATTTCCTGCAAGAACGTCGGAAAAAGTCACCCGATTCTAGGGTAATGAGTATTCCGGAAGTGTCCGTGATGTAAGGGTAAACATTGGACAAGTGGCTTGGGGGCGCCTGACCTGATTCTTTGTGAAGACTAATACGCGCAGTCAGCGATCGGTTCTTACACACTGGCGTCCGAGTTCACGTTTATAAACTCTCCGGAATCACTATCCCCTTGAAATGTCATAAAGGGAGCCCGCACCCATCTGCTACACTCAGGTTCACGAGCTAGAGCGTATTGCGGTTACTTTTCCTGCCCCCGCTACAGCTGTCATCCCATTCTTATCTACTAAGTGACTCACGTGTAAGGAGTAAATGCCGTGCTCAGGTGATGGTTGTCCATGCGATTAAGTGGGGATCTCATAGAGGAAATGCCCCGATTGGAACTGTGATTTCTCGCCGCGCCCCCCATAGGTCTGTACGAGGGACTACGCGTCATTGAAAGGTGATAGTATGGATCGCTCTTGGATACCGAGGACCGTCGAAACGGCCAGTGCGTTAGTTGGGACATCCGACAAACTAATTCTCCGACTTAAACTGGAACGAGAGTTCTTGCAATGGAGTGGCCGGTCTACGTCCCGCGGGCGATGTAGAACGGGTCGGTGTAGCACAGACTAAGCGACTACCACTGAGGTTACAGTGATGGGTCAATGAAATTAGATGACCTGACTAGATGTAACACCCTCTAGGGGATAACATGCCTGATAGACTTCCAGTCCACACACTTCACGATATGTCACAAAGTGGGGTCATTCCAGTCGTCTTCGAAAGGCCGCTGTATATGCGAGCAATAAGCGGGCCTGGGCAGGTTCATAGACCGCTAAGGCGCGGTTTGAGGTACCGTCGATCCGAGCAGAGATGGTCCGGAGCTATATATTATCAGGGGCGGCTATCCCGCAATCTGTCTCGTAAAGCTCTCTTTAATCCAGTCGTGAGCAAGGGCCTCGTAACCTCGAAAGTAAGCCGGGATAACCAATCAAGTAAGGCTCAGTTTAATGAATGGCAGCTATCGAGATGGGAGGTTTGCTAGCACCGACCCACTCGGGAGGTCCGTGTCGCAGAAACCGTCTCATAGTTATTTAGCAACGCTTTTGTTCCGCCAACCGGGTGGGTCTATCAAAATAGATGGGGGGGGTCGCCGAATCCGGCGTTCTAAATTACCCTCTCTATCAGTCTCACTTCAGAGGGTGGTTAATGCTCGAATAAGTCTCGCGTCGCAGCTACGTTTGGGCGGTACACCTTATCATTCCATACTGCGGTATACGACCCGACCCATGTGTTGAGCGGCAGTACTTAATAATAATCAAACACCTCGCTACAATCGGCGACACCGCAGCGAAAATCAACGTGTGAGCATTCTATGCCCGCGCCGCCCTCTTAAATGCATGTCCTCCGAGGACTCTCAAGACGGGCCTACCTTCGCGCGTAAGACTCGACTATTCATATTAATGAGGCAGACCAAAATTTTTCTACGTCGTCGAACGGCGTTCAAAAAAGCACATCGCTCTACTACAAAAAAGGTATCCATCAAGCAGGGCGCGATCAGTGCGTGTTTACTGATGAATATCCAAGTCGA
seq00011   TTTCTAGTCTACCGGGATAATAAGGGGCTACCGAACAGCCCTGTACGGCGGAGTCGTAATGCGCTGGAGGCTCTACACGGGAGCACTTCAGAACATCTAGACCCATCGTATAAAAATCCTTAGGAGCCCCCTGTCATTCTATGGCCCAGTAACGCGAGCCTAATATCGTGACCGGCACATAAAGAGCCTGCGACACCTCATGATGAAGACGCATAATGTCCAGTCGTTTCGCCCGGCTATAAAGTCGGGACTACCCCCAAGCGACTCCACACGCGCACTAAAAGATTAGAAGTCGCATGTTCGCTTTCTTGGTTGCCCTCTATACCAAAACGAAAGGCTACTAGAAGGGTTCCGCGGTGATGGCACACGGGTGCGTTACTCGTGAAACGAGAGATGGGGAACACACCTAGTCGTCCGCTGGTCGCATAGGAGCTGGCATGCCACGAGGGTAACATATTCTAGCTACTTGTATGAATCTTAAGGATTATCGGACTCACCGGTTCTGCGCACCCCCCTATTTCTTGCCAATTATATTACATTATTTATTGCTCCACGCATAATACGTATCTACAGGGCAGTGGTATAGGAACGTTAGTTGAGACCTGCAAAGTACCCTCGTGCGTGATGATTGGGTTGCAGAAAATACAGCGAGAAAAGCCGTTGTGTGAAAATGTATTTCCTGCAAGAACGTCGGAAAAAGTCACCCGATTCTAGGGTAATGAGTATTCCGGAAGTGTCCGTGATGTAAGGGTAAACATTGGACAAGTGGCTTGGGGGCGCCTGACCTGATTCTTTGTGAAGACTAATACGCGCAGTCAGCGATCGGTTCTTACACACTGGCGTCCGAGTTCACGTTTATAAACTCTCCGGAATCACTATCCCCTTGAAATGTCATAAAGGGAGCCCGCACCCATCTGCTACACTCAGGTTCACGAGCTAGAGCGTATTGCGGTTACTTTTCCTGCCCCCGCTACAGCTGTCATCCCATTCTTATCTACTAAGTGACTCACGTGTAAGGAGTAAATGCCGTGCTCAGGTGATGGTTGTCCATGCGATTAAGTGGGGATCTCATAGAGGAAATGCCCCGATTGGAACTGTGATTTCTCGCCGCGCCCCCCATAGGTCTGTACGAGGGACTACGCGTCATTGAAAGGTGATAGTATGGATCGCTCTTGGATACCGAGGACCGTCGAAACGGCCAGTGGGTTAGTTGGGACATCCGACAAACTAATTCTCCGACTTAAACTGGAACGAGAGTTCTTGCAATGGAGTGGCCGGTCTACGTCCCGCGGGCGATGTAGAACGGGTCGGTGTAGCACAGACTAAGCGACTACCACTGAGGTTACAGTCATGGGTCAATGAAATTAGATGACCTGACTAGATGTAACACCCTCTAGGGGATAACATGCCTGATAGACTTCCAGTCCACACACTTCACGATATGTCACAAAGTGGGGTCATTCCAGTCGTCTTCGAAAGGCCGCTGTATATGCGAGCAATAAGCGGGCCTGGGCAGGTTCATAGACCGCTAAGGCGCGGTTTGAGGTACCGTCGATCCGAGCAGAGATGGTCCGGAGCTATATATTATCAGGGGCGGCTATCCCGCAATCTGTCTCGTAAAGCTCTCTTTAATCCAGTCGTGAGCAAGGGCCTCGTAACCTCGAAAGTAAGCCGGGATAACCAATCAAGTAAGGCTCAGTTTAATGAATGGCAGCTATCGAGATGGGAGGTTTGCTAGCACCGACCCACTCGGGAGGTCCGTGTCGCAGAAACCGTCTCATAGTTATTTAGCAACGCTTTTGTTCCGCCAACCGGGTGGGTCTATCAAAATAGATGGGGGGGGTCGCCGAATCCGGCGTTCTAAATTACCCTCTCTATCAGTCTGACTTCAGAGGGTGGTTAATGCTCGAATAAGTCTCGCGTCGCAGCTACGTTTGGGCGGTACACCTTATCATTCCATACTGCGGTATACGACCCGACCCATGTGTTGAGCGGCAGTACTTAATAATAATCAAACACCTCGCTACAATCGGCGACACCGCAGCGAAAATCAACGTGTGAGCATTCTATGCCCGCGCCGCCCTCTTAAATGCATGTCCTCCGAGGACTCTCAAGACGGGCCTACCTTCGCGCGTAAGACTCGACTATTCATATTAATGAGGCAGACCAAAATTTTTCTACGTCGTCGAACGGCGTTCAAAAAAGCACATCGCTCTACTACAAAAAAGGTATCCATCAAGCAGGGCGCGATCAGTGCGTGTTTACTGATGAATATCCAAGTCGA
seq00012   TTTCTAGTCTACCGGGATAATAAGGGGCTACCGAACAGCCCTGTACGGCGGAGTCGTAATGCGCTGGAGGCTCTACACGGGAGCACTTCAGAACATCTAGACCCATCGTATAAAAATCCTTAGGAGCCCCCTGTCATTCTATGGCCCAGTAACGCGAGCCTAATATCGTGACCGGCACATAAAGAGCCTGCGACACCTCATGATGAAGACGCATAATGTCCAGTCGTTTCGCCCGGCTATAAAGTCGGGACTACCCCCAAGCGACTCCACACGCGCACTAAAAGATTAGAAGTCGCATGTTCGCTTTCTTGGTTGCCCTCTATACCAAAACGAAAGGCTACTAGAAGGGTTCCGCGGTGATGGCACACGGGTGCGTTACTCGTGAAACGAGAGATGGGGAACACACCTAGTCGTCCGCTGGTCGCATAGGAGCTGGCATGCCACGAGGGTAACATATTCTAGCTACTTGTATGAATCTTAAGGATTATCGGACTCACCGGTTCTGCGCACCCCCCTATTTCTTGCCAATTATATTACATTATTTATTGCTCCACGCATAATACGTATCTACAGGGCAGTGGTATAGGAACGTTAGTTGAGACCTGCAAAGTACCCTCGTGCGTGATGATTGGGTTGCAGAAAATACAGCGAGAAAAGCCGTTGTGTGAAAATGTATTTCCTGCAAGAACGTCGGAAAAAGTCACCCGATTCTAGGGTAATGAGTATTCCGGAAGTGTCCGTGATGTAAGGGTAAACATTGGACAAGTGGCTTGGGGGCGCCTGACCTGATTCTTTGTGAAGACTAATACGCGCAGTCAGCGATCGGTTCTTACACACTGGCGTCCGAGTTCACGTTTATAAACTCTCCGGAATCACTATCCCCTTGAAATGTCATAAAGGGAGCCCGCACCCATCTGCTACACTCAGGTTCACGAGCTAGAGCGTATTGCGGTTACTTTTCCTGCCCCCGCTACAGCTGTCATCCCATTCTTATCTACTAAGTGACTCACGTGTAAGGAGTAAATGCCGTGCTCAGGTGATGGTTGTCCATGCGATTAAGTGGGGATCTCATAGAGGAAATGCCCCGATTGGAACTGTGATTTCTCGCCGCGCCCCCCATAGGTCTGTACGAGGGACTACGCGTCATTGAAAGGTGATAGTATGGATCGCTCTTGGATACCGAGGACCGTCGAAACGGCCAGTGGGTTAGTTGGGACATCCGACAAACTAATTCTCCGACTTAAACTGGAACGAGAGTTCTTGCAATGGAGTGGCCGGTCTACGTCCCGCGGGCGATGTAGAACGGGTCGGTGTAGCACAGACTAAGCGACTACCACTGAGGTTACAGTGATGGGTCAATGAAATTAGATGACCTGACTAGATGTAACACCCTCTAGGGGATAACATGCCTGATAGACTTCCAGTCCACACACTTCACGATATGTCACAAAGTGGGGTCATTCCAGTCGTCTTCGAAAGGCCGCTGTATATGCGAGCAATAAGCGGGCCTGGGCAGGTTCATAGACCGCTAAGGCGCGGTTTGAGGTACCGTCGATCCGAGCAGAGATGGTCCGGAGCTATATATTATCAGGGGCGGCTATCCCGCAATCTGTCTCGTAAAGCTCTCTTTAATCCAGTCGTGAGCAAGGGCCTCGTAACCTCGAAAGTAAGCCGGGATAACCAATCAAGTAAGGCTCAGTTTAATGAATGGCAGCTATCGAGATGGGAGGTTTGCTAGCACCGACCCACTCGGGAGGTCCGTGTCGCAGAAACCGTCTCATAGTTATTTAGCAACGCTTTTGTTCCGCCAACCGGGTGGGTCTATCAAAATAGATGGGGGGGGTCGCCGAATCCGGCGTTCTAAATTACCCTCTCTATCAGTCTGACTTCAGAGGGTGGTTAATGCTCGAATAAGTCTCGCGTCGCAGCTACGTTTGGGCGGTACACCTTATCATTCCATACTGCGGTATACGACCCGACCCATGTGTTGAGCGGCAGTACTTAATAATAATCAAACACCTCGCTACAATCGGCGACACCGCAGCGAAAATCAACGTGTGAGCATTCTATGCCCGCGCCGCCCTCTTAAATGCATGTCCTCCGAGGACTCTCAAGACGGGCCTACCTTCGCGCGTAAGACTCGACTATTCATATTAATGAGGCAGACCAAAATTTTTCTACGTCGTCGAACGGCGTTCAAAAAAGCACATCGCTCTACTACAAAAAAGGTATCCATCAAGCAGGGCGCGATCAGTGCGTGTTTACTGATGAATATCCAAGTCGA
seq00013   TTTCTAGTCTACCGGGATAATAAGGGGCTACCGAACAGCCCTGTACGGCGGAGTCGTAATGCGCTGGAGGCTCTACACGGGAGCACTTCAGAACATCTAGACCCATCGTATAAAAATCCTTAGGAGCCCCCTGTCATTCTATGGCCCAGTAACGCGAGCCTAATATCGTGACCGGCACATAAAGAGCCTGCGACACCTCATGATGAAGACGCATAATGTCCAGTCGTTTCGCCCGGCTATAAAGTCGGGACTACCCCCAAGCGACTCCACACGCGCACTAAAAGATTAGAAGTCGCATGTTCGCTTTCTTGGTTGCCCTCTATACCAAAACGAAAGGCTACTAGAAGGGTTCCGCGGTGATGGCACACGGGTGCGTTACTCGTGAAACGAGAGATGGGGAACACACCTAGTCGTCCGCTGGTCGCATAGGAGCTGGCATGCCACGAGGGTAACATATTCTAGCTACTTGTATGAATCTTAAGGATTATCGGACTCACCGGTTCTGCGCACCCCCCTATTTCTTGCCAATTATATTACATTATTTATTGCTCCACGCATAATACGTATCTACAGGGCAGTGGTATAGGAACGTTAGTTGAGACCTGCAAAGTACCCTCGTGCGTGATGATTGGGTTGCAGAAAATACAGCGAGAAAAGCCGTTGTGTGAAAATGTATTTCCTGCAAGAACGTCGGAAAAAGTCACCCGATTCTAGGGTAATGAGTATTCCGGAAGTGTCCGTGATGTAAGGGTAAACATTGGACAAGTGGCTTGGGGGCGCCTGACCTGATTCTTTGTGAAGACTAATACGCGCAGTCAGCGATCGGTTCTTACACACTGGCGTCCGAGTTCACGTTTATAAACTCTCCGGAATCACTATCCCCTTGAAATGTCATAAAGGGAGCCCGCACCCATCTGCTACACTCAGGTTCACGAGCTAGAGCGTATTGCGGTTACTTTTCCTGCCCCCGCTACAGCTGTCATCCCATTCTTATCTACTAAGTGACTCACGTGTAAGGAGTAAATGCCGTGCTCAGGTGATGGTTGTCCATGCGATTAAGTGGGGATCTCATAGAGGAAATGCCCCGATTGGAACTGTGATTTCTCGCCGCGCCCCCCATAGGTCTGTACGAGGGACTACGCGTCATTGAAAGGTGATAGTATGGATCGCTCTTGGATACCGAGGACCGTCGAAACGGCCAGTGGGTTAGTTGGGACATCCGACAAACTAATTCTCCGACTTAAACTGGAACGAGAGTTCTTGCAATGGAGTGGCCGGTCTACGTCCCGCGGGCGATGTAGAACGGGTCGGTGTAGCACAGACTAAGCGACTACCACTGAGGTTACAGTGATGGGTCAATGAAATTAGATGACCTGACTAGATGTAACACCCTCTAGGGGATAACATGCCTGATAGACTTCCAGTCCACACACTTCACGATATGTCACAAAGTGGGGTCATTCCAGTCGTCTTCGAAAGGCCGCTGTATATGCGAGCAATAAGCGGGCCTGGGCAGGTTCATAGACCGCTAAGGCGCGGTTTGAGGTACCGTCGATCCGAGCAGAGATGGTCCGGAGCTATATATTATCAGGGGCGGCTATCCCGCAATCTGTCTCGTAAAGCTCTCTTTAATCCAGTCGTGAGCAAGGGCCTCGTAACCTCGAAAGTAAGCCGGGATAACCAATCAAGTAAGGCTCAGTTTAATGAATGGCAGCTATCGAGATGGGAGGTTTGCTAGCACCGACCCACTCGGGAGGTCCGTGTCGCAGAAACCGTCTCATAGTTATTTAGCAACGCTTTTGTTCCGCCAACCGGGTGGGTCTATCAAAATAGATGGGGGGGGTCGCCGAATCCGGCGTTCTAAATTACCCTCTCTATCAGTCTCACTTCAGAGGGTGGTTAATGCTCGAATAAGTCTCGCGTCGCAGCTACGTTTGGGCGGTACACCTTATCATTCCATACTGCGGTATACGACCCGACCCATGTGTTGAGCGGCAGTACTTAATAATAATCAAACACCTCGCTACAATCGGCGACACCGCAGCGAAAATCAACGTGTGAGCATTCTATGCCCGCGCCGCCCTCTTAAATGCATGTCCTCCGAGGACTCTCAAGACGGGCCTACCTTCGCGCGTAAGACTCGACTATTCATATTAATGAGGCAGACCAAAATTTTTCTACGTCGTCGAACGGCGTTCAAAAAAGCACATCGCTCTACTACAAAAAAGGTATCCATCAAGCAGGGCGCGATCAGTGCGTGTTTACTGATGAATATCCAAGTCGA
seq00014   TTTCTAGTCTACCGGGATAATAAGGGGCTACCGAACAGCCCTGTACGGCGGAGTCGTAATGCGCTGGAGGCTCTACACGGGAGCACTTCAGAACATCTAGACCCATCGTATAAAAATCCTTAGGAGCCCCCTGTCATTCTATGGCCCAGTAACGCGAGCCTAATATCGTGACCGGCACATAAAGAGCCTGCGACACCTCATGATGAAGACGCATAATGTCCAGTCGTTTCGCCCGGCTATAAAGTCGGGACTACCCCCAAGCGACTCCACACGCGCACTAAAAGATTAGAAGTCGCATGTTCGCTTTCTTGGTTGCCCTCTATACCAAAACGAAAGGCTACTAGAAGGGTTCCGCGGTGATGGCACACGGGTGCGTTACTCGTGAAACGAGAGATGGGGAACACACCTAGTCGTCCGCTGGTCGCATAGGAGCTGGCATGCCACGAGGGTAACATATTCTAGCTACTTGTATGAATCTTAAGGATTATCGGACTCACCGGTTCTGCGCACCCCCCTATTTCTTGCCAATTATATTACATTATTTATTGCTCCACGCATAATACGTATCTACAGGGCAGTGGTATAGGAACGTTAGTTGAGACCTGCAAAGTACCCTCGTGCGTGATGATTGGGTTGCAGAAAATACAGCGAGAAAAGCCGTTGTGTGAAAATGTATTTCCTGCAAGAACGTCGGAAAAAGTCACCCGATTCTAGGGTGATGAGTATTCCGGAAGTGTCCGTGATGTAAGGGTAAACATTGGACAAGTGGCTTGGGGGCGCCTGACCTGATTCTTTGTGAAGACTAATACGCGCAGTCAGCGATCGGTTCTTACACACTGGCGTCCGAGTTCACGTTTATAAACTCTCCGGAATCACTATCCCCTTGAAATGTCATAAAGGGAGCCCGCACCCATCTGCTACACTCAGGTTCACGAGCTAGAGCGTATTGCGGTTACTTTTCCTGCCCCCGCTACAGCTGTCATCCCATTCTTATCTACTAAGTGACTCACGTGTAAGGAGTAAATGCCGTGCTCAGGTGATGGTTGTCCATGCGATTAAGTGGGGATCTCATAGAGGAAATGCCCCGATTGGAACTGTGATTTCTCGCCGCGCCCCCCATAGGTCTGTACGAGGGACTACGCGTCATTGAAAGGTGATAGTATGGATCGCTCTTGGATACCGAGGACCGTCGAAACGGCCAGTGGGTTAGTTGGGACATCCGACAAACTAATTCTCCGACTTAAACTGGAACGAGAGTTCTTGCAATGGAGTGGCCGGTCTACGTCCCGCGGGCGATGTAGAACGGGTCGGTGTAGCACAGACTAAGCGACTACCACTGAGGTTACAGTGATGGGTCAATGAAATTAGATGACCTGACTAGATGTAACACCCTCTAGGGGATAACATGCCTGATAGACTTCCAGTCCACACACTTCACGATATGTCACAAAGTGGGGTCATTCCAGTCGTCTTCGAAAGGCCGCTGTATATGCGAGCAATAAGCGGGCCTGGGCAGGTTCATAGACCGCTAAGGCGCGGTTTGAGGTACCGTCGATCCGAGCAGAGATGGTCCGGAGCTATATATTATCAGGGGCGGCTATCCCGCAATCTGTCTCGTAAAGCTCTCTTTAATCCAGTCGTGAGCAAGGGCCTCGTAACCTCGAAAGTAAGCCGGGATAACCAATCAAGTAAGGCTCAGTTTAATGAATGGCAGCTATCGAGATGGGAGGTTTGCTAGCACCGACCCACTCGGGAGGTCCGTGTCGCAGAAACCGTCTCATAGTTATTTAGCAACGCTTTTGTTCCGCCAACCGGGTGGGTCTATCAAAATAGATGGGGGGGGTCGCCGAATCCGGCGTTCTAAATTACCCTCTCTATCAGTCTGACTTCAGAGGGTGGTTAATGCTCGAATAAGTCTCGCGTCGCAGCTACGTTTGGGCGGTACACCTTATCATTCCATACTGCGGTATACGACCCGACCCATGTGTTGAGCGGCAGTACTTAATAATAATCAAACACCTCGCTACAATCGGCGACACCGCAGCGAAAATCAACGTGTGAGCATTCTATGCCCGCGCCGCCCTCTTAAATGCATGTCCTCCGAGGACTCTCAAGACGGGCCTACCTTCGCGCGTAAGACTCGACTATTCATATTAATGAGGCAGACCAAAATTTTTCTACGTCGTCGAACGGCGTTCAAAAAAGCACATCGCTCTACTACAAAAAAGGTATCCATCAAGCAGGGCGCGATCAGTGCGTGTTTACTGATGAATATCCAAGTCGA
seq00015   TTTCTAGTCTACCGGGATAATAAGGGGCTACCGAACAGCCCTGTACGGCGGAGTCGTAATGCGCTGGAGGCTCTACACGGGAGCACTTCAGAACATCTAGACCCATCGTATAAAAATCCTTAGGAGCCCCCTGTCATTCTATGGCCCAGTAACGCGAGCCTAATATCGTGACCGGCACATAAAGAGCCTGCGACACCTCATGATGAAGACGCATAATGTCCAGTCGTTTCGCCCGGCTATAAAGTCGGGACTACCCCCAAGCGACTCCACACGCGCACTAAAAGATTAGAAGTCGCATGTTCGCTTTCTTGGTTGCCCTCTATACCAAAACGAAAGGCTACTAGAAGGGTTCCGCGGTGATGGCACACGGGTGCGTTACTCGTGAAACGAGAGATGGGGAACACACCTAGTCGTCCGCTGGTCGCATAGGAGCTGGCATGCCACGAGGGTAACATATTCTAGCTACTTGTATGAATCTTAAGGATTATCGGACTCACCGGTTCTGCGCACCCCCCTATTTCTTGCCAATTATATTACATTATTTATTGCTCCACGCATAATACGTATCTACAGGGCAGTGGTATAGGAACGTTAGTTGAGACCTGCAAAGTACCCTCGTGCGTGATGATTGGGTTGCAGAAAATACAGCGAGAAAAGCCGTTGTGTGAAAATGTATTTCCTGCAAGAACGTCGGAAAAAGTCACCCGATTCTAGGGTAATGAGTATTCCGGAAGTGTCCGTGATGTAAGGGTAAACATTGGACAAGTGGCTTGGGGGCGCCTGACCTGATTCTTTGTGAAGACTAATACGCGCAGTCAGCGATCGGTTCTTACACACTGGCGTCCGAGTTCACGTTTATAAACTCTCCGGAATCACTATCCCCTTGAAATGTCATAAAGGGAGCCCGCACCCATCTGCTACACTCAGGTTCACGAGCTAGAGCGTATTGCGGTTACTTTTCCTGCCCCCGCTACAGCTGTCATCCCATTCTTATCTACTAAGTGACTCACGTGTAAGGAGTAAATGCCGTGCTCAGGTGATGGTTGTCCATGCGATTAAGTGGGGATCTCATAGAGGAAATGCCCCGATTGGAACTGTGATTTCTCGCCGCGCCCCCCATAGGTCTGTACGAGGGACTACGCGTCATTGAAAGGTGATAGTATGGATCGCTCTTGGATACCGAGGACCGTCGAAACGGCCAGTGGGTTAGTTGGGACATCCGACAAACTAATTCTCCGACTTAAACTGGAACGAGAGTTCTTGCAATGGAGTGGCCGGTCTACGTCCCGCGGGCGATGTAGAACGGGTCGGTGTAGCACAGACTAAGCGACTACCACTGAGGTTACAGTGATGGGTCAATGAAATTAGATGACCTGACTAGATGTAACACCCTCTAGGGGATAACATGCCTGATAGACTTCCAGTCCACACACTTCACGATATGTCACAAAGTGGGGTCATTCCAGTCGTCTTCGAAAGGCCGCTGTATATGCGAGCAATAAGCGGGCCTGGGCAGGTTCATAGACCGCTAAGGCGCGGTTTGAGGTACCGTCGATCCGAGCAGAGATGGTCCGGAGCTATATATTATCAGGGGCGGCTATCCCGCAATCTGTCTCGTAAAGCTCTCTTTAATCCAGTCGTGAGCAAGGGCCTCGTAACCTCGAAAGTAAGCCGGGATAACCAATCAAGTAAGGCTCAGTTTAATGAATGGCAGCTATCGAGATGGGAGGTTTGCTAGCACCGACCCACTCGGGAGGTCCGTGTCGCAGAAACCGTCTCATAGTTATTTAGCAACGCTTTTGTTCCGCCAACCGGGTGGGTCTATCAAAATAGATGGGGGGGGTCGCCGAATCCGGCGTTCTAAATTACCCTCTCTATCAGTCTGACTTCAGAGGGTGGTTAATGCTCGAATAAGTCTCGCGTCGCAGCTACGTTTGGGCGGTACACCTTATCATTCCATACTGCGGTATACGACCCGACCCATGTGTTGAGCGGCAGTACTTAATAATAATCAAACACCTCGCTACAATCGGCGACACCGCAGCGAAAATCAACGTGTGAGCATTCTATGCCCGCGCCGCCCTCTTAAATGCATGTCCTCCGAGGACTCTCAAGACGGGCCTACCTTCGCGCGTAAGACTCGACTATTCATATTAATGAGGCAGACCAAAATTTTTCTACGTCGTCGAACGGCGTTCAAAAAAGCACATCGCTCTACTACAAAAAAGGTATCCATCAAGCAGGGCGCGATCAGTGCGTGTTTACTGATGAATATCCAAGTCGA
seq00016   TTTCTAGTCTACCGGGATAATAAGGGGCTACCGAACAGCCCTGTACGGCGGAGTCGTAATGCGCTGGAGGCTCTACACGGGAGCACTTCAGAACATCTAGACCCATCGTATAAAAATCCTTAGGAGCCCCCTGTCATTCTATGGCCCAGTAACGCGAGCCTAATATCGTGACCGGCACATAAAGAGCCTGCGACACCTCATGATGAAGACGCATAATGTCCAGTCGTTTCGCCCGGCTATAAAGTCGGGACTACCCCCAAGCGACTCCACACGCGCACTAAAAGATTAGAAGTCGCATGTTCGCTTTCTTGGTTGCCCTCTATACCAAAACGAAAGGCTACTAGAAGGGTTCCGCGGTGATGGCACACGGGTGCGTTACTCGTGAAACGAGAGATGGGGAACACACCTAGTCGTCCGCTGGTCGCATAGGAGCTGGCATGCCACGAGGGTAACATATTCTAGCTACTTGTATGAATCTTAAGGATTATCGGACTCACCGGTTCTGCGCACCCCCCTATTTCTTGCCAATTATATTACATTATTTATTGCTCCACGCATAATACGTATCTACAGGGCAGTGGTATAGGAACGTTAGTTGAGACCTGCAAAGTACCCTCGTGCGTGATGATTGGGTTGCAGAAAATACAGCGAGAAAAGCCGTTGTGTGAAAATGTATTTCCTGCAAGAACGTCGGAAAAAGTCACCCGATTCTAGGGTAATGAGTATTCCGGAAGTGTCCGTGATGTAAGGGTAAACATTGGACAAGTGGCTTGGGGGCGCCTGACCTGATTCTTTGTGAAGACTAATACGCGCAGTCAGCGATCGGTTCTTACACACTGGCGTCCGAGTTCACGTTTATAAACTCTCCGGAATCACTATCCCCTTGAAATGTCATAAAGGGAGCCCGCACCCATCTGCTACACTCAGGTTCACGAGCTAGAGCGTATTGCGGTTACTTTTCCTGCCCCCGCTACAGCTGTCATCCCATTCTTATCTACTAAGTGACTCACGTGTAAGGAGTAAATGCCGTGCTCAGGTGATGGTTGTCCATGCGATTAAGTGGGGATCTCATAGAGGAAATGCCCCGATTGGAACTGTGATTTCTCGCCGCGCCCCCCATAGGTCTGTACGAGGGACTACGCGTCATTGAAAGGTGATAGTATGGATCGCTCTTGGATACCGAGGACCGTCGAAACGGCCAGTGGGTTAGTTGGGACATCCGACAAACTAATTCTCCGACTTAAACTGGAACGAGAGTTCTTGCAATGGAGTGGCCGGTCTACGTCCCGCGGGCGATGTAGAACGGGTCGGTGTAGCACAGACTAAGCGACTACCACTGAGGTTACAGTGATGGGTCAATGAAATTAGATGACCTGACTAGATGTAACACCCTCTAGGGGATAACATGCCTGATAGACTTCCAGTCCACACACTTCACGATATGTCACAAAGTGGGGTCATTCCAGTCGTCTTCGAAAGGCCGCTGTATATGCGAGCAATAAGCGGGCCTGGGCAGGTTCATAGACCGCTAAGGCGCGGTTTGAGGTACCGTCGATCCGAGCAGAGATGGTCCGGAGCTATATATTATCAGGGGCGGCTATCCCGCAATCTGTCTCGTAAAGCTCTCTTTAATCCAGTCGTGAGCAAGGGCCTCGTAACCTCGAAAGTAAGCCGGGATAACCAATCAAGTAAGGCTCAGTTTAATGAATGGCAGCTATCGAGATGGGAGGTTTGCTAGCACCGACCCACTCGGGAGGTCCGTGTCGCAGAAACCGTCTCATAGTTATTTAGCAACGCTTTTGTTCCGCCAACCGGGTGGGTCTATCAAAATAGATGGGGGGGGTCGCCGAATCCGGCGTTCTAAATTACCCTCTCTATCAGTCTGACTTCAGAGGGTGGTTAATGCTCGAATAAGTCTCGCGTCGCAGCTACGTTTGGGCGGTACACCTTATCATTCCATACTGCGGTATACGACCCGACCCATGTGTTGAGCGGCAGTACTTAATAATAATCAAACACCTCGCTACAATCGGCGACACCGCAGCGAAAATCAACGTGTGAGCATTCTATGCCCGCGCCGCCCTCTTAAATGCATGTCCTCCGAGGACTCTCAAGACGGGCCTACCTTCGCGCGTAAGACTCGACTATTCATATTAATGAGGCAGACCAAAATTTTTCTACGTCGTCGAACGGCGTTCAAAAAAGCACATCGCTCTACTACAAAAAAGGTATCCATCAAGCAGGGCGCGATCAGTGCGTGTTTACTGATGAATATCCAAGTCGA
seq00017   TTTCTAGTCTACCGGGATAATAAGGGGCTACCGAACAGCCCTGTACGGCGGAGTCGTAATGCGCTGGAGGCTCTACACGGGAGCACTTCAGAACATCTAGACCCATCGTATAAAAATCCTTAGGAGCCCCCTGTCATTCTATGGCCCAGTAACGCGAGCCTAATATCGTGACCGGCACATAAAGAGCCTGCGACACCTCATGATGAAGACGCATAATGTCCAGTCGTTTCGCCCGGCTATAAAGTCGGGACTACCCCCAAGCGACTCCACACGCGCACTAAAAGATTAGAAGTCGCATGTTCGCTTTCTTGGTTGCCCTCTATACCAAAACGAAAGGCTACTAGAAGGGTTCCGCGGTGATGGCACACGGGTGCGTTACTCGTGAAACGAGAGATGGGGAACACACCTAGTCGTCCGCTGGTCGCATAGGAGCTGGCATGCCACGAGGGTAACATATTCTAGCTACTTGTATGAATCTTAAGGATTATCGGACTCACCGGTTCTGCGCACCCCCCTATTTCTTGCCAATTATATTACATTATTTATTGCTCCACGCATAATACGTATCTACAGGGCAGTGGTATAGGAACGTTAGTTGAGACCTGCAAAGTACCCTCGTGCGTGATGATTGGGTTGCAGAAAATACAGCGAGAAAAGCCGTTGTGTGAAAATGTATTTCCTGCAAGAACGTCGGAAAAAGTCACCCGATTCTAGGGTAATGAGTATTCCGGAAGTGTCCGTGATGTAAGGGTAAACATTGGACAAGTGGCTTGGGGGCGCCTGACCTGATTCTTTGTGAAGACTAATACGCGCAGTCAGCGATCGGTTCTTACACACTGGCGTCCGAGTTCACGTTTATAAACTCTCCGGAATCACTATCCCCTTGAAATGTCATAAAGGGAGCCCGCACCCATCTGCTACACTCAGGTTCACGAGCTAGAGCGTATTGCGGTTACTTTTCCTGCCCCCGCTACAGCTGTCATCCCATTCTTATCTACTAAGTGACTCACGTGTAAGGAGTAAATGCCGTGCTCAGGTGATGGTTGTCCATGCGATTAAGTGGGGATCTCATAGAGGAAATGCCCCGATTGGAACTGTGATTTCTCGCCGCGCCCCCCATAGGTCTGTACGAGGGACTACGCGTCATTGAAAGGTGATAGTATGGATCGCTCTTGGATACCGAGGACCGTCGAAACGGCCAGTGGGTTAGTTGGGACATCCGACAAACTAATTCTCCGACTTAAACTGGAACGAGAGTTCTTGCAATGGAGTGGCCGGTCTACGTCCCGCGGGCGATGTAGAACGGGTCGGTGTAGCACAGACTAAGCGACTACCACTGAGGTTACAGTGATGGGTCAATGAAATTAGATGACCTGACTAGATGTAACACCCTCTAGGGGATAACATGCCTGATAGACTTCCAGTCCACACACTTCACGATATGTCACAAAGTGGGGTCATTCCAGTCGTCTTCGAAAGGCCGCTGTATATGCGAGCAATAAGCGGGCCTGGGCAGGTTCATAGACCGCTAAGGCGCGGTTTGAGGTACCGTCGATCCGAGCAGAGATGGTCCGGAGCTATATATTATCAGGGGCGGCTATCCCGCAATCTGTCTCGTAAAGCTCTCTTTAATCCAGTCGTGAGCAAGGGCCTCGTAACCTCGAAAGTAAGCCGGGATAACCAATCAAGTAAGGCTCAGTTTAATGAATGGCAGCTATCGAGATGGGAGGTTTGCTAGCACCGACCCACTCGGGAGGTCCGTGTCGCAGAAACCGTCTCATAGTTATTTAGCAACGCTTTTGTTCCGCCAACCGGGTGGGTCTATCAAAATAGATGGGGGGGGTCGCCGAATCCGGCGTTCTAAATTACCCTCTCTATCAGTCTGACTTCAGAGGGTGGTTAATGCTCGAATAAGTCTCGCGTCGCAGCTACGTTTGGGCGGTACACCTTATCATTCCATACTGCGGTATACGACCCGACCCATGTGTTGAGCGGCAGTACTTAATAATAATCAAACACCTCGCTACAATCGGCGACACCGCAGCGAAAATCAACGTGTGAGCATTCTATGCCCGCGCCGCCCTCTTAAATGCATGTCCTCCGAGGACTCTCAAGACGGGCCTACCTTCGCGCGTAAGACTCGACTATTCATATTAATGAGGCAGACCAAAATTTTTCTACGTCGTCGAACGGCGTTCAAAAAAGCACATCGCTCTACTACAAAAAAGGTATCCATCAAGCAGGGCGCGATCAGTGCGTGTTTACTGATGAATATCCAAGTCGA
seq00018   TTTCTAGTCTACCGGGATAATAAGGGGCTACCGAACAGCCCTGTACGGCGGAGTCGTAATGCGCTGGAGGCTCTACACGGGAGCACTTCAGAACATCTAGACCCATCGTATAAAAATCCTTAGGAGCCCCCTGTCATTCTATGGCCCAGTAACGCGAGCCTAATATCGTGACCGGCACATAAAGAGCCTGCGACACCTCATGATGAAGACGCATAATGTCCAGTCGTTTCGCCCGGCTATAAAGTCGGGACTACCCCCAAGCGACTCCACACGCGCACTAAAAGATTAGAAGTCGCATGTTCGCTTTCTTGGTTGCCCTCTATACCAAAACGAAAGGCTACTAGAAGGGTTCCGCGGTGATGGCACACGGGTGCGTTACTCGTGAAACGAGAGATGGGGAACACACCTAGTCGTCCGCTGGTCGCATAGGAGCTGGCATGCCACGAGGGTAACATATTCTAGCTACTTGTATGAATCTTAAGGATTATCGGACTCACCGGTTCTGCGCACCCCCCTATTTCTTGCCAATTATATTACATTATTTATTGCTCCACGCATAATACGTATCTACAGGGCAGTGGTATAGGAACGTTAGTTGAGACCTGCAAAGTACCCTCGTGCGTGATGATTGGGTTGCAGAAAATACAGCGAGAAAAGCCGTTGTGTGAAAATGTATTTCCTGCAAGAACGTCGGAAAAAGTCACCCGATTCTAGGGTAATGAGTATTCCGGAAGTGTCCGTGATGTAAGGGTAAACATTGGACAAGTGGCTTGGGGGCGCCTGACCTGATTCTTTGTGAAGACTAATACGCGCAGTCAGCGATCGGTTCTTACACACTGGCGTCCGAGTTCACGTTTATAAACTCTCCGGAATCACTATCCCCTTGAAATGTCATAAAGGGAGCCCGCACCCATCTGCTACACTCAGGTTCACGAGCTAGAGCGTATTGCGGTTACTTTTCCTGCCCCCGCTACAGCTGTCATCCCATTCTTATCTACTAAGTGACTCACGTGTAAGGAGTAAATGCCGTGCTCAGGTGATGGTTGTCCATGCGATTAAGTGGGGATCTCATAGAGGAAATGCCCCGATTGGAACTGTGATTTCTCGCCGCGCCCCCCATAGGTCTGTACGAGGGACTACGCGTCATTGAAAGGTGATAGTATGGATCGCTCTTGGATACCGAGGACCGTCGAAACGGCCAGTGGGTTAGTTGGGACATCCGACAAACTAATTCTCCGACTTAAACTGGAACGAGAGTTCTTGCAATGGAGTGGCCGGTCTACGTCCCGCGGGCGATGTAGAACGGGTCGGTGTAGCACAGACTAAGCGACTACCACTGAGGTTACAGTGATGGGTCAATGAAATTAGATGACCTGACTAGATGTAACACCCTCTAGGGGATAACATGCCTGATAGACTTCCAGTCCACACACTTCACGATATGTCACAAAGTGGGGTCATTCCAGTCGTCTTCGAAAGGCCGCTGTATATGCGAGCAATAAGCGGGCCTGGGCAGGTTCATAGACCGCTAAGGCGCGGTTTGAGGTACCGTCGATCCGAGCAGAGATGGTCCGGAGCTATATATTATCAGGGGCGGCTATCCCGCAATCTGTCTCGTAAAGCTCTCTTTAATCCAGTCGTGAGCAAGGGCCTCGTAACCTCGAAAGTAAGCCGGGATAACCAATCAAGTAAGGCTCAGTTTAATGAATGGCAGCTATCGAGATGGGAGGTTTGCTAGCACCGACCCACTCGGGAGGTCCGTGTCGCAGAAACCGTCTCATAGTTATTTAGCAACGCTTTTGTTCCGCCAACCGGGTGGGTCTATCAAAATAGATGGGGGGGGTCGCCGAATCCGGCGTTCTAAATTACCCTCTCTATCAGTCTGACTTCAGAGGGTGGTTAATGCTCGAATAAGTCTCGCGTCGCAGCTACGTTTGGGCGGTACACCTTATCATTCCATACTGCGGTATACGACCCGACCCATGTGTTGAGCGGCAGTACTTAATAATAATCAAACACCTCGCTACAATCGGCGACACCGCAGCGAAAATCAACGTGTGAGCATTCTATGCCCGCGCCGCCCTCTTAAATGCATGTCCTCCGAGGACTCTCAAGACGGGCCTACCTTCGCGCGTAAGACTCGACTATTCATATTAATGAGGCAGACCAAAATTTTTCTACGTCGTCGAACGGCGTTCAAAAAAGCACATCGCTCTACTACAAAAAAGGTATCCATCAAGCAGGGCGCGATCAGTGCGTGTTTACTGATGAATATCCAAGTCGA
seq00019   TTTCTAGTCTACCGGGATAATAAGGGGCTACCGAACAGCCCTGTACGGCGGAGTCGTAATGCGCTGGAGGCTCTACACGGGAGCACTTCAGAACATCTAGACCCATCGTATAAAAATCCTTAGGAGCCCCCTGTCATTCTATGGCCCAGTAACGCGAGCCTAATATCGTGACCGGCACATAAAGAGCCTGCGACACCTCATGATGAAGACGCATAATGTCCAGTCGTTTCGCCCGGCTATAAAGTCGGGACTACCCCCAAGCGACTCCACACGCGCACTAAAAGATTAGAAGTCGCATGTTCGCTTTCTGGGTTGCCCTCTATACCAAAACGAAAGGCTACTAGAAGGGTTCCGCGGTGATGGCACACGGGTGCGTTACTCGTGAAACGAGAGATGGGGAACACACCTAGTCGTCCGCTGGTCGCATAGGAGCTGGCATGCCACGAGGGTAACATATTCTAGCTACTTGTATGAATCTTAAGGATTATCGGACTCACCGGTTCTGCGCACCCCCCTATTTCTTGCCAATTATATTACATTATTTATTGCTCCACGCATAATACGTATCTACAGGGCAGTGGTATAGGAACGTTAGTTGAGACCTGCAAAGTACCCTCGTGCGTGATGATTGGGTTGCAGAAAATACAGCGAGAAAAGCCGTTGTGTGAAAATGTATTTCCTGCAAGAACGTCGGAAAAAGTCACCCGATTCTAGGGTAATGAGTATTCCGGAAGTGTCCGTGATGTAAGGGTAAACATTGGACAAGTGGCTTGGGGGCGCCTGACCTGATTCTTTGTGAAGACTAATACGCGCAGTCAGCGATCGGTTCTTACACACTGGCGTCCGAGTTCACGTTTATAAACTCTCCGGAATCACTATCCCCTTGAAATGTCATAAAGGGAGCCCGCACCCATCTGCTACACTCAGGTTCACGAGCTAGAGCGTATTGCGGTTACTTTTCCTGCCCCCGCTACAGCTGTCATCCCATTCTTATCTACTAAGTGACTCACGTGTAAGGAGTAAATGCCGTGCTCAGGTGATGGTTGTCCATGCGATTAAGTGGGGATCTCATAGAGGAAATGCCCCGATTGGAACTGTGATTTCTCGCCGCGCCCCCCATAGGTCTGTACGAGGGACTACGCGTCATTGAAAGGTGATAGTATGGATCGCTCTTGGATACCGAGGACCGTCGAAACGGCCAGTGCGTTAGTTGGGACATCCGACAAACTAATTCTCCGACTTAAACTGGAACGAGAGTTCTTGCAATGGAGTGGCCGGTCTACGTCCCGCGGGCGATGTAGAACGGGTCGGTGTAGCACAGACTAAGCGACTACCACTGAGGTTACAGTGATGGGTCAATGAAATTAGATGACCTGACTAGATGTAACACCCTCTAGGGGATAACATGCCTGATAGACTTCCAGTCCACACACTTCACGATATGTCACAAAGTGGGGTCATTCCAGTCGTCTTCGAAAGGCCGCTGTATATGCGAGCAATAAGCGGGCCTGGGCAGGTTCATAGACCGCTAAGGCGCGGTTTGAGGTACCGTCGATCCGAGCAGAGATGGTCCGGAGCTATATATTATCAGGGGCGGCTATCCCGCAATCTGTCTCGTAAAGCTCTCTTTAATCCAGTCGTGAGCAAGGGCCTCGTAACCTCGAAAGTAAGCCGGGATAACCAATCAAGTAAGGCTCAGTTTAATGAATGGCAGCTATCGAGATGGGAGGTTTGCTAGCACCGACCCACTCGGGAGGTCCGTGTCGCAGAAACCGTCTCATAGTTATTTAGCAACGCTTTTGTTCCGCCAACCGGGTGGGTCTATCAAAATAGATGGGGGGGGTCGCCGAATCCGGCGTTCTAAATTACCCTCTCTATCAGTCTCACTTCAGAGGGTGGTTAATGCTCGAATAAGTCTCGCGTCGCAGCTACGTTTGGGCGGTACACCTTATCATTCCATACTGCGGTATACGACCCGACCCATGTGTTGAGCGGCAGTACTTAATAATAATCAAACACCTCGCTACAATCGGCGACACCGCAGCGAAAATCAACGTGTGAGCATTCTATGCCCGCGCCGCCCTCTTAAATGCATGTCCTCCGAGGACTCTCAAGACGGGCCTACCTTCGCGCGTAAGACTCGACTATTCATATTAATGAGGCAGACCAAAATTTTTCTACGTCGTCGAACGGCGTTCAAAAAAGCACATCGCTCTACTACAAAAAAGGTATCCATCAAGCAGGGCGCGATCAGTGCGTGTTTACTGATGAATATCCAAGTCGA
seq00020   TTTCTAGTCTACCGGGATAATAAGGGGCTACCGAACAGCCCTGTACGGCGGAGTCGTAATGCGCTGGAGGCTCTACACGGGAGCACTTCAGAACATCTAGACCCATCGTATAAAAATCCTTAGGAGCCCCCTGTCATTCTATGGCCCAGTAACGCGAGCCTAATATCGTGACCGGCACATAAAGAGCCTGCGACACCTCATGATGAAGACGCATAATGTCCAGTCGTTTCGCCCGGCTATAAAGTCGGGACTACCCCCAAGCGACTCCACACGCGCACTAAAAGATTAGAAGTCGCATGTTCGCTTTCTTGGTTGCCCTCTATACCAAAACGAAAGGCTACTAGAAGGGTTCCGCGGTGATGGCACACGGGTGCGTTACTCGTGAAACGAGAGATGGGGAACACACCTAGTCGTCCGCTGGTCGCATAGGAGCTGGCATGCCACGAGGGTAACATATTCTAGCTACTTGTATGAATCTTAAGGATTATCGGACTCACCGGTTCTGCGCACCCCCCTATTTCTTGCCAATTATATTACATTATTTATTGCTCCACGCATAATACGTATCTACAGGGCAGTGGTATAGGAACGTTAGTTGAGACCTGCAAAGTACCCTCGTGCGTGATGATTGGGTTGCAGAAAATACAGCGAGAAAAGCCGTTGTGTGAAAATGTATTTCCTGCAAGAACGTCGGAAAAAGTCACCCGATTCTAGGGTAATGAGTATTCCGGAAGTGTCCGTGATGTAAGGGTAAACATTGGACAAGTGGCTTGGGGGCGCCTGACCTGATTCTTTGTGAAGACTAATACGCGCAGTCAGCGATCGGTTCTTACACACTGGCGTCCGAGTTCACGTTTATAAACTCTCCGGAATCACTATCCCCTTGAAATGTCATAAAGGGAGCCCGCACCCATCTGCTACACTCAGGTTCACGAGCTAGAGCGTATTGCGGTTACTTTTCCTGCCCCCGCTACAGCTGTCATCCCATTCTTATCTACTAAGTGACTCACGTGTAAGGAGTAAATGCCGTGCTCAGGTGATGGTTGTCCATGCGATTAAGTGGGGATCTCATAGAGGAAATGCCCCGATTGGAACTGTGATTTCTCGCCGCGCCCCCCATAGGTCTGTACGAGGGACTACGCGTCATTGAAAGGTGATAGTATGGATCGCTCTTGGATACCGAGGACCGTCGAAACGGCCAGTGCGTTAGTTGGGACATCCGACAAACTAATTCTCCGACTTAAACTGGAACGAGAGTTCTTGCAATGGAGTGGCCGGTCTACGTCCCGCGGGCGATGTAGAACGGGTCGGTGTAGCACAGACTAAGCGACTACCACTGAGGTTACAGTGATGGGTCAATGAAATTAGATGACCTGACTAGATGTAACACCCTCTAGGGGATAACATGCCTGATAGACTTCCAGTCCACACACTTCACGATATGTCACAAAGTGGGGTCATTCCAGTCGTCTTCGAAAGGCCGCTGTATATGCGAGCAATAAGCGGGCCTGGGCAGGTTCATAGACCGCTAAGGCGCGGTTTGAGGTACCGTCGATCCGAGCAGAGATGGTCCGGAGCTATATATTATCAGGGGCGGCTATCCCGCAATCTGTCTCGTAAAGCTCTCTTTAATCCAGTCGTGAGCAAGGGCCTCGTAACCTCGAAAGTAAGCCGGGATAACCAATCAAGTAAGGCTCAGTTTAATGAATGGCAGCTATCGAGATGGGAGGTTTGCTAGCACCGACCCACTCGGGAGGTCCGTGTCGCAGAAACCGTCTCATAGTTATTTAGCAACGCTTTTGTTCCGCCAACCGGGTGGGTCTATCAAAATAGATGGGGGGGGTCGCCGAATCCGGCGTTCTAAATTACCCTCTCTATCAGTCTCACTTCAGAGGGTGGTTAATGCTCGAATAAGTCTCGCGTCGCAGCTACGTTTGGGCGGTACACCTTATCATTCCATACTGCGGTATACGACCCGACCCATGTGTTGAGCGGCAGTACTTAATAATAATCAAACACCTCGCTACAATCGGCGACACCGCAGCGAAAATCAACGTGTGAGCATTCTATGCCCGCGCCGCCCTCTTAAATGCATGTCCTCCGAGGACTCTCAAGACGGGCCTACCTTCGCGCGTAAGACTCGACTATTCATATTAATGAGGCAGACCAAAATTTTTCTACGTCGTCGAACGGCGTTCAAAAAAGCACATCGCTCTACTACAAAAAAGGTATCCATCAAGCAGGGCGCGATCAGTGCGTGTTTACTGATGAATATCCAAGTCGA
seq00021   TTTCTAGTCTACCGGGATAATAAGGGGCTACCGAACAGCCCTGTACGGCGGAGTCGTAATGCGCTGGAGGCTCTACACGGGAGCACTTCAGAACATCTAGACCCATCGTATAAAAATCCTTAGGAGCCCCCTGTCATTCTATGGCCCAGTAACGCGAGCCTAATATCGTGACCGGCACATAAAGAGCCTGCGACACCTCATGATGAAGACGCATAATGTCCAGTCGTTTCGCCCGGCTATAAAGTCGGGACTACCCCCAAGCGACTCCACACGCGCACTAAAAGATTAGAAGTCGCATGTTCGCTTTCTTGGTTGCCCTCTATACCAAAACGAAAGGCTACTAGAAGGGTTCCGCGGTGATGGCACACGGGTGCGTTACTCGTGAAACGAGAGATGGGGAACACACCTAGTCGTCCGCTGGTCGCATAGGAGCTGGCATGCCACGAGGGTAACATATTCTAGCTACTTGTATGAATCTTAAGGATTATCGGACTCACCGGTTCTGCGCACCCCCCTATTTCTTGCCAATTATATTACATTATTTATTGCTCCACGCATAATACGTATCTACAGGGCAGTGGTATAGGAACGTTAGTTGAGACCTGCAAAGTACCCTCGTGCGTGATGATTGGGTTGCAGAAAATACAGCGAGAAAAGCCGTTGTGTGAAAATGTATTTCCTGCAAGAACGTCGGAAAAAGTCACCCGATTCTAGGGTAATGAGTATTCCGGAAGTGTCCGTGATGTAAGGGTAAACATTGGACAAGTGGCTTGGGGGCGCCTGACCTGATTCTTTGTGAAGACTAATACGCGCAGTCAGCGATCGGTTCTTACACACTGGCGTCCGAGTTCACGTTTATAAACTCTCCGGAATCACTATCCCCTTGAAATGTCATAAAGGGAGCCCGCACCCATCTGCTACACTCAGGTTCACGAGCTAGAGCGTATTGCGGTTACTTTTCCTGCCCCCGCTACAGCTGTCATCCCATTCTTATCTACTAAGTGACTCACGTGTAAGGAGTAAATGCCGTGCTCAGGTGATGGTTGTCCATGCGATTAAGTGGGGATCTCATAGAGGAAATGCCCCGATTGGAACTGTGATTTCTCGCCGCGCCCCCCATAGGTCTGTACGAGGGACTACGCGTCATTGAAAGGTGATAGTATGGATCGCTCTTGGATACCGAGGACCGTCGAAACGGCCAGTGGGTTAGTTGGGACATCCGACAAACTAATTCTCCGACTTAAACTGGAACGAGAGTTCTTGCAATGGAGTGGCCGGTCTACGTCCCGCGGGCGATGTAGAACGGGTCGGTGTAGCACAGACTAAGCGACTACCACTGAGGTTACAGTGATGGGTCAATGAAATTAGATGACCTGACTAGATGTAACACCCTCTAGGGGATAACATGCCTGATAGACTTCCAGTCCACACACTTCACGATATGTCACAAAGTGGGGTCATTCCAGTCGTCTTCGAAAGGCCGCTGTATATGCGAGCAATAAGCGGGCCTGGGCAGGTTCATAGACCGCTAAGGCGCGGTTTGAGGTACCGTCGATCCGAGCAGAGATGGTCCGGAGCTATATATTATCAGGGGCGGCTATCCCGCAATCTGTCTCGTAAAGCTCTCTTTAATCCAGTCGTGAGCAAGGGCCTCGTAACCTCGAAAGTAAGCCGGGATAACCAATCAAGTAAGGCTCAGTTTAATGAATGGCAGCTATCGAGATGGGAGGTTTGCTAGCACCGACCCACTCGGGAGGTCCGTGTCGCAGAAACCGTCTCATAGTTATTTAGCAACGCTTTTGTTCCGCCAACCGGGTGGGTCTATCAAAATAGATGGGGGGGGTCGCCGAATCCGGCGTTCTAAATTACCCTCTCTATCAGTCTGACTTCAGAGGGTGGTTAATGCTCGAATAAGTCTCGCGTCGCAGCTACGTTTGGGCGGTACACCTTATCATTCCATACTGCGGTATACGACCCGACCCATGTGTTGAGCGGCAGTACTTAATAATAATCAAACACCTCGCTACAATCGGCGACACCGCAGCGAAAATCAACGTGTGAGCATTCTATGCCCGCGCCGCCCTCTTAAATGCATGTCCTCCGAGGACTCTCAAGACGGGCCTACCTTCGCGCGTAAGACTCGACTATTCATATTAATGAGGCAGACCAAAATTTTTCTACGTCGTCGAACGGCGTTCAAAAAAGCACATCGCTCTACTACAAAAAAGGTATCCATCAAGCAGGGCGCGATCAGTGCGTGTTTACTGATGAATATCCAAGTCGA
seq00022   TTTCTAGTCTACCGGGATAATAAGGGGCTACCGAACAGCCCTGTACGGCGGAGTCGTAATGCGCTGGAGGCTCTACACGGGAGCACTTCAGAACATCTAGACCCATCGTATAAAAATCCTTAGGAGCCCCCTGTCATTCTATGGCCCAGTAACGCGAGCCTAATATCGTGACCGGCACATAAAGAGCCTGCGACACCTCATGATGAAGACGCATAATGTCCAGTCGTTTCGCCCGGCTATAAAGTCGGGACTACCCCCAAGCGACTCCACACGCGCACTAAAAGATTAGAAGTCGCATGTTCGCTTTCTTGGTTGCCCTCTATACCAAAACGAAAGGCTACTAGAAGGGTTCCGCGGTGATGGCACACGGGTGCGTTACTCGTGAAACGAGAGATGGGGAACACACCTAGTCGTCCGCTGGTCGCATAGGAGCTGGCATGCCACGAGGGTAACATATTCTAGCTACTTGTATGAATCTTAAGGATTATCGGACTCACCGGTTCTGCGCACCCCCCTATTTCTTGCCAATTATATTACATTATTTATTGCTCCACGCATAATACGTATCTACAGGGCAGTGGTATAGGAACGTTAGTTGAGACCTGCAAAGTACCCTCGTGCGTGATGATTGGGTTGCAGAAAATACAGCGAGAAAAGCCGTTGTGTGAAAATGTATTTCCTGCAAGAACGTCGGAAAAAGTCACCCGATTCTAGGGTAATGAGTATTCCGGAAGTGTCCGTGATGTAAGGGTAAACATTGGACAAGTGGCTTGGGGGCGCCTGACCTGATTCTTTGTGAAGACTAATACGCGCAGTCAGCGATCGGTTCTTACACACTGGCGTCCGAGTTCACGTTTATAAACTCTCCGGAATCACTATCCCCTTGAAATGTCATAAAGGGAGCCCGCACCCATCTGCTACACTCAGGTTCACGAGCTAGAGCGTATTGCGGTTACTTTTCCTGCCCCCGCTACAGCTGTCATCCCATTCTTATCTACTAAGTGACTCACGTGTAAGGAGTAAATGCCGTGCTCAGGTGATGGTTGTCCATGCGATTAAGTGGGGATCTCATAGAGGAAATGCCCCGATTGGAACTGTGATTTCTCGCCGCGCCCCCCATAGGTCTGTACGAGGGACTACGCGTCATTGAAAGGTGATAGTATGGATCGCTCTTGGATACCGAGGACCGTCGAAACGGCCAGTGGGTTAGTTGGGACATCCGACAAACTAATTCTCCGACTTAAACTGGAACGAGAGTTCTTGCAATGGAGTGGCCGGTCTACGTCCCGCGGGCGATGTAGAACGGGTCGGTGTAGCACAGACTAAGCGACTACCACTGAGGTTACAGTGATGGGTCAATGAAATTAGATGACCTGACTAGATGTAACACCCTCTAGGGGATAACATGCCTGATAGACTTCCAGTCCACACACTTCACGATATGTCACAAAGTGGGGTCATTCCAGTCGTCTTCGAAAGGCCGCTGTATATGCGAGCAATAAGCGGGCCTGGGCAGGTTCATAGACCGCTAAGGCGCGGTTTGAGGTACCGTCGATCCGAGCAGAGATGGTCCGGAGCTATATATTATCAGGGGCGGCTATCCCGCAATCTGTCTCGTAAAGCTCTCTTTAATCCAGTCGTGAGCAAGGGCCTCGTAACCTCGAAAGTAAGCCGGGATAACCAATCAAGTAAGGCTCAGTTTAATGAATGGCAGCTATCGAGATGGGAGGTTTGCTAGCACCGACCCACTCGGGAGGTCCGTGTCGCAGAAACCGTCTCATAGTTATTTAGCAACGCTTTTGTTCCGCCAACCGGGTGGGTCTATCAAAATAGATGGGGGGGGTCGCCGAATCCGGCGTTCTAAATTACCCTCTCTATCAGTCTGACTTCAGAGGGTGGTTAATGCTCGAATAAGTCTCGCGTCGCAGCTACGTTTGGGCGGTACACCTTATCATTCCATACTGCGGTATACGACCCGACCCATGTGTTGAGCGGCAGTACTTAATAATAATCAAACACCTCGCTACAATCGGCGACACCGCAGCGAAAATCAACGTGTGAGCATTCTATGCCCGCGCCGCCCTCTTAAATGCATGTCCTCCGAGGACTCTCAAGACGGGCCTACCTTCGCGCGTAAGACTCGACTATTCATATTAATGAGGCAGACCAAAATTTTTCTACGTCGTCGAACGGCGTTCAAAAAAGCACATCGCTCTACTACAAAAAAGGTATCCATCAAGCAGGGCGCGATCAGTGCGTGTTTACTGATGAATATCCAAGTCGA
seq00023   TTTCTAGTCTACCGGGATAATAAGGGGCTACCGAACAGCCCTGTACGGCGGAGTCGTAATGCGCTGGAGGCTCTACACGGGAGCACTTCAGAACATCTAGACCCATCGTATAAAAATCCTTAGGAGCCCCCTGTCATTCTATGGCCCAGTAACGCGAGCCTAATATCGTGACCGGCACATAAAGAGCCTGCGACACCTCATGATGAAGACGCATAATGTCCAGTCGTTTCGCCCGGCTATAAAGTCGGGACTACCCCCAAGCGACTCCACACGCGCACTAAAAGATTAGAAGTCGCATGTTCGCTTTCTTGGTTGCCCTCTATACCAAAACGAAAGGCTACTAGAAGGGTTCCGCGGTGATGGCACACGGGTGCGTTACTCGTGAAACGAGAGATGGGGAACACACCTAGTCGTCCGCTGGTCGCATAGGAGCTGGCATGCCACGAGGGTAACATATTCTAGCTACTTGTATGAATCTTAAGGATTATCGGACTCACCGGTTCTGCGCACCCCCCTATTTCTTGCCAATTATATTACATTATTTATTGCTCCACGCATAATACGTATCTACAGGGCAGTGGTATAGGAACGTTAGTTGAGACCTGCAAAGTACCCTCGTGCGTGATGATTGGGTTGCAGAAAATACAGCGAGAAAAGCCGTTGTGTGAAAATGTATTTCCTGCAAGAACGTCGGAAAAAGTCACCCGATTCTAGGGTAATGAGTATTCCGGAAGTGTCCGTGATGTAAGGGTAAACATTGGACAAGTGGCTTGGGGGCGCCTGACCTGATTCTTTGTGAAGACTAATACGCGCAGTCAGCGATCGGTTCTTACACACTGGCGTCCGAGTTCACGTTTATAAACTCTCCGGAATCACTATCCCCTTGAAATGTCATAAAGGGAGCCCGCACCCATCTGCTACACTCAGGTTCACGAGCTAGAGCGTATTGCGGTTACTTTTCCTGCCCCCGCTACAGCTGTCATCCCATTCTTATCTACTAAGTGACTCACGTGTAAGGAGTAAATGCCGTGCTCAGGTGATGGTTGTCCATGCGATTAAGTGGGGATCTCATAGAGGAAATGCCCCGATTGGAACTGTGATTTCTCGCCGCGCCCCCCATAGGTCTGTACGAGGGACTACGCGTCATTGAAAGGTGATAGTATGGATCGCTCTTGGATACCGAGGACCGTCGAAACGGCCAGTGGGTTAGTTGGGACATCCGACAAACTAATTCTCCGACTTAAACTGGAACGAGAGTTCTTGCAATGGAGTGGCCGGTCTACGTCCCGCGGGCGATGTAGAACGGGTCGGTGTAGCACAGACTAAGCGACTACCACTGAGGTTACAGTGATGGGTCAATGAAATTAGATGACCTGACTAGATGTAACACCCTCTAGGGGATAACATGCCTGATAGACTTCCAGTCCACACACTTCACGATATGTCACAAAGTGGGGTCATTCCAGTCGTCTTCGAAAGGCCGCTGTATATGCGAGCAATAAGCGGGCCTGGGCAGGTTCATAGACCGCTAAGGCGCGGTTTGAGGTACCGTCGATCCGAGCAGAGATGGTCCGGAGCTATATATTATCAGGGGCGGCTATCCCGCAATCTGTCTCGTAAAGCTCTCTTTAATCCAGTCGTGAGCAAGGGCCTCGTAACCTCGAAAGTAAGCCGGGATAACCAATCAAGTAAGGCTCAGTTTAATGAATGGCAGCTATCGAGATGGGAGGTTTGCTAGCACCGACCCACTCGGGAGGTCCGTGTCGCAGAAACCGTCTCATAGTTATTTAGCAACGCTTTTGTTCCGCCAACCGGGTGGGTCTATCAAAATAGATGGGGGGGGTCGCCGAATCCGGCGTTCTAAATTACCCTCTCTATCAGTCTGACTTCAGAGGGTGGTTAATGCTCGAATAAGTCTCGCGTCGCAGCTACGTTTGGGCGGTACACCTTATCATTCCATACTGCGGTATACGACCCGACCCATGTGTTGAGCGGCAGTACTTAATAATAATCAAACACCTCGCTACAATCGGCGACACCGCAGCGAAAATCAACGTGTGAGCATTCTATGCCCGCGCCGCCCTCTTAAATGCATGTCCTCCGAGGACTCTCAAGACGGGCCTACCTTCGCGCGTAAGACTCGACTATTCATATTAATGAGGCAGACCAAAATTTTTCTACGTCGTCGAACGGCGTTCAAAAAAGCACATCGCTCTACTACAAAAAAGGTATCCATCAAGCAGGGCGCGATCAGTGCGTGTTTACTGATGAATATCCAAGTCGA
seq00024   TTTCTAGTCTACCGGGATAATAAGGGGCTACCGAACAGCCCTGTACGGCGGAGTCGTAATGCGCTGGAGGCTCTACACGGGAGCACTTCAGAACATCTAGACCCATCGTATAAAAATCCTTAGGAGCCCCCTGTCATTCTATGGCCCAGTAACGCGAGCCTAATATCGTGACCGGCACATAAAGAGCCTGCGACACCTCATGATGAAGACGCATAATGTCCAGTCGTTTCGCCCGGCTATAAAGTCGGGACTACCCCCAAGCGACTCCACACGCGCACTAAAAGATTAGAAGTCGCATGTTCGCTTTCTTGGTTGCCCTCTATACCAAAACGAAAGGCTACTAGAAGGGTTCCGCGGTGATGGCACACGGGTGCGTTACTCGTGAAACGAGAGATGGGGAACACACCTAGTCGTCCGCTGGTCGCATAGGAGCTGGCATGCCACGAGGGTAACATATTCTAGCTACTTGTATGAATCTTAAGGATTATCGGACTCACCGGTTCTGCGCACCCCCCTATTTCTTGCCAATTATATTACATTATTTATTGCTCCACGCATAATACGTATCTACAGGGCAGTGGTATAGGAACGTTAGTTGAGACCTGCAAAGTACCCTCGTGCGTGATGATTGGGTTGCAGAAAATACAGCGAGAAAAGCCGTTGTGTGAAAATGTATTTCCTGCAAGAACGTCGGAAAAAGTCACCCGATTCTAGGGTAATGAGTATTCCGGAAGTGTCCGTGATGTAAGGGTAAACATTGGACAAGTGGCTTGGGGGCGCCTGACCTGATTCTTTGTGAAGACTAATACGCGCAGTCAGCGATCGGTTCTTACACACTGGCGTCCGAGTTCACGTTTATAAACTCTCCGGAATCACTATCCCCTTGAAATGTCATAAAGGGAGCCCGCACCCATCTGCTACACTCAGGTTCACGAGCTAGAGCGTATTGCGGTTACTTTTCCTGCCCCCGCTACAGCTGTCATCCCATTCTTATCTACTAAGTGACTCACGTGTAAGGAGTAAATGCCGTGCTCAGGTGATGGTTGTCCATGCGATTAAGTGGGGATCTCATAGAGGAAATGCCCCGATTGGAACTGTGATTTCTCGCCGCGCCCCCCATAGGTCTGTACGAGGGACTACGCGTCATTGAAAGGTGATAGTATGGATCGCTCTTGGATACCGAGGACCGTCGAAACGGCCAGTGGGTTAGTTGGGACATCCGACAAACTAATTCTCCGACTTAAACTGGAACGAGAGTTCTTGCAATGGAGTGGCCGGTCTACGTCCCGCGGGCGATGTAGAACGGGTCGGTGTAGCACAGACTAAGCGACTACCACTGAGGTTACAGTGATGGGTCAATGAAATTAGATGACCTGACTAGATGTAACACCCTCTAGGGGATAACATGCCTGATAGACTTCCAGTCCACACACTTCACGATATGTCACAAAGTGGGGTCATTCCAGTCGTCTTCGAAAGGCCGCTGTATATGCGAGCAATAAGCGGGCCTGGGCAGGTTCATAGACCGCTAAGGCGCGGTTTGAGGTACCGTCGATCCGAGCAGAGATGGTCCGGAGCTATATATTATCAGGGGCGGCTATCCCGCAATCTGTCTCGTAAAGCTCTCTTTAATCCAGTCGTGAGCAAGGGCCTCGTAACCTCGAAAGTAAGCCGGGATAACCAATCAAGTAAGGCTCAGTTTAATGAATGGCAGCTATCGAGATGGGAGGTTTGCTAGCACCGACCCACTCGGGAGGTCCGTGTCGCAGAAACCGTCTCATAGTTATTTAGCAACGCTTTTGTTCCGCCAACCGGGTGGGTCTATCAAAATAGATGGGGGGGGTCGCCGAATCCGGCGTTCTAAATTACCCTCTCTATCAGTCTGACTTCAGAGGGTGGTTAATGCTCGAATAAGTCTCGCGTCGCAGCTACGTTTGGGCGGTACACCTTATCATTCCATACTGCGGTATACGACCCGACCCATGTGTTGAGCGGCAGTACTTAATAATAATCAAACACCTCGCTACAATCGGCGACACCGCAGCGAAAATCAACGTGTGAGCATTCTATGCCCGCGCCGCCCTCTTAAATGCATGTCCTCCGAGGACTCTCAAGACGGGCCTACCTTCGCGCGTAAGACTCGACTATTCATATTAATGAGGCAGACCAAAATTTTTCTACGTCGTCGAACGGCGTTCAAAAAAGCACATCGCTCTACTACAAAAAAGGTATCCATCAAGCAGGGCGCGATCAGTGCGTGTTTACTGATGAATATCCAAGTCGA
seq00025   TTTCTAGTCTACCGGGATAATAAGGGGCTACCGAACAGCCCTGTACGGCGGAGTCGTAATGCGCTGGAGGCTCTACACGGGAGCACTTCAGAACATCTAGACCCATCGTATAAAAATCCTTAGGAGCCCCCTGTCATTCTATGGCCCAGTAACGCGAGCCTAATATCGTGACCGGCACATAAAGAGCCTGCGACACCTCATGATGAAGACGCATAATGTCCAGTCGTTTCGCCCGGCTATAAAGTCGGGACTACCCCCAAGCGACTCCACACGCGCACTAAAAGATTAGAAGTCGCATGTTCGCTTTCTTGGTTGCCCTCTATACCAAAACGAAAGGCTACTAGAAGGGTTCCGCGGTGATGGCACACGGGTGCGTTACTCGTGAAACGAGAGATGGGGAACACACCTAGTCGTCCGCTGGTCGCATAGGAGCTGGCATGCCACGAGGGTAACATATTCTAGCTACTTGTATGAATCTTAAGGATTATCGGACTCACCGGTTCTGCGCACCCCCCTATTTCTTGCCAATTATATTACATTATTTATTGCTCCACGCATAATACGTATCTACAGGGCAGTGGTATAGGAACGTTAGTTGAGACCTGCAAAGTACCCTCGTGCGTGATGATTGGGTTGCAGAAAATACAGCGAGAAAAGCCGTTGTGTGAAAATGTATTTCCTGCAAGAACGTCGGAAAAAGTCACCCGATTCTAGGGTAATGAGTATTCCGGAAGTGTCCGTGATGTAAGGGTAAACATTGGACAAGTGGCTTGGGGGCGCCTGACCTGATTCTTTGTGAAGACTAATACGCGCAGTCAGCGATCGGTTCTTACACACTGGCGTCCGAGTTCACGTTTATAAACTCTCCGGAATCACTATCCCCTTGAAATGTCATAAAGGGAGCCCGCACCCATCTGCTACACTCAGGTTCACGAGCTAGAGCGTATTGCGGTTACTTTTCCTGCCCCCGCTACAGCTGTCATCCCATTCTTATCTACTAAGTGACTCACGTGTAAGGAGTAAATGCCGTGCTCAGGTGATGGTTGTCCATGCGATTAAGTGGGGATCTCATAGAGGAAATGCCCCGATTGGAACTGTGATTTCTCGCCGCGCCCCCCATAGGTCTGTACGAGGGACTACGCGTCATTGAAAGGTGATAGTATGGATCGCTCTTGGATACCGAGGACCGTCGAAACGGCCAGTGCGTTAGTTGGGACATCCGACAAACTAATGCTCCGACTTAAACTGGAACGAGAGTTCTTGCAATGGAGTGGCCGGTCTACGTCCCGCGGGCGATGTAGAACGGGTCGGTGTAGCACAGACTAAGCGACTACCACTGAGGTTACAGTGATGGGTCAATGAAATTAGATGACCTGACTAGATGTAACACCCTCTAGGGGATAACATGCCTGATAGACTTCCAGTCCACACACTTCACGATATGTCACAAAGTGGGGTCATTCCAGTCGTCTTCGAAAGGCCGCTGTATAGGCGAGCAATAAGCGGGCCTGGGCAGGTTCATAGACCGCTAAGGCGCGGTTTGAGGTACCGTCGATCCGAGCAGAGATGGTCCGGAGCTATATATTATCAGGGGCGGCTATCCCGCAATCTGTCTCGTAAAGCTCTCTTTAATCCAGTCGTGAGCAAGGGCCTCGTAACCTCGAAAGTAAGCCGGGATAACCAATCAAGTAAGGCTCAGTTTAATGAATGGCAGCTATCGAGATGGGAGGTTTGCTAGCACCGACCCACTCGGGAGGTCCGTGTCGCAGAAACCGTCTCATAGTTATTTAGCAACGCTTTTGTTCCGCCAACCGGGTGGGTCTATCAAAATAGATGGGGGGGGTCGCCGAATCCGGCGTTCTAAATTACCCTCTCTATCAGTCTGACTTCAGAGGGTGGTTAATGCTCGAATAAGTCTCGCGTCGCAGCTACGTTTGGGCGGTACACCTTATCATTCCATACTGCGGTATACGACCCGACCCATGTGTTGAGCGGCAGTACTTAATAATAATCAAACACCTCGCTACAATCGGCGACACCGCAGCGAAAATCAACGTGTGAGCATTCTATGCCCGCGCCGCCCTCTTAAATGCATGTCCTCCGAGGACTCTCAAGACGGGCCTACCTTCGCGCGTAAGACTCGACTATTCATATTAATGAGGCAGACCAAAATTTTTCTACGTCGTCGAACGGCGTTCAAAAAAGCACATCGCTCTACTACAAAAAAGGTATCCATCAAGCAGGGCGCGATCAGTGCGTGTTTACTGATGAATATCCAAGTCGA
seq00026   TTTCTAGTCTACCGGGATAATAAGGGGCTACCGAACAGCCCTGTACGGCGGAGTCGTAATGCGCTGGAGGCTCTACACGGGAGCACTTCAGAACATCTAGACCCATCGTATAAAAATCCTTAGGAGCCCCCTGTCATTCTATGGCCCAGTAACGCGAGCCTAATATCGTGACCGGCACATAAAGAGCCTGCGACACCTCATGATGAAGACGCATAATGTCCAGTCGTTTCGCCCGGCTATAAAGTCGGGACTACCCCCAAGCGACTCCACACGCGCACTAAAAGATTAGAAGTCGCATGTTCGCTTTCTTGGTTGCCCTCTATACCAAAACGAAAGGCTACTAGAAGGGTTCCGCGGTGATGGCACACGGGTGCGTTACTCGTGAAACGAGAGATGGGGAACACACCTAGTCGTCCGCTGGTCGCATAGGAGCTGGCATGCCACGAGGGTAACATATTCTAGCTACTTGTATGAATCTTAAGGATTATCGGACTCACCGGTTCTGCGCACCCCCCTATTTCTTGCCAATTATATTACATTATTTATTGCTCCACGCATAATACGTATCTACAGGGCAGTGGTATAGGAACGTTAGTTGAGACCTGCAAAGTACCCTCGTGCGTGATGATTGGGTTGCAGAAAATACAGCGAGAAAAGCCGTTGTGTGAAAATGTATTTCCTGCAAGAACGTCGGAAAAAGTCACCCGATTCTAGGGTAATGAGTATTCCGGAAGTGTCCGTGATGTAAGGGTAAACATTGGACAAGTGGCTTGGGGGCGCCTGACCTGATTCTTTGTGAAGACTAATACGCGCAGTCAGCGATCGGTTCTTACACACTGGCGTCCGAGTTCACGTTTATAAACTCTCCGGAATCACTATCCCCTTGAAATGTCATAAAGGGAGCCCGCACCCATCTGCTACACTCAGGTTCACGAGCTAGAGCGTATTGCGGTTACTTTTCCTGCCCCCGCTACAGCTGTCATCCCATTCTTATCTACTAAGTGACTCACGTGTAAGGAGTAAATGCCGTGCTCAGGTGATGGTTGTCCATGCGATTAAGTGGGGATCTCATAGAGGAAATGCCCCGATTGGAACTGTGATTTCTCGCCGCGCCCCCCATAGGTCTGTACGAGGGACTACGCGTCATTGAAAGGTGATAGTATGGATCGCTCTTGGATACCGAGGACCGTCGAAACGGCCAGTGGGTTAGTTGGGACATCCGACAAACTAATTCTCCGACTTAAACTGGAACGAGAGTTCTTGCAATGGAGTGGCCGGTCTACGTCCCGCGGGCGATGTAGAACGGGTCGGTGTAGCACAGACTAAGCGACTACCACTGAGGTTACAGTGATGGGTCAATGAAATTAGATGACCTGACTAGATGTAACACCCTCTAGGGGATAACATGCCTGATAGACTTCCAGTCCACACACTTCACGATATGTCACAAAGTGGGGTCATTCCAGTCGTCTTCGAAAGGCCGCTGTATATGCGAGCAATAAGCGGGCCTGGGCAGGTTCATAGACCGCTAAGGCGCGGTTTGAGGTACCGTCGATCCGAGCAGAGATGGTCCGGAGCTATATATTATCAGGGGCGGCTATCCCGCAATCTGTCTCGTAAAGCTCTCTTTAATCCAGTCGTGAGCAAGGGCCTCGTAACCTCGAAAGTAAGCCGGGATAACCAATCAAGTAAGGCTCAGTTTAATGAATGGCAGCTATCGAGATGGGAGGTTTGCTAGCACCGACCCACTCGGGAGGTCCGTGTCGCAGAAACCGTCTCATAGTTATTTAGCAACGCTTTTGTTCCGCCAACCGGGTGGGTCTATCAAAATAGATGGGGGGGGTCGCCGAATCCGGCGTTCTAAATTACCCTCTCTATCAGTCTGACTTCAGAGGGTGGTTAATGCTCGAATAAGTCTCGCGTCGCAGCTACGTTTGGGCGGTACACCTTATCATTCCATACTGCGGTATACGACCCGACCCATGTGTTGAGCGGCAGTACTTAATAATAATCAAACACCTCGCTACAATCGGCGACACCGCAGCGAAAATCAACGTGTGAGCATTCTATGCCCGCGCCGCCCTCTTAAATGCATGTCCTCCGAGGACTCTCAAGACGGGCCTACCTTCGCGCGTAAGACTCGACTATTCATATTAATGAGGCAGACCAAAATTTTTCTACGTCGTCGAACGGCGTTCAAAAAAGCACATCGCTCTACTACAAAAAAGGTATCCATCAAGCAGGGCGCGATCAGTGCGTGTTTACTGATGAATATCCAAGTCGA
seq00027   TTTCTAGTCTACCGGGATAATAAGGGGCTACCGAACAGCCCTGTACGGCGGAGTCGTAATGCGCTGGAGGCTCTACACGGGAGCACTTCAGAACATCTAGACCCATCGTATAAAAATCCTTAGGAGCCCCCTGTCATTCTATGGCCCAGTAACGCGAGCCTAATATCGTGACCGGCACATAAAGAGCCTGCGACACCTCATGATGAAGACGCATAATGTCCAGTCGTTTCGCCCGGCTATAAAGTCGGGACTACCCCCAAGCGACTCCACACGCGCACTAAAAGATTAGAAGTCGCATGTTCGCTTTCTTGGTTGCCCTCTATACCAAAACGAAAGGCTACTAGAAGGGTTCCGCGGTGATGGCACACGGGTGCGTTACTCGTGAAACGAGAGATGGGGAACACACCTAGTCGTCCGCTGGTCGCATAGGAGCTGGCATGCCACGAGGGTAACATATTCTAGCTACTTGTATGAATCTTAAGGATTATCGGACTCACCGGTTCTGCGCACCCCCCTATTTCTTGCCAATTATATTACATTATTTATTGCTCCACGCATAATACGTATCTACAGGGCAGTGGTATAGGAACGTTAGTTGAGACCTGCAAAGTACCCTCGTGCGTGATGATTGGGTTGCAGAAAATACAGCGAGAAAAGCCGTTGTGTGAAAATGTATTTCCTGCAAGAACGTCGGAAAAAGTCACCCGATTCTAGGGTAATGAGTATTCCGGAAGTGTCCGTGATGTAAGGGTAAACATTGGACAAGTGGCTTGGGGGCGCCTGACCTGATTCTTTGTGAAGACTAATACGCGCAGTCAGCGATCGGTTCTTACACACTGGCGTCCGAGTTCACGTTTATAAACTCTCCGGAATCACTATCCCCTTGAAATGTCATAAAGGGAGCCCGCACCCATCTGCTACACTCAGGTTCACGAGCTAGAGCGTATTGCGGTTACTTTTCCTGCCCCCGCTACAGCTGTCATCCCATTCTTATCTACTAAGTGACTCACGTGTAAGGAGTAAATGCCGTGCTCAGGTGATGGTTGTCCATGCGATTAAGTGGGGATCTCATAGAGGAAATGCCCCGATTGGAACTGTGATTTCTCGCCGCGCCCCCCATAGGTCTGTACGAGGGACTACGCGTCATTGAAAGGTGATAGTATGGATCGCTCTTGGATACCGAGGACCGTCGAAACGGCCAGTGGGTTAGTTGGGACATCCGACAAACTAATTCTCCGACTTAAACTGGAACGAGAGTTCTTGCAATGGAGTGGCCGGTCTACGTCCCGCGGGCGATGTAGAACGGGTCGGTGTAGCACAGACTAAGCGACTACCACTGAGGTTACAGTGATGGGTCAATGAAATTAGATGACCTGACTAGATGTAACACCCTCTAGGGGATAACATGCCTGATAGACTTCCAGTCCACACACTTCACGATATGTCACAAAGTGGGGTCATTCCAGTCGTCTTCGAAAGGCCGCTGTATATGCGAGCAATAAGCGGGCCTGGGCAGGTTCATAGACCGCTAAGGCGCGGTTTGAGGTACCGTCGATCCGAGCAGAGATGGTCCGGAGCTATATATTATCAGGGGCGGCTATCCCGCAATCTGTCTCGTAAAGCTCTCTTTAATCCAGTCGTGAGCAAGGGCCTCGTAACCTCGAAAGTAAGCCGGGATAACCAATCAAGTAAGGCTCAGTTTAATGAATGGCAGCTATCGAGATGGGAGGTTTGCTAGCACCGACCCACTCGGGAGGTCCGTGTCGCAGAAACCGTCTCATAGTTATTTAGCAACGCTTTTGTTCCGCCAACCGGGTGGGTCTATCAAAATAGATGGGGGGGGTCGCCGAATCCGGCGTTCTAAATTACCCTCTCTATCAGTCTGACTTCAGAGGGTGGTTAATGCTCGAATAAGTCTCGCGTCGCAGCTACGTTTGGGCGGTACACCTTATCATTCCATACTGCGGTATACGACCCGACCCATGTGTTGAGCGGCAGTACTTAATAATAATCAAACACCTCGCTACAATCGGCGACACCGCAGCGAAAATCAACGTGTGAGCATTCTATGCCCGCGCCGCCCTCTTAAATGCATGTCCTCCGAGGACTCTCAAGACGGGCCTACCTTCGCGCGTAAGACTCGACTATTCATATTAATGAGGCAGACCAAAATTTTTCTACGTCGTCGAACGGCGTTCAAAAAAGCACATCGCTCTACTACAAAAAAGGTATCCATCAAGCAGGGCGCGATCAGTGCGTGTTTACTGATGAATATCCAAGTCGA
seq00028   TTTCTAGTCTACCGGGATAATAAGGGGCTACCGAACAGCCCTGTACGGCGGAGTCGTAATGCGCTGGAGGCTCTACACGGGAGCACTTCAGAACATCTAGACCCATCGTATAAAAATCCTTAGGAGCCCCCTGTCATTCTATGGCCCAGTAACGCGAGCCTAATATCGTGACCGGCACATAAAGAGCCTGCGACACCTCATGATGAAGACGCATAATGTCCAGTCGTTTCGCCCGGCTATAAAGTCGGGACTACCCCCAAGCGACTCCACACGCGCACTAAAAGATTAGAAGTCGCATGTTCGCTTTCTTGGTTGCCCTCTATACCAAAACGAAAGGCTACTAGAAGGGTTCCGCGGTGATGGCACACGGGTGCGTTACTCGTGAAACGAGAGATGGGGAACACACCTAGTCGTCCGCTGGTCGCATAGGAGCTGGCATGCCACGAGGGTAACATATTCTAGCTACTTGTATGAATCTTAAGGATTATCGGACTCACCGGTTCTGCGCACCCCCCTATTTCTTGCCAATTATATTACATTATTTATTGCTCCACGCATAATACGTATCTACAGGGCAGTGGTATAGGAACGTTAGTTGAGACCTGCAAAGTACCCTCGTGCGTGATGATTGGGTTGCAGAAAATACAGCGAGAAAAGCCGTTGTGTGAAAATGTATTTCCTGCAAGAACGTCGGAAAAAGTCACCCGATTCTAGGGTAATGAGTATTCCGGAAGTGTCCGTGATGTAAGGGTAAACATTGGACAAGTGGCTTGGGGGCGCCTGACCTGATTCTTTGTGAAGACTAATACGCGCAGTCAGCGATCGGTTCTTACACACTGGCGTCCGAGTTCACGTTTATAAACTCTCCGGAATCACTATCCCCTTGAAATGTCATAAAGGGAGCCCGCACCCATCTGCTACACTCAGGTTCACGAGCTAGAGCGTATTGCGGTTACTTTTCCTGCCCCCGCTACAGCTGTCATCCCATTCTTATCTACTAAGTGACTCACGTGTAAGGAGTAAATGCCGTGCTCAGGTGATGGTTGTCCATGCGATTAAGTGGGGATCTCATAGAGGAAATGCCCCGATTGGAACTGTGATTTCTCGCCGCGCCCCCCATAGGTCTGTACGAGGGACTACGCGTCATTGAAAGGTGATAGTATGGATCGCTCTTGGATACCGAGGACCGTCGAAACGGCCAGTGGGTTAGTTGGGACATCCGACAAACTAATTCTCCGACTTAAACTGGAACGAGAGTTCTTGCAATGGAGTGGCCGGTCTACGTCCCGCGGGCGATGTAGAACGGGTCGGTGTAGCACAGACTAAGCGACTACCACTGAGGTTACAGTGATGGGTCAATGAAATTAGATGACCTGACTAGATGTAACACCCTCTAGGGGATAACATGCCTGATAGACTTCCAGTCCACACACTTCACGATATGTCACAAAGTGGGGTCATTCCAGTCGTCTTCGAAAGGCCGCTGTATATGCGAGCAATAAGCGGGCCTGGGCAGGTTCATAGACCGCTAAGGCGCGGTTTGAGGTACCGTCGATCCGAGCAGAGATGGTCCGGAGCTATATATTATCAGGGGCGGCTATCCCGCAATCTGTCTCGTAAAGCTCTCTTTAATCCAGTCGTGAGCAAGGGCCTCGTAACCTCGAAAGTAAGCCGGGATAACCAATCAAGTAAGGCTCAGTTTAATGAATGGCAGCTATCGAGATGGGAGGTTTGCTAGCACCGACCCACTCGGGAGGTCCGTGTCGCAGAAACCGTCTCATAGTTATTTAGCAACGCTTTTGTTCCGCCAACCGGGTGGGTCTATCAAAATAGATGGGGGGGGTCGCCGAATCCGGCGTTCTAAATTACCCTCTCTATCAGTCTGACTTCAGAGGGTGGTTAATGCTCGAATAAGTCTCGCGTCGCAGCTACGTTTGGGCGGTACACCTTATCATTCCATACTGCGGTATACGACCCGACCCATGTGTTGAGCGGCAGTACTTAATAATAATCAAACACCTCGCTACAATCGGCGACACCGCAGCGAAAATCAACGTGTGAGCATTCTATGCCCGCGCCGCCCTCTTAAATGCATGTCCTCCGAGGACTCTCAAGACGGGCCTACCTTCGCGCGTAAGACTCGACTATTCATATTAATGAGGCAGACCAAAATTTTTCTACGTCGTCGAACGGCGTTCAAAAAAGCACATCGCTCTACTACAAAAAAGGTATCCATCAAGCAGGGCGCGATCAGTGCGTGTTTACTGATGAATATCCAAGTCGA
seq00029   TTTCTAGTCTACCGGGATAATAAGGGGCTACCGAACAGCCCTGTACGGCGGAGTCGTAATGCGCTGGAGGCTCTACACGGGAGCACTTCAGAACATCTAGACCCATCGTATAAAAATCCTTAGGAGCCCCCTGTCATTCTATGGCCCAGTAACGCGAGCCTAATATCGTGACCGGCACATAAAGAGCCTGCGACACCTCATGATGAAGACGCATAATGTCCAGTCGTTTCGCCCGGCTATAAAGTCGGGACTACCCCCAAGCGACTCCACACGCGCACTAAAAGATTAGAAGTCGCATGTTCGCTTTCTTGGTTGCCCTCTATACCAAAACGAAAGGCTACTAGAAGGGTTCCGCGGTGATGGCACACGGGTGCGTTACTCGTGAAACGAGAGATGGGGAACACACCTAGTCGTCCGCTGGTCGCATAGGAGCTGGCATGCCACGAGGGTAACATATTCTAGCTACTTGTATGAATCTTAAGGATTATCGGACTCACCGGTTCTGCGCACCCCCCTATTTCTTGCCAATTATATTACATTATTTATTGCTCCACGCATAATACGTATCTACAGGGCAGTGGTATAGGAACGTTAGTTGAGACCTGCAAAGTACCCTCGTGCGTGATGATTGGGTTGCAGAAAATACAGCGAGAAAAGCCGTTGTGTGAAAATGTATTTCCTGCAAGAACGTCGGAAAAAGTCACCCGATTCTAGGGTAATGAGTATTCCGGAAGTGTCCGTGATGTAAGGGTAAACATTGGACAAGTGGCTTGGGGGCGCCTGACCTGATTCTTTGTGAAGACTAATACGCGCAGTCAGCGATCGGTTCTTACACACTGGCGTCCGAGTTCACGTTTATAAACTCTCCGGAATCACTATCCCCTTGAAATGTCATAAAGGGAGCCCGCACCCATCTGCTACACTCAGGTTCACGAGCTAGAGCGTATTGCGGTTACTTTTCCTGCCCCCGCTACAGCTGTCATCCCATTCTTATCTACTAAGTGACTCACGTGTAAGGAGTAAATGCCGTGCTCAGGTGATGGTTGTCCATGCGATTAAGTGGGGATCTCATAGAGGAAATGCCCCGATTGGAACTGTGATTTCTCGCCGCGCCCCCCATAGGTCTGTACGAGGGACTACGCGTCATTGAAAGGTGATAGTATGGATCGCTCTTGGATACCGAGGACCGTCGAAACGGCCAGTGCGTTAGTTGGGACATCCGACAAACTAATTCTCCGACTTAAACTGGAACGAGAGTTCTTGCAATGGAGTGGCCGGTCTACGTCCCGCGGGCGATGTAGAACGGGTCGGTGTAGCACAGACTAAGCGACTACCACTGAGGTTACAGTGATGGGTCAATGAAATTAGATGACCTGACTAGATGTAACACCCTCTAGGGGATAACATGCCTGATAGACTTCCAGTCCACACACTTCACGATATGTCACAAAGTGGGGTCATTCCAGTCGTCTTCGAAAGGCCGCTGTATAGGCGAGCAATAAGCGGGCCTGGGCAGGTTCATAGACCGCTAAGGCGCGGTTTGAGGTACCGTCGATCCGAGCAGAGATGGTCCGGAGCTATATATTATCAGGGGCGGCTATCCCGCAATCTGTCTCGTAAAGCTCTCTTTAATCCAGTCGTGAGCAAGGGCCTCGTAACCTCGAAAGTAAGCCGGGATAACCAATCAAGTAAGGCTCAGTTTAATGAATGGCAGCTATCGAGATGGGAGGTTTGCTAGCACCGACCCACTCGGGAGGTCCGTGTCGCAGAAACCGTCTCATAGTTATTTAGCAACGCTTTTGTTCCGCCAACCGGGTGGGTCTATCAAAATAGATGGGGGGGGTCGCCGAATCCGGCGTTCTAAATTACCCTCTCTATCAGTCTGACTTCAGAGGGTGGTTAATGCTCGAATAAGTCTCGCGTCGCAGCTACGTTTGGGCGGTACACCTTATCATTCCATACTGCGGTATACGACCCGACCCATGTGTTGAGCGGCAGTACTTAATAATAATCAAACACCTCGCTACAATCGGCGACACCGCAGCGAAAATCAACGTGTGAGCATTCTATGCCCGCGCCGCCCTCTTAAATGCATGTCCTCCGAGGACTCTCAAGACGGGCCTACCTTCGCGCGTAAGACTCGACTATTCATATTAATGAGGCAGACCAAAATTTTTCTACGTCGTCGAACGGCGTTCAAAAAAGCACATCGCTCTACTACAAAAAAGGTATCCATCAAGCAGGGCGCGATCAGTGCGTGTTTACTGATGAATATCCAAGTCGA
seq00030   TTTCTAGTCTACCGGGATAATAAGGGGCTACCGAACAGCCCTGTACGGCGGAGTCGTAATGCGCTGGAGGCTCTACACGGGAGCACTTCAGAACATCTAGACCCATCGTATAAAAATCCTTAGGAGCCCCCTGTCATTCTATGGCCCAGTAACGCGAGCCTAATATCGTGACCGGCACATAAAGAGCCTGCGACACCTCATGATGAAGACGCATAATGTCCAGTCGTTTCGCCCGGCTATAAAGTCGGGACTACCCCCAAGCGACTCCACACGCGCACTAAAAGATTAGAAGTCGCATGTTCGCTTTCTTGGTTGCCCTCTATACCAAAACGAAAGGCTACTAGAAGGGTTCCGCGGTGATGGCACACGGGTGCGTTACTCGTGAAACGAGAGATGGGGAACACACCTAGTCGTCCGCTGGTCGCATAGGAGCTGGCATGCCACGAGGGTAACATATTCTAGCTACTTGTATGAATCTTAAGGATTATCGGACTCACCGGTTCTGCGCACCCCCCTATTTCTTGCCAATTATATTACATTATTTATTGCTCCACGCATAATACGTATCTACAGGGCAGTGGTATAGGAACGTTAGTTGAGACCTGCAAAGTACCCTCGTGCGTGATGATTGGGTTGCAGAAAATACAGCGAGAAAAGCCGTTGTGTGAAAATGTATTTCCTGCAAGAACGTCGGAAAAAGTCACCCGATTCTAGGGTAATGAGTATTCCGGAAGTGTCCGTGATGTAAGGGTAAACATTGGACAAGTGGCTTGGGGGCGCCTGACCTGATTCTTTGTGAAGACTAATACGCGCAGTCAGCGATCGGTTCTTACACACTGGCGTCCGAGTTCACGTTTATAAACTCTCCGGAATCACTATCCCCTTGAAATGTCATAAAGGGAGCCCGCACCCATCTGCTACACTCAGGTTCACGAGCTAGAGCGTATTGCGGTTACTTTTCCTGCCCCCGCTACAGCTGTCATCCCATTCTTATCTACTAAGTGACTCACGTGTAAGGAGTAAATGCCGTGCTCAGGTGATGGTTGTCCATGCGATTAAGTGGGGATCTCATAGAGGAAATGCCCCGATTGGAACTGTGATTTCTCGCCGCGCCCCCCATAGGTCTGTACGAGGGACTACGCGTCATTGAAAGGTGATAGTATGGATCGCTCTTGGATACCGAGGACCGTCGAAACGGCCAGTGGGTTAGTTGGGACATCCGACAAACTAATTCTCCGACTTAAACTGGAACGAGAGTTCTTGCAATGGAGTGGCCGGTCTACGTCCCGCGGGCGATGTAGAACGGGTCGGTGTAGCACAGACTAAGCGACTACCACTGAGGTTACAGTGATGGGTCAATGAAATTAGATGACCTGACTAGATGTAACACCCTCTAGGGGATAACATGCCTGATAGACTTCCAGTCCACACACTTCACGATATGTCACAAAGTGGGGTCATTCCAGTCGTCTTCGAAAGGCCGCTGTATATGCGAGCAATAAGCGGGCCTGGGCAGGTTCATAGACCGCTAAGGCGCGGTTTGAGGTACCGTCGATCCGAGCAGAGATGGTCCGGAGCTATATATTATCAGGGGCGGCTATCCCGCAATCTGTCTCGTAAAGCTCTCTTTAATCCAGTCGTGAGCAAGGGCCTCGTAACCTCGAAAGTAAGCCGGGATAACCAATCAAGTAAGGCTCAGTTTAATGAATGGCAGCTATCGAGATGGGAGGTTTGCTAGCACCGACCCACTCGGGAGGTCCGTGTCGCAGAAACCGTCTCATAGTTATTTAGCAACGCTTTTGTTCCGCCAACCGGGTGGGTCTATCAAAATAGATGGGGGGGGTCGCCGAATCCGGCGTTCTAAATTACCCTCTCTATCAGTCTGACTTCAGAGGGTGGTTAATGCTCGAATAAGTCTCGCGTCGCAGCTACGTTTGGGCGGTACACCTTATCATTCCATACTGCGGTATACGACCCGACCCATGTGTTGAGCGGCAGTACTTAATAATAATCAAACACCTCGCTACAATCGGCGACACCGCAGCGAAAATCAACGTGTGAGCATTCTATGCCCGCGCCGCCCTCTTAAATGCATGTCCTCCGAGGACTCTCAAGACGGGCCTACCTTCGCGCGTAAGGCTCGACTATTCATATTAATGAGGCAGACCAAAATTTTTCTACGTCGTCGAACGGCGTTCAAAAAAGCACATCGCTCTACTACAAAAAAGGTATCCATCAAGCAGGGCGCGATCAGTGCGTGTTTACTGATGAATATCCAAGTCGA
seq00031   TTTCTAGTCTACCGGGATAATAAGGGGCTACCGAACAGCCCTGTACGGCGGAGTCGTAATGCGCTGGAGGCTCTACACGGGAGCACTTCAGAACATCTAGACCCATCGTATAAAAATCCTTAGGAGCCCCCTGTCATTCTATGGCCCAGTAACGCGAGCCTAATATCGTGACCGGCACATAAAGAGCCTGCGACACCTCATGATGAAGACGCATAATGTCCAGTCGTTTCGCCCGGCTATAAAGTCGGGACTACCCCCAAGCGACTCCACACGCGCACTAAAAGATTAGAAGTCGCATGTTCGCTTTCTTGGTTGCCCTCTATACCAAAACGAAAGGCTACTAGAAGGGTTCCGCGGTGATGGCACACGGGTGCGTTACTCGTGAAACGAGAGATGGGGAACACACCTAGTCGTCCGCTGGTCGCATAGGAGCTGGCATGCCACGAGGGTAACATATTCTAGCTACTTGTATGAATCTTAAGGATTATCGGACTCACCGGTTCTGCGCACCCCCCTATTTCTTGCCAATTATATTACATTATTTATTGCTCCACGCATAATACGTATCTACAGGGCAGTGGTATAGGAACGTTAGTTGAGACCTGCAAAGTACCCTCGTGCGTGATGATTGGGTTGCAGAAAATACAGCGAGAAAAGCCGTTGTGTGAAAATGTATTTCCTGCAAGAACGTCGGAAAAAGTCACCCGATTCTAGGGTAATGAGTATTCCGGAAGTGTCCGTGATGTAAGGGTAAACATTGGACAAGTGGCTTGGGGGCGCCTGACCTGATTCTTTGTGAAGACTAATACGCGCAGTCAGCGATCGGTTCTTACACACTGGCGTCCGAGTTCACGTTTATAAACTCTCCGGAATCACTATCCCCTTGAAATGTCATAAAGGGAGCCCGCACCCATCTGCTACACTCAGGTTCACGAGCTAGAGCGTATTGCGGTTACTTTTCCTGCCCCCGCTACAGCTGTCATCCCATTCTTATCTACTAAGTGACTCACGTGTAAGGAGTAAATGCCGTGCTCAGGTGATGGTTGTCCATGCGATTAAGTGGGGATCTCATAGAGGAAATGCCCCGATTGGAACTGTGATTTCTCGCCGCGCCCCCCATAGGTCTGTACGAGGGACTACGCGTCATTGAAAGGTGATAGTATGGATCGCTCTTGGATACCGAGGACCGTCGAAACGGCCAGTGGGTTAGTTGGGACATCCGACAAACTAATTCTCCGACTTAAACTGGAACGAGAGTTCTTGCAATGGAGTGGCCGGTCTACGTCCCGCGGGCGATGTAGAACGGGTCGGTGTAGCACAGACTAAGCGACTACCACTGAGGTTACAGTGATGGGTCAATGAAATTAGATGACCTGACTAGATGTAACACCCTCTAGGGGATAACATGCCTGATAGACTTCCAGTCCACACACTTCACGATATGTCACAAAGTGGGGTCATTCCAGTCGTCTTCGAAAGGCCGCTGTATATGCGAGCAATAAGCGGGCCTGGGCAGGTTCATAGACCGCTAAGGCGCGGTTTGAGGTACCGTCGATCCGAGCAGAGATGGTCCGGAGCTATATATTATCAGGGGCGGCTATCCCGCAATCTGTCTCGTAAAGCTCTCTTTAATCCAGTCGTGAGCAAGGGCCTCGTAACCTCGAAAGTAAGCCGGGATAACCAATCAAGTAAGGCTCAGTTTAATGAATGGCAGCTATCGAGATGGGAGGTTTGCTAGCACCGACCCACTCGGGAGGTCCGTGTCGCAGAAACCGTCTCATAGTTATTTAGCAACGCTTTTGTTCCGCCAACCGGGTGGGTCTATCAAAATAGATGGGGGGGGTCGCCGAATCCGGCGTTCTAAATTACCCTCTCTATCAGTCTGACTTCAGAGGGTGGTTAATGCTCGAATAAGTCTCGCGTCGCAGCTACGTTTGGGCGGTACACCTTATCATTCCATACTGCGGTATACGACCCGACCCATGTGTTGAGCGGCAGTACTTAATAATAATCAAACACCTCGCTACAATCGGCGACACCGCAGCGAAAATCAACGTGTGAGCATTCTATGCCCGCGCCGCCCTCTTAAATGCATGTCCTCCGAGGACTCTCAAGACGGGCCTACCTTCGCGCGTAAGACTCGACTATTCATATTAATGAGGCAGACCAAAATTTTTCTACGTCGTCGAACGGCGTTCAAAAAAGCACATCGCTCTACTACAAAAAAGGTATCCATCAAGCAGGGCGCGATCAGTGCGTGTTTACTGATGAATATCCAAGTCGA
seq00032   TTTCTAGTCTACCGGGATAATAAGGGGCTACCGAACAGCCCTGTACGGCGGAGTCGTAATGCGCTGGAGGCTCTACACGGGAGCACTTCAGAACATCTAGACCCATCGTATAAAAATCCTTAGGAGCCCCCTGTCATTCTATGGCCCAGTAACGCGAGCCTAATATCGTGACCGGCACATAAAGAGCCTGCGACACCTCATGATGAAGACGCATAATGTCCAGTCGTTTCGCCCGGCTATAAAGTCGGGACTACCCCCAAGCGACTCCACACGCGCACTAAAAGATTAGAAGTCGCATGTTCGCTTTCTTGGTTGCCCTCTATACCAAAACGAAAGGCTACTAGAAGGGTTCCGCGGTGATGGCACACGGGTGCGTTACTCGTGAAACGAGAGATGGGGAACACACCTAGTCGTCCGCTGGTCGCATAGGAGCTGGCATGCCACGAGGGTAACATATTCTAGCTACTTGTATGAATCTTAAGGATTATCGGACTCACCGGTTCTGCGCACCCCCCTATTTCTTGCCAATTATATTACATTATTTATTGCTCCACGCATAATACGTATCTACAGGGCAGTGGTATAGGAACGTTAGTTGAGACCTGCAAAGTACCCTCGTGCGTGATGATTGGGTTGCAGAAAATACAGCGAGAAAAGCCGTTGTGTGAAAATGTATTTCCTGCAAGAACGTCGGAAAAAGTCACCCGATTCTAGGGTAATGAGTATTCCGGAAGTGTCCGTGATGTAAGGGTAAACATTGGACAAGTGGCTTGGGGGCGCCTGACCTGATTCTTTGTGAAGACTAATACGCGCAGTCAGCGATCGGTTCTTACACACTGGCGTCCGAGTTCACGTTTATAAACTCTCCGGAATCACTATCCCCTTGAAATGTCATAAAGGGAGCCCGCACCCATCTGCTACACTCAGGTTCACGAGCTAGAGCGTATTGCGGTTACTTTTCCTGCCCCCGCTACAGCTGTCATCCCATTCTTATCTACTAAGTGACTCACGTGTAAGGAGTAAATGCCGTGCTCAGGTGATGGTTGTCCATGCGATTAAGTGGGGATCTCATAGAGGAAATGCCCCGATTGGAACTGTGATTTCTCGCCGCGCCCCCCATAGGTCTGTACGAGGGACTACGCGTCATTGAAAGGTGATAGTATGGATCGCTCTTGGATACCGAGGACCGTCGAAACGGCCAGTGGGTTAGTTGGGACATCCGACAAACTAATTCTCCGACTTAAACTGGAACGAGAGTTCTTGCAATGGAGTGGCCGGTCTACGTCCCGCGGGCGATGTAGAACGGGTCGGTGTAGCACAGACTAAGCGACTACCACTGAGGTTACAGTGATGGGTCAATGAAATTAGATGACCTGACTAGATGTAACACCCTCTAGGGGATAACATGCCTGATAGACTTCCAGTCCACACACTTCACGATATGTCACAAAGTGGGGTCATTCCAGTCGTCTTCGAAAGGCCGCTGTATATGCGAGCAATAAGCGGGCCTGGGCAGGTTCATAGACCGCTAAGGCGCGGTTTGAGGTACCGTCGATCCGAGCAGAGATGGTCCGGAGCTATATATTATCAGGGGCGGCTATCCCGCAATCTGTCTCGTAAAGCTCTCTTTAATCCAGTCGTGAGCAAGGGCCTCGTAACCTCGAAAGTAAGCCGGGATAACCAATCAAGTAAGGCTCAGTTTAATGAATGGCAGCTATCGAGATGGGAGGTTTGCTAGCACCGACCCACTCGGGAGGTCCGTGTCGCAGAAACCGTCTCATAGTTATTTAGCAACGCTTTTGTTCCGCCAACCGGGTGGGTCTATCAAAATAGATGGGGGGGGTCGCCGAATCCGGCGTTCTAAATTACCCTCTCTATCAGTCTGACTTCAGAGGGTGGTTAATGCTCGAATAAGTCTCGCGTCGCAGCTACGTTTGGGCGGTACACCTTATCATTCCATACTGCGGTATACGACCCGACCCATGTGTTGAGCGGCAGTACTTAATAATAATCAAACACCTCGCTACAATCGGCGACACCGCAGCGAAAATCAACGTGTGAGCATTCTATGCCCGCGCCGCCCTCTTAAATGCATGTCCTCCGAGGACTCTCAAGACGGGCCTACCTTCGCGCGTAAGACTCGACTATTCATATTAATGAGGCAGACCAAAATTTTTCTACGTCGTCGAACGGCGTTCAAAAAAGCACATCGCTCTACTACAAAAAAGGTATCCATCAAGCAGGGCGCGATCAGTGCGTGTTTACTGATGAATATCCAAGTCGA
seq00033   TTTCTAGTCTACCGGGATAATAAGGGGCTACCGAACAGCCCTGTACGGCGGAGTCGTAATGCGCTGGAGGCTCTACACGGGAGCACTTCAGAACATCTAGACCCATCGTATAAAAATCCTTAGGAGCCCCCTGTCATTCTATGGCCCAGTAACGCGAGCCTAATATCGTGACCGGCACATAAAGAGCCTGCGACACCTCATGATGAAGACGCATAATGTCCAGTCGTTTCGCCCGGCTATAAAGTCGGGACTACCCCCAAGCGACTCCACACGCGCACTAAAAGATTAGAAGTCGCATGTTCGCTTTCTTGGTTGCCCTCTATACCAAAACGAAAGGCTACTAGAAGGGTTCCGCGGTGATGGCACACGGGTGCGTTACTCGTGAAACGAGAGATGGGGAACACACCTAGTCGTCCGCTGGTCGCATAGGAGCTGGCATGCCACGAGGGTAACATATTCTAGCTACTTGTATGAATCTTAAGGATTATCGGACTCACCGGTTCTGCGCACCCCCCTATTTCTTGCCAATTATATTACATTATTTATTGCTCCACGCATAATACGTATCTACAGGGCAGTGGTATAGGAACGTTAGTTGAGACCTGCAAAGTACCCTCGTGCGTGATGATTGGGTTGCAGAAAATACAGCGAGAAAAGCCGTTGTGTGAAAATGTATTTCCTGCAAGAACGTCGGAAAAAGTCACCCGATTCTAGGGTAATGAGTATTCCGGAAGTGTCCGTGATGTAAGGGTAAACATTGGACAAGTGGCTTGGGGGCGCCTGACCTGATTCTTTGTGAAGACTAATACGCGCAGTCAGCGATCGGTTCTTACACACTGGCGTCCGAGTTCACGTTTATAAACTCTCCGGAATCACTATCCCCTTGAAATGTCATAAAGGGAGCCCGCACCCATCTGCTACACTCAGGTTCACGAGCTAGAGCGTATTGCGGTTACTTTTCCTGCCCCCGCTACAGCTGTCATCCCATTCTTATCTACTAAGTGACTCACGTGTAAGGAGTAAATGCCGTGCTCAGGTGATGGTTGTCCATGCGATTAAGTGGGGATCTCATAGAGGAAATGCCCCGATTGGAACTGTGATTTCTCGCCGCGCCCCCCATAGGTCTGTACGAGGGACTACGCGTCATTGAAAGGTGATAGTATGGATCGCTCTTGGATACCGAGGACCGTCGAAACGGCCAGTGCGTTAGTTGGGACATCCGACAAACTAATTCTCCGACTTAAACTGGAACGAGAGTTCTTGCAATGGAGTGGCCGGTCTACGTCCCGCGGGCGATGTAGAACGGGTCGGTGTAGCACAGACTAAGCGACTACCACTGAGGTTACAGTGATGGGTCAATGAAATTAGATGACCTGACTAGATGTAACACCCTCTAGGGGATAACATGCCTGATAGACTTCCAGTCCACACACTTCACGATATGTCACAAAGTGGGGTCATTCCAGTCGTCTTCGAAAGGCCGCTGTATATGCGAGCAATAAGCGGGCCTGGGCAGGTTCATAGACCGCTAAGGCGCGGTTTGAGGTACCGTCGATCCGAGCAGAGATGGTCCGGAGCTATATATTATCAGGGGCGGCTATCCCGCAATCTGTCTCGTAAAGCTCTCTTTAATCCAGTCGTGAGCAAGGGCCTCGTAACCTCGAAAGTAAGCCGGGATAACCAATCAAGTAAGGCTCAGTTTAATGAATGGCAGCTATCGAGATGGGAGGTTTGCTAGCACCGACCCACTCGGGAGGTCCGTGTCGCAGAAACCGTCTCATAGTTATTTAGCAACGCTTTTGTTCCGCCAACCGGGTGGGTCTATCAAAATAGATGGGGGGGGTCGCCGAATCCGGCGTTCTAAATTACCCTCTCTATCAGTCTCACTTCAGAGGGTGGTTAATGCTCGAATAAGTCTCGCGTCGCAGCTACGTTTGGGCGGTACACCTTATCATTCCATACTGCGGTATACGACCCGACCCATGTGTTGAGCGGCAGTACTTAATAATAATCAAACACCTCGCTACAATCGGCGACACCGCAGCGAAAATCAACGTGTGAGCATTCTATGCCCGCGCCGCCCTCTTAAATGCATGTCCTCCGAGGACTCTCAAGACGGGCCTACCTTCGCGCGTAAGACTCGACTATTCATATTAATGAGGCAGACCAAAATTTTTCTACGTCGTCGAACGGCGTTCAAAAAAGCACATCGCTCTACTACAAAAAAGGTATCCATCAAGCAGGGCGCGATCAGTGCGTGTTTACTGATGAATATCCAAGTCGA
