# Supplementary material for: How Good Are Indirect Tests at Detecting Recombination in Human mtDNA?
Source: G3 (Bethesda). 2013 Jul 1;3(7):1095–104. doi: 10.1534/g3.113.006510 (PMC3704238; doi:10.1534/g3.113.006510)
Supplement: Supporting Information [file supp_g3.113.006510_FileS2.gz › SequenceData/mtDNA_ratehet&popgrowth/10/3rdbase/Infiles/10_75-new.txt]

33 2284
seq00001   GTATCGTAGTTAACAAAGCCATTTACTCATGAAGTTGCCGGGGAGTTTTGGGACAATTATTGCTGGAAACTCCAGATCGGCAAAGTCGACCCGGTTATGATACGGCGGCGTGCTGGGATAGTAGTTGACTCATCGTACGCGTAGCGCTACCCACTCATATTTGCAGCGCGCGTGGGCATGTATTAACGGATGCGCGGCTCCGAACAGCTACGAAAAACCCTCTTCACACCGAAGAAGCGCTTCAACCCCCACCCCGAAAGAGCGCTTAGGATTACAGGAACAGCTCTCAGGGGTCAGGGCCTCCATTAATTCACTCTCCCGCTGTAACGTCCAGTCGCGGATGTGAATATTAAGACGCCAATGGATTCACGCGGGCTTCCTCAGCTCTTTATGCCCAATCGATACAACTGTCTTCCGACATTGACGCTTATAAATGGCATGAGCACCTTGATGATGGCATTGATGTCTAGGGTGTCCAATTCAAAAGTGGTTCGCGTGTCATAGCACACCTCCGCCCAGAAGCCGTGGGCGTTATCTCAGGGCGTCAACAGGACTACAAGACTGTGTCAAATCCAGCGCGTACCGAGTATTGAAGGGCTCTCTCTCAGAGTAGGGGCGGCGCTACATTTCACATCAAATGGATCTTATTGCCTTGGATGTTGAGTCATGAATTAGACCTAGACCAGAGTGCGTTCGGGGTGTAGTGTCGACTTCTCTCTAACCCAACCCAGGCATGTGCTTAATCCTGAAGCACCATGCCCCTCAATCGGGCATTACCGTCTCTCTTTGGAGAGGATTAAGGGCGGGGTGGCCAGTTAAAGAGTAGCGCTGGTCATCAGTCCACACTCTTGAAAGTGACAGGATTGTTGGCACCACAATTTATGTCGTCGCTCGTCGAATCTTGTCTGGAGGCAGGTTCCTCCTTCAACGGTATTGGTAGTGTGCGCAAGCGTAAACCCAAGAGTATCCATTGTGCAGGACTGGAATCAAACAAAGCGGCTGCCTCACTCCATAAACAGAGGGCTAAGGGCGTGGTTAACTGCGCCAAACACCGGGTGGCTTTAAATTCAATCATTTTACTTCATTGACGAGCTTGTTGCGCGGTAAACGGTCCGGACGACTCACTGATCGATGCTTAATGGGTGAGAAAGATATATACCATCCCGAAGCCCCGATGCCTCGCGGTCGAGAGGGGGGTATGGTTGTACGGAGGAGTGCGGTAATTAGTAACGGTTAAGTTCGGTGCCCTTACGGAACTCACGGCGATCACTAGAGTATATCTTGCCTGCCTGGGAACATTTCATTCTCGCATCGTAATTTGTTGGGTAAAGTATTCGGCTTACATTGGGCTTTAATGAGATGATTTGATATGCGCAACCGAGCGCCACTCTGCAGTACACGTGGACACCAGAACGTGGGGGACACGCTTCCCTCCCATAGGCAAGTGAAAGGGGAGTATAGACTAATGCCTTCCTGTGGGGCTACGATCCTCGTTAGCGGTCCTCTAGACGTCCGTTTCAGGGCAATCTTGGTAACCTAATCAAGAATAAGAGATATCTTTTGGTCGGGATGATGGATTGACCCTACAGCTGCGAAGTCCACGCGCACCGACACCCACCTTCATCGAATTTCTATGCGGTATATTTTGACTTGACCTTCATTAGAACCGTGGAAGTAGCTTTCGCAGTAAATACCCGCGCCTAGAGTGAACAAGGTGCTACGCGGCGCATCCTAATCAGCGCCTGTTCTAAGCAATGCAATCATTTTATTCCCAGGTCGTAAGTGTAGGTGGTTGCGGTTAGCTTTGCTCCTTTCAATTCGGCCCGTTTGCGCAATAGCTAGAAGCTTGCATATAGCGTCAACTCATTGTATGCCGGTTCGGCGTAATTCTGATCCTACCAACCCCTATGGGTTGGTGGATGCACTCTGAGTGACGCATTCCGTGTACCGAATGCACGCAAGGTGGATCGGTTTGAATCCGGCGTGACGTGCAGCTGTCTGAACCAAGATCAGGGTTACGGATGAATAGGCAAGTCGAACTCACAGGAGTCAAAGCAGGGTCCCAGGCGAGTCTACCATTTCCTTAAGGGCCCGATAAACCTTCTCCACGTCCAATTACCGTTTGACGAAATGCAGATAATCGGGCAAGTGATGCATAAAGGGGCTAGTCAATATCCCCCTAGGATGAGCGAGGCGCCTCTATTCAGCGACAGGGATCTGGTAATGGGGGGCGAGGATAGTTCGTGTATAGAAGGACTTCCCGGTCCTTGTCTCGAATCGGGCA
seq00002   GTATCGTAGTTAACAAAGCCATTTACTCATGAAGTTGCCGGGGAGTTTTGGGACAATTATTGCTGGAAACTCCAGATCGGCAAAGTCGACCCGGTTATGATACGGCGGCGTGCTGGGATAGTAGTTGACTCATCGTACGCGTAGCGCTACCCACTCATATTTGCAGCGCGCGTGGGCATGTATTAACGGATGCGCGGCTCCGAACAGCTACGAAAAACCCTCTTCACACCGAAGAAGCGCTTCAACCCCCACCCCGAAAGAGCGCTTAGGATTACAGGAACAGCTCTCAGGGGTCAGGGCCTCCATTAATTCACTCTCCCGCTGTAACGTCCAGTCGCGGATGTGAATATTAAGACGCCAATGGATTCACGCGGGCTTCCTCAGCTCTTTATGCCCAATCGATACAACTGTCTTCCGACATTGACGCTTATAAATGGCATGAGCACCTTGATAATGGCATTGATGTCTAGGGTGTCCAATTCAAAAGTGGTTCGCGTGTCATAGCACACCTCCGCCCAGAAGCCGTGGGCGTTATCTCAGGGCGTCAACAGGACTACAAGACTGTGTCAAATCCAGCGCGTACCGAGTATTGAAGGGCTCTCTCTCAGAGTAGGGGCGGCGCTACATTTCACATCAAATGGATCTTATTGCCTTGGATGTTGAGTCATGAATTAGACCTAGACCAGAGTGCGTTCGGGGTGTAGTGTCGACTTCTCTCTAACCTAACCCAGGCATGTGCTTAATCCTGAAGCACCATGCCCCTCAATCGGGCATTACCGTCTCTCTTTGGAGAGGATTAAGGGCGGGGTGGCCAGTTAAAGAGTAGCGCTGGTCATCAGTCCACACTCTTGAAAGTGACAGGATTGTTGGCACCACAATTTATGTCGTCGCTCGTCGAATCTTGTCTGGAGGCAGGTTCCTCCTTCAACGGTATTGGTAGTGTGCGCAAGCGTAAACCCAAGAGTATCCATTGTGCAGGACTGGAATCAAACAAAGCGGCTGCCTCACTCCATAAACAGAGGGCTAAGGGCGTGGTTAACTGCGCCAAACACCGGGTGGCTTTAAATTCAATCATTTTACTTCATTGACGAGCTTGTTGCGCGGTAAACGGTCCGGACGACTCACTGATCGATGCTTAATGGGTGAGAAAGATATATACCATCCCGAAGCCCCGATGCCTCGCGGTCGAGAGGGGGGTATGGTTGTACGGAGGAGTGCGGTAATTAGTAACGGTTAAGTTCGGTGCCCTTACGGAACTCACGGCGATCACTAGAGTATATCTTGCCTGCCTGGGAACATTTCATTCTCGCATCGTAATTTGTTGGGTAAAGTATTCGGCTTACATTGGGCTTTAATGAGATGATTTGATATGCGCAACCGAGCGCCACTCTGCAGTACACGTGGACACCAGAACGTGGGGGACACGCTTCCCTCCCATAGGCAAGTGAAAGGGGAGTATAGACTAATGCCTTCCTGTGGGGCTACGATCCTCGTTAGCGGTCCTCTAGACGTCCGTTTCAGGGCAATCTTGGTAACCTAATCAAGAATAAGAGATATCTTTTGGTCGGGATGATGGATTGACCCTACAGCTGCGAAGTCCACGCGCACCGACACCCACCTTCATCGAATTTCTATGCGGTATATTTTGACTTGACCTTCATTAGAACCGTGGAAGTAGCTTTCGCAGTAAATACCCGCGCCTAGAGTGAACAAGGTGCTACGCGGCGCATCCTAATCAGCGCCTGTTCTAAGCAATGCAATCATTTTATTCCCAGGTCGTAAGTGAAGGTGGTTGCGGTTAGCTTTGCTCCTTTCAATTCGGCCCGTTTGCGCAATAGCTAGAAGCTTGCATATAGCGTCAACTCATTGTATGCCGGTTCGGCGTAATTCTGATCCTACCAACCCCTATGGGTTGGTGGATGCACTCTGAGTGACGCATTCCGTGTACCGAATGCACGCAAGGTGGATCGGTTTGAATCCGGCGTGACGTGCAGCTGTCTGAACCAAGATCAGGGTTACGGATGAATAGGCAAGTCGAACTCACAGGAGTCAAAGCAGGGTCCCAGGCGAGTCTACCATTTCCTTAAGGGCCCGATAAACCTTCTCCACGTCCAATTACCGTTTGACGAAATGCAGTTAATCGGGCAAGTGATGCATAAAGGGGCTAGTCAATATCCCCCTAGGATGAGCGAGGCGCCTCTATTCAGCGACAGGGATCTGGTAATGGGGGGCGAGGATAGTTCGTGTATAGAAGGACTTCCCGGTCCTTGTCTCGAATCGGGCA
seq00003   GTATCGTAGTTAACAAAGCCATTTACTCATGAAGTTGCCGGGGAGTTTAGGGACAATTATTGCTGGAAACTCCAGATCGGCAAAGTCGACCCGGTTATGATACGGCGGCGTGCTGGGATAGTAGTTGACTCATCGTACGCGTAGCGCTACCCACTCATATTTGCAGCGCGCGAGGGCATGTATTAACGGATGCGCGGCTCCGAACAGCTACGAAAAACCCTCTTCACACCGAAGAAGCGCTTCAACCCCCACCCCGAAAGAGCGCTTAGGATTACAGGAACAGCTCTCAGGGGTCAGGGCCTCCATTAATTCACTCTCCCGCTGTAACGTCCAGTCGCGGATGTGAATATTAAGACGCCAATGGATTCACGCGGGCTTCCTCAGCTCTTTATGCCCAATCGATACAACTGTCTTCCGACATTGACGCTTATAAATGGCATGAGCACCTTGATAATGGCATTGATGTCTAGGGTGTCCAATTCAAAAGTGGTTCGCGTGTCATAGCACACCTCCGCCCAGAAGCCGTGGGCGTTATCTCAGGGCGTCAACAGGACTACAAGACTGTGTCAAATCCAGCGCGTACCGAGTATTGAAGGGCTCTCTCTCAGAGTAGGGGCGGCGCTACATTTCACATCAAATGGATCTTATTGCCTTGGATGTTGAGTCATGAATTAGACCTAGACCAGAGTGCGTTCGGGGTGTAGTGTCGACTTCTCTCTAACCCAACCCAGGCATGTGCTTAATCCTGAAGCACCATGCCCCTCAATCGGGCATTACCGTCTCTCTTTGGAGAGGATTAAGGGCGGGGTGGCCAGTTAAAGAGTAGCGCTGGTCATCAGTCCACACTCTTGAAAGTGACAGGATTGTTGGCACCACAATTTATGTCGTCGCTCGTCGAATCTTGTCTGGAGGCAGGTTCCTCCTTCAACGGTATTGGTAGTGTGCGCAAGCGTAAACCCAAGAGTATCCATTGTGCAGGACTGGAATCAAACAAAGCGGCTGCCTCACTCCATAAACAGAGGGCTAAGGGCGTGGTTAACTGCGCCAAACACCGGGTGGCTTTAAATTCAATCATTTTACTTCATTGACGAGCTTGTTGCGCGGTAAACGGTCCGGACGACTCACTGATCGATGCTTAATGGGTGAGAAAGATATATACCATCCCGAAGCCCCGATGCCTCGCGGTCGAGAGGGGGGTATGGTTGTACGGAGGAGTGCGGTAATTAGTAACGGTTAAGTTCGGTGCCCTTACGGAACTCACGGCGATCACTAGAGTATATCTTGCCTGCCTGGGAACATTTCATTCTCGCATCGTAATTTGTTGGGTAAAGTATTCGGCTTACATTGGGCTTTAATGAGATGATTTGATATGCGCAACCGAGCGCCACTCTGCAGTACACGTGGACACCAGAACGTGGGGGACACGCTTCCCTCCCATAGGCAAGTGAAAGGGGAGTATAGACTAATGCCTTCCTGTGGGGCTACGATCCTCGTTAGCGGTCCTCTAGACGTCCGTTTCAGGGCAATCTTGGTAACCTAATCAAGAATAAGAGATATCTTTTGGTCGGGATGATGGATTGACCCTACAGCTGCGAAGTCCACGCGCACCGACACCCACCTTCATCGAATTTCTATGCGGTATATTTTGACTTGACCTTCATTAGAACCGTGGAAGTAGCTTTCGCAGTAAATACCCGCGCCTAGAGTGAACAAGGTGCTACGCGGCGCATCCTAATCAGCGCCTGTTCTAAGCAATGCAATCATTTTATTCCCAGGTCGTAAGTGAAGGTGGTTGCGGTTAGCTTTGCTCCTTTCAATTCGGCCCGTTTGCGCAATAGCTAGAAGCTTGCATATAGCGTCAACTCATTGTATGCCGGTTCGGCGTAATTCTGATCCTACCAACCCCTATGGGTTGGTGGATGCACTCTGAGTGACGCATTCCGTGTACCGAATGCACGCAAGGTGGATCGGTTTGAATCCGGCGTGACGTGCAGCTGTCTGAACCAAGATCAGGGTTACGGATGAATAGGCAAGTCGAACTCACAGGAGTCAAAGCAGGGTCCCAGGCGAGTCTACCATTTCCTTAAGGGCCCGATAAACCTTCTCCACGTCCAATTACCGTTTGACGAAATGCAGTTAATCGGGCAAGTGATGCATAAAGGGGCTAGTCAATATCCCCCTAGGATGAGCGAGGCGCCTCTATTCAGCGACAGGGATCTGGTAATGGGGGGCGAGGATAGTTCGTGTATAGAAGGACTTCCCGGTCCTTGTCTCGAATCGGGCA
seq00004   GTATCGTAGTTAACAAAGCCATTTACTCATGAAGTTGCCGGGGAGTTTAGGGACAATTATTGCTGGAAACTCCAGATCGGCAAAGTCGACCCGGTTATGATACGGCGGCGTGCTGGGATAGTAGTTGACTCATCGTACGCGTAGCGCTACCCACTCATATTTGCAGCGCGCGAGGGCATGTATTAACGGATGCGCGGCTCCGAACAGCTACGAAAAACCCTCTTCACACCGAAGAAGCGCTTCAACCCCCACCCCGAAAGAGCGCTTAGGATTACAGGAACAGCTCTCAGGGGTCAGGGCCTCCATTAATTCACTCTCCCGCTGTAACGTCCAGTCGCGGATGTGAATATTAAGACGCCAATGGATTCACGCGGGCTTCCTCAGCTCTTTATGCCCAATCGATACAACTGTCTTCCGACATTGACGCTTATAAATGGCATGAGCACCTTGATAATGGCATTGATGTCTAGGGTGTCCAATTCAAAAGTGGTTCGCGTGTCATAGCACACCTCCGCCCAGAAGCCGTGGGCGTTATCTCAGGGCGTCAACAGGACTACAAGACTGTGTCAAATCCAGCGCGTACCGAGTATTGAAGGGCTCTCTCTCAGAGTAGGGGCGGCGCTACATTTCACATCAAATGGATCTTATTGCCTTGGATGTTGAGTCATGAATTAGACCTAGACCAGAGTGCGTTCGGGGTGTAGTGTCGACTTCTCTCTAACCCAACCCAGGCATGTGCTTAATCCTGAAGCACCATGCCCCTCAATCGGGCATTACCGTCTCTCTTTGGAGAGGATTAAGGGCGGGGTGGCCAGTTAAAGAGTAGCGCTGGTCATCAGTCCACACTCTTGAAAGTGACAGGATTGTTGGCACCACAATTTATGTCGTCGCTCGTCGAATCTTGTCTGGAGGCAGGTTCCTCCTTCAACGGTATTGGTAGTGTGCGCAAGCGTAAACCCAAGAGTATCCATTGTGCAGGACTGGAATCAAACAAAGCGGCTGCCTCACTCCATAAACAGAGGGCTAAGGGCGTGGTTAACTGCGCCAAACACCGGGTGGCTTTAAATTCAATCATTTTACTTCATTGACGAGCTTGTTGCGCGGTAAACGGTCCGGACGACTCACTGATCGATGCTTAATGGGTGAGAAAGATATATACCATCCCGAAGCCCCGATGCCTCGCGGTCGAGAGGGGGGTATGGTTGTACGGAGGAGTGCGGTAATTAGTAACGGTTAAGTTCGGTGCCCTTACGGAACTCACGGCGATCACTAGAGTATATCTTGCCTGCCTGGGAACATTTCATTCTCGCATCGTAATTTGTTGGGTAAAGTATTCGGCTTACATTGGGCTTTAATGAGATGATTTGATATGCGCAACCGAGCGCCACTCTGCAGTACACGTGGACACCAGAACGTGGGGGACACGCTTCCCTCCCATAGGCAAGTGAAAGGGGAGTATAGACTAATGCCTTCCTGTGGGGCTACGATCCTCGTTAGCGGTCCTCTAGACGTCCGTTTCAGGGCAATCTTGGTAACCTAATCAAGAATAAGAGATATCTTTTGGTCGGGATGATGGATTGACCCTACAGCTGCGAAGTCCACGCGCACCGACACCCACCTTCATCGAATTTCTATGCGGTATATTTTGACTTGACCTTCATTAGAACCGTGGAAGTAGCTTTCGCAGTAAATACCCGCGCCTAGAGTGAACAAGGTGCTACGCGGCGCATCCTAATCAGCGCCTGTTCTAAGCAATGCAATCATTTTATTCCCAGGTCGTAAGTGAAGGTGGTTGCGGTTAGCTTTGCTCCTTTCAATTCGGCCCGTTTGCGCAATAGCTAGAAGCTTGCATATAGCGTCAACTCATTGTATGCCGGTTCGGCGTAATTCTGATCCTACCAACCCCTATGGGTTGGTGGATGCACTCTGAGTGACGCATTCCGTGTACCGAATGCACGCAAGGTGGATCGGTTTGAATCCGGCGTGACGTGCAGCTGTCTGAACCAAGATCAGGGTTACGGATGAATAGGCAAGTCGAACTCACAGGAGTCAAAGCAGGGTCCCAGGCGAGTCTACCATTTCCTTAAGGGCCCGATAAACCTTCTCCACGTCCAATTACCGTTTGACGAAATGCAGTTAATCGGGCAAGTGATGCATAAAGGGGCTAGTCAATATCCCCCTAGGATGAGCGAGGCGCCTCTATTCAGCGACAGGGATCTGGTAATGGGGGGCGAGGATAGTTCGTGTATAGAAGGACTTCCCGGTCCTTGTCTCGAATCGGGCA
seq00005   GTATCGTAGTTAACAAAGCCATTTACTCATGAAGTTGCCGGGGAGTTTTGGGACAATTATTGCTGGAAACTCCAGATCGGCAAAGTCGACCCGGTTATGATACGGCGGCGTGCTGGGATAGTAGTTGACTCATCGTACGCGTAGCGCTACCCACTCATATTTGCAGCGCGCGTGGGCATGTATTAACGGATGCGCGGCTCCGAACAGCTACGAAAAACCCTCTTCACACCGAAGAAGCGCTTCAACCCCCACCCCGAAAGAGCGCTTAGGATTACAGGAACAGCTCTCAGGGGTCAGGGCCTCCATTAATTCACTCTCCCGCTGTAACGTCCAGTCGCGGATGTGAATATTAAGACGCCAATGGATTCACGCGGGCTTCCTCAGCTCTTTATGCCCAATCGATACAACTGTCTTCCGACATTGACGCTTATAAATGGCATGAGCACCTTGATAATGGCATTGATGTCTAGGGTGTCCAATTCAAAAGTGGTTCGCGTGTCATAGCACACCTCCGCCCAGAAGCCGTGGGCGTTATCTCAGGGCGTCAACAGGACTACAAGACTGTGTCAAATCCAGCGCGTACCGAGTATTGAAGGGCTCTCTCTCAGAGTAGGGGCGGCGCTACATTTCACATCAAATGGATCTTATTGCCTTGGATGTTGAGTCATGAATTAGACCTAGACCAGAGTGCGTTCGGGGTGTAGTGTCGACTTCTCTCTAACCCAACCCAGGCATGTGCTTAATCCTGAAGCACCATGCCCCTCAATCGGGCATTACCGTCTCTCTTTGGAGAGGATTAAGGGCGGGGTGGCCAGTTAAAGAGTAGCGCTGGTCATCAGTCCACACTCTTGAAAGTGACAGGATTGTTGGCACCACAATTTATGTCGTCGCTCGTCGAATCTTGTCTGGAGGCAGGTTCCTCCTTCAACGGTATTGGTAGTGTGCGCAAGCGTAAACCCAAGAGTATCCATTGTGCAGGACTGGAATCAAACAAAGCGGCTGCCTCACTCCATAAACAGAGGGCTAAGGGCGTGGTTAACTGCGCCAAACACCGGGTGGCTTTAAATTCAATCATTTTACTTCATTGACGAGCTTGTTGCGCGGTAAACGGTCCGGACGACTCACTGATCGATGCTTAATGGGTGAGAAAGATATATACCATCCCGAAGCCCCGATGCCTCGCGGTCGAGAGGGGGGTATGGTTGTACGGAGGAGTGCGGTAATTAGTAACGGTTAAGTTCGGTGCCCTTACGGAACTCACGGCGATCACTAGAGTATATCTTGCCTGCCTGGGAACATTTCATTCTCGCATCGTAATTTGTTGGGTAAAGTATTCGGCTTACATTGGGCTTTAATGAGATGATTTGATATGCGCAACCGAGCGCCACTCTGCAGTACACGTGGACACCAGAACGTGGGGGACACGCTTCCCTCCCATAGGCAAGTGAAAGGGGAGTATAGACTAATGCCTTCCTGTGGGGCTACGATCCTCGTTAGCGGTCCTCTAGACGTCCGTTTCAGGGCAATCTTGGTAACCTAATCAAGAATAAGAGATATCTTTTGGTCGGGATGATGGATTGACCCTACAGCTGCGAAGTCCACGCGCACCGACACCCACCTTCATCGAATTTCTATGCGGTATATTTTGACTTGACCTTCATTAGAACCGTGGAAGTAGCTTTCGCAGTAAATACCCGCGCCTAGAGTGAACAAGGTGCTACGCGGCGCATCCTAATCAGCGCCTGTTCTAAGCAATGCAATCATTTTATTCCCAGGTCGTAAGTGAAGGTGGTTGCGGTTAGCTTTGCTCCTTTCAATTCGGCCCGTTTGCGCAATAGCTAGAAGCTTGCATATAGCGTCAACTCATTGTATGCCGGTTCGGCGTAATTCTGATCCTACCAACCCCTATGGGTTGGTGGATGCACTCTGAGTGACGCATTCCGTGTACCGAATGCACGCAAGGTGGATCGGTTTGAATCCGGCGTGACGTGCAGCTGTCTGAACCAAGATCAGGGTTACGGATGAATAGGCAAGTCGAACTCACAGGAGTCAAAGCAGGGTCCCAGGCGAGTCTACCATTTCCTTAAGGGCCCGATAAACCTTCTCCACGTCCAATTACCGTTTGACGAAATGCAGTTAATCGGGCAAGTGATGCATAAAGGGGCTAGTCAATATCCCCCTAGGATGAGCGAGGCGCCTCTATTCAGCGACAGGGATCTGGTAATGGGGGGCGAGGATAGTTCGTGTATAGAAGGACTTCCCGGTCCTTGTCTCGAATCGGGCA
seq00006   GTATCGTAGTTAACAAAGCCATTTACTCATGAAGTTGCCGGGGAGTTTTGGGACAATTATTGCTGGAAACTCCAGATCGGCAAAGTCGACCCGGTTATGATACGGCGGCGTGCTGGGATAGTAGTTGACTCATCGTACGCGTAGCGCTACCCACTCATATTTGCAGCGCGCGTGGGCATGTATTAACGGATGCGCGGCTCCGAACAGCTACGAAAAACCCTCTTCACACCGAAGAAGCGCTTCAACCCCCACCCCGAAAGAGCGCTTAGGATTACAGGAACAGCTCTCAGGGGTCAGGGCCTCCATTAATTCACTCTCCCGCTGTAACGTCCAGTCGCGGATGTGAATATTAAGACGCCAATGGATTCACGCGGGCTTCCTCAGCTCTTTATGCCCAATCGATACAACTGTCTTCCGACATTGACGCTTATAAATGGCATGAGCACCTTGATAATGGCATTGATGTCTAGGGTGTCCAATTCAAAAGTGGTTCGCGTGTCATAGCACACCTCCGCCCAGAAGCCGTGGGCGTTATCTCAGGGCGTCAACAGGACTACAAGACTGTGTCAAATCCAGCGCGTACCGAGTATTGAAGGGCTCTCTCTCAGAGTAGGGGCGGCGCTACATTTCACATCAAATGGATCTTATTGCCTTGGATGTTGAGTCATGAATTAGACCTAGACCAGAGTGCGTTCGGGGTGTAGTGTCGACTTCTCTCTAACCCAACCCAGGCATGTGCTTAATCCTGAAGCACCATGCCCCTCAATCGGGCATTACCGTCTCTCTTTGGAGAGGATTAAGGGCGGGGTGGCCAGTTAAAGAGTAGCGCTGGTCATCAGTCCACACTCTTGAAAGTGACAGGATTGTTGGCACCACAATTTATGTCGTCGCTCGTCGAATCTTGTCTGGAGGCAGGTTCCTCCTTCAACGGTATTGGTAGTGTGCGCAAGCGTAAACCCAAGAGTATCCATTGTGCAGGACTGGAATCAAACAAAGCGGCTGCCTCACTCCATAAACAGAGGGCTAAGGGCGTGGTTAACTGCGCCAAACACCGGGTGGCTTTAAATTCAATCATTTTACTTCATTGACGAGCTTGTTGCGCGGTAAACGGTCCGGACGACTCACTGATCGATGCTTAATGGGTGAGAAAGATATATACCATCCCGAAGCCCCGATGCCTCGCGGTCGAGAGGGGGGTATGGTTGTACGGAGGAGTGCGGTAATTAGTAACGGTTAAGTTCGGTGCCCTTACGGAACTCACGGCGATCACTAGAGTATATCTTGCCTGCCTGGGAACATTTCATTCTCGCATCGTAATTTGTTGGGTAAAGTATTCGGCTTACATTGGGCTTTAATGAGATGATTTGATATGCGCAACCGAGCGCCACTCTGCAGTACACGTGGACACCAGAACGTGGGGGACACGCTTCCCTCCCATAGGCAAGTGAAAGGGGAGTATAGACTAATGCCTTCCTGTGGGGCTACGATCCTCGTTAGCGGTCCTCTAGACGTCCGTTTCAGGGCAATCTTGGTAACCTAATCAAGAATAAGAGATATCTTTTGGTCGGGATGATGGATTGACCCTACAGCTGCGAAGTCCACGCGCACCGACACCCACCTTCATCGAATTTCTATGCGGTATATTTTGACTTGACCTTCATTAGAACCGTGGAAGTAGCTTTCGCAGTAAATACCCGCGCCTAGAGTGAACAAGGTGCTACGCGGCGCATCCTAATCAGCGCCTGTTCTAAGCAATGCAATCATTTTATTCCCAGGTCGTAAGTGAAGGTGGTTGCGGTTAGCTTTGCTCCTTTCAATTCGGCCCGTTTGCGCAATAGCTAGAAGCTTGCATATAGCGTCAACTCATTGTATGCCGGTTCGGCGTAATTCTGATCCTACCAACCCCTATGGGTTGGTGGATGCACTCTGAGTGACGCATTCCGTGTACCGAATGCACGCAAGGTGGATCGGTTTGAATCCGGCGTGACGTGCAGCTGTCTGAACCAAGATCAGGGTTACGGATGAATAGGCAAGTCGAACTCACAGGAGTCAAAGCAGGGTCCCAGGCGAGTCTACCATTTCCTTAAGGGCCCGATAAACCTTCTCCACGTCCAATTACCGTTTGACGAAATGCAGTTAATCGGGCAAGTGATGCATAAAGGGGCTAGTCAATATCCCCCTAGGATGAGCGAGGCGCCTCTATTCAGCGACAGGGATCTGGTAATGGGGGGCGAGGATAGTTCGTGTATAGAAGGACTTCCCGGTCCTTGTCTCGAATCGGGCA
seq00007   GTATCGTAGTTAACAAAGCCATTTACTCATGAAGTTGCCGGGGAGTTTTGGGACAATTATTGCTGGAAACTCCAGATCGGCAAAGTCGACCCGGTTATGATACGGCGGCGTGCTGGGATAGTAGTTGACTCATCGTACGCGTAGCGCTACCCACTCATATTTGCAGCGCGCGTGGGCATGTATTAACGGATGCGCGGCTCCGAACAGCTACGAAAAACCCTCTTCACACCGAAGAAGCGCTTCAACCCCCACCCCGAAAGAGCGCTTAGGATTACAGGAACAGCTCTCAGGGGTCAGGGCCTCCATTAATTCACTCTCCCGCTGTAACGTCCAGTCGCGGATGTGAATATTAAGACGCCAATGGATTCACGCGGGCTTCCTCAGCTCTTTATGCCCAATCGATACAACTGTCTTCCGACATTGACGCTTATAAATGGCATGAGCACCTTGATAATGGCATTGATGTCTAGGGTGTCCAATTCAAAAGTGGTTCGCGTGTCATAGCACACCTCCGCCCAGAAGCCGTGGGCGTTATCTCAGGGCGTCAACAGGACTACAAGACTGTGTCAAATCCAGCGCGTACCGAGTATTGAAGGGCTCTCTCTCAGAGTAGGGGCGGCGCTACATTTCACATCAAATGGATCTTATTGCCTTGGATGTTGAGTCATGAATTAGACCTAGACCAGAGTGCGTTCGGGGTGTAGTGTCGACTTCTCTCTAACCTAACCCAGGCATGTGCTTAATCCTGAAGCACCATGCCCCTCAATCGGGCATTACCGTCTCTCTTTGGAGAGGATTAAGGGCGGGGTGGCCAGTTAAAGAGTAGCGCTGGTCATCAGTCCACACTCTTGAAAGTGACAGGATTGTTGGCACCACAATTTATGTCGTCGCTCGTCGAATCTTGTCTGGAGGCAGGTTCCTCCTTCAACGGTATTGGTAGTGTGCGCAAGCGTAAACCCAAGAGTATCCATTGTGCAGGACTGGAATCAAACAAAGCGGCTGCCTCACTCCATAAACAGAGGGCTAAGGGCGTGGTTAACTGCGCCAAACACCGGGTGGCTTTAAATTCAATCATTTTACTTCATTGACGAGCTTGTTGCGCGGTAAACGGTCCGGACGACTCACTGATCGATGCTTAATGGGTGAGAAAGATATATACCATCCCGAAGCCCCGATGCCTCGCGGTCGAGAGGGGGGTATGGTTGTACGGAGGAGTGCGGTAATTAGTAACGGTTAAGTTCGGTGCCCTTACGGAACTCACGGCGATCACTAGAGTATATCTTGCCTGCCTGGGAACATTTCATTCTCGCATCGTAATTTGTTGGGTAAAGTATTCGGCTTACATTGGGCTTTAATGAGATGATTTGATATGCGCAACCGAGCGCCACTCTGCAGTACACGTGGACACCAGAACGTGGGGGACACGCTTCCCTCCCATAGGCAAGTGAAAGGGGAGTATAGACTAATGCCTTCCTGTGGGGCTACGATCCTCGTTAGCGGTCCTCTAGACGTCCGTTTCAGGGCAATCTTGGTAACCTAATCAAGAATAAGAGATATCTTTTGGTCGGGATGATGGATTGACCCTACAGCTGCGAAGTCCACGCGCACCGACACCCACCTTCATCGAATTTCTATGCGGTATATTTTGACTTGACCTTCATTAGAACCGTGGAAGTAGCTTTCGCAGTAAATACCCGCGCCTAGAGTGAACAAGGTGCTACGCGGCGCATCCTAATCAGCGCCTGTTCTAAGCAATGCAATCATTTTATTCCCAGGTCGTAAGTGAAGGTGGTTGCGGTTAGCTTTGCTCCTTTCAATTCGGCCCGTTTGCGCAATAGCTAGAAGCTTGCATATAGCGTCAACTCATTGTATGCCGGTTCGGCGTAATTCTGATCCTACCAACCCCTATGGGTTGGTGGATGCACTCTGAGTGACGCATTCCGTGTACCGAATGCACGCAAGGTGGATCGGTTTGAATCCGGCGTGACGTGCAGCTGTCTGAACCAAGATCAGGGTTACGGATGAATAGGCAAGTCGAACTCACAGGAGTCAAAGCAGGGTCCCAGGCGAGTCTACCATTTCCTTAAGGGCCCGATAAACCTTCTCCACGTCCAATTACCGTTTGACGAAATGCAGTTAATCGGGCAAGTGATGCATAAAGGGGCTAGTCAATATCCCCCTAGGATGAGCGAGGCGCCTCTATTCAGCGACAGGGATCTGGTAATGGGGGGCGAGGATAGTTCGTGTATAGAAGGACTTCCCGGTCCTTGTCTCGAATCGGGCA
seq00008   GTATCGTAGTTAACAAAGCCATTTACTCATGAAGTTGCCGGGGAGTTTTGGGACAATTATTGCTGGAAACTCCAGATCGGCAAAGTCGACCCGGTTATGATACGGCGGCGTGCTGGGATAGTAGTTGACTCATCGTACGCGTAGCGCTACCCACTCATATTTGCAGCGCGCGAGGGCATGTATTAACGGATGCGCGGCTCCGAACAGCTACGAAAAACCCTCTTCACACCGAAGAAGCGCTTCAACCCCCACCCCGAAAGAGCGCTTAGGATTACAGGAACAGCTCTCAGGGGTCAGGGCCTCCATTAATTCACTCTCCCGCTGTAACGTCCAGTCGCGGATGTGAATATTAAGACGCCAATGGATTCACGCGGGCTTCCTCAGCTCTTTATGCCCAATCGATACAACTGTCTTCCGACATTGACGCTTATAAATGGCATGAGCACCTTGATAATGGCATTGATGTCTAGGGTGTCCAATTCAAAAGTGGTTCGCGTGTCATAGCACACCTCCGCCCAGAAGCCGTGGGCGTTATCTCAGGGCGTCAACAGGACTACAAGACTGTGTCAAATCCAGCGCGTACCGAGTATTGAAGGGCTCTCTCTCAGAGTAGGGGCGGCGCTACATTTCACATCAAATGGATCTTATTGCCTTGGATGTTGAGTCATGAATTAGACCTAGACCAGAGTGCGTTCGGGGTGTAGTGTCGACTTCTCTCTAACCCAACCCAGGCATGTGCTTAATCCTGAAGCACCATGCCCCTCAATCGGGCATTACCGTCTCTCTTTGGAGAGGATTAAGGGCGGGGTGGCCAGTTAAAGAGTAGCGCTGGTCATCAGTCCACACTCTTGAAAGTGACAGGATTGTTGGCACCACAATTTATGTCGTCGCTCGTCGAATCTTGTCTGGAGGCAGGTTCCTCCTTCAACGGTATTGGTAGTGTGCGCAAGCGTAAACCCAAGAGTATCCATTGTGCAGGACTGGAATCAAACAAAGCGGCTGCCTCACTCCATAAACAGAGGGCTAAGGGCGTGGTTAACTGCGCCAAACACCGGGTGGCTTTAAATTCAATCATTTTACTTCATTGACGAGCTTGTTGCGCGGTAAACGGTCCGGACGACTCACTGATCGATGCTTAATGGGTGAGAAAGATATATACCATCCCGAAGCCCCGATGCCTCGCGGTCGAGAGGGGGGTATGGTTGTACGGAGGAGTGCGGTAATTAGTAACGGTTAAGTTCGGTGCCCTTACGGAACTCACGGCGATCACTAGAGTATATCTTGCCTGCCTGGGAACATTTCATTCTCGCATCGTAATTTGTTGGGTAAAGTATTCGGCTTACATTGGGCTTTAATGAGATGATTTGATATGCGCAACCGAGCGCCACTCTGCAGTACACGTGGACACCAGAACGTGGGGGACACGCTTCCCTCCCATAGGCAAGTGAAAGGGGAGTATAGACTAATGCCTTCCTGTGGGGCTACGATCCTCGTTAGCGGTCCTCTAGACGTCCGTTTCAGGGCAATCTTGGTAACCTAATCAAGAATAAGAGATATCTTTTGGTCGGGATGATGGATTGACCCTACAGCTGCGAAGTCCACGCGCACCGACACCCACCTTCATCGAATTTCTATGCGGTATATTTTGACTTGACCTTCATTAGAACCGTGGAAGTAGCTTTCGCAGTAAATACCCGCGCCTAGAGTGAACAAGGTGCTACGCGGCGCATCCTAATCAGCGCCTGTTCTAAGCAATGCAATCATTTTATTCCCAGGTCGTAAGTGAAGGTGGTTGCGGTTAGCTTTGCTCCTTTCAATTCGGCCCGTTTGCGCAATAGCTAGAAGCTTGCATATAGCGTCAACTCATTGTATGCCGGTTCGGCGTAATTCTGATCCTACCAACCCCTATGGGTTGGTGGATGCACTCTGAGTGACGCATTCCGTGTACCGAATGCACGCAAGGTGGATCGGTTTGAATCCGGCGTGACGTGCAGCTGTCTGAACCAAGATCAGGGTTACGGATGAATAGGCAAGTCGAACTCACAGGAGTCAAAGCAGGGTCCCAGGCGAGTCTACCATTTCCTTAAGGGCCCGATAAACCTTCTCCACGTCCAATTACCGTTTGACGAAATGCAGTTAATCGGGCAAGTGATGCATAAAGGGGCTAGTCAATATCCCCCTAGGATGAGCGAGGCGCCTCTATTCAGCGACAGGGATCTGGTAATGGGGGGCGAGGATAGTTCGTGTATAGAAGGACTTCCCGGTCCTTGTCTCGAATCGGGCA
seq00009   GTATCGTAGTTAACAAAGCCATTTACTCATGAAGTTGCCGGGGAGTTTTGGGACAATTATTGCTGGAAACTCCAGATCGGCAAAGTCGACCCGGTTATGATACGGCGGCGTGCTGGGATAGTAGTTGACTCATCGTACGCGTAGCGCTACCCACTCATATTTGCAGCGCGCGTGGGCATGTATTAACGGATGCGCGGCTCCGAACAGCTACGAAAAACCCTCTTCACACCGAAGAAGCGCTTCAACCCCCACCCCGAAAGAGCGCTTAGGATTACAGGAACAGCTCTCAGGGGTCAGGGCCTCCATTAATTCACTCTCCCGCTGTAACGTCCAGTCGCGGATGTGAATATTAAGACGCCAATGGATTCACGCGGGCTTCCTCAGCTCTTTATGCCCAATCGATACAACTGTCTTCCGACATTGACGCTTATAAATGGCATGAGCACCTTGATGATGGCATTGATGTCTAGGGTGTCCAATTCAAAAGTGGTTCGCGTGTCATAGCACACCTCCGCCCAGAAGCCGTGGGCGTTATCTCAGGGCGTCAACAGGACTACAAGACTGTGTCAAATCCAGCGCGTACCGAGTATTGAAGGGCTCTCTCTCAGAGTAGGGGCGGCGCTACATTTCACATCAAATGGATCTTATTGCCTTGGATGTTGAGTCATGAATTAGACCTAGACCAGAGTGCGTTCGGGGTGTAGTGTCGACTTCTCTCTAACCCAACCCAGGCATGTGCTTAATCCTGAAGCACCATGCCCCTCAATCGGGCATTACCGTCTCTCTTTGGAGAGGATTAAGGGCGGGGTGGCCAGTTAAAGAGTAGCGCTGGTCATCAGTCCACACTCTTGAAAGTGACAGGATTGTTGGCACCACAATTTATGTCGTCGCTCGTCGAATCTTGTCTGGAGGCAGGTTCCTCCTTCAACGGTATTGGTAGTGTGCGCAAGCGTAAACCCAAGAGTATCCATTGTGCAGGACTGGAATCAAACAAAGCGGCTGCCTCACTCCATAAACAGAGGGCTAAGGGCGTGGTTAACTGCGCCAAACACCGGGTGGCTTTAAATTCAATCATTTTACTTCATTGACGAGCTTGTTGCGCGGTAAACGGTCCGGACGACTCACTGATCGATGCTTAATGGGTGAGAAAGATATATACCATCCCGAAGCCCCGATGCCTCGCGGTCGAGAGGGGGGTATGGTTGTACGGAGGAGTGCGGTAATTAGTAACGGTTAAGTTCGGTGCCCTTACGGAACTCACGGCGATCACTAGAGTATATCTTGCCTGCCTGGGAACATTTCATTCTCGCATCGTAATTTGTTGGGTAAAGTATTCGGCTTACATTGGGCTTTAATGAGATGATTTGATATGCGCAACCGAGCGCCACTCTGCAGTACACGTGGACACCAGAACGTGGGGGACACGCTTCCCTCCCATAGGCAAGTGAAAGGGGAGTATAGACTAATGCCTTCCTGTGGGGCTACGATCCTCGTTAGCGGTCCTCTAGACGTCCGTTTCAGGGCAATCTTGGTAACCTAATCAAGAATAAGAGATATCTTTTGGTCGGGATGATGGATTGACCCTACAGCTGCGAAGTCCACGCGCACCGACACCCACCTTCATCGAATTTCTATGCGGTATATTTTGACTTGACCTTCATTAGAACCGTGGAAGTAGCTTTCGCAGTAAATACCCGCGCCTAGAGTGAACAAGGTGCTACGCGGCGCATCCTAATCAGCGCCTGTTCTAAGCAATGCAATCATTTTATTCCCAGGTCGTAAGTGTAGGTGGTTGCGGTTAGCTTTGCTCCTTTCAATTCGGCCCGTTTGCGCAATAGCTAGAAGCTTGCATATAGCGTCAACTCATTGTATGCCGGTTCGGCGTAATTCTGATCCTACCAACCCCTATGGGTTGGTGGATGCACTCTGAGTGACGCATTCCGTGTACCGAATGCACGCAAGGTGGATCGGTTTGAATCCGGCGTGACGTGCAGCTGTCTGAACCAAGATCAGGGTTACGGATGAATAGGCAAGTCGAACTCACAGGAGTCAAAGCAGGGTCCCAGGCGAGTCTACCATTTCCTTAAGGGCCCGATAAACCTTCTCCACGTCCAATTACCGTTTGACGAAATGCAGATAATCGGGCAAGTGATGCATAAAGGGGCTAGTCAATATCCCCCTAGGATGAGCGAGGCGCCTCTATTCAGCGACAGGGATCTGGTAATGGGGGGCGAGGATAGTTCGTGTATAGAAGGACTTCCCGGTCCTTGTCTCGAATCGGGCA
seq00010   GTATCGTAGTTAACAAAGCCATTTACTCATGAAGTTGCCGGGGAGTTTTGGGACAATTATTGCTGGAAACTCCAGATCGGCAAAGTCGACCCGGTTATGATACGGCGGCGTGCTGGGATAGTAGTTGACTCATCGTACGCGTAGCGCTACCCACTCATATTTGCAGCGCGCGTGGGCATGTATTAACGGATGCGCGGCTCCGAACAGCTACGAAAAACCCTCTTCACACCGAAGAAGCGCTTCAACCCCCACCCCGAAAGAGCGCTTAGGATTACAGGAACAGCTCTCAGGGGTCAGGGCCTCCATTAATTCACTCTCCCGCTGTAACGTCCAGTCGCGGATGTGAATATTAAGACGCCAATGGATTCACGCGGGCTTCCTCAGCTCTTTATGCCCAATCGATACAACTGTCTTCCGACATTGACGCTTATAAATGGCATGAGCACCTTGATAATGGCATTGATGTCTAGGGTGTCCAATTCAAAAGTGGTTCGCGTGTCATAGCACACCTCCGCCCAGAAGCCGTGGGCGTTATCTCAGGGCGTCAACAGGACTACAAGACTGTGTCAAATCCAGCGCGTACCGAGTATTGAAGGGCTCTCTCTCAGAGTAGGGGCGGCGCTACATTTCACATCAAATGGATCTTATTGCCTTGGATGTTGAGTCATGAATTAGACCTAGACCAGAGTGCGTTCGGGGTGTAGTGTCGACTTCTCTCTAACCCAACCCAGGCATGTGCTTAATCCTGAAGCACCATGCCCCTCAATCGGGCATTACCGTCTCTCTTTGGAGAGGATTAAGGGCGGGGTGGCCAGTTAAAGAGTAGCGCTGGTCATCAGTCCACACTCTTGAAAGTGACAGGATTGTTGGCACCACAATTTATGTCGTCGCTCGTCGAATCTTGTCTGGAGGCAGGTTCCTCCTTCAACGGTATTGGTAGTGTGCGCAAGCGTAAACCCAAGAGTATCCATTGTGCAGGACTGGAATCAAACAAAGCGGCTGCCTCACTCCATAAACAGAGGGCTAAGGGCGTGGTTAACTGCGCCAAACACCGGGTGGCTTTAAATTCAATCATTTTACTTCATTGACGAGCTTGTTGCGCGGTAAACGGTCCGGACGACTCACTGATCGATGCTTAATGGGTGAGAAAGATATATACCATCCCGAAGCCCCGATGCCTCGCGGTCGAGAGGGGGGTATGGTTGTACGGAGGAGTGCGGTAATTAGTAACGGTTAAGTTCGGTGCCCTTACGGAACTCACGGCGATCACTAGAGTATATCTTGCCTGCCTGGGAACATTTCATTCTCGCATCGTAATTTGTTGGGTAAAGTATTCGGCTTACATTGGGCTTTAATGAGATGATTTGATATGCGCAACCGAGCGCCACTCTGCAGTACACGTGGACACCAGAACGTGGGGGACACGCTTCCCTCCCATAGGCAAGTGAAAGGGGAGTATAGACTAATGCCTTCCTGTGGGGCTACGATCCTCGTTAGCGGTCCTCTAGACGTCCGTTTCAGGGCAATCTTGGTAACCTAATCAAGAATAAGAGATATCTTTTGGTCGGGATGATGGATTGACCCTACAGCTGCGAAGTCCACGCGCACCGACACCCACCTTCATCGAATTTCTATGCGGTATATTTTGACTTGACCTTCATTAGAACCGTGGAAGTAGCTTTCGCAGTAAATACCCGCGCCTAGAGTGAACAAGGTGCTACGCGGCGCATCCTAATCAGCGCCTGTTCTAAGCAATGCAATCATTTTATTCCCAGGTCGTAAGTGAAGGTGGTTGCGGTTAGCTTTGCTCCTTTCAATTCGGCCCGTTTGCGCAATAGCTAGAAGCTTGCATATAGCGTCAACTCATTGTATGCCGGTTCGGCGTAATTCTGATCCTACCAACCCCTATGGGTTGGTGGATGCACTCTGAGTGACGCATTCCGTGTACCGAATGCACGCAAGGTGGATCGGTTTGAATCCGGCGTGACGTGCAGCTGTCTGAACCAAGATCAGGGTTACGGATGAATAGGCAAGTCGAACTCACAGGAGTCAAAGCAGGGTCCCAGGCGAGTCTACCATTTCCTTAAGGGCCCGATAAACCTTCTCCACGTCCAATTACCGTTTGACGAAATGCAGTTAATCGGGCAAGTGATGCATAAAGGGGCTAGTCAATATCCCCCTAGGATGAGCGAGGCGCCTCTATTCAGCGACAGGGATCTGGTAATGGGGGGCGAGGATAGTTCGTGTATAGAAGGACTTCCCGGTCCTTGTCTCGAATCGGGCA
seq00011   GTATCGTAGTTAACAAAGCCATTTACTCATGAAGTTGCCGGGGAGTTTTGGGACAATTATTGCTGGAAACTCCAGATCGGCAAAGTCGACCCGGTTATGATACGGCGGCGTGCTGGGATAGTAGTTGACTCATCGTACGCGTAGCGCTACCCACTCATATTTGCAGCGCGCGTGGGCATGTATTAACGGATGCGCGGCTCCGAACAGCTACGAAAAACCCTCTTCACACCGAAGAAGCGCTTCAACCCCCACCCCGAAAGAGCGCTTAGGATTACAGGAACAGCTCTCAGGGGTCAGGGCCTCCATTAATTCACTCTCCCGCTGTAACGTCCAGTCGCGGATGTGAATATTAAGACGCCAATGGATTCACGCGGGCTTCCTCAGCTCTTTATGCCCAATCGATACAACTGTCTTCCGACATTGACGCTTATAAATGGCATGAGCACCTTGATAATGGCATTGATGTCTAGGGTGTCCAATTCAAAAGTGGTTCGCGTGTCATAGCACACCTCCGCCCAGAAGCCGTGGGCGTTATCTCAGGGCGTCAACAGGACTACAAGACTGTGTCAAATCCAGCGCGTACCGAGTATTGAAGGGCTCTCTCTCAGAGTAGGGGCGGCGCTACATTTCACATCAAATGGATCTTATTGCCTTGGATGTTGAGTCATGAATTAGACCTAGACCAGAGTGCGTTCGGGGTGTAGTGTCGACTTCTCTCTAACCCAACCCAGGCATGTGCTTAATCCTGAAGCACCATGCCCCTCAATCGGGCATTACCGTCTCTCTTTGGAGAGGATTAAGGGCGGGGTGGCCAGTTAAAGAGTAGCGCTGGTCATCAGTCCACACTCTTGAAAGTGACAGGATTGTTGGCACCACAATTTATGTCGTCGCTCGTCGAATCTTGTCTGGAGGCAGGTTCCTCCTTCAACGGTATTGGTAGTGTGCGCAAGCGTAAACCCAAGAGTATCCATTGTGCAGGACTGGAATCAAACAAAGCGGCTGCCTCACTCCATAAACAGAGGGCTAAGGGCGTGGTTAACTGCGCCAAACACCGGGTGGCTTTAAATTCAATCATTTTACTTCATTGACGAGCTTGTTGCGCGGTAAACGGTCCGGACGACTCACTGATCGATGCTTAATGGGTGAGAAAGATATATACCATCCCGAAGCCCCGATGCCTCGCGGTCGAGAGGGGGGTATGGTTGTACGGAGGAGTGCGGTAATTAGTAACGGTTAAGTTCGGTGCCCTTACGGAACTCACGGCGATCACTAGAGTATATCTTGCCTGCCTGGGAACATTTCATTCTCGCATCGTAATTTGTTGGGTAAAGTATTCGGCTTACATTGGGCTTTAATGAGATGATTTGATATGCGCAACCGAGCGCCACTCTGCAGTACACGTGGACACCAGAACGTGGGGGACACGCTTCCCTCCCATAGGCAAGTGAAAGGGGAGTATAGACTAATGCCTTCCTGTGGGGCTACGATCCTCGTTAGCGGTCCTCTAGACGTCCGTTTCAGGGCAATCTTGGTAACCTAATCAAGAATAAGAGATATCTTTTGGTCGGGATGATGGATTGACCCTACAGCTGCGAAGTCCACGCGCACCGACACCCACCTTCATCGAATTTCTATGCGGTATATTTTGACTTGACCTTCATTAGAACCGTGGAAGTAGCTTTCGCAGTAAATACCCGCGCCTAGAGTGAACAAGGTGCTACGCGGCGCATCCTAATCAGCGCCTGTTCTAAGCAATGCAATCATTTTATTCCCAGGTCGTAAGTGAAGGTGGTTGCGGTTAGCTTTGCTCCTTTCAATTCGGCCCGTTTGCGCAATAGCTAGAAGCTTGCATATAGCGTCAACTCATTGTATGCCGGTTCGGCGTAATTCTGATCCTACCAACCCCTATGGGTTGGTGGATGCACTCTGAGTGACGCATTCCGTGTACCGAATGCACGCAAGGTGGATCGGTTTGAATCCGGCGTGACGTGCAGCTGTCTGAACCAAGATCAGGGTTACGGATGAATAGGCAAGTCGAACTCACAGGAGTCAAAGCAGGGTCCCAGGCGAGTCTACCATTTCCTTAAGGGCCCGATAAACCTTCTCCACGTCCAATTACCGTTTGACGAAATGCAGTTAATCGGGCAAGTGATGCATAAAGGGGCTAGTCAATATCCCCCTAGGATGAGCGAGGCGCCTCTATTCAGCGACAGGGATCTGGTAATGGGGGGCGAGGATAGTTCGTGTATAGAAGGACTTCCCGGTCCTTGTCTCGAATCGGGCA
seq00012   GTATCGTAGTTAACAAAGCCATTTACTCATGAAGTTGCCGGGGAGTTTTGGGACAATTATTGCTGGAAACTCCAGATCGGCAAAGTCGACCCGGTTATGATACGGCGGCGTGCTGGGATAGTAGTTGACTCATCGTACGCGTAGCGCTACCCACTCATATTTGCAGCGCGCGTGGGCATGTATTAACGGATGCGCGGCTCCGAACAGCTACGAAAAACCCTCTTCACACCGAAGAAGCGCTTCAACCCCCACCCCGAAAGAGCGCTTAGGATTACAGGAACAGCTCTCAGGGGTCAGGGCCTCCATTAATTCACTCTCCCGCTGTAACGTCCAGTCGCGGATGTGAATATTAAGACGCCAATGGATTCACGCGGGCTTCCTCAGCTCTTTATGCCCAATCGATACAACTGTCTTCCGACATTGACGCTTATAAATGGCATGAGCACCTTGATAATGGCATTGATGTCTAGGGTGTCCAATTCAAAAGTGGTTCGCGTGTCATAGCACACCTCCGCCCAGAAGCCGTGGGCGTTATCTCAGGGCGTCAACAGGACTACAAGACTGTGTCAAATCCAGCGCGTACCGAGTATTGAAGGGCTCTCTCTCAGAGTAGGGGCGGCGCTACATTTCACATCAAATGGATCTTATTGCCTTGGATGTTGAGTCATGAATTAGACCTAGACCAGAGTGCGTTCGGGGTGTAGTGTCGACTTCTCTCTAACCCAACCCAGGCATGTGCTTAATCCTGAAGCACCATGCCCCTCAATCGGGCATTACCGTCTCTCTTTGGAGAGGATTAAGGGCGGGGTGGCCAGTTAAAGAGTAGCGCTGGTCATCAGTCCACACTCTTGAAAGTGACAGGATTGTTGGCACCACAATTTATGTCGTCGCTCGTCGAATCTTGTCTGGAGGCAGGTTCCTCCTTCAACGGTATTGGTAGTGTGCGCAAGCGTAAACCCAAGAGTATCCATTGTGCAGGACTGGAATCAAACAAAGCGGCTGCCTCACTCCATAAACAGAGGGCTAAGGGCGTGGTTAACTGCGCCAAACACCGGGTGGCTTTAAATTCAATCATTTTACTTCATTGACGAGCTTGTTGCGCGGTAAACGGTCCGGACGACTCACTGATCGATGCTTAATGGGTGAGAAAGATATATACCATCCCGAAGCCCCGATGCCTCGCGGTCGAGAGGGGGGTATGGTTGTACGGAGGAGTGCGGTAATTAGTAACGGTTAAGTTCGGTGCCCTTACGGAACTCACGGCGATCACTAGAGTATATCTTGCCTGCCTGGGAACATTTCATTCTCGCATCGTAATTTGTTGGGTAAAGTATTCGGCTTACATTGGGCTTTAATGAGATGATTTGATATGCGCAACCGAGCGCCACTCTGCAGTACACGTGGACACCAGAACGTGGGGGACACGCTTCCCTCCCATAGGCAAGTGAAAGGGGAGTATAGACTAATGCCTTCCTGTGGGGCTACGATCCTCGTTAGCGGTCCTCTAGACGTCCGTTTCAGGGCAATCTTGGTAACCTAATCAAGAATAAGAGATATCTTTTGGTCGGGATGATGGATTGACCCTACAGCTGCGAAGTCCACGCGCACCGACACCCACCTTCATCGAATTTCTATGCGGTATATTTTGACTTGACCTTCATTAGAACCGTGGAAGTAGCTTTCGCAGTAAATACCCGCGCCTAGAGTGAACAAGGTGCTACGCGGCGCATCCTAATCAGCGCCTGTTCTAAGCAATGCAATCATTTTATTCCCAGGTCGTAAGTGAAGGTGGTTGCGGTTAGCTTTGCTCCTTTCAATTCGGCCCGTTTGCGCAATAGCTAGAAGCTTGCATATAGCGTCAACTCATTGTATGCCGGTTCGGCGTAATTCTGATCCTACCAACCCCTATGGGTTGGTGGATGCACTCTGAGTGACGCATTCCGTGTACCGAATGCACGCAAGGTGGATCGGTTTGAATCCGGCGTGACGTGCAGCTGTCTGAACCAAGATCAGGGTTACGGATGAATAGGCAAGTCGAACTCACAGGAGTCAAAGCAGGGTCCCAGGCGAGTCTACCATTTCCTTAAGGGCCCGATAAACCTTCTCCACGTCCAATTACCGTTTGACGAAATGCAGTTAATCGGGCAAGTGATGCATAAAGGGGCTAGTCAATATCCCCCTAGGATGAGCGAGGCGCCTCTATTCAGCGACAGGGATCTGGTAATGGGGGGCGAGGATAGTTCGTGTATAGAAGGACTTCCCGGTCCTTGTCTCGAATCGGGCA
seq00013   GTATCGTAGTTAACAAAGCCATTTACTCATGAAGTTGCCGGGGAGTTTTGGGACAATTATTGCTGGAAACTCCAGATCGGCAAAGTCGACCCGGTTATGATACGGCGGCGTGCTGGGATAGTAGTTGACTCATCGTACGCGTAGCGCTACCCACTCATATTTGCAGCGCGCGTGGGCATGTATTAACGGATGCGCGGCTCCGAACAGCTACGAAAAACCCTCTTCACACCGAAGAAGCGCTTCAACCCCCACCCCGAAAGAGCGCTTAGGATTACAGGAACAGCTCTCAGGGGTCAGGGCCTCCATTAATTCACTCTCCCGCTGTAACGTCCAGTCGCGGATGTGAATATTAAGACGCCAATGGATTCACGCGGGCTTCCTCAGCTCTTTATGCCCAATCGATACAACTGTCTTCCGACATTGACGCTTATAAATGGCATGAGCACCTTGATGATGGCATTGATGTCTAGGGTGTCCAATTCAAAAGTGGTTCGCGTGTCATAGCACACCTCCGCCCAGAAGCCGTGGGCGTTATCTCAGGGCGTCAACAGGACTACAAGACTGTGTCAAATCCAGCGCGTACCGAGTATTGAAGGGCTCTCTCTCAGAGTAGGGGCGGCGCTACATTTCACATCAAATGGATCTTATTGCCTTGGATGTTGAGTCATGAATTAGACCTAGACCAGAGTGCGTTCGGGGTGTAGTGTCGACTTCTCTCTAACCCAACCCAGGCATGTGCTTAATCCTGAAGCACCATGCCCCTCAATCGGGCATTACCGTCTCTCTTTGGAGAGGATTAAGGGCGGGGTGGCCAGTTAAAGAGTAGCGCTGGTCATCAGTCCACACTCTTGAAAGTGACAGGATTGTTGGCACCACAATTTATGTCGTCGCTCGTCGAATCTTGTCTGGAGGCAGGTTCCTCCTTCAACGGTATTGGTAGTGTGCGCAAGCGTAAACCCAAGAGTATCCATTGTGCAGGACTGGAATCAAACAAAGCGGCTGCCTCACTCCATAAACAGAGGGCTAAGGGCGTGGTTAACTGCGCCAAACACCGGGTGGCTTTAAATTCAATCATTTTACTTCATTGACGAGCTTGTTGCGCGGTAAACGGTCCGGACGACTCACTGATCGATGCTTAATGGGTGAGAAAGATATATACCATCCCGAAGCCCCGATGCCTCGCGGTCGAGAGGGGGGTATGGTTGTACGGAGGAGTGCGGTAATTAGTAACGGTTAAGTTCGGTGCCCTTACGGAACTCACGGCGATCACTAGAGTATATCTTGCCTGCCTGGGAACATTTCATTCTCGCATCGTAATTTGTTGGGTAAAGTATTCGGCTTACATTGGGCTTTAATGAGATGATTTGATATGCGCAACCGAGCGCCACTCTGCAGTACACGTGGACACCAGAACGTGGGGGACACGCTTCCCTCCCATAGGCAAGTGAAAGGGGAGTATAGACTAATGCCTTCCTGTGGGGCTACGATCCTCGTTAGCGGTCCTCTAGACGTCCGTTTCAGGGCAATCTTGGTAACCTAATCAAGAATAAGAGATATCTTTTGGTCGGGATGATGGATTGACCCTACAGCTGCGAAGTCCACGCGCACCGACACCCACCTTCATCGAATTTCTATGCGGTATATTTTGACTTGACCTTCATTAGAACCGTGGAAGTAGCTTTCGCAGTAAATACCCGCGCCTAGAGTGAACAAGGTGCTACGCGGCGCATCCTAATCAGCGCCTGTTCTAAGCAATGCAATCATTTTATTCCCAGGTCGTAAGTGTAGGTGGTTGCGGTTAGCTTTGCTCCTTTCAATTCGGCCCGTTTGCGCAATAGCTAGAAGCTTGCATATAGCGTCAACTCATTGTATGCCGGTTCGGCGTAATTCTGATCCTACCAACCCCTATGGGTTGGTGGATGCACTCTGAGTGACGCATTCCGTGTACCGAATGCACGCAAGGTGGATCGGTTTGAATCCGGCGTGACGTGCAGCTGTCTGAACCAAGATCAGGGTTACGGATGAATAGGCAAGTCGAACTCACAGGAGTCAAAGCAGGGTCCCAGGCGAGTCTACCATTTCCTTAAGGGCCCGATAAACCTTCTCCACGTCCAATTACCGTTTGACGAAATGCAGATAATCGGGCAAGTGATGCATAAAGGGGCTAGTCAATATCCCCCTAGGATGAGCGAGGCGCCTCTATTCAGCGACAGGGATCTGGTAATGGGGGGCGAGGATAGTTCGTGTATAGAAGGACTTCCCGGTCCTTGTCTCGAATCGGGCA
seq00014   GTATCGTAGTTAACAAAGCCATTTACTCATGAAGTTGCCGGGGAGTTTTGGGACAATTATTGCTGGAAACTCCAGATCGGCAAAGTCGACCCGGTTATGATACGGCGGCGTGCTGGGATAGTAGTTGACTCATCGTACGCGTAGCGCTACCCACTCATATTTGCAGCGCGCGTGGGCATGTATTAACGGATGCGCGGCTCCGAACAGCTACGAAAAACCCTCTTCACACCGAAGAAGCGCTTCAACCCCCACCCCGAAAGAGCGCTTAGGATTACAGGAACAGCTCTCAGGGGTCAGGGCCTCCATTAATTCACTCTCCCGCTGTAACGTCCAGTCGCGGATGTGAATATTAAGACGCCAATGGATTCACGCGGGCTTCCTCAGCTCTTTATGCCCAATCGATACAACTGTCTTCCGACATTGACGCTTATAAATGGCATGAGCACCTTGATAATGGCATTGATGTCTAGGGTGTCCAATTCAAAAGTGGTTCGCGTGTCATAGCACACCTCCGCCCAGAAGCCGTGGGCGTTATCTCAGGGCGTCAACAGGACTACAAGACTGTGTCAAATCCAGCGCGTACCGAGTATTGAAGGGCTCTCTCTCAGAGTAGGGGCGGCGCTACATTTCACATCAAATGGATCTTATTGCCTTGGATGTTGAGTCATGAATTAGACCTAGACCAGAGTGCGTTCGGGGTGTAGTGTCGACTTCTCTCTAACCCAACCCAGGCATGTGCTTAATCCTGAAGCACCATGCCCCTCAATCGGGCATTACCGTCTCTCTTTGGAGAGGATTAAGGGCGGGGTGGCCAGTTAAAGAGTAGCGCTGGTCATCAGTCCACACTCTTGAAAGTGACAGGATTGTTGGCACCACAATTTATGTCGTCGCTCGTCGAATCTTGTCTGGAGGCAGGTTCCTCCTTCAACGGTATTGGTAGTGTGCGCAAGCGTAAACCCAAGAGTATCCATTGTGCAGGACTGGAATCAAACAAAGCGGCTGCCTCACTCCATAAACAGAGGGCTAAGGGCGTGGTTAACTGCGCCAAACACCGGGTGGCTTTAAATTCAATCATTTTACTTCATTGACGAGCTTGTTGCGCGGTAAACGGTCCGGACGACTCACTGATCGATGCTTAATGGGTGAGAAAGATATATACCATCCCGAAGCCCCGATGCCTCGCGGTCGAGAGGGGGGTATGGTTGTACGGAGGAGTGCGGTAATTAGTAACGGTTAAGTTCGGTGCCCTTACGGAACTCACGGCGATCACTAGAGTATATCTTGCCTGCCTGGGAACATTTCATTCTCGCATCGTAATTTGTTGGGTAAAGTATTCGGCTTACATTGGGCTTTAATGAGATGATTTGATATGCGCAACCGAGCGCCACTCTGCAGTACACGTGGACACCAGAACGTGGGGGACACGCTTCCCTCCCATAGGCAAGTGAAAGGGGAGTATAGACTAATGCCTTCCTGTGGGGCTACGATCCTCGTTAGCGGTCCTCTAGACGTCCGTTTCAGGGCAATCTTGGTAACCTAATCAAGAATAAGAGATATCTTTTGGTCGGGATGATGGATTGACCCTACAGCTGCGAAGTCCACGCGCACCGACACCCACCTTCATCGAATTTCTATGCGGTATATTTTGACTTGACCTTCATTAGAACCGTGGAAGTAGCTTTCGCAGTAAATACCCGCGCCTAGAGTGAACAAGGTGCTACGCGGCGCATCCTAATCAGCGCCTGTTCTAAGCAATGCAATCATTTTATTCCCAGGTCGTAAGTGAAGGTGGTTGCGGTTAGCTTTGCTCCTTTCAATTCGGCCCGTTTGCGCAATAGCTAGAAGCTTGCATATAGCGTCAACTCATTGTATGCCGGTTCGGCGTAATTCTGATCCTACCAACCCCTATGGGTTGGTGGATGCACTCTGAGTGACGCATTCCGTGTACCGAATGCACGCAAGGTGGATCGGTTTGAATCCGGCGTGACGTGCAGCTGTCTGAACCAAGATCAGGGTTACGGATGAATAGGCAAGTCGAACTCACAGGAGTCAAAGCAGGGTCCCAGGCGAGTCTACCATTTCCTTAAGGGCCCGATAAACCTTCTCCACGTCCAATTACCGTTTGACGAAATGCAGTTAATCGGGCAAGTGATGCATAAAGGGGCTAGTCAATATCCCCCTAGGATGAGCGAGGCGCCTCTATTCAGCGACAGGGATCTGGTAATGGGGGGCGAGGATAGTTCGTGTATAGAAGGACTTCCCGGTCCTTGTCTCGAATCGGGCA
seq00015   GTATCGTAGTTAACAAAGCCATTTACTCATGAAGTTGCCGGGGAGTTTTGGGACAATTATTGCTGGAAACTCCAGATCGGCAAAGTCGACCCGGTTATGATACGGCGGCGTGCTGGGATAGTAGTTGACTCATCGTACGCGTAGCGCTACCCACTCATATTTGCAGCGCGCGTGGGCATGTATTAACGGATGCGCGGCTCCGAACAGCTACGAAAAACCCTCTTCACACCGAAGAAGCGCTTCAACCCCCACCCCGAAAGAGCGCTTAGGATTACAGGAACAGCTCTCAGGGGTCAGGGCCTCCATTAATTCACTCTCCCGCTGTAACGTCCAGTCGCGGATGTGAATATTAAGACGCCAATGGATTCACGCGGGCTTCCTCAGCTCTTTATGCCCAATCGATACAACTGTCTTCCGACATTGACGCTTATAAATGGCATGAGCACCTTGATAATGGCATTGATGTCTAGGGTGTCCAATTCAAAAGTGGTTCGCGTGTCATAGCACACCTCCGCCCAGAAGCCGTGGGCGTTATCTCAGGGCGTCAACAGGACTACAAGACTGTGTCAAATCCAGCGCGTACCGAGTATTGAAGGGCTCTCTCTCAGAGTAGGGGCGGCGCTACATTTCACATCAAATGGATCTTATTGCCTTGGATGTTGAGTCATGAATTAGACCTAGACCAGAGTGCGTTCGGGGTGTAGTGTCGACTTCTCTCTAACCCAACCCAGGCATGTGCTTAATCCTGAAGCACCATGCCCCTCAATCGGGCATTACCGTCTCTCTTTGGAGAGGATTAAGGGCGGGGTGGCCAGTTAAAGAGTAGCGCTGGTCATCAGTCCACACTCTTGAAAGTGACAGGATTGTTGGCACCACAATTTATGTCGTCGCTCGTCGAATCTTGTCTGGAGGCAGGTTCCTCCTTCAACGGTATTGGTAGTGTGCGCAAGCGTAAACCCAAGAGTATCCATTGTGCAGGACTGGAATCAAACAAAGCGGCTGCCTCACTCCATAAACAGAGGGCTAAGGGCGTGGTTAACTGCGCCAAACACCGGGTGGCTTTAAATTCAATCATTTTACTTCATTGACGAGCTTGTTGCGCGGTAAACGGTCCGGACGACTCACTGATCGATGCTTAATGGGTGAGAAAGATATATACCATCCCGAAGCCCCGATGCCTCGCGGTCGAGAGGGGGGTATGGTTGTACGGAGGAGTGCGGTAATTAGTAACGGTTAAGTTCGGTGCCCTTACGGAACTCACGGCGATCACTAGAGTATATCTTGCCTGCCTGGGAACATTTCATTCTCGCATCGTAATTTGTTGGGTAAAGTATTCGGCTTACATTGGGCTTTAATGAGATGATTTGATATGCGCAACCGAGCGCCACTCTGCAGTACACGTGGACACCAGAACGTGGGGGACACGCTTCCCTCCCATAGGCAAGTGAAAGGGGAGTATAGACTAATGCCTTCCTGTGGGGCTACGATCCTCGTTAGCGGTCCTCTAGACGTCCGTTTCAGGGCAATCTTGGTAACCTAATCAAGAATAAGAGATATCTTTTGGTCGGGATGATGGATTGACCCTACAGCTGCGAAGTCCACGCGCACCGACACCCACCTTCATCGAATTTCTATGCGGTATATTTTGACTTGACCTTCATTAGAACCGTGGAAGTAGCTTTCGCAGTAAATACCCGCGCCTAGAGTGAACAAGGTGCTACGCGGCGCATCCTAATCAGCGCCTGTTCTAAGCAATGCAATCATTTTATTGCCAGGTCGTAAGTGAAGGTGGTTGCGGTTAGCTTTGCTCCTTTCAATTCGGCCCGTTTGCGCAATAGCTAGAAGCTTGCATATAGCGTCAACTCATTGTATGCCGGTTCGGCGTAATTCTGATCCTACCAACCCCTATGGGTTGGTGGATGCACTCTGAGTGACGCATTCCGTGTACCGAATGCACGCAAGGTGGATCGGTTTGAATCCGGCGTGACGTGCAGCTGTCTGAACCAAGATCAGGGTTACGGATGAATAGGCAAGTCGAACTCACAGGAGTCAAAGCAGGGTCCCAGGCGAGTCTACCATTTCCTTAAGGGCCCGATAAACCTTCTCCACGTCCAATTACCGTTTGACGAAATGCAGATAATCGGGCAAGTGATGCATAAAGGGGCTAGTCAATATCCCCCTAGGATGAGAGAGGCGCCTCTATTCAGCGACAGGGATCTGGTAATGGGGGGCGAGGATAGTTCGTGTATAGAAGGACTTCCCGGTCCTTGTCTCGAATCGGGCA
seq00016   GTATCGTAGTTAACAAAGCCATTTACTCATGAAGTTGCCGGGGAGTTTTGGGACAATTATTGCTGGAAACTCCAGATCGGCAAAGTCGACCCGGTTATGATACGGCGGCGTGCTGGGATAGTAGTTGACTCATCGTACGCGTAGCGCTACCCACTCATATTTGCAGCGCGCGTGGGCATGTATTAACGGATGCGCGGCTCCGAACAGCTACGAAAAACCCTCTTCACACCGAAGAAGCGCTTCAACCCCCACCCCGAAAGAGCGCTTAGGATTACAGGAACAGCTCTCAGGGGTCAGGGCCTCCATTAATTCACTCTCCCGCTGTAACGTCCAGTCGCGGATGTGAATATTAAGACGCCAATGGATTCACGCGGGCTTCCTCAGCTCTTTATGCCCAATCGATACAACTGTCTTCCGACATTGACGCTTATAAATGGCATGAGCACCTTGATAATGGCATTGATGTCTAGGGTGTCCAATTCAAAAGTGGTTCGCGTGTCATAGCACACCTCCGCCCAGAAGCCGTGGGCGTTATCTCAGGGCGTCAACAGGACTACAAGACTGTGTCAAATCCAGCGCGTACCGAGTATTGAAGGGCTCTCTCTCAGAGTAGGGGCGGCGCTACATTTCACATCAAATGGATCTTATTGCCTTGGATGTTGAGTCATGAATTAGACCTAGACCAGAGTGCGTTCGGGGTGTAGTGTCGACTTCTCTCTAACCCAACCCAGGCATGTGCTTAATCCTGAAGCACCATGCCCCTCAATCGGGCATTACCGTCTCTCTTTGGAGAGGATTAAGGGCGGGGTGGCCAGTTAAAGAGTAGCGCTGGTCATCAGTCCACACTCTTGAAAGTGACAGGATTGTTGGCACCACAATTTATGTCGTCGCTCGTCGAATCTTGTCTGGAGGCAGGTTCCTCCTTCAACGGTATTGGTAGTGTGCGCAAGCGTAAACCCAAGAGTATCCATTGTGCAGGACTGGAATCAAACAAAGCGGCTGCCTCACTCCATAAACAGAGGGCTAAGGGCGTGGTTAACTGCGCCAAACACCGGGTGGCTTTAAATTCAATCATTTTACTTCATTGACGAGCTTGTTGCGCGGTAAACGGTCCGGACGACTCACTGATCGATGCTTAATGGGTGAGAAAGATATATACCATCCCGAAGCCCCGATGCCTCGCGGTCGAGAGGGGGGTATGGTTGTACGGAGGAGTGCGGTAATTAGTAACGGTTAAGTTCGGTGCCCTTACGGAACTCACGGCGATCACTAGAGTATATCTTGCCTGCCTGGGAACATTTCATTCTCGCATCGTAATTTGTTGGGTAAAGTATTCGGCTTACATTGGGCTTTAATGAGATGATTTGATATGCGCAACCGAGCGCCACTCTGCAGTACACGTGGACACCAGAACGTGGGGGACACGCTTCCCTCCCATAGGCAAGTGAAAGGGGAGTATAGACTAATGCCTTCCTGTGGGGCTACGATCCTCGTTAGCGGTCCTCTAGACGTCCGTTTCAGGGCAATCTTGGTAACCTAATCAAGAATAAGAGATATCTTTTGGTCGGGATGATGGATTGACCCTACAGCTGCGAAGTCCACGCGCACCGACACCCACCTTCATCGAATTTCTATGCGGTATATTTTGACTTGACCTTCATTAGAACCGTGGAAGTAGCTTTCGCAGTAAATACCCGCGCCTAGAGTGAACAAGGTGCTACGCGGCGCATCCTAATCAGCGCCTGTTCTAAGCAATGCAATCATTTTATTCCCAGGTCGTAAGTGAAGGTGGTTGCGGTTAGCTTTGCTCCTTTCAATTCGGCCCGTTTGCGCAATAGCTAGAAGCTTGCATATAGCGTCAACTCATTGTATGCCGGTTCGGCGTAATTCTGATCCTACCAACCCCTATGGGTTGGTGGATGCACTCTGAGTGACGCATTCCGTGTACCGAATGCACGCAAGGTGGATCGGTTTGAATCCGGCGTGACGTGCAGCTGTCTGAACCAAGATCAGGGTTACGGATGAATAGGCAAGTCGAACTCACAGGAGTCAAAGCAGGGTCCCAGGCGAGTCTACCATTTCCTTAAGGGCCCGATAAACCTTCTCCACGTCCAATTACCGTTTGACGAAATGCAGTTAATCGGGCAAGTGATGCATAAAGGGGCTAGTCAATATCCCCCTAGGATGAGCGAGGCGCCTCTATTCAGCGACAGGGATCTGGTAATGGGGGGCGAGGATAGTTCGTGTATAGAAGGACTTCCCGGTCCTTGTCTCGAATCGGGCA
seq00017   GTATCGTAGTTAACAAAGCCATTTACTCATGAAGTTGCCGGGGAGTTTTGGGACAATTATTGCTGGAAACTCCAGATCGGCAAAGTCGACCCGGTTATGATACGGCGGCGTGCTGGGATAGTAGTTGACTCATCGTACGCGTAGCGCTACCCACTCATATTTGCAGCGCGCGCGGGCATGTATTAACGGATGCGCGGCTCCGAACAGCTACGAAAAACCCTCTTCACACCGAAGAAGCGCTTCAACCCCCACCCCGAAAGAGCGCTTAGGATTACAGGAACAGCTCTCAGGGGTCAGGGCCTCCATTAATTCACTCTCCCGCTGTAACGTCCAGTCGCGGATGTGAATATTAAGACGCCAATGGATTCACGCGGGCTTCCTCAGCTCTTTATGCCCAATCGATACAACTGTCTTCCGACATTGACGCTTATAAATGGCATGAGCACCTTGATAATGGCATTGATGTCTAGGGTGTCCAATTCAAAAGTGGTTCGCGTGTCATAGCACACCTCCGCCCAGAAGCCGTGGGCGTTATCTCAGGGCGTCAACAGGACTACAAGACTGTGTCAAATCCAGCGCGTACCGAGTATTGAAGGGCTCTCTCTCAGAGTAGGGGCGGCGCTACATTTCACATCAAATGGATCTTATTGCCTTGGATGTTGAGTCATGAATTAGACCTAGACCAGAGTGCGTTCGGGGTGTAGTGTCGACTTCTCTCTAACCCAACCCAGGCATGTGCTTAATCCTGAAGCACCATGCCCCTCAATCGGGCATTACCGTCTCTCTTTGGAGAGGATTAAGGGCGGGGTGGCCAGTTAAAGAGTAGCGCTGGTCATCAGTCCACACTCTTGAAAGTGACAGGATTGTTGGCACCACAATTTATGTCGTCGCTCGTCGAATCTTGTCTGGAGGCAGGTTCCTCCTTCAACGGTATTGGTAGTGTGCGCAAGCGTAAACCCAAGAGTATCCATTGTGCAGGACTGGAATCAAACAAAGCGGCTGCCTCACTCCATAAACAGAGGGCTAAGGGCGTGGTTAACTGCGCCAAACACCGGGTGGCTTTAAATTCAATCATTTTACTTCATTGACGAGCTTGTTGCGCGGTAAACGGTCCGGACGACTCACTGATCGATGCTTAATGGGTGAGAAAGATATATACCATCCCGAAGCCCCGATGCCTCGCGGTCGAGAGGGGGGTATGGTTGTACGGAGGAGTGCGGTAATTAGTAACGGTTAAGTTCGGTGCCCTTACGGAACTCACGGCGATCACTAGAGTATATCTTGCCTGCCTGGGAACATTTCATTCTCGCATCGTAATTTGTTGGGTAAAGTATTCGGCTTACATTGGGCTTTAATGAGATGATTTGATATGCGCAACCGAGCGCCACTCTGCAGTACACGTGGACACCAGAACGTGGGGGACACGCTTCCCTCCCATAGGCAAGTGAAAGGGGAGTATAGACTAATGCCTTCCTGTGGGGCTACGATCCTCGTTAGCGGTCCTCTAGACGTCCGTTTCAGGGCAATCTTGGTAACCTAATCAAGAATAAGAGATATCTTTTGGTCGGGATGATGGATTGACCCTACAGCTGCGAAGTCCACGCGCACCGACACCCACCTTCATCGAATTTCTATGCGGTATATTTTGACTTGACCTTCATTAGAACCGTGGAAGTAGCTTTCGCAGTAAATACCCGCGCCTAGAGTGAACAAGGTGCTACGCGGCGCATCCTAATCAGCGCCTGTTCTAAGCAATGCAATCATTTTATTGCCAGGTCGTAAGTGAAGGTGGTTGCGGTTAGCTTTGCTCCTTTCAATTCGGCCCGTTTGCGCAATAGCTAGAAGCTTGCATATAGCGTCAACTCATTGTATGCCGGTTCGGCGTAATTCTGATCCTACCAACCCCTATGGGTTGGTGGATGCACTCTGAGTGACGCATTCCGTGTACCGAATGCACGCAAGGTGGATCGGTTTGAATCCGGCGTGACGTGCAGCTGTCTGAACCAAGATCAGGGTTACGGATGAATAGGCAAGTCGAACTCACAGGAGTCAAAGCAGGGTCCCAGGCGAGTCTACCATTTCCTTAAGGGCCCGATAAACCTTCTCCACGTCCAATTACCGTTTGACGAAATGCAGATAATCGGGCAAGTGATGCATAAAGGGGCTAGTCAATATCCCCCTAGGATGAGAGAGGCGCCTCTATTCAGCGACAGGGATCTGGTAATGGGGGGCGAGGATAGTTCGTGTATAGAAGGACTTCCCGGTCCTTGTCTCGAATCGGGCA
seq00018   GTATCGTAGTTAACAAAGCCATTTACTCATGAAGTTGCCGGGGAGTTTTGGGACAATTATTGCTGGAAACTCCAGATCGGCAAAGTCGACCCGGTTATGATACGGCGGCGTGCTGGGATAGTAGTTGACTCATCGTACGCGTAGCGCTACCCACTCATATTTGCAGCGCGCGAGGGCATGTATTAACGGATGCGCGGCTCCGAACAGCTACGAAAAACCCTCTTCACACCGAAGAAGCGCTTCAACCCCCACCCCGAAAGAGCGCTTAGGATTACAGGAACAGCTCTCAGGGGTCAGGGCCTCCATTAATTCACTCTCCCGCTGTAACGTCCAGTCGCGGATGTGAATATTAAGACGCCAATGGATTCACGCGGGCTTCCTCAGCTCTTTATGCCCAATCGATACAACTGTCTTCCGACATTGACGCTTATAAATGGCATGAGCACCTTGATAATGGCATTGATGTCTAGGGTGTCCAATTCAAAAGTGGTTCGCGTGTCATAGCACACCTCCGCCCAGAAGCCGTGGGCGTTATCTCAGGGCGTCAACAGGACTACAAGACTGTGTCAAATCCAGCGCGTACCGAGTATTGAAGGGCTCTCTCTCAGAGTAGGGGCGGCGCTACATTTCACATCAAATGGATCTTATTGCCTTGGATGTTGAGTCATGAATTAGACCTAGACCAGAGTGCGTTCGGGGTGTAGTGTCGACTTCTCTCTAACCCAACCCAGGCATGTGCTTAATCCTGAAGCACCATGCCCCTCAATCGGGCATTACCGTCTCTCTTTGGAGAGGATTAAGGGCGGGGTGGCCAGTTAAAGAGTAGCGCTGGTCATCAGTCCACACTCTTGAAAGTGACAGGATTGTTGGCACCACAATTTATGTCGTCGCTCGTCGAATCTTGTCTGGAGGCAGGTTCCTCCTTCAACGGTATTGGTAGTGTGCGCAAGCGTAAACCCAAGAGTATCCATTGTGCAGGACTGGAATCAAACAAAGCGGCTGCCTCACTCCATAAACAGAGGGCTAAGGGCGTGGTTAACTGCGCCAAACACCGGGTGGCTTTAAATTCAATCATTTTACTTCATTGACGAGCTTGTTGCGCGGTAAACGGTCCGGACGACTCACTGATCGATGCTTAATGGGTGAGAAAGATATATACCATCCCGAAGCCCCGATGCCTCGCGGTCGAGAGGGGGGTATGGTTGTACGGAGGAGTGCGGTAATTAGTAACGGTTAAGTTCGGTGCCCTTACGGAACTCACGGCGATCACTAGAGTATATCTTGCCTGCCTGGGAACATTTCATTCTCGCATCGTAATTTGTTGGGTAAAGTATTCGGCTTACATTGGGCTTTAATGAGATGATTTGATATGCGCAACCGAGCGCCACTCTGCAGTACACGTGGACACCAGAACGTGGGGGACACGCTTCCCTCCCATAGGCAAGTGAAAGGGGAGTATAGACTAATGCCTTCCTGTGGGGCTACGATCCTCGTTAGCGGTCCTCTAGACGTCCGTTTCAGGGCAATCTTGGTAACCTAATCAAGAATAAGAGATATCTTTTGGTCGGGATGATGGATTGACCCTACAGCTGCGAAGTCCACGCGCACCGACACCCACCTTCATCGAATTTCTATGCGGTATATTTTGACTTGACCTTCATTAGAACCGTGGAAGTAGCTTTCGCAGTAAATACCCGCGCCTAGAGTGAACAAGGTGCTACGCGGCGCATCCTAATCAGCGCCTGTTCTAAGCAATGCAATCATTTTATTCCCAGGTCGTAAGTGAAGGTGGTTGCGGTTAGCTTTGCTCCTTTCAATTCGGCCCGTTTGCGCAATAGCTAGAAGCTTGCATATAGCGTCAACTCATTGTATGCCGGTTCGGCGTAATTCTGATCCTACCAACCCCTATGGGTTGGTGGATGCACTCTGAGTGACGCATTCCGTGTACCGAATGCACGCAAGGTGGATCGGTTTGAATCCGGCGTGACGTGCAGCTGTCTGAACCAAGATCAGGGTTACGGATGAATAGGCAAGTCGAACTCACAGGAGTCAAAGCAGGGTCCCAGGCGAGTCTACCATTTCCTTAAGGGCCCGATAAACCTTCTCCACGTCCAATTACCGTTTGACGAAATGCAGTTAATCGGGCAAGTGATGCATAAAGGGGCTAGTCAATATCCCCCTAGGATGAGCGAGGCGCCTCTATTCAGCGACAGGGATCTGGTAATGGGGGGCGAGGATAGTTCGTGTATAGAAGGACTTCCCGGTCCTTGTCTCGAATCGGGCA
seq00019   GTATCGTAGTTAACAAAGCCATTTACTCATGAAGTTGCCGGGGAGTTTTGGGACAATTATTGCTGGAAACTCCAGATCGGCAAAGTCGACCCGGTTATGATACGGCGGCGTGCTGGGATAGTAGTTGACTCATCGTACGCGTAGCGCTACCCACTCATATTTGCAGCGCGCGTGGGCATGTATTAACGGATGCGCGGCTCCGAACAGCTACGAAAAACCCTCTTCACACCGAAGAAGCGCTTCAACCCCCACCCCGAAAGAGCGCTTAGGATTACAGGAACAGCTCTCAGGGGTCAGGGCCTCCATTAATTCACTCTCCCGCTGTAACGTCCAGTCGCGGATGTGAATATTAAGACGCCAATGGATTCACGCGGGCTTCCTCAGCTCTTTATGCCCAATCGATACAACTGTCTTCCGACATTGACGCTTATAAATGGCATGAGCACCTTGATAATGGCATTGATGTCTAGGGTGTCCAATTCAAAAGTGGTTCGCGTGTCATAGCACACCTCCGCCCAGAAGCCGTGGGCGTTATCTCAGGGCGTCAACAGGACTACAAGACTGTGTCAAATCCAGCGCGTACCGAGTATTGAAGGGCTCTCTCTCAGAGTAGGGGCGGCGCTACATTTCACATCAAATGGATCTTATTGCCTTGGATGTTGAGTCATGAATTAGACCTAGACCAGAGTGCGTTCGGGGTGTAGTGTCGACTTCTCTCTAACCCAACCCAGGCATGTGCTTAATCCTGAAGCACCATGCCCCTCAATCGGGCATTACCGTCTCTCTTTGGAGAGGATTAAGGGCGGGGTGGCCAGTTAAAGAGTAGCGCTGGTCATCAGTCCACACTCTTGAAAGTGACAGGATTGTTGGCACCACAATTTATGTCGTCGCTCGTCGAATCTTGTCTGGAGGCAGGTTCCTCCTTCAACGGTATTGGTAGTGTGCGCAAGCGTAAACCCAAGAGTATCCATTGTGCAGGACTGGAATCAAACAAAGCGGCTGCCTCACTCCATAAACAGAGGGCTAAGGGCGTGGTTAACTGCGCCAAACACCGGGTGGCTTTAAATTCAATCATTTTACTTCATTGACGAGCTTGTTGCGCGGTAAACGGTCCGGACGACTCACTGATCGATGCTTAATGGGTGAGAAAGATATATACCATCCCGAAGCCCCGATGCCTCGCGGTCGAGAGGGGGGTATGGTTGTACGGAGGAGTGCGGTAATTAGTAACGGTTAAGTTCGGTGCCCTTACGGAACTCACGGCGATCACTAGAGTATATCTTGCCTGCCTGGGAACATTTCATTCTCGCATCGTAATTTGTTGGGTAAAGTATTCGGCTTACATTGGGCTTTAATGAGATGATTTGATATGCGCAACCGAGCGCCACTCTGCAGTACACGTGGACACCAGAACGTGGGGGACACGCTTCCCTCCCATAGGCAAGTGAAAGGGGAGTATAGACTAATGCCTTCCTGTGGGGCTACGATCCTCGTTAGCGGTCCTCTAGACGTCCGTTTCAGGGCAATCTTGGTAACCTAATCAAGAATAAGAGATATCTTTTGGTCGGGATGATGGATTGACCCTACAGCTGCGAAGTCCACGCGCACCGACACCCACCTTCATCGAATTTCTATGCGGTATATTTTGACTTGACCTTCATTAGAACCGTGGAAGTAGCTTTCGCAGTAAATACCCGCGCCTAGAGTGAACAAGGTGCTACGCGGCGCATCCTAATCAGCGCCTGTTCTAAGCAATGCAATCATTTTATTCCCAGGTCGTAAGTGAAGGTGGTTGCGGTTAGCTTTGCTCCTTTCAATTCGGCCCGTTTGCGCAATAGCTAGAAGCTTGCATATAGCGTCAACTCATTGTATGCCGGTTCGGCGTAATTCTGATCCTACCAACCCCTATGGGTTGGTGGATGCACTCTGAGTGACGCATTCCGTGTACCGAATGCACGCAAGGTGGATCGGTTTGAATCCGGCGTGACGTGCAGCTGTCTGAACCAAGATCAGGGTTACGGATGAATAGGCAAGTCGAACTCACAGGAGTCAAAGCAGGGTCCCAGGCGAGTCTACCATTTCCTTAAGGGCCCGATAAACCTTCTCCACGTCCAATTACCGTTTGACGAAATGCAGTTAATCGGGCAAGTGATGCATAAAGGGGCTAGTCAATATCCCCCTAGGATGAGCGAGGCGCCTCTATTCAGCGACAGGGATCTGGTAATGGGGGGCGAGGATAGTTCGTGTATAGAAGGACTTCCCGGTCCTTGTCTCGAATCGGGCA
seq00020   GTATCGTAGTTAACAAAGCCATTTACTCATGAAGTTGCCGGGGAGTTTTGGGACAATTATTGCTGGAAACTCCAGATCGGCAAAGTCGACCCGGTTATGATACGGCGGCGTGCTGGGATAGTAGTTGACTCATCGTACGCGTAGCGCTACCCACTCATATTTGCAGCGCGCGTGGGCATGTATTAACGGATGCGCGGCTCCGAACAGCTACGAAAAACCCTCTTCACACCGAAGAAGCGCTTCAACCCCCACCCCGAAAGAGCGCTTAGGATTACAGGAACAGCTCTCAGGGGTCAGGGCCTCCATTAATTCACTCTCCCGCTGTAACGTCCAGTCGCGGATGTGAATATTAAGACGCCAATGGATTCACGCGGGCTTCCTCAGCTCTTTATGCCCAATCGATACAACTGTCTTCCGACATTGACGCTTATAAATGGCATGAGCACCTTGATAATGGCATTGATGTCTAGGGTGTCCAATTCAAAAGTGGTTCGCGTGTCATAGCACACCTCCGCCCAGAAGCCGTGGGCGTTATCTCAGGGCGTCAACAGGACTACAAGACTGTGTCAAATCCAGCGCGTACCGAGTATTGAAGGGCTCTCTCTCAGAGTAGGGGCGGCGCTACATTTCACATCAAATGGATCTTATTGCCTTGGATGTTGAGTCATGAATTAGACCTAGACCAGAGTGCGTTCGGGGTGTAGTGTCGACTTCTCTCTAACCCAACCCAGGCATGTGCTTAATCCTGAAGCACCATGCCCCTCAATCGGGCATTACCGTCTCTCTTTGGAGAGGATTAAGGGCGGGGTGGCCAGTTAAAGAGTAGCGCTGGTCATCAGTCCACACTCTTGAAAGTGACAGGATTGTTGGCACCACAATTTATGTCGTCGCTCGTCGAATCTTGTCTGGAGGCAGGTTCCTCCTTCAACGGTATTGGTAGTGTGCGCAAGCGTAAACCCAAGAGTATCCATTGTGCAGGAGTGGAATCAAACAAAGCGGCTGCCTCACTCCATAAACAGAGGGCTAAGGGCGTGGTTAACTGCGCCAAACACCGGGTGGCTTTAAATTCAATCATTTTACTTCATTGACGAGCTTGTTGCGCGGTAAACGGTCCGGACGACTCACTGATCGATGCTTAATGGGTGAGAAAGATATATACCATCCCGAAGCCCCGATGCCTCGCGGTCGAGAGGGGGGTATGGTTGTACGGAGGAGTGCGGTAATTAGTAACGGTTAAGTTCGGTGCCCTTACGGAACTCACGGCGATCACTAGAGTATATCTTGCCTGCCTGGGAACATTTCATTCTCGCATCGTAATTTGTTGGGTAAAGTATTCGGCTTACATTGGGCTTTAATGAGATGATTTGATATGCGCAACCGAGCGCCACTCTGCAGTACACGTGGACACCAGAACGTGGGGGACACGCTTCCCTCCCATAGGCAAGTGAAAGGGGAGTATAGACTAATGCCTTCCTGTGGGGCTACGATCCTCGTTAGCGGTCCTCTAGACGTCCGTTTCAGGGCAATCTTGGTAACCTAATCAAGAATAAGAGATATCTTTTGGTCGGGATGATGGATTGACCCTACAGCTGCGAAGTCCACGCGCACCGACACCCACCTTCATCGAATTTCTATGCGGTATATTTTGACTTGACCTTCATTAGAACCGTGGAAGTAGCTTTCGCAGTAAATACCCGCGCCTAGAGTGAACAAGGTGCTACGCGGCGCATCCTAATCAGCGCCTGTTCTAAGCAATGCAATCATTTTATTCCCAGGTCGTAAGTGAAGGTGGTTGCGGTTAGCTTTGCTCCTTTCAATTCGGCCCGTTTGCGCAATAGCTAGAAGCTTGCATATAGCGTCAACTCATTGTATGCCGGTTCGGCGTAATTCTGATCCTACCAACCCCTATGGGTTGGTGGATGCACTCTGAGTGACGCATTCCGTGTACCGAATGCACGCAAGGTGGATCGGTTTGAATCCGGCGTGACGTGCAGCTGTCTGAACCAAGATCAGGGTTACGGATGAATAGGCAAGTCGAACTCACAGGAGTCAAAGCAGGGTCCCAGGCGAGTCTACCATTTCCTTAAGGGCCCGATAAACCTTCTCCACGTCCAATTACCGTTTGACGAAATGCAGTTAATCGGGCAAGTGATGCATAAAGGGGCTAGTCAATATCCCCCTAGGATGAGCGAGGCGCCTCTATTCAGCGACAGGGATCTGGTAATGGGGGGCGAGGATAGTTCGTGTATAGAAGGACTTCCCGGTCCTTGTCTCGAATCGGGCA
seq00021   GTATCGTAGTTAACAAAGCCATTTACTCATGAAGTTGCCGGGGAGTTTTGGGACAATTATTGCTGGAAACTCCAGATCGGCAAAGTCGACCCGGTTATGATACGGCGGCGTGCTGGGATAGTAGTTGACTCATCGTACGCGTAGCGCTACCCACTCATATTTGCAGCGCGCGAGGGCATGTATTAACGGATGCGCGGCTCCGAACAGCTACGAAAAACCCTCTTCACACCGAAGAAGCGCTTCAACCCCCACCCCGAAAGAGCGCTTAGGATTACAGGAACAGCTCTCAGGGGTCAGGGCCTCCATTAATTCACTCTCCCGCTGTAACGTCCAGTCGCGGATGTGAATATTAAGACGCCAATGGATTCACGCGGGCTTCCTCAGCTCTTTATGCCCAATCGATACAACTGTCTTCCGACATTGACGCTTATAAATGGCATGAGCACCTTGATAATGGCATTGATGTCTAGGGTGTCCAATTCAAAAGTGGTTCGCGTGTCATAGCACACCTCCGCCCAGAAGCCGTGGGCGTTATCTCAGGGCGTCAACAGGACTACAAGACTGTGTCAAATCCAGCGCGTACCGAGTATTGAAGGGCTCTCTCTCAGAGTAGGGGCGGCGCTACATTTCACATCAAATGGATCTTATTGCCTTGGATGTTGAGTCATGAATTAGACCTAGACCAGAGTGCGTTCGGGGTGTAGTGTCGACTTCTCTCTAACCCAACCCAGGCATGTGCTTAATCCTGAAGCACCATGCCCCTCAATCGGGCATTACCGTCTCTCTTTGGAGAGGATTAAGGGCGGGGTGGCCAGTTAAAGAGTAGCGCTGGTCATCAGTCCACACTCTTGAAAGTGACAGGATTGTTGGCACCACAATTTATGTCGTCGCTCGTCGAATCTTGTCTGGAGGCAGGTTCCTCCTTCAACGGTATTGGTAGTGTGCGCAAGCGTAAACCCAAGAGTATCCATTGTGCAGGACTGGAATCAAACAAAGCGGCTGCCTCACTCCATAAACAGAGGGCTAAGGGCGTGGTTAACTGCGCCAAACACCGGGTGGCTTTAAATTCAATCATTTTACTTCATTGACGAGCTTGTTGCGCGGTAAACGGTCCGGACGACTCACTGATCGATGCTTAATGGGTGAGAAAGATATATACCATCCCGAAGCCCCGATGCCTCGCGGTCGAGAGGGGGGTATGGTTGTACGGAGGAGTGCGGTAATTAGTAACGGTTAAGTTCGGTGCCCTTACGGAACTCACGGCGATCACTAGAGTATATCTTGCCTGCCTGGGAACATTTCATTCTCGCATCGTAATTTGTTGGGTAAAGTATTCGGCTTACATTGGGCTTTAATGAGATGATTTGATATGCGCAACCGAGCGCCACTCTGCAGTACACGTGGACACCAGAACGTGGGGGACACGCTTCCCTCCCATAGGCAAGTGAAAGGGGAGTATAGACTAATGCCTTCCTGTGGGGCTACGATCCTCGTTAGCGGTCCTCTAGACGTCCGTTTCAGGGCAATCTTGGTAACCTAATCAAGAATAAGAGATATCTTTTGGTCGGGATGATGGATTGACCCTACAGCTGCGAAGTCCACGCGCACCGACACCCACCTTCATCGAATTTCTATGCGGTATATTTTGACTTGACCTTCATTAGAACCGTGGAAGTAGCTTTCGCAGTAAATACCCGCGCCTAGAGTGAACAAGGTGCTACGCGGCGCATCCTAATCAGCGCCTGTTCTAAGCAATGCAATCATTTTATTCCCAGGTCGTAAGTGAAGGTGGTTGCGGTTAGCTTTGCTCCTTTCAATTCGGCCCGTTTGCGCAATAGCTAGAAGCTTGCATATAGCGTCAACTCATTGTATGCCGGTTCGGCGTAATTCTGATCCTACCAACCCCTATGGGTTGGTGGATGCACTCTGAGTGACGCATTCCGTGTACCGAATGCACGCAAGGTGGATCGGTTTGAATCCGGCGTGACGTGCAGCTGTCTGAACCAAGATCAGGGTTACGGATGAATAGGCAAGTCGAACTCACAGGAGTCAAAGCAGGGTCCCAGGCGAGTCTACCATTTCCTTAAGGGCCCGATAAACCTTCTCCACGTCCAATTACCGTTTGACGAAATGCAGTTAATCGGGCAAGTGATGCATAAAGGGGCTAGTCAATATCCCCCTAGGATGAGCGAGGCGCCTCTATTCAGCGACAGGGATCTGGTAATGGGGGGCGAGGATAGTTCGTGTATAGAAGGACTTCCCGGTCCTTGTCTCGAATCGGGCA
seq00022   GTATCGTAGTTAACAAAGCCATTTACTCATGAAGTTGCCGGGGAGTTTTGGGACAATTATTGCTGGAAACTCCAGATCGGCAAAGTCGACCCGGTTATGATACGGCGGCGTGCTGGGATAGTAGTTGACTCATCGTACGCGTAGCGCTACCCACTCATATTTGCAGCGCGCGTGGGCATGTATTAACGGATGCGCGGCTCCGAACAGCTACGAAAAACCCTCTTCACACCGAAGAAGCGCTTCAACCCCCACCCCGAAAGAGCGCTTAGGATTACAGGAACAGCTCTCAGGGGTCAGGGCCTCCATTAATTCACTCTCCCGCTGTAACGTCCAGTCGCGGATGTGAATATTAAGACGCCAATGGATTCACGCGGGCTTCCTCAGCTCTTTATGCCCAATCGATACAACTGTCTTCCGACATTGACGCTTATAAATGGCATGAGCACCTTGATAATGGCATTGATGTCTAGGGTGTCCAATTCAAAAGTGGTTCGCGTGTCATAGCACACCTCCGCCCAGAAGCCGTGGGCGTTATCTCAGGGCGTCAACAGGACTACAAGACTGTGTCAAATCCAGCGCGTACCGAGTATTGAAGGGCTCTCTCTCAGAGTAGGGGCGGCGCTACATTTCACATCAAATGGATCTTATTGCCTTGGATGTTGAGTCATGAATTAGACCTAGACCAGAGTGCGTTCGGGGTGTAGTGTCGACTTCTCTCTAACCCAACCCAGGCATGTGCTTAATCCTGAAGCACCATGCCCCTCAATCGGGCATTACCGTCTCTCTTTGGAGAGGATTAAGGGCGGGGTGGCCAGTTAAAGAGTAGCGCTGGTCATCAGTCCACACTCTTGAAAGTGACAGGATTGTTGGCACCACAATTTATGTCGTCGCTCGTCGAATCTTGTCTGGAGGCAGGTTCCTCCTTCAACGGTATTGGTAGTGTGCGCAAGCGTAAACCCAAGAGTATCCATTGTGCAGGACTGGAATCAAACAAAGCGGCTGCCTCACTCCATAAACAGAGGGCTAAGGGCGTGGTTAACTGCGCCAAACACCGGGTGGCTTTAAATTCAATCATTTTACTTCATTGACGAGCTTGTTGCGCGGTAAACGGTCCGGACGACTCACTGATCGATGCTTAATGGGTGAGAAAGATATATACCATCCCGAAGCCCCGATGCCTCGCGGTCGAGAGGGGGGTATGGTTGTACGGAGGAGTGCGGTAATTAGTAACGGTTAAGTTCGGTGCCCTTACGGAACTCACGGCGATCACTAGAGTATATCTTGCCTGCCTGGGAACATTTCATTCTCGCATCGTAATTTGTTGGGTAAAGTATTCGGCTTACATTGGGCTTTAATGAGATGATTTGATATGCGCAACCGAGCGCCACTCTGCAGTACACGTGGACACCAGAACGTGGGGGACACGCTTCCCTCCCATAGGCAAGTGAAAGGGGAGTATAGACTAATGCCTTCCTGTGGGGCTACGATCCTCGTTAGCGGTCCTCTAGACGTCCGTTTCAGGGCAATCTTGGTAACCTAATCAAGAATAAGAGATATCTTTTGGTCGGGATGATGGATTGACCCTACAGCTGCGAAGTCCACGCGCACCGACACCCACCTTCATCGAATTTCTATGCGGTATATTTTGACTTGACCTTCATTAGAACCGTGGAAGTAGCTTTCGCAGTAAATACCCGCGCCTAGAGTGAACAAGGTGTTACGCGGCGCATCCTAATCAGCGCCTGTTCTAAGCAATGCAATCATTTTATTGCCAGGTCGTAAGTGAAGGTGGTTGCGGTTAGCTTTGCTCCTTTCAATTCGGCCCGTTTGCGCAATAGCTAGAAGCTTGCATATAGCGTCAACTCATTGTATGCCGGTTCGGCGTAATTCTGATCCTACCAACCCCTATGGGTTGGTGGATGCACTCTGAGTGACGCATTCCGTGTACCGAATGCACGCAAGGTGGATCGGTTTGAATCCGGCGTGACGTGCAGCTGTCTGAACCAAGATCAGGGTTACGGATGAATAGGCAAGTCGAACTCACAGGAGTCAAAGCAGGGTCCCAGGCGAGTCTACCATTTCCTTAAGGGCCCGATAAACCTTCTCCACGTCCAATTACCGTTTGACGAAATGCAGATAATCGGGCAAGTGATGCATAAAGGGGCTAGTCAATATCCCCCTAGGATGAGAGAGGCGCCTCTATTCAGCGACAGGGATCTGGTAATGGGGGGCGAGGATAGTTCGTGTATAGAAGGACTTCCCGGTCCTTGTCTCGAATCGGGCA
seq00023   GTATCGTAGTTAACAAAGCCATTTACTCATGAAGTTGCCGGGGAGTTTTGGGACAATTATTGCTGGAAACTCCAGATCGGCAAAGTCGACCCGGTTATGATACGGCGGCGTGCTGGGATAGTAGTTGACTCATCGTACGCGTAGCGCTACCCACTCATATTTGCAGCGCGCGTGGGCATGTATTAACGGATGCGCGGCTCCGAACAGCTACGAAAAACCCTCTTCACACCGAAGAAGCGCTTCAACCCCCACCCCGAAAGAGCGCTTAGGATTACAGGAACAGCTCTCAGGGGTCAGGGCCTCCATTAATTCACTCTCCCGCTGTAACGTCCAGTCGCGGATGTGAATATTAAGACGCCAATGGATTCACGCGGGCTTCCTCAGCTCTTTATGCCCAATCGATACAACTGTCTTCCGACATTGACGCTTATAAATGGCATGAGCACCTTGATAATGGCATTGATGTCTAGGGTGTCCAATTCAAAAGTGGTTCGCGTGTCATAGCACACCTCCGCCCAGAAGCCGTGGGCGTTATCTCAGGGCGTCAACAGGACTACAAGACTGTGTCAAATCCAGCGCGTACCGAGTATTGAAGGGCTCTCTCTCAGAGTAGGGGCGGCGCTACATTTCACATCAAATGGATCTTATTGCCTTGGATGTTGAGTCATGAATTAGACCTAGACCAGAGTGCGTTCGGGGTGTAGTGTCGACTTCTCTCTAACCCAACCCAGGCATGTGCTTAATCCTGAAGCACCATGCCCCTCAATCGGGCATTACCGTCTCTCTTTGGAGAGGATTAAGGGCGGGGTGGCCAGTTAAAGAGTAGCGCTGGTCATCAGTCCACACTCTTGAAAGTGACAGGATTGTTGGCACCACAATTTATGTCGTCGCTCGTCGAATCTTGTCTGGAGGCAGGTTCCTCCTTCAACGGTATTGGTAGTGTGCGCAAGCGTAAACCCAAGAGTATCCATTGTGCAGGACTGGAATCAAACAAAGCGGCTGCCTCACTCCATAAACAGAGGGCTAAGGGCGTGGTTAACTGCGCCAAACACCGGGTGGCTTTAAATTCAATCATTTTACTTCATTGACGAGCTTGTTGCGCGGTAAACGGTCCGGACGACTCACTGATCGATGCTTAATGGGTGAGAAAGATATATACCATCCCGAAGCCCCGATGCCTCGCGGTCGAGAGGGGGGTATGGTTGTACGGAGGAGTGCGGTAATTAGTAACGGTTAAGTTCGGTGCCCTTACGGAACTCACGGCGATCACTAGAGTATATCTTGCCTGCCTGGGAACATTTCATTCTCGCATCGTAATTTGTTGGGTAAAGTATTCGGCTTACATTGGGCTTTAATGAGATGATTTGATATGCGCAACCGAGCGCCACTCTGCAGTACACGTGGACACCAGAACGTGGGGGACACGCTTCCCTCCCATAGGCAAGTGAAAGGGGAGTATAGACTAATGCCTTCCTGTGGGGCTACGATCCTCGTTAGCGGTCCTCTAGACGTCCGTTTCAGGGCAATCTTGGTAACCTAATCAAGAATAAGAGATATCTTTTGGTCGGGATGATGGATTGACCCTACAGCTGCGAAGTCCACGCGCACCGACACCCACCTTCATCGAATTTCTATGCGGTATATTTTGACTTGACCTTCATTAGAACCGTGGAAGTAGCTTTCGCAGTAAATACCCGCGCCTAGAGTGAACAAGGTGCTACGCGGCGCATCCTAATCAGCGCCTGTTCTAAGCAATGCAATCATTTTATTCCCAGGTCGTAAGTGAAGGTGGTTGCGGTTAGCTTTGCTCCTTTCAATTCGGCCCGTTTGCGCAATAGCTAGAAGCTTGCATATAGCGTCAACTCATTGTATGCCGGTTCGGCGTAATTCTGATCCTACCAACCCCTATGGGTTGGTGGATGCACTCTGAGTGACGCATTCCGTGTACCGAATGCACGCAAGGTGGATCGGTTTGAATCCGGCGTGACGTGCAGCTGTCTGAACCAAGATCAGGGTTACGGATGAATAGGCAAGTCGAACTCACAGGAGTCAAAGTAGGGTCCCAGGCGAGTCTACCATTTCCTTAAGGGCCCGATAAACCTTCTCCACGTCCAATTACCGTTTGACGAAATGCAGTTAATCGGGCAAGTGATGCATAAAGGGGCTAGTCAATATCCCCCTAGGATGAGCGAGGCGCCTCTATTCAGCGACAGGGATCTGGTAATGGGGGGCGAGGATAGTTCGTGTATAGAAGGACTTCCCGGTCCTTGTCTCGAATCGGGCA
seq00024   GTATCGTAGTTAACAAAGCCATTTACTCATGAAGTTGCCGGGGAGTTTAGGGACAATTATTGCTGGAAACTCCAGATCGGCAAAGTCGACCCGGTTATGATACGGCGGCGTGCTGGGATAGTAGTTGACTCATCGTACGCGTAGCGCTACCCACTCATATTTGCAGCGCGCGAGGGCATGTATTAACGGATGCGCGGCTCCGAACAGCTACGAAAAACCCTCTTCACACCGAAGAAGCGCTTCAACCCCCACCCCGAAAGAGCGCTTAGGATTACAGGAACAGCTCTCAGGGGTCAGGGCCTCCATTAATTCACTCTCCCGCTGTAACGTCCAGTCGCGGATGTGAATATTAAGACGCCAATGGATTCACGCGGGCTTCCTCAGCTCTTTATGCCCAATCGATACAACTGTCTTCCGACATTGACGCTTATAAATGGCATGAGCACCTTGATAATGGCATTGATGTCTAGGGTGTCCAATTCAAAAGTGGTTCGCGTGTCATAGCACACCTCCGCCCAGAAGCCGTGGGCGTTATCTCAGGGCGTCAACAGGACTACAAGACTGTGTCAAATCCAGCGCGTACCGAGTATTGAAGGGCTCTCTCTCAGAGTAGGGGCGGCGCTACATTTCACATCAAATGGATCTTATTGCCTTGGATGTTGAGTCATGAATTAGACCTAGACCAGAGTGCGTTCGGGGTGTAGTGTCGACTTCTCTCTAACCCAACCCAGGCATGTGCTTAATCCTGAAGCACCATGCCCCTCAATCGGGCATTACCGTCTCTCTTTGGAGAGGATTAAGGGCGGGGTGGCCAGTTAAAGAGTAGCGCTGGTCATCAGTCCACACTCTTGAAAGTGACAGGATTGTTGGCACCACAATTTATGTCGTCGCTCGTCGAATCTTGTCTGGAGGCAGGTTCCTCCTTCAACGGTATTGGTAGTGTGCGCAAGCGTAAACCCAAGAGTATCCATTGTGCAGGACTGGAATCAAACAAAGCGGCTGCCTCACTCCATAAACAGAGGGCTAAGGGCGTGGTTAACTGCGCCAAACACCGGGTGGCTTTAAATTCAATCATTTTACTTCATTGACGAGCTTGTTGCGCGGTAAACGGTCCGGACGACTCACTGATCGATGCTTAATGGGTGAGAAAGATATATACCATCCCGAAGCCCCGATGCCTCGCGGTCGAGAGGGGGGTATGGTTGTACGGAGGAGTGCGGTAATTAGTAACGGTTAAGTTCGGTGCCCTTACGGAACTCACGGCGATCACTAGAGTATATCTTGCCTGCCTGGGAACATTTCATTCTCGCATCGTAATTTGTTGGGTAAAGTATTCGGCTTACATTGGGCTTTAATGAGATGATTTGATATGCGCAACCGAGCGCCACTCTGCAGTACACGTGGACACCAGAACGTGGGGGACACGCTTCCCTCCCATAGGCAAGTGAAAGGGGAGTATAGACTAATGCCTTCCTGTGGGGCTACGATCCTCGTTAGCGGTCCTCTAGACGTCCGTTTCAGGGCAATCTTGGTAACCTAATCAAGAATAAGAGATATCTTTTGGTCGGGATGATGGATTGACCCTACAGCTGCGAAGTCCACGCGCACCGACACCCACCTTCATCGAATTTCTATGCGGTATATTTTGACTTGACCTTCATTAGAACCGTGGAAGTAGCTTTCGCAGTAAATACCCGCGCCTAGAGTGAACAAGGTGCTACGCGGCGCATCCTAATCAGCGCCTGTTCTAAGCAATGCAATCATTTTATTGCCAGGTCGTAAGTGAAGGTGGTTGCGGTTAGCTTTGCTCCTTTCAATTCGGCCCGTTTGCGCAATAGCTAGAAGCTTGCATATAGCGTCAACTCATTGTATGCCGGTTCGGCGTAATTCTGATCCTACCAACCCCTATGGGTTGGTGGATGCACTCTGAGTGACGCATTCCGTGTACCGAATGCACGCAAGGTGGATCGGTTTGAATCCGGCGTGACGTGCAGCTGTCTGAACCAAGATCAGGGTTACGGATGAATAGGCAAGTCGAACTCACAGGAGTCAAAGCAGGGTCCCAGGCGAGTCTACCATTTCCTTAAGGGCCCGATAAACCTTCTCCACGTCCAATTACCGTTTGACGAAATGCAGATAATCGGGCAAGTGATGCATAAAGGGGCTAGTCAATATCCCCCTAGGATGAGAGAGGCGCCTCTATTCAGCGACAGGGATCTGGTAATGGGGGGCGAGGATAGTTCGTGTATAGAAGGACTTCCCGGTCCTTGTCTCGAATCGGGCA
seq00025   GTATCGTAGTTAACAAAGCCATTTACTCATGAAGTTGCCGGGGAGTTTTGGGACAATTATTGCTGGAAACTCCAGATCGGCAAAGTCGACCCGGTTATGATACGGCGGCGTGCTGGGATAGTAGTTGACTCATCGTACGCGTAGCGCTACCCACTCATATTTGCAGCGCGCGTGGGCATGTATTAACGGATGCGCGGCTCCGAACAGCTACGAAAAACCCTCTTCACACCGAAGAAGCGCTTCAACCCCCACCCCGAAAGAGCGCTTAGGATTACAGGAACAGCTCTCAGGGGTCAGGGCCTCCATTAATTCACTCTCCCGCTGTAACGTCCAGTCGCGGATGTGAATATTAAGACGCCAATGGATTCACGCGGGCTTCCTCAGCTCTTTATGCCCAATCGATACAACTGTCTTCCGACATTGACGCTTATAAATGGCATGAGCACCTTGATAATGGCATTGATGTCTAGGGTGTCCAATTCAAAAGTGGTTCGCGTGTCATAGCACACCTCCGCCCAGAAGCCGTGGGCGTTATCTCAGGGCGTCAACAGGACTACAAGACTGTGTCAAATCCAGCGCGTACCGAGTATTGAAGGGCTCTCTCTCAGAGTAGGGGCGGCGCTACATTTCACATCAAATGGATCTTATTGCCTTGGATGTTGAGTCATGAATTAGACCTAGACCAGAGTGCGTTCGGGGTGTAGTGTCGACTTCTCTCTAACCCAACCCAGGCATGTGCTTAATCCTGAAGCACCATGCCCCTCAATCGGGCATTACCGTCTCTCTTTGGAGAGGATTAAGGGCGGGGTGGCCAGTTAAAGAGTAGCGCTGGTCATCAGTCCACACTCTTGAAAGTGACAGGATTGTTGGCACCACAATTTATGTCGTCGCTCGTCGAATCTTGTCTGGAGGCAGGTTCCTCCTTCAACGGTATTGGTAGTGTGCGCAAGCGTAAACCCAAGAGTATCCATTGTGCAGGACTGGAATCAAACAAAGCGGCTGCCTCACTCCATAAACAGAGGGCTAAGGGCGTGGTTAACTGCGCCAAACACCGGGTGGCTTTAAATTCAATCATTTTACTTCATTGACGAGCTTGTTGCGCGGTAAACGGTCCGGACGACTCACTGATCGATGCTTAATGGGTGAGAAAGATATATACCATCCCGAAGCCCCGATGCCTCGCGGTCGAGAGGGGGGTATGGTTGTACGGAGGAGTGCGGTAATTAGTAACGGTTAAGTTCGGTGCCCTTACGGAACTCACGGCGATCACTAGAGTATATCTTGCCTGCCTGGGAACATTTCATTCTCGCATCGTAATTTGTTGGGTAAAGTATTCGGCTTACATTGGGCTTTAATGAGATGATTTGATATGCGCAACCGAGCGCCACTCTGCAGTACACGTGGACACCAGAACGTGGGGGACACGCTTCCCTCCCATAGGCAAGTGAAAGGGGAGTATAGACTAATGCCTTCCTGTGGGGCTACGATCCTCGTTAGCGGTCCTCTAGACGTCCGTTTCAGGGCAATCTTGGTAACCTAATCAAGAATAAGAGATATCTTTTGGTCGGGATGATGGATTGACCCTACAGCTGCGAAGTCCACGCGCACCGACACCCACCTTCATCGAATTTCTATGCGGTATATTTTGACTTGACCTTCATTAGAACCGTGGAAGTAGCTTTCGCAGTAAATACCCGCGCCTAGAGTGAACAAGGTGCTACGCGGCGCATCCTAATCAGCGCCTGTTCTAAGCAATGCAATCATTTTATTCCCAGGTCGTAAGTGAAGGTGGTTGCGGTTAGCTTTGCTCCTTTCAATTCGGCCCGTTTGCGCAATAGCTAGAAGCTTGCATATAGCGTCAACTCATTGTATGCCGGTTCGGCGTAATTCTGATCCTACCAACCCCTATGGGTTGGTGGATGCACTCTGAGTGACGCATTCCGTGTACCGAATGCACGCAAGGTGGATCGGTTTGAATCCGGCGTGACGTGCAGCTGTCTGAACCAAGATCAGGGTTACGGATGAATAGGCAAGTCGAACTCACAGGAGTCAAAGCAGGGTCCCAGGCGAGTCTACCATTTCCTTAAGGGCCCGATAAACCTTCTCCACGTCCAATTACCGTTTGACGAAATGCAGTTAATCGGGCAAGTGATGCATAAAGGGGCTAGTCAATATCCCCCTAGGATGAGCGAGGCGCCTCTATTCAGCGACAGGGATCTGGTAATGGGGGGCGAGGATAGTTCGTGTATAGAAGGACTTCCCGGTCCTTGTCTCGAATCGGGCA
seq00026   GTATCGTAGTTAACAAAGCCATTTACTCATGAAGTTGCCGGGGAGTTTTGGGACAATTATTGCTGGAAACTCCAGATCGGCAAAGTCGACCCGGTTATGATACGGCGGCGTGCTGGGATAGTAGTTGACTCATCGTACGCGTAGCGCTACCCACTCATATTTGCAGCGCGCGTGGGCATGTATTAACGGATGCGCGGCTCCGAACAGCTACGAAAAACCCTCTTCACACCGAAGAAGCGCTTCAACCCCCACCCCGAAAGAGCGCTTAGGATTACAGGAACAGCTCTCAGGGGTCAGGGCCTCCATTAATTCACTCTCCCGCTGTAACGTCCAGTCGCGGATGTGAATATTAAGACGCCAATGGATTCACGCGGGCTTCCTCAGCTCTTTATGCCCAATCGATACAACTGTCTTCCGACATTGACGCTTATAAATGGCATGAGCACCTTGATAATGGCATTGATGTCTAGGGTGTCCAATTCAAAAGTGGTTCGCGTGTCATAGCACACCTCCGCCCAGAAGCCGTGGGCGTTATCTCAGGGCGTCAACAGGACTACAAGACTGTGTCAAATCCAGCGCGTACCGAGTATTGAAGGGCTCTCTCTCAGAGTAGGGGCGGCGCTACATTTCACATCAAATGGATCTTATTGCCTTGGATGTTGAGTCATGAATTAGACCTAGACCAGAGTGCGTTCGGGGTGTAGTGTCGACTTCTCTCTAACCCAACCCAGGCATGTGCTTAATCCTGAAGCACCATGCCCCTCAATCGGGCATTACCGTCTCTCTTTGGAGAGGATTAAGGGCGGGGTGGCCAGTTAAAGAGTAGCGCTGGTCATCAGTCCACACTCTTGAAAGTGACAGGATTGTTGGCACCACAATTTATGTCGTCGCTCGTCGAATCTTGTCTGGAGGCAGGTTCCTCCTTCAACGGTATTGGTAGTGTGCGCAAGCGTAAACCCAAGAGTATCCATTGTGCAGGAGTGGAATCAAACAAAGCGGCTGCCTCACTCCATAAACAGAGGGCTAAGGGCGTGGTTAACTGCGCCAAACACCGGGTGGCTTTAAATTCAATCATTTTACTTCATTGACGAGCTTGTTGCGCGGTAAACGGTCCGGACGACTCACTGATCGATGCTTAATGGGTGAGAAAGATATATACCATCCCGAAGCCCCGATGCCTCGCGGTCGAGAGGGGGGTATGGTTGTACGGAGGAGTGCGGTAATTAGTAACGGTTAAGTTCGGTGCCCTTACGGAACTCACGGCGATCACTAGAGTATATCTTGCCTGCCTGGGAACATTTCATTCTCGCATCGTAATTTGTTGGGTAAAGTATTCGGCTTACATTGGGCTTTAATGAGATGATTTGATATGCGCAACCGAGCGCCACTCTGCAGTACACGTGGACACCAGAACGTGGGGGACACGCTTCCCTCCCATAGGCAAGTGAAAGGGGAGTATAGACTAATGCCTTCCTGTGGGGCTACGATCCTCGTTAGCGGTCCTCTAGACGTCCGTTTCAGGGCAATCTTGGTAACCTAATCAAGAATAAGAGATATCTTTTGGTCGGGATGATGGATTGACCCTACAGCTGCGAAGTCCACGCGCACCGACACCCACCTTCATCGAATTTCTATGCGGTATATTTTGACTTGACCTTCATTAGAACCGTGGAAGTAGCTTTCGCAGTAAATACCCGCGCCTAGAGTGAACAAGGTGCTACGCGGCGCATCCTAATCAGCGCCTGTTCTAAGCAATGCAATCATTTTATTCCCAGGTCGTAAGTGAAGGTGGTTGCGGTTAGCTTTGCTCCTTTCAATTCGGCCCGTTTGCGCAATAGCTAGAAGCTTGCATATAGCGTCAACTCATTGTATGCCGGTTCGGCGTAATTCTGATCCTACCAACCCCTATGGGTTGGTGGATGCACTCTGAGTGACGCATTCCGTGTACCGAATGCACGCAAGGTGGATCGGTTTGAATCCGGCGTGACGTGCAGCTGTCTGAACCAAGATCAGGGTTACGGATGAATAGGCAAGTCGAACTCACAGGAGTCAAAGCAGGGTCCCAGGCGAGTCTACCATTTCCTTAAGGGCCCGATAAACCTTCTCCACGTCCAATTACCGTTTGACGAAATGCAGTTAATCGGGCAAGTGATGCATAAAGGGGCTAGTCAATATCCCCCTAGGATGAGCGAGGCGCCTCTATTCAGCGACAGGGATCTGGTAATGGGGGGCGAGGATAGTTCGTGTATAGAAGGACTTCCCGGTCCTTGTCTCGAATCGGGCA
seq00027   GTATCGTAGTTAACAAAGCCATTTACTCATGAAGTTGCCGGGGAGTTTTGGGACAATTATTGCTGGAAACTCCAGATCGGCAAAGTCGACCCGGTTATGATACGGCGGCGTGCTGGGATAGTAGTTGACTCATCGTACGCGTAGCGCTACCCACTCATATTTGCAGCGCGCGTGGGCATGTATTAACGGATGCGCGGCTCCGAACAGCTACGAAAAACCCTCTTCACACCGAAGAAGCGCTTCAACCCCCACCCCGAAAGAGCGCTTAGGATTACAGGAACAGCTCTCAGGGGTCAGGGCCTCCATTAATTCACTCTCCCGCTGTAACGTCCAGTCGCGGATGTGAATATTAAGACGCCAATGGATTCACGCGGGCTTCCTCAGCTCTTTATGCCCAATCGATACAACTGTCTTCCGACATTGACGCTTATAAATGGCATGAGCACCTTGATAATGGCATTGATGTCTAGGGTGTCCAATTCAAAAGTGGTTCGCGTGTCATAGCACACCTCCGCCCAGAAGCCGTGGGCGTTATCTCAGGGCGTCAACAGGACTACAAGACTGTGTCAAATCCAGCGCGTACCGAGTATTGAAGGGCTCTCTCTCAGAGTAGGGGCGGCGCTACATTTCACATCAAATGGATCTTATTGCCTTGGATGTTGAGTCATGAATTAGACCTAGACCAGAGTGCGTTCGGGGTGTAGTGTCGACTTCTCTCTAACCCAACCCAGGCATGTGCTTAATCCTGAAGCACCATGCCCCTCAATCGGGCATTACCGTCTCTCTTTGGAGAGGATTAAGGGCGGGGTGGCCAGTTAAAGAGTAGCGCTGGTCATCAGTCCACACTCTTGAAAGTGACAGGATTGTTGGCACCACAATTTATGTCGTCGCTCGTCGAATCTTGTCTGGAGGCAGGTTCCTCCTTCAACGGTATTGGTAGTGTGCGCAAGCGTAAACCCAAGAGTATCCATTGTGCAGGAGTGGAATCAAACAAAGCGGCTGCCTCACTCCATAAACAGAGGGCTAAGGGCGTGGTTAACTGCGCCAAACACCGGGTGGCTTTAAATTCAATCATTTTACTTCATTGACGAGCTTGTTGCGCGGTAAACGGTCCGGACGACTCACTGATCGATGCTTAATGGGTGAGAAAGATATATACCATCCCGAAGCCCCGATGCCTCGCGGTCGAGAGGGGGGTATGGTTGTACGGAGGAGTGCGGTAATTAGTAACGGTTAAGTTCGGTGCCCTTACGGAACTCACGGCGATCACTAGAGTATATCTTGCCTGCCTGGGAACATTTCATTCTCGCATCGTAATTTGTTGGGTAAAGTATTCGGCTTACATTGGGCTTTAATGAGATGATTTGATATGCGCAACCGAGCGCCACTCTGCAGTACACGTGGACACCAGAACGTGGGGGACACGCTTCCCTCCCATAGGCAAGTGAAAGGGGAGTATAGACTAATGCCTTCCTGTGGGGCTACGATCCTCGTTAGCGGTCCTCTAGACGTCCGTTTCAGGGCAATCTTGGTAACCTAATCAAGAATAAGAGATATCTTTTGGTCGGGATGATGGATTGACCCTACAGCTGCGAAGTCCACGCGCACCGACACCCACCTTCATCGAATTTCTATGCGGTATATTTTGACTTGACCTTCATTAGAACCGTGGAAGTAGCTTTCGCAGTAAATACCCGCGCCTAGAGTGAACAAGGTGCTACGCGGCGCATCCTAATCAGCGCCTGTTCTAAGCAATGCAATCATTTTATTCCCAGGTCGTAAGTGAAGGTGGTTGCGGTTAGCTTTGCTCCTTTCAATTCGGCCCGTTTGCGCAATAGCTAGAAGCTTGCATATAGCGTCAACTCATTGTATGCCGGTTCGGCGTAATTCTGATCCTACCAACCCCTATGGGTTGGTGGATGCACTCTGAGTGACGCATTCCGTGTACCGAATGCACGCAAGGTGGATCGGTTTGAATCCGGCGTGACGTGCAGCTGTCTGAACCAAGATCAGGGTTACGGATGAATAGGCAAGTCGAACTCACAGGAGTCAAAGCAGGGTCCCAGGCGAGTCTACCATTTCCTTAAGGGCCCGATAAACCTTCTCCACGTCCAATTACCGTTTGACGAAATGCAGTTAATCGGGCAAGTGATGCATAAAGGGGCTAGTCAATATCCCCCTAGGATGAGCGAGGCGCCTCTATTCAGCGACAGGGATCTGGTAATGGGGGGCGAGGATAGTTCGTGTATAGAAGGACTTCCCGGTCCTTGTCTCGAATCGGGCA
seq00028   GTATCGTAGTTAACAAAGCCATTTACTCATGAAGTTGCCGGGGAGTTTTGGGACAATTATTGCTGGAAACTCCAGATCGGCAAAGTCGACCCGGTTATGATACGGCGGCGTGCTGGGATAGTAGTTGACTCATCGTACGCGTAGCGCTACCCACTCATATTTGCAGCGCGCGTGGGCATGTATTAACGGATGCGCGGCTCCGAACAGCTACGAAAAACCCTCTTCACACCGAAGAAGCGCTTCAACCCCCACCCCGAAAGAGCGCTTAGGATTACAGGAACAGCTCTCAGGGGTCAGGGCCTCCATTAATTCACTCTCCCGCTGTAACGTCCAGTCGCGGATGTGAATATTAAGACGCCAATGGATTCACGCGGGCTTCCTCAGCTCTTTATGCCCAATCGATACAACTGTCTTCCGACATTGACGCTTATAAATGGCATGAGCACCTTGATAATGGCATTGATGTCTAGGGTGTCCAATTCAAAAGTGGTTCGCGTGTCATAGCACACCTCCGCCCAGAAGCCGTGGGCGTTATCTCAGGGCGTCAACAGGACTACAAGACTGTGTCAAATCCAGCGCGTACCGAGTATTGAAGGGCTCTCTCTCAGAGTAGGGGCGGCGCTACATTTCACATCAAATGGATCTTATTGCCTTGGATGTTGAGTCATGAATTAGACCTAGACCAGAGTGCGTTCGGGGTGTAGTGTCGACTTCTCTCTAACCCAACCCAGGCATGTGCTTAATCCTGAAGCACCATGCCCCTCAATCGGGCATTACCGTCTCTCTTTGGAGAGGATTAAGGGCGGGGTGGCCAGTTAAAGAGTAGCGCTGGTCATCAGTCCACACTCTTGAAAGTGACAGGATTGTTGGCACCACAATTTATGTCGTCGCTCGTCGAATCTTGTCTGGAGGCAGGTTCCTCCTTCAACGGTATTGGTAGTGTGCGCAAGCGTAAACCCAAGAGTATCCATTGTGCAGGACTGGAATCAAACAAAGCGGCTGCCTCACTCCATAAACAGAGGGCTAAGGGCGTGGTTAACTGCGCCAAACACCGGGTGGCTTTAAATTCAATCATTTTACTTCATTGACGAGCTTGTTGCGCGGTAAACGGTCCGGACGACTCACTGATCGATGCTTAATGGGTGAGAAAGATATATACCATCCCGAAGCCCCGATGCCTCGCGGTCGAGAGGGGGGTATGGTTGTACGGAGGAGTGCGGTAATTAGTAACGGTTAAGTTCGGTGCCCTTACGGAACTCACGGCGATCACTAGAGTATATCTTGCCTGCCTGGGAACATTTCATTCTCGCATCGTAATTTGTTGGGTAAAGTATTCGGCTTACATTGGGCTTTAATGAGATGATTTGATATGCGCAACCGAGCGCCACTCTGCAGTACACGTGGACACCAGAACGTGGGGGACACGCTTCCCTCCCATAGGCAAGTGAAAGGGGAGTATAGACTAATGCCTTCCTGTGGGGCTACGATCCTCGTTAGCGGTCCTCTAGACGTCCGTTTCAGGGCAATCTTGGTAACCTAATCAAGAATAAGAGATATCTTTTGGTCGGGATGATGGATTGACCCTACAGCTGCGAAGTCCACGCGCACCGACACCCACCTTCATCGAATTTCTATGCGGTATATTTTGACTTGACCTTCATTAGAACCGTGGAAGTAGCTTTCGCAGTAAATACCCGCGCCTAGAGTGAACAAGGTGCTACGCGGCGCATCCTAATCAGCGCCTGTTCTAAGCAATGCAATCATTTTATTCCCAGGTCGTAAGTGAAGGTGGTTGCGGTTAGCTTTGCTCCTTTCAATTCGGCCCGTTTGCGCAATAGCTAGAAGCTTGCATATAGCGTCAACTCATTGTATGCCGGTTCGGCGTAATTCTGATCCTACCAACCCCTATGGGTTGGTGGATGCACTCTGAGTGACGCATTCCGTGTACCGAATGCACGCAAGGTGGATCGGTTTGAATCCGGCGTGACGTGCAGCTGTCTGAACCAAGATCAGGGTTACGGATGAATAGGCAAGTCGAACTCACAGGAGTCAAAGCAGGGTCCCAGGCGAGTCTACCATTTCCTTAAGGGCCCGATAAACCTTCTCCACGTCCAATTACCGTTTGACGAAATGCAGTTAATCGGGCAAGTGATGCATAAAGGGGCTAGTCAATATCCCCCTAGGATGAGCGAGGCGCCTCTATTCAGCGACAGGGATCTGGTAATGGGGGGCGAGGATAGTTCGTGTATAGAAGGACTTCCCGGTCCTTGTCTCGAATCGGGCA
seq00029   GTATCGTAGTTAACAAAGCCATTTACTCATGAAGTTGCCGGGGAGTTTTGGGACAATTATTGCTGGAAACTCCAGATCGGCAAAGTCGACCCGGTTATGATACGGCGGCGTGCTGGGATAGTAGTTGACTCATCGTACGCGTAGCGCTACCCACTCATATTTGCAGCGCGCGTGGGCATGTATTAACGGATGCGCGGCTCCGAACAGCTACGAAAAACCCTCTTCACACCGAAGAAGCGCTTCAACCCCCACCCCGAAAGAGCGCTTAGGATTACAGGAACAGCTCTCAGGGGTCAGGGCCTCCATTAATTCACTCTCCCGCTGTAACGTCCAGTCGCGGATGTGAATATTAAGACGCCAATGGATTCACGCGGGCTTCCTCAGCTCTTTATGCCCAATCGATACAACTGTCTTCCGACATTGACGCTTATAAATGGCATGAGCACCTTGATAATGGCATTGATGTCTAGGGTGTCCAATTCAAAAGTGGTTCGCGTGTCATAGCACACCTCCGCCCAGAAGCCGTGGGCGTTATCTCAGGGCGTCAACAGGACTACAAGACTGTGTCAAATCCAGCGCGTACCGAGTATTGAAGGGCTCTCTCTCAGAGTAGGGGCGGCGCTACATTTCACATCAAATGGATCTTATTGCCTTGGATGTTGAGTCATGAATTAGACCTAGACCAGAGTGCGTTCGGGGTGTAGTGTCGACTTCTCTCTAACCCAACCCAGGCATGTGCTTAATCCTGAAGCACCATGCCCCTCAATCGGGCATTACCGTCTCTCTTTGGAGAGGATTAAGGGCGGGGTGGCCAGTTAAAGAGTAGCGCTGGTCATCAGTCCACACTCTTGAAAGTGACAGGATTGTTGGCACCACAATTTATGTCGTCGCTCGTCGAATCTTGTCTGGAGGCAGGTTCCTCCTTCAACGGTATTGGTAGTGTGCGCAAGCGTAAACCCAAGAGTATCCATTGTGCAGGACTGGAATCAAACAAAGCGGCTGCCTCACTCCATAAACAGAGGGCTAAGGGCGTGGTTAACTGCGCCAAACACCGGGTGGCTTTAAATTCAATCATTTTACTTCATTGACGAGCTTGTTGCGCGGTAAACGGTCCGGACGACTCACTGATCGATGCTTAATGGGTGAGAAAGATATATACCATCCCGAAGCCCCGATGCCTCGCGGTCGAGAGGGGGGTATGGTTGTACGGAGGAGTGCGGTAATTAGTAACGGTTAAGTTCGGTGCCCTTACGGAACTCACGGCGATCACTAGAGTATATCTTGCCTGCCTGGGAACATTTCATTCTCGCATCGTAATTTGTTGGGTAAAGTATTCGGCTTACATTGGGCTTTAATGAGATGATTTGATATGCGCAACCGAGCGCCACTCTGCAGTACACGTGGACACCAGAACGTGGGGGACACGCTTCCCTCCCATAGGCAAGTGAAAGGGGAGTATAGACTAATGCCTTCCTGTGGGGCTACGATCCTCGTTAGCGGTCCTCTAGACGTCCGTTTCAGGGCAATCTTGGTAACCTAATCAAGAATAAGAGATATCTTTTGGTCGGGATGATGGATTGACCCTACAGCTGCGAAGTCCACGCGCACCGACACCCACCTTCATCGAATTTCTATGCGGTATATTTTGACTTGACCTTCATTAGAACCGTGGAAGTAGCTTTCGCAGTAAATACCCGCGCCTAGAGTGAACAAGGTGCTACGCGGCGCATCCTAATCAGCGCCTGTTCTAAGCAATGCAATCATTTTATTCCCAGGTCGTAAGTGAAGGTGGTTGCGGTTAGCTTTGCTCCTTTCAATTCGGCCCGTTTGCGCAATAGCTAGAAGCTTGCATATAGCGTCAACTCATTGTATGCCGGTTCGGCGTAATTCTGATCCTACCAACCCCTATGGGTTGGTGGATGCACTCTGAGTGACGCATTCCGTGTACCGAATGCACGCAAGGTGGATCGGTTTGAATCCGGCGTGACGTGCAGCTGTCTGAACCAAGATCAGGGTTACGGATGAATAGGCAAGTCGAACTCACAGGAGTCAAAGCAGGGTCCCAGGCGAGTCTACCATTTCCTTAAGGGCCCGATAAACCTTCTCCACGTCCAATTACCGTTTGACGAAATGCAGTTAATCGGGCAAGTGATGCATAAAGGGGCTAGTCAATATCCCCCTAGGATGAGCGAGGCGCCTCTATTCAGCGACAGGGATCTGGTAATGGGGGGCGAGGATAGTTCGTGTATAGAAGGACTTCCCGGTCCTTGTCTCGAATCGGGCA
seq00030   GTATCGTAGTTAACAAAGCCATTTACTCATGAAGTTGCCGGGGAGTTTTGGGACAATTATTGCTGGAAACTCCAGATCGGCAAAGTCGACCCGGTTATGATACGGCGGCGTGCTGGGATAGTAGTTGACTCATCGTACGCGTAGCGCTACCCACTCATATTTGCAGCGCGCGTGGGCATGTATTAACGGATGCGCGGCTCCGAACAGCTACGAAAAACCCTCTTCACACCGAAGAAGCGCTTCAACCCCCACCCCGAAAGAGCGCTTAGGATTACAGGAACAGCTCTCAGGGGTCAGGGCCTCCATTAATTCACTCTCCCGCTGTAACGTCCAGTCGCGGATGTGAATATTAAGACGCCAATGGATTCACGCGGGCTTCCTCAGCTCTTTATGCCCAATCGATACAACTGTCTTCCGACATTGACGCTTATAAATGGCATGAGCACCTTGATAATGGCATTGATGTCTAGGGTGTCCAATTCAAAAGTGGTTCGCGTGTCATAGCACACCTCCGCCCAGAAGCCGTGGGCGTTATCTCAGGGCGTCAACAGGACTACAAGACTGTGTCAAATCCAGCGCGTACCGAGTATTGAAGGGCTCTCTCTCAGAGTAGGGGCGGCGCTACATTTCACATCAAATGGATCTTATTGCCTTGGATGTTGAGTCATGAATTAGACCTAGACCAGAGTGCGTTCGGGGTGTAGTGTCGACTTCTCTCTAACCCAACCCAGGCATGTGCTTAATCCTGAAGCACCATGCCCCTCAATCGGGCATTACCGTCTCTCTTTGGAGAGGATTAAGGGCGGGGTGGCCAGTTAAAGAGTAGCGCTGGTCATCAGTCCACACTCTTGAAAGTGACAGGATTGTTGGCACCACAATTTATGTCGTCGCTCGTCGAATCTTGTCTGGAGGCAGGTTCCTCCTTCAACGGTATTGGTAGTGTGCGCAAGCGTAAACCCAAGAGTATCCATTGTGCAGGACTGGAATCAAACAAAGCGGCTGCCTCACTCCATAAACAGAGGGCTAAGGGCGTGGTTAACTGCGCCAAACACCGGGTGGCTTTAAATTCAATCATTTTACTTCATTGACGAGCTTGTTGCGCGGTAAACGGTCCGGACGACTCACTGATCGATGCTTAATGGGTGAGAAAGATATATACCATCCCGAAGCCCCGATGCCTCGCGGTCGAGAGGGGGGTATGGTTGTACGGAGGAGTGCGGTAATTAGTAACGGTTAAGTTCGGTGCCCTTACGGAACTCACCGCGATCACTAGAGTATATCTTGCCTGCCTGGGAACATTTCATTCTCGCATCGTAATTTGTTGGGTAAAGTATTCGGCTTACATTGGGCTTTAATGAGATGATTTGATATGCGCAACCGAGCGCCACTCTGCAGTACACGTGGACACCAGAACGTGGGGGACACGCTTCCCTCCCATAGGCAAGTGAAAGGGGAGTATAGACTAATGCCTTCCTGTGGGGCTACGATCCTCGTTAGCGGTCCTCTAGACGTCCGTTTCAGGGCAATCTTGGTAACCTAATCAAGAATAAGAGATATCTTTTGGTCGGGATGATGGATTGACCCTACAGCTGCGAAGTCCACGCGCACCGACACCCACCTGCATCGAATTTCTATGCGGTATATTTTGACTTGACCTTCATTAGAACCGTGGAAGTAGCTTTCGCAGTAAATACCCGCGCCTAGAGTGAACAAGGTGCTACGCGGCGCATCCTAATCAGCGCCTGTTCTAAGCAATGCAATCATTTTATTCCCAGGTCGTAAGTGAAGGTGGTTGCGGTTAGCTTTGCTCCTTTCAATTCGGCCCGTTTGCGCAATAGCTAGAAGCTTGCATATAGCGTCAACTCATTGTATGCCGGTTCGGCGTAATTCTGATCCTACCAACCCCTATGGGTTGGTGGATGCACTCTGAGTGACGCATTCCGTGTACCGAATGCACGCAAGGTGGATCGGTTTGAATCCGGCGTGACGTGCAGCTGTCTGAACCAAGATCAGGGTTACGGATGAATAGGCAAGTCGAACTCACAGGAGTCAAAGCAGGGTCCCAGGCGAGTCTACCATTTCCTTAAGGGCCCGATAAACCTTCTCCACGTCCAATTACCGTTTGACGAAATGCAGTTAATCGGGCAAGTGATGCATAAAGGGGCTAGTCAATATCCCCCTAGGATGAGCGAGGCGCCTCTATTCAGCGACAGGGATCTGGTAATGGGGGGCGAGGATAGTTCGTGTATAGAAGGACTTCCCGGTCCTTGTCTCGAATCGGGCA
seq00031   GTATCGTAGTTAACAAAGCCATTTACTCATGAAGTTGCCGGGGAGTTTTGGGACAATTATTGCTGGAAACTCCAGATCGGCAAAGTCGACCCGGTTATGATACGGCGGCGTGCTGGGATAGTAGTTGACTCATCGTACGCGTAGCGCTACCCACTCATATTTGCAGCGCGCGTGGGCATGTATTAACGGATGCGCGGCTCCGAACAGCTACGAAAAACCCTCTTCACACCGAAGAAGCGCTTCAACCCCCACCCCGAAAGAGCGCTTAGGATTACAGGAACAGCTCTCAGGGGTCAGGGCCTCCATTAATTCACTCTCCCGCTGTAACGTCCAGTCGCGGATGTGAATATTAAGACGCCAATGGATTCACGCGGGCTTCCTCAGCTCTTTATGCCCAATCGATACAACTGTCTTCCGACATTGACGCTTATAAATGGCATGAGCACCTTGATAATGGCATTGATGTCTAGGGTGTCCAATTCAAAAGTGGTTCGCGTGTCATAGCACACCTCCGCCCAGAAGCCGTGGGCGTTATCTCAGGGCGTCAACAGGACTACAAGACTGTGTCAAATCCAGCGCGTACCGAGTATTGAAGGGCTCTCTCTCAGAGTAGGGGCGGCGCTACATTTCACATCAAATGGATCTTATTGCCTTGGATGTTGAGTCATGAATTAGACCTAGACCAGAGTGCGTTCGGGGTGTAGTGTCGACTTCTCTCTAACCCAACCCAGGCATGTGCTTAATCCTGAAGCACCATGCCCCTCAATCGGGCATTACCGTCTCTCTTTGGAGAGGATTAAGGGCGGGGTGGCCAGTTAAAGAGTAGCGCTGGTCATCAGTCCACACTCTTGAAAGTGACAGGATTGTTGGCACCACAATTTATGTCGTCGCTCGTCGAATCTTGTCTGGAGGCAGGTTCCTCCTTCAACGGTATTGGTAGTGTGCGCAAGCGTAAACCCAAGAGTATCCATTGTGCAGGACTGGAATCAAACAAAGCGGCTGCCTCACTCCATAAACAGAGGGCTAAGGGCGTGGTTAACTGCGCCAAACACCGGGTGGCTTTAAATTCAATCATTTTACTTCATTGACGAGCTTGTTGCGCGGTAAACGGTCCGGACGACTCACTGATCGATGCTTAATGGGTGAGAAAGATATATACCATCCCGAAGCCCCGATGCCTCGCGGTCGAGAGGGGGGTATGGTTGTACGGAGGAGTGCGGTAATTAGTAACGGTTAAGTTCGGTGCCCTTACGGAACTCACGGCGATCACTAGAGTATATCTTGCCTGCCTGGGAACATTTCATTCTCGCATCGTAATTTGTTGGGTAAAGTATTCGGCTTACATTGGGCTTTAATGAGATGATTTGATATGCGCAACCGAGCGCCACTCTGCAGTACACGTGGACACCAGAACGTGGGGGACACGCTTCCCTCCCATAGGCAAGTGAAAGGGGAGTATAGACTAATGCCTTCCTGTGGGGCTACGATCCTCGTTAGCGGTCCTCTAGACGTCCGTTTCAGGGCAATCTTGGTAACCTAATCAAGAATAAGAGATATCTTTTGGTCGGGATGATGGATTGACCCTACAGCTGCGAAGTCCACGCGCACCGACACCCACCTTCATCGAATTTCTATGCGGTATATTTTGACTTGACCTTCATTAGAACCGTGGAAGTAGCTTTCGCAGTAAATACCCGCGCCTAGAGTGAACAAGGTGCTACGCGGCGCATCCTAATCAGCGCCTGTTCTAAGCAATGCAATCATTTTATTCCCAGGTCGTAAGTGAAGGTGGTTGCGGTTAGCTTTGCTCCTTTCAATTCGGCCCGTTTGCGCAATAGCTAGAAGCTTGCATATAGCGTCAACTCATTGTATGCCGGTTCGGCGTAATTCTGATCCTACCAACCCCTATGGGTTGGTGGATGCACTCTGAGTGACGCATTCCGTGTACCGAATGCACGCAAGGTGGATCGGTTTGAATCCGGCGTGACGTGCAGCTGTCTGAACCAAGATCAGGGTTACGGATGAATAGGCAAGTCGAACTCACAGGAGTCAAAGCAGGGTCCCAGGCGAGTCTACCATTTCCTTAAGGGCCCGATAAACCTTCTCCACGTCCAATTACCGTTTGACGAAATGCAGATAATCGGGCAAGTGATGCATAAAGGGGCTAGTCAATATCCCCCTAGGATGAGCGAGGCGCCTCTATTCAGCGACAGGGATCTGGTAATGGGGGGCGAGGATAGTTCGTGTATAGAAGGACTTCCCGGTCCTTGTCTCGAATCGGGCA
seq00032   GTATCGTAGTTAACAAAGCCATTTACTCATGAAGTTGCCGGGGAGTTTTGGGACAATTATTGCTGGAAACTCCAGATCGGCAAAGTCGACCCGGTTATGATACGGCGGCGTGCTGGGATAGTAGTTGACTCATCGTACGCGTAGCGCTACCCACTCATATTTGCAGCGCGCGTGGGCATGTATTAACGGATGCGCGGCTCCGAACAGCTACGAAAAACCCTCTTCACACCGAAGAAGCGCTTCAACCCCCACCCCGAAAGAGCGCTTAGGATTACAGGAACAGCTCTCAGGGGTCAGGGCCTCCATTAATTCACTCTCCCGCTGTAACGTCCAGTCGCGGATGTGAATATTAAGACGCCAATGGATTCACGCGGGCTTCCTCAGCTCTTTATGCCCAATCGATACAACTGTCTTCCGACATTGACGCTTATAAATGGCATGAGCACCTTGATAATGGCATTGATGTCTAGGGTGTCCAATTCAAAAGTGGTTCGCGTGTCATAGCACACCTCCGCCCAGAAGCCGTGGGCGTTATCTCAGGGCGTCAACAGGACTACAAGACTGTGTCAAATCCAGCGCGTACCGAGTATTGAAGGGCTCTCTCTCAGAGTAGGGGCGGCGCTACATTTCACATCAAATGGATCTTATTGCCTTGGATGTTGAGTCATGAATTAGACCTAGACCAGAGTGCGTTCGGGGTGTAGTGTCGACTTCTCTCTAACCCAACCCAGGCATGTGCTTAATCCTGAAGCACCATGCCCCTCAATCGGGCATTACCGTCTCTCTTTGGAGAGGATTAAGGGCGGGGTGGCCAGTTAAAGAGTAGCGCTGGTCATCAGTCCACACTCTTGAAAGTGACAGGATTGTTGGCACCACAATTTATGTCGTCGCTCGTCGAATCTTGTCTGGAGGCAGGTTCCTCCTTCAACGGTATTGGTAGTGTGCGCAAGCGTAAACCCAAGAGTATCCATTGTGCAGGACTGGAATCAAACAAAGCGGCTGCCTCACTCCATAAACAGAGGGCTAAGGGCGTGGTTAACTGCGCCAAACACCGGGTGGCTTTAAATTCAATCATTTTACTTCATTGACGAGCTTGTTGCGCGGTAAACGGTCCGGACGACTCACTGATCGATGCTTAATGGGTGAGAAAGATATATACCATCCCGAAGCCCCGATGCCTCGCGGTCGAGAGGGGGGTATGGTTGTACGGAGGAGTGCGGTAATTAGTAACGGTTAAGTTCGGTGCCCTTACGGAACTCACGGCGATCACTAGAGTATATCTTGCCTGCCTGGGAACATTTCATTCTCGCATCGTAATTTGTTGGGTAAAGTATTCGGCTTACATTGGGCTTTAATGAGATGATTTGATATGCGCAACCGAGCGCCACTCTGCAGTACACGTGGACACCAGAACGTGGGGGACACGCTTCCCTCCCATAGGCAAGTGAAAGGGGAGTATAGACTAATGCCTTCCTGTGGGGCTACGATCCTCGTTAGCGGTCCTCTAGACGTCCGTTTCAGGGCAATCTTGGTAACCTAATCAAGAATAAGAGATATCTTTTGGTCGGGATGATGGATTGACCCTACAGCTGCGAAGTCCACGCGCACCGACACCCACCTTCATCGAATTTCTATGCGGTATATTTTGACTTGACCTTCATTAGAACCGTGGAAGTAGCTTTCGCAGTAAATACCCGCGCCTAGAGTGAACAAGGTGCTACGCGGCGCATCCTAATCAGCGCCTGTTCTAAGCAATGCAATCATTTTATTCCCAGGTCGTAAGTGAAGGTGGTTGCGGTTAGCTTTGCTCCTTTCAATTCGGCCCGTTTGCGCAATAGCTAGAAGCTTGCATATAGCGTCAACTCATTGTATGCCGGTTCGGCGTAATTCTGATCCTACCAACCCCTATGGGTTGGTGGATGCACTCTGAGTGACGCATTCCGTGTACCGAATGCACGCAAGGTGGATCGGTTTGAATCCGGCGTGACGTGCAGCTGTCTGAACCAAGATCAGGGTTACGGATGAATAGGCAAGTCGAACTCACAGGAGTCAAAGCAGGGTCCCAGGCGAGTCTACCATTTCCTTAAGGGCCCGATAAACCTTCTCCACGTCCAATTACCGTTTGACGAAATGCAGTTAATCGGGCAAGTGATGCATAAAGGGGCTAGTCAATATCCCCCTAGGATGAGCGAGGCGCCTCTATTCAGCGACAGGGATCTGGTAATGGGGGGCGAGGATAGTTCGTGTATAGAAGGACTTCCCGGTCCTTGTCTCGAATCGGGCA
seq00033   GTATCGTAGTTAACAAAGCCATTTACTCATGAAGTTGCCGGGGAGTTTTGGGACAATTATTGCTGGAAACTCCAGATCGGCAAAGTCGACCCGGTTATGATACGGCGGCGTGCTGGGATAGTAGTTGACTCATCGTACGCGTAGCGCTACCCACTCATATTTGCAGCGCGCGTGGGCATGTATTAACGGATGCGCGGCTCCGAACAGCTACGAAAAACCCTCTTCACACCGAAGAAGCGCTTCAACCCCCACCCCGAAAGAGCGCTTAGGATTACAGGAACAGCTCTCAGGGGTCAGGGCCTCCATTAATTCACTCTCCCGCTGTAACGTCCAGTCGCGGATGTGAATATTAAGACGCCAATGGATTCACGCGGGCTTCCTCAGCTCTTTATGCCCAATCGATACAACTGTCTTCCGACATTGACGCTTATAAATGGCATGAGCACCTTGATAATGGCATTGATGTCTAGGGTGTCCAATTCAAAAGTGGTTCGCGTGTCATAGCACACCTCCGCCCAGAAGCCGTGGGCGTTATCTCAGGGCGTCAACAGGACTACAAGACTGTGTCAAATCCAGCGCGTACCGAGTATTGAAGGGCTCTCTCTCAGAGTAGGGGCGGCGCTACATTTCACATCAAATGGATCTTATTGCCTTGGATGTTGAGTCATGAATTAGACCTAGACCAGAGTGCGTTCGGGGTGTAGTGTCGACTTCTCTCTAACCCAACCCAGGCATGTGCTTAATCCTGAAGCACCATGCCCCTCAATCGGGCATTACCGTCTCTCTTTGGAGAGGATTAAGGGCGGGGTGGCCAGTTAAAGAGTAGCGCTGGTCATCAGTCCACACTCTTGAAAGTGACAGGATTGTTGGCACCACAATTTATGTCGTCGCTCGTCGAATCTTGTCTGGAGGCAGGTTCCTCCTTCAACGGTATTGGTAGTGTGCGCAAGCGTAAACCCAAGAGTATCCATTGTGCAGGACTGGAATCAAACAAAGCGGCTGCCTCACTCCATAAACAGAGGGCTAAGGGCGTGGTTAACTGCGCCAAACACCGGGTGGCTTTAAATTCAATCATTTTACTTCATTGACGAGCTTGTTGCGCGGTAAACGGTCCGGACGACTCACTGATCGATGCTTAATGGGTGAGAAAGATATATACCATCCCGAAGCCCCGATGCCTCGCGGTCGAGAGGGGGGTATGGTTGTACGGAGGAGTGCGGTAATTAGTAACGGTTAAGTTCGGTGCCCTTACGGAACTCACGGCGATCACTAGAGTATATCTTGCCTGCCTGGGAACATTTCATTCTCGCATCGTAATTTGTTGGGTAAAGTATTCGGCTTACATTGGGCTTTAATGAGATGATTTGATATGCGCAACCGAGCGCCACTCTGCAGTACACGTGGACACCAGAACGTGGGGGACACGCTTCCCTCCCATAGGCAAGTGAAAGGGGAGTATAGACTAATGCCTTCCTGTGGGGCTACGATCCTCGTTAGCGGTCCTCTAGACGTCCGTTTCAGGGCAATCTTGGTAACCTAATCAAGAATAAGAGATATCTTTTGGTCGGGATGATGGATTGACCCTACAGCTGCGAAGTCCACGCGCACCGACACCCACCTTCATCGAATTTCTATGCGGTATATTTTGACTTGACCTTCATTAGAACCGTGGAAGTAGCTTTCGCAGTAAATACCCGCGCCTAGAGTGAACAAGGTGCTACGCGGCGCATCCTAATCAGCGCCTGTTCTAAGCAATGCAATCATTTTATTGCCAGGTCGTAAGTGAAGGTGGTTGCGGTTAGCTTTGCTCCTTTCAATTCGGCCCGTTTGCGCAATAGCTAGAAGCTTGCATATAGCGTCAACTCATTGTATGCCGGTTCGGCGTAATTCTGATCCTACCAACCCCTATGGGTTGGTGGATGCACTCTGAGTGACGCATTCCGTGTACCGAATGCACGCAAGGTGGATCGGTTTGAATCCGGCGTGACGTGCAGCTGTCTGAACCAAGATCAGGGTTACGGATGAATAGGCAAGTCGAACTCACAGGAGTCAAAGCAGGGTCCCAGGCGAGTCTACCATTTCCTTAAGGGCCCGATAAACCTTCTCCACGTCCAATTACCGTTTGACGAAATGCAGATAATCGGGCAAGTGATGCATAAAGGGGCTAGTCAATATCCCCCTAGGATGAGAGAGGCGCCTCTATTCAGCGACAGGGATCTGGTAATGGGGGGCGAGGATAGTTCGTGTATAGAAGGACTTCCCGGTCCTTGTCTCGAATCGGGCA
