# Supplementary material for: How Good Are Indirect Tests at Detecting Recombination in Human mtDNA?
Source: G3 (Bethesda). 2013 Jul 1;3(7):1095–104. doi: 10.1534/g3.113.006510 (PMC3704238; doi:10.1534/g3.113.006510)
Supplement: Supporting Information [file supp_g3.113.006510_FileS2.gz › SequenceData/mtDNA_ratehet&popgrowth/10/3rdbase/Infiles/10_76-new.txt]

33 2284
seq00001   TATTTGATTCTAAAATTTTGGAGCGATCAACGGATCGACAAGCGACTAGCCACCGGCCTCCATTTTCCAGACCTTTCCGCAATACCTTCCTCAGTTAACGGTACTCTAGGTGTTGACCTGCGCGTCGCGAACAAAGTCGGTGTTATTGTCTCCCAGGGCCGCTATGACGGGTTCTGGTGTCTTGATAAAACTGTCTATGCGTCCGTGGCCCAGATTCTTACCGTAGCTATTTATCGCAAGGAGAACGGAACCTTCGTTCCTGACTGCCCGCAGCGCTAATTGCTCGAGGGCAACCAAATTGGCTACTACGGAAGATGAGTCCAACCGAGGTGTAGTTGCTGCCCGCGATTCGTGGCTGGTGCCGTCCCCTGACGAAATTTACGTCTTCAATGCTGTGGCGATAAACTAACGCATTTCTCCTGGTGCGTGACGGACACATACAGTCCTGTCGACGGTTTCCAATGGGGCTATCCCTGCACGAGGCAAGACAAGTGGGTAAACCTCTGATCTGGGGCTAGAGAACCGATGGAGTAAAGGTATCATTTCATCTTAATGATTTATCCGAAGGTAGGTTGGGGGAGCCCTCTGGCGACCGGAGGTCGATTCCTTAGAAACGTTCTGGCAACGCCTTTAGCGGTTATCGTCGCGACGCGAGAATGCTGCCGAGGGTTAATTATGTGCAAGTCCTTCCCACGGCCACTCGCCTTGTCAGTCAGTCGATGCATTTCAGAAGGAAAATTTTTTTGGTAAGGGGCACATGCGTGAAGAGAATCCCTCATTCGTGCGTTGTTGTTTTCATCCTTCGCCCTCTCGCCAAGGGGCCTAGGGTGGGATGCGTTTTGAATGTTCCTTTCAGTAAGCCCTAGGTAAGGACGATATGATCTGTGAATTGCATAATGTCGCTCACATAGCTCAGGACCACCTCTCTGACGCTTTGGATGCGCGCCGTCCTCCTCATAGTAAGTCATGGCCGTCATATCCCATAACGATCACGGCAGTTACGCATGGCTACCGGCCGAGTCTGTACATGCCGAGGTGCCCCTTCACGTCTCGTCCAGAACGTTCGGGCTTCGTAGACCGAACTGAGCGTACGGAATTACCTAAGCTAGCGTTCTACAGTAATCATTGACTGACGTTCAGTTACGTTTACTCCACAGACAAGTGACCCCTATCTTTTTAGGTGACGATGGAACGCGATTGGATGGTAGTGGATCTTAGGGTTACCCTCAATTCTAGTCTGGTGATAACCACGCTAGGCGACTACGGTCATGTTGATCGACGATGATGATTCCGTGTCAGCTTGACTCTCGATCAGGGCTTAGCTGTTCCGCCTTTGTTTGGAGATCTACAAAGAGCTCATCCTCTGGTGAATTCAGGGTGTCGTCTCGGAAGCATGACCATTATCATCTGAGAACACTGTCCTTTTATCGTCTTCGGATTTCACGCTACCCATGCCGCATTTTAGGGGACGGGTCAATATGAAAAGTGTCGCCAACCGATCTGACAGAGCGGGGAAGATTGGACCCGCACGACTGCCTAGCTCTAAATGACGTGACCGTTGCTATGCCGACTTTGCCAAAACAAAATCACAGGCGCGCCGGAGCGACTGTAAAGGCTTCCTATGTGGCAATGAAGTGGATGGTTGACCGAGTTGGAGTGGTAGTCATCGTAGTCTCTACTTGTACGTTACTTTGCGAAGGCACCTTGGCCCGGACAACTTCATCACCGCCCTACCGGCAAAGGTAGAAATAAATCATAAGTTGAGATGAAACTTCTATCTAAAAATCTCCGTGAGGCACGCAGCGTAAAACCTAGCCAGCGGAAAACAGGATAGGTGTCACTTGCGACGCCGACACGACGCCGACAAACCATGGCGGGCTTCCTGCCAGGCCGACTTCTTCGTCTCAGCGAAGTGGCTTTACAGTTCAGAACCATGCTTTCCCCACCCATTATGGTATGCCCAGGAATTAGCCCACAACTCATAGGGTCTGGAGAGGAGTAGAGTGCCAAAAGCCTAGAGGTCGCAGTCCGGAGGAGAATTACAGTCACCTGCTTAGAAGCTTAGGATGAGATCGCCCATTATACCGGAATAATACTCGCGCCTTGTCGCACCAGATGGGGCCCATAGGGCCTATGAGTTCGACCGTTAGACAGGAGTTTCGCATTAATTCCTCAACAAAGTATGTGCTGGGTGAGCCTATATTCCATTTATACCAACACTAAGTAGTTACAGTCCGCGTAAGTTATAAGGCTAGACCTACGGTATCAGAGATAGCACATTCAA
seq00002   TATTTGATTCTAAAATTTTGGAGCGATCAACGGATCGACAAGCGACTAGCCACCGGCCTCCATTTTCCAGACCTTTCCGCAATACCTTCCTCAGTTAACGGTACTCTAGGTGTTGACCTGCGCGTCGCGAACAAAGTCGGTGTTATTGTCTCCCAGGGCCGCTATGACGGGTTCTGGTGTCTTGATAAAACTGTCTATGCGTCCGTGGCCCAGATTCTTACCGTAGCTATTTATCGCAAGGAGAACGGAACCTTCGTTCCTGACTGCCCGCAGCGCTAATTGCTCGAGGGCAACCAAATTGGCTACTACGGAAGATGAGTCCAACCGAGGTGTAGTTGCTGCCCGCGATTCGTGGCTGGTGCCGTCCCCTGACGAAATTTACGTCTTCAATGCTGTGGCGATAAACTAACGCATTTCTCCTGGTGCGTGACGGACACATACAGTCCTGTCGACGGTTTCCAATGGGGCTATCCCTGCACGAGGCAAGACAAGTGGGTAAACCTCTGATCTGGGGCTAGAGAACCGATGGAGTAAAGGTATCATTTCATCTTAATGATTTATCCGAAGGTAGGTTGGGGGAGCCCTCTGGCGACCGGAGGTCGATTCCTTAGAAACGTTCTGGCAACGCCTTTAGCGGTTATCGTCGCGACGCGAGAATGCTGCCGAGGGTTAATTATGTGCAAGTCCTTCCCACGGCCACTCGCCTTGTCAGTCAGTCGATGCATTTCAGAAGGAAAATTTTTTTGGTAAGGGGCACATGCGTGAAGAGAATCCCTCATTCGTGCGTTGTTGTTTTCATCCTTCGCCCTCTCGCCAAGGGGCCTAGGGTGGGATGCGTTTTGAATGTTCCTTTCAGTAAGCCCTAGGTAAGGACGATATGATCTGTGAATTGCATAATGTCGCTCACATAGCTCAGGACCACCTCTCTGACGCTTTGGATGCGCGCCGTCCTCCTCATAGTAAGTCATGGCCGTCATATCCCATAACGATCACGGCAGTTACGCATGGCTACCGGCCGAGTCTGTACATGCCGAGGTGCCCCTTCACGTCTCGTCCAGAACGTTCGGGCTTCGTAGACCGAACTGAGCGTACGGAATTACCTAAGCTAGCGTTCTACAGTAATCATTGACTGACGTTCAGTTACGTTTACTCCACAGACAAGTGAACCCTATCTTTTTAGGTGACGATGGAACGCGATTGGATGGTAGTGGATCTTAGGGTTACCCTCAATTCTAGTCTGGTGATAACCACGCTAGGCGACTACGGTCATGTTGATCGACGATGATGTTTCCGTGTCAGCTTGACTCTCGATCAGGGCTTAGCTGTTCCGCCTTTGTTTGGAGATCTACAAAGAGCTCATCCTCTGGTGAATTCAGGGTGTCGTCTCGGAAGCATGACCATTATCATCTGAGAACACTGTCCTTTTATCGTCTTCGGATTTCACGCTACCCATGCCGCATTTTAGGGGACGGGTCAATATGAAAAGTGTCGCCAACCGATCTGACAGAGCGGGGAAGATTGGACCCGCACGACTGCCTAGCTCTAAATGACGTGACCGTTGCTATGCCGACTTTGCCAAAACAAAATCACAGGCGCGCCGGAGCGACTGTAAAGGCTTCCTATGTGGCAATGAAGTGGATGGTTGACCGAGTTGGAGTGGTAGTCATCGTAGTCTCTACTTGTACGTTACTTTGCGAAGGCACCTTGGCCCGGACAACTTCATCACCGCCCTACCGGCAAAGGTAGAAATAAATCATAAGTTGAGATGAAACTTCTATCTAAAAATCTCCGTGAGGCACGCCGCGTAAAACCTAGCCAGCGGAAAACAGGATAGGTGTCACTTGCGACGCCGACACGACGCCGACAAACCATGGCGGGCTTCCTGCCAGGCCGACTTCTTCGTCTCAGCGAAGTGGCTTTACAGTTCAGAACCATGCTTTCCCCACCCATTATGGTATGCCCAGGAATTAGCCCACAACTCATAGGGTCTGGAGAGGAGTAGAGTGCCAAAAGCCTAGAGGTCGCAGTCCGGAGGAGAATTACAGTCACCTGCTTAGAAGCTTAGGATGAGATCGCCCATTATACCGGAATAATACTCGCGCCTTGTCGCACCAGATGGGGCCCATAGGGCCTATGAGTTCGACCGTTAGACAGGAGTTTCGCATTAATTCCTCAACAAAGTATGTGCTGGGTGAGCCTATATTCCATTTATACCAACACTAAGTAGTTACAGTCCGCGTAAGTTATAAGGCTAGACCTACGGTATCAGAGATAGCACATTCAA
seq00003   TATTTGATTCTAAAATTTTGGAGCGATCAACGGATCGACAAGCGACTAGCCACCGGCCTCCATTTTCCAGACCTTTCCGCAATACCTTCCTCAGTTAACGGTACTCTAGGTGTTGACCTGCGCGTCGCGAACAAAGTCGGTGTTATTGTCTCCCAGGGCCGCTATGACGGGTTCTGGTGTCTTGATAAAACTGTCTATGCGTCCGTGGCCCAGATTCTTACCGTAGCTATTTATCGCAAGGAGAACTGAACCTTCGTTCCTGACTGCCCGCAGCGCTAATTGCTCGAGGGCAACCAAATTGGCTACTACGGAAGATGAGTCCAACCGAGGTGTAGTTGCTGCCCGCGATTCGTGGCTGGTGCCGTCCCCTGACGAAATTTACGTCTTCAATGCTGTGGCGATAAACTAACGCATTTCTCCTGGTGCGTGACGGACACATACAGTCCTGTCGACGGTTTCCAATGGGGCTATCCCTGCACGAGGCAAGACAAGTGGGTAAACCTCTGATCTGGGGCTAGAGAACCGATGGAGTAAAGGTATCATTTCATCTTAATGATTTATCCGAAGGTAGGTTGGGGGAGCCCTCTGGCGACCGGAGGTCGATTCCTTAGAAACGTTCTGGCAACGCCTTTAGCGGTTATCGTCGCGACGCGAGAATGCTGCCGAGGGTTAATTATGTGCAAGTCCTTCCCACGGCCACTCGCCTTGTCAGTCAGTCGATGCATTTCAGAAGGAAAATTTTTTTGGTAAGGGGCACATGCGTGAAGAGAATCCCTCATTCGTGCGTTGTTGTTTTCATCCTTCGCCCTCTCGCCAAGGGGCCTAGGGTGGGATGCGTTTTGAATGTTCCTTTCAGTAAGCCCTAGGTAAGGACGATATGATCTGTGAATTGCATAATGTCGCTCACATAGCTCAGGACCACCTCTCTGACGCTTTGGATGCGCGCCGTCCTCCTCATAGTAAGTCATGGCCGTCATATCCCATAACGATCACGGCAGTTACGCATGGCTACCGGCCGAGTCTGTACATGCCGAGGTGCCCCTTCACGTCTCGTCCAGAACGTTCGGGCTTCGTAGACCGAACTGAGCGTACGGAATTACCTAAGCTAGCGTTCTACAGTAATCATTGACTGACGTTCAGTTACGTTTACTCCACAGACAAGTGAACCCTATCTTTTTAGGTGACGATGGAACGCGATTGGATGGTAGTGGATCTTAGGGTTACCCTCAATTCTAGTCTGGTGATAACCACGCTAGGCGACTACGGTCATGTTGATCGACGATGATGTTTCCGTGTCAGCTTGACTCTCGATCAGGGCTTAGCTGTTCCGCCTTTGTTTGGAGATCTACAAAGAGCTCATCCTCTGGTGAATTCAGGGTGTCGTCTCGGAAGCATGACCATTATCATCTGAGAACACTGTCCTTTTATCGTCTTCGGATTTCACGCTACCCATGCCGCATTTTAGGGGACGGGTCAATATGAAAAGTGTCGCCAACCGATCTGACAGAGCGGGGAAGATTGGACCCGCACGACTGCCTAGCTCTAAATGACGTGACCGTTGCTATGCCGACTTTGCCAAAACAAAATCACAGGCGCGCCGGAGCGACTGTAAAGGCTTCCTATGTGGCAATGAAGTGGATGGTTGACCGAGTTGGAGTGGTAGTCATCGTAGTCTCTACTTGTACGTTACTTTGCGAAGGCACCTTGGCCCGGACAACTTCATCACCGCCCTACCGGCAAAGGTAGAAATAAATCATAAGTTGAGATGAAACTTCTATCTAAAAATCTCCGTGAGGCACGCCGCGTAAAACCTAGCCAGCGGAAAACAGGATAGGTGTCACTTGCGACGCCGACACGACGCCGACAAACCATGGCGGGCTTCCTGCCAGGCCGACTTCTTCGTCTCAGCGAAGTGGCTTTACAGTTCAGAACCATGCTTTCCCCACCCATTATGGTATGCCCAGGAATTAGCCCACAACTCATAGGGTCTGGAGAGGAGTAGAGTGCCAAAAGCCTAGAGGTCGCAGTCCGGAGGAGAATTACAGTCACCTGCTTAGAAGCTTAGGATGAGATCGCCCATTATACCGGAATAATACTCGCGCCTTGTCGCACCAGATGGGGCCCATAGGGCCTATGAGTTCGACCGTTAGACAGGAGTTTCGCATTAATTCCTCAACAAAGTATGTGCTGGGTGAGCCTATATTCCATTTATACCAACACTAAGTAGTTACAGTCCGCGTAAGTTATAAGGCTAGACCTACGGTATCAGAGATAGCACATTCAA
seq00004   TATTTGATTCTAAAATTTTGGAGCGATCAACGGATCGACAAGCGACTAGCCACCGGCCTCCATTTTCCAGACCTTTCCGCAATACCTTCCTCAGTTAACGGTACTCTAGGTGTTGACCTGCGCGTCGCGAACAAAGTCGGTGTTATTGTCTCCCAGGGCCGCTATGACGGGTTCTGGTGTCTTGATAAAACTGTCTATGCGTCCGTGGCCCAGATTCTTACCGTAGCTATTTATCGCAAGGAGAACTGAACCTTCGTTCCTGACTGCCCGCAGCGCTAATTGCTCGAGGGCAACCAAATTGGCTACTACGGAAGATGAGTCCAACCGAGGTGTAGTTGCTGCCCGCGATTCGTGGCTGGTGCCGTCCCCTGACGAAATTTACGTCTTCAATGCTGTGGCGATAAACTAACGCATTTCTCCTGGTGCGTGACGGACACATACAGTCCTGTCGACGGTTTCCAATGGGGCTATCCCTGCACGAGGCAAGACAAGTGGGTAAACCTCTGATCTGGGGCTAGAGAACCGATGGAGTAAAGGTATCATTTCATCTTAATGATTTATCCGAAGGTAGGTTGGGGGAGCCCTCTGGCGACCGGAGGTCGATTCCTTAGAAACGTTCTGGCAACGCCTTTAGCGGTTATCGTCGCGACGCGAGAATGCTGCCGAGGGTTAATTATGTGCAAGTCCTTCCCACGGCCACTCGCCTTGTCAGTCAGTCGATGCATTTCAGAAGGAAAATTTTTTTGGTAAGGGGCACATGCGTGAAGAGAATCCCTCATTCGTGCGTTGTTGTTTTCATCCTTCGCCCTCTCGCCAAGGGGCCTAGGGTGGGATGCGTTTTGAATGTTCCTTTCAGTAAGCCCTAGGTAAGGACGATATGATCTGTGAATTGCATAATGTCGCTCACATAGCTCAGGACCACCTCTCTGACGCTTTGGATGCGCGCCGTCCTCCTCATAGTAAGTCATGGCCGTCATATCCCATAACGATCACGGCAGTTACGCATGGCTACCGGCCGAGTCTGTACATGCCGAGGTGCCCCTTCACGTCTCGTCCAGAACGTTCGGGCTTCGTAGACCGAACTGAGCGTACGGAATTACCTAAGCTAGCGTTCTACAGTAATCATTGACTGACGTTCAGTTACGTTTACTCCACAGACAAGTGAACCCTATCTTTTTAGGTGACGATGGAACGCGATTGGATGGTAGTGGATCTTAGGGTTACCCTCAATTCTAGTCTGGTGATAACCACGCTAGGCGACTACGGTCATGTTGATCGACGATGATGTTTCCGTGTCAGCTTGACTCTCGATCAGGGCTTAGCTGTTCCGCCTTTGTTTGGAGATCTACAAAGAGCTCATCCTCTGGTGAATTCAGGGTGTCGTCTCGGAAGCATGACCATTATCATCTGAGAACACTGTCCTTTTATCGTCTTCGGATTTCACGCTACCCATGCCGCATTTTAGGGGACGGGTCAATATGAAAAGTGTCGCCAACCGATCTGACAGAGCGGGGAAGATTGGACCCGCACGACTGCCTAGCTCTAAATGACGTGACCGTTGCTATGCCGACTTTGCCAAAACAAAATCACAGGCGCGCCGGAGCGACTGTAAAGGCTTCCTATGTGGCAATGAAGTGGATGGTTGACCGAGTTGGAGTGGTAGTCATCGTAGTCTCTACTTGTACGTTACTTTGCGAAGGCACCTTGGCCCGGACAACTTCATCACCGCCCTACCGGCAAAGGTAGAAATAAATCATAAGTTGAGATGAAACTTCTATCTAAAAATCTCCGTGAGGCACGCCGCGTAAAACCTAGCCAGCGGAAAACAGGATAGGTGTCACTTGCGACGCCGACACGACGCCGACAAACCATGGCGGGCTTCCTGCCAGGCCGACTTCTTCGTCTCAGCGAAGTGGCTTTACAGTTCAGAACCATGCTTTCCCCACCCATTATGGTATGCCCAGGAATTAGCCCACAACTCATAGGGTCTGGAGAGGAGTAGAGTGCCAAAAGCCTAGAGGTCGCAGTCCGGAGGAGAATTACAGTCACCTGCTTAGAAGCTTAGGATGAGATCGCCCATTATACCGGAATAATACTCGCGCCTTGTCGCACCAGATGGGGCCCATAGGGCCTATGAGTTCGACCGTTAGACAGGAGTTTCGCATTAATTCCTCAACAAAGTATGTGCTGGGTGAGCCTATATTCCATTTATACCAACACTAAGTAGTTACAGTCCGCGTAAGTTATAAGGCTAGACCTACGGTATCAGAGATAGCACATTCAA
seq00005   TATTTGATTCTAAAATTTTGGAGCGATCAACGGATCGACAAGCGACTAGCCACCGGCCTCCATTTTCCAGACCTTTCCGCAATACCTTCCTCAGTTAACGGTACTCTAGGTGTTGACCTGCGCGTCGCGAACAAAGTCGGTGTTATTGTCTCCCAGGGCCGCTATGACGGGTTCTGGTGTCTTGATAAAACTGTCTATGCGTCCGTGGCCCAGATTCTTACCGTAGCTATTTATCGCAAGGAGAACGGAACCTTCGTTCCTGACTGCCCGCAGCGCTAATTGCTCGAGGGCAACCAAATTGGCTACTACGGAAGATGAGTCCAACCGAGGTGTAGTTGCTGCCCGCGATTCGTGGCTGGTGCCGTCCCCTGACGAAATTTACGTCTTCAATGCTGTGGCGATAAACTAACGCATTTCTCCTGGTGCGTGACGGACACATACAGTCCTGTCGACGGTTTCCAATGGGGCTATCCCTGCACGAGGCAAGACAAGTGGGTAAACCTCTGATCTGGGGCTAGAGAACCGATGGAGTAAAGGTATCATTTCATCTTAATGATTTATCCGAAGGTAGGTTGGGGGAGCCCTCTGGCGACCGGAGGTCGATTCCTTAGAAACGTTCTGGCAACGCCTTTAGCGGTTATCGTCGCGACGCGAGAATGCTGCCGAGGGTTAATTATGTGCAAGTCCTTCCCACGGCCACTCGCCTTGTCAGTCAGTCGATGCATTTCAGAAGGAAAATTTTTTTGGTAAGGGGCACATGCGTGAAGAGAATCCCTCATTCGTGCGTTGTTGTTTTCATCCTTCGCCCTCTCGCCAAGGGGCCTAGGGTGGGATGCGTTTTGAATGTTCCTTTCAGTAAGCCCTAGGTAAGGACGATATGATCTGTGAATTGCATAATGTCGCTCACATAGCTCAGGACCTCCTCTCTGACGCTTTGGATGCGCGCCGTCCTCCTCATAGTAAGTCATGGCCGTCATATCCCATAACGATCACGGCAGTTACGCATGGCTACCGGCCGAGTCTGTACATGCCGAGGTGCCCCTTCACGTCTCGTCCAGAACGTTCGGGCTTCGTAGACCGAACTGAGCGTACGGAATTACCTAAGCTAGCGTTCTACAGTAATCATTGACTGACGTTCAGTTACGTTTACTCCACAGACAAGTGACCCCTATCTTTTTAGGTGACGATGGAACGCGATTGGATGGTAGTGGATCTTAGGGTTACCCTCAATTCTAGTCTGGTGATAACCACGCTAGGCGACTACGGTCATGTTGATCGACGATGATGATTCCGTGTCAGCTTGACTCTCGATCAGGGCTTAGCTGTTCCGCCTTTGTTTGGAGATCTACAAAGAGCTCATCCTCTGGTGAATTCAGGGTGTCGTCTCGGAAGCATGACCATTATCATCTGAGAACACTGTCCTTTTATCGTCTTCGGATTTCACGCTACCCATGCCGCATTTTAGGGGACGGGTCAATATGAAAAGTGTCGCCAACCGATCTGACAGAGCGGGGAAGATTGGACCCGCACGACTGCCTAGCTCTAAATGACGTGACCGTTGCTATGCCGACTTTGCAAAAACAAAATCACAGGCGCGCCGGAGCGACTGTAAAGGCTTCCTATGTGGCAATGAAGTGGATGGTTGACCGAGTTGGAGTGGTAGTCATCGTAGTCTCTACTTGTACGTTACTTTGCGAAGGCACCTTGGCCCGGACAACTTCATCACCGCCCTACCGGCAAAGGTAGAAATAAATCATAAGTTGAGATGCAACTTCTATCTAAAAATCTCCGTGAGGCACGCAGCGTAAAACCTAGCCAGCGGAAAACAGGATAGGTGTCACTTGCGACGCCGACACGACGCCGACAAACCATGGCGGGCTTCCTGCCAGGCCGACTTCTTCGTCTCAGCGAAGTGGCTTTACAGTTCAGAACCATGCTTTCCCCACCCATTATGGTATGCCCAGGAATTAGCCCACAACTCATAGGGTCTGGAGAGGAGTAGAGTGCCAAAAGCCTAGAGGTCGCAGTCCGGAGGAGAATTACAGTCACCTGCTTAGAAGCTTAGGATGAGATCGCCCATTATACCGGAATAATACTCGCGCCTTGTCGCACCAGATGGGGCCCATAGGGCCTATGAGTTCGACCGTTAGACAGGAGTTTCGCATTAATTCCTCAACAAAGTATGTGCTGGGTGAGCCTATATTCCATTTATACCAACACTAAGTAGTTACAGTCCGCGTAAGTTATAAGGCTAGACCTACGGTATCAGAGATAGCACATTCAA
seq00006   TATTTGATTCTAAAATTTTGGAGCGATCAACGGATCGACAAGCGACTAGCCACCGGCCTCCATTTTCCAGACCTTTCCGCAATACCTTCCTCAGTTAACGGTACTCTAGGTGTTGACCTGCGCGTCGCGAACAAAGTCGGTGTTATTGTCTCCCAGGGCCGCTATGACGGGTTCTGGTGTCTTGATAAAACTGTCTATGCGTCCGTGGCCCAGATTCTTACCGTAGCTATTTATCGCAAGGAGAACGGAACCTTCGTTCCTGACTGCCCGCAGCGCTAATTGCTCGAGGGCAACCAAATTGGCTACTACGGAAGATGAGTCCAACCGAGGTGTAGTTGCTGCCCGCGATTCGTGGCTGGTGCCGTCCCCTGACGAAATTTACGTCTTCAATGCTGTGGCGATAAACTAACGCATTTCTCCTGGTGCGTGACGGACACATACAGTCCTGTCGACGGTTTCCAATGGGGCTATCCCTGCACGAGGCAAGACAAGTGGGTAAACCTCTGATCTGGGGCTAGAGAACCGATGGAGTAAAGGTATCATTTCATCTTAATGATTTATCCGAAGGTAGGTTGGGGGAGCCCTCTGGCGACCGGAGGTCGATTCCTTAGAAACGTTCTGGCAACGCCTTTAGCGGTTATCGTCGCGACGCGAGAATGCTGCCGAGGGTTAATTATGTGCAAGTCCTTCCCACGGCCACTCGCCTTGTCAGTCAGTCGATGCATTTCAGAAGGAAAATTTTTTTGGTAAGGGGCACATGCGTGAAGAGAATCCCTCATTCGTGCGTTGTTGTTTTCATCCTTCGCCCTCTCGCCAAGGGGCCTAGGGTGGGATGCGTTTTGAATGTTCCTTTCAGTAAGCCCTAGGTAAGGACGATATGATCTGTGAATTGCATAATGTCGCTCACATAGCTCAGGACCACCTCTCTGACGCTTTGGATGCGCGCCGTCCTCCTCATAGTAAGTCATGGCCGTCATATCCCATAACGATCACGGCAGTTACGCATGGCTACCGGCCGAGTCTGTACATGCCGAGGTGCCCCTTCACGTCTCGTCCAGAACGTTCGGGCTTCGTAGACCGAACTGAGCGTACGGAATTACCTAAGCTAGCGTTCTACAGTAATCATTGACTGACGTTCAGTTACGTTTACTCCACAGACAAGTGACCCCTATCTTTTTAGGTGACGATGGAACGCGATTGGATGGTAGTGGATCTTAGGGTTACCCTCAATTCTAGTCTGGTGATAACCACGCTAGGCGACTACGGTCATGTTGATCGACGATGATGATTCCGTGTCAGCTTGACTCTCGATCAGGGCTTAGCTGTTCCGCCTTTGTTTGGAGATCTACAAAGAGCTCATCCTCTGGTGAATTCAGGGTGTCGTCTCGGAAGCATGACCATTATCATCTGAGAACACTGTCCTTTTATCGTCTTCGGATTTCACGCTACCCATGCCGCATTTTAGGGGACGGGTCAATATGAAAAGTGTCGCCAACCGATCTGACAGAGCGGGGAAGATTGGACCCGCACGACTGCCTAGCTCTAAATGACGTGACCGTTGCTATGCCGACTTTGCCAAAACAAAATCACAGGCGCGCCGGAGCGACTGTAAAGGCTTCCTATGTGGCAATGAAGTGGATGGTTGACCGAGTTGGAGTGGTAGTCATCGTAGTCTCTACTTGTACGTTACTTTGCGAAGGCACCTTGGCCCGGACAACTTCATCACCGCCCTACCGGCAAAGGTAGAAATAAATCATAAGTTGAGATGAAACTTCTATCTAAAAATCTCCGTGAGGCACGCAGCGTAAAACCTAGCCAGCGGAAAACAGGATAGGTGTCACTTGCGACGCCGACACGACGCCGACAAACCATGGCGGGCTTCCTGCCAGGCCGACTTCTTCGTCTCAGCGAAGTGGCTTTACAGTTCAGAACCATGCTTTCCCCACCCATTATGGTATGCCCAGGAATTAGCCCACAACTCATAGGGTCTGGAGAGGAGTAGAGTGCCAAAAGCCTAGAGGTCGCAGTCCGGAGGAGAATTACAGTCACCTGCTTAGAAGCTTAGGATGAGATCGCCCATTATACCGGAATAATACTCGCGCCTTGTCGCACCAGATGGGGCCCATAGGGCCTATGAGTTCGACCGTTAGACAGGAGTTTCGCATTAATTCCTCAACAAAGTATGTGCTGGGTGAGCCTATATTCCATTTATACCAACACTAAGTAGTTACAGTCCGCGTAAGTTATAAGGCTAGACCTACGGTATCAGAGATAGCACATTCAA
seq00007   TATTTGATTCTAAAATTTTGGAGCGATCAACGGATCGACAAGCGACTAGCCACCGGCCTCCATTTTCCAGACCTTTCCGCAATACCTTCCTCAGTTAACGGTACTCTAGGTGTTGACCTGCGCGTCGCGAACAAAGTCGGTGTTATTGTCTCCCAGGGCCGCTATGACGGGTTCTGGTGTCTTGATAAAACTGTCTATGCGTCCGTGGCCCAGATTCTTACCGTAGCTATTTATCGCAAGGAGAACGGAACCTTCGTTCCTGACTGCCCGCAGCGCTAATTGCTCGAGGGCAACCAAATTGGCTACTACGGAAGATGAGTCCAACCGAGGTGTAGTTGCTGCCCGCGATTCGTGGCTGGTGCCGTCCCCTGACGAAATTTACGTCTTCAATGCTGTGGCGATAAACTAACGCATTTCTCCTGGTGCGTGACGGACACATACAGTCCTGTCGACGGTTTCCAATGGGGCTATCCCTGCACGAGGCAAGACAAGTGGGTAAACCTCTGATCTGGGGCTAGAGAACCGATGGAGTAAAGGTATCATTTCATCTTAATGATTTATCCGAAGGTAGGTTGGGGGAGCCCTCTGGCGACCGGAGGTCGATTCCTTAGAAACGTTCTGGCAACGCCTTTAGCGGTTATCGTCGCGACGCGAGAATGCTGCCGAGGGTTAATTATGTGCAAGTCCTTCCCACGGCCACTCGCCTTGTCAGTCAGTCGATGCATTTCAGAAGGAAAATTTTTTTGGTAAGGGGCACATGCGTGAAGAGAATCCCTCATTCGTGCGTTGTTGTTTTCATCCTTCGCCCTCTCGCCAAGGGGCCTAGGGTGGGATGCGTTTTGAATGTTCCTTTCAGTAAGCCCTAGGTAAGGACGATATGATCTGTGAATTGCATAATGTCGCTCACATAGCTCAGGACCTCCTCTCTGACGCTTTGGATGCGCGCCGTCCTCCTCATAGTAAGTCATGGCCGTCATATCCCATAACGATCACGGCAGTTACGCATGGCTACCGGCCGAGTCTGTACATGCCGAGGTGCCCCTTCACGTCTCGTCCAGAACGTTCGGGCTTCGTAGACCGAACTGAGCGTACGGAATTACCTAAGCTAGCGTTCTACAGTAATCATTGACTGACGTTCAGTTACGTTTACTCCACAGACAAGTGACCCCTATCTTTTTAGGTGACGATGGAACGCGATTGGATGGTAGTGGATCTTAGGGTTACCCTCAATTCTAGTCTGGTGATAACCACGCTAGGCGACTACGGTCATGTTGATCGACGATGATGTTTCCGTGTCAGCTTGACTCTCGATCAGGGCTTAGCTGTTCCGCCTTTGTTTGGAGATCTACAAAGAGCTCATCCTCTGGTGAATTCAGGGTGTCGTCTCGGAAGCATGACCATTATCATCTGAGAACACTGTCCTTTTATCGTCTTCGGATTTCACGTTACCCATGCCGCATTTTAGGGGACGGGTCAATATGAAAAGTGTCGCCAACCGATCTGACAGAGCGGGGAAGATTGGACCCGCACGACTGCCTAGCTCTAAATGACGTGACCGTTGCTATGCCGACTTTGCCAAAACAAAATCACAGGCGCGCCGGAGCGACTGTAAAGGCTTCCTATGTGGCAATGAAGTGGATGGTTGACCGAGTTGGAGTGGTAGTCATCGTAGTCTCTACTTGTACGTTACTTTTCGAAGGCACCTTGGCCCGGACAACTTCATCACCGCCCTACCGGCAAAGGTAGAAATAAATCATAAGTTGAGATGAAACTTCTATCTAAAAATCTCCGTGAGGCACGCCGCGTAAAACCTAGCCAGCGGAAAACAGGATAGGTGTCACTTGCGACGCCGACACGACGCCGACAAACCATGGCGGGCTTCCTGCCAGGCCGACTTCTTCGTCTCAGCGAAGTGGCTTTACAGTTCAGAACCATGCTTTCCCCACCCATTATGGTATGCCCAGGAATTAGCCCACAACTCATAGGGTCTGGAGAGGAGTAGAGTGCCAAAAGCCTAGAGGTCGCAGTCCGGAGGAGAATTACAGTCACCTGCTTAGAAGCTTAGGATGAGATCGCCCATTATACCGGAATAATACTCGCGCCTTGTCGCACCAGATGGGGCCCATAGGGCCTATGAGTTCGACCGTTAGACAGGAGTTTCGCATTAATTCCTCAACAAAGTATGTGCTGGGTGAGCCTATATTCCATTTATACCAACACTAAGTAGTTACAGTCCGCGTAAGTTATAAGGCTAGACCTACGGTATCAGAGATAGCACATTCAA
seq00008   TATTTGATTCTAAAATTTTGGAGCGATCAACGGATCGACAAGCGACTAGCCACCGGCCTCCATTTTCCAGACCTTTCCGCAATACCTTCCTCAGTTAACGGTACTCTAGGTGTTGACCTGCGCGTCGCGAACAAAGTCGGTGTTATTGTCTCCCAGGGCCGCTATGACGGGTTCTGGTGTCTTGATAAAACTGTCTATGCGTCCGTGGCCCAGATTCTTACCGTAGCTATTTATCGCAAGGAGAACGGAACCTTCGTTCCTGACTGCCCGCAGCGCTAATTGCTCGAGGGCAACCAAATTGGCTACTACGGAAGATGAGTCCAACCGAGGTGTAGTTGCTGCCCGCGATTCGTGGCTGGTGCCGTCCCCTGACGAAATTTACGTCTTCAATGCTGTGGCGATAAACTAACGCATTTCTCCTGGTGCGTGACGGACACATACAGTCCTGTCGACGGTTTCCAATGGGGCTATCCCTGCACGAGGCAAGACAAGTGGGTAAACCTCTGATCTGGGGCTAGAGAACCGATGGAGTAAAGGTATCATTTCATCTTAATGATTTATCCGAAGGTAGGTTGGGGGAGCCCTCTGGCGACCGGAGGTCGATTCCTTAGAAACGTTCTGGCAACGCCTTTAGCGGTTATCGTCGCGACGCGAGAATGCTGCCGAGGGTTAATTATGTGCAAGTCCTTCCCACGGCCACTCGCCTTGTCAGTCAGTCGATGCATTTCAGAAGGAAAATTTTTTTGGTAAGGGGCACATGCGTGAAGAGAATCCCTCATTCGTGCGTTGTTGTTTTCATCCTTCGCCCTCTCGCCAAGGGGCCTAGGGTGGGATGCGTTTTGAATGTTCCTTTCAGTAAGCCCTAGGTAAGGACGATATGATCTGTGAATTGCATAATGTCGCTCACATAGCTCAGGACCACCTCTCTGACGCTTTGGATGCGCGCCGTCCTCCTCATAGTAAGTCATGGCCGTCATATCCCATAACGATCACGGCAGTTACGCATGGCTACCGGCCGAGTCTGTACATGCCGAGGTGCCCCTTCACGTCTCGTCCAGAACGTTCGGGCTTCGTAGACCGAACTGAGCGTACGGAATTACCTAAGCTAGCGTTCTACAGTAATCATTGACTGACGTTCAGTTACGTTTACTCCACAGACAAGTGACCCCTATCTTTTTAGGTGACGATGGAACGCGATTGGATGGTAGTGGATCTTAGGGTTACCCTCAATTCTAGTCTGGTGATAACCACGCTAGGCGACTACGGTCATGTTGATCGACGATGATGATTCCGTGTCAGCTTGACTCTCGATCAGGGCTTAGCTGTTCCGCCTTTGTTTGGAGATCTACAAAGAGCTCATCCTCTGGTGAATTCAGGGTGTCGTCTCGGAAGCATGACCATTATCATCTGAGAACACTGTCCTTTTATCGTCTTCGGATTTCACGCTTCCCATGCCGCATTTTAGGGGACGGGTCAATATGAAAAGTGTCGCCAACCGATCTGACAGAGCGGGGAAGATTGGACCCGCACGACTGCCTAGCTCTAAATGACGTGACCGTTGCTATGCCGACTTTGCCAAAACAAAATCACAGGCGCGCCGGAGCGACTGTAAAGGCTTCCTATGTGGCAATGAAGTGGATGGTTGACCGAGTTGGAGTGGTAGTCATCGTAGTCTCTACTTGTACGTTACTTTGCGAAGGCACCTTGGCCCGGACAACTTCATCACCGCCCTACCGGCAAAGGTAGAAATAAATCATAAGTTGAGATGAAACTTCTATCTAAAAATCTCCGTGAGGCACGCAGCGTAAAACCTAGCCAGCGGAAAACAGGATAGGTGTCACTTGCGACGCCGACACGACGCCGACAAACCATGGCGGGCTTCCTGCCAGGCCGACTTCTTCGTCTCAGCGAAGTGGCTTTACAGTTCAGAACCATGCTTTCCCCACCCATTATGGTATGCCCAGGAATTAGCCCACAACTCATAGGGTCTGGAGAGGAGTAGAGTGCCAAAAGCCTAGAGGTCGCAGTCCGGAGGAGAATTACAGTCACCTGCTTAGAAGCTTAGGATGAGATCGCCCATTATACCGGAATAATACTCGCGCCTTGTCGCACCAGATGGGGCCCATAGGGCCTATGAGTTCGACCGTTAGACAGGAGTTTCGCATTAATTCCTCAACAAAGTATGTGCTGGGTGAGCCTATATTCCATTTATACCAACACTAAGTAGTTACAGTCCGCGTAAGTTATAAGGCTAGACCTACGGTATCAGAGATAGCACATTCAA
seq00009   TATTTGATTCTAAAATTTTGGAGCGATCAACGGATCGACAAGCGACTAGCCACCGGCCTCCATTTTCCAGACCTTTCCGCAATACCTTCCTCAGTTAACGGTACTCTAGGTGTTGACCTGCGCGTCGCGAACAAAGTCGGTGTTATTGTCTCCCAGGGCCGCTATGACGGGTTCTGGTGTCTTGATAAAACTGTCTATGCGTCCGTGGCCCAGATTCTTACCGTAGCTATTTATCGCAAGGAGAACGGAACCTTCGTTCCTGACTGCCCGCAGCGCTAATTGCTCGAGGGCAACCAAATTGGCTACTACGGAAGATGAGTCCAACCGAGGTGTAGTTGCTGCCCGCGATTCGTGGCTGGTGCCGTCCCCTGACGAAATTTACGTCTTCAATGCTGTGGCGATAAACTAACGCATTTCTCCTGGTGCGTGACGGACACATACAGTCCTGTCGACGGTTTCCAATGGGGCTATCCCTGCACGAGGCAAGACAAGTGGGTAAACCTCTGATCTGGGGCTAGAGAACCGATGGAGTAAAGGTATCATTTCATCTTAATGATTTATCCGAAGGTAGGTTGGGGGAGCCCTCTGGCGACCGGAGGTCGATTCCTTAGAAACGTTCTGGCAACGCCTTTAGCGGTTATCGTCGCGACGCGAGAATGCTGCCGAGGGTTAATTATGTGCAAGTCCTTCCCACGGCCACTCGCCTTGTCAGTCAGTCGATGCATTTCAGAAGGAAAATTTTTTTGGTAAGGGGCACATGCGTGAAGAGAATCCCTCATTCGTGCGTTGTTGTTTTCATCCTTCGCCCTCTCGCCAAGGGGCCTAGGGTGGGATGCGTTTTGAATGTTCCTTTCAGTAAGCCCTAGGTAAGGACGATATGATCTGTGAATTGCATAATGTCGCTCACATAGCTCAGGACCTCCTCTCTGACGCTTTGGATGCGCGCCGTCCTCCTCATAGTAAGTCATGGCCGTCATATCCCATAACGATCACGGCAGTTACGCATGGCTACCGGCCGAGTCTGTACATGCCGAGGTGCCCCTTCACGTCTCGTCCAGAACGTTCGGGCTTCGTAGACCGAACTGAGCGTACGGAATTACCTAAGCTAGCGTTCTACAGTAATCATTGACTGACGTTCAGTTACGTTTACTCCACAGACAAGTGACCCCTATCTTTTTAGGTGACGATGGAACGCGATTGGATGGTAGTGGATCTTAGGGTTACCCTCAATTCTAGTCTGGTGATAACCACGCTAGGCGACTACGGTCATGTTGATCGACGATGATGATTCCGTGTCAGCTTGACTCTCGATCAGGGCTTAGCTGTTCCGCCTTTGTTTGGAGATCTACAAAGAGCTCATCCTCTGGTGAATTCAGGGTGTCGTCTCGGAAGCATGACCATTATCATCTGAGAACACTGTCCTTTTATCGTCTTCGGATTTCACGCTACCCATGCCGCATTTTAGGGGACGGGTCAATATGAAAAGTGTCGCCAACCGATCTGACAGAGCGGGGAAGATTGGACCCGCACGACTGCCTAGCTCTAAATGACGTGACCGTTGCTATGCCGACTTTGCAAAAACAAAATCACAGGCGCGCCGGAGCGACTGTAAAGGCTTCCTATGTGGCAATGAAGTGGATGGTTGACCGAGTTGGAGTGGTAGTCATCGTAGTCTCTACTTGTACGTTACTTTGCGAAGGCACCTTGGCCCGGACAACTTCATCACCGCCCTACCGGCAAAGGTAGAAATAAATCATAAGTTGAGATGAAACTTCTATCTAAAAATCTCCGTGAGGCACGCAGCGTAAAACCTAGCCAGCGGAAAACAGGATAGGTGTCACTTGCGACGCCGACACGACGCCGACAAACCATGGCGGGCTTCCTGCCAGGCCGACTTCTTCGTCTCAGCGAAGTGGCTTTACAGTTCAGAACCATGCTTTCCCCACCCATTATGGTATGCCCAGGAATTAGCCCACAACTCATAGGGTCTGGAGAGGAGTAGAGTGCCAAAAGCCTAGAGGTCGCAGTCCGGAGGAGAATTACAGTCACCTGCTTAGAAGCTTAGGATGAGATCGCCCATTATACCGGAATAATACTCGCGCCTTGTCGCACCAGATGGGGCCCATAGGGCCTATGAGTTCGACCGTTAGACAGGAGTTTCGCATTAATTCCTCAACAAAGTATGTGCTGGGTGAGCCTATATTCCATTTATACCAACACTAAGTAGTTACAGTCCGCGTAAGTTATAAGGCTAGACCTACGGTATCAGAGATAGCACATTCAA
seq00010   TATTTGATTCTAAAATTTTGGAGCGATCAACGGATCGACAAGCGACTAGCCACCGGCCTCCATTTTCCAGACCTTTCCGCAATACCTTCCTCAGTTAACGGTACTCTAGGTGTTGACCTGCGCGTCGCGAACAAAGTCGGTGTTATTGTCTCCCAGGGCCGCTATGACGGGTTCTGGTGTCTTGATAAAACTGTCTATGCGTCCGTGGCCCAGATTCTTACCGTAGCTATTTATCGCAAGGAGAACGGAACCTTCGTTCCTGACTGCCCGCAGCGCTAATTGCTCGAGGGCAACCAAATTGGCTACTACGGAAGATGAGTCCAACCGAGGTGTAGTTGCTGCCCGCGATTCGTGGCTGGTGCCGTCCCCTGACGAAATTTACGTCTTCAATGCTGTGGCGATAAACTAACGCATTTCTCCTGGTGCGTGACGGACACATACAGTCCTGTCGACGGTTTCCAATGGGGCTATCCCTGCACGAGGCAAGACAAGTGGGTAAACCTCTGATCTGGGGCTAGAGAACCGATGGAGTAAAGGTATCATTTCATCTTAATGAGTTATCCGAAGGTAGGTTGGGGGAGCCCTCTGGCGACCGGAGGTCGATTCCTTAGAAACGTTCTGGCAACGCCTTTAGCGGTTATCGTCGCGACGCGAGAATGCTGCCGAGGGTTAATTATGTGCAAGTCCTTCCCACGGCCACTCGCCTTGTCAGTCAGTCGATGCATTTCAGAAGGAAAATTTTTTTGGTAAGGGGCACATGCGTGAAGAGAATCCCTCATTCGTGCGTTGTTGTTTTCATCCTTCGCCCTCTCGCCAAGGGGCCTAGGGTGGGATGCGTTTTGAATGTTCCTTTCAGTAAGCCCTAGGTAAGGACGATATGATCTGTGAATTGCATAATGTCTCTCACATAGCTCAGGACCACCTCTCTGACGCTTTGGATGCGCGCCGTCCTCCTCATAGTAAGTCATGGCCGTCATATCCCATAACGATCACGGCAGTTACGCATGGCTACCGGCCGAGTCTGTACATGCCGAGGTGCCCCTTCACGTCTCGTCCAGAACGTTCGGGCTTCGTAGACCGAACTGAGCGTACGGAATTACCTAAGCTAGCGTTCTACAGTAATCATTGACTGACGTTCAGTTACGTTTACTCCACAGACAAGTGACCCCTATCTTTTTAGGTGACGATGGAACGCGATTGGATGGTAGTGGATCTTAGGGTTACCCTCAATTCTAGTCTGGTGATAACCACGCTAGGCGACTACGGTCATGTTGATCGACGATGATGATTCCGTGTCAGCTTGACTCTCGATCAGGGCTTAGCTGTTCCGCCTTTGTTTGGAGATCTACAAAGAGCTCATCCTCTGGTGAATTCAGGGTGTCGTCTCGGAAGCATGACCATTATCATCTGAGAACACTGTCCTTTTATCGTCTTCGGATTTCACGCTACCCATGCCGCATTTTAGGGGACGGGTCAATATGAAAAGTGTCGCCAACCGATCTGACAGAGCGGGGAAGATTGGACCCGCACGACTGCCTAGCTCTAAATGACGTGACCGTTGCTATGCCGACTTTGCCAAAACAAAATCACAGGCGCGCCGGAGCGACTGTAAAGGCTTCCTATGTGGCAATGAAGTGGATGGTTGACCGAGTTGGAGTGGTAGTCATCGTAGTCTCTACTTGTACGTTACTTTGCGAAGGCACCTTGGCCCGGACAACTTCATCACCGCCCTACCGGCAAAGGTAGAAATAAATCATAAGTTGAGATGAAACTTCTATCTAAAAATCTCCGTGAGGCACGCAGCGTAAAACCTAGCCAGCGGAAAACAGGATAGGTGTCACTTGCGACGCCGACACGACGCCGACAAACCATGGCGGGCTTCCTGCCAGGCCGACTTCTTCGTCTCAGCGAAGTGGCTTTACAGTTCAGAACCATGCTTTCCCCACCCATTATGGTATGCCCAGGAATTAGCCCACAACTCATAGGGTCTGGAGAGGAGTAGAGTGCCAAAAGCCTAGAGGTCGCAGTCCGGAGGAGAATTACAGTCACCTGCTTAGAAGCTTAGGATGAGATCGCCCATTATACCGGAATAATACTCGCGCCTTGTCGCACCAGATGGGGCCCATAGGGCCTATGAGTTCGACCGTTAGACAGGAGTTTCGCATTAATTCCTCAACAAAGTATGTGCTGGGTGAGCCTATATTCCATTTATACCAACACTAAGTAGTTACAGTCCGCGTAAGTTATAAGGCTAGACCTACGGTATCAGAGATAGCACATTCAA
seq00011   TATTTGATTCTAAAATTTTGGAGCGATCAACGGATCGACAAGCGACTAGCCACCGGCCTCCATTTTCCAGACCTTTCCGCAATACCTTCCTCAGTTAACGGTACTCTAGGTGTTGACCTGCGCGTCGCGAACAAAGTCGGTGTTATTGTCTCCCAGGGCCGCTATGACGGGTTCTGGTGTCTTGATAAAACTGTCTATGCGTCCGTGGCCCAGATTCTTACCGTAGCTATTTATCGCAAGGAGAACGGAACCTTCGTTCCTGACTGCCCGCAGCGCTAATTGCTCGAGGGCAACCAAATTGGCTACTACGGAAGATGAGTCCAACCGAGGTGTAGTTGCTGCCCGCGATTCGTGGCTGGTGCCGTCCCCTGACGAAATTTACGTCTTCAATGCTGTGGCGATAAACTAACGCATTTCTCCTGGTGCGTGACGGACACATACAGTCCTGTCGACGGTTTCCAATGGGGCTATCCCTGCACGAGGCAAGACAAGTGGGTAAACCTCTGATCTGGGGCTAGAGAACCGATGGAGTAAAGGTATCATTTCATCTTAATGATTTATCCGAAGGTAGGTTGGGGGAGCCCTCTGGCGACCGGAGGTCGATTCCTTAGAAACGTTCTGGCAACGCCTTTAGCGGTTATCGTCGCGACGCGAGAATGCTGCCGAGGGTTAATTATGTGCAAGTCCTTCCCACGGCCACTCGCCTTGTCAGTCAGTCGATGCATTTCAGAAGGAAAATTTTTTTGGTAAGGGGCACATGCGTGAAGAGAATCCCTCATTCGTGCGTTGTTGTTTTCATCCTTCGCCCTCTCGCCAAGGGGCCTAGGGTGGGATGCGTTTTGAATGTTCCTTTCAGTAAGCCCTAGGTAAGGACGATATGATCTGTGAATTGCATAATGTCGCTCACATAGCTCAGGACCACCTCTCTGACGCTTTGGATGCGCGCCGTCCTCCTCATAGTAAGTCATGGCCGTCATATCCCATAACGATCACGGCAGTTACGCATGGCTACCGGCCGAGTCTGTACATGCCGAGGTGCCCCTTCACGTCTCGTCCAGAACGTTCGGGCTTCGTAGACCGAACTGAGCGTACGGAATTACCTAAGCTAGCGTTCTACAGTAATCATTGACTGACGTTCAGTTACGTTTACTCCACAGACAAGTGACCCCTATCTTTTTAGGTGACGATGGAACGCGATTGGATGGTAGTGGATCTTAGGGTTACCCTCAATTCTAGTCTGGTGATAACCACGCTAGGCGACTACGGTCATGTTGATCGACGATGATGATTCCGTGTCAGCTTGACTCTCGATCAGGGCTTAGCTGTTCCGCCTTTGTTTGGAGATCTACAAAGAGCTCATCCTCTGGTGAATTCAGGGTGTCGTCTCGGAAGCATGACCATTATCATCTGAGAACACTGTCCTTTTATCGTCTTCGGATTTCACGCTACCCATGCCGCATTTTAGGGGACGGGTCAATATGAAAAGTGTCGCCAACCGATCTGACAGAGCGGGGAAGATTGGACCCGCACGACTGCCTAGCTCTAAATGACGTGACCGTTGCTATGCCGACTTTGCCAAAACAAAATCACAGGCGCGCCGGAGCGACTGTAAAGGCTTCCTATGTGGCAATGAAGTGGATGGTTGACCGAGTTGGAGTGGTAGTCATCGTAGTCTCTACTTGTACGTTACTTTGCGAAGGCACCTTGGCCCGGACAACTTCATCACCGCCCTACCGGCAAAGGTAGAAATAAATCATAAGTTGAGATGAAACTTCTATCTAAAAATCTCCGTGAGGCACGCAGCGTAAAACCTAGCCAGCGGAAAACAGGATAGGTGTCACTTGCGACGCCGACACGACGCCGACAAACCATGGCGGGCTTCCTGCCAGGCCGACTTCTTCGTCTCAGCGAAGTGGCTTTACAGTTCAGAACCATGCTTTCCCCACCCATTATGGTATGCCCAGGAATTAGCCCACAACTCATAGGGTCTGGAGAGGAGTAGAGTGCCAAAAGCCTAGAGGTCGCAGTCCGGAGGAGAATTACAGTCACCTGCTTAGAAGCTTAGGATGAGATCGCCCATTATACCGGAATAATACTCGCGCCTTGTCGCACCAGATGGGGCCCATAGGGCCTATGAGTTCGACCGTTAGACAGGAGTTTCGCATTAATTCCTCAACAAAGTATGTGCTGGGTGAGCCTATATTCCATTTATACCAACACTAAGTAGTTACAGTCCGCGTAAGTTATAAGGCTAGACCTACGGTATCAGAGATAGCACATTCAA
seq00012   TATTTGATTCTAAAATTTTGGAGCGATCAACGGATCGACAAGCGACTAGCCACCGGCCTCCATTTTCCAGACCTTTCCGCAATACCTTCCTCAGTTAACGGTACTCTAGGTGTTGACCTGCGCGTCGCGAACAAAGTCGGTGTTATTGTCTCCCAGGGCCGCTATGACGGGTTCTGGTGTCTTGATAAAACTGTCTATGCGTCCGTGGCCCAGATTCTTACCGTAGCTATTTATCGCAAGGAGAACGGAACCTTCGTTCCTGACTGCCCGCAGCGCTAATTGCTCGAGGGCAACCAAATTGGCTACTACGGAAGATGAGTCCAACCGAGGTGTAGTTGCTGCCCGCGATTCGTGGCTGGTGCCGTCCCCTGACGAAATTTACGTCTTCAATGCTGTGGCGATAAACTAACGCATTTCTCCTGGTGCGTGACGGACACATACAGTCCTGTCGACGGTTTCCAATGGGGCTATCCCTGCACGAGGCAAGACAAGTGGGTAAACCTCTGATCTGGGGCTAGAGAACCGATGGAGTAAAGGTATCATTTCATCTTAATGATTTATCCGAAGGTAGGTTGGGGGAGCCCTCTGGCGACCGGAGGTCGATTCCTTAGAAACGTTCTGGCAACGCCTTTAGCGGTTATCGTCGCGACGCGAGAATGCTGCCGAGGGTTAATTATGTGCAAGTCCTTCCCACGGCCACTCGCCTTGTCAGTCAGTCGATGCATTTCAGAAGGAAAATTTTTTTGGTAAGGGGCACATGCGTGAAGAGAATCCCTCATTCGTGCGTTGTTGTTTTCATCCTTCGCCCTCTCGCCAAGGGGCCTAGGGTGGGATGCGTTTTGAATGTTCCTTTCAGTAAGCCCTAGGTAAGGACGATATGATCTGTGAATTGCATAATGTCGCTCACATAGCTCAGGACCACCTCTCTGACGCTTTGGATGCGCGCCGTCCTCCTCATAGTAAGTCATGGCCGTCATATCCCATAACGATCACGGCAGTTACGCATGGCTACCGGCCGAGTCTGTACATGCCGAGGTGCCCCTTCACGTCTCGTCCAGAACGTTCGGGCTTCGTAGACCGAACTGAGCGTACGGAATTACCTAAGCTAGCGTTCTACAGTAATCATTGACTGACGTTCAGTTACGTTTACTCCACAGACAAGTGACCCCTATCTTTTTAGGTGACGATGGAACGCGATTGGATGGTAGTGGATCTTAGGGTTACCCTCAATTCTAGTCTGGTGATAACCACGCTAGGCGACTACGGTCATGTTGATCGACGATGATGATTCCGTGTCAGCTTGACTCTCGATCAGGGCTTAGCTGTTCCGCCTTTGTTTGGAGATCTACAAAGAGCTCATCCTCTGGTGAATTCAGGGTGTCGTCTCGGAAGCATGACCATTATCATCTGAGAACACTGTCCTTTTATCGTCTTCGGATTTCACGCTACCCATGCCGCATTTTAGGGGACGGGTCAATATGAAAAGTGTCGCCAACCGATCTGACAGAGCGGGGAAGATTGGACCCGCACGACTGCCTAGCTCTAAATGACGTGACCGTTGCTATGCCGACTTTGCCAAAACAAAATCACAGGCGCGCCGGAGCGACTGTAAAGGCTTCCTATGTGGCAATGAAGTGGATGGTTGACCGAGTTGGAGTGGTAGTCATCGTAGTCTCTACTTGTACGTTACTTTGCGAAGGCACCTTGGCCCGGACAACTTCATCACCGCCCTACCGGCAAAGGTAGAAATAAATCATAAGTTGAGATGAAACTTCTATCTAAAAATCTCCGTGAGGCACGCAGCGTAAAACCTAGCCAGCGGAAAACAGGATAGGTGTCACTTGCGACGCCGACACGACGCCGACAAACCATGGCGGGCTTCCTGCCAGGCCGACTTCTTCGTCTCAGCGAAGTGGCTTTACAGTTCAGAACCATGCTTTCCCCACCCATTATGGTATGCCCAGGAATTAGCCCACAACTCATAGGGTCTGGAGAGGAGTAGAGTGCCAAAAGCCTAGAGGTCGCAGTCCGGAGGAGAATTACAGTCACCTGCTTAGAAGCTTAGGATGAGATCGCCCATTATACCGGAATAATACTCGCGCCTTGTCGCACCAGATGGGGCCCATAGGGCCTATGAGTTCGACCGTTAGACAGGAGTTTCGCATTAATTCCTCAACAAAGTATGTGCTGGGTGAGCCTATATTCCATTTATACCAACACTAAGTAGTTACAGTCCGCGTAAGTTATAAGGCTAGACCTACGGTATCAGAGATAGCACATTCAA
seq00013   TATTTGATTCTAAAATTTTGGAGCGATCAACGGATCGACAAGCGACTAGCCACCGGCCTCCATTTTCCAGACCTTTCCGCAATACCTTCCTCAGTTAACGGTACTCTAGGTGTTGACCTGCGCGTCGCGAACAAAGTCGGTGTTATTGTCTCCCAGGGCCGCTATGACGGGTTCTGGTGTCTTGATAAAACTGTCTATGCGTCCGTGGCCCAGATTCTTACCGTAGCTATTTATCGCAAGGAGAACGGAACCTTCGTTCCTGACTGCCCGCAGCGCTAATTGCTCGAGGGCAACCAAATTGGCTACTACGGAAGATGAGTCCAACCGAGGTGTAGTTGCTGCCCGCGATTCGTGGCTGGTGCCGTCCCCTGACGAAATTTACGTCTTCAATGCTGTGGCGATAAACTAACGCATTTCTCCTGGTGCGTGACGGACACATACAGTCCTGTCGACGGTTTCCAATGGGGCTATCCCTGCACGAGGCAAGACAAGTGGGTAAACCTCTGATCTGGGGCTAGAGAACCGATGGAGTAAAGGTATCATTTCATCTTAATGATTTATCCGAAGGTAGGTTGGGGGAGCCCTCTGGCGACCGGAGGTCGATTCCTTAGAAACGTTCTGGCAACGCCTTTAGCGGTTATCGTCGCGACGCGAGAATGCTGCCGAGGGTTAATTATGTGCAAGTCCTTCCCACGGCCACTCGCCTTGTCAGTCAGTCGATGCATTTCAGAAGGAAAATTTTTTTGGTAAGGGGCACATGCGTGAAGAGAATCCCTCATTCGTGCGTTGTTGTTTTCATCCTTCGCCCTCTCGCCAAGGGGCCTAGGGTGGGATGCGTTTTGAATGTTCCTTTCAGTAAGCCCTAGGTAAGGACGATATGATCTGTGAATTGCATAATGTCGCTCACATAGCTCAGGACCACCTCTCTGACGCTTTGGATGCGCGCCGTCCTCCTCATAGTAAGTCATGGCCGTCATATCCCATAACGATCACGGCAGTTACGCATGGCTACCGGCCGAGTCTGTACATGCCGAGGTGCCCCTTCACGTCTCGTCCAGAACGTTCGGGCTTCGTAGACCGAACTGAGCGTACGGAATTACCTAAGCTAGCGTTCTACAGTAATCATTGACTGACGTTCAGTTACGTTTACTCCACAGACAAGTGACCCCTATCTTTTTAGGTGACGATGGAACGCGATTGGATGGTAGTGGATCTTAGGGTTACCCTCAATTCTAGTCTGGTGATAACCACGCTAGGCGACTACGGTCATGTTGATCGACGATGATGATTCCGTGTCAGCTTGACTCTCGATCAGGGCTTAGCTGTTCCGCCTTTGTTTGGAGATCTACAAAGAGCTCATCCTCTGGTGAATTCAGGGTGTCGTCTCGGAAGCATGACCATTATCATCTGAGAACACTGTCCTTTTATCGTCTTCGGATTTCACGCTTCCCATGCCGCATTTTAGGGGACGGGTCAATATGAAAAGTGTCGCCAACCGATCTGACAGAGCGGGGAAGATTGGACCCGCACGACTGCCTAGCTCTAAATGACGTGACCGTTGCTATGCCGACTTTGCCAAAACAAAATCACAGGCGCGCCGGAGCGACTGTAAAGGCTTCCTATGTGGCAATGAAGTGGATGGTTGACCGAGTTGGAGTGGTAGTCATCGTAGTCTCTACTTGTACGTTACTTTGCGAAGGCACCTTGGCCCGGACAACTTCATCACCGCCCTACCGGCAAAGGTAGAAATAAATCATAAGTTGAGATGAAACTTCTATCTAAAAATCTCCGTGAGGCACGCAGCGTAAAACCTAGCCAGCGGAAAACAGGATAGGTGTCACTTGCGACGCCGACACGACGCCGACAAACCATGGCGGGCTTCCTGCCAGGCCGACTTCTTCGTCTCAGCGAAGTGGCTTTACAGTTCAGAACCATGCTTTCCCCACCCATTATGGTATGCCCAGGAATTAGCCCACAACTCATAGGGTCTGGAGAGGAGTAGAGTGCCAAAAGCCTAGAGGTCGCAGTCCGGAGGAGAATTACAGTCACCTGCTTAGAAGCTTAGGATGAGATCGCCCATTATACCGGAATAATACTCGCGCCTTGTCGCACCAGATGGGGCCCATAGGGCCTATGAGTTCGACCGTTAGACAGGAGTTTCGCATTAATTCCTCAACAAAGTATGTGCTGGGTGAGCCTATATTCCATTTATACCAACACTAAGTAGTTACAGTCCGCGTAAGTTATAAGGCTAGACCTACGGTATCAGAGATAGCACATTCAA
seq00014   TATTTGATTCTAAAATTTTGGAGCGATCAACGGATCGACAAGCGACTAGCCACCGGCCTCCATTTTCCAGACCTTTCCGCAATACCTTCCTCAGTTAACGGTACTCTAGGTGTTGACCTGCGCGTCGCGAACAAAGTCGGTGTTATTGTCTCCCAGGGCCGCTATGACGGGTTCTGGTGTCTTGATAAAACTGTCTATGCGTCCGTGGCCCAGATTCTTACCGTAGCTATTTATCGCAAGGAGAACGGAACCTTCGTTCCTGACTGCCCGCAGCGCTAATTGCTCGAGGGCAACCAAATTGGCTACTACGGAAGATGAGTCCAACCGAGGTGTAGTTGCTGCCCGCGATTCGTGGCTGGTGCCGTCCCCTGACGAAATTTACGTCTTCAATGCTGTGGCGATAAACTAACGCATTTCTCCTGGTGCGTGACGGACACATACAGTCCTGTCGACGGTTTCCAATGGGGCTATCCCTGCACGAGGCAAGACAAGTGGGTAAACCTCTGATCTGGGGCTAGAGAACCGATGGAGTAAAGGTATCATTTCATCTTAATGATTTATCCGAAGGTAGGTTGGGGGAGCCCTCTGGCGACCGGAGGTCGATTCCTTAGAAACGTTCTGGCAACGCCTTTAGCGGTTATCGTCGCGACGCGAGAATGCTGCCGAGGGTTAATTATGTGCAAGTCCTTCCCACGGCCACTCGCCTTGTCAGTCAGTCGATGCATTTCAGAAGGAAAATTTTTTTGGTAAGGGGCACATGCGTGAAGAGAATCCCTCATTCGTGCGTTGTTGTTTTCATCCTTCGCCCTCTCGCCAAGGGGCCTAGGGTGGGATGCGTTTTGAATGTTCCTTTCAGTAAGCCCTAGGTAAGGACGATATGATCTGTGAATTGCATAATGTCGCTCACATAGCTCAGGACCACCTCTCTGACGCTTTGGATGCGCGCCGTCCTCCTCATAGTAAGTCATGGCCGTCATATCCCATAACGATCACGGCAGTTACGCATGGCTACCGGCCGAGTCTGTACATGCCGAGGTGCCCCTTCACGTCTCGTCCAGAACGTTCGGGCTTCGTAGACCGAACTGAGCGTACGGAATTACCTAAGCTAGCGTTCTACAGTAATCATTGACTGACGTTCAGTTACGTTTACTCCACAGACAAGTGACCCCTATCTTTTTAGGTGACGATGGAACGCGATTGGATGGTAGTGGATCTTAGGGTTACCCTCAATTCTAGTCTGGTGATAACCACGCTAGGCGACTACGGTCATGTTGATCGACGATGATGATTCCGTGTCAGCTTGACTCTCGATCAGGGCTTAGCTGTTCCGCCTTTGTTTGGAGATCTACAAAGAGCTCATCCTCTGGTGAATTCAGGGTGTCGTCTCGGAAGCATGACCATTATCATCTGAGAACACTGTCCTTTTATCGTCTTCGGATTTCACGCTACCCATGCCGCATTTTAGGGGACGGGTCAATATGAAAAGTGTCGCCAACCGATCTGACAGAGCGGGGAAGATTGGACCCGCACGACTGCCTAGCTCTAAATGACGTGACCGTTGCTATGCCGACTTTGCCAAAACAAAATCACAGGCGCGCCGGAGCGACTGTAAAGGCTTCCTATGTGGCAATGAAGTGGATGGTTGACCGAGTTGGAGTGGTAGTCATCGTAGTCTCTACTTGTACGTTACTTTGCGAAGGCACCTTGGCCCGGACAACTTCATCACCGCCCTACCGGCAAAGGTAGAAATAAATCATAAGTTGAGATGAAACTTCTATCTAAAAATCTCCGTGAGGCACGCAGCGTAAAACCTAGCCAGCGGAAAACAGGATAGGTGTCACTTGCGACGCCGACACGACGCCGACAAACCATGGCGGGCTTCCTGCCAGGCCGACTTCTTCGTCTCAGCGAAGTGGCTTTACAGTTCAGAACCATGCTTTCCCCACCCATTATGGTATGCCCAGGAATTAGCCCACAACTCATAGGGTCTGGAGAGGAGTAGAGTGCCAAAAGCCTAGAGGTCGCAGTCCGGAGGAGAATTACAGTCACCTGCTTAGAAGCTTAGGATGAGATCGCCCATTATACCGGAATAATACTCGCGCCTTGTCGCACCAGATGGGGCCCATAGGGCCTATGAGTTCGACCGTTAGACAGGAGTTTCGCATTAATTCCTCAACAAAGTATGTGCTGGGTGAGCCTATATTCCATTTATACCAACACTAAGTAGTTACAGTCCGCGTAAGTTATAAGGCTAGACCTACGGTATCAGAGATAGCACATTCAA
seq00015   TATTTGATTCTAAAATTTTGGAGCGATCAACGGATCGACAAGCGACTAGCCACCGGCCTCCATTTTCCAGACCTTTCCGCAATACCTTCCTCAGTTAACGGTACTCTAGGTGTTGACCTGCGCGTCGCGAACAAAGTCGGTGTTATTGTCTCCCAGGGCCGCTATGACGGGTTCTGGTGTCTTGATAAAACTGTCTATGCGTCCGTGGCCCAGATTCTTACCGTAGCTATTTATCGCAAGGAGAACGGAACCTTCGTTCCTGACTGCCCGCAGCGCTAATTGCTCGAGGGCAACCAAATTGGCTACTACGGAAGATGAGTCCAACCGAGGTGTAGTTGCTGCCCGCGATTCGTGGCTGGTGCCGTCCCCTGACGAAATTTACGTCTTCAATGCTGTGGCGATAAACTAACGCATTTCTCCTGGTGCGTGACGGACACATACAGTCCTGTCGACGGTTTCCAATGGGGCTATCCCTGCACGAGGCAAGACAAGTGGGTAAACCTCTGATCTGGGGCTAGAGAACCGATGGAGTAAAGGTATCATTTCATCTTAATGATTTATCCGAAGGTAGGTTGGGGGAGCCCTCTGGCGACCGGAGGTCGATTCCTTAGAAACGTTCTGGCAACGCCTTTAGCGGTTATCGTCGCGACGCGAGAATGCTGCCGAGGGTTAATTATGTGCAAGTCCTTCCCACGGCCACTCGCCTTGTCAGTCAGTCGATGCATTTCAGAAGGAAAATTTTTTTGGTAAGGGGCACATGCGTGAAGAGAATCCCTCATTCGTGCGTTGTTGTTTTCATCCTTCGCCCTCTCGCCAAGGGGCCTAGGGTGGGATGCGTTTTGAATGTTCCTTTCAGTAAGCCCTAGGTAAGGACGATATGATCTGTGAATTGCATAATGTCGCTCACATAGCTCAGGACCTCCTCTCTGACGCTTTGGATGCGCGCCGTCCTCCTCATAGTAAGTCATGGCCGTCATATCCCATAACGATCACGGCAGTTACGCATGGCTACCGGCCGAGTCTGTACATGCCGAGGTGCCCCTTCACGTCTCGTCCAGAACGTTCGGGCTTCGTAGACCGAACTGAGCGTACGGAATTACCTAAGCTAGCGTTCTACAGTAATCATTGACTGACGTTCAGTTACGTTTACTCCACAGACAAGTGACCCCTATCTTTTTAGGTGACGATGGAACGCGATTGGATGGTAGTGGATCTTAGGGTTACCCTCAATTCTAGTCTGGTGATAACCACGCTAGGCGACTACGGTCATGTTGATCGACGATGATGATTCCGTGTCAGCTTGACTCTCGATCAGGGCTTAGCTGTTCCGCCTTTGTTTGGAGATCTACAAAGAGCTCATCCTCTGGTGAATTCAGGGTGTCGTCTCGGAAGCATGACCATTATCATCTGAGAACACTGTCCTTTTATCGTCTTCGGATTTCACGCTACCCATGCCGCATTTTAGGGGACGGGTCAATATGAAAAGTGTCGCCAACCGATCTGACAGAGCGGGGAAGATTGGACCCGCACGACTGCCTAGCTCTAAATGACGTGACCGTTGCTATGCCGACTTTGCAAAAACAAAATCACAGGCGCGCCGGAGCGACTGTAAAGGCTTCCTATGTGGCAATGAAGTGGATGGTTGACCGAGTTGGAGTGGTAGTCATCGTAGTCTCTACTTGTACGTTACTTTGCGAAGGCACCTTGGCCCGGACAACTTCATCACCGCCCTACCGGCAAAGGTAGAAATAAATCATAAGTTGAGATGAAACTTCTATCTAAAAATCTCCGTGAGGCACGCAGCGTAAAACCTAGCCAGCGGAAAACAGGATAGGTGTCACTTGCGACGCCGACACGACGCCGACAAACCATGGCGGGCTTCCTGCCAGGCCGACTTCTTCGTCTCAGCGAAGTGGCTTTACAGTTCAGAACCATGCTTTCCCCACCCATTATGGTATGCCCAGGAATTAGCCCACAACTCATAGGGTCTGGAGAGGAGTAGAGTGCCAAAAGCCTAGAGGTCGCAGTCCGGAGGAGAATTACAGTCACCTGCTTAGAAGCTTAGGATGAGATCGCCCATTATACCGGAATAATACTCGCGCCTTGTCGCACCAGATGGGGCCCATAGGGCCTATGAGTTCGACCGTTAGACAGGAGTTTCGCATTAATTCCTCAACAAAGTATGTGCTGGGTGAGCCTATATTCCATTTATACCAACACTAAGTAGTTACAGTCCGCGTAAGTTATAAGGCTAGACCTACGGTATCAGAGATAGCACATTCAA
seq00016   TATTTGATTCTAAAATTTTGGAGCGATCAACGGATCGACAAGCGACTAGCCACCGGCCTCCATTTTCCAGACCTTTCCGCAATACCTTCCTCAGTTAACGGTACTCTAGGTGTTGACCTGCGCGTCGCGAACAAAGTCGGTGTTATTGTCTCCCAGGGCCGCTATGACGGGTTCTGGTGTCTTGATAAAACTGTCTATGCGTCCGTGGCCCAGATTCTTACCGTAGCTATTTATCGCAAGGAGAACGGAACCTTCGTTCCTGACTGCCCGCAGCGCTAATTGCTCGAGGGCAACCAAATTGGCTACTACGGAAGATGAGTCCAACCGAGGTGTAGTTGCTGCCCGCGATTCGTGGCTGGTGCCGTCCCCTGACGAAATTTACGTCTTCAATGCTGTGGCGATAAACTAACGCATTTCTCCTGGTGCGTGACGGACACATACAGTCCTGTCGACGGTTTCCAATGGGGCTATCCCTGCACGAGGCAAGACAAGTGGGTAAACCTCTGATCTGGGGCTAGAGAACCGATGGAGTAAAGGTATCATTTCATCTTAATGATTTATCCGAAGGTAGGTTGGGGGAGCCCTCTGGCGACCGGAGGTCGATTCCTTAGAAACGTTCTGGCAACGCCTTTAGCGGTTATCGTCGCGACGCGAGAATGCTGCCGAGGGTTAATTATGTGCAAGTCCTTCCCACGGCCACTCGCCTTGTCAGTCAGTCGATGCATTTCAGAAGGAAAATTTTTTTGGTAAGGGGCACATGCGTGAAGAGAATCCCTCATTCGTGCGTTGTTGTTTTCATCCTTCGCCCTCTCGCCAAGGGGCCTAGGGTGGGATGCGTTTTGAATGTTCCTTTCAGTAAGCCCTAGGTAAGGACGATATGATCTGTGAATTGCATAATGTCGCTCACATAGCTCAGGACCACCTCTCTGACGCTTTGGATGCGCGCCGTCCTCCTCATAGTAAGTCATGGCCGTCATATCCCATAACGATCACGGCAGTTACGCATGGCTACCGGCCGAGTCTGTACATGCCGAGGTGCCCCTTCACGTCTCGTCCAGAACGTTCGGGCTTCGTAGACCGAACTGAGCGTACGGAATTACCTAAGCTAGCGTTCTACAGTAATCATTGACTGACGTTCAGTTACGTTTACTCCACAGACAAGTGACCCCTATCTTTTTAGGTGACGATGGAACGCGATTGGATGGTAGTGGATCTTAGGGTTACCCTCAATTCTAGTCTGGTGATAACCACGCTAGGCGACTACGGTCATGTTGATCGACGATGATGATTCCGTGTCAGCTTGACTCTCGATCAGGGCTTAGCTGTTCCGCCTTTGTTTGGAGATCTACAAAGAGCTCATCCTCTGGTGAATTCAGGGTGTCGTCTCGGAAGCATGACCATTATCATCTGAGAACACTGTCCTTTTATCGTCTTCGGATTTCACGCTACCCATGCCGCATTTTAGGGGACGGGTCAATATGAAAAGTGTCGCCAACCGATCTGACAGAGCGGGGAAGATTGGACCCGCACGACTGCCTAGCTCTAAATGACGTGACCGTTGCTATGCCGACTTTGCCAAAACAAAATCACAGGCGCGCCGGAGCGACTGTAAAGGCTTCCTATGTGGCAATGAAGTGGATGGTTGACCGAGTTGGAGTGGTAGTCATCGTAGTCTCTACTTGTACGTTACTTTGCGAAGGCACCTTGGCCCGGACAACTTCATCACCGCCCTACCGGCAAAGGTAGAAATAAATCATAAGTTGAGATGAAACTTCTATCTAAAAATCTCCGTGAGGCACGCAGCGTAAAACCTAGCCAGCGGAAAACAGGATAGGTGTCACTTGCGACGCCGACACGACGCCGACAAACCATGGCGGGCTTCCTGCCAGGCCGACTTCTTCGTCTCAGCGAAGTGGCTTTACAGTTCAGAACCATGCTTTCCCCACCCATTATGGTATGCCCAGGAATTAGCCCACAACTCATAGGGTCTGGAGAGGAGTAGAGTGCCAAAAGCCTAGAGGTCGCAGTCCGGAGGAGAATTACAGTCACCTGCTTAGAAGCTTAGGATGAGATCGCCCATTATACCGGAATAATACTCGCGCCTTGTCGCACCAGATGGGGCCCATAGGGCCTATGAGTTCGACCGTTAGACAGGAGTTTCGCATTAATTCCTCAACAAAGTATGTGCTGGGTGAGCCTATATTCCATTTATACCAACACTAAGTAGTTACAGTCCGCGTAAGTTATAAGGCTAGACCTACGGTATCAGAGATAGCACATTCAA
seq00017   TATTTGATTCTAAAATTTTGGAGCGATCAACGGATCGACAAGCGACTAGCCACCGGCCTCCATTTTCCAGACCTTTCCGCAATACCTTCCTCAGTTAACGGTACTCTAGGTGTTGACCTGCGCGTCGCGAACAAAGTCGGTGTTATTGTCTCCCAGGGCCGCTATGACGGGTTCTGGTGTCTTGATAAAACTGTCTATGCGTCCGTGGCCCAGATTCTTACCGTAGCTATTTATCGCAAGGAGAACGGAACCTTCGTTCCTGACTGCCCGCAGCGCTAATTGCTCGAGGGCAACCAAATTGGCTACTACGGAAGATGAGTCCAACCGAGGTGTAGTTGCTGCCCGCGATTCGTGGCTGGTGCCGTCCCCTGACGAAATTTACGTCTTCAATGCTGTGGCGATAAACTAACGCATTTCTCCTGGTGCGTGACGGACACATACAGTCCTGTCGACGGTTTCCAATGGGGCTATCCCTGCACGAGGCAAGACAAGTGGGTAAACCTCTGATCTGGGGCTAGAGAACCGATGGAGTAAAGGTATCATTTCATCTTAATGATTTATCCGAAGGTAGGTTGGGGGAGCCCTCTGGCGACCGGAGGTCGATTCCTTAGAAACGTTCTGGCAACGCCTTTAGCGGTTATCGTCGCGACGCGAGAATGCTGCCGAGGGTTAATTATGTGCAAGTCCTTCCCACGGCCACTCGCCTTGTCAGTCAGTCGATGCATTTCAGAAGGAAAATTTTTTTGGTAAGGGGCACATGCGTGAAGAGAATCCCTCATTCGTGCGTTGTTGTTTTCATCCTTCGCCCTCTCGCCAAGGGGCCTAGGGTGGGATGCGTTTTGAATGTTCCTTTCAGTAAGCCCTAGGTAAGGACGATATGATCTGTGAATTGCATAATGTCGCTCACATAGCTCAGGACCACCTCTCTGACGCTTTGGATGCGCGCCGTCCTCCTCATAGTAAGTCATGGCCGTCATATCCCATAACGATCACGGCAGTTACGCATGGCTACCGGCCGAGTCTGTACATGCCGAGGTGCCCCTTCACGTCTCGTCCAGAACGTTCGGGCTTCGTAGACCGAACTGAGCGTACGGAATTACCTAAGCTAGCGTTCTACAGTAATCATTGACTGACGTTCAGTTACGTTTACTCCACAGACAAGTGACCCCTATCTTTTTAGGTGACGATGGAACGCGATTGGATGGTAGTGGATCTTAGGGTTACCCTCAATTCTAGTCTGGTGATAACCACGCTAGGCGACTACGGTCATGTTGATCGACGATGATGATTCCGTGTCAGCTTGACTCTCGATCAGGGCTTAGCTGTTCCGCCTTTGTTTGGAGATCTACAAAGAGCTCATCCTCTGGTGAATTCAGGGTGTCGTCTCGGAAGCATGACCATTATCATCTGAGAACACTGTCCTTTTATCGTCTTCGGATTTCACGCTTCCCATGCCGCATTTTAGGGGACGGGTCAATATGAAAAGTGTCGCCAACCGATCTGACAGAGCGGGGAAGATTGGACCCGCACGACTGCCTAGCTCTAAATGACGTGACCGTTGCTATGCCGACTTTGCCAAAACAAAATCACAGGCGCGCCGGAGCGACTGTAAAGGCTTCCTATGTGGCAATGAAGTGGATGGTTGACCGAGTTGGAGTGGTAGTCATCGTAGTCTCTACTTGTACGTTACTTTGCGAAGGCACCTTGGCCCGGACAACTTCATCACCGCCCTACCGGCAAAGGTAGAAATAAATCATAAGTTGAGATGAAACTTCTATCTAAAAATCTCCGTGAGGCACGCAGCGTAAAACCTAGCCAGCGGAAAACAGGATAGGTGTCACTTGCGACGCCGACACGACGCCGACAAACCATGGCGGGCTTCCTGCCAGGCCGACTTCTTCGTCTCAGCGAAGTGGCTTTACAGTTCAGAACCATGCTTTCCCCACCCATTATGGTATGCCCAGGAATTAGCCCACAACTCATAGGGTCTGGAGAGGAGTAGAGTGCCAAAAGCCTAGAGGTCGCAGTCCGGAGGAGAATTACAGTCACCTGCTTAGAAGCTTAGGATGAGATCGCCCATTATACCGGAATAATACTCGCGCCTTGTCGCACCAGATGGGGCCCATAGGGCCTATGAGTTCGACCGTTAGACAGGAGTTTCGCATTAATTCCTCAACAAAGTATGTGCTGGGTGAGCCTATATTCCATTTATACCAACACTAAGTAGTTACAGTCCGCGTAAGTTATAAGGCTAGACCTACGGTATCAGAGATAGCACATTCAA
seq00018   TATTTGATTCTAAAATTTTGGAGCGATCAACGGATCGACAAGCGACTAGCCACCGGCCTCCATTTTCCAGACCTTTCCGCAATACCTTCCTCAGTTAACGGTACTCTAGGTGTTGACCTGCGCGTCGCGAACAAAGTCGGTGTTATTGTCTCCCAGGGCCGCTATGACGGGTTCTGGTGTCTTGATAAAACTGTCTATGCGTCCGTGGCCCAGATTCTTACCGTAGCTATTTATCGCAAGGAGAACTGAACCTTCGTTCCTGACTGCCCGCAGCGCTAATTGCTCGAGGGCAACCAAATTGGCTACTACGGAAGATGAGTCCAACCGAGGTGTAGTTGCTGCCCGCGATTCGTGGCTGGTGCCGTCCCCTGACGAAATTTACGTCTTCAATGCTGTGGCGATAAACTAACGCATTTCTCCTGGTGCGTGACGGACACATACAGTCCTGTCGACGGTTTCCAATGGGGCTATCCCTGCACGAGGCAAGACAAGTGGGTAAACCTCTGATCTGGGGCTAGAGAACCGATGGAGTAAAGGTATCATTTCATCTTAATGATTTATCCGAAGGTAGGTTGGGGGAGCCCTCTGGCGACCGGAGGTCGATTCCTTAGAAACGTTCTGGCAACGCCTTTAGCGGTTATCGTCGCGACGCGAGAATGCTGCCGAGGGTTAATTATGTGCAAGTCCTTCCCACGGCCACTCGCCTTGTCAGTCAGTCGATGCATTTCAGAAGGAAAATTTTTTTGGTAAGGGGCACATGCGTGAAGAGAATCCCTCATTCGTGCGTTGTTGTTTTCATCCTTCGCCCTCTCGCCAAGGGGCCTAGGGTGGGATGCGTTTTGAATGTTCCTTTCAGTAAGCCCTAGGTAAGGACGATATGATCTGTGAATTGCATAATGTCGCTCACATAGCTCAGGACCACCTCTCTGACGCTTTGGATGCGCGCCGTCCTCCTCATAGTAAGTCATGGCCGTCATATCCCATAACGATCACGGCAGTTACGCATGGCTACCGGCCGAGTCTGTACATGCCGAGGTGCCCCTTCACGTCTCGTCCAGAACGTTCGGGCTTCGTAGACCGAACTGAGCGTACGGAATTACCTAAGCTAGCGTTCTACAGTAATCATTGACTGACGTTCAGTTACGTTTACTCCACAGACAAGTGAACCCTATCTTTTTAGGTGACGATGGAACGCGATTGGATGGTAGTGGATCTTAGGGTTACCCTCAATTCTAGTCTGGTGATAACCACGCTAGGCGACTACGGTCATGTTGATCGACGATGATGTTTCCGTGTCAGCTTGACTCTCGATCAGGGCTTAGCTGTTCCGCCTTTGTTTGGAGATCTACAAAGAGCTCATCCTCTGGTGAATTCAGGGTGTCGTCTCGGAAGCATGACCATTATCATCTGAGAACACTGTCCTTTTATCGTCTTCGGATTTCACGCTACCCATGCCGCATTTTAGGGGACGGGTCAATATGAAAAGTGTCGCCAACCGATCTGACAGAGCGGGGAAGATTGGACCCGCACGACTGCCTAGCTCTAAATGACGTGACCGTTGCTATGCCGACTTTGCCAAAACAAAATCACAGGCGCGCCGGAGCGACTGTAAAGGCTTCCTATGTGGCAATGAAGTGGATGGTTGACCGAGTTGGAGTGGTAGTCATCGTAGTCTCTACTTGTACGTTACTTTGCGAAGGCACCTTGGCCCGGACAACTTCATCACCGCCCTACCGGCAAAGGTAGAAATAAATCATAAGTTGAGATGAAACTTCTATCTAAAAATCTCCGTGAGGCACGCCGCGTAAAACCTAGCCAGCGGAAAACAGGATAGGTGTCACTTGCGACGCCGACACGACGCCGACAAACCATGGCGGGCTTCCTGCCAGGCCGACTTCTTCGTCTCAGCGAAGTGGCTTTACAGTTCAGAACCATGCTTTCCCCACCCATTATGGTATGCCCAGGAATTAGCCCACAACTCATAGGGTCTGGAGAGGAGTAGAGTGCCAAAAGCCTAGAGGTCGCAGTCCGGAGGAGAATTACAGTCACCTGCTTAGAAGCTTAGGATGAGATCGCCCATTATACCGGAATAATACTCGCGCCTTGTCGCACCAGATGGGGCCCATAGGGCCTATGAGTTCGACCGTTAGACAGGAGTTTCGCATTAATTCCTCAACAAAGTATGTGCTGGGTGAGCCTATATTCCATTTATACCAACACTAAGTAGTTACAGTCCGCGTAAGTTATAAGGCTAGACCTACGGTATCAGAGATAGCACATTCAA
seq00019   TATTTGATTCTAAAATTTTGGAGCGATCAACGGATCGACAAGCGACTAGCCACCGGCCTCCATTTTCCAGACCTTTCCGCAATACCTTCCTCAGTTAACGGTACTCTAGGTGTTGACCTGCGCGTCGCGAACAAAGTCGGTGTTATTGTCTCCCAGGGCCGCTATGACGGGTTCTGGTGTCTTGATAAAACTGTCTATGCGTCCGTGGCCCAGATTCTTACCGTAGCTATTTATCGCAAGGAGAACGGAACCTTCGTTCCTGACTGCCCGCAGCGCTAATTGCTCGAGGGCAACCAAATTGGCTACTACGGAAGATGAGTCCAACCGAGGTGTAGTTGCTGCCCGCGATTCGTGGCTGGTGCCGTCCCCTGACGAAATTTACGTCTTCAATGCTGTGGCGATAAACTAACGCATTTCTCCTGGTGCGTGACGGACACATACAGTTCTGTCGACGGTTTCCAATGGGGCTATCCCTGCACGAGGCAAGACAAGTGGGTAAACCTCTGATCTGGGGCTAGAGAACCGATGGAGTAAAGGTATCATTTCATCTTAATGATTTATCCGAAGGTAGGTTGGGGGAGCCCTCTGGCGACCGGAGGTCGATTCCTTAGAAACGTTCTGGCAACGCCTTTAGCGGTTATCGTCGCGACGCGAGAATGCTGCCGAGGGTTAATTATGTGCAAGTCCTTCCCACGGCCACTCGCCTTGTCAGTCAGTCGATGCTTTTCAGAAGGAAAATTTTTTTGGTAAGGGGCACATGCGTGAAGAGAATCCCTCATTCGTGCGTTGTTGTTTTCATCCTTCGCCCTCTCGCCAAGGGGCCTAGGGTGGGATGCGTTTTGAATGTTCCTTTCAGTAAGCCCTAGGTAAGGACGATATGATCTGTGAATTGCATAATGTCGCTCACATAGCTCAGGACCACCTCTCTGACGCTTTGGATGCGCGCCGTCCTCCTCATAGTAAGTCATGGCCGTCATATCCCATAACGATCACGGCAGTTACGCATGGCTACCGGCCGAGTCTGTACATGCCGAGGTGCCCCTTCACGTCTCGTCCAGAACGTTCGGGCTTCGTAGACCGAACTGAGCGTACGGAATTACCTAAGCTAGCGTTCTACAGTAATCATTGACTGACGTTCAGTTACGTTTACTCCACAGACAAGTGACCCCTATCTTTTTAGGTGACGATGGAACGCGATTGGATGGTAGTGGATCTTAGGGTTACCCTCAATTCTAGTCTGGTGATAACCACGCTAGGCGACTACGGTCATGTTGATCGACGATGATGATTCCGTGTCAGCTTGACTCTCGATCAGGGCTTAGCTGTTCCGCCTTTGTTTGGAGATCTACAAAGAGCTCATCCTCTGGTGAATTCAGGGTGTCGTCTCGGAAGCATGACCATTATCATCTGAGAACACTGTCCTTTTATCGTCTTCGGATTTCACGCTACCCATGCCGCATTTTAGGGGACGGGTCAATATGAAAAGTGTCGCCAACCGATCTGACAGAGCGGGGAAGATTGGACCCGCACGACTGCCTAGCTCTAAATGACGTGACCGTTGCTATGCCGACTTTGCAAAAACAAAATCACAGGCGCGCCGGAGCGACTGTAAAGGCTTCCTATGTGGCAATGAAGTGGATGGTTGACCGAGTTGGAGTGGTAGTCATCGTAGTCTCTACTTGTACGTTACTTTGCGAAGGCACCTTGGCCCGGACAACTTCATCACCGCCCTACCGGCAAAGGTAGAAATAAATCATAAGTTGAGATGAAACTTCTATCTAAAAATCTCCGTGAGGCACGCAGCGTAAAACCTAGCCAGCGGAAAACAGGATAGGTGTCACTTGCGACGCCGACACGACGCCGACAAACCATGGCGGGCTTCCTGCCAGGCCGACTTCTTCGTCTCAGCGAAGTGGTTTTACAGTTCAGAACCATGCTTTCCCCACCCATTATGGTATGCCCAGGAATTAGCCCACAACTCATAGGGTCTGGAGAGGAGTAGAGTGCCAAAAGCCTAGAGGTCGCAGTCCGGAGGAGAATTACAGTCACCTGCTTAGAAGCTTAGGATGAGATCGCCCATTATACCGGAATAATACTCGCGCCTTGTCGCACCAGATGGGGCCCATAGGGCCTATGAGTTCGACCGTTAGACAGGAGTTTCGCATTAATTCCTCAACAAAGTATGTGCTGGGTGAGCCTATATTCCATTTATACCAACACTAAGTAGTTACAGTCCGCGTAAGTTATAAGGCTAGACCTACGGTATCAGAGATAGCACATTCAA
seq00020   TATTTGATTCTAAAATTTTGGAGCGATCAACGGATCGACAAGCGACTAGCCACCGGCCTCCATTTTCCAGACCTTTCCGCAATACCTTCCTCAGTTAACGGTACTCTAGGTGTTGACCTGCGCGTCGCGAACAAAGTCGGTGTTATTGTCTCCCAGGGCCGCTATGACGGGTTCTGGTGTCTTGATAAAACTGTCTATGCGTCCGTGGCCCAGATTCTTACCGTAGCTATTTATCGCAAGGAGAACGGAACCTTCGTTCCTGACTGCCCGCAGCGCTAATTGCTCGAGGGCAACCAAATTGGCTACTACGGAAGATGAGTCCAACCGAGGTGTAGTTGCTGCCCGCGATTCGTGGCTGGTGCCGTCCCCTGACGAAATTTACGTCTTCAATGCTGTGGCGATAAACTAACGCATTTCTCCTGGTGCGTGACGGACACATACAGTCCTGTCGACGGTTTCCAATGGGGCTATCCCTGCACGAGGCAAGACAAGTGGGTAAACCTCTGATCTGGGGCTAGAGAACCGATGGAGTAAAGGTATCATTTCATCTTAATGATTTATCCGAAGGTAGGTTGGGGGAGCCCTCTGGCGACCGGAGGTCGATTCCTTAGAAACGTTCTGGCAACGCCTTTAGCGGTTATCGTCGCGACGCGAGAATGCTGCCGAGGGTTAATTATGTGCAAGTCCTTCCCACGGCCACTCGCCTTGTCAGTCAGTCGATGCATTTCAGAAGGAAAATTTTTTTGGTAAGGGGCACATGCGTGAAGAGAATCCCTCATTCGTGCGTTGTTGTTTTCATCCTTCGCCCTCTCGCCAAGGGGCCTAGGGTGGGATGCGTTTTGAATGTTCCTTTCAGTAAGCCCTAGGTAAGGACGATATGATCTGTGAATTGCATAATGTCGCTCACATAGCTCAGGACCACCTCTCTGACGCTTTGGATGCGCGCCGTCCTCCTCATAGTAAGTCATGGCCGTCATATCCCATAACGATCACGGCAGTTACGCATGGCTACCGGCCGAGTCTGTACATGCCGAGGTGCCCCTTCACGTCTCGTCCAGAACGTTCGGGCTTCGTAGACCGAACTGAGCGTACGGAATTACCTAAGCTAGCGTTCTACAGTAATCATTGACTGACGTTCAGTTACGTTTACTCCACAGACAAGTGACCCCTATCTTTTTAGGTGACGATGGAACGCGATTGGATGGTAGTGGATCTTAGGGTTACCCTCAATTCTAGTCTGGTGATAACCACGCTAGGCGACTACGGTCATGTTGATCGACGATGATGATTCCGTGTCAGCTTGACTCTCGATCAGGGCTTAGCTGTTCCGCCTTTGTTTGGAGATCTACAAAGAGCTCATCCTCTGGTGAATTCAGGGTGTCGTCTCGGAAGCATGACCATTATCATCTGAGAACACTGTCCTTTTATCGTCTTCGGATTTCACGCTACCCATGCCGCATTTTAGGGGACGGGTCAATATGAAAAGTGTCGCCAACCGATCTGACAGAGCGGGGAAGATTGGACCCGCACGACTGCCTAGCTCTAAATGACGTGACCGTTGCTATGCCGACTTTGCCAAAACAAAATCACAGGCGCGCCGGAGCGACTGTAAAGGCTTCCTATGTGGCAATGAAGTGGATGGTTGACCGAGTTGGAGTGGTAGTCATCGTAGTCTCTACTTGTACGTTACTTTGCGAAGGCACCTTGGCCCGGACAACTTCATCACCGCCCTACCGGCAAAGGTAGAAATAAATCATAAGTTGAGATGAAACTTCTATCTAAAAATCTCCGTGAGGCACGCAGCGTAAAACCTAGCCAGCGGAAAACAGGATAGGTGTCACTTGCGACGCCGACACGACGCCGACAAACCATGGCGGGCTTCCTGCCAGGCCGACTTCTTCGTCTCAGCGAAGTGGCTTTACAGTTCAGAACCATGCTTTCCCCACCCATTATGGTATGCCCAGGAATTAGCCCACAACTCATAGGGTCTGGAGAGGAGTAGAGTGCCAAAAGCCTAGAGGTCGCAGTCCGGAGGAGAATTACAGTCACCTGCTTAGAAGCTTAGGATGAGATCGCCCATTATACCGGAATAATACTCGCGCCTTGTCGCACCAGATGGGGCCCATAGGGCCTATGAGTTCGACCGTTAGACAGGAGTTTCGCATTAATTCCTCAACAAAGTATGTGCTGGGTGAGCCTATATTCCATTTATACCAACACTAAGTAGTTACAGTCCGCGTAAGTTATAAGGCTAGACCTACGGTATCAGAGATAGCACATTCAA
seq00021   TATTTGATTCTAAAATTTTGGAGCGATCAACGGATCGACAAGCGACTAGCCACCGGCCTCCATTTTCCAGACCTTTCCGCAATACCTTCCTCAGTTAACGGTACTCTAGGTGTTGACCTGCGCGTCGCGAACAAAGTCGGTGTTATTGTCTCCCAGGGCCGCTATGACGGGTTCTGGTGTCTTGATAAAACTGTCTATGCGTCCGTGGCCCAGATTCTTACCGTAGCTATTTATCGCAAGGAGAACGGAACCTTCGTTCCTGACTGCCCGCAGCGCTAATTGCTCGAGGGCAACCAAATTGGCTACTACGGAAGATGAGTCCAACCGAGGTGTAGTTGCTGCCCGCGATTCGTGGCTGGTGCCGTCCCCTGACGAAATTTACGTCTTCAATGCTGTGGCGATAAACTAACGCATTTCTCCTGGTGCGTGACGGACACATACAGTCCTGTCGACGGTTTCCAATGGGGCTATCCCTGCACGAGGCAAGACAAGTGGGTAAACCTCTGATCTGGGGCTAGAGAACCGATGGAGTAAAGGTATCATTTCATCTTAATGATTTATCCGAAGGTAGGTTGGGGGAGCCCTCTGGCGACCGGAGGTCGATTCCTTAGAAACGTTCTGGCAACGCCTTTAGCGGTTATCGTCGCGACGCGAGAATGCTGCCGAGGGTTAATTATGTGCAAGTCCTTCCCACGGCCACTCGCCTTGTCAGTCAGTCGATGCATTTCAGAAGGAAAATTTTTTTGGTAAGGGGCACATGCGTGAAGAGAATCCCTCATTCGTGCGTTGTTGTTTTCATCCTTCGCCCTCTCGCCAAGGGGCCTAGGGTGGGATGCGTTTTGAATGTTCCTTTCAGTAAGCCCTAGGTAAGGACGATATGATCTGTGAATTGCATAATGTCGCTCACATAGCTCAGGACCACCTCTCTGACGCTTTGGATGCGCGCCGTCCTCCTCATAGTAAGTCATGGCCGTCATATCCCATAACGATCACGGCAGTTACGCATGGCTACCGGCCGAGTCTGTACATGCCGAGGTGCCCCTTCACGTCTCGTCCAGAACGTTCGGGCTTCGTAGACCGAACTGAGCGTACGGAATTACCTAAGCTAGCGTTCTACAGTAATCATTGACTGACGTTCAGTTACGTTTACTCCACAGACAAGTGACCCCTATCTTTTTAGGTGACGATGGAACGCGATTGGATGGTAGTGGATCTTAGGGTTACCCTCAATTCTAGTCTGGTGATAACCACGCTAGGCGACTACGGTCATGTTGATCGACGATGATGATTCCGTGTCAGCTTGACTCTCGATCAGGGCTTAGCTGTTCCGCCTTTGTTTGGAGATCTACAAAGAGCTCATCCTCTGGTGAATTCAGGGTGTCGTCTCGGAAGCATGACCATTATCATCTGAGAACACTGTCCTTTTATCGTCTTCGGATTTCACGCTACCCATGCCGCATTTTAGGGGACGGGTCAATATGAAAAGTGTCGCCAACCGATCTGACAGAGCGGGGAAGATTGGACCCGCACGACTGCCTAGCTCTAAATGACGTGACCGTTGCTATGCCGACTTTGCCAAAACAAAATCACAGGCGCGCCGGAGCGACTGTAAAGGCTTCCTATGTGGCAATGAAGTGGATGGTTGACCGAGTTGGAGTGGTAGTCATCGTAGTCTCTACTTGTACGTTACTTTGCGAAGGCACCTTGGCCCGGACAACTTCATCACCGCCCTACCGGCAAAGGTAGAAATAAATCATAAGTTGAGATGAAACTTCTATCTAAAAATCTCCGTGAGGCACGCAGCGTAAAACCTAGCCAGCGGAAAACAGGATAGGTGTCACTTGCGACGCCGACACGACGCCGACAAACCATGGCGGGCTTCCTGCCAGGCCGACTTCTTCGTCTCAGCGAAGTGGCTTTACAGTTCAGAACCATGCTTTCCCCACCCATTATGGTATGCCCAGGAATTAGCCCACAACTCATAGGGTCTGGAGAGGAGTAGAGTGCCAAAAGCCTAGAGGTCGCAGTCCGGAGGAGAATTACAGTCACCTGCTTAGAAGCTTAGGATGAGATCGCCCATTATACCGGAATAATACTCGCGCCTTGTCGCACCAGATGGGGCCCATAGGGCCTATGAGTTCGACCGTTAGACAGGAGTTTCGCATTAATTCCTCAACAAAGTATGTGCTGGGTGAGCCTATATTCCATTTATACCAACACTAAGTAGTTACAGTCCGCGTAAGTTATAAGGCTAGACCTACGGTATCAGAGATAGCACATTCAA
seq00022   TATTTGATTCTAAAATTTTGGAGCGATCAACGGATCGACAAGCGACTAGCCACCGGCCTCCATTTTCCAGACCTTTCCGCAATACCTTCCTCAGTTAACGGTACTCTAGGTGTTGACCTGCGCGTCGCGAACAAAGTCGGTGTTATTGTCTCCCAGGGCCGCTATGACGGGTTCTGGTGTCTTGATAAAACTGTCTATGCGTCCGTGGCCCAGATTCTTACCGTAGCTATTTATCGCAAGGAGAACGGAACCTTCGTTCCTGACTGCCCGCAGCGCTAATTGCTCGAGGGCAACCAAATTGGCTACTACGGAAGATGAGTCCAACCGAGGTGTAGTTGCTGCCCGCGATTCGTGGCTGGTGCCGTCCCCTGACGAAATTTACGTCTTCAATGCTGTGGCGATAAACTAACGCATTTCTCCTGGTGCGTGACGGACACATACAGTCCTGTCGACGGTTTCCAATGGGGCTATCCCTGCACGAGGCAAGACAAGTGGGTAAACCTCTGATCTGGGGCTAGAGAACCGATGGAGTAAAGGTATCATTTCATCTTAATGATTTATCCGAAGGTAGGTTGGGGGAGCCCTCTGGCGACCGGAGGTCGATTCCTTAGAAACGTTCTGGCAACGCCTTTAGCGGTTATCGTCGCGACGCGAGAATGCTGCCGAGGGTTAATTATGTGCAAGTCCTTCCCACGGCCACTCGCCTTGTCAGTCAGTCGATGCATTTCAGAAGGAAAATTTTTTTGGTAAGGGGCACATGCGTGAAGAGAATCCCTCATTCGTGCGTTGTTGTTTTCATCCTTCGCCCTCTCGCCAAGGGGCCTAGGGTGGGATGCGTTTTGAATGTTCCTTTCAGTAAGCCCTAGGTAAGGACGATATGATCTGTGAATTGCATAATGTCGCTCACATAGCTCAGGACCACCTCTCTGACGCTTTGGATGCGCGCCGTCCTCCTCATAGTAAGTCATGGCCGTCATATCCCATAACGATCACGGCAGTTACGCATGGCTACCGGCCGAGTCTGTACATGCCGAGGTGCCCCTTCACGTCTCGTCCAGAACGTTCGGGCTTCGTAGACCGAACTGAGCGTACGGAATTACCTAAGCTAGCGTTCTACAGTAATCATTGACTGACGTTCAGTTACGTTTACTCCACAGACAAGTGACCCCTATCTTTTTAGGTGACGATGGAACGCGATTGGATGGTAGTGGATCTTAGGGTTACCCTCAATTCTAGTCTGGTGATAACCACGCTAGGCGACTACGGTCATGTTGATCGACGATGATGATTCCGTGTCAGCTTGACTCTCGATCAGGGCTTAGCTGTTCCGCCTTTGTTTGGAGATCTACAAAGAGCTCATCCTCTGGTGAATTCAGGGTGTCGTCTCGGAAGCATGACCATTATCATCTGAGAACACTGTCCTTTTATCGTCTTCGGATTTCACGCTTCCCATGCCGCATTTTAGGGGACGGGTCAATATGAAAAGTGTCGCCAACCGATCTGACAGAGCGGGGAAGATTGGACCCGCACGACTGCCTAGCTCTAAATGACGTGACCGTTGCTATGCCGACTTTGCCAAAACAAAATCACAGGCGCGCCGGAGCGACTGTAAAGGCTTCCTATGTGGCAATGAAGTGGATGGTTGACCGAGTTGGAGTGGTAGTCATCGTAGTCTCTACTTGTACGTTACTTTGCGAAGGCACCTTGGCCCGGACAACTTCATCACCGCCCTACCGGCAAAGGTAGAAATAAATCATAAGTTGAGATGAAACTTCTATCTAAAAATCTCCGTGAGGCACGCAGCGTAAAACCTAGCCAGCGGAAAACAGGATAGGTGTCACTTGCGACGCCGACACGACGCCGACAAACCATGGCGGGCTTCCTGCCAGGCCGACTTCTTCGTCTCAGCGAAGTGGCTTTACAGTTCAGAACCATGCTTTCCCCACCCATTCTGGTATGCCCAGGAATTAGCCCACAACTCATAGGGTCTGGAGAGGAGTAGAGTGCCAAAAGCCTAGAGGTCGCAGTCCGGAGGAGAATTACAGTCACCTGCTTAGAAGCTTAGGATGAGATCGCCCATTATACCGGAATAATACTCGCGCCTTGTCGCACCAGATGGGGCCCATAGGGCCTATGAGTTCGACCGTTAGACAGGAGTTTCGCATTAATTCCTCAACAAAGTATGTGCTGGGTGAGCCTATATTCCATTTATACCAACACTAAGTAGTTACAGTCCGCGTAAGTTATAAGGCTAGACCTACGGTATCAGAGATAGCACATTCAA
seq00023   TATTTGATTCTAAAATTTTGGAGCGATCAACGGATCGACAAGCGACTAGCCACCGGCCTCCATTTTCCAGACCTTTCCGCAATACCTTCCTCAGTTAACGGTACTCTAGGTGTTGACCTGCGCGTCGCGAACAAAGTCGGTGTTATTGTCTCCCAGGGCCGCTATGACGGGTTCTGGTGTCTTGATAAAACTGTCTATGCGTCCGTGGCCCAGATTCTTACCGTAGCTATTTATCGCAAGGAGAACGGAACCTTCGTTCCTGACTGCCCGCAGCGCTAATTGCTCGAGGGCAACCAAATTGGCTACTACGGAAGATGAGTCCAACCGAGGTGTAGTTGCTGCCCGCGATTCGTGGCTGGTGCCGTCCCCTGACGAAATTTACGTCTTCAATGCTGTGGCGATAAACTAACGCATTTCTCCTGGTGCGTGACGGACACATACAGTCCTGTCGACGGTTTCCAATGGGGCTATCCCTGCACGAGGCAAGACAAGTGGGTAAACCTCTGATCTGGGGCTAGAGAACCGATGGAGTAAAGGTATCATTTCATCTTAATGATTTATCCGAAGGTAGGTTGGGGGAGCCCTCTGGCGACCGGAGGTCGATTCCTTAGAAACGTTCTGGCAACGCCTTTAGCGGTTATCGTCGCGACGCGAGAATGCTGCCGAGGGTTAATTATGTGCAAGTCCTTCCCACGGCCACTCGCCTTGTCAGTCAGTCGATGCATTTCAGAAGGAAAATTTTTTTGGTAAGGGGCACATGCGTGAAGAGAATCCCTCATTCGTGCGTTGTTGTTTTCATCCTTCGCCCTCTCGCCAAGGGGCCTAGGGTGGGATGCGTTTTGAATGTTCCTTTCAGTAAGCCCTAGGTAAGGACGATATGATCTGTGAATTGCATAATGTCGCTCACATAGCTCAGGACCACCTCTCTGACGCTTTGGATGCGCGCCGTCCTCCTCATAGTAAGTCATGGCCGTCATATCCCATAACGATCACGGCAGTTACGCATGGCTACCGGCCGAGTCTGTACATGCCGAGGTGCCCCTTCACGTCTCGTCCAGAACGTTCGGGCTTCGTAGACCGAACTGAGCGTACGGAATTACCTAAGCTAGCGTTCTACAGTAATCATTGACTGACGTTCAGTTACGTTTACTCCACAGACAAGTGACCCCTATCTTTTTAGGTGACGATGGAACGCGATTGGATGGTAGTGGATCTTAGGGTTACCCTCAATTCTAGTCTGGTGATAACCACGCTAGGCGACTACGGTCATGTTGATCGACGATGATGATTCCGTGTCAGCTTGACTCTCGATCAGGGCTTAGCTGTTCCGCCTTTGTTTGGAGATCTACAAAGAGCTCATCCTCTGGTGAATTCAGGGTGTCGTCTCGGAAGCATGACCATTATCATCTGAGAACACTGTCCTTTTATCGTCTTCGGATTTCACGCTACCCATGCCGCATTTTAGGGGACGGGTCAATATGAAAAGTGTCGCCAACCGATCTGACAGAGCGGGGAAGATTGGACCCGCACGACTGCCTAGCTCTAAATGACGTGACCGTTGCTATGCCGACTTTGCCAAAACAAAATCACAGGCGCGCCGGAGCGACTGTAAAGGCTTCCTATGTGGCAATGAAGTGGATGGTTGACCGAGTTGGAGTGGTAGTCATCGTAGTCTCTACTTGTACGTTACTTTGCGAAGGCACCTTGGCCCGGACAACTTCATCACCGCCCTACCGGCAAAGGTAGAAATAAATCATAAGTTGAGATGAAACTTCTATCTAAAAATCTCCGTGAGGCACGCAGCGTAAAACCTAGCCAGCGGAAAACAGGATAGGTGTCACTTGCGACGCCGACACGACGCCGACAAACCATGGCGGGCTTCCTGCCAGGCCGACTTCTTCGTCTCAGCGAAGTGGCTTTACAGTTCAGAACCATGCTTTCCCCACCCATTATGGTATGCCCAGGAATTAGCCCACAACTCATAGGGTCTGGAGAGGAGTAGAGTGCCAAAAGCCTAGAGGTCGCAGTCCGGAGGAGAATTACAGTCACCTGCTTAGAAGCTTAGGATGAGATCGCCCATTATACCGGAATAATACTCGCGCCTTGTCGCACCAGATGGGGCCCATAGGGCCTATGAGTTCGACCGTTAGACAGGAGTTTCGCATTAATTCCTCAACAAAGTATGTGCTGGGTGAGCCTATATTCCATTTATACCAACACTAAGTAGTTACAGTCCGCGTAAGTTATAAGGCTAGACCTACGGTATCAGAGATAGCACATTCAA
seq00024   TATTTGATTCTAAAATTTTGGAGCGATCAACGGATCGACAAGCGACTAGCCACCGGCCTCCATTTTCCAGACCTTTCCGCAATACCTTCCTCAGTTAACGGTACTCTAGGTGTTGACCTGCGCGTCGCGAACAAAGTCGGTGTTATTGTCTCCCAGGGCCGCTATGACGGGTTCTGGTGTCTTGATAAAACTGTCTATGCGTCCGTGGCCCAGATTCTTACCGTAGCTATTTATCGCAAGGAGAACGGAACCTTCGTTCCTGACTGCCCGCAGCGCTAATTGCTCGAGGGCAACCAAATTGGCTACTACGGAAGATGAGTCCAACCGAGGTGTAGTTGCTGCCCGCGATTCGTGGCTGGTGCCGTCCCCTGACGAAATTTACGTCTTCAATGCTGTGGCGATAAACTAACGCATTTCTCCTGGTGCGTGACGGACACATACAGTCCTGTCGACGGTTTCCAATGGGGCTATCCCTGCACGAGGCAAGACAAGTGGGTAAACCTCTGATCTGGGGCTAGAGAACCGATGGAGTAAAGGTATCATTTCATCTTAATGATTTATCCGAAGGTAGGTTGGGGGAGCCCTCTGGCGACCGGAGGTCGATTCCTTAGAAACGTTCTGGCAACGCCTTTAGCGGTTATCGTCGCGACGCGAGAATGCTGCCGAGGGTTAATTATGTGCAAGTCCTTCCCACGGCCACTCGCCTTGTCAGTCAGTCGATGCATTTCAGAAGGAAAATTTTTTTGGTAAGGGGCACATGCGTGAAGAGAATCCCTCATTCGTGCGTTGTTGTTTTCATCCTTCGCCCTCTCGCCAAGGGGCCTAGGGTGGGATGCGTTTTGAATGTTCCTTTCAGTAAGCCCTAGGTAAGGACGATATGATCTGTGAATTGCATAATGTCGCTCACATAGCTCAGGACCTCCTCTCTGACGCTTTGGATGCGCGCCGTCCTCCTCATAGTAAGTCATGGCCGTCATATCCCATAACGATCACGGCAGTTACGCATGGCTACCGGCCGAGTCTGTACATGCCGAGGTGCCCCTTCACGTCTCGTCCAGAACGTTCGGGCTTCGTAGACCGAACTGAGCGTACGGAATTACCTAAGCTAGCGTTCTACAGTAATCATTGACTGACGTTCAGTTACGTTTACTCCACAGACAAGTGACCCCTATCTTTTTAGGTGATGATGGAACGCGATTGGATGGTAGTGGATCTTAGGGTTACCCTCAATTCTAGTCTGGTGATAACCACGCTAGGCGACTACGGTCATGTTGATCGACGATGATGATTCCGTGTCAGCTTGACTCTCGATCAGGGCTTAGCTGTTCCGCCTTTGTTTGGAGATCTACAAAGAGCTCATCCTCTGGTGAATTCAGGGTGTCGTCTCGGAAGCATGACCATTATCATCTGAGAACACTGTCCTTTTATCGTCTTCGGATTTCACGCTACCCATGCCGCATTTTAGGGGACGGGTCAATATGAAAAGTGTCGCCAACCGATCTGACAGAGCGGGGAAGATTGGACCCGCACGACTGCCTAGCTCTAAATGACGTGACCGTTGCTATGCCGACTTTGCAAAAACAAAATCACAGGCGCGCCGGAGCGACTGTAAAGGCTTCCTATGTGGCAATGAAGTGGATGGTTGACCGAGTTGGAGTGGTAGTCATCGTAGTCTCTACTTGTACGTTACTTTGCGAAGGCACCTTGGCCCGGACAACTTCATCACCGCCCTACCGGCAAAGGTAGAAATAAATCATAAGTTGAGATGAAACTTCTATCTAAAAATCTCCGTGAGGCACGCAGCGTAAAACCTAGCCAGCGGAAAACAGGATAGGTGTCACTTGCGACGCCGACACGACGCCGACAAACCATGGCGGGCTTCCTGCCAGGCCGACTTCTTCGTCTCAGCGAAGTGGCTTTACAGTTCAGAACCATGCTTTCCCCACCCATTATGGTATGCCCAGGAATTAGCCCACAACTCATAGGGTCTGGAGAGGAGTAGAGTGCCAAAAGCCTAGAGGTCGCAGTCCGGAGGAGAATTACAGTCACCTGCTTAGAAGCTTAGGATGAGATCGCCCATTATACCGGAATAATACTCGCGCCTTGTCGCACCAGATGGGGCCCATAGGGCCTATGAGTTCGACCGTTAGACAGGAGTTTCGCATTAATTCCTCAACAAAGTATGTGCTGGGTGAGCCTATATTCCATTTATACCAACACTAAGTAGTTACAGTCCGCGTAAGTTATAAGGCTAGACCTACGGTATCAGAGATAGCACATTCAA
seq00025   TATTTGATTCTAAAATTTTGGAGCGATCAACGGATCGACAAGCGACTAGCCACCGGCCTCCATTTTCCAGACCTTTCCGCAATACCTTCCTCAGTTAACGGTACTCTAGGTGTTGACCTGCGCGTCGCGAACAAAGTCGGTGTTATTGTCTCCCAGGGCCGCTATGACGGGTTCTGGTGTCTTGATAAAACTGTCTATGCGTCCGTGGCCCAGATTCTTACCGTAGCTATTTATCGCAAGGAGAACGGAACCTTCGTTCCTGACTGCCCGCAGCGCTAATTGCTCGAGGGCAACCAAATTGGCTACTACGGAAGATGAGTCCAACCGAGGTGTAGTTGCTGCCCGCGATTCGTGGCTGGTGCCGTCCCCTGACGAAATTTACGTCTTCAATGCTGTGGCGATAAACTAACGCATTTCTCCTGGTGCGTGACGGACACATACAGTCCTGTCGACGGTTTCCAATGGGGCTATCCCTGCACGAGGCAAGACAAGTGGGTAAACCTCTGATCTGGGGCTAGAGAACCGATGGAGTAAAGGTATCATTTCATCTTAATGATTTATCCGAAGGTAGGTTGGGGGAGCCCTCTGGCGACCGGAGGTCGATTCCTTAGAAACGTTCTGGCAACGCCTTTAGCGGTTATCGTCGCGACGCGAGAATGCTGCCGAGGGTTAATTATGTGCAAGTCCTTCCCACGGCCACTCGCCTTGTCAGTCAGTCGATGCATTTCAGAAGGAAAATTTTTTTGGTAAGGGGCACATGCGTGAAGAGAATCCCTCATTCGTGCGTTGTTGTTTTCATCCTTCGCCCTCTCGCCAAGGGGCCTAGGGTGGGATGCGTTTTGAATGTTCCTTTCAGTAAGCCCTAGGTAAGGACGATATGATCTGTGAATTGCATAATGTCGCTCACATAGCTCAGGACCACCTCTCTGACGCTTTGGATGCGCGCCGTCCTCCTCATAGTAAGTCATGGCCGTCATATCCCATAACGATCACGGCAGTTACGCATGGCTACCGGCCGAGTCTGTACATGCCGAGGTGCCCCTTCACGTCTCGTCCAGAACGTTCGGGCTTCGTAGACCGAACTGAGCGTACGGAATTACCTAAGCTAGCGTTCTACAGTAATCATTGACTGACGTTCAGTTACGTTTACTCCACAGACAAGTGACCCCTATCTTTTTAGGTGACGATGGAACGCGATTGGATGGTAGTGGATCTTAGGGTTACCCTCAATTCTAGTCTGGTGATAACCACGCTAGGCGACTACGGTCATGTTGATCGACGATGATGATTCCGTGTCAGCTTGACTCTCGATCAGGGCTTAGCTGTTCCGCCTTTGTTTGGAGATCTACAAAGAGCTCATCCTCTGGTGAATTCAGGGTGTCGTCTCGGAAGCATGACCATTATCATCTGAGAACACTGTCCTTTTATCGTCTTCGGATTTCACGCTTCCCATGCCGCATTTTAGGGGACGGGTCAATATGAAAAGTGTCGCCAACCGATCTGACAGAGCGGGGAAGATTGGACCCGCACGACTGCCTAGCTCTAAATGACGTGACCGTTGCTATGCCGACTTTGCCAAAACAAAATCACAGGCGCGCCGGAGCGACTGTAAAGGCTTCCTATGTGGCAATGAAGTGGATGGTTGACCGAGTTGGAGTGGTAGTCATCGTAGTCTCTACTTGTACGTTACTTTGCGAAGGCACCTTGGCCCGGACAACTTCATCACCGCCCTACCGGCAAAGGTAGAAATAAATCATAAGTTGAGATGAAACTTCTATCTAAAAATCTCCGTGAGGCACGCAGCGTAAAACCTAGCCAGCGGAAAACAGGATAGGTGTCACTTGCGACGCCGACACGACGCCGACAAACCATGGCGGGCTTCCTGCCAGGCCGACTTCTTCGTCTCAGCGAAGTGGCTTTACAGTTCAGAACCATGCTTTCCCCACCCATTATGGTATGCCCAGGAATTAGCCCACAACTCATAGGGTCTGGAGAGGAGTAGAGTGCCAAAAGCCTAGAGGTCGCAGTCCGGAGGAGAATTACAGTCACCTGCTTAGAAGCTTAGGATGAGATCGCCCATTATACCGGAATAATACTCGCGCCTTGTCGCACCAGATGGGGCCCATAGGGCCTATGAGTTCGACCGTTAGACAGGAGTTTCGCATTAATTCCTCAACAAAGTATGTGCTGGGTGAGCCTATATTCCATTTATACCAACACTAAGTAGTTACAGTCCGCGTAAGTTATAAGGCTAGACCTACGGTATCAGAGATAGCACATTCAA
seq00026   TATTTGATTCTAAAATTTTGGAGCGATCAACGGATCGACAAGCGACTAGCCACCGGCCTCCATTTTCCAGACCTTTCCGCAATACCTTCCTCAGTTAACGGTACTCTAGGTGTTGACCTGCGCGTCGCGAACAAAGTCGGTGTTATTGTCTCCCAGGGCCGCTATGACGGGTTCTGGTGTCTTGATAAAACTGTCTATGCGTCCGTGGCCCAGATTCTTACCGTAGCTATTTATCGCAAGGAGAACGGAACCTTCGTTCCTGACTGCCCGCAGCGCTAATTGCTCGAGGGCAACCAAATTGGCTACTACGGAAGATGAGTCCAACCGAGGTGTAGTTGCTGCCCGCGATTCGTGGCTGGTGCCGTCCCCTGACGAAATTTACGTCTTCAATGCTGTGGCGATAAACTAACGCATTTCTCCTGGTGCGTGACGGACACATACAGTTCTGTCGACGGTTTCCAATGGGGCTATCCCTGCACGAGGCAAGACAAGTGGGTAAACCTCTGATCTGGGGCTAGAGAACCGATGGAGTAAAGGTATCATTTCATCTTAATGATTTATCCGAAGGTAGGTTGGGGGAGCCCTCTGGCGACCGGAGGTCGATTCCTTAGAAACGTTCTGGCAACGCCTTTAGCGGTTATCGTCGCGACGCGAGAATGCTGCCGAGGGTTAATTATGTGCAAGTCCTTCCCACGGCCACTCGCCTTGTCAGTCAGTCGATGCATTTCAGAAGGAAAATTTTTTTGGTAAGGGGCACATGCGTGAAGAGAATCCCTCATTCGTGCGTTGTTGTTTTCATCCTTCGCCCTCTCGCCAAGGGGCCTAGGGTGGGATGCGTTTTGAATGTTCCTTTCAGTAAGCCCTAGGTAAGGACGATATGATCTGTGAATTGCATAATGTCGCTCACATAGCTCAGGACCACCTCTCTGACGCTTTGGATGCGCGCCGTCCTCCTCATAGTAAGTCATGGCCGTCATATCCCATAACGATCACGGCAGTTACGCATGGCTACCGGCCGAGTCTGTACATGCCGAGGTGCCCCTTCACGTCTCGTCCAGAACGTTCGGGCTTCGTAGACCGAACTGAGCGTACGGAATTACCTAAGCTAGCGTTCTACAGTAATCATTGACTGACGTTCAGTTACGTTTACTCCACAGACAAGTGACCCCTATCTTTTTAGGTGATGATGGAACGCGATTGGATGGTAGTGGATCTTAGGGTTACCCTCAATTCTAGTCTGGTGATAACCACGCTAGGCGACTACGGTCATGTTGATCGACGATGATGATTCCGTGTCAGCTTGACTCTCGATCAGGGCTTAGCTGTTCCGCCTTTGTTTGGAGATCTACAAAGAGCTCATCCTCTGGTGAATTCAGGGTGTCGTCTCGGAAGCATGACCATTATCATCTGAGAACACTGTCCTTTTATCGTCTTCGGATTTCACGCTACCCATGCCGCATTTTAGGGGACGGGTCAATATGAAAAGTGTCGCCAACCGATCTGACAGAGCGGGGAAGATTGGACCCGCACGACTGCCTAGCTCTAAATGACGTGACCGTTGCTATGCCGACTTTGCCAAAACAAAATCACAGGCGCGCCGGAGCGACTGTAAAGGCTTCCTATGTGGCAATGAAGTGGATGGTTGACCGAGTTGGAGTGGTAGTCATCGTAGTCTCTACTTGTACGTTACTTTGCGAAGGCACCTTGGCCCGGACAACTTCATCACCGCCCTACCGGCAAAGGTAGAAATAAATCATAAGTTGAGATGAAACTTCTATCTAAAAATCTCCGTGAGGCACGCAGCGTAAAACCTAGCCAGCGGAAAACAGGATAGGTGTCACTTGCGACGCCGACACGACGCCGACAAACCATGGCGGGCTTCCTGCCAGGCCGACTTCTTCGTCTCAGCGAAGTGGCTTTACAGTTCAGAACCATGCTTTCCCCACCCATTATGGTATGCCCAGGAATTAGCCCACAACTCATAGGGTCTGGAGAGGAGTAGAGTGCCAAAAGCCTAGAGGTCGCAGTCCGGAGGAGAATTACAGTCACCTGCTTAGAAGCTTAGGATGAGATCGCCCATTATACCGGAATAATACTCGCGCCTTGTCGCACCAGATGGGGCCCATAGGGCCTATGAGTTCGACCGTTAGACAGGAGTTTCGCATTAATTCCTCAACAAAGTATGTGCTGGGTGAGCCTATATTCCATTTATACCAACACTAAGTAGTTACAGTCCGCGTAAGTTATAAGGCTAGACCTACGGTATCAGAGATAGCACATTCAA
seq00027   TATTTGATTCTAAAATTTTGGAGCGATCAACGGATCGACAAGCGACTAGCCACCGGCCTCCATTTTCCAGACCTTTCCGCAATACCTTCCTCAGTTAACGGTACTCTAGGTGTTGACCTGCGCGTCGCGAACAAAGTCGGTGTTATTGTCTCCCAGGGCCGCTATGACGGGTTCTGGTGTCTTGATAAAACTGTCTATGCGTCCGTGGCCCAGATTCTTACCGTAGCTATTTATCGCAAGGAGAACGGAACCTTCGTTCCTGACTGCCCGCAGCGCTAATTGCTCGAGGGCAACCAAATTGGCTACTACGGAAGATGAGTCCAACCGAGGTGTAGTTGCTGCCCGCGATTCGTGGCTGGTGCCGTCCCCTGACGAAATTTACGTCTTCAATGCTGTGGCGATAAACTAACGCATTTCTCCTGGTGCGTGACGGACACATACAGTTCTGTCGACGGTTTCCAATGGGGCTATCCCTGCACGAGGCAAGACAAGTGGGTAAACCTCTGATCTGGGGCTAGAGAACCGATGGAGTAAAGGTATCATTTCATCTTAATGATTTATCCGAAGGTAGGTTGGGGGAGCCCTCTGGCGACCGGAGGTCGATTCCTTAGAAACGTTCTGGCAACGCCTTTAGCGGTTATCGTCGCGACGCGAGAATGCTGCCGAGGGTTAATTATGTGCAAGTCCTTCCCACGGCCACTCGCCTTGTCAGTCAGTCGATGCTTTTCAGAAGGAAAATTTTTTTGGTAAGGGGCACATGCGTGAAGAGAATCCCTCATTCGTGCGTTGTTGTTTTCATCCTTCGCCCTCTCGCCAAGGGGCCTAGGGTGGGATGCGTTTTGAATGTTCCTTTCAGTAAGCCCTAGGTAAGGACGATATGATCTGTGAATTGCATAATGTCGCTCACATAGCTCAGGACCACCTCTCTGACGCTTTGGATGCGCGCCGTCCTCCTCATAGTAAGTCATGGCCGTCATATCCCATAACGATCACGGCAGTTACGCATGGCTACCGGCCGAGTCTGTACATGCCGAGGTGCCCCTTCACGTCTCGTCCAGAACGTTCGGGCTTCGTAGACCGAACTGAGCGTACGGAATTACCTAAGCTAGCGTTCTACAGTAATCATTGACTGACGTTCAGTTACGTTTACTCCACAGACAAGTGACCCCTATCTTTTTAGGTGACGATGGAACGCGATTGGATGGTAGTGGATCTTAGGGTTACCCTCAATTCTAGTCTGGTGATAACCACGCTAGGCGACTACGGTCATGTTGATCGACGATGATGATTCCGTGTCAGCTTGACTCTCGATCAGGGCTTAGCTGTTCCGCCTTTGTTTGGAGATCTACAAAGAGCTCATCCTCTGGTGAATTCAGGGTGTCGTCTCGGAAGCATGACCATTATCATCTGAGAACACTGTCCTTTTATCGTCTTCGGATTTCACGCTACCCATGCCGCATTTTAGGGGACGGGTCAATATGAAAAGTGTCGCCAACCGATCTGACAGAGCGGGGAAGATTGGACCCGCACGACTGCCTAGCTCTAAATGACGTGACCGTTGCTATGCCGACTTTGCCAAAACAAAATCACAGGCGCGCCGGAGCGACTGTAAAGGCTTCCTATGTGGCAATGAAGTGGATGGTTGACCGAGTTGGAGTGGTAGTCATCGTAGTCTCTACTTGTACGTTACTTTGCGAAGGCACCTTGGCCCGGACAACTTCATCACCGCCCTACCGGCAAAGGTAGAAATAAATCATAAGTTGAGATGAAACTTCTATCTAAAAATCTCCGTGAGGCACGCAGCGTAAAACCTAGCCAGCGGAAAACAGGATAGGTGTCACTTGCGACGCCGACACGACGCCGACAAACCATGGCGGGCTTCCTGCCAGGCCGACTTCTTCGTCTCAGCGAAGTGGCTTTACAGTTCAGAACCATGCTTTCCCCACCCATTATGGTATGCCCAGGAATTAGCCCACAACTCATAGGGTCTGGAGAGGAGTAGAGTGCCAAAAGCCTAGAGGTCGCAGTCCGGAGGAGAATTACAGTCACCTGCTTAGAAGCTTAGGATGAGATCGCCCATTATACCGGAATAATACTCGCGCCTTGTCGCACCAGATGGGGCCCATAGGGCCTATGAGTTCGACCGTTAGACAGGAGTTTCGCATTAATTCCTCAACAAAGTATGTGCTGGGTGAGCCTATATTCCATTTATACCAACACTAAGTAGTTACAGTCCGCGTAAGTTATAAGGCTAGACCTACGGTATCAGAGATAGCACATTCAA
seq00028   TATTTGATTCTAAAATTTTGGAGCGATCAACGGATCGACAAGCGACTAGCCACCGGCCTCCATTTTCCAGACCTTTCCGCAATACCTTCCTCAGTTAACGGTACTCTAGGTGTTGACCTGCGCGTCGCGAACAAAGTCGGTGTTATTGTCTCCCAGGGCCGCTATGACGGGTTCTGGTGTCTTGATAAAACTGTCTATGCGTCCGTGGCCCAGATTCTTACCGTAGCTATTTATCGCAAGGAGAACGGAACCTTCGTTCCTGACTGCCCGCAGCGCTAATTGCTCGAGGGCAACCAAATTGGCTACTACGGAAGATGAGTCCAACCGAGGTGTAGTTGCTGCCCGCGATTCGTGGCTGGTGCCGTCCCCTGACGAAATTTACGTCTTCAATGCTGTGGCGATAAACTAACGCATTTCTCCTGGTGCGTGACGGACACATACAGTCCTGTCGACGGTTTCCAATGGGGCTATCCCTGCACGAGGCAAGACAAGTGGGTAAACCTCTGATCTGGGGCTAGAGAACCGATGGAGTAAAGGTATCATTTCATCTTAATGATTTATCCGAAGGTAGGTTGGGGGAGCCCTCTGGCGACCGGAGGTCGATTCCTTAGAAACGTTCTGGCAACGCCTTTAGCGGTTATCGTCGCGACGCGAGAATGCTGCCGAGGGTTAATTATGTGCAAGTCCTTCCCACGGCCACTCGCCTTGTCAGTCAGTCGATGCATTTCAGAAGGAAAATTTTTTTGGTAAGGGGCACATGCGTGAAGAGAATCCCTCATTCGTGCGTTGTTGTTTTCATCCTTCGCCCTCTCGCCAAGGGGCCTAGGGTGGGATGCGTTTTGAATGTTCCTTTCAGTAAGCCCTAGGTAAGGACGATATGATCTGTGAATTGCATAATGTCGCTCACATAGCTCAGGACCTCCTCTCTGACGCTTTGGATGCGCGCCGTCCTCCTCATAGTAAGTCATGGCCGTCATATCCCATAACGATCACGGCAGTTACGCATGGCTACCGGCCGAGTCTGTACATGCCGAGGTGCCCCTTCACGTCTCGTCCAGAACGTTCGGGCTTCGTAGACCGAACTGAGCGTACGGAATTACCTAAGCTAGCGTTCTACAGTAATCATTGACTGACGTTCAGTTACGTTTACTCCACAGACAAGTGACCCCTATCTTTTTAGGTGACGATGGAACGCGATTGGATGGTAGTGGATCTTAGGGTTACCCTCAATTCTAGTCTGGTGATAACCACGCTAGGCGACTACGGTCATGTTGATCGACGATGATGATTCCGTGTCAGCTTGACTCTCGATCAGGGCTTAGCTGTTCCGCCTTTGTTTGGAGATCTACAAAGAGCTCATCCTCTGGTGAATTCAGGGTGTCGTCTCGGAAGCATGACCATTATCATCTGAGAACACTGTCCTTTTATCGTCTTCGGATTTCACGCTACCCATGCCGCATTTTAGGGGACGGGTCAATATGAAAAGTGTCGCCAACCGATCTGACAGAGCGGGGAAGATTGGACCCGCACGACTGCCTAGCTCTAAATGACGTGACCGTTGCTATGCCGACTTTGCCAAAACAAAATCACAGGCGCGCCGGAGCGACTGTAAAGGCTTCCTATGTGGCAATGAAGTGGATGGTTGACCGAGTTGGAGTGGTAGTCATCGTAGTCTCTACTTGTACGTTACTTTGCGAAGGCACCTTGGCCCGGACAACTTCATCACCGCCCTACCGGCAAAGGTAGAAATAAATCATAAGTTGAGATGAAACTTCTATCTAAAAATCTCCGTGAGGCACGCAGCGTAAAACCTAGCCAGCGGAAAACAGGATAGGTGTCACTTGCGACGCCGACACGACGCCGACAAACCATGGCGGGCTTCCTGCCAGGCCGACTTCTTCGTCTCAGCGAAGTGGCTTTACAGTTCAGAACCATGCTTTCCCCACCCATTATGGTATGCCCAGGAATTAGCCCACAACTCATAGGGTCTGGAGAGGAGTAGAGTGCCAAAAGCCTAGAGGTCGCAGTCCGGAGGAGAATTACAGTCACCTGCTTAGAAGCTTAGGATGAGATCGCCCATTATACCGGAATAATACTCGCGCCTTGTCGCACCAGATGGGGCCCATAGGGCCTATGAGTTCGACCGTTAGACAGGAGTTTCGCATTAATTCCTCAACAAAGTATGTGCTGGGTGAGCCTATATTCCATTTATACCAACACTAAGTAGTTACAGTCCGCGTAAGTTATAAGGCTAGACCTACGGTATCAGAGATAGCACATTCAA
seq00029   TATTTGATTCTAAAATTTTGGAGCGATCAACGGATCGACAAGCGACTAGCCACCGGCCTCCATTTTCCAGACCTTTCCGCAATACCTTCCTCAGTTAACGGTACTCTAGGTGTTGACCTGCGCGTCGCGAACAAAGTCGGTGTTATTGTCTCCCAGGGCCGCTATGACGGGTTCTGGTGTCTTGATAAAACTGTCTATGCGTCCGTGGCCCAGATTCTTACCGTAGCTATTTATCGCAAGGAGAACGGAACCTTCGTTCCTGACTGCCCGCAGCGCTAATTGCTCGAGGGCAACCAAATTGGCTACTACGGAAGATGAGTCCAACCGAGGTGTAGTTGCTGCCCGCGATTCGTGGCTGGTGCCGTCCCCTGACGAAATTTACGTCTTCAATGCTGTGGCGATAAACTAACGCATTTCTCCTGGTGCGTGACGGACACATACAGTTCTGTCGACGGTTTCCAATGGGGCTATCCCTGCACGAGGCAAGACAAGTGGGTAAACCTCTGATCTGGGGCTAGAGAACCGATGGAGTAAAGGTATCATTTCATCTTAATGATTTATCCGAAGGTAGGTTGGGGGAGCCCTCTGGCGACCGGAGGTCGATTCCTTAGAAACGTTCTGGCAACGCCTTTAGCGGTTATCGTCGCGACGCGAGAATGCTGCCGAGGGTTAATTATGTGCAAGTCCTTCCCACGGCCACTCGCCTTGTCAGTCAGTCGATGCATTTCAGAAGGAAAATTTTTTTGGTAAGGGGCACATGCGTGAAGAGAATCCCTCATTCGTGCGTTGTTGTTTTCATCCTTCGCCCTCTCGCCAAGGGGCCTAGGGTGGGATGCGTTTTGAATGTTCCTTTCAGTAAGCCCTAGGTAAGGACGATATGATCTGTGAATTGCATAATGTCGCTCACATAGCTCAGGACCACCTCTCTGACGCTTTGGATGCGCGCCGTCCTCCTCATAGTAAGTCATGGCCGTCATATCCCATAACGATCACGGCAGTTACGCATGGCTACCGGCCGAGTCTGTACATGCCGAGGTGCCCCTTCACGTCTCGTCCAGAACGTTCGGGCTTCGTAGACCGAACTGAGCGTACGGAATTACCTAAGCTAGCGTTCTACAGTAATCATTGACTGACGTTCAGTTACGTTTACTCCACAGACAAGTGACCCCTATCTTTTTAGGTGACGATGGAACGCGATTGGATGGTAGTGGATCTTAGGGTTACCCTCAATTCTAGTCTGGTGATAACCACGCTAGGCGACTACGGTCATGTTGATCGACGATGATGATTCCGTGTCAGCTTGACTCTCGATCAGGGCTTAGCTGTTCCGCCTTTGTTTGGAGATCTACAAAGAGCTCATCCTCTGGTGAATTCAGGGTGTCGTCTCGGAAGCATGACCATTATCATCTGAGAACACTGTCCTTTTATCGTCTTCGGATTTCACGCTACCCATGCCGCATTTTAGGGGACGGGTCAATATGAAAAGTGTCGCCAACCGATCTGACAGAGCGGGGAAGATTGGACCCGCACGACTGCCTAGCTCTAAATGACGTGACCGTTGCTATGCCGACTTTGCCAAAACAAAATCACAGGCGCGCCGGAGCGACTGTAAAGGCTTCCTATGTGGCAATGAAGTGGATGGTTGACCGAGTTGGAGTGGTAGTCATCGTAGTCTCTACTTGTACGTTACTTTGCGAAGGCACCTTGGCCCGGACAACTTCATCACCGCCCTACCGGCAAAGGTAGAAATAAATCATAAGTTGAGATGAAACTTCTATCTAAAAATCTCCGTGAGGCACGCAGCGTAAAACCTAGCCAGCGGAAAACAGGATAGGTGTCACTTGCGACGCCGACACGACGCCGACAAACCATGGCGGGCTTCCTGCCAGGCCGACTTCTTCGTCTCAGCGAAGTGGCTTTACAGTTCAGAACCATGCTTTCCCCACCCATTCTGGTATGCCCAGGAATTAGCCCACAACTCATAGGGTCTGGAGAGGAGTAGAGTGCCAAAAGCCTAGAGGTCGCAGTCCGGAGGAGAATTACAGTCACCTGCTTAGAAGCTTAGGATGAGATCGCCCATTATACCGGAATAATACTCGCGCCTTGTCGCACCAGATGGGGCCCATAGGGCCTATGAGTTCGACCGTTAGACAGGAGTTTCGCATTAATTCCTCAACAAAGTATGTGCTGGGTGAGCCTATATTCCATTTATACCAACACTAAGTAGTTACAGTCCGCGTAAGTTATAAGGCTAGACCTACGGTATCAGAGATAGCACATTCAA
seq00030   TATTTGATTCTAAAATTTTGGAGCGATCAACGGATCGACAAGCGACTAGCCACCGGCCTCCATTTTCCAGACCTTTCCGCAATACCTTCCTCAGTTAACGGTACTCTAGGTGTTGACCTGCGCGTCGCGAACAAAGTCGGTGTTATTGTCTCCCAGGGCCGCTATGACGGGTTCTGGTGTCTTGATAAAACTGTCTATGCGTCCGTGGCCCAGATTCTTACCGTAGCTATTTATCGCAAGGAGAACGGAACCTTCGTTCCTGACTGCCCGCAGCGCTAATTGCTCGAGGGCAACCAAATTGGCTACTACGGAAGATGAGTCCAACCGAGGTGTAGTTGCTGCCCGCGATTCGTGGCTGGTGCCGTCCCCTGACGAAATTTACGTCTTCAATGCTGTGGCGATAAACTAACGCATTTCTCCTGGTGCGTGACGGACACATACAGTCCTGTCGACGGTTTCCAATGGGGCTATCCCTGCACGAGGCAAGACAAGTGGGTAAACCTCTGATCTGGGGCTAGAGAACCGATGGAGTAAAGGTATCATTTCATCTTAATGATTTATCCGAAGGTAGGTTGGGGGAGCCCTCTGGCGACCGGAGGTCGATTCCTTAGAAACGTTCTGGCAACGCCTTTAGCGGTTATCGTCGCGACGCGAGAATGCTGCCGAGGGTTAATTATGTGCAAGTCCTTCCCACGGCCACTCGCCTTGTCAGTCAGTCGATGCATTTCAGAAGGAAAATTTTTTTGGTAAGGGGCACATGCGTGAAGAGAATCCCTCATTCGTGCGTTGTTGTTTTCATCCTTCGCCCTCTCGCCAAGGGGCCTAGGGTGGGATGCGTTTTGAATGTTCCTTTCAGTAAGCCCTAGGTAAGGACGATATGATCTGTGAATTGCATAATGTCGCTCACATAGCTCAGGACCACCTCTCTGACGCTTTGGATGCGCGCCGTCCTCCTCATAGTAAGTCATGGCCGTCATATCCCATAACGATCACGGCAGTTACGCATGGCTACCGGCCGAGTCTGTACATGCCGAGGTGCCCCTTCACGTCTCGTCCAGAACGTTCGGGCTTCGTAGACCGAACTGAGCGTACGGAATTACCTAAGCTAGCGTTCTACAGTAATCATTGACTGACGTTCAGTTACGTTTACTCCACAGACAAGTGACCCCTATCTTTTTAGGTGACGATGGAACGCGATTGGATGGTAGTGGATCTTAGGGTTACCCTCAATTCTAGTCTGGTGATAACCACGCTAGGCGACTACGGTCATGTTGATCGACGATGATGATTCCGTGTCAGCTTGACTCTCGATCAGGGCTTAGCTGTTCCGCCTTTGTTTGGAGATCTACAAAGAGCTCATCCTCTGGTGAATTCAGGGTGTCGTCTCGGAAGCATGACCATTATCATCTGAGAACACTGTCCTTTTATCGTCTTCGGATTTCACGCTACCCATGCCGCATTTTAGGGGACGGGTCAATATGAAAAGTGTCGCCAACCGATCTGACAGAGCGGGGAAGATTGGACCCGCACGACTGCCTAGCTCTAAATGACGTGACCGTTGCTATGCCGACTTTGCCAAAACAAAATCACAGGCGCGCCGGAGCGACTGTAAAGGCTTCCTATGTGGCAATGAAGTGGATGGTTGACCGAGTTGGAGTGGTAGTCATCGTAGTCTCTACTTGTACGTTACTTTGCGAAGGCACCTTGGCCCGGACAACTTCATCACCGCCCTACCGGCAAAGGTAGAAATAAATCATAAGTTGAGATGAAACTTCTATCTAAAAATCTCCGTGAGGCACGCAGCGTAAAACCTAGCCAGCGGAAAACAGGATAGGTGTCACTTGCGACGCCGACACGACGCCGACAAACCATGGCGGGCTTCCTGCCAGGCCGACTTCTTCGTCTCAGCGAAGTGGCTTTACAGTTCAGAACCATGCTTTCCCCACCCATTATGGTATGCCCAGGAATTAGCCCACAACTCATAGGGTCTGGAGAGGAGTAGAGTGCCAAAAGCCTAGAGGTCGCAGTCCGGAGGAGAATTACAGTCACCTGCTTAGAAGCTTAGGATGAGATCGCCCATTATACCGGAATAATACTCGCGCCTTGTCGCACCAGATGGGGCCCATAGGGCCTATGAGTTCGACCGTTAGACAGGAGTTTCGCATTAATTCCTCAACAAAGTATGTGCTGGGTGAGCCTATATTCCATTTATACCAACACTAAGTAGTTACAGTCCGCGTAAGTTATAAGGCTAGACCTACGGTATCAGAGATAGCACATTCAA
seq00031   TATTTGATTCTAAAATTTTGGAGCGATCAACGGATCGACAAGCGACTAGCCACCGGCCTCCATTTTCCAGACCTTTCCGCAATACCTTCCTCAGTTAACGGTACTCTAGGTGTTGACCTGCGCGTCGCGAACAAAGTCGGTGTTATTGTCTCCCAGGGCCGCTATGACGGGTTCTGGTGTCTTGATAAAACTGTCTATGCGTCCGTGGCCCAGATTCTTACCGTAGCTATTTATCGCAAGGAGAACGGAACCTTCGTTCCTGACTGCCCGCAGCGCTAATTGCTCGAGGGCAACCAAATTGGCTACTACGGAAGATGAGTCCAACCGAGGTGTAGTTGCTGCCCGCGATTCGTGGCTGGTGCCGTCCCCTGACGAAATTTACGTCTTCAATGCTGTGGCGATAAACTAACGCATTTCTCCTGGTGCGTGACGGACACATACAGTCCTGTCGACGGTTTCCAATGGGGCTATCCCTGCACGAGGCAAGACAAGTGGGTAAACCTCTGATCTGGGGCTAGAGAACCGATGGAGTAAAGGTATCATTTCATCTTAATGATTTATCCGAAGGTAGGTTGGGGGAGCCCTCTGGCGACCGGAGGTCGATTCCTTAGAAACGTTCTGGCAACGCCTTTAGCGGTTATCGTCGCGACGCGAGAATGCTGCCGAGGGTTAATTATGTGCAAGTCCTTCCCACGGCCACTCGCCTTGTCAGTCAGTCGATGCATTTCAGAAGGAAAATTTTTTTGGTAAGGGGCACATGCGTGAAGAGAATCCCTCATTCGTGCGTTGTTGTTTTCATCCTTCGCCCTCTCGCCAAGGGGCCTAGGGTGGGATGCGTTTTGAATGTTCCTTTCAGTAAGCCCTAGGTAAGGACGATATGATCTGTGAATTGCATAATGTCGCTCACATAGCTCAGGACCACCTCTCTGACGCTTTGGATGCGCGCCGTCCTCCTCATAGTAAGTCATGGCCGTCATATCCCATAACGATCACGGCAGTTACGCATGGCTACCGGCCGAGTCTGTACATGCCGAGGTGCCCCTTCACGTCTCGTCCAGAACGTTCGGGCTTCGTAGACCGAACTGAGCGTACGGAATTACCTAAGCTAGCGTTCTACAGTAATCATTGACTGACGTTCAGTTACGTTTACTCCACAGACAAGTGACCCCTATCTTTTTAGGTGACGATGGAACGCGATTGGATGGTAGTGGATCTTAGGGTTACCCTCAATTCTAGTCTGGTGATAACCACGCTAGGCGACTACGGTCATGTTGATCGACGATGATGATTCCGTGTCAGCTTGACTCTCTATCAGGGCTTAGCTGTTCCGCCTTTGTTTGGAGATCTACAAAGAGCTCATCCTCTGGTGAATTCATGGTGTCGTCTCGGAAGCATGACCATTATCATCTGAGAACACTGTCCTTTTATCGTCTTCGGATTTCACGCTACCCATGCCGCATTTTAGGGGACGGGTCAATATGAAAAGTGTCGCCAACCGATCTGACAGAGCGGGGAAGATTGGACCCGCACGACTGCCTAGCTCTAAATGACGTGACCGTTGCTATGCCGACTTTGCCAAAACAAAATCACAGGCGCGCCGGAGCGACTGTAAAGGCTTCCTATGTGGCAATGAAGTGGATGGTTGACCGAGTTGGAGTGGTAGTCATCGTAGTCTCTACTTGTACGTTACTTTGCGAAGGCACCTTGGCCCGGACAACTTCATCACCGCCCTACCGGCAAAGGTAGAAATAAATCATAAGTTGAGATGAAACTTCTATCTAAAAATCTCCGTGAGGCACGCAGCGTAAAACCTAGCCAGCGGAAAACAGGATAGGTGTCACTTGCGACGCCGACACGACGCCGACAAACCATGGCGGGCTTCCTGCCAGGCCGACTTCTTCGTCTCAGCGAAGTGGCTTTACAGTTCAGAACCATGCTTTCCCCACCCATTATGGTATGCCCAGGAATTAGCCCACAACTCATAGGGTCTGGAGAGGAGTAGAGTGCCAAAAGCCTAGAGGTCGCAGTCCGGAGGAGAATTACAGTCACCTGCTTAGAAGCTTAGGATGAGATCGCCCATTATACCGGAATAATACTCGCGCCTTGTCGCACCAGATGGGGCCCATAGGGCCTATGAGTTCGACCGTTAGACAGGAGTTTCGCATTAATTCCTCAACAAAGTATGTGCTGGGTGAGCCTATATTCCATTTATACCAACACTAAGTAGTTACAGTCCGCGTAAGTTATAAGGCTAGACCTACGGTATCAGAGATAGCACATTCAA
seq00032   TATTTGATTCTAAAATTTTGGAGCGATCAACGGATCGACAAGCGACTAGCCACCGGCCTCCATTTTCCAGACCTTTCCGCAATACCTTCCTCAGTTAACGGTACTCTAGGTGTTGACCTGCGCGTCGCGAACAAAGTCGGTGTTATTGTCTCCCAGGGCCGCTATGACGGGTTCTGGTGTCTTGATAAAACTGTCTATGCGTCCGTGGCCCAGATTCTTACCGTAGCTATTTATCGCAAGGAGAACGGAACCTTCGTTCCTGACTGCCCGCAGCGCTAATTGCTCGAGGGCAACCAAATTGGCTACTACGGAAGATGAGTCCAACCGAGGTGTAGTTGCTGCCCGCGATTCGTGGCTGGTGCCGTCCCCTGACGAAATTTACGTCTTCAATGCTGTGGCGATAAACTAACGCATTTCTCCTGGTGCGTGACGGACACATACAGTCCTGTCGACGGTTTCCAATGGGGCTATCCCTGCACGAGGCAAGACAAGTGGGTAAACCTCTGATCTGGGGCTAGAGAACCGATGGAGTAAAGGTATCATTTCATCTTAATGATTTATCCGAAGGTAGGTTGGGGGAGCCCTCTGGCGACCGGAGGTCGATTCCTTAGAAACGTTCTGGCAACGCCTTTAGCGGTTATCGTCGCGACGCGAGAATGCTGCCGAGGGTTAATTATGTGCAAGTCCTTCCCACGGCCACTCGCCTTGTCAGTCAGTCGATGCATTTCAGAAGGAAAATTTTTTTGGTAAGGGGCACATGCGTGAAGAGAATCCCTCATTCGTGCGTTGTTGTTTTCATCCTTCGCCCTCTCGCCAAGGGGCCTAGGGTGGGATGCGTTTTGAATGTTCCTTTCAGTAAGCCCTAGGTAAGGACGATATGATCTGTGAATTGCATAATGTCGCTCACATAGCTCAGGACCTCCTCTCTGACGCTTTGGATGCGCGCCGTCCTCCTCATAGTAAGTCATGGCCGTCATATCCCATAACGATCACGGCAGTTACGCATGGCTACCGGCCGAGTCTGTACATGCCGAGGTGCCCCTTCACGTCTCGTCCAGAACGTTCGGGCTTCGTAGACCGAACTGAGCGTACGGAATTACCTAAGCTAGCGTTCTACAGTAATCATTGACTGACGTTCAGTTACGTTTACTCCACAGACAAGTGACCCCTATCTTTTTAGGTGACGATGGAACGCGATTGGATGGTAGTGGATCTTAGGGTTACCCTCAATTCTAGTCTGGTGATAACCACGCTAGGCGACTACGGTCATGTTGATCGACGATGATGTTTCCGTGTCAGCTTGACTCTCGATCAGGGCTTAGCTGTTCCGCCTTTGTTTGGAGATCTACAAAGAGCTCATCCTCTGGTGAATTCAGGGTGTCGTCTCGGAAGCATGACCATTATCATCTGAGAACACTGTCCTTTTATCGTCTTCGGATTTCACGCTACCCATGCCGCATTTTAGGGGACGGGTCAATATGAAAAGTGTCGCCAACCGATCTGACAGAGCGGGGAAGATTGGACCCGCACGACTGCCTAGCTCTAAATGACGTGACCGTTGCTATGCCGACTTTCCCAAAACAAAATCACAGGCGCGCCGGAGCGACTGTAAAGGCTTCCTATGTGGCAATGAAGTGGATGGTTGACCGAGTTGGAGTGGTAGTCATCGTAGTCTCTACTTGTACGTTACTTTTCGAAGGCACCTTGGCCCGGACAACTTCATCACCGCCCTACCGGCAAAGGTAGAAATAAATCATAAGTTGAGATGAAACTTCTATCTAAAAATCTCCGTGAGGCACGCCGCGTAAAACCTAGCCAGCGGAAAACAGGATAGGTGTCACTTGCGACGCCGACACGACGCCGACAAACCATGGCGGGCTTCCTGCCAGGCCGACTTCTTCGTCTCAGCGAAGTGGCTTTACAGTTCAGAACCATGCTTTCCCCACCCATTATGGTATGCCCAGGAATTAGCCCACAACTCATAGGGTCTGGAGAGGAGTAGAGTGCCAAAAGCCTAGAGGTCGCAGTCCGGAGGAGAATTACAGTCACCTGCTTAGAAGCTTAGGATGAGATCGCCCATTATACCGGAATAATACTCGCGCCTTGTCGCACCAGATGGGGCCCATAGGGCCTATGAGTTCGACCGTTAGACAGGAGTTTCGCATTAATTCCTCAACAAAGTATGTGCTGGGTGAGCCTATATTCCATTTATACCAACACTAAGTAGTTACAGTCCGCGTAAGTTATAAGGCTAGACCTACGGTATCAGAGATAGCACATTCAA
seq00033   TATTTGATTCTAAAATTTTGGAGCGATCAACGGATCGACAAGCGACTAGCCACCGGCCTCCATTTTCCAGACCTTTCCGCAATACCTTCCTCAGTTAACGGTACTCTAGGTGTTGACCTGCGCGTCGCGAACAAAGTCGGTGTTATTGTCTCCCAGGGCCGCTATGACGGGTTCTGGTGTCTTGATAAAACTGTCTATGCGTCCGTGGCCCAGATTCTTACCGTAGCTATTTATCGCAAGGAGAACGGAACCTTCGTTCCTGACTGCCCGCAGCGCTAATTGCTCGAGGGCAACCAAATTGGCTACTACGGAAGATGAGTCCAACCGAGGTGTAGTTGCTGCCCGCGATTCGTGGCTGGTGCCGTCCCCTGACGAAATTTACGTCTTCAATGCTGTGGCGATAAACTAACGCATTTCTCCTGGTGCGTGACGGACACATACAGTCCTGTCGACGGTTTCCAATGGGGCTATCCCTGCACGAGGCAAGACAAGTGGGTAAACCTCTGATCTGGGGCTAGAGAACCGATGGAGTAAAGGTATCATTTCATCTTAATGATTTATCCGAAGGTAGGTTGGGGGAGCCCTCTGGCGACCGGAGGTCGATTCCTTAGAAACGTTCTGGCAACGCCTTTAGCGGTTATCGTCGCGACGCGAGAATGCTGCCGAGGGTTAATTATGTGCAAGTCCTTCCCACGGCCACTCGCCTTGTCAGTCAGTCGATGCATTTCAGAAGGAAAATTTTTTTGGTAAGGGGCACATGCGTGAAGAGAATCCCTCATTCGTGCGTTGTTGTTTTCATCCTTCGCCCTCTCGCCAAGGGGCCTAGGGTGGGATGCGTTTTGAATGTTCCTTTCAGTAAGCCCTAGGTAAGGACGATATGATCTGTGAATTGCATAATGTCGCTCACATAGCTCAGGACCTCCTCTCTGACGCTTTGGATGCGCGCCGTCCTCCTCATAGTAAGTCATGGCCGTCATATCCCATAACGATCACGGCAGTTACGCATGGCTACCGGCCGAGTCTGTACATGCCGAGGTGCCCCTTCACGTCTCGTCCAGAACGTTCGGGCTTCGTAGACCGAACTGAGCGTACGGAATTACCTAAGCTAGCGTTCTACAGTAATCATTGACTGACGTTCAGTTACGTTTACTCCACAGACAAGTGACCCCTATCTTTTTAGGTGACGATGGAACGCGATTGGATGGTAGTGGATCTTAGGGTTACCCTCAATTCTAGTCTGGTGATAACCACGCTAGGCGACTACGGTCATGTTGATCGACGATGATGTTTCCGTGTCAGCTTGACTCTCGATCAGGGCTTAGCTGTTCCGCCTTTGTTTGGAGATCTACAAAGAGCTCATCCTCTGGTGAATTCAGGGTGTCGTCTCGGAAGCATGACCATTATCATCTGAGAACACTGTCCTTTTATCGTCTTCGGATTTCACGCTACCCATGCCGCATTTTAGGGGACGGGTCAATATGAAAAGTGTCGCCAACCGATCTGACAGAGCGGGGAAGATTGGACCCGCACGACTGCCTAGCTCTAAATGACGTGACCGTTGCTATGCCGACTTTGCCAAAACAAAATCACAGGCGCGCCGGAGCGACTGTAAAGGCTTCCTATGTGGCAATGAAGTGGATGGTTGACCGAGTTGGAGTGGTAGTCATCGTAGTCTCTACTTGTACGTTACTTTTCGAAGGCACCTTGGCCCGGACAACTTCATCACCGCCCTACCGGCAAAGGTAGAAATAAATCATAAGTTGAGATGAAACTTCTATCTAAAAATCTCCGTGAGGCACGCCGCGTAAAACCTAGCCAGCGGAAAACAGGATAGGTGTCACTTGCGACGCCGACACGACGCCGACAAACCATGGCGGGCTTCCTGCCAGGCCGACTTCTTCGTCTCAGCGAAGTGGCTTTACAGTTCAGAACCATGCTTTCCCCACCCATTATGGTATGCCCAGGAATTAGCCCACAACTCATAGGGTCTGGAGAGGAGTAGAGTGCCAAAAGCCTAGAGGTCGCAGTCCGGAGGAGAATTACAGTCACCTGCTTAGAAGCTTAGGATGAGATCGCCCATTATACCGGAATAATACTCGCGCCTTGTCGCACCAGATGGGGCCCATAGGGCCTATGAGTTCGACCGTTAGACAGGAGTTTCGCATTAATTCCTCAACAAAGTATGTGCTGGGTGAGCCTATATTCCATTTATACCAACACTAAGTAGTTACAGTCCGCGTAAGTTATAAGGCTAGACCTACGGTATCAGAGATAGCACATTCAA
