# Supplementary material for: How Good Are Indirect Tests at Detecting Recombination in Human mtDNA?
Source: G3 (Bethesda). 2013 Jul 1;3(7):1095–104. doi: 10.1534/g3.113.006510 (PMC3704238; doi:10.1534/g3.113.006510)
Supplement: Supporting Information [file supp_g3.113.006510_FileS2.gz › SequenceData/mtDNA_ratehet&popgrowth/10/3rdbase/Infiles/10_77-new.txt]

33 2284
seq00001   TGTTTGACAAAAAGAGATCGCGCTCAGCTGCCGTAATAATGGCGTGGCAGGCGAAGAAATCTGATCATACTAGCACCCGGGTGTCTACAAAATTCAAGTTCTCCTAAACGCTCGGTACGCTTAAACTATACCCAATTGCCCCAGTAGTCTCATGCCGTGAGGGACGATACGGCAGGTCCCTGCTTTCGCGAAAGACTGTGGGGAGCTTCCCCAGGGCATATGGAAGCATAGGTCTAAACTACGTATATGAGAATATCAGTTCTTATAATAGGGATGCACCAATGGAACATAAATAGTCTCTAGTAACTCCTTACGGTCCCTAGACGGCCCTTGCTTAAGCCCATCGATCTTCGAACATTATTTCTGAATTAGGGCGGGTTCGCCGAGCGCTTGAGTTACCTTGAAGCACCTCTGATCCGAGAGTAAGAAAGAATAAGCGATTACGTGCCCCCTAAGTCCTTGGGCAAGAAGTGGTAGTTCGAACAGTTTGGCAGACCCTACAGGCGGGTAAGTCCTGGCACTCAAAATTATTCTGGCCGAGGAATGCGGTATTCGCTATGGCGAAATGATTCATCGCCTGTGCGAAGCGCCACCTCTACGCGTTCTAGGTCTAGAGGCCGACCCTGAGCTTGGGTGTCCCGCCGGAGCGATAAGTGGGCACTCCCTACTGGAATTCACGACCAGTCAATACTAGCCTTAATTTAACGCTGGTGCCCAGCTGCTGACTTAATCGCCTTGGTCCCTAACAATGTTCGGGATAAGATTGTATATACAAACTGGCACCGCAGACCGTCTCGCCTCGAAAGGGATGCCTCCAGTAACAAGGAAGTTTGCCGCGAATACCCTGCAAACTACCCAGCCTCTCGCTGACGTTGCAAACTCGATGATCGTGCAGGTGCGCCGAGCCCGTCATGTGGTTCACAGCTCTAAGTTAGCAAGCATCCGAAACTGGTCGGAAAAAGAGTACGCATACTAGTTTATGTGAGCTTGCTATCTTCGCGCGCTAGGATAAGCAGGTAGGACGCCACTCTTGTACCCTCCCACCAGGGGCATTTCGTAGAACACCTCTCCCTTGTTTAATGTCCTGCACGCAATAACTGTATCATAATGGAACTTTAAACACGTAATATGAAGATGCTAGCACTACGCCGTTAGGATATAATCGCCTGACCTATTCGCAGATTTCCCGCTAATTATTCCCCTTGCTCTTACGTGCACGGATCGGAAGAGAGGTCTGTTTCAGCGCTCTCGTCCTTCGAGCCGTTGGAGACTTAGCACCCAGTAGGTTTTACCATGGCATTGGACCATCCGCTAAGGAGGAGTGTTATCAATGAGATTGGGCCAGTCTTTCCATCCGGACCCCTTCGGCCTTCGCAGGTTCTTCATCGCGCAATTCTAACAGTGTCATCAAATATCTCCAAGTCTGACTCCTTGATAGTCAGATCGGGGCAGTACTGGGTAAGGGGAACCACCTCTGCTCTTCCTAACCGACACCTGTTAACCCTCCTAGGTGGCTCTTTCGTAACGCTGGTAAGCAGTTGACCTATGTGACGGACTCCATTATTCAGGTAGCCTTCACTGGCATGATAGGGTGGGCTGCCGTCCGATCGCAAATCCGAAATAAATCCGACACGGATACTTAAGGCTCTACCACTCCCTTGATGGGTAAAGCACCAGAATTATGGGTCAGCGTTGGCAATGCGTGGCGGGTTATCTCGGAGCCAAGGCTCATATTATTGATACCTATTTTTCACAATACTTGAGTTTGTTCTGGAGAGCCGCCGTGTCTCGTTGGGTGGTCGTGCCGATAGTTCCCAGGAATGTCTTTGGCCGACGATTTTACATCCGGTTTTGACGTCATCCACATGCTCAGTGACACCCCATCAATGCCAAGCCTTATGTGGGGGAAGGCGCTCTAGGTATTTGGTAACGGTCAACCGACGCCATACGAAGAACCCTGTCGCTTTTACAATAGTCCAAATATCCCAGCCGGGAAACATCCTTACGAGCGCCTCTGTGCAAAACCCTCTGCACAATAAACGCACCGCATTCCTGGGTAATAGATCGAAAGGACCTGAGTAAGTGTGACGAACGTAGGAAATTAGAATAACTATATGGACGGGCCAATTATGGTATTGTTTATTTGGCACCCAAGGACTAAGTGATACAATAGAGCCACTGTACTACTGTACTATACACTACGGTCTTTGGACGCAAGGGTACCCTGGTCAAAAAACACCTTACGATCACGCCTTCGATAGGTCTTGTAATAAAATTAGTGACC
seq00002   TGTTTGACAAAAAGAGATCGCGCTCAGCTGCCGTAATAATGGCGTGGCAGGCGAAGAAATCTGATCATACTAGCACCCGGGTGTCTACAAAATTCAAGTTCTCCTAAACGCTCGGTACGCTTAAACTATACCCAATTGCCCCAGTAGTCTCATGCCGTGAGGGACGATACGGCAGGTCCCTGCTTTCGCGAAAGACTGTGGGGAGCTTCCCCAGGGCATATGGAAGCATAGGTCTAAACTACGTATATGAGAATATCAGTTCTTATAATAGGGATGCACCAATGGAACATAAATAGTCTCTAGTAACTCCTTACGGTCCCTAGACGGCCCTTGCTTAAGCCCATCGATCTTCGAACATTATTTCTGAATTAGGGCGGGTTCGCCGAGCGCTTGAGTTACCTTGAAGCACCTCTGATCCGAGAGTAAGAAAGAATAAGCGATTACGTGCCCCCTAAGTCCTTGGGCAAGAAGTGGTAGTTCGAACAGTTTGGCAGACCCTACAGGCGGGTAAGTCCAGGCACTCAAAATTATTCTGGCCGAGGAATGCGGTATTCGCTATGGCGAAATGATTCATCGCCTGTGCGAAGCGCCACCTCTACGCGTTCTAGGTCTAGAGGCCGACCCTGAGCTTGGGTGTCCCGCCGGAGCGATAAGTGGGCACTCCCTACTGGAATTCACGACCAGTCAATACTAGCCTTAATTTAACGCTGGTGCCCAGCTGCTGACTTAATCGCCTTGGTCCCTAACAATGTTCGGGATAAGATTGTATATACAAACTGGCACCGCAGACCGTCTCGCCTCGAAAGGGATGCCTCCAGTAACAAGGAAGTTTGCCGCGAATACCCTGCAAACTACCCAGCCTCTCGCTGACGTTGCAAACTCGATGATCGTGCAGGTGCGCCGAGCCCGTCATGTGGTTCACAGCTCTAAGTTAGCAAGCATCCGAAACTGGTCGGAAAAAGAGTACGCATACTAGTTTATGTGAGCTTGCTATCTTCGCGCGCTAGGATAAGCAGGTAGGACGCCACTCTCGTACCCTCCCACCAGGGGCATTTCGTAGAACACCTCTCCCTTGTTTAATGTCCTGCACGCAATAACTGTATCATAATGGAACTTTAAACACGTAATATGAAGATGCTAGCACTACGCCGTTAGGATATAATCGCCTGACCTATTCGCAGATTTCCCGCTAATTATTCCCCTTGCTCTTACGTGCACGGATCGGAAGAGAGGTCTGTTTCAGCGCTCTCGTCCTTCGAGCCGTTGGAGACTTAGCACCCAGTAGGTTTTACGATGGCATTGGACCATCCGCTAAGGAGGAGTGTTATCAATGAGATTGGGCCAGTCTTTCCATCCGGACCCCTTCGGCCTTCGCAGGTTCTTCATCGCGCAATTCTAACAGTGTCATCAAATATCTCCAAGTCTGACTCCTTGATAGTCAGATCGGGGCAGTACTGGGTAAGGGGAACCACCTCTGCTCTTCCTAACCGACACCTGTTAACCCTCCTAGGTGGCTCTTTCGTAACGCTGGTAAGCAGTTGACCTATGTGACGGACTCCATTATTCAGGTAGCCTTCACTGGCATGATAGGGTGGGCTGCCGTCCGATCGCAAATCCGAGATAAATCCGACACGGATACTTAAGGCTCTACCACTCCCTTGATGGGTAAAGCACCAGAATTATGGGTCAGCGTTGGCAATGCGTGGCGGGTTATCTCGGAGCCAAGGCTCATATTATTGATACCTATTTTTCACAATACTTGAGTTTGTTCTGGAGAGCCGCCGTGTCTCGTTGGGTGGTCGTGCCGATAGTTCCCAGGAATGTCTTTGGCCGACGATTTTACATCCGGTTTTGACGTCATCCACATGCTCAGTGACACCCCATCAATGCCAAGCCTTATGTGGGGGAAGGCGCTCTAGGTATTTGGTAACGGTCAACCGACGCCATACGAAGAACCCTGTCGCTTTTACAATAGTCCAAATATCCCAGCCGGGAAACATCCTTACGAGCGCCTCTGTGCAAAACCCTCTGCACAATAAACGCACCGCATTCCTGGGTAATAGATCGAAAGGACCTGAGTAAGTGTGACGAACGTAGGAAATTAGAATAACTATATGGACGGGCCAATTATGGTATTGTTTATTTGGCACCCAAGGACTAAGTGATACAATAGAGCCACTGTACTACTGTACTATACACTACGGTCTTTGGACGCAAGGGTACCCTGGTCAAAAAACACCTTACGATCACGCCTTCGATAGGTCTTGTAATAAAATTAGTGACC
seq00003   TGTTTGACAAAAAGAGATCGCGCTCAGCTGCCGTAATAATGGCGTGGCAGGCGAAGAAATCTGATCATACTAGCACCCGGGTGTCTACAAAATTCAAGTTCTCCTAAACGCTCGGTACGCTTAAACTATACCCAATTGCCCCAGTAGTCTCATGCCGTGAGGGACGATACGGCAGGTCCCTGCTTTCGCGAAAGACTGTGGGGAGCTTCCCCAGGGCATATGGAAGCATAGGTCTAAACTACGTATATGAGAATATCAGTTCTTATAATAGGGATGCACCAATGGAACATAAATAGTCTCTAGTAACTCCTTACGGTCCCTAGACGGCCCTTGCTTAAGCCCATCGATCTTCGAACATTATTTCTGAATTAGGGCGGGTTCGCCGAGCGCTTGAGTTACCTTGAAGCACCTCTGATCCGAGAGTAAGAAAGAATAAGCGATTACGTGCCCCCTAAGTCCTTGGGCAAGAAGTGGTAGTTCGAACAGTTTGGCAGACCCTACAGGCGGGTAAGTCCTGGCACTCAAAATTATTCTGGCCGAGGAATGCGGTATTCGCTATGGCGAAATGATTCATCGCCTGTGCGAAGCGCCACCTCTACGCGTTCTAGGTCTAGAGGCCGACCCTGAGCTTGGGTGTCCCGCCGGAGCGATAAGTGGGCACTCCCTACTGGAATTCACGACCAGTCAATACTAGCCTTAATTTAACGCTGGTGCCCAGCTGCTGACTTAATCGCCTTGGTCCCTAACAATGTTCGGGATAAGATTGTATATACAAACTGGCACCGCAGACCGTCTCGCCTCGAAAGGGATGCCTCCAGTAACAAGGAAGTTTGCCGCGAATACCCTGCAAACTACCCAGCCTCTCGCTGACGTTGCAAACTCGATGATCGTGCAGGTGCGCCGAGCCCGTCATGTGGTTCACAGCTCTAAGTTAGCAAGCATCCGAAACTGGTCGGAAAAAGAGTACGCATACTAGTTTATGTGAGCTTGCTATCTTCGCGCGCTAGGATAAGCAGGTAGGACGCCACTCTCGTACCCTCCCACCAGGGGCATTTCGTAGAACACCTCTCCCTTGTTTAATGTCCTGCACGCAATAACTGTATCATAATGGAACTTTAAACACGTAATATGAAGATGCTAGCACTACGCCGTTAGGATATAATCGCCTGACCTATTCGCAGATTTCCCGCTAATTATTCCCCTTGCTCTTACGTGCACGGATCGGAAGAGAGGTCTGTTTCAGCGCTCTCGTCCTTCGAGCCGTTGGAGACTTAGCACCCAGTAGGTTTTACCATGGCATTGGACCATCCGCTAAGGAGGAGTGTTATCAATGAGATTGGGCCAGTCTTTCCATCCGGACCCCTTCGGCCTTCGCAGGTTCTTCATCGCGCAATTCTAACAGTGTCATCAAATATCTCCAAGTCTGACTCCTTGATAGTCAGATCGGGGCAGTACTGGGTAAGGGGAACCACCTCTGCTCTTCCTAACCGACACCTGTTAACCCTCCTAGGTGGCTCTTTCGTAACGCTGGTAAGCAGTTGACCTATGTGACGGACTCCATTATTCAGGTAGCCTTCACTGGCATGATAGGGTGGGCTGCCGTCCGATCGCAAATCCGAAATAAATCCGACACGGATACTTAAGGCTCTACCACTCCCTTGATGGGTAAAGCACCAGAATTATGGGTCAGCGTTGGCAATGCGTGGCGGGTTATCTCGGAGCCAAGGCTCATATTATTGATACCTATTTTTCACAATACTTGAGTTTGTTCTGGAGAGCCGCCGTGTCTCGTTGGGTGGTCGTGCCGATAGTTCCCAGGAATGTCTTTGGCCGACGATTTTACATCCGGTTTTGACGTCATCCACATGCTCAGTGACACCCCATCAATGCCAAGCCTTATGTGGGGGAAGGCGCTCTAGGTATTTGGTAACGGTCAACCGACGCCATACGAAGAACCCTGTCGCTTTTACAATAGTCCAAATATCCCAGCCGGGAAACATCCTTACGAGCGCCTCTGTGCAAAACCCTCTGCACAATAAACGCACCGCATTCCTGGGTAATAGATCGAAAGGACCTGAGTAAGTGTGACGAACGTAGGAAATTAGAATAACTATATGGACGGGCCAATTATGGTATTGTTTATTTGGCACCCAAGGACTAAGTGATACAATAGAGCCACTGTACTACTGTACTATACACTACGGTCTTTGGACGCAAGGGTACCCTGGTCAAAAAACACCTTACGATCACGCCTTCGATAGGTCTTGTAATAAAATTAGTGACC
seq00004   TGTTTGACAAAAAGAGATCGCGCTCAGCTGCCGTAATAATGGCGTGGCAGGCGAAGAAATCTGATCATACTAGCACCCGGGTGTCTACAAAATTGAAGTTCTCCTAAACGCTCGGTACGCTTAAACTATACCCAATTGCCCCAGTAGTCTCATGCCGTGAGGGACGATACGGCAGGTCCCTGCTTTCGCGAAAGACTGTGGGGAGCTTCCCCAGGGCATATGGAAGCATAGGTCTAAACTACGTATATGAGAATATCAGTTCTTATAATAGGGATGCACCAATGGAACATAAATAGTCTCTAGTAACTCCTTACGGTCCCTAGACGGCCCTTGCTTAAGCCCATCGATCTTCGAACATTATTTCTGAATTAGGGCGGGTTCGCCGAGCGCTTGAGTTACCTTGAAGCACCTCTGATCCGAGAGTAAGAAAGAATAAGCGATTACGTGCCCCCTAAGTCCTTGGGCAAGAAGTGGTAGTTCGAACAGTTTGGCAGACCCTACAGGCGGGTAAGTCCTGGCACTCAAAATTATTCTGGCCGAGGAATGCGGTATTCGCTATGGCGAAATGATTCATCGCCTGTGCGAAGCGCCACCTCTACGCGTTCTAGGTCTAGAGGCCGACCCTGAGCTTGGGTGTCCCGCCGGAGCGATAAGTGGGCACTCCCTACTGGAATTCACGACCAGTCAATACTAGCCTTAATTTAACGCTGGTGCCCAGCTGCTGACTTAATCGCCTTGGTCCCTAACAATGTTCGGGATAAGATTGTATATACAAACTGGCACCGCAGACCGTCTCGCCTCGAAAGGGATGCCTCCAGTAACAAGGAAGTTTGCCGCGAATACCCTGCAAACTACCCAGCCTCTCGCTGACGTTGCAAACTCGATGATCGTGCAGGTGCGCCGAGCCCGTCATGTGGTTCACAGCTCTAAGTTAGCAAGCATCCGAAACTGGTCGGAAAAAGAGTACGCATACTAGTTTATGTGAGCTTGCTATCTTCGCGCGCTAGGATAAGCAGGTAGGACGCCACTCTCGTACCCTCCCACCAGGGGCATTTCGTAGAACACCTCTCCCTTGTTTAATGTCCTGCACGCAATAACTGTATCATAATGGAACTTTAAACACGTAATATGAAGATGCTAGCACTACGCCGTTAGGATATAATCGCCTGACCTATTCGCAGATTTCCCGCTAATTATTCCCCTTGCTCTTACGTGCACGGATCGGAAGAGAGGTCTGTTTCAGCGCTCTCGTCCTTCGAGCCGTTGGAGACTTAGCACCCAGTAGGTTTTACCATGGCATTGGACCATCCGCTAAGGAGGAGTGTTATCAATGAGATTGGGCCAGTCTTTCCATCCGGACCCCTTCGGCCTTCGCAGGTTCTTCATCGCGCAATTCTAACAGTGTCATCAAATATCTCCAAGTCTGACTCCTTGATAGTCAGATCGGGGCAGTACTGGGTAAGGGGAACCACCTCTGCTCTTCCTAACCGACACCTGTTAACCCTCCTAGGTGGCTCTTTCGTAACGCTGGTAAGCAGTTGACCTATGTGACGGACTCCATTATTCAGGTAGCCTTCACTGGCATGATAGGGTGGGCTGCCGTCCGATCGCAAATCCGAAATAAATCCGACACGGATACTTAAGGCTCTACCACTCCCTTGATGGGTAAAGCACCAGAATTATGGGTCAGCGTTGGCAATGCGTGGCGGGTTATCTCGGAGCCAAGGCTCATATTATTGATACCTATTTTTCACAATACTTGAGTTTGTTCTGGAGAGCCGCCGTGTCTCGTTGGGTGGTCGTGCCGATAGTTCCCAGGAATGTCTTTGGCCGACGATTTTACATCCGGTTTTGACGTCATCCACATGCTCAGTGACACCCCATCAATGCCAAGCCTTATGTGGGGGAAGGCGCTCTAGGTATTTGGTAACGGTCAACCGACGCCATACGAAGAACCCTGTCGCTTTTACAATAGTCCAAATATCCCAGCCGGGAAACATCCTTACGAGCGCCTCTGTGCAAAACCCTCTGCACAATAAACGCACCGCATTCCTGGGTAATAGATCGAAAGGACCTGAGTAAGTGTGACGAACGTAGGAAATTAGAATAACTATATGGACGGGCCAATTATGGTATTGTTTATTTGGCACCCAAGGACTAAGTGATACAATAGAGCCACTGTACTACTGTACTATACACTACGGTCTTTGGACGCAAGGGTACCCTGGTCAAAAAACACCTTACGATCACGCCTTCGATAGGTCTTGTAATAAAATTAGTGACC
seq00005   TGTTTGACAAAAAGAGATCGCGCTCAGCTGCCGTAATAATGGCGTGGCAGGCGAAGAAATCTGATCATACTAGCACCCGGGTGTCTACAAAATTCAAGTTCTCCTAAACGCTCGGTACGCTTAAACTATACCCAATTGCCCCAGTAGTCTCATGCCGTGAGGGACGATACGGCAGGTCCCTGCTTTCGCGAAAGACTGTGGGGAGCTTCCCCAGGGCATATGGAAGCATAGGTCTAAACTACGTATATGAGAATATCAGTTCTTATAATAGGGATGCACCAATGGAACATAAATAGTCTCTAGTAACTCCTTACGGTCCCTAGACGGCCCTTGCTTAAGCCCATCGATCTTCGAACATTATTTCTGAATTAGGGCGGGTTCGCCGAGCGCTTGAGTTACCTTGAAGCACCTCTGATCCGAGAGTAAGAAAGAATAAGCGATTACGTGCCCCCTAAGTCCTTGGGCAAGAAGTGGTAGTTCGAACAGTTTGGCAGACCCTACAGGCGGGTAAGTCCTGGCACTCAAAATTATTCTGGCCGAGGAATGCGGTATTCGCTATGGCGAAATGATTCATCGCCTGTGCGAAGCGCCACCTCTACGCGTTCTAGGTCTAGAGGCCGACCCTGAGCTTGGGTGTCCCGCCGGAGCGATAAGTGGGCACTCCCTACTGGAATTCACGACCAGTCAATACTAGCCTTAATTTAACGCTGGTGCCCAGCTGCTGACTTAATCGCCTTGGTCCCTAACAATGTTCGGGATAAGATTGTATATACAAACTGGCACCGCAGACCGTCTCGCCTCGAAAGGGATGCCTCCAGTAACAAGGAAGTTTGCCGCGAATACCCTGCAAACTACCCAGCCTCTCGCTGACGTTGCAAACTCGATGATCGTGCAGGTGCGCCGAGCCCGTCATGTGGTTCACAGCTCTAAGTTAGCAAGCATCCGAAACTGGTCGGAAAAAGAGTACGCATACTAGTTTATGTGAGCTTGCTATCTTCGCGCGCTAGGATAAGCAGGTAGGACGCCACTCTCGTACCCTCCCACCAGGGGCATTTCGTAGAACACCTCTCCCTTGTTTAATGTCCTGCACGCAATAACTGTATCATAATGGAACTTTAAACACGTAATATGAAGATGCTAGCACTACGCCGTTAGGATATAATCGCCTGACCTATTCGCAGATTTCCCGCTAATTATTCCCCTTGCTCTTACGTGCACGGATCGGAAGAGAGGTCTGTTTCAGCGCTCTCGTCCTTCGAGCCGTTGGAGACTTAGCACCCAGTAGGTTTTACCATGGCATTGGACCATCCGCTAAGGAGGAGTGTTATCAATGAGATTGGGCCAGTCTTTCCATCCGGACCCCTTCGGCCTTCGCAGGTTCTTCATCGCGCAATTCTAACAGTGTCATCAAATATCTCCAAGTCTGACTCCTTGATAGTCAGATCGGGGCAGTACTGGGTAAGGGGAACCACCTCTGCTCTTCCTAACCGACACCTGTTAACCCTCCTAGGTGGCTCTTTCGTAACGCTGGTAAGCAGTTGACCTATGTGACGGACTCCATTATTCAGGTAGCCTTCACTGGCATGATAGGGTGGGCTGCCGTCCGATCGCAAATCCGAAATAAATCCGACACGGATACTTAAGGCTCTACCACTCCCTTGATGGGTAAAGCACCAGAATTATGGGTCAGCGTTGGCAATGCGTGGCGGGTTATCTCGGAGCCAAGGCTCATATTATTGATACCTATTTTTCACAATACTTGAGTTTGTTCTGGAGAGCCGCCGTGTCTCGTTGGGTGGTCGTGCCGATAGTTCCCAGGAATGTCTTTGGCCGACGATTTTACATCCGGTTTTGACGTCATCCACATGCTCAGTGACACCCCATCAATGCCAAGCCTTATGTGGGGGAAGGCGCTCTAGGTATTTGGTAACGGTCAACCGACGCCATACGAAGAACCCTGTCGCTTTTACAATAGTCCAAATATCCCAGCCGGGAAACATCCTTACGAGCGCCTCTGTGCAAAACCCTCTGCACAATAAACGCACCGCATTCCTGGGTAATAGATCGAAAGGACCTGAGTAAGTGTGACGAACGTAGGAAATTAGAATAACTATATGGACGGGCCAATTATGGTATTGTTTATTTGGCACCCAAGGACTAAGTGATACAATAGAGCCACTGTACTACTGTACTATACACTACGGTCTTTGGACGCAAGGGTACCCTGGTCAAAAAACACCTTACGATCACGCCTTCGATAGGTCTTGTAATAAAATTAGTGACC
seq00006   TGTTTGACAAAAAGAGATCGCGCTCAGCTGCCGTAATAATGGCGTGGCAGGCGAAGAAATCTGATCATACTAGCACCCGGGTGTCTACAAAATTCAAGTTCTCCTAAACGCTCGGTACGCTTAAACTATACCCAATTGCCCCAGTAGTCTCATGCCGTGAGGGACGATACGGCAGGTCCCTGCTTTCGCGAAAGACTGTGGGGAGCTTCCCCAGGGCATATGGAAGCATAGGTCTAAACTACGTATATGAGAATATCAGTTCTTATAATAGGGATGCACCAATGGAACATAAATAGTCTCTAGTAACTCCTTACGGTCCCTAGACGGCCCTTGCTTAAGCCCATCGATCTTCGAACATTATTTCTGAATTAGGGCGGGTTCGCCGAGCGCTTGAGTTACCTTGAAGCACCTCTGATCCGAGAGTAAGAAAGAATAAGCGATTACGTGCCCCCTAAGTCCTTGGGCAAGAAGTGGTAGTTCGAACAGTTTGGCAGACCCTACAGGCGGGTAAGTCCTGGCACTCAAAATTATTCTGGCCGAGGAATGCGGTATTCGCTATGGCGAAATGATTCATCGCCTGTGCGAAGCGCCACCTCTACGCGTTCTAGGTCTAGAGGCCGACCCTGAGCTTGGGTGTCCCGCCGGAGCGATAAGTGGGCACTCCCTACTGGAATTCACGACCAGTCAATACTAGCCTTAATTTAACGCTGGTGCCCAGCTGCTGACTTAATCGCCTTGGTCCCTAACAATGTTCGGGATAAGATTGTATATACAAACTGGCACCGCAGACCGTCTCGCCTCGAAAGGGATGCCTCCAGTAACAAGGAAGTTTGCCGCGAATACCCTGCAAACTACCCAGCCTCTCGCTGACGTTGCAAACTCGATGATCGTGCAGGTGCGCCGAGCCCGTCATGTGGTTCACAGCTCTAAGTTAGCAAGCATCCGAAACTGGTCGGAAAAAGAGTACGCATACTAGTTTATGTGAGCTTGCTATCTTCGCGCGCTAGGATAAGCAGGTAGGACGCCACTCTCGTACCCTCCCACCAGGGGCATTTCGTAGAACACCTCTCCCTTGTTTAATGTCCTGCACGCAATAACTGTATCATAATGGAACTTTAAACACGTAATATGAAGATGCTAGCACTACGCCGTTAGGATATAATCGCCTGACCTATTCGCAGATTTCCCGCTAATTATTCCCCTTGCTCTTACGTGCACGGATCGGAAGAGAGGTCTGTTTCAGCGCTCTCGTCCTTCGAGCCGTTGGAGACTTAGCACCCAGTAGGTTTTACGATGGCATTGGACCATCCGCTAAGGAGGAGTGTTATCAATGAGATTGGGCCAGTCTTTCCATCCGGACCCCTTCGGCCTTCGCAGGTTCTTCATCGCGCAATTCTAACAGTGTCATCAAATATCTCCAAGTCTGACTCCTTGATAGTCAGATCGGGGCAGTACTGGGTAAGGGGAACCACCTCTGCTCTTCCTAACCGACACCTGTTAACCCTCCTAGGTGGCTCTTTCGTAACGCTGGTAAGCAGTTGACCTATGTGACGGACTCCATTATTCAGGTAGCCTTCACTGGCATGATAGGGTGGGCTGCCGTCCGATCGCAAATCCGAGATAAATCCGACACGGATACTTAAGGCTCTACCACTCCCTTGATGGGTAAAGCACCAGAATTATGGGTCAGCGTTGGCAATGCGTGGCGGGTTATCTCGGAGCCAAGGCTCATATTATTGATACCTATTTTTCACAATACTTGAGTTTGTTCTGGAGAGCCGCCGTGTCTCGTTGGGTGGTCGTGCCGATAGTTCCCAGGAATGTCTTTGGCCGACGATTTTACATCCGGTTTTGACGTCATCCACATGCTCAGTGACACCCCATCAATGCCAAGCCTTATGTGGGGGAAGGCGCTCTAGGTATTTGGTAACGGTCAACCGACGCCATACGAAGAACCCTGTCGCTTTTACAATAGTCCAAATATCCCAGCCGGGAAACATCCTTACGAGCGCCTCTGTGCAAAACCCTCTGCACAATAAACGCACCGCATTCCTGGGTAATAGATCGAAAGGACCTGAGTAAGTGTGACGAACGTAGGAAATTAGAATAACTATATGGACGGGCCAATTATGGTATTGTTTATTTGGCACCCAAGGACTAAGTGATACAATAGAGCCACTGTACTACTGTACTATACACTACGGTCTTTGGACGCAAGGGTACCCTGGTCAAAAAACACCTTACGATCACGCCTTCGATAGGTCTTGTAATAAAATTAGTGACC
seq00007   TGTTTGACAAAAAGAGATCGCGCTCAGCTGCCGTAATAATGGCGTGGCAGGCGAAGAAATCTGATCATACTAGCACCCGGGTGTCTACAAAATTCAAGTTCTCCTAAACGCTCGGTACGCTTAAACTATACCCAATTGCCCCAGTAGTCTCATGCCGTGAGGGACGATACGGCAGGTCCCTGCTTTCGCGAAAGACTGTGGGGAGCTTCCCCAGGGCATATGGAAGCATAGGTCTAAACTACGTATATGAGAATATCAGTTCTTATAATAGGGATGCACCAATGGAACATAAATAGTCTCTAGTAACTCCTTACGGTCCCTAGACGGCCCTTGCTTAAGCCCATCGATCTTCGAACATTATTTCTGAATTAGGGCGGGTTCGCCGAGCGCTTGAGTTACCTTGAAGCACCTCTGATCCGAGAGTAAGAAAGAATAAGCGATTACGTGCCCCCTAAGTCCTTGGGCAAGAAGTGGTAGTTCGAACAGTTTGGCAGACCCTACAGGCGGGTAAGTCCTGGCACTCAAAATTATTCTGGCCGAGGAATGCGGTATTCGCTATGGCGAAATGATTCATCGCCTGTGCGAAGCGCCACCTCTACGCGTTCTAGGTCTAGAGGCCGACCCTGAGCTTGGGTGTCCCGCCGGAGCGATAAGTGGGCACTCCCTACTGGAATTCACGACCAGTCAATACTAGCCTTAATTTAACGCTGGTGCCCAGCTGCTGACTTAATCGCCTTGGTCCCTAACAATGTTCGGGATAAGATTGTATATACAAACTGGCACCGCAGACCGTCTCGCCTCGAAAGGGATGCCTCCAGTAACAAGGAAGTTTGCCGCGAATACCCTGCAAACTACCCAGCCTCTCGCTGACGTTGCAAACTCGATGATCGTGCAGGTGCGCCGAGCCCGTCATGTGGTTCACAGCTCTAAGTTAGCAAGCATCCGAAACTGGTCGGAAAAAGAGTACGCATACTAGTTTATGTGAGCTTGCTATCTTCGCGCGCTAGGATAAGCAGGTAGGACGCCACTCTCGTACCCTCCCACCAGGGGCATTTCGTAGAACACCTCTCCCTTGTTTAATGTCCTGCACGCAATAACTGTATCATAATGGAACTTTAAACACGTAATATGAAGATGCTAGCACTACGCCGTTAGGATATAATCGCCTGACCTATTCGCAGATTTCCCGCTAATTATTCCCCTTGCTCTTACGTGCACGGATCGGAAGAGAGGTCTGTTTCAGCGCTCTCGTCCTTCGAGCCGTTGGAGACTTAGCACCCAGTAGGTTTTACCATGGCATTGGACCATCCGCTAAGGAGGAGTGTTATCAATGAGATTGGGCCAGTCTTTCCATCCGGACCCCTTCGGCCTTCGCAGGTTCTTCATCGCGCAATTCTAACAGTGTCATCAAATATCTCCAAGTCTGACTCCTTGATAGTCAGATCGGGGCAGTACTGGGTAAGGGGAACCACCTCTGCTCTTCCTAACCGACACCTGTTAACCCTCCTAGGTGGCTCTTTCGTAACGCTGGTAAGCAGTTGACCTATGTGACGGACTCCATTATTCAGGTAGCCTTCACTGGCATGATAGGGTGGGCTGCCGTCCGATCGCAAATCCGAAATAAATCCGACACGGATACTTAAGGCTCTACCACTCCCTTGATGGGTAAAGCACCAGAATTATGGGTCAGCGTTGGCAATGCGTGGCGGGTTATCTCGGAGCCAAGGCTCATATTATTGATACCTATTTTTCACAATACTTGAGTTTGTTCTGGAGAGCCGCCGTGTCTCGTTGGGTGGTCGTGCCGATAGTTCCCAGGAATGTCTTTGGCCGACGATTTTACATCCGGTTTTGACGTCATCCACATGCTCAGTGACACCCCATCAATGCCAAGCCTTATGTGGGGGAAGGCGCTCTAGGTATTTGGTAACGGTCAACCGACGCCATACGAAGAACCCTGTCGCTTTTACAATAGTCCAAATATCCCAGCCGGGAAACATCCTTACGAGCGCCTCTGTGCAAAACCCTCTGCACAATAAACGCACCGCATTCCTGGGTAATAGATCGAAAGGACCTGAGTAAGTGTGACGAACGTAGGAAATTAGAATAACTATATGGACGGGCCAATTATGGTATTGTTTATTTGGCACCCAAGGACTAAGTGATACAATAGAGCCACTGTACTACTGTACTATACACTACGGTCTTTGGACGCAAGGGTACCCTGGTCAAAAAACACCTTACGATCACGCCTTCGATAGGTCTTGTAATAAAATTAGTGACC
seq00008   TGTTTGACAAAAAGAGATCGCGCTCAGCTGCCGTAATAATGGCGTGGCAGGCGAAGAAATCTGATCATACTAGCACCCGGGTGTCTACAAAATTCAAGTTCTCCTAAACGCTCGGTACGCTTAAACTATACCCAATTGCCCCAGTAGTCTCATGCCGTGAGGGACGATACGGCAGGTCCCTGCTTTCGCGAAAGACTGTGGGGAGCTTCCCCAGGGCATATGGAAGCATAGGTCTAAACTACGTATATGAGAATATCAGTTCTTATAATAGGGATGCACCAATGGAACATAAATAGTCTCTAGTAACTCCTTACGGTCCCTAGACGGCCCTTGCTTAAGCCCATCGATCTTCGAACATTATTTCTGAATTAGGGCGGGTTCGCCGAGCGCTTGAGTTACCTTGAAGCACCTCTGATCCGAGAGTAAGAAAGAATAAGCGATTACGTGCCCCCTAAGTCCTTGGGCAAGAAGTGGTAGTTCGAACAGTTTGGCAGACCCTACAGGCGGGTAAGTCCTGGCACTCAAAATTATTCTGGCCGAGGAATGCGGTATTCGCTATGGCGAAATGATTCATCGCCTGTGCGAAGCGCCACCTCTACGCGTTCTAGGTCTAGAGGCCGACCCTGAGCTTGGGTGTCCCGCCGGAGCGATAAGTGGGCACTCCCTACTGGAATTCACGACCAGTCAATACTAGCCTTAATTTAACGCTGGTGCCCAGCTGCTGACTTAATCGCCTTGGTCCCTAACAATGTTCGGGATAAGATTGTATATACAAACTGGCACCGCAGACCGTCTCGCCTCGAAAGGGATGCCTCCAGTAACAAGGAAGTTTGCCGCGAATACCCTGCAAACTACCCAGCCTCTCGCTGACGTTGCAAACTCGATGATCGTGCAGGTGCGCCGAGCCCGTCATGTGGTTCACAGCTCTAAGTTAGCAAGCATCCGAAACTGGTCGGAAAAAGAGTACGCATACTAGTTTATGTGAGCTTGCTATCTTCGCGCGCTAGGATAAGCAGGTAGGACGCCACTCTCGTACCCTCCCACCAGGGGCATTTCGTAGAACACCTCTCCCTTGTTTAATGTCCTGCACGCAATAACTGTATCATAATGGAACTTTAAACACGTAATATGAAGATGCTAGCACTACGCCGTTAGGATATAATCGCCTGACCTATTCGCAGATTTCCCGCTAATTATTCCCCTTGCTCTTACGTGCACGGATCGGAAGAGAGGTCTGTTTCAGCGCTCTCGTCCTTCGAGCCGTTGGAGACTTAGCACCCAGTAGGTTTTACCATGGCATTGGACCATCCGCTAAGGAGGAGTGTTATCAATGAGATTGGGCCAGTCTTTCCATCCGGACCCCTTCGGCCTTCGCAGGTTCTTCATCGCGCAATTCTAACAGTGTCATCAAATATCTCCAAGTCTGACTCCTTGATAGTCAGATCGGGGCAGTACTGGGTAAGGGGAACCACCTCTGCTCTTCCTAACCGACACCTGTTAACCCTCCTAGGTGGCTCTTTCGTAACGCTGGTAAGCAGTTGACCTATGTGACGGACTCCATTATTCAGGTAGCCTTCACTGGCATGATAGGGTGGGCTGCCGTCCGATCGCAAATCCGAAATAAATCCGACACGGATACTTAAGGCTCTACCACTCCCTTGATGGGTAAAGCACCAGAATTATGGGTCAGCGTTGGCAATGCGTGGCGGGTTATCTCGGAGCCAAGGCTCATATTATTGATACCTATTTTTCACAATACTTGAGTTTGTTCTGGAGAGCCGCCGTGTCTCGTTGGGTGGTCGTGCCGATAGTTCCCAGGAATGTCTTTGGCCGACGATTTTACATCCGGTTTTGACGTCATCCACATGCTCAGTGACACCCCATCAATGCCAAGCCTTATGTGGGGGAAGGCGCTCTAGGTATTTGGTAACGGTCAACCGACGCCATACGAAGAACCCTGTCGCTTTTACAATAGTCCAAATATCCCAGCCGGGAAACATCCTTACGAGCGCCTCTGTGCAAAACCCTCTGCACAATAAACGCACCGCATTCCTGGGTAATAGATCGAAAGGACCTGAGTAAGTGTGACGAACGTAGGAAATTAGAATAACTATATGGACGGGCCAATTATGGTATTGTTTATTTGGCACCCAAGGACTAAGTGATACAATAGAGCCACTGTACTACTGTACTATACACTACGGTCTTTGGACGCAAGGGTACCCTGGTCAAAAAACACCTTACGATCACGCCTTCGATAGGTCTTGTAATAAAATTAGTGACC
seq00009   TGTTTGACAAAAAGAGATCGCGCTCAGCTGCCGTAATAATGGCGTGGCAGGCGAAGAAATCTGATCATACTAGCACCCGGGTGTCTACAAAATTCAAGTTCTCCTAAACGCTCGGTACGCTTAAACTATACCCAATTGCCCCAGTAGTCTCATGCCGTGAGGGACGATACGGCAGGTCCCTGCTTTCGCGAAAGACTGTGGGGAGCTTCCCCAGGGCATATGGAAGCATAGGTCTAAACTACGTATATGAGAATATCAGTTCTTATAATAGGGATGCACCAATGGAACATAAATAGTCTCTAGTAACTCCTTACGGTCCCTAGACGGCCCTTGCTTAAGCCCATCGATCTTCGAACATTATTTCTGAATTAGGGCGGGTTCGCCGAGCGCTTGAGTTACCTTGAAGCACCTCTGATCCGAGAGTAAGAAAGAATAAGCGATTACGTGCCCCCTAAGTCCTTGGGCAAGAAGTGGTAGTTCGAACAGTTTGGCAGACCCTACAGGCGGGTAAGTCCTGGCACTCAAAATTATTCTGGCCGAGGAATGCGGTATTCGCTATGGCGAAATGATTCATCGCCTGTGCGAAGCGCCACCTCTACGCGTTCTAGGTCTAGAGGCCGACCCTGAGCTTGGGTGTCCCGCCGGAGCGATAAGTGGGCACTCCCTACTGGAATTCACGACCAGTCAATACTAGCCTTAATTTAACGCTGGTGCCCAGCTGCTGACTTAATCGCCTTGGTCCCTAACAATGTTCGGGATAAGATTGTATATACAAACTGGCACCGCAGACCGTCTCGCCTCGAAAGGGATGCCTCCAGTAACAAGGAAGTTTGCCGCGAATACCCTGCAAACTACCCAGCCTCTCGCTGACGTTGCAAACTCGATGATCGTGCAGGTGCGCCGAGCCCGTCATGTGGTTCACAGCTCTAAGTTAGCAAGCATCCGAAACTGGTCGGAAAAAGAGTACGCATACTAGTTTATGTGAGCTTGCTATCTTCGCGCGCTAGGATAAGCAGGTAGGACGCCACTCTCGTACCCTCCCACCAGGGGCATTTCGTAGAACACCTCTCCCTTGTTTAATGTCCTGCACGCAATAACTGTATCATAATGGAACTTTAAACACGTAATATGAAGATGCTAGCACTACGCCGTTAGGATATAATCGCCTGACCTATTCGCAGATTTCCCGCTAATTATTCCCCTTGCTCTTACGTGCACGGATCGGAAGAGAGGTCTGTTTCAGCGCTCTCGTCCTTCGAGCCGTTGGAGACTTAGCACCCAGTAGGTTTTACGATGGCATTGGACCATCCGCTAAGGAGGAGTGTTATCAATGAGATTGGGCCAGTCTTTCCATCCGGACCCCTTCGGCCTTCGCAGGTTCTTCATCGCGCAATTCTAACAGTGTCATCAAATATCTCCAAGTCTGACTCCTTGATAGTCAGATCGGGGCAGTACTGGGTAAGGGGAACCACCTCTGCTCTTCCTAACCGACACCTGTTAACCCTCCTAGGTGGCTCTTTCGTAACGCTGGTAAGCAGTTGACCTATGTGACGGACTCCATTATTCAGGTAGCCTTCACTGGCATGATAGGGTGGGCTGCCGTCCGATCGCAAATCCGAGATAAATCCGACACGGATACTTAAGGCTCTACCACTCCCTTGATGGGTAAAGCACCAGAATTATGGGTCAGCGTTGGCAATGCGTGGCGGGTTATCTCGGAGCCAAGGCTCATATTATTGATACCTATTTTTCACAATACTTGAGTTTGTTCTGGAGAGCCGCCGTGTCTCGTTGGGTGGTCGTGCCGATAGTTCCCAGGAATGTCTTTGGCCGACGATTTTACATCCGGTTTTGACGTCATCCACATGCTCAGTGACACCCCATCAATGCCAAGCCTTATGTGGGGGAAGGCGCTCTAGGTATTTGGTAACGGTCAACCGACGCCATACGAAGAACCCTGTCGCTTTTACAATAGTCCAAATATCCCAGCCGGGAAACATCCTTACGAGCGCCTCTGTGCAAAACCCTCTGCACAATAAACGCACCGCATTCCTGGGTAATAGATCGAAAGGACCTGAGTAAGTGTGACGAACGTAGGAAATTAGAATAACTATATGGACGGGCCAATTATGGTATTGTTTATTTGGCACCCAAGGACTAAGTGATACAATAGAGCCACTGTACTACTGTACTATACACTACGGTCTTTGGACGCAAGGGTACCCTGGTCAAAAAACACCTTACGATCACGCCTTCGATAGGTCTTGTAATAAAATTAGTGACC
seq00010   TGTTTGACAAAAAGAGATCGCGCTCAGCTGCCGTAATAATGGCGTGGCAGGCGAAGAAATCTGATCATACTAGCACCCGGGTGTCTACAAAATTGAAGTTCTCCTAAACGCTCGGTACGCTTAAACTATACCCAATTGCCCCAGTAGTCTCATGCCGTGAGGGACGATACGGCAGGTCCCTGCTTTCGCGAAAGACTGTGGGGAGCTTCCCCAGGGCATATGGAAGCATAGGTCTAAACTACGTATATGAGAATATCAGTTCTTATAATAGGGATGCACCAATGGAACATAAATAGTCTCTAGTAACTCCTTACGGTCCCTAGACGGCCCTTGCTTAAGCCCATCGATCTTCGAACATTATTTCTGAATTAGGGCGGGTTCGCCGAGCGCTTGAGTTACCTTGAAGCACCTCTGATCCGAGAGTAAGAAAGAATAAGCGATTACGTGCCCCCTAAGTCCTTGGGCAAGAAGTGGTAGTTCGAACAGTTTGGCAGACCCTACAGGCGGGTAAGTCCTGGCACTCAAAATTATTCTGGCCGAGGAATGCGGTATTCGCTATGGCGAAATGATTCATCGCCTGTGCGAAGCGCCACCTCTACGCGTTCTAGGTCTAGAGGCCGACCCTGAGCTTGGGTGTCCCGCCGGAGCGATAAGTGGGCACTCCCTACTGGAATTCACGACCAGTCAATACTAGCCTTAATTTAACGCTGGTGCCCAGCTGCTGACTTAATCGCCTTGGTCCCTAACAATGTTCGGGATAAGATTGTATATACAAACTGGCACCGCAGACCGTCTCGCCTCGAAAGGGATGCCTCCAGTAACAAGGAAGTTTGCCGCGAATACCCTGCAAACTACCCAGCCTCTCGCTGACGTTGCAAACTCGATGATCGTGCAGGTGCGCCGAGCCCGTCATGTGGTTCACAGCTCTAAGTTAGCAAGCATCCGAAACTGGTCGGAAAAAGAGTACGCATACTAGTTTATGTGAGCTTGCTATCTTCGCGCGCTAGGATAAGCAGGTAGGACGCCACTCTCGTACCCTCCCACCAGGGGCATTTCGTAGAACACCTCTCCCTTGTTTAATGTCCTGCACGCAATAACTGTATCATAATGGAACTTTAAACACGTAATATGAAGATGCTAGCACTACGCCGTTAGGATATAATCGCCTGACCTATTCGCAGATTTCCCGCTAATTATTCCCCTTGCTCTTACGTGCACGGATCGGAAGAGAGGTCTGTTTCAGCGCTCTCGTCCTTCGAGCCGTTGGAGACTTAGCACCCAGTAGGTTTTACGATGGCATTGGACCATCCGCTAAGGAGGAGTGTTATCAATGAGATTGGGCCAGTCTTTCCATCCGGACCCCTTCGGCCTTCGCAGGTTCTTCATCGCGCAATTCTAACAGTGTCATCAAATATCTCCAAGTCTGACTCCTTGATAGTCAGATCGGGGCAGTACTGGGTAAGGGGAACCACCTCTGCTCTTCCTAACCGACACCTGTTAACCCTCCTAGGTGGCTCTTTCGTAACGCTGGTAAGCAGTTGACCTATGTGACGGACTCCATTATTCAGGTAGCCTTCACTGGCATGATAGGGTGGGCTGCCGTCCGATCGCAAATCCGAGATAAATCCGACACGGATACTTAAGGCTCTACCACTCCCTTGATGGGTAAAGCACCAGAATTATGGGTCAGCGTTGGCAATGCGTGGCGGGTTATCTCGGAGCCAAGGCTCATATTATTGATACCTATTTTTCACAATACTTGAGTTTGTTCTGGAGAGCCGCCGTGTCTCGTTGGGTGGTCGTGCCGATAGTTCCCAGGAATGTCTTTGGCCGACGATTTTACATCCGGTTTTGACGTCATCCACATGCTCAGTGACACCCCATCAATGCCAAGCCTTATGTGGGGGAAGGCGCTCTAGGTATTTGGTAACGGTCAACCGACGCCATACGAAGAACCCTGTCGCTTTTACAATAGTCCAAATATCCCAGCCGGGAAACATCCTTACGAGCGCCTCTGTGCAAAACCCTCTGCACAATAAACGCACCGCATTCCTGGGTAATAGATCGAAAGGACCTGAGTAAGTGTGACGAACGTAGGAAATTAGAATAACTATATGGACGGGCCAATTATGGTATTGTTTATTTGGCACCCAAGGACTAAGTGATACAATAGAGCCACTGTACTACTGTACTATACACTACGGTCTTTGGACGCAAGGGTACCCTGGTCAAAAAACACCTTACGATCACGCCTTCGATAGGTCTTGTAATAAAATTAGTGACC
seq00011   TGTTTGACAAAAAGAGATCGCGCTCAGCTGCCGTAATAATGGCGTGGCAGGCGAAGAAATCTGATCATACTAGCACCCGGGTGTCTACAAAATTCAAGTTCTCCTAAACGCTCGGTACGCTTAAACTATACCCAATTGCCCCAGTAGTCTCATGCCGTGAGGGACGATACGGCAGGTCCCTGCTTTCGCGAAAGACTGTGGGGAGCTTCCCCAGGGCATATGGAAGCATAGGTCTAAACTACGTATATGAGAATATCAGTTCTTATAATAGGGATGCACCAATGGAACATAAATAGTCTCTAGTAACTCCTTACGGTCCCTAGACGGCCCTTGCTTAAGCCCATCGATCTTCGAACATTATTTCTGAATTAGGGCGGGTTCGCCGAGCGCTTGAGTTACCTTGAAGCACCTCTGATCCGAGAGTAAGAAAGAATAAGCGATTACGTGCCCCCTAAGTCCTTGGGCAAGAAGTGGTAGTTCGAACAGTTTGGCAGACCCTACAGGCGGGTAAGTCCTGGCACTCAAAATTATTCTGGCCGAGGAATGCGGTATTCGCTATGGCGAAATGATTCATCGCCTGTGCGAAGCGCCACCTCTACGCGTTCTAGGTCTAGAGGCCGACCCTGAGCTTGGGTGTCCCGCCGGAGCGATAAGTGGGCACTCCCTACTGGAATTCACGACCAGTCAATACTAGCCTTAATTTAACGCTGGTGCCCAGCTGCTGACTTAATCGCCTTGGTCCCTAACAATGTTCGGGATAAGATTGTATATACAAACTGGCACCGCAGACCGTCTCGCCTCGAAAGGGATGCCTCCAGTAACAAGGAAGTTTGCCGCGAATACCCTGCAAACTACCCAGCCTCTCGCTGACGTTGCAAACTCGATGATCGTGCAGGTGCGCCGAGCCCGTCATGTGGTTCACAGCTCTAAGTTAGCAAGCATCCGAAACTGGTCGGAAAAAGAGTACGCATACTAGTTTATGTGAGCTTGCTATCTTCGCGCGCTAGGATAAGCAGGTAGGACGCCACTCTCGTACCCTCCCACCAGGGGCATTTCGTAGAACACCTCTCCCTTGTTTAATGTCCTGCACGCAATAACTGTATCATAATGGAACTTTAAACACGTAATATGAAGATGCTAGCACTACGCCGTTAGGATATAATCGCCTGACCTATTCGCAGATTTCCCGCTAATTATTCCCCTTGCTCTTACGTGCACGGATCGGAAGAGAGGTCTGTTTCAGCGCTCTCGTCCTTCGAGCCGTTGGAGACTTAGCACCCAGTAGGTTTTACCATGGCATTGGACCATCCGCTAAGGAGGAGTGTTATCAATGAGATTGGGCCAGTCTTTCCATCCGGACCCCTTCGGCCTTCGCAGGTTCTTCATCGCGCAATTCTAACAGTGTCATCAAATATCTCCAAGTCTGACTCCTTGATAGTCAGATCGGGGCAGTACTGGGTAAGGGGAACCACCTCTGCTCTTCCTAACCGACACCTGTTAACCCTCCTAGGTGGCTCTTTCGTAACGCTGGTAAGCAGTTGACCTATGTGACGGACTCCATTATTCAGGTAGCCTTCACTGGCATGATAGGGTGGGCTGCCGTCCGATCGCAAATCCGAAATAAATCCGACACGGATACTTAAGGCTCTACCACTCCCTTGATGGGTAAAGCACCAGAATTATGGGTCAGCGTTGGCAATGCGTGGCGGGTTATCTCGGAGCCAAGGCTCATATTATTGATACCTATTTTTCACAATACTTGAGTTTGTTCTGGAGAGCCGCCGTGTCTCGTTGGGTGGTCGTGCCGATAGTTCCCAGGAATGTCTTTGGCCGACGATTTTACATCCGGTTTTGACGTCATCCACATGCTCAGTGACACCCCATCAATGCCAAGCCTTATGTGGGGGAAGGCGCTCTAGGTATTTGGTAACGGTCAACCGACGCCATACGAAGAACCCTGTCGCTTTTACAATAGTCCAAATATCCCAGCCGGGAAACATCCTTACGAGCGCCTCTGTGCAAAACCCTCTGCACAATAAACGCACCGCATTCCTGGGTAATAGATCGAAAGGACCTGAGTAAGTGTGACGAACGTAGGAAATTAGAATAACTATATGGACGGGCCAATTATGGTATTGTTTATTTGGCACCCAAGGACTAAGTGATACAATAGAGCCACTGTACTACTGTACTATACACTACGGTCTTTGGACGCAAGGGTACCCTGGTCAAAAAACACCTTACGATCACGCCTTCGATAGGTCTTGTAATAAAATTAGTGACC
seq00012   TGTTTGACAAAAAGAGATCGCGCTCAGCTGCCGTAATAATGGCGTGGCAGGCGAAGAAATCTGATCATACTAGCACCCGGGTGTCTACAAAATTCAAGTTCTCCTAAACGCTCGGTACGCTTAAACTATACCCAATTGCCCCAGTAGTCTCATGCCGTGAGGGACGATACGGCAGGTCCCTGCTTTCGCGAAAGACTGTGGGGAGCTTCCCCAGGGCATATGGAAGCATAGGTCTAAACTACGTATATGAGAATATCAGTTCTTATAATAGGGATGCACCAATGGAACATAAATAGTCTCTAGTAACTCCTTACGGTCCCTAGACGGCCCTTGCTTAAGCCCATCGATCTTCGAACATTATTTCTGAATTAGGGCGGGTTCGCCGAGCGCTTGAGTTACCTTGAAGCACCTCTGATCCGAGAGTAAGAAAGAATAAGCGATTACGTGCCCCCTAAGTCCTTGGGCAAGAAGTGGTAGTTCGAACAGTTTGGCAGACCCTACAGGCGGGTAAGTCCTGGCACTCAAAATTATTCTGGCCGAGGAATGCGGTATTCGCTATGGCGAAATGATTCATCGCCTGTGCGAAGCGCCACCTCTACGCGTTCTAGGTCTAGAGGCCGACCCTGAGCTTGGGTGTCCCGCCGGAGCGATAAGTGGGCACTCCCTACTGGAATTCACGACCAGTCAATACTAGCCTTAATTTAACGCTGGTGCCCAGCTGCTGACTTAATCGCCTTGGTCCCTAACAATGTTCGGGATAAGATTGTATATACAAACTGGCACCGCAGACCGTCTCGCCTCGAAAGGGATGCCTCCAGTAACAAGGAAGTTTGCCGCGAATACCCTGCAAACTACCCAGCCTCTCGCTGACGTTGCAAACTCGATGATCGTGCAGGTGCGCCGAGCCCGTCATGTGGTTCACAGCTCTAAGTTAGCAAGCATCCGAAACTGGTCGGAAAAAGAGTACGCATACTAGTTTATGTGAGCTTGCTATCTTCGCGCGCTAGGATAAGCAGGTAGGACGCCACTCTCGTACCCTCCCACCAGGGGCATTTCGTAGAACACCTCTCCCTTGTTTAATGTCCTGCACGCAATAACTGTATCATAATGGAACTTTAAACACGTAATATGAAGATGCTAGCACTACGCCGTTAGGATATAATCGCCTGACCTATTCGCAGATTTCCCGCTAATTATTCCCCTTGCTCTTACGTGCACGGATCGGAAGAGAGGTCTGTTTCAGCGCTCTCGTCCTTCGAGCCGTTGGAGACTTAGCACCCAGTAGGTTTTACCATGGCATTGGACCATCCGCTAAGGAGGAGTGTTATCAATGAGATTGGGCCAGTCTTTCCATCCGGACCCCTTCGGCCTTCGCAGGTTCTTCATCGCGCAATTCTAACAGTGTCATCAAATATCTCCAAGTCTGACTCCTTGATAGTCAGATCGGGGCAGTACTGGGTAAGGGGAACCACCTCTGCTCTTCCTAACCGACACCTGTTAACCCTCCTAGGTGGCTCTTTCGTAACGCTGGTAAGCAGTTGACCTATGTGACGGACTCCATTATTCAGGTAGCCTTCACTGGCATGATAGGGTGGGCTGCCGTCCGATCGCAAATCCGAAATAAATCCGACACGGATACTTAAGGCTCTACCACTCCCTTGATGGGTAAAGCACCAGAATTATGGGTCAGCGTTGGCAATGCGTGGCGGGTTATCTCGGAGCCAAGGCTCATATTATTGATACCTATTTTTCACAATACTTGAGTTTGTTCTGGAGAGCCGCCGTGTCTCGTTGGGTGGTCGTGCCGATAGTTCCCAGGAATGTCTTTGGCCGACGATTTTACATCCGGTTTTGACGTCATCCACATGCTCAGTGACACCCCATCAATGCCAAGCCTTATGTGGGGGAAGGCGCTCTAGGTATTTGGTAACGGTCAACCGACGCCATACGAAGAACCCTGTCGCTTTTACAATAGTCCAAATATCCCAGCCGGGAAACATCCTTACGAGCGCCTCTGTGCAAAACCCTCTGCACAATAAACGCACCGCATTCCTGGGTAATAGATCGAAAGGACCTGAGTAAGTGTGACGAACGTAGGAAATTAGAATAACTATATGGACGGGCCAATTATGGTATTGTTTATTTGGCACCCAAGGACTAAGTGATACAATAGAGCCACTGTACTACTGTACTATACACTACGGTCTTTGGACGCAAGGGTACCCTGGTCAAAAAACACCTTACGATCACGCCTTCGATAGGTCTTGTAATAAAATTAGTGACC
seq00013   TGTTTGACAAAAAGAGATCGCGCTCAGCTGCCGTAATAATGGCGTGGCAGGCGAAGAAATCTGATCATACTAGCACCCGGGTGTCTACAAAATTCAAGTTCTCCTAAACGCTCGGTACGCTTAAACTATACCCAATTGCCCCAGTAGTCTCATGCCGTGAGGGACGATACGGCAGGTCCCTGCTTTCGCGAAAGACTGTGGGGAGCTTCCCCAGGGCATATGGAAGCATAGGTCTAAACTACGTATATGAGAATATCAGTTCTTATAATAGGGATGCACCAATGGAACATAAATAGTCTCTAGTAACTCCTTACGGTCCCTAGACGGCCCTTGCTTAAGCCCATCGATCTTCGAACATTATTTCTGAATTAGGGCGGGTTCGCCGAGCGCTTGAGTTACCTTGAAGCACCTCTGATCCGAGAGTAAGAAAGAATAAGCGATTACGTGCCCCCTAAGTCCTTGGGCAAGAAGTGGTAGTTCGAACAGTTTGGCAGACCCTACAGGCGGGTAAGTCCTGGCACTCAAAATTATTCTGGCCGAGGAATGCGGTATTCGCTATGGCGAAATGATTCATCGCCTGTGCGAAGCGCCACCTCTACGCGTTCTAGGTCTAGAGGCCGACCCTGAGCTTGGGTGTCCCGCCGGAGCGATAAGTGGGCACTCCCTACTGGAATTCACGACCAGTCAATACTAGCCTTAATTTAACGCTGGTGCCCAGCTGCTGACTTAATCGCCTTGGTCCCTAACAATGTTCGGGATAAGATTGTATATACAAACTGGCACCGCAGACCGTCTCGCCTCGAAAGGGATGCCTCCAGTAACAAGGAAGTTTGCCGCGAATACCCTGCAAACTACCCAGCCTCTCGCTGACGTTGCAAACTCGATGATCGTGCAGGTGCGCCGAGCCCGTCATGTGGTTCACAGCTCTAAGTTAGCAAGCATCCGAAACTGGTCGGAAAAAGAGTACGCATACTAGTTTATGTGAGCTTGCTATCTTCGCGCGCTAGGATAAGCAGGTAGGACGCCACTCTTGTACCCTCCCACCAGGGGCATTTCGTAGAACACCTCTCCCTTGTTTAATGTCCTGCACGCAATAACTGTATCATAATGGAACTTTAAACACGTAATATGAAGATGCTAGCACTACGCCGTTAGGATATAATCGCCTGACCTATTCGCAGATTTCCCGCTAATTATTCCCCTTGCTCTTACGTGCACGGATCGGAAGAGAGGTCTGTTTCAGCGCTCTCGTCCTTCGAGCCGTTGGAGACTTAGCACCCAGTAGGTTTTACCATGGCATTGGACCATCCGCTAAGGAGGAGTGTTATCAATGAGATTGGGCCAGTCTTTCCATCCGGACCCCTTCGGCCTTCGCAGGTTCTTCATCGCGCAATTCTAACAGTGTCATCAAATATCTCCAAGTCTGACTCCTTGATAGTCAGATCGGGGCAGTACTGGGTAAGGGGAACCACCTCTGCTCTTCCTAACCGACACCTGTTAACCCTCCTAGGTGGCTCTTTCGTAACGCTGGTAAGCAGTTGACCTATGTGACGGACTCCATTATTCAGGTAGCCTTCACTGGCATGATAGGGTGGGCTGCCGTCCGATCGCAAATCCGAAATAAATCCGACACGGATACTTAAGGCTCTACCACTCCCTTGATGGGTAAAGCACCAGAATTATGGGTCAGCGTTGGCAATGCGTGGCGGGTTATCTCGGAGCCAAGGCTCATATTATTGATACCTATTTTTCACAATACTTGAGTTTGTTCTGGAGAGCCGCCGTGTCTCGTTGGGTGGTCGTGCCGATAGTTCCCAGGAATGTCTTTGGCCGACGATTTTACATCCGGTTTTGACGTCATCCACATGCTCAGTGACACCCCATCAATGCCAAGCCTTATGTGGGGGAAGGCGCTCTAGGTATTTGGTAACGGTCAACCGACGCCATACGAAGAACCCTGTCGCTTTTACAATAGTCCAAATATCCCAGCCGGGAAACATCCTTACGAGCGCCTCTGTGCAAAACCCTCTGCACAATAAACGCACCGCATTCCTGGGTAATAGATCGAAAGGACCTGAGTAAGTGTGACGAACGTAGGAAATTAGAATAACTATATGGACGGGCCAATTATGGTATTGTTTATTTGGCACCCAAGGACTAAGTGATACAATAGAGCCACTGTACTACTGTACTATACACTACGGTCTTTGGACGCAAGGGTACCCTGGTCAAAAAACACCTTACGATCACGCCTTCGATAGGTCTTGTAATAAAATTAGTGACC
seq00014   TGTTTGACAAAAAGAGATCGCGCTCAGCTGCCGTAATAATGGCGTGGCAGGCGAAGAAATCTGATCATACTAGCACCCGGGTGTCTACAAAATTCAAGTTCTCCTAAACGCTCGGTACGCTTAAACTATACCCAATTGCCCCAGTAGTCTCATGCCGTGAGGGACGATACGGCAGGTCCCTGCTTTCGCGAAAGACTGTGGGGAGCTTCCCCAGGGCATATGGAAGCATAGGTCTAAACTACGTATATGAGAATATCAGTTCTTATAATAGGGATGCACCAATGGAACATAAATAGTCTCTAGTAACTCCTTACGGTCCCTAGACGGCCCTTGCTTAAGCCCATCGATCTTCGAACATTATTTCTGAATTAGGGCGGGTTCGCCGAGCGCTTGAGTTACCTTGAAGCACCTCTGATCCGAGAGTAAGAAAGAATAAGCGATTACGTGCCCCCTAAGTCCTTGGGCAAGAAGTGGTAGTTCGAACAGTTTGGCAGACCCTACAGGCGGGTAAGTCCTGGCACTCAAAATTATTCTGGCCGAGGAATGCGGTATTCGCTATGGCGAAATGATTCATCGCCTGTGCGAAGCGCCACCTCTACGCGTTCTAGGTCTAGAGGCCGACCCTGAGCTTGGGTGTCCCGCCGGAGCGATAAGTGGGCACTCCCTACTGGAATTCACGACCAGTCAATACTAGCCTTAATTTAACGCTGGTGCCCAGCTGCTGACTTAATCGCCTTGGTCCCTAACAATGTTCGGGATAAGATTGTATATACAAACTGGCACCGCAGACCGTCTCGCCTCGAAAGGGATGCCTCCAGTAACAAGGAAGTTTGCCGCGAATACCCTGCAAACTACCCAGCCTCTCGCTGACGTTGCAAACTCGATGATCGTGCAGGTGCGCCGAGCCCGTCATGTGGTTCACAGCTCTAAGTTAGCAAGCATCCGAAACTGGTCGGAAAAAGAGTACGCATACTAGTTTATGTGAGCTTGCTATCTTCGCGCGCTAGGATAAGCAGGTAGGACGCCACTCTCGTACCCTCCCACCAGGGGCATTTCGTAGAACACCTCTCCCTTGTTTAATGTCCTGCACGCAATAACTGTATCATAATGGAACTTTAAACACGTAATATGAAGATGCTAGCACTACGCCGTTAGGATATAATCGCCTGACCTATTCGCAGATTTCCCGCTAATTATTCCCCTTGCTCTTACGTGCACGGATCGGAAGAGAGGTCTGTTTCAGCGCTCTCGTCCTTCGAGCCGTTGGAGACTTAGCACCCAGTAGGTTTTACCATGGCATTGGACCATCCGCTAAGGAGGAGTGTTATCAATGAGATTGGGCCAGTCTTTCCATCCGGACCCCTTCGGCCTTCGCAGGTTCTTCATCGCGCAATTCTAACAGTGTCATCAAATATCTCCAAGTCTGACTCCTTGATAGTCAGATCGGGGCAGTACTGGGTAAGGGGAACCACCTCTGCTCTTCCTAACCGACACCTGTTAACCCTCCTAGGTGGCTCTTTCGTAACGCTGGTAAGCAGTTGACCTATGTGACGGACTCCATTATTCAGGTAGCCTTCACTGGCATGATAGGGTGGGCTGCCGTCCGATCGCAAATCCGAAATAAATCCGACACGGATACTTAAGGCTCTACCACTCCCTTGATGGGTAAAGCACCAGAATTATGGGTCAGCGTTGGCAATGCGTGGCGGGTTATCTCGGAGCCAAGGCTCATATTATTGATACCTATTTTTCACAATACTTGAGTTTGTTCTGGAGAGCCGCCGTGTCTCGTTGGGTGGTCGTGCCGATAGTTCCCAGGAATGTCTTTGGCCGACGATTTTACATCCGGTTTTGACGTCATCCACATGCTCAGTGACACCCCATCAATGCCAAGCCTTATGTGGGGGAAGGCGCTCTAGGTATTTGGTAACGGTCAACCGACGCCATACGAAGAACCCTGTCGCTTTTACAATAGTCCAAATATCCCAGCCGGGAAACATCCTTACGAGCGCCTCTGTGCAAAACCCTCTGCACAATAAACGCACCGCATTCCTGGGTAATAGATCGAAAGGACCTGAGTAAGTGTGACGAACGTAGGAAATTAGAATAACTATATGGACGGGCCAATTATGGTATTGTTTATTTGGCACCCAAGGACTAAGTGATACAATAGAGCCACTGTACTACTGTACTATACACTACGGTCTTTGGACGCAAGGGTACCCTGGTCAAAAAACACCTTACGATCACGCCTTCGATAGGTCTTGTAATAAAATTAGTGACC
seq00015   TGTTTGACAAAAAGAGATCGCGCTCAGCTGCCGTAATAATGGCGTGGCAGGCGAAGAAATCTGATCATACTAGCACCCGGGTGTCTACAAAATTGAAGTTCTCCTAAACGCTCGGTACGCTTAAACTATACCCAATTGCCCCAGTAGTCTCATGCCGTGAGGGACGATACGGCAGGTCCCTGCTTTCGCGAAAGACTGTGGGGAGCTTCCCCAGGGCATATGGAAGCATAGGTCTAAACTACGTATATGAGAATATCAGTTCTTATAATAGGGATGCACCAATGGAACATAAATAGTCTCTAGTAACTCCTTACGGTCCCTAGACGGCCCTTGCTTAAGCCCATCGATCTTCGAACATTATTTCTGAATTAGGGCGGGTTCGCCGAGCGCTTGAGTTACCTTGAAGCACCTCTGATCCGAGAGTAAGAAAGAATAAGCGATTACGTGCCCCCTAAGTCCTTGGGCAAGAAGTGGTAGTTCGAACAGTTTGGCAGACCCTACAGGCGGGTAAGTCCTGGCACTCAAAATTATTCTGGCCGAGGAATGCGGTATTCGCTATGGCGAAATGATTCATCGCCTGTGCGAAGCGCCACCTCTACGCGTTCTAGGTCTAGAGGCCGACCCTGAGCTTGGGTGTCCCGCCGGAGCGATAAGTGGGCACTCCCTACTGGAATTCACGACCAGTCAATACTAGCCTTAATTTAACGCTGGTGCCCAGCTGCTGACTTAATCGCCTTGGTCCCTAACAATGTTCGGGATAAGATTGTATATACAAACTGGCACCGCAGACCGTCTCGCCTCGAAAGGGATGCCTCCAGTAACAAGGAAGTTTGCCGCGAATACCCTGCAAACTACCCAGCCTCTCGCTGACGTTGCAAACTCGATGATCGTGCAGGTGCGCCGAGCCCGTCATGTGGTTCACAGCTCTAAGTTAGCAAGCATCCGAAACTGGTCGGAAAAAGAGTACGCATACTAGTTTATGTGAGCTTGCTATCTTCGCGCGCTAGGATAAGCAGGTAGGACGCCACTCTCGTACCCTCCCACCAGGGGCATTTCGTAGAACACCTCTCCCTTGTTTAATGTCCTGCACGCAATAACTGTATCATAATGGAACTTTAAACACGTAATATGAAGATGCTAGCACTACGCCGTTAGGATATAATCGCCTGACCTATTCGCAGATTTCCCGCTAATTATTCCCCTTGCTCTTACGTGCACGGATCGGAAGAGAGGTCTGTTTCAGCGCTCTCGTCCTTCGAGCCGTTGGAGACTTAGCACCCAGTAGGTTTTACCATGGCATTGGACCATCCGCTAAGGAGGAGTGTTATCAATGAGATTGGGCCAGTCTTTCCATCCGGACCCCTTCGGCCTTCGCAGGTTCTTCATCGCGCAATTCTAACAGTGTCATCAAATATCTCCAAGTCTGACTCCTTGATAGTCAGATCGGGGCAGTACTGGGTAAGGGGAACCACCTCTGCTCTTCCTAACCGACACCTGTTAACCCTCCTAGGTGGCTCTTTCGTAACGCTGGTAAGCAGTTGACCTATGTGACGGACTCCATTATTCAGGTAGCCTTCACTGGCATGATAGGGTGGGCTGCCGTCCGATCGCAAATCCGAAATAAATCCGACACGGATACTTAAGGCTCTACCACTCCCTTGATGGGTAAAGCACCAGAATTATGGGTCAGCGTTGGCAATGCGTGGCGGGTTATCTCGGAGCCAAGGCTCATATTATTGATACCTATTTTTCACAATACTTGAGTTTGTTCTGGAGAGCCGCCGTGTCTCGTTGGGTGGTCGTGCCGATAGTTCCCAGGAATGTCTTTGGCCGACGATTTTACATCCGGTTTTGACGTCATCCACATGCTCAGTGACACCCCATCAATGCCAAGCCTTATGTGGGGGAAGGCGCTCTAGGTATTTGGTAACGGTCAACCGACGCCATACGAAGAACCCTGTCGCTTTTACAATAGTCCAAATATCCCAGCCGGGAAACATCCTTACGAGCGCCTCTGTGCAAAACCCTCTGCACAATAAACGCACCGCATTCCTGGGTAATAGATCGAAAGGACCTGAGTAAGTGTGACGAACGTAGGAAATTAGAATAACTATATGGACGGGCCAATTATGGTATTGTTTATTTGGCACCCAAGGACTAAGTGATACAATAGAGCCACTGTACTACTGTACTATACACTACGGTCTTTGGACGCAAGGGTACCCTGGTCAAAAAACACCTTACGATCACGCCTTCGATAGGTCTTGTAATAAAATTAGTGACC
seq00016   TGTTTGACAAAAAGAGATCGCGCTCAGCTGCCGTAATAATGGCGTGGCAGGCGAAGAAATCTGATCATACTAGCACCCGGGTGTCTACAAAATTCAAGTTCTCCTAAACGCTCGGTACGCTTAAACTATACCCAATTGCCCCAGTAGTCTCATGCCGTGAGGGACGATACGGCAGGTCCCTGCTTTCGCGAAAGACTGTGGGGAGCTTCCCCAGGGCATATGGAAGCATAGGTCTAAACTACGTATATGAGAATATCAGTTCTTATAATAGGGATGCACCAACGGAACATAAATAGTCTCTAGTAACTCCTTACGGTCCCTAGACGGCCCTTGCTTAAGCCCATCGATCTTCGAACATTATTTCTGAATTAGGGCGGGTTCGCCGAGCGCTTGAGTTACCTTGAAGCACCTCTGATCCGAGAGTAAGAAAGAATAAGCGATTACGTGCCCCCTAAGTCCTTGGGCAAGAAGTGGTAGTTCGAACAGTTTGGCAGACCCTACAGGCGGGTAAGTCCTGGCACTCAAAATTATTCTGGCCGAGGAATGCGGTATTCGCTATGGCGAAATGATTCATCGCCTGTGCGAAGCGCCACCTCTACGCGTTCTAGGTCTAGAGGCCGACCCTGAGCTTGGGTGTCCCGCCGGAGCGATAAGTGGGCACTCCCTACTGGAATTCACGACCAGTCAATACTAGCCTTAATTTAACGCTGGTGCCCAGCTGCTGACTTAATCGCCTTGGTCCCTAACAATGTTCGGGATAAGATTGTATATACAAACTGGCACCGCAGACCGTCTCGCCTCGAAAGGGATGCCTCCAGTAACAAGGAAGTTTGCCGCGAATACCCTGCAAACTACCCAGCCTCTCGCTGACGTTGCAAACTCGATGATCGTGCAGGTGCGCCGAGCCCGTCATGTGGTTCACAGCTCTAAGTTAGCAAGCATCCGAAACTGGTCGGAAAAAGAGTACGCATACTAGTTTATGTGAGCTTGCTATCTTCGCGCGCTAGGATAAGCAGGTAGGACGCCACTCTCGTACCCTCCCACCAGGGGCATTTCGTAGAACACCTCTCCCTTGTTTAATGTCCTGCACGCAATAACTGTATCATAATGGAACTTTAAACACGTAATATGAAGATGCTAGCACTACGCCGTTAGGATATAATCGCCTGACCTATTCGCAGATTTCCCGCTAATTATTCCCCTTGCTCTTACGTGCACGGATCGGAAGAGAGGTCTGTTTCAGCGCTCTCGTCCTTCGAGCCGTTGGAGACTTAGCACCCAGTAGGTTTTACGATGGCATTGGACCATCCGCTAAGGAGGAGTGTTATCAATGAGATTGGGCCAGTCTTTCCATCCGGACCCCTTCGGCCTTCGCAGGTTCTTCATCGCGCAATTCTAACAGTGTCATCAAATATCTCCAAGTCTGACTCCTTGATAGTCAGATCGGGGCAGTACTGGGTAAGGGGAACCACCTCTGCTCTTCCTAACCGACACCTGTTAACCCTCCTAGGTGGCTCTTTCGTAACGCTGGTAAGCAGTTGACCTATGTGACGGACTCCATTATTCAGGTAGCCTTCACTGGCATGATAGGGTGGGCTGCCGTCCGATCGCAAATCCGAGATAAATCCGACACGGATACTTAAGGCTCTACCACTCCCTTGATGGGTAAAGCACCAGAATTATGGGTCAGCGTTGGCAATGCGTGGCGGGTTATCTCGGAGCCAAGGCTCATATTATTGATACCTATTTTTCACAATACTTGAGTTTGTTCTGGAGAGCCGCCGTGTCTCGTTGGGTGGTCGTGCCGATAGTTCCCAGGAATGTCTTTGGCCGACGATTTTACATCCGGTTTTGACGTCATCCACATGCTCAGTGACACCCCATCAATGCCAAGCCTTATGTGGGGGAAGGCTCTCTAGGTATTTGGTAACGGTCAACCGACGCCATACGAAGAACCCTGTCGCTTTTACAATAGTCCAAATATCCCAGCCGGGAAACATCCTTACGAGCGCCTCTGTGCAAAACCCTCTGCACAATAAACGCACCGCATTCCTGGGTAATAGATCGAAAGGACCTGAGTAAGTGTGACGAACGTAGGAAATTAGAATAACTATATGGACGGGCCAATTATGGTATTGTTTATTTGGCACCCAAGGACTAAGTGATACAATAGAGCCACTGTACTACTGTACTATACACTACGGTCTTTGGACGCAAGGGTACCCTGGTCAAAAAACACCTTACGATCACGCCTTCGATAGGTCTTGTAATAAAATTAGTGACC
seq00017   TGTTTGACAAAAAGAGATCGCGCTCAGCTGCCGTAATAATGGCGTGGCAGGCGAAGAAATCTGATCATACTAGCACCCGGGTGTCTACAAAATTGAAGTTCTCCTAAACGCTCGGTACGCTTAAACTATACCCAATTGCCCCAGTAGTCTCATGCCGTGAGGGACGATACGGCAGGTCCCTGCTTTCGCGAAAGACTGTGGGGAGCTTCCCCAGGGCATATGGAAGCATAGGTCTAAACTACGTATATGAGAATATCAGTTCTTATAATAGGGATGCACCAATGGAACATAAATAGTCTCTAGTAACTCCTTACGGTCCCTAGACGGCCCTTGCTTAAGCCCATCGATCTTCGAACATTATTTCTGAATTAGGGCGGGTTCGCCGAGCGCTTGAGTTACCTTGAAGCACCTCTGATCCGAGAGTAAGAAAGAATAAGCGATTACGTGCCCCCTAAGTCCTTGGGCAAGAAGTGGTAGTTCGAACAGTTTGGCAGACCCTACAGGCGGGTAAGTCCTGGCACTCAAAATTATTCTGGCCGAGGAATGCGGTATTCGCTATGGCGAAATGATTCATCGCCTGTGCGAAGCGCCACCTCTACGCGTTCTAGGTCTAGAGGCCGACCCTGAGCTTGGGTGTCCCGCCGGAGCGATAAGTGGGCACTCCCTACTGGAATTCACGACCAGTCAATACTAGCCTTAATTTAACGCTGGTGCCCAGCTGCTGACTTAATCGCCTTGGTCCCTAACAATGTTCGGGATAAGATTGTATATACAAACTGGCACCGCAGACCGTCTCGCCTCGAAAGGGATGCCTCCAGTAACAAGGAAGTTTGCCGCGAATACCCTGCAAACTACCCAGCCTCTCGCTGACGTTGCAAACTCGATGATCGTGCAGGTGCGCCGAGCCCGTCATGTGGTTCACAGCTCTAAGTTAGCAAGCATCCGAAACTGGTCGGAAAAAGAGTACGCATACTAGTTTATGTGAGCTTGCTATCTTCGCGCGCTAGGATAAGCAGGTAGGACGCCACTCTCGTACCCTCCCACCAGGGGCATTTCGTAGAACACCTCTCCCTTGTTTAATGTCCTGCACGCAATAACTGTATCATAATGGAACTTTAAACACGTAATATGAAGATGCTAGCACTACGCCGTTAGGATATAATCGCCTGACCTATTCGCAGATTTCCCGCTAATTATTCCCCTTGCTCTTACGTGCACGGATCGGAAGAGAGGTCTGTTTCAGCGCTCTCGTCCTTCGAGCCGTTGGAGACTTAGCACCCAGTAGGTTTTACGATGGCATTGGACCATCCGCTAAGGAGGAGTGTTATCAATGAGATTGGGCCAGTCTTTCCATCCGGACCCCTTCGGCCTTCGCAGGTTCTTCATCGCGCAATTCTAACAGTGTCATCAAATATCTCCAAGTCTGACTCCTTGATAGTCAGATCGGGGCAGTACTGGGTAAGGGGAACCACCTCTGCTCTTCCTAACCGACACCTGTTAACCCTCCTAGGTGGCTCTTTCGTAACGCTGGTAAGCAGTTGACCTATGTGACGGACTCCATTATTCAGGTAGCCTTCACTGGCATGATAGGGTGGGCTGCCGTCCGATCGCAAATCCGAGATAAATCCGACACGGATACTTAAGGCTCTACCACTCCCTTGATGGGTAAAGCACCAGAATTATGGGTCAGCGTTGGCAATGCGTGGCGGGTTATCTCGGAGCCAAGGCTCATATTATTGATACCTATTTTTCACAATACTTGAGTTTGTTCTGGAGAGCCGCCGTGTCTCGTTGGGTGGTCGTGCCGATAGTTCCCAGGAATGTCTTTGGCCGACGATTTTACATCCGGTTTTGACGTCATCCACATGCTCAGTGACACCCCATCAATGCCAAGCCTTATGTGGGGGAAGGCGCTCTAGGTATTTGGTAACGGTCAACCGACGCCATACGAAGAACCCTGTCGCTTTTACAATAGTCCAAATATCCCAGCCGGGAAACATCCTTACGAGCGCCTCTGTGCAAAACCCTCTGCACAATAAACGCACCGCATTCCTGGGTAATAGATCGAAAGGACCTGAGTAAGTGTGACGAACGTAGGAAATTAGAATAACTATATGGACGGGCCAATTATGGTATTGTTTATTTGGCACCCAAGGACTAAGTGATACAATAGAGCCACTGTACTACTGTACTATACACTACGGTCTTTGGACGCAAGGGTACCCTGGTCAAAAAACACCTTACGATCACGCCTTCGATAGGTCTTGTAATAAAATTAGTGACC
seq00018   TGTTTGACAAAAAGAGATCGCGCTCAGCTGCCGTAATAATGGCGTGGCAGGCGAAGAAATCTGATCATACTAGCACCCGGGTGTCTACAAAATTGAAGTTCTCCTAAACGCTCGGTACGCTTAAACTATACCCAATTGCCCCAGTAGTCTCATGCCGTGAGGGACGATACGGCAGGTCCCTGCTTTCGCGAAAGACTGTGGGGAGCTTCCCCAGGGCATATGGAAGCATAGGTCTAAACTACGTATATGAGAATATCAGTTCTTATAATAGGGATGCACCAATGGAACATAAATAGTCTCTAGTAACTCCTTACGGTCCCTAGACGGCCCTTGCTTAAGCCCATCGATCTTCGAACATTATTTCTGAATTAGGGCGGGTTCGCCGAGCGCTTGAGTTACCTTGAAGCACCTCTGATCCGAGAGTAAGAAAGAATAAGCGATTACGTGCCCCCTAAGTCCTTGGGCAAGAAGTGGTAGTTCGAACAGTTTGGCAGACCCTACAGGCGGGTAAGTCCTGGCACTCAAAATTATTCTGGCCGAGGAATGCGGTATTCGCTATGGCGAAATGATTCATCGCCTGTGCGAAGCGCCACCTCTACGCGTTCTAGGTCTAGAGGCCGACCCTGAGCTTGGGTGTCCCGCCGGAGCGATAAGTGGGCACTCCCTACTGGAATTCACGACCAGTCAATACTAGCCTTAATTTAACGCTGGTGCCCAGCTGCTGACTTAATCGCCTTGGTCCCTAACAATGTTCGGGATAAGATTGTATATACAAACTGGCACCGCAGACCGTCTCGCCTCGAAAGGGATGCCTCCAGTAACAAGGAAGTTTGCCGCGAATACCCTGCAAACTACCCAGCCTCTCGCTGACGTTGCAAACTCGATGATCGTGCAGGTGCGCCGAGCCCGTCATGTGGTTCACAGCTCTAAGTTAGCAAGCATCCGAAACTGGTCGGAAAAAGAGTACGCATACTAGTTTATGTGAGCTTGCTATCTTCGCGCGCTAGGATAAGCAGGTAGGACGCCACTCTCGTACCCTCCCACCAGGGGCATTTCGTAGAACACCTCTCCCTTGTTTAATGTCCTGCACGCAATAACTGTATCATAATGGAACTTTAAACACGTAATATGAAGATGCTAGCACTACGCCGTTAGGATATAATCGCCTGACCTATTCGCAGATTTCCCGCTAATTATTCCCCTTGCTCTTACGTGCACGGATCGGAAGAGAGGTCTGTTTCAGCGCTCTCGTCCTTCGAGCCGTTGGAGACTTAGCACCCAGTAGGTTTTACGATGGCATTGGACCATCCGCTAAGGAGGAGTGTTATCAATGAGATTGGGCCAGTCTTTCCATCCGGACCCCTTCGGCCTTCGCAGGTTCTTCATCGCGCAATTCTAACAGTGTCATCAAATATCTCCAAGTCTGACTCCTTGATAGTCAGATCGGGGCAGTACTGGGTAAGGGGAACCACCTCTGCTCTTCCTAACCGACACCTGTTAACCCTCCTAGGTGGCTCTTTCGTAACGCTGGTAAGCAGTTGACCTATGTGACGGACTCCATTATTCAGGTAGCCTTCACTGGCATGATAGGGTGGGCTGCCGTCCGATCGCAAATCCGAGATAAATCCGACACGGATACTTAAGGCTCTACCACTCCCTTGATGGGTAAAGCACCAGAATTATGGGTCAGCGTTGGCAATGCGTGGCGGGTTATCTCGGAGCCAAGGCTCATATTATTGATACCTATTTTTCACAATACTTGAGTTTGTTCTGGAGAGCCGCCGTGTCTCGTTGGGTGGTCGTGCCGATAGTTCCCAGGAATGTCTTTGGCCGACGATTTTACATCCGGTTTTGACGTCATCCACATGCTCAGTGACACCCCATCAATGCCAAGCCTTATGTGGGGGAAGGCGCTCTAGGTATTTGGTAACGGTCAACCGACGCCATACGAAGAACCCTGTCGCTTTTACAATAGTCCAAATATCCCAGCCGGGAAACATCCTTACGAGCGCCTCTGTGCAAAACCCTCTGCACAATAAACGCACCGCATTCCTGGGTAATAGATCGAAAGGACCTGAGTAAGTGTGACGAACGTAGGAAATTAGAATAACTATATGGACGGGCCAATTATGGTATTGTTTATTTGGCACCCAAGGACTAAGTGATACAATAGAGCCACTGTACTACTGTACTATACACTACGGTCTTTGGACGCAAGGGTACCCTGGTCAAAAAACACCTTACGATCACGCCTTCGATAGGTCTTGTAATAAAATTAGTGACC
seq00019   TGTTTGACAAAAAGAGATCGCGCTCAGCTGCCGTAATAATGGCGTGGCAGGCGAAGAAATCTGATCATACTAGCACCCGGGTGTCTACAAAATTGAAGTTCTCCTAAACGCTCGGTACGCTTAAACTATACCCAATTGCCCCAGTAGTCTCATGCCGTGAGGGACGATACGGCAGGTCCCTGCTTTCGCGAAAGACTGTGGGGAGCTTCCCCAGGGCATATGGAAGCATAGGTCTAAACTACGTATATGAGAATATCAGTTCTTATAATAGGGATGCACCAATGGAACATAAATAGTCTCTAGTAACTCCTTACGGTCCCTAGACGGCCCTTGCTTAAGCCCATCGATCTTCGAACATTATTTCTGAATTAGGGCGGGTTCGCCGAGCGCTTGAGTTACCTTGAAGCACCTCTGATCCGAGAGTAAGAAAGAATAAGCGATTACGTGCCCCCTAAGTCCTTGGGCAAGAAGTGGTAGTTCGAACAGTTTGGCAGACCCTACAGGCGGGTAAGTCCTGGCACTCAAAATTATTCTGGCCGAGGAATGCGGTATTCGCTATGGCGAAATGATTCATCGCCTGTGCGAAGCGCCACCTCTACGCGTTCTAGGTCTAGAGGCCGACCCTGAGCTTGGGTGTCCCGCCGGAGCGATAAGTGGGCACTCCCTACTGGAATTCACGACCAGTCAATACTAGCCTTAATTTAACGCTGGTGCCCAGCTGCTGACTTAATCGCCTTGGTCCCTAACAATGTTCGGGATAAGATTGTATATACAAACTGGCACCGCAGACCGTCTCGCCTCGAAAGGGATGCCTCCAGTAACAAGGAAGTTTGCCGCGAATACCCTGCAAACTACCCAGCCTCTCGCTGACGTTGCAAACTCGATGATCGTGCAGGTGCGCCGAGCCCGTCATGTGGTTCACAGCTCTAAGTTAGCAAGCATCCGAAACTGGTCGGAAAAAGAGTACGCATACTAGTTTATGTGAGCTTGCTATCTTCGCGCGCTAGGATAAGCAGGTAGGACGCCACTCTCGTACCCTCCCACCAGGGGCATTTCGTAGAACACCTCTCCCTTGTTTAATGTCCTGCACGCAATAACTGTATCATAATGGAACTTTAAACACGTAATATGAAGATGCTAGCACTACGCCGTTAGGATATAATCGCCTGACCTATTCGCAGATTTCCCGCTAATTATTCCCCTTGCTCTTACGTGCACGGATCGGAAGAGAGGTCTGTTTCAGCGCTCTCGTCCTTCGAGCCGTTGGAGACTTAGCACCCAGTAGGTTTTACGATGGCATTGGACCATCCGCTAAGGAGGAGTGTTATCAATGAGATTGGGCCAGTCTTTCCATCCGGACCCCTTCGGCCTTCGCAGGTTCTTCATCGCGCAATTCTAACAGTGTCATCAAATATCTCCAAGTCTGACTCCTTGATAGTCAGATCGGGGCAGTACTGGGTAAGGGGAACCACCTCTGCTCTTCCTAACCGACACCTGTTAACCCTCCTAGGTGGCTCTTTCGTAACGCTGGTAAGCAGTTGACCTATGTGACGGACTCCATTATTCAGGTAGCCTTCACTGGCATGATAGGGTGGGCTGCCGTCCGATCGCAAATCCGAGATAAATCCGACACGGATACTTAAGGCTCTACCACTCCCTTGATGGGTAAAGCACCAGAATTATGGGTCAGCGTTGGCAATGCGTGGCGGGTTATCTCGGAGCCAAGGCTCATATTATTGATACCTATTTTTCACAATACTTGAGTTTGTTCTGGAGAGCCGCCGTGTCTCGTTGGGTGGTCGTGCCGATAGTTCCCAGGAATGTCTTTGGCCGACGATTTTACATCCGGTTTTGACGTCATCCACATGCTCAGTGACACCCCATCAATGCCAAGCCTTATGTGGGGGAAGGCGCTCTAGGTATTTGGTAACGGTCAACCGACGCCATACGAAGAACCCTGTCGCTTTTACAATAGTCCAAATATCCCAGCCGGGAAACATCCTTACGAGCGCCTCTGTGCAAAACCCTCTGCACAATAAACGCACCGCATTCCTGGGTAATAGATCGAAAGGACCTGAGTAAGTGTGACGAACGTAGGAAATTAGAATAACTATATGGACGGGCCAATTATGGTATTGTTTATTTGGCACCCAAGGACTAAGTGATACAATAGAGCCACTGTACTACTGTACTATACACTACGGTCTTTGGACGCAAGGGTACCCTGGTCAAAAAACACCTTACGATCACGCCTTCGATAGGTCTTGTAATAAAATTAGTGACC
seq00020   TGTTTGACAAAAAGAGATCGCGCTCAGCTGCCGTAATAATGGCGTGGCAGGCGAAGAAATCTGATCATACTAGCACCCGGGTGTCTACAAAATTCAAGTTCTCCTAAACGCTCGGTACGCTTAAACTATACCCAATTGCCCCAGTAGTCTCATGCCGTGAGGGACGATACGGCAGGTCCCTGCTGTCGCGAAAGACTGTGGGGAGCTTCCCCAGGGCATATGGAAGCATAGGTCTAAACTACGTATATGAGAATATCAGTTCTTATAATAGGGATGCACCAATGGAACATAAATAGTCTCTAGTAACTCCTTACGGTCCCTAGACGGCCCTTGCTTAAGCCCATCGATCTTCGAACATTATTTCTGAATTAGGGCGGGTTCGCCGAGCGCTTGAGTTACCTTGAAGCACCTCTGATCCGAGAGTAAGAAAGAATAAGCGATTACGTGCCCCCTAAGTCCTTGGGCAAGAAGTGGTAGTTCGAACAGTTTGGCAGACCCTACAGGCGGGTAAGTCCTGGCACTCAAAATTATTCTGGCCGAGGAATGCGGTATTCGCTATGGCGAAATGATTCATCGCCTGTGCGAAGCGCCACCTCTACGCGTTCTAGGTCTAGAGGCCGACCCTGAGCTTGGGTGTCCCGCCGGAGCGATAAGTGGGCACTCCCTACTGGAATTCACGACCAGTCAATACTAGCCTTAATTTAACGCTGGTGCCCAGCTGCTGACTTAATCGCCTTGGTCCCTAACAATGTTCGGGATAAGATTGTATATACAAACTGGCACCGCAGACCGTCTCGCCTCGAAAGGGATGCCTCCAGTAACAAGGAAGTTTGCCGCGAATACCCTGCAAACTACCCAGCCTCTCGCTGACGTTGCAAACTCGATGATCGTGCAGGTGCGCCGAGCCCGTCATGTGGTTCACAGCTCTAAGTTAGCAAGCATCCGAAACTGGTCGGAAAAAGAGTACGCATACTAGTTTATGTGAGCTTGCTATCTTCGCGCGCTAGGATAAGCAGGTAGGACGCCACTCTCGTACCCTCCCACCAGGGGCATTTCGTAGAACACCTCTCCCTTGTTTAATGTCCTGCACGCAATAACTGTATCATAATGGAACTTTAAACACGTAATATGAAGATGCTAGCACTACGCCGTTAGGATATAATCGCCTGACCTATTCGCAGATTTCCCGCTAATTATTCCCCTTGCTCTTACGTGCACGGATCGGAAGAGAGGTCTGTTTCAGCGCTCTCGTCCTTCGAGCCGTTGGAGACTTAGCACCCAGTAGGTTTTACCATGGCATTGGACCATCCGCTAAGGAGGAGTGTTATCAATGAGATTGGGCCAGTCTTTCCATCCGGACCCCTTCGGCCTTCGCAGGTTCTTCATCGCGCAATTCTAACAGTGTCATCAAATATCTCCAAGTCTGACTCCTTGATAGTCAGATCGGGGCAGTACTGGGTAAGGGGAACCACCTCTGCTCTTCCTAACCGACACCTGTTAACCCTCCTAGGTGGCTCTTTCGTAACGCTGGTAAGCAGTTGACCTATGTGACGGACTCCATTATTCAGGTAGCCTTCACTGGCATGATAGGGTGGGCTGCCGTCCGATCGCAAATCCGAAATAAATCCGACACGGATACTTAAGGCTCTACCACTCCCTTGATGGGTAAAGCACCAGAATTATGGGTCAGCGTTGGCAATGCGTGGCGGGTTATCTCGGAGCCAAGGCTCATATTATTGATACCTATTTTTCACAATACTTGAGTTTGTTCTGGAGAGCCGCCGTGTCTCGTTGGGTGGTCGTGCCGATAGTTCCCAGGAATGTCTTTGGCCGACGATTTTACATCCGGTTTTGACGTCATCCACATGCTCAGTGACACCCCATCAATGCCAAGCCTTATGTGGGGGAAGGCGCTCTAGGTATTTGGTAACGGTCAACCGACGCCATACGAAGAACCCTGTCGCTTTTACAATAGTCCAAATATCCCAGCCGGGAAACATCCTTACGAGCGCCTCTGTGCAAAACCCTCTGCACAATAAACGCACCGCATTCCTGGGTAATAGATCGAAAGGACCTGAGTAAGTGTGACGAACGTAGGAAATTAGAATAACTATATGGACGGGCCAATTATGGTATTGTTTATTTGGCACCCAAGGACTAAGTGATACAATAGAGCCACTGTACTACTGTACTATACACTACGGTCTTTGGACGCAAGGGTACCCTGGTCAAAAAACACCTTACGATCACGCCTTCGATAGGTCTTGTAATAAAATTAGTGACC
seq00021   TGTTTGACAAAAAGAGATCGCGCTCAGCTGCCGTAATAATGGCGTGGCAGGCGAAGAAATCTGATCATACTAGCACCCGGGTGTCTACAAAATTGAAGTTCTCCTAAACGCTCGGTACGCTTAAACTATACCCAATTGCCCCAGTAGTCTCATGCCGTGAGGGACGATACGGCAGGTCCCTGCTTTCGCGAAAGACTGTGGGGAGCTTCCCCAGGGCATATGGAAGCATAGGTCTAAACTACGTATATGAGAATATCAGTTCTTATAATAGGGATGCACCAATGGAACATAAATAGTCTCTAGTAACTCCTTACGGTCCCTAGACGGCCCTTGCTTAAGCCCATCGATCTTCGAACATTATTTCTGAATTAGGGCGGGTTCGCCGAGCGCTTGAGTTACCTTGAAGCACCTCTGATCCGAGAGTAAGAAAGAATAAGCGATTACGTGCCCCCTAAGTCCTTGGGCAAGAAGTGGTAGTTCGAACAGTTTGGCAGACCCTACAGGCGGGTAAGTCCTGGCACTCAAAATTATTCTGGCCGAGGAATGCGGTATTCGCTATGGCGAAATGATTCATCGCCTGTGCGAAGCGCCACCTCTACGCGTTCTAGGTCTAGAGGCCGACCCTGAGCTTGGGTGTCCCGCCGGAGCGATAAGTGGGCACTCCCTACTGGAATTCACGACCAGTCAATACTAGCCTTAATTTAACGCTGGTGCCCAGCTGCTGACTTAATCGCCTTGGTCCCTAACAATGTTCGGGATAAGATTGTATATACAAACTGGCACCGCAGACCGTCTCGCCTCGAAAGGGATGCCTCCAGTAACAAGGAAGTTTGCCGCGAATACCCTGCAAACTACCCAGCCTCTCGCTGACGTTGCAAACTCGATGATCGTGCAGGTGCGCCGAGCCCGTCATGTGGTTCACAGCTCTAAGTTAGCAAGCATCCGAAACTGGTCGGAAAAAGAGTACGCATACTAGTTTATGTGAGCTTGCTATCTTCGCGCGCTAGGATAAGCAGGTAGGACGCCACTCTCGTACCCTCCCACCAGGGGCATTTCGTAGAACACCTCTCCCTTGTTTAATGTCCTGCACGCAATAACTGTATCATAATGGAACTTTAAACACGTAATATGAAGATGCTAGCACTACGCCGTTAGGATATAATCGCCTGACCTATTCGCAGATTTCCCGCTAATTATTCCCCTTGCTCTTACGTGCACGGATCGGAAGAGAGGTCTGTTTCAGCGCTCTCGTCCTTCGAGCCGTTGGAGACTTAGCACCCAGTAGGTTTTACCATGGCATTGGACCATCCGCTAAGGAGGAGTGTTATCAATGAGATTGGGCCAGTCTTTCCATCCGGACCCCTTCGGCCTTCGCAGGTTCTTCATCGCGCAATTCTAACAGTGTCATCAAATATCTCCAAGTCTGACTCCTTGATAGTCAGATCGGGGCAGTACTGGGTAAGGGGAACCACCTCTGCTCTTCCTAACCGACACCTGTTAACCCTCCTAGGTGGCTCTTTCGTAACGCTGGTAAGCAGTTGACCTATGTGACGGACTCCATTATTCAGGTAGCCTTCACTGGCATGATAGGGTGGGCTGCCGTCCGATCGCAAATCCGAAATAAATCCGACACGGATACTTAAGGCTCTACCACTCCCTTGATGGGTAAAGCACCAGAATTATGGGTCAGCGTTGGCAATGCGTGGCGGGTTATCTCGGAGCCAAGGCTCATATTATTGATACCTATTTTTCACAATACTTGAGTTTGTTCTGGAGAGCCGCCGTGTCTCGTTGGGTGGTCGTGCCGATAGTTCCCAGGAATGTCTTTGGCCGACGATTTTACATCCGGTTTTGACGTCATCCACATGCTCAGTGACACCCCATCAATGCCAAGCCTTATGTGGGGGAAGGCGCTCTAGGTATTTGGTAACGGTCAACCGACGCCATACGAAGAACCCTGTCGCTTTTACAATAGTCCAAATATCCCAGCCGGGAAACATCCTTACGAGCGCCTCTGTGCAAAACCCTCTGCACAATAAACGCACCGCATTCCTGGGTAATAGATCGAAAGGACCTGAGTAAGTGTGACGAACGTAGGAAATTAGAATAACTATATGGACGGGCCAATTATGGTATTGTTTATTTGGCACCCAAGGACTAAGTGATACAATAGAGCCACTGTACTACTGTACTATACACTACGGTCTTTGGACGCAAGGGTACCCTGGTCAAAAAACACCTTACGATCACGCCTTCGATAGGTCTTGTAATAAAATTAGTGACC
seq00022   TGTTTGACAAAAAGAGATCGCGCTCAGCTGCCGTAATAATGGCGTGGCAGGCGAAGAAATCTGATCATACTAGCACCCGGGTGTCTACAAAATTCAAGTTCTCCTAAACGCTCGGTACGCTTAAACTATACCCAATTGCCCCAGTAGTCTCATGCCGTGAGGGACGATACGGCAGGTCCCTGCTTTCGCGAAAGACTGTGGGGAGCTTCCCCAGGGCATATGGAAGCATAGGTCTAAACTACGTATATGAGAATATCAGTTCTTATAATAGGGATGCACCAATGGAACATAAATAGTCTCTAGTAACTCCTTACGGTCCCTAGACGGCCCTTGCTTAAGCCCATCGATCTTCGAACATTATTTCTGAATTAGGGCGGGTTCGCCGAGCGCTTGAGTTACCTTGAAGCACCTCTGATCCGAGAGTAAGAAAGAATAAGCGATTACGTGCCCCCTAAGTCCTTGGGCAAGAAGTGGTAGTTCGAACAGTTTGGCAGACCCTACAGGCGGGTAAGTCCTGGCACTCAAAATTATTCTGGCCGAGGAATGCGGTATTCGCTATGGCGAAATGATTCATCGCCTGTGCGAAGCGCCACCTCTACGCGTTCTAGGTCTAGAGGCCGACCCTGAGCTTGGGTGTCCCGCCGGAGCGATAAGTGGGCACTCCCTACTGGAATTCACGACCAGTCAATACTAGCCTTAATTTAACGCTGGTGCCCAGCTGCTGACTTAATCGCCTTGGTCCCTAACAATGTTCGGGATAAGATTGTATATACAAACTGGCACCGCAGACCGTCTCGCCTCGAAAGGGATGCCTCCAGTAACAAGGAAGTTTGCCGCGAATACCCTGCAAACTACCCAGCCTCTCGCTGACGTTGCAAACTCGATGATCGTGCAGGTGCGCCGAGCCCGTCATGTGGTTCACAGCTCTAAGTTAGCAAGCATCCGAAACTGGTCGGAAAAAGAGTACGCATACTAGTTTATGTGAGCTTGCTATCTTCGCGCGCTAGGATAAGCAGGTAGGACGCCACTCTCGTACCCTCCCACCAGGGGCATTTCGTAGAACACCTCTCCCTTGTTTAATGTCCTGCACGCAATAACTGTATCATAATGGAACTTTAAACACGTAATATGAAGATGCTAGCACTACGCCGTTAGGATATAATCGCCTGACCTATTCGCAGATTTCCCGCTAATTATTCCCCTTGCTCTTACGTGCACGGATCGGAAGAGAGGTCTGTTTCAGCGCTCTCGTCCTTCGAGCCGTTGGAGACTTAGCACCCAGTAGGTTTTACCATGGCATTGGACCATCCGCTAAGGAGGAGTGTTATCAATGAGATTGGGCCAGTCTTTCCATCCGGACCCCTTCGGCCTTCGCAGGTTCTTCATCGCGCAATTCTAACAGTGTCATCAAATATCTCCAAGTCTGACTCCTTGATAGTCAGATCGGGGCAGTACTGGGTAAGGGGAACCACCTCTGCTCTTCCTAACCGACACCTGTTAACCCTCCTAGGTGGCTCTTTCGTAACGCTGGTAAGCAGTTGACCTATGTGACGGACTCCATTATTCAGGTAGCCTTCACTGGCATGATAGGGTGGGCTGCCGTCCGATCGCAAATCCGAAATAAATCCGACACGGATACTTAAGGCTCTACCACTCCCTTGATGGGTAAAGCACCAGAATTATGGGTCAGCGTTGGCAATGCGTGGCGGGTTATCTCGGAGCCAAGGCTCATATTATTGATACCTATTTTTCACAATACTTGAGTTTGTTCTGGAGAGCCGCCGTGTCTCGTTGGGTGGTCGTGCCGATAGTTCCCAGGAATGTCTTTGGCCGACGATTTTACATCCGGTTTTGACGTCATCCACATGCTCAGTGACACCCCATCAATGCCAAGCCTTATGTGGGGGAAGGCGCTCTAGGTATTTGGTAACGGTCAACCGACGCCATACGAAGAACCCTGTCGCTTTTACAATAGTCCAAATATCCCAGCCGGGAAACATCCTTACGAGCGCCTCTGTGCAAAACCCTCTGCACAATAAACGCACCGCATTCCTGGGTAATAGATCGAAAGGACCTGAGTAAGTGTGACGAACGTAGGAAATTAGAATAACTATATGGACGGGCCAATTATGGTATTGTTTATTTGGCACCCAAGGACTAAGTGATACAATAGAGCCACTGTACTACTGTACTATACACTACGGTCTTTGGACGCAAGGGTACCCTGGTCAAAAAACACCTTACGATCACGCCTTCGATAGGTCTTGTAATAAAATTAGTGACC
seq00023   TGTTTGACAAAAAGAGATCGCGCTCAGCTGCCGTAATAATGGCGTGGCAGGCGAAGAAATCTGATCATACTAGCACCCGGGTGTCTACAAAATTCAAGTTCTCCTAAACGCTCGGTACGCTTAAACTATACCCAATTGCCCCAGTAGTCTCATGCCGTGAGGGACGATACGGCAGGTCCCTGCTTTCGCGAAAGACTGTGGGGAGCTTCCCCAGGGCATATGGAAGCATAGGTCTAAACTACGTATATGAGAATATCAGTTCTTATAATAGGGATGCACCAATGGAACATAAATAGTCTCTAGTAACTCCTTACGGTCCCTAGACGGCCCTTGCTTAAGCCCATCGATCTTCGAACATTATTTCTGAATTAGGGCGGGTTCGCCGAGCGCTTGAGTTACCTTGAAGCACCTCTGATCCGAGAGTAAGAAAGAATAAGCGATTACGTGCCCCCTAAGTCCTTGGGCAAGAAGTGGTAGTTCGAACAGTTTGGCAGACCCTACAGGCGGGTAAGTCCTGGCACTCAAAATTATTCTGGCCGAGGAATGCGGTATTCGCTATGGCGAAATGATTCATCGCCTGTGCGAAGCGCCACCTCTACGCGTTCTAGGTCTAGAGGCCGACCCTGAGCTTGGGTGTCCCGCCGGAGCGATAAGTGGGCACTCCCTACTGGAATTCACGACCAGTCAATACTAGCCTTAATTTAACGCTGGTGCCCAGCTGCTGACTTAATCGCCTTGGTCCCTAACAATGTTCGGGATAAGATTGTATATACAAACTGGCACCGCAGACCGTCTCGCCTCGAAAGGGATGCCTCCAGTAACAAGGAAGTTTGCCGCGAATACCCTGCAAACTACCCAGCCTCTCGCTGACGTTGCAAACTCGATGATCGTGCAGGTGCGCCGAGCCCGTCATGTGGTTCACAGCTCTAAGTTAGCAAGCATCCGAAACTGGTCGGAAAAAGAGTACGCATACTAGTTTATGTGAGCTTGCTATCTTCGCGCGCTAGGATAAGCAGGTAGGACGCCACTCTTGTACCCTCCCACCAGGGGCATTTCGTAGAACACCTCTCCCTTGTTTAATGTCCTGCACGCAATAACTGTATCATAATGGAACTTTAAACACGTAATATGAAGATGCTAGCACTACGCCGTTAGGATATAATCGCCTGACCTATTCGCAGATTTCCCGCTAATTATTCCCCTTGCTCTTACGTGCACGGATCGGAAGAGAGGTCTGTTTCAGCGCTCTCGTCCCTCGAGCCGTTGGAGACTTAGCACCCAGTAGGTTTTACCATGGCATTGGACCATCCGCTAAGGAGGAGTGTTATCAATGAGATTGGGCCAGTCTTTCCATCCGGACCCCTTCGGCCTTCGCAGGTTCTTCATCGCGCAATTCTAACAGTGTCATCAAATATCTCCAAGTCTGACTCCTTGATAGTCAGATCGGGGCAGTACTGGGTAAGGGGAACCACCTCTGCTCTTCCTAACCGACACCTGTTAACCCTCCTAGGTGGCTCTTTCGTAACGCTGGTAAGCAGTTGACCTATGTGACGGACTCCATTATTCAGGTAGCCTTCACTGGCATGATAGGGTGGGCTGCCGTCCGATCGCAAATCCGAAATAAATCCGACACGGATACTTAAGGCTCTACCACTCCCTTGATGGGTAAAGCACCAGAATTATGGGTCAGCGTTGGCAATGCGTGGCGGGTTATCTCGGAGCCAAGGCTCATATTATTGATACCTATTTTTCACAATACTTGAGTTTGTTCTGGAGAGCCGCCGTGTCTCGTTGGGTGGTCGTGCCGATAGTTCCCAGGAATGTCTTTGGCCGACGATTTTACATCCGGTTTTGACGTCATCCACATGCTCAGTGACACCCCATCAATGCCAAGCCTTATGTGGGGGAAGGCGCTCTAGGTATTTGGTAACGGTCAACCGACGCCATACGAAGAACCCTGTCGCTTTTACAATAGTCCAAATATCCCAGCCGGGAAACATCCTTACGAGCGCCTCTGTGCAAAACCCTCTGCACAATAAACGCACCGCATTCCTGGGTAATAGATCGAAAGGACCTGAGTAAGTGTGACGAACGTAGGAAATTAGAATAACTATATGGACGGGCCAATTATGGTATTGTTTATTTGGCACCCAAGGACTAAGTGATACAATAGAGCCACTGTACTACTGTACTATACACTACGGTCTTTGGACGCAAGGGTACCCTGGTCAAAAAACACCTTACGATCACGCCTTCGATAGGTCTTGTAATAAAATTAGTGACC
seq00024   TGTTTGACAAAAAGAGATCGCGCTCAGCTGCCGTAATAATGGCGTGGCAGGCGAAGAAATCTGATCATACTAGCACCCGGGTGTCTACAAAATTGAAGTTCTCCTAAACGCTCGGTACGCTTAAACTATACCCAATTGCCCCAGTAGTCTCATGCCGTGAGGGACGATACGGCAGGTCCCTGCTTTCGCGAAAGACTGTGGGGAGCTTCCCCAGGGCATATGGAAGCATAGGTCTAAACTACGTATATGAGAATATCAGTTCTTATAATAGGGATGCACCAATGGAACATAAATAGTCTCTAGTAACTCCTTACGGTCCCTAGACGGCCCTTGCTTAAGCCCATCGATCTTCGAACATTATTTCTGAATTAGGGCGGGTTCGCCGAGCGCTTGAGTTACCTTGAAGCACCTCTGATCCGAGAGTAAGAAAGAATAAGCGATTACGTGCCCCCTAAGTCCTTGGGCAAGAAGTGGTAGTTCGAACAGTTTGGCAGACCCTACAGGCGGGTAAGTCCTGGCACTCAAAATTATTCTGGCCGAGGAATGCGGTATTCGCTATGGCGAAATGATTCATCGCCTGTGCGAAGCGCCACCTCTACGCGTTCTAGGTCTAGAGGCCGACCCTGAGCTTGGGTGTCCCGCCGGAGCGATAAGTGGGCACTCCCTACTGGAATTCACGACCAGTCAATACTAGCCTTAATTTAACGCTGGTGCCCAGCTGCTGACTTAATCGCCTTGGTCCCTAACAATGTTCGGGATAAGATTGTATATACAAACTGGCACCGCAGACCGTCTCGCCTCGAAAGGGATGCCTCCAGTAACAAGGAAGTTTGCCGCGAATACCCTGCAAACTACCCAGCCTCTCGCTGACGTTGCAAACTCGATGATCGTGCAGGTGCGCCGAGCCCGTCATGTGGTTCACAGCTCTAAGTTAGCAAGCATCCGAAACTGGTCGGAAAAAGAGTACGCATACTAGTTTATGTGAGCTTGCTATCTTCGCGCGCTAGGATAAGCAGGTAGGACGCCACTCTCGTACCCTCCCACCAGGGGCATTTCGTAGAACACCTCTCCCTTGTTTAATGTCCTGCACGCAATAACTGTATCATAATGGAACTTTAAACACGTAATATGAAGATGCTAGCACTACGCCGTTAGGATATAATCGCCTGACCTATTCGCAGATTTCCCGCTAATTATTCCCCTTGCTCTTACGTGCACGGATCGGAAGAGAGGTCTGTTTCAGCGCTCTCGTCCTTCGAGCCGTTGGAGACTTAGCACCCAGTAGGTTTTACCATGGCATTGGACCATCCGCTAAGGAGGAGTGTTATCAATGAGATTGGGCCAGTCTTTCCATCCGGACCCCTTCGGCCTTCGCAGGTTCTTCATCGCGCAATTCTAACAGTGTCATCAAATATCTCCAAGTCTGACTCCTTGATAGTCAGATCGGGGCAGTACTGGGTAAGGGGAACCACCTCTGCTCTTCCTAACCGACACCTGTTAACCCTCCTAGGTGGCTCTTTCGTAACGCTGGTAAGCAGTTGACCTATGTGACGGACTCCATTATTCAGGTAGCCTTCACTGGCATGATAGGGTGGGCTGCCGTCCGATCGCAAATCCGAAATAAATCCGACACGGATACTTAAGGCTCTACCACTCCCTTGATGGGTAAAGCACCAGAATTATGGGTCAGCGTTGGCAATGCGTGGCGGGTTATCTCGGAGCCAAGGCTCATATTATTGATACCTATTTTTCACAATACTTGAGTTTGTTCTGGAGAGCCGCCGTGTCTCGTTGGGTGGTCGTGCCGATAGTTCCCAGGAATGTCTTTGGCCGACGATTTTACATCCGGTTTTGACGTCATCCACATGCTCAGTGACACCCCATCAATGCCAAGCCTTATGTGGGGGAAGGCGCTCTAGGTATTTGGTAACGGTCAACCGACGCCATACGAAGAACCCTGTCGCTTTTACAATAGTCCAAATATCCCAGCCGGGAAACATCCTTACGAGCGCCTCTGTGCAAAACCCTCTGCACAATAAACGCACCGCATTCCTGGGTAATAGATCGAAAGGACCTGAGTAAGTGTGACGAACGTAGGAAATTAGAATAACTATATGGACGGGCCAATTATGGTATTGTTTATTTGGCACCCAAGGACTAAGTGATACAATAGAGCCACTGTACTACTGTACTATACACTACGGTCTTTGGACGCAAGGGTACCCTGGTCAAAAAACACCTTACGATCACGCCTTCGATAGGTCTTGTAATAAAATTAGTGACC
seq00025   TGTTTGACAAAAAGAGATCGCGCTCAGCTGCCGTAATAATGGCGTGGCAGGCGAAGAAATCTGATCATACTAGCACCCGGGTGTCTACAAAATTCAAGTTCTCCTAAACGCTCGGTACGCTTAAACTATACCCAATTGCCCCAGTAGTCTCATGCCGTGAGGGACGATACGGCAGGTCCCTGCTTTCGCGAAAGACTGTGGGGAGCTTCCCCAGGGCATATGGAAGCATAGGTCTAAACTACGTATATGAGAATATCAGTTCTTATAATAGGGATGCACCAATGGAACATAAATAGTCTCTAGTAACTCCTTACGGTCCCTAGACGGCCCTTGCTTAAGCCCATCGATCTTCGAACATTATTTCTGAATTAGGGCGGGTTCGCCGAGCGCTTGAGTTACCTTGAAGCACCTCTGATCCGAGAGTAAGAAAGAATAAGCGATTACGTGCCCCCTAAGTCCTTGGGCAAGAAGTGGTAGTTCGAACAGTTTGGCAGACCCTACAGGCGGGTAAGTCCTGGCACTCAAAATTATTCTGGCCGAGGAATGCGGTATTCGCTATGGCGAAATGATTCATCGCCTGTGCGAAGCGCCACCTCTACGCGTTCTAGGTCTAGAGGCCGACCCTGAGCTTGGGTGTCCCGCCGGAGCGATAAGTGGGCACTCCCTACTGGAATTCACGACCAGTCAATACTAGCCTTAATTTAACGCTGGTGCCCAGCTGCTGACTTAATCGCCTTGGTCCCTAACAATGTTCGGGATAAGATTGTATATACAAACTGGCACCGCAGACCGTCTCGCCTCGAAAGGGATGCCTCCAGTAACAAGGAAGTTTGCCGCGAATACCCTGCAAACTACCCAGCCTCTCGCTGACGTTGCAAACTCGATGATCGTGCAGGTGCGCCGAGCCCGTCATGTGGTTCACAGCTCTAAGTTAGCAAGCATCCGAAACTGGTCGGAAAAAGAGTACGCATACTAGTTTATGTGAGCTTGCTATCTTCGCGCGCTAGGATAAGCAGGTAGGACGCCACTCTCGTACCCTCCCACCAGGGGCATTTCGTAGAACACCTCTCCCTTGTTTAATGTCCTGCACGCAATAACTGTATCATAATGGAACTTTAAACACGTAATATGAAGATGCTAGCACTACGCCGTTAGGATATAATCGCCTGACCTATTCGCAGATTTCCCGCTAATTATTCCCCTTGCTCTTACGTGCACGGATCGGAAGAGAGGTCTGTTTCAGCGCTCTCGTCCTTCGAGCCGTTGGAGACTTAGCACCCAGTAGGTTTTACCATGGCATTGGACCATCCGCTAAGGAGGAGTGTTATCAATGAGATTGGGCCAGTCTTTCCATCCGGACCCCTTCGGCCTTCGCAGGTTCTTCATCGCGCAATTCTAACAGTGTCATCAAATATCTCCAAGTCTGACTCCTTGATAGTCAGATCGGGGCAGTACTGGGTAAGGGGAACCACCTCTGCTCTTCCTAACCGACACCTGTTAACCCTCCTAGGTGGCTCTTTCGTAACGCTGGTAAGCAGTTGACCTATGTGACGGACTCCATTATTCAGGTAGCCTTCACTGGCATGATAGGGTGGGCTGCCGTCCGATCGCAAATCCGAAATAAATCCGACACGGATACTTAAGGCTCTACCACTCCCTTGATGGGTAAAGCACCAGAATTATGGGTCAGCGTTGGCAATGCGTGGCGGGTTATCTCGGAGCCAAGGCTCATATTATTGATACCTATTTTTCACAATACTTGAGTTTGTTCTGGAGAGCCGCCGTGTCTCGTTGGGTGGTCGTGCCGATAGTTCCCAGGAATGTCTTTGGCCGACGATTTTACATCCGGTTTTGACGTCATCCACATGCTCAGTGACACCCCATCAATGCCAAGCCTTATGTGGGGGAAGGCGCTCTAGGTATTTGGTAACGGTCAACCGACGCCATACGAAGAACCCTGTCGCTTTTACAATAGTCCAAATATCCCAGCCGGGAAACATCCTTACGAGCGCCTCTGTGCAAAACCCTCTGCACAATAAACGCACCGCATTCCTGGGTAATAGATCGAAAGGACCTGAGTAAGTGTGACGAACGTAGGAAATTAGAATAACTATATGGACGGGCCAATTATGGTATTGTTTATTTGGCACCCAAGGACTAAGTGATACAATAGAGCCACTGTACTACTGTACTATACACTACGGTCTTTGGACGCAAGGGTACCCTGGTCAAAAAACACCTTACGATCACGCCTTCGATAGGTCTTGTAATAAAATTAGTGACC
seq00026   TGTTTGACAAAAAGAGATCGCGCTCAGCTGCCGTAATAATGGCGTGGCAGGCGAAGAAATCTGATCATACTAGCACCCGGGTGTCTACAAAATTCAAGTTCTCCTAAACGCTCGGTACGCTTAAACTATACCCAATTGCCCCAGTAGTCTCATGCCGTGAGGGACGATACGGCAGGTCCCTGCTTTCGCGAAAGACTGTGGGGAGCTTCCCCAGGGCATATGGAAGCATAGGTCTAAACTACGTATATGAGAATATCAGTTCTTATAATAGGGATGCACCAATGGAACATAAATAGTCTCTAGTAACTCCTTACGGTCCCTAGACGGCCCTTGCTTAAGCCCATCGATCTTCGAACATTATTTCTGAATTAGGGCGGGTTCGCCGAGCGCTTGAGTTACCTTGAAGCACCTCTGATCCGAGAGTAAGAAAGAATAAGCGATTACGTGCCCCCTAAGTCCTTGGGCAAGAAGTGGTAGTTCGAACAGTTTGGCAGACCCTACAGGCGGGTAAGTCCTGGCACTCAAAATTATTCTGGCCGAGGAATGCGGTATTCGCTATGGCGAAATGATTCATCGCCTGTGCGAAGCGCCACCTCTACGCGTTCTAGGTCTAGAGGCCGACCCTGAGCTTGGGTGTCCCGCCGGAGCGATAAGTGGGCACTCCCTACTGGAATTCACGACCAGTCAATACTAGCCTTAATTTAACGCTGGTGCCCAGCTGCTGACTTAATCGCCTTGGTCCCTAACAATGTTCGGGATAAGATTGTATATACAAACTGGCACCGCAGACCGTCTCGCCTCGAAAGGGATGCCTCCAGTAACAAGGAAGTTTGCCGCGAATACCCTGCAAACTACCCAGCCTCTCGCTGACGTTGCAAACTCGATGATCGTGCAGGTGCGCCGAGCCCGTCATGTGGTTCACAGCTCTAAGTTAGCAAGCATCCGAAACTGGTCGGAAAAAGAGTACGCATACTAGTTTATGTGAGCTTGCTATCTTCGCGCGCTAGGATAAGCAGGTAGGACGCCACTCTCGTACCCTCCCACCAGGGGCATTTCGTAGAACACCTCTCCCTTGTTTAATGTCCTGCACGCAATAACTGTATCATAATGGAACTTTAAACACGTAATATGAAGATGCTAGCACTACGCCGTTAGGATATAATCGCCTGACCTATTCGCAGATTTCCCGCTAATTATTCCCCTTGCTCTTACGTGCACGGATCGGAAGAGAGGTCTGTTTCAGCGCTCTCGTCCTTCGAGCCGTTGGAGACTTAGCACCCAGTAGGTTTTACGATGGCATTGGACCATCCGCTAAGGAGGAGTGTTATCAATGAGATTGGGCCAGTCTTTCCATCCGGACCCCTTCGGCCTTCGCAGGTTCTTCATCGCGCAATTCTAACAGTGTCATCAAATATCTCCAAGTCTGACTCCTTGATAGTCAGATCGGGGCAGTACTGGGTAAGGGGAACCACCTCTGCTCTTCCTAACCGACACCTGTTAACCCTCCTAGGTGGCTCTTTCGTAACGCTGGTAAGCAGTTGACCTATGTGACGGACTCCATTATTCAGGTAGCCTTCACTGGCATGATAGGGTGGGCTGCCGTCCGATCGCAAATCCGAGATAAATCCGACACGGATACTTAAGGCTCTACCACTCCCTTGATGGGTAAAGCACCAGAATTATGGGTCAGCGTTGGCAATGCGTGGCGGGTTATCTCGGAGCCAAGGCTCATATTATTGATACCTATTTTTCACAATACTTGAGTTTGTTCTGGAGAGCCGCCGTGTCTCGTTGGGTGGTCGTGCCGATAGTTCCCAGGAATGTCTTTGGCCGACGATTTTACATCCGGTTTTGACGTCATCCACATGCTCAGTGACACCCCATCAATGCCAAGCCTTATGTGGGGGAAGGCGCTCTAGGTATTTGGTAACGGTCAACCGACGCCATACGAAGAACCCTGTCGCTTTTACAATAGTCCAAATATCCCAGCCGGGAAACATCCTTACGAGCGCCTCTGTGCAAAACCCTCTGCACAATAAACGCACCGCATTCCTGGGTAATAGATCGAAAGGACCTGAGTAAGTGTGACGAACGTAGGAAATTAGAATAACTATATGGACGGGCCAATTATGGTATTGTTTATTTGGCACCCAAGGACTAAGTGATACAATAGAGCCACTGTACTACTGTACTATACACTACGGTCTTTGGACGCAAGGGTACCCTGGTCAAAAAACACCTTACGATCACGCCTTCGATAGGTCTTGTAATAAAATTAGTGACC
seq00027   TGTTTGACAAAAAGAGATCGCGCTCAGCTGCCGTAATAATGGCGTGGCAGGCGAAGAAATCTGATCATACTAGCACCCGGGTGTCTACAAAATTGAAGTTCTCCTAAACGCTCGGTACGCTTAAACTATACCCAATTGCCCCAGTAGTCTCATGCCGTGAGGGACGATACGGCAGGTCCCTGCTTTCGCGAAAGACTGTGGGGAGCTTCCCCAGGGCATATGGAAGCATAGGTCTAAACTACGTATATGAGAATATCAGTTCTTATAATAGGGATGCACCAATGGAACATAAATAGTCTCTAGTAACTCCTTACGGTCCCTAGACGGCCCTTGCTTAAGCCCATCGATCTTCGAACATTATTTCTGAATTAGGGCGGGTTCGCCGAGCGCTTGAGTTACCTTGAAGCACCTCTGATCCGAGAGTAAGAAAGAATAAGCGATTACGTGCCCCCTAAGTCCTTGGGCAAGAAGTGGTAGTTCGAACAGTTTGGCAGACCCTACAGGCGGGTAAGTCCTGGCACTCAAAATTATTCTGGCCGAGGAATGCGGTATTCGCTATGGCGAAATGATTCATCGCCTGTGCGAAGCGCCACCTCTACGCGTTCTAGGTCTAGAGGCCGACCCTGAGCTTGGGTGTCCCGCCGGAGCGATAAGTGGGCACTCCCTACTGGAATTCACGACCAGTCAATACTAGCCTTAATTTAACGCTGGTGCCCAGCTGCTGACTTAATCGCCTTGGTCCCTAACAATGTTCGGGATAAGATTGTATATACAAACTGGCACCGCAGACCGTCTCGCCTCGAAAGGGATGCCTCCAGTAACAAGGAAGTTTGCCGCGAATACCCTGCAAACTACCCAGCCTCTCGCTGACGTTGCAAACTCGATGATCGTGCAGGTGCGCCGAGCCCGTCATGTGGTTCACAGCTCTAAGTTAGCAAGCATCCGAAACTGGTCGGAAAAAGAGTACGCATACTAGTTTATGTGAGCTTGCTATCTTCGCGCGCTAGGATAAGCAGGTAGGACGCCACTCTCGTACCCTCCCACCAGGGGCATTTCGTAGAACACCTCTCCCTTGTTTAATGTCCTGCACGCAATAACTGTATCATAATGGAACTTTAAACACGTAATATGAAGATGCTAGCACTACGCCGTTAGGATATAATCGCCTGACCTATTCGCAGATTTCCCGCTAATTATTCCCCTTGCTCTTACGTGCACGGATCGGAAGAGAGGTCTGTTTCAGCGCTCTCGTCCTTCGAGCCGTTGGAGACTTAGCACCCAGTAGGTTTTACGATGGCATTGGACCATCCGCTAAGGAGGAGTGTTATCAATGAGATTGGGCCAGTCTTTCCATCCGGACCCCTTCGGCCTTCGCAGGTTCTTCATCGCGCAATTCTAACAGTGTCATCAAATATCTCCAAGTCTGACTCCTTGATAGTCAGATCGGGGCAGTACTGGGTAAGGGGAACCACCTCTGCTCTTCCTAACCGACACCTGTTAACCCTCCTAGGTGGCTCTTTCGTAACGCTGGTAAGCAGTTGACCTATGTGACGGACTCCATTATTCAGGTAGCCTTCACTGGCATGATAGGGTGGGCTGCCGTCCGATCGCAAATCCGAGATAAATCCGACACGGATACTTAAGGCTCTACCACTCCCTTGATGGGTAAAGCACCAGAATTATGGGTCAGCGTTGGCAATGCGTGGCGGGTTATCTCGGAGCCAAGGCTCATATTATTGATACCTATTTTTCACAATACTTGAGTTTGTTCTGGAGAGCCGCCGTGTCTCGTTGGGTGGTCGTGCCGATAGTTCCCAGGAATGTCTTTGGCCGACGATTTTACATCCGGTTTTGACGTCATCCACATGCTCAGTGACACCCCATCAATGCCAAGCCTTATGTGGGGGAAGGCGCTCTAGGTATTTGGTAACGGTCAACCGACGCCATACGAAGAACCCTGTCGCTTTTACAATAGTCCAAATATCCCAGCCGGGAAACATCCTTACGAGCGCCTCTGTGCAAAACCCTCTGCACAATAAACGCACCGCATTCCTGGGTAATAGATCGAAAGGACCTGAGTAAGTGTGACGAACGTAGGAAATTAGAATAACTATATGGACGGGCCAATTATGGTATTGTTTATTTGGCACCCAAGGACTAAGTGATACAATAGAGCCACTGTACTACTGTACTATACACTACGGTCTTTGGACGCAAGGGTACCCTGGTCAAAAAACACCTTACGATCACGCCTTCGATAGGTCTTGTAATAAAATTAGTGACC
seq00028   TGTTTGACAAAAAGAGATCGCGCTCAGCTGCCGTAATAATGGCGTGGCAGGCGAAGAAATCTGATCATACTAGCACCCGGGTGTCTACAAAATTCAAGTTCTCCTAAACGCTCGGTACGCTTAAACTATACCCAATTGCCCCAGTAGTCTCATGCCGTGAGGGACGATACGGCAGGTCCCTGCTTTCGCGAAAGACTGTGGGGAGCTTCCCCAGGGCATATGGAAGCATAGGTCTAAACTACGTATATGAGAATATCAGTTCTTATAATAGGGATGCACCAATGGAACATAAATAGTCTCTAGTAACTCCTTACGGTCCCTAGACGGCCCTTGCTTAAGCCCATCGATCTTCGAACATTATTTCTGAATTAGGGCGGGTTCGCCGAGCGCTTGAGTTACCTTGAAGCACCTCTGATCCGAGAGTAAGAAAGAATAAGCGATTACGTGCCCCCTAAGTCCTTGGGCAAGAAGTGGTAGTTCGAACAGTTTGGCAGACCCTACAGGCGGGTAAGTCCTGGCACTCAAAATTATTCTGGCCGAGGAATGCGGTATTCGCTATGGCGAAATGATTCATCGCCTGTGCGAAGCGCCACCTCTACGCGTTCTAGGTCTAGAGGCCGACCCTGAGCTTGGGTGTCCCGCCGGAGCGATAAGTGGGCACTCCCTACTGGAATTCACGACCAGTCAATACTAGCCTTAATTTAACGCTGGTGCCCAGCTGCTGACTTAATCGCCTTGGTCCCTAACAATGTTCGGGATAAGATTGTATATACAAACTGGCACCGCAGACCGTCTCGCCTCGAAAGGGATGCCTCCAGTAACAAGGAAGTTTGCCGCGAATACCCTGCAAACTACCCAGCCTCTCGCTGACGTTGCAAACTCGATGATCGTGCAGGTGCGCCGAGCCCGTCATGTGGTTCACAGCTCTAAGTTAGCAAGCATCCGAAACTGGTCGGAAAAAGAGTACGCATACTAGTTTATGTGAGCTTGCTATCTTCGCGCGCTAGGATAAGCAGGTAGGACGCCACTCTCGTACCCTCCCACCAGGGGCATTTCGTAGAACACCTCTCCCTTGTTTAATGTCCTGCACGCAATAACTGTATCATAATGGAACTTTAAACACGTAATATGAAGATGCTAGCACTACGCCGTTAGGATATAATCGCCTGACCTATTCGCAGATTTCCCGCTAATTATTCCCCTTGCTCTTACGTGCACGGATCGGAAGAGAGGTCTGTTTCAGCGCTCTCGTCCTTCGAGCCGTTGGAGACTTAGCACCCAGTAGGTTTTACGATGGCATTGGACCATCCGCTAAGGAGGAGTGTTATCAATGAGATTGGGCCAGTCTTTCCATCCGGACCCCTTCGGCCTTCGCAGGTTCTTCATCGCGCAATTCTAACAGTGTCATCAAATATCTCCAAGTCTGACTCCTTGATAGTCAGATCGGGGCAGTACTGGGTAAGGGGAACCACCTCTGCTCTTCCTAACCGACACCTGTTAACCCTCCTAGGTGGCTCTTTCGTAACGCTGGTAAGCAGTTGACCTATGTGACGGACTCCATTATTCAGGTAGCCTTCACTGGCATGATAGGGTGGGCTGCCGTCCGATCGCAAATCCGAGATAAATCCGACACGGATACTTAAGGCTCTACCACTCCCTTGATGGGTAAAGCACCAGAATTATGGGTCAGCGTTGGCAATGCGTGGCGGGTTATCTCGGAGCCAAGGCTCATATTATTGATACCTATTTTTCACAATACTTGAGTTTGTTCTGGAGAGCCGCCGTGTCTCGTTGGGTGGTCGTGCCGATAGTTCCCAGGAATGTCTTTGGCCGACGATTTTACATCCGGTTTTGACGTCATCCACATGCTCAGTGACACCCCATCAATGCCAAGCCTTATGTGGGGGAAGGCGCTCTAGGTATTTGGTAACGGTCAACCGACGCCATACGAAGAACCCTGTCGCTTTTACAATAGTCCAAATATCCCAGCCGGGAAACATCCTTACGAGCGCCTCTGTGCAAAACCCTCTGCACAATAAACGCACCGCATTCCTGGGTAATAGATCGAAAGGACCTGAGTAAGTGTGACGAACGTAGGAAATTAGAATAACTATATGGACGGGCCAATTATGGTATTGTTTATTTGGCACCCAAGGACTAAGTGATACAATAGAGCCACTGTACTACTGTACTATACACTACGGTCTTTGGACGCAAGGGTACCCTGGTCAAAAAACACCTTACGATCACGCCTTCGATAGGTCTTGTAATAAAATTAGTGACC
seq00029   TGTTTGACAAAAAGAGATCGCGCTCAGCTGCCGTAATAATGGCGTGGCAGGCGAAGAAATCTGATCATACTAGCACCCGGGTGTCTACAAAATTCAAGTTCTCCTAAACGCTCGGTACGCTTAAACTATACCCAATTGCCCCAGTAGTCTCATGCCGTGAGGGACGATACGGCAGGTCCCTGCTTTCGCGAAAGACTGTGGGGAGCTTCCCCAGGGCATATGGAAGCATAGGTCTAAACTACGTATATGAGAATATCAGTTCTTATAATAGGGATGCACCAATGGAACATAAATAGTCTCTAGTAACTCCTTACGGTCCCTAGACGGCCCTTGCTTAAGCCCATCGATCTTCGAACATTATTTCTGAATTAGGGCGGGTTCGCCGAGCGCTTGAGTTACCTTGAAGCACCTCTGATCCGAGAGTAAGAAAGAATAAGCGATTACGTGCCCCCTAAGTCCTTGGGCAAGAAGTGGTAGTTCGAACAGTTTGGCAGACCCTACAGGCGGGTAAGTCCTGGCACTCAAAATTATTCTGGCCGAGGAATGCGGTATTCGCTATGGCGAAATGATTCATCGCCTGTGCGAAGCGCCACCTCTACGCGTTCTAGGTCTAGAGGCCGACCCTGAGCTTGGGTGTCCCGCCGGAGCGATAAGTGGGCACTCCCTACTGGAATTCACGACCAGTCAATACTAGCCTTAATTTAACGCTGGTGCCCAGCTGCTGACTTAATCGCCTTGGTCCCTAACAATGTTCGGGATAAGATTGTATATACAAACTGGCACCGCAGACCGTCTCGCCTCGAAAGGGATGCCTCCAGTAACAAGGAAGTTTGCCGCGAATACCCTGCAAACTACCCAGCCTCTCGCTGACGTTGCAAACTCGATGATCGTGCAGGTGCGCCGAGCCCGTCATGTGGTTCACAGCTCTAAGTTAGCAAGCATCCGAAACTGGTCGGAAAAAGAGTACGCATACTAGTTTATGTGAGCTTGCTATCTTCGCGCGCTAGGATAAGCAGGTAGGACGCCACTCTCGTACCCTCCCACCAGGGGCATTTCGTAGAACACCTCTCCCTTGTTTAATGTCCTGCACGCAATAACTGTATCATAATGGAACTTTAAACACGTAATATGAAGATGCTAGCACTACGCCGTTAGGATATAATCGCCTGACCTATTCGCAGATTTCCCGCTAATTATTCCCCTTGCTCTTACGTGCACGGATCGGAAGAGAGGTCTGTTTCAGCGCTCTCGTCCTTCGAGCCGTTGGAGACTTAGCACCCAGTAGGTTTTACCATGGCATTGGACCATCCGCTAAGGAGGAGTGTTATCAATGAGATTGGGCCAGTCTTTCCATCCGGACCCCTTCGGCCTTCGCAGGTTCTTCATCGCGCAATTCTAACAGTGTCATCAAATATCTCCAAGTCTGACTCCTTGATAGTCAGATCGGGGCAGTACTGGGTAAGGGGAACCACCTCTGCTCTTCCTAACCGACACCTGTTAACCCTCCTAGGTGGCTCTTTCGTAACGCTGGTAAGCAGTTGACCTATGTGACGGACTCCATTATTCAGGTAGCCTTCACTGGCATGATAGGGTGGGCTGCCGTCCGATCGCAAATCCGAAATAAATCCGACACGGATACTTAAGGCTCTACCACTCCCTTGATGGGTAAAGCACCAGAATTATGGGTCAGCGTTGGCAATGCGTGGCGGGTTATCTCGGAGCCAAGGCTCATATTATTGATACCTATTTTTCACAATACTTGAGTTTGTTCTGGAGAGCCGCCGTGTCTCGTTGGGTGGTCGTGCCGATAGTTCCCAGGAATGTCTTTGGCCGACGATTTTACATCCGGTTTTGACGTCATCCACATGCTCAGTGACACCCCATCAATGCCAAGCCTTATGTGGGGGAAGGCGCTCTAGGTATTTGGTAACGGTCAACCGACGCCATACGAAGAACCCTGTCGCTTTTACAATAGTCCAAATATCCCAGCCGGGAAACATCCTTACGAGCGCCTCTGTGCAAAACCCTCTGCACAATAAACGCACCGCATTCCTGGGTAATAGATCGAAAGGACCTGAGTAAGTGTGACGAACGTAGGAAATTAGAATAACTATATGGACGGGCCAATTATGGTATTGTTTATTTGGCACCCAAGGACTAAGTGATACAATAGAGCCACTGTACTACTGTACTATACACTACGGTCTTTGGACGCAAGGGTACCCTGGTCAAAAAACACCTTACGATCACGCCTTCGATAGGTCTTGTAATAAAATTAGTGACC
seq00030   TGTTTGACAAAAAGAGATCGCGCTCAGCTGCCGTAATAATGGCGTGGCAGGCGAAGAAATCTGATCATACTAGCACCCGGGTGTCTACAAAATTCAAGTTCTCCTAAACGCTCGGTACGCTTAAACTATACCCAATTGCCCCAGTAGTCTCATGCCGTGAGGGACGATACGGCAGGTCCCTGCTTTCGCGAAAGACTGTGGGGAGCTTCCCCAGGGCATATGGAAGCATAGGTCTAAACTACGTATATGAGAATATCAGTTCTTATAATAGGGATGCACCAATGGAACATAAATAGTCTCTAGTAACTCCTTACGGTCCCTAGACGGCCCTTGCTTAAGCCCATCGATCTTCGAACATTATTTCTGAATTAGGGCGGGTTCGCCGAGCGCTTGAGTTACCTTGAAGCACCTCTGATCCGAGAGTAAGAAAGAATAAGCGATTACGTGCCCCCTAAGTCCTTGGGCAAGAAGTGGTAGTTCGAACAGTTTGGCAGACCCTACAGGCGGGTAAGTCCTGGCACTCAAAATTATTCTGGCCGAGGAATGCGGTATTCGCTATGGCGAAATGATTCATCGCCTGTGCGAAGCGCCACCTCTACGCGTTCTAGGTCTAGAGGCCGACCCTGAGCTTGGGTGTCCCGCCGGAGCGATAAGTGGGCACTCCCTACTGGAATTCACGACCAGTCAATACTAGCCTTAATTTAACGCTGGTGCCCAGCTGCTGACTTAATCGCCTTGGTCCCTAACAATGTTCGGGATAAGATTGTATATACAAACTGGCACCGCAGACCGTCTCGCCTCGAAAGGGATGCCTCCAGTAACAAGGAAGTTTGCCGCGAATACCCTGCAAACTACCCAGCCTCTCGCTGACGTTGCAAACTCGATGATCGTGCAGGTGCGCCGAGCCCGTCATGTGGTTCACAGCTCTAAGTTAGCAAGCATCCGAAACTGGTCGGAAAAAGAGTACGCATACTAGTTTATGTGAGCTTGCTATCTTCGCGCGCTAGGATAAGCAGGTAGGACGCCACTCTCGTACCCTCCCACCAGGGGCATTTCGTAGAACACCTCTCCCTTGTTTAATGTCCTGCACGCAATAACTGTATCATAATGGAACTTTAAACACGTAATATGAAGATGCTAGCACTACGCCGTTAGGATATAATCGCCTGACCTATTCGCAGATTTCCCGCTAATTATTCCCCTTGCTCTTACGTGCACGGATCGGAAGAGAGGTCTGTTTCAGCGCTCTCGTCCTTCGAGCCGTTGGAGACTTAGCACCCAGTAGGTTTTACGATGGCATTGGACCATCCGCTAAGGAGGAGTGTTATCAATGAGATTGGGCCAGTCTTTCCATCCGGACCCCTTCGGCCTTCGCAGGTTCTTCATCGCGCAATTCTAACAGTGTCATCAAATATCTCCAAGTCTGACTCCTTGATAGTCAGATCGGGGCAGTACTGGGTAAGGGGAACCACCTCTGCTCTTCCTAACCGACACCTGTTAACCCTCCTAGGTGGCTCTTTCGTAACGCTGGTAAGCAGTTGACCTATGTGACGGACTCCATTATTCAGGTAGCCTTCACTGGCATGATAGGGTGGGCTGCCGTCCGATCGCAAATCCGAGATAAATCCGACACGGATACTTAAGGCTCTACCACTCCCTTGATGGGTAAAGCACCAGAATTATGGGTCAGCGTTGGCAATGCGTGGCGGGTTATCTCGGAGCCAAGGCTCATATTATTGATACCTATTTTTCACAATACTTGAGTTTGTTCTGGAGAGCCGCCGTGTCTCGTTGGGTGGTCGTGCCGATAGTTCCCAGGAATGTCTTTGGCCGACGATTTTACATCCGGTTTTGACGTCATCCACATGCTCAGTGACACCCCATCAATGCCAAGCCTTATGTGGGGGAAGGCGCTCTAGGTATTTGGTAACGGTCAACCGACGCCATACGAAGAACCCTGTCGCTTTTACAATAGTCCAAATATCCCAGCCGGGAAACATCCTTACGAGCGCCTCTGTGCAAAACCCTCTGCACAATAAACGCACCGCATTCCTGGGTAATAGATCGAAAGGACCTGAGTAAGTGTGACGAACGTAGGAAATTAGAATAACTATATGGACGGGCCAATTATGGTATTGTTTATTTGGCACCCAAGGACTAAGTGATACAATAGAGCCACTGTACTACTGTACTATACACTACGGTCTTTGGACGCAAGGGTACCCTGGTCAAAAAACACCTTACGATCACGCCTTCGATAGGTCTTGTAATAAAATTAGTGACC
seq00031   TGTTTGACAAAAAGAGATCGCGCTCAGCTGCCGTAATAATGGCGTGGCAGGCGAAGAAATCTGATCATACTAGCACCCGGGTGTCTACAAAATTGAAGTTCTCCTAAACGCTCGGTACGCTTAAACTATACCCAATTGCCCCAGTAGTCTCATGCCGTGAGGGACGATACGGCAGGTCCCTGCTTTCGCGAAAGACTGTGGGGAGCTTCCCCAGGGCATATGGAAGCATAGGTCTAAACTACGTATATGAGAATATCAGTTCTTATAATAGGGATGCACCAATGGAACATAAATAGTCTCTAGTAACTCCTTACGGTCCCTAGACGGCCCTTGCTTAAGCCCATCGATCTTCGAACATTATTTCTGAATTAGGGCGGGTTCGCCGAGCGCTTGAGTTACCTTGAAGCACCTCTGATCCGAGAGTAAGAAAGAATAAGCGATTACGTGCCCCCTAAGTCCTTGGGCAAGAAGTGGTAGTTCGAACAGTTTGGCAGACCCTACAGGCGGGTAAGTCCTGGCACTCAAAATTATTCTGGCCGAGGAATGCGGTATTCGCTATGGCGAAATGATTCATCGCCTGTGCGAAGCGCCACCTCTACGCGTTCTAGGTCTAGAGGCCGACCCTGAGCTTGGGTGTCCCGCCGGAGCGATAAGTGGGCACTCCCTACTGGAATTCACGACCAGTCAATACTAGCCTTAATTTAACGCTGGTGCCCAGCTGCTGACTTAATCGCCTTGGTCCCTAACAATGTTCGGGATAAGATTGTATATACAAACTGGCACCGCAGACCGTCTCGCCTCGAAAGGGATGCCTCCAGTAACAAGGAAGTTTGCCGCGAATACCCTGCAAACTACCCAGCCTCTCGCTGACGTTGCAAACTCGATGATCGTGCAGGTGCGCCGAGCCCGTCATGTGGTTCACAGCTCTAAGTTAGCAAGCATCCGAAACTGGTCGGAAAAAGAGTACGCATACTAGTTTATGTGAGCTTGCTATCTTCGCGCGCTAGGATAAGCAGGTAGGACGCCACTCTCGTACCCTCCCACCAGGGGCATTTCGTAGAACACCTCTCCCTTGTTTAATGTCCTGCACGCAATAACTGTATCATAATGGAACTTTAAACACGTAATATGAAGATGCTAGCACTACGCCGTTAGGATATAATCGCCTGACCTATTCGCAGATTTCCCGCTAATTATTCCCCTTGCTCTTACGTGCACGGATCGGAAGAGAGGTCTGTTTCAGCGCTCTCGTCCTTCGAGCCGTTGGAGACTTAGCACCCAGTAGGTTTTACGATGGCATTGGACCATCCGCTAAGGAGGAGTGTTATCAATGAGATTGGGCCAGTCTTTCCATCCGGACCCCTTCGGCCTTCGCAGGTTCTTCATCGCGCAATTCTAACAGTGTCATCAAATATCTCCAAGTCTGACTCCTTGATAGTCAGATCGGGGCAGTACTGGGTAAGGGGAACCACCTCTGCTCTTCCTAACCGACACCTGTTAACCCTCCTAGGTGGCTCTTTCGTAACGCTGGTAAGCAGTTGACCTATGTGACGGACTCCATTATTCAGGTAGCCTTCACTGGCATGATAGGGTGGGCTGCCGTCCGATCGCAAATCCGAGATAAATCCGACACGGATACTTAAGGCTCTACCACTCCCTTGATGGGTAAAGCACCAGAATTATGGGTCAGCGTTGGCAATGCGTGGCGGGTTATCTCGGAGCCAAGGCTCATATTATTGATACCTATTTTTCACAATACTTGAGTTTGTTCTGGAGAGCCGCCGTGTCTCGTTGGGTGGTCGTGCCGATAGTTCCCAGGAATGTCTTTGGCCGACGATTTTACATCCGGTTTTGACGTCATCCACATGCTCAGTGACACCCCATCAATGCCAAGCCTTATGTGGGGGAAGGCGCTCTAGGTATTTGGTAACGGTCAACCGACGCCATACGAAGAACCCTGTCGCTTTTACAATAGTCCAAATATCCCAGCCGGGAAACATCCTTACGAGCGCCTCTGTGCAAAACCCTCTGCACAATAAACGCACCGCATTCCTGGGTAATAGATCGAAAGGACCTGAGTAAGTGTGACGAACGTAGGAAATTAGAATAACTATATGGACGGGCCAATTATGGTATTGTTTATTTGGCACCCAAGGACTAAGTGATACAATAGAGCCACTGTACTACTGTACTATACACTACGGTCTTTGGACGCAAGGGTACCCTGGTCAAAAAACACCTTACGATCACGCCTTCGATAGGTCTTGTAATAAAATTAGTGACC
seq00032   TGTTTGACAAAAAGAGATCGCGCTCAGCTGCCGTAATAATGGCGTGGCAGGCGAAGAAATCTGATCATACTAGCACCCGGGTGTCTACAAAATTCAAGTTCTCCTAAACGCTCGGTACGCTTAAACTATACCCAATTGCCCCAGTAGTCTCATGCCGTGAGGGACGATACGGCAGGTCCCTGCTTTCGCGAAAGACTGTGGGGAGCTTCCCCAGGGCATATGGAAGCATAGGTCTAAACTACGTATATGAGAATATCAGTTCTTATAATAGGGATGCACCAATGGAACATAAATAGTCTCTAGTAACTCCTTACGGTCCCTAGACGGCCCTTGCTTAAGCCCATCGATCTTCGAACATTATTTCTGAATTAGGGCGGGTTCGCCGAGCGCTTGAGTTACCTTGAAGCACCTCTGATCCGAGAGTAAGAAAGAATAAGCGATTACGTGCCCCCTAAGTCCTTGGGCAAGAAGTGGTAGTTCGAACAGTTTGGCAGACCCTACAGGCGGGTAAGTCCTGGCACTCAAAATTATTCTGGCCGAGGAATGCGGTATTCGCTATGGCGAAATGATTCATCGCCTGTGCGAAGCGCCACCTCTACGCGTTCTAGGTCTAGAGGCCGACCCTGAGCTTGGGTGTCCCGCCGGAGCGATAAGTGGGCACTCCCTACTGGAATTCACGACCAGTCAATACTAGCCTTAATTTAACGCTGGTGCCCAGCTGCTGACTTAATCGCCTTGGTCCCTAACAATGTTCGGGATAAGATTGTATATACAAACTGGCACCGCAGACCGTCTCGCCTCGAAAGGGATGCCTCCAGTAACAAGGAAGTTTGCCGCGAATACCCTGCAAACTACCCAGCCTCTCGCTGACGTTGCAAACTCGATGATCGTGCAGGTGCGCCGAGCCCGTCATGTGGTTCACAGCTCTAAGTTAGCAAGCATCCGAAACTGGTCGGAAAAAGAGTACGCATACTAGTTTATGTGAGCTTGCTATCTTCGCGCGCTAGGATAAGCAGGTAGGACGCCACTCTCGTACCCTCCCACCAGGGGCATTTCGTAGAACACCTCTCCCTTGTTTAATGTCCTGCACGCAATAACTGTATCATAATGGAACTTTAAACACGTAATATGAAGATGCTAGCACTACGCCGTTAGGATATAATCGCCTGACCTATTCGCAGATTTCCCGCTAATTATTCCCCTTGCTCTTACGTGCACGGATCGGAAGAGAGGTCTGTTTCAGCGCTCTCGTCCTTCGAGCCGTTGGAGACTTAGCACCCAGTAGGTTTTACGATGGCATTGGACCATCCGCTAAGGAGGAGTGTTATCAATGAGATTGGGCCAGTCTTTCCATCCGGACCCCTTCGGCCTTCGCAGGTTCTTCATCGCGCAATTCTAACAGTGTCATCAAATATCTCCAAGTCTGACTCCTTGATAGTCAGATCGGGGCAGTACTGGGTAAGGGGAACCACCTCTGCTCTTCCTAACCGACACCTGTTAACCCTCCTAGGTGGCTCTTTCGTAACGCTGGTAAGCAGTTGACCTATGTGACGGACTCCATTATTCAGGTAGCCTTCACTGGCATGATAGGGTGGGCTGCCGTCCGATCGCAAATCCGAGATAAATCCGACACGGATACTTAAGGCTCTACCACTCCCTTGATGGGTAAAGCACCAGAATTATGGGTCAGCGTTGGCAATGCGTGGCGGGTTATCTCGGAGCCAAGGCTCATATTATTGATACCTATTTTTCACAATACTTGAGTTTGTTCTGGAGAGCCGCCGTGTCTCGTTGGGTGGTCGTGCCGATAGTTCCCAGGAATGTCTTTGGCCGACGATTTTACATCCGGTTTTGACGTCATCCACATGCTCAGTGACACCCCATCAATGCCAAGCCTTATGTGGGGGAAGGCGCTCTAGGTATTTGGTAACGGTCAACCGACGCCATACGAAGAACCCTGTCGCTTTTACAATAGTCCAAATATCCCAGCCGGGAAACATCCTTACGAGCGCCTCTGTGCAAAACCCTCTGCACAATAAACGCACCGCATTCCTGGGTAATAGATCGAAAGGACCTGAGTAAGTGTGACGAACGTAGGAAATTAGAATAACTATATGGACGGGCCAATTATGGTATTGTTTATTTGGCACCCAAGGACTAAGTGATACAATAGAGCCACTGTACTACTGTACTATACACTACGGTCTTTGGACGCAAGGGTACCCTGGTCAAAAAACACCTTACGATCACGCCTTCGATAGGTCTTGTAATAAAATTAGTGACC
seq00033   TGTTTGACAAAAAGAGATCGCGCTCAGCTGCCGTAATAATGGCGTGGCAGGCGAAGAAATCTGATCATACTAGCACCCGGGTGTCTACAAAATTGAAGTTCTCCTAAACGCTCGGTACGCTTAAACTATACCCAATTGCCCCAGTAGTCTCATGCCGTGAGGGACGATACGGCAGGTCCCTGCTTTCGCGAAAGACTGTGGGGAGCTTCCCCAGGGCATATGGAAGCATAGGTCTAAACTACGTATATGAGAATATCAGTTCTTATAATAGGGATGCACCAATGGAACATAAATAGTCTCTAGTAACTCCTTACGGTCCCTAGACGGCCCTTGCTTAAGCCCATCGATCTTCGAACATTATTTCTGAATTAGGGCGGGTTCGCCGAGCGCTTGAGTTACCTTGAAGCACCTCTGATCCGAGAGTAAGAAAGAATAAGCGATTACGTGCCCCCTAAGTCCTTGGGCAAGAAGTGGTAGTTCGAACAGTTTGGCAGACCCTACAGGCGGGTAAGTCCTGGCACTCAAAATTATTCTGGCCGAGGAATGCGGTATTCGCTATGGCGAAATGATTCATCGCCTGTGCGAAGCGCCACCTCTACGCGTTCTAGGTCTAGAGGCCGACCCTGAGCTTGGGTGTCCCGCCGGAGCGATAAGTGGGCACTCCCTACTGGAATTCACGACCAGTCAATACTAGCCTTAATTTAACGCTGGTGCCCAGCTGCTGACTTAATCGCCTTGGTCCCTAACAATGTTCGGGATAAGATTGTATATACAAACTGGCACCGCAGACCGTCTCGCCTCGAAAGGGATGCCTCCAGTAACAAGGAAGTTTGCCGCGAATACCCTGCAAACTACCCAGCCTCTCGCTGACGTTGCAAACTCGATGATCGTGCAGGTGCGCCGAGCCCGTCATGTGGTTCACAGCTCTAAGTTAGCAAGCATCCGAAACTGGTCGGAAAAAGAGTACGCATACTAGTTTATGTGAGCTTGCTATCTTCGCGCGCTAGGATAAGCAGGTAGGACGCCACTCTCGTACCCTCCCACCAGGGGCATTTCGTAGAACACCTCTCCCTTGTTTAATGTCCTGCACGCAATAACTGTATCATAATGGAACTTTAAACACGTAATATGAAGATGCTAGCACTACGCCGTTAGGATATAATCGCCTGACCTATTCGCAGATTTCCCGCTAATTATTCCCCTTGCTCTTACGTGCACGGATCGGAAGAGAGGTCTGTTTCAGCGCTCTCGTCCTTCGAGCCGTTGGAGACTTAGCACCCAGTAGGTTTTACCATGGCATTGGACCATCCGCTAAGGAGGAGTGTTATCAATGAGATTGGGCCAGTCTTTCCATCCGGACCCCTTCGGCCTTCGCAGGTTCTTCATCGCGCAATTCTAACAGTGTCATCAAATATCTCCAAGTCTGACTCCTTGATAGTCAGATCGGGGCAGTACTGGGTAAGGGGAACCACCTCTGCTCTTCCTAACCGACACCTGTTAACCCTCCTAGGTGGCTCTTTCGTAACGCTGGTAAGCAGTTGACCTATGTGACGGACTCCATTATTCAGGTAGCCTTCACTGGCATGATAGGGTGGGCTGCCGTCCGATCGCAAATCCGAAATAAATCCGACACGGATACTTAAGGCTCTACCACTCCCTTGATGGGTAAAGCACCAGAATTATGGGTCAGCGTTGGCAATGCGTGGCGGGTTATCTCGGAGCCAAGGCTCATATTATTGATACCTATTTTTCACAATACTTGAGTTTGTTCTGGAGAGCCGCCGTGTCTCGTTGGGTGGTCGTGCCGATAGTTCCCAGGAATGTCTTTGGCCGACGATTTTACATCCGGTTTTGACGTCATCCACATGCTCAGTGACACCCCATCAATGCCAAGCCTTATGTGGGGGAAGGCGCTCTAGGTATTTGGTAACGGTCAACCGACGCCATACGAAGAACCCTGTCGCTTTTACAATAGTCCAAATATCCCAGCCGGGAAACATCCTTACGAGCGCCTCTGTGCAAAACCCTCTGCACAATAAACGCACCGCATTCCTGGGTAATAGATCGAAAGGACCTGAGTAAGTGTGACGAACGTAGGAAATTAGAATAACTATATGGACGGGCCAATTATGGTATTGTTTATTTGGCACCCAAGGACTAAGTGATACAATAGAGCCACTGTACTACTGTACTATACACTACGGTCTTTGGACGCAAGGGTACCCTGGTCAAAAAACACCTTACGATCACGCCTTCGATAGGTCTTGTAATAAAATTAGTGACC
