# Supplementary material for: How Good Are Indirect Tests at Detecting Recombination in Human mtDNA?
Source: G3 (Bethesda). 2013 Jul 1;3(7):1095–104. doi: 10.1534/g3.113.006510 (PMC3704238; doi:10.1534/g3.113.006510)
Supplement: Supporting Information [file supp_g3.113.006510_FileS2.gz › SequenceData/mtDNA_ratehet&popgrowth/10/3rdbase/Infiles/10_78-new.txt]

33 2284
seq00001   TTAGCTGTCAGGGGAGATGGATGGTCAGAAGCCATTGTCCACTCTCAACTTCGAAAGGGGTTAGCACGCCCCTGAGGCACCAGTCCTGGGGTGAGATCAGCAGGCTTGACGTAAAGTCCTTTTAAGGTGATACGGCTCAAGATGTGACTGTTAGGTCACCATCACCATACCGTCCATTGATCATACGTATCTGTCTGCGACAAGAAAAACCGTACAGAATTGATTTTCTCGCCCGTATTCACGTGGCCACATAGACCTATAAAATAATGCTGACCAGAGTACCCGTTGCCCGACTGTGGATCGAGTTCGTGTGGGGTTGTGCCCTGTGTGTACTGGGCTACACATCCACTAATATCGACTAGTGGGCACTAAGCATGGTCTGTCTAAAAAAAACAGATATAAGCGGAACATGCAGAAGAACGGACAGGAAGCGCCCACCGCCCTCAGCCGGGTGAGCGCGCGTAGCAGATGTCCTCCCCAGAACACACAGCACAGACTTTGAGGGATCACGTCAGTCTAGTTCACATCAGCTGCCAGTGGGTGATTGCCGCCTTCCTTCTAACGTCAGACCTGAGAATGTATCGGCAACGAAGACTACACCAGTCGGCACATATTAATAGGTTAATAGAATGACGTGCGAAACGATAAGGTCCGTTCCTAACTAGAAGAGCACGCGCAATATATGTGGGAGGCAGCTTCAGTTAAGCGATCTTGAGGCATCATGGGATCACCCTGCACGGCTGCCTGTCAAATGGACATTCCGTGGAGGTTGCGGGCAGGAGTCCGAAGGTAACGCTAACTATTTTACACCCGGGAATAACGAGGTTTAACGAGAATTATCCGTCTGCGAGTTTGTGTGCAAGGCTAGAGACAGCCGCGGAAACCCTGACGTCAATCTTCTTTGCCTAGCTTGGGAGACGAGTAAGATGGCCGCGGTAAGTTAGGTCAGCCGCGTAAGAAAAGGAGGGGGAAGCACTTCTTACTCGGACGGACGGACGCATCAACCGACGCTGTAGGCAGTACCAAGCCTATGCCCCGGTCTCTTCTACCAATTATGTCTTGTGTGCGCCAATAAGCAGATCAGAATGGGAACTGCATAACCAGGTAAACCTAGAGAAACGCCGCGAGGCGTTCTGGACTGCGCCGCACCAGCTGCAATAAAAATCCCAAAATGCCCCTGAACAGGTTATCCATAGACTCTCGCAACCGAATAACGTACACTATGCTCGGGCGTTTATTTCTCCACTGGATTTGCAAGGGGTAATCAGATGGAGTCACCCGTACATAATGCCTCAGAGTTGGAGTCAGTTGTTCGCAATGGCGTACTGTTGATTCGCATATCAGTCGCCCTCAAGCGGCTCCCAGCTCGTAAGCCGGTGCTATCAGAGGTTACGCTAGGAATTTCCCGACGAAGGCGTTTATGTCGCAACCTGAATAATGCCGTCACGTGATACATAGACGAGGAGGGAGTCAGACTACCGTAGCTAGGATTACCAGTGAAACCACGCATGACTGCTTGCAGTATACTTGCGCGAAAAGCCTCGCTGCAGGGCAGCAGCGATGTATATCCGGAGGAATCGTTGAACGATTGTTGGTTATTGATCAGTCCCTGCTATGAGTTATCCGAAGCGCAATCCGGGATACAAATGACGGTCCCCAAGATTGCCAACCCCGGAAACATCCCGGTCCAGTAGGGCTGCACCATATCATAGGCTTTAGAGAACAAAATGCTGGCGGTGTCCTCACTACTTCTTTAAGTTTTGACGCGGTTCAGGCGTAGAACCGTAGAGATGCCGACGTTTCTAGTCGAGCACCCTGGAGATAAGATTCTTTTCACTCTAATGTGCTCCAAAAGAGTGCACCGACCCCACTCTCCCCAGGAACGGCCCGCGTATCTGCAAATAAATATTGGGCAACGCAGAGGCGGATACAACTATAGGCTTTCCTCTATGTAGACGGACCAGAACTTACGCCTTAGTCCGAAAATAAGGGATCGGGGAAACCGAGATTAATAACCGTCACGAGTCCGTATCCACAATACTGAAGAGACATGCACTACGGCACGGAAGCTGGTACCATGTCTTGCACTCGACTCGCCACGATGAAAAGATTGTATCGATGAACTGATCCCTCGAAATTGATAAAACACTTTGAGATACCTCTCCTCAATGGGTCCACCCCATTGCCACCTACGGGATAAATGATATGTCAAGTTCGGTAACGGTGGGCGTGTTATCATTAAGAAGATGAGCGGGCTTGGAAAATGGACTTAAGTGGAGGCATG
seq00002   TTAGCTGTCAGGGGAGATGGATGGTCAGAAGCCATTGTCCACTCTCAACTTCGAAAGGGGTTAGCACGCCCCTGAGGCACCAGTCCTGGGGTGAGATCAGCAGGCTTGACGTAAAGTCCTTTTAAGGTGATACGGCTCAAGATGTGACTGTTAGGTCACCATCACCATACCGTCCATTGATCATACGTATCTGTCTGCGACAAGAAAAACCGTACAGAATTGATTTACTCGCCCGTATTCACGTGGCCACATAGACCTATAAAATAATGCTGACCAGAGTACCCGTTGCCCGACTGTGGATCGAGTTCGTGTGGGGTTGTGCCCTGTGTGTACTGGGCTACACATCCACTAATATCGACTAGTGGGCACTAAGCATGGTCTGTCTAAAAAAAACAGATATAAGCGGAACATGCAGAAGAACGGACAGGAAGCGCCCACCGCCCTCAGCCGGGTGAGCGCGCGTAGCAGATGTCCTCCCCAGAACACACAGCACAGACTTTGAGGGATCACGTCAGTCTAGTTCACATCAGCTGCCAGTGGGTGATTGCCGCCTTCCTTCTAACGTCAGACCTGAGAATGTATCGGCAACGAAGACTACACCAGTCGGCACATATTAATAGGTTAATAGAATGACGTGCGAAACGATAAGGTCCGTTCCTAACTAGAAGAGCACGCGCAATATATGTGGGAGGCAGCTTCAGTTAAGCGATCTTGAGGCATCATGGGATCACCCTGCACGGCTGCCTGTCAAATGGACATTCCGTGGAGGTTGCGGGCAGGAGTCCGAAGGTAACGCTAACTATTTTACACCCGGGAATAACGAGGTTTAACGAGAATTATCCGTCTGCGAGTTTGTGTGCAAGGCTAGAGACAGCCGCGGAAACCCTGACGTCAATCTTCTTTGCCTAGCTTGGGAGACGAGTAAGATGGCCGCGGTAAGTTAGGTCAGCCGCGTAAGAAAAGGAGGGGGAAGCACTTCTTACTCGGACGGACGGACGCATCAACCGACGCTGTAGGCAGTACCAAGCCTATGCCCCGGTCTCTTCTACCAATTATGTCTTGTGTGCGCCAATAAGCAGATCAGAATGGGAACTGCATAACCAGGTAAACCTAGAGAAACGCCGCGAGGCGTTCTGGACTGCGCCGCACCAGCTGCAATAAAAATCCCAAAATGCCCCTGAACAGGTTATCCATAGACTCTCGCAACCGAATAACGTACACTATGCTCGGGCGTTTATTTCTCCACTGGATTTGCAAGGGGTAATCAGATGGAGTCACCCGTACATAATGCCTCAGAGTTGGAGTCAGTTGTTCGCAATGGCGTACTGTTGATTCGCATATCAGTCGCCCTCAAGCGGCTCCCAGCTCGTAAGCCGGTGCTATCAGAGGTTACGCTAGGAATTTCCCGACGAAGGCGTTTATGTCGCAACCTGAATAATGCCGTCACGTGATACATAGACGAGGAGGGAGTCAGACTACCGTAGCTAGGATTACCAGTGAAACCACGCATGACTGCTTGCAGTATACTTGCGCGAAAAGCCTCGCTGCAGGGCAGCAGCGATGTATATCCGGAGGAATCGTTGAACGATTGTTGGTTATTGATCAGTCCCTGCTATGAGTTATCCGAAGCGCAATCCGGGATACAAATGACGGTCCCCAAGATTGCCAACCCCGGAAACATCCCGGTCCAGTAGGGCTGCACCATATCATAGGCTTTAGAGAACAAAATGCTGGCGGTGTCCTCACTACTTCTTTAAGTTTTGACGCGGTTCAGGCGTAGAACCGTAGAGATGCCGACGTTTCTAGTCGAGCACCCTGGAGATAAGATTCTTTTCACTCTAATGTGCTCCAAAAGAGTGCACCGACCCCACTCTCCCCAGGAACGGCCCGCGTATCTGCAAATAAATATTGGGCAACGCAGAGGCGGATACAACTATAGGCTTTCCTCTATGTAGACGGACCAGAACTTACGCCTTAGTCCGAAAATAAGGGATCGGGGAAACCGAGATTAATAACCGTCACGAGTCCGTATCCACAATACTGAAGAGACATGCACTACGGCACGGAAGCTGGTACCATGTCTTGCACTCGACTCGCCACGATGAAAAGATTGTATCGATGAACTGATCCCTCGAAATTGATAAAACACTTTGAGATACCTCTCCTCAATGGGTCCACCCCATTGCCACCTACGGGATAAATGATATGTCAAGTTCGGTAACGGTGGGCGTGTTATCATTAAGAAGATGAGCGGGCTTGGAAAATGGACTTAAGTGGAGGCATG
seq00003   TTAGCTGTCAGGGGAGATGGATGGTCAGAAGCCATTGTCCACTCTCAACTTCGAAAGGGGTTAGCACGCCCCTGAGGCACCAGTCCTGGGGTGAGATCAGCAGGCTTGACGTAAAGTCCTTTTAAGGTGATACGGCTCAAGATGTGACTGTTAGGTCACCATCACCATACCGTCCATTGATCATACGTATCTGTCTGCGACAAGAAAAACCGTACAGAATTGATTTTCTCGCCCGTATTCACGTGGCCACATAGACCTATAAAATAATGCTGACCAGAGTACCCGTTGCCCGACTGTGGATCGAGTTCGTGTGGGGTTGTGCCCTGTGTGTACTGGGCTACACATCCACTAATATCGACTAGTGGGCACTAAGCATGGTCTGTCTAAAAAAAACAGATATAAGCGGAACATGCAGAAGAACGGACAGGAAGCGCCCACCGCCCTCAGCCGGGTGAGCGCGCGTAGCAGATGTCCTCCCCAGAACACACAGCACAGACTTTGAGGGATCACGTCAGTCTAGTTCACATCAGCTGCCAGTGGGTGATTGCCGCCTTCCTTCTAACGTCAGACCTGAGAATGTATCGGCAACGAAGACTACACCAGTCGGCACATATTAATAGGTTAATAGAATGACGTGCGAAACGATAAGGTCCGTTCCTAACTAGAAGAGCACGCGCAATATATGTGGGAGGCAGCTTCAGTTAAGCGATCTTGAGGCATCATGGGCTCACCCTGCACGGCTGCCTGTCAAATGGACATTCCGTGGAGGTTGCGGGCAGGAGTCCGAAGGTAACGCTAACTATTTTACACCCGGGAATCACGAGGTTTAACGAGAATTATCCGTCTGCGAGTTTGTGTGCAAGGCTAGAGACAGCCGCGGAAACCCTGACGTCAATCTTCTTTGCCTAGCTTGGGAGACGAGTAAGATGGCCGCGGTAAGTTAGGTCAGCCGCGTAAGAAAAGGAGGGGGAAGCACTTCTTACTCGGACGGACGGACGCATCAACCGACGCTGTAGGCAGTACCAAGCCTATGCCCCGGTCTCTTCTACCAATTATGTCTTGTGTGCGCCAATAAGCAGATCAGAATGGGAACTGCATAACCAGGTAAACCTAGAGAAACGCCGCGAGGCGTTCTGGACTGCGCCGCACCAGCTGCAATAAAAATCCCAAAATGCCCCTGAACAGGTTATCCATAGACTCTCGCAACCGAATAACGTACACTATGCTCGGGCGTTTATTTCTCCACTGGATTTGCAAGGGGTAATCAGATGGAGTCACCCGTACATAATGCCTCAGAGTTGGAGTCAGTTGTTCGCAATGGCGTACTGTTGATTCGCATATCAGTCGCCCTCAAGCGGCTCCCAGCTCGTAAGCCGGTGCTATCAGAGGTTACGCTAGGAATTTCCCGACGAAGGCGTTTATGTCGCAACCTGAATAATGCCGTCACGTGATACATAGACGAGGAGGGAGTCAGACTACCGTAGCTAGGATTACCAGTGAAACCACGCATGACTGCTTGCAGTATACTTGCGCGAAAAGCCTCGCTGCAGGGCAGCAGCGATGTATATCCGGAGGAATCGTTGAACGATTGTTGGTTATTGATCAGTCCCTGCTATGAGTTATCCGAAGCGCAATCCGGGATACAAATGACGGTCCCCAAGATTGCCAACCCCGGAAACATCCCGGTCCAGTAGGGCTGCACCATATCATAGGCTTTAGAGAACAAAATGCTGGCGGTGTCCTCACTACTTCTTTAAGTTTTGACGCGGTTCAGGCGTAGAACCGTAGAGATGCCGACGTTTCTAGTCGAGCACCCTGGAGATAAGATTCTTTTCACTCTAATGTGCTCCAAAAGAGTGCACCGACCCCACTCTCCCCAGGAACGGCCCGCGTATCTGCAAATAAATATTGGGCAACGCAGAGGCGGATACAACTATAGGCTTTCCTCTATGTAGACGGACCAGAACTTACGCCTTAGTCCGAAAATAAGGGATCGGGGAAACCGAGATTAATAACCGTCACGAGTCCGTATCCACAATACTGAAGAGACATGCACTACGGCACGGAAGCTGGTACCATGTCTTGCACTCGACTCGCCACGATGAAAAGATTGTATCGATGAACTGATCCCTCGAAATTGATAAAACACTTTGAGATACCTCTCCTCAATGGGTCCACCCCATTGCCACCTACGGGATAAATGATATGTCAAGTTCGGTAACGGTGGGCGTGTTATCATTAAGAAGATGAGCGGGCTTGGAAAATGGACTTAAGTGGAGGCATG
seq00004   TTAGCTGTCAGGGGAGATGGATGGTCAGAAGCCATTGTCCACTCTCAACTTCGAAAGGGGTTAGCACGCCCCTGAGGCACCAGTCCTGGGGTGAGATCAGCAGGCTTGACGTAAAGTCCTTTTAAGGTGATACGGCTCAAGATGTGACTGTTAGGTCACCATCACCATACCGTCCATTGATCATACGTATCTGTCTGCGACAAGAAAAACCGTACAGAATTGATTTTCTCGCCCGTATTCACGTGGCCACATAGACCTATAAAATAATGCTGACCAGAGTACCCGTTGCCCGACTGTGGATCGAGTTCGTGTGGGGTTGTGCCCTGTGTGTACTGGGCTACACATCCACTAATATCGACTAGTGGGCACTAAGCATGGTCTGTCTAAAAAAAACAGATATAAGCGGAACATGCAGAAGAACGGACAGGAAGCGCCCACCGCCCTCAGCCGGGTGAGCGCGCGTAGCAGATGTCCTCCCCAGAACACACAGCACAGACTTTGAGGGATCACGTCAGTCTAGTTCACATCAGCTGCCAGTGGGTGATTGCCGCCTTCCTTCTAACGTCAGACCTGAGAATGTATCGGCAACGAAGACTACACCAGTCGGCACATATTAATAGGTTAATAGAATGACGTGCGAAACGATAAGGTCCGTTCCTAACTAGAAGAGCACGCGCAATATATGTGGGAGGCAGCTTCAGTTAAGCGATCTTGAGGCATCATGGGCTCACCCTGCACGGCTGCCTGTCAAATGGACATTCCGTGGAGGTTGCGGGCAGGAGTCCGAAGGTAACGCTAACTATTTTACACCCGGGAATCACGAGGTTTAACGAGAATTATCCGTCTGCGAGTTTGTGTGCAAGGCTAGAGACAGCCGCGGAAACCCTGACGTCAATCTTCTTTGCCTAGCTTGGGAGACGAGTAAGATGGCCGCGGTAAGTTAGGTCAGCCGCGTAAGAAAAGGAGGGGGAAGCACTTCTTACTCGGACGGACGGACGCATCAACCGACGCTGTAGGCAGTACCAAGCCTATGCCCCGGTCTCTTCTACCAATTATGTCTTGTGTGCGCCAATAAGCAGATCAGAATGGGAACTGCATAACCAGGTAAACCTAGAGAAACGCCGCGAGGCGTTCTGGACTGCGCCGCACCAGCTGCAATAAAAATCCCAAAATGCCCCTGAACAGGTTATCCATAGACTCTCGCAACCGAATAACGTACACTATGCTCGGGCGTTTATTTCTCCACTGGATTTGCAAGGGGTAATCAGATGGAGTCACCCGTACATAATGCCTCAGAGTTGGAGTCAGTTGTTCGCAATGGCGTACTGTTGATTCGCATATCAGTCGCCCTCAAGCGGCTCCCAGCTCGTAAGCCGGTGCTATCAGAGGTTACGCTAGGAATTTCCCGACGAAGGCGTTTATGTCGCAACCTGAATAATGCCGTCACGTGATACATAGACGAGGAGGGAGTCAGACTACCGTAGCTAGGATTACCAGTGAAACCACGCATGACTGCTTGCAGTATACTTGCGCGAAAAGCCTCGCTGCAGGGCAGCAGCGATGTATATCCGGAGGAATCGTTGAACGATTGTTGGTTATTGATCAGTCCCTGCTATGAGTTATCCGAAGCGCAATCCGGGATACAAATGACGGTCCCCAAGATTGCCAACCCCGGAAACATCCCGGTCCAGTAGGGCTGCACCATATCATAGGCTTTAGAGAACAAAATGCTGGCGGTGTCCTCACTACTTCTTTAAGTTTTGACGCGGTTCAGGCGTAGAACCGTAGAGATGCCGACGTTTCTAGTCGAGCACCCTGGAGATAAGATTCTTTTCACTCTAATGTGCTCCAAAAGAGTGCACCGACCCCACTCTCCCCAGGAACGGCCCGCGTATCTGCAAATAAATATTGGGCAACGCAGAGGCGGATACAACTATAGGCTTTCCTCTATGTAGACGGACCAGAACTTACGCCTTAGTCCGAAAATAAGGGATCGGGGAAACCGAGATTAATAACCGTCACGAGTCCGTATCCACAATACTGAAGAGACATGCACTACGGCACGGAAGCTGGTACCATGTCTTGCACTCGACTCGCCACGATGAAAAGATTGTATCGATGAACTGATCCCTCGAAATTGATAAAACACTTTGAGATACCTCTCCTCAATGGGTCCACCCCATTGCCACCTACGGGATAAATGATATGTCAAGTTCGGTAACGGTGGGCGTGTTATCATTAAGAAGATGAGCGGGCTTGGAAAATGGACTTAAGTGGAGGCATG
seq00005   TTAGCTGTCAGGGGAGATGGATGGTCAGAAGCCATTGTCCACTCTCAACTTCGAAAGGGGTTAGCACGCCCCTGAGGCACCAGTCCTGGGGTGAGATCAGCAGGCTTGACGTAAAGTCCTTTTAAGGTGATACGGCTCAAGATGTGACTGTTAGGTCACCATCACCATACCGTCCATTGATCATACGTATCTGTCTGCGACAAGAAAAACCGTACAGAATTGATTTACTCGCCCGTATTCACGTGGCCACATAGACCTATAAAATAATGCTGACCAGAGTACCCGTTGCCCGACTGTGGATCGAGTTCGTGTGGGGTTGTGCCCTGTGTGTACTGGGCTACACATCCACTAATATCGACTAGTGGGCACTAAGCATGGTCTGTCTAAAAAAAACAGATATAAGCGGAACATGCAGAAGAACGGACAGGAAGCGCCCACCGCCCTCAGCCGGGTGAGCGCGCGTAGCAGATGTCCTCCCCAGAACACACAGCACAGACTTTGAGGGATCACGTCAGTCTAGTTCACATCAGCTGCCAGTGGGTGATTGCCGCCTTCCTTCTAACGTCAGACCTGAGAATGTATCGGCAACGAAGACTACACCAGTCGGCACATATTAATAGGTTAATAGAATGACGTGCGAAACGATAAGGTCCGTTCCTAACTAGAAGAGCACGCGCAATATATGTGGGAGGCAGCTTCAGTTAAGCGATCTTGAGGCATCATGGGATCACCCTGCACGGCTGCCTGTCAAATGGACATTCCGTGGAGGTTGCGGGCAGGAGTCCGAAGGTAACGCTAACTATTTTACACCCGGGAATAACGAGGTTTAACGAGAATTATCCGTCTGCGAGTTTGTGTGCAAGGCTAGAGACAGCCGCGGAAACCCTGACGTCAATCTTCTTTGCCTAGCTTGGGAGACGAGTAAGATGGCCGCGGTAAGTTAGGTCAGCCGCGTAAGAAAAGGAGGGGGAAGCACTTCTTACTCGGACGGACGGACGCATCAACCGACGCTGTAGGCAGTACCAAGCCTATGCCCCGGTCTCTTCTACCAATTATGTCTTGTGTGCGCCAATAAGCAGATCAGAATGGGAACTGCATAACCAGGTAAACCTAGAGAAACGCCGCGAGGCGTTCTGGACTGCGCCGCACCAGCTGCAATAAAAATCCCAAAATGCCCCTGAACAGGTTATCCATAGACTCTCGCAACCGAATAACGTACACTATGCTCGGGCGTTTATTTCTCCACTGGATTTGCAAGGGGTAATCAGATGGAGTCACCCGTACATAATGCCTCAGAGTTGGAGTCAGTTGTTCGCAATGGCGTACTGTTGATTCGCATATCAGTCGCCCTCAAGCGGCTCCCAGCTCGTAAGCCGGTGCTATCAGAGGTTACGCTAGGAATTTCCCGACGAAGGCGTTTATGTCGCAACCTGAATAATGCCGTCACGTGATACATAGACGAGGAGGGAGTCAGACTACCGTAGCTAGGATTACCAGTGAAACCACGCATGACTGCTTGCAGTATACTTGCGCGAAAAGCCTCGCTGCAGGGCAGCAGCGATGTATATCCGGAGGAATCGTTGAACGATTGTTGGTTATTGATCAGTCCCTGCTATGAGTTATCCGAAGCGCAATCCGGGATACAAATGACGGTCCCCAAGATTGCCAACCCCGGAAACATCCCGGTCCAGTAGGGCTGCACCATATCATAGGCTTTAGAGAACAAAATGCTGGCGGTGTCCTCACTACTTCTTTAAGTTTTGACGCGGTTCAGGCGTAGAACCGTAGAGATGCCGACGTTTCTAGTCGAGCACCCTGGAGATAAGATTCTTTTCACTCTAATGTGCTCCAAAAGAGTGCACCGACCCCACTCTCCCCAGGAACGGCCCGCGTATCTGCAAATAAATATTGGGCAACGCAGAGGCGGATACAACTATAGGCTTTCCTCTATGTAGACGGACCAGAACTTACGCCTTAGTCCGAAAATAAGGGATCGGGGAAACCGAGATTAATAACCGTCACGAGTCCGTATCCACAATACTGAAGAGACATGCACTACGGCACGGAAGCTGGTACCATGTCTTGCACTCGACTCGCCACGATGAAAAGATTGTATCGATGAACTGATCCCTCGAAATTGATAAAACACTTTGAGATACCTCTCCTCAATGGGTCCACCCCATTGCCACCTACGGGATAAATGATATGTCAAGTTCGGTAACGGTGGGCGTGTTATCATTAAGAAGATGAGCGGGCTTGGAAAATGGACTTAAGTGGAGGCATG
seq00006   TTAGCTGTCAGGGGAGATGGATGGTCAGAAGCCATTGTCCACTCTCAACTTCGAAAGGGGTTAGCACGCCCCTGAGGCACCAGTCCTGGGGTGAGATCAGCAGGCTTGACGTAAAGTCCTTTTAAGGTGATACGGCTCAAGATGTGACTGTTAGGTCACCATCACCATACCGTCCATTGATCATACGTATCTGTCTGCGACAAGAAAAACCGTACAGAATTGATTTTCTCGCCCGTATTCACGTGGCCACATAGACCTATAAAATAATGCTGACCAGAGTACCCGTTGCCCGACTGTGGATCGAGTTCGTGTGGGGTTGTGCCCTGTGTGTACTGGGCTACACATCCACTAATATCGACTAGTGGGCACTAAGCATGGTCTGTCTAAAAAAAACAGATATAAGCGGAACATGCAGAAGAACGGACAGGAAGCGCCCACCGCCCTCAGCCGGGTGAGCGCGCGTAGCAGATGTCCTCCCCAGAACACACAGCACAGACTTTGAGGGATCACGTCAGTCTAGTTCACATCAGCTGCCAGTGGGTGATTGCCGCCTTCCTTCTAACGTCAGACCTGAGAATGTATCGGCAACGAAGACTACACCAGTCGGCACATATTAATAGGTTAATAGAATGACGTGCGAAACGATAAGGTCCGTTCCTAACTAGAAGAGCACGCGCAATATATGTGGGAGGCAGCTTCAGTTAAGCGATCTTGAGGCATCATGGGCTCACCCTGCACGGCTGCCTGTCAAATGGACATTCCGTGGAGGTTGCGGGCAGGAGTCCGAAGGTAACGCTAACTATTTTACACCCGGGAATCACGAGGTTTAACGAGAATTATCCGTCTGCGAGTTTGTGTGCAAGGCTAGAGACAGCCGCGGAAACCCTGACGTCAATCTTCTTTGCCTAGCTTGGGAGACGAGTAAGATGGCCGCGGTAAGTTAGGTCAGCCGCGTAAGAAAAGGAGGGGGAAGCACTTCTTACTCGGACGGACGGACGCATCAACCGACGCTGTAGGCAGTACCAAGCCTATGCCCCGGTCTCTTCTACCAATTATGTCTTGTGTGCGCCAATAAGCAGATCAGAATGGGAACTGCATAACCAGGTAAACCTAGAGAAACGCCGCGAGGCGTTCTGGACTGCGCCGCACCAGCTGCAATAAAAATCCCAAAATGCCCCTGAACAGGTTATCCATAGACTCTCGCAACCGAATAACGTACACTATGCTCGGGCGTTTATTTCTCCACTGGATTTGCAAGGGGTAATCAGATGGAGTCACCCGTACATAATGCCTCAGAGTTGGAGTCAGTTGTTCGCAATGGCGTACTGTTGATTCGCATATCAGTCGCCCTCAAGCGGCTCCCAGCTCGTAAGCCGGTGCTATCAGAGGTTACGCTAGGAATTTCCCGACGAAGGCGTTTATGTCGCAACCTGAATAATGCCGTCACGTGATACATAGACGAGGAGGGAGTCAGACTACCGTAGCTAGGATTACCAGTGAAACCACGCATGACTGCTTGCAGTATACTTGCGCGAAAAGCCTCGCTGCAGGGCAGCAGCGATGTATATCCGGAGGAATCGTTGAACGATTGTTGGTTATTGATCAGTCCCTGCTATGAGTTATCCGAAGCGCAATCCGGGATACAAATGACGGTCCCCAAGATTGCCAACCCCGGAAACATCCCGGTCCAGTAGGGCTGCACCATATCATAGGCTTTAGAGAACAAAATGCTGGCGGTGTCCTCACTACTTCTTTAAGTTTTGACGCGGTTCAGGCGTAGAACCGTAGAGATGCCGACGTTTCTAGTCGAGCACCCTGGAGATAAGATTCTTTTCACTCTAATGTGCTCCAAAAGAGTGCACCGACCCCACTCTCCCCAGGAACGGCCCGCGTATCTGCAAATAAATATTGGGCAACGCAGAGGCGGATACAACTATAGGCTTTCCTCTATGTAGACGGACCAGAACTTACGCCTTAGTCCGAAAATAAGGGATCGGGGAAACCGAGATTAATAACCGTCACGAGTCCGTATCCACAATACTGAAGAGACATGCACTACGGCACGGAAGCTGGTACCATGTCTTGCACTCGACTCCCCACGATGAAAAGATTGTATCGATGAACTGATCCCTCGAAATTGATAAAACACTTTGAGATACCTCTCCTCAATGGGTCCACCCCATTGCCACCTACGGGATAAATGATATGTCAAGTTCGGTAACGGTGGGCGTGTTATCATTAAGAAGATGAGCGGGCTTGGAAAATGGACTTAAGTGGAGGCATG
seq00007   TTAGCTGTCAGGGGAGATGGATGGTCAGAAGCCATTGTCCACTCTCAACTTCGAAAGGGGTTAGCACGCCCCTGAGGCACCAGTCCTGGGGTGAGATCAGCAGGCTTGACGTAAAGTCCTTTTAAGGTGATACGGCTCAAGATGTGACTGTTAGGTCACCATCACCATACCGTCCATTGATCATACGTATCTGTCTGCGACAAGAAAAACCGTACAGAATTGATTTTCTCGCCCGTATTCACGTGGCCACATAGACCTATAAAATAATGCTGACCAGAGTACCCGTTGCCCGACTGTGGATCGAGTTCGTGTGGGGTTGTGCCCTGTGTGTACTGGGCTACACATCCACTAATATCGACTAGTGGGCACTAAGCATGGTCTGTCTAAAAAAAACAGATATAAGCGGAACATGCAGAAGAACGGACAGGAAGCGCCCACCGCCCTCAGCCGGGTGAGCGCGCGTAGCAGATGTCCTCCCCAGAACACACAGCACAGACTTTGAGGGATCACGTCAGTCTAGTTCACATCAGCTGCCAGTGGGTGATTGCCGCCTTCCTTCTAACGTCAGACCTGAGAATGTATCGGCAACGAAGACTACACCAGTCGGCACATATTAATAGGTTAATAGAATGACGTGCGAAACGATAAGGTCCGTTCCTAACTAGAAGAGCACGCGCAATATATGTGGGAGGCAGCTTCAGTTAAGCGATCTTGAGGCATCATGGGATCACCCTGCACGGCTGCCTGTCAAATGGACATTCCGTGGAGGTTGCGGGCAGGAGTCCGAAGGTAACGCTAACTATTTTACACCCGGGAATAACGAGGTTTAACGAGAATTATCCGTCTGCGAGTTTGTGTGCAAGGCTAGAGACAGCCGCGGAAACCCTGACGTCAATCTTCTTTGCCTAGCTTGGGAGACGAGTAAGATGGCCGCGGTAAGTTAGGTCAGCCGCGTAAGAAAAGGAGGGGGAAGCACTTCTTACTCGGACGGACGGACGCATCAACCGACGCTGTAGGCAGTACCAAGCCTATGCCCCGGTCTCTTCTACCAATTATGTCTTGTGTGCGCCAATAAGCAGATCAGAATGGGAACTGCATAACCAGGTAAACCTAGAGAAACGCCGCGAGGCGTTCTGGACTGCGCCGCACCAGCTGCAATAAAAATCCCAAAATGCCCCTGAACAGGTTATCCATAGACTCTCGCAACCGAATAACGTACACTATGCTCGGGCGTTTATTTCTCCACTGGATTTGCAAGGGGTAATCAGATGGAGTCACCCGTACATAATGCCTCAGAGTTGGAGTCAGTTGTTCGCAATGGCGTACTGTTGATTCGCATATCAGTCGCCCTCAAGCGGCTCCCAGCTCGTAAGCCGGTGCTATCAGAGGTTACGCTAGGAATTTCCCGACGAAGGCGTTTATGTCGCAACCTGAATAATGCCGTCACGTGATACATAGACGAGGAGGGAGTCAGACTACCGTAGCTAGGATTACCAGTGAAACCACGCATGACTGCTTGCAGTATACTTGCGCGAAAAGCCTCGCTGCAGGGCAGCAGCGATGTATATCCGGAGGAATCGTTGAACGATTGTTGGTTATTGATCAGTCCCTGCTATGAGTTATCCGAAGCGCAATCCGGGATACAAATGACGGTCCCCAAGATTGCCAACCCCGGAAACATCCCGGTCCAGTAGGGCTGCACCATATCATAGGCTTTAGAGAACAAAATGCTGGCGGTGTCCTCACTACTTCTTTAAGTTTTGACGCGGTTCAGGCGTAGAACCGTAGAGATGCCGACGTTTCTAGTCGAGCACCCTGGAGATAAGATTCTTTTCACTCTAATGTGCTCCAAAAGAGTGCACCGACCCCACTCTCCCCAGGAACGGCCCGCGTATCTGCAAATAAATATTGGGCAACGCAGAGGCGGATACAACTATAGGCTTTCCTCTATGTAGACGGACCAGAACTTACGCCTTAGTCCGAAAATAAGGGATCGGGGAAACCGAGATTAATAACCGTCACGAGTCCGTATCCACAATACTGAAGAGACATGCACTACGGCACGGAAGCTGGTACCATGTCTTGCACTCGACTCGCCACGATGAAAAGATTGTATCGATGAACTGATCCCTCGAAATTGATAAAACACTTTGAGATACCTCTCCTCAATGGGTCCACCCCATTGCCACCTACGGGATAAATGATATGTCAAGTTCGGTAACGGTGGGCGTGTTATCATTAAGAAGATGAGCGGGCTTGGAAAATGGACTTAAGTGGAGGCATG
seq00008   TTAGCTGTCAGGGGAGATGGATGGTCAGAAGCCATTGTCCACTCTCAACTTCGAAAGGGGTTAGCACGCCCCTGAGGCACCAGTCCTGGGGTGAGATCAGCAGGCTTGACGTAAAGTCCTTTTAAGGTGATACGGCTCAAGATGTGACTGTTAGGTCACCATCACCATACCGTCCATTGATCATACGTATCTGTCTGCGACAAGAAAAACCGTACAGAATTGATTTTCTCGCCCGTATTCACGTGGCCACATAGACCTATAAAATAATGCTGACCAGAGTACCCGTTGCCCGACTGTGGATCGAGTTCGTGTGGGGTTGTGCCCTGTGTGTACTGGGCTACACATCCACTAATATCGACTAGTGGGCACTAAGCATGGTCTGTCTAAAAAAAACAGATATAAGCGGAACATGCAGAAGAACGGACAGGAAGCGCCCACCGCCCTCAGCCGGGTGAGCGCGCGTAGCAGATGTCCTCCCCAGAACACACAGCACAGACTTTGAGGGATCACGTCAGTCTAGTTCACATCAGCTGCCAGTGGGTGATTGCCGCCTTCCTTCTAACGTCAGACCTGAGAATGTATCGGCAACGAAGACTACACCAGTCGGCACATATTAATAGGTTAATAGAATGACGTGCGAAACGATAAGGTCCGTTCCTAACTAGAAGAGCACGCGCAATATATGTGGGAGGCAGCTTCAGTTAAGCGATCTTGAGGCATCATGGGCTCACCCTGCACGGCTGCCTGTCAAATGGACATTCCGTGGAGGTTGCGGGCAGGAGTCCGAAGGTAACGCTAACTATTTTACACCCGGGAATCACGAGGTTTAACGAGAATTATCCGTCTGCGAGTTTGTGTGCAAGGCTAGAGACAGCCGCGGAAACCCTGACGTCAATCTTCTTTGCCTAGCTTGGGAGACGAGTAAGATGGCCGCGGTAAGTTAGGTCAGCCGCGTAAGAAAAGGAGGGGGAAGCACTTCTTACTCGGACGGACGGACGCATCAACCGACGCTGTAGGCAGTACCAAGCCTATGCCCCGGTCTCTTCTACCAATTATGTCTTGTGTGCGCCAATAAGCAGATCAGAATGGGAACTGCATAACCAGGTAAACCTAGAGAAACGCCGCGAGGCGTTCTGGACTGCGCCGCACCAGCTGCAATAAAAATCCCAAAATGCCCCTGAACAGGTTATCCATAGACTCTCGCAACCGAATAACGTACACTATGCTCGGGCGTTTATTTCTCCACTGGATTTGCAAGGGGTAATCAGATGGAGTCACCCGTACATAATGCCTCAGAGTTGGAGTCAGTTGTTCGCAATGGCGTACTGTTGATTCGCATATCAGTCGCCCTCAAGCGGCTCCCAGCTCGTAAGCCGGTGCTATCAGAGGTTACGCTAGGAATTTCCCGACGAAGGCGTTTATGTCGCAACCTGAATAATGCCGTCACGTGATACATAGACGAGGAGGGAGTCAGACTACCGTAGCTAGGATTACCAGTGAAACCACGCATGACTGCTTGCAGTATACTTGCGCGAAAAGCCTCGCTGCAGGGCAGCAGCGATGTATATCCGGAGGAATCGTTGAACGATTGTTGGTTATTGATCAGTCCCTGCTATGAGTTATCCGAAGCGCAATCCGGGATACAAATGACGGTCCCCAAGATTGCCAACCCCGGAAACATCCCGGTCCAGTAGGGCTGCACCATATCATAGGCTTTAGAGAACAAAATGCTGGCGGTGTCCTCACTACTTCTTTAAGTTTTGACGCGGTTCAGGCGTAGAACCGTAGAGATGCCGACGTTTCTAGTCGAGCACCCTGGAGATAAGATTCTTTTCACTCTAATGTGCTCCAAAAGAGTGCACCGACCCCACTCTCCCCAGGAACGGCCCGCGTATCTGCAAATAAATATTGGGCAACGCAGAGGCGGATACAACTATAGGCTTTCCTCTATGTAGACGGACCAGAACTTACGCCTTAGTCCGAAAATAAGGGATCGGGGAAACCGAGATTAATAACCGTCACGAGTCCGTATCCACAATACTGAAGAGACATGCACTACGGCACGGAAGCTGGTACCATGTCTTGCACTCGACTCGCCACGATGAAAAGATTGTATCGATGAACTGATCCCTCGAAATTGATAAAACACTTTGAGATACCTCTCCTCAATGGGTCCACCCCATTGCCACCTACGGGATAAATGATATGTCAAGTTCGGTAACGGTGGGCGTGTTATCATTAAGAAGATGAGCGGGCTTGGAAAATGGACTTAAGTGGAGGCATG
seq00009   TTAGCTGTCAGGGGAGATGGATGGTCAGAAGCCATTGTCCACTCTCAACTTCGAAAGGGGTTAGCACGCCCCTGAGGCACCAGTCCTGGGGTGAGATCAGCAGGCTTGACGTAAAGTCCTTTTAAGGTGATACGGCTCAAGATGTGACTGTTAGGTCACCATCACCATACCGTCCATTGATCATACGTATCTGTCTGCGACAAGAAAAACCGTACAGAATTGATTTTCTCGCCCGTATTCACGTGGCCACATAGACCTATAAAATAATGCTGACCAGAGTACCCGTTGCCCGACTGTGGATCGAGTTCGTGTGGGGTTGTGCCCTGTGTGTACTGGGCTACACATCCACTAATATCGACTAGTGGGCACTAAGCATGGTCTGTCTAAAAAAAACAGATATAAGCGGAACATGCAGAAGAACGGACAGGAAGCGCCCACCGCCCTCAGCCGGGTGAGCGCGCGTAGCAGATGTCCTCCCCAGAACACACAGCACAGACTTTGAGGGATCACGTCAGTCTAGTTCACATCAGCTGCCAGTGGGTGATTGCCGCCTTCCTTCTAACGTCAGACCTGAGAATGTATCGGCAACGAAGACTACACCAGTCGGCACATATTAATAGGTTAATAGAATGACGTGCGAAACGATAAGGTCCGTTCCTAACTAGAAGAGCACGCGCAATATATGTGGGAGGCAGCTTCAGTTAAGCGATCTTGAGGCATCATGGGCTCACCCTGCACGGCTGCCTGTCAAATGGACATTCCGTGGAGGTTGCGGGCAGGAGTCCGAAGGTAACGCTAACTATTTTACACCCGGGAATCACGAGGTTTAACGAGAATTATCCGTCTGCGAGTTTGTGTGCAAGGCTAGAGACAGCCGCGGAAACCCTGACGTCAATCTTCTTTGCCTAGCTTGGGAGACGAGTAAGATGGCCGCGGTAAGTTAGGTCAGCCGCGTAAGAAAAGGAGGGGGAAGCACTTCTTACTCGGACGGACGGACGCATCAACCGACGCTGTAGGCAGTACCAAGCCTATGCCCCGGTCTCTTCTACCAATTATGTCTTGTGTGCGCCAATAAGCAGATCAGAATGGGAACTGCATAACCAGGTAAACCTAGAGAAACGCCGCGAGGCGTTCTGGACTGCGCCGCACCAGCTGCAATAAAAATCCCAAAATGCCCCTGAACAGGTTATCCATAGACTCTCGCAACCGAATAACGTACACTATGCTCGGGCGTTTATTTCTCCACTGGATTTGCAAGGGGTAATCAGATGGAGTCACCCGTACATAATGCCTCAGAGTTGGAGTCAGTTGTTCGCAATGGCGTACTGTTGATTCGCATATCAGTCGCCCTCAAGCGGCTCCCAGCTCGTAAGCCGGTGCTATCAGAGGTTACGCTAGGAATTTCCCGACGAAGGCGTTTATGTCGCAACCTGAATAATGCCGTCACGTGATACATAGACGAGGAGGGAGTCAGACTACCGTAGCTAGGATTACCAGTGAAACCACGCATGACTGCTTGCAGTATACTTGCGCGAAAAGCCTCGCTGCAGGGCAGCAGCGATGTATATCCGGAGGAATCGTTGAACGATTGTTGGTTATTGATCAGTCCCTGCTATGAGTTATCCGAAGCGCAATCCGGGATACAAATGACGGTCCCCAAGATTGCCAACCCCGGAAACATCCCGGTCCAGTAGGGCTGCACCATATCATAGGCTTTAGAGAACAAAATGCTGGCGGTGTCCTCACTACTTCTTTAAGTTTTGACGCGGTTCAGGCGTAGAACCGTAGAGATGCCGACGTTTCTAGTCGAGCACCCTGGAGATAAGATTCTTTTCACTCTAATGTGCTCCAAAAGAGTGCACCGACCCCACTCTCCCCAGGAACGGCCCGCGTATCTGCAAATAAATATTGGGCAACGCAGAGGCGGATACAACTATAGGCTTTCCTCTATGTAGACGGACCAGAACTTACGCCTTAGTCCGAAAATAAGGGATCGGGGAAACCGAGATTAATAACCGTCACGAGTCCGTATCCACAATACTGAAGAGACATGCACTACGGCACGGAAGCTGGTACCATGTCTTGCACTCGACTCCCCACGATGAAAAGATTGTATCGATGAACTGATCCCTCGAAATTGATAAAACACTTTGAGATACCTCTCCTCAATGGGTCCACCCCATTGCCACCTACGGGATAAATGATATGTCAAGTTCGGTAACGGTGGGCGTGTTATCATTAAGAAGATGAGCGGGCTTGGAAAATGGACTTAAGTGGAGGCATG
seq00010   TTAGCTGTCAGGGGAGATGGATGGTCAGAAGCCATTGTCCACTCTCAACTTCGAAAGGGGTTAGCACGCCCCTGAGGCACCAGTCCTGGGGTGAGATCAGCAGGCTTGACGTAAAGTCCTTTTAAGGTGATACGGCTCAAGATGTGACTGTTAGGTCACCATCACCATACCGTCCATTGATCATACGTATCTGTCTGCGACAAGAAAAACCGTACAGAATTGATTTTCTCGCCCGTATTCACGTGGCCACATAGACCTATAAAATAATGCTGACCAGAGTACCCGTTGCCCGACTGTGGATCGAGTTCGTGTGGGGTTGTGCCCTGTGTGTACTGGGCTACACATCCACTAATATCGACTAGTGGGCACTAAGCATGGTCTGTCTAAAAAAAACAGATATAAGCGGAACATGCAGAAGAACGGACAGGAAGCGCCCACCGCCCTCAGCCGGGTGAGCGCGCGTAGCAGATGTCCTCCCCAGAACACACAGCACAGACTTTGAGGGATCACGTCAGTCTAGTTCACATCAGCTGCCAGTGGGTGATTGCCGCCTTCCTTCTAACGTCAGACCTGAGAATGTATCGGCAACGAAGACTACACCAGTCGGCACATATTAATAGGTTAATAGAATGACGTGCGAAACGATAAGGTCCGTTCCTAACTAGAAGAGCACGCGCAATATATGTGGGAGGCAGCTTCAGTTAAGCGATCTTGAGGCATCATGGGATCACCCTGCACGGCTGCCTGTCAAATGGACATTCCGTGGAGGTTGCGGGCAGGAGTCCGAAGGTAACGCTAACTATTTTACACCCGGGAATAACGAGGTTTAACGAGAATTATCCGTCTGCGAGTTTGTGTGCAAGGCTAGAGACAGCCGCGGAAACCCTGACGTCAATCTTCTTTGCCTAGCTTGGGAGACGAGTAAGATGGCCGCGGTAAGTTAGGTCAGCCGCGTAAGAAAAGGAGGGGGAAGCACTTCTTACTCGGACGGACGGACGCATCAACCGACGCTGTAGGCAGTACCAAGCCTATGCCCCGGTCTCTTCTACCAATTATGTCTTGTGTGCGCCAATAAGCAGATCAGAATGGGAACTGCATAACCAGGTAAACCTAGAGAAACGCCGCGAGGCGTTCTGGACTGCGCCGCACCAGCTGCAATAAAAATCCCAAAATGCCCCTGAACAGGTTATCCATAGACTCTCGCAACCGAATAACGTACACTATGCTCGGGCGTTTATTTCTCCACTGGATTTGCAAGGGGTAATCAGATGGAGTCACCCGTACATAATGCCTCAGAGTTGGAGTCAGTTGTTCGCAATGGCGTACTGTTGATTCGCATATCAGTCGCCCTCAAGCGGCTCCCAGCTCGTAAGCCGGTGCTATCAGAGGTTACGCTAGGAATTTCCCGACGAAGGCGTTTATGTCGCAACCTGAATAATGCCGTCACGTGATACATAGACGAGGAGGGAGTCAGACTACCGTAGCTAGGATTACCAGTGAAACCACGCATGACTGCTTGCAGTATACTTGCGCGAAAAGCCTCGCTGCAGGGCAGCAGCGATGTATATCCGGAGGAATCGTTGAACGATTGTTGGTTATTGATCAGTCCCTGCTATGAGTTATCCGAAGCGCAATCCGGGATACAAATGACGGTCCCCAAGATTGCCAACCCCGGAAACATCCCGGTCCAGTAGGGCTGCACCATATCATAGGCTTTAGAGAACAAAATGCTGGCGGTGTCCTCACTACTTCTTTAAGTTTTGACGCGGTTCAGGCGTAGAACCGTAGAGATGCCGACGTTTCTAGTCGAGCACCCTGGAGATAAGATTCTTTTCACTCTAATGTGCTCCAAAAGAGTGCACCGACCCCACTCTCCCCAGGAACGGCCCGCGTATCTGCAAATAAATATTGGGCAACGCAGAGGCGGATACAACTATAGGCTTTCCTCTATGTAGACGGACCAGAACTTACGCCTTAGTCCGAAAATAAGGGATCGGGGAAACCGAGATTAATAACCGTCACGAGTCCGTATCCACAATACTGAAGAGACATGCACTACGGCACGGAAGCTGGTACCATGTCTTGCACTCGACTCGCCACGATGAAAAGATTGTATCGATGAACTGATCCCTCGAAATTGATAAAACACTTTGAGATACCTCTCCTCAATGGGTCCACCCCATTGCCACCTACGGGATAAATGATATGTCAAGTTCGGTAACGGTGGGCGTGTTATCATTAAGAAGATGAGCGGGCTTGGAAAATGGACTTAAGTGGAGGCATG
seq00011   TTAGCTGTCAGGGGAGATGGATGGTCAGAAGCCATTGTCCACTCTCAACTTCGAAAGGGGTTAGCACGCCCCTGAGGCACCAGTCCTGGGGTGAGATCAGCAGGCTTGACGTAAAGTCCTTTTAAGGTGATACGGCTCAAGATGTGACTGTTAGGTCACCATCACCATACCGTCCATTGATCATACGTATCTGTCTGCGACAAGAAAAACCGTACAGAATTGATTTTCTCGCCCGTATTCACGTGGCCACATAGACCTATAAAATAATGCTGACCAGAGTACCCGTTGCCCGACTGTGGATCGAGTTCGTGTGGGGTTGTGCCCTGTGTGTACTGGGCTACACATCCACTAATATCGACTAGTGGGCACTAAGCATGGTCTGTCTAAAAAAAACAGATATAAGCGGAACATGCAGAAGAACGGACAGGAAGCGCCCACCGCCCTCAGCCGGGTGAGCGCGCGTAGCAGATGTCCTCCCCAGAACACACAGCACAGACTTTGAGGGATCACGTCAGTCTAGTTCACATCAGCTGCCAGTGGGTGATTGCCGCCTTCCTTCTAACGTCAGACCTGAGAATGTATCGGCAACGAAGACTACACCAGTCGGCACATATTAATAGGTTAATAGAATGACGTGCGAAACGATAAGGTCCGTTCCTAACTAGAAGAGCACGCGCAATATATGTGGGAGGCAGCTTCAGTTAAGCGATCTTGAGGCATCATGGGCTCACCCTGCACGGCTGCCTGTCAAATGGACATTCCGTGGAGGTTGCGGGCAGGAGTCCGAAGGTAACGCTAACTATTTTACACCCGGGAATCACGAGGTTTAACGAGAATTATCCGTCTGCGAGTTTGTGTGCAAGGCTAGAGACAGCCGCGGAAACCCTGACGTCAATCTTCTTTGCCTAGCTTGGGAGACGAGTAAGATGGCCGCGGTAAGTTAGGTCAGCCGCGTAAGAAAAGGAGGGGGAAGCACTTCTTACTCGGACGGACGGACGCATCAACCGACGCTGTAGGCAGTACCAAGCCTATGCCCCGGTCTCTTCTACCAATTATGTCTTGTGTGCGCCAATAAGCAGATCAGAATGGGAACTGCATAACCAGGTAAACCTAGAGAAACGCCGCGAGGCGTTCTGGACTGCGCCGCACCAGCTGCAATAAAAATCCCAAAATGCCCCTGAACAGGTTATCCATAGACTCTCGCAACCGAATAACGTACACTATGCTCGGGCGTTTATTTCTCCACTGGATTTGCAAGGGGTAATCAGATGGAGTCACCCGTACATAATGCCTCAGAGTTGGAGTCAGTTGTTCGCAATGGCGTACTGTTGATTCGCATATCAGTCGCCCTCAAGCGGCTCCCAGCTCGTAAGCCGGTGCTATCAGAGGTTACGCTAGGAATTTCCCGACGAAGGCGTTTATGTCGCAACCTGAATAATGCCGTCACGTGATACATAGACGAGGAGGGAGTCAGACTACCGTAGCTAGGATTACCAGTGAAACCACGCATGACTGCTTGCAGTATACTTGCGCGAAAAGCCTCGCTGCAGGGCAGCAGCGATGTATATCCGGAGGAATCGTTGAACGATTGTTGGTTATTGATCAGTCCCTGCTATGAGTTATCCGAAGCGCAATCCGGGATACAAATGACGGTCCCCAAGATTGCCAACCCCGGAAACATCCCGGTCCAGTAGGGCTGCACCATATCATAGGCTTTAGAGAACAAAATGCTGGCGGTGTCCTCACTACTTCTTTAAGTTTTGACGCGGTTCAGGCGTAGAACCGTAGAGATGCCGACGTTTCTAGTCGAGCACCCTGGAGATAAGATTCTTTTCACTCTAATGTGCTCCAAAAGAGTGCACCGACCCCACTCTCCCCAGGAACGGCCCGCGTATCTGCAAATAAATATTGGGCAACGCAGAGGCGGATACAACTATAGGCTTTCCTCTATGTAGACGGACCAGAACTTACGCCTTAGTCCGAAAATAAGGGATCGGGGAAACCGAGATTAATAACCGTCACGAGTCCGTATCCACAATACTGAAGAGACATGCACTACGGCACGGAAGCTGGTACCATGTCTTGCACTCGACTCGCCACGATGAAAAGATTGTATCGATGAACTGATCCCTCGAAATTGATAAAACACTTTGAGATACCTCTCCTCAATGGGTCCACCCCATTGCCACCTACGGGATAAATGATATGTCAAGTTCGGTAACGGTGGGCGTGTTATCATTAAGAAGATGAGCGGGCTTGGAAAATGGACTTAAGTGGAGGCATG
seq00012   TTAGCTGTCAGGGGAGATGGATGGTCAGAAGCCATTGTCCACTCTCAACTTCGAAAGGGGTTAGCACGCCCCTGAGGCACCAGTCCTGGGGTGAGATCAGCAGGCTTGACGTAAAGTCCTTTTAAGGTGATACGGCTCAAGATGTGACTGTTAGGTCACCATCACCATACCGTCCATTGATCATACGTATCTGTCTGCGACAAGAAAAACCGTACAGAATTGATTTTCTCGCCCGTATTCACGTGGCCACATAGACCTATAAAATAATGCTGACCAGAGTACCCGTTGCCCGACTGTGGATCGAGTTCGTGTGGGGTTGTGCCCTGTGTGTACTGGGCTACACATCCACTAATATCGACTAGTGGGCACTAAGCATGGTCTGTCTAAAAAAAACAGATATAAGCGGAACATGCAGAAGAACGGACAGGAAGCGCCCACCGCCCTCAGCCGGGTGAGCGCGCGTAGCAGATGTCCTCCCCAGAACACACAGCACAGACTTTGAGGGATCACGTCAGTCTAGTTCACATCAGCTGCCAGTGGGTGATTGCCGCCTTCCTTCTAACGTCAGACCTGAGAATGTATCGGCAACGAAGACTACACCAGTCGGCACATATTAATAGGTTAATAGAATGACGTGCGAAACGATAAGGTCCGTTCCTAACTAGAAGAGCACGCGCAATATATGTGGGAGGCAGCTTCAGTTAAGCGATCTTGAGGCATCATGGGATCACCCTGCACGGCTGCCTGTCAAATGGACATTCCGTGGAGGTTGCGGGCAGGAGTCCGAAGGTAACGCTAACTATTTTACACCCGGGAATAACGAGGTTTAACGAGAATTATCCGTCTGCGAGTTTGTGTGCAAGGCTAGAGACAGCCGCGGAAACCCTGACGTCAATCTTCTTTGCCTAGCTTGGGAGACGAGTAAGATGGCCGCGGTAAGTTAGGTCAGCCGCGTAAGAAAAGGAGGGGGAAGCACTTCTTACTCGGACGGACGGACGCATCAACCGACGCTGTAGGCAGTACCAAGCCTATGCCCCGGTCTCTTCTACCAATTATGTCTTGTGTGCGCCAATAAGCAGATCAGAATGGGAACTGCATAACCAGGTAAACCTAGAGAAACGCCGCGAGGCGTTCTGGACTGCGCCGCACCAGCTGCAATAAAAATCCCAAAATGCCCCTGAACAGGTTATCCATAGACTCTCGCAACCGAATAACGTACACTATGCTCGGGCGTTTATTTCTCCACTGGATTTGCAAGGGGTAATCAGATGGAGTCACCCGTACATAATGCCTCAGAGTTGGAGTCAGTTGTTCGCAATGGCGTACTGTTGATTCGCATATCAGTCGCCCTCAAGCGGCTCCCAGCTCGTAAGCCGGTGCTATCAGAGGTTACGCTAGGAATTTCCCGACGAAGGCGTTTATGTCGCAACCTGAATAATGCCGTCACGTGATACATAGACGAGGAGGGAGTCAGACTACCGTAGCTAGGATTACCAGTGAAACCACGCATGACTGCTTGCAGTATACTTGCGCGAAAAGCCTCGCTGCAGGGCAGCAGCGATGTATATCCGGAGGAATCGTTGAACGATTGTTGGTTATTGATCAGTCCCTGCTATGAGTTATCCGAAGCGAAATCCGGGATACAAATGACGGTCCCCAAGATTGCCAACCCCGGAAACATCCCGGTCCAGTAGGGCTGCACCATATCATAGGCTTTAGAGAACAAAATGCTGGCGGTGTCCTCACTACTTCTTTAAGTTTTGACGCGGTTCAGGCGTAGAACCGTAGAGATGCCGACGTTTCTAGTCGAGCACCCTGGAGATAAGATTCTTTTCACTCTAATGTGCTCCAAAAGAGTGCACCGACCCCACTCTCCCCAGGAACGGCCCGCGTATCTGCAAATAAATATTGGGCAACGCAGAGGCGGATACAACTATAGGCTTTCCTCTATGTAGACGGACCAGAACTTACGCCTTAGTCCGAAAATAAGGGATCGGGGAAACCGAGATTAATAACCGTCACGAGTCCGTATCCACAATACTGAAGAGACATGCACTACGGCACGGAAGCTGGTACCATGTCTTGCACTCGACTCCCCACGATGAAAAGATTGTATCGATGAACTGATCCCTCGAAATTGATAAAACACTTTGAGATACCTCTCCTCAATGGGTCCACCCCATTGCCACCTACGGGATAAATGATATGTCAAGTTCGGTAACGGTGGGCGTGTTATCATTAAGAAGATGAGCGGGCTTGGAAAATGGACTTAAGTGGAGGCATG
seq00013   TTAGCTGTCAGGGGAGATGGATGGTCAGAAGCCATTGTCCACTCTCAACTTCGAAAGGGGTTAGCACGCCCCTGAGGCACCAGTCCTGGGGTGAGATCAGCAGGCTTGACGTAAAGTCCTTTTAAGGTGATACGGCTCAAGATGTGACTGTTAGGTCACCATCACCATACCGTCCATTGATCATACGTATCTGTCTGCGACAAGAAAAACCGTACAGAATTGATTTACTCGCCCGTATTCACGTGGCCACATAGACCTATAAAATAATGCTGACCAGAGTACCCGTTGCCCGACTGTGGATCGAGTTCGTGTGGGGTTGTGCCCTGTGTGTACTGGGCTACACATCCACTAATATCGACTAGTGGGCACTAAGCATGGTCTGTCTAAAAAAAACAGATATAAGCGGAACATGCAGAAGAACGGACAGGAAGCGCCCACCGCCCTCAGCCGGGTGAGCGCGCGTAGCAGATGTCCTCCCCAGAACACACAGCACAGACTTTGAGGGATCACGTCAGTCTAGTTCACATCAGCTGCCAGTGGGTGATTGCCGCCTTCCTTCTAACGTCAGACCTGAGAATGTATCGGCAACGAAGACTACACCAGTCGGCACATATTAATAGGTTAATAGAATGACGTGCGAAACGATAAGGTCCGTTCCTAACTAGAAGAGCACGCGCAATATATGTGGGAGGCAGCTTCAGTTAAGCGATCTTGAGGCATCATGGGATCACCCTGCACGGCTGCCTGTCAAATGGACATTCCGTGGAGGTTGCGGGCAGGAGTCCGAAGGTAACGCTAACTATTTTACACCCGGGAATAACGAGGTTTAACGAGAATTATCCGTCTGCGAGTTTGTGTGCAAGGCTAGAGACAGCCGCGGAAACCCTGACGTCAATCTTCTTTGCCTAGCTTGGGAGACGAGTAAGATGGCCGCGGTAAGTTAGGTCAGCCGCGTAAGAAAAGGAGGGGGAAGCACTTCTTACTCGGACGGACGGACGCATCAACCGACGCTGTAGGCAGTACCAAGCCTATGCCCCGGTCTCTTCTACCAATTATGTCTTGTGTGCGCCAATAAGCAGATCAGAATGGGAACTGCATAACCAGGTAAACCTAGAGAAACGCCGCGAGGCGTTCTGGACTGCGCCGCACCAGCTGCAATAAAAATCCCAAAATGCCCCTGAACAGGTTATCCATAGACTCTCGCAACCGAATAACGTACACTATGCTCGGGCGTTTATTTCTCCACTGGATTTGCAAGGGGTAATCAGATGGAGTCACCCGTACATAATGCCTCAGAGTTGGAGTCAGTTGTTCGCAATGGCGTACTGTTGATTCGCATATCAGTCGCCCTCAAGCGGCTCCCAGCTCGTAAGCCGGTGCTATCAGAGGTTACGCTAGGAATTTCCCGACGAAGGCGTTTATGTCGCAACCTGAATAATGCCGTCACGTGATACATAGACGAGGAGGGAGTCAGACTACCGTAGCTAGGATTACCAGTGAAACCACGCATGACTGCTTGCAGTATACTTGCGCGAAAAGCCTCGCTGCAGGGCAGCAGCGATGTATATCCGGAGGAATCGTTGAACGATTGTTGGTTATTGATCAGTCCCTGCTATGAGTTATCCGAAGCGCAATCCGGGATACAAATGACGGTCCCCAAGATTGCCAACCCCGGAAACATCCCGGTCCAGTAGGGCTGCACCATATCATAGGCTTTAGAGAACAAAATGCTGGCGGTGTCCTCACTACTTCTTTAAGTTTTGACGCGGTTCAGGCGTAGAACCGTAGAGATGCCGACGTTTCTAGTCGAGCACCCTGGAGATAAGATTCTTTTCACTCTAATGTGCTCCAAAAGAGTGCACCGACCCCACTCTCCCCAGGAACGGCCCGCGTATCTGCAAATAAATATTGGGCAACGCAGAGGCGGATACAACTATAGGCTTTCCTCTATGTAGACGGACCAGAACTTACGCCTTAGTCCGAAAATAAGGGATCGGGGAAACCGAGATTAATAACCGTCACGAGTCCGTATCCACAATACTGAAGAGACATGCACTACGGCACGGAAGCTGGTACCATGTCTTGCACTCGACTCGCCACGATGAAAAGATTGTATCGATGAACTGATCCCTCGAAATTGATAAAACACTTTGAGATACCTCTCCTCAATGGGTCCACCCCATTGCCACCTACGGGATAAATGATATGTCAAGTTCGGTAACGGTGGGCGTGTTATCATTAAGAAGATGAGCGGGCTTGGAAAATGGACTTAAGTGGAGGCATG
seq00014   TTAGCTGTCAGGGGAGATGGATGGTCAGAAGCCATTGTCCACTCTCAACTTCGAAAGGGGTTAGCACGCCCCTGAGGCACCAGTCCTGGGGTGAGATCAGCAGGCTTGACGTAAAGTCCTTTTAAGGTGATACGGCTCAAGATGTGACTGTTAGGTCACCATCACCATACCGTCCATTGATCATACGTATCTGTCTGCGACAAGAAAAACCGTACAGAATTGATTTACTCGCCCGTATTCACGTGGCCACATAGACCTATAAAATAATGCTGACCAGAGTACCCGTTGCCCGACTGTGGATCGAGTTCGTGTGGGGTTGTGCCCTGTGTGTACTGGGCTACACATCCACTAATATCGACTAGTGGGCACTAAGCATGGTCTGTCTAAAAAAAACAGATATAAGCGGAACATGCAGAAGAACGGACAGGAAGCGCCCACCGCCCTCAGCCGGGTGAGCGCGCGTAGCAGATGTCCTCCCCAGAACACACAGCACAGACTTTGAGGGATCACGTCAGTCTAGTTCACATCAGCTGCCAGTGGGTGATTGCCGCCTTCCTTCTAACGTCAGACCTGAGAATGTATCGGCAACGAAGACTACACCAGTCGGCACATATTAATAGGTTAATAGAATGACGTGCGAAACGATAAGGTCCGTTCCTAACTAGAAGAGCACGCGCAATATATGTGGGAGGCAGCTTCAGTTAAGCGATCTTGAGGCATCATGGGATCACCCTGCACGGCTGCCTGTCAAATGGACATTCCGTGGAGGTTGCGGGCAGGAGTCCGAAGGTAACGCTAACTATTTTACACCCGGGAATAACGAGGTTTAACGAGAATTATCCGTCTGCGAGTTTGTGTGCAAGGCTAGAGACAGCCGCGGAAACCCTGACGTCAATCTTCTTTGCCTAGCTTGGGAGACGAGTAAGATGGCCGCGGTAAGTTAGGTCAGCCGCGTAAGAAAAGGAGGGGGAAGCACTTCTTACTCGGACGGACGGACGCATCAACCGACGCTGTAGGCAGTACCAAGCCTATGCCCCGGTCTCTTCTACCAATTATGTCTTGTGTGCGCCAATAAGCAGATCAGAATGGGAACTGCATAACCAGGTAAACCTAGAGAAACGCCGCGAGGCGTTCTGGACTGCGCCGCACCAGCTGCAATAAAAATCCCAAAATGCCCCTGAACAGGTTATCCATAGACTCTCGCAACCGAATAACGTACACTATGCTCGGGCGTTTATTTCTCCACTGGATTTGCAAGGGGTAATCAGATGGAGTCACCCGTACATAATGCCTCAGAGTTGGAGTCAGTTGTTCGCAATGGCGTACTGTTGATTCGCATATCAGTCGCCCTCAAGCGGCTCCCAGCTCGTAAGCCGGTGCTATCAGAGGTTACGCTAGGAATTTCCCGACGAAGGCGTTTATGTCGCAACCTGAATAATGCCGTCACGTGATACATAGACGAGGAGGGAGTCAGACTACCGTAGCTAGGATTACCAGTGAAACCACGCATGACTGCTTGCAGTATACTTGCGCGAAAAGCCTCGCTGCAGGGCAGCAGCGATGTATATCCGGAGGAATCGTTGAACGATTGTTGGTTATTGATCAGTCCCTGCTATGAGTTATCCGAAGCGCAATCCGGGATACAAATGACGGTCCCCAAGATTGCCAACCCCGGAAACATCCCGGTCCAGTAGGGCTGCACCATATCATAGGCTTTAGAGAACAAAATGCTGGCGGTGTCCTCACTACTTCTTTAAGTTTTGACGCGGTTCAGGCGTAGAACCGTAGAGATGCCGACGTTTCTAGTCGAGCACCCTGGAGATAAGATTCTTTTCACTCTAATGTGCTCCAAAAGAGTGCACCGACCCCACTCTCCCCAGGAACGGCCCGCGTATCTGCAAATAAATATTGGGCAACGCAGAGGCGGATACAACTATAGGCTTTCCTCTATGTAGACGGACCAGAACTTACGCCTTAGTCCGAAAATAAGGGATCGGGGAAACCGAGATTAATAACCGTCACGAGTCCGTATCCACAATACTGAAGAGACATGCACTACGGCACGGAAGCTGGTACCATGTCTTGCACTCGACTCGCCACGATGAAAAGATTGTATCGATGAACTGATCCCTCGAAATTGATAAAACACTTTGAGATACCTCTCCTCAATGGGTCCACCCCATTGCCACCTACGGGATAAATGATATGTCAAGTTCGGTAACGGTGGGCGTGTTATCATTAAGAAGATGAGCGGGCTTGGAAAATGGACTTAAGTGGAGGCATG
seq00015   TTAGCTGTCAGGGGAGATGGATGGTCAGAAGCCATTGTCCACTCTCAACTTCGAAAGGGGTTAGCACGCCCCTGAGGCACCAGTCCTGGGGTGAGATCAGCAGGCTTGACGTAAAGTCCTTTTAAGGTGATACGGCTCAAGATGTGACTGTTAGGTCACCATCACCATACCGTCCATTGATCATACGTATCTGTCTGCGACAAGAAAAACCGTACAGAATTGATTTTCTCGCCCGTATTCACGTGGCCACATAGACCTATAAAATAATGCTGACCAGAGTACCCGTTGCCCGACTGTGGATCGAGTTCGTGTGGGGTTGTGCCCTGTGTGTACTGGGCTACACATCCACTAATATCGACTAGTGGGCACTAAGCATGGTCTGTCTAAAAAAAACAGATATAAGCGGAACATGCAGAAGAACGGACAGGAAGCGCCCACCGCCCTCAGCCGGGTGAGCGCGCGTAGCAGATGTCCTCCCCAGAACACACAGCACAGACTTTGAGGGATCACGTCAGTCTAGTTCACATCAGCTGCCAGTGGGTGATTGCCGCCTTCCTTCTAACGTCAGACCTGAGAATGTATCGGCAACGAAGACTACACCAGTCGGCACATATTAATAGGTTAATAGAATGACGTGCGAAACGATAAGGTCCGTTCCTAACTAGAAGAGCACGCGCAATATATGTGGGAGGCAGCTTCAGTTAAGCGATCTTGAGGCATCATGGGATCACCCTGCACGGCTGCCTGTCAAATGGACATTCCGTGGAGGTTGCGGGCAGGAGTCCGAAGGTAACGCTAACTATTTTACACCCGGGAATAACGAGGTTTAACGAGAATTATCCGTCTGCGAGTTTGTGTGCAAGGCTAGAGACAGCCGCGGAAACCCTGACGTCAATCTTCTTTGCCTAGCTTGGGAGACGAGTAAGATGGCCGCGGTAAGTTAGGTCAGCCGCGTAAGAAAAGGAGGGGGAAGCACTTCTTACTCGGACGGACGGACGCATCAACCGACGCTGTAGGCAGTACCAAGCCTATGCCCCGGTCTCTTCTACCAATTATGTCTTGTGTGCGCCAATAAGCAGATCAGAATGGGAACTGCATAACCAGGTAAACCTAGAGAAACGCCGCGAGGCGTTCTGGACTGCGCCGCACCAGCTGCAATAAAAATCCCAAAATGCCCCTGAACAGGTTATCCATAGACTCTCGCAACCGAATAACGTACACTATGCTCGGGCGTTTATTTCTCCACTGGATTTGCAAGGGGTAATCAGATGGAGTCACCCGTACATAATGCCTCAGAGTTGGAGTCAGTTGTTCGCAATGGCGTACTGTTGATTCGCATATCAGTCGCCCTCAAGCGGCTCCCAGCTCGTAAGCCGGTGCTATCAGAGGTTACGCTAGGAATTTCCCGACGAAGGCGTTTATGTCGCAACCTGAATAATGCCGTCACGTGATACATAGACGAGGAGGGAGTCAGACTACCGTAGCTAGGATTACCAGTGAAACCACGCATGACTGCTTGCAGTATACTTGCGCGAAAAGCCTCGCTGCAGGGCAGCAGCGATGTATATCCGGAGGAATCGTTGAACGATTGTTGGTTATTGATCAGTCCCTGCTATGAGTTATCCGAAGCGAAATCCGGGATACAAATGACGGTCCCCAAGATTGCCAACCCCGGAAACATCCCGGTCCAGTAGGGCTGCACCATATCATAGGCTTTAGAGAACAAAATGCTGGCGGTGTCCTCACTACTTCTTTAAGTTTTGACGCGGTTCAGGCGTAGAACCGTAGAGATGCCGACGTTTCTAGTCGAGCACCCTGGAGATAAGATTCTTTTCACTCTAATGTGCTCCAAAAGAGTGCACCGACCCCACTCTCCCCAGGAACGGCCCGCGTATCTGCAAATAAATATTGGGCAACGCAGAGGCGGATACAACTATAGGCTTTCCTCTATGTAGACGGACCAGAACTTACGCCTTAGTCCGAAAATAAGGGATCGGGGAAACCGAGATTAATAACCGTCACGAGTCCGTATCCACAATACTGAAGAGACATGCACTACGGCACGGAAGCTGGTACCATGTCTTGCACTCGACTCCCCACGATGAAAAGATTGTATCGATGAACTGATCCCTCGAAATTGATAAAACACTTTGAGATACCTCTCCTCAATGGGTCCACCCCATTGCCACCTACGGGATAAATGATATGTCAAGTTCGGTAACGGTGGGCGTGTTATCATTAAGAAGATGAGCGGGCTTGGAAAATGGACTTAAGTGGAGGCATG
seq00016   TTAGCTGTCAGGGGAGATGGATGGTCAGAAGCCATTGTCCACTCTCAACTTCGAAAGGGGTTAGCACGCCCCTGAGGCACCAGTCCTGGGGTGAGATCAGCAGGCTTGACGTAAAGTCCTTTTAAGGTGATACGGCTCAAGATGTGACTGTTAGGTCACCATCACCATACCGTCCATTGATCATACGTATCTGTCTGCGACAAGAAAAACCGTACAGAATTGATTTTCTCGCCCGTATTCACGTGGCCACATAGACCTATAAAATAATGCTGACCAGAGTACCCGTTGCCCGACTGTGGATCGAGTTCGTGTGGGGTTGTGCCCTGTGTGTACTGGGCTACACATCCACTAATATCGACTAGTGGGCACTAAGCATGGTCTGTCTAAAAAAAACAGATATAAGCGGAACATGCAGAAGAACGGACAGGAAGCGCCCACCGCCCTCAGCCGGGTGAGCGCGCGTAGCAGATGTCCTCCCCAGAACACACAGCACAGACTTTGAGGGATCACGTCAGTCTAGTTCACATCAGCTGCCAGTGGGTGATTGCCGCCTTCCTTCTAACGTCAGACCTGAGACTGTATCGGCAACGAAGACTACACCAGTCGGCACATATTAATAGGTTAATAGAATGACGTGCGAAACGATAAGGTCCGTTCCTAACTAGAAGAGCACGCGCAATATATGTGGGAGGCAGCTTCAGTTAAGCGATCTTGAGGCATCATGGGCTCACCCTGCACGGCTGCCTGTCAAATGGACATTCCGTGGAGGTTGCGGGCAGGAGTCCGAAGGTAACGCTAACTATTTTACACCCGGGAATCACGAGGTTTAACGAGAATTATCCGTCTGCGAGTTTGTGTGCAAGGCTAGAGACAGCCGCGGAAACCCTGACGTCAATCTTCTTTGCCTAGCTTGGGAGACGAGTAAGATGGCCGCGGTAAGTTAGGTCAGCCGCGTAAGAAAAGGAGGGGGAAGCACTTCTTACTCGGACGGACGGACGCATCAACCGACGCTGTAGGCAGTACCAAGCCTATGCCCCGGTCTCTTCTACCAATTATGTCTTGTGTGCGCCAATAAGCAGATCAGAATGGGAACTGCATAACCAGGTAAACCTAGAGAAACGCCGCGAGGCGTTCTGGACTGCGCCGCACCAGCTGCAATAAAAATCCCAAAATGCCCCTGAACAGGTTATCCATAGACTCTCGCAACCGAATAACGTACACTATGCTCGGGCGTTTATTTCTCCACTGGATTTGCAAGGGGTAATCAGATGGAGTCACCCGTACATAATGCCTCAGAGTTGGAGTCAGTTGTTCGCAATGGCGTACTGTTGATTCGCATATCAGTCGCCCTCAAGCGGCTCCCAGCTCGTAAGCCGGTGCTATCAGAGGTTACGCTAGGAATTTCCCGACGAAGGCGTTTATGTCGCAACCTGAATAATGCCGTCACGTGATACATAGACGAGGAGGGAGTCAGACTACCGTAGCTAGGATTACCAGTGAAACCACGCATGACTGCTTGCAGTATACTTGCGCGAAAAGCCTCGCTGCAGGGCAGCAGCGATGTATATCCGGAGGAATCGTTGAACGATTGTTGGTTATTGATCAGTCCCTGCTATGAGTTATCCGAAGCGCAATCCGGGATACAAATGACGGTCCCCAAGATTGCCAACCCCGGAAACATCCCGGTCCAGTAGGGCTGCACCATATCATAGGCTTTAGAGAACAAAATGCTGGCGGTGTCCTCACTACTTCTTTAAGTTTTGACGCGGTTCAGGCGTAGAACCGTAGAGATGCCGACGTTTCTAGTCGAGCACCCTGGAGATAAGATTCTTTTCACTCTAATGTGCTCCAAAAGAGTGCACCGACCCCACTCTCCCCAGGAACGGCCCGCGTATCTGCAAATAAATATTGGGCAACGCAGAGGCGGATACAACTATAGGCTTTCCTCTATGTAGACGGACCAGAACTTACGCCTTAGTCCGAAAATAAGGGATCGGGGAAACCGAGATTAATAACCGTCACGAGTCCGTATCCACAATACTGAAGAGACATGCACTACGGCACGGAAGCTGGTACCATGTCTTGCACTCGACTCGCCACGATGAAAAGATTGTATCCATGAACTGATCCCTCGAAATTGATAAAACACTTTGAGATACCTCTCCTCAATGGGTCCACCCCATTGCCACCTACGGGATAAATGATATGTCAAGTTCGGTAACGGTGGGCGTGTTATCATTAAGAAGATGAGCGGGCTTGGAAAATGGACTTAAGTGGAGGCATG
seq00017   TTAGCTGTCAGGGGAGATGGATGGTCAGAAGCCATTGTCCACTCTCAACTTCGAAAGGGGTTAGCACGCCCCTGAGGCACCAGTCCTGGGGTGAGATCAGCAGGCTTGACGTAAAGTCCTTTTAAGGTGATACGGCTCAAGATGTGACTGTTAGGTCACCATCACCATACCGTCCATTGATCATACGTATCTGTCTGCGACAAGAAAAACCGTACAGAATTGATTTTCTCGCCCGTATTCACGTGGCCACATAGACCTATAAAATAATGCTGACCAGAGTACCCGTTGCCCGACTGTGGATCGAGTTCGTGTGGGGTTGTGCCCTGTGTGTACTGGGCTACACATCCACTAATATCGACTAGTGGGCACTAAGCATGGTCTGTCTAAAAAAAACAGATATAAGCGGAACATGCAGAAGAACGGACAGGAAGCGCCCACCGCCCTCAGCCGGGTGAGCGCGCGTAGCAGATGTCCTCCCCAGAACACACAGCACAGACTTTGAGGGATCACGTCAGTCTAGTTCACATCAGCTGCCAGTGGGTGATTGCCGCCTTCCTTCTAACGTCAGACCTGAGAATGTATCGGCAACGAAGACTACACCAGTCGGCACATATTAATAGGTTAATAGAATGACGTGCGAAACGATAAGGTCCGTTCCTAACTAGAAGAGCACGCGCAATATATGTGGGAGGCAGCTTCAGTTAAGCGATCTTGAGGCATCATGGGCTCACCCTGCACGGCTGCCTGTCAAATGGACATTCCGTGGAGGTTGCGGGCAGGAGTCCGAAGGTAACGCTAACTATTTTACACCCGGGAATCACGAGGTTTAACGAGAATTATCCGTCTGCGAGTTTGTGTGCAAGGCTAGAGACAGCCGCGGAAACCCTGACGTCAATCTTCTTTGCCTAGCTTGGGAGACGAGTAAGATGGCCGCGGTAAGTTAGGTCAGCCGCGTAAGAAAAGGAGGGGGAAGCACTTCTTACTCGGACGGACGGACGCATCAACCGACGCTGTAGGCAGTACCAAGCCTATGCCCCGGTCTCTTCTACCAATTATGTCTTGTGTGCGCCAATAAGCAGATCAGAATGGGAACTGCATAACCAGGTAAACCTAGAGAAACGCCGCGAGGCGTTCTGGACTGCGCCGCACCAGCTGCAATAAAAATCCCAAAATGCCCCTGAACAGGTTATCCATAGACTCTCGCAACCGAATAACGTACACTATGCTCGGGCGTTTATTTCTCCACTGGATTTGCAAGGGGTAATCAGATGGAGTCACCCGTACATAATGCCTCAGAGTTGGAGTCAGTTGTTCGCAATGGCGTACTGTTGATTCGCATATCAGTCGCCCTCAAGCGGCTCCCAGCTCGTAAGCCGGTGCTATCAGAGGTTACGCTAGGAATTTCCCGACGAAGGCGTTTATGTCGCAACCTGAATAATGCCGTCACGTGATACATAGACGAGGAGGGAGTCAGACTACCGTAGCTAGGATTACCAGTGAAACCACGCATGACTGCTTGCAGTATACTTGCGCGAAAAGCCTCGCTGCAGGGCAGCAGCGATGTATATCCGGAGGAATCGTTGAACGATTGTTGGTTATTGATCAGTCCCTGCTATGAGTTATCCGAAGCGCAATCCGGGATACAAATGACGGTCCCCAAGATTGCCAACCCCGGAAACATCCCGGTCCAGTAGGGCTGCACCATATCATAGGCTTTAGAGAACAAAATGCTGGCGGTGTCCTCACTACTTCTTTAAGTTTTGACGCGGTTCAGGCGTAGAACCGTAGAGATGCCGACGTTTCTAGTCGAGCACCCTGGAGATAAGATTCTTTTCACTCTAATGTGCTCCAAAAGAGTGCACCGACCCCACTCTCCCCAGGAACGGCCCGCGTATCTGCAAATAAATATTGGGCAACGCAGAGGCGGATACAACTATAGGCTTTCCTCTATGTAGACGGACCAGAACTTACGCCTTAGTCCGAAAATAAGGGATCGGGGAAACCGAGATTAATAACCGTCACGAGTCCGTATCCACAATACTGAAGAGACATGCACTACGGCACGGAAGCTGGTACCATGTCTTGCACTCGACTCGCCACGATGAAAAGATTGTATCGATGAACTGATCCCTCGAAATTGATAAAACACTTTGAGATACCTCTCCTCAATGGGTCCACCCCATTGCCACCTACGGGATAAATGATATGTCAAGTTCGGTAACGGTGGGCGTGTTATCATTAAGAAGATGAGCGGGCTTGGAAAATGGACTTAAGTGGAGGCATG
seq00018   TTAGCTGTCAGGGGAGATGGATGGTCAGAAGCCATTGTCCACTCTCAACTTCGAAAGGGGTTAGCACGCCCCTGAGGCACCAGTCCTGGGGTGAGATCAGCAGGCTTGACGTAAAGTCCTTTTAAGGTGATACGGCTCAAGATGTGACTGTTAGGTCACCATCACCATACCGTCCATTGATCATACGTATCTGTCTGCGACAAGAAAAACCGTACAGAATTGATTTTCTCGCCCGTATTCACGTGGCCACATAGACCTATAAAATAATGCTGACCAGAGTACCCGTTGCCCGACTGTGGATCGAGTTCGTGTGGGGTTGTGCCCTGTGTGTACTGGGCTACACATCCACTAATATCGACTAGTGGGCACTAAGCATGGTCTGTCTAAAAAAAACAGATATAAGCGGAACATGCAGAAGAACGGACAGGAAGCGCCCACCGCCCTCAGCCGGGTGAGCGCGCGTAGCAGATGTCCTCCCCAGAACACACAGCACAGACTTTGAGGGATCACGTCAGTCTAGTTCACATCAGCTGCCAGTGGGTGATTGCCGCCTTCCTTCTAACGTCAGACCTGAGAATGTATCGGCAACGAAGACTACACCAGTCGGCACATATTAATAGGTTAATAGAATGACGTGCGAAACGATAAGGTCCGTTCCTAACTAGAAGAGCACGCGCAATATATGTGGGAGGCAGCTTCAGTTAAGCGATCTTGAGGCATCATGGGATCACCCTGCACGGCTGCCTGTCAAATGGACATTCCGTGGAGGTTGCGGGCAGGAGTCCGAAGGTAACGCTAACTATTTTACACCCGGGAATAACGAGGTTTAACGAGAATTATCCGTCTGCGAGTTTGTGTGCAAGGCTAGAGACAGCCGCGGAAACCCTGACGTCAATCTTCTTTGCCTAGCTTGGGAGACGAGTAAGATGGCCGCGGTAAGTTAGGTCAGCCGCGTAAGAAAAGGAGGGGGAAGCACTTCTTACTCGGACGGACGGACGCATCAACCGACGCTGTAGGCAGTACCAAGCCTATGCCCCGGTCTCTTCTACCAATTATGTCTTGTGTGCGCCAATAAGCAGATCAGAATGGGAACTGCATAACCAGGTAAACCTAGAGAAACGCCGCGAGGCGTTCTGGACTGCGCCGCACCAGCTGCAATAAAAATCCCAAAATGCCCCTGAACAGGTTATCCATAGACTCTCGCAACCGAATAACGTACACTATGCTCGGGCGTTTATTTCTCCACTGGATTTGCAAGGGGTAATCAGATGGAGTCACCCGTACATAATGCCTCAGAGTTGGAGTCAGTTGTTCGCAATGGCGTACTGTTGATTCGCATATCAGTCGCCCTCAAGCGGCTCCCAGCTCGTAAGCCGGTGCTATCAGAGGTTACGCTAGGAATTTCCCGACGAAGGCGTTTATGTCGCAACCTGAATAATGCCGTCACGTGATACATAGACGAGGAGGGAGTCAGACTACCGTAGCTAGGATTACCAGTGAAACCACGCATGACTGCTTGCAGTATACTTGCGCGAAAAGCCTCGCTGCAGGGCAGCAGCGATGTATATCCGGAGGAATCGTTGAACGATTGTTGGTTATTGATCAGTCCCTGCTATGAGTTATCCGAAGCGCAATCCGGGATACAAATGACGGTCCCCAAGATTGCCAACCCCGGAAACATCCCGGTCCAGTAGGGCTGCACCATATCATAGGCTTTAGAGAACAAAATGCTGGCGGTGTCCTCACTACTTCTTTAAGTTTTGACGCGGTTCAGGCGTAGAACCGTAGAGATGCCGACGTTTCTAGTCGAGCACCCTGGAGATAAGATTCTTTTCACTCTAATGTGCTCCAAAAGAGTGCACCGACCCCACTCTCCCCAGGAACGGCCCGCGTATCTGCAAATAAATATTGGGCAACGCAGAGGCGGATACAACTATAGGCTTTCCTCTATGTAGACGGACCAGAACTTACGCCTTAGTCCGAAAATAAGGGATCGGGGAAACCGAGATTAATAACCGTCACGAGTCCGTATCCACAATACTGAAGAGACATGCACTACGGCACGGAAGCTGGTACCATGTCTTGCACTCGACTCGCCACGATGAAAAGATTGTATCGATGAACTGATCCCTCGAAATTGATAAAACACTTTGAGATACCTCTCCTCAATGGGTCCACCCCATTGCCACCTACGGGATAAATGATATGTCAAGTTCGGTAACGGTGGGCGTGTTATCATTAAGAAGATGAGCGGGCTTGGAAAATGGACTTAAGTGGAGGCATG
seq00019   TTAGCTGTCAGGGGAGATGGATGGTCAGAAGCCATTGTCCACTCTCAACTTCGAAAGGGGTTAGCACGCCCCTGAGGCACCAGTCCTGGGGTGAGATCAGCAGGCTTGACGTAAAGTCCTTTTAAGGTGATACGGCTCAAGATGTGACTGTTAGGTCACCATCACCATACCGTCCATTGATCATACGTATCTGTCTGCGACAAGAAAAACCGTACAGAATTGATTTACTCGCCCGTATTCACGTGGCCACATAGACCTATAAAATAATGCTGACCAGAGTACCCGTTGCCCGACTGTGGATCGAGTTCGTGTGGGGTTGTGCCCTGTGTGTACTGGGCTACACATCCACTAATATCGACTAGTGGGCACTAAGCATGGTCTGTCTAAAAAAAACAGATATAAGCGGAACATGCAGAAGAACGGACAGGAAGCGCCCACCGCCCTCAGCCGGGTGAGCGCGCGTAGCAGATGTCCTCCCCAGAACACACAGCACAGACTTTGAGGGATCACGTCAGTCTAGTTCACATCAGCTGCCAGTGGGTGATTGCCGCCTTCCTTCTAACGTCAGACCTGAGAATGTATCGGCAACGAAGACTACACCAGTCGGCACATATTAATAGGTTAATAGAATGACGTGCGAAACGATAAGGTCCGTTCCTAACTAGAAGAGCACGCGCAATATATGTGGGAGGCAGCTTCAGTTAAGCGATCTTGAGGCATCATGGGATCACCCTGCACGGCTGCCTGTCAAATGGACATTCCGTGGAGGTTGCGGGCAGGAGTCCGAAGGTAACGCTAACTATTTTACACCCGGGAATAACGAGGTTTAACGAGAATTATCCGTCTGCGAGTTTGTGTGCAAGGCTAGAGACAGCCGCGGAAACCCTGACGTCAATCTTCTTTGCCTAGCTTGGGAGACGAGTAAGATGGCCGCGGTAAGTTAGGTCAGCCGCGTAAGAAAAGGAGGGGGAAGCACTTCTTACTCGGACGGACGGACGCATCAACCGACGCTGTAGGCAGTACCAAGCCTATGCCCCGGTCTCTTCTACCAATTATGTCTTGTGTGCGCCAATAAGCAGATCAGAATGGGAACTGCATAACCAGGTAAACCTAGAGAAACGCCGCGAGGCGTTCTGGACTGCGCCGCACCAGCTGCAATAAAAATCCCAAAATGCCCCTGAACAGGTTATCCATAGACTCTCGCAACCGAATAACGTACACTATGCTCGGGCGTTTATTTCTCCACTGGATTTGCAAGGGGTAATCAGATGGAGTCACCCGTACATAATGCCTCAGAGTTGGAGTCAGTTGTTCGCAATGGCGTACTGTTGATTCGCATATCAGTCGCCCTCAAGCGGCTCCCAGCTCGTAAGCCGGTGCTATCAGAGGTTACGCTAGGAATTTCCCGACGAAGGCGTTTATGTCGCAACCTGAATAATGCCGTCACGTGATACATAGACGAGGAGGGAGTCAGACTACCGTAGCTAGGATTACCAGTGAAACCACGCATGACTGCTTGCAGTATACTTGCGCGAAAAGCCTCGCTGCAGGGCAGCAGCGATGTATATCCGGAGGAATCGTTGAACGATTGTTGGTTATTGATCAGTCCCTGCTATGAGTTATCCGAAGCGCAATCCGGGATACAAATGACGGTCCCCAAGATTGCCAACCCCGGAAACATCCCGGTCCAGTAGGGCTGCACCATATCATAGGCTTTAGAGAACAAAATGCTGGCGGTGTCCTCACTACTTCTTTAAGTTTTGACGCGGTTCAGGCGTAGAACCGTAGAGATGCCGACGTTTCTAGTCGAGCACCCTGGAGATAAGATTCTTTTCACTCTAATGTGCTCCAAAAGAGTGCACCGACCCCACTCTCCCCAGGAACGGCCCGCGTATCTGCAAATAAATATTGGGCAACGCAGAGGCGGATACAACTATAGGCTTTCCTCTATGTAGACGGACCAGAACTTACGCCTTAGTCCGAAAATAAGGGATCGGGGAAACCGAGATTAATAACCGTCACGAGTCCGTATCCACAATACTGAAGAGACATGCACTACGGCACGGAAGCTGGTACCATGTCTTGCACTCGACTCGCCACGATGAAAAGATTGTATCGATGAACTGATCCCTCGAAATTGATAAAACACTTTGAGATACCTCTCCTCAATGGGTCCACCCCATTGCCACCTACGGGATAAATGATATGTCAAGTTCGGTAACGGTGGGCGTGTTATCATTAAGAAGATGAGCGGGCTTGGAAAATGGACTTAAGTGGAGGCATG
seq00020   TTAGCTGTCAGGGGAGATGGATGGTCAGAAGCCATTGTCCACTCTCAACTTCGAAAGGGGTTAGCACGCCCCTGAGGCACCAGTCCTGGGGTGAGATCAGCAGGCTTGACGTAAAGTCCTTTTAAGGTGATACGGCTCAAGATGTGACTGTTAGGTCACCATCACCATACCGTCCATTGATCATACGTATCTGTCTGCGACAAGAAAAACCGTACAGAATTGATTTTCTCGCCCGTATTCACGTGGCCACATAGACCTATAAAATAATGCTGACCAGAGTACCCGTTGCCCGACTGTGGATCGAGTTCGTGTGGGGTTGTGCCCTGTGTGTACTGGGCTACACATCCACTAATATCGACTAGTGGGCACTAAGCATGGTCTGTCTAAAAAAAACAGATATAAGCGGAACATGCAGAAGAACGGACAGGAAGCGCCCACCGCCCTCAGCCGGGTGAGCGCGCGTAGCAGATGTCCTCCCCAGAACACACAGCACAGACTTTGAGGGATCACGTCAGTCTAGTTCACATCAGCTGCCAGTGGGTGATTGCCGCCTTCCTTCTAACGTCAGACCTGAGAATGTATCGGCAACGAAGACTACACCAGTCGGCACATATTAATAGGTTAATAGAATGACGTGCGAAACGATAAGGTCCGTTCCTAACTAGAAGAGCACGCGCAATATATGTGGGAGGCAGCTTCAGTTAAGCGATCTTGAGGCATCATGGGCTCACCCTGCACGGCTGCCTGTCAAATGGACATTCCGTGGAGGTTGCGGGCAGGAGTCCGAAGGTAACGCTAACTATTTTACACCCGGGAATCACGAGGTTTAACGAGAATTATCCGTCTGCGAGTTTGTGTGCAAGGCTAGAGACAGCCGCGGAAACCCTGACGTCAATCTTCTTTGCCTAGCTTGGGAGACGAGTAAGATGGCCGCGGTAAGTTAGGTCAGCCGCGTAAGAAAAGGAGGGGGAAGCACTTCTTACTCGGACGGACGGACGCATCAACCGACGCTGTAGGCAGTACCAAGCCTATGCCCCGGTCTCTTCTACCAATTATGTCTTGTGTGCGCCAATAAGCAGATCAGAATGGGAACTGCATAACCAGGTAAACCTAGAGAAACGCCGCGAGGCGTTCTGGACTGCGCCGCACCAGCTGCAATAAAAATCCCAAAATGCCCCTGAACAGGTTATCCATAGACTCTCGCAACCGAATAACGTACACTATGCTCGGGCGTTTATTTCTCCACTGGATTTGCAAGGGGTAATCAGATGGAGTCACCCGTACATAATGCCTCAGAGTTGGAGTCAGTTGTTCGCAATGGCGTACTGTTGATTCGCATATCAGTCGCCCTCAAGCGGCTCCCAGCTCGTAAGCCGGTGCTATCAGAGGTTACGCTAGGAATTTCCCGACGAAGGCGTTTATGTCGCAACCTGAATAATGCCGTCACGTGATACATAGACGAGGAGGGAGTCAGACTACCGTAGCTAGGATTACCAGTGAAACCACGCATGACTGCTTGCAGTATACTTGCGCGAAAAGCCTCGCTGCAGGGCAGCAGCGATGTATATCCGGAGGAATCGTTGAACGATTGTTGGTTATTGATCAGTCCCTGCTATGAGTTATCCGAAGCGCAATCCGGGATACAAATGACGGTCCCCAAGATTGCCAACCCCGGAAACATCCCGGTCCAGTAGGGCTGCACCATATCATAGGCTTTAGAGAACAAAATGCTGGCGGTGTCCTCACTACTTCTTTAAGTTTTGACGCGGTTCAGGCGTAGAACCGTAGAGATGCCGACGTTTCTAGTCGAGCACCCTGGAGATAAGATTCTTTTCACTCTAATGTGCTCCAAAAGAGTGCACCGACCCCACTCTCCCCAGGAACGGCCCGCGTATCTGCAAATAAATATTGGGCAACGCAGAGGCGGATACAACTATAGGCTTTCCTCTATGTAGACGGACCAGAACTTACGCCTTAGTCCGAAAATAAGGGATCGGGGAAACCGAGATTAATAACCGTCACGAGTCCGTATCCACAATACTGAAGAGACATGCACTACGGCACGGAAGCTGGTACCATGTCTTGCACTCGACTCGCCACGATGAAAAGATTGTATCGATGAACTGATCCCTCGAAATTGATAAAACACTTTGAGATACCTCTCCTCAATGGGTCCACCCCATTGCCACCTACGGGATAAATGATATGTCAAGTTCGGTAACGGTGGGCGTGTTATCATTAAGAAGATGAGCGGGCTTGGAAAATGGACTTAAGTGGAGGCATG
seq00021   TTAGCTGTCAGGGGAGATGGATGGTCAGAAGCCATTGTCCACTCTCAACTTCGAAAGGGGTTAGCACGCCCCTGAGGCACCAGTCCTGGGGTGAGATCAGCAGGCTTGACGTAAAGTCCTTTTAAGGTGATACGGCTCAAGATGTGACTGTTAGGTCACCATCACCATACCGTCCATTGATCATACGTATCTGTCTGCGACAAGAAAAACCGTACAGAATTGATTTTCTCGCCCGTATTCACGTGGCCACATAGACCTATAAAATAATGCTGACCAGAGTACCCGTTGCCCGACTGTGGATCGAGTTCGTGTGGGGTTGTGCCCTGTGTGTACTGGGCTACACATCCACTAATATCGACTAGTGGGCACTAAGCATGGTCTGTCTAAAAAAAACAGATATAAGCGGAACATGCAGAAGAACGGACAGGAAGCGCCCACCGCCCTCAGCCGGGTGAGCGCGCGTAGCAGATGTCCTCCCCAGAACACACAGCACAGACTTTGAGGGATCACGTCAGTCTAGTTCACATCAGCTGCCAGTGGGTGATTGCCGCCTTCCTTCTAACGTCAGACCTGAGAATGTATCGGCAACGAAGACTACACCAGTCGGCACATATTAATAGGTTAATAGAATGACGTGCGAAACGATAAGGTCCGTTCCTAACTAGAAGAGCACGCGCAATATATGTGGGAGGCAGCTTCAGTTAAGCGATCTTGAGGCATCATGGGATCACCCTGCACGGCTGCCTGTCAAATGGACATTCCGTGGAGGTTGCGGGCAGGAGTCCGAAGGTAACGCTAACTATTTTACACCCGGGAATAACGAGGTTTAACGAGAATTATCCGTCTGCGAGTTTGTGTGCAAGGCTAGAGACAGCCGCGGAAACCCTGACGTCAATCTTCTTTGCCTAGCTTGGGAGACGAGTAAGATGGCCGCGGTAAGTTAGGTCAGCCGCGTAAGAAAAGGAGGGGGAAGCACTTCTTACTCGGACGGACGGACGCATCAACCGACGCTGTAGGCAGTACCAAGCCTATGCCCCGGTCTCTTCTACCAATTATGTCTTGTGTGCGCCAATAAGCAGATCAGAATGGGAACTGCATAACCAGGTAAACCTAGAGAAACGCCGCGAGGCGTTCTGGACTGCGCCGCACCAGCTGCAATAAAAATCCCAAAATGCCCCTGAACAGGTTATCCATAGACTCTCGCAACCGAATAACGTACACTATGCTCGGGCGTTTATTTCTCCACTGGATTTGCAAGGGGTAATCAGATGGAGTCACCCGTACATAATGCCTCAGAGTTGGAGTCAGTTGTTCGCAATGGCGTACTGTTGATTCGCATATCAGTCGCCCTCAAGCGGCTCCCAGCTCGTAAGCCGGTGCTATCAGAGGTTACGCTAGGAATTTCCCGACGAAGGCGTTTATGTCGCAACCTGAATAATGCCGTCACGTGATACATAGACGAGGAGGGAGTCAGACTACCGTAGCTAGGATTACCAGTGAAACCACGCATGACTGCTTGCAGTATACTTGCGCGAAAAGCCTCGCTGCAGGGCAGCAGCGATGTATATCCGGAGGAATCGTTGAACGATTGTTGGTTATTGATCAGTCCCTGCTATGAGTTATCCGAAGCGCAATCCGGGATACAAATGACGGTCCCCAAGATTGCCAACCCCGGAAACATCCCGGTCCAGTAGGGCTGCACCATATCATAGGCTTTAGAGAACAAAATGCTGGCGGTGTCCTCACTACTTCTTTAAGTTTTGACGCGGTTCAGGCGTAGAACCGTAGAGATGCCGACGTTTCTAGTCGAGCACCCTGGAGATAAGATTCTTTTCACTCTAATGTGCTCCAAAAGAGTGCACCGACCCCACTCTCCCCAGGAACGGCCCGCGTATCTGCAAATAAATATTGGGCAACGCAGAGGCGGATACAACTATAGGCTTTCCTCTATGTAGACGGACCAGAACTTACGCCTTAGTCCGAAAATAAGGGATCGGGGAAACCGAGATTAATAACCGTCACGAGTCCGTATCCACAATACTGAAGAGACATGCACTACGGCACGGAAGCTGGTACCATGTCTTGCACTCGACTCGCCACGATGAAAAGATTGTATCGATGAACTGATCCCTCGAAATTGATAAAACACTTTGAGATACCTCTCCTCAATGGGTCCACCCCATTGCCACCTACGGGATAAATGATATGTCAAGTTCGGTAACGGTGGGCGTGTTATCATTAAGAAGATGAGCGGGCTTGGAAAATGGACTTAAGTGGAGGCATG
seq00022   TTAGCTGTCAGGGGAGATGGATGGTCAGAAGCCATTGTCCACTCTCAACTTCGAAAGGGGTTAGCACGCCCCTGAGGCACCAGTCCTGGGGTGAGATCAGCAGGCTTGACGTAAAGTCCTTTTAAGGTGATACGGCTCAAGATGTGACTGTTAGGTCACCATCACCATACCGTCCATTGATCATACGTATCTGTCTGCGACAAGAAAAACCGTACAGAATTGATTTTCTCGCCCGTATTCACGTGGCCACATAGACCTATAAAATAATGCTGACCAGAGTACCCGTTGCCCGACTGTGGATCGAGTTCGTGTGGGGTTGTGCCCTGTGTGTACTGGGCTACACATCCACTAATATCGACTAGTGGGCACTAAGCATGGTCTGTCTAAAAAAAACAGATATAAGCGGAACATGCAGAAGAACGGACAGGAAGCGCCCACCGCCCTCAGCCGGGTGAGCGCGCGTAGCAGATGTCCTCCCCAGAACACACAGCACAGACTTTGAGGGATCACGTCAGTCTAGTTCACATCAGCTGCCAGTGGGTGATTGCCGCCTTCCTTCTAACGTCAGACCTGAGAATGTATCGGCAACGAAGACTACACCAGTCGGCACATATTAATAGGTTAATAGAATGACGTGCGAAACGATAAGGTCCGTTCCTAACTAGAAGAGCACGCGCAATATATGTGGGAGGCAGCTTCAGTTAAGCGATCTTGAGGCATCATGGGATCACCCTGCACGGCTGCCTGTCAAATGGACATTCCGTGGAGGTTGCGGGCAGGAGTCCGAAGGTAACGCTAACTATTTTACACCCGGGAATAACGAGGTTTAACGAGAATTATCCGTCTGCGAGTTTGTGTGCAAGGCTAGAGACAGCCGCGGAAACCCTGACGTCAATCTTCTTTGCCTAGCTTGGGAGACGAGTAAGATGGCCGCGGTAAGTTAGGTCAGCCGCGTAAGAAAAGGAGGGGGAAGCACTTCTTACTCGGACGGACGGACGCATCAACCGACGCTGTAGGCAGTACCAAGCCTATGCCCCGGTCTCTTCTACCAATTATGTCTTGTGTGCGCCAATAAGCAGATCAGAATGGGAACTGCATAACCAGGTAAACCTAGAGAAACGCCGCGAGGCGTTCTGGACTGCGCCGCACCAGCTGCAATAAAAATCCCAAAATGCCCCTGAACAGGTTATCCATAGACTCTCGCAACCGAATAACGTACACTATGCTCGGGCGTTTATTTCTCCACTGGATTTGCAAGGGGTAATCAGATGGAGTCACCCGTACATAATGCCTCAGAGTTGGAGTCAGTTGTTCGCAATGGCGTACTGTTGATTCGCATATCAGTCGCCCTCAAGCGGCTCCCAGCTCGTAAGCCGGTGCTATCAGAGGTTACGCTAGGAATTTCCCGACGAAGGCGTTTATGTCGCAACCTGAATAATGCCGTCACGTGATACATAGACGAGGAGGGAGTCAGACTACCGTAGCTAGGATTACCAGTGAAACCACGCATGACTGCTTGCAGTATACTTGCGCGAAAAGCCTCGCTGCAGGGCAGCAGCGATGTATATCCGGAGGAATCGTTGAACGATTGTTGGTTATTGATCAGTCCCTGCTATGAGTTATCCGAAGCGCAATCCGGGATACAAATGACGGTCCCCAAGATTGCCAACCCCGGAAACATCCCGGTCCAGTAGGGCTGCACCATATCATAGGCTTTAGAGAACAAAATGCTGGCGGTGTCCTCACTACTTCTTTAAGTTTTGACGCGGTTCAGGCGTAGAACCGTAGAGATGCCGACGTTTCTAGTCGAGCACCCTGGAGATAAGATTCTTTTCACTCTAATGTGCTCCAAAAGAGTGCACCGACCCCACTCTCCCCAGGAACGGCCCGCGTATCTGCAAATAAATATTGGGCAACGCAGAGGCGGATACAACTATAGGCTTTCCTCTATGTAGACGGACCAGAACTTACGCCTTAGTCCGAAAATAAGGGATCGGGGAAACCGAGATTAATAACCGTCACGAGTCCGTATCCACAATACTGAAGAGACATGCACTACGGCACGGAAGCTGGTACCATGTCTTGCACTCGACTCGCCACGATGAAAAGATTGTATCGATGAACTGATCCCTCGAAATTGATAAAACACTTTGAGATACCTCTCCTCAATGGGTCCACCCCATTGCCACCTACGGGATAAATGATATGTCAAGTTCGGTAACGGTGGGCGTGTTATCATTAAGAAGATGAGCGGGCTTGGAAAATGGACTTAAGTGGAGGCATG
seq00023   TTAGCTGTCAGGGGAGATGGATGGTCAGAAGCCATTGTCCACTCTCAACTTCGAAAGGGGTTAGCACGCCCCTGAGGCACCAGTCCTGGGGTGAGATCAGCAGGCTTGACGTAAAGTCCTTTTAAGGTGATACGGCTCAAGATGTGACTGTTAGGTCACCATCACCATACCGTCCATTGATCATACGTATCTGTCTGCGACAAGAAAAACCGTACAGAATTGATTTACTCGCCCGTATTCACGTGGCCACATAGACCTATAAAATAATGCTGACCAGAGTACCCGTTGCCCGACTGTGGATCGAGTTCGTGTGGGGTTGTGCCCTGTGTGTACTGGGCTACACATCCACTAATATCGACTAGTGGGCACTAAGCATGGTCTGTCTAAAAAAAACAGATATAAGCGGAACATGCAGAAGAACGGACAGGAAGCGCCCACCGCCCTCAGCCGGGTGAGCGCGCGTAGCAGATGTCCTCCCCAGAACACACAGCACAGACTTTGAGGGATCACGTCAGTCTAGTTCACATCAGCTGCCAGTGGGTGATTGCCGCCTTCCTTCTAACGTCAGACCTGAGAATGTATCGGCAACGAAGACTACACCAGTCGGCACATATTAATAGGTTAATAGAATGACGTGCGAAACGATAAGGTCCGTTCCTAACTAGAAGAGCACGCGCAATATATGTGGGAGGCAGCTTCAGTTAAGCGATCTTGAGGCATCATGGGATCACCCTGCACGGCTGCCTGTCAAATGGACATTCCGTGGAGGTTGCGGGCAGGAGTCCGAAGGTAACGCTAACTATTTTACACCCGGGAATAACGAGGTTTAACGAGAATTATCCGTCTGCGAGTTTGTGTGCAAGGCTAGAGACAGCCGCGGAAACCCTGACGTCAATCTTCTTTGCCTAGCTTGGGAGACGAGTAAGATGGCCGCGGTAAGTTAGGTCAGCCGCGTAAGAAAAGGAGGGGGAAGCACTTCTTACTCGGACGGACGGACGCATCAACCGACGCTGTAGGCAGTACCAAGCCTATGCCCCGGTCTCTTCTACCAATTATGTCTTGTGTGCGCCAATAAGCAGATCAGAATGGGAACTGCATAACCAGGTAAACCTAGAGAAACGCCGCGAGGCGTTCTGGACTGCGCCGCACCAGCTGCAATAAAAATCCCAAAATGCCCCTGAACAGGTTATCCATAGACTCTCGCAACCGAATAACGTACACTATGCTCGGGCGTTTATTTCTCCACTGGATTTGCAAGGGGTAATCAGATGGAGTCACCCGTACATAATGCCTCAGAGTTGGAGTCAGTTGTTCGCAATGGCGTACTGTTGATTCGCATATCAGTCGCCCTCAAGCGGCTCCCAGCTCGTAAGCCGGTGCTATCAGAGGTTACGCTAGGAATTTCCCGACGAAGGCGTTTATGTCGCAACCTGAATAATGCCGTCACGTGATACATAGACGAGGAGGGAGTCAGACTACCGTAGCTAGGATTACCAGTGAAACCACGCATGACTGCTTGCAGTATACTTGCGCGAAAAGCCTCGCTGCAGGGCAGCAGCGATGTATATCCGGAGGAATCGTTGAACGATTGTTGGTTATTGATCAGTCCCTGCTATGAGTTATCCGAAGCGCAATCCGGGATACAAATGACGGTCCCCAAGATTGCCAACCCCGGAAACATCCCGGTCCAGTAGGGCTGCACCATATCATAGGCTTTAGAGAACAAAATGCTGGCGGTGTCCTCACTACTTCTTTAAGTTTTGACGCGGTTCAGGCGTAGAACCGTAGAGATGCCGACGTTTCTAGTCGAGCACCCTGGAGATAAGATTCTTTTCACTCTAATGTGCTCCAAAAGAGTGCACCGACCCCACTCTCCCCAGGAACGGCCCGCGTATCTGCAAATAAATATTGGGCAACGCAGAGGCGGATACAACTATAGGCTTTCCTCTATGTAGACGGACCAGAACTTACGCCTTAGTCCGAAAATAAGGGATCGGGGAAACCGAGATTAATAACCGTCACGAGTCCGTATCCACAATACTGAAGAGACATGCACTACGGCACGGAAGCTGGTACCATGTCTTGCACTCGACTCCCCACGATGAAAAGATTGTATCGATGAACTGATCCCTCGAAATTGATAAAACACTTTGAGATACCTCTCCTCAATGGGTCCACCCCATTGCCACCTACGGGATAAATGATATGTCAAGTTCGGTAACGGTGGGCGTGTTATCATTAAGAAGATGAGCGGGCTTGGAAAATGGACTTAAGTGGAGGCATG
seq00024   TTAGCTGTCAGGGGAGATGGATGGTCAGAAGCCATTGTCCACTCTCAACTTCGAAAGGGGTTAGCACGCCCCTGAGGCACCAGTCCTGGGGTGAGATCAGCAGGCTTGACGTAAAGTCCTTTTAAGGTGATACGGCTCAAGATGTGACTGTTAGGTCACCATCACCATACCGTCCATTGATCATACGTATCTGTCTGCGACAAGAAAAACCGTACAGAATTGATTTTCTCGCCCGTATTCACGTGGCCACATAGACCTATAAAATAATGCTGACCAGAGTACCCGTTGCCCGACTGTGGATCGAGTTCGTGTGGGGTTGTGCCCTGTGTGTACTGGGCTACACATCCACTAATATCGACTAGTGGGCACTAAGCATGGTCTGTCTAAAAAAAACAGATATAAGCGGAACATGCAGAAGAACGGACAGGAAGCGCCCACCGCCCTCAGCCGGGTGAGCGCGCGTAGCAGATGTCCTCCCCAGAACACACAGCACAGACTTTGAGGGATCACGTCAGTCTAGTTCACATCAGCTGCCAGTGGGTGATTGCCGCCTTCCTTCTAACGTCAGACCTGAGACTGTATCGGCAACGAAGACTACACCAGTCGGCACATATTAATAGGTTAATAGAATGACGTGCGAAACGATAAGGTCCGTTCCTAACTAGAAGAGCACGCGCAATATATGTGGGAGGCAGCTTCAGTTAAGCGATCTTGAGGCATCATGGGCTCACCCTGCACGGCTGCCTGTCAAATGGACATTCCGTGGAGGTTGCGGGCAGGAGTCCGAAGGTAACGCTAACTATTTTACACCCGGGAATCACGAGGTTTAACGAGAATTATCCGTCTGCGAGTTTGTGTGCAAGGCTAGAGACAGCCGCGGAAACCCTGACGTCAATCTTCTTTGCCTAGCTTGGGAGACGAGTAAGATGGCCGCGGTAAGTTAGGTCAGCCGCGTAAGAAAAGGAGGGGGAAGCACTTCTTACTCGGACGGACGGACGCATCAACCGACGCTGTAGGCAGTACCAAGCCTATGCCCCGGTCTCTTCTACCAATTATGTCTTGTGTGCGCCAATAAGCAGATCAGAATGGGAACTGCATAACCAGGTAAACCTAGAGAAACGCCGCGAGGCGTTCTGGACTGCGCCGCACCAGCTGCAATAAAAATCCCAAAATGCCCCTGAACAGGTTATCCATAGACTCTCGCAACCGAATAACGTACACTATGCTCGGGCGTTTATTTCTCCACTGGATTTGCAAGGGGTAATCAGATGGAGTCACCCGTACATAATGCCTCAGAGTTGGAGTCAGTTGTTCGCAATGGCGTACTGTTGATTCGCATATCAGTCGCCCTCAAGCGGCTCCCAGCTCGTAAGCCGGTGCTATCAGAGGTTACGCTAGGAATTTCCCGACGAAGGCGTTTATGTCGCAACCTGAATAATGCCGTCACGTGATACATAGACGAGGAGGGAGTCAGACTACCGTAGCTAGGATTACCAGTGAAACCACGCATGACTGCTTGCAGTATACTTGCGCGAAAAGCCTCGCTGCAGGGCAGCAGCGATGTATATCCGGAGGAATCGTTGAACGATTGTTGGTTATTGATCAGTCCCTGCTATGAGTTATCCGAAGCGCAATCCGGGATACAAATGACGGTCCCCAAGATTGCCAACCCCGGAAACATCCCGGTCCAGTAGGGCTGCACCATATCATAGGCTTTAGAGAACAAAATGCTGGCGGTGTCCTCACTACTTCTTTAAGTTTTGACGCGGTTCAGGCGTAGAACCGTAGAGATGCCGACGTTTCTAGTCGAGCACCCTGGAGATAAGATTCTTTTCACTCTAATGTGCTCCAAAAGAGTGCACCGACCCCACTCTCCCCAGGAACGGCCCGCGTATCTGCAAATAAATATTGGGCAACGCAGAGGCGGATACAACTATAGGCTTTCCTCTATGTAGACGGACCAGAACTTACGCCTTAGTCCGAAAATAAGGGATCGGGGAAACCGAGATTAATAACCGTCACGAGTCCGTATCCACAATACTGAAGAGACATGCACTACGGCACGGAAGCTGGTACCATGTCTTGCACTCGACTCGCCACGATGAAAAGATTGTATCCATGAACTGATCCCTCGAAATTGATAAAACACTTTGAGATACCTCTCCTCAATGGGTCCACCCCATTGCCACCTACGGGATAAATGATATGTCAAGTTCGGTAACGGTGGGCGTGTTATCATTAAGAAGATGAGCGGGCTTGGAAAATGGACTTAAGTGGAGGCATG
seq00025   TTAGCTGTCAGGGGAGATGGATGGTCAGAAGCCATTGTCCACTCTCAACTTCGAAAGGGGTTAGCACGCCCCTGAGGCACCAGTCCTGGGGTGAGATCAGCAGGCTTGACGTAAAGTCCTTTTAAGGTGATACGGCTCAAGATGTGACTGTTAGGTCACCATCACCATACCGTCCATTGATCATACGTATCTGTCTGCGACAAGAAAAACCGTACAGAATTGATTTTCTCGCCCGTATTCACGTGGCCACATAGACCTATAAAATAATGCTGACCAGAGTACCCGTTGCCCGACTGTGGATCGAGTTCGTGTGGGGTTGTGCCCTGTGTGTACTGGGCTACACATCCACTAATATCGACTAGTGGGCACTAAGCATGGTCTGTCTAAAAAAAACAGATATAAGCGGAACATGCAGAAGAACGGACAGGAAGCGCCCACCGCCCTCAGCCGGGTGAGCGCGCGTAGCAGATGTCCTCCCCAGAACACACAGCACAGACTTTGAGGGATCACGTCAGTCTAGTTCACATCAGCTGCCAGTGGGTGATTGCCGCCTTCCTTCTAACGTCAGACCTGAGAATGTATCGGCAATGAAGACTACACCAGTCGGCACATATTAATAGGTTAATAGAATGACGTGCGAAACGATAAGGTCCGTTCCTAACTAGAAGAGCACGCGCAATATATGTGGGAGGCAGCTTCAGTTAAGCGATCTTGAGGCATCATGGGATCACCCTGCACGGCTGCCTGTCAAATGGACATTCCGTGGAGGTTGCGGGCAGGAGTCCGAAGGTAACGCTAACTATTTTACACCCGGGAATAACGAGGTTTAACGAGAATTATCCGTCTGCGAGTTTGTGTGCAAGGCTAGAGACAGCCGCGGAAACCCTGACGTCAATCTTCTTTGCCTAGCTTGGGAGACGAGTAAGATGGCCGCGGTAAGTTAGGTCAGCCGCGTAAGAAAAGGAGGGGGAAGCACTTCTTACTCGGACGGACGGACGCATCAACCGACGCTGTAGGCAGTACCAAGCCTATGCCCCGGTCTCTTCTACCAATTATGTCTTGTGTGCGCCAATAAGCAGATCAGAATGGGAACTGCATAACCAGGTAAACCTAGAGAAACGCCGCGAGGCGTTCTGGACTGCGCCGCACCAGCTGCAATAAAAATCCCAAAATGCCCCTGAACAGGTTATCCATAGACTCTCGCAACCGAATAACGTACACTATGCTCGGGCGTTTATTTCTCCACTGGATTTGCAAGGGGTAATCAGATGGAGTCACCCGTACATAATGCCTCAGAGTTGGAGTCAGTTGTTCGCAATGGCGTACTGTTGATTCGCATATCAGTCGCCCTCAAGCGGCTCCCAGCTCGTAAGCCGGTGCTATCAGAGGTTACGCTAGGAATTTCCCGACGAAGGCGTTTATGTCGCAACCTGAATAATGCCGTCACGTGATACATAGACGAGGAGGGAGTCAGACTACCGTAGCTAGGATTACCAGTGAAACCACGCATGACTGCTTGCAGTATACTTGCGCGAAAAGCCTCGCTGCAGGGCAGCAGCGATGTATATCCGGAGGAATCGTTGAACGATTGTTGGTTATTGATCAGTCCCTGCTATGAGTTATCCGAAGCGCAATCCGGGATACAAATGACGGTCCCCAAGATTGCCAACCCCGGAAACATCCCGGTCCAGTAGGGCTGCACCATATCATAGGCTTTAGAGAACAAAATGCTGGCGGTGTCCTCACTACTTCTTTAAGTTTTGACGCGGTTCAGGCGTAGAACCGTAGAGATGCCGACGTTTCTAGTCGAGCACCCTGGAGATAAGATTCTTTTCACTCTAATGTGCTCCAAAAGAGTGCACCGACCCCACTCTCCCCAGGAACGGCCCGCGTATCTGCAAATAAATATTGGGCAACGCAGAGGCGGATACAACTATAGGCTTTCCTCTATGTAGACGGACCAGAACTTACGCCTTAGTCCGAAAATAAGGGATCGGGGAAACCGAGATTAATAACCGTCACGAGTCCGTATCCACAATACTGAAGAGACATGCACTACGGCACGGAAGCTGGTACCATGTCTTGCACTCGACTCCCCACGATGAAAAGATTGTATCGATGAACTGATCCCTCGAAATTGATAAAACACTTTGAGATACCTCTCCTCAATGGGTCCACCCCATTGCCACCTACGGGATAAATGATATGTCAAGTTCGGTAACGGTGGGCGTGTTATCATTAAGAAGATGAGCGGGCTTGGAAAATGGACTTAAGTGGAGGCATG
seq00026   TTAGCTGTCAGGGGAGATGGATGGTCAGAAGCCATTGTCCACTCTCAACTTCGAAAGGGGTTAGCACGCCCCTGAGGCACCAGTCCTGGGGTGAGATCAGCAGGCTTGACGTAAAGTCCTTTTAAGGTGATACGGCTCAAGATGTGACTGTTAGGTCACCATCACCATACCGTCCATTGATCATACGTATCTGTCTGCGACAAGAAAAACCGTACAGAATTGATTTACTCGCCCGTATTCACGTGGCCACATAGACCTATAAAATAATGCTGACCAGAGTACCCGTTGCCCGACTGTGGATCGAGTTCGTGTGGGGTTGTGCCCTGTGTGTACTGGGCTACACATCCACTAATATCGACTAGTGGGCACTAAGCATGGTCTGTCTAAAAAAAACAGATATAAGCGGAACATGCAGAAGAACGGACAGGAAGCGCCCACCGCCCTCAGCCGGGTGAGCGCGCGTAGCAGATGTCCTCCCCAGAACACACAGCACAGACTTTGAGGGATCACGTCAGTCTAGTTCACATCAGCTGCCAGTGGGTGATTGCCGCCTTCCTTCTAACGTCAGACCTGAGAATGTATCGGCAACGAAGACTACACCAGTCGGCACATATTAATAGGTTAATAGAATGACGTGCGAAACGATAAGGTCCGTTCCTAACTAGAAGAGCACGCGCAATATATGTGGGAGGCAGCTTCAGTTAAGCGATCTTGAGGCATCATGGGATCACCCTGCACGGCTGCCTGTCAAATGGACATTCCGTGGAGGTTGCGGGCAGGAGTCCGAAGGTAACGCTAACTATTTTACACCCGGGAATAACGAGGTTTAACGAGAATTATCCGTCTGCGAGTTTGTGTGCAAGGCTAGAGACAGCCGCGGAAACCCTGACGTCAATCTTCTTTGCCTAGCTTGGGAGACGAGTAAGATGGCCGCGGTAAGTTAGGTCAGCCGCGTAAGAAAAGGAGGGGGAAGCACTTCTTACTCGGACGGACGGACGCATCAACCGACGCTGTAGGCAGTACCAAGCCTATGCCCCGGTCTCTTCTACCAATTATGTCTTGTGTGCGCCAATAAGCAGATCAGAATGGGAACTGCATAACCAGGTAAACCTAGAGAAACGCCGCGAGGCGTTCTGGACTGCGCCGCACCAGCTGCAATAAAAATCCCAAAATGCCCCTGAACAGGTTATCCATAGACTCTCGCAACCGAATAACGTACACTATGCTCGGGCGTTTATTTCTCCACTGGATTTGCAAGGGGTAATCAGATGGAGTCACCCGTACATAATGCCTCAGAGTTGGAGTCAGTTGTTCGCAATGGCGTACTGTTGATTCGCATATCAGTCGCCCTCAAGCGGCTCCCAGCTCGTAAGCCGGTGCTATCAGAGGTTACGCTAGGAATTTCCCGACGAAGGCGTTTATGTCGCAACCTGAATAATGCCGTCACGTGATACATAGACGAGGAGGGAGTCAGACTACCGTAGCTAGGATTACCAGTGAAACCACGCATGACTGCTTGCAGTATACTTGCGCGAAAAGCCTCGCTGCAGGGCAGCAGCGATGTATATCCGGAGGAATCGTTGAACGATTGTTGGTTATTGATCAGTCCCTGCTATGAGTTATCCGAAGCGCAATCCGGGATACAAATGACGGTCCCCAAGATTGCCAACCCCGGAAACATCCCGGTCCAGTAGGGCTGCACCATATCATAGGCTTTAGAGAACAAAATGCTGGCGGTGTCCTCACTACTTCTTTAAGTTTTGACGCGGTTCAGGCGTAGAACCGTAGAGATGCCGACGTTTCTAGTCGAGCACCCTGGAGATAAGATTCTTTTCACTCTAATGTGCTCCAAAAGAGTGCACCGACCCCACTCTCCCCAGGAACGGCCCGCGTATCTGCAAATAAATATTGGGCAACGCAGAGGCGGATACAACTATAGGCTTTCCTCTATGTAGACGGACCAGAACTTACGCCTTAGTCCGAAAATAAGGGATCGGGGAAACCGAGATTAATAACCGTCACGAGTCCGTATCCACAATACTGAAGAGACATGCACTACGGCACGGAAGCTGGTACCATGTCTTGCACTCGACTCGCCACGATGAAAAGATTGTATCGATGAACTGATCCCTCGAAATTGATAAAACACTTTGAGATACCTCTCCTCAATGGGTCCACCCCATTGCCACCTACGGGATAAATGATATGTCAAGTTCGGTAACGGTGGGCGTGTTATCATTAAGAAGATGAGCGGGCTTGGAAAATGGACTTAAGTGGAGGCATG
seq00027   TTAGCTGTCAGGGGAGATGGATGGTCAGAAGCCATTGTCCACTCTCAACTTCGAAAGGGGTTAGCACGCCCCTGAGGCACCAGTCCTGGGGTGAGATCAGCAGGCTTGACGTAAAGTCCTTTTAAGGTGATACGGCTCAAGATGTGACTGTTAGGTCACCATCACCATACCGTCCATTGATCATACGTATCTGTCTGCGACAAGAAAAACCGTACAGAATTGATTTTCTCGCCCGTATTCACGTGGCCACATAGACCTATAAAATAATGCTGACCAGAGTACCCGTTGCCCGACTGTGGATCGAGTTCGTGTGGGGTTGTGCCCTGTGTGTACTGGGCTACACATCCACTAATATCGACTAGTGGGCACTAAGCATGGTCTGTCTAAAAAAAACAGATATAAGCGGAACATGCAGAAGAACGGACAGGAAGCGCCCACCGCCCTCAGCCGGGTGAGCGCGCGTAGCAGATGTCCTCCCCAGAACACACAGCACAGACTTTGAGGGATCACGTCAGTCTAGTTCACATCAGCTGCCAGTGGGTGATTGCCGCCTTCCTTCTAACGTCAGACCTGAGAATGTATCGGCAACGAAGACTACACCAGTCGGCACATATTAATAGGTTAATAGAATGACGTGCGAAACGATAAGGTCCGTTCCTAACTAGAAGAGCACGCGCAATATATGTGGGAGGCAGCTTCAGTTAAGCGATCTTGAGGCATCATGGGATCACCCTGCACGGCTGCCTGTCAAATGGACATTCCGTGGAGGTTGCGGGCAGGAGTCCGAAGGTAACGCTAACTATTTTACACCCGGGAATAACGAGGTTTAACGAGAATTATCCGTCTGCGAGTTTGTGTGCAAGGCTAGAGACAGCCGCGGAAACCCTGACGTCAATCTTCTTTGCCTAGCTTGGGAGACGAGTAAGATGGCCGCGGTAAGTTAGGTCAGCCGCGTAAGAAAAGGAGGGGGAAGCACTTCTTACTCGGACGGACGGACGCATCAACCGACGCTGTAGGCAGTACCAAGCCTATGCCCCGGTCTCTTCTACCAATTATGTCTTGTGTGCGCCAATAAGCAGATCAGAATGGGAACTGCATAACCAGGTAAACCTAGAGAAACGCCGCGAGGCGTTCTGGACTGCGCCGCACCAGCTGCAATAAAAATCCCAAAATGCCCCTGAACAGGTTATCCATAGACTCTCGCAACCGAATAACGTACACTATGCTCGGGCGTTTATTTCTCCACTGGATTTGCAAGGGGTAATCAGATGGAGTCACCCGTACATAATGCCTCAGAGTTGGAGTCAGTTGTTCGCAATGGCGTACTGTTGATTCGCATATCAGTCGCCCTCAAGCGGCTCCCAGCTCGTAAGCCGGTGCTATCAGAGGTTACGCTAGGAATTTCCCGACGAAGGCGTTTATGTCGCAACCTGAATAATGCCGTCACGTGATACATAGACGAGGAGGGAGTCAGACTACCGTAGCTAGGATTACCAGTGAAACCACGCATGACTGCTTGCAGTATACTTGCGCGAAAAGCCTCGCTGCAGGGCAGCAGCGATGTATATCCGGAGGAATCGTTGAACGATTGTTGGTTATTGATCAGTCCCTGCTATGAGTTATCCGAAGCGAAATCCGGGATACAAATGACGGTCCCCAAGATTGCCAACCCCGGAAACATCCCGGTCCAGTAGGGCTGCACCATATCATAGGCTTTAGAGAACAAAATGCTGGCGGTGTCCTCACTACTTCTTTAAGTTTTGACGCGGTTCAGGCGTAGAACCGTAGAGATGCCGACGTTTCTAGTCGAGCACCCTGGAGATAAGATTCTTTTCACTCTAATGTGCTCCAAAAGAGTGCACCGACCCCACTCTCCCCAGGAACGGCCCGCGTATCTGCAAATAAATATTGGGCAACGCAGAGGCGGATACAACTATAGGCTTTCCTCTATGTAGACGGACCAGAACTTACGCCTTAGTCCGAAAATAAGGGATCGGGGAAACCGAGATTAATAACCGTCACGAGTCCGTATCCACAATACTGAAGAGACATGCACTACGGCACGGAAGCTGGTACCATGTCTTGCACTCGACTCCCCACGATGAAAAGATTGTATCGATGAACTGATCCCTCGAAATTGATAAAACACTTTGAGATACCTCTCCTCAATGGGTCCACCCCATTGCCACCTACGGGATAAATGATATGTCAAGTTCGGTAACGGTGGGCGTGTTATCATTAAGAAGATGAGCGGGCTTGGAAAATGGACTTAAGTGGAGGCATG
seq00028   TTAGCTGTCAGGGGAGATGGATGGTCAGAAGCCATTGTCCACTCTCAACTTCGAAAGGGGTTAGCACGCCCCTGAGGCACCAGTCCTGGGGTGAGATCAGCAGGCTTGACGTAAAGTCCTTTTAAGGTGATACGGCTCAAGATGTGACTGTTAGGTCACCATCACCATACCGTCCATTGATCATACGTATCTGTCTGCGACAAGAAAAACCGTACAGAATTGATTTTCTCGCCCGTATTCACGTGGCCACATAGACCTATAAAATAATGCTGACCAGAGTACCCGTTGCCCGACTGTGGATCGAGTTCGTGTGGGGTTGTGCCCTGTGTGTACTGGGCTACACATCCACTAATATCGACTAGTGGGCACTAAGCATGGTCTGTCTAAAAAAAACAGATATAAGCGGAACATGCAGAAGAACGGACAGGAAGCGCCCACCGCCCTCAGCCGGGTGAGCGCGCGTAGCAGATGTCCTCCCCAGAACACACAGCACAGACTTTGAGGGATCACGTCAGTCTAGTTCACATCAGCTGCCAGTGGGTGATTGCCGCCTTCCTTCTAACGTCAGACCTGAGAATGTATCGGCAACGAAGACTACACCAGTCGGCACATATTAATAGGTTAATAGAATGACGTGCGAAACGATAAGGTCCGTTCCTAACTAGAAGAGCACGCGCAATATATGTGGGAGGCAGCTTCAGTTAAGCGATCTTGAGGCATCATGGGCTCACCCTGCACGGCTGCCTGTCAAATGGACATTCCGTGGAGGTTGCGGGCAGGAGTCCGAAGGTAACGCTAACTATTTTACACCCGGGAATCACGAGGTTTAACGAGAATTATCCGTCTGCGAGTTTGTGTGCAAGGCTAGAGACAGCCGCGGAAACCCTGACGTCAATCTTCTTTGCCTAGCTTGGGAGACGAGTAAGATGGCCGCGGTAAGTTAGGTCAGCCGCGTAAGAAAAGGAGGGGGAAGCACTTCTTACTCGGACGGACGGACGCATCAACCGACGCTGTAGGCAGTACCAAGCCTATGCCCCGGTCTCTTCTACCAATTATGTCTTGTGTGCGCCAATAAGCAGATCAGAATGGGAACTGCATAACCAGGTAAACCTAGAGAAACGCCGCGAGGCGTTCTGGACTGCGCCGCACCAGCTGCAATAAAAATCCCAAAATGCCCCTGAACAGGTTATCCATAGACTCTCGCAACCGAATAACGTACACTATGCTCGGGCGTTTATTTCTCCACTGGATTTGCAAGGGGTAATCAGATGGAGTCACCCGTACATAATGCCTCAGAGTTGGAGTCAGTTGTTCGCAATGGCGTACTGTTGATTCGCATATCAGTCGCCCTCAAGCGGCTCCCAGCTCGTAAGCCGGTGCTATCAGAGGTTACGCTAGGAATTTCCCGACGAAGGCGTTTATGTCGCAACCTGAATAATGCCGTCACGTGATACATAGACGAGGAGGGAGTCAGACTACCGTAGCTAGGATTACCAGTGAAACCACGCATGACTGCTTGCAGTATACTTGCGCGAAAAGCCTCGCTGCAGGGCAGCAGCGATGTATATCCGGAGGAATCGTTGAACGATTGTTGGTTATTGATCAGTCCCTGCTATGAGTTATCCGAAGCGCAATCCGGGATACAAATGACGGTCCCCAAGATTGCCAACCCCGGAAACATCCCGGTCCAGTAGGGCTGCACCATATCATAGGCTTTAGAGAACAAAATGCTGGCGGTGTCCTCACTACTTCTTTAAGTTTTGACGCGGTTCAGGCGTAGAACCGTAGAGATGCCGACGTTTCTAGTCGAGCACCCTGGAGATAAGATTCTTTTCACTCTAATGTGCTCCAAAAGAGTGCACCGACCCCACTCTCCCCAGGAACGGCCCGCGTATCTGCAAATAAATATTGGGCAACGCAGAGGCGGATACAACTATAGGCTTTCCTCTATGTAGACGGACCAGAACTTACGCCTTAGTCCGAAAATAAGGGATCGGGGAAACCGAGATTAATAACCGTCACGAGTCCGTATCCACAATACTGAAGAGACATGCACTACGGCACGGAAGCTGGTACCATGTCTTGCACTCGACTCGCCACGATGAAAAGATTGTATCGATGAACTGATCCCTCGAAATTGATAAAACACTTTGAGATACCTCTCCTCAATGGGTCCACCCCATTGCCACCTACGGGATAAATGATATGTCAAGTTCGGTAACGGTGGGCGTGTTATCATTAAGAAGATGAGCGGGCTTGGAAAATGGACTTAAGTGGAGGCATG
seq00029   TTAGCTGTCAGGGGAGATGGATGGTCAGAAGCCATTGTCCACTCTCAACTTCGAAAGGGGTTAGCACGCCCCTGAGGCACCAGTCCTGGGGTGAGATCAGCAGGCTTGACGTAAAGTCCTTTTAAGGTGATACGGCTCAAGATGTGACTGTTAGGTCACCATCACCATACCGTCCATTGATCATACGTATCTGTCTGCGACAAGAAAAACCGTACAGAATTGATTTTCTCGCCCGTATTCACGTGGCCACATAGACCTATAAAATAATGCTGACCAGAGTACCCGTTGCCCGACTGTGGATCGAGTTCGTGTGGGGTTGTGCCCTGTGTGTACTGGGCTACACATCCACTAATATCGACTAGTGGGCACTAAGCATGGTCTGTCTAAAAAAAACAGATATAAGCGGAACATGCAGAAGAACGGACAGGAAGCGCCCACCGCCCTCAGCCGGGTGAGCGCGCGTAGCAGATGTCCTCCCCAGAACACACAGCACAGACTTTGAGGGATCACGTCAGTCTAGTTCACATCAGCTGCCAGTGGGTGATTGCCGCCTTCCTTCTAACGTCAGACCTGAGAATGTATCGGCAACGAAGACTACACCAGTCGGCACATATTAATAGGTTAATAGAATGACGTGCGAAACGATAAGGTCCGTTCCTAACTAGAAGAGCACGCGCAATATATGTGGGAGGCAGCTTCAGTTAAGCGATCTTGAGGCATCATGGGCTCACCCTGCACGGCTGCCTGTCAAATGGACATTCCGTGGAGGTTGCGGGCAGGAGTCCGAAGGTAACGCTAACTATTTTACACCCGGGAATCACGAGGTTTAACGAGAATTATCCGTCTGCGAGTTTGTGTGCAAGGCTAGAGACAGCCGCGGAAACCCTGACGTCAATCTTCTTTGCCTAGCTTGGGAGACGAGTAAGATGGCCGCGGTAAGTTAGGTCAGCCGCGTAAGAAAAGGAGGGGGAAGCACTTCTTACTCGGACGGACGGACGCATCAACCGACGCTGTAGGCAGTACCAAGCCTATGCCCCGGTCTCTTCTACCAATTATGTCTTGTGTGCGCCAATAAGCAGATCAGAATGGGAACTGCATAACCAGGTAAACCTAGAGAAACGCCGCGAGGCGTTCTGGACTGCGCCGCACCAGCTGCAATAAAAATCCCAAAATGCCCCTGAACAGGTTATCCATAGACTCTCGCAACCGAATAACGTACACTATGCTCGGGCGTTTATTTCTCCACTGGATTTGCAAGGGGTAATCAGATGGAGTCACCCGTACATAATGCCTCAGAGTTGGAGTCAGTTGTTCGCAATGGCGTACTGTTGATTCGCATATCAGTCGCCCTCAAGCGGCTCCCAGCTCGTAAGCCGGTGCTATCAGAGGTTACGCTAGGAATTTCCCGACGAAGGCGTTTATGTCGCAACCTGAATAATGCCGTCACGTGATACATAGACGAGGAGGGAGTCAGACTACCGTAGCTAGGATTACCAGTGAAACCACGCATGACTGCTTGCAGTATACTTGCGCGAAAAGCCTCGCTGCAGGGCAGCAGCGATGTATATCCGGAGGAATCGTTGAACGATTGTTGGTTATTGATCAGTCCCTGCTATGAGTTATCCGAAGCGCAATCCGGGATACAAATGACGGTCCCCAAGATTGCCAACCCCGGAAACATCCCGGTCCAGTAGGGCTGCACCATATCATAGGCTTTAGAGAACAAAATGCTGGCGGTGTCCTCACTACTTCTTTAAGTTTTGACGCGGTTCAGGCGTAGAACCGTAGAGATGCCGACGTTTCTAGTCGAGCACCCTGGAGATAAGATTCTTTTCACTCTAATGTGCTCCAAAAGAGTGCACCGACCCCACTCTCCCCAGGAACGGCCCGCGTATCTGCAAATAAATATTGGGCAACGCAGAGGCGGATACAACTATAGGCTTTCCTCTATGTAGACGGACCAGAACTTACGCCTTAGTCCGAAAATAAGGGATCGGGGAAACCGAGATTAATAACCGTCACGAGTCCGTATCCACAATACTGAAGAGACATGCACTACGGCACGGAAGCTGGTACCATGTCTTGCACTCGACTCGCCACGATGAAAAGATTGTATCGATGAACTGATCCCTCGAAATTGATAAAACACTTTGAGATACCTCTCCTCAATGGGTCCACCCCATTGCCACCTACGGGATAAATGATATGTCAAGTTCGGTAACGGTGGGCGTGTTATCATTAAGAAGATGAGCGGGCTTGGAAAATGGACTTAAGTGGAGGCATG
seq00030   TTAGCTGTCAGGGGAGATGGATGGTCAGAAGCCATTGTCCACTCTCAACTTCGAAAGGGGTTAGCACGCCCCTGAGGCACCAGTCCTGGGGTGAGATCAGCAGGCTTGACGTAAAGTCCTTTTAAGGTGATACGGCTCAAGATGTGACTGTTAGGTCACCATCACCATACCGTCCATTGATCATACGTATCTGTCTGCGACAAGAAAAACCGTACAGAATTGATTTTCTCGCCCGTATTCACGTGGCCACATAGACCTATAAAATAATGCTGACCAGAGTACCCGTTGCCCGACTGTGGATCGAGTTCGTGTGGGGTTGTGCCCTGTGTGTACTGGGCTACACATCCACTAATATCGACTAGTGGGCACTAAGCATGGTCTGTCTAAAAAAAACAGATATAAGCGGAACATGCAGAAGAACGGACAGGAAGCGCCCACCGCCCTCAGCCGGGTGAGCGCGCGTAGCAGATGTCCTCCCCAGAACACACAGCACAGACTTTGAGGGATCACGTCAGTCTAGTTCACATCAGCTGCCAGTGGGTGATTGCCGCCTTCCTTCTAACGTCAGACCTGAGAATGTATCGGCAACGAAGACTACACCAGTCGGCACATATTAATAGGTTAATAGAATGACGTGCGAAACGATAAGGTCCGTTCCTAACTAGAAGAGCACGCGCAATATATGTGGGAGGCAGCTTCAGTTAAGCGATCTTGAGGCATCATGGGATCACCCTGCACGGCTGCCTGTCAAATGGACATTCCGTGGAGGTTGCGGGCAGGAGTCCGAAGGTAACGCTAACTATTTTACACCCGGGAATAACGAGGTTTAACGAGAATTATCCGTCTGCGAGTTTGTGTGCAAGGCTAGAGACAGCCGCGGAAACCCTGACGTCAATCTTCTTTGCCTAGCTTGGGAGACGAGTAAGATGGCCGCGGTAAGTTAGGTCAGCCGCGTAAGAAAAGGAGGGGGAAGCACTTCTTACTCGGACGGACGGACGCATCAACCGACGCTGTAGGCAGTACCAAGCCTATGCCCCGGTCTCTTCTACCAATTATGTCTTGTGTGCGCCAATAAGCAGATCAGAATGGGAACTGCATAACCAGGTAAACCTAGAGAAACGCCGCGAGGCGTTCTGGACTGCGCCGCACCAGCTGCAATAAAAATCCCAAAATGCCCCTGAACAGGTTATCCATAGACTCTCGCAACCGAATAACGTACACTATGCTCGGGCGTTTATTTCTCCACTGGATTTGCAAGGGGTAATCAGATGGAGTCACCCGTACATAATGCCTCAGAGTTGGAGTCAGTTGTTCGCAATGGCGTACTGTTGATTCGCATATCAGTCGCCCTCAAGCGGCTCCCAGCTCGTAAGCCGGTGCTATCAGAGGTTACGCTAGGAATTTCCCGACGAAGGCGTTTATGTCGCAACCTGAATAATGCCGTCACGTGATACATAGACGAGGAGGGAGTCAGACTACCGTAGCTAGGATTACCAGTGAAACCACGCATGACTGCTTGCAGTATACTTGCGCGAAAAGCCTCGCTGCAGGGCAGCAGCGATGTATATCCGGAGGAATCGTTGAACGATTGTTGGTTATTGATCAGTCCCTGCTATGAGTTATCCGAAGCGCAATCCGGGATACAAATGACGGTCCCCAAGATTGCCAACCCCGGAAACATCCCGGTCCAGTAGGGCTGCACCATATCATAGGCTTTAGAGAACAAAATGCTGGCGGTGTCCTCACTACTTCTTTAAGTTTTGACGCGGTTCAGGCGTAGAACCGTAGAGATGCCGACGTTTCTAGTCGAGCACCCTGGAGATAAGATTCTTTTCACTCTAATGTGCTCCAAAAGAGTGCACCGACCCCACTCTCCCCAGGAACGGCCCGCGTATCTGCAAATAAATATTGGGCAACGCAGAGGCGGATACAACTATAGGCTTTCCTCTATGTAGACGGACCAGAACTTACGCCTTAGTCCGAAAATAAGGGATCGGGGAAACCGAGATTAATAACCGTCACGAGTCCGTATCCACAATACTGAAGAGACATGCACTACGGCACGGAAGCTGGTACCATGTCTTGCACTCGACTCGCCACGATGAAAAGATTGTATCGATGAACTGATCCCTCGAAATTGATAAAACACTTTGAGATACCTCTCCTCAATGGGTCCACCCCATTGCCACCTACGGGATAAATGATATGTCAAGTTCGGTAACGGTGGGCGTGTTATCATTAAGAAGATGAGCGGGCTTGGAAAATGGACTTAAGTGGAGGCATG
seq00031   TTAGCTGTCAGGGGAGATGGATGGTCAGAAGCCATTGTCCACTCTCAACTTCGAAAGGGGTTAGCACGCCCCTGAGGCACCAGTCCTGGGGTGAGATCAGCAGGCTTGACGTAAAGTCCTTTTAAGGTGATACGGCTCAAGATGTGACTGTTAGGTCACCATCACCATACCGTCCATTGATCATACGTATCTGTCTGCGACAAGAAAAACCGTACAGAATTGATTTTCTCGCCCGTATTCACGTGGCCACATAGACCTATAAAATAATGCTGACCAGAGTACCCGTTGCCCGACTGTGGATCGAGTTCGTGTGGGGTTGTGCCCTGTGTGTACTGGGCTACACATCCACTAATATCGACTAGTGGGCACTAAGCATGGTCTGTCTAAAAAAAACAGATATAAGCGGAACATGCAGAAGAACGGACAGGAAGCGCCCACCGCCCTCAGCCGGGTGAGCGCGCGTAGCAGATGTCCTCCCCAGAACACACAGCACAGACTTTGAGGGATCACGTCAGTCTAGTTCACATCAGCTGCCAGTGGGTGATTGCCGCCTTCCTTCTAACGTCAGACCTGAGAATGTATCGGCAACGAAGACTACACCAGTCGGCACATATTAATAGGTTAATAGAATGACGTGCGAAACGATAAGGTCCGTTCCTAACTAGAAGAGCACGCGCAATATATGTGGGAGGCAGCTTCAGTTAAGCGATCTTGAGGCATCATGGGCTCACCCTGCACGGCTGCCTGTCAAATGGACATTCCGTGGAGGTTGCGGGCAGGAGTCCGAAGGTAACGCTAACTATTTTACACCCGGGAATCACGAGGTTTAACGAGAATTATCCGTCTGCGAGTTTGTGTGCAAGGCTAGAGACAGCCGCGGAAACCCTGACGTCAATCTTCTTTGCCTAGCTTGGGAGACGAGTAAGATGGCCGCGGTAAGTTAGGTCAGCCGCGTAAGAAAAGGAGGGGGAAGCACTTCTTACTCGGACGGACGGACGCATCAACCGACGCTGTAGGCAGTACCAAGCCTATGCCCCGGTCTCTTCTACCAATTATGTCTTGTGTGCGCCAATAAGCAGATCAGAATGGGAACTGCATAACCAGGTAAACCTAGAGAAACGCCGCGAGGCGTTCTGGACTGCGCCGCACCAGCTGCAATAAAAATCCCAAAATGCCCCTGAACAGGTTATCCATAGACTCTCGCAACCGAATAACGTACACTATGCTCGGGCGTTTATTTCTCCACTGGATTTGCAAGGGGTAATCAGATGGAGTCACCCGTACATAATGCCTCAGAGTTGGAGTCAGTTGTTCGCAATGGCGTACTGTTGATTCGCATATCAGTCGCCCTCAAGCGGCTCCCAGCTCGTAAGCCGGTGCTATCAGAGGTTACGCTAGGAATTTCCCGACGAAGGCGTTTATGTCGCAACCTGAATAATGCCGTCACGTGATACATAGACGAGGAGGGAGTCAGACTACCGTAGCTAGGATTACCAGTGAAACCACGCATGACTGCTTGCAGTATACTTGCGCGAAAAGCCTCGCTGCAGGGCAGCAGCGATGTATATCCGGAGGAATCGTTGAACGATTGTTGGTTATTGATCAGTCCCTGCTATGAGTTATCCGAAGCGCAATCCGGGATACAAATGACGGTCCCCAAGATTGCCAACCCCGGAAACATCCCGGTCCAGTAGGGCTGCACCATATCATAGGCTTTAGAGAACAAAATGCTGGCGGTGTCCTCACTACTTCTTTAAGTTTTGACGCGGTTCAGGCGTAGAACCGTAGAGATGCCGACGTTTCTAGTCGAGCACCCTGGAGATAAGATTCTTTTCACTCTAATGTGCTCCAAAAGAGTGCACCGACCCCACTCTCCCCAGGAACGGCCCGCGTATCTGCAAATAAATATTGGGCAACGCAGAGGCGGATACAACTATAGGCTTTCCTCTATGTAGACGGACCAGAACTTACGCCTTAGTCCGAAAATAAGGGATCGGGGAAACCGAGATTAATAACCGTCACGAGTCCGTATCCACAATACTGAAGAGACATGCACTACGGCACGGAAGCTGGTACCATGTCTTGCACTCGACTCGCCACGATGAAAAGATTGTATCGATGAACTGATCCCTCGAAATTGATAAAACACTTTGAGATACCTCTCCTCAATGGGTCCACCCCATTGCCACCTACGGGATAAATGATATGTCAAGTTCGGTAACGGTGGGCGTGTTATCATTAAGAAGATGAGCGGGCTTGGAAAATGGACTTAAGTGGAGGCATG
seq00032   TTAGCTGTCAGGGGAGATGGATGGTCAGAAGCCATTGTCCACTCTCAACTTCGAAAGGGGTTAGCACGCCCCTGAGGCACCAGTCCTGGGGTGAGATCAGCAGGCTTGACGTAAAGTCCTTTTAAGGTGATACGGCTCAAGATGTGACTGTTAGGTCACCATCACCATACCGTCCATTGATCATACGTATCTGTCTGCGACAAGAAAAACCGTACAGAATTGATTTTCTCGCCCGTATTCACGTGGCCACATAGACCTATAAAATAATGCTGACCAGAGTACCCGTTGCCCGACTGTGGATCGAGTTCGTGTGGGGTTGTGCCCTGTGTGTACTGGGCTACACATCCACTAATATCGACTAGTGGGCACTAAGCATGGTCTGTCTAAAAAAAACAGATATAAGCGGAACATGCAGAAGAACGGACAGGAAGCGCCCACCGCCCTCAGCCGGGTGAGCGCGCGTAGCAGATGTCCTCCCCAGAACACACAGCACAGACTTTGAGGGATCACGTCAGTCTAGTTCACATCAGCTGCCAGTGGGTGATTGCCGCCTTCCTTCTAACGTCAGACCTGAGAATGTATCGGCAACGAAGACTACACCAGTCGGCACATATTAATAGGTTAATAGAATGACGTGCGAAACGATAAGGTCCGTTCCTAACTAGAAGAGCACGCGCAATATATGTGGGAGGCAGCTTCAGTTAAGCGATCTTGAGGCATCATGGGCTCACCCTGCACGGCTGCCTGTCAAATGGACATTCCGTGGAGGTTGCGGGCAGGAGTCCGAAGGTAACGCTAACTATTTTACACCCGGGAATCACGAGGTTTAACGAGAATTATCCGTCTGCGAGTTTGTGTGCAAGGCTAGAGACAGCCGCGGAAACCCTGACGTCAATCTTCTTTGCCTAGCTTGGGAGACGAGTAAGATGGCCGCGGTAAGTTAGGTCAGCCGCGTAAGAAAAGGAGGGGGAAGCACTTCTTACTCGGACGGACGGACGCATCAACCGACGCTGTAGGCAGTACCAAGCCTATGCCCCGGTCTCTTCTACCAATTATGTCTTGTGTGCGCCAATAAGCAGATCAGAATGGGAACTGCATAACCAGGTAAACCTAGAGAAACGCCGCGAGGCGTTCTGGACTGCGCCGCACCAGCTGCAATAAAAATCCCAAAATGCCCCTGAACAGGTTATCCATAGACTCTCGCAACCGAATAACGTACACTATGCTCGGGCGTTTATTTCTCCACTGGATTTGCAAGGGGTAATCAGATGGAGTCACCCGTACATAATGCCTCAGAGTTGGAGTCAGTTGTTCGCAATGGCGTACTGTTGATTCGCATATCAGTCGCCCTCAAGCGGCTCCCAGCTCGTAAGCCGGTGCTATCAGAGGTTACGCTAGGAATTTCCCGACGAAGGCGTTTATGTCGCAACCTGAATAATGCCGTCACGTGATACATAGACGAGGAGGGAGTCAGACTACCGTAGCTAGGATTACCAGTGAAACCACGCATGACTGCTTGCAGTATACTTGCGCGAAAAGCCTCGCTGCAGGGCAGCAGCGATGTATATCCGGAGGAATCGTTGAACGATTGTTGGTTATTGATCAGTCCCTGCTATGAGTTATCCGAAGCGCAATCCGGGATACAAATGACGGTCCCCAAGATTGCCAACCCCGGAAACATCCCGGTCCAGTAGGGCTGCACCATATCATAGGCTTTAGAGAACAAAATGCTGGCGGTGTCCTCACTACTTCTTTAAGTTTTGACGCGGTTCAGGCGTAGAACCGTAGAGATGCCGACGTTTCTAGTCGAGCACCCTGGAGATAAGATTCTTTTCACTCTAATGTGCTCCAAAAGAGTGCACCGACCCCACTCTCCCCAGGAACGGCCCGCGTATCTGCAAATAAATATTGGGCAACGCAGAGGCGGATACAACTATAGGCTTTCCTCTATGTAGACGGACCAGAACTTACGCCTTAGTCCGAAAATAAGGGATCGGGGAAACCGAGATTAATAACCGTCACGAGTCCGTATCCACAATACTGAAGAGACATGCACTACGGCACGGAAGCTGGTACCATGTCTTGCACTCGACTCGCCACGATGAAAAGATTGTATCCATGAACTGATCCCTCGAAATTGATAAAACACTTTGAGATACCTCTCCTCAATGGGTCCACCCCATTGCCACCTACGGGATAAATGATATGTCAAGTTCGGTAACGGTGGGCGTGTTATCATTAAGAAGATGAGCGGGCTTGGAAAATGGACTTAAGTGGAGGCATG
seq00033   TTAGCTGTCAGGGGAGATGGATGGTCAGAAGCCATTGTCCACTCTCAACTTCGAAAGGGGTTAGCACGCCCCTGAGGCACCAGTCCTGGGGTGAGATCAGCAGGCTTGACGTAAAGTCCTTTTAAGGTGATACGGCTCAAGATGTGACTGTTAGGTCACCATCACCATACCGTCCATTGATCATACGTATCTGTCTGCGACAAGAAAAACCGTACAGAATTGATTTACTCGCCCGTATTCACGTGGCCACATAGACCTATAAAATAATGCTGACCAGAGTACCCGTTGCCCGACTGTGGATCGAGTTCGTGTGGGGTTGTGCCCTGTGTGTACTGGGCTACACATCCACTAATATCGACTAGTGGGCACTAAGCATGGTCTGTCTAAAAAAAACAGATATAAGCGGAACATGCAGAAGAACGGACAGGAAGCGCCCACCGCCCTCAGCCGGGTGAGCGCGCGTAGCAGATGTCCTCCCCAGAACACACAGCACAGACTTTGAGGGATCACGTCAGTCTAGTTCACATCAGCTGCCAGTGGGTGATTGCCGCCTTCCTTCTAACGTCAGACCTGAGAATGTATCGGCAACGAAGACTACACCAGTCGGCACATATTAATAGGTTAATAGAATGACGTGCGAAACGATAAGGTCCGTTCCTAACTAGAAGAGCACGCGCAATATATGTGGGAGGCAGCTTCAGTTAAGCGATCTTGAGGCATCATGGGATCACCCTGCACGGCTGCCTGTCAAATGGACATTCCGTGGAGGTTGCGGGCAGGAGTCCGAAGGTAACGCTAACTATTTTACACCCGGGAATAACGAGGTTTAACGAGAATTATCCGTCTGCGAGTTTGTGTGCAAGGCTAGAGACAGCCGCGGAAACCCTGACGTCAATCTTCTTTGCCTAGCTTGGGAGACGAGTAAGATGGCCGCGGTAAGTTAGGTCAGCCGCGTAAGAAAAGGAGGGGGAAGCACTTCTTACTCGGACGGACGGACGCATCAACCGACGCTGTAGGCAGTACCAAGCCTATGCCCCGGTCTCTTCTACCAATTATGTCTTGTGTGCGCCAATAAGCAGATCAGAATGGGAACTGCATAACCAGGTAAACCTAGAGAAACGCCGCGAGGCGTTCTGGACTGCGCCGCACCAGCTGCAATAAAAATCCCAAAATGCCCCTGAACAGGTTATCCATAGACTCTCGCAACCGAATAACGTACACTATGCTCGGGCGTTTATTTCTCCACTGGATTTGCAAGGGGTAATCAGATGGAGTCACCCGTACATAATGCCTCAGAGTTGGAGTCAGTTGTTCGCAATGGCGTACTGTTGATTCGCATATCAGTCGCCCTCAAGCGGCTCCCAGCTCGTAAGCCGGTGCTATCAGAGGTTACGCTAGGAATTTCCCGACGAAGGCGTTTATGTCGCAACCTGAATAATGCCGTCACGTGATACATAGACGAGGAGGGAGTCAGACTACCGTAGCTAGGATTACCAGTGAAACCACGCATGACTGCTTGCAGTATACTTGCGCGAAAAGCCTCGCTGCAGGGCAGCAGCGATGTATATCCGGAGGAATCGTTGAACGATTGTTGGTTATTGATCAGTCCCTGCTATGAGTTATCCGAAGCGCAATCCGGGATACAAATGACGGTCCCCAAGATTGCCAACCCCGGAAACATCCCGGTCCAGTAGGGCTGCACCATATCATAGGCTTTAGAGAACAAAATGCTGGCGGTGTCCTCACTACTTCTTTAAGTTTTGACGCGGTTCAGGCGTAGAACCGTAGAGATGCCGACGTTTCTAGTCGAGCACCCTGGAGATAAGATTCTTTTCACTCTAATGTGCTCCAAAAGAGTGCACCGACCCCACTCTCCCCAGGAACGGCCCGCGTATCTGCAAATAAATATTGGGCAACGCAGAGGCGGATACAACTATAGGCTTTCCTCTATGTAGACGGACCAGAACTTACGCCTTAGTCCGAAAATAAGGGATCGGGGAAACCGAGATTAATAACCGTCACGAGTCCGTATCCACAATACTGAAGAGACATGCACTACGGCACGGAAGCTGGTACCATGTCTTGCACTCGACTCGCCACGATGAAAAGATTGTATCGATGAACTGATCCCTCGAAATTGATAAAACACTTTGAGATACCTCTCCTCAATGGGTCCACCCCATTGCCACCTACGGGATAAATGATATGTCAAGTTCGGTAACGGTGGGCGTGTTATCATTAAGAAGATGAGCGGGCTTGGAAAATGGACTTAAGTGGAGGCATG
