# Supplementary material for: How Good Are Indirect Tests at Detecting Recombination in Human mtDNA?
Source: G3 (Bethesda). 2013 Jul 1;3(7):1095–104. doi: 10.1534/g3.113.006510 (PMC3704238; doi:10.1534/g3.113.006510)
Supplement: Supporting Information [file supp_g3.113.006510_FileS2.gz › SequenceData/mtDNA_ratehet&popgrowth/10/3rdbase/Infiles/10_79-new.txt]

33 2284
seq00001   GGGGTAAATCATGTTGACAATCGGTCGAGCTCCACTCGGGGCGGCAACTCGGCACGGGGAGTCCTGCCGCTTATGAATCAATAAAATAGCACGTCGATAGACACACCGCTACCTAGGTGTAAACAAACAAGAGCTGCCTTCAGGCCCAAGGACGTTACTTTAATTTGTTACGTGTTACTGTGGCAACGCGTTATTGCTGCAATTGAGATGATGGCGCATCTCTTAGCTACATTGCTGCTTGCTCTTCTGGCGTCCTCGGCCATAGTCTGTGACATACCATGCCCGAAGGCGCCGACAAGCTATCGCGCGCTTAGTTGGTCTAGGAACCTCGGGCCTAAAACAGCTACCATAATAAGACTGTCACACGGAACCATCAGTCACAGCACGGCCTTGGACACTCAGGAGTCATCGTACTAGCTGCGGCCGCCACGGCGGGATCGGTTAGTGCGAGTACTATCGAATGCGCACCGGTAACGGTCTAAAACTGTCATTGATTTAAGTAGCCTAGATAGTCATCGGGGCACTTCAGTGGGCGGCACATAACTAATGGTCTTATTTGGGAGAAGGAAGCCGTAAAGCGTAAGTTCGACAACCGGAGGGAGCCCGAAAAAAGTGTAGCGATTAGTTTGAGCTCCTGCTCAGAAAGGGTGCACTAAAGGGGCAGAAATGCCCAGAGTGTAGTCGCAGGCAAGCCCTTTATCTTGAATCAATCGCCCAGAAGATTTTAACGGAAGACACGAGGTTTAAGTCCCCATCACCCACACCCGAAAGTTAATGCTCAACGGTCGCTAATAAGGCGGGAGCTACCAGTCAATCACCTGCCACAATGTGTAAGTCCGGTGCTAGCCCGGCCTGTGGCTATAGTGCGTCCTCTACTTTTAACGAGCATGATGGTTGACACTGGACTTTATAAAATGGCGGGCTAAGGCATCTCAGTTCCGGGGCCTTGATTCTTGCAGAACACTCTTGTCAGGAGCCATAGTCGGCGCGCTGCCTTCCACGAAAGTAGCCATAGGTCTAGCTCGGTATCCGTACAACTATATTGGGTTCAATTTCCACTACCCCTCTCCGGGGAAGGGGGTACACTGTTTGAACGGGAATCTAAAGGCGTTGGATGTAATATTTCTCTGCGACTCACTGCCTCGAAGGATTCTTTTTGACACCGAATTATGCAGGGAAAGGTATAGTGGCGGCCCGTGTCATTCCTAGGTGCGAACGTCCCCACGAGACCCCTACTGTACTCCTAAAATCGCTGATCATCAACAGATGAACGATTACGATCATGGCGACTCACCCCACTCCAGTAACTTCCACTTCCACCGGTCGGAACGACCGTAAATGACTTATGGCGGCACTAATTGGGTCCGGTAATTATAGGTTGTGATCTTGTTCAAGTTGGCCGTTGTCCGCCAATTGATACGTTCGCGGATTTTGCGCTACACATCGACGCCCCTCATTGCAGGTGAATTCCTAACGTGTGAGTCAGTGTGGGGGACCCAGAGGGTGTTACGGGTGTCAATGGCGGACCGCTAGTATCGCGAATCGGGTCAGACACTGCTCTTCAAGGTCTAACCTAGAGGAGCCAATCTAATTACCACTGAGCTTAAGATTCGAATTCGACGTTGCGCGTCTGGTGTCACCTCCCCGACCAAGGTCGGCTTTGTAATTTTAGGTAGCGTACAATAATTCAAGGCCGTTAGGCCACTCCGGGAAGGGGGGGCCAGAAGTACATAGTTGAAACCCAGGGTACGTCGCTACTGAATCTTGTCTTACGACGAATAGTTCCTCCTTATTCGGGGGGATCCGGCAATATTGTCTCCGAAAAAGACCCCTGCAACACTCTAAGTCTCCTTATCTTTCTGCGAGACTGAGCTGGGTGACGTTTGCTTGTACACCCCCGTTATGAGGAATTGATGATGCCTCAACGAACCAGGGATTGTATCCAGAAAAGCGACCGATACGCGGGACACGTAGACCGCTGATTTGATGCCCTGAGAGCATCGGAGTTCGCCTGTTCTTAGGTCTATAACGGTACTGTACCTCCCTCACTGCGACCCCATACACCAGATGCGGCTGCTCAAAAAACGGAAGCACACTCGCGTGAGCGGGGAAGTGGTTTATCAGATCGCGTTGAGCAGGCAGCAGAATGCAGTTGTAACAACTCACACGATCTCGGCGTATTCACTTCTACTAAATATATGCGGGAAAGGTGCAGGAGGACGAAATTGACTGAATCAGTTAGGAACGATCATCGGGCAACACCCAGGATACCCGGACACAACAC
seq00002   GGGGTAAATCATGTTGACAATCGGTCGAGCTCCACTCGGGGCGGCAACTCGGCACGGGGAGTCCTGCCGCTTATGAATCAATAAAATAGCACGTCGATAGACACACCGCTACCTAGGTGTAAACAAACAAGAGCTGCCTTCAGGCCCAAGGACGTTACTTTAATTTGTTACGTGTTACTGTGGCAACGCGTTATTGCTGCAATTGAGATGATGTCGCATCTCTTAGCTACATTGCTGCTTGCTCTTCTGGCGTCCTCGGCCATAGTCTGTGACATACCATGCCCGAAGGCGCCGACAAGCTATCGCGCGCTTAGTTGGTCTAGGAACCTCGGGCCTAAAACAGCTACCATAATAAGACTGTCACACGGAACCATCAGTCACAGCACGGCCTTGGACACTCAGGAGTCATCGTACTAGCTGCGGCCGCCACGGCGGGATCGGTTAGTGCGAGTACTATCGAATGCGCACCGGTAACGGTCTAAAACTGTCATTGATTTAAGTAGCCTAGATAGTCATCGGGGCACTTCAGTGGGCGGCACATAACTAATGGTCTTATTTGGGAGAAGGAAGCCGTAAAGCGTAAGTTCGACAACCGGAGGGAGCCCGAAAAAAGTGTAGCGATTAGTTTGAGCTCCTGCTCAGAAAGGGTGCACTAAAGGGGCAGAAATGCCCAGAGTGTAGTCGCAGGCAAGCCCTTTATCTTGAATCAATCGGCCAGAAGATTTTAACGGAAGACACGAGGTTTAAGTCCCCATCACCCACACCCGAAAGTTAATGCTCAACGGTCGCAAATAAGGCGGGAGCTACCAGTCAATCACCTGCCACAATGTGTAAGTCCGGTGCTAGCCCGGCCTGTGGCTATAGTGCGTCCTCTACTTTTAACGAGCATGATGGTTGACACTGGACTTTATAAAATGGCGGGCTAAGGCATCTCAGTTCCGGGGCCTTGATTCTTGCAGAACACTCTTGTCAGGAGCCATAGTCGGCGCGGTGCCTTCCACGAAAGTAGCCATAGGTCTAGCTCGGTATACGTACAACTATATTGGGTTCAATTTCCACTACCCCTCTCCGGGGAAGGGGGTACACTGTTTGGACGGGAATCTAAAGGCGTTGGATGTAATATTTCTCTGCGACTCACTGCCTCGAAGGATTCTTTTTGACACCGAATTATGCAGGGAAAGGTATAGTGGCGGCCCGTGTCATTCCTAGGTGCGAACGTCCCCACGAGACCCCTACTGTACTCCTAAAATCGCTGATCATCAACAGATGAACGATTACGATCATGGCGACTCACCCCACTCCAGTAACTTCCACTTCCACCGGTCGGAACGACCGTAAATGACTTATGGCGGCACTAATTGGGTCCGGTAATTATAGGTTGTGATCTTGTTCAAGTTGGCCGTTGTCCGCCAATTGATACGTTCGCGGATTTTGCGCTACACATCGACGCCCCTCATTGCAGGTGAATTCCTAACGTGTGAGTCAGTGTGGGGGACCCAGACGGTGTTACGGGTGTCAATGGCGGACCGCTAGTATCGCGAATCGGGTCAGACACTGCTCTTCAAGGTCTAACCCAGAGGAGCCAATCTAATTACCACTGAGCTTAAGATTCGAATTCGACGTTGCGCGTCTGGTGTCACCTCCCCGACCAAGGTCGGCTTTGTAATTTTAGGCAGCGTACAATAATTCAAGGCCGTTAGGCCACTCCGGGAAGGGGGGGCCAGAAGTACATAGTTGAAACCCAGGGTACGTCGCTACTGAATCTTGTCTTACGACGAATAGTTCCTCCTTATTCGGGGGGATCCGGCAATATTGTCTCCGAAAAAGACCCCTGCAACACTCTAAGTCTCCTTATCTTTCTGCGAGACTGAGCTGGGTGACGTTTGCTTGTACACCCCCGTTATGAGGAATTGATGATGCCTCAACGAACCAGGGATTGTATCCAGAAAAGCGACCGATACGCGGGACACGTAGACCGCTGATTTGATGCCCTGAGAGCATCGGAGTTCGCCTGTTCTTAGGTCTATAACGGTACTGTACCTCCCTCACTGCGACCCCATACACCAGATGCGTCTGCTCAAAAAACGGAAGCACACTCGCGTGAGCGGGGAAGTGGTTTATCAGATCGCGTTGAGCAGGCAGCAGAATGCAGTTGTAACAACTCACACGATCTCGGCGTATTCACTTCTACTAAATATATGCGGGAAAGGTGCAGGAGGACGAAATTGACTGAATCAGTTAGGAACGATCATCGGGCAACACCCAGGATACCCGGACACAACAC
seq00003   GGGGTAAATCATGTTGACAATCGGTCGAGCTCCACTCGGGGCGGCAACTCGGCACGGGGAGTCCTGCCGCTTATGAATCAATAAAATAGCACGTCGATAGACACACCGCTACCTAGGTGTAAACAAACAAGAGCTGCCTTCAGGCCCAAGGACGTTACTTTAATTTGTTACGTGTTACTGTGGCAACGCGTTATTGCTGCAATTGAGATGATGGCGCATCTCTTAGCTACATTGCTGCTTGCTCTTCTGGCGTCCTCGGCCATAGTCTGTGACATACCATGCCCGAAGGCGCCGACAAGCTATCGCGCGCTTAGTTGGTCTAGGAACCTCGGGCCTAAAACAGCTACCATAATAAGACTGTCACACGGAACCATCAGTCACAGCACGGCCTTGGACACTCAGGAGTCATCGTACTAGCTGCGGCCGCCACGGCGGGATCGGTTAGTGCGAGTACTATCGAATGCGCACCGGTAACGGTCTAAAACTGTCATTGATTTAAGTAGCCTAGATAGTCATCGGGGCACTTCAGTGGGCGGCACATAACTAATGGTCTTATTTGGGAGAAGGAAGCCGTAAAGCGTAAGTTCGACAACCGGAGGGAGCCCGAAAAAAGTGTAGCGATTAGTTTGAGCTCCTGCTCAGAAAGGGTGCACTAAAGGGGCAGAAATGCCCAGAGTGTAGTCGCAGGCAAGCCCTTTATCTTGAATCAATCGCCCAGAAGATTTTAACGGAAGACACGAGGTTTAAGTCCCCATCACCCACACCCGAAAGTTAATGCTCAACGGTCGCAAATAAGGCGGGAGCTACCAGTCAATCACCTGCCACAATGTGTAAGTCCGGTGCTAGCCCGGCCTGTGGCTATAGTGCGTCCTCTACTTTTAACGAGCATGATGGTTGACACTGGACTTTATAAAATGGCGGGCTAAGGCATCTCAGTTCCGGGGCCTTGATTCTTGCAGAACACTCTTGTCAGGAGCCATAGTCGGCGCGGTGCCTTCCACGAAAGTAGCCATAGGTCTAGCTCGGTATACGTACAACTATATTGGGTTCAATTTCCACTACCCCTCTCCGGGGAAGGGGGTACACTGTTTGAACGGGAATCTAAAGGCGTTGGATGTAATATTTCTCTGCGACTCACTGCCTCGAAGGATTCTTTTTGACACCGAATTATGCAGGGAAAGGTATAGTGGCGGCCCGTGTCATTCCTAGGTGCGAACGTCCCCACGAGACCCCTACTGTACTCCTAAAATCGCTGATCATCAACAGATGAACGATTACGATCATGGCGACTCACCCCACTCCAGTAACTTCCACTTCCACCGGTCGGAACGACCGTAAATGACTTATGGCGGCACTAATTGGGTCCGGTAATTATAGGTTGTGATCTTGTTCAAGTTGGCCGTTGTCCGCCAATTGATACGTTCGCGGATTTTGCGCTACACATCGACGCCCCTCATTGCAGGTGAATTCCTAACGTGTGAGTCAGTGTGGGGGACCCAGACGGTGTTACGGGTGTCAATGGCGGACCGCTAGTATCGCGAATCGGGTCAGACACTGCTCTTCAAGGTCTAACCTAGAGGAGCCAATCTAATTACCACTGAGCTTAAGATTCGAATTCGACGTTGCGCGTCTGGTGTCACCTCCCCGACCAAGGTCGGCTTTGTAATTTTAGGTAGCGTACAATAATTCAAGGCCGTTAGGCCACTCCGGGAAGGGGGGGCCAGAAGTACATAGTTGAAACCCAGGGTACGTCGCTACTGAATCTTGTCTTACGACGAATAGTTCCTCCTTATTCGGGGGGATCCGGCAATATTGTCTCCGAAAAAGACCCCTGCAACACTCTAAGTCTCCTTATCTTTCTGCGAGACTGAGCTGGGTGACGTTTGCTTGTACACCCCCGTTATGAGGAATTGATGATGCCTCAACGAACCAGGGATTGTATCCAGAAAAGCGACCGATACGCGGGACACGTAGACCGCTGATTTGATGCCCTGAGAGCATCGGAGTTCGCCTGTTCTTAGGTCTATAACGGTACTGTACCTCCCTCACTGCGACCCCATACACCAGATGCGGCTGCTCAAAAAACGGAAGCACACTCGCGTGAGCGGGGAAGTGGTTTATCAGATCGCGTTGAGCAGGCAGCAGAATGCAGTTGTAACAACTCACACGATCTCGGCGTATTCACTTCTACTAAATATATGCGGGAAAGGTGCAGGAGGACGAAATTGACTGAATCAGTTAGGAACGATCATCGGGCAACACCCAGGATACCCGGACACAACAC
seq00004   GGGGTAAATCATGTTGACAATCGGTCGAGCTCCACTCGGGGCGGCAACTCGGCACGGGGAGTCCTGCCGCTTATGAATCAATAAAATAGCACGTCGATAGACACACCGCTACCTAGGTGTAAACAAACAAGAGCTGCCTTCAGGCCCAAGGACGTTACTTTAATTTGTTACGTGTTACTGTGGCAACGCGTTATTGCTGCAATTGAGATGATGGCGCATCTCTTAGCTACATTGCTGCTTGCTCTTCTGGCGTCCTCGGCCATAGTCTGTGACATACCATGCCCGAAGGCGCCGACAAGCTATCGCGCGCTTAGTTGGTCTAGGAACCTCGGGCCTAAAACAGCTACCATAATAAGACTGTCACACGGAACCATCAGTCACAGCACGGCCTTGGACACTCAGGAGTCATCGTACTAGCTGCGGCCGCCACGGCGGGATCGGTTAGTGCGAGTACTATCGAATGCGCACCGGTAACGGTCTAAAACTGTCATTGATTTAAGTAGCCTAGATAGTCATCGGGGCACTTCAGTGGGCGGCACATAACTAATGGTCTTATTTGGGAGAAGGAAGCCGTAAAGCGTAAGTTCGACAACCGGAGGGAGCCCGAAAAAAGTGTAGCGATTAGTTTGAGCTCCTGCTCAGAAAGGGTGCACTAAAGGGGCAGAAATGCCCAGAGTGTAGTCGCAGGCAAGCCCTTTATCTTGAATCAATCGGCCAGAAGATTTTAACGGAAGACACGAGGTTTAAGTCCCCATCACCCACACCCGAAAGTTAATGCTCAACGGTCGCAAATAAGGCGGGAGCTACCAGTCAATCACCTGCCACAATGTGTAAGTCCGGTGCTAGCCCGGCCTGTGGCTATAGTGCGTCCTCTACTTTTAACGAGCATGATGGTTGACACTGGACTTTATAAAATGGCGGGCTAAGGCATCTCAGTTCCGGGGCCTTGATTCTTGCAGAACACTCTTGTCAGGAGCCATAGTCGGCGCGCTGCCTTCCACGAAAGTAGCCATAGGTCTAGCTCGGTATCCGTACAACTATATTGGGTTCAATTTCCACTACCCCTCTCCGGGGAAGGGGGTACACTGTTTGAACGGGAATCTAAAGGCGTTGGATGTAATATTTCTCTGCGACTCACTGCCTCGAAGGATTCTTTTTGACACCGAATTATGCAGGGAAAGGTATAGTGGCGGCCCGTGTCATTCCTAGGTGCGAACGTCCCCACGAGACCCCTACTGTACTCCTAAAATCGCTGATCATCAACAGATGAACGATTACGATCATGGCGACTCACCCCACTCCAGTAACTTCCACTTCCACCGGTCGGAACGACCGTAAATGACTTATGGCGGCACTAATTGGGTCCGGTAATTATAGGTTGTGATCTTGTTCAAGTTGGCCGTTGTCCGCCAATTGATACGTTCGCGGATTTTGCGCTACACATCGACGCCCCTCATTGCAGGTGAATTCCTAACGTGTGAGTCAGTGTGGGGGACCCAGAGGGTGTTACGGGTGTCAATGGCGGACCGCTAGTATCGCGAATCGGGTCAGACACTGCTCTTCAAGGTCTAACCTAGAGGAGCCAATCTAATTACCACTGAGCTTAAGATTCGAATTCGACGTTGCGCGTCTGGTGTCACCTCCCCGACCAAGGTCGGCTTTGTAATTTTAGGTAGCGTACAATAATTCAAGGCCGTTAGGCCACTCCGGGAAGGGGGGGCCAGAAGTACATAGTTGAAACCCAGGGTACGTCGCTACTGAATCTTGTCTTACGACGAATAGTTCCTCCTTATTCGGGGGGATCCGGCAATATTGTCTCCGAAAAAGACCCCTGCAACACTCTAAGTCTCCTTATCTTTCTGCGAGACTGAGCTGGGTGACGTTTGCTTGTACACCCCCGTTATGAGGAATTGATGATGCCTCAACGAACCAGGGATTGTATCCAGAAAAGCGACCGATACGCGGGACACGTAGACCGCTGATTTGATGCCCTGAGAGCATCGGAGTTCGCCTGTTCTTAGGTCTATAACGGTACTGTACCTCCCTCACTGCGACCCCATACACCAGATGCGGCTGCTCAAAAAACGGAAGCACACTCGCGTGAGCGGGGAAGTGGTTTATCAGATCGCGTTGAGCAGGCAGCAGAATGCAGTTGTAACAACTCACACGATCTCGGCGTATTCACTTCTACTAAATATATGCGGGAAAGGTGCAGGAGGACGAAATTGACTGAATCAGTTAGGAACGATCATCGGGCAACACCCAGGATACCCGGACACAACAC
seq00005   GGGGTAAATCATGTTGACAATCGGTCGAGCTCCACTCGGGGCGGCAACTCGGCACGGGGAGTCCTGCCGCTTATGAATCAATAAAATAGCACGTCGATAGACACACCGCTACCTAGGTGTAAACAAACAAGAGCTGCCTTCAGGCCCAAGGACGTTACTTTAATTTGTTACGTGTTACTGTGGCAACGCGTTATTGCTGCAATTGAGATGATGGCGCATCTCTTAGCTACATTGCTGCTTGCTCTTCTGGCGTCCTCGGCCATAGTCTGTGACATACCATGCCCGAAGGCGCCGACAAGCTATCGCGCGCTTAGTTGGTCTAGGAACCTCGGGCCTAAAACAGCTACCATAATAAGACTGTCACACGGAACCATCAGTCACAGCACGGCCTTGGACACTCAGGAGTCATCGTACTAGCTGCGGCCGCCACGGCGGGATCGGTTAGTGCGAGTACTATCGAATGCGCACCGGTAACGGTCTAAAACTGTCATTGATTTAAGTAGCCTAGATAGTCATCGGGGCACTTCAGTGGGCGGCACATAACTAATGGTCTTATTTGGGAGAAGGAAGCCGTAAAGCGTAAGTTCGACAACCGGAGGGAGCCCGAAAAAAGTGTAGCGATTAGTTTGAGCTCCTGCTCAGAAAGGGTGCACTAAAGGGGCAGAAATGCCCAGAGTGTAGTCGCAGGCAAGCCCTTTATCTTGAATCAATCGCCCAGAAGATTTTAACGGAAGACACGAGGTTTAAGTCCCCATCACCCACACCCGAAAGTTAATGCTCAACGGTCGCAAATAAGGCGGGAGCTACCAGTCAATCACCTGCCACAATGTGTAAGTCCGGTGCTAGCCCGGCCTGTGGCTATAGTGCGTCCTCTACTTTTAACGAGCATGATGGTTGACACTGGACTTTATAAAATGGCGGGCTAAGGCATCTCAGTTCCGGGGCCTTGATTCTTGCAGAACACTCTTGTCAGGAGCCATAGTCGGCGCGGTGCCTTCCACGAAAGTAGCCATAGGTCTAGCTCGGTATACGTACAACTATATTGGGTTCAATTTCCACTACCCCTCTCCGGGGAAGGGGGTACACTGTTTGAACGGGAATCTAAAGGCGTTGGATGTAATATTTCTCTGCGACTCACTGCCTCGAAGGATTCTTTTTGACACCGAATTATGCAGGGAAAGGTATAGTGGCGGCCCGTGTCATTCCTAGGTGCGAACGTCCCCACGAGACCCCTACTGTACTCCTAAAATCGCTGATCATCAACAGATGAACGATTACGATCATGGCGACTCACCCCACTCCAGTAACTTCCACTTCCACCGGTCGGAACGACCGTAAATGACTTATGGCGGCACTAATTGGGTCCGGTAATTATAGGTTGTGATCTTGTTCAAGTTGGCCGTTGTCCGCCAATTGATACGTTCGCGGATTTTGCGCTACACATCGACGCCCCTCATTGCAGGTGAATTCCTAACGTGTGAGTCAGTGTGGGGGACCCAGACGGTGTTACGGGTGTCAATGGCGGACCGCTAGTATCGCGAATCGGGTCAGACACTGCTCTTCAAGGTCTAACCTAGAGGAGCCAATCTAATTACCACTGAGCTTAAGATTCGAATTCGACGTTGCGCGTCTGGTGTCACCTCCCCGACCAAGGTCGGCTTTGTAATTTTAGGTAGCGTACAATAATTCAAGGCCGTTAGGCCACTCCGGGAAGGGGGGGCCAGAAGTACATAGTTGAAACCCAGGGTACGTCGCTACTGAATCTTGTCTTACGACGAATAGTTCCTCCTTATTCGGGGGGATCCGGCAATATTGTCTCCGAAAAAGACCCCTGCAACACTCTAAGTCTCCTTATCTTTCTGCGAGACTGAGCTGGGTGACGTTTGCTTGTACACCCCCGTTATGAGGAATTGATGATGCCTCAACGAACCAGGGATTGTATCCAGAAAAGCGACCGATACGCGGGACACGTAGACCGCTGATTTGATGCCCTGAGAGCATCGGAGTTCGCCTGTTCTTAGGTCTATAACGGTACTGTACCTCCCTCACTGCGACCCCATACACCAGATGCGGCTGCTCAAAAAACGGAAGCACACTCGCGTGAGCGGGGAAGTGGTTTATCAGATCGCGTTGAGCAGGCAGCAGAATGCAGTTGTAACAACTCACACGATCTCGGCGTATTCACTTCTACTAAATATATGCGGGAAAGGTGCAGGAGGACGAAATTGACTGAATCAGTTAGGAACGATCATCGGGCAACACCCAGGATACCCGGACACAACAC
seq00006   GGGGTAAATCATGTTGACAATCGGTCGAGCTCCACTCGGGGCGGCAACTCGGCACGGGGAGTCCTGCCGCTTATGAATCAATAAAATAGCACGTCGATAGACACACCGCTACCTAGGTGTAAACAAACAAGAGCTGCCTTCAGGCCCAAGGACGTTACTTTAATTTGTTACGTGTTACTGTGGCAACGCGTTATTGCTGCAATTGAGATGATGGCGCATCTCTTAGCTACATTGCTGCTTGCTCTTCTGGCGTCCTCGGCCATAGTCTGTGACATACCATGCCCGAAGGCGCCGACAAGCTATCGCGCGCTTAGTTGGTCTAGGAACCTCGGGCCTAAAACAGCTACCATAATAAGACTGTCACACGGAACCATCAGTCACAGCACGGCCTTGGACACTCAGGAGTCATCGTACTAGCTGCGGCCGCCACGGCGGGATCGGTTAGTGCGAGTACTATCGAATGCGCACCGGTAACGGTCTAAAACTGTCATTGATTTAAGTAGCCTAGATAGTCATCGGGGCACTTCAGTGGGCGGCACATAACTAATGGTCTTATTTGGGAGAAGGAAGCCGTAAAGCGTAAGTTCGACAACCGGAGGGAGCCCGAAAAAAGTGTAGCGATTAGTTTGAGCTCCTGCTCAGAAAGGGTGCACTAAAGGGGCAGAAATGCCCAGAGTGTAGTCGCAGGCAAGCCCTTTATCTTGAATCAATCGCCCAGAAGATTTTAACGGAAGACACGAGGTTTAAGTCCCCATCACCCACACCCGAAAGTTAATGCTCAACGGTCGCAAATAAGGCGGGAGCTACCAGTCAATCACCTGCCACAATGTGTAAGTCCGGTGCTAGCCCGGCCTGTGGCTATAGTGCGTCCTCTACTTTTAACGAGCATGATGGTTGACACTGGACTTTATAAAATGGCGGGCTAAGGCATCTCAGTTCCGGGGCCTTGATTCTTGCAGAACACTCTTGTCAGGAGCCATAGTCGGCGCGGTGCCTTCCACGAAAGTAGCCATAGGTCTAGCTCGGTATACGTACAACTATATTGGGTTCAATTTCCACTACCCCTCTCCGGGGAAGGGGGTACACTGTTTGAACGGGAATCTAAAGGCGTTGGATGTAATATTTCTCTGCGACTCACTGCCTCGAAGGATTCTTTTTGACACCGAATTATGCAGGGAAAGGTATAGTGGCGGCCCGTGTCATTCCTAGGTGCGAACGTCCCCACGAGACCCCTACTGTACTCCTAAAATCGCTGATCATCAACAGATGAACGATTACGATCATGGCGACTCACCCCACTCCAGTAACTTCCACTTCCACCGGTCGGAACGACCGTAAATGACTTATGGCGGCACTAATTGGGTCCGGTAATTATAGGTTGTGATCTTGTTCAAGTTGGCCGTTGTCCGCCAATTGATACGTTCGCGGATTTTGCGCTACACATCGACGCCCCTCATTGCAGGTGAATTCCTAACGTGTGAGTCAGTGTGGGGGACCCAGACGGTGTTACGGGTGTCAATGGCGGACCGCTAGTATCGCGAATCGGGTCAGACACTGCTCTTCAAGGTCTAACCTAGAGGAGCCAATCTAATTACCACTGAGCTTAAGATTCGAATTCGACGTTGCGCGTCTGGTGTCACCTCCCCGACCAAGGTCGGCTTTGTAATTTTAGGTAGCGTACAATAATTCAAGGCCGTTAGGCCACTCCGGGAAGGGGGGGCCAGAAGTACATAGTTGAAACCCAGGGTACGTCGCTACTGAATCTTGTCTTACGACGAATAGTTCCTCCTTATTCGGGGGGATCCGGCAATATTGTCTCCGAAAAAGACCCCTGCAACACTCTAAGTCTCCTTATCTTTCTGCGAGACTGAGCTGGGTGACGTTTGCTTGTACACCCCCGTTATGAGGAATTGATGATGCCTCAACGAACCAGGGATTGTATCCAGAAAAGCGACCGATACGCGGGACACGTAGACCGCTGATTTGATGCCCTGAGAGCATCGGAGTTCGCCTGTTCTTAGGTCTATAACGGTACTGTACCTCCCTCACTGCGACCCCATACACCAGATGCGGCTGCTCAAAAAACGGAAGCACACTCGCGTGAGCGGGGAAGTGGTTTATCAGATCGCGTTGAGCAGGCAGCAGAATGCAGTTGTAACAACTCACACGATCTCGGCGTATTCACTTCTACTAAATATATGCGGGAAAGGTGCAGGAGGACGAAATTGACTGAATCAGTTAGGAACGATCATCGGGCAACACCCAGGATACCCGGACACAACAC
seq00007   GGGGTAAATCATGTTGACAATCGGTCGAGCTCCACTCGGGGCGGCAACTCGGCACGGGGAGTCCTGCCGCTTATGAATCAATAAAATAGCACGTCGATAGACACACCGCTACCTAGGTGTAAACAAACAAGAGCTGCCTTCAGGCCCAAGGACGTTACTTTAATTTGTTACGTGTTACTGTGGCAACGCGTTATTGCTGCAATTGAGATGATGGCGCATCACTTAGCTACATTGCTGCTTGCTCTTCTGGCGTCCTCGGCCATAGTCTGTGACATACCATGCCCGAAGGCGCCGACAAGCTATCGCGCGCTTAGTTGGTCTAGGAACCTCGGGCCTAAAACAGCTACCATAATAAGACTGTCACACGGAACCATCAGTCACAGCACGGCCTTGGACACTCAGGAGTCATCGTACTAGCTGCGGCCGCCACGGCGGGATCGGTTAGTGCGAGTACTATCGAATGTGCACCGGTAACGGTCTAAAACTGTCATTGATTTAAGTAGCCTAGATAGTCATCGGGGCACTTCAGTGGGCGGCACATAACTAATGGTCTTATTTGGGAGAAGGAAGCCGTAAAGCGTAAGTTCGACAACCGGAGGGAGCCCGAAAAAAGTGTAGCGATTAGTTTGAGCTCCTGCTCAGAAAGGGTGCACTAAAGGGGCAGAAATGCCCAGAGTGTAGTCGCAGGCAAGCCCTTTATCTTGAATCAATCGGCCAGAAGATTTTAACGGAAGACACGAGGTTTAAGTCCCCATCACCCACACCCGAAAGTTAATGCTCAACGGTCGCAAATAAGGCGGGAGCTACCAGTCAATCACCTGCCACAATGTGTAAGTCCGGTGCTAGCCCGGCCTGTGGCTATAGTGCGTCCTCTACTTTTAACGAGCATGATGGTTGACACTGGACTTTATAAAATGGCGGGCTAAGGCATCTCAGTTCCGGGGCCTTGATTCTTGCAGAACACTCTTGTCAGGAGCCATAGTCGGCGCGGTGCCTTCCACGAAAGTAGCCATAGGTCTAGCTCGGTATACGTACAACTATATTGGGTTCAATTTCCACTACCCCTCTCCGGGGAAGGGGGTACACTGTTTGAACGGGAATCTAAAGGCGTTGGATGTAATATTTCTCTGCGACTCACTGCCTCGAAGGATTCTTTTTGACACCGAATTATGCAGGGAAAGGTATAGTGGCGGCCCGTGTCATTCCTAGGTGCGAACGTCCCCACGAGACCCCTACTGTACTCCTAAAATCGCTGATCATCAACAGATGAACGATTACGATCATGGCGACTCACCCCACTCCAGTAACTTCCACTTCCACCGGTCGGAACGACCGTAAATGACTTATGGCGGCACTAATTGGGTCCGGTAATTATAGGTTGTGATCTTGTTCAAGTTGGCCGTTGTCCGCCAATTGATACGTTCGCGGATTTTGCGCTACACATCGACGCCCCTCATTGCAGGTGAATTCCTAACGTGTGAGTCAGTGTGGGGGACCCAGAGGGTGTTACGGGTGTCAATGGCGGACCGCTAGTATCGCGAATCGGGTCAGACACTGCTCTTCAAGGTCTAACCTAGAGGAGCCAATCTAATTACCACTGAGCTTAAGATTCGAATTCGACGTTGCGCGTCTGGTGTCACCTCCCCGACCAAGGTCGGCTTTGTAATTTTAGGTAGCGTACAATAATTCAAGGCCGTTAGGCCACTCCGGGAAGGGGGGGCCAGAAGTACATAGTTGAAACCCAGGGTACGTCGCTACTGAATCTTGTCTTACGACGAATAGTTCCTCCTTATTCGGGGGGATCCGGCAATATTGTCTCCGAAAAAGACCCCTGCAACACTCTAAGTCTCCTTATCTTTCTGCGAGACTGAGCTGGGTGACGTTTGCTTGTACACCCCCGTTATGAGGAATTGATGATGCCTCAACGAACCAGGGATTGTATCCAGAAAAGCGACCGATACGCGGGACACGTAGACCGCTGATTTGATGCCCTGAGAGCATCGGAGTTCGCCTGTTCTTAGGTCTATAACGGTACTGTACCTCCCTCACTGCGACCCCATACACCAGATGCGGCTGCTCAAAAAACGGAAGCACACTCGCGTGAGCGGGGAAGTGGTTTATCAGATCGCGTTGAGCAGGCAGCAGAATGCAGTTGTAACAACTCACACGATCTCGGCGTATTCACTTCTACTAAATATATGCGGGAAAGGTGCAGGAGGACGAAATTGACTGAATCAGTTAGGAACGATCATCGGGCAACACCCAGGATACCCGGACACAACAC
seq00008   GGGGTAAATCATGTTGACAATCGGTCGAGCTCCACTCGGGGCGGCAACTCGGCACGGGGAGTCCTGCCGCTTATGAATCAATAAAATAGCACGTCGATAGACACACCGCTACCTAGGTGTAAACAAACAAGAGCTGCCTTCAGGCCCAAGGACGTTACTTTAATTTGTTACGTGTTACTGTGGCAACGCGTTATTGCTGCAATTGAGATGATGGCGCATCTCTTAGCTACATTGCTGCTTGCTCTTCTGGCGTCCTCGGCCATAGTCTGTGACATACCATGCCCGAAGGCGCCGACAAGCTATCGCGCGCTTAGTTGGTCTAGGAACCTCGGGCCTAAAACAGCTACCATAATAAGACTGTCACACGGAACCATCAGTCACAGCACGGCCTTGGACACTCAGGAGTCATCGTACTAGCTGCGGCCGCCACGGCGGGATCGGTTAGTGCGAGTACTATCGAATGCGCACCGGTAACGGTCTAAAACTGTCATTGATTTAAGTAGCCTAGATAGTCATCGGGGCACTTCAGTGGGCGGCACATAACTAATGGTCTTATTTGGGAGAAGGAAGCCGTAAAGCGTAAGTTCGACAACCGGAGGGAGCCCGAAAAAAGTGTAGCGATTAGTTTGAGCTCCTGCTCAGAAAGGGTGCACTAAAGGGGCAGAAATGCCCAGAGTGTAGTCGCAGGCAAGCCCTTTATCTTGAATCAATCGCCCAGAAGATTTTAACGGAAGACACGAGGTTTAAGTCCCCATCACCCACACCCGAAAGTTAATGCTCAACGGTCGCAAATAAGGCGGGAGCTACCAGTCAATCACCTGCCACAATGTGTAAGTCCGGTGCTAGCCCGGCCTGTGGCTATAGTGCGTCCTCTACTTTTAACGAGCATGATGGTTGACACTGGACTTTATAAAATGGCGGGCTAAGGCATCTCAGTTCCGGGGCCTTGATTCTTGCAGAACACTCTTGTCAGGAGCCATAGTCGGCGCGCTGCCTTCCACGAAAGTAGCCATAGGTCTAGCTCGGTATCCGTACAACTATATTGGGTTCAATTTCGACTACCCCTCTCCGGGGAAGGGGGTACACTGTTTGAACGGGAATCTAAAGGCGTTGGATGTAATATTTCTCTGCGACTCACTGCCTCGAAGGATTCTTTTTGACACCGAATTATGCAGGGAAAGGTATGGTGGCGGCCCGTGTCATTCCCAGGTGCGAACGTCCCCACGAGACCCCTACTGTACTCCTAAAATCGCTGATCATCAACAGATGAACGATTACGATCATGGCGACTCACCCCACTCCAGTAACTTCCACTTCCACCGGTCGGAACGACCGTAAATGACTTATGGCGGCACTAATTGGGTCCGGTAATTATAGGTTGTGATCTTGTTCAAGTTGGCCGTTGTCCGCCAATTGATACGTTCGCGGATTTTGCGCTACACATCGACGCCCCTCATTGCAGGTGAATTCCTAACGTGTGAGTCAGTGTGGGGGACCCAGAGGGTGTTACGGGTGTCAATGGCGGACCGCTAGTATCGCGAATCGGGTCAGACACTGCTCTTCAAGGTCTAACCCAGAGGAGCCAATCTAATTACCACTGAGCTTAAGATTCGAATTCGACGTTGCGCGTCTGGTGTCACCTCCCCGACCAAGGTCGGCTTTGTAATTTTAGGTAGCGTACAATAATTCAAGGCCGTTAGGCCACTCCGGGAAGGGGGGGCCAGAAGTACATAGTTGAAACCCAGGGTACGTCGCTACTGAATCTTGTCTTACGACGAATAGTTCCTCCTTATTCGGGGGGATCCGGCAATATTGTCTCCGAAAAAGACCCCTGCAACACTCTAAGTCTCCTTATCTTTCTGCGAGACTGAGCTGGGTGACGTTTGCTTGTACACCCCCGTTATGAGGAATTGATGATGCCTCAACGAACCAGGGATTGTATCCAGAAAAGCGACCGATACGCGGGACACGTAGACCGCTGATTTGATGCCCTGAGAGCATCGGAGTTCGCCTGTTCTTAGGTCTATAACGGTACTGTACCTCCCTCACTGCGACCCCATACACCAGATGCGTCTGCTCAAAAAACGGAAGCACACTCGCGTGAGCGGGGAAGTGGTTTATCAGATCGCGTTGAGCAGGCAGCAGAATGCAGTTGTAACAACTCACACGATCTCGGCGTATTCACTTCTACTAAATATATGCGGGAAAGGTGCAGGAGGACGAAATTGACTGAATCAGTTAGGAACGATCATCGGGCAACACCCAGGATACCCGGACACAACAC
seq00009   GGGGTAAATCATGTTGACAATCGGTCGAGCTCCACTCGGGGCGGCAACTCGGCACGGGGAGTCCTGCCGCTTATGAATCAATAAAATAGCACGTCGATAGACACACCGCTACCTAGGTGTAAACAAACAAGAGCTGCCTTCAGGCCCAAGGACGTTACTTTAATTTGTTACGTGTTACTGTGGCAACGCGTTATTGCTGCAATTGAGATGATGGCGCATCTCTTAGCTACATTGCTGCTTGCTCTTCTGGCGTCCTCGGCCATAGTCTGTGACATACCATGCCCGAAGGCGCCGACAAGCTATCGCGCGCTTAGTTGGTCTAGGAACCTCGGGCCTAAAACAGCTACCATAATAAGACTGTCACACGGAACCATCAGTCACAGCACGGCCTTGGACACTCAGGAGTCATCGTACTAGCTGCGGCCGCCACGGCGGGATCGGTTAGTGCGAGTACTATCGAATGCGCACCGGTAACGGTCTAAAACTGTCATTGATTTAAGTAGCCTAGATAGTCATCGGGGCACTTCAGTGGGCGGCACATAACTAATGGTCTTATTTGGGAGAAGGAAGCCGTAAAGCGTAAGTTCGACAACCGGAGGGAGCCCGAAAAAAGTGTAGCGATTAGTTTGAGCTCCTGCTCAGAAAGGGTGCACTAAAGGGGCAGAAATGCCCAGAGTGTAGTCGCAGGCAAGCCCTTTATCTTGAATCAATCGCCCAGAAGATTTTAACGGAAGACACGAGGTTTAAGTCCCCATCACCCACACCCGAAAGTTAATGCTCAACGGTCGCTAATAAGGCGGGAGCTACCAGTGAATCACCTGCCACAATGTGTAAGTCCGGTGCTAGCCCGGCCTGTGGCTATAGTGCGTCCTCTACTTTTAACGAGCATGATGGTTGACACTGGACTTTATAAAATGGCGGGCTAAGGCATCTCAGTTCCGGGGCCTTGATTCTTGCAGAACACTCTTGTCAGGAGCCATAGTCGGCGCGCTGCCTTCCACGAAAGTAGCCATAGGTCTAGCTCGGTATCCGTACAACTATATTGGGTTCAATTTCCACTACCCCTCTCCGGGGAAGGGGGTACACTGTTTGAACGGGAATCTAAAGGCGTTGGATGTAATATTTCTCTGCGACTCACTGCCTCGAAGGATTCTTTTTGACACCGAATTATGCAGGGAAAGGTATAGTGGCGGCCCGTGTCATTCCTAGGTGCGAACGTCCCCACGAGACCCCTACTGTACTCCTAAAATCGCTGATCATCAACAGATGAACGATTACGATCATGGCGACTCACCCCACTCCAGTAACTTCCACTTCCACCGGTCGGAACGACCGTAAATGACTTATGGCGGCACTAATTGGGTCCGGTAATTATAGGTTGTGATCTTGTTCAAGTTGGCCGTTGTCCGCCAATTGATACGTTCGCGGATTTTGCGCTACACATCGACGCCCCTCATTGCAGGTGAATTCCTAACGTGTGAGTCAGTGTGGGGGACCCAGAGGGTGTTACGGGTGTCAATGGCGGACCGCTAGTATCGCGAATCGGGTCAGACACTGCTCTTCAAGGTCTAACCTAGAGGAGCCAATCTAATTACCACTGAGCTTAAGATTCGAATTCGACGTTGCGCGTCTGGTGTCACCTCCCCGACCAAGGTCGGCTTTGTAATTTTAGGTAGCGTACAATAATTCAAGGCCGTTAGGCCACTCCGGGAAGGGGGGGCCAGAAGTACATAGTTGAAACCCAGGGTACGTCGCTACTGAATCTTGTCTTACGACGAATAGTTCCTCCTTATTCGGGGGGATCCGGCAATATTGTCTCCGAAAAAGACCCCTGCAACACTCTAAGTCTCCTTATCTTTCTGCGAGACTGAGCTGGGTGACGTTTGCTTGTACACCCCCGTTATGAGGAATTGATGATGCCTCAACGAACCAGGGATTGTATCCAGAAAAGCGACCGATACGCGGGACACGTAGACCGCTGATTTGATGCCCTGAGAGCATCGGAGTTCGCCTGTTCTTAGGTCTATAACGGTACTGTACCTCCCTCACTGCGACCCCATACACCAGATGCGGCTGCTCAAAAAACGGAAGCACACTCGCGTGAGCGGGGAAGTGGTTTATCAGATCGCGTTGAGCAGGCAGCAGAATGCAGTTGTAACAACTCACACGATCTCGGCGTATTCACTTCTACTAAATATATGCGGGAAAGGTGCAGGAGGACGAAATTGACTGAATCAGTTAGGAACGATCATCGGGCAACACCCAGGATACCCGGACACAACAC
seq00010   GGGGTAAATCATGTTGACAATCGGTCGAGCTCCACTCGGGGCGGCAACTCGGCACGGGGAGTCCTGCCGCTTATGAATCAATAAAATAGCACGTCGATAGACACACCGCTACCTAGGTGTAAACAAACAAGAGCTGCCTTCAGGCCCAAGGACGTTACTTTAATTTGTTACGTGTTACTGTGGCAACGCGTTATTGCTGCAATTGAGATGATGGCGCATCTCTTAGCTACATTGCTGCTTGCTCTTCTGGCGTCCTCGGCCATAGTCTGTGACATACCATGCCCGAAGGCGCCGACAAGCTATCGCGCGCTTAGTTGGTCTAGGAACCTCGGGCCTAAAACAGCTACCATAATAAGACTGTCACACGGAACCATCAGTCACAGCACGGCCTTGGACACTCAGGAGTCATCGTACTAGCTGCGGCCGCCACGGCGGGATCGGTTAGTGCGAGTACTATCGAATGCGCACCGGTAACGGTCTAAAACTGTCATTGATTTAAGTAGCCTAGATAGTCATCGGGGCACTTCAGTGGGCGGCACATAACTAATGGTCTTATTTGGGAGAAGGAAGCCGTAAAGCGTAAGTTCGACAACCGGAGGGAGCCCGAAAAAAGTGTAGCGATTAGTTTGAGCTCCTGCTCAGAAAGGGTGCACTAAAGGGGCAGAAATGCCCAGAGTGTAGTCGCAGGCAAGCCCTTTATCTTGAATCAATCGCCCAGAAGATTTTAACGGAAGACACGAGGTTTAAGTCCCCATCACCCACACCCGAAAGTTAATGCTCAACGGTCGCTAATAAGGCGGGAGCTACCAGTCAATCACCTGCCACAATGTGTAAGTCCGGTGCTAGCCCGGCCTGTGGCTATAGTGCGTCCTCTACTTTTAACGAGCATGATGGTTGACACTGGACTTTATAAAATGGCGGGCTAAGGCATCTCAGTTCCGGGGCCTTGATTCTTGCAGAACACTCTTGTCAGGAGCCATAGTCGGCGCGCTGCCTTCCACGAAAGTAGCCATAGGTCTAGCTCGGTATCCGTACAACTATATTGGGTTCAATTTCGACTACCCCTCTCCGGGGAAGGGGGTACACTGTTTGAACGGGAATCTAAAGGCGTTGGATGTAATATTTCTCTGCGACTCACTGCCTCGAAGGATTCTTTTTGACACCGAATTATGCAGGGAAAGGTATAGTGGCGGCCCGTGTCATTCCCAGGTGCGAACGTCCCCACGAGACCCCTACTGTACTCCTAAAATCGCTGATCATCAACAGATGAACGATTACGATCATGGCGACTCACCCCACTCCAGTAACTTCCACTTCCACCGGTCGGAACGACCGTAAATGACTTATGGCGGCACTAATTGGGTCCGGTAATTATAGGTTGTGATCTTGTTCAAGTTGGCCGTTGTCCGCCAATTGATACGTTCGCGGATTTTGCGCTACACATCGACGCCCCTCATTGCAGGTGAATTCCTAACGTGTGAGTCAGTGTGGGGGACCCAGAGGGTGTTACGGGTGTCAATGGCGGACCGCTAGTATCGCGAATCGGGTCAGACACTGCTCTTCAAGGTCTAACCTAGAGGAGCCAATCTAATTACCACTGAGCTTAAGATTCGAATTCGACGTTGCGCGTCTGGTGTCACCTCCCCGACCAAGGTCGGCTTTGTAATTTTAGGTAGCGTACAATAATTCAAGGCCGTTAGGCCACTCCGGGAAGGGGGGGCCAGAAGTACATAGTTGAAACCCAGGGTACGTCGCTACTGAATCTTGTCTTACGACGAATAGTTCCTCCTTATTCGGGGGGATCCGGCAATATTGTCTCCGAAAAAGACCCCTGCAACACTCTAAGTCTCCTTATCTTTCTGCGAGACTGAGCTGGGTGACGTTTGCTTGTACACCCCCGTTATGAGGAATTGATGATGCCTCAACGAACCAGGGATTGTATCCAGAAAAGCGACCGATACGCGGGACACGTAGACCGCTGATTTGATGCCCTGAGAGCATCGGAGTTCGCCTGTTCTTAGGTCTATAACGGTACTGTACCTCCCTCACTGCGACCCCATACACCAGATGCGGCTGCTCAAAAAACGGAAGCACACTCGCGTGAGCGGGGAAGTGGTTTATCAGATCGCGTTGAGCAGGCAGCAGAATGCAGTTGTAACAACTCACACGATCTCGGCGTATTCACTTCTACTAAATATATGCGGGAAAGGTGCAGGAGGACGAAATTGACTGAATCAGTTAGGAACGATCATCGGGCAACACCCAGGATACCCGGACACAACAC
seq00011   GGGGTAAATCATGTTGACAATCGGTCGAGCTCCACTCGGGGCGGCAACTCGGCACGGGGAGTCCTGCCGCTTATGAATCAATAAAATAGCACGTCGATAGACACACCGCTACCTAGGTGTAAACAAACAAGAGCTGCCTTCAGGCCCAAGGACGTTACTTTAATTTGTTACGTGTTACTGTGGCAACGCGTTATTGCTGCAATTGAGATGATGGCGCATCTCTTAGCTACATTGCTGCTTGCTCTTCTGGCGTCCTCGGCCATAGTCTGTGACATACCATGCCCGAAGGCGCCGACAAGCTATCGCGCGCTTAGTTGGTCTAGGAACCTCGGGCCTAAAACAGCTACCATAATAAGACTGTCACACGGAACCATCAGTCACAGCACGGCCTTGGACACTCAGGAGTCATCGTACTAGCTGCGGCCGCCACGGCGGGATCGGTTAGTGCGAGTACTATCGAATGCGCACCGGTAACGGTCTAAAACTGTCATTGATTTAAGTAGCCTAGATAGTCATCGGGGCACTTCAGTGGGCGGCACATAACTAATGGTCTTATTTGGGAGAAGGAAGCCGTAAAGCGTAAGTTCGACAACCGGAGGGAGCCCGAAAAAAGTGTAGCGATTAGTTTGAGCTCCTGCTCAGAAAGGGTGCACTAAAGGGGCAGAAATGCCCAGAGTGTAGTCGCAGGCAAGCCCTTTATCTTGAATCAATCGCCCAGAAGATTTTAACGGAAGACACGAGGTTTAAGTCCCCATCACCCACACCCGAAAGTTAATGCTCAACGGTCGCTAATAAGGCGGGAGCTACCAGTCAATCACCTGCCACAATGTGTAAGTCCGGTGCTAGCCCGGCCTGTGGCTATAGTGCGTCCTCTACTTTTAACGAGCATGATGGTTGACACTGGACTTTATAAAATGGCGGGCTAAGGCATCTCAGTTCCGGGGCCTTGATTCTTGCAGAACACTCTTGTCAGGAGCCATAGTCGGCGCGCTGCCTTCCACGAAAGTAGCCATAGGTCTAGCTCGGTATCCGTACAACTATATTGGGTTCAATTTCGACTACCCCTCTCCGGGGAAGGGGGTACACTGTTTGAACGGGAATCTAAAGGCGTTGGATGTAATATTTCTCTGCGACTCACTGCCTCGAAGGATTCTTTTTGACACCGAATTATGCAGGGAAAGGTATAGTGGCGGCCCGTGTCATTCCCAGGTGCGAACGTCCCCACGAGACCCCTACTGTACTCCTAAAATCGCTGATCATCAACAGATGAACGATTACGATCATGGCGACTCACCCCACTCCAGTAACTTCCACTTCCACCGGTCGGAACGACCGTAAATGACTTATGGCGGCACTAATTGGGTCCGGTAATTATAGGTTGTGATCTTGTTCAAGTTGGCCGTTGTCCGCCAATTGATACGTTCGCGGATTTTGCGCTACACATCGACGCCCCTCATTGCAGGTGAATTCCTAACGTGTGAGTCAGTGTGGGGGACCCAGAGGGTGTTACGGGTGTCAATGGCGGACCGCTAGTATCGCGAATCGGGTCAGACACTGCTCTTCAAGGTCTAACCTAGAGGAGCCAATCTAATTACCACTGAGCTTAAGATTCGAATTCGACGTTGCGCGTCTGGTGTCACCTCCCCGACCAAGGTCGGCTTTGTAATTTTAGGTAGCGTACAATAATTCAAGGCCGTTAGGCCACTCCGGGAAGGGGGGGCCAGAAGTACATAGTTGAAACCCAGGGTACGTCGCTACTGAATCTTGTCTTACGACGAATAGTTCCTCCTTATTCGGGGGGATCCGGCAATATTGTCTCCGAAAAAGACCCCTGCAACACTCTAAGTCTCCTTATCTTTCTGCGAGACTGAGCTGGGTGACGTTTGCTTGTACACCCCCGTTATGAGGAATTGATGATGCCTCAACGAACCAGGGATTGTATCCAGAAAAGCGACCGATACGCGGGACACGTAGACCGCTGATTTGATGCCCTGAGAGCATCGGAGTTCGCCTGTTCTTAGGTCTATAACGGTACTGTACCTCCCTCACTGCGACCCCATACACCAGATGCGGCTGCTCAAAAAACGGAAGCACACTCGCGTGAGCGGGGAAGTGGTTTATCAGATCGCGTTGAGCAGGCAGCAGAATGCAGTTGTAACAACTCACACGATCTCGGCGTATTCACTTCTACTAAATATATGCGGGAAAGGTGCAGGAGGACGAAATTGACTGAATCAGTTAGGAACGATCATCGGGCAACACCCAGGATACCCGGACACAACAC
seq00012   GGGGTAAATCATGTTGACAATCGGTCGAGCTCCACTCGGGGCGGCAACTCGGCACGGGGAGTCCTGCCGCTTATGAATCAATAAAATAGCACGTCGATAGACACACCGCTACCTAGGTGTAAACAAACAAGAGCTGCCTTCAGGCCCAAGGACGTTACTTTAATTTGTTACGTGTTACTGTGGCAACGCGTTATTGCTGCAATTGAGATGATGGCGCATCTCTTAGCTACATTGCTGCTTGCTCTTCTGGCGTCCTCGGCCATAGTCTGTGACATACCATGCCCGAAGGCGCCGACAAGCTATCGCGCGCTTAGTTGGTCTAGGAACCTCGGGCCTAAAACAGCTACCATAATAAGACTGTCACACGGAACCATCAGTCACAGCACGGCCTTGGACACTCAGGAGTCATCGTACTAGCTGCGGCCGCCACGGCGGGATCGGTTAGTGCGAGTACTATCGAATGCGCACCGGTAACGGTCTAAAACTGTCATTGATTTAAGTAGCCTAGATAGTCATCGGGGCACTTCAGTGGGCGGCACATAACTAATGGTCTTATTTGGGAGAAGGAAGCCGTAAAGCGTAAGTTCGACAACCGGAGGGAGCCCGAAAAAAGTGTAGCGATTAGTTTGAGCTCCTGCTCAGAAAGGGTGCACTAAAGGGGCAGAAATGCCCAGAGTGTAGTCGCAGGCAAGCCCTTTATCTTGAATCAATCGCCCAGAAGATTTTAACGGAAGACACGAGGTTTAAGTCCCCATCACCCACACCCGAAAGTTAATGCTCAACGGTCGCTAATAAGGCGGGAGCTACCAGTCAATCACCTGCCACAATGTGTAAGTCCGGTGCTAGCCCGGCCTGTGGCTATAGTGCGTCCTCTACTTTTAACGAGCATGATGGTTGACACTGGACTTTATAAAATGGCGGGCTAAGGCATCTCAGTTCCGGGGCCTTGATTCTTGCAGAACACTCTTGTCAGGAGCCATAGTCGGCGCGCTGCCTTCCACGAAAGTAGCCATAGGTCTAGCTCGGTATCCGTACAACTATATTGGGTTCAATTTCCACTACCCCTCTCCGGGGAAGGGGGTACACTGTTTGAACGGGAATCTAAAGGCGTTGGATGTAATATTTCTCTGCGACTCACTGCCTCGAAGGATTCTTTTTGACACCGAATTATGCAGGGAAAGGTATAGTGGCGGCCCGTGTCATTCCTAGGTGCGAACGTCCCCACGAGACCCCTACTGTACTCCTAAAATCGCTGATCATCAACAGATGAACGATTACGATCATGGCGACTCACCCCACTCCAGTAACTTCCACTTCCACCGGTCGGAACGACCGTAAATGACTTATGGCGGCACTAATTGGGTCCGGTAATTATAGGTTGTGATCTTGTTCAAGTTGGCCGTTGTCCGCCAATTGATACGTTCGCGGATTTTGCGCTACACATCGACGCCCCTCATTGCAGGTGAATTCCTAACGTGTGAGTCAGTGTGGGGGACCCAGAGGGTGTTACGGGTGTCAATGGCGGACCGCTAGTATCGCGAATCGGGTCAGACACTGCTCTTCAAGGTCTAACCTAGAGGAGCCAATCTAATTACCACTGAGCTTAAGATTCGAATTCGACGTTGCGCGTCTGGTGTCACCTCCCCGACCAAGGTCGGCTTTGTAATTTTAGGTAGCGTACAATAATTCAAGGCCGTTAGGCCACTCCGGGAAGGGGGGGCCAGAAGTACATAGTTGAAACCCAGGGTACGTCGCTACTGAATCTTGTCTTACGACGAATAGTTCCTCCTTATTCGGGGGGATCCGGCAATATTGTCTCCGAAAAAGACCCCTGCAACACTCTAAGTCTCCTTATCTTTCTGCGAGACTGAGCTGGGTGACGTTTGCTTGTACACCCCCGTTATGAGGAATTGATGATGCCTCAACGAACCAGGGATTGTATCCAGAAAAGCGACCGATACGCGGGACACGTAGACCGCTGATTTGATGCCCTGAGAGCATCGGAGTTCGCCTGTTCTTAGGTCTATAACGGTACTGTACCTCCCTCACTGCGACCCCATACACCAGATGCGGCTGCTCAAAAAACGGAAGCACACTCGCGTGAGCGGGGAAGTGGTTTATCAGATCGCGTTGAGCAGGCAGCAGAATGCAGTTGTAACAACTCACACGATCTCGGCGTATTCACTTCTACTAAATATATGCGGGAAAGGTGCAGGAGGACGAAATTGACTGAATCAGTTAGGAACGATCATCGGGCAACACCCAGGATACCCGGACACAACAC
seq00013   GGGGTAAATCATGTTGACAATCGGTCGAGCTCCACTCGGGGCGGCAACTCGGCACGGGGAGTCCTGCCGCTTATGAATCAATAAAATAGCACGTCGATAGACACACCGCTACCTAGGTGTAAACAAACAAGAGCTGCCTTCAGGCCCAAGGACGTTACTTTAATTTGTTACGTGTTACTGTGGCAACGCGTTATTGCTGCAATTGAGATGATGGCGCATCTCTTAGCTACATTGCTGCTTGCTCTTCTGGCGTCCTCGGCCATAGTCTGTGACATACCATGCCCGAAGGCGCCGACAAGCTATCGCGCGCTTAGTTGGTCTAGGAACCTCGGGCCTAAAACAGCTACCATAATAAGACTGTCACACGGAACCATCAGTCACAGCACGGCCTTGGACACTCAGGAGTCATCGTACTAGCTGCGGCCGCCACGGCGGGATCGGTTAGTGCGAGTACTATCGAATGCGCACCGGTAACGGTCTAAAACTGTCATTGATTTAAGTAGCCTAGATAGTCATCGGGGCACTTCAGTGGGCGGCACATAACTAATGGTCTTATTTGGGAGAAGGAAGCCGTAAAGCGTAAGTTCGACAACCGGAGGGAGCCCGAAAAAAGTGTAGCGATTAGTTTGAGCTCCTGCTCAGAAAGGGTGCACTAAAGGGGCAGAAATGCCCAGAGTGTAGTCGCAGGCAAGCCCTTTATCTTGAATCAATCGCCCAGAAGATTTTAACGGAAGACACGAGGTTTAAGTCCCCATCACCCACACCCGAAAGTTAATGCTCAACGGTCGCTAATAAGGCGGGAGCTACCAGTCAATCACCTGCCACAATGTGTAAGTCCGGTGCTAGCCCGGCCTGTGGCTATAGTGCGTCCTCTACTTTTAACGAGCATGATGGTTGACACTGGACTTTATAAAATGGCGGGCTAAGGCATCTCAGTTCCGGGGCCTTGATTCTTGCAGAACACTCTTGTCAGGAGCCATAGTCGGCGCGCTGCCTTCCACGAAAGTAGCCATAGGTCTAGCTCGGTATCCGTACAACTATATTGGGTTCAATTTCGACTACCCCTCTCCGGGGAAGGGGGTACACTGTTTGAACGGGAATCTAAAGGCGTTGGATGTAATATTTCTCTGCGACTCACTGCCTCGAAGGATTCTTTTTGACACCGAATTATGCAGGGAAAGGTATAGTGGCGGCCCGTGTCATTCCCAGGTGCGAACGTCCCCACGAGACCCCTACTGTACTCCTAAAATCGCTGATCATCAACAGATGAACGATTACGATCATGGCGACTCACCCCACTCCAGTAACTTCCACTTCCACCGGTCGGAACGACCGTAAATGACTTATGGCGGCACTAATTGGGTCCGGTAATTATAGGTTGTGATCTTGTTCAAGTTGGCCGTTGTCCGCCAATTGATACGTTCGCGGATTTTGCGCTACACATCGACGCCCCTCATTGCAGGTGAATTCCTAACGTGTGAGTCAGTGTGGGGGACCCAGAGGGTGTTACGGGTGTCAATGGCGGACCGCTAGTATCGCGAATCGGGTCAGACACTGCTCTTCAAGGTCTAACCTAGAGGAGCCAATCTAATTACCACTGAGCTTAAGATTCGAATTCGACGTTGCGCGTCTGGTGTCACCTCCCCGACCAAGGTCGGCTTTGTAATTTTAGGTAGCGTACAATAATTCAAGGCCGTTAGGCCACTCCGGGAAGGGGGGGCCAGAAGTACATAGTTGAAACCCAGGGTACGTCGCTACTGAATCTTGTCTTACGACGAATAGTTCCTCCTTATTCGGGGGGATCCGGCAATATTGTCTCCGAAAAAGACCCCTGCAACACTCTAAGTCTCCTTATCTTTCTGCGAGACTGAGCTGGGTGACGTTTGCTTGTACACCCCCGTTATGAGGAATTGATGATGCCTCAACGAACCAGGGATTGTATCCAGAAAAGCGACCGATACGCGGGACACGTAGACCGCTGATTTGATGCCCTGAGAGCATCGGAGTTCGCCTGTTCTTAGGTCTATAACGGTACTGTACCTCCCTCACTGCGACCCCATACACCAGATGCGGCTGCTCAAAAAACGGAAGCACACTCGCGTGAGCGGGGAAGTGGTTTATCAGATCGCGTTGAGCAGGCAGCAGAATGCAGTTGTAACAACTCACACGATCTCGGCGTATTCACTTCTACTAAATATATGCGGGAAAGGTGCAGGAGGACGAAATTGACTGAATCAGTTAGGAACGATCATCGGGCAACACCCAGGATACCCGGACACAACAC
seq00014   GGGGTAAATCATGTTGACAATCGGTCGAGCTCCACTCGGGGCGGCAACTCGGCACGGGGAGTCCTGCCGCTTATGAATCAATAAAATAGCACGTCGATAGACACACCGCTACCTAGGTGTAAACAAACAAGAGCTGCCTTCAGGCCCAAGGACGTTACTTTAATTTGTTACGTGTTACTGTGGCAACGCGTTATTGCTGCAATTGAGATGATGGCGCATCTCTTAGCTACATTGCTGCTTGCTCTTCTGGCGTCCTCGGCCATAGTCTGTGACATACCATGCCCGAAGGCGCCGACAAGCTATCGCGCGCTTAGTTGGTCTAGGAACCTCGGGCCTAAAACAGCTACCATAATAAGACTGTCACACGGAACCATCAGTCACAGCACGGCCTTGGACACTCAGGAGTCATCGTACTAGCTGCGGCCGCCACGGCGGGATCGGTTAGTGCGAGTACTATCGAATGCGCACCGGTAACGGTCTAAAACTGTCATTGATTTAAGTAGCCTAGATAGTCATCGGGGCACTTCAGTGGGCGGCACATAACTAATGGTCTTATTTGGGAGAAGGAAGCCGTAAAGCGTAAGTTCGACAACCGGAGGGAGCCCGAAAAAAGTGTAGCGATTAGTTTGAGCTCCTGCTCAGAAAGGGTGCACTAAAGGGGCAGAAATGCCCAGAGTGTAGTCGCAGGCAAGCCCTTTATCTTGAATCAATCGCCCAGAAGATTTTAACGGAAGACACGAGGTTTAAGTCCCCATCACCCACACCCGAAAGTTAATGCTCAACGGTCGCAAATAAGGCGGGAGCTACCAGTCAATCACCTGCCACAATGTGTAAGTCCGGTGCTAGCCCGGCCTGTGGCTATAGTGCGTCCTCTACTTTTAACGAGCATGATGGTTGACACTGGACTTTATAAAATGGCGGGCTAAGGCATCTCAGTTCCGGGGCCTTGATTCTTGCAGAACACTCTTGTCAGGAGCCATAGTCGGCGCGCTGCCTTCCACGAAAGTAGCCATAGGTCTAGCTCGGTATCCGTACAACTATATTGGGTTCAATTTCGACTACCCCTCTCCGGGGAAGGGGGTACACTGTTTGAACGGGAATCTAAAGGCGTTGGATGTAATATTTCTCTGCGACTCACTGCCTCGAAGGATTCTTTTTGACACCGAATTATGCAGGGAAAGGTATAGTGGCGGCCCGTGTCATTCCCAGGTGCGAACGTCCCCACGAGACCCCTACTGTACTCCTAAAATCGCTGATCATCAACAGATGAACGATTACGATCATGGCGACTCACCCCACTCCAGTAACTTCCACTTCCACCGGTCGGAACGACCGTAAATGACTTATGGCGGCACTAATTGGGTCCGGTAATTATAGGTTGTGATCTTGTTCAAGTTGGCCGTTGTCCGCCAATTGATACGTTCGCGGATTTTGCGCTACACATCGACGCCCCTCATTGCAGGTGAATTCCTAACGTGTGAGTCAGTGTGGGGGACCCAGAGGGTGTTACGGGTGTCAATGGCGGACCGCTAGTATCGCGAATCGGGTCAGACACTGCTCTTCAAGGTCTAACCCAGAGGAGCCAATCTAATTACCACTGAGCTTAAGATTCGAATTCGACGTTGCGCGTCTGGTGTCACCTCCCCGACCAAGGTCGGCTTTGTAATTTTAGGTAGCGTACAATAATTCAAGGCCGTTAGGCCACTCCGGGAAGGGGGGGCCAGAAGTACATAGTTGAAACCCAGGGTACGTCGCTACTGAATCTTGTCTTACGACGAATAGTTCCTCCTTATTCGGGGGGATCCGGCAATATTGTCTCCGAAAAAGACCCCTGCAACACTCTAAGTCTCCTTATCTTTCTGCGAGACTGAGCTGGGTGACGTTTGCTTGTACACCCCCGTTATGAGGAATTGATGATGCCTCAACGAACCAGGGATTGTATCCAGAAAAGCGACCGATACGCGGGACACGTAGACCGCTGATTTGATGCCCTGAGAGCATCGGAGTTCGCCTGTTCTTAGGTCTATAACGGTACTGTACCTCCCTCACTGCGACCCCATACACCAGATGCGTCTGCTCAAAAAACGGAAGCACACTCGCGTGAGCGGGGAAGTGGTTTATCAGATCGCGTTGAGCAGGCAGCAGAATGCAGTTGTAACAACTCACACGATCTCGGCGTATTCACTTCTACTAAATATATGCGGGAAAGGTGCAGGAGGACGAAATTGACTGAATCAGTTAGGAACGATCATCGGGCAACACCCAGGATACCCGGACACAACAC
seq00015   GGGGTAAATCATGTTGACAATCGGTCGAGCTCCACTCGGGGCGGCAACTCGGCACGGGGAGTCCTGCCGCTTATGAATCAATAAAATAGCACGTCGATAGACACACCGCTACCTAGGTGTAAACAAACAAGAGCTGCCTTCAGGCCCAAGGACGTTACTTTAATTTGTTACGTGTTACTGTGGCAACGCGTTATTGCTGCAATTGAGATGATGGCGCATCTCTTAGCTACATTGCTGCTTGCTCTTCTGGCGTCCTCGGCCATAGTCTGTGACATACCATGCCCGAAGGCGCCGACAAGCTATCGCGCGCTTAGTTGGTCTAGGAACCTCGGGCCTAAAACAGCTACCATAATAAGACTGTCACACGGAACCATCAGTCACAGCACGGCCTTGGACACTCAGGAGTCATCGTACTAGCTGCGGCCGCCACGGCGGGATCGGTTAGTGCGAGTACTATCGAATGCGCACCGGTAACGGTCTAAAACTGTCATTGATTTAAGTAGCCTAGATAGTCATCGGGGCACTTCAGTGGGCGGCACATAACTAATGGTCTTATTTGGGAGAAGGAAGCCGTAAAGCGTAAGTTCGACAACCGGAGGGAGCCCGAAAAAAGTGTAGCGATTAGTTTGAGCTCCTGCTCAGAAAGGGTGCACTAAAGGGGCAGAAATGCCCAGAGTGTAGTCGCAGGCAAGCCCTTTATCTTGAATCAATCGCCCAGAAGATTTTAACGGAAGACACGAGGTTTAAGTCCCCATCACCCACACCCGAAAGTTAATGCTCAACGGTCGCAAATAAGGCGGGAGCTACCAGTCAATCACCTGCCACAATGTGTAAGTCCGGTGCTAGCCCGGCCTGTGGCTATAGTGCGTCCTCTACTTTTAACGAGCATGATGGTTGACACTGGACTTTATAAAATGGCGGGCTAAGGCATCTCAGTTCCGGGGCCTTGATTCTTGCAGAACACTCTTGTCAGGAGCCATAGTCGGCGCGCTGCCTTCCACGAAAGTAGCCATAGGTCTAGCTCGGTATCCGTACAACTATATTGGGTTCAATTTCGACTACCCCTCTCCGGGGAAGGGGGTACACTGTTTGAACGGGAATCTAAAGGCGTTGGATGTAATATTTCTCTGCGACTCACTGCCTCGAAGGATTCTTTTTGACACCGAATTATGCAGGGAAAGGTATGGTGGCGGCCCGTGTCATTCCCAGGTGCGAACGTCCCCACGAGACCCCTACTGTACTCCTAAAATCGCTGATCATCAACAGATGAACGATTACGATCATGGCGACTCACCCCACTCCAGTAACTTCCACTTCCACCGGTCGGAACGACCGTAAATGACTTATGGCGGCACTAATTGGGTCCGGTAATTATAGGTTGTGATCTTGTTCAAGTTGGCCGTTGTCCGCCAATTGATACGTTCGCGGATTTTGCGCTACACATCGACGCCCCTCATTGCAGGTGAATTCCTAACGTGTGAGTCAGTGTGGGGGACCCAGAGGGTGTTACGGGTGTCAATGGCGGACCGCTAGTATCGCGAATCGGGTCAGACACTGCTCTTCAAGGTCTAACCCAGAGGAGCCAATCTAATTACCACTGAGCTTAAGATTCGAATTCGACGTTGCGCGTCTGGTGTCACCTCCCCGACCAAGGTCGGCTTTGTAATTTTAGGTAGCGTACAATAATTCAAGGCCGTTAGGCCACTCCGGGAAGGGGGGGCCAGAAGTACATAGTTGAAACCCAGGGTACGTCGCTACTGAATCTTGTCTTACGACGAATAGTTCCTCCTTATTCGGGGGGATCCGGCAATATTGTCTCCGAAAAAGACCCCTGCAACACTCTAAGTCTCCTTATCTTTCTGCGAGACTGAGCTGGGTGACGTTTGCTTGTACACCCCCGTTATGAGGAATTGATGATGCCTCAACGAACCAGGGATTGTATCCAGAAAAGCGACCGATACGCGGGACACGTAGACCGCTGATTTGATGCCCTGAGAGCATCGGAGTTCGCCTGTTCTTAGGTCTATAACGGTACTGTACCTCCCTCACTGCGACCCCATACACCAGATGCGTCTGCTCAAAAAACGGAAGCACACTCGCGTGAGCGGGGAAGTGGTTTATCAGATCGCGTTGAGCAGGCAGCAGAATGCAGTTGTAACAACTCACACGATCTCGGCGTATTCACTTCTACTAAATATATGCGGGAAAGGTGCAGGAGGACGAAATTGACTGAATCAGTTAGGAACGATCATCGGGCAACACCCAGGATACCCGGACACAACAC
seq00016   GGGGTAAATCATGTTGACAATCGGTCGAGCTCCACTCGGGGCGGCAACTCGGCACGGGGAGTCCTGCCGCTTATGAATCAATAAAATAGCACGTCGATAGACACACCGCTACCTAGGTGTAAACAAACAAGAGCTGCCTTCAGGCCCAAGGACGTTACTTTAATTTGTTACGTGTTACTGTGGCAACGCGTTATTGCTGCAATTGAGATGATGGCGCATCTCTTAGCTACATTGCTGCTTGCTCTTCTGGCGTCCTCGGCCATAGTCTGTGACATACCATGCCCGAAGGCGCCGACAAGCTATCGCGCGCTTAGTTGGTCTAGGAACCTCGGGCCTAAAACAGCTACCATAATAAGACTGTCACACGGAACCATCAGTCACAGCACGGCCTTGGACACTCAGGAGTCATCGTACTAGCTGCGGCCGCCACGGCGGGATCGGTTAGTGCGAGTACTATCGAATGCGCACCGGTAACGGTCTAAAACTGTCATTGATTTAAGTAGCCTAGATAGTCATCGGGGCACTTCAGTGGGCGGCACATAACTAATGGTCTTATTTGGGAGAAGGAAGCCGTAAAGCGTAAGTTCGACAACCGGAGGGAGCCCGAAAAAAGTGTAGCGATTAGTTTGAGCTCCTGCTCAGAAAGGGTGCACTAAAGGGGCAGAAATGCCCAGAGTGTAGTCGCAGGCAAGCCCTTTATCTTGAATCAATCGCCCAGAAGATTTTAACGGAAGACACGAGGTTTAAGTCCCCATCACCCACACCCGAAAGTTAATGCTCAACGGTCGCAAATAAGGCGGGAGCTACCAGTCAATCACCTGCCACAATGTGTAAGTCCGGTGCTAGCCCGGCCTGTGGCTATAGTGCGTCCTCTACTTTTAACGAGCATGATGGTTGACACTGGACTTTATAAAATGGCGGGCTAAGGCATCTCAGTTCCGGGGCCTTGATTCTTGCAGAACACTCTTGTCAGGAGCCATAGTCGGCGCGGTGCCTTCCACGAAAGTAGCCATAGGTCTAGCTCGGTATACGTACAACTATATTGGGTTCAATTTCCACTACCCCTCTCCGGGGAAGGGGGTACACTGTTTGAACGGGAATCTAAAGGCGTTGGATGTAATATTTCTCTGCGACTCACTGCCTCGAAGGATTCTTTTTGACACCGAATTATGCAGGGAAAGGTATAGTGGCGGCCCGTGTCATTCCCAGGTGCGAACGTCCCCACGAGACCCCTACTGTACTCCTAAAATCGCTGATCATCAACAGATGAACGATTACGATCATGGCGACTCACCCCACTCCAGTAACTTCCACTTCCACCGGTCGGAACGACCGTAAATGACTTATGGCGGCACTAATTGGGTCCGGTAATTATAGGTTGTGATCTTGTTCAAGTTGGCCGTTGTCCGCCAATTGATACGTTCGCGGATTTTGCGCTACACATCGACGCCCCTCATTGCAGGTGAATTCCTAACGTGTGAGTCAGTGTGGGGGACCCAGAGGGTGTTACGGGTGTCAATGGCGGACCGCTAGTATCGCGAATCGGGTCAGACACTGCTCTTCAAGGTCTAACCTAGAGGAGCCAATCTAATTACCACTGAGCTTAAGATTCGAATTCGACGTTGCGCGTCTGGTGTCACCTCCCCGACCAAGGTCGGCTTTGTAATTTTAGGTAGCGTACAATAATTCAAGGCCGTTAGGCCACTCCGGGAAGGGGGGGCCAGAAGTACATAGTTGAAACCCAGGGTACGTCGCTACTGAATCTTGTCTTACGACGAATAGTTCCTCCTTATTCGGGGGGATCCGGCAATATTGTCTCCGAAAAAGACCCCTGCAACACTCTAAGTCTCCTTATCTTTCTGCGAGACTGAGCTGGGTGACGTTTGCTTGTACACCCCCGTTATGAGGAATTGATGATGCCTCAACGAACCAGGGATTGTATCCAGAAAAGCGACCGATACGCGGGACACGTAGACCGCTGATTTGATGCCCTGAGAGCATCGGAGTTCGCCTGTTCTTAGGTCTATAACGGTACTGTACCTCCCTCACTGCGACCCCATACACCAGATGCGGCTGCTCAAAAAACGGAAGCACACTCGCGTGAGCGGGGAAGTGGTTTATCAGATCGCGTTGAGCAGGCAGCAGAATGCAGTTGTAACAACTCACACGATCTCGGCGTATTCACTTCTACTAAATATATGCGGGAAAGGTGCAGGAGGACGAAATTGACTGAATCAGTTAGGAACGATCATCGGGCAACACCCAGGATACCCGGACACAACAC
seq00017   GGGGTAAATCATGTTGACAATCGGTCGAGCTCCACTCGGGGCGGCAACTCGGCACGGGGAGTCCTGCCGCTTATGAATCAATAAAATAGCACGTCGATAGACACACCGCTACCTAGGTGTAAACAAACAAGAGCTGCCTTCAGGCCCAAGGACGTTACTTTAATTTGTTACGTGTTACTGTGGCAACGCGTTATTGCTGCAATTGAGATGATGGCGCATCTCTTAGCTACATTGCTGCTTGCTCTTCTGGCGTCCTCGGCCATAGTCTGTGACATACCATGCCCGAAGGCGCCGACAAGCTATCGCGCGCTTAGTTGGTCTAGGAACCTCGGGCCTAAAACAGCTACCATAATAAGACTGTCACACGGAACCATCAGTCACAGCACGGCCTTGGACACTCAGGAGTCATCGTACTAGCTGCGGCCGCCACGGCGGGATCGGTTAGTGCGAGTACTATCGAATGCGCACCGGTAACGGTCTAAAACTGTCATTGATTTAAGTAGCCTAGATAGTCATCGGGGCACTTCAGTGGGCGGCACATAACTAATGGTCTTATTTGGGAGAAGGAAGCCGTAAAGCGTAAGTTCGACAACCGGAGGGAGCCCGAAAAAAGTGTAGCGATTAGTTTGAGCTCCTGCTCAGAAAGGGTGCACTAAAGGGGCAGAAATGCCCAGAGTGTAGTCGCAGGCAAGCCCTTTATCTTGAATCAATCGCCCAGAAGATTTTAACGGAAGACACGAGGTTTAAGTCCCCATCACCCACACCCGAAAGTTAATGCTCAACGGTCGCTAATAAGGCGGGAGCTACCAGTCAATCACCTGCCACAATGTGTAAGTCCGGTGCTAGCCCGGCCTGTGGCTATAGTGCGTCCTCTACTTTTAACGAGCATGATGGTTGACACTGGACTTTATAAAATGGCGGGCTAAGGCATCTCAGTTCCGGGGCCTTGATTCTTGCAGAACACTCTTGTCAGGAGCCATAGTCGGCGCGCTGCCTTCCACGAAAGTAGCCATAGGTCTAGCTCGGTATCCGTACAACTATATTGGGTTCAATTTCCACTACCCCTCTCCGGGGAAGGGGGTACACTGTTTGAACGGGAATCTAAAGGCGTTGGATGTAATATTTCTCTGCGACTCACTGCCTCGAAGGATTCTTTTTGACACCGAATTATGCAGGGAAAGGTATAGTGGCGGCCCGTGTCATTCCTAGGTGCGAACGTCCCCACGAGACCCCTACTGTACTCCTAAAATCGCTGATCATCAACAGATGAACGATTACGATCATGGCGACTCACCCCACTCCAGTAACTTCCACTTCCACCGGTCGGAACGACCGTAAATGACTTATGGCGGCACTAATTGGGTCCGGTAATTATAGGTTGTGATCTTGTTCAAGTTGGCCGTTGTCCGCCAATTGATACGTTCGCGGATTTTGCGCTACACATCGACGCCCCTCATTGCAGGTGAATTCCTAACGTGTGAGTCAGTGTGGGGGACCCAGAGGGTGTTACGGGTGTCAATGGCGGACCGCTAGTATCGCGAATCGGGTCAGACACTGCTCTTCAAGGTCTAACCTAGAGGAGCCAATCTAATTACCACTGAGCTTAAGATTCGAATTCGACGTTGCGCGTCTGGTGTCACCTCCCCGACCAAGGTCGGCTTTGTAATTTTAGGTAGCGTACAATAATTCAAGGCCGTTAGGCCACTCCGGGAAGGGGGGGCCAGAAGTACATAGTTGAAACCCAGGGTACGTCGCTACTGAATCTTGTCTTACGACGAATAGTTCCTCCTTATTCGGGGGGATCCGGCAATATTGTCTCCGAAAAAGACCCCTGCAACACTCTAAGTCTCCTTATCTTTCTGCGAGACTGAGCTGGGTGACGTTTGCTTGTACACCCCCGTTATGAGGAATTGATGATGCCTCAACGAACCAGGGATTGTATCCAGAAAAGCGACCGATACGCGGGACACGTAGACCGCTGATTTGATGCCCTGAGAGCATCGGAGTTCGCCTGTTCTTAGGTCTATAACGGTACTGTACCTCCCTCACTGCGACCCCATACACCAGATGCGTCTGCTCAAAAAACGGAAGCACACTCGCGTGAGCGGGGAAGTGGTTTATCAGATCGCGTTGAGCAGGCAGCAGAATGCAGTTGTAACAACTCACACGATCTCGGCGTATTCACTTCTACTAAATATATGCGGGAAAGGTGCAGGAGGACGAAATTGACTGAATCAGTTAGGAACGATCATCGGGCAACACCCAGGATACCCGGACACAACAC
seq00018   GGGGTAAATCATGTTGACAATCGGTCGAGCTCCACTCGGGGCGGCAACTCGGCACGGGGAGTCCTGCCGCTTATGAATCAATAAAATAGCACGTCGATAGACACACCGCTACCTAGGTGTAAACAAACAAGAGCTGCCTTCAGGCCCAAGGACGTTACTTTAATTTGTTACGTGTTACTGTGGCAACGCGTTATTGCTGCAATTGAGATGATGGCGCATCTCTTAGCTACATTGCTGCTTGCTCTTCTGGCGTCCTCGGCCATAGTCTGTGACATACCATGCCCGAAGGCGCCGACAAGCTATCGCGCGCTTAGTTGGTCTAGGAACCTCGGGCCTAAAACAGCTACCATAATAAGACTGTCACACGGAACCATCAGTCACAGCACGGCCTTGGACACTCAGGAGTCATCGTACTAGCTGCGGCCGCCACGGCGGGATCGGTTAGTGCGAGTACTATCGAATGCGCACCGGTAACGGTCTAAAACTGTCATTGATTTAAGTAGCCTAGATAGTCATCGGGGCACTTCAGTGGGCGGCACATAACTAATGGTCTTATTTGGGAGAAGGAAGCCGTAAAGCGTAAGTTCGACAACCGGAGGGAGCCCGAAAAAAGTGTAGCGATTAGTTTGAGCTCCTGCTCAGAAAGGGTGCACTAAAGGGGCAGAAATGCCCAGAGTGTAGTCGCAGGCAAGCCCTTTATCTTGAATCAATCGCCCAGAAGATTTTAACGGAAGACACGAGGTTTAAGTCCCCATCACCCACACCCGAAAGTTAATGCTCAACGGTCGCAAATAAGGCGGGAGCTACCAGTCAATCACCTGCCACAATGTGTAAGTCCGGTGCTAGCCCGGCCTGTGGCTATAGTGCGTCCTCTACTTTTAACGAGCATGATGGTTGACACTGGACTTTATAAAATGGCGGGCTAAGGCATCTCAGTTCCGGGGCCTTGATTCTTGCAGAACACTCTTGTCAGGAGCCATAGTCGGCGCGCTGCCTTCCACGAAAGTAGCCATAGGTCTAGCTCGGTATCCGTACAACTATATTGGGTTCAATTTCGACTACCCCTCTCCGGGGAAGGGGGTACACTGTTTGAACGGGAATCTAAAGGCGTTGGATGTAATATTTCTCTGCGACTCACTGCCTCGAAGGATTCTTTTTGACACCGAATTATGCAGGGAAAGGTATAGTGGCGGCCCGTGTCATTCCCAGGTGCGAACGTCCCCACGAGACCCCTACTGTACTCCTAAAATCGCTGATCATCAACAGATGAACGATTACGATCATGGCGACTCACCCCACTCCAGTAACTTCCACTTCCACCGGTCGGAACGACCGTAAATGACTTATGGCGGCACTAATTGGGTCCGGTAATTATAGGTTGTGATCTTGTTCAAGTTGGCCGTTGTCCGCCAATTGATACGTTCGCGGATTTTGCGCTACACATCGACGCCCCTCATTGCAGGTGAATTCCTAACGTGTGAGTCAGTGTGGGGGACCCAGAGGGTGTTACGGGTGTCAATGGCGGACCGCTAGTATCGCGAATCGGGTCAGACACTGCTCTTCAAGGTCTAACCCAGAGGAGCCAATCTAATTACCACTGAGCTTAAGATTCGAATTCGACGTTGCGCGTCTGGTGTCACCTCCCCGACCAAGGTCGGCTTTGTAATTTTAGGTAGCGTACAATAATTCAAGGCCGTTAGGCCACTCCGGGAAGGGGGGGCCAGAAGTACATAGTTGAAACCCAGGGTACGTCGCTACTGAATCTTGTCTTACGACGAATAGTTCCTCCTTATTCGGGGGGATCCGGCAATATTGTCTCCGAAAAAGACCCCTGCAACACTCTAAGTCTCCTTATCTTTCTGCGAGACTGAGCTGGGTGACGTTTGCTTGTACACCCCCGTTATGAGGAATTGATGATGCCTCAACGAACCAGGGATTGTATCCAGAAAAGCGACCGATACGCGGGACACGTAGACCGCTGATTTGATGCCCTGAGAGCATCGGAGTTCGCCTGTTCTTAGGTCTATAACGGTACTGTACCTCCCTCACTGCGACCCCATACACCAGATGCGTCTGCTCAAAAAACGGAAGCACACTCGCGTGAGCGGGGAAGTGGTTTATCAGATCGCGTTGAGCAGGCAGCAGAATGCAGTTGTAACAACTCACACGATCTCGGCGTATTCACTTCTACTAAATATATGCGGGAAAGGTGCAGGAGGACGAAATTGACTGAATCAGTTAGGAACGATCATCGGGCAACACCCAGGATACCCGGACACAACAC
seq00019   GGGGTAAATCATGTTGACAATCGGTCGAGCTCCACTCGGGGCGGCAACTCGGCACGGGGAGTCCTGCCGCTTATGAATCAATAAAATAGCACGTCGATAGACACACCGCTACCTAGGTGTAAACAAACAAGAGCTGCCTTCAGGCCCAAGGACGTTACTTTAATTTGTTACGTGTTACTGTGGCAACGCGTTATTGCTGCAATTGAGATGATGGCGCATCTCTTAGCTACATTGCTGCTTGCTCTTCTGGCGTCCTCGGCCATAGTCTGTGACATACCATGCCCGAAGGCGCCGACAAGCTATCGCGCGCTTAGTTGGTCTAGGAACCTCGGGCCTAAAACAGCTACCATAATAAGACTGTCACACGGAACCATCAGTCACAGCACGGCCTTGGACACTCAGGAGTCATCGTACTAGCTGCGGCCGCCACGGCGGGATCGGTTAGTGCGAGTACTATCGAATGCGCACCGGTAACGGTCTAAAACTGTCATTGATTTAAGTAGCCTAGATAGTCATCGGGGCACTTCAGTGGGCGGCACATAACTAATGGTCTTATTTGGGAGAAGGAAGCCGTAAAGCGTAAGTTCGACAACCGGAGGGAGCCCGAAAAAAGTGTAGCGATTAGTTTGAGCTCCTGCTCAGAAAGGGTGCACTAAAGGGGCAGAAATGCCCAGAGTGTAGTCGCAGGCAAGCCCTTTATCTTGAATCAATCGCCCAGAAGATTTTAACGGAAGACACGAGGTTTAAGTCCCCATCACCCACACCCGAAAGTTAATGCTCAACGGTCGCAAATAAGGCGGGAGCTACCAGTCAATCACCTGCCACAATGTGTAAGTCCGGTGCTAGCCCGGCCTGTGGCTATAGTGCGTCCTCTACTTTTAACGAGCATGATGGTTGACACTGGACTTTATAAAATGGCGGGCTAAGGCATCTCAGTTCCGGGGCCTTGATTCTTGCAGAACACTCTTGTCAGGAGCCATAGTCGGCGCGCTGCCTTCCACGAAAGTAGCCATAGGTCTAGCTCGGTATCCGTACAACTATATTGGGTTCAATTTCGACTACCCCTCTCCGGGGAAGGGGGTACACTGTTTGAACGGGAATCTAAAGGCGTTGGATGTAATATTTCTCTGCGACTCACTGCCTCGAAGGATTCTTTTTGACACCGAATTATGCAGGGAAAGGTATGGTGGCGGCCCGTGTCATTCCCAGGTGCGAACGTCCCCACGAGACCCCTACTGTACTCCTAAAATCGCTGATCATCAACAGATGAACGATTACGATCATGGCGACTCACCCCACTCCAGTAACTTCCACTTCCACCGGTCGGAACGACCGTAAATGACTTATGGCGGCACTAATTGGGTCCGGTAATTATAGGTTGTGATCTTGTTCAAGTTGGCCGTTGTCCGCCAATTGATACGTTCGCGGATTTTGCGCTACACATCGACGCCCCTCATTGCAGGTGAATTCCTAACGTGTGAGTCAGTGTGGGGGACCCAGAGGGTGTTACGGGTGTCAATGGCGGACCGCTAGTATCGCGAATCGGGTCAGACACTGCTCTTCAAGGTCTAACCCAGAGGAGCCAATCTAATTACCACTGAGCTTAAGATTCGAATTCGACGTTGCGCGTCTGGTGTCACCTCCCCGACCAAGGTCGGCTTTGTAATTTTAGGTAGCGTACAATAATTCAAGGCCGTTAGGCCACTCCGGGAAGGGGGGGCCAGAAGTACATAGTTGAAACCCAGGGTACGTCGCTACTGAATCTTGTCTTACGACGAATAGTTCCTCCTTATTCGGGGGGATCCGGCAATATTGTCTCCGAAAAAGACCCCTGCAACACTCTAAGTCTCCTTATCTTTCTGCGAGACTGAGCTGGGTGACGTTTGCTTGTACACCCCCGTTATGAGGAATTGATGATGCCTCAACGAACCAGGGATTGTATCCAGAAAAGCGACCGATACGCGGGACACGTAGACCGCTGATTTGATGCCCTGAGAGCATCGGAGTTCGCCTGTTCTTAGGTCTATAACGGTACTGTACCTCCCTCACTGCGACCCCATACACCAGATGCGTCTGCTCAAAAAACGGAAGCACACTCGCGTGAGCGGGGAAGTGGTTTATCAGATCGCGTTGAGCAGGCAGCAGAATGCAGTTGTAACAACTCACACGATCTCGGCGTATTCACTTCTACTAAATATATGCGGGAAAGGTGCAGGAGGACGAAATTGACTGAATCAGTTAGGAACGATCATCGGGCAACACCCAGGATACCCGGACACAACAC
seq00020   GGGGTAAATCATGTTGACAATCGGTCGAGCTCCACTCGTGGCGGCAACTCGGCACGGGGAGTCCTGCCGCTTATGAATCAATAAAATAGCACGTCGATAGACACACCGCTACCTAGGTGTAAACAAACAAGAGCTGCCTTCAGGCCCAAGGACGTTACTTTAATTTGTTACGTGTTACTGTGGCAACGCGTTATTGCTGCAATTGAGATGATGGCGCATCTCTTAGCTACATTGCTGCTTGCTCTTCTGGCGTCCTCGGCCATAGTCTGTGACATACCATGCCCGAAGGCGCCGACAAGCTATCGCGCGCTTAGTTGGTCTAGGAACCTCGGGCCTAAAACAGCTACCATAATAAGACTGTCACACGGAACCATCAGTCACAGCACGGCCTTGGACACTCAGGAGTCATCGTACTAGCTGCGGCCGCCACGGCGGGATCGGTTAGTGCGAGTACTATCGAATGCGCACCGGTAACGGTCTAAAACTGTCATTGATTTAAGTAGCCTAGATAGTCATCGGGGCACTTCAGTGGGCGGCACATAACTAATGGTCTTATTTGGGAGAAGGAAGCCGTAAAGCGTAAGTTCGACAACCGGAGGGAGCCCGAAAAAAGTGTAGCGATTAGTTTGAGCTCCTGCTCAGAAAGGGTGCACTAAAGGGGCAGAAATGCCCAGAGTGTAGTCGCAGGCAAGCCCTTTATCTTGAATCAATCGCCCAGAAGATTTTAACGGAAGACACGAGGTTTAAGTCCCCATCACCCACACCCGAAAGTTAATGCTCAACGGTCGCTAATAAGGCGGGAGCTACCAGTCAATCACCTGCCACAATGTGTAAGTCCGGTGCTAGCCCGGCCTGTGGCTATAGTGCGTCCTCTACTTTTAACGAGCATGATGGTTGACACTGGACTTTATAAAATGGCGGGCTAAGGCATCTCAGTTCCGGGGCCTTGATTCTTGCAGAACACTCTTGTCAGGAGCCATAGTCGGCGCGCTGCCTTCCACGAAAGTAGCCATAGGTCTAGCTCGGTATACGTACAACTATATTGGGTTCAATTTCCACTACCCCTCTCCGGGGAAGGGGGTACACTGTTTGAACGGGAATCTAAAGGCGTTGGATGTAATATTTCTCTGCGACTCACTGCCTCGAAGGATTCTTTTTGACACCGAATTATGCAGGGAAAGGTATAGTGGCGGCCCGTGTCATTCCTAGGTGCGAACGTCCCCACGAGACCCCTACTGTACTCCTAAAATCGCTGATCATCAACAGATGAACGATTACGATCATGGCGACTCACCCCACTCCAGTAACTTCCACTTCCACCGGTCGGAACGACCGTAAATGACTTATGGCGGCACTAATTGGGTCCGGTAATTATAGGTTGTGATCTTGTTCAAGTTGGCCGTTGTCCGCCAATTGATACGTTCGCGGATTTTGCGCTACACATCGACGCCCCTCATTGCAGGTGAATTCCTAACGTGTGAGTCAGTGTGGGGGACCCAGACGGTGTTACGGGTGTCAATGGCGGACCGCTAGTATCGCGAATCGGGTCAGACACTGCTCTTCAAGGTCTAACCCAGAGGAGCCAATCTAATTACCACTGAGCTTAAGATTCGAATTCGACGTTGCGCGTCTGGTGTCACCTCCCCGACCAAGGTCGGCTTTGTAATTTTAGGCAGCGTACAATAATTCAAGGCCGTTAGGCCACTCCGGGAAGGGGGGGCCAGAAGTACATAGTTGAAACCCAGGGTACGTCGCTACTGAATCTTGTCTTACGACGAATAGTTCCTCCTTATTCGGGGGGATCCGGCAATATTGTCTCCGAAAAAGACCCCTGCAACACTCTAAGTCTCCTTATCTTTCTGCGAGACTGAGCTGGGTGACGTTTGCTTGTACACCCCCGTTATGAGGAATTGATGATGCCTCAACGAACCAGGGATTGTATCCAGAAAAGCGACCGATACGCGGGACACGTAGACCGCTGATTTGATGCCCTGAGAGCATCGGAGTTCGCCTGTTCTTAGGTCTATAACGGTACTGTACCTCCCTCACTGCGACCCCATACACCAGATGCGTCTGCTCAAAAAACGGAAGCACACTCGCGTGAGCGGGGAAGTGGTTTATCAGATCGCGTTGAGCAGGCAGCAGAATGCAGTTGTAACAACTCACACGATCTCGGCGTATTCACTTCTACTAAATATATGCGGGAAAGGTGCAGGAGGACGAAATTGACTGAATCAGTTAGGAACGATCATCGGGCAACACCCAGGATACCCGGACACAACAC
seq00021   GGGGTAAATCATGTTGACAATCGGTCGAGCTCCACTCGGGGCGGCAACTCGGCACGGGGAGTCCTGCCGCTTATGAATCAATAAAATAGCACGTCGATAGACACACCGCTACCTAGGTGTAAACAAACAAGAGCTGCCTTCAGGCCCAAGGACGTTACTTTAATTTGTTACGTGTTACTGTGGCAACGCGTTATTGCTGCAATTGAGATGATGGCGCATCTCTTAGCTACATTGCTGCTTGCTCTTCTGGCGTCCTCGGCCATAGTCTGTGACATACCATGCCCGAAGGCGCCGACAAGCTATCGCGCGCTTAGTTGGTCTAGGAACCTCGGGCCTAAAACAGCTACCATAATAAGACTGTCACACGGAACCATCAGTCACAGCACGGCCTTGGACACTCAGGAGTCATCGTACTAGCTGCGGCCGCCACGGCGGGATCGGTTAGTGCGAGTACTATCGAATGCGCACCGGTAACGGTCTAAAACTGTCATTGATTTAAGTAGCCTAGATAGTCATCGGGGCACTTCAGTGGGCGGCACATAACTAATGGTCTTATTTGGGAGAAGGAAGCCGTAAAGCGTAAGTTCGACAACCGGAGGGAGCCCGAAAAAAGTGTAGCGATTAGTTTGAGCTCCTGCTCAGAAAGGGTGCACTAAAGGGGCAGAAATGCCCAGAGTGTAGTCGCAGGCAAGCCCTTTATCTTGAATCAATCGCCCAGAAGATTTTAACGGAAGACACGAGGTTTAAGTCCCCATCACCCACACCCGAAAGTTAATGCTCAACGGTCGCTAATAAGGCGGGAGCTACCAGTCAATCACCTGCCACAATGTGTAAGTCCGGTGCTAGCCCGGCCTGTGGCTATAGTGCGTCCTCTACTTTTAACGAGCATGATGGTTGACACTGGACTTTATAAAATGGCGGGCTAAGGCATCTCAGTTCCGGGGCCTTGATTCTTGCAGAACACTCTTGTCAGGAGCCATAGTCGGCGCGCTGCCTTCCACGAAAGTAGCCATAGGTCTAGCTCGGTATCCGTACAACTATATTGGGTTCAATTTCGACTACCCCTCTCCGGGGAAGGGGGTACACTGTTTGAACGGGAATCTAAAGGCGTTGGATGTAATATTTCTCTGCGACTCACTGCCTCGAAGGATTCTTTTTGACACCGAATTATGCAGGGAAAGGTATAGTGGCGGCCCGTGTCATTCCCAGGTGCGAACGTCCCCACGAGACCCCTACTGTACTCCTAAAATCGCTGATCATCAACAGATGAACGATTACGATCATGGCGACTCACCCCACTCCAGTAACTTCCACTTCCACCGGTCGGAACGACCGTAAATGACTTATGGCGGCACTAATTGGGTCCGGTAATTATAGGTTGTGATCTTGTTCAAGTTGGCCGTTGTCCGCCAATTGATACGTTCGCGGATTTTGCGCTACACATCGACGCCCCTCATTGCAGGTGAATTCCTAACGTGTGAGTCAGTGTGGGGGACCCAGAGGGTGTTACGGGTGTCAATGGCGGACCGCTAGTATCGCGAATCGGGTCAGACACTGCTCTTCAAGGTCTAACCTAGAGGAGCCAATCTAATTACCACTGAGCTTAAGATTCGAATTCGACGTTGCGCGTCTGGTGTCACCTCCCCGACCAAGGTCGGCTTTGTAATTTTAGGTAGCGTACAATAATTCAAGGCCGTTAGGCCACTCCGGGAAGGGGGGGCCAGAAGTACATAGTTGAAACCCAGGGTACGTCGCTACTGAATCTTGTCTTACGACGAATAGTTCCTCCTTATTCGGGGGGATCCGGCAATATTGTCTCCGAAAAAGACCCCTGCAACACTCTAAGTCTCCTTATCTTTCTGCGAGACTGAGCTGGGTGACGTTTGCTTGTACACCCCCGTTATGAGGAATTGATGATGCCTCAACGAACCAGGGATTGTATCCAGAAAAGCGACCGATACGCGGGACACGTAGACCGCTGATTTGATGCCCTGAGAGCATCGGAGTTCGCCTGTTCTTAGGTCTATAACGGTACTGTACCTCCCTCACTGCGACCCCATACACCAGATGCGGCTGCTCAAAAAACGGAAGCACACTCGCGTGAGCGGGGAAGTGGTTTATCAGATCGCGTTGAGCAGGCAGCAGAATGCAGTTGTAACAACTCACACGATCTCGGCGTATTCACTTCTACTAAATATATGCGGGAAAGGTGCAGGAGGACGAAATTGACTGAATCAGTTAGGAACGATCATCGGGCAACACCCAGGATACCCGGACACAACAC
seq00022   GGGGTAAATCATGTTGACAATCGGTCGAGCTCCACTCGGGGCGGCAACTCGGCACGGGGAGTCCTGCCGCTTATGAATCAATAAAATAGCACGTCGATAGACACACCGCTACCTAGGTGTAAACAAACAAGAGCTGCCTTCAGGCCCAAGGACGTTACTTTAATTTGTTACGTGTTACTGTGGCAACGCGTTATTGCTGCAATTGAGATGATGGCGCATCTCTTAGCTACATTGCTGCTTGCTCTTCTGGCGTCCTCGGCCATAGTCTGTGACATACCATGCCCGAAGGCGCCGACAAGCTATCGCGCGCTTAGTTGGTCTAGGAACCTCGGGCCTAAAACAGCTACCATAATAAGACTGTCACACGGAACCATCAGTCACAGCACGGCCTTGGACACTCAGGAGTCATCGTACTAGCTGCGGCCGCCACGGCGGGATCGGTTAGTGCGAGTACTATCGAATGCGCACCGGTAACGGTCTAAAACTGTCATTGATTTAAGTAGCCTAGATAGTCATCGGGGCACTTCAGTGGGCGGCACATAACTAATGGTCTTATTTGGGAGAAGGAAGCCGTAAAGCGTAAGTTCGACAACCGGAGGGAGCCCGAAAAAAGTGTAGCGATTAGTTTGAGCTCCTGCTCAGAAAGGGTGCACTAAAGGGGCAGAAATGCCCAGAGTGTAGTCGCAGGCAAGCCCTTTATCTTGAATCAATCGCCCAGAAGATTTTAACGGAAGACACGAGGTTTAAGTCCCCATCACCCACACCCGAAAGTTAATGCTCAACGGTCGCTAATAAGGCGGGAGCTACCAGTCAATCACCTGCCACAATGTGTAAGTCCGGTGCTAGCCCGGCCTGTGGCTATAGTGCGTCCTCTACTTTTAACGAGCATGATGGTTGACACTGGACTTTATAAAATGGCGGGCTAAGGCATCTCAGTTCCGGGGCCTTGATTCTTGCAGAACACTCTTGTCAGGAGCCATAGTCGGCGCGCTGCCTTCCACGAAAGTAGCCATAGGTCTAGCTCGGTATCCGTACAACTATATTGGGTTCAATTTCGACTACCCCTCTCCGGGGAAGGGGGTACACTGTTTGAACGGGAATCTAAAGGCGTTGGATGTAATATTTCTCTGCGACTCACTGCCTCGAAGGATTCTTTTTGACACCGAATTATGCAGGGAAAGGTATAGTGGCGGCCCGTGTCATTCCCAGGTGCGAACGTCCCCACGAGACCCCTACTGTACTCCTAAAATCGCTGATCATCAACAGATGAACGATTACGATCATGGCGACTCACCCCACTCCAGTAACTTCCACTTCCACCGGTCGGAACGACCGTAAATGACTTATGGCGGCACTAATTGGGTCCGGTAATTATAGGTTGTGATCTTGTTCAAGTTGGCCGTTGTCCGCCAATTGATACGTTCGCGGATTTTGCGCTACACATCGACGCCCCTCATTGCAGGTGAATTCCTAACGTGTGAGTCAGTGTGGGGGACCCAGAGGGTGTTACGGGTGTCAATGGCGGACCGCTAGTATCGCGAATCGGGTCAGACACTGCTCTTCAAGGTCTAACCTAGAGGAGCCAATCTAATTACCACTGAGCTTAAGATTCGAATTCGACGTTGCGCGTCTGGTGTCACCTCCCCGACCAAGGTCGGCTTTGTAATTTTAGGTAGCGTACAATAATTCAAGGCCGTTAGGCCACTCCGGGAAGGGGGGGCCAGAAGTACATAGTTGAAACCCAGGGTACGTCGCTACTGAATCTTGTCTTACGACGAATAGTTCCTCCTTATTCGGGGGGATCCGGCAATATTGTCTCCGAAAAAGACCCCTGCAACACTCTAAGTCTCCTTATCTTTCTGCGAGACTGAGCTGGGTGACGTTTGCTTGTACACCCCCGTTATGAGGAATTGATGATGCCTCAACGAACCAGGGATTGTATCCAGAAAAGCGACCGATACGCGGGACACGTAGACCGCTGATTTGATGCCCTGAGAGCATCGGAGTTCGCCTGTTCTTAGGTCTATAACGGTACTGTACCTCCCTCACTGCGACCCCATACACCAGATGCGGCTGCTCAAAAAACGGAAGCACACTCGCGTGAGCGGGGAAGTGGTTTATCAGATCGCGTTGAGCAGGCAGCAGAATGCAGTTGTAACAACTCACACGATCTCGGCGTATTCACTTCTACTAAATATATGCGGGAAAGGTGCAGGAGGACGAAATTGACTGAATCAGTTAGGAACGATCATCGGGCAACACCCAGGATACCCGGACACAACAC
seq00023   GGGGTAAATCATGTTGACAATCGGTCGAGCTCCACTCGGGGCGGCAACTCGGCACGGGGAGTCCTGCCGCTTATGAATCAATAAAATAGCACGTCGATAGACACACCGCTACCTAGGTGTAAACAAACAAGAGCTGCCTTCAGGCCCAAGGACGTTACTTTAATTTGTTACGTGTTACTGTGGCAACGCGTTATTGCTGCAATTGAGATGATGGCGCATCTCTTAGCTACATTGCTGCTTGCTCTTCTGGCGTCCTCGGCCATAGTCTGTGACATACCATGCCCGAAGGCGCCGACAAGCTATCGCGCGCTTAGTTGGTCTAGGAACCTCGGGCCTAAAACAGCTACCATAATAAGACTGTCACACGGAACCATCAGTCACAGCACGGCCTTGGACACTCAGGAGTCATCGTACTAGCTGCGGCCGCCACGGCGGGATCGGTTAGTGCGAGTACTATCGAATGCGCACCGGTAACGGTCTAAAACTGTCATTGATTTAAGTAGCCTAGATAGTCATCGGGGCACTTCAGTGGGCGGCACATAACTAATGGTCTTATTTGGGAGAAGGAAGCCGTAAAGCGTAAGTTCGACAACCGGAGGGAGCCCGAAAAAAGTGTAGCGATTAGTTTGAGCTCCTGCTCAGAAAGGGTGCACTAAAGGGGCAGAAATGCCCAGAGTGTAGTCGCAGGCAAGCCCTTTATCTTGAATCAATCGCCCAGAAGATTTTAACGGAAGACACGAGGTTTAAGTCCCCATCACCCACACCCGAAAGTTAATGCTCAACGGTCGCAAATAAGGCGGGAGCTACCAGTCAATCACCTGCCACAATGTGTAAGTCCGGTGCTAGCCCGGCCTGTGGCTATAGTGCGTCCTCTACTTTTAACGAGCATGATGGTTGACACTGGACTTTATAAAATGGCGGGCTAAGGCATCTCAGTTCCGGGGCCTTGATTCTTGCAGAACACTCTTGTCAGGAGCCATAGTCGGCGCGGTGCCTTCCACGAAAGTAGCCATAGGTCTAGCTCGGTATACGTACAACTATATTGGGTTCAATTTCCACTACCCCTCTCCGGGGAAGGGGGTACACTGTTTGAACGGGAATCTAAAGGCGTTGGATGTAATATTTCTCTGCGACTCACTGCCTCGAAGGATTCTTTTTGACACCGAATTATGCAGGGAAAGGTATAGTGGCGGCCCGTGTCATTCCTAGGTGCGAACGTCCCCACGAGACCCCTACTGTACTCCTAAAATCGCTGATCATCAACAGATGAACGATTACGATCATGGCGACTCACCCCACTCCAGTAACTTCCACTTCCACCGGTCGGAACGACCGTAAATGACTTATGGCGGCACTAATTGGGTCCGGTAATTATAGGTTGTGATCTTGTTCAAGTTGGCCGTTGTCCGCCAATTGATACGTTCGCGGATTTTGCGCTACACATCGACGCCCCTCATTGCAGGTGAATTCCTAACGTGTGAGTCAGTGTGGGGGACCCAGACGGTGTTACGGGTGTCAATGGCGGACCGCTAGTATCGCGAATCGGGTCAGACACTGCTCTTCAAGGTCTAACCTAGAGGAGCCAATCTAATTACCACTGAGCTTAAGATTCGAATTCGACGTTGCGCGTCTGGTGTCACCTCCCCGACCAAGGTCGGCTTTGTAATTTTAGGTAGCGTACAATAATTCAAGGCCGTTAGGCCACTCCGGGAAGGGGGGGCCAGAAGTACATAGTTGAAACCCAGGGTACGTCGCTACTGAATCTTGTCTTACGACGAATAGTTCCTCCTTATTCGGGGGGATCCGGCAATATTGTCTCCGAAAAAGACCCCTGCAACACTCTAAGTCTCCTTATCTTTCTGCGAGACTGAGCTGGGTGACGTTTGCTTGTACACCCCCGTTATGAGGAATTGATGATGCCTCAACGAACCAGGGATTGTATCCAGAAAAGCGACCGATACGCGGGACACGTAGACCGCTGATTTGATGCCCTGAGAGCATCGGAGTTCGCCTGTTCTTAGGTCTATAACGGTACTGTACCTCCCTCACTGCGACCCCATACACCAGATGCGGCTGCTCAAAAAACGGAAGCACACTCGCGTGAGCGGGGAAGTGGTTTATCAGATCGCGTTGAGCAGGCAGCAGAATGCAGTTGTAACAACTCACACGATCTCGGCGTATTCACTTCTACTAAATATATGCGGGAAAGGTGCAGGAGGACGAAATTGACTGAATCAGTTAGGAACGATCATCGGGCAACACCCAGGATACCCGGACACAACAC
seq00024   GGGGTAAATCATGTTGACAATCGGTCGAGCTCCACTCGGGGCGGCAACTCGGCACGGGGAGTCCTGCCGCTTATGAATCAATAAAATAGCACGTCGATAGACACACCGCTACCTAGGTGTAAACAAACAAGAGCTGCCTTCAGGCCCAAGGACGTTACTTTAATTTGTTACGTGTTACTGTGGCAACGCGTTATTGCTGCAATTGAGATGATGGCGCATCTCTTAGCTACATTGCTGCTTGCTCTTCTGGCGTCCTCGGCCATAGTCTGTGACATACCATGCCCGAAGGCGCCGACAAGCTATCGCGCGCTTAGTTGGTCTAGGAACCTCGGGCCTAAAACAGCTACCATAATAAGACTGTCACACGGAACCATCAGTCACAGCACGGCCTTGGACACTCAGGAGTCATCGTACTAGCTGCGGCCGCCACGGCGGGATCGGTTAGTGCGAGTACTATCGAATGCGCACCGGTAACGGTCTAAAACTGTCATTGATTTAAGTAGCCTAGATAGTCATCGGGGCACTTCAGTGGGCGGCACATAACTAATGGTCTTATTTGGGAGAAGGAAGCCGTAAAGCGTAAGTTCGACAACCGGAGGGAGCCCGAAAAAAGTGTAGCGATTAGTTTGAGCTCCTGCTCAGAAAGGGTGCACTAAAGGGGCAGAAATGCCCAGAGTGTAGTCGCAGGCAAGCCCTTTATCTTGAATCAATCGCCCAGAAGATTTTAACGGAAGACACGAGGTTTAAGTCCCCATCACCCACACCCGAAAGTTAATGCTCAACGGTCGCAAATAAGGCGGGAGCTACCAGTCAATCACCTGCCACAATGTGTAAGTCCGGTGCTAGCCCGGCCTGTGGCTATAGTGCGTCCTCTACTTTTAACGAGCATGATGGTTGACACTGGACTTTATAAAATGGCGGGCTAAGGCATCTCAGTTCCGGGGCCTTGATTCTTGCAGAACACTCTTGTCAGGAGCCATAGTCGGCGCGCTGCCTTCCACGAAAGTAGCCATAGGTCTAGCTCGGTATCCGTACAACTATATTGGGTTCAATTTCGACTACCCCTCTCCGGGGAAGGGGGTACACTGTTTGAACGGGAATCTAAAGGCGTTGGATGTAATATTTCTCTGCGACTCACTGCCTCGAAGGATTCTTTTTGACACCGAATTATGCAGGGAAAGGTATGGTGGCGGCCCGTGTCATTCCCAGGTGCGAACGTCCCCACGAGACCCCTACTGTACTCCTAAAATCGCTGATCATCAACAGATGAACGATTACGATCATGGCGACTCACCCCACTCCAGTAACTTCCACTTCCACCGGTCGGAACGACCGTAAATGACTTATGGCGGCACTAATTGGGTCCGGTAATTATAGGTTGTGATCTTGTTCAAGTTGGCCGTTGTCCGCCAATTGATACGTTCGCGGATTTTGCGCTACACATCGACGCCCCTCATTGCAGGTGAATTCCTAACGTGTGAGTCAGTGTGGGGGACCCAGAGGGTGTTACGGGTGTCAATGGCGGACCGCTAGTATCGCGAATCGGGTCAGACACTGCTCTTCAAGGTCTAACCCAGAGGAGCCAATCTAATTACCACTGAGCTTAAGATTCGAATTCGACGTTGCGCGTCTGGTGTCACCTCCCCGACCAAGGTCGGCTTTGTAATTTTAGGTAGCGTACAATAATTCAAGGCCGTTAGGCCACTCCGGGAAGGGGGGGCCAGAAGTACATAGTTGAAACCCAGGGTACGTCGCTACTGAATCTTGTCTTACGACGAATAGTTCCTCCTTATTCGGGGGGATCCGGCAATATTGTCTCCGAAAAAGACCCCTGCAACACTCTAAGTCTCCTTATCTTTCTGCGAGACTGAGCTGGGTGACGTTTGCTTGTACACCCCCGTTATGAGGAATTGATGATGCCTCAACGAACCAGGGATTGTATCCAGAAAAGCGACCGATACGCGGGACACGTAGACCGCTGATTTGATGCCCTGAGAGCATCGGAGTTCGCCTGTTCTTAGGTCTATAACGGTACTGTACCTCCCTCACTGCGACCCCATACACCAGATGCGTCTGCTCAAAAAACGGAAGCACACTCGCGTGAGCGGGGAAGTGGTTTATCAGATCGCGTTGAGCAGGCAGCAGAATGCAGTTGTAACAACTCACACGATCTCGGCGTATTCACTTCTACTAAATATATGCGGGAAAGGTGCAGGAGGACGAAATTGACTGAATCAGTTAGGAACGATCATCGGGCAACACCCAGGATACCCGGACACAACAC
seq00025   GGGGTAAATCATGTTGACAATCGGTCGAGCTCCACTCGGGGCGGCAACTCGGCACGGGGAGTCCTGCCGCTTATGAATCAATAAAATAGCACGTCGATAGACACACCGCTACCTAGGTGTAAACAAACAAGAGCTGCCTTCAGGCCCAAGGACGTTACTTTAATTTGTTACGTGTTACTGTGGCAACGCGTTATTGCTGCAATTGAGATGATGGCGCATCTCTTAGCTACATTGCTGCTTGCTCTTCTGGCGTCCTCGGCCATAGTCTGTGACATACCATGCCCGAAGGCGCCGACAAGCTATCGCGCGCTTAGTTGGTCTAGGAACCTCGGGCCTAAAACAGCTACCATAATAAGACTGTCACACGGAACCATCAGTCACAGCACGGCCTTGGACACTCAGGAGTCATCGTACTAGCTGCGGCCGCCACGGCGGGATCGGTTAGTGCGAGTACTATCGAATGCGCACCGGTAACGGTCTAAAACTGTCATTGATTTAAGTAGCCTAGATAGTCATCGGGGCACTTCAGTGGGCGGCACATAACTAATGGTCTTATTTGGGAGAAGGAAGCCGTAAAGCGTAAGTTCGACAACCGGAGGGAGCCCGAAAAAAGTGTAGCGATTAGTTTGAGCTCCTGCTCAGAAAGGGTGCACTAAAGGGGCAGAAATGCCCAGAGTGTAGTCGCAGGCAAGCCCTTTATCTTGAATCAATCGCCCAGAAGATTTTAACGGAAGACACGAGGTTTAAGTCCCCATCACCCACACCCGAAAGTTAATGCTCAACGGTCGCTAATAAGGCGGGAGCTACCAGTCAATCACCTGCCACAATGTGTAAGTCCGGTGCTAGCCCGGCCTGTGGCTATAGTGCGTCCTCTACTTTTAACGAGCATGATGGTTGACACTGGACTTTATAAAATGGCGGGCTAAGGCATCTCAGTTCCGGGGCCTTGATTCTTGCAGAACACTCTTGTCAGGAGCCATAGTCGGCGCGCTGCCTTCCACGAAAGTAGCCATAGGTCTAGCTCGGTATCCGTACAACTATATTGGGTTCAATTTCGACTACCCCTCTCCGGGGAAGGGGGTACACTGTTTGAACGGGAATCTAAAGGCGTTGGATGTAATATTTCTCTGCGACTCACTGCCTCGAAGGATTCTTTTTGACACCGAATTATGCAGGGAAAGGTATAGTGGCGGCCCGTGTCATTCCCAGGTGCGAACGTCCCCACGAGACCCCTACTGTACTCCTAAAATCGCTGATCATCAACAGATGAACGATTACGATCATGGCGACTCACCCCACTCCAGTAACTTCCACTTCCACCGGTCGGAACGACCGTAAATGACTTATGGCGGCACTAATTGGGTCCGGTAATTATAGGTTGTGATCTTGTTCAAGTTGGCCGTTGTCCGCCAATTGATACGTTCGCGGATTTTGCGCTACACATCGACGCCCCTCATTGCAGGTGAATTCCTAACGTGTGAGTCAGTGTGGGGGACCCAGAGGGTGTTACGGGTGTCAATGGCGGACCGCTAGTATCGCGAATCGGGTCAGACACTGCTCTTCAAGGTCTAACCTAGAGGAGCCAATCTAATTACCACTGAGCTTAAGATTCGAATTCGACGTTGCGCGTCTGGTGTCACCTCCCCGACCAAGGTCGGCTTTGTAATTTTAGGTAGCGTACAATAATTCAAGGCCGTTAGGCCACTCCGGGAAGGGGGGGCCAGAAGTACATAGTTGAAACCCAGGGTACGTCGCTACTGAATCTTGTCTTACGACGAATAGTTCCTCCTTATTCGGGGGGATCCGGCAATATTGTCTCCGAAAAAGACCCCTGCAACACTCTAAGTCTCCTTATCTTTCTGCGAGACTGAGCTGGGTGACGTTTGCTTGTACACCCCCGTTATGAGGAATTGATGATGCCTCAACGAACCAGGGATTGTATCCAGAAAAGCGACCGATACGCGGGACACGTAGACCGCTGATTTGATGCCCTGAGAGCATCGGAGTTCGCCTGTTCTTAGGTCTATAACGGTACTGTACCTCCCTCACTGCGACCCCATACACCAGATGCGGCTGCTCAAAAAACGGAAGCACACTCGCGTGAGCGGGGAAGTGGTTTATCAGATCGCGTTGAGCAGGCAGCAGAATGCAGTTGTAACAACTCACACGATCTCGGCGTATTCACTTCTACTAAATATATGCGGGAAAGGTGCAGGAGGACGAAATTGACTGAATCAGTTAGGAACGATCATCGGGCAACACCCAGGATACCCGGACACAACAC
seq00026   GGGGTAAATCATGTTGACAATCGGTCGAGCTCCACTCGGGGCGGCAACTCGGCACGGGGAGTCCTGCCGCTTATGAATCAATAAAATAGCACGTCGATAGACACACCGCTACCTAGGTGTAAACAAACAAGAGCTGCCTTCAGGCCCAAGGACGTTACTTTAATTTGTTACGTGTTACTGTGGCAACGCGTTATTGCTGCAATTGAGATGATGGCGCATCTCTTAGCTACATTGCTGCTTGCTCTTCTGGCGTCCTCGGCCATAGTCTGTGACATACCATGCCCGAAGGCGCCGACAAGCTATCGCGCGCTTAGTTGGTCTAGGAACCTCGGGCCTAAAACAGCTACCATAATAAGACTGTCACACGGAACCATCAGTCACAGCACGGCCTTGGACACTCAGGAGTCATCGTACTAGCTGCGGCCGCCACGGCGGGATCGGTTAGTGCGAGTACTATCGAATGCGCACCGGTAACGGTCTAAAACTGTCATTGATTTAAGTAGCCTAGATAGTCATCGGGGCACTTCAGTGGGCGGCACATAACTAATGGTCTTATTTGGGAGAAGGAAGCCGTAAAGCGTAAGTTCGACAACCGGAGGGAGCCCGAAAAAAGTGTAGCGATTAGTTTGAGCTCCTGCTCAGAAAGGGTGCACTAAAGGGGCAGAAATGCCCAGAGTGTAGTCGCAGGCAAGCCCTTTATCTTGAATCAATCGCCCAGAAGATTTTAACGGAAGACACGAGGTTTAAGTCCCCATCACCCACACCCGAAAGTTAATGCTCAACGGTCGCTAATAAGGCGGGAGCTACCAGTCAATCACCTGCCACAATGTGTAAGTCCGGTGCTAGCCCGGCCTGTGGCTATAGTGCGTCCTCTACTTTTAACGAGCATGATGGTTGACACTGGACTTTATAAAATGGCGGGCTAAGGCATCTCAGTTCCGGGGCCTTGATTCTTGCAGAACACTCTTGTCAGGAGCCATAGTCGGCGCGCTGCCTTCCACGAAAGTAGCCATAGGTCTAGCTCGGTATCCGTACAACTATATTGGGTTCAATTTCGACTACCCCTCTCCGGGGAAGGGGGTACACTGTTTGAACGGGAATCTAAAGGCGTTGGATGTAATATTTCTCTGCGACTCACTGCCTCGAAGGATTCTTTTTGACACCGAATTATGCAGGGAAAGGTATAGTGGCGGCCCGTGTCATTCCCAGGTGCGAACGTCCCCACGAGACCCCTACTGTACTCCTAAAATCGCTGATCATCAACAGATGAACGATTACGATCATGGCGACTCACCCCACTCCAGTAACTTCCACTTCCACCGGTCGGAACGACCGTAAATGACTTATGGCGGCACTAATTGGGTCCGGTAATTATAGGTTGTGATCTTGTTCAAGTTGGCCGTTGTCCGCCAATTGATACGTTCGCGGATTTTGCGCTACACATCGACGCCCCTCATTGCAGGTGAATTCCTAACGTGTGAGTCAGTGTGGGGGACCCAGAGGGTGTTACGGGTGTCAATGGCGGACCGCTAGTATCGCGAATCGGGTCAGACACTGCTCTTCAAGGTCTAACCTAGAGGAGCCAATCTAATTACCACTGAGCTTAAGATTCGAATTCGACGTTGCGCGTCTGGTGTCACCTCCCCGACCAAGGTCGGCTTTGTAATTTTAGGTAGCGTACAATAATTCAAGGCCGTTAGGCCACTCCGGGAAGGGGGGGCCAGAAGTACATAGTTGAAACCCAGGGTACGTCGCTACTGAATCTTGTCTTACGACGAATAGTTCCTCCTTATTCGGGGGGATCCGGCAATATTGTCTCCGAAAAAGACCCCTGCAACACTCTAAGTCTCCTTATCTTTCTGCGAGACTGAGCTGGGTGACGTTTGCTTGTACACCCCCGTTATGAGGAATTGATGATGCCTCAACGAACCAGGGATTGTATCCAGAAAAGCGACCGATACGCGGGACACGTAGACCGCTGATTTGATGCCCTGAGAGCATCGGAGTTCGCCTGTTCTTAGGTCTATAACGGTACTGTACCTCCCTCACTGCGACCCCATACACCAGATGCGGCTGCTCAAAAAACGGAAGCACACTCGCGTGAGCGGGGAAGTGGTTTATCAGATCGCGTTGAGCAGGCAGCAGAATGCAGTTGTAACAACTCACACGATCTCGGCGTATTCACTTCTACTAAATATATGCGGGAAAGGTGCAGGAGGACGAAATTGACTGAATCAGTTAGGAACGATCATCGGGCAACACCCAGGATACCCGGACACAACAC
seq00027   GGGGTAAATCATGTTGACAATCGGTCGAGCTCCACTCGGGGCGGCAACTCGGCACGGGGAGTCCTGCCGCTTATGAATCAATAAAATAGCACGTCGATAGACACACCGCTACCTAGGTGTAAACAAACAAGAGCTGCCTTCAGGCCCAAGGACGTTACTTTAATTTGTTACGTGTTACTGTGGCAACGCGTTATTGCTGCAATTGAGATGATGGCGCATCTCTTAGCTACATTGCTGCTTGCTCTTCTGGCGTCCTCGGCCATAGTCTGTGACATACCATGCCCGAAGGCGCCGACAAGCTATCGCGCGCTTAGTTGGTCTAGGAACCTCGGGCCTAAAACAGCTACCATAATAAGACTGTCACACGGAACCATCAGTCACAGCACGGCCTTGGACACTCAGGAGTCATCGTACTAGCTGCGGCCGCCACGGCGGGATCGGTTAGTGCGAGTACTATCGAATGCGCACCGGTAACGGTCTAAAACTGTCATTGATTTAAGTAGCCTAGATAGTCATCGGGGCACTTCAGTGGGCGGCACATAACTAATGGTCTTATTTGGGAGAAGGAAGCCGTAAAGCGTAAGTTCGACAACCGGAGGGAGCCCGAAAAAAGTGTAGCGATTAGTTTGAGCTCCTGCTCAGAAAGGGTGCACTAAAGGGGCAGAAATGCCCAGAGTGTAGTCGCAGGCAAGCCCTTTATCTTGAATCAATCGCCCAGAAGATTTTAACGGAAGACACGAGGTTTAAGTCCCCATCACCCACACCCGAAAGTTAATGCTCAACGGTCGCAAATAAGGCGGGAGCTACCAGTCAATCACCTGCCACAATGTGTAAGTCCGGTGCTAGCCCGGCCTGTGGCTATAGTGCGTCCTCTACTTTTAACGAGCATGATGGTTGACACTGGACTTTATAAAATGGCGGGCTAAGGCATCTCAGTTCCGGGGCCTTGATTCTTGCAGAACACTCTTGTCAGGAGCCATAGTCGGCGCGCTGCCTTCCACGAAAGTAGCCATAGGTCTAGCTCGGTATCCGTACAACTATATTGGGTTCAATTTCGACTACCCCTCTCCGGGGAAGGGGGTACACTGTTTGAACGGGAATCTAAAGGCGTTGGATGTAATATTTCTCTGCGACTCACTGCCTCGAAGGATTCTTTTTGACACCGAATTATGCAGGGAAAGGTATGGTGGCGGCCCGTGTCATTCCCAGGTGCGAACGTCCCCACGAGACCCCTACTGTACTCCTAAAATCGCTGATCATCAACAGATGAACGATTACGATCATGGCGACTCACCCCACTCCAGTAACTTCCACTTCCACCGGTCGGAACGACCGTAAATGACTTATGGCGGCACTAATTGGGTCCGGTAATTATAGGTTGTGATCTTGTTCAAGTTGGCCGTTGTCCGCCAATTGATACGTTCGCGGATTTTGCGCTACACATCGACGCCCCTCATTGCAGGTGAATTCCTAACGTGTGAGTCAGTGTGGGGGACCCAGAGGGTGTTACGGGTGTCAATGGCGGACCGCTAGTATCGCGAATCGGGTCAGACACTGCTCTTCAAGGTCTAACCCAGAGGAGCCAATCTAATTACCACTGAGCTTAAGATTCGAATTCGACGTTGCGCGTCTGGTGTCACCTCCCCGACCAAGGTCGGCTTTGTAATTTTAGGTAGCGTACAATAATTCAAGGCCGTTAGGCCACTCCGGGAAGGGGGGGCCAGAAGTACATAGTTGAAACCCAGGGTACGTCGCTACTGAATCTTGTCTTACGACGAATAGTTCCTCCTTATTCGGGGGGATCCGGCAATATTGTCTCCGAAAAAGACCCCTGCAACACTCTAAGTCTCCTTATCTTTCTGCGAGACTGAGCTGGGTGACGTTTGCTTGTACACCCCCGTTATGAGGAATTGATGATGCCTCAACGAACCAGGGATTGTATCCAGAAAAGCGACCGATACGCGGGACACGTAGACCGCTGATTTGATGCCCTGAGAGCATCGGAGTTCGCCTGTTCTTAGGTCTATAACGGTACTGTACCTCCCTCACTGCGACCCCATACACCAGATGCGTCTGCTCAAAAAACGGAAGCACACTCGCGTGAGCGGGGAAGTGGTTTATCAGATCGCGTTGAGCAGGCAGCAGAATGCAGTTGTAACAACTCACACGATCTCGGCGTATTCACTTCTACTAAATATATGCGGGAAAGGTGCAGGAGGACGAAATTGACTGAATCAGTTAGGAACGATCATCGGGCAACACCCAGGATACCCGGACACAACAC
seq00028   GGGGTAAATCATGTTGACAATCGGTCGAGCTCCACTCGGGGCGGCAACTCGGCACGGGGAGTCCTGCCGCTTATGAATCAATAAAATAGCACGTCGATAGACACACCGCTACCTAGGTGTAAACAAACAAGAGCTGCCTTCAGGCCCAAGGACGTTACTTTAATTTGTTACGTGTTACTGTGGCAACGCGTTATTGCTGCAATTGAGATGATGGCGCATCTCTTAGCTACATTGCTGCTTGCTCTTCTGGCGTCCTCGGCCATAGTCTGTGACATACCATGCCCGAAGGCGCCGACAAGCTATCGCGCGCTTAGTTGGTCTAGGAACCTCGGGCCTAAAACAGCTACCATAATAAGACTGTCACACGGAACCATCAGTCACAGCACGGCCTTGGACACTCAGGAGTCATCGTACTAGCTGCGGCCGCCACGGCGGGATCGGTTAGTGCGAGTACTATCGAATGCGCACCGGTAACGGTCTAAAACTGTCATTGATTTAAGTAGCCTAGATAGTCATCGGGGCACTTCAGTGGGCGGCACATAACTAATGGTCTTATTTGGGAGAAGGAAGCCGTAAAGCGTAAGTTCGACAACCGGAGGGAGCCCGAAAAAAGTGTAGCGATTAGTTTGAGCTCCTGCTCAGAAAGGGTGCACTAAAGGGGCAGAAATGCCCAGAGTGTAGTCGCAGGCAAGCCCTTTATCTTGAATCAATCGCCCAGAAGATTTTAACGGAAGACACGAGGTTTAAGTCCCCATCACCCACACCCGAAAGTTAATGCTCAACGGTCGCTAATAAGGCGGGAGCTACCAGTCAATCACCTGCCACAATGTGTAAGTCCGGTGCTAGCCCGGCCTGTGGCTATAGTGCGTCCTCTACTTTTAACGAGCATGATGGTTGACACTGGACTTTATAAAATGGCGGGCTAAGGCATCTCAGTTCCGGGGCCTTGATTCTTGCAGAACACTCTTGTCAGGAGCCATAGTCGGCGCGCTGCCTTCCACGAAAGTAGCCATAGGTCTAGCTCGGTATCCGTACAACTATATTGGGTTCAATTTCGACTACCCCTCTCCGGGGAAGGGGGTACACTGTTTGAACGGGAATCTAAAGGCGTTGGATGTAATATTTCTCTGCGACTCACTGCCTCGAAGGATTCTTTTTGACACCGAATTATGCAGGGAAAGGTATAGTGGCGGCCCGTGTCATTCCCAGGTGCGAACGTCCCCACGAGACCCCTACTGTACTCCTAAAATCGCTGATCATCAACAGATGAACGATTACGATCATGGCGACTCACCCCACTCCAGTAACTTCCACTTCCACCGGTCGGAACGACCGTAAATGACTTATGGCGGCACTAATTGGGTCCGGTAATTATAGGTTGTGATCTTGTTCAAGTTGGCCGTTGTCCGCCAATTGATACGTTCGCGGATTTTGCGCTACACATCGACGCCCCTCATTGCAGGTGAATTCCTAACGTGTGAGTCAGTGTGGGGGACCCAGAGGGTGTTACGGGTGTCAATGGCGGACCGCTAGTATCGCGAATCGGGTCAGACACTGCTCTTCAAGGTCTAACCTAGAGGAGCCAATCTAATTACCACTGAGCTTAAGATTCGAATTCGACGTTGCGCGTCTGGTGTCACCTCCCCGACCAAGGTCGGCTTTGTAATTTTAGGTAGCGTACAATAATTCAAGGCCGTTAGGCCACTCCGGGAAGGGGGGGCCAGAAGTACATAGTTGAAACCCAGGGTACGTCGCTACTGAATCTTGTCTTACGACGAATAGTTCCTCCTTATTCGGGGGGATCCGGCAATATTGTCTCCGAAAAAGACCCCTGCAACACTCTAAGTCTCCTTATCTTTCTGCGAGACTGAGCTGGGTGACGTTTGCTTGTACACCCCCGTTATGAGGAATTGATGATGCCTCAACGAACCAGGGATTGTATCCAGAAAAGCGACCGATACGCGGGACACGTAGACCGCTGATTTGATGCCCTGAGAGCATCGGAGTTCGCCTGTTCTTAGGTCTATAACGGTACTGTACCTCCCTCACTGCGACCCCATACACCAGATGCGGCTGCTCAAAAAACGGAAGCACACTCGCGTGAGCGGGGAAGTGGTTTATCAGATCGCGTTGAGCAGGCAGCAGAATGCAGTTGTAACAACTCACACGATCTCGGCGTATTCACTTCTACTAAATATATGCGGGAAAGGTGCAGGAGGACGAAATTGACTGAATCAGTTAGGAACGATCATCGGGCAACACCCAGGATACCCGGACACAACAC
seq00029   GGGGTAAATCATGTTGACAATCGGTCGAGCTCCACTCGGGGCGGCAACTCGGCACGGGGAGTCCTGCCGCTTATGAATCAATAAAATAGCACGTCGATAGACACACCGCTACCTAGGTGTAAACAAACAAGAGCTGCCTTCAGGCCCAAGGACGTTACTTTAATTTGTTACGTGTTACTGTGGCAACGCGTTATTGCTGCAATTGAGATGATGGCGCATCTCTTAGCTACATTGCTGCTTGCTCTTCTGGCGTCCTCGGCCATAGTCTGTGACATACCATGCCCGAAGGCGCCGACAAGCTATCGCGCGCTTAGTTGGTCTAGGAACCTCGGGCCTAAAACAGCTACCATAATAAGACTGTCACACGGAACCATCAGTCACAGCACGGCCTTGGACACTCAGGAGTCATCGTACTAGCTGCGGCCGCCACGGCGGGATCGGTTAGTGCGAGTACTATCGAATGCGCACCGGTAACGGTCTAAAACTGTCATTGATTTAAGTAGCCTAGATAGTCATCGGGGCACTTCAGTGGGCGGCACATAACTAATGGTCTTATTTGGGAGAAGGAAGCCGTAAAGCGTAAGTTCGACAACCGGAGGGAGCCCGAAAAAAGTGTAGCGATTAGTTTGAGCTCCTGCTCAGAAAGGGTGCACTAAAGGGGCAGAAATGCCCAGAGTGTAGTCGCAGGCAAGCCCTTTATCTTGAATCAATCGCCCAGAAGATTTTAACGGAAGACACGAGGTTTAAGTCCCCATCACCCACACCCGAAAGTTAATGCTCAACGGTCGCTAATAAGGCGGGAGCTACCAGTCAATCACCTGCCACAATGTGTAAGTCCGGTGCTAGCCCGGCCTGTGGCTATAGTGCGTCCTCTACTTTTAACGAGCATGATGGTTGACACTGGACTTTATAAAATGGCGGGCTAAGGCATCTCAGTTCCGGGGCCTTGATTCTTGCAGAACACTCTTGTCAGGAGCCATAGTCGGCGCGCTGCCTTCCACGAAAGTAGCCATAGGTCTAGCTCGGTATCCGTACAACTATATTGGGTTCAATTTCCACTACCCCTCTCCGGGGAAGGGGGTACACTGTTTGAACGGGAATCTAAAGGCGTTGGATGTAATATTTCTCTGCGACTCACTGCCTCGAAGGATTCTTTTTGACACCGAATTATGCAGGGAAAGGTATAGTGGCGGCCCGTGTCATTCCTAGGTGCGAACGTCCCCACGAGACCCCTACTGTACTCCTAAAATCGCTGATCATCAACAGATGAACGATTACGATCATGGCGACTCACCCCACTCCAGTAACTTCCACTTCCACCGGTCGGAACGACCGTAAATGACTTATGGCGGCACTAATTGGGTCCGGTAATTATAGGTTGTGATCTTGTTCAAGTTGGCCGTTGTCCGCCAATTGATACGTTCGCGGATTTTGCGCTACACATCGACGCCCCTCATTGCAGGTGAATTCCTAACGTGTGAGTCAGTGTGGGGGACCCAGAGGGTGTTACGGGTGTCAATGGCGGACCGCTAGTATCGCGAATCGGGTCAGACACTGCTCTTCAAGGTCTAACCTAGAGGAGCCAATCTAATTACCACTGAGCTTAAGATTCGAATTCGACGTTGCGCGTCTGGTGTCACCTCCCCGACCAAGGTCGGCTTTGTAATTTTAGGTAGCGTACAATAATTCAAGGCCGTTAGGCCACTCCGGGAAGGGGGGGCCAGAAGTACATAGTTGAAACCCAGGGTACGTCGCTACTGAATCTTGTCTTACGACGAATAGTTCCTCCTTATTCGGGGGGATCCGGCAATATTGTCTCCGAAAAAGACCCCTGCAACACTCTAAGTCTCCTTATCTTTCTGCGAGACTGAGCTGGGTGACGTTTGCTTGTACACCCCCGTTATGAGGAATTGATGATGCCTCAACGAACCAGGGATTGTATCCAGAAAAGCGACCGATACGCGGGACACGTAGACCGCTGATTTGATGCCCTGAGAGCATCGGAGTTCGCCTGTTCTTAGGTCTATAACGGTACTGTACCTCCCTCACTGCGACCCCATACACCAGATGCGTCTGCTCAAAAAACGGAAGCACACTCGCGTGAGCGGGGAAGTGGTTTATCAGATCGCGTTGAGCAGGCAGCAGAATGCAGTTGTAACAACTCACACGATCTCGGCGTATTCACTTCTACTAAATATATGCGGGAAAGGTGCAGGAGGACGAAATTGACTGAATCAGTTAGGAACGATCATCGGGCAACACCCAGGATACCCGGACACAACAC
seq00030   GGGGTAAATCATGTTGACAATCGGTCGAGCTCCACTCGGGGCGGCAACTCGGCACGGGGAGTCCTGCCGCTTATGAATCAATAAAATAGCACGTCGATAGACACACCGCTACCTAGGTGTAAACAAACAAGAGCTGCCTTCAGGCCCAAGGACGTTACTTTAATTTGTTACGTGTTACTGTGGCAACGCGTTATTGCTGCAATTGAGATGATGGCGCATCTCTTAGCTACATTGCTGCTTGCTCTTCTGGCGTCCTCGGCCATAGTCTGTGACATACCATGCCCGAAGGCGCCGACAAGCTATCGCGCGCTTAGTTGGTCTAGGAACCTCGGGCCTAAAACAGCTACCATAATAAGACTGTCACACGGAACCATCAGTCACAGCACGGCCTTGGACACTCAGGAGTCATCGTACTAGCTGCGGCCGCCACGGCGGGATCGGTTAGTGCGAGTACTATCGAATGCGCACCGGTAACGGTCTAAAACTGTCATTGATTTAAGTAGCCTAGATAGTCATCGGGGCACTTCAGTGGGCGGCACATAACTAATGGTCTTATTTGGGAGAAGGAAGCCGTAAAGCGTAAGTTCGACAACCGGAGGGAGCCCGAAAAAAGTGTAGCGATTAGTTTGAGCTCCTGCTCAGAAAGGGTGCACTAAAGGGGCAGAAATGCCCAGAGTGTAGTCGCAGGCAAGCCCTTTATCTTGAATCAATCGCCCAGAAGATTTTAACGGAAGACACGAGGTTTAAGTCCCCATCACCCACACCCGAAAGTTAATGCTCAACGGTCGCTAATAAGGCGGGAGCTACCAGTCAATCACCTGCCACAATGTGTAAGTCCGGTGCTAGCCCGGCCTGTGGCTATAGTGCGTCCTCTACTTTTAACGAGCATGATGGTTGACACTGGACTTTATAAAATGGCGGGCTAAGGCATCTCAGTTCCGGGGCCTTGATTCTTGCAGAACACTCTTGTCAGGAGCCATAGTCGGCGCGCTGCCTTCCACGAAAGTAGCCATAGGTCTAGCTCGGTATCCGTACAACTATATTGGGTTCAATTTCCACTACCCCTCTCCGGGGAAGGGGGTACACTGTTTGAACGGGAATCTAAAGGCGTTGGATGTAATATTTCTCTGCGACTCACTGCCTCGAAGGATTCTTTTTGACACCGAATTATGCAGGGAAAGGTATAGTGGCGGCCCGTGTCATTCCTAGGTGCGAACGTCCCCACGAGACCCCTACTGTACTCCTAAAATCGCTGATCATCAACAGATGAACGATTACGATCATGGCGACTCACCCCACTCCAGTAACTTCCACTTCCACCGGTCGGAACGACCGTAAATGACTTATGGCGGCACTAATTGGGTCCGGTAATTATAGGTTGTGATCTTGTTCAAGTTGGCCGTTGTCCGCCAATTGATACGTTCGCGGATTTTGCGCTACACATCGACGCCCCTCATTGCAGGTGAATTCCTAACGTGTGAGTCAGTGTGGGGGACCCAGAGGGTGTTACGGGTGTCAATGGCGGACCGCTAGTATCGCGAATCGGGTCAGACACTGCTCTTCAAGGTCTAACCTAGAGGAGCCAATCTAATTACCACTGAGCTTAAGATTCGAATTCGACGTTGCGCGTCTGGTGTCACCTCCCCGACCAAGGTCGGCTTTGTAATTTTAGGTAGCGTACAATAATTCAAGGCCGTTAGGCCACTCCGGGAAGGGGGGGCCAGAAGTACATAGTTGAAACCCAGGGTACGTCGCTACTGAATCTTGTCTTACGACGAATAGTTCCTCCTTATTCGGGGGGATCCGGCAATATTGTCTCCGAAAAAGACCCCTGCAACACTCTAAGTCTCCTTATCTTTCTGCGAGACTGAGCTGGGTGACGTTTGCTTGTACACCCCCGTTATGAGGAATTGATGATGCCTCAACGAACCAGGGATTGTATCCAGAAAAGCGACCGATACGCGGGACACGTAGACCGCTGATTTGATGCCCTGAGAGCATCGGAGTTCGCCTGTTCTTAGGTCTATAACGGTACTGTACCTCCCTCACTGCGACCCCATACACCAGATGCGGCTGCTCAAAAAACGGAAGCACACTCGCGTGAGCGGGGAAGTGGTTTATCAGATCGCGTTGAGCAGGCAGCAGAATGCAGTTGTAACAACTCACACGATCTCGGCGTATTCACTTCTACTAAATATATGCGGGAAAGGTGCAGGAGGACGAAATTGACTGAATCAGTTAGGAACGATCATCGGGCAACACCCAGGATACCCGGACACAACAC
seq00031   GGGGTAAATCATGTTGACAATCGGTCGAGCTCCACTCGTGGCGGCAACTCGGCACGGGGAGTCCTGCCGCTTATGAATCAATAAAATAGCACGTCGATAGACACACCGCTACCTAGGTGTAAACAAACAAGAGCTGCCTTCAGGCCCAAGGACGTTACTTTAATTTGTTACGTGTTACTGTGGCAACGCGTTATTGCTGCAATTGAGATGATGGCGCATCTCTTAGCTACATTGCTGCTTGCTCTTCTGGCGTCCTCGGCCATAGTCTGTGACATACCATGCCCGAAGGCGCCGACAAGCTATCGCGCGCTTAGTTGGTCTAGGAACCTCGGGCCTAAAACAGCTACCATAATAAGACTGTCACACGGAACCATCAGTCACAGCACGGCCTTGGACACTCAGGAGTCATCGTACTAGCTGCGGCCGCCACGGCGGGATCGGTTAGTGCGAGTACTATCGAATGCGCACCGGTAACGGTCTAAAACTGTCATTGATTTAAGTAGCCTAGATAGTCATCGGGGCACTTCAGTGGGCGGCACATAACTAATGGTCTTATTTGGGAGAAGGAAGCCGTAAAGCGTAAGTTCGACAACCGGAGGGAGCCCGAAAAAAGTGTAGCGATTAGTTTGAGCTCCTGCTCAGAAAGGGTGCACTAAAGGGGCAGAAATGCCCAGAGTGTAGTCGCAGGCAAGCCCTTTATCTTGAATCAATCGCCCAGAAGATTTTAACGGAAGACACGAGGTTTAAGTCCCCATCACCCACACCCGAAAGTTAATGCTCAACGGTCGCTAATAAGGCGGGAGCTACCAGTCAATCACCTGCCACAATGTGTAAGTCCGGTGCTAGCCCGGCCTGTGGCTATAGTGCGTCCTCTACTTTTAACGAGCATGATGGTTGACACTGGACTTTATAAAATGGCGGGCTAAGGCATCTCAGTTCCGGGGCCTTGATTCTTGCAGAACACTCTTGTCAGGAGCCATAGTCGGCGCGCTGCCTTCCACGAAAGTAGCCATAGGTCTAGCTCGGTATACGTACAACTATATTGGGTTCAATTTCCACTACCCCTCTCCGGGGAAGGGGGTACACTGTTTGAACGGGAATCTAAAGGCGTTGGATGTAATATTTCTCTGCGACTCACTGCCTCGAAGGATTCTTTTTGACACCGAATTATGCAGGGAAAGGTATAGTGGCGGCCCGTGTCATTCCTAGGTGCGAACGTCCCCACGAGACCCCTACTGTACTCCTAAAATCGCTGATCATCAACAGATGAACGATTACGATCATGGCGACTCACCCCACTCCAGTAACTTCCACTTCCACCGGTCGGAACGACCGTAAATGACTTATGGCGGCACTAATTGGGTCCGGTAATTATAGGTTGTGATCTTGTTCAAGTTGGCCGTTGTCCGCCAATTGATACGTTCGCGGATTTTGCGCTACACATCGACGCCCCTCATTGCAGGTGAATTCCTAACGTGTGAGTCAGTGTGGGGGACCCAGACGGTGTTACGGGTGTCAATGGCGGACCGCTAGTATCGCGAATCGGGTCAGACACTGCTCTTCAAGGTCTAACCCAGAGGAGCCAATCTAATTACCACTGAGCTTAAGATTCGAATTCGACGTTGCGCGTCTGGTGTCACCTCCCCGACCAAGGTCGGCTTTGTAATTTTAGGCAGCGTACAATAATTCAAGGCCGTTAGGCCACTCCGGGAAGGGGGGGCCAGAAGTACATAGTTGAAACCCAGGGTACGTCGCTACTGAATCTTGTCTTACGACGAATAGTTCCTCCTTATTCGGGGGGATCCGGCAATATTGTCTCCGAAAAAGACCCCTGCAACACTCTAAGTCTCCTTATCTTTCTGCGAGACTGAGCTGGGTGACGTTTGCTTGTACACCCCCGTTATGAGGAATTGATGATGCCTCAACGAACCAGGGATTGTATCCAGAAAAGCGACCGATACGCGGGACACGTAGACCGCTGATTTGATGCCCTGAGAGCATCGGAGTTCGCCTGTTCTTAGGTCTATAACGGTACTGTACCTCCCTCACTGCGACCCCATACACCAGATGCGTCTGCTCAAAAAACGGAAGCACACTCGCGTGAGCGGGGAAGTGGTTTATCAGATCGCGTTGAGCAGGCAGCAGAATGCAGTTGTAACAACTCACACGATCTCGGCGTATTCACTTCTACTAAATATATGCGGGAAAGGTGCAGGAGGACGAAATTGACTGAATCAGTTAGGAACGATCATCGGGCAACACCCAGGATACCCGGACACAACAC
seq00032   GGGGTAAATCATGTTGACAATCGGTCGAGCTCCACTCGGGGCGGCAACTCGGCACGGGGAGTCCTGCCGCTTATGAATCAATAAAATAGCACGTCGATAGACACACCGCTACCTAGGTGTAAACAAACAAGAGCTGCCTTCAGGCCCAAGGACGTTACTTTAATTTGTTACGTGTTACTGTGGCAACGCGTTATTGCTGCAATTGAGATGATGGCGCATCTCTTAGCTACATTGCTGCTTGCTCTTCTGGCGTCCTCGGCCATAGTCTGTGACATACCATGCCCGAAGGCGCCGACAAGCTATCGCGCGCTTAGTTGGTCTAGGAACCTCGGGCCTAAAACAGCTACCATAATAAGACTGTCACACGGAACCATCAGTCACAGCACGGCCTTGGACACTCAGGAGTCATCGTACTAGCTGCGGCCGCCACGGCGGGATCGGTTAGTGCGAGTACTATCGAATGCGCACCGGTAACGGTCTAAAACTGTCATTGATTTAAGTAGCCTAGATAGTCATCGGGGCACTTCAGTGGGCGGCACATAACTAATGGTCTTATTTGGGAGAAGGAAGCCGTAAAGCGTAAGTTCGACAACCGGAGGGAGCCCGAAAAAAGTGTAGCGATTAGTTTGAGCTCCTGCTCAGAAAGGGTGCACTAAAGGGGCAGAAATGCCCAGAGTGTAGTCGCAGGCAAGCCCTTTATCTTGAATCAATCGCCCAGAAGATTTTAACGGAAGACACGAGGTTTAAGTCCCCATCACCCACACCCGAAAGTTAATGCTCAACGGTCGCAAATAAGGCGGGAGCTACCAGTCAATCACCTGCCACAATGTGTAAGTCCGGTGCTAGCCCGGCCTGTGGCTATAGTGCGTCCTCTACTTTTAACGAGCATGATGGTTGACACTGGACTTTATAAAATGGCGGGCTAAGGCATCTCAGTTCCGGGGCCTTGATTCTTGCAGAACACTCTTGTCAGGAGCCATAGTCGGCGCGGTGCCTTCCACGAAAGTAGCCATAGGTCTAGCTCGGTATACGTACAACTATATTGGGTTCAATTTCCACTACCCCTCTCCGGGGAAGGGGGTACACTGTTTGAACGGGAATCTAAAGGCGTTGGATGTAATATTTCTCTGCGACTCACTGCCTCGAAGGATTCTTTTTGACACCGAATTATGCAGGGAAAGGTATAGTGGCGGCCCGTGTCATTCCTAGGTGCGAACGTCCCCACGAGACCCCTACTGTACTCCTAAAATCGCTGATCATCAACAGATGAACGATTACGATCATGGCGACTCACCCCACTCCAGTAACTTCCACTTCCACCGGTCGGAACGACCGTAAATGACTTATGGCGGCACTAATTGGGTCCGGTAATTATAGGTTGTGATCTTGTTCAAGTTGGCCGTTGTCCGCCAATTGATACGTTCGCGGATTTTGCGCTACACATCGACGCCCCTCATTGCAGGTGAATTCCTAACGTGTGAGTCAGTGTGGGGGACCCAGAGGGTGTTACGGGTGTCAATGGCGGACCGCTAGTATCGCGAATCGGGTCAGACACTGCTCTTCAAGGTCTAACCTAGAGGAGCCAATCTAATTACCACTGAGCTTAAGATTCGAATTCGACGTTGCGCGTCTGGTGTCACCTCCCCGACCAAGGTCGGCTTTGTAATTTTAGGTAGCGTACAATAATTCAAGGCCGTTAGGCCACTCCGGGAAGGGGGGGCCAGAAGTACATAGTTGAAACCCAGGGTACGTCGCTACTGAATCTTGTCTTACGACGAATAGTTCCTCCTTATTCGGGGGGATCCGGCAATATTGTCTCCGAAAAAGACCCCTGCAACACTCTAAGTCTCCTTATCTTTCTGCGAGACTGAGCTGGGTGACGTTTGCTTGTACACCCCCGTTATGAGGAATTGATGATGCCTCAACGAACCAGGGATTGTATCCAGAAAAGCGACCGATACGCGGGACACGTAGACCGCTGATTTGATGCCCTGAGAGCATCGGAGTTCGCCTGTTCTTAGGTCTATAACGGTACTGTACCTCCCTCACTGCGACCCCATACACCAGATGCGGCTGCTCAAAAAACGGAAGCACACTCGCGTGAGCGGGGAAGTGGTTTATCAGATCGCGTTGAGCAGGCAGCAGAATGCAGTTGTAACAACTCACACGATCTCGGCGTATTCACTTCTACTAAATATATGCGGGAAAGGTGCAGGAGGACGAAATTGACTGAATCAGTTAGGAACGATCATCGGGCAACACCCAGGATACCCGGACACAACAC
seq00033   GGGGTAAATCATGTTGACAATCGGTCGAGCTCCACTCGGGGCGGCAACTCGGCACGGGGAGTCCTGCCGCTTATGAATCAATAAAATAGCACGTCGATAGACACACCGCTACCTAGGTGTAAACAAACAAGAGCTGCCTTCAGGCCCAAGGACGTTACTTTAATTTGTTACGTGTTACTGTGGCAACGCGTTATTGCTGCAATTGAGATGATGGCGCATCTCTTAGCTACATTGCTGCTTGCTCTTCTGGCGTCCTCGGCCATAGTCTGTGACATACCATGCCCGAAGGCGCCGACAAGCTATCGCGCGCTTAGTTGGTCTAGGAACCTCGGGCCTAAAACAGCTACCATAATAAGACTGTCACACGGAACCATCAGTCACAGCACGGCCTTGGACACTCAGGAGTCATCGTACTAGCTGCGGCCGCCACGGCGGGATCGGTTAGTGCGAGTACTATCGAATGCGCACCGGTAACGGTCTAAAACTGTCATTGATTTAAGTAGCCTAGATAGTCATCGGGGCACTTCAGTGGGCGGCACATAACTAATGGTCTTATTTGGGAGAAGGAAGCCGTAAAGCGTAAGTTCGACAACCGGAGGGAGCCCGAAAAAAGTGTAGCGATTAGTTTGAGCTCCTGCTCAGAAAGGGTGCACTAAAGGGGCAGAAATGCCCAGAGTGTAGTCGCAGGCAAGCCCTTTATCTTGAATCAATCGCCCAGAAGATTTTAACGGAAGACACGAGGTTTAAGTCCCCATCACCCACACCCGAAAGTTAATGCTCAACGGTCGCTAATAAGGCGGGAGCTACCAGTCAATCACCTGCCACAATGTGTAAGTCCGGTGCTAGCCCGGCCTGTGGCTATAGTGCGTCCTCTACTTTTAACGAGCATGATGGTTGACACTGGACTTTATAAAATGGCGGGCTAAGGCATCTCAGTTCCGGGGCCTTGATTCTTGCAGAACACTCTTGTCAGGAGCCATAGTCGGCGCGCTGCCTTCCACGAAAGTAGCCATAGGTCTAGCTCGGTATCCGTACAACTATATTGGGTTCAATTTCCACTACCCCTCTCCGGGGAAGGGGGTACACTGTTTGAACGGGAATCTAAAGGCGTTGGATGTAATATTTCTCTGCGACTCACTGCCTCGAAGGATTCTTTTTGACACCGAATTATGCAGGGAAAGGTATAGTGGCGGCCCGTGTCATTCCTAGGTGCGAACGTCCCCACGAGACCCCTACTGTACTCCTAAAATCGCTGATCATCAACAGATGAACGATTACGATAATGGCGACTCACCCCACTCCAGTAACTTCCACTTCCACCGGTCGGAACGACCGTAAATGACTTATGGCGGCACTAATTGGGTCCGGTAATTATAGGTTGTGATCTTGTTCAAGTTGGCCGTTGTCCGCCAATTGATACGTTCGCGGATTTTGCGCTACACATCGACGCCCCTCATTGCAGGTGAATTCCTAACGTGTGAGTCAGTGTGGGGGACCCAGAGGGTGTTACGGGTGTCAATGGCGGACCGCTAGTATCGCGAATCGGGTCAGACACTGCTCTTCAAGGTCTAACCTAGAGGAGCCAATCTAATTACCACTGAGCTTAAGATTCGAATTCGACGTTGCGCGTCTGGTGTCACCTCCCCGACCAAGGTCGGCTTTGTAATTTTAGGTAGCGTACAATAATTCAAGGCCGTTAGGCCACTCCGGGAAGGGGGGGCCAGAAGTACATAGTTGAAACCCAGGGTACGTCGCTACTGAATCTTGTCTTACGACGAATAGTTCCTCCTTATTCGGGGGGATCCGGCAATATTGTCTCCGAAAAAGACCCCTGCAACACTCTAAGTCTCCATATCTTTCTGCGAGACTGAGCTGGGTGACGTTTGCTTGTACACCCCCGTTATGAGGAATTGATGATGCCTCAACGAACCAGGGATTGTATCCAGAAAAGCGACCGATACGCGGGACACGTAGACCGCTGATTTGATGCCCTGAGAGCATCGGAGTTCGCCTGTTCTTAGGTCTATAACGGTACTGTACCTCCCTCACTGCGACCCCATACACCAGATGCGGCTGCTCAAAAAACGGAAGCACACTCGCGTGAGCGGGGAAGTGGTTTATCAGATCGCGTTGAGCAGGCAGCAGAATGCAGTTGTAACAACTCACACGATCTCGGCGTATTCACTTCTACTAAATATATGCGGGAAAGGTGCAGGAGGACGAAATTGACTGAATCAGTTAGGAACGATCATCGGGCAACACCCAGGATACCCGGACACAACAC
