# Supplementary material for: How Good Are Indirect Tests at Detecting Recombination in Human mtDNA?
Source: G3 (Bethesda). 2013 Jul 1;3(7):1095–104. doi: 10.1534/g3.113.006510 (PMC3704238; doi:10.1534/g3.113.006510)
Supplement: Supporting Information [file supp_g3.113.006510_FileS2.gz › SequenceData/mtDNA_ratehet&popgrowth/10/3rdbase/Infiles/10_8-new.txt]

33 2284
seq00001   CGATTACGCACTATTGGTCCTTGATGTTCTATTAATAAGTACAAAGGTCCCGGTCAGTCCGTGAAATGATAAAGATGAGGAAGTGTGCCGTCCCTGCTACTGGTTAAATACCCTTGCTAGTTACCGCGGCCTAGTGGCCCTCCTAGCAGCACCCCATATGGAGGGAGTAAACACGGAATCGGGTGAAGCTACCACGCGCACTGAGCCTCTACGTGAGGGGATCACTCGTCAGATCGAATCGTCCTTGCCGCGTTGGAGCCGCTCCAAATAGAAGTTGTACCCTGTGGCGGGAGCCGCGGACCCTCGTGCGTGTTACAAAATTAGATTCCTTTCTATGAGGCCTACGAATCGATCGACTAACTTCCCTGCTTAGCTATACCACATTTTAGCATGCGTGCGGCGAGAACAACTCCGGAATTGGACGTTACCCAGAGTCGATTAATTACTTGGCCCAAATGATGAAGCCGTCCTTGAACCACCCCGGAACACTTCTGACCTTATAATGCCAGGTGTGAAAAGTATGGATACATCCGTATTGAACTAGTGGGTTCCTGATATATGGGTTCCACATACTTCAGTCCTCATGGCGCGCGCCCCGGCTCTTCCCGATAACCATCGTTGACACACATCACCGTGCGATGTCTCTTCTCCGTCGCTACTTTTCGAGCACCTTGCGAGCTTGATAGTCGAGAGGAATACACAATTACTGCGTGACTGAGGCAGTAGAGCCCCCGTGTGGGTCGGGCATAAAGCCCTCGATCTAGCTTTTTTAGTGTACGAGAAAGTTCAGACGAAAATTCACTATCTTTAAGCGTATGTGGGGAGATAGCACTCGGAGGGGAAGTCAATTGTAGTACCCCAGGGTCCAACGAGGCCCGACATGCCAAGTTCCCTGAACGGTTAAGGGGGGCTTCATCCTGCTAACTTCTCAGATAGTGCCTCAGTTGTTCATCGTGCTAGGGTATTGAAGAACCGAAATCACATTGGCGTGCAACGCTTCGCTTCGGCGCGGGAAGCCGGAGGCTCACCTGAACCGTGTCAGACCAATGCGTTCTGGTTTACAGCGAGATTGTACCGGGTTTTACGAATTTATCGCCCAGGCGGGGGAGCTACGTCTGGGTCGCAGGCTTTTCAGGGCCCCTGCGGCCGTGTCTTGCCGACTTCGAACGCCGGGCGCCTACTTAACGGCAACCAACGATTCTGTGGGTTAGCCATCAACCGGACCCACACACTATATAATTATAGTCTAACTACGAGCCAGAGTCCTCGAACGTAGCCTATAAAGACTAGTATCCATGTGACAGGAACTTTGTCCGTAACAGTACAAGGTGCCGTTGTCAGTCAGCGTCATCAAAAATTGTCTAAAGCAGGATCCGTATTATAGGTTGGCTGGCAGTCTTTTTTCCTTTTGGGCATACCATGCTCTCCAGTTTTGTTCGGTCACTCCTCCCAAGTCACTAATGCGCGTTGAACGCAAGTCTTCATCTCATGTGCCATCGCGGCTGACCATCGTTTCTTATAAGAAAAGGGAAGCGGCCGCTCGATGCCCGCTATTCATAGAGCTCGAGGTGGGAGGCGTCCGCGTGTAAAGAATATTGTCCTACAGAACCTAATCTTATTGCGGGCACCACGATCCAATGTCAACCTGGTTGTTGTGTGGTGTCTACGAAGCGCCGGGCCGTGGATAGCTTGGACGCAGTCGTTCGGGCAAGCTACACATGTTGGCTAAAGTTCGGAACAGTCCGCAAGAACTGAGCTCGACTCTGCAATACGAAAAAGGTTTGCTGTTGCCGGCGAGGGTGTCCACCTAGTCGCAAATGCGACGAGTTGGTTTATGCTGAATTAGGTTGTCGTCAGTAGTAACAGCCGCTGGCCGGTGAGACATGAACTGCTCCATGAGATCGATTCTGCTTCGGTTTTAAGTACTCGGTCTTGAACCTCCGTACTGACTTTCGGACCACCCAACTCTTTAACAAAAGTCTGACACTACGGGGCCGTCAGGGCACTGCGTGACGTAACGCAGTAACCAAACTAACAGTGGTAGTATTTTTCCAGATGGAGGAATGGCATAAATACTGGTCGGCGCGTCCGTCTTCTCTCCGGAGATTTTGCGGAATAGTGGGATGTTACCCATCATCAATTCGATGGCGTATTCGATCGAAGGCACGATTCAGGCCTCTCGCCCCCGACAAACTTCGCCCTAAAACTCGAGGCGAAACCGTTTACCCGGAGAAAGCTGTGACCCTCCCGCAAGCGGCACGAAGCATACCGGTGTTCCTCTTCT
seq00002   CGATTACGCACTATTGGTCCTTGATGTTCTATTAATAAGTACAAAGGTCCCGGTCAGTCCGTGAAATGATAAAGATGAGGAAGTGTGCCGTCCCTGCTACTGGTTAAATACCCTTGCTAGTTACCGCGGCCTAGTGGCCCTCCTAGCAGCACCCCATATGGAGGGAGTAAACACGGAATCGGGTGAAGCTACCACGCGCACTGAGCCTCTACGTGAGGGGATCACTCGTCAGATCGAATCGTCCTTGCCGCGTTGGAGCCGCTCCAAATAGAAGTTGTACCCTGTGGCGGGAGCCGCGGACCCTCGTGCGTGTTACAAAATTAGATTCCTTTCTATGAGGCCTACGAATCGATCGACTAACTTCCCTGCTTAGCTATACCACATTTTAGCATGCGTGCGGCGAGAACAACTCCGGAATTGGACGTTACCCAGAGTCGATTAATTACTTGGCCCAAATGATGAAGCCGTCCTTGAACCACCCCGGAACACTTCTGACCTTATAATGCCAGGTGTGAAAAGTATGGATACATCCGTATTGAACTAGTGGGTTCCTGATATATGGGTTCCACATACTTCAGTCCTCATGGCGCGCGCCCCGGCTCTTCCCGATAACCATCGTTGACACACATCACCGTGCGATGTCTCTTCTCCGTCGCTACTTTTCGAGCACCTTGCGAGCTTGATAGTCGAGAGGAATACACAATTACTGCGTGACTGAGGCAGTAGAGCCCCCGTGTGGGTCGGGCATAAAGCCCTCGATCTAGCTTTTTTAGTGTACGAGAAAGTTCAGACGAAAATTCACTATCTTTAAGCGTATGTGGGGAGATAGCACTCGGAGGGGAAGTCAATTGTAGTACCCCAGGGTCCAACGAGGCCCGACATGCCAAGTTCCCTGAACGGTTAAGGGGGGCTTCATCCTGCTAACTTCTCAGATAGTGCCTCAGTTGTTCATCGTGCTAGGGTATTGAAGAACCGAAATCACATTGGCGTGCAACGCTTCGCTTCGGCGCGGGAAGCCGGAGGCTCACCTGAACCGTGTCAGACCAATGCGTTCTGGTTTACAGCGAGATTGTACCGGGTTTTACGAATTTATCGCCCAGGCGGGGGAGCTACGTCTGGGTCGCAGGCTTTTCAGGGCCCCTGCGGCCGTGTCTTGCCGACTTCGAACGCCGGGCGCCTACTTAACGGCAACCAACGATTCTGTGGGTTAGCCATCAACCGGACCCACACACTATATAATTATAGTCTAACTACGAGCCAGAGTCCTCGAACGTAGCCTATAAAGACTAGTATCCATGTGACAGGAACTTTGTCCGTAACAGTACAAGGTGCCGTTGTCAGTCAGCGTCATCAAAAATTGTCTAAAGCAGGATCCGTATTATAGGTTGGCTGGCAGTCTTTTTTCCTTTTGGGCATACCATGCTCTCCAGTTTTGTTCGGTCACTCCTCCCAAGTCACTAATGCGCGTTGAACGCAAGTCTTCATCTCATGTGCCATCGCGGCTGACCATCGTTTCTTATAAGAAAAGGGAAGCGGCCGCTCGATGCCCGCTATTCATAGAGCTCGAGGTGGGAGGCGTCCGCGTGTAAAGAATATTGTCCTACAGAACCTAATCTTATTGCGGGCACCACGATCCAATGTCAACCTGGTTGTTGTGTGGTGTCTACGAAGCGCCGGGCCGTGGATAGCTTGGACGCAGTCGTTCGGGCAAGCTACACATGTTGGCTAAAGTTCGGAACAGTCCGCAAGAACTGAGCTCGACTCTGCAATACGAAAAAGGTTTGCTGTTGCCGGCGAGGGTGTCCACCTAGTCGCAAATGCGACGAGTTGGTTTATGCTGAATTAGGTTGTCGTCAGTAGTAACAGCCGCTGGCCGGTGAGACATGAACTGCTCCATGAGATCGATTCTGCTTCGGTTTTAAGTACTCGGTCTTGAACCTCCGTACTGACTTTCGGACCACCCAACTCTTTAACAAAAGTCTGACACTACGGGGCCGTCAGGGCACTGCGTGACGTAACGCAGTAACCAAACTAACAGTGGTAGTATTTTTCCAGATGGAGGAATGGCATAAATACTGGTCGGCGCGTCCGTCTTCTCTCCGGAGATTTTGCGGAATAGTGGGATGTTACCCATCATCAATTCGATGGCGTATTCGATCGAAGGCACGATTCAGGCCTCTCGCCCCCGACAAACTTCGCCCTAAAACTCGAGGCGAAAGCGTTTACCCGGAGAAAGCTGTGACCCTCCCGCAAGCGGCACGAAGCATACCGGTGTTCCTCTTCT
seq00003   CGATTACGCACTATTGGTCCTTGATGTTCTATTAATAAGTACAAAGGTCCCGGTCAGTCCGTGAAATGATAAAGATGAGGAAGTGTGCCGTCCCTGCTACTGGTTAAATACCCTTGCTAGTTACCGCGGCCTAGTGGCCCTCCTAGCAGCACCCCATATGGAGGGAGTAAACACGGAATCGGGTGAAGCTACCACGCGCACTGAGCCTCTACGTGAGGGGATCACTCGTCAGATCGAATCGTCCTTGCCGCGTTGGAGCCGCTCCAAATAGAAGTTGTACCCTGTGGCGGGAGCCGCGGACCCTCGTGCGTGTTACAAAATTAGATTCCTTTCTATGAGGCCTACGAATCGATCGACTAACTTCCCTGCTTAGCTATACCACATTTTAGCATGCGTGCGGCGAGAACAACTCCGGAATTGGACGTTACCCAGAGTCGATTAATTACTTGGCCCAAATGATGAAGCCGTCCTTGAACCACCCCGGAACACTTCTGACCTTATAATGCCAGGTGTGAAAAGTATGGATACATCCGTATTGAACTAGTGGGTTCCTGATATATGGGTTCCACATACTTCAGTCCTCATGGCGCGCGCCCCGGCTCTTCCCGATAACCATCGTTGACACACATCACCGTGCGATGTCTCTTCTCCGTCGCTACTTTTCGAGCACCTTGCGAGCTTGATAGTCGAGAGGAATACACAATTACTGCGTGACTGAGGCAGTAGAGCCCCCGTGTGGGTCGGGCATAAAGCCCTCGATCTAGCTTTTTTAGTGTACGAGAAAGTTCAGACGAAAATTCACTATCTTTAAGCGTATGTGGGGAGATAGCACTCGGAGGGGAAGTCAATTGTAGTACCCCAGGGTCCAACGAGGCCCGACATGCCAAGTTCCCTGAACGGTTAAGGGGGGCTTCATCCTGCTAACTTCTCAGATAGTGCCTCAGTTGTTCATCGTGCTAGGGTATTGAAGAACCGAAATCACATTGGCGTGCAACGCTTCGCTTCGGCGCGGGAAGCCGGAGGCTCACCTGAACCGTGTCAGACCAATGCGTTCTGGTTTACAGCGAGATTGTACCGGGTTTTACGAATTTATCGCCCAGGCGGGGGAGCTACGTCTGGGTCGCAGGCTTTTCAGGGCCCCTGCGGCCGTGTCTTGCCGACTTCGAACGCCGGGCGCCTACTTAACGGCAACCAACGATTCTGTGGGTTAGCCATCAACCGGACCCACACACTATATAATTATAGTCTAACTACGAGCCAGAGTCCTCGAACGTAGCCTATAAAGACTAGTATCCATGTGACAGGAACTTTGTCCGTAACAGTACAAGGTGCCGTTGTCAGTCAGCGTCATCAAAAATTGTCTAAAGCAGGATCCGTATTATAGGTTGGCTGGCAGTCTTTTTTCCTTTTGGGCATACCATGCTCTCCAGTTTTGGTCGGTCACTCCTCCCAAGTCACTAATGCGCGTTGAACGCAAGTCTTCATCTCATGTGCCATCGCGGCTGACCATCGTTTCTTATAAGAAAAGGGAAGCGGCCGCTCGATGCCCGCTATTCATAGAGCTCGAGGTGGGAGGCGTCCGCGTGTAAAGAATATTGTCCTACAGAACCTAATCTTATTGCGGGCACCACGATCCAATGTCAACCTGGTTGTTGTGTGGTGTCTACGAAGCGCCGGGCCGTGGATAGCTTGGACGCAGTCGTTCGGGCAAGCTACACATGTTGGCTAAAGTTCGGAACAGTCCGCAAGAACTGAGCTCGACTCTGCAATACGAAAAAGGTTTGCTGTTGCCGGCGAGGGTGTCCACCTAGTCGCAAATGCGACGAGTTGGTTTATGCTGAATTAGGTTGTCGTCAGTAGTAACAGCCGCTGGCCGGTGAGACATGAACTGCTCCATGAGATCGATTCTGCTTCGGTTTTAAGTACTCGGTCTTGAACCTCCGTACTGACTTTCGGACCACCCAACTCTTTAACAAAAGTCTGACACTACGGGGCCGTCAGGGCACTGCGTGACGTAACGCAGTAACCAAACTAACAGTGGTAGTATTTTTCCAGATGGAGGAATGGCATAAATACTGGTCGGCGCGTCCGTCTTCTCTCCGGAGATTTTGCGGAATAGTGGGATGTTACCCATCATCAATTCGATGGCGTATTCGATCGAAGGCACGATTCAGGCCTCTCGCCCCCGACAAACTTCGCCCTAAAACTCGAGGCGAAAGCGTTTACCCGGAGAAAGCTGTGACCCTCCCGCAAGCGGCACGAAGCATACCGGTGTTCCTCTTCT
seq00004   CGATTACGCACTATTGGTCCTTGATGTTCTATTAATAAGTACAAAGGTCCCGGTCAGTCCGTGAAATGATAAAGATGAGGAAGTGTGCCGTCCCTGCTACTGGTTAAATACCCTTGCTAGTTACCGCGGCCTAGTGGCCCTCCTAGCAGCACCCCATATGGAGGGAGTAAACACGGAATCGGGTGAAGCTACCACGCGCACTGAGCCTCTACGTGAGGGGATCACTCGTCAGATCGAATCGTCCTTGCCGCGTTGGAGCCGCTCCAAATAGAAGTTGTACCCTGTGGCGGGAGCCGCGGACCCTCGTGCGTGTTACAAAATTAGATTCCTTTCTATGAGGCCTACGAATCGATCGACTAACTTCCCTGCTTAGCTATACCACATTTTAGCATGCGTGCGGCGAGAACAACTCCGGAATTGGACGTTACCCAGAGTCGATTAATTACTTGGCCCAAATGATGAAGCCGTCCTTGAACCACCCCGGAACACTTCTGACCTTATAATGCCAGGTGTGAAAAGTATGGATACATCCGTATTGAACTAGTGGGTTCCTGATATATGGGTTCCACATACTTCAGTCCTCATGGCGCGCGCCCCGGCTCTTCCCGATAACCATCGTTGACACACATCACCGTGCGATGTCTCTTCTCCGTCGCTACTTTTCGAGCACCTTGCGAGCTTGATAGTCGAGAGGAATACACAATTACTGCGTGACTGAGGCAGTAGAGCCCCCGTGTGGGTCGGGCATAAAGCCCTCGATCTAGCTTTTTTAGTGTACGAGAAAGTTCAGACGAAAATTCACTATCTTTAAGCGTATGTGGGGAGATAGCACTCGGAGGGGAAGTCAATTGTAGTACCCCAGGGTCCAACGAGGCCCGACATGCCAAGTTCCCTGAACGGTTAAGGGGGGCTTCATCCTGCTAACTTCTCAGATAGTGCCTCAGTTGTTCATCGTGCTAGGGTATTGAAGAACCGAAATCACATTGGCGTGCAACGCTTCGCTTCGGCGCGGGAAGCCGGAGGCTCACCTGAACCGTGTCAGACCAATGCGTTCTGGTTTACAGCGAGATTGTACCGGGTTTTACGAATTTATCGCCCAGGCGGGGGAGCTACGTCTGGGTCGCAGGCTTTTCAGGGCCCCTGCGGCCGTGTCTTGCCGACTTCGAACGCCGGGCGCCTACTTAACGGCAACCAACGATTCTGTGGGTTAGCCATCAACCGGACCCACACACTATATAATTATAGTCTAACTACGAGCCAGAGTCCTCGAACGTAGCCTATAAAGACTAGTATCCATGTGACAGGAACTTTGTCCGTAACAGTACAAGGTGCCGTTGTCAGTCAGCGTCATCAAAAATTGTCTAAAGCAGGATCCGTATTATAGGTTGGCTGGCAGTCTTTTTTCCTTTTGGGCATACCATGCTCTCCAGTTTTGGTCGGTCACTCCTCCCAAGTCACTAATGCGCGTTGAACGCAAGTCTTCATCTCATGTGCCATCGCGGCTGACCATCGTTTCTTATAAGAAAAGGGAAGCGGCCGCTCGATGCCCGCTATTCATAGAGCTCGAGGTGGGAGGCGTCCGCGTGTAAAGAATATTGTCCTACAGAACCTAATCTTATTGCGGGCACCACGATCCAATGTCAACCTGGTTGTTGTGTGGTGTCTACGAAGCGCCGGGCCGTGGATAGCTTGGACGCAGTCGTTCGGGCAAGCTACACATGTTGGCTAAAGTTCGGAACAGTCCGCAAGAACTGAGCTCGACTCTGCAATACGAAAAAGGTTTGCTGTTGCCGGCGAGGGTGTCCACCTAGTCGCAAATGCGACGAGTTGGTTTATGCTGAATTAGGTTGTCGTCAGTAGTAACAGCCGCTGGCCGGTGAGACATGAACTGCTCCATGAGATCGACTCTGCTTCGGTTTTAAGTACTCGGTCTTGAACCTCCGTACTGAGTTTCGGACCACCCAACTCTTTAACAAAAGTCTGACACTACGGGGCCGTCAGGGCACTGCGTGACGTAACGCAGTAACCAAACTAACAGTGGTAGTATTTTTCCAGATGGAGGAATGGCATAAATACTGGTCGGCGCGTCCGTCTTCTCTCCGGAGATTTTGCGGAATAGTGGGATGTTACCCATCATCAATTCGATGGCGTATTCGATCGAAGGCACGATTCAGGCCTCTCGCCCCCGACAAACTTCGCCCTAAAACTCGAGGCGAAAGCGTTTACCCGGAGAAAGCTGTGACCCTCCCGCAAGCGGCACGAAGCATACCGGTGTTCCTCTTCT
seq00005   CGATTACGCACTATTGGTCCTTGATGTTCTATTAATAAGTACAAAGGTCCCGGTCAGTCCGTGAAATGATAAAGATGAGGAAGTGTGCCGTCCCTGCTACTGGTTAAATACCCTTGCTAGTTACCGCGGCCTAGTGGCCCTCCTAGCAGCACCCCATATGGAGGGAGTAAACACGGAATCGGGTGAAGCTACCACGCGCACTGAGCCTCTACGTGAGGGGATCACTCGTCAGATCGAATCGTCCTTGCCGCGTTGGAGCCGCTCCAAATAGAAGTTGTACCCTGTGGCGGGAGCCGCGGACCCTCGTGCGTGTTACAAAATTAGATTCCTTTCTATGAGGCCTACGAATCGATCGACTAACTTCCCTGCTTAGCTATACCACATTTTAGCATGCGTGCGGCGAGAACAACTCCGGAATTGGACGTTACCCAGAGTCGATTAATTACTTGGCCCAAATGATGAAGCCGTCCTTGAACCACCCCGGAACACTTCTGACCTTATAATGCCAGGTGTGAAAAGTATGGATACATCCGTATTGAACTAGTGGGTTCCTGATATATGGGTTCCACATACTTCAGTCCTCATGGCGCGCGCCCCGGCTCTTCCCGATAACCATCGTTGACACACATCACCGTGCGATGTCTCTTCTCCGTCGCTACTTTTCGAGCACCTTGCGAGCTTGATAGTCGAGAGGAATACACAATTACTGCGTGACTGAGGCAGTAGAGCCCCCGTGTGGGTCGGGCATAAAGCCCTCGATCTAGCTTTTTTAGTGTACGAGAAAGTTCAGACGAAAATTCACTATCTTTAAGCGTATGTGGGGAGATAGCACTCGGAGGGGAAGTCAATTGTAGTACCCCAGGGTCCAACGAGGCCCGACATGCCAAGTTCCCTGAACGGTTAAGGGGGGCTTCATCCTGCTAACTTCTCAGATAGTGCCTCAGTTGTTCATCGTGCTAGGGTATTGAAGAACCGAAATCACATTGGCGTGCAACGCTTCGCTTCGGCGCGGGAAGCCGGAGGCTCACCTGAACCGTGTCAGACCAATGCGTTCTGGTTTACAGCGAGATTGTACCGGGTTTTACGAATTTATCGCCCAGGCGGGGGAGCTACGTCTGGGTCGCAGGCTTTTCAGGGCCCCTGCGGCCGTGTCTTGCCGACTTCGAACGCCGGGCGCCTACTTAACGGCAACCAACGATTCTGTGGGTTAGCCATCAACCGGACCCACACACTATATAATTATAGTCTAACTACGAGCCAGAGTCCTCGAACGTAGCCTATAAAGACTAGTATCCATGTGACAGGAACTTTGTCCGTAACAGTACAAGGTGCCGTTGTCAGTCAGCGTCATCAAAAATTGTCTAAAGCAGGATCCGTATTATAGGTTGGCTGGCAGTCTTTTTTCCTTTTGGGCATACCATGCTCTCCAGTTTTGGTCGGTCACTCCTCCCAAGTCACTAATGCGCGTTGAACGCAAGTCTTCATCTCATGTGCCATCGCGGCTGACCATCGTTTCTTATAAGAAAAGGGAAGCGGCCGCTCGATGCCCGCTATTCATAGAGCTCGAGGTGGGAGGCGTCCGCGTGTAAAGAATATTGTCCTACAGAACCTAATCTTATTGCGGGCACCACGATCCAATGTCAACCTGGTTGTTGTGTGGTGTCTACGAAGCGCCGGGCCGTGGATAGCTTGGACGCAGTCGTTCGGGCAAGCTACACATGTTGGCTAAAGTTCGGAACAGTCCGCAAGAACTGAGCTCGACTCTGCAATACGAAAAAGGTTTGCTGTTGCCGGCGAGGGTGTCCACCTAGTCGCAAATGCGACGAGTTGGTTTATGCTGAATTAGGTTGTCGTCAGTAGTAACAGCCGCTGGCCGGTGAGACATGAACTGCTCCATGAGATCGATTCTGCTTCGGTTTTAAGTACTCGGTCTTGAACCTCCGTACTGACTTTCGGACCACCCAACTCTTTAACAAAAGTCTGACACTACGGGGCCGTCAGGGCACTGCGTGACGTAACGCAGTAACCAAACTAACAGTGGTAGTATTTTTCCAGATGGAGGAATGGCATAAATACTGGTCGGCGCGTCCGTCTTCTCTCCGGAGATTTTGCGGAATAGTGGGATGTTACCCATCATCAATTCGATGGCGTATTCGATCGAAGGCACGATTCAGGCCTCTCGCCCCCGACAAACTTCGCCCTAAAACTCGAGGCGAAACCGTTTACCCGGAGAAAGCTGTGACCCTCCCGCAAGCGGCACGAAGCATACCGGTGTTCCTCTTCT
seq00006   CGATTACGCACTATTGGTCCTTGATGTTCTATTAATAAGTACAAAGGTCCCGGTCAGTCCGTGAAATGATAAAGATGAGGAAGTGTGCCGTCCCTGCTACTGGTTAAATACCCTTGCTAGTTACCGCGGCCTAGTGGCCCTCCTAGCAGCACCCCATATGGAGGGAGTAAACACGGAATCGGGTGAAGCTACCACGCGCACTGAGCCTCTACGTGAGGGGATCACTCGTCAGATCGAATCGTCCTTGCCGCGTTGGAGCCGCTCCAAATAGAAGTTGTACCCTGTGGCGGGAGCCGCGGACCCTCGTGCGTGTTACAAAATTAGATTCCTTTCTATGAGGCCTACGAATCGATCGACTAACTTCCCTGCTTAGCTATACCACATTTTAGCATGCGTGCGGCGAGAACAACTCCGGAATTGGACGTTACCCAGAGTCGATTAATTACTTGGCCCAAATGATGAAGCCGTCCTTGAACCACCCCGGAACACTTCTGACCTTATAATGCCAGGTGTGAAAAGTATGGATACATCCGTATTGAACTAGTGGGTTCCTGATATATGGGTTCCACATACTTCAGTCCTCATGGCGCGCGCCCCGGCTCTTCCCGATAACCATCGTTGACACACATCACCGTGCGATGTCTCTTCTCCGTCGCTACTTTTCGAGCACCTTGCGAGCTTGATAGTCGAGAGGAATACACAATTACTGCGTGACTGAGGCAGTAGAGCCCCCGTGTGGGTCGGGCATAAAGCCCTCGATCTAGCTTTTTTAGTGTACGAGAAAGTTCAGACGAAAATTCACTATCTTTAAGCGTATGTGGGGAGATAGCACTCGGAGGGGAAGTCAATTGTAGTACCCCAGGGTCCAACGAGGCCCGACATGCCAAGTTCCCTGAACGGTTAAGGGGGGCTTCATCCTGCTAACTTCTCAGATAGTGCCTCAGTTGTTCATCGTGCTAGGGTATTGAAGAACCGAAATCACATTGGCGTGCAACGCTTCGCTTCGGCGCGGGAAGCCGGAGGCTCACCTGAACCGTGTCAGACCAATGCGTTCTGGTTTACAGCGAGATTGTACCGGGTTTTACGAATTTATCGCCCAGGCGGGGGAGCTACGTCTGGGTCGCAGGCTTTTCAGGGCCCCTGCGGCCGTGTCTTGCCGACTTCGAACGCCGGGCGCCTACTTAACGGCAACCAACGATTCTGTGGGTTAGCCATCAACCGGACCCACACACTATATAATTATAGTCTAACTACGAGCCAGAGTCCTCGAACGTAGCCTATAAAGACTAGTATCCATGTGACAGGAACTTTGTCCGTAACAGTACAAGGTGCCGTTGTCAGTCAGCGTCATCAAAAATTGTCTAAAGCAGGATCCGTATTATAGGTTGGCTGGCAGTCTTTTTTCCTTTTGGGCATACCATGCTCTCCAGTTTTGTTCGGTCACTCCTCCCAAGTCACTAATGCGCGTTGAACGCAAGTCTTCATCTCATGTGCCATCGCGGCTGACCATCGTTTCTTATAAGAAGAGGGAAGCGGCCGCTCGATGCCCGCTATTCATAGAGCTCGAGGTGGGAGGCGTCCGCGTGTAAAGAATATTGTCCTACAGAACCTAATCTTATTGCGGGCACCACGATCCAATGTCAACCTGGTTGTTGTGTGGTGTCTACGAAGCGCCGGGCCGTGGATAGCTTGGACGCAGTCGTTCGGGCAAGCTACACATGTTGGCTAAAGTTCGGAACAGTCCGCAAGAACTGAGCTCGACTCTGCAATACGAAAAAGGTTTGCTGTTGCCGGCGAGGGTGTCCACCTAGTCGCAAATGCGACGAGTTGGTTTATGCTGAATTAGGTTGTCGTCAGTAGTAACAGCCGCTGGCCGGTGAGACATGAACTGCTCCATGAGATCGATTCTGCTTCGGTTTTAAGTACTCGGTCTTGAACCTCCGTACTGACTTTCGGACCACCCAACTCTTTAACAAAAGTCTGACACTACGGGGCCGTCAGGGCACTGCGTGACGTAACGCAGTAACCAAACTAACAGTGGTAGTATTTTTCCAGATGGAGGAATGGCATAAATACTGGTCGGCGCGTCCGTCTTCTCTCCGGAGATTTTGCGGAATAGTGGGATGTTACCCATCATCAATTCGATGGCGTATTCGATCGAAGGCACGATTCAGGCCTCTCGCCCCCGACAAACTTCGCCCTAAAACTCGAGGCGAAAGCGTTTACCCGGAGAAAGCTGTGACCCTCCCGCAAGCGGCACGAAGCATACCGGTGTTCCTCTTCT
seq00007   CGATTACGCACTATTGGTCCTTGATGTTCTATTAATAAGTACAAAGGTCCCGGTCAGTCCGTGAAATGATAAAGATGAGGAAGTGTGCCGTCCCTGCTACTGGTTAAATACCCTTGCTAGTTACCGCGGCCTAGTGGCCCTCCTAGCAGCACCCCATATGGAGGGAGTAAACACGGAATCGGGTGAAGCTACCACGCGCACTGAGCCTCTACGTGAGGGGATCACTCGTCAGATCGAATCGTCCTTGCCGCGTTGGAGCCGCTCCAAATAGAAGTTGTACCCTGTGGCGGGAGCCGCGGACCCTCGTGCGTGTTACAAAATTAGATTCCTTTCTATGAGGCCTACGAATCGATCGACTAACTTCCCTGCTTAGCTATACCACATTTTAGCATGCGTGCGGCGAGAACAACTCCGGAATTGGACGTTACCCAGAGTCGATTAATTACTTGGCCCAAATGATGAAGCCGTCCTTGAACCACCCCGGAACACTTCTGACCTTATAATGCCAGGTGTGAAAAGTATGGATACATCCGTATTGAACTAGTGGGTTCCTGATATATGGGTTCCACATACTTCAGTCCTCATGGCGCGCGCCCCGGCTCTTCCCGATAACCATCGTTGACACACATCACCGTGCGATGTCTCTTCTCCGTCGCTACTTTTCGAGCACCTTGCGAGCTTGATAGTCGAGAGGAATACACAATTACTGCGTGACTGAGGCAGTAGAGCCCCCGTGTGGGTCGGGCATAAAGCCCTCGATCTAGCTTTTTTAGTGTACGAGAAAGTTCAGACGAAAATTCACTATCTTTAAGCGTATGTGGGGAGATAGCACTCGGAGGGGAAGTCAATTGTAGTACCCCAGGGTCCAACGAGGCCCGACATGCCAAGTTCCCTGAACGGTTAAGGGGGGCTTCATCCTGCTAACTTCTCAGATAGTGCCTCAGTTGTTCATCGTGCTAGGGTATTGAAGAACCGAAATCACATTGGCGTGCAACGCTTCGCTTCGGCGCGGGAAGCCGGAGGCTCACCTGAACCGTGTCAGACCAATGCGTTCTGGTTTACAGCGAGATTGTACCGGGTTTTACGAATTTATCGCCCAGGCGGGGGAGCTACGTCTGGGTCGCAGGCTTTTCAGGGCCCCTGCGGCCGTGTCTTGCCGACTTCGAACGCCGGGCGCCTACTTAACGGCAACCAACGATTCTGTGGGTTAGCCATCAACCGGACCCACACACTATATAATTATAGTCTAACTACGAGCCAGAGTCCTCGAACGTAGCCTATAAAGACTAGTATCCATGTGACAGGAACTTTGTCCGTAACAGTACAAGGTGCCGTTGTCAGTCAGCGTCATCAAAAATTGTCTAAAGCAGGATCCGTATTATAGGTTGGCTGGCAGTCTTTTTTCCTTTTGGGCATACCATGCTCTCCAGTTTTGTTCGGTCACTCCTCCCAAGTCACTAATGCGCGTTGAACGCAAGTCTTCATCTCATGTGCCATCGCGGCTGACCATCGTTTCTTATAAGAAAAGGGAAGCGGCCGCTCGATGCCCGCTATTCATAGAGCTCGAGGTGGGAGGCGTCCGCGTGTAAAGAATATTGTCCTACAGAACCTAATCTTATTGCGGGCACCACGATCCAATGTCAACCTGGTTGTTGTGTGGTGTCTACGAAGCGCCGGGCCGTGGATAGCTTGGACGCAGTCGTTCGGGCAAGCTACACATGTTGGCTAAAGTTCGGAACAGTCCGCAAGAACTGAGCTCGACTCTGCAATACGAAAAAGGTTTGCTGTTGCCGGCGAGGGTGTCCACCTAGTCGCAAATGCGACGAGTTGGTTTATGCTGAATTAGGTTGTCGTCAGTAGTAACAGCCGCTGGCCGGTGAGACATGAACTGCTCCATGAGATCGATTCTGCTTCGGTTTTAAGTACTCGGTCTTGAACCTCCGTACTGACTTTCGGACCACCCAACTCTTTAACAAAAGTCTGACACTACGGGGCCGTCAGGGCACTGCGTGACGTAACGCAGTAACCAAACTAACAGTGGTAGTATTTTTCCAGATGGAGGAATGGCATAAATACTGGTCGGCGCGTCCGTCTTCTCTCCGGAGATTTTGCGGAATAGTGGGATGTTACCCATCATCAATTCGATGGCGTATTCGATCGAAGGCACGATTCAGGCCTCTCGCCCCCGACAAACTTCGCCCTAAAACTCGAGGCGAAAGCGTTTACCCGGAGAAAGCTGTGACCCTCCCGCAAGCGGCACGAAGCATACCGGTGTTCCTCTTCT
seq00008   CGATTACGCACTATTGGTCCTTGATGTTCTATTAATAAGTACAAAGGTCCCGGTCAGTCCGTGAAATGATAAAGATGAGGAAGTGTGCCGTCCCTGCTACTGGTTAAATACCCTTGCTAGTTACCGCGGCCTAGTGGCCCTCCTAGCAGCACCCCATATGGAGGGAGTAAACACGGAATCGGGTGAAGCTACCACGCGCACTGAGCCTCTACGTGAGGGGATCACTCGTCAGATCGAATCGTCCTTGCCGCGTTGGAGCCGCTCCAAATAGAAGTTGTACCCTGTGGCGGGAGCCGCGGACCCTCGTGCGTGTTACAAAATTAGATTCCTTTCTATGAGGCCTACGAATCGATCGACTAACTTCCCTGCTTAGCTATACCACATTTTAGCATGCGTGCGGCGAGAACAACTCCGGAATTGGACGTTACCCAGAGTCGATTAATTACTTGGCCCAAATGATGAAGCCGTCCTTGAACCACCCCGGAACACTTCTGACCTTATAATGCCAGGTGTGAAAAGTATGGATACATCCGTATTGAACTAGTGGGTTCCTGATATATGGGTTCCACATACTTCAGTCCTCATGGCGCGCGCCCCGGCTCTTCCCGATAACCATCGTTGACACACATCACCGTGCGATGTCTCTTCTCCGTCGCTACTTTTCGAGCACCTTGCGAGCTTGATAGTCGAGAGGAATACACAATTACTGCGTGACTGAGGCAGTAGAGCCCCCGTGTGGGTCGGGCATAAAGCCCTCGATCTAGCTTTTTTAGTGTACGAGAAAGTTCAGACGAAAATTCACTATCTTTAAGCGTATGTGGGGAGATAGCACTCGGAGGGGAAGTCAATTGTAGTACCCCAGGGTCCAACGAGGCCCGACATGCCAAGTTCCCTGAACGGTTAAGGGGGGCTTCATCCTGCTAACTTCTCAGATAGTGCCTCAGTTGTTCATCGTGCTAGGGTATTGAAGAACCGAAATCACATTGGCGTGCAACGCTTCGCTTCGGCGCGGGAAGCCGGAGGCTCACCTGAACCGTGTCAGACCAATGCGTTCTGGTTTACAGCGAGATTGTACCGGGTTTTACGAATTTATCGCCCAGGCGGGGGAGCTACGTCTGGGTCGCAGGCTTTTCAGGGCCCCTGCGGCCGTGTCTTGCCGACTTCGAACGCCGGGCGCCTACTTAACGGCAACCAACGATTCTGTGGGTTAGCCATCAACCGGACCCACACACTATATAATTATAGTCTAACTACGAGCCAGAGTCCTCGAACGTAGCCTATAAAGACTAGTATCCATGTGACAGGAACTTTGTCCGTAACAGTACAAGGTGCCGTTGTCAGTCAGCGTCATCAAAAATTGTCTAAAGCAGGATCCGTATTATAGGTTGGCTGGCAGTCTTTTTTCCTTTTGGGCATACCATGCTCTCCAGTTTTGTTCGGTCACTCCTCCCAAGTCACTAATGCGCGTTGAACGCAAGTCTTCATCTCATGTGCCATCGCGGCTGACCATCGTTTCTTATAAGAAAAGGGAAGCGGCCGCTCGATGCCCGCTATTCATAGAGCTCGAGGTGGGAGGCGTCCGCGTGTAAAGAATATTGTCCTACAGAACCTAATCTTATTGCGGGCACCACGATCCAATGTCAACCTGGTTGTTGTGTGGTGTCTACGAAGCGCCGGGCCGTGGATAGCTTGGACGCAGTCGTTCGGGCAAGCTACACATGTTGGCTAAAGTTCGGAACAGTCCGCAAGAACTGAGCTCGACTCTGCAATACGAAAAAGGTTTGCTGTTGCCGGCGAGGGTGTCCACCTAGTCGCAAATGCGACGAGTTGGTTTATGCTGAATTAGGTTGTCGTCAGTAGTAACAGCCGCTGGCCGGTGAGACATGAACTGCTCCATGAGATCGATTCTGCTTCGGTTTTAAGTACTCGGTCTTGAACCTCCGTACTGACTTTCGGACCACCCAACTCTTTAACAAAAGTCTGACACTACGGGGCCGTCAGGGCACTGCGTGACGTAACGCAGTAACCAAACTAACAGTGGTAGTATTTTTCCAGATGGAGGAATGGCATAAATACTGGTCGGCGCGTCCGTCTTCTCTCCGGAGATTTTGCGGAATAGTGGGATGTTACCCATCATCAATTCGATGGCGTATTCGATCGAAGGCACGATTCAGGCCTCTCGCCCCCGACAAACTTCGCCCTAAAACTCGAGGCGAAACCGTTTACCCGGAGAAAGCTGTGACCCTCCCGCAAGCGGCACGAAGCATACCGGTGTTCCTCTTCT
seq00009   CGATTACGCACTATTGGTCCTTGATGTTCTATTAATAAGTACAAAGGTCCCGGTCAGTCCGTGAAATGATAAAGATGAGGAAGTGTGCCGTCCCTGCTACTGGTTAAATACCCTTGCTAGTTACCGCGGCCTAGTGGCCCTCCTAGCAGCACCCCATATGGAGGGAGTAAACACGGAATCGGGTGAAGCTACCACGCGCACTGAGCCTCTACGTGAGGGGATCACTCGTCAGATCGAATCGTCCTTGCCGCGTTGGAGCCGCTCCAAATAGAAGTTGTACCCTGTGGCGGGAGCCGCGGACCCTCGTGCGTGTTACAAAATTAGATTCCTTTCTATGAGGCCTACGAATCGATCGACTAACTTCCCTGCTTAGCTATACCACATTTTAGCATGCGTGCGGCGAGAACAACTCCGGAATTGGACGTTACCCAGAGTCGATTAATTACTTGGCCCAAATGATGAAGCCGTCCTTGAACCACCCCGGAACACTTCTGACCTTATAATGCCAGGTGTGAAAAGTATGGATACATCCGTATTGAACTAGTGGGTTCCTGATATATGGGTTCCACATACTTCAGTCCTCATGGCGCGCGCCCCGGCTCTTCCCGATAACCATCGTTGACACACATCACCGTGCGATGTCTCTTCTCCGTCGCTACTTTTCGAGCACCTTGCGAGCTTGATAGTCGAGAGGAATACACAATTACTGCGTGACTGAGGCAGTAGAGCCCCCGTGTGGGTCGGGCATAAAGCCCTCGATCTAGCTTTTTTAGTGTACGAGAAAGTTCAGACGAAAATTCACTATCTTTAAGCGTATGTGGGGAGATAGCACTCGGAGGGGAAGTCAATTGTAGTACCCCAGGGTCCAACGAGGCCCGACATGCCAAGTTCCCTGAACGGTTAAGGGGGGCTTCATCCTGCTAACTTCTCAGATAGTGCCTCAGTTGTTCATCGTGCTAGGGTATTGAAGAACCGAAATCACATTGGCGTGCAACGCTTCGCTTCGGCGCGGGAAGCCGGAGGCTCACCTGAACCGTGTCAGACCAATGCGTTCTGGTTTACAGCGAGATTGTACCGGGTTTTACGAATTTATCGCCCAGGCGGGGGAGCTACGTCTGGGTCGCAGGCTTTTCAGGGCCCCTGCGGCCGTGTCTTGCCGACTTCGAACGCCGGGCGCCTACTTAACGGCAACCAACGATTCTGTGGGTTAGCCATCAACCGGACCCACACACTATATAATTATAGTCTAACTACGAGCCAGAGTCCTCGAACGTAGCCTATAAAGACTAGTATCCATGTGACAGGAACTTTGTCCGTAACAGTACAAGGTGCCGTTGTCAGTCAGCGTCATCAAAAATTGTCTAAAGCAGGATCCGTATTATAGGTTGGCTGGCAGTCTTTTTTCCTTTTGGGCATACCATGCTCTCCAGTTTTGTTCGGTCACTCCTCCCAAGTCACTAATGCGCGTTGAACGCAAGTCTTCATCTCATGTGCCATCGCGGCTGACCATCGTTTCTTATAAGAAAAGGGAAGCGGCCGCTCGATGCCCGCTATTCATAGAGCTCGAGGTGGGAGGCGTCCGCGTGTAAAGAATATTGTCCTACAGAACCTAATCTTATTGCGGGCACCACGATCCAATGTCAACCTGGTTGTTGTGTGGTGTCTACGAAGCGCCGGGCCGTGGATAGCTTGGACGCAGTCGTTCGGGCAAGCTACACATGTTGGCTAAAGTTCGGAACAGTCCGCAAGAACTGAGCTCGACTCTGCAATACGAAAAAGGTTTGCTGTTGCCGGCGAGGGTGTCCACCTAGTCGCAAATGCGACGAGTTGGTTTATGCTGAATTAGGTTGTCGTCAGTAGTAACAGCCGCTGGCCGGTGAGACATGAACTGCTCCATGAGATCGATTCTGCTTCGGTTTTAAGTACTCGGTCTTGAACCTCCGTACTGACTTTCGGACCACCCAACTCTTTAACAAAAGTCTGACACTACGGGGCCGTCAGGGCACTGCGTGACGTAACGCAGTAACCAAACTAACAGTGGTAGTATTTTTCCAGATGGAGGAATGGCATAAATACTGGTCGGCGCGTCCGTCTTCTCTCCGGAGATTTTGCGGAATAGTGGGATGTTACCCATCATCAATTCGATGGCGTATTCGATCGAAGGCACGATTCAGGCCTCTCGCCCCCGACAAACTTCGCCCTAAAACTCGAGGCGAAAGCGTTTACCCGGAGAAAGCTGTGACCCTCCCGCAAGCGGCACGAAGCATACCGGTGTTCCTCTTCT
seq00010   CGATTACGCACTATTGGTCCTTGATGTTCTATTAATAAGTACAAAGGTCCCGGTCAGTCCGTGAAATGATAAAGATGAGGAAGTGTGCCGTCCCTGCTACTGGTTAAATACCCTTGCTAGTTACCGCGGCCTAGTGGCCCTCCTAGCAGCACCCCATATGGAGGGAGTAAACACGGAATCGGGTGAAGCTACCACGCGCACTGAGCCTCTACGTGAGGGGATCACTCGTCAGATCGAATCGTCCTTGCCGCGTTGGAGCCGCTCCAAATAGAAGTTGTACCCTGTGGCGGGAGCCGCGGACCCTCGTGCGTGTTACAAAATTAGATTCCTTTCTATGAGGCCTACGAATCGATCGACTAACTTCCCTGCTTAGCTATACCACATTTTAGCATGCGTGCGGCGAGAACAACTCCGGAATTGGACGTTACCCAGAGTCGATTAATTACTTGGCCCAAATGATGAAGCCGTCCTTGAACCACCCCGGAACACTTCTGACCTTATAATGCCAGGTGTGAAAAGTATGGATACATCCGTATTGAACTAGTGGGTTCCTGATATATGGGTTCCACATACTTCAGTCCTCATGGCGCGCGCCCCGGCTCTTCCCGATAACCATCGTTGACACACATCACCGTGCGATGTCTCTTCTCCGTCGCTACTTTTCGAGCACCTTGCGAGCTTGATAGTCGAGAGGAATACACAATTACTGCGTGACTGAGGCAGTAGAGCCCCCGTGTGGGTCGGGCATAAAGCCCTCGATCTAGCTTTTTTAGTGTACGAGAAAGTTCAGACGAAAATTCACTATCTTTAAGCGTATGTGGGGAGATAGCACTCGGAGGGGAAGTCAATTGTAGTACCCCAGGGTCCAACGAGGCCCGACATGCCAAGTTCCCTGAACGGTTAAGGGGGGCTTCATCCTGCTAACTTCTCAGATAGTGCCTCAGTTGTTCATCGTGCTAGGGTATTGAAGAACCGAAATCACATTGGCGTGCAACGCTTCGCTTCGGCGCGGGAAGCCGGAGGCTCACCTGAACCGTGTCAGACCAATGCGTTCTGGTTTACAGCGAGATTGTACCGGGTTTTACGAATTTATCGCCCAGGCGGGGGAGCTACGTCTGGGTCGCAGGCTTTTCAGGGCCCCTGCGGCCGTGTCTTGCCGACTTCGAACGCCGGGCGCCTACTTAACGGCAACCAACGATTCTGTGGGTTAGCCATCAACCGGACCCACACACTATATAATTATAGTCTAACTACGAGCCAGAGTCCTCGAACGTAGCCTATAAAGACTAGTATCCATGTGACAGGAACTTTGTCCGTAACAGTACAAGGTGCCGTTGTCAGTCAGCGTCATCAAAAATTGTCTAAAGCAGGATCCGTATTATAGGTTGGCTGGCAGTCTTTTTTCCTTTTGGGCATACCATGCTCTCCAGTTTTGTTCGGTCACTCCTCCCAAGTCACTAATGCGCGTTGAACGCAAGTCTTCATCTCATGTGCCATCGCGGCTGACCATCGTTTCTTATAAGAAAAGGGAAGCGGCCGCTCGATGCCCGCTATTCATAGAGCTCGAGGTGGGAGGCGTCCGCGTGTAAAGAATATTGTCCTACAGAACCTAATCTTATTGCGGGCACCACGATCCAATGTCAACCTGGTTGTTGTGTGGTGTCTACGAAGCGCCGGGCCGTGGATAGCTTGGACGCAGTCGTTCGGGCAAGCTACACATGTTGGCTAAAGTTCGGAACAGTCCGCAAGAACTGAGCTCGACTCTGCAATACGAAAAAGGTTTGCTGTTGCCGGCGAGGGTGTCCACCTAGTCGCAAATGCGACGAGTTGGTTTATGCTGAATTAGGTTGTCGTCAGTAGTAACAGCCGCTGGCCGGTGAGACATGAACTGCTCCATGAGATCGATTCTGCTTCGGTTTTAAGTACTCGGTCTTGAACCTCCGTACTGACTTTCGGACCACCCAACTCTTTAACAAAAGTCTGACACTACGGGGCCGTCAGGGCACTGCGTGACGTAACGCAGTAACCAAACTAACAGTGGTAGTATTTTTCCAGATGGAGGAATGGCATAAATACTGGTCGGCGCGTCCGTCTTCTCTCCGGAGATTTTGCGGAATAGTGGGATGTTACCCATCATCAATTCGATGGCGTATTCGATCGAAGGCACGATTCAGGCCTCTCGCCCCCGACAAACTTCGCCCTAAAACTCGAGGCGAAACCGTTTACCCGGAGAAAGCTGTGACCCTCCCGCAAGCGGCACGAAGCATACCGGTGTTCCTCTTCT
seq00011   CGATTACGCACTATTGGTCCTTGATGTTCTATTAATAAGTACAAAGGTCCCGGTCAGTCCGTGAAATGATAAAGATGAGGAAGTGTGCCGTCCCTGCTACTGGTTAAATACCCTTGCTAGTTACCGCGGCCTAGTGGCCCTCCTAGCAGCACCCCATATGGAGGGAGTAAACACGGAATCGGGTGAAGCTACCACGCGCACTGAGCCTCTACGTGAGGGGATCACTCGTCAGATCGAATCGTCCTTGCCGCGTTGGAGCCGCTCCAAATAGAAGTTGTACCCTGTGGCGGGAGCCGCGGACCCTCGTGCGTGTTACAAAATTAGATTCCTTTCTATGAGGCCTACGAATCGATCGACTAACTTCCCTGCTTAGCTATACCACATTTTAGCATGCGTGCGGCGAGAACAACTCCGGAATTGGACGTTACCCAGAGTCGATTAATTACTTGGCCCAAATGATGAAGCCGTCCTTGAACCACCCCGGAACACTTCTGACCTTATAATGCCAGGTGTGAAAAGTATGGATACATCCGTATTGAACTAGTGGGTTCCTGATATATGGGTTCCACATACTTCAGTCCTCATGGCGCGCGCCCCGGCTCTTCCCGATAACCATCGTTGACACACATCACCGTGCGATGTCTCTTCTCCGTCGCTACTTTTCGAGCACCTTGCGAGCTTGATAGTCGAGAGGAATACACAATTACTGCGTGACTGAGGCAGTAGAGCCCCCGTGTGGGTCGGGCATAAAGCCCTCGATCTAGCTTTTTTAGTGTACGAGAAAGTTCAGACGAAAATTCACTATCTTTAAGCGTATGTGGGGAGATAGCACTCGGAGGGGAAGTCAATTGTAGTACCCCAGGGTCCAACGAGGCCCGACATGCCAAGTTCCCTGAACGGTTAAGGGGGGCTTCATCCTGCTAACTTCTCAGATAGTGCCTCAGTTGTTCATCGTGCTAGGGTATTGAAGAACCGAAATCACATTGGCGTGCAACGCTTCGCTTCGGCGCGGGAAGCCGGAGGCTCACCTGAACCGTGTCAGACCAATGCGTTCTGGTTTACAGCGAGATTGTACCGGGTTTTACGAATTTATCGCCCAGGCGGGGGAGCTACGTCTGGGTCGCAGGCTTTTCAGGGCCCCTGCGGCCGTGTCTTGCCGACTTCGAACGCCGGGCGCCTACTTAACGGCAACCAACGATTCTGTGGGTTAGCCATCAACCGGACCCACACACTATATAATTATAGTCTAACTACGAGCCAGAGTCCTCGAACGTAGCCTATAAAGACTAGTATCCATGTGACAGGAACTTTGTCCGTAACAGTACAAGGTGCCGTTGTCAGTCAGCGTCATCAAAAATTGTCTAAAGCAGGATCCGTATTATAGGTTGGCTGGCAGTCTTTTTTCCTTTTGGGCATACCATGCTCTCCAGTTTTGGTCGGTCACTCCTCCCAAGTCACTAATGCGCGTTGAACGCAAGTCTTCATCTCATGTGCCATCGCGGCTGACCATCGTTTCTTATAAGAAAAGGGAAGCGGCCGCTCGATGCCCGCTATTCATAGAGCTCGAGGTGGGAGGCGTCCGCGTGTAAAGAATATTGTCCTACAGAACCTAATCTTATTGCGGGCACCACGATCCAATGTCAACCTGGTTGTTGTGTGGTGTCTACGAAGCGCCGGGCCGTGGATAGCTTGGACGCAGTCGTTCGGGCAAGCTACACATGTTGGCTAAAGTTCGGAACAGTCCGCAAGAACTGAGCTCGACTCTGCAATACGAAAAAGGTTTGCTGTTGCCGGCGAGGGTGTCCACCTAGTCGCAAATGCGACGAGTTGGTTTATGCTGAATTAGGTTGTCGTCAGTAGTAACAGCCGCTGGCCGGTGAGACATGAACTGCTCCATGAGATCGATTCTGCTTCGGTTTTAAGTACTCGGTCTTGAACCTCCGTACTGACTTTCGGACCACCCAACTCTTTAACAAAAGTCTGACACTACGGGGCCGTCAGGGCACTGCGTGACGTAACGCAGTAACCAAACTAACAGTGGTAGTATTTTTCCAGATGGAGGAATGGCATAAATACTGGTCGGCGCGTCCGTCTTCTCTCCGGAGATTTTGCGGAATAGTGGGATGTTACCCATCATCAATTCGATGGCGTATTCGATCGAAGGCACGATTCAGGCCTCTCGCCCCCGACAAACTTCGCCCTAAAACTCGAGGCGAAAGCGTTTACCCGGAGAAAGCTGTGACCCTCCCGCAAGCGGCACGAAGCATACCGGTGTTCCTCTTCT
seq00012   CGATTACGCACTATTGGTCCTTGATGTTCTATTAATAAGTACAAAGGTCCCGGTCAGTCCGTGAAATGATAAAGATGAGGAAGTGTGCCGTCCCTGCTACTGGTTAAATACCCTTGCTAGTTACCGCGGCCTAGTGGCCCTCCTAGCAGCACCCCATATGGAGGGAGTAAACACGGAATCGGGTGAAGCTACCACGCGCACTGAGCCTCTACGTGAGGGGATCACTCGTCAGATCGAATCGTCCTTGCCGCGTTGGAGCCGCTCCAAATAGAAGTTGTACCCTGTGGCGGGAGCCGCGGACCCTCGTGCGTGTTACAAAATTAGATTCCTTTCTATGAGGCCTACGAATCGATCGACTAACTTCCCTGCTTAGCTATACCACATTTTAGCATGCGTGCGGCGAGAACAACTCCGGAATTGGACGTTACCCAGAGTCGATTAATTACTTGGCCCAAATGATGAAGCCGTCCTTGAACCACCCCGGAACACTTCTGACCTTATAATGCCAGGTGTGAAAAGTATGGATACATCCGTATTGAACTAGTGGGTTCCTGATATATGGGTTCCACATACTTCAGTCCTCATGGCGCGCGCCCCGGCTCTTCCCGATAACCATCGTTGACACACATCACCGTGCGATGTCTCTTCTCCGTCGCTACTTTTCGAGCACCTTGCGAGCTTGATAGTCGAGAGGAATACACAATTACTGCGTGACTGAGGCAGTAGAGCCCCCGTGTGGGTCGGGCATAAAGCCCTCGATCTAGCTTTTTTAGTGTACGAGAAAGTTCAGACGAAAATTCACTATCTTTAAGCGTATGTGGGGAGATAGCACTCGGAGGGGAAGTCAATTGTAGTACCCCAGGGTCCAACGAGGCCCGACATGCCAAGTTCCCTGAACGGTTAAGGGGGGCTTCATCCTGCTAACTTCTCAGATAGTGCCTCAGTTGTTCATCGTGCTAGGGTATTGAAGAACCGAAATCACATTGGCGTGCAACGCTTCGCTTCGGCGCGGGAAGCCGGAGGCTCACCTGAACCGTGTCAGACCAATGCGTTCTGGTTTACAGCGAGATTGTACCGGGTTTTACGAATTTATCGCCCAGGCGGGGGAGCTACGTCTGGGTCGCAGGCTTTTCAGGGCCCCTGCGGCCGTGTCTTGCCGACTTCGAACGCCGGGCGCCTACTTAACGGCAACCAACGATTCTGTGGGTTAGCCATCAACCGGACCCACACACTATATAATTATAGTCTAACTACGAGCCAGAGTCCTCGAACGTAGCCTATAAAGACTAGTATCCATGTGACAGGAACTTTGTCCGTAACAGTACAAGGTGCCGTTGTCAGTCAGCGTCATCAAAAATTGTCTAAAGCAGGATCCGTATTATAGGTTGGCTGGCAGTCTTTTTTCCTTTTGGGCATACCATGCTCACCAGTTTTGTTCGGTCACTCCTCCCAAGTCACTAATGCGCGTTGAACGCAAGTCTTCATCTCATGTGCCATCGCGGCTGACCATCGTTTCTTATAAGAAAAGGGAAGCGGCCGCTCGATGCCCGCTATTCATAGAGCTCGAGGTGGGAGGCGTCCGCGTGTAAAGAATATTGTCCTACAGAACCTAATCTTATTGCGGGCACCACGATCCAATGTCAACCTGGTTGTTGTGTGGTGTCTACGAAGCGCCGGGCCGTGGATAGCTTGGACGCAGTCGTTCGGGCAAGCTACACATGTTGGCTAAAGTTCGGAACAGTCCGCAAGAACTGAGCTCGACTCTGCAATACGAAAAAGGTTTGCTGTTGCCGGCGAGGGTGTCCACCTAGTCGCAAATGCGACGAGTTGGTTTATGCTGAATTAGGTTGTCGTCAGTAGTAACAGCCGCTGGCCGGTGAGACATGAACTGCTCCATGAGATCGATTCTGCTTCGGTTTTAAGTACTCGGTCTTGAACCTCCGTACTGACTTTCGGACCACCCAACTCTTTAACAAAAGTCTGACACTACGGGGCCGTCAGGGCACTGCGTGACGTAACGCAGTAACCAAACTAACAGTGGTAGTATTTTTCCAGATGGAGGAATGGCATAAATACTGGTCGGCGCGTCCGTCTTCTCTCCGGAGATTTTGCGGAATAGTGGGATGTTACCCATCATCAATTCGATGGCGTATTCGATCGAAGGCACGATTCAGGCCTCTCGCCCCCGACAAACTTCGCCCTAAAACTCGAGGCGAAAGCGTTTACCCGGAGAAAGCTGTGACCCTCCCGCAAGCGGCACGAAGCATACCGGTGTTCCTCTTCT
seq00013   CGATTACGCACTATTGGTCCTTGATGTTCTATTAATAAGTACAAAGGTCCCGGTCAGTCCGTGAAATGATAAAGATGAGGAAGTGTGCCGTCCCTGCTACTGGTTAAATACCCTTGCTAGTTACCGCGGCCTAGTGGCCCTCCTAGCAGCACCCCATATGGAGGGAGTAAACACGGAATCGGGTGAAGCTACCACGCGCACTGAGCCTCTACGTGAGGGGATCACTCGTCAGATCGAATCGTCCTTGCCGCGTTGGAGCCGCTCCAAATAGAAGTTGTACCCTGTGGCGGGAGCCGCGGACCCTCGTGCGTGTTACAAAATTAGATTCCTTTCTATGAGGCCTACGAATCGATCGACTAACTTCCCTGCTTAGCTATACCACATTTTAGCATGCGTGCGGCGAGAACAACTCCGGAATTGGACGTTACCCAGAGTCGATTAATTACTTGGCCCAAATGATGAAGCCGTCCTTGAACCACCCCGGAACACTTCTGACCTTATAATGCCAGGTGTGAAAAGTATGGATACATCCGTATTGAACTAGTGGGTTCCTGATATATGGGTTCCACATACTTCAGTCCTCATGGCGCGCGCCCCGGCTCTTCCCGATAACCATCGTTGACACACATCACCGTGCGATGTCTCTTCTCCGTCGCTACTTTTCGAGCACCTTGCGAGCTTGATAGTCGAGAGGAATACACAATTACTGCGTGACTGAGGCAGTAGAGCCCCCGTGTGGGTCGGGCATAAAGCCCTCGATCTAGCTTTTTTAGTGTACGAGAAAGTTCAGACGAAAATTCACTATCTTTAAGCGTATGTGGGGAGATAGCACTCGGAGGGGAAGTCAATTGTAGTACCCCAGGGTCCAACGAGGCCCGACATGCCAAGTTCCCTGAACGGTTAAGGGGGGCTTCATCCTGCTAACTTCTCAGATAGTGCCTCAGTTGTTCATCGTGCTAGGGTATTGAAGAACCGAAATCACATTGGCGTGCAACGCTTCGCTTCGGCGCGGGAAGCCGGAGGCTCACCTGAACCGTGTCAGACCAATGCGTTCTGGTTTACAGCGAGATTGTACCGGGTTTTACGAATTTATCGCCCAGGCGGGGGAGCTACGTCTGGGTCGCAGGCTTTTCAGGGCCCCTGCGGCCGTGTCTTGCCGACTTCGAACGCCGGGCGCCTACTTAACGGCAACCAACGATTCTGTGGGTTAGCCATCAACCGGACCCACACACTATATAATTATAGTCTAACTACGAGCCAGAGTCCTCGAACGTAGCCTATAAAGACTAGTATCCATGTGACAGGAACTTTGTCCGTAACAGTACAAGGTGCCGTTGTCAGTCAGCGTCATCAAAAATTGTCTAAAGCAGGATCCGTATTATAGGTTGGCTGGCAGTCTTTTTTCCTTTTGGGCATACCATGCTCTCCAGTTTTGGTCGGTCACTCCTCCCAAGTCACTAATGCGCGTTGAACGCAAGTCTTCATCTCATGTGCCATCGCGGCTGACCATCGTTTCTTATAAGAAAAGGGAAGCGGCCGCTCGATGCCCGCTATTCATAGAGCTCGAGGTGGGAGGCGTCCGCGTGTAAAGAATATTGTCCTACAGAACCTAATCTTATTGCGGGCACCACGATCCAATGTCAACCTGGTTGTTGTGTGGTGTCTACGAAGCGCCGGGCCGTGGATAGCTTGGACGCAGTCGTTCGGGCAAGCTACACATGTTGGCTAAAGTTCGGAACAGTCCGCAAGAACTGAGCTCGACTCTGCAATACGAAAAAGGTTTGCTGTTGCCGGCGAGGGTGTCCACCTAGTCGCAAATGCGACGAGTTGGTTTATGCTGAATTAGGTTGTCGTCAGTAGTAACAGCCGCTGGCCGGTGAGACATGAACTGCTCCATGAGATCGACTCTGCTTCGGTTTTAAGTACTCGGTCTTGAACCTCCGTACTGACTTTCGGACCACCCAACTCTTTAACAAAAGTCTGACACTACGGGGCCGTCAGGGCACTGCGTGACGTAACGCAGTAACCAAACTAACAGTGGTAGTATTTTTCCAGATGGAGGAATGGCATAAATACTGGTCGGCGCGTCCGTCTTCTCTCCGGAGATTTTGCGGAATAGTGGGATGTTACCCATCATCAATTCGATGGCGTATTCGATCGAAGGCACGATTCAGGCCTCTCGCCCCCGACAAACTTCGCCCTAAAACTCGAGGCGAAAGCGTTTACCCGGAGAAAGCTGTGACCCTCCCGCAAGCGGCACGAAGCATACCGGTGTTCCTCTTCT
seq00014   CGATTACGCACTATTGGTCCTTGATGTTCTATTAATAAGTACAAAGGTCCCGGTCAGTCCGTGAAATGATAAAGATGAGGAAGTGTGCCGTCCCTGCTACTGGTTAAATACCCTTGCTAGTTACCGCGGCCTAGTGGCCCTCCTAGCAGCACCCCATATGGAGGGAGTAAACACGGAATCGGGTGAAGCTACCACGCGCACTGAGCCTCTACGTGAGGGGATCACTCGTCAGATCGAATCGTCCTTGCCGCGTTGGAGCCGCTCCAAATAGAAGTTGTACCCTGTGGCGGGAGCCGCGGACCCTCGTGCGTGTTACAAAATTAGATTCCTTTCTATGAGGCCTACGAATCGATCGACTAACTTCCCTGCTTAGCTATACCACATTTTAGCATGCGTGCGGCGAGAACAACTCCGGAATTGGACGTTACCCAGAGTCGATTAATTACTTGGCCCAAATGATGAAGCCGTCCTTGAACCACCCCGGAACACTTCTGACCTTATAATGCCAGGTGTGAAAAGTATGGATACATCCGTATTGAACTAGTGGGTTCCTGATATATGGGTTCCACATACTTCAGTCCTCATGGCGCGCGCCCCGGCTCTTCCCGATAACCATCGTTGACACACATCACCGTGCGATGTCTCTTCTCCGTCGCTACTTTTCGAGCACCTTGCGAGCTTGATAGTCGAGAGGAATACACAATTACTGCGTGACTGAGGCAGTAGAGCCCCCGTGTGGGTCGGGCATAAAGCCCTCGATCTAGCTTTTTTAGTGTACGAGAAAGTTCAGACGAAAATTCACTATCTTTAAGCGTATGTGGGGAGATAGCACTCGGAGGGGAAGTCAATTGTAGTACCCCAGGGTCCAACGAGGCCCGACATGCCAAGTTCCCTGAACGGTTAAGGGGGGCTTCATCCTGCTAACTTCTCAGATAGTGCCTCAGTTGTTCATCGTGCTAGGGTATTGAAGAACCGAAATCACATTGGCGTGCAACGCTTCGCTTCGGCGCGGGAAGCCGGAGGCTCACCTGAACCGTGTCAGACCAATGCGTTCTGGTTTACAGCGAGATTGTACCGGGTTTTACGAATTTATCGCCCAGGCGGGGGAGCTACGTCTGGGTCGCAGGCTTTTCAGGGCCCCTGCGGCCGTGTCTTGCCGACTTCGAACGCCGGGCGCCTACTTAACGGCAACCAACGATTCAGTGGGTTAGCCATCAACCGGACCCACACACTATATAATTATAGTCTAACTACGAGCCAGAGTCCTCGAACGTAGCCTATAAAGACTAGTATCCATGTGACAGGAACTTTGTCCGTAACAGTACAAGGTGCCGTTGTCAGTCAGCGTCATCAAAAATTGTCTAAAGCAGGATCCGTATTATAGGTTGGCTGGCAGTCTTTTTTCCTTTTGGGCATACCATGCTCTCCAGTTTTGTTCGGTCACTCCTCCCAAGTCACTAATGCGCGTTGAACGCAAGTCTTCATCTCATGTGCCATCGCGGCTGACCATCGTTTCTTATAAGAAAAGGGAAGCGGCCGCTCGATGCCCGCTATTCATAGAGCTCGAGGTGGGAGGCGTCCGCGTGTAAAGAATATTGTCCTACAGAACCTAATCTTATTGCGGGCACCACGATCCAATGTCAACCTGGTTGTTGTGTGGTGTCTACGAAGCGCCGGGCCGTGGATAGCTTGGACGCAGTCGTTCGGGCAAGCTACACATGTTGGCTAAAGTTCGGAACAGTCCGCAAGAACTGAGCTCGACTCTGCAATACGAAAAAGGTTTGCTGTTGCCGGCGAGGGTGTCCACCTAGTCGCAAATGCGACGAGTTGGTTTATGCTGAATTAGGTTGTCGTCAGTAGTAACAGCCGCTGGCCGGTGAGACATGAACTGCTCCATGAGATCGATTCTGCTTCGGTTTTAAGTACTCGGTCTTGAACCTCCGTACTGACTTTCGGACCACCCAACTCTTTAACAAAAGTCTGACACTACGGGGCCGTCAGGGCACTGCGTGACGTAACGCAGTAACCAAACTAACAGTGGTAGTATTTTTCCAGATGGAGGAATGGCATAAATACTGGTCGGCGCGTCCGTCTTCTCTCCGGAGATTTTGCGGAATAGTGGGATGTTACCCATCATCAATTCGATGGCGTATTCGATCGAAGGCACGATTCAGGCCTCTCGCCCCCGACAAACTTCGCCCTAAAACTCGAGGCGAAAGCGTTTACCCGGAGAAAGCTGTGACCCTCCCGCAAGCGGCACGAAGCATACCGGTGTTCCTCTTCT
seq00015   CGATTACGCACTATTGGTCCTTGATGTTCTATTAATAAGTACAAAGGTCCCGGTCAGTCCGTGAAATGATAAAGATGAGGAAGTGTGCCGTCCCTGCTACTGGTTAAATACCCTTGCTAGTTACCGCGGCCTAGTGGCCCTCCTAGCAGCACCCCATATGGAGGGAGTAAACACGGAATCGGGTGAAGCTACCACGCGCACTGAGCCTCTACGTGAGGGGATCACTCGTCAGATCGAATCGTCCTTGCCGCGTTGGAGCCGCTCCAAATAGAAGTTGTACCCTGTGGCGGGAGCCGCGGACCCTCGTGCGTGTTACAAAATTAGATTCCTTTCTATGAGGCCTACGAATCGATCGACTAACTTCCCTGCTTAGCTATACCACATTTTAGCATGCGTGCGGCGAGAACAACTCCGGAATTGGACGTTACCCAGAGTCGATTAATTACTTGGCCCAAATGATGAAGCCGTCCTTGAACCACCCCGGAACACTTCTGACCTTATAATGCCAGGTGTGAAAAGTATGGATACATCCGTATTGAACTAGTGGGTTCCTGATATATGGGTTCCACATACTTCAGTCCTCATGGCGCGCGCCCCGGCTCTTCCCGATAACCATCGTTGACACACATCACCGTGCGATGTCTCTTCTCCGTCGCTACTTTTCGAGCACCTTGCGAGCTTGATAGTCGAGAGGAATACACAATTATTGCGTGACTGAGGCAGTAGAGCCCCCGTGTGGGTCGGGCATAAAGCCCTCGATCTAGCTTTTTTAGTGTACGAGAAAGTTCAGACGAAAATTCACTATCTTTAAGCGTATGTGGGGAGATAGCACTCGGAGGGGAAGTCAATTGTAGTACCCCAGGGTCCAACGAGGCCCGACATGCCAAGTTCCCTGAACGGTTAAGGGGGGCTTCATCCTGCTAACTTCTCAGATAGTGCCTCAGTTGTTCATCGTGCTAGGGTATTGAAGAACCGAAATCACATTGGCGTGCAACGCTTCGCTTCGGCGCGGGAAGCCGGAGGCTCACCTGAACCGTGTCAGACCAATGCGTTCTGGTTTACAGCGAGATTGTACCGGGTTTTACGAATTTATCGCCCAGGCGGGGGAGCTACGTCTGGGTCGCAGGCTTTTCAGGGCCCCTGCGGCCGTGTCTTGCCGACTTCGAACGCCGGGCGCCTACTTAACGGCAACCAACGATTCTGTGGGTTAGCCATCAACCGGACCCACACACTATATAATTATAGTCTAACTACGAGCCAGAGTCCTCGAACGTAGCCTATAAAGACTAGTATCCATGTGACAGGAACTTTGTCCGTAACAGTACAAGGTGCCGTTGTCAGTCAGCGTCATCAAAAATTGTCTAAAGCAGGATCCGTATTATAGGTTGGCTGGCAGTCTTTTTTCCTTTTGGGCATACCATGCTCTCCAGTTTTGTTCGGTCACTCCTCCCAAGTCACTAATGCGCGTTGAACGCAAGTCTTCATCTCATGTGCCATCGCGGCTGACCATCGTTTCTTATAAGAAAAGGGAAGCGGCCGCTCGATGCCCGCTATTCATAGAGCTCGAGGTGGGAGGCGTCCGCGTGTAAAGAATATTGTCCTACAGAACCTAATCTTATTGCGGGCACCACGATCCAATGTCAACCTGGTTGTTGTGTGGTGTCTACGAAGCGCCGGGCCGTGGATAGCTTGGACGCAGTCGTTCGGGCAAGCTACACATGTTGGCTAAAGTTCGGAACAGTCCGCAAGAACTGAGCTCGACTCTGCAATACGAAAAAGGTTTGCTGTTGCCGGCGAGGGTGTCCACCTAGTCGCAAATGCGACGAGTTGGTTTATGCTGAATTAGGTTGTCGTCAGTAGTAACAGCCGCTGGCCGGTGAGACATGAACTGCTCCATGAGATCGATTCTGCTTCGGTTTTAAGTACTCGGTCTTGAACCTCCGTACTGACTTTCGGACCACCCAACTCTTTAACAAAAGTCTGACACTACGGGGCCGTCAGGGCACTGCGTGACGTAACGCAGTAACCAAACTAACAGTGGTAGTATTTTTCCAGATGGAGGAATGGCATAAATACTGGTCGGCGCGTCCGTCTTCTCTCCGGAGATTTTGCGGAATAGTGGGATGTTACCCATCATCAATTCGATGGCGTATTCGATCGAAGGCACGATTCAGGCCTCTCGCCCCCGACAAACTTCGCCCTAAAACTCGAGGCGAAACCGTTTACCCGGAGAAAGCTGTGACCCTCCCGCAAGCGGCACGAAGCATACCGGTGTTCCTCTTCT
seq00016   CGATTACGCACTATTGGTCCTTGATGTTCTATTAATAAGTACAAAGGTCCCGGTCAGTCCGTGAAATGATAAAGATGAGGAAGTGTGCCGTCCCTGCTACTGGTTAAATACCCTTGCTAGTTACCGCGGCCTAGTGGCCCTCCTAGCAGCACCCCATATGGAGGGAGTAAACACGGAATCGGGTGAAGCTACCACGCGCACTGAGCCTCTACGTGAGGGGATCACTCGTCAGATCGAATCGTCCTTGCCGCGTTGGAGCCGCTCCAAATAGAAGTTGTACCCTGTGGCGGGAGCCGCGGACCCTCGTGCGTGTTACAAAATTAGATTCCTTTCTATGAGGCCTACGAATCGATCGACTAACTTCCCTGCTTAGCTATACCACATTTTAGCATGCGTGCGGCGAGAACAACTCCGGAATTGGACGTTACCCAGAGTCGATTAATTACTTGGCCCAAATGATGAAGCCGTCCTTGAACCACCCCGGAACACTTCTGACCTTATAATGCCAGGTGTGAAAAGTATGGATACATCCGTATTGAACTAGTGGGTTCCTGATATATGGGTTCCACATACTTCAGTCCTCATGGCGCGCGCCCCGGCTCTTCCCGATAACCATCGTTGACACACATCACCGTGCGATGTCTCTTCTCCGTCGCTACTTTTCGAGCACCTTGCGAGCTTGATAGTCGAGAGGAATACACAATTACTGCGTGACTGAGGCAGTAGAGCCCCCGTGTGGGTCGGGCATAAAGCCCTCGATCTAGCTTTTTTAGTGTACGAGAAAGTTCAGACGAAAATTCACTATCTTTAAGCGTATGTGGGGAGATAGCACTCGGAGGGGAAGTCAATTGTAGTACCCCAGGGTCCAACGAGGCCCGACATGCCAAGTTCCCTGAACGGTTAAGGGGGGCTTCATCCTGCTAACTTCTCAGATAGTGCCTCAGTTGTTCATCGTGCTAGGGTATTGAAGAACCGAAATCACATTGGCGTGCAACGCTTCGCTTCGGCGCGGGAAGCCGGAGGCTCACCTGAACCGTGTCAGACCAATGCGTTCTGGTTTACAGCGAGATTGTACCGGGTTTTACGAATTTATCGCCCAGGCGGGGGAGCTACGTCTGGGTCGCAGGCTTTTCAGGGCCCCTGCGGCCGTGTCTTGCCGACTTCGAACGCCGGGCGCCTACTTAACGGCAACCAACGATTCTGTGGGTTAGCCATCAACCGGACCCACACACTATATAATTATAGTCTAACTACGAGCCAGAGTCCTCGAACGTAGCCTATAAAGACTAGTATCCATGTGACAGGAACTTTGTCCGTAACAGTACAAGGTGCCGTTGTCAGTCAGCGTCATCAAAAATTGTCTAAAGCAGGATCCGTATTATAGGTTGGCTGGCAGTCTTTTTTCCTTTTGGGCATACCATGCTCTCCAGTTTTGGTCGGTCACTCCTCCCAAGTCACTAATGCGCGTTGAACGCAAGTCTTCATCTCATGTGCCATCGCGGCTGACCATCGTTTCTTATAAGAAAAGGGAAGCGGCCGCTCGATGCCCGCTATTCATAGAGCTCGAGGTGGGAGGCGTCCGCGTGTAAAGAATATTGTCCTACAGAACCTAATCTTATTGCGGGCACCACGATCCAATGTCAACCTGGTTGTTGTGTGGTGTCTACGAAGCGCCGGGCCGTGGATAGCTTGGACGCAGTCGTTCGGGCAAGCTACACATGTTGGCTAAAGTTCGGAACAGTCCGCAAGAACTGAGCTCGACTCTGCAATACGAAAAAGGTTTGCTGTTGCCGGCGAGGGTGTCCACCTAGTCGCAAATGCGACGAGTTGGTTTATGCTGAATTAGGTTGTCGTCAGTAGTAACAGCCGCTGGCCGGTGAGACATGAACTGCTCCATGAGATCGATTCTGCTTCGGTTTTAAGTACTCGGTCTTGAACCTCCGTACTGACTTTCGGACCACCCAACTCTTTAACAAAAGTCTGACACTACGGGGCCGTCAGGGCACTGCGTGACGTAACGCAGTAACCAAACTAACAGTGGTAGTATTTTTCCAGATGGAGGAATGGCATAAATACTGGTCGGCGCGTCCGTCTTCTCTCCGGAGATTTTGCGGAATAGTGGGATGTTACCCATCATCAATTCGATGGCGTATTCGATCGAAGGCACGATTCAGGCCTCTCGCCCCCGACAAACTTCGCCCTAAAACTCGAGGCGAAACCGTTTACCCGGAGAAAGCTGTGACCCTCCCGCAAGCGGCACGAAGCATACCGGTGTTCCTCTTCT
seq00017   CGATTACGCACTATTGGTCCTTGATGTTCTATTAATAAGTACAAAGGTCCCGGTCAGTCCGTGAAATGATAAAGATGAGGAAGTGTGCCGTCCCTGCTACTGGTTAAATACCCTTGCTAGTTACCGCGGCCTAGTGGCCCTCCTAGCAGCACCCCATATGGAGGGAGTAAACACGGAATCGGGTGAAGCTACCACGCGCACTGAGCCTCTACGTGAGGGGATCACTCGTCAGATCGAATCGTCCTTGCCGCGTTGGAGCCGCTCCAAATAGAAGTTGTACCCTGTGGCGGGAGCCGCGGACCCTCGTGCGTGTTACAAAATTAGATTCCTTTCTATGAGGCCTACGAATCGATCGACTAACTTCCCTGCTTAGCTATACCACATTTTAGCATGCGTGCGGCGAGAACAACTCCGGAATTGGACGTTACCCAGAGTCGATTAATTACTTGGCCCAAATGATGAAGCCGTCCTTGAACCACCCCGGAACACTTCTGACCTTATAATGCCAGGTGTGAAAAGTATGGATACATCCGTATTGAACTAGTGGGTTCCTGATATATGGGTTCCACATACTTCAGTCCTCATGGCGCGCGCCCCGGCTCTTCCCGATAACCATCGTTGACACACATCACCGTGCGATGTCTCTTCTCCGTCGCTACTTTTCGAGCACCTTGCGAGCTTGATAGTCGAGAGGAATACACAATTACTGCGTGACTGAGGCAGTAGAGCCCCCGTGTGGGTCGGGCATAAAGCCCTCGATCTAGCTTTTTTAGTGTACGAGAAAGTTCAGACGAAAATTCACTATCTTTAAGCGTATGTGGGGAGATAGCACTCGGAGGGGAAGTCAATTGTAGTACCCCAGGGTCCAACGAGGCCCGACATGCCAAGTTCCCTGAACGGTTAAGGGGGGCTTCATCCTGCTAACTTCTCAGATAGTGCCTCAGTTGTTCATCGTGCTAGGGTATTGAAGAACCGAAATCACATTGGCGTGCAACGCTTCGCTTCGGCGCGGGAAGCCGGAGGCTCACCTGAACCGTGTCAGACCAATGCGTTCTGGTTTACAGCGAGATTGTACCGGGTTTTACGAATTTATCGCCCAGGCGGGGGAGCTACGTCTGGGTCGCAGGCTTTTCAGGGCCCCTGCGGCCGTGTCTTGCCGACTTCGAACGCCGGGCGCCTACTTAACGGCAACCAACGATTCTGTGGGTTAGCCATCAACCGGACCCACACACTATATAATTATAGTCTAACTACGAGCCAGAGTCCTCGAACGTAGCCTATAAAGACTAGTATCCATGTGACAGGAACTTTGTCCGTAACAGTACAAGGTGCCGTTGTCAGTCAGCGTCATCAAAAATTGTCTAAAGCAGGATCCGTATTATAGGTTGGCTGGCAGTCTTTTTTCCTTTTGGGCATACCATGCTCTCCAGTTTTGTTCGGTCACTCCTCCCAAGTCACTAATGCGCGTTGAACGCAAGTCTTCATCTCATGTGCCATCGCGGCTGACCATCGTTTCTTATAAGAAAAGGGAAGCGGCCGCTCGATGCCCGCTATTCATAGAGCTCGAGGTGGGAGGCGTCCGCGTGTAAAGAATATTGTCCTACAGAACCTAATCTTATTGCGGGCACCACGATCCAATGTCAACCTGGTTGTTGTGTGGTGTCTACGAAGCGCCGGGCCGTGGATAGCTTGGACGCAGTCGTTCGGGCAAGCTACACATGTTGGCTAAAGTTCGGAACAGTCCGCAAGAACTGAGCTCGACTCTGCAATACGAAAAAGGTTTGCTGTTGCCGGCGAGGGTGTCCACCTAGTCGCAAATGCGACGAGTTGGTTTATGCTGAATTAGGTTGTCGTCAGTAGTAACAGCCGCTGGCCGGTGAGACATGAACTGCTCCATGAGATCGATTCTGCTTCGGTTTTAAGTACTCGGTCTTGAACCTCCGTACTGACTTTCGGACCACCCAACTCTTTAACAAAAGTCTGACACTACGGGGCCGTCAGGGCACTGCGTGACGTAACGCAGTAACCAAACTAACAGTGGTAGTATTTTTCCAGATGGAGGAATGGCATAAATACTGGTCGGCGCGTCCGTCTTCTCTCCGGAGATTTTGCGGAATAGTGGGATGTTACCCATCATCAATTCGATGGCGTATTCGATCGAAGGCACGATTCAGGCCTCTCGCCCCCGACAAACTTCGCCCTAAAACTCGAGGCGAAACCGTTTACCCGGAGAAAGCTGTGACCCTCCCGCAAGCGGCACGAAGCATACCGGTGTTCCTCTTCT
seq00018   CGATTACGCACTATTGGTCCTTGATGTTCTATTAATAAGTACAAAGGTCCCGGTCAGTCCGTGAAATGATAAAGATGAGGAAGTGTGCCGTCCCTGCTACTGGTTAAATACCCTTGCTAGTTACCGCGGCCTAGTGGCCCTCCTAGCAGCACCCCATATGGAGGGAGTAAACACGGAATCGGGTGAAGCTACCACGCGCACTGAGCCTCTACGTGAGGGGATCACTCGTCAGATCGAATCGTCCTTGCCGCGTTGGAGCCGCTCCAAATAGAAGTTGTACCCTGTGGCGGGAGCCGCGGACCCTCGTGCGTGTTACAAAATTAGATTCCTTTCTATGAGGCCTACGAATCGATCGACTAACTTCCCTGCTTAGCTATACCACATTTTAGCATGCGTGCGGCGAGAACAACTCCGGAATTGGACGTTACCCAGAGTCGATTAATTACTTGGCCCAAATGATGAAGCCGTCCTTGAACCACCCCGGAACACTTCTGACCTTATAATGCCAGGTGTGAAAAGTATGGATACATCCGTATTGAACTAGTGGGTTCCTGATATATGGGTTCCACATACTTCAGTCCTCATGGCGCGCGCCCCGGCTCTTCCCGATAACCATCGTTGACACACATCACCGTGCGATGTCTCTTCTCCGTCGCTACTTTTCGAGCACCTTGCGAGCTTGATAGTCGAGAGGAATACACAATTATTGCGTGACTGAGGCAGTAGAGCCCCCGTGTGGGTCGGGCATAAAGCCCTCGATCTAGCTTTTTTAGTGTACGAGAAAGTTCAGACGAAAATTCACTATCTTTAAGCGTATGTGGGGAGATAGCACTCGGAGGGGAAGTCAATTGTAGTACCCCAGGGTCCAACGAGGCCCGACATGCCAAGTTCCCTGAACGGTTAAGGGGGGCTTCATCCTGCTAACTTCTCAGATAGTGCCTCAGTTGTTCATCGTGCTAGGGTATTGAAGAACCGAAATCACATTGGCGTGCAACGCTTCGCTTCGGCGCGGGAAGCCGGAGGCTCACCTGAACCGTGTCAGACCAATGCGTTCTGGTTTACAGCGAGATTGTACCGGGTTTTACGAATTTATCGCCCAGGCGGGGGAGCTACGTCTGGGTCGCAGGCTTTTCAGGGCCCCTGCGGCCGTGTCTTGCCGACTTCGAACGCCGGGCGCCTACTTAACGGCAACCAACGATTCTGTGGGTTAGCCATCAACCGGACCCACACACTATATAATTATAGTCTAACTACGAGCCAGAGTCCTCGAACGTAGCCTATAAAGACTAGTATCCATGTGACAGGAACTTTGTCCGTAACAGTACAAGGTGCCGTTGTCAGTCAGCGTCATCAAAAATTGTCTAAAGCAGGATCCGTATTATAGGTTGGCTGGCAGTCTTTTTTCCTTTTGGGCATACCATGCTCTCCAGTTTTGTTCGGTCACTCCTCCCAAGTCACTAATGCGCGTTGAACGCAAGTCTTCATCTCATGTGCCATCGCGGCTGACCATCGTTTCTTATAAGAAAAGGGAAGCGGCCGCTCGATGCCCGCTATTCATAGAGCTCGAGGTGGGAGGCGTCCGCGTGTAAAGAATATTGTCCTACAGAACCTAATCTTATTGCGGGCACCACGATCCAATGTCAACCTGGTTGTTGTGTGGTGTCTACGAAGCGCCGGGCCGTGGATAGCTTGGACGCAGTCGTTCGGGCAAGCTACACATGTTGGCTAAAGTTCGGAACAGTCCGCAAGAACTGAGCTCGACTCTGCAATACGAAAAAGGTTTGCTGTTGCCGGCGAGGGTGTCCACCTAGTCGCAAATGCGACGAGTTGGTTTATGCTGAATTAGGTTGTCGTCAGTAGTAACAGCCGCTGGCCGGTGAGACATGAACTGCTCCATGAGATCGATTCTGCTTCGGTTTTAAGTACTCGGTCTTGAACCTCCGTACTGACTTTCGGACCACCCAACTCTTTAACAAAAGTCTGACACTACGGGGCCGTCAGGGCACTGCGTGACGTAACGCAGTAACCAAACTAACAGTGGTAGTATTTTTCCAGATGGAGGAATGGCATAAATACTGGTCGGCGCGTCCGTCTTCTCTCCGGAGATTTTGCGGAATAGTGGGATGTTACCCATCATCAATTCGATGGCGTATTCGATCGAAGGCACGATTCAGGCCTCTCGCCCCCGACAAACTTCGCCCTAAAACTCGAGGCGAAACCGTTTACCCGGAGAAAGCTGTGACCCTCCCGCAAGCGGCACGAAGCATACCGGTGTTCCTCTTCT
seq00019   CGATTACGCACTATTGGTCCTTGATGTTCTATTAATAAGTACAAAGGTCCCGGTCAGTCCGTGAAATGATAAAGATGAGGAAGTGTGCCGTCCCTGCTACTGGTTAAATACCCTTGCTAGTTACCGCGGCCTAGTGGCCCTCCTAGCAGCACCCCATATGGAGGGAGTAAACACGGAATCGGGTGAAGCTACCACGCGCACTGAGCCTCTACGTGAGGGGATCACTCGTCAGATCGAATCGTCCTTGCCGCGTTGGAGCCGCTCCAAATAGAAGTTGTACCCTGTGGCGGGAGCCGCGGACCCTCGTGCGTGTTACAAAATTAGATTCCTTTCTATGAGGCCTACGAATCGATCGACTAACTTCCCTGCTTAGCTATACCACATTTTAGCATGCGTGCGGCGAGAACAACTCCGGAATTGGACGTTACCCAGAGTCGATTAATTACTTGGCCCAAATGATGAAGCCGTCCTTGAACCACCCCGGAACACTTCTGACCTTATAATGCCAGGTGTGAAAAGTATGGATACATCCGTATTGAACTAGTGGGTTCCTGATATATGGGTTCCACATACTTCAGTCCTCATGGCGCGCGCCCCGGCTCTTCCCGATAACCATCGTTGACACACATCACCGTGCGATGTCTCTTCTCCGTCGCTACTTTTCGAGCACCTTGCGAGCTTGATAGTCGAGAGGAATACACAATTACTGCGTGACTGAGGCAGTAGAGCCCCCGTGTGGGTCGGGCATAAAGCCCTCGATCTAGCTTTTTTAGTGTACGAGAAAGTTCAGACGAAAATTCACTATCTTTAAGCGTATGTGGGGAGATAGCACTCGGAGGGGAAGTCAATTGTAGTACCCCAGGGTCCAACGAGGCCCGACATGCCAAGTTCCCTGAACGGTTAAGGGGGGCTTCATCCTGCTAACTTCTCAGATAGTGCCTCAGTTGTTCATCGTGCTAGGGTATTGAAGAACCGAAATCACATTGGCGTGCAACGCTTCGCTTCGGCGCGGGAAGCCGGAGGCTCACCTGAACCGTGTCAGACCAATGCGTTCTGGTTTACAGCGAGATTGTACCGGGTTTTACGAATTTATCGCCCAGGCGGGGGAGCTACGTCTGGGTCGCAGGCTTTTCAGGGCCCCTGCGGCCGTGTCTTGCCGACTTCGAACGCCGGGCGCCTACTTAACGGCAACCAACGATTCTGTGGGTTAGCCATCAACCGGACCCACACACTATATAATTATAGTCTAACTACGAGCCAGAGTCCTCGAACGTAGCCTATAAAGACTAGTATCCATGTGACAGGAACTTTGTCCGTAACAGTACAAGGTGCCGTTGTCAGTCAGCGTCATCAAAAATTGTCTAAAGCAGGATCCGTATTATAGGTTGGCTGGCAGTCTTTTTTCCTTTTGGGCATACCATGCTCTCCAGTTTTGTTCGGTCACTCCTCCCAAGTCACTAATGCGCGTTGAACGCAAGTCTTCATCTCATGTGCCATCGCGGCTGACCATCGTTTCTTATAAGAAGAGGGAAGCGGCCGCTCGATGCCCGCTATTCATAGAGCTCGAGGTGGGAGGCGTCCGCGTGTAAAGAATATTGTCCTACAGAACCTAATCTTATTGCGGGCACCACGATCCAATGTCAACCTGGTTGTTGTGTGGTGTCTACGAAGCGCCGGGCCGTGGATAGCTTGGACGCAGTCGTTCGGGCAAGCTACACATGTTGGCTAAAGTTCGGAACAGTCCGCAAGAACTGAGCTCGACTCTGCAATACGAAAAAGGTTTGCTGTTGCCGGCGAGGGTGTCCACCTAGTCGCAAATGCGACGAGTTGGTTTATGCTGAATTAGGTTGTCGTCAGTAGTAACAGCCGCTGGCCGGTGAGACATGAACTGCTCCATGAGATCGATTCTGCTTCGGTTTTAAGTACTCGGTCTTGAACCTCCGTACTGACTTTCGGACCACCCAACTCTTTAACAAAAGTCTGACACTACGGGGCCGTCAGGGCACTGCGTGACGTAACGCAGTAACCAAACTAACAGTGGTAGTATTTTTCCAGATGGAGGAATGGCATAAATACTGGTCGGCGCGTCCGTCTTCTCTCCGGAGATTTTGCGGAATAGTGGGATGTTACCCATCATCAATTCGATGGCGTATTCGATCGAAGGCACGATTCAGGCCTCTCGCCCCCGACAAACTTCGCCCTAAAACTCGAGGCGAAAGCGTTTACCCGGAGAAAGCTGTGACCCTCCCGCAAGCGGCACGAAGCATACCGGTGTTCCTCTTCT
seq00020   CGATTACGCACTATTGGTCCTTGATGTTCTATTAATAAGTACAAAGGTCCCGGTCAGTCCGTGAAATGATAAAGATGAGGAAGTGTGCCGTCCCTGCTACTGGTTAAATACCCTTGCTAGTTACCGCGGCCTAGTGGCCCTCCTAGCAGCACCCCATATGGAGGGAGTAAACACGGAATCGGGTGAAGCTACCACGCGCACTGAGCCTCTACGTGAGGGGATCACTCGTCAGATCGAATCGTCCTTGCCGCGTTGGAGCCGCTCCAAATAGAAGTTGTACCCTGTGGCGGGAGCCGCGGACCCTCGTGCGTGTTACAAAATTAGATTCCTTTCTATGAGGCCTACGAATCGATCGACTAACTTCCCTGCTTAGCTATACCACATTTTAGCATGCGTGCGGCGAGAACAACTCCGGAATTGGACGTTACCCAGAGTCGATTAATTACTTGGCCCAAATGATGAAGCCGTCCTTGAACCACCCCGGAACACTTCTGACCTTATAATGCCAGGTGTGAAAAGTATGGATACATCCGTATTGAACTAGTGGGTTCCTGATATATGGGTTCCACATACTTCAGTCCTCATGGCGCGCGCCCCGGCTCTTCCCGATAACCATCGTTGACACACATCACCGTGCGATGTCTCTTCTCCGTCGCTACTTTTCGAGCACCTTGCGAGCTTGATAGTCGAGAGGAATACACAATTACTGCGTGACTGAGGCAGTAGAGCCCCCGTGTGGGTCGGGCATAAAGCCCTCGATCTAGCTTTTTTAGTGTACGAGAAAGTTCAGACGAAAATTCACTATCTTTAAGCGTATGTGGGGAGATAGCACTCGGAGGGGAAGTCAATTGTAGTACCCCAGGGTCCAACGAGGCCCGACATGCCAAGTTCCCTGAACGGTTAAGGGGGGCTTCATCCTGCTAACTTCTCAGATAGTGCCTCAGTTGTTCATCGTGCTAGGGTATTGAAGAACCGAAATCACATTGGCGTGCAACGCTTCGCTTCGGCGCGGGAAGCCGGAGGCTCACCTGAACCGTGTCAGACCAATGCGTTCTGGTTTACAGCGAGATTGTACCGGGTTTTACGAATTTATCGCCCAGGCGGGGGAGCTACGTCTGGGTCGCAGGCTTTTCAGGGCCCCTGCGGCCGTGTCTTGCCGACTTCGAACGCCGGGCGCCTACTTAACGGCAACCAACGATTCTGTGGGTTAGCCATCAACCGGACCCACACACTATATAATTATAGTCTAACTACGAGCCAGAGTCCTCGAACGTAGCCTATAAAGACTAGTATCCATGTGACAGGAACTTTGTCCGTAACAGTACAAGGTGCCGTTGTCAGTCAGCGTCATCAAAAATTGTCTAAAGCAGGATCCGTATTATAGGTTGGCTGGCAGTCTTTTTTCCTTTTGGGCATACCATGCTCACCAGTTTTGTTCGGTCACTCCTCCCAAGTCACTAATGCGCGTTGAACGCAAGTCTTCATCTCATGTGCCATCGCGGCTGACCATCGTTTCTTATAAGAAAAGGGAAGCGGCCGCTCGATGCCCGCTATTCATAGAGCTCGAGGTGGGAGGCGTCCGCGTGTAAAGAATATTGTCCTACAGAACCTAATCTTATTGCGGGCACCACGATCCAATGTCAACCTGGTTGTTGTGTGGTGTCTACGAAGCGCCGGGCCGTGGATAGCTTGGACGCAGTCGTTCGGGCAAGCTACACATGTTGGCTAAAGTTCGGAACAGTCCGCAAGAACTGAGCTCGACTCTGCAATACGAAAAAGGTTTGCTGTTGCCGGCGAGGGTGTCCACCTAGTCGCAAATGCGACGAGTTGGTTTATGCTGAATTAGGTTGTCGTCAGTAGTAACAGCCGCTGGCCGGTGAGACATGAACTGCTCCATGAGATCGATTCTGCTTCGGTTTTAAGTACTCGGTCTTGAACCTCCGTACTGACTTTCGGACCACCCAACTCTTTAACAAAAGTCTGACACTACGGGGCCGTCAGGGCACTGCGTGACGTAACGCAGTAACCAAACTAACAGTGGTAGTATTTTTCCAGATGGAGGAATGGCATAAATACTGGTCGGCGCGTCCGTCTTCTCTCCGGAGATTTTGCGGAATAGTGGGATGTTACCCATCATCAATTCGATGGCGTATTCGATCGAAGGCACGATTCAGGCCTCTCGCCCCCGACAAACTTCGCCCTAAAACTCGAGGCGAAAGCGTTTACCCGGAGAAAGCTGTGACCCTCCCGCAAGCGGCACGAAGCATACCGGTGTTCCTCTTCT
seq00021   CGATTACGCACTATTGGTCCTTGATGTTCTATTAATAAGTACAAAGGTCCCGGTCAGTCCGTGAAATGATAAAGATGAGGAAGTGTGCCGTCCCTGCTACTGGTTAAATACCCTTGCTAGTTACCGCGGCCTAGTGGCCCTCCTAGCAGCACCCCATATGGAGGGAGTAAACACGGAATCGGGTGAAGCTACCACGCGCACTGAGCCTCTACGTGAGGGGATCACTCGTCAGATCGAATCGTCCTTGCCGCGTTGGAGCCGCTCCAAATAGAAGTTGTACCCTGTGGCGGGAGCCGCGGACCCTCGTGCGTGTTACAAAATTAGATTCCTTTCTATGAGGCCTACGAATCGATCGACTAACTTCCCTGCTTAGCTATACCACATTTTAGCATGCGTGCGGCGAGAACAACTCCGGAATTGGACGTTACCCAGAGTCGATTAATTACTTGGCCCAAATGATGAAGCCGTCCTTGAACCACCCCGGAACACTTCTGACCTTATAATGCCAGGTGTGAAAAGTATGGATACATCCGTATTGAACTAGTGGGTTCCTGATATATGGGTTCCACATACTTCAGTCCTCATGGCGCGCGCCCCGGCTCTTCCCGATAACCATCGTTGACACACATCACCGTGCGATGTCTCTTCTCCGTCGCTACTTTTCGAGCACCTTGCGAGCTTGATAGTCGAGAGGAATACACAATTACTGCGTGACTGAGGCAGTAGAGCCCCCGTGTGGGTCGGGCATAAAGCCCTCGATCTAGCTTTTTTAGTGTACGAGAAAGTTCAGACGAAAATTCACTATCTTTAAGCGTATGTGGGGAGATAGCACTCGGAGGGGAAGTCAATTGTAGTACCCCAGGGTCCAACGAGGCCCGACATGCCAAGTTCCCTGAACGGTTAAGGGGGGCTTCATCCTGCTAACTTCTCAGATAGTGCCTCAGTTGTTCATCGTGCTAGGGTATTGAAGAACCGAAATCACATTGGCGTGCAACGCTTCGCTTCGGCGCGGGAAGCCGGAGGCTCACCTGAACCGTGTCAGACCAATGCGTTCTGGTTTACAGCGAGATTGTACCGGGTTTTACGAATTTATCGCCCAGGCGGGGGAGCTACGTCTGGGTCGCAGGCTTTTCAGGGCCCCTGCGGCCGTGTCTTGCCGACTTCGAACGCCGGGCGCCTACTTAACGGCAACCAACGATTCTGTGGGTTAGCCATCAACCGGACCCACACACTATATAATTATAGTCTAACTACGAGCCAGAGTCCTCGAACGTAGCCTATAAAGACTAGTATCCATGTGACAGGAACTTTGTCCGTAACAGTACAAGGTGCCGTTGTCAGTCAGCGTCATCAAAAATTGTCTAAAGCAGGATCCGTATTATAGGTTGGCTGGCAGTCTTTTTTCCTTTTGGGCATACCATGCTCTCCAGTTTTGTTCGGTCACTCCTCCCAAGTCACTAATGCGCGTTGAACGCAAGTCTTCATCTCATGTGCCATCGCGGCTGACCATCGTTTCTTATAAGAAAAGGGAAGCGGCCGCTCGATGCCCGCTATTCATAGAGCTCGAGGTGGGAGGCGTCCGCGTGTAAAGAATATTGTCCTACAGAACCTAATCTTATTGCGGGCACCACGATCCAATGTCAACCTGGTTGTTGTGTGGTGTCTACGAAGCGCCGGGCCGTGGATAGCTTGGACGCAGTCGTTCGGGCAAGCTACACATGTTGGCTAAAGTTCGGAACAGTCCGCAAGAACTGAGCTCGACTCTGCAATACGAAAAAGGTTTGCTGTTGCCGGCGAGGGTGTCCACCTAGTCGCAAATGCGACGAGTTGGTTTATGCTGAATTAGGTTGTCGTCAGTAGTAACAGCCGCTGGCCGGTGAGACATGAACTGCTCCATGAGATCGATTCTGCTTCGGTTTTAAGTACTCGGTCTTGAACCTCCGTACTGACTTTCGGACCACCCAACTCTTTAACAAAAGTCTGACACTACGGGGCCGTCAGGGCACTGCGTGACGTAACGCAGTAACCAAACTAACAGTGGTAGTATTTTTCCAGATGGAGGAGTGGCATAAATACTGGTCGGCGCGTCCGTCTTCTCTCCGGAGATTTTGCGGAATAGTGGGATGTTACCCATCATCAATTCGATGGCGTATTCGATCGAAGGCACGATTCAGGCCTCTCGCCCCCGACAAACTTCGCCCTAAAACTCGAGGCGAAAGCGTTTACCCGGAGAAAGCTGTGACCCTCCCGCAAGCGGCACGAAGCATACCGGTGTTCCTCTTCT
seq00022   CGATTACGCACTATTGGTCCTTGATGTTCTATTAATAAGTACAAAGGTCCCGGTCAGTCCGTGAAATGATAAAGATGAGGAAGTGTGCCGTCCCTGCTACTGGTTAAATACCCTTGCTAGTTACCGCGGCCTAGTGGCCCTCCTAGCAGCACCCCATATGGAGGGAGTAAACACGGAATCGGGTGAAGCTACCACGCGCACTGAGCCTCTACGTGAGGGGATCACTCGTCAGATCGAATCGTCCTTGCCGCGTTGGAGCCGCTCCAAATAGAAGTTGTACCCTGTGGCGGGAGCCGCGGACCCTCGTGCGTGTTACAAAATTAGATTCCTTTCTATGAGGCCTACGAATCGATCGACTAACTTCCCTGCTTAGCTATACCACATTTTAGCATGCGTGCGGCGAGAACAACTCCGGAATTGGACGTTACCCAGAGTCGATTAATTACTTGGCCCAAATGATGAAGCCGTCCTTGAACCACCCCGGAACACTTCTGACCTTATAATGCCAGGTGTGAAAAGTATGGATACATCCGTATTGAACTAGTGGGTTCCTGATATATGGGTTCCACATACTTCAGTCCTCATGGCGCGCGCCCCGGCTCTTCCCGATAACCATCGTTGACACACATCACCGTGCGATGTCTCTTCTCCGTCGCTACTTTTCGAGCACCTTGCGAGCTTGATAGTCGAGAGGAATACACAATTATTGCGTGACTGAGGCAGTAGAGCCCCCGTGTGGGTCGGGCATAAAGCCCTCGATCTAGCTTTTTTAGTGTACGAGAAAGTTCAGACGAAAATTCACTATCTTTAAGCGTATGTGGGGAGATAGCACTCGGAGGGGAAGTCAATTGTAGTACCCCAGGGTCCAACGAGGCCCGACATGCCAAGTTCCCTGAACGGTTAAGGGGGGCTTCATCCTGCTAACTTCTCAGATAGTGCCTCAGTTGTTCATCGTGCTAGGGTATTGAAGAACCGAAATCACATTGGCGTGCAACGCTTCGCTTCGGCGCGGGAAGCCGGAGGCTCACCTGAACCGTGTCAGACCAATGCGTTCTGGTTTACAGCGAGATTGTACCGGGTTTTACGAATTTATCGCCCAGGCGGGGGAGCTACGTCTGGGTCGCAGGCTTTTCAGGGCCCCTGCGGCCGTGTCTTGCCGACTTCGAACGCCGGGCGCCTACTTAACGGCAACCAACGATTCTGTGGGTTAGCCATCAACCGGACCCACACACTATATAATTATAGTCTAACTACGAGCCAGAGTCCTCGAACGTAGCCTATAAAGACTAGTATCCATGTGACAGGAACTTTGTCCGTAACAGTACAAGGTGCCGTTGTCAGTCAGCGTCATCAAAAATTGTCTAAAGCAGGATCCGTATTATAGGTTGGCTGGCAGTCTTTTTTCCTTTTGGGCATACCATGCTCTCCAGTTTTGTTCGGTCACTCCTCCCAAGTCACTAATGCGCGTTGAACGCAAGTCTTCATCTCATGTGCCATCGCGGCTGACCATCGTTTCTTATAAGAAAAGGGAAGCGGCCGCTCGATGCCCGCTATTCATAGAGCTCGAGGTGGGAGGCGTCCGCGTGTAAAGAATATTGTCCTACAGAACCTAATCTTATTGCGGGCACCACGATCCAATGTCAACCTGGTTGTTGTGTGGTGTCTACGAAGCGCCGGGCCGTGGATAGCTTGGACGCAGTCGTTCGGGCAAGCTACACATGTTGGCTAAAGTTCGGAACAGTCCGCAAGAACTGAGCTCGACTCTGCAATACGAAAAAGGTTTGCTGTTGCCGGCGAGGGTGTCCACCTAGTCGCAAATGCGACGAGTTGGTTTATGCTGAATTAGGTTGTCGTCAGTAGTAACAGCCGCTGGCCGGTGAGACATGAACTGCTCCATGAGATCGATTCTGCTTCGGTTTTAAGTACTCGGTCTTGAACCTCCGTACTGACTTTCGGACCACCCAACTCTTTAACAAAAGTCTGACACTACGGGGCCGTCAGGGCACTGCGTGACGTAACGCAGTAACCAAACTAACAGTGGTAGTATTTTTCCAGATGGAGGAATGGCATAAATACTGGTCGGCGCGTCCGTCTTCTCTCCGGAGATTTTGCGGAATAGTGGGATGTTACCCATCATCAATTCGATGGCGTATTCGATCGAAGGCACGATTCAGGCCTCTCGCCCCCGACAAACTTCGCCCTAAAACTCGAGGCGAAACCGTTTACCCGGAGAAAGCTGTGACCCTCCCGCAAGCGGCACGAAGCATACCGGTGTTCCTCTTCT
seq00023   CGATTACGCACTATTGGTCCTTGATGTTCTATTAATAAGTACAAAGGTCCCGGTCAGTCCGTGAAATGATAAAGATGAGGAAGTGTGCCGTCCCTGCTACTGGTTAAATACCCTTGCTAGTTACCGCGGCCTAGTGGCCCTCCTAGCAGCACCCCATATGGAGGGAGTAAACACGGAATCGGGTGAAGCTACCACGCGCACTGAGCCTCTACGTGAGGGGATCACTCGTCAGATCGAATCGTCCTTGCCGCGTTGGAGCCGCTCCAAATAGAAGTTGTACCCTGTGGCGGGAGCCGCGGACCCTCGTGCGTGTTACAAAATTAGATTCCTTTCTATGAGGCCTACGAATCGATCGACTAACTTCCCTGCTTAGCTATACCACATTTTAGCATGCGTGCGGCGAGAACAACTCCGGAATTGGACGTTACCCAGAGTCGATTAATTACTTGGCCCAAATGATGAAGCCGTCCTTGAACCACCCCGGAACACTTCTGACCTTATAATGCCAGGTGTGAAAAGTATGGATACATCCGTATTGAACTAGTGGGTTCCTGATATATGGGTTCCACATACTTCAGTCCTCATGGCGCGCGCCCCGGCTCTTCCCGATAACCATCGTTGACACACATCACCGTGCGATGTCTCTTCTCCGTCGCTACTTTTCGAGCACCTTGCGAGCTTGATAGTCGAGAGGAATACACAATTACTGCGTGACTGAGGCAGTAGAGCCCCCGTGTGGGTCGGGCATAAAGCCCTCGATCTAGCTTTTTTAGTGTACGAGAAAGTTCAGACGAAAATTCACTATCTTTAAGCGTATGTGGGGAGATAGCACTCGGAGGGGAAGTCAATTGTAGTACCCCAGGGTCCAACGAGGCCCGACATGCCAAGTTCCCTGAACGGTTAAGGGGGGCTTCATCCTGCTAACTTCTCAGATAGTGCCTCAGTTGTTCATCGTGCTAGGGTATTGAAGAACCGAAATCACATTGGCGTGCAACGCTTCGCTTCGGCGCGGGAAGCCGGAGGCTCACCTGAACCGTGTCAGACCAATGCGTTCTGGTTTACAGCGAGATTGTACCGGGTTTTACGAATTTATCGCCCAGGCGGGGGAGCTACGTCTGGGTCGCAGGCTTTTCAGGGCCCCTGCGGCCGTGTCTTGCCGACTTCGAACGCCGGGCGCCTACTTAACGGCAACCAACGATTCTGTGGGTTAGCCATCAACCGGACCCACACACTATATAATTATAGTCTAACTACGAGCCAGAGTCCTCGAACGTAGCCTATAAAGACTAGTATCCATGTGACAGGAACTTTGTCCGTAACAGTACAAGGTGCCGTTGTCAGTCAGCGTCATCAAAAATTGTCTAAAGCAGGATCCGTATTATAGGTTGGCTGGCAGTCTTTTTTCCTTTTGGGCATACCATGCTCTCCAGTTTTGTTCGGTCACTCCTCCCAAGTCACTAATGCGCGTTGAACGCAAGTCTTCATCTCATGTGCCATCGCGGCTGACCATCGTTTCTTATAAGAAAAGGGAAGCGGCCGCTCGATGCCCGCTATTCATAGAGCTCGAGGTGGGAGGCGTCCGCGTGTAAAGAATATTGTCCTACAGAACCTAATCTTATTGCGGGCACCACGATCCAATGTCAACCTGGTTGTTGTGTGGTGTCTACGAAGCGCCGGGCCGTGGATAGCTTGGACGCAGTCGTTCGGGCAAGCTACACATGTTGGCTAAAGTTCGGAACAGTCCGCAAGAACTGAGCTCGACTCTGCAATACGAAAAAGGTTTGCTGTTGCCGGCGAGGGTGTCCACCTAGTCGCAAATGCGACGAGTTGGTTTATGCTGAATTAGGTTGTCGTCAGTAGTAACAGCCGCTGGCCGGTGAGACATGAACTGCTCCATGAGATCGATTCTGCTTCGGTTTTAAGTACTCGGTCTTGAACCTCCGTACTGACTTTCGGACCACCCAACTCTTTAACAAAAGTCTGACACTACGGGGCCGTCAGGGCACTGCGTGACGTAACGCAGTAACCAAACTAACAGTGGTAGTATTTTTCCAGATGGAGGAATGGCATAAATACTGGTCGGCGCGTCCGTCTTCTCTCCGGAGATTTTGCGGAATAGTGGGATGTTACCCATCATCAATTCGATGGCGTATTCGATCGAAGGCACGATTCAGGCCTCTCGCCCCCGACAAACTTCGCCCTAAAACTCGAGGCGAAAGCGTTTACCCGGAGAAAGCTGTGACCCTCCCGCAAGCGGCACGAAGCATACCGGTGTTCCTCTTCT
seq00024   CGATTACGCACTATTGGTCCTTGATGTTCTATTAATAAGTACAAAGGTCCCGGTCAGTCCGTGAAATGATAAAGATGAGGAAGTGTGCCGTCCCTGCTACTGGTTAAATACCCTTGCTAGTTACCGCGGCCTAGTGGCCCTCCTAGCAGCACCCCATATGGAGGGAGTAAACACGGAATCGGGTGAAGCTACCACGCGCACTGAGCCTCTACGTGAGGGGATCACTCGTCAGATCGAATCGTCCTTGCCGCGTTGGAGCCGCTCCAAATAGAAGTTGTACCCTGTGGCGGGAGCCGCGGACCCTCGTGCGTGTTACAAAATTAGATTCCTTTCTATGAGGCCTACGAATCGATCGACTAACTTCCCTGCTTAGCTATACCACATTTTAGCATGCGTGCGGCGAGAACAACTCCGGAATTGGACGTTACCCAGAGTCGATTAATTACTTGGCCCAAATGATGAAGCCGTCCTTGAACCACCCCGGAACACTTCTGACCTTATAATGCCAGGTGTGAAAAGTATGGATACATCCGTATTGAACTAGTGGGTTCCTGATATATGGGTTCCACATACTTCAGTCCTCATGGCGCGCGCCCCGGCTCTTCCCGATAACCATCGTTGACACACATCACCGTGCGATGTCTCTTCTCCGTCGCTACTTTTCGAGCACCTTGCGAGCTTGATAGTCGAGAGGAATACACAATTACTGCGTGACTGAGGCAGTAGAGCCCCCGTGTGGGTCGGGCATAAAGCCCTCGATCTAGCTTTTTTAGTGTACGAGAAAGTTCAGACGAAAATTCACTATCTTTAAGCGTATGTGGGGAGATAGCACTCGGAGGGGAAGTCAATTGTAGTACCCCAGGGTCCAACGAGGCCCGACATGCCAAGTTCCCTGAACGGTTAAGGGGGGCTTCATCCTGCTAACTTCTCAGATAGTGCCTCAGTTGTTCATCGTGCTAGGGTATTGAAGAACCGAAATCACATTGGCGTGCAACGCTTCGCTTCGGCGCGGGAAGCCGGAGGCTCACCTGAACCGTGTCAGACCAATGCGTTCTGGTTTACAGCGAGATTGTACCGGGTTTTACGAATTTATCGCCCAGGCGGGGGAGCTACGTCTGGGTCGCAGGCTTTTCAGGGCCCCTGCGGCCGTGTCTTGCCGACTTCGAACGCCGGGCGCCTACTTAACGGCAACCAACGATTCTGTGGGTTAGCCATCAACCGGACCCACACACTATATAATTATAGTCTAACTACGAGCCAGAGTCCTCGAACGTAGCCTATAAAGACTAGTATCCATGTGACAGGAACTTTGTCCGTAACAGTACAAGGTGCCGTTGTCAGTCAGCGTCATCAAAAATTGTCTAAAGCAGGATCCGTATTATAGGTTGGCTGGCAGTCTTTTTTCCTTTTGGGCATACCATGCTCTCCAGTTTTGTTCGGTCACTCCTCCCAAGTCACTAATGCGCGTTGAACGCAAGTCTTCATCTCATGTGCCATCGCGGCTGACCATCGTTTCTTATAAGAAAAGGGAAGCGGCCGCTCGATGCCCGCTATTCATAGAGCTCGAGGTGGGAGGCGTCCGCGTGTAAAGAATATTGTCCTACAGAACCTAATCTTATTGCGGGCACCACGATCCAATGTCAACCTGGTTGTTGTGTGGTGTCTACGAAGCGCCGGGCCGTGGATAGCTTGGACGCAGTCGTTCGGGCAAGCTACACATGTTGGCTAAAGTTCGGAACAGTCCGCAAGAACTGAGCTCGACTCTGCAATACGAAAAAGGTTTGCTGTTGCCGGCGAGGGTGTCCACCTAGTCGCAAATGCGACGAGTTGGTTTATGCTGAATTAGGTTGTCGTCAGTAGTAACAGCCGCTGGCCGGTGAGACATGAACTGCTCCATGAGATCGATTCTGCTTCGGTTTTAAGTACTCGGTCTTGAACCTCCGTACTGACTTTCGGACCACCCAACTCTTTAACAAAAGTCTGACACTACGGGGCCGTCAGGGCACTGCGTGACGTAACGCAGTAACCAAACTAACAGTGGTAGTATTTTTCCAGATGGAGGAATGGCATAAATACTGGTCGGCGCGTCCGTCTTCTCTCCGGAGATTTTGCGGAATAGTGGGATGTTACCCATCATCAATTCGATGGCGTATTCGATCGAAGGCACGATTCAGGCCTCTCGCCCCCGACAAACTTCGCCCTAAAACTCGAGGCGAAAGCGTTTACCCGGAGAAAGCTGTGACCCTCCCGCAAGCGGCACGAAGCATACCGGTGTTCCTCTTCT
seq00025   CGATTACGCACTATTGGTCCTTGATGTTCTATTAATAAGTACAAAGGTCCCGGTCAGTCCGTGAAATGATAAAGATGAGGAAGTGTGCCGTCCCTGCTACTGGTTAAATACCCTTGCTAGTTACCGCGGCCTAGTGGCCCTCCTAGCAGCACCCCATATGGAGGGAGTAAACACGGAATCGGGTGAAGCTACCACGCGCACTGAGCCTCTACGTGAGGGGATCACTCGTCAGATCGAATCGTCCTTGCCGCGTTGGAGCCGCTCCAAATAGAAGTTGTACCCTGTGGCGGGAGCCGCGGACCCTCGTGCGTGTTACAAAATTAGATTCCTTTCTATGAGGCCTACGAATCGATCGACTAACTTCCCTGCTTAGCTATACCACATTTTAGCATGCGTGCGGCGAGAACAACTCCGGAATTGGACGTTACCCAGAGTCGATTAATTACTTGGCCCAAATGATGAAGCCGTCCTTGAACCACCCCGGAACACTTCTGACCTTATAATGCCAGGTGTGAAAAGTATGGATACATCCGTATTGAACTAGTGGGTTCCTGATATATGGGTTCCACATACTTCAGTCCTCATGGCGCGCGCCCCGGCTCTTCCCGATAACCATCGTTGACACACATCACCGTGCGATGTCTCTTCTCCGTCGCTACTTTTCGAGCACCTTGCGAGCTTGATAGTCGAGAGGAATACACAATTACTGCGTGACTGAGGCAGTAGAGCCCCCGTGTGGGTCGGGCATAAAGCCCTCGATCTAGCTTTTTTAGTGTACGAGAAAGTTCAGACGAAAATTCACTATCTTTAAGCGTATGTGGGGAGATAGCACTCGGAGGGGAAGTCAATTGTAGTACCCCAGGGTCCAACGAGGCCCGACATGCCAAGTTCCCTGAACGGTTAAGGGGGGCTTCATCCTGCTAACTTCTCAGATAGTGCCTCAGTTGTTCATCGTGCTAGGGTATTGAAGAACCGAAATCACATTGGCGTGCAACGCTTCGCTTCGGCGCGGGAAGCCGGAGGCTCACCTGAACCGTGTCAGACCAATGCGTTCTGGTTTACAGCGAGATTGTACCGGGTTTTACGAATTTATCGCCCAGGCGGGGGAGCTACGTCTGGGTCGCAGGCTTTTCAGGGCCCCTGCGGCCGTGTCTTGCCGACTTCGAACGCCGGGCGCCTACTTAACGGCAACCAACGATTCTGTGGGTTAGCCATCAACCGGACCCACACACTATATAATTATAGTCTAACTACGAGCCAGAGTCCTCGAACGTAGCCTATAAAGACTAGTATCCATGTGACAGGAACTTTGTCCGTAACAGTACAAGGTGCCGTTGTCAGTCAGCGTCATCAAAAATTGTCTAAAGCAGGATCCGTATTATAGGTTGGCTGGCAGTCTTTTTTCCTTTTGGGCATACCATGCTCTCCAGTTTTGTTCGGTCACTCCTCCCAAGTCACTAATGCGCGTTGAACGCAAGTCTTCATCTCATGTGCCATCGCGGCTGACCATCGTTTCTTATAAGAAAAGGGAAGCGGCCGCTCGATGCCCGCTATTCATAGAGCTCGAGGTGGGAGGCGTCCGCGTGTAAAGAATATTGTCCTACAGAACCTAATCTTATTGCGGGCACCACGATCCAATGTCAACCTGGTTGTTGTGTGGTGTCTACGAAGCGCCGGGCCGTGGATAGCTTGGACGCAGTCGTTCGGGCAAGCTACACATGTTGGCTAAAGTTCGGAACAGTCCGCAAGAACTGAGCTCGACTCTGCAATACGAAAAAGGTTTGCTGTTGCCGGCGAGGGTGTCCACCTAGTCGCAAATGCGACGAGTTGGTTTATGCTGAATTAGGTTGTCGTCAGTAGTAACAGCCGCTGGCCGGTGAGACATGAACTGCTCCATGAGATCGATTCTGCTTCGGTTTTAAGTACTCGGTCTTGAACCTCCGTACTGACTTTCGGACCACCCAACTCTTTAACAAAAGTCTGACACTACGGGGCCGTCAGGGCACTGCGTGACGTAACGCAGTAACCAAACTAACAGTGGTAGTATTTTTCCAGATGGAGGAATGGCATAAATACTGGTCGGCGCGTCCGTCTTCTCTCCGGAGATTTTGCGGAATAGTGGGATGTTACCCATCATCAATTCGATGGCGTATTCGATCGAAGGCACGATTCAGGCCTCTCGCCCCCGACAAACTTCGCCCTAAAACTCGAGGCGAAAGCGTTTACCCGGAGAAAGCTGTGACCCTCCCGCAAGCGGCACGAAGCATACCGGTGTTCCTCTTCT
seq00026   CGATTACGCACTATTGGTCCTTGCTGTTCTATTAATAAGTACAAAGGTCCCGGTCAGTCCGTGAAATGATAAAGATGAGGAAGTGTGCCGTCCCTGCTACTGGTTAAATACCCTTGCTAGTTACCGCGGCCTAGTGGCCCTCCTAGCAGCACCCCATATGGAGGGAGTAAACACGGAATCGGGTGAAGCTACCACGCGCACTGAGCCTCTACGTGAGGGGATCACTCGTCAGATCGAATCGTCCTTGCCGCGTTGGAGCCGCTCCAAATAGAAGTTGTACCCTGTGGCGGGAGCCGCGGACCCTCGTGCGTGTTACAAAATTAGATTCCTTTCTATGAGGCCTACGAATCGATCGACTAACTTCCCTGCTTAGCTATACCACATTTTAGCATGCGTGCGGCGAGAACAACTCCGGAATTGGACGTTACCCAGAGTCGATTAATTACTTGGCCCAAATGATGAAGCCGTCCTTGAACCACCCCGGAACACTTCTGACCTTATAATGCCAGGTGTGAAAAGTATGGATACATCCGTATTGAACTAGTGGGTTCCTGATATATGGGTTCCACATACTTCAGTCCTCATGGCGCGCGCCCCGGCTCTTCCCGATAACCATCGTTGACACACATCACCGTGCGATGTCTCTTCTCCGTCGCTACTTTTCGAGCACCTTGCGAGCTTGATAGTCGAGAGGAATACACAATTACTGCGTGACTGAGGCAGTAGAGCCCCCGTGTGGGTCGGGCATAAAGCCCTCGATCTAGCTTTTTTAGTGTACGAGAAAGTTCAGACGAAAATTCACTATCTTTAAGCGTATGTGGGGAGATAGCACTCGGAGGGGAAGTCAATTGTAGTACCCCAGGGTCCAACGAGGCCCGACATGCCAAGTTCCCTGAACGGTTAAGGGGGGCTTCATCCTGCTAACTTCTCAGATAGTGCCTCAGTTGTTCATCGTGCTAGGGTATTGAAGAACCGAAATCACATTGGCGTGCAACGCTTCGCTTCGGCGCGGGAAGCCGGAGGCTCACCTGAACCGTGTCAGACCAATGCGTTCTGGTTTACAGCGAGATTGTACCGGGTTTTACGAATTTATCGCCCAGGCGGGGGAGCTACGTCTGGGTCGCAGGCTTTTCAGGGCCCCTGCGGCCGTGTCTTGCCGACTTCGAACGCCGGGCGCCTACTTAACGGCAACCAACGATTCTGTGGGTTAGCCATCAACCGGACCCACACACTATATAATTATAGTCTAACTACGAGCCAGAGTCCTCGAACGTAGCCTATAAAGACTAGTATCCATGTGACAGGAACTTTGTCCGTAACAGTACAAGGTGCCGTTGTCAGTCAGCGTCATCAAAAATTGTCTAAAGCAGGATCCGTATTATAGGTTGGCTGGCAGTCTTTTTTCCTTTTGGGCATACCATGCTCTCCAGTTTTGGTCGGTCACTCCTCCCAAGTCACTAATGCGCGTTGAACGCAAGTCTTCATCTCATGTGCCATCGCGGCTGACCATCGTTTCTTATAAGAAAAGGGAAGCGGCCGCTCGATGCCCGCTATTCATAGAGCTCGAGGTGGGAGGCGTCCGCGTGTAAAGAATATTGTCCTACAGAACCTAATCTTATTGCGGGCACCACGATCCAATGTCAACCTGGTTGTTGTGTGGTGTCTACGAAGCGCCGGGCCGTGGATAGCTTGGACGCAGTCGTTCGGGCAAGCTACACATGTTGGCTAAAGTTCGGAACAGTCCGCAAGAACTGAGCTCGACTCTGCAATACGAAAAAGGTTTGCTGTTGCCGGCGAGGGTGTCCACCTAGTCGCAAATGCGACGAGTTGGTTTATGCTGAATTAGGTTGTCGTCAGTAGTAACAGCCGCTGGCCGGTGAGACATGAACTGCTCCATGAGATCGATTCTGCTTCGGTTTTAAGTACTCGGTCTTGAACCTCCGTACTGACTTTCGGACCACCCAACTCTTTAACAAAAGTCTGACACTACGGGGCCGTCAGGGCACTGCGTGACGTAACGCAGTAACCAAACTAACAGTGGTAGTATTTTTCCAGATGGAGGAATGGCATAAATACTGGTCGGCGCGTCCGTCTTCTCTCCGGAGATTTTGCGGAATAGTGGGATGTTACCCATCATCAATTCGATGGCGTATTCGATCGAAGGCACGATTCAGGCCTCTCGCCCCCGACAAACTTCGCCCTAAAACTCGAGGCGAAACCGTTTACCCGGAGAAAGCTGTGACCCTCCCGCAAGCGGCACGAAGCATACCGGTGTTCCTCTTCT
seq00027   CGATTACGCACTATTGGTCCTTGATGTTCTATTAATAAGTACAAAGGTCCCGGTCAGTCCGTGAAATGATAAAGATGAGGAAGTGTGCCGTCCCTGCTACTGGTTAAATACCCTTGCTAGTTACCGCGGCCTAGTGGCCCTCCTAGCAGCACCCCATATGGAGGGAGTAAACACGGAATCGGGTGAAGCTACCACGCGCACTGAGCCTCTACGTGAGGGGATCACTCGTCAGATCGAATCGTCCTTGCCGCGTTGGAGCCGCTCCAAATAGAAGTTGTACCCTGTGGCGGGAGCCGCGGACCCTCGTGCGTGTTACAAAATTAGATTCCTTTCTATGAGGCCTACGAATCGATCGACTAACTTCCCTGCTTAGCTATACCACATTTTAGCATGCGTGCGGCGAGAACAACTCCGGAATTGGACGTTACCCAGAGTCGATTAATTACTTGGCCCAAATGATGAAGCCGTCCTTGAACCACCCCGGAACACTTCTGACCTTATAATGCCAGGTGTGAAAAGTATGGATACATCCGTATTGAACTAGTGGGTTCCTGATATATGGGTTCCACATACTTCAGTCCTCATGGCGCGCGCCCCGGCTCTTCCCGATAACCATCGTTGACACACATCACCGTGCGATGTCTCTTCTCCGTCGCTACTTTTCGAGCACCTTGCGAGCTTGATAGTCGAGAGGAATACACAATTACTGCGTGACTGAGGCAGTAGAGCCCCCGTGTGGGTCGGGCATAAAGCCCTCGATCTAGCTTTTTTAGTGTACGAGAAAGTTCAGACGAAAATTCACTATCTTTAAGCGTATGTGGGGAGATAGCACTCGGAGGGGAAGTCAATTGTAGTACCCCAGGGTCCAACGAGGCCCGACATGCCAAGTTCCCTGAACGGTTAAGGGGGGCTTCATCCTGCTAACTTCTCAGATAGTGCCTCAGTTGTTCATCGTGCTAGGGTATTGAAGAACCGAAATCACATTGGCGTGCAACGCTTCGCTTCGGCGCGGGAAGCCGGAGGCTCACCTGAACCGTGTCAGACCAATGCGTTCTGGTTTACAGCGAGATTGTACCGGGTTTTACGAATTTATCGCCCAGGCGGGGGAGCTACGTCTGGGTCGCAGGCTTTTCAGGGCCCCTGCGGCCGTGTCTTGCCGACTTCGAACGCCGGGCGCCTACTTAACGGCAACCAACGATTCTGTGGGTTAGCCATCAACCGGACCCACACACTATATAATTATAGTCTAACTACGAGCCAGAGTCCTCGAACGTAGCCTATAAAGACTAGTATCCATGTGACAGGAACTTTGTCCGTAACAGTACAAGGTGCCGTTGTCAGTCAGCGTCATCAAAAATTGTCTAAAGCAGGATCCGTATTATAGGTTGGCTGGCAGTCTTTTTTCCTTTTGGGCATACCATGCTCTCCAGTTTTGGTCGGTCACTCCTCCCAAGTCACTAATGCGCGTTGAACGCAAGTCTTCATCTCATGTGCCATCGCGGCTGACCATCGTTTCTTATAAGAAAAGGGAAGCGGCCGCTCGATGCCCGCTATTCATAGAGCTCGAGGTGGGAGGCGTCCGCGTGTAAAGAATATTGTCCTACAGAACCTAATCTTATTGCGGGCACCACGATCCAATGTCAACCTGGTTGTTGTGTGGTGTCTACGAAGCGCCGGGCCGTGGATAGCTTGGACGCAGTCGTTCGGGCAAGCTACACATGTTGGCTAAAGTTCGGAACAGTCCGCAAGAACTGAGCTCGACTCTGCAATACGAAAAAGGTTTGCTGTTGCCGGCGAGGGTGTCCACCTAGTCGCAAATGCGACGAGTTGGTTTATGCTGAATTAGGTTGTCGTCAGTAGTAACAGCCGCTGGCCGGTGAGACATGAACTGCTCCATGAGATCGATTCTGCTTCGGTTTTAAGTACTCGGTCTTGAACCTCCGTACTGACTTTCGGACCACCCAACTCTTTAACAAAAGTCTGACACTACGGGGCCGTCAGGGCACTGCGTGACGTAACGCAGTAACCAAACTAACAGTGGTAGTATTTTTCCAGATGGAGGAATGGCATAAATACTGGTCGGCGCGTCCGTCTTCTCTCCGGAGATTTTGCGGAATAGTGGGATGTTACCCATCATCAATTCGATGGCGTATTCGATCGAAGGCACGATTCAGGCCTCTCGCCCCCGACAAACTTCGCCCTAAAACTCGAGGCGAAACCGTTTACCCGGAGAAAGCTGTGACCCTCCCGCAAGCGGCACGAAGCATACCGGTGTTCCTCTTCT
seq00028   CGATTACGCACTATTGGTCCTTGATGTTCTATTAATAAGTACAAAGGTCCCGGTCAGTCCGTGAAATGATAAAGATGAGGAAGTGTGCCGTCCCTGCTACTGGTTAAATACCCTTGCTAGTTACCGCGGCCTAGTGGCCCTCCTAGCAGCACCCCATATGGAGGGAGTAAACACGGAATCGGGTGAAGCTACCACGCGCACTGAGCCTCTACGTGAGGGGATCACTCGTCAGATCGAATCGTCCTTGCCGCGTTGGAGCCGCTCCAAATAGAAGTTGTACCCTGTGGCGGGAGCCGCGGACCCTCGTGCGTGTTACAAAATTAGATTCCTTTCTATGAGGCCTACGAATCGATCGACTAACTTCCCTGCTTAGCTATACCACATTTTAGCATGCGTGCGGCGAGAACAACTCCGGAATTGGACGTTACCCAGAGTCGATTAATTACTTGGCCCAAATGATGAAGCCGTCCTTGAACCACCCCGGAACACTTCTGACCTTATAATGCCAGGTGTGAAAAGTATGGATACATCCGTATTGAACTAGTGGGTTCCTGATATATGGGTTCCACATACTTCAGTCCTCATGGCGCGCGCCCCGGCTCTTCCCGATAACCATCGTTGACACACATCACCGTGCGATGTCTCTTCTCCGTCGCTACTTTTCGAGCACCTTGCGAGCTTGATAGTCGAGAGGAATACACAATTACTGCGTGACTGAGGCAGTAGAGCCCCCGTGTGGGTCGGGCATAAAGCCCTCGATCTAGCTTTTTTAGTGTACGAGAAAGTTCAGACGAAAATTCACTATCTTTAAGCGTATGTGGGGAGATAGCACTCGGAGGGGAAGTCAATTGTAGTACCCCAGGGTCCAACGAGGCCCGACATGCCAAGTTCCCTGAACGGTTAAGGGGGGCTTCATCCTGCTAACTTCTCAGATAGTGCCTCAGTTGTTCATCGTGCTAGGGTATTGAAGAACCGAAATCACATTGGCGTGCAACGCTTCGCTTCGGCGCGGGAAGCCGGAGGCTCACCTGAACCGTGTCAGACCAATGCGTTCTGGTTTACAGCGAGATTGTACCGGGTTTTACGAATTTATCGCCCAGGCGGGGGAGCTACGTCTGGGTCGCAGGCTTTTCAGGGCCCCTGCGGCCGTGTCTTGCCGACTTCGAACGCCGGGCGCCTACTTAACGGCAACCAACGATTCTGTGGGTTAGCCATCAACCGGACCCACACACTATATAATTATAGTCTAACTACGAGCCAGAGTCCTCGAACGTAGCCTATAAAGACTAGTATCCATGTGACAGGAACTTTGTCCGTAACAGTACAAGGTGCCGTTGTCAGTCAGCGTCATCAAAAATTGTCTAAAGCAGGATCCGTATTATAGGTTGGCTGGCAGTCTTTTTTCCTTTTGGGCATACCATGCTCTCCAGTTTTGGTCGGTCACTCCTCCCAAGTCACTAATGCGCGTTGAACGCAAGTCTTCATCTCATGTGCCATCGCGGCTGACCATCGTTTCTTATAAGAAAAGGGAAGCGGCCGCTCGATGCCCGCTATTCATAGAGCTCGAGGTGGGAGGCGTCCGCGTGTAAAGAATATTGTCCTACAGAACCTAATCTTATTGCGGGCACCACGATCCAATGTCAACCTGGTTGTTGTGTGGTGTCTACGAAGCGCCGGGCCGTGGATAGCTTGGACGCAGTCGTTCGGGCAAGCTACACATGTTGGCTAAAGTTCGGAACAGTCCGCAAGAACTGAGCTCGACTCTGCAATACGAAAAAGGTTTGCTGTTGCCGGCGAGGGTGTCCACCTAGTCGCAAATGCGACGAGTTGGTTTATGCTGAATTAGGTTGTCGTCAGTAGTAACAGCCGCTGGCCGGTGAGACATGAACTGCTCCATGAGATCGACTCTGCTTCGGTTTTAAGTACTCGGTCTTGAACCTCCGTACTGACTTTCGGACCACCCAACTCTTTAACAAAAGTCTGACACTACGGGGCCGTCAGGGCACTGCGTGACGTAACGCAGTAACCAAACTAACAGTGGTAGTATTTTTCCAGATGGAGGAATGGCATAAATACTGGTCGGCGCGTCCGTCTTCTCTCCGGAGATTTTGCGGAATAGTGGGATGTTACCCATCATCAATTCGATGGCGTATTCGATCGAAGGCACGATTCAGGCCTCTCGCCCCCGACAAACTTCGCCCTAAAACTCGAGGCGAAAGCGTTTACCCGGAGAAAGCTGTGACCCTCCCGCAAGCGGCACGAAGCATACCGGTGTTCCTCTTCT
seq00029   CGATTACGCACTATTGGTCCTTGATGTTCTATTAATAAGTACAAAGGTCCCGGTCAGTCCGTGAAATGATAAAGATGAGGAAGTGTGCCGTCCCTGCTACTGGTTAAATACCCTTGCTAGTTACCGCGGCCTAGTGGCCCTCCTAGCAGCACCCCATATGGAGGGAGTAAACACGGAATCGGGTGAAGCTACCACGCGCACTGAGCCTCTACGTGAGGGGATCACTCGTCAGATCGAATCGTCCTTGCCGCGTTGGAGCCGCTCCAAATAGAAGTTGTACCCTGTGGCGGGAGCCGCGGACCCTCGTGCGTGTTACAAAATTAGATTCCTTTCTATGAGGCCTACGAATCGATCGACTAACTTCCCTGCTTAGCTATACCACATTTTAGCATGCGTGCGGCGAGAACAACTCCGGAATTGGACGTTACCCAGAGTCGATTAATTACTTGGCCCAAATGATGAAGCCGTCCTTGAACCACCCCGGAACACTTCTGACCTTATAATGCCAGGTGTGAAAAGTATGGATACATCCGTATTGAACTAGTGGGTTCCTGATATATGGGTTCCACATACTTCAGTCCTCATGGCGCGCGCCCCGGCTCTTCCCGATAACCATCGTTGACACACATCACCGTGCGATGTCTCTTCTCCGTCGCTACTTTTCGAGCACCTTGCGAGCTTGATAGTCGAGAGGAATACACAATTACTGCGTGACTGAGGCAGTAGAGCCCCCGTGTGGGTCGGGCATAAAGCCCTCGATCTAGCTTTTTTAGTGTACGAGAAAGTTCAGACGAAAATTCACTATCTTTAAGCGTATGTGGGGAGATAGCACTCGGAGGGGAAGTCAATTGTAGTACCCCAGGGTCCAACGAGGCCCGACATGCCAAGTTCCCTGAACGGTTAAGGGGGGCTTCATCCTGCTAACTTCTCAGATAGTGCCTCAGTTGTTCATCGTGCTAGGGTATTGAAGAACCGAAATCACATTGGCGTGCAACGCTTCGCTTCGGCGCGGGAAGCCGGAGGCTCACCTGAACCGTGTCAGACCAATGCGTTCTGGTTTACAGCGAGATTGTACCGGGTTTTACGAATTTATCGCCCAGGCGGGGGAGCTACGTCTGGGTCGCAGGCTTTTCAGGGCCCCTGCGGCCGTGTCTTGCCGACTTCGAACGCCGGGCGCCTACTTAACGGCAACCAACGATTCTGTGGGTTAGCCATCAACCGGACCCACACACTATATAATTATAGTCTAACTACGAGCCAGAGTCCTCGAACGTAGCCTATAAAGACTAGTATCCATGTGACAGGAACTTTGTCCGTAACAGTACAAGGTGCCGTTGTCAGTCAGCGTCATCAAAAATTGTCTAAAGCAGGATCCGTATTATAGGTTGGCTGGCAGTCTTTTTTCCTTTTGGGCATACCATGCTCTCCAGTTTTGGTCGGTCACTCCTCCCAAGTCACTAATGCGCGTTGAACGCAAGTCTTCATCTCATGTGCCATCGCGGCTGACCATCGTTTCTTATAAGAAAAGGGAAGCGGCCGCTCGATGCCCGCTATTCATAGAGCTCGAGGTGGGAGGCGTCCGCGTGTAAAGAATATTGTCCTACAGAACCTAATCTTATTGCGGGCACCACGATCCAATGTCAACCTGGTTGTTGTGTGGTGTCTACGAAGCGCCGGGCCGTGGATAGCTTGGACGCAGTCGTTCGGGCAAGCTACACATGTTGGCTAAAGTTCGGAACAGTCCGCAAGAACTGAGCTCGACTCTGCAATACGAAAAAGGTTTGCTGTTGCCGGCGAGGGTGTCCACCTAGTCGCAAATGCGACGAGTTGGTTTATGCTGAATTAGGTTGTCGTCAGTAGTAACAGCCGCTGGCCGGTGAGACATGAACTGCTCCATGAGATCGATTCTGCTTCGGTTTTAAGTACTCGGTCTTGAACCTCCGTACTGACTTTCGGACCACCCAACTCTTTAACAAAAGTCTGACACTACGGGGCCGTCAGGGCACTGCGTGACGTAACGCAGTAACCAAACTAACAGTGGTAGTATTTTTCCAGATGGAGGAATGGCATAAATACTGGTCGGCGCGTCCGTCTTCTCTCCGGAGATTTTGCGGAATAGTGGGATGTTACCCATCATCAATTCGATGGCGTATTCGATCGAAGGCACGATTCAGGCCTCTCGCCCCCGACAAACTTCGCCCTAAAACTCGAGGCGAAACCGTTTACCCGGAGAAAGCTGTGACCCTCCCGCAAGCGGCACGAAGCATACCGGTGTTCCTCTTCT
seq00030   CGATTACGCACTATTGGTCCTTGCTGTTCTATTAATAAGTACAAAGGTCCCGGTCAGTCCGTGAAATGATAAAGATGAGGAAGTGTGCCGTCCCTGCTACTGGTTAAATACCCTTGCTAGTTACCGCGGCCTAGTGGCCCTCCTAGCAGCACCCCATATGGAGGGAGTAAACACGGAATCGGGTGAAGCTACCACGCGCACTGAGCCTCTACGTGAGGGGATCACTCGTCAGATCGAATCGTCCTTGCCGCGTTGGAGCCGCTCCAAATAGAAGTTGTACCCTGTGGCGGGAGCCGCGGACCCTCGTGCGTGTTACAAAATTAGATTCCTTTCTATGAGGCCTACGAATCGATCGACTAACTTCCCTGCTTAGCTATACCACATTTTAGCATGCGTGCGGCGAGAACAACTCCGGAATTGGACGTTACCCAGAGTCGATTAATTACTTGGCCCAAATGATGAAGCCGTCCTTGAACCACCCCGGAACACTTCTGACCTTATAATGCCAGGTGTGAAAAGTATGGATACATCCGTATTGAACTAGTGGGTTCCTGATATATGGGTTCCACATACTTCAGTCCTCATGGCGCGCGCCCCGGCTCTTCCCGATAACCATCGTTGACACACATCACCGTGCGATGTCTCTTCTCCGTCGCTACTTTTCGAGCACCTTGCGAGCTTGATAGTCGAGAGGAATACACAATTACTGCGTGACTGAGGCAGTAGAGCCCCCGTGTGGGTCGGGCATAAAGCCCTCGATCTAGCTTTTTTAGTGTACGAGAAAGTTCAGACGAAAATTCACTATCTTTAAGCGTATGTGGGGAGATAGCACTCGGAGGGGAAGTCAATTGTAGTACCCCAGGGTCCAACGAGGCCCGACATGCCAAGTTCCCTGAACGGTTAAGGGGGGCTTCATCCTGCTAACTTCTCAGATAGTGCCTCAGTTGTTCATCGTGCTAGGGTATTGAAGAACCGAAATCACATTGGCGTGCAACGCTTCGCTTCGGCGCGGGAAGCCGGAGGCTCACCTGAACCGTGTCAGACCAATGCGTTCTGGTTTACAGCGAGATTGTACCGGGTTTTACGAATTTATCGCCCAGGCGGGGGAGCTACGTCTGGGTCGCAGGCTTTTCAGGGCCCCTGCGGCCGTGTCTTGCCGACTTCGAACGCCGGGCGCCTACTTAACGGCAACCAACGATTCTGTGGGTTAGCCATCAACCGGACCCACACACTATATAATTATAGTCTAACTACGAGCCAGAGTCCTCGAACGTAGCCTATAAAGACTAGTATCCATGTGACAGGAACTTTGTCCGTAACAGTACAAGGTGCCGTTGTCAGTCAGCGTCATCAAAAATTGTCTAAAGCAGGATCCGTATTATAGGTTGGCTGGCAGTCTTTTTTCCTTTTGGGCATACCATGCTCTCCAGTTTTGGTCGGTCACTCCTCCCAAGTCACTAATGCGCGTTGAACGCAAGTCTTCATCTCATGTGCCATCGCGGCTGACCATCGTTTCTTATAAGAAAAGGGAAGCGGCCGCTCGATGCCCGCTATTCATAGAGCTCGAGGTGGGAGGCGTCCGCGTGTAAAGAATATTGTCCTACAGAACCTAATCTTATTGCGGGCACCACGATCCAATGTCAACCTGGTTGTTGTGTGGTGTCTACGAAGCGCCGGGCCGTGGATAGCTTGGACGCAGTCGTTCGGGCAAGCTACACATGTTGGCTAAAGTTCGGAACAGTCCGCAAGAACTGAGCTCGACTCTGCAATACGAAAAAGGTTTGCTGTTGCCGGCGAGGGTGTCCACCTAGTCGCAAATGCGACGAGTTGGTTTATGCTGAATTAGGTTGTCGTCAGTAGTAACAGCCGCTGGCCGGTGAGACATGAACTGCTCCATGAGATCGATTCTGCTTCGGTTTTAAGTACTCGGTCTTGAACCTCCGTACTGACTTTCGGACCACCCAACTCTTTAACAAAAGTCTGACACTACGGGGCCGTCAGGGCACTGCGTGACGTAACGCAGTAACCAAACTAACAGTGGTAGTATTTTTCCAGATGGAGGAATGGCATAAATACTGGTCGGCGCGTCCGTCTTCTCTCCGGAGATTTTGCGGAATAGTGGGATGTTACCCATCATCAATTCGATGGCGTATTCGATCGAAGGCACGATTCAGGCCTCTCGCCCCCGACAAACTTCGCCCTAAAACTCGAGGCGAAACCGTTTACCCGGAGAAAGCTGTGACCCTCCCGCAAGCGGCACGAAGCATACCGGTGTTCCTCTTCT
seq00031   CGATTACGCACTATTGGTCCTTGATGTTCTATTAATAAGTACAAAGGTCCCGGTCAGTCCGTGAAATGATAAAGATGAGGAAGTGTGCCGTCCCTGCTACTGGTTAAATACCCTTGCTAGTTACCGCGGCCTAGTGGCCCTCCTAGCAGCACCCCATATGGAGGGAGTAAACACGGAATCGGGTGAAGCTACCACGCGCACTGAGCCTCTACGTGAGGGGATCACTCGTCAGATCGAATCGTCCTTGCCGCGTTGGAGCCGCTCCAAATAGAAGTTGTACCCTGTGGCGGGAGCCGCGGACCCTCGTGCGTGTTACAAAATTAGATTCCTTTCTATGAGGCCTACGAATCGATCGACTAACTTCCCTGCTTAGCTATACCACATTTTAGCATGCGTGCGGCGAGAACAACTCCGGAATTGGACGTTACCCAGAGTCGATTAATTACTTGGCCCAAATGATGAAGCCGTCCTTGAACCACCCCGGAACACTTCTGACCTTATAATGCCAGGTGTGAAAAGTATGGATACATCCGTATTGAACTAGTGGGTTCCTGATATATGGGTTCCACATACTTCAGTCCTCATGGCGCGCGCCCCGGCTCTTCCCGATAACCATCGTTGACACACATCACCGTGCGATGTCTCTTCTCCGTCGCTACTTTTCGAGCACCTTGCGAGCTTGATAGTCGAGAGGAATACACAATTACTGCGTGACTGAGGCAGTAGAGCCCCCGTGTGGGTCGGGCATAAAGCCCTCGATCTAGCTTTTTTAGTGTACGAGAAAGTTCAGACGAAAATTCACTATCTTTAAGCGTATGTGGGGAGATAGCACTCGGAGGGGAAGTCAATTGTAGTACCCCAGGGTCCAACGAGGCCCGACATGCCAAGTTCCCTGAACGGTTAAGGGGGGCTTCATCCTGCTAACTTCTCAGATAGTGCCTCAGTTGTTCATCGTGCTAGGGTATTGAAGAACCGAAATCACATTGGCGTGCAACGCTTCGCTTCGGCGCGGGAAGCCGGAGGCTCACCTGAACCGTGTCAGACCAATGCGTTCTGGTTTACAGCGAGATTGTACCGGGTTTTACGAATTTATCGCCCAGGCGGGGGAGCTACGTCTGGGTCGCAGGCTTTTCAGGGCCCCTGCGGCCGTGTCTTGCCGACTTCGAACGCCGGGCGCCTACTTAACGGCAACCAACGATTCTGTGGGTTAGCCATCAACCGGACCCACACACTATATAATTATAGTCTAACTACGAGCCAGAGTCCTCGAACGTAGCCTATAAAGACTAGTATCCATGTGACAGGAACTTTGTCCGTAACAGTACAAGGTGCCGTTGTCAGTCAGCGTCATCAAAAATTGTCTAAAGCAGGATCCGTATTATAGGTTGGCTGGCAGTCTTTTTTCCTTTTGGGCATACCATGCTCTCCAGTTTTGTTCGGTCACTCCTCCCAAGTCACTAATGCGCGTTGAACGCAAGTCTTCATCTCATGTGCCATCGCGGCTGACCATCGTTTCTTATAAGAAAAGGGAAGCGGCCGCTCGATGCCCGCTATTCATAGAGCTCGAGGTGGGAGGCGTCCGCGTGTAAAGAATATTGTCCTACAGAACCTAATCTTATTGCGGGCACCACGATCCAATGTCAACCTGGTTGTTGTGTGGTGTCTACGAAGCGCCGGGCCGTGGATAGCTTGGACGCAGTCGTTCGGGCAAGCTACACATGTTGGCTAAAGTTCGGAACAGTCCGCAAGAACTGAGCTCGACTCTGCAATACGAAAAAGGTTTGCTGTTGCCGGCGAGGGTGTCCACCTAGTCGCAAATGCGACGAGTTGGTTTATGCTGAATTAGGTTGTCGTCAGTAGTAACAGCCGCTGGCCGGTGAGACATGAACTGCTCCATGAGATCGATTCTGCTTCGGTTTTAAGTACTCGGTCTTGAACCTCCGTACTGACTTTCGGACCACCCAACTCTTTAACAAAAGTCTGACACTACGGGGCCGTCAGGGCACTGCGTGACGTAACGCAGTAACCAAACTAACAGTGGTAGTATTTTTCCAGATGGAGGAATGGCATAAATACTGGTCGGCGCGTCCGTCTTCTCTCCGGAGATTTTGCGGAATAGTGGGATGTTACCCATCATCAATTCGATGGCGTATTCGATCGAAGGCACGATTCAGGCCTCTCGCCCCCGACAAACTTCGCCCTAAAACTCGAGGCGAAACCGTTTACCCGGAGAAAGCTGTGACCCTCCCGCAAGCGGCACGAAGCATACCGGTGTTCCTCTTCT
seq00032   CGATTACGCACTATTGGTCCTTGATGTTCTATTAATAAGTACAAAGGTCCCGGTCAGTCCGTGAAATGATAAAGATGAGGAAGTGTGCCGTCCCTGCTACTGGTTAAATACCCTTGCTAGTTACCGCGGCCTAGTGGCCCTCCTAGCAGCACCCCATATGGAGGGAGTAAACACGGAATCGGGTGAAGCTACCACGCGCACTGAGCCTCTACGTGAGGGGATCACTCGTCAGATCGAATCGTCCTTGCCGCGTTGGAGCCGCTCCAAATAGAAGTTGTACCCTGTGGCGGGAGCCGCGGACCCTCGTGCGTGTTACAAAATTAGATTCCTTTCTATGAGGCCTACGAATCGATCGACTAACTTCCCTGCTTAGCTATACCACATTTTAGCATGCGTGCGGCGAGAACAACTCCGGAATTGGACGTTACCCAGAGTCGATTAATTACTTGGCCCAAATGATGAAGCCGTCCTTGAACCACCCCGGAACACTTCTGACCTTATAATGCCAGGTGTGAAAAGTATGGATACATCCGTATTGAACTAGTGGGTTCCTGATATATGGGTTCCACATACTTCAGTCCTCATGGCGCGCGCCCCGGCTCTTCCCGATAACCATCGTTGACACACATCACCGTGCGATGTCTCTTCTCCGTCGCTACTTTTCGAGCACCTTGCGAGCTTGATAGTCGAGAGGAATACACAATTACTGCGTGACTGAGGCAGTAGAGCCCCCGTGTGGGTCGGGCATAAAGCCCTCGATCTAGCTTTTTTAGTGTACGAGAAAGTTCAGACGAAAATTCACTATCTTTAAGCGTATGTGGGGAGATAGCACTCGGAGGGGAAGTCAATTGTAGTACCCCAGGGTCCAACGAGGCCCGACATGCCAAGTTCCCTGAACGGTTAAGGGGGGCTTCATCCTGCTAACTTCTCAGATAGTGCCTCAGTTGTTCATCGTGCTAGGGTATTGAAGAACCGAAATCACATTGGCGTGCAACGCTTCGCTTCGGCGCGGGAAGCCGGAGGCTCACCTGAACCGTGTCAGACCAATGCGTTCTGGTTTACAGCGAGATTGTACCGGGTTTTACGAATTTATCGCCCAGGCGGGGGAGCTACGTCTGGGTCGCAGGCTTTTCAGGGCCCCTGCGGCCGTGTCTTGCCGACTTCGAACGCCGGGCGCCTACTTAACGGCAACCAACGATTCTGTGGGTTAGCCATCAACCGGACCCACACACTATATAATTATAGTCTAACTACGAGCCAGAGTCCTCGAACGTAGCCTATAAAGACTAGTATCCATGTGACAGGAACTTTGTCCGTAACAGTACAAGGTGCCGTTGTCAGTCAGCGTCATCAAAAATTGTCTAAAGCAGGATCCGTATTATAGGTTGGCTGGCAGTCTTTTTTCCTTTTGGGCATACCATGCTCTCCAGTTTTGTTCGGTCACTCCTCCCAAGTCACTAATGCGCGTTGAACGCAAGTCTTCATCTCATGTGCCATCGCGGCTGACCATCGTTTCTTATAAGAAGAGGGAAGCGGCCGCTCGATGCCCGCTATTCATAGAGCTCGAGGTGGGAGGCGTCCGCGTGTAAAGAATATTGTCCTACAGAACCTAATCTTATTGCGGGCACCACGATCCAATGTCAACCTGGTTGTTGTGTGGTGTCTACGAAGCGCCGGGCCGTGGATAGCTTGGACGCAGTCGTTCGGGCAAGCTACACATGTTGGCTAAAGTTCGGAACAGTCCGCAAGAACTGAGCTCGACTCTGCAATACGAAAAAGGTTTGCTGTTGCCGGCGAGGGTGTCCACCTAGTCGCAAATGCGACGAGTTGGTTTATGCTGAATTAGGTTGTCGTCAGTAGTAACAGCCGCTGGCCGGTGAGACATGAACTGCTCCATGAGATCGATTCTGCTTCGGTTTTAAGTACTCGGTCTTGAACCTCCGTACTGACTTTCGGACCACCCAACTCTTTAACAAAAGTCTGACACTACGGGGCCGTCAGGGCACTGCGTGACGTAACGCAGTAACCAAACTAACAGTGGTAGTATTTTTCCAGATGGAGGAATGGCATAAATACTGGTCGGCGCGTCCGTCTTCTCTCCGGAGATTTTGCGGAATAGTGGGATGTTACCCATCATCAATTCGATGGCGTATTCGATCGAAGGCACGATTCAGGCCTCTCGCCCCCGACAAACTTCGCCCTAAAACTCGAGGCGAAAGCGTTTACCCGGAGAAAGCTGTGACCCTCCCGCAAGCGGCACGAAGCATACCGGTGTTCCTCTTCT
seq00033   CGATTACGCACTATTGGTCCTTGATGTTCTATTAATAAGTACAAAGGTCCCGGTCAGTCCGTGAAATGATAAAGATGAGGAAGTGTGCCGTCCCTGCTACTGGTTAAATACCCTTGCTAGTTACCGCGGCCTAGTGGCCCTCCTAGCAGCACCCCATATGGAGGGAGTAAACACGGAATCGGGTGAAGCTACCACGCGCACTGAGCCTCTACGTGAGGGGATCACTCGTCAGATCGAATCGTCCTTGCCGCGTTGGAGCCGCTCCAAATAGAAGTTGTACCCTGTGGCGGGAGCCGCGGACCCTCGTGCGTGTTACAAAATTAGATTCCTTTCTATGAGGCCTACGAATCGATCGACTAACTTCCCTGCTTAGCTATACCACATTTTAGCATGCGTGCGGCGAGAACAACTCCGGAATTGGACGTTACCCAGAGTCGATTAATTACTTGGCCCAAATGATGAAGCCGTCCTTGAACCACCCCGGAACACTTCTGACCTTATAATGCCAGGTGTGAAAAGTATGGATACATCCGTATTGAACTAGTGGGTTCCTGATATATGGGTTCCACATACTTCAGTCCTCATGGCGCGCGCCCCGGCTCTTCCCGATAACCATCGTTGACACACATCACCGTGCGATGTCTCTTCTCCGTCGCTACTTTTCGAGCACCTTGCGAGCTTGATAGTCGAGAGGAATACACAATTACTGCGTGACTGAGGCAGTAGAGCCCCCGTGTGGGTCGGGCATAAAGCCCTCGATCTAGCTTTTTTAGTGTACGAGAAAGTTCAGACGAAAATTCACTATCTTTAAGCGTATGTGGGGAGATAGCACTCGGAGGGGAAGTCAATTGTAGTACCCCAGGGTCCAACGAGGCCCGACATGCCAAGTTCCCTGAACGGTTAAGGGGGGCTTCATCCTGCTAACTTCTCAGATAGTGCCTCAGTTGTTCATCGTGCTAGGGTATTGAAGAACCGAAATCACATTGGCGTGCAACGCTTCGCTTCGGCGCGGGAAGCCGGAGGCTCACCTGAACCGTGTCAGACCAATGCGTTCTGGTTTACAGCGAGATTGTACCGGGTTTTACGAATTTATCGCCCAGGCGGGGGAGCTACGTCTGGGTCGCAGGCTTTTCAGGGCCCCTGCGGCCGTGTCTTGCCGACTTCGAACGCCGGGCGCCTACTTAACGGCAACCAACGATTCTGTGGGTTAGCCATCAACCGGACCCACACACTATATAATTATAGTCTAACTACGAGCCAGAGTCCTCGAACGTAGCCTATAAAGACTAGTATCCATGTGACAGGAACTTTGTCCGTAACAGTACAAGGTGCCGTTGTCAGTCAGCGTCATCAAAAATTGTCTAAAGCAGGATCCGTATTATAGGTTGGCTGGCAGTCTTTTTTCCTTTTGGGCATACCATGCTCTCCAGTTTTGTTCGGTCACTCCTCCCAAGTCACTAATGCGCGTTGAACGCAAGTCTTCATCTCATGTGCCATCGCGGCTGACCATCGTTTCTTATAAGAAAAGGGAAGCGGCCGCTCGATGCCCGCTATTCATAGAGCTCGAGGTGGGAGGCGTCCGCGTGTAAAGAATATTGTCCTACAGAACCTAATCTTATTGCGGGCACCACGATCCAATGTCAACCTGGTTGTTGTGTGGTGTCTACGAAGCGCCGGGCCGTGGATAGCTTGGACGCAGTCGTTCGGGCAAGCTACACATGTTGGCTAAAGTTCGGAACAGTCCGCAAGAACTGAGCTCGACTCTGCAATACGAAAAAGGTTTGCTGTTGCCGGCGAGGGTGTCCACCTAGTCGCAAATGCGACGAGTTGGTTTATGCTGAATTAGGTTGTCGTCAGTAGTAACAGCCGCTGGCCGGTGAGACATGAACTGCTCCATGAGATCGATTCTGCTTCGGTTTTAAGTACTCGGTCTTGAACCTCCGTACTGACTTTCGGACCACCCAACTCTTTAACAAAAGTCTGACACTACGGGGCCGTCAGGGCACTGCGTGACGTAACGCAGTAACCAAACTAACAGTGGTAGTATTTTTCCAGATGGAGGAATGGCATAAATACTGGTCGGCGCGTCCGTCTTCTCTCCGGAGATTTTGCGGAATAGTGGGATGTTACCCATCATCAATTCGATGGCGTATTCGATCGAAGGCACGATTCAGGCCTCTCGCCCCCGACAAACTTCGCCCTAAAACTCGAGGCGAAAGCGTTTACCCGGAGAAAGCTGTGACCCTCCCGCAAGCGGCACGAAGCATACCGGTGTTCCTCTTCT
