# Supplementary material for: How Good Are Indirect Tests at Detecting Recombination in Human mtDNA?
Source: G3 (Bethesda). 2013 Jul 1;3(7):1095–104. doi: 10.1534/g3.113.006510 (PMC3704238; doi:10.1534/g3.113.006510)
Supplement: Supporting Information [file supp_g3.113.006510_FileS2.gz › SequenceData/mtDNA_ratehet&popgrowth/10/3rdbase/Infiles/10_80-new.txt]

33 2284
seq00001   AGAACGTAGAATACCTGAGAGAACTACTGCTAGCGTAGGTCACCTGCGAATGCATTAAGTTTTAACACCGGAGGGACGTTCGTTAGATGCATGCTCATTTTATACAAGCGGTACGGGTCGCCGGCCCGCGCGCTGGGGCGATCTAGGGTCGGAACATTCGCCGTGAAGCAGGCGGCCGCCGAAACAGTACTCGCGATCTTACTCCGACCTACTTTTCAGCTATCTCCGCTAGCCTGTTAGTCGATGCGTCTTAAGGCCACGCGAAGCAGCTGTTTACCTGGCTTATGTAGAAGGATGTTACCAAGTCTCGTAACAGGCGAGTCCGACTGTGGGGGCCGAATCTGAGAGGATATGTAGATAACGACCGGGCTCTGTTCGGTGCGACGTTCTCTTTACCTGGAGGCTGCGGGAAAGCACGCCCATAACAATACACACTCTCGCCGGTCTTGAGATAAACAGCGTGGCCCCGTTTGCAATTGAATGATTAGGAGAGACGATCATGCACACAGTAATTAGACGATCCCAATGCTTTATATATAACTGTCCGTATGAAGATAGTAGTCCCCGCTAGCGCTATGCATGCAGGACGGAACCCGCCGAGGCCTTCACCGTTTACCCCATTGTGACAACGGTTGTAGCTATATCGACTGGCAATGGTTTCTGAACTCCAACAAAGGGATACGTCCTAGAGCGGGCTGCGAACAGCTGTCGCCCGCTTCAGAAGACGAAACTCCAAAACCCTCTTGAAGTAAGAACAGACCGTGACGTGCGAAAACCCATACAATTTACACCGGGGTTGTTATCTCCATATGACGGGGCTTCTAGGTTAGAATCCTTGCATTATCTGATAAGGCACATAGTGAATTTTGAAACAGCGTTGGACATAAAGAGATAACTGGGATACCATTAGCGGTCCGGCAAGAGCCTTTTCATTCTAACCTTCTTTATCCAACGCCGAGACAGCTGGTATTGTATCTTACACCCCTACGGTGCGGCTGTTCGCTGAAGCTGTGTTATAATACACAATCAACCACCCTCGAGCCTCCGCTATTTCGCCTTTCAACTATTACCCTCTCAATACCTAGATCCTTAAAGCTAGGGTGAGAGGAGGATGGCCCGGCATGTCTCTAGCTATAAGAGTGATGAATAGGCTAGGTCTCCTAGATTCCGGGGATCATAGCCAGAGGGCATTCGCACGGAATACATAGAAGCTCAGCGGTTGGATTTTACCATGTCCGAGTCCCACATCACGAAATGTTCCTAATCAGTACCCTCAGTTGATAATTGACGAGGCGCTGACTAATATCAGTCATCTTTATTGAGACTGAACGCGACCTAGAGGCAAACTCCTCTACCGCGCATGGGTGATCCAGCTGCGACGCGGACCGCAAGTTCATGACAAGAGCGTATTTGTGCTTAATTCAAAGACGGCTATCTAAAAATTGGTTTTTTTTGCAGGGTCCTGCCTTAGCCGACTCAGGGCACGTACAAGACAACACGAATAAGAACACAGACTCTACGCGTCTGAATACAGGGGATAAGTAGATTCCGGTCAGTTCATTAATCCAGCACGGCATAGTTGAGACTATCCACGAACCAATCGTCGCCCCAGCGGAGTCGGACACAGCTTCCCTACACTACTTTGGTCGCATCCACGACGTCTTCGCCATTGTACTTTGATTGGATCAACCCCACAGGTAGTGGCGAATCAGCCTTGCAGTCTCCATAACAGGGCCGATACCTACAGGAAACATATGTCTTGAAGTCCCGACAGGTTGCCTGGTGGGTGTTTAGATGTGGACCCGAGCGCATACTGGTCAAGGCCACACTGCCATTGCGGCGTAGTAAGCGGGTCCAGTCCAGGGGCACCAACCAGAGGGGATGCTGGTCAGTACGGTGTTGCTTCTCACTCTTGACTCCATTCTCGCTCATCCCGTTTCGTCGAGCCGAACTGATGCGAAGCCGGGATGGGGTCCCCTTGCAATTAGCGCCATGCCTAATTGGCTAGCAGACTCGACTGCGACCTAACATCCCCGGCGTCACCATGGCGTAAGCCGCTGCTGATCTGTCTCCAGATATGAGGCCCACTAGTCTATGGATGGGCCAAATGGTGGTCCGCGAAATCCAGCTAGTGGAGTGTGCGGTGCAGGCGAGACGGCCCGAGCGAATGCGTAACAATAAGCAGATGCGACAACGACGGTGCTTAAAATGCACATTCACTTTCCCATCAATTTGCGTGCTTACACTCCAGAGTGAGCGACCCGCTACTAAGTCCTGGAGACGA
seq00002   AGAACGTAGAATACCTGAGAGAACTACTGCTAGCGTAGGTCACCTGCGAATGCATTAAGTTTTAACACCGGAGGGACGTTCGTTAGATGCATGCTCATTTTATACAAGCGGTACGGGTCGCCGGCCCGCGCGCTGGGGCGATCTAGGGTCGGAACATTCGCCGTGAAGCAGGCGGCCGCCGAAACAGTACTCGCGATCTTACTCCGACCTACTTTTCAGCTATCTCCGCTAGCCTGTTAGTCGATGCGTCTTAAGGCCACGCGAAGCAGCTGTTTACCTGGCTTATGTAGAAGGATGTTACCAAGTCTCGTAACAGGCGAGTCCGACTGTGGGGGCCGAATCTGAGAGGATATGTAGATAACGACCGGGCTCTGTTCGGTGCGACGTTCTCTTTACCTGGAGGCTGCGGGAAAGCACGCCCATAACAATACACACTCTCGCCGGTCTTGAGATAAACAGCGTGGCCCCGTTTGCAATTGAATGATTAGGAGAGACGATCATGCACACAGTAATTAGACGATCCCAATGCTTTATATATAACTGTCCGTATGAAGATAGTAGTCCCCGCTAGCGCTATGCATGCAGGACGGAACCCGCCGAGGCCTTCACCGTTTACCCCATTGTGACAACGGTTGTAGCTATATCGACTGGCAATGGTTTCTGAACTCCAACAAAGGGATACGTCCTAGAGCGGGCTGCGAACAGCTGTCGCCCGCTTCAGAAGACGAAACTCCAAAACCCTCTTGAAGTAAGAACAGACCGTGACGTGCGAAAACCCATACAATTTACACCGGGGTTGTTATCTCCATATGACGGGGCTTCTAGGTTAGAATCCTTGCATTATCTGATAAGGCACATAGTGAATTTTGAAACAGCGTTGGACATAAAGAGATAACTGGGATACCATTAGCGGTCCGGCAAGAGCCTTTTCATTCTAACCTTCTTTATCCAACGCCGAGACAGCTGGTATTGTATCTTACACCCCTACGGTGCGGCTGTTCGCTGAAGCTGTGTTATAATACACAATCAACCACCCTCGAGCCTCCGCTATTTCGCCTTTCAACTATTACCCTCTCAATACCTAGATCCTTAAAGCTAGGGTGAGAGGAGGATGGCCCGGCATGTCTCTAGCTATAAGAGTGATGAATAGGCTAGGTCTCCTAGATTCCGGGGATCATAGCCAGAGGGCATTCGCACGGAATACATAGAAGCTCAGCGGTTGGATTTTACCATGTCCGAGTCCCACATCACGAAATGTTCCTAATCAGTACCCTCAGTTGATAATTGACGAGGCGCTGACTAATATCAGTCATCTTTATTGAGACTGAACGCGACCTAGAGGCAAACTCCTCTACCGCGCATGGGTGATCCAGCTGCGACGCGGACCGCAAGTTCATGACAAGAGCGTATTTGTGCTTAATTCAAAGACGGCTATCTAAAAATTGGTTTTTTTTGCAGGGTCCTGCCTTAGCCGACTCAGGGCACGTACAAGACAACACGAATAAGAACACAGACTCTACGCGTCTGAATACAGGGGATAAGTAGATTCCGGTCAGTTCATTAATCCAGCACGGCATAGTTGAGACTATCCACGAACCAATCGTCGCCCCAGCGGAGTCGGACACAGCTTCCCTACACTACTTTGGTCGCATCCACGACGTCTTCGCCATTGTACTTTGATTGGATCAACCCCACAGGTAGTGGCGAATCAGCCTTGCAGTCTCCATAACAGGGCCGATACCTACAGGAAACATATGTCTTGAAGTCCCGACAGGTTGCCTGGTGGGTGTTTAGATGTGGACCCGAGCGCATACTGGTCAAGGCCACACTGCCATTGCGGCGTAGTAAGCGGGTCCAGTCCAGGGGCACCAACCAGAGGGGATGCTGGTCAGTACGGTGTTGCTTCTCACTCTTGACTCCATTCTCGCTCATCCCGTTTCGTCGAGCCGAACTGATGCGAAGCCGGGATGGGGTCCCCTTGCAATTAGCGCCATGCCTAATTGGCTAGCAGACTCGACTGCGACCTAACATCCCCGGCGTCACCATGGCGTAAGCCGCTGCTGATCTGTCTCCAGATATGAGGCCCACTAGTCTATGGATGGGCCAAATGGTGGTCCGCGAAATCCAGCTAGTGGAGTGTGCGGTGCAGGCGAGACGGCCCGAGCGAATGCGTAACAATAAGCAGATGCGACAACGACGGTGCTTAAAATGCACATTCACTTTCCCATCAATTTGCGTGCTTACACTCCAGAGTGAGCGACCCGCTACTAAGTCCTGGAGACGA
seq00003   AGAACGTAGAATACCTGAGAGAACTACTGCTAGCGTAGGTCACCTGCGAATGCATTAAGTTTTAACACCGGAGGGACGTTCGTTAGATGCATGCTCATTTTATACAAGCGGTACGGGTCGCCGGCCCGCGCGCTGGGGCGATCTAGGGTCGGAACATTCGCCGTGAAGCAGGCGGCCGCCGAAACAGTACTCGCGATCTTACTCCGACCTACTTTTCAGCTATCTCCGCTAGCCTGTTAGTCGATGCGTCTTAAGGCCACGCGAAGCAGCTGTTTACCTGGCTTATGTAGAAGGATGTTACCAAGTCTCGTAACAGGCGAGTCCGACTGTGGGGGCCGAATCTGAGAGGATATGTAGATAACGACCGGGCTCTGTTCGGTGCGACGTTCTCTTTACCTGGAGGCTGCGGGAAAGCACGCCCATAACAATACACACTCTCGCCGGTCTTGAGATAAACAGCGTGGCCCCGTTTGCAATTGAATGATTAGGAGAGACGATCATGCACACAGTAATTAGACGATCCCAATGCTTTATATATAACTGTCCGTATGAAGATAGTAGTCCCCGCTAGCGCTATGCATGCAGGACGGAACCCGCCGAGGCCTTCACCGTTTACCCCATTGTGACAACGGTTGTAGCTATATCGACTGGCAATGGTTTCTGAACTCCAACAAAGGGATACGTCCTAGAGCGGGCTGCGAACAGCTGTCGCCCGCTTCAGAAGACGAAACTCCAAAACCCTCTTGAAGTAAGAACAGACCGTGACGTGCGAAAACCCATACAATTTACACCGGGGTTGTTATCTCCATATGACGGGGCTTCTAGGTTAGAATCCTTGCATTATCTGATAAGGCACATAGTGAATTTTGAAACAGCGTTGGACATAAAGAGATAACTGGGATACCATTAGCGGTCCGGCAAGAGCCTTTTCATTCTAACCTTCTTTATCCAACGCCGAGACAGCTGGTATTGTATCTTACACCCCTACGGTGCGGCTGTTCGCTGAAGCTGTGTTATAATACACAATCAACCACCCTCGAGCCTCCGCTATTTCGCCTTTCAACTATTACCCTCTCAATACCTAGATCCTTAAAGCTAGGGTGAGAGGAGGATGGCCCGGCATGTCTCTAGCTATAAGAGTGATGAATAGGCTAGGTCTCCTAGATTCCGGGGATCATAGCCAGAGGGCATTCGCACGGAATACATAGAAGCTCAGCGGTTGGATTTTACCATGTCCGAGTCCCACATCACGAAATGTTCCTAATCAGTACCCTCAGTTGATAATTGACGAGGCGCTGACTAATATCAGTCATCTTTATTGAGACTGAACGCGACCTAGAGGCAAACTCCTCTACCGCGCATGGGTGATCCAGCTGCGACGCGGACCGCAAGTTCATGACAAGAGCGTATTTGTGCTTAATTCAAAGACGGCTATCTAAAAATTGGTTTTTTTTGCAGGGTCCTGCCTTAGCCGACTCAGGGCACGTACAAGACAACACGAATAAGAACACAGACTCTACGCGTCTGAATACAGGGGATAAGTAGATTCCGGTCAGTTCATTAATCCAGCACGGCATAGTTGAGACTATCCACGAACCAATCGTCGCCCCAGCGGAGTCGGACACAGCTTCCCTACACTACTTTGGTCGCATCCACGACGTCTTCGCCATTGTACTTTGATTGGATCAACCCCACAGGTAGTGGCGAATCAGCCTTGCAGTCTCCATAACAGGGCCGATACCTACAGGAAACATATGTCTTGAAGTCCCGACAGGTTGCCTGGTGGGTGTTTAGATGTGGACCCGAGCGCATACTGGTCAAGGCCACACTGCCATTGCGGCGTAGTAAGCGGGTCCAGTCCAGGGGCACCAACCAGAGGGGATGCTGGTCAGTACGGTGTTGCTTCTCACTCTTGACTCCATTCTCGCTCATCCCGTTTCGTCGAGCCGAACTGATGCGAAGCCGGGATGGGGTCCCCTTGCAATTAGCGCCATGCCTAATTGGCTAGCAGACTCGACTGCGACCTAACATCCCCGGCGTCACCATGGCGTAAGCCGCTGCTGATCTGTCTCCAGATATGAGGCCCACTAGTCTATGGATGGGCCAAATGGTGGTCCGCGAAATCCAGCTAGTGGAGTGTGCGGTGCAGGCGAGACGGCCCGAGCGAATGCGTAACAATAAGCAGATGCGACAACGACGGTGCTTAAAATGCACATTCACTTTCCCATCAATTTGCGTGCTTACACTCCAGAGTGAGCGACCCGCTACTAAGTCCTGGAGACGA
seq00004   AGAACGTAGAATACCTGAGAGAACTACTGCTAGCGTAGGTCACCTGCGAATGCATTAAGTTTTAACACCGGAGGGACGTTCGTTAGATGCATGCTCATTTTATACAAGCGGTACGGGTCGCCGGCCCGCGCGCTGGGGCGATCTAGGGTCGGAACATTCGCCGTGAAGCAGGCGGCCGCCGAAACAGTACTCGCGATCTTACTCCGACCTACTTTTCAGCTATCTCCGCTAGCCTGTTAGTCGATGCGTCTTAAGGCCACGCGAAGCAGCTGTTTACCTGGCTTATGTAGAAGGATGTTACCAAGTCTCGTAACAGGCGAGTCCGACTGTGGGGGCCGAATCTGAGAGGATATGTAGATAACGACCGGGCTCTGTTCGGTGCGACGTTCTCTTTACCTGGAGGCTGCGGGAAAGCACGCCCATAACAATACACACTCTCGCCGGTCTTGAGATAAACAGCGTGGCCCCGTTTGCAATTGAATGATTAGGAGAGACGATCATGCACACAGTAATTAGACGATCCCAATGCTTTATATATAACTGTCCGTATGAAGATAGTAGTCCCCGCTAGCGCTATGCATGCAGGACGGAACCCGCCGAGGCCTTCACCGTTTACCCCATTGTGACAACGGTTGTAGCTATATCGACTGGCAATGGTTTCTGAACTCCAACAAAGGGATACGTCCTAGAGCGGGCTGCGAACAGCTGTCGCCCGCTTCAGAAGACGAAACTCCAAAACCCTCTTGAAGTAAGAACAGACCGTGACGTGCGAAAACCCATACAATTTACACCGGGGTTGTTATCTCCATATGACGGGGCTTCTAGGTTAGAATCCTTGCATTATCTGATAAGGCACATAGTGAATTTTGAAACAGCGTTGGACATAAAGAGATAACTGGGATACCATTAGCGGTCCGGCAAGAGCCTTTTCATTCTAACCTTCTTTATCCAACGCCGAGACAGCTGGTATTGTATCTTACACCCCTACGGTGCGGCTGTTCGCTGAAGCTGTGTTATAATACACAATCAACCACCCTCGAGCCTCCGCTATTTCGCCTTTCAACTATTACCCTCTCAATACCTAGATCCTTAAAGCTAGGGTGAGAGGAGGATGGCCCGGCATGTCTCTAGCTATAAGAGTGATGAATAGGCTAGGTCTCCTAGATTCCGGGGATCATAGCCAGAGGGCATTCGCACGGAATACATAGAAGCTCAGCGGTTGGATTTTACCATGTCCGAGTCCCACATCACGAAATGTTCCTAATCAGTACCCTCAGTTGATAATTGACGAGGCGCTGACTAATATCAGTCATCTTTATTGAGACTGAACGCGACCTAGAGGCAAACTCCTCTACCGCGCATGGGTGATCCAGCTGCGACGCGGACCGCAAGTTCATGACAAGAGCGTATTTGTGCTTAATTCAAAGACGGCTATCTAAAAATTGGTTTTTTTTGCAGGGTCCTGCCTTAGCCGACTCAGGGCACGTACAAGACAACACGAATAAGAACACAGACTCTACGCGTCTGAATACAGGGGATAAGTAGATTCCGGTCAGTTCATTAATCCAGCACGGCATAGTTGAGACTATCCACGAACCAATCGTCGCCCCAGCGGAGTCGGACACAGCTTCCCTACACTACTTTGGTCGCATCCACGACGTCTTCGCCATTGTACTTTGATTGGATCAACCCCACAGGTAGTGGCGAATCAGCCTTGCAGTCTCCATAACAGGGCCGATACCTACAGGAAACATATGTCTTGAAGTCCCGACAGGTTGCCTGGTGGGTGTTTAGATGTGGACCCGAGCGCATACTGGTCAAGGCCACACTGCCATTGCGGCGTAGTAAGCGGGTCCAGTCCAGGGGCACCAACCAGAGGGGATGCTGGTCAGTACGGTGTTGCTTCTCACTCTTGACTCCATTCTCGCTCATCCCGTTTCGTCGAGCCGAACTGATGCGAAGCCGGGATGGGGTCCCCTTGCAATTAGCGCCATGCCTAATTGGCTAGCAGACTCGACTGCGACCTAACATCCCCGGCGTCACCATGGCGTAAGCCGCTGCTGATCTGTCTCCAGATATGAGGCCCACTAGTCTATGGATGGGCCAAATGGTGGTCCGCGAAATCCAGCTAGTGGAGTGTGCGGTGCAGGCGAGACGGCCCGAGCGAATGCGTAACAATAAGCAGATGCGACAACGACGGTGCTTAAAATGCACATTCACTTTCCCATCAATTTGCGTGCTTACACTCCAGAGTGAGCGACCCGCTACTAAGTCCTGGAGACGA
seq00005   AGAACGTAGAATACCTGAGAGAACTACTGCTAGCGTAGGTCACCTGCGAATGCATTAAGTTTTAACACCGGAGGGACGTTCGTTAGATGCATGCTCATTTTATACAAGCGGTACGGGTCGCCGGCCCGCGCGCTGGGGCGATCTAGGGTCGGAACATTCGCCGTGAAGCAGGCGGCCGCCGAAACAGTACTCGCGATCTTACTCCGACCTACTTTTCAGCTATCTCCGCTAGCCTGTTAGTCGATGCGTCTTAAGGCCACGCGAAGCAGCTGTTTACCTGGCTTATGTAGAAGGATGTTACCAAGTCTCGTAACAGGCGAGTCCGACTGTGGGGGCCGAATCTGAGAGGATATGTAGATAACGACCGGGCTCTGTTCGGTGCGACGTTCTCTTTACCTGGAGGCTGCGGGAAAGCACGCCCATAACAATACACACTCTCGCCGGTCTTGAGATAAACAGCGTGGCCCCGTTTGCAATTGAATGATTAGGAGAGACGATCATGCACACAGTAATTAGACGATCCCAATGCTTTATATATAACTGTCCGTATGAAGATAGTAGTCCCCGCTAGCGCTATGCATGCAGGACGGAACCCGCCGAGGCCTTCACCGTTTACCCCATTGTGACAACGGTTGTAGCTATATCGACTGGCAATGGTTTCTGAACTCCAACAAAGGGATACGTCCTAGAGCGGGCTGCGAACAGCTGTCGCCCGCTTCAGAAGACGAAACTCCAAAACCCTCTTGAAGTAAGAACAGACCGTGACGTGCGAAAACCCATACAATTTACACCGGGGTTGTTATCTCCATATGACGGGGCTTCTAGGTTAGAATCCTTGCATTATCTGATAAGGCACATAGTGAATTTTGAAACAGCGTTGGACATAAAGAGATAACTGGGATACCATTAGCGGTCCGGCAAGAGCCTTTTCATTCTAACCTTCTTTATCCAACGCCGAGACTGCTGGTATTGTATCTTACACCCCTACGGTGCGGCTGTTCGCTGAAGCTGTGTTATAATACACAATCAACCACCCTCGAGCCTCCGCTATTTCGCCTTTCAACTATTACCCTCTCAATACCTAGATCCTTAAAGCTAGGGTGAGAGGAGGATGGCCCGGCATGTCTCTAGCTATAAGAGTGATGAATAGGCTAGGTCTCCTAGATTCCGGGGATCATAGCCAGAGGGCATTCGCACGGAATACATAGAAGCTCAGCGGTTGGATTTTACCATGTCCGAGTCCCACATCACGAAATGTTCCTAATCAGTACCCTCAGTTGATAATTGACGAGGCGCTGACTAATATCAGTCATCTTTATTGAGACTGAACGCGACCTAGAGGCAAACTCCTCTACCGCGCATGGGTGATCCAGCTGCGACGCGGACCGCCAGTTCATGACAAGAGCGTATTTGTGCTTAATTCAAAGACGGCTATCTAAAAATTGGTTTTTTTTGCAGGGTCCTGCCTTAGCGGACTCAGGGCACGTACAAGACAACACGAATAAGAACACAGACTCTACGCGTCTGAATACAGGGGATAAGTAGATTCCGGTCAGTTCATTAATCCAGCACGGCATAGTTGAGACTATCCACGAACCAATCGTCGCCCCAGCGGAGTCGGACACAGCTTCCCTACACTACTTTGGTCGCATCCACGACGTCTTCGCCATTGTACTTTGATTGGATCAACCCCACAGGTAGTGGCGAATCAGCCTTGCAGTCTCCATAACAGGGCCGATACCTACAGGAAACATATGTCATGAAGTCCCGACAGGTTGCCTGGTGGGTGTTTAGATGTGGACCCGAGCGCATACTGGTCAAGGCCACACTGCCATTGCGGCGTAGTAAGCGGGTCCAGTCCAGGGGCACCAACCAGAGGGGATGCTGGTCAGTACGGTGTTGCTTCTCACTCTTGACTCCATTCTCGCTCATCCCGTTTCGTCGAGCCGAACTGATGCGAAGCCGGGATGGGGTCCCCTTGCAATTAGCGCCATGCCTAATTGGCTAGCAGACTCGACTGCGACCTAACATCCCCGGCGTCACCATGGCGTAAGCCGCTGCTGATCTGTCTCCAGATATGAGGCCCACTAGTCTATGGATGGGCCAAATGGTGGTCCGCGAAATCCAGCTAGTGGAGTGTGCGGTGCAGGCGAGACGGCCCGAGCGAATGCGTAACAATAAGCAGATGCGACAACGACGGTGCTTAAAATGCACATTCACTTTCCCATCAATTTGCGTGCTTACACTCCAGAGTGAGCGACCCGCTACTAAGTCCTGGAGACGA
seq00006   AGAACGTAGAATACCTGAGAGAACTACTGCTAGCGTAGGTCACCTGCGAATGCATTAAGTTTTAACACCGGAGGGACGTTCGTTAGATGCATGCTCATTTTATACAAGCGGTACGGGTCGCCGGCCCGCGCGCTGGGGCGATCTAGGGTCGGAACATTCGCCGTGAAGCAGGCGGCCGCCGAAACAGTACTCGCGATCTTACTCCGACCTACTTTTCAGCTATCTCCGCTAGCCTGTTAGTCGATGCGTGTTAAGGCCACGCGAAGCAGCTGTTTACCTGGCTTATGTAGAAGGATGTTACCAAGTCTCGTAACAGGCGAGTCCGACTGTGGGGGCCGAATCTGAGAGGATATGTAGATAACGACCGGGCTCTGTTCGGTGCGACGTTCTCTTTACCTGGAGGCTGCGGGAAAGCACGCCCATAACAATACACACTCTCGCCGGTCTTGAGATAAACAGCGTGGCCCCGTTTGCAATTGAATGATTAGGAGAGACGATCATGCACACAGTAATTAGACGATCCCAATGCTTTATATATAACTGTCCGTATGAAGATAGTAGTCCCCGCTAGCGCTATGCATGCAGGACGGAACCCGCCGAGGCCTTCACCGTTTACCCCATTGTGACAACGGTTGTAGCTATATCGACTGGCAATGGTTTCTGAACTCCAACAAAGGGATACGTCCTAGAGCGGGCTGCGAACAGCTGTCGCCCGCTTCAGAAGACGAAACTCCAAAACCCTCTTGAAGTAAGAACAGACCGTGACGTGCGAAAACCCATACAATTTACACCGGGGTTGTTATCTCCATATGACGGGGCTTCTAGGTTAGAATCCTTGCATTATCTGATAAGGCACATAGTGAATTTTGAAACAGCGTTGGACATAAAGAGATAACTGGGATACCATTAGCGGTCCGGCAAGAGCCTTTTCATTCTAACCTTCTTTATCCAACGCCGAGACTGCTGGTATTGTATCTTACACCCCTACGGTGCGGCTGTTCGCTGAAGCTGTGTTATAATACACAATCAACCACCCTCGAGCCTCCGCTATTTCGCCTTTCAACTATTACCCTCTCAATACCTAGATCCTTAAAGCTAGGGTGAGAGGAGGATGGCCCGGCATGTCTCTAGCTATAAGAGTGATGAATAGGCTAGGTCTCCTAGATTCCGGGGATCATAGCCAGAGGGCATTCGCACGGAATACATAGAAGCTCAGCGGTTGCATTTTACCATGTCCGAGTCCCACATCACGAAATGTTCCTAATCAGTACCCTCAGTTGATAATTGACGAGGCGCTGACTAATATCAGTCATCTTTATTGAGACTGAACGCGACCTAGAGGCAAACTCCTCTACCGCGCATGGGTGATCCAGCTGCGACGCGGACCGCCAGTTCATGACAAGAGCGTATTTGTGCTTAATTCAAAGACGGCTATCTAAAAATTGGTTTTTTTTGCAGGGTCCTGCCTTAGCCGACTCAGGGCACGTACAAGACAACACGAATAAGAACACAGACTCTACGCGTCTGAATACAGGGGATAAGTAGATTCCGGTCAGTTCATTAATCCAGCACGGCATAGTTGAGACTATCCACGAACCAATCGTCGCCCCAGCGGAGTCGGACACAGCTTCCCTACACTACTTTGGTCGCATCCACGACGTCTTCGCCATTGTACTTTGATTGGATCAACCCCACAGGTAGTGGCGAATCAGCCTTGCAGTCTCCATAACAGGGCCGATACCTACAGGAAACATATGTCTTGAAGTCCCGACAGGTTGCCTGGTGGGTGTTTAGATGTGGACCCGAGCGCATACTGGTCAAGGCCACACTGCCATTGCGGCGTAGTAAGCGGGTCCAGTCCAGGGGCACCAACCAGAGGGGATGCTGGTCAGTACGGTGTTGCTTCTCACTCTTGACTCCATTCTCGCTCATCCCGTTTCGTCGAGCCGAACTGATGCGAAGCCGGGATGGGGTCCCCTTGCAATTAGCGCCATGCCTAATTGGCTAGCAGACTCGACTGCGACCTAACATCCCCGGCGTCACCATGGCGTAAGCCGCTGCTGATCTGTCTCCAGATATGAGGCCCACTAGTCTATGGATGGGCCAAATGGTGGTCCGCGAAATCCAGCTAGTGGAGTGTGCGGTGCAGGCGAGACGGCCCGAGCGAATGCGTAACAATAAGCAGATGCGACAACGACGGTGCTTAAAATGCACATTCACTTTCCCATCAATTTGCGTGCTTACACTCCAGAGTGAGCGACCCGCTACTAAGTCCTGGAGACGA
seq00007   AGAACGTAGAATACCTGAGAGAACTACTGCTAGCGTAGGTCACCTGCGAATGCATTAAGTTTTAACACCGGAGGGACGTTCGTTAGATGCATGCTCATTTTATACAAGCGGTACGGGTCGCCGGCCCGCGCGCTGGGGCGATCTAGGGTCGGAACATTCGCCGTGAAGCAGGCGGCCGCCGAAACAGTACTCGCGATCTTACTCCGACCTACTTTTCAGCTATCTCCGCTAGCCTGTTAGTCGATGCGTCTTAAGGCCACGCGAAGCAGCTGTTTACCTGGCTTATGTAGAAGGATGTTACCAAGTCTCGTAACAGGCGAGTCCGACTGTGGGGGCCGAATCTGAGAGGATATGTAGATAACGACCGGGCTCTGTTCGGTGCGACGTTCTCTTTACCTGGAGGCTGCGGGAAAGCACGCCCATAACAATACACACTCTCGCCGGTCTTGAGATAAACAGCGTGGCCCCGTTTGCAATTGAATGATTAGGAGAGACGATCATGCACACAGTAATTAGACGATCCCAATGCTTTATATATAACTGTCCGTATGAAGATAGTAGTCCCCGCTAGCGCTATGCATGCAGGACGGAACCCGCCGAGGCCTTCACCGTTTACCCCATTGTGACAACGGTTGTAGCTATATCGACTGGCAATGGTTTCTGAACTCCAACAAAGGGATACGTCCTAGAGCGGGCTGCGAACAGCTGTCGCCCGCTTCAGAAGACGAAACTCCAAAACCCTCTTGAAGTAAGAACAGACCGTGACGTGCGAAAACCCATACAATTTACACCGGGGTTGTTATCTCCATATGACGGGGCTTCTAGGTTAGAATCCTTGCATTATCTGATAAGGCACATAGTGAATTTTGAAACAGCGTTGGACATAAAGAGATAACTGGGATACCATTAGCGGTCCGGCAAGAGCCTTTTCATTCTAACCTTCTTTATCCAACGCCGAGACAGCTGGTATTGTATCTTACACCCCTACGGTGCGGCTGTTCGCTGAAGCTGTGTTATAATACACAATCAACCACCCTCGAGCCTCCGCTATTTCGCCTTTCAACTATTACCCTCTCAATACCTAGATCCTTAAAGCTAGGGTGAGAGGAGGATGGCCCGGCATGTCTCTAGCTATAAGAGTGATGAATAGGCTAGGTCTCCTAGATTCCGGGGATCATAGCCAGAGGGCATTCGCACGGAATACATAGAAGCTCAGCGGTTGGATTTTACCATGTCCGAGTCCCACATCACGAAATGTTCCTAATCAGTACCCTCAGTTGATAATTGACGAGGCGCTGACTAATATCAGTCATCTTTATTGAGACTGAACGCGACCTAGAGGCAAACTCCTCTACCGCGCATGGGTGATCCAGCTGCGACGCGGACCGCAAGTTCATGACAAGAGCGTATTTGTGCTTAATTCAAAGACGGCTATCTAAAAATTGGTTTTTTTTGCAGGGTCCTGCCTTAGCCGACTCAGGGCACGTACAAGACAACACGAATAAGAACACAGACTCTACGCGTCTGAATACAGGGGATAAGTAGATTCCGGTCAGTTCATTAATCCAGCACGGCATAGTTGAGACTATCCACGAACCAATCGTCGCCCCAGCGGAGTCGGACACAGCTTCCCTACACTACTTTGGTCGCATCCACGACGTCTTCGCCATTGTACTTTGATTGGATCAACCCCACAGGTAGTGGCGAATCAGCCTTACAGTCTCCATAACAGGGCCGATACCTACAGGAAACATATGTCTTGAAGTCCCGACAGGTTGCCTGGTGGGTGTTTAGATGTGGACCCGAGCGCATACTGGTCAAGGCCACACTGCCATTGCGGCGTAGTAAGCGGGTCCAGTCCAGGGGCACCAACCAGAGGGGATGCTGGTCAGTACGGTGTTGCTTCTCACTCTTGACTCCATTCTCGCTCATCCCGTTTCGTCGAGCCGAACTGATGCGAAGCCGGGATGGGGTCCCCTTGCAATTAGCGCCATGCCTAATTGGCTAGCAGACTCGACTGCGACCTAACATCCCCGGCGTCACCATGGCGTAAGCCGCTGCTGATCTGTCTCCAGATATGAGGCCCACTAGTCTATGGATGGGCCAAATGGTGGTCCGCGAAATCCAGCTAGTGGAGTGTGCGGTGCAGGCGAGACGGCCCGAGCGAATGCGTAACAATAAGCAGATGCGACAACGACGGTGCTTAAAATGCACATTCACTTTCCCATCAATTTGCGTGCTTACACTCCAGAGTGAGCGACCCGCTACTAAGTCCTGGAGACGA
seq00008   AGAACGTAGAATACCTGAGAGAACTACTGCTAGCGTAGGTCACCTGCGAATGCATTAAGTTTTAACACCGGAGGGACGTTCGTTAGATGCATGCTCATTTTATACAAGCGGTACGGGTCGCCGGCCCGCGCGCTGGGGCGATCTAGGGTCGGAACATTCGCCGTGAAGCAGGCGGCCGCCGAAACAGTACTCGCGATCTTACTCCGACCTACTTTTCAGCTATCTCCGCTAGCCTGTTAGTCGATGCGTCTTAAGGCCACGCGAAGCAGCTGTTTACCTGGCTTATGTAGAAGGATGTTACCAAGTCTCGTAACAGGCGAGTCCGACTGTGGGGGCCGAATCTGAGAGGATATGTAGATAACGACCGGGCTCTGTTCGGTGCGACGTTCTCTTTACCTGGAGGCTGCGGGAAAGCACGCCCATAACAATACACACTCTCGCCGGTCTTGAGATAAACAGCGTGGCCCCGTTTGCAATTGAATGATTAGGAGAGACGATCATGCACACAGTAATTAGACGATCCCAATGCTTTATATATAACTGTCCGTATGAAGATAGTAGTCCCCGCTAGCGCTATGCATGCAGGACGGAACCCGCCGAGGCCTTCACCGTTTACCCCATTGTGACAACGGTTGTAGCTATATCGACTGGCAATGGTTTCTGAACTCCAACAAAGGGATACGTCCTAGAGCGGGCTGCGAACAGCTGTCGCCCGCTTCAGAAGACGAAACTCCAAAACCCTCTTGAAGTAAGAACAGACCGTGACGTGCGAAAACCCATACAATTTACACCGGGGTTGTTATCTCCATATGACGGGGCTTCTAGGTTAGAATCCTTGCATTATCTGATAAGGCACATAGTGAATTTTGAAACAGCGTTGGACATAAAGAGATAACTGGGATACCATTAGCGGTCCGGCAAGAGCCTTTTCATTCTAACCTTCTTTATCCAACGCCGAGACAGCTGGTATTGTATCTTACACCCCTACGGTGCGGCTGTTCGCTGAAGCTGTGTTATAATACACAATCAACCACCCTCGAGCCTCCGCTATTTCGCCTTTCAACTATTACCCTCTCAATACCTAGATCCTTAAAGCTAGGGTGAGAGGAGGATGGCCCGGCATGTCTCTAGCTATAAGAGTGATGAATAGGCTAGGTCTCCTAGATTCCGGGGATCATAGCCAGAGGGCATTCGCACGGAATACATAGAAGCTCAGCGGTTGGATTTTACCATGTCCGAGTCCCACATCACGAAATGTTCCTAATCAGTACCCTCAGTTGATAATTGACGAGGCGCTGACTAATATCAGTCATCTTTATTGAGACTGAACGCGACCTAGAGGCAAACTCCTCTACCGCGCATGGGTGATCCAGCTGCGACGCGGACCGCAAGTTCATTACAAGAGCGTATTTGTGCTTAATTCAAAGACGGCTATCTAAAAATTGGTTTTTTTTGCAGGGTCCTGCCTTAGCCGACTCAGGGCACGTACAAGACAACACGAATAAGAACACACACTCTACGCGTCTGAATACAGGGGATAAGTAGATTCCGGTCAGTTCATTAATCCAGCACGGCATAGTTGAGACTATCCACGAACCAATCGTCGCCCCAGCGGAGTCGGACACAGCTTCCCTACACTACTTTGGTCGCATCCACGACGTCTTCGCCATTGTACTTTGATTGGATCAACCCCACAGGTAGTGGCGAATCAGCCTTACAGTCTCCATAACAGGGCCGATACCTACAGGAAACATATGTCTTGAAGACCCGACAGGTTGCCTGGTGGGTGTTTAGATGTGGACCCGAGCGCATACTGGTCAAGGCCACACTGCCATTGCGGCGTAGTAAGCGGGTCCAGTCCAGGGGCACCAACCAGAGGGGATGCTGGTCAGTACGGTGTTGCTTCTCACTCTTGACTCCATTCTCGCTCATCCCGTTTCGTCGAGCCGAACTGATGCGAAGCCGGGATGGGGTCCCCTTGCAATTAGCGCCATGCCTAATTGGCTAGCAGACTCGACTGCGACCTAACATCCCCGGCGTCACCATGGCGTAAGCCGCTGCTGATCTGTCTCCAGATATGAGGCCCACTAGTCTATGGATGGGCCAAATGGTGGTCCGCGAAATCCAGCTAGTGGAGTGTGCGGTGCAGGCGAGACGGCCCGAGCGAATGCGTAACAATAAGCAGATGCGACAACGACGGTGCTTAAAATGCACATTCACTTTCCCATCAATTTGCGTGCTTACACTCCAGAGTGAGCGACCCGCTACTAAGTCCTGGAGACCA
seq00009   AGAACGTAGAATACCTGAGAGAACTACTGCTAGCGTAGGTCACCTGCGAATGCATTAAGTTTTAACACCGGAGGGACGTTCGTTAGATGCATGCTCATTTTATACAAGCGGTACGGGTCGCCGGCCCGCGCGCTGGGGCGATCTAGGGTCGGAACATTCGCCGTGAAGCAGGCGGCCGCCGAAACAGTACTCGCGATCTTACTCCGACCTACTTTTCAGCTATCTCCGCTAGCCTGTTAGTCGATGCGTCTTAAGGCCACGCGAAGCAGCTGTTTACCTGGCTTATGTAGAAGGATGTTACCAAGTCTCGTAACAGGCGAGTCCGACTGTGGGGGCCGAATCTGAGAGGATATGTAGATAACGACCGGGCTCTGTTCGGTGCGACGTTCTCTTTACCTGGAGGCTGCGGGAAAGCACGCCCATAACAATACACACTCTCGCCGGTCTTGAGATAAACAGCGTGGCCCCGTTTGCAATTGAATGATTAGGAGAGACGATCATGCACACAGTAATTAGACGATCCCAATGCTTTATATATAACTGTCCGTATGAAGATAGTAGTCCCCGCTAGCGCTATGCATGCAGGACGGAACCCGCCGAGGCCTTCACCGTTTACCCCATTGTGACAACGGTTGTAGCTATATCGACTGGCAATGGTTTCTGAACTCCAACAAAGGGATACGTCCTAGAGCGGGCTGCGAACAGCTGTCGCCCGCTTCAGAAGACGAAACTCCAAAACCCTCTTGAAGTAAGAACAGACCGTGACGTGCGAAAACCCATACAATTTACACCGGGGTTGTTATCTCCATATGACGGGGCTTCTAGGTTAGAATCCTTGCATTATCTGATAAGGCACATAGTGAATTTTGAAACAGCGTTGGACATAAAGAGATAACTGGGATACCATTAGCGGTCCGGCAAGAGCCTTTTCATTCTAACCTTCTTTATCCAACGCCGAGACAGCTGGTATTGTATCTTACACCCCTACGGTGCGGCTGTTCGCTGAAGCTGTGTTATAATACACAATCAACCACCCTCGAGCCTCCGCTATTTCGCCTTTCAACTATTACCCTCTCAATACCTAGATCCTTAAAGCTAGGGTGAGAGGAGGATGGCCCGGCATGTCTCTAGCTATAAGAGTGATGAATAGGCTAGGTCTCCTAGATTCCGGGGATCATAGCCAGAGGGCATTCGCACGGAATACATAGAAGCTCAGCGGTTGGATTTTACCATGTCCGAGTCCCACATCACGAAATGTTCCTAATCAGTACCCTCAGTTGATAATTGACGAGGCGCTGACTAATATCAGTCATCTTTATTGAGACTGAACGCGACCTAGAGGCAAACTCCTCTACCGCGCATGGGTGATCCAGCTGCGACGCGGACCGCCAGTTCATGACAAGAGCGTATTTGTGCTTAATTCAAAGACGGCTATCTAAAAATTGGTTTTTTTTGCAGGGTCCTGCCTTAGCGGACTCAGGGCACGTACAAGACAACACGAATAAGAACACAGACTCTACGCGTCTGAATACAGGGGATAAGTAGATTCCGGTCAGTTCATTAATCCAGCACGGCATAGTTGAGACTATCCACGAACCAATCGTCGCCCCAGCGGAGTCGGACACAGCTTCCCTACACTACTTTGGTCGCATCCACGACGTCTTCGCCATTGTACTTTGATTGGATCAACCCCACAGGTAGTGGCGAATCAGCCTTGCAGTCTCCATAACAGGGCCGATACCTACAGGAAACATATGTCATGAAGTCCCGACAGGTTGCCTGGTGGGTGTTTAGATGTGGACCCGAGCGCATACTGGTCAAGGCCACACTGCCATTGCGGCGTAGTAAGCGGGTCCAGTCCAGGGGCACCAACCAGAGGGGATGCTGGTCAGTACGGTGTTGCTTCTCACTCTTGACTCCATTCTCGCTCATCCCGTTTCGTCGAGCCGAACTGATGCGAAGCCGGGATGGGGTCCCCTTGCAATTAGCGCCATGCCTAATTGGCTAGCAGACTCGACTGCGACCTAACATCCCCGGCGTCACCATGGCGTAAGCCGCTGCTGATCGGTCTCCAGATATGAGGCCCACTAGTCTATGGATGGGCCAAATGGTGGTCCGCGAAATCCAGCTAGTGGAGTGTGCGGTGCAGGCGAGACGGCCCGAGCGAATGCGTAACAATAAGCAGATGCGACAACGACGGTGCTTAAAATGCACATTCACTTTCCCATCAATTTGCGTGCTTACACTCCAGAGTGAGCGACCCGCTACTAAGTCCTGGAGACGA
seq00010   AGAACGTAGAATACCTGAGAGAACTACTGCTAGCGTAGGTCACCTGCGAATGCATTAAGTTTTAACACCGGAGGGACGTTCGTTAGATGCATGCTCATTTTATACAAGCGGTACGGGTCGCCGGCCCGCGCGCTGGGGCGATCTAGGGTCGGAACATTCGCCGTGAAGCAGGCGGCCGCCGAAACAGTACTCGCGATCTTACTCCGACCTACTTTTCAGCTATCTCCGCTAGCCTGTTAGTCGATGCGTGTTAAGGCCACGCGAAGCAGCTGTTTACCTGGCTTATGTAGAAGGATGTTACCAAGTCTCGTAACAGGCGAGTCCGACTGTGGGGGCCGAATCTGAGAGGATATGTAGATAACGACCGGGCTCTGTTCGGTGCGACGTTCTCTTTACCTGGAGGCTGCGGGAAAGCACGCCCATAACAATACACACTCTCGCCGGTCTTGAGATAAACAGCGTGGCCCCGTTTGCAATTGAATGATTAGGAGAGACGATCATGCACACAGTAATTAGACGATCCCAATGCTTTATATATAACTGTCCGTATGAAGATAGTAGTCCCCGCTAGCGCTATGCATGCAGGACGGAACCCGCCGAGGCCTTCACCGTTTACCCCATTGTGACAACGGTTGTAGCTATATCGACTGGCAATGGTTTCTGAACTCCAACAAAGGGATACGTCCTAGAGCGGGCTGCGAACAGCTGTCGCCCGCTTCAGAAGACGAAACTCCAAAACCCTCTTGAAGTAAGAACAGACCGTGACGTGCGAAAACCCATACAATTTACACCGGGGTTGTTATCTCCATATGACGGGGCTTCTAGGTTAGAATCCTTGCATTATCTGATAAGGCACATAGTGAATTTTGAAACAGCGTTGGACATAAAGAGATAACTGGGATACCATTAGCGGTCCGGCAAGAGCCTTTTCATTCTAACCTTCTTTATCCAACGCCGAGACTGCTGGTATTGTATCTTACACCCCTACGGTGCGGCTGTTCGCTGAAGCTGTGTTATAATACACAATCAACCACCCTCGAGCCTCCGCTATTTCGCCTTTCAACTATTACCCTCTCAATACCTAGATCCTTAAAGCTAGGGTGAGAGGAGGATGGCCCGGCATGTCTCTAGCTATAAGAGTGATGAATAGGCTAGGTCTCCTAGATTCCGGGGATCATAGCCAGAGGGCATTCGCACGGAATACATAGAAGCTCAGCGGTTGCATTTTACCATGTCCGAGTCCCACATCACGAAATGTTCCTAATCAGTACCCTCAGTTGATAATTGACGAGGCGCTGACTAATATCAGTCATCTTTATTGAGACTGAACGCGACCTAGAGGCAAACTCCTCTACCGCGCATGGGTGATCCAGCTGCGACGCGGACCGCCAGTTCATGACAAGAGCGTATTTGTGCTTAATTCAAAGACGGCTATCTAAAAATTGGTTTTTTTTGCAGGGTCCTGCCTTAGCCGACTCAGGGCACGTACAAGACAACACGAATAAGAACACAGACTCTACGCGTCTGAATACAGGGGATAAGTAGATTCCGGTCAGTTCATTAATCCAGCACGGCATAGTTGAGACTATCCACGAACCAATCGTCGCCCCAGCGGAGTCGGACACAGCTTCCCTACACTACTTTGGTCGCATCCACGACGTCTTCGCCATTGTACTTTGATTGGATCAACCCCACAGGTAGTGGCGAATCAGCCTTGCAGTCTCCATAACAGGGCCGATACCTACAGGAAACATATGTCTTGAAGTCCCGACAGGTTGCCTGGTGGGTGTTTAGATGTGGACCCGAGCGCATACTGGTCAAGGCCACACTGCCATTGCGGCGTAGTAAGCGGGTCCAGTCCAGGGGCACCAACCAGAGGGGATGCTGGTCAGTACGGTGTTGCTTCTCACTCTTGACTCCATTCTCGCTCATCCCGTTTCGTCGAGCCGAACTGATGCGAAGCCGGGATGGGGTCCCCTTGCAATTAGCGCCATGCCTAATTGGCTAGCAGACTCGACTGCGACCTAACATCCCCGGCGTCACCATGGCGTAAGCCGCTGCTGATCTGTCTCCAGATATGAGGCCCACTAGTCTATGGATGGGCCAAATGGTGGTCCGCGAAATCCAGCTAGTGGAGTGTGCGGTGCAGGCGAGACGGCCCGAGCGAATGCGTAACAATAAGCAGATGCGACAACGACGGTGCTTAAAATGCACATTCACTTTCCCATCAATTTGCGTGCTTACACTCCAGAGTGAGCGACCCGCTACTAAGTCCTGGAGACGA
seq00011   AGAACGTAGAATACCTGAGAGAACTACTGCTAGCGTAGGTCACCTGCGAATGCATTAAGTTTTAACACCGGAGGGACGTTCGTTAGATGCATGCTCATTTTATACAAGCGGTACGGGTCGCCGGCCCGCGCGCTGGGGCGATCTAGGGTCGGAACATTCGCCGTGAAGCAGGCGGCCGCCGAAACAGTACTCGCGATCTTACTCCGACCTACTTTTCAGCTATCTCCGCTAGCCTGTTAGTCGATGCGTCTTAAGGCCACGCGAAGCAGCTGTTTACCTGGCTTATGTAGAAGGATGTTACCAAGTCTCGTAACAGGCGAGTCCGACTGTGGGGGCCGAATCTGAGAGGATATGTAGATAACGACCGGGCTCTGTTCGGTGCGACGTTCTCTTTACCTGGAGGCTGCGGGAAAGCACGCCCATAACAATACACACTCTCGCCGGTCTTGAGATAAACAGCGTGGCCCCGTTTGCAATTGAATGATTAGGAGAGACGATCATGCACACAGTAATTAGACGATCCCAATGCTTTATATATAACTGTCCGTATGAAGATAGTAGTCCCCGCTAGCGCTATGCATGCAGGACGGAACCCGCCGAGGCCTTCACCGTTTACCCCATTGTGACAACGGTTGTAGCTATATCGACTGGCAATGGTTTCTGAACTCCAACAAAGGGATACGTCCTAGAGCGGGCTGCGAACAGCTGTCGCCCGCTTCAGAAGACGAAACTCCAAAACCCTCTTGAAGTAAGAACAGACCGTGACGTGCGAAAACCCATACAATTTACACCGGGGTTGTTATCTCCATATGACGGGGCTTCTAGGTTAGAATCCTTGCATTATCTGATAAGGCACATAGTGAATTTTGAAACAGCGTTGGACATAAAGAGATAACTGGGATACCATTAGCGGTCCGGCAAGAGCCTTTTCATTCTAACCTTCTTTATCCAACGCCGAGACAGCTGGTATTGTATCTTACACCCCTACGGTGCGGCTGTTCGCTGAAGCTGTGTTATAATACACAATCAACCACCCTCGAGCCTCCGCTATTTCGCCTTTCAACTATTACCCTCTCAATACCTAGATCCTTAAAGCTAGGGTGAGAGGAGGATGGCCCGGCATGTCTCTAGCTATAAGAGTGATGAATAGGCTAGGTCTCCTAGATTCCGGGGATCATAGCCAGAGGGCATTCGCACGGAATACATAGAAGCTCAGCGGTTGGATTTTACCATGTCCGAGTCCCACATCACGAAATGTTCCTAATCAGTACCCTCAGTTGATAATTGACGAGGCGCTGACTAATATCAGTCATCTTTATTGAGACTGAACGCGACCTAGAGGCAAACTCCTCTACCGCGCATGGGTGATCCAGCTGCGACGCGGACCGCAAGTTCATGACAAGAGCGTATTTGTGCTTAATTCAAAGACGGCTATCTAAAAATTGGTTTTTTTTGCAGGGTCCTGCCTTAGCCGACTCAGGGCACGTACAAGACAACACGAATAAGAACACAGACTCTACGCGTCTGAATACAGGGGATAAGTAGATTCCGGTCAGTTCATTAATCCAGCACGGCATAGTTGAGACTATCCACGAACCAATCGTCGCCCCAGCGGAGTCGGACACAGCTTCCCTACACTACTTTGGTCGCATCCACGACGTCTTCGCCATTGTACTTTGATTGGATCAACCCCACAGGTAGTGGCGAATCAGCCTTGCAGTCTCCATAACAGGGCCGATACCTACAGGAAACATATGTCTTGAAGTCCCGACAGGTTGCCTGGTGGGTGTTTAGATGTGGACCCGAGCGCATACTGGTCAAGGCCACACTGCCATTGCGGCGTAGTAAGCGGGTCCAGTCCAGGGGCACCAACCAGAGGGGATGCTGGTCAGTACGGTGTTGCTTCTCACTCTTGACTCCATTCTCGCTCATCCCGTTTCGTCGAGCCGAACTGATGCGAAGCCGGGATGGGGTCCCCTTGCAATTAGCGCCATGCCTAATTGGCTAGCAGACTCGACTGCGACCTAACATCCCCGGCGTCACCATGGCGTAAGCCGCTGCTGATCTGTCTCCAGATATGAGGCCCACTAGTCTATGGATGGGCCAAATGGTGGTCCGCGAAATCCAGCTAGTGGAGTGTGCGGTGCAGGCGAGACGGCCCGAGCGAATGCGTAACAATAAGCAGATGCGACAACGACGGTGCTTAAAATGCACATTCACTTTCCCATCAATTTGCGTGCTTACACTCCAGAGTGAGCGACCCGCTACTAAGTCCTGGAGACGA
seq00012   AGAACGTAGAATACCTGAGAGAACTACTGCTAGCGTAGGTCACCTGCGAATGCATTAAGTTTTAACACCGGAGGGACGTTCGTTAGATGCATGCTCATTTTATACAAGCGGTACGGGTCGCCGGCCCGCGCGCTGGGGCGATCTAGGGTCGGAACATTCGCCGTGAAGCAGGCGGCCGCCGAAACAGTACTCGCGATCTTACTCCGACCTACTTTTCAGCTATCTCCGCTAGCCTGTTAGTCGATGCGTCTTAAGGCCACGCGAAGCAGCTGTTTACCTGGCTTATGTAGAAGGATGTTACCAAGTCTCGTAACAGGCGAGTCCGACTGTGGGGGCCGAATCTGAGAGGATATGTAGATAACGACCGGGCTCTGTTCGGTGCGACGTTCTCTTTACCTGGAGGCTGCGGGAAAGCACGCCCATAACAATACACACTCTCGCCGGTCTTGAGATAAACAGCGTGGCCCCGTTTGCAATTGAATGATTAGGAGAGACGATCATGCACACAGTAATTAGACGATCCCAATGCTTTATATATAACTGTCCGTATGAAGATAGTAGTCCCCGCTAGCGCTATGCATGCAGGACGGAACCCGCCGAGGCCTTCACCGTTTACCCCATTGTGACAACGGTTGTAGCTATATCGACTGGCAATGGTTTCTGAACTCCAACAAAGGGATACGTCCTAGAGCGGGCTGCGAACAGCTGTCGCCCGCTTCAGAAGACGAAACTCCAAAACCCTCTTGAAGTAAGAACAGACCGTGACGTGCGAAAACCCATACAATTTACACCGGGGTTGTTATCTCCATATGACGGGGCTTCTAGGTTAGAATCCTTGCATTATCTGATAAGGCACATAGTGAATTTTGAAACAGCGTTGGACATAAAGAGATAACTGGGATACCATTAGCGGTCCGGCAAGAGCCTTTTCATTCTAACCTTCTTTATCCAACGCCGAGACTGCTGGTATTGTATCTTACACCCCTACGGTGCGGCTGTTCGCTGAAGCTGTGTTATAATACACAATCAACCACCCTCGAGCCTCCGCTATTTCGCCTTTCAACTATTACCCTCTCAATACCTAGATCCTTAAAGCTAGGGTGAGAGGAGGATGGCCCGGCATGTCTCTAGCTATAAGAGTGATGAATAGGCTAGGTCTCCTAGATTCCGGGGATCATAGCCAGAGGGCATTCGCACGGAATACATAGAAGCTCAGCGGTTGGATTTTACCATGTCCGAGTCCCACATCACGAAATGTTCCTAATCAGTACCCTCAGTTGATAATTGACGAGGCGCTGACTAATATCAGTCATCTTTATTGAGACTGAACGCGACCTAGAGGCAAACTCCTCTACCGCGCATGGGTGATCCAGCTGCGACGCGGACCGCCAGTTCATGACAAGAGCGTATTTGTGCTTAATTCAAAGACGGCTATCTAAAAATTGGTTTTTTTTGCAGGGTCCTGCCTTAGCGGACTCAGGGCACGTACAAGACAACACGAATAAGAACACAGACTCTACGCGTCTGAATACAGGGGATAAGTAGATTCCGGTCAGTTCATTAATCCAGCACGGCATAGTTGAGACTATCCACGAACCAATCGTCGCCCCAGCGGAGTCGGACACAGCTTCCCTACACTACTTTGGTCGCATCCACGACGTCTTCGCCATTGTACTTTGATTGGATCAACCCCACAGGTAGTGGCGAATCAGCCTTGCAGTCTCCATAACAGGGCCGATACCTACAGGAAACATATGTCATGAAGTCCCGACAGGTTGCCTGGTGGGTGTTTAGATGTGGACCCGAGCGCATACTGGTCAAGGCCACACTGCCATTGCGGCGTAGTAAGCGGGTCCAGTCCAGGGGCACCAACCAGAGGGGATGCTGGTCAGTACGGTGTTGCTTCTCACTCTTGACTCCATTCTCGCTCATCCCGTTTCGTCGAGCCGAACTGATGCGAAGCCGGGATGGGGTCCCCTTGCAATTAGCGCCATGCCTAATTGGCTAGCAGACTCGACTGCGACCTAACATCCCCGGCGTCACCATGGCGTAAGCCGCTGCTGATCTGTCTCCAGATATGAGGCCCACTAGTCTATGGATGGGCCAAATGGTGGTCCGCGAAATCCAGCTAGTGGAGTGTGCGGTGCAGGCGAGACGGCCCGAGCGAATGCGTAACAATAAGCAGATGCGACAACGACGGTGCTTAAAATGCACATTCACTTTCCCATCAATTTGCGTGCTTACACTCCAGAGTGAGCGACCCGCTACTAAGTCCTGGAGACGA
seq00013   AGAACGTAGAATACCTGAGAGAACTACTGCTAGCGTAGGTCACCTGCGAATGCATTAAGTTTTAACACCGGAGGGACGTTCGTTAGATGCATGCTCATTTTATACAAGCGGTACGGGTCGCCGGCCCGCGCGCTGGGGCGATCTAGGGTCGGAACATTCGCCGTGAAGCAGGCGGCCGCCGAAACAGTACTCGCGATCTTACTCCGACCTACTTTTCAGCTATCTCCGCTAGCCTGTTAGTCGATGCGTCTTAAGGCCACGCGAAGCAGCTGTTTACCTGGCTTATGTAGAAGGATGTTACCAAGTCTCGTAACAGGCGAGTCCGACTGTGGGGGCCGAATCTGAGAGGATATGTAGATAACGACCGGGCTCTGTTCGGTGCGACGTTCTCTTTACCTGGAGGCTGCGGGAAAGCACGCCCATAACAATACACACTCTCGCCGGTCTTGAGATAAACAGCGTGGCCCCGTTTGCAATTGAATGATTAGGAGAGACGATCATGCACACAGTAATTAGACGATCCCAATGCTTTATATATAACTGTCCGTATGAAGATAGTAGTCCCCGCTAGCGCTATGCATGCAGGACGGAACCCGCCGAGGCCTTCACCGTTTACCCCATTGTGACAACGGTTGTAGCTATATCGACTGGCAATGGTTTCTGAACTCCAACAAAGGGATACGTCCTAGAGCGGGCTGCGAACAGCTGTCGCCCGCTTCAGAAGACGAAACTCCAAAACCCTCTTGAAGTAAGAACAGACCGTGACGTGCGAAAACCCATACAATTTACACCGGGGTTGTTATCTCCATATGACGGGGCTTCTAGGTTAGAATCCTTGCATTATCTGATAAGGCACATAGTGAATTTTGAAACAGCGTTGGACATAAAGAGATAACTGGGATACCATTAGCGGTCCGGCAAGAGCCTTTTCATTCTAACCTTCTTTATCCAACGCCGAGACAGCTGGTATTGTATCTTACACCCCTACGGTGCGGCTGTTCGCTGAAGCTGTGTTATAATACACAATCAACCACCCTCGAGCCTCCGCTATTTCGCCTTTCAACTATTACCCTCTCAATACCTAGATCCTTAAAGCTAGGGTGAGAGGAGGATGGCCCGGCATGTCTCTAGCTATAAGAGTGATGAATAGGCTAGGTCTCCTAGATTCCGGGGATCATAGCCAGAGGGCATTCGCACGGAATACATAGAAGCTCAGCGGTTGGATTTTACCATGTCCGAGTCCCACATCACGAAATGTTCCTAATCAGTACCCTCAGTTGATAATTGACGAGGCGCTGACTAATATCAGTCATCTTTATTGAGACTGAACGCGACCTAGAGGCAAACTCCTCTACCGCGCATGGGTGATCCAGCTGCGACGCGGACCGCCAGTTCATGACAAGAGCGTATTTGTGCTTAATTCAAAGACGGCTATCTAAAAATTGGTTTTTTTTGCAGGGTCCTGCCTTAGCCGACTCAGGGCACGTACAAGACAACACGAATAAGAACACAGACTCTACGCGTCTGAATACAGGGGATAAGTAGATTCCGGTCAGTTCATTAATCCAGCACGGCATAGTTGAGACTATCCACGAACCAATCGTCGCCCCAGCGGAGTCGGACACAGCTTCCCTACACTACTTTGGTCGCATCCACGACGTCTTCGCCATTGTACTTTGATTGGATCAACCCCACAGGTAGTGGCGAATCAGCCTTACAGTCTCCATAACAGGGCCGATACCTACAGGAAACATATGTCTTGAAGTCCCGACAGGTTGCCTGGTGGGTGTTTAGATGTGGACCCGAGCGCATACTGGTCAAGGCCACACTGCCATTGCGGCGTAGTAAGCGGGTCCAGTCCAGGGGCACCAACCAGAGGGGATGCTGGTCAGTACGGTGTTGCTTCTCACTCTTGACTCCATTCTCGCTCATCCCGTTTCGTCGAGCCGAACTGATGCGAAGCCGGGATGGGGTCCCCTTGCAATTAGCGCCATGCCTAATTGGCTAGCAGACTCGACTGCGACCTAACATCCCCGGCGTCACCATGGCGTAAGCCGCTGCTGATCTGTCTCCAGATATGAGGCCCACTAGTCTATGGATGGGCCAAATGGTGGTCCGCGAAATCCAGCTAGTGGAGTGTGCGGTGCAGGCGAGACGGCCCGAGCGAATGCGTAACAATAAGCAGATGCGACAACGACGGTGCTTAAAATGCACATTCACTTTCCCATCAATTTGCGTGCTTACACTCCAGAGTGAGCGACCCGCTACTAAGTCCTGGAGACGA
seq00014   AGAACGTAGAATACCTGAGAGAACTACTGCTAGCGTAGGTCACCTGCGAATGCATTAAGTTTTAACACCGGAGGGACGTTCGTTAGATGCATGCTCATTTTATACAAGCGGTACGGGTCGCCGGCCCGCGCGCTGGGGCGATCTAGGGTCGGAACATTCGCCGTGAAGCAGGCGGCCGCCGAAACAGTACTCGCGATCTTACTCCGACCTACTTTTCAGCTATCTCCGCTAGCCTGTTAGTCGATGCGTCTTAAGGCCACGCGAAGCAGCTGTTTACCTGGCTTATGTAGAAGGATGTTACCAAGTCTCGTAACAGGCGAGTCCGACTGTGGGGGCCGAATCTGAGAGGATATGTAGATAACGACCGGGCTCTGTTCGGTGCGACGTTCTCTTTACCTGGAGGCTGCGGGAAAGCACGCCCATAACAATACACACTCTCGCCGGTCTTGAGATAAACAGCGTGGCCCCGTTTGCAATTGAATGATTAGGAGAGACGATCATGCACACAGTAATTAGACGATCCCAATGCTTTATATATAACTGTCCGTATGAAGATAGTAGTCCCCGCTAGCGCTATGCATGCAGGACGGAACCCGCCGAGGCCTTCACCGTTTACCCCATTGTGACAACGGTTGTAGCTATATCGACTGGCAATGGTTTCTGAACTCCAACAAAGGGATACGTCCTAGAGCGGGCTGCGAACAGCTGTCGCCCGCTTCAGAAGACGAAACTCCAAAACCCTCTTGAAGTAAGAACAGACCGTGACGTGCGAAAACCCATACAATTTACACCGGGGTTGTTATCTCCATATGACGGGGCTTCTAGGTTAGAATCCTTGCATTATCTGATAAGGCACATAGTGAATTTTGAAACAGCGTTGGACATAAAGAGATAACTGGGATACCATTAGCGGTCCGGCAAGAGCCTTTTCATTCTAACCTTCTTTATCCAACGCCGAGACAGCTGGTATTGTATCTTACACCCCTACGGTGCGGCTGTTCGCTGAAGCTGTGTTATAATACACAATCAACCACCCTCGAGCCTCCGCTATTTCGCCTTTCAACTATTACCCTCTCAATACCTAGATCCTTAAAGCTAGGGTGAGAGGAGGATGGCCCGGCATGTCTCTAGCTATAAGAGTGATGAATAGGCTAGGTCTCCTAGATTCCGGGGATCATAGCCAGAGGGCATTCGCACGGAATACATAGAAGCTCAGCGGTTGGATTTTACCATGTCCGAGTCCCACATCACGAAATGTTCCTAATCAGTACCCTCAGTTGATAATTGACGAGGCGCTGACTAATATCAGTCATCTTTATTGAGACTGAACGCGACCTAGAGGCAAACTCCTCTACCGCGCATGGGTGATCCAGCTGCGACGCGGACCGCCAGTTCATGACAAGAGCGTATTTGTGCTTAATTCAAAGACGGCTATCTAAAAATTGGTTTTTTTTGCAGGGTCCTGCCTTAGCGGACTCAGGGCACGTACAAGACAACACGAATAAGAACACAGACTCTACGCGTCTGAATACAGGGGATAAGTAGATTCCGGTCAGTTCATTAATCCAGCACGGCATAGTTGAGACTATCCACGAACCAATCGTCGCCCCAGCGGAGTCGGACACAGCTTCCCTACACTACTTTGGTCGCATCCACGACGTCTTCGCCATTGTACTTTGATTGGATCAACCCCACAGGTAGTGGCGAATCAGCCTTGCAGTCTCCATAACAGGGCCGATACCTACAGGAAACATATGTCATGAAGTCCCGACAGGTTGCCTGGTGGGTGTTTAGATGTGGACCCGAGCGCATACTGGTCAAGGCCACACTGCCATTGCGGCGTAGTAAGCGGGTCCAGTCCAGGGGCACCAACCAGAGGGGATGCTGGTCAGTACGGTGTTGCTTCTCACTCTTGACTCCATTCTCGCTCATCCCGTTTCGTCGAGCCGAACTGATGCGAAGCCGGGATGGGGTCCCCTTGCAATTAGCGCCATGCCTAATTGGCTAGCAGACTCGACTGCGACCTAACATCCCCGGCGTCACCATGGCGTAAGCCGCTGCTGATCGGTCTCCAGATATGAGGCCCACTAGTCTATGGATGGGCCAAATGGTGGTCCGCGAAATCCAGCTAGTGGAGTGTGCGGTGCAGGCGAGACGGCCCGAGCGAATGCGTAACAATAAGCAGATGCGACAACGACGGTGCTTAAAATGCACATTCACTTTCCCATCAATTTGCGTGCTTACACTCCAGAGTGAGCGACCCGCTACTAAGTCCTGGAGACGA
seq00015   AGAACGTAGAATACCTGAGAGAACTACTGCTAGCGTAGGTCACCTGCGAATGCATTAAGTTTTAACACCGGAGGGACGTTCGTTAGATGCATGCTCATTTTATACAAGCGGTACGGGTCGCCGGCCCGCGCGCTGGGGCGATCTAGGGTCGGAACATTCGCCGTGAAGCAGGCGGCCGCCGAAACAGTACTCGCGATCTTACTCCGACCTACTTTTCAGCTATCTCCGCTAGCCTGTTAGTCGATGCGTCTTAAGGCCACGCGAAGCAGCTGTTTACCTGGCTTATGTAGAAGGATGTTACCAAGTCTCGTAACAGGCGAGTCCGACTGTGGGGGCCGAATCTGAGAGGATATGTAGATAACGACCGGGCTCTGTTCGGTGCGACGTTCTCTTTACCTGGAGGCTGCGGGAAAGCACGCCCATAACAATACACACTCTCGCCGGTCTTGAGATAAACAGCGTGGCCCCGTTTGCAATTGAATGATTAGGAGAGACGATCATGCACACAGTAATTAGACGATCCCAATGCTTTATATATAACTGTCCGTATGAAGATAGTAGTCCCCGCTAGCGCTATGCATGCAGGACGGAACCCGCCGAGGCCTTCACCGTTTACCCCATTGTGACAACGGTTGTAGCTATATCGACTGGCAATGGTTTCTGAACTCCAACAAAGGGATACGTCCTAGAGCGGGCTGCGAACAGCTGTCGCCCGCTTCAGAAGACGAAACTCCAAAACCCTCTTGAAGTAAGAACAGACCGTGACGTGCGAAAACCCATACAATTTACACCGGGGTTGTTATCTCCATATGACGGGGCTTCTAGGTTAGAATCCTTGCATTATCTGATAAGGCACATAGTGAATTTTGAAACAGCGTTGGACATAAAGAGATAACTGGGATACCATTAGCGGTCCGGCAAGAGCCTTTTCATTCTAACCTTCTTTATCCAACGCCGAGACTGCTGGTATTGTATCTTACACCCCTACGGTGCGGCTGTTCGCTGAAGCTGTGTTATAATACACAATCAACCACCCTCGAGCCTCCGCTATTTCGCCTTTCAACTATTACCCTCTCAATACCTAGATCCTTAAAGCTAGGGTGAGAGGAGGATGGCCCGGCATGTCTCTAGCTATAAGAGTGATGAATAGGCTAGGTCTCCTAGATTCCGGGGATCATAGCCAGAGGGCATTCGCACGGAATACATAGAAGCTCAGCGGTTGGATTTTACCATGTCCGAGTCCCACATCACGAACTGTTCCTAATCAGTACCCTCAGTTGATAATTGACGAGGCGCTGACTAATATCAGTCATCTTTATTGAGACTGAACGCGACCTAGAGGCAAACTCCTCTACCGCGCATGGGTGATCCAGCTGCGACGCGGACCGCCAGTTCATGACAAGAGCGTATTTGTGCTTAATTCAAAGACGGCTATCTAAAAATTGGTTTTTTTTGCAGGGTCCTGCCTTAGCCGACTCAGGGCACGTACAAGACAACACGAATAAGAACACAGACTCTACGCGTCTGAATACAGGGGATAAGTAGATTCCGGTCAGTTCATTAATCCAGCACGGCATAGTTGAGACTATCCACGAACCAATCGTCGCCCCAGCGGAGTCGGACACAGCTTCCCTACACTACTTTGGTCGCATCCACGACGTCTTCGCCATTGTACTTTGATTGGATCAACCCCACAGGTAGTGGCGAATCAGCCTTACAGTCTCCATAACAGGGCCGATACCTACAGGAAACATATGTCTTGAAGTCCCGACAGGTTGCCTGGTGGGTGTTTAGATGTGGACCCGAGCGCATACTGGTCAAGGCCACACTGCCATTGCGGCGTAGTAAGCGGGTCCAGTCCAGGGGCACCAACCAGAGGGGATGCTGGTCAGTACGGTGTTGCTTCTCACTCTTGACTCCATTCTCGCTCATCCCGTTTCGTCGAGCCGAACTGATGCGAAGCCGGGATGGGGTCCCCTTGCAATTAGCGCCATGCCTAATTGGCTAGCAGACTCGACTGCGACCTAACATCCCCGGCGTCACCATGGCGTAAGCCGCTGCTGATCTGTCTCCAGATATGAGGCCCACTAGTCTATGGATGGGCCAAATGGTGGTCCGCGAAATCCAGCTAGTGGAGTGTGCGGTGCAGGCGAGACGGCCCGAGCGAATGCGTAACAATAAGCAGATGCGACAACGACGGTGCTTAAAATGCACATTCACTTTCCCATCAATTTGCGTGCTTACACTTCAGAGTGAGCGACCCGCTACTAAGTCCTGGAGACCA
seq00016   AGAACGTAGAATACCTGAGAGAACTACTGCTAGCGTAGGTCACCTGCGAATGCATTAAGTTTTAACACCGGAGGGACGTTCGTTAGATGCATGCTCATTTTATACAAGCGGTACGGGTCGCCGGCCCGCGCGCTGGGGCGATCTAGGGTCGGAACATTCGCCGTGAAGCAGGCGGCCGCCGAAACAGTACTCGCGATCTTACTCCGACCTACTTTTCAGCTATCTCCGCTAGCCTGTTAGTCGATGCGTCTTAAGGCCACGCGAAGCAGCTGTTTACCTGGCTTATGTAGAAGGATGTTACCAAGTCTCGTAACAGGCGAGTCCGACTGTGGGGGCCGAATCTGAGAGGATATGTAGATAACGACCGGGCTCTGTTCGGTGCGACGTTCTCTTTACCTGGAGGCTGCGGGAAAGCACGCCCATAACAATACACACTCTCGCCGGTCTTGAGATAAACAGCGTGGCCCCGTTTGCAATTGAATGATTAGGAGAGACGATCATGCACACAGTAATTAGACGATCCCAATGCTTTATATATAACTGTCCGTATGAAGATAGTAGTCCCCGCTAGCGCTATGCATGCAGGACGGAACCCGCCGAGGCCTTCACCGTTTACCCCATTGTGACAACGGTTGTAGCTATATCGACTGGCAATGGTTTCTGAACTCCAACAAAGGGATACGTCCTAGAGCGGGCTGCGAACAGCTGTCGCCCGCTTCAGAAGACGAAACTCCAAAACCCTCTTGAAGTAAGAACAGACCGTGACGTGCGAAAACCCATACAATTTACACCGGGGTTGTTATCTCCATATGACGGGGCTTCTAGGTTAGAATCCTTGCATTATCTGATAAGGCACATAGTGAATTTTGAAACAGCGTTGGACATAAAGAGATAACTGGGATACCATTAGCGGTCCGGCAAGAGCCTTTTCATTCTAACCTTCTTTATCCAACGCCGAGACTGCTGGTATTGTATCTTACACCCCTACGGTGCGGCTGTTCGCTGAAGCTGTGTTATAATACACAATCAACCACCCTCGAGCCTCCGCTATTTCGCCTTTCAACTATTACCCTCTCAATACCTAGATCCTTAAAGCTAGGGTGAGAGGAGGATGGCCCGGCATGTCTCTAGCTATAAGAGTGATGAATAGGCTAGGTCTCCTAGATTCCGGGGATCATAGCCAGAGGGCATTCGCACGGAATACATAGAAGCTCAGCGGTTGGATTTTACCATGTCCGAGTCCCACATCACGAAATGTTCCTAATCAGTACCCTCAGTTGATAATTGACGAGGCGCTGACTAATATCAGTCATCTTTATTGAGACTGAACGCGACCTAGAGGCAAACTCCTCTACCGCGCATGGGTGATCCAGCTGCGACGCGGACCGCAAGTTCATGACAAGAGCGTATTTGTGCTTAATTCAAAGACGGCTATCTAAAAATTGGTTTTTTTTGCAGGGTCCTGCCTTAGCCGACTCAGGGCACGTACAAGACAACACGAATAAGAACACAGACTCTACGCGTCTGAATACAGGGGATAAGTAGATTCCGGTCAGTTCATTAATCCAGCACGGCATAGTTGAGACTATCCACGAACCAATCGTCGCCCCAGCGGAGTCGGACACAGCTTCCCTACACTACTTTGGTCGCATCCACGACGTCTTCGCCATTGTACTTTGATTGGATCAACCCCACAGGTAGTGGCGAATCAGCCTTACAGTCTCCATAACAGGGCCGATACCTACAGGAAACATATGTCTTGAAGACCCGACAGGTTGCCTGGTGGGTGTTTAGATGTGGACCCGAGCGCATACTGGTCAAGGCCACACTGCCATTGCGGCGTAGTAAGCGGGTCCAGTCCAGGGGCACCAACCAGAGGGGATGCTGGTCAGTACGGTGTTGCTTCTCACTCTTGACTCCATTCTCGCTCATCCCGTTTCGTCGAGCCGAACTGATGCGAAGCCGGGATGGGGTCCCCTTGCAATTAGCGCCATGCCTAATTGGCTAGCAGACTCGACTGCGACCTAACATCCCCGGCGTCACCATGGCGTAAGCCGCTGCTGATCTGTCTCCAGATATGAGGCCCACTAGTCTATGGATGGGCCAAATGGTGGTCCGCGAAATCCAGCTAGTGGAGTGTGCGGTGCAGGCGAGACGGCCCGAGCGAATGCGTAACAATAAGCAGATGCGACAACGACGGTGCTTAAAATGCACATTCACTTTCCCATCAATTTGCGTGCTTACACTCCAGAGTGAGCGACCCGCTACTAAGTCCTGGAGACGA
seq00017   AGAACGTAGAATACCTGAGAGAACTACTGCTAGCGTAGGTCACCTGCGAATGCATTAAGTTTTAACACCGGAGGGACGTTCGTTAGATGCATGCTCATTTTATACAAGCGGTACGGGTCGCCGGCCCGCGCGCTGGGGCGATCTAGGGTCGGAACATTCGCCGTGAAGCAGGCGGCCGCCGAAACAGTACTCGCGATCTTACTCCGACCTACTTTTCAGCTATCTCCGCTAGCCTGTTAGTCGATGCGTCTTAAGGCCACGCGAAGCAGCTGTTTACCTGGCTTATGTAGAAGGATGTTACCAAGTCTCGTAACAGGCGAGTCCGACTGTGGGGGCCGAATCTGAGAGGATATGTAGATAACGACCGGGCTCTGTTCGGTGCGACGTTCTCTTTACCTGGAGGCTGCGGGAAAGCACGCCCATAACAATACACACTCTCGCCGGTCTTGAGATAAACAGCGTGGCCCCGTTTGCAATTGAATGATTAGGAGAGACGATCATGCACACAGTAATTAGACGATCCCAATGCTTTATATATAACTGTCCGTATGAAGATAGTAGTCCCCGCTAGCGCTATGCATGCAGGACGGAACCCGCCGAGGCCTTCACCGTTTACCCCATTGTGACAACGGTTGTAGCTATATCGACTGGCAATGGTTTCTGAACTCCAACAAAGGGATACGTCCTAGAGCGGGCTGCGAACAGCTGTCGCCCGCTTCAGAAGACGAAACTCCAAAACCCTCTTGAAGTAAGAACAGACCGTGACGTGCGAAAACCCATACAATTTACACCGGGGTTGTTATCTCCATATGACGGGGCTTCTAGGTTAGAATCCTTGCATTATCTGATAAGGCACATAGTGAATTTTGAAACAGCGTTGGACATAAAGAGATAACTGGGATACCATTAGCGGTCCGGCAAGAGCCTTTTCATTCTAACCTTCTTTATCCAACGCCGAGACAGCTGGTATTGTATCTTACACCCCTACGGTGCGGCTGTTCGCTGAAGCTGTGTTATAATACACAATCAACCACCCTCGAGCCTCCGCTATTTCGCCTTTCAACTATTACCCTCTCAATACCTAGATCCTTAAAGCTAGGGTGAGAGGAGGATGGCCCGGCATGTCTCTAGCTATAAGAGTGATGAATAGGCTAGGTCTCCTAGATTCCGGGGATCATAGCCAGAGGGCATTCGCACGGAATACATAGAAGCTCAGCGGTTGGATTTTACCATGTCCGAGTCCCACATCACGAAATGTTCCTAATCAGTACCCTCAGTTGATAATTGACGAGGCGCTGACTAATATCAGTCATCTTTATTGAGACTGAACGCGACCTAGAGGCAAACTCCTCTACCGCGCATGGGTGATCCAGCTGCGACGCGGACCGCAAGTTCATGACAAGAGCGTATTTGTGCTTAATTCAAAGACGGCTATCTAAAAATTGGTTTTTTTTGCAGGGTCCTGCCTTAGCCGACTCAGGGCACGTACAAGACAACACGAATAAGAACACAGACTCTACGCGTCTGAATACAGGGGATAAGTAGATTCCGGTCAGTTCATTAATCCAGCACGGCATAGTTGAGACTATCCACGAACCAATCGTCGCCCCAGCGGAGTCGGACACAGCTTCCCTACACTACTTTGGTCGCATCCACGACGTCTTCGCCATTGTACTTTGATTGGATCAACCCCACAGGTAGTGGCGAATCAGCCTTGCAGTCTCCATAACAGGGCCGATACCTACAGGAAACATATGTCTTGAAGTCCCGACAGGTTGCCTGGTGGGTGTTTAGATGTGGACCCGAGCGCATACTGGTCAAGGCCACACTGCCATTGCGGCGTAGTAAGCGGGTCCAGTCCAGGGGCACCAACCAGAGGGGATGCTGGTCAGTACGGTGTTGCTTCTCACTCTTGACTCCATTCTCGCTCATCCCGTTTCGTCGAGCCGAACTGATGCGAAGCCGGGATGGGGTCCCCTTGCAATTAGCGCCATGCCTAATTGGCTAGCAGACTCGACTGCGACCTAACATCCCCGGCGTCACCATGGCGTAAGCCGCTGCTGATCTGTCTCCAGATATGAGGCCCACTAGTCTATGGATGGGCCAAATGGTGGTCCGCGAAATCCAGCTAGTGGAGTGTGCGGTGCAGGCGAGACGGCCCGAGCGAATGCGTAACAATAAGCAGATGCGACAACGACGGTGCTTAAAATGCACATTCACTTTCCCATCAATTTGCGTGCTTACACTCCAGAGTGAGCGACCCGCTACTAAGTCCTGGAGACGA
seq00018   AGAACGTAGAATACCTGAGAGAACTACTGCTAGCGTAGGTCACCTGCGAATGCATTAAGTTTTAACACCGGAGGGACGTTCGTTAGATGCATGCTCATTTTATACAAGCGGTACGGGTCGCCGGCCCGCGCGCTGGGGCGATCTAGGGTCGGAACATTCGCCGTGAAGCAGGCGGCCGCCGAAACAGTACTCGCGATCTTACTCCGACCTACTTTTCAGCTATCTCCGCTAGCCTGTTAGTCGATGCGTCTTAAGGCCACGCGAAGCAGCTGTTTACCTGGCTTATGTAGAAGGATGTTACCAAGTCTCGTAACAGGCGAGTCCGACTGTGGGGGCCGAATCTGAGAGGATATGTAGATAACGACCGGGCTCTGTTCGGTGCGACGTTCTCTTTACCTGGAGGCTGCGGGAAAGCACGCCCATAACAATACACACTCTCGCCGGTCTTGAGATAAACAGCGTGGCCCCGTTTGCAATTGAATGATTAGGAGAGACGATCATGCACACAGTAATTAGACGATCCCAATGCTTTATATATAACTGTCCGTATGAAGATAGTAGTCCCCGCTAGCGCTATGCATGCAGGACGGAACCCGCCGAGGCCTTCACCGTTTACCCCATTGTGACAACGGTTGTAGCTATATCGACTGGCAATGGTTTCTGAACTCCAACAAAGGGATACGTCCTAGAGCGGGCTGCGAACAGCTGTCGCCCGCTTCAGAAGACGAAACTCCAAAACCCTCTTGAAGTAAGAACAGACCGTGACGTGCGAAAACCCATACAATTTACACCGGGGTTGTTATCTCCATATGACGGGGCTTCTAGGTTAGAATCCTTGCATTATCTGATAAGGCACATAGTGAATTTTGAAACAGCGTTGGACATAAAGAGATAACTGGGATACCATTAGCGGTCCGGCAAGAGCCTTTTCATTCTAACCTTCTTTATCCAACGCCGAGACTGCTGGTATTGTATCTTACACCCCTACGGTGCGGCTGTTCGCTGAAGCTGTGTTATAATACACAATCAACCACCCTCGAGCCTCCGCTATTTCGCCTTTCAACTATTACCCTCTCAATACCTAGATCCTTAAAGCTAGGGTGAGAGGAGGATGGCCCGGCATGTCTCTAGCTATAAGAGTGATGAATAGGCTAGGTCTCCTAGATTCCGGGGATCATAGCCAGAGGGCATTCGCACGGAATACATAGAAGCTCAGCGGTTGGATTTTACCATGTCCGAGTCCCACATCACGAAATGTTCCTAATCAGTACCCTCAGTTGATAATTGACGAGGCGCTGACTAATATCAGTCATCTTTATTGAGACTGAACGCGACCTAGAGGCAAACTCCTCTACCGCGCATGGGTGATCCAGCTGCGACGCGGACCGCAAGTTCATGACAAGAGCGTATTTGTGCTTAATTCAAAGACGGCTATCTAAAAATTGGTTTTTTTTGCAGGGTCCTGCCTTAGCCGACTCAGGGCACGTACAAGACAACACGAATAAGAACACAGACTCTACGCGTCTGAATACAGGGGATAAGTAGATTCCGGTCAGTTCATTAATCCAGCACGGCATAGTTGAGACTATCCACGAACCAATCGTCGCCCCAGCGGAGTCGGACACAGCTTCCCTACACTACTTTGGTCGCATCCACGACGTCTTCGCCATTGTACTTTGATTGGATCAACCCCACAGGTAGTGGCGAATCAGCCTTACAGTCTCCATAACAGGGCCGATACCTACAGGAAACATATGTCTTGAAGACCCGACAGGTTGCCTGGTGGGTGTTTAGATGTGGACCCGAGCGCATACTGGTCAAGGCCACACTGCCATTGCGGCGTAGTAAGCGGGTCCAGTCCAGGGGCACCAACCAGAGGGGATGCTGGTCAGTACGGTGTTGCTTCTCACTCTTGACTCCATTCTCGCTCATCCCGTTTCGTCGAGCCGAACTGATGCGAAGCCGGGATGGGGTCCCCTTGCAATTAGCGCCATGCCTAATTGGCTAGCAGACTCGACTGCGACCTAACATCCCCGGCGTCACCATGGCGTAAGCCGCTGCTGATCTGTCTCCAGATATGAGGCCCACTAGTCTATGGATGGGCCAAATGGTGGTCCGCGAAATCCAGCTAGTGGAGTGTGCGGTGCAGGCGAGACGGCCCGAGCGAATGCGTAACAATAAGCAGATGCGACAACGACGGTGCTTAAAATGCACATTCACTTTCCCATCAATTTGCGTGCTTACACTCCAGAGTGAGCGACCCGCTACTAAGTCCTGGAGACGA
seq00019   AGAACGTAGAATACCTGAGAGAACTACTGCTAGCGTAGGTCACCTGCGAATGCATTAAGTTTTAACACCGGAGGGACGTTCGTTAGATGCATGCTCATTTTATACAAGCGGTACGGGTCGCCGGCCCGCGCGCTGGGGCGATCTAGGGTCGGAACATTCGCCGTGAAGCAGGCGGCCGCCGAAACAGTACTCGCGATCTTACTCCGACCTACTTTTCAGCTATCTCCGCTAGCCTGTTAGTCGATGCGTCTTAAGGCCACGCGAAGCAGCTGTTTACCTGGCTTATGTAGAAGGATGTTACCAAGTCTCGTAACAGGCGAGTCCGACTGTGGGGGCCGAATCTGAGAGGATATGTAGATAACGACCGGGCTCTGTTCGGTGCGACGTTCTCTTTACCTGGAGGCTGCGGGAAAGCACGCCCATAACAATACACACTCTCGCCGGTCTTGAGATAAACAGCGTGGCCCCGTTTGCAATTGAATGATTAGGAGAGACGATCATGCACACAGTAATTAGACGATCCCAATGCTTTATATATAACTGTCCGTATGAAGATAGTAGTCCCCGCTAGCGCTATGCATGCAGGACGGAACCCGCCGAGGCCTTCACCGTTTACCCCATTGTGACAACGGTTGTAGCTATATCGACTGGCAATGGTTTCTGAACTCCAACAAAGGGATACGTCCTAGAGCGGGCTGCGAACAGCTGTCGCCCGCTTCAGAAGACGAAACTCCAAAACCCTCTTGAAGTAAGAACAGACCGTGACGTGCGAAAACCCATACAATTTACACCGGGGTTGTTATCTCCATATGACGGGGCTTCTAGGTTAGAATCCTTGCATTATCTGATAAGGCACATAGTGAATTTTGAAACAGCGTTGGACATAAAGAGATAACTGGGATACCATTAGCGGTCCGGCAAGAGCCTTTTCATTCTAACCTTCTTTATCCAACGCCGAGACAGCTGGTATTGTATCTTACACCCCTACGGTGCGGCTGTTCGCTGAAGCTGTGTTATAATACACAATCAACCACCCTCGAGCCTCCGCTATTTCGCCTTTCAACTATTACCCTCTCAATACCTAGATCCTTAAAGCTAGGGTGAGAGGAGGATGGCCCGGCATGTCTCTAGCTATAAGAGTGATGAATAGGCTAGGTCTCCTAGATTCCGGGGATCATAGCCAGAGGGCATTCGCACGGAATACATAGAAGCTCAGCGGTTGGATTTTACCATGTCCGAGTCCCACATCACGAAATGTTCCTAATCAGTACCCTCAGTTGATAATTGACGAGGCGCTGACTAATATCAGTCATCTTTATTGAGACTGAACGCGACCTAGAGGCAAACTCCTCTACCGCGCATGGGTGATCCAGCTGCGACGCGGACCGCAAGTTCATGACAAGAGCGTATTTGTGCTTAATTCAAAGACGGCTATCTAAAAATTGGTTTTTTTTGCAGGGTCCTGCCTTAGCCGACTCAGGGCACGTACAAGACAACACGAATAAGAACACAGACTCTACGCGTCTGAATACAGGGGATAAGTAGATTCCGGTCAGTTCATTAATCCAGCACGGCATAGTTGAGACTATCCACGAACCAATCGTCGCCCCAGCGGAGTCGGACACAGCTTCCCTACACTACTTTGGTCGCATCCACGACGTCTTCGCCATTGTACTTTGATTGGATCAACCCCACAGGTAGTGGCGAATCAGCCTTGCAGTCTCCATAACAGGGCCGATACCTACAGGAAACATATGTCTTGAAGTCCCGACAGGTTGCCTGGTGGGTGTTTAGATGTGGACCCGAGCGCATACTGGTCAAGGCCACACTGCCATTGCGGCGTAGTAAGCGGGTCCAGTCCAGGGGCACCAACCAGAGGGGATGCTGGTCAGTACGGTGTTGCTTCTCACTCTTGACTCCATTCTCGCTCATCCCGTTTCGTCGAGCCGAACTGATGCGAAGCCGGGATGGGGTCCCCTTGCAATTAGCGCCATGCCTAATTGGCTAGCAGACTCGACTGCGACCTAACATCCCCGGCGTCACCATGGCGTAAGCCGCTGCTGATCTGTCTCCAGATATGAGGCCCACTAGTCTATGGATGGGCCAAATGGTGGTCCGCGAAATCCAGCTAGTGGAGTGTGCGGTGCAGGCGAGACGGCCCGAGCGAATGCGTAACAATAAGCAGATGCGACAACGACGGTGCTTAAAATGCACATTCACTTTCCCATCAATTTGCGTGCTTACACTCCAGAGTGAGCGACCCGCTACTAAGTCCTGGAGACGA
seq00020   AGAACGTAGAATACCTGAGAGAACTACTGCTAGCGTAGGTCACCTGCGAATGCATTAAGTTTTAACACCGGAGGGACGTTCGTTAGATGCATGCTCATTTTATACAAGCGGTACGGGTCGCCGGCCCGCGCGCTGGGGCGATCTAGGGTCGGAACATTCGCCGTGAAGCAGGCGGCCGCCGAAACAGTACTCGCGATCTTACTCCGACCTACTTTTCAGCTATCTCCGCTAGCCTGTTAGTCGATGCGTCTTAAGGCCACGCGAAGCAGCTGTTTACCTGGCTTATGTAGAAGGATGTTACCAAGTCTCGTAACAGGCGAGTCCGACTGTGGGGGCCGAATCTGAGAGGATATGTAGATAACGACCGGGCTCTGTTCGGTGCGACGTTGTCTTTACCTGGAGGCTGCGGGAAAGCACGCCCATAACAATACACACTCTCGCCGGTCTTGAGATAAACAGCGTGGCCCCGTTTGCAATTGAATGATTAGGAGAGACGATCATGCACACAGTAATTAGACGATCCCAATGCTTTATATATAACTGTCCGTATGAAGATAGTAGTCCCCGCTAGCGCTATGCATGCAGGACGGAACCCGCCGAGGCCTTCACCGTTTACCCCATTGTGACAACGGTTGTAGCTATATCGACTGGCAATGGTTTCTGAACTCCAACAAAGGGATACGTCCTAGAGCGGGCTGCGAACAGCTGTCGCCCGCTTCAGAAGACGAAACTCCAAAACCCTCTTGAAGTAAGAACAGACCGTGACGTGCGAAAACCCATACAATTTACACCGGGGTTGTTATCTCCATATGACGGGGCTTCTAGGTTAGAATCCTTGCATTATCTGATAAGGCACATAGTGAATTTTGAAACAGCGTTGGACATAAAGAGATAACTGGGATACCATTAGCGGTCCGGCAAGAGCCTTTTCATTCTAACCTTCTTTATCCAACGCCGAGACTGCTGGTATTGTATCTTACACCCCTACGGTGCGGCTGTTCGCTGAAGCTGTGTTATAATACACAATCAACCACCCTCGAGCCTCCGCTATTTCGCCTTTCAACTATTACCCTCTCAATACCTAGATCCTTAAAGCTAGGGTGAGAGGAGGATGGCCCGGCATGTCTCTAGCTATAAGAGTGATGAATAGGCTAGGTCTCCTAGATTCCGGGGATCATAGCCAGAGGGCATTCGCACGGAATACATAGAAGCTCAGCGGTTGGATTTTACCATGTCCGAGTCCCACATCACGAAATGTTCCTAATCAGTACCCTCAGTTGATAATTGACGAGGCGCTGACTAATATCAGTCATCTTTATTGAGACTGAACGCGACCTAGAGGCAAACTCCTCTACCGCGCATGGGTGATCCAGCTGCGACGCGGACCGCAAGTTCATGACAAGAGCGTATTTGTGCTTAATTCAAAGACGGCTATCTAAAAATTGGTTTTTTTTGCAGGGTCCTGCCTTAGCCGACTCAGGGCACGTACAAGACAACACGAATAAGAACACAGACTCTACGCGTCTGAATACAGGGGATAAGTAGATTCCGGTCAGTTCATTAATCCAGCACGGCATAGTTGAGACTATCCACGAACCAATCGTCGCCCCAGCGGAGTCGGACACAGCTTCCCTACACTACTTTGGTCGCATCCACGACGTCTTCGCCATTGTACTTTGATTGGATCAACCCCACAGGTAGTGGCGAATCAGCCTTACAGTCTCCATAACAGGGCCGATACCTACAGGAAACATATGTCTTGAAGACCCGACAGGTTGCCTGGTGGGTGTTTAGATGTGGACCCGAGCGCATACTGGTCAAGGCCACACTGCCATTGCGGCGTAGTAAGCGGGTCCAGTCCAGGGGCACCAACCAGAGGGGATGCTGGTCAGTACGGTGTTGCTTCTCACTCTTGACTCCATTCTCGCTCATCCCGTTTCGTCGAGCCGAACTGATGCGAAGCCGGGATGGGGTCCCCTTGCAATTAGCGCCATGCCTAATTGGCTAGCAGACTCGACTGCGACCTAACATCCCCGGCGTCACCATGGCGTAAGCCGCTGCTGATCTGTCTCCAGATATGAGGCCCACTAGTCTATGGATGGGCCAAATGGTGGTCCGCGAAATCCAGCTAGTGGAGTGTGCGGTGCAGGCGAGACGGCCCGAGCGAATGCGTAACAATAAGCAGATGCGACAACGACGGTGCTTAAAATGCACATTCACTTTCCCATCAATTTGCGTGCTTACACTCCAGAGTGAGCGACCCGCTACTAAGTCCTGGAGACGA
seq00021   AGAACGTAGAATACCTGAGAGAACTACTGCTAGCGTAGGTCACCTGCGAATGCATTAAGTTTTAACACCGGAGGGACGTTCGTTAGATGCATGCTCATTTTATACAAGCGGTACGGGTCGCCGGCCCGCGCGCTGGGGCGATCTAGGGTCGGAACATTCGCCGTGAAGCAGGCGGCCGCCGAAACAGTACTCGCGATCTTACTCCGACCTACTTTTCAGCTATCTCCGCTAGCCTGTTAGTCGATGCGTCTTAAGGCCACGCGAAGCAGCTGTTTACCTGGCTTATGTAGAAGGATGTTACCAAGTCTCGTAACAGGCGAGTCCGACTGTGGGGGCCGAATCTGAGAGGATATGTAGATAACGACCGGGCTCTGTTCGGTGCGACGTTCTCTTTACCTGGAGGCTGCGGGAAAGCACGCCCATAACAATACACACTCTCGCCGGTCTTGAGATAAACAGCGTGGCCCCGTTTGCAATTGAATGATTAGGAGAGACGATCATGCACACAGTAATTAGACGATCCCAATGCTTTATATATAACTGTCCGTATGAAGATAGTAGTCCCCGCTAGCGCTATGCATGCAGGACGGAACCCGCCGAGGCCTTCACCGTTTACCCCATTGTGACAACGGTTGTAGCTATATCGACTGGCAATGGTTTCTGAACTCCAACAAAGGGATACGTCCTAGAGCGGGCTGCGAACAGCTGTCGCCCGCTTCAGAAGACGAAACTCCAAAACCCTCTTGAAGTAAGAACAGACCGTGACGTGCGAAAACCCATACAATTTACACCGGGGTTGTTATCTCCATATGACGGGGCTTCTAGGTTAGAATCCTTGCATTATCTGATAAGGCACATAGTGAATTTTGAAACAGCGTTGGACATAAAGAGATAACTGGGATACCATTAGCGGTCCGGCAAGAGCCTTTTCATTCTAACCTTCTTTATCCAACGCCGAGACTGCTGGTATTGTATCTTACACCCCTACGGTGCGGCTGTTCGCTGAAGCTGTGTTATAATACACAATCAACCACCCTCGAGCCTCCGCTATTTCGCCTTTCAACTATTACCCTCTCAATACCTAGATCCTTAAAGCTAGGGTGAGAGGAGGATGGCCCGGCATGTCTCTAGCTATAAGAGTGATGAATAGGCTAGGTCTCCTAGATTCCGGGGATCATAGCCAGAGGGCATTCGCACGGAATACATAGAAGCTCAGCGGTTGGATTTTACCATGTCCGAGTCCCACATCACGAAATGTTCCTAATCAGTACCCTCAGTTGATAATTGACGAGGCGCTGACTAATATCAGTCATCTTTATTGAGACTGAACGCGACCTAGAGGCAAACTCCTCTACCGCGCATGGGTGATCCAGCTGCGACGCGGACCGCCAGTTCATGACAAGAGCGTATTTGTGCTTAATTCAAAGACGGCTATCTAAAAATTGGTTTTTTTTGCAGGGTCCTGCCTTAGCGGACTCAGGGCACGTACAAGACAACACGAATAAGAACACAGACTCTACGCGTCTGAATACAGGGGATAAGTAGATTCCGGTCAGTTCATTAATCCAGCACGGCATAGTTGAGACTATCCACGAACCAATCGTCGCCCCAGCGGAGTCGGACACAGCTTCCCTACACTACTTTGGTCGCATCCACGACGTCTTCGCCATTGTACTTTGATTGGATCAACCCCACAGGTAGTGGCGAATCAGCCTTGCAGTCTCCATAACAGGGCCGATACCTACAGGAAACATATGTCTTGAAGTCCCGACAGGTTGCCTGGTGGGTGTTTAGATGTGGACCCGAGCGCATACTGGTCAAGGCCACACTGCCATTGCGGCGTAGTAAGCGGGTCCAGTCCAGGGGCACCAACCAGAGGGGATGCTGGTCAGTACGGTGTTGCTTCTCACTCTTGACTCCATTCTCGCTCATCCCGTTTCGTCGAGCCGAACTGATGCGAAGCCGGGATGGGGTCCCCTTGCAATTAGCGCCATGCCTAATTGGCTAGCAGACTCGACTGCGACCTAACATCCCCGGCGTCACCATGGCGTAAGCCGCTGCTGATCTGTCTCCAGATATGAGGCCCACTAGTCTATGGATGGGCCAAATGGTGGTCCGCGAAATCCAGCTAGTGGAGTGTGCGGTGCAGGCGAGACGGCCCGAGCGAATGCGTAACAATAAGCAGATGCGACAACGACGGTGCTTAAAATGCACATTCACTTTCCCATCAATTTGCGTGCTTACACTCCAGAGTGAGCGACCCGCTACTAAGTCCTGGAGACGA
seq00022   AGAACGTAGAATACCTGAGAGAACTACTGCTAGCGTAGGTCACCTGCGAATGCATTAAGTTTTAACACCGGAGGGACGTTCGTTAGATGCATGCTCATTTTATACAAGCGGTACGGGTCGCCGGCCCGCGCGCTGGGGCGATCTAGGGTCGGAACATTCGCCGTGAAGCAGGCGGCCGCCGAAACAGTACTCGCGATCTTACTCCGACCTACTTTTCAGCTATCTCCGCTAGCCTGTTAGTCGATGCGTCTTAAGGCCACGCGAAGCAGCTGTTTACCTGGCTTATGTAGAAGGATGTTACCAAGTCTCGTAACAGGCGAGTCCGACTGTGGGGGCCGAATCTGAGAGGATATGTAGATAACGACCGGGCTCTGTTCGGTGCGACGTTCTCTTTACCTGGAGGCTGCGGGAAAGCACGCCCATAACAATACACACTCTCGCCGGTCTTGAGATAAACAGCGTGGCCCCGTTTGCAATTGAATGATTAGGAGAGACGATCATGCACACAGTAATTAGACGATCCCAATGCTTTATATATAACTGTCCGTATGAAGATAGTAGTCCCCGCTAGCGCTATGCATGCAGGACGGAACCCGCCGAGGCCTTCACCGTTTACCCCATTGTGACAACGGTTGTAGCTATATCGACTGGCAATGGTTTCTGAACTCCAACAAAGGGATACGTCCTAGAGCGGGCTGCGAACAGCTGTCGCCCGCTTCAGAAGACGAAACTCCAAAACCCTCTTGAAGTAAGAACAGACCGTGACGTGCGAAAACCCATACAATTTACACCGGGGTTGTTATCTCCATATGACGGGGCTTCTAGGTTAGAATCCTTGCATTATCTGATAAGGCACATAGTGAATTTTGAAACAGCGTTGGACATAAAGAGATAACTGGGATACCATTAGCGGTCCGGCAAGAGCCTTTTCATTCTAACCTTCTTTATCCAACGCCGAGACAGCTGGTATTGTATCTTACACCCCTACGGTGCGGCTGTTCGCTGAAGCTGTGTTATAATACACAATCAACCACCCTCGAGCCTCCGCTATTTCGCCTTTCAACTATTACCCTCTCAATACCTAGATCCTTAAAGCTAGGGTGAGAGGAGGATGGCCCGGCATGTCTCTAGCTATAAGAGTGATGAATAGGCTAGGTCTCCTAGATTCCGGGGATCATAGCCAGAGGGCATTCGCACGGAATACATAGAAGCTCAGCGGTTGGATTTTACCATGTCCGAGTCCCACATCACGAAATGTTCCTAATCAGTACCCTCAGTTGATAATTGACGAGGCGCTGACTAATATCAGTCATCTTTATTGAGACTGAACGCGACCTAGAGGCAAACTCCTCTACCGCGCATGGGTGATCCAGCTGCGACGCGGACCGCAAGTTCATGACAAGAGCGTATTTGTGCTTAATTCAAAGACGGCTATCTAAAAATTGGTTTTTTTTGCAGGGTCCTGCCTTAGCCGACTCAGGGCACGTACAAGACAACACGAATAAGAACACAGACTCTACGCGTCTGAATACAGGGGATAAGTAGATTCCGGTCAGTTCATTAATCCAGCACGGCATAGTTGAGACTATCCACGAACCAATCGTCGCCCCAGCGGAGTCGGACACAGCTTCCCTACACTACTTTGGTCGCATCCACGACGTCTTCGCCATTGTACTTTGATTGGATCAACCCCACAGGTAGTGGCGAATCAGCCTTGCAGTCTCCATAACAGGGCCGATACCTACAGGAAACATATGTCTTGAAGTCCCGACAGGTTGCCTGGTGGGTGTTTAGATGTGGACCCGAGCGCATACTGGTCAAGGCCACACTGCCATTGCGGCGTAGTAAGCGGGTCCAGTCCAGGGGCACCAACCAGAGGGGATGCTGGTCAGTACGGTGTTGCTTCTCACTCTTGACTCCATTCTCGCTCATCCCGTTTCGTCGAGCCGAACTGATGCGAAGCCGGGATGGGGTCCCCTTGCAATTAGCGCCATGCCTAATTGGCTAGCAGACTCGACTGCGACCTAACATCCCCGGCGTCACCATGGCGTAAGCCGCTGCTGATCTGTCTCCAGATATGAGGCCCACTAGTCTATGGATGGGCCAAATGGTGGTCCGCGAAATCCAGCTAGTGGAGTGTGCGGTGCAGGCGAGACGGCCCGAGCGAATGCGTAACAATAAGCAGATGCGACAACGACGGTGCTTAAAATGCACATTCACTTTCCCATCAATTTGCGTGCTTACACTCCAGAGTGAGCGACCCGCTACTAAGTCCTGGAGACGA
seq00023   AGAACGTAGAATACCTGAGAGAACTACTGCTAGCGTAGGTCACCTGCGAATGCATTAAGTTTTAACACCGGAGGGACGTTCGTTAGATGCATGCTCATTTTATACAAGCGGTACGGGTCGCCGGCCCGCGCGCTGGGGCGATCTAGGGTCGGAACATTCGCCGTGAAGCAGGCGGCCGCCGAAACAGTACTCGCGATCTTACTCCGACCTACTTTTCAGCTATCTCCGCTAGCCTGTTAGTCGATGCGTCTTAAGGCCACGCGAAGCAGCTGTTTACCTGGCTTATGTAGAAGGATGTTACCAAGTCTCGTAACAGGCGAGTCCGACTGTGGGGGCCGAATCTGAGAGGATATGTAGATAACGACCGGGCTCTGTTCGGTGCGACGTTCTCTTTACCTGGAGGCTGCGGGAAAGCACGCCCATAACAATACACACTCTCGCCGGTCTTGAGATAAACAGCGTGGCCCCGTTTGCAATTGAATGATTAGGAGAGACGATCATGCACACAGTAATTAGACGATCCCAATGCTTTATATATAACTGTCCGTATGAAGATAGTAGTCCCCGCTAGCGCTATGCATGCAGGACGGAACCCGCCGAGGCCTTCACCGTTTACCCCATTGTGACAACGGTTGTAGCTATATCGACTGGCAATGGTTTCTGAACTCCAACAAAGGGATACGTCCTAGAGCGGGCTGCGAACAGCTGTCGCCCGCTTCAGAAGACGAAACTCCAAAACCCTCTTGAAGTAAGAACAGACCGTGACGTGCGAAAACCCATACAATTTACACCGGGGTTGTTATCTCCATATGACGGGGCTTCTAGGTTAGAATCCTTGCATTATCTGATAAGGCACATAGTGAATTTTGAAACAGCGTTGGACATAAAGAGATAACTGGGATACCATTAGCGGTCCGGCAAGAGCCTTTTCATTCTAACCTTCTTTATCCAACGCCGAGACAGCTGGTATTGTATCTTACACCCCTACGGTGCGGCTGTTCGCTGAAGCTGTGTTATAATACACAATCAACCACCCTCGAGCCTCCGCTATTTCGCCTTTCAACTATTACCCTCTCAATACCTAGATCCTTAAAGCTAGGGTGAGAGGAGGATGGCCCGGCATGTCTCTAGCTATAAGAGTGATGAATAGGCTAGGTCTCCTAGATTCCGGGGATCATAGCCAGAGGGCATTCGCACGGAATACATAGAAGCTCAGCGGTTGGATTTTACCATGTCCGAGTCCCACATCACGAAATGTTCCTAATCAGTACCCTCAGTTGATAATTGACGAGGCGCTGACTAATATCAGTCATCTTTATTGAGACTGAACGCGACCTAGAGGCAAACTCCTCTACCGCGCATGGGTGATCCAGCTGCGACGCGGACCGCCAGTTCATGACAAGAGCGTATTTGTGCTTAATTCAAAGACGGCTATCTAAAAATTGGTTTTTTTTGCAGGGTCCTGCCTTAGCCGACTCAGGGCACGTACAAGACAACACGAATAAGAACACAGACTCTACGCGTCTGAATACAGGGGATAAGTAGATTCCGGTCAGTTCATTAATCCAGCACGGCATAGTTGAGACTATCCACGAACCAATCGTCGCCCCAGCGGAGTCGGACACAGCTTCCCTACACTACTTTGGTCGCATCCACGACGTCTTCGCCATTGTACTTTGATTGGATCAACCCCACAGGTAGTGGCGAATCAGCCTTACAGTCTCCATAACAGGGCCGATACCTACAGGAAACATATGTCTTGAAGTCCCGACAGGTTGCCTGGTGGGTGTTTAGATGTGGACCCGAGCGCATACTGGTCAAGGCCACACTGCCATTGCGGCGTAGTAAGCGGGTCCAGTCCAGGGGCACCAACCAGAGGGGATGCTGGTCAGTACGGTGTTGCTTCTCACTCTTGACTCCATTCTCGCTCATCCCGTTTCGTCGAGCCGAACTGATGCGAAGCCGGGATGGGGTCCCCTTGCAATTAGCGCCATGCCTAATTGGCTAGCAGACTCGACTGCGACCTAACATCCCCGGCGTCACCATGGCGTAAGCCGCTGCTGATCTGTCTCCAGATATGAGGCCCACTAGTCTATGGATGGGCCAAATGGTGGTCCGCGAAATCCAGCTAGTGGAGTGTGCGGTGCAGGCGAGACGGCCCGAGCGAATGCGTAACAATAAGCAGATGCGACAACGACGGTGCTTAAAATGCACATTCACTTTCCCATCAATTTGCGTGCTTACACTCCAGAGTGAGCGACCCGCTACTAAGTCCTGGAGACGA
seq00024   AGAACGTAGAATACCTGAGAGAACTACTGCTAGCGTAGGTCACCTGCGAATGCATTAAGTTTTAACACCGGAGGGACGTTCGTTAGATGCATGCTCATTTTATACAAGCGGTACGGGTCGCCGGCCCGCGCGCTGGGGCGATCTAGGGTCGGAACATTCGCCGTGAAGCAGGCGGCCGCCGAAACAGTACTCGCGATCTTACTCCGACCTACTTTTCAGCTATCTCCGCTAGCCTGTTAGTCGATGCGTCTTAAGGCCACGCGAAGCAGCTGTTTACCTGGCTTATGTAGAAGGATGTTACCAAGTCTCGTAACAGGCGAGTCCGACTGTGGGGGCCGAATCTGAGAGGATATGTAGATAACGACCGGGCTCTGTTCGGTGCGACGTTCTCTTTACCTGGAGGCTGCGGGAAAGCACGCCCATAACAATACACACTCTCGCCGGTCTTGAGATAAACAGCGTGGCCCCGTTTGCAATTGAATGATTAGGAGAGACGATCATGCACACAGTAATTAGACGATCCCAATGCTTTATATATAACTGTCCGTATGAAGATAGTAGTCCCCGCTAGCGCTATGCATGCAGGACGGAACCCGCCGAGGCCTTCACCGTTTACCCCATTGTGACAACGGTTGTAGCTATATCGACTGGCAATGGTTTCTGAACTCCAACAAAGGGATACGTCCTAGAGCGGGCTGCGAACAGCTGTCGCCCGCTTCAGAAGACGAAACTCCAAAACCCTCTTGAAGTAAGAACAGACCGTGACGTGCGAAAACCCATACAATTTACACCGGGGTTGTTATCTCCATATGACGGGGCTTCTAGGTTAGAATCCTTGCATTATCTGATAAGGCACATAGTGAATTTTGAAACAGCGTTGGACATAAAGAGATAACTGGGATACCATTAGCGGTCCGGCAAGAGCCTTTTCATTCTAACCTTCTTTATCCAACGCCGAGACTGCTGGTATTGTATCTTACACCCCTACGGTGCGGCTGTTCGCTGAAGCTGTGTTATAATACACAATCAACCACCCTCGAGCCTCCGCTATTTCGCCTTTCAACTATTACCCTCTCAATACCTAGATCCTTAAAGCTAGGGTGAGAGGAGGATGGCCCGGCATGTCTCTAGCTATAAGAGTGATGAATAGGCTAGGTCTCCTAGATTCCGGGGATCATAGCCAGAGGGCATTCGCACGGAATACATAGAAGCTCAGCGGTTGGATTTTACCATGTCCGAGTCCCACATCACGAAATGTTCCTAATCAGTACCCTCAGTTGATAATTGACGAGGCGCTGACTAATATCAGTCATCTTTATTGAGACTGAACGCGACCTAGAGGCAAACTCCTCTACCGCGCATGGGTGATCCAGCTGCGACGCGGACCGCCAGTTCATGACAAGAGCGTATTTGTGCTTAATTCAAAGACGGCTATCTAAAAATTGGTTTTTTTTGCAGGGTCCTGCCTTAGCGGACTCAGGGCACGTACAAGACAACACGAATAAGAACACAGACTCTACGCGTCTGAATACAGGGGATAAGTAGATTCCGGTCAGTTCATTAATCCAGCACGGCATAGTTGAGACTATCCACGAACCAATCGTCGCCCCAGCGGAGTCGGACACAGCTTCCCTACACTACTTTGGTCGCATCCACGACGTCTTCGCCATTGTACTTTGATTGGATCAACCCCACAGGTAGTGGCGAATCAGCCTTGCAGTCTCCATAACAGGGCCGATACCTACAGGAAACATATGTCATGAAGTCCCGACAGGTTGCCTGGTGGGTGTTTAGATGTGGACCCGAGCGCATACTGGTCAAGGCCACACTGCCATTGCGGCGTAGTAAGCGGGTCCAGTCCAGGGGCACCAACCAGAGGGGATGCTGGTCAGTACGGTGTTGCTTCTCACTCTTGACTCCATTCTCGCTCATCCCGTTTCGTCGAGCCGAACTGATGCGAAGCCGGGATGGGGTCCCCTTGCAATTAGCGCCATGCCTAATTGGCTAGCAGACTCGACTGCGACCTAACATCCCCGGCGTCACCATGGCGTAAGCCGCTGCTGATCTGTCTCCAGATATGAGGCCCACTAGTCTATGGATGGGCCAAATGGTGGTCCGCGAAATCCAGCTAGTGGAGTGTGCGGTGCAGGCGAGACGGCCCGAGCGAATGCGTAACAATAAGCAGATGCGACAACGACGGTGCTTAAAATGCACATTCACTTTCCCATCAATTTGCGTGCTTACACTCCAGAGTGAGCGACCCGCTACTAAGTCCTGGAGACGA
seq00025   AGAACGTAGAATACCTGAGAGAACTACTGCTAGCGTAGGTCACCTGCGAATGCATTAAGTTTTAACACCGGAGGGACGTTCGTTAGATGCATGCTCATTTTATACAAGCGGTACGGGTCGCCGGCCCGCGCGCTGGGGCGATCTAGGGTCGGAACATTCGCCGTGAAGCAGGCGGCCGCCGAAACAGTACTCGCGATCTTACTCCGACCTACTTTTCAGCTATCTCCGCTAGCCTGTTAGTCGATGCGTCTTAAGGCCACGCGAAGCAGCTGTTTACCTGGCTTATGTAGAAGGATGTTACCAAGTCTCGTAACAGGCGAGTCCGACTGTGGGGGCCGAATCTGAGAGGATATGTAGATAACGACCGGGCTCTGTTCGGTGCGACGTTCTCTTTACCTGGAGGCTGCGGGAAAGCACGCCCATAACAATACACACTCTCGCCGGTCTTGAGATAAACAGCGTGGCCCCGTTTGCAATTGAATGATTAGGAGAGACGATCATGCACACAGTAATTAGACGATCCCAATGCTTTATATATAACTGTCCGTATGAAGATAGTAGTCCCCGCTAGCGCTATGCATGCAGGACGGAACCCGCCGAGGCCTTCACCGTTTACCCCATTGTGACAACGGTTGTAGCTATATCGACTGGCAATGGTTTCTGAACTCCAACAAAGGGATACGTCCTAGAGCGGGCTGCGAACAGCTGTCGCCCGCTTCAGAAGACGAAACTCCAAAACCCTCTTGAAGTAAGAACAGACCGTGACGTGCGAAAACCCATACAATTTACACCGGGGTTGTTATCTCCATATGACGGGGCTTCTAGGTTAGAATCCTTGCATTATCTGATAAGGCACATAGTGAATTTTGAAACAGCGTTGGACATAAAGAGATAACTGGGATACCATTAGCGGTCCGGCAAGAGCCTTTTCATTCTAACCTTCTTTATCCAACGCCGAGACAGCTGGTATTGTATCTTACACCCCTACGGTGCGGCTGTTCGCTGAAGCTGTGTTATAATACACAATCAACCACCCTCGAGCCTCCGCTATTTCGCCTTTCAACTATTACCCTCTCAATACCTAGATCCTTAAAGCTAGGGTGAGAGGAGGATGGCCCGGCATGTCTCTAGCTATAAGAGTGATGAATAGGCTAGGTCTCCTAGATTCCGGGGATCATAGCCAGAGGGCATTCGCACGGAATACATAGAAGCTCAGCGGTTGGATTTTACCATGTCCGAGTCCCACATCACGAAATGTTCCTAATCAGTACCCTCAGTTGATAATTGACGAGGCGCTGACTAATATCAGTCATCTTTATTGAGACTGAACGCGACCTAGAGGCAAACTCCTCTACCGCGCATGGGTGATCCAGCTGCGACGCGGACCGCAAGTTCATTACAAGAGCGTATTTGTGCTTAATTCAAAGACGGCTATCTAAAAATTGGTTTTTTTTGCAGGGTCCTGCCTTAGCCGACTCAGGGCACGTACAAGACAACACGAATAAGAACACACACTCTACGCGTCTGAATACAGGGGATAAGTAGATTCCGGTCAGTTCATTAATCCAGCACGGCATAGTTGAGACTATCCACGAACCAATCGTCGCCCCAGCGGAGTCGGACACAGCTTCCCTACACTACTTTGGTCGCATCCACGACGTCTTCGCCATTGTACTTTGATTGGATCAACCCCACAGGTAGTGGCGAATCAGCCTTACAGTCTCCATAACAGGGCCGATACCTACAGGAAACATATGTCTTGAAGACCCGACAGGTTGCCTGGTGGGTGTTTAGATGTGGACCCGAGCGCATACTGGTCAAGGCCACACTGCCATTGCGGCGTAGTAAGCGGGTCCAGTCCAGGGGCACCAACCAGAGGGGATGCTGGTCAGTACGGTGTTGCTTCTCACTCTTGACTCCATTCTCGCTCATCCCGTTTCGTCGAGCCGAACTGATGCGAAGCCGGGATGGGGTCCCCTTGCAATTAGCGCCATGCCTAATTGGCTAGCAGACTCGACTGCGACCTAACATCCCCGGCGTCACCATGGCGTAAGCCGCTGCTGATCTGTCTCCAGATATGAGGCCCACTAGTCTATGGATGGGCCAAATGGTGGTCCGCGAAATCCAGCTAGTGGAGTGTGCGGTGCAGGCGAGACGGCCCGAGCGAATGCGTAACAATAAGCAGATGCGACAACGACGGTGCTTAAAATGCACATTCACTTTCCCATCAATTTGCGTGCTTACACTCCAGAGTGAGCGACCCGCTACTAAGTCCTGGAGACCA
seq00026   AGAACGTAGAATACCTGAGAGAACTACTGCTAGCGTAGGTCACCTGCGAATGCATTAAGTTTTAACACCGGAGGGACGTTCGTTAGATGCATGCTCATTTTATACAAGCGGTACGGGTCGCCGGCCCGCGCGCTGGGGCGATCTAGGGTCGGAACATTCGCCGTGAAGCAGGCGGCCGCCGAAACAGTACTCGCGATCTTACTCCGACCTACTTTTCAGCTATCTCCGCTAGCCTGTTAGTCGATGCGTCTTAAGGCCACGCGAAGCAGCTGTTTACCTGGCTTATGTAGAAGGATGTTACCAAGTCTCGTAACAGGCGAGTCCGACTGTGGGGGCCGAATCTGAGAGGATATGTAGATAACGACCGGGCTCTGTTCGGTGCGACGTTCTCTTTACCTGGAGGCTGCGGGAAAGCACGCCCATAACAATACACACTCTCGCCGGTCTTGAGATAAACAGCGTGGCCCCGTTTGCAATTGAATGATTAGGAGAGACGATCATGCACACAGTAATTAGACGATCCCAATGCTTTATATATAACTGTCCGTATGAAGATAGTAGTCCCCGCTAGCGCTATGCATGCAGGACGGAACCCGCCGAGGCCTTCACCGTTTACCCCATTGTGACAACGGTTGTAGCTATATCGACTGGCAATGGTTTCTGAACTCCAACAAAGGGATACGTCCTAGAGCGGGCTGCGAACAGCTGTCGCCCGCTTCAGAAGACGAAACTCCAAAACCCTCTTGAAGTAAGAACAGACCGTGACGTGCGAAAACCCATACAATTTACACCGGGGTTGTTATCTCCATATGACGGGGCTTCTAGGTTAGAATCCTTGCATTATCTGATAAGGCACATAGTGAATTTTGAAACAGCGTTGGACATAAAGAGATAACTGGGATACCATTAGCGGTCCGGCAAGAGCCTTTTCATTCTAACCTTCTTTATCCAACGCCGAGACAGCTGGTATTGTATCTTACACCCCTACGGTGCGGCTGTTCGCTGAAGCTGTGTTATAATACACAATCAACCACCCTCGAGCCTCCGCTATTTCGCCTTTCAACTATTACCCTCTCAATACCTAGATCCTTAAAGCTAGGGTGAGAGGAGGATGGCCCGGCATGTCTCTAGCTATAAGAGTGATGAATAGGCTAGGTCTCCTAGATTCCGGGGATCATAGCCAGAGGGCATTCGCACGGAATACATAGAAGCTCAGCGGTTGGATTTTACCATGTCCGAGTCCCACATCACGAAATGTTCCTAATCAGTACCCTCAGTTGATAATTGACGAGGCGCTGACTAATATCAGTCATCTTTATTGAGACTGAACGCGACCTAGAGGCAAACTCCTCTACCGCGCATGGGTGATCCAGCTGCGACGCGGACCGCAAGTTCATGACAAGAGCGTATTTGTGCTTAATTCAAAGACGGCTATCTAAAAATTGGTTTTTTTTGCAGGGTCCTGCCTTAGCCGACTCAGGGCACGTACAAGACAACACGAATAAGAACACAGACTCTACGCGTCTGAATACAGGGGATAAGTAGATTCCGGTCAGTTCATTAATCCAGCACGGCATAGTTGAGACTATCCACGAACCAATCGTCGCCCCAGCGGAGTCGGACACAGCTTCCCTACACTACTTTGGTCGCATCCACGACGTCTTCGCCATTGTACTTTGATTGGATCAACCCCACAGGTAGTGGCGAATCAGCCTTGCAGTCTCCATAACAGGGCCGATACCTACAGGAAACATATGTCTTGAAGTCCCGACAGGTTGCCTGGTGGGTGTTTAGATGTGGACCCGAGCGCATACTGGTCAAGGCCACACTGCCATTGCGGCGTAGTAAGCGGGTCCAGTCCAGGGGCACCAACCAGAGGGGATGCTGGTCAGTACGGTGTTGCTTCTCACTCTTGACTCCATTCTCGCTCATCCCGTTTCGTCGAGCCGAACTGATGCGAAGCCGGGATGGGGTCCCCTTGCAATTAGCGCCATGCCTAATTGGCTAGCAGACTCGACTGCGACCTAACATCCCCGGCGTCACCATGGCGTAAGCCGCTGCTGATCTGTCTCCAGATATGAGGCCCACTAGTCTATGGATGGGCCAAATGGTGGTCCGCGAAATCCAGCTAGTGGAGTGTGCGGTGCAGGCGAGACGGCCCGAGCGAATGCGTAACAATAAGCAGATGCGACAACGACGGTGCTTAAAATGCACATTCACTTTCCCATCAATTTGCGTGCTTACACTCCAGAGTGAGCGACCCGCTACTAAGTCCTGGAGACGA
seq00027   AGAACGTAGAATACCTGAGAGAACTACTGCTAGCGTAGGTCACCTGCGAATGCATTAAGTTTTAACACCGGAGGGACGTTCGTTAGATGCATGCTCATTTTATACAAGCGGTACGGGTCGCCGGCCCGCGCGCTGGGGCGATCTAGGGTCGGAACATTCGCCGTGAAGCAGGCGGCCGCCGAAACAGTACTCGCGATCTTACTCCGACCTACTTTTCAGCTATCTCCGCTAGCCTGTTAGTCGATGCGTCTTAAGGCCACGCGAAGCAGCTGTTTACCTGGCTTATGTAGAAGGATGTTACCAAGTCTCGTAACAGGCGAGTCCGACTGTGGGGGCCGAATCTGAGAGGATATGTAGATAACGACCGGGCTCTGTTCGGTGCGACGTTCTCTTTACCTGGAGGCTGCGGGAAAGCACGCCCATAACAATACACACTCTCGCCGGTCTTGAGATAAACAGCGTGGCCCCGTTTGCAATTGAATGATTAGGAGAGACGATCATGCACACAGTAATTAGACGATCCCAATGCTTTATATATAACTGTCCGTATGAAGATAGTAGTCCCCGCTAGCGCTATGCATGCAGGACGGAACCCGCCGAGGCCTTCACCGTTTACCCCATTGTGACAACGGTTGTAGCTATATCGACTGGCAATGGTTTCTGAACTCCAACAAAGGGATACGTCCTAGAGCGGGCTGCGAACAGCTGTCGCCCGCTTCAGAAGACGAAACTCCAAAACCCTCTTGAAGTAAGAACAGACCGTGACGTGCGAAAACCCATACAATTTACACCGGGGTTGTTATCTCCATATGACGGGGCTTCTAGGTTAGAATCCTTGCATTATCTGATAAGGCACATAGTGAATTTTGAAACAGCGTTGGACATAAAGAGATAACTGGGATACCATTAGCGGTCCGGCAAGAGCCTTTTCATTCTAACCTTCTTTATCCAACGCCGAGACTGCTGGTATTGTATCTTACACCCCTACGGTGCGGCTGTTCGCTGAAGCTGTGTTATAATACACAATCAACCACCCTCGAGCCTCCGCTATTTCGCCTTTCAACTATTACCCTCTCAATACCTAGATCCTTAAAGCTAGGGTGAGAGGAGGATGGCCCGGCATGTCTCTAGCTATAAGAGTGATGAATAGGCTAGGTCTCCTAGATTCCGGGGATCATAGCCAGAGGGCATTCGCACGGAATACATAGAAGCTCAGCGGTTGGATTTTACCATGTCCGAGTCCCACATCACGAAATGTTCCTAATCAGTACCCTCAGTTGATAATTGACGAGGCGCTGACTAATATCAGTCATCTTTATTGAGACTGAACGCGACCTAGAGGCAAACTCCTCTACCGCGCATGGGTGATCCAGCTGCGACGCGGACCGCAAGTTCATGACAAGAGCGTATTTGTGCTTAATTCAAAGACGGCTATCTAAAAATTGGTTTTTTTTGCAGGGTCCTGCCTTAGCCGACTCAGGGCACGTACAAGACAACACGAATAAGAACACAGACTCTACGCGTCTGAATACAGGGGATAAGTAGATTCCGGTCAGTTCATTAATCCAGCACGGCATAGTTGAGACTATCCACGAACCAATCGTCGCCCCAGCGGAGTCGGACACAGCTTCCCTACACTACTTTGGTCGCATCCACGACGTCTTCGCCATTGTACTTTGATTGGATCAACCCCACAGGTAGTGGCGAATCAGCCTTACAGTCTCCATAACAGGGCCGATACCTACAGGAAACATATGTCTTGAAGACCCGACAGGTTGCCTGGTGGGTGTTTAGATGTGGACCCGAGCGCATACTGGTCAAGGCCACACTGCCATTGCGGCGTAGTAAGCGGGTCCAGTCCAGGGGCACCAACCAGAGGGGATGCTGGTCAGTACGGTGTTGCTTCTCACTCTTGACTCCATTCTCGCTCATCCCGTTTCGTCGAGCCGAACTGATGCGAAGCCGGGATGGGGTCCCCTTGCAATTAGCGCCATGCCTAATTGGCTAGCAGACTCGACTGCGACCTAACATCCCCGGCGTCACCATGGCGTAAGCCGCTGCTGATCTGTCTCCAGATATGAGGCCCACTAGTCTATGGATGGGCCAAATGGTGGTCCGCGAAATCCAGCTAGTGGAGTGTGCGGTGCAGGCGAGACGGCCCGAGCGAATGCGTAACAATAAGCAGATGCGACAACGACGGTGCTTAAAATGCACATTCACTTTCCCATCAATTTGCGTGCTTACACTCCAGAGTGAGCGACCCGCTACTAAGTCCTGGAGACGA
seq00028   AGAACGTAGAATACCTGAGAGAACTACTGCTAGCGTAGGTCACCTGCGAATGCATTAAGTTTTAACACCGGAGGGACGTTCGTTAGATGCATGCTCATTTTATACAAGCGGTACGGGTCGCCGGCCCGCGCGCTGGGGCGATCTAGGGTCGGAACATTCGCCGTGAAGCAGGCGGCCGCCGAAACAGTACTCGCGATCTTACTCCGACCTACTTTTCAGCTATCTCCGCTAGCCTGTTAGTCGATGCGTCTTAAGGCCACGCGAAGCAGCTGTTTACCTGGCTTATGTAGAAGGATGTTACCAAGTCTCGTAACAGGCGAGTCCGACTGTGGGGGCCGAATCTGAGAGGATATGTAGATAACGACCGGGCTCTGTTCGGTGCGACGTTCTCTTTACCTGGAGGCTGCGGGAAAGCACGCCCATAACAATACACACTCTCGCCGGTCTTGAGATAAACAGCGTGGCCCCGTTTGCAATTGAATGATTAGGAGAGACGATCATGCACACAGTAATTAGACGATCCCAATGCTTTATATATAACTGTCCGTATGAAGATAGTAGTCCCCGCTAGCGCTATGCATGCAGGACGGAACCCGCCGAGGCCTTCACCGTTTACCCCATTGTGACAACGGTTGTAGCTATATCGACTGGCAATGGTTTCTGAACTCCAACAAAGGGATACGTCCTAGAGCGGGCTGCGAACAGCTGTCGCCCGCTTCAGAAGACGAAACTCCAAAACCCTCTTGAAGTAAGAACAGACCGTGACGTGCGAAAACCCATACAATTTACACCGGGGTTGTTATCTCCATATGACGGGGCTTCTAGGTTAGAATCCTTGCATTATCTGATAAGGCACATAGTGAATTTTGAAACAGCGTTGGACATAAAGAGATAACTGGGATACCATTAGCGGTCCGGCAAGAGCCTTTTCATTCTAACCTTCTTTATCCAACGCCGAGACAGCTGGTATTGTATCTTACACCCCTACGGTGCGGCTGTTCGCTGAAGCTGTGTTATAATACACAATCAACCACCCTCGAGCCTCCGCTATTTCGCCTTTCAACTATTACCCTCTCAATACCTAGATCCTTAAAGCTAGGGTGAGAGGAGGATGGCCCGGCATGTCTCTAGCTATAAGAGTGATGAATAGGCTAGGTCTCCTAGATTCCGGGGATCATAGCCAGAGGGCATTCGCACGGAATACATAGAAGCTCAGCGGTTGGATTTTACCATGTCCGAGTCCCACATCACGAAATGTTCCTAATCAGTACCCTCAGTTGATAATTGACGAGGCGCTGACTAATATCAGTCATCTTTATTGAGACTGAACGCGACCTAGAGGCAAACTCCTCTACCGCGCATGGGTGATCCAGCTGCGACGCGGACCGCCAGTTCATGACAAGAGCGTATTTGTGCTTAATTCAAAGACGGCTATCTAAAAATTGGTTTTTTTTGCAGGGTCCTGCCTTAGCCGACTCAGGGCACGTACAAGACAACACGAATAAGAACACAGACTCTACGCGTCTGAATACAGGGGATAAGTAGATTCCGGTCAGTTCATTAATCCAGCACGGCATAGTTGAGACTATCCACGAACCAATCGTCGCCCCAGCGGAGTCGGACACAGCTTCCCTACACTACTTTGGTCGCATCCACGACGTCTTCGCCATTGTACTTTGATTGGATCAACCCCACAGGTAGTGGCGAATCAGCCTTACAGTCTCCATAACAGGGCCGATACCTACAGGAAACATATGTCTTGAAGTCCCGACAGGTTGCCTGGTGGGTGTTTAGATGTGGACCCGAGCGCATACTGGTCAAGGCCACACTGCCATTGCGGCGTAGTAAGCGGGTCCAGTCCAGGGGCACCAACCAGAGGGGATGCTGGTCAGTACGGTGTTGCTTCTCACTCTTGACTCCATTCTCGCTCATCCCGTTTCGTCGAGCCGAACTGATGCGAAGCCGGGATGGGGTCCCCTTGCAATTAGCGCCATGCCTAATTGGCTAGCAGACTCGACTGCGACCTAACATCCCCGGCGTCACCATGGCGTAAGCCGCTGCTGATCTGTCTCCAGATATGAGGCCCACTAGTCTATGGATGGGCCAAATGGTGGTCCGCGAAATCCAGCTAGTGGAGTGTGCGGTGCAGGCGAGACGGCCCGAGCGAATGCGTAACAATAAGCAGATGCGACAACGACGGTGCTTAAAATGCACATTCACTTTCCCATCAATTTGCGTGCTTACACTCCAGAGTGAGCGACCCGCTACTAAGTCCTGGAGACGA
seq00029   AGAACGTAGAATACCTGAGAGAACTACTGCTAGCGTAGGTCACCTGCGAATGCATTAAGTTTTAACACCGGAGGGACGTTCGTTAGATGCATGCTCATTTTATACAAGCGGTACGGGTCGCCGGCCCGCGCGCTGGGGCGATCTAGGGTCGGAACATTCGCCGTGAAGCAGGCGGCCGCCGAAACAGTACTCGCGATCTTACTCCGACCTACTTTTCAGCTATCTCCGCTAGCCTGTTAGTCGATGCGTCTTAAGGCCACGCGAAGCAGCTGTTTACCTGGCTTATGTAGAAGGATGTTACCAAGTCTCGTAACAGGCGAGTCCGACTGTGGGGGCCGAATCTGAGAGGATATGTAGATAACGACCGGGCTCTGTTCGGTGCGACGTTCTCTTTACCTGGAGGCTGCGGGAAAGCACGCCCATAACAATACACACTCTCGCCGGTCTTGAGATAAACAGCGTGGCCCCGTTTGCAATTGAATGATTAGGAGAGACGATCATGCACACAGTAATTAGACGATCCCAATGCTTTATATATAACTGTCCGTATGAAGATAGTAGTCCCCGCTAGCGCTATGCATGCAGGACGGAACCCGCCGAGGCCTTCACCGTTTACCCCATTGTGACAACGGTTGTAGCTATATCGACTGGCAATGGTTTCTGAACTCCAACAAAGGGATACGTCCTAGAGCGGGCTGCGAACAGCTGTCGCCCGCTTCAGAAGACGAAACTCCAAAACCCTCTTGAAGTAAGAACAGACCGTGACGTGCGAAAACCCATACAATTTACACCGGGGTTGTTATCTCCATATGACGGGGCTTCTAGGTTAGAATCCTTGCATTATCTGATAAGGCACATAGTGAATTTTGAAACAGCGTTGGACATAAAGAGATAACTGGGATACCATTAGCGGTCCGGCAAGAGCCTTTTCATTCTAACCTTCTTTATCCAACGCCGAGACAGCTGGTATTGTATCTTACACCCCTACGGTGCGGCTGTTCGCTGAAGCTGTGTTATAATACACAATCAACCACCCTCGAGCCTCCGCTATTTCGCCTTTCAACTATTACCCTCTCAATACCTAGATCCTTAAAGCTAGGGTGAGAGGAGGATGGCCCGGCATGTCTCTAGCTATAAGAGTGATGAATAGGCTAGGTCTCCTAGATTCCGGGGATCATAGCCAGAGGGCATTCGCACGGAATACATAGAAGCTCAGCGGTTGGATTTTACCATGTCCGAGTCCCACATCACGAAATGTTCCTAATCAGTACCCTCAGTTGATAATTGACGAGGCGCTGACTAATATCAGTCATCTTTATTGAGACTGAACGCGACCTAGAGGCAAACTCCTCTACCGCGCATGGGTGATCCAGCTGCGACGCGGACCGCCAGTTCATGACAAGAGCGTATTTGTGCTTAATTCAAAGACGGCTATCTAAAAATTGGTTTTTTTTGCAGGGTCCTGCCTTAGCCGACTCAGGGCACGTACAAGACAACACGAATAAGAACACAGACTCTACGCGTCTGAATACAGGGGATAAGTAGATTCCGGTCAGTTCATTAATCCAGCACGGCATAGTTGAGACTATCCACGAACCAATCGTCGCCCCAGCGGAGTCGGACACAGCTTCCCTACACTACTTTGGTCGCATCCACGACGTCTTCGCCATTGTACTTTGATTGGATCAACCCCACAGGTAGTGGCGAATCAGCCTTACAGTCTCCATAACAGGGCCGATACCTACAGGAAACATATGTCTTGAAGTCCCGACAGGTTGCCTGGTGGGTGTTTAGATGTGGACCCGAGCGCATACTGGTCAAGGCCACACTGCCATTGCGGCGTAGTAAGCGGGTCCAGTCCAGGGGCACCAACCAGAGGGGATGCTGGTCAGTACGGTGTTGCTTCTCACTCTTGACTCCATTCTCGCTCATCCCGTTTCGTCGAGCCGAACTGATGCGAAGCCGGGATGGGGTCCCCTTGCAATTAGCGCCATGCCTAATTGGCTAGCAGACTCGACTGCGACCTAACATCCCCGGCGTCACCATGGCGTAAGCCGCTGCTGATCTGTCTCCAGATATGAGGCCCACTAGTCTATGGATGGGCCAAATGGTGGTCCGCGAAATCCAGCTAGTGGAGTGTGCGGTGCAGGCGAGACGGCCCGAGCGAATGCGTAACAATAAGCAGATGCGACAACGACGGTGCTTAAAATGCACATTCACTTTCCCATCAATTTGCGTGCTTACACTCCAGAGTGAGCGACCCGCTACTAAGTCCTGGAGACGA
seq00030   AGAACGTAGAATACCTGAGAGAACTACTGCTAGCGTAGGTCACCTGCGAATGCATTAAGTTTTAACACCGGAGGGACGTTCGTTAGATGCATGCTCATTTTATACAAGCGGTACGGGTCGCCGGCCCGCGCGCTGGGGCGATCTAGGGTCGGAACATTCGCCGTGAAGCAGGCGGCCGCCGAAACAGTACTCGCGATCTTACTCCGACCTACTTTTCAGCTATCTCCGCTAGCCTGTTAGTCGATGCGTCTTAAGGCCACGCGAAGCAGCTGTTTACCTGGCTTATGTAGAAGGATGTTACCAAGTCTCGTAACAGGCGAGTCCGACTGTGGGGGCCGAATCTGAGAGGATATGTAGATAACGACCGGGCTCTGTTCGGTGCGACGTTCTCTTTACCTGGAGGCTGCGGGAAAGCACGCCCATAACAATACACACTCTCGCCGGTCTTGAGATAAACAGCGTGGCCCCGTTTGCAATTGAATGATTAGGAGAGACGATCATGCACACAGTAATTAGACGATCCCAATGCTTTATATATAACTGTCCGTATGAAGATAGTAGTCCCCGCTAGCGCTATGCATGCAGGACGGAACCCGCCGAGGCCTTCACCGTTTACCCCATTGTGACAACGGTTGTAGCTATATCGACTGGCAATGGTTTCTGAACTCCAACAAAGGGATACGTCCTAGAGCGGGCTGCGAACAGCTGTCGCCCGCTTCAGAAGACGAAACTCCAAAACCCTCTTGAAGTAAGAACAGACCGTGACGTGCGAAAACCCATACAATTTACACCGGGGTTGTTATCTCCATATGACGGGGCTTCTAGGTTAGAATCCTTGCATTATCTGATAAGGCACATAGTGAATTTTGAAACAGCGTTGGACATAAAGAGATAACTGGGATACCATTAGCGGTCCGGCAAGAGCCTTTTCATTCTAACCTTCTTTATCCAACGCCGAGACAGCTGGTATTGTATCTTACACCCCTACGGTGCGGCTGTTCGCTGAAGCTGTGTTATAATACACAATCAACCACCCTCGAGCCTCCGCTATTTCGCCTTTCAACTATTACCCTCTCAATACCTAGATCCTTAAAGCTAGGGTGAGAGGAGGATGGCCCGGCATGTCTCTAGCTATAAGAGTGATGAATAGGCTAGGTCTCCTAGATTCCGGGGATCATAGCCAGAGGGCATTCGCACGGAATACATAGAAGCTCAGCGGTTGGATTTTACCATGTCCGAGTCCCACATCACGAAATGTTCCTAATCAGTACCCTCAGTTGATAATTGACGAGGCGCTGACTAATATCAGTCATCTTTATTGAGACTGAACGCGACCTAGAGGCAAACTCCTCTACCGCGCATGGGTGATCCAGCTGCGACGCGGACCGCAAGTTCATGACAAGAGCGTATTTGTGCTTAATTCAAAGACGGCTATCTAAAAATTGGTTTTTTTTGCAGGGTCCTGCCTTAGCCGACTCAGGGCACGTACAAGACAACACGAATAAGAACACAGACTCTACGCGTCTGAATACAGGGGATAAGTAGATTCCGGTCAGTTCATTAATCCAGCACGGCATAGTTGAGACTATCCACGAACCAATCGTCGCCCCAGCGGAGTCGGACACAGCTTCCCTACACTACTTTGGTCGCATCCACGACGTCTTCGCCATTGTACTTTGATTGGATCAACCCCACAGGTAGTGGCGAATCAGCCTTGCAGTCTCCATAACAGGGCCGATACCTACAGGAAACATATGTCTTGAAGTCCCGACAGGTTGCCTGGTGGGTGTTTAGATGTGGACCCGAGCGCATACTGGTCAAGGCCACACTGCCATTGCGGCGTAGTAAGCGGGTCCAGTCCAGGGGCACCAACCAGAGGGGATGCTGGTCAGTACGGTGTTGCTTCTCACTCTTGACTCCATTCTCGCTCATCCCGTTTCGTCGAGCCGAACTGATGCGAAGCCGGGATGGGGTCCCCTTGCAATTAGCGCCATGCCTAATTGGCTAGCAGACTCGACTGCGACCTAACATCCCCGGCGTCACCATGGCGTAAGCCGCTGCTGATCTGTCTCCAGATATGAGGCCCACTAGTCTATGGATGGGCCAAATGGTGGTCCGCGAAATCCAGCTAGTGGAGTGTGCGGTGCAGGCGAGACGGCCCGAGCGAATGCGTAACAATAAGCAGATGCGACAACGACGGTGCTTAAAATGCACATTCACTTTCCCATCAATTTGCGTGCTTACACTCCAGAGTGAGCGACCCGCTACTAAGTCCTGGAGACGA
seq00031   AGAACGTAGAATACCTGAGAGAACTACTGCTAGCGTAGGTCACCTGCGAATGCATTAAGTTTTAACACCGGAGGGACGTTCGTTAGATGCATGCTCATTTTATACAAGCGGTACGGGTCGCCGGCCCGCGCGCTGGGGCGATCTAGGGTCGGAACATTCGCCGTGAAGCAGGCGGCCGCCGAAACAGTACTCGCGATCTTACTCCGACCTACTTTTCAGCTATCTCCGCTAGCCTGTTAGTCGATGCGTCTTAAGGCCACGCGAAGCAGCTGTTTACCTGGCTTATGTAGAAGGATGTTACCAAGTCTCGTAACAGGCGAGTCCGACTGTGGGGGCCGAATCTGAGAGGATATGTAGATAACGACCGGGCTCTGTTCGGTGCGACGTTCTCTTTACCTGGAGGCTGCGGGAAAGCACGCCCATAACAATACACACTCTCGCCGGTCTTGAGATAAACAGCGTGGCCCCGTTTGCAATTGAATGATTAGGAGAGACGATCATGCACACAGTAATTAGACGATCCCAATGCTTTATATATAACTGTCCGTATGAAGATAGTAGTCCCCGCTAGCGCTATGCATGCAGGACGGAACCCGCCGAGGCCTTCACCGTTTACCCCATTGTGACAACGGTTGTAGCTATATCGACTGGCAATGGTTTCTGAACTCCAACAAAGGGATACGTCCTAGAGCGGGCTGCGAACAGCTGTCGCCCGCTTCAGAAGACGAAACTCCAAAACCCTCTTGAAGTAAGAACAGACCGTGACGTGCGAAAACCCATACAATTTACACCGGGGTTGTTATCTCCATATGACGGGGCTTCTAGGTTAGAATCCTTGCATTATCTGATAAGGCACATAGTGAATTTTGAAACAGCGTTGGACATAAAGAGATAACTGGGATACCATTAGCGGTCCGGCAAGAGCCTTTTCATTCTAACCTTCTTTATCCAACGCCGAGACAGCTGGTATTGTATCTTACACCCCTACGGTGCGGCTGTTCGCTGAAGCTGTGTTATAATACACAATCAACCACCCTCGAGCCTCCGCTATTTCGCCTTTCAACTATTACCCTCTCAATACCTAGATCCTTAAAGCTAGGGTGAGAGGAGGATGGCCCGGCATGTCTCTAGCTATAAGAGTGATGAATAGGCTAGGTCTCCTAGATTCCGGGGATCATAGCCAGAGGGCATTCGCACGGAATACATAGAAGCTCAGCGGTTGGATTTTACCATGTCCGAGTCCCACATCACGAAATGTTCCTAATCAGTACCCTCAGTTGATAATTGACGAGGCGCTGACTAATATCAGTCATCTTTATTGAGACTGAACGCGACCTAGAGGCAAACTCCTCTACCGCGCATGGGTGATCCAGCTGCGACGCGGACCGCAAGTTCATGACAAGAGCGTATTTGTGCTTAATTCAAAGACGGCTATCTAAAAATTGGTTTTTTTTGCAGGGTCCTGCCTTAGCCGACTCAGGGCACGTACAAGACAACACGAATAAGAACACAGACTCTACGCGTCTGAATACAGGGGATAAGTAGATTCCGGTCAGTTCATTAATCCAGCACGGCATAGTTGAGACTATCCACGAACCAATCGTCGCCCCAGCGGAGTCGGACACAGCTTCCCTACACTACTTTGGTCGCATCCACGACGTCTTCGCCATTGTACTTTGATTGGATCAACCCCACAGGTAGTGGCGAATCAGCCTTACAGTCTCCATAACAGGGCCGATACCTACAGGAAACATATGTCTTGAAGTCCCGACAGGTTGCCTGGTGGGTGTTTAGATGTGGACCCGAGCGCATACTGGTCAAGGCCACACTGCCATTGCGGCGTAGTAAGCGGGTCCAGTCCAGGGGCACCAACCAGAGGGGATGCTGGTCAGTACGGTGTTGCTTCTCACTCTTGACTCCATTCTCGCTCATCCCGTTTCGTCGAGCCGAACTGATGCGAAGCCGGGATGGGGTCCCCTTGCAATTAGCGCCATGCCTAATTGGCTAGCAGACTCGACTGCGACCTAACATCCCCGGCGTCACCATGGCGTAAGCCGCTGCTGATCTGTCTCCAGATATGAGGCCCACTAGTCTATGGATGGGCCAAATGGTGGTCCGCGAAATCCAGCTAGTGGAGTGTGCGGTGCAGGCGAGACGGCCCGAGCGAATGCGTAACAATAAGCAGATGCGACAACGACGGTGCTTAAAATGCACATTCACTTTCCCATCAATTTGCGTGCTTACACTCCAGAGTGAGCGACCCGCTACTAAGTCCTGGAGACCA
seq00032   AGAACGTAGAATACCTGAGAGAACTACTGCTAGCGTAGGTCACCTGCGAATGCATTAAGTTTTAACACCGGAGGGACGTTCGTTAGATGCATGCTCATTTTATACAAGCGGTACGGGTCGCCGGCCCGCGCGCTGGGGCGATCTAGGGTCGGAACATTCGCCGTGAAGCAGGCGGCCGCCGAAACAGTACTCGCGATCTTACTCCGACCTACTTTTCAGCTATCTCCGCTAGCCTGTTAGTCGATGCGTCTTAAGGCCACGCGAAGCAGCTGTTTACCTGGCTTATGTAGAAGGATGTTACCAAGTCTCGTAACAGGCGAGTCCGACTGTGGGGGCCGAATCTGAGAGGATATGTAGATAACGACCGGGCTCTGTTCGGTGCGACGTTCTCTTTACCTGGAGGCTGCGGGAAAGCACGCCCATAACAATACACACTCTCGCCGGTCTTGAGATAAACAGCGTGGCCCCGTTTGCAATTGAATGATTAGGAGAGACGATCATGCACACAGTAATTAGACGATCCCAATGCTTTATATATAACTGTCCGTATGAAGATAGTAGTCCCCGCTAGCGCTATGCATGCAGGACGGAACCCGCCGAGGCCTTCACCGTTTACCCCATTGTGACAACGGTTGTAGCTATATCGACTGGCAATGGTTTCTGAACTCCAACAAAGGGATACGTCCTAGAGCGGGCTGCGAACAGCTGTCGCCCGCTTCAGAAGACGAAACTCCAAAACCCTCTTGAAGTAAGAACAGACCGTGACGTGCGAAAACCCATACAATTTACACCGGGGTTGTTATCTCCATATGACGGGGCTTCTAGGTTAGAATCCTTGCATTATCTGATAAGGCACATAGTGAATTTTGAAACAGCGTTGGACATAAAGAGATAACTGGGATACCATTAGCGGTCCGGCAAGAGCCTTTTCATTCTAACCTTCTTTATCCAACGCCGAGACTGCTGGTATTGTATCTTACACCCCTACGGTGCGGCTGTTCGCTGAAGCTGTGTTATAATACACAATCAACCACCCTCGAGCCTCCGCTATTTCGCCTTTCAACTATTACCCTCTCAATACCTAGATCCTTAAAGCTAGGGTGAGAGGAGGATGGCCCGGCATGTCTCTAGCTATAAGAGTGATGAATAGGCTAGGTCTCCTAGATTCCGGGGATCATAGCCAGAGGGCATTCGCACGGAATACATAGAAGCTCAGCGGTTGGATTTTACCATGTCCGAGTCCCACATCACGAAATGTTCCTAATCAGTACCCTCAGTTGATAATTGACGAGGCGCTGACTAATATCAGTCATCTTTATTGAGACTGAACGCGACCTAGAGGCAAACTCCTCTACCGCGCATGGGTGATCCAGCTGCGACGCGGACCGCAAGTTCATGACAAGAGCGTATTTGTGCTTAATTCAAAGACGGCTATCTAAAAATTGGTTTTTTTTGCAGGGTCCTGCCTTAGCCGACTCAGGGCACGTACAAGACAACACGAATAAGAACACAGACTCTACGCGTCTGAATACAGGGGATAAGTAGATTCCGGTCAGTTCATTAATCCAGCACGGCATAGTTGAGACTATCCACGAACCAATCGTCGCCCCAGCGGAGTCGGACACAGCTTCCCTACACTACTTTGGTCGCATCCACGACGTCTTCGCCATTGTACTTTGATTGGATCAACCCCACAGGTAGTGGCGAATCAGCCTTACAGTCTCCATAACAGGGCCGATACCTACAGGAAACATATGTCTTGAAGACCCGACAGGTTGCCTGGTGGGTGTTTAGATGTGGACCCGAGCGCATACTGGTCAAGGCCACACTGCCATTGCGGCGTAGTAAGCGGGTCCAGTCCAGGGGCACCAACCAGAGGGGATGCTGGTCAGTACGGTGTTGCTTCTCACTCTTGACTCCATTCTCGCTCATCCCGTTTCGTCGAGCCGAACTGATGCGAAGCCGGGATGGGGTCCCCTTGCAATTAGCGCCATGCCTAATTGGCTAGCAGACTCGACTGCGACCTAACATCCCCGGCGTCACCATGGCGTAAGCCGCTGCTGATCTGTCTCCAGATATGAGGCCCACTAGTCTATGGATGGGCCAAATGGTGGTCCGCGAAATCCAGCTAGTGGAGTGTGCGGTGCAGGCGAGACGGCCCGAGCGAATGCGTAACAATAAGCAGATGCGACAACGACGGTGCTTAAAATGCACATTCACTTTCCCATCAATTTGCGTGCTTACACTCCAGAGTGAGCGACCCGCTACTAAGTCCTGGAGACGA
seq00033   AGAACGTAGAATACCTGAGAGAACTACTGCTAGCGTAGGTCACCTGCGAATGCATTAAGTTTTAACACCGGAGGGACGTTCGTTAGATGCATGCTCATTTTATACAAGCGGTACGGGTCGCCGGCCCGCGCGCTGGGGCGATCTAGGGTCGGAACATTCGCCGTGAAGCAGGCGGCCGCCGAAACAGTACTCGCGATCTTACTCCGACCTACTTTTCAGCTATCTCCGCTAGCCTGTTAGTCGATGCGTCTTAAGGCCACGCGAAGCAGCTGTTTACCTGGCTTATGTAGAAGGATGTTACCAAGTCTCGTAACAGGCGAGTCCGACTGTGGGGGCCGAATCTGAGAGGATATGTAGATAACGACCGGGCTCTGTTCGGTGCGACGTTCTCTTTACCTGGAGGCTGCGGGAAAGCACGCCCATAACAATACACACTCTCGCCGGTCTTGAGATAAACAGCGTGGCCCCGTTTGCAATTGAATGATTAGGAGAGACGATCATGCACACAGTAATTAGACGATCCCAATGCTTTATATATAACTGTCCGTATGAAGATAGTAGTCCCCGCTAGCGCTATGCATGCAGGACGGAACCCGCCGAGGCCTTCACCGTTTACCCCATTGTGACAACGGTTGTAGCTATATCGACTGGCAATGGTTTCTGAACTCCAACAAAGGGATACGTCCTAGAGCGGGCTGCGAACAGCTGTCGCCCGCTTCAGAAGACGAAACTCCAAAACCCTCTTGAAGTAAGAACAGACCGTGACGTGCGAAAACCCATACAATTTACACCGGGGTTGTTATCTCCATATGACGGGGCTTCTAGGTTAGAATCCTTGCATTATCTGATAAGGCACATAGTGAATTTTGAAACAGCGTTGGACATAAAGAGATAACTGGGATACCATTAGCGGTCCGGCAAGAGCCTTTTCATTCTAACCTTCTTTATCCAACGCCGAGACAGCTGGTATTGTATCTTACACCCCTACGGTGCGGCTGTTCGCTGAAGCTGTGTTATAATACACAATCAACCACCCTCGAGCCTCCGCTATTTCGCCTTTCAACTATTACCCTCTCAATACCTAGATCCTTAAAGCTAGGGTGAGAGGAGGATGGCCCGGCATGTCTCTAGCTATAAGAGTGATGAATAGGCTAGGTCTCCTAGATTCCGGGGATCATAGCCAGAGGGCATTCGCACGGAATACATAGAAGCTCAGCGGTTGGATTTTACCATGTCCGAGTCCCACATCACGAAATGTTCCTAATCAGTACCCTCAGTTGATAATTGACGAGGCGCTGACTAATATCAGTCATCTTTATTGAGACTGAACGCGACCTAGAGGCAAACTCCTCTACCGCGCATGGGTGATCCAGCTGCGACGCGGACCGCCAGTTCATGACAAGAGCGTATTTGTGCTTAATTCAAAGACGGCTATCTAAAAATTGGTTTTTTTTGCAGGGTCCTGCCTTAGCGGACTCAGGGCACGTACAAGACAACACGAATAAGAACACAGACTCTACGCGTCTGAATACAGGGGATAAGTAGATTCCGGTCAGTTCATTAATCCAGCACGGCATAGTTGAGACTATCCACGAACCAATCGTCGCCCCAGCGGAGTCGGACACAGCTTCCCTACACTACTTTGGTCGCATCCACGACGTCTTCGCCATTGTACTTTGATTGGATCAACCCCACAGGTAGTGGCGAATCAGCCTTGCAGTCTCCATAACAGGGCCGATACCTACAGGAAACATATGTCATGAAGTCCCGACAGGTTGCCTGGTGGGTGTTTAGATGTGGACCCGAGCGCATACTGGTCAAGGCCACACTGCCATTGCGGCGTAGTAAGCGGGTCCAGTCCAGGGGCACCAACCAGAGGGGATGCTGGTCAGTACGGTGTTGCTTCTCACTCTTGACTCCATTCTCGCTCATCCCGTTTCGTCGAGCCGAACTGATGCGAAGCCGGGATGGGGTCCCCTTGCAATTAGCGCCATGCCTAATTGGCTAGCAGACTCGACTGCGACCTAACATCCCCGGCGTCACCATGGCGTAAGCCGCTGCTGATCGGTCTCCAGATATGAGGCCCACTAGTCTATGGATGGGCCAAATGGTGGTCCGCGAAATCCAGCTAGTGGAGTGTGCGGTGCAGGCGAGACGGCCCGAGCGAATGCGTAACAATAAGCAGATGCGACAACGACGGTGCTTAAAATGCACATTCACTTTCCCATCAATTTGCGTGCTTACACTCCAGAGTGAGCGACCCGCTACTAAGTCCTGGAGACGA
