# Supplementary material for: How Good Are Indirect Tests at Detecting Recombination in Human mtDNA?
Source: G3 (Bethesda). 2013 Jul 1;3(7):1095–104. doi: 10.1534/g3.113.006510 (PMC3704238; doi:10.1534/g3.113.006510)
Supplement: Supporting Information [file supp_g3.113.006510_FileS2.gz › SequenceData/mtDNA_ratehet&popgrowth/10/3rdbase/Infiles/10_81-new.txt]

33 2284
seq00001   CCTCTTCGATCTGGGAGGCAGATTCGTGGCCCGACGCTGGAGTTTCAGTCCGTTCGACGCTGTGGTCCCATAACAGAGATTCCTACGTTGTGCTTACAGCTAGCGGTCATGTGTGGTTTTACACCGTTCACGGATTATGCGTCTTCCCTGGGGAAGCTCGGTAACTACAACCTGCGCTAGGTACTACGTAGGGCGCATCCCCCAAACATGTATGTGGAGTCTAGGCTCAGGGGGGAAATTCTTCCGACTGTCACGACCAAGTCTGTCCACCCTATACCTGCACAGTTGGGGCTTGCCATCTCGGGGTAGCCTGGACGGTAATTATAGAGCCGGAAGGGAAATTAACCTGATGTACCTGGTCTCCCGGTAGTCCTTGCGCTAAGGTGCGATCCGCCCGTGTCCCCGGTAGCCCTACGGTGAGCGGTAAATTGCGGACGAAGTTCAAGTACAGGCTTTTGGCTTACTCCCCACCTTACGGGAAATGCGCTCCCTGCACGTGGATGTGTGGTCTACTTCCAGCAAGAACCAAGATTTTAAGGTAGAAATTGACCTCCCTATATGCTAGACGCATAATTGTACACGAACTAGATAAGTAACGCTCGGCTTTGGCAACCTAGGACATGGTTCTTGCCAGCATAACAGGCCGCACTTATTTCTCTTAGGGCCCTGACACCTATCCCCCTCCCTGGGAGCTGCCTTAGTGCCTCAGCTTTGCCTTGTGTCGCGCGTGCCGTTCACATGCCGCCCTCCCACGTCAACACCCGTAACGCTTTTTTTGTTTTGAGACCAAACCTATCTGCTTCCTATAAGAGCAAAAACCGTCCCCATTTGGTATCAGCAAGCCCGTTAACAACTCGAGTCGTCTGGCTATTGCAAGCGGGTCACTCGATTCAGAATGATTTACTCGTACGGACCGTTGCGAGTCAAATAAGATCGCGCTAACATCGTACCGAATTTTCGATCCAGATCACAAATCTAAGTCGTCGTGTGCACCCCCCGGGGTCTCGCCTGCTAAGATAATTCCGACATATGTAGAAAAGGGATACCTCAACCGGTCTGGATCTGATGATCACTCTTCAACTGAGTCTACCTCGCTCTGGGTGAAACCAGGATCCAAATGGTTGTCAACCTAACCTATCACTATCCAACGTGCCATTGGGCATCACAGCAGATAGTCGAGACTCAGAGCAAGACGACAATGTCGATCATGGTCCCGAGACGTCGTGCGAATTAATTTGGTGGTTTAACTCAACCGGAGGAGGCTGACCAGAACTCTCCCTTACGGTTGCCACCCTTGACAAACCAATAAGTGTGGCCAAGCTAGTTCGATCTTCTGATTACCGGCCAAACGTGCAGAAGCATTAGTAGAGGGGTTTCACAAGCATCCGTAGTAGAGTTAGGCTGGTCGGACCTTATGGGTTTCGTTTCTTCACATGATTTGTATCACCCCAGATCGGTAGCCGCTAACTGACATCGGCTACTCGCTGTACAGGAGGGTAACCCAGCGGGCGTTGACGTGATCGATATCAGGATTACCCAAGTCGTATTCTCACCGAAGTCCCAACCCAGTTGCAACTGCGCTATGCCTCACTCAGACCCGTCCCTACAGTTTCGGGGGCAGGGCTTTCTAAGAGGCAGAGTGCAACTGATGGTCTCCTTCAGCTGTTAAGCCCAGTACTAATACCTTAAAGGCGTATTTTCGTGGAACCCCCTAAACCCAGGGATCCATGGCACGATGGTATGACGGGTACGTGTCTTATACAGCTCAAGCGACCCTACTCCACCTAACTACTAGCTCATCAAGCTAGCCGGGCGAAAAATCTTACCCATTATATAACGTATGCTCCGTTCTAAATCTGGTGGCATCACTGGCTGACCAAGTTATCGCTTGTTTTCAGCCCAATTCGGCAGCGCTCCCTCAAGGTGGTCATGCCTGGAGTTCTGGCCGGCTTAGCCATCCCTGGCATTCGTCCTAACGGGCTAGATTATGAACGGTTCCCATATAGTGAGGCTGACTTACCCAGTATCCCGAACAACGTCAGACCTGCATCGTCGGTATAGTGCGGGTGACTAGCTTCTCAAGGTTCCATAAAAATCCAACAATTATCTTTGCCTAAGTCGCTTGGCATTAAGAGACATGGAGTTCGATACCTGCGAGACAAGACAGCTAGCACTCCACCAGAACGCCGGTGCTAGTTCGTGTGTCGATTCACATTCAGCAATAGAGATCTACTGACCTAGTGCAAGACCCGGCCATGAGGGCGCAGTCCGGACAGGCTAGAAG
seq00002   CCTCTTCGATCTGGGAGGCAGATTCGTGGCCCGACGCTGGAGTTTCAGTCCGTTCGACGCTGTGGTCCCATAACAGAGATTCCTACGTTGTGCTTACAGCTAGCGGTCATGTGTGGTTTTACACCGTTCACGGATTATGCGTCTTCCCTGGGGAAGCTCGGTAACTACAACCTGCGCTAGGTACTACGTAGGGCGCATCCCCCAAACATGTATGTGGAGTCTAGGCTCAGGGGGGAAATTCTTCCGACTGTCACGACCAAGTCTGTCCACCCTATACCTGCACAGTTGGGGCTTGCCATCTCGGGGTAGCGTGGACGGTAATTATAGAGCCGGAAGGGAAATTAACCTGATGTACCTGGTCTCCCGGTAGTCCTTGCGCTAAGGTGCGATCCGCCCGTGTCCCCGGTAGCCCTACGGTGAGCGGTAAATTGCGGACGAAGTTCAAGTACAGGCTTTTGGCTTACTCCCCACCTTACGGGAAATGCGCTCCCTGCACGTGGATGTGTGGTCTACTTCCAGCAAGAACCAAGATTTTAAGGTAGAAATTGACCTCCCTATATGCTAGACGCATAATTGTACACGAACTAGATAAGTAACGCTCGGCTTTGGCAACCTAGGACATGGTTCTTGCCAGCATAACAGGCCGCACTTATTTCTCTTAGGGCCCTGACACCTATCCCCCTCCCTGGGAGCTGCCTTAGTGCCTCAGCTTTGCCTTGTGTCGCGCGTGCCGTTCACATGCCGCCCTCCCACGTCAACACCCGTAACGCTTTTTTTGTTTTGAGACCAAACCTATCTGCTTCCTATAAGAGCAAAAACCGTCCCCATTTGGTATCAGCAAGCCCGTTAACAACTCGAGTCGTCTGGCTATTGCAAGCGGGTCACTCGATTCAGAATGATTTACTCGTACGGACCGTTGCGAGTCAAATAAGATCGCGCTAACATCGTACCGAATTTTCGATCCAGATCACAAATCTAAGTCGTCGTGTGCACCCCCCGGGGTCTCGCCTGCTAAGATAATTCCGACATATGTAGAAAAGGGATACCTCAACCGGTCTGGATCTGATGATCACTCTTCAACTGAGTCTACCTCGCTCTGGGTGAAACCAGGATCCAAATGGTTGTCAACCTAACCTATCACTATCCAACGTGCCATTGGGCATCACAGCAGATAGTCGAGACTCAGAGCAAGACGACAATGTCGATCATGGTCCCGAGACGTCGTGCGAATTAATTTGGTGGTTTAACTCAACCGGAGGAGGCTGACCAGAACTCTCCCTTACGGTTGCCACCCTTGACAAACCAATAAGTGTGGCCAAGCTAGTTCGATCTTCTGATTACCGGCCAAACGTGCAGAAGCATTAGTAGAGGGGTTTCACAAGCATCCGTAGTAGAGTTAGGCTGGTCGGACCTTATGGGTTTCGTTTCTTCACATGATTTGTATCACCCCAGATCGGTAGCCGCTAACTGACATCGGCTACTCGCTGTACAGGAGGGTAACCCAGCGGGCGTTGACGTGATCGATATCAGGATTACCCAAGTCGTATTCTCACCGAAGTCCCAACCCAGTTGCAACTGCGCTATGCCTCACTCAGACCCGTCCCTACAGTTTCGGGGGCAGGGCTTTCTAAGAGGCAGAGTGCAACTGATGGTCTCCTTCAGCTGTTAAGCCCAGTACTAATACCTTAAAGGCGTATTTTCGTGGAACCCCCTAAACCCAGGGATCCATGGCACGATGGTATGACGGGTACGTGTCTTATACAGCTCAAGCGACCCTACTCCACCTAACTACTAGCTCATCAAGCTAGCCGGGCGAAAAATCTTACCCATTATATAACGTATGCTCCGTTCTAAATCTGGTGGCATCACTGGCTGACCAAGTTATCGCTTGTTTTCAGCCCAATTCGGCAGCGCTCCCTCAAGGTGGTCATGCCTGGAGTTCTGGCCGGCTTAGCCATCCCTGGCATTCGTCCTAACGGGCTAGATTATGAACGGTTCCCATATAGTGAGGCTGACTTACCCAGTATCCCGAACAACGTCAGACCTGCATCGTCGGTATAGTGCGGGTGACTAGCTTCTCAAGGTTCCATAAAAATCCAACAATTATCTTTGCCTAAGTCGCTTGGCATTAAGAGACATGGAGTTCGATACCTGCGAGACAAGACAGCTAGCACTCCACCAGAACGCCGGTGCTAGTTCGTGTGTCGATTCACATTCAGCAATAGAGATCTACTGACCTAGTGCAAGACCCGGCCATGAGGGCGCAGTCCGGACAGGCTAGAAG
seq00003   CCTCTTCGATCTGGGAGGCAGATTCGTGGCCCGACGCTGGAGTTTCAGTCCGTTCGACGCTGTGGTCCCATAACAGAGATTCCTACGTTGTGCTTACAGCTAGCGGTCATGTGTGGTTTTACACCGTTCACGGATTATGCGTCTTCCCTGGGGAAGCTCGGTAACTACAACCTGCGCTAGGTACTACGTAGGGCGCATCCCCCAAACATGTATGTGGAGTCTAGGCTCAGGGGGGAAATTCTTCCGACTGTCACGACCAAGTCTGTCCACCCTATACCTGCACAGTTGGGGCTTGCCATCTCGGGGTAGCCTGGACGGTAATTATAGAGCCGGAAGGGAAATTAACCTGATGTACCTGGTCTCCCGGTAGTCCTTGCGCTAAGGTGCGATCCGCCCGTGTCCCCGGTAGCCCTACGGTGAGCGGTAAATTGCGGACGAAGTTCAAGTACAGGCTTTTGGCTTACTCCCCACCTTACGGGAAATGCGCTCCCTGCACGTGGATGTGTGGTCTACTTCCAGCAAGAACCAAGATTTTAAGGTAGAAATTGACCTCCCTATATGCTAGACGCATAATTGTACACGAACTAGATAAGTAACGCTCGGCTTTGGCAACCTAGGACATGGTTCTTGCCAGCATAACAGGCCGCACTTATTTCTCTTAGGGCCCTGACACCTATCCCCCTCCCTGGGAGCTGCCTTAGTGCCTCAGCTTTGCCTTGTGTCGCGCGTGCCGTTCACATGCCGCCCTCCCACGTCAACACCCGTAACGCTTTTTTTGTTTTGAGACCAAACCTATCTGCTTCCTATAAGAGCAAAAACCGTCCCCATTTGGTATCAGCAAGCCCGTTAACAACTCGAGTCGTCTGGCTATTGCAAGCGGGTCACTCGATTCAGAATGATTTACTCGTACGGACCGTTGCGAGTCAAATAAGATCGCGCTAACATCGTACCGAATTTTCGATCCAGATCACAAATCTAAGTCGTCGTGTGCACCCCCCGGGGTCTCGCCTGCTAAGATAATTCCGACATATGTAGAAAAGGGATACCTCAACCGGTCTGGATCTGATGATCACTCTTCAACTGAGTCTACCTCGCTCTGGGTGAAACCAGGATCCAAATGGTTGTCAACCTAACCTATCACTATCCAACGTGCCATTGGGCATCACAGCAGATAGTCGAGACTCAGAGCAAGACGACAATGTCGATCATGGTCCCGAGACGTCGTGCGAATTAATTTGGTGGTTTAACTCAACCGGAGGAGGCTGACCAGAACTCTCCCTTACGGTTGCCACCCTTGACAAACCAATAAGTGTGGCCAAGCTAGTTCGATCTTCTGATTACCGGCCAAACGTGCAGAAGCATTAGTAGAGGGGTTTCACAAGCATCCGTAGTAGAGTTAGGCTGGTCGGACCTTATGGGTTTCGTTTCTTCACATGATTTGTATCACCCCAGATCGGTAGCCGCTAACTGACATCGGCTACTCGCTGTACAGGAGGGTAACCCAGCGGGCGTTGACGTGATCGATATCAGGATTACCCAAGTCGTATTCTCACCGAAGTCCCAACCCAGTTGCAACTGCGCTATGCCTCACTCAGACCCGTCCCTACAGTTTCGGGGGCAGGGCTTTCTAAGAGGCAGAGTGCAACTGATGGTCTCCTTCAGCTGTTAAGCCCAGTACTAATACCTTAAAGGCGTATTTTCGTGGAACCCCCTAAACCCAGGGATCCATGGCACGATGGTATGACGGGTACGTGTCTTATACAGCTCAAGCGACCCTACTCCACCTAACTACTAGCTCATCAAGCTAGCCGGGCGAAAAATCTTACCCATTATATAACGTATGCTCCGTTCTAAATCTGGTGGCATCACTGGCTGACCAAGTTATCGCTTGTTTTCAGCCCAATTCGGCAGCGCTCCCTCAAGGTGGTCATGCCTGGAGTTCTGGCCGGCTTAGCCATCCCTGGCATTCGTCCTAACGGGCTAGATTATGAACGGTTCCCATATAGTGAGGCTGACTTACCCAGTATCCCGAACAACGTCAGACCTGCATCGTCGGTATAGTGCGGGTGACTAGCTTCTCAAGGTTCCATAAAAATCCAACAATTATCTTTGCCTAAGTCGCTTGGCATTAAGAGACATGGAGTTCGATACCTGCGAGACAAGACAGCTAGCACTCCACCAGAACGCCGGTGCTAGTTCGTGTGTCGATTCACATTCAGCAATAGAGATCTACTGACCTAGTGCAAGACCCGGCCATGAGGGCGCAGTCCGGACAGGCTAGAAG
seq00004   CCTCTTCGATCTGGGAGGCAGATTCGTGGCCCGACGCTGGAGTTTCAGTCCGTTCGACGCTGTGGTCCCATAACAGAGATTCCTACGTTGTGCTTACAGCTAGCGGTCATGTGTGGTTTTACACCGTTCACGGATTATGCGTCTTCCCTGGGGAAGCTCGGTAACTACAACCTGCGCTAGGTACTACGTAGGGCGCATCCCCCAAACATGTATGTGGAGTCTAGGCTCAGGGGGGAAATTCTTCCGACTGTCACGACCAAGTCTGTCCACCCTATACCTGCACAGTTGGGGCTTGCCATCTCGGGGTAGCCTGGACGGTAATTATAGAGCCGGAAGGGAAATTAACCTGATGTACCTGGTCTCCCGGTAGTCCTTGCGCTAAGGTGCGATCCGCCCGTGTCCCCGGTAGCCCTACGGTGAGCGGTAAATTGCGGACGAAGTTCAAGTACAGGCTTTTGGCTTACTCCCCACCTTACGGGAAATGCGCTCCCTGCACGTGGATGTGTGGTCTACTTCCAGCAAGAACCAAGATTTTAAGGTAGAAATTGACCTCCCTATATGCTAGACGCATAATTGTACACGAACTAGATAAGTAACGCTCGGCTTTGGCAACCTAGGACATGGTTCTTGCCAGCATAACAGGCCGCACTTATTTCTCTTAGGGCCCTGACACCTATCCCCCTCCCTGGGAGCTGCCTTAGTGCCTCAGCTTTGCCTTGTGTCGCGCGTGCCGTTCACATGCCGCCCTCCCGCGTCAACACCCGTAACGCTTTTTTTGTTTTGAGACCAAACCTATCTGCTTCCTATAAGAGCAAAAACCGTCCCCATTTGGTATCAGCAAGCCCGTTAACAACTCGAGTCGTCTGGCTATTGCAAGCGGGTCACTCGATTCAGAATGATTTACTCGTACGGACCGTTGCGAGTCAAATAAGATCGCGCTAACATCGTACCGAATTTTCGATCCAGATCACAAATCTAAGTCGTCGTGTGCACCCCCCGGGGTCTCGCCTGCTAAGATAATTCCGACATATGTAGAAAAGGGATACCTCAACCGGTCTGGATCTGATGATCACTCTTCAACTGAGTCTACCTCGCTCTGGGTGAAACCAGGATCCAAATGGTTGTCAACCTAACCTATCACTATCCAACGTGCCATTGGGCATCACAGCAGATAGTCGAGACTCAGAGCAAGACGACAATGTCGATCATGGTCCCGAGACGTCGTGCGAATTAATTTGGTGGTTTAACTCAACCGGAGGAGGCTGACCAGAACTCTCCCTTACGGTTGCCACCCTTGACAAACCAATAAGTGTGGCCAAGCTAGTTCGATCTTCTGATTACCGGCCAAACGTGCAGAAGCATTAGTAGAGGGGTTTCACAAGCATCCGTAGTAGAGTTAGGCTGGTCGGACCTTATGGGTTTCGTTTCTTCACATGATTTGTATCACCCCAGATCGGTAGCCGCTAACTGACATCGGCTACTCGCTGTACAGGAGGGTAACCCAGCGGGCGTTGACGTGATCGATATCAGGATTACCCAAGTCGTATTCTCACCGAAGTCCCAACCCAGTTGCAACTGCGCTATGCCTCACTCAGACCCGTCCCTACAGTTTCGGGGGCAGGGCTTTCTAAGAGGCAGAGTGCAACTGATGGTCTCCTTCAGCTGTTAAGCCCAGTACTAATACCTTAAAGGCGTATTTTCGTGGAACCCCCTAAACCCAGGGATCCATGGCACGATGGTATGACGGGTACGTGTCTTATACAGCTCAAGCGACCCTACTCCTCCTAACTACTAGCTCATCAAGCTAGCCGGGCGAAAAATCTTACCCATTATATAACGTATGCTCCGTTCTAAATCTGGTGGCATCACTGGCTGACCAAGTTATCGCTTGTTTTCAGCCCAATTCGGCAGCGCTCCCTCAAGGTGGTCATGCCTGGAGTTCTGGCCGGCTTAGCCATCCCTGGCATTCGTCCTAACGGGCTAGATTATGAACGGTTCCCATATAGTGAGGCTGACTTACCCAGTATCCCGAACAACGTCAGACCTGCATCGTCGGTATAGTGCGGGTGACTAGCTTCTCAAGGTTCCATAAAAATCCAACAATTATCTTTGCCTAAGTCGCTTGGCATTAAGAGACATGGAGTTCGATACCTGCGAGACAAGACAGCTAGCACTCCACCAGAACGCCGGTGCTAGTTCGTGTGTCGATTCACATTCAGCAATAGAGATCTACTGACCTAGTGCAAGACCCGGCCATGAGGGCGCAGTCCGGACAGGCTAGAAG
seq00005   CCTCTTCGATCTGGGAGGCAGATTCGTGGCCCGACGCTGGAGTTTCAGTCCGTTCGACGCTGTGGTCCCATAACAGAGATTCCTACGTTGTGCTTACAGCTAGCGGTCATGTGTGGTTTTACACCGTTCACGGATTATGCGTCTTCCCTGGGGAAGCTCGGTAACTACAACCTGCGCTAGGTACTACGTAGGGCGCATCCCCCAAACATGTATGTGGAGTCTAGGCTCAGGGGGGAAATTCTTCCGACTGTCACGACCAAGTCTGTCCACCCTATACCTGCACAGTTGGGGCTTGCCATCTCGGGGTAGCCTGGACGGTAATTATAGAGCCGGAAGGGAAATTAACCTGATGTACCTGGTCTCCCGGTAGTCCTTGCGCTAAGGTGCGATCCGCCCGTGTCCCCGGTAGCCCTACGGTGAGCGGTAAATTGCGGACGAAGTTCAAGTACAGGCTTTTGGCTTACTCCCCACCTTACGGGAAATGCGCTCCCTGCACGTGGATGTGTGGTCTACTTCCAGCAAGAACCAAGATTTTAAGGTAGAAATTGACCTCCCTATATGCTAGACGCATAATTGTACACGAACTAGATAAGTAACGCTCGGCTTTGGCAACCTAGGACATGGTTCTTGCCAGCATAACAGGCCGCACTTATTTCTCTTAGGGCCCTGACACCTATCCCCCTCCCTGGGAGCTGCCTTAGTGCCTCAGCTTTGCCTTGTGTCGCGCGTGCCGTTCACATGCCGCCCTCCCACGTCAACACCCGTAACGCTTTTTTTGTTTTGAGACCAAACCTATCTGCTTCCTATAAGAGCAAAAACCGTCCCCATTTGGTATCAGCAAGCCCGTTAACAACTCGAGTCGTCTGGCTATTGCAAGCGGGTCACTCGATTCAGAATGATTTACTCGTACGGACCGTTGCGAGTCAAATAAGATCGCGCTAACATCGTACCGAATTTTCGATCCAGATCACAAATCTAAGTCGTCGTGTGCACCCCCCGGGGTCTCGCCTGCTAAGATAATTCCGACATATGTAGAAAAGGGATACCTCAACCGGTCTGGATCTGATGATCACTCTTCAACTGAGTCTACCTCGCTCTGGGTGAAACCAGGATCCAAATGGTTGTCAACCTAACCTATCACTATCCAACGTGCCATTGGGCATCACAGCAGATAGTCGAGACTCAGAGCAAGACGACAATGTCGATCATGGTCCCGAGACGTCGTGCGAATTAATTTGGTGGTTTAACTCAACCGGAGGAGGCTGACCAGAACTCTCCCTTACGGTTGCCACCCTTGACAAACCAATAAGTGTGGCCAAGCTAGTTCGATCTTCTGATTACCGGCCAAACGTGCAGAAGCATTAGTAGAGGGGTTTCACAAGCATCCGTAGTAGAGTTAGGCTGGTCGGACCTTATGGGTTTCGTTTCTTCACATGATTTGTATCACCCCAGATCGGTAGCCGCTAACTGACATCGGCTACTCGCTGTACAGGAGGGTAACCCAGCGGGCGTTGACGTGATCGATATCAGGATTACCCAAGTCGTATTCTCACCGAAGTCCCAACCCAGTTGCAACTGCGCTATGCCTCACTCAGACCCGTCCCTACAGTTTCGGGGGCAGGGCTTTCTAAGAGGCAGAGTGCAACTGATGGTCTCCTTCAGCTGTTAAGCCCAGTACTAATACCTTAAAGGCGTATTTTCGTGGAACCCCCTAAACCCAGGGATCCATGGCACGATGGTATGACGGGTACGTGTCTTATACAGCTCAAGCGACCCTACTCCACCTAACTACTAGCTCATCAAGCTAGCCGGGCGAAAAATCTTACCCATTATATAACGTATGCTCCGTTCTAAATCTGGTGGCATCACTGGCTGACCAAGTTATCGCTTGTTTTCAGCCCAATTCGGCAGCGCTCCCTCAAGGTGGTCATGCCTGGAGTTCTGGCCGGCTTAGCCATCCCTGGCATTCGTCCTAACGGGCTAGATTATGAACGGTTCCCATATAGTGAGGCTGACTTACCCAGTATCCCGAACAACGTCAGACCTGCATCGTCGGTATAGTGCGGGTGACTAGCTTCTCAAGGTTCCATAAAAATCCAACAATTATCTTTGCCTAAGTCGCTTGGCATTAAGAGACATGGAGTTCGATACCTGCGAGACAAGACAGCTAGCACTCCACCAGAACGCCGGTGCTAGTTCGTGTGTCGATTCACATTCAGCAATAGAGATCTACTGACCTAGTGCAAGACCCGGCCATGAGGGCGCAGTCCGGACAGGCTAGAAG
seq00006   CCTCTTCGATCTGGGAGGCAGATTCGTGGCCCGACGCTGGAGTTTCAGTCCGTTCGACGCTGTGGTCCCATAACAGAGATTCCTACGTTGTGCTTACAGCTAGCGGTCATGTGTGGTTTTACACCGTTCACGGATTATGCGTCTTCCCTGGGGAAGCTCGGTAACTACAACCTGCGCTAGGTACTACGTAGGGCGCATCCCCCAAACATGTATGTGGAGTCTAGGCTCAGGGGGGAAATTCTTCCGACTCTCACGACCAAGTCTGTCCACCCTATACCTGCACAGTTGGGGCTTGCCATCTCGGGGTAGCCTGGACGGTAATTATAGAGCCGGAAGGGAAATTAACCTGATGTACCTGGTCTCCCGGTAGTCCTTGCGCTAAGGTGCGATCCGCCCGTGTCCCCGGTAGCCCTACGGTGAGCGGTAAATTGCGGACGAAGTTCAAGTACAGGCTTTTGGCTTACTCCCCACCTTACGGGAAATGCGCTCCCTGCACGTGGATGTGTGGTCTACTTCCAGCAAGAACCAAGATTTTAAGGTAGAAATTGACCTCCCTATATGCTAGACGCATAATTGTACACGAACTAGATAAGTAACGCTCGGCTTTGGCAACCTAGGACATGGTTCTTGCCAGCATAACAGGCCGCACTTATTTCTCTTAGGGCCCTGACACCTATCCCCCTCCCTGGGAGCTGCCTTAGTGCCTCAGCTTTGCCTTGTGTCGCGCGTGCCGTTCACATGCCGCCCTCCCACGTCAACACCCGTAACGCTTTTTTTGTTTTGAGACCAAACCTATCTGCTTCCTATAAGAGCAAAAACCGTCCCCATTTGGTATCAGCAAGCCCGTTAACAACTCGAGTCGTCTGGCTATTGCAAGCGGGTCACTCGATTCAGAATGATTTACTCGTACGGACCGTTGCGAGTCAAATAAGATCGCGCTAACATCGTACCGAATTTTCGATCCAGATCACAAATCTAAGTCGTCGTGTGCACCCCCCGGGGTCTCGCCTGCTAAGATAATTCCGACATATGTAGAAAAGGGATACCTCAACCGGTCTGGATCTGATGATCACTCTTCAACTGAGTCTACCTCGCTCTGGGTGAAACCAGGATCCAAATGGTTGTCAACCTAACCTATCACTATCCAACGTGCCATTGGGCATCACAGCAGATAGTCGAGACTCAGAGCAAGACGACAATGTCGATCATGGTCCCGAGACGTCGTGCGAATTAATTTGGTGGTTTAACTCAACCGGAGGAGGCTGACCAGAACTCTCCCTTACGGTTGCCACCCTTGACAAACCAATAAGTGTGGCCAAGCTAGTTCGATCTTCTGATTACCGGCCAAACGTGCAGAAGCATTAGTAGAGGGGTTTCACAAGCATCCGTAGTAGAGTTAGGCTGGTCGGACCTTATGGGTTTCGTTTCTTCACATGATTTGTATCACCCCAGATCGGTAGCCGCTAACTGACATCGGCTACTCGCTGTACAGGAGGGTAACCCAGCGGGCGTTGACGTGATCGATATCAGGATTACCCAAGTCGTATTCTCACCGAAGTCCCAACCCAGTTGCAACTGCGCTATGCCTCACTCAGACCCGTCCCTACAGTTTCGGGGGCAGGGCTTTCTAAGAGGCAGAGTGCAACTGATGGTCTCCTTCAGCTGTTAAGCCCAGTACTAATACCTTAAAGGCGTATTTTCGTGGAACCCCCTAAACCCAGGGATCCATGGCACGATGGTATGACGGGTACGTGTCTTATACAGCTCAAGCGACCCTACTCCACCTAACTACTAGCTCATCAAGCTAGCCGGGCGAAAAATCTTACCCATTATATAACGTATGCTCCGTTCTAAATCTGGTGGCATCACTGGCTGACCAAGTTATCGCTTGTTTTCAGCCCAATTCGGCAGCGCTCCCTCAAGGTGGTCATGCCTGGAGTTCTGGCCGGCTTAGCCATCCCTGGCATTCGTCCTAACGGGCTAGATTATGAACGGTTCCCATATAGTGAGGCTGACTTACCCAGTATCCCGAACAACGTCAGACCTGCATCGTCGGTATAGTGCGGGTGACTAGCTTCTCAAGGTTCCATAAAAATCCAACAATTATCTTTGCCTAAGTCGCTTGGCATTAAGAGACATGGAGTTCGATACCTGCGAGACAAGACAGCTAGCACTCCACCAGAACGCCGGTGCTAGTTCGTGTGTCGATTCACATTCAGCAATAGAGATCTACTGACCTAGTGCAAGACCCGGCCATGAGGGCGCAGTCCGGACAGGCTAGAAG
seq00007   CCTCTTCGATCTGGGAGGCAGATTCGTGGCCCGACGCTGGAGTTTCAGTCCGTTCGACGCTGTGGTCCCATAACAGAGATTCCTACGTTGTGCTTACAGCTAGCGGTCATGTGTGGTTTTACACCGTTCACGGATTATGCGTCTTCCCTGGGGAAGCTCGGTAACTACAACCTGCGCTAGGTACTACGTAGGGCGCATCCCCCAAACATGTATGTGGAGTCTAGGCTCAGGGGGGAAATTCTTCCGACTGTCACGACCAAGTCTGTCCACCCTATACCTGCACAGTTGGGGCTTGCCATCTCGGGGTAGCCTGGACGGTAATTATAGAGCCGGAAGGGAAATTAACCTGATGTACCTGGTCTCCCGGTAGTCCTTGCGCTAAGGTGCGATCCGCCCGTGTCCCCGGTAGCCCTACGGTGAGCGGTAAATTGCGGACGAAGTTCAAGTACAGGCTTTTGGCTTACTCCCCACCTTACGGGAAATGCGCTCCCTGCACGTGGATGTGTGGTCTACTTCCAGCAAGAACCAAGATTTTAAGGTAGAAATTGACCTCCCTATATGCTAGACGCATAATTGTACACGAACTAGATAAGTAACGCTCGGCTTTGGCAACCTAGGACATGGTTCTTGCCAGCATAACAGGCCGCACTTATTTCTCTTAGGGCCCTGACACCTATCCCCCTCCCTGGGAGCTGCCTTAGTGCCTCAGCTTTGCCTTGTGTCGCGCGTGCCGTTCACATGCCGCCCTCCCACGTCAACACCCGTAACGCTTTTTTTGTTTTGAGACCAAACCTATCTGCTTCCTATAAGAGCAAAAACCGTCCCCATTTGGTATCAGCAAGCCCGTTAACAACTCGAGTCGTCTGGCTATTGCAAGCGGGTCACTCGATTCAGAATGATTTACTCGTACGGACCGTTGCGAGTCAAATAAGATCGCGCTAACATCGTACCGAATTTTCGATCCAGATCACAAATCTAAGTCGTCGTGTGCACCCCCCGGGGTCTCGCCTGCTAAGATAATTCCGACATATGTAGAAAAGGGATACCTCAACCGGTCTGGATCTGATGATCACTCTTCAACTGAGTCTACCTCGCTCTGGGTGAAACCAGGATCCAAATGGTTGTCAACCTAACCTATCACTATCCAACGTGCCATTGGGCATCACAGCAGATAGTCGAGACTCAGAGCAAGACGACAATGTCGATCATGGTCCCGAGACGTCGTGCGAATTAATTTGGTGGTTTAACTCAACCGGAGGAGGCTGACCAGAACTCTCCCTTACGGTTGCCACCCTTGACAAACCAATAAGTGTGGCCAAGCTAGTTCGATCTTCTGATTACCGGCCAAACGTGCAGAAGCATTAGTAGAGGGGTTTCACAAGCATCCGTAGTAGAGTTAGGCTGGTCGGACCTTATGGGTTTCGTTTCTTCACATGATTTGTATCACCCCAGATCGGTAGCCGCTAACTGACATCGGCTACTCGCTGTACAGGAGGGTAACCCAGCGGGCGTTGACGTGATCGATATCAGGATTACCCAAGTCGTATTCTCACCGAAGTCCCAACCCAGTTGCAACTGCGCTATGCCTCACTCAGACCCGTCCCTACAGTTTCGGGGGCAGGGCTTTCTAAGAGGCAGAGTGCAACTGATGGTCTCCTTCAGCTGTTAAGCCCAGTACTAATACCTTAAAGGCGTATTTTCGTGGAACCCCCTAAACCCAGGGATCCATGGCACGATGGTATGACGGGTACGTGTCTTATACAGCTCAAGCGACCCTACTCCACCTAACTACTAGCTCATCAAGCTAGCCGGGCGAAAAATCTTACCCATTATATAACGTATGCTCCGTTCTAAATCTGGTGGCATCACTGGCTGACCAAGTTATCGCTTGTTTTCAGCCCAATTCGGCAGCGCTCCCTCAAGGTGGTCATGCCTGGAGTTCTGGCCGGCTTAGCCATCCCTGGCATTCGTCCTAACGGGCTAGATTATGAACGGTTCCCATATAGTGAGGCTGACTTACCCAGTATCCCGAACAACGTCAGACCTGCATCGTCGGTATAGTGCGGGTGACTAGCTTCTCAAGGTTCCATAAAAATCCAACAATTATCTTTGCCTAAGTCGCTTGGCATTAAGAGACATGGAGTTCGATACCTGCGAGACAAGACAGCTAGCACTCCACCAGAACGCCGGTGCTAGTTCGTGTGTCGATTCACATTCAGCAATAGAGATCTACTGACCTAGTGCAAGACCCGGCCATGAGGGCGCAGTCCGGACAGGCTAGAAG
seq00008   CCTCTTCGATCTGGGAGGCAGATTCGTGGCCCGACGCTGGAGTTTCAGTCCGTTCGACGCTGTGGTCCCATAACAGAGATTCCTACGTTGTGCTTACAGCTAGCGGTCATGTGTGGTTTTACACCGTTCACGGATTATGCGTCTTCCCTGGGGAAGCTCGGTAACTACAACCTGCGCTAGGTACTACGTAGGGCGCATCCCCCAAACATGTATGTGGAGTCTAGGCTCAGGGGGGAAATTCTTCCGACTGTCACGACCAAGTCTGTCCACCCTATACCTGCACAGTTGGGGCTTGCCATCTCGGGGTAGCCTGGACGGTAATTATAGAGCCGGAAGGGAAATTAACCTGATGTACCTGGTCTCCCGGTAGTCCTTGCGCTAAGGTGCGATCCGCCCGTGTCCCCGGTAGCCCTACGGTGAGCGGTAAATTGCGGACGAAGTTCAAGTACAGGCTTTTGGCTTACTCCCCACCTTACGGGAAATGCGCTCCCTGCACGTGGATGTGTGGTCTACTTCCAGCAAGAACCAAGATTTTAAGGTAGAAATTGACCTCCCTATATGCTAGACGCATAATTGTACACGAACTAGATAAGTAACGCTCGGCTTTGGCAACCTAGGACATGGTTCTTGCCAGCATAACAGGCCGCACTTATTTCTCTTAGGGCCCTGACACCTATCCCCCTCCCTGGGAGCTGCCTTAGTGCCTCAGCTTTGCCTTGTGTCGCGCGTGCCGTTCACATGCCGCCCTCCCACGTCAACACCCGTAACGCTTTTTTTGTTTTGAGACCAAACCTATCTGCTTCCTATAAGAGCAAAAACCGTCCCCATTTGGTATCAGCAAGCCCGTTAACAACTCGAGTCGTCTGGCTATTGCAAGCGGGTCACTCGATTCAGAATGATTTACTCGTACGGACCGTTGCGAGTCAAATAAGATCGCGCTAACATCGTACCGAATTTTCGATCCAGATCACAAATCTAAGTCGTCGTGTGCACCCCCCGGGGTCTCGCCTGCTAAGATAATTCCGACATATGTAGAAAAGGGATACCTCAACCGGTCTGGATCTGATGATCACTCTTCAACTGAGTCTACCTCGCTCTGGGTGAAACCAGGATCCAAATGGTTGTCAACCTAACCTATCACTATCCAACGTGCCATTGGGCATCACAGCAGATAGTCGAGACTCAGAGCAAGACGACAATGTCGATCATGGTCCCGAGACGTCGTGCGAATTAATTTGGTGGTTTAACTCAACCGGAGGAGGCTGACCAGAACTCTCCCTTACGGTTGCCACCCTTGACAAACCAATAAGTGTGGCCAAGCTAGTTCGATCTTCTGATTACCGGCCAAACGTGCAGAAGCATTAGTAGAGGGGTTTCACAAGCATCCGTAGTAGAGTTAGGCTGGTCGGACCTTATGGGTTTCGTTTCTTCACATGATTTGTATCACCCCAGATCGGTAGCCGCTAACTGACATCGGCTACTCGCTGTACAGGAGGGTAACCCAGCGGGCGTTGACGTGATCGATATCAGGATTACCCAAGTCGTATTCTCACCGAAGTCCCAACCCAGTTGCAACTGCGCTATGCCTCACTCAGACCCGTCCCTACAGTTTCGGGGGCAGGGCTTTCTAAGAGGCAGAGTGCAACTGATGGTCTCCTTCAGCTGTTAAGCCCAGTACTAATACCTTAAAGGCGTATTTTCGTGGAACCCCCTAAACCCAGGGATCCATGGCACGATGGTATGACGGGTACGTGTCTTATACAGCTCAAGCGACCCTACTCCACCTAACTACTAGCTCATCAAGCTAGCCGGGCGAAAAATCTTACCCATTATATAACGTATGCTCCGTTCTAAATCTGGTGGCATCACTGGCTGACCAAGTTATCGCTTGTTTTCAGCCCAATTCGGCAGCGCTCCCTCAAGGTGGTCATGCCTGGAGTTCTGGCCGGCTTAGCCATCCCTGGCATTCGTCCTAACGGGCTAGATTATGAACGGTTCCCATATAGTGAGGCTGACTTACCCAGTATCCCGAACAACGTCAGACCTGCATCGTCGGTATAGTGCGGGTGACTAGCTTCTCAAGGTTCCATAAAAATCCAACAATTATCTTTGCCTAAGTCGCTTGGCATTAAGAGACATGGAGTTCGATACCTGCGAGACAAGACAGCTAGCACTCCACCAGAACGCCGGTGCTAGTTCGTGTGTCGATTCACATTCAGCAATAGAGATCTACTGACCTAGTGCAAGACCCGGCCATGAGGGCGCAGTCCGGACAGGCTAGAAG
seq00009   CCTCTTCGATCTGGGAGGCAGATTCGTGGCCCGACGCTGGAGTTTCAGTCCGTTCGACGCTGTGGTCCCATAACAGAGATTCCTACGTTGTGCTTACAGCTAGCGGTCATGTGTGGTTTTACACCGTTCACGGATTATGCGTCTTCCCTGGGGAAGCTCGGTAACTACAACCTGCGCTAGGTACTACGTAGGGCGCATCCCCCAAACATGTATGTGGAGTCTAGGCTCAGGGGGGAAATTCTTCCGACTGTCACGACCAAGTCTGTCCACCCTATACCTGCACAGTTGGGGCTTGCCATCTCGGGGTAGCCTGGACGGTAATTATAGAGCCGGAAGGGAAATTAACCTGATGTACCTGGTCTCCCGGTAGTCCTTGCGCTAAGGTGCGATCCGCCCGTGTCCCCGGTAGCCCTACGGTGAGCGGTAAATTGCGGACGAAGTTCAAGTACAGGCTTTTGGCTTACTCCCCACCTTACGGGAAATGCGCTCCCTGCACGTGGATGTGTGGTCTACTTCCAGCAAGAACCAAGATTTTAAGGTAGAAATTGACCTCCCTATATGCTAGACGCATAATTGTACACGAACTAGATAAGTAACGCTCGGCTTTGGCAACCTAGGACATGGTTCTTGCCAGCATAACAGGCCGCACTTATTTCTCTTAGGGCCCTGACACCTATCCCCCTCCCTGGGAGCTGCCTTAGTGCCTCAGCTTTGCCTTGTGTCGCGCGTGCCGTTCACATGCCGCCCTCCCACGTCAACACCCGTAACGCTTTTTTTGTTTTGAGACCAAACCTATCTGCTTCCTATAAGAGCAAAAACCGTCCCCATTTGGTATCAGCAAGCCCGTTAACAACTCGAGTCGTCTGGCTATTGCAAGCGGGTCACTCGATTCAGAATGATTTACTCGTACGGACCGTTGCGAGTCAAATAAGATCGCGCTAACATCGTACCGAATTTTCGATCCAGATCACAAATCTAAGTCGTCGTGTGCACCCCCCGGGGTCTCGCCTGCTAAGATAATTCCGACATATGTAGAAAAGGGATACCTCAACCGGTCTGGATCTGATGATCACTCTTCAACTGAGTCTACCTCGCTCTGGGTGAAACCAGGATCCAAATGGTTGTCAACCTAACCTATCACTATCCAACGTGCCATTGGGCATCACAGCAGATAGTCGAGACTCAGAGCAAGACGACAATGTCGATCATGGTCCCGAGACGTCGTGCGAATTAATTTGGTGGTTTAACTCAACCGGAGGAGGCTGACCAGAACTCTCCCTTACGGTTGCCACCCTTGACAAACCAATAAGTGTGGCCAAGCTAGTTCGATCTTCTGATTACCGGCCAAACGTGCAGAAGCATTAGTAGAGGGGTTTCACAAGCATCCGTAGTAGAGTTAGGCTGGTCGGACCTTATGGGTTTCGTTTCTTCACATGATTTGTATCACCCCAGATCGGTAGCCGCTAACTGACATCGGCTACTCGCTGTACAGGAGGGTAACCCAGCGGGCGTTGACGTGATCGATATCAGGATTACCCAAGTCGTATTCTCACCGAAGTCCCAACCCAGTTGCAACTGCGCTATGCCTCACTCAGACCCGTCCCTACAGTTTCGGGGGCAGGGCTTTCTAAGAGGCAGAGTGCAACTGATGGTCTCCTTCAGCTGTTAAGCCCAGTACTAATACCTTAAAGGCGTATTTTCGTGGAACCCCCTAAACCCAGGGATCCATGGCACGATGGTATGACGGGTACGTGTCTTATACAGCTCAAGCGACCCTACTCCACCTAACTACTAGCTCATCAAGCTAGCCGGGCGAAAAATCTTACCCATTATATAACGTATGCTCCGTTCTAAATCTGGTGGCATCACTGGCTGACCAAGTTATCGCTTGTTTTCAGCCCAATTCGGCAGCGCTCCCTCAAGGTGGTCATGCCTGGAGTTCTGGCCGGCTTAGCCATCCCTGGCATTCGTCCTAACGGGCTAGATTATGAACGGTTCCCATATAGTGAGGCTGACTTACCCAGTATCCCGAACAACGTCAGACCTGCATCGTCGGTATAGTGCGGGTGACTAGCTTCTCAAGGTTCCATAAAAATCCAACAATTATCTTTGCCTAAGTCGCTTGGCATTAAGAGACATGGAGTTCGATACCTGCGAGACAAGACAGCTAGCACTCCACCAGAACGCCGGTGCTAGTTCGTGTGTCGATTCACATTCAGCAATAGAGATCTACTGACCTAGTGCAAGACCCGGCCATGAGGGCGCAGTCCGGACAGGCTAGAAG
seq00010   CCTCTTCGATCTGGGAGGCAGATTCGTGGCCCGACGCTGGAGTTTCAGTCCGTTCGACGCTGTGGTCCCATAACAGAGATTCCTACGTTGTGCTTACAGCTAGCGGTCATGTGTGGTTTTACACCGTTCACGGATTATGCGTCTTCCCTGGGGAAGCTCGGTAACTACAACCTGCGCTAGGTACTACGTAGGGCGCATCCCCCAAACATGTATGTGGAGTCTAGGCTCAGGGGGGAAATTCTTCCGACTGTCACGACCAAGTCTGTCCACCCTATACCTGCACAGTTGGGGCTTGCCATCTCGGGGTAGCCTGGACGGTAATTATAGAGCCGGAAGGGAAATTAACCTGATGTACCTGGTCTCCCGGTAGTCCTTGCGCTAAGGTGCGATCCGCCCGTGTCCCCGGTAGCCCTACGGTGAGCGGTAAATTGCGGACGAAGTTCAAGTACAGGCTTTTGGCTTACTCCCCACCTTACGGGAAATGCGCTCCCTGCACGTGGATGTGTGGTCTACTTCCAGCAAGAACCAAGATTTTAAGGTAGAAATTGACCTCCCTATATGCTAGACGCATAATTGTACACGAACTAGATAAGTAACGCTCGGCTTTGGCAACCTAGGACATGGTTCTTGCCAGCATAACAGGCCGCACTTATTTCTCTTAGGGCCCTGACACCTATCCCCCTCCCTGGGAGCTGCCTTAGTGCCTCAGCTTTGCCTTGTGTCGCGCGTGCCGTTCACATGCCGCCCTCCCACGTCAACACCCGTAACGCTTTTTTTGTTTTGAGACCAAACCTATCTGCTTCCTATAAGAGCAAAAACCGTCCCCATTTGGTATCAGCAAGCCCGTTAACAACTCGAGTCGTCTGGCTATTGCAAGCGGGTCACTCGATTCAGAATGATTTACTCGTACGGACCGTTGCGAGTCAAATAAGATCGCGCTAACATCGTACCGAATTTTCGATCCAGATCACAAATCTAAGTCGTCGTGTGCACCCCCCGGGGTCTCGCCTGCTAAGATAATTCCGACATATGTAGAAAAGGGATACCTCAACCGGTCTGGATCTGATGATCACTCTTCAACTGAGTCTACCTCGCTCTGGGTGAAACCAGGATCCAAATGGTTGTCAACCTAACCTATCACTATCCAACGTGCCATTGGGCATCACAGCAGATAGTCGAGACTCAGAGCAAGACGACAATGTCGATCATGGTCCCGAGACGTCGTGCGAATTAATTTGGTGGTTTAACTCAACCGGAGGAGGCTGACCAGAACTCTCCCTTACGGTTGCCACCCTTGACAAACCAATAAGTGTGGCCAAGCTAGTTCGATCTTCTGATTACCGGCCAAACGTGCAGAAGCATTAGTAGAGGGGTTTCACAAGCATCCGTAGTAGAGTTAGGCTGGTCGGACCTTATGGGTTTCGTTTCTTCACATGATTTGTATCACCCCAGATCGGTAGCCGCTAACTGACATCGGCTACTCGCTGTACAGGAGGGTAACCCAGCGGGCGTTGACGTGATCGATATCAGGATTACCCAAGTCGTATTCTCACCGAAGTCCCAACCCAGTTGCAACTGCGCTATGCCTCACTCAGACCCGTCCCTACAGTTTCGGGGGCAGGGCTTTCTAAGAGGCAGAGTGCAACTGATGGTCTCCTTCAGCTGTTAAGCCCAGTACTAATACCTTAAAGGCGTATTTTCGTGGAACCCCCTAAACCCAGGGATCCATGGCACGATGGTATGACGGGTACGTGTCTTATACAGCTCAAGCGACCCTACTCCACCTAACTACTAGCTCATCAAGCTAGCCGGGCGAAAAATCTTACCCATTATATAACGTATGCTCCGTTCTAAATCTGGTGGCATCACTGGCTGACCAAGTTATCGCTTGTTTTCAGCCCAATTCGGCAGCGCTCCCTCAAGGTGGTCATGCCTGGAGTTCTGGCCGGCTTAGCCATCCCTGGCATTCGTCCTAACGGGCTAGATTATGAACGGTTCCCATATAGTGAGGCTGACTTACCCAGTATCCCGAACAACGTCAGACCTGCATCGTCGGTATAGTGCGGGTGACTAGCTTCTCAAGGTTCCATAAAAATCCAACAATTATCTTTGCCTAAGTCGCTTGGCATTAAGAGACATGGAGTTCGATACCTGCGAGACAAGACAGCTAGCACTCCACCAGAACGCCGGTGCTAGTTCGTGTGTCGATTCACATTCAGCAATAGAGATCTACTGACCTAGTGCAAGACCCGGCCATGAGGGCGCAGTCCGGACAGGCTAGAAG
seq00011   CCTCTTCGATCTGGGAGGCAGATTCGTGGCCCGACGCTGGAGTTTCAGTCCGTTCGACGCTGTGGTCCCATAACAGAGATTCCTACGTTGTGCTTACAGCTAGCGGTCATGTGTGGTTTTACACCGTTCACGGATTATGCGTCTTCCCTGGGGAAGCTCGGTAACTACAACCTGCGCTAGGTACTACGTAGGGCGCATCCCCCAAACATGTATGTGGAGTCTAGGCTCAGGGGGGAAATTCTTCCGACTGTCACGACCAAGTCTGTCCACCCTATACCTGCACAGTTGGGGCTTGCCATCTCGGGGTAGCGTGGACGGTAATTATAGAGCCGGAAGGGAAATTAACCTGATGTACCTGGTCTCCCGGTAGTCCTTGCGCTAAGGTGCGATCCGCCCGTGTCCCCGGTAGCCCTACGGTGAGCGGTAAATTGCGGACGAAGTTCAAGTACAGGCTTTTGGCTTACTCCCCACCTTACGGGAAATGCGCTCCCTGCACGTGGATGTGTGGTCTACTTCCAGCAAGAACCAAGATTTTAAGGTAGAAATTGACCTCCCTATATGCTAGACGCATAATTGTACACGAACTAGATAAGTAACGCTCGGCTTTGGCAACCTAGGACATGGTTCTTGCCAGCATAACAGGCCGCACTTATTTCTCTTAGGGCCCTGACACCTATCCCCCTCCCTGGGAGCTGCCTTAGTGCCTCAGCTTTGCCTTGTGTCGCGCGTGCCGTTCACATGCCGCCCTCCCACGTCAACACCCGTAACGCTTTTTTTGTTTTGAGACCAAACCTATCTGCTTCCTATAAGAGCAAAAACCGTCCCCATTTGGTATCAGCAAGCCCGTTAACAACTCGAGTCGTCTGGCTATTGCAAGCGGGTCACTCGATTCAGAATGATTTACTCGTACGGACCGTTGCGAGTCAAATAAGATCGCGCTAACATCGTACCGAATTTTCGATCCAGATCACAAATCTAAGTCGTCGTGTGCACCCCCCGGGGTCTCGCCTGCTAAGATAATTCCGACATATGTAGAAAAGGGATACCTCAACCGGTCTGGATCTGATGATCACTCTTCAACTGAGTCTACCTCGCTCTGGGTGAAACCAGGATCCAAATGGTTGTCAACCTAACCTATCACTATCCAACGTGCCATTGGGCATCACAGCAGATAGTCGAGACTCAGAGCAAGACGACAATGTCGATCATGGTCCCGAGACGTCGTGCGAATTAATTTGGTGGTTTAACTCAACCGGAGGAGGCTGACCAGAACTCTCCCTTACGGTTGCCACCCTTGACAAACCAATAAGTGTGGCCAAGCTAGTTCGATCTTCTGATTACCGGCCAAACGTGCAGAAGCATTAGTAGAGGGGTTTCACAAGCATCCGTAGTAGAGTTAGGCTGGTCGGACCTTATGGGTTTCGTTTCTTCACATGATTTGTATCACCCCAGATCGGTAGCCGCTAACTGACATCGGCTACTCGCTGTACAGGAGGGTAACCCAGCGGGCGTTGACGTGATCGATATCAGGATTACCCAAGTCGTATTCTCACCGAAGTCCCAACCCAGTTGCAACTGCGCTATGCCTCACTCAGACCCGTCCCTACAGTTTCGGGGGCAGGGCTTTCTAAGAGGCAGAGTGCAACTGATGGTCTCCTTCAGCTGTTAAGCCCAGTACTAATACCTTAAAGGCGTATTTTCGTGGAACCCCCTAAACCCAGGGATCCATGGCACGATGGTATGACGGGTACGTGTCTTATACAGCTCAAGCGACCCTACTCCACCTAACTACTAGCTCATCAAGCTAGCCGGGCGAAAAATCTTACCCATTATATAACGTATGCTCCGTTCTAAATCTGGTGGCATCACTGGCTGACCAAGTTATCGCTTGTTTTCAGCCCAATTCGGCAGCGCTCCCTCAAGGTGGTCATGCCTGGAGTTCTGGCCGGCTTAGCCATCCCTGGCATTCGTCCTAACGGGCTAGATTATGAACGGTTCCCATATAGTGAGGCTGACTTACCCAGTATCCCGAACAACGTCAGACCTGCATCGTCGGTATAGTGCGGGTGACTAGCTTCTCAAGGTTCCATAAAAATCCAACAATTATCTTTGCCTAAGTCGCTTGGCATTAAGAGACATGGAGTTCGATACCTGCGAGACAAGACAGCTAGCACTCCACCAGAACGCCGGTGCTAGTTCGTGTGTCGATTCACATTCAGCAATAGAGATCTACTGACCTAGTGCAAGACCCGGCCATGAGGGCGCAGTCCGGACAGGCTAGAAG
seq00012   CCTCTTCGATCTGGGAGGCAGATTCGTGGCCCGACGCTGGAGTTTCAGTCCGTTCGACGCTGTGGTCCCATAACAGAGATTCCTACGTTGTGCTTACAGCTAGCGGTCATGTGTGGTTTTACACCGTTCACGGATTATGCGTCTTCCCTGGGGAAGCTCGGTAACTACAACCTGCGCTAGGTACTACGTAGGGCGCATCCCCCAAACATGTATGTGGAGTCTAGGCTCAGGGGGGAAATTCTTCCGACTGTCACGACCAAGTCTGTCCACCCTATACCTGCACAGTTGGGGCTTGCCATCTCGGGGTAGCGTGGACGGTAATTATAGAGCCGGAAGGGAAATTAACCTGATGTACCTGGTCTCCCGGTAGTCCTTGCGCTAAGGTGCGATCCGCCCGTGTCCCCGGTAGCCCTACGGTGAGCGGTAAATTGCGGACGAAGTTCAAGTACAGGCTTTTGGCTTACTCCCCACCTTACGGGAAATGCGCTCCCTGCACGTGGATGTGTGGTCTACTTCCAGCAAGAACCAAGATTTTAAGGTAGAAATTGACCTCCCTATATGCTAGACGCATAATTGTACACGAACTAGATAAGTAACGCTCGGCTTTGGCAACCTAGGACATGGTTCTTGCCAGCATAACAGGCCGCACTTATTTCTCTTAGGGCCCTGACACCTATCCCCCTCCCTGGGAGCTGCCTTAGTGCCTCAGCTTTGCCTTGTGTCGCGCGTGCCGTTCACATGCCGCCCTCCCACGTCAACACCCGTAACGCTTTTTTTGTTTTGAGACCAAACCTATCTGCTTCCTATAAGAGCAAAAACCGTCCCCATTTGGTATCAGCAAGCCCGTTAACAACTCGAGTCGTCTGGCTATTGCAAGCGGGTCACTCGATTCAGAATGATTTACTCGTACGGACCGTTGCGAGTCAAATAAGATCGCGCTAACATCGTACCGAATTTTCGATCCAGATCACAAATCTAAGTCGTCGTGTGCACCCCCCGGGGTCTCGCCTGCTAAGATAATTCCGACATATGTAGAAAAGGGATACCTCAACCGGTCTGGATCTGATGATCACTCTTCAACTGAGTCTACCTCGCTCTGGGTGAAACCAGGATCCAAATGGTTGTCAACCTAACCTATCACTATCCAACGTGCCATTGGGCATCACAGCAGATAGTCGAGACTCAGAGCAAGACGACAATGTCGATCATGGTCCCGAGACGTCGTGCGAATTAATTTGGTGGTTTAACTCAACCGGAGGAGGCTGACCAGAACTCTCCCTTACGGTTGCCACCCTTGACAAACCAATAAGTGTGGCCAAGCTAGTTCGATCTTCTGATTACCGGCCAAACGTGCAGAAGCATTAGTAGAGGGGTTTCACAAGCATCCGTAGTAGAGTTAGGCTGGTCGGACCTTATGGGTTTCGTTTCTTCACATGATTTGTATCACCCCAGATCGGTAGCCGCTAACTGACATCGGCTACTCGCTGTACAGGAGGGTAACCCAGCGGGCGTTGACGTGATCGATATCAGGATTACCCAAGTCGTATTCTCACCGAAGTCCCAACCCAGTTGCAACTGCGCTATGCCTCACTCAGACCCGTCCCTACAGTTTCGGGGGCAGGGCTTTCTAAGAGGCAGAGTGCAACTGATGGTCTCCTTCAGCTGTTAAGCCCAGTACTAATACCTTAAAGGCGTATTTTCGTGGAACCCCCTAAACCCAGGGATCCATGGCACGATGGTATGACGGGTACGTGTCTTATACAGCTCAAGCGACCCTACTCCACCTAACTACTAGCTCATCAAGCTAGCCGGGCGAAAAATCTTACCCATTATATAACGTATGCTCCGTTCTAAATCTGGTGGCATCACTGGCTGACCAAGTTATCGCTTGTTTTCAGCCCAATTCGGCAGCGCTCCCTCAAGGTGGTCATGCCTGGAGTTCTGGCCGGCTTAGCCATCCCTGGCATTCGTCCTAACGGGCTAGATTATGAACGGTTCCCATATAGTGAGGCTGACTTACCCAGTATCCCGAACAACGTCAGACCTGCATCGTCGGTATAGTGCGGGTGACTAGCTTCTCAAGGTTCCATAAAAATCCAACAATTATCTTTGCCTAAGTCGCTTGGCATTAAGAGACATGGAGTTCGATACCTGCGAGACAAGACAGCTAGCACTCCACCAGAACGCCGGTGCTAGTTCGTGTGTCGATTCACATTCAGCAATAGAGATCTACTGACCTAGTGCAAGACCCGGCCATGAGGGCGCAGTCCGGACAGGCTAGAAG
seq00013   CCTCTTCGATCTGGGAGGCAGATTCGTGGCCCGACGCTGGAGTTTCAGTCCGTTCGACGCTGTGGTCCCATAACAGAGATTCCTACGTTGTGCTTACAGCTAGCGGTCATGTGTGGTTTTACACCGTTCACGGATTATGCGTCTTCCCTGGGGAAGCTCGGTAACTACAACCTGCGCTAGGTACTACGTAGGGCGCATCCCCCAAACATGTATGTGGAGTCTAGGCTCAGGGGGGAAATTCTTCCGACTGTCACGACCAAGTCTGTCCACCCTATACCTGCACAGTTGGGGCTTGCCATCTCGGGGTAGCCTGGACGGTAATTATAGAGCCGGAAGGGAAATTAACCTGATGTACCTGGTCTCCCGGTAGTCCTTGCGCTAAGGTGCGATCCGCCCGTGTCCCCGGTAGCCCTACGGTGAGCGGTAAATTGCGGACGAAGTTCAAGTACAGGCTTTTGGCTTACTCCCCACCTTACGGGAAATGCGCTCCCTGCACGTGGATGTGTGGTCTACTTCCAGCAAGAACCAAGATTTTAAGGTAGAAATTGACCTCCCTATATGCTAGACGCATAATTGTACACGAACTAGATAAGTAACGCTCGGCTTTGGCAACCTAGGACATGGTTCTTGCCAGCATAACAGGCCGCACTTATTTCTCTTAGGGCCCTGACACCTATCCCCCTCCCTGGGAGCTGCCTTAGTGCCTCAGCTTTGCCTTGTGTCGCGCGTGCCGTTCACATGCCGCCCTCCCACGTCAACACCCGTAACGCTTTTTTTGTTTTGAGACCAAACCTATCTGCTTCCTATAAGAGCAAAAACCGTCCCCATTTGGTATCAGCAAGCCCGTTAACAACTCGAGTCGTCTGGCTATTGCAAGCGGGTCACTCGATTCAGAATGATTTACTCGTACGGACCGTTGCGAGTCAAATAAGATCGCGCTAACATCGTACCGAATTTTCGATCCAGATCACAAATCTAAGTCGTCGTGTGCACCCCCCGGGGTCTCGCCTGCTAAGATAATTCCGACATATGTAGAAAAGGGATACCTCAACCGGTCTGGATCTGATGATCACTCTTCAACTGAGTCTACCTCGCTCTGGGTGAAACCAGGATCCAAATGGTTGTCAACCTAACCTATCACTATCCAACGTGCCATTGGGCATCACAGCAGATAGTCGAGACTCAGAGCAAGACGACAATGTCGATCATGGTCCCGAGACGTCGTGCGAATTAATTTGGTGGTTTAACTCAACCGGAGGAGGCTGACCAGAACTCTCCCTTACGGTTGCCACCCTTGACAAACCAATAAGTGTGGCCAAGCTAGTTCGATCTTCTGATTACCGGCCAAACGTGCAGAAGCATTAGTAGAGGGGTTTCACAAGCATCCGTAGTAGAGTTAGGCTGGTCGGACCTTATGGGTTTCGTTTCTTCACATGATTTGTATCACCCCAGATCGGTAGCCGCTAACTGACATCGGCTACTCGCTGTACAGGAGGGTAACCCAGCGGGCGTTGACGTGATCGATATCAGGATTACCCAAGTCGTATTCTCACCGAAGTCCCAACCCAGTTGCAACTGCGCTATGCCTCACTCAGACCCGTCCCTACAGTTTCGGGGGCAGGGCTTTCTAAGAGGCAGAGTGCAACTGATGGTCTCCTTCAGCTGTTAAGCCCAGTACTAATACCTTAAAGGCGTATTTTCGTGGAACCCCCTAAACCCAGGGATCCATGGCACGATGGTATGACGGGTACGTGTCTTATACAGCTCAAGCGACCCTACTCCACCTAACTACTAGCTCATCAAGCTAGCCGGGCGAAAAATCTTACCCATTATATAACGTATGCTCCGTTCTAAATCTGGTGGCATCACTGGCTGACCAAGTTATCGCTTGTTTTCAGCCCAATTCGGCAGCGCTCCCTCAAGGTGGTCATGCCTGGAGTTCTGGCCGGCTTAGCCATCCCTGGCATTCGTCCTAACGGGCTAGATTATGAACGGTTCCCATATAGTGAGGCTGACTTACCCAGTATCCCGAACAACGTCAGACCTGCATCGTCGGTATAGTGCGGGTGACTAGCTTCTCAAGGTTCCATAAAAATCCAACAATTATCTTTGCCTAAGTCGCTTGGCATTAAGAGACATGGAGTTCGATACCTGCGAGACAAGACAGCTAGCACTCCACCAGAACGCCGGTGCTAGTTCGTGTGTCGATTCACATTCAGCAATAGAGATCTACTGACCTAGTGCAAGACCCGGCCATGAGGGCGCAGTCCGGACAGGCTAGAAG
seq00014   CCTCTTCGATCTGGGAGGCAGATTCGTGGCCCGACGCTGGAGTTTCAGTCCGTTCGACGCTGTGGTCCCATAACAGAGATTCCTACGTTGTGCTTACAGCTAGCGGTCATGTGTGGTTTTACACCGTTCACGGATTATGCGTCTTCCCTGGGGAAGCTCGGTAACTACAACCTGCGCTAGGTACTACGTAGGGCGCATCCCCCAAACATGTATGTGGAGTCTAGGCTCAGGGGGGAAATTCTTCCGACTGTCACGACCAAGTCTGTCCACCCTATACCTGCACAGTTGGGGCTTGCCATCTCGGGGTAGCCTGGACGGTAATTATAGAGCCGGAAGGGAAATTAACCTGATGTACCTGGTCTCCCGGTAGTCCTTGCGCTAAGGTGCGATCCGCCCGTGTCCCCGGTAGCCCTACGGTGAGCGGTAAATTGCGGACGAAGTTCAAGTACAGGCTTTTGGCTTACTCCCCACCTTACGGGAAATGCGCTCCCTGCACGTGGATGTGTGGTCTACTTCCAGCAAGAACCAAGATTTTAAGGTAGAAATTGACCTCCCTATATGCTAGACGCATAATTGTACACGAACTAGATAAGTAACGCTCGGCTTTGGCAACCTAGGACATGGTTCTTGCCAGCATAACAGGCCGCACTTATTTCTCTTAGGGCCCTGACACCTATCCCCCTCCCTGGGAGCTGCCTTAGTGCCTCAGCTTTGCCTTGTGTCGCGCGTGCCGTTCACATGCCGCCCTCCCACGTCAACACCCGTAACGCTTTTTTTGTTTTGAGACCAAACCTATCTGCTTCCTATAAGAGCAAAAACCGTCCCCATTTGGTATCAGCAAGCCCGTTAACAACTCGAGTCGTCTGGCTATTGCAAGCGGGTCACTCGATTCAGAATGATTTACTCGTACGGACCGTTGCGAGTCAAATAAGATCGCGCTAACATCGTACCGAATTTTCGATCCAGATCACAAATCTAAGTCGTCGTGTGCACCCCCCGGGGTCTCGCCTGCTAAGATAATTCCGACATATGTAGAAAAGGGATACCTCAACCGGTCTGGATCTGATGATCACTCTTCAACTGAGTCTACCTCGCTCTGGGTGAAACCAGGATCCAAATGGTTGTCAACCTAACCTATCACTATCCAACGTGCCATTGGGCATCACAGCAGATAGTCGAGACTCAGAGCAAGACGACAATGTCGATCATGGTCCCGAGACGTCGTGCGAATTAATTTGGTGGTTTAACTCAACCGGAGGAGGCTGACCAGAACTCTCCCTTACGGTTGCCACCCTTGACAAACCAATAAGTGTGGCCAAGCTAGTTCGATCTTCTGATTACCGGCCAAACGTGCAGAAGCATTAGTAGAGGGGTTTCACAAGCATCCGTAGTAGAGTTAGGCTGGTCGGACCTTATGGGTTTCGTTTCTTCACATGATTTGTATCACCCCAGATCGGTAGCCGCTAACTGACATCGGCTACTCGCTGTACAGGAGGGTAACCCAGCGGGCGTTGACGTGATCGATATCAGGATTACCCAAGTCGTATTCTCACCGAAGTCCCAACCCAGTTGCAACTGCGCTATGCCTCACTCAGACCCGTCCCTACAGTTTCGGGGGCAGGGCTTTCTAAGAGGCAGAGTGCAACTGATGGTCTCCTTCAGCTGTTAAGCCCAGTACTAATACCTTAAAGGCGTATTTTCGTGGAACCCCCTAAACCCAGGGATCCATGGCACGATGGTATGACGGGTACGTGTCTTATACAGCTCAAGCGACCCTACTCCACCTAACTACTAGCTCATCAAGCTAGCCGGGCGAAAAATCTTACCCATTATATAACGTATGCTCCGTTCTAAATCTGGTGGCATCACTGGCTGACCAAGTTATCGCTTGTTTTCAGCCCAATTCGGCAGCGCTCCCTCAAGGTGGTCATGCCTGGAGTTCTGGCCGGCTTAGCCATCCCTGGCATTCGTCCTAACGGGCTAGATTATGAACGGTTCCCATATAGTGAGGCTGACTTACCCAGTATCCCGAACAACGTCAGACCTGCATCGTCGGTATAGTGCGGGTGACTAGCTTCTCAAGGTTCCATAAAAATCCAACAATTATCTTTGCCTAAATCGCTTGGCATTAAGAGACATGGAGTTCGATACCTGCGAGACAAGACAGCTAGCACTCCACCAGAACGCCGGTGCTAGTTCGTGTGTCGATTCACATTCAGCAATAGAGATCTACTGACCTAGTGCAAGACCCGGCCATGAGGGCGCAGTCCGGACAGGCTAGAAG
seq00015   CCTCTTCGATCTGGGAGGCAGATTCGTGGCCCGACGCTGGAGTTTCAGTCCGTTCGACGCTGTGGTCCCATAACAGAGATTCCTACGTTGTGCTTACAGCTAGCGGTCATGTGTGGTTTTACACCGTTCACGGATTATGCGTCTTCCCTGGGGAAGCTCGGTAACTACAACCTGCGCTAGGTACTACGTAGGGCGCATCCCCCAAACATGTATGTGGAGTCTAGGCTCAGGGGGGAAATTCTTCCGACTGTCACGACCAAGTCTGTCCACCCTATACCTGCACAGTTGGGGCTTGCCATCTCGGGGTAGCCTGGACGGTAATTATAGAGCCGGAAGGGAAATTAACCTGATGTACCTGGTCTCCCGGTAGTCCTTGCGCTAAGGTGCGATCCGCCCGTGTCCCCGGTAGCCCTACGGTGAGCGGTAAATTGCGGACGAAGTTCAAGTACAGGCTTTTGGCTTACTCCCCACCTTACGGGAAATGCGCTCCCTGCACGTGGATGTGTGGTCTACTTCCAGCAAGAACCAAGATTTTAAGGTAGAAATTGACCTCCCTATATGCTAGACGCATAATTGTACACGAACTAGATAAGTAACGCTCGGCTTTGGCAACCTAGGACATGGTTCTTGCCAGCATAACAGGCCGCACTTATTTCTCTTAGGGCCCTGACACCTATCCCCCTCCCTGGGAGCTGCCTTAGTGCCTCAGCTTTGCCTTGTGTCGCGCGTGCCGTTCACATGCCGCCCTCCCACGTCAACACCCGTAACGCTTTTTTTGTTTTGAGACCAAACCTATCTGCTTCCTATAAGAGCAAAAACCGTCCCCATTTGGTATCAGCAAGCCCGTTAACAACTCGAGTCGTCTGGCTATTGCAAGCGGGTCACTCGATTCAGAATGATTTACTCGTACGGACCGTTGCGAGTCAAATAAGATCGCGCTAACATCGTACCGAATTTTCGATCCAGATCACAAATCTAAGTCGTCGTGTGCACCCCCCGGGGTCTCGCCTGCTAAGATAATTCCGACATATGTAGAAAAGGGATACCTCAACCGGTCTGGATCTGATGATCACTCTTCAACTGAGTCTACCTCGCTCTGGGTGAAACCAGGATCCAAATGGTTGTCAACCTAACCTATCACTATCCAACGTGCCATTGGGCATCACAGCAGATAGTCGAGACTCAGAGCAAGACGACAATGTCGATCATGGTCCCGAGACGTCGTGCGAATTAATTTGGTGGTTTAACTCAACCGGAGGAGGCTGACCAGAACTCTCCCTTACGGTTGCCACCCTTGACAAACCAATAAGTGTGGCCAAGCTAGTTCGATCTTCTGATTACCGGCCAAACGTGCAGAAGCATTAGTAGAGGGGTTTCACAAGCATCCGTAGTAGAGTTAGGCTGGTCGGACCTTATGGGTTTCGTTTCTTCACATGATTTGTATCACCCCAGATCGGTAGCCGCTAACTGACATCGGCTACTCGCTGTACAGGAGGGTAACCCAGCGGGCGTTGACGTGATCGATATCAGGATTACCCAAGTCGTATTCTCACCGAAGTCCCAACCCAGTTGCAACTGCGCTATGCCTCACTCAGACCCGTCCCTACAGTTTCGGGGGCAGGGCTTTCTAAGAGGCAGAGTGCAACTGATGGTCTCCTTCAGCTGTTAAGCCCAGTACTAATACCTTAAAGGCGTATTTTCGTGGAACCCCCTAAACCCAGGGATCCATGGCACGATGGTATGACGGGTACGTGTCTTATACAGCTCAAGCGACCCTACTCCACCTAACTACTAGCTCATCAAGCTAGCCGGGCGAAAAATCTTACCCATTATATAACGTATGCTCCGTTCTAAATCTGGTGGCATCACTGGCTGACCAAGTTATCGCTTGTTTTCAGCCCAATTCGGCAGCGCTCCCTCAAGGTGGTCATGCCTGGAGTTCTGGCCGGCTTAGCCATCCCTGGCATTCGTCCTAACGGGCTAGATTATGAACGGTTCCCATATAGTGAGGCTGACTTACCCAGTATCCCGAACAACGTCAGACCTGCATCGTCGGTATAGTGCGGGTGACTAGCTTCTCAAGGTTCCATAAAAATCCAACAATTATCTTTGCCTAAGTCGCTTGGCATTAAGAGACATGGAGTTCGATACCTGCGAGACAAGACAGCTAGCACTCCACCAGAACGCCGGTGCTAGTTCGTGTGTCGATTCACATTCAGCAATAGAGATCTACTGACCTAGTGCAAGACCCGGCCATGAGGGCGCAGTCCGGACAGGCTAGAAG
seq00016   CCTCTTCGATCTGGGAGGCAGATTCGTGGCCCGACGCTGGAGTTTCAGTCCGTTCGACGCTGTGGTCCCATAACAGAGATTCCTACGTTGTGCTTACAGCTAGCGGTCATGTGTGGTTTTACACCGTTCACGGATTATGCGTCTTCCCTGGGGAAGCTCGGTAACTACAACCTGCGCTAGGTACTACGTAGGGCGCATCCCCCAAACATGTATGTGGAGTCTAGGCTCAGGGGGGAAATTCTTCCGACTGTCACGACCAAGTCTGTCCACCCTATACCTGCACAGTTGGGGCTTGCCATCTCGGGGTAGCCTGGACGGTAATTATAGAGCCGGAAGGGAAATTAACCTGATGTACCTGGTCTCCCGGTAGTCCTTGCGCTAAGGTGCGATCCGCCCGTGTCCCCGGTAGCCCTACGGTGAGCGGTAAATTGCGGACGAAGTTCAAGTACAGGCTTTTGGCTTACTCCCCACCTTACGGGAAATGCGCTCCCTGCACGTGGATGTGTGGTCTACTTCCAGCAAGAACCAAGATTTTAAGGTAGAAATTGACCTCCCTATATGCTAGACGCATAATTGTACACGAACTAGATAAGTAACGCTCGGCTTTGGCAACCTAGGACATGGTTCTTGCCAGCATAACAGGCCGCACTTATTTCTCTTAGGGCCCTGACACCTATCCCCCTCCCTGGGAGCTGCCTTAGTGCCTCAGCTTTGCCTTGTGTCGCGCGTGCCGTTCACATGCCGCCCTCCCACGTCAACACCCGTAACGCTTTTTTTGTTTTGAGACCAAACCTATCTGCTTCCTATAAGAGCAAAAACCGTCCCCATTTGGTATCAGCAAGCCCGTTAACAACTCGAGTCGTCTGGCTATTGCAAGCGGGTCACTCGATTCAGAATGATTTACTCGTACGGACCGTTGCGAGTCAAATAAGATCGCGCTAACATCGTACCGAATTTTCGATCCAGATCACAAATCTAAGTCGTCGTGTGCACCCCCCGGGGTCTCGCCTGCTAAGATAATTCCGACATATGTAGAAAAGGGATACCTCAACCGGTCTGGATCTGATGATCACTCTTCAACTGAGTCTACCTCGCTCTGGGTGAAACCAGGATCCAAATGGTTGTCAACCTAACCTATCACTATCCAACGTGCCATTGGGCATCACAGCAGATAGTCGAGACTCAGAGCAAGACGACAATGTCGATCATGGTCCCGAGACGTCGTGCGAATTAATTTGGTGGTTTAACTCAACCGGAGGAGGCTGACCAGAACTCTCCCTTACGGTTGCCACCCTTGACAAACCAATAAGTGTGGCCAAGCTAGTTCGATCTTCTGATTACCGGCCAAACGTGCAGAAGCATTAGTAGAGGGGTTTCACAAGCATCCGTAGTAGAGTTAGGCTGGTCGGACCTTATGGGTTTCGTTTCTTCACATGATTTGTATCACCCCAGATCGGTAGCCGCTAACTGACATCGGCTACTCGCTGTACAGGAGGGTAACCCAGCGGGCGTTGACGTGATCGATATCAGGATTACCCAAGTCGTATTCTCACCGAAGTCCCAACCCAGTTGCAACTGCGCTATGCCTCACTCAGACCCGTCCCTACAGTTTCGGGGGCAGGGCTTTCTAAGAGGCAGAGTGCAACTGATGGTCTCCTTCAGCTGTTAAGCCCAGTACTAATACCTTAAAGGCGTATTTTCGTGGAACCCCCTAAACCCAGGGATCCATGGCACGATGGTATGACGGGTACGTGTCTTATACAGCTCAAGCGACCCTACTCCACCTAACTACTAGCTCATCAAGCTAGCCGGGCGAAAAATCTTACCCATTATATAACGTATGCTCCGTTCTAAATCTGGTGGCATCACTGGCTGACCAAGTTATCGCTTGTTTTCAGCCCAATTCGGCAGCGCTCCCTCAAGGTGGTCATGCCTGGAGTTCTGGCCGGCTTAGCCATCCCTGGCATTCGTCCTAACGGGCTAGATTATGAACGGTTCCCATATAGTGAGGCTGACTTACCCAGTATCCCGAACAACGTCAGACCTGCATCGTCGGTATAGTGCGGGTGACTAGCTTCTCAAGGTTCCATAAAAATCCAACAATTATCTTTGCCTAAGTCGCTTGGCATTAAGAGACATGGAGTTCGATACCTGCGAGACAAGACAGCTAGCACTCCACCAGAACGCCGGTGCTAGTTCGTGTGTCGATTCACATTCAGCAATAGAGATCTACTGACCTAGTGCAAGACCCGGCCATGAGGGCGCAGTCCGGACAGGCTAGAAG
seq00017   CCTCTTCGATCTGGGAGGCAGATTCGTGGCCCGACGCTGGAGTTTCAGTCCGTTCGACGCTGTGGTCCCATAACAGAGATTCCTACGTTGTGCTTACAGCTAGCGGTCATGTGTGGTTTTACACCGTTCACGGATTATGCGTCTTCCCTGGGGAAGCTCGGTAACTACAACCTGCGCTAGGTACTACGTAGGGCGCATCCCCCAAACATGTATGTGGAGTCTAGGCTCAGGGGGGAAATTCTTCCGACTGTCACGACCAAGTCTGTCCACCCTATACCTGCACAGTTGGGGCTTGCCATCTCGGGGTAGCCTGGACGGTAATTATAGAGCCGGAAGGGAAATTAACCTGATGTACCTGGTCTCCCGGTAGTCCTTGCGCTAAGGTGCGATCCGCCCGTGTCCCCGGTAGCCCTACGGTGAGCGGTAAATTGCGGACGAAGTTCAAGTACAGGCTTTTGGCTTACTCCCCACCTTACGGGAAATGCGCTCCCTGCACGTGGATGTGTGGTCTACTTCCAGCAAGAACCAAGATTTTAAGGTAGAAATTGACCTCCCTATATGCTAGACGCATAATTGTACACGAACTAGATAAGTAACGCTCGGCTTTGGCAACCTAGGACATGGTTCTTGCCAGCATAACAGGCCGCACTTATTTCTCTTAGGGCCCTGACACCTATCCCCCTCCCTGGGAGCTGCCTTAGTGCCTCAGCTTTGCCTTGTGTCGCGCGTGCCGTTCACATGCCGCCCTCCCACGTCAACACCCGTAACGCTTTTTTTGTTTTGAGACCAAACCTATCTGCTTCCTATAAGAGCAAAAACCGTCCCCATTTGGTATCAGCAAGCCCGTTAACAACTCGAGTCGTCTGGCTATTGCAAGCGGGTCACTCGATTCAGAATGATTTACTCGTACGGACCGTTGCGAGTCAAATAAGATCGCGCTAACATCGTACCGAATTTTCGATCCAGATCACAAATCTAAGTCGTCGTGTGCACCCCCCGGGGTCTCGCCTGCTAAGATAATTCCGACATATGTAGAAAAGGGATACCTCAACCGGTCTGGATCTGATGATCACTCTTCAACTGAGTCTACCTCGCTCTGGGTGAAACCAGGATCCAAATGGTTGTCAACCTAACCTATCACTATCCAACGTGCCATTGGGCATCACAGCAGATAGTCGAGACTCAGAGCAAGACGACAATGTCGATCATGGTCCCGAGACGTCGTGCGAATTAATTTGGTGGTTTAACTCAACCGGAGGAGGCTGACCAGAACTCTCCCTTACGGTTGCCACCCTTGACAAACCAATAAGTGTGGCCAAGCTAGTTCGATCTTCTGATTACCGGCCAAACGTGCAGAAGCATTAGTAGAGGGGTTTCACAAGCATCCGTAGTAGAGTTAGGCTGGTCGGACCTTATGGGTTTCGTTTCTTCACATGATTTGTATCACCCCAGATCGGTAGCCGCTAACTGACATCGGCTACTCGCTGTACAGGAGGGTAACCCAGCGGGCGTTGACGTGATCGATATCAGGATTACCCAAGTCGTATTCTCACCGAAGTCCCAACCCAGTTGCAACTGCGCTATGCCTCACTCAGACCCGTCCCTACAGTTTCGGGGGCAGGGCTTTCTAAGAGGCAGAGTGCAACTGATGGTCTCCTTCAGCTGTTAAGCCCAGTACTAATACCTTAAAGGCGTATTTTCGTGGAACCCCCTAAACCCAGGGATCCATGGCACGATGGTATGACGGGTACGTGTCTTATACAGCTCAAGCGACCCTACTCCACCTAACTACTAGCTCATCAAGCTAGCCGGGCGAAAAATCTTACCCATTATATAACGTATGCTCCGTTCTAAATCTGGTGGCATCACTGGCTGACCAAGTTATCGCTTGTTTTCAGCCCAATTCGGCAGCGCTCCCTCAAGGTGGTCATGCCTGGAGTTCTGGCCGGCTTAGCCATCCCTGGCATTCGTCCTAACGGGCTAGATTATGAACGGTTCCCATATAGTGAGGCTGACTTACCCAGTATCCCGAACAACGTCAGACCTGCATCGTCGGTATAGTGCGGGTGACTAGCTTCTCAAGGTTCCATAAAAATCCAACAATTATCTTTGCCTAAGTCGCTTGGCATTAAGAGACATGGAGTTCGATACCTGCGAGACAAGACAGCTAGCACTCCACCAGAACGCCGGTGCTAGTTCGTGTGTCGATTCACATTCAGCAATAGAGATCTACTGACCTAGTGCAAGACCCGGCCATGAGGGCGCAGTCCGGACAGGCTAGAAG
seq00018   CCTCTTCGATCTGGGAGGCAGATTCGTGGCCCGACGCTGGAGTTTCAGTCCGTTCGACGCTGTGGTCCCATAACAGAGATTCCTACGTTGTGCTTACAGCTAGCGGTCATGTGTGGTTTTACACCGTTCACGGATTATGCGTCTTCCCTGGGGAAGCTCGGTAACTACAACCTGCGCTAGGTACTACGTAGGGCGCATCCCCCAAACATGTATGTGGAGTCTAGGCTCAGGGGGGAAATTCTTCCGACTGTCACGACCAAGTCTGTCCACCCTATACCTGCACAGTTGGGGCTTGCCATCTCGGGGTAGCCTGGACGGTAATTATAGAGCCGGAAGGGAAATTAACCTGATGTACCTGGTCTCCCGGTAGTCCTTGCGCTAAGGTGCGATCCGCCCGTGTCCCCGGTAGCCCTACGGTGAGCGGTAAATTGCGGACGAAGTTCAAGTACAGGCTTTTGGCTTACTCCCCACCTTACGGGAAATGCGCTCCCTGCACGTGGATGTGTGGTCTACTTCCAGCAAGAACCAAGATTTTAAGGTAGAAATTGACCTCCCTATATGCTAGACGCATAATTGTACACGAACTAGATAAGTAACGCTCGGCTTTGGCAACCTAGGACATGGTTCTTGCCAGCATAACAGGCCGCACTTATTTCTCTTAGGGCCCTGACACCTATCCCCCTCCCTGGGAGCTGCCTTAGTGCCTCAGCTTTGCCTTGTGTCGCGCGTGCCGTTCACATGCCGCCCTCCCACGTCAACACCCGTAACGCTTTTTTTGTTTTGAGACCAAACCTATCTGCTTCCTATAAGAGCAAAAACCGTCCCCATTTGGTATCAGCAAGCCCGTTAACAACTCGAGTCGTCTGGCTATTGCAAGCGGGTCACTCGATTCAGAATGATTTACTCGTACGGACCGTTGCGAGTCAAATAAGATCGCGCTAACATCGTACCGAATTTTCGATCCAGATCACAAATCTAAGTCGTCGTGTGCACCCCCCGGGGTCTCGCCTGCTAAGATAATTCCGACATATGTAGAAAAGGGATACCTCAACCGGTCTGGATCTGATGATCACTCTTCAACTGAGTCTACCTCGCTCTGGGTGAAACCAGGATCCAAATGGTTGTCAACCTAACCTATCACTATCCAACGTGCCATTGGGCATCACAGCAGATAGTCGAGACTCAGAGCAAGACGACAATGTCGATCATGGTCCCGAGACGTCGTGCGAATTAATTTGGTGGTTTAACTCAACCGGAGGAGGCTGACCAGAACTCTCCCTTACGGTTGCCACCCTTGACAAACCAATAAGTGTGGCCAAGCTAGTTCGATCTTCTGATTACCGGCCAAACGTGCAGAAGCATTAGTAGAGGGGTTTCACAAGCATCCGTAGTAGAGTTAGGCTGGTCGGACCTTATGGGTTTCGTTTCTTCACATGATTTGTATCACCCCAGATCGGTAGCCGCTAACTGACATCGGCTACTCGCTGTACAGGAGGGTAACCCAGCGGGCGTTGACGTGATCGATATCAGGATTACCCAAGTCGTATTCTCACCGAAGTCCCAACCCAGTTGCAACTGCGCTATGCCTCACTCAGACCCGTCCCTACAGTTTCGGGGGCAGGGCTTTCTAAGAGGCAGAGTGCAACTGATGGTCTCCTTCAGCTGTTAAGCCCAGTACTAATACCTTAAAGGCGTATTTTCGTGGAACCCCCTAAACCCAGGGATCCATGGCACGATGGTATGACGGGTACGTGTCTTATACAGCTCAAGCGACCCTACTCCACCTAACTACTAGCTCATCAAGCTAGCCGGGCGAAAAATCTTACCCATTATATAACGTATGCTCCGTTCTAAATCTGGTGGCATCACTGGCTGACCAAGTTATCGCTTGTTTTCAGCCCAATTCGGCAGCGCTCCCTCAAGGTGGTCATGCCTGGAGTTCTGGCCGGCTTAGCCATCCCTGGCATTCGTCCTAACGGGCTAGATTATGAACGGTTCCCATATAGTGAGGCTGACTTACCCAGTATCCCGAACAACGTCAGACCTGCATCGTCGGTATAGTGCGGGTGACTAGCTTCTCAAGGTTCCATAAAAATCCAACAATTATCTTTGCCTAAGTCGCTTGGCATTAAGAGACATGGAGTTCGATACCTGCGAGACAAGACAGCTAGCACTCCACCAGAACGCCGGTGCTAGTTCGTGTGTCGATTCACATTCAGCAATAGAGATCTACTGACCTAGTGCAAGACCCGGCCATGAGGGCGCAGTCCGGACAGGCTAGAAG
seq00019   CCTCTTCGATCTGGGAGGCAGATTCGTGGCCCGACGCTGGAGTTTCAGTCCGTTCGACGCTGTGGTCCCATAACAGAGATTCCTACGTTGTGCTTACAGCTAGCGGTCATGTGTGGTTTTACACCGTTCACGGATTATGCGTCTTCCCTGGGGAAGCTCGGTAACTACAACCTGCGCTAGGTACTACGTAGGGCGCATCCCCCAAACATGTATGTGGAGTCTAGGCTCAGGGGGGAAATTCTTCCGACTGTCACGACCAAGTCTGTCCACCCTATACCTGCACAGTTGGGGCTTGCCATCTCGGGGTAGCCTGGACGGTAATTATAGAGCCGGAAGGGAAATTAACCTGATGTACCTGGTCTCCCGGTAGTCCTTGCGCTAAGGTGCGATCCGCCCGTGTCCCCGGTAGCCCTACGGTGAGCGGTAAATTGCGGACGAAGTTCAAGTACAGGCTTTTGGCTTACTCCCCACCTTACGGGAAATGCGCTCCCTGCACGTGGATGTGTGGTCTACTTCCAGCAAGAACCAAGATTTTAAGGTAGAAATTGACCTCCCTATATGCTAGACGCATAATTGTACACGAACTAGATAAGTAACGCTCGGCTTTGGCAACCTAGGACATGGTTCTTGCCAGCATAACAGGCCGCACTTATTTCTCTTAGGGCCCTGACACCTATCCCCCTCCCTGGGAGCTGCCTTAGTGCCTCAGCTTTGCCTTGTGTCGCGCGTGCCGTTCACATGCCGCCCTCCCACGTCAACACCCGTAACGCTTTTTTTGTTTTGAGACCAAACCTATCTGCTTCCTATAAGAGCAAAAACCGTCCCCATTTGGTATCAGCAAGCCCGTTAACAACTCGAGTCGTCTGGCTATTGCAAGCGGGTCACTCGATTCAGAATGATTTACTCGTACGGACCGTTGCGAGTCAAATAAGATCGCGCTAACATCGTACCGAATTTTCGATCCAGATCACAAATCTAAGTCGTCGTGTGCACCCCCCGGGGTCTCGCCTGCTAAGATAATTCCGACATATGTAGAAAAGGGATACCTCAACCGGTCTGGATCTGATGATCACTCTTCAACTGAGTCTACCTCGCTCTGGGTGAAACCAGGATCCAAATGGTTGTCAACCTAACCTATCACTATCCAACGTGCCATTGGGCATCACAGCAGATAGTCGAGACTCAGAGCAAGACGACAATGTCGATCATGGTCCCGAGACGTCGTGCGAATTAATTTGGTGGTTTAACTCAACCGGAGGAGGCTGACCAGAACTCTCCCTTACGGTTGCCACCCTTGACAAACCAATAAGTGTGGCCAAGCTAGTTCGATCTTCTGATTACCGGCCAAACGTGCAGAAGCATTAGTAGAGGGGTTTCACAAGCATCCGTAGTAGAGTTAGGCTGGTCGGACCTTATGGGTTTCGTTTCTTCACATGATTTGTATCACCCCAGATCGGTAGCCGCTAACTGACATCGGCTACTCGCTGTACAGGAGGGTAACCCAGCGGGCGTTGACGTGATCGATATCAGGATTACCCAAGTCGTATTCTCACCGAAGTCCCAACCCAGTTGCAACTGCGCTATGCCTCACTCAGACCCGTCCCTACAGTTTCGGGGGCAGGGCTTTCTAAGAGGCAGAGTGCAACTGATGGTCTCCTTCAGCTGTTAAGCCCAGTACTAATACCTTAAAGGCGTATTTTCGTGGAACCCCCTAAACCCAGGGATCCATGGCACGATGGTATGACGGGTACGTGTCTTATACAGCTCAAGCGACCCTACTCCACCTAACTACTAGCTCATCAAGCTAGCCGGGCGAAAAATCTTACCCATTATATAACGTATGCTCCGTTCTAAATCTGGTGGCATCACTGGCTGACCAAGTTATCGCTTGTTTTCAGCCCAATTCGGCAGCGCTCCCTCAAGGTGGTCATGCCTGGAGTTCTGGCCGGCTTAGCCATCCCTGGCATTCGTCCTAACGGGCTAGATTATGAACGGTTCCCATATAGTGAGGCTGACTTACCCAGTATCCCGAACAACGTCAGACCTGCATCGTCGGTATAGTGCGGGTGACTAGCTTCTCAAGGTTCCATAAAAATCCAACAATTATCTTTGCCTAAGTCGCTTGGCATTAAGAGACATGGAGTTCGATACCTGCGAGACAAGACAGCTAGCACTCCACCAGAACGCCGGTGCTAGTTCGTGTGTCGATTCACATTCAGCAATAGAGATCTACTGACCTAGTGCAAGACCCGGCCATGAGGGCGCAGTCCGGACAGGCTAGAAG
seq00020   CCTCTTCGATCTGGGAGGCAGATTCGTGGCCCGACGCTGGAGTTTCAGTCCGTTCGACGCTGTGGTCCCATAACAGAGATTCCTACGTTGTGCTTACAGCTAGCGGTCATGTGTGGTTTTACACCGTTCACGGATTATGCGTCTTCCCTGGGGAAGCTCGGTAACTACAACCTGCGCTAGGTACTACGTAGGGCGCATCCCCCAAACATGTATGTGGAGTCTAGGCTCAGGGGGGAAATTCTTCCGACTGTCACGACCAAGTCTGTCCACCCTATACCTGCACAGTTGGGGCTTGCCATCTCGGGGTAGCCTGGACGGTAATTATAGAGCCGGAAGGGAAATTAACCTGATGTACCTGGTCTCCCGGTAGTCCTTGCGCTAAGGTGCGATCCGCCCGTGTCCCCGGTAGCCCTACGGTGAGCGGTAAATTGCGGACGAAGTTCAAGTACAGGCTTTTGGCTTACTCCCCACCTTACGGGAAATGCGCTCCCTGCACGTGGATGTGTGGTCTACTTCCAGCAAGAACCAAGATTTTAAGGTAGAAATTGACCTCCCTATATGCTAGACGCATAATTGTACACGAACTAGATAAGTAACGCTCGGCTTTGGCAACCTAGGACATGGTTCTTGCCAGCATAACAGGCCGCACTTATTTCTCTTAGGGCCCTGACACCTATCCCCCTCCCTGGGAGCTGCCTTAGTGCCTCAGCTTTGCCTTGTGTCGCGCGTGCCGTTCACATGCCGCCCTCCCACGTCAACACCCGTAACGCTTTTTTTGTTTTGAGACCAAACCTATCTGCTTCCTATAAGAGCAAAAACCGTCCCCATTTGGTATCAGCAAGCCCGTTAACAACTCGAGTCGTCTGGCTATTGCAAGCGGGTCACTCGATTCAGAATGATTTACTCGTACGGACCGTTGCGAGTCAAATAAGATCGCGCTAACATCGTACCGAATTTTCGATCCAGATCACAAATCTAAGTCGTCGTGTGCACCCCCCGGGGTCTCGCCTGCTAAGATAATTCCGACATATGTAGAAAAGGGATACCTCAACCGGTCTGGATCTGATGATCACTCTTCAACTGAGTCTACCTCGCTCTGGGTGAAACCAGGATCCAAATGGTTGTCAACCTAACCTATCACTATCCAACGTGCCATTGGGCATCACAGCAGATAGTCGAGACTCAGAGCAAGACGACAATGTCGATCATGGTCCCGAGACGTCGTGCGAATTAATTTGGTGGTTTAACTCAACCGGAGGAGGCTGACCAGAACTCTCCCTTACGGTTGCCACCCTTGACAAACCAATAAGTGTGGCCAAGCTAGTTCGATCTTCTGATTACCGGCCAAACGTGCAGAAGCATTAGTAGAGGGGTTTCACAAGCATCCGTAGTAGAGTTAGGCTGGTCGGACCTTATGGGTTTCGTTTCTTCACATGATTTGTATCACCCCAGATCGGTAGCCGCTAACTGACATCGGCTACTCGCTGTACAGGAGGGTAACCCAGCGGGCGTTGACGTGATCGATATCAGGATTACCCAAGTCGTATTCTCACCGAAGTCCCAACCCAGTTGCAACTGCGCTATGCCTCACTCAGACCCGTCCCTACAGTTTCGGGGGCAGGGCTTTCTAAGAGGCAGAGTGCAACTGATGGTCTCCTTCAGCTGTTAAGCCCAGTACTAATACCTTAAAGGCGTATTTTCGTGGAACCCCCTAAACCCAGGGATCCATGGCACGATGGTATGACGGGTACGTGTCTTATACAGCTCAAGCGACCCTACTCCACCTAACTACTAGCTCATCAAGCTAGCCGGGCGAAAAATCTTACCCATTATATAACGTATGCTCCGTTCTAAATCTGGTGGCATCACTGGCTGACCAAGTTATCGCTTGTTTTCAGCCCAATTCGGCAGCGCTCCCTCAAGGTGGTCATGCCTGGAGTTCTGGCCGGCTTAGCCATCCCTGGCATTCGTCCTAACGGGCTAGATTATGAACGGTTCCCATATAGTGAGGCTGACTTACCCAGTATCCCGAACAACGTCAGACCTGCATCGTCGGTATAGTGCGGGTGACTAGCTTCTCAAGGTTCCATAAAAATCCAACAATTATCTTTGCCTAAGTCGCTTGGCATTAAGAGACATGGAGTTCGATACCTGCGAGACAAGACAGCTAGCACTCCACCAGAACGCCGGTGCTAGTTCGTGTGTCGATTCACATTCAGCAATAGAGATCTACTGACCTAGTGCAAGACCCGGCCATGAGGGCGCAGTCCGGACAGGCTAGAAG
seq00021   CCTCTTCGATCTGGGAGGCAGATTCGTGGCCCGACGCTGGAGTTTCAGTCCGTTCGACGCTGTGGTCCCATAACAGAGATTCCTACGTTGTGCTTACAGCTAGCGGTCATGTGTGGTTTTACACCGTTCACGGATTATGCGTCTTCCCTGGGGAAGCTCGGTAACTACAACCTGCGCTAGGTACTACGTAGGGCGCATCCCCCAAACATGTATGTGGAGTCTAGGCTCAGGGGGGAAATTCTTCCGACTGTCACGACCAAGTCTGTCCACCCTATACCTGCACAGTTGGGGCTTGCCATCTCGGGGTAGCCTGGACGGTAATTATAGAGCCGGAAGGGAAATTAACCTGATGTACCTGGTCTCCCGGTAGTCCTTGCGCTAAGGTGCGATCCGCCCGTGTCCCCGGTAGCCCTACGGTGAGCGGTAAATTGCGGACGAAGTTCAAGTACAGGCTTTTGGCTTACTCCCCACCTTACGGGAAATGCGCTCCCTGCACGTGGATGTGTGGTCTACTTCCAGCAAGAACCAAGATTTTAAGGTAGAAATTGACCTCCCTATATGCTAGACGCATAATTGTACACGAACTAGATAAGTAACGCTCGGCTTTGGCAACCTAGGACATGGTTCTTGCCAGCATAACAGGCCGCACTTATTTCTCTTAGGGCCCTGACACCTATCCCCCTCCCTGGGAGCTGCCTTAGTGCCTCAGCTTTGCCTTGTGTCGCGCGTGCCGTTCACATGCCGCCCTCCCACGTCAACACCCGTAACGCTTTTTTTGTTTTGAGACCAAACCTATCTGCTTCCTATAAGAGCAAAAACCGTCCCCATTTGGTATCAGCAAGCCCGTTAACAACTCGAGTCGTCTGGCTATTGCAAGCGGGTCACTCGATTCAGAATGATTTACTCGTACGGACCGTTGCGAGTCAAATAAGATCGCGCTAACATCGTACCGAATTTTCGATCCAGATCACAAATCTAAGTCGTCGTGTGCACCCCCCGGGGTCTCGCCTGCTAAGATAATTCCGACATATGTAGAAAAGGGATACCTCAACCGGTCTGGATCTGATGATCACTCTTCAACTGAGTCTACCTCGCTCTGGGTGAAACCAGGATCCAAATGGTTGTCAACCTAACCTATCACTATCCAACGTGCCATTGGGCATCACAGCAGATAGTCGAGACTCAGAGCAAGACGACAATGTCGATCATGGTCCCGAGACGTCGTGCGAATTAATTTGGTGGTTTAACTCAACCGGAGGAGGCTGACCAGAACTCTCCCTTACGGTTGCCACCCTTGACAAACCAATAAGTGTGGCCAAGCTAGTTCGATCTTCTGATTACCGGCCAAACGTGCAGAAGCATTAGTAGAGGGGTTTCACAAGCATCCGTAGTAGAGTTAGGCTGGTCGGACCTTATGGGTTTCGTTTCTTCACATGATTTGTATCACCCCAGATCGGTAGCCGCTAACTGACATCGGCTACTCGCTGTACAGGAGGGTAACCCAGCGGGCGTTGACGTGATCGATATCAGGATTACCCAAGTCGTATTCTCACCGAAGTCCCAACCCAGTTGCAACTGCGCTATGCCTCACTCAGACCCGTCCCTACAGTTTCGGGGGCAGGGCTTTCTAAGAGGCAGAGTGCAACTGATGGTCTCCTTCAGCTGTTAAGCCCAGTACTAATACCTTAAAGGCGTATTTTCGTGGAACCCCCTAAACCCAGGGATCCATGGCACGATGGTATGACGGGTACGTGTCTTATACAGCTCAAGCGACCCTACTCCACCTAACTACTAGCTCATCAAGCTAGCCGGGCGAAAAATCTTACCCATTATATAACGTATGCTCCGTTCTAAATCTGGTGGCATCACTGGCTGACCAAGTTATCGCTTGTTTTCAGCCCAATTCGGCAGCGCTCCCTCAAGGTGGTCATGCCTGGAGTTCTGGCCGGCTTAGCCATCCCTGGCATTCGTCCTAACGGGCTAGATTATGAACGGTTCCCATATAGTGAGGCTGACTTACCCAGTATCCCGAACAACGTCAGACCTGCATCGTCGGTATAGTGCGGGTGACTAGCTTCTCAAGGTTCCATAAAAATCCAACAATTATCTTTGCCTAAGTCGCTTGGCATTAAGAGACATGGAGTTCGATACCTGCGAGACAAGACAGCTAGCACTCCACCAGAACGCCGGTGCTAGTTCGTGTGTCGATTCACATTCAGCAATAGAGATCTACTGACCTAGTGCAAGACCCGGCCATGAGGGCGCAGTCCGGACAGGCTAGAAG
seq00022   CCTCTTCGATCTGGGAGGCAGATTCGTGGCCCGACGCTGGAGTTTCAGTCCGTTCGACGCTGTGGTCCCATAACAGAGATTCCTACGTTGTGCTTACAGCTAGCGGTCATGTGTGGTTTTACACCGTTCACGGATTATGCGTCTTCCCTGGGGAAGCTCGGTAACTACAACCTGCGCTAGGTACTACGTAGGGCGCATCCCCCAAACATGTATGTGGAGTCTAGGCTCAGGGGGGAAATTCTTCCGACTGTCACGACCAAGTCTGTCCACCCTATACCTGCACAGTTGGGGCTTGCCATCTCGGGGTAGCGTGGACGGTAATTATAGAGCCGGAAGGGAAATTAACCTGATGTACCTGGTCTCCCGGTAGTCCTTGCGCTAAGGTGCGATCCGCCCGTGTCCCCGGTAGCCCTACGGTGAGCGGTAAATTGCGGACGAAGTTCAAGTACAGGCTTTTGGCTTACTCCCCACCTTACGGGAAATGCGCTCCCTGCACGTGGATGTGTGGTCTACTTCCAGCAAGAACCAAGATTTTAAGGTAGAAATTGACCTCCCTATATGCTAGACGCATAATTGTACACGAACTAGATAAGTAACGCTCGGCTTTGGCAACCTAGGACATGGTTCTTGCCAGCATAACAGGCCGCACTTATTTCTCTTAGGGCCCTGACACCTATCCCCCTCCCTGGGAGCTGCCTTAGTGCCTCAGCTTTGCCTTGTGTCGCGCGTGCCGTTCACATGCCGCCCTCCCACGTCAACACCCGTAACGCTTTTTTTGTTTTGAGACCAAACCTATCTGCTTCCTATAAGAGCAAAAACCGTCCCCATTTGGTATCAGCAAGCCCGTTAACAACTCGAGTCGTCTGGCTATTGCAAGCGGGTCACTCGATTCAGAATGATTTACTCGTACGGACCGTTGCGAGTCAAATAAGATCGCGCTAACATCGTACCGAATTTTCGATCCAGATCACAAATCTAAGTCGTCGTGTGCACCCCCCGGGGTCTCGCCTGCTAAGATAATTCCGACATATGTAGAAAAGGGATACCTCAACCGGTCTGGATCTGATGATCACTCTTCAACTGAGTCTACCTCGCTCTGGGTGAAACCAGGATCCAAATGGTTGTCAACCTAACCTATCACTATCCAACGTGCCATTGGGCATCACAGCAGATAGTCGAGACTCAGAGCAAGACGACAATGTCGATCATGGTCCCGAGACGTCGTGCGAATTAATTTGGTGGTTTAACTCAACCGGAGGAGGCTGACCAGAACTCTCCCTTACGGTTGCCACCCTTGACAAACCAATAAGTGTGGCCAAGCTAGTTCGATCTTCTGATTACCGGCCAAACGTGCAGAAGCATTAGTAGAGGGGTTTCACAAGCATCCGTAGTAGAGTTAGGCTGGTCGGACCTTATGGGTTTCGTTTCTTCACATGATTTGTATCACCCCAGATCGGTAGCCGCTAACTGACATCGGCTACTCGCTGTACAGGAGGGTAACCCAGCGGGCGTTGACGTGATCGATATCAGGATTACCCAAGTCGTATTCTCACCGAAGTCCCAACCCAGTTGCAACTGCGCTATGCCTCACTCAGACCCGTCCCTACAGTTTCGGGGGCAGGGCTTTCTAAGAGGCAGAGTGCAACTGATGGTCTCCTTCAGCTGTTAAGCCCAGTACTAATACCTTAAAGGCGTATTTTCGTGGAACCCCCTAAACCCAGGGATCCATGGCACGATGGTATGACGGGTACGTGTCTTATACAGCTCAAGCGACCCTACTCCACCTAACTACTAGCTCATCAAGCTAGCCGGGCGAAAAATCTTACCCATTATATAACGTATGCTCCGTTCTAAATCTGGTGGCATCACTGGCTGACCAAGTTATCGCTTGTTTTCAGCCCAATTCGGCAGCGCTCCCTCAAGGTGGTCATGCCTGGAGTTCTGGCCGGCTTAGCCATCCCTGGCATTCGTCCTAACGGGCTAGATTATGAACGGTTCCCATATAGTGAGGCTGACTTACCCAGTATCCCGAACAACGTCAGACCTGCATCGTCGGTATAGTGCGGGTGACTAGCTTCTCAAGGTTCCATAAAAATCCAACAATTATCTTTGCCTAAGTCGCTTGGCATTAAGAGACATGGAGTTCGATACCTGCGAGACAAGACAGCTAGCACTCCACCAGAACGCCGGTGCTAGTTCGTGTGTCGATTCACATTCAGCAATAGAGATCTACTGACCTAGTGCAAGACCCGGCCATGAGGGCGCAGTCCGGACAGGCTAGAAG
seq00023   CCTCTTCGATCTGGGAGGCAGATTCGTGGCCCGACGCTGGAGTTTCAGTCCGTTCGACGCTGTGGTCCCATAACAGAGATTCCTACGTTGTGCTTACAGCTAGCGGTCATGTGTGGTTTTACACCGTTCACGGATTATGCGTCTTCCCTGGGGAAGCTCGGTAACTACAACCTGCGCTAGGTACTACGTAGGGCGCATCCCCCAAACATGTATGTGGAGTCTAGGCTCAGGGGGGAAATTCTTCCGACTGTCACGACCAAGTCTGTCCACCCTATACCTGCACAGTTGGGGCTTGCCATCTCGGGGTAGCCTGGACGGTAATTATAGAGCCGGAAGGGAAATTAACCTGATGTACCTGGTCTCCCGGTAGTCCTTGCGCTAAGGTGCGATCCGCCCGTGTCCCCGGTAGCCCTACGGTGAGCGGTAAATTGCGGACGAAGTTCAAGTACAGGCTTTTGGCTTACTCCCCACCTTACGGGAAATGCGCTCCCTGCACGTGGATGTGTGGTCTACTTCCAGCAAGAACCAAGATTTTAAGGTAGAAATTGACCTCCCTATATGCTAGACGCATAATTGTACACGAACTAGATAAGTAACGCTCGGCTTTGGCAACCTAGGACATGGTTCTTGCCAGCATAACAGGCCGCACTTATTTCTCTTAGGGCCCTGACACCTATCCCCCTCCCTGGGAGCTGCCTTAGTGCCTCAGCTTTGCCTTGTGTCGCGCGTGCCGTTCACATGCCGCCCTCCCACGTCAACACCCGTAACGCTTTTTTTGTTTTGAGACCAAACCTATCTGCTTCCTATAAGAGCAAAAACCGTCCCCATTTGGTATCAGCAAGCCCGTTAACAACTCGAGTCGTCTGGCTATTGCAAGCGGGTCACTCGATTCAGAATGATTTACTCGTACGGACCGTTGCGAGTCAAATAAGATCGCGCTAACATCGTACCGAATTTTCGATCCAGATCACAAATCTAAGTCGTCGTGTGCACCCCCCGGGGTCTCGCCTGCTAAGATAATTCCGACATATGTAGAAAAGGGATACCTCAACCGGTCTGGATCTGATGATCACTCTTCAACTGAGTCTACCTCGCTCTGGGTGAAACCAGGATCCAAATGGTTGTCAACCTAACCTATCACTATCCAACGTGCCATTGGGCATCACAGCAGATAGTCGAGACTCAGAGCAAGACGACAATGTCGATCATGGTCCCGAGACGTCGTGCGAATTAATTTGGTGGTTTAACTCAACCGGAGGAGGCTGACCAGAACTCTCCCTTACGGTTGCCACCCTTGACAAACCAATAAGTGTGGCCAAGCTAGTTCGATCTTCTGATTACCGGCCAAACGTGCAGAAGCATTAGTAGAGGGGTTTCACAAGCATCCGTAGTAGAGTTAGGCTGGTCGGACCTTATGGGTTTCGTTTCTTCACATGATTTGTATCACCCCAGATCGGTAGCCGCTAACTGACATCGGCTACTCGCTGTACAGGAGGGTAACCCAGCGGGCGTTGACGTGATCGATATCAGGATTACCCAAGTCGTATTCTCACCGAAGTCCCAACCCAGTTGCAACTGCGCTATGCCTCACTCAGACCCGTCCCTACAGTTTCGGGGGCAGGGCTTTCTAAGAGGCAGAGTGCAACTGATGGTCTCCTTCAGCTGTTAAGCCCAGTACTAATACCTTAAAGGCGTATTTTCGTGGAACCCCCTAAACCCAGGGATCCATGGCACGATGGTATGACGGGTACGTGTCTTATACAGCTCAAGCGACCCTACTCCACCTAACTACTAGCTCATCAAGCTAGCCGGGCGAAAAATCTTACCCATTATATAACGTATGCTCCGTTCTAAATCTGGTGGCATCACTGGCTGACCAAGTTATCGCTTGTTTTCAGCCCAATTCGGCAGCGCTCCCTCAAGGTGGTCATGCCTGGAGTTCTGGCCGGCTTAGCCATCCCTGGCATTCGTCCTAACGGGCTAGATTATGAACGGTTCCCATATAGTGAGGCTGACTTACCCAGTATCCCGAACAACGTCAGACCTGCATCGTCGGTATAGTGCGGGTGACTAGCTTCTCAAGGTTCCATAAAAATCCAACAATTATCTTTGCCTAAGTCGCTTGGCATTAAGAGACATGGAGTTCGATACCTGCGAGACAAGACAGCTAGCACTCCACCAGAACGCCGGTGCTAGTTCGTGTGTCGATTCACATTCAGCAATAGAGATCTACTGACCTAGTGCAAGACCCGGCCATGAGGGCGCAGTCCGGACAGGCTAGAAG
seq00024   CCTCTTCGATCTGGGAGGCAGATTCGTGGCCCGACGCTGGAGTTTCAGTCCGTTCGACGCTGTGGTCCCATAACAGAGATTCCTACGTTGTGCTTACAGCTAGCGGTCATGTGTGGTTTTACACCGTTCACGGATTATGCGTCTTCCCTGGGGAAGCTCGGTAACTACAACCTGCGCTAGGTACTACGTAGGGCGCATCCCCCAAACATGTATGTGGAGTCTAGGCTCAGGGGGGAAATTCTTCCGACTGTCACGACCAAGTCTGTCCACCCTATACCTGCACAGTTGGGGCTTGCCATCTCGGGGTAGCCTGGACGGTAATTATAGAGCCGGAAGGGAAATTAACCTGATGTACCTGGTCTCCCGGTAGTCCTTGCGCTAAGGTGCGATCCGCCCGTGTCCCCGGTAGCCCTACGGTGAGCGGTAAATTGCGGACGAAGTTCAAGTACAGGCTTTTGGCTTACTCCCCACCTTACGGGAAATGCGCTCCCTGCACGTGGATGTGTGGTCTACTTCCAGCAAGAACCAAGATTTTAAGGTAGAAATTGACCTCCCTATATGCTAGACGCATAATTGTACACGAACTAGATAAGTAACGCTCGGCTTTGGCAACCTAGGACATGGTTCTTGCCAGCATAACAGGCCGCACTTATTTCTCTTAGGGCCCTGACACCTATCCCCCTCCCTGGGAGCTGCCTTAGTGCCTCAGCTTTGCCTTGTGTCGCGCGTGCCGTTCACATGCCGCCCTCCCACGTCAACACCCGTAACGCTTTTTTTGTTTTGAGACCAAACCTATCTGCTTCCTATAAGAGCAAAAACCGTCCCCATTTGGTATCAGCAAGCCCGTTAACAACTCGAGTCGTCTGGCTATTGCAAGCGGGTCACTCGATTCAGAATGATTTACTCGTACGGACCGTTGCGAGTCAAATAAGATCGCGCTAACATCGTACCGAATTTTCGATCCAGATCACAAATCTAAGTCGTCGTGTGCACCCCCCGGGGTCTCGCCTGCTAAGATAATTCCGACATATGTAGAAAAGGGATACCTCAACCGGTCTGGATCTGATGATCACTCTTCAACTGAGTCTACCTCGCTCTGGGTGAAACCAGGATCCAAATGGTTGTCAACCTAACCTATCACTATCCAACGTGCCATTGGGCATCACAGCAGATAGTCGAGACTCAGAGCAAGACGACAATGTCGATCATGGTCCCGAGACGTCGTGCGAATTAATTTGGTGGTTTAACTCAACCGGAGGAGGCTGACCAGAACTCTCCCTTACGGTTGCCACCCTTGACAAACCAATAAGTGTGGCCAAGCTAGTTCGATCTTCTGATTACCGGCCAAACGTGCAGAAGCATTAGTAGAGGGGTTTCACAAGCATCCGTAGTAGAGTTAGGCTGGTCGGACCTTATGGGTTTCGTTTCTTCACATGATTTGTATCACCCCAGATCGGTAGCCGCTAACTGACATCGGCTACTCGCTGTACAGGAGGGTAACCCAGCGGGCGTTGACGTGATCGATATCAGGATTACCCAAGTCGTATTCTCACCGAAGTCCCAACCCAGTTGCAACTGCGCTATGCCTCACTCAGACCCGTCCCTACAGTTTCGGGGGCAGGGCTTTCTAAGAGGCAGAGTGCAACTGATGGTCTCCTTCAGCTGTTAAGCCCAGTACTAATACCTTAAAGGCGTATTTTCGTGGAACCCCCTAAACCCAGGGATCCATGGCACGATGGTATGACGGGTACGTGTCTTATACAGCTCAAGCGACCCTACTCCACCTAACTACTAGCTCATCAAGCTAGCCGGGCGAAAAATCTTACCCATTATATAACGTATGCTCCGTTCTAAATCTGGTGGCATCACTGGCTGACCAAGTTATCGCTTGTTTTCAGCCCAATTCGGCAGCGCTCCCTCAAGGTGGTCATGCCTGGAGTTCTGGCCGGCTTAGCCATCCCTGGCATTCGTCCTAACGGGCTAGATTATGAACGGTTCCCATATAGTGAGGCTGACTTACCCAGTATCCCGAACAACGTCAGACCTGCATCGTCGGTATAGTGCGGGTGACTAGCTTCTCAAGGTTCCATAAAAATCCAACAATTATCTTTGCCTAAGTCGCTTGGCATTAAGAGACATGGAGTTCGATACCTGCGAGACAAGACAGCTAGCACTCCACCAGAACGCCGGTGCTAGTTCGTGTGTCGATTCACATTCAGCAATAGAGATCTACTGACCTAGTGCAAGACCCGGCCATGAGGGCGCAGTCCGGACAGGCTAGAAG
seq00025   CCTCTTCGATCTGGGAGGCAGATTCGTGGCCCGACGCTGGAGTTTCAGTCCGTTCGACGCTGTGGTCCCATAACAGAGATTCCTACGTTGTGCTTACAGCTAGCGGTCATGTGTGGTTTTACACCGTTCACGGATTATGCGTCTTCCCTGGGGAAGCTCGGTAACTACAACCTGCGCTAGGTACTACGTAGGGCGCATCCCCCAAACATGTATGTGGAGTCTAGGCTCAGGGGGGAAATTCTTCCGACTGTCACGACCAAGTCTGTCCACCCTATACCTGCACAGTTGGGGCTTGCCATCTCGGGGTAGCCTGGACGGTAATTATAGAGCCGGAAGGGAAATTAACCTGATGTACCTGGTCTCCCGGTAGTCCTTGCGCTAAGGTGCGATCCGCCCGTGTCCCCGGTAGCCCTACGGTGAGCGGTAAATTGCGGACGAAGTTCAAGTACAGGCTTTTGGCTTACTCCCCACCTTACGGGAAATGCGCTCCCTGCACGTGGATGTGTGGTCTACTTCCAGCAAGAACCAAGATTTTAAGGTAGAAATTGACCTCCCTATATGCTAGACGCATAATTGTACACGAACTAGATAAGTAACGCTCGGCTTTGGCAACCTAGGACATGGTTCTTGCCAGCATAACAGGCCGCACTTATTTCTCTTAGGGCCCTGACACCTATCCCCCTCCCTGGGAGCTGCCTTAGTGCCTCAGCTTTGCCTTGTGTCGCGCGTGCCGTTCACATGCCGCCCTCCCACGTCAACACCCGTAACGCTTTTTTTGTTTTGAGACCAAACCTATCTGCTTCCTATAAGAGCAAAAACCGTCCCCATTTGGTATCAGCAAGCCCGTTAACAACTCGAGTCGTCTGGCTATTGCAAGCGGGTCACTCGATTCAGAATGATTTACTCGTACGGACCGTTGCGAGTCAAATAAGATCGCGCTAACATCGTACCGAATTTTCGATCCAGATCACAAATCTAAGTCGTCGTGTGCACCCCCCGGGGTCTCGCCTGCTAAGATAATTCCGACATATGTAGAAAAGGGATACCTCAACCGGTCTGGATCTGATGATCACTCTTCAACTGAGTCTACCTCGCTCTGGGTGAAACCAGGATCCAAATGGTTGTCAACCTAACCTATCACTATCCAACGTGCCATTGGGCATCACAGCAGATAGTCGAGACTCAGAGCAAGACGACAATGTCGATCATGGTCCCGAGACGTCGTGCGAATTAATTTGGTGGTTTAACTCAACCGGAGGAGGCTGACCAGAACTCTCCCTTACGGTTGCCACCCTTGACAAACCAATAAGTGTGGCCAAGCTAGTTCGATCTTCTGATTACCGGCCAAACGTGCAGAAGCATTAGTAGAGGGGTTTCACAAGCATCCGTAGTAGAGTTAGGCTGGTCGGACCTTATGGGTTTCGTTTCTTCACATGATTTGTATCACCCCAGATCGGTAGCCGCTAACTGACATCGGCTACTCGCTGTACAGGAGGGTAACCCAGCGGGCGTTGACGTGATCGATATCAGGATTACCCAAGTCGTATTCTCACCGAAGTCCCAACCCAGTTGCAACTGCGCTATGCCTCACTCAGACCCGTCCCTACAGTTTCGGGGGCAGGGCTTTCTAAGAGGCAGAGTGCAACTGATGGTCTCCTTCAGCTGTTAAGCCCAGTACTAATACCTTAAAGGCGTATTTTCGTGGAACCCCCTAAACCCAGGGATCCATGGCACGATGGTATGACGGGTACGTGTCTTATACAGCTCAAGCGACCCTACTCCACCTAACTACTAGCTCATCAAGCTAGCCGGGCGAAAAATCTTACCCATTATATAACGTATGCTCCGTTCTAAATCTGGTGGCATCACTGGCTGACCAAGTTATCGCTTGTTTTCAGCCCAATTCGGCAGCGCTCCCTCAAGGTGGTCATGCCTGGAGTTCTGGCCGGCTTAGCCATCCCTGGCATTCGTCCTAACGGGCTAGATTATGAACGGTTCCCATATAGTGAGGCTGACTTACCCAGTATCCCGAACAACGTCAGACCTGCATCGTCGGTATAGTGCGGGTGACTAGCTTCTCAAGGTTCCATAAAAATCCAACAATTATCTTTGCCTAAGTCGCTTGGCATTAAGAGACATGGAGTTCGATACCTGCGAGACAAGACAGCTAGCACTCCACCAGAACGCCGGTGCTAGTTCGTGTGTCGATTCACATTCAGCAATAGAGATCTACTGACCTAGTGCAAGACCCGGCCATGAGGGCGCAGTCCGGACAGGCTAGAAG
seq00026   CCTCTTCGATCTGGGAGGCAGATTCGTGGCCCGACGCTGGAGTTTCAGTCCGTTCGACGCTGTGGTCCCATAACAGAGATTCCTACGTTGTGCTTACAGCTAGCGGTCATGTGTGGTTTTACACCGTTCACGGATTATGCGTCTTCCCTGGGGAAGCTCGGTAACTACAACCTGCGCTAGGTACTACGTAGGGCGCATCCCCCAAACATGTATGTGGAGTCTAGGCTCAGGGGGGAAATTCTTCCGACTGTCACGACCAAGTCTGTCCACCCTATACCTGCACAGTTGGGGCTTGCCATCTCGGGGTAGCCTGGACGGTAATTATAGAGCCGGAAGGGAAATTAACCTGATGTACCTGGTCTCCCGGTAGTCCTTGCGCTAAGGTGCGATCCGCCCGTGTCCCCGGTAGCCCTACGGTGAGCGGTAAATTGCGGACGAAGTTCAAGTACAGGCTTTTGGCTTACTCCCCACCTTACGGGAAATGCGCTCCCTGCACGTGGATGTGTGGTCTACTTCCAGCAAGAACCAAGATTTTAAGGTAGAAATTGACCTCCCTATATGCTAGACGCATAATTGTACACGAACTAGATAAGTAACGCTCGGCTTTGGCAACCTAGGACATGGTTCTTGCCAGCATAACAGGCCGCACTTATTTCTCTTAGGGCCCTGACACCTATCCCCCTCCCTGGGAGCTGCCTTAGTGCCTCAGCTTTGCCTTGTGTCGCGCGTGCCGTTCACATGCCGCCCTCCCACGTCAACACCCGTAACGCTTTTTTTGTTTTGAGACCAAACCTATCTGCTTCCTATAAGAGCAAAAACCGTCCCCATTTGGTATCAGCAAGCCCGTTAACAACTCGAGTCGTCTGGCTATTGCAAGCGGGTCACTCGATTCAGAATGATTTACTCGTACGGACCGTTGCGAGTCAAATAAGATCGCGCTAACATCGTACCGAATTTTCGATCCAGATCACAAATCTAAGTCGTCGTGTGCACCCCCCGGGGTCTCGCCTGCTAAGATAATTCCGACATATGTAGAAAAGGGATACCTCAACCGGTCTGGATCTGATGATCACTCTTCAACTGAGTCTACCTCGCTCTGGGTGAAACCAGGATCCAAATGGTTGTCAACCTAACCTATCACTATCCAACGTGCCATTGGGCATCACAGCAGATAGTCGAGACTCAGAGCAAGACGACAATGTCGATCATGGTCCCGAGACGTCGTGCGAATTAATTTGGTGGTTTAACTCAACCGGAGGAGGCTGACCAGAACTCTCCCTTACGGTTGCCACCCTTGACAAACCAATAAGTGTGGCCAAGCTAGTTCGATCTTCTGATTACCGGCCAAACGTGCAGAAGCATTAGTAGAGGGGTTTCACAAGCATCCGTAGTAGAGTTAGGCTGGTCGGACCTTATGGGTTTCGTTTCTTCACATGATTTGTATCACCCCAGATCGGTAGCCGCTAACTGACATCGGCTACTCGCTGTACAGGAGGGTAACCCAGCGGGCGTTGACGTGATCGATATCAGGATTACCCAAGTCGTATTCTCACCGAAGTCCCAACCCAGTTGCAACTGCGCTATGCCTCACTCAGACCCGTCCCTACAGTTTCGGGGGCAGGGCTTTCTAAGAGGCAGAGTGCAACTGATGGTCTCCTTCAGCTGTTAAGCCCAGTACTAATACCTTAAAGGCGTATTTTCGTGGAACCCCCTAAACCCAGGGATCCATGGCACGATGGTATGACGGGTACGTGTCTTATACAGCTCAAGCGACCCTACTCCACCTAACTACTAGCTCATCAAGCTAGCCGGGCGAAAAATCTTACCCATTATATAACGTATGCTCCGTTCTAAATCTGGTGGCATCACTGGCTGACCAAGTTATCGCTTGTTTTCAGCCCAATTCGGCAGCGCTCCCTCAAGGTGGTCATGCCTGGAGTTCTGGCCGGCTTAGCCATCCCTGGCATTCGTCCTAACGGGCTAGATTATGAACGGTTCCCATATAGTGAGGCTGACTTACCCAGTATCCCGAACAACGTCAGACCTGCATCGTCGGTATAGTGCGGGTGACTAGCTTCTCAAGGTTCCATAAAAATCCAACAATTATCTTTGCCTAAGTCGCTTGGCATTAAGAGACATGGAGTTCGATACCTGCGAGACAAGACAGCTAGCACTCCACCAGAACGCCGGTGCTAGTTCGTGTGTCGATTCACATTCAGCAATAGAGATCTACTGACCTAGTGCAAGACCCGGCCATGAGGGCGCAGTCCGGACAGGCTAGAAG
seq00027   CCTCTTCGATCTGGGAGGCAGATTCGTGGCCCGACGCTGGAGTTTCAGTCCGTTCGACGCTGTGGTCCCATAACAGAGATTCCTACGTTGTGCTTACAGCTAGCGGTCATGTGTGGTTTTACACCGTTCACGGATTATGCGTCTTCCCTGGGGAAGCTCGGTAACTACAACCTGCGCTAGGTACTACGTAGGGCGCATCCCCCAAACATGTATGTGGAGTCTAGGCTCAGGGGGGAAATTCTTCCGACTGTCACGACCAAGTCTGTCCACCCTATACCTGCACAGTTGGGGCTTGCCATCTCGGGGTAGCCTGGACGGTAATTATAGAGCCGGAAGGGAAATTAACCTGATGTACCTGGTCTCCCGGTAGTCCTTGCGCTAAGGTGCGATCCGCCCGTGTCCCCGGTAGCCCTACGGTGAGCGGTAAATTGCGGACGAAGTTCAAGTACAGGCTTTTGGCTTACTCCCCACCTTACGGGAAATGCGCTCCCTGCACGTGGATGTGTGGTCTACTTCCAGCAAGAACCAAGATTTTAAGGTAGAAATTGACCTCCCTATATGCTAGACGCATAATTGTACACGAACTAGATAAGTAACGCTCGGCTTTGGCAACCTAGGACATGGTTCTTGCCAGCATAACAGGCCGCACTTATTTCTCTTAGGGCCCTGACACCTATCCCCCTCCCTGGGAGCTGCCTTAGTGCCTCAGCTTTGCCTTGTGTCGCGCGTGCCGTTCACATGCCGCCCTCCCACGTCAACACCCGTAACGCTTTTTTTGTTTTGAGACCAAACCTATCTGCTTCCTATAAGAGCAAAAACCGTCCCCATTTGGTATCAGCAAGCCCGTTAACAACTCGAGTCGTCTGGCTATTGCAAGCGGGTCACTCGATTCAGAATGATTTACTCGTACGGACCGTTGCGAGTCAAATAAGATCGCGCTAACATCGTACCGAATTTTCGATCCAGATCACAAATCTAAGTCGTCGTGTGCACCCCCCGGGGTCTCGCCTGCTAAGATAATTCCGACATATGTAGAAAAGGGATACCTCAACCGGTCTGGATCTGATGATCACTCTTCAACTGAGTCTACCTCGCTCTGGGTGAAACCAGGATCCAAATGGTTGTCAACCTAACCTATCACTATCCAACGTGCCATTGGGCATCACAGCAGATAGTCGAGACTCAGAGCAAGACGACAATGTCGATCATGGTCCCGAGACGTCGTGCGAATTAATTTGGTGGTTTAACTCAACCGGAGGAGGCTGACCAGAACTCTCCCTTACGGTTGCCACCCTTGACAAACCAATAAGTGTGGCCAAGCTAGTTCGATCTTCTGATTACCGGCCAAACGTGCAGAAGCATTAGTAGAGGGGTTTCACAAGCATCCGTAGTAGAGTTAGGCTGGTCGGACCTTATGGGTTTCGTTTCTTCACATGATTTGTATCACCCCAGATCGGTAGCCGCTAACTGACATCGGCTACTCGCTGTACAGGAGGGTAACCCAGCGGGCGTTGACGTGATCGATATCAGGATTACCCAAGTCGTATTCTCACCGAAGTCCCAACCCAGTTGCAACTGCGCTATGCCTCACTCAGACCCGTCCCTACAGTTTCGGGGGCAGGGCTTTCTAAGAGGCAGAGTGCAACTGATGGTCTCCTTCAGCTGTTAAGCCCAGTACTAATACCTTAAAGGCGTATTTTCGTGGAACCCCCTAAACCCAGGGATCCATGGCACGATGGTATGACGGGTACGTGTCTTATACAGCTCAAGCGACCCTACTCCACCTAACTACTAGCTCATCAAGCTAGCCGGGCGAAAAATCTTACCCATTATATAACGTATGCTCCGTTCTAAATCTGGTGGCATCACTGGCTGACCAAGTTATCGCTTGTTTTCAGCCCAATTCGGCAGCGCTCCCTCAAGGTGGTCATGCCTGGAGTTCTGGCCGGCTTAGCCATCCCTGGCATTCGTCCTAACGGGCTAGATTATGAACGGTTCCCATATAGTGAGGCTGACTTACCCAGTATCCCGAACAACGTCAGACCTGCATCGTCGGTATAGTGCGGGTGACTAGCTTCTCAAGGTTCCATAAAAATCCAACAATTATCTTTGCCTAAGTCGCTTGGCATTAAGAGACATGGAGTTCGATACCTGCGAGACAAGACAGCTAGCACTCCACCAGAACGCCGGTGCTAGTTCGTGTGTCGATTCACATTCAGCAATAGAGATCTACTGACCTAGTGCAAGACCCGGCCATGAGGGCGCAGTCCGGACAGGCTAGAAG
seq00028   CCTCTTCGATCTGGGAGGCAGATTCGTGGCCCGACGCTGGAGTTTCAGTCCGTTCGACGCTGTGGTCCCATAACAGAGATTCCTACGTTGTGCTTACAGCTAGCGGTCATGTGTGGTTTTACACCGTTCACGGATTATGCGTCTTCCCTGGGGAAGCTCGGTAACTACAACCTGCGCTAGGTACTACGTAGGGCGCATCCCCCAAACATGTATGTGGAGTCTAGGCTCAGGGGGGAAATTCTTCCGACTGTCACGACCAAGTCTGTCCACCCTATACCTGCACAGTTGGGGCTTGCCATCTCGGGGTAGCGTGGACGGTAATTATAGAGCCGGAAGGGAAATTAACCTGATGTACCTGGTCTCCCGGTAGTCCTTGCGCTAAGGTGCGATCCGCCCGTGTCCCCGGTAGCCCTACGGTGAGCGGTAAATTGCGGACGAAGTTCAAGTACAGGCTTTTGGCTTACTCCCCACCTTACGGGAAATGCGCTCCCTGCACGTGGATGTGTGGTCTACTTCCAGCAAGAACCAAGATTTTAAGGTAGAAATTGACCTCCCTATATGCTAGACGCATAATTGTACACGAACTAGATAAGTAACGCTCGGCTTTGGCAACCTAGGACATGGTTCTTGCCAGCATAACAGGCCGCACTTATTTCTCTTAGGGCCCTGACACCTATCCCCCTCCCTGGGAGCTGCCTTAGTGCCTCAGCTTTGCCTTGTGTCGCGCGTGCCGTTCACATGCCGCCCTCCCACGTCAACACCCGTAACGCTTTTTTTGTTTTGAGACCAAACCTATCTGCTTCCTATAAGAGCAAAAACCGTCCCCATTTGGTATCAGCAAGCCCGTTAACAACTCGAGTCGTCTGGCTATTGCAAGCGGGTCACTCGATTCAGAATGATTTACTCGTACGGACCGTTGCGAGTCAAATAAGATCGCGCTAACATCGTACCGAATTTTCGATCCAGATCACAAATCTAAGTCGTCGTGTGCACCCCCCGGGGTCTCGCCTGCTAAGATAATTCCGACATATGTAGAAAAGGGATACCTCAACCGGTCTGGATCTGATGATCACTCTTCAACTGAGTCTACCTCGCTCTGGGTGAAACCAGGATCCAAATGGTTGTCAACCTAACCTATCACTATCCAACGTGCCATTGGGCATCACAGCAGATAGTCGAGACTCAGAGCAAGACGACAATGTCGATCATGGTCCCGAGACGTCGTGCGAATTAATTTGGTGGTTTAACTCAACCGGAGGAGGCTGACCAGAACTCTCCCTTACGGTTGCCACCCTTGACAAACCAATAAGTGTGGCCAAGCTAGTTCGATCTTCTGATTACCGGCCAAACGTGCAGAAGCATTAGTAGAGGGGTTTCACAAGCATCCGTAGTAGAGTTAGGCTGGTCGGACCTTATGGGTTTCGTTTCTTCACATGATTTGTATCACCCCAGATCGGTAGCCGCTAACTGACATCGGCTACTCGCTGTACAGGAGGGTAACCCAGCGGGCGTTGACGTGATCGATATCAGGATTACCCAAGTCGTATTCTCACCGAAGTCCCAACCCAGTTGCAACTGCGCTATGCCTCACTCAGACCCGTCCCTACAGTTTCGGGGGCAGGGCTTTCTAAGAGGCAGAGTGCAACTGATGGTCTCCTTCAGCTGTTAAGCCCAGTACTAATACCTTAAAGGCGTATTTTCGTGGAACCCCCTAAACCCAGGGATCCATGGCACGATGGTATGACGGGTACGTGTCTTATACAGCTCAAGCGACCCTACTCCACCTAACTACTAGCTCATCAAGCTAGCCGGGCGAAAAATCTTACCCATTATATAACGTATGCTCCGTTCTAAATCTGGTGGCATCACTGGCTGACCAAGTTATCGCTTGTTTTCAGCCCAATTCGGCAGCGCTCCCTCAAGGTGGTCATGCCTGGAGTTCTGGCCGGCTTAGCCATCCCTGGCATTCGTCCTAACGGGCTAGATTATGAACGGTTCCCATATAGTGAGGCTGACTTACCCAGTATCCCGAACAACGTCAGACCTGCATCGTCGGTATAGTGCGGGTGACTAGCTTCTCAAGGTTCCATAAAAATCCAACAATTATCTTTGCCTAAGTCGCTTGGCATTAAGAGACATGGAGTTCGATACCTGCGAGACAAGACAGCTAGCACTCCACCAGAACGCCGGTGCTAGTTCGTGTGTCGATTCACATTCAGCAATAGAGATCTACTGACCTAGTGCAAGACCCGGCCATGAGGGCGCAGTCCGGACAGGCTAGAAG
seq00029   CCTCTTCGATCTGGGAGGCAGATTCGTGGCCCGACGCTGGAGTTTCAGTCCGTTCGACGCTGTGGTCCCATAACAGAGATTCCTACGTTGTGCTTACAGCTAGCGGTCATGTGTGGTTTTACACCGTTCACGGATTATGCGTCTTCCCTGGGGAAGCTCGGTAACTACAACCTGCGCTAGGTACTACGTAGGGCGCATCCCCCAAACATGTATGTGGAGTCTAGGCTCAGGGGGGAAATTCTTCCGACTGTCACGACCAAGTCTGTCCACCCTATACCTGCACAGTTGGGGCTTGCCATCTCGGGGTAGCCTGGACGGTAATTATAGAGCCGGAAGGGAAATTAACCTGATGTACCTGGTCTCCCGGTAGTCCTTGCGCTAAGGTGCGATCCGCCCGTGTCCCCGGTAGCCCTACGGTGAGCGGTAAATTGCGGACGAAGTTCAAGTACAGGCTTTTGGCTTACTCCCCACCTTACGGGAAATGCGCTCCCTGCACGTGGATGTGTGGTCTACTTCCAGCAAGAACCAAGATTTTAAGGTAGAAATTGACCTCCCTATATGCTAGACGCATAATTGTACACGAACTAGATAAGTAACGCTCGGCTTTGGCAACCTAGGACATGGTTCTTGCCAGCATAACAGGCCGCACTTATTTCTCTTAGGGCCCTGACACCTATCCCCCTCCCTGGGAGCTGCCTTAGTGCCTCAGCTTTGCCTTGTGTCGCGCGTGCCGTTCACATGCCGCCCTCCCACGTCAACACCCGTAACGCTTTTTTTGTTTTGAGACCAAACCTATCTGCTTCCTATAAGAGCAAAAACCGTCCCCATTTGGTATCAGCAAGCCCGTTAACAACTCGAGTCGTCTGGCTATTGCAAGCGGGTCACTCGATTCAGAATGATTTACTCGTACGGACCGTTGCGAGTCAAATAAGATCGCGCTAACATCGTACCGAATTTTCGATCCAGATCACAAATCTAAGTCGTCGTGTGCACCCCCCGGGGTCTCGCCTGCTAAGATAATTCCGACATATGTAGAAAAGGGATACCTCAACCGGTCTGGATCTGATGATCACTCTTCAACTGAGTCTACCTCGCTCTGGGTGAAACCAGGATCCAAATGGTTGTCAACCTAACCTATCACTATCCAACGTGCCATTGGGCATCACAGCAGATAGTCGAGACTCAGAGCAAGACGACAATGTCGATCATGGTCCCGAGACGTCGTGCGAATTAATTTGGTGGTTTAACTCAACCGGAGGAGGCTGACCAGAACTCTCCCTTACGGTTGCCACCCTTGACAAACCAATAAGTGTGGCCAAGCTAGTTCGATCTTCTGATTACCGGCCAAACGTGCAGAAGCATTAGTAGAGGGGTTTCACAAGCATCCGTAGTAGAGTTAGGCTGGTCGGACCTTATGGGTTTCGTTTCTTCACATGATTTGTATCACCCCAGATCGGTAGCCGCTAACTGACATCGGCTACTCGCTGTACAGGAGGGTAACCCAGCGGGCGTTGACGTGATCGATATCAGGATTACCCAAGTCGTATTCTCACCGAAGTCCCAACCCAGTTGCAACTGCGCTATGCCTCACTCAGACCCGTCCCTACAGTTTCGGGGGCAGGGCTTTCTAAGAGGCAGAGTGCAACTGATGGTCTCCTTCAGCTGTTAAGCCCAGTACTAATACCTTAAAGGCGTATTTTCGTGGAACCCCCTAAACCCAGGGATCCATGGCACGATGGTATGACGGGTACGTGTCTTATACAGCTCAAGCGACCCTACTCCACCTAACTACTAGCTCATCAAGCTAGCCGGGCGAAAAATCTTACCCATTATATAACGTATGCTCCGTTCTAAATCTGGTGGCATCACTGGCTGACCAAGTTATCGCTTGTTTTCAGCCCAATTCGGCAGCGCTCCCTCAAGGTGGTCATGCCTGGAGTTCTGGCCGGCTTAGCCATCCCTGGCATTCGTCCTAACGGGCTAGATTATGAACGGTTCCCATATAGTGAGGCTGACTTACCCAGTATCCCGAACAACGTCAGACCTGCATCGTCGGTATAGTGCGGGTGACTAGCTTCTCAAGGTTCCATAAAAATCCAACAATTATCTTTGCCTAAGTCGCTTGGCATTAAGAGACATGGAGTTCGATACCTGCGAGACAAGACAGCTAGCACTCCACCAGAACGCCGGTGCTAGTTCGTGTGTCGATTCACATTCAGCAATAGAGATCTACTGACCTAGTGCAAGACCCGGCCATGAGGGCGCAGTCCGGACAGGCTAGAAG
seq00030   CCTCTTCGATCTGGGAGGCAGATTCGTGGCCCGACGCTGGAGTTTCAGTCCGTTCGACGCTGTGGTCCCATAACAGAGATTCCTACGTTGTGCTTACAGCTAGCGGTCATGTGTGGTTTTACACCGTTCACGGATTATGCGTCTTCCCTGGGGAAGCTCGGTAACTACAACCTGCGCTAGGTACTACGTAGGGCGCATCCCCCAAACATGTATGTGGAGTCTAGGCTCAGGGGGGAAATTCTTCCGACTCTCACGACCAAGTCTGTCCACCCTATACCTGCACAGTTGGGGCTTGCCATCTCGGGGTAGCCTGGACGGTAATTATAGAGCCGGAAGGGAAATTAACCTGATGTACCTGGTCTCCCGGTAGTCCTTGCGCTAAGGTGCGATCCGCCCGTGTCCCCGGTAGCCCTACGGTGAGCGGTAAATTGCGGACGAAGTTCAAGTACAGGCTTTTGGCTTACTCCCCACCTTACGGGAAATGCGCTCCCTGCACGTGGATGTGTGGTCTACTTCCAGCAAGAACCAAGATTTTAAGGTAGAAATTGACCTCCCTATATGCTAGACGCATAATTGTACACGAACTAGATAAGTAACGCTCGGCTTTGGCAACCTAGGACATGGTTCTTGCCAGCATAACAGGCCGCACTTATTTCTCTTAGGGCCCTGACACCTATCCCCCTCCCTGGGAGCTGCCTTAGTGCCTCAGCTTTGCCTTGTGTCGCGCGTGCCGTTCACATGCCGCCCTCCCACGTCAACACCCGTAACGCTTTTTTTGTTTTGAGACCAAACCTATCTGCTTCCTATAAGAGCAAAAACCGTCCCCATTTGGTATCAGCAAGCCCGTTAACAACTCGAGTCGTCTGGCTATTGCAAGCGGGTCACTCGATTCAGAATGATTTACTCGTACGGACCGTTGCGAGTCAAATAAGATCGCGCTAACATCGTACCGAATTTTCGATCCAGATCACAAATCTAAGTCGTCGTGTGCACCCCCCGGGGTCTCGCCTGCTAAGATAATTCCGACATATGTAGAAAAGGGATACCTCAACCGGTCTGGATCTGATGATCACTCTTCAACTGAGTCTACCTCGCTCTGGGTGAAACCAGGATCCAAATGGTTGTCAACCTAACCTATCACTATCCAACGTGCCATTGGGCATCACAGCAGATAGTCGAGACTCAGAGCAAGACGACAATGTCGATCATGGTCCCGAGACGTCGTGCGAATTAATTTGGTGGTTTAACTCAACCGGAGGAGGCTGACCAGAACTCTCCCTTACGGTTGCCACCCTTGACAAACCAATAAGTGTGGCCAAGCTAGTTCGATCTTCTGATTACCGGCCAAACGTGCAGAAGCATTAGTAGAGGGGTTTCACAAGCATCCGTAGTAGAGTTAGGCTGGTCGGACCTTATGGGTTTCGTTTCTTCACATGATTTGTATCACCCCAGATCGGTAGCCGCTAACTGACATCGGCTACTCGCTGTACAGGAGGGTAACCCAGCGGGCGTTGACGTGATCGATATCAGGATTACCCAAGTCGTATTCTCACCGAAGTCCCAACCCAGTTGCAACTGCGCTATGCCTCACTCAGACCCGTCCCTACAGTTTCGGGGGCAGGGCTTTCTAAGAGGCAGAGTGCAACTGATGGTCTCCTTCAGCTGTTAAGCCCAGTACTAATACCTTAAAGGCGTATTTTCGTGGAACCCCCTAAACCCAGGGATCCATGGCACGATGGTATGACGGGTACGTGTCTTATACAGCTCAAGCGACCCTACTCCACCTAACTACTAGCTCATCAAGCTAGCCGGGCGAAAAATCTTACCCATTATATAACGTATGCTCCGTTCTAAATCTGGTGGCATCACTGGCTGACCAAGTTATCGCTTGTTTTCAGCCCAATTCGGCAGCGCTCCCTCAAGGTGGTCATGCCTGGAGTTCTGGCCGGCTTAGCCATCCCTGGCATTCGTCCTAACGGGCTAGATTATGAACGGTTCCCATATAGTGAGGCTGACTTACCCAGTATCCCGAACAACGTCAGACCTGCATCGTCGGTATAGTGCGGGTGACTAGCTTCTCAAGGTTCCATAAAAATCCAACAATTATCTTTGCCTAAGTCGCTTGGCATTAAGAGACATGGAGTTCGATACCTGCGAGACAAGACAGCTAGCACTCCACCAGAACGCCGGTGCTAGTTCGTGTGTCGATTCACATTCAGCAATAGAGATCTACTGACCTAGTGCAAGACCCGGCCATGAGGGCGCAGTCCGGACAGGCTAGAAG
seq00031   CCTCTTCGATCTGGGAGGCAGATTCGTGGCCCGACGCTGGAGTTTCAGTCCGTTCGACGCTGTGGTCCCATAACAGAGATTCCTACGTTGTGCTTACAGCTAGCGGTCATGTGTGGTTTTACACCGTTCACGGATTATGCGTCTTCCCTGGGGAAGCTCGGTAACTACAACCTGCGCTAGGTACTACGTAGGGCGCATCCCCCAAACATGTATGTGGAGTCTAGGCTCAGGGGGGAAATTCTTCCGACTGTCACGACCAAGTCTGTCCACCCTATACCTGCACAGTTGGGGCTTGCCATCTCGGGGTAGCCTGGACGGTAATTATAGAGCCGGAAGGGAAATTAACCTGATGTACCTGGTCTCCCGGTAGTCCTTGCGCTAAGGTGCGATCCGCCCGTGTCCCCGGTAGCCCTACGGTGAGCGGTAAATTGCGGACGAAGTTCAAGTACAGGCTTTTGGCTTACTCCCCACCTTACGGGAAATGCGCTCCCTGCACGTGGATGTGTGGTCTACTTCCAGCAAGAACCAAGATTTTAAGGTAGAAATTGACCTCCCTATATGCTAGACGCATAATTGTACACGAACTAGATAAGTAACGCTCGGCTTTGGCAACCTAGGACATGGTTCTTGCCAGCATAACAGGCCGCACTTATTTCTCTTAGGGCCCTGACACCTATCCCCCTCCCTGGGAGCTGCCTTAGTGCCTCAGCTTTGCCTTGTGTCGCGCGTGCCGTTCACATGCCGCCCTCCCACGTCAACACCCGTAACGCTTTTTTTGTTTTGAGACCAAACCTATCTGCTTCCTATAAGAGCAAAAACCGTCCCCATTTGGTATCAGCAAGCCCGTTAACAACTCGAGTCGTCTGGCTATTGCAAGCGGGTCACTCGATTCAGAATGATTTACTCGTACGGACCGTTGCGAGTCAAATAAGATCGCGCTAACATCGTACCGAATTTTCGATCCAGATCACAAATCTAAGTCGTCGTGTGCACCCCCCGGGGTCTCGCCTGCTAAGATAATTCCGACATATGTAGAAAAGGGATACCTCAACCGGTCTGGATCTGATGATCACTCTTCAACTGAGTCTACCTCGCTCTGGGTGAAACCAGGATCCAAATGGTTGTCAACCTAACCTATCACTATCCAACGTGCCATTGGGCATCACAGCAGATAGTCGAGACTCAGAGCAAGACGACAATGTCGATCATGGTCCCGAGACGTCGTGCGAATTAATTTGGTGGTTTAACTCAACCGGAGGAGGCTGACCAGAACTCTCCCTTACGGTTGCCACCCTTGACAAACCAATAAGTGTGGCCAAGCTAGTTCGATCTTCTGATTACCGGCCAAACGTGCAGAAGCATTAGTAGAGGGGTTTCACAAGCATCCGTAGTAGAGTTAGGCTGGTCGGACCTTATGGGTTTCGTTTCTTCACATGATTTGTATCACCCCAGATCGGTAGCCGCTAACTGACATCGGCTACTCGCTGTACAGGAGGGTAACCCAGCGGGCGTTGACGTGATCGATATCAGGATTACCCAAGTCGTATTCTCACCGAAGTCCCAACCCAGTTGCAACTGCGCTATGCCTCACTCAGACCCGTCCCTACAGTTTCGGGGGCAGGGCTTTCTAAGAGGCAGAGTGCAACTGATGGTCTCCTTCAGCTGTTAAGCCCAGTACTAATACCTTAAAGGCGTATTTTCGTGGAACCCCCTAAACCCAGGGATCCATGGCACGATGGTATGACGGGTACGTGTCTTATACAGCTCAAGCGACCCTACTCCACCTAACTACTAGCTCATCAAGCTAGCCGGGCGAAAAATCTTACCCATTATATAACGTATGCTCCGTTCTAAATCTGGTGGCATCACTGGCTGACCAAGTTATCGCTTGTTTTCAGCCCAATTCGGCAGCGCTCCCTCAAGGTGGTCATGCCTGGAGTTCTGGCCGGCTTAGCCATCCCTGGCATTCGTCCTAACGGGCTAGATTATGAACGGTTCCCATATAGTGAGGCTGACTTACCCAGTATCCCGAACAACGTCAGACCTGCATCGTCGGTATAGTGCGGGTGACTAGCTTCTCAAGGTTCCATAAAAATCCAACAATTATCTTTGCCTAAGTCGCTTGGCATTAAGAGACATGGAGTTCGATACCTGCGAGACAAGACAGCTAGCACTCCACCAGAACGCCGGTGCTAGTTCGTGTGTCGATTCACATTCAGCAATAGAGATCTACTGACCTAGTGCAAGACCCGGCCATGAGGGCGCAGTCCGGACAGGCTAGAAG
seq00032   CCTCTTCGATCTGGGAGGCAGATTCGTGGCCCGACGCTGGAGTTTCAGTCCGTTCGACGCTGTGGTCCCATAACAGAGATTCCTACGTTGTGCTTACAGCTAGCGGTCATGTGTGGTTTTACACCGTTCACGGATTATGCGTCTTCCCTGGGGAAGCTCGGTAACTACAACCTGCGCTAGGTACTACGTAGGGCGCATCCCCCAAACATGTATGTGGAGTCTAGGCTCAGGGGGGAAATTCTTCCGACTGTCACGACCAAGTCTGTCCACCCTATACCTGCACAGTTGGGGCTTGCCATCTCGGGGTAGCCTGGACGGTAATTATAGAGCCGGAAGGGAAATTAACCTGATGTACCTGGTCTCCCGGTAGTCCTTGCGCTAAGGTGCGATCCGCCCGTGTCCCCGGTAGCCCTACGGTGAGCGGTAAATTGCGGACGAAGTTCAAGTACAGGCTTTTGGCTTACTCCCCACCTTACGGGAAATGCGCTCCCTGCACGTGGATGTGTGGTCTACTTCCAGCAAGAACCAAGATTTTAAGGTAGAAATTGACCTCCCTATATGCTAGACGCATAATTGTACACGAACTAGATAAGTAACGCTCGGCTTTGGCAACCTAGGACATGGTTCTTGCCAGCATAACAGGCCGCACTTATTTCTCTTAGGGCCCTGACACCTATCCCCCTCCCTGGGAGCTGCCTTAGTGCCTCAGCTTTGCCTTGTGTCGCGCGTGCCGTTCACATGCCGCCCTCCCACGTCAACACCCGTAACGCTTTTTTTGTTTTGAGACCAAACCTATCTGCTTCCTATAAGAGCAAAAACCGTCCCCATTTGGTATCAGCAAGCCCGTTAACAACTCGAGTCGTCTGGCTATTGCAAGCGGGTCACTCGATTCAGAATGATTTACTCGTACGGACCGTTGCGAGTCAAATAAGATCGCGCTAACATCGTACCGAATTTTCGATCCAGATCACAAATCTAAGTCGTCGTGTGCACCCCCCGGGGTCTCGCCTGCTAAGATAATTCCGACATATGTAGAAAAGGGATACCTCAACCGGTCTGGATCTGATGATCACTCTTCAACTGAGTCTACCTCGCTCTGGTTGAAACCAGGATCCAAATGGTTGTCAACCTAACCTATCACTATCCAACGTGCCATTGGGCATCACAGCAGATAGTCGAGACTCAGAGCAAGACGACAATGTCGATCATGGTCCCGAGACGTCGTGCGAATTAATTTGGTGGTTTAACTCAACCGGAGGAGGCTGACCAGAACTCTCCCTTACGGTTGCCACCCTTGACAAACCAATAAGTGTGGCCAAGCTAGTTCGATCTTCTGATTACCGGCCAAACGTGCAGAAGCATTAGTAGAGGGGTTTCACAAGCATCCGTAGTAGAGTTAGGCTGGTCGGACCTTATGGGTTTCGTTTCTTCACATGATTTGTATCACCCCAGATCGGTAGCCGCTAACTGACATCGGCTACTCGCTGTACAGGAGGGTAACCCAGCGGGCGTTGACGTGATCGATATCAGGATTACCCAAGTCGTATTCTCACCGAAGTCCCAACCCAGTTGCAACTGCGCTATGCCTCACTCAGACCCGTCCCTACAGTTTCGGGGGCAGGGCTTTCTAAGAGGCAGAGTGCAACTGATGGTCTCCTTCAGCTGTTAAGCCCAGTACTAATACCTTAAAGGCGTATTTTCGTGGAACCCCCTAAACCCAGGGATCCATGGCACGATGGTATGACGGGTACGTGTCTTATACAGCTCAAGCGACCCTACTCCACCTAACTACTAGCTCATCAAGCTAGCCGGGCGAAAAATCTTACCCATTATATAACGTATGCTCCGTTCTAAATCTGGTGGCATCACTGGCTGACCAAGTTATCGCTTGTTTTCAGCCCAATTCGGCAGCGCTCCCTCAAGGTGGTCATGCCTGGAGTTCTGGCCGGCTTAGCCATCCCTGGCATTCGTCCTAACGGGCTAGATTATGAACGGTTCCCATATAGTGAGGCTGACTTACCCAGTATCCCGAACAACGTCAGACCTGCATCGTCGGTATAGTGCGGGTGACTAGCTTCTCAAGGTTCCATAAAAATCCAACAATTATCTTTGCCTAAGTCGCTTGGCATTAAGAGACATGGAGTTCGATACCTGCGAGACAAGACAGCTAGCACTCCACCAGAACGCCGGTGCTAGTTCGTGTGTCGATTCACATTCAGCAATAGAGATCTACTGACCTAGTGCAAGACCCGGCCATGAGGGCGCAGTCCGGACAGGCTAGAAG
seq00033   CCTCTTCGATCTGGGAGGCAGATTCGTGGCCCGACGCTGGAGTTTCAGTCCGTTCGACGCTGTGGTCCCATAACAGAGATTCCTACGTTGTGCTTACAGCTAGCGGTCATGTGTGGTTTTACACCGTTCACGGATTATGCGTCTTCCCTGGGGAAGCTCGGTAACTACAACCTGCGCTAGGTACTACGTAGGGCGCATCCCCCAAACATGTATGTGGAGTCTAGGCTCAGGGGGGAAATTCTTCCGACTGTCACGACCAAGTCTGTCCACCCTATACCTGCACAGTTGGGGCTTGCCATCTCGGGGTAGCCTGGACGGTAATTATAGAGCCGGAAGGGAAATTAACCTGATGTACCTGGTCTCCCGGTAGTCCTTGCGCTAAGGTGCGATCCGCCCGTGTCCCCGGTAGCCCTACGGTGAGCGGTAAATTGCGGACGAAGTTCAAGTACAGGCTTTTGGCTTACTCCCCACCTTACGGGAAATGCGCTCCCTGCACGTGGATGTGTGGTCTACTTCCAGCAAGAACCAAGATTTTAAGGTAGAAATTGACCTCCCTATATGCTAGACGCATAATTGTACACGAACTAGATAAGTAACGCTCGGCTTTGGCAACCTAGGACATGGTTCTTGCCAGCATAACAGGCCGCACTTATTTCTCTTAGGGCCCTGACACCTATCCCCCTCCCTGGGAGCTGCCTTAGTGCCTCAGCTTTGCCTTGTGTCGCGCGTGCCGTTCACATGCCGCCCTCCCACGTCAACACCCGTAACGCTTTTTTTGTTTTGAGACCAAACCTATCTGCTTCCTATAAGAGCAAAAACCGTCCCCATTTGGTATCAGCAAGCCCGTTAACAACTCGAGTCGTCTGGCTATTGCAAGCGGGTCACTCGATTCAGAATGATTTACTCGTACGGACCGTTGCGAGTCAAATAAGATCGCGCTAACATCGTACCGAATTTTCGATCCAGATCACAAATCTAAGTCGTCGTGTGCACCCCCCGGGGTCTCGCCTGCTAAGATAATTCCGACATATGTAGAAAAGGGATACCTCAACCGGTCTGGATCTGATGATCACTCTTCAACTGAGTCTACCTCGCTCTGGGTGAAACCAGGATCCAAATGGTTGTCAACCTAACCTATCACTATCCAACGTGCCATTGGGCATCACAGCAGATAGTCGAGACTCAGAGCAAGACGACAATGTCGATCATGGTCCCGAGACGTCGTGCGAATTAATTTGGTGGTTTAACTCAACCGGAGGAGGCTGACCAGAACTCTCCCTTACGGTTGCCACCCTTGACAAACCAATAAGTGTGGCCAAGCTAGTTCGATCTTCTGATTACCGGCCAAACGTGCAGAAGCATTAGTAGAGGGGTTTCACAAGCATCCGTAGTAGAGTTAGGCTGGTCGGACCTTATGGGTTTCGTTTCTTCACATGATTTGTATCACCCCAGATCGGTAGCCGCTAACTGACATCGGCTACTCGCTGTACAGGAGGGTAACCCAGCGGGCGTTGACGTGATCGATATCAGGATTACCCAAGTCGTATTCTCACCGAAGTCCCAACCCAGTTGCAACTGCGCTATGCCTCACTCAGACCCGTCCCTACAGTTTCGGGGGCAGGGCTTTCTAAGAGGCAGAGTGCAACTGATGGTCTCCTTCAGCTGTTAAGCCCAGTACTAATACCTTAAAGGCGTATTTTCGTGGAACCCCCTAAACCCAGGGATCCATGGCACGATGGTATGACGGGTACGTGTCTTATACAGCTCAAGCGACCCTACTCCACCTAACTACTAGCTCATCAAGCTAGCCGGGCGAAAAATCTTACCCATTATATAACGTATGCTCCGTTCTAAATCTGGTGGCATCACTGGCTGACCAAGTTATCGCTTGTTTTCAGCCCAATTCGGCAGCGCTCCCTCAAGGTGGTCATGCCTGGAGTTCTGGCCGGCTTAGCCATCCCTGGCATTCGTCCTAACGGGCTAGATTATGAACGGTTCCCATATAGTGAGGCTGACTTACCCAGTATCCCGAACAACGTCAGACCTGCATCGTCGGTATAGTGCGGGTGACTAGCTTCTCAAGGTTCCATAAAAATCCAACAATTATCTTTGCCTAAGTCGCTTGGCATTAAGAGACATGGAGTTCGATACCTGCGAGACAAGACAGCTAGCACTCCACCAGAACGCCGGTGCTAGTTCGTGTGTCGATTCACATTCAGCAATAGAGATCTACTGACCTAGTGCAAGACCCGGCCATGAGGGCGCAGTCCGGACAGGCTAGAAG
