# Supplementary material for: How Good Are Indirect Tests at Detecting Recombination in Human mtDNA?
Source: G3 (Bethesda). 2013 Jul 1;3(7):1095–104. doi: 10.1534/g3.113.006510 (PMC3704238; doi:10.1534/g3.113.006510)
Supplement: Supporting Information [file supp_g3.113.006510_FileS2.gz › SequenceData/mtDNA_ratehet&popgrowth/10/3rdbase/Infiles/10_82-new.txt]

33 2284
seq00001   TCGTAATTATTTTGAGTATTACCTAAGACCTAGACGCGTTACCCAACGACTGTCGGGGGTCTTAATCTAAGATGTACCAGCAAACTTCACCAATCAACACATAAGTCACAATGCATGTCCATTAACCTCCTATTGACTGCTTTTCCCAATTCGCCCTTATAAATATTGCACAAACCTGCTTTCATGCATTATTTGCGAAGGAGCGGGCTGATCTGGTTTTAAGGCAAGAACTAGCGCGAGGTTAACTGAAATCTAAGCATGGTCCCTCACTGTCGTAAAATAATCACTCGGGTCGTGAGAAGAAGATGATCCTCTAAGAAGCCCTTTTGCCGGAGCCGTGAGGCTGCACATTCCGATGAGTAGTCGACGGCTCAGCATCGCGGATTTCATTCTGGCGTGCGCCGTCATATGGCTGGCGGTCACGTGAATTACGACTAGCATTATTTTCTTATCCGCTACCTAAAGAGAATGAGCCATCCTAACTTGATAGAAGCAATTGACAGCCAAGTATATGACTAAGAATGAGCTGCAAAGATGCAACGCACAGGACCTGTGTGGAGTCTTCTAAGTAGGTTCTTACGATGCCTCCCACTACCATCATGTTCGTGCTCTTTTGCGGCACTCTCTGTGACCCTGGTCGATACTGTGTAATTTAGAGTCATGATCGGGAATTGATCTAAAAAGGAGTGGGAAATTATGATCGCAAGTTGTCTTCGTCTCTTGCTGCCTATTATCCTCCATCCCCAGAGTGAAACTGTCAAGGCTCTTGTCATTCAAATCGTCCCTCGGGAGCCCGACCTTCCAATGCACGGATTAGGCCCAAGTAGCCCTACGTCTTGTCGGAAGTGTCAGAAACACTACTTTTACAAACCAACAATGGTTGTAGCCTAGTGGGGATGCCCCCATAGAAATCCTTCTTTTGAACACCACGCTGCATGCGCCCCACTCTGCCTGACTAGGTAGGTTTGAACCTACGAGACGCTGCCAACCAGCCCACCTCAACTTCATCTACGCTGTCGCCGGTACCATCCCGTTTCGACCAAACGCGCTCGAAAGTGCCGACTAGCCGCGATCAGGTTTACTGACCCACCTCCTGGCCTCCGGGGTCGCGGCAGGAGCCTTTGGGGGAGGGACAGCAATCTGATCGTGCTGAACGTTAACACTATTCTAACGTTTTGGGACTATAAGAGAGCTTTTGAATCTATTCGACTTCTCTCAGTGAGTACGAAAGAGTTGGCTCTCAACAACAGTGGGAGATATCAACCGGTCTCCGTGTCTTGACACTTTACTCAGGTATTGCTCCGAACGGGGATATTTGAGTCTCGCAGTTGTATCAGTCCATAAAGAGACTTAATGTTTCGCTTTTGCATACGTTGTCCAGCGGCGTCTCTGAACACTTCGGTGTAGAGTGGGTCTAGCGCGATGAGGATGGCGTTTGTGTTTTCGGAGGATGGTGCGCGACTCTGCGTCAATGCCACTTCCGGCGGTAGTGCCTCATTTTACTAGTCCGCCCTGCTAACAAAAGGCGAGTAGATAGAGTATAGAACCAGCTGCTCAGAGCTGGACATTGTCTGCTGCGTCCGATATGGGCGACACCGGGCAGACCTAGCAATTTAACAACACCATGCTAAAGCGAAGGGGTCCGGCCCCGTTACCCCGTTCGTCTTAATGCGCAACTGCAGTGTCTCGGATCCTTGGGGTCTCTGATGGATATATACATGTTGCACTTGGCTATTGTTTTGGGGCTCGGCCGAGTTGGTCGATATTCTACCGCGGGTGGATCACTCCTTCCTATCCGCTGGTGTTGCGTTCAACGGGTCACTCTTTTTCAGGTGAACTTGGTCCCGCGATTGGTTGCTGTCGCGTTTGCCTGAGAGGCAAGAGAATGGTGCCATTACACGGTGGGACAGTCCACATTACCTCAACCGGCCCCAGGTGTCACCTGCAATGCACTCCAATAATGAGTCCGAAGCCGAACCATTCTGCTGTGGTGATCGTGGGTGTTGCAGGCATTCGATTGACGCTTAAGTACGTACCGAATCTTCGGACACAGGAAGGTACTAGGTCTGGCTATATCTTTGAACGATCTCCAGCACCCCCGCACCCATTCGTATTAAGGACGTTACGGTTACGAGAAACCTAACACTACACTACTCGTTTATCAGTTAGGCTCTAGAGGGAGGAGAGATAGATGCGGGATGACTCTCCCGAAAGGAATGAGCTCGCAACGCCGTCCCGTACGGGAAAGGCGGTACCGGCTCGGCCTATGCGGAGCGAATTGGAT
seq00002   TCGTAATTATTTTGAGTATTACCTAAGACCTAGACGCGTTACCCAACGACTGTCGGGGGTCTTAATCTAAGATGTACCAGCAAACTTCACCAATCAACACATAAGTCACAATGCATGTCCATTAACCTCCTATTGACTGCTTTTCCCAATTCGCCCTTATAAATATTGCACAAACCTGCTTTCATGCATTATTTGCGAAGGAGCGGGCTGATCTGGTTTTAAGGCAAGAACTAGCGCGAGGTTAACTGAAATCTAAGCATGGTCCCTCACTGTCGTAAAATAATCACTCGGGTCGTGAGAAGAAGATGATCCTCTAAGAAGCCCTTTTGCCGGAGCCGTGAGGCTGCACATTCCGATGAGTAGTCGACGGCTCAGCATCGCGGATTTCATTCTGGCGTGCGCCGTCATATGGCTGGCGGTCACGTGAATTACGACTAGCATTATTTTCTTATCCGCTACCTAAAGAGAATGAGCCATCCTAACTTGATAGAAGCAATTGACAGCCAAGTATATGACTAAGAATGAGCTGCAAAGATGCAACGCACAGGACCTGTGTGGAGTCTTCTAAGTAGGTTCTTACGATGCCTCCCACTACCATCATGTTCGTGCTCTTTTGCGGCACTCTCTGTGACCCTGGTCGATACTGTGTAATTTAGAGTCATGATCGGGAATTGATCTAAAAAGGAGTGGGAAATTATGATCGCAAGTTGTCTTCGTCTCTTGCTGCCTATTATCCTCCATCCCCAGAGTGAAACTGTCAAGGCTCTTGTCATTCAAATCGTCCCTCGGGAGCCCGACCTTCCAATGCACGGATTAGGCCCAAGTAGCCCTACGTCTTGTCGGAAGTGTCAGAAACACTACTTTTACAAACCAACAATGGTTGTAGCCTAGTGGGGATGCCCCCATAGAAATCCTTCTTTTGAACACCACGCTGCATGCGCCCCACTCTGCCTGGCTAGGTAGGTTTGAACCTACGAGACGCTGCCAACCAGCCCACCTCAACTTCATCTACGCTGTCGCCGGTACCATCCCGTTTCGACCAAACGCGCTCGAAAGTGCCGACTAGCCGCGATCAGGTTTACTGACCCACCTCCTGGCCTCCGGGGTCGCGGCAGGAGCCTTTGGGGGAGGGACAGCAATCTGATCGTGCTGAACGTTAACACTATTCTAACGTTTTGGGACTATAAGAGAGCTTTTGAATCTATTCGACTTCTCTCAGTGAGTACGAAAGAGTTGGCTCTCAACAACAGTGGGAGATATCAACCGGTCTCCGTGTCTTGACACTTTACTCAGGTATTGCTCCGAACGGGGATATTTGAGTCTCGCAGTTGTATCAGTCCATAAAGAGACTTAATGTTTCGCTTTTGCATACGTTGTCCAGCGGCGTCTCTGAACACTTCGGTGTTGAGTGGGTCTAGCGCGATGAGGATGGCGTTTGTGTTTTCGGAGGATGTTGCGCGACTCTGCGTCAATGCCACTTCCGGCGGTAGTGCCTCATTTTACTAGTCCGCCCTGCTAACAAAAGGCGAGTAGATAGAGTATAGAACCAGCTGCTCAGAGCTGGACATTGTCTGCTGCGTCCGATATGGGCGACACCGGGCAGACCTAGCAATTTAACAACACCATGCTAAAGCGAAGGGGTCCGGCCCCGTTACCCCGTTCGTCTTAATGCGCAACTGCAGTGTCTCGGATCCTTGGGGTCTCTGATGGATATATACATGTTGCACTTGGCTATTGTTTTGGGGCTCGGCCGAGTTGGTCGATATTCTACCGCGGGTGGATCACTCCTTCCTATCCGCTGGTGTTGCGTTCAACGGGTCACTCTTTTTCAGGTGAACTTGGTCCCGCGATTGGTTGCTGTCGCGTTTGCCTGAGAGGCAAGAGAATGGTGCCATTACACGGTGGGACAGTCCACATTACCTCAACCGGCCCCAGGTGTCACCTGCAATGCACTCCAATAATGAGTCCGAAGCCGAACCATTCTGCTGTGGTGATCGTGGGTGTTGCAGGCATTCGATTGACGCTTAAGTACGTACCGAATCTTCGGACACAGGAAGGTACTAGGTCTGGCTATATCTTTGAACGATCTCCAGCACCCCCGCACCCATTCGTATTAAGGACGTTACGGTTACGAGAAACCTAACACTACACTACTCGTTTATCAGTTAGGCTCTAGAGGGAGGAGAGATAGATGCGGGATGACTCTCCCGAAAGGAATGAGCTCGCAACGCCGTCCCGTACGGGAAAGGCGGTACCGGCTCGGCCTATGCGGAGCGAATTGGAT
seq00003   TCGTAATTATTTTGAGTATTACCTAAGACCTAGACGCGTTACCCAACGACTGTCGGGGGTCTTAATCTAAGATGTACCAGCAAACTTCACCAATCAACACATAAGTCACAATGCATGTCCATTAACCTCCTATTGACTGCTTTTCCCAATTCGCCCTTATAAATATTGCACAAACCTGCTTTCATGCATTATTTGCGAAGGAGCGGGCTGATCTGGTTTTAAGGCAAGAACTAGCGCGAGGTTAACTGAAATCTAAGCATGGTCCCTCACTGTCGTAAAATAATCACTCGGGTCGTGAGAAGAAGATGATCCTCTAAGAAGCCCTTTTGCCGGAGCCGTGAGGCTGCACATTCCGATGAGTAGTCGACGGCTCAGCATCGCGGATTTCATTCTGGCGTGCGCCGTCATATGGCTGGCGGTCACGTGAATTACGACTAGCATTATTTTCTTATCCGCTACCTAAAGAGAATGAGCCATCCTAACTTGATAGAAGCAATTGACAGCCAAGTATATGACTAAGAATGAGCTGCAAAGATGCAACGCACAGGACCTGTGTGGAGTCTTCTAAGTAGGTTCTTACGATGCCTCCCACTACCATCATGTTCGTGCTCTTTTGCGGCACTCTCTGTGACCCTGGTCGATACTGTGTAATTTAGAGTCATGATCGGGAATTGATCTAAAAAGGAGTGGGAAATTATGATCGCAAGTTGTCTTCGTCTCTTGCTGCCTATTATCCTCCATCCCCAGAGTGAAACTGTCAAGGCTCTTGTCATTCAAATCGTCCCTCGGGAGCCCGACCTTCCAATGCACGGATTAGGCCCAAGTAGCCCTACGTCTTGTCGGAAGTGTCAGAAACACTACTTTTACAAACCAACAATGGTTGTAGCCTAGTGGGGATGCCCCCATAGAAATCCTTCTTTTGAACACCACGCTGCATGCGCCCCACTCTGCCTGACTAGGTAGGTTTGAACCTACGAGACGCTGCCAACCAGCCCACCTCAACTTCATCTACGCTGTCGCCGGTACCATCCCGTTTCGACCAAACGCGCTCGAAAGTGCCGACTAGCCGCGATCAGGTTTACTGACCCACCTCCTGGCCTCCGGGGTCGCGGCAGGAGCCTTTGGGGGAGGGACAGCAATCTGATCGTGCTGAACGTTAACACTATTCTAACGTTTTGGGACTATAAGAGAGCTTTTGAATCTATTCGACTTCTCTCAGTGAGTACGAAAGAGTTGGCTCTCAACAACAGTGGGAGATATCAACCGGTCTCCGTGTCTTGACACTTTACTCAGGTATTGCTCCGAACGGGGATATTTGAGTCTCGCAGTTGTATCAGTCCATAAAGAGACTTAATGTTTCGCTTTTGCATACGTTGTCCAGCGGCGTCTCTGAACACTTCGGTGTTGAGTGCGTCTAGCGCGATGAGGATGGCGTTTGTGTTTTCGGAGGATGTTGCGCGACTCTGCGTCAATGCCACTTCCGGCGGTAGTGCCTCATTTTACTAGTCCGCCCTGCTAACAAAAGGCGAGTAGATAGAGTATAGAACCAGCTGCTCAGAGCTGGACATTGTCTGCTGCGTCCGATATGGGCGACACCGGGCATACCTAGCAATTTAACAACACCATGCTAAAGCGAAGGGGTCCGGCCCCGTTACCCCGTTCGTCTTAATGCGCAACTGCAGTGTCTCGGATCCTTGGGGTCTCTGATGGATATATACATGTTGCACTTGGCTATTTTTTTGGGGCTCGGCCGAGTTGGTCGATATTCTACCGCGGGTGGATCACTCCTTCCTATCCGCTGGTGTTGCGTTCAACGGGTCACTCTTTTTCAGGTGAACTTGGTCCCGCGATTGGTTGCTGTCGCGTTTGCCTGAGAGGCAAGAGAATGGTGCCATTACACGGTGGGACAGTCCACATTACCTCAACCGGCCCCAGGTGTCACCTGCAATGCACTCCAATAATGAGTCCGAAGCCGAACCATTCTGCTGTGGTGATCGTGGGTGTTGCAGGCATTCGATTGACGCTTAAGTACGTACCGAATCTTCGGACACAGGAAGGTACTAGGTCTGGCTATATCTTTGAACGATCTCCAGCACCCCCGCACCCATTCGTATTAAGGACGTTACGGTTACGAGAAACCTAACACTACACTACTCGTTTATCAGTTAGGCTCTAGAGGGAGGAGAGATAGATGCGGGATGACTCTCCCGAAAGGAATGAGCTCGCAACGCCGTCCCGTACGGGAAAGGCGGTACCGGCTCGGCCTATGCGGAGCGAATTGGAT
seq00004   TCGTAATTATTTTGAGTATTACCTAAGACCTAGACGCGTTACCCAACGACTGTCGGGGGTCTTAATCTAAGATGTACCAGCAAACTTCACCAATCAACACATAAGTCACAATGCATGTCCATTAACCTCCTATTGACTGCTTTTCCCAATTCGCCCTTATAAATATTGCACAAACCTGCTTTCATGCATTATTTGCGAAGGAGCGGGCTGATCTGGTTTTAAGGCAAGAACTAGCGCGAGGTTAACTGAAATCTAAGCATGGTCCCTCACTGTCGTAAAATAATCACTCGGGTCGTGAGAAGAAGATGATCCTCTAAGAAGCCCTTTTGCCGGAGCCGTGAGGCTGCACATTCCGATGAGTAGTCGACGGCTCAGCATCGCGGATTTCATTCTGGCGTGCGCCGTCATATGGCTGGCGGTCACGTGAATTACGACTAGCATTATTTTCTTATCCGCTACCTAAAGAGAATGAGCCATCCTAACTTGATAGAAGCAATTGACAGCCAAGTATATGACTAAGAATGAGCTGCAAAGATGCAACGCACAGGACCTGTGTGGAGTCTTCTAAGTAGGTTCTTACGATGCCTCCCACTACCATCATGTTCGTGCTCTTTTGCGGCACTCTCTGTGACCCTGGTCGATACTGTGTAATTTAGAGTCATGATCGGGAATTGATCTAAAAAGGAGTGGGAAATTATGATCGCAAGTTGTCTTCGTCTCTTGCTGCCTATTATCCTCCATCCCCAGAGTGAAACTGTCAAGGCTCTTGTCATTCAAATCGTCCCTCGGGAGCCCGACCTTCCAATGCACGGATTAGGCCCAAGTAGCCCTACGTCTTGTCGGAAGTGTCAGAAACACTACTTTTACAAACCAACAATGGTTGTAGCCTAGTGGGGATGCCCCCATAGAAATCCTTCTTTTGAACACCACGCTGCATGCGCCCCACTCTGCCTGACTAGGTAGGTTTGAACCTACGAGACGCTGCCAACCAGCCCACCTCAACTTCATCTACGCTGTCGCCGGTACCATCCCGTTTCGACCAAACGCGCTCGAAAGTGCCGACTAGCCGCGATCAGGTTTACTGACCCACCTCCTGGCCTCCGGGGTCGCGGCAGGAGCCTTTGGGGGAGGGACAGCAATCTGATCGTGCTGAACGTTAACACTATTCTAACGTTTTGGGACTATAAGAGAGCTTTTGAATCTATTCGACTTCTCTCAGTGAGTACGAAAGAGTTGGCTCTCAACAACAGTGGGAGATATCAACCGGTCTCCGTGTCTTGACACTTTACTCAGGTATTGCTCCGAACGGGGATATTTGAGTCTCGCAGTTGTATCAGTCCATAAAGAGACTTAATGTTTCGCTTTTGCATACGTTGTCCAGCGGCGTCTCTGAACACTTCGGTGTTGAGTGCGTCTAGCGCGATGAGGATGGCGTTTGTGTTTTCGGAGGATGTTGCGCGACTCTGCGTCAATGCCACTTCCGGCGGTAGTGCCTCATTTTACTAGTCCGCCCTGCTAACAAAAGGCGAGTAGATAGAGTATAGAACCAGCTGCTCAGAGCTGGACATTGTCTGCTGCGTCCAATATGGGCGACACCGGGCAGACCTAGCAATTTAACAACACCATGCTAAAGCGAAGGGGTCCGGCCCCGTTACCCCGTTCGTCTTAATGCGCAACTGCAGTGTCTCGGATCCTTGGGGTCTCTGATGGATATATACATGTTGCACTTGGCTATTTTTTTGGGGCTCGGCCGAGTTGGTCGATATTCTACCGCGGGTGGATCACTCCTTCCTATCCGCTGGTGTTGCGTTCAACGGGTCACTCTTTTTCAGGTGAACTTGGTCCCGCGATTGGTTGCTGTCGCGTTTGCCTGAGAGGCAAGAGAATGGTGCCATTACACGGTGGGACAGTCCACATTACCTCAACCGGCCCCAGGTGTCACCTGCAATGCACTCCAATAATGAGTCCGAAGCCGAACCATTCTGCTGTGGTGATCGTGGGTGTTGCAGGCATTCGATTGACGCTTAAGTACGTACCGAATCTTCGGACACAGGAAGGTACTAGGTCTGGCTATATCTTTGAACGATCTCCAGCACCCCCGCACCCATTCGTATTAAGGACGTTACGGTTACGAGAAACCTAACACTACACTACTCGTTTATCAGTTAGGCTCTAGAGGGAGGAGAGATAGATGCGGGATGACTCTCCCGAAAGGAATGAGCTCGCAACGCCGTCCCGTACGGGAAAGGCGGTACCGGCTCGGCCTATGCGGAGCGAATTGGAT
seq00005   TCGTAATTATTTTGAGTATTACCTAAGACCTAGACGCGTTACCCAACGACTGTCGGGGGTCTTAATCTAAGATGTACCAGCAAACTTCACCAATCAACACATAAGTCACAATGCATGTCCATTAACCTCCTATTGACTGCTTTTCCCAATTCGCCCTTATAAATATTGCACAAACCTGCTTTCATGCATTATTTGCGAAGGAGCGGGCTGATCTGGTTTTAAGGCAAGAACTAGCGCGAGGTTAACTGAAATCTAAGCATGGTCCCTCACTGTCGTAAAATAATCACTCGGGTCGTGAGAAGAAGATGATCCTCTAAGAAGCCCTTTTGCCGGAGCCGTGAGGCTGCACATTCCGATGAGTAGTCGACGGCTCAGCATCGCGGATTTCATTCTGGCGTGCGCCGTCATATGGCTGGCGGTCACGTGAATTACGACTAGCATTATTTTCTTATCCGCTACCTAAAGAGAATGAGCCATCCTAACTTGATAGAAGCAATTGACAGCCAAGTATATGACTAAGAATGAGCTGCAAAGATGCAACGCACAGGACCTGTGTGGAGTCTTCTAAGTAGGTTCTTACGATGCCTCCCACTACCATCATGTTCGTGCTCTTTTGCGGCACTCTCTGTGACCCTGGTCGATACTGTGTAATTTAGAGTCATGATCGGGAATTGATCTAAAAAGGAGTGGGAAATTATGATCGCAAGTTGTCTTCGTCTCTTGCTGCCTATTATCCTCCATCCCCAGAGTGAAACTGTCAAGGCTCTTGTCATTCAAATCGTCCCTCGGGAGCCCGACCTTCCAATGCACGGATTAGGCCCAAGTAGCCCTACGTCTTGTCGGAAGTGTCAGAAACACTACTTTTACAAACCAACAATGGTTGTAGCCTAGTGGGGATGCCCCCATAGAAATCCTTCTTTTGAACACCACGCTGCATGCGCCCCACTCTGCCTGACTAGGTAGGTTTGAACCTACGAGACGCTGCCAACCAGCCCACCTCAACTTCATCTACGCTGTCGCCGGTACCATCCCGTTTCGACCAAACGCGCTCGAAAGTGCCGACTAGCCGCGATCAGGTTTACTGACCCACCTCCTGGCCTCCGGGGTCGCGGCAGGAGCCTTTGGGGGAGGGACAGCAATCTGATCGTGCTGAACGTTAACACTATTCTAACGTTTTGGGACTATAAGAGAGCTTTTGAATCTATTCGACTTCTCTCAGTGAGTACGAAAGAGTTGGCTCTCAACAACAGTGGGAGATATCAACCGGTCTCCGTGTCTTGACACTTTACTCAGGTATTGCTCCGAACGGGGATATTTGAGTCTCGCAGTTGTATCAGTCCATAAAGAGACTTAATGTTTCGCTTTTGCATACGTTGTCCAGCGGCGTCTCTGAACACTTCGGTGTTGAGTGCGTCTAGCGCGATGAGGATGGCGTTTGTGTTTTCGGAGGATGTTGCGCGACTCTGCGTCAATGCCACTTCCGGCGGTAGTGCCTCATTTTACTAGTCCGCCCTGCTAACAAAAGGCGAGTAGATAGAGTATAGAACCAGCTGCTCAGAGCTGGACATTGTCTGCTGCGTCCGATATGGGCGACACCGGGCAGACCTAGCAATTTAACAACACCATGCTAAAGCGAAGGGGTCCGGCCCCGTTACCCCGTTCGTCTTAATGCGCAACTGCAGTGTCTCGGATCCTTGGGGTCTCTGATGGATATATACATGTTGCACTTGGCTATTTTTTTGGGGCTCGGCCGAGTTGGTCGATATTCTACCGCGGGTGGATCACTCCTTCCTATCCGCTGGTGTTGCGTTCAACGGGTCACTCTTTTTCAGGTGAACTTGGTCCCGCGATTGGTTGCTGTCGCGTTTGCCTGAGAGGCAAGAGAATGGTGCCATTACACGGTGGGACAGTCCACATTACCTCAACCGGCCCCAGGTGTCACCTGCAATGCACTCCAATAATGAGTCCGAAGCCGAACCATTCTGCTGTGGTGATCGTGGGTGTTGCAGGCATTCGATTGACGCTTAAGTACGTACCGAATCTTCGGACACAGGAAGGTACTAGGTCTGGCTATATCTTTGAACGATCTCCAGCACCCCCGCACCCATTCGTATTAAGGACGTTACGGTTACGAGAAACCTAACACTACACTACTCGTTTATCAGTTAGGCTCTAGAGGGAGGAGAGATAGATGCGGGATGACTCTCCCGAAAGGAATGAGCTCGCAACGCCGTCCCGTACGGGAAAGGCGGTACCAGCTCGGCCTATGCGGAGCGAATTGGAT
seq00006   TCGTAATTATTTTGAGTATTACCTAAGACCTAGACGCGTTACCCAACGACTGTCGGGGGTCTTAATCTAAGATGTACCAGCAAACTTCACCAATCAACACATAAGTCACAATGCATGTCCATTAACCTCCTATTGACTGCTTTTCCCAATTCGCCCTTATAAATATTGCACAAACCTGCTTTCATGCATTATTTGCGAAGGAGCGGGCTGATCTGGTTTTAAGGCAAGAACTAGCGCGAGGTTAACTGAAATCTAAGCATGGTCCCTCACTGTCGTAAAATAATCACTCGGGTCGTGAGAAGAAGATGATCCTCTAAGAAGCCCTTTTGCCGGAGCCGTGAGGCTGCACATTCCGATGAGTAGTCGACGGCTCAGCATCGCGGATTTCATTCTGGCGTGCGCCGTCATATGGCTGGCGGTCACGTGAATTACGACTAGCATTATTTTCTTATCCGCTACCTAAAGAGAATGAGCCATCCTAACTTGATAGAAGCAATTGACAGCCAAGTATATGACTAAGAATGAGCTGCAAAGATGCAACGCACAGGACCTGTGTGGAGTCTTCTAAGTAGGTTCTTACGATGCCTCCCACTACCATCATGTTCGTGCTCTTTTGCGGCACTCTCTGTGACCCTGGTCGATACTGTGTAATTTAGAGTCATGATCGGGAATTGATCTAAAAAGGAGTGGGAAATTATGATCGCAAGTTGTCTTCGTCTCTTGCTGCCTATTATCCTCCATCCCCAGAGTGAAACTGTCAAGGCTCTTGTCATTCAAATCGTCCCTCGGGAGCCCGACCTTCCAATGCACGGATTAGGCCCAAGTAGCCCTACGTCTTGTCGGAAGTGTCAGAAACACTACTTTTACAAACCAACAATGGTTGTAGCCTAGTGGGGATGCCCCCATAGAAATCCTTCTTTTGAACACCACGCTGCATGCGCCCCACTCTGCCTGACTAGGTAGGTTTGAACCTACGAGACGCTGCCAACCAGCCCACCTCAACTTCATCTACGCTGTCGCCGGTACCATCCCGTTTCGACCAAACGCGCTCGAAAGTGCCGACTAGCCGCGATCAGGTTTACTGACCCACCTCCTGGCCTCCGGGGTCGCGGCAGGAGCCTTTGGGGGAGGGACAGCAATCTGATCGTGCTGAACGTTAACACTATTCTAACGTTTTGGGACTATAAGAGAGCTTTTGAATCTATTCGACTTCTCTCAGTGAGTACGAAAGAGTTGGCTCTCAACAACAGTGGGAGATATCAACCGGTCTCCGTGTCTTGACACTTTACTCAGGTATTGCTCCGAACGGGGATATTTGAGTCTCGCAGTTGTATCAGTCCATAAAGAGACTTAATGTTTCGCTTTTGCATACGTTGTCCAGCGGCGTCTCTGAACACTTCGGTGTAGAGTGGGTCTAGCGCGATGAGGATGGCGTTTGTGTTTTCGGAGGATGGTGCGCGACTCTGCGTCAATGCCACTTCCGGCGGTAGTGCCTCATTTTACTAGTCCGCCCTGCTAACAAAAGGCGAGTAGATAGAGTATAGAACCAGCTGCTCAGAGCTGGACATTGTCTGCTGCGTCCGATATGGGCGACACCGGGCAGACCTAGCAATTTAACAACACCATGCTAAAGCGAAGGGGTCCGGCCCCGTTACCCCGTTCGTCTTAATGCGCAACTGCAGTGTCTCGGATCCTTGGGGTCTCTGATGGATATATACATGTTGCACTTGGCTATTGTTTTGGGGCTCGGCCGAGTTGGTCGATATTCTACCGCGGGTGGATCACTCCTTCCTATCCGCTGGTGTTGCGTTCAACGGGTCACTCTTTTTCAGGTGAACTTGGTCCCGCGATTGGTTGCTGTCGCGTTTGCCTGAGAGGCAAGAGAATGGTGCCATTACACGGTGGGACAGTCCACATTACCTCAACCGGCCCCAGGTGTCACCTGCAATGCACTCCAATAATGAGTCCGAAGCCGAACCATTCTGCTGTGGTGATCGTGGGTGTTGCAGGCATTCGATTGACGCTTAAGTACGTACCGAATCTTCGGACACAGGAAGGTACTAGGTCTGGCTATATCTTTGAACGATCTCCAGCACCCCCGCACCCATTCGTATTAAGGACGTTACGGTTACGAGAAACCTAACACTACACTACTCGTTTATCAGTTAGGCTCTAGAGGGAGGAGAGATAGATGCGGGATGACTCTCCCGAAAGGAATGAGCTCGCAACGCCGTCCCGTACGGGAAAGGCGGTACCGGCTCGGCCTATGCGGAGCGAATTGGAT
seq00007   TCGTAATTATTTTGAGTATTACCTAAGACCTAGACGCGTTACCCAACGACTGTCGGGGGTCTTAATCTAAGATGTACCAGCAAACTTCACCAATCAACACATAAGTCACAATGCATGTCCATTAACCTCCTATTGACTGCTTTTCCCAATTCGCCCTTATAAATATTGCACAAACCTGCTTTCATGCATTATTTGCGAAGGAGCGGGCTGATCTGGTTTTAAGGCAAGAACTAGCGCGAGGTTAACTGAAATCTAAGCATGGTCCCTCACTGTCGTAAAATAATCACTCGGGTCGTGAGAAGAAGATGATCCTCTAAGAAGCCCTTTTGCCGGAGCCGTGAGGCTGCACATTCCGATGAGTAGTCGACGGCTCAGCATCGCGGATTTCATTCTGGCGTGCGCCGTCATATGGCTGGCGGTCACGTGAATTACGACTAGCATTATTTTCTTATCCGCTACCTAAAGAGAATGAGCCATCCTAACTTGATAGAAGCAATTGACAGCCAAGTATATGACTAAGAATGAGCTGCAAAGATGCAACGCACAGGACCTGTGTGGAGTCTTCTAAGTAGGTTCTTACGATGCCTCCCACTACCATCATGTTCGTGCTCTTTTGCGGCACTCTCTGTGACCCTGGTCGATACTGTGTAATTTAGAGTCATGATCGGGAATTGATCTAAAAAGGAGTGGGAAATTATGATCGCAAGTTGTCTTCGTCTCTTGCTGCCTATTATCCTCCATCCCCAGAGTGAAACTGTCAAGGCTCTTGTCATTCAAATCGTCCCTCGGGAGCCCGACCTTCCAATGCACGGATTAGGCCCAAGTAGCCCTACGTCTTGTCGGAAGTGTCAGAAACACTACTTTTACAAACCAACAATGGTTGTAGCCTAGTGGGGATGCCCCCATAGAAATCCTTCTTTTGAACACCACGCTGCATGCGCCCCACTCTGCCTGACTAGGTAGGTTTGAACCTACGAGACGCTGCCAACCAGCCCACCTCAACTTCATCTACGCTGTCGCCGGTACCATCCCGTTTCGACCAAACGCGCTCGAAAGTGCCGACTAGCCGCGATCAGGTTTACTGACCCACCTCCTGGCCTCCGGGGTCGCGGCAGGAGCCTTTGGGGGAGGGACAGCAATCTGATCGTGCTGAACGTTAACACTATTCTAACGTTTTGGGACTATAAGAGAGCTTTTGAATCTATTCGACTTCTCTCAGTGAGTACGAAAGAGTTGGCTCTCAACAACAGTGGGAGATATCAACCGGTCTCCGTGTCTTGACACTTTACTCAGGTATTGCTCCGAACGGGGATATTTGAGTCTCGCAGTTGTATCAGTCCATAAAGAGACTTAATGTTTCGCTTTTGCATACGTTGTCCAGCGGCGTCTCTGAACACTTCGGTGTTGAGTGCGTCTAGCGCGATGAGGATGGCGTTTGTGTTTTCGGAGGATGTTGCGCGACTCTGCGTCAATGCCACTTCCGGCGGTAGTGCCTCATTTTACTAGTCCGCCCTGCTAACAAAAGGCGAGTAGATAGAGTATAGAACCAGCTGCTCAGAGCTGGACATTGTCTGCTGCGTCCGATATGGGCGACACCGGGCAGACCTAGCAATTTAACAACACCATGCTAAAGCGAAGGGGTCCGGCCCCGTTACCCCGTTCGTCTTAATGCGCAACTGCAGTGTCTCGGATCCTTGGGGTCTCTGATGGATATATACATGTTGCACTTGGCTATTTTTTTGGGGCTCGGCCGAGTTGGTCGATATTCTACCGCGGGTGGATCACTCCTTCCTATCCGCTGGTGTTGCGTTCAACGGGTCACTCTTTTTCAGGTGAACTTGGTCCCGCGATTGGTTGCTGTCGCGTTTGCCTGAGAGGCAAGAGAATGGTGCCATTACACGGTGGGACAGTCCACATTACCTCAACCGGCCCCAGGTGTCACCTGCAATGCACTCCAATAATGAGTCCGAAGCCGAACCATTCTGCTGTGGTGATCGTGGGTGTTGCAGGCATTCGATTGACGCTTAAGTACGTACCGAATCTTCGGACACAGGAAGGTACTAGGTCTGGCTATATCTTTGAACGATCTCCAGCACCCCCGCACCCATTCGTATTAAGGACGTTACGGTTACGAGAAACCTAACACTACACTACTCGTTTATCAGTTAGGCTCTAGAGGGAGGAGAGATAGATGCGGGATGACTCTCCCGAAAGGAATGAGCTCGCAACGCCGTCCCGTACGGGAAAGGCGGTACCGGCTCGGCCTATGCGGAGCGAATTGGAT
seq00008   TCGTAATTATTTTGAGTATTACCTAAGACCTAGACGCGTTACCCAACGACTGTCGGGGGTCTTAATCTAAGATGTACCAGCAAACTTCACCAATCAACACATAAGTCACAATGCATGTCCATTAACCTCCTATTGACTGCTTTTCCCAATTCGCCCTTATAAATATTGCACAAACCTGCTTTCATGCATTATTTGCGAAGGAGCGGGCTGATCTGGTTTTAAGGCAAGAACTAGCGCGAGGTTAACTGAAATCTAAGCATGGTCCCTCACTGTCGTAAAATAATCACTCGGGTCGTGAGAAGAAGATGATCCTCTAAGAAGCCCTTTTGCCGGAGCCGTGAGGCTGCACATTCCGATGAGTAGTCGACGGCTCAGCATCGCGGATTTCATTCTGGCGTGCGCCGTCATATGGCTGGCGGTCACGTGAATTACGACTAGCATTATTTTCTTATCCGCTACCTAAAGAGAATGAGCCATCCTAACTTGATAGAAGCAATTGACAGCCAAGTATATGACTAAGAATGAGCTGCAAAGATGCAACGCACAGGACCTGTGTGGAGTCTTCTAAGTAGGTTCTTACGATGCCTCCCACTACCATCATGTTCGTGCTCTTTTGCGGCACTCTCTGTGACCCTGGTCGATACTGTGTAATTTAGAGTCATGATCGGGAATTGATCTAAAAAGGAGAGGGAAATTATGATCGCAAGTTGTCTTCGTCTCTTGCTGCCTATTATCCTCCATCCCCAGAGTGAAACTGTCAAGGCTCTTGTCATTCAAATCGTCCCTCGGGAGCCCGACCTTCCAATGCACGGATTAGGCCCAAGTAGCCCTACGTCTTGTCGGAAGTGTCAGAAACACTACTTTTACAAACCAACAATGGTTGTAGCCTAGTGGGGATGCCCCCATAGAAATCCTTCTTTTGAACACCACGCTGCATGCGCCCCACTCTGCCTGACTAGGTAGGTTTGAACCTACGAGACGCTGCCAACCAGCCCACCTCAACTTCATCTACGCTGTCGCCGGTACCATCCCGTTTCGACCAAACGCGCTCGAAAGTGCCGACTAGCCGCGATCAGGTTTACTGACCCACCTCCTGGCCTCCGGGGTCGCGGCAGGAGCCTTTGGGGGAGGGACAGCAATCTGATCGTGCTGAACGTTAACACTATTCTAACGTTTTGGGACTATAAGAGAGCTTTTGAATCTATTCGACTTCTCTCAGTGAGTACGAAAGAGTTGGCTCTCAACAACAGTGGGAGATATCAACCGGTCTCCGTGTCTTGACACTTTACTCAGGTATTGCTCCGAACGGGGATATTTGAGTCTCGCAGTTGTATCAGTCCATAAAGAGACTTAATGTTTCGCTTTTGCATACGTTGTCCAGCGGCGTCTCTGAACACTTCGGTGTTGAGTGCGTCTAGCGCGATGAGGATGGCGTTTGTGTTTTCGGAGGATGTTGCGCGACTCTGCGTCAATGCCACTTCCGGCGGTAGTGCCTCATTTTACTAGTCCGCCCTGCTAACAAAAGGCGAGTAGATAGAGTATAGAACCAGCTGCTCAGAGCTGGACATTGTCTGCTGCGTCCGATATGGGCGACACCGGGCAGACCTAGCAATTTAACAACACCATGCTAAAGCGAAGGGGTCCGGCCCCGTTACCCCGTTCGTCTTAATGCGCAACTGCAGTGTCTCGGATCCTTGGGGTCTCTGATGGATATATACATGTTGCACTTGGCTATTTTTTTGGGGCTCGGCCGAGTTGGTCGATATTCTACCGCGGGTGGATCACTCCTTCCTATCCGCTGGTGTTGCGTTCAACGGGTCACTCTTTTTCAGGTGAACTTGGTCCCGCGATTGGTTGCTGTCGCGTTTGCCTGAGAGGCAAGAGAATGGTGCCATTACACGGTGGGACAGTCCACATTACCTCAACCGGCCCCAGGTGTCACCTGCAATGCACTCCAATAATGAGTCCGAAGCCGAACCATTCTGCTGTGGTGATCGTGGGTGTTGCAGGCATTCGATTGACGCTTAAGTACGTACCGAATCTTCGGACACAGGAAGGTACTAGGTCTGGCTATATCTTTGAACGATCTCCAGCACCCCCGCACCCATTCGTATTAAGGACGTTACGGTTACGAGAAACCTAACACTACACTACTCGTTTATCAGTTAGGCTCTAGAGGGAGGAGAGATAGATGCGGGATGACTCTCCCGAAAGGAATGAGCTCGCAACGCCGTCCCGTACGGGAAAGGCGGTACCGGCTCGGCCTATGCGGAGCGAATTGGAT
seq00009   TCGTAATTATTTTGAGTATTACCTAAGACCTAGACGCGTAACCCAACGACTGTCGGGGGTCTTAATCTAAGATGTACCAGCAAACTTCACCAATCAACACATAAGTCACAATGCATGTCCATTAACCTCCTATTGACTGCTTTTCCCAATTCGCCCTTATAAATATTGCACAAACCTGCTTTCATGCATTATTTGCGAAGGAGCGGGCTGATCTGGTTTTAAGGCAAGAACTAGCGCGAGGTTAACTGAAATCTAAGCATGGTCCCTCACTGTCGTAAAATAATCACTCGGGTCGTGAGAAGAAGATGATCCTCTAAGAAGCCCTTTTGCCGGAGCCGTGAGGCTGCACATTCCGATGAGTAGTCGACGGCTCAGCATCGCGGATTTCATTCTGGCGTGCGCCGTCATATGGCTGGCGGTCACGTGAATTACGACTAGCATTATTTTCTTATCCGCTACCTAAAGAGAATGAGCCATCCTAACTTGATAGAAGCAATTGACAGCCAAGTATATGACTAAGAATGAGCTGCAAAGATGCAACGCACAGGACCTGTGTGGAGTCTTCTAAGTAGGTTCTTACGATGCCTCCCACTACCATCATGTTCGTGCTCTTTTGCGGCACTCTCTGTGACCCTGGTCGATACTGTGTAATTTAGAGTCATGATCGGGAATTGATCTAAAAAGGAGTGGGAAATTATGATCGCAAGTTGTCTTCGTCTCTTGCTGCCTATTATCCTCCATCCCCAGAGTGAAACTGTCAAGGCTCTTGTCATTCAAATCGTCCCTCGGGAGCCCGACCTTCCAATGCACGGATTAGGCCCAAGTAGCCCTACGTCTTGTCGGAAGTGTCAGAAACACTACTTTTACAAACCAACAATGGTTGTAGCCTAGTGGGGATGCCCCCATAGAAATCCTTCTTTTGAACACCACGCTGCATGCGCCCCACTCTGCCTGACTAGGTAGGTTTGAACCTACGAGACGCTGCCAACCAGCCCACCTCAACTTCATCTACGCTGTCGCCGGTACCATCCCGTTTCGACCAAACGCGCTCGAAAGTGCCGACTAGCCGCGATCAGGTTTACTGACCCACCTCCTGGCCTCCGGGGTCGCGGCAGGAGCCTTTGGGGGAGGGACAGCAATCTGATCGTGCTGAACGTTAACACTATTCTAACGTTTTGGGACTATAAGAGAGCTTTTGAATCTATTCGACTTCTCTCAGTGAGTACGAAAGAGTTGGCTCTCAACAACAGTGGGAGATATCAACCGGTCTCCGTGTCTTGACACTTTACTCAGGTATTGCTCCGAACGGGGATATTTGAGTCTCGCAGTTGTATCAGTCCATAAAGAGACTTAATGTTTCGCTTTTGCATACGTTGTCCAGCGGCGTCTCTGAACACTTCGGTGTTGAGTGGGTCTAGCGCGATGAGGATGGCGTTTGTGTTTTCGGAGGATGTTGCGCGACTCTGCGTCAATGCCACTTCCGGCGGTAGTGCCTCATTTTACTAGTCCGCCCTGCTAACAAAAGGCGAGTAGATAGAGTATAGAACCAGCTGCTCAGAGCTGGACATTGTCTGCTGCGTCCGATATGGGCGACACCGGGCAGACCTAGCAATTTAACAACACCATGCTAAAGCGAAGGGGTCCGGCCCCGTTACCCCGTTCGTCTTAATGCGCAACTGCAGTGTCTCGGATCCTTGGGGTCTCTGATGGATATATACATGTTGCACTTGGCTATTGTTTTGGGGCTCGGCCGAGTTGGTCGAGATTCTACCGCGGGTGGATCACTCCTTCCTATCCGCTGGTGTTGCGTTCAACGGGTCACTCTTTTTCAGGTGAACTTGGTCCCGCGATTGGTTGCTGTCGCGTTTGCCTGAGAGGCAAGAGAATGGTGCCATTACACGGTGGGACAGTCCACATTACCTCAACCGGCCCCAGGTGTCACCTGCAATGCACTCCAATAATGAGTCCGAAGCCGAACCATTCTGCTGTGGTGATCGTGGGTGTTGCAGGCATTCGATTGACGCTTAAGTACGTACCGAATCTTCGGACACAGGAAGGTACTAGGTCTGGCTATATCTTTGAACGATCTCCAGCACCCCCGCACCCATTCGTATTAAGGACGTTACGGTTACGAGAAACCTAACACTACACTACTCGTTTATCAGTTAGGCTCTAGAGGGAGGAGAGATAGATGCGGGATGACTCTCCCGAAAGGAATGAGCTCGCAACGCCGTCCCGTACGGGAAAGGCGGTACCGGCTCGGCCTATGCGGAGCGAATTGGAT
seq00010   TCGTAATTATTTTGAGTATTACCTAAGACCTAGACGCGTAACCCAACGACTGTCGGGGGTCTTAATCTAAGATGTACCAGCAAACTTCACCAATCAACACATAAGTCACAATGCATGTCCATTAACCTCCTATTGACTGCTTTTCCCAATTCGCCCTTATAAATATTGCACAAACCTGCTTTCATGCATTATTTGCGAAGGAGCGGGCTGATCTGGTTTTAAGGCAAGAACTAGCGCGAGGTTAACTGAAATCTAAGCATGGTCCCTCACTGTCGTAAAATAATCACTCGGGTCGTGAGAAGAAGATGATCCTCTAAGAAGCCCTTTTGCCGGAGCCGTGAGGCTGCACATTCCGATGAGTAGTCGACGGCTCAGCATCGCGGATTTCATTCTGGCGTGCGCCGTCATATGGCTGGCGGTCACGTGAATTACGACTAGCATTATTTTCTTATCCGCTACCTAAAGAGAATGAGCCATCCTAACTTGATAGAAGCAATTGACAGCCAAGTATATGACTAAGAATGAGCTGCAAAGATGCAACGCACAGGACCTGTGTGGAGTCTTCTAAGTAGGTTCTTACGATGCCTCCCACTACCATCATGTTCGTGCTCTTTTGCGGCACTCTCTGTGACCCTGGTCGATACTGTGTAATTTAGAGTCATGATCGGGAATTGATCTAAAAAGGAGTGGGAAATTATGATCGCAAGTTGTCTTCGTCTCTTGCTGCCTATTATCCTCCATCCCCAGAGTGAAACTGTCAAGGCTCTTGTCATTCAAATCGTCCCTCGGGAGCCCGACCTTCCAATGCACGGATTAGGCCCAAGTAGCCCTACGTCTTGTCGGAAGTGTCAGAAACACTACTTTTACAAACCAACAATGGTTGTAGCCTAGTGGGGATGCCCCCATAGAAATCCTTCTTTTGAACACCACGCTGCATGCGCCCCACTCTGCCTGACTAGGTAGGTTTGAACCTACGAGACGCTGCCAACCAGCCCACCTCAACTTCATCTACGCTGTCGCCGGTACCATCCCGTTTCGACCAAACGCGCTCGAAAGTGCCGACTAGCCGCGATCAGGTTTACTGACCCACCTCCTGGCCTCCGGGGTCGCGGCAGGAGCCTTTGGGGGAGGGACAGCAATCTGATCGTGCTGAACGTTAACACTATTCTAACGTTTTGGGACTATAAGAGAGCTTTTGAATCTATTCGACTTCTCTCAGTGAGTACGAAAGAGTTGGCTCTCAACAACAGTGGGAGATATCAACCGGTCTCCGTGTCTTGACACTTTACTCAGGTATTGCTCCGAACGGGGATATTTGAGTCTCGCAGTTGTATCAGTCCATAAAGAGACTTAATGTTTCGCTTTTGCATACGTTGTCCAGCGGCGTCTCTGAACACTTCGGTGTTGAGTGCGTCTAGCGCGATGAGGATGGCGTTTGTGTTTTCGGAGGATGTTGCGCGACTCTGCGTCAATGCCACTTCCGGCGGTAGTGCCTCATTTTACTAGTCCGCCCTGCTAACAAAAGGCGAGTAGATAGAGTATAGAACCAGCTGCTCAGAGCTGGACATTGTCTGCTGCGTCCGATATGGGCGACACCGGGCAGACCTAGCAATTTAACAACACCATGCTAAAGCGAAGGGGTCCGGCCCCGTTACCCCGTTCGTCTTAATGCGCAACTGCAGTGTCTCGGATCCTTGGGGTCTCTGATGGATATATACATGTTGCACTTGGCTATTTTTTTGGGGCTCGGCCGAGTTGGTCGATATTCTACCGCGGGTGGATCACTCCTTCCTATCCGCTGGTGTTGCGTTCAACGGGTCACTCTTTTTCAGGTGAACTTGGTCCCGCGATTGGTTGCTGTCGCGTTTGCCTGAGAGGCAAGAGAATGGTGCCATTACACGGTGGGACAGTCCACATTACCTCAACCGGCCCCAGGTGTCACCTGCAATGCACTCCAATAATGAGTCCGAAGCCGAACCATTCTGCTGTGGTGATCGTGGGTGTTGCAGGCATTCGATTGACGCTTAAGTACGTACCGCATCTTCGGACACAGGAAGGTACTAGGTCTGGCTATATCTTTGAACGATCTCCAGCACCCCCGCACCCATTCGTATTAAGGACGTTACGGTTACGAGAAACCTAACACTACACTACTCGTTTATCAGTTAGGCTCTAGAGGGAGGAGAGATAGATGCGGGATGACTCTCCCGAAAGGAATGAGCTCGCAACGCCGTCCCGTACGGGAAAGGCGGTACCGGCTCGGCCTATGCGGAGCGAATTGGAT
seq00011   TCGTAATTATTTTGAGTATTACCTAAGACCTAGACGCGTTACCCAACGACTGTCGGGGGTCTTAATCTAAGATGTACCAGCAAACTTCACCAATCAACACATAAGTCACAATGCATGTCCATTAACCTCCTATTGACTGCTTTTCCCAATTCGCCCTTATAAATATTGCACAAACCTGCTTTCATGCATTATTTGCGAAGGAGCGGGCTGATCTGGTTTTAAGGCAAGAACTAGCGCGAGGTTAACTGAAATCTAAGCATGGTCCCTCACTGTCGTAAAATAATCACTCGGGTCGTGAGAAGAAGATGATCCTCTAAGAAGCCCTTTTGCCGGAGCCGTGAGGCTGCACATTCCGATGAGTAGTCGACGGCTCAGCATCGCGGATTTCATTCTGGCGTGCGCCGTCATATGGCTGGCGGTCACGTGAATTACGACTAGCATTATTTTCTTATCCGCTACCTAAAGAGAATGAGCCATCCTAACTTGATAGAAGCAATTGACAGCCAAGTATATGACTAAGAATGAGCTGCAAAGATGCAACGCACAGGACCTGTGTGGAGTCTTCTAAGTAGGTTCTTACGATGCCTCCCACTACCATCATGTTCGTGCTCTTTTGCGGCACTCTCTGTGACCCTGGTCGATACTGTGTAATTTAGAGTCATGATCGGGAATTGATCTAAAAAGGAGTGGGAAATTATGATCGCAAGTTGTCTTCGTCTCTTGCTGCCTATTATCCTCCATCCCCAGAGTGAAACTGTCAAGGCTCTTGTCATTCAAATCGTCCCTCGGGAGCCCGACCTTCCAATGCACGGATTAGGCCCAAGTAGCCCTACGTCTTGTCGGAAGTGTCAGAAACACTACTTTTACAAACCAACAATGGTTGTAGCCTAGTGGGGATGCCCCCATAGAAATCCTTCTTTTGAACACCACGCTGCATGCGCCCCACTCTGCCTGACTAGGTAGGTTTGAACCTACGAGACGCTGCCAACCAGCCCACCTCAACTTCATCTACGCTGTCGCCGGTACCATCCCGTTTCGACCAAACGCGCTCGAAAGTGCCGACTAGCCGCGATCAGGTTTACTGACCCACCTCCTGGCCTCCGGGGTCGCGGCAGGAGCCTTTGGGGGAGGGACAGCAATCTGATCGTGCTGAACGTTAACACTATTCTAACGTTTTGGGACTATAAGAGAGCTTTTGAATCTATTCGACTTCTCTCAGTGAGTACGAAAGAGTTGGCTCTCAACAACAGTGGGAGATATCAACCGGTCTCCGTGTCTTGACACTTTACTCAGGTATTGCTCCGAACGGGGATATTTGAGTCTCGCAGTTGTATCAGTCCATAAAGAGACTTAATGTTTCGCTTTTGCATACGTTGTCCAGCGGCGTCTCTGAACACTTCGGTGTTGAGTGCGTCTAGCGCGATGAGGATGGCGTTTGTGTTTTCGGAGGATGTTGCGCGACTCTGCGTCAATGCCACTTCCGGCGGTAGTGCCTCATTTTACTAGTCCGCCCTGCTAACAAAAGGCGAGTAGATAGAGTATAGAACCAGCTGCTCAGAGCTGGACATTGTCTGCTGCGTCCAATATGGGCGACACCGGGCAGACCTAGCAATTTAACAACACCATGCTAAAGCGAAGGGGTCCGGCCCCGTTACCCCGTTCGTCTTAATGCGCAACTGCAGTGTCTCGGATCCTTGGGGTCTCTGATGGATATATACATGTTGCACTTGGCTATTTTTTTGGGGCTCGGCCGAGTTGGTCGATATTCTACCGCGGGTGGATCACTCCTTCCTATCCGCTGGTGTTGCGTTCAACGGGTCACTCTTTTTCAGGTGAACTTGGTCCCGCGATTGGTTGCTGTCGCGTTTGCCTGAGAGGCAAGAGAATGGTGCCATTACACGGTGGGACAGTCCACATTACCTCAACCGGCCCCAGGTGTCACCTGCAATGCACTCCAATAATGAGTCCGAAGCCGAACCATTCTGCTGTGGTGATCGTGGGTGTTGCAGGCATTCGATTGACGCTTAAGTACGTACCGAATCTTCGGACACAGGAAGGTACTAGGTCTGGCTATATCTTTGAACGATCTCCAGCACCCCCGCACCCATTCGTATTAAGGACGTTACGGTTACGAGAAACCTAACACTACACTACTCGTTTATCAGTTAGGCTCTAGAGGGAGGAGAGATAGATGCGGGATGACTCTCCCGAAAGGAATGAGCTCGCAACGCCGTCCCGTACGGGAAAGGCGGTACCGGCTCGGCCTATGCGGAGCGAATTGGAT
seq00012   TCGTAATTATTTTGAGTATTACCTAAGACCTAGACGCGTTACCCAACGACTGTCGGGGGTCTTAATCTAAGATGTACCAGCAAACTTCACCAATCAACACATAAGTCACAATGCATGTCCATTAACCTCCTATTGACTGCTTTTCCCAATTCGCCCTTATAAATATTGCACAAACCTGCTTTCATGCATTATTTGCGAAGGAGCGGGCTGATCTGGTTTTAAGGCAAGAACTAGCGCGAGGTTAACTGAAATCTAAGCATGGTCCCTCACTGTCGTAAAATAATCACTCGGGTCGTGAGAAGAAGATGATCCTCTAAGAAGCCCTTTTGCCGGAGCCGTGAGGCTGCACATTCCGATGAGTAGTCGACGGCTCAGCATCGCGGATTTCATTCTGGCGTGCGCCGTCATATGGCTGGCGGTCACGTGAATTACGACTAGCATTATTTTCTTATCCGCTACCTAAAGAGAATGAGCCATCCTAACTTGATAGAAGCAATTGACAGCCAAGTATATGACTAAGAATGAGCTGCAAAGATGCAACGCACAGGACCTGTGTGGAGTCTTCTAAGTAGGTTCTTACGATGCCTCCCACTACCATCATGTTCGTGCTCTTTTGCGGCACTCTCTGTGACCCTGGTCGATACTGTGTAATTTAGAGTCATGATCGGGAATTGATCTAAAAAGGAGAGGGAAATTATGATCGCAAGTTGTCTTCGTCTCTTGCTGCCTATTATCCTCCATCCCCAGAGTGAAACTGTCAAGGCTCTTGTCATTCAAATCGTCCCTCGGGAGCCCGACCTTCCAATGCACGGATTAGGCCCAAGTAGCCCTACGTCTTGTCGGAAGTGTCAGAAACACTACTTTTACAAACCAACAATGGTTGTAGCCTAGTGGGGATGCCCCCATAGAAATCCTTCTTTTGAACACCACGCTGCATGCGCCCCACTCTGCCTGACTAGGTAGGTTTGAACCTACGAGACGCTGCCAACCAGCCCACCTCAACTTCATCTACGCTGTCGCCGGTACCATCCCGTTTCGACCAAACGCGCTCGAAAGTGCCGACTAGCCGCGATCAGGTTTACTGACCCACCTCCTGGCCTCCGGGGTCGCGGCAGGAGCCTTTGGGGGAGGGACAGCAATCTGATCGTGCTGAACGTTAACACTATTCTAACGTTTTGGGACTATAAGAGAGCTTTTGAATCTATTCGACTTCTCTCAGTGAGTACGAAAGAGTTGGCTCTCAACAACAGTGGGAGATATCAACCGGTCTCCGTGTCTTGACACTTTACTCAGGTATTGCTCCGAACGGGGATATTTGAGTCTCGCAGTTGTATCAGTCCATAAAGAGACTTAATGTTTCGCTTTTGCATACGTTGTCCAGCGGCGTCTCTGAACACTTCGGTGTTGAGTGGGTCTAGCGCGATGAGGATGGCGTTTGTGTTTTCGGAGGATGTTGCGCGACTCTGCGTCAATGCCACTTCCGGCGGTAGTGCCTCATTTTACTAGTCCGCCCTGCTAACAAAAGGCGAGTAGATAGAGTATAGAACCAGCTGCTCAGAGCTGGACATTGTCTGCTGCGTCCGATATGGGCGACACCGGGCAGACCTAGCAATTTAACAACACCATGCTAAAGCGAAGGGGTCCGGCCCCGTTACCCCGTTCGTCTTAATGCGCAACTGCAGTGTCTCGGATCCTTGGGGTCTCTGATGGATATATACATGTTGCACTTGGCTATTGTTTTGGGGCTCGGCCGAGTTGGTCGATATTCTACCGCGGGTGGATCACTCCTTCCTATCCGCTGGTGTTGCGTTCAACGGGTCACTCTTTTTCAGGTGAACTTGGTCCCGCGATTGGTTGCTGTCGCGTTTGCCTGAGAGGCAAGAGAATGGTGCCATTACACGGTGGGACAGTCCACATTACCTCAACCGGCCCCAGGTGTCACCTGCAATGCACTCCAATAATGAGTCCGAAGCCGAACCATTCTGCTGTGGTGATCGTGGGTGTTGCAGGCATTCGATTGACGCTTAAGTACGTACCGAATCTTCGGACACAGGAAGGTACTAGGTCTGGCTATATCTTTGAACGATCTCCAGCACCCCCGCACCCATTCGTATTAAGGACGTTACGGTTACGAGAAACCTAACACTACACTACTCGTTTATCAGTTAGGCTCTAGAGGGAGGAGAGATAGATGCGGGATGACTCTCCCGAAAGGAATGAGCTCGCAACGCCGTCCCGTACGGGAAAGGCGGTACCGGCTCGGCCTATGCGGAGCGAATTGGAT
seq00013   TCGTAATTATTTTGAGTATTACCTAAGACCTAGACGCGTTACCCAACGACTGTCGGGGGTCTTAATCTAAGATGTACCAGCAAACTTCACCAATCAACACATAAGTCACAATGCATGTCCATTAACCTCCTATTGACTGCTTTTCCCAATTCGCCCTTATAAATATTGCACAAACCTGCTTTCATGCATTATTTGCGAAGGAGCGGGCTGATCTGGTTTTAAGGCAAGAACTAGCGCGAGGTTAACTGAAATCTAAGCATGGTCCCTCACTGTCGTAAAATAATCACTCGGGTCGTGAGAAGAAGATGATCCTCTAAGAAGCCCTTTTGCCGGAGCCGTGAGGCTGCACATTCCGATGAGTAGTCGACGGCTCAGCATCGCGGATTTCATTCTGGCGTGCGCCGTCATATGGCTGGCGGTCACGTGAATTACGACTAGCATTATTTTCTTATCCGCTACCTAAAGAGAATGAGCCATCCTAACTTGATAGAAGCAATTGACAGCCAAGTATATGACTAAGAATGAGCTGCAAAGATGCAACGCACAGGACCTGTGTGGAGTCTTCTAAGTAGGTTCTTACGATGCCTCCCACTACCATCATGTTCGTGCTCTTTTGCGGCACTCTCTGTGACCCTGGTCGATACTGTGTAATTTAGAGTCATGATCGGGAATTGATCTAAAAAGGAGTGGGAAATTATGATCGCAAGTTGTCTTCGTCTCTTGCTGCCTATTATCCTCCATCCCCAGAGTGAAACTGTCAAGGCTCTTGTCATTCAAATCGTCCCTCGGGAGCCCGACCTTCCAATGCACGGATTAGGCCCAAGTAGCCCTACGTCTTGTCGGAAGTGTCAGAAACACTACTTTTACAAACCAACAATGGTTGTAGCCTAGTGGGGATGCCCCCATAGAAATCCTTCTTTTGAACACCACGCTGCATGCGCCCCACTCTGCCTGGCTAGGTAGGTTTGAACCTACGAGACGCTGCCAACCAGCCCACCTCAACTTCATCTACGCTGTCGCCGGTACCATCCCGTTTCGACCAAACGCGCTCGAAAGTGCCGACTAGCCGCGATCAGGTTTACTGACCCACCTCCTGGCCTCCGGGGTCGCGGCAGGAGCCTTTGGGGGAGGGACAGCAATCTGATCGTGCTGAACGTTAACACTATTCTAACGTTTTGGGACTATAAGAGAGCTTTTGAATCTATTCGACTTCTCTCAGTGAGTACGAAAGAGTTGGCTCTCAACAACAGTGGGAGATATCAACCGGTCTCCGTGTCTTGACACTTTACTCAGGTATTGCTCCGAACGGGGATATTTGAGTCTCGCAGTTGTATCAGTCCATAAAGAGACTTAATGTTTCGCTTTTGCATACGTTGTCCAGCGGCGTCTCTGAACACTTCGGTGTTGAGTGGGTCTAGCGCGATGAGGATGGCGTTTGTGTTTTCGGAGGATGTTGCGCGACTCTGCGTCAATGCCACTTCCGGCGGTAGTGCCTCATTTTACTAGTCCGCCCTGCTAACAAAAGGCGAGTAGATAGAGTATAGAACCAGCTGCTCAGAGCTGGACATTGTCTGCTGCGTCCGATATGGGCGACACCGGGCAGACCTAGCAATTTAACAACACCATGCTAAAGCGAAGGGGTCCGGCCCCGTTACCCCGTTCGTCTTAATGCGCAACTGCAGTGTCTCGGATCCTTGGGGTCTCTGATGGATATATACATGTTGCACTTGGCTATTGTTTTGGGGCTCGGCCGAGTTGGTCGATATTCTACCGCGGGTGGATCACTCCTTCCTATCCGCTGGTGTTGCGTTCAACGGGTCACTCTTTTTCAGGTGAACTTGGTCCCGCGATTGGTTGCTGTCGCGTTTGCCTGAGAGGCAAGAGAATGGTGCCATTACACGGTGGGACAGTCCACATTACCTCAACCGGCCCCAGGTGTCACCTGCAATGCACTCCAATAATGAGTCCGAAGCCGAACCATTCTGCTGTGGTGATCGTGGGTGTTGCAGGCATTCGATTGACGCTTAAGTACGTACCGAATCTTCGGACACAGGAAGGTACTAGGTCTGGCTATATCTTTGAACGATCTCCAGCACCCCCGCACCCATTCGTATTAAGGACGTTACGGTTACGAGAAACCTAACACTACACTACTCGTTTATCAGTTAGGCTCTAGAGGGAGGAGAGATAGATGCGGGATGACTCTCCCGAAAGGAATGAGCTCGCAACGCCGTCCCGTACGGGAAAGGCGGTACCGGCTCGGCCTATGCGGAGCGAATTGGAT
seq00014   TCGTAATTATTTTGAGTATTACCTAAGACCTAGACGCGTTACCCAACGACTGTCGGGGGTCTTAATCTAAGATGTACCAGCAAACTTCACCAATCAACACATAAGTCACAATGCATGTCCATTAACCTCCTATTGACTGCTTTTCCCAATTCGCCCTTATAAATATTGCACAAACCTGCTTTCATGCATTATTTGCGAAGGAGCGGGCTGATCTGGTTTTAAGGCAAGAACTAGCGCGAGGTTAACTGAAATCTAAGCATGGTCCCTCACTGTCGTAAAATAATCACTCGGGTCGTGAGAAGAAGATGATCCTCTAAGAAGCCCTTTTGCCGGAGCCGTGAGGCTGCACATTCCGATGAGTAGTCGACGGCTCAGCATCGCGGATTTCATTCTGGCGTGCGCCGTCATATGGCTGGCGGTCACGTGAATTACGACTAGCATTATTTTCTTATCCGCTACCTAAAGAGAATGAGCCATCCTAACTTGATAGAAGCAATTGACAGCCAAGTATATGACTAAGAATGAGCTGCAAAGATGCAACGCACAGGACCTGTGTGGAGTCTTCTAAGTAGGTTCTTACGATGCCTCCCACTACCATCATGTTCGTGCTCTTTTGCGGCACTCTCTGTGACCCTGGTCGATACTGTGTAATTTAGAGTCATGATCGGGAATTGATCTAAAAAGGAGTGGGAAATTATGATCGCAAGTTGTCTTCGTCTCTTGCTGCCTATTATCCTCCATCCCCAGAGTGAAACTGTCAAGGCTCTTGTCATTCAAATCGTCCCTCGGGAGCCCGACCTTCCAATGCACGGATTAGGCCCAAGTAGCCCTACGTCTTGTCGGAAGTGTCAGAAACACTACTTTTACAAACCAACAATGGTTGTAGCCTAGTGGGGATGCCCCCATAGAAATCCTTCTTTTGAACACCACGCTGCATGCGCCCCACTCTGCCTGACTAGGTAGGTTTGAACCTACGAGACGCTGCCAACCAGCCCACCTCAACTTCATCTACGCTGTCGCCGGTACCATCCCGTTTCGACCAAACGCGCTCGAAAGTGCCGACTAGCCGCGATCAGGTTTACTGACCCACCTCCTGGCCTCCGGGGTCGCGGCAGGAGCCTTTGGGGGAGGGACAGCAATCTGATCGTGCTGAACGTTAACACTATTCTAACGTTTTGGGACTATAAGAGAGCTTTTGAATCTATTCGACTTCTCTCAGTGAGTACGAAAGAGTTGGCTCTCAACAACAGTGGGAGATATCAACCGGTCTCCGTGTCTTGACACTTTACTCAGGTATTGCTCCGAACGGGGATATTTGAGTCTCGCAGTTGTATCAGTCCATAAAGAGACTTAATGTTTCGCTTTTGCATACGTTGTCCAGCGGCGTCTCTGAACACTTCGGTGTTGAGTGCGTCTAGCGCGATGAGGATGGCGTTTGTGTTTTCGGAGGATGTTGCGCGACTCTGCGTCAATGCCACTTCCGGCGGTAGTGCCTCATTTTACTAGTCCGCCCTGCTAACAAAAGGCGAGTAGATAGAGTATAGAACCAGCTGCTCAGAGCTGGACATTGTCTGCTGCGTCCGATATGGGCGACACCGGGCAGACCTAGCAATTTAACAACACCATGCTAAAGCGAAGGGGTCCGGCCCCGTTACCCCGTTCGTCTTAATGCGCAACTGCAGTGTCTCGGATCCTTGGGGTCTCTGATGGATATATACATGTTGCACTTGGCTATTTTTTTGGGGCTCGGCCGAGTTGGTCGATATTCTACCGCGGGTGGATCACTCCTTCCTATCCGCTGGTGTTGCGTTCAACGGGTCACTCTTTTTCAGGTGAACTTGGTCCCGCGATTGGTTGCTGTCGCGTTTGCCTGAGAGGCAAGAGAATGGTGCCATTACACGGTGGGACAGTCCACATTACCTCAACCGGCCCCAGGTGTCACCTGCAATGCACTCCAATAATGAGTCCGAAGCCGAACCATTCTGCTGTGGTGATCGTGGGTGTTGCAGGCATTCGATTGACGCTTAAGTACGTACCGAATCTTCGGACACAGGAAGGTACTAGGTCTGGCTATATCTTTGAACGATCTCCAGCACCCCCGCACCCATTCGTATTAAGGACGTTACGGTTACGAGAAACCTAACACTACACTACTCGTTTATCAGTTAGGCTCTAGAGGGAGGAGAGATAGATGCGGGATGACTCTCCCGAAAGGAATGAGCTCGCAACGCCGTCCCGTACGGGAAAGGCGGTACCGGCTCGGCCTATGCGGAGCGAATTGGAT
seq00015   TCGTAATTATTTTGAGTATTACCTAAGACCTAGACGCGTTACCCAACGACTGTCGGGGGTCTTAATCTAAGATGTACCAGCAAACTTCACCAATCAACACATAAGTCACAATGCATGTCCATTAACCTCCTATTGACTGCTTTTCCCAATTCGCCCTTATAAATATTGCACAAACCTGCTTTCATGCATTATTTGCGAAGGAGCGGGCTGATCTGGTTTTAAGGCAAGAACTAGCGCGAGGTTAACTGAAATCTAAGCATGGTCCCTCACTGTCGTAAAATAATCACTCGGGTCGTGAGAAGAAGATGATCCTCTAAGAAGCCCTTTTGCCGGAGCCGTGAGGCTGCACATTCCGATGAGTAGTCGACGGCTCAGCATCGCGGATTTCATTCTGGCGTGCGCCGTCATATGGCTGGCGGTCACGTGAATTACGACTAGCATTATTTTCTTATCCGCTACCTAAAGAGAATGAGCCATCCTAACTTGATAGAAGCAATTGACAGCCAAGTATATGACTAAGAATGAGCTGCAAAGATGCAACGCACAGGACCTGTGTGGAGTCTTCTAAGTAGGTTCTTACGATGCCTCCCACTACCATCATGTTCGTGCTCTTTTGCGGCACTCTCTGTGACCCTGGTCGATACTGTGTAATTTAGAGTCATGATCGGGAATTGATCTAAAAAGGAGTGGGAAATTATGATCGCAAGTTGTCTTCGTCTCTTGCTGCCTATTATCCTCCATCCCCAGAGTGAAACTGTCAAGGCTCTTGTCATTCAAATCGTCCCTCGGGAGCCCGACCTTCCAATGCACGGATTAGGCCCAAGTAGCCCTACGTCTTGTCGGAAGTGTCAGAAACACTACTTTTACAAACCAACAATGGTTGTAGCCTAGTGGGGATGCCCCCATAGAAATCCTTCTTTTGAACACCACGCTGCATGCGCCCCACTCTGCCTGACTAGGTAGGTTTGAACCTACGAGACGCTGCCAACCAGCCCACCTCAACTTCATCTACGCTGTCGCCGGTACCATCCCGTTTCGACCAAACGCGCTCGAAAGTGCCGACTAGCCGCGATCAGGTTTACTGACCCACCTCCTGGCCTCCGGGGTCGCGGCAGGAGCCTTTGGGGGAGGGACAGCAATCTGATCGTGCTGAACGTTAACACTATTCTAACGTTTTGGGACTATAAGAGAGCTTTTGAATCTATTCGACTTCTCTCAGTGAGTACGAAAGAGTTGGCTCTCAACAACAGTGGGAGATATCAACCGGTCTCCGTGTCTTGACACTTTACTCAGGTATTGCTCCGAACGGGGATATTTGAGTCTCGCAGTTGTATCAGTCCATAAAGAGACTTAATGTTTCGCTTTTGCATACGTTGTCCAGCGGCGTCTCTGAACACTTCGGTGTTGAGTGGGTCTAGCGCGATGAGGATGGCGTTTGTGTTTTCGGAGGATGTTGCGCGACTCTGCGTCAATGCCACTTCCGGCGGTAGTGCCTCATTTTACTAGTCCGCCCTGCTAACAAAAGGCGAGTAGATAGAGTATAGAACCAGCTGCTCAGAGCTGGACATTGTCTGCTGCGTCCGATATGGGCGACACCGGGCAGACCTAGCAATTTAACAACACCATGCTAAAGCGAAGGGGTCCGGCCCCGTTACCCCGTTCGTCTTAATGCGCAACTGCAGTGTCTCGGATCCTTGGGGTCTCTGATGGATATATACATGTTGCACTTGGCTATTTTTTTGGGGCTCGGCCGAGTTGGTCGATATTCTACCGCGGGTGGATCACTCCTTCCTATCCGCTGGTGTTGCGTTCAACGGGTCACTCTTTTTCAGGTGAACTTGGTCCCGCGATTGGTTGCTGTCGCGTTTGCCTGAGAGGCAAGAGAATGGTGCCATTACACGGTGGGACAGTCCACATTACCTCAACCGGCCCCAGGTGTCACCTGCAATGCACTCCAATAATGAGTCCGAAGCCGAACCATTCTGCTGTGGTGATCGTGGGTGTTGCAGGCATTCGATTGACGCTTAAGTACGTACCGAATCTTCGGACACAGGAAGGTACTAGGTCTGGCTATATCTTTGAACGATCTCCAGCACCCCCGCACCCATTCGTATTAAGGACGTTACGGTTACGAGAAACCTAACACTACACTACTCGTTTATCAGTTAGGCTCTAGAGGGAGGAGAGATAGATGCGGGATGACTCTCCCGAAAGGAATGAGCTCGCAACGCCGTCCCGTACGGGAAAGGCGGTACCAGCTCGGCCTATGCGGAGCGAATTGGAT
seq00016   TCGTAATTATTTTGAGTATTACCTAAGACCTAGACGCGTAACCCAACGACTGTCGGGGGTCTTAATCTAAGATGTACCAGCAAACTTCACCAATCAACACATAAGTCACAATGCATGTCCATTAACCTCCTATTGACTGCTTTTCCCAATTCGCCCTTATAAATATTGCACAAACCTGCTTTCATGCATTATTTGCGAAGGAGCGGGCTGATCTGGTTTTAAGGCAAGAACTAGCGCGAGGTTAACTGAAATCTAAGCATGGTCCCTCACTGTCGTAAAATAATCACTCGGGTCGTGAGAAGAAGATGATCCTCTAAGAAGCCCTTTTGCCGGAGCCGTGAGGCTGCACATTCCGATGAGTAGTCGACGGCTCAGCATCGCGGATTTCATTCTGGCGTGCGCCGTCATATGGCTGGCGGTCACGTGAATTACGACTAGCATTATTTTCTTATCCGCTACCTAAAGAGAATGAGCCATCCTAACTTGATAGAAGCAATTGACAGCCAAGTATATGACTAAGAATGAGCTGCAAAGATGCAACGCACAGGACCTGTGTGGAGTCTTCTAAGTAGGTTCTTACGATGCCTCCCACTACCATCATGTTCGTGCTCTTTTGCGGCACTCTCTGTGACCCTGGTCGATACTGTGTAATTTAGAGTCATGATCGGGAATTGATCTAAAAAGGAGTGGGAAATTATGATCGCAAGTTGTCTTCGTCTCTTGCTGCCTATTATCCTCCATCCCCAGAGTGAAACTGTCAAGGCTCTTGTCATTCAAATCGTCCCTCGGGAGCCCGACCTTCCAATGCACGGATTAGGCCCAAGTAGCCCTACGTCTTGTCGGAAGTGTCAGAAACACTACTTTTACAAACCAACAATGGTTGTAGCCTAGTGGGGATGCCCCCATAGAAATCCTTCTTTTGAACACCACGCTGCATGCGCCCCACTCTGCCTGACTAGGTAGGTTTGAACCTACGAGACGCTGCCAACCAGCCCACCTCAACTTCATCTACGCTGTCGCCGGTACCATCCCGTTTCGACCAAACGCGCTCGAAAGTGCCGACTAGCCGCGATCAGGTTTACTGACCCACCTCCTGGCCTCCGGGGTCGCGGCAGGAGCCTTTGGGGGAGGGACAGCAATCTGATCGTGCTGAACGTTAACACTATTCTAACGTTTTGGGACTATAAGAGAGCTTTTGAATCTATTCGACTTCTCTCAGTGAGTACGAAAGAGTTGGCTCTCAACAACAGTGGGAGATATCAACCGGTCTCCGTGTCTTGACACTTTACTCAGGTATTGCTCCGAACGGGGATATTTGAGTCTCGCAGTTGTATCAGTCCATAAAGAGACTTAATGTTTCGCTTTTGCATACGTTGTCCAGCGGCGTCTCTGAACACTTCGGTGTTGAGTGGGTCTAGCGCGATGAGGATGGCGTTTGTGTTTTCGGAGGATGTTGCGCGACTCTGCGTCAATGCCACTTCCGGCGGTAGTGCCTCATTTTACTAGTCCGCCCTGCTAACAAAAGGCGAGTAGATAGAGTATAGAACCAGCTGCTCAGAGCTGGACATTGTCTGCTGCGTCCGATATGGGCGACACCGGGCAGACCTAGCAATTTAACAACACCATGCTAAAGCGAAGGGGTCCGGCCCCGTTACCCCGTTCGTCTTAATGCGCAACTGCAGTGTCTCGGATCCTTGGGGTCTCTGATGGATATATACATGTTGCACTTGGCTATTGTTTTGGGGCTCGGCCGAGTTGGTCGAGATTCTACCGCGGGTGGATCACTCCTTCCTATCCGCTGGTGTTGCGTTCAACGGGTCACTCTTTTTCAGGTGAACTTGGTCCCGCGATTGGTTGCTGTCGCGTTTGCCTGAGAGGCAAGAGAATGGTGCCATTACACGGTGGGACAGTCCACATTACCTCAACCGGCCCCAGGTGTCACCTGCAATGCACTCCAATAATGAGTCCGAAGCCGAACCATTCTGCTGTGGTGATCGTGGGTGTTGCAGGCATTCGATTGACGCTTAAGTACGTACCGAATCTTCGGACACAGGAAGGTACTAGGTCTGGCTATATCTTTGAACGATCTCCAGCACCCCCGCACCCATTCGTATTAAGGACGTTACGGTTACGAGAAACCTAACACTACACTACTCGTTTATCAGTTAGGCTCTAGAGGGAGGAGAGATAGATGCGGGATGACTCTCCCGAAAGGAATGAGCTCGCAACGCCGTCCCGTACGGGAAAGGCGGTACCGGCTCGGCCTATGCGGAGCGAATTGGAT
seq00017   TCGTAATTATTTTGAGTATTACCTAAGACCTAGACGCGTTACCCAACGACTGTCGGGGGTCTTAATCTAAGATGTACCAGCAAACTTCACCAATCAACACATAAGTCACAATGCATGTCCATTAACCTCCTATTGACTGCTTTTCCCAATTCGCCCTTATAAATATTGCACAAACCTGCTTTCATGCATTATTTGCGAAGGAGCGGGCTGATCTGGTTTTAAGGCAAGAACTAGCGCGAGGTTAACTGAAATCTAAGCATGGTCCCTCACTGTCGTAAAATAATCACTCGGGTCGTGAGAAGAAGATGATCCTCTAAGAAGCCCTTTTGCCGGAGCCGTGAGGCTGCACATTCCGATGAGTAGTCGACGGCTCAGCATCGCGGATTTCATTCTGGCGTGCGCCGTCATATGGCTGGCGGTCACGTGAATTACGACTAGCATTATTTTCTTATCCGCTACCTAAAGAGAATGAGCCATCCTAACTTGATAGAAGCAATTGACAGCCAAGTATATGACTAAGAATGAGCTGCAAAGATGCAACGCACAGGACCTGTGTGGAGTCTTCTAAGTAGGTTCTTACGATGCCTCCCACTACCATCATGTTCGTGCTCTTTTGCGGCACTCTCTGTGACCCTGGTCGATACTGTGTAATTTAGAGTCATGATCGGGAATTGATCTAAAAAGGAGTGGGAAATTATGATCGCAAGTTGTCTTCGTCTCTTGCTGCCTATTATCCTCCATCCCCAGAGTGAAACTGTCAAGGCTCTTGTCATTCAAATCGTCCCTCGGGAGCCCGACCTTCCAATGCACGGATTAGGCCCAAGTAGCCCTACGTCTTGTCGGAAGTGTCAGAAACACTACTTTTACAAACCAACAATGGTTGTAGCCTAGTGGGGATGCCCCCATAGAAATCCTTCTTTTGAACACCACGCTGCATGCGCCCCACTCTGCCTGACTAGGTAGGTTTGAACCTACGAGACGCTGCCAACCAGCCCACCTCAACTTCATCTACGCTGTCGCCGGTACCATCCCGTTTCGACCAAACGCGCTCGAAAGTGCCGACTAGCCGCGATCAGGTTTACTGACCCACCTCCTGGCCTCCGGGGTCGCGGCAGGAGCCTTTGGGGGAGGGACAGCAATCTGATCGTGCTGAACGTTAACACTATTCTAACGTTTTGGGACTATAAGAGAGCTTTTGAATCTATTCGACTTCTCTCAGTGAGTACGAAAGAGTTGGCTCTCAACAACAGTGGGAGATATCAACCGGTCTCCGTGTCTTGACACTTTACTCAGGTATTGCTCCGAACGGGGATATTTGAGTCTCGCAGTTGTATCAGTCCATAAAGAGACTTAATGTTTCGCTTTTGCATACGTTGTCCAGCGGCGTCTCTGAACACTTCGGTGTTGAGTGGGTCTAGCGCGATGAGGATGGCGTTTGTGTTTTCGGAGGATGTTGCGCGACTCTGCGTCAATGCCACTTCCGGCGGTAGTGCCTCATTTTACTAGTCCGCCCTGCTAACAAAAGGCGAGTAGATAGAGTATAGAACCAGCTGCTCAGAGCTGGACATTGTCTGCTGCGTCCGATATGGGCGACACCGGGCAGACCTAGCAATTTAACAACACCATGCTAAAGCGAAGGGGTCCGGCCCCGTTACCCCGTTCGTCTTAATGCGCAACTGCAGTGTCTCGGATCCTTGGGGTCTCTGATGGATATATACATGTTGCACTTGGCTATTGTTTTGGGGCTCGGCCGAGTTGGTCGAGATTCTACCGCGGGTGGATCACTCCTTCCTATCCGCTGGTGTTGCGTTCAAGGGGTCACTCTTTTTCAGGTGAACTTGGTCCCGCGATTGGTTGCTGTCGCGTTTGCCTGAGAGGCAAGAGAATGGTGCCATTACACGGTGGGACAGTCCACATTACCTCAACCGGCCCCAGGTGTCACCTGCAATGCACTCCAATAATGAGTCCGAAGCCGAACCATTCTGCTGTGGTGATCGTGGGTGTTGCAGGCATTCGATTGACGCTTAAGTACGTACCGAATCTTCGGACACAGGAAGGTACTAGGTCTGGCTATATCTTTGAACGATCTCCAGCACCCCCGCACCCATTCGTATTAAGGACGTTACGGTTACGAGAAACCTAACACTACACTACTCGTTTATCAGTTAGGCTCTAGAGGGAGGAGAGATAGATGCGGGATGACTCTCCCGAAAGGAATGAGCTCGCAACGCCGTCCCGTACGGGAAAGGCGGTACCGGCTCGGCCTATGCGGAGCGAATTGGAT
seq00018   TCGTAATTATTTTGAGTATTACCTAAGACCTAGACGCGTTACCCAACGACTGTCGGGGGTCTTAATCTAAGATGTACCAGCAAACTTCACCAATCAACACATAAGTCACAATGCATGTCCATTAACCTCCTATTGACTGCTTTTCCCAATTCGCCCTTATAAATATTGCACAAACCTGCTTTCATGCATTATTTGCGAAGGAGCGGGCTGATCTGGTTTTAAGGCAAGAACTAGCGCGAGGTTAACTGAAATCTAAGCATGGTCCCTCACTGTCGTAAAATAATCACTCGGGTCGTGAGAAGAAGATGATCCTCTAAGAAGCCCTTTTGCCGGAGCCGTGAGGCTGCACATTCCGATGAGTAGTCGACGGCTCAGCATCGCGGATTTCATTCTGGCGTGCGCCGTCATATGGCTGGCGGTCACGTGAATTACGACTAGCATTATTTTCTTATCCGCTACCTAAAGAGAATGAGCCATCCTAACTTGATAGAAGCAATTGACAGCCAAGTATATGACTAAGAATGAGCTGCAAAGATGCAACGCACAGGACCTGTGTGGAGTCTTCTAAGTAGGTTCTTACGATGCCTCCCACTACCATCATGTTCGTGCTCTTTTGCGGCACTCTCTGTGACCCTGGTCGATACTGTGTAATTTAGAGTCATGATCGGGAATTGATCTAAAAAGGAGTGGGAAATTATGATCGCAAGTTGTCTTCGTCTCTTGCTGCCTATTATCCTCCATCCCCAGAGTGAAACTGTCAAGGCTCTTGTCATTCAAATCGTCCCTCGGGAGCCCGACCTTCCAATGCACGGATTAGGCCCAAGTAGCCCTACGTCTTGTCGGAAGTGTCAGAAACACTACTTTTACAAACCAACAATGGTTGTAGCCTAGTGGGGATGCCCCCATAGAAATCCTTCTTTTGAACACCACGCTGCATGCGCCCCACTCTGCCTGACTAGGTAGGTTTGAACCTACGAGACGCTGCCAACCAGCCCACCTCAACTTCATCTACGCTGTCGCCGGTACCATCCCGTTTCGACCAAACGCGCTCGAAAGTGCCGACTAGCCGCGATCAGGTTTACTGACCCACCTCCTGGCCTCCGGGGTCGCGGCAGGAGCCTTTGGGGGAGGGACAGCAATCTGATCGTGCTGAACGTTAACACTATTCTAACGTTTTGGGACTATAAGAGAGCTTTTGAATCTATTCGACTTCTCTCAGTGAGTACGAAAGAGTTGGCTCTCAACAACAGTGGGAGATATCAACCGGTCTCCGTGTCTTGACACTTTACTCAGGTATTGCTCCGAACGGGGATATTTGAGTCTCGCAGTTGTATCAGTCCATAAAGAGACTTAATGTTTCGCTTTTGCATACGTTGTCCAGCGGCGTCTCTGAACACTTCGGTGTAGAGTGGGTCTAGCGCGATGAGGATGGCGTTTGTGTTTTCGGAGGATGGTGCGCGACTCTGCGTCAATGCCACTTCCGGCGGTAGTGCCTCATTTTACTAGTCCGCCCTGCTAACAAAAGGCGAGTAGATAGAGTATAGAACCAGCTGCTCAGAGCTGGACATTGTCTGCTGCGTCCGATATGGGCGACACCGGGCAGACCTAGCAATTTAACAACACCATGCTAAAGCGAAGGGGTCCGGCCCCGTTACCCCGTTCGTCTTAATGCGCAACTGCAGTGTCTCGGATCCTTGGGGTCTCTGATGGATATATACATGTTGCACTTGGCTATTGTTTTGGGGCTCGGCCGAGTTGGTCGATATTCTACCGCGGGTGGATCACTCCTTCCTATCCGCTGGTGTTGCGTTCAACGGGTCACTCTTTTTCAGGTGAACTTGGTCCCGCGATTGGTTGCTGTCGCGTTTGCCTGAGAGGCAAGAGAATGGTGCCATTACACGGTGGGACAGTCCACATTACCTCAACCGGCCCCAGGTGTCACCTGCAATGCACTCCAATAATGAGTCCGAAGCCGAACCATTCTGCTGTGGTGATCGTGGGTGTTGCAGGCATTCGATTGACGCTTAAGTACGTACCGAATCTTCGGACACAGGAAGGTACTAGGTCTGGCTATATCTTTGAACGATCTCCAGCACCCCCGCACCCATTCGTATTAAGGACGTTACGGTTACGAGAAACCTAACACTACACTACTCGTTTATCAGTTAGGCTCTAGAGGGAGGAGAGATAGATGCGGGATGACTCTCCCGAAAGGAATGAGCTCGCAACGCCGTCCCGTACGGGAAAGGCGGTACCGGCTCGGCCTATGCGGAGCGAATTGGAT
seq00019   TCGTAATTATTTTGAGTATTACCTAAGACCTAGACGCGTTACCCAACGACTGTCGGGGGTCTTAATCTAAGATGTACCAGCAAACTTCACCAATCAACACATAAGTCACAATGCATGTCCATTAACCTCCTATTGACTGCTTTTCCCAATTCGCCCTTATAAATATTGCACAAACCTGCTTTCATGCATTATTTGCGAAGGAGCGGGCTGATCTGGTTTTAAGGCAAGAACTAGCGCGAGGTTAACTGAAATCTAAGCATGGTCCCTCACTGTCGTAAAATAATCACTCGGGTCGTGAGAAGAAGATGATCCTCTAAGAAGCCCTTTTGCCGGAGCCGTGAGGCTGCACATTCCGATGAGTAGTCGACGGCTCAGCATCGCGGATTTCATTCTGGCGTGCGCCGTCATATGGCTGGCGGTCACGTGAATTACGACTAGCATTATTTTCTTATCCGCTACCTAAAGAGAATGAGCCATCCTAACTTGATAGAAGCAATTGACAGCCAAGTATATGACTAAGAATGAGCTGCAAAGATGCAACGCACAGGACCTGTGTGGAGTCTTCTAAGTAGGTTCTTACGATGCCTCCCACTACCATCATGTTCGTGCTCTTTTGCGGCACTCTCTGTGACCCTGGTCGATACTGTGTAATTTAGAGTCATGATCGGGAATTGATCTAAAAAGGAGTGGGAAATTATGATCGCAAGTTGTCTTCGTCTCTTGCTGCCTATTATCCTCCATCCCCAGAGTGAAACTGTCAAGGCTCTTGTCATTCAAATCGTCCCTCGGGAGCCCGACCTTCCAATGCACGGATTAGGCCCAAGTAGCCCTACGTCTTGTCGGAAGTGTCAGAAACACTACTTTTACAAACCAACAATGGTTGTAGCCTAGTGGGGATGCCCCCATAGAAATCCTTCTTTTGAACACCACGCTGCATGCGCCCCACTCTGCCTGACTAGGTAGGTTTGAACCTACGAGACGCTGCCAACCAGCCCACCTCAACTTCATCTACGCTGTCGCCGGTACCATCCCGTTTCGACCAAACGCGCTCGAAAGTGCCGACTAGCCGCGATCAGGTTTACTGACCCACCTCCTGGCCTCCGGGGTCGCGGCAGGAGCCTTTGGGGGAGGGACAGCAATCTGATCGTGCTGAACGTTAACACTATTCTAACGTTTTGGGACTATAAGAGAGCTTTTGAATCTATTCGACTTCTCTCAGTGAGTACGAAAGAGTTGGCTCTCAACAACAGTGGGAGATATCAACCGGTCTCCGTGTCTTGACACTTTACTCAGGTATTGCTCCGAACGGGGATATTTGAGTCTCGCAGTTGTATCAGTCCATAAAGAGACTTAATGTTTCGCTTTTGCATACGTTGTCCAGCGGCGTCTCTGAACACTTCGGTGTTGAGTGGGTCTAGCGCGATGAGGATGGCGTTTGTGTTTTCGGAGGATGGTGCGCGACTCTGCGTCAATGCCACTTCCGGCGGTAGTGCCTCATTTTACTAGTCCGCCCTGCTAACAAAAGGCGAGTAGATAGAGTATAGAACCAGCTGCTCAGAGCTGGACATTGTCTGCTGCGTCCGATATGGGCGACACCGGGCAGACCTAGCAATTTAACAACACCATGCTAAAGCGAAGGGGTCCGGCCCCGTTACCCCGTTCGTCTTAATGCGCAACTGCAGTGTCTCGGATCCTTGGGGTCTCTGATGGATATATACATGTTGCACTTGGCTATTTTTTTGGGGCTCGGCCGAGTTGGTCGATATTCTACCGCGGGTGGATCACTCCTTCCTATCCGCTGGTGTTGCGTTCAACGGGTCACTCTTTTTCAGGTGAACTTGGTCCCGCGATTGGTTGCTGTCGCGTTTGCCTGAGAGGCAAGAGAATGGTGCCATTACACGGTGGGACAGTCCACATTACCTCAACCGGCCCCAGGTGTCACCTGCAATGCACTCCAATAATGAGTCCGAAGCCGAACCATTCTGCTGTGGTGATCGTGGGTGTTGCAGGCATTCGATTGACGCTTAAGTACGTACCGAATCTTCGGACACAGGAAGGTACTAGGTCTGGCTATATCTTTGAACGATCTCCAGCACCCCCGCACCCATTCGTATTAAGGACGTTACGGTTACGAGAAACCTAACACTACACTACTCGTTTATCAGTTAGGCTCTAGAGGGAGGAGAGATAGATGCGGGATGACTCTCCCGAAAGGAATGAGCTCGCAACGCCGTCCCGTACGGGAAAGGCGGTACCGGCTCGGCCTATGCGGAGCGAATTGGAT
seq00020   TCGTAATTATTTTGAGTATTACCTAAGACCTAGACGCGTTACCCAACGACTGTCGGGGGTCTTAATCTAAGATGTACCAGCAAACTTCACCAATCAACACATAAGTCACAATGCATGTCCATTAACCTCCTATTGACTGCTTTTCCCAATTCGCCCTTATAAATATTGCACAAACCTGCTTTCATGCATTATTTGCGAAGGAGCGGGCTGATCTGGTTTTAAGGCAAGAACTAGCGCGAGGTTAACTGAAATCTAAGCATGGTCCCTCACTGTCGTAAAATAATCACTCGGGTCGTGAGAAGAAGATGATCCTCTAAGAAGCCCTTTTGCCGGAGCCGTGAGGCTGCACATTCCGATGAGTAGTCGACGGCTCAGCATCGCGGATTTCATTCTGGCGTGCGCCGTCATATGGCTGGCGGTCACGTGAATTACGACTAGCATTATTTTCTTATCCGCTACCTAAAGAGAATGAGCCATCCTAACTTGATAGAAGCAATTGACAGCCAAGTATATGACTAAGAATGAGCTGCAAAGATGCAACGCACAGGACCTGTGTGGAGTCTTCTAAGTAGGTTCTTACGATGCCTCCCACTACCATCATGTTCGTGCTCTTTTGCGGCACTCTCTGTGACCCTGGTCGATACTGTGTAATTTAGAGTCATGATCGGGAATTGATCTAAAAAGGAGTGGGAAATTATGATCGCAAGTTGTCTTCGTCTCTTGCTGCCTATTATCCTCCATCCCCAGAGTGAAACTGTCAAGGCTCTTGTCATTCAAATCGTCCCTCGGGAGCCCGACCTTCCAATGCACGGATTAGGCCCAAGTAGCCCTACGTCTTGTCGGAAGTGTCAGAAACACTACTTTTACAAACCAACAATGGTTGTAGCCTAGTGGGGATGCCCCCATAGAAATCCTTCTTTTGAACACCACGCTGCATGCGCCCCACTCTGCCTGGCTAGGTAGGTTTGAACCTACGAGACGCTGCCAACCAGCCCACCTCAACTTCATCTACGCTGTCGCCGGTACCATCCCGTTTCGACCAAACGCGCTCGAAAGTGCCGACTAGCCGCGATCAGGTTTACTGACCCACCTCCTGGCCTCCGGGGTCGCGGCAGGAGCCTTTGGGGGAGGGACAGCAATCTGATCGTGCTGAACGTTAACACTATTCTAACGTTTTGGGACTATAAGAGAGCTTTTGAATCTATTCGACTTCTCTCAGTGAGTACGAAAGAGTTGGCTCTCAACAACAGTGGGAGATATCAACCGGTCTCCGTGTCTTGACACTTTACTCAGGTATTGCTCCGAACGGGGATATTTGAGTCTCGCAGTTGTATCAGTCCATAAAGAGACTTAATGTTTCGCTTTTGCATACGTTGTCCAGCGGCGTCTCTGAACACTTCGGTGTTGAGTGGGTCTAGCGCGATGAGGATGGCGTTTGTGTTTTCGGAGGATGTTGCGCGACTCTGCGTCAATGCCACTTCCGGCGGTAGTGCCTCATTTTACTAGTCCGCCCTGCTAACAAAAGGCGAGTAGATAGAGTATAGAACCAGCTGCTCAGAGCTGGACATTGTCTGCTGCGTCCGATATGGGCGACACCGGGCAGACCTAGCAATTTAACAACACCATGCTAAAGCGAAGGGGTCCGGCCCCGTTACCCCGTTCGTCTTAATGCGCAACTGCAGTGTCTCGGATCCTTGGGGTCTCTGATGGATATATACATGTTGCACTTGGCTATTGTTTTGGGGCTCGGCCGAGTTGGTCGATATTCTACCGCGGGTGGATCACTCCTTCCTATCCGCTGGTGTTGCGTTCAACGGGTCACTCTTTTTCAGGTGAACTTGGTCCCGCGATTGGTTGCTGTCGCGTTTGCCTGAGAGGCAAGAGAATGGTGCCATTACACGGTGGGACAGTCCACATTACCTCAACCGGCCCCAGGTGTCACCTGCAATGCACTCCAATAATGAGTCCGAAGCCGAACCATTCTGCTGTGGTGATCGTGGGTGTTGCAGGCATTCGATTGACGCTTAAGTACGTACCGAATCTTCGGACACAGGAAGGTACTAGGTCTGGCTATATCTTTGAACGATCTCCAGCACCCCCGCACCCATTCGTATTAAGGACGTTACGGTTACGAGAAACCTAACACTACACTACTCGTTTATCAGTTAGGCTCTAGAGGGAGGAGAGATAGATGCGGGATGACTCTCCCGAAAGGAATGAGCTCGCAACGCCGTCCCGTACGGGAAAGGCGGTACCGGCTCGGCCTATGCGGAGCGAATTGGAT
seq00021   TCGTAATTATTTTGAGTATTACCTAAGACCTAGACGCGTTACCCAACGACTGTCGGGGGTCTTAATCTAAGATGTACCAGCAAACTTCACCAATCAACACATAAGTCACAATGCATGTCCATTAACCTCCTATTGACTGCTTTTCCCAATTCGCCCTTATAAATATTGCACAAACCTGCTTTCATGCATTATTTGCGAAGGAGCGGGCTGATCTGGTTTTAAGGCAAGAACTAGCGCGAGGTTAACTGAAATCTAAGCATGGTCCCTCACTGTCGTAAAATAATCACTCGGGTCGTGAGAAGAAGATGATCCTCTAAGAAGCCCTTTTGCCGGAGCCGTGAGGCTGCACATTCCGATGAGTAGTCGACGGCTCAGCATCGCGGATTTCATTCTGGCGTGCGCCGTCATATGGCTGGCGGTCACGTGAATTACGACTAGCATTATTTTCTTATCCGCTACCTAAAGAGAATGAGCCATCCTAACTTGATAGAAGCAATTGACAGCCAAGTATATGACTAAGAATGAGCTGCAAAGATGCAACGCACAGGACCTGTGTGGAGTCTTCTAAGTAGGTTCTTACGATGCCTCCCACTACCATCATGTTCGTGCTCTTTTGCGGCACTCTCTGTGACCCTGGTCGATACTGTGTAATTTAGAGTCATGATCGGGAATTGATCTAAAAAGGAGTGGGAAATTATGATCGCAAGTTGTCTTCGTCTCTTGCTGCCTATTATCCTCCATCCCCAGAGTGAAACTGTCAAGGCTCTTGTCATTCAAATCGTCCCTCGGGAGCCCGACCTTCCAATGCACGGATTAGGCCCAAGTAGCCCTACGTCTTGTCGGAAGTGTCAGAAACACTACTTTTACAAACCAACAATGGTTGTAGCCTAGTGGGGATGCCCCCATAGAAATCCTTCTTTTGAACACCACGCTGCATGCGCCCCACTCTGCCTGACTAGGTAGGTTTGAACCTACGAGACGCTGCCAACCAGCCCACCTCAACTTCATCTACGCTGTCGCCGGTACCATCCCGTTTCGACCAAACGCGCTCGAAAGTGCCGACTAGCCGCGATCAGGTTTACTGACCCACCTCCTGGCCTCCGGGGTCGCGGCAGGAGCCTTTGGGGGAGGGACAGCAATCTGATCGTGCTGAACGTTAACACTATTCTAACGTTTTGGGACTATAAGAGAGCTTTTGAATCTATTCGACTTCTCTCAGTGAGTACGAAAGAGTTGGCTCTCAACAACAGTGGGAGATATCAACCGGTCTCCGTGTCTTGACACTTTACTCAGGTATTGCTCCGAACGGGGATATTTGAGTCTCGCAGTTGTATCAGTCCATAAAGAGACTTAATGTTTCGCTTTTGCATACGTTGTCCAGCGGCGTCTCTGAACACTTCGGTGTTGAGTGCGTCTAGCGCGATGAGGATGGCGTTTGTGTTTTCGGAGGATGTTGCGCGACTCTGCGTCAATGCCACTTCCGGCGGTAGTGCCTCATTTTACTAGTCCGCCCTGCTAACAAAAGGCGAGTAGATAGAGTATAGAACCAGCTGCTCAGAGCTGGACATTGTCTGCTGCGTCCGATATGGGCGACACCGGGCAGACCTAGCAATTTAACAACACCATGCTAAAGCGAAGGGGTCCGGCCCCGTTACCCCGTTCGTCTTAATGCGCAACTGCAGTGTCTCGGATCCTTGGGGTCTCTGATGGATATATACATGTTGCACTTGGCTATTTTTTTGGGGCTCGGCCGAGTTGGTCGATATTCTACCGCGGGTGGATCACTCCTTCCTATCCGCTGGTGTTGCGTTCAACGGGTCACTCTTTTTCAGGTGAACTTGGTCCCGCGATTGGTTGCTGTCGCGTTTGCCTGAGAGGCAAGAGAATGGTGCCATTACACGGTGGGACAGTCCACATTACCTCAACCGGCCCCAGGTGTCACCTGCAATGCACTCCAATAATGAGTCCGAAGCCGAACCATTCTGCTGTGGTGATCGTGGGTGTTGCAGGCATTCGATTGACGCTTAAGTACGTACCGAATCTTCGGACACAGGAAGGTACTAGGTCTGGCTATATCTTTGAACGATCTCCAGCACCCCCGCACCCATTCGTATTAAGGACGTTACGGTTACGAGAAACCTAACACTACACTACTCGTTTATCAGTTAGGCTCTAGAGGGAGGAGAGATAGATGCGGGATGACTCTCCCGAAAGGAATGAGCTCGCAACGCCGTCCCGTACGGGAAAGGCGGTACCGGCTCGGCCTATGCGGAGCGAATTGGAT
seq00022   TCGTAATTATTTTGAGTATTACCTAAGACCTAGACGCGTAACCCAACGACTGTCGGGGGTCTTAATCTAAGATGTACCAGCAAACTTCACCAATCAACACATAAGTCACAATGCATGTCCATTAACCTCCTATTGACTGCTTTTCCCAATTCGCCCTTATAAATATTGCACAAACCTGCTTTCATGCATTATTTGCGAAGGAGCGGGCTGATCTGGTTTTAAGGCAAGAACTAGCGCGAGGTTAACTGAAATCTAAGCATGGTCCCTCACTGTCGTAAAATAATCACTCGGGTCGTGAGAAGAAGATGATCCTCTAAGAAGCCCTTTTGCCGGAGCCGTGAGGCTGCACATTCCGATGAGTAGTCGACGGCTCAGCATCGCGGATTTCATTCTGGCGTGCGCCGTCATATGGCTGGCGGTCACGTGAATTACGACTAGCATTATTTTCTTATCCGCTACCTAAAGAGAATGAGCCATCCTAACTTGATAGAAGCAATTGACAGCCAAGTATATGACTAAGAATGAGCTGCAAAGATGCAACGCACAGGACCTGTGTGGAGTCTTCTAAGTAGGTTCTTACGATGCCTCCCACTACCATCATGTTCGTGCTCTTTTGCGGCACTCTCTGTGACCCTGGTCGATACTGTGTAATTTAGAGTCATGATCGGGAATTGATCTAAAAAGGAGTGGGAAATTATGATCGCAAGTTGTCTTCGTCTCTTGCTGCCTATTATCCTCCATCCCCAGAGTGAAACTGTCAAGGCTCTTGTCATTCAAATCGTCCCTCGGGAGCCCGACCTTCCAATGCACGGATTAGGCCCAAGTAGCCCTACGTCTTGTCGGAAGTGTCAGAAACACTACTTTTACAAACCAACAATGGTTGTAGCCTAGTGGGGATGCCCCCATAGAAATCCTTCTTTTGAACACCACGCTGCATGCGCCCCACTCTGCCTGACTAGGTAGGTTTGAACCTACGAGACGCTGCCAACCAGCCCACCTCAACTTCATCTACGCTGTCGCCGGTACCATCCCGTTTCGACCAAACGCGCTCGAAAGTGCCGACTAGCCGCGATCAGGTTTACTGACCCACCTCCTGGCCTCCGGGGTCGCGGCAGGAGCCTTTGGGGGAGGGACAGCAATCTGATCGTGCTGAACGTTAACACTATTCTAACGTTTTGGGACTATAAGAGAGCTTTTGAATCTATTCGACTTCTCTCAGTGAGTACGAAAGAGTTGGCTCTCAACAACAGTGGGAGATATCAACCGGTCTCCGTGTCTTGACACTTTACTCAGGTATTGCTCCGAACGGGGATATTTGAGTCTCGCAGTTGTATCAGTCCATAAAGAGACTTAATGTTTCGCTTTTGCATACGTTGTCCAGCGGCGTCTCTGAACACTTCGGTGTTGAGTGGGTCTAGCGCGATGAGGATGGCGTTTGTGTTTTCGGAGGATGTTGCGCGACTCTGCGTCAATGCCACTTCCGGCGGTAGTGCCTCATTTTACTAGTCCGCCCTGCTAACAAAAGGCGAGTAGATAGAGTATAGAACCAGCTGCTCAGAGCTGGACATTGTCTGCTGCGTCCGATATGGGCGACACCGGGCAGACCTAGCAATTTAACAACACCATGCTAAAGCGAAGGGGTCCGGCCCCGTTACCCCGTTCGTCTTAATGCGCAACTGCAGTGTCTCGGATCCTTGGGGTCTCTGATGGATATATACATGTTGCACTTGGCTATTGTTTTGGGGCTCGGCCGAGTTGGTCGAGATTCTACCGCGGGTGGATCACTCCTTCCTATCCGCTGGTGTTGCGTTCAACGGGTCACTCTTTTTCAGGTGAACTTGGTCCCGCGATTGGTTGCTGTCGCGTTTGCCTGAGAGGCAAGAGAATGGTGCCATTACACGGTGGGACAGTCCACATTACCTCAACCGGCCCCAGGTGTCACCTGCAATGCACTCCAATAATGAGTCCGAAGCCGAACCATTCTGCTGTGGTGATCGTGGGTGTTGCAGGCATTCGATTGACGCTTAAGTACGTACCGAATCTTCGGACACAGGAAGGTACTAGGTCTGGCTATATCTTTGAACGATCTCCAGCACCCCCGCACCCATTCGTATTAAGGACGTTACGGTTACGAGAAACCTAACACTACACTACTCGTTTATCAGTTAGGCTCTAGAGGGAGGAGAGATAGATGCGGGATGACTCTCCCGAAAGGAATGAGCTCGCAACGCCGTCCCGTACGGGAAAGGCGGTACCGGCTCGGCCTATGCGGAGCGAATTGGAT
seq00023   TCGTAATTATTTTGAGTATTACCTAAGACCTAGACGCGTTACCCAACGACTGTCGGGGGTCTTAATCTAAGATGTACCAGCAAACTTCACCAATCAACACATAAGTCACAATGCATGTCCATTAACCTCCTATTGACTGCTTTTCCCAATTCGCCCTTATAAATATTGCACAAACCTGCTTTCATGCATTATTTGCGAAGGAGCGGGCTGATCTGGTTTTAAGGCAAGAACTAGCGCGAGGTTAACTGAAATCTAAGCATGGTCCCTCACTGTCGTAAAATAATCACTCGGGTCGTGAGAAGAAGATGATCCTCTAAGAAGCCCTTTTGCCGGAGCCGTGAGGCTGCACATTCCGATGAGTAGTCGACGGCTCAGCATCGCGGATTTCATTCTGGCGTGCGCCGTCATATGGCTGGCGGTCACGTGAATTACGACTAGCATTATTTTCTTATCCGCTACCTAAAGAGAATGAGCCATCCTAACTTGATAGAAGCAATTGACAGCCAAGTATATGACTAAGAATGAGCTGCAAAGATGCAACGCACAGGACCTGTGTGGAGTCTTCTAAGTAGGTTCTTACGATGCCTCCCACTACCATCATGTTCGTGCTCTTTTGCGGCACTCTCTGTGACCCTGGTCGATACTGTGTAATTTAGAGTCATGATCGGGAATTGATCTAAAAAGGAGTGGGAAATTATGATCGCAAGTTGTCTTCGTCTCTTGCTGCCTATTATCCTCCATCCCCAGAGTGAAACTGTCAAGGCTCTTGTCATTCAAATCGTCCCTCGGGAGCCCGACCTTCCAATGCACGGATTAGGCCCAAGTAGCCCTACGTCTTGTCGGAAGTGTCAGAAACACTACTTTTACAAACCAACAATGGTTGTAGCCTAGTGGGGATGCCCCCATAGAAATCCTTCTTTTGAACACCACGCTGCATGCGCCCCACTCTGCCTGACTAGGTAGGTTTGAACCTACGAGACGCTGCCAACCAGCCCACCTCAACTTCATCTACGCTGTCGCCGGTACCATCCCGTTTCGACCAAACGCGCTCGAAAGTGCCGACTAGCCGCGATCAGGTTTACTGACCCACCTCCTGGCCTCCGGGGTCGCGGCAGGAGCCTTTGGGGGAGGGACAGCAATCTGATCGTGCTGAACGTTAACACTATTCTAACGTTTTGGGACTATAAGAGAGCTTTTGAATCTATTCGACTTCTCTCAGTGAGTACGAAAGAGTTGGCTCTCAACAACAGTGGGAGATATCAACCGGTCTCCGTGTCTTGACACTTTACTCAGGTATTGCTCCGAACGGGGATATTTGAGTCTCGCAGTTGTATCAGTCCATAAAGAGACTTAATGTTTCGCTTTTGCATACGTTGTCCAGCGGCGTCTCTGAACACTTCGGTGTTGAGTGCGTCTAGCGCGATGAGGATGGCGTTTGTGTTTTCGGAGGATGTTGCGCGACTCTGCGTCAATGCCACTTCCGGCGGTAGTGCCTCATTTTACTAGTCCGCCCTGCTAACAAAAGGCGAGTAGATAGAGTATAGAACCAGCTGCTCAGAGCTGGACATTGTCTGCTGCGTCCGATATGGGCGACACCGGGCATACCTAGCAATTTAACAACACCATGCTAAAGCGAAGGGGTCCGGCCCCGTTACCCCGTTCGTCTTAATGCGCAACTGCAGTGTCTCGGATCCTTGGGGTCTCTGATGGATATATACATGTTGCACTTGGCTATTTTTTTGGGGCTCGGCCGAGTTGGTCGATATTCTACCGCGGGTGGATCACTCCTTCCTATCCGCTGGTGTTGCGTTCAACGGGTCACTCTTTTTCAGGTGAACTTGGTCCCGCGATTGGTTGCTGTCGCGTTTGCCTGAGAGGCAAGAGAATGGTGCCATTACACGGTGGGACAGTCCACATTACCTCAACCGGCCCCAGGTGTCACCTGCAATGCACTCCAATAATGAGTCCGAAGCCGAACCATTCTGCTGTGGTGATCGTGGGTGTTGCAGGCATTCGATTGACGCTTAAGTACGTACCGAATCTTCGGACACAGGAAGGTACTAGGTCTGGCTATATCTTTGAACGATCTCCAGCACCCCCGCACCCATTCGTATTAAGGACGTTACGGTTACGAGAAACCTAACACTACACTACTCGTTTATCAGTTAGGCTCTAGAGGGAGGAGAGATAGATGCGGGATGACTCTCCCGAAAGGAATGAGCTCGCAACGCCGTCCCGTACGGGAAAGGCGGTACCGGCTCGGCCTATGCGGAGCGAATTGGAT
seq00024   TCGTAATTATTTTGAGTATTACCTAAGACCTAGACGCGTTACCCAACGACTGTCGGGGGTCTTAATCTAAGATGTACCAGCAAACTTCACCAATCAACACATAAGTCACAATGCATGTCCATTAACCTCCTATTGACTGCTTTTCCCAATTCGCCCTTATAAATATTGCACAAACCTGCTTTCATGCATTATTTGCGAAGGAGCGGGCTGATCTGGTTTTAAGGCAAGAACTAGCGCGAGGTTAACTGAAATCTAAGCATGGTCCCTCACTGTCGTAAAATAATCACTCGGGTCGTGAGAAGAAGATGATCCTCTAAGAAGCCCTTTTGCCGGAGCCGTGAGGCTGCACATTCCGATGAGTAGTCGACGGCTCAGCATCGCGGATTTCATTCTGGCGTGCGCCGTCATATGGCTGGCGGTCACGTGAATTACGACTAGCATTATTTTCTTATCCGCTACCTAAAGAGAATGAGCCATCCTAACTTGATAGAAGCAATTGACAGCCAAGTATATGACTAAGAATGAGCTGCAAAGATGCAACGCACAGGACCTGTGTGGAGTCTTCTAAGTAGGTTCTTACGATGCCTCCCACTACCATCATGTTCGTGCTCTTTTGCGGCACTCTCTGTGACCCTGGTCGATACTGTGTAATTTAGAGTCATGATCGGGAATTGATCTAAAAAGGAGTGGGAAATTATGATCGCAAGTTGTCTTCGTCTCTTGCTGCCTATTATCCTCCATCCCCAGAGTGAAACTGTCAAGGCTCTTGTCATTCAAATCGTCCCTCGGGAGCCCGACCTTCCAATGCACGGATTAGGCCCAAGTAGCCCTACGTCTTGTCGGAAGTGTCAGAAACACTACTTTTACAAACCAACAATGGTTGTAGCCTAGTGGGGATGCCCCCATAGAAATCCTTCTTTTGAACACCACGCTGCATGCGCCCCACTCTGCCTGGCTAGGTAGGTTTGAACCTACGAGACGCTGCCAACCAGCCCACCTCAACTTCATCTACGCTGTCGCCGGTACCATCCCGTTTCGACCAAACGCGCTCGAAAGTGCCGACTAGCCGCGATCAGGTTTACTGACCCACCTCCTGGCCTCCGGGGTCGCGGCAGGAGCCTTTGGGGGAGGGACAGCAATCTGATCGTGCTGAACGTTAACACTATTCTAACGTTTTGGGACTATAAGAGAGCTTTTGAATCTATTCGACTTCTCTCAGTGAGTACGAAAGAGTTGGCTCTCAACAACAGTGGGAGATATCAACCGGTCTCCGTGTCTTGACACTTTACTCAGGTATTGCTCCGAACGGGGATATTTGAGTCTCGCAGTTGTATCAGTCCATAAAGAGACTTAATGTTTCGCTTTTGCATACGTTGTCCAGCGGCGTCTCTGAACACTTCGGTGTTGAGTGGGTCTAGCGCGATGAGGATGGCGTTTGTGTTTTCGGAGGATGGTGCGCGACTCTGCGTCAATGCCACTTCCGGCGGTAGTGCCTCATTTTACTAGTCCGCCCTGCTAACAAAAGGCGAGTAGATAGAGTATAGAACCAGCTGCTCAGAGCTGGACATTGTCTGCTGCGTCCGATATGGGCGACACCGGGCAGACCTAGCAATTTAACAACACCATGCTAAAGCGAAGGGGTCCGGCCCCGTTACCCCGTTCGTCTTAATGCGCAACTGCAGTGTCTCGGATCCTTGGGGTCTCTGATGGATATATACATGTTGCACTTGGCTATTTTTTTGGGGCTCGGCCGAGTTGGTCGATATTCTACCGCGGGTGGATCACTCCTTCCTATCCGCTGGTGTTGCGTTCAACGGGTCACTCTTTTTCAGGTGAACTTGGTCCCGCGATTGGTTGCTGTCGCGTTTGCCTGAGAGGCAAGAGAATGGTGCCATTACACGGTGGGACAGTCCACATTACCTCAACCGGCCCCAGGTGTCACCTGCAATGCACTCCAATAATGAGTCCGAAGCCGAACCATTCTGCTGTGGTGATCGTGGGTGTTGCAGGCATTCGATTGACGCTTAAGTACGTACCGAATCTTCGGACACAGGAAGGTACTAGGTCTGGCTATATCTTTGAACGATCTCCAGCACCCCCGCACCCATTCGTATTAAGGACGTTACGGTTACGAGAAACCTAACACTACACTACTCGTTTATCAGTTAGGCTCTAGAGGGAGGAGAGATAGATGCGGGATGACTCTCCCGAAAGGAATGAGCTCGCAACGCCGTCCCGTACGGGAAAGGCGGTACCGGCTCGGCCTATGCGGAGCGAATTGGAT
seq00025   TCGTAATTATTTTGAGTATTACCTAAGACCTAGACGCGTTACCCAACGACTGTCGGGGGTCTTAATCTAAGATGTACCAGCAAACTTCACCAATCAACACATAAGTCACAATGCATGTCCATTAACCTCCTATTGACTGCTTTTCCCAATTCGCCCTTATAAATATTGCACAAACCTGCTTTCATGCATTATTTGCGAAGGAGCGGGCTGATCTGGTTTTAAGGCAAGAACTAGCGCGAGGTTAACTGAAATCTAAGCATGGTCCCTCACTGTCGTAAAATAATCACTCGGGTCGTGAGAAGAAGATGATCCTCTAAGAAGCCCTTTTGCCGGAGCCGTGAGGCTGCACATTCCGATGAGTAGTCGACGGCTCAGCATCGCGGATTTCATTCTGGCGTGCGCCGTCATATGGCTGGCGGTCACGTGAATTACGACTAGCATTATTTTCTTATCCGCTACCTAAAGAGAATGAGCCATCCTAACTTGATAGAAGCAATTGACAGCCAAGTATATGACTAAGAATGAGCTGCAAAGATGCAACGCACAGGACCTGTGTGGAGTCTTCTAAGTAGGTTCTTACGATGCCTCCCACTACCATCATGTTCGTGCTCTTTTGCGGCACTCTCTGTGACCCTGGTCGATACTGTGTAATTTAGAGTCATGATCGGGAATTGATCTAAAAAGGAGTGGGAAATTATGATCGCAAGTTGTCTTCGTCTCTTGCTGCCTATTATCCTCCATCCCCAGAGTGAAACTGTCAAGGCTCTTGTCATTCAAATCGTCCCTCGGGAGCCCGACCTTCCAATGCACGGATTAGGCCCAAGTAGCCCTACGTCTTGTCGGAAGTGTCAGAAACACTACTTTTACAAACCAACAATGGTTGTAGCCTAGTGGGGATGCCCCCATAGAAATCCTTCTTTTGAACACCACGCTGCATGCGCCCCACTCTGCCTGACTAGGTAGGTTTGAACCTACGAGACGCTGCCAACCAGCCCACCTCAACTTCATCTACGCTGTCGCCGGTACCATCCCGTTTCGACCAAACGCGCTCGAAAGTGCCGACTAGCCGCGATCAGGTTTACTGACCCACCTCCTGGCCTCCGGGGTCGCGGCAGGAGCCTTTGGGGGAGGGACAGCAATCTGATCGTGCTGAACGTTAACACTATTCTAACGTTTTGGGACTATAAGAGAGCTTTTGAATCTATTCGACTTCTCTCAGTGAGTACGAAAGAGTTGGCTCTCAACAACAGTGGGAGATATCAACCGGTCTCCGTGTCTTGACACTTTACTCAGGTATTGCTCCGAACGGGGATATTTGAGTCTCGCAGTTGTATCAGTCCATAAAGAGACTTAATGTTTCGCTTTTGCATACGTTGTCCAGCGGCGTCTCTGAACACTTCGGTGTTGAGTGCGTCTAGCGCGATGAGGATGGCGTTTGTGTTTTCGGAGGATGTTGCGCGACTCTGCGTCAATGCCACTTCCGGCGGTAGTGCCTCATTTTACTAGTCCGCCCTGCTAACAAAAGGCGAGTAGATAGAGTATAGAACCAGCTGCTCAGAGCTGGACATTGTCTGCTGCGTCCGATATGGGCGACACCGGGCATACCTAGCAATTTAACAACACCATGCTAAAGCGAAGGGGTCCGGCCCCGTTACCCCGTTCGTCTTAATGCGCAACTGCAGTGTCTCGGATCCTTGGGGTCTCTGATGGATATATACATGTTGCACTTGGCTATTTTTTTGGGGCTCGGCCGAGTTGGTCGATATTCTACCGCGGGTGGATCACTCCTTCCTATCCGCTGGTGTTGCGTTCAACGGGTCACTCTTTTTCAGGTGAACTTGGTCCCGCGATTGGTTGCTGTCGCGTTTGCCTGAGAGGCAAGAGAATGGTGCCATTACACGGTGGGACAGTCCACATTACCTCAACCGGCCCCAGGTGTCACCTGCAATGCACTCCAATAATGAGTCCGAAGCCGAACCATTCTGCTGTGGTGATCGTGGGTGTTGCAGGCATTCGATTGACGCTTAAGTACGTACCGAATCTTCGGACACAGGAAGGTACTAGGTCTGGCTATATCTTTGAACGATCTCCAGCACCCCCGCACCCATTCGTATTAAGGACGTTACGGTTACGAGAAACCTAACACTACACTACTCGTTTATCAGTTAGGCTCTAGAGGGAGGAGAGATAGATGCGGGATGACTCTCCCGAAAGGAATGAGCTCGCAACGCCGTCCCGTACGGGAAAGGCGGTACCGGCTCGGCCTATGCGGAGCGAATTGGAT
seq00026   TCGTAATTATTTTGAGTATTACCTAAGACCTAGACGCGTAACCCAACGACTGTCGGGGGTCTTAATCTAAGATGTACCAGCAAACTTCACCAATCAACACATAAGTCACAATGCATGTCCATTAACCTCCTATTGACTGCTTTTCCCAATTCGCCCTTATAAATATTGCACAAACCTGCTTTCATGCATTATTTGCGAAGGAGCGGGCTGATCTGGTTTTAAGGCAAGAACTAGCGCGAGGTTAACTGAAATCTAAGCATGGTCCCTCACTGTCGTAAAATAATCACTCGGGTCGTGAGAAGAAGATGATCCTCTAAGAAGCCCTTTTGCCGGAGCCGTGAGGCTGCACATTCCGATGAGTAGTCGACGGCTCAGCATCGCGGATTTCATTCTGGCGTGCGCCGTCATATGGCTGGCGGTCACGTGAATTACGACTAGCATTATTTTCTTATCCGCTACCTAAAGAGAATGAGCCATCCTAACTTGATAGAAGCAATTGACAGCCAAGTATATGACTAAGAATGAGCTGCAAAGATGCAACGCACAGGACCTGTGTGGAGTCTTCTAAGTAGGTTCTTACGATGCCTCCCACTACCATCATGTTCGTGCTCTTTTGCGGCACTCTCTGTGACCCTGGTCGATACTGTGTAATTTAGAGTCATGATCGGGAATTGATCTAAAAAGGAGTGGGAAATTATGATCGCAAGTTGTCTTCGTCTCTTGCTGCCTATTATCCTCCATCCCCAGAGTGAAACTGTCAAGGCTCTTGTCATTCAAATCGTCCCTCGGGAGCCCGACCTTCCAATGCACGGATTAGGCCCAAGTAGCCCTACGTCTTGTCGGAAGTGTCAGAAACACTACTTTTACAAACCAACAATGGTTGTAGCCTAGTGGGGATGCCCCCATAGAAATCCTTCTTTTGAACACCACGCTGCATGCGCCCCACTCTGCCTGACTAGGTAGGTTTGAACCTACGAGACGCTGCCAACCAGCCCACCTCAACTTCATCTACGCTGTCGCCGGTACCATCCCGTTTCGACCAAACGCGCTCGAAAGTGCCGACTAGCCGCGATCAGGTTTACTGACCCACCTCCTGGCCTCCGGGGTCGCGGCAGGAGCCTTTGGGGGAGGGACAGCAATCTGATCGTGCTGAACGTTAACACTATTCTAACGTTTTGGGACTATAAGAGAGCTTTTGAATCTATTCGACTTCTCTCAGTGAGTACGAAAGAGTTGGCTCTCAACAACAGTGGGAGATATCAACCGGTCTCCGTGTCTTGACACTTTACTCAGGTATTGCTCCGAACGGGGATATTTGAGTCTCGCAGTTGTATCAGTCCATAAAGAGACTTAATGTTTCGCTTTTGCATACGTTGTCCAGCGGCGTCTCTGAACACTTCGGTGTTGAGTGGGTCTAGCGCGATGAGGATGGCGTTTGTGTTTTCGGAGGATGTTGCGCGACTCTGCGTCAATGCCACTTCCGGCGGTAGTGCCTCATTTTACTAGTCCGCCCTGCTAACAAAAGGCGAGTAGATAGAGTATAGAACCAGCTGCTCAGAGCTGGACATTGTCTGCTGCGTCCGATATGGGCGACACCGGGCAGACCTAGCAATTTAACAACACCATGCTAAAGCGAAGGGGTCCGGCCCCGTTACCCCGTTCGTCTTAATGCGCAACTGCAGTGTCTCGGATCCTTGGGGTCTCTGATGGATATATACATGTTGCACTTGGCTATTGTTTTGGGGCTCGGCCGAGTTGGTCGAGATTCTACCGCGGGTGGATCACTCCTTCCTATCCGCTGGTGTTGCGTTCAACGGGTCACTCTTTTTCAGGTGAACTTGGTCCCGCGATTGGTTGCTGTCGCGTTTGCCTGAGAGGCAAGAGAATGGTGCCATTACACGGTGGGACAGTCCACATTACCTCAACCGGCCCCAGGTGTCACCTGCAATGCACTCCAATAATGAGTCCGAAGCCGAACCATTCTGCTGTGGTGATCGTGGGTGTTGCAGGCATTCGATTGACGCTTAAGTACGTACCGAATCTTCGGACACAGGAAGGTACTAGGTCTGGCTATATCTTTGAACGATCTCCAGCACCCCCGCACCCATTCGTATTAAGGACGTTACGGTTACGAGAAACCTAACACTACACTACTCGTTTATCAGTTAGGCTCTAGAGGGAGGAGAGATAGATGCGGGATGACTCTCCCGAAAGGAATGAGCTCGCAACGCCGTCCCGTACGGGAAAGGCGGTACCGGCTCGGCCTATGCGGAGCGAATTGGAT
seq00027   TCGTAATTATTTTGAGTATTACCTAAGACCTAGACGCGTTACCCAACGACTGTCGGGGGTCTTAATCTAAGATGTACCAGCAAACTTCACCAATCAACACATAAGTCACAATGCATGTCCATTAACCTCCTATTGACTGCTTTTCCCAATTCGCCCTTATAAATATTGCACAAACCTGCTTTCATGCATTATTTGCGAAGGAGCGGGCTGATCTGGTTTTAAGGCAAGAACTAGCGCGAGGTTAACTGAAATCTAAGCATGGTCCCTCACTGTCGTAAAATAATCACTCGGGTCGTGAGAAGAAGATGATCCTCTAAGAAGCCCTTTTGCCGGAGCCGTGAGGCTGCACATTCCGATGAGTAGTCGACGGCTCAGCATCGCGGATTTCATTCTGGCGTGCGCCGTCATATGGCTGGCGGTCACGTGAATTACGACTAGCATTATTTTCTTATCCGCTACCTAAAGAGAATGAGCCATCCTAACTTGATAGAAGCAATTGACAGCCAAGTATATGACTAAGAATGAGCTGCAAAGATGCAACGCACAGGACCTGTGTGGAGTCTTCTAAGTAGGTTCTTACGATGCCTCCCACTACCATCATGTTCGTGCTCTTTTGCGGCACTCTCTGTGACCCTGGTCGATACTGTGTAATTTAGAGTCATGATCGGGAATTGATCTAAAAAGGAGTGGGAAATTATGATCGCAAGTTGTCTTCGTCTCTTGCTGCCTATTATCCTCCATCCCCAGAGTGAAACTGTCAAGGCTCTTGTCATTCAAATCGTCCCTCGGGAGCCCGACCTTCCAATGCACGGATTAGGCCCAAGTAGCCCTACGTCTTGTCGGAAGTGTCAGAAACACTACTTTTACAAACCAACAATGGTTGTAGCCTAGTGGGGATGCCCCCATAGAAATCCTTCTTTTGAACACCACGCTGCATGCGCCCCACTCTGCCTGACTAGGTAGGTTTGAACCTACGAGACGCTGCCAACCAGCCCACCTCAACTTCATCTACGCTGTCGCCGGTACCATCCCGTTTCGACCAAACGCGCTCGAAAGTGCCGACTAGCCGCGATCAGGTTTACTGACCCACCTCCTGGCCTCCGGGGTCGCGGCAGGAGCCTTTGGGGGAGGGACAGCAATCTGATCGTGCTGAACGTTAACACTATTCTAACGTTTTGGGACTATAAGAGAGCTTTTGAATCTATTCGACTTCTCTCAGTGAGTACGAAAGAGTTGGCTCTCAACAACAGTGGGAGATATCAACCGGTCTCCGTGTCTTGACACTTTACTCAGGTATTGCTCCGAACGGGGATATTTGAGTCTCGCAGTTGTATCAGTCCATAAAGAGACTTAATGTTTCGCTTTTGCATACGTTGTCCAGCGGCGTCTCTGAACACTTCGGTGTTGAGTGCGTCTAGCGCGATGAGGATGGCGTTTGTGTTTTCGGAGGATGTTGCGCGACTCTGCGTCAATGCCACTTCCGGCGGTAGTGCCTCATTTTACTAGTCCGCCCTGCTAACAAAAGGCGAGTAGATAGAGTATAGAACCAGCTGCTCAGAGCTGGACATTGTCTGCTGCGTCCGATATGGGCGACACCGGGCATACCTAGCAATTTAACAACACCATGCTAAAGCGAAGGGGTCCGGCCCCGTTACCCCGTTCGTCTTAATGCGCAACTGCAGTGTCTCGGATCCTTGGGGTCTCTGATGGATATATACATGTTGCACTTGGCTATTTTTTTGGGGCTCGGCCGAGTTGGTCGATATTCTACCGCGGGTGGATCACTCCTTCCTATCCGCTGGTGTTGCGTTCAACGGGTCACTCTTTTTCAGGTGAACTTGGTCCCGCGATTGGTTGCTGTCGCGTTTGCCTGAGAGGCAAGAGAATGGTGCCATTACACGGTGGGACAGTCCACATTACCTCAACCGGCCCCAGGTGTCACCTGCAATGCACTCCAATAATGAGTCCGAAGCCGAACCATTCTGCTGTGGTGATCGTGGGTGTTGCAGGCATTCGATTGACGCTTAAGTACGTACCGAATCTTCGGACACAGGAAGGTACTAGGTCTGGCTATATCTTTGAACGATCTCCAGCACCCCCGCACCCATTCGTATTAAGGACGTTACGGTTACGAGAAACCTAACACTACACTACTCGTTTATCAGTTAGGCTCTAGAGGGAGGAGAGATAGATGCGGGATGACTCTCCCGAAAGGAATGAGCTCGCAACGCCGTCCCGTACGGGAAAGGCGGTACCGGCTCGGCCTATGCGGAGCGAATTGGAT
seq00028   TCGTAATTATTTTGAGTATTACCTAAGACCTAGACGCGTAACCCAACGACTGTCGGGGGTCTTAATCTAAGATGTACCAGCAAACTTCACCAATCAACACATAAGTCACAATGCATGTCCATTAACCTCCTATTGACTGCTTTTCCCAATTCGCCCTTATAAATATTGCACAAACCTGCTTTCATGCATTATTTGCGAAGGAGCGGGCTGATCTGGTTTTAAGGCAAGAACTAGCGCGAGGTTAACTGAAATCTAAGCATGGTCCCTCACTGTCGTAAAATAATCACTCGGGTCGTGAGAAGAAGATGATCCTCTAAGAAGCCCTTTTGCCGGAGCCGTGAGGCTGCACATTCCGATGAGTAGTCGACGGCTCAGCATCGCGGATTTCATTCTGGCGTGCGCCGTCATATGGCTGGCGGTCACGTGAATTACGACTAGCATTATTTTCTTATCCGCTACCTAAAGAGAATGAGCCATCCTAACTTGATAGAAGCAATTGACAGCCAAGTATATGACTAAGAATGAGCTGCAAAGATGCAACGCACAGGACCTGTGTGGAGTCTTCTAAGTAGGTTCTTACGATGCCTCCCACTACCATCATGTTCGTGCTCTTTTGCGGCACTCTCTGTGACCCTGGTCGATACTGTGTAATTTAGAGTCATGATCGGGAATTGATCTAAAAAGGAGTGGGAAATTATGATCGCAAGTTGTCTTCGTCTCTTGCTGCCTATTATCCTCCATCCCCAGAGTGAAACTGTCAAGGCTCTTGTCATTCAAATCGTCCCTCGGGAGCCCGACCTTCCAATGCACGGATTAGGCCCAAGTAGCCCTACGTCTTGTCGGAAGTGTCAGAAACACTACTTTTACAAACCAACAATGGTTGTAGCCTAGTGGGGATGCCCCCATAGAAATCCTTCTTTTGAACACCACGCTGCATGCGCCCCACTCTGCCTGACTAGGTAGGTTTGAACCTACGAGACGCTGCCAACCAGCCCACCTCAACTTCATCTACGCTGTCGCCGGTACCATCCCGTTTCGACCAAACGCGCTCGAAAGTGCCGACTAGCCGCGATCAGGTTTACTGACCCACCTCCTGGCCTCCGGGGTCGCGGCAGGAGCCTTTGGGGGAGGGACAGCAATCTGATCGTGCTGAACGTTAACACTATTCTAACGTTTTGGGACTATAAGAGAGCTTTTGAATCTATTCGACTTCTCTCAGTGAGTACGAAAGAGTTGGCTCTCAACAACAGTGGGAGATATCAACCGGTCTCCGTGTCTTGACACTTTACTCAGGTATTGCTCCGAACGGGGATATTTGAGTCTCGCAGTTGTATCAGTCCATAAAGAGACTTAATGTTTCGCTTTTGCATACGTTGTCCAGCGGCGTCTCTGAACACTTCGGTGTTGAGTGCGTCTAGCGCGATGAGGATGGCGTTTGTGTTTTCGGAGGATGTTGCGCGACTCTGCGTCAATGCCACTTCCGGCGGTAGTGCCTCATTTTACTAGTCCGCCCTGCTAACAAAAGGCGAGTAGATAGAGTATAGAACCAGCTGCTCAGAGCTGGACATTGTCTGCTGCGTCCGATATGGGCGACACCGGGCAGACCTAGCAATTTAACAACACCATGCTAAAGCGAAGGGGTCCGGCCCCGTTACCCCGTTCGTCTTAATGCGCAACTGCAGTGTCTCGGATCCTTGGGGTCTCTGATGGATATATACATGTTGCACTTGGCTATTTTTTTGGGGCTCGGCCGAGTTGGTCGATATTCTACCGCGGGTGGATCACTCCTTCCTATCCGCTGGTGTTGCGTTCAACGGGTCACTCTTTTTCAGGTGAACTTGGTCCCGCGATTGGTTGCTGTCGCGTTTGCCTGAGAGGCAAGAGAATGGTGCCATTACACGGTGGGACAGTCCACATTACCTCAACCGGCCCCAGGTGTCACCTGCAATGCACTCCAATAATGAGTCCGAAGCCGAACCATTCTGCTGTGGTGATCGTGGGTGTTGCAGGCATTCGATTGACGCTTAAGTACGTACCGCATCTTCGGACACAGGAAGGTACTAGGTCTGGCTATATCTTTGAACGATCTCCAGCACCCCCGCACCCATTCGTATTAAGGACGTTACGGTTACGAGAAACCTAACACTACACTACTCGTTTATCAGTTAGGCTCTAGAGGGAGGAGAGATAGATGCGGGATGACTCTCCCGAAAGGAATGAGCTCGCAACGCCGTCCCGTACGGGAAAGGCGGTACCGGCTCGGCCTATGCGGAGCGAATTGGAT
seq00029   TCGTAATTATTTTGAGTATTACCTAAGACCTAGACGCGTTACCCAACGACTGTCGGGGGTCTTAATCTAAGATGTACCAGCAAACTTCACCAATCAACACATAAGTCACAATGCATGTCCATTAACCTCCTATTGACTGCTTTTCCCAATTCGCCCTTATAAATATTGCACAAACCTGCTTTCATGCATTATTTGCGAAGGAGCGGGCTGATCTGGTTTTAAGGCAAGAACTAGCGCGAGGTTAACTGAAATCTAAGCATGGTCCCTCACTGTCGTAAAATAATCACTCGGGTCGTGAGAAGAAGATGATCCTCTAAGAAGCCCTTTTGCCGGAGCCGTGAGGCTGCACATTCCGATGAGTAGTCGACGGCTCAGCATCGCGGATTTCATTCTGGCGTGCGCCGTCATATGGCTGGCGGTCACGTGAATTACGACTAGCATTATTTTCTTATCCGCTACCTAAAGAGAATGAGCCATCCTAACTTGATAGAAGCAATTGACAGCCAAGTATATGACTAAGAATGAGCTGCAAAGATGCAACGCACAGGACCTGTGTGGAGTCTTCTAAGTAGGTTCTTACGATGCCTCCCACTACCATCATGTTCGTGCTCTTTTGCGGCACTCTCTGTGACCCTGGTCGATACTGTGTAATTTAGAGTCATGATCGGGAATTGATCTAAAAAGGAGTGGGAAATTATGATCGCAAGTTGTCTTCGTCTCTTGCTGCCTATTATCCTCCATCCCCAGAGTGAAACTGTCAAGGCTCTTGTCATTCAAATCGTCCCTCGGGAGCCCGACCTTCCAATGCACGGATTAGGCCCAAGTAGCCCTACGTCTTGTCGGAAGTGTCAGAAACACTACTTTTACAAACCAACAATGGTTGTAGCCTAGTGGGGATGCCCCCATAGAAATCCTTCTTTTGAACACCACGCTGCATGCGCCCCACTCTGCCTGACTAGGTAGGTTTGAACCTACGAGACGCTGCCAACCAGCCCACCTCAACTTCATCTACGCTGTCGCCGGTACCATCCCGTTTCGACCAAACGCGCTCGAAAGTGCCGACTAGCCGCGATCAGGTTTACTGACCCACCTCCTGGCCTCCGGGGTCGCGGCAGGAGCCTTTGGGGGAGGGACAGCAATCTGATCGTGCTGAACGTTAACACTATTCTAACGTTTTGGGACTATAAGAGAGCTTTTGAATCTATTCGACTTCTCTCAGTGAGTACGAAAGAGTTGGCTCTCAACAACAGTGGGAGATATCAACCGGTCTCCGTGTCTTGACACTTTACTCAGGTATTGCTCCGAACGGGGATATTTGAGTCTCGCAGTTGTATCAGTCCATAAAGAGACTTAATGTTTCGCTTTTGCATACGTTGTCCAGCGGCGTCTCTGAACACTTCGGTGTTGAGTGCGTCTAGCGCGATGAGGATGGCGTTTGTGTTTTCGGAGGATGTTGCGCGACTCTGCGTCAATGCCACTTCCGGCGGTAGTGCCTCATTTTACTAGTCCGCCCTGCTAACAAAAGGCGAGTAGATAGAGTATAGAACCAGCTGCTCAGAGCTGGACATTGTCTGCTGCGTCCGATATGGGCGACACCGGGCAGACCTAGCAATTTAACAACACCATGCTAAAGCGAAGGGGTCCGGCCCCGTTACCCCGTTCGTCTTAATGCGCAACTGCAGTGTCTCGGATCCTTGGGGTCTCTGATGGATATATACATGTTGCACTTGGCTATTTTTTTGGGGCTCGGCCGAGTTGGTCGATATTCTACCGCGGGTGGATCACTCCTTCCTATCCGCTGGTGTTGCGTTCAACGGGTCACTCTTTTTCAGGTGAACTTGGTCCCGCGATTGGTTGCTGTCGCGTTTGCCTGAGAGGCAAGAGAATGGTGCCATTACACGGTGGGACAGTCCACATTACCTCAACCGGCCCCAGGTGTCACCTGCAATGCACTCCAATAATGAGTCCGAAGCCGAACCATTCTGCTGTGGTGATCGTGGGTGTTGCAGGCATTCGATTGACGCTTAAGTACGTACCGAATCTTCGGACACAGGAAGGTACTAGGTCTGGCTATATCTTTGAACGATCTCCAGCACCCCCGCACCCATTCGTATTAAGGACGTTACGGTTACGAGAAACCTAACACTACACTACTCGTTTATCAGTTAGGCTCTAGAGGGAGGAGAGATAGATGCGGGATGACTCTCCCGAAAGGAATGAGCTCGCAACGCCGTCCCGTACGGGAAAGGCGGTACCGGCTCGGCCTATGCGGAGCGAATTGGAT
seq00030   TCGTAATTATTTTGAGTATTACCTAAGACCTAGACGCGTAACCCAACGACTGTCGGGGGTCTTAATCTAAGATGTACCAGCAAACTTCACCAATCAACACATAAGTCACAATGCATGTCCATTAACCTCCTATTGACTGCTTTTCCCAATTCGCCCTTATAAATATTGCACAAACCTGCTTTCATGCATTATTTGCGAAGGAGCGGGCTGATCTGGTTTTAAGGCAAGAACTAGCGCGAGGTTAACTGAAATCTAAGCATGGTCCCTCACTGTCGTAAAATAATCACTCGGGTCGTGAGAAGAAGATGATCCTCTAAGAAGCCCTTTTGCCGGAGCCGTGAGGCTGCACATTCCGATGAGTAGTCGACGGCTCAGCATCGCGGATTTCATTCTGGCGTGCGCCGTCATATGGCTGGCGGTCACGTGAATTACGACTAGCATTATTTTCTTATCCGCTACCTAAAGAGAATGAGCCATCCTAACTTGATAGAAGCAATTGACAGCCAAGTATATGACTAAGAATGAGCTGCAAAGATGCAACGCACAGGACCTGTGTGGAGTCTTCTAAGTAGGTTCTTACGATGCCTCCCACTACCATCATGTTCGTGCTCTTTTGCGGCACTCTCTGTGACCCTGGTCGATACTGTGTAATTTAGAGTCATGATCGGGAATTGATCTAAAAAGGAGTGGGAAATTATGATCGCAAGTTGTCTTCGTCTCTTGCTGCCTATTATCCTCCATCCCCAGAGTGAAACTGTCAAGGCTCTTGTCATTCAAATCGTCCCTCGGGAGCCCGACCTTCCAATGCACGGATTAGGCCCAAGTAGCCCTACGTCTTGTCGGAAGTGTCAGAAACACTACTTTTACAAACCAACAATGGTTGTAGCCTAGTGGGGATGCCCCCATAGAAATCCTTCTTTTGAACACCACGCTGCATGCGCCCCACTCTGCCTGACTAGGTAGGTTTGAACCTACGAGACGCTGCCAACCAGCCCACCTCAACTTCATCTACGCTGTCGCCGGTACCATCCCGTTTCGACCAAACGCGCTCGAAAGTGCCGACTAGCCGCGATCAGGTTTACTGACCCACCTCCTGGCCTCCGGGGTCGCGGCAGGAGCCTTTGGGGGAGGGACAGCAATCTGATCGTGCTGAACGTTAACACTATTCTAACGTTTTGGGACTATAAGAGAGCTTTTGAATCTATTCGACTTCTCTCAGTGAGTACGAAAGAGTTGGCTCTCAACAACAGTGGGAGATATCAACCGGTCTCCGTGTCTTGACACTTTACTCAGGTATTGCTCCGAACGGGGATATTTGAGTCTCGCAGTTGTATCAGTCCATAAAGAGACTTAATGTTTCGCTTTTGCATACGTTGTCCAGCGGCGTCTCTGAACACTTCGGTGTTGAGTGGGTCTAGCGCGATGAGGATGGCGTTTGTGTTTTCGGAGGATGTTGCGCGACTCTGCGTCAATGCCACTTCCGGCGGTAGTGCCTCATTTTACTAGTCCGCCCTGCTAACAAAAGGCGAGTAGATAGAGTATAGAACCAGCTGCTCAGAGCTGGACATTGTCTGCTGCGTCCGATATGGGCGACACCGGGCAGACCTAGCAATTTAACAACACCATGCTAAAGCGAAGGGGTCCGGCCCCGTTACCCCGTTCGTCTTAATGCGCAACTGCAGTGTCTCGGATCCTTGGGGTCTCTGATGGATATATACATGTTGCACTTGGCTATTGTTTTGGGGCTCGGCCGAGTTGGTCGAGATTCTACCGCGGGTGGATCACTCCTTCCTATCCGCTGGTGTTGCGTTCAACGGGTCACTCTTTTTCAGGTGAACTTGGTCCCGCGATTGGTTGCTGTCGCGTTTGCCTGAGAGGCAAGAGAATGGTGCCATTACACGGTGGGACAGTCCACATTACCTCAACCGGCCCCAGGTGTCACCTGCAATGCACTCCAATAATGAGTCCGAAGCCGAACCATTCTGCTGTGGTGATCGTGGGTGTTGCAGGCATTCGATTGACGCTTAAGTACGTACCGAATCTTCGGACACAGGAAGGTACTAGGTCTGGCTATATCTTTGAACGATCTCCAGCACCCCCGCACCCATTCGTATTAAGGACGTTACGGTTACGAGAAACCTAACACTACACTACTCGTTTATCAGTTAGGCTCTAGAGGGAGGAGAGATAGATGCGGGATGACTCTCCCGAAAGGAATGAGCTCGCAACGCCGTCCCGTACGGGAAAGGCGGTACCGGCTCGGCCTATGCGGAGCGAATTGGAT
seq00031   TCGTAATTATTTTGAGTATTACCTAAGACCTAGACGCGTTACCCAACGACTGTCGGGGGTCTTAATCTAAGATGTACCAGCAAACTTCACCAATCAACACATAAGTCACAATGCATGTCCATTAACCTCCTATTGACTGCTTTTCCCAATTCGCCCTTATAAATATTGCACAAACCTGCTTTCATGCATTATTTGCGAAGGAGCGGGCTGATCTGGTTTTAAGGCAAGAACTAGCGCGAGGTTAACTGAAATCTAAGCATGGTCCCTCACTGTCGTAAAATAATCACTCGGGTCGTGAGAAGAAGATGATCCTCTAAGAAGCCCTTTTGCCGGAGCCGTGAGGCTGCACATTCCGATGAGTAGTCGACGGCTCAGCATCGCGGATTTCATTCTGGCGTGCGCCGTCATATGGCTGGCGGTCACGTGAATTACGACTAGCATTATTTTCTTATCCGCTACCTAAAGAGAATGAGCCATCCTAACTTGATAGAAGCAATTGACAGCCAAGTATATGACTAAGAATGAGCTGCAAAGATGCAACGCACAGGACCTGTGTGGAGTCTTCTAAGTAGGTTCTTACGATGCCTCCCACTACCATCATGTTCGTGCTCTTTTGCGGCACTCTCTGTGACCCTGGTCGATACTGTGTAATTTAGAGTCATGATCGGGAATTGATCTAAAAAGGAGTGGGAAATTATGATCGCAAGTTGTCTTCGTCTCTTGCTGCCTATTATCCTCCATCCCCAGAGTGAAACTGTCAAGGCTCTTGTCATTCAAATCCTCCCTCGGGAGCCCGACCTTCCAATGCACGGATTAGGCCCAAGTAGCCCTACGTCTTGTCGGAAGTGTCAGAAACACTACTTTTACAAACCAACAATGGTTGTAGCCTAGTGGGGATGCCCCCATAGAAATCCTTCTTTTGAACACCACGCTGCATGCGCCCCACTCTGCCTGGCTAGGTAGGTTTGAACCTACGAGACGCTGCCAACCAGCCCACCTCAACTTCATCTACGCTGTCGCCGGTACCATCCCGTTTCGACCAAACGCGCTCGAAAGTGCCGACTAGCCGCGATCAGGTTTACTGACCCACCTCCTGGCCTCCGGGGTCGCGGCAGGAGCCTTTGGGGGAGGGACAGCAATCTGATCGTGCTGAACGTTAACACTATTCTAACGTTTTGGGACTATAAGAGAGCTTTTGAATCTATTCGACTTCTCTCAGTGAGTACGAAAGAGTTGGCTCTCAACAACAGTGGGAGATATCAACCGGTCTCCGTGTCTTGACACTTTACTCAGGTATTGCTCCGAACGGGGATATTTGAGTCTCGCAGTTGTATCAGTCCATAAAGAGACTTAATGTTTCGCTTTTGCATACGTTGTCCAGCGGCGTCTCTGAACACTTCGGTGTTGAGTGGGTCTAGCGCGATGAGGATGGCGTTTGTGTTTTCGGAGGATGGTGCGCGACTCTGCGTCAATGCCACTTCCGGCGGTAGTGCCTCATTTTACTAGTCCGCCCTGCTAACAAAAGGCGAGTAGATAGAGTATAGAACCAGCTGCTCAGAGCTGGACATTGTCTGCTGCGTCCGATATGGGCGACACCGGGCAGACCTAGCAATTTAACAACACCATGCTAAAGCGAAGGGGTCCGGCCCCGTTACCCCGTTCGTCTTAATGCGCAACTGCAGTGTCTCGGATCCTTGGGGTCTCTGATGGATATATACATGTTGCACTTGGCTATTTTTTTGGGGCTCGGCCGAGTTGGTCGATATTCTACCGCGGGTGGATCACTCCTTCCTATCCGCTGGTGTTGCGTTCAACGGGTCACTCTTTTTCAGGTGAACTTGGTCCCGCGATTGGTTGCTGTCGCGTTTGCCTGAGAGGCAAGAGAATGGTGCCATTACACGGTGGGACAGTCCACATTACCTCAACCGGCCCCAGGTGTCACCTGCAATGCACTCCAATAATGAGTCCGAAGCCGAACCATTCTGCTGTGGTGATCGTGGGTGTTGCAGGCATTCGATTGACGCTTAAGTACGTACCGAATCTTCGGACACAGGAAGGTACTAGGTCTGGCTATATCTTTGAACGATCTCCAGCACCCCCGCACCCATTCGTATTAAGGACGTTACGGTTACGAGAAACCTAACACTACACTACTCGTTTATCAGTTAGGCTCTAGAGGGAGGAGAGATAGATGCGGGATGACTCTCCCGAAAGGAATGAGCTCGCAACGCCGTCCCGTACGGGAAAGGCGGTACCGGCTCGGCCTATGCGGAGCGAATTGGAT
seq00032   TCGTAATTATTTTGAGTATTACCTAAGACCTAGACGCGTTACCCAACGACTGTCGGGGGTCTTAATCTAAGATGTACCAGCAAACTTCACCAATCAACACATAAGTCACAATGCATGTCCATTAACCTCCTATTGACTGCTTTTCCCAATTCGCCCTTATAAATATTGCACAAACCTGCTTTCATGCATTATTTGCGAAGGAGCGGGCTGATCTGGTTTTAAGGCAAGAACTAGCGCGAGGTTAACTGAAATCTAAGCATGGTCCCTCACTGTCGTAAAATAATCACTCGGGTCGTGAGAAGAAGATGATCCTCTAAGAAGCCCTTTTGCCGGAGCCGTGAGGCTGCACATTCCGATGAGTAGTCGACGGCTCAGCATCGCGGATTTCATTCTGGCGTGCGCCGTCATATGGCTGGCGGTCACGTGAATTACGACTAGCATTATTTTCTTATCCGCTACCTAAAGAGAATGAGCCATCCTAACTTGATAGAAGCAATTGACAGCCAAGTATATGACTAAGAATGAGCTGCAAAGATGCAACGCACAGGACCTGTGTGGAGTCTTCTAAGTAGGTTCTTACGATGCCTCCCACTACCATCATGTTCGTGCTCTTTTGCGGCACTCTCTGTGACCCTGGTCGATACTGTGTAATTTAGAGTCATGATCGGGAATTGATCTAAAAAGGAGTGGGAAATTATGATCGCAAGTTGTCTTCGTCTCTTGCTGCCTATTATCCTCCATCCCCAGAGTGAAACTGTCAAGGCTCTTGTCATTCAAATCGTCCCTCGGGAGCCCGACCTTCCAATGCACGGATTAGGCCCAAGTAGCCCTACGTCTTGTCGGAAGTGTCAGAAACACTACTTTTACAAACCAACAATGGTTGTAGCCTAGTGGGGATGCCCCCATAGAAATCCTTCTTTTGAACACCACGCTGCATGCGCCCCACTCTGCCTGACTAGGTAGGTTTGAACCTACGAGACGCTGCCAACCAGCCCACCTCAACTTCATCTACGCTGTCGCCGGTACCATCCCGTTTCGACCAAACGCGCTCGAAAGTGCCGACTAGCCGCGATCAGGTTTACTGACCCACCTCCTGGCCTCCGGGGTCGCGGCAGGAGCCTTTGGGGGAGGGACAGCAATCTGATCGTGCTGAACGTTAACACTATTCTAACGTTTTGGGACTATAAGAGAGCTTTTGAATCTATTCGACTTCTCTCAGTGAGTACGAAAGAGTTGGCTCTCAACAACAGTGGGAGATATCAACCGGTCTCCGTGTCTTGACACTTTACTCAGGTATTGCTCCGAACGGGGATATTTGAGTCTCGCAGTTGTATCAGTCCATAAAGAGACTTAATGTTTCGCTTTTGCATACGTTGTCCAGCGGCGTCTCTGAACACTTCGGTGTTGAGTGCGTCTAGCGCGATGAGGATGGCGTTTGTGTTTTCGGAGGATGTTGCGCGACTCTGCGTCAATGCCACTTCCGGCGGTAGTGCCTCATTTTACTAGTCCGCCCTGCTAACAAAAGGCGAGTAGATAGAGTATAGAACCAGCTGCTCAGAGCTGGACATTGTCTGCTGCGTCCGATATGGGCGACACCGGGCATACCTAGCAATTTAACAACACCATGCTAAAGCGAAGGGGTCCGGCCCCGTTACCCCGTTCGTCTTAATGCGCAACTGCAGTGTCTCGGATCCTTGGGGTCTCTGATGGATATATACATGTTGCACTTGGCTATTTTTTTGGGGCTCGGCCGAGTTGGTCGATATTCTACCGCGGGTGGATCACTCCTTCCTATCCGCTGGTGTTGCGTTCAACGGGTCACTCTTTTTCAGGTGAACTTGGTCCCGCGATTGGTTGCTGTCGCGTTTGCCTGAGAGGCAAGAGAATGGTGCCATTACACGGTGGGACAGTCCACATTACCTCAACCGGCCCCAGGTGTCACCTGCAATGCACTCCAATAATGAGTCCGAAGCCGAACCATTCTGCTGTGGTGATCGTGGGTGTTGCAGGCATTCGATTGACGCTTAAGTACGTACCGAATCTTCGGACACAGGAAGGTACTAGGTCTGGCTATATCTTTGAACGATCTCCAGCACCCCCGCACCCATTCGTATTAAGGACGTTACGGTTACGAGAAACCTAACACTACACTACTCGTTTATCAGTTAGGCTCTAGAGGGAGGAGAGATAGATGCGGGATGACTCTCCCGAAAGGAATGAGCTCGCAACGCCGTCCCGTACGGGAAAGGCGGTACCGGCTCGGCCTATGCGGAGCGAATTGGAT
seq00033   TCGTAATTATTTTGAGTATTACCTAAGACCTAGACGCGTTACCCAACGACTGTCGGGGGTCTTAATCTAAGATGTACCAGCAAACTTCACCAATCAACACATAAGTCACAATGCATGTCCATTAACCTCCTATTGACTGCTTTTCCCAATTCGCCCTTATAAATATTGCACAAACCTGCTTTCATGCATTATTTGCGAAGGAGCGGGCTGATCTGGTTTTAAGGCAAGAACTAGCGCGAGGTTAACTGAAATCTAAGCATGGTCCCTCACTGTCGTAAAATAATCACTCGGGTCGTGAGAAGAAGATGATCCTCTAAGAAGCCCTTTTGCCGGAGCCGTGAGGCTGCACATTCCGATGAGTAGTCGACGGCTCAGCATCGCGGATTTCATTCTGGCGTGCGCCGTCATATGGCTGGCGGTCACGTGAATTACGACTAGCATTATTTTCTTATCCGCTACCTAAAGAGAATGAGCCATCCTAACTTGATAGAAGCAATTGACAGCCAAGTATATGACTAAGAATGAGCTGCAAAGATGCAACGCACAGGACCTGTGTGGAGTCTTCTAAGTAGGTTCTTACGATGCCTCCCACTACCATCATGTTCGTGCTCTTTTGCGGCACTCTCTGTGACCCTGGTCGATACTGTGTAATTTAGAGTCATGATCGGGAATTGATCTAAAAAGGAGTGGGAAATTATGATCGCAAGTTGTCTTCGTCTCTTGCTGCCTATTATCCTCCATCCCCAGAGTGAAACTGTCAAGGCTCTTGTCATTCAAATCGTCCCTCGGGAGCCCGACCTTCCAATGCACGGATTAGGCCCAAGTAGCCCTACGTCTTGTCGGAAGTGTCAGAAACACTACTTTTACAAACCAACAATGGTTGTAGCCTAGTGGGGATGCCCCCATAGAAATCCTTCTTTTGAACACCACGCTGCATGCGCCCCACTCTGCCTGACTAGGTAGGTTTGAACCTACGAGACGCTGCCAACCAGCCCACCTCAACTTCATCTACGCTGTCGCCGGTACCATCCCGTTTCGACCAAACGCGCTCGAAAGTGCCGACTAGCCGCGATCAGGTTTACTGACCCACCTCCTGGCCTCCGGGGTCGCGGCAGGAGCCTTTGGGGGAGGGACAGCAATCTGATCGTGCTGAACGTTAACACTATTCTAACGTTTTGGGACTATAAGAGAGCTTTTGAATCTATTCGACTTCTCTCAGTGAGTACGAAAGAGTTGGCTCTCAACAACAGTGGGAGATATCAACCGGTCTCCGTGTCTTGACACTTTACTCAGGTATTGCTCCGAACGGGGATATTTGAGTCTCGCAGTTGTATCAGTCCATAAAGAGACTTAATGTTTCGCTTTTGCATACGTTGTCCAGCGGCGTCTCTGAACACTTCGGTGTTGAGTGCGTCTAGCGCGATGAGGATGGCGTTTGTGTTTTCGGAGGATGTTGCGCGACTCTGCGTCAATGCCACTTCCGGCGGTAGTGCCTCATTTTACTAGTCCGCCCTGCTAACAAAAGGCGAGTAGATAGAGTATAGAACCAGCTGCTCAGAGCTGGACATTGTCTGCTGCGTCCGATATGGGCGACACCGGGCATACCTAGCAATTTAACAACACCATGCTAAAGCGAAGGGGTCCGGCCCCGTTACCCCGTTCGTCTTAATGCGCAACTGCAGTGTCTCGGATCCTTGGGGTCTCTGATGGATATATACATGTTGCACTTGGCTATTTTTTTGGGGCTCGGCCGAGTTGGTCGATATTCTACCGCGGGTGGATCACTCCTTCCTATCCGCTGGTGTTGCGTTCAACGGGTCACTCTTTTTCAGGTGAACTTGGTCCCGCGATTGGTTGCTGTCGCGTTTGCCTGAGAGGCAAGAGAATGGTGCCATTACACGGTGGGACAGTCCACATTACCTCAACCGGCCCCAGGTGTCACCTGCAATGCACTCCAATAATGAGTCCGAAGCCGAACCATTCTGCTGTGGTGATCGTGGGTGTTGCAGGCATTCGATTGACGCTTAAGTACGTACCGAATCTTCGGACACAGGAAGGTACTAGGTCTGGCTATATCTTTGAACGATCTCCAGCACCCCCGCACCCATTCGTATTAAGGACGTTACGGTTACGAGAAACCTAACACTACACTACTCGTTTATCAGTTAGGCTCTAGAGGGAGGAGAGATAGATGCGGGATGACTCTCCCGAAAGGAATGAGCTCGCAACGCCGTCCCGTACGGGAAAGGCGGTACCGGCTCGGCCTATGCGGAGCGAATTGGAT
