# Supplementary material for: How Good Are Indirect Tests at Detecting Recombination in Human mtDNA?
Source: G3 (Bethesda). 2013 Jul 1;3(7):1095–104. doi: 10.1534/g3.113.006510 (PMC3704238; doi:10.1534/g3.113.006510)
Supplement: Supporting Information [file supp_g3.113.006510_FileS2.gz › SequenceData/mtDNA_ratehet&popgrowth/10/3rdbase/Infiles/10_83-new.txt]

33 2284
seq00001   GGATTCGAGGAGGATTGCGTATGCACGGGTCGCTGCTTCTTTACATCACTACGCTGCATGTCACCAGCTGTTCTATCCGAGGGTGGGCTAAATACAATTCGCCGCCCCATAAGCTTGCTCGATGCGTCATAAGAGTAGGGTAGTTGGGTTACAGATAGACATCTGTCCATCATGAATTATTTGTGCGGGGTGGCGCCCCCCGATTGGTGCGTCTATTGATACGTTACTTGAACGTATTGAACCGAGTCCCTTAGTCACGATCTTGGGCTATGTCTGTGCCGTAAGCAGGAGGCTTCGACGCACGCAACCACTAACGAAAAGGATCCCTACACCAGCAGCAGGGCCCTAAGTAAGGAACGGGGCGGAGAGGCAGCGTCCCTTTACTAGATTGCGGGGAGATTTCGCCTGACCATTTATATTTGACAAAGGTTAATTTGTTCGGTATGATGACGATGTTTAATTCCGGCACCGGCCTATCGTCCCAGGCTGCTTTCACACGAAATTCGTGTAAAAGGCACTCTAAATTGGCGCCGAAGTGGAAGGACAACGCTGGAACTAATATGCGTTACGTTTCACCTGAATGGGATTTCTGTTCCCACACTCGAAACTGTGATAAGAAGTCATCACGTGTGATCTCGATAACAGTGTGCCCTGCGGATAGTATGCATCCGAGAAACGAGCATCCGGACTTATATTTCATCTGTCACTAACGGGGCCCCTGAGCACCTGATAGAACATGAGATTGGTAACACGGTAACGGTTAGATACGAAGCGCCGTCTTGTATTCCCGACAACGCCAGACCAGAAGTCGGTAACCTGAAGCGCGTCCCCGCTTCCTAGCACCTGGGCATGGCTCGCGTCGCAGTTTTCCTAGTAAAAAAGGATTCGAAACATGGCACGCCTATCTTCGCCGTTCTAAGATCCGGAGTTCGGGACGTGCGATAGGGGTGCTAAGAATGACTATGGCCTTTCCCAAGTGTACGCCTCTATCCCCTCTTTTGGTTCGACAGTACTACCCTGACATCAGCGAACATCCGGCGCTCCCCTATGACAAGCGAGATCTTTGCATTTCAGGTTAGGCCTTTCGGCTCGCTAAGTGGTACTGAGTTCATGAACGAAGAGGCCTTGATATGACTACTGGTCTCTTGCACCGAAGTTTGCCTCGCGATCTGTTTTACAACTCATTACGAGGTGTTCTTAATCGTTGCCGGCATCACTGGTAGTAGACTAAGCTGAGTAGGGAGCAATTCGGCTGTTTCTGCGATCCCCCCCTGACAATAAACGCTGCCTCTAACCTTTAGAGTGCCCCGCTGCCATATACGCGCTCGAATTTGTTAGCAGCGGGGTTCTATTTAAGCTACGTGGGGTTAACCGAGGGCGTAAGACTGTATCAACGCGGGGGCGCAGTTAAAGCACAACCCCCTCTTCCATTTGCATAGACCGCGCGTAGACGTATCCTGTGCGGGACCCACTCCTAGTCCTCTAGCCCGCGTGTAGATATCAGTCCCGCGTCCAATTGCGAAGACGAACCCTTTCGAGAGGTTCAGAAGTATATGGCTCCTAGCACGAACGACAACAGTACAGAGAATTAGCACGGCAGGACGAACGACTCTATTGAACTGGGCTAGTATCGCGATGGGGCGATACGCTCCGGAGCGCAGTGTCTAGGCGTCTCTGGCAAGAAGATCACTTGTAGTTGTAATCGTGACAAGCAAATACGCCTCTTAAAAATATCGATGTTGTTATGGGGTCACGCACTCAAGGACTAGATCGGCATCGTGCTCGGAATTCATGGCAGGACGTCCACTACACGTAGCCTTTTCTTATTAACCTCAGCCGACTTTGATGGGGTATGGAGCAGTACTGCAAAGTACGAACGGGATCAATCTGCACTGTGAAAGCCGCCCGGCTTTCTGGCGGCTGGAGTGCCATTGCATCATACCGCCTATACAAAGGGCTTTTAGAAATCAATCGGGAGAGACATCGTCGGGGAGAACCAGGGTGGCAGTACCAGTAGGTTAGTGAAAAACTTAGTTATCCCCTGATCCACCAGCCGTCAAGCCGAGTGTAGCCTTGGGTCCAAATGGCTAACTGGATGTTTTACTCATGCGTACGCAGCGGTCGTGGGTGGGTATATGCATGTAAAAATACGTCGCCCTAAGTCTTCATAATGCCAACCAATATTATCCGCCTTAGATCTGAGTTAGCCCTGGCGTACTTCTCATCATCAGTCTTCCTTAAGGGTGCTTTGCGACACGACCTGCGGCGTATTCGTGAGTACGGT
seq00002   GGATTCGAGGAGGATTGCGTATGCACGGGTCGCTGCTTCTTTACATCACTACGCTGCATGTCACCAGCTGTTCTATCCGAGGGTGGGCTAAATACAATTCGCCGCCCCATAAGCTTGCTCGATGCGTCATAAGAGTAGGGTAGTTGGGTTACAGATAGACATCTGTCCATCATGAATTATTTGTGCGGGGTGGCGCCCCCCGATTGGTGCGTCTATTGATACGTTACTTGAACGTATTGAACCGAGTCCCTTAGTCACGATCTTGGGCTATGTCTGTGCCGTAAGCAGGAGGCTTCGACGCACGCAACCACTAACGAAAAGGATCCCTACACCAGCAGCAGGGCCCTAAGTAAGGAACGGGGCGGAGAGGCAGCGTCCCTTTACTAGATTGCGGGGAGATTTCGCCTGACCATTTATATTTGACAAAGGTTAATTTGTTCGGTATGATGACGATGTTTAATTCCGGCACCGGCCTATCGTCCCAGGCTGCTTTCACACGAAATTCGTGTAAAAGGCACTCTAAATTGGCGCCGAAGTGGAAGGACAACGCTGGAACTAATATGCGTTACGTTTCACCTGAATGGGATTTCTGTTCCCACACTCGAAACTGTGATAAGAAGTCATCACGTGTGATCTCGATAACAGTGTGCCCTGCGGATAGTATGCATCCGAGAAACGAGCATCCGGACTTATATTTCATCTGTCACTAACGGGGCCCCTGAGCACCTGATAGAACATGAGATTGGTAACACGGTAACGGTTAGATACGAAGCGCCGTCTTGTATTCCCGACAACGCCAGACCAGAGGTCGGTAACCTGAAGCGCGTCCCCGCTTCCTAGCACCTGGGCATGGCTCGCGTCGCAGTTTTCCTAGTAAAAAAGGATTCGAAACATGGCACGCCTATCTTCGCCGTTCTAAGATCCGGAGTTCGGGACGTGCGATAGGGGTGCTAAGAATGACTATGGCCTTTCCCAAGTGTACGCCTCTATCCCCTCTTTTGGTTCGACAGTACTACCCTGACATCAGCGAACATCCGGCGCTCCCCTATGACAAGCGAGATCTTTGCATTTCAGGTTAGGCCTTTCGGCTCGCTAAGTGGTACTGAGTTCATGAACGAAGAGGCCTTGATATGACTACTGGTCTCTTGCACCGAAGTTTGCCTCGCGATCTGTTTTACAACTCATTACGAGGTGTTCTTAATCGTTGCCGGCATCACTGGTAGTAGACTAAGCTGAGTAGGGAGCAATTCGGCTGTTTCTGCGATCCCCCCCTGACAATAAACGCTGCCTCTAACCTTTAGAGTGCCCCGCTGCCATATACGCGCTCGAATTTGTTAGCAGCGGGGTTCTATTTAAGCTACGTGGGGTTAACCGAGGGCGTAAGACTGTATCAACGCGGGGGCGCAGTTAAAGCACAACCCCCTCTTCCATTTGCATAGACCGCGCGTAGACGTATCCTGTGCGGGACCCACTCCTAGTCCTCTAGCCCGCGTGTAGATATCAGTCCCGCGTCCAATTGCGAAGACGAACCCTTTCGAGAGGTTCAGAAGTATATGGCTCCTAGCACGAACGACAACAGTACAGAGAATTAGCACGGCAGGACGAACGACTCTATTGAACTGGGCTAGTATCGCGATGGGGCGATACGCTCCGGAGCGCAGTGTCTAGGCGTCTCTGGCAAGAAGATCACTTGTAGTTGTAATCGTGACAAGCAAATACGCCTCTTAAAAATATCGATGTTGTTATGGGGTCACGCACTCAAGGACTAGATCGGCATCGTGCTCGGAATTCATGGCAGGACGTCCACTACACGTAGCCTTTTCTTATTAACCTCAGCCGACTTTGATGGGGTATGGAGCAGTACTGCAAAGTACGAACGGGATCAATCTGCACTGTGAAAGCCGCCCGGCTTTCTGGCGGCTGGAGTGCCATTGCATCATACCGCCTATACAAAGGGCTTTTAGAAATCAATCGGGAGAGACATCGTCGGGGAGAACCAGGGTGGCAGTACCAGTAGGTTAGTGAAAAACTTAGTTATCCCCTGATCCACCAGCCGTCAAGCCGAGTGTAGCCTTGGGTCCAAATGGCTAACTGGATGTTTTACTCATGCGTACGCAGCGGTCGTGGGTGGGTATATGCATGTAAAAATACGTCGCCCTAAGTCTTCATAATGCCAACCAATATTATCCGCCTTAGATCTGAGTTAGCCCTGGCGTACTTCTCATCATCAGTCTTCCTTAAGGGTGCTTTGCGACACGACCTGCGGCGTATTCGTGAGTACGGT
seq00003   GGATTCGAGGAGGATTGCGTATGCACGGGTCGCTGCTTCTTTACATCACTACGCTGCATGTCACCAGCTGTTCTATCCGAGGGTGGGCTAAATACAATTCGCCGCCCCATAAGCTTGCTCGATGCGTCATAAGAGTAGGGTAGTTGGGTTACAGATAGACATCTGTCCATCATGAATTATTTGTGCGGGGTGGCGCCCCCCGATTGGTGCGTCTATTGATACGTTACTTGAACGTATTGAACCGAGTCCCTTAGTCACGATCTTGGGCTATGTCTGTGCCGTAAGCAGGAGGCTTCGACGCACGCAACCACTAACGAAAAGGATCCCTACACCAGCAGCAGGGCCCTAAGTAAGGAACGGGGCGGAGAGGCAGCGTCCCTTTACTAGATTGCGGGGAGATTTCGCCTGACCATTTATATTTGACAAAGGTTAATTTGTTCGGTATGATGACGATGTTTAATTCCGGCACCGGCCTATCGTCCCAGGCTGCTTTCACACGAAATTCGTGTAAAAGGCACTCTAAATTGGCGCCGAAGTGGAAGGACAACGCTGGAACTAATATGCGTTACGTTTCACCTGAATGGGATTTCTGTTCCCACACTCGAAACTGTGATAAGAAGTCATCACGTGTGATCTCGATAACAGTGTGCCCTGCGGATAGTATGCATCCGAGAAACGAGCATCCGGACTTATATTTCATCTGTCACTAACGGGGCCCCTGAGCACCTGATAGAACATGAGATTGGTAACACGGTAACGGTTAGATACGAAGCGCCGTCTTGTATTCCCGACAACGCCAGACCAGAAGTCGGTAACCTGAAGCGCGTCCCCGCTTCCTAGCACCTGGGCATGGCTCGCGTCGCAGTTTTCCTAGTAAAAAAGGATTCGAAACATGGCACGCCTATCTTCGCCGTTCTAAGATCCGGAGTTCGGGACGTGCGATAGGGGTGCTAAGAATGACTATGGCCTTTCCCAAGTGTACGCCTCTATCCCCTCTTTTGGTTCGACAGTACTACCCTGACATCAGCGAACATCCGGCGCTCCCCTATGACAAGCGAGATCTTTGCATTTCAGGTTAGGCCTTTCGGCTCGCTAAGTGGTACTGAGTTCATGAACGAAGAGGCCTTGATATGACTACTGGTCTCTTGCACCGAAGTTTGCCTCGCGATCTGTTTTACAACTCATTACGAGGTGTTCTTAATCGTTGCCGGCATCACTGGTAGTAGACTAAGCTGAGTAGGGAGCAATTCGGCTGTTTCTGCGATCCCCCCCTGACAATAAACGCTGCCTCTAACCTTTAGAGTGCCCCGCTGCCATATACGCGCTCGAATTTGTTAGCAGCGGGGTTCTATTTAAGCTACGTGGGGTTAACCGAGGGCGTAAGACTGTATCAACGCGGGGGCGCAGTTAAAGCACAACCCCCTCTTCCATTTGCATAGACCGCGCGTAGACGTATCCTGTGCGGGACCCACTCCTAGTCCTCTAGCCCGCGTGTAGATATCAGTCCCGCGTCCAATTGCGAAGACGAACCCTTTCGAGAGGTTCAGAAGTATATGGCTCCTAGCACGAACGACAACAGTACAGAGAATTAGCACGGCAGGACGAACGACTCTATTGAACTGGGCTAGTATCGCGATGGGGCGATACGCTCCGGAGCGCAGTGTCTAGGCGTCTCTGGCAAGAAGATCACTTGTAGTTGTAATCGTGACAAGCAAATACGCCTCTTAAAAATATCGATGTTGTTATGGGGTCACGCACTCAAGGACTAGATCGGCATCGTGCTCGGAATTCATGGCAGGACGTCCACTACACGTAGCCTTTTCTTATTAACCTCAGCCGACTTTGATGGGGTATGGAGCAGTACTGCAAAGTACGAACGGGATCAATCTGCACTGTGAAAGCCGCCCGGCTTTCTGGCGGCTGGAGTGCCATTGCATCATACCGCCTATACAAAGGGCTTTTAGAAATCAATCGGGAGAGACATCGTCGGGGAGAACCAGGGTGGCAGTACCAGTAGGTTAGTGAAAAACTTAGTTATCCCCTGATCCACCAGCCGTCAAGCCGAGTGTAGCCTTGGGTCCAAATGGCTAACTGGATGTTTTACTCATGCGTACGCAGCGGTCGTGGGTGGGTATATGCATGTAAAAATACGTCGCCCTAAGTCTTCATAATGCCAACCAATATTATCCGCCTTAGATCTGAGTTAGCCCTGGCGTACTTCTCATCATCAGTCTTCCTTAAGGGTGCTTTGCGACACGACCTGCGGCGTATTCGTGAGTACGGT
seq00004   GGATTCGAGGAGGATTGCGTATGCACGGGTCGCTGCTTCTTTACATCACTACGCTGCATGTCACCAGCTGTTCTATCCGAGGGTGGGCTAAATACAATTCGCCGCCCCATAAGCTTGCTCGATGCGTCATAAGAGTAGGGTAGTTGGGTTACAGATAGACATCTGTCCATCATGAATTATTTGTGCGGGGTGGCGCCCCCCGATTGGTGCGTCTATTGATACGTTACTTGAACGTATTGAACCGAGTCCCTTAGTCACGATCTTGGGCTATGTCTGTGCCGTAAGCAGGAGGCTTCGACGCACGCAACCACTAACGAAAAGGATCCCTACACCAGCAGCAGGGCCCTAAGTAAGGAACGGGGCGGAGAGGCAGCGTCCCTTTACTAGATTGCGGGGAGATTTCGCCTGACCATTTATATTTGACAAAGGTTAATTTGTTCGGTATGATGACGATGTTTAATTCCGGCACCGGCCTATCGTCCCAGGCTGCTTTCACACGAAATTCGTGTAAAAGGCACTCTAAATTGGCGCCGAAGTGGAAGGACAACGCTGGAACTAATATGCGTTACGTTTCACCTGAATGGGATTTCTGTTCCCACACTCGAAACTGTGATAAGAAGTCATCACGTGTGATCTCGATAACAGTGTGCCCTGCGGATAGTATGCATCCGAGAAACGAGCATCCGGACTTATATTTCATCTGTCACTAACGGGGCCCCTGAGCACCTGATAGAACATGAGATTGGTAACACGGTAACGGTTAGATACGAAGCGCCGTCTTGTATTCCCGACAACGCCAGACCAGAGGTCGGTAACCTGAAGCGCGTCCCCGCTTCCTAGCACCTGGGCATGGCTCGCGTCGCAGTTTTCCTAGTAAAAAAGGATTCGAAACATGGCACGCCTATCTTCGCCGTTCTAAGATCCGGAGTTCGGGACGTGCGATAGGGGTGCTAAGAATGACTATGGCCTTTCCCAAGTGTACGCCTCTATCCCCTCTTTTGGTTCGACAGTACTACCCTGACATCAGCGAACATCCGGCGCTCCCCTATGACAAGCGAGATCTTTGCATTTCAGGTTAGGCCTTTCGGCTCGCTAAGTGGTACTGAGTTCATGAACGAAGAGGCCTTGATATGACTACTGGTCTCTTGCACCGAAGTTTGCCTCGCGATCTGTTTTACAACTCATTACGAGGTGTTCTTAATCGTTGCCGGCATCACTGGTAGTAGACTAAGCTGAGTAGGGAGCAATTCGGCTGTTTCTGCGATCCCCCCCTGACAATAAACGCTGCCTCTAACCTTTAGAGTGCCCCGCTGCCATATACGCGCTCGAATTTGTTAGCAGCGGGGTTCTATTTAAGCTACGTGGGGTTAACCGAGGGCGTAAGACTGTATCAACGCGGGGGCGCAGTTAAAGCACAACCCCCTCTTCCATTTGCATAGACCGCGCGTAGACGTATCCTGTGCGGGACCCACTCCTAGTCCTCTAGCCCGCGTGTAGATATCAGTCCCGCGTCCAATTGCGAAGACGAACCCTTTCGAGAGGTTCAGAAGTATATGGCTCCTAGCACGAACGACAACAGTACAGAGAATTAGCACGGCAGGACGAACGACTCTATTGAACTGGGCTAGTATCGCGATGGGGCGATACGCTCCGGAGCGCAGTGTCTAGGCGTCTCTGGCAAGAAGATCACTTGTAGTTGTAATCGTGACAAGCAAATACGCCTCTTAAAAATATCGATGTTGTTATGGGGTCACGCACTCAAGGACTAGATCGGCATCGTGCTCGGAATTCATGGCAGGACGTCCACTACACGTAGCCTTTTCTTATTAACCTCAGCCGACTTTGATGGGGTATGGAGCAGTACTGCAAAGTACGAACGGGATCAATCTGCACTGTGAAAGCCGCCCGGCTTTCTGGCGGCTGGAGTGCCATTGCATCATACCGCCTATACAAAGGGCTTTTAGAAATCAATCGGGAGAGACATCGTCGGGGAGAACCAGGGTGGCAGTACCAGTAGGTTAGTGAAAAACTTAGTTATCCCCTGATCCACCAGCCGTCAAGCCGAGTGTAGCCTTGGGTCCAAATGGCTAACTGGATGTTTTACTCATGCGTACGCAGCGGTCGTGGGTGGGTATATGCATGTAAAAATACGTCGCCCTAAGTCTTCATAATGCCAACCAATATTATCCGCCTTAGATCTGAGTTAGCCCTGGCGTACTTCTCATCATCAGTCTTCCTTAAGGGTGCTTTGCGACACGACCTGCGGCGTATTCGTGAGTACGGT
seq00005   GGATTCGAGGAGGATTGCGTATGCACGGGTCGCTGCTTCTTTACATCACTACGCTGCATGTCACCAGCTGTTCTATCCGAGGGTGGGCTAAATACAATTCGCCGCCCCATAAGCTTGCTCGATGCGTCATAAGAGTAGGGTAGTTGGGTTACAGATAGACATCTGTCCATCATGAATTATTTGTGCGGGGTGGCGCCCCCCGATTGGTGCGTCTATCGATACGTTACTTGAACGTATTGAACCGAGTCCCTTAGTCACGATCTTGGGCTATGTCTGTGCCGTAAGCAGGAGGCTTCGACGCACGCAACCACTAACGAAAAGGATCCCTACACCAGCAGCAGGGCCCTAAGTAAGGAACGGGGCGGAGAGGCAGCGTCCCTTTACTAGATTGCGGGGAGATTTCGCCTGACCATTTATATTTGACAAAGGTTAATTTGTTCGGTATGATGACGATGTTTAATTCCGGCACCGGCCTATCGTCCCAGGCTGCTTTCACACGAAATTCGTGTAAAAGGCACTCTAAATTGGCGCCGAAGTGGAAGGACAACGCTGGAACTAATATGCGTTACGTTTCACCTGAATGGGATTTCTGTTCCCACACTCGAAACTGTGATAAGAAGTCATCACGTGTGATCTCGATAACAGTGTGCCCTGCGGATAGTATGCATCCGAGAAACGAGCATCCGGACTTATATTTCATCTGTCACTAACGGGGCCCCTGAGCACCTGATAGAACATGAGATTGGTAACACGGTAACGGTTAGATACGAAGCGCCGTCTTGTATTCCCGACAACGCCAGACCAGAAGTCGGTAACCTGAAGCGCGTCCCCGCTTCCTAGCACCTGGGCATGGCTCGCGTCGCAGTTTTCCTAGTAAAAAAGGATTCGAAACATGGCACGCCTATCTTCGCCGTTCTAAGATCCGGAGTTCGGGACGTGCGATAGGGGTGCTAAGAATGACTATGGCCTTTCCCAAGTGTACGCCTCTATCCCCTCTTTTGGTTCGACAGTACTACCCTGACATCAGCGAACATCCGGCGCTCCCCTATGACAAGCGAGATCTTTGCATTTCAGGTTAGGCCTTTCGGCTCGCTAAGTGGTACTGAGTTCATGAACGAAGAGGCCTTGATATGACTACTGGTCTCTTGCACCGAAGTTTGCCTCGCGATCTGTTTTACAACTCATTACGAGGTGTTCTTAATCGTTGCCGGCATCACTGGTAGTAGACTAAGCTGAGTAGGGAGCAATTCGGCTGTTTCTGCGATCCCCCCCTGACAATAAACGCTGCCTCTAACCTTTAGAGTGCCCCGCTGCCATATACGCGCTCGAATTTGTTAGCAGCGGGGTTCTATTTAAGCTACGTGGGGTTAATCGAGGGCGTAAGACTGTATCAACGCGGGGGCGCAGTTAAAGCACAACCCCCTCTTCCATTTGCATAGACCGCGCGTAGACGTATCCTGTGCGGGACCCACTCCTAGTCCTCTAGCCCGCGTGTAGATATCAGTCCCGCGTCCAATTGCGAAGACGAACCCTTTCGAGAGGTTCAGAAGTATATGGCTCCTAGCACGAACGACAACAGTACAGAGAATTAGCACGGCAGGACGAACGACTCTATTGAACTGGGCTAGTATCGCGATGGGGCGATACGCTCCGGAGCGCAGTGTCTAGGCGTCTCTGGCAAGAAGATCACTTGTAGTTGTAATCGTGACAAGCAAATACGCCTCTTAAAAATATCGATGTTGTTATGGGGTCACGCACTCAAGGACTAGATCGGCATCGTGCTCGGAATTCATGGCAGGACGTCCACTACACGTAGCCTTTTCTTATTAACCTCAGCCGACTTTGATGGGGTATGGAGCAGTACTGCAAAGTACGAACGGGATCAATCTGCACTGTGAAAGCCGCCCGGCTTTCTGGCGGCTGGAGTGCCATTGCATCATACCGCCTATACAAAGGGCTTTTAGAAATCAATCGGGAGAGACATCGTCGGGGAGAACCAGGGTGGCAGTACCAGTAGGTTAGTGAAAAACTTAGTTATCCCCTGATCCACCAGCCGTCAAGCCGAGTGTAGCCTTGGGTCCAAATGGCTAACTGGATGTTTTACTCATGCGTACGCAGCGGTCGTGGGTGGGTATATGCATGTAAAAATACGTCGCCCTAAGTCTTCATAATGCCAACCAATATTATCCGCCTTAGATCTGAGTTAGCCCTGGCGTACTTCTCATCATCAGTCTTCCTTAAGGGTGCTTTGCGACACGACCTGCGGCGTATTCGTGAGTACGGT
seq00006   GGATTCGAGGAGGATTGCGTATGCACGGGTCGCTGCTTCTTTACATCACTACGCTGCATGTCACCAGCTGTTCTATCCGAGGGTGGGCTAAATACAATTCGCCGCCCCATAAGCTTGCTCGATGCGTCATAAGAGTAGGGTAGTTGGGTTACAGATAGACATCTGTCCATCATGAATTATTTGTGCGGGGTGGCGCCCCCCGATTGGTGCGTCTATTGATACGTTACTTGAACGTATTGAACCGAGTCCCTTAGTCACGATCTTGGGCTATGTCTGTGCCGTAAGCAGGAGGCTTCGACGCACGCAACCACTAACGAAAAGGATCCCTACACCAGCAGCAGGGCCCTAAGTAAGGAACGGGGCGGAGAGGCAGCGTCCCTTTACTAGATTGCGGGGAGATTTCGCCTGACCATTTATATTTGACAAAGGTTAATTTGTTCGGTATGATGACGATGTTTAATTCCGGCACCGGCCTATCGTCCCAGGCTGCTTTCACACGAAATTCGTGTAAAAGGCACTCTAAATTGGCGCCGAAGTGGAAGGACAACGCTGGAACTAATATGCGTTACGTTTCACCTGAATGGGATTTCTGTTCCCACACTCGAAACTGTGATAAGAAGTCATCACGTGTGATCTCGATAACAGTGTGCCCTGCGGATAGTATGCATCCGAGAAACGAGCATCCGGACTTATATTTCATCTGTCACTAACGGGGCCCCTGAGCACCTGATAGAACATGAGATTGGTAACACGGTAACGGTTAGATACGAAGCGCCGTCTTGTATTCCCGACAACGCCAGACCAGAAGTCGGTAACCTGAAGCGCGTCCCCGCTTCCTAGCACCTGGGCATGGCTCGCGTCGCAGTTTTCCTAGTAAAAAAGGATTCGAAACATGGCACGCCTATCTTCGCCGTTCTAAGATCCGGAGTTCGGGACGTGCGATAGGGGTGCTAAGAATGACTATGGCCTTTCCCAAGTGTACGCCTCTATCCCCTCTTTTGGTTCGACAGTACTACCCTGACATCAGCGAACATCCGGCGCTCCCCTATGACAAGCGAGATCTTTGCATTTCAGGTTAGGCCTTTCGGCTCGCTAAGTGGTACTGAGTTCATGAACGAAGAGGCCTTGATATGACTACTGGTCTCTTGCACCGAAGTTTGCCTCGCGATCTGTTTTACAACTCATTACGAGGTGTTCTTAATCGTTGCCGGCATCACTGGTAGTAGACTAAGCTGAGTAGGGAGCAATTCGGCTGTTTCTGCGATCCCCCCCTGACAATAAACGCTGCCTCTAACCTTTAGAGTGCCCCGCTGCCATATACGCGCTCGAATTTGTTAGCAGCGGGGTTCTATTTAAGCTACGTGGGGTTAACCGAGGGCGTAAGACTGTATCAACGCGGGGGCGCAGTTAAAGCACAACCCCCTCTTCCATTTGCATAGACCGCGCGTAGACGTATCCTGTGCGGGACCCACTCCTAGTCCTCTAGCCCGCGTGTAGATATCAGTCCCGCGTCCAATTGCGAAGACGAACCCTTTCGAGAGGTTCAGAAGTATATGGCTCCTAGCACGAACGACAACAGTACAGAGAATTAGCACGGCAGGACGAACGACTCTATTGAACTGGGCTAGTATCGCGATGGGGCGATACGCTCCGGAGCGCAGTGTCTAGGCGTCTCTGGCAAGAAGATCACTTGTAGTTGTAATCGTGACAAGCAAATACGCCTCTTAAAAATATCGATGTTGTTATGGGGTCACGCACTCAAGGACTAGATCGGCATCGTGCTCGGAATTCATGGCAGGACGTCCACTACACGTAGCCTTTTCTTATTAACCTCAGCCGACTTTGATGGGGTATGGAGCAGTACTGCAAAGTACGAACGGGATCAATCTGCACTGTGAAAGCCGCCCGGCTTTCTGGCGGCTGGAGTGCCATTGCATCATACCGCCTATACAAAGGGCTTTTAGAAATCAATCGGGAGAGACATCGTCGGGGAGAACCAGGGTGGCAGTACCAGTAGGTTAGTGAAAAACTTAGTTATCCCCTGATCCACCAGCCGTCAAGCCGAGTGTAGCCTTGGGTCCAAATGGCTAAATGGATGTTTTACTCATGCGTACGCAGCGGTCGTGGGTGGGTATATGCATGTAAAAATACGTCGCCCTAAGTCTTCATAATGCCAACCAATATTATCCGCCTTAGATCTGAGTTAGCCCTGGCGTACTTCTCATCATCAGTCTTCCTTAAGGGTGCTTTGCGACACGACCTGCGGCGTATTCGTGAGTACGGT
seq00007   GGATTCGAGGAGGATTGCGTATGCACGGGTCGCTGCTTCTTTACATCACTACGCTGCATGTCACCAGCTGTTCTATCCGAGGGTGGGCTAAATACAATTCGCCGCCCCATAAGCTTGCTCGATGCGTCATAAGAGTAGGGTAGTTGGGTTACAGATAGACATCTGTCCATCATGAATTATTTGTGCGGGGTGGCGCCCCCCGATTGGTGCGTCTATTGATACGTTACTTGAACGTATTGAACCGAGTCCCTTAGTCACGATCTTGGGCTATGTCTGTGCCGTAAGCAGGAGGCTTCGACGCACGCAACCACTAACGAAAAGGATCCCTACACCAGCAGCAGGGCCCTAAGTAAGGAACGGGGCGGAGAGGCAGCGTCCCTTTACTAGATTGCGGGGAGATTTCGCCTGACCATTTATATTTGACAAAGGTTAATTTGTTCGGTATGATGACGATGTTTAATTCCGGCACCGGCCTATCGTCCCAGGCTGCTTTCACACGAAATTCGTGTAAAAGGCACTCTAAATTGGCGCCGAAGTGGAAGGACAACGCTGGAACTAATATGCGTTACGTTTCACCTGAATGGGATTTCTGTTCCCACACTCGAAACTGTGATAAGAAGTCATCACGTGTGATCTCGATAACAGTGTGCCCTGCGGATAGTATGCATCCGAGAAACGAGCATCCGGACTTATATTTCATCTGTCACTAACGGGGCCCCTGAGCACCTGATAGAACATGAGATTGGTAACACGGTAACGGTTAGATACGAAGCGCCGTCTTGTATTCCCGACAACGCCAGACCAGAGGTCGGTAACCTGAAGCGCGTCCCCGCTTCCTAGCACCTGGGCATGGCTCGCGTCGCAGTTTTCCTAGTAAAAAAGGATTCGAAACATGGCACGCCTATCTTCGCCGTTCTAAGATCCGGAGTTCGGGACGTGCGATAGGGGTGCTAAGAATGACTATGGCCTTTCCCAAGTGTACGCCTCTATCCCCTCTTTTGGTTCGACAGTACTACCCTGACATCAGCGAACATCCGGCGCTCCCCTATGACAAGCGAGATCTTTGCATTTCAGGTTAGGCCTTTCGGCTCGCTAAGTGGTACTGAGTTCATGAACGAAGAGGCCTTGATATGACTACTGGTCTCTTGCACCGAAGTTTGCCTCGCGATCTGTTTTACAACTCATTACGAGGTGTTCTTAATCGTTGCCGGCATCACTGGTAGTAGACTAAGCTGAGTAGGGAGCAATTCGGCTGTTTCTGCGATCCCCCCCTGACAATAAACGCTGCCTCTAACCTTTAGAGTGCCCCGCTGCCATATACGCGCTCGAATTTGTTAGCAGCGGGGTTCTATTTAAGCTACGTGGGGTTAACCGAGGGCGTAAGACTGTATCAACGCGGGGGCGCAGTTAAAGCACAACCCCCTCTTCCATTTGCATAGACCGCGCGTAGACGTATCCTGTGCGGGACCCACTCCTAGTCCTCTAGCCCGCGTGTAGATATCAGTCCCGCGTCCAATTGCGAAGACGAACCCTTTCGAGAGGTTCAGAAGTATATGGCTCCTAGCACGAACGACAACAGTACAGAGAATTAGCACGGCAGGACGAACGACTCTATTGAACTGGGCTAGTATCGCGATGGGGCGATACGCTCCGGAGCGCAGTGTCTAGGCGTCTCTGGCAAGAAGATCACTTGTAGTTGTAATCGTGACAAGCAAATACGCCTCTTAAAAATATCGATGTTGTTATGGGGTCACGCACTCAAGGACTAGATCGGCATCGTGCTCGGAATTCATGGCAGGACGTCCACTACACGTAGCCTTTTCTTATTAACCTCAGCCGACTTTGATGGGGTATGGAGCAGTACTGCAAAGTACGAACGGGATCAATCTGCACTGTGAAAGCCGCCCGGCTTTCTGGCGGCTGGAGTGCCATTGCATCATACCGCCTATACAAAGGGCTTTTAGAAATCAATCGGGAGAGACATCGTCGGGGAGAACCAGGGTGGCAGTACCAGTAGGTTAGTGAAAAACTTAGTTATCCCCTGATCCACCAGCCGTCAAGCCGAGTGTAGCCTTGGGTCCAAATGGCTAACTGGATGTTTTACTCATGCGTACGCAGCGGTCGTGGGTGGGTATATGCATGTAAAAATACGTCGCCCTAAGTCTTCATAATGCCAACCAATATTATCCGCCTTAGATCTGAGTTAGCCCTGGCGTACTTCTCATCATCAGTCTTCCTTAAGGGTGCTTTGCGACACGACCTGCGGCGTATTCGTGAGTACGGT
seq00008   GGATTCGAGGAGGATTGCGTATGCACGGGTCGCTGCTTCTTTACATCACTACGCTGCATGTCACCAGCTGTTCTATCCGAGGGTGGGCTAAATACAATTCGCCGCCCCATAAGCTTGCTCGATGCGTCATAAGAGTAGGGTAGTTGGGTTACAGATAGACATCTGTCCATCATGAATTATTTGTGCGGGGTGGCGCCCCCCGATTGGTGCGTCTATTGATACGTTACTTGAACGTATTGAACCGAGTCCCTTAGTCACGATCTTGGGCTATGTCTGTGCCGTAAGCAGGAGGCTTCGACGCACGCAACCACTAACGAAAAGGATCCCTACACCAGCAGCAGGGCCCTAAGTAAGGAACGGGGCGGAGAGACAGCGTCCCTTTACTAGATTGCGGGGAGATTTCGCCTGACCATTTATATTTGACAAAGGTTAATTTGTTCGGTATGATGACGATGTTTAATTCCGGCACCGGCCTATCGTCCCAGGCTGCTTTCACACGAAATTCGTGTAAAAGGCACTCTAAATTGGCGCCGAAGTGGAAGGACAACGCTGGAACTAATATGCGTTACGTTTCACCTGAATGGGATTTCTGTTCCCACACTCGAAACTGTGATAAGAAGTCATCACGTGTGATCTCGATAACAGTGTGCCCTGCGGATAGTATGCATCCGAGAAACGAGCATCCGGACTTATATTTCATCTGTCACTAACGGGGCCCCTGAGCACCTGATAGAACATGAGATTGGTAACACGGTAACGGTTAGATACGAAGCGCCGTCTTGTATTCCCGACAACGCCAGACCAGAAGTCGGTAACCTGAAGCGCGTCCCCGCTTCCTAGCACCTGGGCATGGCTCGCGTCGCAGTTTTCCGAGTAAAAAAGGATTCGAAACATGGCACGCCTATCTTCGCCGTTCTAAGATCCGGAGTTCGGGACGTGCGATAGGGGTGCTAAGAATGACTATGGCCTTTCCCAAGTGTACGCCTCTATCCCCTCTTTTGGTTCGACAGTACTACCCTGACATCAGCGAACATCCGGCGCTCCCCTATGACAAGCGAGATCTTTGCATTTCAGGTTAGGCCTTTCGGCTCGCTAAGTGGTACTGAGTTCATGAACGAAGAGGCCTTGATATGACTACTGGTCTCTTGCACCGAAGTTTGCCTCGCGATCTGTTTTACAACTCATTACGAGGTGTTCTTAATCGTTGCCGGCATCACTGGTAGTAGACTAAGCTGAGTAGGGAGCAATTCGGCTGTTTCTGCGATCCCCCCCTGACAATAAACGCTGCCTCTAACCTTTAGAGTGCCCCGCTGCCATATACGCGCTCGAATTTGTTAGCAGCGGGGTTCTATTTAAGCTACGTGGGGTTAACCGAGGGCGTAAGACTGTATCAACGCGGGGGCGCAGTTAAAGCACAACCCCCTCTTCCATTTGCATAGACCGCGCGTAGACGTATCCTGTGCGGGACCCACTCCTAGTCCTCTAGCCCGCGTGTAGATATCAGTCCCGCGTCCAATTGCGAAGACGAACCCTTTCGAGAGGTTCAGAAGTATATGGCTCCTAGCACGAACGACAACAGTACAGAGAATTAGCACGGCAGGACGAACGACTCTATTGAACTGGGCTAGTATCGCGATGGGGCGATACGCTCCGGAGCGCAGTGTCTAGGCGTCTCTGGCAAGAAGATCACTTGTAGTTGTAATCGTGACAAGCAAATACGCCTCTTAAAAATATCGATGTTGTTATGGGGTCACGCACTCAAGGACTAGATCGGCATCGTGCTCGGAATTCATGGCAGGACGTCCACTACACGTAGCCTTTTCTTATTAACCTCAGCCGACTTTGATGGGGTATGGAGCAGTACTGCAAAGTACGAACGGGATCAATCTGCACTGTGAAAGCCGCCCGGCTTTCTGGCGGCTGGAGTGCCATTGCATCATACCGCCTATACAAAGGGCTTTTAGAAATCAATCGGGAGAGACATCGTCGGGGAGAACCAGGGTGGCAGTACCAGTAGGTTAGTGAAAAACTTAGTTATCCCCTGATCCACCAGCCGTCAAGCCGAGTGTAGCCTTGGGTCCAAATGGCTAATTGGATGTTTTACTCATGCGTACGCAGCGGTCGTGGGTGGGTATATGCATGTAAAAATACGTCGCCCTAAGTCTTCATAATGCCAACCAATATTATCCGCCTTAGATCTGAGTTAGCCCTGGCGTACTTCTCATCATCAGTCTTCCTTAAGGGTGCTTTGCGACACGACCTGCGGCGTATTCGTGAGTACGGT
seq00009   GGATTCGAGGAGGATTGCGTATGCACGGGTCGCTGCTTCTTTACATCACTACGCTGCATGTCACCAGCTGTTCTATCCGAGGGTGGGCTAAATACAATTCGCCGCCCCATAAGCTTGCTCGATGCGTCATAAGAGTAGGGTAGTTGGGTTACAGATAGACATCTGTCCATCATGAATTATTTGTGCGGGGTGGCGCCCCCCGATTGGTGCGTCTATTGATACGTTACTTGAACGTATTGAACCGAGTCCCTTAGTCACGATCTTGGGCTATGTCTGTGCCGTAAGCAGGAGGCTTCGACGCACGCAACCACTAACGAAAAGGATCCCTACACCAGCAGCAGGGCCCTAAGTAAGGAACGGGGCGGAGAGGCAGCGTCCCTTTACTAGATTGCGGGGAGATTTCGCCTGACCATTTATATTTGACAAAGGTTAATTTGTTCGGTATGATGACGATGTTTAATTCCGGCACCGGCCTATCGTCCCAGGCTGCTTTCACACGAAATTCGTGTAAAAGGCACTCTAAATTGGCGCCGAAGTGGAAGGACAACGCTGGAACTAATATGCGTTACGTTTCACCTGAATGGGATTTCTGTTCCCACACTCGAAACTGTGATAAGAAGTCATCACGTGTGATCTCGATAACAGTGTGCCCTGCGGATAGTATGCATCCGAGAAACGAGCATCCGGACTTATATTTCATCTGTCACTAACGGGGCGCCTGAGCACCTGATAGAACATGAGATTGGTAACACGGTAACGGTTAGATACGAAGCGCCGTCTTGTATTCCCGACAACGCCAGACCAGAAGTCGGTAACCTGAAGCGCGTCCCCGCTTCCTAGCACCTGGGCATGGCTCGCGTCGCAGTTTTCCTAGTAAAAAAGGATTCGAAACATGGCACGCCTATCTTCGCCGTTCTAAGATCCGGAGTTCGGGACGTGCGATAGGGGTGCTAAGAATGACTATGGCCTTTCCCAAGTGTACGCCTCTATCCCCTCTTTTGGTTCGACAGTACTACCCTGACATCAGCGAACATCCGGCGCTCCCCTATGACAAGCGAGATCTTTGCATTTCAGGTTAGGCCTTTCGGCTCGCTAAGTGGTACTGAGTTCATGAACGAAGAGGCCTTGATATGACTACTGGTCTCTTGCACCGAAGTTTGCCTCGCGATCTGTTTTACAACTCATTACGAGGTGTTCTTAATCGTTGCCGGCATCACTGGTAGTAGACTAAGCTGAGTAGGGAGCAATTCGGCTGTTTCTGCGATCCCCCCCTGACAATAAACGCTGCCTCTAACCTTTAGAGTGCCCCGCTGCCATATACGCGCTCGAATTTGTTAGCAGCGGGGTTCTATTTAAGCTACGTGGGGTTAACCGAGGGCGTAAGACTGTATCAACGCGGGGGCGCAGTTAAAGCACAACCCCCTCTTCCATTTGCATAGACCGCGCGTAGACGTATCCTGTGCGGGACCCACTCCTAGTCCTCTAGCCCGCGTGTAGATATCAGTCCCGCGTCCAATTGCGAAGACGAACCCTTTCGAGAGGTTCAGAAGTATATGGCTCCTAGCACGAACGACAACAGTACAGAGAATTAGCACGGCAGGACGAACGACTCTATTGAACTGGGCTAGTATCGCGATGGGGCGATACGCTCCGGAGCGCAGTGTCTAGGCGTCTCTGGCAAGAAGATCACTTGTAGTTGTAATCGTGACAAGCAAATACGCCTCTTAAAAATATCGATGTTGTTATGGGGTCACGCACTCAAGGACTAGATCGGCATCGTGCTCGGAATTCATGGCAGGACGTCCACTACACGTAGCCTTTTCTTATTAACCTCAGCCGACTTTGATGGGGTATGGAGCAGTACTGCAAAGTACGAACGGGATCAATCTGCACTGTGAAAGCCGCCCGGCTTTCTGGCGGCTGGAGTGCCATTGCATCATACCGCCTATACAAAGGGCTTTTAGAAATCAATCGGGAGAGACATCGTCGGGGAGAACCAGGGTGGCAGTACCAGTAGGTTAGTGAAAAACTTAGTTATCCCCTGATCCACCAGCCGTCAAGCCGAGTGTAGCCTTGGGTCCAAATGGCTAACTGGATGTTTTACTCATGCGTACGCAGCGGTCGTGGGTGGGTATATGCATGTAAAAATACGTCGCCCTAAGTCTTCATAATGCCAACCAATATTATCCGCCTTAGATCTGAGTTAGCCCTGGCGTACTTCTCATCATCAGTCTTCCTTAAGGGTGCTTTGCGACACGACCTGCGGCGTATTCGTGAGTACGGT
seq00010   GGATTCGAGGAGGATTGCGTATGCACGGGTCGCTGCTTCTTTACATCACTACGCTGCATGTCACCAGCTGTTCTATCCGAGGGTGGGCTAAATACAATTCGCCGCCCCATAAGCTTGCTCGATGCGTCATAAGAGTAGGGTAGTTGGGTTACAGATAGACATCTGTCCATCATGAATTATTTGTGCGGGGTGGCGCCCCCCGATTGGTGCGTCTATTGATACGTTACTTGAACGTATTGAACCGAGTCCCTTAGTCACGATCTTGGGCTATGTCTGTGCCGTAAGCAGGAGGCTTCGACGCACGCAACCACTAACGAAAAGGATCCCTACACCAGCAGCAGGGCCCTAAGTAAGGAACGGGGCGGAGAGGCAGCGTCCCTTTACTAGATTGCGGGGAGATTTCGCCTGACCATTTATATTTGACAAAGGTTAATTTGTTCGGTATGATGACGATGTTTAATTCCGGCACCGGCCTATCGTCCCAGGCTGCTTTCACACGAAATTCGTGTAAAAGGCACTCTAAATTGGCGCCGAAGTGGAAGGACAACGCTGGAACTAATATGCGTTACGTTTCACCTGAATGGGATTTCTGTTCCCACACTCGAAACTGTGATAAGAAGTCATCACGTGTGATCTCGATAACAGTGTGCCCTGCGGATAGTATGCATCCGAGAAACGAGCATCCGGACTTATATTTCATCTGTCACTAACGGGGCCCCTGAGCACCTGATAGAACATGAGATTGGTAACACGGTAACGGTTAGATACGAAGCGCCGTCTTGTATTCCCGACAACGCCAGACCAGAGGTCGGTAACCTGAAGCGCGTCCCCGCTTCCTAGCACCTGGGCATGGCTCGCGTCGCAGTTTTCCTAGTAAAAAAGGATTCGAAACATGGCACGCCTATCTTCGCCGTTCTAAGATCCGGAGTTCGGGACGTGCGATAGGGGTGCTAAGAATGACTATGGCCTTTCCCAAGTGTACGCCTCTATCCCCTCTTTTGGTTCGACAGTACTACCCTGACATCAGCGAACATCCGGCGCTCCCCTATGACAAGCGAGATCTTTGCATTTCAGGTTAGGCCTTTCGGCTCGCTAAGTGGTACTGAGTTCATGAACGAAGAGGCCTTGATATGACTACTGGTCTCTTGCACCGAAGTTTGCCTCGCGATCTGTTTTACAACTCATTACGAGGTGTTCTTAATCGTTGCCGGCATCACTGGTAGTAGACTAAGCTGAGTAGGGAGCAATTCGGCTGTTTCTGCGATCCCCCCCTGACAATAAACGCTGCCTCTAACCTTTAGAGTGCCCCGCTGCCATATACGCGCTCGAATTTGTTAGCAGCGGGGTTCTATTTAAGCTACGTGGGGTTAACCGAGGGCGTAAGACTGTATCAACGCGGGGGCGCAGTTAAAGCACAACCCCCTCTTCCATTTGCATAGACCGCGCGTAGACGTATCCTGTGCGGGACCCACTCCTAGTCCTCTAGCCCGCGTGTAGATATCAGTCCCGCGTCCAATTGCGAAGACGAACCCTTTCGAGAGGTTCAGAAGTATATGGCTCCTAGCACGAACGACAACAGTACAGAGAATTAGCACGGCAGGACGAACGACTCTATTGAACTGGGCTAGTATCGCGATGGGGCGATACGCTCCGGAGCGCAGTGTCTAGGCGTCTCTGGCAAGAAGATCACTTGTAGTTGTAATCGTGACAAGCAAATACGCCTCTTAAAAATATCGATGTTGTTATGGGGTCACGCACTCAAGGACTAGATCGGCATCGTGCTCGGAATTCATGGCAGGACGTCCACTACACGTAGCCTTTTCTTATTAACCTCAGCCGACTTTGATGGGGTATGGAGCAGTACTGCAAAGTACGAACGGGATCAATCTGCACTGTGAAAGCCGCCCGGCTTTCTGGCGGCTGGAGTGCCATTGCATCATACCGCCTATACAAAGGGCTTTTAGAAATCAATCGGGAGAGACATCGTCGGGGAGAACCAGGGTGGCAGTACCAGTAGGTTAGTGAAAAACTTAGTTATCCCCTGATCCACCAGCCGTCAAGCCGAGTGTAGCCTTGGGTCCAAATGGCTAACTGGATGTTTTACTCATGCGTACGCAGCGGTCGTGGGTGGGTATATGCATGTAAAAATACGTCGCCCTAAGTCTTCATAATGCCAACCAATATTATCCGCCTTAGATCTGAGTTAGCCCTGGCGTACTTCTCATCATCAGTCTTCCTTAAGGGTGCTTTGCGACACGACCTGCGGCGTATTCGTGAGTACGGT
seq00011   GGATTCGAGGAGGATTGCGTATGCACGGGTCGCTGCTTCTTTACATCACTACGCTGCATGTCACCAGCTGTTCTATCCGAGGGTGGGCTAAATACAATTCGCCGCCCCATAAGCTTGCTCGATGCGTCATAAGAGTAGGGTAGTTGGGTTACAGATAGACATCTGTCCATCATGAATTATTTGTGCGGGGTGGCGCCCCCCGATTGGTGCGTCTATTGATACGTTACTTGAACGTATTGAACCGAGTCCCTTAGTCACGATCTTGGGCTATGTCTGTGCCGTAAGCAGGAGGCTTCGACGCACGCAACCACTAACGAAAAGGATCCCTACACCAGCAGCAGGGCCCTAAGTAAGGAACGGGGCGGAGAGGCAGCGTCCCTTTACTAGATTGCGGGGAGATTTCGCCTGACCATTTATATTTGACAAAGGTTAATTTGTTCGGTATGATGACGATGTTTAATTCCGGCACCGGCCTATCGTCCCAGGCTGCTTTCACACGAAATTCGTGTAAAAGGCACTCTAAATTGGCGCCGAAGTGGAAGGACAACGCTGGAACTAATATGCGTTACGTTTCACCTGAATGGGATTTCTGTTCCCACACTCGAAACTGTGATAAGAAGTCATCACGTGTGATCTCGATAACAGTGTGCCCTGCGGATAGTATGCATCCGAGAAACGAGCATCCGGACTTATATTTCATCTGTCACTAACGGGGCCCCTGAGCACCTGATAGAACATGAGATTGGTAACACGGTAACGGTTAGATACGAAGCGCCGTCTTGTATTCCCGACAACGCCAGACCAGAGGTCGGTAACCTGAAGCGCGTCCCCGCTTCCTAGCACCTGGGCATGGCTCGCGTCGCAGTTTTCCTAGTAAAAAAGGATTCGAAACATGGCACGCCTATCTTCGCCGTTCTAAGATCCGGAGTTCGGGACGTGCGATAGGGGTGCTAAGAATGACTATGGCCTTTCCCAAGTGTACGCCTCTATCCCCTCTTTTGGTTCGACAGTACTACCCTGACATCAGCGAACATCCGGCGCTCCCCTATGACAAGCGAGATCTTTGCATTTCAGGTTAGGCCTTTCGGCTCGCTAAGTGGTACTGAGTTCATGAACGAAGAGGCCTTGATATGACTACTGGTCTCTTGCACCGAAGTTTGCCTCGCGATCTGTTTTACAACTCATTACGAGGTGTTCTTAATCGTTGCCGGCATCACTGGTAGTAGACTAAGCTGAGTAGGGAGCAATTCGGCTGTTTCTGCGATCCCCCCCTGACAATAAACGCTGCCTCTAACCTTTAGAGTGCCCCGCTGCCATATACGCGCTCGAATTTGTTAGCAGCGGGGTTCTATTTAAGCTACGTGGGGTTAACCGAGGGCGTAAGACTGTATCAACGCGGGGGCGCAGTTAAAGCACAACCCCCTCTTCCATTTGCATAGACCGCGCGTAGACGTATCCTGTGCGGGACCCACTCCTAGTCCTCTAGCCCGCGTGTAGATATCAGTCCCGCGTCCAATTGCGAAGACGAACCCTTTCGAGAGGTTCAGAAGTATATGGCTCCTAGCACGAACGACAACAGTACAGAGAATTAGCACGGCAGGACGAACGACTCTATTGAACTGGGCTAGTATCGCGATGGGGCGATACGCTCCGGAGCGCAGTGTCTAGGCGTCTCTGGCAAGAAGATCACTTGTAGTTGTAATCGTGACAAGCAAATACGCCTCTTAAAAATATCGATGTTGTTATGGGGTCACGCACTCAAGGACTAGATCGGCATCGTGCTCGGAATTCATGGCAGGACGTCCACTACACGTAGCCTTTTCTTATTAACCTCAGCCGACTTTGATGGGGTATGGAGCAGTACTGCAAAGTACGAACGGGATCAATCTGCACTGTGAAAGCCGCCCGGCTTTCTGGCGGCTGGAGTGCCATTGCATCATACCGCCTATACAAAGGGCTTTTAGAAATCAATCGGGAGAGACATCGTCGGGGAGAACCAGGGTGGCAGTACCAGTAGGTTAGTGAAAAACTTAGTTATCCCCTGATCCACCAGCCGTCAAGCCGAGTGTAGCCTTGGGTCCAAATGGCTAACTGGATGTTTTACTCATGCGTACGCAGCGGTCGTGGGTGGGTATATGCATGTAAAAATACGTCGCCCTAAGTCTTCATAATGCCAACCAATATTATCCGCCTTAGATCTGAGTTAGCCCTGGCGTACTTCTCATCATCAGTCTTCCTTAAGGGTGCTTTGCGACACGACCTGCGGCGTATTCGTGAGTACGGT
seq00012   GGATTCGAGGAGGATTGCGTATGCACGGGTCGCTGCTTCTTTACATCACTACGCTGCATGTCACCAGCTGTTCTATCCGAGGGTGGGCTAAATACAATTCGCCGCCCCATAAGCTTGCTCGATGCGTCATAAGAGTAGGGTAGTTGGGTTACAGATAGACATCTGTCCATCATGAATTATTTGTGCGGGGTGGCGCCCCCCGATTGGTGCGTCTATTGATACGTTACTTGAACGTATTGAACCGAGTCCCTTAGTCACGATCTTGGGCTATGTCTGTGCCGTAAGCAGGAGGCTTCGACGCACGCAACCACTAACGAAAAGGATCCCTACACCAGCAGCAGGGCCCTAAGTAAGGAACGGGGCGGAGAGGCAGCGTCCCTTTACTAGATTGCGGGGAGATTTCGCCTGACCATTTATATTTGACAAAGGTTAATTTGTTCGGTATGATGACGATGTTTAATTCCGGCACCGGCCTATCGTCCCAGGCTGCTTTCACACGAAATTCGTGTAAAAGGCACTCTAAATTGGCGCCGAAGTGGAAGGACAACGCTGGAACTAATATGCGTTACGTTTCACCTGAATGGGATTTCTGTTCCCACACTCGAAACTGTGATAAGAAGTCATCACGTGTGATCTCGATAACAGTGTGCCCTGCGGATAGTATGCATCCGAGAAACGAGCATCCGGACTTATATTTCATCTGTCACTAACGGGGCCCCTGAGCACCTGATAGAACATGAGATTGGTAACACGGTAACGGTTAGATACGAAGCGCCGTCTTGTATTCCCGACAACGCCAGACCAGAGGTCGGTAACCTGAAGCGCGTCCCCGCTTCCTAGCACCTGGGCATGGCTCGCGTCGCAGTTTTCCTAGTAAAAAAGGATTCGAAACATGGCACGCCTATCTTCGCCGTTCTAAGATCCGGAGTTCGGGACGTGCGATAGGGGTGCTAAGAATGACTATGGCCTTTCCCAAGTGTACGCCTCTATCCCCTCTTTTGGTTCGACAGTACTACCCTGACATCAGCGAACATCCGGCGCTCCCCTATGACAAGCGAGATCTTTGCATTTCAGGTTAGGCCTTTCGGCTCGCTAAGTGGTACTGAGTTCATGAACGAAGAGGCCTTGATATGACTACTGGTCTCTTGCACCGAAGTTTGCCTCGCGATCTGTTTTACAACTCATTACGAGGTGTTCTTAATCGTTGCCGGCATCACTGGTAGTAGACTAAGCTGAGTAGGGAGCAATTCGGCTGTTTCTGCGATCCCCCCCTGACAATAAACGCTGCCTCTAACCTTTAGAGTGCCCCGCTGCCATATACGCGCTCGAATTTGTTAGCAGCGGGGTTCTATTTAAGCTACGTGGGGTTAACCGAGGGCGTAAGACTGTATCAACGCGGGGGCGCAGTTAAAGCACAACCCCCTCTTCCATTTGCATAGACCGCGCGTAGACGTATCCTGTGCGGGACCCACTCCTAGTCCTCTAGCCCGCGTGTAGATATCAGTCCCGCGTCCAATTGCGAAGACGAACCCTTTCGAGAGGTTCAGAAGTATATGGCTCCTAGCACGAACGACAACAGTACAGAGAATTAGCACGGCAGGACGAACGACTCTATTGAACTGGGCTAGTATCGCGATGGGGCGATACGCTCCGGAGCGCAGTGTCTAGGCGTCTCTGGCAAGAAGATCACTTGTAGTTGTAATCGTGACAAGCAAATACGCCTCTTAAAAATATCGATGTTGTTATGGGGTCACGCACTCAAGGACTAGATCGGCATCGTGCTCGGAATTCATGGCAGGACGTCCACTACACGTAGCCTTTTCTTATTAACCTCAGCCGACTTTGATGGGGTATGGAGCAGTACTGCAAAGTACGAACGGGATCAATCTGCACTGTGAAAGCCGCCCGGCTTTCTGGCGGCTGGAGTGCCATTGCATCATACCGCCTATACAAAGGGCTTTTAGAAATCAATCGGGAGAGACATCGTCGGGGAGAACCAGGGTGGCAGTACCAGTAGGTTAGTGAAAAACTTAGTTATCCCCTGATCCACCAGCCGTCAAGCCGAGTGTAGCCTTGGGTCCAAATGGCTAATTGGATGTTTTACTCATGCGTACGCAGCGGTCGTGGGTGGGTATATGCATGTAAAAATACGTCGCCCTAAGTCTTCATAATGCCAACCAATATTATCCGCCTTAGATCTGAGTTAGCCCTGGCGTACTTCTCATCATCAGTCTTCCTTAAGGGTGCTTTGCGACACGACCTGCGGCGTATTCGTGAGTACGGT
seq00013   GGATTCGAGGAGGATTGCGTATGCACGGGTCGCTGCTTCTTTACATCACTACGCTGCATGTCACCAGCTGTTCTATCCGAGGGTGGGCTAAATACAATTCGCCGCCCCATAAGCTTGCTCGATGCGTCATAAGAGTAGGGTAGTTGGGTTACAGATAGACATCTGTCCATCATGAATTATTTGTGCGGGGTGGCGCCCCCCGATTGGTGCGTCTATCGATACGTTACTTGAACGTATTGAACCGAGTCCCTTAGTCACGATCTTGGGCTATGTCTGTGCCGTAAGCAGGAGGCTTCGACGCACGCAACCACTAACGAAAAGGATCCCTACACCAGCAGCAGGGCCCTAAGTAAGGAACGGGGCGGAGAGGCAGCGTCCCTTTACTAGATTGCGGGGAGATTTCGCCTGACCATTTATATTTGACAAAGGTTAATTTGTTCGGTATGATGACGATGTTTAATTCCGGCACCGGCCTATCGTCCCAGGCTGCTTTCACACGAAATTCGTGTAAAAGGCACTCTAAATTGGCGCCGAAGTGGAAGGACAACGCTGGAACTAATATGCGTTACGTTTCACCTGAATGGGATTTCTGTTCCCACACTCGAAACTGTGATAAGAAGTCATCACGTGTGATCTCGATAACAGTGTGCCCTGCGGATAGTATGCATCCGAGAAACGAGCATCCGGACTTATATTTCATCTGTCACTAACGGGGCCCCTGAGCACCTGATAGAACATGAGATTGGTAACACGGTAACGGTTAGATACGAAGCGCCGTCTTGTATTCCCGACAACGCCAGACCAGAAGTCGGTAACCTGAAGCGCGTCCCCGCTTCCTAGCACCTGGGCATGGCTCGCGTCGCAGTTTTCCTAGTAAAAAAGGATTCGAAACATGGCACGCCTATCTTCGCCGTTCTAAGATCCGGAGTTCGGGACGTGCGATAGGGGTGCTAAGAATGACTATGGCCTTTCCCAAGTGTACGCCTCTATCCCCTCTTTTGGTTCGACAGTACTACCCTGACATCAGCGAACATCCGGCGCTCCCCTATGACAAGCGAGATCTTTGCATTTCAGGTTAGGCCTTTCGGCTCGCTAAGTGGTACTGAGTTCATGAACGAAGAGGCCTTGATATGACTACTGGTCTCTTGCACCGAAGTTTGCCTCGCGATCTGTTTTACAACTCATTACGAGGTGTTCTTAATCGTTGCCGGCATCACTGGTAGTAGACTAAGCTGAGTAGGGAGCAATTCGGCTGTTTCTGCGATCCCCCCCTGACAATAAACGCTGCCTCTAACCTTTAGAGTGCCCCGCTGCCATATACGCGCTCGAATTTGTTAGCAGCGGGGTTCTATTTAAGCTACGTGGGGTTAACCGAGGGCGTAAGACTGTATCAACGCGGGGGCGCAGTTAAAGCACAACCCCCTCTTCCATTTGCATAGACCGCGCGTAGACGTATCCTGTGCGGGACCCACTCCTAGTCCTCTAGCCCGCGTGTAGATATCAGTCCCGCGTCCAATTGCGAAGACGAACCCTTTCGAGAGGTTCAGAAGTATATGGCTCCTAGCACGAACGACAACAGTACAGAGAATTAGCACGGCAGGACGAACGACTCTATTGAACTGGGCTAGTATCGCGATGGGGCGATACGCTCCGGAGCGCAGTGTCTAGGCGTCTCTGGCAAGAAGATCACTTGTAGTTGTAATCGTGACAAGCAAATACGCCTCTTAAAAATATCGATGTTGTTATGGGGTCACGCACTCAAGGACTAGATCGGCATCGTGCTCGGAATTCATGGCAGGACGTCCACTACACGTAGCCTTTTCTTATTAACCTCAGCCGACTTTGATGGGGTATGGAGCAGTACTGCAAAGTACGAACGGGATCAATCTGCACTGTGAAAGCCGCCCGGCTTTCTGGCGGCTGGAGTGCCATTGCATCATACCGCCTATACAAAGGGCTTTTAGAAATCAATCGGGAGAGACATCGTCGGGGAGAACCAGGGTGGCAGTACCAGTAGGTTAGTGAAAAACTTAGTTATCCCCTGATCCACCAGCCGTCAAGCCGAGTGTAGCCTTGGGTCCAAATGGCTAACTGGATGTTTTACTCATGCGTACGCAGCGGTCGTGGGTGGGTATATGCATGTAAAAATACGTCGCCCTAAGTCTTCATAATGCCAACCAATATTATCCGCCTTAGATCTGAGTTAGCCCTGGCGTACTTCTCATCATCAGTCTTCCTTAAGGGTGCTTTGCGACACGACCTGCGGCGTATTCGTGAGTACGGT
seq00014   GGATTCGAGGAGGATTGCGTATGCACGGGTCGCTGCTTCTTTACATCACTACGCTGCATGTCACCAGCTGTTCTATCCGAGGGTGGGCTAAATACAATTCGCCGCCCCATAAGCTTGCTCGATGCGTCATAAGAGTAGGGTAGTTGGGTTACAGATAGACATCTGTCCATCATGAATTATTTGTGCGGGGTGGCGCCCCCCGATTGGTGCGTCTATTGATACGTTACTTGAACGTATTGAACCGAGTCCCTTAGTCACGATCTTGGGCTATGTCTGTGCCGTAAGCAGGAGGCTTCGACGCACGCAACCACTAACGAAAAGGATCCCTACACCAGCAGCAGGGCCCTAAGTAAGGAACGGGGCGGAGAGGCAGCGTCCCTTTACTAGATTGCGGGGAGATTTCGCCTGACCATTTATATTTGACAAAGGTTAATTTGTTCGGTATGATGACGATGTTTAATTCCGGCACCGGCCTATCGTCCCAGGCTGCTTTCACACGAAATTCGTGTAAAAGGCACTCTAAATTGGCGCCGAAGTGGAAGGACAACGCTGGAACTAATATGCGTTACGTTTCACCTGAATGGGATTTCTGTTCCCACACTCGAAACTGTGATAAGAAGTCATCACGTGTGATCTCGATAACAGTGTGCCCTGCGGATAGTATGCATCCGAGAAACGAGCATCCGGACTTATATTTCATCTGTCACTAACGGGGCCCCTGAGCACCTGATAGAACATGAGATTGGTAACACGGTAACGGTTAGATACGAAGCGCCGTCTTGTATTCCCGACAACGCCAGACCAGAGGTCGGTAACCTGAAGCGCGTCCCCGCTTCCTAGCACCTGGGCATGGCTCGCGTCGCAGTTTTCCTAGTAAAAAAGGATTCGAAACATGGCACGCCTATCTTCGCCGTTCTAAGATCCGGAGTTCGGGACGTGCGATAGGGGTGCTAAGAATGACTATGGCCTTTCCCAAGTGTACGCCTCTATCCCCTCTTTTGGTTCGACAGTACTACCCTGACATCAGCGAACATCCGGCGCTCCCCTATGACAAGCGAGATCTTTGCATTTCAGGTTAGGCCTTTCGGCTCGCTAAGTGGTACTGAGTTCATGAACGAAGAGGCCTTGATATGACTACTGGTCTCTTGCACCGAAGTTTGCCTCGCGATCTGTTTTACAACTCATTACGAGGTGTTCTTAATCGTTGCCGGCATCACTGGTAGTAGACTAAGCTGAGTAGGGAGCAATTCGGCTGTTTCTGCGATCCCCCCCTGACAATAAACGCTGCCTCTAACCTTTAGAGTGCCCCGCTGCCATATACGCGCTCGAATTTGTTAGCAGCGGGGTTCTATTTAAGCTACGTGGGGTTAACCGAGGGCGTAAGACTGTATCAACGCGGGGGCGCAGTTAAAGCACAACCCCCTCTTCCATTTGCATAGACCGCGCGTAGACGTATCCTGTGCGGGACCCACTCCTAGTCCTCTAGCCCGCGTGTAGATATCAGTCCCGCGTCCAATTGCGAAGACGAACCCTTTCGAGAGGTTCAGAAGTATATGGCTCCTAGCACGAACGACAACAGTACAGAGAATTAGCACGGCAGGACGAACGACTCTATTGAACTGGGCTAGTATCGCGATGGGGCGATACGCTCCGGAGCGCAGTGTCTAGGCGTCTCTGGCAAGAAGATCACTTGTAGTTGTAATCGTGACAAGCAAATACGCCTCTTAAAAATATCGATGTTGTTATGGGGTCACGCACTCAAGGACTAGATCGGCATCGTGCTCGGAATTCATGGCAGGACGTCCACTACACGTAGCCTTTTCTTATTAACCTCAGCCGACTTTGATGGGGTATGGAGCAGTACTGCAAAGTACGAACGGGATCAATCTGCACTGTGAAAGCCGCCCGGCTTTCTGGCGGCTGGAGTGCCATTGCATCATACCGCCTATACAAAGGGCTTTTAGAAATCAATCGGGAGAGACATCGTCGGGGAGAACCAGGGTGGCAGTACCAGTAGGTTAGTGAAAAACTTAGTTATCCCCTGATCCACCAGCCGTCAAGCCGAGTGTAGCCTTGGGTCCAAATGGCTAACTGGATGTTTTACTCATGCGTACGCAGCGGTCGTGGGTGGGTATATGCATGTAAAAATACGTCGCCCTAAGTCTTCATAATGCCAACCAATATTATCCGCCTTAGATCTGAGTTAGCCCTGGCGTACTTCTCATCATCAGTCTTCCTTAAGGGTGCTTTGCGACACGACCTGCGGCGTATTCGTGAGTACGGT
seq00015   GGATTCGAGGAGGATTGCGTATGCACGGGTCGCTGCTTCTTTACATCACTACGCTGCATGTCACCAGCTGTTCTATCCGAGGGTGGGCTAAATACAATTCGCCGCCCCATAAGCTTGCTCGATGCGTCATAAGAGTAGGGTAGTTGGGTTACAGATAGACATCTGTCCATCATGAATTATTTGTGCGGGGTGGCGCCCCCCGATTGGTGCGTCTATTGATACGTTACTTGAACGTATTGAACCGAGTCCCTTAGTCACGATCTTGGGCTATGTCTGTGCCGTAAGCAGGAGGCTTCGACGCACGCAACCACTAACGAAAAGGATCCCTACACCAGCAGCAGGGCCCTAAGTAAGGAACGGGGCGGAGAGGCAGCGTCCCTTTACTAGATTGCGGGGAGATTTCGCCTGACCATTTATATTTGACAAAGGTTAATTTGTTCGGTATGATGACGATGTTTAATTCCGGCACCGGCCTATCGTCCCAGGCTGCTTTCACACGAAATTCGTGTAAAAGGCACTCTAAATTGGCGCCGAAGTGGAAGGACAACGCTGGAACTAATATGCGTTACGTTTCACCTGAATGGGATTTCTGTTCCCACACTCGAAACTGTGATAAGAAGTCATCACGTGTGATCTCGATAACAGTGTGCCCTGCGGATAGTATGCATCCGAGAAACGAGCATCCGGACTTATATTTCATCTGTCACTAACGGGGCCCCTGAGCACCTGATAGAACATGAGATTGGTAACACGGTAACGGTTAGATACGAAGCGCCGTCTTGTATTCCCGACAACGCCAGACCAGAAGTCGGTAACCTGAAGCGCGTCCCCGCTTCCTAGCACCTGGGCATGGCTCGCGTCGCAGTTTTCCTAGTAAAAAAGGATTCGAAACATGGCACGCCTATCTTCGCCGTTCTAAGATCCGGAGTTCGGGACGTGCGATAGGGGTGCTAAGAATGACTATGGCCTTTCCCAAGTGTACGCCTCTATCCCCTCTTTTGGTTCGACAGTACTACCCTGACATCAGCGAACATCCGGCGCTCCCCTATGACAAGCGAGATCTTTGCATTTCAGGTTAGGCCTTTCGGCTCGCTAAGTGGTACTGAGTTCATGAACGAAGAGGCCTTGATATGACTACTGGTCTCTTGCACCGAAGTTTGCCTCGCGATCTGTTTTACAACTCATTACGAGGTGTTCTTAATCGTTGCCGGCATCACTGGTAGTAGACTAAGCTGAGTAGGGAGCAATTCGGCTGTTTCTGCGATCCCCCCCTGACAATAAACGCTGCCTCTAACCTTTAGAGTGCCCCGCTGCCATATACGCGCTCGAATTTGTTAGCAGCGGGGTTCTATTTAAGCTACGTGGGGTTAACCGAGGGCGTAAGACTGTATCAACGCGGGGGCGCAGTTAAAGCACAACCCCCTCTTCCATTTGCATAGACCGCGCGTAGACGTATCCTGTGCGGGACCCACTCCTAGTCCTCTAGCCCGCGTGTAGATATCAGTCCCGCGTCCAATTGCGAAGACGAACCCTTTCGAGAGGTTCAGAAGTATATGGCTCCTAGCACGAACGACAACAGTACAGAGAATTAGCACGGCAGGACGAACGACTCTATTGAACTGGGCTAGTATCGCGATGGGGCGATACGCTCCGGAGCGCAGTGTCTAGGCGTCTCTGGCAAGAAGATCACTTGTAGTTGTAATCGTGACAAGCAAATACGCCTCTTAAAAATATCGATGTTGTTATGGGGTCACGCACTCAAGGACTAGATCGGCATCGTGCTCGGAATTCATGGCAGGACGTCCACTACACGTAGCCTTTTCTTATTAACCTCAGCCGACTTTGATGGGGTATGGAGCAGTACTGCAAAGTACGAACGGGATCAATCTGCACTGTGAAAGCCGCCCGGCTTTCTGGCGGCTGGAGTGCCATTGCATCATACCGCCTATACAAAGGGCTTTTAGAAATCAATCGGGAGAGACATCGTCGGGGAGAACCAGGGTGGCAGTACCAGTAGGTTAGTGAAAAACTTAGTTATCCCCTGATCCACCAGCCGTCAAGCCGAGTGTAGCCTTGGGTCCAAATGGCTAAATGGATGTTTTACTCATGCGTACGCAGCGGTCGTGGGTGGGTATATGCATGTAAAAATACGTCGCCCTAAGTCTTCATAATGCCAACCAATATTATCCGCCTTAGATCTGAGTTAGCCCTGGCGTACTTCTCATCATCAGTCTTCCTTAAGGGTGCTTTGCGACACGACCTGCGGCGTATTCGTGAGTACGGT
seq00016   GGATTCGAGGAGGATTGCGTATGCACGGGTCGCTGCTTCTTTACATCACTACGCTGCATGTCACCAGCTGTTCTATCCGAGGGTGGGCTAAATACAATTCGCCGCCCCATAAGCTTGCTCGATGCGTCATAAGAGTAGGGTAGTTGGGTTACAGATAGACATCTGTCCATCATGAATTATTTGTGCGGGGTGGCGCCCCCCGATTGGTGCGTCTATTGATACGTTACTTGAACGTATTGAACCGAGTCCCTTAGTCACGATCTTGGGCTATGTCTGTGCCGTAAGCAGGAGGCTTCGACGCACGCAACCACTAACGAAAAGGATCCCTACACCAGCAGCAGGGCCCTAAGTAAGGAACGGGGCGGAGAGGCAGCGTCCCTTTACTAGATTGCGGGGAGATTTCGCCTGACCATTTATATTTGACAAAGGTTAATTTGTTCGGTATGATGACGATGTTTAATTCCGGCACCGGCCTATCGTCCCAGGCTGCTTTCACACGAAATTCGTGTAAAAGGCACTCTAAATTGGCGCCGAAGTGGAAGGACAACGCTGGAACTAATATGCGTTACGTTTCACCTGAATGGGATTTCTGTTCCCACACTCGAAACTGTGATAAGAAGTCATCACGTGTGATCTCGATAACAGTGTGCCCTGCGGATAGTATGCATCCGAGAAACGAGCATCCGGACTTATATTTCATCTGTCACTAACGGGGCCCCTGAGCACCTGATAGAACATGAGATTGGTAACACGGTAACGGTTAGATACGAAGCGCCGTCTTGTATTCCCGACAACGCCAGACCAGAAGTCGGTAACCTGAAGCGCGTCCCCGCTTCCTAGCACCTGGGCATGGCTCGCGTCGCAGTTTTCCTAGTAAAAAAGGATTCGAAACATGGCACGCCTATCTTCGCCGTTCTAAGATCCGGAGTTCGGGACGTGCGATAGGGGTGCTAAGAATGACTATGGCCTTTCCCAAGTGTACGCCTCTATCCCCTCTTTTGGTTCGACAGTACTACCCTGACATCAGCGAACATCCGGCGCTCCCCTATGACAAGCGAGATCTTTGCATTTCAGGTTAGGCCTTTCGGCTCGCTAAGTGGTACTGAGTTCATGAACGAAGAGGCCTTGATATGACTACTGGTCTCTTGCACCGAAGTTTGCCTCGCGATCTGTTTTACAACTCATTACGAGGTGTTCTTAATCGTTGCCGGCATCACTGGTAGTAGACTAAGCTGAGTAGGGAGCAATTCGGCTGTTTCTGCGATCCCCCCCTGACAATAAACGCTGCCTCTAACCTTTAGAGTGCCCCGCTGCCATATACGCGCTCGAATTTGTTAGCAGCGGGGTTCTATTTAAGCTACGTGGGGTTAACCGAGGGCGTAAGACTGTATCAACGCGGGGGCGCAGTTAAAGCACAACCCCCTCTTCCATTTGCATAGACCGCGCGTAGACGTATCCTGTGCGGGACCCACTCCTAGTCCTCTAGCCCGCGTGTAGATATCAGTCCCGCGTCCAGTTGCGAAGACGAACCCTTTCGAGAGGTTCAGAAGTATATGGCTCCTAGCACGAACGACAACAGTACAGAGAATTAGCACGGCAGGACGAACGACTCTATTGAACTGGGCTAGTATCGCGATGGGGCGATACGCTCCGGAGCGCAGTGTCTAGGCGTCTCTGGCAAGAAGATCACTTGTAGTTGTAATCGTGACAAGCAAATACGCCTCTTAAAAATATCGATGTTGTTATGGGGTCACGCACTCAAGGACTAGATCGGCATCGTGCTCGGAATTCATGGCAGGACGTCCACTACACGTAGCCTTTTCTTATTAACCTCAGCCGACTTTGATGGGGTATGGAGCAGTACTGCAAAGTACGAACGGGATCAATCTGCACTGTGAAAGCCGCCCGGCTTTCTGGCGGCTGGAGTGCCATTGCATCATACCGCCTATACAAAGGGCTTTTAGAAATCAATCGGGAGAGACATCGTCGGGGAGAACCAGGGTGGCAGTACCAGTAGGTTAGTGAAAAACTTAGTTATCCCCTGATCCACCAGCCGTCAAGCCGAGTGTAGCCTTGGGTCCAAATGGCTAACTGGATGTTTTACTCATGCGTACGCAGCGGTCGTGGGTGGGTATATGCATGTAAAAATACGTCGCCCTAAGTCTTCATAATGCCAACCAATATTATCCGCCTTAGATCTGAGTTAGCCCTGGCGTACTTCTCATCATCAGTCTTCCTTAAGGGTGCTTTGCGACACGACCTGCGGCGTATTCGTGAGTACGGT
seq00017   GGATTCGAGGAGGATTGCGTATGCACGGGTCGCTGCTTCTTTACATCACTACGCTGCATGTCACCAGCTGTTCTATCCGAGGGTGGGCTAAATACAATTCGCCGCCCCATAAGCTTGCTCGATGCGTCATAAGAGTAGGGTAGTTGGGTTACAGATAGACATCTGTCCATCATGAATTATTTGTGCGGGGTGGCGCCCCCCGATTGGTGCGTCTATTGATACGTTACTTGAACGTATTGAACCGAGTCCCTTAGTCACGATCTTGGGCTATGTCTGTGCCGTAAGCAGGAGGCTTCGACGCACGCAACCACTAACGAAAAGGATCCCTACACCAGCAGCAGGGCCCTAAGTAAGGAACGGGGCGGAGAGGCAGCGTCCCTTTACTAGATTGCGGGGAGATTTCGCCTGACCATTTATATTTGACAAAGGTTAATTTGTTCGGTATGATGACGATGTTTAATTCCGGCACCGGCCTATCGTCCCAGGCTGCTTTCACACGAAATTCGTGTAAAAGGCACTCTAAATTGGCGCCGAAGTGGAAGGACAACGCTGGAACTAATATGCGTTACGTTTCACCTGAATGGGATTTCTGTTCCCACACTCGAAACTGTGATAAGAAGTCATCACGTGTGATCTCGATAACAGTGTGCCCTGCGGATAGTATGCATCCGAGAAACGAGCATCCGGACTTATATTTCATCTGTCACTAACGGGGCCCCTGAGCACCTGATAGAACATGAGATTGGTAACACGGTAACGGTTAGATACGAAGCGCCGTCTTGTATTCCCGACAACGCCAGACCAGAGGTCGGTAACCTGAAGCGCGTCCCCGCTTCCTAGCACCTGGGCATGGCTCGCGTCGCAGTTTTCCTAGTAAAAAAGGATTCGAAACATGGCACGCCTATCTTCGCCGTTCTAAGATCCGGAGTTCGGGACGTGCGATAGGGGTGCTAAGAATGACTATGGCCTTTCCCAAGTGTACGCCTCTATCCCCTCTTTTGGTTCGACAGTACTACCCTGACATCAGCGAACATCCGGCGCTCCCCTATGACAAGCGAGATCTTTGCATTTCAGGTTAGGCCTTTCGGCTCGCTAAGTGGTACTGAGTTCATGAACGAAGAGGCCTTGATATGACTACTGGTCTCTTGCACCGAAGTTTGCCTCGCGATCTGTTTTACAACTCATTACGAGGTGTTCTTAATCGTTGCCGGCATCACTGGTAGTAGACTAAGCTGAGTAGGGAGCAATTCGGCTGTTTCTGCGATCCCCCCCTGACAATAAACGCTGCCTCTAACCTTTAGAGTGCCCCGCTGCCATATACGCGCTCGAATTTGTTAGCAGCGGGGTTCTATTTAAGCTACGTGGGGTTAACCGAGGGCGTAAGACTGTATCAACGCGGGGGCGCAGTTAAAGCACAACCCCCTCTTCCATTTGCATAGACCGCGCGTAGACGTATCCTGTGCGGGACCCACTCCTAGTCCTCTAGCCCGCGTGTAGATATCAGTCCCGCGTCCAATTGCGAAGACGAACCCTTTCGAGAGGTTCAGAAGTATATGGCTCCTAGCACGAACGACAACAGTACAGAGAATTAGCACGGCAGGACGAACGACTCTATTGAACTGGGCTAGTATCGCGATGGGGCGATACGCTCCGGAGCGCAGTGTCTAGGCGTCTCTGGCAAGAAGATCACTTGTAGTTGTAATCGTGACAAGCAAATACGCCTCTTAAAAATATCGATGTTGTTATGGGGTCACGCACTCAAGGACTAGATCGGCATCGTGCTCGGAATTCATGGCAGGACGTCCACTACACGTAGCCTTTTCTTATTAACCTCAGCCGACTTTGATGGGGTATGGAGCAGTACTGCAAAGTACGAACGGGATCAATCTGCACTGTGAAAGCCGCCCGGCTTTCTGGCGGCTGGAGTGCCATTGCATCATACCGCCTATACAAAGGGCTTTTAGAAATCAATCGGGAGAGACATCGTCGGGGAGAACCAGGGTGGCAGTACCAGTAGGTTAGTGAAAAACTTAGTTATCCCCTGATCCACCAGCCGTCAAGCCGAGTGTAGCCTTGGGTCCAAATGGCTAACTGGATGTTTTACTCATGCGTACGCAGCGGTCGTGGGTGGGTATATGCATGTAAAAATACGTCGCCCTAAGTCTTCATAATGCCAACCAATATTATCCGCCTTAGATCTGAGTTAGCCCTGGCGTACTTCTCATCATCAGTCTTCCTTAAGGGTGCTTTGCGACACGACCTGCGGCGTATTCGTGAGTACGGT
seq00018   GGATTCGAGGAGGATTGCGTATGCACGGGTCGCTGCTTCTTTACATCACTACGCTGCATGTCACCAGCTGTTCTATCCGAGGGTGGGCTAAATACAATTCGCCGCCCCATAAGCTTGCTCGATGCGTCATAAGAGTAGGGTAGTTGGGTTACAGATAGACATCTGTCCATCATGAATTATTTGTGCGGGGTGGCGCCCCCCGATTGGTGCGTCTATTGATACGTTACTTGAACGTATTGAACCGAGTCCCTTAGTCACGATCTTGGGCTATGTCTGTGCCGTAAGCAGGAGGCTTCGACGCACGCAACCACTAACGAAAAGGATCCCTACACCAGCAGCAGGGCCCTAAGTAAGGAACGGGGCGGAGAGGCAGCGTCCCTTTACTAGATTGCGGGGAGATTTCGCCTGACCATTTATATTTGACAAAGGTTAATTTGTTCGGTATGATGACGATGTTTAATTCCGGCACCGGCCTATCGTCCCAGGCTGCTTTCACACGAAATTCGTGTAAAAGGCACTCTAAATTGGCGCCGAAGTGGAAGGACAACGCTGGAACTAATATGCGTTACGTTTCACCTGAATGGGATTTCTGTTCCCACACTCGAAACTGTGATAAGAAGTCATCACGTGTGATCTCGATAACAGTGTGCCCTGCGGATAGTATGCATCCGAGAAACGAGCATCCGGACTTATATTTCATCTGTCACTAACGGGGCCCCTGAGCACCTGATAGAACATGAGATTGGTAACACGGTAACGGTTAGATACGAAGCGCCGTCTTGTATTCCCGACAACGCCAGACCAGAGGTCGGTAACCTGAAGCGCGTCCCCGCTTCCTAGCACCTGGGCATGGCTCGCGTCGCAGTTTTCCTAGTAAAAAAGGATTCGAAACATGGCACGCCTATCTTCGCCGTTCTAAGATCCGGAGTTCGGGACGTGCGATAGGGGTGCTAAGAATGACTATGGCCTTTCCCAAGTGTACGCCTCTATCCCCTCTTTTGGTTCGACAGTACTACCCTGACATCAGCGAACATCCGGCGCTCCCCTATGACAAGCGAGATCTTTGCATTTCAGGTTAGGCCTTTCGGCTCGCTAAGTGGTACTGAGTTCATGAACGAAGAGGCCTTGATATGACTACTGGTCTCTTGCACCGAAGTTTGCCTCGCGATCTGTTTTACAACTCATTACGAGGTGTTCTTAATCGTTGCCGGCATCACTGGTAGTAGACTAAGCTGAGTAGGGAGCAATTCGGCTGTTTCTGCGATCCCCCCCTGACAATAAACGCTGCCTCTAACCTTTAGAGTGCCCCGCTGCCATATACGCGCTCGAATTTGTTAGCAGCGGGGTTCTATTTAAGCTACGTGGGGTTAACCGAGGGCGTAAGACTGTATCAACGCGGGGGCGCAGTTAAAGCACAACCCCCTCTTCCATTTGCATAGACCGCGCGTAGACGTATCCTGTGCGGGACCCACTCCTAGTCCTCTAGCCCGCGTGTAGATATCAGTCCCGCGTCCAATTGCGAAGACGAACCCTTTCGAGAGGTTCAGAAGTATATGGCTCCTAGCACGAACGACAACAGTACAGAGAATTAGCACGGCAGGACGAACGACTCTATTGAACTGGGCTAGTATCGCGATGGGGCGATACGCTCCGGAGCGCAGTGTCTAGGCGTCTCTGGCAAGAAGATCACTTGTAGTTGTAATCGTGACAAGCAAATACGCCTCTTAAAAATATCGATGTTGTTATGGGGTCACGCACTCAAGGACTAGATCGGCATCGTGCTCGGAATTCATGGCAGGACGTCCACTACACGTAGCCTTTTCTTATTAACCTCAGCCGACTTTGATGGGGTATGGAGCAGTACTGCAAAGTACGAACGGGATCAATCTGCACTGTGAAAGCCGCCCGGCTTTCTGGCGGCTGGAGTGCCATTGCATCATACCGCCTATACAAAGGGCTTTTAGAAATCAATCGGGAGAGACATCGTCGGGGAGAACCAGGGTGGCAGTACCAGTAGGTTAGTGAAAAACTTAGTTATCCCCTGATCCACCAGCCGTCAAGCCGAGTGTAGCCTTGGGTCCAAATGGCTAACTGGATGTTTTACTCATGCGTACGCAGCGGTCGTGGGTGGGTATATGCATGTAAAAATACGTCGCCCTAAGTCTTCATAATGCCAACCAATATTATCCGCCTTAGATCTGAGTTAGCCCTGGCGTACTTCTCATCATCAGTCTTCCTTAAGGGTGCTTTGCGACACGACCTGCGGCGTATTCGTGAGTACGGT
seq00019   GGATTCGAGGAGGATTGCGTATGCACGGGTCGCTGCTTCTTTACATCACTACGCTGCATGTCACCAGCTGTTCTATCCGAGGGTGGGCTAAATACAATTCGCCGCCCCATAAGCTTGCTCGATGCGTCATAAGAGTAGGGTAGTTGGGTTACAGATAGACATCTGTCCATCATGAATTATTTGTGCGGGGTGGCGCCCCCCGATTGGTGCGTCTATTGATACGTTACTTGAACGTATTGAACCGAGTCCCTTAGTCACGATCTTGGGCTATGTCTGTGCCGTAAGCAGGAGGCTTCGACGCACGCAACCACTAACGAAAAGGATCCCTACACCAGCAGCAGGGCCCTAAGTAAGGAACGGGGCGGAGAGGCAGCGTCCCTTTACTAGATTGCGGGGAGATTTCGCCTGACCATTTATATTTGACAAAGGTTAATTTGTTCGGTATGATGACGATGTTTAATTCCGGCACCGGCCTATCGTCCCAGGCTGCTTTCACACGAAATTCGTGTAAAAGGCACTCTAAATTGGCGCCGAAGTGGAAGGACAACGCTGGAACTAATATGCGTTACGTTTCACCTGAATGGGATTTCTGTTCCCACACTCGAAACTGTGATAAGAAGTCATCACGTGTGATCTCGATAACAGTGTGCCCTGCGGATAGTATGCATCCGAGAAACGAGCATCCGGACTTATATTTCATCTGTCACTAACGGGGCCCCTGAGCACCTGATAGAACATGAGATTGGTAACACGGTAACGGTTAGATACGAAGCGCCGTCTTGTATTCCCGACAACGCCAGACCAGAAGTCGGTAACCTGAAGCGCGTCCCCGCTTCCTAGCACCTGGGCATGGCTCGCGTCGCAGTTTTCCTAGTAAAAAAGGATTCGAAACATGGCACGCCTATCTTCGCCGTTCTAAGATCCGGAGTTCGGGACGTGCGATAGGGGTGCTAAGAATGACTATGGCCTTTCCCAAGTGTACGCCTCTATCCCCTCTTTTGGTTCGACAGTACTACCCTGACATCAGCGAACATCCGGCGCTCCCCTATGACAAGCGAGATCTTTGCATTTCAGGTTAGGCCTTTCGGCTCGCTAAGTGGTACTGAGTTCATGAACGAAGAGGCCTTGATATGACTACTGGTCTCTTGCACCGAAGTTTGCCTCGCGATCTGTTTTACAACTCATTACGAGGTGTTCTTAATCGTTGCCGGCATCACTGGTAGTAGACTAAGCTGAGTAGGGAGCAATTCGGCTGTTTCTGCGATCCCCCCCTGACAATAAACGCTGCCTCTAACCTTTAGAGTGCCCCGCTGCCATATACGCGCTCGAATTTGTTAGCAGCGGGGTTCTATTTAAGCTACGTGGGGTTAACCGAGGGCGTAAGACTGTATCAACGCGGGGGCGCAGTTAAAGCACAACCCCCTCTTCCATTTGCATAGACCGCGCGTAGACGTATCCTGTGCGGGACCCACTCCTAGTCCTCTAGCCCGCGTGTAGATATCAGTCCCGCGTCCAATTGCGAAGACGAACCCTTTCGAGAGGTTCAGAAGTATATGGCTCCTAGCACGAACGACAACAGTACAGAGAATTAGCACGGCAGGACGAACGACTCTATTGAACTGGGCTAGTATCGCGATGGGGCGATACGCTCCGGAGCGCAGTGTCTAGGCGTCTCTGGCAAGAAGATCACTTGTAGTTGTAATCGTGACAAGCAAATACGCCTCTTAAAAATATCGATGTTGTTATGGGGTCACGCACTCAAGGACTAGATCGGCATCGTGCTCGGAATTCATGGCAGGACGTCCACTACACGTAGCCTTTTCTTATTAACCTCAGCCGACTTTGATGGGGTATGGAGCAGTACTGCAAAGTACGAACGGGATCAATCTGCACTGTGAAAGCCGCCCGGCTTTCTGGCGGCTGGAGTGCCATTGCATCATACCGCCTATACAAAGGGCTTTTAGAAATCAATCGGGAGAGACATCGTCGGGGAGAACCAGGGTGGCAGTACCAGTAGGTTAGTGAAAAACTTAGTTATCCCCTGATCCACCAGCCGTCAAGCCGAGTGTAGCCTTGGGTCCAAATGGCTAAATGGATGTTTTACTCATGCGTACGCAGCGGTCGTGGGTGGGTATATGCATGTAAAAATACGTCGCCCTAAGTCTTCATAATGCCAACCAATATTATCCGCCTTAGATCTGAGTTAGCCCTGGCGTACTTCTCATCATCAGTCTTCCTTAAGGGTGCTTTGCGACACGACCTGCGGCGTATTCGTGAGTACGGT
seq00020   GGATTCGAGGAGGATTGCGTATGCACGGGTCGCTGCTTCTTTACATCACTACGCTGCATGTCACCAGCTGTTCTATCCGAGGGTGGGCTAAATACAATTCGCCGCCCCATAAGCTTGCTCGATGCGTCATAAGAGTAGGGTAGTTGGGTTACAGATAGACATCTGTCCATCATGAATTATTTGTGCGGGGTGGCGCCCCCCGATTGGTGCGTCTATTGATACGTTACTTGAACGTATTGAACCGAGTCCCTTAGTCACGATCTTGGGCTATGTCTGTGCCGTAAGCAGGAGGCTTCGACGCACGCAACCACTAACGAAAAGGATCCCTACACCAGCAGCAGGGCCCTAAGTAAGGAACGGGGCGGAGAGGCAGCGTCCCTTTACTAGATTGCGGGGAGATTTCGCCTGACCATTTATATTTGACAAAGGTTAATTTGTTCGGTATGATGACGATGTTTAATTCCGGCACCGGCCTATCGTCCCAGGCTGCTTTCACACGAAATTCGTGTAAAAGGCACTCTAAATTGGCGCCGAAGTGGAAGGACAACGCTGGAACTAATATGCGTTACGTTTCACCTGAATGGGATTTCTGTTCCCACACTCGAAACTGTGATAAGAAGTCATCACGTGTGATCTCGATAACAGTGTGCCCTGCGGATAGTATGCATCCGAGAAACGAGCATCCGGACTTATATTTCATCTGTCACTAACGGGGCCCCTGAGCACCTGATAGAACATGAGATTGGTAACACGGTAACGGTTAGATACGAAGCGCCGTCTTGTATTCCCGACAACGCCAGACCAGAAGTCGGTAACCTGAAGCGCGTCCCCGCTTCCTAGCACCTGGGCATGGCTCGCGTCGCAGTTTTCCTAGTAAAAAAGGATTCGAAACATGGCACGCCTATCTTCGCCGTTCTAAGATCCGGAGTTCGGGACGTGCGATAGGGGTGCTAAGAATGACTATGGCCTTTCCCAAGTGTACGCCTCTATCCCCTCTTTTGGTTCGACAGTACTACCCTGACATCAGCGAACATCCGGCGCTCCCCTATGACAAGCGAGATCTTTGCATTTCAGGTTAGGCCTTTCGGCTCGCTAAGTGGTACTGAGTTCATGAACGAAGAGGCCTTGATATGACTACTGGTCTCTTGCACCGAAGTTTGCCTCGCGATCTGTTTTACAACTCATTACGAGGTGTTCTTAATCGTTGCCGGCATCACTGGTAGTAGACTAAGCTGAGTAGGGAGCAATTCGGCTGTTTCTGCGATCCCCCCCTGACAATAAACGCTGCCTCTAACCTTTAGAGTGCCCCGCTGCCATATACGCGCTCGAATTTGTTAGCAGCGGGGTTCTATTTAAGCTACGTGGGGTTAACCGAGGGCGTAAGACTGTATCAACGCGGGGGCGCAGTTAAAGCACAACCCCCTCTTCCATTTGCATAGACCGCGCGTAGACGTATCCTGTGCGGGACCCACTCCTAGTCCTCTAGCCCGCGTGTAGATATCAGTCCCGCGTCCAATTGCGAAGACGAACCCTTTCGAGAGGTTCAGAAGTATATGGCTCCTAGCACGAACGACAACAGTACAGAGAATTAGCACGGCAGGACGAACGACTCTATTGAACTGGGCTAGTATCGCGATGGGGCGATACGCTCCGGAGCGCAGTGTCTAGGCGTCTCTGGCAAGAAGATCACTTGTAGTTGTAATCGTGACAAGCAAATACGCCTCTTAAAAATATCGATGTTGTTATGGGGTCACGCACTCAAGGACTAGATCGGCATCGTGCTCGGAATTCATGGCAGGACGTCCACTACACGTAGCCTTTTCTTATTAACCTCAGCCGACTTTGATGGGGTATGGAGCAGTACTGCAAAGTACGAACGGGATCAATCTGCACTGTGAAAGCCGCCCGGCTTTCTGGCGGCTGGAGTGCCATTGCATCATACCGCCTATACAAAGGGCTTTTAGAAATCAATCGGGAGAGACATCGTCGGGGAGAACCAGGGTGGCAGTACCAGTAGGTTAGTGAAAAACTTAGTTATCCCCTGATCCACCAGCCGTCAAGCCGAGTGTAGCCTTGGGTCCAAATGGCTAAATGGATGTTTTACTCATGCGTACGCAGCGGTCGTGGGTGGGTATATGCATGTAAAAATACGTCGCCCTAAGTCTTCATAATGCCAACCAATATTATCCGCCTTAGATCTGAGTTAGCCCTGGCGTACTTCTCATCATCAGTCTTCCTTAAGGGTGCTTTGCGACACGACCTGCGGCGTATTCGTGAGTACGGT
seq00021   GGATTCGAGGAGGATTGCGTATGCACGGGTCGCTGCTTCTTTACATCACTACGCTGCATGTCACCAGCTGTTCTATCCGAGGGTGGGCTAAATACAATTCGCCGCCCCATAAGCTTGCTCGATGCGTCATAAGAGTAGGGTAGTTGGGTTACAGATAGACATCTGTCCATCATGAATTATTTGTGCGGGGTGGCGCCCCCCGATTGGTGCGTCTATTGATACGTTACTTGAACGTATTGAACCGAGTCCCTTAGTCACGATCTTGGGCTATGTCTGTGCCGTAAGCAGGAGGCTTCGACGCACGCAACCACTAACGAAAAGGATCCCTACACCAGCAGCAGGGCCCTAAGTAAGGAACGGGGCGGAGAGGCAGCGTCCCTTTACTAGATTGCGGGGAGATTTCGCCTGACCATTTATATTTGACAAAGGTTAATTTGTTCGGTATGATGACGATGTTTAATTCCGGCACCGGCCTATCGTCCCAGGCTGCTTTCACACGAAATTCGTGTAAAAGGCACTCTAAATTGGCGCCGAAGTGGAAGGACAACGCTGGAACTAATATGCGTTACGTTTCACCTGAATGGGATTTCTGTTCCCACACTCGAAACTGTGATAAGAAGTCATCACGTGTGATCTCGATAACAGTGTGCCCTGCGGATAGTATGCATCCGAGAAACGAGCATCCGGACTTATATTTCATCTGTCACTAACGGGGCCCCTGAGCACCTGATAGAACATGAGATTGGTAACACGGTAACGGTTAGATACGAAGCGCCGTCTTGTATTCCCGACAACGCCAGACCAGAGGTTGGTAACCTGAAGCGCGTCCCCGCTTCCTAGCACCTGGGCATGGCTCGCGTCGCAGTTTTCCTAGTAAAAAAGGATTCGAAACATGGCACGCCTATCTTCGCCGTTCTAAGATCCGGAGTTCGGGACGTGCGATAGGGGTGCTAAGAATGACTATGGCCTTTCCCAAGTGTACGCCTCTATCCCCTCTTTTGGTTCGACAGTACTACCCTGACATCAGCGAACATCCGGCGCTCCCCTATGACAAGCGAGATCTTTGCATTTCAGGTTAGGCCTTTCGGCTCGCTAAGTGGTACTGAGTTCATGAACGAAGAGGCCTTGATATGACTACTGGTCTCTTGCACCGAAGTTTGCCTCGCGATCTGTTTTACAACTCATTACGAGGTGTTCTTAATCGTTGCCGGCATCACTGGTAGTAGACTAAGCTGAGTAGGGAGCAATTCGGCTGTTTCTGCGATCCCCCCCTGACAATAAACGCTGCCTCTAACCTTTAGAGTGCCCCGCTGCCATATACGCGCTCGAATTTGTTAGCAGCGGGGTTCTATTTAAGCTACGTGGGGTTAACCGAGGGCGTAAGACTGTATCAACGCGGGGGCGCAGTTAAAGCACAACCCCCTCTTCCATTTGCATAGACCGCGCGTAGACGTATCCTGTGCGGGACCCACTCCTAGTCCTCTAGCCCGCGTGTAGATATCAGTCCCGCGTCCAATTGCGAAGACGAACCCTTTCGAGAGGTTCAGAAGTATATGGCTCCTAGCACGAACGACAACAGTACAGAGAATTAGCACGGCAGGACGAACGACTCTATTGAACTGGGCTAGTATCGCGATGGGGCGATACGCTCCGGAGCGCAGTGTCTAGGCGTCTCTGGCAAGAAGATCACTTGTAGTTGTAATCGTGACAAGCAAATACGCCTCTTAAAAATATCGATGTTGTTATGGGGTCACGCACTCAAGGACTAGATCGGCATCGTGCTCGGAATTCATGGCAGGACGTCCACTACACGTAGCCTTTTCTTATTAACCTCAGCCGACTTTGATGGGGTATGGAGCAGTACTGCAAAGTACGAACGGGATCAATCTGCACTGTGAAAGCCGCCCGGCTTTCTGGCGGCTGGAGTGCCATTGCATCATACCGCCTATACAAAGGGCTTTTAGAAATCAATCGGGAGAGACATCGTCGGGGAGAACCAGGGTGGCAGTACCAGTAGGTTAGTGAAAAACTTAGTTATCCCCTGATCCACCAGCCGTCAAGCCGAGTGTAGCCTTGGGTCCAAATGGCTAAATGGATGTTTTACTCATGCGTACGCAGCGGTCGTGGGTGGGTATATGCATGTAAAAATACGTCGCCCTAAGTCTTCATAATGCCAACCAATATTATCCGCCTTAGATCTGAGTTAGCCCTGGCGTACTTCTCATCATCAGTCTTCCTTAAGGGTGCTTTGCGACACGACCTGCGGCGTATTCGTGAGTACGGT
seq00022   GGATTCGAGGAGGATTGCGTATGCACGGGTCGCTGCTTCTTTACATCACTACGCTGCATGTCACCAGCTGTTCTATCCGAGGGTGGGCTAAATACAATTCGCCGCCCCATAAGCTTGCTCGATGCGTCATAAGAGTAGGGTAGTTGGGTTACAGATAGACATCTGTCCATCATGAATTATTTGTGCGGGGTGGCGCCCCCCGATTGGTGCGTCTATTGATACGTTACTTGAACGTATTGAACCGAGTCCCTTAGTCACGATCTTGGGCTATGTCTGTGCCGTAAGCAGGAGGCTTCGACGCACGCAACCACTAACGAAAAGGATCCCTACACCAGCAGCAGGGCCCTAAGTAAGGAACGGGGCGGAGAGGCAGCGTCCCTTTACTAGATTGCGGGGAGATTTCGCCTGACCATTTATATTTGACAAAGGTTAATTTGTTCGGTATGATGACGATGTTTAATTCCGGCACCGGCCTATCGTCCCAGGCTGCTTTCACACGAAATTCGTGTAAAAGGCACTCTAAATTGGCGCCGAAGTGGAAGGACAACGCTGGAACTAATATGCGTTACGTTTCACCTGAATGGGATTTCTGTTCCCACACTCGAAACTGTGATAAGAAGTCATCACGTGTGATCTCGATAACAGTGTGCCCTGCGGATAGTATGCATCCGAGAAACGAGCATCCGGACTTATATTTCATCTGTCACTAACGGGGCCCCTGAGCACCTGATAGAACATGAGATTGGTAACACGGTAACGGTTAGATACGAAGCGCCGTCTTGTATTCCCGACAACGCCAGACCAGAAGTCGGTAACCTGAAGCGCGTCCCCGCTTCCTAGCACCTGGGCATGGCTCGCGTCGCAGTTTTCCTAGTAAAAAAGGATTCGAAACATGGCACGCCTATCTTCGCCGTTCTAAGATCCGGAGTTCGGGACGTGCGATAGGGGTGCTAAGAATGACTATGGCCTTTCCCAAGTGTACGCCTCTATCCCCTCTTTTGGTTCGACAGTACTACCCTGACATCAGCGAACATCCGGCGCTCCCCTATGACAAGCGAGATCTTTGCATTTCAGGTTAGGCCTTTCGGCTCGCTAAGTGGTACTGAGTTCATGAACGAAGAGGCCTTGATATGACTACTGGTCTCTTGCACCGAAGTTTGCCTCGCGATCTGTTTTACAACTCATTACGAGGTGTTCTTAATCGTTGCCGGCATCACTGGTAGTAGACTAAGCTGAGTAGGGAGCAATTCGGCTGTTTCTGCGATCCCCCCCTGACAATAAACGCTGCCTCTAACCTTTAGAGTGCCCCGCTGCCATATACGCGCTCGAATTTGTTAGCAGCGGGGTTCTATTTAAGCTACGTGGGGTTAACCGAGGGCGTAAGACTGTATCAACGCGGGGGCGCAGTTAAAGCACAACCCCCTCTTCCATTTGCATAGACCGCGCGTAGACGTATCCTGTGCGGGACCCACTCCTAGTCCTCTAGCCCGCGTGTAGATATCAGTCCCGCGTCCAATTGCGAAGACGAACCCTTTCGAGAGGTTCAGAAGTATATGGCTCCTAGCACGAACGACAACAGTACAGAGAATTAGCACGGCAGGACGAACGACTCTATTGAACTGGGCTAGTATCGCGATGGGGCGATACGCTCCGGAGCGCAGTGTCTAGGCGTCTCTGGCAAGAAGATCACTTGTAGTTGTAATCGTGACAAGCAAATACGCCTCTTAAAAATATCGATGTTGTTATGGGGTCACGCACTCAAGGACTAGATCGGCATCGTGCTCGGAATTCATGGCAGGACGTCCACTACACGTAGCCTTTTCTTATTAACCTCAGCCGACTTTGATGGGGTATGGAGCAGTACTGCAAAGTACGAACGGGATCAATCTGCACTGTGAAAGCCGCCCGGCTTTCTGGCGGCTGGAGTGCCATTGCATCATACCGCCTATACAAAGGGCTTTTAGAAATCAATCGGGAGAGACATCGTCGGGGAGAACCAGGGTGGCAGTACCAGTAGGTTAGTGAAAAACTTAGTTATCCCCTGATCCACCAGCCGTCAAGCCGAGTGTAGCCTTGGGTCCAAATGGCTAAATGGATGTTTTACTCATGCGTACGCAGCGGTCGTGGGTGGGTATATGCATGTAAAAATACGTCGCCCTAAGTCTTCATAATGCCAACCAATATTATCCGCCTTAGATCTGAGTTAGCCCTGGCGTACTTCTCATCATCAGTCTTCCTTAAGGGTGCTTTGCGACACGACCTGCGGCGTATTCGTGAGTACGGT
seq00023   GGATTCGAGGAGGATTGCGTATGCACGGGTCGCTGCTTCTTTACATCACTACGCTGCATGTCACCAGCTGTTCTATCCGAGGGTGGGCTAAATACAATTCGCCGCCCCATAAGCTTGCTCGATGCGTCATAAGAGTAGGGTAGTTGGGTTACAGATAGACATCTGTCCATCATGAATTATTTGTGCGGGGTGGCGCCCCCCGATTGGTGCGTCTATCGATACGTTACTTGAACGTATTGAACCGAGTCCCTTAGTCACGATCTTGGGCTATGTCTGTGCCGTAAGCAGGAGGCTTCGACGCACGCAACCACTAACGAAAAGGATCCCTACACCAGCAGCAGGGCCCTAAGTAAGGAACGGGGCGGAGAGGCAGCGTCCCTTTACTAGATTGCGGGGAGATTTCGCCTGACCATTTATATTTGACAAAGGTTAATTTGTTCGGTATGATGACGATGTTTAATTCCGGCACCGGCCTATCGTCCCAGGCTGCTTTCACACGAAATTCGTGTAAAAGGCACTCTAAATTGGCGCCGAAGTGGAAGGACAACGCTGGAACTAATATGCGTTACGTTTCACCTGAATGGGATTTCTGTTCCCACACTCGAAACTGTGATAAGAAGTCATCACGTGTGATCTCGATAACAGTGTGCCCTGCGGATAGTATGCATCCGAGAAACGAGCATCCGGACTTATATTTCATCTGTCACTAACGGGGCCCCTGAGCACCTGATAGAACATGAGATTGGTAACACGGTAACGGTTAGATACGAAGCGCCGTCTTGTATTCCCGACAACGCCAGACCAGAAGTCGGTAACCTGAAGCGCGTCCCCGCTTCCTAGCACCTGGGCATGGCTCGCGTCGCAGTTTTCCTAGTAAAAAAGGATTCGAAACATGGCACGCCTATCTTCGCCGTTCTAAGATCCGGAGTTCGGGACGTGCGATAGGGGTGCTAAGAATGACTATGGCCTTTCCCAAGTGTACGCCTCTATCCCCTCTTTTGGTTCGACAGTACTACCCTGACATCAGCGAACATCCGGCGCTCCCCTATGACAAGCGAGATCTTTGCATTTCAGGTTAGGCCTTTCGGCTCGCTAAGTGGTACTGAGTTCATGAACGAAGAGGCCTTGATATGACTACTGGTCTCTTGCACCGAAGTTTGCCTCGCGATCTGTTTTACAACTCATTACGAGGTGTTCTTAATCGTTGCCGGCATCACTGGTAGTAGACTAAGCTGAGTAGGGAGCAATTCGGCTGTTTCTGCGATCCCCCCCTGACAATAAACGCTGCCTCTAACCTTTAGAGTGCCCCGCTGCCATATACGCGCTCGAATTTGTTAGCAGCGGGGTTCTATTTAAGCTACGTGGGGTTAACCGAGGGCGTAAGACTGTATCAACGCGGGGGCGCAGTTAAAGCACAACCCCCTCTTCCATTTGCATAGACCGCGCGTAGACGTATCCTGTGCGGGACCCACTCCTAGTCCTCTAGCCCGCGTGTAGATATCAGTCCCGCGTCCAATTGCGAAGACGAACCCTTTCGAGAGGTTCAGAAGTATATGGCTCCTAGCACGAACGACAACAGTACAGAGAATTAGCACGGCAGGACGAACGACTCTATTGAACTGGGCTAGTATCGCGATGGGGCGATACGCTCCGGAGCGCAGTGTCTAGGCGTCTCTGGCAAGAAGATCACTTGTAGTTGTAATCGTGACAAGCAAATACGCCTCTTAAAAATATCGATGTTGTTATGGGGTCACGCACTCAAGGACTAGATCGGCATCGTGCTCGGAATTCATGGCAGGACGTCCACTACACGTAGCCTTTTCTTATTAACCTCAGCCGACTTTGATGGGGTATGGAGCAGTACTGCAAAGTACGAACGGGATCAATCTGCACTGTGAAAGCCGCCCGGCTTTCTGGCGGCTGGAGTGCCATTGCATCATACCGCCTATACAAAGGGCTTTTAGAAATCAATCGGGAGAGACATCGTCGGGGAGAACCAGGGTGGCAGTACCAGTAGGTTAGTGAAAAACTTAGTTATCCCCTGATCCACCAGCCGTCAAGCCGAGTGTAGCCTTGGGTCCAAATGGCTAACTGGATGTTTTACTCATGCGTACGCAGCGGTCGTGGGTGGGTATATGCATGTAAAAATACGTCGCCCTAAGTCTTCATAATGCCAACCAATATTATCCGCCTTAGATCTGAGTTAGCCCTGGCGTACTTCTCATCATCAGTCTTCCTTAAGGGTGCTTTGCGACACGACCTGCGGCGTATTCGTGAGTACGGT
seq00024   GGATTCGAGGAGGATTGCGTATGCACGGGTCGCTGCTTCTTTACATCACTACGCTGCATGTCACCAGCTGTTCTATCCGAGGGTGGGCTAAATACAATTCGCCGCCCCATAAGCTTGCTCGATGCGTCATAAGAGTAGGGTAGTTGGGTTACAGATAGACATCTGTCCATCATGAATTATTTGTGCGGGGTGGCGCCCCCCGATTGGTGCGTCTATTGATACGTTACTTGAACGTATTGAACCGAGTCCCTTAGTCACGATCTTGGGCTATGTCTGTGCCGTAAGCAGGAGGCTTCGACGCACGCAACCACTAACGAAAAGGATCCCTACACCAGCAGCAGGGCCCTAAGTAAGGAACGGGGCGGAGAGGCAGCGTCCCTTTACTAGATTGCGGGGAGATTTCGCCTGACCATTTATATTTGACAAAGGTTAATTTGTTCGGTATGATGACGATGTTTAATTCCGGCACCGGCCTATCGTCCCAGGCTGCTTTCACACGAAATTCGTGTAAAAGGCACTCTAAATTGGCGCCGAAGTGGAAGGACAACGCTGGAACTAATATGCGTTACGTTTCACCTGAATGGGATTTCTGTTCCCACACTCGAAACTGTGATAAGAAGTCATCACGTGTGATCTCGATAACAGTGTGCCCTGCGGATAGTATGCATCCGAGAAACGAGCATCCGGACTTATATTTCATCTGTCACTAACGGGGCCCCTGAGCACCTGATAGAACATGAGATTGGTAACACGGTAACGGTTAGATACGAAGCGCCGTCTTGTATTCCCGACAACGCCAGACCAGAAGTCGGTAACCTGAAGCGCGTCCCCGCTTCCTAGCACCTGGGCATGGCTCGCGTCGCAGTTTTCCTAGTAAAAAAGGATTCGAAACATGGCACGCCTATCTTCGCCGTTCTAAGATCCGGAGTTCGGGACGTGCGATAGGGGTGCTAAGAATGACTATGGCCTTTCCCAAGTGTACGCCTCTATCCCCTCTTTTGGTTCGACAGTACTACCCTGACATCAGCGAACATCCGGCGCTCCCCTATGACAAGCGAGATCTTTGCATTTCAGGTTAGGCCTTTCGGCTCGCTAAGTGGTACTGAGTTCATGAACGAAGAGGCCTTGATATGACTACTGGTCTCTTGCACCGAAGTTTGCCTCGCGATCTGTTTTACAACTCATTACGAGGTGTTCTTAATCGTTGCCGGCATCACTGGTAGTAGACTAAGCTGAGTAGGGAGCAATTCGGCTGTTTCTGCGATCCCCCCCTGACAATAAACGCTGCCTCTAACCTTTAGAGTGCCCCGCTGCCATATACGCGCTCGAATTTGTTAGCAGCGGGGTTCTATTTAAGCTACGTGGGGTTAACCGAGGGCGTAAGACTGTATCAACGCGGGGGCGCAGTTAAAGCACAACCCCCTCTTCCATTTGCATAGACCGCGCGTAGACGTATCCTGTGCGGGACCCACTCCTAGTCCTCTAGCCCGCGTGTAGATATCAGTCCCGCGTCCAATTGCGAAGACGAACCCTTTCGAGAGGTTCAGAAGTATATGGCTCCTAGCACGAACGACAACAGTACAGAGAATTAGCACGGCAGGACGAACGACTCTATTGAACTGGGCTAGTATCGCGATGGGGCGATACGCTCCGGAGCGCAGTGTCTAGGCGTCTCTGGCAAGAAGATCACTTGTAGTTGTAATCGTGACAAGCAAATACGCCTCTTAAAAATATCGATGTTGTTATGGGGTCACGCACTCAAGGACTAGATCGGCATCGTGCTCGGAATTCATGGCAGGACGTCCACTACACGTAGCCTTTTCTTATTAACCTCAGCCGACTTTGATGGGGTATGGAGCAGTACTGCAAAGTACGAACGGGATCAATCTGCACTGTGAAAGCCGCCCGGCTTTCTGGCGGCTGGAGTGCCATTGCATCATACCGCCTATACAAAGGGCTTTTAGAAATCAATCGGGAGAGACATCGTCGGGGAGAACCAGGGTGGCAGTACCAGTAGGTTAGTGAAAAACTTAGTTATCCCCTGATCCACCAGCCGTCAAGCCGAGTGTAGCCTTGGGTCCAAATGGCTAACTGGATGTTTTACTCATGCGTACGCAGCGGTCGTGGGTGGGTATATGCATGTAAAAATACGTCGCCCTAAGTCTTCATAATGCCAACCAATATTATCCGCCTTAGATCTGAGTTAGCCCTGGCGTACTTCTCATCATCAGTCTTCCTTAAGGGTGCTTTGCGACACGACCTGCGGCGTATTCGTGAGTACGGT
seq00025   GGATTCGAGGAGGATTGCGTATGCACGGGTCGCTGCTTCTTTACATCACTACGCTGCATGTCACCAGCTGTTCTATCCGAGGGTGGGCTAAATACAATTCGCCGCCCCATAAGCTTGCTCGATGCGTCATAAGAGTAGGGTAGTTGGGTTACAGATAGACATCTGTCCATCATGAATTATTTGTGCGGGGTGGCGCCCCCCGATTGGTGCGTCTATTGATACGTTACTTGAACGTATTGAACCGAGTCCCTTAGTCACGATCTTGGGCTATGTCTGTGCCGTAAGCAGGAGGCTTCGACGCACGCAACCACTAACGAAAAGGATCCCTACACCAGCAGCAGGGCCCTAAGTAAGGAACGGGGCGGAGAGGCAGCGTCCCTTTACTAGATTGCGGGGAGATTTCGCCTGACCATTTATATTTGACAAAGGTTAATTTGTTCGGTATGATGACGATGTTTAATTCCGGCACCGGCCTATCGTCCCAGGCTGCTTTCACACGAAATTCGTGTAAAAGGCACTCTAAATTGGCGCCGAAGTGGAAGGACAACGCTGGAACTAATATGCGTTACGTTTCACCTGAATGGGATTTCTGTTCCCACACTCGAAACTGTGATAAGAAGTCATCACGTGTGATCTCGATAACAGTGTGCCCTGCGGATAGTATGCATCCGAGAAACGAGCATCCGGACTTATATTTCATCTGTCACTAACGGGGCCCCTGAGCACCTGATAGAACATGAGATTGGTAACACGGTAACGGTTAGATACGAAGCGCCGTCTTGTATTCCCGACAACGCCAGACCAGAGGTCGGTAACCTGAAGCGCGTCCCCGCTTCCTAGCACCTGGGCATGGCTCGCGTCGCAGTTTTCCTAGTAAAAAAGGATTCGAAACATGGCACGCCTATCTTCGCCGTTCTAAGATCCGGAGTTCGGGACGTGCGATAGGGGTGCTAAGAATGACTATGGCCTTTCCCAAGTGTACGCCTCTATCCCCTCTTTTGGTTCGACAGTACTACCCTGACATCAGCGAACATCCGGCGCTCCCCTATGACAAGCGAGATCTTTGCATTTCAGGTTAGGCCTTTCGGCTCGCTAAGTGGTACTGAGTTCATGAACGAAGAGGCCTTGATATGACTACTGGTCTCTTGCACCGAAGTTTGCCTCGCGATCTGTTTTACAACTCATTACGAGGTGTTCTTAATCGTTGCCGGCATCACTGGTAGTAGACTAAGCTGAGTAGGGAGCAATTCGGCTGTTTCTGCGATCCCCCCCTGACAATAAACGCTGCCTCTAACCTTTAGAGTGCCCCGCTGCCATATACGCGCTCGAATTTGTTAGCAGCGGGGTTCTATTTAAGCTACGTGGGGTTAACCGAGGGCGTAAGACTGTATCAACGCGGGGGCGCAGTTAAAGCACAACCCCCTCTTCCATTTGCATAGACCGCGCGTAGACGTATCCTGTGCGGGACCCACTCCTAGTCCTCTAGCCCGCGTGTAGATATCAGTCCCGCGTCCAATTGCGAAGACGAACCCTTTCGAGAGGTTCAGAAGTATATGGCTCCTAGCACGAACGACAACAGTACAGAGAATTAGCACGGCAGGACGAACGACTCTATTGAACTGGGCTAGTATCGCGATGGGGCGATACGCTCCGGAGCGCAGTGTCTAGGCGTCTCTGGCAAGAAGATCACTTGTAGTTGTAATCGTGACAAGCAAATACGCCTCTTAAAAATATCGATGTTGTTATGGGGTCACGCACTCAAGGACTAGATCGGCATCGTGCTCGGAATTCATGGCAGGACGTCCACTACACGTAGCCTTTTCTTATTAACCTCAGCCGACTTTGATGGGGTATGGAGCAGTACTGCAAAGTACGAACGGGATCAATCTGCACTGTGAAAGCCGCCCGGCTTTCTGGCGGCTGGAGTGCCATTGCATCATACCGCCTATACAAAGGGCTTTTAGAAATCAATCGGGAGAGACATCGTCGGGGAGAACCAGGGTGGCAGTACCAGTAGGTTAGTGAAAAACTTAGTTATCCCCTGATCCACCAGCCGTCAAGCCGAGTGTAGCCTTGGGTCCAAATGGCTAACTGGATGTTTTACTCATGCGTACGCAGCGGTCGTGGGTGGGTATATGCATGTAAAAATACGTCGCCCTAAGTCTTCATAATGCCAACCAATATTATCCGCCTTAGATCTGAGTTAGCCCTGGCGTACTTCTCATCATCAGTCTTCCTTAAGGGTGCTTTGCGACACGACCTGCGGCGTATTCGTGAGTACGGT
seq00026   GGATTCGAGGAGGATTGCGTATGCACGGGTCGCTGCTTCTTTACATCACTACGCTGCATGTCACCAGCTGTTCTATCCGAGGGTGGGCTAAATACAATTCGCCGCCCCATAAGCTTGCTCGATGCGTCATAAGAGTAGGGTAGTTGGGTTACAGATAGACATCTGTCCATCATGAATTATTTGTGCGGGGTGGCGCCCCCCGATTGGTGCGTCTATTGATACGTTACTTGAACGTATTGAACCGAGTCCCTTAGTCACGATCTTGGGCTATGTCTGTGCCGTAAGCAGGAGGCTTCGACGCACGCAACCACTAACGAAAAGGATCCCTACACCAGCAGCAGGGCCCTAAGTAAGGAACGGGGCGGAGAGGCAGCGTCCCTTTACTAGATTGCGGGGAGATTTCGCCTGACCATTTATATTTGACAAAGGTTAATTTGTTCGGTATGATGACGATGTTTAATTCCGGCACCGGCCTATCGTCCCAGGCTGCTTTCACACGAAATTCGTGTAAAAGGCACTCTAAATTGGCGCCGAAGTGGAAGGACAACGCTGGAACTAATATGCGTTACGTTTCACCTGAATGGGATTTCTGTTCCCACACTCGAAACTGTGATAAGAAGTCATCACGTGTGATCTCGATAACAGTGTGCCCTGCGGATAGTATGCATCCGAGAAACGAGCATCCGGACTTATATTTCATCTGTCACTAACGGGGCCCCTGAGCACCTGATAGAACATGAGATTGGTAACACGGTAACGGTTAGATACGAAGCGCCGTCTTGTATTCCCGACAACGCCAGACCAGAAGTCGGTAACCTGAAGCGCGTCCCCGCTTCCTAGCACCTGGGCATGGCTCGCGTCGCAGTTTTCCTAGTAAAAAAGGATTCGAAACATGGCACGCCTATCTTCGCCGTTCTAAGATCCGGAGTTCGGGACGTGCGATAGGGGTGCTAAGAATGACTATGGCCTTTCCCAAGTGTACGCCTCTATCCCCTCTTTTGGTTCGACAGTACTACCCTGACATCAGCGAACATCCGGCGCTCCCCTATGACAAGCGAGATCTTTGCATTTCAGGTTAGGCCTTTCGGCTCGCTAAGTGGTACTGAGTTCATGAACGAAGAGGCCTTGATATGACTACTGGTCTCTTGCACCGAAGTTTGCCTCGCGATCTGTTTTACAACTCATTACGAGGTGTTCTTAATCGTTGCCGGCATCACTGGTAGTAGACTAAGCTGAGTAGGGAGCAATTCGGCTGTTTCTGCGATCCCCCCCTGACAATAAACGCTGCCTCTAACCTTTAGAGTGCCCCGCTGCCATATACGCGCTCGAATTTGTTAGCAGCGGGGTTCTATTTAAGCTACGTGGGGTTAACCGAGGGCGTAAGACTGTATCAACGCGGGGGCGCAGTTAAAGCACAACCCCCTCTTCCATTTGCATAGACCGCGCGTAGACGTATCCTGTGCGGGACCCACTCCTAGTCCTCTAGCCCGCGTGTAGATATCAGTCCCGCGTCCAATTGCGAAGACGAACCCTTTCGAGAGGTTCAGAAGTATATGGCTCCTAGCACGAACGACAACAGTACAGAGAATTAGCACGGCAGGACGAACGACTCTATTGAACTGGGCTAGTATCGCGATGGGGCGATACGCTCCGGAGCGCAGTGTCTAGGCGTCTCTGGCAAGAAGATCACTTGTAGTTGTAATCGTGACAAGCAAATACGCCTCTTAAAAATATCGATGTTGTTATGGGGTCACGCACTCAAGGACTAGATCGGCATCGTGCTCGGAATTCATGGCAGGACGTCCACTACACGTAGCCTTTTCTTATTAACCTCAGCCGACTTTGATGGGGTATGGAGCAGTACTGCAAAGTACGAACGGGATCAATCTGCACTGTGAAAGCCGCCCGGCTTTCTGGCGGCTGGAGTGCCATTGCATCATACCGCCTATACAAAGGGCTTTTAGAAATCAATCGGGAGAGACATCGTCGGGGAGAACCAGGGTGGCAGTACCAGTAGGTTAGTGAAAAACTTAGTTATCCCCTGATCCACCAGCCGTCAAGCCGAGTGTAGCCTTGGGTCCAAATGGCTAAATGGATGTTTTACTCATGCGTACGCAGCGGTCGTGGGTGGGTATATGCATGTAAAAATACGTCGCCCTAAGTCTTCATAATGCCAACCAATATTATCCGCCTTAGATCTGAGTTAGCCCTGGCGTACTTCTCATCATCAGTCTTCCTTAAGGGTGCTTTGCGACACGACCTGCGGCGTATTCGTGAGTACGGT
seq00027   GGATTCGAGGAGGATTGCGTATGCACGGGTCGCTGCTTCTTTACATCACTACGCTGCATGTCACCAGCTGTTCTATCCGAGGGTGGGCTAAATACAATTCGCCGCCCCATAAGCTTGCTCGATGCGTCATAAGAGTAGGGTAGTTGGGTTACAGATAGACATCTGTCCATCATGAATTATTTGTGCGGGGTGGCGCCCCCCGATTGGTGCGTCTATTGATACGTTACTTGAACGTATTGAACCGAGTCCCTTAGTCACGATCTTGGGCTATGTCTGTGCCGTAAGCAGGAGGCTTCGACGCACGCAACCACTAACGAAAAGGATCCCTACACCAGCAGCAGGGCCCTAAGTAAGGAACGGGGCGGAGAGGCAGCGTCCCTTTACTAGATTGCGGGGAGATTTCGCCTGACCATTTATATTTGACAAAGGTTAATTTGTTCGGTATGATGACGATGTTTAATTCCGGCACCGGCCTATCGTCCCAGGCTGCTTTCACACGAAATTCGTGTAAAAGGCACTCTAAATTGGCGCCGAAGTGGAAGGACAACGCTGGAACTAATATGCGTTACGTTTCACCTGAATGGGATTTCTGTTCCCACACTCGAAACTGTGATAAGAAGTCATCACGTGTGATCTCGATAACAGTGTGCCCTGCGGATAGTATGCATCCGAGAAACGAGCATCCGGACTTATATTTCATCTGTCACTAACGGGGCCCCTGAGCACCTGATAGAACATGAGATTGGTAACACGGTAACGGTTAGATACGAAGCGCCGTCTTGTATTCCCGACAACGCCAGACCAGAAGTCGGTAACCTGAAGCGCGTCCCCGCTTCCTAGCACCTGGGCATGGCTCGCGTCGCAGTTTTCCTAGTAAAAAAGGATTCGAAACATGGCACGCCTATCTTCGCCGTTCTAAGATCCGGAGTTCGGGACGTGCGATAGGGGTGCTAAGAATGACTATGGCCTTTCCCAAGTGTACGCCTCTATCCCCTCTTTTGGTTCGACAGTACTACCCTGACATCAGCGAACATCCGGCGCTCCCCTATGACAAGCGAGATCTTTGCATTTCAGGTTAGGCCTTTCGGCTCGCTAAGTGGTACTGAGTTCATGAACGAAGAGGCCTTGATATGACTACTGGTCTCTTGCACCGAAGTTTGCCTCGCGATCTGTTTTACAACTCATTACGAGGTGTTCTTAATCGTTGCCGGCATCACTGGTAGTAGACTAAGCTGAGTAGGGAGCAATTCGGCTGTTTCTGCGATCCCCCCCTGACAATAAACGCTGCCTCTAACCTTTAGAGTGCCCCGCTGCCATATACGCGCTCGAATTTGTTAGCAGCGGGGTTCTATTTAAGCTACGTGGGGTTAACCGAGGGCGTAAGACTGTATCAACGCGGGGGCGCAGTTAAAGCACAACCCCCTCTTCCATTTGCATAGACCGCGCGTAGACGTATCCTGTGCGGGACCCACTCCTAGTCCTCTAGCCCGCGTGTAGATATCAGTCCCGCGTCCAATTGCGAAGACGAACCCTTTCGAGAGGTTCAGAAGTATATGGCTCCTAGCACGAACGACAACAGTACAGAGAATTAGCACGGCAGGACGAACGACTCTATTGAACTGGGCTAGTATCGCGATGGGGCGATACGCTCCGGAGCGCAGTGTCTAGGCGTCTCTGGCAAGAAGATCACTTGTAGTTGTAATCGTGACAAGCAAATACGCCTCTTAAAAATATCGATGTTGTTATGGGGTCACGCACTCAAGGACTAGATCGGCATCGTGCTCGGAATTCATGGCAGGACGTCCACTACACGTAGCCTTTTCTTATTAACCTCAGCCGACTTTGATGGGGTATGGAGCAGTACTGCAAAGTACGAACGGGATCAATCTGCACTGTGAAAGCCGCCCGGCTTTCTGGCGGCTGGAGTGCCATTGCATCATACCGCCTATACAAAGGGCTTTTAGAAATCAATCGGGAGAGACATCGTCGGGGAGAACCAGGGTGGCAGTACCAGTAGGTTAGTGAAAAACTTAGTTATCCCCTGATCCACCAGCCGTCAAGCCGAGTGTAGCCTTGGGTCCAAATGGCTAACTGGATGTTTTACTCATGCGTACGCAGCGGTCGTGGGTGGGTATATGCATGTAAAAATACGTCGCCCTAAGTCTTCATAATGCCAACCAATATTATCCGCCTTAGATCTGAGTTAGCCCTGGCGTACTTCTCATCATCAGTCTTCCTTAAGGGTGCTTTGCGACACGACCTGCGGCGTATTCGTGAGTACGGT
seq00028   GGATTCGAGGAGGATTGCGTATGCACGGGTCGCTGCTTCTTTACATCACTACGCTGCATGTCACCAGCTGTTCTATCCGAGGGTGGGCTAAATACAATTCGCCGCCCCATAAGCTTGCTCGATGCGTCATAAGAGTAGGGTAGTTGGGTTACAGATAGACATCTGTCCATCATGAATTATTTGTGCGGGGTGGCGCCCCCCGATTGGTGCGTCTATTGATACGTTACTTGAACGTATTGAACCGAGTCCCTTAGTCACGATCTTGGGCTATGTCTGTGCCGTAAGCAGGAGGCTTCGACGCACGCAACCACTAACGAAAAGGATCCCTACACCAGCAGCAGGGCCCTAAGTAAGGAACGGGGCGGAGAGGCAGCGTCCCTTTACTAGATTGCGGGGAGATTTCGCCTGACCATTTATATTTGACAAAGGTTAATTTGTTCGGTATGATGACGATGTTTAATTCCGGCACCGGCCTATCGTCCCAGGCTGCTTTCACACGAAATTCGTGTAAAAGGCACTCTAAATTGGCGCCGAAGTGGAAGGACAACGCTGGAACTAATATGCGTTACGTTTCACCTGAATGGGATTTCTGTTCCCACACTCGAAACTGTGATAAGAAGTCATCACGTGTGATCTCGATAACAGTGTGCCCTGCGGATAGTATGCATCCGAGAAACGAGCATCCGGACTTATATTTCATCTGTCACTAACGGGGCCCCTGAGCACCTGATAGAACATGAGATTGGTAACACGGTAACGGTTAGATACGAAGCGCCGTCTTGTATTCCCGACAACGCCAGACCAGAGGTCGGTAACCTGAAGCGCGTCCCCGCTTCCTAGCACCTGGGCATGGCTCGCGTCGCAGTTTTCCTAGTAAAAAAGGATTCGAAACATGGCACGCCTATCTTCGCCGTTCTAAGATCCGGAGTTCGGGACGTGCGATAGGGGTGCTAAGAATGACTATGGCCTTTCCCAAGTGTACGCCTCTATCCCCTCTTTTGGTTCGACAGTACTACCCTGACATCAGCGAACATCCGGCGCTCCCCTATGACAAGCGAGATCTTTGCATTTCAGGTTAGGCCTTTCGGCTCGCTAAGTGGTACTGAGTTCATGAACGAAGAGGCCTTGATATGACTACTGGTCTCTTGCACCGAAGTTTGCCTCGCGATCTGTTTTACAACTCATTACGAGGTGTTCTTAATCGTTGCCGGCATCACTGGTAGTAGACTAAGCTGAGTAGGGAGCAATTCGGCTGTTTCTGCGATCCCCCCCTGACAATAAACGCTGCCTCTAACCTTTAGAGTGCCCCGCTGCCATATACGCGCTCGAATTTGTTAGCAGCGGGGTTCTATTTAAGCTACGTGGGGTTAACCGAGGGCGTAAGACTGTATCAACGCGGGGGCGCAGTTAAAGCACAACCCCCTCTTCCATTTGCATAGACCGCGCGTAGACGTATCCTGTGCGGGACCCACTCCTAGTCCTCTAGCCCGCGTGTAGATATCAGTCCCGCGTCCAATTGCGAAGACGAACCCTTTCGAGAGGTTCAGAAGTATATGGCTCCTAGCACGAACGACAACAGTACAGAGAATTAGCACGGCAGGACGAACGACTCTATTGAACTGGGCTAGTATCGCGATGGGGCGATACGCTCCGGAGCGCAGTGTCTAGGCGTCTCTGGCAAGAAGATCACTTGTAGTTGTAATCGTGACAAGCAAATACGCCTCTTAAAAATATCGATGTTGTTATGGGGTCACGCACTCAAGGACTAGATCGGCATCGTGCTCGGAATTCATGGCAGGACGTCCACTACACGTAGCCTTTTCTTATTAACCTCAGCCGACTTTGATGGGGTATGGAGCAGTACTGCAAAGTACGAACGGGATCAATCTGCACTGTGAAAGCCGCCCGGCTTTCTGGCGGCTGGAGTGCCATTGCATCATACCGCCTATACAAAGGGCTTTTAGAAATCAATCGGGAGAGACATCGTCGGGGAGAACCAGGGTGGCAGTACCAGTAGGTTAGTGAAAAACTTAGTTATCCCCTGATCCACCAGCCGTCAAGCCGAGTGTAGCCTTGGGTCCAAATGGCTAACTGGATGTTTTACTCATGCGTACGCAGCGGTCGTGGGTGGGTATATGCATGTAAAAATACGTCGCCCTAAGTCTTCATAATGCCAACCAATATTATCCGCCTTAGATCTGAGTTAGCCCTGGCGTACTTCTCATCATCAGTCTTCCTTAAGGGTGCTTTGCGACACGACCTGCGGCGTATTCGTGAGTACGGT
seq00029   GGATTCGAGGAGGATTGCGTATGCACGGGTCGCTGCTTCTTTACATCACTACGCTGCATGTCACCAGCTGTTCTATCCGAGGGTGGGCTAAATACAATTCGCCGCCCCATAAGCTTGCTCGATGCGTCATAAGAGTAGGGTAGTTGGGTTACAGATAGACATCTGTCCATCATGAATTATTTGTGCGGGGTGGCGCCCCCCGATTGGTGCGTCTATTGATACGTTACTTGAACGTATTGAACCGAGTCCCTTAGTCACGATCTTGGGCTATGTCTGTGCCGTAAGCAGGAGGCTTCGACGCACGCAACCACTAACGAAAAGGATCCCTACACCAGCAGCAGGGCCCTAAGTAAGGAACGGGGCGGAGAGGCAGCGTCCCTTTACTAGATTGCGGGGAGATTTCGCCTGACCATTTATATTTGACAAAGGTTAATTTGTTCGGTATGATGACGATGTTTAATTCCGGCACCGGCCTATCGTCCCAGGCTGCTTTCACACGAAATTCGTGTAAAAGGCACTCTAAATTGGCGCCGAAGTGGAAGGACAACGCTGGAACTAATATGCGTTACGTTTCACCTGAATGGGATTTCTGTTCCCACACTCGAAACTGTGATAAGAAGTCATCACGTGTGATCTCGATAACAGTGTGCCCTGCGGATAGTATGCATCCGAGAAACGAGCATCCGGACTTATATTTCATCTGTCACTAACGGGGCCCCTGAGCACCTGATAGAACATGAGATTGGTAACACGGTAACGGTTAGATACGAAGCGCCGTCTTGTATTCCCGACAACGCCAGACCAGAGGTCGGTAACCTGAAGCGCGTCCCCGCTTCCTAGCACCTGGGCATGGCTCGCGTCGCAGTTTTCCTAGTAAAAAAGGATTCGAAACATGGCACGCCTATCTTCGCCGTTCTAAGATCCGGAGTTCGGGACGTGCGATAGGGGTGCTAAGAATGACTATGGCCTTTCCCAAGTGTACGCCTCTATCCCCTCTTTTGGTTCGACAGTACTACCCTGACATCAGCGAACATCCGGCGCTCCCCTATGACAAGCGAGATCTTTGCATTTCAGGTTAGGCCTTTCGGCTCGCTAAGTGGTACTGAGTTCATGAACGAAGAGGCCTTGATATGACTACTGGTCTCTTGCACCGAAGTTTGCCTCGCGATCTGTTTTACAACTCATTACGAGGTGTTCTTAATCGTTGCCGGCATCACTGGTAGTAGACTAAGCTGAGTAGGGAGCAATTCGGCTGTTTCTGCGATCCCCCCCTGACAATAAACGCTGCCTCTAACCTTTAGAGTGCCCCGCTGCCATATACGCGCTCGAATTTGTTAGCAGCGGGGTTCTATTTAAGCTACGTGGGGTTAACCGAGGGCGTAAGACTGTATCAACGCGGGGGCGCAGTTAAAGCACAACCCCCTCTTCCATTTGCATAGACCGCGCGTAGACGTATCCTGTGCGGGACCCACTCCTAGTCCTCTAGCCCGCGTGTAGATATCAGTCCCGCGTCCAATTGCGAAGACGAACCCTTTCGAGAGGTTCAGAAGTATATGGCTCCTAGCACGAACGACAACAGTACAGAGAATTAGCACGGCAGGACGAACGACTCTATTGAACTGGGCTAGTATCGCGATGGGGCGATACGCTCCGGAGCGCAGTGTCTAGGCGTCTCTGGCAAGAAGATCACTTGTAGTTGTAATCGTGACAAGCAAATACGCCTCTTAAAAATATCGATGTTGTTATGGGGTCACGCACTCAAGGACTAGATCGGCATCGTGCTCGGAATTCATGGCAGGACGTCCACTACACGTAGCCTTTTCTTATTAACCTCAGCCGACTTTGATGGGGTATGGAGCAGTACTGCAAAGTACGAACGGGATCAATCTGCACTGTGAAAGCCGCCCGGCTTTCTGGCGGCTGGAGTGCCATTGCATCATACCGCCTATACAAAGGGCTTTTAGAAATCAATCGGGAGAGACATCGTCGGGGAGAACCAGGGTGGCAGTACCAGTAGGTTAGTGAAAAACTTAGTTATCCCCTGATCCACCAGCCGTCAAGCCGAGTGTAGCCTTGGGTCCAAATGGCTAACTGGATGTTTTACTCATGCGTACGCAGCGGTCGTGGGTGGGTATATGCATGTAAAAATACGTCGCCCTAAGTCTTCATAATGCCAACCAATATTATCCGCCTTAGATCTGAGTTAGCCCTGGCGTACTTCTCATCATCAGTCTTCCTTAAGGGTGCTTTGCGACACGACCTGCGGCGTATTCGTGAGTACGGT
seq00030   GGATTCGAGGAGGATTGCGTATGCACGGGTCGCTGCTTCTTTACATCACTACGCTGCATGTCACCAGCTGTTCTATCCGAGGGTGGGCTAAATACAATTCGCCGCCCCATAAGCTTGCTCGATGCGTCATAAGAGTAGGGTAGTTGGGTTACAGATAGACATCTGTCCATCATGAATTATTTGTGCGGGGTGGCGCCCCCCGATTGGTGCGTCTATTGATACGTTACTTGAACGTATTGAACCGAGTCCCTTAGTCACGATCTTGGGCTATGTCTGTGCCGTAAGCAGGAGGCTTCGACGCACGCAACCACTAACGAAAAGGATCCCTACACCAGCAGCAGGGCCCTAAGTAAGGAACGGGGCGGAGAGGCAGCGTCCCTTTACTAGATTGCGGGGAGATTTCGCCTGACCATTTATATTTGACAAAGGTTAATTTGTTCGGTATGATGACGATGTTTAATTCCGGCACCGGCCTATCGTCCCAGGCTGCTTTCACACGAAATTCGTGTAAAAGGCACTCTAAATTGGCGCCGAAGTGGAAGGACAACGCTGGAACTAATATGCGTTACGTTTCACCTGAATGGGATTTCTGTTCCCACACTCGAAACTGTGATAAGAAGTCATCACGTGTGATCTCGATAACAGTGTGCCCTGCGGATAGTATGCATCCGAGAAACGAGCATCCGGACTTATATTTCATCTGTCACTAACGGGGCCCCTGAGCACCTGATAGAACATGAGATTGGTAACACGGTAACGGTTAGATACGAAGCGCCGTCTTGTATTCCCGACAACGCCAGACCAGAAGTCGGTAACCTGAAGCGCGTCCCCGCTTCCTAGCACCTGGGCATGGCTCGCGTCGCAGTTTTCCTAGTAAAAAAGGATTCGAAACATGGCACGCCTATCTTCGCCGTTCTAAGATCCGGAGTTCGGGACGTGCGATAGGGGTGCTAAGAATGACTATGGCCTTTCCCAAGTGTACGCCTCTATCCCCTCTTTTGGTTCGACAGTACTACCCTGACATCAGCGAACATCCGGCGCTCCCCTATGACAAGCGAGATCTTTGCATTTCAGGTTAGGCCTTTCGGCTCGCTAAGTGGTACTGAGTTCATGAACGAAGAGGCCTTGATATGACTACTGGTCTCTTGCACCGAAGTTTGCCTCGCGATCTGTTTTACAATTCATTACGAGGTGTTCTTAATCGTTGCCGGCATCACTGGTAGTAGACTAAGCTGAGTAGGGAGCAATTCGGCTGTTTCTGCGATCCCCCCCTGACAATAAACGCTGCCTCTAACCTTTAGAGTGCCCCGCTGCCATATACGCGCTCGAATTTGTTAGCAGCGGGGTTCTATTTAAGCTACGTGGGGTTAACCGAGGGCGTAAGACTGTATCAACGCGGGGGCGCAGTTAAAGCACAACCCCCTCTTCCATTTGCATAGACCGCGCGTAGACGTATCCTGTGCGGGACCCACTCCTAGTCCTCTAGCCCGCGTGTAGATATCAGTCCCGCGTCCAATTGCGAAGACGAACCCTTTCGAGAGGTTCAGAAGTATATGGCTCCTAGCACGAACGACAACAGTACAGAGAATTAGCACGGCAGGACGAACGACTCTATTGAACTGGGCTAGTATCGCGATGGGGCGATACGCTCCGGAGCGCAGTGTCTAGGCGTCTCTGGCAAGAAGATCACTTGTAGTTGTAATCGTGACAAGCAAATACGCCTCTTAAAAATATCGATGTTGTTATGGGGTCACGCACTCAAGGACTAGATCGGCATCGTGCTCGGAATTCATGGCAGGACGTCCACTACACGTAGCCTTTTCTTATTAACCTCAGCCGACTTTGATGGGGTATGGAGCAGTACTGCAAAGTACGAACGGGATCAATCTGCACTGTGAAAGCCGCCCGGCTTTCTGGCGGCTGGAGTGCCATTGCATCATACCGCCTATACAAAGGGCTTTTAGAAATCAATCGGGAGAGACATCGTCGGGGAGAACCAGGGTGGCAGTACCAGTAGGTTAGTGAAAAACTTAGTTATCCCCTGATCCACCAGCCGTCAAGCCGAGTGTAGCCTTGGGTCCAAATGGCTAACTGGATGTTTTACTCATGCGTACGCAGCGGTCGTGGGTGGGTAAATGCATGTAAAAATACGTCGCCCTAAGTCTTCATAATGCCAACCAATATTATCCGCCTTAGATCTGAGTTAGCCCTGGCGTACTTCTCATCATCAGTCTTCCTTAAGGGTGCTTTGCGACACGACCTGCGGCGTATTCGTGAGTACGGT
seq00031   GGATTCGAGGAGGATTGCGTATGCACGGGTCGCTGCTTCTTTACATCACTACGCTGCATGTCACCAGCTGTTCTATCCGAGGGTGGGCTAAATACAATTCGCCGCCCCATATGCTTGCTCGATGCGTCATAAGAGTAGGGTAGTTGGGTTACAGATAGACATCTGTCCATCATGAATTATTTGTGCGGGGTGGCGCCCCCCGATTGGTGCGTCTATTGATACGTTACTTGAACGTATTGAACCGAGTCCCTTAGTCACGATCTTGGGCTATGTCTGTGCCGTAAGCAGGAGGCTTCGACGCACGCAACCACTAACGAAAAGGATCCCTACACCAGCAGCAGGGCCCTAAGTAAGGAACCGGGCGGAGAGGCAGCGTCCCTTTACTAGATTGCGGGGAGATTTCGCCTGACCATTTATATTTGACAAAGGTTAATTTGTTCGGTATGATGACGATGTTTAATTCCGGCACCGGCCTATCGTCCCAGGCTGCTTTCACACGAAATTCGTGTAAAAGGCACTCTAAATTGGCGCCGAAGTGGAAGGACAACGCTGGAACTAATATGCGTTACGTTTCACCTGAATGGGATTTCTGTTCCCACACTCGAAACTGTGATAAGAAGTCATCACGTGTGATCTCGATAACAGTGTGCCCTGCGGATAGTATGCATCCGAGAAACGAGCATCCGGACTTATATTTCATCTGTCACTAACGGGGCCCCTGAGCACCTGATAGAACATGAGATTGGTAACACGGTAACGGTTAGATACGAAGCGCCGTCTTGTATTCCCGACAACGCCAGACCAGAGGTCGGTAACCTGAAGCGCGTCCCCGCTTCCTAGCACCTGGGCATGGCTCGCGTCGCAGTTTTCCTAGTAAAAAAGGATTCGAAACATGGCACGCCTATCTTCGCCGTTCTAAGATCCGGAGTTCGGGACGTGCGATAGGGGTGCTAAGAATGACTATGGCCTTTCCCAAGTGTACGCCTCTATCCCCTCTTTTGGTTCGACAGTACTACCCTGACATCAGCGAACATCCGGCGCTCCCCTATGACAAGCGAGATCTTTGCATTTCAGGTTAGGCCTTTCGGCTCGCTAAGTGGTACTGAGTTCATGAACGAAGAGGCCTTGATATGACTACTGGTCTCTTGCACCGAAGTTTGCCTCGCGATCTGTTTTACAACTCATTACGAGGTGTTCTTAATCGTTGCCGGCATCACTGGTAGTAGACTAAGCTGAGTAGGGAGCAATTCGGCTGTTTCTGCGATCCCCCCCTGACAATAAACGCTGCCTCTAACCTTTAGAGTGCCCCGCTGCCATATACGCGCTCGAATTTGTTAGCAGCGGGGTTCTATTTAAGCTACGTGGGGTTAACCGAGGGCGTAAGACTGTATCAACGCGGGGGCGCAGTTAAAGCACAACCCCCTCTTCCATTTGCATAGACCGCGCGTAGACGTATCCTGTGCGGGACCCACTCCTAGTCCTCTAGCCCGCGTGTAGATATCAGTCCCGCGTCCAATTGCGAAGACGAACCCTTTCGAGAGGTTCAGAAGTATATGGCTCCTAGCACGAACGACAACAGTACAGAGAATTAGCACGGCAGGACGAACGACTCTATTGAACTGGGCTAGTATCGCGATGGGGCGATACGCTCCGGAGCGCAGTGTCTAGGCGTCTCTGGCAAGAAGATCACTTGTAGTTGTAATCGTGACAAGCAAATACGCCTCTTAAAAATATCGATGTTGTTATGGGGTCACGCACTCAAGGACTAGATCGGCATCGTGCTCGGAATTCATGGCAGGACGTCCACTACACGTAGCCTTTTCTTATTAACCTCAGCCGACTTTGATGGGGTATGGAGCAGTACTGCAAAGTACGAACGGGATCAATCTGCACTGTGAAAGCCGCCCGGCTTTCTGGCGGCTGGAGTGCCATTGCATCATACCGCCTATACAAAGGGCTTTTAGAAATCAATCGGGAGAGACATCGTCGGGGAGAACCAGGGTGGCAGTACCAGTAGGTTAGTGAAAAACTTAGTTATCCCCTGATCCACCAGCCGTCAAGCCGAGTGTAGCCTTGGGTCCAAATGGCTAATTGGATGTTTTACTCATGCGTACGCAGCGGTCGTGGGTGGGTATATGCATGTAAAAATACGTCGCCCTAAGTCTTCATAATGCCAACCAATATTATCCGCCTTAGATCTGAGTTAGCCCTGGCGTACTTCTCATCATCAGTCTTCCTTAAGGGTGCTTTGCGACACGACCTGCGGCGTATTCGTGAGTACGGT
seq00032   GGATTCGAGGAGGATTGCGTATGCACGGGTCGCTGCTTCTTTACATCACTACGCTGCATGTCACCAGCTGTTCTATCCGAGGGTGGGCTAAATACAATTCGCCGCCCCATAAGCTTGCTCGATGCGTCATAAGAGTAGGGTAGTTGGGTTACAGATAGACATCTGTCCATCATGAATTATTTGTGCGGGGTGGCGCCCCCCGATTGGTGCGTCTATTGATACGTTACTTGAACGTATTGAACCGAGTCCCTTAGTCACGATCTTGGGCTATGTCTGTGCCGTAAGCAGGAGGCTTCGACGCACGCAACCACTAACGAAAAGGATCCCTACACCAGCAGCAGGGCCCTAAGTAAGGAACGGGGCGGAGAGGCAGCGTCCCTTTACTAGATTGCGGGGAGATTTCGCCTGACCATTTATATTTGACAAAGGTTAATTTGTTCGGTATGATGACGATGTTTAATTCCGGCACCGGCCTATCGTCCCAGGCTGCTTTCACACGAAATTCGTGTAAAAGGCACTCTAAATTGGCGCCGAAGTGGAAGGACAACGCTGGAACTAATATGCGTTACGTTTCACCTGAATGGGATTTCTGTTCCCACACTCGAAACTGTGATAAGAAGTCATCACGTGTGATCTCGATAACAGTGTGCCCTGCGGATAGTATGCATCCGAGAAACGAGCATCCGGACTTATATTTCATCTGTCACTAACGGGGCCCCTGAGCACCTGATAGAACATGAGATTGGTAACACGGTAACGGTTAGATACGAAGCGCCGTCTTGTATTCCCGACAACGCCAGACCAGAAGTCGGTAACCTGAAGCGCGTCCCCGCTTCCTAGCACCTGGGCATGGCTCGCGTCGCAGTTTTCCTAGTAAAAAAGGATTCGAAACATGGCACGCCTATCTTCGCCGTTCTAAGATCCGGAGTTCGGGACGTGCGATAGGGGTGCTAAGAATGACTATGGCCTTTCCCAAGTGTACGCCTCTATCCCCTCTTTTGGTTCGACAGTACTACCCTGACATCAGCGAACATCCGGCGCTCCCCTATGACAAGCGAGATCTTTGCATTTCAGGTTAGGCCTTTCGGCTCGCTAAGTGGTACTGAGTTCATGAACGAAGAGGCCTTGATATGACTACTGGTCTCTTGCACCGAAGTTTGCCTCGCGATCTGTTTTACAACTCATTACGAGGTGTTCTTAATCGTTGCCGGCATCACTGGTAGTAGACTAAGCTGAGTAGGGAGCAATTCGGCTGTTTCTGCGATCCCCCCCTGACAATAAACGCTGCCTCTAACCTTTAGAGTGCCCCGCTGCCATATACGCGCTCGAATTTGTTAGCAGCGGGGTTCTATTTAAGCTACGTGGGGTTAACCGAGGGCGTAAGACTGTATCAACGCGGGGGCGCAGTTAAAGCACAACCCCCTCTTCCATTTGCATAGACCGCGCGTAGACGTATCCTGTGCGGGACCCACTCCTAGTCCTCTAGCCCGCGTGTAGATATCAGTCCCGCGTCCAATTGCGAAGACGAACCCTTTCGAGAGGTTCAGAAGTATATGGCTCCTAGCACGAACGACAACAGTACAGAGAATTAGCACGGCAGGACGAACGACTCTATTGAACTGGGCTAGTATCGCGATGGGGCGATACGCTCCGGAGCGCAGTGTCTAGGCGTCTCTGGCAAGAAGATCACTTGTAGTTGTAATCGTGACAAGCAAATACGCCTCTTAAAAATATCGATGTTGTTATGGGGTCACGCACTCAAGGACTAGATCGGCATCGTGCTCGGAATTCATGGCAGGACGTCCACTACACGTAGCCTTTTCTTATTAACCTCAGCCGACTTTGATGGGGTATGGAGCAGTACTGCAAAGTACGAACGGGATCAATCTGCACTGTGAAAGCCGCCCGGCTTTCTGGCGGCTGGAGTGCCATTGCATCATACCGCCTATACAAAGGGCTTTTAGAAATCAATCGGGAGAGACATCGTCGGGGAGAACCAGGGTGGCAGTACCAGTAGGTTAGTGAAAAACTTAGTTATCCCCTGATCCACCAGCCGTCAAGCCGAGTGTAGCCTTGGGTCCAAATGGCTAAATGGATGTTTTACTCATGCGTACGCAGCGGTCGTGGGTGGGTATATGCATGTAAAAATACGTCGCCCTAAGTCTTCATAATGCCAACCAATATTATCCGCCTTAGATCTGAGTTAGCCCTGGCGTACTTCTCATCATCAGTCTTCCTTAAGGGTGCTTTGCGACACGACCTGCGGCGTATTCGTGAGTACGGT
seq00033   GGATTCGAGGAGGATTGCGTATGCACGGGTCGCTGCTTCTTTACATCACTACGCTGCATGTCACCAGCTGTTCTATCCGAGGGTGGGCTAAATACAATTCGCCGCCCCATAAGCTTGCTCGATGCGTCATAAGAGTAGGGTAGTTGGGTTACAGATAGACATCTGTCCATCATGAATTATTTGTGCGGGGTGGCGCCCCCCGATTGGTGCGTCTATTGATACGTTACTTGAACGTATTGAACCGAGTCCCTTAGTCACGATCTTGGGCTATGTCTGTGCCGTAAGCAGGAGGCTTCGACGCACGCAACCACTAACGAAAAGGATCCCTACACCAGCAGCAGGGCCCTAAGTAAGGAACGGGGCGGAGAGGCAGCGTCCCTTTACTAGATTGCGGGGAGATTTCGCCTGACCATTTATATTTGACAAAGGTTAATTTGTTCGGTATGATGACGATGTTTAATTCCGGCACCGGCCTATCGTCCCAGGCTGCTTTCACACGAAATTCGTGTAAAAGGCACTCTAAATTGGCGCCGAAGTGGAAGGACAACGCTGGAACTAATATGCGTTACGTTTCACCTGAATGGGATTTCTGTTCCCACACTCGAAACTGTGATAAGAAGTCATCACGTGTGATCTCGATAACAGTGTGCCCTGCGGATAGTATGCATCCGAGAAACGAGCATCCGGACTTATATTTCATCTGTCACTAACGGGGCCCCTGAGCACCTGATAGAACATGAGATTGGTAACACGGTAACGGTTAGATACGAAGCGCCGTCTTGTATTCCCGACAACGCCAGACCAGAAGTCGGTAACCTGAAGCGCGTCCCCGCTTCCTAGCACCTGGGCATGGCTCGCGTCGCAGTTTTCCTAGTAAAAAAGGATTCGAAACATGGCACGCCTATCTTCGCCGTTCTAAGATCCGGAGTTCGGGACGTGCGATAGGGGTGCTAAGAATGACTATGGCCTTTCCCAAGTGTACGCCTCTATCCCCTCTTTTGGTTCGACAGTACTACCCTGACATCAGCGAACATCCGGCGCTCCCCTATGACAAGCGAGATCTTTGCATTTCAGGTTAGGCCTTTCGGCTCGCTAAGTGGTACTGAGTTCATGAACGAAGAGGCCTTGATATGACTACTGGTCTCTTGCACCGAAGTTTGCCTCGCGATCTGTTTTACAACTCATTACGAGGTGTTCTTAATCGTTGCCGGCATCACTGGTAGTAGACTAAGCTGAGTAGGGAGCAATTCGGCTGTTTCTGCGATCCCCCCCTGACAATAAACGCTGCCTCTAACCTTTAGAGTGCCCCGCTGCCATATACGCGCTCGAATTTGTTAGCAGCGGGGTTCTATTTAAGCTACGTGGGGTTAACCGAGGGCGTAAGACTGTATCAACGCGGGGGCGCAGTTAAAGCACAACCCCCTCTTCCATTTGCATAGACCGCGCGTAGACGTATCCTGTGCGGGACCCACTCCTAGTCCTCTAGCCCGCGTGTAGATATCAGTCCCGCGTCCAATTGCGAAGACGAACCCTTTCGAGAGGTTCAGAAGTATATGGCTCCTAGCACGAACGACAACAGTACAGAGAATTAGCACGGCAGGACGAACGACTCTATTGAACTGGGCTAGTATCGCGATGGGGCGATACGCTCCGGAGCGCAGTGTCTAGGCGTCTCTGGCAAGAAGATCACTTGTAGTTGTAATCGTGACAAGCAAATACGCCTCTTAAAAATATCGATGTTGTTATGGGGTCACGCACTCAAGGACTAGATCGGCATCGTGCTCGGAATTCATGGCAGGACGTCCACTACACGTAGCCTTTTCTTATTAACCTCAGCCGACTTTGATGGGGTATGGAGCAGTACTGCAAAGTACGAACGGGATCAATCTGCACTGTGAAAGCCGCCCGGCTTTCTGGCGGCTGGAGTGCCATTGCATCATACCGCCTATACAAAGGGCTTTTAGAAATCAATCGGGAGAGACATCGTCGGGGAGAACCAGGGTGGCAGTACCAGTAGGTTAGTGAAAAACTTAGTTATCCCCTGATCCACCAGCCGTCAAGCCGAGTGTAGCCTTGGGTCCAAATGGCTAAATGGATGTTTTACTCATGCGTACGCAGCGGTCGTGGGTGGGTATATGCATGTAAAAATACGTCGCCCTAAGTCTTCATAATGCCAACCAATATTATCCGCCTTAGATCTGAGTTAGCCCTGGCGTACTTCTCATCATCAGTCTTCCTTAAGGGTGCTTTGCGACACGACCTGCGGCGTATTCGTGAGTACGGT
