# Supplementary material for: How Good Are Indirect Tests at Detecting Recombination in Human mtDNA?
Source: G3 (Bethesda). 2013 Jul 1;3(7):1095–104. doi: 10.1534/g3.113.006510 (PMC3704238; doi:10.1534/g3.113.006510)
Supplement: Supporting Information [file supp_g3.113.006510_FileS2.gz › SequenceData/mtDNA_ratehet&popgrowth/10/3rdbase/Infiles/10_84-new.txt]

33 2284
seq00001   CCACTGGTTCTTATGCACGAAAGTATCCGTTAAGGCATTTAAGCGGAACGCCCCTAGAGTGATTCGTCTATGCCCCTACCACTGGATAGCCGTACCATGATTTTATTGCTCAAATAAAAAGTTGCTTGCTACTCTATGATTCGCCCACTTTCACCGGGGCTCTGGACGGAAGTACTGACTTTCACGATTGCATTGTTAACACTGTGCTGCGTACCAGTGTGGCTCCGCCGTCAGCGGGACTCCGCCTCTCTAGACTTACGTCGGCTATCGGGCTGAATGGCGTTCCCGAGTGTCCTTGGCTTGATCGTGACGCTGCCTCAAGGAAGTGTCTGCCTTCGCATGTTACGGATAGCGTCTCCCCCTCGGTCATGACCTCCTCGATCGCAATGTGAAAGCGTTCTTAAGCCCAGCGAGGCACAAACACGTTTGTGATACTCGTGATATTATCTATTCGGTGAACCTTCCACGGACGACTGTGCCACCCTCTGAGATATGTACCGCGGTATGCGGAAGACAGGCGCCAAGGGCGCTAATTGAAGGTAATTAACACGGTATGTGTAGAATGTCAACATAACACTCGACCCACAGATGTGACGTGAGTATCCCAGACCTTATGCACTAATATTGTCGCTCCAATTAGGGGGATGTGAATAAGTACGATTCGCGTGGAGAACCTTACTTATACCATATAAGCTACCTCAACCACCGAGGAACACCAAAGCACGTCCCCGTGATGATGTTCACCTCTCGCCTTTAATGGGTACTCCAAGCCCGTTATACCTGTCTCACATATGAGCGTTGAATACTAACGGCTGGCTATTGGGGGTTCTCTTAGCTAATTCGAATGTCCTCAAGGTAAGGTAAGGGAAAAGCAAGGCTCGAACATTGTTATTTGTTAGCTCGAAACGTCCCCACTACCGAGGTGGTAAGGGCCTTGCTTAGCACAGCTAAGGAGCAGTAGTCCCTTTCTTCATAGCGGCATTTCAGGCACAGCTGCGTCGAATTCCGGCCTGTACGGGGTTCTGTCGCACTTAGCAACGGCCAGTAAGAGATGGCTGGCACTTTCAATCGTGCTGATGTGCGATTCTGTCAAGAGATGGTGCCGGTGTCCCTGAGGGTCCGAGTTTAACTTTCATGAGCGGTCTGGCGTTGTCCTGAGGCCTGAGAGACGGAGACCAGCCTGTTGAACACCGGTCACTGATAAAATGTGCACCCACTGGTTTGCAACAAACGGAATAGCTGGAAATCGTCTCGCCAGGCGATCAGGAGTCCACAAGGCCGCCGCCGCTAAAGTTCTCATCAGCCACAATTGACGTGGAATACCCGTCCAAGTGAAAGGCGAATATTAAGTGTTGTGTAAGCAATGCAAATGACGATCTACAGGTCGCTAAATAAATCCACGGATATGCCATAAATCGTCAGACAGGTTGGAAGCGATCTGAGTTTATGGTATTGGCGTTCAAATAACGAGTCCTTACCCAGACACTCGTCGTCGTTAGTTAACCGATTGTACGGAATGGGCTTAAATAACGCCAGTAGGTTTCACGACTCTTGTCAAAGGTAGTCAAATTGTTTCTTTCTTAGAGGGGCTAGTCTCCCCGCTATCAATATCCAACACCGCTCCCCGTTCTCCATGGATATATTTCACGACCACGCGACAAAGAACGCCTAGGATAAGTTATGACACGAATGCTATAGGTCAATATCTAAAAGGTCCGAACAGTAATGAGATAGTTACACTCGTCACGACTTCGCCTAAGGTGGCGAGAAGGCATGTACCGTGGGCAACTGCTCTATTCCTAGTGCGAATCCTTCCGTTCGAATACACTCTGGTATCAAGCCCGTTAATTACCAGCTCAGGCCCCTTAGGTTATTTCGGGCAAAGAAAACTCCTGAGCGTGGCTGCCGGACCACTATCTTCAATCGAGAGTTCAGCGTCCGGCGGGGGATCGGAATCTGTCTCAACCTAACCCTGGCACTTTGTTGTACAGGGCGTGTATGGGTCTGATCCCCTTTCGCAAAGCGGCAGTCGCGATGAGGACTGAGATATATCACAATTTGATGGGTTACTTGGACATGCAGCTTCGATAACTCGAGCGGTGCTAGCTAGGCGTGCTCGCGACTCCCCCTGCTAGACTTCCCTATTAGCGCCTGAAGTAGAGAGGCCACCACGAGCGCGGTAAGGGACAAGCACGGCACTTAGAGGGACGGGCCACCGTAAAATGATTGACTATAAGCCATGGTGTTCTTGTGATAGTCACCATCAGGGGGTTCAAAGCGCTTC
seq00002   CCACTGGTTCTTATGCACGAAAGTATCCGTTAAGGCATTTAAGCGGAACGCCCCTAGAGTGATTCGTCTATGCCCCTACCACTGGATAGCCGTACCATGATTTTATTGCTCAAATAAAAAGTTGCTTGCTACTCTATGATTCGCCCACTTTCACCGGGGCTCTGGACGGAAGTACTGACTTTCACGATTGCATTGTTAACACTGTGCTGCGTACCAGTGTGGCTCCGCCGTCAGCGGGACTCCGCCTCTCTAGACTTACGTCGGCTATCGGGCTGAATGGCGTTCCCGAGTGTCCTTGGCTTGATCGTGACGCTGCCTCAAGGAAGTGTCTGCCTTCGCATGTTACGGATAGCGTCTCCCCCTCGGTCATGACCTCCTCGATCGCAATGTGAAAGCGTTCTTAAGCCCAGCGAGGCACAAACACGTTTGTGATACTCGTGATATTATCTATTCGGTGAACCTTCCACGGACGACTGTGCCACCCTCTGAGATATGTACCGCGGTATGCGGAAGACAGGCGCCAAGGGCGCTAATTGAAGGTAATTAACACGGTATGTGTAGAATGTCAACATAACACTCGACCCACAGATGTGACGTGAGTATCCCAGACCTTATGCACTAATATTGTCGCTCCAATTAGGGGGATGTGAATAAGTACGATTCGCGTGGAGAACCTTACTTATACCATATAAGCTACCTCAACCACCGAGGAACACCAAAGCACGTCCCCGTGATGATGTTCACCTCTCGCCTTTAATGGGTACTCCAAGCCCGTTATACCTGTCTCACATATGAGCGTTGAATACTAACGGCTGGCTATTGGGGGTTCTCTTAGCTAATTCGAATGTCCTCAAGGTAAGGTAAGGGAAAAGCAAGGCTCGAACATTGTTATTTGTTAGCTCGAAACGTCCCCACTACCGAGGTGGTAAGGGCCTTGCTTAGCACAGCTAAGGAGCAGTAGTCCCTTTCTTCATAGCGGCATTTCAGGCACAGCTGCGTCGAATTCCGGCCTGTACGGGGTTCTGTCGCACTTAGCAACGGCCAGTAAGAGATGGCTGGCACTTTCAATCGTGCTGATGTGCGATTCTGTCAAGAGATGGTGCCGGTGTCCCTGAGGGTCCGAGTTTAACTTTCATGAGCGGTCTGGCGTTGTCCTGAGGCCTGAGAGACGGAGACCAGCCTGTTGAACACCGGTCACTGATAAAATGTGCACCCACTGGTTTGCAACAAACGGAATAGCTGGAAATCGTCTCGCCAGGCGATCAGGAGTCCACAAGGCCGCCGCCGCTAAAGTTCTCATCAGCCACAATTGACGTGGAATACCCGTCCAAGTGAAAGGCGAATATTAAGTGTTGTGTAAGCAATGCAAATGACGATCTACAGGTCGCTAAATAAATCCACGGATATGCCATAAATCGTCAGACAGGTTGGAAGCGATCTGAGTTTATGGTATTGGCGTTCAAATAACGAGTCCTTACCCAGACACTCGTCGTCGTTAGTTAACCGATTGTACGGAATGGGCTTAAATAACGCCAGTAGGTTTCACGACTCTTGTCAAAGGTAGTCAAATTGTTTCTTTCTTAGAGGGGCTAGTCTCCCCGCTATCAATATCCAACACCGCTCCCCGTTCTCCATGGATATATTTCACGACCACGCGACAAAGAACGCCTAGGATAAGTTATGACACGAATGCTATAGGTCAATATCTAAAAGGTCCGAACAGTAATGAGATAGTTACACTCGTCACGACTTCGCCTAAGGTGGCGAGAAGGCATGTACCGTGGGCAACTGCTCTATTCCTAGTGCGAATCCTTCCGTTCGAATACACTCTGGTATCAAGCCCGTTAATTACCAGCTCAGGCCCCTTAGGTTATTTCGGGCAAAGAAAACTCCTGAGCGTGGCTGCCGGACCACTATCTTCAATCGAGAGTTCAGCGTCCGGCGGGGGATCGGAATCTGTCTCAACCTAACCCTGGCACTTTGTTGTACAGGGCGTGTATGGGTCTGATCCCCTTTCGCAAAGCGGCAGTCGCGATGAGGACTGAGATATATCACAATTTGATGGGTTACTTGGACATGCAGCTTCGATAACTCGAGCGGTGCTAGCTAGGCGTGCTCGCGACTCCCCCTGCTAGACTTCCCTATTAGCGCCTGAAGTAGAGAGGCCACCACGAGCGCGGTAAGGGACAAGCACGGCACTTAGAGGGACGGGCCACCGTAAAATGATTGACTATAAGCCATGGTGTTCTTGTGATAGTCACCATCAGGGGGTTCAAAGCGCTTC
seq00003   CCACTGGTTCTTATGCACGAAAGTATCCGTTAAGGCATTTAAGCGGAACGCCCCTAGAGTGATTCGTCTATGCCCCTACCACTGGATAGCCGTACCATGATTTTATTGCTCAAATAAAAAGTTGCTTGCTACTCTATGATTCGCCCACTTTCACCGGGGCTCTGGACGGAAGTACTGACTTTCACGATTGCATTGTTAACACTGTGCTGCGTACCAGTGTGGCTCCGCCGTCAGCGGGACTCCGCCTCTCTAGACTTACGTCGGCTATCGGGCTGAATGGCGTTCCCGAGTGTCCTTGGCTTGATCGTGACGCTGCCTCAAGGAAGTGTCTGCCTTCGCATGTTACGGATAGCGTCTCCCCCTCGGTCATGACCTCCTCGATCGCAATGTGAAAGCGTTCTTAAGCCCAGCGAGGCACAAACACGTTTGTGATACTCGTGATATTATCTATTCGGTGAACCTTCCACGGACGACTGTGCCACCCTCTGAGATATGTACCGCGGTATGCGGAAGACAGGCGCCAAGGGCGCTAATTGAAGGTAATTAACACGGTATGTGTAGAATGTCAACATAACACTCGACCCACAGATGTGACGTGAGTATCCCAGACCTTATGCACTAATATTGTCGCTCCAATTAGGGGGATGTGAATAAGTACGATTCGCGTGGAGAACCTTACTTATACCATATAAGCTACCTCAACCACCGAGGAACACCAAAGCACGTCCCCGTGATGATGTTCACCTCTCGCCTTTAATGGGTACTCCAAGCCCGTTATACCTGTCTCACATATGAGCGTTGAATACTAACGGCTGGCTATTGGGGGTTCTCTTAGCTAATTCGAATGTCCTCAAGGTAAGGTAAGGGAAAAGCAAGGCTCGAACATTGTTATTTGTTAGCTCGAAACGTCCCCACTACCGAGGTGGTAAGGGCCTTGCTTAGCACAGCTAAGGAGCAGTAGTCCCTTTCTTCATAGCGGCATTTCAGGCACAGCTGCGTCGAATTCCGGCCTGTACGGGGTTCTGACGCACTTAGCAACGGCCAGTAAGAGATGGCTGGCACTTTCAATCGTGCTGATGTGCGATTCTGTCAAGAGATGGTGCCGGTGTCCCTGAGGGTCCGAGTTTAACTTTCATGAGCGGTCTGGCGTTGTCCTGAGGCCTGAGAGACGGAGACCAGCCTGTTGAACACCGGTCACTGATAAAATGTGCACCCACTGGTTTGCAACAAACGGAATAGCTGGAAATCGTCTCGCCAGGCGATCAGGAGTCCACAAGGCCGCCGCCGCTAAAGTTCTCATCAGCCACAATTGACGTGGAATACCCGTCCAAGTGAAAGGCGAATATTAAGTGTTGTGTAAGCAATGCAAATGACGATCTACAGGTCGCTAAATAAATCCACGGATATGCCATAAATCGTCAGACAGGTTGGAAGCGATCTGAGTTTATGGTATTGGCGTTCAAATAACGAGTCCTTACCCAGACACTCGTCGTCGTCAGTTAACCGATTGTACGGAATGGGCTTAAATAACGCCAGTAGGTTTCACGACTCTTGTCAAAGGTAGTCAAATTGTTTCTTTCTTAGAGGGGCTAGTCTCCCCGCTATCAATATCCAACACCGCTCCCCGTTCTCCATGGATATATTTCACGACCACGCGACAAAGAACGCCTAGGATAAGTTATGACACGAATGCTATAGGTCAATATCTAAAAGGTCCGAACAGTAATGAGATAGTTACACTCGTCACGACTTCGCCTAAGGTGGCGAGAAGGCATGTACCGTGGGCAACTGCTCTATTCCTAGTGCGAATCCTTCCGTTCGAATACACTCTGGTATCAAGCCCGTTAATTACCAGCTCAGGCCCCTTAGGTTATTTCGGGCAAAGAAAACTCCTGAGCGTGGCTGCCGGACCACTATCTTCAATCGAGAGTTCAGCGTCCGGCGGGGGATCGGAATCTGTCTCAACCTAACCCTGGCACTTTGTTGTACAGGGCGTGTATGGGTCTGATCCCCTTTCGCAAAGCGGCTGTCGCGATGAGGACTGAGATATATCACAATTTGATGGGTTACTTGGACATGCAGCTTCGATAACTCGAGCGGTGCTAGCTAGGCGTGCTCGCGACTCCCCCTGCTAGACTTCCCTATTAGCGCCTGAAGTAGAGAGGCCACCACGAGCGCGGTAAGGGACAAGCACGGCACTTAGAGGGACGGGCCACCGTAAAATGATTGACTATAAGCCATGGTGTTCTTGTGATAGTCACCATCAGGGGGTTCAAAGCGCTTC
seq00004   CCACTGGTTCTTATGCACGAAAGTATCCGTTAAGGCATTTAAGCGGAACGCCCCTAGAGTGATTCGTCTATGCCCCTACCACTGGATAGCCGTACCATGATTTTATTGCTCAAATAAAAAGTTGCTTGCTACTCTATGATTCGCCCACTTTCACCGGGGCTCTGGACGGAAGTACTGACTTTCACGATTGCATTGTTAACACTGTGCTGCGTACCAGTGTGGCTCCGCCGTCAGCGGGACTCCGCCTCTCTAGACTTACGTCGGCTATCGGGCTGAATGGCGTTCCCGAGTGTCCTTGGCTTGATCGTGACGCTGCCTCAAGGAAGTGTCTGCCTTCGCATGTTACGGATAGCGTCTCCCCCTCGGTCATGACCTCCTCGATCGCAATGTGAAAGCGTTCTTAAGCCCAGCGAGGCACAAACACGTTTGTGATACTCGTGATATTATCTATTCGGTGAACCTTCCACGGACGACTGTGCCACCCTCTGAGATATGTACCGCGGTATGCGGAAGACAGGCGCCAAGGGCGCTAATTGAAGGTAATTAACACGGTATGTGTAGAATGTCAACATAACACTCGACCCACAGATGTGACGTGAGTATCCCAGACCTTATGCACTAATATTGTCGCTCCAATTAGGGGGATGTGAATAAGTACGATTCGCGTGGAGAACCTTACTTATACCATATAAGCTACCTCAACCACCGAGGAACACCAAAGCACGTCCCCGTGATGATGTTCACCTCTCGCCTTTAATGGGTACTCCAAGCCCGTTATACCTGTCTCACATATGAGCGTTGAATACTAACGGCTGGCTATTGGGGGTTCTCTTAGCTAATTCGAATGTCCTCAAGGTAAGGTAAGGGAAAAGCAAGGCTCGAACATTGTTATTTGTTAGCTCGAAACGTCCCCACTACCGAGGTGGTAAGGGCCTTGCTTAGCACAGCTAAGGAGTAGTAGTCCCTTTCTTCATAGCGGCATTTCAGGCACAGCTGCGTCGAATTCCGGCCTGTACGGGGTTCTGACGCACTTAGCAACGGCCAGTAAGAGATGGCTGGCACTTTCAATCGTGCTGATGTGCGATTCTGTCAAGAGATGGTGCCGGTGTCCCTGAGGGTCCGAGTTTAACTTTCATGAGCGGTCTGGCGTTGTCCTGAGGCCTGAGAGACGGAGACCAGCCTGTTGAACACCGGTCACTGATAAAATGTGCACCCACTGGTTTGCAACAAACGGAATAGCTGGAAATCGTCTCGCCAGGCGATCAGGAGTCCACAAGGCCGCCGCCGCTAAAGTTCTCATCAGCCACAATTGACGTGGAATACCCGTCCAAGTGAAAGGCGAATATTAAGTGTTGTGTAAGCAATGCAAATGACGATCTACAGGTCGCTAAATAAATCCACGGATATGCCATAAATCGTCAGACAGGTTGGAAGCGATCTGAGTTTATGGTATTGGCGTTCAAATAACGAGTCCTTACCCAGACACTCGTCGTCGTCAGTTAACCGATTGTACGGAATGGGCTTAAATAACGCCAGTAGGTTTCACGACTCTTGTCAAAGGTAGTCAAATTGTTTCTTTCTTAGAGGGGCTAGTCTCCCCGCTATCAATATCCAACACCGCTCCCCGTTCTCCATGGATATATTTCACGACCACGCGACAAAGAACGCCTAGGATAAGTTATGACACGAATGCTATAGGTCAATATCTAAAAGGTCCGAACAGTAATGAGATAGTTACACTCGTCACGACTTCGCCTAAGGTGGCGAGAAGGCATGTACCGTGGGCAACTGCTCTATTCCTAGTGCGAATCCTTCCGTTCGAATACACTCTGGTATCAAGCCCGTTAATTACCAGCTCAGGCCCCTTAGGTTATTTCGGGCAAAGAAAACTCCTGAGCGTGGCTGCCGGACCACTATCTTCAATCGAGAGTTCAGCGTCCGGCGGGGGATCGGAATCTGTCTCAACCTAACCCTGGCACTTTGTTGTACAGGGCGTGTATGGGTCTGATCCCCTTTCGCAAAGCGGCAGTCGCGATGAGGACTGAGATATATCACAATTTGATGGGTTACTTGGACATGCAGCTTCGATAACTCGAGCGGTGCTAGCTAGGCGTGCTCGCGACTCCCCCTGCTAGACTTCCCTATTAGCGCCTGAAGTAGAGAGGCCACCACGAGCGCGGTAAGGGACAAGCACGGCACTTAGAGGGACGGGCCACCGTAAAATGATTGACTATAAGCCATGGTGTTCTTGTGATAGTCACCATCAGGCGGTTCAAAGCGCTTC
seq00005   CCACTGGTTCTTATGCACGAAAGTATCCGTTAAGGCATTTAAGCGGAACGCCCCTAGAGTGATTCGTCTATGCCCCTACCACTGGATAGCCGTACCATGATTTTATTGCTCAAATAAAAAGTTGCTTGCTACTCTATGATTCGCCCACTTTCACCGGGGCTCTGGACGGAAGTACTGACTTTCACGATTGCATTGTTAACACTGTGCTGCGTACCAGTGTGGCTCCGCCGTCAGCGGGACTCCGCCTCTCTAGACTTACGTCGGCTATCGGGCTGAATGGCGTTCCCGAGTGTCCTTGGCTTGATCGTGACGCTGCCTCAAGGAAGTGTCTGCCTTCGCATGTTACGGATAGCGTCTCCCCCTCGGTCATGACCTCCTCGATCGCAATGTGAAAGCGTTCTTAAGCCCAGCGAGGCACAAACACGTTTGTGATACTCGTGATATTATCTATTCGGTGAACCTTCCACGGACGACTGTGCCACCCTCTGAGATATGTACCGCGGTATGCGGAAGACAGGCGCCAAGGGCGCTAATTGAAGGTAATTAACACGGTATGTGTAGAATGTCAACATAACACTCGACCCACAGATGTGACGTGAGTATCCCAGACCTTATGCACTAATATTGTCGCTCCAATTAGGGGGATGTGAATAAGTACGATTCGCGTGGAGAACCTTACTTATACCATATAAGCTACCTCAACCACCGAGGAACACCAAAGCACGTCCCCGTGATGATGTTCACCTCTCGCCTTTAATGGGTACTCCAAGCCCGTTATACCTGTCTCACATATGAGCGTTGAATACTAACGGCTGGCTATTGGGGGTTCTCTTAGCTAATTCGAATGTCCTCAAGGTAAGGTAAGGGAAAAGCAAGGCTCGAACATTGTTATTTGTTAGCTCGAAACGTCCCCACTACCGAGGTGGTAAGGGCCTTGCTTAGCACAGCTAAGGAGTAGTAGTCCCTTTCTTCATAGCGGCATTTCAGGCACAGCTGCGTCGAATTCCGGCCTGTACGGGGTTCTGACGCACTTAGCAACGGCCAGTAAGAGATGGCTGGCACTTTCAATCGTGCTGATGTGCGATTCTGTCAAGAGATGGTGCCGGTGTCCCTGAGGGTCCGAGTTTAACTTTCATGAGCGGTCTGGCGTTGTCCTGAGGCCTGAGAGACGGAGACCAGCCTGTTGAACACCGGTCACTGATAAAATGTGCACCCACTGGTTTGCAACAAACGGAATAGCTGGAAATCGTCTCGCCAGGCGATCAGGAGTCCACAAGGCCGCCGCCGCTAAAGTTCTCATCAGCCACAATTGACGTGGAATACCCGTCCAAGTGAAAGGCGAATATTAAGTGTTGTGTAAGCAATGCAAATGACGATCTACAGGTCGCTAAATAAATCCACGGATATGCCATAAATCGTCAGACAGGTTGGAAGCGATCTGAGTTTATGGTATTGGCGTTCAAATAACGAGTCCTTACCCAGACACTCGTCGTCGTCAGTTAACCGATTGTACGGAATGGGCTTAAATAACGCCAGTAGGTTTCACGACTCTTGTCAAAGGTAGTCAAATTGTTTCTTTCTTAGAGGGGCTAGTCTCCCCGCTATCAATATCCAACACCGCTCCCCGTTCTCCATGGATATATTTCACGACCACGCGACAAAGAACGCCTAGGATAAGTTATGACACGAATGCTATAGGTCAATATCTAAAAGGTCCGAACAGTAATGAGATAGTTACACTCGTCACGACTTCGCCTAAGGTGGCGAGAAGGCATGTACCGTGGGCAACTGCTCTATTCCTAGTGCGAATCCTTCCGTTCGAATACACTCTGGTATCAAGCCCGTTAATTACCAGCTCAGGCCCCTTAGGTTATTTCGGGCAAAGAAAACTCCTGAGCGTGGCTGCCGGACCACTATCTTCAATCGAGAGTTCAGCGTCCGGCGGGGGATCGGAATCTGTCTCAACCTAACCCTGGCACTTTGTAGTACAGGGCGTGTATGGGGCTGATCCCCTTTCGCAAAGCGGCAGTCGCGATGAGGACTGAGATATATCACAATTTGATGGGTTACTTGGACATGCAGCTTCGATAACTCGAGCGGTGCTAGCTAGGCGTGCTCGCGACTCCCCCTGCTAGACTTCCCTATTAGCGCCTGAAGTAGAGAGGCCACCACGAGCGCGGTAAGGGACAAGCACGGCACTTAGAGGGACGGGCCACCGTAAAATGATTGACTATAAGCCATGGTGTTCTTGTGATAGTCACCATCAGGGGGTTCAAAGCGCTTC
seq00006   CCACTGGTTCTTATGCACGAAAGTATCCGTTAAGGCATTTAAGCGGAACGCCCCTAGAGTGATTCGTCTATGCCCCTACCACTGGATAGCCGTACCATGATTTTATTGCTCAAATAAAAAGTTGCTTGCTACTCTATGATTCGCCCACTTTCACCGGGGCTCTGGACGGAAGTACTGACTTTCACGATTGCATTGTTAACACTGTGCTGCGTACCAGTGTGGCTCCGCCGTCAGCGGGACTCCGCCTCTCTAGACTTACGTCGGCTATCGGGCTGAATGGCGTTCCCGAGTGTCCTTGGCTTGATCGTGACGCTGCCTCAAGGAAGTGTCTGCCTTCGCATGTTACGGATAGCGTCTCCCCCTCGGTCATGACCTCCTCGATCGCAATGTGAAAGCGTTCTTAAGCCCAGCGAGGCACAAACACGTTTGTGATACTCGTGATATTATCTATTCGGTGAACCTTCCACGGACGACTGTGCCACCCTCTGAGATATGTACCGCGGTATGCGGAAGACAGGCGCCAAGGGCGCTAATTGAAGGTAATTAACACGGTATGTGTAGAATGTCAACATAACACTCGACCCACAGATGTGACGTGAGTATCCCAGACCTTATGCACTAATATTGTCGCTCCAATTAGGGGGATGTGAATAAGTACGATTCGCGTGGAGAACCTTACTTATACCATATAAGCTACCTCAACCACCGAGGAACACCAAAGCACGTCCCCGTGATGATGTTCACCTCTCGCCTTTAATGGGTACTCCAAGCCCGTTATACCTGTCTCACATATGAGCGTTGAATACTAACGGCTGGCTATTGGGGGTTCTCTTAGCTAATTCGAATGTCCTCAAGGTAAGGTAAGGGAAAAGCAAGGCTCGAACATTGTTATTTGTTAGCTCGAAACGTCCCCACTACCGAGGTGGTAAGGGCCTTGCTTAGCACAGCTAAGGAGTAGTAGTCCCTTTCTTCATAGCGGCATTTCAGGCACAGCTGCGTCGAATTCCGGCCTGTACGGGGTTCTGACGCACTTAGCAACGGCCAGTAAGAGATGGCTGGCACTTTCAATCGTGCTGATGTGCGATTCTGTCAAGAGATGGTGCCGGTGTCCCTGAGGGTCCGAGTTTAACTTTCATGAGCGGTCTGGCGTTGTCCTGAGGCCTGAGAGACGGAGACCAGCCTGTTGAACACCGGTCACTGATAAAATGTGCACCCACTGGTTTGCAACAAACGGAATAGCTGGAAATCGTCTCGCCAGGCGATCAGGAGTCCACAAGGCCGCCGCCGCTAAAGTTCTCATCAGCCACAATTGACGTGGAATACCCGTCCAAGTGAAAGGCGAATATTAAGTGTTGTGTAAGCAATGCAAATGACGATCTACAGGTCGCTAAATAAATCCACGGATATGCCATAAATCGTCAGACAGGTTGGAAGCGATCTGAGTTTATGGTATTGGCGTTCAAATAACGAGTCCTTACCCAGACACTCGTCGTCGTCAGTTAACCGATTGTACGGAATGGGCTTAAATAACGCCAGTAGGTTTCACGACTCTTGTCAAAGGTAGTCAAATTGTTTCTTTCTTAGAGGGGCTAGTCTCCCCGCTATCAATATCCAACACCGCTCCCCGTTCTCCATGGATATATTTCACGACCACGCGACAAAGAACGCCTAGGATAAGTTATGACACGAATGCTATAGGTCAATATCTAAAAGGTCCGAACAGTAATGAGATAGTTACACTCGTCACGACTTCGCCTAAGGTGGCGAGAAGGCATGTACCGTGGGCAACTGCTCTATTCCTAGTGCGAATCCTTCCGTTCGAATACACTCTGGTATCAAGCCCGTTAATTACCAGCTCAGGCCCCTTAGGTTATTTCGGGCAAAGAAAACTCCTGAGCGTGGCTGCCGGACCACTATCTTCAATCGAGAGTTCAGCGTCCGGCGGGGGATCGGAATCTGTCTCAACCTAACCCTGGCACTTTGTAGTACAGGGCGTGTATGGGGCTGATCCCCTTTCGCAAAGCGGCAGTCGCGATGAGGACTGAGATATATCACAATTTGATGGGTTACTTGGACATGCAGCTTCGATAACTCGAGCGGTGCTAGCTAGGCGTGCTCGCGACTCCCCCTGCTAGACTTCCCTATTAGCGCCTGAAGTAGAGAGGCCACCACGAGCGCGGTAAGGGACAAGCACGGCACTTAGAGGGACGGGCCACCGTAAAATGATTGACTATAAGCCATGGTGTTCTTGTGATAGTCACCATCAGGGGGTTCAAAGCGCTTC
seq00007   CCACTGGTTCTTATGCACGAAAGTATCCGTTAAGGCATTTAAGCGGAACGCCCCTAGAGTGATTCGTCTATGCCCCTACCACTGGATAGCCGTACCATGATTTTATTGCTCAAATAAAAAGTTGCTTGCTACTCTATGATTCGCCCACTTTCACCGGGGCTCTGGACGGAAGTACTGACTTTCACGATTGCATTGTTAACACTGTGCTGCGTACCAGTGTGGCTCCGCCGTCAGCGGGACTCCGCCTCTCTAGACTTACGTCGGCTATCGGGCTGAATGGCGTTCCCGAGTGTCCTTGGCTTGATCGTGACGCTGCCTCAAGGAAGTGTCTGCCTTCGCATGTTACGGATAGCGTCTCCCCCTCGGTCATGACCTCCTCGATCGCAATGTGAAAGCGTTCTTAAGCCCAGCGAGGCACAAACACGTTTGTGATACTCGTGATATTATCTATTCGGTGAACCTTCCACGGACGACTGTGCCACCCTCTGAGATATGTACCGCGGTATGCGGAAGACAGGCGCCAAGGGCGCTAATTGAAGGTAATTAACACGGTATGTGTAGAATGTCAACATAACACTCGACCCACAGATGTGACGTGAGTATCCCAGACCTTATGCACTAATATTGTCGCTCCAATTAGGGGGATGTGAATAAGTACGATTCGCGTGGAGAACCTTACTTATACCATATAAGCTACCTCAACCACCGAGGAACACCAAAGCACGTCCCCGTGATGATGTTCACCTCTCGCCTTTAATGGGTACTCCAAGCCCGTTATACCTGTCTCACATATGAGCGTTGAATACTAACGGCTGGCTATTGGGGGTTCTCTTAGCTAATTCGAATGTCCTCAAGGTAAGGTAAGGGAAAAGCAAGGCTCGAACATTGTTATTTGTTAGCTCGAAACGTCCCCACTACCGAGGTGGTAAGGGCCTTGCTTAGCACAGCTAAGGAGCAGTAGTCCCTTTCTTCATAGCGGCATTTCAGGCACAGCTGCGTCGAATTCCGGCCTGTACGGGGTTCTGACGCACTTAGCAACGGCCAGTAAGAGATGGCTGGCACTTTCAATCGTGCTGATGTGCGATTCTGTCAAGAGATGGTGCCGGTGTCCCTGAGGGTCCGAGTTTAACTTTCATGAGCGGTCTGGCGTTGTCCTGAGGCCTGAGAGACGGAGACCAGCCTGTTGAACACCGGTCACTGATAAAATGTGCACCCACTGGTTTGCAACAAACGGAATAGCTGGAAATCGTCTCGCCAGGCGATCAGGAGTCCACAAGGCCGCCGCCGCTAAAGTTCTCATCAGCCATAATTGACGTGGAATACCCGTCCAAGTGAAAGGCGAATATTAAGTGTTGTGTAAGCAATGCAAATGACGATCTACAGGTCGCTAAATAAATCCACGGATATGCCATAAATCGTCAGACAGGTTGGAAGCGATCTGAGTTTATGGTATTGGCGTTCAAATAACGAGTCCTTACCCAGACACTCGTCGTCGTCAGTTAACCGATTGTACGGAATGGGCTTAAATAACGCCAGTAGGTTTCACGACTCTTGTCAAAGGTAGTCAAATTGTTTCTTTCTTAGAGGGGCTAGTCTCCCCGCTATCAATATCCAACACCGCTCCCCGTTCTCCATGGATATATTTCACGACCACGCGACAAAGAACGCCTAGGATAAGTTATGACACGAATGCTATAGGTCAATATCTAAAAGGTCCGAACAGTAATGAGATAGTTACACTCGTCACGACTTCGCCTAAGGTGGCGAGAAGGCATGTACCGTGGGCAACTGCTCTATTCCTAGTGCGAATCCTTCCGTTCGAATACACTCTGGTATCAAGCCCGTTAATTACCAGCTCAGGCCCCTTAGGTTATTTCGGGCAAAGAAAACTCCTGAGCGTGGCTGCCGGACCACTATCTTCAATCGAGAGTTCAGCGTCCGGCGGGGGATCGGAATCTGTCTCAACCTAACCCTGGCACTTTGTTGTACAGGGCGTGTATGGGTCTGATCCCCTTTCGCAAAGCGGCTGTCGCGATGAGGACTGAGATATATCACAATTTGATGGGTTACTTGGACATGCAGCTTCGATAACTCGAGCGGTGCTAGCTAGGCGTGCTCGCGACTCCCCCTGCTAGACTTCCCTATTAGCGCCTGAAGTAGAGAGGCCACCACGAGCGCGGTAAGGGACAAGCACGGCACTTAGAGGGACGGGCCACCGTAAAATGATTGACTATAAGCCATGGTGTTCTTGTGATAGTCACCATCAGGCGGTTCAAAGCGCTTC
seq00008   CCACTGGTTCTTATGCACGAAAGTATCCGTTAAGGCATTTAAGCGGAACGCCCCTAGAGTGATTCGTCTATGCCCCTACCACTGGATAGCCGTACCATGATTTTATTGCTCAAATAAAAAGTTGCTTGCTACTCTATGATTCGCCCACTTTCACCGGGGCTCTGGACGGAAGTACTGACTTTCACGATTGCATTGTTAACACTGTGCTGCGTACCAGTGTGGCTCCGCCGTCAGCGGGACTCCGCCTCTCTAGACTTACGTCGGCTATCGGGCTGAATGGCGTTCCCGAGTGTCCTTGGCTTGATCGTGACGCTGCCTCAAGGAAGTGTCTGCCTTCGCATGTTACGGATAGCGTCTCCCCCTCGGTCATGACCTCCTCGATCGCAATGTGAAAGCGTTCTTAAGCCCAGCGAGGCACAAACACGTTTGTGATACTCGTGATATTATCTATTCGGTGAACCTTCCACGGACGACTGTGCCACCCTCTGAGATATGTACCGCGGTATGCGGAAGACAGGCGCCAAGGGCGCTAATTGAAGGTAATTAACACGGTATGTGTAGAATGTCAACATAACACTCGACCCACAGATGTGACGTGAGTATCCCAGACCTTATGCACTAATATTGTCGCTCCAATTAGGGGGATGTGAATAAGTACGATTCGCGTGGAGAACCTTACTTATACCATATAAGCTACCTCAACCACCGAGGAACACCAAAGCACGTCCCCGTGATGATGTTCACCTCTCGCCTTTAATGGGTACTCCAAGCCCGTTATACCTGTCTCACATATGAGCGTTGAATACTAACGGCTGGCTATTGGGGGTTCTCTTAGCTAATTCGAATGTCCTCAAGGTAAGGTAAGGGAAAAGCAAGGCTCGAACATTGTTATTTGTTAGCTCGAAACGTCCCCACTACCGAGGTGGTAAGGGCCTTGCTTAGCACAGCTAAGGAGCAGTAGTCCCTTTCTTCATAGCGGCATTTCAGGCACAGCTGCGTCGAATTCCGGCCTGTACGGGGTTCTGTCGCACTTAGCAACGGCCAGTAAGAGATGGCTGGCACTTTCAATCGTGCTGATGTGCGATTCTGTCAAGAGATGGTGCCGGTGTCCCTGAGGGTCCGAGTTTAACTTTCATGAGCGGTCTGGCGTTGTCCTGAGGCCTGAGAGACGGAGACCAGCCTGTTGAACACCGGTCACTGATAAAATGTGCACCCACTGGTTTGCAACAAACGGAATAGCTGGAAATCGTCTCGCCAGGCGATCAGGAGTCCACAAGGCCGCCGCCGCTAAAGTTCTCATCAGCCACAATTGACGTGGAATACCCGTCCAAGTGAAAGGCGAATATTAAGTGTTGTGTAAGCAATGCAAATGACGATCTACAGGTCGCTAAATAAATCCACGGATATGCCATAAATCGTCAGACAGGTTGGAAGCGATCTGAGTTTATGGTATTGGCGTTCAAATAACGAGTCCTTACCCAGACACTCGTCGTCGTTAGTTAACCGATTGTACGGAATGGGCTTAAATAACGCCAGTAGGTTTCACGACTCTTGTCAAAGGTAGTCAAATTGTTTCTTTCTTAGAGGGGCTAGTCTCCCCGCTATCAATATCCAACACCGCTCCCCGTTCTCCATGGATATATTTCACGACCACGCGACAAAGAACGCCTAGGATAAGTTATGACACGAATGCTATAGGTCAATATCTAAAAGGTCCGAACAGTAATGAGATAGTTACACTCGTCACGACTTCGCCTAAGGTGGCGAGAAGGCATGTACCGTGGGCAACTGCTCTATTCCTAGTGCGAATCCTTCCGTTCGAATACACTCTGGTATCAAGCCCGTTAATTACCAGCTCAGGCCCCTTAGGTTATTTCGGGCAAAGAAAACTCCTGAGCGTGGCTGCCGGACCACTATCTTCAATCGAGAGTTCAGCGTCCGGCGGGGGATCGGAATCTGTCTCAACCTAACCCTGGCACTTTGTTGTACAGGGCGTGTATGGGTCTGATCCCCTTTCGCAAAGCGGCAGTCGCGATGAGGACTGAGATATATCACAATTTGATGGGTTACTTGGACATGCAGCTTCGATAACTCGAGCGGTGCTAGCTAGGCGTGCTCGCGACTCCCCCTGCTAGACTTCCCTATTAGCGCCTGAAGTAGAGAGGCCACCACGAGCGCGGTAAGGGACAAGCACGGCACTTAGAGGGACGGGCCACCGTAAAATGATTGACTATAAGCCATGGTGTTCTTGTGATAGTCACCATCAGGGGGTTCAAAGCGCTTC
seq00009   CCACTGGTTCTTATGCACGAAAGTATCCGTTAAGGCATTTAAGCGGAACGCCCCTAGAGTGATTCGTCTATGCCCCTACCACTGGATAGCCGTACCATGATTTTATTGCTCAAATAAAAAGTTGCTTGCTACTCTATGATTCGCCCACTTTCACCGGGGCTCTGGACGGAAGTACTGACTTTCACGATTGCATTGTTAACACTGTGCTGCGTACCAGTGTGGCTCCGCCGTCAGCGGGACTCCGCCTCTCTAGACTTACGTCGGCTATCGGGCTGAATGGCGTTCCCGAGTGTCCTTGGCTTGATCGTGACGCTGCCTCAAGGAAGTGTCTGCCTTCGCATGTTACGGATAGCGTCTCCCCCTCGGTCATGACCTCCTCGATCGCAATGTGAAAGCGTTCTTAAGCCCAGCGAGGCACAAACACGTTTGTGATACTCGTGATATTATCTATTCGGTGAACCTTCCACGGACGACTGTGCCACCCTCTGAGATATGTACCGCGGTATGCGGAAGACAGGCGCCAAGGGCGCTAATTGAAGGTAATTAACACGGTATGTGTAGAATGTCAACATAACACTCGACCCACAGATGTGACGTGAGTATCCCAGACCTTATGCACTAATATTGTCGCTCCAATTAGGGGGATGTGAATAAGTACGATTCGCGTGGAGAACCTTACTTATACCATATAAGCTACCTCAACCACCGAGGAACACCAAAGCACGTCCCCGTGATGATGTTCACCTCTCGCCTTTAATGGGTACTCCAAGCCCGTTATACCTGTCTCACATATGAGCGTTGAATACTAACGGCTGGCTATTGGGGGTTCTCTTAGCTAATTCGAATGTCCTCAAGGTAAGGTAAGGGAAAAGCAAGGCTCGAACATTGTTATTTGTTAGCTCGAAACGTCCCCACTACCGAGGTGGTAAGGGCCTTGCTTAGCACAGCTAAGGAGCAGTAGTCCCTTTCTTCATAGCGGCATTTCAGGCACAGCTGCGTCGAATTCCGGCCTGTACGGGGTTCTGACGCACTTAGCAACGGCCAGTAAGAGATGGCTGGCACTTTCAATCGTGCTGATGTGCGATTCTGTCAAGAGATGGTGCCGGTGTCCCTGAGGGTCCGAGTTTAACTTTCATGAGCGGTCTGGCGTTGTCCTGAGGCCTGAGAGACGGAGACCAGCCTGTTGAACACCGGTCACTGATAAAATGTGCACCCACTGGTTTGCAACAAACGGAATAGCTGGAAATCGTCTCGCCAGGCGATCAGGAGTCCACAAGGCCGCCGCCGCTAAAGTTCTCATCAGCCACAATTGACGTGGAATACCCGTCCAAGTGAAAGGCGAATATTAAGTGTTGTGTAAGCAATGCAAATGACGATCTACAGGTCGCTAAATAAATCCACGGATATGCCATAAATCGTCAGACAGGTTGGAAGCGATCTGAGTTTATGGTATTGGCGTTCAAATAACGAGTCCTTACCCAGACACTCGTCGTCGTCAGTTAACCGATTGTACGGAATGGGCTTAAATAACGCCAGTAGGTTTCACGACTCTTGTCAAAGGTAGTCAAATTGTTTCTTTCTTAGAGGGGCTAGTCTCCCCGCTATCAATATCCAACACCGCTCCCCGTTCTCCATGGATATATTTCACGACCACGCGACAAAGAACGCCTAGGATAAGTTATGACACGAATGCTATAGGTCAATATCTAAAAGGTCCGAACAGTAATGAGATAGTTACACTCGTCACGACTTCGCCTAAGGTGGCGAGAAGGCATGTACCGTGGGCAACTGCTCTATTCCTAGTGCGAATCCTTCCGTTCGAATACACTCTGGTATCAAGCCCGTTAATTACCAGCTCAGGCCCCTTAGGTTATTTCGGGCAAAGAAAACTCCTGAGCGTGGCTGCCGGACCACTATCTTCAATCGAGAGTTCAGCGTCCGGCGGGGGATCGGAATCTGTCTCAACCTAACCCTGGCACTTTGTAGTACAGGGCGTGTATGGGTCTGATCCCCTTTCGCAAAGCGGCAGTCGCGATGAGGACTGAGATATATCACAATTTGATGGGTTACTTGGACATGCAGCTTCGATAACTCGAGCGGTGCTAGCTAGGCGTGCTCGCGACTCCCCCTGCTAGACTTCCCTATTAGCGCCTGAAGTAGAGAGGCCACCACGAGCGCGGTAAGGGACAAGCACGGCACTTAGAGGGACGGGCCACCGTAAAATGATTGACTATAAGCCATGGTGTTCTTGTGATAGTCACCATCAGGGGGTTCAAAGCGCTTC
seq00010   CCACTGGTTCTTATGCACGAAAGTATCCGTTAAGGCATTTAAGCGGAACGCCCCTAGAGTGATTCGTCTATGCCCCTACCACTGGATAGCCGTACCATGATTTTATTGCTCAAATAAAAAGTTGCTTGCTACTCTATGATTCGCCCACTTTCACCGGGGCTCTGGACGGAAGTACTGACTTTCACGATTGCATTGTTAACACTGTGCTGCGTACCAGTGTGGCTCCGCCGTCAGCGGGACTCCGCCTCTCTAGACTTACGTCGGCTATCGGGCTGAATGGCGTTCCCGAGTGTCCTTGGCTTGATCGTGACGCTGCCTCAAGGAAGTGTCTGCCTTCGCATGTTACGGATAGCGTCTCCCCCTCGGTCATGACCTCCTCGATCGCAATGTGAAAGCGTTCTTAAGCCCAGCGAGGCACAAACACGTTTGTGATACTCGTGATATTATCTATTCGGTGAACCTTCCACGGACGACTGTGCCACCCTCTGAGATATGTACCGCGGTATGCGGAAGACAGGCGCCAAGGGCGCTAATTGAAGGTAATTAACACGGTATGTGTAGAATGTCAACATAACACTCGACCCACAGATGTGACGTGAGTATCCCAGACCTTATGCACTAATATTGTCGCTCCAATTAGGGGGATGTGAATAAGTACGATTCGCGTGGAGAACCTTACTTATACCATATAAGCTACCTCAACCACCGAGGAACACCAAAGCACGTCCCCGTGATGATGTTCACCTCTCGCCTTTAATGGGTACTCCAAGCCCGTTATACCTGTCTCACATATGAGCGTTGAATACTAACGGCTGGCTATTGGGGGTTCTCTTAGCTAATTCGAATGTCCTCAAGGTAAGGTAAGGGAAAAGCAAGGCTCGAACATTGTTATTTGTTAGCTCGAAACGTCCCCACTACCGAGGTGGTAAGGGCCTTGCTTAGCACAGCTAAGGAGCAGTAGTCCCTTTCTTCATAGCGGCATTTCAGGCACAGCTGCGTCGAATTCCGGCCTGTACGGGGTTCTGTCGCACTTAGCAACGGCCAGTAAGAGATGGCTGGCACTTTCAATCGTGCTGATGTGCGATTCTGTCAAGAGATGGTGCCGGTGTCCCTGAGGGTCCGAGTTTAACTTTCATGAGCGGTCTGGCGTTGTCCTGAGGCCTGAGAGACGGAGACCAGCCTGTTGAACACCGGTCACTGATAAAATGTGCACCCACTGGTTTGCAACAAACGGAATAGCTGGAAATCGTCTCGCCAGGCGATCAGGAGTCCACAAGGCCGCCGCCGCTAAAGTTCTCATCAGCCACAATTGACGTGGAATACCCGTCCAAGTGAAAGGCGAATATTAAGTGTTGTGTAAGCAATGCAAATGACGATCTACAGGTCGCTAAATAAATCCACGGATATGCCATAAATCGTCAGACAGGTTGGAAGCGATCTGAGTTTATGGTATTGGCGTTCAAATAACGAGTCCTTACCCAGACACTCGTCGTCGTTAGTTAACCGATTGTACGGAATGGGCTTAAATAACGCCAGTAGGTTTCACGACTCTTGTCAAAGGTAGTCAAATTGTTTCTTTCTTAGAGGGGCTAGTCTCCCCGCTATCAATATCCAACACCGCTCCCCGTTCTCCATGGATATATTTCACGACCACGCGACAAAGAACGCCTAGGATAAGTTATGACACGAATGCTATAGGTCAATATCTAAAAGGTCCGAACAGTAATGAGATAGTTACACTCGTCACGACTTCGCCTAAGGTGGCGAGAAGGCATGTACCGTGGGCAACTGCTCTATTCCTAGTGCGAATCCTTCCGTTCGAATACACTCTGGTATCAAGCCCGTTAATTACCAGCTCAGGCCCCTTAGGTTATTTCGGGCAAAGAAAACTCCTGAGCGTGGCTGCCGGACCACTATCTTCAATCGAGAGTTCAGCGTCCGGCGGGGGATCGGAATCTGTCTCAACCTAACCCTGGCACTTTGTTGTACAGGGCGTGTATGGGTCTGATCCCCTTTCGCAAAGCGGCAGTCGCGATGAGGACTGAGATATATCACAATTTGATGGGTTACTTGGACATGCAGCTTCGATAACTCGAGCGGTGCTAGCTAGGCGTGCTCGCGACTCCCCCTGCTAGACTTCCCTATTAGCGCCTGAAGTAGAGAGGCCACCACGAGCGCGGTAAGGGACAAGCACGGCACTTAGAGGGACGGGCCACCGTAAAATGATTGACTATAAGCCATGGTGTTCTTGTGATAGTCACCATCAGGGGGTTCAAAGCGCTTC
seq00011   CCACTGGTTCTTATGCACGAAAGTATCCGTTAAGGCATTTAAGCGGAACGCCCCTAGAGTGATTCGTCTATGCCCCTACCACTGGATAGCCGTACCATGATTTTATTGCTCAAATAAAAAGTTGCTTGCTACTCTATGATTCGCCCACTTTCACCGGGGCTCTGGACGGAAGTACTGACTTTCACGATTGCATTGTTAACACTGTGCTGCGTACCAGTGTGGCTCCGCCGTCAGCGGGACTCCGCCTCTCTAGACTTACGTCGGCTATCGGGCTGAATGGCGTTCCCGAGTGTCCTTGGCTTGATCGTGACGCTGCCTCAAGGAAGTGTCTGCCTTCGCATGTTACGGATAGCGTCTCCCCCTCGGTCATGACCTCCTCGATCGCAATGTGAAAGCGTTCTTAAGCCCAGCGAGGCACAAACACGTTTGTGATACTCGTGATATTATCTATTCGGTGAACCTTCCACGGACGACTGTGCCACCCTCTGAGATATGTACCGCGGTATGCGGAAGACAGGCGCCAAGGGCGCTAATTGAAGGTAATTAACACGGTATGTGTAGAATGTCAACATAACACTCGACCCACAGATGTGACGTGAGTATCCCAGACCTTATGCACTAATATTGTCGCTCCAATTAGGGGGATGTGAATAAGTACGATTCGCGTGGAGAACCTTACTTATACCATATAAGCTACCTCAACCACCGAGGAACACCAAAGCACGTCCCCGTGATGATGTTCACCTCTCGCCTTTAATGGGTACTCCAAGCCCGTTATACCTGTCTCACATATGAGCGTTGAATACTAACGGCTGGCTATTGGGGGTTCTCTTAGCTAATTCGAATGTCCTCAAGGTAAGGTAAGGGAAAAGCAAGGCTCGAACATTGTTATTTGTTAGCTCGAAACGTCCCCACTACCGAGGTGGTAAGGGCCTTGCTTAGCACAGCTAAGGAGTAGTAGTCCCTTTCTTCATAGCGGCATTTCAGGCACAGCTGCGTCGAATTCCGGCCTGTACGGGGTTCTGACGCACTTAGCAACGGCCAGTAAGAGATGGCTGGCACTTTCAATCGTGCTGATGTGCGATTCTGTCAAGAGATGGTGCCGGTGTCCCTGAGGGTCCGAGTTTAACTTTCATGAGCGGTCTGGCGTTGTCCTGAGGCCTGAGAGACGGAGACCAGCCTGTTGAACACCGGTCACTGATAAAATGTGCACCCACTGGTTTGCAACAAACGGAATAGCTGGAAATCGTCTCGCCAGGCGATCAGGAGTCCACAAGGCCGCCGCCGCTAAAGTTCTCATCAGCCACAATTGACGTGGAATACCCGTCCAAGTGAAAGGCGAATATTAAGTGTTGTGTAAGCAATGCAAATGACGATCTACAGGTCGCTAAATAAATCCACGGATATGCCATAAATCGTCAGACAGGTTGGAAGCGATCTGAGTTTATGGTATTGGCGTTCAAATAACGAGTCCTTACCCAGACACTCGTCGTCGTCAGTTAACCGATTGTACGGAATGGGCTTAAATAACGCCAGTAGGTTTCACGACTCTTGTCAAAGGTAGTCAAATTGTTTCTTTCTTAGAGGGGCTAGTCTCCCCGCTATCAATATCCAACACCGCTCCCCGTTCTCCATGGATATATTTCACGACCACGCGACAAAGAACGCCTAGGATAAGTTATGACACGAATGCTATAGGTCAATATCTAAAAGGTCCGAACAGTAATGAGATAGTTACACTCGTCACGACTTCGCCTAAGGTGGCGAGAAGGCATGTACCGTGGGCAACTGCTCTATTCCTAGTGCGAATCCTTCCGTTCGAATACACTCTGGTATCAAGCCCGTTAATTACCAGCTCAGGCCCCTTAGGTTATTTCGGGCAAAGAAAACTCCTGAGCGTGGCTGCCGGACCACTATCTTCAATCGAGAGTTCAGCGTCCGGCGGGGGATCGGAATCTGTCTCAACCTAACCCTGGCACTTTGTTGTACAGGGCGTGTATGGGTCTGATCCCCTTTCGCAAAGCGGCAGTCGCGATGAGGACTGAGATATATCACAATTTGATGGGTTACTTGGACATGCAGCTTCGATAACTCGAGCGGTGCTAGCTAGGCGTGCTCGCGACTCCCCCTGCTAGACTTCCCTATTAGCGCCTGAAGTAGAGAGGCCACCACGAGCGCGGTAAGGGACAAGCACGGCACTTAGAGGGACGGGCCACCGTAAAATGATTGACTATAAGCCATGGTGTTCTTGTGATAGTCACCATCAGGCGGTTCAAAGCGCTTC
seq00012   CCACTGGTTCTTATGCACGAAAGTATCCGTTAAGGCATTTAAGCGGAACGCCCCTAGAGTGATTCGTCTATGCCCCTACCACTGGATAGCCGTACCATGATTTTATTGCTCAAATAAAAAGTTGCTTGCTACTCTATGATTCGCCCACTTTCACCGGGGCTCTGGACGGAAGTACTGACTTTCACGATTGCATTGTTAACACTGTGCTGCGTACCAGTGTGGCTCCGCCGTCAGCGGGACTCCGCCTCTCTAGACTTACGTCGGCTATCGGGCTGAATGGCGTTCCCGAGTGTCCTTGGCTTGATCGTGACGCTGCCTCAAGGAAGTGTCTGCCTTCGCATGTTACGGATAGCGTCTCCCCCTCGGTCATGACCTCCTCGATCGCAATGTGAAAGCGTTCTTAAGCCCAGCGAGGCACAAACACGTTTGTGATACTCGTGATATTATCTATTCGGTGAACCTTCCACGGACGACTGTGCCACCCTCTGAGATATGTACCGCGGTATGCGGAAGACAGGCGCCAAGGGCGCTAATTGAAGGTAATTAACACGGTATGTGTAGAATGTCAACATAACACTCGACCCACAGATGTGACGTGAGTATCCCAGACCTTATGCACTAATATTGTCGCTCCAATTAGGGGGATGTGAATAAGTACGATTCGCGTGGAGAACCTTACTTATACCATATAAGCTACCTCAACCACCGAGGAACACCAAAGCACGTCCCCGTGATGATGTTCACCTCTCGCCTTTAATGGGTACTCCAAGCCCGTTATACCTGTCTCACATATGAGCGTTGAATACTAACGGCTGGCTATTGGGGGTTCTCTTAGCTAATTCGAATGTCCTCAAGGTAAGGTAAGGGAAAAGCAAGGCTCGAACATTGTTATTTGTTAGCTCGAAACGTCCCCACTACCGAGGTGGTAAGGGCCTTGCTTAGCACAGCTAAGGAGCAGTAGTCCCTTTCTTCATAGCGGCATTTCAGGCACAGCTGCGTCGAATTCCGGCCTGTACGGGGTTCTGACGCACTTAGCAACGGCCAGTAAGAGATGGCTGGCACTTTCAATCGTGCTGATGTGCGATTCTGTCAAGAGATGGTGCCGGTGTCCCTGAGGGTCCGAGTTTAACTTTCATGAGCGGTCTGGCGTTGTCCTGAGGCCTGAGAGACGGAGACCAGCCTGTTGAACACCGGTCACTGATAAAATGTGCACCCACTGGTTTGCAACAAACGGAATAGCTGGAAATCGTCTCGCCAGGCGATCAGGAGTCCACAAGGCCGCCGCCGCTAAAGTTCTCATCAGCCATAATTGACGTGGAATACCCGTCCAAGTGAAAGGCGAATATTAAGTGTTGTGTAAGCAATGCAAATGACGATCTACAGGTCGCTAAATAAATCCACGGATATGCCATAAATCGTCAGACAGGTTGGAAGCGATCTGAGTTTATGGTATTGGCGTTCAAATAACGAGTCCTTACCCAGACACTCGTCGTCGTCAGTTAACCGATTGTACGGAATGGGCTTAAATAACGCCAGTAGGTTTCACGACTCTTGTCAAAGGTAGTCAAATTGTTTCTTTCTTAGAGGGGCTAGTCTCCCCGCTATCAATATCCAACACCGCTCCCCGTTCTCCATGGATATATTTCACGACCACGCGACAAAGAACGCCTAGGATAAGTTATGACACGAATGCTATAGGTCAATATCTAAAAGGTCCGAACAGTAATGAGATAGTTACACTCGTCACGACTTCGCCTAAGGTGGCGAGAAGGCATGTACCGTGGGCAACTGCTCTATTCCTAGTGCGAATCCTTCCGTTCGAATACACTCTGGTATCAAGCCCGTTAATTACCAGCTCAGGCCCCTTAGGTTATTTCGGGCAAAGAAAACTCCTGAGCGTGGCTGCCGGACCACTATCTTCAATCGAGAGTTCAGCGTCCGGCGGGGGATCGGAATCTGTCTCAACCTAACCCTGGCACTTTGTTGTACAGGGCGTGTATGGGTCTGATCCCCTTTCGCAAAGCGGCTGTCGCGATGAGGACTGAGATATATCACAATTTGATGGGTTACTTGGACATGCAGCTTCGATAACTCGAGCGGTGCTAGCTAGGCGTGCTCGCGACTCCCCCTGCTAGACTTCCCTATTAGCGCCTGAAGTAGAGAGGCCACCACGAGCGCGGTAAGGGACAAGCACGGCACTTAGAGGGACGGGCCACCGTAAAATGATTGACTATAAGCCATGGTGTTCTTGTGATAGTCACCATCAGGCGGTTCAAAGCGCTTC
seq00013   CCACTGGTTCTTATGCACGAAAGTATCCGTTAAGGCATTTAAGCGGAACGCCCCTAGAGTGATTCGTCTATGCCCCTACCACTGGATAGCCGTACCATGATTTTATTGCTCAAATAAAAAGTTGCTTGCTACTCTATGATTCGCCCACTTTCACCGGGGCTCTGGACGGAAGTACTGACTTTCACGATTGCATTGTTAACACTGTGCTGCGTACCAGTGTGGCTCCGCCGTCAGCGGGACTCCGCCTCTCTAGACTTACGTCGGCTATCGGGCTGAATGGCGTTCCCGAGTGTCCTTGGCTTGATCGTGACGCTGCCTCAAGGAAGTGTCTGCCTTCGCATGTTACGGATAGCGTCTCCCCCTCGGTCATGACCTCCTCGATCGCAATGTGAAAGCGTTCTTAAGCCCAGCGAGGCACAAACACGTTTGTGATACTCGTGATATTATCTATTCGGTGAACCTTCCACGGACGACTGTGCCACCCTCTGAGATATGTACCGCGGTATGCGGAAGACAGGCGCCAAGGGCGCTAATTGAAGGTAATTAACACGGTATGTGTAGAATGTCAACATAACACTCGACCCACAGATGTGACGTGAGTATCCCAGACCTTATGCACTAATATTGTCGCTCCAATTAGGGGGATGTGAATAAGTACGATTCGCGTGGAGAACCTTACTTATACCATATAAGCTACCTCAACCACCGAGGAACACCAAAGCACGTCCCCGTGATGATGTTCACCTCTCGCCTTTAATGGGTACTCCAAGCCCGTTATACCTGTCTCACATATGAGCGTTGAATACTAACGGCTGGCTATTGGGGGTTCTCTTAGCTAATTCGAATGTCCTCAAGGTAAGGTAAGGGAAAAGCAAGGCTCGAACATTGTTATTTGTTAGCTCGAAACGTCCCCACTACCGAGGTGGTAAGGGCCTTGCTTAGCACAGCTAAGGAGTAGTAGTCCCTTTCTTCATAGCGGCATTTCAGGCACAGCTGCGTCGAATTCCGGCCTGTACGGGGTTCTGACGCACTTAGCAACGGCCAGTAAGAGATGGCTGGCACTTTCAATCGTGCTGATGTGCGATTCTGTCAAGAGATGGTGCCGGTGTCCCTGAGGGTCCGAGTTTAACTTTCATGAGCGGTCTGGCGTTGTCCTGAGGCCTGAGAGACGGAGACCAGCCTGTTGAACACCGGTCACTGATAAAATGTGCACCCACTGGTTTGCAACAAACGGAATAGCTGGAAATCGTCTCGCCAGGCGATCAGGAGTCCACAAGGCCGCCGCCGCTAAAGTTCTCATCAGCCACAATTGACGTGGAATACCCGTCCAAGTGAAAGGCGAATATTAAGTGTTGTGTAAGCAATGCAAATGACGATCTACAGGTCGCTAAATAAATCCACGGATATGCCATAAATCGTCAGACAGGTTGGAAGCGATCTGAGTTTATGGTATTGGCGTTCAAATAACGAGTCCTTACCCAGACACTCGTCGTCGTCAGTTAACCGATTGTACGGAATGGGCTTAAATAACGCCAGTAGGTTTCACGACTCTTGTCAAAGGTAGTCAAATTGTTTCTTTCTTAGAGGGGCTAGTCTCCCCGCTATCAATATCCAACACCGCTCCCCGTTCTCCATGGATATATTTCACGACCACGCGACAAAGAACGCCTAGGATAAGTTATGACACGAATGCTATAGGTCAATATCTAAAAGGTCCGAACAGTAATGAGATAGTTACACTCGTCACGACTTCGCCTAAGGTGGCGAGAAGGCATGTACCGTGGGCAACTGCTCTATTCCTAGTGCGAATCCTTCCGTTCGAATACACTCTGGTATCAAGCCCGTTAATTACCAGCTCAGGCCCCTTAGGTTATTTCGGGCAAAGAAAACTCCTGAGCGTGGCTGCCGGACCACTATCTTCAATCGAGAGTTCAGCGTCCGGCGGGGGATCGGAATCTGTCTCAACCTAACCCTGGCACTTTGTTGTACAGGGCGTGTATGGGTCTGATCCCCTTTCGCAAAGCGGCAGTCGCGATGAGGACTGAGATATATCACAATTTGATGGGTTACTTGGACATGCAGCTTCGATAACTCGAGCGGTGCTAGCTAGGCGTGCTCGCGACTCCCCCTGCTAGACTTCCCTATTAGCGCCTGAAGTAGAGAGGCCACCACGAGCGCGGTAAGGGACAAGCACGGCACTTAGAGGGACGGGCCACCGTAAAATGATTGACTATAAGCCATGGTGTTCTTGTGATAGTCACCATCAGGCGGTTCAAAGCGCTTC
seq00014   CCACTGGTTCTTATGCACGAAAGTATCCGTTAAGGCATTTAAGCGGAACGCCCCTAGAGTGATTCGTCTATGCCCCTACCACTGGATAGCCGTACCATGATTTTATTGCTCAAATAAAAAGTTGCTTGCTACTCTATGATTCGCCCACTTTCACCGGGGCTCTGGACGGAAGTACTGACTTTCACGATTGCATTGTTAACACTGTGCTGCGTACCAGTGTGGCTCCGCCGTCAGCGGGACTCCGCCTCTCTAGACTTACGTCGGCTATCGGGCTGAATGGCGTTCCCGAGTGTCCTTGGCTTGATCGTGACGCTGCCTCAAGGAAGTGTCTGCCTTCGCATGTTACGGATAGCGTCTCCCCCTCGGTCATGACCTCCTCGATCGCAATGTGAAAGCGTTCTTAAGCCCAGCGAGGCACAAACACGTTTGTGATACTCGTGATATTATCTATTCGGTGAACCTTCCACGGACGACTGTGCCACCCTCTGAGATATGTACCGCGGTATGCGGAAGACAGGCGCCAAGGGCGCTAATTGAAGGTAATTAACACGGTATGTGTAGAATGTCAACATAACACTCGACCCACAGATGTGACGTGAGTATCCCAGACCTTATGCACTAATATTGTCGCTCCAATTAGGGGGATGTGAATAAGTACGATTCGCGTGGAGAACCTTACTTATACCATATAAGCTACCTCAACCACCGAGGAACACCAAAGCACGTCCCCGTGATGATGTTCACCTCTCGCCTTTAATGGGTACTCCAAGCCCGTTATACCTGTCTCACATATGAGCGTTGAATACTAACGGCTGGCTATTGGGGGTTCTCTTAGCTAATTCGAATGTCCTCAAGGTAAGGTAAGGGAAAAGCAAGGCTCGAACATTGTTATTTGTTAGCTCGAAACGTCCCCACTACCGAGGTGGTAAGGGCCTTGCTTAGCACAGCTAAGGAGTAGTAGTCCCTTTCTTCATAGCGGCATTTCAGGCACAGCTGCGTCGAATTCCGGCCTGTACGGGGTTCTGACGCACTTAGCAACGGCCAGTAAGAGATGGCTGGCACTTTCAATCGTGCTGATGTGCGATTCTGTCAAGAGATGGTGCCGGTGTCCCTGAGGGTCCGAGTTTAACTTTCATGAGCGGTCTGGCGTTGTCCTGAGGCCTGAGAGACGGAGACCAGCCTGTTGAACACCGGTCACTGATAAAATGTGCACCCACTGGTTTGCAACAAACGGAATAGCTGGAAATCGTCTCGCCAGGCGATCAGGAGTCCACAAGGCCGCCGCCGCTAAAGTTCTCATCAGCCACAATTGACGTGGAATACCCGTCCAAGTGAAAGGCGAATATTAAGTGTTGTGTAAGCAATGCAAATGACGATCTACAGGTCGCTAAATAAATCCACGGATATGCCATAAATCGTCAGACAGGTTGGAAGCGATCTGAGTTTATGGTATTGGCGTTCAAATAACGAGTCCTTACCCAGACACTCGTCGTCGTTAGTTAACCGATTGTACGGAATGGGCTTAAATAACGCCAGTAGGTTTCACGACTCTTGTCAAAGGTAGTCAAATTGTTTCTTTCTTAGAGGGGCTAGTCTCCCCGCTATCAATATCCAACACCGCTCCCCGTTCTCCATGGATATATTTCACGACCACGCGACAAAGAACGCCTAGGATAAGTTATGACACGAATGCTATAGGTCAATATCTAAAAGGTCCGAACAGTAATGAGATAGTTACACTCGTCACGACTTCGCCTAAGGTGGCGAGAAGGCATGTACCGTGGGCAACTGCTCTATTCCTAGTGCGAATCCTTCCGTTCGAATACACTCTGGTATCAAGCCCGTTAATTACCAGCTCAGGCCCCTTAGGTTATTTCGGGCAAAGAAAACTCCTGAGCGTGGCTGCCGGACCACTATCTTCAATCGAGAGTTCAGCGTCCGGCGGGGGATCGGAATCTGTCTCAACCTAACCCTGGCACTTTGTTGTACAGGGCGTGTATGGGTCTGATCCCCTTTCGCAAAGCGGCAGTCGCGATGAGGACTGAGATATATCACAATTTGATGGGTTACTTGGACATGCAGCTTCGATAACTCGAGCGGTGCTAGCTAGGCGTGCTCGCGACTCCCCCTGCTAGACTTCCCTATTAGCGCCTGAAGTAGAGAGGCCACCACGAGCGCGGTAAGGGACAAGCACGGCACTTAGAGGGACGGGCCACCGTAAAATGATTGACTATAAGCCATGGTGTTCTTGTGATAGTCACCATCAGGGGGTTCAAAGCGCTTC
seq00015   CCACTGGTTCTTATGCACGAAAGTATCCGTTAAGGCATTTAAGCGGAACGCCCCTAGAGTGATTCGTCTATGCCCCTACCACTGGATAGCCGTACCATGATTTTATTGCTCAAATAAAAAGTTGCTTGCTACTCTATGATTCGCCCACTTTCACCGGGGCTCTGGACGGAAGTACTGACTTTCACGATTGCATTGTTAACACTGTGCTGCGTACCAGTGTGGCTCCGCCGTCAGCGGGACTCCGCCTCTCTAGACTTACGTCGGCTATCGCGCTGAATGGCGTTCCCGAGTGTCCTTGGCTTGATCGTGACGCTGCCTCAAGGAAGTGTCTGCCTTCGCATGTTACGGATAGCGTCTCCCCCTCGGTCATGACCTCCTCGATCGCAATGTGAAAGCGTTCTTAAGCCCAGCGAGGCACAAACACGTTTGTGATACTCGTGATATTATCTATTCGGTGAACCTTCCACGGACGACTGTGCCACCCTCTGAGATATGTACCGCGGTATGCGGAAGACAGGCGCCAAGGGCGCTAATTGAAGGTAATTAACACGGTATGTGTAGAATGTCAACATAACACTCGACCCACAGATGTGACGTGAGTATCCCAGACCTTATGCACTAATATTGTCGCTCCAATTAGGGGGATGTGAATAAGTACGATTCGCGTGGAGAACCTTACTTATACCATATAAGCTACCTCAACCACCGAGGAACACCAAAGCACGTCCCCGTGATGATGTTCACCTCTCGCCTTTAATGGGTACTCCAAGCCCGTTATACCTGTCTCACATATGAGCGTTGAATACTAACGGCTGGCTATTGGGGGTTCTCTTAGCTAATTCGAATGTCCTCAAGGTAAGGTAAGGGAAAAGCAAGGCTCGAACATTGTTATTTGTTAGCTCGAAACGTCCCCACTACCGAGGTGGTAAGGGCCTTGCTTAGCACAGCTAAGGAGTAGTAGTCCCTTTCTTCATAGCGGCATTTCAGGCACAGCTGCGTCGAATTCCGGCCTGTACGGGGTTCTGACGCACTTAGCAACGGCCAGTAAGAGATGGCTGGCACTTTCAATCGTGCTGATGTGCGATTCTGTCAAGAGATGGTGCCGGTGTCCCTGAGGGTCCGAGTTTAACTTTCATGAGCGGTCTGGCGTTGTCCTGAGGCCTGAGAGACGGAGACCAGCCTGTTGAACACCGGTCACTGATAAAATGTGCACCCACTGGTTTGCAACAAACGGAATAGCTGGAAATCGTCTCGCCAGGCGAACAGGAGTCCACAAGGCCGCCGCCGCTAAAGTTCTCATCAGCCACAATTGACGTGGAATACCCGTCCAAGTGAAAGGCGAATATTAAGTGTTGTGTAAGCAATGCAAATGACGATCTACAGGTCGCTAAATAAATCCACGGATATGCCATAAATCGTCAGACAGGTTGGAAGCGATCTGAGTTTATGGTATTGGCGTTCAAATAACGAGTCCTTACCCAGACACTCGTCGTCGTCAGTTAACCGATTGTACGGAATGGGCTTAAATAACGCCAGTAGGTTTCACGACTCTTGTCAAAGGTAGTCAAATTGTTTCTTTCTTAGAGGGGCTAGTCTCCCCGCTATCAATATCCAACACCGCTCCCCGTTCTCCATGGATATATTTCACGACCACGCGACAAAGAACGCCTAGGATAAGTTATGACACGAATGCTATAGGTCAATATCTAAAAGGTCCGAACAGTAATGAGATAGTTACACTCGTCACGACTTCGCCTAAGGTGGCGAGAAGGCATGTACCGTGGGCAACTGCTCTATTCCTAGTGCGAATCCTTCCGTTCGAATACACTCTGGTATCAAGCCCGTTAATTACCAGCTCAGGCCCCTTAGGTTATTTCGGGCAAAGAAAACTCCTGAGCGTGGCTGCCGGACCACTATCTTCAATCGAGAGTTCAGCGTCCGGCGGGGGATCGGAATCTGTCTCAACCTAACCCTGGCACTTTGTAGTACAGGGCGTGTATGGGTCTGATCCCCTTTCGCAAAGCGGCAGTCGCGATGAGGACTGAGATATATCACAATTTGATGGGTTACTTGGACATGCAGCTTCGATAACTCGAGCGGTGCTAGCTAGGCGGGCTCGCGACTCCCCCTGCTAGACTTCCCTATTAGCGCCTGAAGTAGAGAGGCCACCACGAGCGCGGTAAGGGACAAGCACGGCACTTAGAGGGACGGGCCACCGTAAAATGATTGACTATAAGCCATGGTGTTCTTGTGATAGTCACCATCAGGGGGTTCAAAGCGCTTC
seq00016   CCACTGGTTCTTATGCACGAAAGTATCCGTTAAGGCATTTAAGCGGAACGCCCCTAGAGTGATTCGTCTATGCCCCTACCACTGGATAGCCGTACCATGATTTTATTGCTCAAATAAAAAGTTGCTTGCTACTCTATGATTCGCCCACTTTCACCGGGGCTCTGGACGGAAGTACTGACTTTCACGATTGCATTGTTAACACTGTGCTGCGTACCAGTGTGGCTCCGCCGTCAGCGGGACTCCGCCTCTCTAGACTTACGTCGGCTATCGGGCTGAATGGCGTTCCCGAGTGTCCTTGGCTTGATCGTGACGCTGCCTCAAGGAAGTGTCTGCCTTCGCATGTTACGGATAGCGTCTCCCCCTCGGTCATGACCTCCTCGATCGCAATGTGAAAGCGTTCTTAAGCCCAGCGAGGCACAAACACGTTTGTGATACTCGTGATATTATCTATTCGGTGAACCTTCCACGGACGACTGTGCCACCCTCTGAGATATGTACCGCGGTATGCGGAAGACAGGCGCCAAGGGCGCTAATTGAAGGTAATTAACACGGTATGTGTAGAATGTCAACATAACACTCGACCCACAGATGTGACGTGAGTATCCCAGACCTTATGCACTAATATTGTCGCTCCAATTAGGGGGATGTGAATAAGTACGATTCGCGTGGAGAACCTTACTTATACCATATAAGCTACCTCAACCACCGAGGAACACCAAAGCACGTCCCCGTGATGATGTTCACCTCTCGCCTTTAATGGGTACTCCAAGCCCGTTATACCTGTCTCACATATGAGCGTTGAATACTAACGGCTGGCTATTGGGGGTTCTCTTAGCTAATTCGAATGTCCTCAAGGTAAGGTAAGGGAAAAGCAAGGCTCGAACATTGTTATTTGTTAGCTCGAAACGTCCCCACTACCGAGGTGGTAAGGGCCTTGCTTAGCACAGCTAAGGAGTAGTAGTCCCTTTCTTCATAGCGGCATTTCAGGCACAGCTGCGTCGAATTCCGGCCTGTACGGGGTTCTGACGCACTTAGCAACGGCCAGTAAGAGATGGCTGGCACTTTCAATCGTGCTGATGTGCGATTCTGTCAAGAGATGGTGCCGGTGTCCCTGAGGGTCCGAGTTTAACTTTCATGAGCGGTCTGGCGTTGTCCTGAGGCCTGAGAGACGGAGACCAGCCTGTTGAACACCGGTCACTGATAAAATGTGCACCCACTGGTTTGCAACAAACGGAATAGCTGGAAATCGTCTCGCCAGGCGATCAGGAGTCCACAAGGCCGCCGCCGCTAAAGTTCTCATCAGCCACAATTGACGTGGAATACCCGTCCAAGTGAAAGGCGAATATTAAGTGTTGTGTAAGCAATGCAAATGACGATCTACAGGTCGCTAAATAAATCCACGGATATGCCATAAATCGTCAGACAGGTTGGAAGCGATCTGAGTTTATGGTATTGGCGTTCAAATAACGAGTCCTTACCCAGACACTCGTCGTCGTTAGTTAACCGATTGTACGGAATGGGCTTAAATAACGCCAGTAGGTTTCACGACTCTTGTCAAAGGTAGTCAAATTGTTTCTTTCTTAGAGGGGCTAGTCTCCCCGCTATCAATATCCAACACCGCTCCCCGTTCTCCATGGATATATTTCACGACCACGCGACAAAGAACGCCTAGGATAAGTTATGACACGAATGCTATAGGTCAATATCTAAAAGGTCCGAACAGTAATGAGATAGTTACACTCGTCACGACTTCGCCTAAGGTGGCGAGAAGGCATGTACCGTGGGCAACTGCTCTATTCCTAGTGCGAATCCTTCCGTTCGAATACACTCTGGTATCAAGCCCGTTAATTACCAGCTCAGGCCCCTTAGGTTATTTCGGGCAAAGAAAACTCCTGAGCGTGGCTGCCGGACCACTATCTTCAATCGAGAGTTCAGCGTCCGGCGGGGGATCGGAATCTGTCTCAACCTAACCCTGGCACTTTGTTGTACAGGGCGTGTATGGGTCTGATCCCCTTTCGCAAAGCGGCAGTCGCGATGAGGACTGAGATATATCACAATTTGATGGGTTACTTGGACATGCAGCTTCGATAACTCGAGCGGTGCTAGCTAGGCGTGCTCGCGACTCCCCCTGCTAGACTTCCCTATTAGCGCCTGAAGTAGAGAGGCCACCACGAGCGCGGTAAGGGACAAGCACGGCACTTAGAGGGACGGGCCACCGTAAAATGATTGACTATAAGCCATGGTGTTCTTGTGATAGTCACCATCAGGGGGTTCAAAGCGCTTC
seq00017   CCACTGGTTCTTATGCACGAAAGTATCCGTTAAGGCATTTAAGCGGAACGCCCCTAGAGTGATTCGTCTATGCCCCTACCACTGGATAGCCGTACCATGATTTTATTGCTCAAATAAAAAGTTGCTTGCTACTCTATGATTCGCCCACTTTCACCGGGGCTCTGGACGGAAGTACTGACTTTCACGATTGCATTGTTAACACTGTGCTGCGTACCAGTGTGGCTCCGCCGTCAGCGGGACTCCGCCTCTCTAGACTTACGTCGGCTATCGGGCTGAATGGCGTTCCCGAGTGTCCTTGGCTTGATCGTGACGCTGCCTCAAGGAAGTGTCTGCCTTCGCATGTTACGGATAGCGTCTCCCCCTCGGTCATGACCTCCTCGATCGCAATGTGAAAGCGTTCTTAAGCCCAGCGAGGCACAAACACGTTTGTGATACTCGTGATATTATCTATTCGGTGAACCTTCCACGGACGACTGTGCCACCCTCTGAGATATGTACCGCGGTATGCGGAAGACAGGCGCCAAGGGCGCTAATTGAAGGTAATTAACACGGTATGTGTAGAATGTCAACATAACACTCGACCCACAGATGTGACGTGAGTATCCCAGACCTTATGCACTAATATTGTCGCTCCAATTAGGGGGATGTGAATAAGTACGATTCGCGTGGAGAACCTTACTTATACCATATAAGCTACCTCAACCACCGAGGAACACCAAAGCACGTCCCCGTGATGATGTTCACCTCTCGCCTTTAATGGGTACTCCAAGCCCGTTATACCTGTCTCACATATGAGCGTTGAATACTAACGGCTGGCTATTGGGGGTTCTCTTAGCTAATTCGAATGTCCTCAAGGTAAGGTAAGGGAAAAGCAAGGCTCGAACATTGTTATTTGTTAGCTCGAAACGTCCCCACTACCGAGGTGGTAAGGGCCTTGCTTAGCACAGCTAAGGAGCAGTAGTCCCTTTCTTCATAGCGGCATTTCAGGCACAGCTGCGTCGAATTCCGGCCTGTACGGGGTTCTGACGCACTTAGCAACGGCCAGTAAGAGATGGCTGGCACTTTCAATCGTGCTGATGTGCGATTCTGTCAAGAGATGGTGCCGGTGTCCCTGAGGGTCCGAGTTTAACTTTCATGAGCGGTCTGGCGTTGTCCTGAGGCCTGAGAGACGGAGACCAGCCTGTTGAACACCGGTCACTGATAAAATGTGCACCCACTGGTTTGCAACAAACGGAATAGCTGGAAATCGTCTCGCCAGGCGATCAGGAGTCCACAAGGCCGCCGCCGCTAAAGTTCTCATCAGCCACAATTGACGTGGAATACCCGTCCAAGTGAAAGGCGAATATTAAGTGTTGTGTAAGCAATGCAAATGACGATCTACAGGTCGCTAAATAAATCCACGGATATGCCATAAATCGTCAGACAGGTTGGAAGCGATCTGAGTTTATGGTATTGGCGTTCAAATAACGAGTCCTTACCCAGACACTCGTCGTCGTCAGTTAACCGATTGTACGGAATGGGCTTAAATAACGCCAGTAGGTTTCACGACTCTTGTCAAAGGTAGTCAAATTGTTTCTTTCTTAGAGGGGCTAGTCTCCCCGCTATCAATATCCAACACCGCTCCCCGTTCTCCATGGATATATTTCACGACCACGCGACAAAGAACGCCTAGGATAAGTTATGACACGAATGCTATAGGTCAATATCTAAAAGGTCCGAACAGTAATGAGATAGTTACACTCGTCACGACTTCGCCTAAGGTGGCGAGAAGGCATGTACCGTGGGCAACTGCTCTATTCCTAGTGCGAATCCTTCCGTTCGAATACACTCTGGTATCAAGCCCGTTAATTACCAGCTCAGGCCCCTTAGGTTATTTCGGGCAAAGAAAACTCCTGAGCGTGGCTGCCGGACCACTATCTTCAATCGAGAGTTCAGCGTCCGGCGGGGGATCGGAATCTGTCTCAACCTAACCCTGGCACTTTGTTGTACAGGGCGTGTATGGGTCTGATCCCCTTTCGCAAAGCGGCAGTCGCGATGAGGACTGAGATATATCACAATTTGATGGGTTACTTGGACATGCAGCTTCGATAACTCGAGCGGTGCTAGCTAGGCGTGCTCGCGACTCCCCCTGCTAGACTTCCCTATTAGCGCCTGAAGTAGAGAGGCCACCACGAGCGCGGTAAGGGACAAGCACGGCACTTAGAGGGACGGGCCACCGTAAAATGATTGACTATAAGCCATGGTGTTCTTGTGATAGTCACCATCAGGGGGTTCAAAGCGCTTC
seq00018   CCACTGGTTCTTATGCACGAAAGTATCCGTTAAGGCATTTAAGCGGAACGCCCCTAGAGTGATTCGTCTATGCCCCTACCACTGGATAGCCGTACCATGATTTTATTGCTCAAATAAAAAGTTGCTTGCTACTCTATGATTCGCCCACTTTCACCGGGGCTCTGGACGGAAGTACTGACTTTCACGATTGCATTGTTAACACTGTGCTGCGTACCAGTGTGGCTCCGCCGTCAGCGGGACTCCGCCTCTCTAGACTTACGTCGGCTATCGGGCTGAATGGCGTTCCCGAGTGTCCTTGGCTTGATCGTGACGCTGCCTCAAGGAAGTGTCTGCCTTCGCATGTTACGGATAGCGTCTCCCCCTCGGTCATGACCTCCTCGATCGCAATGTGAAAGCGTTCTTAAGCCCAGCGAGGCACAAACACGTTTGTGATACTCGTGATATTATCTATTCGGTGAACCTTCCACGGACGACTGTGCCACCCTCTGAGATATGTACCGCGGTATGCGGAAGACAGGCGCCAAGGGCGCTAATTGAAGGTAATTAACACGGTATGTGTAGAATGTCAACATAACACTCGACCCACAGATGTGACGTGAGTATCCCAGACCTTATGCACTAATATTGTCGCTCCAATTAGGGGGATGTGAATAAGTACGATTCGCGTGGAGAACCTTACTTATACCATATAAGCTACCTCAACCACCGAGGAACACCAAAGCACGTCCCCGTGATGATGTTCACCTCTCGCCTTTAATGGGTACTCCAAGCCCGTTATACCTGTCTCACATATGAGCGTTGAATACTAACGGCTGGCTATTGGGGGTTCTCTTAGCTAATTCGAATGTCCTCAAGGTAAGGTAAGGGAAAAGCAAGGCTCGAACATTGTTATTTGTTAGCTCGAAACGTCCCCACTACCGAGGTGGTAAGGGCCTTGCTTAGCACAGCTAAGGAGCAGTAGTCCCTTTCTTCATAGCGGCATTTCAGGCACAGCTGCGTCGAATTCCGGCCTGTACGGGGTTCTGACGCACTTAGCAACGGCCAGTAAGAGATGGCTGGCACTTTCAATCGTGCTGATGTGCGATTCTGTCAAGAGATGGTGCCGGTGTCCCTGAGGGTCCGAGTTTAACTTTCATGAGCGGTCTGGCGTTGTCCTGAGGCCTGAGAGACGGAGACCAGCCTGTTGAACACCGGTCACTGATAAAATGTGCACCCACTGGTTTGCAACAAACGGAATAGCTGGAAATCGTCTCGCCAGGCGATCAGGAGTCCACAAGGCCGCCGCCGCTAAAGTTCTCATCAGCCACAATTGACGTGGAATACCCGTCCAAGTGAAAGGCGAATATTAAGTGTTGTGTAAGCAATGCAAATGACGATCTACAGGTCGCTAAATAAATCCACGGATATGCCATAAATCGTCAGACAGGTTGGAAGCGATCTGAGTTTATGGTATTGGCGTTCAAATAACGAGTCCTTACCCAGACACTCGTCGTCGTCAGTTAACCGATTGTACGGAATGGGCTTAAATAACGCCAGTAGGTTTCACGACTCTTGTCAAAGGTAGTCAAATTGTTTCTTTCTTAGAGGGGCTAGTCTCCCCGCTATCAATATCCAACACCGCTCCCCGTTCTCCATGGATATATTTCACGACCACGCGACAAAGAACGCCTAGGATAAGTTATGACACGAATGCTATAGGTCAATATCTAAAAGGTCCGAACAGTAATGAGATAGTTACACTCGTCACGACTTCGCCTAAGGTGGCGAGAAGGCATGTACCGTGGGCAACTGCTCTATTCCTAGTGCGAATCCTTCCGTTCGAATACACTCTGGTATCAAGCCCGTTAATTACCAGCTCAGGCCCCTTAGGTTATTTCGGGCAAAGAAAACTCCTGAGCGTGGCTGCCGGACCACTATCTTCAATCGAGAGTTCAGCGTCCGGCGGGGGATCGGAATCTGTCTCAACCTAACCCTGGCACTTTGTTGTACAGGGCGTGTATGGGTCTGATCCCCTTTCGCAAAGCGGCTGTCGCGATGAGGACTGAGATATATCACAATTTGATGGGTTACTTGGACATGCAGCTTCGATAACTCGAGCGGTGCTAGCTAGGCGTGCTCGCGACTCCCCCTGCTAGACTTCCCTATTAGCGCCTGAAGTAGAGAGGCCACCACGAGCGCGGTAAGGGACAAGCACGGCACTTAGAGGGACGGGCCACCGTAAAATGATTGACTATAAGCCATGGTGTTCTTGTGATAGTCACCATCAGGGGGTTCAAAGCGCTTC
seq00019   CCACTGGTTCTTATGCACGAAAGTATCCGTTAAGGCATTTAAGCGGAACGCCCCTAGAGTGATTCGTCTATGCCCCTACCACTGGATAGCCGTACCATGATTTTATTGCTCAAATAAAAAGTTGCTTGCTACTCTATGATTCGCCCACTTTCACCGGGGCTCTGGACGGAAGTACTGACTTTCACGATTGCATTGTTAACACTGTGCTGCGTACCAGTGTGGCTCCGCCGTCAGCGGGACTCCGCCTCTCTAGACTTACGTCGGCTATCGGGCTGAATGGCGTTCCCGAGTGTCCTTGGCTTGATCGTGACGCTGCCTCAAGGAAGTGTCTGCCTTCGCATGTTACGGATAGCGTCTCCCCCTCGGTCATGACCTCCTCGATCGCAATGTGAAAGCGTTCTTAAGCCCAGCGAGGCACAAACACGTTTGTGATACTCGTGATATTATCTATTCGGTGAACCTTCCACGGACGACTGTGCCACCCTCTGAGATATGTACCGCGGTATGCGGAAGACAGGCGCCAAGGGCGCTAATTGAAGGTAATTAACACGGTATGTGTAGAATGTCAACATAACACTCGACCCACAGATGTGACGTGAGTATCCCAGACCTTATGCACTAATATTGTCGCTCCAATTAGGGGGATGTGAATAAGTACGATTCGCGTGGAGAACCTTACTTATACCATATAAGCTACCTCAACCACCGAGGAACACCAAAGCACGTCCCCGTGATGATGTTCACCTCTCGCCTTTAATGGGTACTCCAAGCCCGTTATACCTGTCTCACATATGAGCGTTGAATACTAACGGCTGGCTATTGGGGGTTCTCTTAGCTAATTCGAATGTCCTCAAGGTAAGGTAAGGGAAAAGCAAGGCTCGAACATTGTTATTTGTTAGCTCGAAACGTCCCCACTACCGAGGTGGTAAGGGCCTTGCTTAGCACAGCTAAGGAGTAGTAGTCCCTTTCTTCATAGCGGCATTTCAGGCACAGCTGCGTCGAATTCCGGCCTGTACGGGGTTCTGACGCACTTAGCAACGGCCAGTAAGAGATGGCTGGCACTTTCAATCGTGCTGATGTGCGATTCTGTCAAGAGATGGTGCCGGTGTCCCTGAGGGTCCGAGTTTAACTTTCATGAGCGGTCTGGCGTTGTCCTGAGGCCTGAGAGACGGAGACCAGCCTGTTGAACACCGGTCACTGATAAAATGTGCACCCACTGGTTTGCAACAAACGGAATAGCTGGAAATCGTCTCGCCAGGCGATCAGGAGTCCACAAGGCCGCCGCCGCTAAAGTTCTCATCAGCCACAATTGACGTGGAATACCCGTCCAAGTGAAAGGCGAATATTAAGTGTTGTGTAAGCAATGCAAATGACGATCTACAGGTCGCTAAATAAATCCACGGATATGCCATAAATCGTCAGACAGGTTGGAAGCGATCTGAGTTTATGGTATTGGCGTTCAAATAACGAGTCCTTACCCAGACACTCGTCGTCGTCAGTTAACCGATTGTACGGAATGGGCTTAAATAACGCCAGTAGGTTTCACGACTCTTGTCAAAGGTAGTCAAATTGTTTCTTTCTTAGAGGGGCTAGTCTCCCCGCTATCAATATCCAACACCGCTCCCCGTTCTCCATGGATATATTTCACGACCACGCGACAAAGAACGCCTAGGATAAGTTATGACACGAATGCTATAGGTCAATATCTAAAAGGTCCGAACAGTAATGAGATAGTTACACTCGTCACGACTTCGCCTAAGGTGGCGAGAAGGCATGTACCGTGGGCAACTGCTCTATTCCTAGTGCGAATCCTTCCGTTCGAATACACTCTGGTATCAAGCCCGTTAATTACCAGCTCAGGCCCCTTAGGTTATTTCGGGCAAAGAAAACTCCTGAGCGTGGCTGCCGGACCACTATCTTCAATCGAGAGTTCAGCGTCCGGCGGGGGATCGGAATCTGTCTCAACCTAACCCTGGCACTTTGTTGTACAGGGCGTGTATGGGTCTGATCCCCTTTCGCAAAGCGGCAGTCGCGATGAGGACTGAGATATATCACAATTTGATGGGTTACTTGGACATGCAGCTTCGATAACTCGAGCGGTGCTAGCTAGGCGTGCTCGCGACTCCCCCTGCTAGACTTCCCTATTAGCGCCTGAAGTAGAGAGGCCACCACGAGCGCGGTAAGGGACAAGCACGGCACTTAGAGGGACGGGCCACCGTAAAATGATTGACTATAAGCCATGGTGTTCTTGTGATAGTCACCATCAGGCGGTTCAAAGCGCTTC
seq00020   CCACTGGTTCTTATGCACGAAAGTATCCGTTAAGGCATTTAAGCGGAACGCCCCTAGAGTGATTCGTCTATGCCCCTACCACTGGATAGCCGTACCATGATTTTATTGCTCAAATAAAAAGTTGCTTGCTACTCTATGATTCGCCCACTTTCACCGGGGCTCTGGACGGAAGTACTGACTTTCACGATTGCATTGTTAACACTGTGCTGCGTACCAGTGTGGCTCCGCCGTCAGCGGGACTCCGCCTCTCTAGACTTACGTCGGCTATCGGGCTGAATGGCGTTCCCGAGTGTCCTTGGCTTGATCGTGACGCTGCCTCAAGGAAGTGTCTGCCTTCGCATGTTACGGATAGCGTCTCCCCCTCGGTCATGACCTCCTCGATCGCAATGTGAAAGCGTTCTTAAGCCCAGCGAGGCACAAACACGTTTGTGATACTCGTGATATTATCTATTCGGTGAACCTTCCACGGACGACTGTGCCACCCTCTGAGATATGTACCGCGGTATGCGGAAGACAGGCGCCAAGGGCGCTAATTGAAGGTAATTAACACGGTATGTGTAGAATGTCAACATAACACTCGACCCACAGATGTGACGTGAGTATCCCAGACCTTATGCACTAATATTGTCGCTCCAATTAGGGGGATGTGAATAAGTACGATTCGCGTGGAGAACCTTACTTATACCATATAAGCTACCTCAACCACCGAGGAACACCAAAGCACGTCCCCGTGATGATGTTCACCTCTCGCCTTTAATGGGTACTCCAAGCCCGTTATACCTGTCTCACATATGAGCGTTGAATACTAACGGCTGGCTATTGGGGGTTCTCTTAGCTAATTCGAATGTCCTCAAGGTAAGGTAAGGGAAAAGCAAGGCTCGAACATTGTTATTTGTTAGCTCGAAACGTCCCCACTACCGAGGTGGTAAGGGCCTTGCTTAGCACAGCTAAGGAGCAGTAGTCCCTTTCTTCATAGCGGCATTTCAGGCACAGCTGCGTCGAATTCCGGCCTGTACGGGGTTCTGACGCACTTAGCAACGGCCAGTAAGAGATGGCTGGCACTTTCAATCGTGCTGATGTGCGATTCTGTCAAGAGATGGTGCCGGTGTCCCTGAGGGTCCGAGTTTAACTTTCATGAGCGGTCTGGCGTTGTCCTGAGGCCTGAGAGACGGAGACCAGCCTGTTGAACACCGGTCACTGATAAAATGTGCACCCACTGGTTTGCAACAAACGGAATAGCTGGAAATCGTCTCGCCAGGCGATCAGGAGTCCACAAGGCCGCCGCCGCTAAAGTTCTCATCAGCCATAATTGACGTGGAATACCCGTCCAAGTGAAAGGCGAATATTAAGTGTTGTGTAAGCAATGCAAATGACGATCTACAGGTCGCTAAATAAATCCACGGATATGCCATAAATCGTCAGACAGGTTGGAAGCGATCTGAGTTTATGGTATTGGCGTTCAAATAACGAGTCCTTACCCAGACACTCGTCGTCGTCAGTTAACCGATTGTACGGAATGGGCTTAAATAACGCCAGTAGGTTTCACGACTCTTGTCAAAGGTAGTCAAATTGTTTCTTTCTTAGAGGGGCTAGTCTCCCCGCTATCAATATCCAACACCGCTCCCCGTTCTCCATGGATATATTTCACGACCACGCGACAAAGAACGCCTAGGATAAGTTATGACACGAATGCTATAGGTCAATATCTAAAAGGTCCGAACAGTAATGAGATAGTTACACTCGTCACGACTTCGCCTAAGGTGGCGAGAAGGCATGTACCGTGGGCAACTGCTCTATTCCTAGTGCGAATCCTTCCGTTCGAATACACTCTGGTATCAAGCCCGTTAATTACCAGCTCAGGCCCCTTAGGTTATTTCGGGCAAAGAAAACTCCTGAGCGTGGCTGCCGGACCACTATCTTCAATCGAGAGTTCAGCGTCCGGCGGGGGATCGGAATCTGTCTCAACCTAACCCTGGCACTTTGTTGTACAGGGCGTGTATGGGTCTGATCCCCTTTCGCAAAGCGGCTGTCGCGATGAGGACTGAGATATATCACAATTTGATGGGTTACTTGGACATGCAGCTTCGATAACTCGAGCGGTGCTAGCTAGGCGTGCTCGCGACTCCCCCTGCTAGACTTCCCTATTAGCGCCTGAAGTAGAGAGGCCACCACGAGCGCGGTAAGGGACAAGCACGGCACTTAGAGGGACGGGCCACCGTAAAATGATTGACTATAAGCCATGGTGTTCTTGTGATAGTCACCATCAGGCGGTTCAAAGCGCTTC
seq00021   CCACTGGTTCTTATGCACGAAAGTACCCGTTAAGGCATTTAAGCGGAACGCCCCTAGAGTGATTCGTCTATGCCCCTACCACTGGATAGCCGTACCATGATTTTATTGCTCAAATAAAAAGTTGCTTGCTACTCTATGATTCGCCCACTTTCACCGGGGCTCTGGACGGAAGTACTGACTTTCACGATTGCATTGTTAACACTGTGCTGCGTACCAGTGTGGCTCCGCCGTCAGCGGGACTCCGCCTCTCTAGACTTACGTCGGCTATCGCGCTGAATGGCGTTCCCGAGTGTCCTTGGCTTGATCGTGACGCTGCCTCAAGGAAGTGTCTGCCTTCGCATGTTACGGATAGCGTCTCCCCCTCGGTCATGACCTCCTCGATCGCAATGTGAAAGCGTTCTTAAGCCCAGCGAGGCACAAACACGTTTGTGATACTCGTGATATTATCTATTCGGTGAACCTTCCACGGACGACTGTGCCACCCTCTGAGATATGTACCGCGGTATGCGGAAGACAGGCGCCAAGGGCGCTAATTGAAGGTAATTAACACGGTATGTGTAGAATGTCAACATAACACTCGACCCACAGATGTGACGTGAGTATCCCAGACCTTATGCACTAATATTGTCGCTCCAATTAGGGGGATGTGAATAAGTACGATTCGCGTGGAGAACCTTACTTATACCATATAAGCTACCTCAACCACCGAGGAACACCAAAGCACGTCCCCGTGATGATGTTCACCTCTCGCCTTTAATGGGTACTCCAAGCCCGTTATACCTGTCTCACATATGAGCGTTGAATACTAACGGCTGGCTATTGGGGGTTCTCTTAGCTAATTCGAATGTCCTCAAGGTAAGGTAAGGGAAAAGCAAGGCTCGAACATTGTTATTTGTTAGCTCGAAACGTCCCCACTACCGAGGTGGTAAGGGCCTTGCTTAGCACAGCTAAGGAGTAGTAGTCCCTTTCTTCATAGCGGCATTTCAGGCACAGCTGCGTCGAATTCCGGCCTGTACGGGGTTCTGACGCACTTAGCAACGGCCAGTAAGAGATGGCTGGCACTTTCAATCGTGCTGATGTGCGATTCTGTCAAGAGATGGTGCCGGTGTCCCTGAGGGTCCGAGTTTAACTTTCATGAGCGGTCTGGCGTTGTCCTGAGGCCTGAGAGACGGAGACCAGCCTGTTGAACACCGGTCACTGATAAAATGTGCACCCACTGGTTTGCAACAAACGGAATAGCTGGAAATCGTCTCGCCAGGCGATCAGGAGTCCACAAGGCCGCCGCCGCTAAAGTTCTCATCAGCCACAATTGACGTGGAATACCCGTCCAAGTGAAAGGCGAATATTAAGTGTTGTGTAAGCAATGCAAATGACGATCTACAGGTCGCTAAATAAATCCACGGATATGCCATAAATCGTCAGACAGGTTGGAAGCGATCTGAGTTTATGGTATTGGCGTTCAAATAACGAGTCCTTACCCAGACACTCGTCGTCGTTAGTTAACCGATTGTACGGAATGGGCTTAAATAACGCCAGTAGGTTTCACGACTCTTGTCAAAGGTAGTCAAATTGTTTCTTTCTTAGAGGGGCTAGTCTCCCCGCTATCAATATCCAACACCGCTCCCCGTTCTCCATGGATATATTTCACGACCACGCGACAAAGAACGCCTAGGATAAGTTATGACACGAATGCTATAGGTCAATATCTAAAAGGTCCGAACAGTAATGAGATAGTTACACTCGTCACGACTTCGCCTAAGGTGGCGAGAAGGCATGTACCGTGGGCAACTGCTCTATTCCTAGTGCGAATCCTTCCGTTCGAATACACTCTGGTATCAAGCCCGTTAATTACCAGCTCAGGCCCCTTAGGTTATTTCGGGCAAAGAAAACTCCTGAGCGTGGCTGCCGGACCACTATCTTCAATCGAGAGTTCAGCGTCCGGCGGGGGATCGGAATCTGTCTCAACCTAACCCTGGCACTTTGTTGTACAGGGCGTGTATGGGTCTGATCCCCTTTCGCAAAGCGGCAGTCGCGATGAGGACTGAGATATATCACAATTTGATGGGTTACTTGGACATGCAGCTTCGATAACTCGAGCGGTGCTAGCTAGGCGTGCTCGCGACTCCCCCTGCTAGACTTCCCTATTAGCGCCTGAAGTAGAGAGGCCACCACGAGCGCGGTAAGGGACAAGCACGGCACTTAGAGGGACGGGCCACCGTAAAATGATTGACTATAAGCCATGGTGTTCTTGTGATAGTCACCATCAGGGGGTTCAAAGCGCTTC
seq00022   CCACTGGTTCTTATGCACGAAAGTATCCGTTAAGGCATTTAAGCGGAACGCCCCTAGAGTGATTCGTCTATGCCCCTACCACTGGATAGCCGTACCATGATTTTATTGCTCAAATAAAAAGTTGCTTGCTACTCTATGATTCGCCCACTTTCACCGGGGCTCTGGACGGAAGTACTGACTTTCACGATTGCATTGTTAACACTGTGCTGCGTACCAGTGTGGCTCCGCCGTCAGCGGGACTCCGCCTCTCTAGACTTACGTCGGCTATCGGGCTGAATGGCGTTCCCGAGTGTCCTTGGCTTGATCGTGACGCTGCCTCAAGGAAGTGTCTGCCTTCGCATGTTACGGATAGCGTCTCCCCCTCGGTCATGACCTCCTCGATCGCAATGTGAAAGCGTTCTTAAGCCCAGCGAGGCACAAACACGTTTGTGATACTCGTGATATTATCTATTCGGTGAACCTTCCACGGACGACTGTGCCACCCTCTGAGATATGTACCGCGGTATGCGGAAGACAGGCGCCAAGGGCGCTAATTGAAGGTAATTAACACGGTATGTGTAGAATGTCAACATAACACTCGACCCACAGATGTGACGTGAGTATCCCAGACCTTATGCACTAATATTGTCGCTCCAATTAGGGGGATGTGAATAAGTACGATTCGCGTGGAGAACCTTACTTATACCATATAAGCTACCTCAACCACCGAGGAACACCAAAGCACGTCCCCGTGATGATGTTCACCTCTCGCCTTTAATGGGTACTCCAAGCCCGTTATACCTGTCTCACATATGAGCGTTGAATACTAACGGCTGGCTATTGGGGGTTCTCTTAGCTAATTCGAATGTCCTCAAGGTAAGGTAAGGGAAAAGCAAGGCTCGAACATTGTTATTTGTTAGCTCGAAACGTCCCCACTACCGAGGTGGTAAGGGCCTTGCTTAGCACAGCTAAGGAGTAGTAGTCCCTTTCTTCATAGCGGCATTTCAGGCACAGCTGCGTCGAATTCCGGCCTGTACGGGGTTCTGACGCACTTAGCAACGGCCAGTAAGAGATGGCTGGCACTTTCAATCGTGCTGATGTGCGATTCTGTCAAGAGATGGTGCCGGTGTCCCTGAGGGTCCGAGTTTAACTTTCATGAGCGGTCTGGCGTTGTCCTGAGGCCTGAGAGACGGAGACCAGCCTGTTGAACACCGGTCACTGATAAAATGTGCACCCACTGGTTTGCAACAAACGGAATAGCTGGAAATCGTCTCGCCAGGCGATCAGGAGTCCACAAGGCCGCCGCCGCTAAAGTTCTCATCAGCCACAATTGACGTGGAATACCCGTCCAAGTGAAAGGCGAATATTAAGTGTTGTGTAAGCAATGCAAATGACGATCTACAGGTCGCTAAATAAATCCACGGATATGCCATAAATCGTCAGACAGGTTGGAAGCGATCTGAGTTTATGGTATTGGCGTTCAAATAACGAGTCCTTACCCAGACACTCGTCGTCGTCAGTTAACCGATTGTACGGAATGGGCTTAAATAACGCCAGTAGGTTTCACGACTCTTGTCAAAGGTAGTCAAATTGTTTCTTTCTTAGAGGGGCTAGTCTCCCCGCTATCAATATCCAACACCGCTCCCCGTTCTCCATGGATATATTTCACGACCACGCGACAAAGAACGCCTAGGATAAGTTATGACACGAATGCTATAGGTCAATATCTAAAAGGTCCGAACAGTAATGAGATAGTTACACTCGTCACGACTTCGCCTAAGGTGGCGAGAAGGCATGTACCGTGGGCAACTGCTCTATTCCTAGTGCGAATCCTTCCGTTCGAATACACTCTGGTATCAAGCCCGTTAATTACCAGCTCAGGCCCCTTAGGTTATTTCGGGCAAAGAAAACTCCTGAGCGTGGCTGCCGGACCACTATCTTCAATCGAGAGTTCAGCGTCCGGCGGGGGATCGGAATCTGTCTCAACCTAACCCTGGCACTTTGTTGTACAGGGCGTGTATGGGTCTGATCCCCTTTCGCAAAGCGGCAGTCGCGATGAGGACTGAGATATATCACAATTTGATGGGTTACTTGGACATGCAGCTTCGATAACTCGAGCGGTGCTAGCTAGGCGTGCTCGCGACTCCCCCTGCTAGACTTCCCTATTAGCGCCTGAAGTAGAGAGGCCACCACGAGCGCGGTAAGGGACAAGCACGGCACTTAGAGGGACGGGCCACCGTAAAATGATTGACTATAAGCCATGGTGTTCTTGTGATAGTCACCATCAGGCGGTTCAAAGCGCTTC
seq00023   CCACTGGTTCTTATGCACGAAAGTATCCGTTAAGGCATTTAAGCGGAACGCCCCTAGAGTGATTCGTCTATGCCCCTACCACTGGATAGCCGTACCATGATTTTATTGCTCAAATAAAAAGTTGCTTGCTACTCTATGATTCGCCCACTTTCACCGGGGCTCTGGACGGAAGTACTGACTTTCACGATTGCATTGTTAACACTGTGCTGCGTACCAGTGTGGCTCCGCCGTCAGCGGGACTCCGCCTCTCTAGACTTACGTCGGCTATCGGGCTGAATGGCGTTCCCGAGTGTCCTTGGCTTGATCGTGACGCTGCCTCAAGGAAGTGTCTGCCTTCGCATGTTACGGATAGCGTCTCCCCCTCGGTCATGACCTCCTCGATCGCAATGTGAAAGCGTTCTTAAGCCCAGCGAGGCACAAACACGTTTGTGATACTCGTGATATTATCTATTCGGTGAACCTTCCACGGACGACTGTGCCACCCTCTGAGATATGTACCGCGGTATGCGGAAGACAGGCGCCAAGGGCGCTAATTGAAGGTAATTAACACGGTATGTGTAGAATGTCAACATAACACTCGACCCACAGATGTGACGTGAGTATCCCAGACCTTATGCACTAATATTGTCGCTCCAATTAGGGGGATGTGAATAAGTACGATTCGCGTGGAGAACCTTACTTATACCATATAAGCTACCTCAACCACCGAGGAACACCAAAGCACGTCCCCGTGATGATGTTCACCTCTCGCCTTTAATGGGTACTCCAAGCCCGTTATACCTGTCTCACATATGAGCGTTGAATACTAACGGCTGGCTATTGGGGGTTCTCTTAGCTAATTCGAATGTCCTCAAGGTAAGGTAAGGGAAAAGCAAGGCTCGAACATTGTTATTTGTTAGCTCGAAACGTCCCCACTACCGAGGTGGTAAGGGCCTTGCTTAGCACAGCTAAGGAGTAGTAGTCCCTTTCTTCATAGCGGCATTTCAGGCACAGCTGCGTCGAATTCCGGCCTGTACGGGGTTCTGACGCACTTAGCAACGGCCAGTAAGAGATGGCTGGCACTTTCAATCGTGCTGATGTGCGATTCTGTCAAGAGATGGTGCCGGTGTCCCTGAGGGTCCGAGTTTAACTTTCATGAGCGGTCTGGCGTTGTCCTGAGGCCTGAGAGACGGAGACCAGCCTGTTGAACACCGGTCACTGATAAAATGTGCACCCACTGGTTTGCAACAAACGGAATAGCTGGAAATCGTCTCGCCAGGCGATCAGGAGTCCACAAGGCCGCCGCCGCTAAAGTTCTCATCAGCCACAATTGACGTGGAATACCCGTCCAAGTGAAAGGCGAATATTAAGTGTTGTGTAAGCAATGCAAATGACGATCTACAGGTCGCTAAATAAATCCACGGATATGCCATAAATCGTCAGACAGGTTGGAAGCGATCTGAGTTTATGGTATTGGCGTTCAAATAACGAGTCCTTACCCAGACACTCGTCGTCGTCAGTTAACCGATTGTACGGAATGGGCTTAAATAACGCCAGTAGGTTTCACGACTCTTGTCAAAGGTAGTCAAATTGTTTCTTTCTTAGAGGGGCTAGTCTCCCCGCTATCAATATCCAACACCGCTCCCCGTTCTCCATGGATATATTTCACGACCACGCGACAAAGAACGCCTAGGATAAGTTATGACACGAATGCTATAGGTCAATATCTAAAAGGTCCGAACAGTAATGAGATAGTTACACTCGTCACGACTTCGCCTAAGGTGGCGAGAAGGCATGTACCGTGGGCAACTGCTCTATTCCTAGTGCGAATCCTTCCGTTCGAATACACTCTGGTATCAAGCCCGTTAATTACCAGCTCAGGCCCCTTAGGTTATTTCGGGCAAAGAAAACTCCTGAGCGTGGCTGCCGGACCACTATCTTCAATCGAGAGTTCAGCGTCCGGCGGGGGATCGGAATCTGTCTCAACCTAACCCTGGCACTTTGTAGTACAGGGCGTGTATGGGTCTGATCCCCTTTCGCAAAGCGGCAGTCGCGATGAGGACTGAGATATATCACAATTTGATGGGTTACTTGGACATGCAGCTTCGATAACTCGAGCGGTGCTAGCTAGGCGTGCTCGCGACTCCCCCTGCTAGACTTCCCTATTAGCGCCTGAAGTAGAGAGGCCACCACGAGCGCGGTAAGGGACAAGCACGGCACTTAGAGGGACGGGCCACCGTAAAATGATTGACTATAAGCCATGGTGTTCTTGTGATAGTCACCATCAGGGGGTTCAAAGCGCTTC
seq00024   CCACTGGTTCTTATGCACGAAAGTATCCGTTAAGGCATTTAAGCGGAACGCCCCTAGAGTGATTCGTCTATGCCCCTACCACTGGATAGCCGTACCATGATTTTATTGCTCAAATAAAAAGTTGCTTGCTACTCTATGATTCGCCCACTTTCACCGGGGCTCTGGACGGAAGTACTGACTTTCACGATTGCATTGTTAACACTGTGCTGCGTACCAGTGTGGCTCCGCCGTCAGCGGGACTCCGCCTCTCTAGACTTACGTCGGCTATCGGGCTGAATGGCGTTCCCGAGTGTCCTTGGCTTGATCGTGACGCTGCCTCAAGGAAGTGTCTGCCTTCGCATGTTACGGATAGCGTCTCCCCCTCGGTCATGACCTCCTCGATCGCAATGTGAAAGCGTTCTTAAGCCCAGCGAGGCACAAACACGTTTGTGATACTCGTGATATTATCTATTCGGTGAACCTTCCACGGACGACTGTGCCACCCTCTGAGATATGTACCGCGGTATGCGGAAGACAGGCGCCAAGGGCGCTAATTGAAGGTAATTAACACGGTATGTGTAGAATGTCAACATAACACTCGACCCACAGATGTGACGTGAGTATCCCAGACCTTATGCACTAATATTGTCGCTCCAATTAGGGGGATGTGAATAAGTACGATTCGCGTGGAGAACCTTACTTATACCATATAAGCTACCTCAACCACCGAGGAACACCAAAGCACGTCCCCGTGATGATGTTCACCTCTCGCCTTTAATGGGTACTCCAAGCCCGTTATACCTGTCTCACATATGAGCGTTGAATACTAACGGCTGGCTATTGGGGGTTCTCTTAGCTAATTCGAATGTCCTCAAGGTAAGGTAAGGGAAAAGCAAGGCTCGAACATTGTTATTTGTTAGCTCGAAACGTCCCCACTACCGAGGTGGTAAGGGCCTTGCTTAGCACAGCTAAGGAGCAGTAGTCCCTTTCTTCATAGCGGCATTTCAGGCACAGCTGCGTCGAATTCCGGCCTGTACGGGGTTCTGACGCACTTAGCAACGGCCAGTAAGAGATGGCTGGCACTTTCAATCGTGCTGATGTGCGATTCTGTCAAGAGATGGTGCCGGTGTCCCTGAGGGTCCGAGTTTAACTTTCATGAGCGGTCTGGCGTTGTCCTGAGGCCTGAGAGACGGAGACCAGCCTGTTGAACACCGGTCACTGATAAAATGTGCACCCACTGGTTTGCAACAAACGGAATAGCTGGAAATCGTCTCGCCAGGCGATCAGGAGTCCACAAGGCCGCCGCCGCTAAAGTTCTCATCAGCCACAATTGACGTGGAATACCCGTCCAAGTGAAAGGCGAATATTAAGTGTTGTGTAAGCAATGCAAATGACGATCTACAGGTCGCTAAATAAATCCACGGATATGCCATAAATCGTCAGACAGGTTGGAAGCGATCTGAGTTTATGGTATTGGCGTTCAAATAACGAGTCCTTACCCAGACACTCGTCGTCGTCAGTTAACCGATTGTACGGAATGGGCTTAAATAACGCCAGTAGGTTTCACGACTCTTGTCAAAGGTAGTCAAATTGTTTCTTTCTTAGAGGGGCTAGTCTCCCCGCTATCAATATCCAACACCGCTCCCCGTTCTCCATGGATATATTTCACGACCACGCGACAAAGAACGCCTAGGATAAGTTATGACACGAATGCTATAGGTCAATATCTAAAAGGTCCGAACAGTAATGAGATAGTTACACTCGTCACGACTTCGCCTAAGGTGGCGAGAAGGCATGTACCGTGGGCAACTGCTCTATTCCTAGTGCGAATCCTTCCGTTCGAATACACTCTGGTATCAAGCCCGTTAATTACCAGCTCAGGCCCCTTAGGTTATTTCGGGCAAAGAAAACTCCTGAGCGTGGCTGCCGGACCACTATCTTCAATCGAGAGTTCAGCGTCCGGCGGGGGATCGGAATCTGTCTCAACCTAACCCTGGCACTTTGTTGTACAGGGCGTGTATGGGTCTGATCCCCTTTCGCAAAGCGGCTGTCGCGATGAGGACTGAGATATATCACAATTTGATGGGTTACTTGGACATGCAGCTTCGATAACTCGAGCGGTGCTAGCTAGGCGTGCTCGCGACTCCCCCTGCTAGACTTCCCTATTAGCGCCTGAAGTAGAGAGGCCACCACGAGCGCGGTAAGGGACAAGCACGGCACTTAGAGGGACGGGCCACCGTAAAATGATTGACTATAAGCCATGGTGTTCTTGTGATAGTCACCATCAGGGGGTTCAAAGCGCTTC
seq00025   CCACTGGTTCTTATGCACGAAAGTATCCGTTAAGGCATTTAAGCGGAACGCCCCTAGAGTGATTCGTCTATGCCCCTACCACTGGATAGCCGTACCATGATTTTATTGCTCAAATAAAAAGTTGCTTGCTACTCTATGATTCGCCCACTTTCACCGGGGCTCTGGACGGAAGTACTGACTTTCACGATTGCATTGTTAACACTGTGCTGCGTACCAGTGTGGCTCCGCCGTCAGCGGGACTCCGCCTCTCTAGACTTACGTCGGCTATCGGGCTGAATGGCGTTCCCGAGTGTCCTTGGCTTGATCGTGACGCTGCCTCAAGGAAGTGTCTGCCTTCGCATGTTACGGATAGCGTCTCCCCCTCGGTCATGACCTCCTCGATCGCAATGTGAAAGCGTTCTTAAGCCCAGCGAGGCACAAACACGTTTGTGATACTCGTGATATTATCTATTCGGTGAACCTTCCACGGACGACTGTGCCACCCTCTGAGATATGTACCGCGGTATGCGGAAGACAGGCGCCAAGGGCGCTAATTGAAGGTAATTAACACGGTATGTGTAGAATGTCAACATAACACTCGACCCACAGATGTGACGTGAGTATCCCAGACCTTATGCACTAATATTGTCGCTCCAATTAGGGGGATGTGAATAAGTACGATTCGCGTGGAGAACCTTACTTATACCATATAAGCTACCTCAACCACCGAGGAACACCAAAGCACGTCCCCGTGATGATGTTCACCTCTCGCCTTTAATGGGTACTCCAAGCCCGTTATACCTGTCTCACATATGAGCGTTGAATACTAACGGCTGGCTATTGGGGGTTCTCTTAGCTAATTCGAATGTCCTCAAGGTAAGGTAAGGGAAAAGCAAGGCTCGAACATTGTTATTTGTTAGCTCGAAACGTCCCCACTACCGAGGTGGTAAGGGCCTTGCTTAGCACAGCTAAGGAGTAGTAGTCCCTTTCTTCATAGCGGCATTTCAGGCACAGCTGCGTCGAATTCCGGCCTGTACGGGGTTCTGACGCACTTAGCAACGGCCAGTAAGAGATGGCTGGCACTTTCAATCGTGCTGATGTGCGATTCTGTCAAGAGATGGTGCCGGTGTCCCTGAGGGTCCGAGTTTAACTTTCATGAGCGGTCTGGCGTTGTCCTGAGGCCTGAGAGACGGAGACCAGCCTGTTGAACACCGGTCACTGATAAAATGTGCACCCACTGGTTTGCAACAAACGGAATAGCTGGAAATCGTCTCGCCAGGCGATCAGGAGTCCACAAGGCCGCCGCCGCTAAAGTTCTCATCAGCCACAATTGACGTGGAATACCCGTCCAAGTGAAAGGCGAATATTAAGTGTTGTGTAAGCAATGCAAATGACGATCTACAGGTCGCTAAATAAATCCACGGATATGCCATAAATCGTCAGACAGGTTGGAAGCGATCTGAGTTTATGGTATTGGCGTTCAAATAACGAGTCCTTACCCAGACACTCGTCGTCGTCAGTTAACCGATTGTACGGAATGGGCTTAAATAACGCCAGTAGGTTTCACGACTCTTGTCAAAGGTAGTCAAATTGTTTCTTTCTTAGAGGGGCTAGTCTCCCCGCTATCAATATCCAACACCGCTCCCCGTTCTCCATGGATATATTTCACGACCACGCGACAAAGAACGCCTAGGATAAGTTATGACACGAATGCTATAGGTCAATATCTAAAAGGTCCGAACAGTAATGAGATAGTTACACTCGTCACGACTTCGCCTAAGGTGGCGAGAAGGCATGTACCGTGGGCAACTGCTCTATTCCTAGTGCGAATCCTTCCGTTCGAATACACTCTGGTATCAAGCCCGTTAATTACCAGCTCAGGCCCCTTAGGTTATTTCGGGCAAAGAAAACTCCTGAGCGTGGCTGCCGGACCACTATCTTCAATCGAGAGTTCAGCGTCCGGCGGGGGATCGGAATCTGTCTCAACCTAACCCTGGCACTTTGTTGTACAGGGCGTGTATGGGTCTGATCCCCTTTCGCAAAGCGGCAGTCGCGATGAGGACTGAGATATATCACAATTTGATGGGTTACTTGGACATGCAGCTTCGATAACTCGAGCGGTGCTAGCTAGGCGTGCTCGCGACTCCCCCTGCTAGACTTCCCTATTAGCGCCTGAAGTAGAGAGGCCACCACGAGCGCGGTAAGGGACAAGCACGGCACTTAGAGGGACGGGCCACCGTAAAATGATTGACTATAAGCCATGGTGTTCTTGTGATAGTCACCATCAGGCGGTTCAAAGCGCTTC
seq00026   CCACTGGTTCTTATGCACGAAAGTATCCGTTAAGGCATTTAAGCGGAACGCCCCTAGAGTGATTCGTCTATGCCCCTACCACTGGATAGCCGTACCATGATTTTATTGCTCAAATAAAAAGTTGCTTGCTACTCTATGATTCGCCCACTTTCACCGGGGCTCTGGACGGAAGTACTGACTTTCACGATTGCATTGTTAACACTGTGCTGCGTACCAGTGTGGCTCCGCCGTCAGCGGGACTCCGCCTCTCTAGACTTACGTCGGCTATCGGGCTGAATGGCGTTCCCGAGTGTCCTTGGCTTGATCGTGACGCTGCCTCAAGGAAGTGTCTGCCTTCGCATGTTACGGATAGCGTCTCCCCCTCGGTCATGACCTCCTCGATCGCAATGTGAAAGCGTTCTTAAGCCCAGCGAGGCACAAACACGTTTGTGATACTCGTGATATTATCTATTCGGTGAACCTTCCACGGACGACTGTGCCACCCTCTGAGATATGTACCGCGGTATGCGGAAGACAGGCGCCAAGGGCGCTAATTGAAGGTAATTAACACGGTATGTGTAGAATGTCAACATAACACTCGACCCACAGATGTGACGTGAGTATCCCAGACCTTATGCACTAATATTGTCGCTCCAATTAGGGGGATGTGAATAAGTACGATTCGCGTGGAGAACCTTACTTATACCATATAAGCTACCTCAACCACCGAGGAACACCAAAGCACGTCCCCGTGATGATGTTCACCTCTCGCCTTTAATGGGTACTCCAAGCCCGTTATACCTGTCTCACATATGAGCGTTGAATACTAACGGCTGGCTATTGGGGGTTCTCTTAGCTAATTCGAATGTCCTCAAGGTAAGGTAAGGGAAAAGCAAGGCTCGAACATTGTTATTTGTTAGCTCGAAACGTCCCCACTACCGAGGTGGTAAGGGCCTTGCTTAGCACAGCTAAGGAGCAGTAGTCCCTTTCTTCATAGCGGCATTTCAGGCACAGCTGCGTCGAATTCCGGCCTGTACGGGGTTCTGACGCACTTAGCAACGGCCAGTAAGAGATGGCTGGCACTTTCAATCGTGCTGATGTGCGATTCTGTCAAGAGATGGTGCCGGTGTCCCTGAGGGTCCGAGTTTAACTTTCATGAGCGGTCTGGCGTTGTCCTGAGGCCTGAGAGACGGAGACCAGCCTGTTGAACACCGGTCACTGATAAAATGTGCACCCACTGGTTTGCAACAAACGGAATAGCTGGAAATCGTCTCGCCAGGCGATCAGGAGTCCACAAGGCCGCCGCCGCTAAAGTTCTCATCAGCCACAATTGACGTGGAATACCCGTCCAAGTGAAAGGCGAATATTAAGTGTTGTGTAAGCAATGCAAATGACGATCTACAGGTCGCTAAATAAATCCACGGATATGCCATAAATCGTCAGACAGGTTGGAAGCGATCTGAGTTTATGGTATTGGCGTTCAAATAACGAGTCCTTACCCAGACACTCGTCGTCGTCAGTTAACCGATTGTACGGAATGGGCTTAAATAACGCCAGTAGGTTTCACGACTCTTGTCAAAGGTAGTCAAATTGTTTCTTTCTTAGAGGGGCTAGTCTCCCCGCTATCAATATCCAACACCGCTCCCCGTTCTCCATGGATATATTTCACGACCACGCGACAAAGAACGCCTAGGATAAGTTATGACACGAATGCTATAGGTCAATATCTAAAAGGTCCGAACAGTAATGAGATAGTTACACTCGTCACGACTTCGCCTAAGGTGGCGAGAAGGCATGTACCGTGGGCAACTGCTCTATTCCTAGTGCGAATCCTTCCGTTCGAATACACTCTGGTATCAAGCCCGTTAATTACCAGCTCAGGCCCCTTAGGTTATTTCGGGCAAAGAAAACTCCTGAGCGTGGCTGCCGGACCACTATCTTCAATCGAGAGTTCAGCGTCCGGCGGGGGATCGGAATCTGTCTCAACCTAACCCTGGCACTTTGTTGTACAGGGCGTGTATGGGTCTGATCCCCTTTCGCAAAGCGGCAGTCGCGATGAGGACTGAGATATATCACAATTTGATGGGTTACTTGGACATGCAGCTTCGATAACTCGAGCGGTGCTAGCTAGGCGTGCTCGCGACTCCCCCTGCTAGACTTCCCTATTAGCGCCTGAAGTAGAGAGGCCACCACGAGCGCGGTAAGGGACAAGCACGGCACTTAGAGGGACGGGCCACCGTAAAATGATTGACTATAAGCCATGGTGTTCTTGTGATAGTCACCATCAGGGGGTTCAAAGCGCTTC
seq00027   CCACTGGTTCTTATGCACGAAAGTATCCGTTAAGGCATTTAAGCGGAACGCCCCTAGAGTGATTCGTCTATGCCCCTACCACTGGATAGCCGTACCATGATTTTATTGCTCAAATAAAAAGTTGCTTGCTACTCTATGATTCGCCCACTTTCACCGGGGCTCTGGACGGAAGTACTGACTTTCACGATTGCATTGTTAACACTGTGCTGCGTACCAGTGTGGCTCCGCCGTCAGCGGGACTCCGCCTCTCTAGACTTACGTCGGCTATCGGGCTGAATGGCGTTCCCGAGTGTCCTTGGCTTGATCGTGACGCTGCCTCAAGGAAGTGTCTGCCTTCGCATGTTACGGATAGCGTCTCCCCCTCGGTCATGACCTCCTCGATCGCAATGTGAAAGCGTTCTTAAGCCCAGCGAGGCACAAACACGTTTGTGATACTCGTGATATTATCTATTCGGTGAACCTTCCACGGACGACTGTGCCACCCTCTGAGATATGTACCGCGGTATGCGGAAGACAGGCGCCAAGGGCGCTAATTGAAGGTAATTAACACGGTATGTGTAGAATGTCAACATAACACTCGACCCACAGATGTGACGTGAGTATCCCAGACCTTATGCACTAATATTGTCGCTCCAATTAGGGGGATGTGAATAAGTACGATTCGCGTGGAGAACCTTACTTATACCATATAAGCTACCTCAACCACCGAGGAACACCAAAGCACGTCCCCGTGATGATGTTCACCTCTCGCCTTTAATGGGTACTCCAAGCCCGTTATACCTGTCTCACATATGAGCGTTGAATACTAACGGCTGGCTATTGGGGGTTCTCTTAGCTAATTCGAATGTCCTCAAGGTAAGGTAAGGGAAAAGCAAGGCTCGAACATTGTTATTTGTTAGCTCGAAACGTCCCCACTACCGAGGTGGTAAGGGCCTTGCTTAGCACAGCTAAGGAGCAGTAGTCCCTTTCTTCATAGCGGCATTTCAGGCACAGCTGCGTCGAATTCCGGCCTGTACGGGGTTCTGACGCACTTAGCAACGGCCAGTAAGAGATGGCTGGCACTTTCAATCGTGCTGATGTGCGATTCTGTCAAGAGATGGTGCCGGTGTCCCTGAGGGTCCGAGTTTAACTTTCATGAGCGGTCTGGCGTTGTCCTGAGGCCTGAGAGACGGAGACCAGCCTGTTGAACACCGGTCACTGATAAAATGTGCACCCACTGGTTTGCAACAAACGGAATAGCTGGAAATCGTCTCGCCAGGCGATCAGGAGTCCACAAGGCCGCCGCCGCTAAAGTTCTCATCAGCCATAATTGACGTGGAATACCCGTCCAAGTGAAAGGCGAATATTAAGTGTTGTGTAAGCAATGCAAATGACGATCTACAGGTCGCTAAATAAATCCACGGATATGCCATAAATCGTCAGACAGGTTGGAAGCGATCTGAGTTTATGGTATTGGCGTTCAAATAACGAGTCCTTACCCAGACACTCGTCGTCGTCAGTTAACCGATTGTACGGAATGGGCTTAAATAACGCCAGTAGGTTTCACGACTCTTGTCAAAGGTAGTCAAATTGTTTCTTTCTTAGAGGGGCTAGTCTCCCCGCTATCAATATCCAACACCGCTCCCCGTTCTCCATGGATATATTTCACGACCACGCGACAAAGAACGCCTAGGATAAGTTATGACACGAATGCTATAGGTCAATATCTAAAAGGTCCGAACAGTAATGAGATAGTTACACTCGTCACGACTTCGCCTAAGGTGGCGAGAAGGCATGTACCGTGGGCAACTGCTCTATTCCTAGTGCGAATCCTTCCGTTCGAATACACTCTGGTATCAAGCCCGTTAATTACCAGCTCAGGCCCCTTAGGTTATTTCGGGCAAAGAAAACTCCTGAGCGTGGCTGCCGGACCACTATCTTCAATCGAGAGTTCAGCGTCCGGCGGGGGATCGGAATCTGTCTCAACCTAACCCTGGCACTTTGTTGTACAGGGCGTGTATGGGTCTGATCCCCTTTCGCAAAGCGGCAGTCGCGATGAGGACTGAGATATATCACAATTTGATGGGTTACTTGGACATGCAGCTTCGATAACTCGAGCGGTGCTAGCTAGGCGTGCTCGCGACTCCCCCTGCTAGACTTCCCTATTAGCGCCTGAAGTAGAGAGGCCACCACGAGCGCGGTAAGGGACAAGCACGGCACTTAGAGGGACGGGCCACCGTAAAATGATTGACTATAAGCCATGGTGTTCTTGTGATAGTCACCATCAGGCGGTTCAAAGCGCTTC
seq00028   CCACTGGTTCTTATGCACGAAAGTATCCGTTAAGGCATTTAAGCGGAACGCCCCTAGAGTGATTCGTCTATGCCCCTACCACTGGATAGCCGTACCATGATTTTATTGCTCAAATAAAAAGTTGCTTGCTACTCTATGATTCGCCCACTTTCACCGGGGCTCTGGACGGAAGTACTGACTTTCACGATTGCATTGTTAACACTGTGCTGCGTACCAGTGTGGCTCCGCCGTCAGCGGGACTCCGCCTCTCTAGACTTACGTCGGCTATCGGGCTGAATGGCGTTCCCGAGTGTCCTTGGCTTGATCGTGACGCTGCCTCAAGGAAGTGTCTGCCTTCGCATGTTACGGATAGCGTCTCCCCCTCGGTCATGACCTCCTCGATCGCAATGTGAAAGCGTTCTTAAGCCCAGCGAGGCACAAACACGTTTGTGATACTCGTGATATTATCTATTCGGTGAACCTTCCACGGACGACTGTGCCACCCTCTGAGATATGTACCGCGGTATGCGGAAGACAGGCGCCAAGGGCGCTAATTGAAGGTAATTAACACGGTATGTGTAGAATGTCAACATAACACTCGACCCACAGATGTGACGTGAGTATCCCAGACCTTATGCACTAATATTGTCGCTCCAATTAGGGGGATGTGAATAAGTACGATTCGCGTGGAGAACCTTACTTATACCATATAAGCTACCTCAACCACCGAGGAACACCAAAGCACGTCCCCGTGATGATGTTCACCTCTCGCCTTTAATGGGTACTCCAAGCCCGTTATACCTGTCTCACATATGAGCGTTGAATACTAACGGCTGGCTATTGGGGGTTCTCTTAGCTAATTCGAATGTCCTCAAGGTAAGGTAAGGGAAAAGCAAGGCTCGAACATTGTTATTTGTTAGCTCGAAACGTCCCCACTACCGAGGTGGTAAGGGCCTTGCTTAGCACAGCTAAGGAGCAGTAGTCCCTTTCTTCATAGCGGCATTTCAGGCACAGCTGCGTCGAATTCCGGCCTGTACGGGGTTCTGACGCACTTAGCAACGGCCAGTAAGAGATGGCTGGCACTTTCAATCGTGCTGATGTGCGATTCTGTCAAGAGATGGTGCCGGTGTCCCTGAGGGTCCGAGTTTAACTTTCATGAGCGGTCTGGCGTTGTCCTGAGGCCTGAGAGACGGAGACCAGCCTGTTGAACACCGGTCACTGATAAAATGTGCACCCACTGGTTTGCAACAAACGGAATAGCTGGAAATCGTCTCGCCAGGCGATCAGGAGTCCACAAGGCCGCCGCCGCTAAAGTTCTCATCAGCCACAATTGACGTGGAATACCCGTCCAAGTGAAAGGCGAATATTAAGTGTTGTGTAAGCAATGCAAATGACGATCTACAGGTCGCTAAATAAATCCACGGATATGCCATAAATCGTCAGACAGGTTGGAAGCGATCTGAGTTTATGGTATTGGCGTTCAAATAACGAGTCCTTACCCAGACACTCGTCGTCGTCAGTTAACCGATTGTACGGAATGGGCTTAAATAACGCCAGTAGGTTTCACGACTCTTGTCAAAGGTAGTCAAATTGTTTCTTTCTTAGAGGGGCTAGTCTCCCCGCTATCAATATCCAACACCGCTCCCCGTTCTCCATGGATATATTTCACGACCACGCGACAAAGAACGCCTAGGATAAGTTATGACACGAATGCTATAGGTCAATATCTAAAAGGTCCGAACAGTAATGAGATAGTTACACTCGTCACGACTTCGCCTAAGGTGGCGAGAAGGCATGTACCGTGGGCAACTGCTCTATTCCTAGTGCGAATCCTTCCGTTCGAATACACTCTGGTATCAAGCCCGTTAATTACCAGCTCAGGCCCCTTAGGTTATTTCGGGCAAAGAAAACTCCTGAGCGTGGCTGCCGGACCACTATCTTCAATCGAGAGTTCAGCGTCCGGCGGGGGATCGGAATCTGTCTCAACCTAACCCTGGCACTTTGTTGTACAGGGCGTGTATGGGTCTGATCCCCTTTCGCAAAGCGGCAGTCGCGATGAGGACTGAGATATATCACAATTTGATGGGTTACTTGGACATGCAGCTTCGATAACTCGAGCGGTGCTAGCTAGGCGTGCTCGCGACTCCCCCTGCTAGACTTCCCTATTAGCGCCTGAAGTAGAGAGGCCACCACGAGCGCGGTAAGGGACAAGCACGGCACTTAGAGGGACGGGCCACCGTAAAATGATTGACTATAAGCCATGGTGTTCTTGTGATAGTCACCATCAGGGGGTTCAAAGCGCTTC
seq00029   CCACTGGTTCTTATGCACGAAAGTATCCGTTAAGGCATTTAAGCGGAACGCCCCTAGAGTGATTCGTCTATGCCCCTACCACTGGATAGCCGTACCATGATTTTATTGCTCAAATAAAAAGTTGCTTGCTACTCTATGATTCGCCCACTTTCACCGGGGCTCTGGACGGAAGTACTGACTTTCACGATTGCATTGTTAACACTGTGCTGCGTACCAGTGTGGCTCCGCCGTCAGCGGGACTCCGCCTCTCTAGACTTACGTCGGCTATCGGGCTGAATGGCGTTCCCGAGTGTCCTTGGCTTGATCGTGACGCTGCCTCAAGGAAGTGTCTGCCTTCGCATGTTACGGATAGCGTCTCCCCCTCGGTCATGACCTCCTCGATCGCAATGTGAAAGCGTTCTTAAGCCCAGCGAGGCACAAACACGTTTGTGATACTCGTGATATTATCTATTCGGTGAACCTTCCACGGACGACTGTGCCACCCTCTGAGATATGTACCGCGGTATGCGGAAGACAGGCGCCAAGGGCGCTAATTGAAGGTAATTAACACGGTATGTGTAGAATGTCAACATAACACTCGACCCACAGATGTGACGTGAGTATCCCAGACCTTATGCACTAATATTGTCGCTCCAATTAGGGGGATGTGAATAAGTACGATTCGCGTGGAGAACCTTACTTATACCATATAAGCTACCTCAACCACCGAGGAACACCAAAGCACGTCCCCGTGATGATGTTCACCTCTCGCCTTTAATGGGTACTCCAAGCCCGTTATACCTGTCTCACATATGAGCGTTGAATACTAACGGCTGGCTATTGGGGGTTCTCTTAGCTAATTCGAATGTCCTCAAGGTAAGGTAAGGGAAAAGCAAGGCTCGAACATTGTTATTTGTTAGCTCGAAACGTCCCCACTACCGAGGTGGTAAGGGCCTTGCTTAGCACAGCTAAGGAGTAGTAGTCCCTTTCTTCATAGCGGCATTTCAGGCACAGCTGCGTCGAATTCCGGCCTGTACGGGGTTCTGACGCACTTAGCAACGGCCAGTAAGAGATGGCTGGCACTTTCAATCGTGCTGATGTGCGATTCTGTCAAGAGATGGTGCCGGTGTCCCTGAGGGTCCGAGTTTAACTTTCATGAGCGGTCTGGCGTTGTCCTGAGGCCTGAGAGACGGAGACCAGCCTGTTGAACACCGGTCACTGATAAAATGTGCACCCACTGGTTTGCAACAAACGGAATAGCTGGAAATCGTCTCGCCAGGCGATCAGGAGTCCACAAGGCCGCCGCCGCTAAAGTTCTCATCAGCCACAATTGACGTGGAATACCCGTCCAAGTGAAAGGCGAATATTAAGTGTTGTGTAAGCAATGCAAATGACGATCTACAGGTCGCTAAATAAATCCACGGATATGCCATAAATCGTCAGACAGGTTGGAAGCGATCTGAGTTTATGGTATTGGCGTTCAAATAACGAGTCCTTACCCAGACACTCGTCGTCGTCAGTTAACCGATTGTACGGAATGGGCTTAAATAACGCCAGTAGGTTTCACGACTCTTGTCAAAGGTAGTCAAATTGTTTCTTTCTTAGAGGGGCTAGTCTCCCCGCTATCAATATCCAACACCGCTCCCCGTTCTCCATGGATATATTTCACGACCACGCGACAAAGAACGCCTAGGATAAGTTATGACACGAATGCTATAGGTCAATATCTAAAAGGTCCGAACAGTAATGAGATAGTTACACTCGTCACGACTTCGCCTAAGGTGGCGAGAAGGCATGTACCGTGGGCAACTGCTCTATTCCTAGTGCGAATCCTTCCGTTCGAATACACTCTGGTATCAAGCCCGTTAATTACCAGCTCAGGCCCCTTAGGTTATTTCGGGCAAAGAAAACTCCTGAGCGTGGCTGCCGGACCACTATCTTCAATCGAGAGTTCAGCGTCCGGCGGGGGATCGGAATCTGTCTCAACCTAACCCTGGCACTTTGTAGTACAGGGCGTGTATGGGTCTGATCCCCTTTCGCAAAGCGGCAGTCGCGATGAGGACTGAGATATATCACAATTTGATGGGTTACTTGGACATGCAGCTTCGATAACTCGAGCGGTGCTAGCTAGGCGTGCTCGCGACTCCCCCTGCTAGACTTCCCTATTAGCGCCTGAAGTAGAGAGGCCACCACGAGCGCGGTAAGGGACAAGCACGGCACTTAGAGGGACGGGCCACCGTAAAATGATTGACTATAAGCCATGGTGTTCTTGTGATAGTCACCATCAGGGGGTTCAAAGCGCTTC
seq00030   CCACTGGTTCTTATGCACGAAAGTATCCGTTAAGGCATTTAAGCGGAACGCCCCTAGAGTGATTCGTCTATGCCCCTACCACTGGATAGCCGTACCATGATTTTATTGCTCAAATAAAAAGTTGCTTGCTACTCTATGATTCGCCCACTTTCACCGGGGCTCTGGACGGAAGTACTGACTTTCACGATTGCATTGTTAACACTGTGCTGCGTACCAGTGTGGCTCCGCCGTCAGCGGGACTCCGCCTCTCTAGACTTACGTCGGCTATCGGGCTGAATGGCGTTCCCGAGTGTCCTTGGCTTGATCGTGACGCTGCCTCAAGGAAGTGTCTGCCTTCGCATGTTACGGATAGCGTCTCCCCCTCGGTCATGACCTCCTCGATCGCAATGTGAAAGCGTTCTTAAGCCCAGCGAGGCACAAACACGTTTGTGATACTCGTGATATTATCTATTCGGTGAACCTTCCACGGACGACTGTGCCACCCTCTGAGATATGTACCGCGGTATGCGGAAGACAGGCGCCAAGGGCGCTAATTGAAGGTAATTAACACGGTATGTGTAGAATGTCAACATAACACTCGACCCACAGATGTGACGTGAGTATCCCAGACCTTATGCACTAATATTGTCGCTCCAATTAGGGGGATGTGAATAAGTACGATTCGCGTGGAGAACCTTACTTATACCATATAAGCTACCTCAACCACCGAGGAACACCAAAGCACGTCCCCGTGATGATGTTCACCTCTCGCCTTTAATGGGTACTCCAAGCCCGTTATACCTGTCTCACATATGAGCGTTGAATACTAACGGCTGGCTATTGGGGGTTCTCTTAGCTAATTCGAATGTCCTCAAGGTAAGGTAAGGGAAAAGCAAGGCTCGAACATTGTTATTTGTTAGCTCGAAACGTCCCCACTACCGAGGTGGTAAGGGCCTTGCTTAGCACAGCTAAGGAGCAGTAGTCCCTTTCTTCATAGCGGCATTTCAGGCACAGCTGCGTCGAATTCCGGCCTGTACGGGGTTCTGACGCACTTAGCAACGGCCAGTAAGAGATGGCTGGCACTTTCAATCGTGCTGATGTGCGATTCTGTCAAGAGATGGTGCCGGTGTCCCTGAGGGTCCGAGTTTAACTTTCATGAGCGGTCTGGCGTTGTCCTGAGGCCTGAGAGACGGAGACCAGCCTGTTGAACACCGGTCACTGATAAAATGTGCACCCACTGGTTTGCAACAAACGGAATAGCTGGAAATCGTCTCGCCAGGCGATCAGGAGTCCACAAGGCCGCCGCCGCTAAAGTTCTCATCAGCCATAATTGACGTGGAATACCCGTCCAAGTGAAAGGCGAATATTAAGTGTTGTGTAAGCAATGCAAATGACGATCTACAGGTCGCTAAATAAATCCACGGATATGCCATAAATCGTCAGACAGGTTGGAAGCGATCTGAGTTTATGGTATTGGCGTTCAAATAACGAGTCCTTACCCAGACACTCGTCGTCGTCAGTTAACCGATTGTACGGAATGGGCTTAAATAACGCCAGTAGGTTTCACGACTCTTGTCAAAGGTAGTCAAATTGTTTCTTTCTTAGAGGGGCTAGTCTCCCCGCTATCAATATCCAACACCGCTCCCCGTTCTCCATGGATATATTTCACGACCACGCGACAAAGAACGCCTAGGATAAGTTATGACACGAATGCTATAGGTCAATATCTAAAAGGTCCGAACAGTAATGAGATAGTTACACTCGTCACGACTTCGCCTAAGGTGGCGAGAAGGCATGTACCGTGGGCAACTGCTCTATTCCTAGTGCGAATCCTTCCGTTCGAATACACTCTGGTATCAAGCCCGTTAATTACCAGCTCAGGCCCCTTAGGTTATTTCGGGCAAAGAAAACTCCTGAGCGTGGCTGCCGGACCACTATCTTCAATCGAGAGTTCAGCGTCCGGCGGGGGATCGGAATCTGTCTCAACCTAACCCTGGCACTTTGTTGTACAGGGCGTGTATGGGTCTGATCCCCTTTCGCAAAGCGGCTGTCGCGATGAGGACTGAGATATATCACAATTTGATGGGTTACTTGGACATGCAGCTTCGATAACTCGAGCGGTGCTAGCTAGGCGTGCTCGCGACTCCCCCTGCTAGACTTCCCTATTAGCGCCTGAAGTAGAGAGGCCACCACGAGCGCGGTAAGGGACAAGCACGGCACTTAGAGGGACGGGCCACCGTAAAATGATTGACTATAAGCCATGGTGTTCTTGTGATAGTCACCATCAGGCGGTTCAAAGCGCTTC
seq00031   CCACTGGTTCTTATGCACGAAAGTATCCGTTAAGGCATTTAAGCGGAACGCCCCTAGAGTGATTCGTCTATGCCCCTACCACTGGATAGCCGTACCATGATTTTATTGCTCAAATAAAAAGTTGCTTGCTACTCTATGATTCGCCCACTTTCACCGGGGCTCTGGACGGAAGTACTGACTTTCACGATTGCATTGTTAACACTGTGCTGCGTACCAGTGTGGCTCCGCCGTCAGCGGGACTCCGCCTCTCTAGACTTACGTCGGCTATCGGGCTGAATGGCGTTCCCGAGTGTCCTTGGCTTGATCGTGACGCTGCCTCAAGGAAGTGTCTGCCTTCGCATGTTACGGATAGCGTCTCCCCCTCGGTCATGACCTCCTCGATCGCAATGTGAAAGCGTTCTTAAGCCCAGCGAGGCACAAACACGTTTGTGATACTCGTGATATTATCTATTCGGTGAACCTTCCACGGACGACTGTGCCACCCTCTGAGATATGTACCGCGGTATGCGGAAGACAGGCGCCAAGGGCGCTAATTGAAGGTAATTAACACGGTATGTGTAGAATGTCAACATAACACTCGACCCACAGATGTGACGTGAGTATCCCAGACCTTATGCACTAATATTGTCGCTCCAATTAGGGGGATGTGAATAAGTACGATTCGCGTGGAGAACCTTACTTATACCATATAAGCTACCTCAACCACCGAGGAACACCAAAGCACGTCCCCGTGATGATGTTCACCTCTCGCCTTTAATGGGTACTCCAAGCCCGTTATACCTGTCTCACATATGAGCGTTGAATACTAACGGCTGGCTATTGGGGGTTCTCTTAGCTAATTCGAATGTCCTCAAGGTAAGGTAAGGGAAAAGCAAGGCTCGAACATTGTTATTTGTTAGCTCGAAACGTCCCCACTACCGAGGTGGTAAGGGCCTTGCTTAGCACAGCTAAGGAGCAGTAGTCCCTTTCTTCATAGCGGCATTTCAGGCACAGCTGCGTCGAATTCCGGCCTGTACGGGGTTCTGACGCACTTAGCAACGGCCAGTAAGAGATGGCTGGCACTTTCAATCGTGCTGATGTGCGATTCTGTCAAGAGATGGTGCCGGTGTCCCTGAGGGTCCGAGTTTAACTTTCATGAGCGGTCTGGCGTTGTCCTGAGGCCTGAGAGACGGAGACCAGCCTGTTGAACACCGGTCACTGATAAAATGTGCACCCACTGGTTTGCAACAAACGGAATAGCTGGAAATCGTCTCGCCAGGCGATCAGGAGTCCACAAGGCCGCCGCCGCTAAAGTTCTCATCAGCCACAATTGACGTGGAATACCCGTCCAAGTGAAAGGCGAATATTAAGTGTTGTGTAAGCAATGCAAATGACGATCTACAGGTCGCTAAATAAATCCACGGATATGCCATAAATCGTCAGACAGGTTGGAAGCGATCTGAGTTTATGGTATTGGCGTTCAAATAACGAGTCCTTACCCAGACACTCGTCGTCGTCAGTTAACCGATTGTACGGAATGGGCTTAAATAACGCCAGTAGGTTTCACGACTCTTGTCAAAGGTAGTCAAATTGTTTCTTTCTTAGAGGGGCTAGTCTCCCCGCTATCAATATCCAACACCGCTCCCCGTTCTCCATGGATATATTTCACGACCACGCGACAAAGAACGCCTAGGATAAGTTATGACACGAATGCTATAGGTCAATATCTAAAAGGTCCGAACAGTAATGAGATAGTTACACTCGTCACGACTTCGCCTAAGGTGGCGAGAAGGCATGTACCGTGGGCAACTGCTCTATTCCTAGTGCGAATCCTTCCGTTCGAATACACTCTGGTATCAAGCCCGTTAATTACCAGCTCAGGCCCCTTAGGTTATTTCGGGCAAAGAAAACTCCTGAGCGTGGCTGCCGGACCACTATCTTCAATCGAGAGTTCAGCGTCCGGCGGGGGATCGGAATCTGTCTCAACCTAACCCTGGCACTTTGTTGTACAGGGCGTGTATGGGTCTGATCCCCTTTCGCAAAGCGGCAGTCGCGATGAGGACTGAGATATATCACAATTTGATGGGTTACTTGGACATGCAGCTTCGATAACTCGAGCGGTGCTAGCTAGGCGTGCTCGCGACTCCCCCTGCTAGACTTCCCTATTAGCGCCTGAAGTAGAGAGGCCACCACGAGCGCGGTAAGGGACAAGCACGGCACTTAGAGGGACGGGCCACCGTAAAATGATTGACTATAAGCCATGGTGTTCTTGTGATAGTCACCATCAGGGGGTTCAAAGCGCTTC
seq00032   CCACTGGTTCTTATGCACGAAAGTATCCGTTAAGGCATTTAAGCGGAACGCCCCTAGAGTGATTCGTCTATGCCCCTACCACTGGATAGCCGTACCATGATTTTATTGCTCAAATAAAAAGTTGCTTGCTACTCTATGATTCGCCCACTTTCACCGGGGCTCTGGACGGAAGTACTGACTTTCACGATTGCATTGTTAACACTGTGCTGCGTACCAGTGTGGCTCCGCCGTCAGCGGGACTCCGCCTCTCTAGACTTACGTCGGCTATCGGGCTGAATGGCGTTCCCGAGTGTCCTTGGCTTGATCGTGACGCTGCCTCAAGGAAGTGTCTGCCTTCGCATGTTACGGATAGCGTCTCCCCCTCGGTCATGACCTCCTCGATCGCAATGTGAAAGCGTTCTTAAGCCCAGCGAGGCACAAACACGTTTGTGATACTCGTGATATTATCTATTCGGTGAACCTTCCACGGACGACTGTGCCACCCTCTGAGATATGTACCGCGGTATGCGGAAGACAGGCGCCAAGGGCGCTAATTGAAGGTAATTAACACGGTATGTGTAGAATGTCAACATAACACTCGACCCACAGATGTGACGTGAGTATCCCAGACCTTATGCACTAATATTGTCGCTCCAATTAGGGGGATGTGAATAAGTACGATTCGCGTGGAGAACCTTACTTATACCATATAAGCTACCTCAACCACCGAGGAACACCAAAGCACGTCCCCGTGATGATGTTCACCTCTCGCCTTTAATGGGTACTCCAAGCCCGTTATACCTGTCTCACATATGAGCGTTGAATACTAACGGCTGGCTATTGGGGGTTCTCTTAGCTAATTCGAATGTCCTCAAGGTAAGGTAAGGGAAAAGCAAGGCTCGAACATTGTTATTTGTTAGCTCGAAACGTCCCCACTACCGAGGTGGTAAGGGCCTTGCTTAGCACAGCTAAGGAGTAGTAGTCCCTTTCTTCATAGCGGCATTTCAGGCACAGCTGCGTCGAATTCCGGCCTGTACGGGGTTCTGACGCACTTAGCAACGGCCAGTAAGAGATGGCTGGCACTTTCAATCGTGCTGATGTGCGATTCTGTCAAGAGATGGTGCCGGTGTCCCTGAGGGTCCGAGTTTAACTTTCATGAGCGGTCTGGCGTTGTCCTGAGGCCTGAGAGACGGAGACCAGCCTGTTGAACACCGGTCACTGATAAAATGTGCACCCACTGGTTTGCAACAAACGGAATAGCTGGAAATCGTCTCGCCAGGCGATCAGGAGTCCACAAGGCCGCCGCCGCTAAAGTTCTCATCAGCCACAATTGACGTGGAATACCCGTCCAAGTGAAAGGCGAATATTAAGTGTTGTGTAAGCAATGCAAATGACGATCTACAGGTCGCTAAATAAATCCACGGATATGCCATAAATCGTCAGACAGGTTGGAAGCGATCTGAGTTTATGGTATTGGCGTTCAAATAACGAGTCCTTACCCAGACACTCGTCGTCGTCAGTTAACCGATTGTACGGAATGGGCTTAAATAACGCCAGTAGGTTTCACGACTCTTGTCAAAGGTAGTCAAATTGTTTCTTTCTTAGAGGGGCTAGTCTCCCCGCTATCAATATCCAACACCGCTCCCCGTTCTCCATGGATATATTTCACGACCACGCGACAAAGAACGCCTAGGATAAGTTATGACACGAATGCTATAGGTCAATATCTAAAAGGTCCGAACAGTAATGAGATAGTTACACTCGTCACGACTTCGCCTAAGGTGGCGAGAAGGCATGTACCGTGGGCAACTGCTCTATTCCTAGTGCGAATCCTTCCGTTCGAATACACTCTGGTATCAAGCCCGTTAATTACCAGCTCAGGCCCCTTAGGTTATTTCGGGCAAAGAAAACTCCTGAGCGTGGCTGCCGGACCACTATCTTCAATCGAGAGTTCAGCGTCCGGCGGGGGATCGGAATCTGTCTCAACCTAACCCTGGCACTTTGTTGTACAGGGCGTGTATGGGTCTGATCCCCTTTCGCAAAGCGGCAGTCGCGATGAGGACTGAGATATATCACAATTTGATGGGTTACTTGGACATGCAGCTTCGATAACTCGAGCGGTGCTAGCTAGGCGTGCTCGCGACTCCCCCTGCTAGACTTCCCTATTAGCGCCTGAAGTAGAGAGGCCACCACGAGCGCGGTAAGGGACAAGCACGGCACTTAGAGGGACGGGCCACCGTAAAATGATTGACTATAAGCCATGGTGTTCTTGTGATAGTCACCATCAGGCGGTTCAAAGCGCTTC
seq00033   CCACTGGTTCTTATGCACGAAAGTATCCGTTAAGGCATTTAAGCGGAACGCCCCTAGAGTGATTCGTCTATGCCCCTACCACTGGATAGCCGTACCATGATTTTATTGCTCAAATAAAAAGTTGCTTGCTACTCTATGATTCGCCCACTTTCACCGGGGCTCTGGACGGAAGTACTGACTTTCACGATTGCATTGTTAACACTGTGCTGCGTACCAGTGTGGCTCCGCCGTCAGCGGGACTCCGCCTCTCTAGACTTACGTCGGCTATCGGGCTGAATGGCGTTCCCGAGTGTCCTTGGCTTGATCGTGACGCTGCCTCAAGGAAGTGTCTGCCTTCGCATGTTACGGATAGCGTCTCCCCCTCGGTCATGACCTCCTCGATCGCAATGTGAAAGCGTTCTTAAGCCCAGCGAGGCACAAACACGTTTGTGATACTCGTGATATTATCTATTCGGTGAACCTTCCACGGACGACTGTGCCACCCTCTGAGATATGTACCGCGGTATGCGGAAGACAGGCGCCAAGGGCGCTAATTGAAGGTAATTAACACGGTATGTGTAGAATGTCAACATAACACTCGACCCACAGATGTGACGTGAGTATCCCAGACCTTATGCACTAATATTGTCGCTCCAATTAGGGGGATGTGAATAAGTACGATTCGCGTGGAGAACCTTACTTATACCATATAAGCTACCTCAACCACCGAGGAACACCAAAGCACGTCCCCGTGATGATGTTCACCTCTCGCCTTTAATGGGTACTCCAAGCCCGTTATACCTGTCTCACATATGAGCGTTGAATACTAACGGCTGGCTATTGGGGGTTCTCTTAGCTAATTCGAATGTCCTCAAGGTAAGGTAAGGGAAAAGCAAGGCTCGAACATTGTTATTTGTTAGCTCGAAACGTCCCCACTACCGAGGTGGTAAGGGCCTTGCTTAGCACAGCTAAGGAGCAGTAGTCCCTTTCTTCATAGCGGCATTTCAGGCACAGCTGCGTCGAATTCCGGCCTGTACGGGGTTCTGTCGCACTTAGCAACGGCCAGTAAGAGATGGCTGGCACTTTCAATCGTGCTGATGTGCGATTCTGTCAAGAGATGGTGCCGGTGTCCCTGAGGGTCCGAGTTTAACTTTCATGAGCGGTCTGGCGTTGTCCTGAGGCCTGAGAGACGGAGACCAGCCTGTTGAACACCGGTCACTGATAAAATGTGCACCCACTGGTTTGCAACAAACGGAATAGCTGGAAATCGTCTCGCCAGGCGATCAGGAGTCCACAAGGCCGCCGCCGCTAAAGTTCTCATCAGCCACAATTGACGTGGAATACCCGTCCAAGTGAAAGGCGAATATTAAGTGTTGTGTAAGCAATGCAAATGACGATCTACAGGTCGCTAAATAAATCCACGGATATGCCATAAATCGTCAGACAGGTTGGAAGCGATCTGAGTTTATGGTATTGGCGTTCAAATAACGAGTCCTTACCCAGACACTCGTCGTCGTTAGTTAACCGATTGTACGGAATGGGCTTAAATAACGCCAGTAGGTTTCACGACTCTTGTCAAAGGTAGTCAAATTGTTTCTTTCTTAGAGGGGCTAGTCTCCCCGCTATCAATATCCAACACCGCTCCCCGTTCTCCATGGATATATTTCACGACCACGCGACAAAGAACGCCTAGGATAAGTTATGACACGAATGCTATAGGTCAATATCTAAAAGGTCCGAACAGTAATGAGATAGTTACACTCGTCACGACTTCGCCTAAGGTGGCGAGAAGGCATGTACCGTGGGCAACTGCTCTATTCCTAGTGCGAATCCTTCCGTTCGAATACACTCTGGTATCAAGCCCGTTAATTACCAGCTCAGGCCCCTTAGGTTATTTCGGGCAAAGAAAACTCCTGAGCGTGGCTGCCGGACCACTATCTTCAATCGAGAGTTCAGCGTCCGGCGGGGGATCGGAATCTGTCTCAACCTAACCCTGGCACTTTGTTGTACAGGGCGTGTATGGGTCTGATCCCCTTTCGCAAAGCGGCAGTCGCGATGAGGACTGAGATATATCACAATTTGATGGGTTACTTGGACATGCAGCTTCGATAACTCGAGCGGTGCTAGCTAGGCGTGCTCGCGACTCCCCCTGCTAGACTTCCCTATTAGCGCCTGAAGTAGAGAGGCCACCACGAGCGCGGTAAGGGACAAGCACGGCACTTAGAGGGACGGGCCACCGTAAAATGATTGACTATAAGCCATGGTGTTCTTGTGATAGTCACCATCAGGCGGTTCAAAGCGCTTC
