# Supplementary material for: How Good Are Indirect Tests at Detecting Recombination in Human mtDNA?
Source: G3 (Bethesda). 2013 Jul 1;3(7):1095–104. doi: 10.1534/g3.113.006510 (PMC3704238; doi:10.1534/g3.113.006510)
Supplement: Supporting Information [file supp_g3.113.006510_FileS2.gz › SequenceData/mtDNA_ratehet&popgrowth/10/3rdbase/Infiles/10_85-new.txt]

33 2284
seq00001   TGAAGGGACGCATCACGGGACCACCATCGTGCAGGGCCAGCGCAAACCGAATAGCTTTAGCTAATAGTTATTGGGTGATTTTCGTGTCGCTCCTTTAAGTGAGTATCATAAGTAGGTTACGCAAGTGGGCACACACAGACAATCGCTGCTTAAAGGAAAGTAGGTTGTATAGACCCTACGCAACGATGGGTCGGCCGCCCTGGTGGGCTCAGTGTCCCTGCGCAACGCACTTTTACACAAGCCACGAGCCGCATCCACCGTCTACTAGGACGGTATATCCAGAAGGCTGAGAACTCGTCACTAGAGGCACTTTGGCGCTCATGGAAAATTCCTTCAACCAAACTCATGAGCGTGTCCAGGAAACACGCTATCAAAAGTCCCACCAGGGAACTCCCAGAATTAGGCTCACATGTTCCGGTCGTTCCGGGAACTCACGGAAGTATTCGCGCGGGAGGAAATATCGACCGTGGCTCCTTCCAAGATCTATTCTGGCTTTTACCTCGATATCGCGAGAGAGGTCGCGCCACGACCATAGCAACTACGCCACTGGCGGACCAGGGCTCCGATCATTCTGACGGACCGGGTTGTGCTTAAGTGACCTGACCCGTAACGCACCAAGACATGGTCAGAGAGAATGCCGAATCTAGCACAATTCGACCCAACTGTGGCTCTCGTTGCAAAAATGATTACGTTTGGGATGCCTGTTGAACTTACCATGTACGAGGCCTAGACATTACCTTTGGCTAGTATCCTCGCCTCGCTAAGGCTTACCACAGCTGGTCCCCTAATGCACCTGGAGCCAGATGGAACTCTAAAATATATGTGGCTACACCACGTCTCGTAGGTAGGCCACCATCTACTCGTCGTACGTATAGGGAGCGCATTATTGTTAACCGTTTACGGCCTCACAGTCCCAGGTAGACACACCCGGCGCATTGCCCTGCACCATCTCCCATAAGGGCTGTGCAGTGCTTAGGTCCTCAGGCCGTGCATATCAGAGCATACGGTGCTTTAGGGATCTCGTGCGCGCCCGCTTAAGCAGTTACGAAGCTCTGCTTATAGTTTACTTTTGTGGGTCCAAGAGCCATGCGATGAATGCTGGCCGCTGTGTAATGGTCACCTTGTGGCCGAAGTAACTATCCATGATCATAGGGTGTCGGCTCGCCACATCATAGAACAAATATACACCGCTGGGCTGGTTTCCTCTGCAGACCTGCGGAAAGAAGCGAGTTGCGGTATGTCCTTCAAGTGTGTTGTCTTGATTCAGCGGAACCTGCTCCGATATGTATCTATGTAGCTCAAAACTAATGTAGAGGTACATGGCACATTCTATAGTCCAACTCCAGAATTAAAAGTATCTTACGCGCGTCCTGTCCACTCTGGACTCGATGCCCCACACCAGAATTGCGTTGTGCGCGGTCGGGGGCGACTTCCTATATCAAAATATACTTCCGTCCTCTCTGGATCAAATCCCGAACGAGCAGCTTGCGTTCCTTCTGGAGGCAGCCTGACACGACAAGTGACGCAGTCGGAGTACCGTGTCCGTTATGCCCGAATGTATACCACGGACTGTGTACAACAACGGTCAGTCGAAGACGGTGTCTGCCCTCCCCGGAGTGGGTGTTTTCCTCCCACAGCGTGGTCCAGATTGTGACGGCAGTGATCGTGATGACACTTTTTACAGCCACTAAACGTGACTTGACTAATCGTTTTTGCTCACGGGCAAGGGACAGAGGGGGATAAGCCAGATTAATAAGCCACGTCAGGATCCCTCGGTTCGTTGTGACCGGTGGACTCACGCCTCGGCGCCAACTGTGTTACTGTCCTCCGTGCTAAAGGACGAAAAGGCTAGCGAATCTGACGCTCTAACCCGTAACACGGAAGCGCCATGTATCACTTTTCAGAACCCTGACGTCACGTGGGCTGTCATCCCTTAGCTCGCTTAGGGCGGGACCTATGACGTTGTCATTACTCTAGGTTGCTTAAGGCGTTCTCAGTCTAGTGGGAGAATACCTATCTAGCTCGCGGCCGGTGATTTGCTGAGACCGAGACCTCCGAATACACTTGTCCTGCGACCGGAACCAGCCTCTCCAGAAGCGCGCATAAGGTAAATAAGTGACGCGGTTAACTTATGCGATTAGTGATGAAGTACCTTCCGTGATCATTAGATCTTCCGGGGATGGTCTCTCTAGAGGAGTGTGATGAGTCCCCAAACACTACCGATACATACCGGAAAATGTCACCCATGTTAGGTCGGGGAAGCGCCGTATACCCGCTAGGCCTT
seq00002   TGAAGGGACGCATCACGGGACCACCATCGTGCAGGGCCAGCGCAAACCGAATAGCTTTAGCTAATAGTTATTGGGTGATTTTCGTGTCGCTCCTTTAAGTGAGTATCATAAGTAGGTTACGCAAGTGGGCACACACAGACAATCGCTGCTTAAAGGAAAGTTGGTTGTATAGACCCTACGCAACGATGGGTCGGCCGCCCTGGTGGGCTCAGTGTCCCTGCGCAACGCACTTTTACACAAGCCACGAGCCGCATCCACCGTCTACTAGGACGGTATATCCAGAAGGCTGAGAACTCGTCACTAGAGGCACTTTGGCGCTCATGGAAAATTCCTTCAACCAAACTCATGAGCGTGTCCAGGAAACACGCTATCAAAAGTCCCACCAGGGAACTCCCAGAATTAGGCTCACATGTTCCGGTCGTTCCGGGACCTCACGGAAGTATTCGCGCGGGAGGAAATATCGACCGTGGCTCCTTCCAAGATCTATTCTGGCTTTTACCTCGCTATCGCGAGAGAGGTCGCGCCACGACCATAGCAACTACGCCACTGGCGGACCAGGGCTCCGATCATTCTGACGGACCGGGTTGTGCTTAAGTGACCTGACCCGTAACGCACCAAGACATGGTCAGAGAGAATGCCGAATCTAGCACAATTCGACCCAACTGTGGCTCTCGTTGCAAAAATGATTACGTTTGGGATGCCTGTTGAACTTACCATGTACGAGGCCTAGACATTACCTTTGGCTAGTATCCTCGCCTCGCTAAGGCTTACCACAGCTGGTCCCCTCATGCACCTGGAGCCAGATGGAACTCTAAAATATATGTGGCTACACCACGTCTCGTAGGTAGGCCACCATCTACTCGTCGTACGTATAGGGAGCGCATTATTGTTAACCGTTTACGGCCTCACAGTCCCAGGTAGACACACCCGGCGCATTGCCCTGCACCATCTCCCATAAGGGCTGTGCAGTGCTTAGGTCCTCAGGCCGTGCATATCAGAGCATACGGTGCTTTAGGGATCTCGTGCGCGCCCGCTTAAGCAGTTACGAAGCTCTGCTTATAGTTTACTTTTGTGGGTCCAAGAGCCATGCGATGAATGCTGGCCGCTGTGTAATGGTCACCTTGTGGCCGAAGTAACTATCCATGATCATAGGGTGTCGGCTCGCCACATCATAGAACAAATATACACCGCTGGGCTGGTTTCCTCTGCAGACCTGCGGAAAGAAGCGAGTTGCGGTATGTCCTTCAAGTGTGTTGTCTTGATTCAGCGGAACCTGCTCCGATATGTATCTATGTAGCTCAAAACTAATGTAGAGGTACATGGCACATTCTATAGTCCAACTCCAGAATTAAAAGTATCTTACGCGCGTCCTGTCCACTCTGGACTCGATGCCCCACACCAGAATTGCGTTGTGCGCGGTCGGGGGCGACTTCCTATATCAAAATATACTTCCGTCCTCTCTGGATCAAATCCCGAACGAGCAGCTTGCGTTCCTTCTGGAGGCAGCCTGACACGACAAGTGACGCAGTCGGAGTACCGTGTCCGTTATGCCCGAATGTATACCACGGACTGTGTACAACAACGGTCAGTCGAAGACGGTGTCTGCCCTCCCCGGAGTGGGTGTTTTCCTCCCACAGCGTGGTCCAGATTGTGACGGCAGTGATCGTGATGACACTTTTTACAGCCACTAAACGTGACTTGACTAATCGTTTTTGCTCACGGGCAAGGGACAGAGGGGGATAAGCCAGATTAATAAGCCACGTCAGGATCCCTCGGTTCGTTGTGACCGGTGGACTCACGCCTCGGCGCCAAGTGTGTTACTGTCCTCCGTGCTAAAGGACGAAAAGGCTAGCGAATCTGACGCTCTAACCCGTAACACGGAAGCGCCATGTATCACTTTTCAGAACCCTGACGTCACGTGGGCTGTCATCCCTTAGCTCGCTTAGGGCGGGACCTATGACGTTGTCATTACTCTAGGTTGCTTAAGGCGTTCTCAGTCTAGTGGGAGAATACCTATCTAGCTCGCGGCCGGTGATTTGCTGAGACCGAGACCTCCGAATACACTTGTCCGGCGACCGGAACCAGCCTCTCCAGAAGCGCGCATAAGGTAAATAAGTGACGCGGTTAACTTATGCGATTAGTGATGAAGTACCTTCCGTGATCATTAGATCTTCCGGGGATGGTCTCTCTAGAGGAGTGTGATGAGTCCCCAAACACTACCGATACATACCGGAAAATGTCACCCATGTTAGGTCGGGGAAGCGCCGTATACCCGCTAGGCCTT
seq00003   TGAAGGGACGCATCACGGGACCACCATCGTGCAGGGCCAGCGCAAACCGAATAGCTTTAGCTAATAGTTATTGGGTGATTTTCGTGTCGCTCCTTTAAGTGAGTATCATAAGTAGGTTACGCAAGTGGGCACACACAGACAATCGCTGCTTAAAGGAAAGTTGGTTGTATAGACCCTACGCAACGATGGGTCGGCCGCCCTGGTGGGCTCAGTGTCCCTGCGCAACGCACTTTTACACAAGCCACGAGCCGCATCCACCGTCTACTAGGACGGTATATCCAGAAGGCTGAGAACTCGTCACTAGAGGCACTTTGGCGCTCATGGAAAATTCCTTCAACCAAACTCATGAGCGTGTCCAGGAAACACGCTATCAAAAGTCCCACCAGGGAACTCCCAGAATTAGGCTCACATGTTCCGGTCGTTCCGGGACCTCACGGAAGTATTCGCGCGGGAGGAAATATCGACCGTGGCTCCTTCCAAGATCTATTCTGGCTTTTACCTCGCTATCGCGAGAGAGGTCGCGCCACGACCATAGCAACTACGCCACTGGCGGACCAGGGCTCCGATCATTCTGACGGACCGGGTTGTGCTTAAGTGACCTGACCCGTAACGCACCAAGACATGGTCAGAGAGAATGCCGAATCTAGCACAATTCGACCCAACTGTGGCTCTCGTTGCAAAAATGATTACGTTTGGGATGCCTGTTGAACTTACCATGTACGAGGCCTAGACATTACCTTTGGCTAGTATCCTCGCCTCGCTAAGGCTTACCACAGCTGGTCCCCTAATGCACCTGGAGCCAGATGGAACTCTAAAATATATGTGGCTACACCACGTCTCGTAGGTAGGCCACCATCTACTCGTCGTACGTATAGGGAGCGCATTATTGTTAACCGTTTACGGCCTCACAGTCCCAGGTAGACACACCCGGCGCATTGCCCTGCACCATCTCCCATAAGGGCTGTGCAGTGCTTAGGTCCTCAGGCCGTGCATATCAGAGCATACGGTGCTTTAGGGATCTCGTGCGCGCCCGCTTAAGCAGTTACGAAGCTCTGCTTATAGTTTACTTTTGTGGGTCCAAGAGCCATGCGATGAATGCTGGCCGCTGTGTAATGGTCACCTTGTGGCCGAAGTAACTATCCATGATCATAGGGTGTCGGCTCGCCACATCATAGAACAAATATACACCGCTGGGCTGGTTTCCTCTGCAGACCTGCGGAAAGAAGCGAGTTGCGGTATGTCCTTCAAGTGTGTTGTCTTGATTCAGCGGAACCTGCTCCGATATGTATCTATGTAGCTCAAAACTAATGTAGAGGTACATGGCACATTCTATAGTCCAACTCCAGAATTAAAAGTATCTTACGCGCGTCCTGTCCACTCTGGACTCGATGCCCCACACCAGAAGTGCGTTGTGCGCGGTCGGGGGCGACTTCCTATATCAAAATATACTTCCGTCCTCTCTGGATCAAATCCCGAACGAGCAGCTTGCGTTCCTTCTGGAGGCAGCCTGACACGACAAGTGACGCAGTCGGAGTACCGTGTCCGTTATGCCCGAATGTATACCACGGACTGTGTACAACAACGGTCAGTCGAAGACGGTGTCTGCCCTCCCCGGAGTGGGTGTTTTCCTCCCACAGCGTGGTCCAGATTGTGACGGCAGTGATCGTGATGACACTTTTTACAGCCACTAAACGTGACTTGACTAATCGTTTTTGCTCACGGGCAAGGGACAGAGGGGGATAAGCCAGATTAATAAGCCACGTCAGGATCCCTCGGTTCGTTGTGACCGGTGGACTCACGCCTCGGCGCCAAGTGTGTTACTGTCCTCCGTGCTAAAGGACGAAAAGGCTAGCGAATCTGACGCTCTAACCCGGAACACGGAAGCGCCATGTATCACTTTTCAGAACCCTGACGTCACGTGGGCTGTCATCCCTTAGCTCGCTTAGGGCGGGACCTATGACGTTGTCATTACTCTAGGTTGCTTAAGGCGTTCTCAGTCTAGTGGGAGAATACCTATCTAGCTCGCGGCCGGTGATTTGCTGAGACCGAGACCTCCGAATACACTTGTCCGGCGACCGGAACCAGCCTCTCCAGAAGCGCGCATAAGGTAAATAAGTGACGCGGTTAACTTATGCGATTAGTGATGAAGTACCTTCCGTGATCATTAGATCTTCCGGGGATGGTCTCTCTAGAGGAGTGTGATGAGTCCCCAAACACTACCGATACATACCGGAAAATGTCACCCATGTTAGGTCGGGGAAGCGCCGTATACCCGCTAGGCCTT
seq00004   TGAAGGGACGCATCACGGGACCACCATCGTGCAGGGCCAGCGCAAACCGAATAGCTTTAGCTAATAGTTATTGGGTGATTTTCGTGTCGCTCCTTTAAGTGAGTATCATAAGTAGGTTACGCAAGTGGGCACACACAGACAATCGCTGCTTAAAGGAAAGTTGGTTGTATAGACCCTACGCAACGATGGGTCGGCCGCCCTGGTGGGCTCAGTGTCCGTGCGCAACGCACTTTTACACAAGCCACGAGCCGCATCCACCGTCTACTAGGACGGTATATCCAGAAGGCTGAGAACTCGTCACTAGAGCCACTTTGGCGCTCATGGAAAATTCCTTCAACCAAACTCATGAGCGTGTCCAGGAAACACGCTATCAAAAGTCCCACCAGGGAACTCCCAGAATTAGGCTCACATGTTCCGGTCGTTCCGGGACCTCACGGAAGTATTCGCGCGGGAGGAAATATCGACCGTGGCTCCTTCCAAGATCTATTCTGGCTTTTACCTCGCTATCGCGAGAGAGGTCGCGCCACGACCATAGCAACTACGCCACTGGCGGACCAGGGCTCCGATCATTCTGACGGACCGGGTTGTGCTTAAGTGACCTGACCCGTAACGCACCAAGACATGGTCAGAGAGAATGCCGAATCTAGCACAATTCGACCCAACTGTGGCTCTCGTTGCAAAAATGATTACGTTTGGGATGCCTGTTGAACTTACCATGTACGAGGCCTAGACATTACCTTTGGCTAGTATCCTCGCCTCGCTAAGGCTTACCACAGCTGGTCCCCTAATGCACCTGGAGCCAGATGGAACTCTAAAATATATGTGGCTACACCACGTCTCGTAGGTAGGCCACCATCTACTCGTCGTACGTATAGGGAGCGCATTATTGTTAACCGTTTACGGCCTCACAGTCCCAGGTAGACACACCCGGCGCATTGCCCTGCACCATCTCCCATAAGGGCTGTGCAGTGCTTAGGTCCTCAGGCCGTGCATATCAGAGCATACGGTGCTTTAGGGATCTCGTGCGCGCCCGCTTAAGCAGTTACGAAGCTCTGCTTATAGTTTACTTTTGTGGGTCCAAGAGCCATGCGATGAATGCTGGACGCTGTGTAATGGTCACCTTGTGGCCGAAGTAACTATCCATGATCATAGGGTGTCGGCTCGCCACATCATAGAACAAATATACACCGCTGGGCTGGTTTCCTCTGCAGACCTGCGGAAAGAAGCGAGTTGCGGTATGTCCTTCAAGTGTGTTGTCTTGATTCAGCGGAACCTGCTCCGATATGTATCTATGTAGCTCAAAACTAATGTAGAGGTACATGGCACATTCTATAGTCCAACTCCAGAATTAAAAGTATCTTACGCGCGTCCTGTCCACTCTGGACTCGATGCCCCACACCAGAATTGCGTTGTGCGCGGTCGGGGGCGACTTCCTATATCAAAATATACTTCCGTCCTCTCTGGATCAAATCCCGAACGAGCAGCTTGCGTTCCTTCTGGAGGCAGCCTGACACGACAAGTGACGCAGTCGGAGTACCGTGTCCGTTATGCCCGAATGTATACCACGGACTGTGTACAACAACGGTCAGTCGAAGACGGTGTCTGCCCTCCCCGGAGTGGGTGTTTTCCTCCCACAGCGTGGTCCAGATTGTGACGGCAGTGATCGTGATGACACTTTTTACAGCCACTAAACGTGACTTGACTAATCGTTTTTGCTCACGGGCAAGGGACAGAGGGGGATAAGCCAGATTAATAAGCCACGTCAGGATCCCTCGGTTCGTTGTGACCGGTGGACTCACGCCTCGGCGCCAAGTGTGTTACTGTCCTCCGTGCTAAAGGACGAAAAGGCTAGCGAATCTGACGCTCTAACCCGTAACACGGAAGCGCCATGTATCACTTTTCAGAACCCTGACGTCACGTGGGCTGTCATCCCTTAGCTCGCTTAGGGCGGGACCTATGACGTTGTCATTACTCTAGGTTGCTTAAGGCGTTCTCAGTCTAGTGGGAGAATACCTATCTAGCTCGCGGCCGGTGATTTGCTGAGACCGAGACCTCCGAATACACTTGTCCGGCGACCGGAACCAGCCTCTCCAGAAGCGCGCATAAGGTAAATAAGTGACGCGGTTAACTTATGCGATTAGTGATGAAGTACCTTCCGTGATCATTAGATCTTCCGGGGATGGTCTCTCTAGAGGAGTGTGATGAGTCCCCAAACACTACCGATACATACCGGAAAATGTCACCCATGTTAGGTCGGGGAAGCGCCGTATACCCGCTAGGCCTT
seq00005   TGAAGGGACGCATCACGGGACCACCATCGTGCAGGGCCAGCGCAAACCGAATAGCTTTAGCTAATAGTTATTGGGTGATTTTCGTGTCGCTCCTTTAAGTGAGTATCATAAGTAGGTTACGCAAGTGGGCACACACAGACAATCGCTGCTTAAAGGAAAGTTGGTTGTATAGACCCTACGCAACGATGGGTCGGCCGCCCTGGTGGGCTCAGTGTCCCTGCGCAACGCACTTTTACACAAGCCACGAGCCGCATCCACCGTCTACTAGGACGGTATATCCAGAAGGCTGAGAACTCGTCACTAGAGGCACTTTGGCGCTCATGGAAAATTCCTTCAACCAAACTCATGAGCGTGTCCAGGAAACACGCTATCAAAAGTCCCACCAGGGAACTCCCAGAATTAGGCTCACATGTTCCGGTCGTTCCGGGAACTCACGGAAGTATTCGCGCGGGAGGAAATATCGACCGTGGCTCCTTCCAAGATCTATTCTGGCTTTTACCTCGATATCGCGAGAGAGGTCGCGCCACGACCATAGCAACTACGCCACTGGCGGACCAGGGCTCCGATCATTCTGACGGACCGGGTTGTGCTTAAGTGACCTGACCCGTAACGCACCAAGACATGGTCAGAGAGAATGCCGAATCTAGCACAATTCGACCCAACTGTGGCTCTCGTTGCAAAAATGATTACGTTTGGGATGCCTGTTGAACTTACCATGTACGAGGCCTAGACATTACCTTTGGCTAGTATCCTCGCCTCGCTAAGGCTTACCACAGCTGGTCCCCTAATGCACCTGGAGCCAGATGGAACTCTAAAATATATGTGGCTACACCACGTCTCGTAGGTAGGCCACCATCTACTCGTCGTACGTATAGGGAGCGCATTATTGTTAACCGTTTACGGCCTCACAGTCCCAGGTAGACACACCCGGCGCATTGCCCTGCACCATCTCCCATAAGGGCTGTGCAGTGCTTAGGTCCTCAGGCCGTGCATATCAGAGCATACGGTGCTTTAGGGATCTCGTGCGCGCCCGCTTAAGCAGTTACGAAGCTCTGCTTATAGTTTACTTTTGTGGGTCCAAGAGCCATGCGATGAATGCTGGCCGCTGTGTAATGGTCACCTTGTGGCCGAAGTAACTATCCATGATCATAGGGTGTCGGCTCGCCACATCATAGAACAAATATACACCGCTGGGCTGGTTTCCTCTGCAGACCTGCGGAAAGAAGCGAGTTGCGGTATGTCCTTCAAGTGTGTTGTCTTGATTCAGCGGAACCTGCTCCGATATGTATCTATGTAGCTCAAAACTAATGTAGAGGTACATGGCACATTCTATAGTCCAACTCCAGAATTAAAAGTATCTTACGCGCGTCCTGTCCACTCTGGACTCGATGCCCCACACCAGAATTGCGTTGTGCGCGGTCGGGGGCGACTTCCTATATCAAAATATACTTCCGTCCTCTCTGGATCAAATCCCGAACGAGCAGCTTGCGTTCCTTCTGGAGGCAGCCTGACACGACAAGTGACGCAGTCGGAGTACCGTGTCCGTTATGCCCGAATGTATACCACGGACTGTGTACAACAACGGTCAGTCGAAGACGGTGTCTGCCCTCCCCGGAGTGGGTGTTTTCCTCCCACAGCGTGGTCCAGATTGTGACGGCAGTGATCGTGATGACACTTTTTACAGCCACTAAACGTGACTTGACTAATCGTTTTTGCTCACGGGCAAGGGACAGAGGGGGATAAGCCAGATTAATAAGCCACGTCAGGATCCCTCGGTTCGTTGTGACCGGTGGACTCACGCCTCGGCGCCAACTGTGTTACTGTCCTCCGTGCTAAAGGACGAAAAGGCTAGCGAATCTGACGCTCTAACCCGTAACACGGAAGCGCCATGTATCACTTTTCAGAACCCTGACGTCACGTGGGCTGTCATCCCTTAGCTCGCTTAGGGCGGGACCTATGACGTTGTCATTACTCTAGGTTGCTTAAGGCGTTCTCAGTCTAGTGGGAGAATACCTATCTAGCTCGCGGCCGGTGATTTGCTGAGACCGAGACCTCCGAATACACTTGTCCTGCGACCGGAACCAGCCTCTCCAGAAGCGCGCATAAGGTAAATAAGTGACGCGGTTAACTTATGCGATTAGTGATGAAGTACCTTCCGTGATCATTAGATCTTCCGGGGATGGTCTCTCTAGAGGAGTGTGATGAGTCCCCAAACACTACCGATACATACCGGAAAATGTCACCCATGTTAGGTCGGGGAAGCGCCGTATACCCGCTAGGCCTT
seq00006   TGAAGGGACGCATCACGGGACCACCATCGTGCAGGGCCAGCGCAAACCGAATAGCTTTAGCTAATAGTTATTGGGTGATTTTCGTGTCGCTCCTTTAAGTGAGTATCATAAGTAGGTTACGCAAGTGGGCACACACAGACAATCGCTGCTTAAAGGAAAGTAGGTTGTATAGACCCTACGCAACGATGGGTCGGCCGCCCTGGTGGGCTCAGTGTCCCTGCGCAACGCACTTTTACACAAGCCACGAGCCGCATCCACCGTCTACTAGGACGGTATATCCAGAAGGCTGAGAACTCGTCACTAGAGGCACTTTGGCGCTCATGGAAAATTCCTTCAACCAAACTCATGAGCGTGTCCAGGAAACACGCTATCAAAAGTCCCACCAGGGAACTCCCAGAATTAGGCTCACATGTTCCGGTCGTTCCGGGAACTCACGGAAGTATTCGCGCGGGAGGAAATATCGACCGTGGCTCCTTCCAAGATCTATTCTGGCTTTTACCTCGATATCGCGAGAGAGGTCGCGCCACGACCATAGCAACTACGCCACTGGCGGACCAGGGCTCCGATCATTCTGACGGACCGGGTTGTGCTTAAGTGACCTGACCCGTAACGCACCAAGACATGGTCAGAGAGAATGCCGAATCTAGCACAATTCGACCCAACTGTGGCTCTCGTTGCAAAAATGATTACGTTTGGGATGCCTGTTGAACTTACCATGTACGAGGCCTAGACATTACCTTTGGCTAGTATCCTCGCCTCGCTAAGGCTTACCACAGCTGGTCCCCTAATGCACCTGGAGCCAGATGGAACTCTAAAATATATGTGGCTACACCACGTCTCGTAGGTAGGCCACCATCTACTCGTCGTACGTATAGGGAGCGCATTATTGTTAACCGTTTACGGCCTCACAGTCCCAGGTAGACACACCCGGCGCATTGCCCTGCACCATCTCCCATAAGGGCTGTGCAGTGCTTAGGTCCTCAGGCCGTGCATATCAGAGCATACGGTGCTTTAGGGATCTCGTGCGCGCCCGCTTAAGCAGTTACGAAGCTCTGCTTATAGTTTACTTTTGTGGGTCCAAGAGCCATGCGATGAATGCTGGCCGCTGTGTAATGGTCACCTTGTGGCCGAAGTAACTATCCATGATCATAGGGTGTCGGCTCGCCACATCATAGAACAAATATACACCGCTGGGCTGGTTTCCTCTGCAGACCTGCGGAAAGAAGCGAGTTGCGGTATGTCCTTCAAGTGTGTTGTCTTGATTCAGCGGAACCTGCTCCGATATGTATCTATGTAGCTCAAAACTAATGTAGAGGTACATGGCACATTCTATAGTCCAACTCCAGAATTAAAAGTATCTTACGCGCGTCCTGTCCACTCTGGACTCGATGCCCCACACCAGAATTGCGTTGTGCGCGGTCGGGGGCGACTTCCTATATCAAAATATACTTCCGTCCTCTCTGGATCAAATCCCGAACGAGCAGCTTGCGTTCCTTCTGGAGGCAGCCTGACACGACAAGTGACGCAGTCGGAGTACCGTGTCCGTTATGCCCGAATGTATACCACGGACTGTGTACAACAACGGTCAGTCGAAGACGGTGTCTGCCCTCCCCGGAGTGGGTGTTTTCCTCCCACAGCGTGGTCCAGATTGTGACGGCAGTGATCGTGATGACACTTTTTACAGCCACTAAACGTGACTTGACTAATCGTTTTTGCTCACGGGCAAGGGACAGAGGGGGATAAGCCAGATTAATAAGCCACGTCAGGATCCCTCGGTTCGTTGTGACCGGTGGACTCACGCCTCGGCGCCAAGTGTGTTACTGTCCTCCGTGCTAAAGGACGAAAAGGCTAGCGAATCTGACGCTCTAACCCGTAACACGGAAGCGCCATGTATCACTTTTCAGAACCCTGACGTCACGTGGGCTGTCATCCCTTAGCTCGCTTAGGGCGGGACCTATGACGTTGTCATTACTCTAGGTTGCTTAAGGCGTTCTCAGTCTAGTGGGAGAATACCTATCTAGCTCGCGGCCGGTGATTTGCTGAGACCGAGACCTCCGAATACACTTGTCCTGCGACCGGAACCAGCCTCTCCAGAAGCGCGCATAAGGTAAATAAGTGACGCGGTTAACTTATGCGATTAGTGATGAAGTACCTTCCGTGATCATTAGATCTTCCGGGGATGGTCTCTCTAGAGGAGTGTGATGAGTCCCCAAACACTACCGATACATACCGGAAAATGTCACCCATGTTAGGTCGGGGAAGCGCCGTATACCCGCTAGGCCTT
seq00007   TGAAGGGACGCATCACGGGACCACCATCGTGCAGGGCCAGCGCAAACCGAATAGCTTTAGCTAATAGTTATTGGGTGATTTTCGTGTCGCTCCTTTAAGTGAGTATCATAAGTAGGTTACGCAAGTGGGCACACACAGACAATCGCTGCTTAAAGGAAAGTAGGTTGTATAGACCCTACGCAACGATGGGTCGGCCGCCCTGGTGGGCTCAGTGTCCCTGCGCAACGCACTTTTACACAAGCCACGAGCCGCATCCACCGTCTACTAGGACGGTATATCCAGAAGGCTGAGAACTCGTCACTAGAGGCACTTTGGCGCTCATGGAAAATTCCTTCAACCAAACTCATGAGCGTGTCCAGGAAACACGCTATCAAAAGTCCCACCAGGGAACTCCCAGAATTAGGCTCACATGTTCCGGTCGTTCCGGGAACTCACGGAAGTATTCGCGCGGGAGGAAATATCGACCGTGGCTCCTTCCAAGATCTATTCTGGCTTTTACCTCGATATCGCGAGAGAGGTCGCGCCACGACCATAGCAACTACGCCACTGGCGGACCAGGGCTCCGATCATTCTGACGGACCGGGTTGTGCTTAAGTGACCTGACCCGTAACGCACCAAGACATGGTCAGAGAGAATGCCGAATCTAGCACAATTCGACCCAACTGTGGCTCTCGTTGCAAAAATGATTACGTTTGGGATGCCTGTTGAACTTACCATGTACGAGGCCTAGACATTACCTTTGGCTAGTATCCTCGCCTCGCTAAGGCTTACCACAGCTGGTCCCCTAATGCACCTGGAGCCAGATGGAACTCTAAAATATATGTGGCTACACCACGTCTCGTAGGTAGGCCACCATCTACTCGTCGTACGTATAGGGAGCGCATTATTGTTAACCGTTTACGGCCTCACAGTCCCAGGTAGACACACCCGGCGCATTGCCCTGCACCATCTCCCATAAGGGCTGTGCAGTGCTTAGGTCCTCAGGCCGTGCATATCAGAGCATACGGTGCTTTAGGGATCTCGTGCGCGCCCGCTTAAGCAGTTACGAAGCTCTGCTTATAGTTTACTTTTGTGGGTCCAAGAGCCATGCGATGAATGCTGGCCGCTGTGTAATGGTCACCTTGTGGCCGAAGTAACTATCCATGATCATAGGGTGTCGGCTCGCCACATCATAGAACAAATATACACCGCTGGGCTGGTTTCCTCTGCAGACCTGCGGAAAGAAGCGAGTTGCGGTATGTCCTTCAAGTGTGTTGTCTTGATTCAGCGGAACCTGCTCCGATATGTATCTATGTAGCTCAAAACTAATGTAGAGGTACATGGCACATTCTATAGTCCAACTCCAGAATTAAAAGTATCTTACGCGCGTCCTGTCCACTCTGGACTCGATGCCCCACACCAGAATTGCGTTGTGCGCGGTCGGGGGCGACTTCCTATATCAAAATATACTTCCGTCCTCTCTGGATCAAATCCCGAACGAGCAGCTTGCGTTCCTTCTGGAGGCAGCCTGACACGACAAGTGACGCAGTCGGAGTACCGTGTCCGTTATGCCCGAATGTATACCACGGACTGTGTACAACAACGGTCAGTCGAAGACGGTGTCTGCCCTCCCCGGAGTGGGTGTTTTCCTCCCACAGCGTGGTCCAGATTGTGACGGCAGTGATCGTGATGACACTTTTTACAGCCACTAAACGTGACTTGACTAATCGTTTTTGCTCACGGGCAAGGGACAGAGGGGGATAAGCCAGATTAATAAGCCACGTCAGGATCCCTCGGTTCGTTGTGACCGGTGGACTCACGCCTCGGCGCCAACTGTGTTACTGTCCTCCGTGCTAAAGGACGAAAAGGCTAGCGAATCTGACGCTCTAACCCGTAACACGGAAGCGCCATGTATCACTTTTCAGAACCCTGACGTCACGTGGGCTGTCATCCCTTAGCTCGCTTAGGGCGGGACCTATGACGTTGTCATTACTCTAGGTTGCTTAAGGCGTTCTCAGTCTAGTGGGAGAATACCTATCTAGCTCGCGGCCGGTGATTTGCTGAGACCGAGACCTCCGAATACACTTGTCCTGCGACCGGAACCAGCCTCTCCAGAAGCGCGCATAAGGTAAATAAGTGACGCGGTTAACTTATGCGATTAGTGATGAAGTACCTTCCGTGATCATTAGATCTTCCGGGGATGGTCTCTCTAGAGGAGTGTGATGAGTCCCCAAACACTACCGATACATACCGGAAAATGTCACCCATGTTAGGTCGGGGAAGCGCCGTATACCCGCTAGGCCTT
seq00008   TGAAGGGACGCATCACGGGACCACCATCGTGCAGGGCCAGCGCAAACCGAATAGCTTTAGCTAATAGTTATTGGGTGATTTTCGTGTCGCTCCTTTAAGTGAGTATCATAAGTAGGTTACGCAAGTGGGCACACACAGACAATCGCTGCTTAAAGGAAAGTAGGTTGTATAGACCCTACGCAACGATGGGTCGGCCGCCCTGGTGGGCTCAGTGTCCCTGCGCAACGCACTTTTACACAAGCCACGAGCCGCATCCACCGTCTACTAGGACGGTATATCCAGAAGGCTGAGAACTCGTCACTAGAGGCACTTTGGCGCTCATGGAAAATTCCTTCAACCAAACTCATGAGCGTGTCCAGGAAACACGCTATCAAAAGTCCCACCAGGGAACTCCCAGAATTAGGCTCACATGTTCCGGTCGTTCCGGGAACTCACGGAAGTATTCGCGCGGGAGGAAATATCGACCGTGGCTCCTTCCAAGATCTATTCTGGCTTTTACCTCGATATCGCGAGAGAGGTCGCGCCACGACCATAGCAACTACGCCACTGGCGGACCAGGGCTCCGATCATTCTGACGGACCGGGTTGTGCTTAAGTGACCTGACCCGTAACGCACCAAGACATGGTCAGAGAGAATGCCGAATCTAGCACAATTCGACCCAACTGTGGCTCTCGTTGCAAAAATGATTACGTTTGGGATGCCTGTTGAACTTACCATGTACGAGGCCTAGACATTACCTTTGGCTAGTATCCTCGCCTCGCTAAGGCTTACCACAGCTGGTCCCCTAATGCACCTGGAGCCAGATGGAACTCTAAAATATATGTGGCTACACCACGTCTCGTAGGTAGGCCACCATCTACTCGTCGTACGTATAGGGAGCGCATTATTGTTAACCGTTTACGGCCTCACAGTCCCAGGTAGACACACCCGGCGCATTGCCCTGCACCATCTCCCATAAGGGCTGTGCAGTGCTTAGGTCCTCAGGCCGTGCATATCAGAGCATACGGTGCTTTAGGGATCTCGTGCGCGCCCGCTTAAGCAGTTACGAAGCTCTGCTTATAGTTTACTTTTGTGGGTCCAAGAGCCATGCGATGAATGCTGGCCGCTGTGTAATGGTCACCTTGTGGCCGAAGTAACTATCCATGATCATAGGGTGTCGGCTCGCCACATCATAGAACAAATATACACCGCTGGGCTGGTTTCCTCTGCAGACCTGCGGAAAGAAGCGAGTTGCGGTATGTCCTTCAAGTGTGTTGTCTTGATTCAGCGGAACCTGCTCCGATATGTATCTATGTAGCTCAAAACTAATGTAGAGGTACATGGCACATTCTATAGTCCAACTCCAGAATTAAAAGTATCTTACGCGCGTCCTGTCCACTCTGGACTCGATGCCCCACACCAGAATTGCGTTGTGCGCGGTCGGGGGCGACTTCCTATATCAAAATATACTTCCGTCCTCTCTGGATCAAATCCCGAACGAGCAGCTTGCGTTCCTTCTGGAGGCAGCCTGACACGACAAGTGACGCAGTCGGAGTACCGTGTCCGTTATGCCCGAATGTATACCACGGACTGTGTACAACAACGGTCAGTCGAAGACGGTGTCTGCCCTCCCCGGAGTGGGTGTTTTCCTCCCACAGCGTGGTCCAGATTGTGACGGCAGTGATCGTGATGACACTTTTTACAGCCACTAAACGTGACTTGACTAATCGTTTTTGCTCACGGGCAAGGGACAGAGGGGGATAAGCCAGATTAATAAGCCACGTCAGGATCCCTCGGTTCGTTGTGACCGGTGGACTCACGCCTCGGCGCCAAGTGTGTTACTGTCCTCCGTGCTAAAGGACGAAAAGGCTAGCGAATCTGACGCTCTAACCCGTAACACGGAAGCGCCATGTATCACTTTTCAGAACCCTGACGTCACGTGGGCTGTCATCCCTTAGCTCGCTTAGGGCGGGACCTATGACGTTGTCATTACTCTAGGTTGCTTAAGGCGTTCTCAGTCTAGTGGGAGAATACCTATCTAGCTCGCGGCCGGTGATTTGCTGAGACCGAGACCTCCGAATACACTTGTCCGGCGACCGGAACCAGCCTCTCCAGAAGCGCGCATAAGGTAAATAAGTGACGCGGTTAACTTATGCGATTAGTGATGAAGTACCTTCCGTGATCATTAGATCTTCCGGGGATGGTCTCTCTAGAGGAGTGTGATGAGTCCCCAAACACTACCGATACATACCGGAAAATGTCACCCATGTTAGGTCGGGGAAGCGCCGTATACCCGCTAGGCCTT
seq00009   TGAAGGGACGCATCACGGGACCACCATCGTGCAGGGCCAGCGCAAACCGAATAGCTTTAGCTAATAGTTATTGGGTGATTTTCGTGTCGCTCCTTTAAGTGAGTATCATAAGTAGGTTACGCAAGTGGGCACACACAGACAATCGCTGCTTAAAGGAAAGTTGGTTGTATAGACCCTACGCAACGATGGGTCGGCCGCCCTGGTGGGCTCAGTGTCCCTGCGCAACGCACTTTTACACAAGCCACGAGCCGCATCCACCGTCTACTAGGACGGTATATCCAGAAGGCTGAGAACTCGTCACTAGAGGCACTTTGGCGCTCATGGAAAATTCCTTCAACCAAACTCATGAGCGTGTCCAGGAAACACGCTATCAAAAGTCCCACCAGGGAACTCCCAGAATTAGGCTCACATGTTCCGGTCGTTCCGGGACCTCACGGAAGTATTCGCGCGGGAGGAAATATCGACCGTGGCTCCTTCCAAGATCTATTCTGGCTTTTACCTCGCTATCGCGAGAGAGGTCGCGCCACGACCATAGCAACTACGCCACTGGCGGACCAGGGCTCCGATCATTCTGACGGACCGGGTTGTGCTTAAGTGACCTGACCCGTAACGCACCAAGACATGGTCAGAGAGAATGCCGAATCTAGCACAATTCGACCCAACTGTGGCTCTCGTTGCAAAAATGATTACGTTTGGGATGCCTGTTGAACTTACCATGTACGAGGCCTAGACATTACCTTTGGCTAGTATCCTCGCCTCGCTAAGGCTTACCACAGCTGGTCCCCTAATGCACCTGGAGCCAGATGGAACTCTAAAATATATGTGGCTACACCACGTCTCGTAGGTAGGCCACCATCTACTCGTCGTACGTATAGGGAGCGCATTATTGTTAACCGTTTACGGCCTCACAGTCCCAGGTAGACACACCCGGCGCATTGCCCTGCACCATCTCCCATAAGGGCTGTGCAGTGCTTAGGTCCTCAGGCCGTGCATATCAGAGCATACGGTGCTTTAGGGATCTCGTGCGCGCCCGCTTAAGCAGTTACGAAGCTCTGCTTATAGTTTACTTTTGTGGGTCCAAGAGCCATGCGATGAATGCTGGCCGCTGTGTAATGGTCACCTTGTGGCCGAAGTAACTATCCATGATCATAGGGTGTCGGCTCGCCACATCATAGAACAAATATACACCGCTGGGCTGGTTTCCTCTGCAGACCTGCGGAAAGAAGCGAGTTGCGGTATGTCCTTCAAGTGTGTTGTCTTGATTCAGCGGAACCTGCTCCGATATGTATCTATGTAGCTCAAAACTAATGTAGAGGTACATGGCACATTCTATAGTCCAACTCCAGAATTAAAAGTATCTTACGCGCGTCCTGTCCACTCTGGACTCGATGCCCCACACCAGAATTGCGTTGTGCGCGGTCGGGGGCGACTTCCTATATCAAAATATACTTCCGTCCTCTCTGGATCAAATCCCGAACGAGCAGCTTGCGTTCCTTCTGGAGGCAGCCTGACACGACAAGTGACGCAGTCGGAGTACCGTGTCCGTTATGCCCGAATGTATACCACGGACTGTGTACAACAACGGTCAGTCGAAGACGGTGTCTGCCCTCCCCGGAGTGGGTGTTTTCCTCCCACAGCGTGGTCCAGATTGTGACGGCAGTGATCGTGATGACACTTTTTACAGCCACTAAACGTGACTTGACTAATCGTTTTTGCTCACGGGCAAGGGACAGAGGGGGATAAGCCAGATTAATAAGCCACGTCAGGATCCCTCGGTTCGTTGTGACCGGTGGACTCACGCCTCGGCGCCAACTGTGTTACTGTCCTCCGTGCTAAAGGACGAAAAGGCTAGCGAATCTGACGCTCTAACCCGTAACACGGAAGCGCCATGTATCACTTTTCAGAACCCTGACGTCACGTGGGCTGTCATCCCTTAGCTCGCTTAGGGCGGGACCTATGACGTTGTCATTACTCTAGGTTGCTTAAGGCGTTCTCAGTCTAGTGGGAGAATACCTATCTAGCTCGCGGCCGGTGATTTGCTGAGACCGAGACCTCCGAATACACTTGTCCTGCGACCGGAACCAGCCTCTCCAGAAGCGCGCATAAGGTAAATAAGTGACGCGGTTAACTTATGCGATTAGTGATGAAGTACCTTCCGTGATCATTAGATCTTCCGGGGATGGTCTCTCTAGAGGAGTGTGATGAGTCCCCAAACACTACCGATACATACCGGAAAATGTCACCCATGTTAGGTCGGGGAAGCGCCGTATACCCGCTAGGCCTT
seq00010   TGAAGGGACGCATCACGGGACCACCATCGTGCAGGGCCAGCGCAAACCGAATAGCTTTAGCTAATAGTTATTGGGTGATTTTCGTGTCGCTCCTTTAAGTGAGTATCATAAGTAGGTTACGCAAGTGGGCACACACAGACAATCGCTGCTTAAAGGAAAGTAGGTTGTATAGACCCTACGCAACGATGGGTCGGCCGCCCTGGTGGGCTCAGTGTCCCTGCGCAACGCACTTTTACACAAGCCACGAGCCGCATCCACCGTCTACTAGGACGGTATATCCAGAAGGCTGAGAACTCGTCACTAGAGGCACTTTGGCGCTCATGGAAAATTCCTTCAACCAAACTCATGAGCGTGTCCAGGAAACACGCTATCAAAAGTCCCACCAGGGAACTCCCAGAATTAGGCTCACATGTTCCGGTCGTTCCGGGAACTCACGGAAGTATTCGCGCGGGAGGAAATATCGACCGTGGCTCCTTCCAAGATCTATTCTGGCTTTTACCTCGATATCGCGAGAGAGGTCGCGCCACGACCATAGCAACTACGCCACTGGCGGACCAGGGCTCCGATCATTCTGACGGACCGGGTTGTGCTTAAGTGACCTGACCCGTAACGCACCAAGACATGGTCAGAGAGAATGCCGAATCTAGCACAATTCGACCCAACTGTGGCTCTCGTTGCAAAAATGATTACGTTTGGGATGCCTGTTGAACTTACCATGTACGAGGCCTAGACATTACCTTTGGCTAGTATCCTCGCCTCGCTAAGGCTTACCACAGCTGGTCCCCTAATGCACCTGGAGCCAGATGGAACTCTAAAATATATGTGGCTACACCACGTCTCGTAGGTAGGCCACCATCTACTCGTCGTACGTATAGGGAGCGCATTATTGTTAACCGTTTACGGCCTCACAGTCCCAGGTAGACACACCCGGCGCATTGCCCTGCACCATCTCCCATAAGGGCTGTGCAGTGCTTAGGTCCTCAGGCCGTGCATATCAGAGCATACGGTGCTTTAGGGATCTCGTGCGCGCCCGCTTAAGCAGTTACGAAGCTCTGCTTATAGTTTACTTTTGTGGGTCCAAGAGCCATGCGATGAATGCTGGCCGCTGTGTAATGGTCACCTTGTGGCCGAAGTAACTATCCATGATCATAGGGTGTCGGCTCGCCACATCATAGAACAAATATACACCGCTGGGCTGGTTTCCTCTGCAGACCTGCGGAAAGAAGCGAGTTGCGGTATGTCCTTCAAGTGTGTTGTCTTGATTCAGCGGAACCTGCTCCGATATGTATCTATGTAGCTCAAAACTAATGTAGAGGTACATGGCACATTCTATAGTCCAACTCCAGAATTAAAAGTATCTTACGCGCGTCCTGTCCACTCTGGACTCGATGCCCCACACCAGAATTGCGTTGTGCGCGGTCGGGGGCGACTTCCTATATCAAAATATACTTCCGTCCTCTCTGGATCAAATCCCGAACGAGCAGCTTGCGTTCCTTCTGGAGGCAGCCTGACACGACAAGTGACGCAGTCGGAGTACCGTGTCCGTTATGCCCGAATGTATACCACGGACTGTGTACAACAACGGTCAGTCGAAGACGGTGTCTGCCCTCCCCGGAGTGGGTGTTTTCCTCCCACAGCGTGGTCCAGATTGTGACGGCAGTGATCGTGATGACACTTTTTACAGCCACTAAACGTGACTTGACTAATCGTTTTTGCTCACGGGCAAGGGACAGAGGGGGATAAGCCAGATTAATAAGCCACGTCAGGATCCCTCGGTTCGTTGTGACCGGTGGACTCACGCCTCGGCGCCAAGTGTGTTACTGTCCTCCGTGCTAAAGGACGAAAAGGCTAGCGAATCTGACGCTCTAACCCGTAACACGGAAGCGCCATGTATCACTTTTCAGAACCCTGACGTCACGTGGGCTGTCATCCCTTAGCTCGCTTAGGGCGGGACCTATGACGTTGTCATTACTCTAGGTTGCTTAAGGCGTTCTCAGTCTAGTGGGAGAATACCTATCTAGCTCGCGGCCGGTGATTTGCTGAGACCGAGACCTCCGAATACACTTGTCCTGCGACCGGAACCAGCCTCTCCAGAAGCGCGCATAAGGTAAATAAGTGACGCGGTTAACTTATGCGATTAGTGATGAAGTACCTTCCGTGATCATTAGATCTTCCGGGGATGGTCTCTCTAGAGGAGTGTGATGAGTCCCCAAACACTACCGATACATACCGGAAAATGTCACCCATGTTAGGTCGGGGAAGCGCCGTATACCCGCTAGGCCTT
seq00011   TGAAGGGACGCATCACGGGACCACCATCGTGCAGGGCCAGCGCAAACCGAATAGCTTTAGCTAATAGTTATTGGGTGATTTTCGTGTCGCTCCTTTAAGTGAGTATCATAAGTAGGTTACGCAAGTGGGCACACACAGACAATCGCTGCTTAAAGGAAAGTAGGTTGTATAGACCCTACGCAACGATGGGTCGGCCGCCCTGGTGGGCTCAGTGTCCCTGCGCAACGCACTTTTACACAAGCCACGAGCCGCATCCACCGTCTACTAGGACGGTATATCCAGAAGGCTGAGAACTCGTCACTAGAGGCACTTTGGCGCTCATGGAAAATTCCTTCAACCAAACTCATGAGCGTGTCCAGGAAACACGCTATCAAAAGTCCCACCAGGGAACTCCCAGAATTAGGCTCACATGTTCCGGTCGTTCCGGGAACTCACGGAAGTATTCGCGCGGGAGGAAATATCGACCGTGGCTCCTTCCAAGATCTATTCTGGCTTTTACCTCGATATCGCGAGAGAGGTCGCGCCACGACCATAGCAACTACGCCACTGGCGGACCAGGGCTCCGATCATTCTGACGGACCGGGTTGTGCTTAAGTGACCTGACCCGTAACGCACCAAGACATGGTCAGAGAGAATGCCGAATCTAGCACAATTCGACCCAACTGTGGCTCTCGTTGCAAAAATGATTACGTTTGGGATGCCTGTTGAACTTACCATGTACGAGGCCTAGACATTACCTTTGGCTAGTATCCTCGCCTCGCTAAGGCTTACCACAGCTGGTCCCCTAATGCACCTGGAGCCAGATGGAACTCTAAAATATATGTGGCTACACCACGTCTCGTAGGTAGGCCACCATCTACTCGTCGTACGTATAGGGAGCGCATTATTGTTAACCGTTTACGGCCTCACAGTCCCAGGTAGACACACCCGGCGCATTGCCCTGCACCATCTCCCATAAGGGCTGTGCAGTGCTTAGGTCCTCAGGCCGTGCATATCAGAGCATACGGTGCTTTAGGGATCTCGTGCGCGCCCGCTTAAGCAGTTACGAAGCTCTGCTTATAGTTTACTTTTGTGGGTCCAAGAGCCATGCGATGAATGCTGGCCGCTGTGTAATGGTCACCTTGTGGCCGAAGTAACTATCCATGATCATAGGGTGTCGGCTCGCCACATCATAGAACAAATATACACCGCTGGGCTGGTTTCCTCTGCAGACCTGCGGAAAGAAGCGAGTTGCGGTATGTCCTTCAAGTGTGTTGTCTTGATTCAGCGGAACCTGCTCCGATATGTATCTATGTAGCTCAAAACTAATGTAGAGGTACATGGCACATTCTATAGTCCAACTCCAGAATTAAAAGTATCTTACGCGCGTCCTGTCCACTCTGGACTCGATGCCCCACACCAGAATTGCGTTGTGCGCGGTCGGGGGCGACTTCCTATATCAAAATATACTTCCGTCCTCTCTGGATCAAATCCCGAACGAGCAGCTTGCGTTCCTTCTGGAGGCAGCCTGACACGACAAGTGACGCAGTCGGAGTACCGTGTCCGTTATGCCCGAATGTATACCACGGACTGTGTACAACAACGGTCAGTCGAAGACGGTGTCTGCCCTCCCCGGAGTGGGTGTTTTCCTCCCACAGCGTGGTCCAGATTGTGACGGCAGTGATCGTGATGACACTTTTTACAGCCACTAAACGTGACTTGACTAATCGTTTTTGCTCACGGGCAAGGGACAGAGGGGGATAAGCCAGATTAATAAGCCACGTCAGGATCCCTCGGTTCGTTGTGACCGGTGGACTCACGCCTCGGCGCCAACTGTGTTACTGTCCTCCGTGCTAAAGGACGAAAAGGCTAGCGAATCTGACGCTCTAACCCGTAACACGGAAGCGCCATGTATCACTTTTCAGAACCCTGACGTCACGTGGGCTGTCATCCCTTAGCTCGCTTAGGGCGGGACCTATGACGTTGTCATTACTCTAGGTTGCTTAAGGCGTTCTCAGTCTAGTGGGAGAATACCTATCTAGCTCGCGGCCGGTGATTTGCTGAGACCGAGACCTCCGAATACACTTGTCCTGCGACCGGAACCAGCCTCTCCAGAAGCGCGCATAAGGTAAATAAGTGACGCGGTTAACTTATGCGATTAGTGATGAAGTACCTTCCGTGATCATTAGATCTTCCGGGGATGGTCTCTCTAGAGGAGTGTGATGAGTCCCCAAACACTACCGATACATACCGGAAAATGTCACCCATGTTAGGTCGGGGAAGCGCCGTATACCCGCTAGGCCTT
seq00012   TGAAGGGACGCATCACGGGACCACCATCGTGCAGGGCCAGCGCAAACCGAATAGCTTTAGCTAATAGTTATTGGGTGATTTTCGTGTCGCTCCTTTAAGTGAGTATCATAAGTAGGTTACGCAAGTGGGCACACACAGACAATCGCTGCTTAAAGGAAAGTTGGTTGTATAGACCCTACGCAACGATGGGTCGGCCGCCCTGGTGGGCTCAGTGTCCCTGCGCAACGCACTTTTACACAAGCCACGAGCCGCATCCACCGTCTACTAGGACGGTATATCCAGAAGGCTGAGAACTCGTCACTAGAGGCACTTTGGCGCTCATGGAAAATTCCTTCAACCAAACTCATGAGCGTGTCCAGGAAACACGCTATCAAAAGTCCCACCAGGGAACTCCCAGAATTAGGCTCACATGTTCCGGTCGTTCCGGGAACTCACGGAAGTATTCGCGCGGGAGGAAATATCGACCGTGGCTCCTTCCAAGATCTATTCTGGCTTTTACCTCGATATCGCGAGAGAGGTCGCGCCACGACCATAGCAACTACGCCACTGGCGGACCAGGGCTCCGATCATTCTGACGGACCGGGTTGTGCTTAAGTGACCTGACCCGTAACGCACCAAGACATGGTCAGAGAGAATGCCGAATCTAGCACAATTCGACCCAACTGTGGCTCTCGTTGCAAAAATGATTACGTTTGGGATGCCTGTTGAACTTACCATGTACGAGGCCTAGACATTACCTTTGGCTAGTATCCTCGCCTCGCTAAGGCTTACCACAGCTGGTCCCCTAATGCACCTGGAGCCAGATGGAACTCTAAAATATATGTGGCTACACCACGTCTCGTAGGTAGGCCACCATCTACTCGTCGTACGTATAGGGAGCGCATTATTGTTAACCGTTTACGGCCTCACAGTCCCAGGTAGACACACCCGGCGCATTGCCCTGCACCATCTCCCATAAGGGCTGTGCAGTGCTTAGGTCCTCAGGCCGTGCATATCAGAGCATACGGTGCTTTAGGGATCTCGTGCGCGCCCGCTTAAGCAGTTACGAAGCTCTGCTTATAGTTTACTTTTGTGGGTCCAAGAGCCATGCGATGAATGCTGGCCGCTGTGTAATGGTCACCTTGTGGCCGAAGTAACTATCCATGATCATAGGGTGTCGGCTCGCCACATCATAGAACAAATATACACCGCTGGGCTGGTTTCCTCTGCAGACCTGCGGAAAGAAGCGAGTTGCGGTATGTCCTTCAAGTGTGTTGTCTTGATTCAGCGGAACCTGCTCCGATATGTATCTATGTAGCTCAAAACTAATGTAGAGGTACATGGCACATTCTATAGTCCAACTCCAGAATTAAAAGTATCTTACGCGCGTCCTGTCCACTCTGGACTCGATGCCCCACACCAGAATTGCGTTGTGCGCGGTCGGGGGCGACTTCCTATATCAAAATATACTTCCGTCCTCTCTGGATCAAATCCCGAACGAGCAGCTTGCGTTCCTTCTGGAGGCAGCCTGACACGACAAGTGACGCAGTCGGAGTACCGTGTCCGTTATGCCCGAATGTATACCACGGACTGTGTACAACAACGGTCAGTCGAAGACGGTGTCTGCCCTCCCCGGAGTGGGTGTTTTCCTCCCACAGCGTGGTCCAGATTGTGACGGCAGTGATCGTGATGACACTTTTTACAGCCACTAAACGTGACTTGACTAATCGTTTTTGCTCACGGGCAAGGGACAGAGGGGGATAAGCCAGATTAATAAGCCACGTCAGGATCCCTCGGTTCGTTGTGACCGGTGGACTCACGCCTCGGCGCCAACTGTGTTACTGTCCTCCGTGCTAAAGGACGAAAAGGCTAGCGAATCTGACGCTCTAACCCGTAACACGGAAGCGCCATGTATCACTTTTCAGAACCCTGACGTCACGTGGGCTGTCATCCCTTAGCTCGCTTAGGGCGGGACCTATGACGTTGTCATTACTCTAGGTTGCTTAAGGCGTTCTCAGTCTAGTGGGAGAATACCTATCTAGCTCGCGGCCGGTGATTTGCTGAGACCGAGACCTCCGAATACACTTGTCCTGCGACCGGAACCAGCCTCTCCAGAAGCGCGCATAAGGTAAATAAGTGACGCGGTTAACTTATGCGATTAGTGATGAAGTACCTTCCGTGATCATTAGATCTTCCGGGGATGGTCTCTCTAGAGGAGTGTGATGAGTCCCCAAACACTACCGATACATACCGGAAAATGTCACCCATGTTAGGTCGGGGAAGCGCCGTATACCCGCTAGGCCTT
seq00013   TGAAGGGACGCATCACGGGACCACCATCGTGCAGGGCCAGCGCAAACCGAATAGCTTTAGCTAATAGTTATTGGGTGATTTTCGTGTCGCTCCTTTAAGTGAGTATCATAAGTAGGTTACGCAAGTGGGCACACACAGACAATCGCTGCTTAAAGGAAAGTTGGTTGTATAGACCCTACGCAACGATGGGTCGGCCGCCCTGGTGGGCTCAGTGTCCCTGCGCAACGCACTTTTACACAAGCCACGAGCCGCATCCACCGTCTACTAGGACGGTATATCCAGAAGGCTGAGAACTCGTCACTAGAGGCACTTTGGCGCTCATGGAAAATTCCTTCAACCAAACTCATGAGCGTGTCCAGGAAACACGCTATCAAAAGTCCCACCAGGGAACTCCCAGAATTAGGCTCACATGTTCCGGTCGTTCCGGGACCTCACGGAAGTATTCGCGCGGGAGGAAATATCGACCGTGGCTCCTTCCAAGATCTATTCTGGCTTTTACCTCGCTATCGCGAGAGAGGTCGCGCCACGACCATAGCAACTACGCCACTGGCGGACCAGGGCTCCGATCATTCTGACGGACCGGGTTGTGCTTAAGTGACCTGACCCGTAACGCACCAAGACATGGTCAGAGAGAATGCCGAATCTAGCACAATTCGACCCAACTGTGGCTCTCGTTGCAAAAATGATTACGTTTGGGATGCCTGTTGAACTTACCATGTACGAGGCCTAGACATTACCTTTGGCTAGTATCCTCGCCTCGCTAAGGCTTACCACAGCTGGTCCCCTAATGCACCTGGAGCCAGATGGAACTCTAAAATATATGTGGCTACACCACGTCTCGTAGGTAGGCCACCATCTACTCGTCGTACGTATAGGGAGCGCATTATTGTTAACCGTTTACGGCCTCACAGTCCCAGGTAGACACACCCGGCGCATTGCCCTGCACCATCTCCCATAAGGGCTGTGCAGTGCTTAGGTCCTCAGGCCGTGCATATCAGAGCATACGGTGCTTTAGGGATCTCGTGCGCGCCCGCTTAAGCAGTTACGAAGCTCTGCTTATAGTTTACTTTTGTGGGTCCAAGAGCCATGCGATGAATGCTGGCCGCTGTGTAATGGTCACCTTGTGGCCGAAGTAACTATCCATGATCATAGGGTGTCGGCTCGCCACATCATAGAACAAATATACACCGCTGGGCTGGTTTCCTCTGCAGACCTGCGGAAAGAAGCGAGTTGCGGTATGTCCTTCAAGTGTGTTGTCTTGATTCAGCGGAACCTGCTCCGATATGTATCTATGTAGCTCAAAACTAATGTAGAGGTACATGGCACATTCTATAGTCCAACTCCAGAATTAAAAGTATCTTACGCGCGTCCTGTCCACTCTGGACTCGATGCCCCACACCAGAATTGCGTTGTGCGCGGTCGGGGGCGACTTCCTATATCAAAATATACTTCCGTCCTCTCTGGATCAAATCCCGAACGAGCAGCTTGCGTTCCTTCTGGAGGCAGCCTGACACGACAAGTGACGCAGTCGGAGTACCGTGTCCGTTATGCCCGAATGTATACCACGGACTGTGTACAACAACGGTCAGTCGAAGACGGTGTCTGCCCTCCCCGGAGTGGGTGTTTTCCTCCCACAGCGTGGTCCAGATTGTGACGGCAGTGATCGTGATGACACTTTTTACAGCCACTAAACGTGACTTGACTAATCGTTTTTGCTCACGGGCAAGGGACAGAGGGGGATAAGCCAGATTAATAAGCCACGTCAGGATCCCTCGGTTCGTTGTGACCGGTGGACTCACGCCTCGGCGCCAACTGTGTTACTGTCCTCCGTGCTAAAGGACGAAAAGGCTAGCGAATCTGACGCTCTAACCCGTAACACGGAAGCGCCATGTATCACTTTTCAGAACCCTGACGTCACGTGGGCTGTCATCCCTTAGCTCGCTTAGGGCGGGACCTATGACGTTGTCATTACTCTAGGTTGCTTAAGGCGTTCTCAGTCTAGTGGGAGAATACCTATCTAGCTCGCGGCCGGTGATTTGCTGAGACCGAGACCTCCGAATACACTTGTCCTGCGACCGGAACCAGCCTCTCCAGAAGCGCGCATAAGGTAAATAAGTGACGCGGTTAACTTATGCGATTAGTGATGAAGTACCTTCCGTGATCATTAGATCTTCCGGGGATGGTCTCTCTAGAGGAGTGTGATGAGTCCCCAAACACTACCGATACATACCGGAAAATGTCACCCATGTTAGGTCGGGGAAGCGCCGTATACCCGCTAGGCCTT
seq00014   TGAAGGGACGCATCACGGGACCACCATCGTGCAGGGCCAGCGCAAACCGAATAGCTTTAGCTAATAGTTATTGGGTGATTTTCGTGTCGCTCCTTTAAGTGAGTATCATAAGTAGGTTACGCAAGTGGGCACACACAGACAATCGCTGCTTAAAGGAAAGTAGGTTGTATAGACCCTACGCAACGATGGGTCGGCCGCCCTGGTGGGCTCAGTGTCCCTGCGCAACGCACTTTTACACAAGCCACGAGCCGCATCCACCGTCTACTAGGACGGTATATCCAGAAGGCTGAGAACTCGTCACTAGAGGCACTTTGGCGCTCATGGAAAATTCCTTCAACCAAACTCATGAGCGTGTCCAGGAAACACGCTATCAAAAGTCCCACCAGGGAACTCCCAGAATTAGGCTCACATGTTCCGGTCGTTCCGGGAACTCACGGAAGTATTCGCGCGGGAGGAAATATCGACCGTGGCTCCTTCCAAGATCTATTCTGGCTTTTACCTCGATATCGCGAGAGAGGTCGCGCCACGACCATAGCAACTACGCCACTGGCGGACCAGGGCTCCGATCATTCTGACGGACCGGGTTGTGCTTAAGTGACCTGACCCGTAACGCACCAAGACATGGTCAGAGAGAATGCCGAATCTAGCACAATTCGACCCAACTGTGGCTCTCGTTGCAAAAATGATTACGTTTGGGATGCCTGTTGAACTTACCATGTACGAGGCCTAGACATTACCTTTGGCTAGTATCCTCGCCTCGCTAAGGCTTACCACAGCTGGTCCCCTAATGCACCTGGAGCCAGATGGAACTCTAAAATATATGTGGCTACACCACGTCTCGTAGGTAGGCCACCATCTACTCGTCGTACGTATAGGGAGCGCATTATTGTTAACCGTTTACGGCCTCACAGTCCCAGGTAGACACACCCGGCGCATTGCCCTGCACCATCTCCCATAAGGGCTGTGCAGTGCTTAGGTCCTCAGGCCGTGCATATCAGAGCATACGGTGCTTTAGGGATCTCGTGCGCGCCCGCTTAAGCAGTTACGAAGCTCTGCTTATAGTTTACTTTTGTGGGTCCAAGAGCCATGCGATGAATGCTGGCCGCTGTGTAATGGTCACCTTGTGGCCGAAGTAACTATCCATGATCATAGGGTGTCGGCTCGCCACATCATAGAACAAATATACACCGCTGGGCTGGTTTCCTCTGCAGACCTGCGGAAAGAAGCGAGTTGCGGTATGTCCTTCAAGTGTGTTGTCTTGATTCAGCGGAACCTGCTCCGATATGTATCTATGTAGCTCAAAACTAATGTAGAGGTACATGGCACATTCTATAGTCCAACTCCAGAATTAAAAGTATCTTACGCGCGTCCTGTCCACTCTGGACTCGATGCCCCACACCAGAATTGCGTTGTGCGCGGTCGGGGGCGACTTCCTATATCAAAATATACTTCCGTCCTCTCTGGATCAAATCCCGAACGAGCAGCTTGCGTTCCTTCTGGAGGCAGCCTGACACGACAAGTGACGCAGTCGGAGTACCGTGTCCGTTATGCCCGAATGTATACCACGGACTGTGTACAACAACGGTCAGTCGAAGACGGTGTCTGCCCTCCCCGGAGTGGGTGTTTTCCTCCCACAGCGTGGTCCAGATTGTGACGGCAGTGATCGTGATGACACTTTTTACAGCCACTAAACGTGACTTGACTAATCGTTTTTGCTCACGGGCAAGGGACAGAGGGGGATAAGCCAGATTAATAAGCCACGTCAGGATCCCTCGGTTCGTTGTGACCGGTGGACTCACGCCTCGGCGCCAAGTGTGTTACTGTCCTCCGTGCTAAAGGACGAAAAGGCTAGCGAATCTGACGCTCTAACCCGTAACACGGAAGCGCCATGTATCACTTTTCAGAACCCTGACGTCACGTGGGCTGTCATCCCTTAGCTCGCTTAGGGCGGGACCTATGACGTTGTCATTACTCTAGGTTGCTTAAGGCGTTCTCAGTCTAGTGGGAGAATACCTATCTAGCTCGCGGCCGGTGATTTGCTGAGACCGAGACCTCCGAATACACTTGTCCGGCGACCGGAACCAGCCTCTCCAGAAGCGCGCATAAGGTAAATAAGTGACGCGGTTAACTTATGCGATTAGTGATGAAGTACCTTCCGTGATCATTAGATCTTCCGGGGATGGTCTCTCTAGAGGAGTGTGATGAGTCCCCAAACACTACCGATACATACCGGAAAATGTCACCCATGTTAGGTCGGGGAAGCGCCGTATACCCGCTAGGCCTT
seq00015   TGAAGGGACGCATCACGGGACCACCATCGTGCAGGGCCAGCGCAAACCGAATAGCTTTAGCTAATAGTTATTGGGTGATTTTCGTGTCGCTCCTTTAAGTGAGTATCATAAGTAGGTTACGCAAGTGGGCACACACAGACAATCGCTGCTTAAAGGAAAGTTGGTTGTATAGACCCTACGCAACGATGGGTCGGCCGCCCTGGTGGGCTCAGTGTCCCTGCGCAACGCACTTTTACACAAGCCACGAGCCGCATCCACCGTCTACTAGGACGGTATATCCAGAAGGCTGAGAACTCGTCACTAGAGGCACTTTGGCGCTCATGGAAAATTCCTTCAACCAAACTCATGAGCGTGTCCAGGAAACACGCTATCAAAAGTCCCACCAGGGAACTCCCAGAATTAGGCTCACATGTTCCGGTCGTTCCGGGACCTCACGGAAGTATTCGCGCGGGAGGAAATATCGACCGTGGCTCCTTCCAAGATCTATTCTGGCTTTTACCTCGCTATCGCGAGAGAGGTCGCGCCACGACCATAGCAACTACGCCACTGGCGGACCAGGGCTCCGATCATTCTGACGGACCGGGTTGTGCTTAAGTGACCTGACCCGTAACGCACCAAGACATGGTCAGAGAGAATGCCGAATCTAGCACAATTCGACCCAACTGTGGCTCTCGTTGCAAAAATGATTACGTTTGGGATGCCTGTTGAACTTACCATGTACGAGGCCTAGACATTACCTTTGGCTAGTATCCTCGCCTCGCTAAGGCTTACCACAGCTGGTCCCCTAATGCACCTGGAGCCAGATGGAACTCTAAAATATATGTGGCTACACCACGTCTCGTAGGTAGGCCACCATCTACTCGTCGTACGTATAGGGAGCGCATTATTGTTAACCGTTTACGGCCTCACAGTCCCAGGTAGACACACCCGGCGCATTGCCCTGCACCATCTCCCATAAGGGCTGTGCAGTGCTTAGGTCCTCAGGCCGTGCATATCAGAGCATACGGTGCTTTAGGGATCTCGTGCGCGCCCGCTTAAGCAGTTACGAAGCTCTGCTTATAGTTTACTTTTGTGGGTCCAAGAGCCATGCGATGAATGCTGGCCGCTGTGTAATGGTCACCTTGTGGCCGAAGTAACTATCCATGATCATAGGGTGTCGGCTCGCCACATCATAGAACAAATATACACCGCTGGGCTGGTTTCCTCTGCAGACCTGCGGAAAGAAGCGAGTTGCGGTATGTCCTTCAAGTGTGTTGTCTTGATTCAGCGGAACCTGCTCCGATATGTATCTATGTAGCTCAAAACTAATGTAGAGGTACATGGCACATTCTATAGTCCAACTCCAGAATTAAAAGTATCTTACGCGCGTCCTGTCCACTCTGGACTCGATGCCCCACACCAGAATTGCGTTGTGCGCGGTCGGGGGCGACTTCCTATATCAAAATATACTTCCGTCCTCTCTGGATCAAATCCCGAACGAGCAGCTTGCGTTCCTTCTGGAGGCAGCCTGACACGACAAGTGACGCAGTCGGAGTACCGTGTCCGTTATGCCCGAATGTATACCACGGACTGTGTACAACAACGGTCAGTCGAAGACGGTGTCTGCCCTCCCCGGAGTGGGTGTTTTCCTCCCACAGCGTGGTCCAGATTGTGACGGCAGTGATCGTGATGACACTTTTTACAGCCACTAAACGTGACTTGACTAATCGTTTTTGCTCACGGGCAAGGGACAGAGGGGGATAAGCCAGATTAATAAGCCACGTCAGGATCCCTCGGTTCGTTGTGACCGGTGGACTCACGCCTCGGCGCCAACTGTGTTACTGTCCTCCGTGCTAAAGGACGAAAAGGCTAGCGAATCTGACGCTCTAACCCGTAACACGGAAGCGCCATGTATCACTTTTCAGAACCCTGACGTCACGTGGGCTGTCATCCCTTAGCTCGCTTAGGGCGGGACCTATGACGTTGTCATTACTCTAGGTTGCTTAAGGCGTTCTCAGTCTAGTGGGAGAATACCTATCTAGCTCGCGGCCGGTGATTTGCTGAGACCGAGACCTCCGAATACACTTGTCCTGCGACCGGAACCAGCCTCTCCAGAAGCGCGCATAAGGTAAATAAGTGACGCGGTTAACTTATGCGATTAGTGATGAAGTACCTTCCGTGATCATTAGATCTTCCGGGGATGGTCTCTCTAGAGGAGTGTGATGAGTCCCCAAACACTACCGATACATACCGGAAAATGTCACCCATGTTAGGTCGGGGAAGCGCCGTATACCCGCTAGGCCTT
seq00016   TGAAGGGACGCATCACGGGACCACCATCGTGCAGGGCCAGCGCAAACCGAATAGCTTTAGCTAATAGTTATTGGGTGATTTTCGTGTCGCTCCTTTAAGTGAGTATCATAAGTAGGTTACGCAAGTGGGCACACACAGACAATCGCTGCTTAAAGGAAAGTTGGTTGTATAGACCCTACGCAACGATGGGTCGGCCGCCCTGGTGGGCTCAGTGTCCCTGCGCAACGCACTTTTACACAAGCCACGAGCCGCATCCACCGTCTACTAGGACGGTATATCCAGAAGGCTGAGAACTCGTCACTAGAGGCACTTTGGCGCTCATGGAAAATTCCTTCAACCAAACTCATGAGCGTGTCCAGGAAACACGCTATCAAAAGTCCCACCAGGGAACTCCCAGAATTAGGCTCACATGTTCCGGTCGTTCCGGGACCTCACGGAAGTATTCGCGCGGGAGGAAATATCGACCGTGGCTCCTTCCAAGATCTATTCTGGCTTTTACCTCGCTATCGCGAGAGAGGTCGCGCCACGACCATAGCAACTACGCCACTGGCGGACCAGGGCTCCGATCATTCTGACGGACCGGGTTGTGCTTAAGTGACCTGACCCGTAACGCACCAAGACATGGTCAGAGAGAATGCCGAATCTAGCACAATTCGACCCAACTGTGGCTCTCGTTGCAAAAATGATTACGTTTGGGATGCCTGTTGAACTTACCATGTACGAGGCCTAGACATTACCTTTGGCTAGTATCCTCGCCTCGCTAAGGCTTACCACAGCTGGTCCCCTAATGCACCTGGAGCCAGATGGAACTCTAAAATATATGTGGCTACACCACGTCTCGTAGGTAGGCCACCATCTACTCGTCGTACGTATAGGGAGCGCATTATTGTTAACCGTTTACGGCCTCACAGTCCCAGGTAGACACACCCGGCGCATTGCCCTGCACCATCTCCCATAAGGGCTGTGCAGTGCTTAGGTCCTCAGGCCGTGCATATCAGAGCATACGGTGCTTTAGGGATCTCGTGCGCGCCCGCTTAAGCAGTTACGAAGCTCTGCTTATAGTTTACTTTTGTGGGTCCAAGAGCCATGCGATGAATGCTGGCCGCTGTGTAATGGTCACCTTGTGGCCGAAGTAACTATCCATGATCATAGGGTGTCGGCTCGCCACATCATAGAACAAATATACACCGCTGGGCTGGTTTCCTCTGCAGACCTGCGGAAAGAAGCGAGTTGCGGTATGTCCTTCAAGTGTGTTGTCTTGATTCAGCGGAACCTGCTCCGATATGTATCTATGTAGCTCAAAACTAATGTAGAGGTACATGGCACATTCTATAGTCCAACTCCAGAATTAAAAGTATCTTACGCGCGTCCTGTCCACTCTGGACTCGATGCCCCACACCAGAATTGCGTTGTGCGCGGTCGGGGGCGACTTCCTATATCAAAATATACTTCCGTCCTCTCTGGATCAAATCCCGAACGAGCAGCTTGCGTTCCTTCTGGAGGCAGCCTGACACGACAAGTGACGCAGTCGGAGTACCGTGTCCGTTATGCCCGAATGTATACCACGGACTGTGTACAACAACGGTCAGTCGAAGACGGTGTCTGCCCTCCCCGGAGTGGGTGTTTTCCTCCCACAGCGTGGTCCAGATTGTGACGGCAGTGATCGTGATGACACTTTTTACAGCCACTAAACGTGACTTGACTAATCGTTTTTGCTCACGGGCAAGGGACAGAGGGGGATAAGCCAGATTAATAAGCCACGTCAGGATCCCTCGGTTCGTTGTGACCGGTGGACTCACGCCTCGGCGCCAACTGTGTTACTGTCCTCCGTGCTAAAGGACGAAAAGGCTAGCGAATCTGACGCTCTAACCCGTAACACGGAAGCGCCATGTATCACTTTTCAGAACCCTGACGTCACGTGGGCTGTCATCCCTTAGCTCGCTTAGGGCGGGACCTATGACGTTGTCATTACTCTAGGTTGCTTAAGGCGTTCTCAGTCTAGTGGGAGAATACCTATCTAGCTCGCGGCCGGTGATTTGCTGAGACCGAGACCTCCGAATACACTTGTCCTGCGACCGGAACCAGCCTCTCCAGAAGCGCGCATAAGGTAAATAAGTGACGCGGTTAACTTATGCGATTAGTGATGAAGTACCTTCCGTGATCATTAGATCTTCCGGGGATGGTCTCTCTAGAGGAGTGTGATGAGTCCCCAAACACTACCGATACATACCGGAAAATGTCACCCATGTTAGGTCGGGGAAGCGCCGTATACCCGCTAGGCCTT
seq00017   TGAAGGGACGCATCACGGGACCACCATCGTGCAGGGCCAGCGCAAACCGAATAGCTTTAGCTAATAGTTATTGGGTGATTTTCGTGTCGCTCCTTTAAGTGAGTATCATAAGTAGGTTACGCAAGTGGGCACACACAGACAATCGCTGCTTAAAGGAAAGTTGGTTGTATAGACCCTACGCAACGATGGGTCGGCCGCCCTGGTGGGCTCAGTGTCCCTGCGCAACGCACTTTTACACAAGCCACGAGCCGCATCCACCGTCTACTAGGACGGTATATCCAGAAGGCTGAGAACTCGTCACTAGAGGCACTTTGGCGCTCATGGAAAATTCCTTCAACCAAACTCATGAGCGTGTCCAGGAAACACGCTATCAAAAGTCCCACCAGGGAACTCCCAGAATTAGGCTCACATGTTCCGGTCGTTCCGGGACCTCACGGAAGTATTCGCGCGGGAGGAAATATCGACCGTGGCTCCTTCCAAGATCTATTCTGGCTTTTACCTCGCTATCGCGAGAGAGGTCGCGCCACGACCATAGCAACTACGCCACTGGCGGACCAGGGCTCCGATCATTCTGACGGACCGGGTTGTGCTTAAGTGACCTGACCCGTAACGCACCAAGACATGGTCAGAGAGAATGCCGAATCTAGCACAATTCGACCCAACTGTGGCTCTCGTTGCAAAAATGATTACGTTTGGGATGCCTGTTGAACTTACCATGTACGAGGCCTAGACATTACCTTTGGCTAGTATCCTCGCCTCGCTAAGGCTTACCACAGCTGGTCCCCTAATGCACCTGGAGCCAGATGGAACTCTAAAATATATGTGGCTACACCACGTCTCGTAGGTAGGCCACCATCTACTCGTCGTACGTATAGGGAGCGCATTATTGTTAACCGTTTACGGCCTCACAGTCCCAGGTAGACACACCCGGCGCATTGCCCTGCACCATCTCCCATAAGGGCTGTGCAGTGCTTAGGTCCTCAGGCCGTGCATATCAGAGCATACGGTGCTTTAGGGATCTCGTGCGCGCCCGCTTAAGCAGTTACGAAGCTCTGCTTATAGTTTACTTTTGTGGGTCCAAGAGCCATGCGATGAATGCTGGCCGCTGTGTAATGGTCACCTTGTGGCCGAAGTAACTATCCATGATCATAGGGTGTCGGCTCGCCACATCATAGAACAAATATACACCGCTGGGCTGGTTTCCTCTGCAGACCTGCGGAAAGAAGCGAGTTGCGGTATGTCCTTCAAGTGTGTTGTCTTGATTCAGCGGAACCTGCTCCGATATGTATCTATGTAGCTCAAAACTAATGTAGAGGTACATGGCACATTCTATAGTCCAACTCCAGAATTAAAAGTATCTTACGCGCGTCCTGTCCACTCTGGACTCGATGCCCCACACCAGAAGTGCGTTGTGCGCGGTCGGGGGCGACTTCCTATATCAAAATATACTTCCGTCCTCTCTGGATCAAATCCCGAACGAGCAGCTTGCGTTCCTTCTGGAGGCAGCCTGACACGACAAGTGACGCAGTCGGAGTACCGTGTCCGTTATCCCCGAATGTATACCACGGACTGTGTACAACAACGGTCAGTCGAAGACGGTGTCTGCCCTCCCCGGAGTGGGTGTTTTCCTCCCACAGCGTGGTCCAGATTGTGACGGCAGTGATCGTGATGACACTTTTTACAGCCACTAAACGTGACTTGACTAATCGTTTTTGCTCACGGGCAAGGGACAGAGGGGGATAAGCCAGATTAATAAGCCACGTCAGGATCCCTCGGTTCGTTGTGACCGGTGGACTCACGCCTCGGCGCCAAGTGTGTTACTGTCCTCCGTGCTAAAGGACGAAAAGGCTAGCGAATCTGACGCTCTAACCCGTAACACGGAAGCGCCATGTATCACTTTTCAGAACCCTGACGTCACGTGGGCTGTCATCCCTTAGCTCGCTTAGGGCGGGACCTATGACGTTGTCATTACTCTAGGTTGCTTAAGGCGTTCTCAGTCTAGTGGGAGAATACCTATCTAGCTCGCGGCCGGTGATTTGCTGAGACCGAGACCTCCGAATACACTTGTCCGGCGACCGGAACCAGCCTCTCCAGAAGCGCGCATAAGGTAAATAAGTGACGCGGTTAACTTATGCGATTAGTGATGAAGTACCTTCCGTGATCATTAGATCTTCCGGGGATGGTCTCTCTAGAGGAGTGTGATGAGTCCCCAAACACTACCGATACATACCGGAAAATGTCACCCATGTTAGGTCGGGGAAGCGCCGTATACCCGCTAGGCCTT
seq00018   TGAAGGGACGCATCACGGGACCACCATCGTGCAGGGCCAGCGCAAACCGAATAGCTTTAGCTAATAGTTATTGGGTGATTTTCGTGTCGCTCCTTTAAGTGAGTATCATAAGTAGGTTACGCAAGTGGGCACACACAGACAATCGCTGCTTAAAGGAAAGTTGGTTGTATAGACCCTACGCAACGATGGGTCGGCCGCCCTGGTGGGCTCAGTGTCCCTGCGCAACGCACTTTTACACAAGCCACGAGCCGCATCCACCGTCTACTAGGACGGTATATCCAGAAGGCTGAGAACTCGTCACTAGAGGCACTTTGGCGCTCATGGAAAATTCCTTCAACCAAACTCATGAGCGTGTCCAGGAAACACGCTATCAAAAGTCCCACCAGGGAACTCCCAGAATTAGGCTCACATGTTCCGGTCGTTCCGGGACCTCACGGAAGTATTCGCGCGGGAGGAAATATCGACCGTGGCTCCTTCCAAGATCTATTCTGGCTTTTACCTCGCTATCGCGAGAGAGGTCGCGCCACGACCATAGCAACTACGCCACTGGCGGACCAGGGCTCCGATCATTCTGACGGACCGGGTTGTGCTTAAGTGACCTGACCCGTAACGCACCAAGACATGGTCAGAGAGAATGCCGAATCTAGCACAATTCGACCCAACTGTGGCTCTCGTTGCAAAAATGATTACGTTTGGGATGCCTGTTGAACTTACCATGTACGAGGCCTAGACATTACCTTTGGCTAGTATCCTCGCCTCGCTAAGGCTTACCACAGCTGGTCCCCTAATGCACCTGGAGCCAGATGGAACTCTAAAATATATGTGGCTACACCACGTCTCGTAGGTAGGCCACCATCTACTCGTCGTACGTATAGGGAGCGCATTATTGTTAACCGTTTACGGCCTCACAGTCCCAGGTAGACACACCCGGCGCATTGCCCTGCACCATCTCCCATAAGGGCTGTGCAGTGCTTAGGTCCTCAGGCCGTGCATATCAGAGCATACGGTGCTTTAGGGATCTCGTGCGCGCCCGCTTAAGCAGTTACGAAGCTCTGCTTATAGTTTACTTTTGTGGGTCCAAGAGCCATGCGATGAATGCTGGCCGCTGTGTAATGGTCACCTTGTGGCCGAAGTAACTATCCATGATCATAGGGTGTCGGCTCGCCACATCATAGAACAAATATACACCGCTGGGCTGGTTTCCTCTGCAGACCTGCGGAAAGAAGCGAGTTGCGGTATGTCCTTCAAGTGTGTTGTCTTGATTCAGCGGAACCTGCTCCGATATGTATCTATGTAGCTCAAAACTAATGTAGAGGTACATGGCACATTCTATAGTCCAACTCCAGAATTAAAAGTATCTTACGCGCGTCCTGTCCACTCTGGACTCGATGCCCCACACCAGAATTGCGTTGTGCGCGGTCGGGGGCGACTTCCTATATCAAAATATACTTCCGTCCTCTCTGGATCAAATCCCGAACGAGCAGCTTGCGTTCCTTCTGGAGGCAGCCTGACACGACAAGTGACGCAGTCGGAGTACCGTGTCCGTTATGCCCGAATGTATACCACGGACTGTGTACAACAACGGTCAGTCGAAGACGGTGTCTGCCCTCCCCGGAGTGGGTGTTTTCCTCCCACAGCGTGGTCCAGATTGTGACGGCAGTGATCGTGATGACACTTTTTACAGCCACTAAACGTGACTTGACTAATCGTTTTTGCTCACGGGCAAGGGACAGAGGGGGATAAGCCAGATTAATAAGCCACGTCAGGATCCCTCGGTTCGTTGTGACCGGTGGACTCACGCCTCGGCGCCAAGTGTGTTACTGTCCTCCGTGCTAAAGGACGAAAAGGCTAGCGAATCTGACGCTCTAACCCGGAACACGGAAGCGCCATGTATCACTTTTCAGAACCCTGACGTCACGTGGGCTGTCATCCCTTAGCTCGCTTAGGGCGGGACCTATGACGTTGTCATTACTCTAGGTTGCTTAAGGCGTTCTCAGTCTAGTGGGAGAATACCTATCTAGCTCGCGGCCGGTGATTTGCTGAGACCGAGACCTCCGAATACACTTGTCCGGCGACCGGAACCAGCCTCTCCAGAAGCGCGCATAAGGTAAATAAGTGACGCGGTTAACTTATGCGATTAGTGATGAAGTACCTTCCGTGATCATTAGATCTTCCGGGGATGGTCTCTCTAGAGGAGTGTGATGAGTCCCCAAACACTACCGATACATACCGGAAAATGTCACCCATGTTAGGTCGGGGAAGCGCCGTATACCCGCTAGGCCTT
seq00019   TGAAGGGACGCATCACGGGACCACCATCGTGCAGGGCCAGCGCAAACCGAATAGCTTTAGCTAATAGTTATTGGGTGATTTTCGTGTCGCTCCTTTAAGTGAGTATCATAAGTAGGTTACGCAAGTGGGCACACACAGACAATCGCTGCTTAAAGGAAAGTTGGTTGTATAGACCCTACGCAACGATGGGTCGGCCGCCCTGGTGGGCTCAGTGTCCGTGCGCAACGCACTTTTACACAAGCCACGAGCCGCATCCACCGTCTACTAGGACGGTATATCCAGAAGGCTGAGAACTCGTCACTAGAGCCACTTTGGCGCTCATGGAAAATTCCTTCAACCAAACTCATGAGCGTGTCCAGGAAACACGCTATCAAAAGTCCCACCAGGGAACTCCCAGAATTAGGCTCACATGTTCCGGTCGTTCCGGGACCTCACGGAAGTATTCGCGCGGGAGGAAATATCGACCGTGGCTCCTTCCAAGATCTATTCTGGCTTTTACCTCGCTATCGCGAGAGAGGTCGCGCCACGACCATAGCAACTACGCCACTGGCGGACCAGGGCTCCGATCATTCTGACGGACCGGGTTGTGCTTAAGTGACCTGACCCGTAACGCACCAAGACATGGTCAGAGAGAATGCCGAATCTAGCACAATTCGACCCAACTGTGGCTCTCGTTGCAAAAATGATTACGTTTGGGATGCCTGTTGAACTTACCATGTACGAGGCCTAGACATTACCTTTGGCTAGTATCCTCGCCTCGCTAAGGCTTACCACAGCTGGTCCCCTAATGCACCTGGAGCCAGATGGAACTCTAAAATATATGTGGCTACACCACGTCTCGTAGGTAGGCCACCATCTACTCGTCGTACGTATAGGGAGCGCATTATTGTTAACCGTTTACGGCCTCACAGTCCCAGGTAGACACACCCGGCGCATTGCCCTGCACCATCTCCCATAAGGGCTGTGCAGTGCTTAGGTCCTCAGGCCGTGCATATCAGAGCATACGGTGCTTTAGGGATCTCGTGCGCGCCCGCTTAAGCAGTTACGAAGCTCTGCTTATAGTTTACTTTTGTGGGTCCAAGAGCCATGCGATGAATGCTGGACGCTGTGTAATGGTCACCTTGTGGCCGAAGTAACTATCCATGATCATAGGGTGTCGGCTCGCCACATCATAGAACAAATATACACCGCTGGGCTGGTTTCCTCTGCAGACCTGCGGAAAGAAGCGAGTTGCGGTATGTCCTTCAAGTGTGTTGTCTTGATTCAGCGGAACCTGCTCCGATATGTATCTATGTAGCTCAAAACTAATGTAGAGGTACATGGCACATTCTATAGTCCAACTCCAGAATTAAAAGTATCTTACGCGCGTCCTGTCCACTCTGGACTCGATGCCCCACACCAGAATTGCGTTGTGCGCGGTCGGGGGCGACTTCCTATATCAAAATATACTTCCGTCCTCTCTGGATCAAATCCCGAACGAGCAGCTTGCGTTCCTTCTGGAGGCAGCCTGACACGACAAGTGACGCAGTCGGAGTACCGTGTCCGTTATGCCCGAATGTATACCACGGACTGTGTACAACAACGGTCAGTCGAAGACGGTGTCTGCCCTCCCCGGAGTGGGTGTTTTCCTCCCACAGCGTGGTCCAGATTGTGACGGCAGTGATCGTGATGACACTTTTTACAGCCACTAAACGTGACTTGACTAATCGTTTTTGCTCACGGGCAAGGGACAGAGGGGGATAAGCCAGATTAATAAGCCACGTCAGGATCCCTCGGTTCGTTGTGACCGGTGGACTCACGCCTCGGCGCCAAGTGTGTTACTGTCCTCCGTGCTAAAGGACGAAAAGGCTAGCGAATCTGACGCTCTAACCCGTAACACGGAAGCGCCATGTATCACTTTTCAGAACCCTGACGTCACGTGGGCTGTCATCCCTTAGCTCGCTTAGGGCGGGACCTATGACGTTGTCATTACTCTAGGTTGCTTAAGGCGTTCTCAGTCTAGTGGGAGAATACCTATCTAGCTCGCGGCCGGTGATTTGCTGAGACCGAGACCTCCGAATACACTTGTCCGGCGACCGGAACCAGCCTCTCCAGAAGCGCGCATAAGGTAAATAAGTGACGCGGTTAACTTATGCGATTAGTGATGAAGTACCTTCCGTGATCATTAGATCTTCCGGGGATGGTCTCTCTAGAGGAGTGTGATGAGTCCCCAAACACTACCGATACATACCGGAAAATGTCACCCATGTTAGGTCGGGGAAGCGCCGTATACCCGCTAGGCCTT
seq00020   TGAAGGGACGCATCACGGGACCACCATCGTGCAGGGCCAGCGCAAACCGAATAGCTTTAGCTAATAGTTATTGGGTGATTTTCGTGTCGCTCCTTTAAGTGAGTATCATAAGTAGGTTACGCAAGTGGGCACACACAGACAATCGCTGCTTAAAGGAAAGTTGGTTGTATAGACCCTACGCAACGATGGGTCGGCCGCCCTGGTGGGCTCAGTGTCCCTGCGCAACGCACTTTTACACAAGCCACGAGCCGCATCCACCGTCTACTAGGACGGTATATCCAGAAGGCTGAGAACTCGTCACTAGAGGCACTTTGGCGCTCATGGAAAATTCCTTCAACCAAACTCATGAGCGTGTCCAGGAAACACGCTATCAAAAGTCCCACCAGGGAACTCCCAGAATTAGGCTCACATGTTCCGGTCGCTCCGGGACCTCACGGAAGTATTCGCGCGGGAGGAAATATCGACCGTGGCTCCTTCCAAGATCTATTCTGGCTTTTACCTCGCTATCGCGAGAGAGGTCGCGCCACGACCATAGCAACTACGCCACTGGCGGACCAGGGCTCCGATCATTCTGACGGACCGGGTTGTGCTTAAGTGACCTGACCCGTAACGCACCAAGACATGGTCAGAGAGAATGCCGAATCTAGCACAATTCGACCCAACTGTGGCTCTCGTTGCAAAAATGATTACGTTTGGGATGCCTGTTGAACTTACCATGTACGAGGCCTAGACATTACCTTTGGCTAGTATCCTCGCCTCGCTAAGGCTTACCACAGCTGGTCCCCTAATGCACCTGGAGCCAGATGGAACTCTAAAATATATGTGGCTACACCACGTCTCGTAGGTAGGCCACCATCTACTCGTCGTACGTATAGGGAGCGCATTATTGTTAACCGTTTACGGCCTCACAGTCCCAGGTAGACACACCCGGCGCATTGCCCTGCACCATCTCCCATAAGGGCTGTGCAGTGCTTAGGTCCTCAGGCCGTGCATATCAGAGCATACGGTGCTTTAGGGATCTCGTGCGCGCCCGCTTAAGCAGTTACGAAGCTCTGCTTATAGTTTACTTTTGTGGGTCCAAGAGCCATGCGATGAATGCTGGCCGCTGTGTAATGGTCACCTTGTGGCCGAAGTAACTATCCATGATCATAGGGTGTCGGCTCGCCACATCATAGAACAAATATACACCGCTGGGCTGGTTTCCTCTGCAGACCTGCGGAAAGAAGCGAGTTGCGGTATGTCCTTCAAGTGTGTTGTCTTGATTCAGCGGAACCTGCTCCGATATGTATCTATGTAGCTCAAAACTAATGTAGAGGTACATGGCACATTCTATAGTCCAACTCCAGAATTAAAAGTATCTTACGCGCGTCCTGTCCACTCTGGACTCGATGCCCCACACCAGAAGTGCGTTGTGCGCGGTCGGGGGCGACTTCCTATATCAAAATATACTTCCGTCCTCTCTGGATCAAATCCCGAACGAGCAGCTTGCGTTCCTTCTGGAGGCAGCCTGACACGACAAGTGACGCAGTCGGAGTACCGTGTCCGTTATGCCCGAATGTATACCACGGACTGTGTACAACAACGGTCAGTCGAAGACGGTGTCTGCCCTCCCCGGAGTGGGTGTTTTCCTCCCACAGCGTGGTCCAGATTGTGACGGCAGTGATCGTGATGACACTTTTTACAGCCACTAAACGTGACTTGACTAATCGTTTTTGCTCACGGGCAAGGGACAGAGGGGGATAAGCCAGATTAATAAGCCACGTCAGGATCCCTCGGTTCGTTGTGACCGGTGGACTCACGCCTCGGCGCCAAGTGTGTTACTGTCCTCCGTGCTAAAGGACGAAAAGGCTAGCGAATCTGACGCTCTAACCCGTAACACGGAAGCGCCATGTATCACTTTTCAGAACCCTGACGTCACGTGGGCTGTCATCCCTTAGCTCGCTTAGGGCGGGACCTATGACGTTGTCATTACTCTAGGTTGCTTAAGGCGTTCTCAGTCTAGTGGGAGAATACCTATCTAGCTCGCGGCCGGTGATTTGCTGAGACCGAGACCTCCGAATACACTTGTCCGGCGACCGGAACCAGCCTCTCCAGAAGCGCGCATAAGGTAAATAAGTGACGCGGTTAACTTATGCGATTAGTGATGAAGTACCTTCCGTGATCATTAGATCTTCCGGGGATGGTCTCTCTAGAGGAGTGTGATGAGTCCCCAAACACTACCGATACATACCGGAAAATGTCACCCATGTTAGGTCGGGGAAGCGCCGTATACCCGCTAGGCCTT
seq00021   TGAAGGGACGCATCACGGGACCACCATCGTGCAGGGCCAGCGCAAACCGAATAGCTTTAGCTAATAGTTATTGGGTGATTTTCGTGTCGCTCCTTTAAGTGAGTATCATAAGTAGGTTACGCAAGTGGGCACACACAGACAATCGCTGCTTAAAGGAAAGTAGGTTGTATAGACCCTACGCAACGATGGGTCGGCCGCCCTGGTGGGCTCAGTGTCCCTGCGCAACGCACTTTTACACAAGCCACGAGCCGCATCCACCGTCTACTAGGACGGTATATCCAGAAGGCTGAGAACTCGTCACTAGAGGCACTTTGGCGCTCATGGAAAATTCCTTCAACCAAACTCATGAGCGTGTCCAGGAAACACGCTATCAAAAGTCCCACCAGGGAACTCCCAGAATTAGGCTCACATGTTCCGGTCGTTCCGGGAACTCACGGAAGTATTCGCGCGGGAGGAAATATCGACCGTGGCTCCTTCCAAGATCTATTCTGGCTTTTACCTCGATATCGCGAGAGAGGTCGCGCCACGACCATAGCAACTACGCCACTGGCGGACCAGGGCTCCGATCATTCTGACGGACCGGGTTGTGCTTAAGTGACCTGACCCGTAACGCACCAAGACATGGTCAGAGAGAATGCCGAATCTAGCACAATTCGACCCAACTGTGGCTCTCGTTGCAAAAATGATTACGTTTGGGATGCCTGTTGAACTTACCATGTACGAGGCCTAGACATTACCTTTGGCTAGTATCCTCGCCTCGCTAAGGCTTACCACAGCTGGTCCCCTAATGCACCTGGAGCCAGATGGAACTCTAAAATATATGTGGCTACACCACGTCTCGTAGGTAGGCCACCATCTACTCGTCGTACGTATAGGGAGCGCATTATTGTTAACCGTTTACGGCCTCACAGTCCCAGGTAGACACACCCGGCGCATTGCCCTGCACCATCTCCCATAAGGGCTGTGCAGTGCTTAGGTCCTCAGGCCGTGCATATCAGAGCATACGGTGCTTTAGGGATCTCGTGCGCGCCCGCTTAAGCAGTTACGAAGCTCTGCTTATAGTTTACTTTTGTGGGTCCAAGAGCCATGCGATGAATGCTGGCCGCTGTGTAATGGTCACCTTGTGGCCGAAGTAACTATCCATGATCATAGGGTGTCGGCTCGCCACATCATAGAACAAATATACACCGCTGGGCTGGTTTCCTCTGCAGACCTGCGGAAAGAAGCGAGTTGCGGTATGTCCTTCAAGTGTGTTGTCTTGATTCAGCGGAACCTGCTCCGATATGTATCTATGTAGCTCAAAACTAATGTAGAGGTACATGGCACATTCTATAGTCCAACTCCAGAATTAAAAGTATCTTACGCGCGTCCTGTCCACTCTGGACTCGATGCCCCACACCAGAATTGCGTTGTGCGCGGTCGGGGGCGACTTCCTATATCAAAATATACTTCCGTCCTCTCTGGATCAAATCCCGAACGAGCAGCTTGCGTTCCTTCTGGAGGCAGCCTGACACGACAAGTGACGCAGTCGGAGTACCGTGTCCGTTATGCCCGAATGTATACCACGGACTGTGTACAACAACGGTCAGTCGAAGACGGTGTCTGCCCTCCCCGGAGTGGGTGTTTTCCTCCCACAGCGTGGTCCAGATTGTGACGGCAGTGATCGTGATGACACTTTTTACAGCCACTAAACGTGACTTGACTAATCGTTTTTGCTCACGGGCAAGGGACAGAGGGGGATAAGCCAGATTAATAAGCCACGTCAGGATCCCTCGGTTCGTTGTGACCGGTGGACTCACGCCTCGGCGCCAAGTGTGTTACTGTCCTCCGTGCTAAAGGACGAAAAGGCTAGCGAATCTGACGCTCTAACCCGTAACACGGAAGCGCCATGTATCACTTTTCAGAACCCTGACGTCACGTGGGCTGTCATCCCTTAGCTCGCTTAGGGCGGGACCTATGACGTTGTCATTACTCTAGGTTGCTTAAGGCGTTCTCAGTCTAGTGGGAGAATACCTATCTAGCTCGCGGCCGGTGATTTGCTGAGACCGAGACCTCCGAATACACTTGTCCTGCGACCGGAACCAGCCTCTCCAGAAGCGCGCATAAGGTAAATAAGTGACGCGGTTAACTTATGCGATTAGTGATGAAGTACCTTCCGTGATCATTAGATCTTCCGGGGATGGTCTCTCTAGAGGAGTGTGATGAGTCCCCAAACACTACCGATACATACCGGAAAATGTCACCCATGTTAGGTCGGGGAAGCGCCGTATACCCGCTAGGCCTT
seq00022   TGAAGGGACGCATCACGGGACCACCATCGTGCAGGGCCAGCGCAAACCGAATAGCTTTAGCTAATAGTTATTGGGTGATTTTCGTGTCGCTCCTTTAAGTGAGTATCATAAGTAGGTTACGCAAGTGGGCACACACAGACAATCGCTGCTTAAAGGAAAGTTGGTTGTATAGACCCTACGCAACGATGGGTCGGCCGCCCTGGTGGGCTCAGTGTCCGTGCGCAACGCACTTTTACACAAGCCACGAGCCGCATCCACCGTCTACTAGGACGGTATATCCAGAAGGCTGAGAACTCGTCACTAGAGCCACTTTGGCGCTCATGGAAAATTCCTTCAACCAAACTCATGAGCGTGTCCAGGAAACACGCTATCAAAAGTCCCACCAGGGAACTCCCAGAATTAGGCTCACATGTTCCGGTCGTTCCGGGACCTCACGGAAGTATTCGCGCGGGAGGAAATATCGACCGTGGCTCCTTCCAAGATCTATTCTGGCTTTTACCTCGCTATCGCGAGAGAGGTCGCGCCACGACCATAGCAACTACGCCACTGGCGGACCAGGGCTCCGATCATTCTGACGGACCGGGTTGTGCTTAAGTGACCTGACCCGTAACGCACCAAGACATGGTCAGAGAGAATGCCGAATCTAGCACAATTCGACCCAACTGTGGCTCTCGTTGCAAAAATGATTACGTTTGGGATGCCTGTTGAACTTACCATGTACGAGGCCTAGACATTACCTTTGGCTAGTATCCTCGCCTCGCTAAGGCTTACCACAGCTGGTCCCCTAATGCACCTGGAGCCAGATGGAACTCTAAAATATATGTGGCTACACCACGTCTCGTAGGTAGGCCACCATCTACTCGTCGTACGTATAGGGAGCGCATTATTGTTAACCGTTTACGGCCTCACAGTCCCAGGTAGACACACCCGGCGCATTGCCCTGCACCATCTCCCATAAGGGCTGTGCAGTGCTTAGGTCCTCAGGCCGTGCATATCAGAGCATACGGTGCTTTAGGGATCTCGTGCGCGCCCGCTTAAGCAGTTACGAAGCTCTGCTTATAGTTTACTTTTGTGGGTCCAAGAGCCATGCGATGAATGCTGGACGCTGTGTAATGGTCACCTTGTGGCCGAAGTAACTATCCATGATCATAGGGTGTCGGCTCGCCACATCATAGAACAAATATACACCGCTGGGCTGGTTTCCTCTGCAGACCTGCGGAAAGAAGCGAGTTGCGGTATGTCCTTCAAGTGTGTTGTCTTGATTCAGCGGAACCTGCTCCGATATGTATCTATGTAGCTCAAAACTAATGTAGAGGTACATGGCACATTCTATAGTCCAACTCCAGAATTAAAAGTATCTTACGCGCGTCCTGTCCACTCTGGACTCGATGCCCCACACCAGAATTGCGTTGTGCGCGGTCGGGGGCGACTTCCTATATCAAAATATACTTCCGTCCTCTCTGGATCAAATCCCGAACGAGCAGCTTGCGTTCCTTCTGGAGGCAGCCTGACACGACAAGTGACGCAGTCGGAGTACCGTGTCCGTTATGCCCGAATGTATACCACGGACTGTGTACAACAACGGTCAGTCGAAGACGGTGTCTGCCCTCCCCGGAGTGGGTGTTTTCCTCCCACAGCGTGGTCCAGATTGTGACGGCAGTGATCGTGATGACACTTTTTACAGCCACTAAACGTGACTTGACTAATCGTTTTTGCTCACGGGCAAGGGACAGAGGGGGATAAGCCAGATTAATAAGCCACGTCAGGATCCCTCGGTTCGTTGTGACCGGTGGACTCACGCCTCGGCGCCAAGTGTGTTACTGTCCTCCGTGCTAAAGGACGAAAAGGCTAGCGAATCTGACGCTCTAACCCGTAACACGGAAGCGCCATGTATCACTTTTCAGAACCCTGACGTCACGTGGGCTGTCATCCCTTAGCTCGCTTAGGGCGGGACCTATGACGTTGTCATTACTCTAGGTTGCTTAAGGCGTTCTCAGTCTAGTGGGAGAATACCTATCTAGCTCGCGGCCGGTGATTTGCTGAGACCGAGACCTCCGAATACACTTGTCCGGCGACCGGAACCAGCCTCTCCAGAAGCGCGCATAAGGTAAATAAGTGACGCGGTTAACTTATGCGATTAGTGATGAAGTACCTTCCGTGATCATTAGATCTTCCGGGGATGGTCTCTCTAGAGGAGTGTGATGAGTCCCCAAACACTACCGATACATACCGGAAAATGTCACCCATGTTAGGTCGGGGAAGCGCCGTATACCCGCTAGGCCTT
seq00023   TGAAGGGACGCATCACGGGACCACCATCGTGCAGGGCCAGCGCAAACCGAATAGCTTTAGCTAATAGTTATTGGGTGATTTTCGTGTCGCTCCTTTAAGTGAGTATCATAAGTAGGTTACGCAAGTGGGCACACACAGACAATCGCTGCTTAAAGGAAAGTTGGTTGTATAGACCCTACGCAACGATGGGTCGGCCGCCCTGGTGGGCTCAGTGTCCCTGCGCAACGCACTTTTACACAAGCCACGAGCCGCATCCACCGTCTACTAGGACGGTATATCCAGAAGGCTGAGAACTCGTCACTAGAGGCACTTTGGCGCTCATGGAAAATTCCTTCAACCAAACTCATGAGCGTGTCCAGGAAACACGCTATCAAAAGTCCCACCAGGGAACTCCCAGAATTAGGCTCACATGTTCCGGTCGTTCCGGGAACTCACGGAAGTATTCGCGCGGGAGGAAATATCGACCGTGGCTCCTTCCAAGATCTATTCTGGCTTTTACCTCGATATCGCGAGAGAGGTCGCGCCACGACCATAGCAACTACGCCACTGGCGGACCAGGGCTCCGATCATTCTGACGGACCGGGTTGTGCTTAAGTGACCTGACCCGTAACGCACCAAGACATGGTCAGAGAGAATGCCGAATCTAGCACAATTCGACCCAACTGTGGCTCTCGTTGCAAAAATGATTACGTTTGGGATGCCTGTTGAACTTACCATGTACGAGGCCTAGACATTACCTTTGGCTAGTATCCTCGCCTCGCTAAGGCTTACCACAGCTGGTCCCCTAATGCACCTGGAGCCAGATGGAACTCTAAAATATATGTGGCTACACCACGTCTCGTAGGTAGGCCACCATCTACTCGTCGTACGTATAGGGAGCGCATTATTGTTAACCGTTTACGGCCTCACAGTCCCAGGTAGACACACCCGGCGCATTGCCCTGCACCATCTCCCATAAGGGCTGTGCAGTGCTTAGGTCCTCAGGCCGTGCATATCAGAGCATACGGTGCTTTAGGGATCTCGTGCGCGCCCGCTTAAGCAGTTACGAAGCTCTGCTTATAGTTTACTTTTGTGGGTCCAAGAGCCATGCGATGAATGCTGGCCGCTGTGTAATGGTCACCTTGTGGCCGAAGTAACTATCCATGATCATAGGGTGTCGGCTCGCCACATCATAGAACAAATATACACCGCTGGGCTGGTTTCCTCTGCAGACCTGCGGAAAGAAGCGAGTTGCGGTATGTCCTTCAAGTGTGTTGTCTTGATTCAGCGGAACCTGCTCCGATATGTATCTATGTAGCTCAAAACTAATGTAGAGGTACATGGCACATTCTATAGTCCAACTCCAGAATTAAAAGTATCTTACGCGCGTCCTGTCCACTCTGGACTCGATGCCCCACACCAGAATTGCGTTGTGCGCGGTCGGGGGCGACTTCCTATATCAAAATATACTTCCGTCCTCTCTGGATCAAATCCCGAACGAGCAGCTTGCGTTCCTTCTGGAGGCAGCCTGACACGACAAGTGACGCAGTCGGAGTACCGTGTCCGTTATGCCCGAATGTATACCACGGACTGTGTACAACAACGGTCAGTCGAAGACGGTGTCTGCCCTCCCCGGAGTGGGTGTTTTCCTCCCACAGCGTGGTCCAGATTGTGACGGCAGTGATCGTGATGACACTTTTTACAGCCACTAAACGTGACTTGACTAATCGTTTTTGCTCACGGGCAAGGGACAGAGGGGGATAAGCCAGATTAATAAGCCACGTCAGGATCCCTCGGTTCGTTGTGACCGGTGGACTCACGCCTCGGCGCCAACTGTGTTACTGTCCTCCGTGCTAAAGGACGAAAAGGCTAGCGAATCTGACGCTCTAACCCGTAACACGGAAGCGCCATGTATCACTTTTCAGAACCCTGACGTCACGTGGGCTGTCATCCCTTAGCTCGCTTAGGGCGGGACCTATGACGTTGTCATTACTCTAGGTTGCTTAAGGCGTTCTCAGTCTAGTGGGAGAATACCTATCTAGCTCGCGGCCGGTGATTTGCTGAGACCGAGACCTCCGAATACACTTGTCCTGCGACCGGAACCAGCCTCTCCAGAAGCGCGCATAAGGTAAATAAGTGACGCGGTTAACTTATGCGATTAGTGATGAAGTACCTTCCGTGATCATTAGATCTTCCGGGGATGGTCTCTCTAGAGGAGTGTGATGAGTCCCCAAACACTACCGATACATACCGGAAAATGTCACCCATGTTAGGTCGGGGAAGCGCCGTATACCCGCTAGGCCTT
seq00024   TGAAGGGACGCATCACGGGACCACCATCGTGCAGGGCCAGCGCAAACCGAATAGCTTTAGCTAATAGTTATTGGGTGATTTTCGTGTCGCTCCTTTAAGTGAGTATCATAAGTAGGTTACGCAAGTGGGCACACACAGACAATCGCTGCTTAAAGGAAAGTTGGTTGTATAGACCCTACGCAACGATGGGTCGGCCGCCCTGGTGGGCTCAGTGTCCCTGCGCAACGCACTTTTACACAAGCCACGAGCCGCATCCACCGTCTACTAGGACGGTATATCCAGAAGGCTGAGAACTCGTCACTAGAGGCACTTTGGCGCTCATGGAAAATTCCTTCAACCAAACTCATGAGCGTGTCCAGGAAACACGCTATCAAAAGTCCCACCAGGGAACTCCCAGAATTAGGCTCACATGTTCCGGTCGCTCCGGGACCTCACGGAAGTATTCGCGCGGGAGGAAATATCGACCGTGGCTCCTTCCAAGATCTATTCTGGCTTTTACCTCGCTATCGCGAGAGAGGTCGCGCCACGACCATAGCAACTACGCCACTGGCGGACCAGGGCTCCGATCATTCTGACGGACCGGGTTGTGCTTAAGTGACCTGACCCGTAACGCACCAAGACATGGTCAGAGAGAATGCCGAATCTAGCACAATTCGACCCAACTGTGGCTCTCGTTGCAAAAATGATTACGTTTGGGATGCCTGTTGAACTTACCATGTACGAGGCCTAGACATTACCTTTGGCTAGTATCCTCGCCTCGCTAAGGCTTACCACAGCTGGTCCCCTAATGCACCTGGAGCCAGATGGAACTCTAAAATATATGTGGCTACACCACGTCTCGTAGGTAGGCCACCATCTACTCGTCGTACGTATAGGGAGCGCATTATTGTTAACCGTTTACGGCCTCACAGTCCCAGGTAGACACACCCGGCGCATTGCCCTGCACCATCTCCCATAAGGGCTGTGCAGTGCTTAGGTCCTCAGGCCGTGCATATCAGAGCATACGGTGCTTTAGGGATCTCGTGCGCGCCCGCTTAAGCAGTTACGAAGCTCTGCTTATAGTTTACTTTTGTGGGTCCAAGAGCCATGCGATGAATGCTGGCCGCTGTGTAATGGTCACCTTGTGGCCGAAGTAACTATCCATGATCATAGGGTGTCGGCTCGCCACATCATAGAACAAATATACACCGCTGGGCTGGTTTCCTCTGCAGACCTGCGGAAAGAAGCGAGTTGCGGTATGTCCTTCAAGTGTGTTGTCTTGATTCAGCGGAACCTGCTCCGATATGTATCTATGTAGCTCAAAACTAATGTAGAGGTACATGGCACATTCTATAGTCCAACTCCAGAATTAAAAGTATCTTACGCGCGTCCTGTCCACTCTGGACTCGATGCCCCACACCAGAAGTGCGTTGTGCGCGGTCGGGGGCGACTTCCTATATCAAAATATACTTCCGTCCTCTCTGGATCAAATCCCGAACGAGCAGCTTGCGTTCCTTCTGGAGGCAGCCTGACACGACAAGTGACGCAGTCGGAGTACCGTGTCCGTTATGCCCGAATGTATACCACGGACTGTGTACAACAACGGTCAGTCGAAGACGGTGTCTGCCCTCCCCGGAGTGGGTGTTTTCCTCCCACAGCGTGGTCCAGATTGTGACGGCAGTGATCGTGATGACACTTTTTACAGCCACTAAACGTGACTTGACTAATCGTTTTTGCTCACGGGCAAGGGACAGAGGGGGATAAGCCAGATTAATAAGCCACGTCAGGATCCCTCGGTTCGTTGTGACCGGTGGACTCACGCCTCGGCGCCAAGTGTGTTACTGTCCTCCGTGCTAAAGGACGAAAAGGCTAGCGAATCTGACGCTCTAACCCGTAACACGGAAGCGCCATGTATCACTTTTCAGAACCCTGACGTCACGTGGGCTGTCATCCCTTAGCTCGCTTAGGGCGGGACCTATGACGTTGTCATTACTCTAGGTTGCTTAAGGCGTTCTCAGTCTAGTGGGAGAATACCTATCTAGCTCGCGGCCGGTGATTTGCTGAGACCGAGACCTCCGAATACACTTGTCCGGCGACCGGAACCAGCCTCTCCAGAAGCGCGCATAAGGTAAATAAGTGACGCGGTTAACTTATGCGATTAGTGATGAAGTACCTTCCGTGATCATTAGATCTTCCGGGGATGGTCTCTCTAGAGGAGTGTGATGAGTCCCCAAACACTACCGATACATACCGGAAAATGTCACCCATGTTAGGTCGGGGAAGCGCCGTATACCCGCTAGGCCTT
seq00025   TGAAGGGACGCATCACGGGACCACCATCGTGCAGGGCCAGCGCAAACCGAATAGCTTTAGCTAATAGTTATTGGGTGATTTTCGTGTCGCTCCTTTAAGTGAGTATCATAAGTAGGTTACGCAAGTGGGCACACACAGACAATCGCTGCTTAAAGGAAAGTAGGTTGTATAGACCCTACGCAACGATGGGTCGGCCGCCCTGGTGGGCTCAGTGTCCCTGCGCAACGCACTTTTACACAAGCCACGAGCCGCATCCACCGTCTACTAGGACGGTATATCCAGAAGGCTGAGAACTCGTCACTAGAGGCACTTTGGCGCTCATGGAAAATTCCTTCAACCAAACTCATGAGCGTGTCCAGGAAACACGCTATCAAAAGTCCCACCAGGGAACTCCCAGAATTAGGCTCACATGTTCCGGTCGTTCCGGGAACTCACGGAAGTATTCGCGCGGGAGGAAATATCGACCGTGGCTCCTTCCAAGATCTATTCTGGCTTTTACCTCGATATCGCGAGAGAGGTCGCGCCACGACCATAGCAACTACGCCACTGGCGGACCAGGGCTCCGATCATTCTGACGGACCGGGTTGTGCTTAAGTGACCTGACCCGTAACGCACCAAGACATGGTCAGAGAGAATGCCGAATCTAGCACAATTCGACCCAACTGTGGCTCTCGTTGCAAAAATGATTACGTTTGGGATGCCTGTTGAACTTACCATGTACGAGGCCTAGACATTACCTTTGGCTAGTATCCTCGCCTCGCTAAGGCTTACCACAGCTGGTCCCCTAATGCACCTGGAGCCAGATGGAACTCTAAAATATATGTGGCTACACCACGTCTCGTAGGTAGGCCACCATCTACTCGTCGTACGTATAGGGAGCGCATTATTGTTAACCGTTTACGGCCTCACAGTCCCAGGTAGACACACCCGGCGCATTGCCCTGCACCATCTCCCATAAGGGCTGTGCAGTGCTTAGGTCCTCAGGCCGTGCATATCAGAGCATACGGTGCTTTAGGGATCTCGTGCGCGCCCGCTTAAGCAGTTACGAAGCTCTGCTTATAGTTTACTTTTGTGGGTCCAAGAGCCATGCGATGAATGCTGGCCGCTGTGTAATGGTCACCTTGTGGCCGAAGTAACTATCCATGATCATAGGGTGTCGGCTCGCCACATCATAGAACAAATATACACCGCTGGGCTGGTTTCCTCTGCAGACCTGCGGAAAGAAGCGAGTTGCGGTATGTCCTTCAAGTGTGTTGTCTTGATTCAGCGGAACCTGCTCCGATATGTATCTATGTAGCTCAAAACTAATGTAGAGGTACATGGCACATTCTATAGTCCAACTCCAGAATTAAAAGTATCTTACGCGCGTCCTGTCCACTCTGGACTCGATGCCCCACACCAGAATTGCGTTGTGCGCGGTCGGGGGCGACTTCCTATATCAAAATATACTTCCGTCCTCTCTGGATCAAATCCCGAACGAGCAGCTTGCGTTCCTTCTGGAGGCAGCCTGACACGACAAGTGACGCAGTCGGAGTACCGTGTCCGTTATGCCCGAATGTATACCACGGACTGTGTACAACAACGGTCAGTCGAAGACGGTGTCTGCCCTCCCCGGAGTGGGTGTTTTCCTCCCACAGCGTGGTCCAGATTGTGACGGCAGTGATCGTGATGACACTTTTTACAGCCACTAAACGTGACTTGACTAATCGTTTTTGCTCACGGGCAAGGGACAGAGGGGGATAAGCCAGATTAATAAGCCACGTCAGGATCCCTCGGTTCGTTGTGACCGGTGGACTCACGCCTCGGCGCCAAGTGTGTTACTGTCCTCCGTGCTAAAGGACGAAAAGGCTAGCGAATCTGACGCTCTAACCCGTAACACGGAAGCGCCATGTATCACTTTTCAGAACCCTGACGTCACGTGGGCTGTCATCCCTTAGCTCGCTTAGGGCGGGACCTATGACGTTGTCATTACTCTAGGTTGCTTAAGGCGTTCTCAGTCTAGTGGGAGAATACCTATCTAGCTCGCGGCCGGTGATTTGCTGAGACCGAGACCTCCGAATACACTTGTCCTGCGACCGGAACCAGCCTCTCCAGAAGCGCGCATAAGGTAAATAAGTGACGCGGTTAACTTATGCGATTAGTGATGAAGTACCTTCCGTGATCATTAGATCTTCCGGGGATGGTCTCTCTAGAGGAGTGTGATGAGTCCCCAAACACTACCGATACATACCGGAAAATGTCACCCATGTTAGGTCGGGGAAGCGCCGTATACCCGCTAGGCCTT
seq00026   TGAAGGGACGCATCACGGGACCACCATCGTGCAGGGCCAGCGCAAACCGAATAGCTTTAGCTAATAGTTATTGGGTGATTTTCGTGTCGCTCCTTTAAGTGAGTATCATAAGTAGGTTACGCAAGTGGGCACACACAGACAATCGCTGCTTAAAGGAAAGTAGGTTGTATAGACCCTACGCAACGATGGGTCGGCCGCCCTGGTGGGCTCAGTGTCCCTGCGCAACGCACTTTTACACAAGCCACGAGCCGCATCCACCGTCTACTAGGACGGTATATCCAGAAGGCTGAGAACTCGTCACTAGAGGCACTTTGGCGCTCATGGAAAATTCCTTCAACCAAACTCATGAGCGTGTCCAGGAAACACGCTATCAAAAGTCCCACCAGGGAACTCCCAGAATTAGGCTCACATGTTCCGGTCGTTCCGGGAACTCACGGAAGTATTCGCGCGGGAGGAAATATCGACCGTGGCTCCTTCCAAGATCTATTCTGGCTTTTACCTCGATATCGCGAGAGAGGTCGCGCCACGACCATAGCAACTACGCCACTGGCGGACCAGGGCTCCGATCATTCTGACGGACCGGGTTGTGCTTAAGTGACCTGACCCGTAACGCACCAAGACATGGTCAGAGAGAATGCCGAATCTAGCACAATTCGACCCAACTGTGGCTCTCGTTGCAAAAATGATTACGTTTGGGATGCCTGTTGAACTTACCATGTACGAGGCCTAGACATTACCTTTGGCTAGTATCCTCGCCTCGCTAAGGCTTACCACAGCTGGTCCCCTAATGCACCTGGAGCCAGATGGAACTCTAAAATATATGTGGCTACACCACGTCTCGTAGGTAGGCCACCATCTACTCGTCGTACGTATAGGGAGCGCATTATTGTTAACCGTTTACGGCCTCACAGTCCCAGGTAGACACACCCGGCGCATTGCCCTGCACCATCTCCCATAAGGGCTGTGCAGTGCTTAGGTCCTCAGGCCGTGCATATCAGAGCATACGGTGCTTTAGGGATCTCGTGCGCGCCCGCTTAAGCAGTTACGAAGCTCTGCTTATAGTTTACTTTTGTGGGTCCAAGAGCCATGCGATGAATGCTGGCCGCTGTGTAATGGTCACCTTGTGGCCGAAGTAACTATCCATGATCATAGGGTGTCGGCTCGCCACATCATAGAACAAATATACACCGCTGGGCTGGTTTCCTCTGCAGACCTGCGGAAAGAAGCGAGTTGCGGTATGTCCTTCAAGTGTGTTGTCTTGATTCAGCGGAACCTGCTCCGATATGTATCTATGTAGCTCAAAACTAATGTAGAGGTACATGGCACATTCTATAGTCCAACTCCAGAATTAAAAGTATCTTACGCGCGTCCTGTCCACTCTGGACTCGATGCCCCACACCAGAATTGCGTTGTGCGCGGTCGGGGGCGACTTCCTATATCAAAATATACTTCCGTCCTCTCTGGATCAAATCCCGAACGAGCAGCTTGCGTTCCTTCTGGAGGCAGCCTGACACGACAAGTGACGCAGTCGGAGTACCGTGTCCGTTATGCCCGAATGTATACCACGGACTGTGTACAACAACGGTCAGTCGAAGACGGTGTCTGCCCTCCCCGGAGTGGGTGTTTTCCTCCCACAGCGTGGTCCAGATTGTGACGGCAGTGATCGTGATGACACTTTTTACAGCCACTAAACGTGACTTGACTAATCGTTTTTGCTCACGGGCAAGGGACAGAGGGGGATAAGCCAGATTAATAAGCCACGTCAGGATCCCTCGGTTCGTTGTGACCGGTGGACTCACGCCTCGGCGCCAAGTGTGTTACTGTCCTCCGTGCTAAAGGACGAAAAGGCTAGCGAATCTGACGCTCTAACCCGTAACACGGAAGCGCCATGTATCACTTTTCAGAACCCTGACGTCACGTGGGCTGTCATCCCTTAGCTCGCTTAGGGCGGGACCTATGACGTTGTCATTACTCTAGGTTGCTTAAGGCGTTCTCAGTCTAGTGGGAGAATACCTATCTAGCTCGCGGCCGGTGATTTGCTGAGACCGAGACCTCCGAATACACTTGTCCTGCGACCGGAACCAGCCTCTCCAGAAGCGCGCATAAGGTAAATAAGTGACGCGGTTAACTTATGCGATTAGTGATGAAGTACCTTCCGTGATCATTAGATCTTCCGGGGATGGTCTCTCTAGAGGAGTGTGATGAGTCCCCAAACACTACCGATACATACCGGAAAATGTCACCCATGTTAGGTCGGGGAAGCGCCGTATACCCGCTAGGCCTT
seq00027   TGAAGGGACGCATCACGGGACCACCATCGTGCAGGGCCAGCGCAAACCGAATAGCTTTAGCTAATAGTTATTGGGTGATTTTCGTGTCGCTCCTTTAAGTGAGTATCATAAGTAGGTTACGCAAGTGGGCACACACAGACAATCGCTGCTTAAAGGAAAGTTGGTTGTATAGACCCTACGCAACGATGGGTCGGCCGCCCTGGTGGGCTCAGTGTCCCTGCGCAACGCACTTTTACACAAGCCACGAGCCGCATCCACCGTCTACTAGGACGGTATATCCAGAAGGCTGAGAACTCGTCACTAGAGGCACTTTGGCGCTCATGGAAAATTCCTTCAACCAAACTCATGAGCGTGTCCAGGAAACACGCTATCAAAAGTCCCACCAGGGAACTCCCAGAATTAGGCTCACATGTTCCGGTCGTTCCGGGACCTCACGGAAGTATTCGCGCGGGAGGAAATATCGACCGTGGCTCCTTCCAAGATCTATTCTGGCTTTTACCTCGCTATCGCGAGAGAGGTCGCGCCACGACCATAGCAACTACGCCACTGGCGGACCAGGGCTCCGATCATTCTGACGGACCGGGTTGTGCTTAAGTGACCTGACCCGTAACGCACCAAGACATGGTCAGAGAGAATGCCGAATCTAGCACAATTCGACCCAACTGTGGCTCTCGTTGCAAAAATGATTACGTTTGGGATGCCTGTTGAACTTACCATGTACGAGGCCTAGACATTACCTTTGGCTAGTATCCTCGCCTCGCTAAGGCTTACCACAGCTGGTCCCCTAATGCACCTGGAGCCAGATGGAACTCTAAAATATATGTGGCTACACCACGTCTCGTAGGTAGGCCACCATCTACTCGTCGTACGTATAGGGAGCGCATTATTGTTAACCGTTTACGGCCTCACAGTCCCAGGTAGACACACCCGGCGCATTGCCCTGCACCATCTCCCATAAGGGCTGTGCAGTGCTTAGGTCCTCAGGCCGTGCATATCAGAGCATACGGTGCTTTAGGGATCTCGTGCGCGCCCGCTTAAGCAGTTACGAAGCTCTGCTTATAGTTTACTTTTGTGGGTCCAAGAGCCATGCGATGAATGCTGGCCGCTGTGTAATGGTCACCTTGTGGCCGAAGTAACTATCCATGATCATAGGGTGTCGGCTCGCCACATCATAGAACAAATATACACCGCTGGGCTGGTTTCCTCTGCAGACCTGCGGAAAGAAGCGAGTTGCGGTATGTCCTTCAAGTGTGTTGTCTTGATTCAGCGGAACCTGCTCCGATATGTATCTATGTAGCTCAAAACTAATGTAGAGGTACATGGCACATTCTATAGTCCAACTCCAGAATTAAAAGTATCTTACGCGCGTCCTGTCCACTCTGGACTCGATGCCCCACACCAGAATTGCGTTGTGCGCGGTCGGGGGCGACTTCCTATATCAAAATATACTTCCGTCCTCTCTGGATCAAATCCCGAACGAGCAGCTTGCGTTCCTTCTGGAGGCAGCCTGACACGACAAGTGACGCAGTCGGAGTACCGTGTCCGTTATGCCCGAATGTATACCACGGACTGTGTACAACAACGGTCAGTCGAAGACGGTGTCTGCCCTCCCCGGAGTGGGTGTTTTCCTCCCACAGCGTGGTCCAGATTGTGACGGCAGTGATCGTGATGACACTTTTTACAGCCACTAAACGTGACTTGACTAATCGTTTTTGCTCACGGGCAAGGGACAGAGGGGGATAAGCCAGATTAATAAGCCACGTCAGGATCCCTCGGTTCGTTGTGACCGGTGGACTCACGCCTCGGCGCCAAGTGTGTTACTGTCCTCCGTGCTAAAGGACGAAAAGGCTAGCGAATCTGACGCTCTAACCCGTAACACGGAAGCGCCATGTATCACTTTTCAGAACCCTGACGTCACGTGGGCTGTCATCCCTTAGCTCGCTTAGGGCGGGACCTATGACGTTGTCATTACTCTAGGTTGCTTAAGGCGTTCTCAGTCTAGTGGGAGAATACCTATCTAGCTCGCGGCCGGTGATTTGCTGAGACCGAGACCTCCGAATACACTTGTCCGGCGACCGGAACCAGCCTCTCCAGAAGCGCGCATAAGGTAAATAAGTGACGCGGTTAACTTATGCGATTAGTGATGAAGTACCTTCCGTGATCATTAGATCTTCCGGGGATGGTCTCTCTAGAGGAGTGTGATGAGTCCCCAAACACTACCGATACATACCGGAAAATGTCACCCATGTTAGGTCGGGGAAGCGCCGTATACCCGCTAGGCCTT
seq00028   TGAAGGGACGCATCACGGGACCACCATCGTGCAGGGCCAGCGCAAACCGAATAGCTTTAGCTAATAGTTATTGGGTGATTTTCGTGTCGCTCCTTTAAGTGAGTATCATAAGTAGGTTACGCAAGTGGGCACACACAGACAATCGCTGCTTAAAGGAAAGTAGGTTGTATAGACCCTACGCAACGATGGGTCGGCCGCCCTGGTGGGCTCAGTGTCCCTGCGCAACGCACTTTTACACAAGCCACGAGCCGCATCCACCGTCTACTAGGACGGTATATCCAGAAGGCTGAGAACTCGTCACTAGAGGCACTTTGGCGCTCATGGAAAATTCCTTCAACCAAACTCATGAGCGTGTCCAGGAAACACGCTATCAAAAGTCCCACCAGGGAACTCCCAGAATTAGGCTCACATGTTCCGGTCGTTCCGGGAACTCACGGAAGTATTCGCGCGGGAGGAAATATCGACCGTGGCTCCTTCCAAGATCTATTCTGGCTTTTACCTCGATATCGCGAGAGAGGTCGCGCCACGACCATAGCAACTACGCCACTGGCGGACCAGGGCTCCGATCATTCTGACGGACCGGGTTGTGCTTAAGTGACCTGACCCGTAACGCACCAAGACATGGTCAGAGAGAATGCCGAATCTAGCACAATTCGACCCAACTGTGGCTCTCGTTGCAAAAATGATTACGTTTGGGATGCCTGTTGAACTTACCATGTACGAGGCCTAGACATTACCTTTGGCTAGTATCCTCGCCTCGCTAAGGCTTACCACAGCTGGTCCCCTAATGCACCTGGAGCCAGATGGAACTCTAAAATATATGTGGCTACACCACGTCTCGTAGGTAGGCCACCATCTACTCGTCGTACGTATAGGGAGCGCATTATTGTTAACCGTTTACGGCCTCACAGTCCCAGGTAGACACACCCGGCGCATTGCCCTGCACCATCTCCCATAAGGGCTGTGCAGTGCTTAGGTCCTCAGGCCGTGCATATCAGAGCATACGGTGCTTTAGGGATCTCGTGCGCGCCCGCTTAAGCAGTTACGAAGCTCTGCTTATAGTTTACTTTTGTGGGTCCAAGAGCCATGCGATGAATGCTGGCCGCTGTGTAATGGTCACCTTGTGGCCGAAGTAACTATCCATGATCATAGGGTGTCGGCTCGCCACATCATAGAACAAATATACACCGCTGGGCTGGTTTCCTCTGCAGACCTGCGGAAAGAAGCGAGTTGCGGTATGTCCTTCAAGTGTGTTGTCTTGATTCAGCGGAACCTGCTCCGATATGTATCTATGTAGCTCAAAACTAATGTAGAGGTACATGGCACATTCTATAGTCCAACTCCAGAATTAAAAGTATCTTACGCGCGTCCTGTCCACTCTGGACTCGATGCCCCACACCAGAATTGCGTTGTGCGCGGTCGGGGGCGACTTCCTATATCAAAATATACTTCCGTCCTCTCTGGATCAAATCCCGAACGAGCAGCTTGCGTTCCTTCTGGAGGCAGCCTGACACGACAAGTGACGCAGTCGGAGTACCGTGTCCGTTATGCCCGAATGTATACCACGGACTGTGTACAACAACGGTCAGTCGAAGACGGTGTCTGCCCTCCCCGGAGTGGGTGTTTTCCTCCCACAGCGTGGTCCAGATTGTGACGGCAGTGATCGTGATGACACTTTTTACAGCCACTAAACGTGACTTGACTAATCGTTTTTGCTCACGGGCAAGGGACAGAGGGGGATAAGCCAGATTAATAAGCCACGTCAGGATCCCTCGGTTCGTTGTGACCGGTGGACTCACGCCTCGGCGCCAACTGTGTTACTGTCCTCCGTGCTAAAGGACGAAAAGGCTAGCGAATCTGACGCTCTAACCCGTAACACGGAAGCGCCATGTATCACTTTTCAGAACCCTGACGTCACGTGGGCTGTCATCCCTTAGCTCGCTTAGGGCGGGACCTATGACGTTGTCATTACTCTAGGTTGCTTAAGGCGTTCTCAGTCTAGTGGGAGAATACCTATCTAGCTCGCGGCCGGTGATTTGCTGAGACCGAGACCTCCGAATACACTTGTCCTGCGACCGGAACCAGCCTCTCCAGAAGCGCGCATAAGGTAAATAAGTGACGCGGTTAACTTATGCGATTAGTGATGAAGTACCTTCCGTGATCATTAGATCTTCCGGGGATGGTCTCTCTAGAGGAGTGTGATGAGTCCCCAAACACTACCGATACATACCGGAAAATGTCACCCATGTTAGGTCGGGGAAGCGCCGTATACCCGCTAGGCCTT
seq00029   TGAAGGGACGCATCACGGGACCACCATCGTGCAGGGCCAGCGCAAACCGAATAGCTTTAGCTAATAGTTATTGGGTGATTTTCGTGTCGCTCCTTTAAGTGAGTATCATAAGTAGGTTACGCAAGTGGGCACACACAGACAATCGCTGCTTAAAGGAAAGTAGGTTGTATAGACCCTACGCAACGATGGGTCGGCCGCCCTGGTGGGCTCAGTGTCCCTGCGCAACGCACTTTTACACAAGCCACGAGCCGCATCCACCGTCTACTAGGACGGTATATCCAGAAGGCTGAGAACTCGTCACTAGAGGCACTTTGGCGCTCATGGAAAATTCCTTCAACCAAACTCATGAGCGTGTCCAGGAAACACGCTATCAAAAGTCCCACCAGGGAACTCCCAGAATTAGGCTCACATGTTCCGGTCGTTCCGGGAACTCACGGAAGTATTCGCGCGGGAGGAAATATCGACCGTGGCTCCTTCCAAGATCTATTCTGGCTTTTACCTCGATATCGCGAGAGAGGTCGCGCCACGACCATAGCAACTACGCCACTGGCGGACCAGGGCTCCGATCATTCTGACGGACCGGGTTGTGCTTAAGTGACCTGACCCGTAACGCACCAAGACATGGTCAGAGAGAATGCCGAATCTAGCACAATTCGACCCAACTGTGGCTCTCGTTGCAAAAATGATTACGTTTGGGATGCCTGTTGAACTTACCATGTACGAGGCCTAGACATTACCTTTGGCTAGTATCCTCGCCTCGCTAAGGCTTACCACAGCTGGTCCCCTAATGCACCTGGAGCCAGATGGAACTCTAAAATATATGTGGCTACACCACGTCTCGTAGGTAGGCCACCATCTACTCGTCGTACGTATAGGGAGCGCATTATTGTTAACCGTTTACGGCCTCACAGTCCCAGGTAGACACACCCGGCGCATTGCCCTGCACCATCTCCCATAAGGGCTGTGCAGTGCTTAGGTCCTCAGGCCGTGCATATCAGAGCATACGGTGCTTTAGGGATCTCGTGCGCGCCCGCTTAAGCAGTTACGAAGCTCTGCTTATAGTTTACTTTTGTGGGTCCAAGAGCCATGCGATGAATGCTGGCCGCTGTGTAATGGTCACCTTGTGGCCGAAGTAACTATCCATGATCATAGGGTGTCGGCTCGCCACATCATAGAACAAATATACACCGCTGGGCTGGTTTCCTCTGCAGACCTGCGGAAAGAAGCGAGTTGCGGTATGTCCTTCAAGTGTGTTGTCTTGATTCAGCGGAACCTGCTCCGATATGTATCTATGTAGCTCAAAACTAATGTAGAGGTACATGGCACATTCTATAGTCCAACTCCAGAATTAAAAGTATCTTACGCGCGTCCTGTCCACTCTGGACTCGATGCCCCACACCAGAATTGCGTTGTGCGCGGTCGGGGGCGACTTCCTATATCAAAATATACTTCCGTCCTCTCTGGATCAAATCCCGAACGAGCAGCTTGCGTTCCTTCTGGAGGCAGCCTGACACGACAAGTGACGCAGTCGGAGTACCGTGTCCGTTATGCCCGAATGTATACCACGGACTGTGTACAACAACGGTCAGTCGAAGACGGTGTCTGCCCTCCCCGGAGTGGGTGTTTTCCTCCCACAGCGTGGTCCAGATTGTGACGGCAGTGATCGTGATGACACTTTTTACAGCCACTAAACGTGACTTGACTAATCGTTTTTGCTCACGGGCAAGGGACAGAGGGGGATAAGCCAGATTAATAAGCCACGTCAGGATCCCTCGGTTCGTTGTGACCGGTGGACTCACGCCTCGGCGCCAACTGTGTTACTGTCCTCCGTGCTAAAGGACGAAAAGGCTAGCGAATCTGACGCTCTAACCCGTAACACGGAAGCGCCATGTATCACTTTTCAGAACCCTGACGTCACGTGGGCTGTCATCCCTTAGCTCGCTTAGGGCGGGACCTATGACGTTGTCATTACTCTAGGTTGCTTAAGGCGTTCTCAGTCTAGTGGGAGAATACCTATCTAGCTCGCGGCCGGTGATTTGCTGAGACCGAGACCTCCGAATACACTTGTCCTGCGACCGGAACCAGCCTCTCCAGAAGCGCGCATAAGGTAAATAAGTGACGCGGTTAACTTATGCGATTAGTGATGAAGTACCTTCCGTGATCATTAGATCTTCCGGGGATGGTCTCTCTAGAGGAGTGTGATGAGTCCCCAAACACTACCGATACATACCGGAAAATGTCACCCATGTTAGGTCGGGGAAGCGCCGTATACCCGCTAGGCCTT
seq00030   TGAAGGGACGCATCACGGGACCACCATCGTGCAGGGCCAGCGCAAACCGAATAGCTTTAGCTAATAGTTATTGGGTGATTTTCGTGTCGCTCCTTTAAGTGAGTATCATAAGTAGGTTACGCAAGTGGGCACACACAGACAATCGCTGCTTAAAGGAAAGTTGGTTGTATAGACCCTACGCAACGATGGGTCGGCCGCCCTGGTGGGCTCAGTGTCCCTGCGCAACGCACTTTTACACAAGCCACGAGCCGCATCCACCGTCTACTAGGACGGTATATCCAGAAGGCTGAGAACTCGTCACTAGAGGCACTTTGGCGCTCATGGAAAATTCCTTCAACCAAACTCATGAGCGTGTCCAGGAAACACGCTATCAAAAGTCCCACCAGGGAACTCCCAGAATTAGGCTCACATGTTCCGGTCGTTCCGGGACCTCACGGAAGTATTCGCGCGGGAGGAAATATCGACCGTGGCTCCTTCCAAGATCTATTCTGGCTTTTACCTCGCTATCGCGAGAGAGGTCGCGCCACGACCATAGCAACTACGCCACTGGCGGACCAGGGCTCCGATCATTCTGACGGACCGGGTTGTGCTTAAGTGACCTGACCCGTAACGCACCAAGACATGGTCAGAGAGAATGCCGAATCTAGCACAATTCGACCCAACTGTGGCTCTCGTTGCAAAAATGATTACGTTTGGGATGCCTGTTGAACTTACCATGTACGAGGCCTAGACATTACCTTTGGCTAGTATCCTCGCCTCGCTAAGGCTTACCACAGCTGGTCCCCTAATGCACCTGGAGCCAGATGGAACTCTAAAATATATGTGGCTACACCACGTCTCGTAGGTAGGCCACCATCTACTCGTCGTACGTATAGGGAGCGCATTATTGTTAACCGTTTACGGCCTCACAGTCCCAGGTAGACACACCCGGCGCATTGCCCTGCACCATCTCCCATAAGGGCTGTGCAGTGCTTAGGTCCTCAGGCCGTGCATATCAGAGCATACGGTGCTTTAGGGATCTCGTGCGCGCCCGCTTAAGCAGTTACGAAGCTCTGCTTATAGTTTACTTTTGTGGGTCCAAGAGCCATGCGATGAATGCTGGCCGCTGTGTAATGGTCACCTTGTGGCCGAAGTAACTATCCATGATCATAGGGTGTCGGCTCGCCACATCATAGAACAAATATACACCGCTGGGCTGGTTTCCTCTGCAGACCTGCGGAAAGAAGCGAGTTGCGGTATGTCCTTCAAGTGTGTTGTCTTGATTCAGCGGAACCTGCTCCGATATGTATCTATGTAGCTCAAAACTAATGTAGAGGTACATGGCACATTCTATAGTCCAACTCCAGAATTAAAAGTATCTTACGCGCGTCCTGTCCACTCTGGACTCGATGCCCCACACCAGAAGTGCGTTGTGCGCGGTCGGGGGCGACTTCCTATATCAAAATATACTTCCGTCCTCTCTGGATCAAATCCCGAACGAGCAGCTTGCGTTCCTTCTGGAGGCAGCCTGACACGACAAGTGACGCAGTCGGAGTACCGTGTCCGTTATGCCCGAATGTATACCACGGACTGTGTACAACAACGGTCAGTCGAAGACGGTGTCTGCCCTCCCCGGAGTGGGTGTTTTCCTCCCACAGCGTGGTCCAGATTGTGACGGCAGTGATCGTGATGACACTTTTTACAGCCACTAAACGTGACTTGACTAATCGTTTTTGCTCACGGGCAAGGGACAGAGGGGGATAAGCCAGATTAATAAGCCACGTCAGGATCCCTCGGTTCGTTGTGACCGGTGGACTCACGCCTCGGCGCCAAGTGTGTTACTGTCCTCCGTGCTAAAGGACGAAAAGGCTAGCGAATCTGACGCTCTAACCCGGAACACGGAAGCGCCATGTATCACTTTTCAGAACCCTGACGTCACGTGGGCTGTCATCCCTTAGCTCGCTTAGGGCGGGACCTATGACGTTGTCATTACTCTAGGTTGCTTAAGGCGTTCTCAGTCTAGTGGGAGAATACCTATCTAGCTCGCGGCCGGTGATTTGCTGAGACCGAGACCTCCGAATACACTTGTCCGGCGACCGGAACCAGCCTCTCCAGAAGCGCGCATAAGGTAAATAAGTGACGCGGTTAACTTATGCGATTAGTGATGAAGTACCTTCCGTGATCATTAGATCTTCCGGGGATGGTCTCTCTAGAGGAGTGTGATGAGTCCCCAAACACTACCGATACATACCGGAAAATGTCACCCATGTTAGGTCGGGGAAGCGCCGTATACCCGCTAGGCCTT
seq00031   TGAAGGGACGCATCACGGGACCACCATCGTGCAGGGCCAGCGCAAACCGAATAGCTTTAGCTAATAGTTATTGGGTGATTTTCGTGTCGCTCCTTTAAGTGAGTATCATAAGTAGGTTACGCAAGTGGGCACACACAGACAATCGCTGCTTAAAGGAAAGTTGGTTGTATAGACCCTACGCAACGATGGGTCGGCCGCCCTGGTGGGCTCAGTGTCCCTGCGCAACGCACTTTTACACAAGCCACGAGCCGCATCCACCGTCTACTAGGACGGTATATCCAGAAGGCTGAGAACTCGTCACTAGAGGCACTTTGGCGCTCATGGAAAATTCCTTCAACCAAACTCATGAGCGTGTCCAGGAAACACGCTATCAAAAGTCCCACCAGGGAACTCCCAGAATTAGGCTCACATGTTCCGGTCGTTCCGGGAACTCACGGAAGTATTCGCGCGGGAGGAAATATCGACCGTGGCTCCTTCCAAGATCTATTCTGGCTTTTACCTCGATATCGCGAGAGAGGTCGCGCCACGACCATAGCAACTACGCCACTGGCGGACCAGGGCTCCGATCATTCTGACGGACCGGGTTGTGCTTAAGTGACCTGACCCGTAACGCACCAAGACATGGTCAGAGAGAATGCCGAATCTAGCACAATTCGACCCAACTGTGGCTCTCGTTGCAAAAATGATTACGTTTGGGATGCCTGTTGAACTTACCATGTACGAGGCCTAGACATTACCTTTGGCTAGTATCCTCGCCTCGCTAAGGCTTACCACAGCTGGTCCCCTAATGCACCTGGAGCCAGATGGAACTCTAAAATATATGTGGCTACACCACGTCTCGTAGGTAGGCCACCATCTACTCGTCGTACGTATAGGGAGCGCATTATTGTTAACCGTTTACGGCCTCACAGTCCCAGGTAGACACACCCGGCGCATTGCCCTGCACCATCTCCCATAAGGGCTGTGCAGTGCTTAGGTCCTCAGGCCGTGCATATCAGAGCATACGGTGCTTTAGGGATCTCGTGCGCGCCCGCTTAAGCAGTTACGAAGCTCTGCTTATAGTTTACTTTTGTGGGTCCAAGAGCCATGCGATGAATGCTGGCCGCTGTGTAATGGTCACCTTGTGGCCGAAGTAACTATCCATGATCATAGGGTGTCGGCTCGCCACATCATAGAACAAATATACACCGCTGGGCTGGTTTCCTCTGCAGACCTGCGGAAAGAAGCGAGTTGCGGTATGTCCTTCAAGTGTGTTGTCTTGATTCAGCGGAACCTGCTCCGATATGTATCTATGTAGCTCAAAACTAATGTAGAGGTACATGGCACATTCTATAGTCCAACTCCAGAATTAAAAGTATCTTACGCGCGTCCTGTCCACTCTGGACTCGATGCCCCACACCAGAATTGCGTTGTGCGCGGTCGGGGGCGACTTCCTATATCAAAATATACTTCCGTCCTCTCTGGATCAAATCCCGAACGAGCAGCTTGCGTTCCTTCTGGAGGCAGCCTGACACGACAAGTGACGCAGTCGGAGTACCGTGTCCGTTATGCCCGAATGTATACCACGGACTGTGTACAACAACGGTCAGTCGAAGACGGTGTCTGCCCTCCCCGGAGTGGGTGTTTTCCTCCCACAGCGTGGTCCAGATTGTGACGGCAGTGATCGTGATGACACTTTTTACAGCCACTAAACGTGACTTGACTAATCGTTTTTGCTCACGGGCAAGGGACAGAGGGGGATAAGCCAGATTAATAAGCCACGTCAGGATCCCTCGGTTCGTTGTGACCGGTGGACTCACGCCTCGGCGCCAACTGTGTTACTGTCCTCCGTGCTAAAGGACGAAAAGGCTAGCGAATCTGACGCTCTAACCCGTAACACGGAAGCGCCATGTATCACTTTTCAGAACCCTGACGTCACGTGGGCTGTCATCCCTTAGCTCGCTTAGGGCGGGACCTATGACGTTGTCATTACTCTAGGTTGCTTAAGGCGTTCTCAGTCTAGTGGGAGAATACCTATCTAGCTCGCGGCCGGTGATTTGCTGAGACCGAGACCTCCGAATACACTTGTCCTGCGACCGGAACCAGCCTCTCCAGAAGCGCGCATAAGGTAAATAAGTGACGCGGTTAACTTATGCGATTAGTGATGAAGTACCTTCCGTGATCATTAGATCTTCCGGGGATGGTCTCTCTAGAGGAGTGTGATGAGTCCCCAAACACTACCGATACATACCGGAAAATGTCACCCATGTTAGGTCGGGGAAGCGCCGTATACCCGCTAGGCCTT
seq00032   TGAAGGGACGCATCACGGGACCACCATCGTGCAGGGCCAGCGCAAACCGAATAGCTTTAGCTAATAGTTATTGGGTGATTTTCGTGTCGCTCCTTTAAGTGAGTATCATAAGTAGGTTACGCAAGTGGGCACACACAGACAATCGCTGCTTAAAGGAAAGTAGGTTGTATAGACCCTACGCAACGATGGGTCGGCCGCCCTGGTGGGCTCAGTGTCCCTGCGCAACGCACTTTTACACAAGCCACGAGCCGCATCCACCGTCTACTAGGACGGTATATCCAGAAGGCTGAAAACTCGTCACTAGAGGCACTTTGGCGCTCATGGAAAATTCCTTCAACCAAACTCATGAGCGTGTCCAGGAAACACGCTATCAAAAGTCCCACCAGGGAACTCCCAGAATTAGGCTCACATGTTCCGGTCGTTCCGGGAACTCACGGAAGTATTCGCGCGGGAGGAAATATCGACCGTGGCTCCTTCCAAGATCTATTCTGGCTTTTACCTCGATATCGCGAGAGAGGTCGCGCCACGACCATAGCAACTACGCCACTGGCGGACCAGGGCTCCGATCATTCTGACGGACCGGGTTGTGCTTAAGTGACCTGACCCGTAACGCACCAAGACATGGTCAGAGAGAATGCCGAATCTAGCACAATTCGACCCAACTGTGGCTCTCGTTGCAAAAATGATTACGTTTGGGATGCCTGTTGAACTTACCATGTACGAGGCCTAGACATTACCTTTGGCTAGTATCCTCGCCTCGCTAAGGCTTACCACAGCTGGTCCCCTAATGCACCTGGAGCCAGATGGAACTCTAAAATATATGTGGCTACACCACGTCTCGTAGGTAGGCCACCATCTACTCGTCGTACGTATAGGGAGCGCATTATTGTTAACCGTTTACGGCCTCACAGTCCCAGGTAGACACACCCGGCGCATTGCCCTGCACCATCTCCCATAAGGGCTGTGCAGTGCTTAGGTCCTCAGGCCGTGCATATCAGAGCATACGGTGCTTTAGGGATCTCGTGCGCGCCCGCTTAAGCAGTTACGAAGCTCTGCTTATAGTTTACTTTTGTGGGTCCAAGAGCCATGCGATGAATGCTGGCCGCTGTGTAATGGTCACCTTGTGGCCGAAGTAACTATCCATGATCATAGGGTGTCGGCTCGCCACATCATAGAACAAATATACACCGCTGGGCTGGTTTCCTCTGCAGACCTGCGGAAAGAAGCGAGTTGCGGTATGTCCTTCAAGTGTGTTGTCTTGATTCAGCGGAACCTGCTCCGATATGTATCTATGTAGCTCAAAACTAATGTAGAGGTACATGGCACATTCTATAGTCCAACTCCAGAATTAAAAGTATCTTACGCGCGTCCTGTCCACTCTGGACTCGATGCCCCACACCAGAATTGCGTTGTGCGCGGTCGGGGGCGACTTCCTATATCAAAATATACTTCCGTCCTCTCTGGATCAAATCCCGAACGAGCAGCTTGCGTTCCTTCTGGAGGCAGCCTGACACGACAAGTGACGCAGTCGGAGTACCGTGTCCGTTATGCCCGAATGTATACCACGGACTGTGTACAACAACGGTCAGTCGAAGACGGTGTCTGCCCTCCCCGGAGTGGGTGTTTTCCTCCCACAGCGTGGTCCAGATTGTGACGGCAGTGATCGTGATGACACTTTTTACAGCCACTAAACGTGACTTGACTAATCGTTTTTGCTCACGGGCAAGGGACAGAGGGGGATAAGCCAGATTAATAAGCCACGTCAGGATCCCTCGGTTCGTTGTGACCGGTGGACTCACGCCTCGGCGCCAAGTGTGTTACTGTCCTCCGTGCTAAAGGACGAAAAGGCTAGCGAATCTGACGCTCTAACCCGTAACACGGAAGCGCCATGTATCACTTTTCAGAACCCTGACGTCACGTGGGCTGTCATCCCTTAGCTCGCTTAGGGCGGGACCTATGACGTTGTCATTACTCTAGGTTGCTTAAGGCGTTCTCAGTCTAGTGGGAGAATACCTATCTAGCTCGCGGCCGGTGATTTGCTGAGACCGAGACCTCCGAATACACTTGTCCTGCGACCGGAACCAGCCTCTCCAGAAGCGCGCATAAGGTAAATAAGTGACGCGGTTAACTTATGCGATTAGTGATGAAGTACCTTCCGTGATCATTAGATCTTCCGGGGATGGTCTCTCTAGAGGAGTGTGATGAGTCCCCAAACACTACCGATACATACCGGAAAATGTCACCCATGTTAGGTCGGGGAAGCGCCGTATACCCGCTAGGCCTT
seq00033   TGAAGGGACGCATCACGGGACCACCATCGTGCAGGGCCAGCGCAAACCGAATAGCTTTAGCTAATAGTTATTGGGTGATTTTCGTGTCGCTCCTTTAAGTGAGTATCATAAGTAGGTTACGCAAGTGGGCACACACAGACAATCGCTGCTTAAAGGAAAGTTGGTTGTATAGACCCTACGCAACGATGGGTCGGCCGCCCTGGTGGGCTCAGTGTCCCTGCGCAACGCACTTTTACACAAGCCACGAGCCGCATCCACCGTCTACTAGGACGGTATATCCAGAAGGCTGAGAACTCGTCACTAGAGGCACTTTGGCGCTCATGGAAAATTCCTTCAACCAAACTCATGAGCGTGTCCAGGAAACACGCTATCAAAAGTCCCACCAGGGAACTCCCAGAATTAGGCTCACATGTTCCGGTCGTTCCGGGACCTCACGGAAGTATTCGCGCGGGAGGAAATATCGACCGTGGCTCCTTCCAAGATCTATTCTGGCTTTTACCTCGCTATCGCGAGAGAGGTCGCGCCACGACCATAGCAACTACGCCACTGGCGGACCAGGGCTCCGATCATTCTGACGGACCGGGTTGTGCTTAAGTGACCTGACCCGTAACGCACCAAGACATGGTCAGAGAGAATGCCGAATCTAGCACAATTCGACCCAACTGTGGCTCTCGTTGCAAAAATGATTACGTTTGGGATGCCTGTTGAACTTACCATGTACGAGGCCTAGACATTACCTTTGGCTAGTATCCTCGCCTCGCTAAGGCTTACCACAGCTGGTCCCCTAATGCACCTGGAGCCAGATGGAACTCTAAAATATATGTGGCTACACCACGTCTCGTAGGTAGGCCACCATCTACTCGTCGTACGTATAGGGAGCGCATTATTGTTAACCGTTTACGGCCTCACAGTCCCAGGTAGACACACCCGGCGCATTGCCCTGCACCATCTCCCATAAGGGCTGTGCAGTGCTTAGGTCCTCAGGCCGTGCATATCAGAGCATACGGTGCTTTAGGGATCTCGTGCGCGCCCGCTTAAGCAGTTACGAAGCTCTGCTTATAGTTTACTTTTGTGGGTCCAAGAGCCATGCGATGAATGCTGGCCGCTGTGTAATGGTCACCTTGTGGCCGAAGTAACTATCCATGATCATAGGGTGTCGGCTCGCCACATCATAGAACAAATATACACCGCTGGGCTGGTTTCCTCTGCAGACCTGCGGAAAGAAGCGAGTTGCGGTATGTCCTTCAAGTGTGTTGTCTTGATTCAGCGGAACCTGCTCCGATATGTATCTATGTAGCTCAAAACTAATGTAGAGGTACATGGCACATTCTATAGTCCAACTCCAGAATTAAAAGTATCTTACGCGCGTCCTGTCCACTCTGGACTCGATGCCCCACACCAGAATTGCGTTGTGCGCGGTCGGGGGCGACTTCCTATATCAAAATATACTTCCGTCCTCTCTGGATCAAATCCCGAACGAGCAGCTTGCGTTCCTTCTGGAGGCAGCCTGACACGACAAGTGACGCAGTCGGAGTACCGTGTCCGTTATGCCCGAATGTATACCACGGACTGTGTACAACAACGGTCAGTCGAAGACGGTGTCTGCCCTCCCCGGAGTGGGTGTTTTCCTCCCACAGCGTGGTCCAGATTGTGACGGCAGTGATCGTGATGACACTTTTTACAGCCACTAAACGTGACTTGACTAATCGTTTTTGCTCACGGGCAAGGGACAGAGGGGGATAAGCCAGATTAATAAGCCACGTCAGGATCCCTCGGTTCGTTGTGACCGGTGGACTCACGCCTCGGCGCCAACTGTGTTACTGTCCTCCGTGCTAAAGGACGAAAAGGCTAGCGAATCTGACGCTCTAACCCGTAACACGGAAGCGCCATGTATCACTTTTCAGAACCCTGACGTCACGTGGGCTGTCATCCCTTAGCTCGCTTAGGGCGGGACCTATGACGTTGTCATTACTCTAGGTTGCTTAAGGCGTTCTCAGTCTAGTGGGAGAATACCTATCTAGCTCGCGGCCGGTGATTTGCTGAGACCGAGACCTCCGAATACACTTGTCCTGCGACCGGAACCAGCCTCTCCAGAAGCGCGCATAAGGTAAATAAGTGACGCGGTTAACTTATGCGATTAGTGATGAAGTACCTTCCGTGATCATTAGATCTTCCGGGGATGGTCTCTCTAGAGGAGTGTGATGAGTCCCCAAACACTACCGATACATACCGGAAAATGTCACCCATGTTAGGTCGGGGAAGCGCCGTATACCCGCTAGGCCTT
