# Supplementary material for: How Good Are Indirect Tests at Detecting Recombination in Human mtDNA?
Source: G3 (Bethesda). 2013 Jul 1;3(7):1095–104. doi: 10.1534/g3.113.006510 (PMC3704238; doi:10.1534/g3.113.006510)
Supplement: Supporting Information [file supp_g3.113.006510_FileS2.gz › SequenceData/mtDNA_ratehet&popgrowth/10/3rdbase/Infiles/10_86-new.txt]

33 2284
seq00001   AGAACTCAACGTTGACGTACACAGAACACCAAACACCGGGTACACTCTGGACCACTGGTTGTTCATACTTGGGAGACCGGAGACAGTGGGGGCACCGCTGTTACATAGGAATTGATGAGGCCGCGCCCACTTGACGGTCTTATAACTAAGTACGGACGCGACAGCTAGAATACCGCGTACCGTGTATACTTACATAGTGTACTAACGTTTTTCGACACCCTCCGCCATAATGTACTCCCTGCGCCAAGCACACACGAAAACGGGCAGCTCCAATTCCAGTAATCCTAATACTTTTTTAACGGTGCCTGCCGGAAAACCAAGATATGGAGACACGGGCGAAAAAAGCATACGATGGGAACGTACGCACCTAGACTAATACAGCTAATAACCGTAAGTCCTGGCGTCGGTATGAGACTCAAACGGCGGAGAGACAAGCCTAAGAGGAGTATCCCAGCTTCGAGGGTTATTTCGTTTCCTTTTCAGGTATGCATTCGTAAACGCGGTAATATTACGGCAGAGGGCCTGACTCTTGAATCTGTTTTTTCGTTGACCAATTCTGCGAGTGGGGTATGTTTGTAGCAGTATAGTGGCCAACGTGGCACTAATTAACGACTAGGGCTCGGTGGCAAGGGTGCCCTTGGTTTATGCGCTCAGACTTCGAAGTACATGTAGCACACCCGGATGAAAAAATACCAACCATAAAAGTGGAGTGAACACGGTTAGATACGCCATTGCAACTGAAGGCTTTTTGCCTGAGTTTACGTATGGTACTAGCGTAAGCTTTCGCAGATCTGCGAATACGACTGGCCTTCAACGCAAAGACAACTACCACTCCCACTGTTCTCCCAACGTGCGCGCCCATATATAGCAAAGAAGCCCTGGGTAGACCATCAAGATATGGACTTAAGTTGTCTCCGGAAAGCCACAGGATGAGACCCTTGGCCGGTGCCGGGGCCCCTTGGCTTAGGATGTTGCGGGTAGCCACCCTAGATGCTCTGGATCATGGGGAGAAGCCACGAACTTTTGGAAGTTGTATGTAGTTTTAATACAGTCACTTAAATCAAACCGCAGCGGTTGGCCACTGTGATGCGACTCGCTCCCACCGAGCCAGTTCTGCTAACGAGCCATAAAGATAATTGCTAGCGCGCTAAGTACCATGCGTTGCGTCGTCAGGGGCTCGGGACACGCAACAAGGACTAAACTATCGGGACACTTCATTTATTCGACTTCTTCTACCCTAGGAGGAATACTAGTACAAACGCGTGCCTCTGAGAACAGGGACAGAAAACTGTCGGCTAATACGTCCTTAATTTTAGCGTTACTGATGTCTTAGTGTGGATTCTTGTAGCCCGATTCCAGGACGCTTCCTGAGGAGCGCCCGCTAGTATTAAGCAGCGGGGGGTGGGTCATTTTGTGACCTACGAGTAACCACATTTACAGTCCAGATTTTAATCTGTTACTTCGACCAGCTACTATTCTGAAGCAGGGTTCATGAGCAGATACTCCCTAGACGCTTTGGTCAGGTGCGTTGCTACGCGAATAGCCAGTAGAGTAACCTACATTGTGTCGCCCGGTTTGACTATTATCAAGGCTATTCATCTGCCGTGTCGACCAAACGACATCACCGACGAAGAAATGTTGCGCTCTCTGTCGGTTATACTGGTGGTATGCCTTTGAATTGAGACCAATCATCACGTGACCGTTGAGTACTTAATACGTTACCGAGAGTCCCGGTACCACTTCCGGGCGCGCCAATCAACGGTTGTCCAGGCCCAGGCGATGAAAATGAAAACAGGTCATTTACAGAACACGTGGACTACGAGGGGGCAGTGGCCAGTGTCGATGGTTGCCCCGGGCCCTTCCGAGTCCGCCCAGTTGCGGTACGTTGACGTGCGATTACTGACGCGCATGAGTGGCTACTTGCAGCTAGGTCGCCCTATTCTGTCACGAGTAGAGACGTCACGTGATAATCGGGGAAGGTGTCGTCTTAAAACGGGCTCTTCGTGCGAGTACTACAGGCCGTACATCAAGGGCTCGCCGTGATTTCTTGGGCTGTCTCGCTGTATCTGAGTTGCCATGTCGGCGTTCACATAGATAACTCCGTTTTGGGTACCCTTTTGGTTCGTTACGGTAGACTGGAATGTGATTCTCATGCGATATGACCTAACCCTGCGTAAAGACAAATCCCTTCCATTGCCCGATTTAGACTGGCGAAATACCCACCACGGGACCGATCTTCTTAATAGGCGCAGGTACCCCCTTTGGATGAGGCTCAAAACTCTCC
seq00002   AGAACTCAACGTTGACGTACACAGAACACCAAACACCGGGTACACTCTGGACCACTGGTTGTTCATACTTGGGAGACCGGAGACAGTGGGGGCACCGCTGTTACATAGGAATTGATGAGGCCGCGCCCACTTGACGGTCTTATAACTAAGTACGGACGCGACAGCTAGAATACCGCGTACCGTGTATACTTACATAGTGTACTAACGTTTTTCGACACCCTCCGCCATAATGTACTCCCTGCGCCAAGCACACACGAAAACGGGCAGCTCCAATTCCAGTAATCCTAATACTTTTTTAACGGTGCCTGCCGGAAAACCAAGATATGGAGACACGGGCGAAAAAAGCATACGATGGGAACGTACGCACCTAGACTAATACAGCTAATAACCGTAAGTCCTGGCGTCGGTATGAGACTCAAACGGCGGAGAGACAAGCCTAAGAGGAGTATCCCAGCTTCGAGGGTTATTTCGTTTCCTTTTCAGGTATGCATTCGTAAACGCGGTAATATTACGGCAGAGGGCCTGACTCTTGAATCTGTTTTTTCGTTGACCAATTCTGCGAGTGGGGTATGTTTGTAGCAGTATAGTGGCCAACGTGGCACTAATTAACGACTAGGGCTCGGTGGCAAGGGTGCCCTTGGTTTATGCGCTCAGACTTCGAAGTACATGTAGCACACCCGGATGAAAAAATACCAACCATAAAAGTGGAGTGAACACGGTTAGATACGCCATTGCAACTGAAGGCTTTTTGCCTGAGTTTACGTATGGTACTAGCGTAAGCTTTCGCAGATCTGCGAATACGACTGGCCTTCAACGCAAAGACAACTACCACTCCCACTGTTCTCCCAACGTGCGCGCCCATATATAGCAAAGAAGCCCTGGGTAGACCATCAAGATATGGACTTAAGTTGTCTCCGGAAAGCCACAGGATGAGACCCTTGGCCGGTGCCGGGGCCCCTTGGCTTAGGATGTTGCGGGTAGCCACCCTAGATGCTCTGGATCATGGGGAGAAGCCACGAACTTTTGGAAGTTGTATGTAGTTTTAATACAGTCACTTAAATCAAACCGCAGCGGTTGGCCACTGTGATGCGACTCGCTCCCACCGAGCCAGTTCTGCTAACGAGCCATAAAGATAATTGCTAGCGCGCTAAGTACCATGCGTTGCGTCGTCAGGGGCTCGGGACACGCAACAAGGACTAAACTATCGGGACACTTCATTTATTCGACTTCTTCTACCCTAGGAGGAATACTAGTACAAACGCGTGCCTCTGAGAACAGGGACAGAAAACTGTCGGCTAATACGTCCTTAATTTTAGCGTTACTGATGTCTTAGTGTGGATTCTTGTAGCCCGATTCCAGGACGCTTCCTGAGGAGCGCCCGCTAGTATTAAGCAGCGGGGGGTGGGTCATTTTGTGACCTCCGAGTAACCACATTTACAGTCCAGATTTTAATCTGTTACTTCGACCAGCTACTATTCTGAAGCAGGGTTCATGAGCAGATACTCCCTAGACGCTTTGGTCAGGTGCGTTGCTACGCGAATAGCCAGTAGAGTAACCTACATTGTGTCGCCCGGTTTGACTATTATCAAGGCTATTCATCTGCCGTGTCGACCAAACGACATCACCGACGAAGAAATGTTGCGCTCTCTGTCGGTTATACTGGTGGTATGCCTTTGAATTGAGACCAATCATCACGTGACCGTTGAGTACTTAATACGTTACCGAGAGTCCCGGTACCACTTCCGGGCGCGCCAATCAACGGTTGTCCAGGCCCAGGCGATGAAAATGAAAACAGGTCATTTACAGAACACGTGGACTACGAGGGGGCAGTGGCCAGTGTCGATGGTTGCCCCGGGCCCTTCCGAGTCCGCCCAGTTGCGGTACGTTGACGTGCGATTACTGACGCGCATGAGTGGCTACTTGCAGCTAGGTCGCCCTATTCTGTCACGAGTAGAGACGTCACGTGATAATCGGGGAAGGTGTCGTCTTAAAACGGGCTCTTCGTGCGAGTACTACAGGCCGTACATCAAGGGCTCGCCGTGATTTCTTGGGCTGTCTCGCTGTATCTGAGTTGCCATGTCGGCGTTCACATAGATAACTCCGTTTTGGGTACCCTTTTGGTTCGTTACGGTAGACTGGAATGTGATTCTCATGCGATATGACCTAACCCTGCGTAAAGACAAATCCCTTCCATTGCCCGATTTAGACTGGCGAAATACCCACCACGGGACCGATCTTCTTAATAGGCGCAGGTACCCCCTTTGGATGAGGCTCAAAACTCTCC
seq00003   AGAACTCAACGTTGACGTACACAGAACACCAAACACCGGGTACACTCTGGACCACTGGTTGTTCATACTTGGGAGACCGGAGACAGTGGGGGCACCGCTGTTACATAGGAATTGATGAGGCCGCGCCCACTTGACGGTCTTATAACTAAGTACGGACGCGACAGCTAGAATACCGCGTACCGTGTATACTTACATAGTGTACTAACGTTTTTCGACACCCTCCGCCATAATGTACTCCCTGCGCCAAGCACACACGAAAACGGGCAGCTCCAATTCCAGTAATCCTAATACTTTTTTAACGGTGCCTGCCGGAAAACCAAGATATGGAGACACGGGCGAAAAAAGCATACGATGGGAACGTACGCACCTAGACTAATACAGCTAATAACCGTAAGTCCTGGCGTCGGTATGAGACTCAAACGGCGGAGAGACAAGCCTAAGAGGAGTATCCCAGCTTCGAGGGTTATTTCGTTTCCTTTTCAGGTATGCATTCGTAAACGCGGTAATATTACGGCAGAGGGCCTGACTCTTGAATCTGTTTTTTCGTTGACCAATTCTGCGAGTGGGGTATGTTTGTAGCAGTATAGTGGCCAACGTGGCACTAATTAACGACTAGGGCTCGGTGGCAAGGGTGCCCTTGGTTTATGCGCTCAGACTTCGAAGTACATGTAGCACACCCGGATGAAAAAATACCAACCATAAAAGTGGAGTGAACACGGTTAGATACGCCATTGCAACTGAAGGCTTTTTGCCTGAGTTTACGTATGGTACTAGCGTAAGCTTTCGCAGATCTGCGAATACGACTGGCCTTCAACGCAAAGACAACTACCACTCCCACTGTTCTCCCAACGTGCGCGCCCATATATAGCAAAGAAGCCCTGGGTAGATCATCAAGATATGGACTTAAGTTGTCTCCGGAAAGCCACAGGATGAGACCCTTGGCCGGTGCCGGGGCCCCTTGGCTTAGGATGTTGCGGGTAGCCACCCTAGATGCTCTGGATCATGGGGAGAAGCCACGAACTTTTGGAAGTTGTATGTAGTTTTAATACAGTCACTTAAATCAAACCGCAGCGGTTGGCCACTGTGATGCGACTCGCTCCCACCGAGGCAGTTCTGCTAACGAGCCATAAAGATAATTGCTAGCGCGCTAAGTACCATGCGTTGCGTCGACAGGGGCTCGGGACACGCAACAAGGACTAAACTATCGGGACACTTCATTTATTCGACTTCTTCTACCCTAGGAGGAATACTAGTACAAACGCGTGCCTCTGAGAACAGGGACAGAAAACTGTCGGCTAATACGTCCTTAATTTTAGCGTTACTGATGTCTTAGTGTGGATTCTTGTAGCCCGATTCCAGGACGCTTCCTGAGGAGCGCCCGCTAGTATTAAGCAGCGGGGGGTGGGTCATTTTGTGACCTACGAGTAACCACATTTACAGTCCAGATTTTAATCTGTTACTTCGACCAGCTACTATTCTGAAGCAGGGTTCATGAGCAGATACTCCCTAGACGCTTTGGTCAGGTGCGTTGCTACGCGAATAGCCAGTAGAGTAACCTACATTGTGTCGCCCGGTTTGACTATTATCAAGGCTATTCATCTGCCGTGTCGACCAAACGACATCACCGACGAAGAAATGTTGCGCTCTCTGTCGGTTATACTGGTGGTATGCCTTTGAATTGAGACCAATCATCACGTGACCGTTGAGTACTTAATACGTTACCGAGAGTCCCGGTACCACTTCCGGGCGCGCCAATCAACGGTTGTCCAGGCCCAGGCGATGAAAATGAAAACAGGTCATTTACAGAACACGTGGACTACGAGGGGGCAGTGGCCAGTGTCGATGGTTGCCCCGGGCCCTTCCGAGTCCGCCCAGTTGCGGTACGTTGACGTGCGATTACTGACGCGCATGAGTGGCTACTTGCAGCTAGGTCGCCCTATTCTGTCACGAGTAGAGACGTCACGTGATAATCGGGGAAGGTGTCGTCTTAAAACGGGCTCTTCGTGCGAGTACTACAGGCCGTACATCAAGGGCTCGCCGTGATTTCTTGGGCTGTCTCGCTGTATCTGAGTTGCCATGTCGGCGTTCACATAGATAACTCCGTTTTGGGTACCCTTTTGGTTCGTTACGGTAGACTGGAATGTGATTCTCATGCGATATGACCTAACCCTGCGTAAAGACAAATCCCTTCCATTGCCCGATTTAGACTGGCGAAATACCCACCACGGGACCGATCTTCTTAATAGGCGCAGGTACCCCCTTTGGATGAGGCTCAAAACTCTCC
seq00004   AGAACTCAACGTTGACGTACACAGAACACCAAACACCGGGTACACTCTGGACCACTGGTTGTTCATACTTGGGAGACCGGAGACAGTGGGGGCACCGCTGTTACATAGGAATTGATGAGGCCGCGCCCACTTGACGGTCTTATAACTAAGTACGGACGCGACAGCTAGAATACCGCGTACCGTGTATACTTACATAGTGTACTAACGTTTTTCGACACCCTCCGCCATAATGTACTCCCTGCGCCAAGCACACACGAAAACGGGCAGCTCCAATTCCAGTAATCCTAATACTTTTTTAACGGTGCCTGCCGGAAAACCAAGATATGGAGACACGGGCGAAAAAAGCATACGATGGGAACGTACGCACCTAGACTAATACAGCTAATAACCGTAAGTCCTGGCGTCGGTATGAGACTCAAACGGCGGAGAGACAAGCCTAAGAGGAGTATCCCAGCTTCGAGGGTTATTTCGTTTCCTTTTCAGGTATGCATTCGTAAACGCGGTAATATTACGGCAGAGGGCCTGACTCTTGAATCTGTTTTTTCGTTGACCAATTCTGCGAGTGGGGTATGTTTGTAGCAGTATAGTGGCCAACGTGGCACTAATTAACGACTAGGGCTCGGTGGCAAGGGTGCCCTTGGTTTATGCGCTCAGACTTCGAAGTACATGTAGCACACCCGGATGAAAAAATACCAACCATAAAAGTGGAGTGAACACGGTTAGATACGCCATTGCAACTGAAGGCTTTTTGCCTGAGTTTACGTATGGTACTAGCGTAAGCTTTCGCAGATCTGCGAATACGACTGGCCTTCAACGCAAAGACAACTACCACTCCCACTGTTCTCCCAACGTGCGCGCCCATATATAGCAAAGAAGCCCTGGGTAGACCATCAAGATATGGACTTAAGTTGTCTCCGGAAAGCCACAGGATGAGACCCTTGGCCGGTGCCGGGGCCCCTTGGCTTAGGATGTTGCGGGTAGCCACCCTAGATGCTCTGGATCATGGGGAGAAGCCACGAACTTTTGGAAGTTGTATGTAGTTTTAATACAGTCACTTAAATCAAACCGCAGCGGTTGGCCACTGTGATGCGACTCGCTCCCACCGAGCCAGTTCTGCTAACGAGCCATAAACATAATTGCTAGCGCGCTAAGTACCATGCGTTGCGTCGTCAGGGGCTCGGGACACGCAACAAGGACTAAACTATCGGGACACTTCATTTATTCGACTTCTTCTACCCTAGGAGGAATACTAGTACAAACGCGTGCCTCTGAGAACAGGGACAGAAAACTGTCGGCTAATACGTCCTTAATTTTAGCGTTACTGATGTCTTAGTGTGGATTCTTGTAGCCCGATTCCAGGACGCTTCCTGAGGAGCGCCCGCTAGTATTAAGCAGCGGGGGGTGGGTCATTTTGTGACCTACGAGTAACCACATTTACAGTCCAGATTTTAATCTGTTACTTCGACCAGCTACTATTCTGAAGCAGGGTTCATGAGCAGATACTCCCTAGACGCTTTGGTCAGGTGCGTTGCTACGCGAATAGCCAGTAGAGTAACCTACATTGTGTCGCCCGGTTTGACTATTATCAAGGCTATTCATCTGCCGTGTCGACCAAACGACATCACCGACGAAGAAATGTTGCGCTCTCTGTCGGTTATACTGGTGGTATGCCTTTGAATTGAGACCAATCATCACGTGACCGTTGAGTACTTAATACGTTACCGAGAGTCCCGGTACCACTTCCGGGCGCGCCAATCAACGGTTGTCCAGGCCCAGGCGATGAAAATGAAAACAGGTCATTTACAGAACACGTGGACTACGAGGGGGCAGTGGCCAGTGTCGATGGTTGCCCCGGGCCCTTCCGAGTCCGCCCAGTTGCGGTACGTTGACGTGCGATTACTGACGCGCATGAGTGGCTACTTGCAGCTAGGTCGCCCTATTCTGTCACGAGTAGAGACGTCACGTGATAATCGGGGAAGGTGTCGTCTTAAAACGGGCTCTTCGTGCGAGTACTACAGGCCGTACATCAAGGGCTCGCCGTGATTTCTTGGGCTGTCTCGCTGTATCTGAGTTGCCATGTCGGCGTTCACATAGATAACTCCGTTTTGGGTACCCTTTTGGTTCGTTACGGTAGACTGGAATGTGATTCTCATGCGATATGACCTAACCCTGCGTAAAGACAAATCCCTTCCATTGCCCGATTTAGACTGGCGAAATACCCACCACGGGACCGATCTTCTTAATAGGCGCAGGTACCCCCTTTGGATGAGGCTCAAAACTCTCC
seq00005   AGAACTCAACGTTGACGTACACAGAACACCAAACACCGGGTACACTCTGGACCACTGGTTGTTCATACTTGGGAGACCGGAGACAGTGGGGGCACCGCTGTTACATAGGAATTGATGAGGCCGCGCCCACTTGACGGTCTTATAACTAAGTACGGACGCGACAGCTAGAATACCGCGTACCGTGTATACTTACATAGTGTACTAACGTTTTTCGACACCCTCCGCCATAATGTACTCCCTGCGCCAAGCACACACGAAAACGGGCAGCTCCAATTCCAGTAATCCTAATACTTTTTTAACGGTGCCTGCCGGAAAACCAAGATATGGAGACACGGGCGAAAAAAGCATACGATGGGAACGTACGCACCTAGACTAATACAGCTAATAACCGTAAGTCCTGGCGTCGGTATGAGACTCAAACGGCGGAGAGACAAGCCTAAGAGGAGTATCCCAGCTTCGAGGGTTATTTCGTTTCCTTTTCAGGTATGCATTCGTAAACGCGGTAATATTACGGCAGAGGGCCTGACTCTTGAATCTGTTTTTTCGTTGACCAATTCTGCGAGTGGGGTATGTTTGTAGCAGTATAGTGGCCAACGTGGCACTAATTAACGACTAGGGCTCGGTGGCAAGGGTGCCCTTGGTTTATGCGCTCAGACTTCGAAGTACATGTAGCACACCCGGATGAAAAAATACCAACCATAAAAGTGGAGTGAACACGGTTAGATACGCCATTGCAACTGAAGGCTTTTTGCCTGAGTTTACGTATGGTACTAGCGTAAGCTTTCGCAGATCTGCGAATACGACTGGCCTTCAACGCAAAGACAACTACCACTCCCACTGTTCTCCCAACGTGCGCGCCCATATATAGCAAAGAAGCCCTGGGTAGACCATCAAGATATGGACTTAAGTTGTCTCCGGAAAGCCACAGGATGAGACCCTTGGCCGGTGCCGGGGCCCCTTGGCTTAGGATGTTGCGGGTAGCCACCCTAGATGCTCTGGATCATGGGGAGAAGCCACGAACTTTTGGAAGTTGTATGTAGTTTTAATACAGTCACTTAAATCAAACCGCAGCGGTTGGCCACTGTGATGCGACTCGCTCCCACCGAGCCAGTTCTGCTAACGAGCCATAAAGATAATTGCTAGCGCGCTAAGTACCATGCGTTGCGTCGTCAGGGGCTCGGGACACGCAACAAGGACTAAACTATCGGGACACTTCATTTATTCGACTTCTTCTACCCTAGGAGGAATACTAGTACAAACGCGTGCCTCTGAGAACAGGGACAGAAAACTGTCGGCTAATACGTCCTTAATTTTAGCGTTACTGATGTCTTAGTGTGGATTCTTGTAGCCCGATTCCAGGACGCTTCCTGAGGAGCGCCCGCTAGTATTAAGCAGCGGGGGGTGGGTCATTTTGTGACCTACGAGTAACCACATTTACAGTCCAGATTTTAATCTGTTACTTCGACCAGCTACTATTCTGAAGCAGGGTTCATGAGCAGATACTCCCTAGACGCTTTGGTCAGGTGCGTTGCTACGCGAATAGCCAGTAGAGTAACCTACATTGTGTCGCCCGGTTTGACTATTATCAAGGCTATTCATCTGCCGTGTCGACCAAACGACATCACCGACGAAGAAATGTTGCGCTCTCTGTCGGTTATACTGGTGGTATGCCTTTGAATTGAGACCAATCATCACGTGACCGTTGAGTACTTAATACGTTACCGAGAGTCCCGGTACCACTTCCGGGCGCGCCAATCAACGGTTGTCCAGGCCCAGGCGATGAAAATGAAAACAGGTCATTTACAGAACACGTGGACTACGAGGGGGCAGTGGCCAGTGTCGATGGTTGCCCCGGGCCCTTCCGAGTCCGCCCAGTTGCGGTACGTTGACGTGCGATTACTGACGCGCATGAGTGGCTACTTGCAGCTAGGTCGCCCTATTCTGTCACGAGTAGAGACGTCACGTGATAATCGGGGAAGGTGTCGTCTTAAAACGGGCTCTTCGTGCGAGTACTACAGGCCGTACATCAAGGGCTCGCCGTGATTTCTTGGGCTGTCTCGCTGTATCTGAGTTGCCATGTCGGCGTTCACATAGATAACTCCGTTTTGGGTACCCTTTTGGTTCGTTACGGTAGACTGGAATGTGATTCTCATGCGATATGACCTAACCCTGCGTAAAGACAAATCCCTTCCATTGCCCGATTTAGACTGGCGAAATACCCACCACGGGACCGATCTTCTTAATAGGCGCAGGTACCCCCTTTGGATGAGGCTCAAAACTCTCC
seq00006   AGAACTCAACGTTGACGTACACAGAACACCAAACACCGGGTACACTCTGGACCACTGGTTGTTCATACTTGGGAGACCGGAGACAGTGGGGGCACCGCTGTTACATAGGAATTGATGAGGCCGCGCCCACTTGACGGTCTTATAACTAAGTACGGACGCGACAGCTAGAATACCGCGTACCGTGTATACTTACATAGTGTACTAACGTTTTTCGACACCCTCCGCCATAATGTACTCCCTGCGCCAAGCACACACGAAAACGGGCAGCTCCAATTCCAGTAATCCTAATACTTTTTTAACGGTGCCTGCCGGAAAACCAAGATATGGAGACACGGGCGAAAAAAGCATACGATGGGAACGTACGCACCTAGACTAATACAGCTAATAACCGTAAGTCCTGGCGTCGGTATGAGACTCAAACGGCGGAGAGACAAGCCTAAGAGGAGTATCCCAGCTTCGAGGGTTATTTCGTTTCCTTTTCAGGTATGCATTCGTAAACGCGGTAATATTACGGCAGAGGGCCTGACTCTTGAATCTGTTTTTTCGTTGACCAATTCTGCGAGTGGGGTATGTTTGTAGCAGTATAGTGGCCAACGTGGCACTAATTAACGACTAGGGCTCGGTGGCAAGGGTGCCCTTGGTTTATGCGCTCAGACTTCGAAGTACATGTAGCACACCCGGATGAAAAAATACCAACCATAAAAGTGGAGTGAACACGGTTAGATACGCCATTGCAACTGAAGGCTTTTTGCCTGAGTTTACGTATGGTACTAGCGTAAGCTTTCGCAGATCTGCGAATACGACTGGCCTTCAACGCAAAGACAACTACCACTCCCACTGTTCTCCCAACGTGCGCGCCCATATATAGCAAAGAAGCCCTGGGTAGATCATCAAGATATGGACTTAAGTTGTCTCCGGAAAGCCACAGGATGAGACCCTTGGCCGGTGCCGGGGCCCCTTGGCTTAGGATGTTGCGGGTAGCCACCCTAGATGCTCTGGATCATGGGGAGAAGCCACGAACTTTTGGAAGTTGTATGTAGTTTTAATACAGTCACTTAAATCAAACCGCAGCGGTTGGCCACTGTGATGCGACTCGCTCCCACCGAGGCAGTTCTGCTAACGAGCCATAAAGATAATTGCTAGCGCGCTAAGTACCATGCGTTGCGTCGACAGGGGCTCGGGACACGCAACAAGGACTAAACTATCGGGACACTTCATTTATTCGACTTCTTCTACCCTAGGAGGAATACTAGTACAAACGCGTGCCTCTGAGAACAGGGACAGAAAACTGTCGGCTAATACGTCCTTAATTTTAGCGTTACTGATGTCTTAGTGTGGATTCTTGTAGCCCGATTCCAGGACGCTTCCTGAGGAGCGCCCGCTAGTATTAAGCAGCGGGGGGTGGGTCATTTTGTGACCTACGAGTAACCACATTTACAGTCCAGATTTTAATCTGTTACTTCGACCAGCTACTATTCTGAAGCAGGGTTCATGAGCAGATACTCCCTAGACGCTTTGGTCAGGTGCGTTGCTACGCGAATAGCCAGTAGAGTAACCTACATTGTGTCGCCCGGTTTGACTATTATCAAGGCTATTCATCTGCCGTGTCGACCAAACGACATCACCGACGAAGAAATGTTGCGCTCTCTGTCGGTTATACTGGTGGTATGCCTTTGAATTGAGACCAATCATCACGTGACCGTTGAGTACTTAATACGTTACCGAGAGTCCCGGTACCACTTCCGGGCGCGCCAATCAACGGTTGTCCAGGCCCAGGCGATGAAAATGAAAACAGGTCATTTACAGAACACGTGGACTACGAGGGGGCAGTGGCCAGTGTCGATGGTTGCCCCGGGCCCTTCCGAGTCCGCCCAGTTGCGGTACGTTGACGTGCGATTACTGACGCGCATGAGTGGCTACTTGCAGCTAGGTCGCCCTATTCTGTCACGAGTAGAGACGTCACGTGATAATCGGGGAAGGTGTCGTCTTAAAACGGGCTCTTCGTGCGAGTACTACAGGCCGTACATCAAGGGCTCGCCGTGATTTCTTGGGCTGTCTCGCTGTATCTGAGTTGCCATGTCGGCGTTCACATAGATAACTCCGTTTTGGGTACCCTTTTGGTTCGTTACGGTAGACTGGAATGTGATTCTCATGCGATATGACCTAACCCTGCGTAAAGACAAATCCCTTCCATTGCCCGATTTAGACTGGCGAAATACCCACCACGGGACCGATCTTCTTAATAGGCGCAGGTACCCCCTTTGGATGAGGCTCAAAACTCTCC
seq00007   AGAACTCAACGTTGACGTACACAGAACACCAAACACCGGGTACACTCTGGACCACTGGTTGTTCATACTTGGGAGACCGGAGACAGTGGGGGCACCGCTGTTACATAGGAATTGATGAGGCCGCGCCCACTTGACGGTCTTATAACTAAGTACGGACGCGACAGCTAGAATACCGCGTACCGTGTATACTTACATAGTGTACTAACGTTTTTCGACACCCTCCGCCATAATGTACTCCCTGCGCCAAGCACACACGAAAACGGGCAGCTCCAATTCCAGTAATCCTAATACTTTTTTAACGGTGCCTGCCGGAAAACCAAGATATGGAGACACGGGCGAAAAAAGCATACGATGGGAACGTACGCACCTAGACTAATACAGCTAATAACCGTAAGTCCTGGCGTCGGTATGAGACTCAAACGGCGGAGAGACAAGCCTAAGAGGAGTATCCCAGCTTCGAGGGTTATTTCGTTTCCTTTTCAGGTATGCATTCGTAAACGCGGTAATATTACGGCAGAGGGCCTGACTCTTGAATCTGTTTTTTCGTTGACCAATTCTGCGAGTGGGGTATGTTTGTAGCAGTATAGTGGCCAACGTGGCACTAATTAACGACTAGGGCTCGGTGGCAAGGGTGCCCTTGGTTTATGCGCTCAGACTTCGAAGTACATGTAGCACACCCGGATGAAAAAATACCAACCATAAAAGTGGAGTGAACACGGTTAGATACGCCATTGCAACTGAAGGCTTTTTGCCTGAGTTTACGTATGGTACTAGCGTAAGCTTTCGCAGATCTGCGAATACGACTGGCCTTCAACGCAAAGACAACTACCACTCCCACTGTTCTCCCAACGTGCGCGCCCATATATAGCAAAGAAGCCCTGGGTAGACCATCAAGATATGGACTTAAGTTGTCTCCGGAAAGCCACAGGATGAGACCCTTGGCCGGTGCCGGGGCCCCTTGGCTTAGGATGTTGCGGGTAGCCACCCTAGATGCTCTGGATCATGGGGAGAAGCCACGAACTTTTGGAAGTTGTATGTAGTTTTAATACAGTCACTTAAATCAAACCGCAGCGGTTGGCCACTGTGATGCGACTCGCTCCCACCGAGCCAGTTCTGCTAACGAGCCATAAAGATAATTGCTAGCGCGCTAAGTACCATGCGTTGCGTCGTCAGGGGCTCGGGACACGCAACAAGGACTAAACTATCGGGACACTTCATTTATTCGACTTCTTCTACCCTAGGAGGAATACTAGTACAAACGCGTGCCTCTGAGAACAGGGACAGAAAACTGTCGGCTAATACGTCCTTAATTTTAGCGTTACTGATGTCTTAGTGTGGATTCTTGTAGCCCGATTCCAGGACGCTTCCTGAGGAGCGCCCGCTAGTATTAAGCAGCGGGGGGTGGGTCATTTTGTGACCTACGAGTAACCACATTTACAGTCCAGATTTTAATCTGTTACTTCGACCAGCTACTATTCTGAAGCAGGGTTCATGAGCAGATACTCCCTAGACGCTTTGGTCAGGTGCGTTGCTACGCGAATAGCCAGTAGAGTAACCTACATTGTGTCGCCCGGTTTGACTATTATCAAGGCTATTCATCTGCCGTGTCGACCAAACGACATCACCGACGAAGAAATGTTGCGCTCTCTGTCGGTTATACTGGTGGTATGCCTTTGAATTGAGACCAATCATCACGTGACCGTTGAGTACTTAATACGTTACCGAGAGTCCCGGTACCACTTCCGGGCGCGCCAATCAACGGTTGTCCAGGCCCAGGCGATGAAAATGAAAACAGGTCATTTACAGAACACGTGGACTACGAGGGGGCAGTGGCCAGTGTCGATGGTTGCCCCGGGCCCTTCCGAGTCCGCCCAGTTGCGGTACGTTGACGTGCGATTACTGACGCGCATGAGTGGCTACTTGCAGCTAGGTCGCCCTATTCTGTCACGAGTAGAGACGTCACGTGATAATCGGGGAAGGTGTCGTCTTAAAACGGGCTCTTCGTGCGAGTACTACAGGCCGTACATCAAGGGCTCGCCGTGATTTCTTGGGCTGTCTCGCTGTATCTGAGTTGCCATGTCGGCGTTCACATAGATAACTCCGTTTTGGGTACCCTTTTGGTTCGTTACGGTAGACTGGAATGTGATTCTCATGCGATATGACCTAACCCTGCGTAAAGACAAATCCCTTCCATTGCCCGATTTAGACTGGCGAAATACCCACCACGGGACCGATCTTCTTAATAGGCGCAGGTACCCCCTTTGGATGAGGCTCAAAACTCTCC
seq00008   AGAACTCAACGTTGACGTACACAGAACACCAAACACCGGGTACACTCTGGACCACTGGTTGTTCATACTTGGGAGACCGGAGACAGTGGGGGCACCGCTGTTACATAGGAATTGATGAGGCCGCGCCCACTTGACGGTCTTATAACTAAGTACGGACGCGACAGCTAGAATACCGCGTACCGTGTATACTTACATAGTGTACTAACGTTTTTCGACACCCTCCGCCATAATGTACTCCCTGCGCCAAGCACACACGAAAACGGGCAGCTCCAATTCCAGTAATCCTAATACTTTTTTAACGGTGCCTGCCGGAAAACCAAGATATGGAGACACGGGCGAAAAAAGCATACGATGGGAACGTACGCACCTAGACTAATACAGCTAATAACCGTAAGTCCTGGCGTCGGTATGAGACTCAAACGGCGGAGAGACAAGCCTAAGAGGAGTATCCCAGCTTCGAGGGTTATTTCGTTTCCTTTTCAGGTATGCATTCGTAAACGCGGTAATATTACGGCAGAGGGCCTGACTCTTGAATCTGTTTTTTCGTTGACCAATTCTGCGAGTGGGGTATGTTTGTAGCAGTATAGTGGCCAACGTGGCACTAATTAACGACTAGGGCTCGGTGGCAAGGGTGCCCTTGGTTTATGCGCTCAGACTTCGAAGTACATGTAGCACACCCGGATGAAAAAATACCAACCATAAAAGTGGAGTGAACACGGTTAGATACGCCATTGCAACTGAAGGCTTTTTGCCTGAGTTTACGTATGGTACTAGCGTAAGCTTTCGCAGATCTGCGAATACGACTGGCCTTCAACGCAAAGACAACTACCACTCCCACTGTTCTCCCAACGTGCGCGCCCATATATAGCAAAGAAGCCCTGGGTAGACCATCAAGATATGGACTTAAGTTGTCTCCGGAAAGCCACAGGATGAGACCCTTGGCCGGTGCCGGGGCCCCTTGGCTTAGGATGTTGCGGGTAGCCACCCTAGATGCTCTGGATCATGGGGAGAAGCCACGAACTTTTGGAAGTTGTATGTAGTTTTAATACAGTCACTTAAATCAAACCGCAGCGGTTGGCCACTGTGATGCGACTCGCTCCCACCGAGCCAGTTCTGCTAACGAGCCATAAAGATAATTGCTAGCGCGCTAAGTACCATGCGTTGCGTCGTCAGGGGCTCGGGACACGCAACAAGGACTAAACTATCGGGACACTTCATTTATTCGACTTCTTCTACCCTAGGAGGAATACTAGTACAAACGCGTGCCTCTGAGAACAGGGACAGAAAACTGTCGGCTAATACGTCCTTAATTTTAGCGTTACTGATGTCTTAGTGTGGATTCTTGTAGCCCGATTCCAGGACGCTTCCTGAGGAGCGCCCGCTAGTATTAAGCAGCGGGGGGTGGGTCATTTTGTGACCTACGAGTAACCACATTTACAGTCCAGATTTTAATCTGTTACTTCGACCAGCTACTATTCTGAAGCAGGGTTCATGAGCAGATACTCCCTAGACGCTTTGGTCAGGTGCGTTGCTACGCGAATAGCCAGTAGAGTAACCTACATTGTGTCGCCCGGTTTGACTATTATCAAGGCTATTCATCTGCCGTGTCGACCAAACGACATCACCGACGAAGAAATGTTGCGCTCTCTGTCGGTTATACTGGTGGTATGCCTTTGAATTGAGACCAATCATCACGTGACCGTTGAGTACTTAATACGTTACCGAGAGTCCCGGTACCACTTCCGGGCGCGCCAATCAACGGTTGTCCAGGCCCAGGCGATGAAAATGAAAACAGGTCATTTACAGAACACGTGGACTACGAGGGGGCAGTGGCCAGTGTCGATGGTTGCCCCGGGCCCTTCCGAGTCCGCCCAGTTGCGGTACGTTGACGTGCGATTACTGACGCGCATGAGTGGCTACTTGCAGCTAGGTCGCCCTATTCTGTCACGAGTAGAGACGTCACGTGATAATCGGGGAAGGTGTCGTCTTAAAACGGGCTCTTCGTGCGAGTACTACAGGCCGTACATCAAGGGCTCGCCGTGATTTCTTGGGCTGTCTCGCTGTATCTGAGTTGCCATGTCGGCGTTCACATAGATAACTCCGTTTTGGGTACCCTTTTGGTTCGTTACGGTAGACTGGAATGTGATTCTCATGCGATATGACCTAACCCTGCGTAAAGACAAATCCCTTCCATTGCCCGATTTAGACTGGCGAAATACCCACCACGGGACCGATCTTCTTAATAGGCGCAGGTACCCCCTTTGGATGAGGCTCAAAACTCTCC
seq00009   AGAACTCAACGTTGACGTACACAGAACACCAAACACCGGGTACACTCTGGACCACTGGTTGTTCATACTTGGGAGACCGGAGACAGTGGGGGCACCGCTGTTACATAGGAATTGATGAGGCCGCGCCCACTTGACGGTCTTATAACTAAGTACGGACGCGACAGCTAGAATACCGCGTACCGTGTATACTTACATAGTGTACTAACGTTTTTCGACACCCTCCGCCATAATGTACTCCCTGCGCCAAGCACACACGAAAACGGGCAGCTCCAATTCCAGTAATCCTAATACTTTTTTAACGGTGCCTGCCGGAAAACCAAGATATGGAGACACGGGCGAAAAAAGCATACGATGGGAACGTACGCACCTAGACTAATACAGCTAATAACCGTAAGTCCTGGCGTCGGTATGAGACTCAAACGGCGGAGAGACAAGCCTAAGAGGAGTATCCCAGCTTCGAGGGTTATTTCGTTTCCTTTTCAGGTATGCATTCGTAAACGCGGTAATATTACGGCAGAGGGCCTGACTCTTGAATCTGTTTTTTCGTTGACCAATTCTGCGAGTGGGGTATGTTTGTAGCAGTATAGTGGCCAACGTGGCACTAATTAACGACTAGGGCTCGGTGGCAAGGGTGCCCTTGGTTTATGCGCTCAGACTTCGAAGTACATGTAGCACACCCGGATGAAAAAATACCAACCATAAAAGTGGAGTGAACACGGTTAGATACGCCATTGCAACTGAAGGCTTTTTGCCTGAGTTTACGTATGGTACTAGCGTAAGCTTTCGCAGATCTGCGAATACGACTGGCCTTCAACGCAAAGACAACTACCACTCCCACTGTTCTCCCAACGTGCGCGCCCATATATAGCAAAGAAGCCCTGGGTAGACCATCAAGATATGGACTTAAGTTGTCTCCGGAAAGCCACAGGATGAGACCCTTGGCCGGTGCCGGGGCCCCTTGGCTTAGGATGTTGCGGGTAGCCACCCTAGATGCTCTGGATCATGGGGAGAAGCCACGAACTTTTGGAAGTTGTATGTAGTTTTAATACAGTCACTTAAATCAAACCGCAGCGGTTGGCCACTGTGATGCGACTCGCTCCCACCGAGCCAGTTCTGCTAACGAGCCATAAAGATAATTGCTAGCGCGCTAAGTACCATGCGTTGCGTCGTCAGGGGCTCGGGACACGCAACAAGGACTAAACTATCGGGACACTTCATTTATTCGACTTCTTCTACCCTAGGAGGAATACTAGTACAAACGCGTGCCTCTGAGAACAGGGACAGAAAACTGTCGGCTAATACGTCCTTAATTTTAGCGTTACTGATGTCTTAGTGTGGATTCTTGTAGCCCGATTCCAGGACGCTTCCTGAGGAGCGCCCGCTAGTATTAAGCAGCGGGGGGTGGGTCATTTTGTGACCTACGAGTAACCACATTTACAGTCCAGATTTTAATCTGTTACTTCGACCAGCTACTATTCTGAAGCAGGGTTCATGAGCAGATACTCCCTAGACGCTTTGGTCAGGTGCGTTGCTACGCGAATAGCCAGTAGAGTAACCTACATTGTGTCGCCCGGTTTGACTATTATCAAGGCTATTCATCTGCCGTGTCGACCAAACGACATCACCGACGAAGAAATGTTGCGCTCTCTGTCGGTTATACTGGTGGTATGCCTTTGAATTGAGACCAATCATCACGTGACCGTTGAGTACTTAATACGTTACCGAGAGTCCCGGTACCACTTCCGGGCGCGCCAATCAACGGTTGTCCAGGCCCAGGCGATGAAAATGAAAACAGGTCATTTACAGAACACGTGGACTACGAGGGGGCAGTGGCCAGTGTCGATGGTTGCCCCGGGCCCTTCCGAGTCCGCCCAGTTGCGGTACGTTGACGTGCGATTACTGACGCGCATGAGTGGCTACTTGCAGCTAGGTCGCCCTATTCTGTCACGAGTAGAGACGTCACGTGATAATCGGGGAAGGTGTCGTCTTAAAACGGGCTCTTCGTGCGAGTACTACAGGCCGTACATCAAGGGCTCGCCGTGATTTCTTGGGCTGTCTCGCTGTATCTGAGTTGCCATGTCGGCGTTCACATAGATAACTCCGTTTTGGGTACCCTTTTGGTTCGTTACGGTAGACTGGAATGTGATTCTCATGCGATATGACCTAACCCTGCGTAAAGACAAATCCCTTCCATTGCCCGATTTAGACTGGCGAAATACCCACCACGGGACCGATCTTCTTAATAGGCGCAGGTACCCCCTTTGGATGAGGCTCAAAACTCTCC
seq00010   AGAACTCAACGTTGACGTAGACAGAACACCAAACACCGGGTACACTCTGGACCACTGGTTGTTCATACTTGGGAGACCGGAGACAGTGGGGGCACCGCTGTTACATAGGAATTGATGAGGCCGCGCCCACTTGACGGTCTTATAACTAAGTACGGACGCGACAGCTAGAATACCGCGTACCGTGTATACTTACATAGTGTACTAACGTTTTTCGACACCCTCCGCCATAATGTACTCCCTGCGCCAAGCACACACGAAAACGGGCAGCTCCAATTCCAGTAATCCTAATACTTTTTTAACGGTGCCTGCCGGAAAACCAAGATATGGAGACACGGGCGAAAAAAGCATACGATGGGAACGTACGCACCTAGACTAATACAGCTAATAACCGTAAGTCCTGGCGTCGGTATGAGACTCAAACGGCGGAGAGACAAGCCTAAGAGGAGTATCCCAGCTTCGAGGGTTATTTCGTTTCCTTTTCAGGTATGCATTCGTAAACGCGGTAATATTACGGCAGAGGGCCTGACTCTTGAATCTGTTTTTTCGTTGACCAATTCTGCGAGTGGGGTATGTTTGTAGCAGTATAGTGGCCAACGTGGCACTAATTAACGACTAGGGCTCGGTGGCAAGGGTGCCCTTGGTTTATGCGCTCAGACTTCGAAGTACATGTAGCACACCCGGATGAAAAAATACCAACCATAAAAGTGGAGTGAACACGGTTAGATACGCCATTGCAACTGAAGGCTTTTTGCCTGAGTTTACGTATGGTACTAGCGTAAGCTTTCGCAGATCTGCGAATACGACTGGCCTTCAACGCAAAGACAACTACCACTCCCACTGTTCTCCCAACGTGCGCGCCCATATATAGCAAAGAAGCCCTGGGTAGACCATCAAGATATGGACTTAAGTTGTCTCCGGAAAGCCACAGGATGAGACCCTTGGCCGGTGCCGGGGCCCCTTGGCTTAGGATGTTGCGGGTAGCCACCCTAGATGCTCTGGATCATGGGGAGAAGCCACGAACTTTTGGAAGTTGTATGTAGTTTTAATACAGTCACTTAAATCAAACCGCAGCGGTTGGCCACTGTGATGCGACTCGCTCCCACCGAGGCAGTTCTGCTAACGAGCCATAAAGATAATTGCTAGCGCGCTAAGTACCATGCGTTGCGTCGACAGGGGCTCGGGACACGCAACAAGGACTAAACTATCGGGACACTTCATTTATTCGACTTCTTCTACCCTAGGAGGAATACTAGTACAAACGCGTGCCTCTGAGAACAGGGACAGAAAACTGTCGGCTAATACGTCCTTAATTTTAGCGTTACTGATGTCTTAGTGTGGATTCTTGTAGCCCGATTCCAGGACGCTTCCTGAGGAGCGCCCGCTAGTATTAAGCAGCGGGGGGTGGGTCATTTTGTGACCTACGAGTAACCACATTTACAGTCCAGATTTTAATCTGTTACTTCGACCAGCTACTATTCTGAAGCAGGGTTCATGAGCAGATACTCCCTAGACGCTTTGGTCAGGTGCGTTGCTACGCGAATAGCCAGTAGAGTAACCTACATTGTGTCGCCCGGTTTGACTATTATCAAGGCTATTCATCTGCCGTGTCGACCAAACGACATCACCGACGAAGAAATGTTGCGCTCTCTGTCGGTTATACTGGTGGTATGCCTTTGAATTGAGACCAATCATCACGTGACCGTTGAGTACTTAATACGTTACCGAGAGTCCCGGTACCACTTCCGGGCGCGCCAATCAACGGTTGTCCAGGCCCAGGCGATGAAAATGAAAACAGGTCATTTACAGAACACGTGGACTACGAGGGGGCAGTGGCCAGTGTCGATGGTTGCCCCGGGCCCTTCCGAGTCCGCCCAGTTGCGGTACGTTGACGTGCGATTACTGACGCGCATGAGTGGCTACTTGCAGCTAGGTCGCCCTATTCTGTCACGAGTAGAGACGTCACGTGATAATCGGGGAAGGTGTCGTCTTAAAACGGGCTCTTCGTGCGAGTACTACAGGCCGTACATCAAGGGCTCGCCGTGATTTCTTGGGCTGTCTCGCTGTATCTGAGTTGCCATGTCGGCGTTCACATAGATAACTCCGTTTTGGGTACCCTTTTGGTTCGTTACGGTAGACTGGAATGTGATTCTCATGCGATATGACCTAACCCTGCGTAAAGACAAATCCCTTCCATTGCCCGATTTAGACTGGCGAAATACCCACCACGGGACCGATCTTCTTAATAGGCGCAGGTACCCCCTTTGGATGAGGCTCAAAACTCTCC
seq00011   AGAACTCAACGTTGACGTACACAGAACACCAAACACCGGGTACACTCTGGACCACTGGTTGTTCATACTTGGGAGACCGGAGACAGTGGGGGCACCGCTGTTACATAGGAATTGATGAGGCCGCGCCCACTTGACGGTCTTATAACTAAGTACGGACGCGACAGCTAGAATACCGCGTACCGTGTATACTTACATAGTGTACTAACGTTTTTCGACACCCTCCGCCATAATGTACTCCCTGCGCCAAGCACACACGAAAACGGGCAGCTCCAATTCCAGTAATCCTAATACTTTTTTAACGGTGCCTGCCGGAAAACCAAGATATGGAGACACGGGCGAAAAAAGCATACGATGGGAACGTACGCACCTAGACTAATACAGCTAATAACCGTAAGTCCTGGCGTCGGTATGAGACTCAAACGGCGGAGAGACAAGCCTAAGAGGAGTATCCCAGCTTCGAGGGTTATTTCGTTTCCTTTTCAGGTATGCATTCGTAAACGCGGTAATATTACGGCAGAGGGCCTGACTCTTGAATCTGTTTTTTCGTTGACCAATTCTGCGAGTGGGGTATGTTTGTAGCAGTATAGTGGCCAACGTGGCACTAATTAACGACTAGGGCTCGGTGGCAAGGGTGCCCTTGGTTTATGCGCTCAGACTTCGAAGTACATGTAGCACACCCGGATGAAAAAATACCAACCATAAAAGTGGAGTGAACACGGTTAGATACGCCATTGCAACTGAAGGCTTTTTGCCTGAGTTTACGTATGGTACTAGCGTAAGCTTTCGCAGATCTGCGAATACGACTGGCCTTCAACGCAAAGACAACTACCACTCCCACTGTTCTCCCAACGTGCGCGCCCATATATAGCAAAGAAGCCCTGGGTAGATCATCAAGATATGGACTTAAGTTGTCTCCGGAAAGCCACAGGATGAGACCCTTGGCCGGTGCCGGGGCCCCTTGGCTTAGGATGTTGCGGGTAGCCACCCTAGATGCTCTGGATCATGGGGAGAAGCCACGAACTTTTGGAAGTTGTATGTAGTTTTAATACAGTCACTTAAATCAAACCGCAGCGGTTGGCCACTGTGATGCGACTCGCTCCCACCGAGGCAGTTCTGCTAACGAGCCATAAAGATAATTGCTAGCGCGCTAAGTACCATGCGTTGCGTCGACAGGGGCTCGGGACACGCAACAAGGACTAAACTATCGGGACACTTCATTTATTCGACTTCTTCTACCCTAGGAGGAATACTAGTACAAACGCGTGCCTCTGAGAACAGGGACAGAAAACTGTCGGCTAATACGTCCTTAATTTTAGCGTTACTGATGTCTTAGTGTGGATTCTTGTAGCCCGATTCCAGGACGCTTCCTGAGGAGCGCCCGCTAGTATTAAGCAGCGGGGGGTGGGTCATTTTGTGACCTACGAGTAACCACATTTACAGTCCAGATTTTAATCTGTTACTTCGACCAGCTACTATTCTGAAGCAGGGTTCATGAGCAGATACTCCCTAGACGCTTTGGTCAGGTGCGTTGCTACGCGAATAGCCAGTAGAGTAACCTACATTGTGTCGCCCGGTTTGACTATTATCAAGGCTATTCATCTGCCGTGTCGACCAAACGACATCACCGACGAAGAAATGTTGCGCTCTCTGTCGGTTATACTGGTGGTATGCCTTTGAATTGAGACCAATCATCACGTGACCGTTGAGTACTTAATACGTTACCGAGAGTCCCGGTACCACTTCCGGGCGCGCCAATCAACGGTTGTCCAGGCCCAGGCGATGAAAATGAAAACAGGTCATTTACAGAACACGTGGACTACGAGGGGGCAGTGGCCAGTGTCGATGGTTGCCCCGGGCCCTTCCGAGTCCGCCCAGTTGCGGTACGTTGACGTGCGATTACTGACGCGCATGAGTGGCTACTTGCAGCTAGGTCGCCCTATTCTGTCACGAGTAGAGACGTCACGTGATAATCGGGGAAGGTGTCGTCTTAAAACGGGCTCTTCGTGCGAGTACTACAGGCCGTACATCAAGGGCTCGCCGTGATTTCTTGGGCTGTCTCGCTGTATCTGAGTTGCCATGTCGGCGTTCACATAGATAACTCCGTTTTGGGTACCCTTTTGGTTCGTTACGGTAGACTGGAATGTGATTCTCATGCGATATGACCTAACCCTGCGTAAAGACAAATCCCTTCCATTGCCCGATTTAGACTGGCGAAATACCCACCACGGGACCGATCTTCTTAATAGGCGCAGGTACCCCCTTTGGATGAGGCTCAAAACTCTCC
seq00012   AGAACTCAACGTTGACGTACACAGAACACCAAACACCGGGTACACTCTGGACCACTGGTTGTTCATACTTGGGAGACCGGAGACAGTGGGGGCACCGCTGTTACATAGGAATTGATGAGGCCGCGCCCACTTGACGGTCTTATAACTAAGTACGGACGCGACAGCTAGAATACCGCGTACCGTGTATACTTACATAGTGTACTAACGTTTTTCGACACCCTCCGCCATAATGTACTCCCTGCGCCAAGCACACACGAAAACGGGCAGCTCCAATTCCAGTAATCCTAATACTTTTTTAACGGTGCCTGCCGGAAAACCAAGATATGGAGACACGGGCGAAAAAAGCATACGATGGGAACGTACGCACCTAGACTAATACAGCTAATAACCGTAAGTCCTGGCGTCGGTATGAGACTCAAACGGCGGAGAGACAAGCCTAAGAGGAGTATCCCAGCTTCGAGGGTTATTTCGTTTCCTTTTCAGGTATGCATTCGTAAACGCGGTAATATTACGGCAGAGGGCCTGACTCTTGAATCTGTTTTTTCGTTGACCAATTCTGCGAGTGGGGTATGTTTGTAGCAGTATAGTGGCCAACGTGGCACTAATTAACGACTAGGGCTCGGTGGCAAGGGTGCCCTTGGTTTATGCGCTCAGACTTCGAAGTACATGTAGCACACCCGGATGAAAAAATACCAACCATAAAAGTGGAGTGAACACGGTTAGATACGCCATTGCAACTGAAGGCTTTTTGCCTGAGTTTACGTATGGTACTAGCGTAAGCTTTCGCAGATCTGCGAATACGACTGGCCTTCAACGCAAAGACAACTACCACTCCCACTGTTCTCCCAACGTGCGCGCCCATATATAGCAAAGAAGCCCTGGGTAGACCATCAAGATATGGACTTAAGTTGTCTCCGGAAAGCCACAGGATGAGACCCTTGGCCGGTGCCGGGGCCCCTTGGCTTAGGATGTTGCGGGTAGCCACCCTAGATGCTCTGGATCATGGGGAGAAGCCACGAACTTTTGGAAGTTGTATGTAGTTTTAATACAGTCACTTAAATCAAACCGCAGCGGTTGGCCACTGTGATGCGACTCGCTCCCACCGAGCCAGTTCTGCTAACGAGCCATAAAGATAATTGCTAGCGCGCTAAGTACCATGCGTTGCGTCGTCAGGGGCTCGGGACACGCAACAAGGACTAAACTATCGGGACACTTCATTTATTCGACTTCTTCTACCCTAGGAGGAATACTAGTACAAACGCGTGCCTCTGAGAACAGGGACAGAAAACTGTCGGCTAATACGTCCTTAATTTTAGCGTTACTGATGTCTTAGTGTGGATTCTTGTAGCCCGATTCCAGGACGCTTCCTGAGGAGCGCCCGCTAGTATTAAGCAGCGGGGGGTGGGTCATTTTGTGACCTACGAGTAACCACATTTACAGTCCAGATTTTAATCTGTTACTTCGACCAGCTACTATTCTGAAGCAGGGTTCATGAGCAGATACTCCCTAGACGCTTTGGTCAGGTGCGTTGCTACGCGAATAGCCAGTAGAGTAACCTACATTGTGTCGCCCGGTTTGACTATTATCAAGGCTATTCATCTGCCGTGTCGACCAAACGACATCACCGACGAAGAAATGTTGCGCTCTCTGTCGGTTATACTGGTGGTATGCCTTTGAATTGAGACCAATCATCACGTGACCGTTGAGTACTTAATACGTTACCGAGAGTCCCGGTACCACTTCCGGGCGCGCCAATCAACGGTTGTCCAGGCCCAGGCGATGAAAATGAAAACAGGTCATTTACAGAACACGTGGACTACGAGGGGGCAGTGGCCAGTGTCGATGGTTGCCCCGGGCCCTTCCGAGTCCGCCCAGTTGCGGTACGTTGACGTGCGATTACTGACGCGCATGAGTGGCTACTTGCAGCTAGGTCGCCCTATTCTGTCACGAGTAGAGACGTCACGTGATAATCGGGGAAGGTGTCGTCTTAAAACGGGCTCTTCGTGCGAGTACTACAGGCCGTACATCAAGGGCTCGCCGTGATTTCTTGGGCTGTCTCGCTGTATCTGAGTTGCCATGTCGGCGTTCACATAGATAACTCCGTTTTGGGTACCCTTTTGGTTCGTTACGGTAGACTGGAATGTGATTCTCATGCGATATGACCTAACCCTGCGTAAAGACAAATCCCTTCCATTGCCCGATTTAGACTGGCGAAATACCCACCACGGGACCGATCTTCTTAATAGGCGCAGGTACCCCCTTTGGATGAGGCTCAAAACTCTCC
seq00013   AGAACTCAACGTTGACGTACACAGAACACCAAACACCGGGTACACTCTGGACCACTGGTTGTTCATACTTGGGAGACCGGAGACAGTGGGGGCACCGCTGTTACATAGGAATTGATGAGGCCGCGCCCACTTGACGGTCTTATAACTAAGTACGGACGCGACAGCTAGAATACCGCGTACCGTGTATACTTACATAGTGTACTAACGTTTTTCGACACCCTCCGCCATAATGTACTCCCTGCGCCAAGCACACACGAAAACGGGCAGCTCCAATTCCAGTAATCCTAATACTTTTTTAACGGTGCCTGCCGGAAAACCAAGATATGGAGACACGGGCGAAAAAAGCATACGATGGGAACGTACGCACCTAGACTAATACAGCTAATAACCGTAAGTCCTGGCGTCGGTATGAGACTCAAACGGCGGAGAGACAAGCCTAAGAGGAGTATCCCAGCTTCGAGGGTTATTTCGTTTCCTTTTCAGGTATGCATTCGTAAACGCGGTAATATTACGGCAGAGGGCCTGACTCTTGAATCTGTTTTTTCGTTGACCAATTCTGCGAGTGGGGTATGTTTGTAGCAGTATAGTGGCCAACGTGGCACTAATTAACGACTAGGGCTCGGTGGCAAGGGTGCCCTTGGTTTATGCGCTCAGACTTCGAAGTACATGTAGCACACCCGGATGAAAAAATACCAACCATAAAAGTGGAGTGAACACGGTTAGATACGCCATTGCAACTGAAGGCTTTTTGCCTGAGTTTACGTATGGTACTAGCGTAAGCTTTCGCAGATCTGCGAATACGACTGGCCTTCAACGCAAAGACAACTACCACTCCCACTGTTCTCCCAACGTGCGCGCCCATATATAGCAAAGAAGCCCTGGGTAGACCATCAAGATATGGACTTAAGTTGTCTCCGGAAAGCCACAGGATGAGACCCTTGGCCGGTGCCGGGGCCCCTTGGCTTAGGATGTTGCGGGTAGCCACCCTAGATGCTCTGGATCATGGGGAGAAGCCACGAACTTTTGGAAGTTGTATGTAGTTTTAATACAGTCACTTAAATCAAACCGCAGCGGTTGGCCACTGTGATGCGACTCGCTCCCACCGAGCCAGTTCTGCTAACGAGCCATAAAGATAATTGCTAGCGCGCTAAGTACCATGCGTTGCGTCGTCAGGGGCTCGGGACACGCAACAAGGACTAAACTATCGGGACACTTCATTTATTCGACTTCTTCTACCCTAGGAGGAATACTAGTACAAACGCGTGCCTCTGAGAACAGGGACAGAAAACTGTCGGCTAATACGTCCTTAATTTTAGCGTTACTGATGTCTTAGTGTGGATTCTTGTAGCCCGATTCCAGGACGCTTCCTGAGGAGCGCCCGCTAGTATTAAGCAGCGGGGGGTGGGTCATTTTGTGACCTCCGAGTAACCACATTTACAGTCCAGATTTTAATCTGTTACTTCGACCAGCTACTATTCTGAAGCAGGGTTCATGAGCAGATACTCCCTAGACGCTTTGGTCAGGTGCGTTGCTACGCGAATAGCCAGTAGAGTAACCTACATTGTGTCGCCCGGTTTGACTATTATCAAGGCTATTCATCTGCCGTGTCGACCAAACGACATCACCGACGAAGAAATGTTGCGCTCTCTGTCGGTTATACTGGTGGTATGCCTTTGAATTGAGACCAATCATCACGTGACCGTTGAGTACTTAATACGTTACCGAGAGTCCCGGTACCACTTCCGGGCGCGCCAATCAACGGTTGTCCAGGCCCAGGCGATGAAAATGAAAACAGGTCATTTACAGAACACGTGGACTACGAGGGGGCAGTGGCCAGTGTCGATGGTTGCCCCGGGCCCTTCCGAGTCCGCCCAGTTGCGGTACGTTGACGTGCGATTACTGACGCGCATGAGTGGCTACTTGCAGCTAGGTCGCCCTATTCTGTCACGAGTAGAGACGTCACGTGATAATCGGGGAAGGTGTCGTCTTAAAACGGGCTCTTCGTGCGAGTACTACAGGCCGTACATCAAGGGCTCGCCGTGATTTCTTGGGCTGTCTCGCTGTATCTGAGTTGCCATGTCGGCGTTCACATAGATAACTCCGTTTTGGGTACCCTTTTGGTTCGTTACGGTAGACTGGAATGTGATTCTCATGCGATATGACCTAACCCTGCGTAAAGACAAATCCCTTCCATTGCCCGATTTAGACTGGCGAAATACCCACCACGGGACCGATCTTCTTAATAGGCGCAGGTACCCCCTTTGGATGAGGCTCAAAACTCTCC
seq00014   AGAACTCAACGTTGACGTACACAGAACACCAAACACCGGGTACACTCTGGACCACTGGTTGTTCATACTTGGGAGACCGGAGACAGTGGGGGCACCGCTGTTACATAGGAATTGATGAGGCCGCGCCCACTTGACGGTCTTATAACTAAGTACGGACGCGACAGCTAGAATACCGCGTACCGTGTATACTTACATAGTGTACTAACGTTTTTCGACACCCTCCGCCATAATGTACTCCCTGCGCCAAGCACACACGAAAACGGGCAGCTCCAATTCCAGTAATCCTAATACTTTTTTAACGGTGCCTGCCGGAAAACCAAGATATGGAGACACGGGCGAAAAAAGCATACGATGGGAACGTACGCACCTAGACTAATACAGCTAATAACCGTAAGTCCTGGCGTCGGTATGAGACTCAAACGGCGGAGAGACAAGCCTAAGAGGAGTATCCCAGCTTCGAGGGTTATTTCGTTTCCTTTTCAGGTATGCATTCGTAAACGCGGTAATATTACGGCAGAGGGCCTGACTCTTGAATCTGTTTTTTCGTTGACCAATTCTGCGAGTGGGGTATGTTTGTAGCAGTATAGTGGCCAACGTGGCACTAATTAACGACTAGGGCTCGGTGGCAAGGGTGCCCTTGGTTTATGCGCTCAGACTTCGAAGTACATGTAGCACACCCGGATGAAAAAATACCAACCATAAAAGTGGAGTGAACACGGTTAGATACGCCATTGCAACTGAAGGCTTTTTGCCTGAGTTTACGTATGGTACTAGCGTAAGCTTTCGCAGATCTGCGAATACGACTGGCCTTCAACGCAAAGACAACTACCACTCCCACTGTTCTCCCAACGTGCGCGCCCATATATAGCAAAGAAGCCCTGGGTAGACCATCAAGATATGGACTTAAGTTGTCTCCGGAAAGCCACAGGATGAGACCCTTGGCCGGTGCCGGGGCCCCTTGGCTTAGGATGTTGCGGGTAGCCACCCTAGATGCTCTGGATCATGGGGAGAAGCCACGAACTTTTGGAAGTTGTATGTAGTTTTAATACAGTCACTTAAATCAAACCGCAGCGGTTGGCCACTGTGATGCGACTCGCTCCCACCGAGCCAGTTCTGCTAACGAGCCATAAACATAATTGCTAGCGCGCTAAGTACCATGCGTTGCGTCGTCAGGGGCTCGGGACACGCAACAAGGACTAAACTATCGGGACACTTCATTTATTCGACTTCTTCTACCCTAGGAGGAATACTAGTACAAACGCGTGCCTCTGAGAACAGGGGCAGAAAACTGTCGGCTAATACGTCCTTAATTTTAGCGTTACTGATGTCTTAGTGTGGATTCTTGTAGCCCGATTCCAGGACGCTTCCTGAGGAGCGCCCGCTAGTATTAAGCAGCGGGGGGTGGGTCATTTTGTGACCTACGAGTAACCACATTTACAGTCCAGATTTTAATCTGTTACTTCGACCAGCTACTATTCTGAAGCAGGGTTCATGAGCAGATACTCCCTAGACGCTTTGGTCAGGTGCGTTGCTACGCGAATAGCCAGTAGAGTAACCTACATTGTGTCGCCCGGTTTGACTATTATCAAGGCTATTCATCTGCCGTGTCGACCAAACGACATCACCGACGAAGAAATGTTGCGCTCTCTGTCGGTTATACTGGTGGTATGCCTTTGAATTGAGACCAATCATCACGTGACCGTTGAGTACTTAATACGTTACCGAGAGTCCCGGTACCACTTCCGGGCGCGCCAATCAACGGTTGTCCAGGCCCAGGCGATGAAAATGAAAACAGGTCATTTACAGAACACGTGGACTACGAGGGGGCAGTGGCCAGTGTCGATGGTTGCCCCGGGCCCTTCCGAGTCCGCCCAGTTGCGGTACGTTGACGTGCGATTACTGACGCGCATGAGTGGCTACTTGCAGCTAGGTCGCCCTATTCTGTCACGAGTAGAGACGTCACGTGATAATCGGGGAAGGTGTCGTCTTAAAACGGGCTCTTCGTGCGAGTACTACAGGCCGTACATCAAGGGCTCGCCGTGATTTCTTGGGCTGTCTCGCTGTATCTGAGTTGCCATGTCGGCGTTCACATAGATAACTCCGTTTTGGGTACCCTTTTGGTTCGTTACGGTAGACTGGAATGTGATTCTCATGCGATATGACCTAACCCTGCGTAAAGACAAATCCCTTCCATTGCCCGATTTAGACTGGCGAAATACCCACCACGGGACCGATCTTCTTAATAGGCGCAGGTACCCCCTTTGGATGAGGCTCAAAACTCTCC
seq00015   AGAACTCAACGTTGACGTACACAGAACACCAAACACCGGGTACACTCTGGACCACTGGTTGTTCATACTTGGGAGACCGGAGACAGTGGGGGCACCGCTGTTACATAGGAATTGATGAGGCCGCGCCCACTTGACGGTCTTATAACTAAGTACGGACGCGACAGCTAGAATACCGCGTACCGTGTATACTTACATAGTGTACTAACGTTTTTCGACACCCTCCGCCATAATGTACTCCCTGCGCCAAGCACACACGAAAACGGGCAGCTCCAATTCCAGTAATCCTAATACTTTTTTAACGGTGCCTGCCGGAAAACCAAGATATGGAGACACGGGCGAAAAAAGCATACGATGGGAACGTACGCACCTAGACTAATACAGCTAATAACCGTAAGTCCTGGCGTCGGTATGAGACTCAAACGGCGGAGAGACAAGCCTAAGAGGAGTATCCCAGCTTCGAGGGTTATTTCGTTTCCTTTTCAGGTATGCATTCGTAAACGCGGTAATATTACGGCAGAGGGCCTGACTCTTGAATCTGTTTTTTCGTTGACCAATTCTGCGAGTGGGGTATGTTTGTAGCAGTATAGTGGCCAACGTGGCACTAATTAACGACTAGGGCTCGGTGGCAAGGGTGCCCTTGGTTTATGCGCTCAGACTTCGAAGTACATGTAGCACACCCGGATGAAAAAATACCAACCATAAAAGTGGAGTGAACACGGTTAGATACGCCATTGCAACTGAAGGCTTTTTGCCTGAGTTTACGTATGGTACTAGCGTAAGCTTTCGCAGATCTGCGAATACGACTGGCCTTCAACGCAAAGACAACTACCACTCCCACTGTTCTCCCAACGTGCGCGCCCATATATAGCAAAGAAGCCCTGGGTAGATCATCAAGATATGGACTTAAGTTGTCTCCGGAAAGCCACAGGATGAGACCCTTGGCCGGTGCCGGGGCCCCTTGGCTTAGGATGTTGCGGGTAGCCACCCTAGATGCTCTGGATCATGGGGAGAAGCCACGAACTTTTGGAAGTTGTATGTAGTTTTAATACAGTCACTTAAATCAAACCGCAGCGGTTGGCCACTGTGATGCGACTCGCTCCCACCGAGGCAGTTCTGCTAACGAGCCATAAAGATAATTGCTAGCGCGCTAAGTACCATGCGTTGCGTCGACAGGGGCTCGGGACACGCAACAAGGACTAAACTATCGGGACACTTCATTTATTCGACTTCTTCTACCCTAGGAGGAATACTAGTACAAACGCGTGCCTCTGAGAACAGGGACAGAAAACTGTCGGCTAATACGTCCTTAATTTTAGCGTTACTGATGTCTTAGTGTGGATTCTTGTAGCCCGATTCCAGGACGCTTCCTGAGGAGCGCCCGCTAGTATTAAGCAGCGGGGGGTGGGTCATTTTGTGACCTACGAGTAACCACATTTACAGTCCAGATTTTAATCTGTTACTTCGACCAGCTACTATTCTGAAGCAGGGTTCATGAGCAGATACTCCCTAGACGCTTTGGTCAGGTGCGTTGCTACGCGAATAGCCAGTAGAGTAACCTACATTGTGTCGCCCGGTTTGACTATTATCAAGGCTATTCATCTGCCGTGTCGACCAAACGACATCACCGACGAAGAAATGTTGCGCTCTCTGTCGGTTATACTGGTGGTATGCCTTTGAATTGAGACCAATCATCACGTGACCGTTGAGTACTTAATACGTTACCGAGAGTCCCGGTACCACTTCCGGGCGCGCCAATCAACGGTTGTCCAGGCCCAGGCGATGAAAATGAAAACAGGTCATTTACAGAACACGTGGACTACGAGGGGGCAGTGGCCAGTGTCGATGGTTGCCCCGGGCCCTTCCGAGTCCGCCCAGTTGCGGTACGTTGACGTGCGATTACTGACGCGCATGAGTGGCTACTTGCAGCTAGGTCGCCCTATTCTGTCACGAGTAGAGACGTCACGTGATAATCGGGGAAGGTGTCGTCTTAAAACGGGCTCTTCGTGCGAGTACTACAGGCCGTACATCAAGGGCTCGCCGTGATTTCTTGGGCTGTCTCGCTGTATCTGAGTTGCCATGTCGGCGTTCACATAGATAACTCCGTTTTGGGTACCCTTTTGGTTCGTTACGGTAGACTGGAATGTGATTCTCATGCGATATGACCTAACCCTGCGTAAAGACAAATCCCTTCCATTGCCCGATTTAGACTGGCGAAATACCCACCACGGGACCGATCTTCTTAATAGGCGCAGGTACCCCCTTTGGATGAGGCTCAAAACTCTCC
seq00016   AGAACTCAACGTTGACGTACACAGAACACCAAACACCGGGTACACTCTGGACCACTGGTTGTTCATACTTGGGAGACCGGAGACAGTGGGGGCACCGCTGTTACATAGGAATTGATGAGGCCGCGCCCACTTGACGGTCTTATAACTAAGTACGGACGCGACAGCTAGAATACCGCGTACCGTGTATACTTACATAGTGTACTAACGTTTTTCGACACCCTCCGCCATAATGTACTCCCTGCGCCAAGCACACACGAAAACGGGCAGCTCCAATTCCAGTAATCCTAATACTTTTTTAACGGTGCCTGCCGGAAAACCAAGATATGGAGACACGGGCGAAAAAAGCATACGATGGGAACGTACGCACCTAGACTAATACAGCTAATAACCGTAAGTCCTGGCGTCGGTATGAGACTCAAACGGCGGAGAGACAAGCCTAAGAGGAGTATCCCAGCTTCGAGGGTTATTTCGTTTCCTTTTCAGGTATGCATTCGTAAACGCGGTAATATTACGGCAGAGGGCCTGACTCTTGAATCTGTTTTTTCGTTGACCAATTCTGCGAGTGGGGTATGTTTGTAGCAGTATAGTGGCCAACGTGGCACTAATTAACGACTAGGGCTCGGTGGCAAGGGTGCCCTTGGTTTATGCGCTCAGACTTCGAAGTACATGTAGCACACCCGGATGAAAAAATACCAACCATAAAAGTGGAGTGAACACGGTTAGATACGCCATTGCAACTGAAGGCTTTTTGCCTGAGTTTACGTATGGTACTAGCGTAAGCTTTCGCAGATCTGCGAATACGACTGGCCTTCAACGCAAAGACAACTACCACTCCCACTGTTCTCCCAACGTGCGCGCCCATATATAGCAAAGAAGCCCTGGGTAGACCATCAAGATATGGACTTAAGTTGTCTCCGGAAAGCCACAGGATGAGACCCTTGGCCGGTGCCGGGGCCCCTTGGCTTAGGATGTTGCGGGTAGCCACCCTAGATGCTCTGGATCATGGGGAGAAGCCACGAACTTTTGGAAGTTGTATGTAGTTTTAATACAGTCACTTAAATCAAACCGCAGCGGTTGGCCACTGTGATGCGACTCGCTCCCACCGAGCCAGTTCTGCTAACGAGCCATAAAGATAATTGCTAGCGCGCTAAGTACCATGCGTTGCGTCGTCAGGGGCTCGGGACACGCAACAAGGACTAAACTATCGGGACACTTCATTTATTCGACTTCTTCTACCCTAGGAGGAATACTAGTACAAACGCGTGCCTCTGAGAACAGGGACAGAAAACTGTCGGCTAATACGTCCTTAATTTTAGCGTTACTGATGTCTTAGTGTGGATTCTTGTAGCCCGATTCCAGGACGCTTCCTGAGGAGCGCCCGCTAGTATTAAGCAGCGGGGGGTGGGTCATTTTGTGACCTACGAGTAACCACATTTACAGTCCAGATTTTAATCTGTTACTTCGACCAGCTACTATTCTGAAGCAGGGTTCATGAGCAGATACTCCCTAGACGCTTTGGTCAGGTGCGTTGCTACGCGAATAGCCAGTAGAGTAACCTACATTGTGTCGCCCGGTTTGACTATTATCAAGGCTATTCATCTGCCGTGTCGACCAAACGACATCACCGACGAAGAAATGTTGCGCTCTCTGTCGGTTATACTGGTGGTATGCCTTTGAATTGAGACCAATCATCACGTGACCGTTGAGTACTTAATACGTTACCGAGAGTCCCGGTACCACTTCCGGGCGCGCCAATCAACGGTTGTCCAGGCCCAGGCGATGAAAATGAAAACAGGTCATTTACAGAACACGTGGACTACGAGGGGGCAGTGGCCAGTGTCGATGGTTGCCCCGGGCCCTTCCGAGTCCGCCCAGTTGCGGTACGTTGACGTGCGATTACTGACGCGCATGAGTGGCTACTTGCAGCTAGGTCGCCCTATTCTGTCACGAGTAGAGACGTCACGTGATAATCGGGGAAGGTGTCGTCTTAAAACGGGCTCTTCGTGCGAGTACTACAGGCCGTACATCAAGGGCTCGCCGTGATTTCTTGGGCTGTCTCGCTGTATCTGAGTTGCCATGTCGGCGTTCACATAGATAACTCCGTTTTGGGTACCCTTTTGGTTCGTTACGGTAGACTGGAATGTGATTCTCATGCGATATGACCTAACCCTGCGTAAAGACAAATCCCTTCCATTGCCCGATTTAGACTGGCGAAATACCCACCACGGGACCGATCTTCTTAATAGGCGCAGGTACCCCCTTTGGATGAGGCTCAAAACTCTCC
seq00017   AGAACTCAACGTTGACGTACACAGAACACCAAACACCGGGTACACTCTGGACCACTGGTTGTTCATACTTGGGAGACCGGAGACAGTGGGGGCACCGCTGTTACATAGGAATTGATGAGGCCGCGCCCACTTGACGGTCTTATAACTAAGTACGGACGCGACAGCTAGAATACCGCGTACCGTGTATACTTACATAGTGTACTAACGTTTTTCGACACCCTCCGCCATAATGTACTCCCTGCGCCAAGCACACACGAAAACGGGCAGCTCCAATTCCAGTAATCCTAATACTTTTTTAACGGTGCCTGCCGGAAAACCAAGATATGGAGACACGGGCGAAAAAAGCATACGATGGGAACGTACGCACCTAGACTAATACAGCTAATAACCGTAAGTCCTGGCGTCGGTATGAGACTCAAACGGCGGAGAGACAAGCCTAAGAGGAGTATCCCAGCTTCGAGGGTTATTTCGTTTCCTTTTCAGGTATGCATTCGTAAACGCGGTAATATTACGGCAGAGGGCCTGACTCTTGAATCTGTTTTTTCGTTGACCAATTCTGCGAGTGGGGTATGTTTGTAGCAGTATAGTGGCCAACGTGGCACTAATTAACGACTAGGGCTCGGTGGCAAGGGTGCCCTTGGTTTATGCGCTCAGACTTCGAAGTACATGTAGCACACCCGGATGAAAAAATACCAACCATAAAAGTGGAGTGAACACGGTTAGATACGCCATTGCAACTGAAGGCTTTTTGCCTGAGTTTACGTATGGTACTAGCGTAAGCTTTCGCAGATCTGCGAATACGACTGGCCTTCAACGCAAAGACAACTACCACTCCCACTGTTCTCCCAACGTGCGCGCCCATATATAGCAAAGAAGCCCTGGGTAGACCATCAAGATATGGACTTAAGTTGTCTCCGGAAAGCCACAGGATGAGACCCTTGGCCGGTGCCGGGGCCCCTTGGCTTAGGATGTTGCGGGTAGCCACCCTAGATGCTCTGGATCATGGGGAGAAGCCACGAACTTTTGGAAGTTGTATGTAGTTTTAATACAGTCACTTAAATCAAACCGCAGCGGTTGGCCACTGTGATGCGACTCGCTCCCACCGAGCCAGTTCTGCTAACGAGCCATAAAGATAATTGCTAGCGCGCTAAGTACCATGCGTTGCGTCGTCAGGGGCTCGGGACACGCAACAAGGACTAAACTATCGGGACACTTCATTTATTCGACTTCTTCTACCCTAGGAGGAATACTAGTACAAACGCGTGCCTCTGAGAACAGGGACAGAAAACTGTCGGCTAATACGTCCTTAATTTTAGCGTTACTGATGTCTTAGTGTGGATTCTTGTAGCCCGATTCCAGGACGCTTCCTGAGGAGCGCCCGCTAGTATTAAGCAGCGGGGGGTGGGTCATTTTGTGACCTACGAGTAACCACATTTACAGTCCAGATTTTAATCTGTTACTTCGACCAGCTACTATTCTGAAGCAGGGTTCATGAGCAGATACTCCCTAGACGCTTTGGTCAGGTGCGTTGCTACGCGAATAGCCAGTAGAGTAACCTACATTGTGTCGCCCGGTTTGACTATTATCAAGGCTATTCATCTGCCGTGTCGACCAAACGACATCACCGACGAAGAAATGTTGCGCTCTCTGTCGGTTATACTGGTGGTATGCCTTTGAATTGAGACCAATCATCACGTGACCGTTGAGTACTTAATACGTTACCGAGAGTCCCGGTACCACTTCCGGGCGCGCCAATCAACGGTTGTCCAGGCCCAGGCGATGAAAATGAAAACAGGTCATTTACAGAACACGTGGACTACGAGGGGGCAGTGGCCAGTGTCGATGGTTGCCCCGGGCCCTTCCGAGTCCGCCCAGTTGCGGTACGTTGACGTGCGATTACTGACGCGCATGAGTGGCTACTTGCAGCTAGGTCGCCCTATTCTGTCACGAGTAGAGACGTCACGTGATAATCGGGGAAGGTGTCGTCTTAAAACGGGCTCTTCGTGCGAGTACTACAGGCCGTACATCAAGGGCTCGCCGTGATTTCTTGGGCTGTCTCGCTGTATCTGAGTTGCCATGTCGGCGTTCACATAGATAACTCCGTTTTGGGTACCCTTTTGGTTCGTTACGGTAGACTGGAATGTGATTCTCATGCGATATGACCTAACCCTGCGTAAAGACAAATCCCTTCCATTGCCCGATTTAGACTGGCGAAATACCCACCACGGGACCGATCTTCTTAATAGGCGCAGGTACCCCCTTTGGATGAGGCTCAAAACTCTCC
seq00018   AGAACTCAACGTTGACGTAGACAGAACACCAAACACCGGGTACACTCTGGACCACTGGTTGTTCATACTTGGGAGACCGGAGACAGTGGGGGCACCGCTGTTACATAGGAATTGATGAGGCCGCGCCCACTTGACGGTCTTATAACTAAGTACGGACGCGACAGCTAGAATACCGCGTACCGTGTATACTTACATAGTGTACTAACGTTTTTCGACACCCTCCGCCATAATGTACTCCCTGCGCCAAGCACACACGAAAACGGGCAGCTCCAATTCCAGTAATCCTAATACTTTTTTAACGGTGCCTGCCGGAAAACCAAGATATGGAGACACGGGCGAAAAAAGCATACGATGGGAACGTACGCACCTAGACTAATACAGCTAATAACCGTAAGTCCTGGCGTCGGTATGAGACTCAAACGGCGGAGAGACAAGCCTAAGAGGAGTATCCCAGCTTCGAGGGTTATTTCGTTTCCTTTTCAGGTATGCATTCGTAAACGCGGTAATATTACGGCAGAGGGCCTGACTCTTGAATCTGTTTTTTCGTTGACCAATTCTGCGAGTGGGGTATGTTTGTAGCAGTATAGTGGCCAACGTGGCACTAATTAACGACTAGGGCTCGGTGGCAAGGGTGCCCTTGGTTTATGCGCTCAGACTTCGAAGTACATGTAGCACACCCGGATGAAAAAATACCAACCATAAAAGTGGAGTGAACACGGTTAGATACGCCATTGCAACTGAAGGCTTTTTGCCTGAGTTTACGTATGGTACTAGCGTAAGCTTTCGCAGATCTGCGAATACGACTGGCCTTCAACGCAAAGACAACTACCACTCCCACTGTTCTCCCAACGTGCGCGCCCATATATAGCAAAGAAGCCCTGGGTAGACCATCAAGATATGGACTTAAGTTGTCTCCGGAAAGCCACAGGATGAGACCCTTGGCCGGTGCCGGGGCCCCTTGGCTTAGGATGTTGCGGGTAGCCACCCTAGATGCTCTGGATCATGGGGAGAAGCCACGAACTTTTGGAAGTTGTATGTAGTTTTAATACAGTCACTTAAATCAAACCGCAGCGGTTGGCCACTGTGATGCGACTCGCTCCCACCGAGGCAGTTCTGCTAACGAGCCATAAAGATAATTGCTAGCGCGCTAAGTACCATGCGTTGCGTCGACAGGGGCTCGGGACACGCAACAAGGACTAAACTATCGGGACACTTCATTTATTCGACTTCTTCTACCCTAGGAGGAATACTAGTACAAACGCGTGCCTCTGAGAACAGGGACAGAAAACTGTCGGCTAATACGTCCTTAATTTTAGCGTTACTGATGTCTTAGTGTGGATTCTTGTAGCCCGATTCCAGGACGCTTCCTGAGGAGCGCCCGCTAGTATTAAGCAGCGGGGGGTGGGTCATTTTGTGACCTACGAGTAACCACATTTACAGTCCAGATTTTAATCTGTTACTTCGACCAGCTACTATTCTGAAGCAGGGTTCATGAGCAGATACTCCCTAGACGCTTTGGTCAGGTGCGTTGCTACGCGAATAGCCAGTAGAGTAACCTACATTGTGTCGCCCGGTTTGACTATTATCAAGGCTATTCATCTGCCGTGTCGACCAAACGACATCACCGACGAAGAAATGTTGCGCTCTCTGTCGGTTATACTGGTGGTATGCCTTTGAATTGAGACCAATCATCACGTGACCGTTGAGTACTTAATACGTTACCGAGAGTCCCGGTACCACTTCCGGGCGCGCCAATCAACGGTTGTCCAGGCCCAGGCGATGAAAATGAAAACAGGTCATTTACAGAACACGTGGACTACGAGGGGGCAGTGGCCAGTGTCGATGGTTGCCCCGGGCCCTTCCGAGTCCGCCCAGTTGCGGTACGTTGACGTGCGATTACTGACGCGCATGAGTGGCTACTTGCAGCTAGGTCGCCCTATTCTGTCACGAGTAGAGACGTCACGTGATAATCGGGGAAGGTGTCGTCTTAAAACGGGCTCTTCGTGCGAGTACTACAGGCCGTACATCAAGGGCTCGCCGTGATTTCTTGGGCTGTCTCGCTGTATCTGAGTTGCCATGTCGGCGTTCACATAGATAACTCCGTTTTGGGTACCCTTTTGGTTCGTTACGGTAGACTGGAATGTGATTCTCATGCGATATGACCTAACCCTGCGTAAAGACAAATCCCTTCCATTGCCCGATTTAGACTGGCGAAATACCCACCACGGGACCGATCTTCTTAATAGGCGCAGGTACCCCCTTTGGATGAGGCTCAAAACTCTCC
seq00019   AGAACTCAACGTTGACGTACACAGAACACCAAACACCGGGTACACTCTGGACCACTGGTTGTTCATACTTGGGAGACCGGAGACAGTGGGGGCACCGCTGTTACATAGGAATTGATGAGGCCGCGCCCACTTGACGGTCTTATAACTAAGTACGGACGCGACAGCTAGAATACCGCGTACCGTGTATACTTACATAGTGTACTAACGTTTTTCGACACCCTCCGCCATAATGTACTCCCTGCGCCAAGCACACACGAAAACGGGCAGCTCCAATTCCAGTAATCCTAATACTTTTTTAACGGTGCCTGCCGGAAAACCAAGATATGGAGACACGGGCGAAAAAAGCATACGATGGGAACGTACGCACCTAGACTAATACAGCTAATAACCGTAAGTCCTGGCGTCGGTATGAGACTCAAACGGCGGAGAGACAAGCCTAAGAGGAGTATCCCAGCTTCGAGGGTTATTTCGTTTCCTTTTCAGGTATGCATTCGTAAACGCGGTAATATTACGGCAGAGGGCCTGACTCTTGAATCTGTTTTTTCGTTGACCAATTCTGCGAGTGGGGTATGTTTGTAGCAGTATAGTGGCCAACGTGGCACTAATTAACGACTAGGGCTCGGTGGCAAGGGTGCCCTTGGTTTATGCGCTCAGACTTCGAAGTACATGTAGCACACCCGGATGAAAAAATACCAACCATAAAAGTGGAGTGAACACGGTTAGATACGCCATTGCAACTGAAGGCTTTTTGCCTGAGTTTACGTATGGTACTAGCGTAAGCTTTCGCAGATCTGCGAATACGACTGGCCTTCAACGCAAAGACAACTACCACTCCCACTGTTCTCCCAACGTGCGCGCCCATATATAGCAAAGAAGCCCTGGGTAGACCATCAAGATATGGACTTAAGTTGTCTCCGGAAAGCCACAGGATGAGACCCTTGGCCGGTGCCGGGGCCCCTTGGCTTAGGATGTTGCGGGTAGCCACCCTAGATGCTCTGGATCATGGGGAGAAGCCACGAACTTTTGGAAGTTGTATGTAGTTTTAATACAGTCACTTAAATCAAACCGCAGCGGTTGGCCACTGTGATGCGACTCGCTCCCACCGAGCCAGTTCTGCTAACGAGCCATAAAGATAATTGCTAGCGCGCTAAGTACCATGCGTTGCGTCGTCAGGGGCTCGGGACACGCAACAAGGACTAAACTATCGGGACACTTCATTTATTCGACTTCTTCTACCCTAGGAGGAATACTAGTACAAACGCGTGCCTCTGAGAACAGGGACAGAAAACTGTCGGCTAATACGTCCTTAATTTTAGCGTTACTGATGTCTTAGTGTGGATTCTTGTAGCCCGATTCCAGGACGCTTCCTGAGGAGCGCCCGCTAGTATTAAGCAGCGGGGGGTGGGTCATTTTGTGACCTACGAGTAACCACATTTACAGTCCAGATTTTAATCTGTTACTTCGACCAGCTACTATTCTGAAGCAGGGTTCATGAGCAGATACTCCCTAGACGCTTTGGTCAGGTGCGTTGCTACGCGAATAGCCAGTAGAGTAACCTACATTGTGTCGCCCGGTTTGACTATTATCAAGGCTATTCATCTGCCGTGTCGACCAAACGACATCACCGACGAAGAAATGTTGCGCTCTCTGTCGGTTATACTGGTGGTATGCCTTTGAATTGAGACCAATCATCACGTGACCGTTGAGTACTTAATACGTTACCGAGAGTCCCGGTACCACTTCCGGGCGCGCCAATCAACGGTTGTCCAGGCCCAGGCGATGAAAATGAAAACAGGTCATTTACAGAACACGTGGACTACGAGGGGGCAGTGGCCAGTGTCGATGGTTGCCCCGGGCCCTTCCGAGTCCGCCCAGTTGCGGTACGTTGACGTGCGATTACTGACGCGCATGAGTGGCTACTTGCAGCTAGGTCGCCCTATTCTGTCACGAGTAGAGACGTCACGTGATAATCGGGGAAGGTGTCGTCTTAAAACGGGCTCTTCGTGCGAGTACTACAGGCCGTACATCAAGGGCTCGCCGTGATTTCTTGGGCTGTCTCGCTGTATCTGAGTTGCCATGTCGGCGTTCACATAGATAACTCCGTTTTGGGTACCCTTTTGGTTCGTTACGGTAGACTGGAATGTGATTCTCATGCGATATGACCTAACCCTGCGTAAAGACAAATCCCTTCCATTGCCCGATTTAGACTGGCGAAATACCCACCACGGGACCGATCTTCTTAATAGGCGCAGGTACCCCCTTTGGATGAGGCTCAAAACTCTCC
seq00020   AGAACTCAACGTTGACGTAGACAGAACACCAAACACCGGGTACACTCTGGACCACTGGTTGTTCATACTTGGGAGACCGGAGACAGTGGGGGCACCGCTGTTACATAGGAATTGATGAGGCCGCGCCCACTTGACGGTCTTATAACTAAGTACGGACGCGACAGCTAGAATACCGCGTACCGTGTATACTTACATAGTGTACTAACGTTTTTCGACACCCTCCGCCATAATGTACTCCCTGCGCCAAGCACACACGAAAACGGGCAGCTCCAATTCCAGTAATCCTAATACTTTTTTAACGGTGCCTGCCGGAAAACCAAGATATGGAGACACGGGCGAAAAAAGCATACGATGGGAACGTACGCACCTAGACTAATACAGCTAATAACCGTAAGTCCTGGCGTCGGTATGAGACTCAAACGGCGGAGAGACAAGCCTAAGAGGAGTATCCCAGCTTCGAGGGTTATTTCGTTTCCTTTTCAGGTATGCATTCGTAAACGCGGTAATATTACGGCAGAGGGCCTGACTCTTGAATCTGTTTTTTCGTTGACCAATTCTGCGAGTGGGGTATGTTTGTAGCAGTATAGTGGCCAACGTGGCACTAATTAACGACTAGGGCTCGGTGGCAAGGGTGCCCTTGGTTTATGCGCTCAGACTTCGAAGTACATGTAGCACACCCGGATGAAAAAATACCAACCATAAAAGTGGAGTGAACACGGTTAGATACGCCATTGCAACTGAAGGCTTTTTGCCTGAGTTTACGTATGGTACTAGCGTAAGCTTTCGCAGATCTGCGAATACGACTGGCCTTCAACGCAAAGACAACTACCACTCCCACTGTTCTCCCAACGTGCGCGCCCATATATAGCAAAGAAGCCCTGGGTAGACCATCAAGATATGGACTTAAGTTGTCTCCGGAAAGCCACAGGATGAGACCCTTGGCCGGTGCCGGGGCCCCTTGGCTTAGGATGTTGCGGGTAGCCACCCTAGATGCTCTGGATCATGGGGAGAAGCCACGAACTTTTGGAAGTTGTATGTAGTTTTAATACAGTCACTTAAATCAAACCGCAGCGGTTGGCCACTGTGATGCGACTCGCTCCCACCGAGGCAGTTCTGCTAACGAGCCATAAAGATAATTGCTAGCGCGCTAAGTACCATGCGTTGCGTCGACAGGGGCTCGGGACACGCAACAAGGACTAAACTATCGGGACACTTCATTTATTCGACTTCTTCTACCCTAGGAGGAATACTAGTACAAACGCGTGCCTCTGAGAACAGGGACAGAAAACTGTCGGCTAATACGTCCTTAATTTTAGCGTTACTGATGTCTTAGTGTGGATTCTTGTAGCCCGATTCCAGGACGCTTCCTGAGGAGCGCCCGCTAGTATTAAGCAGCGGGGGGTGGGTCATTTTGTGACCTACGAGTAACCACATTTACAGTCCAGATTTTAATCTGTTACTTCGACCAGCTACTATTCTGAAGCAGGGTTCATGAGCAGATACTCCCTAGACGCTTTGGTCAGGTGCGTTGCTACGCGAATAGCCAGTAGAGTAACCTACATTGTGTCGCCCGGTTTGACTATTATCAAGGCTATTCATCTGCCGTGTCGACCAAACGACATCACCGACGAAGAAATGTTGCGCTCTCTGTCGGTTATACTGGTGGTATGCCTTTGAATTGAGACCAATCATCACGTGACCGTTGAGTACTTAATACGTTACCGAGAGTCCCGGTACCACTTCCGGGCGCGCCAATCAACGGTTGTCCAGGCCCAGGCGATGAAAATGAAAACAGGTCATTTACAGAACACGTGGACTACGAGGGGGCAGTGGCCAGTGTCGATGGTTGCCCCGGGCCCTTCCGAGTCCGCCCAGTTGCGGTACGTTGACGTGCGATTACTGACGCGCATGAGTGGCTACTTGCAGCTAGGTCGCCCTATTCTGTCACGAGTAGAGACGTCACGTGATAATCGGGGAAGGTGTCGTCTTAAAACGGGCTCTTCGTGCGAGTACTACAGGCCGTACATCAAGGGCTCGCCGTGATTTCTTGGGCTGTCTCGCTGTATCTGAGTTGCCATGTCGGCGTTCACATAGATAACTCCGTTTTGGGTACCCTTTTGGTTCGTTACGGTAGACTGGAATGTGATTCTCATGCGATATGACCTAACCCTGCGTAAAGACAAATCCCTTCCATTGCCCGATTTAGACTGGCGAAATACCCACCACGGGACCGATCTTCTTAATAGGCGCAGGTACCCCCTTTGGATGAGGCTCAAAACTCTCC
seq00021   AGAACTCAACGTTGACGTACACAGAACACCAAACACCGGGTACACTCTGGACCACTGGTTGTTCATACTTGGGAGACCGGAGACAGTGGGGGCACCGCTGTTACATAGGAATTGATGAGGCCGCGCCCACTTGACGGTCTTATAACTAAGTACGGACGCGACAGCTAGAATACCGCGTACCGTGTATACTTACATAGTGTACTAACGTTTTTCGACACCCTCCGCCATAATGTACTCCCTGCGCCAAGCACACACGAAAACGGGCAGCTCCAATTCCAGTAATCCTAATACTTTTTTAACGGTGCCTGCCGGAAAACCAAGATATGGAGACACGGGCGAAAAAAGCATACGATGGGAACGTACGCACCTAGACTAATACAGCTAATAACCGTAAGTCCTGGCGTCGGTATGAGACTCAAACGGCGGAGAGACAAGCCTAAGAGGAGTATCCCAGCTTCGAGGGTTATTTCGTTTCCTTTTCAGGTATGCATTCGTAAACGCGGTAATATTACGGCAGAGGGCCTGACTCTTGAATCTGTTTTTTCGTTGACCAATTCTGCGAGTGGGGTATGTTTGTAGCAGTATAGTGGCCAACGTGGCACTAATTAACGACTAGGGCTCGGTGGCAAGGGTGCCCTTGGTTTATGCGCTCAGACTTCGAAGTACATGTAGCACACCCGGATGAAAAAATACCAACCATAAAAGTGGAGTGAACACGGTTAGATACGCCATTGCAACTGAAGGCTTTTTGCCTGAGTTTACGTATGGTACTAGCGTAAGCTTTCGCAGATCTGCGAATACGACTGGCCTTCAACGCAAAGACAACTACCACTCCCACTGTTCTCCCAACGTGCGCGCCCATATATAGCAAAGAAGCCCTGGGTAGACCATCAAGATATGGACTTAAGTTGTCTCCGGAAAGCCACAGGATGAGACCCTTGGCCGGTGCCGGGGCCCCTTGGCTTAGGATGTTGCGGGTAGCCACCCTAGATGCTCTGGATCATGGGGAGAAGCCACGAACTTTTGGAAGTTGTATGTAGTTTTAATACAGTCACTTAAATCAAACCGCAGCGGTTGGCCACTGTGATGCGACTCGCTCCCACCGAGCCAGTTCTGCTAACGAGCCATAAAGATAATTGCTAGCGCGCTAAGTACCATGCGTTGCGTCGTCAGGGGCTCGGGACACGCAACAAGGACTAAACTATCGGGACACTTCATTTATTCGACTTCTTCTACCCTAGGAGGAATACTAGTACAAACGCGTGCCTCTGAGAACAGGGACAGAAAACTGTCGGCTAATACGTCCTTAATTTTAGCGTTACTGATGTCTTAGTGTGGATTCTTGTAGCCCGATTCCAGGACGCTTCCTGAGGAGCGCCCGCTAGTATTAAGCAGCGGGGGGTGGGTCATTTTGTGACCTACGAGTAACCACATTTACAGTCCAGATTTTAATCTGTTACTTCGACCAGCTACTATTCTGAAGCAGGGTTCATGAGCAGATACTCCCTAGACGCTTTGGTCAGGTGCGTTGCTACGCGAATAGCCAGTAGAGTAACCTACATTGTGTCGCCCGGTTTGACTATTATCAAGGCTATTCATCTGCCGTGTCGACCAAACGACATCACCGACGAAGAAATGTTGCGCTCTCTGTCGGTTATACTGGTGGTATGCCTTTGAATTGAGACCAATCATCACGTGACCGTTGAGTACTTAATACGTTACCGAGAGTCCCGGTACCACTTCCGGGCGCGCCAATCAACGGTTGTCCAGGCCCAGGCGATGAAAATGAAAACAGGTCATTTACAGAACACGTGGACTACGAGGGGGCAGTGGCCAGTGTCGATGGTTGCCCCGGGCCCTTCCGAGTCCGCCCAGTTGCGGTACGTTGACGTGCGATTACTGACGCGCATGAGTGGCTACTTGCAGCTAGGTCGCCCTATTCTGTCACGAGTAGAGACGTCACGTGATAATCGGGGAAGGTGTCGTCTTAAAACGGGCTCTTCGTGCGAGTACTACAGGCCGTACATCAAGGGCTCGCCGTGATTTCTTGGGCTGTCTCGCTGTATCTGAGTTGCCATGTCGGCGTTCACATAGATAACTCCGTTTTGGGTACCCTTTTGGTTCGTTACGGTAGACTGGAATGTGATTCTCATGCGATATGACCTAACCCTGCGTAAAGACAAATCCCTTCCATTGCCCGATTTAGACTGGCGAAATACCCACCACGGGACCGATCTTCTTAATAGGCGCAGGTACCCCCTTTGGATGAGGCTCAAAACTCTCC
seq00022   AGAACTCAACGTTGACGTACACAGAACACCAAACACCGGGTACACTCTGGACCACTGGTTGTTCATACTTGGGAGACCGGAGACAGTGGGGGCACCGCTGTTACATAGGAATTGATGAGGCCGCGCCCACTTGACGGTCTTATAACTAAGTACGGACGCGACAGCTAGAATACCGCGTACCGTGTATACTTACATAGTGTACTAACGTTTTTCGACACCCTCCGCCATAATGTACTCCCTGCGCCAAGCACACACGAAAACGGGCAGCTCCAATTCCAGTAATCCTAATACTTTTTTAACGGTGCCTGCCGGAAAACCAAGATATGGAGACACGGGCGAAAAAAGCATACGATGGGAACGTACGCACCTAGACTAATACAGCTAATAACCGTAAGTCCTGGCGTCGGTATGAGACTCAAACGGCGGAGAGACAAGCCTAAGAGGAGTATCCCAGCTTCGAGGGTTATTTCGTTTCCTTTTCAGGTATGCATTCGTAAACGCGGTAATATTACGGCAGAGGGCCTGACTCTTGAATCTGTTTTTTCGTTGACCAATTCTGCGAGTGGGGTATGTTTGTAGCAGTATAGTGGCCAACGTGGCACTAATTAACGACTAGGGCTCGGTGGCAAGGGTGCCCTTGGTTTATGCGCTCAGACTTCGAAGTACATGTAGCACACCCGGATGAAAAAATACCAACCATAAAAGTGGAGTGAACACGGTTAGATACGCCATTGCAACTGAAGGCTTTTTGCCTGAGTTTACGTATGGTACTAGCGTAAGCTTTCGCAGATCTGCGAATACGACTGGCCTTCAACGCAAAGACAACTACCACTCCCACTGTTCTCCCAACGTGCGCGCCCATATATAGCAAAGAAGCCCTGGGTAGATCATCAAGATATGGACTTAAGTTGTCTCCGGAAAGCCACAGGATGAGACCCTTGGCCGGTGCCGGGGCCCCTTGGCTTAGGATGTTGCGGGTAGCCACCCTAGATGCTCTGGATCATGGGGAGAAGCCACGAACTTTTGGAAGTTGTATGTAGTTTTAATACAGTCACTTAAATCAAACCGCAGCGGTTGGCCACTGTGATGCGACTCGCTCCCACCGAGGCAGTTCTGCTAACGAGCCATAAAGATAATTGCTAGCGCGCTAAGTACCATGCGTTGCGTCGACAGGGGCTCGGGACACGCAACAAGGACTAAACTATCGGGACACTTCATTTATTCGACTTCTTCTACCCTAGGAGGAATACTAGTACAAACGCGTGCCTCTGAGAACAGGGACAGAAAACTGTCGGCTAATACGTCCTTAATTTTAGCGTTACTGATGTCTTAGTGTGGATTCTTGTAGCCCGATTCCAGGACGCTTCCTGAGGAGCGCCCGCTAGTATTAAGCAGCGGGGGGTGGGTCATTTTGTGACCTACGAGTAACCACATTTACAGTCCAGATTTTAATCTGTTACTTCGACCAGCTACTATTCTGAAGCAGGGTTCATGAGCAGATACTCCCTAGACGCTTTGGTCAGGTGCGTTGCTACGCGAATAGCCAGTAGAGTAACCTACATTGTGTCGCCCGGTTTGACTATTATCAAGGCTATTCATCTGCCGTGTCGACCAAACGACATCACCGACGAAGAAATGTTGCGCTCTCTGTCGGTTATACTGGTGGTATGCCTTTGAATTGAGACCAATCATCACGTGACCGTTGAGTACTTAATACGTTACCGAGAGTCCCGGTACCACTTCCGGGCGCGCCAATCAACGGTTGTCCAGGCCCAGGCGATGAAAATGAAAACAGGTCATTTACAGAACACGTGGACTACGAGGGGGCAGTGGCCAGTGTCGATGGTTGCCCCGGGCCCTTCCGAGTCCGCCCAGTTGCGGTACGTTGACGTGCGATTACTGACGCGCATGAGTGGCTACTTGCAGCTAGGTCGCCCTATTCTGTCACGAGTAGAGACGTCACGTGATAATCGGGGAAGGTGTCGTCTTAAAACGGGCTCTTCGTGCGAGTACTACAGGCCGTACATCAAGGGCTCGCCGTGATTTCTTGGGCTGTCTCGCTGTATCTGAGTTGCCATGTCGGCGTTCACATAGATAACTCCGTTTTGGGTACCCTTTTGGTTCGTTACGGTAGACTGGAATGTGATTCTCATGCGATATGACCTAACCCTGCGTAAAGACAAATCCCTTCCATTGCCCGATTTAGACTGGCGAAATACCCACCACGGGACCGATCTTCTTAATAGGCGCAGGTACCCCCTTTGGATGAGGCTCAAAACTCTCC
seq00023   AGAACTCAACGTTGACGTACACAGAACACCAAACACCGGGTACACTCTGGACCACTGGTTGTTCATACTTGGGAGACCGGAGACAGTGGGGGCACCGCTGTTACATAGGAATTGATGAGGCCGCGCCCACTTGACGGTCTTATAACTAAGTACGGACGCGACAGCTAGAATACCGCGTACCGTGTATACTTACATAGTGTACTAACGTTTTTCGACACCCTCCGCCATAATGTACTCCCTGCGCCAAGCACACACGAAAACGGGCAGCTCCAATTCCAGTAATCCTAATACTTTTTTAACGGTGCCTGCCGGAAAACCAAGATATGGAGACACGGGCGAAAAAAGCATACGATGGGAACGTACGCACCTAGACTAATACAGCTAATAACCGTAAGTCCTGGCGTCGGTATGAGACTCAAACGGCGGAGAGACAAGCCTAAGAGGAGTATCCCAGCTTCGAGGGTTATTTCGTTTCCTTTTCAGGTATGCATTCGTAAACGCGGTAATATTACGGCAGAGGGCCTGACTCTTGAATCTGTTTTTTCGTTGACCAATTCTGCGAGTGGGGTATGTTTGTAGCAGTATAGTGGCCAACGTGGCACTAATTAACGACTAGGGCTCGGTGGCAAGGGTGCCCTTGGTTTATGCGCTCAGACTTCGAAGTACATGTAGCACACCCGGATGAAAAAATACCAACCATAAAAGTGGAGTGAACACGGTTAGATACGCCATTGCAACTGAAGGCTTTTTGCCTGAGTTTACGTATGGTACTAGCGTAAGCTTTCGCAGATCTGCGAATACGACTGGCCTTCAACGCAAAGACAACTACCACTCCCACTGTTCTCCCAACGTGCGCGCCCATATATAGCAAAGAAGCCCTGGGTAGACCATCAAGATATGGACTTAAGTTGTCTCCGGAAAGCCACAGGATGAGACCCTTGGCCGGTGCCGGGGCCCCTTGGCTTAGGATGTTGCGGGTAGCCACCCTAGATGCTCTGGATCATGGGGAGAAGCCACGAACTTTTGGAAGTTGTATGTAGTTTTAATACAGTCACTTAAATCAAACCGCAGCGGTTGGCCACTGTGATGCGACTCGCTCCCACCGAGCCAGTTCTGCTAACGAGCCATAAAGATAATTGCTAGCGCGCTAAGTACCATGCGTTGCGTCGTCAGGGGCTCGGGACACGCAACAAGGACTAAACTATCGGGACACTTCATTTATTCGACTTCTTCTACCCTAGGAGGAATACTAGTACAAACGCGTGCCTCTGAGAACAGGGACAGAAAACTGTCGGCTAATACGTCCTTAATTTTAGCGTTACTGATGTCTTAGTGTGGATTCTTGTAGCCCGATTCCAGGACGCTTCCTGAGGAGCGCCCGCTAGTATTAAGCAGCGGGGGGTGGGTCATTTTGTGACCTACGAGTAACCACATTTACAGTCCAGATTTTAATCTGTTACTTCGACCAGCTACTATTCTGAAGCAGGGTTCATGAGCAGATACTCCCTAGACGCTTTGGTCAGGTGCGTTGCTACGCGAATAGCCAGTAGAGTAACCTACATTGTGTCGCCCGGTTTGACTATTATCAAGGCTATTCATCTGCCGTGTCGACCAAACGACATCACCGACGAAGAAATGTTGCGCTCTCTGTCGGTTATACTGGTGGTATGCCTTTGAATTGAGACCAATCATCACGTGACCGTTGAGTACTTAATACGTTACCGAGAGTCCCGGTACCACTTCCGGGCGCGCCAATCAACGGTTGTCCAGGCCCAGGCGATGAAAATGAAAACAGGTCATTTACAGAACACGTGGACTACGAGGGGGCAGTGGCCAGTGTCGATGGTTGCCCCGGGCCCTTCCGAGTCCGCCCAGTTGCGGTACGTTGACGTGCGATTACTGACGCGCATGAGTGGCTACTTGCAGCTAGGTCGCCCTATTCTGTCACGAGTAGAGACGTCACGTGATAATCGGGGAAGGTGTCGTCTTAAAACGGGCTCTTCGTGCGAGTACTACAGGCCGTACATCAAGGGCTCGCCGTGATTTCTTGGGCTGTCTCGCTGTATCTGAGTTGCCATGTCGGCGTTCACATAGATAACTCCGTTTTGGGTACCCTTTTGGTTCGTTACGGTAGACTGGAATGTGATTCTCATGCGATATGACCTAACCCTGCGTAAAGACAAATCCCTTCCATTGCCCGATTTAGACTGGCGAAATACCCACCACGGGACCGATCTTCTTAATAGGCGCAGGTACCCCCTTTGGATGAGGCTCAAAACTCTCC
seq00024   AGAACTCAACGTTGACGTACACAGAACACCAAACACCGGGTACACTCTGGACCACTGGTTGTTCATACTTGGGAGACCGGAGACAGTGGGGGCACCGCTGTTACATAGGAATTGATGAGGCCGCGCCCACTTGACGGTCTTATAACTAAGTACGGACGCGACAGCTAGAATACCGCGTACCGTGTATACTTACATAGTGTACTAACGTTTTTCGACACCCTCCGCCATAATGTACTCCCTGCGCCAAGCACACACGAAAACGGGCAGCTCCAATTCCAGTAATCCTAATACTTTTTTAACGGTGCCTGCCGGAAAACCAAGATATGGAGACACGGGCGAAAAAAGCATACGATGGGAACGTACGCACCTAGACTAATACAGCTAATAACCGTAAGTCCTGGCGTCGGTATGAGACTCAAACGGCGGAGAGACAAGCCTAAGAGGAGTATCCCAGCTTCGAGGGTTATTTCGTTTCCTTTTCAGGTATGCATTCGTAAACGCGGTAATATTACGGCAGAGGGCCTGACTCTTGAATCTGTTTTTTCGTTGACCAATTCTGCGAGTGGGGTATGTTTGTAGCAGTATAGTGGCCAACGTGGCACTAATTAACGACTAGGGCTCGGTGGCAAGGGTGCCCTTGGTTTATGCGCTCAGACTTCGAAGTACATGTAGCACACCCGGATGAAAAAATACCAACCATAAAAGTGGAGTGAACACGGTTAGATACGCCATTGCAACTGAAGGCTTTTTGCCTGAGTTTACGTATGGTACTAGCGTAAGCTTTCGCAGATCTGCGAATACGACTGGCCTTCAACGCAAAGACAACTACCACTCCCACTGTTCTCCCAACGTGCGCGCCCATATATAGCAAAGAAGCCCTGGGTAGACCATCAAGATATGGACTTAAGTTGTCTCCGGAAAGCCACAGGATGAGACCCTTGGCCGGTGCCGGGGCCCCTTGGCTTAGGATGTTGCGGGTAGCCACCCTAGATGCTCTGGATCATGGGGAGAAGCCACGAACTTTTGGAAGTTGTATGTAGTTTTAATACAGTCACTTAAATCAAACCGCAGCGGTTGGCCACTGTGATGCGACTCGCTCCCACCGAGCCAGTTCTGCTAACGAGCCATAAAGATAATTGCTAGCGCGCTAAGTACCATGCGTTGCGTCGTCAGGGGCTCGGGACACGCAACAAGGACTAAACTATCGGGACACTTCATTTATTCGACTTCTTCTACCCTAGGAGGAATACTAGTACAAACGCGTGCCTCTGAGAACAGGGACAGAAAACTGTCGGCTAATACGTCCTTAATTTTAGCGTTACTGATGTCTTAGTGTGGATTCTTGTAGCCCGATTCCAGGACGCTTCCTGAGGAGCGCCCGCTAGTATTAAGCAGCGGGGGGTGGGTCATTTTGTGACCTCCGAGTAACCACATTTACAGTCCAGATTTTAATCTGTTACTTCGACCAGCTACTATTCTGAAGCAGGGTTCATGAGCAGATACTCCCTAGACGCTTTGGTCAGGTGCGTTGCTACGCGAATAGCCAGTAGAGTAACCTACATTGTGTCGCCCGGTTTGACTATTATCAAGGCTATTCATCTGCCGTGTCGACCAAACGACATCACCGACGAAGAAATGTTGCGCTCTCTGTCGGTTATACTGGTGGTATGCCTTTGAATTGAGACCAATCATCACGTGACCGTTGAGTACTTAATACGTTACCGAGAGTCCCGGTACCACTTCCGGGCGCGCCAATCAACGGTTGTCCAGGCCCAGGCGATGAAAATGAAAACAGGTCATTTACAGAACACGTGGACTACGAGGGGGCAGTGGCCAGTGTCGATGGTTGCCCCGGGCCCTTCCGAGTCCGCCCAGTTGCGGTACGTTGACGTGCGATTACTGACGCGCATGAGTGGCTACTTGCAGCTAGGTCGCCCTATTCTGTCACGAGTAGAGACGTCACGTGATAATCGGGGAAGGTGTCGTCTTAAAACGGGCTCTTCGTGCGAGTACTACAGGCCGTACATCAAGGGCTCGCCGTGATTTCTTGGGCTGTCTCGCTGTATCTGAGTTGCCATGTCGGCGTTCACATAGATAACTCCGTTTTGGGTACCCTTTTGGTTCGTTACGGTAGACTGGAATGTGATTCTCATGCGATATGACCTAACCCTGCGTAAAGACAAATCCCTTCCATTGCCCGATTTAGACTGGCGAAATACCCACCACGGGACCGATCTTCTTAATAGGCGCAGGTACCCCCTTTGGATGAGGCTCAAAACTCTCC
seq00025   AGAACTCAACGTTGACGTACACAGAACACCAAACACCGGGTACACTCTGGACCACTGGTTGTTCATACTTGGGAGACCGGAGACAGTGGGGGCACCGCTGTTACATAGGAATTGATGAGGCCGCGCCCACTTGACGGTCTTATAACTAAGTACGGACGCGACAGCTAGAATACCGCGTACCGTGTATACTTACATAGTGTACTAACGTTTTTCGACACCCTCCGCCATAATGTACTCCCTGCGCCAAGCACACACGAAAACGGGCAGCTCCAATTCCAGTAATCCTAATACTTTTTTAACGGTGCCTGCCGGAAAACCAAGATATGGAGACACGGGCGAAAAAAGCATACGATGGGAACGTACGCACCTAGACTAATACAGCTAATAACCGTAAGTCCTGGCGTCGGTATGAGACTCAAACGGCGGAGAGACAAGCCTAAGAGGAGTATCCCAGCTTCGAGGGTTATTTCGTTTCCTTTTCAGGTATGCATTCGTAAACGCGGTAATATTACGGCAGAGGGCCTGACTCTTGAATCTGTTTTTTCGTTGACCAATTCTGCGAGTGGGGTATGTTTGTAGCAGTATAGTGGCCAACGTGGCACTAATTAACGACTAGGGCTCGGTGGCAAGGGTGCCCTTGGTTTATGCGCTCAGACTTCGAAGTACATGTAGCACACCCGGATGAAAAAATACCAACCATAAAAGTGGAGTGAACACGGTTAGATACGCCATTGCAACTGAAGGCTTTTTGCCTGAGTTTACGTATGGTACTAGCGTAAGCTTTCGCAGATCTGCGAATACGACTGGCCTTCAACGCAAAGACAACTACCACTCCCACTGTTCTCCCAACGTGCGCGCCCATATATAGCAAAGAAGCCCTGGGTAGACCATCAAGATATGGACTTAAGTTGTCTCCGGAAAGCCACAGGATGAGACCCTTGGCCGGTGCCGGGGCCCCTTGGCTTAGGATGTTGCGGGTAGCCACCCTAGATGCTCTGGATCATGGGGAGAAGCCACGAACTTTTGGAAGTTGTATGTAGTTTTAATACAGTCACTTAAATCAAACCGCAGCGGTTGGCCACTGTGATGCGACTCGCTCCCACCGAGCCAGTTCTGCTAACGAGCCATAAAGATAATTGCTAGCGCGCTAAGTACCATGCGTTGCGTCGTCAGGGGCTCGGGACACGCAACAAGGACTAAACTATCGGGACACTTCATTTATTCGACTTCTTCTACCCTAGGAGGAATACTAGTACAAACGCGTGCCTCTGAGAACAGGGGCAGAAAACTGTCGGCTAATACGTCCTTAAGTTTAGCGTTACTGATGTCTTAGTGTGGATTCTTGTAGCCCGATTCCAGGACGCTTCCTGAGGAGCGCCCGCTAGTATTAAGCAGCGGGGGGTGGGTCATTTTGTGACCTACGAGTAACCACATTTACAGTCCAGATTTTAATCTGTTACTTCGACCAGCTACTATTCTGAAGCAGGGTTCATGAGCAGATACTCCCTAGACGCTTTGGTCAGGTGCGTTGCTACGCGAATAGCCAGTAGAGTAACCTACATTGTGTCGCCCGGTTTGACTATTATCAAGGCTATTCATCTGCCGTGTCGACCAAACGACATCACCGACGAAGAAATGTTGCGCTCTCTGTCGGTTATACTGGTGGTATGCCTTTGAATTGAGACCAATCATCACGTGACCGTTGAGTACTTAATACGTTACCGAGAGTCCCGGTACCACTTCCGGGCGCGCCAATCAACGGTTGTCCAGGCCCAGGCGATGAAAATGAAAACAGGTCATTTACAGAACACGTGGACTACGAGGGGGCAGTGGCCAGTGTCGATGGTTGCCCCGGGCCCTTCCGAGTCCGCCCAGTTGCGGTACGTTGACGTGCGATTACTGACGCGCATGAGTGGCTACTTGCAGCTAGGTCGCCCTATTCTGTCACGAGTAGAGACGTCACGTGATAATCGGGGAAGGTGTCGTCTTAAAACGGGCTCTTCGTGCGAGTACTACAGGCCGTACATCAAGGGCTCGCCGTGATTTCTTGGGCTGTCTCGCTGTATCTGAGTTGCCATGTCGGCGTTCACATAGATAACTCCGTTTTGGGTACCCTTTTGGTTCGTTACGGTAGACTGGAATGTGATTCTCATGCGATATGACCTAACCCTGCGTAAAGACAAATCCCTTCCATTGCCCGATTTAGACTGGCGAAATACCCACCACGGGACCGATCTTCTTAATAGGCGCAGGTACCCCCTTTGGATGAGGCTCAAAACTCTCC
seq00026   AGAACTCAACGTTGACGTACACAGAACACCAAACACCGGGTACACTCTGGACCACTGGTTGTTCATACTTGGGAGACCGGAGACAGTGGGGGCACCGCTGTTACATAGGAATTGATGAGGCCGCGCCCACTTGACGGTCTTATAACTAAGTACGGACGCGACAGCTAGAATACCGCGTACCGTGTATACTTACATAGTGTACTAACGTTTTTCGACACCCTCCGCCATAATGTACTCCCTGCGCCAAGCACACACGAAAACGGGCAGCTCCAATTCCAGTAATCCTAATACTTTTTTAACGGTGCCTGCCGGAAAACCAAGATATGGAGACACGGGCGAAAAAAGCATACGATGGGAACGTACGCACCTAGACTAATACAGCTAATAACCGTAAGTCCTGGCGTCGGTATGAGACTCAAACGGCGGAGAGACAAGCCTAAGAGGAGTATCCCAGCTTCGAGGGTTATTTCGTTTCCTTTTCAGGTATGCATTCGTAAACGCGGTAATATTACGGCAGAGGGCCTGACTCTTGAATCTGTTTTTTCGTTGACCAATTCTGCGAGTGGGGTATGTTTGTAGCAGTATAGTGGCCAACGTGGCACTAATTAACGACTAGGGCTCGGTGGCAAGGGTGCCCTTGGTTTATGCGCTCAGACTTCGAAGTACATGTAGCACACCCGGATGAAAAAATACCAACCATAAAAGTGGAGTGAACACGGTTAGATACGCCATTGCAACTGAAGGCTTTTTGCCTGAGTTTACGTATGGTACTAGCGTAAGCTTTCGCAGATCTGCGAATACGACTGGCCTTCAACGCAAAGACAACTACCACTCCCACTGTTCTCCCAACGTGCGCGCCCATATATAGCAAAGAAGCCCTGGGTAGACCATCAAGATATGGACTTAAGTTGTCTCCGGAAAGCCACAGGATGAGACCCTTGGCCGGTGCCGGGGCCCCTTGGCTTAGGATGTTGCGGGTAGCCACCCTAGATGCTCTGGATCATGGGGAGAAGCCACGAACTTTTGGAAGTTGTATGTAGTTTTAATACAGTCACTTAAATCAAACCGCAGCGGTTGGCCACTGTGATGCGACTCGCTCCCACCGAGCCAGTTCTGCTAACGAGCCATAAAGATAATTGCTAGCGCGCTAAGTACCATGCGTTGCGTCGTCAGGGGCTCGGGACACGCAACAAGGACTAAACTATCGGGACACTTCATTTATTCGACTTCTTCTACCCTAGGAGGAATACTAGTACAAACGCGTGCCTCTGAGAACAGGGACAGAAAACTGTCGGCTAATACGTCCTTAATTTTAGCGTTACTGATGTCTTAGTGTGGATTCTTGTAGCCCGATTCCAGGACGCTTCCTGAGGAGCGCCCGCTAGTATTAAGCAGCGGGGGGTGGGTCATTTTGTGACCTACGAGTAACCACATTTACAGTCCAGATTTTAATCTGTTACTTCGACCAGCTACTATTCTGAAGCAGGGTTCATGAGCAGATACTCCCTAGACGCTTTGGTCAGGTGCGTTGCTACGCGAATAGCCAGTAGAGTAACCTACATTGTGTCGCCCGGTTTGACTATTATCAAGGCTATTCATCTGCCGTGTCGACCAAACGACATCACCGACGAAGAAATGTTGCGCTCTCTGTCGGTTATACTGGTGGTATGCCTTTGAATTGAGACCAATCATCACGTGACCGTTGAGTACTTAATACGTTACCGAGAGTCCCGGTACCACTTCCGGGCGCGCCAATCAACGGTTGTCGAGGCCCAGGCGATGAAAATGAAAACAGGTCATTTACAGAACACGTGGACTACGAGGGGGCAGTGGCCAGTGTCGATGGTTGCCCCGGGCCCTTCCGAGTCCGCCCAGTTGCGGTACGTTGACGTGCGATTACTGACGCGCATGAGTGGCTACTTGCAGCTAGGTCGCCCTATTCTGTCACGAGTAGAGACGTCACGTGATAATCGGGGAAGGTGTCGTCTTAAAACGGGCTCTTCGTGCGAGTACTACAGGCCGTACATCAAGGGCTCGCCGTGATTTCTTGGGCTGTCTCGCTGTATCTGAGTTGCCATGTCGGCGTTCACATAGATAACTCCGTTTTGGGTACCCTTTTGGTTCGTTACGGTAGACTGGAATGTGATTCTCATGCGATATGACCTAACCCTGCGTAAAGACAAATCCCTTCCATTGCCCGATTTAGACTGGCGAAATACCCACCACGGGACCGATCTTCTTAATAGGCGCAGGTACCCCCTTTGGATGAGGCTCAAAACTCTCC
seq00027   AGAACTCAACGTTGACGTACACAGAACACCAAACACCGGGTACACTCTGGACCACTGGTTGTTCATACTTGGGAGACCGGAGACAGTGGGGGCACCGCTGTTACATAGGAATTGATGAGGCCGCGCCCACTTGACGGTCTTATAACTAAGTACGGACGCGACAGCTAGAATACCGCGTACCGTGTATACTTACATAGTGTACTAACGTTTTTCGACACCCTCCGCCATAATGTACTCCCTGCGCCAAGCACACACGAAAACGGGCAGCTCCAATTCCAGTAATCCTAATACTTTTTTAACGGTGCCTGCCGGAAAACCAAGATATGGAGACACGGGCGAAAAAAGCATACGATGGGAACGTACGCACCTAGACTAATACAGCTAATAACCGTAAGTCCTGGCGTCGGTATGAGACTCAAACGGCGGAGAGACAAGCCTAAGAGGAGTATCCCAGCTTCGAGGGTTATTTCGTTTCCTTTTCAGGTATGCATTCGTAAACGCGGTAATATTACGGCAGAGGGCCTGACTCTTGAATCTGTTTTTTCGTTGACCAATTCTGCGAGTGGGGTATGTTTGTAGCAGTATAGTGGCCAACGTGGCACTAATTAACGACTAGGGCTCGGTGGCAAGGGTGCCCTTGGTTTATGCGCTCAGACTTCGAAGTACATGTAGCACACCCGGATGAAAAAATACCAACCATAAAAGTGGAGTGAACACGGTTAGATACGCCATTGCAACTGAAGGCTTTTTGCCTGAGTTTACGTATGGTACTAGCGTAAGCTTTCGCAGATCTGCGAATACGACTGGCCTTCAACGCAAAGACAACTACCACTCCCACTGTTCTCCCAACGTGCGCGCCCATATATAGCAAAGAAGCCCTGGGTAGACCATCAAGATATGGACTTAAGTTGTCTCCGGAAAGCCACAGGATGAGACCCTTGGCCGGTGCCGGGGCCCCTTGGCTTAGGATGTTGCGGGTAGCCACCCTAGATGCTCTGGATCATGGGGAGAAGCCACGAACTTTTGGAAGTTGTATGTAGTTTTAATACAGTCACTTAAATCAAACCGCAGCGGTTGGCCACTGTGATGCGACTCGCTCCCACCGAGCCAGTTCTGCTAACGAGCCATAAAGATAATTGCTAGCGCGCTAAGTACCATGCGTTGCGTCGTCAGGGGCTCGGGACACGCAACAAGGACTAAACTATCGGGACACTTCATTTATTCGACTTCTTCTACCCTAGGAGGAATACTAGTACAAACGCGTGCCTCTGAGAACAGGGACAGAAAACTGTCGGCTAATACGTCCTTAATTTTAGCGTTACTGATGTCTTAGTGTGGATTCTTGTAGCCCGATTCCAGGACGCTTCCTGAGGAGCGCCCGCTAGTATTAAGCAGCGGGGGGTGGGTCATTTTGTGACCTACGAGTAACCACATTTACAGTCCAGATTTTAATCTGTTACTTCGACCAGCTACTATTCTGAAGCAGGGTTCATGAGCAGATACTCCCTAGACGCTTTGGTCAGGTGCGTTGCTACGCGAATAGCCAGTAGAGTAACCTACATTGTGTCGCCCGGTTTGACTATTATCAAAGCTATTCATCTGCCGTGTCGACCAAACGACATCACCGACGAAGAAATGTTGCGCTCTCTGTCGGTTATACTGGTGGTATGCCTTTGAATTGAGACCAATCATCACGTGACCGTTGAGTACTTAATACGTTACCGAGAGTCCCGGTACCACTTCCGGGCGCGCCAATCAACGGTTGTCCAGGCCCAGGCGATGAAAATGAAAACAGGTCATTTACAGAACACGTGGACTACGAGGGGGCAGTGGCCAGTGTCGATGGTTGCCCCGGGCCCTTCCGAGTCCGCCCAGTTGCGGTACGTTGACGTGCGATTACTGACGCGCATGAGTGGCTACTTGCAGCTAGGTCGCCCTATTCTGTCACGAGTAGAGACGTCACGTGATAATCGGGGAAGGTGTCGTCTTAAAACGGGCTCTTCGTGCGAGTACTACAGGCCGTACATCAAGGGCTCGCCGTGATTTCTTGGGCTGTCTCGCTGTATCTGAGTTGCCATGTCGGCGTTCACATAGATAACTCCGTTTTGGGTACCCTTTTGGTTCGTTACGGTAGACTGGAATGTGATTCTCATGCGATATGACCTAACCCTGCGTAAAGACAAATCCCTTCCATTGCCCGATTTAGACTGGCGAAATACCCACCACGGGACCGATCTTCTTAATAGGCGCAGGTACCCCCTTTGGATGAGGCTCAAAACTCTCC
seq00028   AGAACTCAACGTTGACGTACACAGAACACCAAACACCGGGTACACTCTGGACCACTGGTTGTTCATACTTGGGAGACCGGAGACAGTGGGGGCACCGCTGTTACATAGGAATTGATGAGGCCGCGCCCACTTGACGGTCTTATAACTAAGTACGGACGCGACAGCTAGAATACCGCGTACCGTGTATACTTACATAGTGTACTAACGTTTTTCGACACCCTCCGCCATAATGTACTCCCTGCGCCAAGCACACACGAAAACGGGCAGCTCCAATTCCAGTAATCCTAATACTTTTTTAACGGTGCCTGCCGGAAAACCAAGATATGGAGACACGGGCGAAAAAAGCATACGATGGGAACGTACGCACCTAGACTAATACAGCTAATAACCGTAAGTCCTGGCGTCGGTATGAGACTCAAACGGCGGAGAGACAAGCCTAAGAGGAGTATCCCAGCTTCGAGGGTTATTTCGTTTCCTTTTCAGGTATGCATTCGTAAACGCGGTAATATTACGGCAGAGGGCCTGACTCTTGAATCTGTTTTTTCGTTGACCAATTCTGCGAGTGGGGTATGTTTGTAGCAGTATAGTGGCCAACGTGGCACTAATTAACGACTAGGGCTCGGTGGCAAGGGTGCCCTTGGTTTATGCGCTCAGACTTCGAAGTACATGTAGCACACCCGGATGAAAAAATACCAACCATAAAAGTGGAGTGAACACGGTTAGATACGCCATTGCAACTGAAGGCTTTTTGCCTGAGTTTACGTATGGTACTAGCGTAAGCTTTCGCAGATCTGCGAATACGACTGGCCTTCAACGCAAAGACAACTACCACTCCCACTGTTCTCCCAACGTGCGCGCCCATATATAGCAAAGAAGCCCTGGGTAGACCATCAAGATATGGACTTAAGTTGTCTCCGGAAAGCCACAGGATGAGACCCTTGGCCGGTGCCGGGGCCCCTTGGCTTAGGATGTTGCGGGTAGCCACCCTAGATGCTCTGGATCATGGGGAGAAGCCACGAACTTTTGGAAGTTGTATGTAGTTTTAATACAGTCACTTAAATCAAACCGCAGCGGTTGGCCACTGTGATGCGACTCGCTCCCACCGAGCCAGTTCTGCTAACGAGCCATAAAGATAATTGCTAGCGCGCTAAGTACCATGCGTTGCGTCGTCAGGGGCTCGGGACACGCAACAAGGACTAAACTATCGGGACACTTCATTTATTCGACTTCTTCTACCCTAGGAGGAATACTAGTACAAACGCGTGCCTCTGAGAACAGGGACAGAAAACTGTCGGCTAATACGTCCTTAATTTTAGCGTTACTGATGTCTTAGTGTGGATTCTTGTAGCCCGATTCCAGGACGCTTCCTGAGGAGCGCCCGCTAGTATTAAGCAGCGGGGGGTGGGTCATTTTGTGACCTACGAGTAACCACATTTACAGTCCAGATTTTAATCTGTTACTTCGACCAGCTACTATTCTGAAGCAGGGTTCATGAGCAGATACTCCCTAGACGCTTTGGTCAGGTGCGTTGCTACGCGAATAGCCAGTAGAGTAACCTACATTGTGTCGCCCGGTTTGACTATTATCAAGGCTATTCATCTGCCGTGTCGACCAAACGACATCACCGACGAAGAAATGTTGCGCTCTCTGTCGGTTATACTGGTGGTATGCCTTTGAATTGAGACCAATCATCACGTGACCGTTGAGTACTTAATACGTTACCGAGAGTCCCGGTACCACTTCCGGGCGCGCCAATCAACGGTTGTCCAGGCCCAGGCGATGAAAATGAAAACAGGTCATTTACAGAACACGTGGACTACGAGGGGGCAGTGGCCAGTGTCGATGGTTGCCCCGGGCCCTTCCGAGTCCGCCCAGTTGCGGTACGTTGACGTGCGATTACTGACGCGCATGAGTGGCTACTTGCAGCTAGGTCGCCCTATTCTGTCACGAGTAGAGACGTCACGTGATAATCGGGGAAGGTGTCGTCTTAAAACGGGCTCTTCGTGCGAGTACTACAGGCCGTACATCAAGGGCTCGCCGTGATTTCTTGGGCTGTCTCGCTGTATCTGAGTTGCCATGTCGGCGTTCACATAGATAACTCCGTTTTGGGTACCCTTTTGGTTCGTTACGGTAGACTGGAATGTGATTCTCATGCGATATGACCTAACCCTGCGTAAAGACAAATCCCTTCCATTGCCCGATTTAGACTGGCGAAATACCCACCACGGGACCGATCTTCTTAATAGGCGCAGGTACCCCCTTTGGATGAGGCTCAAAACTCTCC
seq00029   AGAACTCAACGTTGACGTACACAGAACACCAAACACCGGGTACACTCTGGACCACTGGTTGTTCATACTTGGGAGACCGGAGACAGTGGGGGCACCGCTGTTACATAGGAATTGATGAGGCCGCGCCCACTTGACGGTCTTATAACTAAGTACGGACGCGACAGCTAGAATACCGCGTACCGTGTATACTTACATAGTGTACTAACGTTTTTCGACACCCTCCGCCATAATGTACTCCCTGCGCCAAGCACACACGAAAACGGGCAGCTCCAATTCCAGTAATCCTAATACTTTTTTAACGGTGCCTGCCGGAAAACCAAGATATGGAGACACGGGCGAAAAAAGCATACGATGGGAACGTACGCACCTAGACTAATACAGCTAATAACCGTAAGTCCTGGCGTCGGTATGAGACTCAAACGGCGGAGAGACAAGCCTAAGAGGAGTATCCCAGCTTCGAGGGTTATTTCGTTTCCTTTTCAGGTATGCATTCGTAAACGCGGTAATATTACGGCAGAGGGCCTGACTCTTGAATCTGTTTTTTCGTTGACCAATTCTGCGAGTGGGGTATGTTTGTAGCAGTATAGTGGCCAACGTGGCACTAATTAACGACTAGGGCTCGGTGGCAAGGGTGCCCTTGGTTCATGCGCTCAGACTTCGAAGTACATGTAGCACACCCGGATGAAAAAATACCAACCATAAAAGTGGAGTGAACACGGTTAGATACGCCATTGCAACTGAAGGCTTTTTGCCTGAGTTTACGTATGGTACTAGCGTAAGCTTTCGCAGATCTGCGAATACGACTGGCCTTCAACGCAAAGACAACTACCACTCCCACTGTTCTCCCAACGTGCGCGCCCATATATAGCAAAGAAGCCCTGGGTAGACCATCAAGATATGGACTTAAGTTGTCTCCGGAAAGCCACAGGATGAGACCCTTGGCCGGTGCCGGGGCCCCTTGGCTTAGGATGTTGCGGGTAGCCACCCTAGATGCTCTGGATCATGGGGAGAAGCCACGAACTTTTGGAAGTTGTATGTAGTTTTAATACAGTCACTTAAATCAAACCGCAGCGGTTGGCCACTGTGATGCGACTCGCTCCCACCGAGCCAGTTCTGCTAACGAGCCATAAAGATAATTGCTAGCGCGCTAAGTACCATGCGTTGCGTCGTCAGGGGCTCGGGACACGCAACAAGGACTAAACTATCGGGACACTTCATTTATTCGACTTCTTCTACCCTAGGAGGAATACTAGTACAAACGCGTGCCTCTGAGAACAGGGGCAGAAAACTGTCGGCTAATACGTCCTTAAGTTTAGCGTTACTGATGTCTTAGTGTGGATTCTTGTAGCCCGATTCCAGGACGCTTCCTGAGGAGCGCCCGCTAGTATTAAGCAGCGGGGGGTGGGTCATTTTGTGACCTACGAGTAACCACATTTACAGTCCAGATTTTAATCTGTTACTTCGACCAGCTACTATTCTGAAGCAGGGTTCATGAGCAGATACTCCCTAGACGCTTTGGTCAGGTGCGTTGCTACGCGAATAGCCAGTAGAGTAACCTACATTGTGTCGCCCGGTTTGACTATTATCAAGGCTATTCATCTGCCGTGTCGACCAAACGACATCACCGACGAAGAAATGTTGCGCTCTCTGTCGGTTATACTGGTGGTATGCCTTTGAATTGAGACCAATCATCACGTGACCGTTGAGTACTTAATACGTTACCGAGAGTCCCGGTACCACTTCCGGGCGCGCCAATCAACGGTTGTCCAGGCCCAGGCGATGAAAATGAAAACAGGTCATTTACAGAACACGTGGACTACGAGGGGGCAGTGGCCAGTGTCGATGGTTGCCCCGGGCCCTTCCGAGTCCGCCCAGTTGCGGTACGTTGACGTGCGATTACTGACGCGCATGAGTGGCTACTTGCAGCTAGGTCGCCCTATTCTGTCACGAGTAGAGACGTCACGTGATAATCGGGGAAGGTGTCGTCTTAAAACGGGCTCTTCGTGCGAGTACTACAGGCCGTACATCAAGGGCTCGCCGTGATTTCTTGGGCTGTCTCGCTGTATCTGAGTTGCCATGTCGGCGTTCACATAGATAACTCCGTTTTGGGTACCCTTTTGGTTCGTTACGGTAGACTGGAATGTGATTCTCATGCGATATGACCTAACCCTGCGTAAAGACAAATCCCTTCCATTGCCCGATTTAGACTGGCGAAATACCCACCACGGGACCGATCTTCTTAATAGGCGCAGGTACCCCCTTTGGATGAGGCTCAAAACTCTCC
seq00030   AGAACTCAACGTTGACGTACACAGAACACCAAACACCGGGTACACTCTGGACCACTGGTTGTTCATACTTGGGAGACCGGAGACAGTGGGGGCACCGCTGTTACATAGGAATTGATGAGGCCGCGCCCACTTGACGGTCTTATAACTAAGTACGGACGCGACAGCTAGAATACCGCGTACCGTGTATACTTACATAGTGTACTAACGTTTTTCGACACCCTCCGCCATAATGTACTCCCTGCGCCAAGCACACACGAAAACGGGCAGCTCCAATTCCAGTAATCCTAATACTTTTTTAACGGTGCCTGCCGGAAAACCAAGATATGGAGACACGGGCGAAAAAAGCATACGATGGGAACGTACGCACCTAGACTAATACAGCTAATAACCGTAAGTCCTGGCGTCGGTATGAGACTCAAACGGCGGAGAGACAAGCCTAAGAGGAGTATCCCAGCTTCGAGGGTTATTTCGTTTCCTTTTCAGGTATGCATTCGTAAACGCGGTAATATTACGGCAGAGGGCCTGACTCTTGAATCTGTTTTTTCGTTGACCAATTCTGCGAGTGGGGTATGTTTGTAGCAGTATAGTGGCCAACGTGGCACTAATTAACGACTAGGGCTCGGTGGCAAGGGTGCCCTTGGTTTATGCGCTCAGACTTCGAAGTACATGTAGCACACCCGGATGAAAAAATACCAACCATAAAAGTGGAGTGAACACGGTTAGATACGCCATTGCAACTGAAGGCTTTTTGCCTGAGTTTACGTATGGTACTAGCGTAAGCTTTCGCAGATCTGCGAATACGACTGGCCTTCAACGCAAAGACAACTACCACTCCCACTGTTCTCCCAACGTGCGCGCCCATATATAGCAAAGAAGCCCTGGGTAGACCATCAAGATATGGACTTAAGTTGTCTCCGGAAAGCCACAGGATGAGACCCTTGGCCGGTGCCGGGGCCCCTTGGCTTAGGATGTTGCGGGTAGCCACCCTAGATGCTCTGGATCATGGGGAGAAGCCACGAACTTTTGGAAGTTGTATGTAGTTTTAATACAGTCACTTAAATCAAACCGCAGCGGTTGGCCACTGTGATGCGACTCGCTCCCACCGAGCCAGTTCTGCTAACGAGCCATAAAGATAATTGCTAGCGCGCTAAGTACCATGCGTTGCGTCGTCAGGGGCTCGGGACACGCAACAAGGACTAAACTATCGGGACACTTCATTTATTCGACTTCTTCTACCCTAGGAGGAATACTAGTACAAACGCGTGCCTCTGAGAACAGGGACAGAAAACTGTCGGCTAATACGTCCTTAATTTTAGCGTTACTGATGTCTTAGTGTGGATTCTTGTAGCCCGATTCCAGGACGCTTCCTGAGGAGCGCCCGCTAGTATTAAGCAGCGGGGGGTGGGTCATTTTGTGACCTACGAGTAACCACATTTACAGTCCAGATTTTAATCTGTTACTTCGACCAGCTACTATTCTGAAGCAGGGTTCATGAGCAGATACTCCCTAGACGCTTTGGTCAGGTGCGTTGCTACGCGAATAGCCAGTAGAGTAACCTACATTGTGTCGCCCGGTTTGACTATTATCAAGGCTATTCATCTGCCGTGTCGACCAAACGACATCACCGACGAAGAAATGTTGCGCTCTCTGTCGGTTATACTGGTGGTATGCCTTTGAATTGAGACCAATCATCACGTGACCGTTGAGTACTTAATACGTTACCGAGAGTCCCGGTACCACTTCCGGGCGCGCCAATCAACGGTTGTCCAGGCCCAGGCGATGAAAATGAAAACAGGTCATTTACAGAACACGTGGACTACGAGGGGGCAGTGGCCAGTGTCGATGGTTGCCCCGGGCCCTTCCGAGTCCGCCCAGTTGCGGTACGTTGACGTGCGATTACTGACGCGCATGAGTGGCTACTTGCAGCTAGGTCGCCCTATTCTGTCACGAGTAGAGACGTCACGTGATAATCGGGGAAGGTGTCGTCTTAAAACGGGCTCTTCGTGCGAGTACTACAGGCCGTACATCAAGGGCTCGCCGTGATTTCTTGGGCTGTCTCGCTGTATCTGAGTTGCCATGTCGGCGTTCACATAGATAACTCCGTTTTGGGTACCCTTTTGGTTCGTTACGGTAGACTGGAATGTGATTCTCATGCGATATGACCTAACCCTGCGTAAAGACAAATCCCTTCCATTGCCCGATTTAGACTGGCGAAATACCCACCACGGGACCGATCTTCTTAATAGGCGCAGGTACCCCCTTTGGATGAGGCTCAAAACTCTCC
seq00031   AGAACTCAACGTTGACGTACACAGAACACCAAACACCGGGTACACTCTGGACCACTGGTTGTTCATACTTGGGAGACCGGAGACAGTGGGGGCACCGCTGTTACATAGGAATTGATGAGGCCGCGCCCACTTGACGGTCTTATAACTAAGTACGGACGCGACAGCTAGAATACCGCGTACCGTGTATACTTACATAGTGTACTAACGTTTTTCGACACCCTCCGCCATAATGTACTCCCTGCGCCAAGCACACACGAAAACGGGCAGCTCCAATTCCAGTAATCCTAATACTTTTTTAACGGTGCCTGCCGGAAAACCAAGATATGGAGACACGGGCGAAAAAAGCATACGATGGGAACGTACGCACCTAGACTAATACAGCTAATAACCGTAAGTCCTGGCGTCGGTATGAGACTCAAACGGCGGAGAGACAAGCCTAAGAGGAGTATCCCAGCTTCGAGGGTTATTTCGTTTCCTTTTCAGGTATGCATTCGTAAACGCGGTAATATTACGGCAGAGGGCCTGACTCTTGAATCTGTTTTTTCGTTGACCAATTCTGCGAGTGGGGTATGTTTGTAGCAGTATAGTGGCCAACGTGGCACTAATTAACGACTAGGGCTCGGTGGCAAGGGTGCCCTTGGTTTATGCGCTCAGACTTCGAAGTACATGTAGCACACCCGGATGAAAAAATACCAACCATAAAAGTGGAGTGAACACGGTTAGATACGCCATTGCAACTGAAGGCTTTTTGCCTGAGTTTACGTATGGTACTAGCGTAAGCTTTCGCAGATCTGCGAATACGACTGGCCTTCAACGCAAAGACAACTACCACTCCCACTGTTCTCCCAACGTGCGCGCCCATATATAGCAAAGAAGCCCTGGGTAGACCATCAAGATATGGACTTAAGTTGTCTCCGGAAAGCCACAGGATGAGACCCTTGGCCGGTGCCGGGGCCCCTTGGCTTAGGATGTTGCGGGTAGCCACCCTAGATGCTCTGGATCATGGGGAGAAGCCACGAACTTTTGGAAGTTGTATGTAGTTTTAATACAGTCACTTAAATCAAACCGCAGCGGTTGGCCACTGTGATGCGACTCGCTCCCACCGAGCCAGTTCTGCTAACGAGCCATAAAGATAATTGCTAGCGCGCTAAGTACCATGCGTTGCGTCGTCAGGGGCTCGGGACACGCAACAAGGACTAAACTATCGGGACACTTCATTTATTCGACTTCTTCTACCCTAGGAGGAATACTAGTACAAACGCGTGCCTCTGAGAACAGGGACAGAAAACTGTCGGCTAATACGTCCTTAATTTTAGCGTTACTGATGTCTTAGTGTGGATTCTTGTAGCCCGATTCCAGGACGCTTCCTGAGGAGCGCCCGCTAGTATTAAGCAGCGGGGGGTGGGTCATTTTGTGACCTACGAGTAACCACATTTACAGTCCAGATTTTAATCTGTTACTTCGACCAGCTACTATTCTGAAGCAGGGTTCATGAGCAGATACTCCCTAGACGCTTTGGTCAGGTGCGTTGCTACGCGAATAGCCAGTAGAGTAACCTACATTGTGTCGCCCGGTTTGACTATTATCAAGGCTATTCATCTGCCGTGTCGACCAAACGACATCACCGACGAAGAAATGTTGCGCTCTCTGTCGGTTATACTGGTGGTATGCCTTTGAATTGAGACCAATCATCACGTGACCGTTGAGTACTTAATACGTTACCGAGAGTCCCGGTACCACTTCCGGGCGCGCCAATCAACGGTTGTCCAGGCCCAGGCGATGAAAATGAAAACAGGTCATTTACAGAACACGTGGACTACGAGGGGGCAGTGGCCAGTGTCGATGGTTGCCCCGGGCCCTTCCGAGTCCGCCCAGTTGCGGTACGTTGACGTGCGATTACTGACGCGCATGAGTGGCTACTTGCAGCTAGGTCGCCCTATTCTGTCACGAGTAGAGACGTCACGTGATAATCGGGGAAGGTGTCGTCTTAAAACGGGCTCTTCGTGCGAGTACTACAGGCCGTACATCAAGGGCTCGCCGTGATTTCTTGGGCTGTCTCGCTGTATCTGAGTTGCCATGTCGGCGTTCACATAGATAACTCCGTTTTGGGTACCCTTTTGGTTCGTTACGGTAGACTGGAATGTGATTCTCATGCGATATGACCTAACCCTGCGTAAAGACAAATCCCTTCCATTGCCCGATTTAGACTGGCGAAATACCCACCACGGGACCGATCTTCTTAATAGGCGCAGGTACCCCCTTTGGATGAGGCTCAAAACTCTCC
seq00032   AGAACTCAACGTTGACGTACACAGAACACCAAACACCGGGTACACTCTGGACCACTGGTTGTTCATACTTGGGAGACCGGAGACAGTGGGGGCACCGCTGTTACATAGGAATTGATGAGGCCGCGCCCACTTGACGGTCTTATAACTAAGTACGGACGCGACAGCTAGAATACCGCGTACCGTGTATACTTACATAGTGTACTAACGTTTTTCGACACCCTCCGCCATAATGTACTCCCTGCGCCAAGCACACACGAAAACGGGCAGCTCCAATTCCAGTAATCCTAATACTTTTTTAACGGTGCCTGCCGGAAAACCAAGATATGGAGACACGGGCGAAAAAAGCATACGATGGGAACGTACGCACCTAGACTAATACAGCTAATAACCGTAAGTCCTGGCGTCGGTATGAGACTCAAACGGCGGAGAGACAAGCCTAAGAGGAGTATCCCAGCTTCGAGGGTTATTTCGTTTCCTTTTCAGGTATGCATTCGTAAACGCGGTAATATTACGGCAGAGGGCCTGACTCTTGAATCTGTTTTTTCGTTGACCAATTCTGCGAGTGGGGTATGTTTGTAGCAGTATAGTGGCCAACGTGGCACTAATTAACGACTAGGGCTCGGTGGCAAGGGTGCCCTTGGTTTATGCGCTCAGACTTCGAAGTACATGTAGCACACCCGGATGAAAAAATACCAACCATAAAAGTGGAGTGAACACGGTTAGATACGCCATTGCAACTGAAGGCTTTTTGCCTGAGTTTACGTATGGTACTAGCGTAAGCTTTCGCAGATCTGCGAATACGACTGGCCTTCAACGCAAAGACAACTACCACTCCCACTGTTCTCCCAACGTGCGCGCCCATATATAGCAAAGAAGCCCTGGGTAGACCATCAAGATATGGACTTAAGTTGTCTCCGGAAAGCCACAGGATGAGACCCTTGGCCGGTGCCGGGGCCCCTTGGCTTAGGATGTTGCGGGTAGCCACCCTAGATGCTCTGGATCATGGGGAGAAGCCACGAACTTTTGGAAGTTGTATGTAGTTTTAATACAGTCACTTAAATCAAACCGCAGCGGTTGGCCACTGTGATGCGACTCGCTCCCACCGAGCCAGTTCTGCTAACGAGCCATAAAGATAATTGCTAGCGCGCTAAGTACCATGCGTTGCGTCGCCAGGGGCTCGGGACACGCAACAAGGACTAAACTATCGGGACACTTCATTTATTCGACTTCTTCTACCCTAGGAGGAATACTAGTACAAACGCGTGCCTCTGAGAACAGGGACAGAAAACTGTCGGCTAATACGTCCTTAATTTTAGCGTTACTGATGTCTTAGTGTGGATTCTTGTAGCCCGATTCCAGGACGCTTCCTGAGGAGCGCCCGCTAGTATTAAGCAGCGGGGGGTGGGTCATTTTGTGACCTACGAGTAACCACATTTACAGTCCAGATTTTAATCTGTTACTTCGACCAGCTACTATTCTGAAGCAGGGTTCATGAGCAGATACTCCCTAGACGCTTTGGTCAGGTGCGTTGCTACGCGAATAGCCAGTAGAGTAACCTACATTGTGTCGCCCAGTTTGACTATTATCAAGGCTATTCATCTGCCGTGTCGACCAAACGACATCACCGACGAAGAAATGTTGCGCTCTCTGTCGGTTATACTGGTGGTATGCCTTTGAATTGAGACCAATCATCACGTGACCGTTGAGTACTTAATACGTTACCGAGAGTCCCGGTACCACTTCCGGGCGCGCCAATCAACGGTTGTCCAGGCCCAGGCGATGAAAATGAAAACAGGTCATTTACAGAACACGTGGACTACGAGGGGGCAGTGGCCAGTGTCGATGGTTGCCCCGGGCCCTTCCGAGTCCGCCCAGTTGCGGTACGTTGACGTGCGATTACTGACGCGCATGAGTGGCTACTTGCAGCTAGGTCGCCCTATTCTGTCACGAGTAGAGACGTCACGTGATAATCGGGGAAGGTGTCGTCTTAAAACGGGCTCTTCGTGCGAGTACTACAGGCCGTACATCAAGGGCTCGCCGTGATTTCTTGGGCTGTCTCGCTGTATCTGAGTTGCCATGTCGGCGTTCACATAGATAACTCCGTTTTGGGTACCCTTTTGGTTCGTTACGGTAGACTGGAATGTGATTCTCATGCGATATGACCTAACCCTGCGTAAAGACAAATCCCTTCCATTGCCCGATTTAGACTGGCGAAATACCCACCACGGGACCGATCTTCTTAATAGGCGCAGGTACCCCCTTTGGATGAGGCTCAAAACTCTCC
seq00033   AGAACTCAACGTTGACGTACACAGAACACCAAACACCGGGTACACTCTGGACCACTGGTTGTTCATACTTGGGAGACCGGAGACAGTGGGGGCACCGCTGTTACATAGGAATTGATGAGGCCGCGCCCACTTGACGGTCTTATAACTAAGTACGGACGCGACAGCTAGAATACCGCGTACCGTGTATACTTACATAGTGTACTAACGTTTTTCGACACCCTCCGCCATAATGTACTCCCTGCGCCAAGCACACACGAAAACGGGCAGCTCCAATTCCAGTAATCCTAATACTTTTTTAACGGTGCCTGCCGGAAAACCAAGATATGGAGACACGGGCGAAAAAAGCATACGATGGGAACGTACGCACCTAGACTAATACAGCTAATAACCGTAAGTCCTGGCGTCGGTATGAGACTCAAACGGCGGAGAGACAAGCCTAAGAGGAGTATCCCAGCTTCGAGGGTTATTTCGTTTCCTTTTCAGGTATGCATTCGTAAACGCGGTAATATTACGGCAGAGGGCCTGACTCTTGAATCTGTTTTTTCGTTGACCAATTCTGCGAGTGGGGTATGTTTGTAGCAGTATAGTGGCCAACGTGGCACTAATTAACGACTAGGGCTCGGTGGCAAGGGTGCCCTTGGTTTATGCGCTCAGACTTCGAAGTACATGTAGCACACCCGGATGAAAAAATACCAACCATAAAAGTGGAGTGAACACGGTTAGATACGCCATTGCAACTGAAGGCTTTTTGCCTGAGTTTACGTATGGTACTAGCGTAAGCTTTCGCAGATCTGCGAATACGACTGGCCTTCAACGCAAAGACAACTACCACTCCCACTGTTCTCCCAACGTGCGCGCCCATATATAGCAAAGAAGCCCTGGGTAGATCATCAAGATATGGACTTAAGTTGTCTCCGGAAAGCCACAGGATGAGACCCTTGGCCGGTGCCGGGGCCCCTTGGCTTAGGATGTTGCGGGTAGCCACCCTAGATGCTCTGGATCATGGGGAGAAGCCACGAACTTTTGGAAGTTGTATGTAGTTTTAATACAGTCACTTAAATCAAACCGCAGCGGTTGGCCACTGTGATGCGACTCGCTCCCACCGAGGCAGTTCTGCTAACGAGCCATAAAGATAATTGCTAGCGCGCTAAGTACCATGCGTTGCGTCGACAGGGGCTCGGGACACGCAACAAGGACTAAACTATCGGGACACTTCATTTATTCGACTTCTTCTACCCTAGGAGGAATACTAGTACAAACGCGTGCCTCTGAGAACAGGGACAGAAAACTGTCGGCTAATACGTCCTTAATTTTAGCGTTACTGATGTCTTAGTGTGGATTCTTGTAGCCCGATTCCAGGACGCTTCCTGAGGAGCGCCCGCTAGTATTAAGCAGCGGGGGGTGGGTCATTTTGTGACCTACGAGTAACCACATTTACAGTCCAGATTTTAATCTGTTACTTCGACCAGCTACTATTCTGAAGCAGGGTTCATGAGCAGATACTCCCTAGACGCTTTGGTCAGGTGCGTTGCTACGCGAATAGCCAGTAGAGTAACCTACATTGTGTCGCCCGGTTTGACTATTATCAAGGCTATTCATCTGCCGTGTCGACCAAACGACATCACCGACGAAGAAATGTTGCGCTCTCTGTCGGTTATACTGGTGGTATGCCTTTGAATTGAGACCAATCATCACGTGACCGTTGAGTACTTAATACGTTACCGAGAGTCCCGGTACCACTTCCGGGCGCGCCAATCAACGGTTGTCCAGGCCCAGGCGATGAAAATGAAAACAGGTCATTTACAGAACACGTGGACTACGAGGGGGCAGTGGCCAGTGTCGATGGTTGCCCCGGGCCCTTCCGAGTCCGCCCAGTTGCGGTACGTTGACGTGCGATTACTGACGCGCATGAGTGGCTACTTGCAGCTAGGTCGCCCTATTCTGTCACGAGTAGAGACGTCACGTGATAATCGGGGAAGGTGTCGTCTTAAAACGGGCTCTTCGTGCGAGTACTACAGGCCGTACATCAAGGGCTCGCCGTGATTTCTTGGGCTGTCTCGCTGTATCTGAGTTGCCATGTCGGCGTTCACATAGATAACTCCGTTTTGGGTACCCTTTTGGTTCGTTACGGTAGACTGGAATGTGATTCTCATGCGATATGACCTAACCCTGCGTAAAGACAAATCCCTTCCATTGCCCGATTTAGACTGGCGAAATACCCACCACGGGACCGATCTTCTTAATAGGCGCAGGTACCCCCTTTGGATGAGGCTCAAAACTCTCC
