# Supplementary material for: How Good Are Indirect Tests at Detecting Recombination in Human mtDNA?
Source: G3 (Bethesda). 2013 Jul 1;3(7):1095–104. doi: 10.1534/g3.113.006510 (PMC3704238; doi:10.1534/g3.113.006510)
Supplement: Supporting Information [file supp_g3.113.006510_FileS2.gz › SequenceData/mtDNA_ratehet&popgrowth/10/3rdbase/Infiles/10_87-new.txt]

33 2284
seq00001   TTGAGTAAAACGGTTACCGGAACTGGGGCCCCCATGGCGTTGGCGATGCGTCCTACGCTGGGGGTTTTGATATAGACGTTAGATTGTCATGGGGGAAACTAATCTCACGCCCTCGATAGACTTCCCGTCGCCCATTGACGGGATTCCTCTGCGGTGCACTGTAGGCTCTCGACGGAAATTAGGAAACTGGGTGCCTGACGGAAACCGAGCATGAAGGGTCGTCTACCCCTCGGTCCTGCAAGTGGGGATTCACCGTCAACGCTTGACAGTCCCTTGGGTGATGTCTTGATCCCCTGGAATCCTGGCGGGTATGTCAACTATCAATTGCAGTGCGGGATTCGTTCCAGATCTGGAGTCTTACGTGACACTAAAATCCTCACGCGCACCGCGTGAAGTGTATGCGTAGCGGTCGCTGCCAAAAGATTTCGATGACAGATAGAAATTCCTGAAGCCCAATTGTGGCTCCCGGTTACGCAGGTGATACACTGGACCACCAAAACCTAGATAACCTATGGGGGGGCGATGGCCGATACCAAGACTCCCTTGTTCCTAATTGGTGGCGAGATCGGGAGTCTAAGAAGAGGTTGGTAGATATGCGCGAGTCCTGGGGGTAATAGGTAAAGGGGTTTCGTGGGTAATAATGGCGAGTATGATGGTCGCCTTTATGCACCATTCCGGTGAATTGTTCATTAACCCGGTGATACCCACGAGTGTTTGAAGGACGGCTACCCTCTCAGACGATAGATACGGCTTATTAAGAAGTCGACGCTTATCAACCAATGTTGAACAGCGCTAGAGTAAGCCTAACCCCGTTACCGGATCATCCTCGTCGCTGGCGGCTCCCAGTACGACTGTTCTTCTTAAGGGATTCCCTCGCGGCTTGCGGTTTGGCTCGATCCTTCAAAACGTCAGCTGGTTCAAGAAGCTGAGGAGGAGAGCTTGGCAACTCGCACGCCAACACGACACAAAATGGCAAAGTGAGGGCCCGGCCATGCCTACTGTTACTTGCGACGTCTGAAATCTAATTGCCACTGAGACCCGTGATGGAAAGGTCGAGGTCGGATCTTCCTTCTCCACAAAGGACGGTCTCTGTTCACGGGCTTTGGCTTCGAGGTCCTTGATGTGGGGAAAGAGTCTAAGCCCTATGGAGTACCGCCTCTTCACTACCCCCTCAGCGGGCAGCATGCGAAGAGAGACGTTCGCGCAAACTAGATTCAATTGGGCGCGGCACGAACCTTTGGCTAAGATAATCATCAGTTAGGTACTGCGACGGTTCGGCAGCAATCAGGGTAGCAGGTGTGGAGGCTCGGTGCGGCGAGCTTCGCACCCTTTGTTATACCGGCGCACAACTTCAAGAAGCATGCTTATTACAGTGAGTATCTTATGTAATACCAAAGGATAGGAACGGTACGGCGCTGCGTGGAGGGGTAATCCTGAGGAAACTTTACAGTGACTGGTAGTTAGTATGCTTGATCCTCTCACCCCCCTTGTGCGGATTGCTACCCTTCCCGCGTAAAACCCTGGCGGTGGGGAAATCGCCGGGCAACGTCCTCAATTACTATTCTCATAGGGTAGAATGAAGGAGGTGTATTTCCGCACAGTAATAGTCAAGCTAGGCCCATTATAATGTTACTTACTGTGTGGTCCCCTCGTACTGGACCGTATAGCCTCCATGCGAACCATCTTGTCTAGTCTCGTTATCATGCGTGTCGGCGACTTCCATACTCTCGTATCGTGCAACTCTCTTGACGCGACTGAGTGCGACCTGAACGGGACCACATATGTGCCGAATATCACCCGCGTGTCTCCCACACCCGATTTATCGGCTGTACTTGAAGTACGAGACTCCTAAGTATTTCCCTGGCTTATATCGCTCCTCCCGCCGTGGTCTTATTGTTATTGCCAAATACAAGCCGAAGAGTTCCGTGCTTACATGGTCCGCTCAGGGCGCATTCGTCCTCATGGCTGTGAGTCCTGCGGTCTAGTGCAGCGAGCAATTGACGTGCATCAAAGTGTCCTTACAATCCAGTAAACCCTCGCAACAATCGTGCGTTCAGCAAGACCTTACGGCTTCGTCCGAAACTGATAAAAACGTTGGGTTATCGTAGAACTAAACCAGAGGAGACTCACATTGCCACGGTGTCGGCGCCCCCTGTAACTAGGCTGATGAAGTCCGTTTCCAGAACGACGCTAAAAGAGTTTACGCCGCGTCAAAGTCAGAATTAGCGGGCACGTCCCAAAAAAACACCCGTACGTACGTCCTAACCTATATGCCACAGGCTAT
seq00002   TTGAGTAAAACGGTTACCGGAACTGGGGCCCCCATGGCGTTGGCGATGCGTCCTACGCTGGGGGTTTTGATATAGACGTTAGATTGTCATGGGGGAAACTAATCTCACGCCCTCGATAGACTTCCCGTCGCCCATTGACGGGATTCCTCTGCGGTGCACTGTAGGCTCTCGACGGAAATTAGGAAACTGGGTGCCTGACGGAAACCGAGCATGAAGGGTCGTCTACCCCTCGGTCCTGCAAGTGGGGATTCACCGTCAACGCTTGACAGTCCCTTGGGTGATGTCTTGATCCCCTGGAATCCTGGCGGGTATGTCAACTATCAATTGCAGTGCGGGAATCGTTCCAGATCTGGAGTCTTACGTGACACTAAAATCCTCACGCGCACCGCGTGAAGTGTATGCGTAGCGGTCGCTGCCAAAAGATTTCGATGACAGATAGAAATTCCTGAAGCCCAATTGTGGCTCCCGGTTACGCAGGTGATACACTGGACCACCAAAACCTAGATAACCTATGGGGGGGCGATGGCCGATACCAAGACTCCCTTGTTCCTAATTGGTGGCGAGATCGGGAGTCTAAGAAGAGGTTGGTAGATATGCGCGAGTCCTGGGGGTAATAGGTAAAGGGGTTTCGTGGGTAATAATGGCGAGTATGATGGTCGCCTTTATGCACCATTCCGGTGAATTGTTCATTAACCCGGTGATACCCACGAGTGTTTGAAGGACGGCTACCCTCTCAGACGATAGATACGGCTTATTAAGAAGTCGACGCTTATCAACCAATGTTGAACAGCGCTAGAGTAAGCCTAACCCCGTTACCGGATCATCCTCGTCGCTGGCGGCTCCCAGTACGACTGTTCTTCTTAAGGGATTCCCTCGCGGCTTGCGGTTTGGCTCGATCCTTCAAAACGTCAGCTGGTTCAAGAAGCTGAGGAGGAGAGCTTGGCAACTCGCACGCCAACACGACACAAAATGGCAAAGTGAGGGCCCGGCCATGCCTACTGTTACTTGCGACGTCTGAAATCTAATAGCCACTGAGACCCGTGATGGAAAGGTCGAGGTCGGATCTTCCTTCTCCACAAAGGACGGTCTCTGTTCACGGGCTTTGGCTTCGAGGTCCTTGATGTGGGGAAAGAGTCTAAGCCCTATGGAGTACCGCCTCTTCACTACCCCCTCAGCGGGCAGCATGCGAAGAGAGACGTTCGCGCAAACTAGATTCAATTGGGCGCGGCACGAACCTTTGGCTAAGATAATCATCAGTTAGGTACTGCGACGGTTCGGCAGCAATCAGGGTAGCAGGTGTGGAGGCTCGGTGCGGCGAGCTTCGCACCCTTTGTTATACCGGCGCACAACTTCAAGAAGCATGCTTATTACAGTGAGTATCTTATGTAATACCAAAGGATAGGAACGGTACGGCGCTGCGTGGAGGGGTAATCCTGAGGAAACTTTACAGTGACTGGTAGTTAGTATGCTTGATCCTCTCACCCCCCTTGTGCGGATTGCTACCCTTCCCGCGTAAAACCCTGGCGGTGGGGAAATCGCCGGGCAACGTCCTCAATTACTATTCTCATAGGGTAGAATGAAGGAGGTGTATTTCCGCACAGTAATAGTCAAGCTAGGCCCATTATAATGTTACTTACTGTGTGGTCCCCTCGTACTGGACCGTATAGCCTCCATGCGAACCATCTTGTCTAGTCTCGTTATCATGCGTGTCGGCGACTTCCATACTCTCGTATCGTGCAACTCTCTTGACGCGACTGAGTGCGACCTGAACGGGACCACATATGTGCCGAATATCACCCGCGTGTCTCCCACACCCGATTTATCGGCTGTACTTGAAGTACGAGACTCCTAAGTATTTCCCTGGCTTATATCGCTCCTCCCGCCGTGGTCTTATTGTTATTGCCAAATACAAGCCGAAGAGTTCCGTGCTTACATGGTCCGCTCAGGGCGCATTCGTCCTCATGGCTGTGAGTCCTGCGGTCTAGTGCAGCGAGCAATTGACGTGCATCAAAGTGTCCTTACAATCCAGTAAACCCTCGCAACAATCGTGCGTTCAGCAAGACCTTACGGCTTCGTCCGAAACTGATAAAAACGTTGGGTTATCGTAGAACTAAACCAGAGGAGACTCACATTGCCACGGTGTCGGCGCCCCCTGTAACTAGGCTGATGAAGTCCGTTTCCAGAACGACGCTAAAAGAGTTTACGCCGCGTCAAAGTCAGAATTAGCGGGCACGTCCCAAAAAAACACCCGTACGTACGTCCTAACCTATATGCCACAGGCTAT
seq00003   TTGAGTAAAACGGTTACCGGAACTGGGGCCCCCATGGCGTTGGCGATGCGTCCTACGCTGGGGGTTTTGATATAGACGTTAGATTGTCATGGGGGAAACTAATCTCACGCCCTCGATAGACTTCCCGTCGCCCATTGACGGGATTCCTCTGCGGTGCACTGTAGGCTCTCGACGGAAATTAGGAAACTGGGTGCCTGACGGAAACCGAGCATGAAGGGTCGTCTACCCCTCGGTCCTGCAAGTGGGGATTCACCGTCAACGCTTGACAGTCCCTTGGGTGATGTCTTGATCCCCTGGAATCCTGGCGGGTATGTCAACTATCAATTGCAGTGCGGGAATCGTTCCAGATCTGGAGTCTTACGTGACACTAAAATCCTCACGCGCACCGCGTGAAGTGTATGCGTAGCGGTCGCTGCCAAAAGATTTCGATGACAGATAGAAATTCCTGAAGCCCAATTGTGGCTCCCGGTTACGCAGGTGATACACTGGACCACCAAAACCTAGATAACCTATGGGGGGGCGATGGCCGATACCAAGACTCCCTTGTTCCTAATTGGTGGCGAGATCGGGAGTCTAAGAAGAGGTTGGTAGATATGCGCGAGTCCTGGGGGTAATAGGTAAAGGGGTTTCGTGGGTAATAATGGCGAGTATGATGGTCGCCTTTATGCACCATTCCGGTGAATTGTTCATTAACCCGGTGATACCCACGAGTGTTTGAAGGACGGCTACCCTCTCAGACGATAGATACGGCTTATTAAGAAGTCGACGCTTATCAACCAATGTTGAACAGCGCTAGAGTAAGCCTAACCCCGTTACCGGATCATCCTCGTCGCTGGCGGCTCCCAGTACGACTGTTCTTCTTAAGGGATTCCCTCGCGGCTTGCGGTTTGGCTCGATCCTTCAAAACGTCAGCTGGTTCAAGAAGCTGAGGAGGAGAGCTTGGCAACTCGCACGCCAACACGACACAAAATGGCAAAGTGAGGGCCCGGCCATGCCTACTGTTACTTGCGACGTCTGAAATCTAATAGCCACTGAGACCCGTGATGGAAAGGTCGAGGTCGGATCTTCCTTCTCCACAAAGGACGGTCTCTGTTCACGGGCTTTGGCTTCGAGGTCCTTGATGTGGGGAAAGAGTCTAAGCCCTATGGAGTACCGCCTCTTCACTACCCCCTCAGCGGGCAGCATGCGAAGAGAGACGTTCGCGCAAACTAGATTCAATTGGGCGCGGCACGAACCTTTGGCTAAGATAATCATCAGTTAGGTACTGCGACGGTTCGGCAGCAATCAGGGTAGCAGGTGTGGAGGCTCGGTGCGGCGAGCTTCGCACCCTTTGTTATACCGGCGCACAACTTCAAGAAGCATGCTTATTACAGTGAGTATCTTATGTAATACCAAAGGATAGGAACGGTACGGCGCTGCGTGGAGGGGTAATCCTGAGGAAACTTTACAGTGACTGGTAGTTAGTATGCTTGATCCTCTCACCCCCCTTGTGCGGATTGCTACCCTTCCCGCGTAAAACCCTGGCGGTGGGGAAATCGCCGGGCAACGTCCTCAATTACTATTCTCATAGGGTAGAATGAAGGAGGTGTATTTCCGCACAGTAATAGTCAAGCTAGGCCCATTATAATGTTACTTACTGTGTGGTCCCCTCGTACTGGACCGTATAGCCTCCATGCGAACCATCTTGTCTAGTCTCGTTATCATGCGTGTCGGCGACTTCCATACTCTCGTATCGTGCAACTCTCTTGACGCGACTGAGTGCGACCTGAACGGGACCACATATGTGCCGAATATCACCCGCGTGTCTCCCACACCCGATTTATCGGCTGTACTTGAAGTACGAGACTCCTAAGTATTTCCCTGGCTTATATCGCTCCTCCCGCCGTGGTCTTATTGTTATTGCCAAATACAAGCCGAAGAGTTCCGTGCTTACATGGTCCGCTCAGGGCGCATTCGTCCTCATGGCTGTGAGTCCTGCGGTCTAGTGCAGCGAGCAATTGACGTGCATCAAAGTGTCCTTACAATCCAGTAAACCCTCGCAACAATCGTGCGTTCAGCAAGACCTTACGGCTTCGTCCGAAACTGATAAAAACGTTGGGTTATCGTAGAACTAAACCAGAGGAGACTCACATTGCCACGGTGTCGGCGCCCCCTGTAACTAGGCTGATGAAGTCCGTTTCCAGAACGACGCTAAAAGAGTTTACGCCGCGTCAAAGTCAGAATTAGCGGGCACGTCCCAAAAAAACACCCGTACGTACGTCCTAACCTATATGCCACAGGCTAT
seq00004   TTGAGTAAAACGGTTACCGGAACTGGGGCCCCCATGGCGTTGGCGATGCGTCCTACGCTGGGGGTTTTGATATAGACGTTAGATTGTCATGGGGGAAACTAATCTCACGCCCTCGATAGACTTCCCGTCGCCCATTGACGGGATTCCTCTGCGGTGCACTGTAGGCTCTCGACGGAAATTAGGAAACTGGGTGCCTGACGGAAACCGAGCATGAAGGGTCGTCTACCCCTCGGTCCTGCAAGTGGGGATTCACCGTCAACGCTTGACAGTCCCTTGGGTGATGTCTTGATCCCCTGGAATCCTGGCGGGTATGTCAACTATCAATTGCAGTGCGGGAATCGTTCCAGATCTGGAGTCTTACGTGACACTAAAATCCTCACGCGCACCGCGTGAAGTGTATGCGTAGCGGTCGCTGCCAAAAGATTTCGATGACAGATAGAAATTCCTGAAGCCCAATTGTGGCTCCCGGTTACGCAGGTGATACACTGGACCACCAAAACCTAGATAACCTATGGGGGGGCGATGGCCGATACCAAGACTCCCTTGTTCCTAATTGGTGGCGAGATCGGGAGTCTAAGAAGAGGTTGGTAGATATGCGCGAGTCCTGGGGGTAATAGGTAAAGGGGTTTCGTGGGTAATAATGGCGAGTATGATGGTCGCCTTTATGCACCATTCCGGTGAATTGTTCATTAACCCGGTGATACCCACGAGTGTTTGAAGGACGGCTACCCTCTCAGACGATAGATACGGCTTATTAAGAAGTCGACGCTTATCAACCAATGTTGCACAGCGCTAGAGTAAGCCTAACCCCGTTACCGGATCATCCTCGTCGCTGGCGGCTCCCAGTACGACTGTTCTTCTTAAGGGATTCGCTCGCGGCTTGCGGTTTGGCTCGATCCTTCAAAACGTCAGCTGGTTCAAGAAGCTGAGGAGGAGAGCTTGGCAACTCGCACGCCAACACGACACAAAATGGCAAAGTGAGGGCCCGGCCATGCCTACTGTTACTTGCGACGTCTGAAATCTAATAGCCACTGAGACCCGTGATGGAAAGGTCGAGGTCGGATCTTCCTTCTCCACAAAGGACGGTCTCTGTTCACGGGCTTTGGCTTCGAGGTCCTTGATGTGGGGAAAGAGTCTAAGCCCTATGGAGTACCGCCTCTTCACTACCCCCTCAGCGGGCAGCATGCGAAGAGAGACGTTCGCGCAAACTAGATTCAATTGGGCGCGGCACGAACCTTTGGCTAAGATAATCATCAGTTAGGTACTGCGACGGTTCGGCAGCAATCAGGGTAGCAGGTGTGGAGGCTCGGTGCGGCGAGCTTCGCACCCTTTGTTATACCGGCGCACAACTTCAAGAAGCATGCTTATTACAGTGAGTATCTTATGTAATACCAAAGGATAGGAACGGTACGGCGCTGCGTGGAGGGGTAATCCTGAGGAAACTTTACAGTGACTGGTAGTTAGTATGCTTGATCCTCTCACCCCCCTTGTGCGGATTGCTACCCTTCCCGCGTAAAACCCTGGCGGTGGGGAAATCGCCGGGCAACGTCCTCAATTACTATTCTCATAGGGTAGAATGAAGGAGGTGTATTTCCGCACAGTAATAGTCAAGCTAGGCCCATTATAATGTTACTTACTGTGTGGTCCCCTCGTACTGGACCGTATAGCCTCCATGCGAACCATCTTGTCTAGTCTCGTTATCATGCGTGTCGGCGACTTCCATACTCTCGTATCGTGCAACTCTCTTGACGCGACTGAGTGCGACCTGAACGGGACCACATATGTGCCGAATATCACCCGCGTGTCTCCCACACCCGATTTATCGGCTGTACTTGAAGTACGAGACTCCTAAGTATTTCCCTGGCTTATATCGCTCCTCCCGCCGTGGTCTTATTGTTATTGCCAAATACAAGCCGAAGAGTTCCGTGCTTACATGGTCCGCTCAGGGCGCATTCGTCCTCATGGGTGTGAGTCCTGCGGTCTAGTGCAGCGAGCAATTGACGTGCATCAAAGTGTCCTTACAATCCAGTAAACCCTCGCAACAATCGTGCGTTCAGCAAGACCTTACGGCTTCGTCCGAAACTGATAAAAACGTTGGGTTATCGTAGAACTAAACCAGAGGAGACTCACATTGCCACGGTGTCGGCGCCCCCTGTAACTAGGCTGATGAAGTCCGTTTCCAGAACGACGCTAAAAGAGTTTACGCCGCGTCAAAGTCAGAATTAGCGGGCACGTCCCAAAAAAACACCCGTACGTACGTCCTAACCTATATGCCACAGGCTAT
seq00005   TTGAGTAAAACGGTTACCGGAACTGGGGCCCCCATGGCGTTGGCGATGCGTCCTACGCTGGGGGTTTTGATATAGACGTTAGATTGTCATGGGGGAAACTAATCTCACGCCCTCGATAGACTTCCCGTCGCCCATTGACGGGATTCCTCTGCGGTGCACTGTAGGCTCTCGACGGAAATTAGGAAACTGGGTGCCTGACGGAAACCGAGCATGAAGGGTCGTCTACCCCTCGGTCCTGCAAGTGGGGATTCACCGTCAACGCTTGACAGTCCCTTGGGTGATGTCTTGATCCCCTGGAATCCTGGCGGGTATGTCAACTATCAATTGCAGTGCGGGAATCGTTCCAGATCTGGAGTCTTACGTGACACTAAAATCCTCACGCGCACCGCGTGAAGTGTATGCGTAGCGGTCGCTGCCAAAAGATTTCGATGACAGATAGAAATTCCTGAAGCCCAATTGTGGCTCCCGGTTACGCAGGTGATACACTGGACCACCAAAACCTAGATAACCTATGGGGGGGCGATGGCCGATACCAAGACTCCCTTGTTCCTAATTGGTGGCGAGATCGGGAGTCTAAGAAGAGGTTGGTAGATATGCGCGAGTCCTGGGGGTAATAGGTAAAGGGGTTTCGTGGGTAATAATGGCGAGTATGATGGTCGCCTTTATGCACCATTCCGGTGAATTGTTCATTAACCCGGTGATACCCACGAGTGTTTGAAGGACGGCTACCCTCTCAGACGATAGATACGGCTTATTAAGAAGTCGACGCTTATCAACCAATGTTGCACAGCGCTAGAGTAAGCCTAACCCCGTTACCGGATCATCCTCGTCGCTGGCGGCTCCCAGTACGACTGTTCTTCTTAAGGGATTCCCTCGCGGCTTGCGGTTTGGCTCGATCCTTCAAAACGTCAGCTGGTTCAAGAAGCTGAGGAGGAGAGCTTGGCAACTCGCACGCCAACACGACACAAAATGGCAAAGTGAGGGCCCGGCCATGCCTACTGTTACTTGCGACGTCTGAAATCTAATAGCCACTGAGACCCGTGATGGAAAGGTCGAGGTCGGATCTTCCTTCTCCACAAAGGACGGTCTCTGTTCACGGGCTTTGGCTTCGAGGTCCTTGATGTGGGGAAAGAGTCTAAGCCCTATGGAGTACCGCCTCTTCACTACCCCCTCAGCGGGCAGCATGCGAAGAGAGACGTTCGCGCAAACTAGATTCAATTGGGCGCGGCACGAACCTTTGGCTAAGATAATCATCAGTTAGGTACTGCGACGGTTCGGCAGCAATCAGGGTAGCAGGTGTGGAGGCTCGGTGCGGCGAGCTTCGCACCCTTTGTTATACCGGCGCACAACTTCAAGAAGCATGCTTATTACAGTGAGTATCTTATGTAATACCAAAGGATAGGAACGGTACGGCGCTGCGTGGAGGGGTAATCCTGAGGAAACTTTACAGTGACTGGTAGTTAGTATGCTTGATCCTCTCACCCCCCTTGTGCGGATTGCTACCCTTCCCGCGTAAAACCCTGGCGGTGGGGAAATCGCCGGGCAACGTCCTCAATTACTATTCTCATAGGGTAGAATGAAGGAGGTGTATTTCCGCACAGTAATAGTCAAGCTAGGCCCATTATAATGTTACTTACTGTGTGGTCCCCTCGTACTGGACCGTATAGCCTCCATGCGAACCATCTTGTCTAGTCTCGTTATCATGCGTGTCGGCGACTTCCATACTCTCGTATCGTGCAACTCTCTTGACGCGACTGAGTGCGACCTGAACGGGACCACATATGTGCCGAATATCACCCGCGTGTCTCCCACACCCGATTTATCGGCTGTACTTGAAGTACGAGACTCCTAAGTATTTCCCTGGCTTATATCGCTCCTCCCGCCGTGGTCTTATTGTTATTGCCAAATACAAGCCGAAGAGTTCCGTGCTTACATGGTCCGCTCAGGGCGCATTCGTCCTCATGGGTGTGAGTCCTGCGGTCTAGTGCAGCGAGCAATTGACGTGCATCAAAGTGTCCTTACAATCCAGTAAACCCTCGCAACAATCGTGCGTTCAGCAAGACCTTACGGCTTCGTCCGAAACTGATAAAAACGTTGGGTTATCGTAGAACTAAACCAGAGGAGACTCACATTGCCACGGTGTCGGCGCCCCCTGTAACTAGGCTGATGAAGTCCGTTTCCAGAACGACGCTAAAAGAGTTTACGCCGCGTCAAAGTCAGAATTAGCGGGCACGTCCCAAAAAAACACCCGTACGTACGTCCTAACCTATATGCCACAGGCTAT
seq00006   TTGAGTAAAACGGTTACCGGAACTGGGGCCCCCATGGCGTTGGCGATGCGTCCTACGCTGGGGGTTTTGATATAGACGTTAGATTGTCATGGGGGAAACTAATCTCACGCCCTCGATAGACTTCCCGTCGCCCATTGACGGGATTCCTCTGCGGTGCACTGTAGGCTCTCGACGGAAATTAGGAAACTGGGTGCCTGACGGAAACCGAGCATGAAGGGTCGTCTACCCCTCGGTCCTGCAAGTGGGGATTCACCGTCAACGCTTGACAGTCCCTTGGGTGATGTCTTGATCCCCTGGAATCCTGGCGGGTATGTCAACTATCAATTGCAGTGCGGGAATCGTTCCAGATCTGGAGTCTTACGTGACACTAAAATCCTCACGCGCACCGCGTGAAGTGTATGCGTAGCGGTCGCTGCCAAAAGATTTCGATGACAGATAGAAATTCCTGAAGCCCAATTGTGGCTCCCGGTTACGCAGGTGATACACTGGACCACCAAAACCTAGATAACCTATGGGGGGGCGATGGCCGATACCAAGACTCCCTTGTTCCTAATTGGTGGCGAGATCGGGAGTCTAAGAAGAGGTTGGTAGATATGCGCGAGTCCTGGGGGTAATAGGTAAAGGGGTTTCGTGGGTAATAATGGCGAGTATGATGGTCGCCTTTATGCACCATTCCGGTGAATTGTTCATTAACCCGGTGATACCCACGAGTGTTTGAAGGACGGCTACCCTCTCAGACGATAGATACGGCTTATTAAGAAGTCGACGCTTATCAACCAATGTTGAACAGCGCTAGAGTAAGCCTAACCCCGTTACCGGATCATCCTCGTCGCTGGCGGCTCCCAGTACGACTGTTCTTCTTAAGGGATTCCCTCGCGGCTTGCGGTTTGGCTCGATCCTTCAAAACGTCAGCTGGTTCAAGAAGCTGAGGAGGAGAGCTTGGCAACTCGCACGCCAACACGACACAAAATGGCAAAGTGAGGGCCCGGCCATGCCTACTGTTACTTGCGACGTCTGAAATCTAATTGCCACTGAGACCCGTGATGGAAAGGTCGAGGTCGGATCTTCCTTCTCCACAAAGGACGGTCTCTGTTCACGGGCTTTGGCTTCGAGGTCCTTGATGTGGGGAAAGAGTCTAAGCCCTATGGAGTACCGCCTCTTCACTACCCCCTCAGCGGGCAGCATGCGAAGAGAGACGTTCGCGCAAACTAGATTCAATTGGGCGCGGCACGAACCTTTGGCTAAGATAATCATCAGTTAGGTACTGCGACGGTTCGGCAGCAATCAGGGTAGCAGGTGTGGAGGCTCGGTGCGGCGAGCTTCGCACCCTTTGTTATACCGGCGCACAACTTCAAGAAGCATGCTTATTACAGTGAGTATCTTATGTAATACCAAAGGATAGGAACGGTACGGCGCTGCGTGGAGGGGTAATCCTGAGGAAACTTTACAGTGACTGGTAGTTAGTATGCTTGATCCTCTCACCCCCCTTGTGCGGATTGCTACCCTTCCCGCGTAAAACCCTGGCGGTGGGGAAATCGCCGGGCAACGTCCTCAATTACTATTCTCATAGGGTAGAATGAAGGAGGTGTATTTCCGCACAGTAATAGTCAAGCTAGGCCCATTATAATGTTACTTACTGTGTGGTCCCCTCGTACTGGACCGTATAGCCTCCATGCGAACCATCTTGTCTAGTCTCGTTATCATGCGTGTCGGCGACTTCCATACTCTCGTATCGTGCAACTCTCTTGACGCGACTGAGTGCGACCTGAACGGGACCACATATGTGCCGAATATCACCCGCGTGTCTCCCACACCCGATTTATCGGCTGTACTTGAAGTACGAGACTCCTAAGTATTTCCCTGGCTTATATCGCTCCTCCCGCCGTGGTCTTATTGTTATTGCCAAATACAAGCCGAAGAGTTCCGTGCTTACATGGTCCGCTCAGGGCGCATTCGTCCTCATGGCTGTGAGTCCTGCGGTCTAGTGCAGCGAGCAATTGACGTGCATCAAAGTGTCCTTACAATCCAGTAAACCCTCGCAACAATCGTGCGTTCAGCAAGACCTTACGGCTTCGTCCGAAACTGATAAAAACGTTGGGTTATCGTAGAACTAAACCAGAGGAGACTCACATTGCCACGGTGTCGGCGCCCCCTGTAACTAGGCTGATGAAGTCCGTTTCCAGAACGACGCTAAAAGAGTTTACGCCGCGTCAAAGTCAGAATTAGCGGGCACGTCCCAAAAAAACACCCGTACGTACGTCCTAACCTATATGCCACAGGCTAT
seq00007   TTGAGTAAAACGGTTACCGGAACTGGGGCCCCCATGGCGTTGGCGATGCGTCCTACGCTGGGGGTTTTGATATAGACGTTAGATTGTCATGGGGGAAACTAATCTCACGCCCTCGATAGACTTCCCGTCGCCCATTGACGGGATTCCTCTGCGGTGCACTGTAGGCTCTCGACGGAAATTAGGAAACTGGGTGCCTGACGGAAACCGAGCATGAAGGGTCGTCTACCCCTCGGTCCTGCAAGTGGGGATTCACCGTCAACGCTTGACAGTCCCTTGGGTGATGTCTTGATCCCCTGGAATCCTGGCGGGTATGTCAACTATCAATTGCAGTGCGGGAATCGTTCCAGATCTGGAGTCTTACGTGACACTAAAATCCTCACGCGCACCGCGTGAAGTGTATGCGTAGCGGTCGCTGCCAAAAGATTTCGATGACAGATAGAAATTCCTGAAGCCCAATTGTGGCTCCCGGTTACGCAGGTGATACACTGGACCACCAAAACCTAGATAACCTATGGGGGGGCGATGGCCGATACCAAGACTCCCTTGTTCCTAATTGGTGGCGAGATCGGGAGTCTAAGAAGAGGTTGGTAGATATGCGCGAGTCCTGGGGGTAATAGGTAAAGGGGTTTCGTGGGTAATAATGGCGAGTATGATGGTCGCCTTTATGCACCATTCCGGTGAATTGTTCATTAACCCGGTGATACCCACGAGTGTTTGAAGGACGGCTACCCTCTCAGACGATAGATACGGCTTATTAAGAAGTCGACGCTTATCAACCAATGTTGAACAGCGCTAGAGTAAGCCTAACCCCGTTACCGGATCATCCTCGTCGCTGGCGGCTCCCAGTACGACTGTTCTTCTTAAGGGATTCCCTCGCGGCTTGCGGTTTGGCTCGATCCTTCAAAACGTCAGCTGGTTCAAGAAGCTGAGGAGGAGAGCTTGGCAACTCGCACGCCAACACGACACAAAATGGCAAAGTGAGGGCCCGGCCATGCCTACTGTTACTTGCGACGTCTGAAATCTAATTGCCACTGAGACCCGTGATGGAAAGGTCGAGGTCGGATCTTCCTTCTCCACAAAGGACGGTCTCTGTTCACGGGCTTTGGCTTCGAGGTCCTTGATGTGGGGAAAGAGTCTAAGCCCTATGGAGTACCGCCTCTTCACTACCCCCTCAGCGGGCAGCATGCGAAGAGAGACGTTCGCGCAAACTAGATTCAATTGGGCGCGGCACGAACCTTTGGCTAAGATAATCATCAGTTAGGTACTGCGACGGTTCGGCAGCAATCAGGGTAGCAGGTGTGGAGGCTCGGTGCGGCGAGCTTCGCACCCTTTGTTATACCGGCGCACAACTTCAAGAAGCATGCTTATTACAGTGAGTATCTTATGTAATACCAAAGGATAGGAACGGTACGGCGCTGCGTGGAGGGGTAATCCTGAGGAAACTTTACAGTGACTGGTAGTTAGTATGCTTGATCCTCTCACCCCCCTTGTGCGGATTGCTACCCTTCCCGCGTAAAACCCTGGCGGTGGGGAAATCGCCGGGCAACGTCCTCAATTACTATTCTCATAGGGTAGAATGAAGGAGGTGTATTTCCGCACAGTAATAGTCAAGCTAGGCCCATTATAATGTTACTTACTGTGTGGTCCCCTCGTACTGGACCGTATAGCCTCCATGCGAACCATCTTGTCTAGTCTCGTTATCATGCGTGTCGGCGACTTCCATACTCTCGTATCGTGCAACTCTCTTGACGCGACTGAGTGCGACCTGAACGGGACCACATATGTGCCGAATATCACCCGCGTGTCTCCCACACCCGATTTATCGGCTGTACTTGAAGTACGAGACTCCTAAGTATTTCCCTGGCTTATATCGCTCCTCCCGCCGTGGTCTTATTGTTATTGCCAAATACAAGCCGAAGAGTTCCGTGCTTACATGGTCCGCTCAGGGCGCATTCGTCCTCATGGCTGTGAGTCCTGCGGTCTAGTGCAGCGAGCAATTGACGTGCATCAAAGTGTCCTTACAATCCAGTAAACCCTCGCAACAATCGTGCGTTCAGCAAGACCTTACGGCTTCGTCCGAAACTGATAAAAACGTTGGGTTATCGTAGAACTAAACCAGAGGAGACTCACATTGCCACGGTGTCGGCGCCCCCTGTAACTAGGCTGATGAAGTCCGTTTCCAGAACGACGCTAAAAGAGTTTACGCCGCGTCAAAGTCAGAATTAGCGGGCACGTCCCAAAAAAACACCCGTACGTACGTCCTAACCTATATGCCACAGGCTAT
seq00008   TTGAGTAAAACGGTTACCGGAACTGGGGCCCCCATGGCGTTGGCGATGCGTCCTACGCTGGGGGTTTTGATATAGACGTTAGATTGTCATGGGGGAAACTAATCTCACGCCCTCGATAGACTTCCCGTCGCCCATTGACGGGATTCCTCTGCGGTGCACTGTAGGCTCTCGACGGAAATTAGGAAACTGGGTGCCTGACGGAAACCGAGCATGAAGGGTCGTCTACCCCTCGGTCCTGCAAGTGGGGATTCACCGTCAACGCTTGACAGTCCCTTGGGTGATGTCTTGATCCCCTGGAATCCTGGCGGGTATGTCAACTATCAATTGCAGTGCGGGATTCGTTCCAGATCTGGAGTCTTACGTGACACTAAAATCCTCACGCGCACCGCGTGAAGTGTATGCGTAGCGGTCGCTGCCAAAAGATTTCGATGACAGATAGAAATTCCTGAAGCCCAATTGTGGCTCCCGGTTACGCAGGTGATACACTGGACCACCAAAACCTAGATAACCTATGGGGGGGCGATGGCCGATACCAAGACTCCCTTGTTCCTAATTGGTGGCGAGATCGGGAGTCTAAGAAGAGGTTGGTAGATATGCGCGAGTCCTGGGGGTAATAGGTAAAGGGGTTTCGTGGGTAATAATGGCGAGTATGATGGTCGCCTTTATGCACCATTCCGGTGAATTGTTCATTAACCCGGTGATACCCACGAGTGTTTGAAGGACGGCTACCCTCTCAGACGATAGATACGGCTTATTAAGAAGTCGACGCTTATCAACCAATGTTGAACAGCGCTAGAGTAAGCCTAACCCCGTTACCGGATCATCCTCGTCGCTGGCGGCTCCCAGTACGACTGTTCTTCTTAAGGGATTCCCTCGCGGCTTGCGGTTTGGCTCGATCCTTCAAAACGTCAGCTGGTTCAAGAAGCTGAGGAGGAGAGCTTGGCAACTCGCACGCCAACACGACACAAAATGGCAAAGTGAGGGCCCGGCCATGCCTACTGTTACTTGCGACGTCTGAAATCTAATAGCCACTGAGACCCGTGATGGAAAGGTCGAGGTCGGATCTTCCTTCTCCACAAAGGACGGTCTCTGTTCACGGGCTTTGGCTTCGAGGTCCTTGATGTGGGGAAAGAGTCTAAGCCCTATGGAGTACCGCCTCTTCACTACCCCCTCAGCGGGCAGCATGCGAAGAGAGACGTTCGCGCAAACTAGATTCAATTGGGCGCGGCACGAACCTTTGGCTAAGATAATCATCAGTTAGGTACTGCGACGGTTCGGCAGCAATCAGGGTAGCAGGTGTGGAGGCTCGGTGCGGCGAGCTTCGCACCCTTTGTTATACCGGCGCACAACTTCAAGAAGCATGCTTATTACAGTGAGTATCTTATGTAATACCAAAGGATAGGAACGGTACGGCGCTGCGTGGAGGGGTAATCCTGAGGAAACTTTACAGTGACTGGTAGTTAGTATGCTTGATCCTCTCACCCCCCTTGTGCGGATTGCTACCCTTCCCGCGTAAAACCCTGGCGGTGGGGAAATCGCCGGGCAACGTCCTCAATTACTATTCTCATAGGGTAGAATGAAGGAGGTGTATTTCCGCACAGTAATAGTCAAGCTAGGCCCATTATAATGTTACTTACTGTGTGGTCCCCTCGTACTGGACCGTATAGCCTCCATGCGAACCATCTTGTCTAGTCTCGTTATCATGCGTGTCGGCGACTTCCATACTCTCGTATCGTGCAACTCTCTTGACGCGACTGAGTGCGACCTGAACGGGACCACATATGTGCCGAATATCACCCGCGTGTCTCCCACACCCGATTTATCGGCTGTACTTGAAGTACGAGACTCCTAAGTATTTCCCTGGCTTATATCGCTCCTCCCGCCGTGGTCTTATTGTTATTGCCAAATACAAGCCGAAGAGTTCCGTGCTTACATGGTCCGCTCAGGGCGCATTCGTCCTCATGGCTGTGAGTCCTGCGGTCTAGTGCAGCGAGCAATTGACGTGCATCAAAGTGTCCTTACAATCCAGTAAACCCTCGCAACAATCGTGCGTTCAGCAAGACCTTACGGCTTCGTCCGAAACTGATAAAAACGTTGGGTTATCGTAGAACTAAACCAGAGGAGACTCACATTGCCACGGTGTCGGCGCCCCCTGTAACTAGGCTGATGAAGTCCGTTTCCAGAACGACGCTAAAAGAGTTTACGCCGCGTCAAAGTCAGAATTAGCGGGCACGTCCCAAAAAAACACCCGTACGTACGTCCTAACCTATATGCCACAGGCTAT
seq00009   TTGAGTAAAACGGTTACCGGAACTGGGGCCCCCATGGCGTTGGCGATGCGTCCTACGCTGGGGGTTTTGATATAGACGTTAGATTGTCATGGGGGAAACTAATCTCACGCCCTCGATAGACTTCCCGTCGCCCATTGACGGGATTCCTCTGCGGTGCACTGTAGGCTCTCGACGGAAATTAGGAAACTGGGTGCCTGACGGAAACCGAGCATGAAGGGTCGTCTACCCCTCGGTCCTGCAAGTGGGGATTCACCGTCAACGCTTGACAGTCCCTTGGGTGATGTCTTGATCCCCTGGAATCCTGGCGGGTATGTCAACTATCAATTGCAGTGCGGGAATCGTTCCAGATCTGGAGTCTTACGTGACACTAAAATCCTCACGCGCACCGCGTGAAGTGTATGCGTAGCGGTCGCTGCCAAAAGATTTCGATGACAGATAGAAATTCCTGAAGCCCAATTGTGGCTCCCGGTTACGCAGGTGATACACTGGACCACCAAAACCTAGATAACCTATGGGGGGGCGATGGCCGATACCAAGACTCCCTTGTTCCTAATTGGTGGCGAGATCGGGAGTCTAAGAAGAGGTTGGTAGATATGCGCGAGTCCTGGGGGTAATAGGTAAAGGGGTTTCGTGGGTAATAATGGCGAGTATGATGGTCGCCTTTATGCACCATTCCGGTGAATTGTTCATTAACCCGGTGATACCCACGAGTGTTTGAAGGACGGCTACCCTCTCAGACGATAGATACGGCTTATTAAGAAGTCGACGCTTATCAACCAATGTTGAACAGCGCTAGAGTAAGCCTAACCCCGTTACCGGATCATCCTCGTCGCTGGCGGCTCCCAGTACGACTGTTCTTCTTAAGGGATTCCCTCGCGGCTTGCGGTTTGGCTCGATCCTTCAAAACGTCAGCTGGTTCAAGAAGCTGAGGAGGAGAGCTTGGCAACTCGCACGCCAACACGACACAAAATGGCAAAGTGAGGGCCCGGCCATGCCTACTGTTACTTGCGACGTCTGAAATCTAATAGCCACTGAGACCCGTGATGGAAAGGTCGAGGTCGGATCTTCCTTCTCCACAAAGGACGGTCTCTGTTCACGGGCTTTGGCTTCGAGGTCCTTGATGTGGGGAAAGAGTCTAAGCCCTATGGAGTACCGCCTCTTCACTACCCCCTCAGCGGGCAGCATGCGAAGAGAGACGTTCGCGCAAACTAGATTCAATTGGGCGCGGCACGAACCTTTGGCTAAGATAATCATCAGTTAGGTACTGCGACGGTTCGGCAGCAATCAGGGTAGCAGGTGTGGAGGCTCGGTGCGGCGAGCTTCGCACCCTTTGTTATACCGGCGCACAACTTCAAGAAGCATGCTTATTACAGTGAGTATCTTATGTAATACCAAAGGATAGGAACGGTACGGCGCTGCGTGGAGGGGTAATCCTGAGGAAACTTTACAGTGACTGGTAGTTAGTATGCTTGATCCTCTCACCCCCCTTGTGCGGATTGCTACCCTTCCCGCGTAAAACCCTGGCGGTGGGGAAATCGCCGGGCAACGTCCTCAATTACTATTCTCATAGGGTAGAATGAAGGAGGTGTATTTCCGCACAGTAATAGTCAAGCTAGGCCCATTATAATGTTACTTACTGTGTGGTCCCCTCGTACTGGACCGTATAGCCTCCATGCGAACCATCTTGTCTAGTCTCGTTATCATGCGTGTCGGCGACTTCCATACTCTCGTATCGTGCAACTCTCTTGACGCGACTGAGTGCGACCTGAACGGGACCACATATGTGCCGAATATCACCCGCGTGTCTCCCACACCCGATTTATCGGCTGTACTTGAAGTACGAGACTCCTAAGTATTTCCCTGGCTTATATCGCTCCTCCCGCCGTGGTCTTATTGTTATTGCCAAATACAAGCCGAAGAGTTCCGTGCTTACATGGTCCGCTCAGGGCGCATTCGTCCTCATGGCTGTGAGTCCTGCGGTCTAGTGCAGCGAGCAATTGACGTGCATCAAAGTGTCCTTACAATCCAGTAAACCCTCGCAACAATCGTGCGTTCAGCAAGACCTTACGGCTTCGTCCGAAACTGATAAAAACGTTGGGTTATCGTAGAACTAAACCAGAGGAGACTCACATTGCCACGGTGTCGGCGCCCCCTGTAACTAGGCTGATGAAGTCCGTTTCCAGAACGACGCTAAAAGAGTTTACGCCGCGTCAAAGTCAGAATTAGCGGGCACGTCCCAAAAAAACACCCGTACGTACGTCCTAACCTATATGCCACAGGCTAT
seq00010   TTGAGTAAAACGGTTACCGGAACTGGGGCCCCCATGGCGTTGGCGATGCGTCCTACGCTGGGGGTTTTGATATAGACGTTAGATTGTCATGGGGGAAACTAATCTCACGCCCTCGATAGACTTCCCGTCGCCCATTGACGGGATTCCTCTGCGGTGCACTGTAGGCTCTCGACGGAAATTAGGAAACTGGGTGCCTGACGGAAACCGAGCATGAAGGGTCGTCTACCCCTCGGTCCTGCAAGTGGGGATTCACCGTCAACGCTTGACAGTCCCTTGGGTGATGTCTTGATCCCCTGGAATCCTGGCGGGTATGTCAACTATCAATTGCAGTGCGGGAATCGTTCCAGATCTGGAGTCTTACGTGACACTAAAATCCTCACGCGCACCGCGTGAAGTGTATGCGTAGCGGTCGCTGCCAAAAGATTTCGATGACAGATAGAAATTCCTGAAGCCCAATTGTGGCTCCCGGTTACGCAGGTGATACACTGGACCACCAAAACCTAGATAACCTATGGGGGGGCGATGGCCGATACCAAGACTCCCTTGTTCCTAATTGGTGGCGAGATCGGGAGTCTAAGAAGAGGTTGGTAGATATGCGCGAGTCCTGGGGGTAATAGGTAAAGGGGTTTCGTGGGTAATAATGGCGAGTATGATGGTCGCCTTTATGCACCATTCCGGTGAATTGTTCATTAACCCGGTGATACCCACGAGTGTTTGAAGGACGGCTACCCTCTCAGACGATAGATACGGCTTATTAAGAAGTCGACGCTTATCAACCAATGTTGAACAGCGCTAGAGTAAGCCTAACCCCGTTACCGGATCATCCTCGTCGCTGGCGGCTCCCAGTACGACTGTTCTTCTTAAGGGATTCCCTCGCGGCTTGCGGTTTGGCTCGATCCTTCAAAACGTCAGCTGGTTCAAGAAGCTGAGGAGGAGAGCTTGGCAACTCGCACGCCAACACGACACAAAATGGCAAAGTGAGGGCCCGGCCATGCCTACTGTTACTTGCGACGTCTGAAATCTAATTGCCACTGAGACCCGTGATGGAAAGGTCGAGGTCGGATCTTCCTTCTCCACAAAGGACGGTCTCTGTTCACGGGCTTTGGCTTCGAGGTCCTTGATGTGGGGAAAGAGTCTAAGCCCTATGGAGTACCGCCTCTTCACTACCCCCTCAGCGGGCAGCATGCGAAGAGAGACGTTCGCGCAAACTAGATTCAATTGGGCGCGGCACGAACCTTTGGCTAAGATAATCATCAGTTAGGTACTGCGACGGTTCGGCAGCAATCAGGGTAGCAGGTGTGGAGGCTCGGTGCGGCGAGCTTCGCACCCTTTGTTATACCGGCACACAACTTCAAGAAGCATGCTTATTACAGTGAGTATCTTATGTAATACCAAAGGATAGGAACGGTACGGCGCTGCGTGGAGGGGTAATCCTGAGGAAACTTTACAGTGACTGGTAGTTAGTATGCTTGATCCTCTCACCCCCCTTGTGCGGATTGCTACCCTTCCCGCGTAAAACCCTGGCGGTGGGGAAATCGCCGGGCAACGTCCTCAATTACTATTCTCATAGGGTAGAATGAAGGAGGTGTATTTCCGCACAGTAATAGTCAAGCTAGGCCCATTATAATGTTACTTACTGTGTGGTCCCCTCGTACTGGACCGTATAGCCTCCATGCGAACCATCTTGTCTAGTCTCGTTATCATGCGTGTCGGCGACTTCCATACTCTCGTATCGTGCAACTCTCTTGACGCGACTGAGTGCGACCTGAACGGGACCACATATGTGCCGAATATCACCCGCGTGTCTCCCACACCCGATTTATCGGCTGTACTTGAAGTACGAGACTCCTAAGTATTTCCCTGGCTTATATCGCTCCTCCCGCCGTGGTCTTATTGTTATTGCCAAATACAAGCCGAAGAGTTCCGTGCTTACATGGTCCGCTCAGGGCGCATTCGTCCTCATGGCTGTGAGTCCTGCGGTCTAGTGCAGCGAGCAATTGACGTGCATCAAAGTGTCCTTACAATCCAGTAAACCCTCGCAACAATCGTGCGTTCAGCAAGACCTTACGGCTTCGTCCGAAACTGATAAAAACGTTGGGTTATCGTAGAACTAAACCAGAGGAGACTCACATTGCCACGGTGTCGGCGCCCCCTGTAACTAGGCTGATGAAGTCCGTTTCCAGAACGACGCTAAAAGAGTTTACGCCGCGTCAAAGTCAGAATTAGCGGGCACGTCCCAAAAAAACACCCGTACGTACGTCCTAACCTATATGCCACAGGCTAT
seq00011   TTGAGTAAAACGGTTACCGGAACTGGGGCCCCCATGGCGTTGGCGATGCGTCCTACGCTGGGGGTTTTGATATAGACGTTAGATTGTCATGGGGGAAACTAATCTCACGCCCTCGATAGACTTCCCGTCGCCCATTGACGGGATTCCTCTGCGGTGCACTGTAGGCTCTCGACGGAAATTAGGAAACTGGGTGCCTGACGGAAACCGAGCATGAAGGGTCGTCTACCCCTCGGTCCTGCAAGTGGGGATTCACCGTCAACGCTTGACAGTCCCTTGGGTGATGTCTTGATCCCCTGGAATCCTGGCGGGTATGTCAACTATCAATTGCAGTGCGGGAATCGTTCCAGATCTGGAGTCTTACGTGACACTAAAATCCTCACGCGCACCGCGTGAAGTGTATGCGTAGCGGTCGCTGCCAAAAGATTTCGATGACAGATAGAAATTCCTGAAGCCCAATTGTGGCTCCCGGTTACGCAGGTGATACACTGGACCACCAAAACCTAGATAACCTATGGGGGGGCGATGGCCGATACCAAGACTCCCTTGTTCCTAATTGGTGGCGAGATCGGGAGTCTAAGAAGAGGTTGGTAGATATGCGCGAGTCCTGGGGGTAATAGGTAAAGGGGTTTCGTGGGTAATAATGGCGAGTATGATGGTCGCCTTTATGCACCATTCCGGTGAATTGTTCATTAACCCGGTGATACCCACGAGTGTTTGAAGGACGGCTACCCTCTCAGACGATAGATACGGCTTATTAAGAAGTCGACGCTTATCAACCAATGTTGAACAGCGCTAGAGTAAGCCTAACCCCGTTACCGGATCATCCTCGTCGCTGGCGGCTCCCAGTACGACTGTTCTTCTTAAGGGATTCCCTCGCGGCTTGCGGTTTGGCTCGATCCTTCAAAACGTCAGCTGGTTCAAGAAGCTGAGGAGGAGAGCTTGGCAACTCGCACGCCAACACGACACAAAATGGCAAAGTGAGGGCCCGGCCATGCCTACTGTTACTTGCGACGTCTGAAATCTAATTGCCACTGAGACCCGTGATGGAAAGGTCGAGGTCGGATCTTCCTTCTCCACAAAGGACGGTCTCTGTTCACGGGCTTTGGCTTCGAGGTCCTTGATGTGGGGAAAGAGTCTAAGCCCTATGGAGTACCGCCTCTTCACTACCCCCTCAGCGGGCAGCATGCGAAGAGAGACGTTCGCGCAAACTAGATTCAATTGGGCGCGGCACGAACCTTTGGCTAAGATAATCATCAGTTAGGTACTGCGACGGTTCGGCAGCAATCAGGGTAGCAGGTGTGGAGGCTCGGTGCGGCGAGCTTCGCACCCTTTGTTATACCGGCGCACAACTTCAAGAAGCATGCTTATTACAGTGAGTATCTTATGTAATACCAAAGGATAGGAACGGTACGGCGCTGCGTGGAGGGGTAATCCTGAGGAAACTTTACAGTGACTGGTAGTTAGTATGCTTGATCCTCTCACCCCCCTTGTGCGGATTGCTACCCTTCCCGCGTAAAACCCTGGCGGTGGGGAAATCGCCGGGCAACGTCCTCAATTACTATTCTCATAGGGTAGAATGAAGGAGGTGTATTTCCGCACAGTAATAGTCAAGCTAGGCCCATTATAATGTTACTTACTGTGTGGTCCCCTCGTACTGGACCGTATAGCCTCCATGCGAACCATCTTGTCTAGTCTCGTTATCATGCGTGTCGGCGACTTCCATACTCTCGTATCGTGCAACTCTCTTGACGCGACTGAGTGCGACCTGAACGGGACCACATATGTGCCGAATATCACCCGCGTGTCTCCCACACCCGATTTATCGGCTGTACTTGAAGTACGAGACTCCTAAGTATTTCCCTGGCTTATATCGCTCCTCCCGCCGTGGTCTTATTGTTATTGCCAAATACAAGCCGAAGAGTTCCGTGCTTACATGGTCCGCTCAGGGCGCATTCGTCCTCATGGCTGTGAGTCCTGCGGTCTAGTGCAGCGAGCAATTGACGTGCATCAAAGTGTCCTTACAATCCAGTAAACCCTCGCAACAATCGTGCGTTCAGCAAGACCTTACGGCTTCGTCCGAAACTGATAAAAACGTTGGGTTATCGTAGAACTAAACCAGAGGAGACTCACATTGCCACGGTGTCGGCGCCCCCTGTAACTAGGCTGATGAAGTCCGTTTCCAGAACGACGCTAAAAGAGTTTACGCCGCGTCAAAGTCAGAATTAGCGGGCACGTCCCAAAAAAACACCCGTACGTACGTCCTAACCTATATGCCACAGGCTAT
seq00012   TTGAGTAAAACGGTTACCGGAACTGGGGCCCCCATGGCGTTGGCGATGCGTCCTACGCTGGGGGTTTTGATATAGACGTTAGATTGTCATGGGGGAAACTAATCTCACGCCCTCGATAGACTTCCCGTCGCCCATTGACGGGATTCCTCTGCGGTGCACTGTAGGCTCTCGACGGAAATTAGGAAACTGGGTGCCTGACGGAAACCGAGCATGAAGGGTCGTCTACCCCTCGGTCCTGCAAGTGGGGATTCACCGTCAACGCTTGACAGTCCCTTGGGTGATGTCTTGATCCCCTGGAATCCTGGCGGGTATGTCAACTATCAATTGCAGTGCGGGAATCGTTCCAGATCTGGAGTCTTACGTGACACTAAAATCCTCACGCGCACCGCGTGAAGTGTATGCGTAGCGGTCGCTGCCAAAAGATTTCGATGACAGATAGAAATTCCTGAAGCCCAATTGTGGCTCCCGGTTACGCAGGTGATACACTGGACCACCAAAACCTAGATAACCTATGGGGGGGCGATGGCCGATACCAAGACTCCCTTGTTCCTAATTGGTGGCGAGATCGGGAGTCTAAGAAGAGGTTGGTAGATATGCGCGAGTCCTGGGGGTAATAGGTAAAGGGGTTTCGTGGGTAATAATGGCGAGTATGATGGTCGCCTTTATGCACCATTCCGGTGAATTGTTCATTAACCCGGTGATACCCACGAGTGTTTGAAGGACGGCTACCCTCTCAGACGATAGATACGGCTTATTAAGAAGTCGACGCTTATCAACCAATGTTGAACAGCGCTAGAGTAAGCCTAACCCCGTTACCGGATCATCCTCGTCGCTGGCGGCTCCCAGTACGACTGTTCTTCTTAAGGGATTCCCTCGCGGCTTGCGGTTTGGCTCGATCCTTCAAAACGTCAGCTGGTTCAAGAAGCTGAGGAGGAGAGCTTGGCAACTCGCACGCCAACACGACACAAAATGGCAAAGTGAGGGCCCGGCCATGCCTACTGTTACTTGCGACGTCTGAAATCTAATTGCCACTGAGACCCGTGATGGAAAGGTCGAGGTCGGATCTTCCTTCTCCACAAAGGACGGTCTCTGTTCACGGGCTTTGGCTTCGAGGTCCTTGATGTGGGGAAAGAGTCTAAGCCCTATGGAGTACCGCCTCTTCACTACCCCCTCAGCGGGCAGCATGCGAAGAGAGACGTTCGCGCAAACTAGATTCAATTGGGCGCGGCACGAACCTTTGGCTAAGATAATCATCAGTTAGGTACTGCGACGGTTCGGCAGCAATCAGGGTAGCAGGTGTGGAGGCTCGGTGCGGCGAGCTTCGCACCCTTTGTTATACCGGCGCACAACTTCAAGAAGCATGCTTATTACAGTGAGTATCTTATGTAATACCAAAGGATAGGAACGGTACGGCGCTGCGTGGAGGGGTAATCCTGAGGAAACTTTACAGTGACTGGTAGTTAGTATGCTTGATCCTCTCACCCCCCTTGTGCGGATTGCTACCCTTCCCGCGTAAAACCCTGGCGGTGGGGAAATCGCCGGGCAACGTCCTCAATTACTATTCTCATAGGGTAGAATGAAGGAGGTGTATTTCCGCACAGTAATAGTCAAGCTAGGCCCATTATAATGTTACTTACTGTGTGGTCCCCTCGTACTGGACCGTATAGCCTCCATGCGAACCATCTTGTCTAGTCTCGTTATCATGCGTGTCGGCGACTTCCATACTCTCGTATCGTGCAACTCTCTTGACGCGACTGAGTGCGACCTGAACGGGACCACATATGTGCCGAATATCACCCGCGTGTCTCCCACACCCGATTTATCGGCTGTACTTGAAGTACGAGACTCCTAAGTATTTCCCTGGCTTATATCGCTCCTCCCGCCGTGGTCTTATTGTTATTGCCAAATACAAGCCGAAGAGTTCCGTGCTTACATGGTCCGCTCAGGGCGCATTCGTCCTCATGGCTGTGAGTCCTGCGGTCTAGTGCAGCGAGCAATTGACGTGCATCAAAGTGTCCTTACAATCCAGTAAACCCTCGCAACAATCGTGCGTTCAGCAAGACCTTACGGCTTCGTCCGAAACTGATAAAAACGTTGGGTTATCGTAGAACTAAACCAGAGGAGACTCACATTGCCACGGTGTCGGCGCCCCCTGTAACTAGGCTGATGAAGTCCGTTTCCAGAACGACGCTAAAAGAGTTTACGCCGCGTCAAAGTCAGAATTAGCGGGCACGTCCCAAAAAAACACCCGTACGTACGTCCTAACCTATATGCCACAGGCTAT
seq00013   TTGAGTAAAACGGTTACCGGAACTGGGGCCCCCATGGCGTTGGCGATGCGTCCTACGCTGGGGGTTTTGATATAGACGTTAGATTGTCATGGGGGAAACTAATCTCACGCCCTCGATAGACTTCCCGTCGCCCATTGACGGGATTCCTCTGCGGTGCACTGTAGGCTCTCGACGGAAATTAGGAAACTGGGTGCCTGACGGAAACCGAGCATGAAGGGTCGTCTACCCCTCGGTCCTGCAAGTGGGGATTCACCGTCAACGCTTGACAGTCCCTTGGGTGATGTCTTGATCCCCTGGAATCCTGGCGGGTATGTCAACTATCAATTGCAGTGCGGGAATCGTTCCAGATCTGGAGTCTTACGTGACACTAAAATCCTCACGCGCACCGCGTGAAGTGTATGCGTAGCGGTCGCTGCCAAAAGATTTCGATGACAGATAGAAATTCCTGAAGCCCAATTGTGGCTCCCGGTTACGCAGGTGATACACTGGACCACCAAAACCTAGATAACCTATGGGGGGGCGATGGCCGATACCAAGACTCCCTTGTTCCTAATTGGTGGCGAGATCGGGAGTCTAAGAAGAGGTTGGTAGATATGCGCGAGTCCTGGGGGTAATAGGTAAAGGGGTTTCGTGGGTAATAATGGCGAGTATGATGGTCGCCTTTATGCACCATTCCGGTGAATTGTTCATTAACCCGGTGATACCCACGAGTGTTTGAAGGACGGCTACCCTCTCAGACGATAGATACGGCTTATTAAGAAGTCGACGCTTATCAACCAATGTTGCACAGCGCTAGAGTAAGCCTAACCCCGTTACCGGATCATCCTCGTCGCTGGCGGCTCCCAGTACGACTGTTCTTCTTAAGGGATTCCCTCGCGGCTTGCGGTTTGGCTCGATCCTTCAAAACGTCAGCTGGTTCAAGAAGCTGAGGAGGAGAGCTTGGCAACTCGCACGCCAACACGACACAAAATGGCAAAGTGAGGGCCCGGCCATGCCTACTGTTACTTGCGACGTCTGAAATCTAATAGCCACTGAGACCCGTGATGGAAAGGTCGAGGTCGGATCTTCCTTCTCCACAAAGGACGGTCTCTGTTCACGGGCTTTGGCTTCGAGGTCCTTGATGTGGGGAAAGAGTCTAAGCCCTATGGAGTACCGCCTCTTCACTACCCCCTCAGCGGGCAGCATGCGAAGAGAGACGTTCGCGCAAACTAGATTCAATTGGGCGCGGCACGAACCTTTGGCTAAGATAATCATCAGTTAGGTACTGCGACGGTTCGGCAGCAATCAGGGTAGCAGGTGTGGAGGCTCGGTGCGGCGAGCTTCGCACCCTTTGTTATACCGGCGCACAACTTCAAGAAGCATGCTTATTACAGTGAGTATCTTATGTAATACCAAAGGATAGGAACGGTACGGCGCTGCGTGGAGGGGTAATCCTGAGGAAACTTTACAGTGACTGGTAGTTAGTATGCTTGATCCTCTCACCCCCCTTGTGCGGATTGCTACCCTTCCCGCGTAAAACCCTGGCGGTGGGGAAATCGCCGGGCAACGTCCTCAATTACTATTCTCATAGGGTAGAATGAAGGAGGTGTATTTCCGCACAGTAATAGTCAAGCTAGGCCCATTATAATGTTACTTACTGTGTGGTCCCCTCGTACTGGACCGTATAGCCTCCATGCGAACCATCTTGTCTAGTCTCGTTATCATGCGTGTCGGCGACTTCCATACTCTCGTATCGTGCAACTCTCTTGACGCGACTGAGTGCGACCTGAACGGGACCACATATGTGCCGAATATCACCCGCGTGTCTCCCACACCCGATTTATCGGCTGTACTTGAAGTACGAGACTCCTAAGTATTTCCCTGGCTTATATCGCTCCTCCCGCCGTGGTCTTATTGTTATTGCCAAATACAAGCCGAAGAGTTCCGTGCTTACATGGTCCGCTCAGGGCGCATTCGTCCTCATGGGTGTGAGTCCTGCGGTCTAGTGCAGCGAGCAATTGACGTGCATCAAAGTGTCCTTACAATCCAGTAAACCCTCGCAACAATCGTGCGTTCAGCAAGACCTTACGGCTTCGTCCGAAACTGATAAAAACGTTGGGTTATCGTAGAACTAAACCAGAGGAGACTCACATTGCCACGGTGTCGGCGCCCCCTGTAACTAGGCTGATGAAGTCCGTTTCCAGAACGACGCTAAAAGAGTTTACGCCGCGTCAAAGTCAGAATTAGCGGGCACGTCCCAAAAAAACACCCGTACGTACGTCCTAACCTATATGCCACAGGCTAT
seq00014   TTGAGTAAAACGGTTACCGGAACTGGGGCCCCCATGGCGTTGGCGATGCGTCCTACGCTGGGGGTTTTGATATAGACGTTAGATTGTCATGGGGGAAACTAATCTCACGCCCTCGATAGACTTCCCGTCGCCCATTGACGGGATTCCTCTGCGGTGCACTGTAGGCTCTCGACGGAAATTAGGAAACTGGGTGCCTGACGGAAACCGAGCATGAAGGGTCGTCTACCCCTCGGTCCTGCAAGTGGGGATTCACCGTCAACGCTTGACAGTCCCTTGGGTGATGTCTTGATCCCCTGGAATCCTGGCGGGTATGTCAACTATCAATTGCAGTGCGGGAATCGTTCCAGATCTGGAGTCTTACGTGACACTAAAATCCTCACGCGCACCGCGTGAAGTGTATGCGTAGCGGTCGCTGCCAAAAGATTTCGATGACAGATAGAAATTCCTGAAGCCCAATTGTGGCTCCCGGTTACGCAGGTGATACACTGGACCACCAAAACCTAGATAACCTATGGGGGGGCGATGGCCGATACCAAGACTCCCTTGTTCCTAATTGGTGGCGAGATCGGGAGTCTAAGAAGAGGTTGGTAGATATGCGCGAGTCCTGGGGGTAATAGGTAAAGGGGTTTCGTGGGTAATAATGGCGAGTATGATGGTCGCCTTTATGCACCATTCCGGTGAATTGTTCATTAACCCGGTGATACCCACGAGTGTTTGAAGGACGGCTACCCTCTCAGACGATAGATACGGCTTATTAAGAAGTCGACGCTTATCAACCAATGTTGAACAGCGCTAGAGTAAGCCTAACCCCGTTACCGGATCATCCTCGTCGCTGGCGGCTCCCAGTACGACTGTTCTTCTTAAGGGATTCCCTCGCGGCTTGCGGTTTGGCTCGATCCTTCAAAACGTCAGCTGGTTCAAGAAGCTGAGGAGGAGAGCTTGGCAACTCGCACGCCAACACGACACAAAATGGCAAAGTGAGGGCCCGGCCATGCCTACTGTTACTTGCGACGTCTGAAATCTAATAGCCACTGAGACCCGTGATGGAAAGGTCGAGGTCGGATCTTCCTTCTCCACAAAGGACGGTCTCTGTTCACGGGCTTTGGCTTCGAGGTCCTTGATGTGGGGAAAGAGTCTAAGCCCTATGGAGTACCGCCTCTTCACTACCCCCTCAGCGGGCAGCATGCGAAGAGAGACGTTCGCGCAAACTAGATTCAATTGGGCGCGGCACGAACCTTTGGCTAAGATAATCATCAGTTAGGTACTGCGACGGTTCGGCAGCAATCAGGGTAGCAGGTGTGGAGGCTCGGTGCGGCGAGCTTCGCACCCTTTGTTATACCGGCGCACAACTTCAAGAAGCATGCTTATTACAGTGAGTATCTTATGTAATACCAAAGGATAGGAACGGTACGGCGCTGCGTGGAGGGGTAATCCTGAGGAAACTTTACAGTGACTGGTAGTTAGTATGCTTGATCCTCTCACCCCCCTTGTGCGGATTGCTACCCTTCCCGCGTAAAACCCTGGCGGTGGGGAAATCGCCGGGCAACGTCCTCAATTACTATTCTCATAGGGTAGAATGAAGGAGGTGTATTTCCGCACAGTAATAGTCAAGCTAGGCCCATTATAATGTTACTTACTGTGTGGTCCCCTCGTACTGGACCGTATAGCCTCCATGCGAACCATCTTGTCTAGTCTCGTTATCATGCGTGTCGGCGACTTCCATACTCTCGTATCGTGCAACTCTCTTGACGAGACTGAGTGCGACCTGAACGGGACCACATATGTGCCGAATATCACCCGCGTGTCTCCCACACCCGATTTATCGGCTGTACTTGAAGTACGAGACTCCTAAGTATTTCCCTGGCTTATATCGCTCCTCCCGCCGTGGTCTTATTGTTATTGCCAAATACAAGCCGAAGAGTTCCGTGCTTACATGGTCCGCTCAGGGCGCATTCGTCCTCATGGCTGTGAGTCCTGCGGTCTAGTGCAGCGAGCAATTGACGTGCATCAAAGTGTCCTTACAATCCAGTAAACCCTCGCAACAATCGTGCGTTCAGCAAGACCTTACGGCTTCGTCCGAAACTGATAAAAACGTTGGGTTATCGTAGAACTAAACCAGAGGAGACTCACATTGCCACGGTGTCGGCGCCCCCTGTAACTAGGCTGATGAAGTCCGTTTCCAGAACGACGCTAAAAGAGTTTACGCCGCGTCAAAGTCAGAATTAGCGGGCACGTCCCAAAAAAACACCCGTACGTACGTCCTAACCTATATGCCACAGGCTAT
seq00015   TTGAGTAAAACGGTTACCGGAACTGGGGCCCCCATGGCGTTGGCGATGCGTCCTACGCTGGGGGTTTTGATATAGACGTTAGATTGTCATGGGGGAAACTAATCTCACGCCCTCGATAGACTTCCCGTCGCCCATTGACGGGATTCCTCTGCGGTGCACTGTAGGCTCTCGACGGAAATTAGGAAACTGGGTGCCTGACGGAAACCGAGCATGAAGGGTCGTCTACCCCTCGGTCCTGCAAGTGGGGATTCACCGTCAACGCTTGACAGTCCCTTGGGTGATGTCTTGATCCCCTGGAATCCTGGCGGGTATGTCAACTATCAATTGCAGTGCGGGAATCGTTCCAGATCTGGAGTCTTACGTGACACTAAAATCCTCACGCGCACCGCGTGAAGTGTATGCGTAGCGGTCGCTGCCAAAAGATTTCGATGACAGATAGAAATTCCTGAAGCCCAATTGTGGCTCCCGGTTACGCAGGTGATACACTGGACCACCAAAACCTAGATAACCTATGGGGGGGCGATGGCCGATACCAAGACTCCCTTGTTCCTAATTGGTGGCGAGATCGGGAGTCTAAGAAGAGGTTGGTAGATATGCGCGAGTCCTGGGGGTAATAGGTAAAGGGGTTTCGTGGGTAATAATGGCGAGTATGATGGTCGCCTTTATGCACCATTCCGGTGAATTGTTCATTAACCCGGTGATACCCACGAGTGTTTGAAGGACGGCTACCCTCTCAGACGATAGATACGGCTTATTAAGAAGTCGACGCTTATCAACCAATGTTGAACAGCGCTAGAGTAAGCCTAACCCCGTTACCGGATCATCCTCGTCGCTGGCGGCTCCCAGTACGACTGTTCTTCTTAAGGGATTCCCTCGCGGCTTGCGGTTTGGCTCGATCCTTCAAAACGTCAGCTGGTTCAAGAAGCTGAGGAGGAGAGCTTGGCAACTCGCACGCCAACACGACACAAAATGGCAAAGTGAGGGCCCGGCCATGCCTACTGTTACTTGCGACGTCTGAAATCTAATAGCCACTGAGACCCGTGATGGAAAGGTCGAGGTCGGATCTTCCTTCTCCACAAAGGACGGTCTCTGTTCACGGGCTTTGGCTTCGAGGTCCTTGATGTGGGGAAAGAGTCTAAGCCCTATGGAGTACCGCCTCTTCACTACCCCCTCAGCGGGCAGCATGCGAAGAGAGACGTTCGCGCAAACTAGATTCAATTGGGCGCGGCACGAACCTTTGGCTAAGATAATCATCAGTTAGGTACTGCGACGGTTCGGCAGCAATCAGGGTAGCAGGTGTGGAGGCTCGGTGCGGCGAGCTTCGCACCCTTTGTTATACCGGCGCACAACTTCAAGAAGCATGCTTATTACAGTGAGTATCTTATGTAATACCAAAGGATAGGAACGGTACGGCGCTGCGTGGAGGGGTAATCCTGAGGAAACTTTACAGTGACTGGTAGTTAGTATGCTTGATCCTCTCACCCCCCTTGTGCGGATTGCTACCCTTCCCGCGTAAAACCCTGGCGGTGGGGAAATCGCCGGGCAACGTCCTCAATTACTATTCTCATAGGGTAGAATGAAGGAGGTGTATTTCCGCACAGTAATAGTCAAGCTAGGCCCATTATAATGTTACTTACTGTGTGGTCCCCTCGTACTGGACCGTATAGCCTCCATGCGAACCATCTTGTCTAGTCTCGTTATCATGCGTGTCGGCGACTTCCATACTCTCGTATCGTGCAACTCTCTTGACGCGACTGAGTGCGACCTGAACGGGACCACATATGTGCCGAATATCACCCGCGTGTCTCCCACACCCGATTTATCGGCTGTACTTGAAGTACGAGACTCCTAAGTATTTCCCTGGCTTATATCGCTCCTCCCGCCGTGGTCTTATTGTTATTGCCAAATACAAGCCGAAGAGTTCCGTGCTTACATGGTCCGCTCAGGGCGCATTCGTCCTCATGGCTGTGAGTCCTGCGGTCTAGTGCAGCGAGCAATTGACGTGCATCAAAGTGTCCTTACAATCCAGTAAACCCTCGCAACAATCGTGCGTTCAGCAAGACCTTATGGCTTCGTCCGAAACTGATAAAAACGTTGGGTTATCGTAGAACTAAACCAGAGGAGACTCACATTGCCACGGTGTCGGCGCCCCCTGTAACTAGGCTGATGAAGTCCGTTTCCAGAACGACGCTAAAAGAGTTTACGCCGCGTCAAAGTCAGAATTAGCGGGCACGTCCCAAAAAAACACCCGTACGTACGTCCTAACCTATATGCCACAGGCTAT
seq00016   TTGAGTAAAACGGTTACCGGAACTGGGGCCCCCATGGCGTTGGCGATGCGTCCTACGCTGGGGGTTTTGATATAGACGTTAGATTGTCATGGGGGAAACTAATCTCACGCCCTCGATAGACTTCCCGTCGCCCATTGACGGGATTCCTCTGCGGTGCACTGTAGGCTCTCGACGGAAATTAGGAAACTGGGTGCCTGACGGAAACCGAGCATGAAGGGTCGTCTACCCCTCGGTCCTGCAAGTGGGGATTCACCGTCAACGCTTGACAGTCCCTTGGGTGATGTCTTGATCCCCTGGAATCCTGGCGGGTATGTCAACTATCAATTGCAGTGCGGGAATCGTTCCAGATCTGGAGTCTTACGTGACACTAAAATCCTCACGCGCACCGCGTGAAGTGTATGCGTAGCGGTCGCTGCCAAAAGATTTCGATGACAGATAGAAATTCCTGAAGCCCAATTGTGGCTCCCGGTTACGCAGGTGATACACTGGACCACCAAAACCTAGATAACCTATGGGGGGGCGATGGCCGATACCAAGACTCCCTTGTTCCTAATTGGTGGCGAGATCGGGAGTCTAAGAAGAGGTTGGTAGATATGCGCGAGTCCTGGGGGTAATAGGTAAAGGGGTTTCGTGGGTAATAATGGCGAGTATGATGGTCGCCTTTATGCACCATTCCGGTGAATTGTTCATTAACCCGGTGATACCCACGAGTGTTTGAAGGACGGCTACCCTCTCAGACGATAGATACGGCTTATTAAGAAGTCGACGCTTATCAACCAATGTTGAACAGCGCTAGAGTAAGCCTAACCCCGTTACCGGATCATCCTCGTCGCTGGCGGCTCCCAGTACGACTGTTCTTCTTAAGGGATTCCCTCGCGGCTTGCGGTTTGGCTCGATCCTTCAAAACGTCAGCTGGTTCAAGAAGCTGAGGAGGAGAGCTTGGCAACTCGCACGCCAACACGACACAAAATGGCAAAGTGAGGGCCCGGCCATGCCTACTGTTACTTGCGACGTCTGAAATCTAATAGCCACTGAGACCCGTGATGGAAAGGTCGAGGTCGGATCTTCCTTCTCCACAAAGGACGGTCTCTGTTCACGGGCTTTGGCTTCGAGGTCCTTGATGTGGGGAAAGAGTCTAAGCCCTATGGAGTACCGCCTCTTCACTACCCCCTCAGCGGGCAGCATGCGAAGAGAGACGTTCGCGCAAACTAGATTCAATTGGGCGCGGCACGAACCTTTGGCTAAGATAATCATCAGTTAGGTACTGCGACGGTTCGGCAGCAATCAGGGTAGCAGGTGTGGAGGCTCGGTGCGGCGAGCTTCGCACCCTTTGTTATACCGGCGCACAACTTCAAGAAGCATGCTTATTACAGTGAGTATCTTATGTAATACCAAAGGATAGGAACGGTACGGCGCTGCGTGGAGGGGTAATCCTGAGGAAACTTTACAGTGACTGGTAGTTAGTATGCTTGATCCTCTCACCCCCCTTGTGCGGATTGCTACCCTTCCCGCGTAAAACCCTGGCGGTGGGGAAATCGCCGGGCAACGTCCTCAATTACTATTCTCATAGGGTAGAATGAAGGAGGTGTATTTCCGCACAGTAATAGTCAAGCTAGGCCCATTATAATGTTACTTACTGTGTGGTCCCCTCGTACTGGACCGTATAGCCTCCATGCGAACCATCTTGTCTAGTCTCGTTATCATGCGTGTCGGCGACTTCCATACTCTCGTATCGTGCAACTCTCTTGACGCGACTGAGTGCGACCTGAACGGGACCACATATGTGCCGAATATCACCCGCGTGTCTCCCACACCCGATTTATCGGCTGTACTTGAAGTACGAGACTCCTAAGTATTTCCCTGGCTTATATCGCTCCTCCCGCCGTGGTCTTATTGTTATTGCCAAATACAAGCCGAAGAGTTCCGTGCTTACATGGTCCGCTCAGGGCGCATTCGTCCTCATGGCTGTGAGTCCTGCGGTCTAGTGCAGCGAGCAATTGACGTGCATCAAAGTGTCCTTACAATCCAGTAAACCCTCGCAACAATCGTGCGTTCAGCAAGACCTTACGGCTTCGTCCGAAACTGATAAAAACGTTGGGTTATCGTAGAACTAAACCAGAGGAGACTCACATTGCCACGGTGTCGGCGCCCCCTGTAACTAGGCTGATGAAGTCCGTTTCCAGAACGACGCTAAAAGAGTTTACGCCGCGTCAAAGTCAGAATTAGCGGGCACGTCCCAAAAAAACACCCGTACGTACGTCCTAACCTATATGCCACAGGCTAT
seq00017   TTGAGTAAAACGGTTACCGGAACTGGGGCCCCCATGGCGTTGGCGATGCGTCCTACGCTGGGGGTTTTGATATAGACGTTAGATTGTCATGGGGGAAACTAATCTCACGCCCTCGATAGACTTCCCGTCGCCCATTGACGGGATTCCTCTGCGGTGCACTGTAGGCTCTCGACGGAAATTAGGAAACTGGGTGCCTGACGGAAACCGAGCATGAAGGGTCGTCTACCCCTCGGTCCTGCAAGTGGGGATTCACCGTCAACGCTTGACAGTCCCTTGGGTGATGTCTTGATCCCCTGGAATCCTGGCGGGTATGTCAACTATCAATTGCAGTGCGGGAATCGTTCCAGATCTGGAGTCTTACGTGACACTAAAATCCTCACGCGCACCGCGTGAAGTGTATGCGTAGCGGTCGCTGCCAAAAGATTTCGATGACAGATAGAAATTCCTGAAGCCCAATTGTGGCTCCCGGTTACGCAGGTGATACACTGGACCACCAAAACCTAGATAACCTATGGGGGGGCGATGGCCGATACCAAGACTCCCTTGTTCCTAATTGGTGGCGAGATCGGGAGTCTAAGAAGAGGTTGGTAGATATGCGCGAGTCCTGGGGGTAATAGGTAAAGGGGTTTCGTGGGTAATAATGGCGAGTATGATGGTCGCCTTTATGCACCATTCCGGTGAATTGTTCATTAACCCGGTGATACCCACGAGTGTTTGAAGGACGGCTACCCTCTCAGACGATAGATACGGCTTATTAAGAAGTCGACGCTTATCAACCAATGTTGAACAGCGCTAGAGTAAGCCTAACCCCGTTACCGGATCATCCTCGTCGCTGGCGGCTCCCAGTACGACTGTTCTTCTTAAGGGATTCCCTCGCGGCTTGCGGTTTGGCTCGATCCTTCAAAACGTCAGCTGGTTCAAGAAGCTGAGGAGGAGAGCTTGGCAACTCGCACGCCAACACGACACAAAATGGCAAAGTGAGGGCCCGGCCATGCCTACTGTTACTTGCGACGTCTGAAATCTAATTGCCACTGAGACCCGTGATGGAAAGGTCGAGGTCGGATCTTCCTTCTCCACAAAGGACGGTCTCTGTTCACGGGCTTTGGCTTCGAGGTCCTTGATGTGGGGAAAGAGTCTAAGCCCTATGGAGTACCGCCTCTTCACTACCCCCTCAGCGGGCAGCATGCGAAGAGAGACGTTCGCGCAAACTAGATTCAATTGGGCGCGGCACGAACCTTTGGCTAAGATAATCATCAGTTAGGTACTGCGACGGTTCGGCAGCAATCAGGGTAGCAGGTGTGGAGGCTCGGTGCGGCGAGCTTCGCACCCTTTGTTATACCGGCACACAACTTCAAGAAGCATGCTTATTACAGTGAGTATCTTATGTAATACCAAAGGATAGGAACGGTACGGCGCTGCGTGGAGGGGTAATCCTGAGGAAACTTTACAGTGACTGGTAGTTAGTATGCTTGATCCTCTCACCCCCCTTGTGCGGATTGCTACCCTTCCCGCGTAAAACCCTGGCGGTGGGGAAATCGCCGGGCAACGTCCTCAATTACTATTCTCATAGGGTAGAATGAAGGAGGTGTATTTCCGCACAGTAATAGTCAAGCTAGGCCCATTATAATGTTACTTACTGTGTGGTCCCCTCGTACTGGACCGTATAGCCTCCATGCGAACCATCTTGTCTAGTCTCGTTATCATGCGTGTCGGCGACTTCCATACTCTCGTATCGTGCAACTCTCTTGACGCGACTGAGTGCGACCTGAACGGGACCACATATGTGCCGAATATCACCCGCGTGTCTCCCACACCCGATTTATCGGCTGTACTTGAAGTACGAGACTCCTAAGTATTTCCCTGGCTTATATCGCTCCTCCCGCCGTGGTCTTATTGTTATTGCCAAATACAAGCCGAAGAGTTCCGTGCTTACATGGTCCGCTCAGGGCGCATTCGTCCTCATGGCTGTGAGTCCTGCGGTCTAGTGCAGCGAGCAATTGACGTGCATCAAAGTGTCCTTACAATCCAGTAAACCCTCGCAACAATCGTGCGTTCAGCAAGACCTTACGGCTTCGTCCGAAACTGATAAAAACGTTGGGTTATCGTAGAACTAAACCAGAGGAGACTCACATTGCCACGGTGTCGGCGCCCCCTGTAACTAGGCTGATGAAGTCCGTTTCCAGAACGACGCTAAAAGAGTTTACGCCGCGTCAAAGTCAGAATTAGCGGGCACGTCCCAAAAAAACACCCGTACGTACGTCCTAACCTATATGCCACAGGCTAT
seq00018   TTGAGTAAAACGGTTACCGGAACTGGGGCCCCCATGGCGTTGGCGATGCGTCCTACGCTGGGGGTTTTGATATAGACGTTAGATTGTCATGGGGGAAACTAATCTCACGCCCTCGATAGACTTCCCGTCGCCCATTGACGGGATTCCTCTGCGGTGCACTGTAGGCTCTCGACGGAAATTAGGAAACTGGGTGCCTGACGGAAACCGAGCATGAAGGGTCGTCTACCCCTCGGTCCTGCAAGTGGGGATTCACCGTCAACGCTTGACAGTCCCTTGGGTGATGTCTTGATCCCCTGGAATCCTGGCGGGTATGTCAACTATCAATTGCAGTGCGGGATTCGTTCCAGATCTGGAGTCTTACGTGACACTAAAATCCTCACGCGCACCGCGTGAAGTGTATGCGTAGCGGTCGCTGCCAAAAGATTTCGATGACAGATAGAAATTCCTGAAGCCCAATTGTGGCTCCCGGTTACGCAGGTGATACACTGGACCACCAAAACCTAGATAACCTATGGGGGGGCGATGGCCGATACCAAGACTCCCTTGTTCCTAATTGGTGGCGAGATCGGGAGTCTAAGAAGAGGTTGGTAGATATGCGCGAGTCCTGGGGGTAATAGGTAAAGGGGTTTCGTGGGTAATAATGGCGAGTATGATGGTCGCCTTTATGCACCATTCCGGTGAATTGTTCATTAACCCGGTGATACCCACGAGTGTTTGAAGGACGGCTACCCTCTCAGACGATAGATACGGCTTATTAAGAAGTCGACGCTTATCAACCAATGTTGAACAGCGCTAGAGTAAGCCTAACCCCGTTACCGGATCATCCTCGTCGCTGGCGGCTCCCAGTACGACTGTTCTTCTTAAGGGATTCCCTCGCGGCTTGCGGTTTGGCTCGATCCTTCAAAACGTCAGCTGGTTCAAGAAGCTGAGGAGGAGAGCTTGGCAACTCGCACGCCAACACGACACAAAATGGCAAAGTGAGGGCCCGGCCATGCCTACTGTTACTTGCGACGTCTGAAATCTAATAGCCACTGAGACCCGTGATGGAAAGGTCGAGGTCGGATCTTCCTTCTCCACAAAGGACGGTCTCTGTTCACGGGCTTTGGCTTCGAGGTCCTTGATGTGGGGAAAGAGTCTAAGCCCTATGGAGTACCGCCTCTTCACTACCCCCTCAGCGGGCAGCATGCGAAGAGAGACGTTCGCGCAAACTAGATTCAATTGGGCGCGGCACGAACCTTTGGCTAAGATAATCATCAGTTAGGTACTGCGACGGTTCGGCAGCAATCAGGGTAGCAGGTGTGGAGGCTCGGTGCGGCGAGCTTCGCACCCTTTGTTATACCGGCGCACAACTTCAAGAAGCATGCTTATTACAGTGAGTATCTTATGTAATACCAAAGGATAGGAACGGTACGGCGCTGCGTGGAGGGGTAATCCTGAGGAAACTTTACAGTGACTGGTAGTTAGTATGCTTGATCCTCTCACCCCCCTTGTGCGGATTGCTACCCTTCCCGCGTAAAACCCTGGCGGTGGGGAAATCGCCGGGCAACGTCCTCAATTACTATTCTCATAGGGTAGAATGAAGGAGGTGTATTTCCGCACAGTAATAGTCAAGCTAGGCCCATTATAATGTTACTTACTGTGTGGTCCCCTCGTACTGGACCGTATAGCCTCCATGCGAACCATCTTGTCTAGTCTCGTTATCATGCGTGTCGGCGACTTCCATACTCTCGTATCGTGCAACTCTCTTGACGCGACTGAGTGCGACCTGAACGGGACCACATATGTGCCGAATATCACCCGCGTGTCTCCCACACCCGATTTATCGGCTGTACTTGAAGTACGAGACTCCAAAGTATTTCCCTGGCTTATATCGCTCCTCCCGCCGTGGTCTTATTGTTATTGCCAAATACAAGCCGAAGAGTTCCGTGCTTACATGGTCCGCTCAGGGCGCATTCGTCCTCATGGCTGTGAGTCCTGCGGTCTAGTGCAGCGAGCAATTGACGTGCATCAAAGTGTCCTTACAATCCAGTAAACCCTCGCAACAATCGTGCGTTCAGCAAGACCTTACGGCTTCGTCCGAAACTGATAAAAACGTTGGGTTATCGTAGAACTAAACCAGAGGAGACTCACATTGCCACGGTGTCGGCGCCCCCTGTAACTAGGCTGATGAAGTCCGTTTCCAGAACGACGCTAAAAGAGTTTACGCCGCGTCAAAGTCAGAATTAGCGGGCACGTCCCAAAAAAACACCCGTACGTACGTCCTAACCTATATGCCACAGGCTAT
seq00019   TTGAGTAAAACGGTTACCGGAACTGGGGCCCCCATGGCGTTGGCGATGCGTCCTACGCTGGGGGTTTTGATATAGACGTTAGATTGTCATGGGGGAAACTAATCTCACGCCCTCGATAGACTTCCCGTCGCCCATTGACGGGATTCCTCTGCGGTGCACTGTAGGCTCTCGACGGAAATTAGGAAACTGGGTGCCTGACGGAAACCGAGCATGAAGGGTCGTCTACCCCTCGGTCCTGCAAGTGGGGATTCACCGTCAACGCTTGACAGTCCCTTGGGTGATGTCTTGATCCCCTGGAATCCTGGCGGGTATGTCAACTATCAATTGCAGTGCGGGAATCGTTCCAGATCTGGAGTCTTACGTGACACTAAAATCCTCACGCGCACCGCGTGAAGTGTATGCGTAGCGGTCGCTGCCAAAAGATTTCGATGACAGATAGAAATTCCTGAAGCCCAATTGTGGCTCCCGGTTACGCAGGTGATACACTGGACCACCAAAACCTAGATAACCTATGGGGGGGCGATGGCCGATACCAAGACTCCCTTGTTCCTAATTGGTGGCGAGATCGGGAGTCTAAGAAGAGGTTGGTAGATATGCGCGAGTCCTGGGGGTAATAGGTAAAGGGGTTTCGTGGGTAATAATGGCGAGTATGATGGTCGCCTTTATGCACCATTCCGGTGAATTGTTCATTAACCCGGTGATACCCACGAGTGTTTGAAGGACGGCTACCCTCTCAGACGATAGATACGGCTTATTAAGAAGTCGACGCTTATCAACCAATGTTGAACAGCGCTAGAGTAAGCCTAACCCCGTTACCGGATCATCCTCGTCGCTGGCGGCTCCCAGTACGACTGTTCTTCTTAAGGGATTCCCTCGCGGCTTGCGGTTTGGCTCGATCCTTCAAAACGTCAGCTGGTTCAAGAAGCTGAGGAGGAGAGCTTGGCAACTCGCACGCCAACACGACACAAAATGGCAAAGTGAGGGCCCGGCCATGCCTACTGTTACTTGCGACGTCTGAAATCTAATTGCCACTGAGACCCGTGATGGAAAGGTCGAGGTCGGATCTTCCTTCTCCACAAAGGACGGTCTCTGTTCACGGGCTTTGGCTTCGAGGTCCTTGATGTGGGGAAAGAGTCTAAGCCCTATGGAGTACCGCCTCTTCACTACCCCCTCAGCGGGCAGCATGCGAAGAGAGACGTTCGCGCAAACTAGATTCAATTGGGCGCGGCACGAACCTTTGGCTAAGATAATCATCAGTTAGGTACTGCGACGGTTCGGCAGCAATCAGGGTAGCAGGTGTGGAGGCTCGGTGCGGCGAGCTTCGCACCCTTTGTTATACCGGCGCACAACTTCAAGAAGCATGCTTATTACAGTGAGTATCTTATGTAATACCAAAGGATAGGAACGGTACGGCGCTGCGTGGAGGGGTAATCCTGAGGAAACTTTACAGTGACTGGTAGTTAGTATGCTTGATCCTCTCACCCCCCTTGTGCGGATTGCTACCCTTCCCGCGTAAAACCCTGGCGGTGGGGAAATCGCCGGGCAACGTCCTCAATTACTATTCTCATAGGGTAGAATGAAGGAGGTGTATTTCCGCACAGTAATAGTCAAGCTAGGCCCATTATAATGTTACTTACTGTGTGGTCCCCTCGTACTGGACCGTATAGCCTCCATGCGAACCATCTTGTCTAGTCTCGTTATCATGCGTGTCGGCGACTTCCATACTCTCGTATCGTGCAACTCTCTTGACGCGACTGAGTGCGACCTGAACGGGACCACATATGTGCCGAATATCACCCGCGTGTCTCCCACACCCGATTTATCGGCTGTACTTGAAGTACGAGACTCCTAAGTATTTCCCTGGCTTATATCGCTCCTCCCGCCGTGGTCTTATTGTTATTGCCAAATACAAGCCGAAGAGTTCCGTGCTTACATGGTCCGCTCAGGGCGCATTCGTCCTCATGGCTGTGAGTCCTGCGGTCTAGTGCAGCGAGCAATTGACGTGCATCAAAGTGTCCTTACAATCCAGTAAACCCTCGCAACAATCGTGCGTTCAGCAAGACCTTACGGCTTCGTCCGAAACTGATAAAAACGTTGGGTTATCGTAGAACTAAACCAGAGGAGACTCACATTGCCACGGTGTCGGCGCCCCCTGTAACTAGGCTGATGAAGTCCGTTTCCAGAACGACGCTAAAAGAGTTTACGCCGCGTCAAAGTCAGAATTAGCGGGCACGTCCCAAAAAAACACCCGTACGTACGTCCTAACCTATATGCCACAGGCTAT
seq00020   TTGAGTAAAACGGTTACCGGAACTGGGGCCCCCATGGCGTTGGCGATGCGTCCTACGCTGGGGGTTTTGATATAGACGTTAGATTGTCATGGGGGAAACTAATCTCACGCCCTCGATAGACTTCCCGTCGCCCATTGACGGGATTCCTCTGCGGTGCACTGTAGGCTCTCGACGGAAATTAGGAAACTGGGTGCCTGACGGAAACCGAGCATGAAGGGTCGTCTACCCCTCGGTCCTGCAAGTGGGGATTCACCGTCAACGCTTGACAGTCCCTTGGGTGATGTCTTGATCCCCTGGAATCCTGGCGGGTATGTCAACTATCAATTGCAGTGCGGGAATCGTTCCAGATCTGGAGTCTTACGTGACACTAAAATCCTCACGCGCACCGCGTGAAGTGTATGCGTAGCGGTCGCTGCCAAAAGATTTCGATGACAGATAGAAATTCCTGAAGCCCAATTGTGGCTCCCGGTTACGCAGGTGATACACTGGACCACCAAAACCTAGATAACCTATGGGGGGGCGATGGCCGATACCAAGACTCCCTTGTTCCTAATTGGTGGCGAGATCGGGAGTCTAAGAAGAGGTTGGTAGATATGCGCGAGTCCTGGGGGTAATAGGTAAAGGGGTTTCGTGGGTAATAATGGCGAGTATGATGGTCGCCTTTATGCACCATTCCGGTGAATTGTTCATTAACCCGGTGATACCCACGAGTGTTTGAAGGACGGCTACCCTCTCAGACGATAGATACGGCTTATTAAGAAGTCGACGCTTATCAACCAATGTTGAACAGCGCTAGAGTAAGCCTAACCCCGTTACCGGATCATCCTCGTCGCTGGCGGCTCCCAGTACGACTGTTCTTCTTAAGGGATTCCCTCGCGGCTTGCGGTTTGGCTCGATCCTTCAAAACGTCAGCTGGTTCAAGAAGCTGAGGAGGAGAGCTTGGCAACTCGCACGCCAACACGACACAAAATGGCAAAGTGAGGGCCCGGCCATGCCTACTGTTACTTGCGACGTCTGAAATCTAATAGCCACTGAGACCCGTGATGGAAAGGTCGAGGTCGGATCTTCCTTCTCCACAAAGGACGGTCTCTGTTCACGGGCTTTGGCTTCGAGGTCCTTGATGTGGGGAAAGAGTCTAAGCCCTATGGAGTACCGCCTCTTCACTACCCCCTCAGCGGGCAGCATGCGAAGAGAGACGTTCGCGCAAACTAGATTCAATTGGGCGCGGCACGAACCTTTGGCTAAGATAATCATCAGTTAGGTACTGCGACGGTTCGGCAGCAATCAGGGTAGCAGGTGTGGAGGCTCGGTGCGGCGAGCTTCGCACCCTTTGTTATACCGGCGCACAACTTCAAGAAGCATGCTTATTACAGTGAGTATCTTATGTAATCCCAAAGGATAGGAACGGTACGGCGCTGCGTGGAGGGGTAATCCTGAGGAAACTTTACAGTGACTGGTAGTTAGTATGCTTGTTCCTCTCACCCCCCTTGTGCGGATTGCTACCCTTCCCGCGTAAAACCCTGGCGGTGGGGAAATCGCTGGGCAACGTCCTCAATTACTATTCTCATAGGGTAGAATGAAGGAGGTGTATTTCCGCACAGTAATAGTCAAGCTAGGCCCATTATAATGTTACTTACTGTGTGGTCCCCTCGTACTGGACCGTATAGCCTCCATGCGAACCATCTTGTCTAGTCTCGTTATCATGCGTGTCGGCGACTTCCATACTCTCGTATCGTGCAACTCTCTTGACGCGACTGAGTGCGACCTGAACGGGACCACATATGTGCCGAATATCACCCGCGTGTCTCCCACACCCGATTTATCGGCTGTACTTGAAGTACGAGACTCCTAAGTATTTCCCTGGCTTATATCGCTCCTCCCGCCGTGGTCTTATTGTTATTGCCAAATACAAGCCGAAGAGTTCCGTGCTTACATGGTCCGCTCAGGGCGCATTCGTCCTCATGGCTGTGAGTCCTGCGGTCTAGTGCAGCGAGCAATTGACGTGCATCAAAGTGTCCTTACAATCCAGTAAACCCTCGCAACAATCGTGCGTTCAGCAAGACCTTACGGCTTCGTCCGAAACTGATAAAAACGTTGGGTTATCGTAGAACTAAACCAGAGGAGACTCACATTGCCACGGTGTCGGCGCCCCCTGTAACTAGGCTGATGAAGTCCGTTTCCAGAACGACGCTAAAAGAGTTTACGCCGCGTCAAAGTCAGAATTAGCGGGCACGTCCCAAAAAAACACCCGTACGTACGTCCTAACCTATATGCCACAGGCTAT
seq00021   TTGAGTAAAACGGTTACCGGAACTGGGGCCCCCATGGCGTTGGCGATGCGTCCTACGCTGGGGGTTTTGATATAGACGTTAGATTGTCATGGGGGAAACTAATCTCACGCCCTCGATAGACTTCCCGTCGCCCATTGACGGGATTCCTCTGCGGTGCACTGTAGGCTCTCGACGGAAATTAGGAAACTGGGTGCCTGACGGAAACCGAGCATGAAGGGTCGTCTACCCCTCGGTCCTGCAAGTGGGGATTCACCGTCAACGCTTGACAGTCCCTTGGGTGATGTCTTGATCCCCTGGAATCCTGGCGGGTATGTCAACTATCAATTGCAGTGCGGGAATCGTTCCAGATCTGGAGTCTTACGTGACACTAAAATCCTCACGCGCACCGCGTGAAGTGTATGCGTAGCGGTCGCTGCCAAAAGATTTCGATGACAGATAGAAATTCCTGAAGCCCAATTGTGGCTCCCGGTTACGCAGGTGATACACTGGACCACCAAAACCTAGATAACCTATGGGGGGGCGATGGCCGATACCAAGACTCCCTTGTTCCTAATTGGTGGCGAGATCGGGAGTCTAAGAAGAGGTTGGTAGATATGCGCGAGTCCTGGGGGTAATAGGTAAAGGGGTTTCGTGGGTAATAATGGCGAGTATGATGGTCGCCTTTATGCACCATTCCGGTGAATTGTTCATTAACCCGGTGATACCCACGAGTGTTTGAAGGACGGCTACCCTCTCAGACGATAGATACGGCTTATTAAGAAGTCGACGCTTATCAACCAATGTTGAACAGCGCTAGAGTAAGCCTAACCCCGTTACCGGATCATCCTCGTCGCTGGCGGCTCCCAGTACGACTGTTCTTCTTAAGGGATTCCCTCGCGGCTTGCGGTTTGGCTCGATCCTTCAAAACGTCAGCTGGTTCAAGAAGCTGAGGAGGAGAGCTTGGCAACTCGCACGCCAACACGACACAAAATGGCAAAGTGAGGGCCCGGCCATGCCTACTGTTACTTGCGACGTCTGAAATCTAATAGCCACTGAGACCCGTGATGGAAAGGTCGAGGTCGGATCTTCCTTCTCCACAAAGGACGGTCTCTGTTCACGGGCTTTGGCTTCGAGGTCCTTGATGTGGGGAAAGAGTCTAAGCCCTATGGAGTACCGCCTCTTCACTACCCCCTCAGCGGGCAGCATGCGAAGAGAGACGTTCGCGCAAACTAGATTCAATTGGGCGCGGCACGAACCTTTGGCTAAGATAATCATCAGTTAGGTACTGCGACGGTTCGGCAGCAATCAGGGTAGCAGGTGTGGAGGCTCGGTGCGGCGAGCTTCGCACCCTTTGTTATACCGGCGCACAACTTCAAGAAGCATGCTTATTACAGTGAGTATCTTATGTAATACCAAAGGATAGGAACGGTACGGCGCTGCGTGGAGGGGTAATCCTGAGGAAACTTTACAGTGACTGGTAGTTAGTATGCTTGATCCTCTCACCCCCCTTGTGCGGATTGCTACCCTTCCCGCGTAAAACCCTGGCGGTGGGGAAATCGCCGGGCAACGTCCTCAATTACTATTCTCATAGGGTAGAATGAAGGAGGTGTATTTCCGCACAGTAATAGTCAAGCTAGGCCCATTATAATGTTACTTACTGTGTGGTCCCCTCGTACTGGACCGTATAGCCTCCATGCGAACCATCTTGTCTAGTCTCGTTATCATGCGTGTCGGCGACTTCCATACTCTCGTATCGTGCAACTCTCTTGACGAGACTGAGTGCGACCTGAACGGGACCACATATGTGCCGAATATCACCCGCGTGTCTCCCACACCCGATTTATCGGCTGTACTTGAAGTACGAGACTCCTAAGTATTTCCCTGGCTTATATCGCTCCTCCCGCCGTGGTCTTATTGTTATTGCCAAATACAAGCCGAAGAGTTCCGTGCTTACATGGTCCGCTCAGGGCGCATTCGTCCTCATGGCTGTGAGTCCTGCGGTCTAGTGCAGCGAGCAATTGACGTGCATCAAAGTGTCCTTACAATCCAGTAAACCCTCGCAACAATCGTGCGTTCAGCAAGACCTTACGGCTTCGTCCGAAACTGATAAAAACGTTGGGTTATCGTAGAACTAAACCAGAGGAGACTCACATTGCCACGGTGTCGGCGCCCCCTGTAACTAGGCTGATGAAGTCCGTTTCCAGAACGACGCTAAAAGAGTTTACGCCGCGTCAAAGTCAGAATTAGCGGGCACGTCCCAAAAAAACACCCGTACGTACGTCCTAACCTATATGCCACAGGCTAT
seq00022   TTGAGTAAAACGGTTACCGGAACTGGGGCCCCCATGGCGTTGGCGATGCGTCCTACGCTGGGGGTTTTGATATAGACGTTAGATTGTCATGGGGGAAACTAATCTCACGCCCTCGATAGACTTCCCGTCGCCCATTGACGGGATTCCTCTGCGGTGCACTGTAGGCTCTCGACGGAAATTAGGAAACTGGGTGCCTGACGGAAACCGAGCATGAAGGGTCGTCTACCCCTCGGTCCTGCAAGTGGGGATTCACCGTCAACGCTTGACAGTCCCTTGGGTGATGTCTTGATCCCCTGGAATCCTGGCGGGTATGTCAACTATCAATTGCAGTGCGGGATTCGTTCCAGATCTGGAGTCTTACGTGACACTAAAATCCTCACGCGCACCGCGTGAAGTGTATGCGTAGCGGTCGCTGCCAAAAGATTTCGATGACAGATAGAAATTCCTGAAGCCCAATTGTGGCTCCCGGTTACGCAGGTGATACACTGGACCACCAAAACCTAGATAACCTATGGGGGGGCGATGGCCGATACCAAGACTCCCTTGTTCCTAATTGGTGGCGAGATCGGGAGTCTAAGAAGAGGTTGGTAGATATGCGCGAGTCCTGGGGGTAATAGGTAAAGGGGTTTCGTGGGTAATAATGGCGAGTATGATGGTCGCCTTTATGCACCATTCCGGTGAATTGTTCATTAACCCGGTGATACCCACGAGTGTTTGAAGGACGGCTACCCTCTCAGACGATAGATACGGCTTATTAAGAAGTCGACGCTTATCAACCAATGTTGAACAGCGCTAGAGTAAGCCTAACCCCGTTACCGGATCATCCTCGTCGCTGGCGGCTCCCAGTACGACTGTTCTTCTTAAGGGATTCCCTCGCGGCTTGCGGTTTGGCTCGATCCTTCAAAACGTCAGCTGGTTCAAGAAGCTGAGGAGGAGAGCTTGGCAACTCGCACGCCAACACGACACAAAATGGCAAAGTGAGGGCCCGGCCATGCCTACTGTTACTTGCGACGTCTGAAATCTAATTGCCACTGAGACCCGTGATGGAAAGGTCGAGGTCGGATCTTCCTTCTCCACAAAGGACGGTCTCTGTTCACGGGCTTTGGCTTCGAGGTCCTTGATGTGGGGAAAGAGTCTAAGCCCTATGGAGTACCGCCTCTTCACTACCCCCTCAGCGGGCAGCATGCGAAGAGAGACGTTCGCGCAAACTAGATTCAATTGGGCGCGGCACGAACCTTTGGCTAAGATAATCATCAGTTAGGTACTGCGACGGTTCGGCAGCAATCAGGGTAGCAGGTGTGGAGGCTCGGTGCGGCGAGCTTCGCACCCTTTGTTATACCGGCGCACAACTTCAAGAAGCATGCTTATTACAGTGAGTATCTTATGTAATACCAAAGGATAGGAACGGTACGGCGCTGCGTGGAGGGGTAATCCTGAGGAAACTTTACAGTGACTGGTAGTTAGTATGCTTGATCCTCTCACCCCCCTTGTGCGGATTGCTACCCTTCCCGCGTAAAACCCTGGCGGTGGGGAAATCGCCGGGCAACGTCCTCAATTACTATTCTCATAGGGTAGAATGAAGGAGGTGTATTTCCGCACAGTAATAGTCAAGCTAGGCCCATTATAATGTTACTTACTGTGTGGTCCCCTCGTACTGGACCGTATAGCCTCCATGCGAACCATCTTGTCTAGTCTCGTTATCATGCGTGTCGGCGACTTCCATACTCTCGTATCGTGCAACTCTCTTGACGCGACTGAGTGCGACCTGAACGGGACCACATATGTGCCGAATATCACCCGCGTGTCTCCCACACCCGATTTATCGGCTGTACTTGAAGTACGAGACTCCTAAGTATTTCCCTGGCTTATATCGCTCCTCCCGCCGTGGTCTTATTGTTATTGCCAAATACAAGCCGAAGAGTTCCGTGCTTACATGGTCCGCTCAGGGCGCATTCGTCCTCATGGCTGTGAGTCCTGCGGTCTAGTGCAGCGAGCAATTGACGTGCATCAAAGTGTCCTTACAATCCAGTAAACCCTCGCAACAATCGTGCGTTCAGCAAGACCTTACGGCTTCGTCCGAAACTGATAAAAACGTTGGGTTATCGTAGAACTAAACCAGAGGAGACTCACATTGCCACGGTGTCGGCGCCCCCTGTAACTAGGCTGATGAAGTCCGTTTCCAGAACGACGCTAAAAGAGTTTACGCCGCGTCAAAGTCAGAATTAGCGGGCACGTCCCAAAAAAACACCCGTACGTACGTCCTAACCTATATGCCACAGGCTAT
seq00023   TTGAGTAAAACGGTTACCGGAACTGGGGCCCCCATGGCGTTGGCGATGCGTCCTACGCTGGGGGTTTTGATATAGACGTTAGATTGTCATGGGGGAAACTAATCTCACGCCCTCGATAGACTTCCCGTCGCCCATTGACGGGATTCCTCTGCGGTGCACTGTAGGCTCTCGACGGAAATTAGGAAACTGGGTGCCTGACGGAAACCGAGCATGAAGGGTCGTCTACCCCTCGGTCCTGCAAGTGGGGATTCACCGTCAACGCTTGACAGTCCCTTGGGTGATGTCTTGATCCCCTGGAATCCTGGCGGGTATGTCAACTATCAATTGCAGTGCGGGAATCGTTCCAGATCTGGAGTCTTACGTGACACTAAAATCCTCACGCGCACCGCGTGAAGTGTATGCGTAGCGGTCGCTGCCAAAAGATTTCGATGACAGATAGAAATTCCTGAAGCCCAATTGTGGCTCCCGGTTACGCAGGTGATACACTGGACCACCAAAACCTAGATAACCTATGGGGGGGCGATGGCCGATACCAAGACTCCCTTGTTCCTAATTGGTGGCGAGATCGGGAGTCTAAGAAGAGGTTGGTAGATATGCGCGAGTCCTGGGGGTAATAGGTAAAGGGGTTTCGTGGGTAATAATGGCGAGTATGATGGTCGCCTTTATGCACCATTCCGGTGAATTGTTCATTAACCCGGTGATACCCACGAGTGTTTGAAGGACGGCTACCCTCTCAGACGATAGATACGGCTTATTAAGAAGTCGACGCTTATCAACCAATGTTGCACAGCGCTAGAGTAAGCCTAACCCCGTTACCGGATCATCCTCGTCGCTGGCGGCTCCCAGTACGACTGTTCTTCTTAAGGGATTCCCTCGCGGCTTGCGGTTTGGCTCGATCCTTCAAAACGTCAGCTGGTTCAAGAAGCTGAGGAGGAGAGCTTGGCAACTCGCACGCCAACACGACACAAAATGGCAAAGTGAGGGCCCGGCCATGCCTACTGTTACTTGCGACGTCTGAAATCTAATAGCCACTGAGACCCGTGATGGAAAGGTCGAGGTCGGATCTTCCTTCTCCACAAAGGACGGTCTCTGTTCACGGGCTTTGGCTTCGAGGTCCTTGATGTGGGGAAAGAGTCTAAGCCCTATGGAGTACCGCCTCTTCACTACCCCCTCAGCGGGCAGCATGCGAAGAGAGACGTTCGCGCAAACTAGATTCAATTGGGCGCGGCACGAACCTTTGGCTAAGATAATCATCAGTTAGGTACTGCGACGGTTCGGCAGCAATCAGGGTAGCAGGTGTGGAGGCTCGGTGCGGCGAGCTTCGCACCCTTTGTTATACCGGCGCACAACTTCAAGAAGCATGCTTATTACAGTGAGTATCTTATGTAATACCAAAGGATAGGAACGGTACGGCGCTGCGTGGAGGGGTAATCCTGAGGAAACTTTACAGTGACTGGTAGTTAGTATGCTTGATCCTCTCACCCCCCTTGTGCGGATTGCTACCCTTCCCGCGTAAAACCCTGGCGGTGGGGAAATCGCCGGGCAACGTCCTCAATTACTATTCTCATAGGGTAGAATGAAGGAGGTGTATTTCCGCACAGTAATAGTCAAGCTAGGCCCATTATAATGTTACTTACTGTGTGGTCCCCTCGTACTGGACCGTATAGCCTCCATGCGAACCATCTTGTCTAGTCTCGTTATCATGCGTGTCGGCGACTTCCATACTCTCGTATCGTGCAACTCTCTTGACGCGACTGAGTGCGACCTGAACGGGACCACATATGTGCCGAATATCACCCGCGTGTCTCCCACACCCGATTTATCGGCTGTACTTGAAGTACGAGACTCCTAAGTATTTCCCTGGCTTATATCGCTCCTCCCGCCGTGGTCTTATTGTTATTGCCAAATACAAGCCGAAGAGTTCCGTGCTTACATGGTCCGCTCAGGGCGCATTCGTCCTCATGGGTGTGAGTCCTGCGGTCTAGTGCAGCGAGCAATTGACGTGCATCAAAGTGTCCTTACAATCCAGTAAACCCTCGCAACAATCGTGCGTTCAGCAAGACCTTACGGCTTCGTCCGAAACTGATAAAAACGTTGGGTTATCGTAGAACTAAACCAGAGGAGACTCACATTGCCACGGTGTCGGCGCCCCCTGTAACTAGGCTGATGAAGTCCGTTTCCAGAACGACGCTAAAAGAGTTTACGCCGCGTCAAAGTCAGAATTAGCGGGCACGTCCCAAAAAAACACCCGTACGTACGTCCTAACCTATATGCCACAGGCTAT
seq00024   TTGAGTAAAACGGTTACCGGAACTGGGGCCCCCATGGCGTTGGCGATGCGTCCTACGCTGGGGGTTTTGATATAGACGTTAGATTGTCATGGGGGAAACTAATCTCACGCCCTCGATAGACTTCCCGTCGCCCATTGACGGGATTCCTCTGCGGTGCACTGTAGGCTCTCGACGGAAATTAGGAAACTGGGTGCCTGACGGAAACCGAGCATGAAGGGTCGTCTACCCCTCGGTCCTGCAAGTGGGGATTCACCGTCAACGCTTGACAGTCCCTTGGGTGATGTCTTGATCCCCTGGAATCCTGGCGGGTATGTCAACTATCAATTGCAGTGCGGGAATCGTTCCAGATCTGGAGTCTTACGTGACACTAAAATCCTCACGCGCACCGCGTGAAGTGTATGCGTAGCGGTCGCTGCCAAAAGATTTCGATGACAGATAGAAATTCCTGAAGCCCAATTGTGGCTCCCGGTTACGCAGGTGATACACTGGACCACCAAAACCTAGATAACCTATGGGGGGGCGATGGCCGATACCAAGACTCCCTTGTTCCTAATTGGTGGCGAGATCGGGAGTCTAAGAAGAGGTTGGTAGATATGCGCGAGTCCTGGGGGTAATAGGTAAAGGGGTTTCGTGGGTAATAATGGCGAGTATGATGGTCGCCTTTATGCACCATTCCGGTGAATTGTTCATTAACCCGGTGATACCCACGAGTGTTTGAAGGACGGCTACCCTCTCAGACGATAGATACGGCTTATTAAGAAGTCGACGCTTATCAACCAATGTTGAACAGCGCTAGAGTAAGCCTAACCCCGTTACCGGATCATCCTCGTCGCTGGCGGCTCCCAGTACGACTGTTCTTCTTAAGGGATTCCCTCGCGGCTTGCGGTTTGGCTCGATCCTTCAAAACGTCAGCTGGTTCAAGAAGCTGAGGAGGAGAGCTTGGCAACTCGCACGCCAACACGACACAAAATGGCAAAGTGAGGGCCCGGCCATGCCTACTGTTACTTGCGACGTCTGAAATCTAATAGCCACTGAGACCCGTGATGGAAAGGTCGAGGTCGGATCTTCCTTCTCCACAAAGGACGGTCTCTGTTCACGGGCTTTGGCTTCGAGGTCCTTGATGTGGGGAAAGAGTCTAAGCCCTATGGAGTACCGCCTCTTCACTACCCCCTCAGCGGGCAGCATGCGAAGAGAGACGTTCGCGCAAACTAGATTCAATTGGGCGCGGCACGAACCTTTGGCTAAGATAATCATCAGTTAGGTACTGCGACGGTTCGGCAGCAATCAGGGTAGCAGGTGTGGAGGCTCGGTGCGGCGAGCTTCGCACCCTTTGTTATACCGGCGCACAACTTCAAGAAGCATGCTTATTACAGTGAGTATCTTATGTAATACCAAAGGATAGGAACGGTACGGCGCTGCGTGGAGGGGTAATCCTGAGGAAACTTTACAGTGACTGGTAGTTAGTATGCTTGATCCTCTCACCCCCCTTGTGCGGATTGCTACCCTTCCCGCGTAAAACCCTGGCGGTGGGGAAATCGCCGGGCAACGTCCTCAATTACTATTCTCATAGGGTAGAATGAAGGAGGTGTATTTCCGCACAGTAATAGTCAAGCTAGGCCCATTATAATGTTACTTACTGTGTGGTCCCCTCGTACTGGACCGTATAGCCTCCATGCGAACCATCTTGTCTAGTCTCGTTATCATGCGTGTCGGCGACTTCCATACTCTCGTATCGTGCAACTCTCTTGACGCGACTGAGTGCGACCTGAACGGGACCACATATGTGCCGAATATCACCCGCGTGTCTCCCACACCCGATTTATCGGCTGTACTTGAAGTACGAGACTCCTAAGTATTTCCCTGGCTTATATCGCTCCTCCCGCCGTGGTCTTATTGTTATTGCCAAATACAAGCCGAAGAGTTCCGTGCTTACATGGTCCGCTCAGGGCGCATTCGTCCTCATGGCTGTGAGTCCTGCGGTCTAGTGCAGCGAGCAATTGACGTGCATCAAAGTGTCCTTACAATCCAGTAAACCCTCGCAACAATCGTGCGTTCAGCAAGACCTTATGGCTTCGTCCGAAACTGATAAAAACGTTGGGTTATCGTAGAACTAAACCAGAGGAGACTCACATTGCCACGGTGTCGGCGCCCCCTGTAACTAGGCTGATGAAGTCCGTTTCCAGAACGACGCTAAAAGAGTTTACGCCGCGTCAAAGTCAGAATTAGCGGGCACGTCCCAAAAAAACACCCGTACGTACGTCCTAACCTATATGCCACAGGCTAT
seq00025   TTGAGTAAAACGGTTACCGGAACTGGGGCCCCCATGGCGTTGGCGATGCGTCCTACGCTGGGGGTTTTGATATAGACGTTAGATTGTCATGGGGGAAACTAATCTCACGCCCTCGATAGACTTCCCGTCGCCCATTGACGGGATTCCTCTGCGGTGCACTGTAGGCTCTCGACGGAAATTAGGAAACTGGGTGCCTGACGGAAACCGAGCATGAAGGGTCGTCTACCCCTCGGTCCTGCAAGTGGGGATTCACCGTCAACGCTTGACAGTCCCTTGGGTGATGTCTTGATCCCCTGGAATCCTGGCGGGTATGTCAACTATCAATTGCAGTGCGGGATTCGTTCCAGATCTGGAGTCTTACGTGACACTAAAATCCTCACGCGCACCGCGTGAAGTGTATGCGTAGCGGTCGCTGCCAAAAGATTTCGATGACAGATAGAAATTCCTGAAGCCCAATTGTGGCTCCCGGTTACGCAGGTGATACACTGGACCACCAAAACCTAGATAACCTATGGGGGGGCGATGGCCGATACCAAGACTCCCTTGTTCCTAATTGGTGGCGAGATCGGGAGTCTAAGAAGAGGTTGGTAGATATGCGCGAGTCCTGGGGGTAATAGGTAAAGGGGTTTCGTGGGTAATAATGGCGAGTATGATGGTCGCCTTTATGCACCATTCCGGTGAATTGTTCATTAACCCGGTGATACCCACGAGTGTTTGAAGGACGGCTACCCTCTCAGACGATAGATACGGCTTATTAAGAAGTCGACGCTTATCAACCAATGTTGAACAGCGCTAGAGTAAGCCTAACCCCGTTACCGGATCATCCTCGTCGCTGGCGGCTCCCAGTACGACTGTTCTTCTTAAGGGATTCCCTCGCGGCTTGCGGTTTGGCTCGATCCTTCAAAACGTCAGCTGGTTCAAGAAGCTGAGGAGGAGAGCTTGGCAACTCGCACGCCAACACGACACAAAATGGCAAAGTGAGGGCCCGGCCATGCCTACTGTTACTTGCGACGTCTGAAATCTAATTGTCACTGAGACCCGTGATGGAAAGGTCGAGGTCGGATCTTCCTTCTCCACAAAGGACGGTCTCTGTTCACGGGCTTTGGCTTCGAGGTCCTTGATGTGGGGAAAGAGTCTAAGCCCTATGGAGTACCGCCTCTTCACTACCCCCTCAGCGGGCAGCATGCGAAGAGAGACGTTCGCGCAAACTAGATTCAATTGGGCGCGGCACGAACCTTTGGCTAAGATAATCATCAGTTAGGTACTGCGACGGTTCGGCAGCAATCAGGGTAGCAGGTGTGGAGGCTCGGTGCGGCGAGCTTCGCACCCTTTGTTATACCGGCGCACAACTTCAAGAAGCATGCTTATTACAGTGAGTATCTTATGTAATACCAAAGGATAGGAACGGTACGGCGCTGCGTGGAGGGGTAATCCTGAGGAAACTTTACAGTGACTGGTAGTTAGTATGCTTGATCCTCTCACCCCCCTTGTGCGGATTGCTACCCTTCCCGCGTAAAACCCTGGCGGTGGGGAAATCGCCGGGCAACGTCCTCAATTACTATTCTCATAGGGTAGAATGAAGGAGGTGTATTTCCGCACAGTAATAGTCAAGCTAGGCCCATTATAATGTTACTTACTGTGTGGTCCCCTCGTACTGGACCGTATAGCCTCCATGCGAACCATCTTGTCTAGTCTCGTTATCATGCGTGTCGGCGACTTCCATACTCTCGTATCGTGCAACTCTCTTGACGCGACTGAGTGCGACCTGAACGGGACCACATATGTGCCGAATATCACCCGCGTGTCTCCCACACCCGATTTATCGGCTGTACTTGAAGTACGAGACTCCTAAGTATTTCCCTGGCTTATATCGCTCCTCCCGCCGTGGTCTTATTGTTATTGCCAAATACAAGCCGAAGAGTTCCGTGCTTACATGGTCCGCTCAGGGCGCATTCGTCCTCATGGGTGTGAGTCCTGCGGTCTAGTGCAGCGAGCAATTGACGTGCATCAAAGTGTCCTTACAATCCAGTAAACCCTCGCAACAATCGTGCGTTCAGCAAGACCTTACGGCTTCGTCCGAAACTGATAAAAACGTTGGGTTATCGTAGAACTAAACCAGAGGAGACTCACATTGCCACGGTGTCGGCGCCCCCTGTAACTAGGCTGATGAAGTCCGTTTCCAGAACGACGCTAAAAGAGTTTACGCCGCGTCAAAGTCAGAATTAGCGGGCACGTCCCAAAAAAACACCCGTACGTACGTCCTAACCTATATGCCACAGGCTAT
seq00026   TTGAGTAAAACGGTTACCGGAACTGGGGCCCCCATGGCGTTGGCGATGCGTCCTACGCTGGGGGTTTTGATATAGACGTTAGATTGTCATGGGGGAAACTAATCTCACGCCCTCGATAGACTTCCCGTCGCCCATTGACGGGATTCCTCTGCGGTGCACTGTAGGCTCTCGACGGAAATTAGGAAACTGGGTGCCTGACGGAAACCGAGCATGAAGGGTCGTCTACCCCTCGGTCCTGCAAGTGGGGATTCACCGTCAACGCTTGACAGTCCCTTGGGTGATGTCTTGATCCCCTGGAATCCTGGCGGGTATGTCAACTATCAATTGCAGTGCGGGAATCGTTCCAGATCTGGAGTCTTACGTGACACTAAAATCCTCACGCGCACCGCGTGAAGTGTATGCGTAGCGGTCGCTGCCAAAAGATTTCGATGACAGATAGAAATTCCTGAAGCCCAATTGTGGCTCCCGGTTACGCAGGTGATACACTGGACCACCAAAACCTAGATAACCTATGGGGGGGCGATGGCCGATACCAAGACTCCCTTGTTCCTAATTGGTGGCGAGATCGGGAGTCTAAGAAGAGGTTGGTAGATATGCGCGAGTCCTGGGGGTAATAGGTAAAGGGGTTTCGTGGGTAATAATGGCGAGTATGATGGTCGCCTTTATGCACCATTCCGGTGAATTGTTCATTAACCCGGTGATACCCACGAGTGTTTGAAGGACGGCTACCCTCTCAGACGATAGATACGGCTTATTAAGAAGTCGACGCTTATCAACCAATGTTGAACAGCGCTAGAGTAAGCCTAACCCCGTTACCGGATCATCCTCGTCGCTGGCGGCTCCCAGTACGACTGTTCTTCTTAAGGGATTCCCTCGCGGCTTGCGGTTTGGCTCGATCCTTCAAAACGTCAGCTGGTTCAAGAAGCTGAGGAGGAGAGCTTGGCAACTCGCACGCCAACACGACACAAAATGGCAAAGTGAGGGCCCGGCCATGCCTACTGTTACTTGCGACGTCTGAAATCTAATAGCCACTGAGACCCGTGATGGAAAGGTCGAGGTCGGATCTTCCTTCTCCACAAAGGACGGTCTCTGTTCACGGGCTTTGGCTTCGAGGTCCTTGATGTGGGGAAAGAGTCTAAGCCCTATGGAGTACCGCCTCTTCACTACCCCCTCAGCGGGCAGCATGCGAAGAGAGACGTTCGCGCAAACTAGATTCAATTGGGCGCGGCACGAACCTTTGGCTAAGATAATCATCAGTTAGGTACTGCGACGGTTCGGCAGCAATCAGGGTAGCAGGTGTGGAGGCTCGGTGCGGCGAGCTTCGCACCCTTTGTTATACCGGCGCACAACTTCAAGAAGCATGCTTATTACAGTGAGTATCTTATGTAATACCAAAGGATAGGAACGGTACGGCGCTGCGTGGAGGGGTAATCCTGAGGAAACTTTACAGTGACTGGTAGTTAGTATGCTTGATCCTCTCACCCCCCTTGTGCGGATTGCTACCCTTCCCGCGTAAAACCCTGGCGGTGGGGAAATCGCCGGGCAACGTCCTCAATTACTATTCTCATAGGGTAGAATGAAGGAGGTGTATTTCCGCACAGTAATAGTCAAGCTAGGCCCATTATAATGTTACTTACTGTGTGGTCCCCTCGTACTGGACCGTATAGCCTCCATGCGAACCATCTTGTCTAGTCTCGTTATCATGCGTGTCGGCGACTTCCATACTCTCGTATCGTGCAACTCTCTTGACGCGACTGAGTGCGACCTGAACGGGACCACATATGTGCCGAATATCACCCGCGTGTCTCCCACACCCGATTTATCGGCTGTACTTGAAGTACGAGACTCCTAAGTATTTCCCTGGCTTATATCGCTCCTCCCGCCGTGGTCTTATTGTTATTGCCAAATACAAGCCGAAGAGTTCCGTGCTTACATGGTCCGCTCAGGGCGCATTCGTCCTCATGGCTGTGAGTCCTGCGGTCTAGTGCAGCGAGCAATTGACGTGCATCAAAGTGTCCTTACAATCCAGTAAACCCTCGCAACAATCGTGCGTTCAGCAAGACCTTACGGCTTCGTCCGAAACTGATAAAAACGTTGGGTTATCGTAGAACTAAACCAGAGGAGACTCACATTGCCACGGTGTCGGCGCCCCCTGTAACTAGGCTGATGAAGTCCGTTTCCAGAACGACGCTAAAAGAGTTTACGCCGCGTCAAAGTCAGAATTAGCGGGCACGTCCCAAAAAAACACCCGTACGTACGTCCTAACCTATATGCCACAGGCTAT
seq00027   TTGAGTAAAACGGTTACCGGAACTGGGGCCCCCATGGCGTTGGCGATGCGTCCTACGCTGGGGGTTTTGATATAGACGTTAGATTGTCATGGGGGAAACTAATCTCACGCCCTCGATAGACTTCCCGTCGCCCATTGACGGGATTCCTCTGCGGTGCACTGTAGGCTCTCGACGGAAATTAGGAAACTGGGTGCCTGACGGAAACCGAGCATGAAGGGTCGTCTACCCCTCGGTCCTGCAAGTGGGGATTCACCGTCAACGCTTGACAGTCCCTTGGGTGATGTCTTGATCCCCTGGAATCCTGGCGGGTATGTCAACTATCAATTGCAGTGCGGGAATCGTTCCAGATCTGGAGTCTTACGTGACACTAAAATCCTCACGCGCACCGCGTGAAGTGTATGCGTAGCGGTCGCTGCCAAAAGATTTCGATGACAGATAGAAATTCCTGAAGCCCAATTGTGGCTCCCGGTTACGCAGGTGATACACTGGACCACCAAAACCTAGATAACCTATGGGGGGGCGATGGCCGATACCAAGACTCCCTTGTTCCTAATTGGTGGCGAGATCGGGAGTCTAAGAAGAGGTTGGTAGATATGCGCGAGTCCTGGGGGTAATAGGTAAAGGGGTTTCGTGGGTAATAATGGCGAGTATGATGGTCGCCTTTATGCACCATTCCGGTGAATTGTTCATTAACCCGGTGATACCCACGAGTGTTTGAAGGACGGCTACCCTCTCAGACGATAGATACGGCTTATTAAGAAGTCGACGCTTATCAACCAATGTTGAACAGCGCTAGAGTAAGCCTAACCCCGTTACCGGATCATCCTCGTCGCTGGCGGCTCCCAGTACGACTGTTCTTCTTAAGGGATTCCCTCGCGGCTTGCGGTTTGGCTCGATCCTTCAAAACGTCAGCTGGTTCAAGAAGCTGAGGAGGAGAGCTTGGCAACTCGCACGCCAACACGACACAAAATGGCAAAGTGAGGGCCCGGCCATGCCTACTGTTACTTGCGACGTCTGAAATCTAATAGCCACTGAGACCCGTGATGGAAAGGTCGAGGTCGGATCTTCCTTCTCCACAAAGGACGGTCTCTGTTCACGGGCTTTGGCTTCGAGGTCCTTGATGTGGGGAAAGAGTCTAAGCCCTATGGAGTACCGCCTCTTCACTACCCTCTCAGCGGGCAGCATGCGAAGAGAGACGTTCGCGCAAACTAGATTCAATTGGGCGCGGCACGAACCTTTGGCTAAGATAATCATCAGTTAGGTACTGCGACGGTTCGGCAGCAATCAGGGTAGCAGGTGTGGAGGCTCGGTGCGGCGAGCTTCGCACCCTTTGTTATACCGGCGCACAACTTCAAGAAGCATGCTTATTACAGTGAGTATCTTATGTAATACCAAAGGATAGGAACGGTACGGCGCTGCGTGGAGGGGTAATCCTGAGGAAACTTTACAGTGACTGGTAGTTAGTATGCTTGATCCTCTCACCCCCCTTGTGCGGATTGCTACCCTTCCCGCGTAAAACCCTGGCGGTGGGGAAATCGCCGGGCAACGTCCTCAATTACTATTCTCATAGGGTAGAATGAAGGAGGTGTATTTCCGCACAGTAATAGTCAAGCTAGGCCCATTATAATGTTACTTACTGTGTGGTCCCCTCGTACTGGACCGTATAGCCTCCATGCGAACCATCTTGTCTAGTCTCGTTATCATGCGTGTCGGCGACTTCCATACTCTCGTATCGTGCAACTCTCTTGACGCGACTGAGTGCGACCTGAACGGGACCACATATGTGCCGAATATCACCCGCGTGTCTCCCACACCCGATTTATCGGCTGTACTTGAAGTACGAGACTCCTAAGTATTTCCCTGGCTTATATCGCTCCTCCCGCCGTGGTCTTATTGTTATTGCCAAATACAAGCCGAAGAGTTCCGTGCTTACATGGTCCGCTCAGGGCGCATTCGTCCTCATGGCTGTGAGTCCTGCGGTCTAGTGCAGCGAGCAATTGACGTGCATCAAAGTGTCCTTACAATCCAGTAAACCCTCGCAACAATCGTGCGTTCAGCAAGACCTTACGGCTTCGTCCGAAACTGATAAAAACGTTGGGTTATCGTAGAACTAAACCAGAGGAGACTCACATTGCCACGGTGTCGGCGCCCCCTGTAACTAGGCTGATGAAGTCCGTTTCCAGAACGACGCTAAAAGAGTTTACGCCGCGTCAAAGTCAGAATTAGCGGGCACGTCCCAAAAAAACACCCGTACGTACGTCCTAACCTATATGCCACAGGCTAT
seq00028   TTGAGTAAAACGGTTACCGGAACTGGGGCCCCCATGGCGTTGGCGATGCGTCCTACGCTGGGGGTTTTGATATAGACGTTAGATTGTCATGGGGGAAACTAATCTCACGCCCTCGATAGACTTCCCGTCGCCCATTGACGGGATTCCTCTGCGGTGCACTGTAGGCTCTCGACGGAAATTAGGAAACTGGGTGCCTGACGGAAACCGAGCATGAAGGGTCGTCTACCCCTCGGTCCTGCAAGTGGGGATTCACCGTCAACGCTTGACAGTCCCTTGGGTGATGTCTTGATCCCCTGGAATCCTGGCGGGTATGTCAACTATCAATTGCAGTGCGGGAATCGTTCCAGATCTGGAGTCTTACGTGACACTAAAATCCTCACGCGCACCGCGTGAAGTGTATGCGTAGCGGTCGCTGCCAAAAGATTTCGATGACAGATAGAAATTCCTGAAGCCCAATTGTGGCTCCCGGTTACGCAGGTGATACACTGGACCACCAAAACCTAGATAACCTATGGGGGGGCGATGGCCGATACCAAGACTCCCTTGTTCCTAATTGGTGGCGAGATCGGGAGTCTAAGAAGAGGTTGGTAGATATGCGCGAGTCCTGGGGGTAATAGGTAAAGGGGTTTCGTGGGTAATAATGGCGAGTATGATGGTCGCCTTTATGCACCATTCCGGTGAATTGTTCATTAACCCGGTGATACCCACGAGTGTTTGAAGGACGGCTACCCTCTCAGACGATAGATACGGCTTATTAAGAAGTCGACGCTTATCAACCAATGTTGCACAGCGCTAGAGTAAGCCTAACCCCGTTACCGGATCATCCTCGTCGCTGGCGGCTCCCAGTACGACTGTTCTTCTTAAGGGATTCGCTCGCGGCTTGCGGTTTGGCTCGATCCTTCAAAACGTCAGCTGGTTCAAGAAGCTGAGGAGGAGAGCTTGGCAACTCGCACGCCAACACGACACAAAATGGCAAAGTGAGGGCCCGGCCATGCCTACTGTTACTTGCGACGTCTGAAATCTAATAGCCACTGAGACCCGTGATGGAAAGGTCGAGGTCGGATCTTCCTTCTCCACAAAGGACGGTCTCTGTTCACGGGCTTTGGCTTCGAGGTCCTTGATGTGGGGAAAGAGTCTAAGCCCTATGGAGTACCGCCTCTTCACTACCCCCTCAGCGGGCAGCATGCGAAGAGAGACGTTCGCGCAAACTAGATTCAATTGGGCGCGGCACGAACCTTTGGCTAAGATAATCATCAGTTAGGTACTGCGACGGTTCGGCAGCAATCAGGGTAGCAGGTGTGGAGGCTCGGTGCGGCGAGCTTCGCACCCTTTGTTATACCGGCGCACAACTTCAAGAAGCATGCTTATTACAGTGAGTATCTTATGTAATACCAAAGGATAGGAACGGTACGGCGCTGCGTGGAGGGGTAATCCTGAGGAAACTTTACAGTGACTGGTAGTTAGTATGCTTGATCCTCTCACCCCCCTTGTGCGGATTGCTACCCTTCCCGCGTAAAACCCTGGCGGTGGGGAAATCGCCGGGCAACGTCCTCAATTACTATTCTCATAGGGTAGAATGAAGGAGGTGTATTTCCGCACAGTAATAGTCAAGCTAGGCCCATTATAATGTTACTTACTGTGTGGTCCCCTCGTACTGGACCGTATAGCCTCCATGCGAACCATCTTGTCTAGTCTCGTTATCATGCGTGTCGGCGACTTCCATACTCTCGTATCGTGCAACTCTCTTGACGCGACTGAGTGCGACCTGAACGGGACCACATATGTGCCGAATATCACCCGCGTGTCTCCCACACCCGATTTATCGGCTGTACTTGAAGTACGAGACTCCTAAGTATTTCCCTGGCTTATATCGCTCCTCCCGCCGTGGTCTTATTGTTATTGCCAAATACAAGCCGAAGAGTTCCGTGCTTACATGGTCCGCTCAGGGCGCATTCGTCCTCATGGGTGTGAGTCCTGCGGTCTAGTGCAGCGAGCAATTGACGTGCATCAAAGTGTCCTTACAATCCAGTAAACCCTCGCAACAATCGTGCGTTCAGCAAGACCTTACGGCTTCGTCCGAAACTGATAAAAACGTTGGGTTATCGTAGAACTAAACCAGAGGAGACTCACATTGCCACGGTGTCGGCGCCCCCTGTAACTAGGCTGATGAAGTCCGTTTCCAGAACGACGCTAAAAGAGTTTACGCCGCGTCAAAGTCAGAATTAGCGGGCACGTCCCAAAAAAACACCCGTACGTACGTCCTAACCTATATGCCACAGGCTAT
seq00029   TTGAGTAAAACGGTTACCGGAACTGGGGCCCCCATGGCGTTGGCGATGCGTCCTACGCTGGGGGTTTTGATATAGACGTTAGATTGTCATGGGGGAAACTAATCTCACGCCCTCGATAGACTTCCCGTCGCCCATTGACGGGATTCCTCTGCGGTGCACTGTAGGCTCTCGACGGAAATTAGGAAACTGGGTGCCTGACGGAAACCGAGCATGAAGGGTCGTCTACCCCTCGGTCCTGCAAGTGGGGATTCACCGTCAACGCTTGACAGTCCCTTGGGTGATGTCTTGATCCCCTGGAATCCTGGCGGGTATGTCAACTATCAATTGCAGTGCGGGAATCGTTCCAGATCTGGAGTCTTACGTGACACTAAAATCCTCACGCGCACCGCGTGAAGTGTATGCGTAGCGGTCGCTGCCAAAAGATTTCGATGACAGATAGAAATTCCTGAAGCCCAATTGTGGCTCCCGGTTACGCAGGTGATACACTGGACCACCAAAACCTAGATAACCTATGGGGGGGCGATGGCCGATACCAAGACTCCCTTGTTCCTAATTGGTGGCGAGATCGGGAGTCTAAGAAGAGGTTGGTAGATATGCGCGAGTCCTGGGGGTAATAGGTAAAGGGGTTTCGTGGGTAATAATGGCGAGTATGATGGTCGCCTTTATGCACCATTCCGGTGAATTGTTCATTAACCCGGTGATACCCACGAGTGTTTGAAGGACGGCTACCCTCTCAGACGATAGATACGGCTTATTAAGAAGTCGACGCTTATCAACCAATGTTGAACAGCGCTAGAGTAAGCCTAACCCCGTTACCGGATCATCCTCGTCGCTGGCGGCTCCCAGTACGACTGTTCTTCTTAAGGGATTCCCTCGCGGCTTGCGGTTTGGCTCGATCCTTCAAAACGTCAGCTGGTTCAAGAAGCTGAGGAGGAGAGCTTGGCAACTCGCACGCCAACACGACACAAAATGGCAAAGTGAGGGCCCGGCCATGCCTACTGTTACTTGCGACGTCTGAAATCTAATAGCCACTGAGACCCGTGATGGAAAGGTCGAGGTCGGATCTTCCTTCTCCACAAAGGACGGTCTCTGTTCACGGGCTTTGGCTTCGAGGTCCTTGATGTGGGGAAAGAGTCTAAGCCCTATGGAGTACCGCCTCTTCACTACCCCCTCAGCGGGCAGCATGCGAAGAGAGACGTTCGCGCAAACTAGATTCAATTGGGCGCGGCACGAACCTTTGGCTAAGATAATCATCAGTTAGGTACTGCGACGGTTCGGCAGCAATCAGGGTAGCAGGTGTGGAGGCTCGGTGCGGCGAGCTTCGCACCCTTTGTTATACCGGCGCACAACTTCAAGAAGCATGCTTATTACAGTGAGTATCTTATGTAATACCAAAGGATAGGAACGGTACGGCGCTGCGTGGAGGGGTAATCCTGAGGAAACTTTACAGTGACTGGTAGTTAGTATGCTTGGTCCTCTCACCCCCCTTGTGCGGATTGCTACCCTTCCCGCGTAAAACCCTGGCGGTGGGGAAATCGCCGGGCAACGTCCTCAATTACTATTCTCATAGGGTAGAATGAAGGAGGTGTATTTCCGCACAGTAATAGTCAAGCTAGGGCCATTATAATGTTACTTACTGTGTGGTCCCCTCGTACTGGACCGTATAGCCTCCATGCGAACCATCTTGTCTAGTCTCGTTATCATGCGTGTCGGCGACTTCCATACTCTCGTATCGTGCAACTCTCTTGACGCGACTGAGTGCGACCTGAACGGGACCACATATGTGCCGAATATCACCCGCGTGTCTCCCACACCCGATTTATCGGCTGTACTTGAAGTACGAGACTCCTAAGTATTTCCCTGGCTTATATCGCTCCTCCCGCCGTGGTCTTATTGTTATTGCCAAATACAAGCCGAAGAGTTCCGTGCTTACATGGTCCGCTCAGGGCGCATTCGTCCTCATGGCTGTGAGTCCTGCGGTCTAGTGCAGCGAGCAATTGACGTGCATCAAAGTGTCCTTACAATCCAGTAAACCCTCGCAACAATCGTGCGTTCAGCAAGACCTTACGGCTTCGTCCGAAACTGATAAAAACGTTGGGTTATCGTAGAACTAAACCAGAGGAGACTCACATTGCCACGGTGTCGGCGCCCCCTGTAACTAGGCTGATGAAGTCCGTTTCCAGAACGACGCTAAAAGAGTTTACGCCGCGTCAAAGTCAGAATTAGCGGGCACGTCCCAAAAAAACACCCGTACGTACGTCCTAACCTATATGCCACAGGCTAT
seq00030   TTGAGTAAAACGGTTACCGGAACTGGGGCCCCCATGGCGTTGGCGATGCGTCCTACGCTGGGGGTTTTGATATAGACGTTAGATTGTCATGGGGGAAACTAATCTCACGCCCTCGATAGACTTCCCGTCGCCCATTGACGGGATTCCTCTGCGGTGCACTGTAGGCTCTCGACGGAAATTAGGAAACTGGGTGCCTGACGGAAACCGAGCATGAAGGGTCGTCTACCCCTCGGTCCTGCAAGTGGGGATTCACCGTCAACGCTTGACAGTCCCTTGGGTGATGTCTTGATCCCCTGGAATCCTGGCGGGTATGTCAACTATCAATTGCAGTGCGGGAATCGTTCCAGATCTGGAGTCTTACGTGACACTAAAATCCTCACGCGCACCGCGTGAAGTGTATGCGTAGCGGTCGCTGCCAAAAGATTTCGATGACAGATAGAAATTCCTGAAGCCCAATTGTGGCTCCCGGTTACGCAGGTGATACACTGGACCACCAAAACCTAGATAACCTATGGGGGGGCGATGGCCGATACCAAGACTCCCTTGTTCCTAATTGGTGGCGAGATCGGGAGTCTAAGAAGAGGTTGGTAGATATGCGCGAGTCCTGGGGGTAATAGGTAAAGGGGTTTCGTGGGTAATAATGGCGAGTATGATGGTCGCCTTTATGCACCATTCCGGTGAATTGTTCATTAACCCGGTGATACCCACGAGTGTTTGAAGGACGGCTACCCTCTCAGACGATAGATACGGCTTATTAAGAAGTCGACGCTTATCAACCAATGTTGAACAGCGCTAGAGTAAGCCTAACCCCGTTACCGGATCATCCTCGTCGCTGGCGGCTCCCAGTACGACTGTTCTTCTTAAGGGATTCCCTCGCGGCTTGCGGTTTGGCTCGATCCTTCAAAACGTCAGCTGGTTCAAGAAGCTGAGGAGGAGAGCTTGGCAACTCGCACGCCAACACGACACAAAATGGCAAAGTGAGGGCCCGGCCATGCCTACTGTTACTTGCGACGTCTGAAATCTAATTGCCACTGAGACCCGTGATGGAAAGGTCGAGGTCGGATCTTCCTTCTCCACAAAGGACGGTCTCTGTTCACGGGCTTTGGCTTCGAGGTCCTTGATGTGGGGAAAGAGTCTAAGCCCTATGGAGTACCGCCTCTTCACTACCCCCTCAGCGGGCAGCATGCGAAGAGAGACGTTCGCGCAAACTAGATTCAATTGGGCGCGGCACGAACCTTTGGCTAAGATAATCATCAGTTAGGTACTGCGACGGTTCGGCAGCAATCAGGGTAGCAGGTGTGGAGGCTCGGTGCGGCGAGCTTCGCACCCTTTGTTATACCGGCGCACAACTTCAAGAAGCATGCTTATTACAGTGAGTATCTTATGTAATACCAAAGGATAGGAACGGTACGGCGCTGCGTGGAGGGGTAATCCTGAGGAAACTTTACAGTGACTGGTAGTTAGTATGCTTGATCCTCTCACCCCCCTTGTGCGGATTGCTACCCTTCCCGCGTAAAACCCTGGCGGTGGGGAAATCGCCGGGCAACGTCCTCAATTACTATTCTCATAGGGTAGAATGAAGGAGGTGTATTTCCGCACAGTAATAGTCAAGCTAGGCCCATTATAATGTTACTTACTGTGTGGTCCCCTCGTACTGGACCGTATAGCCTCCATGCGAACCATCTTGTCTAGTCTCGTTATCATGCGTGTCGGCGACTTCCATACTCTCGTATCGTGCAACTCTCTTGACGCGACTGAGTGCGACCTGAACGGGACCACATATGTGCCGAATATCACCCGCGTGTCTCCCACACCCGATTTATCGGCTGTACTTGAAGTACGAGACTCCTAAGTATTTCCCTGGCTTATATCGCTCCTCCCGCCGTGGTCTTATTGTTATTGCCAAATACAAGCCGAAGAGTTCCGTGCTTACATGGTCCGCTCAGGGCGCATTCGTCCTCATGGCTGTGAGTCCTGCGGTCTAGTGCAGCGAGCAATTGACGTGCATCAAAGTGTCCTTACAATCCAGTAAACCCTCGCAACAATCGTGCGTTCAGCAAGACCTTACGGCTTCGTCCGAAACTGATAAAAACGTTGGGTTATCGTAGAACTAAACCAGAGGAGACTCACATTGCCACGGTGTCGGCGCCCCCTGTAACTAGGCTGATGAAGTCCGTTTCCAGAACGACGCTAAAAGAGTTTACGCCGCGTCAAAGTCAGAATTAGCGGGCACGTCCCAAAAAAACACCCGTACGTACGTCCTAACCTATATGCCACAGGCTAT
seq00031   TTGAGTAAAACGGTTACCGGAACTGGGGCCCCCATGGCGTTGGCGATGCGTCCTACGCTGGGGGTTTTGATATAGACGTTAGATTGTCATGGGGGAAACTAATCTCACGCCCTCGATAGACTTCCCGTCGCCCATTGACGGGATTCCTCTGCGGTGCACTGTAGGCTCTCGACGGAAATTAGGAAACTGGGTGCCTGACGGAAACCGAGCATGAAGGGTCGTCTACCCCTCGGTCCTGCAAGTGGGGATTCACCGTCAACGCTTGACAGTCCCTTGGGTGATGTCTTGATCCCCTGGAATCCTGGCGGGTATGTCAACTATCAATTGCAGTGCGGGAATCGTTCCAGATCTGGAGTCTTACGTGACACTAAAATCCTCACGCGCACCGCGTGAAGTGTATGCGTAGCGGTCGCTGCCAAAAGATTTCGATGACAGATAGAAATTCCTGAAGCCCAATTGTGGCTCCCGGTTACGCAGGTGATACACTGGACCACCAAAACCTAGATAACCTATGGGGGGGCGATGGCCGATACCAAGACTCCCTTGTTCCTAATTGGTGGCGAGATCGGGAGTCTAAGAAGAGGTTGGTAGATATGCGCGAGTCCTGGGGGTAATAGGTAAAGGGGTTTCGTGGGTAATAATGGCGAGTATGATGGTCGCCTTTATGCACCATTCCGGTGAATTGTTCATTAACCCGGTGATACCCACGAGTGTTTGAAGGACGGCTACCCTCTCAGACGATAGATACGGCTTATTAAGAAGTCGACGCTTATCAACCAATGTTGCACAGCGCTAGAGTAAGCCTAACCCCGTTACCGGATCATCCTCGTCGCTGGCGGCTCCCAGTACGACTGTTCTTCTTAAGGGATTCCCTCGCGGCTTGCGGTTTGGCTCGATCCTTCAAAACGTCAGCTGGTTCAAGAAGCTGAGGAGGAGAGCTTGGCAACTCGCACGCCAACACGACACAAAATGGCAAAGTGAGGGCCCGGCCATGCCTACTGTTACTTGCGACGTCTGAAATCTAATAGCCACTGAGACCCGTGATGGAAAGGTCGAGGTCGGATCTTCCTTCTCCACAAAGGACGGTCTCTGTTCACGGGCTTTGGCTTCGAGGTCCTTGATGTGGGGAAAGAGTCTAAGCCCTATGGAGTACCGCCTCTTCACTACCCCCTCAGCGGGCAGCATGCGAAGAGAGACGTTCGCGCAAACTAGATTCAATTGGGCGCGGCACGAACCTTTGGCTAAGATAATCATCAGTTAGGTACTGCGACGGTTCGGCAGCAATCAGGGTAGCAGGTGTGGAGGCTCGGTGCGGCGAGCTTCGCACCCTTTGTTATACCGGCGCACAACTTCAAGAAGCATGCTTATTACAGTGAGTATCTTATGTAATACCAAAGGATAGGAACGGTACGGCGCTGCGTGGAGGGGTAATCCTGAGGAAACTTTACAGTGACTGGTAGTTAGTATGCTTGATCCTCTCACCCCCCTTGTGCGGATTGCTACCCTTCCCGCGTAAAACCCTGGCGGTGGGGAAATCGCCGGGCAACGTCCTCAATTACTATTCTCATAGGGTAGAATGAAGGAGGTGTATTTCCGCACAGTAATAGTCAAGCTAGGCCCATTATAATGTTACTTACTGTGTGGTCCCCTCGTACTGGACCGTATAGCCTCCATGCGAACCATCTTGTCTAGTCTCGTTATCATGCGTGTCGGCGACTTCCATACTCTCGTATCGTGCAACTCTCTTGACGCGACTGAGTGCGACCTGAACGGGACCACATATGTGCCGAATATCACCCGCGTGTCTCCCACACCCGATTTATCGGCTGTACTTGAAGTACGAGACTCCTAAGTATTTCCCTGGCTTATATCGCTCCTCCCGCCGTGGTCTTATTGTTATTGCCAAATACAAGCCGAAGAGTTCCGTGCTTACATGGTCCGCTCAGGGCGCATTCGTCCTCATGGGTGTGAGTCCTGCGGTCTAGTGCAGCGAGCAATTGACGTGCATCAAAGTGTCCTTACAATCCAGTAAACCCTCGCAACAATCGTGCGTTCAGCAAGACCTTACGGCTTCGTCCGAAACTGATAAAAACGTTGGGTTATCGTAGAACTAAACCAGAGGAGACTCACATTGCCACGGTGTCGGCGCCCCCTGTAACTAGGCTGATGAAGTCCGTTTCCAGAACGACGCTAAAAGAGTTTACGCCGCGTCAAAGTCAGAATTAGCGGGCACGTCCCAAAAAAACACCCGTACGTACGTCCTAACCTATATGCCACAGGCTAT
seq00032   TTGAGTAAAACGGTTACCGGAACTGGGGCCCCCATGGCGTTGGCGATGCGTCCTACGCTGGGGGTTTTGATATAGACGTTAGATTGTCATGGGGGAAACTAATCTCACGCCCTCGATAGACTTCCCGTCGCCCATTGACGGGATTCCTCTGCGGTGCACTGTAGGCTCTCGACGGAAATTAGGAAACTGGGTGCCTGACGGAAACCGAGCATGAAGGGTCGTCTACCCCTCGGTCCTGCAAGTGGGGATTCACCGTCAACGCTTGACAGTCCCTTGGGTGATGTCTTGATCCCCTGGAATCCTGGCGGGTATGTCAACTATCAATTGCAGTGCGGGAATCGTTCCAGATCTGGAGTCTTACGTGACACTAAAATCCTCACGCGCACCGCGTGAAGTGTATGCGTAGCGGTCGCTGCCAAAAGATTTCGATGACAGATAGAAATTCCTGAAGCCCAATTGTGGCTCCCGGTTACGCAGGTGATACACTGGACCACCAAAACCTAGATAACCTATGGGGGGGCGATGGCCGATACCAAGACTCCCTTGTTCCTAATTGGTGGCGAGATCGGGAGTCTAAGAAGAGGTTGGTAGATATGCGCGAGTCCTGGGGGTAATAGGTAAAGGGGTTTCGTGGGTAATAATGGCGAGTATGATGGTCGCCTTTATGCACCATTCCGGTGAATTGTTCATTAACCCGGTGATACCCACGAGTGTTTGAAGGACGGCTACCCTCTCAGACGATAGATACGGCTTATTAAGAAGTCGACGCTTATCAACCAATGTTGAACAGCGCTAGAGTAAGCCTAACCCCGTTACCGGATCATCCTCGTCGCTGGCGGCTCCCAGTACGACTGTTCTTCTTAAGGGATTCCCTCGCGGCTTGCGGTTTGGCTCGATCCTTCAAAACGTCAGCTGGTTCAAGAAGCTGAGGAGGAGAGCTTGGCAACTCGCACGCCAACACGACACAAAATGGCAAAGTGAGGGCCCGGCCATGCCTACTGTTACTTGCGACGTCTGAAATCTAATTGCCACTGAGACCCGTGATGGAAAGGTCGAGGTCGGATCTTCCTTCTCCACAAAGGACGGTCTCTGTTCACGGGCTTTGGCTTCGAGGTCCTTGATGTGGGGAAAGAGTCTAAGCCCTATGGAGTACCGCCTCTTCACTACCCCCTCAGCGGGCAGCATGCGAAGAGAGACGTTCGCGCAAACTAGATTCAATTGGGCGCGGCACGAACCTTTGGCTAAGATAATCATCAGTTAGGTACTGCGACGGTTCGGCAGCAATCAGGGTAGCAGGTGTGGAGGCTCGGTGCGGCGAGCTTCGCACCCTTTGTTATACCGGCGCACAACTTCAAGAAGCATGCTTATTACAGTGAGTATCTTATGTAATACCAAAGGATAGGAACGGTACGGCGCTGCGTGGAGGGGTAATCCTGAGGAAACTTTACAGTGACTGGTAGTTAGTATGCTTGATCCTCTCACCCCCCTTGTGCGGATTGCTACCCTTCCCGCGTAAAACCCTGGCGGTGGGGAAATCGCCGGGCAACGTCCTCAATTACTATTCTCATAGGGTAGAATGAAGGAGGTGTATTTCCGCACAGTAATAGTCAAGCTAGGCCCATTATAATGTTACTTACTGTGTGGTCCCCTCGTACTGGACCGTATAGCCTCCATGCGAACCATCTTGTCTAGTCTCGTTATCATGCGTGTCGGCGACTTCCATACTCTCGTATCGTGCAACTCTCTTGACGCGACTGAGTGCGACCTGAACGGGACCACATATGTGCCGAATATCACCCGCGTGTCTCCCACACCCGATTTATCGGCTGTACTTGAAGTACGAGACTCCTAAGTATTTCCCTGGCTTATATCGCTCCTCCCGCCGTGGTCTTATTGTTATTGCCAAATACAAGCCGAAGAGTTCCGTGCTTACATGGTCCGCTCAGGGCGCATTCGTCCTCATGGCTGTGAGTCCTGCGGTCTAGTGCAGCGAGCAATTGACGTGCATCAAAGTGTCCTTACAATCCAGTAAACCCTCGCAACAATCGTGCGTTCAGCAAGACCTTACGGCTTCGTCCGAAACTGATAAAAACGTTGGGTTATCGTAGAACTAAACCAGAGGAGACTCACATTGCCACGGTGTCGGCGCCCCCTGTAACTAGGCTGATGAAGTCCGTTTCCAGAACGACGCTAAAAGAGTTTACGCCGCGTCAAAGTCAGAATTAGCGGGCACGTCCCAAAAAAACACCCGTACGTACGTCCTAACCTATATGCCACAGGCTAT
seq00033   TTGAGTAAAACGGTTACCGGAACTGGGGCCCCCATGGCGTTGGCGATGCGTCCTACGCTGGGGGTTTTGATATAGACGTTAGATTGTCATGGGGGAAACTAATCTCACGCCCTCGATAGACTTCCCGTCGCCCATTGACGGGATTCCTCTGCGGTGCACTGTAGGCTCTCGACGGAAATTAGGAAACTGGGTGCCTGACGGAAACCGAGCATGAAGGGTCGTCTACCCCTCGGTCCTGCAAGTGGGGATTCACCGTCAACGCTTGACAGTCCCTTGGGTGATGTCTTGATCCCCTGGAATCCTGGCGGGTATGTCAACTATCAATTGCAGTGCGGGAATCGTTCCAGATCTGGAGTCTTACGTGACACTAAAATCCTCACGCGCACCGCGTGAAGTGTATGCGTAGCGGTCGCTGCCAAAAGATTTCGATGACAGATAGAAATTCCTGAAGCCCAATTGTGGCTCCCGGTTACGCAGGTGATACACTGGACCACCAAAACCTAGATAACCTATGGGGGGGCGATGGCCGATACCAAGACTCCCTTGTTCCTAATTGGTGGCGAGATCGGGAGTCTAAGAAGAGGTTGGTAGATATGCGCGAGTCCTGGGGGTAATAGGTAAAGGGGTTTCGTGGGTAATAATGGCGAGTATGATGGTCGCCTTTATGCACCATTCCGGTGAATTGTTCATTAACCCGGTGATACCCACGAGTGTTTGAAGGACGGCTACCCTCTCAGACGATAGATACGGCTTATTAAGAAGTCGACGCTTATCAACCAATGTTGAACAGCGCTAGAGTAAGCCTAACCCCGTTACCGGATCATCCTCGTCGCTGGCGGCTCCCAGTACGACTGTTCTTCTTAAGGGATTCCCTCGCGGCTTGCGGTTTGGCTCGATCCTTCAAAACGTCAGCTGGTTCAAGAAGCTGAGGAGGAGAGCTTGGCAACTCGCACGCCAACACGACACAAAATGGCAAAGTGAGGGCCCGGCCATGCCTACTGTTACTTGCGACGTCTGAAATCTAATTGCCACTGAGACCCGTGATGGAAAGGTCGAGGTCGGATCTTCCTTCTCCACAAAGGACGGTCTCTGTTCACGGGCTTTGGCTTCGAGGTCCTTTATGTGGGGAAAGAGTCTAAGCCCTATGGAGTACCGCCTCTTCACTACCCCCTCAGCGGGCAGCATGCGAAGAGAGACGTTCGCGCAAACTAGATTCAATTGGGCGCGGCACGAACCTTTGGCTAAGATAATCATCAGTTAGGTACTGCGACGGTTCGGCAGCAATCAGGGTAGCAGGTGTGGAGGCTCGGTGCGGCGAGCTTCGCACCCTTTGTTATACCGGCGCACAACTTCAAGAAGCATGCTTATTACAGTGAGTATCTTATGTAATACCAAAGGATAGGAACGGTACGGCGCTGCGTGGAGGGGTAATCCTGAGGAAACTTTACAGTGACTGGTAGTTAGTATGCTTGATCCTCTCACCCCCCTTGTGCGGATTGCTACCCTTCCCGCGTAAAACCCTGGCGGTGGGGAAATCGCCGGGCAACGTCCTCAATTACTATTCTCATAGGGTAGAATGAAGGAGGTGTATTTCCGCACAGTAATAGTCAAGCTAGGCCCATTATAATGTTACTTACTGTGTGGTCCCCTCGTACTGGACCGTATAGCCTCCATGCGAACCATCTTGTCTAGTCTCGTTATCATGCGTGTCGGCGACTTCCATACTCTCGTATCGTGCAACTCTCTTGACGCGACTGAGTGCGACCTGAACGGGACCACATATGTGCCGAATATCACCCGCGTGTCTCCCACACCCGATTTATCGGCTGTACTTGAAGTACGAGACTCCTAAGTATTTCCCTGGCTTATATCGCTCCTCCCGCCGTGGTCTTATTGTTATTGCCAAATACAAGCCGAAGAGTTCCGTGCTTACATGGTCCGCTCAGGGCGCATTCGTCCTCATGGCTGTGAGTCCTGCGGTCTAGTGCAGCGAGCAATTGACGTGCATCAAAGTGTCCTTACAATCCAGTAAACCCTCGCAACAATCGTGCGTTCAGCAAGACCTTACGGCTTCGTCCGAAACTGATAAAAACGTTGGGTTATCGTAGAACTAAACCAGAGGAGACTCACATTGCCACGGTGTCGGCGCCCCCTGTAACTAGGCTGATGAAGTCCGTTTCCAGAACGACGCTAAAAGAGTTTACGCCGCGTCAAAGTCAGAATTAGCGGGCACGTCCCAAAAAAACACCCGTACGTACGTCCTAACCTATATGCCACAGGCTAT
