# Supplementary material for: How Good Are Indirect Tests at Detecting Recombination in Human mtDNA?
Source: G3 (Bethesda). 2013 Jul 1;3(7):1095–104. doi: 10.1534/g3.113.006510 (PMC3704238; doi:10.1534/g3.113.006510)
Supplement: Supporting Information [file supp_g3.113.006510_FileS2.gz › SequenceData/mtDNA_ratehet&popgrowth/10/3rdbase/Infiles/10_88-new.txt]

33 2284
seq00001   GTTGTCTCAATGTAGAATGGTAAATCACACGGGTGCAGCCGCGACAGGAAGCTTCGTGTTGCTCAAATGGGTCATCAATTCTCTCGATGCGGAAAGGCGCTTCATAACATCGGCCCCCGCGGTATCAACCGCTGGTAAGTGCGATCTCTGGGCTATATGCCCTGGCTTAGTCTCTCCCAGAGACTGCATACTCGTAGCACTATACCTGAACTTTTCTTTCTCCTTCACGCGCCACTCTACCCTAGATCCTACGTAGCCTCGTGATGAGCCGGGTGTGTTAGTCCTGTAGGCGACTAACTCAAATTTCCGGGGAAAGTATACCTCCGTTCGCGGCCCGGGGGAGCCTCAGGAAATCTGAGCTGGATATGCTGTAGCACAATGGTCCGAGAATACAATATAGCCAGAGTTTTCCTGCTTTGTTAAGATGATTAAATTGCTCATTTTATTACCACAAGTTCCCCGTGTTGAGACAATCGGACTGGGCCAGCCGGGGGGTGCGGCTTGAGTGATACCGGACGGTACCAAGGGCCTCTCTATTAGTTCATTTTGCGTCCGAAGCTATTGACCGTGTCATTCTCCGCGTTTAAGGAAAGCGACAATCGGCTGTGCGGGACTGCGGGTATTATGATGTCGGGAGCTCGAGGAAACAAGCGGAAACGTAGCAAATCCTGCTCCAGCTACACTTTTCGCACGAACATAGGCCACCTTCTAAGCGGTGCCCCCTGTCGCCAGCGGTTGAGACATTAGGCACCCAGGGTATTCAGATTCCCTTGACTACCGCTACAAGAGAGATAATTACTATGTCCAGCGCAAAGGGACCTCGGTCGACTTTTATCGCGGTGCTCCTAAGCATAGGACCGAAGATCGTATTGAGCCCCGGGGAGAGCCTCAGACCACTGCATCAGCAGACTCTCGATTGACCTATCACTGATTCATATTTGTTGGTCGCGCGCACTGGTGGCCAACGAACTAGACAGGTGGGCTCTCAAGTAGAGGGCCCCAACTTGGGTCTAGTTTCACGCTTCGGGATGATGGCAGCGTCGCTGAGCGGCACCCAAACGTTGTCACTGACTCCAGTAATGTACCTGGCATTGCGAACACTGCATTCTAACTAGATATTGAGTCACGTTTACATGTTAGAATTCAGGGCGAGGTTACTGCTTTGTCGATATCGAGGTTTGCCGCTACGGGTGACACCTGATAGTGCACCTGTCTCGCGCTAGCCTCCGGAAGTCATCATCCGTGTTAGGAAGCGTACTGTGTGAGTTGCGGAATCGCCAAATCAATTAAACTGCCTCCAGGGTCTATGCAATCCGCGCTCAATCCTTACCATCACCTCCAGGGTATGCGATTTAGATTTGTGAGTAGTTCCAGGTTCTAGCGTGCATACACCCGGCTTGAAATCTATAACCTGACGCATTTGCATGCCTTTGGAGGTTGTGAATATGCAACGCCGGGCATCTCCGCTGCGCTTGTAAGGTCGCAGCGCCCTTTGTCAGCCGCGTAACAAGGGTGCGAAGCGAGATGGAGATCAACTAGACTCTCTAAGATAGTTCGTCCCTCTGTTCACAAGTGTTCTATCTGCCCTACCAAGCCAAGCTGTTCACCAGCTGTTGCTAATGGTCTCCCCCATGGCAGACAAAACACAGTCGTGAAGACGTGAACCAGAAAGCACAACGGATGGACTCATCGGATATTAGCCCTTTTATAATGTTGGGCTGATGACACGAAATTCGCGTTATCAGTCCACGGAGCGCTCGGACCTCTCGCTGGTTATTCACAACCCTCTTCGTGAACTGACTATTGTGGACTAATATCAGACAGGAGCAAAGCTATTTGCAGATCGCCAAGGCAACTCGTGCTGATGCTTCCATGGAACACATGGGTGTCCGTATAACAGCGATGCAAAGAGGCCGCGGTTCTGGACCCGGATCTCTGCGTAAAACCCTGTGTCTGCGCTCCAGGTATTAGTGAATCTGAGTCCTTTAGCCACATGCTCGCCAAGGTCGTGTTCCACACAGTGTGCTTTGGTCCGTTTAACACAGAGAAGCACCCAGTGAGTTGTAAGGGGATCGGACTCCCTGTCGCCTCCTGCTAAAAATCGACCTGAGTACTATAATAACCGCAACACTCTGTGACAAGGATCGTATGACTGGACTATAGTAAATCTATCGACGCTGTATAGATCGGTTGTACTTTAAATTCGAATGAGTACTAGATCGCAAAGACGTTCCAGAAGCTATCTTCGCAATTCTGCATAGCTAAACTGTGCCTTAGGAACCTC
seq00002   GTTGTCTCAATGTAGAATGGTAAATCACACGGGTGCAGCCGCGACAGGAAGCTTCGTGTTGCTCAAATGGGTCATCAATTCTCTCGATGCGGAAAGGCGCTTCATAACATCGGCCCCCGCGGTATCAACCGCTGGTAAGTGCGATCTCTGGGCTATATGCCCTGGCTTAGTCTCTCCCAGAGACTGCATACTCGTAGCACTATACCTGAACTTTTCTTTCTCCTTCACGCGCCACTCTACCCTAGATCCTACGTAGCCTCGTGATGAGCCGGGTGTGTTAGTCCTGTAGGCGACTAACTCAAATTTCCGGGGAAAGTATACCTCCGTTCGCGGCCCGGGGGAGCCTCAGGAAATCTGAGCTGGATATGCTGTAGCACAATGGTCCGAGAATACAATATAGCCAGAGTTTTCCTGCTTTGTTAAGATGATTAAATTGCTCATTTTATTACCACAAGTTCCCCGTGTTGAGACAATCGGACTGGGCCAGCCGGGGGGTGCGGCTTGAGTGATACCGGACGGTACCAAGGGCGTCTCTATTAGTTCATTTTGCGTCCGAAGCTATTGACCGTGTCATTCTCCGCGTTTAAGGAAAGCGACAATCGGCTGTGCGGGACTGCGGGTATTATGATGTCGGGAGCTCGAGGAAACAAGCGGAAACGTAGCAAATCCTGCTCCAGCTACACTTTTCGCACGAACATAGGCCACCTTCTAAGCGGTGCCCCCTGTCGCCAGCGGTTGAGACATTAGGCACCCAGGGTATTCAGATTCCCTTGACTACCGCTACAAGAGAGATAATTACTATGTCCAGCGCAAAGGGACCTCGGTCGACTTTTATCGCGGTGCTCCTAAGCATAGGACCGAAGATCGTATTGAGCCCCGGGGAGAGCCTCAGACCACTGCATCAGCAGACTCTCGATTGACCTATCACTGATTCATATTTGTTGGTCGCGCGCACTGGTGGCCAACGAACTAGACAGGTGGGCTCTCAAGTAGAGGGCCCCAACTTGGGTCTAGTTTCACGCTTCGGGATGATGGCAGCGTCGCTGAGCGGCACCCAAACGTTGTCACTGACTCCAGTAATGTACCTGGCATTGCGAACACTGCATTCTAACTAGATATTGAGTCACGTTTACATGTTAGAATTCAGGGCGAGGTTACTGCTTTGTCGATATCGAGGTTTGCCGCTACGGGTGACACCTGATAGTGCACCTGTCTCGCGCTAGCCTCCGGAAGTCATCATCCGTGTTAGGAAGCGTACTGTGTGAGTTGCGGAATCGCCAAATCAATTAAACTGCCTCCAGGGTCTATGCAATCCGCGCTCAATCCTTACCATCACCTCCAGGGTATGCGATTTAGATTTGTGAGTAGTTCCAGGTTCTAGCGTGCATACACCCGGCTTGAAATCTATAACCTGACGCATTTGCATGCCTTTGGAGGTTGTGAATATGCAACGCCGGGCATCTCCGCTGCGCTTGTAAGGTCGCAGCGCCCTTTGTCAGCCGCGTAACAAGGGTGCGAAGCGAGATGGAGATCAACTAGACTCTCTAAGATAGTTCGTCCCTCTGTTCACAAGTGTTCTATCTGCCCTACCAAGCCAAGCTGTTCACCAGCTGTTGCTAATGGTCTCCCCCATGGCAGACAAAACACAGTCGTGAAGGCGTGAACCAGAAAGCACAACGGATGGACTCATCGGATATTAGCCCTTTTATAATGTTGGGCTGATGACACGAAATTCGCGTTATCAGTCCACGGAGCGCTCGGACCTCTCGCTGGTTATTCACAACCCTCTTCGTGAACTGACTATTGTGGACTAATATCAGACAGGAGCAAAGCTATTTGCAGATCGCCAAGGCAACTCGTGCTGATGCTTCCATGGAACACATGGGTGTCCGTATAACAGCGATGCAAAGAGGCCGCGGTTCTGGACCCGGATCTCTGCGTAAAACCCTGTGTCTGCGCTCCAGGTATTAGTGAATCTGAGTCCTTTAGCCACATGCTCGCCAAGGTCGTGTTCCACACAGTGTGCTTTGGTCCGTTTAACACAGAGAAGCACCCAGTGAGTTGTAAGGGGATCGGACTCCCTGTCGCCTCCTGCTAAAAATCGACCTGAGTACTATAATAACCGCAACACTCTGTGACAAGGATCGTATGACTGGACTATAGTAAATCTATCGACGCTGTATAGATCGGTTGTACTTTAAATTCGAATGAGTACTAGATCGCAAAGACGTTCCAGAAGCTATCTTCGCAATTCTGCATAGCTAAACTGTGCCTTAGGAACCTC
seq00003   GTTGTCTCAATGTAGAATGGTAAATCACACGGGTGCAGCCGCGACAGGAAGCTTCGTGTTGCTCAAATGGGTCATCAATTCTCTCGATGCGGAAAGGCGCTTCATAACATCGGCCCCCGCGGTATCAACCGCTGGTAAGTGCGATCTCTGGGCTATATGCCCTGGCTTAGTCTCTCCCAGAGACTGCATACTCGTAGCACTATACCTGAACTTTTCTTTCTCCTTCACGCGCCACTCTACCCTAGATCCTACGTAGCCTCGTGATGAGCCGGGTGTGTTAGTCCTGTAGGCGACTAACTCAAATTTCCGGGGAAAGTATACCTCCGTTCGCGGCCCGGGGGAGCCTCAGGAAATCTGAGCTGGATATGCTGTAGCACAATGGTCCGAGAATACAATATAGCCAGAGTTTTCCTGCTTTGTTAAGATGATTAAATTGCTCATTTTATTACCACAAGTTCCCCGTGTTGAGACAATCGGACTGGGCCAGCCGGGGGGTGCGGCTTGAGTGATACCGGACGGTACCAAGGGCGTCTCTATTAGTTCATTTTGCGTCCGAAGCTATTGACCGTGTCATTCTCCGCGTTTAAGGAAAGCGACAATCGGCTGTGCGGGACTGCGGGTATTATGATGTCGGGAGCTCGAGGAAACAAGCGGAAACGTAGCAAATCCTGCTCCAGCTACACTTTTCGCACGAACATAGGCCACCTTCTAAGCGGTGCCCCCTGTCGCCAGCGGTTGAGACATTAGGCACCCAGGGTATTCAGATTCCCTTGACTACCGCTACAAGAGAGATAATTACTATGTCCAGCGCAAAGGGACCTCGGTCGACTTTTATCGCGGTGCTCCTAAGCATAGGACCGAAGATCGTATTGAGCCCCGGGGAGAGCCTCAGACCACTGCATCAGCAGACTCTCGATTGACCTATCACTGATTCATATTTGTTGGTCGCGCGCACTGGTGGCCAACGAACTAGACAGGTGGGCTCTCAAGTAGAGGGCCCCAACTTGGGTCTAGTTTCACGCTTCGGGATGATGGCAGCGTCGCTGAGCGGCACCCAAACGTTGTCACTGACTCCAGTAATGTACCTGGCATTGCGAACACTGCATTCTAACTAGATATTGAGTCACGTTTACATGTTAGAATTCAGGGCGAGGTTACTGCTTTGTCGATATCGAGGTTTGCCGCTACGGGTGACACCTGATAGTGCACCTGTCTCGCGCTAGCCTCCGGAAGTCATCATCCGTGTTAGGAAGCGTACTGTGTGAGTTGCGGAATCGCCAAATCAATTAAACTGCCTCCAGGGTCTATGCAATCCGCGCTCAATCCTTACCATCACCTCCAGGGTATGCGATTTAGATTTGTGAGTAGTTCCAGGTTCTAGCGTGCATACACCCGGCTTGAAATCTATAACCTGACGCATTTGCATGCCTTTGGAGGTTGTGAATATGCAACGCCGGGCATCTCCGCTGCGCTTGTAAGGTCGCAGCGCCCTTTGTCAGCCGCGTAACAAGGGTGCGAAGCGAGATGGAGATCAACTAGACTCTCTAAGATAGTTCGTCCCTCTGTTCACAAGTGTTCTATCTGCCCTACCAAGCCAAGCTGTTCACCAGCTGTTGCTAATGGTCTCCCCCATGGCAGACAAAACACAGTCGTGAAGGCGTGAACCAGAAAGCACAACGGATGGACTCATCGGATATTAGCCCTTTTATAATGTTGGGCTGATGACACGAAATTCGCGTTATCAGTCCACGGAGCGCTCGGACCTCTCGCTGGTTATTCACAACCCTCTTCGTGAACTGACTATTGTGGACTAATATCAGACAGGAGCAAAGCTATTTGCAGATCGCCAAGGCAACTCGTGCTGATGCTTCCATGGAACACATGGGTGTCCGTATAACAGCGATGCAAAGAGGCCGCGGTTCTGGACCCGGATCTCTGCGTAAAACCCTGTGTCTGCGCTCCAGGTATTAGTGAATCTGAGTCCTTTAGCCACATGCTCGCCAAGGTCGTGTTCCACACAGTGTGCTTTGGTCCGTTTAACACAGAGAAGCACCCAGTGAGTTGTAAGGGGATCGGACTCCCTGTCGCCTCCTGCTAAAAATCGACCTGAGTACTATAATAACCGCAACACTCTGTGACAAGGATCGTATGACTGGACTATAGTAAATCTATCGACGCTGTATAGATCGGTTGTACTTTAAATTCGAATGAGTACTAGATCGCAAAGACGTTCCAGAAGCTATCTTCGCAATTCTGCATAGCTAAACTGTGCCTTAGGAACCTC
seq00004   GTTGTCTCAATGTAGAATGGTAAATCACACGGGTGCAGCCGCGACAGGAAGCTTCGTGTTGCTCAAATGGGTCATCAATTCTCTCGATGCGGAAAGGCGCTTCATAACATCGGCCCCCGCGGTATCAACCGCTGGTAAGTGCGATCTCTGGGCTATATGCCCTGGCTTAGTCTCTCCCAGAGACTGCATACTCGTAGCACTATACCTGAACTTTTCTTTCTCCTTCACGCGCCACTCTACCCTAGATCCTACGTAGCCTCGTGATGAGCCGGGTGTGTTAGTCCTGTAGGCGACTAACTCAAATTTCCGGGGAAAGTATACCTCCGTTCGCGGCCCGGGGGAGCCTCAGGAAATCTGAGCTGGATATGCTGTAGCACAATGGTCCGAGAATACAATATAGCCAGAGTTTTCCTGCTTTGTTAAGATGATTAAATTGCTCATTTTATTACCACAAGTTCCCCGTGTTGAGACAATCGGACTGGGCCAGCCGGGGGGTGCGGCTTGAGTGATACCGGACGGTACCAAGGGCGTCTCTATTAGTTCATTTTGCGTCCGAAGCTATTGACCGTGTCATTCTCCGCGTTTAAGGAAAGCGACAATCGGCTGTGCGGGACTGCGGGTATTATGATGTCGGGAGCTCGAGGAAACAAGCGGAAACGTAGCAAATCCTGCTCCAGCTACACTTTTCGCACGAACATAGGCCACCTTCTAAGCGGTGCCCCCTGTCGCCAGCGGTTGAGACATTAGGCACCCAGGGTATTCAGATTCCCTTGACTACCGCTACAAGAGAGATAATTACTATGTCCAGCGCAAAGGGACCTCGGTCGACTTTTATCGCGGTGCTCCTAAGCATAGGACCGAAGATCGTATTGAGCCCCGGGGAGAGCCTCAGACCACTGCATCAGCAGACTCTCGATTGACCTATCACTGATTCATATTTGTTGGTCGCGCGCACTGGTGGCCAACGAACTAGACAGGTGGGCTCTCAAGTAGAGGGCCCCAACTTGGGTCTAGTTTCACGCTTCGGGATGATGGCAGCGTCGCTGAGCGGCACCCAAACGTTGTCACTGACTCCAGTAATGTACCTGGCATTGCGAACACTGCATTCTAACTAGATATTGAGTCACGTTTACATGTTAGAATTCAGGGCGAGGTTACTGCTTTGTCGATATCGAGGTTTGCCGCTACGGGTGACACCTGATAGTGCACCTGTCTCGCGCTAGCCTCCGGAAGTCATCATCCGTGTTAGGAAGCGTACTGTGTGAGTTGCGGAATAGCCAAATCAATTAAACTGCCTCCAGGGTCTATGCAATCCGCGCTCAATCCTTACCATCACCTCCAGGGTATGCGATTTAGATTTGTGAGTAGTTCCAGGTTCTAGCGTGCATACACCCGGCTTGAAATCTATAACCTGACGCATTTGCATGCCTTTGGAGGTTGTGAATATGCAACGCCGGGCATCTCCGCTGCGCTTGTAAGGTCGCAGCGCCCTTTGTCAGCCGCGTAACAAGGGTGCGAAGCGAGATGGAGATCAACTAGACTCTCTAAGATAGTTCGTCCCTCTGTTCACAAGTGTTCTATCTGCCCTACCAAGCCAAGCTGTTCACCAGCTGTTGCTAATGGTCTCCCCCATGGCAGACAAAACACAGTCGTGAAGGCGTGAACCAGAAAGCACAACGGATGGACTCATCGGATATTAGCCCTTTTATAATGTTGGGCTGATGACACGAAATTCGCGTTATCAGTCCACGGAGCGCTCGGACCTCTCGCTGGTTATTCACAACCCTCTTCGTGAACTGACTATTGTGGACTAATATCAGACAGGAGCAAAGCTATTTGCAGATCGCCAAGGCAACTCGTGCTGATGCTTCCATGGAACACATGGGTGTCCGTATAACAGCGATGCAAAGAGGCCGCGGTTCTGGACCCGGATCTCTGCGTAAAACCCTGTGTCTGCGCTCCAGGTATTAGTGAATCTGAGTCCTTTAGCCACATGCTCGCCAAGGTCGTGTTCCACACAGTGTGCTTTGGTCCGTTTAACACAGAGAAGCACCCAGTGAGTTGTAAGGGGATCGGACTCCCTGTCGCCTCCTGCTAAAAATCGACCTGAGTACTATAATAACCGCAACACTCTGTGACAAGGATCGTATGACTGGACTATAGTAAATCTATCGACGCTGTATAGATCGGTTGTACTTTAAATTCGAATGAGTACTAGATCGCAAAGACGTTCCAGAAGCTATCTTCGCAATTCTGCATAGCTAAACTGTGCCTTAGGAACCTC
seq00005   GTTGTCTCAATGTAGAATGGTAAATCACACGGGTGCAGCCGCGACAGGAAGCTTCGTGTTGCTCAAATGGGTCATCAATTCTCTCGATGCGGAAAGGCGCTTCATAACATCGGCCCCCGCGGTATCAACCGCTGGTAAGTGCGATCTCTGGGCTATATGCCCTGGCTTAGTCTCTCCCAGAGACTGCATACTCGTAGCACTATACCTGAACTTTTCTTTCTCCTTCACGCGCCACTCTACCCTAGATCCTACGTAGCCTCGTGATGAGCCGGGTGTGTTAGTCCTGTAGGCGACTAACTCAAATTTCCGGGGAAAGTATACCTCCGTTCGCGGCCCGGGGGAGCCTCAGGAAATCTGAGCTGGATATGCTGTAGCACAATGGTCCGAGAATACAATATAGCCAGAGTTTTCCTGCTTTGTTAAGATGATTAAATTGCTCATTTTATTACCACAAGTTCCCCGTGTTGAGACAATCGGACTGGGCCAGCCGGGGGGTGCGGCTTGAGTGATACCGGACGGTACCAAGGGCCTCTCTATTAGTTCATTTTGCGTCCGAAGCTATTGACCGTGTCATTCTCCGCGTTTAAGGAAAGCGACAATCGGCTGTGCGGGACTGCGGGTATTATGATGTCGGGAGCTCGAGGAAACAAGCGGAAACGTAGCAAATCCTGCTCCAGCTACACTTTTCGCACGAACATAGGCCACCTTCTAAGCGGTGCCCCCTGTCGCCAGCGGTTGAGACATTAGGCACCCAGGGTATTCAGATTCCCTTGACTACCGCTACAAGAGAGATAATTACTATGTCCAGCGCAAAGGGACCTCGGTCGACTTTTATCGCGGTGCTCCTAAGCATAGGACCGAAGATCGTATTGAGCCCCGGGGAGAGCCTCAGACCACTGCATCAGCAGACTCTCGATTGACCTATCACTGATTCATATTTGTTGGTCGCGCGCACTGGTGGCCAACGAACTAGACAGGTGGGCTCTCAAGTAGAGGGCCCCAACTTGGGTCTAGTTTCACGCTTCGGGATGATGGCAGCGTCGCTGAGCGGCACCCAAACGTTGTCACTGACTCCAGTAATGTACCTGGCATTGCGAACACTGCATTCTAACTAGATATTGAGTCACGTTTACATGTTAGAATTCAGGGCGAGGTTACTGCTTTGTCGATATCGAGGTTTGCCGCTACGGGTGACACCTGATAGTGCACCTGTCTCGCGCTAGCCTCCGGAAGTCATCATCCGTGTTAGGAAGCGTACTGTGTGAGTTGCGGAATCGCCAAATCAATTAAACTGCCTCCAGGGTCTATGCAATCCGCGCTCAATCCTTACCATCACCTCCAGGGTATGCGATTTAGATTTGTGAGTAGTTCCAGGTTCTAGCGTGCATACACCCGGCTTGAAATCTATAACCTGACGCATTTGCATGCCTTTGGAGGTTGTGAATATGCAACGCCGGGCATCTCCGCTGCGCTTGTAAGGTCGCAGCGCCCTTTGTCAGCCGCGTAACAAGGGTGCGAAGCGAGATGGAGATCAACTAGACTCTCTAAGATAGTTCGTCCCTCTGTTCACAAGTGTTCTATCTGCCCTACCAAGCCAAGCTGTTCACCAGCTGTTGCTAATGGTCTCCCCCATGGCAGACAAAACACAGTCGTGAAGACGTGAACCAGAAAGCACAACGGATGGACTCATCGGATATTAGCCCTTTTATAATGTTGGGCTGATGACACGAAATTCGCGTTATCAGTCCACGGAGCGCTCGGACCTCTCGCTGGTTATTCACAACCCTCTTCGTGAACTGACTATTGTGGACTAATATCAGACAGGAGCAAAGCTATTTGCAGATCGCCAAGGCAACTCGTGCTGATGCTTCCATGGAACACATGGGTGTCCGTATAACAGCGATGCAAAGAGGCCGCGGTTCTGGACCCGGATCTCTGCGTAAAACCCTGTGTCTGCGCTCCAGGTATTAGTGAATCTGAGTCCTTTAGCCACATGCTCGCCAAGGTCGTGTTCCACACAGTGTGCTTTGGTCCGTTTAACACAGAGAAGCACCCAGTGAGTTGTAAGGGGATCGGACTCCCTGTCGCCTCCTGCTAAAAATCGACCTGAGTACTATAATAACCGCAACACTCTGTGACAAGGATCGTATGACTGGACTATAGTAAATCTATCGACGCTGTATAGATCGGTTGTACTTTAAATTCGAATGAGTACTAGATCGCAAAGACGTTCCAGAAGCTATCTTCGCAATTCTGCATAGCTAAACTGTGCCTTAGGAACCTC
seq00006   GTTGTCTCAATGTAGAATGGTAAATCACACGGGTGCAGCCGCGACAGGAAGCTTCGTGTTGCTCAAATGGGTCATCAATTCTCTCGATGCGGAAAGGCGCTTCATAACATCGGCCCCCGCGGTATCAACCGCTGGTAAGTGCGATCTCTGGGCTATATGCCCTGGCTTAGTCTCTCCCAGAGACTGCATACTCGTAGCACTATACCTGAACTTTTCTTTCTCCTTCACGCGCCACTCTACCCTAGATCCTACGTAGCCTCGTGATGAGCCGGGTGTGTTAGTCCTGTAGGCGACTAACTCAAATTTCCGGGGAAAGTATACCTCCGTTCGCGGCCCGGGGGAGCCTCAGGAAATCTGAGCTGGATATGCTGTAGCACAATGGTCCGAGAATACAATATAGCCAGAGTTTTCCTGCTTTGTTAAGATGATTAAATTGCTCATTTTATTACCACAAGTTCCCCGTGTTGAGACAATCGGACTGGGCCAGCCGGGGGGTGCGGCTTGAGTGATACCGGACGGTACCAAGGGCGTCTCTATTAGTTCATTTTGCGTCCGAAGCTATTGACCGTGTCATTCTCCGCGTTTAAGGAAAGCGACAATCGGCTGTGCGGGACTGCGGGTATTATGATGTCGGGAGCTCGAGGAAACAAGCGGAAACGTAGCAAATCCTGCTCCAGCTACACTTTTCGCACGAACATAGGCCACCTTCTAAGCGGTGCCCCCTGTCGCCAGCGGTTGAGACATTAGGCACCCAGGGTATTCAGATTCCCTTGACTACCGCTACAAGAGAGATAATTACTATGTCCAGCGCAAAGGGACCTCGGTCGACTTTTATCGCGGTGCTCCTAAGCATAGGACCGAAGATCGTATTGAGCCCCGGGGAGAGCCTCAGACCACTGCATCAGCAGACTCTCGATTGACCTATCACTGATTCATATTTGTTGGTCGCGCGCACTGGTGGCCAACGAACTAGACAGGTGGGCTCTCAAGTAGAGGGCCCCAACTTGGGTCTAGTTTCACGCTTCGGGATGATGGCAGCGTCGCTGAGCGGCACCCAAACGTTGTCACTGACTCCAGTAATGTACCTGGCATTGCGAACACTGCATTCTAACTAGATATTGAGTCACGTTTACATGTTAGAATTCAGGGCGAGGTTACTGCTTTGTCGATATCGAGGTTTGCCGCTACGGGTGACACCTGATAGTGCACCTGTCTCGCGCTAGCCTCCGGAAGTCATCATCCGTGTTAGGAAGCGTACTGTGTGAGTTGCGGAATCGCCAAATCAATTAAACTGCCTCCAGGGTCTATGCAATCCGCGCTCAATCCTTACCATCACCTCCAGGGTATGCGATTTAGATTTGTGAGTAGTTCCAGGTTCTAGCGTGCATACACCCGGCTTGAAATCTATAACCTGACGCATTTGCATGCCTTTGGAGGTTGTGAATATGCAACGCCGGGCATCTCCGCTGCGCTTGTAAGGTCGCAGCGCCCTTTGTCAGCCGCGTAACAAGGGTGCGAAGCGAGATGGAGATCAACTAGACTCTCTAAGATAGTTCGTCCCTCTGTTCACAAGTGTTCTATCTGCCCTACCAAGCCAAGCTGTTCACCAGCTGTTGCTAATGGTCTCCCCCATGGCAGACAAAACACAGTCGTGAAGGCGTGAACCAGAAAGCACAACGGATGGACCCATCGGATATTAGCCCTTTTATAATGTTGGGCTGATGACACGAAATTCGCGTTATCAGTCCACGGAGCGCTCGGACCTCTCGCTGGTTATTCACAACCCTCTTCGTGAACTGACTATTGTGGACTAATATCAGACAGGAGCAAAGCTATTTGCAGATCGCCAAGGCAACTCGTGCTGATGCTTCCATGGAACACATGGGTGTCCGTATAACAGCGATGCAAAGAGGCCGCGGTTCTGGACCCGGATCTCTGCGTAAAACCCTGTGTCTGCGCTCCAGGTATTAGTGAATCTGAGTCCTTTAGCCACATGCTCGCCAAGGTCGTGTTCCACACAGTGTGCTTTGGTCCGTTTAACACAGAGAAGCACCCAGTGAGTTGTAAGGGGATCGGACTCCCTGTCGCCTCCTGCTAAAAATCGACCTGAGTACTATAATAACCGCAACACTCTGTGACAAGGATCGTATGACTGGACTATAGTAAATCTATCGACGCTGTATAGATCGGTTGTACTTTAAATTCGAATGAGTACTAGATCGCAAAGACGTTCCAGAAGCTATCTTCGCAATTCTGCATAGCTAAACTGTGCCTTAGGAACCTC
seq00007   GTTGTCTCAATGTAGAATGGTAAATCACACGGGTGCAGCCGCGACAGGAAGCTTCGTGTTGCTCAAATGGGTCATCAATTCTCTCGATGCGGAAAGGCGCTTCATAACATCGGCCCCCGCGGTATCAACCGCTGGTAAGTGCGATCTCTGGGCTATATGCCCTGGCTTAGTCTCTCCCAGAGACTGCATACTCGTAGCACTATACCTGAACTTTTCTTTCTCCTTCACGCGCCACTCTACCCTAGATCCTACGTAGCCTCGTGATGAGCCGGGTGTGTTAGTCCTGTAGGCGACTAACTCAAATTTCCGGGGAAAGTATACCTCCGTTCGCGGCCCGGGGGAGCCTCAGGAAATCTGAGCTGGATATGCTGTAGCACAATGGTCCGAGAATACAATATAGCCAGAGTTTTCCTGCTTTGTTAAGATGATTAAATTGCTCATTTTATTACCACAAGTTCCCCGTGTTGAGACAATCGGACTGGGCCAGCCGGGGGGTGCGGCTTGAGTGATACCGGACGGTACCAAGGGCCTCTCTATTAGTTCATTTTGCGTCCGAAGCTATTGACCGTGTCATTCTCCGCGTTTAAGGAAAGCGACAATCGGCTGTGCGGGACTGCGGGTATTATGATGTCGGGAGCTCGAGGAAACAAGCGGAAACGTAGCAAATCCTGCTCCAGCTACACTTTTCGCACGAACATAGGCCACCTTCTAAGCGGTGCCCCCTGTCGCCAGCGGTTGAGACATTAGGCACCCAGGGTATTCAGATTCCCTTGACTACCGCTACAAGAGAGATAATTACTATGTCCAGCGCAAAGGGACCTCGGTCGACTTTTATCGCGGTGCTCCTAAGCATAGGACCGAAGATCGTATTGAGCCCCGGGGAGAGCCTCAGACCACTGCATCAGCAGACTCTCGATTGACCTATCACTGATTCATATTTGTTGGTCGCGCGCACTGGTGGCCAACGAACTAGACAGGTGGGCTCTCAAGTAGAGGGCCCCAACTTGGGTCTAGTTTCACGCTTCGGGATGATGGCAGCGTCGCTGAGCGGCACCCAAACGTTGTCACTGACTCCAGTAATGTACCTGGCATTGCGAACACTGCATTCTAACTAGATATTGAGTCACGTTTACATGTTAGAATTCAGGGCGAGGTTACTGCTTTGTCGATATCGAGGTTTGCCGCTACGGGTGACACCTGATAGTGCACCTGTCTCGCGCTAGCCTCCGGAAGTCATCATCCGTGTTAGGAAGCGTACTGTGTGAGTTGCGGAATCGCCAAATCAATTAAACTGCCTCCAGGGTCTATGCAATCCGCGCTCAATCCTTACCATCACCTCCAGGGTATGCGATTTAGATTTGTGAGTAGTTCCAGGTTCTAGCGTGCATACACCCGGCTTGAAATCTATAACCTGACGCATTTGCATGCCTTTGGAGGTTGTGAATATGCAACGCCGGGCATCTCCGCTGCGCTTGTAAGGTCGCAGCGCCCTTTGTCAGCCGCGTAACAAGGGTGCGAAGCGAGATGGAGATCAACTAGACTCTCTAAGATAGTTCGTCCCTCTGTTCACAAGTGTTCTATCTGCCCTACCAAGCCAAGCTGTTCACCAGCTGTTGCTAATGGTCTCCCCCATGGCAGACAAAACACAGTCGTGAAGGCGTGAACCAGAAAGCACAACGGATGGACTCATCGGATATTAGCCCTTTTATAATGTTGGGCTGATGACACGAAATTCGCGTTATCAGTCCACGGAGCGCTCGGACCTCTCGCTGGTTATTCACAACCCTCTTCGTGAACTGACTATTGTGGACTAATATCAGACAGGAGCAAAGCTATTTGCAGATCGCCAAGGCAACTCGTGCTGATGCTTCCATGGAACACATGGGTGTCCGTATAACAGCGATGCAAAGAGGCCGCGGTTCTGGACCCGGATCTCTGCGTAAAACCCTGTGTCTGCGCTCCAGGTATTAGTGAATCTGAGTCCTTTAGCCACATGCTCGCCAAGGTCGTGTTCCACACAGTGTGCTTTGGTCCGTTTAACACAGAGAAGCACCCAGTGAGTTGTAAGGGGATCGGACTCCCTGTCGCCTCCTGCTAAAAATCGACCTGAGTACTATAATAACCGCAACACTCTGTGACAAGGATCGTATGACTGGACTATAGTAAATCTATCGACGCTGTATAGATCGGTTGTACTTTAAATTCGAATGAGTACTAGATCGCAAAGACGTTCCAGAAGCTATCTTCGCAATTCTGCATAGCTAAACTGTGCCTTAGGAACCTC
seq00008   GTTGTCTCAATGTAGAATGGTAAATCACACGGGTGCAGCCGCGACAGGAAGCTTCGTGTTGCTCAAATGGGTCATCAATTCTCTCGATGCGGAAAGGCGCTTCATAACATCGGCCCCCGCGGTATCAACCGCTGGTAAGTGCGATCTCTGGGCTATATGCCCTGGCTTAGTCTCTCCCAGAGACTGCATACTCGTAGCACTATACCTGAACTTTTCTTTCTCCTTCACGCGCCACTCTACCCTAGATCCTACGTAGCCTCGTGATGAGCCGGGTGTGTTAGTCCTGTAGGCGACTAACTCAAATTTCCGGGGAAAGTATACCTCCGTTCGCGGCCCGGGGGAGCCTCAGGAAATCTGAGCTGGATATGCTGTAGCACAATGGTCCGAGAATACAATATAGCCAGAGTTTTCCTGCTTTGTTAAGATGATTAAATTGCTCATTTTATTACCACAAGTTCCCCGTGTTGAGACAATCGGACTGGGCCAGCCGGGGGGTGCGGCTTGAGTGATACCGGACGGTACCAAGGGCGTCTCTATTAGTTCATTTTGCGTCCGAAGCTATTGACCGTGTCATTCTCCGCGTTTAAGGAAAGCGACAATCGGCTGTGCGGGACTGCGGGTATTATGATGTCGGGAGCTCGAGGAAACAAGCGGAAACGTAGCAAATCCTGCTCCAGCTACACTTTTCGCACGAACATAGGCCACCTTCTAAGCGGTGCCCCCTGTCGCCAGCGGTTGAGACATTAGGCACCCAGGGTATTCAGATTCCCTTGACTACCGCTACAAGAGAGATAATTACTATGTCCAGCGCAAAGGGACCTCGGTCGACTTTTATCGCGGTGCTCCTAAGCATAGGACCGAAGATCGTATTGAGCCCCGGGGAGAGCCTCAGACCACTGCATCAGCAGACTCTCGATTGACCTATCACTGATTCATATTTGTTGGTCGCGCGCACTGGTGGCCAACGAACTAGACAGGTGGGCTCTCAAGTAGAGGGCCCCAACTTGGGTCTAGTTTCACGCTTCGGGATGATGGCAGCGTCGCTGAGCGGCACCCAAACGTTGTCACTGACTCCAGTAATGTACCTGGCATTGCGAACACTGCATTCTAACTAGATATTGAGTCACGTTTACATGTTAGAATTCAGGGCGAGGTTACTGCTTTGTCGATATCGAGGTTTGCCGCTACGGGTGACACCTGATAGTGCACCTGTCTCGCGCTAGCCTCCGGAAGTCATCATCCGTGTTAGGAAGCGTACTGTGTGAGTTGCGGAATAGCCAAATCAATTAAACTGCCTCCAGGGTCTATGCAATCCGCGCTCAATCCTTACCATCACCTCCAGGGTATGCGATTTAGATTTGTGAGTAGTTCCAGGTTCTAGCGTGCATACACCCGGCTTGAAATCTATAACCTGACGCATTTGCATGCCTTTGGAGGTTGTGAATATGCAACGCCGGGCATCTCCGCTGCGCTTGTAAGGTCGCAGCGCCCTTTGTCAGCCGCGTAACAAGGGTGCGAAGCGAGATGGAGATCAACTAGACTCTCTAAGATAGTTCGTCCCTCTGTTCACAAGTGTTCTATCTGCCCTACCAAGCCAAGCTGTTCACCAGCTGTTGCTAATGGTCTCCCCCATGGCAGACAAAACACAGTCGTGAAGGCGTGAACCAGAAAGCACAACGGATGGACTCATCGGATATTAGCCCTTTTATAATGTTGGGCTGATGACACGAAATTCGCGTTATCAGTCCACGGAGCGCTCGGACCTCTCGCTGGTTATTCACAACCCTCTTCGTGAACTGACTATTGTGGACTAATATCAGACAGGAGCAAAGCTATTTGCAGATCGCCAAGGCAACTCGTGCTGATGCTTCCATGGAACACATGGGTGTCCGTATAACAGCGATGCAAAGAGGCCGCGGTTCTGGACCCGGATCTCTGCGTAAAACCCTGTGTCTGCGCTCCAGGTATTAGTGAATCTGAGTCCTTTAGCCACATGCTCGCCAAGGTCGTGTTCCACACAGTGTGCTTTGGTCCGTTTAACACAGAGAAGCACCCAGTGAGTTGTAAGGGGATCGGACTCCCTGTCGCCTCCTGCTAAAAATCGACCTGAGTACTATAATAACCGCAACACTCTGTGACAAGGATCGTATGACTGGACTATAGTAAATCTATCGACGCTGTATAGATCGGTTGTACTTTAAATTCGAATGAGTACTAGATCGCAAAGACGTTCCAGAAGCTATCTTCGCAATTCTGCATAGCTAAACTGTGCCTTAGGAACCTC
seq00009   GTTGTCTCAATGTAGAATGGTAAATCACACGGGTGCAGCCGCGACAGGAAGCTTCGTGTTGCTCAAATGGGTCATCAATTCTCTCGATGCGGAAAGGCGCTTCATAACATCGGCCCCCGCGGTATCAACCGCTGGTAAGTGCGATCTCTGGGCTATATGCCCTGGCTTAGTCTCTCCCAGAGACTGCATACTCGTAGCACTATACCTGAACTTTTCTTTCTCCTTCACGCGCCACTCTACCCTAGATCCTACGTAGCCTCGTGATGAGCCGGGTGTGTTAGTCCTGTAGGCGACTAACTCAAATTTCCGGGGAAAGTATACCTCCGTTCGCGGCCCGGGGGAGCCTCAGGAAATCTGAGCTGGATATGCTGTAGCACAATGGTCCGAGAATACAATATAGCCAGAGTTTTCCTGCTTTGTTAAGATGATTAAATTGCTCATTTTATTACCACAAGTTCCCCGTGTTGAGACAATCGGACTGGGCCAGCCGGGGGGTGCGGCTTGAGTGATACCGGACGGTACCAAGGGCGTCTCTATTAGTTCATTTTGCGTCCGAAGCTATTGACCGTGTCATTCTCCGCGTTTAAGGAAAGCGACAATCGGCTGTGCGGGACTGCGGGTATTATGATGTCGGGAGCTCGAGGAAACAAGCGGAAACGTAGCAAATCCTGCTCCAGCTACACTTTTCGCACGAACATAGGCCACCTTCTAAGCGGTGCCCCCTGTCGCCAGCGGTTGAGACATTAGGCACCCAGGGTATTCAGATTCCCTTGACTACCGCTACAAGAGAGATAATTACTATGTCCAGCGCAAAGGGACCTCGGTCGACTTTTATCGCGGTGCTCCTAAGCATAGGACCGAAGATCGTATTGAGCCCCGGGGAGAGCCTCAGACCACTGCATCAGCAGACTCTCGATTGACCTATCACTGATTCATATTTGTTGGTCGCGCGCACTGGTGGCCAACGAACTAGACAGGTGGGCTCTCAAGTAGAGGGCCCCAACTTGGGTCTAGTTTCACGCTTCGGGATGATGGCAGCGTCGCTGAGCGGCACCCAAACGTTGTCACTGACTCCAGTAATGTACCTGGCATTGCGAACACTGCATTCTAACTAGATATTGAGTCACGTTTACATGTTAGAATTCAGGGCGAGGTTACTGCTTTGTCGATATCGAGGTTTGCCGCTACGGGTGACACCTGATAGTGCACCTGTCTCGCGCTAGCCTCCGGAAGTCATCATCCGTGTTAGGAAGCGTACTGTGTGAGTTGCGGAATCGCCAAATCAATTAAACTGCCTCCAGGGTCTATGCAATCCGCGCTCAATCCTTACCATCACCTCCAGGGTATGCGATTTAGATTTGTGAGTAGTTCCAGGTTCTAGCGTGCATACACCCGGCTTGAAATCTATAACCTGACGCATTTGCATGCCTTTGGAGGTTGTGAATATGCAACGCCGGGCATCTCCGCTGCGCTTGTAAGGTCGCAGCGCCCTTTGTCAGCCGCGTAACAAGGGTGCGAAGCGAGATGGAGATCAACTAGACTCTCTAAGATAGTTCGTCCCTCTGTTCACAAGTGTTCTATCTGCCCTACCAAGCCAAGCTGTTCACCAGCTGTTGCTAATGGTCTCCCCCATGGCAGACAAAACACAGTCGTGAAGGCGTGAACCAGAAAGCACAACGGATGGACTCATCGGATATTAGCCCTTTTATAATGTTGGGCTGATGACACGAAATTCGCGTTATCAGTCCACGGAGCGCTCGGACCTCTCGCTGGTTATTCACAACCCTCTTCGTGAACTGACTATTGTGGACTAATATCAGACAGGAGCAAAGCTATTTGCAGATCGCCAAGGCAACTCGTGCTGATGCTTCCATGGAACACATGGGTGTCCGTATAACAGCGATGCAAAGAGGCCGCGGTTCTGGACCCGGATCTCTGCGTAAAACCCTGTGTCTGCGCTCCAGGTATTAGTGAATCTGAGTCCTTTAGCCACATGCTCGCCAAGGTCGTGTTCCACACAGTGTGCTTTGGTCCGTTTAACACAGAGAAGCACCCAGTGAGTTGTAAGGGGATCGGACTCCCTGTCGCCTCCTGCTAAAAATCGACCTGAGTACTATAATAACCGCAACACTCTGTGACAAGGATCGTATGACTGGACTATAGTAAATCTATCGACGCTGTATAGATCGGTTGTACTTTAAATTCGAATGAGTACTAGATCGCAAAGACGTTCCAGAAGCTATCTTCGCAATTCTGCATAGCTAAACTGTGCCTTAGGAACCTC
seq00010   GTTGTCTCAATGTAGAATGGTAAATCACACGGGTGCAGCCGCGACAGGAAGCTTCGTGTTGCTCAAATGGGTCATCAATTCTCTCGATGCGGAAAGGCGCTTCATAACATCGGCCCCCGCGGTATCAACCGCTGGTAAGTGCGATCTCTGGGCTATATGCCCTGGCTTAGTCTCTCCCAGAGACTGCATACTCGTAGCACTATACCTGAACTTTTCTTTCTCCTTCACGCGCCACTCTACCCTAGATCCTACGTAGCCTCGTGATGAGCCGGGTGTGTTAGTCCTGTAGGCGACTAACTCAAATTTCCGGGGAAAGTATACCTCCGTTCGCGGCCCGGGGGAGCCTCAGGAAATCTGAGCTGGATATGCTGTAGCACAATGGTCCGAGAATACAATATAGCCAGAGTTTTCCTGCTTTGTTAAGATGATTAAATTGCTCATTTTATTACCACAAGTTCCCCGTGTTGAGACAATCGGACTGGGCCAGCCGGGGGGTGCGGCTTGAGTGATACCGGACGGTACCAAGGGCGTCTCTATTAGTTCATTTTGCGTCCGAAGCTATTGACCGTGTCATTCTCCGCGTTTAAGGAAAGCGACAATCGGCTGTGCGGGACTGCGGGTATTATGATGTCGGGAGCTCGAGGAAACAAGCGGAAACGTAGCAAATCCTGCTCCAGCTACACTTTTCGCACGAACATAGGCCACCTTCTAAGCGGTGCCCCCTGTCGCCAGCGGTTGAGACATTAGGCACCCAGGGTATTCAGATTCCCTTGACTACCGCTACAAGAGAGATAATTACTATGTCCAGCGCAAAGGGACCTCGGTCGACTTTTATCGCGGTGCTCCTAAGCATAGGACCGAAGATCGTATTGAGCCCCGGGGAGAGCCTCAGACCACTGCATCAGCAGACTCTCGATTGACCTATCACTGATTCATATTTGTTGGTCGCGCGCACTGGTGGCCAACGAACTAGACAGGTGGGCTCTCAAGTAGAGGGCCCCAACTTGGGTCTAGTTTCACGCTTCGGGATGATGGCAGCGTCGCTGAGCGGCACCCAAACGTTGTCACTGACTCCAGTAATGTACCTGGCATTGCGAACACTGCATTCTAACTAGATATTGAGTCACGTTTACATGTTAGAATTCAGGGCGAGGTTACTGCTTTGTCGATATCGAGGTTTGCCGCTACGGGTGACACCTGATAGTGCACCTGTCTCGCGCTAGCCTCCGGAAGTCATCATCCGTGTTAGGAAGCGTACTGTGTGAGTTGCGGAATAGCCAAATCAATTAAACTGCCTCCAGGGTCTATGCAATCCGCGCTCAATCCTTACCATCACCTCCAGGGTATGCGATTTAGATTTGTGAGTAGTTCCAGGTTCTAGCGTGCATACACCCGGCTTGAAATCTATAACCTGACGCATTTGCATGCCTTTGGAGGTTGTGAATATGCAACGCCGGGCATCTCCGCTGCGCTTGTAAGGTCGCAGCGCCCTTTGTCAGCCGCGTAACAAGGGTGCGAAGCGAGATGGAGATCAACTAGACTCTCTAAGATAGTTCGTCCCTCTGTTCACAAGTGTTCTATCTGCCCTACCAAGCCAAGCTGTTCACCAGCTGTTGCTAATGGTCTCCCCCATGGCAGACAAAACACAGTCGTGAAGGCGTGAACCAGAAAGCACAACGGATGGACTCATCGGATATTAGCCCTTTTATAATGTTGGGCTGATGACACGAAATTCGCGTTATCAGTCCACGGAGCGCTCGGACCTCTCGCTGGTTATTCACAACCCTCTTCGTGAACTGACTATTGTGGACTAATATCAGACAGGAGCAAAGCTATTTGCAGATCGCCAAGGCAACTCGTGCTGATGCTTCCATGGAACACATGGGTGTCCGTATAACAGCGATGCAAAGAGGCCGCGGTTCTGGACCCGGATCTCTGCGTAAAACCCTGTGTCTGCGCTCCAGGTATTAGTGAATCTGAGTCCTTTAGCCACATGCTCGCCAAGGTCGTGTTCCACACAGTGTGCTTTGGTCCGTTTAACACAGAGAAGCACCCAGTGAGTTGTAAGGGGATCGGACTCCCTGTCGCCTCCTGCTAAAAATCGACCTGAGTACTATAATAACCGCAACACTCTGTGACAAGGATCGTATGACTGGACTATAGTAAATCTATCGACGCTGTATAGATCGGTTGTACTTTAAATTCGAATGAGTACTAGATCGCAAAGACGTTCCAGAAGCTATCTTCGCAATTCTGCATAGCTAAACTGTGCCTTAGGAACCTC
seq00011   GTTGTCTCAATGTAGAATGGTAAATCACACGGGTGCAGCCGCGACAGGAAGCTTCGTGTTGCTCAAATGGGTCATCAATTCTCTCGATGCGGAAAGGCGCTTCATAACATCGGCCCCCGCGGTATCAACCGCTGGTAAGTGCGATCTCTGGGCTATATGCCCTGGCTTAGTCTCTCCCAGAGACTGCATACTCGTAGCACTATACCTGAACTTTTCTTTCTCCTTCACGCGCCACTCTACCCTAGATCCTACGTAGCCTCGTGATGAGCCGGGTGTGTTAGTCCTGTAGGCGACTAACTCAAATTTCCGGGGAAAGTATACCTCCGTTCGCGGCCCGGGGGAGCCTCAGGAAATCTGAGCTGGATATGCTGTAGCACAATGGTCCGAGAATACAATATAGCCAGAGTTTTCCTGCTTTGTTAAGATGATTAAATTGCTCATTTTATTACCACAAGTTCCCCGTGTTGAGACAATCGGACTGGGCCAGCCGGGGGGTGCGGCTTGAGTGATACCGGACGGTACCAAGGGCGTCTCTATTAGTTCATTTTGCGTCCGAAGCTATTGACCGTGTCATTCTCCGCGTTTAAGGAAAGCGACAATCGGCTGTGCGGGACTGCGGGTATTATGATGTCGGGAGCTCGAGGAAACAAGCGGAAACGTAGCAAATCCTGCTCCAGCTACACTTTTCGCACGAACATAGGCCACCTTCTAAGCGGTGCCCCCTGTCGCCAGCGGTTGAGACATTAGGCACCCAGGGTATTCAGATTCCCTTGACTACCGCTACAAGAGAGATAATTACTATGTCCAGCGCAAAGGGACCTCGGTCGACTTTTATCGCGGTGCTCCTAAGCATAGGACCGAAGATCGTATTGAGCCCCGGGGAGAGCCTCAGACCACTGCATCAGCAGACTCTCGATTGACCTATCACTGATTCATATTTGTTGGTCGCGCGCACTGGTGGCCAACGAACTAGACAGGTGGGCTCTCAAGTAGAGGGCCCCAACTTGGGTCTAGTTTCACGCTTCGGGATGATGGCAGCGTCGCTGAGCGGCACCCAAACGTTGTCACTGACTCCAGTAATGTACCTGGCATTGCGAACACTGCATTCTAACTAGATATTGAGTCACGTTTACATGTTAGAATTCAGGGCGAGGTTACTGCTTTGTCGATATCGAGGTTTGCCGCTACGGGTGACACCTGATAGTGCACCTGTCTCGCGCTAGCCTCCGGAAGTCATCATCCGTGTTAGGAAGCGTACTGTGTGAGTTGCGGAATAGCCAAATCAATTAAACTGCCTCCAGGGTCTATGCAATCCGCGCTCAATCCTTACCATCACCTCCAGGGTATGCGATTTAGATTTGTGAGTAGTTCCAGGTTCTAGCGTGCATACACCCGGCTTGAAATCTATAACCTGACGCATTTGCATGCCTTTGGAGGTTGTGAATATGCAACGCCGGGCATCTCCGCTGCGCTTGTAAGGTCGCAGCGCCCTTTGTCAGCCGCGTAACAAGGGTGCGAAGCGAGATGGAGATCAACTAGACTCTCTAAGATAGTTCGTCCCTCTGTTCACAAGTGTTCTATCTGCCCTACCAAGCCAAGCTGTTCACCAGCTGTTGCTAATGGTCTCCCCCATGGCAGACAAAACACAGTCGTGAAGGCGTGAACCAGAAAGCACAACGGATGGACTCATCGGATATTAGCCCTTTTATAATGTTGGGCTGATGACACGAAATTCGCGTTATCAGTCCACGGAGCGCTCGGACCTCTCGCTGGTTATTCACAACCCTCTTCGTGAACTGACTATTGTGGACTAATATCAGACAGGAGCAAAGCTATTTGCAGATCGCCAAGGCAACTCGTGCTGATGCTTCCATGGAACACATGGGTGTCCGTATAACAGCGATGCAAAGAGGCCGCGGTTCTGGACCCGGATCTCTGCGTAAAACCCTGTGTCTGCGCTCCAGGTATTAGTGAATCTGAGTCCTTTAGCCACATGCTCGCCAAGGTCGTGTTCCACACAGTGTGCTTTGGTCCGTTTAACACAGAGAAGCACCCAGTGAGTTGTAAGGGGATCGGACTCCCTGTCGCCTCCTGCTAAAAATCGACCTGAGTACTATAATAACCGCAACACTCTGTGACAAGGATCGTATGACTGGACTATAGTAAATCTATCGACGCTGTATAGATCGGTTGTACTTTAAATTCGAATGAGTACTAGATCGCAAAGACGTTCCAGAAGCTATCTTCGCAATTCTGCATAGCTAAACTGTGCCTTAGGAACCTC
seq00012   GTTGTCTCAATGTAGAATGGTAAATCACACGGGTGCAGCCGCGACAGGAAGCTTCGTGTTGCTCAAATGGGTCATCAATTCTCTCGATGCGGAAAGGCGCTTCATAACATCGGCCCCCGCGGTATCAACCGCTGGTAAGTGCGATCTCTGGGCTATATGCCCTGGCTTAGTCTCTCCCAGAGACTGCATACTCGTAGCACTATACCTGAACTTTTCTTTCTCCTTCACGCGCCACTCTACCCTAGATCCTACGTAGCCTCGTGATGAGCCGGGTGTGTTAGTCCTGTAGGCGACTAACTCAAATTTCCGGGGAAAGTATACCTCCGTTCGCGGCCCGGGGGAGCCTCAGGAAATCTGAGCTGGATATGCTGTAGCACAATGGTCCGAGAATACAATATAGCCAGAGTTTTCCTGCTTTGTTAAGATGATTAAATTGCTCATTTTATTACCACAAGTTCCCCGTGTTGAGACAATCGGACTGGGCCAGCCGGGGGGTGCGGCTTGAGTGATACCGGACGGTACCAAGGGCGTCTCTATTAGTTCATTTTGCGTCCGAAGCTATTGACCGTGTCATTCTCCGCGTTTAAGGAAAGCGACAATCGGCTGTGCGGGACTGCGGGTATTATGATGTCGGGAGCTCGAGGAAACAAGCGGAAACGTAGCAAATCCTGCTCCAGCTACACTTTTCGCACGAACATAGGCCACCTTCTAAGCGGTGCCCCCTGTCGCCAGCGGTTGAGACATTAGGCACCCAGGGTATTCAGATTCCCTTGACTACCGCTACAAGAGAGATAATTACTATGTCCAGCGCAAAGGGACCTCGGTCGACTTTTATCGCGGTGCTCCTAAGCATAGGACCGAAGATCGTATTGAGCCCCGGGGAGAGCCTCAGACCACTGCATCAGCAGACTCTCGATTGACCTATCACTGATTCATATTTGTTGGTCGCGCGCACTGGTGGCCAACGAACTAGACAGGTGGGCTCTCAAGTAGAGGGCCCCAACTTGGGTCTAGTTTCACGCTTCGGGATGATGGCAGCGTCGCTGAGCGGCACCCAAACGTTGTCACTGACTCCAGTAATGTACCTGGCATTGCGAACACTGCATTCTAACTAGATATTGAGTCACGTTTACATGTTAGAATTCAGGGCGAGGTTACTGCTTTGTCGATATCGAGGTTTGCCGCTACGGGTGACACCTGATAGTGCACCTGTCTCGCGCTAGCCTCCGGAAGTCATCATCCGTGTTAGGAAGCGTACTGTGTGAGTTGCGGAATAGCCAAATCAATTAAACTGCCTCCAGGGTCTATGCAATCCGCGCTCAATCCTTACCATCACCTCCAGGGTATGCGATTTAGATTTGTGAGTAGTTCCAGGTTCTAGCGTGCATACACCCGGCTTGAAATCTATAACCTGACGCATTTGCATGCCTTTGGAGGTTGTGAATATGCAACGCCGGGCATCTCCGCTGCGCTTGTAAGGTCGCAGCGCCCTTTGTCAGCCGCGTAACAAGGGTGCGAAGCGAGATGGAGATCAACTAGACTCTCTAAGATAGTTCGTCCCTCTGTTCACAAGTGTTCTATCTGCCCTACCAAGCCAAGCTGTTCACCAGCTGTTGCTAATGGTCTCCCCCATGGCAGACAAAACACAGTCGTGAAGGCGTGAACCAGAAAGCACAACGGATGGACTCATCGGATATTAGCCCTTTTATAATGTTGGGCTGATGACACGAAATTCGCGTTATCAGTCCACGGAGCGCTCGGACCTCTCGCTGGTTATTCACAACCCTCTTCGTGAACTGACTATTGTGGACTAATATCAGACAGGAGCAAAGCTATTTGCAGATCGCCAAGGCAACTCGTGCTGATGCTTCCATGGAACACATGGGTGTCCGTATAACAGCGATGCAAAGAGGCCGCGGTTCTGGACCCGGATCTCTGCGTAAAACCCTGTGTCTGCGCTCCAGGTATTAGTGAATCTGAGTCCTTTAGCCACATGCTCGCCAAGGTCGTGTTCCACACAGTGTGCTTTGGTCCGTTTAACACAGAGAAGCACCCAGTGAGTTGTAAGGGGATCGGACTCCCTGTCGCCTCCTGCTAAAAATCGACCTGAGTACTATAATAACCGCAACACTCTGTGACAAGGATCGTATGACTGGACTATAGTAAATCTATCGACGCTGTATAGATCGGTTGTACTTTAAATTCGAATGAGTACTAGATCGCAAAGACGTTCCAGAAGCTATCTTCGCAATTCTGCATAGCTAAACTGTGCCTTAGGAACCTC
seq00013   GTTGTCTCAATGTAGAATGGTAAATCACACGGGTGCAGCCGCGACAGGAAGCTTCGTGTTGCTCAAATGGGTCATCAATTCTCTCGATGCGGAAAGGCGCTTCATAACATCGGCCCCCGCGGTATCAACCGCTGGTAAGTGCGATCTCTGGGCTATATGCCCTGGCTTAGTCTCTCCCAGAGACTGCATACTCGTAGCACTATACCTGAACTTTTCTTTCTCCTTCACGCGCCACTCTACCCTAGATCCTACGTAGCCTCGTGATGAGCCGGGTGTGTTAGTCCTGTAGGCGACTAACTCAAATTTCCGGGGAAAGTATACCTCCGTTCGCGGCCCGGGGGAGCCTCAGGAAATCTGAGCTGGATATGCTGTAGCACAATGGTCCGAGAATACAATATAGCCAGAGTTTTCCTGCTTTGTTAAGATGATTAAATTGCTCATTTTATTACCACAAGTTCCCCGTGTTGAGACAATCGGACTGGGCCAGCCGGGGGGTGCGGCTTGAGTGATACCGGACGGTACCAAGGGCGTCTCTATTAGTTCATTTTGCGTCCGAAGCTATTGACCGTGTCATTCTCCGCGTTTAAGGAAAGCGACAATCGGCTGTGCGGGACTGCGGGTATTATGATGTCGGGAGCTCGAGGAAACAAGCGGAAACGTAGCAAATCCTGCTCCAGCTACACTTTTCGCACGAACATAGGCCACCTTCTAAGCGGTGCCCCCTGTCGCCAGCGGTTGAGACATTAGGCACCCAGGGTATTCAGATTCCCTTGACTACCGCTACAAGAGAGATAATTACTATGTCCAGCGCAAAGGGACCTCGGTCGACTTTTATCGCGGTGCTCCTAAGCATAGGACCGAAGATCGTATTGAGCCCCGGGGAGAGCCTCAGACCACTGCATCAGCAGACTCTCGATTGACCTATCACTGATTCATATTTGTTGGTCGCGCGCACTGGTGGCCAACGAACTAGACAGGTGGGCTCTCAAGTAGAGGGCCCCAACTTGGGTCTAGTTTCACGCTTCGGGATGATGGCAGCGTCGCTGAGCGGCACCCAAACGTTGTCACTGACTCCAGTAATGTACCTGGCATTGCGAACACTGCATTCTAACTAGATATTGAGTCACGTTTACATGTTAGAATTCAGGGCGAGGTTACTGCTTTGTCGATATCGAGGTTTGCCGCTACGGGTGACACCTGATAGTGCACCTGTCTCGCGCTAGCCTCCGGAAGTCATCATCCGTGTTAGGAAGCGTACTGTGTGAGTTGCGGAATAGCCAAATCAATTAAACTGCCTCCAGGGTCTATGCAATCCGCGCTCAATCCTTACCATCACCTCCAGGGTATGCGATTTAGATTTGTGAGTAGTTCCAGGTTCTAGCGTGCATACACCCGGCTTGAAATCTATAACCTGACGCATTTGCATGCCTTTGGAGGTTGTGAATATGCAACGCCGGGCATCTCCGCTGCGCTTGTAAGGTCGCAGCGCCCTTTGTCAGCCGCGTAACAAGGGTGCGAAGCGAGATGGAGATCAACTAGACTCTCTAAGATAGTTCGTCCCTCTGTTCACAAGTGTTCTATCTGCCCTACCAAGCCAAGCTGTTCACCAGCTGTTGCTAATGGTCTCCCCCATGGCAGACAAAACACAGTCGTGAAGGCGTGAACCAGAAAGCACAACGGATGGACTCATCGGATATTAGCCCTTTTATAATGTTGGGCTGATGACACGAAATTCGCGTTATCAGTCCACGGAGCGCTCGGACCTCTCGCTGGTTATTCACAACCCTCTTCGTGAACTGACTATTGTGGACTAATATCAGACAGGAGCAAAGCTATTTGCAGATCGCCAAGGCAACTCGTGCTGATGCTTCCATGGAACACATGGGTGTCCGTATAACAGCGATGCAAAGAGGCCGCGGTTCTGGACCCGGATCTCTGCGTAAAACCCTGTGTCTGCGCTCCAGGTATTAGTGAATCTGAGTCCTTTAGCCACATGCTCGCCAAGGTCGTGTTCCACACAGTGTGCTTTGGTCCGTTTAACACAGAGAAGCACCCAGTGAGTTGTAAGGGGATCGGACTCCCTGTCGCCTCCTGCTAAAAATCGACCTGAGTACTATAATAACCGCAACACTCTGTGACAAGGATCGTATGACTGGACTATAGTAAATCTATCGACGCTGTATAGATCGGTTGTACTTTAAATTCGAATGAGTACTAGATCGCAAAGACGTTCCAGAAGCTATCTTCGCAATTCTGCATAGCTAAACTGTGCCTTAGGAACCTC
seq00014   GTTGTCTCAATGTAGAATGGTAAATCACACGGGTGCAGCCGCGACAGGAAGCTTCGTGTTGCTCAAATGGGTCATCAATTCTCTCGATGCGGAAAGGCGCTTCATAACATCGGCCCCCGCGGTATCAACCGCTGGTAAGTGCGATCTCTGGGCTATATGCCCTGGCTTAGTCTCTCCCAGAGACTGCATACTCGTAGCACTATACCTGAACTTTTCTTTCTCCTTCACGCGCCACTCTACCCTAGATCCTACGTAGCCTCGTGATGAGCCGGGTGTGTTAGTCCTGTAGGCGACTAACTCAAATTTCCGGGGAAAGTATACCTCCGTTCGCGGCCCGGGGGAGCCTCAGGAAATCTGAGCTGGATATGCTGTAGCACAATGGTCCGAGAATACAATATAGCCAGAGTTTTCCTGCTTTGTTAAGATGATTAAATTGCTCATTTTATTACCACAAGTTCCCCGTGTTGAGACAATCGGACTGGGCCAGCCGGGGGGTGCGGCTTGAGTGATACCGGACGGTACCAAGGGCCTCTCTATTAGTTCATTTTGCGTCCGAAGCTATTGACCGTGTCATTCTCCGCGTTTAAGGAAAGCGACAATCGGCTGTGCGGGACTGCGGGTATTATGATGTCGGGAGCTCGAGGAAACAAGCGGAAACGTAGCAAATCCTGCTCCAGCTACACTTTTCGCACGAACATAGGCCACCTTCTAAGCGGTGCCCCCTGTCGCCAGCGGTTGAGACATTAGGCACCCAGGGTATTCAGATTCCCTTGACTACCGCTACAAGAGAGATAATTACTATGTCCAGCGCAAAGGGACCTCGGTCGACTTTTATCGCGGTGCTCCTAAGCATAGGACCGAAGATCGTATTGAGCCCCGGGGAGAGCCTCAGACCACTGCATCAGCAGACTCTCGATTGACCTATCACTGATTCATATTTGTTGGTCGCGCGCACTGGTGGCCAACGAACTAGACAGGTGGGCTCTCAAGTAGAGGGCCCCAACTTGGGTCTAGTTTCACGCTTCGGGATGATGGCAGCGTCGCTGAGCGGCACCCAAACGTTGTCACTGACTCCAGTAATGTACCTGGCATTGCGAACACTGCATTCTAACTAGATATTGAGTCACGTTTACATGTTAGAATTCAGGGCGAGGTTACTGCTTTGTCGATATCGAGGTTTGCCGCTACGGGTGACACCTGATAGTGCACCTGTCTCGCGCTAGCCTCCGGAAGTCATCATCCGTGTTAGGAAGCGTACTGTGTGAGTTGCGGAATCGCCAAATCAATTAAACTGCCTCCAGGGTCTATGCAATCCGCGCTCAATCCTTACCATCACCTCCAGGGTATGCGATTTAGATTTGTGAGTAGTTCCAGGTTCTAGCGTGCATACACCCGGCTTGAAATCTATAACCTGACGCATTTGCATGCCTTTGGAGGTTGTGAATATGCAACGCCGGGCATCTCCGCTGCGCTTGTAAGGTCGCAGCGCCCTTTGTCAGCCGCGTAACAAGGGTGCGAAGCGAGATGGAGATCAACTAGACTCTCTAAGATAGTTCGTCCCTCTGTTCACAAGTGTTCTATCTGCCCTACCAAGCCAAGCTGTTCACCAGCTGTTGCTAATGGTCTCCCCCATGGCAGACAAAACACAGTCGTGAAGACGTGAACCAGAAAGCACAACGGATGGACTCATCGGATATTAGCCCTTTTATAATGTTGGGCTGATGACACGAAATTCGCGTTATCAGTCCACGGAGCGCTCGGACCTCTCGCTGGTTATTCACAACCCTCTTCGTGAACTGACTATTGTGGACTAATATCAGACAGGAGCAAAGCTATTTGCAGATCGCCAAGGCAACTCGTGCTGATGCTTCCATGGAACACATGGGTGTCCGTATAACAGCGATGCAAAGAGGCCGCGGTTCTGGACCCGGATCTCTGCGTAAAACCCTGTGTCTGCGCTCCAGGTATTAGTGAATCTGAGTCCTTTAGCCACATGCTCGCCAAGGTCGTGTTCCACACAGTGTGCTTTGGTCCGTTTAACACAGAGAAGCACCCAGTGAGTTGTAAGGGGATCGGACTCCCTGTCGCCTCCTGCTAAAAATCGACCTGAGTACTATAATAACCGCAACACTCTGTGACAAGGATCGTATGACTGGACTATAGTAAATCTATCGACGCTGTATAGATCGGTTGTACTTTAAATTCGAATGAGTACTAGATCGCAAAGACGTTCCAGAAGCTATCTTCGCAATTCTGCATAGCTAAACTGTGCCTTAGGAACCTC
seq00015   GTTGTCTCAATGTAGAATGGTAAATCACACGGGTGCAGCCGCGACAGGAAGCTTCGTGTTGCTCAAATGGGTCATCAATTCTCTCGATGCGGAAAGGCGCTTCATAACATCGGCCCCCGCGGTATCAACCGCTGGTAAGTGCGATCTCTGGGCTATATGCCCTGGCTTAGTCTCTCCCAGAGACTGCATACTCGTAGCACTATACCTGAACTTTTCTTTCTCCTTCACGCGCCACTCTACCCTAGATCCTACGTAGCCTCGTGATGAGCCGGGTGTGTTAGTCCTGTAGGCGACTAACTCAAATTTCCGGGGAAAGTATACCTCCGTTCGCGGCCCGGGGGAGCCTCAGGAAATCTGAGCTGGATATGCTGTAGCACAATGGTCCGAGAATACAATATAGCCAGAGTTTTCCTGCTTTGTTAAGATGATTAAATTGCTCATTTTATTACCACAAGTTCCCCGTGTTGAGACAATCGGACTGGGCCAGCCGGGGGGTGCGGCTTGAGTGATACCGGACGGTACCAAGGGCGTCTCTATTAGTTCATTTTGCGTCCGAAGCTATTGACCGTGTCATTCTCCGCGTTTAAGGAAAGCGACAATCGGCTGTGCGGGACTGCGGGTATTATGATGTCGGGAGCTCGAGGAAACAAGCGGAAACGTAGCAAATCCTGCTCCAGCTACACTTTTCGCACGAACATAGGCCACCTTCTAAGCGGTGCCCCCTGTCGCCAGCGGTTGAGACATTAGGCACCCAGGGTATTCAGATTCCCTTGACTACCGCTACAAGAGAGATAATTACTATGTCCAGCGCAAAGGGACCTCGGTCGACTTTTATCGCGGTGCTCCTAAGCATAGGACCGAAGATCGTATTGAGCCCCGGGGAGAGCCTCAGACCACTGCATCAGCAGACTCTCGATTGACCTATCACTGATTCATATTTGTTGGTCGCGCGCACTGGTGGCCAACGAACTAGACAGGTGGGCTCTCAAGTAGAGGGCCCCAACTTGGGTCTAGTTTCACGCTTCGGGATGATGGCAGCGTCGCTGAGCGGCACCCAAACGTTGTCACTGACTCCAGTAATGTACCTGGCATTGCGAACACTGCATTCTAACTAGATATTGAGTCACGTTTACATGTTAGAATTCAGGGCGAGGTTACTGCTTTGTCGATATCGAGGTTTGCCGCTACGGGTGACACCTGATAGTGCACCTGTCTCGCGCTAGCCTCCGGAAGTCATCATCCGTGTTAGGAAGCGTACTGTGTGAGTTGCGGAATCGCCAAATCAATTAAACTGCCTCCAGGGTCTATGCAATCCGCGCTCAATCCTTACCATCACCTCCAGGGTATGCGATTTAGATTTGTGAGTAGTTCCAGGTTCTAGCGTGCATACACCCGGCTTGAAATCTATAACCTGACGCATTTGCATGCCTTTGGAGGTTGTGAATATGCAACGCCGGGCATCTCCGCTGCGCTTGTAAGGTCGCAGCGCCCTTTGTCAGCCGCGTAACAAGGGTGCGAAGCGAGATGGAGATCAACTAGACTCTCTAAGATAGTTCGTCCCTCTGTTCACAAGTGTTCTATCTGCCCTACCAAGCCAAGCTGTTCACCAGCTGTTGCTAATGGTCTCCCCCATGGCAGACAAAACACAGTCGTGAAGGCGTGAACCAGAAAGCACAACGGATGGACTCATCGGATATTAGCCCTTTTATAATGTTGGGCTGATGACACGAAATTCGCGTTATCAGTCCACGGAGCGCTCGGACCTCTCGCTGGTTATTCACAACCCTCTTCGTGAACTGACTATTGTGGACTAATATCAGACAGGAGCAAAGCTATTTGCAGATCGCCAAGGCAACTCGTGCTGATGCTTCCATGGAACACATGGGTGTCCGTATAACAGCGATGCAAAGAGGCCGCGGTTCTGGACCCGGATCTCTGCGTAAAACCCTGTGTCTGCGCTCCAGGTATTAGTGAATCTGAGTCCTTTAGCCACATGCTCGCCAAGGTCGTGTTCCACACAGTGTGCTTTGGTCCGTTTAACACAGAGAAGCACCCAGTGAGTTGTAAGGGGATCGGACTCCCTGTCGCCTCCTGCTAAAAATCGACCTGAGTACTATAATAACCGCAACACTCTGTGACAAGGATCGTATGACTGGACTATAGTAAATCTATCGACGCTGTATAGATCGGTTGTACTTTAAATTCGAATGAGTACTAGATCGCAAAGACGTTCCAGAAGCTATCTTCGCAATTCTGCATAGCTAAACTGTGCCTTAGGAACCTC
seq00016   GTTGTCTCAATGTAGAATGGTAAATCACACGGGTGCAGCCGCGACAGGAAGCTTCGTGTTGCTCAAATGGGTCATCAATTCTCTCGATGCGGAAAGGCGCTTCATAACATCGGCCCCCGCGGTATCAACCGCTGGTAAGTGCGATCTCTGGGCTATATGCCCTGGCTTAGTCTCTCCCAGAGACTGCATACTCGTAGCACTATACCTGAACTTTTCTTTCTCCTTCACGCGCCACTCTACCCTAGATCCTACGTAGCCTCGTGATGAGCCGGGTGTGTTAGTCCTGTAGGCGACTAACTCAAATTTCCGGGGAAAGTATACCTCCGTTCGCGGCCCGGGGGAGCCTCAGGAAATCTGAGCTGGATATGCTGTAGCACAATGGTCCGAGAATACAATATAGCCAGAGTTTTCCTGCTTTGTTAAGATGATTAAATTGCTCATTTTATTACCACAAGTTCCCCGTGTTGAGACAATCGGACTGGGCCAGCCGGGGGGTGCGGCTTGAGTGATACCGGACGGTACCAAGGGCGTCTCTATTAGTTCATTTTGCGTCCGAAGCTATTGACCGTGTCATTCTCCGCGTTTAAGGAAAGCGACAATCGGCTGTGCGGGACTGCGGGTATTATGATGTCGGGAGCTCGAGGAAACAAGCGGAAACGTAGCAAATCCTGCTCCAGCTACACTTTTCGCACGAACATAGGCCACCTTCTAAGCGGTGCCCCCTGTCGCCAGCGGTTGAGACATTAGGCACCCAGGGTATTCAGATTCCCTTGACTACCGCTACAAGAGAGATAATTACTATGTCCAGCGCAAAGGGACCTCGGTCGACTTTTATCGCGGTGCTCCTAAGCATAGGACCGAAGATCGTATTGAGCCCCGGGGAGAGCCTCAGACCACTGCATCAGCAGACTCTCGATTGACCTATCACTGATTCATATTTGTTGGTCGCGCGCACTGGTGGCCAACGAACTAGACAGGTGGGCTCTCAAGTAGAGGGCCCCAACTTGGGTCTAGTTTCACGCTTCGGGATGATGGCAGCGTCGCTGAGCGGCACCCAAACGTTGTCACTGACTCCAGTAATGTACCTGGCATTGCGAACACTGCATTCTAACTAGATATTGAGTCACGTTTACATGTTAGAATTCAGGGCGAGGTTACTGCTTTGTCGATATCGAGGTTTGCCGCTACGGGTGACACCTGATAGTGCACCTGTCTCGCGCTAGCCTCCGGAAGTCATCATCCGTGTTAGGAAGCGTACTGTGTGAGTTGCGGAATAGCCAAATCAATTAAACTGCCTCCAGGGTCTATGCAATCCGCGCTCAATCCTTACCATCACCTCCAGGGTATGCGATTTAGATTTGTGAGTAGTTCCAGGTTCTAGCGTGCATACACCCGGCTTGAAATCTATAACCTGACGCATTTGCATGCCTTTGGAGGTTGTGAATATGCAACGCCGGGCATCTCCGCTGCGCTTGAAAGGTCGCAGCGCCCTTTGTCAGCCGCGTAACAAGGGTGCGAAGCGAGATGGAGATCAACTAGACTCTCTAAGATAGTTCGTCCCTCTGTTCACAAGTGTTCTATCTGCCCTACCAAGCCAAGCTGTTCACCAGCTGTTGCTAATGGTCTCCCCCATGGCAGACAAAACACAGTCGTGAAGGCGTGAACCAGAAAGCACAACGGATGGACTCATCGGATATTAGCCCTTTTATAATGTTGGGCTGATGACACGAAATTCGCGTTATCAGTCCACGGAGCGCTCGGACCTCTCGCTGGTTATTCACAACCCTCTTCGTGAACTGACTATTGTGGACTAATATCAGACAGGAGCAAAGCTATTTGCAGATCGCCAAGGCAACTCGTGCTGATGCTTCCATGGAACACATGGGTGTCCGTATAACAGCGATGCAAAGAGGCCGCGGTTCTGGACCCGGATCTCTGCGTAAAACCCTGTGTCTGCGCTCCAGGTATTAGTGAATCTGAGTCCTTTAGCCACATGCTCGCCAAGGTCGTGTTCCACACAGTGTGCTTTGGTCCGTTTAACACAGAGAAGCACCCAGTGAGTTGTAAGGGGATCGGACTCCCTGTCGCCTCCTGCTAAAAATCGACCTGAGTACTATAATAACCGCAACACTCTGTGACAAGGATCGTATGACTGGACTATAGTAAATCTATCGACGCTGTATAGATCGGTTGTACTTTAAATTCGAATGAGTACTAGATCGCAAAGACGTTCCAGAAGCTATCTTCGCAATTCTGCATAGCTAAACTGTGCCTTAGGAACCTC
seq00017   GTTGTCTCAATGTAGAATGGTAAATCACACGGGTGCAGCCGCGACAGGAAGCTTCGTGTTGCTCAAATGGGTCATCAATTCTCTCGATGCGGAAAGGCGCTTCATAACATCGGCCCCCGCGGTATCAACCGCTGGTAAGTGCGATCTCTGGGCTATATGCCCTGGCTTAGTCTCTCCCAGAGACTGCATACTCGTAGCACTATACCTGAACTTTTCTTTCTCCTTCACGCGCCACTCTACCCTAGATCCTACGTAGCCTCGTGATGAGCCGGGTGTGTTAGTCCTGTAGGCGACTAACTCAAATTTCCGGGGAAAGTATACCTCCGTTCGCGGCCCGGGGGAGCCTCAGGAAATCTGAGCTGGATATGCTGTAGCACAATGGTCCGAGAATACAATATAGCCAGAGTTTTCCTGCTTTGTTAAGATGATTAAATTGCTCATTTTATTACCACAAGTTCCCCGTGTTGAGACAATCGGACTGGGCCAGCCGGGGGGTGCGGCTTGAGTGATACCGGACGGTACCAAGGGCGTCTCTATTAGTTCATTTTGCGTCCGAAGCTATTGACCGTGTCATTCTCCGCGTTTAAGGAAAGCGACAATCGGCTGTGCGGGACTGCGGGTATTATGATGTCGGGAGCTCGAGGAAACAAGCGGAAACGTAGCAAATCCTGCTCCAGCTACACTTTTCGCACGAACATAGGCCACCTTCTAAGCGGTGCCCCCTGTCGCCAGCGGTTGAGACATTAGGCACCCAGGGTATTCAGATTCCCTTGACTACCGCTACAAGAGAGATAATTACTATGTCCAGCGCAAAGGGACCTCGGTCGACTTTTATCGCGGTGCTCCTAAGCATAGGACCGAAGATCGTATTGAGCCCCGGGGAGAGCCTCAGACCACTGCATCAGCAGACTCTCGATTGACCTATCACTGATTCATATTTGTTGGTCGCGCGCACTGGTGGCCAACGAACTAGACAGGTGGGCTCTCAAGTAGAGGGCCCCAACTTGGGTCTAGTTTCACGCTTCGGGATGATGGCAGCGTCGCTGAGCGGCACCCAAACGTTGTCACTGACTCCAGTAATGTACCTGGCATTGCGAACACTGCATTCTAACTAGATATTGAGTCACGTTTACATGTTAGAATTCAGGGCGAGGTTACTGCTTTGTCGATATCGAGGTTTGCCGCTACGGGTGACACCTGATAGTGCACCTGTCTCGCGCTAGCCTCCGGAAGTCATCATCCGTGTTAGGAAGCGTACTGTGTGAGTTGCGGAATCGCCAAATCAATTAAACTGCCTCCAGGGTCTATGCAATCCGCGCTCAATCCTTACCATCACCTCCAGGGTATGCGATTTAGATTTGTGAGTAGTTCCAGGTTCTAGCGTGCATACACCCGGCTTGAAATCTATAACCTGACGCATTTGCATGCCTTTGGAGGTTGTGAATATGCAACGCCGGGCATCTCCGCTGCGCTTGTAAGGTCGCAGCGCCCTTTGTCAGCCGCGTAACAAGGGTGCGAAGCGAGATGGAGATCAACTAGACTCTCTAAGATAGTTCGTCCCTCTGTTCACAAGTGTTCTATCTGCCCTACCAAGCCAAGCTGTTCACCAGCTGTTGCTAATGGTCTCCCCCATGGCAGACAAAACACAGTCGTGAAGGCGTGAACCAGAAAGCACAACGGATGGACCCATCGGATATTAGCCCTTTTATAATGTTGGGCTGATGACACGAAATTCGCGTTATCAGTCCACGGAGCGCTCGGACCTCTCGCTGGTTATTCACAACCCTCTTCGTGAACTGACTATTGTGGACTAATATCAGACAGGAGCAAAGCTATTTGCAGATCGCCAAGGCAACTCGTGCTGATGCTTCCATGGAACACATGGGTGTCCGTATAACAGCGATGCAAAGAGGCCGCGGTTCTGGACCCGGATCTCTGCGTAAAACCCTGTGTCTGCGCTCCAGGTATTAGTGAATCTGAGTCCTTTAGCCACATGCTCGCCAAGGTCGTGTTCCACACAGTGTGCTTTGGTCCGTTTAACACAGAGAAGCACCCAGTGAGTTGTAAGGGGATCGGACTCCCTGTCGCCTCCTGCTAAAAATCGACCTGAGTACTATAATAACCGCAACACTCTGTGACAAGGATCGTATGACTGGACTATAGTAAATCTATCGACGCTGTATAGATCGGTTGTACTTTAAATTCGAATGAGTACTAGATCGCAAAGACGTTCCAGAAGCTATCTTCGCAATTCTGCATAGCTAAACTGTGCCTTAGGAACCTC
seq00018   GTTGTCTCAATGTAGAATGGTAAATCACACGGGTGCAGCCGCGACAGGAAGCTTCGTGTTGCTCAAATGGGTCATCAATTCTCTCGATGCGGAAAGGCGCTTCATAACATCGGCCCCCGCGGTATCAACCGCTGGTAAGTGCGATCTCTGGGCTATATGCCCTGGCTTAGTCTCTCCCAGAGACTGCATACTCGTAGCACTATACCTGAACTTTTCTTTCTCCTTCACGCGCCACTCTACCCTAGATCCTACGTAGCCTCGTGATGAGCCGGGTGTGTTAGTCCTGTAGGCGACTAACTCAAATTTCCGGGGAAAGTATACCTCCGTTCGCGGCCCGGGGGAGCCTCAGGAAATCTGAGCTGGATATGCTGTAGCACAATGGTCCGAGAATACAATATAGCCAGAGTTTTCCTGCTTTGTTAAGATGATTAAATTGCTCATTTTATTACCACAAGTTCCCCGTGTTGAGACAATCGGACTGGGCCAGCCGGGGGGTGCGGCTTGAGTGATACCGGACGGTACCAAGGGCGTCTCTATTAGTTCATTTTGCGTCCGAAGCTATTGACCGTGTCATTCTCCGCGTTTAAGGAAAGCGACAATCGGCTGTGCGGGACTGCGGGTATTATGATGTCGGGAGCTCGAGGAAACAAGCGGAAACGTAGCAAATCCTGCTCCAGCTACACTTTTCGCACGAACATAGGCCACCTTCTAAGCGGTGCCCCCTGTCGCCAGCGGTTGAGACATTAGGCACCCAGGGTATTCAGATTCCCTTGACTACCGCTACAAGAGAGATAATTACTATGTCCAGCGCAAAGGGACCTCGGTCGACTTTTATCGCGGTGCTCCTAAGCATAGGACCGAAGATCGTATTGAGCCCCGGGGAGAGCCTCAGACCACTGCATCAGCAGACTCTCGATTGACCTATCACTGATTCATATTTGTTGGTCGCGCGCACTGGTGGCCAACGAACTAGACAGGTGGGCTCTCAAGTAGAGGGCCCCAACTTGGGTCTAGTTTCACGCTTCGGGATGATGGCAGCGTCGCTGAGCGGCACCCAAACGTTGTCACTGACTCCAGTAATGTACCTGGCATTGCGAACACTGCATTCTAACTAGATATTGAGTCACGTTTACATGTTAGAATTCAGGGCGAGGTTACTGCTTTGTCGATATCGAGGTTTGCCGCTACGGGTGACACCTGATAGTGCACCTGTCTCGCGCTAGCCTCCGGAAGTCATCATCCGTGTTAGGAAGCGTACTGTGTGAGTTGCGGAATAGCCAAATCAATTAAACTGCCTCCAGGGTCTATGCAATCCGCGCTCAATCCTTACCATCACCTCCAGGGTATGCGATTTAGATTTGTGAGTAGTTCCAGGTTCTAGCGTGCATACACCCGGCTTGAAATCTATAACCTGACGCATTTGCATGCCTTTGGAGGTTGTGAATATGCAACGCCGGGCATCTCCGCTGCGCTTGTAAGGTCGCAGCGCCCTTTGTCAGCCGCGTAACAAGGGTGCGAAGCGAGATGGAGATCAACTAGACTCTCTAAGATAGTTCGTCCCTCTGTTCACAAGTGTTCTATCTGCCCTACCAAGCCAAGCTGTTCACCAGCTGTTGCTAATGGTCTCCCCCATGGCAGACAAAACACAGTCGTGAAGGCGTGAACCAGAAAGCACAACGGATGGACTCATCGGATATTAGCCCTTTTATAATGTTGGGCTGATGACACGAAATTCGCGTTATCAGTCCACGGAGCGCTCGGACCTCTCGCTGGTTATTCACAACCCTCTTCGTGAACTGACTATTGTGGACTAATATCAGACAGGAGCAAAGCTATTTGCAGATCGCCAAGGCAACTCGTGCTGATGCTTCCATGGAACACATGGGTGTCCGTATAACAGCGATGCAAAGAGGCCGCGGTTCTGGACCCGGATCTCTGCGTAAAACCCTGTGTCTGCGCTCCAGGTATTAGTGAATCTGAGTCCTTTAGCCACATGCTCGCCAAGGTCGTGTTCCACACAGTGTGCTTTGGTCCGTTTAACACAGAGAAGCACCCAGTGAGTTGTAAGGGGATCGGACTCCCTGTCGCCTCCTGCTAAAAATCGACCTGAGTACTATAATAACCGCAACACTCTGTGACAAGGATCGTATGACTGGACTATAGTAAATCTATCGACGCTGTATAGATCGGTTGTACTTTAAATTCGAATGAGTACTAGATCGCAAAGACGTTCCAGAAGCTATCTTCGCAATTCTGCATAGCTAAACTGTGCCTTAGGAACCTC
seq00019   GTTGTCTCAATGTAGAATGGTAAATCACACGGGTGCAGCCGCGACAGGAAGCTTCGTGTTGCTCAAATGGGTCATCAATTCTCTCGATGCGGAAAGGCGCTTCATAACATCGGCCCCCGCGGTATCAACCGCTGGTAAGTGCGATCTCTGGGCTATATGCCCTGGCTTAGTCTCTCCCAGAGACTGCATACTCGTAGCACTATACCTGAACTTTTCTTTCTCCTTCACGCGCCACTCTACCCTAGATCCTACGTAGCCTCGTGATGAGCCGGGTGTGTTAGTCCTGTAGGCGACTAACTCAAATTTCCGGGGAAAGTATACCTCCGTTCGCGGCCCGGGGGAGCCTCAGGAAATCTGAGCTGGATATGCTGTAGCACAATGGTCAGAGAATACAATATAGCCAGAGTTTTCCTGCTTTGTTAAGATGATTAAATTGCTCATTTTATTACCACAAGTTCCCCGTGTTGAGACAATCGGACTGGGCCAGCCGGGGGGTGCGGCTTGAGTGATACCGGACGGTACCAAGGGCGTCTCTATTAGTTCATTTTGCGTCCGAAGCTATTGACCGTGTCATTCTCCGCGTTTAAGGAAAGCGACAATCGGCTGTGCGGGACTGCGGGTATTATGATGTCGGGAGCTCGAGGAAACAAGCGGAAACGTAGCAAATCCTGCTCCAGCTACACTTTTCGCACGAACATAGGCCACCTTCTAAGCGGTGCCCCCTGTCGCCAGCGGTTGAGACATTAGGCACCCAGGGTATTCAGATTCCCTTGACTACCGCTACAAGAGAGATAATTACTATGTCCAGCGCAAAGGGACCTCGGTCGACTTTTATCGCGGTGCTCCTAAGCATAGGACCGAAGATCGTATTGAGCCCCGGGGAGAGCCTCAGACCACTGCATCAGCAGACTCTCGATTGACCTATCACTGATTCATATTTGTTGGTCGCGCGCACTGGTGGCCAACGAACTAGACAGGTGGGCTCTCAAGTAGAGGGCCCCAACTTGGGTCTAGTTTCACGCTTCGGGATGATGGCAGCGTCGCTGAGCGGCACCCAAACGTTGTCACTGACTCCAGTAATGTACCTGGCATTGCGAACACTGCATTCTAACTAGATATTGAGTCACGTTTACATGTTAGAATTCAGGGCGAGGTTACTGCTTTGTCGATATCGAGGTTTGCCGCTACGGGTGACACCTGATAGTGCACCTGTCTCGCGCTAGCCTCCGGAAGTCATCATCCGTGTTAGGAAGCGTACTGTGTGAGTTGCGGAATAGCCAAATCAATTAAACTGCCTCCAGGGTCTATGCAATCCGCGCTCAATCCTTACCATCACCTCCAGGGTATGCGATTTAGATTTGTGAGTAGTTCCAGGTTCTAGCGTGCATACACCCGGCTTGAAATCTATAACCTGACGCATTTGCATGCCTTTGGAGGTTGTGAATATGCAACGCCGGGCATCTCCGCTGCGCTTGTAAGGTCGCAGCGCCCTTTGTCAGCCGCGTAACAAGGGTGCGAAGCGAGATGGAGATCAACTAGACTCTCTAAGATAGTTCGTCCCTCTGTTCACAAGTGTTCTATCTGCCCTACCAAGCCAAGCTGTTCACCAGCTGTTGCTAATGGTCTCCCCCATGGCAGACAAAACACAGTCGTGAAGGCGTGAACCAGAAAGCACAACGGATGGACTCATCGGATATTAGCCCTTTTATAATGTTGGGCTGATGACACGAAATTCGCGTTATCAGTCCACGGAGCGCTCGGACCTCTCGCTGGTTATTCACAACCCTCTTCGTGAACTGACTATTGTGGACTAATATCAGACAGGAGCAAAGCTATTTGCAGATCGCCAAGGCAACTCGTGCTGATGCTTCCATGGAACACATGGGTGTCCGTATAACAGCGATGCAAAGAGGCCGCGGTTCTGGACCCGGATCTCTGCGTAAAACCCTGTGTCTGCGCTCCAGGTATTAGTGAATCTGAGTCCTTTAGCCACATGCTCGCCAAGGTCGTGTTCCACACAGTGTGCTTTGGTCCGTTTAACACAGAGAAGCACCCAGTGAGTTGTAAGGGGATCGGACTCCCTGTCGCCTCCTGCTAAAAATCGACCTGAGTACTATAATAACCGCAACACTCTGTGACAAGGATCGTATGACTGGACTATAGTAAATCTATCGACGCTGTATAGATCGGTTGTACTTTAAATTCGAATGAGTACTAGATCGCAAAGACGTTCCAGAAGCTATCTTCGCAATTCTGCATAGCTAAACTGTGCCTTAGGAACCTC
seq00020   GTTGTCTCAATGTAGAATGGTAAATCACACGGGTGCAGCCGCGACAGGAAGCTTCGTGTTGCTCAAATGGGTCATCAATTCTCTCGATGCGGAAAGGCGCTTCATAACATCGGCCCCCGCGGTATCAACCGCTGGTAAGTGCGATCTCTGGGCTATATGCCCTGGCTTAGTCTCTCCCAGAGACTGCATACTCGTAGCACTATACCTGAACTTTTCTTTCTCCTTCACGCGCCACTCTACCCTAGATCCTACGTAGCCTCGTGATGAGCCGGGTGTGTTAGTCCTGTAGGCGACTAACTCAAATTTCCGGGGAAAGTATACCTCCGTTCGCGGCCCGGGGGAGCCTCAGGAAATCTGAGCTGGATATGCTGTAGCACAATGGTCAGAGAATACAATATAGCCAGAGTTTTCCTGCTTTGTTAAGATGATTAAATTGCTCATTTTATTACCACAAGTTCCCCGTGTTGAGACAATCGGACTGGGCCAGCCGGGGGGTGCGGCTTGAGTGATACCGGACGGTACCAAGGGCGTCTCTATTAGTTCATTTTGCGTCCGAAGCTATTGACCGTGTCATTCTCCGCGTTTAAGGAAAGCGACAATCGGCTGTGCGGGACTGCGGGTATTATGATGTCGGGAGCTCGAGGAAACAAGCGGAAACGTAGCAAATCCTGCTCCAGCTACACTTTTCGCACGAACATAGGCCACCTTCTAAGCGGTGCCCCCTGTCGCCAGCGGTTGAGACATTAGGCACCCAGGGTATTCAGATTCCCTTGACTACCGCTACAAGAGAGATAATTACTATGTCCAGCGCAAAGGGACCTCGGTCGACTTTTATCGCGGTGCTCCTAAGCATAGGACCGAAGATCGTATTGAGCCCCGGGGAGAGCCTCAGACCACTGCATCAGCAGACTCTCGATTGACCTATCACTGATTCATATTTGTTGGTCGCGCGCACTGGTGGCCAACGAACTAGACAGGTGGGCTCTCAAGTAGAGGGCCCCAACTTGGGTCTAGTTTCACGCTTCGGGATGATGGCAGCGTCGCTGAGCGGCACCCAAACGTTGTCACTGACTCCAGTAATGTACCTGGCATTGCGAACACTGCATTCTAACTAGATATTGAGTCACGTTTACATGTTAGAATTCAGGGCGAGGTTACTGCTTTGTCGATATCGAGGTTTGCCGCTACGGGTGACACCTGATAGTGCACCTGTCTCGCGCTAGCCTCCGGAAGTCATCATCCGTGTTAGGAAGCGTACTGTGTGAGTTGCGGAATAGCCAAATCAATTAAACTGCCTCCAGGGTCTATGCAATCCGCGCTCAATCCTTACCATCACCTCCAGGGTATGCGATTTAGATTTGTGAGTAGTTCCAGGTTCTAGCGTGCATACACCCGGCTTGAAATCTATAACCTGACGCATTTGCATGCCTTTGGAGGTTGTGAATATGCAACGCCGGGCATCTCCGCTGCGCTTGTAAGGTCGCAGCGCCCTTTGTCAGCCGCGTAACAAGGGTGCGAAGCGAGATGGAGATCAACTAGACTCTCTAAGATAGTTCGTCCCTCTGTTCACAAGTGTTCTATCTGCCCTACCAAGCCAAGCTGTTCACCAGCTGTTGCTAATGGTCTCCCCCATGGCAGACAAAACACAGTCGTGAAGGCGTGAACCAGAAAGCACAACGGATGGACTCATCGGATATTAGCCCTTTTATAATGTTGGGCTGATGACACGAAATTCGCGTTATCAGTCCACGGAGCGCTCGGACCTCTCGCTGGTTATTCACAACCCTCTTCGTGAACTGACTATTGTGGACTAATATCAGACAGGAGCAAAGCTATTTGCAGATCGCCAAGGCAACTCGTGCTGATGCTTCCATGGAACACATGGGTGTCCGTATAACAGCGATGCAAAGAGGCCGCGGTTCTGGACCCGGATCTCTGCGTAAAACCCTGTGTCTGCGCTCCAGGTATTAGTGAATCTGAGTCCTTTAGCCACATGCTCGCCAAGGTCGTGTTCCACACAGTGTGCTTTGGTCCGTTTAACACAGAGAAGCACCCAGTGAGTTGTAAGGGGATCGGACTCCCTGTCGCCTCCTGCTAAAAATCGACCTGAGTACTATAATAACCGCAACACTCTGTGACAAGGATCGTATGACTGGACTATAGTAAATCTATCGACGCTGTATAGATCGGTTGTACTTTAAATTCGAATGAGTACTAGATCGCAAAGACGTTCCAGAAGCTATCTTCGCAATTCTGCATAGCTAAACTGTGCCTTAGGAACCTC
seq00021   GTTGTCTCAATGTAGAATGGTAAATCACACGGGTGCAGCCGCGACAGGAAGCTTCGTGTTGCTCAAATGGGTCATCAATTCTCTCGATGCGGAAAGGCGCTTCATAACATCGGCCCCCGCGGTATCAACCGCTGGTAAGTGCGATCTCTGGGCTATATGCCCTGGCTTAGTCTCTCCCAGAGACTGCATACTCGTAGCACTATACCTGAACTTTTCTTTCTCCTTCACGCGCCACTCTACCCTAGATCCTACGTAGCCTCGTGATGAGCCGGGTGTGTTAGTCCTGTAGGCGACTAACTCAAATTTCCGGGGAAAGTATACCTCCGTTCGCGGCCCGGGGGAGCCTCAGGAAATCTGAGCTGGATATGCTGTAGCACAATGGTCCGAGAATACAATATAGCCAGAGTTTTCCTGCTTTGTTAAGATGATTAAATTGCTCATTTTATTACCACAAGTTCCCCGTGTTGAGACAATCGGACTGGGCCAGCCGGGGGGTGCGGCTTGAGTGATACCGGACGGTACCAAGGGCGTCTCTATTAGTTCATTTTGCGTCCGAAGCTATTGACCGTGTCATTCTCCGCGTTTAAGGAAAGCGACAATCGGCTGTGCGGGACTGCGGGTATTATGATGTCGGGAGCTCGAGGAAACAAGCGGAAACGTAGCAAATCCTGCTCCAGCTACACTTTTCGCACGAACATAGGCCACCTTCTAAGCGGTGCCCCCTGTCGCCAGCGGTTGAGACATTAGGCACCCAGGGTATTCAGATTCCCTTGACTACCGCTACAAGAGAGATAATTACTATGTCCAGCGCAAAGGGACCTCGGTCGACTTTTATCGCGGTGCTCCTAAGCATAGGACCGAAGATCGTATTGAGCCCCGGGGAGAGCCTCAGACCACTGCATCAGCAGACTCTCGATTGACCTATCACTGATTCATATTTGTTGGTCGCGCGCACTGGTGGCCAACGAACTAGACAGGTGGGCTCTCAAGTAGAGGGCCCCAACTTGGGTCTAGTTTCACGCTTCGGGATGATGGCAGCGTCGCTGAGCGGCACCCAAACGTTGTCACTGACTCCAGTAATGTACCTGGCATTGCGAACACTGCATTCTAACTAGATATTGAGTCACGTTTACATGTTAGAATTCAGGGCGAGGTTACTGCTTTGTCGATATCGAGGTTTGCCGCTACGGGTGACACCTGATAGTGCACCTGTCTCGCGCTAGCCTCCGGAAGTCATCATCCGTGTTAGGAAGCGTACTGTGTGAGTTGCGGAATAGCCAAATCAATTAAACTGCCTCCAGGGTCTATGCAATCCGCGCTCAATCCTTACCATCACCTCCAGGGTATGCGATTTAGATTTGTGAGTAGTTCCAGGTTCTAGCGTGCATACACCCGGCTTGAAATCTATAACCTGACGCATTTGCATGCCTTTGGAGGTTGTGAATATGCAACGCCGGGCATCTCCGCTGCGCTTGTAAGGTCGCAGCGCCCTTTGTCAGCCGCGTAACAAGGGTGCGAAGCGAGATGGAGATCAACTAGACTCTCTAAGATAGTTCGTCCCTCTGTTCACAAGTGTTCTATCTGCCCTACCAAGCCAAGCTGTTCACCAGCTGTTGCTAATGGTCTCCCCCATGGCAGACAAAACACAGTCGTGAAGGCGTGAACCAGAAAGCACAACGGATGGACTCATCGGATATTAGCCCTTTTATAATGTTGGGCTGATGACACGAAATTCGCGTTATCAGTCCACGGAGCGCTCGGACCTCTCGCTGGTTATTCACAACCCTCTTCGTGAACTGACTATTGTGGACTAATATCAGACAGGAGCAAAGCTATTTGCAGATCGCCAAGGCAACTCGTGCTGATGCTTCCATGGAACACATGGGTGTCCGTATAACAGCGATGCAAAGAGGCCGCGGTTCTGGACCCGGATCTCTGCGTAAAACCCTGTGTCTGCGCTCCAGGTATTAGTGAATCTGAGTCCTTTAGCCACATGCTCGCCAAGGTCGTGTTCCACACAGTGTGCTTTGGTCCGTTTAACACAGAGAAGCACCCAGTGAGTTGTAAGGGGATCGGACTCCCTGTCGCCTCCTGCTAAAAATCGACCTGAGTACTATAATAACCGCAACACTCTGTGACAAGGATCGTATGACTGGACTATAGTAAATCTATCGACGCTGTATAGATCGGTTGTACTTTAAATTCGAATGAGTACTAGATCGCAAAGACGTTCCAGAAGCTATCTTCGCAATTCTGCATAGCTAAACTGTGCCTTAGGAACCTC
seq00022   GTTGTCTCAATGTAGAATGGTAAATCACACGGGTGCAGCCGCGACAGGAAGCTTCGTGTTGCTCAAATGGGTCATCAATTCTCTCGATGCGGAAAGGCGCTTCATAACATCGGCCCCCGCGGTATCAACCGCTGGTAAGTGCGATCTCTGGGCTATATGCCCTGGCTTAGTCTCTCCCAGAGACTGCATACTCGTAGCACTATACCTGAACTTTTCTTTCTCCTTCACGCGCCACTCTACCCTAGATCCTACGTAGCCTCGTGATGAGCCGGGTGTGTTAGTCCTGTAGGCGACTAACTCAAATTTCCGGGGAAAGTATACCTCCGTTCGCGGCCCGGGGGAGCCTCAGGAAATCTGAGCTGGATATGCTGTAGCACAATGGTCCGAGAATACAATATAGCCAGAGTTTTCCTGCTTTGTTAAGATGATTAAATTGCTCATTTTATTACCACAAGTTCCCCGTGTTGAGACAATCGGACTGGGCCAGCCGGGGGGTGCGGCTTGAGTGATACCGGACGGTACCAAGGGCGTCTCTATTAGTTCATTTTGCGTCCGAAGCTATTGACCGTGTCATTCTCCGCGTTTAAGGAAAGCGACAATCGGCTGTGCGGGACTGCGGGTATTATGATGTCGGGAGCTCGAGGAAACAAGCGGAAACGTAGCAAATCCTGCTCCAGCTACACTTTTCGCACGAACATAGGCCACCTTCTAAGCGGTGCCCCCTGTCGCCAGCGGTTGAGACATTAGGCACCCAGGGTATTCAGATTCCCTTGACTACCGCTACAAGAGAGATAATTACTATGTCCAGCGCAAAGGGACCTCGGTCGACTTTTATCGCGGTGCTCCTAAGCATAGGACCGAAGATCGTATTGAGCCCCGGGGAGAGCCTCAGACCACTGCATCAGCAGACTCTCGATTGACCTATCACTGATTCATATTTGTTGGTCGCGCGCACTGGTGGCCAACGAACTAGACAGGTGGGCTCTCAAGTAGAGGGCCCCAACTTGGGTCTAGTTTCACGCTTCGGGATGATGGCAGCGTCGCTGAGCGGCACCCAAACGTTGTCACTGACTCCAGTAATGTACCTGGCATTGCGAACACTGCATTCTAACTAGATATTGAGTCACGTTTACATGTTAGAATTCAGGGCGAGGTTACTGCTTTGTCGATATCGAGGTTTGCCGCTACGGGTGACACCTGATAGTGCACCTGTCTCGCGCTAGCCTCCGGAAGTCATCATCCGTGTTAGGAAGCGTACTGTGTGAGTTGCGGAATAGCCAAATCAATTAAACTGCCTCCAGGGTCTATGCAATCCGCGCTCAATCCTTACCATCACCTCCAGGGTATGCGATTTAGATTTGTGAGTAGTTCCAGGTTCTAGCGTGCATACACCCGGCTTGAAATCTATAACCTGACGCATTTGCATGCCTTTGGAGGTTGTGAATATGCAACGCCGGGCATCTCCGCTGCGCTTGTAAGGTCGCAGCGCCCTTTGTCAGCCGCGTAACAAGGGTGCGAAGCGAGATGGAGATCAACTAGACTCTCTAAGATAGTTCGTCCCTCTGTTCACAAGTGTTCTATCTGCCCTACCAAGCCAAGCTGTTCACCAGCTGTTGCTAATGGTCTCCCCCATGGCAGACAAAACACAGTCGTGAAGGCGTGAACCAGAAAGCACAACGGATGGACTCATCGGATATTAGCCCTTTTATAATGTTGGGCTGATGACACGAAATTCGCGTTATCAGTCCACGGAGCGCTCGGACCTCTCGCTGGTTATTCACAACCCTCTTCGTGAACTGACTATTGTGGACTAATATCAGACAGGAGCAAAGCTATTTGCAGATCGCCAAGGCAACTCGTGCTGATGCTTCCATGGAACACATGGGTGTCCGTATAACAGCGATGCAAAGAGGCCGCGGTTCTGGACCCGGATCTCTGCGTAAAACCCTGTGTCTGCGCTCCAGGTATTAGTGAATCTGAGTCCTTTAGCCACATGCTCGCCAAGGTCGTGTTCCACACAGTGTGCTTTGGTCCGTTTAACACAGAGAAGCACCCAGTGAGTTGTAAGGGGATCGGACTCCCTGTCGCCTCCTGCTAAAAATCGACCTGAGTACTATAATAACCGCAACACTCTGTGACAAGGATCGTATGACTGGACTATAGTAAATCTATCGACGCTGTATAGATCGGTTGTACTTTAAATTCGAATGAGTACTAGATCGCAAAGACGTTCCAGAAGCTATCTTCGCAATTCTGCATAGCTAAACTGTGCCTTAGGAACCTC
seq00023   GTTGTCTCAATGTAGAATGGTAAATCACACGGGTGCAGCCGCGACAGGAAGCTTCGTGTTGCTCAAATGGGTCATCAATTCTCTCGATGCGGAAAGGCGCTTCATAACATCGGCCCCCGCGGTATCAACCGCTGGTAAGTGCGATCTCTGGGCTATATGCCCTGGCTTAGTCTCTCCCAGAGACTGCATACTCGTAGCACTATACCTGAACTTTTCTTTCTCCTTCACGCGCCACTCTACCCTAGATCCTACGTAGCCTCGTGATGAGCCGGGTGTGTTAGTCCTGTAGGCGACTAACTCAAATTTCCGGGGAAAGTATACCTCCGTTCGCGGCCCGGGGGAGCCTCAGGAAATCTGAGCTGGATATGCTGTAGCACAATGGTCCGAGAATACAATATAGCCAGAGTTTTCCTGCTTTGTTAAGATGATTAAATTGCTCATTTTATTACCACAAGTTCCCCGTGTTGAGACAATCGGACTGGGCCAGCCGGGGGGTGCGGCTTGAGTGATACCGGACGGTACCAAGGGCGTCTCTATTAGTTCATTTTGCGTCCGAAGCTATTGACCGTGTCATTCTCCGCGTTTAAGGAAAGCGACAATCGGCTGTGCGGGACTGCGGGTATTATGATGTCGGGAGCTCGAGGAAACAAGCGGAAACGTAGCAAATCCTGCTCCAGCTACACTTTTCGCACGAACATAGGCCACCTTCTAAGCGGTGCCCCCTGTCGCCAGCGGTTGAGACATTAGGCACCCAGGGTATTCAGATTCCCTTGACTACCGCTACAAGAGAGATAATTACTATGTCCAGCGCAAAGGGACCTCGGTCGACTTTTATCGCGGTGCTCCTAAGCATAGGACCGAAGATCGTATTGAGCCCCGGGGAGAGCCTCAGACCACTGCATCAGCAGACTCTCGATTGACCTATCACTGATTCATATTTGTTGGTCGCGCGCACTGGTGGCCAACGAACTAGACAGGTGGGCTCTCAAGTAGAGGGCCCCAACTTGGGTCTAGTTTCACGCTTCGGGATGATGGCAGCGTCGCTGAGCGGCACCCAAACGTTGTCACTGACTCCAGTAATGTACCTGGCATTGCGAACACTGCATTCTAACTAGATATTGAGTCACGTTTACATGTTAGAATTCAGGGCGAGGTTACTGCTTTGTCGATATCGAGGTTTGCCGCTACGGGTGACACCTGATAGTGCACCTGTCTCGCGCTAGCCTCCGGAAGTCATCATCCGTGTTAGGAAGCGTACTGTGTGAGTTGCGGAATAGCCAAATCAATTAAACTGCCTCCAGGGTCTATGCAATCCGCGCTCAATCCTTACCATCACCTCCAGGGTATGCGATTTAGATTTGTGAGTAGTTCCAGGTTCTAGCGTGCATACACCCGGCTTGAAATCTATAACCTGACGCATTTGCATGCCTTTGGAGGTTGTGAATATGCAACGCCGGGCATCTCCGCTGCGCTTGTAAGGTCGCAGCGCCCTTTGTCAGCCGCGTAACAAGGGTGCGAAGCGAGATGGAGATCAACTAGACTCTCTAAGATAGTTCGTCCCTCTGTTCACAAGTGTTCTATCTGCCCTACCAAGCCAAGCTGTTCACCAGCTGTTGCTAATGGTCTCCCCCATGGCAGACAAAACACAGTCGTGAAGGCGTGAACCAGAAAGCACAACGGATGGACTCATCGGATATTAGCCCTTTTATAATGTTGGGCTGATGACACGAAATTCGCGTTATCAGTCCACGGAGCGCTCGGACCTCTCGCTGGTTATTCACGACCCTCTTCGTGAACTGACTATTGTGGACTAATATCAGACAGGAGCAAAGCTGTTTGCAGATCGCCAAGGCAACTCGTGCTGATGCTTCCATGGAACACATGGGTGTCCGTATAACAGCGATGCAAAGAGGCCGCGGTTCTGGACCCGGATCTCTGCGTAAAACCCTGTGTCTGCGCTCCAGGTATTAGTGAATCTGAGTCCTTTAGCCACATGCTCGCCAAGGTCGTGTTCCACACAGTGTGCTTTGGTCCGTTTAACACAGAGAAGCACCCAGTGAGTTGTAAGGGGATCGGACTCCCTGTCGCCTCCTGCTAAAAATCGACCTGAGTACTATAATAACCGCAACACTCTGTGACAAGGATCGTATGACTGGACTATAGTAAATCTATCGACGCTGTATAGATCGGTTGTACTTTAAATTCGAATGAGTACTAGATCGCAAAGACGTTCCAGAAGCTATCTTCGCAATTCTGCATAGCTAAACTGTGCCTTAGGAACCTC
seq00024   GTTGTCTCAATGTAGAATGGTAAATCACACGGGTGCAGCCGCGACAGGAAGCTTCGTGTTGCTCAAATGGGTCATCAATTCTCTCGATGCGGAAAGGCGCTTCATAACATCGGCCCCCGCGGTATCAACCGCTGGTAAGTGCGATCTCTGGGCTATATGCCCTGGCTTAGTCTCTCCCAGAGACTGCATACTCGTAGCACTATACCTGAACTTTTCTTTCTCCTTCACGCGCCACTCTACCCTAGATCCTACGTAGCCTCGTGATGAGCCGGGTGTGTTAGTCCTGTAGGCGACTAACTCAAATTTCCGGGGAAAGTATACCTCCGTTCGCGGCCCGGGGGAGCCTCAGGAAATCTGAGCTGGATATGCTGTAGCACAATGGTCCGAGAATACAATATAGCCAGAGTTTTCCTGCTTTGTTAAGATGATTAAATTGCTCATTTTATTACCACAAGTTCCCCGTGTTGAGACAATCGGACTGGGCCAGCCGGGGGGTGCGGCTTGAGTGATACCGGACGGTACCAAGGGCGTCTCTATTAGTTCATTTTGCGTCCGAAGCTATTGACCGTGTCATTCTCCGCGTTTAAGGAAAGCGACAATCGGCTGTGCGGGACTGCGGGTATTATGATGTCGGGAGCTCGAGGAAACAAGCGGAAACGTAGCAAATCCTGCTCCAGCTACACTTTTCGCACGAACATAGGCCACCTTCTAAGCGGTGCCCCCTGTCGCCAGCGGTTGAGACATTAGGCACCCAGGGTATTCAGATTCCCTTGACTACCGCTACAAGAGAGATAATTACTATGTCCAGCGCAAAGGGACCTCGGTCGACTTTTATCGCGGTGCTCCTAAGCATAGGACCGAAGATCGTATTGAGCCCCGGGGAGAGCCTCAGACCACTGCATCAGCAGACTCTCGATTGACCTATCACTGATTCATATTTGTTGGTCGCGCGCACTGGTGGCCAACGAACTAGACAGGTGGGCTCTCAAGTAGAGGGCCCCAACTTGGGTCTAGTTTCACGCTTCGGGATGATGGCAGCGTCGCTGAGCGGCACCCAAACGTTGTCACTGACTCCAGTAATGTACCTGGCATTGCGAACACTGCATTCTAACTAGATATTGAGTCACGTTTACATGTTAGAATTCAGGGCGAGGTTACTGCTTTGTCGATATCGAGGTTTGCCGCTACGGGTGACACCTGATAGTGCACCTGTCTCGCGCTAGCCTCCGGAAGTCATCATCCGTGTTAGGAAGCGTACTGTGTGAGTTGCGGAATAGCCAAATCAATTAAACTGCCTCCAGGGTCTATGCAATCCGCGCTCAATCCTTACCATCACCTCCAGGGTATGCGATTTAGATTTGTGAGTAGTTCCAGGTTCTAGCGTGCATACACCCGGCTTGAAATCTATAACCTGACGCATTTGCATGCCTTTGGAGGTTGTGAATATGCAACGCCGGGCATCTCCGCTGCGCTTGTAAGGTCGCAGCGCCCTTTGTCAGCCGCGTAACAAGGGTGCGAAGCGAGATGGAGATCAACTAGACTCTCTAAGATAGTTCGTCCCTCTGTTCACAAGTGTTCTATCTGCCCTACCAAGCCAAGCTGTTCACCAGCTGTTGCTAATGGTCTCCCCCATGGCAGACAAAACACAGTCGTGAAGGCGTGAACCAGAAAGCACAACGGATGGACTCATCGGATATTAGCCCTTTTATAATGTTGGGCTGATGACACGAAATTCGCGTTATCAGTCCACGGAGCGCTCGGACCTCTCGCTGGTTATTCACAACCCTCTTCGTGAACTGACTATTGTGGACTAATATCAGACAGGAGCAAAGCTATTTGCAGATCGCCAAGGCAACTCGTGCTGATGCTTCCATGGAACACATGGGTGTCCGTATAACAGCGATGCAAAGAGGCCGCGGTTCTGGACCCGGATCTCTGCGTAAAACCCTGTGTCTGCGCTCCAGGTATTAGTGAATCTGAGTCCTTTAGCCACATGCTCGCCAAGGTCGTGTTCCACACAGTGTGCTTTGGTCCGTTTAACACAGAGAAGCACCCAGTGAGTTGTAAGGGGATCGGACTCCCTGTCGCCTCCTGCTAAAAATCGACCTGAGTACTATAATAACCGCAACACTCTGTGACAAGGATCGTATGACTGGACTATAGTAAATCTATCGACGCTGTATAGATCGGTTGTACTTTAAATTCGAATGAGTACTAGATCGCAAAGACGTTCCAGAAGCTATCTTCGCAATTCTGCATAGCTAAACTGTGCCTTAGGAACCTC
seq00025   GTTGTCTCAATGTAGAATGGTAAATCACACGGGTGCAGCCGCGACAGGAAGCTTCGTGTTGCTCAAATGGGTCATCAATTCTCTCGATGCGGAAAGGCGCTTCATAACATCGGCCCCCGCGGTATCAACCGCTGGTAAGTGCGATCTCTGGGCTATATGCCCTGGCTTAGTCTCTCCCAGAGACTGCATACTCGTAGCACTATACCTGAACTTTTCTTTCTCCTTCACGCGCCACTCTACCCTAGATCCTACGTAGCCTCGTGATGAGCCGGGTGTGTTAGTCCTGTAGGCGACTAACTCAAATTTCCGGGGAAAGTATACCTCCGTTCGCGGCCCGGGGGAGCCTCAGGAAATCTGAGCTGGATATGCTGTAGCACAATGGTCCGAGAATACAATATAGCCAGAGTTTTCCTGCTTTGTTAAGATGATTAAATTGCTCATTTTATTACCACAAGTTCCCCGTGTTGAGACAATCGGACTGGGCCAGCCGGGGGGTGCGGCTTGAGTGATACCGGACGGTACCAAGGGCGTCTCTATTAGTTCATTTTGCGTCCGAAGCTATTGACCGTGTCATTCTCCGCGTTTAAGGAAAGCGACAATCGGCTGTGCGGGACTGCGGGTATTATGATGTCGGGAGCTCGAGGAAACAAGCGGAAACGTAGCAAATCCTGCTCCAGCTACACTTTTCGCACGAACATAGGCCACCTTCTAAGCGGTGCCCCCTGTCGCCAGCGGTTGAGACATTAGGCACCCAGGGTATTCAGATTCCCTTGACTACCGCTACAAGAGAGATAATTACTATGTCCAGCGCAAAGGGACCTCGGTCGACTTTTATCGCGGTGCTCCTAAGCATAGGACCGAAGATCGTATTGAGCCCCGGGGAGAGCCTCAGACCACTGCATCAGCAGACTCTCGATTGACCTATCACTGATTCATATTTGTTGGTCGCGCGCACTGGTGGCCAACGAACTAGACAGGTGGGCTCTCAAGTAGAGGGCCCCAACTTGGGTCTAGTTTCACGCTTCGGGATGATGGCAGCGTCGCTGAGCGGCACCCAAACGTTGTCACTGACTCCAGTAATGTACCTGGCATTGCGAACACTGCATTCTAACTAGATATTGAGTCACGTTTACATGTTAGAATTCAGGGCGAGGTTACTGCTTTGTCGATATCGAGGTTTGCCGCTACGGGTGACACCTGATAGTGCACCTGTCTCGCGCTAGCCTCCGGAAGTCATCATCCGTGTTAGGAAGCGTACTGTGTGAGTTGCGGAATAGCCAAATCAATTAAACTGCCTCCAGGGTCTATGCAATCCGCGCTCAATCCTTACCATCACCTCCAGGGTATGCGATTTAGATTTGTGAGTAGTTCCAGGTTCTAGCGTGCATACACCCGGCTTGAAATCTATAACCTGACGCATTTGCATGCCTTTGGAGGTTGTGAATATGCAACGCCGGGCATCTCCGCTGCGCTTGTAAGGTCGCAGCGCCCTTTGTCAGCCGCGTAACAAGGGTGCGAAGCGAGATGGAGATCAACTAGACTCTCTAAGATAGTTCGTCCCTCTGTTCACAAGTGTTCTATCTGCCCTACCAAGCCAAGCTGTTCACCAGCTGTTGCTAATGGTCTCCCCCATGGCAGACAAAACACAGTCGTGAAGGCGTGAACCAGAAAGCACAACGGATGGACTCATCGGATATTAGCCCTTTTATAATGTTGGGCTGATGACACGAAATTCGCGTTATCAGTCCACGGAGCGCTCGGACCTCTCGCTGGTTATTCACGACCCTCTTCGTGAACTGACTATTGTGGACTAATATCAGACAGGAGCAAAGCTGTTTGCAGATCGCCAAGGCAACTCGTGCTGATGCTTCCATGGAACACATGGGTGTCCGTATAACAGCGATGCAAAGAGGCCGCGGTTCTGGACCCGGATCTCTGCGTAAAACCCTGTGTCTGCGCTCCAGGTATTAGTGAATCTGAGTCCTTTAGCCACATGCTCGCCAAGGTCGTGTTCCACACAGTGTGCTTTGGTCCGTTTAACACAGAGAAGCACCCAGTGAGTTGTAAGGGGATCGGACTCCCTGTCGCCTCCTGCTAAAAATCGACCTGAGTACTATAATAACCGCAACACTCTGTGACAAGGATCGTATGACTGGACTATAGTAAATCTATCGACGCTGTATAGATCGGTTGTACTTTAAATTCGAATGAGTACTAGATCGCAAAGACGTTCCAGAAGCTATCTTCGCAATTCTGCATAGCTAAACTGTGCCTTAGGAACCTC
seq00026   GTTGTCTCAATGTAGAATGGTAAATCACACGGGTGCAGCCGCGACAGGAAGCTTCGTGTTGCTCAAATGGGTCATCAATTCTCTCGATGCGGAAAGGCGCTTCATAACATCGGCCCCCGCGGTATCAACCGCTGGTAAGTGCGATCTCTGGGCTATATGCCCTGGCTTAGTCTCTCCCAGAGACTGCATACTCGTAGCACTATACCTGAACTTTTCTTTCTCCTTCACGCGCCACTCTACCCTAGATCCTACGTAGCCTCGTGATGAGCCGGGTGTGTTAGTCCTGTAGGCGACTAACTCAAATTTCCGGGGAAAGTATACCTCCGTTCGCGGCCCGGGGGAGCCTCAGGAAATCTGAGCTGGATATGCTGTAGCACAATGGTCCGAGAATACAATATAGCCAGAGTTTTCCTGCTTTGTTAAGATGATTAAATTGCTCATTTTATTACCACAAGTTCCCCGTGTTGAGACAATCGGACTGGGCCAGCCGGGGGGTGCGGCTTGAGTGATACCGGACGGTACCAAGGGCGTCTCTATTAGTTCATTTTGCGTCCGAAGCTATTGACCGTGTCATTCTCCGCGTTTAAGGAAAGCGACAATCGGCTGTGCGGGACTGCGGGTATTATGATGTCGGGAGCTCGAGGAAACAAGCGGAAACGTAGCAAATCCTGCTCCAGCTACACTTTTCGCACGAACATAGGCCACCTTCTAAGCGGTGCCCCCTGTCGCCAGCGGTTGAGACATTAGGCACCCAGGGTATTCAGATTCCCTTGACTACCGCTACAAGAGAGATAATTACTATGTCCAGCGCAAAGGGACCTCGGTCGACTTTTATCGCGGTGCTCCTAAGCATAGGACCGAAGATCGTATTGAGCCCCGGGGAGAGCCTCAGACCACTGCATCAGCAGACTCTCGATTGACCTATCACTGATTCATATTTGTTGGTCGCGCGCACTGGTGGCCAACGAACTAGACAGGTGGGCTCTCAAGTAGAGGGCCCCAACTTGGGTCTAGTTTCACGCTTCGGGATGATGGCAGCGTCGCTGAGCGGCACCCAAACGTTGTCACTGACTCCAGTAATGTACCTGGCATTGCGAACACTGCATTCTAACTAGATATTGAGTCACGTTTACATGTTAGAATTCAGGGCGAGGTTACTGCTTTGTCGATATCGAGGTTTGCCGCTACGGGTGACACCTGATAGTGCACCTGTCTCGCGCTAGCCTCCGGAAGTCATCATCCGTGTTAGGAAGCGTACTGTGTGAGTTGCGGAATAGCCAAATCAATTAAACTGCCTCCAGGGTCTATGCAATCCGCGCTCAATCCTTACCATCACCTCCAGGGTATGCGATTTAGATTTGTGAGTAGTTCCAGGTTCTAGCGTGCATACACCCGGCTTGAAATCTATAACCTGACGCATTTGCATGCCTTTGGAGGTTGTGAATATGCAACGCCGGGCATCTCCGCTGCGCTTGTAAGGTCGCAGCGCCCTTTGTCAGCCGCGTAACAAGGGTGCGAAGCGAGATGGAGATCAACTAGACTCTCTAAGATAGTTCGTCCCTCTGTTCACAAGTGTTCTATCTGCCCTACCAAGCCAAGCTGTTCACCAGCTGTTGCTAATGGTCTCCCCCATGGCAGACAAAACACAGTCGTGAAGGCGTGAACCAGAAAGCACAACGGATGGACTCATCGGATATTAGCCCTTTTATAATGTTGGGCTGATGACACGAAATTCGCGTTATCAGTCCACGGAGCGCTCGGACCTCTCGCTGGTTATTCACAACCCTCTTCGTGAACTGACTATTGTGGACTAATATCAGACAGGAGCAAAGCTATTTGCAGATCGCCAAGGCAACTCGTGCTGATGCTTCCATGGAACACATGGGTGTCCGTATAACAGCGATGCAAAGAGGCCGCGGTTCTGGACCCGGATCTCTGCGTAAAACCCTGTGTCTGCGCTCCAGGTATTAGTGAATCTGAGTCCTTTAGCCACATGCTCGCCAAGGTCGTGTTCCACACAGTGTGCTTTGGTCCGTTTAACACAGAGAAGCACCCAGTGAGTTGTAAGGGGATCGGACTCCCTGTCGCCTCCTGCTAAAAATCGACCTGAGTACTATAATAACCGCAACACTCTGTGACAAGGATCGTATGACTGGACTATAGTAAATCTATCGACGCTGTATAGATCGGTTGTACTTTAAATTCGAATGAGTACTAGATCGCAAAGACGTTCCAGAAGCTATCTTCGCAATTCTGCATAGCTAAACTGTGCCTTAGGAACCTC
seq00027   GTTGTCTCAATGTAGAATGGTAAATCACACGGGTGCAGCCGCGACAGGAAGCTTCGTGTTGCTCAAATGGGTCATCAATTCTCTCGATGCGGAAAGGCGCTTCATAACATCGGCCCCCGCGGTATCAACCGCTGGTAAGTGCGATCTCTGGGCTATATGCCCTGGCTTAGTCTCTCCCAGAGACTGCATACTCGTAGCACTATACCTGAACTTTTCTTTCTCCTTCACGCGCCACTCTACCCTAGATCCTACGTAGCCTCGTGATGAGCCGGGTGTGTTAGTCCTGTAGGCGACTAACTCAAATTTCCGGGGAAAGTATACCTCCGTTCGCGGCCCGGGGGAGCCTCAGGAAATCTGAGCTGGATATGCTGTAGCACAATGGTCCGAGAATACAATATAGCCAGAGTTTTCCTGCTTTGTTAAGATGATTAAATTGCTCATTTTATTACCACAAGTTCCCCGTGTTGAGACAATCGGACTGGGCCAGCCGGGGGGTGCGGCTTGAGTGATACCGGACGGTACCAAGGGCCTCTCTATTAGTTCATTTTGCGTCCGAAGCTATTGACCGTGTCATTCTCCGCGTTTAAGGAAAGCGACAATCGGCTGTGCGGGACTGCGGGTATTATGATGTCGGGAGCTCGAGGAAACAAGCGGAAACGTAGCAAATCCTGCTCCAGCTACACTTTTCGCACGAACATAGGCCACCTTCTAAGCGGTGCCCCCTGTCGCCAGCGGTTGAGACATTAGGCACCCAGGGTATTCAGATTCCCTTGACTACCGCTACAAGAGAGATAATTACTATGTCCAGCGCAAAGGGACCTCGGTCGACTTTTATCGCGGTGCTCCTAAGCATAGGACCGAAGATCGTATTGAGCCCCGGGGAGAGCCTCAGACCACTGCATCAGCAGACTCTCGATTGACCTATCACTGATTCATATTTGTTGGTCGCGCGCACTGGTGGCCAACGAACTAGACAGGTGGGCTCTCAAGTAGAGGGCCCCAACTTGGGTCTAGTTTCACGCTTCGGGATGATGGCAGCGTCGCTGAGCGGCACCCAAACGTTGTCACTGACTCCAGTAATGTACCTGGCATTGCGAACACTGCATTCTAACTAGATATTGAGTCACGTTTACATGTTAGAATTCAGGGCGAGGTTACTGCTTTGTCGATATCGAGGTTTGCCGCTACGGGTGACACCTGATAGTGCACCTGTCTCGCGCTAGCCTCCGGAAGTCATCATCCGTGTTAGGAAGCGTACTGTGTGAGTTGCGGAATCGCCAAATCAATTAAACTGCCTCCAGGGTCTATGCAATCCGCGCTCAATCCTTACCATCACCTCCAGGGTATGCGATTTAGATTTGTGAGTAGTTCCAGGTTCTAGCGTGCATACACCCGGCTTGAAATCTATAACCTGACGCATTTGCATGCCTTTGGAGGTTGTGAATATGCAACGCCGGGCATCTCCGCTGCGCTTGTAAGGTCGCAGCGCCCTTTGTCAGCCGCGTAACAAGGGTGCGAAGCGAGATGGAGATCAACTAGACTCTCTAAGATAGTTCGTCCCTCTGTTCACAAGTGTTCTATCTGCCCTACCAAGCCAAGCTGTTCACCAGCTGTTGCTAATGGTCTCCCCCATGGCAGACAAAACACAGTCGTGAAGACGTGAACCAGAAAGCACAACGGATGGACTCATCGGATATTAGCCCTTTTATAATGTTGGGCTGATGACACGAAATTCGCGTTATCAGTCCACGGAGCGCTCGGACCTCTCGCTGGTTATTCACAACCCTCTTCGTGAACTGACTATTGTGGACTAATATCAGACAGGAGCAAAGCTATTTGCAGATCGCCAAGGCAACTCGTGCTGATGCTTCCATGGAACACATGGGTGTCCGTATAACAGCGATGCAAAGAGGCCGCGGTTCTGGACCCGGATCTCTGCGTAAAACCCTGTGTCTGCGCTCCAGGTATTAGTGAATCTGAGTCCTTTAGCCACATGCTCGCCAAGGTCGTGTTCCACACAGTGTGCTTTGGTCCGTTTAACACAGAGAAGCACCCAGTGAGTTGTAAGGGGATCGGACTCCCTGTCGCCTCCTGCTAAAAATCGACCTGAGTACTATAATAACCGCAACACTCTGTGACAAGGATCGTATGACTGGACTATAGTAAATCTATCGACGCTGTATAGATCGGTTGTACTTTAAATTCGAATGAGTACTAGATCGCAAAGACGTTCCAGAAGCTATCTTCGCAATTCTGCATAGCTAAACTGTGCCTTAGGAACCTC
seq00028   GTTGTCTCAATGTAGAATGGTAAATCACACGGGTGCAGCCGCGACAGGAAGCTTCGTGTTGCTCAAATGGGTCATCAATTCTCTCGATGCGGAAAGGCGCTTCATAACATCGGCCCCCGCGGTATCAACCGCTGGTAAGTGCGATCTCTGGGCTATATGCCCTGGCTTAGTCTCTCCCAGAGACTGCATACTCGTAGCACTATACCTGAACTTTTCTTTCTCCTTCACGCGCCACTCTACCCTAGATCCTACGTAGCCTCGTGATGAGCCGGGTGTGTTAGTCCTGTAGGCGACTAACTCAAATTTCCGGGGAAAGTATACCTCCGTTCGCGGCCCGGGGGAGCCTCAGGAAATCTGAGCTGGATATGCTGTAGCACAATGGTCCGAGAATACAATATAGCCAGAGTTTTCCTGCTTTGTTAAGATGATTAAATTGCTCATTTTATTACCACAAGTTCCCCGTGTTGAGACAATCGGACTGGGCCAGCCGGGGGGTGCGGCTTGAGTGATACCGGACGGTACCAAGGGCGTCTCTATTAGTTCATTTTGCGTCCGAAGCTATTGACCGTGTCATTCTCCGCGTTTAAGGAAAGCGACAATCGGCTGTGCGGGACTGCGGGTATTATGATGTCGGGAGCTCGAGGAAACAAGCGGAAACGTAGCAAATCCTGCTCCAGCTACACTTTTCGCACGAACATAGGCCACCTTCTAAGCGGTGCCCCCTGTCGCCAGCGGTTGAGACATTAGGCACCCAGGGTATTCAGATTCCCTTGACTACCGCTACAAGAGAGATAATTACTATGTCCAGCGCAAAGGGACCTCGGTCGACTTTTATCGCGGTGCTCCTAAGCATAGGACCGAAGATCGTATTGAGCCCCGGGGAGAGCCTCAGACCACTGCATCAGCAGACTCTCGATTGACCTATCACTGATTCATATTTGTTGGTCGCGCGCACTGGTGGCCAACGAACTAGACAGGTGGGCTCTCAAGTAGAGGGCCCCAACTTGGGTCTAGTTTCACGCTTCGGGATGATGGCAGCGTCGCTGAGCGGCACCCAAACGTTGTCACTGACTCCAGTAATGTACCTGGCATTGCGAACACTGCATTCTAACTAGATATTGAGTCACGTTTACATGTTAGAATTCAGGGCGAGGTTACTGCTTTGTCGATATCGAGGTTTGCCGCTACGGGTGACACCTGATAGTGCACCTGTCTCGCGCTAGCCTCCGGAAGTCATCATCCGTGTTAGGAAGCGTACTGTGTGAGTTGCGGAATCGCCAAATCAATTAAACTGCCTCCAGGGTCTATGCAATCCGCGCTCAATCCTTACCATCACCTCCAGGGTATGCGATTTAGATTTGTGAGTAGTTCCAGGTTCTAGCGTGCATACACCCGGCTTGAAATCTATAACCTGACGCATTTGCATGCCTTTGGAGGTTGTGAATATGCAACGCCGGGCATCTCCGCTGCGCTTGTAAGGTCGCAGCGCCCTTTGTCAGCCGCGTAACAAGGGTGCGAAGCGAGATGGAGATCAACTAGACTCTCTAAGATAGTTCGTCCCTCTGTTCACAAGTGTTCTATCTGCCCTACCAAGCCAAGCTGTTCACCAGCTGTTGCTAATGGTCTCCCCCATGGCAGACAAAACACAGTCGTGAAGGCGTGAACCAGAAAGCACAACGGATGGACTCATCGGATATTAGCCCTTTTATAATGTTGGGCTGATGACACGAAATTCGCGTTATCAGTCCACGGAGCGCTCGGACCTCTCGCTGGTTATTCACAACCCTCTTCGTGAACTGACTATTGTGGACTAATATCAGACAGGAGCAAAGCTATTTGCAGATCGCCAAGGCAACTCGTGCTGATGCTTCCATGGAACACATGGGTGTCCGTATAACAGCGATGCAAAGAGGCCGCGGTTCTGGACCCGGATCTCTGCGTAAAACCCTGTGTCTGCGCTCCAGGTATTAGTGAATCTGAGTCCTTTAGCCACATGCTCGCCAAGGTCGTGTTCCACACAGTGTGCTTTGGTCCGTTTAACACAGAGAAGCACCCAGTGAGTTGTAAGGGGATCGGACTCCCTGTCGCCTCCTGCTAAAAATCGACCTGAGTACTATAATAACCGCAACACTCTGTGACAAGGATCGTATGACTGGACTATAGTAAATCTATCGACGCTGTATAGATCGGTTGTACTTTAAATTCGAATGAGTACTAGATCGCAAAGACGTTCCAGAAGCTATCTTCGCAATTCTGCATAGCTAAACTGTGCCTTAGGAACCTC
seq00029   GTTGTCTCAATGTAGAATGGTAAATCACACGGGTGCAGCCGCGACAGGAAGCTTCGTGTTGCTCAAATGGGTCATCAATTCTCTCGATGCGGAAAGGCGCTTCATAACATCGGCCCCCGCGGTATCAACCGCTGGTAAGTGCGATCTCTGGGCTATATGCCCTGGCTTAGTCTCTCCCAGAGACTGCATACTCGTAGCACTATACCTGAACTTTTCTTTCTCCTTCACGCGCCACTCTACCCTAGATCCTACGTAGCCTCGTGATGAGCCGGGTGTGTTAGTCCTGTAGGCGACTAACTCAAATTTCCGGGGAAAGTATACCTCCGTTCGCGGCCCGGGGGAGCCTCAGGAAATCTGAGCTGGATATGCTGTAGCACAATGGTCCGAGAATACAATATAGCCAGAGTTTTCCTGCTTTGTTAAGATGATTAAATTGCTCATTTTATTACCACAAGTTCCCCGTGTTGAGACAATCGGACTGGGCCAGCCGGGGGGTGCGGCTTGAGTGATACCGGACGGTACCAAGGGCGTCTCTATTAGTTCATTTTGCGTCCGAAGCTATTGACCGTGTCATTCTCCGCGTTTAAGGAAAGCGACAATCGGCTGTGCGGGACTGCGGGTATTATGATGTCGGGAGCTCGAGGAAACAAGCGGAAACGTAGCAAATCCTGCTCCAGCTACACTTTTCGCACGAACATAGGCCACCTTCTAAGCGGTGCCCCCTGTCGCCAGCGGTTGAGACATTAGGCACCCAGGGTATTCAGATTCCCTTGACTACCGCTACAAGAGAGATAATTACTATGTCCAGCGCAAAGGGACCTCGGTCGACTTTTATCGCGGTGCTCCTAAGCATAGGACCGAAGATCGTATTGAGCCCCGGGGAGAGCCTCAGACCACTGCATCAGCAGACTCTCGATTGACCTATCACTGATTCATATTTGTTGGTCGCGCGCACTGGTGGCCAACGAACTAGACAGGTGGGCTCTCAAGTAGAGGGCCCCAACTTGGGTCTAGTTTCACGCTTCGGGATGATGGCAGCGTCGCTGAGCGGCACCCAAACGTTGTCACTGACTCCAGTAATGTACCTGGCATTGCGAACACTGCATTCTAACTAGATATTGAGTCACGTTTACATGTTAGAATTCAGGGCGAGGTTACTGCTTTGTCGATATCGAGGTTTGCCGCTACGGGTGACACCTGATAGTGCACCTGTCTCGCGCTAGCCTCCGGAAGTCATCATCCGTGTTAGGAAGCGTACTGTGTGAGTTGCGGAATAGCCAAATCAATTAAACTGCCTCCAGGGTCTATGCAATCCGCGCTCAATCCTTACCATCACCTCCAGGGTATGCGATTTAGATTTGTGAGTAGTTCCAGGTTCTAGCGTGCATACACCCGGCTTGAAATCTATAACCTGACGCATTTGCATGCCTTTGGAGGTTGTGAATATGCAACGCCGGGCATCTCCGCTGCGCTTGTAAGGTCGCAGCGCCCTTTGTCAGCCGCGTAACAAGGGTGCGAAGCGAGATGGAGATCAACTAGACTCTCTAAGATAGTTCGTCCCTCTGTTCACAAGTGTTCTATCTGCCCTACCAAGCCAAGCTGTTCACCAGCTGTTGCTAATGGTCTCCCCCATGGCAGACAAAACACAGTCGTGAAGGCGTGAACCAGAAAGCACAACGGATGGACTCATCGGATATTAGCCCTTTTATAATGTTGGGCTGATGACACGAAATTCGCGTTATCAGTCCACGGAGCGCTCGGACCTCTCGCTGGTTATTCACAACCCTCTTCGTGAACTGACTATTGTGGACTAATATCAGACAGGAGCAAAGCTATTTGCAGATCGCCAAGGCAACTCGTGCTGATGCTTCCATGGAACACATGGGTGTCCGTATAACAGCGATGCAAAGAGGCCGCGGTTCTGGACCCGGATCTCTGCGTAAAACCCTGTGTCTGCGCTCCAGGTATTAGTGAATCTGAGTCCTTTAGCCACATGCTCGCCAAGGTCGTGTTCCACACAGTGTGCTTTGGTCCGTTTAACACAGAGAAGCACCCAGTGAGTTGTAAGGGGATCGGACTCCCTGTCGCCTCCTGCTAAAAATCGACCTGAGTACTATAATAACCGCAACACTCTGTGACAAGGATCGTATGACTGGACTATAGTAAATCTATCGACGCTGTATAGATCGGTTGTACTTTAAATTCGAATGAGTACTAGATCGCAAAGACGTTCCAGAAGCTATCTTCGCAATTCTGCATAGCTAAACTGTGCCTTAGGAACCTC
seq00030   GTTGTCTCAATGTAGAATGGTAAATCACACGGGTGCAGCCGCGACAGGAAGCTTCGTGTTGCTCAAATGGGTCATCAATTCTCTCGATGCGGAAAGGCGCTTCATAACATCGGCCCCCGCGGTATCAACCGCTGGTAAGTGCGATCTCTGGGCTATATGCCCTGGCTTAGTCTCTCCCAGAGACTGCATACTCGTAGCACTATACCTGAACTTTTCTTTCTCCTTCACGCGCCACTCTACCCTAGATCCTACGTAGCCTCGTGATGAGCCGGGTGTGTTAGTCCTGTAGGCGACTAACTCAAATTTCCGGGGAAAGTATACCTCCGTTCGCGGCCCGGGGGAGCCTCAGGAAATCTGAGCTGGATATGCTGTAGCACAATGGTCCGAGAATACAATATAGCCAGAGTTTTCCTGCTTTGTTAAGATGATTAAATTGCTCATTTTATTACCACAAGTTCCCCGTGTTGAGACAATCGGACTGGGCCAGCCGGGGGGTGCGGCTTGAGTGATACCGGACGGTACCAAGGGCGTCTCTATTAGTTCATTTTGCGTCCGAAGCTATTGACCGTGTCATTCTCCGCGTTTAAGGAAAGCGACAATCGGCTGTGCGGGACTGCGGGTATTATGATGTCGGGAGCTCGAGGAAACAAGCGGAAACGTAGCAAATCCTGCTCCAGCTACACTTTTCGCACGAACATAGGCCACCTTCTAAGCGGTGCCCCCTGTCGCCAGCGGTTGAGACATTAGGCACCCAGGGTATTCAGATTCCCTTGACTACCGCTACAAGAGAGATAATTACTATGTCCAGCGCAAAGGGACCTCGGTCGACTTTTATCGCGGTGCTCCTAAGCATAGGACCGAAGATCGTATTGAGCCCCGGGGAGAGCCTCAGACCACTGCATCAGCAGACTCTCGATTGACCTATCACTGATTCATATTTGTTGGTCGCGCGCACTGGTGGCCAACGAACTAGACAGGTGGGCTCTCAAGTAGAGGGCCCCAACTTGGGTCTAGTTTCACGCTTCGGGATGATGGCAGCGTCGCTGAGCGGCACCCAAACGTTGTCACTGACTCCAGTAATGTACCTGGCATTGCGAACACTGCATTCTAACTAGATATTGAGTCACGTTTACATGTTAGAATTCAGGGCGAGGTTACTGCTTTGTCGATATCGAGGTTTGCCGCTACGGGTGACACCTGATAGTGCACCTGTCTCGCGCTAGCCTCCGGAAGTCATCATCCGTGTTAGGAAGCGTACTGTGTGAGTTGCGGAATAGCCAAATCAATTAAACTGCCTCCAGGGTCTATGCAATCCGCGCTCAATCCTTACCATCACCTCCAGGGTATGCGATTTAGATTTGTGAGTAGTTCCAGGTTCTAGCGTGCATACACCCGGCTTGAAATCTATAACCTGACGCATTTGCATGCCTTTGGAGGTTGTGAATATGCAACGCCGGGCATCTCCGCTGCGCTTGTAAGGTCGCAGCGCCCTTTGTCAGCCGCGTAACAAGGGTGCGAAGCGAGATGGAGATCAACTAGACTCTCTAAGATAGTTCGTCCCTCTGTTCACAAGTGTTCTATCTGCCCTACCAAGCCAAGCTGTTCACCAGCTGTTGCTAATGGTCTCCCCCATGGCAGACAAAACACAGTCGTGAAGGCGTGAACCAGAAAGCACAACGGATGGACTCATCGGATATTAGCCCTTTTATAATGTTGGGCTGATGACACGAAATTCGCGTTATCAGTCCACGGAGCGCTCGGACCTCTCGCTGGTTATTCACAACCCTCTTCGTGAACTGACTATTGTGGACTAATATCAGACAGGAGCAAAGCTATTTGCAGATCGCCAAGGCAACTCGTGCTGATGCTTCCATGGAACACATGGGTGTCCGTATAACAGCGATGCAAAGAGGCCGCGGTTCTGGACCCGGATCTCTGCGTAAAACCCTGTGTCTGCGCTCCAGGTATTAGTGAATCTGAGTCCTTTAGCCACATGCTCGCCAAGGTCGTGTTCCACACAGTGTGCTTTGGTCCGTTTAACACAGAGAAGCACCCAGTGAGTTGTAAGGGGATCGGACTCCCTGTCGCCTCCTGCTAAAAATCGACCTGAGTACTATAATAACCGCAACACTCTGTGACAAGGATCGTATGACTGGACTATAGTAAATCTATCGACGCTGTATAGATCGGTTGTACTTTAAATTCGAATGAGTACTAGATCGCAAAGACGTTCCAGAAGCTATCTTCGCAATTCTGCATAGCTAAACTGTGCCTTAGGAACCTC
seq00031   GTTGTCTCAATGTAGAATGGTAAATCACACGGGTGCAGCCGCGACAGGAAGCTTCGTGTTGCTCAAATGGGTCATCAATTCTCTCGATGCGGAAAGGCGCTTCATAACATCGGCCCCCGCGGTATCAACCGCTGGTAAGTGCGATCTCTGGGCTATATGCCCTGGCTTAGTCTCTCCCAGAGACTGCATACTCGTAGCACTATACCTGAACTTTTCTTTCTCCTTCACGCGCCACTCTACCCTAGATCCTACGTAGCCTCGTGATGAGCCGGGTGTGTTAGTCCTGTAGGCGACTAACTCAAATTTCCGGGGAAAGTATACCTCCGTTCGCGGCCCGGGGGAGCCTCAGGAAATCTGAGCTGGATATGCTGTAGCACAATGGTCCGAGAATACAATATAGCCAGAGTTTTCCTGCTTTGTTAAGATGATTAAATTGCTCATTTTATTACCACAAGTTCCCCGTGTTGAGACAATCGGACTGGGCCAGCCGGGGGGTGCGGCTTGAGTGATACCGGACGGTACCAAGGGCGTCTCTATTAGTTCATTTTGCGTCCGAAGCTATTGACCGTGTCATTCTCCGCGTTTAAGGAAAGCGACAATCGGCTGTGCGGGACTGCGGGTATTATGATGTCGGGAGCTCGAGGAAACAAGCGGAAACGTAGCAAATCCTGCTCCAGCTACACTTTTCGCACGAACATAGGCCACCTTCTAAGCGGTGCCCCCTGTCGCCAGCGGTTGAGACATTAGGCACCCAGGGTATTCAGATTCCCTTGACTACCGCTACAAGAGAGATAATTACTATGTCCAGCGCAAAGGGACCTCGGTCGACTTTTATCGCGGTGCTCCTAAGCATAGGACCGAAGATCGTATTGAGCCCCGGGGAGAGCCTCAGACCACTGCATCAGCAGACTCTCGATTGACCTATCACTGATTCATATTTGTTGGTCGCGCGCACTGGTGGCCAACGAACTAGACAGGTGGGCTCTCAAGTAGAGGGCCCCAACTTGGGTCTAGTTTCACGCTTCGGGATGATGGCAGCGTCGCTGAGCGGCACCCAAACGTTGTCACTGACTCCAGTAATGTACCTGGCATTGCGAACACTGCATTCTAACTAGATATTGAGTCACGTTTACATGTTAGAATTCAGGGCGAGGTTACTGCTTTGTCGATATCGAGGTTTGCCGCTACGGGTGACACCTGATAGTGCACCTGTCTCGCGCTAGCCTCCGGAAGTCATCATCCGTGTTAGGAAGCGTACTGTGTGAGTTGCGGAATCGCCAAATCAATTAAACTGCCTCCAGGGTCTATGCAATCCGCGCTCAATCCTTACCATCACCTCCAGGGTATGCGATTTAGATTTGTGAGTAGTTCCAGGTTCTAGCGTGCATACACCCGGCTTGAAATCTATAACCTGACGCATTTGCATGCCTTTGGAGGTTGTGAATATGCAACGCCGGGCATCTCCGCTGCGCTTGTAAGGTCGCAGCGCCCTTTGTCAGCCGCGTAACAAGGGTGCGAAGCGAGATGGAGATCAACTAGACTCTCTAAGATAGTTCGTCCCTCTGTTCACAAGTGTTCTATCTGCCCTACCAAGCCAAGCTGTTCACCAGCTGTTGCTAATGGTCTCCCCCATGGCAGACAAAACACAGTCGTGAAGGCGTGAACCAGAAAGCACAACGGATGGACTCATCGGATATTAGCCCTTTTATAATGTTGGGCTGATGACACGAAATTCGCGTTATCAGTCCACGGAGCGCTCGGACCTCTCGCTGGTTATTCACAACCCTCTTCGTGAACTGACTATTGTGGACTAATATCAGACAGGAGCAAAGCTATTTGCAGATCGCCAAGGCAACTCGTGCTGATGCTTCCATGGAACACATGGGTGTCCGTATAACAGCGATGCAAAGAGGCCGCGGTTCTGGACCCGGATCTCTGCGTAAAACCCTGTGTCTGCGCTCCAGGTATTAGTGAATCTGAGTCCTTTAGCCACATGCTCGCCAAGGTCGTGTTCCACACAGTGTGCTTTGGTCCGTTTAACACAGAGAAGCACCCAGTGAGTTGTAAGGGGATCGGACTCCCTGTCGCCTCCTGCTAAAAATCGACCTGAGTACTATAATAACCGCAACACTCTGTGACAAGGATCGTATGACTGGACTATAGTAAATCTATCGACGCTGTATAGATCGGTTGTACTTTAAATTCGAATGAGTACTAGATCGCAAAGACGTTCCAGAAGCTATCTTCGCAATTCTGCATAGCTAAACTGTGCCTTAGGAACCTC
seq00032   GTTGTCTCAATGTAGAATGGTAAATCACACGGGTGCAGCCGCGACAGGAAGCTTCGTGTTGCTCAAATGGGTCATCAATTCTCTCGATGCGGAAAGGCGCTTCATAACATCGGCCCCCGCGGTATCAACCGCTGGTAAGTGCGATCTCTGGGCTATATGCCCTGGCTTAGTCTCTCCCAGAGACTGCATACTCGTAGCACTATACCTGAACTTTTCTTTCTCCTTCACGCGCCACTCTACCCTAGATCCTACGTAGCCTCGTGATGAGCCGGGTGTGTTAGTCCTGTAGGCGACTAACTCAAATTTCCGGGGAAAGTATACCTCCGTTCGCGGCCCGGGGGAGCCTCAGGAAATCTGAGCTGGATATGCTGTAGCACAATGGTCAGAGAATACAATATAGCCAGAGTTTTCCTGCTTTGTTAAGATGATTAAATTGCTCATTTTATTACCACAAGTTCCCCGTGTTGAGACAATCGGACTGGGCCAGCCGGGGGGTGCGGCTTGAGTGATACCGGACGGTACCAAGGGCGTCTCTATTAGTTCATTTTGCGTCCGAAGCTATTGACCGTGTCATTCTCCGCGTTTAAGGAAAGCGACAATCGGCTGTGCGGGACTGCGGGTATTATGATGTCGGGAGCTCGAGGAAACAAGCGGAAACGTAGCAAATCCTGCTCCAGCTACACTTTTCGCACGAACATAGGCCACCTTCTAAGCGGTGCCCCCTGTCGCCAGCGGTTGAGACATTAGGCACCCAGGGTATTCAGATTCCCTTGACTACCGCTACAAGAGAGATAATTACTATGTCCAGCGCAAAGGGACCTCGGTCGACTTTTATCGCGGTGCTCCTAAGCATAGGACCGAAGATCGTATTGAGCCCCGGGGAGAGCCTCAGACCACTGCATCAGCAGACTCTCGATTGACCTATCACTGATTCATATTTGTTGGTCGCGCGCACTGGTGGCCAACGAACTAGACAGGTGGGCTCTCAAGTAGAGGGCCCCAACTTGGGTCTAGTTTCACGCTTCGGGATGATGGCAGCGTCGCTGAGCGGCACCCAAACGTTGTCACTGACTCCAGTAATGTACCTGGCATTGCGAACACTGCATTCTAACTAGATATTGAGTCACGTTTACATGTTAGAATTCAGGGCGAGGTTACTGCTTTGTCGATATCGAGGTTTGCCGCTACGGGTGACACCTGATAGTGCACCTGTCTCGCGCTAGCCTCCGGAAGTCATCATCCGTGTTAGGAAGCGTACTGTGTGAGTTGCGGAATAGCCAAATCAATTAAACTGCCTCCAGGGTCTATGCAATCCGCGCTCAATCCTTACCATCACCTCCAGGGTATGCGATTTAGATTTGTGAGTAGTTCCAGGTTCTAGCGTGCATACACCCGGCTTGAAATCTATAACCTGACGCATTTGCATGCCTTTGGAGGTTGTGAATATGCAACGCCGGGCATCTCCGCTGCGCTTGTAAGGTCGCAGCGCCCTTTGTCAGCCGCGTAACAAGGGTGCGAAGCGAGATGGAGATCAACTAGACTCTCTAAGATAGTTCGTCCCTCTGTTCACAAGTGTTCTATCTGCCCTACCAAGCCAAGCTGTTCACCAGCTGTTGCTAATGGTCTCCCCCATGGCAGACAAAACACAGTCGTGAAGGCGTGAACCAGAAAGCACAACGGATGGACTCATCGGATATTAGCCCTTTTATAATGTTGGGCTGATGACACGAAATTCGCGTTATCAGTCCACGGAGCGCTCGGACCTCTCGCTGGTTATTCACAACCCTCTTCGTGAACTGACTATTGTGGACTAATATCAGACAGGAGCAAAGCTATTTGCAGATCGCCAAGGCAACTCGTGCTGATGCTTCCATGGAACACATGGGTGTCCGTATAACAGCGATGCAAAGAGGCCGCGGTTCTGGACCCGGATCTCTGCGTAAAACCCTGTGTCTGCGCTCCAGGTATTAGTGAATCTGAGTCCTTTAGCCACATGCTCGCCAAGGTCGTGTTCCACACAGTGTGCTTTGGTCCGTTTAACACAGAGAAGCACCCAGTGAGTTGTAAGGGGATCGGACTCCCTGTCGCCTCCTGCTAAAAATCGACCTGAGTACTATAATAACCGCAACACTCTGTGACAAGGATCGTATGACTGGACTATAGTAAATCTATCGACGCTGTATAGATCGGTTGTACTTTAAATTCGAATGAGTACTAGATCGCAAAGACGTTCCAGAAGCTATCTTCGCAATTCTGCATAGCTAAACTGTGCCTTAGGAACCTC
seq00033   GTTGTCTCAATGTAGAATGGTAAATCACACGGGTGCAGCCGCGACAGGAAGCTTCGTGTTGCTCAAATGGGTCATCAATTCTCTCGATGCGGAAAGGCGCTTCATAACATCGGCCCCCGCGGTATCAACCGCTGGTAAGTGCGATCTCTGGGCTATATGCCCTGGCTTAGTCTCTCCCAGAGACTGCATACTCGTAGCACTATACCTGAACTTTTCTTTCTCCTTCACGCGCCACTCTACCCTAGATCCTACGTAGCCTCGTGATGAGCCGGGTGTGTTAGTCCTGTAGGCGACTAACTCAAATTTCCGGGGAAAGTATACCTCCGTTCGCGGCCCGGGGGAGCCTCAGGAAATCTGAGCTGGATATGCTGTAGCACAATGGTCCGAGAATACAATATAGCCAGAGTTTTCCTGCTTTGTTAAGATGATTAAATTGCTCATTTTATTACCACAAGTTCCCCGTGTTGAGACAATCGGACTGGGCCAGCCGGGGGGTGCGGCTTGAGTGATACCGGACGGTACCAAGGGCGTCTCTATTAGTTCATTTTGCGTCCGAAGCTATTGACCGTGTCATTCTCCGCGTTTAAGGAAAGCGACAATCGGCTGTGCGGGACTGCGGGTATTATGATGTCGGGAGCTCGAGGAAACAAGCGGAAACGTAGCAAATCCTGCTCCAGCTACACTTTTCGCACGAACATAGGCCACCTTCTAAGCGGTGCCCCCTGTCGCCAGCGGTTGAGACATTAGGCACCCAGGGTATTCAGATTCCCTTGACTACCGCTACAAGAGAGATAATTACTATGTCCAGCGCAAAGGGACCTCGGTCGACTTTTATCGCGGTGCTCCTAAGCATAGGACCGAAGATCGTATTGAGCCCCGGGGAGAGCCTCAGACCACTGCATCAGCAGACTCTCGATTGACCTATCACTGATTCATATTTGTTGGTCGCGCGCACTGGTGGCCAACGAACTAGACAGGTGGGCTCTCAAGTAGAGGGCCCCAACTTGGGTCTAGTTTCACGCTTCGGGATGATGGCAGCGTCGCTGAGCGGCACCCAAACGTTGTCACTGACTCCAGTAATGTACCTGGCATTGCGAACACTGCATTCTAACTAGATATTGAGTCACGTTTACATGTTAGAATTCAGGGCGAGGTTACTGCTTTGTCGATATCGAGGTTTGCCGCTACGGGTGACACCTGATAGTGCACCTGTCTCGCGCTAGCCTCCGGAAGTCATCATCCGTGTTAGGAAGCGTACTGTGTGAGTTGCGGAATCGCCAAATCAATTAAACTGCCTCCAGGGTCTATGCAATCCGCGCTCAATCCTTACCATCACCTCCAGGGTATGCGATTTAGATTTGTGAGTAGTTCCAGGTTCTAGCGTGCATACACCCGGCTTGAAATCTATAACCTGACGCATTTGCATGCCTTTGGAGGTTGTGAATATGCAACGCCGGGCATCTCCGCTGCGCTTGTAAGGTCGCAGCGCCCTTTGTCAGCCGCGTAACAAGGGTGCGAAGCGAGATGGAGATCAACTAGACTCTCTAAGATAGTTCGTCCCTCTGTTCACAAGTGTTCTATCTGCCCTACCAAGCCAAGCTGTTCACCAGCTGTTGCTAATGGTCTCCCCCATGGCAGACAAAACACAGTCGTGAAGGCGTGAACCAGAAAGCACAACGGATGGACTCATCGGATATTAGCCCTTTTATAATGTTGGGCTGATGACACGAAATTCGCGTTATCAGTCCACGGAGCGCTCGGACCTCTCGCTGGTTATTCACAACCCTCTTCGTGAACTGACTATTGTGGACTAATATCAGACAGGAGCAAAGCTATTTGCAGATCGCCAAGGCAACTCGTGCTGATGCTTCCATGGAACACATGGGTGTCCGTATAACAGCGATGCAAAGAGGCCGCGGTTCTGGACCCGGATCTCTGCGTAAAACCCTGTGTCTGCGCTCCAGGTATTAGTGAATCTGAGTCCTTTAGCCACATGCTCGCCAAGGTCGTGTTCCACACAGTGTGCTTTGGTCCGTTTAACACAGAGAAGCACCCAGTGAGTTGTAAGGGGATCGGACTCCCTGTCGCCTCCTGCTAAAAATCGACCTGAGTACTATAATAACCGCAACACTCTGTGACAAGGATCGTATGACTGGACTATAGTAAATCTATCGACGCTGTATAGATCGGTTGTACTTTAAATTCGAATGAGTACTAGATCGCAAAGACGTTCCAGAAGCTATCTTCGCAATTCTGCATAGCTAAACTGTGCCTTAGGAACCTC
