# Supplementary material for: How Good Are Indirect Tests at Detecting Recombination in Human mtDNA?
Source: G3 (Bethesda). 2013 Jul 1;3(7):1095–104. doi: 10.1534/g3.113.006510 (PMC3704238; doi:10.1534/g3.113.006510)
Supplement: Supporting Information [file supp_g3.113.006510_FileS2.gz › SequenceData/mtDNA_ratehet&popgrowth/10/3rdbase/Infiles/10_89-new.txt]

33 2284
seq00001   GCGGGGTAAACGCAGCTAATTGCTCCATCAACCGCTTGTTTCTCAGTCGGATGTGGGCCTCCGCTCCGGCGTATCCAGTTAATAAATTGCAGCCTTCTTTGAACTGTTCCTTGATGCGAAGGTTCATATGTCTTGGTTCACTTCGACTTTAGACGACCGACTTTTCATATGGACGGTCGGCACGATAGCTTACGTTCAGACATTTCGGCCGCTCCAATCTACCTCGTTCCCCGCGGTTTGCAGGAGACGTACTTTGCATTAACTTTAATAGATGGAGGGGCGTGACGTCTTGGCCGTCTAGGGAGGCAGCCTCATACGCAGGTGATAAATAGGTATATACCGCCGAGCGCTGATACACCGGTTGATGCGCGGTAGTTCAGGCAACCTGTTACAGCTTGAGGCTTCGCTGTAGACAGCTCTATCAAGTAATGTTGGGATTCTACGGTTATATTACAGGGCACCGGCAAGTGAATCCGGGCTGGCTCCGCGGGTCGACAAACGACATATGTTCCAACGGAATCGACGGCCGAGATCATATCCGCCATTCCGGCAACCCACTAGCCGTTTCACTCCTGTGATCGCGATGGCCAATAACGTTATGGCCGTCGAGAAATGAATGATCCAGTGTATCCAGCACCGGCGCACTCTCCATCCAACTGGCAGGACAATTCATGCGGGAATTCTTCGATCGACAACATTGGCCGGCGCCTCAGTTAATAGATATGCCCGTGTTGGCAGAAGAAGCAGATTCACTGCGCTTGGGGGCAGTCCGGAATAGTGGGATGTATGGGTGTTCCCAGTCGCGTGAAATACTGCGGTGTACAGTTCAACCGAAAGTAGTATAGAAAGTTCCATAAAGCACTGGGATTCACATTTAACCGGTGAGTCGGTCGCAGTTATGGGATAATGAATTTCCGCTTAACAGATTACGAATACACGAGATTGCTTGTTGACTTATCATTCTTTGAGAGTTGGGAGAGTCGTTCCACCAAAGACAGAAGAATGGGAGCAAGGAGGAAAAACCAGAATCTGAAAGGACCACATAGGGGAATCGCTGGCGAGCTGCGGATTTCCTTGGTATAGCGGTGACGTACCGGGCGGTCAATGGAATTGGCGACCACTTTGCGTGTAATTATGCTTACATTGTCAAAATGCTCAAATTTCTTTAAGGAACGTATGCCTCGATTGGGCCATGCACATTCCGAGTTAAAAAAATAGGGGCCACTGCTCAGAGAAGAGAGGCGCTTACCTCGTAGCCGTCGTAGTCAATACGGTGTACTCGGCTCGCCAGACCTCGTAACCGTCTTTCTGACGGGGGATAGCATATAAGAAGCGAGTATCGAAAGAAAGTGGTCGAGGACAGGACACCCTAGTTTTCACCACCTCTGATTGACTTAATAGGTAAGCGAATCCCTGGCAAACAAATTTGTGTATACTAACCCATATACACGCAGATTCATGAACGCCCCCGCCACCTGAAGCATCTAACTTCTTGTCTATGCGATTTTCGTGCCAAGTTCGATACGCTGGTCATGGAGTGACCAGATCATAAACATGAGCTTTCTGTTGTGCTAGCTCAGGCCAGGGAGATTTATTATACACGTATGCATCGCCTCACAGGAATATGGGACTTTGCATCGGTTGCCCGATATTCCTGCTTTCCCATGGACAATCACGCAGCTGCCTCGCTTGTTCATTCCAAGTGCATTTTCTCGGCAGCTCCCGGTTTAACGGCACGATATCCGCGCAGGAGCGATGACTAGAGTATTGTAATACGACTAGTCAGGTGTTTTGTGGCTCCCGAGAAATAGGAGCTCACGACGTGTTGCTGGGCAAACAATGGAACGGGTCCTGAGTCCATCATATCTGGTGGGTATTCCGATCCTAAGTAAACAGTTCGTCGGGCTGATGAGAGCGATTCGACCTGGGCGCCCGCTCTAACCCGACTACCGTCCTACGATACTCTGTAGTCCCACCACCTCCTGCAATCTGACTTTTGCACAGTCGGACGTTTCTGTTGGACAGGTCCTGGCAGGCGCGGGGATCTCTAAACCGGTCAACTAAAAAAACTTTGGTGTTAGAAATCGGATACATTCGAGTACCACGGGCGCGTTGTGCCGAACGCAATTTTCACACACAAGGGGTCCCAATCGGCCCGATCGGAGTTTTTGTAAATGTCCCCATAAGGGCACGCTCCTCTGGAGTCGTTACCGTCCTACACGGTGAGAATTTCGAGCTTACTGCCTTGCAGTAGTACAAGAGGGTTGGAGGTCTCATCACTTTT
seq00002   GCGGGGTAAACGCAGCTAATTGCTCCATCAACCGCTTGTTTCTCAGTCGGATGTGGGCCTCCGCTCCGGCGTATCCAGTTAATAAATTGCAGCCTTCTTTGAACTGTTCCTTGATGCGAAGGTTCATATGTCTTGGTTCACTTCGACTTTAGACGACCGACTTTTCATATGGACCGTCGGCACGATAGCTTACGTTCAGACATTTCGGCCGCTCCAATCTACCTCGTTCCCCGCGGTTTGCAGGAGACGTACTTTGCATTAACTTTAATAGATGGAGGGGCGTGACGTCTTGGCCGTCTAGGGAGGCAGCCTCATACGCAGGTGATAAATAGGTATATACCGCCGAGCGCTGATACACCGGTTGATGCGCGGTAGTTCAGGCAACCTATTACAGCTTGAGGCTTCGCTGTAGACAGCTCTATCAAGTAATGTTGGGATTCTACGGTTATATTACAGGGCACCGGCAAGTGAATCCGGGCTGGCTCCGCGGGTCGACAAACGACATATGTTCCAACGGAATCGACGGCCGAGATCATATCCGCCATTCCGGCAACCCACTAGCCGTTTCACTCCTGTGATCGCGATGGCCAATAACGTTATGGCCGTCGAGAAATGAATGATCCAGTGTATCCAGCACCGGCGCACTCTCCATCCAACTGGCAGGACAATTCATGCGGGAATTCTTCGATCGACAACATTGGCCGGCGCCTCAGTTAATAGATATGCCTGTGTTGGCAGAAGAAGCAGATTCACTGCGCTTGGGGGCAGTCCGGAATAGTGGGATGTATGGGTGTTCCCAGTCGCGTGAAATACTGCGGTGTACAGTTCAACCGAAAGTAGTATAGAAAGTTCCATAAAGCACTGGGATTCACATTTAACCGGTGAGTCGGTCGCAGTTATGGGATAATGAATTTCCGCTTAACAGATTACGAATACACGAGATTGCTTGTTGACTTATCATTCTTTGAGAGTTGGGAGAGTCGTTCCACCAAAGACAGAAGAATGGGAGCAAGGAGGAAAAACCAGAATCTGAAAGGACCACATAGGGGAATCGCTGGCGAGCTGCGGATTTCCTTGGTATAGCGGTGACGTACCGGGCGGTCAATGGAATTGGCGACCACTTTGCGTGTAATTATGCTTACATTGTCAAAATGCTCAAATTTCTTTAAGGAACGTATGCCGCGATTGGGCCATGCACATTCCGAGTTAAAAAAATAGGGGCCACTGCTCAGAGAAGAGAGGCGCTTACCTCGTAGCCGTCGTAGTCAATACGGTGTACTCGGCTCGCCAGACCTCGTAACCGTCTTTCTGACGGGGGATAGCATATAAGAAGCGAGTATCGAAAGAAAGTGGTCGAGGACAGGACACCCTAGTTTTCACCACCTCTGATTGACTTAATAGGTAAGCGAATCCCTGGCAAACAAATTTGTGTATACTAACCCATATACACGCAGATTCATGAACGCCCCCGCCACCTGAAGCATCTAACTTCTTGTCTATGCGATTTTCGTGCCAAGTTCGATACGCTGGTCATGGAGTGACCAGATCATAAACATGAGCTTTCTGTTGTGCTAGCTCAGGCCAGGGAGATTTATTATACACGTATGCATCGCCTCACAGGAATATGGGACTTTGCATCGGTTGCCCGATATTCCTGCTTTCCCATGGACAATCACGCAGCTGCCTCGCTTGTTCATTCCAAGTGCATTTTCTCGGCAGCTCCCGGTTTAACGGCACGATATCCGCGCAGGAGCGATGACTAGAGTATTGTAATACGACTAGTCAGGTGTTTTGTGGCTCCCGAGAAATAGGAGCTCATGACGTGTTGCTGGGCAAACAATGGAATGGGTCCTGAGTCCATCATATCTGGTGGGTATTCCGATCCTAAGTAAACAGTTCGTCGGGCTGATGAGAGCGATTCGACCTGGGCGCCCGCTCTAACCCGACTACCGTCCTACGATACTCTGTAGTCCCACCACCTCCTGCAATCTGACTTTTGCACAGTCGGACGTTTCTGTTGGACAGGTCCTGGCAGGCGCGGGGATCTCTAAACCGGTCAACTAAAAAAACTTTGGTGTTAGAAATCGGATACATTCGAGTACCACGGGCGCGTTGTGCCGAACGCAATTTTCACACACAAGGGGTCCCAATCGGCCCGATCGGAGTTTTTGTAAATGTCCCCATAAGGGCACGCTCCTCTGGAGTCGTTACCGTCCTACACGGTGAGAATTTCGAGCTTACTGCCTTGCAGTAGTACAAGAGGGTTGGAGGTCTCATCACTTTT
seq00003   GCGGGGTAAACGCAGCTAATTGCTCCATCAACCGCTTGTTTCTCAGTCGGATGTGGGCCTCCGCTCCGGCGTATCCAGTTAATAAATTGCAGCCTTCTTTGAACTGTTCCTTGATGCGAAGGTTCATATGTCTTGGTTCACTTCGACTTTAGACGACCGACTTTTCATATGGACGGTCGGCACGATAGCTTACGTTCAGACATTTCGGCCGCTCCAATCTACCTCGTTCCCCGCGGTTTGCAGGAGACGTACTTTGCATTAACTTTAATAGATGGAGGGGCGTGACGTCTTGGCCGTCTAGGGAGGCAGCCTCATACGCAGGTGATAAATAGGTATATACCGCCGAGCGCTGATACACCGGTTGATGCGCGGTAGTTCAGGCAACCTGTTACAGCTTGAGGCTTCGCTGTAGACAGCTCTATCAAGTAATGTTGGGATTCTACGGTTATATTACAGGGCACCGGCAAGTGAATCCGGGCTGGCTCCGCGGGTCGACAAACGACATATGTTCCAACGGAATCGACGGCCGAGATCATATCCGCCATTCCGGCAACCCACTAGCCGTTTCACTCCTGTGATCGCGATGGCCAATAACGTTATGGCCGTCGAGAAATGAATGATCCAGTGTATCCAGCACCGGCGCACTCTCCATCCAACTGGCAGGACAATTCATGCGGGAATTCTTCGATCGACAACATTGGCCGGCGCCTCAGTTAATAGATATGCCTGTGTTGGCAGAAGAAGCAGATTCACTGCGCTTGGGGGCAGTCCGGAATAGTGGGATGTATGGGTGTTCCCAGTCGCGTGAAATACTGCGGTGTACAGTTCAACCGAAAGTAGTATAGAAAGTTCCATAAAGCACTGGGATTCACATTTAACCGGTGAGTCGGTCGCAGTTATGGGATAATGAATTTCCGCTTAACAGATTACGAATACACGAGATTGCTTGTTGACTTATCATTCTTTGAGAGTTGGGAGAGTCGTTCCACCAAAGACAGAAGAATGGGAGCAAGGAGGAAAAACCAGAATCTGAAAGGACCACATAGGGGAATCGCTGGCGAGCTGCGGATTTCCTTGGTATAGCGGTGACGTACCGGGCGGTCAATGGAATTGGCGACCACTTTGCGTGTAATTATGCTTACATTGTCAAAATGCTCAAATTTCTTTAAGGAACGTATGCCTCGATTGGGCCATGCACATTCCGAGTTAAAAAAATAGGGGCCACTGCTCAGAGAAGAGAGGCGCTTACCTCGTAGCCGTCGTAGTCAATACGGTGTACTCGGCTCGCCAGACCTCGTAACCGTCTTTCTGACGGGGGATAGCATATAAGAAGCGAGTATCGAAAGAAAGTGGTCGAGGACAGGACACCCTAGTTTTCACCACCTCTGATTGACTTAATAGGTAAGCGAATCCCTGGCAAACAAATTTGTGTATACTAACCCATATACACGCAGATTCATGAACGCCCCCGCCACCTGAAGCATCTAACTTCTTGTCTATGCGATTTTCGTGCCAAGTTCGATACGCTGGTCATGGAGTGACCAGATCATAAACATGAGCTTTCTGTTGTGCTAGCTCAGGCCAGGGAGATTTATTATACACGTATGCATCGCCTCACAGGAATATGGGACTTTGCATCGGTTGCCCGATATTCCTGCTTTCCCATGGACAATCACGCAGCTGCCTCGCTTGTTCATTCCAAGTGCATTTTCTCGGCAGCTCCCGGTTTAACGGCACGATATCCGCGCAGGAGCGATGACTAGAGTATTGTAATACGACTAGTCAGGTGTTTTGTGGCTCCCGAGAAATAGGAGCTCATGACGTGTTGCTGGGCAAACAATGGAACGGGTCCTGAGTCCATCATATCTGGTGGGTATTCCGATCCTAAGTAAACAGTTCGTCGGGCTGATGAGAGCGATTCGACCTGGGCGCCCGCTCTAACCCGACTACCGTCCTACGATACTCTGTAGTCCCACCACCTCCTGCAATCTGACTTTTGCACAGTCGGACGTTTCTGTTGGACAGGTCCTGGCAGGCGCGGGGATCTCTAAACCGGTCAACTAAAAAAACTTTGGTGTTAGAAATCGGATACATTCGAGTACCACGGGCGCGTTGTGCCGAACGCAATTTTCACACACAAGGGGTCCCAATCGGCCCGATCGGAGTTTTTGTAAATGTCCCCATAAGGGCACGCTCCTCTGGAGTCGTTACCGTCCTACACGGTGAGAATTTCGAGCTTACTGCCTTGCAGTAGTACAAGAGGGTTGGAGGTCTCATCACTTTT
seq00004   GCGGGGTAAACGCAGCTAATTGCTCCATCAACCGCTTGTTTCTCAGTCGGATGTGGGCCTCCGCTCCGGCGTATCCAGTTAATAAATTGCAGCCTTCTTTGAACTGTTCCTTGATGCGAAGGTTCATATGTCTTGGTTCACTTCGACTTTAGACGACCGACTTTTCATATGGACGGTCGGCACGATAGCTTACGTTCAGACATTTCGGCCGCTCCAATCTACCTCGTTCCCCGCGGTTTGCAGGAGACGTACTTTGCATTAACTTTAATAGATGGAGGGGCGTGACGTCTTGGCCGTCTAGGGAGGCAGCCTCATACGCAGGTGATAAATAGGTATATACCGCCGAGCGCTGATACACCGGTTGATGCGCGGTAGTTCAGGCAACCTGTTACAGCTTGAGGCTTCGCTGTAGACAGCTCTATCAAGTAATGTTGGGATTCTACGGTTATATTACAGGGCACCGGCAAGTGAATCCGGGCTGGCTCCGCGGGTCGACAAACGACATATGTTCCAACGGAATCGACGGCCGAGATCATATCCGCCATTCCGGCAACCCACTAGCCGTTTCACTCCTGTGATCGCGATGGCCAATAACGTTATGGCCGTCGAGAAATGAATGATCCAGTGTATCCAGCACCGGCGCACTCTCCATCCAACTGGCAGGACAATTCATGCGGGAATTCTTCGATCGACAACATTGGCCGGCGCCTCAGTTAATAGATATGCCTGTGTTGGCAGAAGAAGCAGATTCACTGCGCTTGGGGGCAGTCCGGAATAGTGGGATGTATGGGTGTTCCCAGTCGCGTGAAATACTGCGGTGTACAGTTCAACCGAAAGTAGTATAGAAAGTTCCATAAAGCACTGGGATTCACATTTAACCGGTGAGTCGGTCGCAGTTATGGGATAATGAATTTCCGCTTAACAGATTACGAATACACGAGATTGCTTGTTGACTTATCATTCTTTGAGAGTTGGGAGAGTCGTTCCACCAAAGACAGAAGAATGGGAGCAAGGAGGAAAAACCAGAATCTGAAAGGACCACATAGGGGAATCGCTGGCGAGCTGCGGATTTCCTTGGTATAGCGGTGACGTACCGGGCGGTCAATGGAATTGGCGACCACTTTGCGTGTAATTATGCTTACATTGTCAAAATGCTCAAATTTCTTTAAGGAACGTATGCCTCGATTGGGCCATGCACATTCCGAGTTAAAAAAATAGGGGCCACTGCTCAGAGAAGAGAGGCGCTTACCTCGTAGCCGTCGTAGTCAATACGGTGTACTCGGCTCGCCAGACCTCGTAACCGTCTTTCTGACGGGGGATAGCATATAAGAAGCGAGTATCGAAAGAAAGTGGTCGAGGACAGGACACCCTAGTTTTCACCACCTCTGATTGACTTAATAGGTAAGCGAATCCCTGGCAAACAAATTTGTGTATACTAACCCATATACACGCAGATTCATGAACGCCCCCGCCACCTGAAGCATCTAACTTCTTGTCTATGCGATTTTCGTGCCAAGTTCGATACGCTGGTCATGGAGTGACCAGATCATAAACATGAGCTTTCTGTTGTGCTAGCTCAGGCCAGGGAGATTTATTATACACGTATGCATCGCCTCACAGGAATATGGGACTTTGCATCGGTTGCCCGATATTCCTGCTTTCCCATGGACAATCACGCAGCTGCCTCGCTTGTTCATTCCAAGTGCATTTTCTCGGCAGCTCCCGGTTTAACGGCACGATATCCGCGCAGGAGCGATGACTAGAGTATTGTAATACGACTAGTCAGGTGTTTTGTGGCTCCCGAGAAATAGGAGCTCATGACGTGTTGCTGGGCAAACAATGGAACGGGTCCTGAGTCCATCATATCTGGTGGGTATTCCGATCCTAAGTAAACAGTTCGTCGGGCTGATGAGAGCGATTCGACCTGGGCGCCCGCTCTAACCCGACTACCGTCCTACGATACTCTGTAGTCCCACCACCTCCTGCAATCTGACTTTTGCACAGTCGGACGTTTCTGTTGGACAGGTCCTGGCAGGCGCGGGGATCTCTAAACCGGTCAACTAAAAAAACTTTGGTGTTAGAAATCGGATACATTCGAGTACCACGGGCGCGTTGTGCCGAACGCAATTTTCACACACAAGGGGTCCCAATCGGCCCGATCGGAGTTTTTGTAAATGTCCCCATAAGGGCACGCTCCTCTGGAGTCGTTACCGTCCTACACGGTGAGAATTTCGAGCTTACTGCCTTGCAGTAGTACAAGAGGGTTGGAGGTCTCATCACTTTT
seq00005   GCGGGGTAAACGCAGCTAATTGCTCCATCAACCGCTTGTTTCTCAGTCGGATGTGGGCCTCCGCTCCGGCGTATCCAGTTAATAAATTGCAGCCTTCTTTGAACTGTTCCTTGATGCGAAGGTTCATATGTCTTGGTTCACTTCGACTTTAGACGACCGACTTTTCATATGGACGGTCGGCACGATAGCTTACGTTCAGACATTTCGGCCGCTCCAATCTACCTCGTTCCCCGCGGTTTGCAGGAGACGTACTTTGCATTAACTTTAATAGATGGAGGGGCGTGACGTCTTGGCCGTCTAGGGAGGCAGCCTCATACGCAGGTGATAAATAGGTATATACCGCCGAGCGCTGATACACCGGTTGATGCGCGGTAGTTCAGGCAACCTGTTACAGCTTGAGGCTTCGCTGTAGACAGCTCTATCAAGTAATGTTGGGATTCTACGGTTATATTACAGGGCACCGGCAAGTGAATCCGGGCTGGCTCCGCGGGTCGACAAACGACATATGTTCCAACGGAATCGACGGCCGAGATCATATCCGCCATTCCGGCAACCCACTAGCCGTTTCACTCCTGTGATCGCGATGGCCAATAACGTTATGGCCGTCGAGAAATGAATGATCCAGTGTATCCAGCACCGGCGCACTCTCCATCCAACTGGCAGGACAATTCATGCGGGAATTCTTCGATCGACAACATTGGCCGGCGCCTCAGTTAATAGATATGCCTGTGTTGGCAGAAGAAGCAGATTCACTGCGCTTGGGGGCAGTCCGGAATAGTGGGATGTATGGGTGTTCCCAGTCGCGTGAAATACTGCGGTGTACAGTTCAACCGAAAGTAGTATAGAAAGTTCCATAAAGCACTGGGATTCACATTTAACCGGTGAGTCGGTCGCAGTTATGGGATAATGAATTTCCGCTTAACAGATTACGAATACACGAGATTGCTTGTTGACTTATCATTCTTTGAGAGTTGGGAGAGTCGTTCCACCAAAGACAGAAGAATGGGAGCAAGGAGGAAAAACCAGAATCTGAAAGGACCACATAGGGGAATCGCTGGCGAGCTGCGGATTTCCTTGGTATAGCGGTGACGTACCGGGCGGTCAATGGAATTGGCGACCACTTTGCGTGTAATTATGCTTACATTGTCAAAATGCTCAAATTTCTTTAAGGAACGTATGCCTCGATTGGGCCATGCACATTCCGAGTTAAAAAAATAGGGGCCACTGCTCAGAGAAGAGAGGCGCTTACCTCGTAGCCGTCGTAGTCAATACGGTGTACTCGGCTCGCCAGACCTCGTAACCGTCTTTCTGACGGGGGATAGCATATAAGAAGCGAGTATCGAAAGAAAGTGGTCGAGGACAGGACACCCTAGTTTTCACCACCTCTGATTGACTTAATAGGTAAGCGAATCCCTGGCAAACAAATTTGTGTATACTAACCCATATACACGCAGATTCATGAACGCCCCCGCCACCTGAAGCATCTAACTTCTTGTCTATGCGATTTTCGTGCCAAGTTCGATACGCTGGTCATGGAGTGACCAGATCATAAACATGAGCTTTCTGTTGTGCTAGCTCAGGCCAGGGAGATTTATTATACACGTATGCATCGCCTCACAGGAATATGGGACTTTGCATCGGTTGCCCGATATTCCTGCTTTCCCATGGACAATCACGCAGCTGCCTCGCTTGTTCATTCCAAGTGCATTTTCTCGGCAGCTCCCGGTTTAACGGCACGATATCCGCGCAGGAGCGATGACTAGAGTATTGTAATACGACTAGTCAGGTGTTTTGTGGCTCCCGAGAAATAGGAGCTCATGACGTGTTGCTGGGCAAACAATGGAACGGGTCCTGAGTCCATCATATCTGGTGGGTATTCCGATCCTAAGTAAACAGTTCGTCGGGCTGATGAGAGCGATTCGACCTGGGCGCCCGCTCTAACCCGACTACCGTCCTACGATACTCTGTAGTCCCACCACCTCCTGCAATCTGACTTTTGCACAGTCGGACGTTTCTGTTGGACAGGTCCTGGCAGGCGCGGGGATCTCTAAACCGGTCAACTAAAAAAACTTTGGTGTTAGAAATCGGATACATTCGAGTACCACGGGCGCGTTGTGCCGAACGCAATTTTCACACACAAGGGGTCCCAATCGGCCCGATCGGAGTTTTTGTAAATGTCCCCATAAGGGCACGCTCCTCTGGAGTCGTTACCGTCCTACACGGTGAGAATTTCGAGCTTACTGCCTTGCAGTAGTACAAGAGGGTTGGAGGTCTCATCACTTTT
seq00006   GCGGGGTAAACGCAGCTAATTGCTCCATCAACCGCTTGTTTCTCAGTCGGATGTGGGCCTCCGCTCCGGCGTATCCAGTTAATAAATTGCAGCCTTCTTTGAACTGTTCCTTGATGCGAAGGTTCATATGTCTTGGTTCACTTCGACTTTAGACGACCGACTTTTCATATGGACGGTCGGCACGATAGCTTACGTTCAGACATTTCGGCCGCTCCAATCTACCTCGTTCCCCGCGGTTTGCAGGAGACGTACTTTGCATTAACTTTAATAGATGGAGGGGCGTGACGTCTTGGCCGTCTAGGGAGGCAGCCTCATACGCAGGTGATAAATAGGTATATACCGCCGAGCGCTGATACACCGGTTGATGCGCGGTAGTTCAGGCAACCTGTTACAGCTTGAGGCTTCGCTGTAGACAGCTCTATCAAGTAATGTTGGGATTCTACGGTTATATTACAGGGCACCGGCAAGTGAATCCGGGCTGGCTCCGCGGGTCGACAAACGACATATGTTCCAACGGAATCGACGGCCGAGATCATATCCGCCATTCCGGCAACCCACTAGCCGTTTCACTCCTGTGATCGCGATGGCCAATAACGTTATGGCCGTCGAGAAATGAATGATCCAGTGTATCCAGCACCGGCGCACTCTCCATCCAACTGGCAGGACAATTCATGCGGGAATTCTTCGATCGACAACATTGGCCGGCGCCTCAGTTAATAGATATGCCTGTGTTGGCAGAAGAAGCAGATTCACTGCGCTTGGGGGCAGTCCGGAATAGTGGGATGTATGGGTGTTCCCAGTCGCGTGAAATACTGCGGTGTACAGTTCAACCGAAAGTAGTATAGAAAGTTCCATAAAGCACTGGGATTCACATTTAACCGGTGAGTCGGTCGCAGTTATGGGATAATGAATTTCCGCTTAACAGATTACGAATACACGAGATTGCTTGTTGACTTATCATTCTTTGAGAGTTGGGAGAGTCGTTCCACCAAAGACAGAAGAATGGGAGCAAGGAGGAAAAACCAGAATCTGAAAGGACCACATAGGGGAATCGCTGGCGAGCTGCGGATTTCCTTGGTATAGCGGTGACGTACCGGGCGGTCAATGGAATTGGCGACCACTTTGCGTGTAATTATGCTTACATTGTCAAAATGCTCAAATTTCTTTAAGGAACGTATGCCTCGATTGGGCCATGCACATTCCGAGTTAAAAAAATAGGGGCCACTGCTCAGAGAAGAGAGGCGCTTACCTCGTAGCCGTCGTAGTCAATACGGTGTACTCGGCTCGCCAGACCTCGTAACCGTCTTTCTGACGGGGGATAGCATATAAGAAGCGAGTATCGAAAGAAAGTGGTCGAGGACAGGACACCCTAGTTTTCACCACCTCTGATTGACTTAATAGGTAAGCGAATCCCTGGCAAACAAATTTGTGTATACTAACCCATATACACGCAGATTCATGAACGCCCCCGCCACCTGAAGCATCTAACTTCTTGTCTATGCGATTTTCGTGCCAAGTTCGATACGCTGGTCATGGAGTGACCAGATCATAAACATGAGCTTTCTGTTGTGCTAGCTCAGGCCAGGGAGATTTATTATACACGTATGCATCGCCTCACAGGAATATGGGACTTTGCATCGGTTGCCCGATATTCCTGCTTTCCCATGGACAATCACGCAGCTGCCTCGCTTGTTCATTCCAAGTGCATTTTCTCGGCAGCTCCCGGTTTAACGGCACGATATCCGCGCAGGAGCGATGACTAGAGTATTGTAATACGACTAGTCAGGTGTTTTGTGGCTCCCGAGAAATAGGAGCTCATGACGTGTTGCTGGGCAAACAATGGAACGGGTCCTGAGTCCATCATATCTGGTGGGTATTCCGATCCTAAGTAAACAGTTCGTCGGGCTGATGAGAGCGATTCGACCTGGGCGCCCGCTCTAACCCGACTACCGTCCTACGATACTCTGTAGTCCCACCACCTCCTGCAATCTGACTTTTGCACAGTCGGACGTTTCTGTTGGACAGGTCCTGGCAGGCGCGGGGATCTCTAAACCGGTCAACTAAAAAAACTTTGGTGTTAGAAATCGGATACATTCGAGTACCACGGGCGCGTTGTGCCGAACGCAATTTTCACACACAAGGGGTCCCAATCGGCCCGATCGGAGTTTTTGTAAATGTCCCCATAAGGGCACGCTCCTCTGGAGTCGTTACCGTCCTACACGGTGAGAATTTCGAGCTTACTGCCTTGCAGTAGTACAAGAGGGTTGGAGGTCTCATCACTTTT
seq00007   GCGGGGTAAACGCAGCTAATTGCTCCATCAACCGCTTGTTTCTCAGTCGGATGTGGGCCTCCGCTCCGGCGTATCCAGTTAATAAATTGCAGCCTTCTTTGAACTGTTCCTTGATGCGAAGGTTCATATGTCTTGGTTCACTTCGACTTTAGACGACCGACTTTTCATATGGACGGTCGGCACGATAGCTTACGTTCAGACATTTCGGCCGCTCCAATCTACCTCGTTCCCCGCGGTTTGCAGGAGACGTACTTTGCATTAACTTTAATAGATGGAGGGGCGTGACGTCTTGGCCGTCTAGGGAGGCAGCCTCATACGCAGGTGATAAATAGGTATATACCGCCGAGCGCTGATACACCGGTTGATGCGCGGTAGTTCAGGCAACCTGTTACAGCTTGAGGCTTCGCTGTAGACAGCTCTATCAAGTAATGTTGGGATTCTACGGTTATATTACAGGGCACCGGCAAGTGAATCCGGGCTGGCTCCGCGGGTCGACAAACGACATATGTTCCAACGGAATCGACGGCCGAGATCATATCCGCCATTCCGGCAACCCACTAGCCGTTTCACTCCTGTGATCGCGATGGCCAATAACGTTATGGCCGTCGAGAAATGAATGATCCAGTGTATCCAGCACCGGCGCACTCTCCATCCAACTGGCAGGACAATTCATGCGGGAATTCTTCGATCGACAACATTGGCCGGCGCCTCAGTTAATAGATATGCCTGTGTTGGCAGAAGAAGCAGATTCACTGCGCTTGGGGGCAGTCCGGAATAGTGGGATGTATGGGTGTTCCCAGTCGCGTGAAATACTGCGGTGTACAGTTCAACCGAAAGTAGTATAGAAAGTTCCATAAAGCACTGGGATTCACATTTAACCGGTGAGTCGGTCGCAGTTATGGGATAATGAATTTCCGCTTAACAGATTACGAATACACGAGATTGCTTGTTGACTTATCATTCTTTGAGAGTTGGGAGAGTCGTTCCACCAAAGACAGAAGAATGGGAGCAAGGAGGAAAAACCAGAATCTGAAAGGACCACATAGGGGAATCGCTGGCGAGCTGCGGATTTCCTTGGTATAGCGGTGACGTACCGGGCGGTCAATGGAATTGGCGACCACTTTGCGTGTAATTATGCTTACATTGTCAAAATGCTCAAATTTCTTTAAGGAACGTATGCCTCGATTGGGCCATGCACATTCCGAGTTAAAAAAATAGGGGCCACTGCTCAGAGAAGAGAGGCGCTTACCTCGTAGCCGTCGTAGTCAATACGGTGTACTCGGCTCGCCAGACCTCGTAACCGTCTTTCTGACGGGGGATAGCATATAAGAAGCGAGTATCGAAAGAAAGTGGTCGAGGACAGGACACCCTAGTTTTCACCACCTCTGATTGACTTAATAGGTAAGCGAATCCCTGGCAAACAAATTTGTGTATACTAACCCATATACACGCAGATTCATGAACGCCCCCGCCACCTGAAGCATCTAACTTCTTGTCTATGCGATTTTCGTGCCAAGTTCGATACGCTGGTCATGGAGTGACCAGATCATAAACATGAGCTTTCTGTTGTGCTAGCTCAGGCCAGGGAGATTTATTATACACGTATGCATCGCCTCACAGGAATATGGGACTTTGCATCGGTTGCCCGATATTCCTGCTTTCCCATGGACAATCACGCAGCTGCCTCGCTTGTTCATTCCAAGTGCATTTTCTCGGCAGCTCCCGGTTTAACGGCACGATATCCGCGCAGGAGCGATGACTAGAGTATTGTAATACGACTAGTCAGGTGTTTTGTGGCTCCCGAGAAATAGGAGCTCATGACGTGTTGCTGGGCAAACAATGGAACGGGTCCTGAGTCCATCATATCTGGTGGGTATTCCGATCCTAAGTAAACAGTTCGTCGGGCTGATGAGAGCGATTCGACCTGGGCGCCCGCTCTAACCCGACTACCGTCCTACGATACTCTGTAGTCCCACCACCTCCTGCAATCTGACTTTTGCACAGTCGGACGTTTCTGTTGGACAGGTCCTGGCAGGCGCGGGGATCTCTAAACCGGTCAACTAAAAAAACTTTGGTGTTAGAAATCGGATACATTCGAGTACCACGGGCGCGTTGTGCCGAACGCAATTTTCACACACAAGGGGTCCCAATCGGCCCGATCGGAGTTTTTGTAAATGTCCCCATAAGGGCACGCTCCTCTGGAGTCGTTACCGTCCTACACGGTGAGAATTTCGAGCTTACTGCCTTGCAGTAGTACAAGAGGGTTGGAGGTCTCATCACTTTT
seq00008   GCGGGGTAAACGCAGCTAATTGCTCCATCAACCGCTTGTTTCTCAGTCGGATGTGGGCCTCCGCTCCGGCGTATCCAGTTAATAAATTTCAGCCTTCTTTGAACTGTTCCTTGATGCGAAGGTTCATATGTCTTGGTTCACTTCGACTTTAGACGACCGACTTTTCATATGGACGGTCGGCACGATAGCTTACGTTCAGACATTTCGGCCGCTCCAATCTACCTCGTTCCCCGCGGTTTGCAGGAGACGTACTTTGCATTAACTTTAATAGATGGAGGGGCGTGACGTCTTGGCCGTCTAGGGAGGCAGCCTCATACGCAGGTGATAAATAGGTATATACCGCCGAGCGCTGATACACCGGTTGATGCGCGGTAGTTCAGGCAACCTGTTACAGCTTGAGGCTTCGCTGTAGACAGCTCTATCAAGTAATGTTGGGATTCTACGGTTATATTACAGGGCACCGGCAAGTGAATCCGGGCTGGCTCCGCGGGTCGACAAACGACATATGTTCCAACGGAATCGACGGCCGAGATCATATCCGCCATTCCGGCAACCCACTAGCCGTTTCACTCCTGTGATCGCGATGGCCAATAACGTTATGGCCGTCGAGAAATGAATGATCCAGTGTATCCAGCACCGGCGCACTCTCCATCCAACTGGCAGGACAATTCATGCGGGAATTCTTCGATCGACAACATTGGCCGGCGCCTCAGTTAATAGATATGCCTGTGTTGGCAGAAGAAGCAGATTCACTGCGCTTGGGGGCAGTCCGGAATAGTGGGATGTATGGGTGTTCCCAGTCGCGTGAAATACTGCGGTGTACAGTTCAACCGAAAGTAGTATAGAAAGTTCCATAAAGCACTGGGATTCACATTTAACCGGTGAGTCGGTCGCAGTTATGGGATAATGAATTTCCGCTTAACAGATTACGAATACACGAGATTGCTTGTTGACTTATCATTCTTTGAGAGTTGGGAGAGTCGTTCCACCAAAGACAGAAGAATGGGAGCAAGGAGGAAAAACCAGAATCTGAAAGGACCACATAGGGGAATCGCTGGCGAGCTGCGGATTTCCTTGGTATAGCGGTGACGTACCGGGCGGTCAATGGAATTGGCGACCACTTTGCGTGTAATTATGCTTACATTGTCAAAATGCTCAAATTTCTTTAAGGAACGTATGCCTCGATTGGGCCATGCACATTCCGAGTTAAAAAAATAGGGGCCACTGCTCAGAGAAGAGAGGCGCTTACCTCGTAGCCGTCGTAGTCAATACGGTGTACTCGGCTCGCCAGACCTCGTAACCGTCTTTCTGACGGGGGATAGCATATAAGAAGCGAGTATCGAAAGAAAGTGGTCGAGGACAGGACACCCTAGTTTTCACCACCTCTGATTGACTTAATAGGTAAGCGAATCCCTGGCAAACAAATTTGTGTATACTAACCCATATACACGCAGATTCATGAACGCCCCCGCCACCTGAAGCATCTAACTTCTTGTCTATGCGATTTTCGTGCCAAGTTCGATACGCTGGTCATGGAGTGACCAGATCATAAACATGAGCTTTCTGTTGTGCTAGCTCAGGCCAGGGAGATTTATTATACACGTATGCATCGCCTCACAGGAATATGGGACTTTGCATCGGTTGCCCGATATTCCTGCTTTCCCATGGACAATCACGCAGCTGCCTCGCTTGTTCATTCCAAGTGCATTTTCTCGGCAGCTCCCGGTTTAACGGCACGATATCCGCGCAGGAGCGATGACTAGAGTATTGTAATACGACTAGTCAGGTGTTTTGTGGCTCCCGAGAAATAGGAGCTCATGACGTGTTGCTGGGCAAACAATGGAACGGGTCCTGAGTCCATCATATCTGGTGGGTATTCCGATCCTAAGTAAACAGTTCGTCGGGCTGATGAGAGCGATTCGACCTGGGCGCCCGCTCTAACCCGACTACCGTCCTACGATACTCTGTAGTCCCACCACCTCCTGCAATCTGACTTTTGCACAGTCGGACGTTTCTGTTGGACAGGTCCTGGCAGGCGCGGGGATCTCTAAACCGGTCAACTAAAAAAACTTTGGTGTTAGAAATCGGATACATTCGAGTACCACGGGCGCGTTGTGCCGAACGCAATTTTCACACACAAGGGGTCCCAATCGGCCCGATCGGAGTTTTTGTAAATGTCCCCATAAGGGCACGCTCCTCTGGAGTCGTTACCGTCCTACACGGTGAGAATTTCGAGCTTACTGCCTTGCAGTAGTACAAGAGGGTTGGAGGTCTCATCACTTTT
seq00009   GCGGGGTAAACGCAGCTAATTGCTCCATCAACCGCTTGTTTCTCAGTCGGATGTGGGCCTCCGCTCCGGCGTATCCAGTTAATAAATTGCAGCCTTCTTTGAACTGTTCCTTGATGCGAAGGTTCATATGTCTTGGTTCACTTCGACTTTAGACGACCGACTTTTCATATGGACGGTCGGCACGATAGCTTACGTTCAGACATTTCGGCCGCTCCAATCTACCTCGTTCCCCGCGGTTTGCAGGAGACGTACTTTGCATTAACTTTAATAGATGGAGGGGCGTGACGTCTTGGCCGTCTAGGGAGGCAGCCTCATACGCAGGTGATAAATAGGTATATACCGCCGAGCGCTGATACACCGGTTGATGCGCGGTAGTTCAGGCAACCTGTTACAGCTTGAGGCTTCGCTGTAGACAGCTCTATCAAGTAATGTTGGGATTCTACGGTTATATTACAGGGCACCGGCAAGTGAATCCGGGCTGGCTCCGCGGGTCGACAAACGACATATGTTCCAACGGAATCGACGGCCGAGATCATATCCGCCATTCCGGCAACCCACTAGCCGTTTCACTCCTGTGATCGCGATGGCCAATAACGTTATGGCCGTCGAGAAATGAATGATCCAGTGTATCCAGCACCGGCGCACTCTCCATCCAACTGGCAGGACAATTCATGCGGGAATTCTTCGATCGACAACATTGGCCGGCGCCTCAGTTAATAGATATGCCTGTGTTGGCAGAAGAAGCAGATTCACTGCGCTTGGGGGCAGTCCGGAATAGTGGGATGTATGGGTGTTCCCAGTCGCGTGAAATACTGCGGTGTACAGTTCAACCGAAAGTAGTATAGAAAGTTCCATAAAGCACTGGGATTCACATTTAACCGGTGAGTCGGTCGCAGTTATGGGATAATGAATTTCCGCTTAACAGATTACGAATACACGAGATTGCTTGTTGACTTATCATTCTTTGAGAGTTGGGAGAGTCGTTCCACCAAAGACAGAAGAATGGGAGCAAGGAGGAAAAACCAGAATCTGAAAGGACCACATAGGGGAATCGCTGGCGAGCTGCGGATTTCCTTGGTATAGCGGTGACGTACCGGGCGGTCAATGGAATTGGCGACCACTTTGCGTGTAATTATGCTTACATTGTCAAAATGCTCAAATTTCTTTAAGGAACGTATGCCTCGATTGGGCCATGCACATTCCGAGTTAAAAAAATAGGGGCCACTGCTCAGAGAAGAGAGGCGCTTACCTCGTAGCCGTCGTAGTCAATACGGTGTACTCGGCTCGCCAGACCTCGTAACCGTCTTTCTGACGGGGGATAGCATATAAGAAGCGAGTATCGAAAGAAAGTGGTCGAGGACAGGACACCCTAGTTTTCACCACCTCTGATTGACTTAATAGGTAAGCGAATCCCTGGCAAACAAATTTGTGTATACTAACCCATATACACGCAGATTCATGAACGCCCCCGCCACCTGAAGCATCTAACTTCTTGTCTATGCGATTTTCGTGCCAAGTTCGATACGCTGGTCATGGAGTGACCAGATCATAAACATGAGCTTTCTGTTGTGCTAGCTCAGGCCAGGGAGATTTATTATACACGTATGCATCGCCTCACAGGAATATGGGACTTTGCATCGGTTGCCCGATATTCCTGCTTTCCCATGGACAATCACGCAGCTGCCTCGCTTGTTCATTCCAAGTGCATTTTCTCGGCAGCTCCCGGTTTAACGGCACGATATCCGCGCAGGAGCGATGACTAGAGTATTGTAATACGACTAGTCAGGTGTTTTGTGGCTCCCGAGAAATAGGAGCTCATGACGTGTTGCTGGGCAAACAATGGAACGGGTCCTGAGTCCATCATATCTGGTGGGTATTCCGATCCTAAGTAAACAGTTCGTCGGGCTGATGAGAGCGATTCGACCTGGGCGCCCGCTCTAACCCGACTACCGTCCTACGATACTCTGTAGTCCCACCACCTCCTGCAATCTGACTTTTGCACAGTCGGACGTTTCTGTTGGACAGGTCCTGGCAGGCGCGGGGATCTCTAAACCGGTCAACTAAAAAAACTTTGGTGTTAGAAATCGGATACATTCGAGTACCACGGGCGCGTTGTGCCGAACGCAATTTTCACACACAAGGGGTCCCAATCGGCCCGATCGGAGTTTTTGTAAATGTCCCCATAAGGGCACGCTCCTCTGGAGTCGTTACCGTCCTACACGGTGAGAATTTCGAGCTTACTGCCTTGCAGTAGTACAAGAGGGTTGGAGGTCTCATCACTTTT
seq00010   GCGGGGTAAACGCAGCTAATTGCTCCATCAACCGCTTGTTTCTCAGTCGGATGTGGGCCTCCGCTCCGGCGTATCCAGTTAATAAATTGCAGCCTTCTTTGAACTGTTCCTTGATGCGAAGGTTCATATGTCTTGGTTCACTTCGACTTTAGACGACCGACTTTTCATATGGACGGTCGGCACGATAGCTTACGTTCAGACATTTCGGCCGCTCCAATCTACCTCGTTCCCCGCGGTTTGCAGGAGACGTACTTTGCATTAACTTTAATAGATGGAGGGGCGTGACGTCTTGGCCGTCTAGGGAGGCAGCCTCATACGCAGGTGATAAATAGGTATATACCGCCGAGCGCTGATACACCGGTTGATGCGCGGTAGTTCAGGCAACCTGTTACAGCTTGAGGCTTCGCTGTAGACAGCTCTATCAAGTAATGTTGGGATTCTACGGTTATATTACAGGGCACCGGCAAGTGAATCCGGGCTGGCTCCGCGGGTCGACAAACGACATATGTTCCAACGGAATCGACGGCCGAGATCATATCCGCCATTCCGGCAACCCACTAGCCGTTTCACTCCTGTGATCGCGATGGCCAATAACGTTATGGCCGTCGAGAAATGAATGATCCAGTGTATCCAGCACCGGCGCACTCTCCATCCAACTGGCAGGACAATTCATGCGGGAATTCTTCGATCGACAACATTGGCCGGCGCCTCAGTTAATAGATATGCCTGTGTTGGCAGAAGAAGCAGATTCACTGCGCTTGGGGGCAGTCCGGAATAGTGGGATGTATGGGTGTTCCCAGTCGCGTGAAATACTGCGGTGTACAGTTCAACCGAAAGTAGTATAGAAAGTTCCATAAAGCACTGGGATTCACATTTAACCGGTGAGTCGGTCGCAGTTATGGGATAATGAATTTCCGCTTAACAGATTACGAATACACGAGATTGCTTGTTGACTTATCATTCTTTGAGAGTTGGGAGAGTCGTTCCACCAAAGACAGAAGAATGGGAGCAAGGAGGAAAAACCAGAATCTGAAAGGACCACATAGGGGAATCGCTGGCGAGCTGCGGATTTCCTTGGTATAGCGGTGACGTACCGGGCGGTCAATGGAATTGGCGACCACTTTGCGTGTAATTATGCTTACATTGTCAAAATGCTCAAATTTCTTTAAGGAACGTATGCCTCGATTGGGCCATGCACATTCCGAGTTAAAAAAATAGGGGCCACTGCTCAGAGAAGAGAGGCGCTTACCTCGTAGCCGTCGTAGTCAATACGGTGTACTCGGCTCGCCAGACCTCGTAACCGTCTTTCTGACGGGGGATAGCATATAAGAAGCGAGTATCGAAAGAAAGTGGTCGAGGACAGGACACCCTAGTTTTCACCACCTCTGATTGACTTAATAGGTAAGCGAATCCCTGGCAAACAAATTTGTGTATACTAACCCATATACACGCAGATTCATGAACGCCCCCGCCACCTGAAGCATCTAACTTCTTGTCTATGCGATTTTCGTGCCAAGTTCGATACGCTGGTCATGGAGTGACCAGATCATAAACATGAGCTTTCTGTTGTGCTAGCTCAGGCCAGGGAGATTTATTATACACGTATGCATCGCCTCACAGGAATATGGGACTTTGCATCGGTTGCCCGATATTCCTGCTTTCCCATGGACAATCACGCAGCTGCCTCGCTTGTTCATTCCAAGTGCATTTTCTCGGCAGCTCCCGGTTTAACGGCACGATATCCGCGCAGGAGCGATGACTAGAGTATTGTAATACGACTAGTCAGGTGTTTTGTGGCTCCCGAGAAATAGGAGCTCATGACGTGTTGCTGGGCAAACAATGGAACGGGTCCTGAGTCCATCATATCTGGTGGGTATTCCGATCCTAAGTAAACAGTTCGTCGGGCTGATGAGAGCGATTCGACCTGGGCGCCCGCTCTAACCCGACTACCGTCCTACGATACTCTGTAGTCCCACCACCTCCTGCAATCTGACTTTTGCACAGTCGGACGTTTCTGTTGGACAGGTCCTGGCAGGCGCGGGGATCTCTAAACCGGTCAACTAAAAAAACTTTGGTGTTAGAAATCGGATACATTCGAGTACCACGGGCGCGTTGTGCCGAACGCAATTTTCACACACAAGGGGTCCCAATCGGCCCGATCGGAGTTTTTGTAAATGTCCCCATAAGGGCACGCTCCTCTGGAGTCGTTACCGTCCTACACGGTGAGAATTTCGAGCTTACTGCCTTGCAGTAGTACAAGAGGGTTGGAGGTCTCATCACTTTT
seq00011   GCGGGGTAAACGCAGCTAATTGCTCCATCAACCGCTTGTTTCTCAGTCGGATGTGGGCCTCCGCTCCGGCGTATCCAGTTAATAAATTGCAGCCTTCTTTGAACTGTTCCTTGATGCGAAGGTTCATATGTCTTGGTTCACTTCGACTTTAGACGACCGACTTTTCATATGGACGGTCGGCACGATAGCTTACGTTCAGACATTTCGGCCGCTCCAATCTACCTCGTTCCCCGCGGTTTGCAGGAGACGTACTTTGCATTAACTTTAATAGATGGAGGGGCGTGACGTCTTGGCCGTCTAGGGAGGCAGCCTCATACGCAGGTGATAAATAGGTATATACCGCCGAGCGCTGATACACCGGTTGATGCGCGGTAGTTCAGGCAACCTGTTACAGCTTGAGGCTTCGCTGTAGACAGCTCTATCAAGTAATGTTGGGATTCTACGGTTATATTACAGGGCACCGGCAAGTGAATCCGGGCTGGCTCCGCGGGTCGACAAACGACATATGTTCCAACGGAATCGACGGCCGAGATCATATCCGCCATTCCGGCAACCCACTAGCCGTTTCACTCCTGTGATCGCGATGGCCAATAACGTTATGGCCGTCGAGAAATGAATGATCCAGTGTATCCAGCACCGGCGCACTCTCCATCCAACTGGCAGGACAATTCATGCGGGAATTCTTCGATCGACAACATTGGCCGGCGCCTCAGTTAATAGATATGCCTGTGTTGGCAGAAGAAGCAGATTCACTGCGCTTGGGGGCAGTCCGGAATAGTGGGATGTATGGGTGTTCCCAGTCGCGTGAAATACTGCGGTGTACAGTTCAACCGAAAGTAGTATAGAAAGTTCCATAAAGCACTGGGATTCACATTTAACCGGTGAGTCGGTCGCAGTTATGGGATAATGAATTTCCGCTTAACAGATTACGAATACACGAGATTGCTTGTTGACTTATCATTCTTTGAGAGTTGGGAGAGTCGTTCCACCAAAGACAGAAGAATGGGAGCAAGGAGGAAAAACCAGAATCTGAAAGGACCACATAGGGGAATCGCTGGCGAGCTGCGGATTTCCTTGGTATAGCGGTGACGTACCGGGCGGTCAATGGAATTGGCGACCACTTTGCGTGTAATTATGCTTACATTGTCAAAATGCTCAAATTTCTTTAAGGAACGTATGCCTCGATTGGGCCATGCACATTCCGAGTTAAAAAAATAGGGGCCACTGCTCAGAGAAGAGAGGCGCTTACCTCGTAGCCGTCGTAGTCAATACGGTGTACTCGGCTCGCCAGACCTCGTAACCGTCTTTCTGACGGGGGATAGCATATAAGAAGCGAGTATCGAAAGAAAGTGGTCGAGGACAGGACACCCTAGTTTTCACCACCTCTGATTGACTTAATAGGTAAGCGAATCCCTGGCAAACAAATTTGTGTATACTAACCCATATACACGCAGATTCATGAACGCCCCCGCCACCTGAAGCATCTAACTTCTTGTCTATGCGATTTTCGTGCCAAGTTCGATACGCTGGTCATGGAGTGACCAGATCATAAACATGAGCTTTCTGTTGTGCTAGCTCAGGCCAGGGAGATTTATTATACACGTATGCATCGCCTCACAGGAATATGGGACTTTGCATCGGTTGCCCGATATTCCTGCTTTCCCATGGACAATCACGCAGCTGCCTCGCTTGTTCATTCCAAGTGCATTTTCTCGGCAGCTCCCGGTTTAACGGCACGATATCCGCGCAGGAGCGATGACTAGAGTATTGTAATACGACTAGTCAGGTGTTTTGTGGCTCCCAAGAAATAGGAGCTCATGACGTGTTGCTGGGCAAACAATGGAACGGGTCCTGAGTCCATCATATCTGGTGGGTATTCCGATCCTAAGTAAACAGTTCGTCGGGCTGATGAGAGCGATTCGACCTGGGCGCCCGCTCTAACCCGACTACCGTCCTACGATACTCTGTAGTCCCACCACCTCCTGCAATCTGACTTTTGCACAGTCGGACGTTTCTGTTGGACAGGTCCTGGCAGGCGCGGGGATCTCTAAACCGGTCAACTAAAAAAACTTTGGTGTTAGAAATCGGATACATTCGAGTACCACGGGCGCGTTGTGCCGAACGCAATTTTCACACACAAGGGGTCCCAATCGGCCCGATCGGAGTTTTTGTAAATGTCCCCATAAGGGCACGCTCCTCTGGAGTCGTTACCGTCCTACACGGTGAGAATTTCGAGCTTACTGCCTTGCAGTAGTACAAGAGGGTTGGAGGTCTCATCACTTTT
seq00012   GCGGGGTAAACGCAGCTAATTGCTCCATCAACCGCTTGTTTCTCAGTCGGATGTGGGCCTCCGCTCCGGCGTATCCAGTTAATAAATTGCAGCCTTCTTTGAACTGTTCCTTGATGCGAAGGTTCATATGTCTTGGTTCACTTCGACTTTAGACGACCGACTTTTCATATGGACGGTCGGCACGATAGCTTACGTTCAGACATTTCGGCCGCTCCAATCTACCTCGTTCCCCGCGGTTTGCAGGAGACGTACTTTGCATTAACTTTAATAGATGGAGGGGCGTGACGTCTTGGCCGTCTAGGGAGGCAGCCTCATACGCAGGTGATAAATAGGTATATACCGCCGAGCGCTGATACACCGGTTGATGCGCGGTAGTTCAGGCAACCTGTTACAGCTTGAGGCTTCGCTGTAGACAGCTCTATCAAGTAATGTTGGGATTCTACGGTTATATTACAGGGCACCGGCAAGTGAATCCGGGCTGGCTCCGCGGGTCGACAAACGACATATGTTCCAACGGAATCGACGGCCGAGATCATATCCGCCATTCCGGCAACCCACTAGCCGTTTCACTCCTGTGATCGCGATGGCCAATAACGTTATGGCCGTCGAGAAATGAATGATCCAGTGTATCCAGCACCGGCGCACTCTCCATCCAACTGGCAGGACAATTCATGCGGGAATTCTTCGATCGACAACATTGGCCGGCGCCTCAGTTAATAGATATGCCCGTGTTGGCAGAAGAAGCAGATTCACTGCGCTTGGGGGCAGTCCGGAATAGTGGGATGTATGGGTGTTCCCAGTCGCGTGAAATACTGCGGTGTACAGTTCAACCGAAAGTAGTATAGAAAGTTCCATAAAGCACTGGGATTCACATTTAACCGGTGAGTCGGTCGCAGTTATGGGATAATGAATTTCCGCTTAACAGATTACGAATACACGAGATTGCTTGTTGACTTATCATTCTTTGAGAGTTGGGAGAGTCGTTCCACCAAAGACAGAAGAATGGGAGCAAGGAGGAAAAACCAGAATCTGAAAGGACCACATAGGGGAATCGCTGGCGAGCTGCGGATTTCCTTGGTATAGCGGTGACGTACCGGGCGGTCAATGGAATTGGCGACCACTTTGCGTGTAATTATGCTTACATTGTCAAAATGCTCAAATTTCTTTAAGGAACGTATGCCTCGATTGGGCCATGCACATTCCGAGTTAAAAAAATAGGGGCCACTGCTCAGAGAAGAGAGGCGCTTACCTCGTAGCCGTCGTAGTCAATACGGTGTACTCGGCTCGCCAGACCTCGTAACCGTCTTTCTGACGGGGGATAGCATATAAGAAGCGAGTATCGAAAGAAAGTGGTCGAGGACAGGACACCCTAGTTTTCACCACCTCTGATTGACTTAATAGGTAAGCGAATCCCTGGCAAACAAATTTGTGTATACTAACCCATATACACGCAGATTCATGAACGCCCCCGCCACCTGAAGCATCTAACTTCTTGTCTATGCGATTTTCGTGCCAAGTTCGATACGCTGGTCATGGAGTGACCAGATCATAAACATGAGCTTTCTGTTGTGCTAGCTCAGGCCAGGGAGATTTATTATACACGTATGCATCGCCTCACAGGAATATGGGACTTTGCATCGGTTGCCCGATATTCCTGCTTTCCCATGGACAATCACGCAGCTGCCTCGCTTGTTCATTCCAAGTGCATTTTCTCGGCAGCTCCCGGTTTAACGGCACGATATCCGCGCAGGAGCGATGACTAGAGTATTGTAATACGACTAGTCAGGTGTTTTGTGGCTCCCGAGAAATAGGAGCTCACGACGTGTTGCTGGGCAAACAATGGAACGGGTCCTGAGTCCATCATATCTGGTGGGTATTCCGATCCTAAGTAAACAGTTCGTCGGGCTGATGAGAGCGATTCGACCTGGGCGCCCGCTCTAACCCGACTACCGTCCTACGATACTCTGTAGTCCCACCACCTCCTGCAATCTGACTTTTGCACAGTCGGACGTTTCTGTTGGACAGGTCCTGGCAGGCGCGGGGATCTCTAAACCGGTCAACTAAAAAAACTTTGGTGTTAGAAATCGGATACATTCGAGTACCACGGGCGCGTTGTGCCGAACGCAATTTTCACACACAAGGGGTCCCAATCGGCCCGATCGGAGTTTTTGTAAATGTCCCCATAAGGGCACGCTCCTCTGGAGTCGTTACCGTCCTACACGGTGAGAATTTCGAGCTTACTGCCTTGCAGTAGTACAAGAGGGTTGGAGGTCTCATCACTTTT
seq00013   GCGGGGTAAACGCAGCTAATTGCTCCATCAACCGCTTGTTTCTCAGTCGGATGTGGGCCTCCGCTCCGGCGTATCCAGTTAATAAATTGCAGCCTTCTTTGAACTGTTCCTTGATGCGAAGGTTCATATGTCTTGGTTCACTTCGACTTTAGACGACCGACTTTTCATATGGACGGTCGGCACGATAGCTTACGTTCAGACATTTCGGCCGCTCCAATCTACCTCGTTCCCCGCGGTTTGCAGGAGACGTACTTTGCATTAACTTTAATAGATGGAGGGGCGTGACGTCTTGGCCGTCTAGGGAGGCAGCCTCATACGCAGGTGATAAATAGGTATATACCGCCGAGCGCTGATACACCGGTTGATGCGCGGTAGTTCAGGCAACCTGTTACAGCTTGAGGCTTCGCTGTAGACAGCTCTATCAAGTAATGTTGGGATTCTACGGTTATATTACAGGGCACCGGCAAGTGAATCCGGGCTGGCTCCGCGGGTCGACAAACGACATATGTTCCAACGGAATCGACGGCCGAGATCATATCCGCCATTCCGGCAACCCACTAGCCGTTTCACTCCTGTGATCGCGATGGCCAATAACGTTATGGCCGTCGAGAAATGAATGATCCAGTGTATCCAGCACCGGCGCACTCTCCATCCAACTGGCAGGACAATTCATGCGGGAATTCTTCGATCGACAACATTGGCCGGCGCCTCAGTTAATAGATATGCCTGTGTTGGCAGAAGAAGCAGATTCACTGCGCTTGGGGGCAGTCCGGAATAGTGGGATGTATGGGTGTTCCCAGTCGCGTGAAATACTGCGGTGTACAGTTCAACCGAAAGTAGTATAGAAAGTTCCATAAAGCACTGGGATTCACATTTAACCGGTGAGTCGGTCGCAGTTATGGGATAATGAATTTCCGCTTAACAGATTACGAATACACGAGATTGCTTGTTGACTTATCATTCTTTGAGAGTTGGGAGAGTCGTTCCACCAAAGACAGAAGAATGGGAGCAAGGAGGAAAAACCAGAATCTGAAAGGACCACATAGGGGAATCGCTGGCGAGCTGCGGATTTCCTTGGTATAGCGGTGACGTACCGGGCGGTCAATGGAATTGGCGACCACTTTGCGTGTAATTATGCTTACATTGTCAAAATGCTCAAATTTCTTTAAGGAACGTATGCCTCGATTGGGCCATGCACATTCCGAGTTAAAAAAATAGGGGCCACTGCTCAGAGAAGAGAGGCGCTTACCTCGTAGCCGTCGTAGTCAATACGGTGTACTCGGCTCGCCAGACCTCGTAACCGTCTTTCTGACGGGGGATAGCATATAAGAAGCGAGTATCGAAAGAAAGTGGTCGAGGACAGGACACCCTAGTTTTCACCACCTCTGATTGACTTAATAGGTAAGCGAATCCCTGGCAAACAAATTTGTGTATACTAACCCATATACACGCAGATTCATGAACGCCCCCGCCACCTGAAGCATCTAACTTCTTGTCTATGCGATTTTCGTGCCAAGTTCGATACGCTGGTCATGGAGTGACCAGATCATAAACATGAGCTTTCTGTTGTGCTAGCTCAGGCCAGGGAGATTTATTATACACGTATGCATCGCCTCACAGGAATATGGGACTTTGCATCGGTTGCCCGATATTCCTGCTTTCCCATGGACAATCACGCAGCTGCCTCGCTTGTTCATTCCAAGTGCATTTTCTCGGCAGCTCCCGGTTTAACGGCACGATATCCGCGCAGGAGCGATGACTAGAGTATTGTAATACGACTAGTCAGGTGTTTTGTGGCTCCCGAGAAATAGGAGCTCATGACGTGTTGCTGGGCAAACAATGGAACGGGTCCTGAGTCCATCATATCTGGTGGGTATTCCGATCCTAAGTAAACAGTTCGTCGGGCTGATGAGAGCGATTCGACCTGGGCGCCCGCTCTAACCCGACTACCGTCCTACGATACTCTGTAGTCCCACCACCTCCTGCAATCTGACTTTTGCACAGTCGGACGTTTCTGTTGGACAGGTCCTGGCAGGCGCGGGGATCTCTAAACCGGTCAACTAAAAAAACTTTGGTGTTAGAAATCGGATACATTCGAGTACCACGGGCGCGTTGTGCCGAACGCAATTTTCACACACAAGGGGTCCCAATCGGCCCGATCGGAGTTTTTGTAAATGTCCCCATAAGGGCACGCTCCTCTGGAGTCGTTACCGTCCTACACGGTGAGAATTTCGAGCTTACTGCCTTGCAGTAGTACAAGAGGGTTGGAGGTCTCATCACTTTT
seq00014   GCGGGGTAAACGCAGCTAATTGCTCCATCAACCGCTTGTTTCTCAGTCGGATGTGGGCCTCCGCTCCGGCGTATCCAGTTAATAAATTGCAGCCTTCTTTGAACTGTTCCTTGATGCGAAGGTTCATATGTCTTGGTTCACTTCGACTTTAGACGACCGACTTTTCATATGGACGGTCGGCACGATAGCTTACGTTCAGACATTTCGGCCGCTCCAATCTACCTCGTTCCCCGCGGTTTGCAGGAGACGTACTTTGCATTAACTTTAATAGATGGAGGGGCGTGACGTCTTGGCCGTCTAGGGAGGCAGCCTCATACGCAGGTGATAAATAGGTATATACCGCCGAGCGCTGATACACCGGTTGATGCGCGGTAGTTCAGGCAACCTGTTACAGCTTGAGGCTTCGCTGTAGACAGCTCTATCAAGTAATGTTGGGATTCTACGGTTATATTACAGGGCACCGGCAAGTGAATCCGGGCTGGCTCCGCGGGTCGACAAACGACATATGTTCCAACGGAATCGACGGCCGAGATCATATCCGCCATTCCGGCAACCCACTAGCCGTTTCACTCCTGTGATCGCGATGGCCAATAACGTTATGGCCGTCGAGAAATGAATGATCCAGTGTATCCAGCACCGGCGCACTCTCCATCCAACTGGCAGGACAATTCATGCGGGAATTCTTCGATCGACAACATTGGCCGGCGCCTCAGTTAATAGATATGCCTGTGTTGGCAGAAGAAGCAGATTCACTGCGCTTGGGGGCAGTCCGGAATAGTGGGATGTATGGGTGTTCCCAGTCGCGTGAAATACTGCGGTGTACAGTTCAACCGAAAGTAGTATAGAAAGTTCCATAAAGCACTGGGATTCACATTTAACCGGTGAGTCGGTCGCAGTTATGGGATAATGAATTTCCGCTTAACAGATTACGAATACACGAGATTGCTTGTTGACTTATCATTCTTTGAGAGTTGGGAGAGTCGTTCCACCAAAGACAGAAGAATGGGAGCAAGGAGGAAAAACTAGAATCTGAAAGGACCACATAGGGGAATCGCTGGCGAGCTGCGGATTTCCTTGGTATAGCGGTGACGTACCGGGCGGTCAATGGAATTGGCGACCACTTTGCGTGTAATTATGCTTACATTGTCAAAATGCTCAAATTTCTTTAAGGAACGTATGCCTCGATTGGGCCATGCACATTCCGAGTTAAAAAAATAGGGGCCACTGCTCAGAGAAGAGAGGCGCTTACCTCGTAGCCGTCGTAGTCAATACGGTGTACTCGGCTCGCCAGACCTCGTAACCGTCTTTCTGACGGGGGATAGCATATAAGAAGCGAGTATCGAAAGAAAGTGGTCGAGGACAGGACACCCTAGTTTTCACCACCTCTGATTGACTTAATAGGTAAGCGAATCCCTGGCAAACAAATTTGTGTATACTAACCCATATACACGCAGATTCATGAACGCCCCCGCCACCTGAAGCATCTAACTTCTTGTCTATGCGATTTTCGTGCCAAGTTCGATACGCTGGTCATGGAGTGACCAGATCATAAACATGAGCTTTCTGTTGTGCTAGCTCAGGCCAGGGAGATTTATTATACACGTATGCATCGCCTCACAGGAATATGGGACTTTGCATCGGTTGCCCGATATTCCTGCTTTCCCATGGACAATCACGCAGCTGCCTCGCTTGTTCATTCCAAGTGCATTTTCTCGGCAGCTCCCGGTTTAACGGCACGATATCCGCGCAGGAGCGATGACTAGAGTATTGTAATACGACTAGTCAGGTGTTTTGTGGCTCCCGAGAAATAGGAGCTCATGACGTGTTGCTGGGCAAACAATGGAACGGGTCCTGAGTCCATCATATCTGGTGGGTATTCCGATCCTAAGTAAACAGTTCGTCGGGCTGATGAGAGCGATTCGACCTGGGCGCCCGCTCTAACCCGACTACCGTCCTACGATACTCTGTAGTCCCACCACCTCCTGCAATCTGACTTTTGCACAGTCGGACGTTTCTGTTGGACAGGTCCTGGCAGGCGCGGGGATCTCTAAACCGGTCAACTAAAAAAACTTTGGTGTTAGAAATCGGATACATTCGAGTACCACGGGCGCGTTGTGCCGAACGCAATTTTCACACACAAGGGGTCCCAATCGGCCCGATCGGAGTTTTTGTAAATGTCCCCATAAGGGCACGCTCCTCTGGAGTCGTTACCGTCCTACACGGTGAGAATTTCGAGCTTACTGCCTTGCAGTAGTACAAGAGGGTTGGAGGTCTCATCACTTTT
seq00015   GCGGGGTAAACGCAGCTAATTGCTCCATCAACCGCTTGTTTCTCAGTCGGATGTGGGCCTCCGCTCCGGCGTATCCAGTTAATAAATTGCAGCCTTCTTTGAACTGTTCCTTGATGCGAAGGTTCATATGTCTTGGTTCACTTCGACTTTAGACGACCGACTTTTCATATGGACGGTCGGCACGATAGCTTACGTTCAGACATTTCGGCCGCTCCAATCTACCTCGTTCCCCGCGGTTTGCAGGAGACGTACTTTGCATTAACTTTAATAGATGGAGGGGCGTGACGTCTTGGCCGTCTAGGGAGGCAGCCTCATACGCAGGTGATAAATAGGTATATACCGCCGAGCGCTGATACACCGGTTGATGCGCGGTAGTTCAGGCAACCTGTTACAGCTTGAGGCTTCGCTGTAGACAGCTCTATCAAGTAATGTTGGGATTCTACGGTTATATTACAGGGCACCGGCAAGTGAATCCGGGCTGGCTCCGCGGGTCGACAAACGACATATGTTCCAACGGAATCGACGGCCGAGATCATATCCGCCATTCCGGCAACCCACTAGCCGTTTCACTCCTGTGATCGCGATGGCCAATAACGTTATGGCCGTCGAGAAATGAATGATCCAGTGTATCCAGCACCGGCGCACTCTCCATCCAACTGGCAGGACAATTCATGCGGGAATTCTTCGATCGACAACATTGGCCGGCGCCTCAGTTAATAGATATGCCTGTGTTGGCAGAAGAAGCAGATTCACTGCGCTTGGGGGCAGTCCGGAATAGTGGGATGTATGGGTGTTCCCAGTCGCGTGAAATACTGCGGTGTACAGTTCAACCGAAAGTAGTATAGAAAGTTCCATAAAGCACTGGGATTCACATTTAACCGGTGAGTCGGTCGCAGTTATGGGATAATGAATTTCCGCTTAACAGATTACGAATACACGAGATTGCTTGTTGACTTATCATTCTTTGAGAGTTGGGAGAGTCGTTCCACCAAAGACAGAAGAATGGGAGCAAGGAGGAAAAACCAGAATCTGAAAGGACCACATAGGGGAATCGCTGGCGAGCTGCGGATTTCCTTGGTATAGCGGTGACGTACCGGGCGGTCAATGGAATTGGCGACCACTTTGCGTGTAATTATGCTTACATTGTCAAAATGCTCAAATTTCTTTAAGGAACGTATGCCTCGATTGGGCCATGCACATTCCGAGTTAAAAAAATAGGGGCCACTGCTCAGAGAAGAGAGGCGCTTACCTCGTAGCCGTCGTAGTCAATACGGTGTACTCGGCTCGCCAGACCTCGTAACCGTCTTTCTGACGGGGGATAGCATATAAGAAGCGAGTATCGAAAGAAAGTGGTCGAGGACAGGACACCCTAGTTTTCACCACCTCTGATTGACTTAATAGGTAAGCGAATCCCTGGCAAACAAATTTGTGTATACTAACCCATATACACGCAGATTCATGAACGCCCCCGCCACCTGAAGCATCTAACTTCTTGTCTATGCGATTTTCGTGCCAAGTTCGATACGCTGGTCATGGAGTGACCAGATCATAAACATGAGCTTTCTGTTGTGCTAGCTCAGGCCAGGGAGATTTATTATACACGTATGCATCGCCTCACAGGAATATGGGACTTTGCATCGGTTGCCCGATATTCCTGCTTTCCCATGGACAATCACGCAGCTGCCTCGCTTGTTCATTCCAAGTGCATTTTCTCGGCAGCTCCCGGTTTAACGGCACGATATCCGCGCAGGAGCGATGACTAGAGTATTGTAATACGACTAGTCAGGTGTTTTGTGGCTCCCGAGAAATAGGAGCTCATGACGTGTTGCTGGGCAAACAATGGAACGGGTCCTGAGTCCATCATATCTGGTGGGTATTCCGATCCTAAGTAAACAGTTCGTCGGGCTGATGAGAGCGATTCGACCTGGGCGCCCGCTCTAACCCGACTACCGTCCTACGATACTCTGTAGTCCCACCACCTCCTGCAATCTGACTTTTGCACAGTCGGACGTTTCTGTTGGACAGGTCCTGGCAGGCGCGGGGATCTCTAAACCGGTCAACTAAAAAAACTTTGGTGTTAGAAATCGGATACATTCGAGTACCACGGGCGCGTTGTGCCGAACGCAATTTTCACACACAAGGGGTCCCAATCGGCCCGATCGGAGTTTTTGTAAATGTCCCCATAAGGGCACGCTCCTCTGGAGTCGTTACCGTCCTACACGGTGAGAATTTCGAGCTTACTGCCTTGCAGTAGTACAAGAGGGTTGGAGGTCTCATCACTTTT
seq00016   GCGGGGTAAACGCAGCTAATTGCTCCATCAACCGCTTGTTTCTCAGTCGGATGTGGGCCTCCGCTCCGGCGTATCCAGTTAATAAATTGCAGCCTTCTTTGAACTGTTCCTTGATGCGAAGGTTCATATGTCTTGGTTCACTTCGACTTTAGACGACCGACTTTTCATATGGACGGTCGGCACGATAGCTTACGTTCAGACATTTCGGCCGCTCCAATCTACCTCGTTCCCCGCGGTTTGCAGGAGACGTACTTTGCATTAACTTTAATAGATGGAGGGGCGTGACGTCTTGGCCGTCTAGGGAGGCAGCCTCATACGCAGGTGATAAATAGGTATATACCGCCGAGCGCTGATACACCGGTTGATGCGCGGTAGTTCAGGCAACCTGTTACAGCTTGAGGCTTCGCTGTAGACAGCTCTATCAAGTAATGTTGGGATTCTACGGTTATATTACAGGGCACCGGCAAGTGAATCCGGGCTGGCTCCGCGGGTCGACAAACGACATATGTTCCAACGGAATCGACGGCCGAGATCATATCCGCCATTCCGGCAACCCACTAGCCGTTTCACTCCTGTGATCGCGATGGCCAATAACGTTATGGCCGTCGAGAAATGAATGATCCAGTGTATCCAGCACCGGCGCACTCTCCATCCAACTGGCAGGACAATTCATGCGGGAATTCTTCGATCGACAACATTGGCCGGCGCCTCAGTTAATAGATATGCCTGTGTTGGCAGAAGAAGCAGATTCACTGCGCTTGGGGGCAGTCCGGAATAGTGGGATGTATGGGTGTTCCCAGTCGCGTGAAATACTGCGGTGTACAGTTCAACCGAAAGTAGTATAGAAAGTTCCATAAAGCACTGGGATTCACATTTAACCGGTGAGTCGGTCGCAGTTATGGGATAATGAATTTCCGCTTAACAGATTACGAATACACGAGATTGCTTGTTGACTTATCATTCTTTGAGAGTTGGGAGAGTCGTTCCACCAAAGACAGAAGAATGGGAGCAAGGAGGAAAAACCAGAATCTGAAAGGACCACATAGGGGAATCGCTGGCGAGCTGCGGATTTCCTTGGTATAGCGGTGACGTACCGGGCGGTCAATGGAATTGGCGACCACTTTGCGTGTAATTATGCTTACATTGTCAAAATGCTCAAATTTCTTTAAGGAACGTATGCCTCGATTGGGCCATGCACATTCCGAGTTAAAAAAATAGGGGCCACTGCTCAGAGAAGAGAGGCGCTTACCTCGTAGCCGTCGTAGTCAATACGGTGTACTCGGCTCGCCAGACCTCGTAACCGTCTTTCTGACGGGGGATAGCATATAAGAAGCGAGTATCGAAAGAAAGTGGTCGAGGACAGGACACCCTAGTTTTCACCACCTCTGATTGACTTAATAGGTAAGCGAATCCCTGGCAAACAAATTTGTGTATACTAACCCATATACACGCAGATTCATGAACGCCCCCGCCACCTGAAGCATCTAACTTCTTGTCTATGCGATTTTCGTGCCAAGTTCGATACGCTGGTCATGGAGTGACCAGATCATAAACATGAGCTTTCTGTTGTGCTAGCTCAGGCCAGGGAGATTTATTATACACGTATGCATCGCCTCACAGGAATATGGGACTTTGCATCGGTTGCCCGATATTCCTGCTTTCCCATGGACAATCACGCAGCTGCCTCGCTTGTTCATTCCAAGTGCATTTTCTCGGCAGCTCCCGGTTTAACGGCACGATATCCGCGCAGGAGCGATGACTAGAGTATTGTAATACGACTAGTCAGGTGTTTTGTGGCTCCCGAGAAATAGGAGCTCATGACGTGTTGCTGGGCAAACAATGGAACGGGTCCTGAGTCCATCATATCTGGTGGGTATTCCGATCCTAAGTAAACAGTTCGTCGGGCTGATGAGAGCGATTCGACCTGGGCGCCCGCTCTAACCCGACTACCGTCCTACGATACTCTGTAGTCCCACCACCTCCTGCAATCTGACTTTTGCACAGTCGGACGTTTCTGTTGGACAGGTCCTGGCAGGCGCGGGGATCTCTAAACCGGTCAACTAAAAAAACTTTGGTGTTAGAAATCGGATACATTCGAGTACCACGGGCGCGTTGTGCCGAACGCAATTTTCACACACAAGGGGTCCCAATCGGCCCGATCGGAGTTTTTGTAAATGTCCCCATAAGGGCACGCTCCTCTGGAGTCGTTACCGTCCTACACGGTGAGAATTTCGAGCTTACTGCCTTGCAGTAGTACAAGAGGGTTGGAGGTCTCATCACTTTT
seq00017   GCGGGGTAAACGCAGCTAATTGCTCCATCAACCGCTTGTTTCTCAGTCGGATGTGGGCCTCCGCTCCGGCGTATCCAGTTAATAAATTTCAGCCTTCTTTGAACTGTTCCTTGATGCGAAGGTTCATATGTCTTGGTTCACTTCGACTTTAGACGACCGACTTTTCATATGGACGGTCGGCACGATAGCTTACGTTCAGACATTTCGGCCGCTCCAATCTACCTCGTTCCCCGCGGTTTGCAGGAGACGTACTTTGCATTAACTTTAATAGATGGAGGGGCGTGACGTCTTGGCCGTCTAGGGAGGCAGCCTCATACGCAGGTGATAAATAGGTATATACCGCCGAGCGCTGATACACCGGTTGATGCGCGGTAGTTCAGGCAACCTGTTACAGCTTGAGGCTTCGCTGTAGACAGCTCTATCAAGTAATGTTGGGATTCTACGGTTATATTACAGGGCACCGGCAAGTGAATCCGGGCTGGCTCCGCGGGTCGACAAACGACATATGTTCCAACGGAATCGACGGCCGAGATCATATCCGCCATTCCGGCAACCCACTAGCCGTTTCACTCCTGTGATCGCGATGGCCAATAACGTTATGGCCGTCGAGAAATGAATGATCCAGTGTATCCAGCACCGGCGCACTCTCCATCCAACTGGCAGGACAATTCATGCGGGAATTCTTCGATCGACAACATTGGCCGGCGCCTCAGTTAATAGATATGCCTGTGTTGGCAGAAGAAGCAGATTCACTGCGCTTGGGGGCAGTCCGGAATAGTGGGATGTATGGGTGTTCCCAGTCGCGTGAAATACTGCGGTGTACAGTTCAACCGAAAGTAGTATAGAAAGTTCCATAAAGCACTGGGATTCACATTTAACCGGTGAGTCGGTCGCAGTTATGGGATAATGAATTTCCGCTTAACAGATTACGAATACACGAGATTGCTTGTTGACTTATCATTCTTTGAGAGTTGGGAGAGTCGTTCCACCAAAGACAGAAGAATGGGAGCAAGGAGGAAAAACCAGAATCTGAAAGGACCACATAGGGGAATCGCTGGCGAGCTGCGGATTTCCTTGGTATAGCGGTGACGTACCGGGCGGTCAATGGAATTGGCGACCACTTTGCGTGTAATTATGCTTACATTGTCAAAATGCTCAAATTTCTTTAAGGAACGTATGCCTCGATTGGGCCATGCACATTCCGAGTTAAAAAAATAGGGGCCACTGCTCAGAGAAGAGAGGCGCTTACCTCGTAGCCGTCGTAGTCAATACGGTGTACTCGGCTCGCCAGACCTCGTAACCGTCTTTCTGACGGGGGATAGCATATAAGAAGCGAGTATCGAAAGAAAGTGGTCGAGGACAGGACACCCTAGTTTTCACCACCTCTGATTGACTTAATAGGTAAGCGAATCCCTGGCAAACAAATTTGTGTATACTAACCCATATACACGCAGATTCATGAACGCCCCCGCCACCTGAAGCATCTAACTTCTTGTCTATGCGATTTTCGTGCCAAGTTCGATACGCTGGTCATGGAGTGACCAGATCATAAACATGAGCTTTCTGTTGTGCTAGCTCAGGCCAGGGAGATTTATTATACACGTATGCATCGCCTCACAGGAATATGGGACTTTGCATCGGTTGCCCGATATTCCTGCTTTCCCATGGACAATCACGCAGCTGCCTCGCTTGTTCATTCCAAGTGCATTTTCTCGGCAGCTCCCGGTTTAACGGCACGATATCCGCGCAGGAGCGATGACTAGAGTATTGTAATACGACTAGTCAGGTGTTTTGTGGCTCCCGAGAAATAGGAGCTCATGACGTGTTGCTGGGCAAACAATGGAACGGGTCCTGAGTCCATCATATCTGGTGGGTATTCCGATCCTAAGTAAACAGTTCGTCGGGCTGATGAGAGCGATTCGACCTGGGCGCCCGCTCTAACCCGACTACCGTCCTACGATACTCTGTAGTCCCACCACCTCCTGCAATCTGACTTTTGCACAGTCGGACGTTTCTGTTGGACAGGTCCTGGCAGGCGCGGGGATCTCTAAACCGGTCAACTAAAAAAACTTTGGTGTTAGAAATCGGATACATTCGAGTACCACGGGCGCGTTGTGCCGAACGCAATTTTCACACACAAGGGGTCCCAATCGGCCCGATCGGAGTTTTTGTAAATGTCCCCATAAGGGCACGCTCCTCTGGAGTCGTTACCGTCCTACACGGTGAGAATTTCGAGCTTACTGCCTTGCAGTAGTACAAGAGGGTTGGAGGTCTCATCACTTTT
seq00018   GCGGGGTAAACGCAGCTAATTGCTCCATCAACCGCTTGTTTCTCAGTCGGATGTGGGCCTCCGCTCCGGCGTATCCAGTTAATAAATTGCAGCCTTCTTTGAACTGTTCCTTGATGCGAAGGTTCATATGTCTTGGTTCACTTCGACTTTAGACGACCGACTTTTCATATGGACGGTCGGCACGATAGCTTACGTTCAGACATTTCGGCCGCTCCAATCTACCTCGTTCCCCGCGGTTTGCAGGAGACGTACTTTGCATTAACTTTAATAGATGGAGGGGCGTGACGTCTTGGCCGTCTAGGGAGGCAGCCTCATACGCAGGTGATAAATAGGTATATACCGCCGAGCGCTGATACACCGGTTGATGCGCGGTAGTTCAGGCAACCTGTTACAGCTTGAGGCTTCGCTGTAGACAGCTCTATCAAGTAATGTTGGGATTCTACGGTTATATTACAGGGCACCGGCAAGTGAATCCGGGCTGGCTCCGCGGGTCGACAAACGACATATGTTCCAACGGAATCGACGGCCGAGATCATATCCGCCATTCCGGCAACCCACTAGCCGTTTCACTCCTGTGATCGCGATGGCCAATAACGTTATGGCCGTCGAGAAATGAATGATCCAGTGTATCCAGCACCGGCGCACTCTCCATCCAACTGGCAGGACAATTCATGCGGGAATTCTTCGATCGACAACATTGGCCGGCGCCTCAGTTAATAGATATGCCTGTGTTGGCAGAAGAAGCAGATTCACTGCGCTTGGGGGCAGTCCGGAATAGTGGGATGTATGGGTGTTCCCAGTCGCGTGAAATACTGCGGTGTACAGTTCAACCGAAAGTAGTATAGAAAGTTCCATAAAGCACTGGGATTCACATTTAACCGGTGAGTCGGTCGCAGTTATGGGATAATGAATTTCCGCTTAACAGATTACGAATACACGAGATTGCTTGTTGACTTATCATTCTTTGAGAGTTGGGAGAGTCGTTCCACCAAAGACAGAAGAATGGGAGCAAGGAGGAAAAACCAGAATCTGAAAGGACCACATAGGGGAATCGCTGGCGAGCTGCGGATTTCCTTGGTATAGCGGTGACGTACCGGGCGGTCAATGGAATTGGCGACCACTTTGCGTGTAATTATGCTTACATTGTCAAAATGCTCAAATTTCTTTAAGGAACGTATGCCTCGATTGGGCCATGCACATTCCGAGTTAAAAAAATAGGGGCCACTGCTCAGAGAAGAGAGGCGCTTACCTCGTAGCCGTCGTAGTCAATACGGTGTACTCGGCTCGCCAGACCTCGTAACCGTCTTTCTGACGGGGGATAGCATATAAGAAGCGAGTATCGAAAGAAAGTGGTCGAGGACAGGACACCCTAGTTTTCACCACCTCTGATTGACTTAATAGGTAAGCGAATCCCTGGCAAACAAATTTGTGTATACTAACCCATATACACGCAGATTCATGAACGCCCCCGCCACCTGAAGCATCTAACTTCTTGTCTATGCGATTTTCGTGCCAAGTTCGATACGCTGGTCATGGAGTGACCAGATCATAAACATGAGCTTTCTGTTGTGCTAGCTCAGGCCAGGGAGATTTATTATACACGTATGCATCGCCTCACAGGAATATGGGACTTTGCATCGGTTGCCCGATATTCCTGCTTTCCCATGGACAATCACGCAGCTGCCTCGCTTGTTCATTCCAAGTGCATTTTCTCGGCAGCTCCCGGTTTAACGGCACGATATCCGCGCAGGAGCGATGACTAGAGTATTGTAATACGACTAGTCAGGTGTTTTGTGGCTCCCAAGAAATAGGAGCTCATGACGTGTTGCTGGGCAAACAATGGAACGGGTCCTGAGTCCATCATATCTGGTGGGTATTCCGATCCTAAGTAAACAGTTCGTCGGGCTGATGAGAGCGATTCGACCTGGGCGCCCGCTCTAACCCGACTACCGTCCTACGATACTCTGTAGTCCCACCACCTCCTGCAATCTGACTTTTGCACAGTCGGACGTTTCTGTTGGACAGGTCCTGGCAGGCGCGGGGATCTCTAAACCGGTCAACTAAAAAAACTTTGGTGTTAGAAATCGGATACATTCGAGTACCACGGGCGCGTTGTGCCGAACGCAATTTTCACACACAAGGGGTCCCAATCGGCCCGATCGGAGTTTTTGTAAATGTCCCCATAAGGGCACGCTCCTCTGGAGTCGTTACCGTCCTACACGGTGAGAATTTCGAGCTTACTGCCTTGCAGTAGTACAAGAGGGTTGGAGGTCTCATCACTTTT
seq00019   GCGGGGTAAACGCAGCTAATTGCTCCATCAACCGCTTGTTTCTCAGTCGGATGTGGGCCTCCGCTCCGGCGTATCCAGTTAATAAATTGCAGCCTTCTTTGAACTGTTCCTTGATGCGAAGGTTCATATGTCTTGGTTCACTTCGACTTTAGACGACCGACTTTTCATATGGACGGTCGGCACGATAGCTTACGTTCAGACATTTCGGCCGCTCCAATCTACCTCGTTCCCCGCGGTTTGCAGGAGACGTACTTTGCATTAACTTTAATAGATGGAGGGGCGTGACGTCTTGGCCGTCTAGGGAGGCAGCCTCATACGCAGGTGATAAATAGGTATATACCGCCGAGCGCTGATACACCGGTTGATGCGCGGTAGTTCAGGCAACCTGTTACAGCTTGAGGCTTCGCTGTAGACAGCTCTATCAAGTAATGTTGGGATTCTACGGTTATATTACAGGGCACCGGCAAGTGAATCCGGGCTGGCTCCGCGGGTCGACAAACGACATATGTTCCAACGGAATCGACGGCCGAGATCATATCCGCCATTCCGGCAACCCACTAGCCGTTTCACTCCTGTGATCGCGATGGCCAATAACGTTATGGCCGTCGAGAAATGAATGATCCAGTGTATCCAGCACCGGCGCACTCTCCATCCAACTGGCAGGACAATTCATGCGGGAATTCTTCGATCGACAACATTGGCCGGCGCCTCAGTTAATAGATATGCCTGTGTTGGCAGAAGAAGCAGATTCACTGCGCTTGGGGGCAGTCCGGAATAGTGGGATGTATGGGTGTTCCCAGTCGCGTGAAATACTGCGGTGTACAGTTCAACCGAAAGTAGTATAGAAAGTTCCATAAAGCACTGGGATTCACATTTAACCGGTGAGTCGGTCGCAGTTATGGGATAATGAATTTCCGCTTAACAGATTACGAATACACGAGATTGCTTGTTGACTTATCATTCTTTGAGAGTTGGGAGAGTCGTTCCACCAAAGACAGAAGAATGGGAGCAAGGAGGAAAAACCAGAATCTGAAAGGACCACATAGGGGAATCGCTGGCGAGCTGCGGATTTCCTTGGTATAGCGGTGACGTACCGGGCGGTCAATGGAATTGGCGACCACTTTGCGTGTAATTATGCTTACATTGTCAAAATGCTCAAATTTCTTTAAGGAACGTATGCCTCGATTGGGCCATGCACATTCCGAGTTAAAAAAATAGGGGCCACTGCTCAGAGAAGAGAGGCGCTTACCTCGTAGCCGTCGTAGTCAATACGGTGTACTCGGCTCGCCAGACCTCGTAACCGTCTTTCTGACGGGGGATAGCATATAAGAAGCGAGTATCGAAAGAAAGTGGTCGAGGACAGGACACCCTAGTTTTCACCACCTCTGATTGACTTAATAGGTAAGCGAATCCCTGGCAAACAAATTTGTGTATACTAACCCATATACACGCAGATTCATGAACGCCCCCGCCACCTGAAGCATCTAACTTCTTGTCTATGCGATTTTCGTGCCAAGTTCGATACGCTGGTCATGGAGTGACCAGATCATAAACATGAGCTTTCTGTTGTGCTAGCTCAGGCCAGGGAGATTTATTATACACGTATGCATCGCCTCACAGGAATATGGGACTTTGCATCGGTTGCCCGATATTCCTGCTTTCCCATGGACAATCACGCAGCTGCCTCGCTTGTTCATTCCAAGTGCATTTTCTCGGCAGCTCCCGGTTTAACGGCACGATATCCGCGCAGGAGCGATGACTAGAGTATTGTAATACGACTAGTCAGGTGTTTTGTGGCTCCCAAGAAATAGGAGCTCATGACGTGTTGCTGGGCAAACAATGGAACGGGTCCTGAGTCCATCATATCTGGTGGGTATTCCGATCCTAAGTAAACAGTTCGTCGGGCTGATGAGAGCGATTCGACCTGGGCGCCCGCTCTAACCCGACTACCGTCCTACGATACTCTGTAGTCCCACCACCTCCTGCAATCTGACTTTTGCACAGTCGGACGTTTCTGTTGGACAGGTCCTGGCAGGCGCGGGGATCTCTAAACCGGTCAACTAAAAAAACTTTGGTGTTAGAAATCGGATACATTCGAGTACCACGGGCGCGTTGTGCCGAACGCAATTTTCACACACAAGGGGTCCCAATCGGCCCGATCGGAGTTTTTGTAAATGTCCCCATAAGGGCACGCTCCTCTGGAGTCGTTACCGTCCTACACGGTGAGAATTTCGAGCTTACTGCCTTGCAGTAGTACAAGAGGGTTGGAGGTCTCATCACTTTT
seq00020   GCGGGGTAAACGCAGCTAATTGCTCCATCAACCGCTTGTTTCTCAGTCGGATGTGGGCCTCCGCTCCGGCGTATCCAGTTAATAAATTGCAGCCTTCTTTGAACTGTTCCTTGATGCGAAGGTTCATATGTCTTGGTTCACTTCGACTTTAGACGACCGACTTTTCATATGGACGGTCGGCACGATAGCTTACGTTCAGACATTTCGGCCGCTCCAATCTACCTCGTTCCCCGCGGTTTGCAGGAGACGTACTTTGCATTAACTTTAATAGATGGAGGGGCGTGACGTCTTGGCCGTCTAGGGAGGCAGCCTCATACGCAGGTGATAAATAGGTATATACCGCCGAGCGCTGATACACCGGTTGATGCGCGGTAGTTCAGGCAACCTGTTACAGCTTGAGGCTTCGCTGTAGACAGCTCTATCAAGTAATGTTGGGATTCTACGGTTATATTACAGGGCACCGGCAAGTGAATCCGGGCTGGCTCCGCGGGTCGACAAACGACATATGTTCCAACGGAATCGACGGCCGAGATCATATCCGCCATTCCGGCAACCCACTAGCCGTTTCACTCCTGTGATCGCGATGGCCAATAACGTTATGGCCGTCGAGAAATGAATGATCCAGTGTATCCAGCACCGGCGCACTCTCCATCCAACTGGCAGGACAATTCATGCGGGAATTCTTCGATCGACAACATTGGCCGGCGCCTCAGTTAATAGATATGCCTGTGTTGGCAGAAGAAGCAGATTCACTGCGCTTGGGGGCAGTCCGGAATAGTGGGATGTATGGGTGTTCCCAGTCGCGTGAAATACTGCGGTGTACAGTTCAACCGAAAGTAGTATAGAAAGTTCCATAAAGCACTGGGATTCACATTTAACCGGTGAGTCGGTCGCAGTTATGGGATAATGAATTTCCGCTTAACAGATTACGAATACACGAGATTGCTTGTTGACTTATCATTCTTTGAGAGTTGGGAGAGTCGTTCCACCAAAGACAGAAGAATGGGAGCAAGGAGGAAAAACCAGAATCTGAAAGGACCACATAGGGGAATCGCTGGCGAGCTGCGGATTTCCTTGGTATAGCGGTGACGTACCGGGCGGTCAATGGAATTGGCGACCACTTTGCGTGTAATTATGCTTACATTGTCAAAATGCTCAAATTTCTTTAAGGAACGTATGCCTCGATTGGGCCATGCACATTCCGAGTTAAAAAAATAGGGGCCACTGCTCAGAGAAGAGAGGCGCTTACCTCGTAGCCGTCGTAGTCAATACGGTGTACTCGGCTCGCCAGACCTCGTAACCGTCTTTCTGACGGGGGATAGCATATAAGAAGCGAGTATCGAAAGAAAGTGGTCGAGGACAGGACACCCTAGTTTTCACCACCTCTGATTGACTTAATAGGTAAGCGAATCCCTGGCAAACAAATTTGTGTATACTAACCCATATACACGCAGATTCATGAACGCCCCCGCCACCTGAAGCATCTAACTTCTTGTCTATGCGATTTTCGTGCCAAGTTCGATACGCTGGTCATGGAGTGACCAGATCATAAACATGAGCTTTCTGTTGTGCTAGCTCAGGCCAGGGAGATTTATTATACACGTATGCATCGCCTCACAGGAATATGGGACTTTGCATCGGTTGCCCGATATTCCTGCTTTCCCATGGACAATCACGCAGCTGCCTCGCTTGTTCATTCCAAGTGCATTTTCTCGGCAGCTCCCGGTTTAACGGCACGATATCCGCGCAGGAGCGATGACTAGAGTATTGTAATACGACTAGTCAGGTGTTTTGTGGCTCCCGAGAAATAGGAGCTCATGACGTGTTGCTGGGCAAACAATGGAACGGGTCCTGAGTCCATCATATCTGGTGGGTATTCCGATCCTAAGTAAACAGTTCGTCGGGCTGATGAGAGCGATTCGACCTGGGCGCCCGCTCTAACCCGACTACCGTCCTACGATACTCTGTAGTCCCACCACCTCCTGCAATCTGACTTTTGCACAGTCGGACGTTTCTGTTGGACAGGTCCTGGCAGGCGCGGGGATCTCTAAACCGGTCAACTAAAAAAACTTTGGTGTTAGAAATCGGATACATTCGAGTACCACGGGCGCGTTGTGCCGAACGCAATTTTCACACACAAGGGGTCCCAATCGGCCCGATCGGAGTTTTTGTAAATGTCCCCATAAGGGCACGCTCCTCTGGAGTCGTTACCGTCCTACACGGTGAGAATTTCGAGCTTACTGCCTTGCAGTAGTACAAGAGGGTTGGAGGTCTCATCACTTTT
seq00021   GCGGGGTAAACGCAGCTAATTGCTCCATCAACCGCTTGTTTCTCAGTCGGATGTGGGCCTCCGCTCCGGCGTATCCAGTTAATAAATTGCAGCCTTCTTTGAACTGTTCCTTGATGCGAAGGTTCATATGTCTTGGTTCACTTCGACTTTAGACGACCGACTTTTCATATGGACGGTCGGCACGATAGCTTACGTTCAGACATTTCGGCCGCTCCAATCTACCTCGTTCCCCGCGGTTTGCAGGAGACGTACTTTGCATTAACTTTAATAGATGGAGGGGCGTGACGTCTTGGCCGTCTAGGGAGGCAGCCTCATACGCAGGTGATAAATAGGTATATACCGCCGAGCGCTGATACACCGGTTGATGCGCGGTAGTTCAGGCAACCTGTTACAGCTTGAGGCTTCGCTGTAGACAGCTCTATCAAGTAATGTTGGGATTCTACGGTTATATTACAGGGCACCGGCAAGTGAATCCGGGCTGGCTCCGCGGGTCGACAAACGACATATGTTCCAACGGAATCGACGGCCGAGATCATATCCGCCATTCCGGCAACCCACTAGCCGTTTCACTCCTGTGATCGCGATGGCCAATAACGTTATGGCCGTCGAGAAATGAATGATCCAGTGTATCCAGCACCGGCGCACTCTCCATCCAACTGGCAGGACAATTCATGCGGGAATTCTTCGATCGACAACATTGGCCGGCGCCTCAGTTAATAGATATGCCTGTGTTGGCAGAAGAAGCAGATTCACTGCGCTTGGGGGCAGTCCGGAATAGTGGGATGTATGGGTGTTCCCAGTCGCGTGAAATACTGCGGTGTACAGTTCAACCGAAAGTAGTATAGAAAGTTCCATAAAGCACTGGGATTCACATTTAACCGGTGAGTCGGTCGCAGTTATGGGATAATGAATTTCCGCTTAACAGATTACGAATACACGAGATTGCTTGTTGACTTATCATTCTTTGAGAGTTGGGAGAGTCGTTCCACCAAAGACAGAAGAATGGGAGCAAGGAGGAAAAACCAGAATCTGAAAGGACCACATAGGGGAATCGCTGGCGAGCTGCGGATTTCCTTGGTATAGCGGTGACGTACCGGGCGGTCAATGGAATTGGCGACCACTTTGCGTGTAATTATGCTTACATTGTCAAAATGCTCAAATTTCTTTAAGGAACGTATGCCGCGATTGGGCCATGCACATTCCGAGTTAAAAAAATAGGGGCCACTGCTCAGAGAAGAGAGGCGCTTACCTCGTAGCCGTCGTAGTCAATACGGTGTACTCGGCTCGCCAGACCTCGTAACCGTCTTTCTGACGGGGGATAGCATATAAGAAGCGAGTATCGAAAGAAAGTGGTCGAGGACAGGACACCCTAGTTTTCACCACCTCTGATTGACTTAATAGGTAAGCGAATCCCTGGCAAACAAATTTGTGTATACTAACCCATATACACGCAGATTCATGAACGCCCCCGCCACCTGAAGCATCTAACTTCTTGTCTATGCGATTTTCGTGCCAAGTTCGATACGCTGGTCATGGAGTGACCAGATCATAAACATGAGCTTTCTGTTGTGCTAGCTCAGGCCAGGGAGATTTATTATACACGTATGCATCGCCTCACAGGAATATGGGACTTTGCATCGGTTGCCCGATATTCCTGCTTTCCCATGGACAATCACGCAGCTGCCTCGCTTGTTCATTCCAAGTGCATTTTCTCGGCAGCTCCCGGTTTAACGGCACGATATCCGCGCAGGAGCGATGACTAGAGTATTGTAATACGACTAGTCAGGTGTTTTGTGGCTCCCGAGAAATAGGAGCTCATGACGTGTTGCTGGGCAAACAATGGAATGGGTCCTGAGTCCATCATATCTGGTGGGTATTCCGATCCTAAGTAAACAGTTCGTCGGGCTGATGAGAGCGATTCGACCTGGGCGCCCGCTCTAACCCGACTACCGTCCTACGATACTCTGTAGTCCCACCACCTCCTGCAATCTGACTTTTGCACAGTCGGACGTTTCTGTTGGACAGGTCCTGGCAGGCGCGGGGATCTCTAAACCGGTCAACTAAAAAAACTTTGGTGTTAGAAATCGGATACATTCGAGTACCACGGGCGCGTTGTGCCGAACGCAATTTTCACACACAAGGGGTCCCAATCGGCCCGATCGGAGTTTTTGTAAATGTCCCCATAAGGGCACGCTCCTCTGGAGTCGTTACCGTCCTACACGGTGAGAATTTCGAGCTTACTGCCTTGCAGTAGTACAAGAGGGTTGGAGGTCTCATCACTTTT
seq00022   GCGGGGTAAACGCAGCTAATTGCTCCATCAACCGCTTGTTTCTCAGTCGGATGTGGGCCTCCGCTCCGGCGTATCCAGTTAATAAATTTCAGCCTTCTTTGAACTGTTCCTTGATGCGAAGGTTCATATGTCTTGGTTCACTTCGACTTTAGACGACCGACTTTTCATATGGACGGTCGGCACGATAGCTTACGTTCAGACATTTCGGCCGCTCCAATCTACCTCGTTCCCCGCGGTTTGCAGGAGACGTACTTTGCATTAACTTTAATAGATGGAGGGGCGTGACGTCTTGGCCGTCTAGGGAGGCAGCCTCATACGCAGGTGATAAATAGGTATATACCGCCGAGCGCTGATACACCGGTTGATGCGCGGTAGTTCAGGCAACCTGTTACAGCTTGAGGCTTCGCTGTAGACAGCTCTATCAAGTAATGTTGGGATTCTACGGTTATATTACAGGGCACCGGCAAGTGAATCCGGGCTGGCTCCGCGGGTCGACAAACGACATATGTTCCAACGGAATCGACGGCCGAGATCATATCCGCCATTCCGGCAACCCACTAGCCGTTTCACTCCTGTGATCGCGATGGCCAATAACGTTATGGCCGTCGAGAAATGAATGATCCAGTGTATCCAGCACCGGCGCACTCTCCATCCAACTGGCAGGACAATTCATGCGGGAATTCTTCGATCGACAACATTGGCCGGCGCCTCAGTTAATAGATATGCCTGTGTTGGCAGAAGAAGCAGATTCACTGCGCTTGGGGGCAGTCCGGAATAGTGGGATGTATGGGTGTTCCCAGTCGCGTGAAATACTGCGGTGTACAGTTCAACCGAAAGTAGTATAGAAAGTTCCATAAAGCACTGGGATTCACATTTAACCGGTGAGTCGGTCGCAGTTATGGGATAATGAATTTCCGCTTAACAGATTACGAATACACGAGATTGCTTGTTGACTTATCATTCTTTGAGAGTTGGGAGAGTCGTTCCACCAAAGACAGAAGAATGGGAGCAAGGAGGAAAAACCAGAATCTGAAAGGACCACATAGGGGAATCGCTGGCGAGCTGCGGATTTCCTTGGTATAGCGGTGACGTACCGGGCGGTCAATGGAATTGGCGACCACTTTGCGTGTAATTATGCTTACATTGTCAAAATGCTCAAATTTCTTTAAGGAACGTATGCCTCGATTGGGCCATGCACATTCCGAGTTAAAAAAATAGGGGCCACTGCTCAGAGAAGAGAGGCGCTTACCTCGTAGCCGTCGTAGTCAATACGGTGTACTCGGCTCGCCAGACCTCGTAACCGTCTTTCTGACGGGGGATAGCATATAAGAAGCGAGTATCGAAAGAAAGTGGTCGAGGACAGGACACCCTAGTTTTCACCACCTCTGATTGACTTAATAGGTAAGCGAATCCCTGGCAAACAAATTTGTGTATACTAACCCATATACACGCAGATTCATGAACGCCCCCGCCACCTGAAGCATCTAACTTCTTGTCTATGCGATTTTCGTGCCAAGTTCGATACGCTGGTCATGGAGTGACCAGATCATAAACATGAGCTTTCTGTTGTGCTAGCTCAGGCCAGGGAGATTTATTATACACGTATGCATCGCCTCACAGGAATATGGGACTTTGCATCGGTTGCCCGATATTCCTGCTTTCCCATGGACAATCACGCAGCTGCCTCGCTTGTTCATTCCAAGTGCATTTTCTCGGCAGCTCCCGGTTTAACGGCACGATATCCGCGCAGGAGCGATGACTAGAGTATTGTAATACGACTAGTCAGGTGTTTTGTGGCTCCCGAGAAATAGGAGCTCATGACGTGTTGCTGGGCAAACAATGGAACGGGTCCTGAGTCCATCATATCTGGTGGGTATTCCGATCCTAAGTAAACAGTTCGTCGGGCTGATGAGAGCGATTCGACCTGGGCGCCCGCTCTAACCCGACTACCGTCCTACGATACTCTGTAGTCCCACCACCTCCTGCAATCTGACTTTTGCACAGTCGGACGTTTCTGTTGGACAGGTCCTGGCAGGCGCGGGGATCTCTAAACCGGTCAACTAAAAAAACTTTGGTGTTAGAAATCGGATACATTCGAGTACCACGGGCGCGTTGTGCCGAACGCAATTTTCACACACAAGGGGTCCCAATCGGCCCGATCGGAGTTTTTGTAAATGTCCCCATAAGGGCACGCTCCTCTGGAGTCGTTACCGTCCTACACGGTGAGAATTTCGAGCTTACTGCCTTGCAGTAGTACAAGAGGGTTGGAGGTCTCATCACTTTT
seq00023   GCGGGGTAAACGCAGCTAATTGCTCCATCAACCGCTTGTTTCTCAGTCGGATGTGGGCCTCCGCTCCGGCGTATCCAGTTAATAAATTGCAGCCTTCTTTGAACTGTTCCTTGATGCGAAGGTTCATATGTCTTGGTTCACTTCGACTTTAGACGACCGACTTTTCATATGGACGGTCGGCACGATAGCTTACGTTCAGACATTTCGGCCGCTCCAATCTACCTCGTTCCCCGCGGTTTGCAGGAGACGTACTTTGCATTAACTTTAATAGATGGAGGGGCGTGACGTCTTGGCCGTCTAGGGAGGCAGCCTCATACGCAGGTGATAAATAGGTATATACCGCCGAGCGCTGATACACCGGTTGATGCGCGGTAGTTCAGGCAACCTGTTACAGCTTGAGGCTTCGCTGTAGACAGCTCTATCAAGTAATGTTGGGATTCTACGGTTATATTACAGGGCACCGGCAAGTGAATCCGGGCTGGCTCCGCGGGTCGACAAACGACATATGTTCCAACGGAATCGACGGCCGAGATCATATCCGCCATTCCGGCAACCCACTAGCCGTTTCACTCCTGTGATCGCGATGGCCAATAACGTTATGGCCGTCGAGAAATGAATGATCCAGTGTATCCAGCACCGGCGCACTCTCCATCCAACTGGCAGGACAATTCATGCGGGAATTCTTCGATCGACAACATTGGCCGGCGCCTCAGTTAATAGATATGCCTGTGTTGGCAGAAGAAGCAGATTCACTGCGCTTGGGGGCAGTCCGGAATAGTGGGATGTATGGGTGTTCCCAGTCGCGTGAAATACTGCGGTGTACAGTTCAACCGAAAGTAGTATAGAAAGTTCCATAAAGCACTGGGATTCACATTTAACCGGTGAGTCGGTCGCAGTTATGGGATAATGAATTTCCGCTTAACAGATTACGAATACACGAGATTGCTTGTTGACTTATCATTCTTTGAGAGTTGGGAGAGTCGTTCCACCAAAGACAGAAGAATGGGAGCAAGGAGGAAAAACCAGAATCTGAAAGGACCACATAGGGGAATCGCTGGCGAGCTGCGGATTTCCTTGGTATAGCGGTGACGTACCGGGCGGTCAATGGAATTGGCGACCACTTTGCGTGTAATTATGCTTACATTGTCAAAATGCTCAAATTTCTTTAAGGAACGTATGCCTCGATTGGGCCATGCACATTCCGAGTTAAAAAAATAGGGGCCACTGCTCAGAGAAGAGAGGCGCTTACCTCGTAGCCGTCGTAGTCAATACGGTGTACTCGGCTCGCCAGACCTCGTAACCGTCTTTCTGACGGGGGATAGCATATAAGAAGCGAGTATCGAAAGAAAGTGGTCGAGGACAGGACACCCTAGTTTTCACCACCTCTGATTGACTTAATAGGTAAGCGAATCCCTGGCAAACAAATTTGTGTATACTAACCCATATACACGCAGATTCATGAACGCCCCCGCCACCTGAAGCATCTAACTTCTTGTCTATGCGATTTTCGTGCCAAGTTCGATACGCTGGTCATGGAGTGACCAGATCATAAACATGAGCTTTCTGTTGTGCTAGCTCAGGCCAGGGAGATTTATTATACACGTATGCATCGCCTCACAGGAATATGGGACTTTGCATCGGTTGCCCGATATTCCTGCTTTCCCATGGACAATCACGCAGCTGCCTCGCTTGTTCATTCCAAGTGCATTTTCTCGGCAGCTCCCGGTTTAACGGCACGATATCCGCGCAGGAGCGATGACTAGAGTATTGTAATACGACTAGTCAGGTGTTTTGTGGCTCCCGAGAAATAGGAGCTCATGACGTGTTGCTGGGCAAACAATGGAACGGGTCCTGAGTCCATCATATCTGGTGGGTATTCCGATCCTAAGTAAACAGTTCGTCGGGCTGATGAGAGCGATTCGACCTGGGCGCCCGCTCTAACCCGACTACCGTCCTACGATACTCTGTAGTCCCACCACCTCCTGCAATCTGACTTTTGCACAGTCGGACGTTTCTGTTGGACAGGTCCTGGCAGGCGCGGGGATCTCTAAACCGGTCAACTAAAAAAACTTTGGTGTTAGAAATCGGATACATTCGAGTACCACGGGCGCGTTGTGCCGAACGCAATTTTCACACACAAGGGGTCCCAATCGGCCCGATCGGAGTTTTTGTAAATGTCCCCATAAGGGCACGCTCCTCTGGAGTCGTTACCGTCCTACACGGTGAGAATTTCGAGCTTACTGCCTTGCAGTAGTACAAGAGGGTTGGAGGTCTCATCACTTTT
seq00024   GCGGGGTAAACGCAGCTAATTGCTCCATCAACCGCTTGTTTCTCAGTCGGATGTGGGCCTCCGCTCCGGCGTATCCAGTTAATAAATTGCAGCCTTCTTTGAACTGTTCCTTGATGCGAAGGTTCATATGTCTTGGTTCACTTCGACTTTAGACGACCGACTTTTCATATGGACGGTCGGCACGATAGCTTACGTTCAGACATTTCGGCCGCTCCAATCTACCTCGTTCCCCGCGGTTTGCAGGAGACGTACTTTGCATTAACTTTAATAGATGGAGGGGCGTGACGTCTTGGCCGTCTAGGGAGGCAGCCTCATACGCAGGTGATAAATAGGTATATACCGCCGAGCGCTGATACACCGGTTGATGCGCGGTAGTTCAGGCAACCTGTTACAGCTTGAGGCTTCGCTGTAGACAGCTCTATCAAGTAATGTTGGGATTCTACGGTTATATTACAGGGCACCGGCAAGTGAATCCGGGCTGGCTCCGCGGGTCGACAAACGACATATGTTCCAACGGAATCGACGGCCGAGATCATATCCGCCATTCCGGCAACCCACTAGCCGTTTCACTCCTGTGATCGCGATGGCCAATAACGTTATGGCCGTCGAGAAATGAATGATCCAGTGTATCCAGCACCGGCGCACTCTCCATCCAACTGGCAGGACAATTCATGCGGGAATTCTTCGATCGACAACATTGGCCGGCGCCTCAGTTAATAGATATGCCTGTGTTGGCAGAAGAAGCAGATTCACTGCGCTTGGGGGCAGTCCGGAATAGTGGGATGTATGGGTGTTCCCAGTCGCGTGAAATACTGCGGTGTACAGTTCAACCGAAAGTAGTATAGAAAGTTCCATAAAGCACTGGGATTCACATTTAACCGGTGAGTCGGTCGCAGTTATGGGATAATGAATTTCCGCTTAACAGATTACGAATACACGAGATTGCTTGTTGACTTATCATTCTTTGAGAGTTGGGAGAGTCGTTCCACCAAAGACAGAAGAATGGGAGCAAGGAGGAAAAACCAGAATCTGAAAGGACCACATAGGGGAATCGCTGGCGAGCTGCGGATTTCCTTGGTATAGCGGTGACGTACCGGGCGGTCAATGGAATTGGCGACCACTTTGCGTGTAATTATGCTTACATTGTCAAAATGCTCAAATTTCTTTAAGGAACGTATGCCTCGATTGGGCCATGCACATTCCGAGTTAAAAAAATAGGGGCCACTGCTCAGAGAAGAGAGGCGCTTACCTCGTAGCCGTCGTAGTCAATACGGTGTACTCGGCTCGCCAGACCTCGTAACCGTCTTTCTGACGGGGGATAGCATATAAGAAGCGAGTATCGAAAGAAAGTGGTCGAGGACAGGACACCCTAGTTTTCACCACCTCTGATTGACTTAATAGGTAAGCGAATCCCTGGCAAACAAATTTGTGTATACTAACCCATATACACGCAGATTCATGAACGCCCCCGCCACCTGAAGCATCTAACTTCTTGTCTATGCGATTTTCGTGCCAAGTTCGATACGCTGGTCATGGAGTGACCAGATCATAAACATGAGCTTTCTGTTGTGCTAGCTCAGGCCAGGGAGATTTATTATACACGTATGCATCGCCTCACAGGAATATGGGACTTTGCATCGGTTGCCCGATATTCCTGCTTTCCCATGGACAATCACGCAGCTGCCTCGCTTGTTCATTCCAAGTGCATTTTCTCGGCAGCTCCCGGTTTAACGGCACGATATCCGCGCAGGAGCGATGACTAGAGTATTGTAATACGACTAGTCAGGTGTTTTGTGGCTCCCAAGAAATAGGAGCTCATGACGTGTTGCTGGGCAAACAATGGAACGGGTCCTGAGTCCATCATATCTGGTGGGTATTCCGATCCTAAGTAAACAGTTCGTCGGGCTGATGAGAGCGATTCGACCTGGGCGCCCGCTCTAACCCGACTACCGTCCTACGATACTCTGTAGTCCCACCACCTCCTGCAATCTGACTTTTGCACAGTCGGACGTTTCTGTTGGACAGGTCCTGGCAGGCGCGGGGATCTCTAAACCGGTCAACTAAAAAAACTTTGGTGTTAGAAATCGGATACATTCGAGTACCACGGGCGCGTTGTGCCGAACGCAATTTTCACACACAAGGGGTCCCAATCGGCCCGATCGGAGTTTTTGTAAATGTCCCCATAAGGGCACGCTCCTCTGGAGTCGTTACCGTCCTACACGGTGAGAATTTCGAGCTTACTGCCTTGCAGTAGTACAAGAGGGTTGGAGGTCTCATCACTTTT
seq00025   GCGGGGTAAACGCAGCTAATTGCTCCATCAACCGCTTGTTTCTCAGTCGGATGTGGGCCTCCGCTCCGGCGTATCCAGTTAATAAATTGCAGCCTTCTTTGAACTGTTCCTTGATGCGAAGGTTCATATGTCTTGGTTCACTTCGACTTTAGACGACCGACTTTTCATATGGACGGTCGGCACGATAGCTTACGTTCAGACATTTCGGCCGCTCCAATCTACCTCGTTCCCCGCGGTTTGCAGGAGATGTACTTTGCATTAACTTTAATAGATGGAGGGGCGTGACGTCTTGGCCGTCTAGGGAGGCAGCCTCATACGCAGGTGATAAATAGGTATATACCGCCGAGCGCTGATACACCGGTTGATGCGCGGTAGTTCAGGCAACCTGTTACAGCTTGAGGCTTCGCTGTAGACAGCTCTATCAAGTAATGTTGGGATTCTACGGTTATATTACAGGGCACCGGCAAGTGAATCCGGGCTGGCTCCGCGGGTCGACAAACGACATATGTTCCAACGGAATCGACGGCCGAGATCATATCCGCCATTCCGGCAACCCACTAGCCGTTTCACTCCTGTGATCGCGATGGCCAATAACGTTATGGCCGTCGAGAAATGAATGATCCAGTGTATCCAGCACCGGCGCACTCTCCATCCAACTGGCAGGACAATTCATGCGGGAATTCTTCGATCGACAACATTGGCCGGCGCCTCAGTTAATAGATATGCCTGTGTTGGCAGAAGAAGCAGATTCACTGCGCTTGGGGGCAGTCCGGAATAGTGGGATGTATGGGTGTTCCCAGTCGCGTGAAATACTGCGGTGTACAGTTCAACCGAAAGTAGTATAGAAAGTTCCATAAAGCACTGGGATTCACATTTAACCGGTGAGTCGGTCGCAGTTATGGGATAATGAATTTCCGCTTAACAGATTACGAATACACGAGATTGCTTGTTGACTTATCATTCTTTGAGAGTTGGGAGAGTCGTTCCACCAAAGACAGAAGAATGGGAGCAAGGAGGAAAAACCAGAATCTGAAAGGACCACATAGGGGAATCGCTGGCGAGCTGCGGATTTCCTTGGTATAGCGGTGACGTACCGGGCGGTCAATGGAATTGGCGACCACTTTGCGTGTAATTATGCTTACATTGTCAAAATGCTCAAATTTCTTTAAGGAACGTATGCCTCGATTGGGCCATGCACATTCCGAGTTAAAAAAATAGGGGCCACTGCTCAGAGAAGAGAGGCGCTTACCTCGTAGCCGTCGTAGTCAATACGGTGTACTCGGCTCGCCAGACCTCGTAACCGTCTTTCTGACGGGGGATAGCATATAAGAAGCGAGTATCGAAAGAAAGTGGTCGAGGACAGGACACCCTAGTTTTCACCACCTCTGATTGACTTAATAGGTAAGCGAATCCCTGGCAAACAAATTTGTGTATACTAACCCATATACACGCAGATTCATGAACGCCCCCGCCACCTGAAGCATCTAACTTCTTGTCTATGCGATTTTCGTGCCAAGTTCGATACGCTGGTCATGGAGTGACCAGATCATAAACATGAGCTTTCTGTTGTGCTAGCTCAGGCCAGGGAGATTTATTATACACGTATGCATCGCCTCACAGGAATATGGGACTTTGCATCGGTTGCCCGATATTCCTGCTTTCCCATGGACAATCACGCAGCTGCCTCGCTTGTTCATTCCAAGTGCATTTTCTCGGCAGCTCCCGGTTTAACGGCACGATATCCGCGCAGGAGCGATGACTAGAGTATTGTAATACGACTAGTCAGGTGTTTTGTGGCTCCCGAGAAATAGGAGCTCATGACGTGTTGCTGGGCAAACAATGGAACGGGTCCTGAGTCCATCATATCTGGTGGGTATTCCGATCCTAAGTAAACAGTTCGTCGGGCTGATGAGAGCGATTCGACCTGGGCGCCCGCTCTAACCCGACTACCGTCCTACGATACTCTGTAGTCCCACCACCTCCTGCAATCTGACTTTTGCACAGTCGGACGTTTCTGTTGGACAGGTCCTGGCAGGCGCGGGGATCTCTAAACCGGTCAACTAAAAAAACTTTGGTGTTAGAAATCGGATACATTCGAGTACCACGGGCGCGTTGTGCCGAACGCAATTTTCACACACAAGGGGTCCCAATCGGCCCGATCGGAGTTTTTGTAAATGTCCCCATAAGGGCACGCTCCTCTGGAGTCGTTACCGTCCTACACGGTGAGAATTTCGAGCTTACTGCCTTGCAGTAGTACAAGAGGGTTGGAGGTCTCATCACTTTT
seq00026   GCGGGGTAAACGCAGCTAATTGCTCCATCAACCGCTTGTTTCTCAGTCGGATGTGGGCCTCCGCTCCGGCGTATCCAGTTAATAAATTGCAGCCTTCTTTGAACTGTTCCTTGATGCGAAGGTTCATATGTCTTGGTTCACTTCGACTTTAGACGACCGACTTTTCATATGGACCGTCGGCACGATAGCTTACGTTCAGACATTTCGGCCGCTCCAATCTACCTCGTTCCCCGCGGTTTGCAGGAGACGTACTTTGCATTAACTTTAATAGATGGAGGGGCGTGACGTCTTGGCCGTCTAGGGAGGCAGCCTCATACGCAGGTGATAAATAGGTATATACCGCCGAGCGCTGATACACCGGTTGATGCGCGGTAGTTCAGGCAACCTGTTACAGCTTGAGGCTTCGCTGTAGACAGCTCTATCAAGTAATGTTGGGATTCTACGGTTATATTACAGGGCACCGGCAAGTGAATCCGGGCTGGCTCCGCGGGTCGACAAACGACATATGTTCCAACGGAATCGACGGCCGAGATCATATCCGCCATTCCGGCAACCCACTAGCCGTTTCACTCCTGTGATCGCGATGGCCAATAACGTTATGGCCGTCGAGAAATGAATGATCCAGTGTATCCAGCACCGGCGCACTCTCCATCCAACTGGCAGGACAATTCATGCGGGAATTCTTCGATCGACAACATTGGCCGGCGCCTCAGTTAATAGATATGCCTGTGTTGGCAGAAGAAGCAGATTCACTGCGCTTGGGGGCAGTCCGGAATAGTGGGATGTATGGGTGTTCCCAGTCGCGTGAAATACTGCGGTGTACAGTTCAACCGAAAGTAGTATAGAAAGTTCCATAAAGCACTGGGATTCACATTTAACCGGTGAGTCGGTCGCAGTTATGGGATAATGAATTTCCGCTTAACAGATTACGAATACACGAGATTGCTTGTTGACTTATCATTCTTTGAGAGTTGGGAGAGTCGTTCCACCAAAGACAGAAGAATGGGAGCAAGGAGGAAAAACCAGAATCTGAAAGGACCACATAGGGGAATCGCTGGCGAGCTGCGGATTTCCTTGGTATAGCGGTGACGTACCGGGCGGTCAATGGAATTGGCGACCACTTTGCGTGTAATTATGCTTACATTGTCAAAATGCTCAAATTTCTTTAAGGAACGTATGCCTCGATTGGGCCATGCACATTCCGAGTTAAAAAAATAGGGGCCACTGCTCAGAGAAGAGAGGCGCTTACCTCGTAGCCGTCGTAGTCAATACGGTGTACTCGGCTCGCCAGACCTCGTAACCGTCTTTCTGACGGGGGATAGCATATAAGAAGGGAGTATCGAAAGAAAGTGGTCGAGGACAGGACACCCTAGTTTTCACCACCTCTGATTGACTTAATAGGTAAGCGAATCCCTGGCAAACAAATTTGTGTATACTAACCCATATACACGCAGATTCATGAACGCCCCCGCCACCTGAAGCATCTAACTTCTTGTCTATGCGATTTTCGTGCCAAGTTCGATACGCTGGTCATGGAGTGACCAGATCATAAACATGAGCTTTCTGTTGTGCTAGCTCAGGCCAGGGAGATTTATTATACACGTATGCATCGCCTCACAGGAATATGGGACTTTGCATCGGTTGCCCGATATTCCTGCTTTCCCATGGACAATCACGCAGCTGCCTCGCTTGTTCTTTCCAAGTGCATTTTCTCGGCAGCTCCCGGTTTAACGGCACGATATCCGCGCAGGAGCGATGACTAGAGTATTGTAATACGACTAGTCAGGTGTTTTGTGGCTCCCGAGAAATAGGAGCTCATGACGTGTTGCTGGGCAAACAATGGAACGGGTCCTGAGTCCATCATATCTGGTGGGTATTCCGATCCTAAGTAAACAGTTCGTCGGGCTGATGAGAGCGATTCGACCTGGGCGCCCGCTCTAACCCGACTACCGTCCTACGATACTCTGTAGTCCCACCACCTCCTGCAATCTGACTTTTGCACAGTCGGACGTTTCTGTTGGACAGGTCCTGGCAGGCGCGGGGATCTCTAAACCGGTCAACTAAAAAAACTTTGGTGTTAGAAATCGGATACATTCGAGTACCACGGGCGCGTTGTGCCGAACGCAATTTTCACACACAAGGGGTCCCAATCGGCCCGATCGGAGTTTTTGTAAATGTCCCCATAAGGGCACGCTCCTCTGGAGTCGTTACCGTCCTACACGGTGAGAATTTCGAGCTTACTGCCTTGCAGTAGTACAAGAGGGTTGGAGGTCTCATCACTTTT
seq00027   GCGGGGTAAACGCAGCTAATTGCTCCATCAACCGCTTGTTTCTCAGTCGGATGTGGGCCTCCGCTCCGGCGTATCCAGTTAATAAATTTCAGCCTTCTTTGAACTGTTCCTTGATGCGAAGGTTCATATGTCTTGGTTCACTTCGACTTTAGACGACCGACTTTTCATATGGACGGTCAGCACGATAGCTTACGTTCAGACATTTCGGCCGCTCCAATCTACCTCGTTCCCCGCGGTTTGCAGGAGACGTACTTTGCATTAACTTTAATAGATGGAGGGGCGTGACGTCTTGGCCGTCTAGGGAGGCAGCCTCATACGCAGGTGATAAATAGGTATATACCGCCGAGCGCTGATACACCGGTTGATGCGCGGTAGTTCAGGCAACCTGTTACAGCTTGAGGCTTCGCTGTAGACAGCTCTATCAAGTAATGTTGGGATTCTACGGTTATATTACAGGGCACCGGCAAGTGAATCCGGGCTGGCTCCGCGGGTCGACAAACGACATATGTTCCAACGGAATCGACGGCCGAGATCATATCCGCCATTCCGGCAACCCACTAGCCGTTTCACTCCTGTGATCGCGATGGCCAATAACGTTATGGCCGTCGAGAAATGAATGATCCAGTGTATCCAGCACCGGCGCACTCTCCATCCAACTGGCAGGACAATTCATGCGGGAATTCTTCGATCGACAACATTGGCCGGCGCCTCAGTTAATAGATATGCCTGTGTTGGCAGAAGAAGCAGATTCACTGCGCTTGGGGGCAGTCCGGAATAGTGGGATGTATGGGTGTTCCCAGTCGCGTGAAATACTGCGGTGTACAGTTCAACCGAAAGTAGTATAGAAAGTTCCATAAAGCACTGGGATTCACATTTAACCGGTGAGTCGGTCGCAGTTATGGGATAATGAATTTCCGCTTAACAGATTACGAATACACGAGATTGCTTGTTGACTTATCATTCTTTGAGAGTTGGGAGAGTCGTTCCACCAAAGACAGAAGAATGGGAGCAAGGAGGAAAAACCAGAATCTGAAAGGACCACATAGGGGAATCGCTGGCGAGCTGCGGATTTCCTTGGTATAGCGGTGACGTACCGGGCGGTCAATGGAATTGGCGACCACTTTGCGTGTAATTATGCTTACATTGTCAAAATGCTCAAATTTCTTTAAGGAACGTATGCCTCGATTGGGCCATGCACATTCCGAGTTAAAAAAATAGGGGCCACTGCTCAGAGAAGAGAGGCGCTTACCTCGTAGCCGTCGTAGTCAATACGGTGTACTCGGCTCGCCAGACCTCGTAACCGTCTTTCTGACGGGGGATAGCATATAAGAAGCGAGTATCGAAAGAAAGTGGTCGAGGACAGGACACCCTAGTTTTCACCACCTCTGATTGACTTAATAGGTAAGCGAATCCCTGGCAAACAAATTTGTGTATACTAACCCATATACACGCAGATTCATGAACGCCCCCGCCACCTGAAGCATCTAACTTCTTGTCTATGCGATTTTCGTGCCAAGTTCGATACGCTGGTCATGGAGTGACCAGATCATAAACATGAGCTTTCTGTTGTGCTAGCTCAGGCCAGGGAGATTTATTATACACGTATGCATCGCCTCACAGGAATATGGGACTTTGCATCGGTTGCCCGATATTCCTGCTTTCCCATGGACAATCACGCAGCTGCCTCGCTTGTTCATTCCAAGTGCATTTTCTCGGCAGCTCCCGGTTTAACGGCACGATATCCGCGCAGGAGCGATGACTAGAGTATTGTAATACGACTAGTCAGGTGTTTTGTGGCTCCCGAGAAATAGGAGCTCATGACGTGTTGCTGGGCAAACAATGGAACGGGTCCTGAGTCCATCATATCTGGTGGGTATTCCGATCCTAAGTAAACAGTTCGTCGGGCTGATGAGAGCGATTCGACCTGGGCGCCCGCTCTAACCCGACTACCGTCCTACGATACTCTGTAGTCCCACCACCTCCTGCAATCTGACTTTTGCACAGTCGGACGTTTCTGTTGGACAGGTCCTGGCAGGCGCGGGGATCTCTAAACCGGTCAACTAAAAAAACTTTGGTGTTAGAAATCGGATACATTCGAGTACCACGGGCGCGTTGTGCCGAACGCAATTTTCACACACAAGGGGTCCCAATCGGCCCGATCGGAGTTTTTGTAAATGTCCCCATAAGGGCACGCTCCTCTGGAGTCGTTACCGTCCTACACGGTGAGAATTTCGAGCTTACTGCCTTGCAGTAGTACAAGAGGGTTGGAGGTCTCATCACTTTT
seq00028   GCGGGGTAAACGCAGCTAATTGCTCCATCAACCGCTTGTTTCTCAGTCGGATGTGGGCCTCCGCTCCGGCGTATCCAGTTAATAAATTGCAGCCTTCTTTGAACTGTTCCTTGATGCGAAGGTTCATATGTCTTGGTTCACTTCGACTTTAGACGACCGACTTTTCATATGGACGGTCGGCACGATAGCTTACGTTCAGACATTTCGGCCGCTCCAATCTACCTCGTTCCCCGCGGTTTGCAGGAGACGTACTTTGCGTTAACTTTAATAGATGGAGGGGCGTGACGTCTTGGCCGTCTAGGGAGGCAGCCTCATACGCAGGTGATAAATAGGTATATACCGCCGAGCGCTGATACACCGGTTGATGCGCGGTAGTTCAGGCAACCTGTTACAGCTTGAGGCTTCGCTGTAGACAGCTCTATCAAGTAATGTTGGGATTCTACGGTTATATTACAGGGCACCGGCAAGTGAATCCGGGCTGGCTCCGCGGGTCGACAAACGACATATGTTCCAACGGAATCGACGGCCGAGATCATATCCGCCATTCCGGCAACCCACTAGCCGTTTCACTCCTGTGATCGCGATGGCCAATAACGTTATGGCCGTCGAGAAATGAATGATCCAGTGTATCCAGCACCGGCGCACTCTCCATCCAACTGGCAGGACAATTCATGCGGGAATTCTTCGATCGACAACATTGGCCGGCGCCTCAGTTAATAGATATGCCTGTGTTGGCAGAAGAAGCAGATTCACTGCGCTTGGGGGCAGTCCGGAATAGTGGGATGTATGGGTGTTCCCAGTCGCGTGAAATACTGCGGTGTACAGTTCAACCGAAAGTAGTATAGAAAGTTCCATAAAGCACTGGGATTCACATTTAACCGGTGAGTCGGTCGCAGTTATGGGATAATGAATTTCCGCTTAACAGATTACGAATACACGAGATTGCTTGTTGACTTATCATTCTTTGAGAGTTGGGAGAGTCGTTCCACCAAAGACAGAAGAATGGGAGCAAGGAGGAAAAACCAGAATCTGAAAGGACCACATAGGGGAATCGCTGGCGAGCTGCGGATTTCCTTGGTATAGCGGTGACGTACCGGGCGGTCAATGGAATTGGCGACCACTTTGCGTGTAATTATGCTTACATTGTCAAAATGCTCAAATTTCTTTAAGGAACGTATGCCTCGATTGGGCCATGCACATTCCGAGTTAAAAAAATAGGGGCCACTGCTCAGAGAAGAGAGGCGCTTACCTCGTAGCCGTCGTAGTCAATACGGTGTACTCGGCTCGCCAGACCTCGTAACCGTCTTTCTGACGGGGGATAGCATATAAGAAGCGAGTATCGAAAGAAAGTGGTCGAGGACAGGACACCCTAGTTTTCACCACCTCTGATTGACTTAATAGGTAAGCGAATCCCTGGCAAACAAATTTGTGTATACTAACCCATATACACGCAGATTCATGAACGCCCCCGCCACCTGAAGCATCTAACTTCTTGTCTATGCGATTTTCGTGCCAAGTTCGATACGCTGGTCATGGAGTGACCAGATCATAAACATGAGCTTTCTGTTGTGCTAGCTCAGGCCAGGGAGATTTATTATACACGTATGCATCGCCTCACAGGAATATGGGACTTTGCATCGGTTGCCCGATATTCCTGCTTTCCCATGGACAATCACGCAGCTGCCTCGCTTGTTCATTCCAAGTGCATTTTCTCGGCAGCTCCCGGTTTAACGGCACGATATCCGCGCAGGAGCGATGACTAGAGTATTGTAATACGACTAGTCAGGTGTTTTGTGGCTCCCGAGAAATAGGAGCTCATGACGTGTTGCTGGGCAAACAATGGAACGGGTCCTGAGTCCATCATATCTGGTGGGTATTCCGATCCTAAGTAAACAGTTCGTCGGGCTGATGAGAGCGATTCGACCTGGGCGCCCGCTCTAACCCGACTACCGTCCTACGATACTCTGTAGTCCCACCACCTCCTGCAATCTGACTTTTGCACAGTCGGACGTTTCTGTTGGACAGGTCCTGGCAGGCGCGGGGATCTCTAAACCGGTCAACTAAAAAAACTTTGGTGTTAGAAATCGGATACATTCGAGTACCACGGGCGCGTTGTGCCGAACGCAATTTTCACACACAAGGGGTCCCAATCGGCCCGATCGGAGTTTTTGTAAATGTCCCCATAAGGGCACGCTCCTCTGGAGTCGTTACCGTCCTACACGGTGAGAATTTCGAGCTTACTGCCTTGCAGTAGTACAAGAGGGTTGGAGGTCTCATCACTTTT
seq00029   GCGGGGTAAACGCAGCTAATTGCTCCATCAACCGCTTGTTTCTCAGTCGGATGTGGGCCTCCGCTCCGGCGTATCCAGTTAATAAATTTCAGCCTTCTTTGAACTGTTCCTTGATGCGAAGGTTCATATGTCTTGGTTCACTTCGACTTTAGACGACCGACTTTTCATATGGACGGTCGGCACGATAGCTTACGTTCAGACATTTCGGCCGCTCCAATCTACCTCGTTCCCCGCGGTTTGCAGGAGACGTACTTTGCATTAACTTTAATAGATGGAGGGGCGTGACGTCTTGGCCGTCTAGGGAGGCAGCCTCATACGCAGGTGATAAATAGGTATATACCGCCGAGCGCTGATACACCGGTTGATGCGCGGTAGTTCAGGCAACCTGTTACAGCTTGAGGCTTCGCTGTAGACAGCTCTATCAAGTAATGTTGGGATTCTACGGTTATATTACAGGGCACCGGCAAGTGAATCCGGGCTGGCTCCGCGGGTCGACAAACGACATATGTTCCAACGGAATCGACGGCCGAGATCATATCCGCCATTCCGGCAACCCACTAGCCGTTTCACTCCTGTGATCGCGATGGCCAATAACGTTATGGCCGTCGAGAAATGAATGATCCAGTGTATCCAGCACCGGCGCACTCTCCATCCAACTGGCAGGACAATTCATGCGGGAATTCTTCGATCGACAACATTGGCCGGCGCCTCAGTTAATAGATATGCCTGTGTTGGCAGAAGAAGCAGATTCACTGCGCTTGGGGGCAGTCCGGAATAGTGGGATGTATGGGTGTTCCCAGTCGCGTGAAATACTGCGGTGTACAGTTCAACCGAAAGTAGTATAGAAAGTTCCATAAAGCACTGGGATTCACATTTAACCGGTGAGTCGGTCGCAGTTATGGGATAATGAATTTCCGCTTAACAGATTACGAATACACGAGATTGCTTGTTGACTTATCATTCTTTGAGAGTTGGGAGAGTCGTTCCACCAAAGACAGAAGAATGGGAGCAAGGAGGAAAAACCAGAATCTGAAAGGACCACATAGGGGAATCGCTGGCGAGCTGCGGATTTCCTTGGTATAGCGGTGACGTACCGGGCGGTCAATGGAATTGGCGACCACTTTGCGTGTAATTATGCTTACATTGTCAAAATGCTCAAATTTCTTTAAGGAACGTATGCCTCGATTGGGCCATGCACATTCCGAGTTAAAAAAATAGGGGCCACTGCTCAGAGAAGAGAGGCGCTTACCTCGTAGCCGTCGTAGTCAATACGGTGTACTCGGCTCGCCAGACCTCGTAACCGTCTTTCTGACGGGGGATAGCATATAAGAAGCGAGTATCGAAAGAAAGTGGTCGAGGACAGGACACCCTAGTTTTCACCACCTCTGATTGACTTAATAGGTAAGCGAATCCCTGGCAAACAAATTTGTGTATACTAACCCATATACACGCAGATTCATGAACGCCCCCGCCACCTGAAGCATCTAACTTCTTGTCTATGCGATTTTCGTGCCAAGTTCGATACGCTGGTCATGGAGTGACCAGATCATAAACATGAGCTTTCTGTTGTGCTAGCTCAGGCCAGGGAGATTTATTATACACGTATGCATCGCCTCACAGGAATATGGGACTTTGCATCGGTTGCCCGATATTCCTGCTTTCCCATGGACAATCACGCAGCTGCCTCGCTTGTTCATTCCAAGTGCATTTTCTCGGCAGCTCCCGGTTTAACGGCACGATATCCGCGCAGGAGCGATGACTAGAGTATTGTAATACGACTAGTCAGGTGTTTTGTGGCTCCCGAGAAATAGGAGCTCATGACGTGTTGCTGGGCAAACAATGGAACGGGTCCTGAGTCCATCATATCTGGTGGGTATTCCGATCCTAAGTAAACAGTTCGTCGGGCTGATGAGAGCGATTCGACCTGGGCGCCCGCTCTAACCCGACTACCGTCCTACGATACTCTGTAGTCCCACCACCTCCTGCAATCTGACTTTTGCACAGTCGGACGTTTCTGTTGGACAGGTCCTGGCAGGCGCGGGGATCTCTAAACCGGTCAACTAAAAAAACTTTGGTGTTAGAAATCGGATACATTCGAGTACCACGGGCGCGTTGTGCCGAACGCAATTTTCACACACAAGGGGTCCCAATCGGCCCGATCGGAGTTTTTGTAAATGTCCCCATAAGGGCACGCTCCTCTGGAGTCGTTACCGTCCTACACGGTGAGAATTTCGAGCTTACTGCCTTGCAGTAGTACAAGAGGGTTGGAGGTCTCATCACTTTT
seq00030   GCGGGGTAAACGCAGCTAATTGCTCCATCAACCGCTTGTTTCTCAGTCGGATGTGGGCCTCCGCTCCGGCGTATCCAGTTAATAAATTGCAGCCTTCTTTGAACTGTTCCTTGATGCGAAGGTTCATATGTCTTGGTTCACTTCGACTTTAGACGACCGACTTTTCATATGGACGGTCGGCACGATAGCTTACGTTCAGACATTTCGGCCGCTCCAATCTACCTCGTTCCCCGCGGTTTGCAGGAGACGTACTTTGCATTAACTTTAATAGATGGAGGGGCGTGACGTCTTGGCCGTCTAGGGAGGCAGCCTCATACGCAGGTGATAAATAGGTATATACCGCCGAGCGCTGATACACCGGTTGATGCGCGGTAGTTCAGGCAACCTGTTACAGCTTGAGGCTTCGCTGTAGACAGCTCTATCAAGTAATGTTGGGATTCTACGGTTATATTACAGGGCACCGGCAAGTGAATCCGGGCTGGCTCCGCGGGTCGACAAACGACATATGTTCCAACGGAATCGACGGCCGAGATCATATCCGCCATTCCGGCAACCCACTAGCCGTTTCACTCCTGTGATCGCGATGGCCAATAACGTTATGGCCGTCGAGAAATGAATGATCCAGTGTATCCAGCACCGGCGCACTCTCCATCCAACTGGCAGGACAATTCATGCGGGAATTCTTCGATCGACAACATTGGCCGGCGCCTCAGTTAATAGATATGCCTGTGTTGGCAGAAGAAGCAGATTCACTGCGCTTGGGGGCAGTCCGGAATAGTGGGATGTATGGGTGTTCCCAGTCGCGTGAAATACTGCGGTGTACAGTTCAACCGAAAGTAGTATAGAAAGTTCCATAAAGCACTGGGATTCACATTTAACCGGTGAGTCGGTCGCAGTTATGGGATAATGAATTTCCGCTTAACAGATTACGAATACACGAGATTGCTTGTTGACTTATCATTCTTTGAGAGTTGGGAGAGTCGTTCCACCAAAGACAGAAGAATGGGAGCAAGGAGGAAAAACCAGAATCTGAAAGGACCACATAGGGGAATCGCTGGCGAGCTGCGGATTTCCTTGGTATAGCGGTGACGTACCGGGCGGTCAATGGAATTGGCGACCACTTTGCGTGTAATTATGCTTACATTGTCAAAATGCTCAAATTTCTTTAAGGAACGTATGCCTCGATTGGGCCATGCACATTCCGAGTTAAAAAAATAGGGGCCACTGCTCAGAGAAGAGAGGCGCTTACCTCGTAGCCGTCGTAGTCAATACGGTGTACTCGGCTCGCCAGACCTCGTAACCGTCTTTCTGACGGGGGATAGCATATAAGAAGCGAGTATCGAAAGAAAGTGGTCGAGGACAGGACACCCTAGTTTTCACCACCTCTGATTGACTTAATAGGTAAGCGAATCCCTGGCAAACAAATTTGTGTATACTAACCCATATACACGCAGATTCATGAACGCCCCCGCCACCTGAAGCATCTAACTTCTTGTCTATGCGATTTTCGTGCCAAGTTCGATACGCTGGTCATGGAGTGACCAGATCATAAACATGAGCTTTCTGTTGTGCTAGCTCAGGCCAGGGAGATTTATTATACACGTATGCATCGCCTCACAGGAATATGGGACTTTGCATCGGTTGCCCGATATTCCTGCTTTCCCATGGACAATCACGCAGCTGCCTCGCTTGTTCATTCCAAGTGCATTTTCTCGGCAGCTCCCGGTTTAACGGCACGATATCCGCGCAGGAGCGATGACTAGAGTATTGTAATACGACTAGTCAGGTGTTTTGTGGCTCCCGAGAAATAGGAGCTCATGACGTGTTGCTGGGCAAACAATGGAACGGGTCCTGAGTCCATCATATCTGGTGGGTATTCCGATCCTAAGTAAACAGTTCGTCGGGCTGATGAGAGCGATTCGACCTGGGCGCCCGCTCTAACCCGACTACCGTCCTACGATACTCTGTAGTCCCACCACCTCCTGCAATCTGACTTTTGCACAGTCGGACGTTTCTGTTGGACAGGTCCTGGCAGGCGCGGGGATCTCTAAACCGGTCAACTAAAAAAACTTTGGTGTTAGAAATCGGATACATTCGAGTACCACGGGCGCGTTGTGCCGAACGCAATTTTCACACACAAGGGGTCCCAATCGGCCCGATCGGAGTTTTTGTAAATGTCCCCATAAGGGCACGCTCCTCTGGAGTCGTTACCGTCCTACACGGTGAGAATTTCGAGCTTACTGCCTTGCAGTAGTACAAGAGGGTTGGAGGTCTCATCACTTTT
seq00031   GCGGGGTAAACGCAGCTAATTGCTCCATCAACCGCTTGTTTCTCAGTCGGATGTGGGCCTCCGCTCCGGCGTATCCAGTTAATAAATTTCAGCCTTCTTTGAACTGTTCCTTGATGCGAAGGTTCATATGTCTTGGTTCACTTCGACTTTAGACGACCGACTTTTCATATGGACGGTCGGCACGATAGCTTACGTTCAGACATTTCGGCCGCTCCAATCTACCTCGTTCCCCGCGGTTTGCAGGAGACGTACTTTGCATTAACTTTAATAGATGGAGGGGCGTGACGTCTTGGCCGTCTAGGGAGGCAGCCTCATACGCAGGTGATAAATAGGTATATACCGCCGAGCGCTGATACACCGGTTGATGCGCGGTAGTTCAGGCAACCTGTTACAGCTTGAGGCTTCGCTGTAGACAGCTCTATCAAGTAATGTTGGGATTCTACGGTTATATTACAGGGCACCGGCAAGTGAATCCGGGCTGGCTCCGCGGGTCGACAAACGACATATGTTCCAACGGAATCGACGGCCGAGATCATATCCGCCATTCCGGCAACCCACTAGCCGTTTCACTCCTGTGATCGCGATGGCCAATAACGTTATGGCCGTCGAGAAATGAATGATCCAGTGTATCCAGCACCGGCGCACTCTCCATCCAACTGGCAGGACAATTCATGCGGGAATTCTTCGATCGACAACATTGGCCGGCGCCTCAGTTAATAGATATGCCTGTGTTGGCAGAAGAAGCAGATTCACTGCGCTTGGGGGCAGTCCGGAATAGTGGGATGTATGGGTGTTCCCAGTCGCGTGAAATACTGCGGTGTACAGTTCAACCGAAAGTAGTATAGAAAGTTCCATAAAGCACTGGGATTCACATTTAACCGGTGAGTCGGTCGCAGTTATGGGATAATGAATTTCCGCTTAACAGATTACGAATACACGAGATTGCTTGTTGACTTATCATTCTTTGAGAGTTGGGAGAGTCGTTCCACCAAAGACAGAAGAATGGGAGCAAGGAGGAAAAACCAGAATCTGAAAGGACCACATAGGGGAATCGCTGGCGAGCTGCGGATTTCCTTGGTATAGCGGTGACGTACCGGGCGGTCAATGGAATTGGCGACCACTTTGCGTGTAATTATGCTTACATTGTCAAAATGCTCAAATTTCTTTAAGGAACGTATGCCTCGATTGGGCCATGCACATTCCGAGTTAAAAAAATAGGGGCCACTGCTCAGAGAAGAGAGGCGCTTACCTCGTAGCCGTCGTAGTCAATACGGTGTACTCGGCTCGCCAGACCTCGTAACCGTCTTTCTGACGGGGGATAGCATATAAGAAGCGAGTATCGAAAGAAAGTGGTCGAGGACAGGACACCCTAGTTTTCACCACCTCTGATTGACTTAATAGGTAAGCGAATCCCTGGCAAACAAATTTGTGTATACTAACCCATATACACGCAGATTCATGAACGCCCCCGCCACCTGAAGCATCTAACTTCTTGTCTATGCGATTTTCGTGCCAAGTTCGATACGCTGGTCATGGAGTGACCAGATCATAAACATGAGCTTTCTGTTGTGCTAGCTCAGGCCAGGGAGATTTATTATACACGTATGCATCGCCTCACAGGAATATGGGACTTTGCATCGGTTGCCCGATATTCCTGCTTTCCCATGGACAATCACGCAGCTGCCTCGCTTGTTCATTCCAAGTGCATTTTCTCGGCAGCTCCCGGTTTAACGGCACGATATCCGCGCAGGAGCGATGACTAGAGTATTGTAATACGACTAGTCAGGTGTTTTGTGGCTCCCGAGAAATAGGAGCTCATGACGTGTTGCTGGGCAAACAATGGAACGGGTCCTGAGTCCATCATATCTGGTGGGTATTCCGATCCTAAGTAAACAGTTCGTCGGGCTGATGAGAGCGATTCGACCTGGGCGCCCGCTCTAACCCGACTACCGTCCTACGATACTCTGTAGTCCCACCACCTCCTGCAATCTGACTTTTGCACAGTCGGACGTTTCTGTTGGACAGGTCCTGGCAGGCGCGGGGATCTCTAAACCGGTCAACTAAAAAAACTTTGGTGTTAGAAATCGGATACATTCGAGTACCACGGGCGCGTTGTGCCGAACGCAATTTTCACACACAAGGGGTCCCAATCGGCCCGATCGGAGTTTTTGTAAATGTCCCCATAAGGGCACGCTCCTCTGGAGTCGTTACCGTCCTACACGGTGAGAATTTCGAGCTTACTGCCTTGCAGTAGTACAAGAGGGTTGGAGGTCTCATCACTTTT
seq00032   GCGGGGTAAACGCAGCTAATTGCTCCATCAACCGCTTGTTTCTCAGTCGGATGTGGGCCTCCGCTCCGGCGTATCCAGTTAATAAATTGCAGCCTTCTTTGAACTGTTCCTTGATGCGAAGGTTCATATGTCTTGGTTCACTTCGACTTTAGACGACCGACTTTTCATATGGACGGTCGGCACGATAGCTTACGTTCAGACATTTCGGCCGCTCCAATCTACCTCGTTCCCCGCGGTTTGCAGGAGACGTACTTTGCATTAACTTTAATAGATGGAGGGGCGTGACGTCTTGGCCGTCTAGGGAGGCAGCCTCATACGCAGGTGATAAATAGGTATATACCGCCGAGCGCTGATACACCGGTTGATGCGCGGTAGTTCAGGCAACCTGTTACAGCTTGAGGCTTCGCTGTAGACAGCTCTATCAAGTAATGTTGGGATTCTACGGTTATATTACAGGGCACCGGCAAGTGAATCCGGGCTGGCTCCGCGGGTCGACAAACGACATATGTTCCAACGGAATCGACGGCCGAAATCATATCCGCCATTCCGGCAACCCACTAGCCGTTTCACTCCTGTGATCGCGATGGCCAATAACGTTATGGCCGTCGAGAAATGAATGATCCAGTGTATCCAGCACCGGCGCACTCTCCATCCAACTGGCAGGACAATTCATGCGGGAATTCTTCGATCGACAACATTGGCCGGCGCCTCAGTTAATAGATATGCCTGTGTTGGCAGAAGAAGCAGATTCACTGCGCTTGGGGGCAGTCCGGAATAGTGGGATGTATGGGTGTTCCCAGTCGCGTGAAATACTGCGGTGTACAGTTCAACCGAAAGTAGTATAGAAAGTTCCATAAAGCACTGGGATTCACATTTAACCGGTGAGTCGGTCGCAGTTATGGGATAATGAATTTCCGCTTAACAGATTACGAATACACGAGATTGCTTGTTGACTTATCATTCTTTGAGAGTTGGGAGAGTCGTTCCACCAAAGACAGAAGAATGGGAGCAAGGAGGAAAAACCAGAATCTGAAAGGACCACATAGGGGAATCGCTGGCGAGCTGCGGATTTCCTTGGTATAGCGGTGACGTACCGGGCGGTCAATGGAATTGGCGACCACTTTGCGTGTAATTATGCTTACATTGTCAAAATGCTCAAATTTCTTTAAGGAACGTATGCCTCGATTGGGCCATGCACATTCCGAGTTAAAAAAATAGGGGCCACTGCTCAGAGAAGAGAGGCGCTTACCTCGTAGCCGTCGTAGTCAATACGGTGTACTCGGCTCGCCAGACCTCGTAACCGTCTTTCTGACGGGGGATAGCATATAAGAAGCGAGTATCGAAAGAAAGTGGTCGAGGACAGGACACCCTAGTTTTCACCACCTCTGATTGACTTAATAGGTAAGCGAATCCCTGGCAAACAAATTTGTGTATACTAACCCATATACACGCAGATTCATGAACGCCCCCGCCACCTGAAGCATCTAACTTCTTGTCTATGCGATTTTCGTGCCAAGTTCGATACGCTGGTCATGGAGTGACCAGATCATAAACATGAGCTTTCTGTTGTGCTAGCTCAGGCCAGGGAGATTTATTATACACGTATGCATCGCCTCACAGGAATATGGGACTTTGCATCGGTTGCCCGATATTCCTGCTTTCCCATGGACAATCACGCAGCTGCCTCGCTTGTTCATTCCAAGTGCATTTTCTCGGCAGCTCCCGGTTTAACGGCACGATATCCGCGCAGGAGCGATGACTAGAGTATTGTAATACGACTAGTCAGGTGTTTTGTGGCTCCCGAGAAATAGGAGCTCATGACGTGTTGCTGGGCAAACAATGGAACGGGTCCTGAGTCCATCATATCTGGTGGGTATTCCGATCCTAAGTAAACAGTTCGTCGGGCTGATGAGAGCGATTCGACCTGGGCGCCCGCTCTAACCCGACTACCGTCCTACGATACTCTGTAGTCCCACCACCTCCTGCAATCTGACTTTTGCACAGTCGGACGTTTCTGTTGGACAGGTCCTGGCAGGCGCGGGGATCTCTAAACCGGTCAACTAAAAAAACTTTGGTGTTAGAAATCGGATACATTCGAGTACCACGGGCGCGTTGTGCCGAACGCAATTTTCACACACAAGGGGTCCCAATCGGCCCGATCGGAGTTTTTGTAAATGTCCCCATAAGGGCACGCTCCTCTGGAGTCGTTACCGTCCTACACGGTGAGAATTTCGAGCTTACTGCCTTGCAGTAGTACAAGAGGGTTGGAGGTCTCATCACTTTT
seq00033   GCGGGGTAAACGCAGCTAATTGCTCCATCAACCGCTTGTTTCTCAGTCGGATGTGGGCCTCCGCTCCGGCGTATCCAGTTAATAAATTGCAGCCTTCTTTGAACTGTTCCTTGATGCGAAGGTTCATATGTCTTGGTTCACTTCGACTTTAGACGACCGACTTTTCATATGGACGGTCGGCACGATAGCTTACGTTCAGACATTTCGGCCGCTCCAATCTACCTCGTTCCCCGCGGTTTGCAGGAGACGTACTTTGCATTAACTTTAATAGATGGAGGGGCGTGACGTCTTGGCCGTCTAGGGAGGCAGCCTCATACGCAGGTGATAAATAGGTATATACCGCCGAGCGCTGATACACCGGTTGATGCGCGGTAGTTCAGGCAACCTGTTACAGCTTGAGGCTTCGCTGTAGACAGCTCTATCAAGTAATGTTGGGATTCTACGGTTATATTACAGGGCACCGGCAAGTGAATCCGGGCTGGCTCCGCGGGTCGACAAACGACATATGTTCCAACGGAATCGACGGCCGAGATCATATCCGCCATTCCGGCAACCCACTAGCCGTTTCACTCCTGTGATCGCGATGGCCAATAACGTTATGGCCGTCGAGAAATGAATGATCCAGTGTATCCAGCACCGGCGCACTCTCCATCCAACTGGCAGGACAATTCATGCGGGAATTCTTCGATCGACAACATTGGCCGGCGCCTCAGTTAATAGATATGCCTGTGTTGGCAGAAGAAGCAGATTCACTGCGCTTGGGGGCAGTCCGGAATAGTGGGATGTATGGGTGTTCCCAGTCGCGTGAAATACTGCGGTGTACAGTTCAACCGAAAGTAGTATAGAAAGTTCCATAAAGCACTGGGATTCACATTTAACCGGTGAGTCGGTCGCAGTTATGGGATAATGAATTTCCGCTTAACAGATTACGAATACACGAGATTGCTTGTTGACTTATCATTCTTTGAGAGTTGGGAGAGTCGTTCCACCAAAGACAGAAGAATGGGAGCAAGGAGGAAAAACCAGAATCTGAAAGGACCACATAGGGGAATCGCTGGCGAGCTGCGGATTTCCTTGGTATAGCGGTGACGTACCGGGCGGTCAATGGAATTGGCGACCACTTTGCGTGTAATTATGCTTACATTGTCAAAATGCTCAAATTTCTTTAAGGAACGTATGCCTCGATTGGGCCATGCACATTCCGAGTTAAAAAAATAGGGGCCACTGCTCAGAGAAGAGAGGCGCTTACCTCGTAGCCGTCGTAGTCAATACGGTGTACTCGGCTCGCCAGACCTCGTAACCGTCTTTCTGACGGGGGATAGCATATAAGAAGCGAGTATCGAAAGAAAGTGGTCGAGGACAGGACACCCTAGTTTTCACCACCTCTGATTGACTTAATAGGTAAGCGAATCCCTGGCAAACAAATTTGTGTATACTAACCCATATACACGCAGATTCATGAACGCCCCCGCCACCTGAAGCATCTAACTTCTTGTCTATGCGATTTTCGTGCCAAGTTCGATACGCTGGTCATGGAGTGACCAGATCATAAACATGAGCTTTCTGTTGTGCTAGCTCAGGCCAGGGAGATTTATTATACACGTATGCATCGCCTCACAGGAATATGGGACTTTGCATCGGTTGCCCGATATTCCTGCTTTCCCATGGACAATCACGCAGCTGCCTCGCTTGTTCATTCCAAGTGCATTTTCTCGGCAGCTCCCGGTTTAACGGCACGATATCCGCGCAGGAGCGATGACTAGAGTATTGTAATACGACTAGTCAGGTGTTTTGTGGCTCCCAAGAAATAGGAGCTCATGACGTGTTGCTGGGCAAACAATGGAACGGGTCCTGAGTCCATCATATCTGGTGGGTATTCCGATCCTAAGTAAACAGTTCGTCGGGCTGATGAGAGCGATTCGACCTGGGCGCCCGCTCTAACCCGACTACCGTCCTACGATACTCTGTAGTCCCACCACCTCCTGCAATCTGACTTTTGCACAGTCGGACGTTTCTGTTGGACAGGTCCTGGCAGGCGCGGGGATCTCTAAACCGGTCAACTAAAAAAACTTTGGTGTTAGAAATCGGATACATTCGAGTACCACGGGCGCGTTGTGCCGAACGCAATTTTCACACACAAGGGGTCCCAATCGGCCCGATCGGAGTTTTTGTAAATGTCCCCATAAGGGCACGCTCCTCTGGAGTCGTTACCGTCCTACACGGTGAGAATTTCGAGCTTACTGCCTTGCAGTAGTACAAGAGGGTTGGAGGTCTCATCACTTTT
