# Supplementary material for: How Good Are Indirect Tests at Detecting Recombination in Human mtDNA?
Source: G3 (Bethesda). 2013 Jul 1;3(7):1095–104. doi: 10.1534/g3.113.006510 (PMC3704238; doi:10.1534/g3.113.006510)
Supplement: Supporting Information [file supp_g3.113.006510_FileS2.gz › SequenceData/mtDNA_ratehet&popgrowth/10/3rdbase/Infiles/10_9-new.txt]

33 2284
seq00001   ATAACGCACCATCGAGGTAGTATATAGTGATCCGCGCCTCCCAACCACGCCGCAACAGAGGGAGTCTGATCACAATGATCCTTAGAACTGAGGGGGGCGTCCAGTTCAGGAGTCAGACTATTTATGCAAAAGTTCACCTAACCTCGGAAAGCGTCAGCTCTTGATCTCGTCAAGATACTGTATTGAGCCTCCCGTGCTGGAGCCAAAAATCGCCATATTATGTAACAGTCGTGGCACCGGCCAGTTTACTTCCTCCTCTTACGTCCCGATTCTGTTCGTACCTTTGACCGTCCCAAATCAGCTCTATGTTACTAGTTGATTGCTTGTGCAAAACTGGCGTGCGTCCCGTAGGCCTAGGAGTACGTGTCACTGGCCACCTGTCGACGCGTTCTCAACATGCAAAGCCCCCCCGCAACAATGCAGTCTCCAACCTAAGAAGTTCAACCGCACTCAGTGTCTATTCCCTTGATGCATAAACGGGCTTTATCGGAGGCCGCTAAGCTCGGCCTTGAATTGAGAACCACTCTCAGGTAGTCCGATGCTGCCGCGGGTTCGGCTAACAATCCTGGCATTTCAGATAGCTTAACTCCACGGAGCCCTGATTGAAGCGTCAAGTTGTCTCTTAGGATTAGAACGGTTCAATCCAGCCACACGAGTTGGTCTGACGCCAGTATAGATCAACAGTGTAACACGGACCACCCACTACATGCAGTCATCGGGAACGTTCGACGACCGGTTGATTGCCAGCCATCCGCTAAACGTTGTAAGCAGCTTACAACGCACTTAGACCCTTCCGAGAAGTGAGTGAGGTGAGATCCGATGAGATTGCAGAAGTCAAAAGGACGGTGGCCTCTTTTCTCGCCTGGCGTTGCACCAGCAGCCCAGTCGGTTATAAAATCGAGATCGTCTAAACGCCACTTTATAACTATTTGCAACTGCTATCAAATCTGCGTGGGCGGATCCGAACGATGCGTCAGGATTGTATTACGCCTTTGCTCGTAAGAATCTACGAGTAGGCTGATCTGTACCCCATAAAGTAGGGGCATACGATAGATCTAGCTAGAACTTCCGCAGTAATGTATCCCAAAGGTGCCTCGGGGTAAGTAAAAGACACAGATAAACCTGCCGTCCGTGAGGCGCCTGACCGAGCCGCGGCCTCCGTCAGCGAGCGCTAGGTCTCCCTTACGGGTACCTGCTATAACTGTGACATTTATAAGACAGTAAGTCTTCTTCGGTCCCCCCTACTGACCTCAGTAACCGCGCCATCGGGACAGTTGCCTCCATACCAATTTTTGTGACGAAGTGGATCGGTACGCGTCAAGTTATTACGACCACCAGCCACGATCTCACTTCATCCGGAAAGCTAGGATAATCTTGTCATGCCCGGCTGCAGTAATGTTTCCATGTGGCTGGATCGCAAAGGGGAGTCCTATTGCGCGCCATAGGGCACCGAAACGCGCGACGCGTTGCAATGGGTGATACCCCTAGCGCATGCCCCCCCTACTGAAGTCACCAGTAGATGAACTTTTACGCCCCCACTGGTCGATATCATTTAACTTTACCTAGGGAGGGAGAGGTGGATACTTGGCTACTCAAGGCCTTGGGGGTACTATGGACAATGAGCAGGCCGTGTACCGATTGTGATAAGCCGTCGGACGGCTTGTAACTTGGAGATAGGACAGATACGGTGCCCTTCACGATTGGAGCAGGTAAACCAAAGGATGGTATGGTAGCCTACACGCTAGTTCGGGAGCGAGCACTAGGTAGGTTCCAATGCAGTTATGGGCTCCTGGAGGGATACTAGCAGGCATTTTTCTCCCCGCAATTCAACATCCTATCCATGTTGAAGACTGTACTAGGTTCGGCGCCCCGACGTCATCGGACCGACACAATGGCGGAGCTAACGTCTGTTTAATTAAATTTGAGGCTAGATCACTTAGAATAACGGTGTGTAGTTTGAATTTGGCCGCAAGGGGTTCTAGGTTCAAGCAGAAGGGTGATCGACCGCCGTCCGTCGCCTCTGAAGCACAACGGCAACAGTTACCCGACAGGAACTAGGCGTACTCCAAGTGCCCGGTTGGTTAACCATCACCGCGAACGGTGGTAGCATGTGACATCGGTATCGTTCATACAACTATTTTTTCACCGTCCCGTCGATTAGCTCGAAGGCACTCCCGCTCTAATGATTCGAGAAGGTATCCATTACTACTTTTACATGTCGAGTGCTGGTCGGACGTGAAGTACCAGAAGAACCCATAAGCGGGCGCCCCCCGCTCAATTAATA
seq00002   ATAACGCACCATCGAGGTAGTATATAGTGATTCGCGCCTCCCAACCACGCCGCAACAGAGGGAGTCTGATCACAATGATCCTTAGAACTGAGGGGGGCGTCCAGTTCAGGAGTCAGACTATTTATGCAAAAGTTCACCTAACCTCGGAAAGCGTCAGCTCTTGATCTCGTCAAGATACTGTATTGAGCCTCCCGTGCTGGAGCCAAAAATCGCCATATTATGTAACAGTCGTGGCACCGGCCAGTTTACTTCCTCCTCTTACGTCCCGATTCTGTTCGTACCTTTGACCGTCCCAAATCAGCTCTATGTTACTAGTTGATTGCTTGTGCAAAACTGGCGTGCGTCCCGTAGGCCTAGGAGTACGTGTCACTGGCCACCTGTCGACGCGTTCTCAACATGCAAAGCCCCCCCGGAACAATGCAGTCTCCAACCTAAGAAGTTCAACCGCACTCAGTGTCTATTCCCTTGATGCATAAACGGGCTTTATCGGAGGCCGCTAAGCTCGGCCTTGAATTGAGAACCACTCTCAGGTAGTCCGATGCTGCCGCGGGTTCGGCTAACAATCCTGGCATTTCAGATAGCTTAACTCCACGGAGCCCTGATTGAAGCGTCAAGTTGTCTCTTAGGATTAGAACGGTTCAATCCAGCCACACGAGTTGGTCTGACGCCAGTATAGATCAACAGTGTAACACGGACCACCCACTACATGCAGTCATCGGGAACGTTCGACGACCGGTTGATTGCCAGCCATCCGCTAAACGTTGTAAGCAGCTTACAACGCACTTAGACCCTTCCGAGAAGTGAGTGAGGTGAGATCCGATGAGATTGCAGAAGTCAAAAGGACGGTGGCCTCTTTTCTCGCCTGGCGTTGCACCAGCAGCCCAGTCGGTTATAAAATCGAGATCGTCTAAACGCCACTTTATAACTATTTGCAACTGCTATCAAATCTGCGTGGGCGGATCCGAACGATGCGTCAGGATTGTATTACGCCTTTGCTCGTAAGAATCTACGAGTAGGCTGATCTGTACCCCATAAAGTAGGGGCATACGATAGATCTAGCTAGAACTTCCGCAGTAATGTATCCCAAAGGTGCCTCGGGGTAAGTAAAAGACACAGATAAACCTGCCGTCCGTGAGGCGCCTGACCGAGCCGCGGCCTCCGTCAGCGAGCGCTAGGTCTCCCTTACGGGTACCTGCTATAACTGTGACATTTATAAGACAGTAAGTCTTCTTCGGTCCCCCCTACTGACCTCAGTAACCGCGCCATCGGGACAGTTGCCTCCATACCAATTTTTGTGACGAAGTGGATCGGTACGCGTCAAGTTATTACGACCACCAGCCACGATCTCACTTCATCCGGAAAGCTAGGATAATCTTGTCATGCCCGGCTGCAGTAATGTTTCCATGTGGCTGGATCGCAAAGGGGAGTCCTATTGCGCGCCATAGGGCACCGAAACGCGCGACGCGTTGCAATGGGTGATACCCCTAGCGCATGCCCCCCCTACTGAAGTCACCAGTAGATGAACTTTTACGCCCCCACTGGTCGATATCATTTAACTTTACCTAGGGAGGGAGAGGTGGATACTTGGCTACTCAAGGCCTTGGGGGTACTATGGACAATGAGCAGGCCGTGTACCGATTGTGATAAGCCGTCGGACGGCTTGTAACTTGGAGATAGGACAGATACGGTGCCCTTCACGATTGGAGCAGGTAAACCAAAGGATGGTATGGTAGCCTACACGCTAGTTCGGGAGCGAGCACTAGGTAGGTTCCAATGCAGTTATGGGCTCCTGGAGGGATACTAGCAGGCATTTTTCTCCCCGCAATTCAACATCCTATCCATGTTGAAGACTGTACTAGGTTCGGCGCCCCGACGTCATCGGACCGACACAATGGCGGAGCTAACGTCTGTTTAATTAAATTTGAGGCTAGATCACTTAGAATAACGGTGTGTAGTTTGAATTTGGCCGCAAGGGGTTCTAGGTTCAAGCAGAAGGGTGATCGACCGCCGTCCGTCGCCTCTGAAGCACAACGGCAACAGTTACCCGACAGGAACTAGGCGTACTCCAAGTGCCCGGTTGGTTAACCATCACCGCGAACGGTGGTAGCATGTGACATCGGTATCGTTCATACAACTATTTTTTCACCGTCCCGTCGATTAGCTCGAAGGCACTCCCGCTCTAATGATTCGAGAAGGTATCCATTACTACTTTTACATGTCGAGTGCTGGTCGGACGTGAAGTACCAGAAGAACCCATAAGCGGGCGCCCCCCGCTCAATTAATA
seq00003   ATAACGCACCATCGAGGTAGTATATAGTGATCCGCGCCTCCCAACCACGCCGCAACAGAGGGAGTCTGATCACAATGATCCTTAGAACTGAGGGGGGCGTCCAGTTCAGGAGTCAGACTATTTATGCAAAAGTTCACCTAACCTCGGAAAGCGTCAGCTCTTGATCTCGTCAAGATACTGTATTGAGCCTCCCGTGCTGGAGCCAAAAATCGCCATATTATGTAACAGTCGTGGCACCGGCCAGTTTACTTCCTCCTCTTACGTCCCGATTCTGTTCGTACCTTTGACCGTCCCAAATCAGCTCTATGTTACTAGTTGATTGCTTGTGCAAAACTGGCGTGCGTCCCGTAGGCCTAGGAGTACGTGTCACTGGCCACCTGTCGACGCGTTCTCAACATGCAAAGCCCCCCCGGAACAATGCAGTCTCCAACCTAAGAAGTTCAACCGCACTCAGTGTCTATTCCCTTGATGCATAAACGGGCTTTATCGGAGGCCGCTAAGCTCGGCCTTGAATTGAGAACCACTCTCAGGTAGTCCGATGCTGCCGCGGGTTCGGCTAACAATCCTGGCATTTCAGATAGCTTAACTCCACGGAGCCCTGATTGAAGCGTCAAGTTGTCTCTTAGGATTAGAACGGTTCAATCCAGCCACACGAGTTGGTCTGACGCCAGTATAGATCAACAGTGTAACACGGACCACCCACTACATGCAGTCATCGGGAACGTTCGACGACCGGTTGATTGCCAGCCATCCGCTAAACGTTGTAAGCAGCTTACAACGCACTTAGACCCTTCCGAGAAGTGAGTGAGGTGAGATCCGATGAGATTGCAGAAGTCAAAAGGACGGTGGCCTCTTTTCTCGCCTGGCGTTGCACCAGCAGCCCAGTCGGTTATAAAATCGAGATCGTCTAAACGCCACTTTATAACTATTTGCAACTGCTATCAAATCTGCGTGGGCGGATCCGAACGATGCGTCAGGATTGTATTACGCCTTTGCTCGTAAGAATCTACGAGTAGGCTGATCTGTACCCCATAAAGTAGGGGCATACGATAGATCTAGCTAGAACTTCCGCAGTAATGTATCCCAAAGGTGCCTCGGGGTAAGTAAAAGACACAGATAAACCTGCCGTCCGTGAGGCGCCTGACCGAGCCGCGGCCTCCGTCAGCGAGCGCTAGGTCTCCCTTACGGGTACCTGCTATAACTGTGACATTTATAAGACAGTAAGTCTTCTTCGGTCCCCCCTACTGACCTCAGTAACCGCGCCATCGGGACAGTTGCCTCCATACCAATTTTTGTGACGAAGTGGATCGGTACGCGTCAAGTTATTACGACCACCAGCCACGATCTCACTTCATCCGGAAAGCTAGGATAATCTTGTCATGCCCGGCTGCAGTAATGTTTCCATGTGGCTGGATCGCAAAGGGGAGTCCTATTGCGCGCCATAGGGCACCGAAACGCGCGACGCGTTGCAATGGGTGATACCCCTAGCGCATGCCCCCCCTACTGAAGTCACCAGTAGATGAACTTTTACGCCCCCACTGGTCGATATCATTTAACTTTACCTAGGGAGGGAGAGGTGGATACTTGGCTACTCAAGGCCTTGGGGGTACTATGGACAATGAGCAGGCCGTGTACCGATTGTGATAAGCCGTCGGACGGCTTGTAACTTGGAGATAGGACAGATACGGTGCCCTTCACGATTGGAGCAGGTAAACCAAAGGATGGTATGGTAGCCTACACGCTAGTTCGGGAGCGAGCACTAGGTAGGTTCCAATGCAGTTATGGGCTCCTGGAGGGATACTAGCAGGCATTTTTCTCCCCGCAATTCAACATCCTATCCATGTTGAAGACTGTACTAGGTTCGGCGCCCCGACGTCATCGGACCGACACAATGGCGGAGCTAACGTCTGTTTAATTAAATTTGAGGCTAGATCACTTAGAATAACGGTGTGTAGTTTGAATTTGGCCGCAAGGGGTTCTAGGTTCAAGCAGAAGGGTGATCGACCGCCGTCCGTCGCCTCTGAAGCACAACGGCAACAGTTACCCGACAGGAACTAGGCGTACTCCAAGTGCCCGGTTGGTTAACCATCACCGCGAACGGTGGTAGCATGTGACATCGGTATCGTTCATACAACTATTTTTTCACCGTCCCGTCGATTAGCTCGAAGGCACTCCCGCTCTAATGATTCGAGAAGGTATCCATTACTACTTTTACATGTCGAGTGCTGGTCGGACGTGAAGTACCAGAAGAACCCATAAGCGGGCGCCCCCCGCTCAATTAATA
seq00004   ATAACGCACCATCGAGGTAGTATATAGTGATCCGCGCCTCCCAACCACGCCGCAACAGAGGGAGTCTGATCACAATGATCCTTAGAACTGAGGGGGGCGTCCAGTTCAGGAGTCAGACTATTTATGCAAAAGTTCACCTAACCTCGGAAAGCGTCAGCTCTTGATCTCGTCAAGATACTGTATTGAGCCTCCCGTGCTGGAGCCAAAAATCGCCATATTATGTAACAGTCGTGGCACCGGCCAGTTTACTTCCTCCTCTTACGTCCCGATTCTGTTCGTACCTTTGACCGTCCCAAATCAGCTCTATGTTACTAGTTGATTGCTTGTGCAAAACTGGCGTGCGTCCCGTAGGCCTAGGAGTACGTGTCACTGGCCACCTGTCGACGCGTTCTCAACATGCAAAGCCCCCCCGGAACAATGCAGTCTCCAACCTAAGAAGTTCAACCGCACTCAGTGTCTATTCCCTTGATGCATAAACGGGCTTTATCGGAGGCCGCTAAGCTCGGCCTTGAATTGAGAACCACTCTCAGGTAGTCCGATGCTGCCGCGGGTTCGGCTAACAATCCTGGCATTTCAGATAGCTTAACTCCACGGAGCCCTGATTGAAGCGTCAAGTTGTCTCTTAGGATTAGAACGGTTCAATCCAGCCACACGAGTTGGTCTGACGCCAGTATAGATCAACAGTGTAACACGGACCACCCACTACATGCAGTCATCGGGAACGTTCGACGACCGGTTGATTGCCAGCCATCCGCTAAACGTTGTAAGCAGCTTACAACGCACTTAGACCCTTCCGAGAAGTGAGTGAGGTGAGATCCGATGAGATTGCAGAAGTCAAAAGGACGGTGGCCTCTTTTCTCGCCTGGCGTTGCACCAGCAGCCCAGTCGGTTATAAAATCGAGATCGTCTAAACGCCACTTTATAACTATTTGCAACTGCTATCAAATCTGCGTGGGCGGATCCGAACGATGCGTCAGGATTGTATTACGCCTTTGCTCGTAAGAATCTACGAGTAGGCTGATCTGTACCCCATAAAGTAGGGGCATACGATAGATCTAGCTAGAACTTCCGCAGTAATGTATCCCAAAGGTGCCTCGGGGTAAGTAAAAGACACAGATAAACCTGCCGTCCGTGAGGCGCCTGACCGAGCCGCGGCCTCCGTCAGCGAGCGCTAGGTCTCCCTTACGGGTACCTGCTATAACTGTGACATTTATAAGACAGTAAGTCTTCTTCGGTCCCCCCTACTGACCTCAGTAACCGCGCCATCGGGACAGTTGCCTCCATACCAATTTTTGTGACGAAGTGGATCGGTACGCGTCAAGTTATTACGACCACCAGCCACGATCTCACTTCATCCGGAAAGCTAGGATAATCTTGTCATGCCCGGCTGCAGTAATGTTTCCATGTGGCTGGATCGCAAAGGGGAGTCCTATTGCGCGCCATAGGGCACCGAAACGCGCGACGCGTTGCAATGGGTGATACCCCTAGCGCATGCCCCCCCTACTGAAGTCACCAGTAGATGAACTTTTACGCCCCCACTGGTCGATATCATTTAACTTTACCTAGGGAGGGAGAGGTGGATACTTGGCTACTCAAGGCCTTGGGGGTACTATGGACAATGAGCAGGCCGTGTACCGATTGTGATAAGCCGTCGGACGGCTTGTAACTTGGAGATAGGACAGATACGGTGCCCTTCACGATTGGAGCAGGTAAACCAAAGGATGGTATGGTAGCCTACACGCTAGTTCGGGAGCGAGCACTAGGTAGGTTCCAATGCAGTTATGGGCTCCTGGAGGGATACTAGCAGGCATTTTTCTCCCCGCAATTCAACATCCTATCCATGTTGAAGACTGTACTAGGTTCGGCGCCCCGACGTCATCGGACCGACACAATGGCGGAGCTAACGTCTGTTTAATTAAATTTGAGGCTAGATCACTTAGAATAACGGTGTGTAGTTTGAATTTGGCCGCAAGGGGTTCTAGGTTCAAGCAGAAGGGTGATCGACCGCCGTCCGTCGCCTCTGAAGCACAACGGCAACAGTTACCCGACAGGAACTAGGCGTACTCCAAGTGCCCGGTTGGTTAACCATCACCGCGAACGGTGGTAGCATGTGACATCGGTATCGTTCATACAACTATTTTTTCACCGTCCCGTCGATTAGCTCGAAGGCACTCCCGCTCTAATGATTCGAGAAGGTATCCATTACTACTTTTACATGTCGAGTGCTGGTCGGACGTGAAGTACCAGAAGAACCCATAAGCGGGCGCCCCCCGCTCAATTAATA
seq00005   ATAACGCACCATCGAGGTAGTATATAGTGATCCGCGCCTCCCAACCACGCCGCAACAGAGGGAGTCTGATCACAATGATCCTTAGAACTGAGGGGGGCGTCCAGTTCAGGGGTCAGACTATTTATGCAAAAGTTCACCTAACCTCGGAAAGCGTCAGCTCTTGATCTCGTCAAGATACTGTATTGAGCCTCCCGTGCTGGAGCCAAAAATCGCCATATTATGTAACAGTCGTGGCACCGGCCAGTTTACTTCCTCCTCTTACGTCCCGATTCTGTTCGTACCTTTGACCGTCCCAAATCAGCTCTATGTTACTAGTTGATTGCTTGTGCAAAACTGGCGTGCGTCCCGTAGGCCTAGGAGTACGTGTCACTGGCCACCTGTCGACGCGTTCTCAACATGCAAAGCCCCCCCGGAACAATGCAGTCTCCAACCTAAGAAGTTCAACCGCACTCAGTGTCTATTCCCTTGATGCATAAACGGGCTTTATCGGAGGCCGCTAAGCTCGGCCTTGAATTGAGAACCACTCTCAGGTAGTCCGATGCTGCCGCGGGTTCGGCTAACAATCCTGGCATTTCAGATAGCTTAACTCCACGGAGCCCTGATTGAAGCGTCAAGTTGTCTCTTAGGATTAGAACGGTTCAATCCAGCCACACGAGTTGGTCTGACGCCAGTATAGATCAACAGTGTAACACGGACCACCCACTACATGCAGTCATCGGGAACGTTCGACGACCGGTTGATTGCCAGCCATCCGCTAAACGTTGTAAGCAGCCTACAACGCACTTAGACCCTTCCGAGAAGTGAGTGAGGTGAGATCCGATGAGATTGCAGAAGTCAAAAGGACGGTGGCCTCTTTTCTCGCCTGGCGTTGCACCAGCAGCCCAGTCGGTTATAAAATCGAGATCGTCTAAACGCCACTTTATAACTATTTGCAACTGCTATCAAATCTGCGTGGGCGGATCCGAACGATGCGTCAGGATTGTATTACGCCTTTGCTCGTAAGAATCTACGAGTAGGCTGATCTGTACCCCATAAAGTAGGGGCATACGATAGATCTAGCTAGAACTTCCGCAGTAATGTATCCCAAAGGTGCCTCGGGGTAAGTAAAAGACACAGATAAACCTGCCGTCCGTGAGGCGCCTGACCGAGCCGCGGCCTCCGTCAGCGAGCGCTAGGTCTCCCTTACGGGTACCTGCTATAACTGTGACATTTATAAGACAGTAAGTCTTCTTCGGTCCCCCCTACTGACCTCAGTAACCGCGCCATCGGGACAGTTGCCTCCATACCAATTTTTGTGACGAAGTGGATCGGTACGCGTCAAGTTATTACGACCACCAGCCACGATCTCACTTCATCCGGAAAGCTAGGATAATCTTGTCATGCCCGGCTGCAGTAATGTTTCCATGTGGCTGGATCGCAAAGGGGAGTCCTATTGCGCGCCATAGGGCACCGAAACGCGCGACGCGTTGCAATGGGTGATACCCCTAGCGCATGCCCCCCCTACTGAAGTCACCAGTAGATGAACTTTTACGCCCCCACTGGTCGATATCATTTAACTTTACCTAGGGAGGGAGAGGTGGATACTTGGCTACTCAAGGCCTTGGGGGTACTATGGACAATGAGCAGGCCGTGTACCGATTGTGATAAGCCGTCGGACGGCTTGTAACTTGGAGATAGGACAGATACGGTGCCCTTCACGATTGGAGCAGGTAAACCAAAGGATGGTATGGTAGCCTACACGCTAGTTCGGGAGCGAGCACTAGGTAGGTTCCAATGCAGTTATGGGCTCCTGGAGGGATACTAGCAGGCATTTTTCTCCCCGCAATTCAACATCCTATCCATGTTGAAGACTGTACTAGGTTCGGCGCCCCGACGTCATCGGACCGACACAATGGCGGAGCTAACGTCTGTTTAATTAAATTTGAGGCTAGATCACTTAGAATAACGGTGTGTAGTTTGAATTTGGCCGCAAGGGGTTCTAGGTTCAAGCAGAAGGGTGATCGACCGCCGTCCGTCGCCTCTGAAGCACAACGGCAACAGTTACCCGACAGGAACTAGGCGTACTCCAAGTGCCCGGTTGGTTAACCATCACCGCGAACGGTGGTAGCATGTGACATCGGTATCGTTCATACAACTATTTTTTCACCGTCCCGTCGATTAGCTCGAAGGCACTCCCGCTCTAATGATTCGAGAAGGTATCCATTACTACTTTTACATGTCGAGTGCTGGTCGGACGTGAAGTACCAGAAGAACCCATAAGCGGGCGCCCCCCGCTCAATTAATA
seq00006   ATAACGCACCATCGAGGTAGTATATAGTGATCCGCGCCTCCCAACCACGCCGCAACAGAGGGAGTCTGATCACAATGATCCTTAGAACTGAGGGGGGCGTCCAGTTCAGGAGTCAGACTATTTATGCAAAAGTTCACCTAACCTCGGAAAGCGTCAGCTCTTGATCACGTCAAGATACTGTATTGAGCCTCCCGTGCTGGAGCCAAAAATCGCCATATTATGTAACAGTCGTGGCACCGGCCAGTTTACTTCCTCCTCTTACGTCCCGATTCTGTTCGTACCTTTGACCGTCCCAAATCAGCTCTATGTTACTAGTTGATTGCTTGTGCAAAACTGGCGTGCGTCCCGTAGGCCTAGGAGTACGTGTCACTGGCCACCTGTCGACGCGTTCTCAACATGCAAAGCCCCCCCGGAACAATGCAGTCTCCAACCTAAGAAGTTCAACCGCACTCAGTGTCTATTCCCTTGATGCATAAACGGGCTTTATCGGAGGCCGCTAAGCTCGGCCTTGAATTGAGAACCACTCTCAGGTAGTCCGATGCTGCCGCGGGTTCGGCTAACAATCCTGGCATTTCAGATAGCTTAACTCCACGGAGCCCTGATTGAAGCGTCAAGTTGTCTCTTAGGATTAGAACGGTTCAATCCAGCCACACGAGTTGGTCTGACGCCAGTATAGATCAACAGTGTAACACGGACCACCCACTACATGCAGTCATCGGGAACGTTCGACGACCGGTTGATTGCCAGCCATCCGCTAAACGTTGTAAGCAGCTTACAACGCACTTAGACCCTTCCGAGAAGTGAGTGAGGTGAGATCCGATGAGATTGCAGAAGTCAAAAGGACGGTGGCCTCTTTTCTCGCCTGGCGTTGCACCAGCAGCCCAGTCGGTTATAAAATCGAGATCGTCTAAACGCCACTTTATAACTATTTGCAACTGCTATCAAATCTGCGTGGGCGGATCCGAACGATGCGTCAGGATTGTATTACGCCTTTGCTCGTAAGAATCTACGAGTAGGCTGATCTGTACCCCATAAAGTAGGGGCATACGATAGATCTAGCTAGAACTTCCGCAGTAATGTATCCCAAAGGTGCCTCGGGGTAAGTAAAAGACACAGATAAACCTGCCGTCCGTGAGGCGCCTGACCGAGCCGCGGCCTCCGTCAGCGAGCGCTAGGTCTCCCTTACGGGTACCTGCTATAACTGTGACATTTATAAGACAGTAAGTCTTCTTCGGTCCCCCCTACTGACCTCAGTAACCGCGCCATCGGGACAGTTGCCTCCATACCAATTTTTGTGACAAAGTGGATCGGTACGCGTCAAGTTATTACGACCACCAGCCACGATCTCACTTCATCCGGAAAGCTAGGATAATCTTGTCATGCCCGGCTGCAGTAATGTTTCCATGTGGCTGGATCGCAAAGGGGAGTCCTATTGCGCGCCATAGGGCACCGAAACGCGCGACGCGTTGCAATGGGTGATACCCCTAGCGCATGCCCCCCCTACTGAAGTCACCAGTAGATGAACTTTTACGCCCCCACTGGTCGATATCATTTAACTTTACCTAGGGAGGGAGAGGTGGATACTTGGCTACTCAAGGCCTTGGGGGTACTATGGACAATGAGCAGGCCGTGTACCGATTGTGATAAGCCGTCGGACGGCTTGTAACTTGGAGATAGGACAGATACGGTGCCCTTCACGATTGGAGCAGGTAAACCAAAGGATGGTATGGTAGCCTACACGCTAGTTCGGGAGCGAGCACTAGGTAGGTTCCAATGCAGTTATGGGCTCCTGGAGGGATACTAGCAGGCATTTTTCTCCCCGCAATTCAACATCCTATCCATGTTGAAGACTGTACTAGGTTCGGCGCCCCGACGTCATCGGACCGACACAATGGCGGAGCTAACGTCTGTTTAATTAAATTTGAGGCTAGATCACTTAGAATAACGGTGTGTAGTTTGAATTTGGCCGCAAGGGGTTCTAGGTTCAAGCAGAAGGGTGATCGACCGCCGTCCGTCGCCTCTGAAGCACAACGGCAACAGTTACCCGACAGGAACTAGGCGTACTCCAAGTGCCCGGTTGGTTAACCATCACCGCGAACGGTGGTAGCATGTGACATCGGTATCGTTCATACAACTATTTTTTCACCGTCCCGTCGATTAGCTCGAAGGCACTCCCGCTCTAATGATTCGAGAAGGTATCCATTACTACTTTTACATGTCGAGTGCTGGTCGGACGTGAAGTACCAGAAGAACCCATAAGCGGGCGCCCCCCGCTCAATTAATA
seq00007   ATAACGCACCATCGAGGTAGTATATAGTGATCCGCGCCTCCCAACCACGCCGCAACAGAGGGAGTCTGATCACAATGATCCTTAGAACTGAGGGGGGCGTCCAGTTCAGGAGTCAGACTATTTATGCAAAAGTTCACCTAACCTCGGAAAGCGTCAGCTCTTGATCTCGTCAAGATACTGTATTGAGCCTCCCGTGCTGGAGCCAAAAATCGCCATATTATGTAACAGTCGTGGCACCGGCCAGTTTACTTCCTCCTCTTACGTCCCGATTCTGTTCGTACCTTTGACCGTCCCAAATCAGCTCTATGTTACTACTTGATTGCTTGTGCAAAACTGGCGTGCGTCCCGTAGGCCTAGGAGTACGTGTCACTGGCCACCTGTCGACGCGTTCTCAACATGCAAAGCCCCCCCGGAACAATGCAGTCTCCAACCTAAGAAGTTCAACCGCACTCAGTGTCTATTCCCTTGATGCATAAACGGGCTTTATCGGAGGCCGCTAAGCTCGGCCTTGAATTGAGAACCACTTTCAGGTAGTCCGATGCTGCCGCGGGTTCGGCTAACAATCCTGGCATTTCAGATAGCTTAACTCCACGGAGCCCTGATTGAAGCGTCAAGTTGTCTCTTAGGATTAGAACGGTTCAATCCAGCCACACGAGTTGGTCTGACGCCAGTATAGATCAACAGTGTAACACGGACCACCCACTACATGCAGTCATCGGGAACGTTCGACGACCGGTTGATTGCCAGCCATCCGCTAAACGTTGTAAGCAGCTTACAACGCACTTAGACCCTTCCGAGAAGTGAGTGAGGTGAGATCCGATGAGATTGCAGAAGTCAAAAGGACGGTGGCCTCTTTTCTCGCCTGGCGTTGCACCAGCAGCCCAGTCGGTTACAAAATCGAGATCGTCTAAACGCCACTTTATAACTATTTGCAACTGCTATCAAATCTGCGTGGGCGGATCCGAACGATGCGTCAGGATTGTATTACGCCTTTGCTCGTAAGAATCTACGAGTAGGCTGATCTGTACCCCATAAAGTAGGGGCATACGATAGATCTAGCTAGAACTTCCGCAGTAATGTATCCCAAAGGTGCCTCGGGGTAAGTAAAAGACACAGATAAACCTGCCGTCCGTGAGGCGCCTGACCGAGCCGCGGCCTCCGTCAGCGAGCGCTAGGTCTCCCTTACGGGTACCTGCTATAACTGTGACATTTATAAGACAGTAAGTCTTCTTCGGTCCCCCCTACTGACCTCAGTAACCGCGCCATCGGGACAGTTGCCTCCATACCAATTTTTGTGACGAAGTGGATCGGTACGCGTCAAGTTATTACGACCACCAGCCACGATCTCACTTCATCCGGAAAGCTAGGATAATCTTGTCATGCCCGGCTGCAGTAATGTTTCCATGTGGCTGGATCGCAAAGGGGAGTCCTATTGCGCGCCATAGGGCACCGAAACGCGCGACGCGTTGCAATGGGTGATACCCCTAGCGCATGCCCCCCCTACTGAAGTCACCAGTAGATGAACTTTTACGCCCCCACTGGTCGATATCATTTAACTTTACCTAGGGAGGGAGAGGTGGATACTTGGCTACTCAAGGCCTTGGGGGTACTATGGACAATGAGCAGGCCGTGTACCGATTGTGATAAGCCGTCGGACGGCTTGTAACTTGGAGATAGGACAGATACGGTGCCCTTCACGATTGGAGCAGGTAAACCAAAGGATGGTATGGTAGCCTACACGCTAGTTCGGGAGCGAGCACTAGGTAGGTTCCAATGCAGTTATGGGCTCCTGGAGGGATACTAGCAGGCATTTTTCTCCCCGCAATTCAACATCCTATCCATGTTGAAGACTGTACTAGGTTCGGCGCCCCGACGTCATCGGACCGACACAATGGCGGAGCTAACGTCTGTTTAATTAAATTTGAGGCTAGATCACTTAGAATAACGGTGTGTAGTTTGAATTTGGCCGCAAGGGGTTCTAGGTTCAAGCAGAAGGGTGATCGACCGCCGTCCGTCGCCTCTGAAGCACAACGGCAACAGTTACCCGACAGGAACTAGGCGTACTCCAAGTGCCCGGTTGGTTAACCATCACCGCGAACGGTGGTAGCATGTGACATCGGTATCGTTCATACAACTATTTTTTCACCGTCCCGTCGATTAGCTCGAAGGCACTCCCGCTCTAATGATTCGAGAAGGTATCCATTACTACTTTTACATGTCGAGTGCTGGTCGGACGTGAAGTACCAGAAGAACCCATAAGCGGGCGCCCCCCGCTCAATTAATA
seq00008   ATAACGCACCATCGAGGTAGTATATAGTGATTCGCGCCTCCCAACCACGCCGCAACAGAGGGAGTCTGATCACAATGATCCTTAGAACTGAGGGGGGCGTCCAGTTCAGGAGTCAGACTATTTATGCAAAAGTTCACCTAACCTCGGAAAGCGTCAGCTCTTGATCTCGTCAAGATACTGTATTGAGCCTCCCGTGCTGGAGCCAAAAATCGCCATATTATGTAACAGTCGTGGCACCGGCCAGTTTACTTCCTCCTCTTACGTCCCGATTCTGTTCGTACCTTTGACCGTCCCAAATCAGCTCTATGTTACTAGTTGATTGCTTGTGCAAAACTGGCGTGCGTCCCGTAGGCCTAGGAGTACGTGTCACTGGCCACCTGTCGACGCGTTCTCAACATGCAAAGCCCCCCCGGAACAATGCAGTCTCCAACCTAAGAAGTTCAACCGCACTCAGTGTCTATTCCCTTGATGCATAAACGGGCTTTATCGGAGGCCGCTAAGCTCGGCCTTGAATTGAGAACCACTCTCAGGTAGTCCGATGCTGCCGCGGGTTCGGCTAACAATCCTGGCATTTCAGATAGCTTAACTCCACGGAGCCCTGATTGAAGCGTCAAGTTGTCTCTTAGGATTAGAACGGTTCAATCCAGCCACACGAGTTGGTCTGACGCCAGTATAGATCAACAGTGTAACACGGACCACCCACTACATGCAGTCATCGGGAACGTTCGACGACCGGTTGATTGCCAGCCATCCGCTAAACGTTGTAAGCAGCTTACAACGCACTTAGACCCTTCCGAGAAGTGAGTGAGGTGAGATCCGATGAGATTGCAGAAGTCAAAAGGACGGTGGCCTCTTTTCTCGCCTGGCGTTGCACCAGCAGCCCAGTCGGTTATAAAATCGAGATCGTCTAAACGCCACTTTATAACTATTTGCAACTGCTATCAAATCTGCGTGGGCGGATCCGAACGATGCGTCAGGATTGTATTACGCCTTTGCTCGTAAGAATCTACGAGTAGGCTGATCTGTACCCCATAAAGTAGGGGCATACGATAGATCTAGCTAGAACTTCCGCAGTAATGTATCCCAAAGGTGCCTCGGGGTAAGTAAAAGACACAGATAAACCTGCCGTCCGTGAGGCGCCTGACCGAGCCGCGGCCTCCGTCAGCGAGCGCTAGGTCTCCCTTACGGGTACCTGCTATAACTGTGACATTTATAAGACAGTAAGTCTTCTTCGGTCCCCCCTACTGACCTCAGTAACCGCGCCATCGGGACAGTTGCCTCCATACCAATTTTTGTGACGAAGTGGATCGGTACGCGTCAAGTTATTACGACCACCAGCCACGATCTCACTTCATCCGGAAAGCTAGGATAATCTTGTCATGCCCGGCTGCAGTAATGTTTCCATGTGGCTGGATCGCAAAGGGGAGTCCTATTGCGCGCCATAGGGCACCGAAACGCGCGACGCGTTGCAATGGGTGATACCCCTAGCGCATGCCCCCCCTACTGAAGTCACCAGTAGATGAACTTTTACGCCCCCACTGGTCGATATCATTTAACTTTACCTAGGGAGGGAGAGGTGGATACTTGGCTACTCAAGGCCTTGGGGGTACTATGGACAATGAGCAGGCCGTGTACCGATTGTGATAAGCCGTCGGACGGCTTGTAACTTGGAGATAGGACAGATACGGTGCCCTTCACGATTGGAGCAGGTAAACCAAAGGATGGTATGGTAGCCTACACGCTAGTTCGGGAGCGAGCACTAGGTAGGTTCCAATGCAGTTATGGGCTCCTGGAGGGATACTAGCAGGCATTTTTCTCCCCGCAATTCAACATCCTATCCATGTTGAAGACTGTACTAGGTTCGGCGCCCCGACGTCATCGGACCGACACAATGGCGGAGCTAACGTCTGTTTAATTAAATTTGAGGCTAGATCACTTAGAATAACGGTGTGTAGTTTGAATTTGGCCGCAAGGGGTTCTAGGTTCAAGCAGAAGGGTGATCGACCGCCGTCCGTCGCCTCTGAAGCACAACGGCAACAGTTACCCGACAGGAACTAGGCGTACTCCAAGTGCCCGGTTGGTTAACCATCACCGCGAACGGTGGTAGCATGTGACATCGGTATCGTTCATACAACTATTTTTTCACCGTCCCGTCGATTAGCTCGAAGGCACTCCCGCTCTAATGATTCGAGAAGGTATCCATTACTACTTTTACATGTCGAGTGCTGGTCGGACGTGAAGTACCAGAAGAACCCATAAGCGGGCGCCCCCCGCTCAATTAATA
seq00009   ATAACGCACCATCGAGGTAGTATATAGTGATCCGCGCCTCCCAACCACGCCGCAACAGAGGGAGTCTGATCACAATGATCCTTAGAACTGAGGGGGGCGTCCAGTTCAGGAGTCAGACTATTTATGCAAAAGTTCACCTAACCTCGGAAAGCGTCAGCTCTTGATCTCGTCAAGATACTGTATTGAGCCTCCCGTGCTGGAGCCAAAAATCGCCATATTATGTAACAGTCGTGGCACCGGCCAGTTTACTTCCTCCTCTTACGTCCCGATTCTGTTCGTACCTTTGACCGTCCCAAATCAGCTCTATGTTACTAGTTGATTGCTTGTGCAAAACTGGCGTGCGTCCCGTAGGCCTAGGAGTACGTGTCACTGGCCACCTGTCGACGCGTTCTCAACATGCAAAGCCCCCCCGGAACAATGCAGTCTCCAACCTAAGAAGTTCAACCGCACTCAGTGTCTATTCCCTTGATGCATAAACGGGCTTTATCGGAGGCCGCTAAGCTCGGCCTTGAATTGAGAACCACTCTCAGGTAGTCCGATGCTGCCGCGGGTTCGGCTAACAATCCTGGCATTTCAGATAGCTTAACTCCACGGAGCCCTGATTGAAGCGTCAAGTTGTCTCTTAGGATTAGAACGGTTCAATCCAGCCACACGAGTTGGTCTGACGCCAGTATAGATCAACAGTGTAACACGGACCACCCACTACATGCAGTCATCGGGAACGTTCGACGACCGGTTGATTGCCAGCCATCCGCTAAACGTTGTAAGCAGCTTACAACGCACTTAGACCCTTCCGAGAAGTGAGTGAGGTGAGATCCGATGAGATTGCAGAAGTCAAAAGGACGGTGGCCTCTTTTCTCGCCTGGCGTTGCACCAGCAGCCCAGTCGGTTATAAAATCGAGATCGTCTAAACGCCACTTTATAACTATTTGCAACTGCTATCAAATCTGCGTGGGCGGATCCGAACGATGCGTCAGGATTGTATTACGCCTTTGCTCGTAAGAATCTACGAGTAGGCTGATCTGTACCCCATAAAGTAGGGGCATACGATAGATCTAGCTAGAACTTCCGCAGTAATGTATCCCAAAGGTGCCTCGGGGTAAGTAAAAGACACAGATAAACCTGCCGTCCGTGAGGCGCCTGACCGAGCCGCGGCCTCCGTCAGCGAGCGCTAGGTCTCCCTTACGGGTACCTGCTATAACTGTGACATTTATAAGACAGTAAGTCTTCTTCGGTCCCCCCTACTGACCTCAGTAACCGCGCCATCGGGACAGTTGCCTCCATACCAATTTTTGTGACGAAGTGGATCGGTACGCGTCAAGTTATTACGACCACCAGCCACGATCTCACTTCATCCGGAAAGCTAGGATAATCTTGTCATGCCCGGCTGCAGTAATGTTTCCATGTGGCTGGATCGCAAAGGGGAGTCCTATTGCGCGCCATAGGGCACCGAAACGCGCGACGCGTTGCAATGGGTGATACCCCTAGCGCATGCCCCCCCTACTGAAGTCACCAGTAGATGAACTTTTACGCCCCCACTGGTCGATATCATTTAACTTTACCTAGGGAGGGAGAGGTGGATACTTGGCTACTCAAGGCCTTGGGGGTACTATGGACAATGAGCAGGCCGTGTACCGATTGTGATAAGCCGTCGGACGGCTTGTAACTTGGAGATAGGACAGATACGGTGCCCTTCACGATTGGAGCAGGTAAACCAAAGGATGGTATGGTAGCCTACACGCTAGTTCGGGAGCGAGCACTAGGTAGGTTCCAATGCAGTTATGGGCTCCTGGAGGGATACTAGCAGGCATTTTTCTCCCCGCAATTCAACATCCTATCCATGTTGAAGACTGTACTAGGTTCGGCGCCCCGACGTCATCGGACCGACACAATGGCGGAGCTAACGTCTGTTTAATTAAATTTGAGGCTAGATCACTTAGAATAACGGTGTGTAGTTTGAATTTGGCCGCAAGGGGTTCTAGGTTCAAGCAGAAGGGTGATCGACCGCCGTCCGTCGCCTCTGAAGCACAACGGCAACAGTTACCCGACAGGAACTAGGCGTACTCCAAGTGCCCGGTTGGTTAACCATCACCGCGAACGGTGGTAGCATGTGACATCGGTATCGTTCATACAACTATTTTTTCACCGTCCCGTCGATTAGCTCGAAGGCACTCCCGCTCTAATGATTCGAGAAGGTATCCATTACTACTTTTACATGTCGAGTGCTGGTCGGACGTGAAGTACCAGAAGAACCCATAAGCGGGCGCCCCCCGCTCAATTAATA
seq00010   ATAACGCACCATCGAGGTAGTATATAGTGATTCGCGCCTCCCAACCACGCCGCAACAGAGGGAGTCTGATCACAATGATCCTTAGAACTGAGGGGGGCGTCCAGTTCAGGAGTCAGACTATTTATGCAAAAGTTCACCTAACCTCGGAAAGCGTCAGCTCTTGATCTCGTCAAGATACTGTATTGAGCCTCCCGTGCTGGAGCCAAAAATCGCCATATTATGTAACAGTCGTGGCACCGGCCAGTTTACTTCCTCCTCTTACGTCCCGATTCTGTTCGTACCTTTGACCGTCCCAAATCAGCTCTATGTTACTAGTTGATTGCTTGTGCAAAACTGGCGTGCGTCCCGTAGGCCTAGGAGTACGTGTCACTGGCCACCTGTCGACGCGTTCTCAACATGCAAAGCCCCCCCGGAACAATGCAGTCTCCAACCTAAGAAGTTCAACCGCACTCAGTGTCTATTCCCTTGATGCATAAACGGGCTTTATCGGAGGCCGCTAAGCTCGGCCTTGAATTGAGAACCACTCTCAGGTAGTCCGATGCTGCCGCGGGTTCGGCTAACAATCCTGGCATTTCAGATAGCTTAACTCCACGGAGCCCTGATTGAAGCGTCAAGTTGTCTCTTAGGATTAGAACGGTTCAATCCAGCCACACGAGTTGGTCTGACGCCAGTATAGATCAACAGTGTAACACGGACCACCCACTACATGCAGTCATCGGGAACGTTCGACGACCGGTTGATTGCCAGCCATCCGCTAAACGTTGTAAGCAGCTTACAACGCACTTAGACCCTTCCGAGAAGTGAGTGAGGTGAGATCCGATGAGATTGCAGAAGTCAAAAGGACGGTGGCCTCTTTTCTCGCCTGGCGTTGCACCAGCAGCCCAGTCGGTTATAAAATCGAGATCGTCTAAACGCCACTTTATAACTATTTGCAACTGCTATCAAATCTGCGTGGGCGGATCCGAACGATGCGTCAGGATTGTATTACGCCTTTGCTCGTAAGAATCTACGAGTAGGCTGATCTGTACCCCATAAAGTAGGGGCATACGATAGATCTAGCTAGAACTTCCGCAGTAATGTATCCCAAAGGTGCCTCGGGGTAAGTAAAAGACACAGATAAACCTGCCGTCCGTGAGGCGCCTGACCGAGCCGCGGCCTCCGTCAGCGAGCGCTAGGTCTCCCTTACGGGTACCTGCTATAACTGTGACATTTATAAGACAGTAAGTCTTCTTCGGTCCCCCCTACTGACCTCAGTAACCGCGCCATCGGGACAGTTGCCTCCATACCAATTTTTGTGACGAAGTGGATCGGTACGCGTCAAGTTATTACGACCACCAGCCACGATCTCACTTCATCCGGAAAGCTAGGATAATCTTGTCATGCCCGGCTGCAGTAATGTTTCCATGTGGCTGGATCGCAAAGGGGAGTCCTATTGCGCGCCATAGGGCACCGAAACGCGCGACGCGTTGCAATGGGTGATACCCCTAGCGCATGCCCCCCCTACTGAAGTCACCAGTAGATGAACTTTTACGCCCCCACTGGTCGATATCATTTAACTTTACCTAGGGAGGGAGAGGTGGATACTTGGCTACTCAAGGCCTTGGGGGTACTATGGACAATGAGCAGGCCGTGTACCGATTGTGATAAGCCGTCGGACGGCTTGTAACTTGGAGATAGGACAGATACGGTGCCCTTCACGATTGGAGCAGGTAAACCAAAGGATGGTATGGTAGCCTACACGCTAGTTCGGGAGCGAGCACTAGGTAGGTTCCAATGCAGTTATGGGCTCCTGGAGGGATACTAGCAGGCATTTTTCTCCCCGCAATTCAACATCCTATCCATGTTGAAGACTGTACTAGGTTCGGCGCCCCGACGTCATCGGACCGACACAATGGCGGAGCTAACGTCTGTTTAATTAAATTTGAGGCTAGATCACTTAGAATAACGGTGTGTAGTTTGAATTTGGCCGCAAGGGGTTCTAGGTTCAAGCAGAAGGGTGATCGACCGCCGTCCGTCGCCTCTGAAGCACAACGGCAACAGTTACCCGACAGGAACTAGGCGTACTCCAAGTGCCCGGTTGGTTAACCATCACCGCGAACGGTGGTAGCATGTGACATCGGTATCGTTCATACAACTATTTTTTCACCGTCCCGTCGATTAGCTCGAAGGCACTCCCGCTCTAATGATTCGAGAAGGTATCCATTACTACTTTTACATGTCGAGTGCTGGTCGGACGTGAAGTACCAGAAGAACCCATAAGCGGGCGCCCCCCGCTCAATTAATA
seq00011   ATAACGCACCATCGAGGTAGTATATAGTGATCCGCGCCTCCCAACCACGCCGCAACAGAGGGAGTCTGATCACAATGATCCTTAGAACTGAGGGGGGCGTCCAGTTCAGGAGTCAGACTATTTATGCAAAAGTTCACCTAACCTCGGAAAGCGTCAGCTCTTGATCACGTCAAGATACTGTATTGAGCCTCCCGTGCTGGAGCCAAAAATCGCCATATTATGTAACAGTCGTGGCACCGGCCAGTTTACTTCCTCCTCTTACGTCCCGATTCTGTTCGTACCTTTGACCGTCCCAAATCAGCTCTATGTTACTAGTTGATTGCTTGTGCAAAACTGGCGTGCGTCCCGTAGGCCTAGGAGTACGTGTCACTGGCCACCTGTCGACGCGTTCTCAACATGCAAAGCCCCCCCGGAACAATGCAGTCTCCAACCTAAGAAGTTCAACCGCACTCAGTGTCTATTCCCTTGATGCATAAACGGGCTTTATCGGAGGCCGCTAAGCTCGGCCTTGAATTGAGAACCACTCTCAGGTAGTCCGATGCTGCCGCGGGTTCGGCTAACAATCCTGGCATTTCAGATAGCTTAACTCCACGGAGCCCTGATTGAAGCGTCAAGTTGTCTCTTAGGATTAGAACGGTTCAATCCAGCCACACGAGTTGGTCTGACGCCAGTATAGATCAACAGTGTAACACGGACCACCCACTACATGCAGTCATCGGGAACGTTCGACGACCGGTTGATTGCCAGCCATCCGCTAAACGTTGTAAGCAGCTTACAACGCACTTAGACCCTTCCGAGAAGTGAGTGAGGTGAGATCCGATGAGATTGCAGAAGTCAAAAGGACGGTGGCCTCTTTTCTCGCCTGGCGTTGCACCAGCAGCCCAGTCGGTTACAAAATCGAGATCGTCTAAACGCCACTTTATAACTATTTGCAACTGCTATCAAATCTGCGTGGGCGGATCCGAACGATGCGTCAGGATTGTATTACGCCTTTGCTCGTAAGAATCTACGAGTAGGCTGATCTGTACCCCATAAAGTAGGGGCATACGATAGATCTAGCTAGAACTTCCGCAGTAATGTATCCCAAAGGTGCCTCGGGGTAAGTAAAAGACACAGATAAACCTGCCGTCCGTGAGGCGCCTGACCGAGCCGCGGCCTCCGTCAGCGAGCGCTAGGTCTCCCTTACGGGTACCTGCTATAACTGTGACATTTATAAGACAGTAAGTCTTCTTCGGTCCCCCCTACTGACCTCAGTAACCGCGCCATCGGGACAGTTGCCTCCATACCAATTTTTGTGACGAAGTGGATCGGTACGCGTCAAGTTATTACGACCACCAGCCACGATCTCACTTCATCCGGAAAGCTAGGATAATCTTGTCATGCCCGGCTGCAGTAATGTTTCCATGTGGCTGGATCGCAAAGGGGAGTCCTATTGCGCGCCATAGGGCACCGAAACGCGCGACGCGTTGCAATGGGTGATACCCCTAGCGCATGCCCCCCCTACTGAAGTCACCAGTAGATGAACTTTTACGCCCCCACTGGTCGATATCATTTAACTTTACCTAGGGAGGGAGAGGTGGATACTTGGCTACTCAAGGCCTTGGGGGTACTATGGACAATGAGCAGGCCGTGTACCGATTGTGATAAGCCGTCGGACGGCTTGTAACTTGGAGATAGGACAGATACGGTGCCCTTCACGATTGGAGCAGGTAAACCAAAGGATGGTATGGTAGCCTACACGCTAGTTCGGGAGCGAGCACTAGGTAGGTTCCAATGCAGTTATGGGCTCCTGGAGGGATACTAGCAGGCATTTTTCTCCCCGCAATTCAACATCCTATCCATGTTGAAGACTGTACTAGGTTCGGCGCCCCGACGTCATCGGACCGACACAATGGCGGAGCTAACGTCTGTTTAATTAAATTTGAGGCTAGATCACTTAGAATAACGGTGTGTAGTTTGAATTTGGCCGCAAGGGGTTCTAGGTTCAAGCAGAAGGGTGATCGACCGCCGTCCGTCGCCTCTGAAGCACAACGGCAACAGTTACCCGACAGGAACTAGGCGTACTCCAAGTGCCCGGTTGGTTAACCATCACCGCGAACGGTGGTAGCATGTGACATCGGTATCGTTCATACAACTATTTTTTCACCGTCCCGTCGATTAGCTCGAAGGCACTCCCGCTCTAATGATTCGAGAAGGTATCCATTACTACTTTTACATGTCGAGTGCTGGTCGGACGTGAAGTACCAGAAGAACCCATAAGCGGGCGCCCCCCGCTCAATTAATA
seq00012   ATAACGCACCATCGAGGTAGTATATAGTGATCCGCGCCTCCCAACCACGCCGCAACAGAGGGAGTCTGATCACAATGATCCTTAGAACTGAGGGGGGCGTCCAGTTCAGGAGTCAGACTATTTATGCAAAAGTTCACCTAACCTCGGAAAGCGTCAGCTCTTGATCACGTCAAGATACTGTATTGAGCCTCCCGTGCTGGAGCCAAAAATCGCCATATTATGTAACAGTCGTGGCACCGGCCAGTTTACTTCCTCCTCTTACGTCCCGATTCTGTTCGTACCTTTGACCGTCCCAAATCAGCTCTATGTTACTAGTTGATTGCTTGTGCAAAACTGGCGTGCGTCCCGTAGGCCTAGGAGTACGTGTCACTGGCCACCTGTCGACGCGTTCTCAACATGCAAAGCCCCCCCGGAACAATGCAGTCTCCAACCTAAGAAGTTCAACCGCACTCAGTGTCTATTCCCTTGATGCATAAACGGGCTTTATCGGAGGCCGCTAAGCTCGGCCTTGAATTGAGAACCACTCTCAGGTAGTCCGATGCTGCCGCGGGTTCGGCTAACAATCCTGGCATTTCAGATAGCTTAACTCCACGGAGCCCTGATTGAAGCGTCAAGTTGTCTCTTAGGATTAGAACGGTTCAATCCAGCCACACGAGTTGGTCTGACGCCAGTATAGATCAACAGTGTAACACGGACCACCCACTACATGCAGTCATCGGGAACGTTCGACGACCGGTTGATTGCCAGCCATCCGCTAAACGTTGTAAGCAGCTTACAACGCACTTAGACCCTTCCGAGAAGTGAGTGAGGTGAGATCCGATGAGATTGCAGAAGTCAAAAGGACGGTGGCCTCTTTTCTCGCCTGGCGTTGCACCAGCAGCCCAGTCGGTTATAAAATCGAGATCGTCTAAACGCCACTTTATAACTATTTGCAACTGCTATCAAATCTGCGTGGGCGGATCCGAACGATGCGTCAGGATTGTATTACGCCTTTGCTCGTAAGAATCTACGAGTAGGCTGATCTGTACCCCATAAAGTAGGGGCATACGATAGATCTAGCTAGAACTTCCGCAGTAATGTATCCCAAAGGTGCCTCGGGGTAAGTAAAAGACACAGATAAACCTGCCGTCCGTGAGGCGCCTGACCGAGCCGCGGCCTCCGTCAGCGAGCGCTAGGTCTCCCTTACGGGTACCTGCTATAACTGTGACATTTATAAGACAGTAAGTCTTCTTCGGTCCCCCCTACTGACCTCAGTAACCGCGCCATCGGGACAGTTGCCTCCATACCAATTTTTGTGACAAAGTGGATCGGTACGCGTCAAGTTATTACGACCACCAGCCACGATCTCACTTCATCCGGAAAGCTAGGATAATCTTGTCATGCCCGGCTGCAGTAATGTTTCCATGTGGCTGGATCGCAAAGGGGAGTCCTATTGCGCGCCATAGGGCACCGAAACGCGCGACGCGTTGCAATGGGTGATACCCCTAGCGCATGCCCCCCCTACTGAAGTCACCAGTAGATGAACTTTTACGCCCCCACTGGTCGATATCATTTAACTTTACCTAGGGAGGGAGAGGTGGATACTTGGCTACTCAAGGCCTTGGGGGTACTATGGACAATGAGCAGGCCGTGTACCGATTGTGATAAGCCGTCGGACGGCTTGTAACTTGGAGATAGGACAGATACGGTGCCCTTCACGATTGGAGCAGGTAAACCAAAGGATGGTATGGTAGCCTACACGCTAGTTCGGGAGCGAGCACTAGGTAGGTTCCAATGCAGTTATGGGCTCCTGGAGGGATACTAGCAGGCATTTTTCTCCCCGCAATTCAACATCCTATCCATGTTGAAGACTGTACTAGGTTCGGCGCCCCGACGTCATCGGACCGACACAATGGCGGAGCTAACGTCTGTTTAATTAAATTTGAGGCTAGATCACTTAGAATAACGGTGTGTAGTTTGAATTTGGCCGCAAGGGGTTCTAGGTTCAAGCAGAAGGGTGATCGACCGCCGTCCGTCGCCTCTGAAGCACAACGGCAACAGTTACCCGACAGGAACTAGGCGTACTCCAAGTGCCCGGTTGGTTAACCATCACCGCGAACGGTGGTAGCATGTGACATCGGTATCGTTCATACAACTATTTTTTCACCGTCCCGTCGATTAGCTCGAAGGCACTCCCGCTCTAATGATTCGAGAAGGTATCCATTACTACTTTTACATGTCGAGTGCTGGTCGGACGTGAAGTACCAGAAGAACCCATAAGCGGGCGCCCCCCGCTCAATTAATA
seq00013   ATAACGCACCATCGAGGTAGTATATAGTGATCCGCGCCTCCCAACCACGCCGCAACAGAGGGAGTCTGATCACAATGATCCTTAGAACTGAGGGGGGCGTCCAGTTCAGGAGTCAGACTATTTATGCAAAAGTTCACCTAACCTCGGAAAGCGTCAGCTCTTGATCTCGTCAAGATACTGTATTGAGCCTCCCGTGCTGGAGCCAAAAATCGCCATATTATGTAACAGTCGTGGCACCGGCCAGTTTACTTCCTCCTCTTACGTCCCGATTCTGTTCGTACCTTTGACCGTCCCAAATCAGCTCTATGTTACTAGTTGATTGCTTGTGCAAAACTGGCGTGCGTCCCGTAGGCCTAGGAGTACGTGTCACTGGCCACCTGTCGACGCGTTCTCAACATGCAAAGCCCCCCCGCAACAATGCAGTCTCCAACCTAAGAAGTTCAACCGCACTCAGTGTCTATTCCCTTGATGCATAAACGGGCTTTATCGGAGGCCGCTAAGCTCGGCCTTGAATTGAGAACCACTCTCAGGTAGTCCGATGCTGCCGCGGGTTCGGCTAACAATCCTGGCATTTCAGATAGCTTAACTCCACGGAGCCCTGATTGAAGCGTCAAGTTGTCTCTTAGGATTAGAACGGTTCAATCCAGCCACACGAGTTGGTCTGACGCCAGTATAGATCAACAGTGTAACACGGACCACCCACTACATGCAGTCATCGGGAACGTTCGACGACCGGTTGATTGCCAGCCATCCGCTAAACGTTGTAAGCAGCTTACAACGCACTTAGACCCTTCCGAGAAGTGAGTGAGGTGAGATCCGATGAGATTGCAGAAGTCAAAAGGACGGTGGCCTCTTTTCTCGCCTGGCGTTGCACCAGCAGCCCAGTCGGTTATAAAATCGAGATCGTCTAAACGCCACTTTATAACTATTTGCAACTGCTATCAAATCTGCGTGGGCGGATCCGAACGATGCGTCAGGATTGTATTACGCCTTTGCTCGTAAGAATCTACGAGTAGGCTGATCTGTACCCCATAAAGTAGGGGCATACGATAGATCTAGCTAGAACTTCCGCAGTAATGTATCCCAAAGGTGCCTCGGGGTAAGTAAAAGACACAGATAAACCTGCCGTCCGTGAGGCGCCTGACCGAGCCGCGGCCTCCGTCAGCGAGCGCTAGGTCTCCCTTACGGGTACCTGCTATAACTGTGACATTTATAAGACAGTAAGTCTTCTTCGGTCCCCCCTACTGACCTCAGTAACCGCGCCATCGGGACAGTTGCCTCCATACCAATTTTTGTGACGAAGTGGATCGGTACGCGTCAAGTTATTACGACCACCAGCCACGATCTCACTTCATCCGGAAAGCTAGGATAATCTTGTCATGCCCGGCTGCAGTAATGTTTCCATGTGGCTGGATCGCAAAGGGGAGTCCTATTGCGCGCCATAGGGCACCGAAACGCGCGACGCGTTGCAATGGGTGATACCCCTAGCGCATGCCCCCCCTACTGAAGTCACCAGTAGATGAACTTTTACGCCCCCACTGGTCGATATCATTTAACTTTACCTAGGGAGGGAGAGGTGGATACTTGGCTACTCAAGGCCTTGGGGGTACTATGGACAATGAGCAGGCCGTGTACCGATTGTGATAAGCCGTCGGACGGCTTGTAACTTGGAGATAGGACAGATACGGTGCCCTTCACGATTGGAGCAGGTAAACCAAAGGATGGTATGGTAGCCTACACGCTAGTTCGGGAGCGAGCACTAGGTAGGTTCCAATGCAGTTATGGGCTCCTGGAGGGATACTAGCAGGCATTTTTCTCCCCGCAATTCAACATCCTATCCATGTTGAAGACTGTACTAGGTTCGGCGCCCCGACGTCATCGGACCGACACAATGGCGGAGCTAACGTCTGTTTAATTAAATTTGAGGCTAGATCACTTAGAATAACGGTGTGTAGTTTGAATTTGGCCGCAAGGGGTTCTAGGTTTAAGCAGAAGGGTGATCGACCGCCGTCCGTCGCCTCTGAAGCACAACGGCAACAGTTACCCGACAGGAACTAGGCGTACTCCAAGTGCCCGGTTGGTTAACCATCACCGCGAACGGTGGTAGCATGTGACATCGGTATCGTTCATACAACTATTTTTTCACCGTCCCGTCGATTAGCTCGAAGGCACTCCCGCTCTAATGATTCGAGAAGGTATCCATTACTACTTTTACATGTCGAGTGCTGGTCGGACGTGAAGTACCAGAAGAACCCATAAGCGGGCGCCCCCCGCTCAATTAATA
seq00014   ATAACGCACCATCGAGGTAGTATATAGTGATTCGCGCCTCCCAACCACGCCGCAACAGAGGGAGTCTGATCACAATGATCCTTAGAACTGAGGGGGGCGTCCAGTTCAGGAGTCAGACTATTTATGCAAAAGTTCACCTAACCTCGGAAAGCGTCAGCTCTTGATCTCGTCAAGATACTGTATTGAGCCTCCCGTGCTGGAGCCAAAAATCGCCATATTATGTAACAGTCGTGGCACCGGCCAGTTTACTTCCTCCTCTTACGTCCCGATTCTGTTCGTACCTTTGACCGTCCCAAATCAGCTCTATGTTACTAGTTGATTGCTTGTGCAAAACTGGCGTGCGTCCCGTAGGCCTAGGAGTACGTGTCACTGGCCACCTGTCGACGCGTTCTCAACATGCAAAGCCCCCCCGGAACAATGCAGTCTCCAACCTAAGAAGTTCAACCGCACTCAGTGTCTATTCCCTTGATGCATAAACGGGCTTTATCGGAGGCCGCTAAGCTCGGCCTTGAATTGAGAACCACTCTCAGGTAGTCCGATGCTGCCGCGGGTTCGGCTAACAATCCTGGCATTTCAGATAGCTTAACTCCACGGAGCCCTGATTGAAGCGTCAAGTTGTCTCTTAGGATTAGAACGGTTCAATCCAGCCACACGAGTTGGTCTGACGCCAGTATAGATCAACAGTGTAACACGGACCACCCACTACATGCAGTCATCGGGAACGTTCGACGACCGGTTGATTGCCAGCCATCCGCTAAACGTTGTAAGCAGCTTACAACGCACTTAGACCCTTCCGAGAAGTGAGTGAGGTGAGATCCGATGAGATTGCAGAAGTCAAAAGGACGGTGGCCTCTTTTCTCGCCTGGCGTTGCACCAGCAGCCCAGTCGGTTATAAAATCGAGATCGTCTAAACGCCACTTTATAACTATTTGCAACTGCTATCAAATCTGCGTGGGCGGATCCGAACGATGCGTCAGGATTGTATTACGCCTTTGCTCGTAAGAATCTACGAGTAGGCTGATCTGTACCCCATAAAGTAGGGGCATACGATAGATCTAGCTAGAACTTCCGCAGTAATGTATCCCAAAGGTGCCTCGGGGTAAGTAAAAGACACAGATAAACCTGCCGTCCGTGAGGCGCCTGACCGAGCCGCGGCCTCCGTCAGCGAGCGCTAGGTCTCCCTTACGGGTACCTGCTATAACTGTGACATTTATAAGACAGTAAGTCTTCTTCGGTCCCCCCTACTGACCTCAGTAACCGCGCCATCGGGACAGTTGCCTCCATACCAATTTTTGTGACGAAGTGGATCGGTACGCGTCAAGTTATTACGACCACCAGCCACGATCTCACTTCATCCGGAAAGCTAGGATAATCTTGTCATGCCCGGCTGCAGTAATGTTTCCATGTGGCTGGATCGCAAAGGGGAGTCCTATTGCGCGCCATAGGGCACCGAAACGCGCGACGCGTTGCAATGGGTGATACCCCTAGCGCATGCCCCCCCTACTGAAGTCACCAGTAGATGAACTTTTACGCCCCCACTGGTCGATATCATTTAACTTTACCTAGGGAGGGAGAGGTGGATACTTGGCTACTCAAGGCCTTGGGGGTACTATGGACAATGAGCAGGCCGTGTACCGATTGTGATAAGCCGTCGGACGGCTTGTAACTTGGAGATAGGACAGATACGGTGCCCTTCACGATTGGAGCAGGTAAACCAAAGGATGGTATGGTAGCCTACACGCTAGTTCGGGAGCGAGCACTAGGTAGGTTCCAATGCAGTTATGGGCTCCTGGAGGGATACTAGCAGGCATTTTTCTCCCCGCAATTCAACATCCTATCCATGTTGAAGACTGTACTAGGTTCGGCGCCCCGACGTCATCGGACCGACACAATGGCGGAGCTAACGTCTGTTTAATTAAATTTGAGGCTAGATCACTTAGAATAACGGTGTGTAGTTTGAATTTGGCCGCAAGGGGTTCTAGGTTCAAGCAGAAGGGTGATCGACCGCCGTCCGTCGCCTCTGAAGCACAACGGCAACAGTTACCCGACAGGAACTAGGCGTACTCCAAGTGCCCGGTTGGTTAACCATCACCGCGAACGGTGGTAGCATGTGACATCGGTATCGTTCATACAACTATTTTTTCACCGTCCCGTCGATTAGCTCGAAGGCACTCCCGCTCTAATGATTCGAGAAGGTATCCATTACTACTTTTACATGTCGAGTGCTGGTCGGACGTGAAGTACCAGAAGAACCCATAAGCGGGCGCCCCCCGCTCAATTAATA
seq00015   ATAACGCACCATCGAGGTAGTATATAGTGATCCGCGCCTCCCAACCACGCCGCAACAGAGGGAGTCTGATCACAATGATCCTTAGAACTGAGGGGGGCGTCCAGTTCAGGAGTCAGACTATTTATGCAAAAGTTCACCTAACCTCGGAAAGCGTCAGCTCTTGATCACGTCAAGATACTGTATTGAGCCTCCCGTGCTGGAGCCAAAAATCGCCATATTATGTAACAGTCGTGGCACCGGCCAGTTTACTTCCTCCTCTTACGTCCCGATTCTGTTCGTACCTTTGACCGTCCCAAATCAGCTCTATGTTACTAGTTGATTGCTTGTGCAAAACTGGCGTGCGTCCCGTAGGCCTAGGAGTACGTGTCACTGGCCACCTGTCGACGCGTTCTCAACATGCAAAGCCCCCCCGGAACAATGCAGTCTCCAACCTAAGAAGTTCAACCGCACTCAGTGTCTATTCCCTTGATGCATAAACGGGCTTTATCGGAGGCCGCTAAGCTCGGCCTTGAATTGAGAACCACTCTCAGGTAGTCCGATGCTGCCGCGGGTTCGGCTAACAATCCTGGCATTTCAGATAGCTTAACTCCACGGAGCCCTGATTGAAGCGTCAAGTTGTCTCTTAGGATTAGAACGGTTCAATCCAGCCACACGAGTTGGTCTGACGCCAGTATAGATCAACAGTGTAACACGGACCACCCACTACATGCAGTCATCGGGAACGTTCGACGACCGGTTGATTGCCAGCCATCCGCTAAACGTTGTAAGCAGCTTACAACGCACTTAGACCCTTCCGAGAAGTGAGTGAGGTGAGATCCGATGAGATTGCAGAAGTCAAAAGGACGGTGGCCTCTTTTCTCGCCTGGCGTTGCACCAGCAGCCCAGTCGGTTATAAAATCGAGATCGTCTAAACGCCACTTTATAACTATTTGCAACTGCTATCAAATCTGCGTGGGCGGATCCGAACGATGCGTCAGGATTGTATTACGCCTTTGCTCGTAAGAATCTACGAGTAGGCTGATCTGTACCCCATAAAGTAGGGGCATACGATAGATCTAGCTAGAACTTCCGCAGTAATGTATCCCAAAGGTGCCTCGGGGTAAGTAAAAGACACAGATAAACCTGCCGTCCGTGAGGCGCCTGACCGAGCCGCGGCCTCCGTCAGCGAGCGCTAGGTCTCCCTTACGGGTACCTGCTATAACTGTGACATTTATAAGACAGTAAGTCTTCTTCGGTCCCCCCTACTGACCTCAGTAACCGCGCCATCGGGACAGTTGCCTCCATACCAATTTTTGTGACAAAGTGGATCGGTACGCGTCAAGTTATTACGACCACCAGCCACGATCTCACTTCATCCGGAAAGCTAGGATAATCTTGTCATGCCCGGCTGCAGTAATGTTTCCATGTGGCTGGATCGCAAAGGGGAGTCCTATTGCGCGCCATAGGGCACCGAAACGCGCGACGCGTTGCAATGGGTGATACCCCTAGCGCATGCCCCCCCTACTGAAGTCACCAGTAGATGAACTTTTACGCCCCCACTGGTCGATATCATTTAACTTTACCTAGGGAGGGAGAGGTGGATACTTGGCTACTCAAGGCCTTGGGGGTACTATGGACAATGAGCAGGCCGTGTACCGATTGTGATAAGCCGTCGGACGGCTTGTAACTTGGAGATAGGACAGATACGGTGCCCTTCACGATTGGAGCAGGTAAACCAAAGGATGGTATGGTAGCCTACACGCTAGTTCGGGAGCGAGCACTAGGTAGGTTCCAATGCAGTTATGGGCTCCTGGAGGGATACTAGCAGGCATTTTTCTCCCCGCAATTCAACATCCTATCCATGTTGAAGACTGTACTAGGTTCGGCGCCCCGACGTCATCGGACCGACACAATGGCGGAGCTAACGTCTGTTTAATTAAATTTGAGGCTAGATCACTTAGAATAACGGTGTGTAGTTTGAATTTGGCCGCAAGGGGTTCTAGGTTCAAGCAGAAGGGTGATCGACCGCCGTCCGTCGCCTCTGAAGCACAACGGCAACAGTTACCCGACAGGAACTAGGCGTACTCCAAGTGCCCGGTTGGTTAACCATCACCGCGAACGGTGGTAGCATGTGACATCGGTATCGTTCATACAACTATTTTTTCACCGTCCCGTCGATTAGCTCGAAGGCACTCCCGCTCTAATGATTCGAGAAGGTATCCATTACTACTTTTACATGTCGAGTGCTGGTCGGACGTGAAGTACCAGAAGAACCCATAAGCGGGCGCCCCCCGCTCAATTAATA
seq00016   ATAACGCACCATCGAGGTAGTATATAGTGATCCGCGCCTCCCAACCACGCCGCAACAGAGGGAGTCTGATCACAATGATCCTTAGAACTGAGGGGGGCGTCCAGTTCAGGAGTCAGACTATTTATGCAAAAGTTCACCTAACCTCGGAAAGCGTCAGCTCTTGATCTCGTCAAGATACTGTATTGAGCCTCCCGTGCTGGAGCCAAAAATCGCCATATTATGTAACAGTCGTGGCACCGGCCAGTTTACTTCCTCCTCTTACGTCCCGATTCTGTTCGTACCTTTGACCGTCCCAAATCAGCTCTATGTTACTAGTTGATTGCTTGTGCAAAACTGGCGTGCGTCCCGTAGGCCTAGGAGTACGTGTCACTGGCCACCTGTCGACGCGTTCTCAACATGCAAAGCCCCCCCGCAACAATGCAGTCTCCAACCTAAGAAGTTCAACCGCACTCAGTGTCTATTCCCTTGATGCATAAACGGGCTTTATCGGAGGCCGCTAAGCTCGGCCTTGAATTGAGAACCACTCTCAGGTAGTCCGATGCTGCCGCGGGTTCGGCTAACAATCCTGGCATTTCAGATAGCTTAACTCCACGGAGCCCTGATTGAAGCGTCAAGTTGTCTCTTAGGATTAGAACGGTTCAATCCAGCCACACGAGTTGGTCTGACGCCAGTATAGATCAACAGTGTAACACGGACCACCCACTACATGCAGTCATCGGGAACGTTCGACGACCGGTTGATTGCCAGCCATCCGCTAAACGTTGTAAGCAGCTTACAACGCACTTAGACCCTTCCGAGAAGTGAGTGAGGTGAGATCCGATGAGATTGCAGAAGTCAAAAGGACGGTGGCCTCTTTTCTCGCCTGGCGTTGCACCAGCAGCCCAGTCGGTTATAAAATCGAGATCGTCTAAACGCCACTTTATAACTATTTGCAACTGCTATCAAATCTGCGTGGGCGGATCCGAACGATGCGTCAGGATTGTATTACGCCTTTGCTCGTAAGAATCTACGAGTAGGCTGATCTGTACCCCATAAAGTAGGGGCATACGATAGATCTAGCTAGAACTTCCGCAGTAATGTATCCCAAAGGTGCCTCGGGGTAAGTAAAAGACACAGATAAACCTGCCGTCCGTGAGGCGCCTGACCGAGCCGCGGCCTCCGTCAGCGAGCGCTAGGTCTCCCTTACGGGTACCTGCTATAACTGTGACATTTATAAGACAGTAAGTCTTCTTCGGTCCCCCCTACTGACCTCAGTAACCGCGCCATCGGGACAGTTGCCTCCATACCAATTTTTGTGACGAAGTGGATCGGTACGCGTCAAGTTATTACGACCACCAGCCACGATCTCACTTCATCCGGAAAGCTAGGATAATCTTGTCATGCCCGGCTGCAGTAATGTTTCCATGTGGCTGGATCGCAAAGGGGAGTCCTATTGCGCGCCATAGGGCACCGAAACGCGCGACGCGTTGCAATGGGTGATACCCCTAGCGCATGCCCCCCCTACTGAAGTCACCAGTAGATGAACTTTTACGCCCCCACTGGTCGATATCATTTAACTTTACCTAGGGAGGGAGAGGTGGATACTTGGCTACTCAAGGCCTTGGGGGTACTATGGACAATGAGCAGGCCGTGTACCGATTGTGATAAGCCGTCGGACGGCTTGTAACTTGGAGATAGGACAGATACGGTGCCCTTCACGATTGGAGCAGGTAAACCAAAGGATGGTATGGTAGCCTACACGCTAGTTCGGGAGCGAGCACTAGGTAGGTTCCAATGCAGTTATGGGCTCCTGGAGGGATACTAGCAGGCATTTTTCTCCCCGCAATTCAACATCCTATCCATGTTGAAGACTGTACTAGGTTCGGCGCCCCGACGTCATCGGACCGACACAATGGCGGAGCTAACGTCTGTTTAATTAAATTTGAGGCTAGATCACTTAGAATAACGGTGTGTAGTTTGAATTTGGCCGCAAGGGGTTCTAGGTTCAAGCAGAAGGGTGATCGACCGCCGTCCGTCGCCTCTGAAGCACAACGGCAACAGTTACCCGACAGGAACTAGGCGTACTCCAAGTGCCCGGTTGGTTAACCATCACCGCGAACGGTGGTAGCATGTGACATCGGTATCGTTCATACAACTATTTTTTCACCGTCCCGTCGATTAGCTCGAAGGCACTCCCGCTCTAATGATTCGAGAAGGTATCCATTACTACTTTTACATGTCGAGTGCTGGTCGGACGTGAAGTACCAGAAGAACCCATAAGCGGGCGCCCCCCGCTCAATTAATA
seq00017   ATAACGCACCATCGAGGTAGTATATAGTGATCCGCGCCTCCCAACCACGCCGCAACAGAGGGAGTCTGATCACAATGATCCTTAGAACTGAGGGGGGCGTCCAGTTCAGGAGTCAGACTATTTATGCAAAAGTTCACCTAACCTCGGAAAGCGTCAGCTCTTGATCTCGTCAAGATACTGTATTGAGCCTCCCGTGCTGGAGCCAAAAATCGCCATATTATGTAACAGTCGTGGCACCGGCCAGTTTACTTCCTCCTCTTACGTCCCGATTCTGTTCGTACCTTTGACCGTCCCAAATCAGCTCTATGTTACTAGTTGATTGCTTGTGCAAAACTGGCGTGCGTCCCGTAGGCCTAGGAGTACGTGTCACTGGCCACCTGTCGACGCGTTCTCAACATGCAAAGCCCCCCCGGAACAATGCAGTCTCCAACCTAAGAAGTTCAACCGCACTCAGTGTCTATTCCCTTGATGCATAAACGGGCTTTATCGGAGGCCGCTAAGCTCGGCCTTGAATTGAGAACCACTCTCAGGTAGTCCGATGCTGCCGCGGGTTCGGCTAACAATCCTGGCATTTCAGATAGCTTAACTCCACGGAGCCCTGATTGAAGCGTCAAGTTGTCTCTTAGGATTAGAACGGTTCAATCCAGCCACACGAGTTGGTCTGACGCCAGTATAGATCAACAGTGTAACACGGACCACCCACTACATGCAGTCATCGGGAACGTTCGACGACCGGTTGATTGCCAGCCATCCGCTAAACGTTGTAAGCAGCTTACAACGCACTTAGACCCTTCCGAGAAGTGAGTGAGGTGAGATCCGATGAGATTGCAGAAGTCAAAAGGACGGTGGCCTCTTTTCTCGCCTGGCGTTGCACCAGCAGCCCAGTCGGTTATAAAATCGAGATCGTCTAAACGCCACTTTATAACTATTTGCAACTGCTATCAAATCTGCGTGGGCGGATCCGAACGATGCGTCAGGATTGTATTACGCCTTTGCTCGTAAGAATCTACGAGTAGGCTGATCTGTACCCCATAAAGTAGGGGCATACGATAGATCTAGCTAGAACTTCCGCAGTAATGTATCCCAAAGGTGCCTCGGGGTAAGTAAAAGACACAGATAAACCTGCCGTCCGTGAGGCGCCTGACCGAGCCGCGGCCTCCGTCAGCGAGCGCTAGGTCTCCCTTACGGGTACCTGCTATAACTGTGACATTTATAAGACAGTAAGTCTTCTTCGGTCCCCCCTACTGACCTCAGTAACCGCGCCATCGGGACAGTTGCCTCCATACCAATTTTTGTGACGAAGTGGATCGGTACGCGTCAAGTTATTACGACCACCAGCCACGATCTCACTTCATCCGGAAAGCTAGGATAATCTTGTCATGCCCGGCTGCAGTAATGTTTCCATGTGGCTGGATCGCAAAGGGGAGTCCTATTGCGCGCCATAGGGCACCGAAACGCGCGACGCGTTGCAATGGGTGATACCCCTAGCGCATGCCCCCCCTACTGAAGTCACCAGTAGATGAACTTTTACGCCCCCACTGGTCGATATCATTTAACTTTACCTAGGGAGGGAGAGGTGGATACTTGGCTACTCAAGGCCTTGGGGGTACTATGGACAATGAGCAGGCCGTGTACCGATTGTGATAAGCCGTCGGACGGCTTGTAACTTGGAGATAGGACAGATACGGTGCCCTTCACGATTGGAGCAGGTAAACCAAAGGATGGTATGGTAGCCTACACGCTAGTTCGGGAGCGAGCACTAGGTAGGTTCCAATGCAGTTATGGGCTCCTGGAGGGATACTAGCAGGCATTTTTCTCCCCGCAATTCAACATCCTATCCATGTTGAAGACTGTACTAGGTTCGGCGCCCCGACGTCATCGGACCGACACAATGGCGGAGCTAACGTCTGTTTAATTAAATTTGAGGCTAGATCACTTAGAATAACGGTGTGTAGTTTGAATTTGGCCGCAAGGGGTTCTAGGTTCAAGCAGAAGGGTGATCGACCGCCGTCCGTCGCCTCTGAAGCACAACGGCAACAGTTACCCGACAGGAACTAGGCGTACTCCAAGTGCCCGGTTGGTTAACCATCACCGCGAACGGTGGTAGCATGTGACATCGGTATCGTTCATACAACTATTTTTTCACCGTCCCGTCGATTAGCTCGAAGGCACTCCCGCTCTAATGATTCGAGAAGGTATCCATTACTACTTTTACATGTCGAGTGCTGGTCGGACGTGAAGTACCAGAAGAACCCATAAGCGGGCGCCCCCCGCTCAATTAATA
seq00018   ATAACGCACCATCGAGGTAGTATATAGTGATCCGCGCCTCCCAACCACGCCGCAACAGAGGGAGTCTGATCACAATGATCCTTAGAACTGAGGGGGGCGTCCAGTTCAGGAGTCAGACTATTTATGCAAAAGTTCACCTAACCTCGGAAAGCGTCAGCTCTTGATCTCGTCAAGATACTGTATTGAGCCTCCCGTGCTGGAGCCAAAAATCGCCATATTATGTAACAGTCGTGGCACCGGCCAGTTTACTTCCTCCTCTTACGTCCCGATTCTGTTCGTACCTTTGACCGTCCCAAATCAGCTCTATGTTACTAGTTGATTGCTTGTGCAAAACTGGCGTGCGTCCCGTAGGCCTAGGAGTACGTGTCACTGGCCACCTGTCGACGCGTTCTCAACATGCAAAGCCCCCCCGGAACAATGCAGTCTCCAACCTAAGAAGTTCAACCGCACTCAGTGTCTATTCCCTTGATGCATAAACGGGCTTTATCGGAGGCCGCTAAGCTCGGCCTTGAATTGAGAACCACTCTCAGGTAGTCCGATGCTGCCGCGGGTTCGGCTAACAATCCTGGCATTTCAGATAGCTTAACTCCACGGAGCCCTGATTGAAGCGTCAAGTTGTCTCTTAGGATTAGAACGGTTCAATCCAGCCACACGAGTTGGTCTGACGCCAGTATAGATCAACAGTGTAACACGGACCACACACTACATGCAGTCATCGGGAACGTTCGACGACCGGTTGATTGCCAGCCATCCGCTAAACGTTGTAAGCAGCTTACAACGCACTTAGACCCTTCCGAGAAGTGAGTGAGGTGAGATCCGATGAGATTGCAGAAGTCAAAAGGACGGTGGCCTCTTTTCTCGCCTGGCGTTGCACCAGCAGCCCAGTCGGTTATAAAATCGAGATCGTCTAAACGCCACTTTATAACTATTTGCAACTGCTATCAAATCTGCGTGGGCGGATCCGAACGATGCGTCAGGATTGTATTACGCCTTTGCTCGTAAGAATCTACGAGTAGGCTGATCTGTACCCCATAAAGTAGGGGCATACGATAGATCTAGCTAGAACTTCCGCAGTAATGTATCCCAAAGGTGCCTCGGGGTAAGTAAAAGACACAGATAAACCTGCCGTCCGTGAGGCGCCTGACCGAGCCGCGGCCTCCGTCAGCGAGCGCTAGGTCTCCCTTACGGGTACCTGCTATAACTGTGACATTTATAAGACAGTAAGTCTTCTTCGGTCCCCCCTACTGACCTCAGTAACCGCGCCATCGGGACAGTTGCCTCCATACCAATTTTTGTGACGAAGTGGATCGGTACGCGTCAAGTTATTACGACCACCAGCCACGATCTCACTTCATCCGGAAAGCTAGGATAATCTTGTCATGCCCGGCTGCAGTAATGTTTCCATGTGGCTGGATCGCAAAGGGGAGTCCTATTGCGCGCCATAGGGCACCGAAACGCGCGACGCGTTGCAATGGGTGATACCCCTAGCGCATGCCCCCCCTACTGAAGTCACCAGTAGATGAACTTTTACGCCCCCACTGGTCGATATCATTTAACTTTACCTAGGGAGGGAGAGGTGGATACTTGGCTACTCAAGGCCTTGGGGGTACTATGGACAATGAGCAGGCCGTGTACCGATTGTGATAAGCCGTCGGACGGCTTGTAACTTGGAGATAGGACAGATACGGTGCCCTTCACGATTGGAGCAGGTAAACCAAAGGATGGTATGGTAGCCTACACGCTAGTTCGGGAGCGAGCACTAGGTAGGTTCCAATGCAGTTATGGGCTCCTGGAGGGATACTAGCAGGCATTTTTCTCCCCGCAATTCAACATCCTATCCATGTTGAAGACTGTACTAGGTTCGGCGCCCCGACGTCATCGGACCGACACAATGGCGGAGCTAACGTCTGTTTAATTAAATTTGAGGCTAGATCACTTAGAATAACGGTGTGTAGTTTGAATTTGGCCGCAAGGGGTTCTAGGTTCAAGCAGAAGGGTGATCGACCGCCGTCCGTCGCCTCTGAAGCACAACGGCAACAGTTACCCGACAGGAACTAGGCGTACTCCAAGTGCCCGGTTGGTTAACCATCACCGCGAACGGTGGTAGCATGTGACATCGGTATCGTTCATACAACTATTTTTTCACCGTCCCGTCGATTAGCTCGAAGGCACTCCCGCTCTAATGATTCGAGAAGGTATCCATTACTACTTTTACATGTCGAGTGCTGGTCGGACGTGAAGTACCAGAAGAACCCATAAGCGGGCGCCCCCCGCTCAATTAATA
seq00019   ATAACGCACCATCGAGGTAGTATATAGTGATCCGCGCCTCCCAACCACGCCGCAACAGAGGGAGTCTGATCACAATGATCCTTAGAACTGAGGGGGGCGTCCAGTTCAGGAGTCAGACTATTTATGCAAAAGTTCACCTAACCTCGGAAAGCGTCAGCTCTTGATCTCGTCAAGATACTGTATTGAGCCTCCCGTGCTGGAGCCAAAAATCGCCATATTATGTAACAGTCGTGGCACCGGCCAGTTTACTTCCTCCTCTTACGTCCCGATTCTGTTCGTACCTTTGACCGTCCCAAATCAGCTCTATGTTACTAGTTGATTGCTTGTGCAAAACTGGCGTGCGTCCCGTAGGCCTAGGAGTACGTGTCACTGGCCACCTGTCGACGCGTTCTCAACATGCAAAGCCCCCCCGCAACAATGCAGTCTCCAACCTAAGAAGTTCAACCGCACTCAGTGTCTATTCCCTTGATGCATAAACGGGCTTTATCGGAGGCCGCTAAGCTCGGCCTTGAATTGAGAACCACTCTCAGGTAGTCCGATGCTGCCGCGGGTTCGGCTAACAATCCTGGCATTTCAGATAGCTTAACTCCACGGAGCCCTGATTGAAGCGTCAAGTTGTCTCTTAGGATTAGAACGGTTCAATCCAGCCACACGAGTTGGTCTGACGCCAGTATAGATCAACAGTGTAACACGGACCACCCACTACATGCAGTCATCGGGAACGTTCGACGACCGGTTGATTGCCAGCCATCCGCTAAACGTTGTAAGCAGCTTACAACGCACTTAGACCCTTCCGAGAAGTGAGTGAGGTGAGATCCGATGAGATTGCAGAAGTCAAAAGGACGGTGGCCTCTTTTCTCGCCTGGCGTTGCACCAGCAGCCCAGTCGGTTATAAAATGGAGATCGTCTAAACGCCACTTTATAACTATTTGCAACTGCTATCAAATCTGCGTGGGCGGATCCGAACGATGCGTCAGGATTGTATTACGCCTTTGCTCGTAAGAATCTACGAGTAGGCTGATCTGTACCCCATAAAGTAGGGGCATACGATAGATCTAGCTAGAACTTCCGCAGTAATGTATCCCAAAGGTGCCTCGGGGTAAGTAAAAGACACAGATAAACCTGCCGTCCGTGAGGCGCCTGACCGAGCCGCGGCCTCCGTCAGCGAGCGCTAGGTCTCCCTTACGGGTACCTGCTATAACTGTGACATTTATAAGACAGTAAGTCTTCTTCGGTCCCCCCTACTGACCTCAGTAACCGCGCCATCGGGACAGTTGCCTCCATACCAATTTTTGTGACGAAGTGGATCGGTACGCGTCAAGTTATTACGACCACCAGCCACGATCTCACTTCATCCGGAAAGCTAGGATAATCTTGTCATGCCCGGCTGCAGTAATGTTTCCATGTGGCTGGATCGCAAAGGGGAGTCCTATTGCGCGCCATAGGGCACCGAAACGCGCGACGCGTTGCAATGGGTGATACCCCTAGCGCATGCCCCCCCTACTGAAGTCACCAGTAGATGAACTTTTACGCCCCCACTGGTCGATATCATTTAACTTTACCTAGGGAGGGAGAGGTGGATACTTGGCTACTCAAGGCCTTGGGGGTACTATGGACAATGAGCAGGCCGTGTACCGATTGTGATAAGCCGTCGGACGGCTTGTAACTTGGAGATAGGACAGATACGGTGCCCTTCACGATTGGAGCAGGTAAACCAAAGGATGGTATGGTAGCCTACACGCTAGTTCGGGAGCGAGCACTAGGTAGGTTCCAATGCAGTTATGGGCTCCTGGAGGGATACTAGCAGGCATTTTTCTCCCCGCAATTCAACATCCTATCCATGTTGAAGACTGTACTAGGTTCGGCGCCCCGACGTCATCGGACCGACACAATGGCGGAGCTAACGTCTGTTTAATTAAATTTGAGGCTAGATCACTTAGAATAACGGTGTGTAGTTTGAATTTGGCCGCAAGGGGTTCTAGGTTCAAGCAGAAGGGTGATCGACCGCCGTCCGTCGCCTCTGAAGCACAACGGCAACAGTTACCCGACAGGAACTAGGCGTACTCCAAGTGCCCGGTTGGTTAACCATCACCGCGAACGGTGGTAGCATGTGACATCGGTATCGTTCATACAACTATTTTTTCACCGTCCCGTCGATTAGCTCGAAGGCACTCCCGCTCTAATGATTCGAGAAGGTATCCATTACTACTTTTACATGTCGAGTGCTGGTCGGACGTGAAGTACCAGAAGAACCCATAAGCGGGCGCCCCCCGCTCAATTAATA
seq00020   ATAACGCACCATCGAGGTAGTATATAGTGATCCGCGCCTCCCAACCACGCCGCAACAGAGGGAGTCTGATCACAATGATCCTTAGAACTGAGGGGGGCGTCCAGTTCAGGAGTCAGACTATTTATGCAAAAGTTCACCTAACCTCGGAAAGCGTCAGCTCTTGATCTCGTCAAGATACTGTATTGAGCCTCCCGTGCTGGAGCCAAAAATCGCCATATTATGTAACAGTCGTGGCACCGGCCAGTTTACTTCCTCCTCTTACGTCCCGATTCTGTTCGTACCTTTGACCGTCCCAAATCAGCTCTATGTTACTAGTTGATTGCTTGTGCAAAACTGGCGTGCGTCCCGTAGGCCTAGGAGTACGTGTCACTGGCCACCTGTCGACGCGTTCTCAACATGCAAAGCCCCCCCGGAACAATGCAGTCTCCAACCTAAGAAGTTCAACCGCACTCAGTGTCTATTCCCTTGATGCATAAACGGGCTTTATCGGAGGCCGCTAAGCTCGGCCTTGAATTGAGAACCACTCTCAGGTAGTCCGATGCTGCCGCGGGTTCGGCTAACAATCCTGGCATTTCAGATAGCTTAACTCCACGGAGCCCTGATTGAAGCGTCAAGTTGTCTCTTAGGATTAGAACGGTTCAATCCAGCCACACGAGTTGGTCTGACGCCAGTATAGATCAACAGTGTAACACGGACCACCCACTACATGCAGTCATCGGGAACGTTCGACGACCGGTTGATTGCCAGCCATCCGCTAAACGTTGTAAGCAGCTTACAACGCACTTAGACCCTTCCGAGAAGTGAGTGAGGTGAGATCCGATGAGATTGCAGAAGTCAAAAGGACGGTGGCCTCTTTTCTCGCCTGGCGTTGCACCAGCAGCCCAGTCGGTTATAAAATCGAGATCGTCTAAACGCCACTTTATAACTATTTGCAACTGCTATCAAATCTGCGTGGGCGGATCCGAACGATGCGTCAGGATTGTATTACGCCTTTGCTCGTAAGAATCTACGAGTAGGCTGATCTGTACCCCATAAAGTAGGGGCATACGATAGATCTAGCTAGAACTTCCGCAGTAATGTATCCCAAAGGTGCCTCGGGGTAAGTAAAAGACACAGATAAACCTGCCGTCCGTGAGGCGCCTGACCGAGCCGCGGCCTCCGTCAGCGAGCGCTAGGTCTCCCTTACGGGTACCTGCTATAACTGTGACATTTATAAGACAGTAAGTCTTCTTCGGTCCCCCCTACTGACCTCAGTAACCGCGCCATCGGGACAGTTGCCTCCATACCAATTTTTGTGACGAAGTGGATCGGTACGCGTCAAGTTATTACGACCACCAGCCACGATCTCACTTCATCCGGAAAGCTAGGATAATCTTGTCATGCCCGGCTGCAGTAATGTTTCCATGTGGCTGGATCGCAAAGGGGAGTCCTATTGCGCGCCATAGGGCACCGAAACGCGCGACGCGTTGCAATGGGTGATACCCCTAGCGCATGCCCCCCCTACTGAAGTCACCAGTAGATGAACTTTTACGCCCCCACTGGTCGATATCATTTAACTTTACCTAGGGAGGGAGAGGTGGATACTTGGCTACTCAAGGCCTTGGGGGTACTATGGACAATGAGCAGGCCGTGTACCGATTGTGATAAGCCGTCGGACGGCTTGTAACTTGGAGATAGGACAGATACGGTGCCCTTCACGATTGGAGCAGGTAAACCAAAGGATGGTATGGTAGCCTACACGCTAGTTCGGGAGCGAGCACTAGGTAGGTTCCAATGCAGTTATGGGCTCCTGGAGGGATACTAGCAGGCATTTTTCTCCCCGCAATTCAACATCCTATCCATGTTGAAGACTGTACTAGGTTCGGCGCCCCGACGTCATCGGACCGACACAATGGCGGAGCTAACGTCTGTTTAATTAAATTTGAGGCTAGATCACTTAGAATAACGGTGTGTAGTTTGAATTTGGCCGCAAGGGGTTCTAGGTTCAAGCAGAAGGGTGATCGACCGCCGTCCGTCGCCTCTGAAGCACAACGGCAACAGTTACCCGACAGGAACTAGGCGTACTCCAAGTGCCCGGTTGGTTAACCATCACCGCGAACGGTGGTAGCATGTGACATCGGTATCGTTCATACAACTATTTTTTCACCGTCCCGTCGATTAGCTCGAAGGCACTCCCGCTCTAATGATTCGAGAAGGTATCCATTACTACTTTTACATGTCGAGTGCTGGTCGGACGTGAAGTACCAGAAGAACCCATAAGCGGGCGCCCCCCGCTCAATTAATA
seq00021   ATAACGCACCATCGAGGTAGTATATAGTGATCCGCGCCTCCCAACCACGCCGCAACAGAGGGAGTCTGATCACAATGATCCTTAGAACTGAGGGGGGCGTCCAGTTCAGGAGTCAGACTATTTATGCAAAAGTTCACCTAACCTCGGAAAGCGTCAGCTCTTGATCTCGTCAAGATACTGTATTGAGCCTCCCGTGCTGGAGCCAAAAATCGCCATATTATGTAACAGTCGTGGCACCGGCCAGTTTACTTCCTCCTCTTACGTCCCGATTCTGTTCGTACCTTTGACCGTCCCAAATCAGCTCTATGTTACTAGTTGATTGCTTGTGCAAAACTGGCGTGCGTCCCGTAGGCCTAGGAGTACGTGTCACTGGCCACCTGTCGACGCGTTCTCAACATGCAAAGCCCCCCCGCAACAATGCAGTCTCCAACCTAAGAAGTTCAACCGCACTCAGTGTCTATTCCCTTGATGCATAAACGGGCTTTATCGGAGGCCGCTAAGCTCGGCCTTGAATTGAGAACCACTCTCAGGTAGTCCGATGCTGCCGCGGGTTCGGCTAACAATCCTGGCATTTCAGATAGCTTAACTCCACGGAGCCCTGATTGAAGCGTCAAGTTGTCTCTTAGGATTAGAACGGTTCAATCCAGCCACACGAGTTGGTCTGACGCCAGTATAGATCAACAGTGTAACACGGACCACCCACTACATGCAGTCATCGGGAACGTTCGACGACCGGTTGATTGCCAGCCATCCGCTAAACGTTGTAAGCAGCTTACAACGCACTTAGACCCTTCCGAGAAGTGAGTGAGGTGAGATCCGATGAGATTGCAGAAGTCAAAAGGACGGTGGCCTCTTTTCTCGCCTGGCGTTGCACCAGCAGCCCAGTCGGTTATAAAATCGAGATCGTCTAAACGCCACTTTATAACTATTTGCAACTGCTATCAAATCTGCGTGGGCGGATCCGAACGATGCGTCAGGATTGTATTACGCCTTTGCTCGTAAGAATCTACGAGTAGGCTGATCTGTACCCCATAAAGTAGGGGCATACGATAGATCTAGCTAGAACTTCCGCAGTAATGTATCCCAAAGGTGCCTCGGGGTAAGTAAAAGACACAGATAAACCTGCCGTCCGTGAGGCGCCTGACCGAGCCGCGGCCTCCGTCAGCGAGCGCTAGGTCTCCCTTACGGGTACCTGCTATAACTGTGACATTTATAAGACAGTAAGTCTTCTTCGGTCCCCCCTACTGACCTCAGTAACCGCGCCATCGGGACAGTTGCCTCCATACCAATTTTTGTGACGAAGTGGATCGGTACGCGTCAAGTTATTACGACCACCAGCCACGATCTCACTTCATCCGGAAAGCTAGGATAATCTTGTCATGCCCGGCTGCAGTAATGTTTCCATGTGGCTGGATCGCAAAGGGGAGTCCTATTGCGCGCCATAGGGCACCGAAACGCGCGACGCGTTGCAATGGGTGATACCCCTAGCGCATGCCCCCCCTACTGAAGTCACCAGTAGATGAACTTTTACGCCCCCACTGGTCGATATCATTTAACTTTACCTAGGGAGGGAGAGGTGGATACTTGGCTACTCAAGGCCTTGGGGGTACTATGGACAATGAGCAGGCCGTGTACCGATTGTGATAAGCCGTCGGACGGCTTGTAACTTGGAGATAGGACAGATACGGTGCCCTTCACGATTGGAGCAGGTAAACCAAAGGATGGTATGGTAGCCTACACGCTAGTTCGGGAGCGAGCACTAGGTAGGTTCCAATGCAGTTATGGGCTCCTGGAGGGATACTAGCAGGCATTTTTCTCCCCGCAATTCAACATCCTATCCATGTTGAAGACTGTACTAGGTTCGGCGCCCCGACGTCATCGGACCGACACAATGGCGGAGCTAACGTCTGTTTAATTAAATTTGAGGCTAGATCACTTAGAATAACGGTGTGTAGTTTGAATTTGGCCGCAAGGGGTTCTAGGTTCAAGCAGAAGGGTGATCGACCGCCGTCCGTCGCCTCTGAAGCACAACGGCAACAGTTACCCGACAGGAACTAGGCGTACTCCAAGTGCCCGGTTGGTTAACCATCACCGCGAACGGTGGTAGCATGTGACATCGGTATCGTTCATACAACTATTTTTTCACCGTCCCGTCGATTAGCTCGAAGGCACTCCCGCTCTAATGATTCGAGAAGGTATCCATTACTACTTTTACATGTCGAGTGCTGGTCGGACGTGAAGTACCAGAAGAACCCATAAGCGGGCGCCCCCCGCTCAATTAATA
seq00022   ATAACGCACCATCGAGGTAGTATATAGTGATCCGCGCCTCCCAACCACGCCGCAACAGAGGGAGTCTGATCACAATGATCCTTAGAACTGAGGGGGGCGTCCAGTTCAGGAGTCAGACTATTTATGCAAAAGTTCACCTAACCTCGGAAAGCGTCAGCTCTTGATCTCGTCAAGATACTGTATTGAGCCTCCCGTGCTGGAGCCAAAAATCGCCATATTATGTAACAGTCGTGGCACCGGCCAGTTTACTTCCTCCTCTTACGTCCCGATTCTGTTCGTACCTTTGACCGTCCCAAATCAGCTCTATGTTACTAGTTGATTGCTTGTGCAAAACTGGCGTGCGTCCCGTAGGCCTAGGAGTACGTGTCACTGGCCACCTGTCGACGCGTTCTCAACATGCAAAGCCCCCCCGGAACAATGCAGTCTCCAACCTAAGAAGTTCAACCGCACTCAGTGTCTATTCCCTTGATGCATAAACGGGCTTTATCGGAGGCCGCTAAGCTCGGCCTTGAATTGAGAACCACTCTCAGGTAGTCCGATGCTGCCGCGGGTTCGGCTAACAATCCTGGCATTTCAGATAGCTTAACTCCACGGAGCCCTGATTGAAGCGTCAAGTTGTCTCTTAGGATTAGAACGGTTCAATCCAGCCACACGAGTTGGTCTGACGCCAGTATAGATCAACAGTGTAACACGGACCACCCACTACATGCAGTCATCGGGAACGTTCGACGACCGGTTGATTGCCAGCCATCCGCTAAACGTTGTAAGCAGCTTACAACGCACTTAGACCCTTCCGAGAAGTGAGTGAGGTGAGATCCGATGAGATTGCAGAAGTCAAAAGGACGGTGGCCTCTTTTCTCGCCTGGCGTTGCACCAGCAGCCCAGTCGGTTATAAAATCGAGATCGTCTAAACGCCACTTTATAACTATTTGCAACTGCTATCAAATCTGCGTGGGCGGATCCGAACGATGCGTCAGGATTGTATTACGCCTTTGCTCGTAAGAATCTACGAGTAGGCTGATCTGTACCCCATAAAGTAGGGGCATACGATAGATCTAGCTAGAACTTCCGCAGTAATGTATCCCAAAGGTGCCTCGGGGTAAGTAAAAGACACAGATAAACCTGCCGTCCGTGAGGCGCCTGACCGAGCCGCGGCCTCCGTCAGCGAGCGCTAGGTCTCCCTTACGGGTACCTGCTATAACTGTGACATTTATAAGACAGTAAGTCTTCTTCGGTCCCCCCTACTGACCTCAGTAACCGCGCCATCGGGACAGTTGCCTCCATACCAATTTTTGTGACGAAGTGGATCGGTACGCGTCAAGTTATTACGACCACCAGCCACGATCTCACTTCATCCGGAAAGCTAGGATAATCTTGTCATGCCCGGCTGCAGTAATGTTTCCATGTGGCTGGATCGCAAAGGGGAGTCCTATTGCGCGCCATAGGGCACCGAAACGCGCGACGCGTTGCAATGGGTGATACCCCTAGCGCATGCCCCCCCTACTGAAGTCACCAGTAGATGAACTTTTACGCCCCCACTGGTCGATATCATTTAACTTTACCTAGGGAGGGAGAGGTGGATACTTGGCTACTCAAGGCCTTGGGGGTACTATGGACAATGAGCAGGCCGTGTACCGATTGTGATAAGCCGTCGGACGGCTTGTAACTTGGAGATAGGACAGATACGGTGCCCTTCACGATTGGAGCAGGTAAACCAAAGGATGGTATGGTAGCCTACACGCTAGTTCGGGAGCGAGCACTAGGTAGGTTCCAATGCAGTTATGGGCTCCTGGAGGGATACTAGCAGGCATTTTTCTCCCCGCAATTCAACATCCTATCCATGTTGAAGACTGTACTAGGTTCGGCGCCCCGACGTCATCGGACCGACACAATGGCGGAGCTAACGTCTGTTTAATTAAATTTGAGGCTAGATCACTTAGAATAACGGTGTGTAGTTTGAATTTGGCCGCAAGGGGTTCTAGGTTCAAGCAGAAGGGTGATCGACCGCCGTCCGTCGCCTCTGAAGCACAACGGCAACAGTTACCCGACAGGAACTAGGCGTACTCCAAGTGCCCGGTTGGTTAACCATCACCGCGAACGGTGGTAGCATGTGACATCGGTATCGTTCATACAACTATTTTTTCACCGTCCCGTCGATTAGCTCGAAGGCACTCCCGCTCTAATGATTCGAGAAGGTATCCATTACTACTTTTACATGTCGAGTGCTGGTCGGACGTGAAGTACCATAAGAACCCATAAGCGGGCGCCCCCCGCTCAATTAATA
seq00023   ATAACGCACCATCGAGGTAGTATATAGTGATCCGCGCCTCCCAACCACGCCGCAACAGAGGGAGTCTGATCACAATGATCCTTAGAACTGAGGGGGGCGTCCAGTTCAGGAGTCAGACTATTTATGCAAAAGTTCACCTAACCTCGGAAAGCGTCAGCTCTTGATCTCGTCAAGATACTGTATTGAGCCTCCCGTGCTGGAGCCAAAAATCGCCATATTATGTAACAGTCGTGGCACCGGCCAGTTTACTTCCTCCTCTTACGTCCCGATTCTGTTCGTACCTTTGACCGTCCCAAATCAGCTCTATGTTACTAGTTGATTGCTTGTGCAAAACTGGCGTGCGTCCCGTAGGCCTAGGAGTACGTGTCACTGGCCACCTGTCGACGCGTTCTCAACATGCAAAGCCCCCCCGCAACAATGCAGTCTCCAACCTAAGAAGTTCAACCGCACTCAGTGTCTATTCCCTTGATGCATAAACGGGCTTTATCGGAGGCCGCTAAGCTCGGCCTTGAATTGAGAACCACTCTCAGGTAGTCCGATGCTGCCGCGGGTTCGGCTAACAATCCTGGCATTTCAGATAGCTTAACTCCACGGAGCCCTGATTGAAGCGTCAAGTTGTCTCTTAGGATTAGAACGGTTCAATCCAGCCACACGAGTTGGTCTGACGCCAGTATAGATCAACAGTGTAACACGGACCACCCACTACATGCAGTCATCGGGAACGTTCGACGACCGGTTGATTGCCAGCCATCCGCTAAACGTTGTAAGCAGCTTACAACGCACTTAGACCCTTCCGAGAAGTGAGTGAGGTGAGATCCGATGAGATTGCAGAAGTCAAAAGGACGGTGGCCTCTTTTCTCGCCTGGCGTTGCACCAGCAGCCCAGTCGGTTATAAAATCGAGATCGTCTAAACGCCACTTTATAACTATTTGCAACTGCTATCAAATCTGCGTGGGCGGATCCGAACGATGCGTCAGGATTGTATTACGCCTTTGCTCGTAAGAATCTACGAGTAGGCTGATCTGTACCCCATAAAGTAGGGGCATACGATAGATCTAGCTAGAACTTCCGCAGTAATGTATCCCAAAGGTGCCTCGGGGTAAGTAAAAGACACAGATAAACCTGCCGTCCGTGAGGCGCCTGACCGAGCCGCGGCCTCCGTCAGCGAGCGCTAGGTCTCCCTTACGGGTACCTGCTATAACTGTGACATTTATAAGACAGTAAGTCTTCTTCGGTCCCCCCTACTGACCTCAGTAACCGCGCCATCGGGACAGTTGCCTCCATACCAATTTTTGTGACGAAGTGGATCGGTACGCGTCAAGTTATTACGACCACCAGCCACGATCTCACTTCATCCGGAAAGCTAGGATAATCTTGTCATGCCCGGCTGCAGTAATGTTTCCATGTGGCTGGATCGCAAAGGGGAGTCCTATTGCGCGCCATAGGGCACCGAAACGCGCGACGCGTTGCAATGGGTGATACCCCTAGCGCATGCCCCCCCTACTGAAGTCACCAGTAGATGAACTTTTACGCCCCCACTGGTCGATATCATTTAACTTTACCTAGGGAGGGAGAGGTGGATACTTGGCTACTCAAGGCCTTGGGGGTACTATGGACAATGAGCAGGCCGTGTACCGATTGTGATAAGCCGTCGGACGGCTTGTAACTTGGAGATAGGACAGATACGGTGCCCTTCACGATTGGAGCAGGTAAACCAAAGGATGGTATGGTAGCCTACACGCTAGTTCGGGAGCGAGCACTAGGTAGGTTCCAATGCAGTTATGGGCTCCTGGAGGGATACTAGCAGGCATTTTTCTCCCCGCAATTCAACATCCTATCCATGTTGAAGACTGTACTAGGTTCGGCGCCCCGACGTCATCGGACCGACACAATGGCGGAGCTAACGTCTGTTTAATTAAATTTGAGGCTAGATCACTTAGAATAACGGTGTGTAGTTTGAATTTGGCCGCAAGGGGTTCTAGGTTCAAGCAGAAGGGTGATCGACCGCCGTCCGTCGCCTCTGAAGCACAACGGCAACAGTTACCCGACAGGAACTAGGCGTACTCCAAGTGCCCGGTTGGTTAACCATCACCGCGAACGGTGGTAGCATGTGACATCGGTATCGTTCATACAACTATTTTTTCACCGTCCCGTCGATTAGCTCGAAGGCACTCCCGCTCTAATGATTCGAGAAGGTATCCATTACTACTTTTACATGTCGAGTGCTGGTCGGACGTGAAGTACCAGAAGAACCCATAAGCGGGCGCCCCCCGCTCAATTAATA
seq00024   ATAACGCACCATCGAGGTAGTATATAGTGATCCGCGCCTCCCAACCACGCCGCAACAGAGGGAGTCTGATCACAATGATCCTTAGAACTGAGGGGGGCGTCCAGTTCAGGAGTCAGACTATTTATGCAAAAGTTCACCTAACCTCGGAAAGCGTCAGCTCTTGATCTCGTCAAGATACTGTATTGAGCCTCCCGTGCTGGAGCCAAAAATCGCCATATTATGTAACAGTCGTGGCACCGGCCAGTTTACTTCCTCCTCTTACGTCCCGATTCTGTTCGTACCTTTGACCGTCCCAAATCAGCTCTATGTTACTAGTTGATTGCTTGTGCAAAACTGGCGTGCGTCCCGTAGGCCTAGGAGTACGTGTCACTGGCCACCTGTCGACGCGTTCTCAACATGCAAAGCCCCCCCGGAACAATGCAGTCTCCAACCTAAGAAGTTCAACCGCACTCAGTGTCTATTCCCTTGATGCATAAACGGGCTTTATCGGAGGCCGCTAAGCTCGGCCTTGAATTGAGAACCACTCTCAGGTAGTCCGATGCTGCCGCGGGTTCGGCTAACAATCCTGGCATTTCAGATAGCTTAACTCCACGGAGCCCTGATTGAAGCGTCAAGTTGTCTCTTAGGATTAGAACGGTTCAATCCAGCCACACGAGTTGGTCTGACGCCAGTATAGATCAACAGTGTAACACGGACCACCCACTACATGCAGTCATCGGGAACGTTCGACGACCGGTTGATTGCCAGCCATCCGCTAAACGTTGTAAGCAGCTTACAACGCACTTAGACCCTTCCGAGAAGTGAGTGAGGTGAGATCCGATGAGATTGCAGAAGTCAAAAGGACGGTGGCCTCTTTTCTCGCCTGGCGTTGCACCAGCAGCCCAGTCGGTTATAAAATCGAGATCGTCTAAACGCCACTTTATAACTATTTGCAACTGCTATCAAATCTGCGTGGGCGGATCCGAACGATGCGTCAGGATTGTATTACGCCTTTGCTCGTAAGAATCTACGAGTAGGCTGATCTGTACCCCATAAAGTAGGGGCATACGATAGATCTAGCTAGAACTTCCGCAGTAATGTATCCCAAAGGTGCCTCGGGGTAAGTAAAAGACACAGATAAACCTGCCGTCCGTGAGGCGCCTGACCGAGCCGCGGCCTCCGTCAGCGAGCGCTAGGTCTCCCTTACGGGTACCTGCTATAACTGTGACATTTATAAGACAGTAAGTCTTCTTCGGTCCCCCCTACTGACCTCAGTAACCGCGCCATCGGGACAGTTGCCTCCATACCAATTTTTGTGACGAAGTGGATCGGTACGCGTCAAGTTATTACGACCACCAGCCACGATCTCACTTCATCCGGAAAGCTAGGATAATCTTGTCATGCCCGGCTGCAGTAATGTTTCCATGTGGCTGGATCGCAAAGGGGAGTCCTATTGCGCGCCATAGGGCACCGAAACGCGCGACGCGTTGCAATGGGTGATACCCCTAGCGCATGCCCCCCCTACTGAAGTCACCAGTAGATGAACTTTTACGCCCCCACTGGTCGATATCATTTAACTTTACCTAGGGAGGGAGAGGTGGATACTTGGCTACTCAAGGCCTTGGGGGTACTATGGACAATGAGCAGGCCGTGTACCGATTGTGATAAGCCGTCGGACGGCTTGTAACTTGGAGATAGGACAGATACGGTGCCCTTCACGATTGGAGCAGGTAAACCAAAGGATGGTATGGTAGCCTACACGCTAGTTCGGGAGCGAGCACTAGGTAGGTTCCAATGCAGTTATGGGCTCCTGGAGGGATACTAGCAGGCATTTTTCTCCCCGCAATTCAACATCCTATCCATGTTGAAGACTGTACTAGGTTCGGCGCCCCGACGTCATCGGACCGACACAATGGCGGAGCTAACGTCTGTTTAATTAAATTTGAGGCTAGATCACTTAGAATAACGGTGTGTAGTTTGAATTTGGCCGCAAGGGGTTCTAGGTTCAAGCAGAAGGGTGATCGACCGCCGTCCGTCGCCTCTGAAGCACAACGGCAACAGTTACCCGACAGGAACTAGGCGTACTCCAAGTGCCCGGTTGGTTAACCATCACCGCGAACGGTGGTAGCATGTGACATCGGTATCGTTCATACAACTATTTTTTCACCGTCCCGTCGATTAGCTCGAAGGCACTCCCGCTCTAATGATTCGAGAAGGTATCCATTACTACTTTTACATGTCGAGTGCTGGTCGGACGTGAAGTACCAGAAGAACCCATAAGCGGGCGCCCCCCGCTCAATTAATA
seq00025   ATAACGCACCATCGAGGTAGTATATAGTGATCCGCGCCTCCCAACCACGCCGCAACAGAGGGAGTCTGATCACAATGATCCTTAGAACTGAGGGGGGCGTCCAGTTCAGGAGTCAGACTATTTATGCAAAAGTTCACCTAACCTCGGAAAGCGTCAGCTCTTGATCTCGTCAAGATACTGTATTGAGCCTCCCGTGCTGGAGCCAAAAATCGCCATATTATGTAACAGTCGTGGCACCGGCCAGTTTACTTCCTCCTCTTACGTCCCGATTCTGTTCGTACCTTTGACCGTCCCAAATCAGCTCTATGTTACTAGTTGATTGCTTGTGCAAAACTGGCGTGCGTCCCGTAGGCCTAGGAGTACGTGTCACTGGCCACCTGTCGACGCGTTCTCAACATGCAAAGCCCCCCCGGAACAATGCAGTCTCCAACCTAAGAAGTTCAACCGCACTCAGTGTCTATTCCCTTGATGCATAAACGGGCTTTATCGGAGGCCGCTAAGCTCGGCCTTGAATTGAGAACCACTCTCAGGTAGTCCGATGCTGCCGCGGGTTCGGCTAACAATCCTGGCATTTCAGATAGCTTAACTCCACGGAGCCCTGATTGAAGCGTCAAGTTGTCTCTTAGGATTAGAACGGTTCAATCCAGCCACACGAGTTGGTCTGACGCCAGTATAGATCAACAGTGTAACACGGACCACCCACTACATGCAGTCATCGGGAACGTTCGACGACCGGTTGATTGCCAGCCATCCGCTAAACGTTGTAAGCAGCTTACAACGCACTTAGACCCTTCCGAGAAGTGAGTGAGGTGAGATCCGATGAGATTGCAGAAGTCAAAAGGACGGTGGCCTCTTTTCTCGCCTGGCGTTGCACCAGCAGCCCAGTCGGTTATAAAATCGAGATCGTCTAAACGCCACTTTATAACTATTTGCAACTGCTATCAAATCTGCGTGGGCGGATCCGAACGATGCGTCAGGATTGTATTACGCCTTTGCTCGTAAGAATCTACGAGTAGGCTGATCTGTACCCCATAAAGTAGGGGCATACGATAGATCTAGCTAGAACTTCCGCAGTAATGTATCCCAAAGGTGCCTCGGGGTAAGTAAAAGACACAGATAAACCTGCCGTCCGTGAGGCGCCTGACCGAGCCGCGGCCTCCGTCAGCGAGCGCTAGGTCTCCCTTACGGGTACCTGCTATAACTGTGACATTTATAAGACAGTAAGTCTTCTTCGGTCCCCCCTACTGACCTCAGTAACCGCGCCATCGGGACAGTTGCCTCCATACCAATTTTTGTGACGAAGTGGATCGGTACGCGTCAAGTTATTACGACCACCAGCCACGATCTCACTTCATCCGGAAAGCTAGGATAATCTTGTCATGCCCGGCTGCAGTAATGTTTCCATGTGGCTGGATCGCAAAGGGGAGTCCTATTGCGCGCCATAGGGCACCGAAACGCGCGACGCGTTGCAATGGGTGATACCCCTAGCGCATGCCCCCCCTACTGAAGTCACCAGTAGATGAACTTTTACGCCCCCACTGGTCGATATCATTTAACTTTACCTAGGGAGGGAGAGGTGGATACTTGGCTACTCAAGGCCTTGGGGGTACTATGGACAATGAGCAGGCCGTGTACCGATTGTGATAAGCCGTCGGACGGCTTGTAACTTGGAGATAGGACAGATACGGTGCCCTTCACGATTGGAGCAGGTAAACCAAAGGATGGTATGGTAGCCTACACGCTAGTTCGGGAGCGAGCACTAGGTAGGTTCCAATGCAGTTATGGGCTCCTGGAGGGATACTAGCAGGCATTTTTCTCCCCGCAATTCAACATCCTATCCATGTTGAAGACTGTACTAGGTTCGGCGCCCCGACGTCATCGGACCGACACAATGGCGGAGCTAACGTCTGTTTAATTAAATTTGAGGCTAGATCACTTAGAATAACGGTGTGTAGTTTGAATTTGGCCGCAAGGGGTTCTAGGTTCAAGCAGAAGGGTGATCGACCGCCGTCCGTCGCCTCTGAAGCACAACGGCAACAGTTACCCGACAGGAACTAGGCGTACTCCAAGTGCCCGGTTGGTTAACCATCACCGCGAACGGTGGTAGCATGTGACATCGGTATCGTTCATACAACTATTTTTTCACCGTCCCGTCGATTAGCTCGAAGGCACTCCCGCTCTAATGATTCGAGAAGGTATCCATTACTACTTTTACATGTCGAGTGCTGGTCGGACGTGAAGTACCAGAAGAACCCATAAGCGGGCGCCCCCCGCTCAATTAATA
seq00026   ATAACGCACCATCGAGGTAGTATATAGTGATCCGCGCCTCCCAACCACGCCGCAACAGAGGGAGTCTGATCACAATGATCCTTAGAACTGAGGGGGGCGTCCAGTTCAGGAGTCAGACTATTTATGCAAAAGTTCACCTAACCTCGGAAAGCGTCAGCTCTTGATCTCGTCAAGATACTGTATTGGGCCTCCCGTGCTGGAGCCAAAAATCGCCATATTATGTAACAGTCGTGGCACCGGCCAGTTTACTTCCTCCTCTTACGTCCCGATTCTGTTCGTACCTTTGACCGTCCCAAATCAGCTCTATGTTACTAGTTGATTGCTTGTGCAAAACTGGCGTGCGTCCCGTAGGCCTAGGAGTACGTGTCACTGGCCACCTGTCGACGCGTTCTCAACATGCAAAGCCCCCCCGGAACAATGCAGTCTCCAACCTAAGAAGTTCAACCGCACTCAGTGTCTATTCCCTTGATGCATAAACGGGCTTTATCGGAGGCCGCTAAGCTCGGCCTTGAATTGAGAACCACTCTCAGGTAGTCCGATGCTGCCGCGGGTTCGGCTAACAATCCTGGCATTTCAGATAGCTTAACTCCACGGAGCCCTGATTGAAGCGTCAAGTTGTCTCTTAGGATTAGAACGGTTCAATCCAGCCACACGAGTTGGTCTGACGCCAGTATAGATCAACAGTGTAACACGGACCACCCACTACATGCAGTCATCGGGAACGTTCGACGACCGGTTGATTGCCAGCCATCCGCTAAACGTTGTAAGCAGCTTACAACGCACTTAGACCCTTCCGAGAAGTGAGTGAGGTGAGATCCGATGAGATTGCAGAAGTCAAAAGGACGGTGGCCTCTTTTCTCGCCTGGCGTTGCACCAGCAGCCCAGTCGGTTATAAAATCGAGATCGTCTAAACGCCACTTTATAACTATTTGCAACTGCTATCAAATCTGCGTGGGCGGATCCGAACGATGCGTCAGGATTGTATTACGCCTTTGCTCGTAAGAATCTACGAGTAGGCTGATCTGTACCCCATAAAGTAGGGGCATACGATAGATCTAGCTAGAACTTCCGCAGTAATGTATCCCAAAGGTGCCTCGGGGTAAGTAAAAGACACAGATAAACCTGCCGTCCGTGAGGCGCCTGACCGAGCCGCGGCCTCCGTCAGCGAGCGCTAGGTCTCCCTTACGGGTACCTGCTATAACTGTGACATTTATAAGACAGTAAGTCTTCTTCGGTCCCCCCTACTGACCTCAGTAACCGCGCCATCGGGACAGTTGCCTCCATACCAATTTTTGTGACGAAGTGGATCGGTACGCGTCAAGTTATTACGACCACCAGCCACGATCTCACTTCATCCGGAAAGCTAGGATAATCTTGTCATGCCCGGCTGCAGTAATGTTTCCATGTGGCTGGATCGCAAAGGGGAGTCCTATTGCGCGCCATAGGGCACCGAAACGCGCGACGCGTTGCAATGGGTGATACCCCTAGCGCATGCCCCCCCTACTGAAGTCACCAGTAGATGAACTTTTACGCCCCCACTGGTCGATATCATTTAACTTTACCTAGGGAGGGAGAGGTGGATACTTGGCTACTCAAGGCCTTGGGGGTACTATGGACAATGAGCAGGCCGTGTACCGATTGTGATAAGCCGTCGGACGGCTTGTAACTTGGAGATAGGACAGATACGGTGCCCTTCACGATTGGAGCAGGTAAACCAAAGGATGGTATGGTAGCCTACACGCTAGTTCGGGAGCGAGCACTAGGTAGGTTCCAATGCAGTTATGGGCTCCTGGAGGGATACTAGCAGGCATTTTTCTCCCCGCAATTCAACATCCTATCCATGTTGAAGACTGTACTAGGTTCGGCGCCCCGACGTCATCGGACCGACACAATGGCGGAGCTAACGTCTGTTTAATTAAATTTGAGGCTAGATCACTTAGAATAACGGTGTGTAGTTTGAATTTGGCCGCAAGGGGTTCTAGGTTCAAGCAGAAGGGTGATCGACCGCCGTCCGTCGCCTCTGAAGCACAACGGCAACAGTTACCCGACAGGAACTAGGCGTACTCCAAGTGCCCGGTTGGTTAACCATCACCGCGAACGGTGGTAGCATGTGACATCGGTATCGTTCATACAACTATTTTTTCACCGTCCCGTCGATTAGCTCGAAGGCACTCCCGCTCTAATGATTCGAGAAGGTATCCATTACTACTTTTACATGTCGAGTGCTGGTCGGACGTGAAGTACCAGAAGAACCCATAAGCGGGCGCCCCCCGCTCAATTAATA
seq00027   ATAACGCACCATCGAGGTAGTATATAGTGATCCGCGCCTCCCAACCACGCCGCAACAGAGGGAGTCTGATCACAATGATCCTTAGAACTGAGGGGGGCGTCCAGTTCAGGAGTCAGACTATTTATGCAAAAGTTCACCTAACCTCGGAAAGCGTCAGCTCTTGATCTCGTCAAGATACTGTATTGAGCCTCCCGTGCTGGAGCCAAAAATCGCCATATTATGTAACAGTCGTGGCACCGGCCAGTTTACTTCCTCCTCTTACGTCCCGATTCTGTTCGTACCTTTGACCGTCCCAAATCAGCTCTATGTTACTAGTTGATTGCTTGTGCAAAACTGGCGTGCGTCCCGTAGGCCTAGGAGTACGTGTCACTGGCCACCTGTCGACGCGTTCTCAACATGCAAAGCCCCCCCGGAACAATGCAGTCTCCAACCTAAGAAGTTCAACCGCACTCAGTGTCTATTCCCTTGATGCATAAACGGGCTTTATCGGAGGCCGCTAAGCTCGGCCTTGAATTGAGAACCACTCTCAGGTAGTCCGATGCTGCCGCGGGTTCGGCTAACAATCCTGGCATTTCAGATAGCTTAACTCCACGGAGCCCTGATTGAAGCGTCAAGTTGTCTCTTAGGATTAGAACGGTTCAATCCAGCCACACGAGTTGGTCTGACGCCAGTATAGATCAACAGTGTAACACGGACCACCCACTACATGCAGTCATCGGGAACGTTCGACGACCGGTTGATTGCCAGCCATCCGCTAAACGTTGTAAGCAGCTTACAACGCACTTAGACCCTTCCGAGAAGTGAGTGAGGTGAGATCCGATGAGATTGCAGAAGTCAAAAGGACGGTGGCCTCTTTTCTCGCCTGGCGTTGCACCAGCAGCCCAGTCGGTTATAAAATCGAGATCGTCTAAACGCCACTTTATAACTATTTGCAACTGCTATCAAATCTGCGTGGGCGGATCCGAACGATGCGTCAGGATTGTATTACGCCTTTGCTCGTAAGAATCTACGAGTAGGCTGATCTGTACCCCATAAAGTAGGGGCATACGATAGATCTAGCTAGAACTTCCGCAGTAATGTATCCCAAAGGTGCCTCGGGGTAAGTAAAAGACACAGATAAACCTGCCGTCCGTGAGGCGCCTGACCGAGCCGCGGCCTCCGTCAGCGAGCGCTAGGTCTCCCTTACGGGTACCTGCTATAACTGTGACATTTATAAGACAGTAAGTCTTCTTCGGTCCCCCCTACTGACCTCAGTAACCGCGCCATCGGGACAGTTGCCTCCATACCAATTTTTGTGACGAAGTGGATCGGTACGCGTCAAGTTATTACGACCACCAGCCACGATCTCACTTCATCCGGAAAGCTAGGATAATCTTGTCATGCCCGGCTGCAGTAATGTTTCCATGTGGCTGGATCGCAAAGGGGAGTCCTATTGCGCGCCATAGGGCACCGAAACGCGCGACGCGTTGCAATGGGTGATACCCCTAGCGCATGCCCCCCCTACTGAAGTCACCAGTAGATGAACTTTTACGCCCCCACTGGTCGATATCATTTAACTTTACCTAGGGAGGGAGAGGTGGATACTTGGCTACTCAAGGCCTTGGGGGTACTATGGACAATGAGCAGGCCGTGTACCGATTGTGATAAGCCGTCGGACGGCTTGTAACTTGGAGATAGGACAGATACGGTGCCCTTCACGATTGGAGCAGGTAAACCAAAGGATGGTATGGTAGCCTACACGCTAGTTCGGGAGCGAGCACTAGGTAGGTTCCAATGCAGTTATGGGCTCCTGGAGGGATACTAGCAGGCATTTTTCTCCCCGCAATTCAACATCCTATCCATGTTGAAGACTGTACTAGGTTCGGCGCCCCGACGTCATCGGACCGACACAATGGCGGAGCTAACGTCTGTTTAATTAAATTTGAGGCTAGATCACTTAGAATAACGGTGTGTAGTTTGAATTTGGCCGCAAGGGGTTCTAGGTTCAAGCAGAAGGGTGATCGACCGCCGTCCGTCGCCTCTGAAGCACAACGGCAACAGTTACCCGACAGGAACTAGGCGTACTCCAAGTGCCCGGTTGGTTAACCATCACCGCGAACGGTGGTAGCATGTGACATCGGTATCGTTCATACAACTATTTTTTCACCGTCCCGTCGATTAGCTCGAAGGCACTCCCGCTCTAATGATTCGAGAAGGTATCCATTACTACTTTTACATGTCGAGTGCTGGTCGGACGTGAAGTACCAGAAGAACCCATAAGCGGGCGCCCCCCGCTCAATTAATA
seq00028   ATAACGCACCATCGAGGTAGTATATAGTGATCCGCGCCTCCCAACCACGCCGCAACAGAGGGAGTCTGATCACAATGATCCTTAGAACTGAGGGGGGCGTCCAGTTCAGGAGTCAGACTATTTATGCAAAAGTTCACCTAACCTCGGAAAGCGTCAGCTCTTGATCTCGTCAAGATACTGTATTGAGCCTCCCGTGCTGGAGCCAAAAATCGCCATATTATGTAACAGTCGTGGCACCGGCCAGTTTACTTCCTCCTCTTACGTCCCGATTCTGTTCGTACCTTTGACCGTCCCAAATCAGCTCTATGTTACTAGTTGATTGCTTGTGCAAAACTGGCGTGCGTCCCGTAGGCCTAGGAGTACGTGTCACTGGCCACCTGTCGACGCGTTCTCAACATGCAAAGCCCCCCCGGAACAATGCAGTCTCCAACCTAAGAAGTTCAACCGCACTCAGTGTCTATTCCCTTGATGCATAAACGGGCTTTATCGGAGGCCGCTAAGCTCGGCCTTGAATTGAGAACCACTCTCAGGTAGTCCGATGCTGCCGCGGGTTCGGCTAACAATCCTGGCATTTCAGATAGCTTAACTCCACGGAGCCCTGATTGAAGCGTCAAGTTGTCTCTTAGGATTAGAACGGTTCAATCCAGCCACACGAGTTGGTCTGACGCCAGTATAGATCAACAGTGTAACACGGACCACCCACTACATGCAGTCATCGGGAACGTTCGACGACCGGTTGATTGCCAGCCATCCGCTAAACGTTGTAAGCAGCTTACAACGCACTTAGACCCTTCCGAGAAGTGAGTGAGGTGAGATCCGATGAGATTGCAGAAGTCAAAAGGACGGTGGCCTCTTTTCTCGCCTGGCGTTGCACCAGCAGCCCAGTCGGTTATAAAATCGAGATCGTCTAAACGCCACTTTATAACTATTTGCAACTGCTATCAAATCTGCGTGGGCGGATCCGAACGATGCGTCAGGATTGTATTACGCCTTTGCTCGTAAGAATCTACGAGTAGGCTGATCTGTACCCCATAAAGTAGGGGCATACGATAGATCTAGCTAGAACTTCCGCAGTAATGTATCCCAAAGGTGCCTCGGGGTAAGTAAAAGACACAGATAAACCTGCCGTCCGTGAGGCGCCTGACCGAGCCGCGGCCTCCGTCAGCGAGCGCTAGGTCTCCCTTACGGGTACCTGCTATAACTGTGACATTTATAAGACAGTAAGTCTTCTTCGGTCCCCCCTACTGACCTCAGTAACCGCGCCATCGGGACAGTTGCCTCCATACCAATTTTTGTGACGAAGTGGATCGGTACGCGTCAAGTTATTACGACCACCAGCCACGATCTCACTTCATCCGGAAAGCTAGGATAATCTTGTCATGCCCGGCTGCAGTAATGTTTCCATGTGGCTGGATCGCAAAGGGGAGTCCTATTGCGCGCCATAGGGCACCGAAACGCGCGACGCGTTGCAATGGGTGATACCCCTAGCGCATGCCCCCCCTACTGAAGTCACCAGTAGATGAACTTTTACGCCCCCACTGGTCGATATCATTTAACTTTACCTAGGGAGGGAGAGGTGGATACTTGGCTACTCAAGGCCTTGGGGGTACTATGGACAATGAGCAGGCCGTGTACCGATTGTGATAAGCCGTCGGACGGCTTGTAACTTGGAGATAGGACAGATACGGTGCCCTTCACGATTGGAGCAGGTAAACCAAAGGATGGTATGGTAGCCTACACGCTAGTTCGGGAGCGAGCACTAGGTAGGTTCCAATGCAGTTATGGGCTCCTGGAGGGATACTAGCAGGCATTTTTCTCCCCGCAATTCAACATCCTATCCATGTTGAAGACTGTACTAGGTTCGGCGCCCCGACGTCATCGGACCGACACAATGGCGGAGCTAACGTCTGTTTAATTAAATTTGAGGCTAGATCACTTAGAATAACGGTGTGTAGTTTGAATTTGGCCGCAAGGGGTTCTAGGTTCAAGCAGAAGGGTGATCGACCGCCGTCCGTCGCCTCTGAAGCACAACGGCAACAGTTACCCGACAGGAACTAGGCGTACTCCAAGTGCCCGGTTGGTTAACCATCACCGCGAACGGTGGTAGCATGTGACATCGGTATCGTTCATACAACTATTTTTTCACCGTCCCGTCGATTAGCTCGAAGGCACTCCCGCTCTAATGATTCGAGAAGGTATCCATTACTACTTTTACATGTCGAGTGCTGGTCGGACGTGAAGTACCAGAAGAACCCATAAGCGGGCGCCCCCCGCTCAATTAATA
seq00029   ATAACGCACCATCGAGGTAGTATATAGTGATCCGCGCCTCCCAACCACGCCGCAACAGAGGGAGTCTGATCACAATGATCCTTAGAACTGAGGGGGGCGTCCAGTTCAGGAGTCAGACTATTTATGCAAAAGTTCACCTAACCTCGGAAAGCGTCAGCTCTTGATCTCGTCAAGATACTGTATTGAGCCTCCCGTGCTGGAGCCAAAAATCGCCATATTATGTAACAGTCGTGGCACCGGCCAGTTTACTTCCTCCTCTTACGTCCCGATTCTGTTCGTACCTTTGACCGTCCCAAATCAGCTCTATGTTACTAGTTGATTGCTTGTGCAAAACTGGCGTGCGTCCCGTAGGCCTAGGAGTACGTGTCACTGGCCACCTGTCGACGCGTTCTCAACATGCAAAGCCCCCCCGGAACAATGCAGTCTCCAACCTAAGAAGTTCAACCGCACTCAGTGTCTATTCCCTTGATGCATAAACGGGCTTTATCGGAGGCCGCTAAGCTCGGCCTTGAATTGAGAACCACTCTCAGGTAGTCCGATGCTGCCGCGGGTTCGGCTAACAATCCTGGCATTTCAGATAGCTTAACTCCACGGAGCCCTGATTGAAGCGTCAAGTTGTCTCTTAGGATTAGAACGGTTCAATCCAGCCACACGAGTTGGTCTGACGCCAGTATAGATCAACAGTGTAACACGGACCACCCACTACATGCAGTCATCGGGAACGTTCGACGACCGGTTGATTGCCAGCCATCCGCTAAACGTTGTAAGCAGCTTACAACGCACTTAGACCCTTCCGAGAAGTGAGTGAGGTGAGATCCGATGAGATTGCAGAAGTCAAAAGGACGGTGGCCTCTTTTCTCGCCTGGCGTTGCACCAGCAGCCCAGTCGGTTATAAAATCGAGATCGTCTAAACGCCACTTTATAACTATTTGCAACTGCTATCAAATCTGCGTGGGCGGATCCGAACGATGCGTCAGGATTGTATTACGCCTTTGCTCGTAAGAATCTACGAGTAGGCTGATCTGTACCCCATAAAGTAGGGGCATACGATAGATCTAGCTAGAACTTCCGCAGTAATGTATCCCAAAGGTGCCTCGGGGTAAGTAAAAGACACAGATAAACCTGCCGTCCGTGAGGCGCCTGACCGAGCCGCGGCCTCCGTCAGCGAGCGCTAGGTCTCCCTTACGGGTACCTGCTATAACTGTGACATTTATAAGACAGTAAGTCTTCTTCGGTCCCCCCTACTGACCTCAGTAACCGCGCCATCGGGACAGTTGCCTCCATACCAATTTTTGTGACGAAGTGGATCGGTACGCGTCAAGTTATTACGACCACCAGCCACGATCTCACTTCATCCGGAAAGCTAGGATAATCTTGTCATGCCCGGCTGCAGTAATGTTTCCATGTGGCTGGATCGCAAAGGGGAGTCCTATTGCGCGCCATAGGGCACCGAAACGCGCGACGCGTTGCAATGGGTGATACCCCTAGCGCATGCCCCCCCTACTGAAGTCACCAGTAGATGAACTTTTACGCCCCCACTGGTCGATATCATTTAACTTTACCTAGGGAGGGAGAGGTGGATACTTGGCTACTCAAGGCCTTGGGGGTACTATGGACAATGAGCAGGCCGTGTACCGATTGTGATAAGCCGTCGGACGGCTTGTAACTTGGAGATAGGACAGATACGGTGCCCTTCACGATTGGAGCAGGTAAACCAAAGGATGGTATGGTAGCCTACACGCTAGTTCGGGAGCGAGCACTAGGTAGGTTCCAATGCAGTTATGGGCTCCTGGAGGGATACTAGCAGGCATTTTTCTCCCCGCAATTCAACATCCTATCCATGTTGAAGACTGTACTAGGTTCGGCGCCCCGACGTCATCGGACCGACACAATGGCGGAGCTAACGTCTGTTTAATTAAATTTGAGGCTAGATCACTTAGAATAACGGTGTGTAGTTTGAATTTGGCCGCAAGGGGTTCTAGGTTCAAGCAGAAGGGTGATCGACCGCCGTCCGTCGCCTCTGAAGCACAACGGCAACAGTTACCCGACAGGAACTAGGCGTACTCCAAGTGCCCGGTTGGTTAACCATCACCGCGAACGGTGGTAGCATGTGACATCGGTATCGTTCATACAACTATTTTTTCACCGTCCCGTCGATTAGCTCGAAGGCACTCCCGCTCTAATGATTCGAGAAGGTATCCATTACTACTTTTACATGTCGAGTGCTGGTCGGACGTGAAGTACCAGAAGAACCCATAAGCGGGCGCCCCCCGCTCAATTAATA
seq00030   ATAACGCACCATCGAGGTAGTATATAGTGATCCGCGCCTCCCAACCACGCCGCAACAGAGGGAGTCTGATCACAATGATCCTTAGAACTGAGGGGGGCGTCCAGTTCAGGAGTCAGACTATTTATGCAAAAGTTCACCTAACCTCGGAAAGCGTCAGCTCTTGATCACGTCAAGATACTGTATTGAGCCTCCCGTGCTGGAGCCAAAAATCGCCATATTATGTAACAGTCGTGGCACCGGCCAGTTTACTTCCTCCTCTTACGTCCCGATTCTGTTCGTACCTTTGACCGTCCCAAATCAGCTCTATGTTACTAGTTGATTGCTTGTGCAAAACTGGCGTGCGTCCCGTAGGCCTAGGAGTACGTGTCACTGGCCACCTGTCGACGCGTTCTCAACATGCAAAGCCCCCCCGGAACAATGCAGTCTCCAACCTAAGAAGTTCAACCGCACTCAGTGTCTATTCCCTTGATGCATAAACGGGCTTTATCGGAGGCCGCTAAGCTCGGCCTTGAATTGAGAACCACTCTCAGGTAGTCCGATGCTGCCGCGGGTTCGGCTAACAATCCTGGCATTTCAGATAGCTTAACTCCACGGAGCCCTGATTGAAGCGTCAAGTTGTCTCTTAGGATTAGAACGGTTCAATCCAGCCACACGAGTTGGTCTGACGCCAGTATAGATCAACAGTGTAACACGGACCACCCACTACATGCAGTCATCGGGAACGTTCGACGACCGGTTGATTGCCAGCCATCCGCTAAACGTTGTAAGCAGCTTACAACGCACTTAGACCCTTCCGAGAAGTGAGTGAGGTGAGATCCGATGAGATTGCAGAAGTCAAAAGGACGGTGGCCTCTTTTCTCGCCTGGCGTTGCACCAGCAGCCCAGTCGGTTACAAAATCGAGATCGTCTAAACGCCACTTTATAACTATTTGCAACTGCTATCAAATCTGCGTGGGCGGATCCGAACGATGCGTCAGGATTGTATTACGCCTTTGCTCGTAAGAATCTACGAGTAGGCTGATCTGTACCCCATAAAGTAGGGGCATACGATAGATCTAGCTAGAACTTCCGCAGTAATGTATCCCAAAGGTGCCTCGGGGTAAGTAAAAGACACAGATAAACCTGCCGTCCGTGAGGCGCCTGACCGAGCCGCGGCCTCCGTCAGCGAGCGCTAGGTCTCCCTTACGGGTACCTGCTATAACTGTGACATTTATAAGACAGTAAGTCTTCTTCGGTCCCCCCTACTGACCTCAGTAACCGCGCCATCGGGACAGTTGCCTCCATACCAATTTTTGTGACGAAGTGGATCGGTACGCGTCAAGTTATTACGACCACCAGCCACGATCTCACTTCATCCGGAAAGCTAGGATAATCTTGTCATGCCCGGCTGCAGTAATGTTTCCATGTGGCTGGATCGCAAAGGGGAGTCCTATTGCGCGCCATAGGGCACCGAAACGCGCGACGCGTTGCAATGGGTGATACCCCTAGCGCATGCCCCCCCTACTGAAGTCACCAGTAGATGAACTTTTACGCCCCCACTGGTCGATATCATTTAACTTTACCTAGGGAGGGAGAGGTGGATACTTGGCTACTCAAGGCCTTGGGGGTACTATGGACAATGAGCAGGCCGTGTACCGATTGTGATAAGCCGTCGGACGGCTTGTAACTTGGAGATAGGACAGATACGGTGCCCTTCACGATTGGAGCAGGTAAACCAAAGGATGGTATGGTAGCCTACACGCTAGTTCGGGAGCGAGCACTAGGTAGGTTCCAATGCAGTTATGGGCTCCTGGAGGGATACTAGCAGGCATTTTTCTCCCCGCAATTCAACATCCTATCCATGTTGAAGACTGTACTAGGTTCGGCGCCCCGACGTCATCGGACCGACACAATGGCGGAGCTAACGTCTGTTTAATTAAATTTGAGGCTAGATCACTTAGAATAACGGTGTGTAGTTTGAATTTGGCCGCAAGGGGTTCTAGGTTCAAGCAGAAGGGTGATCGACCGCCGTCCGTCGCCTCTGAAGCACAACGGCAACAGTTACCCGACAGGAACTAGGCGTACTCCAAGTGCCCGGTTGGTTAACCATCACCGCGAACGGTGGTAGCATGTGACATCGGTATCGTTCATACAACTATTTTTTCACCGTCCCGTCGATTAGCTCGAAGGCACTCCCGCTCTAATGATTCGAGAAGGTATCCATTACTACTTTTACATGTCGAGTGCTGGTCGGACGTGAAGTACCAGAAGAACCCATAAGCGGGCGCCCCCCGCTCAATTAATA
seq00031   ATAACGCACCATCGAGGTAGTATATAGTGATCCGCGCCTCCCAACCACGCCGCAACAGAGGGAGTCTGATCACAATGATCCTTAGAACTGAGGGGGGCGTCCAGTTCAGGAGTCAGACTATTTATGCAAAAGTTCACCTAACCTCGGAAAGCGTCAGCTCTTGATCTCGTCAAGATACTGTATTGGGCCTCCCGTGCTGGAGCCAAAAATCGCCATATTATGTAACAGTCGTGGCACCGGCCAGTTTACTTCCTCCTCTTACGTCCCGATTCTGTTCGTACCTTTGACCGTCCCAAATCAGCTCTATGTTACTAGTTGATTGCTTGTGCAAAACTGGCGTGCGTCCCGTAGGCCTAGGAGTACGTGTCACTGGCCACCTGTCGACGCGTTCTCAACATGCAAAGCCCCCCCGGAACAATGCAGTCTCCAACCTAAGAAGTTCAACCGCACTCAGTGTCTATTCCCTTGATGCATAAACGGGCTTTATCGGAGGCCGCTAAGCTCGGCCTTGAATTGAGAACCACTCTCAGGTAGTCCGATGCTGCCGCGGGTTCGGCTAACAATCCTGGCATTTCAGATAGCTTAACTCCACGGAGCCCTGATTGAAGCGTCAAGTTGTCTCTTAGGATTAGAACGGTTCAATCCAGCCACACGAGTTGGTCTGACGCCAGTATAGATCAACAGTGTAACACGGACCACCCACTACATGCAGTCATCGGGAACGTTCGACGACCGGTTGATTGCCAGCCATCCGCTAAACGTTGTAAGCAGCTTACAACGCACTTAGACCCTTCCGAGAAGTGAGTGAGGTGAGATCCGATGAGATTGCAGAAGTCAAAAGGACGGTGGCCTCTTTTCTCGCCTGGCGTTGCACCAGCAGCCCAGTCGGTTATAAAATCGAGATCGTCTAAACGCCACTTTATAACTATTTGCAACTGCTATCAAATCTGCGTGGGCGGATCCGAACGATGCGTCAGGATTGTATTACGCCTTTGCTCGTAAGAATCTACGAGTAGGCTGATCTGTACCCCATAAAGTAGGGGCATACGATAGATCTAGCTAGAACTTCCGCAGTAATGTATCCCAAAGGTGCCTCGGGGTAAGTAAAAGACACAGATAAACCTGCCGTCCGTGAGGCGCCTGACCGAGCCGCGGCCTCCGTCAGCGAGCGCTAGGTCTCCCTTACGGGTACCTGCTATAACTGTGACATTTATAAGACAGTAAGTCTTCTTCGGTCCCCCCTACTGACCTCAGTAACCGCGCCATCGGGACAGTTGCCTCCATACCAATTTTTGTGACGAAGTGGATCGGTACGCGTCAAGTTATTACGACCACCAGCCACGATCTCACTTCATCCGGAAAGCTAGGATAATCTTGTCATGCCCGGCTGCAGTAATGTTTCCATGTGGCTGGATCGCAAAGGGGAGTCCTATTGCGCGCCATAGGGCACCGAAACGCGCGACGCGTTGCAATGGGTGATACCCCTAGCGCATGCCCCCCCTACTGAAGTCACCAGTAGATGAACTTTTACGCCCCCACTGGTCGATATCATTTAACTTTACCTAGGGAGGGAGAGGTGGATACTTGGCTACTCAAGGCCTTGGGGGTACTATGGACAATGAGCAGGCCGTGTACCGATTGTGATAAGCCGTCGGACGGCTTGTAACTTGGAGATAGGACAGATACGGTGCCCTTCACGATTGGAGCAGGTAAACCAAAGGATGGTATGGTAGCCTACACGCTAGTTCGGGAGCGAGCACTAGGTAGGTTCCAATGCAGTTATGGGCTCCTGGAGGGATACTAGCAGGCATTTTTCTCCCCGCAATTCAACATCCTATCCATGTTGAAGACTGTACTAGGTTCGGCGCCCCGACGTCATCGGACCGACACAATGGCGGAGCTAACGTCTGTTTAATTAAATTTGAGGCTAGATCACTTAGAATAACGGTGTGTAGTTTGAATTTGGCCGCAAGGGGTTCTAGGTTCAAGCAGAAGGGTGATCGACCGCCGTCCGTCGCCTCTGAAGCACAACGGCAACAGTTACCCGACAGGAACTAGGCGTACTCCAAGTGCCCGGTTGGTTAACCATCACCGCGAACGGTGGTAGCATGTGACATCGGTATCGTTCATACAACTATTTTTTCACCGTCCCGTCGATTAGCTCGAAGGCACTCCCGCTCTAATGATTCGAGAAGGTATCCATTACTACTTTTACATGTCGAGTGCTGGTCGGACGTGAAGTACCAGAAGAACCCATAAGCGGGCGCCCCCCGCTCAATTAATA
seq00032   ATAACGCACCATCGAGGTAGTATATAGTGATCCGCGCCTCCCAACCACGCCGCAACAGAGGGAGTCTGATCACAATGATCCTTAGAACTGAGGGGGGCGTCCAGTTCAGGAGTCAGACTATTTATGCAAAAGTTCACCTAACCTCGGAAAGCGTCAGCTCTTGATCTCGTCAAGATACTGTATTGAGCCTCCCGTGCTGGAGCCAAAAATCGCCATATTATGTAACAGTCGTGGCACCGGCCAGTTTACTTCCTCCTCTTACGTCCCGATTCTGTTCGTACCTTTGACCGTCCCAAATCAGCTCTATGTTACTAGTTGATTGCTTGTGCAAAACTGGCGTGCGTCCCGTAGGCCTAGGAGTACGTGTCACTGGCCACCTGTCGACGCGTTCTCAACATGCAAAGCCCCCCCGCAACAATGCAGTCTCCAACCTAAGAAGTTCAACCGCACTCAGTGTCTATTCCCTTGATGCATAAACGGGCTTTATCGGAGGCCGCTAAGCTCGGCCTTGAATTGAGAACCACTCTCAGGTAGTCCGATGCTGCCGCGGGTTCGGCTAACAATCCTGGCATTTCAGATAGCTTAACTCCACGGAGCCCTGATTGAAGCGTCAAGTTGTCTCTTAGGATTAGAACGGTTCAATCCAGCCACACGAGTTGGTCTGACGCCAGTATAGATCAACAGTGTAACACGGACCACCCACTACATGCAGTCATCGGGAACGTTCGACGACCGGTTGATTGCCAGCCATCCGCTAAACGTTGTAAGCAGCTTACAACGCACTTAGACCCTTCCGAGAAGTGAGTGAGGTGAGATCCGATGAGATTGCAGAAGTCAAAAGGACGGTGGCCTCTTTTCTCGCCTGGCGTTGCACCAGCAGCCCAGTCGGTTATAAAATCGAGATCGTCTAAACGCCACTTTATAACTATTTGCAACTGCTATCAAATCTGCGTGGGCGGATCCGAACGATGCGTCAGGATTGTATTACGCCTTTGCTCGTAAGAATCTACGAGTAGGCTGATCTGTACCCCATAAAGTAGGGGCATACGATAGATCTAGCTAGAACTTCCGCAGTAATGTATCCCAAAGGTGCCTCGGGGTAAGTAAAAGACACAGATAAACCTGCCGTCCGTGAGGCGCCTGACCGAGCCGCGGCCTCCGTCAGCGAGCGCTAGGTCTCCCTTACGGGTACCTGCTATAACTGTGACATTTATAAGACAGTAAGTCTTCTTCGGTCCCCCCTACTGACCTCAGTAACCGCGCCATCGGGACAGTTGCCTCCATACCAATTTTTGTGACGAAGTGGATCGGTACGCGTCAAGTTATTACGACCACCAGCCACGATCTCACTTCATCCGGAAAGCTAGGATAATCTTGTCATGCCCGGCTGCAGTAATGTTTCCATGTGGCTGGATCGCAAAGGGGAGTCCTATTGCGCGCCATAGGGCACCGAAACGCGCGACGCGTTGCAATGGGTGATACCCCTAGCGCATGCCCCCCCTACTGAAGTCACCAGTAGATGAACTTTTACGCCCCCACTGGTCGATATCATTTAACTTTACCTAGGGAGGGAGAGGTGGATACTTGGCTACTCAAGGCCTTGGGGGTACTATGGACAATGAGCAGGCCGTGTACCGATTGTGATAAGCCGTCGGACGGCTTGTAACTTGGAGATAGGACAGATACGGTGCCCTTCACGATTGGAGCAGGTAAACCAAAGGATGGTATGGTAGCCTACACGCTAGTTCGGGAGCGAGCACTAGGTAGGTTCCAATGCAGTTATGGGCTCCTGGAGGGATACTAGCAGGCATTTTTCTCCCCGCAATTCAACATCCTATCCATGTTGAAGACTGTACTAGGTTCGGCGCCCCGACGTCATCGGACCGACACAATGGCGGAGCTAACGTCTGTTTAATTAAATTTGAGGCTAGATCACTTAGAATAACGGTGTGTAGTTTGAATTTGGCCGCAAGGGGTTCTAGGTTCAAGCAGAAGGGTGATCGACCGCCGTCCGTCGCCTCTGAAGCACAACGGCAACAGTTACCCGACAGGAACTAGGCGTACTCCAAGTGCCCGGTTGGTTAACCATCACCGCGAACGGTGGTAGCATGTGACATCGGTATCGTTCATACAACTATTTTTTCACCGTCCCGTCGATTAGCTCGAAGGCACTCCCGCTCTAATGATTCGAGAAGGTATCCATTACTACTTTTACATGTCGAGTGCTGGTCGGACGTGAAGTACCAGAAGAACCCATAAGCGGGCGCCCCCCGCTCAATTAATA
seq00033   ATAACGCACCATCGAGGTAGTATATAGTGATTCGCGCCTCCCAACCACGCCGCAACAGAGGGAGTCTGATCACAATGATCCTTAGAACTGAGGGGGGCGTCCAGTTCAGGAGTCAGACTATTTATGCAAAAGTTCACCTAACCTCGGAAAGCGTCAGCTCTTGATCTCGTCAAGATACTGTATTGAGCCTCCCGTGCTGGAGCCAAAAATCGCCATATTATGTAACAGTCGTGGCACCGGCCAGTTTACTTCCTCCTCTTACGTCCCGATTCTGTTCGTACCTTTGACCGTCCCAAATCAGCTCTATGTTACTAGTTGATTGCTTGTGCAAAACTGGCGTGCGTCCCGTAGGCCTAGGAGTACGTGTCACTGGCCACCTGTCGACGCGTTCTCAACATGCAAAGCCCCCCCGGAACAATGCAGTCTCCAACCTAAGAAGTTCAACCGCACTCAGTGTCTATTCCCTTGATGCATAAACGGGCTTTATCGGAGGCCGCTAAGCTCGGCCTTGAATTGAGAACCACTCTCAGGTAGTCCGATGCTGCCGCGGGTTCGGCTAACAATCCTGGCATTTCAGATAGCTTAACTCCACGGAGCCCTGATTGAAGCGTCAAGTTGTCTCTTAGGATTAGAACGGTTCAATCCAGCCACACGAGTTGGTCTGACGCCAGTATAGATCAACAGTGTAACACGGACCACCCACTACATGCAGTCATCGGGAACGTTCGACGACCGGTTGATTGCCAGCCATCCGCTAAACGTTGTAAGCAGCTTACAACGCACTTAGACCCTTCCGAGAAGTGAGTGAGGTGAGATCCGATGAGATTGCAGAAGTCAAAAGGACGGTGGCCTCTTTTCTCGCCTGGCGTTGCACCAGCAGCCCAGTCGGTTATAAAATCGAGATCGTCTAAACGCCACTTTATAACTATTTGCAACTGCTATCAAATCTGCGTGGGCGGATCCGAACGATGCGTCAGGATTGTATTACGCCTTTGCTCGTAAGAATCTACGAGTAGGCTGATCTGTACCCCATAAAGTAGGGGCATACGATAGATCTAGCTAGAACTTCCGCAGTAATGTATCCCAAAGGTGCCTCGGGGTAAGTAAAAGACACAGATAAACCTGCCGTCCGTGAGGCGCCTGACCGAGCCGCGGCCTCCGTCAGCGAGCGCTAGGTCTCCCTTACGGGTACCTGCTATAACTGTGACATTTATAAGACAGTAAGTCTTCTTCGGTCCCCCCTACTGACCTCAGTAACCGCGCCATCGGGACAGTTGCCTCCATACCAATTTTTGTGACGAAGTGGATCGGTACGCGTCAAGTTATTACGACCACCAGCCACGATCTCACTTCATCCGGAAAGCTAGGATAATCTTGTCATGCCCGGCTGCAGTAATGTTTCCATGTGGCTGGATCGCAAAGGGGAGTCCTATTGCGCGCCATAGGGCACCGAAACGCGCGACGCGTTGCAATGGGTGATACCCCTAGCGCATGCCCCCCCTACTGAAGTCACCAGTAGATGAACTTTTACGCCCCCACTGGTCGATATCATTTAACTTTACCTAGGGAGGGAGAGGTGGATACTTGGCTACTCAAGGCCTTGGGGGTACTATGGACAATGAGCAGGCCGTGTACCGATTGTGATAAGCCGTCGGACGGCTTGTAACTTGGAGATAGGACAGATACGGTGCCCTTCACGATTGGAGCAGGTAAACCAAAGGATGGTATGGTAGCCTACACGCTAGTTCGGGAGCGAGCACTAGGTAGGTTCCAATGCAGTTATGGGCTCCTGGAGGGATACTAGCAGGCATTTTTCTCCCCGCAATTCAACATCCTATCCATGTTGAAGACTGTACTAGGTTCGGCGCCCCGACGTCATCGGACCGACACAATGGCGGAGCTAACGTCTGTTTAATTAAATTTGAGGCTAGATCACTTAGAATAACGGTGTGTAGTTTGAATTTGGCCGCAAGGGGTTCTAGGTTCAAGCAGAAGGGTGATCGACCGCCGTCCGTCGCCTCTGAAGCACAACGGCAACAGTTACCCGACAGGAACTAGGCGTACTCCAAGTGCCCGGTTGGTTAACCATCACCGCGAACGGTGGTAGCATGTGACATCGGTATCGTTCATACAACTATTTTTTCACCGTCCCGTCGATTAGCTCGAAGGCACTCCCGCTCTAATGATTCGAGAAGGTATCCATTACTACTTTTACATGTCGAGTGCTGGTCGGACGTGAAGTACCAGAAGAACCCATAAGCGGGCGCCCCCCGCTCAATTAATA
