# Supplementary material for: How Good Are Indirect Tests at Detecting Recombination in Human mtDNA?
Source: G3 (Bethesda). 2013 Jul 1;3(7):1095–104. doi: 10.1534/g3.113.006510 (PMC3704238; doi:10.1534/g3.113.006510)
Supplement: Supporting Information [file supp_g3.113.006510_FileS2.gz › SequenceData/mtDNA_ratehet&popgrowth/10/3rdbase/Infiles/10_90-new.txt]

33 2284
seq00001   AGCAGCTGAAACGAGGTATCACTCACCCGGTTAATTCGTGGGGGGCAATTGTTGTACCGACCCGACCAGTTGTACCCCAGGGAGTCCGTTCAAACAGAAATACCGAATAAGATTTAAGCCCGCTACTCACTGTACAATTTAACATCACTGATCGAATGACTCGTATCAGTACAATTAAAGGAGCTACCTCTCAAGGGCAACTCTGTCAATTTCTCCTCAATGCCTACCAGTGGCTGTTAAACCCGTTTGGGCCCGTCAATTCCAGCGAAATAAGATCTTTATTAGAGGGAATTGATATTTGCAACGATATTTATATACTAAAGCTTAGACGAAACTATAACGAGCTAACCCCTTTTTCCCCACAGTATTCGCGCGGGATGTCGCGAGGCCGCCGCTTCTCCCGGCAGTTCGGCTCTGCCATCCGTTGGAGACTCTATAGGTTTAAATTATATCACGAAGAATCCGTTAATCACGGGGAGTCCTCCTCGAAATTAATTAGAGAACCGTCTTAATGGCACTGATTGTGGATATAGCTCCTCTGCCGACTTCGTACATTACTGTGCCCCCTCGCGAGCTACTTTCTCGGATCCATATGCGGAGAGCAGATCAGGTCTCAGAATCCCACTTTGGGTGTGCTAGTACCTCTCTCCAATGGATGGACCCCAGCGTGTCGTCTGTGTTTTGCGGGTCGACGTGTCCACGTAGTCCGTACGCCGCATTGACAACGAGTTTGATTCAGTAAACGTTTCGGATGGATGAGCCAGGGTTATCCTTAATGTGAACATGGTAGTTCGGGGTGTAGTCGACTGAGAGGGGAGGTTCGGGTGTGTTTTCGAAGGTTTAGTTACTTCTGCACACACGGCTCCAGATCAGGTAAACCAGGATTCATCGAGAATCATCGCTCGCTTATCAGACATGATAAAACCCAGGCCAATTGACTTCGGGTGCACAAAAGCCTGCGTATCGCCGTGTAGGATGTTAGGAGTATAGATTCTTGCGATCTCCCAGACCGAGGTGCAGTAGCGTTGACCTCGTGGATTATTGCATGCCGGGACTAGAGAAGTCGCACCTCACGGCATCTCTACCTGCTAGTCGGCACGTCTAGGGAAGGGCGATGAGTTAATGGGCCGGTGTTCCACATTCGTCGAGTCCTTCGTGCTGTAATTTTTTGGCCGGTGACATGGAGGCCTAGACCACCTCAATATATAGTTGAGAGGCGCGCCCGTGGTCCTGCATGTGTTCGAGCGATTTGTTACTCCGCCCTCCAAGCCTAACGAACACGAGCCGAGCATGTTCATTCTATCTGGAGACGCGTTCGTTCAAATAACACCTTCCTTAATGACCGAGTGGGTCAGGTAGTTTGCTCGTTCTCCTTAGAATCGTTCTGACAATATAACTCACAAGGGGTGCCCATCTATCGGCTCAGCTTTCCGGTACCTCAGGTGCCCAAACCATCGAGTCAAGTGCCAGATTCCGAAGTTACAAACCCCTATTTAGCACCCTAAATCGTGTTCAATACCGTCAGCCTTGCGCCTTGCTGACGACTCTATTACACGGCAGTGCCTAATTCCACATGTAACAAGCTCGTGCATATCCCGATATCACTGCGCATTCTAGTCGCTCGAAAAGTTGGTCCCACACTTTCCAGACTCGAAAGTCTAATGAATTAGTCCAGTACTAGCTAGCACGTCAACTCAAAGACCCACAAGGACTAAGCGCGCATTATACAGAGTAAGCTAAAGATTTAACCATCATCATCGACCAGCGGTGTTGAACGGGGTGGCACTTGCGCAGTTAGAGTCCTGGCATACTGGACTTTTATAGAAGAAATCTGCCAGAGCATGATCAATAAGTCGCCAGTGAGCGGTAGACAACGTGCTTGGCTGATCTGTTAATGGAATTCTGTCATCCGAAACGGGGACGAACTGGCGCCTGAGAGTCAAAGAACTTCTGGGTCAACCCCTGATACGACAACAGGACCAGTACCGTACAGTGACTAACGCATTTTGGTTATGTCCGATATATCGGCCTATCGTGCGTGTCCGGCGTTTTACTAGCACACATAACAGCGTTCCGGGACCGCGATCCTGTGCTCCGACAACGACGTCTGTGCTCACTCTTCATCAAGCGGATGATACGTGCAATGTCATTAAATAACCAGTGCCTCACGCTCTAAGCTATCAAATGTCGTCGAAGCTTCGGCCACCTTGATCTTTGACCCATTCAGCCCTCTGCTGTCGTTCGCCGTATCAATCCTGTGAGGGGGCACTGTCTGACCATAGGC
seq00002   AGCAGCTGAAACGAGGTATCACTCACCCGGTTAATTCGTGGGGGGCAATTGTTGTACCGACCCGACCAGTTGTACCCCAGGGAGTCCGTTCAAACAGAAATACCGAATAAGATTTAAGCCCGCTACTCACTGTACAATTTAACATCACTGATCGAATGACTCGTATCAGTACAATTAAAGGAGCTACCTCTCAAGGGCAACTCTGTCAATTTCTCCTCAATGCCTACCAGTGGCTGTTAAACCCGTTTGGGCCCGTCAATTCCAGCGAAATAAGATCTTTATTAGAGGGAATTGATATTTGCAACGATATTTATATACTAAAGCTTAGACGAAACTATAACGAGCTAACCCCTTTTTCCCCACAGTATTCGCGCGGGATGTCGCGAGGCCGCCGCTTCTCCCGGCAGTTCGGCTCTGCCATCCGTTGGAGACTCTATAGGTTTAAATTATATCACGAAGAATCCGTTAATCACGGGGAGTCCTCCTCGAAATTAATTAGAGAACCGTCTTAATGGCACTGATTGTGGATATAGCTCCTCTGCCGACTTCGTACATTACTGTGCCCCCTCGCGAGCTACTTTCTCGGATCCATATGCGGAGAGCAGATCAGGTCTCAGAATCCCACTTTGGGTGTGCTAGTACCTCTCTCCAATGGATGGACCCCAGCGTGTCGTCTGTGTTTTGCGGGTCGACGTGTCCACGTAGTCCGTACGCCGCATTGACAACGAGTTTGATTCAGTAAACGTTTCGGATGGATGAGCCAGGGTTATCCTTAATGTGAACATGGTAGTTCGGGGTGTAGTCGACTGAGAGGGGAGGTTCGGGTGTGTTTTCGAAGGTTTAGTTACTTCTGCACACACGGCTCCAGATCAGGTAAACCAGGATTCATCGAGAATCATCGCTCGCTTATCTGACATGATAAAACCCAGGCCAATTGACTTCGGGTGCACAAAAGCCTGCGTATCGCCGTGTAGGATGTTAGGAGTATAGATTCTTGGGATCTCCCAGACCGAGGTGCAGTAGCGTTGACCTCGTGGATTATTGCATGCCGGGACTAGAGAAGTCGCACCTCACGGCATCTCTACCTGCTAGTCGGCACGTCTAGGGAAGGGCGATGAGTTAATGGGCCGGTGTTCCACATTCGTCGAGTCCTTCGTGCTGTAATTTTTTGGCCGGTGACATGGAGGCCTAGACCACCTCAATATATAGTTGAGAGGCGCGCCCGTGGTCCTGCATGTGTTCGAGCGATTTGTTACTCCGCCCTCCAAGCCTAACGAACACGAGCCGAGCATGTTCATTCTATCTGGAGACGCGTTCGTTCAAATAACACCTTCCTTAATGACCGAGTGGGTCAGGTAGTTTGCTCGTTCTCCTTAGAATCGTTCTGACAATATAACTCACAAGGGGTGCCCATCTATCGGCTCAGCTTTCCGGTACCTCAGGTGCCCAAACCATCGAGTCAAGTGCCAGATTCCGAAGTTACAAACCCCTATTTAGCACCCTAAATCGTGTTCAATACCGTCAGCCTTGCGCCTTGCTGACGACTCTATTACACGGCAGTGCCTAATTCCACATGTAACAAGCTCGTGCATATCCCGATATCACTGCGCATTCTAGTCGCTCGAAAAGTTGGTCCCACACTTTCCAGACTCGAAAGTCTAATGAATTAGTCCAGTACTAGCTAGCACGTCAACTCAAAGACCCACAAGGACTAAGCGCGCATTATACAGAGTAAGCTAAAGATTTAACCATCATCATCGACCAGCGGTGTTGAACGGGGTGGCACTTGCGCAGTTAGAGTCCTGGCATACTGGACTTTTATAGAAGAAATCTGCCAGAGCATGATCAATAAGTCGCCAGTGAGCGGTAGACAACGTGCTTGGCTGATCTGTTAATGGAATTCTGTCATCCGAAACGGGGACGAACTGGCGCCTGAGAGTCAAAGAACTTCTGGGTCAACCCCTGATACGACAACAGGACCAGTACCGTACAGTGACTAACGCATTTTGGTTATGTCCGATATATCGGCCTATCGTGCGTGTCCGGCGTTTTACTAGCACACATAACAGCGTTCCGGGACCGCGATCCTGTGCTCCGACAACGACGTCTGTGCTCACTCTTCATCAAGCGGATGATACGTGCAATGTCATTAAATAACCAGTGCCTCACGCTCTAAGCTATCAAATGTCGTCGAAGCTTCGGCCACCTTGATCTTTGACCCATTCAGCCCTCTGCTGTCGTTCGCCGTATCAATCCTGTGAGGGGGCACTGTTTGACCATAGGC
seq00003   AGCAGCTGAAACGAGGTATCACTCACCCGGTTAATTCGTGGGGGGCAATTGTTGTACCGACCCGACCAGTTGTACCCCAGGGAGTCCGTTCAAACAGAAATACCGAATAAGATTTAAGCCCGCTACTCACTGTACAATTTAACATCAATGAGCGAATGACTCGTATCAGTACAATTAAAGGAGCTACCTCTCAAGGGCAACTCTGTCAATTTCTCCTCAATGCCTACCAGTGGCTGTTAAACCCGTTTGGGCCCGTCAATTCCAGCGAAATAAGATCTTTATTAGAGGGAATTGATATTTGCAACGATATTTATATACTAAAGCTTAGACGAAACTATAACGAGCTAACCCCTTTTTCCCCACAGTATTCGCGCGGGATGTCGCGAGGCCGCCGCTTCTCCCGGCAGTTCGGCTCTGCCATCCGTTGGAGACTCTATAGGTTTAAATTATATCACGAAGAATCCGTTAATCACGGGGAGTCCTCCTCGAAATTAATTAGAGAACCGTCTTAATGGCACTGATTGTGGATATAGCTCCTCTGCCGACTTCGTACATTACTGTGCCCCCTCGCGAGCTACTTTCTCGGATCCATATGCGGAGAGCAGATCAGGTCTCAGAATCCCACTTTGGGTGTGCTAGTACCTCTCTCCAATGGATGGACCCCAGCGTGTCGTCTGTGTTTTGCGGGTCGACGTGTCCACGTAGTCCGTACGCCGCATTGACAACGAGTTTGATTCAGTAAACGTTTCGGATGGATGAGCCAGGGTTATCCTTAATGTGAACATGGTAGTTCGGGGTGTAGTCGACTGAGAGGGGAGGTTCGGGTGTGTTTTCGAAGGTTTAGTTACTTCTGCACACACGGCTCCAGATCAGGTAAACCAGGATTCATCGAGAATCATCGCTCGCTTATCTGACATGATAAAACCCAGGCCAATTGACTTCGGGTGCACAAAAGCCTGCGTATCGCCGTGTAGGATGTTAGGAGTATAGATTCTTGGGATCTCCCAGACCGAGGTGCAGTAGCGTTGACCTCGTGGATTATTGCATGCCGGGACTAGAGAAGTCGCACCTCACGGCATCTCTACCTGCTAGTCGGCACGTCTAGGGAAGGGCGATGAGTTAATGGGCCGGTGTTCCACATTCGTCGAGTCCTTCGTGCTGTAATTTTTTGGCCGGTGACATGGAGGCCTAGACCACCTCAATATATAGTTGAGAGGCGCGCCCGTGGTCCTGCATGTGTTCGAGCGATTTGTTACTCCGCCCTCCAAGCCTAACGAACACGAGCCGAGCATGTTCATTCTATCTGGAGACGCGTTCGTTCAAATAACACCTTCCTTAATGACCGAGTGGGTCAGGTAGTTTGCTCGTTCTCCTTAGAATCGTTCTGACAATATAACTCACAAGGGGTGCCCATCTATCGGCTCAGCTTTCCGGTACCTCAGGTGCCCAAACCATCGAGTCAAGTGCCAGATTCCGAAGTTACAAACCCCTATTTAGCACCCTAAATCGTGTTCAATACCGTCAGCCTTGCGCCTTGCTGACGACTCTATTACACGGCAGTGCCTAATTCCACATGTAACAAGCTCGTGCATATCCCGATATCACTGCGCATTCTAGTCGCTCGAAAAGTTGGTCCCACACTTTCCAGACTCGAAAGTCTAATGAATTAGTCCAGTACTAGCTAGCACGTCAACTCAAAGACCCACAAGGACTAAGCGCGCATTATACAGAGTAAGCTAAAGATTTAACCATCATCATCGACCAGCGGTGTTGAACGGGGTGGCACTTGCGCAGTTAGAGTCCTGGCATACTTGACTTTTATAGAAGAAATCTGCCAGAGCATGATCAATAAGTCGCCAGTGAGCGGTAGACAACGTGCTTGGCTGATCTGTTAATGGAATTCTTTCATCCGAAACGGGGACGAACTGGCGCCTGAGAGTCAAAGAACTTCTGGGTCAACCCCTGATACGACAACAGGACCAGTACCGTACAGTGACTAACGCATTTTGGTTATGTCCGATATATCGGCCTATCGTGCGTGTCCGGCGTTTTACTAGCACACATAACAGCGTTCCGGGACCGCGATCCTGTGCTCCGACAACGACGTCTGTGCTCACTCTTCATCAAGCGGATGATACGTGCAATGTCATTAAATAACCAGTGCCTCACGCTCTAAGCTATCAAATGTCGTCGAAGCTTCGGCCACCTTGATCTTTGACCCATTCAGCCCTCTGCTGTCGTTCGCCGTATCAATCCTGTGAGGGGGCACTGTTTGACCATAGGC
seq00004   AGCAGCTGAAACGAGGTATCACTCACCCGGTTAATTCGTGGGGGGCAATTGTTGTACCGACCCGACCAGTTGTACCCCAGGGAGTCCGTTCAAACAGAAATACCGAATAAGATTTAAGCCCGCTACTCACTGTACAATTTAACATCACAGATCGAATGACTCGTATCAGTACAATTAAAGGAGCTACCTCTCAAGGGCAACTCTGTCAATTTCTCCTCAATGCCTACCAGTGGCTGTTAAACCCGTTTGGGCCCGTCAATTCCAGCGAAATAAGATCTTTATTAGAGGGAATTGATATTTGCAACGATATTTATATACTAAAGCTTAGACGAAACTATAACGAGCTAACCCCTTTTTCCCCACAGTATTCGCGCGGGATGTCGCGAGGCCGCCGCTTCTCCCGGCAGTTCGGCTCTGCCATCCGTTGGAGACTCTATAGGTTTAAATTATATCACGAAGAATCCGTTAATCACGGGGAGTCCTCCTCGAAATTAATTAGAGAACCGTCTTAATGGCACTGATTGTGGATATAGCTCCTCTGCCGACTTCGTACATTACTGTGCCCCCTCGCGAGCTACTTTCTCGGATCCATATGCGGAGAGCAGATCAGGTCTCAGAATCCCACTTTGGGTGTGCTAGTACCTCTCTCCAATGGATGGACCCCAGCGTGTCGTCTGTGTTTTGCGGGTCGACGTGTCCACGTAGTCCGTACGCCGCATTGACAACGAGTTTGATTCAGTAAACGTTTCGGATGGATGAGCCAGGGTTATCCTTAATGTGAACATGGTAGTTCGGGGTGTAGTCGACTGAGAGGGGAGGTTCGGGTGTGTTTTCGAAGGTTTAGTTACTTCTGCACACACGGCTCCAGATCAGGTAAACCAGGATTCATCGAGAATCATCGCTCGCTTATCTGACATGATAAAACCCAGGCCAATTGACTTCGGGTGCACAAAAGCCTGCGTATCGCCGTGTAGGATGTTAGGAGTATAGATTCTTGCGATCTCCCAGACCGAGGTGCAGTAGCGTTGACCTCGTGGATTATTGCATGCCGGGACTAGAGAAGTCGCACCTCACGGCATCTCTACCTGCTAGTCGGCACGTCTAGGGAAGGGCGATGAGTTAATGGGCCGGTGTTCCACATTCGTCGAGTCCTTCGTGCTGTAATTTTTTGGCCGGTGACATGGAGGCCTAGACCACCTCAATATATAGTTGAGAGGCGCGCCCGTGGTCCTGCATGTGTTCGAGCGATTTGTTACTCCGCCCTCCAAGCCTAACGAACACGAGCCGAGCATGTTCATTCTATCTGGAGACGCGTTCGTTCAAATAACACCTTCCTTAATGACCGAGTGGGTCAGGTAGTTTGCTCGTTCTCCTTAGAATCGTTCTGACAATATAACTCACAAGGGGTGCCCATCTATCGGCTCAGCTTTCCGGTACCTCAGGTGCCCAAACCATCGAGTCAAGTGCCAGATTCCGAAGTTACAAACCCCTATTTAGCACCCTAAATCGTGTTCAATACCGTCAGCCTTGCGCCTTGCTGACGACTCTATTACACGGCAGTGCCTAATTCCACATGTAACAAGCTCGTGCATATCCCGATATCACTGCGCATTCTAGTCGCTCGAAAAGTTGGTCCCACACTTTCCAGACTCGAAAGTCTAATGAATTAGTCCAGTACTAGCTAGCACGTCAACTCAAAGACCCACAAGGACTAAGCGCGCATTATACAGAGTAAGCTAAAGATTTAACCATCATCATCGACCAGCGGTGTTGAACGGGGTGGCACTTGCGCAGTTAGAGTCCTGGCATACTGGACTTTTATAGAAGAAATCTGCCAGAGCATGATCAATAAGTCGCCAGTGAGCGGTAGACAACGTGCTTGGCTGATCTGTTAATGGAATTCTGTCATCCGAAACGGGGACGAACTGGCGCCTGAGAGTCAAAGAACTTCTGGGTCAACCCCTGATACGACAACAGGACCAGTACCGTACAGTGACTAACGCATTTTGGTTATGTCCGATATATCGGCCTATCGTGCGTGTCCGGCGTTTTACTAGCACACATAACAGCGTTCCGGGACCGCGATCCTGTGCTCCGACAACGACGTCTGTGCTCACTCTTCATCAAGCGGATGATACGTGCAATGTCATTAAATAACCAGTGCCTCACGCTCTAAGCTATCAAATGTCGTCGAAGCTTCGGCCACCTTGATCTTTGACCCATTCAGCCCTCTGCTGTCGTTCGCCGTATCAATCCTGTGAGGGGGCACTGTCTGACCATAGGC
seq00005   AGCAGCTGAAACGAGGTATCACTCACCCGGTTAATTCGTGGGGGGCAATTGTTGTACCGACCCGACCAGTTGTACCCCAGGGAGTCCGTTCAAACAGAAATACCGAATAAGATTTAAGCCCGCTACTCACTGTACAATTTAACATCACAGATCGAATGACTCGTATCAGTACAATTAAAGGAGCTACCTCTCAAGGGCAACTCTGTCAATTTCTCCTCAATGCCTACCAGTGGCTGTTAAACCCGTTTGGGCCCGTCAATTCCAGCGAAATAAGATCTTTATTAGAGGGAATTGATATTTGCAACGATATTTATATACTAAAGCTTAGACGAAACTATAACGAGCTAACCCCTTTTTCCCCACAGTATTCGCGCGGGATGTCGCGAGGCCGCCGCTTCTCCCGGCAGTTCGGCTCTGCCATCCGTTGGAGACTCTATAGGTTTAAATTATATCACGAAGAATCCGTTAATCACGGGGAGTCCTCCTCGAAATTAATTAGAGAACCGTCTTAATGGCACTGATTGTGGATATAGCTCCTCTGCCGACTTCGTACATTACTGTGCCCCCTCGCGAGCTACTTTCTCGGATCCATATGCGGAGAGCAGATCAGGTCTCAGAATCCCACTTTGGGTGTGCTAGTACCTCTCTCCAATGGATGGACCCCAGCGTGTCGTCTGTGTTTTGCGGGTCGACGTGTCCACGTAGTCCGTACGCCGCATTGACAACGAGTTTGATTCAGTAAACGTTTCGGATGGATGAGCCAGGGTTATCCTTAATGTGAACATGGTAGTTCGGGGTGTAGTCGACTGAGAGGGGAGGTTCGGGTGTGTTTTCGAAGGTTTAGTTACTTCTGCACACACGGCTCCAGATCAGGTAAACCAGGATTCATCGAGAATCATCGCTCGCTTATCTGACATGATAAAACCCAGGCCAATTGACTTCGGGTGCACAAAAGCCTGCGTATCGCCGTGTAGGATGTTAGGAGTATAGATTCTTGCGATCTCCCAGACCGAGGTGCAGTAGCGTTGACCTCGTGGATTATTGCATGCCGGGACTAGAGAAGTCGCACCTCACGGCATCTCTACCTGCTAGTCGGCACGTCTAGGGAAGGGCGATGAGTTAATGGGCCGGTGTTCCACATTCGTCGAGTCCTTCGTGCTGTAATTTTTTGGCCGGTGACATGGAGGCCTAGACCACCTCAATATATAGTTGAGAGGCGCGCCCGTGGTCCTGCATGTGTTCGAGCGATTTGTTACTCCGCCCTCCAAGCCTAACGAACACGAGCCGAGCATGTTCATTCTATCTGGAGACGCGTTCGTTCAAATAACACCTTCCTTAATGACCGAGTGGGTCAGGTAGTTTGCTCGTTCTCCTTAGAATCGTTCTGACAATATAACTCACAAGGGGTGCCCATCTATCGGCTCAGCTTTCCGGTACCTCAGGTGCCCAAACCATCGAGTCAAGTGCCAGATTCCGAAGTTACAAACCCCTATTTAGCACCCTAAATCGTGTTCAATACCGTCAGCCTTGCGCCTTGCTGACGACTCTATTACACGGCAGTGCCTAATTCCACATGTAACAAGCTCGTGCATATCCCGATATCACTGCGCATTCTAGTCGCTCGAAAAGTTGGTCCCACACTTTCCAGACTCGAAAGTCTAATGAATTAGTCCAGTACTAGCTAGCACGTCAACTCAAAGACCCACAAGGACTAAGCGCGCATTATACAGAGTAAGCTAAAGATTTAACCATCATCATCGACCAGCGGTGTTGAACGGGGTGGCACTTGCGCAGTTAGAGTCCTGGCATACTGGACTTTTATAGAAGAAATCTGCCAGAGCATGATCAATAAGTCGCCAGTGAGCGGTAGACAACGTGCTTGGCTGATCTGTTAATGGAATTCTGTCATCCGAAACGGGGACGAACTGGCGCCTGAGAGTCAAAGAACTTCTGGGTCAACCCCTGATACGACAACAGGACCAGTACCGTACAGTGACTAACGCATTTTGGTTATGTCCGATATATCGGCCTATCGTGCGTGTCCGGCGTTTTACTAGCACACATAACAGCGTTCCGGGACCGCGATCCTGTGCTCCGACAACGACGTCTGTGCTCACTCTTCATCAAGCGGATGATACGTGCAATGTCATTAAATAACCAGTGCCTCACGCTCTAAGCTATCAAATGTCGTCGAAGCTTCGGCCACCTTGATCTTTGACCCATTCAGCCCTCTGCTGTCGTTCGCCGTATCAATCCTGTGAGGGGGCACTGTCTGACCATAGGC
seq00006   AGCAGCTGAAACGAGGTATCACTCACCCGGTTAATTCGTGGGGGGCAATTGTTGTACCGACCCGACCAGTTGTACCCCAGGGAGTCCGTTCAAACAGAAATACCGAATAAGATTTAAGCCCGCTACTCACTGTACAATTTAACATCACTGATCGAATGACTCGTATCAGTACAATTAAAGGAGCTACCTCTCAAGGGCAACTCTGTCAATTTCTCCTCAATGCCTACCAGTGGCTGTTAAACCCGTTTGGGCCCGTCAATTCCAGCGAAATAAGATCTTTATTAGAGGGAATTGATATTTGCAACGATATTTATATACTAAAGCTTAGACGAAACTATAACGAGCTAACCCCTTTTTCCCCACAGTATTCGCGCGGGATGTCGCGAGGCCGCCGCTTCTCCCGGCAGTTCGGCTCTGCCATCCGTTGGAGACTCTATAGGTTTAAATTATATCACGAAGAATCCGTTAATCACGGGGAGTCCTCCTCGAAATTAATTAGAGAACCGTCTTAATGGCACTGATTGTGGATATAGCTCCTCTGCCGACTTCGTACATTACTGTGCCCCCTCGCGAGCTACTTTCTCGGATCCATATGCGGAGAGCAGATCAGGTCTCAGAATCCCACTTTGGGTGTGCTAGTACCTCTCTCCAATGGATGGACCCCAGCGTGTCGTCTGTGTTTTGCGGGTCGACGTGTCCACGTAGTCCGTACGCCGCATTGACAACGAGTTTGATTCAGTAAACGTTTCGGATGGATGAGCCAGGGTTATCCTTAATGTGAACATGGTAGTTCGGGGTGTAGTCGACTGAGAGGGGAGGTTCGGGTGTGTTTTCGAAGGTTTAGTTACTTCTGCACACACGGCTCCAGATCAGGTAAACCAGGATTCATCGAGAATCATCGCTCGCTTATCTGACATGATAAAACCCAGGCCAATTGACTTCGGGTGCACAAAAGCCTGCGTATCGCCGTGTAGGATGTTAGGAGTATAGATTCTTGCGATCTCCCAGACCGAGGTGCAGTAGCGTTGACCTCGTGGATTATTGCATGCCGGGACTAGAGAAGTCGCACCTCACGGCATCTCTACCTGCTAGTCGGCACGTCTAGGGAAGGGCGATGAGTTAATGGGCCGGTGTTCCACATTCGTCGAGTCCTTCGTGCTGTAATTTTTTGGCCGGTGACATGGAGGCCTAGACCACCTCAATATATAGTTGAGAGGCGCGCCCGTGGTCCTGCATGTGTTCGAGCGATTTGTTACTCCGCCCTCCAAGCCTAACGAACACGAGCCGAGCATGTTCATTCTATCTGGAGACGCGTTCGTTCAAATAACACCTTCCTTAATGACCGAGTGGGTCAGGTAGTTTGCTCGTTCTCCTTAGAATCGTTCTGACAATATAACTCACAAGGGGTGCCCATCTATCGGCTCAGCTTTCCGGTACCTCAGGTGCCCAAACCATCGAGTCAAGTGCCAGATTCCGAAGTTACAAACCCCTATTTAGCACCCTAAATCGTGTTCAATACCGTCAGCCTTGCGCCTTGCTGACGACTCTATTACACGGCAGTGCCTAATTCCACATGTAACAAGCTCGTGCATATCCCGATATCACTGCGCATTCTAGTCGCTCGAAAAGTTGGTCCCACACTTTCCAGACTCGAAAGTCTAATGAATTAGTCCAGTACTAGCTAGCACGTCAACTCAAAGACCCACAAGGACTAAGCGCGCATTATACAGAGTAAGCTAAAGATTTAACCATCATCATCGACCAGCGGTGTTGAACGGGGTGGCACTTGCGCAGTTAGAGTCCTGGCATACTGGACTTTTATAGAAGAAATCTGCCAGAGCATGATCAATAAGTCGCCAGTGAGCGGTAGACAACGTGCTTGGCTGATCTGTTAATGGAATTCTGTCATCCGAAACGGGGACGAACTGGCGCCTGAGAGTCAAAGAACTTCTGGGTCAACCCCTGATACGACAACAGGACCAGTACCGTACAGTGACTAACGCATTTTGGTTATGTCCGATATATCGGCCTATCGTGCGTGTCCGGCGTTTTACTAGCACACATAACAGCGTTCCGGGACCGCGATCCTGTGCTCCGACAACGACGTCTGTGCTCACTCTTCATCAAGCGGATGATACGTGCAATGTCATTAAATAACCAGTGCCTCACGCTCTAAGCTATCAAATGTCGTCGAAGCTTCGGCCACCTTGATCTTTGACCCATTCAGCCCTCTGCTGTCGTTCGCCGTATCAATCCTGTGAGGGGGCACTGTCTGACCATAGGC
seq00007   AGCAGCTGAAACGAGGTATCACTCACCCGGTTAATTCGTGGGGGGCAATTGTTGTACCGACCCGACCAGTTGTACCCCAGGGAGTCCGTTCAAACAGAAATACCGAATAAGATTTAAGCCCGCTACTCACTGTACAATTTAACATCACTGATCGAATGACTCGTATCAGTACAATTAAAGGAGCTACCTCTCAAGGGCAACTCTGTCAATTTCTCCTCAATGCCTACCAGTGGCTGTTAAACCCGTTTGGGCCCGTCAATTCCAGCGAAATAAGATCTTTATTAGAGGGAATTGATATTTGCAACGATATTTATATACTAAAGCTTAGACGAAACTATAACGAGCTAACCCCTTTTTCCCCACAGTATTCGCGCGGGATGTCGCGAGGCCGCCGCTTCTCCCGGCAGTTCGGCTCTGCCATCCGTTGGAGACTCTATAGGTTTAAATTATATCACGAAGAATCCGTTAATCACGGGGAGTCCTCCTCGAAATTAATTAGAGAACCGTCTTAATGGCACTGATTGTGGATATAGCTCCTCTGCCGACTTCGTACATTACTGTGCCCCCTCGCGAGCTACTTTCTCGGATCCATATGCGGAGAGCAGATCAGGTCTCAGAATCCCACTTTGGGTGTGCTAGTACCTCTCTCCAATGGATGGACCCCAGCGTGTCGTCTGTGTTTTGCGGGTCGACGTGTCCACGTAGTCCGTACGCCGCATTGACAACGAGTTTGATTCAGTAAACGTTTCGGATGGATGAGCCAGGGTTATCCTTAATGTGAACATGGTAGTTCGGGGTGTAGTCGACTGAGAGGGGAGGTTCGGGTGTGTTTTCGAAGGTTTAGTTACTTCTGCACACACGGCTCCAGATCAGGTAAACCAGGATTCATCGAGAATCATCGCTCGCTTATCTGACATGATAAAACCCAGGCCAATTGACTTCGGGTGCACAAAAGCCTGCGTATCGCCGTGTAGGATGTTAGGAGTATAGATTCTTGCGATCTCCCAGACCGAGGTGCAGTAGCGTTGACCTCGTGGATTATTGCATGCCGGGACTAGAGAAGTCGCACCTCACGGCATCTCTACCTGCTAGTCGGCACGTCTAGGGAAGGGCGATGAGTTAATGGGCCGGTGTTCCACATTCGTCGAGTCCTTCGTGCTGTAATTTTTTGGCCGGTGACATGGAGGCCTAGACCACCTCAATATATAGTTGAGAGGCGCGCCCGTGGTCCTGCATGTGTTCGAGCGATTTGTTACTCCGCCCTCCAAGCCTAACGAACACGAGCCGAGCATGTTCATTCTATCTGGAGACGCGTTCGTTCAAATAACACCTTCCTTAATGACCGAGTGGGTCAGGTAGTTTGCTCGTTCTCCTTAGAATCGTTCTGACAATATAACTCACAAGGGGTGCCCATCTATCGGCTCAGCTTTCCGGTACCTCAGGTGCCCAAACCATCGAGTCAAGTGCCAGATTCCGAAGTTACAAACCCCTATTTAGCACCCTAAATCGTGTTCAATACCGTCAGCCTTGCGCCTTGCTGACGACTCTATTACACGGCAGTGCCTAATTCCACATGTAACAAGCTCGTGCATATCCCGATATCACTGCGCATTCTAGTCGCTCGAAAAGTTGGTCCCACACTTTCCAGACTCGAAAGTCTAATGAATTAGTCCAGTACTAGCTAGCACGTCAACTCAAAGACCCACAAGGACTAAGCGCGCATTATACAGAGTAAGCTAAAGATTTAACCATCATCATCGACCAGCGGTGTTGAACGGGGTGGCACTTGCGCAGTTAGAGTCCTGGCATACTGGACTTTTATAGAAGAAATCTGCCAGAGCATGATCAATAAGTCGCCAGTGAGCGGTAGACAACGTGCTTGGCTGATCTGTTAATGGAATTCTGTCATCCGAAACGGGGACGAACTGGCGCCTGAGAGTCAAAGAACTTCTGGGTCAACCCCTGATACGACAACAGGACCAGTACCGTACAGTGACTAACGCATTTTGGTTATGTCCGATATATCGGCCTATCGTGCGTGTCCGGCGTTTTACTAGCACACATAACAGCGTTCCGGGACCGCGATCCTGTGCTCCGACAACGACGTCTGTGCTCACTCTTCATCAAGCGGATGATACGTGCAATGTCATTAAATAACCAGTGCCTCACGCTCTAAGCTATCAAATGTCGTCGAAGCTTCGGCCACCTTGATCTTTGACCCATTCAGCCCTCTGCTGTCGTTCGCCGTATCAATCCTGTGAGGGGGCACTGTCTGACCATAGGC
seq00008   AGCAGCTGAAACGAGGTATCACTCACCCGGTTAATTCGTGGGGGGCAATTGTTGTACCGACCCGACCAGTTGTACCCCAGGGAGTCCGTTCAAACAGAAATACCGAATAAGATTTAAGCCCGCTACTCACTGTACAATTTAACATCACTGATCGAATGACTCGTATCAGTACAATTAAAGGAGCTACCTCTCAAGGGCAACTCTGTCAATTTCTCCTCAATGCCTACCAGTGGCTGTTAAACCCGTTTGGGCCCGTCAATTCCAGCGAAATAAGATCTTTATTAGAGGGAATTGATATTTGCAACGATATTTATATACTAAAGCTTAGACGAAACTATAACGAGCTAACCCCTTTTTCCCCACAGTATTCGCGCGGGATGTCGCGAGGCCGCCGCTTCTCCCGGCAGTTCGGCTCTGCCATCCGTTGGAGACTCTATAGGTTTAAATTATATCACGAAGAATCCGTTAATCACGGGGAGTCCTCCTCGAAATTAATTAGAGAACCGTCTTAATGGCACTGATTGTGGATATAGCTCCTCTGCCGACTTCGTACATTACTGTGCCCCCTCGCGAGCTACTTTCTCGGATCCATATGCGGAGAGCAGATCAGGTCTCAGAATCCCACTTTGGGTGTGCTAGTACCTCTCTCCAATGGATGGACCCCAGCGTGTCGTCTGTGTTTTGCGGGTCGACGTGTCCACGTAGTCCGTACGCCGCATTGACAACGAGTTTGATTCAGTAAACGTTTCGGATGGATGAGCCAGGGTTATCCTTAATGTGAACATGGTAGTTCGGGGTGTAGTCGACTGAGAGGGGAGGTTCGGGTGTGTTTTCGAAGGTTTAGTTACTTCTGCACACACGGCTCCAGATCAGGTAAACCAGGATTCATCGAGAATCATCGCTCGCTTATCAGACATGATAAAACCCAGGCCAATTGACTTCGGGTGCACAAAAGCCTGCGTATCGCCGTGTAGGATGTTAGGAGTATAGATTCTTGCGATCTCCCAGACCGAGGTGCAGTAGCGTTGACCTCGTGGATTATTGCATGCCGGGACTAGAGAAGTCGCACCTCACGGCATCTCTACCTGCTAGTCGGCACGTCTAGGGAAGGGCGATGAGTTAATGGGCCGGTGTTCCACATTCGTCGAGTCCTTCGTGCTGTAATTTTTTGGCCGGTGACATGGAGGCCTAGACCACCTCAATATATAGTTGAGAGGCGCGCCCGTGGTCCTGCATGTGTTCGAGCGATTTGTTACTCCGCCCTCCAAGCCTAACGAACACGAGCCGAGCATGTTCATTCTATCTGGAGACGCGTTCGTTCAAATAACACCTTCCTTAATGACCGAGTGGGTCAGGTAGTTTGCTCGTTCTCCTTAGAATCGTTCTGACAATATAACTCACAAGGGGTGCCCATCTATCGGCTCAGCTTTCCGGTACCTCAGGTGCCCAAACCATCGAGTCAAGTGCCAGATTCCGAAGTTACAAACCCCTATTTAGCACCCTAAATCGTGTTCAATACCGTCAGCCTTGCGCCTTGCTGACGACTCTATTACACGGCAGTGCCTAATTCCACATGTAACAAGCTCGTGCATATCCCGATATCACTGCGCATTCTAGTCGCTCGAAAAGTTGGTCCCACACTTTCCAGACTCGAAAGTCTAATGAATTAGTCCAGTACTAGCTAGCACGTCAACTCAAAGACCCACAAGGACTAAGCGCGCATTATACAGAGTAAGCTAAAGATTTAACCATCATCATCGACCAGCGGTGTTGAACGGGGTGGCACTTGCGCAGTTAGAGTCCTGGCATACTGGACTTTTATAGAAGAAATCTGCCAGAGCATGATCAATAAGTCGCCAGTGAGCGGTAGACAACGTGCTTGGCTGATCTGTTAATGGAATTCTGTCATCCGAAACGGGGACGAACTGGCGCCTGAGAGTCAAAGAACTTCTGGGTCAACCCCTGATACGACAACAGGACCAGTACCGTACAGTGACTAACGCATTTTGGTTATGTCCGATATATCGGCCTATCGTGCGTGTCCGGCGTTTTACTAGCACACATAACAGCGTTCCGGGACCGCGATCCTGTGCTCCGACAACGACGTCTGTGCTCACTCTTCATCAAGCGGATGATACGTGCAATGTCATTAAATAACCAGTGCCTCACGCTCTAAGCTATCAAATGTCGTCGAAGCTTCGGCCACCTTGATCTTTGACCCATTCAGCCCTCTGCTGTCGTTCGCCGTATCAATCCTGTGAGGGGGCACTGTCTGACCATAGGC
seq00009   AGCAGCTGAAACGAGGTATCACTCACCCGGTTAATTCGTGGGGGGCAATTGTTGTACCGACCCGACCAGTTGTACCCCAGGGAGTCCGTTCAAACAGAAATACCGAATAAGATTTAAGCCCGCTACTCACTGTACAATTTAACATCACTGATCGAATGACTCGTATCAGTACAATTAAAGGAGCTACCTCTCAAGGGCAACTCTGTCAATTTCTCCTCAATGCCTACCAGTGGCTATTAAACCCGTTTGGGCCCGTCAATTCCAGCGAAATAAGATCTTTATTAGAGGGAATTGATATTTGCAACGATATTTATATACTAAAGCTTAGACGAAACTATAACGAGCTAACCCCTTTTTCCCCACAGTATTCGCGCGGGATGTCGCGAGGCCGCCGCTTCTCCCGGCAGTTCGGCTCTGCCATCCGTTGGAGACTCTATAGGTTTAAATTATATCACGAAGAATCCGTTAATCACGGGGAGTCCTCCTCGAAATTAATTAGAGAACCGTCTTAATGGCACTGATTGTGGATATAGCTCCTCTGCCGACTTCGTACATTACTGTGCCCCCTCGCGAGCTACTTTCTCGGATCCATATGCGGAGAGCAGATCAGGTCTCAGAATCCCACTTTGGGTGTGCTAGTACCTCTCTCCAATGGATGGACCCCAGCGTGTCGTCTGTGTTTTGCGGGTCGACGTGTCCACGTAGTCCGTACGCCGCATTGACAACGAGTTTGATTCAGTAAACGTTTCGGATGGATGAGCCAGGGTTATCCTTAATGTGAACATGGTAGTTCGGGGTGTAGTCGACTGAGAGGGGAGGTTCGGGTGTGTTTTCGAAGGTTTAGTTACTTCTGCACACACGGCTCCAGATCAGGTAAACCAGGATTCATCGAGAATCATCGCTCGCTTATCTGACATGATAAAACCCAGGCCAATTGACTTCGGGTGCACAAAAGCCTGCGTATCGCCGTGTAGGATGTTAGGAGTATAGATTCTTGCGATCTCCCAGACCGAGGTGCAGTAGCGTTGACCTCGTGGATTATTGCATGCCGGGACTAGAGAAGTCGCACCTCACGGCATCTCTACCTGCTAGTCGGCACGTCTAGGGAAGGGCGATGAGTTAATGGGCCGGTGTTCCACATTCGTCGAGTCCTTCGTGCTGTAATTTTTTGGCCGGTGACATGGAGGCCTAGACCACCTCAATATATAGTTGAGAGGCGCGCCCGTGGTCCTGCATGTGTTCGAGCGATTTGTTACTCCGCCCTCCAAGCCTAACGAACACGAGCCGAGCATGTTCATTCTATCTGGAGACGCGTTCGTTCAAATAACACCTTCCTTAATGACCGAGTGGGTCAGGTAGTTTGCTCGTTCTCCTTAGAATCGTTCTGACAATATAACTCACAAGGGGTGCCCATCTATCGGCTCAGCTTTCCGGTACCTCAGGTGCCCAAACCATCGAGTCAAGTGCCAGATTCCGAAGTTACAAACCCCTATTTAGCACCCTAAATCGTGTTCAATACCGTCAGCCTTGCGCCTTGCTGACGACTCTATTACACGGCAGTGCCTAATTCCACATGTAACAAGCTCGTGCATATCCCGATATCACTGCGCATTCTAGTCGCTCGAAAAGTTGGTCCCACACTTTCCAGACTCGAAAGTCTAATGAATTAGTCCAGTACTAGCTAGCACGTCAACTCAAAGACCCACAAGGACTAAGCGCGCATTATACAGAGTAAGCTAAAGATTTAACCATCATCATCGACCAGCGGTGTTGAACGGGGTGGCACTTGCGCAGTTAGAGTCCTGGCATACTTGACTTTTATAGAAGAAATCTGCCAGAGCATGATCAATAAGTCGCCAGTGAGCGGTAGACAACGTGCTTGGCTGATCTGTTAATGGAATTCTTTCATCCGAAACGGGGACGAACTGGCGCCTGAGAGTCAAAGAACTTCTGGGTCAACCCCTGATACGACAACAGGACCAGTACCGTACAGTGACTAACGCATTTTGGTTATGTCCGATATATCGGCCTATCGTGCGTGTCCGGCGTTTTACTAGCACACATAACAGCGTTCCGGGACCGCGATCCTGTGCTCCGACAACGACGTCTGTGCTCACTCTTCATCAAGCGGATGATACGTGCAATGTCATTAAATAACCAGTGCCTCACGCTCTAAGCTATCAAATGTCGTCGAAGCTTCGGCCACCTTGATCTTTGACCCATTCAGCCCTCTGCTGTCGTTCGCCGTATCAATCCTGTGAGGGGGCACTGTTTGACCATAGGC
seq00010   AGCAGCTGAAACGAGGTATCACTCACCCGGTTAATTCGTGGGGGGCAATTGTTGTACCGACCCGACCAGTTGTACCCCAGGGAGTCCGTTCAAACAGAAATACCGAATAAGATTTAAGCCCGCTACTCACTGTACAATTTAACATCACTGATCGAATGACTCGTATCAGTACAATTAAAGGAGCTACCTCTCAAGGGCAACTCTGTCAATTTCTCCTCAATGCCTACCAGTGGCTGTTAAACCCGTTTGGGCCCGTCAATTCCAGCGAAATAAGATCTTTATTAGAGGGAATTGATATTTGCAACGATATTTATATACTAAAGCTTAGACGAAACTATAACGAGCTAACCCCTTTTTCCCCACAGTATTCGCGCGGGATGTCGCGAGGCCGCCGCTTCTCCCGGCAGTTCGGCTCTGCCATCCGTTGGAGACTCTATAGGTTTAAATTATATCACGAAGAATCCGTTAATCACGGGGAGTCCTCCTCGAAATTAATTAGAGAACCGTCTTAATGGCACTGATTGTGGATATAGCTCCTCTGCCGACTTCGTACATTACTGTGCCCCCTCGCGAGCTACTTTCTCGGATCCATATGCGGAGAGCAGATCAGGTCTCAGAATCCCACTTTGGGTGTGCTAGTACCTCTCTCCAATGGATGGACCCCAGCGTGTCGTCTGTGTTTTGCGGGTCGACGTGTCCACGTAGTCCGTACGCCGCATTGACAACGAGTTTGATTCAGTAAACGTTTCGGATGGATGAGCCAGGGTTATCCTTAATGTGAACATGGTAGTTCGGGGTGTAGTCGACTGAGAGGGGAGGTTCGGGTGTGTTTTCGAAGGTTTAGTTACTTCTGCACACACGGCTCCAGATCAGGTAAACCAGGATTCATCGAGAATCATCGCTCGCTTATCTGACATGATAAAACCCAGGCCAATTGACTTCGGGTGCACAAAAGCCTGCGTATCGCCGTGTAGGATGTTAGGAGTATAGATTCTTGGGATCTCCCAGACCGAGGTGCAGTAGCGTTGACCTCGTGGATTATTGCATGCCGGGACTAGAGAAGTCGCACCTCACGGCATCTCTACCTGCTAGTCGGCACGTCTAGGGAAGGGCGATGAGTTAATGGGCCGGTGTTCCACATTCGTCGAGTCCTTCGTGCTGTAATTTTTTGGCCGGTGACATGGAGGCCTAGACCACCTCAATATATAGTTGAGAGGCGCGCCCGTGGTCCTGCATGTGTTCGAGCGATTTGTTACTCCGCCCTCCAAGCCTAACGAACACGAGCCGAGCATGTTCATTCTATCTGGAGACGCGTTCGTTCAAATAACACCTTCCTTAATGACCGAGTGGGTCAGGTAGTTTGCTCGTTCTCCTTAGAATCGTTCTGACAATATAACTCACAAGGGGTGCCCATCTATCGGCTCAGCTTTCCGGTACCTCAGGTGCCCAAACCATCGAGTCAAGTGCCAGATTCCGAAGTTACAAACCCCTATTTAGCACCCTAAATCGTGTTCAATACCGTCAGCCTTGCGCCTTGCTGACGACTCTATTACACGGCAGTGCCTAATTCCACATGTAACAAGCTCGTGCATATCCCGATATCACTGCGCATTCTAGTCGCTCGAAAAGTTGGTCCCACACTTTCCAGACTCGAAAGTCTAATGAATTAGTCCAGTACTAGCTAGCACGTCAACTCAAAGACCCACAAGGACTAAGCGCGCATTATACAGAGTAAGCTAAAGATTTAACCATCATCATCGACCAGCGGTGTTGAACGGGGTGGCACTTGCGCAGTTAGAGTCCTGGCATACTGGACTTTTATAGAAGAAATCTGCCAGAGCATGATCAATAAGTCGCCAGTGAGCGGTAGACAACGTGCTTGGCTGATCTGTTAATGGAATTCTGTCATCCGAAACGGGGACGAACTGGCGCCTGAGAGTCAAAGAACTTCTGGGTCAACCCCTGATACGACAACAGGACCAGTACCGTACAGTGACTAACGCATTTTGGTTATGTCCGATATATCGGCCTATCGTGCGTGTCCGGCGTTTTACTAGCACACATAACAGCGTTCCGGGACCGCGATCCTGTGCTCCGACAACGACGTCTGTGCTCACTCTTCATCAAGCGGATGATACGTGCAATGTCATTAAATAACCAGTGCCTCACGCTCTAAGCTATCAAATGTCGTCGAAGCTTCGGCCACCTTGATCTTTGACCCATTCAGCCCTCTGCTGTCGTTCGCCGTATCAATCCTGTGAGGGGGCACTGTTTGACCATAGGC
seq00011   AGCAGCTGAAACGAGGTATCACTCACCCGGTTAATTCGTGGGGGGCAATTGTTGTACCGACCCGACCAGTTGTACCCCAGGGAGTCCGTTCAAACAGAAATACCGAATAAGATTTAAGCCCGCTACTCACTGTACAATTTAACATCACTGATCGAATGACTCGTATCAGTACAATTAAAGGAGCTACCTCTCAAGGGCAACTCTGTCAATTTCTCCTCAATGCCTACCAGTGGCTGTTAAACCCGTTTGGGCCCGTCAATTCCAGCGAAATAAGATCTTTATTAGAGGGAATTGATATTTGCAACGATATTTATATACTAAAGCTTAGACGAAACTATAACGAGCTAACCCCTTTTTCCCCACAGTATTCGCGCGGGATGTCGCGAGGCCGCCGCTTCTCCCGGCAGTTCGGCTCTGCCATCCGTTGGAGACTCTATAGGTTTAAATTATATCACGAAGAATCCGTTAATCACGGGGAGTCCTCCTCGAAATTAATTAGAGAACCGTCTTAATGGCACTGATTGTGGATATAGCTCCTCTGCCGACTTCGTACATTACTGTGCCCCCTCGCGAGCTACTTTCTCGGATCCATATGCGGAGAGCAGATCAGGTCTCAGAATCCCACTTTGGGTGTGCTAGTACCTCTCTCCAATGGATGGACCCCAGCGTGTCGTCTGTGTTTTGCGGGTCGACGTGTCCACGTAGTCCGTACGCCGCATTGACAACGAGTTTGATTCAGTAAACGTTTCGGATGGATGAGCCAGGGTTATCCTTAATGTGAACATGGTAGTTCGGGGTGTAGTCGACTGAGAGGGGAGGTTCGGGTGTGTTTTCGAAGGTTTAGTTACTTCTGCACACACGGCTCCAGATCAGGTAAACCAGGATTCATCGAGAATCATCGCTCGCTTATCTGACATGATAAAACCCAGGCCAATTGACTTCGGGTGCACAAAAGCCTGCGTATCGCCGTGTAGGATGTTAGGAGTATAGATTCTTGGGATCTCCCAGACCGAGGTGCAGTAGCGTTGACCTCGTGGATTATTGCATGCCGGGACTAGAGAAGTCGCACCTCACGGCATCTCTACCTGCTAGTCGGCACGTCTAGGGAAGGGCGATGAGTTAATGGGCCGGTGTTCCACATTCGTCGAGTCCTTCGTGCTGTAATTTTTTGGCCGGTGACATGGAGGCCTAGACCACCTCAATATATAGTTGAGAGGCGCGCCCGTGGTCCTGCATGTGTTCGAGCGATTTGTTACTCCGCCCTCCAAGCCTAACGAACACGAGCCGAGCATGTTCATTCTATCTGGAGACGCGTTCGTTCAAATAACACCTTCCTTAATGACCGAGTGGGTCAGGTAGTTTGCTCGTTCTCCTTAGAATCGTTCTGACAATATAACTCACAAGGGGTGCCCATCTATCGGCTCAGCTTTCCGGTACCTCAGGTGCCCAAACCATCGAGTCAAGTGCCAGATTCCGAAGTTACAAACCCCTATTTAGCACCCTAAATCGTGTTCAATACCGTCAGCCTTGCGCCTTGCTGACGACTCTATTACACGGCAGTGCCTAATTCCACATGTAACAAGCTCGTGCATATCCCGATATCACTGCGCATTCTAGTCGCTCGAAAAGTTGGTCCCACACTTTCCAGACTCGAAAGTCTAATGAATTAGTCCAGTACTAGCTAGCACGTCAACTCAAAGACCCACAAGGACTAAGCGCGCATTATACAGAGTAAGCTAAAGATTTAACCATCATCATCGACCAGCGGTGTTGAACGGGGTGGCACTTGCGCAGTTAGAGTCCTGGCATACTTGACTTTTATAGAAGAAATCTGCCAGAGCATGATCAATAAGTCGCCAGTGAGCGGTAGACAACGTGCTTGGCTGATCTGTTAATGGAATTCTGTCATCCGAAACGGGGACGAACTGGCGCCTGAGAGTCAAAGAACTTCTGGGTCAACCCCTGATACGACAACAGGACCAGTACCGTACAGTGACTAACGCATTTTGGTTATGTCCGATATATCGGCCTATCGTGCGTGTCCGGCGTTTTACTAGCACACATAACAGCGTTCCGGGACCGCGATCCTGTGCTCCGACAACGACGTCTGTGCTCACTCTTCATCAAGCGGATGATACGTGCAATGTCATTAAATAACCAGTGCCTCACGCTCTAAGCTATCAAATGTCGTCGAAGCTTCGGCCACCTTGATCTTTGACCCATTCAGCCCTCTGCTGTCGTTCGCCGTATCAATCCTGTGAGGGGGCACTGTCTGACCATAGGC
seq00012   AGCAGCTGAAACGAGGTATCACTCACCCGGTTAATTCGTGGGGGGCAATTGTTGTACCGACCCGACCAGTTGTACCCCAGGGAGTCCGTTCAAACAGAAATACCGAATAAGATTTAAGCCCGCTACTCACTGTACAATTTAACATCACTGATCGAATGACTCGTATCAGTACAATTAAAGGAGCTACCTCTCAAGGGCAACTCTGTCAATTTCTCCTCAATGCCTACCAGTGGCTATTAAACCCGTTTGGGCCCGTCAATTCCAGCGAAATAAGATCTTTATTAGAGGGAATTGATATTTGCAACGATATTTATATACTAAAGCTTAGACGAAACTATAACGAGCTAACCCCTTTTTCCCCACAGTATTCGCGCGGGATGTCGCGAGGCCGCCGCTTCTCCCGGCAGTTCGGCTCTGCCATCCGTTGGAGACTCTATAGGTTTAAATTATATCACGAAGAATCCGTTAATCACGGGGAGTCCTCCTCGAAATTAATTAGAGAACCGTCTTAATGGCACTGATTGTGGATATAGCTCCTCTGCCGACTTCGTACATTACTGTGCCCCCTCGCGAGCTACTTTCTCGGATCCATATGCGGAGAGCAGATCAGGTCTCAGAATCCCACTTTGGGTGTGCTAGTACCTCTCTCCAATGGATGGACCCCAGCGTGTCGTCTGTGTTTTGCGGGTCGACGTGTCCACGTAGTCCGTACGCCGCATTGACAACGAGTTTGATTCAGTAAACGTTTCGGATGGATGAGCCAGGGTTATCCTTAATGTGAACATGGTAGTTCGGGGTGTAGTCGACTGAGAGGGGAGGTTCGGGTGTGTTTTCGAAGGTTTAGTTACTTCTGCACACACGGCTCCAGATCAGGTAAACCAGGATTCATCGAGAATCATCGCTCGCTTATCTGACATGATAAAACCCAGGCCAATTGACTTCGGGTGCACAAAAGCCTGCGTATCGCCGTGTAGGATGTTAGGAGTATAGATTCTTGCGATCTCCCAGACCGAGGTGCAGTAGCGTTGACCTCGTGGATTATTGCATGCCGGGACTAGAGAAGTCGCACCTCACGGCATCTCTACCTGCTAGTCGGCACGTCTAGGGAAGGGCGATGAGTTAATGGGCCGGTGTTCCACATTCGTCGAGTCCTTCGTGCTGTAATTTTTTGGCCGGTGACATGGAGGCCTAGACCACCTCAATATATAGTTGAGAGGCGCGCCCGTGGTCCTGCATGTGTTCGAGCGATTTGTTACTCCGCCCTCCAAGCCTAACGAACACGAGCCGAGCATGTTCATTCTATCTGGAGACGCGTTCGTTCAAATAACACCTTCCTTAATGACCGAGTGGGTCAGGTAGTTTGCTCGTTCTCCTTAGAATCGTTCTGACAATATAACTCACAAGGGGTGCCCATCTATCGGCTCAGCTTTCCGGTACCTCAGGTGCCCAAACCATCGAGTCAAGTGCCAGATTCCGAAGTTACAAACCCCTATTTAGCACCCTAAATCGTGTTCAATACCGTCAGCCTTGCGCCTTGCTGACGACTCTATTACACGGCAGTGCCTAATTCCACATGTAACAAGCTCGTGCATATCCCGATATCACTGCGCATTCTAGTCGCTCGAAAAGTTGGTCCCACACTTTCCAGACTCGAAAGTCTAATGAATTAGTCCAGTACTAGCTAGCACGTCAACTCAAAGACCCACAAGGACTAAGCGCGCATTATACAGAGTAAGCTAAAGATTTAACCATCATCATCGACCAGCGGTGTTGAACGGGGTGGCACTTGCGCAGTTAGAGTCCTGGCATACTGGACTTTTATAGAAGAAATCTGCCAGAGCATGATCAATAAGTCGCCAGTGAGCGGTAGACAACGTGCTTGGCTGATCTGTTAATGGAATTCTGTCATCCGAAACGGGGACGAACTGGCGCCTGAGAGTCAAAGAACTTCTGGGTCAACCCCTGATACGACAACAGGACCAGTACCGTACAGTGACTAACGCATTTTGGTTATGTCCGATATATCGGCCTATCGTGCGTGTCCGGCGTTTTACTAGCACACATAACAGCGTTCCGGGACCGCGATCCTGTGCTCCGACAACGACGCCTGTGCTCACTCTTCATCAAGCGGATGATACGTGCAATGTCATTAAATAACCAGTGCCTCACGCTCTAAGCTATCAAATGTCGTCGAAGCTTCGGCCACCTTGATCTTTGACCCATTCAGCCCTCTGCTGTCGTTCGCCGTATCAATCCTGTGAGGGGGCACTGTCTGACCATAGGC
seq00013   AGCAGCTGAAACGAGGTATCACTCACCCGGTTAATTCGTGGGGGGCAATTGTTGTACCGACCCGACCAGTTGTACCCCAGGGAGTCCGTTCAAACAGAAATACCGAATAAGATTTAAGCCCGCTACTCACTGTACAATTTAACATCAATGATCGAATGACTCGTATCAGTACAATTAAAGGAGCTACCTCTCAAGGGCAACTCTGTCAATTTCTCCTCAATGCCTACCAGTGGCTGTTAAACCCGTTTGGGCCCGTCAATTCCAGCGAAATAAGATCTTTATTAGAGGGAATTGATATTTGCAACGATATTTATATACTAAAGCTTAGACGAAACTATAACGAGCTAACCCCTTTTTCCCCACAGTATTCGCGCGGGATGTCGCGAGGCCGCCGCTTCTCCCGGCAGTTCGGCTCTGCCATCCGTTGGAGACTCTATAGGTTTAAATTATATCACGAAGAATCCGTTAATCACGGGGAGTCCTCCTCGAAATTAATTAGAGAACCGTCTTAATGGCACTGATTGTGGATATAGCTCCTCTGCCGACTTCGTACATTACTGTGCCCCCTCGCGAGCTACTTTCTCGGATCCATATGCGGAGAGCAGATCAGGTCTCAGAATCCCACTTTGGGTGTGCTAGTACCTCTCTCCAATGGATGGACCCCAGCGTGTCGTCTGTGTTTTGCGGGTCGACGTGTCCACGTAGTCCGTACGCCGCATTGACAACGAGTTTGATTCAGTAAACGTTTCGGATGGATGAGCCAGGGTTATCCTTAATGTGAACATGGTAGTTCGGGGTGTAGTCGACTGAGAGGGGAGGTTCGGGTGTGTTTTCGAAGGTTTAGTTACTTCTGCACACACGGCTCCAGATCAGGTAAACCAGGATTCATCGAGAATCATCGCTCGCTTATCTGACATGATAAAACCCAGGCCAATTGACTTCGGGTGCACAAAAGCCTGCGTATCGCCGTGTAGGATGTTAGGAGTATAGATTCTTGCGATCTCCCAGACCGAGGTGCAGTAGCGTTGACCTCGTGGATTATTGCATGCCGGGACTAGAGAAGTCGCACCTCACGGCATCTCTACCTGCTAGTCGGCACGTCTAGGGAAGGGCGATGAGTTAATGGGCCGGTGTTCCACATTCGTCGAGTCCTTCGTGCTGTAATTTTTTGGCCGGTGACATGGAGGCCTAGACCACCTCAATATATAGTTGAGAGGCGCGCCCGTGGTCCTGCATGTGTTCGAGCGATTTGTTACTCCGCCCTCCAAGCCTAACGAACACGAGCCGAGCATGTTCATTCTATCTGGAGACGCGTTCGTTCAAATAACACCTTCCTTAATGACCGAGTGGGTCAGGTAGTTTGCTCGTTCTCCTTAGAATCGTTCTGACAATATAACTCACAAGGGGTGCCCATCTATCGGCTCAGCTTTCCGGTACCTCAGGTGCCCAAACCATCGAGTCAAGTGCCAGATTCCGAAGTTACAAACCCCTATTTAGCACCCTAAATCGTGTTCAATACCGTCAGCCTTGCGCCTTGCTGACGACTCTATTACACGGCAGTGCCTAATTCCACATGTAACAAGCTCGTGCATATCCCGATATCACTGCGCATTCTAGTCGCTCGAAAAGTTGGTCCCACACTTTCCAGACTCGAAAGTCTAATGAATTAGTCCAGTACTAGCTAGCACGTCAACTCAAAGACCCACAAGGACTAAGCGCGCATTATACAGAGTAAGCTAAAGATTTAACCATCATCATCGACCAGCGGTGTTGAACGGGGTGGCACTTGCGCAGTTAGAGTCCTGGCATACTTGACTTTTATAGAAGAAATCTGCCAGAGCATGATCAATAAGTCGCCAGTGAGCGGTAGACAACGTGCTTGGCTGATCTGTTAATGGAATTCTGTCATCCGAAACGGGGACGAACTGGCGCCTGAGAGTCAAAGAACTTCTGGGTCAACCCCTGATACGACAACAGGACCAGTACCGTACAGTGACTAACGCATTTTGGTTATGTCCGATATATCGGCCTATCGTGCGTGTCCGGCGTTTTACTAGCACACATAACAGCGTTCCGGGACCGCGATCCTGTGCTCCGACAACGACGTCTGTGCTCACTCTTCATCAAGCGGATGATACGTGCAATGTCATTAAATAACCAGTGCCTCACGCTCTAAGCTATCAAATGTCGTCGAAGCTTCGGCCACCTTGATCTTTGACCCATTCAGCCCTCTGCTGTCGTTCGCCGTATCAATCCTGTGAGGGGGCACTGTCTGACCATAGGC
seq00014   AGCAGCTGAAACGAGGTATCACTCACCCGGTTAATTCGTGGGGGGCAATTGTTGTACCGACCCGACCAGTTGTACCCCAGGGAGTCCGTTCAAACAGAAATACCGAATAAGATTTAAGCCCGCTACTCACTGTACAATTTAACATCACAGATCGAATGACTCGTATCAGTACAATTAAAGGAGCTACCTCTCAAGGGCAACTCTGTCAATTTCTCCTCAATGCCTACCAGTGGCTGTTAAACCCGTTTGGGCCCGTCAATTCCAGCGAAATAAGATCTTTATTAGAGGGAATTGATATTTGCAACGATATTTATATACTAAAGCTTAGACGAAACTATAACGAGCTAACCCCTTTTTCCCCACAGTATTCGCGCGGGATGTCGCGAGGCCGCCGCTTCTCCCGGCAGTTCGGCTCTGCCATCCGTTGGAGACTCTATAGGTTTAAATTATATCACGAAGAATCCGTTAATCACGGGGAGTCCTCCTCGAAATTAATTAGAGAACCGTCTTAATGGCACTGATTGTGGATATAGCTCCTCTGCCGACTTCGTACATTACTGTGCCCCCTCGCGAGCTACTTTCTCGGATCCATATGCGGAGAGCAGATCAGGTCTCAGAATCCCACTTTGGGTGTGCTAGTACCTCTCTCCAATGGATGGACCCCAGCGTGTCGTCTGTGTTTTGCGGGTCGACGTGTCCACGTAGTCCGTACGCCGCATTGACAACGAGTTTGATTCAGTAAACGTTTCGGATGGATGAGCCAGGGTTATCCTTAATGTGAACATGGTAGTTCGGGGTGTAGTCGACTGAGAGGGGAGGTTCGGGTGTGTTTTCGAAGGTTTAGTTACTTCTGCACACACGGCTCCAGATCAGGTAAACCAGGATTCATCGAGAATCATCGCTCGCTTATCTGACATGATAAAACCCAGGCCAATTGACTTCGGGTGCACAAAAGCCTGCGTATCGCCGTGTAGGATGTTAGGAGTATAGATTCTTGCGATCTCCCAGACCGAGGTGCAGTAGCGTTGACCTCGTGGATTATTGCATGCCGGGACTAGAGAAGTCGCACCTCACGGCATCTCTACCTGCTAGTCGGCACGTCTAGGGAAGGGCGATGAGTTAATGGGCCGGTGTTCCACATTCGTCGAGTCCTTCGTGCTGTAATTTTTTGGCCGGTGACATGGAGGCCTAGACCACCTCAATATATAGTTGAGAGGCGCGCCCGTGGTCCTGCATGTGTTCGAGCGATTTGTTACTCCGCCCTCCAAGCCTAACGAACACGAGCCGAGCATGTTCATTCTATCTGGAGACGCGTTCGTTCAAATAACACCTTCCTTAATGACCGAGTGGGTCAGGTAGTTTGCTCGTTCTCCTTAGAATCGTTCTGACAATATAACTCACAAGGGGTGCCCATCTATCGGCTCAGCTTTCCGGTACCTCAGGTGCCCAAACCATCGAGTCAAGTGCCAGATTCCGAAGTTACAAACCCCTATTTAGCACCCTAAATCGTGTTCAATACCGTCAGCCTTGCGCCTTGCTGACGACTCTATTACACGGCAGTGCCTAATTCCACATGTAACAAGCTCGTGCATATCCCGATATCACTGCGCATTCTAGTCGCTCGAAAAGTTGGTCCCACACTTTCCAGACTCGAAAGTCTAATGAATTAGTCCAGTACTAGCTAGCACGTCAACTCAAAGACCCACAAGGACTAAGCGCGCATTATACAGAGTAAGCTAAAGATTTAACCATCATCATCGACCAGCGGTGTTGAACGGGGTGGCACTTGCGCAGTTAGAGTCCTGGCATACTGGACTTTTATAGAAGAAATCTGCCAGAGCATGATCAATAAGTCGCCAGTGAGCGGTAGACAACGTGCTTGGCTGATCTGTTAATGGAATTCTGTCATCCGAAACGGGGACGAACTGGCGCCTGAGAGTCAAAGAACTTCTGGGTCAACCCCTGATACGACAACAGGACCAGTACCGTACAGTGACTAACGCATTTTGGTTATGTCCGATATATCGGCCTATCGTGCGTGTCCGGCGTTTTACTAGCACACATAACAGCGTTCCGGGACCGCGATCCTGTGCTCCGACAACGACGTCTGTGCTCACTCTTCATCAAGCGGATGATACGTGCAATGTCATTAAATAACCAGTGCCTCACGCTCTAAGCTATCAAATGTCGTCGAAGCTTCGGCCACCTTGATCTTTGACCCATTCAGCCCTCTGCTGTCGTTCGCCGTATCAATCCTGTGAGGGGGCACTGTCTGACCATAGGC
seq00015   AGCAGCTGAAACGAGGTATCACTCACCCGGTTAATTCGTGGGGGGCAATTGTTGTACCGACCCGACCAGTTGTACCCCAGGGAGTCCGTTCAAACAGAAATACCGAATAAGATTTAAGCCCGCTACTCACTGTACAATTTAACATCACTGATCGAATGACTCGTATCAGTACAATTAAAGGAGCTACCTCTCAAGGGCAACTCTGTCAATTTCTCCTCAATGCCTACCAGTGGCTGTTAAACCCGTTTGGGCCCGTCAATTCCAGCGAAATAAGATCTTTATTAGAGGGAATTGATATTTGCAACGATATTTATATACTAAAGCTTAGACGAAACTATAACGAGCTAACCCCTTTTTCCCCACAGTATTCGCGCGGGATGTCGCGAGGCCGCCGCTTCTCCCGGCAGTTCGGCTCTGCCATCCGTTGGAGACTCTATAGGTTTAAATTATATCACGAAGAATCCGTTAATCACGGGGAGTCCTCCTCGAAATTAATTAGAGAACCGTCTTAATGGCACTGATTGTGGATATAGCTCCTCTGCCGACTTCGTACATTACTGTGCCCCCTCGCGAGCTACTTTCTCGGATCCATATGCGGAGAGCAGATCAGGTCTCAGAATCCCACTTTGGGTGTGCTAGTACCTCTCTCCAATGGATGGACCCCAGCGTGTCGTCTGTGTTTTGCGGGTCGACGTGTCCACGTAGTCCGTACGCCGCATTGACAACGAGTTTGATTCAGTAAACGTTTCGGATGGATGAGCCAGGGTTATCCTTAATGTGAACATGGTAGTTCGGGGTGTAGTCGACTGAGAGGGGAGGTTCGGGTGTGTTTTCGAAGGTTTAGTTACTTCTGCACACACGGCTCCAGATCAGGTAAACCAGGATTCATCGAGAATCATCGCTCGCTTATCAGACATGATAAAACCCAGGCCAATTGACTTCGGGTGCACAAAAGCCTGCGTATCGCCGTGTAGGATGTTAGGAGTATAGATTCTTGCGATCTCCCAGACCGAGGTGCAGTAGCGTTGACCTCGTGGATTATTGCATGCCGGGACTAGAGAAGTCGCACCTCACGGCATCTCTACCTGCTAGTCGGCACGTCTAGGGAAGGGCGATGAGTTAATGGGCCGGTGTTCCACATTCGTCGAGTCCTTCGTGCTGTAATTTTTTGGCCGGTGACATGGAGGCCTAGACCACCTCAATATATAGTTGAGAGGCGCGCCCGTGGTCCTGCATGTGTTCGAGCGATTTGTTACTCCGCCCTCCAAGCCTAACGAACACGAGCCGAGCATGTTCATTCTATCTGGAGACGCGTTCGTTCAAATAACACCTTCCTTAATGACCGAGTGGGTCAGGTAGTTTGCTCGTTCTCCTTAGAATCGTTCTGACAATATAACTCACAAGGGGTGCCCATCTATCGGCTCAGCTTTCCGGTACCTCAGGTGCCCAAACCATCGAGTCAAGTGCCAGATTCCGAAGTTACAAACCCCTATTTAGCACCCTAAATCGTGTTCAATACCGTCAGCCTTGCGCCTTGCTGACGACTCTATTACACGGCAGTGCCTAATTCCACATGTAACAAGCTCGTGCATATCCCGATATCACTGCGCATTCTAGTCGCTCGAAAAGTTGGTCCCACACTTTCCAGACTCGAAAGTCTAATGAATTAGTCCAGTACTAGCTAGCACGTCAACTCAAAGACCCACAAGGACTAAGCGCGCATTATACAGAGTAAGCTAAAGATTTAACCATCATCATCGACCAGCGGTGTTGAACGGGGTGGCACTTGCGCAGTTAGAGTCCTGGCATACTGGACTTTTATAGAAGAAATCTGCCAGAGCATGATCAATAAGTCGCCAGTGAGCGGTAGACAACGTGCTTGGCTGATCTGTTAATGGAATTCTGTCATCCGAAACGGGGACGAACTGGCGCCTGAGAGTCAAAGAACTTCTGGGTCAACCCCTGATACGACAACAGGACCAGTACCGTACAGTGACTAACGCATTTTGGTTATGTCCGATATATCGGCCTATCGTGCGTGTCCGGCGTTTTACTAGCACACATAACAGCGTTCCGGGACCGCGATCCTGTGCTCCGACAACGACGTCTGTGCTCACTCTTCATCAAGCGGATGATACGTGCAATGTCATTAAATAACCAGTGCCTCACGCTCTAAGCTATCAAATGTCGTCGAAGCTTCGGCCACCTTGATCTTTGACCCATTCAGCCCTCTGCTGTCGTTCGCCGTATCAATCCTGTGAGGGGGCACTGTCTGACCATAGGC
seq00016   AGCAGCTGAAACGAGGTATCACTCACCCGGTTAATTCGTGGGGGGCAATTGTTGTACCGACCCGACCAGTTGTACCCCAGGGAGTCCGTTCAAACAGAAATACCGAATAAGATTTAAGCCCGCTACTCACTGTACAATTTAACATCACAGATCGAATGACTCGTATCAGTACAATTAAAGGAGCTACCTCTCAAGGGCAACTCTGTCAATTTCTCCTCAATGCCTACCAGTGGCTGTTAAACCCGTTTGGGCCCGTCAATTCCAGCGAAATAAGATCTTTATTAGAGGGAATTGATATTTGCAACGATATTTATATACTAAAGCTTAGACGAAACTATAACGAGCTAACCCCTTTTTCCCCACAGTATTCGCGCGGGATGTCGCGAGGCCGCCGCTTCTCCCGGCAGTTCGGCTCTGCCATCCGTTGGAGACTCTATAGGTTTAAATTATATCACGAAGAATCCGTTAATCACGGGGAGTCCTCCTCGAAATTAATTAGAGAACCGTCTTAATGGCACTGATTGTGGATATAGCTCCTCTGCCGACTTCGTACATTACTGTGCCCCCTCGCGAGCTACTTTCTCGGATCCATATGCGGAGAGCAGATCAGGTCTCAGAATCCCACTTTGGGTGTGCTAGTACCTCTCTCCAATGGATGGACCCCAGCGTGTCGTCTGTGTTTTGCGGGTCGACGTGTCCACGTAGTCCGTACGCCGCATTGACAACGAGTTTGATTCAGTAAACGTTTCGGATGGATGAGCCAGGGTTATCCTTAATGTGAACATGGTAGTTCGGGGTGTAGTCGACTGAGAGGGGAGGTTCGGGTGTGTTTTCGAAGGTTTAGTTACTTCTGCACACACGGCTCCAGATCAGGTAAACCAGGATTCATCGAGAATCATCGCTCGCTTATCTGACATGATAAAACCCAGGCCAATTGACTTCGGGTGCACAAAAGCCTGCGTATCGCCGTGTAGGATGTTAGGAGTATAGATTCTTGCGATCTCCCAGACCGAGGTGCAGTAGCGTTGACCTCGTGGATTATTGCATGCCGGGACTAGAGAAGTCGCACCTCACGGCATCTCTACCTGCTAGTCGGCACGTCTAGGGAAGGGCGATGAGTTAATGGGCCGGTGTTCCACATTCGTCGAGTCCTTCGTGCTGTAATTTTTTGGCCGGTGACATGGAGGCCTAGACCACCTCAATATATAGTTGAGAGGCGCGCCCGTGGTCCTGCATGTGTTCGAGCGATTTGTTACTCCGCCCTCCAAGCCTAACGAACACGAGCCGAGCATGTTCATTCTATCTGGAGACGCGTTCGTTCAAATAACACCTTCCTTAATGACCGAGTGGGTCAGGTAGTTTGCTCGTTCTCCTTAGAATCGTTCTGACAATATAACTCACAAGGGGTGCCCATCTATCGGCTCAGCTTTCCGGTACCTCAGGTGCCCAAACCATCGAGTCAAGTGCCAGATTCCGAAGTTACAAACCCCTATTTAGCACCCTAAATCGTGTTCAATACCGTCAGCCTTGCGCCTTGCTGACGACTCTATTACACGGCAGTGCCTAATTCCACATGTAACAAGCTCGTGCATATCCCGATATCACTGCGCATTCTAGTCGCTCGAAAAGTTGGTCCCACACTTTCCAGACTCGAAAGTCTAATGAATTAGTCCAGTACTAGCTAGCACGTCAACTCAAAGACCCACAAGGACTAAGCGCGCATTATACAGAGTAAGCTAAAGATTTAACCATCATCATCGACCAGCGGTGTTGAACGGGGTGGCACTTGCGCAGTTAGAGTCCTGGCATACTGGACTTTTATAGAAGAAATCTGCCAGAGCATGATCAATAAGTCGCCAGTGAGCGGTAGACAACGTGCTTGGCTGATCTGTTAATGGAATTCTGTCATCCGAAACGGGGACGAACTGGCGCCTGAGAGTCAAAGAACTTCTGGGTCAACCCCTGATACGACAACAGGACCAGTACCGTACAGTGACTAACGCATTTTGGTTATGTCCGATATATCGGCCTATCGTGCGTGTCCGGCGTTTTACTAGCACACATAACAGCGTTCCGGGACCGCGATCCTGTGCTCCGACAACGACGTCTGTGCTCACTCTTCATCAAGCGGATGATACGTGCAATGTCATTAAATAACCAGTGCCTCACGCTCTAAGCTATCAAATGTCGTCGAAGCTTCGGCCACCTTGATCTTTGACCCATTCAGCCCTCTGCTGTCGTTCGCCGTATCAATCCTGTGAGGGGGCACTGTCTGACCATAGGC
seq00017   AGCAGCTGAAACGAGGTATCACTCACCCGGTTAATTCGTGGGGGGCAATTGTTGTACCGACCCGACCAGTTGTACCCCAGGGAGTCCGTTCAAACAGAAATACCGAATAAGATTTAAGCCCGCTACTCACTGTACAATTTAACATCACTGATCGAATGACTCGTATCAGTACAATTAAAGGAGCTACCTCTCAAGGGCAACTCTGTCAATTTCTCCTCAATGCCTACCAGTGGCTGTTAAACCCGTTTGGGCCCGTCAATTCCAGCGAAATAAGATCTTTATTAGAGGGAATTGATATTTGCAACGATATTTATATACTAAAGCTTAGACGAAACTATAACGAGCTAACCCCTTTTTCCCCACAGTATTCGCGCGGGATGTCGCGAGGCCGCCGCTTCTCCCGGCAGTTCGGCTCTGCCATCCGTTGGAGACTCTATAGGTTTAAATTATATCACGAAGAATCCGTTAATCACGGGGAGTCCTCCTCGAAATTAATTAGAGAACCGTCTTAATGGCACTGATTGTGGATATAGCTCCTCTGCCGACTTCGTACATTACTGTGCCCCCTCGCGAGCTACTTTCTCGGATCCATATGCGGAGAGCAGATCAGGTCTCAGAATCCCACTTTGGGTGTGCTAGTACCTCTCTCCAATGGATGGACCCCAGCGTGTCGTCTGTGTTTTGCGGGTCGACGTGTCCACGTAGTCCGTACGCCGCATTGACAACGAGTTTGATTCAGTAAACGTTTCGGATGGATGAGCCAGGGTTATCCTTAATGTGAACATGGTAGTTCGGGGTGTAGTCGACTGAGAGGGGAGGTTCGGGTGTGTTTTCGAAGGTTTAGTTACTTCTGCACACACGGCTCCAGATCAGGTAAACCAGGATTCATCGAGAATCATCGCTCGCTTATCTGACATGATAAAACCCAGGCCAATTGACTTCGGGTGCACAAAAGCCTGCGTATCGCCGTGTAGGATGTTAGGAGTATAGATTCTTGCGATCTCCCAGACCGAGGTGCAGTAGCGTTGACCTCGTGGATTATTGCATGCCGGGACTAGAGAAGTCGCACCTCACGGCATCTCTACCTGCTAGTCGGCACGTCTAGGGAAGGGCGATGAGTTAATGGGCCGGTGTTCCACATTCGTCGAGTCCTTCGTGCTGTAATTTTTTGGCCGGTGACATGGAGGCCTAGACCACCTCAATATATAGTTGAGAGGCGCGCCCGTGGTCCTGCATGTGTTCGAGCGATTTGTTACTCCGCCCTCCAAGCCTAACGAACACGAGCCGAGCATGTTCATTCTATCTGGAGACGCGTTCGTTCAAATAACACCTTCCTTAATGACCGAGTGGGTCAGGTAGTTTGCTCGTTCTCCTTAGAATCGTTCTGACAATATAACTCACAAGGGGTGCCCATCTATCGGCTCAGCTTTCCGGTACCTCAGGTGCCCAAACCATCGAGTCAAGTGCCAGATTCCGAAGTTACAAACCCCTATTTAGCACCCTAAATCGTGTTCAATACCGTCAGCCTTGCGCCTTGCTGACGACTCTATTACACGGCAGTGCCTAATTCCACATGTAACAAGCTCGTGCATATCCCGATATCACTGCGCATTCTAGTCGCTCGAAAAGTTGGTCCCACACTTTCCAGACTCGAAAGTCTAATGAATTAGTCCAGTACTAGCTAGCACGTCAACTCAAAGACCCACAAGGACTAAGCGCGCATTATACAGAGTAAGCTAAAGATTTAACCATCATCATCGACCAGCGGTGTTGAACGGGGTGGCACTTGCGCAGTTAGAGTCCTGGCATACTGGACTTTTATAGAAGAAATCTGCCAGAGCATGATCAATAAGTCGCCAGTGAGCGGTAGACAACGTGCTTGGCTGATCTGTTAATGGAATTCTGTCATCCGAAACGGGGACGAACTGGCGCCTGAGAGTCAAAGAACTTCTGGGTCAACCCCTGATACGACAACAGGACCAGTACCGTACAGTGACTAACGCATTTTGGTTATGTCCGATATATCGGCCTATCGTGCGTGTCCGGCGTTTTACTAGCACACATAACAGCGTTCCGGGACCGCGATCCTGTGCTCCGACAACGACGTCTGTGCTCACTCTTCATCAAGCGGATGATACGTGCAATGTCATTAAATAACCAGTGCCTCACGCTCTAAGCTATCAAATGTCGTCGAAGCTTCGGCCACCTTGATCTTTGACCCATTCAGCCCTCTGCTGTCGTTCGCCGTATCAATCCTGTGAGGGGGCACTGTCTGACCATAGGC
seq00018   AGCAGCTGAAACGAGGTATCACTCACCCGGTTAATTCGTGGGGGGCAATTGTTGTACCGACCCGACCAGTTGTACCCCAGGGAGTCCGTTCAAACAGAAATACCGAATAAGATTTAAGCCCGCTACTCACTGTACAATTTAACATCACTGATCGAATGACTCGTATCAGTACAATTAAAGGAGCTACCTCTCAAGGGCAACTCTGTCAATTTCTCCTCAATGCCTACCAGTGGCTGTTAAACCCGTTTGGGCCCGTCAATTCCAGCGAAATAAGATCTTTATTAGAGGGAATTGATATTTGCAACGATATTTATATACTAAAGCTTAGACGAAACTATAACGAGCTAACCCCTTTTTCCCCACAGTATTCGCGCGGGATGTCGCGAGGCCGCCGCTTCTCCCGGCAGTTCGGCTCTGCCATCCGTTGGAGACTCTATAGGTTTAAATTATATCACGAAGAATCCGTTAATCACGGGGAGTCCTCCTCGAAATTAATTAGAGAACCGTCTTAATGGCACTGATTGTGGATATAGCTCCTCTGCCGACTTCGTACATTACTGTGCCCCCTCGCGAGCTACTTTCTCGGATCCATATGCGGAGAGCAGATCAGGTCTCAGAATCCCACTTTGGGTGTGCTAGTACCTCTCTCCAATGGATGGACCCCAGCGTGTCGTCTGTGTTTTGCGGGTCGACGTGTCCACGTAGTCCGTACGCCGCATTGACAACGAGTTTGATTCAGTAAACGTTTCGGATGGATGAGCCAGGGTTATCCTTAATGTGAACATGGTAGTTCGGGGTGTAGTCGACTGAGAGGGGAGGTTCGGGTGTGTTTTCGAAGGTTTAGTTACTTCTGCACACACGGCTCCAGATCAGGTAAACCAGGATTCATCGAGAATCATCGCTCGCTTATCTGACATGATAAAACCCAGGCCAATTGACTTCGGGTGCACAAAAGCCTGCGTATCGCCGTGTAGGATGTTAGGAGTATAGATTCTTGCGATCTCCCAGACCGAGGTGCAGTAGCGTTGACCTCGTGGATTATTGCATGCCGGGACTAGAGAAGTCGCACCTCACGGCATCTCTACCTGCTAGTCGGCACGTCTAGGGAAGGGCGATGAGTTAATGGGCCGGTGTTCCACATTCGTCGAGTCCTTCGTGCTGTAATTTTTTGGCCGGTGACATGGAGGCCTAGACCACCTCAATATATAGTTGAGAGGCGCGCCCGTGGTCCTGCATGTGTTCGAGCGATTTGTTACTCCGCCCTCCAAGCCTAACGAACACGAGCCGAGCATGTTCATTCTATCTGGAGACGCGTTCGTTCAAATAACACCTTCCTTAATGACCGAGTGGGTCAGGTAGTTTGCTCGTTCTCCTTAGAATCGTTCTGACAATATAACTCACAAGGGGTGCCCATCTATCGGCTCAGCTTTCCGGTACCTCAGGTGCCCAAACCATCGAGTCAAGTGCCAGATTCCGAAGTTACAAACCCCTATTTAGCACCCTAAATCGTGTTCAATACCGTCAGCCTTGCGCCTTGCTGACGACTCTATTACACGGCAGTGCCTAATTCCACATGTAACAAGCTCGTGCATATCCCGATATCACTGCGCATTCTAGTCGCTCGAAAAGTTGGTCCCACACTTTCCAGACTCGAAAGTCTAATGAATTAGTCCAGTACTAGCTAGCACGTCAACTCAAAGACCCACAAGGACTAAGCGCGCATTATACAGAGTAAGCTAAAGATTTAACCATCATCATCGACCAGCGGTGTTGAACGGGGTGGCACTTGCGCAGTTAGAGTCCTGGCATACTGGACTTTTATAGAAGAAATCTGCCAGAGCATGATCAATAAGTCGCCAGTGAGCGGTAGACAACGTGCTTGGCTGATCTGTTAATGGAATTCTGTCATCCGAAACGGGGACGAACTGGCGCCTGAGAGTCAAAGAACTTCTGGGTCAACCCCTGATACGACAACAGGACCAGTACCGTACAGTGACTAACGCATTTTGGTTATGTCCGATATATCGGCCTATCGTGCGTGTCCGGCGTTTTACTAGCACACATAACAGCGTTCCGGGACCGCGATCCTGTGCTCCGACAACGACGTCTGTGCTCACTCTTCATCAAGCGGATGATACGTGCAATGTCATTAAATAACCAGTGCCTCACGCTCTAAGCTATCAAATGTCGTCGAAGCTTCGGCCACCTTGATCTTTGACCCATTCAGCCCTCTGCTGTCGTTCGCCGTATCAATCCTGTGAGGGGGCACTGTCTGACCATAGGC
seq00019   AGCAGCTGAAACGAGGTATCACTCACCCGGTTAATTCGTGGGGGGCAATTGTTGTACCGACCCGACCAGTTGTACCCCAGGGAGTCCGTTCAAACAGAAATACCGAATAAGATTTAAGCCCGCTACTCACTGTACAATTTAACATCAATGATCGAATGACTCGTATCAGTACAATTAAAGGAGCTACCTCTCAAGGGCAACTCTGTCAATTTCTCCTCAATGCCTACCAGTGGCTGTTAAACCCGTTTGGGCCCGTCAATTCCAGCGAAATAAGATCTTTATTAGAGGGAATTGATATTTGCAACGATATTTATATACTAAAGCTTAGACGAAACTATAACGAGCTAACCCCTTTTTCCCCACAGTATTCGCGCGGGATGTCGCGAGGCCGCCGCTTCTCCCGGCAGTTCGGCTCTGCCATCCGTTGGAGACTCTATAGGTTTAAATTATATCACGAAGAATCCTTTAATCACGGGGAGTCCTCCTCGAAATTAATTAGAGAACCGTCTTAATGGCACTGATTGTGGATATAGCTCCTCTGCCGACTTCGTACATTACTGTGCCCCCTCGCGAGCTACTTTCTCGGATCCATATGCGGAGAGCAGATCAGGTCTCAGAATCCCACTTTGGGTGTGCTAGTACCTCTCTCCAATGGATGGACCCCAGCGTGTCGTCTGTGTTTTGCGGGTCGACGTGTCCACGTAGTCCGTACGCCGCATTGACAACGAGTTTGATTCAGTAAACGTTTCGGATGGATGAGCCAGGGTTATCCTTAATGTGAACATGGTAGTTCGGGGTGTAGTCGACTGAGAGGGGAGGTTCGGGTGTGTTTTCGAAGGTTTAGTTACTTCTGCACACACGGCTCCAGATCAGGTAAACCAGGATTCATCGAGAATCATCGCTCGCTTATCTGACATGATAAAACCCAGGCCAATTGACTTCGGGTGCACAAAAGCCTGCGTATCGCCGTGTAGGATGTTAGGAGTATAGATTCTTGCGATCTCCCAGACCGAGGTGCAGTAGCGTTGACCTCGTGGATTATTGCATGCCGGGACTAGAGAAGTCGCACCTCACGGCATCTCTACCTGCTAGTCGGCACGTCTAGGGAAGGGCGATGAGTTAATGGGCCGGTGTTCCACATTCGTCGAGTCCTTCGTGCTGTAATTTTTTGGCCGGTGACATGGAGGCCTAGACCACCTCAATATATAGTTGAGAGGCGCGCCCGTGGTCCTGCATGTGTTCGAGCGATTTGTTACTCCGCCCTCCAAGCCTAACGAACACGAGCCGAGCATGTTCATTCTATCTGGAGACGCGTTCGTTCAAATAACACCTTCCTTAATGACCGAGTGGGTCAGGTAGTTTGCTCGTTCTCCTTAGAATCGTTCTGACAATATAACTCACAAGGGGTGCCCATCTATCGGCTCAGCTTTCCGGTACCTCAGGTGCCCAAACCATCGAGTCAAGTGCCAGATTCCGAAGTTACAAACCCCTATTTAGCACCCTAAATCGTGTTCAATACCGTCAGCCTTGCGCCTTGCTGACGACTCTATTACACGGCAGTGCCTAATTCCACATGTAACAAGCTCGTGCATATCCCGATATCACTGCGCATTCTAGTCGCTCGAAAAGTTGGTCCCACACTTTCCAGACTCGAAAGTCTAATGAATTAGTCCAGTACTAGCTAGCACGTCAACTCAAAGACCCACAAGGACTAAGCGCGCATTATACAGAGTAAGCTAAAGATTTAACCATCATCATCGACCAGCGGTGTTGAACGGGGTGGCACTTGCGCAGTTAGAGTCCTGGCATACTGGACTTTTATAGAAGAAATCTGCCAGAGCATGATCAATAAGTCGCCAGTGAGCGGTAGACAACGTGCTTGGCTGATCTGTTAATGGAATTCTGTCATCCGAAACGGGGACGAACTGGCGCCTGAGAGTCAAAGAACTTCTGGGTCAACCCCTCATACGACAACAGGACCAGTACCGTACAGTGACTAACGCATTTTGGTTATGTCCGATATATCGGCCTATCGTGCGTGTCCGGCGTTTTACTAGCACACATAACAGCGTTCCGGGACCGCGATCCTGTGCTCCGACAACGACGTCTGTGCTCACTCTTCATCAAGCGGATGATACGTGCAATGTCATTAAATAACCAGTGCCTCACGCTCTAAGCTATCAAATGTCGTCGAAGCTTCGGCCACCTTGATCTTTGACCCATTCAGCCCTCTGCTGTCGTTCGCCGTATCAATCCTGTGAGGGGGCACTGTTTGACCATAGGC
seq00020   AGCAGCTGAAACGAGGTATCACTCACCCGGTTAATTCGTGGGGGGCAATTGTTGTACCGACCCGACCAGTTGTACCCCAGGGAGTCCGTTCAAACAGAAATACCGAATAAGATTTAAGCCCGCTACTCACTGTACAATTTAACATCACTGATCGAATGACTCGTATCAGTACAATTAAAGGAGCTACCTCTCAAGGGCAACTCTGTCAATTTCTCCTCAATGCCTACCAGTGGCTGTTAAACCCGTTTGGGCCCGTCAATTCCAGCGAAATAAGATCTTTATTAGAGGGAATTGATATTTGCAACGATATTTATATACTAAAGCTTAGACGAAACTATAACGAGCTAACCCCTTTTTCCCCACAGTATTCGCGCGGGATGTCGCGAGGCCGCCGCTTCTCCCGGCAGTTCGGCTCTGCCATCCGTTGGAGACTCTATAGGTTTAAATTATATCACGAAGAATCCGTTAATCACGGGGAGTCCTCCTCGAAATTAATTAGAGAACCGTCTTAATGGCACTGATTGTGGATATAGCTCCTCTGCCGACTTCGTACATTACTGTGCCCCCTCGCGAGCTACTTTCTCGGATCCATATGCGGAGAGCAGATCAGGTCTCAGAATCCCACTTTGGGTGTGCTAGTACCTCTCTCCAATGGATGGACCCCAGCGTGTCGTCTGTGTTTTGCGGGTCGACGTGTCCACGTAGTCCGTACGCCGCATTGACAACGAGTTTGATTCAGTAAACGTTTCGGATGGATGAGCCAGGGTTATCCTTAATGTGAACATGGTAGTTCGGGGTGTAGTCGACTGAGAGGGGAGGTTCGGGTGTGTTTTCGAAGGTTTAGTTACTTCTGCACACACGGCTCCAGATCAGGTAAACCAGGATTCATCGAGAATCATCGCTCGCTTATCTGACATGATAAAACCCAGGCCAATTGACTTCGGGTGCACAAAAGCCTGCGTATCGCCGTGTAGGATGTTAGGAGTATAGATTCTTGGGATCTCCCAGACCGAGGTGCAGTAGCGTTGACCTCGTGGATTATTGCATGCCGGGACTAGAGAAGTCGCACCTCACGGCATCTCTACCTGCTAGTCGGCACGTCTAGGGAAGGGCGATGAGTTAATGGGCCGGTGTTCCACATTCGTCGAGTCCTTCGTGCTGTAATTTTTTGGCCGGTGACATGGAGGCCTAGACCACCTCAATATATAGTTGAGAGGCGCGCCCGTGGTCCTGCATGTGTTCGAGCGATTTGTTACTCCGCCCTCCAAGCCTAACGAACACGAGCCGAGCATGTTCATTCTATCTGGAGACGCGTTCGTTCAAATAACACCTTCCTTAATGACCGAGTGGGTCAGGTAGTTTGCTCGTTCTCCTTAGAATCGTTCTGACAATATAACTCACAAGGGGTGCCCATCTATCGGCTCAGCTTTCCGGTACCTCAGGTGCCCAAACCATCGAGTCAAGTGCCAGATTCCGAAGTTACAAACCCCTATTTAGCACCCTAAATCGTGTTCAATACCGTCAGCCTTGCGCCTTGCTGACGACTCTATTACACGGCAGTGCCTAATTCCACATGTAACAAGCTCGTGCATATCCCGATATCACTGCGCATTCTAGTCGCTCGAAAAGTTGGTCCCACACTTTCCAGACTCGAAAGTCTAATGAATTAGTCCAGTACTAGCTAGCACGTCAACTCAAAGACCCACAAGGACTAAGCGCGCATTATACAGAGTAAGCTAAAGATTTAACCATCATCATCGACCAGCGGTGTTGAACGGGGTGGCACTTGCGCAGTTAGAGTCCTGGCATACTTGACTTTTATAGAAGAAATCTGCCAGAGCATGATCAATAAGTCGCCAGTGAGCGGTAGACAACGTGCTTGGCTGATCTGTTAATGGAATTCTGTCATCCGAAACGGGGACGAACTGGCGCCTGAGAGTCAAAGAACTTCTGGGTCAACCCCTGATACGACAACAGGACCAGTACCGTACAGTGACTAACGCATTTTGGTTATGTCCGATATATCGGCCTATCGTGCGTGTCCGGCGTTTTACTAGCACACATAACAGCGTTCCGGGACCGCGATCCTGTGCTCCGACAACGACGTCTGTGCTCACTCTTCATCAAGCGGATGATACGTGCAATGTCATTAAATAACCAGTGCCTCACGCTCTAAGCTATCAAATGTCGTCGAAGCTTCGGCCACCTTGATCTTTGACCCATTCAGCCCTCTGCTGTCGTTCGCCGTATCAATCCTGTGAGGGGGCACTGTCTGACCATAGGC
seq00021   AGCAGCTGAAACGAGGTATCACTCACCCGGTTAATTCGTGGGGGGCAATTGTTGTACCGACCCGACCAGTTGTACCCCAGGGAGTCCGTTCAAACAGAAATACCGAATAAGATTTAAGCCCGCTACTCACTGTACAATTTAACATCACTGATCGAATGACTCGTATCAGTACAATTAAAGGAGCTACCTCTCAAGGGCAACTCTGTCAATTTCTCCTCAATGCCTACCAGTGGCTGTTAAACCCGTTTGGGCCCGTCAATTCCAGCGAAATAAGATCTTTATTAGAGGGAATTGATATTTGCAACGATATTTATATACTAAAGCTTAGACGAAACTATAACGAGCTAACCCCTTTTTCCCCACAGTATTCGCGCGGGATGTCGCGAGGCCGCCGCTTCTCCCGGCAGTTCGGCTCTGCCATCCGTTGGAGACTCTATAGGTTTAAATTATATCACGAAGAATCCGTTAATCACGGGGAGTCCTCCTCGAAATTAATTAGAGAACCGTCTTAATGGCACTGATTGTGGATATAGCTCCTCTGCCGACTTCGTACATTACTGTGCCCCCTCGCGAGCTACTTTCTCGGATCCATATGCGGAGAGCAGATCAGGTCTCAGAATCCCACTTTGGGTGTGCTAGTACCTCTCTCCAATGGATGGACCCCAGCGTGTCGTCTGTGTTTTGCGGGTCGACGTGTCCACGTAGTCCGTACGCCGCATTGACAACGAGTTTGATTCAGTAAACGTTTCGGATGGATGAGCCAGGGTTATCCTTAATGTGAACATGGTAGTTCGGGGTGTAGTCGACTGAGAGGGGAGGTTCGGGTGTGTTTTCGAAGGTTTAGTTACTTCTGCACACACGGCTCCAGATCAGGTAAACCAGGATTCATCGAGAATCATCGCTCGCTTATCTGACATGATAAAACCCAGGCCAATTGACTTCGGGTGCACAAAAGCCTGCGTATCGCCGTGTAGGATGTTAGGAGTATAGATTCTTGGGATCTCCCAGACCGAGGTGCAGTAGCGTTGACCTCGTGGATTATTGCATGCCGGGACTAGAGAAGTCGCACCTCACGGCATCTCTACCTGCTAGTCGGCACGTCTAGGGAAGGGCGATGAGTTAATGGGCCGGTGTTCCACATTCGTCGAGTCCTTCGTGCTGTAATTTTTTGGCCGGTGACATGGAGGCCTAGACCACCTCAATATATAGTTGAGAGGCGCGCCCGTGGTCCTGCATGTGTTCGAGCGATTTGTTACTCCGCCCTCCAAGCCTAACGAACACGAGCCGAGCATGTTCATTCTATCTGGAGACGCGTTCGTTCAAATAACACCTTCCTTAATGACCGAGTGGGTCAGGTAGTTTGCTCGTTCTCCTTAGAATCGTTCTGACAATATAACTCACAAGGGGTGCCCATCTATCGGCTCAGCTTTCCGGTACCTCAGGTGCCCAAACCATCGAGTCAAGTGCCAGATTCCGAAGTTACAAACCCCTATTTAGCACCCTAAATCGTGTTCAATACCGTCAGCCTTGCGCCTTGCTGACGACTCTATTACACGGCAGTGCCTAATTCCACATGTAACAAGCTCGTGCATATCCCGATATCACTGCGCATTCTAGTCGCTCGAAAAGTTGGTCCCACACTTTCCAGACTCGAAAGTCTAATGAATTAGTCCAGTACTAGCTAGCACGTCAACTCAAAGACCCACAAGGACTAAGCGCGCATTATACAGAGTAAGCTAAAGATTTAACCATCATCATCGACCAGCGGTGTTGAACGGGGTGGCACTTGCGCAGTTAGAGTCCTGGCATACTTGACTTTTATAGAAGAAATCTGCCAGAGCATGATCAATAAGTCGCCAGTGAGCGGTAGACAACGTGCTTGGCTGATCTGTTAATGGAATTCTGTCATCCGAAACGGGGACGAACTGGCGCCTGAGAGTCAAAGAACTTCTGGGTCAACCCCTGATACGACAACAGGACCAGTACCGTACAGTGACTAACGCATTTTGGTTATGTCCGATATATCGGCCTATCGTGCGTGTCCGGCGTTTTACTAGCACACATAACAGCGTTCCGGGACCGCGATCCTGTGCTCCGACAACGACGTCTGTGCTCACTCTTCATCAAGCGGATGATACGTGCAATGTCATTAAATAACCAGTGCCTCACGCTCTAAGCTATCAAATGTCGTCGAAGCTTCGGCCACCTTGATCTTTGACCCATTCAGCCCTCTGCTGTCGTTCGCCGTATCAATCCTGTGAGGGGGCACTGTCTGACCATAGGC
seq00022   AGCAGCTGAAACGAGGTATCACTCACCCGGTTAATTCGTGGGGGGCAATTGTTGTACCGACCCGACCAGTTGTACCCCAGGGAGTCCGTTCAAACAGAAATACCGAATAAGATTTAAGCCCGCTACTCACTGTACAATTTAACATCACTGATCGAATGACTCGTATCAGTACAATTAAAGGAGCTACCTCTCAAGGGCAACTCTGTCAATTTCTCCTCAATGCCTACCAGTGGCTATTAAACCCGTTTGGGCCCGTCAATTCCAGCGAAATAAGATCTTTATTAGAGGGAATTGATATTTGCAACGATATTTATATACTAAAGCTTAGACGAAACTATAACGAGCTAACCCCTTTTTCCCCACAGTATTCGCGCGGGATGTCGCGAGGCCGCCGCTTCTCCCGGCAGTTCGGCTCTGCCATCCGTTGGAGACTCTATAGGTTTAAATTATATCACGAAGAATCCGTTAATCACGGGGAGTCCTCCTCGAAATTAATTAGAGAACCGTCTTAATGGCACTGATTGTGGATATAGCTCCTCTGCCGACTTCGTACATTACTGTGCCCCCTCGCGAGCTACTTTCTCGGATCCATATGCGGAGAGCAGATCAGGTCTCAGAATCCCACTTTGGGTGTGCTAGTACCTCTCTCCAATGGATGGACCCCAGCGTGTCGTCTGTGTTTTGCGGGTCGACGTGTCCACGTAGTCCGTACGCCGCATTGACAACGAGTTTGATTCAGTAAACGTTTCGGATGGATGAGCCAGGGTTATCCTTAATGTGAACATGGTAGTTCGGGGTGTAGTCGACTGAGAGGGGAGGTTCGGGTGTGTTTTCGAAGGTTTAGTTACTTCTGCACACACGGCTCCAGATCAGGTAAACCAGGATTCATCGAGAATCATCGCTCGCTTATCTGACATGATAAAACCCAGGCCAATTGACTTCGGGTGCACAAAAGCCTGCGTATCGCCGTGTAGGATGTTAGGAGTATAGATTCTTGCGATCTCCCAGACCGAGGTGCAGTAGCGTTGACCTCGTGGATTATTGCATGCCGGGACTAGAGAAGTCGCACCTCACGGCATCTCTACCTGCTAGTCGGCACGTCTAGGGAAGGGCGATGAGTTAATGGGCCGGTGTTCCACATTCGTCGAGTCCTTCGTGCTGTAATTTTTTGGCCGGTGACATGGAGGCCTAGACCACCTCAATATATAGTTGAGAGGCGCGCCCGTGGTCCTGCATGTGTTCGAGCGATTTGTTACTCCGCCCTCCAAGCCTAACGAACACGAGCCGAGCATGTTCATTCTATCTGGAGACGCGTTCGTTCAAATAACACCTTCCTTAATGACCGAGTGGGTCAGGTAGTTTGCTCGTTCTCCTTAGAATCGTTCTGACAATATAACTCACAAGGGGTGCCCATCTATCGGCTCAGCTTTCCGGTACCTCAGGTGCCCAAACCATCGAGTCAAGTGCCAGATTCCGAAGTTACAAACCCCTATTTAGCACCCTAAATCGTGTTCAATACCGTCAGCCTTGCGCCTTGCTGACGACTCTATTACACGGCAGTGCCTAATTCCACATGTAACAAGCTCGTGCATATCCCGATATCACTGCGCATTCTAGTCGCTCGAAAAGTTGGTCCCACACTTTCCAGACTCGAAAGTCTAATGAATTAGTCCAGTACTAGCTAGCACGTCAACTCAAAGACCCACAAGGACTAAGCGCGCATTATACAGAGTAAGCTAAAGATTTAACCATCATCATCGACCAGCGGTGTTGAACGGGGTGGCACTTGCGCAGTTAGAGTCCTGGCATACTTGACTTTTATAGAAGAAATCTGCCAGAGCATGATCAATAAGTCGCCAGTGAGCGGTAGACAACGTGCTTGGCTGATCTGTTAATGGAATTCTTTCATCCGAAACGGGGACGAACTGGCGCCTGAGAGTCAAAGAACTTCTGGGTCAACCCCTGATACGACAACAGGACCAGTACCGTACAGTGACTAACGCATTTTGGTTATGTCCGATATATCGGCCTATCGTGCGTGTCCGGCGTTTTACTAGCACACATAACAGCGTTCCGGGACCGCGATCCTGTGCTCCGACAACGACGTCTGTGCTCACTCTTCATCAAGCGGATGATACGTGCAATGTCATTAAATAACCAGTGCCTCACGCTCTAAGCTATCAAATGTCGTCGAAGCTTCGGCCACCTTGATCTTTGACCCATTCAGCCCTCTGCTGTCGTTCGCCGTATCAATCCTGTGAGGGGGCACTGTTTGACCATAGGC
seq00023   AGCAGCTGAAACGAGGTATCACTCACCCGGTTAATTCGTGGGGGGCAATTGTTGTACCGACCCGACCAGTTGTACCCCAGGGAGTCCGTTCAAACAGAAATACCGAATAAGATTTAAGCCCGCTACTCACTGTACAATTTAACATCACTGATCGAATGACTCGTATCAGTACAATTAAAGGAGCTACCTCTCAAGGGCAACTCTGTCAATTTCTCCTCAATGCCTACCAGTGGCTGTTAAACCCGTTTGGGCCCGTCAATTCCAGCGAAATAAGATCTTTATTAGAGGGAATTGATATTTGCAACGATATTTATATACTAAAGCTTAGACGAAACTATAACGAGCTAACCCCTTTTTCCCCACAGTATTCGCGCGGGATGTCGCGAGGCCGCCGCTTCTCCCGGCAGTTCGGCTCTGCCATCCGTTGGAGACTCTATAGGTTTAAATTATATCACGAAGAATCCGTTAATCACGGGGAGTCCTCCTCGAAATTAATTAGAGAACCGTCTTAATGGCACTGATTGTGGATATAGCTCCTCTGCCGACTTCGTACATTACTGTGCCCCCTCGCGAGCTACTTTCTCGGATCCATATGCGGAGAGCAGATCAGGTCTCAGAATCCCACTTTGGGTGTGCTAGTACCTCTCTCCAATGGATGGACCCCAGCGTGTCGTCTGTGTTTTGCGGGTCGACGTGTCCACGTAGTCCGTACGCCGCATTGACAACGAGTTTGATTCAGTAAACGTTTCGGATGGATGAGCCAGGGTTATCCTTAATGTGAACATGGTAGTTCGGGGTGTAGTCGACTGAGAGGGGAGGTTCGGGTGTGTTTTCGAAGGTTTAGTTACTTCTGCACACACGGCTCCAGATCAGGTAAACCAGGATTCATCGAGAATCATCGCTCGCTTATCTGACATGATAAAACCCAGGCCAATTGACTTCGGGTGCACAAAAGCCTGCGTATCGCCGTGTAGGATGTTAGGAGTATAGATTCTTGGGATCTCCCAGACCGAGGTGCAGTAGCGTTGACCTCGTGGATTATTGCATGCCGGGACTAGAGAAGTCGCACCTCACGGCATCTCTACCTGCTAGTCGGCACGTCTAGGGAAGGGCGATGAGTTAATGGGCCGGTGTTCCACATTCGTCGAGTCCTTCGTGCTGTAATTTTTTGGCCGGTGACATGGAGGCCTAGACCACCTCAATATATAGTTGAGAGGCGCGCCCGTGGTCCTGCATGTGTTCGAGCGATTTGTTACTCCGCCCTCCAAGCCTAACGAACACGAGCCGAGCATGTTCATTCTATCTGGAGACGCGTTCGTTCAAATAACACCTTCCTTAATGACCGAGTGGGTCAGGTAGTTTGCTCGTTCTCCTTAGAATCGTTCTGACAATATAACTCACAAGGGGTGCCCATCTATCGGCTCAGCTTTCCGGTACCTCAGGTGCCCAAACCATCGAGTCAAGTGCCAGATTCCGAAGTTACAAACCCCTATTTAGCACCCTAAATCGTGTTCAATACCGTCAGCCTTGCGCCTTGCTGACGACTCTATTACACGGCAGTGCCTAATTCCACATGTAACAAGCTCGTGCATATCCCGATATCACTGCGCATTCTAGTCGCTCGAAAAGTTGGTCCCACACTTTCCAGACTCGAAAGTCTAATGAATTAGTCCAGTACTAGCTAGCACGTCAACTCAAAGACCCACAAGGACTAAGCGCGCATTATACAGAGTAAGCTAAAGATTTAACCATCATCATCGACCAGCGGTGTTGAACGGGGTGGCACTTGCGCAGTTAGAGTCCTGGCATACTGGACTTTTATAGAAGAAATCTGCCAGAGCATGATCAATAAGTCGCCAGTGAGCGGTAGACAACGTGCTTGGCTGATCTGTTAATGGAATTCTGTCATCCGAAACGGGGACGAACTGGCGCCTGAGAGTCAAAGAACTTCTGGGTCAACCCCTGATACGACAACAGGACCAGTACCGTACAGTGACTAACGCATTTTGGTTATGTCCGATATATCGGCCTATCGTGCGTGTCCGGCGTTTTACTAGCACACATAACAGCGTTCCGGGACCGCGATCCTGTGCTCCGACAACGACGTCTGTGCTCACTCTTCATCAAGCGGATGATACGTGCAATGTCATTAAATAACCAGTGCCTCACGCTCTAAGCTATCAAATGTCGTCGAAGCTTCGGCCACCTTGATCTTTGACCCATTCAGCCCTCTGCTGTCGTTCGCCGTATCAATCCTGTGAGGGGGCACTGTTTGACCATAGGC
seq00024   AGCAGCTGAAACGAGGTATCACTCACCCGGTTAATTCGTGGGGGGCAATTGTTGTACCGACCCGACCAGTTGTACCCCAGGGAGTCCGTTCAAACAGAAATACCGAATAAGATTTAAGCCCGCTACTCACTGTACAATTTAACATCACTGATCGAATGACTCGTATCAGTACAATTAAAGGAGCTACCTCTCAAGGGCAACTCTGTCAATTTCTCCTCAATGCCTACCAGTGGCTGTTAAACCCGTTTGGGCCCGTCAATTCCAGCGAAATAAGATCTTTATTAGAGGGAATTGATATTTGCAACGATATTTATATACTAAAGCTTAGACGAAACTATAACGAGCTAACCCCTTTTTCCCCACAGTATTCGCGCGGGATGTCGCGAGGCCGCCGCTTCTCCCGGCAGTTCGGCTCTGCCATCCGTTGGAGACTCTATAGGTTTAAATTATATCACGAAGAATCCGTTAATCACGGGGAGTCCTCCTCGAAATTAATTAGAGAACCGTCTTAATGGCACTGATTGTGGATATAGCTCCTCTGCCGACTTCGTACATTACTGTGCCCCCTCGCGAGCTACTTTCTCGGATCCATATGCGGAGAGCAGATCAGGTCTCAGAATCCCACTTTGGGTGTGCTAGTACCTCTCTCCAATGGATGGACCCCAGCGTGTCGTCTGTGTTTTGCGGGTCGACGTGTCCACGTAGTCCGTACGCCGCATTGACAACGAGTTTGATTCAGTAAACGTTTCGGATGGATGAGCCAGGGTTATCCTTAATGTGAACATGGTAGTTCGGGGTGTAGTCGACTGAGAGGGGAGGTTCGGGTGTGTTTTCGAAGGTTTAGTTACTTCTGCACACACGGCTCCAGATCAGGTAAACCAGGATTCATCGAGAATCATCGCTCGCTTATCTGACATGATAAAACCCAGGCCAATTGACTTCGGGTGCACAAAAGCCTGCGTATCGCCGTGTAGGATGTTAGGAGTATAGATTCTTGCGATCTCCCAGACCGAGGTGCAGTAGCGTTGACCTCGTGGATTATTGCATGCCGGGACTAGAGAAGTCGCACCTCACGGCATCTCTACCTGCTAGTCGGCACGTCTAGGGAAGGGCGATGAGTTAATGGGCCGGTGTTCCACATTCGTCGAGTCCTTCGTGCTGTAATTTTTTGGCCGGTGACATGGAGGCCTAGACCACCTCAATATATAGTTGAGAGGCGCGCCCGTGGTCCTGCATGTGTTCGAGCGATTTGTTACTCCGCCCTCCAAGCCTAACGAACACGAGCCGAGCATGTTCATTCTATCTGGAGACGCGTTCGTTCAAATAACACCTTCCTTAATGACCGAGTGGGTCAGGTAGTTTGCTCGTTCTCCTTAGAATCGTTCTGACAATATAACTCACAAGGGGTGCCCATCTATCGGCTCAGCTTTCCGGTACCTCAGGTGCCCAAACCATCGAGTCAAGTGCCAGATTCCGAAGTTACAAACCCCTATTTAGCACCCTAAATCGTGTTCAATACCGTCAGCCTTGCGCCTTGCTGACGACTCTATTACACGGCAGTGCCTAATTCCACATGTAACAAGCTCGTGCATATCCCGATATCACTGCGCATTCTAGTCGCTCGAAAAGTTGGTCCCACACTTTCCAGACTCGAAAGTCTAATGAATTAGTCCAGTACTAGCTAGCACGTCAACTCAAAGACCCACAAGGACTAAGCGCGCATTATACAGAGTAAGCTAAAGATTTAACCATCATCATCGACCAGCGGTGTTGAACGGGGTGGCACTTGCGCAGTTAGAGTCCTGGCATACTGGACTTTTATAGAAGAAATCTGCCAGAGCATGATCAATAAGTCGCCAGTGAGCGGTAGACAACGTGCTTGGCTGATCTGTTAATGGAATTCTGTCATCCGAAACGGGGACGAACTGGCGCCTGAGAGTCAAAGAACTTCTGGGTCAACCCCTGATACGACAACAGGACCAGTACCGTACAGTGACTAACGCATTTTGGTTATGTCCGATATATCGGCCTATCGTGCGTGTCCGGCGTTTTACTAGCACACATAACAGCGTTCCGGGACCGCGATCCTGTGCTCCGACAACGACGTCTGTGCTCACTCTTCATCAAGCGGATGATACGTGCAATGTCATTAAATAACCAGTGCCTCACGCTCTAAGCTATCAAATGTCGTCGAAGCTTCGGCCACCTTGATCTTTGACCCATTCAGCCCTCTGCTGTCGTTCGCCGTATCAATCCTGTGAGGGGGCACTGTCTGACCATAGGC
seq00025   AGCAGCTGAAACGAGGTATCACTCACCCGGTTAATTCGTGGGGGGCAATTGTTGTACCGACCCGACCAGTTGTACCCCAGGGAGTCCGTTCAAACAGAAATACCGAATAAGATTTAAGCCCGCTACTCACTGTACAATTTAACATCACTGATCGAATGACTCGTATCAGTACAATTAAAGGAGCTACCTCTCAAGGGCAACTCTGTCAATTTCTCCTCAATGCCTACCAGTGGCTGTTAAACCCGTTTGGGCCCGTCAATTCCAGCGAAATAAGATCTTTATTAGAGGGAATTGATATTTGCAACGATATTTATATACTAAAGCTTAGACGAAACTATAACGAGCTAACCCCTTTTTCCCCACAGTATTCGCGCGGGATGTCGCGAGGCCGCCGCTTCTCCCGGCAGTTCGGCTCTGCCATCCGTTGGAGACTCTATAGGTTTAAATTATATCACGAAGAATCCGTTAATCACGGGGAGTCCTCCTCGAAATTAATTAGAGAACCGTCTTAATGGCACTGATTGTGGATATAGCTCCTCTGCCGACTTCGTACATTACTGTGCCCCCTCGCGAGCTACTTTCTCGGATCCATATGCGGAGAGCAGATCAGGTCTCAGAATCCCACTTTGGGTGTGCTAGTACCTCTCTCCAATGGATGGACCCCAGCGTGTCGTCTGTGTTTTGCGGGTCGACGTGTCCACGTAGTCCGTACGCCGCATTGACAACGAGTTTGATTCAGTAAACGTTTCGGATGGATGAGCCAGGGTTATCCTTAATGTGAACATGGTAGTTCGGGGTGTAGTCGACTGAGAGGGGAGGTTCGGGTGTGTTTTCGAAGGTTTAGTTACTTCTGCACACACGGCTCCAGATCAGGTAAACCAGGATTCATCGAGAATCATCGCTCGCTTATCAGACATGATAAAACCCAGGCCAATTGACTTCGGGTGCACAAAAGCCTGCGTATCGCCGTGTAGGATGTTAGGAGTATAGATTCTTGCGATCTCCCAGACCGAGGTGCAGTAGCGTTGACCTCGTGGATTATTGCATGCCGGGACTAGAGAAGTCGCACCTCACGGCATCTCTACCTGCTAGTCGGCACGTCTAGGGAAGGGCGATGAGTTAATGGGCCGGTGTTCCACATTCGTCGAGTCCTTCGTGCTGTAATTTTTTGGCCGGTGACATGGAGGCCTAGACCACCTCAATATATAGTTGAGAGGCGCGCCCGTGGTCCTGCATGTGTTCGAGCGATTTGTTACTCCGCCCTCCAAGCCTAACGAACACGAGCCGAGCATGTTCATTCTATCTGGAGACGCGTTCGTTCAAATAACACCTTCCTTAATGACCGAGTGGGTCAGGTAGTTTGCTCGTTCTCCTTAGAATCGTTCTGACAATATAACTCACAAGGGGTGCCCATCTATCGGCTCAGCTTTCCGGTACCTCAGGTGCCCAAACCATCGAGTCAAGTGCCAGATTCCGAAGTTACAAACCCCTATTTAGCACCCTAAATCGTGTTCAATACCGTCAGCCTTGCGCCTTGCTGACGACTCTATTACACGGCAGTGCCTAATTCCACATGTAACAAGCTCGTGCATATCCCGATATCACTGCGCATTCTAGTCGCTCGAAAAGTTGGTCCCACACTTTCCAGACTCGAAAGTCTAATGAATTAGTCCAGTACTAGCTAGCACGTCAACTCAAAGACCCACAAGGACTAAGCGCGCATTATACAGAGTAAGCTAAAGATTTAACCATCATCATCGACCAGCGGTGTTGAACGGGGTGGCACTTGCGCAGTTAGAGTCCTGGCATACTGGACTTTTATAGAAGAAATCTGCCAGAGCATGATCAATAAGTCGCCAGTGAGCGGTAGACAACGTGCTTGGCTGATCTGTTAATGGAATTCTGTCATCCGAAACGGGGACGAACTGGCGCCTGAGAGTCAAAGAACTTCTGGGTCAACCCCTGATACGACAACAGGACCAGTACCGTACAGTGACTAACGCATTTTGGTTATGTCCGATATATCGGCCTATCGTGCGTGTCCGGCGTTTTACTAGCACACATAACAGCGTTCCGGGACCGCGATCCTGTGCTCCGACAACGACGTCTGTGCTCACTCTTCATCAAGCGGATGATACGTGCAATGTCATTAAATAACCAGTGCCTCACGCTCTAAGCTATCAAATGTCGTCGAAGCTTCGGCCACCTTGATCTTTGACCCATTCAGCCCTCTGCTGTCGTTCGCCGTATCAATCCTGTGAGGGGGCACTGTCTGACCATAGGC
seq00026   AGCAGCTGAAACGAGGTATCACTCACCCGGTTAATTCGTGGGGGGCAATTGTTGTACCGACCCGACCAGTTGTACCCCAGGGAGTCCGTTCAAACAGAAATACCGAATAAGATTTAAGCCCGCTACTCACTGTACAATTTAACATCACTGATCGAATGACTCGTATCAGTACAATTAAAGGAGCTACCTCTCAAGGGCAACTCTGTCAATTTCTCCTCAATGCCTACCAGTGGCTGTTAAACCCGTTTGGGCCCGTCAATTCCAGCGAAATAAGATCTTTATTAGAGGGAATTGATATTTGCAACGATATTTATATACTAAAGCTTAGACGAAACTATAACGAGCTAACCCCTTTTTCCCCACAGTATTCGCGCGGGATGTCGCGAGGCCGCCGCTTCTCCCGGCAGTTCGGCTCTGCCATCCGTTGGAGACTCTATAGGTTTAAATTATATCACGAAGAATCCGTTAATCACGGGGAGTCCTCCTCGAAATTAATTAGAGAACCGTCTTAATGGCACTGATTGTGGATATAGCTCCTCTGCCGACTTCGTACATTACTGTGCCCCCTCGCGAGCTACTTTCTCGGATCCATATGCGGAGAGCAGATCAGGTCTCAGAATCCCACTTTGGGTGTGCTAGTACCTCTCTCCAATGGATGGACCCCAGCGTGTCGTCTGTGTTTTGCGGGTCGACGTGTCCACGTAGTCCGTACGCCGCATTGACAACGAGTTTGATTCAGTAAACGTTTCGGATGGATGAGCCAGGGTTATCCTTAATGTGAACATGGTAGTTCGGGGTGTAGTCGACTGAGAGGGGAGGTTCGGGTGTGTTTTCGAAGGTTTAGTTACTTCTGCACACACGGCTCCAGATCAGGTAAACCAGGATTCATCGAGAATCATCGCTCGCTTATCAGACATGATAAAACCCAGGCCAATTGACTTCGGGTGCACAAAAGCCTGCGTATCGCCGTGTAGGATGTTAGGAGTATAGATTCTTGCGATCTCCCAGACCGAGGTGCAGTAGCGTTGACCTCGTGGATTATTGCATGCCGGGACTAGAGAAGTCGCACCTCACGGCATCTCTACCTGCTAGTCGGCACGTCTAGGGAAGGGCGATGAGTTAATGGGCCGGTGTTCCACATTCGTCGAGTCCTTCGTGCTGTAATTTTTTGGCCGGTGACATGGAGGCCTAGACCACCTCAATATATAGTTGAGAGGCGCGCCCGTGGTCCTGCATGTGTTCGAGCGATTTGTTACTCCGCCCTCCAAGCCTAACGAACACGAGCCGAGCATGTTCATTCTATCTGGAGACGCGTTCGTTCAAATAACACCTTCCTTAATGACCGAGTGGGTCAGGTAGTTTGCTCGTTCTCCTTAGAATCGTTCTGACAATATAACTCACAAGGGGTGCCCATCTATCGGCTCAGCTTTCCGGTACCTCAGGTGCCCAAACCATCGAGTCAAGTGCCAGATTCCGAAGTTACAAACCCCTATTTAGCACCCTAAATCGTGTTCAATACCGTCAGCCTTGCGCCTTGCTGACGACTCTATTACACGGCAGTGCCTAATTCCACATGTAACAAGCTCGTGCATATCCGGATATCACTGCGCATTCTAGTCGCTCGAAAAGTTGGTCCCACACTTTCCAGACTCGAAAGTCTAATGAATTAGTCCAGTACTAGCTAGCACGTCAACTCAAAGACCCACAAGGACTAAGCGCGCATTATACAGAGTAAGCTAAAGATTTAACCATCATCATCGACCAGCGGTGTTGAACGGGGTGGCACTTGCGCAGTTAGAGTCCTGGCATACTGGACTTTTATAGAAGAAATCTGCCAGAGCATGATCAATAAGTCGCCAGTGAGCGGTAGACAACGTGCTTGGCTGATCTGTTAATGGAATTCTGTCATCCGAAACGGGGACGAACTGGCGCCTGAGAGTCAAAGAACTTCTGGGTCAACCCCTGATACGACAACAGGACCAGTACCGTACAGTGACTAACGCATTTTGGTTATGTCCGATATATCGGCCTATCGTGCGTGTCCGGCGTTTTACTAGCACACATAACAGCGTTCCGGGACCGCGATCCTGTGCTCCGACAACGACGTCTGTGCTCACTCTTCATCAAGCGGATGATACGTGCAATGTCATTAAATAACCAGTGCCTCACGCTCTAAGCTATCAAATGTCGTCGAAGCTTCGGCCACCTTGATCTTTGACCCATTCAGCCCTCTGCTGTCGTTCGCCGTATCAATCCTGTGAGGGGGCACTGTCTGACCATAGGC
seq00027   AGCAGCTGAAACGAGGTATCACTCACCCGGTTAATTCGTGGGGGGCAATTGTTGTACCGACCCGACCAGTTGTACCCCAGGGAGTCCGTTCAAACAGAAATACCGAATAAGATTTAAGCCCGCTACTCACTGTACAATTTAACATCACAGATCGAATGACTCGTATCAGTACAATTAAAGGAGCTACCTCTCAAGGGCAACTCTGTCAATTTCTCCTCAATGCCTACCAGTGGCTGTTAAACCCGTTTGGGCCCGTCAATTCCAGCGAAATAAGATCTTTATTAGAGGGAATTGATATTTGCAACGATATTTATATACTAAAGCTTAGACGAAACTATAACGAGCTAACCCCTTTTTCCCCACAGTATTCGCGCGGGATGTCGCGAGGCCGCCGCTTCTCCCGGCAGTTCGGCTCTGCCATCCGTTGGAGACTCTATAGGTTTAAATTATATCACGAAGAATCCGTTAATCACGGGGAGTCCTCCTCGAAATTAATTAGAGAACCGTCTTAATGGCACTGATTGTGGATATAGCTCCTCTGCCGACTTCGTACATTACTGTGCCCCCTCGCGAGCTACTTTCTCGGATCCATATGCGGAGAGCAGATCAGGTCTCAGAATCCCACTTTGGGTGTGCTAGTACCTCTCTCCAATGGATGGACCCCAGCGTGTCGTCTGTGTTTTGCGGGTCGACGTGTCCACGTAGTCCGTACGCCGCATTGACAACGAGTTTGATTCAGTAAACGTTTCGGATGGATGAGCCAGGGTTATCCTTAATGTGAACATGGTAGTTCGGGGTGTAGTCGACTGAGAGGGGAGGTTCGGGTGTGTTTTCGAAGGTTTAGTTACTTCTGCACACACGGCTCCAGATCAGGTAAACCAGGATTCATCGAGAATCATCGCTCGCTTATCTGACATGATAAAACCCAGGCCAATTGACTTCGGGTGCACAAAAGCCTGCGTATCGCCGTGTAGGATGTTAGGAGTATAGATTCTTGCGATCTCCCAGACCGAGGTGCAGTAGCGTTGACCTCGTGGATTATTGCATGCCGGGACTAGAGAAGTCGCACCTCACGGCATCTCTACCTGCTAGTCGGCACGTCTAGGGAAGGGCGATGAGTTAATGGGCCGGTGTTCCACATTCGTCGAGTCCTTCGTGCTGTAATTTTTTGGCCGGTGACATGGAGGCCTAGACCACCTCAATATATAGTTGAGAGGCGCGCCCGTGGTCCTGCATGTGTTCGAGCGATTTGTTACTCCGCCCTCCAAGCCTAACGAACACGAGCCGAGCATGTTCATTCTATCTGGAGACGCGTTCGTTCAAATAACACCTTCCTTAATGACCGAGTGGGTCAGGTAGTTTGCTCGTTCTCCTTAGAATCGTTCTGACAATATAACTCACAAGGGGTGCCCATCTATCGGCTCAGCTTTCCGGTACCTCAGGTGCCCAAACCATCGAGTCAAGTGCCAGATTCCGAAGTTACAAACCCCTATTTAGCACCCTAAATCGTGTTCAATACCGTCAGCCTTGCGCCTTGCTGACGACTCTATTACACGGCAGTGCCTAATTCCACATGTAACAAGCTCGTGCATATCCCGATATCACTGCGCATTCTAGTCGCTCGAAAAGTTGGTCCCACACTTTCCAGACTCGAAAGTCTAATGAATTAGTCCAGTACTAGCTAGCACGTCAACTCAAAGACCCACAAGGACTAAGCGCGCATTATACAGAGTAAGCTAAAGATTTAACCATCATCATCGACCAGCGGTGTTGAACGGGGTGGCACTTGCGCAGTTAGAGTCCTGGCATACTGGACTTTTATAGAAGAAATCTGCCAGAGCATGATCAATAAGTCGCCAGTGAGCGGTAGACAACGTGCTTGGCTGATCTGTTAATGGAATTCTGTCATCCGAAACGGGGACGAACTGGCGCCTGAGAGTCAAAGAACTTCTGGGTCAACCCCTGATACGACAACAGGACCAGTACCGTACAGTGACTAACGCATTTTGGTTATGTCCGATATATCGGCCTATCGTGCGTGTCCGGCGTTTTACTAGCACACATAACAGCGTTCCGGGACCGCGATCCTGTGCTCCGACAACGACGTCTGTGCTCACTCTTCATCAAGCGGATGATACGTGCAATGTCATTAAATAACCAGTGCCTCACGCTCTAAGCTATCAAATGTCGTCGAAGCTTCGGCCACCTTGATCTTTGACCCATTCAGCCCTCTGCTGTCGTTCGCCGTATCAATCCTGTGAGGGGGCACTGTCTGACCATAGGC
seq00028   AGCAGCTGAAACGAGGTATCACTCACCCGGTTAATTCGTGGGGGGCAATTGTTGTACCGACCCGACCAGTTGTACCCCAGGGACTCCGTTCAAACAGAAATACCGAATAAGATTTAAGCCCGCTACTCACTGTACAATTTAACATCAATGATCGAATGACTCGTATCAGTACAATTAAAGGAGCTACCTCTCAAGGGCAACTCTGTCAATTTCTCCTCAATGCCTACCAGTGGCTGTTAAACCCGTTTGGGCCCGTCAATTCCAGCGAAATAAGATCTTTATTAGAGGGAATTGATATTTGCAACGATATTTATATACTAAAGCTTAGACGAAACTATAACGAGCTAACCCCTTTTTCCCCACAGTATTCGCGCGGGATGTCGCGAGGCCGCCGCTTCTCCCGGCAGTTCGGCTCTGCCATCCGTTGGAGACTCTATAGGTTTAAATTATATCACGAAGAATCCGTTAATCACGGGGAGTCCTCCTCGAAATTAATTAGAGAACCGTCTTAATGGCACTGATTGTGGATATAGCTCCTCTGCCGACTTCGTACATTACTGTGCCCCCTCGCGAGCTACTTTCTCGGATCCATATGCGGAGAGCAGATCAGGTCTCAGAATCCCACTTTGGGTGTGCTAGTACCTCTCTCCAATGGATGGACCCCAGCGTGTCGTCTGTGTTTTGCGGGTCGACGTGTCCACGTAGTCCGTACGCCGCATTGACAACGAGTTTGATTCAGTAAACGTTTCGGATGGATGAGCCAGGGTTATCCTTAATGTGAACATGGTAGTTCGGGGTGTAGTCGACTGAGAGGGGAGGTTCGGGTGTGTTTTCGAAGGTTTAGTTACTTCTGCACACACGGCTCCAGATCAGGTAAACCAGGATTCATCGAGAATCATCGCTCGCTTATCTGACATGATAAAACCCAGGCCAATTGACTTCGGGTGCACAAAAGCCTGCGTATCGCCGTGTAGGATGTTAGGAGTATAGATTCTTGCGATCTCCCAGACCGAGGTGCAGTAGCGTTGACCTCGTGGATTATTGCATGCCGGGACTAGAGAAGTCGCACCTCACGGCATCTCTACCTGCTAGTCGGCACGTCTAGGGAAGGGCGATGAGTTAATGGGCCGGTGTTCCACATTCGTCGAGTCCTTCGTGCTGTAATTTTTTGGCCGGTGACATGGAGGCCTAGACCACCTCAATATATAGTTGAGAGGCGCGCCCGTGGTCCTGCATGTGTTCGAGCGATTTGTTACTCCGCCCTCCAAGCCTAACGAACACGAGCCGAGCATGTTCATTCTATCTGGAGACGCGTTCGTTCAAATAACACCTTCCTTAATGACCGAGTGGGTCAGGTAGTTTGCTCGTTCTCCTTAGAATCGTTCTGACAATATAACTCACAAGGGGTGCCCATCTATCGGCTCAGCTTTCCGGTACCTCAGGTGCCCAAACCATCGAGTCAAGTGCCAGATTCCGAAGTTACAAACCCCTATTTAGCACCCTAAATCGTGTTCAATACCGTCAGCCTTGCGCCTTGCTGACGACTCTATTACACGGCAGTGCCTAATTCCACATGTAACAAGCTCGTGCATATCCCGATATCACTGCGCATTCTAGTCGCTCGAAAAGTTGGTCCCACACTTTCCAGACTCGAAAGTCTAATGAATTAGTCCAGTACTAGCTAGCACGTCAACTCAAAGACCCACAAGGACTAAGCGCGCATTATACAGAGTAAGCTAAAGATTTAACCATCATCATCGACCAGCGGTGTTGAACGGGGTGGCACTTGCGCAGTTAGAGTCCTGGCATACTTGACTTTTATAGAAGAAATCTGCCAGAGCATGATCAATAAGTCGCCAGTGAGCGGTAGACAACGTGCTTGGCTGATCTGTTAATGGAATTCTGTCATCCGAAACGGGGACGAACTGGCGCCTGAGAGTCAAAGAACTTCTGGGTCAACCCCTGATACGACAACAGGACCAGTACCGTACAGTGACTAACGCATTTTGGTTATGTCCGATATATCGGCCTATCGTGCGTGTCCGGCGTTTTACTAGCACACATAACAGCGTTCCGGGACCGCGATCCTGTGCTCCGACAACGACGTCTGTGCTCACTCTTCATCAAGCGGATGATACGTGCAATGTCATTAAATAACCAGTGCCTCACGCTCTAAGCTATCAAATGTCGTCGAAGCTTCGGCCACCTTGATCTTTGACCCATTCAGCCCTCTGCTGTCGTTCGCCGTATCAATCCTGTGAGGGGGCACTGTCTGACCATAGGC
seq00029   AGCAGCTGAAACGAGGTATCACTCACCCGGTTAATTCGTGGGGGGCAATTGTTGTACCGACCCGACCAGTTGTACCCCAGGGAGTCCGTTCAAACAGAAATACCGAATAAGATTTAAGCCCGCTACTCACTGTACAATTTAACATCACTGATCGAATGACTCGTATCAGTACAATTAAAGGAGCTACCTCTCAAGGGCAACTCTGTCAATTTCTCCTCAATGCCTACCAGTGGCTGTTAAACCCGTTTGGGCCCGTCAATTCCAGCGAAATAAGATCTTTATTAGAGGGAATTGATATTTGCAACGATATTTATATACTAAAGCTTAGACGAAACTATAACGAGCTAACCCCTTTTTCCCCACAGTATTCGCGCGGGATGTCGCGAGGCCGCCGCTTCTCCCGGCAGTTCGGCTCTGCCATCCGTTGGAGACTCTATAGGTTTAAATTATATCACGAAGAATCCGTTAATCACGGGGAGTCCTCCTCGAAATTAATTAGAGAACCGTCTTAATGGCACTGATTGTGGATATAGCTCCTCTGCCGACTTCGTACATTACTGTGCCCCCTCGCGAGCTACTTTCTCGGATCCATATGCGGAGAGCAGATCAGGTCTCAGAATCCCACTTTGGGTGTGCTAGTACCTCTCTCCAATGGATGGACCCCAGCGTGTCGTCTGTGTTTTGCGGGTCGACGTGTCCACGTAGTCCGTACGCCGCATTGACAACGAGTTTGATTCAGTAAACGTTTCGGATGGATGAGCCAGGGTTATCCTTAATGTGAACATGGTAGTTCGGGGTGTAGTCGACTGAGAGGGGAGGTTCGGGTGTGTTTTCGAAGGTTTAGTTACTTCTGCACACACGGCTCCAGATCAGGTAAACCAGGATTCATCGAGAATCATCGCTCGCTTATCTGACATGATAAAACCCAGGCCAATTGACTTCGGGTGCACAAAAGCCTGCGTATCGCCGTGTAGGATGTTAGGAGTATAGATTCTTGGGATCTCCCAGACCGAGGTGCAGTAGCGTTGACCTCGTGGATTATTGCATGCCGGGACTAGAGAAGTCGCACCTCACGGCATCTCTACCTGCTAGTCGGCACGTCTAGGGAAGGGCGATGAGTTAATGGGCCGGTGTTCCACATTCGTCGAGTCCTTCGTGCTGTAATTTTTTGGCCGGTGACATGGAGGCCTAGACCACCTCAATATATAGTTGAGAGGCGCGCCCGTGGTCCTGCATGTGTTCGAGCGATTTGTTACTCCGCCCTCCAAGCCTAACGAACACGAGCCGAGCATGTTCATTCTATCTGGAGACGCGTTCGTTCAAATAACACCTTCCTTAATGACCGAGTGGGTCAGGTAGTTTGCTCGTTCTCCTTAGAATCGTTCTGACAATATAACTCACAAGGGGTGCCCATCTATCGGCTCAGCTTTCCGGTACCTCAGGTGCCCAAACCATCGAGTCAAGTGCCAGATTCCGAAGTTACAAACCCCTATTTAGCACCCTAAATCGTGTTCAATACCGTCAGCCTTGCGCCTTGCTGACGACTCTATTACACGGCAGTGCCTAATTCCACATGTAACAAGCTCGTGCATATCCCGATATCACTGCGCATTCTAGTCGCTCGAAAAGTTGGTCCCACACTTTCCAGACTCGAAAGTCTAATGAATTAGTCCAGTACTAGCTAGCACGTCAACTCAAAGACCCACAAGGACTAAGCGCGCATTATACAGAGTAAGCTAAAGATTTAACCATCATCATCGACCAGCGGTGTTGAACGGGGTGGCACTTGCGCAGTTAGAGTCCTGGCATACTTGACTTTTATAGAAGAAATCTGCCAGAGCATGATCAATAAGTCGCCAGTGAGCGGTAGACAACGTGCTTGGCTGATCTGTTAATGGAATTCTGTCATCCGAAACGGGGACGAACTGGCGCCTGAGAGTCAAAGAACTTCTGGGTCAACCCCTGATACGACAACAGGACCAGTACCGTACAGTGACTAACGCATTTTGGTTATGTCCGATATATCGGCCTATCGTGCGTGTCCGGCGTTTTACTAGCACACATAACAGCGTTCCGGGACCGCGATCCTGTGCTCCGACAACGACGTCTGTGCTCACTCTTCATCAAGCGGATGATACGTGCAATGTCATTAAATAACCAGTGCCTCACGCTCTAAGCTATCAAATGTCGTCGAAGCTTCGGCCACCTTGATCTTTGACCCATTCAGCCCTCTGCTGTCGTTCGCCGTATCAATCCTGTGAGGGGGCACTGTCTGACCATAGGC
seq00030   AGCAGCTGAAACGAGGTATCACTCACCCGGTTAATTCGTGGGGGGCAATTGTTGTACCGACCCGACCAGTTGTACCCCAGGGAGTCCGTTCAAACAGAAATACCGAATAAGATTTAAGCCCGCTACTCACTGTACAATTTAACATCAATGAGCGAATGACTCGTATCAGTACAATTAAAGGAGCTACCTCTCAAGGGCAACTCTGTCAATTTCTCCTCAATGCCTACCAGTGGCTGTTAAACCCGTTTGGGCCCGTCAATTCCAGCGAAATAAGATCTTTATTAGAGGGAATTGATATTTGCAACGATATTTATATACTAAAGCTTAGACGAAACTATAACGAGCTAACCCCTTTTTCCCCACAGTATTCGCGCGGGATGTCGCGAGGCCGCCGCTTCTCCCGGCAGTTCGGCTCTGCCATCCGTTGGAGACTCTATAGGTTTAAATTATATCACGAAGAATCCGTTAATCACGGGGAGTCCTCCTCGAAATTAATTAGAGAACCGTCTTAATGGCACTGATTGTGGATATAGCTCCTCTGCCGACTTCGTACATTACTGTGCCCCCTCGCGAGCTACTTTCTCGGATCCATATGCGGAGAGCAGATCAGGTCTCAGAATCCCACTTTGGGTGTGCTAGTACCTCTCTCCAATGGATGGACCCCAGCGTGTCGTCTGTGTTTTGCGGGTCGACGTGTCCACGTAGTCCGTACGCCGCATTGACAACGAGTTTGATTCAGTAAACGTTTCGGATGGATGAGCCAGGGTTATCCTTAATGTGAACATGGTAGTTCGGGGTGTAGTCGACTGAGAGGGGAGGTTCGGGTGTGTTTTCGAAGGTTTAGTTACTTCTGCACACACGGCTCCAGATCAGGTAAACCAGGATTCATCGAGAATCATCGCTCGCTTATCTGACATGATAAAACCCAGGCCAATTGACTTCGGGTGCACAAAAGCCTGCGTATCGCCGTGTAGGATGTTAGGAGTATAGATTCTTGGGATCTCCCAGACCGAGGTGCAGTAGCGTTGACCTCGTGGATTATTGCATGCCGGGACTAGAGAAGTCGCACCTCACGGCATCTCTACCTGCTAGTCGGCACGTCTAGGGAAGGGCGATGAGTTAATGGGCCGGTGTTCCACATTCGTCGAGTCCTTCGTGCTGTAATTTTTTGGCCGGTGACATGGAGGCCTAGACCACCTCAATATATAGTTGAGAGGCGCGCCCGTGGTCCTGCATGTGTTCGAGCGATTTGTTACTCCGCCCTCCAAGCCTAACGAACACGAGCCGAGCATGTTCATTCTATCTGGAGACGCGTTCGTTCAAATAACACCTTCCTTAATGACCGAGTGGGTCAGGTAGTTTGCTCGTTCTCCTTAGAATCGTTCTGACAATATAACTCACAAGGGGTGCCCATCTATCGGCTCAGCTTTCCGGTACCTCAGGTGCCCAAACCATCGAGTCAAGTGCCAGATTCCGAAGTTACAAACCCCTATTTAGCACCCTAAATCGTGTTCAATACCGTCAGCCTTGCGCCTTGCTGACGACTCTATTACACGGCAGTGCCTAATTCCACATGTAACAAGCTCGTGCATATCCCGATATCACTGCGCATTCTAGTCGCTCGAAAAGTTGGTCCCACACTTTCCAGACTCGAAAGTCTAATGAATTAGTCCAGTACTAGCTAGCACGTCAACTCAAAGACCCACAAGGACTAAGCGCGCATTATACAGAGTAAGCTAAAGATTTAACCATCATCATCGACCAGCGGTGTTGAACGGGGTGGCACTTGCGCAGTTAGAGTCCTGGCATACTTGACTTTTATAGAAGAAATCTGCCAGAGCATGATCAATAAGTCGCCAGTGAGCGGTAGACAACGTGCTTGGCTGATCTGTTAATGGAATTCTTTCATCCGAAACGGGGACGAACTGGCGCCTGAGAGTCAAAGAACTTCTGGGTCAACCCCTGATACGACAACAGGACCAGTACCGTACAGTGACTAACGCATTTTGGTTATGTCCGATATATCGGCCTATCGTGCGTGTCCGGCGTTTTACTAGCACACATAACAGCGTTCCGGGACCGCGATCCTGTGCTCCGACAACGACGTCTGTGCTCACTCTTCATCAAGCGGATGATACGTGCAATGTCATTAAATAACCAGTGCCTCACGCTCTAAGCTATCAAATGTCGTCGAAGCTTCGGCCACCTTGATCTTTGACCCATTCAGCCCTCTGCTGTCGTTCGCCGTATCAATCCTGTGAGGGGGCACTGTTTGACCATAGGC
seq00031   AGCAGCTGAAACGAGGTATCACTCACCCGGTTAATTCGTGGGGGGCAATTGTTGTACCGACCCGACCAGTTGTACCCCAGGGAGTCCGTTCAAACAGAAATACCGAATAAGATTTAAGCCCGCTACTCACTGTACAATTTAACATCACTGATCGAATGACTCGTATCAGTACAATTAAAGGAGCTACCTCTCAAGGGCAACTCTGTCAATTTCTCCTCAATGCCTACCAGTGGCTGTTAAACCCGTTTGGGCCCGTCAATTCCAGCGAAATAAGATCTTTATTAGAGGGAATTGATATTTGCAACGATATTTATATACTAAAGCTTAGACGAAACTATAACGAGCTAACCCCTTTTTCCCCACAGTATTCGCGCGGGATGTCGCGAGGCCGCCGCTTCTCCCGGCAGTTCGGCTCTGCCATCCGTTGGAGACTCTATAGGTTTAAATTATATCACGAAGAATCCGTTAATCACGGGGAGTCCTCCTCGAAATTAATTAGAGAACCGTCTTAATGGCACTGATTGTGGATATAGCTCCTCTGCCGACTTCGTACATTACTGTGCCCCCTCGCGAGCTACTTTCTCGGATCCATATGCGGAGAGCAGATCAGGTCTCAGAATCCCACTTTGGGTGTGCTAGTACCTCTCTCCAATGGATGGACCCCAGCGTGTCGTCTGTGTTTTGCGGGTCGACGTGTCCACGTAGTCCGTACGCCGCATTGACAACGAGTTTGATTCAGTAAACGTTTCGGATGGATGAGCCAGGGTTATCCTTAATGTGAACATGGTAGTTCGGGGTGTAGTCGACTGAGAGGGGAGGTTCGGGTGTGTTTTCGAAGGTTTAGTTACTTCTGCACACACGGCTCCAGATCAGGTAAACCAGGATTCATCGAGAATCATCGCTCGCTTATCTGACATGATAAAACCCAGGCCAATTGACTTCGGGTGCACAAAAGCCTGCGTATCGCCGTGTAGGATGTTAGGAGTATAGATTCTTGGGATCTCCCAGACCGAGGTGCAGTAGCGTTGACCTCGTGGATTATTGCATGCCGGGACTAGAGAAGTCGCACCTCACGGCATCTCTACCTGCTAGTCGGCACGTCTAGGGAAGGGCGATGAGTTAATGGGCCGGTGTTCCACATTCGTCGAGTCCTTCGTGCTGTAATTTTTTGGCCGGTGACATGGAGGCCTAGACCACCTCAATATATAGTTGAGAGGCGCGCCCGTGGTCCTGCATGTGTTCGAGCGATTTGTTACTCCGCCCTCCAAGCCTAACGAACACGAGCCGAGCATGTTCATTCTATCTGGAGACGCGTTCGTTCAAATAACACCTTCCTTAATGACCGAGTGGGTCAGGTAGTTTGCTCGTTCTCCTTAGAATCGTTCTGACAATATAACTCACAAGGGGTGCCCATCTATCGGCTCAGCTTTCCGGTACCTCAGGTGCCCAAACCATCGAGTCAAGTGCCAGATTCCGAAGTTACAAACCCCTATTTAGCACCCTAAATCGTGTTCAATACCGTCAGCCTTGCGCCTTGCTGACGACTCTATTACACGGCAGTGCCTAATTCCACATGTAACAAGCTCGTGCATATCCCGATATCACTGCGCATTCTAGTCGCTCGAAAAGTTGGTCCCACACTTTCCAGACTCGAAAGTCTAATGAATTAGTCCAGTACTAGCTAGCACGTCAACTCAAAGACCCACAAGGACTAAGCGCGCATTATACAGAGTAAGCTAAAGATTTAACCATCATCATCGACCAGCGGTGTTGAACGGGGTGGCACTTGCGCAGTTAGAGTCCTGGCATACTTGACTTTTATAGAAGAAATCTGCCAGAGCATGATCAATAAGTCGCCAGTGAGCGGTAGACAACGTGCTTGGCTGATCTGTTAATGGAATTCTGTCATCCGAAACGGGGACGAACTGGCGCCTGAGAGTCAAAGAACTTCTGGGTCAACCCCTGATACGACAACAGGACCAGTACCGTACAGTGACTAACGCATTTTGGTTATGTCCGATATATCGGCCTATCGTGCGTGTCCGGCGTTTTACTAGCACACATAACAGCGTTCCGGGACCGCGATCCTGTGCTCCGACAACGACGTCTGTGCTCACTCTTCATCAAGCGGATGATACGTGCAATGTCATTAAATAACCAGTGCCTCACGCTCTAAGCTATCAAATGTCGTCGAAGCTTCGGCCACCTTGATCTTTGACCCATTCAGCCCTCTGCTGTCGTTCGCCGTATCAATCCTGTGAGGGGGCACTGTCTGACCATAGGC
seq00032   AGCAGCTGAAACGAGGTATCACTCACCCGGTTAATTCGTGGGGGGCAATTGTTGTACCGACCCGACCAGTTGTACCCCAGGGAGTCCGTTCAAACAGAAATACCGAATAAGATTTAAGCCCGCTACTCACTGTACAATTTAACATCACTGATCGAATGACTCGTATCAGTACAATTAAAGGAGCTACCTCTCAAGGGCAACTCTGTCAATTTCTCCTCAATGCCTACCAGTGGCTGTTAAACCCGTTTGGGCCCGTCAATTCCAGCGAAATAAGATCTTTATTAGAGGGAATTGATATTTGCAACGATATTTATATACTAAAGCTTAGACGAAACTATAACGAGCTAACCCCTTTTTCCCCACAGTATTCGCGCGGGATGTCGCGAGGCCGCCGCTTCTCCCGGCAGTTCGGCTCTGCCATCCGTTGGAGACTCTATAGGTTTAAATTATATCACGAAGAATCCGTTAATCACGGGGAGTCCTCCTCGAAATTAATTAGAGAACCGTCTTAATGGCACTGATTGTGGATATAGCTCCTCTGCCGACTTCGTACATTACTGTGCCCCCTCGCGAGCTACTTTCTCGGATCCATATGCGGAGAGCAGATCAGGTCTCAGAATCCCACTTTGGGTGTGCTAGTACCTCTCTCCAATGGATGGACCCCAGCGTGTCGTCTGTGTTTTGCGGGTCGACGTGTCCACGTAGTCCGTACGCCGCATTGACAACGAGTTTGATTCAGTAAACGTTTCGGATGGATGAGCCAGGGTTATCCTTAATGTGAACATGGTAGTTCGGGGTGTAGTCGACTGAGAGGGGAGGTTCGGGTGTGTTTTCGAAGGTTTAGTTACTTCTGCACACACGGCTCCAGATCAGGTAAACCAGGATTCATCGAGAATCATCGCTCGCTTATCAGACATGATAAAACCCAGGCCAATTGACTTCGGGTGCACAAAAGCCTGCGTATCGCCGTGTAGGATGTTAGGAGTATAGATTCTTGCGATCTCCCAGACCGAGGTGCAGTAGCGTTGACCTCGTGGATTATTGCATGCCGGGACTAGAGAAGTCGCACCTCACGGCATCTCTACCTGCTAGTCGGCACGTCTAGGGAAGGGCGATGAGTTAATGGGCCGGTGTTCCACATTCGTCGAGTCCTTCGTGCTGTAATTTTTTGGCCGGTGACATGGAGGCCTAGACCACCTCAATATATAGTTGAGAGGCGCGCCCGTGGTCCTGCATGTGTTCGAGCGATTTGTTACTCCGCCCTCCAAGCCTAACGAACACGAGCCGAGCATGTTCATTCTATCTGGAGACGCGTTCGTTCAAATAACACCTTCCTTAATGACCGAGTGGGTCAGGTAGTTTGCTCGTTCTCCTTAGAATCGTTCTGACAATATAACTCACAAGGGGTGCCCATCTATCGGCTCAGCTTTCCGGTACCTCAGGTGCCCAAACCATCGAGTCAAGTGCCAGATTCCGAAGTTACAAACCCCTATTTAGCACCCTAAATCGTGTTCAATACCGTCAGCCTTGCGCCTTGCTGACGACTCTATTACACGGCAGTGCCTAATTCCACATGTAACAAGCTCGTGCATATCCCGATATCACTGCGCATTCTAGTCGCTCGAAAAGTTGGTCCCACACTTTCCAGACTCGAAAGTCTAATGAATTAGTCCAGTACTAGCTAGCACGTCAACTCAAAGACCCACAAGGACTAAGCGCGCATTATACAGAGTAAGCTAAAGATTTAACCATCATCATCGACCAGCGGTGTTGAACGGGGTGGCACTTGCGCAGTTAGAGTCCTGGCATACTGGACTTTTATAGAAGAAATCTGCCAGAGCATGATCAATAAGTCGCCAGTGAGCGGTAGACAACGTGCTTGGCTGATCTGTTAATGGAATTCTGTCATCCGAAACGGGGACGAACTGGCGCCTGAGAGTCAAAGAACTTCTGGGTCAACCCCTGATACGACAACAGGACCAGTACCGTACAGTGACTAACGCATTTTGGTTATGTCCGATATATCGGCCTATCGTGCGTGTCCGGCGTTTTACTAGCACACATAACAGCGTTCCGGGACCGCGATCCTGTGCTCCGACAACGACGTCTGTGCTCACTCTTCATCAAGCGGATGATACGTGCAATGTCATTAAATAACCAGTGCCTCACGCTCTAAGCTATCAAATGTCGTCGAAGCTTCGGCCACCTTGATCTTTGACCCATTCAGCCCTCTGCTGTCGTTCGCCGTATCAATCCTGTGAGGGGGCACTGTCTGACCATAGGC
seq00033   AGCAGCTGAAACGAGGTATCACTCACCCGGTTAATTCGTGGGGGGCAATTGTTGTACCGACCCGACCAGTTGTACCCCAGGGAGTCCGTTCAAACAGAAATACCGAATAAGATTTAAGCCCGCTACTCACTGTACAATTTAACATCACTGATCGAATGACTCGTATCAGTACAATTAAAGGAGCTACCTCTCAAGGGCAACTCTGTCAATTTCTCCTCAATGCCTACCAGTGGCTGTTAAACCCGTTTGGGCCCGTCAATTCCAGCGAAATAAGATCTTTATTAGAGGGAATTGATATTTGCAACGATATTTATATACTAAAGCTTAGACGAAACTATAACGAGCTAACCCCTTTTTCCCCACAGTATTCGCGCGGGATGTCGCGAGGCCGCCGCTTCTCCCGGCAGTTCGGCTCTGCCATCCGTTGGAGACTCTATAGGTTTAAATTATATCACGAAGAATCCGTTAATCACGGGGAGTCCTCCTCGAAATTAATTAGAGAACCGTCTTAATGGCACTGATTGTGGATATAGCTCCTCTGCCGACTTCGTACATTACTGTGCCCCCTCGCGAGCTACTTTCTCGGATCCATATGCGGAGAGCAGATCAGGTCTCAGAATCCCACTTTGGGTGTGCTAGTACCTCTCTCCAATGGATGGACCCCAGCGTGTCGTCTGTGTTTTGCGGGTCGACGTGTCCACGTAGTCCGTACGCCGCATTGACAACGAGTTTGATTCAGTAAACGTTTCGGATGGATGAGCCAGGGTTATCCTTAATGTGAACATGGTAGTTCGGGGTGTAGTCGACTGAGAGGGGAGGTTCGGGTGTGTTTTCGAAGGTTTAGTTACTTCTGCACACACGGCTCCAGATCAGGTAAACCAGGATTCATCGAGAATCATCGCTCGCTTATCAGACATGATAAAACCCAGGCCAATTGACTTCGGGTGCACAAAAGCCTGCGTATCGCCGTGTAGGATGTTAGGAGTATAGATTCTTGCGATCTCCCAGACCGAGGTGCAGTAGCGTTGACCTCGTGGATTATTGCATGCCGGGACTAGAGAAGTCGCACCTCACGGCATCTCTACCTGCTAGTCGGCACGTCTAGGGAAGGGCGATGAGTTAATGGGCCGGTGTTCCACATTCGTCGAGTCCTTCGTGCTGTAATTTTTTGGCCGGTGACATGGAGGCCTAGACCACCTCAATATATAGTTGAGAGGCGCGCCCGTGGTCCTGCATGTGTTCGAGCGATTTGTTACTCCGCCCTCCAAGCCTAACGAACACGAGCCGAGCATGTTCATTCTATCTGGAGACGCGTTCGTTCAAATAACACCTTCCTTAATGACCGAGTGGGTCAGGTAGTTTGCTCGTTCTCCTTAGAATCGTTCTGACAATATAACTCACAAGGGGTGCCCATCTATCGGCTCAGCTTTCCGGTACCTCAGGTGCCCAAACCATCGAGTCAAGTGCCAGATTCCGAAGTTACAAACCCCTATTTAGCACCCTAAATCGTGTTCAATACCGTCAGCCTTGCGCCTTGCTGACGACTCTATTACACGGCAGTGCCTAATTCCACATGTAACAAGCTCGTGCATATCCCGATATCACTGCGCATTCTAGTCGCTCGAAAAGTTGGTCCCACACTTTCCAGACTCGAAAGTCTAATGAATTAGTCCAGTACTAGCTAGCACGTCAACTCAAAGACCCACAAGGACTAAGCGCGCATTATACAGAGTAAGCTAAAGATTTAACCATCATCATCGACCAGCGGTGTTGAACGGGGTGGCACTTGCGCAGTTAGAGTCCTGGCATACTGGACTTTTATAGAAGAAATCTGCCAGAGCATGATCAATAAGTCGCCAGTGAGCGGTAGACAACGTGCTTGGCTGATCTGTTAATGGAATTCTGTCATCCGAAACGGGGACGAACTGGCGCCTGAGAGTCAAAGAACTTCTGGGTCAACCCCTGATACGACAACAGGACCAGTACCGTACAGTGACTAACGCATTTTGGTTATGTCCGATATATCGGCCTATCGTGCGTGTCCGGCGTTTTACTAGCACACATAACAGCGTTCCGGGACCGCGATCCTGTGCTCCGACAACGACGTCTGTGCTCACTCTTCATCAAGCGGATGATACGTGCAATGTCATTAAATAACCAGTGCCTCACGCTCTAAGCTATCAAATGTCGTCGAAGCTTCGGCCACCTTGATCTTTGACCCATTCAGCCCTCTGCTGTCGTTCGCCGTATCAATCCTGTGAGGGGGCACTGTCTGACCATAGGC
