# Supplementary material for: How Good Are Indirect Tests at Detecting Recombination in Human mtDNA?
Source: G3 (Bethesda). 2013 Jul 1;3(7):1095–104. doi: 10.1534/g3.113.006510 (PMC3704238; doi:10.1534/g3.113.006510)
Supplement: Supporting Information [file supp_g3.113.006510_FileS2.gz › SequenceData/mtDNA_ratehet&popgrowth/10/3rdbase/Infiles/10_91-new.txt]

33 2284
seq00001   CACGTCAGGCTCTGAATTGATGTAGCAAACGTGACGCGTCCAAGTAGTAATCGCGAAAGACCTATTTACCTTTGCGTACATGAACGACGTGGCTACCACTAATAGCTCCATACAGAGAGTCTCACCTTCATAGTCGAAGCTAAAACGTGGGATAGCATAGAAGCAGCGCGAGCAGGGTGAATCCAGGGGGGTAGTCGTTAAGTGTGAGCGGTCGATAGGCCATAGGATTATGCAAGGCCTCCTGGCTCCTTCATAACTCATCAGTCAATAGGAATTTCCACAGGTAAATACCCCTACGGATCGTGTGGCTTAGGCGAGTTTAAGTCAATGACACGTTCAATGCGAGCTTAGGTGATTGCCCGAATTTTCATCTCTCCATCGATTAAATGGGTCTAATCGTTACGCGTTACGGGTTTAATGGAAAACGCAAACGCGCGGCCTACCGTAATGGTCTTTAAATATATAACGTTCGCATGTAGCTTGGGAAGATGTTCCACCTCACAGGGAGCAGTCCCTGTACCATATGACCTCGCGCGCTAATGCTGTGATCTGTCATTAAGGTCATTGCCTTGGATGACGCGAGTAGACGGGCAAATGTCTTACATCAAGGGCTGATCGAGATTATCTTCTGACCATCTCCAAGGGTAGTTGTAATAGATATCTCACTAGTTTTGTAAGAAATTGAAGCGAAATCAAAGAAGTACAGTGTCAATAGAGACGGCGAATCGACCTACCTGCAGCGATGCTCATCTCTGGTGGGGTCCCTTTTAGCACGGTGTCTGTAACGTGCTTCAATTCTTAACTGACACGTGGTATCGGGGCGTTGAGACCGAAGCGGTATAGTCAAGAGTTGATTGTTTAGGGGATGGCTTATGTATTCCGGTAGTTTAGCAGTGATGTTACCGGACTTTCGGCTCTTCGTGGAGAAGCTTGAGCGTCCGGGACGGGAGCCCCCTCGTAATGAACTAGCGGCAAACAAGATATCATTGGCAGGCATTCCTTCGTCGCAACTAAGTGACTTAGGAAGGGCTTTCGGCATGTCGCGTTGGCCGTCGAGTATGAGTGACATCGGGCGACTAGCGGAATATTCCCGTAGTACGCCCTACTGTGCCTACTCCGGGCTTAGGTGAGAACATGTTCCCCAGGATCTGTAGCCGTCAAGCCCGGAGTTGTTTCGTTTAGGCGAATCAGGTAAGCTAGCAGCTATCATAAGCGACCTCTGACTTGGTCGTGTAGCCCAAAAGGGTCTCTGATTGTGCTTGTTCCGCGCTACGAGCCTTGTGGTATGACAGTCCCAGGCACGACCCAAAAGATTGTACGCGTATCGGTAAGATACGGGTGACCTCATGGGTGGACTTCAGGTAAAATGGCCCAACTACAAGTTCATGACACGCCGCGCAGTCTCGAAGCTGACAAGGTCTGTCGTTGCGGTTCCGAACTTTGGGGTCTCTGGGCATTGTAAGCACCCAAGTTAGGGTCACGTTATCGTTCACGTAATACCAAATGATTTTCTAAGCTTTTATTCTAGAGATGGCACGAACGATTGTCATCTTGCCCCCAGTGTACTGGTAGGAACCCCTGATCTGCTGACGAGCGTTTCCTCGCTGAAAATCCCTATCCACCTATAAGTGTGAGAAGCGAGCCCAACAGTAAAGTAGAGACCGTGTGCATGTTAATCTGCTATGTGCATCTGAGAAAATAGAATTGGTGCCTCTGCGTATGCTGGCGGCTATCAGCGAACTCTTTTTAAACGATAATATGTGGTAAGTGGCCTCATGTGTCCTGCGCATCAACGAGGATGACACCGCATTGGAACGTGGATACGCCATTCGACTGACGGACGATTCGTTCACTGATCGGGCGTCATCGGGGAGGTATTAATACTACCCTGGCTAATATAGTCAACTTCCCCGCGAGGGTGCCAATAGGCGGCGATCCTCGTCCTAGATTCCGCTACCAGGGCCCAGGCGCGTCTATTGCTGAAACCGGCTGCGCCGCAAGCGAATGTAGGCCGGGTACCGTAGGACTTTGACAGTGTCTGAGGTCTTGAAAGAATGCCGACGTTTCCACTCATACGTTGTTAGGCCTATCCGCCATAAGATGAGCTAGACTCGCGTCATGGGACTCTTTTCGTTCGTATTTTTAGGATATGTCATGACACCCCTCGGTACATACGTGAGACTTAGGAAGTAAAACTACGCTAGTCTGAAGGCCAGGTCATTGTACGGAACCAAGACCGATTAAGGACGTGCCGAGCCCTAGTGGCCTCGAGTTACAGTCGATA
seq00002   CACGTCAGGCTCTGAATTGATGTAGCAAACGTGACGCGTCCAAGTAGTAATCGCGAAAGACCTATTTACCTTTGCGTACATGAACGACGTGGCTACCACTAATAGCTCCATACAGAGAGTCTCACCTTCATAGTCGAAGCTAAAACGTGGGATAGCATAGAAGCAGCGCGAGCAGGGTGAATCCAGGGGGGTAGTCGTTAAGTGTGAGCGGTCGATAGGCCATAGGATTATGCAAGGCCTCCTGGCTCCTTCATAACTCATCAGTCAATAGGAATTTCCACAGGTAAATACCCCTACGGATCGTGTGGCTTAGGCGAGTTTAAGTCAATGACACGTTCAATGCGAGCTTAGGTGATTGCCCGAATTTTCATCTCTCCATCGATTAAATGGGTCTAATCGTTACGCGTTACGGGTTTAATGGAAAACGCAAACGCGCGGCCTACCGTAATGGTCTTTAAATATATAACGTTCGCATGTAGCTTGGGAAGATGTTCCACCTCACAGGGAGCAGTCCCTGTACCATATGACCTCGCGCGCTAATGCTGTGATCTGTCATTAAGGTCATTGCCTTGGATGACGCGAGTAGACGGGCAAATGTCTTACATCAAGGGCTGATCGAGATTATCTTCTGACCATCTCCAAGGGTAGTTGTAATAGATATCTCAGTAGTTTTGTAAGAAATTGAAGCGAAATCAAAGAAGTACAGTGTCAATAGAGACGGCGAATCGACCTACCTGCAGCGATGCTCATCTCTGGTGGGGTCCCTTTTAGCACGGTGTCTGTAACGTGCTTCAATTCTTAACTGACACGTGGTATCGGGGCGTTGAGACCGAAGCGGTATAGTCAAGAGTTGATTGTTTAGGGGATGGCTTATGTATTCCGGTAGTTTAGCAGTGATGTTACCGGACTTTCGGCTCTTCGTGGAGAAGCTTGAGCGTCCGGGACGGGAGCCCCCTCGTAATGAACTAGCGGCAAACAAGATATCATTGGCAGGCATTCCTTCGTCGCAACTAAGTGACTTAGGAAGGGCTTTCGGCATGTCGCGTTGGCCGTCGAGTATGAGTGACATCGGGCGACTAGCGGAATATTCCCGTAGTACGCCCTACTGTGCCTACTCCGGGCTTAGGTGAGAACATGTTCCCCAGGATCTGTAGCCGTCAAGCCCGGAGTTGTTTCGTTTAGGCGAATCAGGTAAGCTAGCAGCTATCATAAGCGACCTCTGACTTGGTCGTGTAGCCCAAAAGGGTCTCTGATTGTGCTTGTTCCGCGCTACGAGCCTTGTGGTATGACAGTCCCAGGCACGACCCAAAAGATTGTACGCGTATCGGTAAGATACGGGTGACCTCATGGGTGGACTTCAGGTAAAATGGCCCAACTACAAGTTCATGACACGCCGCGCAGTCTCGAAGCTGACAAGGTCTGTCGTTGCGGTTCCGAACTTTGGGGTCTCTGGGCATTGTAAGCACCCAAGTTAGGGTCACGTTATCGTTCACGTAATACCAAATGATTTTCTAAGCTTTTATTCTAGAGATGGCACGAACGATTGTCATCTTGCCCCCAGTGTACTGGTAGGAACCCCTGATCTGCTGACGAGCGTTTCCTCGCTGAAAATCCCTATCCACCTATAAGTGTGAGAAGCGAGCCCAACAGTAAAGTAGAGACCGTGTGCATGTTAATCTGCTATGTGCATCTGAGAAAATAGAATTGGTGCCTCTGCGTATGCTGGCGGCTATCAGCGAACTCTTTTTAAACGATAATATGTGGTAAGTGGCCTCATGTGTCCTGCGCATCAACGAGGATGACACCGCATTGGAACGTGGATACGCCATTCGACTGACGGACGATTCGTTCACTGATCGGGCGTCATCGGGGAGGTATTAATACTACCCTGGCTAATATAGTCAACTTCCCCGCGAGGGTGCCAATAGGCGGCGATCCTCGTCTTAGATTCCGCTACCAGGGCCCAGGCGCGTCTATTGCTGAAACCGGCTGCGCCGCAAGCGAATGTAGGCCGGGTACCGTAGGACTTTGACAGTGTCTGAGGTCTTGAAAGAATGCCGACGTTTCCACTCATACGTTGTTAGGCCTATCCGCCATAAGATGAGCTAGACTCGCGTCATGGGACTCTTTTCGTTCGTATTTTTAGGATATGTCATGACACCCCTCGGTACATACGTGAGACTTAGGAAGTAAAACTACGCTAGTCTGAAGGCCAGGTCATTGTACGGAACCAAGACCGATTAAGGACGTGCCGAGCCCTAGTGGCCTCGAGTTACAGTCGATA
seq00003   CACGTCAGGCTCTGAATTGATGTAGCAAACGTGACGCGTCCAAGTAGTAATCGCGAAAGACCTATTTACCTTTGCGTACATGAACGACGTGGCTACCACTAATAGCTCCATACAGAGAGTCTCACCTTCATAGTCGAAGCTAAAACGTGGGATAGCATAGAAGCAGCGCGAGCAGGGTGAATCCAGGGGGGTAGTCGTTAAGTGTGAGCGGTCGATAGGCCATAGGATTATGCAAGGCCTCCTGGCTCCTTCATAACTCATCAGTCAATAGGAATTTCCACAGGTAAATACCCCTACGGATCGTGTGGCTTAGGCGAGTTTAAGTCAATGACACGTTCAATGCGAGCTTAGGTGATTGCCCGAATTTTCATCTCTCCATCGATTAAATGGGTCTAATCGTTACGCGTTACGGGTTTAATGGAAAACGCAAACGCGCGGCCTACCGTAATGGTCTTTAAATATATAACGTTCGCATGTAGCTTGGGAAGATGTTCCACCTCACAGGGAGCAGTCCCTGTACCATATGACCTCGCGCGCTAATGCTGTGATCTGTCATTAAGGTCATTGCCTTGGATGACGCGAGTAGACGGGCAAATGTCTTACATCAAGGGCTGATCGAGATTATCTTCTGACCATCTCCAAGGGTAGTTGTAATAGATATCTCACTAGTTTTGTAAGAAATTGAAGCGAAATCAAAGAAGTACAGTGTCAATAGAGACGGCGAATCGACCTACCTGCAGCGATGCTCATCTCTGGTGGGGTCCCTTTTAGCACGGTGTCTGTAACGTGCTTCAATTCTTAACTGACACGTGGTATCGGGGCGTTGAGACCGAAGCGGTATAGTCAAGAGTTGATTGTTTAGGGGATGGCTTATGTATTCCGGTAGTTTAGCAGTGATGTTACCGGACTTTCGGCTCTTCGTGGAGAAGCTTGAGCGTCCGGGACGGGAGCCCCCTCGTAATGAACTAGCGGCAAACAAGATATCATTGGCAGGCATTCCTTCGTCGCAACTAAGTGACTTAGGAAGGGCTTTCGGCATGTCGCGTTGGCCGTCGAGTATGAGTGACATCGGGCGACTAGCGGAATATTCCCGTAGTACGCCCTACTGTGCCTACTCCGGGCTTAGGTGAGAACATGTTCCCCAGGATCTGTAGCCGTCAAGCCCGGAGTTGTTTCGTTTAGGCGAATCAGGTAAGCTAGCAGCTATCATAAGCGACCTCTGACTTGGTCGTGTAGCCCAAAAGGGTCTCTGATTGTGCTTGTTCCGCGCTACGAGCCTTGTGGTATGACAGTCCCAGGCACGACCCAAAAGATTGTACGCGTATCGGTAAGATACGGGTGACCTCATGGGTGGACTTCAGGTAAAATGGCCCAACTACAAGTTCATGACACGCCGCGCAGTCTCGAAGCTGACAAGGTCTGTCGTTGCGGTTCCGAACTTTGGGGTCTCTGGGCATTGTAAGCACCCAAGTTAGGGTCACGTTATCGTTCACGTAATACCAAATGATTTTCTAAGCTTTTATTCTAGAGATGGCACGAACGATTGTCATCTTGCCCCCAGTGTACTGGTAGGAACCCCTGATCTGCTGACGAGCGTTTCCTCGCTGAAAATCCCTATCCACCTATAAGTGTGAGAAGCGAGCCCAACAGTAAAGTAGAGACCGTGTGCATGTTAATCTGCTATGTGCATCTGAGAAAATAGAATTGGTGCCTCTGCGTATGCTGGCGGCTATCAGCGAACTCTTTTTAAACGATAATATGTGGTAAGTGGCCTCATGTGTCCTGCGCATCAACGAGGATGACACCGCATTGGAACGTGGATACGCCATTCGACTGACGGACGATTCGTTCACTGATCGGGCGTCATCGGGGAGGTATTAATACTACCCTGGCTAATATAGTCAACTTCCCCGCGAGGGTGCCAATAGGCGGCGATCCTCGTCTTAGATTCCGCTACCAGGGCCCAGGCGCGTCTATTGCTGAAACCGGCTGCGCCGCAAGCGAATGTAGGCCGGGTACCGTAGGACTTTGACAGTGTCTGAGGTCTTGAAAGAATGCCGACGTTTCCACTCATACGTTGTTAGGCCTATCCGCCATAAGATGAGCTAGACTCGCGTCATGGGACTCTTTTCGTTCGTATTTTTAGGATATGTCATGACACCCCTCGGTACATACGTGAGACTTAGGAAGTAAAACTACGCTAGTCTGAAGGCCAGGTCATTGTACGGAACCAAGACCGATTAAGGACGTGCCGAGCCCTAGTGGCCTCGAGTTACAGTCGATA
seq00004   CACGTCAGGCTCTGAATTGATGTAGCAAACGTGACGCGTCCAAGTAGTAATCGCGAAAGACCTATTTACCTTTGCGTACATGAACGACGTGGCTACCACTAATAGCTCCATACAGAGAGTCTCACCTTCATAGTCGAAGCTAAAACGTGGGATAGCATAGAAGCAGCGCGAGCAGGGTGAATCCAGGGGGGTAGTCGTTAAGTGTGAGCGGTCGATAGGCCATAGGATTATGCAAGGCCTCCTGGCTCCTTCATAACTCATCAGTCAATAGGAATTTCCACAGGTAAATACCCCTACGGATCGTGTGGCTTAGGCGAGTTTAAGTCAATGACACGTTCAATGCGAGCTTAGGTGATTGCCCGAATTTTCATCTCTCCATCGATTAAATGGGTCTAATCGTTACGCGTTACGGGTTTAATGGAAAACGCAAACGCGCGGCCTACCGTAATGGTCTTTAAATATATAACGTTCGCATGTAGCTTGGGAAGATGTTCCACCTCACAGGGAGCAGTCCCTGTACCATATGACCTCGCGCGCTAATGCTGTGATCTGTCATTAAGGTCATTGCCTTGGATGACGCGAGTAGACGGGCAAATGTCTTACATCAAGGGCTGATCGAGATTATCTTCTGACCATCTCCAAGGGTAGTTGTAATAGATATCTCACTAGTTTTGTAAGAAATTGAAGCGAAATCAAAGAAGTACAGTGTCAATAGAGACGGCGAATCGACCTACCTGCAGCGATGCTCATCTCTGGTGGGGTCCCTTTTAGCACGGTGTCTGTAACGTGCTTCAATTCTTAACTGACACGTGGTATCGGGGCGTTGAGACCGAAGCGGTATAGTCAAGAGTTGATTGTTTAGGGGATGGCTTATGTATTCCGGTAGTTTAGCAGTGATGTTACCGGACTTTCGGCTCTTCGTGGAGAAGCTTGAGCGTCCGGGACGGGAGCCCCCTCGTAATGAACTAGCGGCAAACAAGATATCATTGGCAGGCATTCCTTCGTCGCAACTAAGTGACTTAGGAAGGGCTTTCGGCATGTCGCGTTGGCCGTCGAGTATGAGTGACATCGGGCGACTAGCGGAATATTCCCGTAGTACGCCCTACTGTGCCTACTCCGGGCTTAGGTGAGAACATGTTCCCCAGGATCTGTAGCCGTCAAGCCCGGAGTTGTTTCGTTTAGGCGAATCAGGTAAGCTAGCAGCTATCATAAGCGACCTCTGACTTGGTCGTGTAGCCCAAAAGGGTCTCTGATTGTGCTTGTTCCGCGCTACGAGCCTTGTGGTATGACAGTCCCAGGCACGACCCAAAAGATTGTACGCGTATCGGTAAGATACGGGTGACCTCATGGGTGGACTTCAGGTAAAATGGCCCAACTACAAGTTCATGACACGCCGCGCAGTCTCGAAGCTGACAAGGTCTGTCGTTGCGGTTCCGAACTTTGGGGTCTCTGGGCATTGTAAGCACCCAAGTTAGGGTCACGTTATCGTTCACGTAATACCAAATGATTTTCTAAGCTTTTATTCTAGAGATGGCACGAACGATTGTCATCTTGCCCCCAGTGTACTGGTAGGAACCCCTGATCTGCTGACGAGCGTTTCCTCGCTGAAAATCCCTATCCACCTATAAGTGTGAGAAGCGAGCCCAACAGTAAAGTAGAGACCGTGTGCATGTTAATCTGCTATGTGCATCTGAGAAAATAGAATTGGTGCCTCTGCGTATGCTGGCGGCTATCAGCGAACTCTTTTTAAACGATAATATGTGGTAAGTGGCCTCATGTGTCCTGCGCATCAACGAGGATGACACCGCATTGGAACGTGGATACGCCATTCGACTGACGGACGATTCGTTCACTGATCGGGCGTCATCGGGGAGGTATTAATACTACCCTGGCTAATATAGTCAACTTCCCCGCGAGGGTGCCAATAGGCGGCGATCCTCGTCTTAGATTCCGCTACCAGGGCCCAGGCGCGTCTATTGCTGAAACCGGCTGCGCCGCAAGCGAATGTAGGCCGGGTACCGTAGGACTTTGACAGTGTCTGAGGTCTTGAAAGAATGCCGACGTTTCCACTCATACGTTGTTAGGCCTATCCGCCATAAGATGAGCTAGACTCGCGTCATGGGACTCTTTTCGTTCGTATTTTTAGGATATGTCATGACACCCCTCGGTACATACGTGAGACTTAGGAAGTAAAACTACGCTAGTCTGAAGGCCAGGTCATTGTACGGAACCAAGACCGATTAAGGACGTGCCGAGCCCTAGTGGCCTCGAGTTACAGTCGATA
seq00005   CACGTCAGGCTCTGAATTGATGTAGCAAACGTGACGCGTCCAAGTAGTAATCGCGAAAGACCTATTTACCTTTGCGTACATGAACGACGTGGCTACCACTAATAGCTCCATACAGAGAGTCTCACCTTCATAGTCGAAGCTAAAACGTGGGATAGCATAGAAGCAGCGCGAGCAGGGTGAATCCAGGGGGGTAGTCGTTAAGTGTGAGCGGTCGATAGGCCATAGGATTATGCAAGGCCTCCTGGCTCCTTCATAACTCATCAGTCAATAGGAATTTCCACAGGTAAATACCCCTACGGATCGTGTGGCTTAGGCGAGTTTAAGTCAATGACACGTTCAATGCGAGCTTAGGTGATTGCCCGAATTTTCATCTCTCCATCGATTAAATGGGTCTAATCGTTACGCGTTACGGGTTTAATGGAAAACGCAAACGCGCGGCCTACCGTAATGGTCTTTAAATATATAACGTTCGCATGTAGCTTGGGAAGATGTTCCACCTCACAGGGAGCAGTCCCTGTACCATATGACCTCGCGCGCTAATGCTGTGATCTGTCATTAAGGTCATTGCCTTGGATGACGCGAGTAGACGGGCAAATGTCTTACATCAAGGGCTGATCGAGATTATCTTCTGACCATCTCCAAGGGTAGTTGTAATAGATATCTCAGTAGTTTTGTAAGAAATTGAAGCGAAATCAAAGAAGTACAGTGTCAATAGAGACGGCGAATCGACCTACCTGCAGCGATGCTCATCTCTGGTGGGGTCCCTTTTAGCACGGTGTCTGTAACGTGCTTCAATTCTTAACTGACACGTGGTATCGGGGCGTTGAGACCGAAGCGGTATAGTCAAGAGTTGATTGTTTAGGGGATGGCTTATGTATTCCGGTAGTTTAGCAGTGATGTTACCGGACTTTCGGCTCTTCGTGGAGAAGCTTGAGCGTCCGGGACGGGAGCCCCCTCGTAATGAACTAGCGGCAAACAAGATATCATTGGCAGGCATTCCTTCGTCGCAACTAAGTGACTTAGGAAGGGCTTTCGGCATGTCGCGTTGGCCGTCGAGTATGAGTGACATCGGGCGACTAGCGGAATATTCCCGTAGTACGCCCTACTGTGCCTACTCCGGGCTTAGGTGAGAACATGTTCCCCAGGATCTGTAGCCGTCAAGCCCGGAGTTGTTTCGTTTAGGCGAATCAGGTAAGCTAGCAGCTATCATAAGCGACCTCTGACTTGGTCGTGTAGCCCAAAAGGGTCTCTGATTGTGCTTGTTCCGCGCTACGAGCCTTGTGGTATGACAGTCCCAGGCACGACCCAAAAGATTGTACGCGTATCGGTAAGATACGGGTGACCTCATGGGTGGACTTCAGGTAAAATGGCCCAACTACAAGTTCATGACACGCCGCGCAGTCTCGAAGCTGACAAGGTCTGTCGTTGCGGTTCCGAACTTTGGGGTCTCTGGGCATTGTAAGCACCCAAGTTAGGGTCACGTTATCGTTCACGTAATACCAAATGATTTTCTAAGCTTTTATTCTAGAGATGGCACGAACGATTGTCATCTTGCCCCCAGTGTACTGGTAGGAACCCCTGATCTGCTGACGAGCGTTTCCTCGCTGAAAATCCCTATCCACCTATAAGTGTGAGAAGCGAGCCCAACAGTAAAGTAGAGACCGTGTGCATGTTAATCTGCTATGTGCATCTGAGAAAATAGAATTGGTGCCTCTGCGTATGCTGGCGGCTATCAGCGAACTCTTTTTAAACGATAATATGTGGTAAGTGGCCTCATGTGTCCTGCGCATCAACGAGGATGACACCGCATTGGAACGTGGATACGCCATTCGACTGACGGACGATTCGTTCACTGATCGGGCGTCATCGGGGAGGTATTAATACTACCCTGGCTAATATAGTCAACTTCCCCGCGAGGGTGCCAATAGGCGGCGATCCTCGTCTTAGATTCCGCTACCAGGGCCCAGGCGCGTCTATTGCTGAAACCGGCTGCGCCGCAAGCGAATGTAGGCCGGGTACCGTAGGACTTTGACAGTGTCTGAGGTCTTGAAAGAATGCCGACGTTTCCACTCATACGTTGTTAGGCCTATCCGCCATAAGATGAGCTAGACTCGCGTCATGGGACTCTTTTCGTTCGTATTTTTAGGATATGTCATGACACCCCTCGGTACATACGTGAGACTTAGGAAGTAAAACTACGCTAGTCTGAAGGCCAGGTCATTGTACGGAACCAAGACCGATTAAGGACGTGCCGAGCCCTAGTGGCCTCGAGTTACAGTCGATA
seq00006   CACGTCAGGCTCTGAATTGATGTAGCAAACGTGACGCGTCCAAGTAGTAATCGCGAAAGACCTATTTACCTTTGCGTACATGAACGACGTGGCTACCACTAATAGCTCCATACAGAGAGTCTCACCTTCATAGTCGAAGCTAAAACGTGGGATAGCATAGAAGCAGCGCGAGCAGGGTGAATCCAGGGGGGTAGTCGTTAAGTGTGAGCGGTCGATAGGCCATAGGATTATGCAAGGCCTCCTGGCTCCTTCATAACTCATCAGTCAATAGGAATTTCCACAGGTAAATACCCCTACGGATCGTGTGGCTTAGGCGAGTTTAAGTCAATGACACGTTCAATGCGAGCTTAGGTGATTGCCCGAATTTTCATCTCTCCATCGATTAAATGGGTCTAATCGTTACGCGTTACGGGTTTAATGGAAAACGCAAACGCGCGGCCTACCGTAATGGTCTTTAAATATATAACGTTCGCATGTAGCTTGGGAAGATGTTCCACCTCACAGGGAGCAGTCCCTGTACCATATGACCTCGCGCGCTAATGCTGTGATCTGTCATTAAGGTCATTGCCTTGGATGACGCGAGTAGACGGGCAAATGTCTTACATCAAGGGCTGATCGAGATTATCTTCTGACCATCTCCAAGGGTAGTTGTAATAGATATCTCACTAGTTTTGTAAGAAATTGAAGCGAAATCAAAGAAGTACAGTGTCAATAGAGACGGCGAATCGACCTACCTGCAGCGATGCTCATCTCTGGTGGGGTCCCTTTTAGCACGGTGTCTGTAACGTGCTTCAATTCTTAACTGACACGTGGTATCGGGGCGTTGAGACCGAAGCGGTATAGTCAAGAGTTGATTGTTTAGGGGATGGCTTATGTATTCCGGTAGTTTAGCAGTGATGTTACCGGACTTTCGGCTCTTCGTGGAGAAGCTTGAGCGTCCGGGACGGGAGCCCCCTCGTAATGAACTAGCGGCAAACAAGATATCATTGGCAGGCATTCCTTCGTCGCAACTAAGTGACTTAGGAAGGGCTTTCGGCATGTCGCGTTGGCCGTCGAGTATGAGTGACATCGGGCGACTAGCGGAATATTCCCGTAGTACGCCCTACTGTGCCTACTCCGGGCTTAGGTGAGAACATGTTCCCCAGGATCTGTAGCCGTCAAGCCCGGAGTTGTTTCGTTTAGGCGAATCAGGTAAGCTAGCAGCTATCATAAGCGACCTCTGACTTGGTCGTGTAGCCCAAAAGGGTCTCTGATTGTGCTTGTTCCGCGCTACGAGCCTTGTGGTATGACAGTCCCAGGCACGACCCAAAAGATTGTACGCGTATCGGTAAGATACGGGTGACCTCATGGGTGGACTTCAGGTAAAATGGCCCAACTACAAGTTCATGACACGCCGCGCAGTCTCGAAGCTGACAAGGTCTGTCGTTGCGGTTCCGAACTTTGGGGTCTCTGGGCATTGTAAGCACCCAAGTTAGGGTCACGTTATCGTTCACGTAATACCAAATGATTTTCTAAGCTTTTATTCTAGAGATGGCACGAACGATTGTCATCTTGCCCCCAGTGTACTGGTAGGAACCCCTGATCTGCTGACGAGCGTTTCCTCGCTGAAAATCCCTATCCACCTATAAGTGTGAGAAGCGAGCCCAACAGTAAAGTAGAGACCGTGTGCATGTTAATCTGCTATGTGCATCTGAGAAAATAGAATTGGTGCCTCTGCGTATGCTGGCGGCTATCAGCGAACTCTTTTTAAACGATAATATGTGGTAAGTGGCCTCATGTGTCCTGCGCATCAACGAGGATGACACCGCATTGGAACGTGGATACGCCATTCGACTGACGGACGATTCGTTCACTGATCGGGCGTCATCGGGGAGGTATTAATACTACCCTGGCTAATATAGTCAACTTCCCCGCGAGGGTGCCAATAGGCGGCGATCCTCGTCTTAGATTCCGCTACCAGGGCCCAGGCGCGTCTATTGCTGAAACCGGCTGCGCCGCAAGCGAATGTAGGCCGGGTACCGTAGGACTTTGACAGTGTCTGAGGTCTTGAAAGAATGCCGACGTTTCCACTCATACGTTGTTAGGCCTATCCGCCATAAGATGAGCTAGACTCGCGTCATGGGACTCTTTTCGTTCGTATTTTTAGGATATGTCATGACACCCCTCGGTACATACGTGAGACTTAGGAAGTAAAACTACGCTAGTCTGAAGGCCAGGTCATTGTACGGAACCAAGACCGATTAAGGACGTGCCGAGCCCTAGTGGCCTCGAGTTACAGTCGATA
seq00007   CACGTCAGGCTCTGAATTGATGTAGCAAACGTGACGCGTCCAAGTAGTAATCGCGAAAGACCTATTTACCTTTGCGTACATGAACGACGTGGCTACCACTAATAGCTCCATACAGAGAGTCTCACCTTCATAGTCGAAGCTAAAACGTGGGATAGCATAGAAGCAGCGCGAGCAGGGTGAATCCAGGGGGGTAGTCGTTAAGTGTGAGCGGTCGATAGGCCATAGGATTATGCAAGGCCTCCTGGCTCCTTCATAACTCATCAGTCAATAGGAATTTCCACAGGTAAATACCCCTACGGATCGTGTGGCTTAGGCGAGTTTAAGTCAATGACACGTTCAATGCGAGCTTAGGTGATTGCCCGAATTTTCATCTCTCCATCGATTAAATGGGTCTAATCGTTACGCGTTACGGGTTTAATGGAAAACGCAAACGCGCGGCCTACCGTAATGGTCTTTAAATATATAACGTTCGCATGTAGCTTGGGAAGATGTTCCACCTCACAGGGAGCAGTCCCTGTACCATATGACCTCGCGCGCTAATGCTGTGATCTGTCATTAAGGTCATTGCCTTGGATGACGCGAGTAGACGGGCAAATGTCTTACATCAAGGGCTGATCGAGATTATCTTCTGACCATCTCCAAGGGTAGTTGTAATAGATATCTCACTAGTTTTGTAAGAAATTGAAGCGAAATCAAAGAAGTACAGTGTCAATAGAGACGGCGAATCGACCTACCTGCAGCGATGCTCATCTCTGGTGGGGTCCCTTTTAGCACGGTGTCTGTAACGTGCTTCAATTCTTAACTGACACGTGGTATCGGGGCGTTGAGACCGAAGCGGTATAGTCAAGAGTTGATTGTTTATGGGATGGCTTATGTATTCCGGTAGTTTAGCAGTGATGTTACCGGACTTTCGGCTCTTCGTGGAGAAGCTTGAGCGTCCGGGACGGGAGCCCCCTCGTAATGAACTAGCGGCAAACAAGATATCATTGGCAGGCATTCCTTCGTCGCAACTAAGTGACTTAGGAAGGGCTTTCGGCATGTCGCGTTGGCCGTCGAGTATGAGTGACATCGGGCGACTAGCGGAATATTCCCGTAGTACGCCCTACTGTGCCTACTCCGGGCTTAGGTGAGAACATGTTCCCCAGGATCTGTAGCCGTCAAGCCCGGAGTTGTTTCGTTTAGGCGAATCAGGTAAGCTAGCAGCTATCATAAGCGACCTCTGACTTGGTCGTGTAGCCCAAAAGGGTCTCTGATTGTGCTTGTTCCGCGCTACGAGCCTTGTGGTATGACAGTCCCAGGCACGACCCAAAAGATTGTACGCGTATCGGTAAGATACGGGTGACCTCATGGGTGGACTTCAGGTAAAATGGCCCAACTACAAGTTCATGACACGCCGCGCAGTCTCGAAGCTGACAAGGTCTGTCGTTGCGGTTCCGAACTTTGGGGTCTCTGGGCATTGTAAGCACCCAAGTTAGGGTCACGTTATCGTTCACGTAATACCAAATGATTTTCTAAGCTTTTATTCTAGAGATGGCACGAACGATTGTCATCTTGCCCCCAGTGTACTGGTAGGAACCCCTGATCTGCTGACGAGCGTTTCCTCGCTGAAAATCCCTATCCACCTATAAGTGTGAGAAGCGAGCCCAACAGTAAAGTAGAGACCGTGTGCATGTTAATCTGCTATGTGCATCTGAGAAAATAGAATTGGTGCCTCTGCGTATGCTGGCGGCTATCAGCGAACTCTTTTTAAACGATAATATGTGGTAAGTGGCCTCATGTGTCCTGCGCATCAACGAGGATGACACCGCATTGGAACGTGGATACGCCATTCGACTGACGGACGATTCGTTCACTGATCGGGCGTCATCGGGGAGGTATTAATACTACCCTGGCTAATATAGTCAACTTCCCCGCGAGGGTGCCAATAGGCGGCGATCTTCGTCTTAGATTCCGCTACCAGGGCCCAGGCGCGTCTATTGCTGAAACCGGCTGCGCCGCAAGCGAATGTAGGCCGGGTACCGTAGGACTTTGACAGTGTCTGAGGTCTTGAAAGAATGCCGACGTTTCCACTCATACGTTGTTAGGCCTATCCGCCATAAGATGAGCTAGACTCGCGTCATGGGACTCTTTTCGTTCGTATTTTTAGGATATGTCATGACACCCCTCGGTACATACGTGAGACTTAGGAAGTAAAACTACGCTAGTCTGAAGGCCAGGTCATTGTACGGAACCAAGACCGATTAAGGACGTGCCGAGCCCTAGTGGCCTCGAGTTACAGTCGATA
seq00008   CACGTCAGGCTCTGAATTGATGTAGCAAACGTGACGCGTCCAAGTAGTAATCGCGAAAGACCTATTTACCTTTGCGTACATGAACGACGTGGCTACCACTAATAGCTCCATACAGAGAGTCTCACCTTCATAGTCGAAGCTAAAACGTGGGATAGCATAGAAGCAGCGCGAGCAGGGTGAATCCAGGGGGGTAGTCGTTAAGTGTGAGCGGTCGATAGGCCATAGGATTATGCAAGGCCTCCTGGCTCCTTCATAACTCATCAGTCAATAGGAATTTCCACAGGTAAATACCCCTACGGATCGTGTGGCTTAGGCGAGTTTAAGTCAATGACACGTTCAATGCGAGCTTAGGTGATTGCCCGAATTTTCATCTCTCCATCGATTAAATGGGTCTAATCGTTACGCGTTACGGGTTTAATGGAAAACGCAAACGCGCGGCCTACCGTAATGGTCTTTAAATATATAACGTTCGCATGTAGCTTGGGAAGATGTTCCACCTCACAGGGAGCAGTCCCTGTACCATATGACCTCGCGCGCTAATGCTGTGATCTGTCATTAAGGTCATTGCCTTGGATGACGCGAGTAGACGGGCAAATGTCTTACATCAAGGGCTGATCGAGATTATCTTCTGACCATCTCCAAGGGTAGTTGTAATAGATATCTCACTAGTTTTGTAAGAAATTGAAGCGAAATCAAAGAAGTACAGTGTCAATAGAGACGGCGAATCGACCTACCTGCAGCGATGCTCATCTCTGGTGGGGTCCCTTTTAGCACGGTGTCTGTAACGTGCTTCAATTCTTAACTGACACGTGGTATCGGGGCGTTGAGACCGAAGCGGTATAGTCAAGAGTTGATTGTTTAGGGGATGGCTTATGTATTCCGGTAGTTTAGCAGTGATGTTACCGGACTTTCGGCTCTTCGTGGAGAAGCTTGAGCGTCCGGGACGGGAGCCCCCTCGTAATGAACTAGCGGCAAACAAGATATCATTGGCAGGCATTCCTTCGTCGCAACTAAGTGACTTAGGAAGGGCTTTCGGCATGTCGCGTTGGCCGTCGAGTATGAGTGACATCGGGCGACTAGCGGAATATTCCCGTAGTACGCCCTACTGTGCCTACTCCGGGCTTAGGTGAGAACATGTTCCCCAGGATCTGTAGCCGTCAAGCCCGGAGTTGTTTCGTTTAGGCGAATCAGGTAAGCTAGCAGCTATCATAAGCGACCTCTGACTTGGTCGTGTAGCCCAAAAGGGTCTCTGATTGTGCTTGTTCCGCGCTACGAGCCTTGTGGTATGACAGTCCCAGGCACGACCCAAAAGATTGTACGCGTATCGGTAAGATACGGGTGACCTCATGGGTGGACTTCAGGTAAAATGGCCCAACTACAAGTTCATGACACGCCGCGCAGTCTCGAAGCTGACAAGGTCTGTCGTTGCGGTTCCGAACTTTGGGGTCTCTGGGCATTGTAAGCACCCAAGTTAGGGTCACGTTATCGTTCACGTAATACCAAATGATTTTCTAAGCTTTTATTCTAGAGATGGCACGAACGATTGTCATCTTGCCCCCAGTGTACTGGTAGGAACCCCTGATCTGCTGACGAGCGTTTCCTCGCTGAAAATCCCTATCCACCTATAAGTGTGAGAAGCGAGCCCAACAGTAAAGTAGAGACCGTGTGCATGTTAATCTGCTATGTGCATCTGAGAAAATAGAATTGGTGCCTCTGCGTATGCTGGCGGCTATCAGCGAACTCTTTTTAAACGATAATATGTGGTAAGTGGCCTCATGTGTCCTGCGCATCAACGAGGATGACACCGCATTGGAACGTGGATACGCCATTCGACTGACGGACGATTCGTTCACTGATCGGGCGTCATCGGGGAGGTATTAATACTACCCTGGCTAATATAGTCAACTTCCCCGCGAGGGTGCCAATAGGCGGCGATCCTCGTCTTAGATTCCGCTACCAGGGCCCAGGCGCGTCTATTGCTGAAACCGGCTGCGCCGCAAGCGAATGTAGGCCGGGTACCGTAGGACTTTGACAGTGTCTGAGGTCTTGAAAGAATGCCGACGTTTCCACTCATACGTTGTTAGGCCTATCCGCCATAAGATGAGCTAGACTCGCGTCATGGGACTCTTTTCGTTCGTATTTTTAGGATATGTCATGACACCCCTCGGTACATACGTGAGACTTAGGAAGTAAAACTACGCTAGTCTGAAGGCCAGGTCATTGTACGGAACCAAGACCGATTAAGGACGTGCCGAGCCCTAGTGGCCTCGAGTTACAGTCGATA
seq00009   CACGTCAGGCTCTGAATTGATGTAGCAAACGTGACGCGTCCAAGTAGTAATCGCGAAAGACCTATTTACCTTTGCGTACATGAACGACGTGGCTACCACTAATAGCTCCATACAGAGAGTCTCACCTTCATAGTCGAAGCTAAAACGTGGGATAGCATAGAAGCAGCGCGAGCAGGGTGAATCCAGGGGGGTAGTCGTTAAGTGTGAGCGGTCGATAGGCCATAGGATTATGCAAGGCCTCCTGGCTCCTTCATAACTCATCAGTCAATAGGAATTTCCACAGGTAAATACCCCTACGGATCGTGTGGCTTAGGCGAGTTTAAGTCAATGACACGTTCAATGCGAGCTTAGGTGATTGCCCGAATTTTCATCTCTCCATCGATTAAATGGGTCTAATCGTTACGCGTTACGGGTTTAATGGAAAACGCAAACGCGCGGCCTACCGTAATGGTCTTTAAATATATAACGTTCGCATGTAGCTTGGGAAGATGTTCCACCTCACAGGGAGCAGTCCCTGTACCATATGACCTCGCGCGCTAATGCTGTGATCTGTCATTAAGGTCATTGCCTTGGATGACGCGAGTAGACGGGCAAATGTCTTACATCAAGGGCTGATCGAGATTATCTTCTGACCATCTCCAAGGGTAGTTGTAATAGATATCTCAGTAGTTTTGTAAGAAATTGAAGCGAAATCAAAGAAGTACAGTGTCAATAGAGACGGCGAATCGACCTACCTGCAGCGATGCTCATCTCTGGTGGGGTCCCTTTTAGCACGGTGTCTGTAACGTGCTTCAATTCTTAACTGACACGTGGTATCGGGGCGTTGAGACCGAAGCGGTATAGTCAAGAGTTGATTGTTTAGGGGATGGCTTATGTATTCCGGTAGTTTAGCAGTGATGTTACCGGACTTTCGGCTCTTCGTGGAGAAGCTTGAGCGTCCGGGACGGGAGCCCCCTCGTAATGAACTAGCGGCAAACAAGATATCATTGGCAGGCATTCCTTCGTCGCAACTAAGTGACTTAGGAAGGGCTTTCGGCATGTCGCGTTGGCCGTCGAGTATGAGTGACATCGGGCGACTAGCGGAATATTCCCGTAGTACGCCCTACTGTGCCTACTCCGGGCTTAGGTGAGAACATGTTCCCCAGGATCTGTAGCCGTCAAGCCCGGAGTTGTTTCGTTTAGGCGAATCAGGTAAGCTAGCAGCTATCATAAGCGACCTCTGACTTGGTCGTGTAGCCCAAAAGGGTCTCTGATTGTGCTTGTTCCGCGCTACGAGCCTTGTGGTATGACAGTCCCAGGCACGACCCAAAAGATTGTACGCGTATCGGTAAGATACGGGTGACCTCATGGGTGGACTTCAGGTAAAATGGCCCAACTACAAGTTCATGACACGCCGCGCAGTCTCGAAGCTGACAAGGTCTGTCGTTGCGGTTCCGAACTTTGGGGTCTCTGGGCATTGTAAGCACCCAAGTTAGGGTCACGTTATCGTTCACGTAATACCAAATGATTTTCTAAGCTTTTATTCTAGAGATGGCACGAACGATTGTCATCTTGCCCCCAGTGTACTGGTAGGAACCCCTGATCTGCTGACGAGCGTTTCCTCGCTGAAAATCCCTATCCACCTATAAGTGTGAGAAGCGAGCCCAACAGTAAAGTAGAGACCGTGTGCATGTTAATCTGCTATGTGCATCTGAGAAAATAGAATTGGTGCCTCTGCGTATGCTGGCGGCTATCAGCGAACTCTTTTTAAACGATAATATGTGGTAAGTGGCCTCATGTGTCCTGCGCATCAACGAGGATGACACCGCATTGGAACGTGGATACGCCATTCGACTGACGGACGATTCGTTCACTGATCGGGCGTCATCGGGGAGGTATTAATACTACCCTGGCTAATATAGTCAACTTCCCCGCGAGGGTGCCAATAGGCGGCGATCCTCGTCTTAGATTCCGCTACCAGGGCCCAGGCGCGTCTATTGCTGAAACCGGCTGCGCCGCAAGCGAATGTAGGCCGGGTACCGTAGGACTTTGACAGTGTCTGAGGTCTTGAAAGAATGCCGACGTTTCCACTCATACGTTGTTAGGCCTATCCGCCATAAGATGAGCTAGACTCGCGTCATGGGACTCTTTTCGTTCGTATTTTTAGGATATGTCATGACACCCCTCGGTACATACGTGAGACTTAGGAAGTAAAACTACGCTAGTCTGAAGGCCAGGTCATTGTACGGAACCAAGACCGATTAAGGACGTGCCGAGCCCTAGTGGCCTCGAGTTACAGTCGATA
seq00010   CACGTCAGGCTCTGAATTGATGTAGCAAACGTGACGCGTCCAAGTAGTAATCGCGAAAGACCTATTTACCTTTGCGTACATGAACGACGTGGCTACCACTAATAGCTCCATACAGAGAGTCTCACCTTCATAGTCGAAGCTAAAACGTGGGATAGCATAGAAGCAGCGCGAGCAGGGTGAATCCAGGGGGGTAGTCGTTAAGTGTGAGCGGTCGATAGGCCATAGGATTATGCAAGGCCTCCTGGCTCCTTCATAACTCATCAGTCAATAGGAATTTCCACAGGTAAATACCCCTACGGATCGTGTGGCTTAGGCGAGTTTAAGTCAATGACACGTTCAATGCGAGCTTAGGTGATTGCCCGAATTTTCATCTCTCCATCGATTAAATGGGTCTAATCGTTACGCGTTACGGGTTTAATGGAAAACGCAAACGCGCGGCCTACCGTAATGGTCTTTAAATATATAACGTTCGCATGTAGCTTGGGAAGATGTTCCACCTCACAGGGAGCAGTCCCTGTACCATATGACCTCGCGCGCTAATGCTGTGATCTGTCATTAAGGTCATTGCCTTGGATGACGCGAGTAGACGGGCAAATGTCTTACATCAAGGGCTGATCGAGATTATCTTCTGACCATCTCCAAGGGTAGTTGTAATAGATATCTCACTAGTTTTGTAAGAAATTGAAGCGAAATCAAAGAAGTACAGTGTCAATAGAGACGGCGAATCGACCTACCTGCAGCGATGCTCATCTCTGGTGGGGTCCCTTTTAGCACGGTGTCTGTAACGTGCTTCAATTCTTAACTGACACGTGGTATCGGGGCGTTGAGACCGAAGCGGTATAGTCAAGAGTTGATTGTTTAGGGGATGGCTTATGTATTCCGGTAGTTTAGCAGTGATGTTACCGGACTTTCGGCTCTTCGTGGAGAAGCTTGAGCGTCCGGGACGGGAGCCCCCTCGTAATGAACTAGCGGCAAACAAGATATCATTGGCAGGCATTCCTTCGTCGCAACTAAGTGACTTAGGAAGGGCTTTCGGCATGTCGCGTTGGCCGTCGAGTATGAGTGACATCGGGCGACTAGCGGAATATTCCCGTAGTACGCCCTACTGTGCCTACTCCGGGCTTAGGTGAGAACATGTTCCCCAGGATCTGTAGCCGTCAAGCCCGGAGTTGTTTCGTTTAGGCGAATCAGGTAAGCTAGCAGCTATCATAAGCGACCTCTGACTTGGTCGTGTAGCCCAAAAGGGTCTCTGATTGTGCTTGTTCCGCGCTACGAGCCTTGTGGTATGACAGTCCCAGGCACGACCCAAAAGATTGTACGCGTATCGGTAAGATACGGGTGACCTCATGGGTGGACTTCAGGTAAAATGGCCCAACTACAAGTTCATGACACGCCGCGCAGTCTCGAAGCTGACAAGGTCTGTCGTTGCGGTTCCGAACTTTGGGGTCTCTGGGCATTGTAAGCACCCAAGTTAGGGTCACGTTATCGTTCACGTAATACCAAATGATTTTCTAAGCTTTTATTCTAGAGATGGCACGAACGATTGTCATCTTGCCCCCAGTGTACTGGTAGGAACCCCTGATCTGCTGACGAGCGTTTCCTCGCTGAAAATCCCTATCCACCTATAAGTGTGAGAAGCGAGCCCAACAGTAAAGTAGAGACCGTGTGCATGTTAATCTGCTATGTGCATCTGAGAAAATAGAATTGGTGCCTCTGCGTATGCTGGCGGCTATCAGCGAACTCTTTTTAAACGATAATATGTGGTAAGTGGCCTCATGTGTCCTGCGCATCAACGAGGATGACACCGCATTGGAACGTGGATACGCCATTCGACTGACGGACGATTCGTTCACTGATCGGGCGTCATCGGGGAGGTATTAATACTACCCTGGCTAATATAGTCAACTTCCCCGCGAGGGTGCCAATAGGCGGCGATCCTCGTCCTAGATTCCGCTACCAGGGCCCAGGCGCGTCTATTGCTGAAACCGGCTGCGCCGCAAGCGAATGTAGGCCGGGTACCGTAGGACTTTGACAGTGTCTGAGGTCTTGAAAGAATGCCGACGTTTCCACTCATACGTTGTTAGGCCTATCCGCCATAAGATGAGCTAGACTCGCGTCATGGGACTCTTTTCGTTCGTATTTTTAGGATATGTCATGACACCCCTCGGTACATACGTGAGACTTAGGAAGTAAAACTACGCTAGTCTGAAGGCCAGGTCATTGTACGGAACCAAGACCGATTAAGGACGTGCCGAGCCCTAGTGGCCTCGAGTTACAGTCGATA
seq00011   CACGTCAGGCTCTGAATTGATGTAGCAAACGTGACGCGTCCAAGTAGTAATCGCGAAAGACCTATTTACCTTTGCGTACATGAACGACGTGGCTACCACTAATAGCTCCATACAGAGAGTCTCACCTTCATAGTCGAAGCTAAAACGTGGGATAGCATAGAAGCAGCGCGATCAGGGTGAATCCAGGGGGGTAGTCGTTAAGTGTGAGCGGTCGATAGGCCATAGGATTATGCAAGGCCTCCTGGCTCCTTCATAACTCATCAGTCAATAGGAATTTCCACAGGTAAATACCCCTACGGATCGTGTGGCTTAGGCGAGTTTAAGTCAATGACACGTTCAATGCGAGCTTAGGTGATTGCCCGAATTTTCATCTCTCCATCGATTAAATGGGTCTAATCGTTACGCGTTACGGGTTTAATGGAAAACGCAAACGCGCGGCCTACCGTAATGGTCTTTAAATATATAACGTTCGCATGTAGCTTGGGAAGATGTTCCACCTCACAGGGAGCAGTCCCTGTACCATATGACCTCGCGCGCTAATGCTGTGATCTGTCATTAAGGTCATTGCCTTGGATGACGCGAGTAGACGGGCAAATGTCTTACATCAAGGGCTGATCGAGATTATCTTCTGACCATCTCCAAGGGTAGTTGTAATAGATATCTCACTAGTTTTGTAAGAAATTGAAGCGAAATCAAAGAAGTACAGTGTCAATAGAGACGGCGAATCGACCTACCTGCAGCGATGCTCATCTCTGGTGGGGTCCCTTTTAGCACGGTGTCTGTAACGTGCTTCAATTCTTAACTGACACGTGGTATCGGGGCGTTGAGACCGAAGCGGTATAGTCAAGAGTTGATTGTTTAGGGGATGGCTTATGTATTCCGGTAGTTTAGCAGTGATGTTACCGGACTTTCGGCTCTTCGTGGAGAAGCTTGAGCGTCCGGGACGGGAGCCCCCTCGTAATGAACTAGCGGCAAACAAGATATCATTGGCAGGCATTCCTTCGTCGCAACTAAGTGACTTAGGAAGGGCTTTCGGCATGTCGCGTTGGCCGTCGAGTATGAGTGACATCGGGCGACTAGCGGAATATTCCCGTAGTACGCCCTACTGTGCCTACTCCGGGCTTAGGTGAGAACATGTTCCCCAGGATCTGTAGCCGTCAAGCCCGGAGTTGTTTCGTTTAGGCGAATCAGGTAAGCTAGCAGCTATCATAAGCGACCTCTGACTTGGTCGTGTAGCCCAAAAGGGTCTCTGATTGTGCTTGTTCCGCGCTACGAGCCTTGTGGTATGACAGTCCCAGGCACGACCCAAAAGATTGTACGCGTATCGGTAAGATACGGGTGACCTCATGGGTGGACTTCAGGTAAAATGGCCCAACTACAAGTTCATGACACGCCGCGCAGTCTCGAAGCTGACAAGGTCTGTCGTTGCGGTTCCGAACTTTGGGGTCTCTGGGCATTGTAAGCACCCAAGTTAGGGTCACGTTATCGTTCACGTAATACCAAATGATTTTCTAAGCTTTTATTCTAGAGATGGCACGAACGATTGTCATCTTGCCCCCAGTGTACTGGTAGGAACCCCTGATCTGCTGACGAGCGTTTCCTCGCTGAAAATCCCTATCCACCTATAAGTGTGAGAAGCGAGCCCAACAGTAAAGTAGAGACCGTGTGCATGTTAATCTGCTATGTGCATCTGAGAAAATAGAATTGGTGCCTCTGCGTATGCTGGCGGCTATCAGCGAACTCTTTTTAAACGATAATATGTGGTAAGTGGCCTCATGTGTCCTGCGCATCAACGAGGATGACACCGCATTGGAACGTGGATACGCCATTCGACTGACGGACGATTCGTTCACTGATCGGGCGTCATCGGGGAGGTATTAATACTACCCTGGCTAATATAGTCAACTTCCCCGCGAGGGTGCCAATAGGCGGCGATCCTCGTCCTAGATTCCGCTACCAGGGCCCAGGCGCGTCTATTGCTGAAACCGGCTGCGCCGCAAGCGAATGTAGGCCGGGTACCGTAGGACTTTGACAGTGTCTGAGGTCTTGAAAGAATGCCGACGTTTCCACTCATACGTTGTTAGGCCTATCCGCCATAAGATGAGCTAGACTCGCGTCATGGGACTCTTTTCGTTCGTATTTTTAGGATATGTCATGACACCCCTCGGTACATACGTGAGACTTAGGAAGTAAAACTACGCTAGTCTGAAGGCCAGGTCATTGTACGGAACCAAGACCGATTAAGGACGTGCCGAGCCCTAGTGGCCTCGAGTTACAGTCGATA
seq00012   CACGTCAGGCTCTGAATTGATGTAGCAAACGTGACGCGTCCAAGTAGTAATCGCGAAAGACCTATTTACCTTTGCGTACATGAACGACGTGGCTACCACTAATAGCTCCATACAGAGAGTCTCACCTTCATAGTCGAAGCTAAAACGTGGGATAGCATAGAAGCAGCGCGAGCAGGGTGAATCCAGGGGGGTAGTCGTTAAGTGTGAGCGGTCGATAGGCCATAGGATTATGCAAGGCCTCCTGGCTCCTTCATAACTCATCAGTCAATAGGAATTTCCACAGGTAAATACCCCTACGGATCGTGTGGCTTAGGCGAGTTTAAGTCAATGACACGTTCAATGCGAGCTTAGGTGATTGCCCGAATTTTCATCTCTCCATCGATTAAATGGGTCTAATCGTTACGCGTTACGGGTTTAATGGAAAACGCAAACGCGCGGCCTACCGTAATGGTCTTTAAATATATAACGTTCGCATGTAGCTTGGGAAGATGTTCCACCTCACAGGGAGCAGTCCCTGTACCATATGACCTCGCGCGCTAATGCTGTGATCTGTCATTAAGGTCATTGCCTTGGATGACGCGAGTAGACGGGCAAATGTCTTACATCAAGGGCTGATCGAGATTATCTTCTGACCATCTCCAAGGGTAGTTGTAATAGATATCTCACTAGTTTTGTAAGAAATTGAAGCGAAATCAAAGAAGTACAGTGTCAATAGAGACGGCGAATCGACCTACCTGCAGCGATGCTCATCTCTGGTGGGGTCCCTTTTAGCACGGTGTCTGTAACGTGCTTCAATTCTTAACTGACACGTGGTATCGGGGCGTTGAGACCGAAGCGGTATAGTCAAGAGTTGATTGTTTAGGGGATGGCTTATGTATTCCGGTAGTTTAGCAGTGATGTTACCGGACTTTCGGCTCTTCGTGGAGAAGCTTGAGCGTCCGGGACGGGAGCCCCCTCGTAATGAACTAGCGGCAAACAAGATATCATTGGCAGGCATTCCTTCGTCGCAACTAAGTGACTTAGGAAGGGCTTTCGGCATGTCGCGTTGGCCGTCGAGTATGAGTGACATCGGGCGACTAGCGGAATATTCCCGTAGTACGCCCTACTGTGCCTACTCCGGGCTTAGGTGAGAACATGTTCCCCAGGATCTGTAGCCGTCAAGCCCGGAGTTGTTTCGTTTAGGCGAATCAGGTAAGCTAGCAGCTATCATAAGCGACCTCTGACTTGGTCGTGTAGCCCAAAAGGGTCTCTGATTGTGCTTGTTCCGCGCTACGAGCCTTGTGGTATGACAGTCCCAGGCACGACCCAAAAGATTGTACGCGTATCGGTAAGATACGGGTGACCTCATGGGTGGACTTCAGGTAAAATGGCCCAACTACAAGTTCATGACACGCCGCGCAGTCTCGAAGCTGACAAGGTCTGTCGTTGCGGTTCCGAACTTTGGGGTCTCTGGGCATTGTAAGCACCCAAGTTAGGGTCACGTTATCGTTCACGTAATACCAAATGATTTTCTAAGCTTTTATTCTAGAGATGGCACGAACGATTGTCATCTTGCCCCCAGTGTACTGGTAGGAACCCCTGATCTGCTGACGAGCGTTTCCTCGCTGAAAATCCCTATCCACCTATAAGTGTGAGAAGCGAGCCCAACAGTAAAGTAGAGACCGTGTGCATGTTAATCTGCTATGTGCATCTGAGAAAATAGAATTGGTGCCTCTGCGTATGCTGGCGGCTATCAGCGAACTCTTTTTAAACGATAATATGTGGTAAGTGGCCTCATGTGTCCTGCGCATCAACGAGGATGACACCGCATTGGAACGTGGATACGCCATTCGACTGACGGACGATTCGTTCACTGATCGGGCGTCATCGGGGAGGTATTAATACTACCCTGGCTAATATAGTCAACTTCCCCGCGAGGGTGCCAATAGGCGGCGATCCTCGTCTTAGATTCCGCTACCAGGGCCCAGGCGCGTCTATTGCTGAAACCGGCTGCGCCGCAAGCGAATGTAGGCCGGGTACCGTAGGACTTTGACAGTGTCTGAGGTCTTGAAAGAATGCCGACGTTTCCACTCATACGTTGTTAGGCCTATCCGCCATAAGATGAGCTAGACTCGCGTCATGGGACTCTTTTCGTTCGTATTTTTAGGATATGTCATGACACCCCTCGGTACATACGTGAGACTTAGGAAGTAAAACTACGCTAGTCTGAAGGCCAGGTCATTGTACGGAACCAAGACCGATTAAGGACGTGCCGAGCCCTAGTGGCCTCGAGTTACAGTCGATA
seq00013   CACGTCAGGCTCTGAATTGATGTAGCAAACGTGACGCGTCCAAGTAGTAATCGCGAAAGACCTATTTACCTTTGCGTACATGAACGACGTGGCTACCACTAATAGCTCCATACAGAGAGTCTCACCTTCATAGTCGAAGCTAAAACGTGGGATAGCATAGAAGCAGCGCGAGCAGGGTGAATCCAGGGGGGTAGTCGTTAAGTGTGAGCGGTCGATAGGCCATAGGATTATGCAAGGCCTCCTGGCTCCTTCATAACTCATCAGTCAATAGGAATTTCCACAGGTAAATACCCCTACGGATCGTGTGGCTTAGGCGAGTTTAAGTCAATGACACGTTCAATGCGAGCTTAGGTGATTGCCCGAATTTTCATCTCTCCATCGATTAAATGGGTCTAATCGTTACGCGTTACGGGTTTAATGGAAAACGCAAACGCGCGGCCTACCGTAATGGTCTTTAAATATATAACGTTCGCATGTAGCTTGGGAAGATGTTCCACCTCACAGGGAGCAGTCCCTGTACCATATGACCTCGCGCGCTAATGCTGTGATCTGTCATTAAGGTCATTGCCTTGGATGACGCGAGTAGACGGGCAAATGTCTTACATCAAGGGCTGATCGAGATTATCTTCTGACCATCTCCAAGGGTAGTTGTAATAGATATCTCACTAGTTTTGTAAGAAATTGAAGCGAAATCAAAGAAGTACAGTGTCAATAGAGACGGCGAATCGACCTACCTGCAGCGATGCTCATCTCTGGTGGGGTCCCTTTTAGCACGGTGTCTGTAACGTGCTTCAATTCTTAACTGACACGTGGTATCGGGGCGTTGAGACCGAAGCGGTATAGTCAAGAGTTGATTGTTTAGGGGATGGCTTATGTATTCCGGTAGTTTAGCAGTGATGTTACCGGACTTTCGGCTCTTCGTGGAGAAGCTTGAGCGTCCGGGACGGGAGCCCCCTCGTAATGAACTAGCGGCAAACAAGATATCATTGGCAGGCATTCCTTCGTCGCAACTAAGTGACTTAGGAAGGGCTTTCGGCATGTCGCGTTGGCCGTCGAGTATGAGTGACATCGGGCGACTAGCGGAATATTCCCGTAGTACGCCCTACTGTGCCTACTCCGGGCTTAGGTGAGAACATGTTCCCCAGGATCTGTAGCCGTCAAGCCCGGAGTTGTTTCGTTTAGGCGAATCAGGTAAGCTAGCAGCTATCATAAGCGACCTCTGACTTGGTCGTGTAGCCCAAAAGGGTCTCTGATTGTGCTTGTTCCGCGCTACGAGCCTTGTGGTATGACAGTCCCAGGCACGACCCAAAAGATTGTACGCGTATCGGTAAGATACGGGTGACCTCATGGGTGGACTTCAGGTAAAATGGCCCAACTACAAGTTCATGACACGCCGCGCAGTCTCGAAGCTGACAAGGTCTGTCGTTGCGGTTCCGAACTTTGGGGTCTCTGGGCATTGTAAGCACCCAAGTTAGGGTCACGTTATCGTTCACGTAATACCAAATGATTTTCTAAGCTTTTATTCTAGAGATGGCACGAACGATTGTCATCTTGCCCCCAGTGTACTGGTAGGAACCCCTGATCTGCTGACGAGCGTTTCCTCGCTGAAAATCCCTATCCACCTATAAGTGTGAGAAGCGAGCCCAACAGTAAAGTAGAGACCGTGTGCATGTTAATCTGCTATGTGCATCTGAGAAAATAGAATTGGTGCCTCTGCGTATGCTGGCGGCTATCAGCGAACTCTTTTTAAACGATAATATGTGGTAAGTGGCCTCATGTGTCCTGCGCATCAACGAGGATGACACCGCATTGGAACGTGGATACGCCATTCGACTGACGGACGATTCGTTCACTGATCGGGCGTCATCGGGGAGGTATTAATACTACCCTGGCTAATATAGTCAACTTCCCCGCGAGGGTGCCAATAGGCGGCGATCCTCGTCTTAGATTCCGCTACCAGGGCCCAGGCGCGTCTATTGCTGAAACCGGCTGCGCCGCAAGCGAATGTAGGCCGGGTACCGTAGGACTTTGACAGTGTCTGAGGTCTTGAAAGAATGCCGACGTTTCCACTCATACGTTGTTAGGCCTATCCGCCATAAGATGAGCTAGACTCGCGTCATGGGACTCTTTTCGTTCGTATTTTTAGGATATGTCATGACACCCCTCGGTACATACGTGAGACTTAGGAAGTAAAACTACGCTAGTCTGAAGGCCAGGTCATTGTACGGAACCAAGACCGATTAAGGACGTGCCGAGCCCTAGTGGCCTCGAGTTACAGTCGATA
seq00014   CACGTCAGGCTCTGAATTGATGTAGCAAACGTGACGCGTCCAAGTAGTAATCGCGAAAGACCTATTTACCTTTGCGTACATGAACGACGTGGCTACCACTAATAGCTCCATACAGAGAGTCTCACCTTCATAGTCGAAGCTAAAACGTGGGATAGCATAGAAGCAGCGCGAGCAGGGTGAATCCAGGGGGGTAGTCGTTAAGTGTGAGCGGTCGATAGGCCATAGGATTATGCAAGGCCTCCTGGCTCCTTCATAACTCATCAGTCAATAGGAATTTCCACAGGTAAATACCCCTACGGATCGTGTGGCTTAGGCGAGTTTAAGTCAATGACACGTTCAATGCGAGCTTAGGTGATTGCCCGAATTTTCATCTCTCCATCGATTAAATGGGTCTAATCGTTACGCGTTACGGGTTTAATGGAAAACGCAAACGCGCGGCCTACCGTAATGGTCTTTAAATATATAACGTTCGCATGTAGCTTGGGAAGATGTTCCACCTCACAGGGAGCAGTCCCTGTACCATATGACCTCGCGCGCTAATGCTGTGATCTGTCATTAAGGTCATTGCCTAGGATGACGCGAGTAGACGGGCAAATGTCTTACATCAAGGGCTGATCGAGATTATCTTCTGACCATCTCCAAGGGTAGTTGTAATAGATATCTCACTAGTTTTGTAAGAAATTGAAGCGAAATCAAAGAAGTACAGTGTCAATAGAGACGGCGAATCGACCTACCTGCAGCGATGCTCATCTCTGGTGGGGTCCCTTTTAGCACGGTGTCTGTAACGTGCTTCAATTCTTAACTGACACGTGGTATCGGGGCGTTGAGACCGAAGCGGTATAGTCAAGAGTTGATTGTTTAGGGGATGGCTTATGTATTCCGGTAGTTTAGCAGTGATGTTACCGGACTTTCGGCTCTTCGTGGAGAAGCTTGAGCGTCCGGGACGGGAGCCCCCTCGTAATGAACTAGCGGCAAACAAGATATCATTGGCAGGCATTCCTTCGTCGCAACTAAGTGACTTAGGAAGGGCTTTCGGCATGTCGCGTTGGCCGTCGAGTATGAGTGACATCGGGCGACTAGCGGAATATTCCCGTAGTACGCCCTACTGTGCCTACTCCGGGCTTAGGTGAGAACATGTTCCCCAGGATCTGTAGCCGTCAAGCCCGGAGTTGTTTCGTTTAGGCGAATCAGGTAAGCTAGCAGCTATCATAAGCGACCTCTGACTTGGTCGTGTAGCCCAAAAGGGTCTCTGATTGTGCTTGTTCCGCGCTACGAGCCTTGTGGTATGACAGTCCCAGGCACGACCCAAAAGATTGTACGCGTATCGGTAAGATACGGGTGACCTCATGGGTGGACTTCAGGTAAAATGGCCCAACTACAAGTTCATGACACGCCGCGCAGTCTCGAAGCTGACAAGGTCTGTCGTTGCGGTTCCGAACTTTGGGGTCTCTGAGCATTGTAAGCACCCAAGTTAGGGTCACGTTATCGTTCACGTAATACCAAATGATTTTCTAAGCTTTTATTCTAGAGATGGCACGAACGATTGTCATCTTGCCCCCAGTGTACTGGTAGGAACCCCTGATCTGCTGACGAGCGTTTCCTCGCTGAAAATCCCTATCCACCTATAAGTGTGAGAAGCGAGCCCAACAGTAAAGTAGAGACCGTGTGCATGTTAATCTGCTATGTGCATCTGAGAAAATAGAATTGGTGCCTCTGCGTATGCTGGCGGCTATCAGCGAACTCTTTTTAAACGATAATATGTGGTAAGTGGCCTCATGTGTCCTGCGCATCAACGAGGATGACACCGCATTGGAACGTGGATACGCCATTCGACTGACGGACGATTCGTTCACTGATCGGGCGTCATCGGGGAGGTATTAATACTACCCTGGCTAATATAGTCAACTTCCCCGCGAGGGTGCCAATAGGCGGCGATCCTCGTCTTAGATTCCGCTACCAGGGCCCAGGCGCGTCTATTGCTGAAACCGGCTGCGCCGCAAGCGAATGTAGGCCGGGTACCGTAGGACTTTGACAGTGTCTGAGGTCTTGAAAGAATGCCGACGTTTCCACTCATACGTTGTTAGGCCTATCCGCCATAAGATGAGCTAGACTCGCGTCATGGGACTCTTTTCGTTCGTATTTTTAGGATATGTCATGACACCCCTCGGTACATACGTGAGACTTAGGAAGTAAAACTACGCTAGTCTGAAGGCCAGGTCATTGTACGGAACCAAGACCGATTAAGGACGTGCCGAGCCCTAGTGGCCTCGAGTTACAGTCGATA
seq00015   CACGTCAGGCTCTGAATTGATGTAGCAAACGTGACGCGTCCAAGTAGTAATCGCGAAAGACCTATTTACCTTTGCGTACATGAACGACGTGGCTACCACTAATAGCTCCATACAGAGAGTCTCACCTTCATAGTCGAAGCTAAAACGTGGGATAGCATAGAAGCAGCGCGAGCAGGGTGAATCCAGGGGGGTAGTCGTTAAGTGTGAGCGGTCGATAGGCCATAGGATTATGCAAGGCCTCCTGGCTCCTTCATAACTCATCAGTCAATAGGAATTTCCACAGGTAAATACCCCTACGGATCGTGTGGCTTAGGCGAGTTTAAGTCAATGACACGTTCAATGCGAGCTTAGGTGATTGCCCGAATTTTCATCTCTCCATCGATTAAATGGGTCTAATCGTTACGCGTTACGGGTTTAATGGAAAACGCAAACGCGCGGCCTACCGTAATGGTCTTTAAATATATAACGTTCGCATGTAGCTTGGGAAGATGTTCCACCTCACAGGGAGCAGTCCCTGTACCATATGACCTCGCGCGCTAATGCTGTGATCTGTCATTAAGGTCATTGCCTTGGATGACGCGAGTAGACGGGCAAATGTCTTACATCAAGGGCTGATCGAGATTATCTTCTGACCATCTCCAAGGGTAGTTGTAATAGATATCTCACTAGTTTTGTAAGAAATTGAAGCGAAATCAAAGAAGTACAGTGTCAATAGAGACGGCGAATCGACCTACCTGCAGCGATGCTCATCTCTGGTGGGGTCCCTTTTAGCACGGTGTCTGTAACGTGCTTCAATTCTTAACTGACACGTGGTATCGGGGCGTTGAGACCGAAGCGGTATAGTCAAGAGTTGATTGTTTAGGGGATGGCTTATGTATTCCGGTAGTTTAGCAGTGATGTTACCGGACTTTCGGCTCTTCGTGGAGAAGCTTGAGCGTCCGGGACGGGAGCCCCCTCGTAATGAACTAGCGGCAAACAAGATATCATTGGCAGGCATTCCTTCGTCGCAACTAAGTGACTTAGGAAGGGCTTTCGGCATGTCGCGTTGGCCGTCGAGTATGAGTGACATCGGGCGACTAGCGGAATATTCCCGTAGTACGCCCTACTGTGCCTACTCCGGGCTTAGGTGAGAACATGTTCCCCAGGATCTGTAGCCGTCAAGCCCGGAGTTGTTTCGTTTAGGCGAATCAGGTAAGCTAGCAGCTATCATAAGCGACCTCTGACTTGGTCGTGTAGCCCAAAAGGGTCTCTGATTGTGCTTGTTCCGCGCTACGAGCCTTGTGGTATGACAGTCCCAGGCACGACCCAAAAGATTGTACGCGTATCGGTAAGATACGGGTGACCTCATGGGTGGACTTCAGGTAAAATGGCCCAACTACAAGTTCATGACACGCCGCGCAGTCTCGAAGCTGACAAGGTCTGTCGTTGCGGTTCCGAACTTTGGGGTCTCTGGGCATTGTAAGCACCCAAGTTAGGGTCACGTTATCGTTCACGTAATACCAAATGATTTTCTAAGCTTTTATTCTAGAGATGGCACGAACGATTGTCATCTTGCCCCCAGTGTACTGGTAGGAACCCCTGATCTGCTGACGAGCGTTTCCTCGCTGAAAATCCCTATCCACCTATAAGTGTGAGAAGCGAGCCCAACAGTAAAGTAGAGACCGTGTGCATGTTAATCTGCTATGTGCATCTGAGAAAATAGAATTGGTGCCTCTGCGTATGCTGGCGGCTATCAGCGAACTCTTTTTAAACGATAATATGTGGTAAGTGGCCTCATGTGTCCTGCGCATCAACGAGGATGACACCGCATTGGAACGTGGATACGCCATTCGACTGACGGACGATTCGTTCACTGATCGGGCGTCATCGGGGAGGTATTAATACTACCCTGGCTAATATAGTCAACTTCCCCGCGAGGGTGCCAATAGGCGGCGATCCTCGTCCTAGATTCCGCTACCAGGGCCCAGGCGCGTCTATTGCTGAAACCGGCTGCGCCGCAAGCGAATGTAGGCCGGGTACCGTAGGACTTTGACAGTGTCTGAGGTCTTGAAAGAATGCCGACGTTTCCACTCATACGTTGTTAGGCCTATCCGCCATAAGATGAGCTAGACTCGCGTCATGGGACTCTTTTCGTTCGTATTTTTAGGATATGTCATGACACCCCTCGGTACATACGTGAGACTTAGGAAGTAAAACTACGCTAGTCTGAAGGCCAGGTCATTGTACGGAACCAAGACCGATTAAGGACGTGCCGAGCCCTAGTGGCCTCGAGTTACAGTCGATA
seq00016   CACGTCAGGCTCTGAATTGATGTAGCAAACGTGACGCGTCCAAGTAGTAATCGCGAAAGACCTATTTACCTTTGCGTACATGAACGACGTGGCTACCACTAATAGCTCCATACAGAGAGTCTCACCTTCATAGTCGAAGCTAAAACGTGGGATAGCATAGAAGCAGCGCGAGCAGGGTGAATCCAGGGGGGTAGTCGTTAAGTGTGAGCGGTCGATAGGCCATAGGATTATGCAAGGCCTCCTGGCTCCTTCATAACTCATCAGTCAATAGGAATTTCCACAGGTAAATACCCCTACGGATCGTGTGGCTTAGGCGAGTTTAAGTCAATGACACGTTCAATGCGAGCTTAGGTGATTGCCCGAATTTTCATCTCTCCATCGATTAAATGGGTCTAATCGTTACGCGTTACGGGTTTAATGGAAAACGCAAACGCGCGGCCTACCGTAATGGTCTTTAAATATATAACGTTCGCATGTAGCTTGGGAAGATGTTCCACCTCACAGGGAGCAGTCCCTGTACCATATGACCTCGCGCGCTAATGCTGTGATCTGTCATTAAGGTCATTGCCTTGGATGACGCGAGTAGACGGGCAAATGTCTTACATCAAGGGCTGATCGAGATTATCTTCTGACCATCTCCAAGGGTAGTTGTAATAGATATCTCACTAGTTTTGTAAGAAATTGAAGCGAAATCAAAGAAGTACAGTGTCAATAGAGACGGCGAATCGACCTACCTGCAGCGATGCTCATCTCTGGTGGGGTCCCTTTTAGCACGGTGTCTGTAACGTGCTTCAATTCTTAACTGACACGTGGTATCGGGGCGTTGAGACCGAAGCGGTATAGTCAAGAGTTGATTGTTTAGGGGATGGCTTATGTATTCCGGTAGTTTAGCAGTGATGTTACCGGACTTTCGGCTCTTCGTGGAGAAGCTTGAGCGTCCGGGACGGGAGCCCCCTCGTAATGAACTAGCGGCAAACAAGATATCATTGGCAGGCATTCCTTCGTCGCAACTAAGTGACTTAGGAAGGGCTTTCGGCATGTCGCGTTGGCCGTCGAGTATGAGTGACATCGGGCGACTAGCGGAATATTCCCGTAGTACGCCCTACTGTGCCTACTCCGGGCTTAGGTGAGAACATGTTCCCCAGGATCTGTAGCCGTCAAGCCCGGAGTTGTTTCGTTTAGGCGAATCAGGTAAGCTAGCAGCTATCATAAGCGACCTCTGACTTGGTCGTGTAGCCCAAAAGGGTCTCTGATTGTGCTTGTTCCGCGCTACGAGCCTTGTGGTATGACAGTCCCAGGCACGACCCAAAAGATTGTACGCGTATCGGTAAGATACGGGTGACCTCATGGGTGGACTTCAGGTAAAATGGCCCAACTACAAGTTCATGACACGCCGCGCAGTCTCGAAGCTGACAAGGTCTGTCGTTGCGGTTCCGAACTTTGGGGTCTCTGGGCATTGTAAGCACCCAAGTTAGGGTCACGTTATCGTTCACGTAATACCAAATGATTTTCTAAGCTTTTATTCTAGAGATGGCACGAACGATTGTCATCTTGCCCCCAGTGTACTGGTAGGAACCCCTGATCTGCTGACGAGCGTTTCCTCGCTGAAAATCCCTATCCACCTATAAGTGTGAGAAGCGAGCCCAACAGTAAAGTAGAGACCGTGTGCATGTTAATCTGCTATGTGCATCTGAGAAAATAGAATTGGTGCCTCTGCGTATGCTGGCGGCTATCAGCGAACTCTTTTTAAACGATAATATGTGGTAAGTGGCCTCATGTGTCCTGCGCATCAACGAGGATGACACCGCATTGGAACGTGGATACGCCATTCGACTGACGGACGATTCGTTCACTGATCGGGCGTCATCGGGGAGGTATTAATACTACCCTGGCTAATATAGTCAACTTCCCCGCGAGGGTGCCAATAGGCGGCGATCCTCGTCCTAGATTCCGCTACCAGGGCCCAGGCGCGTCTATTGCTGAAACCGGCTGCGCCGCAAGCGAATGTAGGCCGGGTACCGTAGGACTTTGACAGTGTCTGAGGTCTTGAAAGAATGCCGACGTTTCCACTCATACGTTGTTAGGCCTATCCGCCATAAGATGAGCTAGACTCGCGTCATGGGACTCTTTTCGTTCGTATTTTTAGGATATGTCATGACACCCCTCGGTACATACGTGAGACTTAGGAAGTAAAACTACGCTAGTCTGAAGGCCAGGTCATTGTACGGAACCAAGACCGATTAAGGACGTGCCGAGCCCTAGTGGCCTCGAGTTACAGTCGATA
seq00017   CACGTCAGGCTCTGAATTGATGTAGCAAACGTGACGCGTCCAAGTAGTAATCGCGAAAGACCTATTTACCTTTGCGTACATGAACGACGTGGCTACCACTAATAGCTCCATACAGAGAGTCTCACCTTCATAGTCGAAGCTAAAACGTGGGATAGCATAGAAGCAGCGCGAGCAGGGTGAATCCAGGGGGGTAGTCGTTAAGTGTGAGCGGTCGATAGGCCATAGGATTATGCAAGGCCTCCTGGCTCCTTCATAACTCATCAGTCAATAGGAATTTCCACAGGTAAATACCCCTACGGATCGTGTGGCTTAGGCGAGTTTAAGTCAATGACACGTTCAATGCGAGCTTAGGTGATTGCCCGAATTTTCATCTCTCCATCGATTAAATGGGTCTAATCGTTACGCGTTACGGGTTTAATGGAAAACGCAAACGCGCGGCCTACCGTAATGGTCTTTAAATATATAACGTTCGCATGTAGCTTGGGAAGATGTTCCACCTCACAGGGAGCAGTCCCTGTACCATATGACCTCGCGCGCTAATGCTGTGATCTGTCATTAAGGTCATTGCCTTGGATGACGCGAGTAGACGGGCAAATGTCTTACATCAAGGGCTGATCGAGATTATCTTCTGACCATCTCCAAGGGTAGTTGTAATAGATATCTCACTAGTTTTGTAAGAAATTGAAGCGAAATCAAAGAAGTACAGTGTCAATAGAGACGGCGAATCGACCTACCTGCAGCGATGCTCATCTCTGGTGGGGTCCCTTTTAGCACGGTGTCTGTAACGTGCTTCAATTCTTAACTGACACGTGGTATCGGGGCGTTGAGACCGAAGCGGTATAGTCAAGAGTTGATTGTTTAGGGGATGGCTTATGTATTCCGGTAGTTTAGCAGTGATGTTACCGGACTTTCGGCTCTTCGTGGAGAAGCTTGAGCGTCCGGGACGGGAGCCCCCTCGTAATGAACTAGCGGCAAACAAGATATCATTGGCAGGCATTCCTTCGTCGCAACTAAGTGACTTAGGAAGGGCTTTCGGCATGTCGCGTTGGCCGTCGAGTATGAGTGACATCGGGCGACTAGCGGAATATTCCCGTAGTACGCCCTACTGTGCCTACTCCGGGCTTAGGTGAGAACATGTTCCCCAGGATCTGTAGCCGTCAAGCCCGGAGTTGTTTCGTTTAGGCGAATCAGGTAAGCTAGCAGCTATCATAAGCGACCTCTGACTTGGTCGTGTAGCCCAAAAGGGTCTCTGATTGTGCTTGTTCCGCGCTACGAGCCTTGTGGTATGACAGTCCCAGGCACGACCCAAAAGATTGTACGCGTATCGGTAAGATACGGGTGACCTCATGGGTGGACTTCAGGTAAAATGGCCCAACTACAAGTTCATGACACGCCGCGCAGTCTCGAAGCTGACAAGGTCTGTCGTTGCGGTTCCGAACTTTGGGGTCTCTGGGCATTGTAAGCACCCAAGTTAGGGTCACGTTATCGTTCACGTAATACCAAATGATTTTCTAAGCTTTTATTCTAGAGATGGCACGAACGATTGTCATCTTGCCCCCAGTGTACTGGTAGGAACCCCTGATCTGCTGACGAGCGTTTCCTCGCTGAAAATCCCTATCCACCTATAAGTGTGAGAAGCGAGCCCAACAGTAAAGTAGAGACCGTGTGCATGTTAATCTGCTATGTGCATCTGAGAAAATAGAATTGGTGCCTCTGCGTATGCTGGCGGCTATCAGCGAACTCTTTTTAAACGATAATATGTGGTAAGTGGCCTCATGTGTCCTGCGCATCAACGAGGATGACACCGCATTGGAACGTGGATACGCCATTCGACTGACGGACGATTCGTTCACTGATCGGGCGTCATCGGGGAGGTATTAATACTACCCTGGCTAATATAGTCAACTTCCCCGCGAGGGTGCCAATAGGCGGCGATCCTCGTCCTAGATTCCGCTACCAGGGCCCAGGCGCGTCTATTGCTGAAACCGGCTGCGCCGCAAGCGAATGTAGGCCGGGTACCGTAGGACTTTGACAGTGTCTGAGGTCTTGAAAGAATGCCGACGTTTCCACTCATACGTTGTTAGGCCTATCCGCCATAAGATGAGCTAGACTCGCGTCATGGGACTCTTTTCGTTCGTATTTTTAGGATATGTCATGACACCCCTCGGTACATACGTGAGACTTAGGAAGTAAAACTACGCTAGTCTGAAGGCCAGGTCATTGTACGGAACCAAGACCGATTAAGGACGTGCCGAGCCCTAGTGGCCTCGAGTTACAGTCGATA
seq00018   CACGTCAGGCTCTGAATTGATGTAGCAAACGTGACGCGTCCAAGTAGTAATCGCGAAAGACCTATTTACCTTTGCGTACATGAACGACGTGGCTACCACTAATAGCTCCATACAGAGAGTCTCACCTTCATAGTCGAAGCTAAAACGTGGGATAGCATAGAAGCAGCGCGAGCAGGGTGAATCCAGGGGGGTAGTCGTTAAGTGTGAGCGGTCGATAGGCCATAGGATTATGCAAGGCCTCCTGGCTCCTTCATAACTCATCAGTCAATAGGAATTTCCACAGGTAAATACCCCTACGGATCGTGTGGCTTAGGCGAGTTTAAGTCAATGACACGTTCAATGCGAGCTTAGGTGATTGCCCGAATTTTCATCTCTCCATCGATTAAATGGGTCTAATCGTTACGCGTTACGGGTTTAATGGAAAACGCAAACGCGCGGCCTACCGTAATGGTCTTTAAATATATAACGTTCGCATGTAGCTTGGGAAGATGTTCCACCTCACAGGGAGCAGTCCCTGTACCATATGACCTCGCGCGCTAATGCTGTGATCTGTCATTAAGGTCATTGCCTTGGATGACGCGAGTAGACGGGCAAATGTCTTACATCAAGGGCTGATCGAGATTATCTTCTGACCATCTCCAAGGGTAGTTGTAATAGATATCTCACTAGTTTTGTAAGAAATTGAAGCGAAATCAAAGAAGTACAGTGTCAATAGAGACGGCGAATCGACCTACCTGCAGCGATGCTCATCTCTGGTGGGGTCCCTTTTAGCACGGTGTCTGTAACGTGCTTCAATTCTTAACTGACACGTGGTATCGGGGCGTTGAGACCGAAGCGGTATAGTCAAGAGTTGATTGTTTAGGGGATGGCTTATGTATTCCGGTAGTTTAGCAGTGATGTTACCGGACTTTCGGCTCTTCGTGGAGAAGCTTGAGCGTCCGGGACGGGAGCCCCCTCGTAATGAACTAGCGGCAAACAAGATATCATTGGCAGGCATTCCTTCGTCGCAACTAAGTGACTTAGGAAGGGCTTTCGGCATGTCGCGTTGGCCGTCGAGTATGAGTGACATCGGGCGACTAGCGGAATATTCCCGTAGTACGCCCTACTGTGCCTACTCCGGGCTTAGGTGAGAACATGTTCCCCAGGATCTGTAGCCGTCAAGCCCGGAGTTGTTTCGTTTAGGCGAATCAGGTAAGCTAGCAGCTATCATAAGCGACCTCTGACTTGGTCGTGTAGCCCAAAAGGGTCTCTGATTGTGCTTGTTCCGCGCTACGAGCCTTGTGGTATGACAGTCCCAGGCACGACCCAAAAGATTGTACGCGTATCGGTAAGATACGGGTGACCTCATGGGTGGACTTCAGGTAAAATGGCCCAACTACAAGTTCATGACACGCCGCGCAGTCTCGAAGCTGACAAGGTCTGTCGTTGCGGTTCCGAACTTTGGGGTCTCTGGGCATTGTAAGCACCCAAGTTAGGGTCACGTTATCGTTCACGTAATACCAAATGATTTTCTAAGCTTTTATTCTAGAGATGGCACGAACGATTGTCATCTTGCCCCCAGTGTACTGGTAGGAACCCCTGATCTGCTGACGAGCGTTTCCTCGCTGAAAATCCCTATCCACCTATAAGTGTGAGAAGCGAGCCCAACAGTAAAGTAGAGACCGTGTGCATGTTAATCTGCTATGTGCATCTGAGAAAATAGAATTGGTGCCTCTGCGTATGCTGGCGGCTATCAGCGAACTCTTTTTAAACGATAATATGTGGTAAGTGGCCTCATGTGTCCTGCGCATCAACGAGGATGACACCGCATTGGAACGTGGATACGCCATTCGACTGACGGACGATTCGTTCACTGATCGGGCGTCATCGGGGAGGTATTAATACTACCCTGGCTAATATAGTCAACTTCCCCGCGAGGGTGCCAATAGGCGGCGATCCTCGTCTTAGATTCCGCTACCAGGGCCCAGGCGCGTCTATTGCTGAAACCGGCTGCGCCGCAAGCGAATGTAGGCCGGGTACCGTAGGACTTTGACAGTGTCTGAGGTCTTGAAAGAATGCCGACGTTTCCACTCATACGTTGTTAGGCCTATCCGCCATAAGATGAGCTAGACTCGCGTCATGGGACTCTTTTCGTTCGTATTTTTAGGATATGTCATGACACCCCTCGGTACATACGTGAGACTTAGGAAGTAAAACTACGCTAGTCTGAAGGCCAGGTCATTGTACGGAACCAAGACCGATTAAGGACGTGCCGAGCCCTAGTGGCCTCGAGTTACAGTCGATA
seq00019   CACGTCAGGCTCTGAATTGATGTAGCAAACGTGACGCGTCCAAGTAGTAATCGCGAAAGACCTATTTACCTTTGCGTACATGAACGACGTGGCTACCACTAATAGCTCCATACAGAGAGTCTCACCTTCATAGTCGAAGCTAAAACGTGGGATAGCATAGAAGCAGCGCGAGCAGGGTGAATCCAGGGGGGTAGTCGTTAAGTGTGAGCGGTCGATAGGCCATAGGATTATGCAAGGCCTCCTGGCTCCTTCATAACTCATCAGTCAATAGGAATTTCCACAGGTAAATACCCCTACGGATCGTGTGGCTTAGGCGAGTTTAAGTCAATGACACGTTCAATGCGAGCTTAGGTGATTGCCCGAATTTTCATCTCTCCATCGATTAAATGGGTCTAATCGTTACGCGTTACGGGTTTAATGGAAAACGCAAACGCGCGGCCTACCGTAATGGTCTTTAAATATATAACGTTCGCATGTAGCTTGGGAAGATGTTCCACCTCACAGGGAGCAGTCCCTGTACCATATGACCTCGCGCGCTAATGCTGTGATCTGTCATTAAGGTCATTGCCTTGGATGACGCGAGTAGACGGGCAAATGTCTTACATCAAGGGCTGATCGAGATTATCTTCTGACCATCTCCAAGGGTAGTTGTAATAGATATCTCACTAGTTTTGTAAGAAATTGAAGCGAAATCAAAGAAGTACAGTGTCAATAGAGACGGCGAATCGACCTACCTGCAGCGATGCTCATCTCTGGTGGGGTCCCTTTTAGCACGGTGTCTGTAACGTGCTTCAATTCTTAACTGACACGTGGTATCGGGGCGTTGAGACCGAAGCGGTATAGTCAAGAGTTGATTGTTTAGGGGATGGCTTATGTATTCCGGTAGTTTAGCAGTGATGTTACCGGACTTTCGGCTCTTCGTGGAGAAGCTTGAGCGTCCGGGACGGGAGCCCCCTCGTAATGAACTAGCGGCAAACAAGATATCATTGGCAGGCATTCCTTCGTCGCAACTAAGTGACTTAGGAAGGGCTTTCGGCATGTCGCGTTGGCCGTCGAGTATGAGTGACATCGGGCGACTAGCGGAATATTCCCGTAGTACGCCCTACTGTGCCTACTCCGGGCTTAGGTGAGAACATGTTCCCCAGGATCTGTAGCCGTCAAGCCCGGAGTTGTTTCGTTTAGGCGAATCAGGTAAGCTAGCAGCTATCATAAGCGACCTCTGACTTGGTCGTGTAGCCCAAAAGGGTCTCTGATTGTGCTTGTTCCGCGCTACGAGCCTTGTGGTATGACAGTCCCAGGCACGACCCAAAAGATTGTACGCGTATCGGTAAGATACGGGTGACCTCATGGGTGGACTTCAGGTAAAATGGCCCAACTACAAGTTCATGACACGCCGCGCAGTCTCGAAGCTGACAAGGTCTGTCGTTGCGGTTCCGAACTTTGGGGTCTCTGGGCATTGTAAGCACCCAAGTTAGGGTCACGTTATCGTTCACGTAATACCAAATGATTTTCTAAGCTTTTATTCTAGAGATGGCACGAACGATTGTCATCTTGCCCCCAGTGTACTGGTAGGAACCCCTGATCTGCTGACGAGCGTTTCCTCGCTGAAAATCCCTATCCACCTATAAGTGTGAGAAGCGAGCCCAACAGTAAAGTAGAGACCGTGTGCATGTTAATCTGCTATGTGCATCTGAGAAAATAGAATTGGTGCCTCTGCGTATGCTGGCGGCTATCAGCGAACTCTTTTTAAACGATAATATGTGGTAAGTGGCCTCATGTGTCCTGCGCATCAACGAGGATGACACCGCATTGGAACGTGGATACGCCATTCGACTGACGGACGATTCGTTCACTGATCGGGCGTCATCGGGGAGGTATTAATACTACCCTGGCTAATATAGTCAACTTCCCCGCGAGGGTGCCAATAGGCGGCGATCCTCGTCTTAGATTCCGCTACCAGGGCCCAGGCGCGTCTATTGCTGAAACCGGCTGCGCCGCAAGCGAATGTAGGCCGGGTACCGTAGGACTTTGACAGTGTCTGAGGTCTTGAAAGAATGCCGACGTTTCCACTCATACGTTGTTAGGCCTATCCGCCATAAGATGAGCTAGACTCGCGTCATGGGACTCTTTTCGTTCGTATTTTTAGGATATGTCATGACACCCCTCGGTACATACGTGAGACTTAGGAAGTAAAACTACGCTAGTCTGAAGGCCAGGTCATTGTACGGAACCAAGACCGATTAAGGACGTGCCGAGCCCTAGTGGCCTCGAGTTACAGTCGATA
seq00020   CACGTCAGGCTCTGAATTGATGTAGCAAACGTGACGCGTCCAAGTAGTAATCGCGAAAGACCTATTTACCTTTGCGTACATGAACGACGTGGCTACCACTAATAGCTCCATACAGAGAGTCTCACCTTCATAGTCGAAGCTAAAACGTGGGATAGCATAGAAGCAGCGCGATCAGGGTGAATCCAGGGGGGTAGTCGTTAAGTGTGAGCGGTCGATAGGCCATAGGATTATGCAAGGCCTCCTGGCTCCTTCATAACTCATCAGTCAATAGGAATTTCCACAGGTAAATACCCCTACGGATCGTGTGGCTTAGGCGAGTTTAAGTCAATGACACGTTCAATGCGAGCTTAGGTGATTGCCCGAATTTTCATCTCTCCATCGATTAAATGGGTCTAATCGTTACGCGTTACGGGTTTAATGGAAAACGCAAACGCGCGGCCTACCGTAATGGTCTTTAAATATATAACGTTCGCATGTAGCTTGGGAAGATGTTCCACCTCACAGGGAGCAGTCCCTGTACCATATGACCTCGCGCGCTAATGCTGTGATCTGTCATTAAGGTCATTGCCTTGGATGACGCGAGTAGACGGGCAAATGTCTTACATCAAGGGCTGATCGAGATTATCTTCTGACCATCTCCAAGGGTAGTTGTAATAGATATCTCACTAGTTTTGTAAGAAATTGAAGCGAAATCAAAGAAGTACAGTGTCAATAGAGACGGCGAATCGACCTACCTGCAGCGATGCTCATCTCTGGTGGGGTCCCTTTTAGCACGGTGTCTGTAACGTGCTTCAATTCTTAACTGACACGTGGTATCGGGGCGTTGAGACCGAAGCGGTATAGTCAAGAGTTGATTGTTTAGGGGATGGCTTATGTATTCCGGTAGTTTAGCAGTGATGTTACCGGACTTTCGGCTCTTCGTGGAGAAGCTTGAGCGTCCGGGACGGGAGCCCCCTCGTAATGAACTAGCGGCAAACAAGATATCATTGGCAGGCATTCCTTCGTCGCAACTAAGTGACTTAGGAAGGGCTTTCGGCATGTCGCGTTGGCCGTCGAGTATGAGTGACATCGGGCGACTAGCGGAATATTCCCGTAGTACGCCCTACTGTGCCTACTCCGGGCTTAGGTGAGAACATGTTCCCCAGGATCTGTAGCCGTCAAGCCCGGAGTTGTTTCGTTTAGGCGAATCAGGTAAGCTAGCAGCTATCATAAGCGACCTCTGACTTGGTCGTGTAGCCCAAAAGGGTCTCTGATTGTGCTTGTTCCGCGCTACGAGCCTTGTGGTATGACAGTCCCAGGCACGACCCAAAAGATTGTACGCGTATCGGTAAGATACGGGTGACCTCATGGGTGGACTTCAGGTAAAATGGCCCAACTACAAGTTCATGACACGCCGCGCAGTCTCGAAGCTGACAAGGTCTGTCGTTGCGGTTCCGAACTTTGGGGTCTCTGGGCATTGTAAGCACCCAAGTTAGGGTCACGTTATCGTTCACGTAATACCAAATGATTTTCTAAGCTTTTATTCTAGAGATGGCATGAACGATTGTCATCTTGCCCCCAGTGTACTGGTAGGAACCCCTGATCTGCTGACGAGCGTTTCCTCGCTGAAAATCCCTATCCACCTATAAGTGTGAGAAGCGAGCCCAACAGTAAAGTAGAGACCGTGTGCATGTTAATCTGCTATGTGCATCTGAGAAAATAGAATTGGTGCCTCTGCGTATGCTGGCGGCTATCAGCGAACTCTTTTTAAACGATAATATGTGGTAAGTGGCCTCATGTGTCCTGCGCATCAACGAGGATGACACCGCATTGGAACGTGGATACGCCATTCGACTGACGGACGATTCGTTCACTGATCGGGCGTCATCGGGGAGGTATTAATACTACCCTGGCTAATATAGTCAACTTCCCCGCGAGGGTGCCAATAGGCGGCGATCCTCGTCTTAGATTCCGCTACCAGGGCCCAGGCGCGTCTATTGCTGAAACCGGCTGCGCCGCAAGCGAATGTAGGCCGGGTACCGTAGGACTTTGACAGTGTCTGAGGTCTTGAAAGAATGCCGACGTTTCCACTCATACGTTGTTAGGCCTATCCGCCATAAGATGAGCTAGACTCGCGTCATGGGACTCTTTTCGTTCGTATTTTTAGGATATGTCATGACACCCCTCGGTACATACGTGAGACTTAGGAAGTAAAACTACGCTAGTCTGAAGGCCAGGTCATTGTACGGAACCAAGACCGATTAAGGACGTGCCGAGCCCTAGTGGCCTCGAGTTACAGTCGATA
seq00021   CACGTCAGGCTCTGAATTGATGTAGCAAACGTGACGCGTCCAAGTAGTAATCGCGAAAGACCTATTTACCTTTGCGTACATGAACGACGTGGCTACCACTAATAGCTCCATACAGAGAGTCTCACCTTCATAGTCGAAGCTAAAACGTGGGATAGCATAGAAGCAGCGCGATCAGGGTGAATCCAGGGGGGTAGTCGTTAAGTGTGAGCGGTCGATAGGCCATAGGATTATGCAAGGCCTCCTGGCTCCTTCATAACTCATCAGTCAATAGGAATTTCCACAGGTAAATACCCCTACGGATCGTGTGGCTTAGGCGAGTTTAAGTCAATGACACGTTCAATGCGAGCTTAGGTGATTGCCCGAATTTTCATCTCTCCATCGATTAAATGGGTCTAATCGTTACGCGTTACGGGTTTAATGGAAAACGCAAACGCGCGGCCTACCGTAATGGTCTTTAAATATATAACGTTCGCATGTAGCTTGGGAAGATGTTCCACCTCACAGGGAGCAGTCCCTGTACCATATGACCTCGCGCGCTAATGCTGTGATCTGTCATTAAGGTCATTGCCTTGGATGACGCGAGTAGACGGGCAAATGTCTTACATCAAGGGCTGATCGAGATTATCTTCTGACCATCTCCAAGGGTAGTTGTAATAGATATCTCACTAGTTTTGTAAGAAATTGAAGCGAAATCAAAGAAGTACAGTGTCAATAGAGACGGCGAATCGACCTACCTGCAGCGATGCTCATCTCTGGTGGGGTCCCTTTTAGCACGGTGTCTGTAACGTGCTTCAATTCTTAACTGACACGTGGTATCGGGGCGTTGAGACCGAAGCGGTATAGTCAAGAGTTGATTGTTTAGGGGATGGCTTATGTATTCCGGTAGTTTAGCAGTGATGTTACCGGACTTTCGGCTCTTCGTGGAGAAGCTTGAGCGTCCGGGACGGGAGCCCCCTCGTAATGAACTAGCGGCAAACAAGATATCATTGGCAGGCATTCCTTCGTCGCAACTAAGTGACTTAGGAAGGGCTTTCGGCATGTCGCGTTGGCCGTCGAGTATGAGTGACATCGGGCGACTAGCGGAATATTCCCGTAGTACGCCCTACTGTGCCTACTCCGGGCTTAGGTGAGAACATGTTCCCCAGGATCTGTAGCCGTCAAGCCCGGAGTTGTTTCGTTTAGGCGAATCAGGTAAGCTAGCAGCTATCATAAGCGACCTCTGACTTGGTCGTGTAGCCCAAAAGGGTCTCTGATTGTGCTTGTTCCGCGCTACGAGCCTTGTGGTATGACAGTCCCAGGCACGACCCAAAAGATTGTACGCGTATCGGTAAGATACGGGTGACCTCATGGGTGGACTTCAGGTAAAATGGCCCAACTACAAGTTCATGACACGCCGCGCAGTCTCGAAGCTGACAAGGTCTGTCGTTGCGGTTCCGAACTTTGGGGTCTCTGGGCATTGTAAGCACCCAAGTTAGGGTCACGTTATCGTTCACGTAATACCAAATGATTTTCTAAGCTTTTATTCTAGAGATGGCATGAACGATTGTCATCTTGCCCCCAGTGTACTGGTAGGAACCCCTGATCTGCTGACGAGCGTTTCCTCGCTGAAAATCCCTATCCACCTATAAGTGTGAGAAGCGAGCCCAACAGTAAAGTAGAGACCGTGTGCATGTTAATCTGCTATGTGCATCTGAGAAAATAGAATTGGTGCCTCTGCGTATGCTGGCGGCTATCAGCGAACTCTTTTTAAACGATAATATGTGGTAAGTGGCCTCATGTGTCCTGCGCATCAACGAGGATGACACCGCATTGGAACGTGGATACGCCATTCGACTGACGGACGATTCGTTCACTGATCGGGCGTCATCGGGGAGGTATTAATACTACCCTGGCTAATATAGTCAACTTCCCCGCGAGGGTGCCAATAGGCGGCGATCCTCGTCTTAGATTCCGCTACCAGGGCCCAGGCGCGTCTATTGCTGAAACCGGCTGCGCCGCAAGCGAATGTAGGCCGGGTACCGTAGGACTTTGACAGTGTCTGAGGTCTTGAAAGAATGCCGACGTTTCCACTCATACGTTGTTAGGCCTATCCGCCATAAGATGAGCTAGACTCGCGTCATGGGACTCTTTTCGTTCGTATTTTTAGGATATGTCATGACACCCCTCGGTACATACGTGAGACTTAGGAAGTAAAACTACGCTAGTCTGAAGGCCAGGTCATTGTACGGAACCAAGACCGATTAAGGACGTGCCGAGCCCTAGTGGCCTCGAGTTACAGTCGATA
seq00022   CACGTCAGGCTCTGAATTGATGTAGCAAACGTGACGCGTCCAAGTAGTAATCGCGAAAGACCTATTTACCTTTGCGTACATGAACGACGTGGCTACCACTAATAGCTCCATACAGAGAGTCTCACCTTCATAGTCGAAGCTAAAACGTGGGATAGCATAGAAGCAGCGCGAGCAGGGTGAATCCAGGGGGGTAGTCGTTAAGTGTGAGCGGTCGATAGGCCATAGGATTATGCAAGGCCTCCTGGCTCCTTCATAACTCATCAGTCAATAGGAATTTCCACAGGTAAATACCCCTACGGATCGTGTGGCTTAGGCGAGTTTAAGTCAATGACACGTTCAATGCGAGCTTAGGTGATTGCCCGAATTTTCATCTCTCCATCGATTAAATGGGTCTAATCGTTACGCGTTACGGGTTTAATGGAAAACGCAAACGCGCGGCCTACCGTAATGGTCTTTAAATATATAACGTTCGCATGTAGCTTGGGAAGATGTTCCACCTCACAGGGAGCAGTCCCTGTACCATATGACCTCGCGCGCTAATGCTGTGATCTGTCATTAAGGTCATTGCCTTGGATGACGCGAGTAGACGGGCAAATGTCTTACATCAAGGGCTGATCGAGATTATCTTCTGACCATCTCCAAGGGTAGTTGTAATAGATATCTCACTAGTTTTGTAAGAAATTGAAGCGAAATCAAAGAAGTACAGTGTCAATAGAGACGGCGAATCGACCTACCTGCAGCGATGCTCATCTCTGGTGGGGTCCCTTTTAGCACGGTGTCTGTAACGTGCTTCAATTCTTAACTGACACGTGGTATCGGGGCGTTGAGACCGAAGCGGTATAGTCAAGAGTTGATTGTTTAGGGGATGGCTTATGTATTCCGGTAGTTTAGCAGTGATGTTACCGGACTTTCGGCTCTTCGTGGAGAAGCTTGAGCGTCCGGGACGGGAGCCCCCTCGTAATGAACTAGCGGCAAACAAGATATCATTGGCAGGCATTCCTTCGTCGCAACTAAGTGACTTAGGAAGGGCTTTCGGCATGTCGCGTTGGCCGTCGAGTATGAGTGACATCGGGCGACTAGCGGAATATTCCCGTAGTACGCCCTACTGTGCCTACTCCGGGCTTAGGTGAGAACATGTTCCCCAGGATCTGTAGCCGTCAAGCCCGGAGTTGTTTCGTTTAGGCGAATCAGGTAAGCTAGCAGCTATCATAAGCGACCTCTGACTTGGTCGTGTAGCCCAAAAGGGTCTCTGATTGTGCTTGTTCCGCGCTACGAGCCTTGTGGTATGACAGTCCCAGGCACGACCCAAAAGATTGTACGCGTATCGGTAAGATACGGGTGACCTCATGGGTGGACTTCAGGTAAAATGGCCCAACTACAAGTTCATGACACGCCGCGCAGTCTCGAAGCTGACAAGGTCTGTCGTTGCGGTTCCGAACTTTGGGGTCTCTGGGCATTGTAAGCACCCAAGTTAGGGTCACGTTATCGTTCACGTAATACCAAATGATTTTCTAAGCTTTTATTCTAGAGATGGCACGAACGATTGTCATCTTGCCCCCAGTGTACTGGTAGGAACCCCTGATCTGCTGACGAGCGTTTCCTCGCTGAAAATCCCTATCCACCTATAAGTGTGAGAAGCGAGCCCAACAGTAAAGTAGAGACCGTGTGCATGTTAATCTGCTATGTGCATCTGAGAAAATAGAATTGGTGCCTCTGCGTATGCTGGCGGCTATCAGCGAACTCTTTTTAAACGATAATATGTGGTAAGTGGCCTCATGTGTCCTGCGCATCAACGAGGATGACACCGCATTGGAACGTGGATACGCCATTCGACTGACGGACGATTCGTTCACTGATCGGGCGTCATCGGGGAGGTATTAATACTACCCTGGCTAATATAGTCAACTTCCCCGCGAGGGTGCCAATAGGCGGCGATCCTCGTCCTAGATTCCGCTACCAGGGCCCAGGCGCGTCTATTGCTGAAACCGGCTGCGCCGCAAGCGAATGTAGGCCGGGTACCGTAGGACTTTGACAGTGTCTGAGGTCTTGAAAGAATGCCGACGTTTCCACTCATACGTTGTTAGGCCTATCCGCCATAAGATGAGCTAGACTCGCGTCATGGGACTCTTTTCGTTCGTATTTTTAGGATATGTCATGACACCCCTCGGTACATACGTGAGACTTAGGAAGTAAAACTACGCTAGTCTGAAGGCCAGGTCATTGTACGGAACCAAGACCGATTAAGGACGTGCCGAGCCCTAGTGGCCTCGAGTTACAGTCGATA
seq00023   CACGTCAGGCTCTGAATTGATGTAGCAAACGTGACGCGTCCAAGTAGTAATCGCGAAAGACCTATTTACCTTTGCGTACATGAACGACGTGGCTACCACTAATAGCTCCATACAGAGAGTCTCACCTTCATAGTCGAAGCTAAAACGTGGGATAGCATAGAAGCAGCGCGATCAGGGTGAATCCAGGGGGGTAGTCGTTAAGTGTGAGCGGTCGATAGGCCATAGGATTATGCAAGGCCTCCTGGCTCCTTCATAACTCATCAGTCAATAGGAATTTCCACAGGTAAATACCCCTACGGATCGTGTGGCTTAGGCGAGTTTAAGTCAATGACACGTTCAATGCGAGCTTAGGTGATTGCCCGAATTTTCATCTCTCCATCGATTAAATGGGTCTAATCGTTACGCGTTACGGGTTTAATGGAAAACGCAAACGCGCGGCCTACCGTAATGGTCTTTAAATATATAACGTTCGCATGTAGCTTGGGAAGATGTTCCACCTCACAGGGAGCAGTCCCTGTACCATATGACCTCGCGCGCTAATGCTGTGATCTGTCATTAAGGTCATTGCCTTGGATGACGCGAGTAGACGGGCAAATGTCTTACATCAAGGGCTGATCGAGATTATCTTCTGACCATCTCCAAGGGTAGTTGTAATAGATATCTCACTAGTTTTGTAAGAAATTGAAGCGAAATCAAAGAAGTACAGTGTCAATAGAGACGGCGAATCGACCTACCTGCAGCGATGCTCATCTCTGGTGGGGTCCCTTTTAGCACGGTGTCTGTAACGTGCTTCAATTCTTAACTGACACGTGGTATCGGGGCGTTGAGACCGAAGCGGTATAGTCAAGAGTTGATTGTTTAGGGGATGGCTTATGTATTCCGGTAGTTTAGCAGTGATGTTACCGGACTTTCGGCTCTTCGTGGAGAAGCTTGAGCGTCCGGGACGGGAGCCCCCTCGTAATGAACTAGCGGCAAACAAGATATCATTGGCAGGCATTCCTTCGTCGCAACTAAGTGACTTAGGAAGGGCTTTCGGCATGTCGCGTTGGCCGTCGAGTATGAGTGACATCGGGCGACTAGCGGAATATTCCCGTAGTACGCCCTACTGTGCCTACTCCGGGCTTAGGTGAGAACATGTTCCCCAGGATCTGTAGCCGTCAAGCCCGGAGTTGTTTCGTTTAGGCGAATCAGGTAAGCTAGCAGCTATCATAAGCGACCTCTGACTTGGTCGTGTAGCCCAAAAGGGTCTCTGATTGTGCTTGTTCCGCGCTACGAGCCTTGTGGTATGACAGTCCCAGGCACGACCCAAAAGATTGTACGCGTATCGGTAAGATACGGGTGACCTCATGGGTGGACTTCAGGTAAAATGGCCCAACTACAAGTTCATGACACGCCGCGCAGTCTCGAAGCTGACAAGGTCTGTCGTTGCGGTTCCGAACTTTGGGGTCTCTGGGCATTGTAAGCACCCAAGTTAGGGTCACGTTATCGTTCACGTAATACCAAATGATTTTCTAAGCTTTTATTCTAGAGATGGCATGAACGATTGTCATCTTGCCCCCAGTGTACTGGTAGGAACCCCTGATCTGCTGACGAGCGTTTCCTCGCTGAAAATCCCTATCCACCTATAAGTGTGAGAAGCGAGCCCAACAGTAAAGTAGAGACCGTGTGCATGTTAATCTGCTATGTGCATCTGAGAAAATAGAATTGGTGCCTCTGCGTATGCTGGCGGCTATCAGCGAACTCTTTTTAAACGATAATATGTGGTAAGTGGCCTCATGTGTCCTGCGCATCAACGAGGATGACACCGCATTGGAACGTGGATACGCCATTCGACTGACGGACGATTCGTTCACTGATCGGGCGTCATCGGGGAGGTATTAATACTACCCTGGCTAATATAGTCAACTTCCCCGCGAGGGTGCCAATAGGCGGCGATCCTCGTCTTAGATTCCGCTACCAGGGCCCAGGCGCGTCTATTGCTGAAACCGGCTGCGCCGCAAGCGAATGTAGGCCGGGTACCGTAGGACTTTGACAGTGTCTGAGGTCTTGAAAGAATGCCGACGTTTCCACTCATACGTTGTTAGGCCTATCCGCCATAAGATGAGCTAGACTCGCGTCATGGGACTCTTTTCGTTCGTATTTTTAGGATATGTCATGACACCCCTCGGTACATACGTGAGACTTAGGAAGTAAAACTACGCTAGTCTGAAGGCCAGGTCATTGTACGGAACCAAGACCGATTAAGGACGTGCCGAGCCCTAGTGGCCTCGAGTTACAGTCGATA
seq00024   CACGTCAGGCTCTGAATTGATGTAGCAAACGTGACGCGTCCAAGTAGTAATCGCGAAAGACCTATTTACCTTTGCGTACATGAACGACGTGGCTACCACTAATAGCTCCATACAGAGAGTCTCACCTTCATAGTCGAAGCTAAAACGTGGGATAGCATAGAAGCAGCGCGATCAGGGTGAATCCAGGGGGGTAGTCGTTAAGTGTGAGCGGTCGATAGGCCATAGGATTATGCAAGGCCTCCTGGCTCCTTCATAACTCATCAGTCAATAGGAATTTCCACAGGTAAATACCCCTACGGATCGTGTGGCTTAGGCGAGTTTAAGTCAATGACACGTTCAATGCGAGCTTAGGTGATTGCCCGAATTTTCATCTCTCCATCGATTAAATGGGTCTAATCGTTACGCGTTACGGGTTTAATGGAAAACGCAAACGCGCGGCCTACCGTAATGGTCTTTAAATATATAACGTTCGCATGTAGCTTGGGAAGATGTTCCACCTCACAGGGAGCAGTCCCTGTACCATATGACCTCGCGCGCTAATGCTGTGATCTGTCATTAAGGTCATTGCCTTGGATGACGCGAGTAGACGGGCAAATGTCTTACATCAAGGGCTGATCGAGATTATCTTCTGACCATCTCCAAGGGTAGTTGTAATAGATATCTCACTAGTTTTGTAAGAAATTGAAGCGAAATCAAAGAAGTACAGTGTCAATAGAGACGGCGAATCGACCTACCTGCAGCGATGCTCATCTCTGGTGGGGTCCCTTTTAGCACGGTGTCTGTAACGTGCTTCAATTCTTAACTGACACGTGGTATCGGGGCGTTGAGACCGAAGCGGTATAGTCAAGAGTTGATTGTTTAGGGGATGGCTTATGTATTCCGGTAGTTTAGCAGTGATGTTACCGGACTTTCGGCTCTTCGTGGAGAAGCTTGAGCGTCCGGGACGGGAGCCCCCTCGTAATGAACTAGCGGCAAACAAGATATCATTGGCAGGCATTCCTTCGTCGCAACTAAGTGACTTAGGAAGGGCTTTCGGCATGTCGCGTTGGCCGTCGAGTATGAGTGACATCGGGCGACTAGCGGAATATTCCCGTAGTACGCCCTACTGTGCCTACTCCGGGCTTAGGTGAGAACATGTTCCCCAGGATCTGTAGCCGTCAAGCCCGGAGTTGTTTCGTTTAGGCGAATCAGGTAAGCTAGCAGCTATCATAAGCGACCTCTGACTTGGTCGTGTAGCCCAAAAGGGTCTCTGATTGTGCTTGTTCCGCGCTACGAGCCTTGTGGTATGACAGTCCCAGGCACGACCCAAAAGATTGTACGCGTATCGGTAAGATACGGGTGACCTCATGGGTGGACTTCAGGTAAAATGGCCCAACTACAAGTTCATGACACGCCGCGCAGTCTCGAAGCTGACAAGGTCTGTCGTTGCGGTTCCGAACTTTGGGGTCTCTGGGCATTGTAAGCACCCAAGTTAGGGTCACGTTATCGTTCACGTAATACCAAATGATTTTCTAAGCTTTTATTCTAGAGATGGCATGAACGATTGTCATCTTGCCCCCAGTGTACTGGTAGGAACCCCTGATCTGCTGACGAGCGTTTCCTCGCTGAAAATCCCTATCCACCTATAAGTGTGAGAAGCGAGCCCAACAGTAAAGTAGAGACCGTGTGCATGTTAATCTGCTATGTGCATCTGAGAAAATAGAATTGGTGCCTCTGCGTATGCTGGCGGCTATCAGCGAACTCTTTTTAAACGATAATATGTGGTAAGTGGCCTCATGTGTCCTGCGCATCAACGAGGATGACACCGCATTGGAACGTGGATACGCCATTCGACTGACGGACGATTCGTTCACTGATCGGGCGTCATCGGGGAGGTATTAATACTACCCTGGCTAATATAGTCAACTTCCCCGCGAGGGTGCCAATAGGCGGCGATCCTCGTCTTAGATTCCGCTACCAGGGCCCAGGCGCGTCTATTGCTGAAACCGGCTGCGCCGCAAGCGAATGTAGGCCGGGTACCGTAGGACTTTGACAGTGTCTGAGGTCTTGAAAGAATGCCGACGTTTCCACTCATACGTTGTTAGGCCTATCCGCCATAAGATGAGCTAGACTCGCGTCATGGGACTCTTTTCGTTCGTATTTTTAGGATATGTCATGACACCCCTCGGTACATACGTGAGACTTAGGAAGTAAAACTACGCTAGTCTGAAGGCCAGGTCATTGTACGGAACCAAGACCGATTAAGGACGTGCCGAGCCCTAGTGGCCTCGAGTTACAGTCGATA
seq00025   CACGTCAGGCTCTGAATTGATGTAGCAAACGTGACGCGTCCAAGTAGTAATCGCGAAAGACCTATTTACCTTTGCGTACATGAACGACGTGGCTACCACTAATAGCTCCATACAGAGAGTCTCACCTTCATAGTCGAAGCTAAAACGTGGGATAGCATAGAAGCAGCGCGATCAGGGTGAATCCAGGGGGGTAGTCGTTAAGTGTGAGCGGTCGATAGGCCATAGGATTATGCAAGGCCTCCTGGCTCCTTCATAACTCATCAGTCAATAGGAATTTCCACAGGTAAATACCCCTACGGATCGTGTGGCTTAGGCGAGTTTAAGTCAATGACACGTTCAATGCGAGCTTAGGTGATTGCCCGAATTTTCATCTCTCCATCGATTAAATGGGTCTAATCGTTACGCGTTACGGGTTTAATGGAAAACGCAAACGCGCGGCCTACCGTAATGGTCTTTAAATATATAACGTTCGCATGTAGCTTGGGAAGATGTTCCACCTCACAGGGAGCAGTCCCTGTACCATATGACCTCGCGCGCTAATGCTGTGATCTGTCATTAAGGTCATTGCCTTGGATGACGCGAGTAGACGGGCAAATGTCTTACATCAAGGGCTGATCGAGATTATCTTCTGACCATCTCCAAGGGTAGTTGTAATAGATATCTCACTAGTTTTGTAAGAAATTGAAGCGAAATCAAAGAAGTACAGTGTCAATAGAGACGGCGAATCGACCTACCTGCAGCGATGCTCATCTCTGGTGGGGTCCCTTTTAGCACGGTGTCTGTAACGTGCTTCAATTCTTAACTGACACGTGGTATCGGGGCGTTGAGACCGAAGCGGTATAGTCAAGAGTTGATTGTTTAGGGGATGGCTTATGTATTCCGGTAGTTTAGCAGTGATGTTACCGGACTTTCGGCTCTTCGTGGAGAAGCTTGAGCGTCCGGGACGGGAGCCCCCTCGTAATGAACTAGCGGCAAACAAGATATCATTGGCAGGCATTCCTTCGTCGCAACTAAGTGACTTAGGAAGGGCTTTCGGCATGTCGCGTTGGCCGTCGAGTATGAGTGACATCGGGCGACTAGCGGAATATTCCCGTAGTACGCCCTACTGTGCCTACTCCGGGCTTAGGTGAGAACATGTTCCCCAGGATCTGTAGCCGTCAAGCCCGGAGTTGTTTCGTTTAGGCGAATCAGGTAAGCTAGCAGCTATCATAAGCGACCTCTGACTTGGTCGTGTAGCCCAAAAGGGTCTCTGATTGTGCTTGTTCCGCGCTACGAGCCTTGTGGTATGACAGTCCCAGGCACGACCCAAAAGATTGTACGCGTATCGGTAAGATACGGGTGACCTCATGGGTGGACTTCAGGTAAAATGGCCCAACTACAAGTTCATGACACGCCGCGCAGTCTCGAAGCTGACAAGGTCTGTCGTTGCGGTTCCGAACTTTGGGGTCTCTGGGCATTGTAAGCACCCAAGTTAGGGTCACGTTATCGTTCACGTAATACCAAATGATTTTCTAAGCTTTTATTCTAGAGATGGCATGAACGATTGTCATCTTGCCCCCAGTGTACTGGTAGGAACCCCTGATCTGCTGACGAGCGTTTCCTCGCTGAAAATCCCTATCCACCTATAAGTGTGAGAAGCGAGCCCAACAGTAAAGTAGAGACCGTGTGCATGTTAATCTGCTATGTGCATCTGAGAAAATAGAATTGGTGCCTCTGCGTATGCTGGCGGCTATCAGCGAACTCTTTTTAAACGATAATATGTGGTAAGTGGCCTCATGTGTCCTGCGCATCAACGAGGATGACACCGCATTGGAACGTGGATACGCCATTCGACTGACGGACGATTCGTTCACTGATCGGGCGTCATCGGGGAGGTATTAATACTACCCTGGCTAATATAGTCAACTTCCCCGCGAGGGTGCCAATAGGCGGCGATCCTCGTCTTAGATTCCGCTACCAGGGCCCAGGCGCGTCTATTGCTGAAACCGGCTGCGCCGCAAGCGAATGTAGGCCGGGTACCGTAGGACTTTGACAGTGTCTGAGGTCTTGAAAGAATGCCGACGTTTCCACTCATACGTTGTTAGGCCTATCCGCCATAAGATGAGCTAGACTCGCGTCATGGGACTCTTTTCGTTCGTATTTTTAGGATATGTCATGACACCCCTCGGTACATACGTGAGACTTAGGAAGTAAAACTACGCTAGTCTGAAGGCCAGGTCATTGTACGGAACCAAGACCGATTAAGGACGTGCCGAGCCCTAGTGGCCTCGAGTTACAGTCGATA
seq00026   CACGTCAGGCTCTGAATTGATGTAGCAAACGTGACGCGTCCAAGTAGTAATCGCGAAAGACCTATTTACCTTTGCGTACATGAACGACGTGGCTACCACTAATAGCTCCATACAGAGAGTCTCACCTTCATAGTCGAAGCTAAAACGTGGGATAGCATAGAAGCAGCGCGAGCAGGGTGAATCCAGGGGGGTAGTCGTTAAGTGTGAGCGGTCGATAGGCCATAGGATTATGCAAGGCCTCCTGGCTCCTTCATAACTCATCAGTCAATAGGAATTTCCACAGGTAAATACCCCTACGGATCGTGTGGCTTAGGCGAGTTTAAGTCAATGACACGTTCAATGCGAGCTTAGGTGATTGCCCGAATTTTCATCTCTCCATCGATTAAATGGGTCTAATCGTTACGCGTTACGGGTTTAATGGAAAACGCAAACGCGCGGCCTACCGTAATGGTCTTTAAATATATAACGTTCGCATGTAGCTTGGGAAGATGTTCCACCTCACAGGGAGCAGTCCCTGTACCATATGACCTCGCGCGCTAATGCTGTGATCTGTCATTAAGGTCATTGCCTTGGATGACGCGAGTAGACGGGCAAATGTCTTACATCAAGGGCTGATCGAGATTATCTTCTGACCATCTCCAAGGGTAGTTGTAATAGATATCTCACTAGTTTTGTAAGAAATTGAAGCGAAATCAAAGAAGTACAGTGTCAATAGAGACGGCGAATCGACCTACCTGCAGCGATGCTCATCTCTGGTGGGGTCCCTTTTAGCACGGTGTCTGTAACGTGCTTCAATTCTTAACTGACACGTGGTATCGGGGCGTTGAGACCGAAGCGGTATAGTCAAGAGTTGATTGTTTAGGGGATGGCTTATGTATTCCGGTAGTTTAGCAGTGATGTTACCGGACTTTCGGCTCTTCGTGGAGAAGCTTGAGCGTCCGGGACGGGAGCCCCCTCGTAATGAACTAGCGGCAAACAAGATATCATTGGCAGGCATTCCTTCGTCGCAACTAAGTGACTTAGGAAGGGCTTTCGGCATGTCGCGTTGGCCGTCGAGTATGAGTGACATCGGGCGACTAGCGGAATATTCCCGTAGTACGCCCTACTGTGCCTACTCCGGGCTTAGGTGAGAACATGTTCCCCAGGATCTGTAGCCGTCAAGCCCGGAGTTGTTTCGTTTAGGCGAATCAGGTAAGCTAGCAGCTATCATAAGCGACCTCTGACTTGGTCGTGTAGCCCAAAAGGGTCTCTGATTGTGCTTGTTCCGCGCTACGAGCCTTGTGGTATGACAGTCCCAGGCACGACCCAAAAGATTGTACGCGTATCGGTAAGATACGGGTGACCTCATGGGTGGACTTCAGGTAAAATGGCCCAACTACAAGTTCATGACACGCCGCGCAGTCTCGAAGCTGACAAGGTCTGTCGTTGCGGTTCCGAACTTTGGGGTCTCTGGGCATTGTAAGCACCCAAGTTAGGGTCACGTTATCGTTCACGTAATACCAAATGATTTTCTAAGCTTTTATTCTAGAGATGGCACGAACGATTGTCATCTTGCCCCCAGTGTACTGGTAGGAACCCCTGATCTGCTGACGAGCGTTTCCTCGCTGAAAATCCCTATCCACCTATAAGTGTGAGAAGCGAGCCCAACAGTAAAGTAGAGACCGTGTGCATGTTAATCTGCTATGTGCATCTGAGAAAATAGAATTGGTGCCTCTGCGTATGCTGGCGGCTATCAGCGAACTCTTTTTAAACGATAATATGTGGTAAGTGGCCTCATGTGTCCTGCGCATCAACGAGGATGACACCGCATTGGAACGTGGATACGCCATTCGACTGACGGACGATTCGTTCACTGATCGGGCGTCATCGGGGAGGTATTAATACTACCCTGGCTAATATAGTCAACTTCCCCGCGAGGGTGCCAATAGGCGGCGATCCTCGTCTTAGATTCCGCTACCAGGGCCCAGGCGCGTCTATTGCTGAAACCGGCTGCGCCGCAAGCGAATGTAGGCCGGGTACCGTAGGACTTTGACAGTGTCTGAGGTCTTGAAAGAATGCCGACGTTTCCACTCATACGTTGTTAGGCCTATCCGCCATAAGATGAGCTAGACTCGCGTCATGGGACTCTTTTCGTTCGTATTTTTAGGATATGTCATGACACCCCTCGGTACATACGTGAGACTTAGGAAGTAAAACTACGCTAGTCTGAAGGCCAGGTCATTGTACGGAACCAAGACCGATTAAGGACGTGCCGAGCCCTAGTGGCCTCGAGTTACAGTCGATA
seq00027   CACGTCAGGCTCTGAATTGATGTAGCAAACGTGACGCGTCCAAGTAGTAATCGCGAAAGACCTATTTACCTTTGCGTACATGAACGACGTGGCTACCACTAATAGCTCCATACAGAGAGTCTCACCTTCATAGTCGAAGCTAAAACGTGGGATAGCATAGAAGCAGCGCGAGCAGGGTGAATCCAGGGGGGTAGTCGTTAAGTGTGAGCGGTCGATAGGCCATAGGATTATGCAAGGCCTCCTGGCTCCTTCATAACTCATCAGTCAATAGGAATTTCCACAGGTAAATACCCCTACGGATCGTGTGGCTTAGGCGAGTTTAAGTCAATGACACGTTCAATGCGAGCTTAGGTGATTGCCCGAATTTTCATCTCTCCATCGATTAAATGGGTCTAATCGTTACGCGTTACGGGTTTAATGGAAAACGCAAACGCGCGGCCTACCGTAATGGTCTTTAAATATATAACGTTCGCATGTAGCTTGGGAAGATGTTCCACCTCACAGGGAGCAGTCCCTGTACCATATGACCTCGCGCGCTAATGCTGTGATCTGTCATTAAGGTCATTGCCTTGGATGACGCGAGTAGACGGGCAAATGTCTTACATCAAGGGCTGATCGAGATTATCTTCTGACCATCTCCAAGGGTAGTTGTAATAGATATCTCACTAGTTTTGTAAGAAATTGAAGCGAAATCAAAGAAGTACAGTGTCAATAGAGACGGCGAATCGACCTACCTGCAGCGATGCTCATCTCTGGTGGGGTCCCTTTTAGCACGGTGTCTGTAACGTGCTTCAATTCTTAACTGACACGTGGTATCGGGGCGTTGAGACCGAAGCGGTATAGTCAAGAGTTGATTGTTTAGGGGATGGCTTATGTATTCCGGTAGTTTAGCAGTGATGTTACCGGACTTTCGGCTCTTCGTGGAGAAGCTTGAGCGTCCGGGACGGGAGCCCCCTCGTAATGAACTAGCGGCAAACAAGATATCATTGGCAGGCATTCCTTCGTCGCAACTAAGTGACTTAGGAAGGGCTTTCGGCATGTCGCGTTGGCCGTCGAGTATGAGTGACATCGGGCGACTAGCGGAATATTCCCGTAGTACGCCCTACTGTGCCTACTCCGGGCTTAGGTGAGAACATGTTCCCCAGGATCTGTAGCCGTCAAGCCCGGAGTTGTTTCGTTTAGGCGAATCAGGTAAGCTAGCAGCTATCATAAGCGACCTCTGACTTGGTCGTGTAGCCCAAAAGGGTCTCTGATTGTGCTTGTTCCGCGCTACGAGCCTTGTGGTATGACAGTCCCAGGCACGACCCAAAAGATTGTACGCGTATCGGTAAGATACGGGTGACCTCATGGGTGGACTTCAGGTAAAATGGCCCAACTACAAGTTCATGACACGCCGCGCAGTCTCGAAGCTGACAAGGTCTGTCGTTGCGGTTCCGAACTTTGGGGTCTCTGGGCATTGTAAGCACCCAAGTTAGGGTCACGTTATCGTTCACGTAATACCAAATGATTTTCTAAGCTTTTATTCTAGAGATGGCACGAACGATTGTCATCTTGCCCCCAGTGTACTGGTAGGAACCCCTGATCTGCTGACGAGCGTTTCCTCGCTGAAAATCCCTATCCACCTATAAGTGTGAGAAGCGAGCCCAACAGTAAAGTAGAGACCGTGTGCATGTTAATCTGCTATGTGCATCTGAGAAAATAGAATTGGTGCCTCTGCGTATGCTGGCGGCTATCAGCGAACTCTTTTTAAACGATAATATGTGGTAAGTGGCCTCATGTGTCCTGCGCATCAACGAGGATGACACCGCATTGGAACGTGGATACGCCATTCGACTGACGGACGATTCGTTCACTGATCGGGCGTCATCGGGGAGGTATTAATACTACCCTGGCTAATATAGTCAACTTCCCCGCGAGGGTGCCAATAGGCGGCGATCCTCGTCTTAGATTCCGCTACCAGGGCCCAGGCGCGTCTATTGCTGAAACCGGCTGCGCCGCAAGCGAATGTAGGCCGGGTACCGTAGGACTTTGACAGTGTCTGAGGTCTTGAAAGAATGCCGACGTTTCCACTCATACGTTGTTAGGCCTATCCGCCATAAGATGAGCTAGACTCGCGTCATGGGACTCTTTTCGTTCGTATTTTTAGGATATGTCATGACACCCCTCGGTACATACGTGAGACTTAGGAAGTAAAACTACGCTAGTCTGAAGGCCAGGTCATTGTACGGAACCAAGACCGATTAAGGACGTGCCGAGCCCTAGTGGCCTCGAGTTACAGTCGATA
seq00028   CACGTCAGGCTCTGAATTGATGTAGCAAACGTGACGCGTCCAAGTAGTAATCGCGAAAGACCTATTTACCTTTGCGTACATGAACGACGTGGCTACCACTAATAGCTCCATACAGAGAGTCTCACCTTCATAGTCGAAGCTAAAACGTGGGATAGCATAGAAGCAGCGCGATCAGGGTGAATCCAGGGGGGTAATCGTTAAGTGTGAGCGGTCGATAGGCCATAGGATTATGCAAGGCCTCCTGGCTCCTTCATAACTCATCAGTCAATAGGAATTTCCACAGGTAAATACCCCTACGGATCGTGTGGCTTAGGCGAGTTTAAGTCAATGACACGTTCAATGCGAGCTTAGGTGATTGCCCGAATTTTCATCTCTCCATCGATTAAATGGGTCTAATCGTTACGCGTTACGGGTTTAATGGAAAACGCAAACGCGCGGCCTACCGTAATGGTCTTTAAATATATAACGTTCGCATGTAGCTTGGGAAGATGTTCCACCTCACAGGGAGCAGTCCCTGTACCATATGACCTCGCGCGCTAATGCTGTGATCTGTCATTAAGGTCATTGCCTTGGATGACGCGAGTAGACGGGCAAATGTCTTACATCAAGGGCTGATCGAGATTATCTTCTGACCATCTCCAAGGGTAGTTGTAATAGATATCTCACTAGTTTTGTAAGAAATTGAAGCGAAATCAAAGAAGTACAGTGTCAATAGAGACGGCGAATCGACCTACCTGCAGCGATGCTCATCTCTGGTGGGGTCCCTTTTAGCACGGTGTCTGTAACGTGCTTCAATTCTTAACTGACACGTGGTATCGGGGCGTTGAGACCGAAGCGGTATAGTCAAGAGTTGATTGTTTAGGGGATGGCTTATGTATTCCGGTAGTTTAGCAGTGATGTTACCGGACTTTCGGCTCTTCGTGGAGAAGCTTGAGCGTCCGGGACGGGAGCCCCCTCGTAATGAACTAGCGGCAAACAAGATATCATTGGCAGGCATTCCTTCGTCGCAACTAAGTGACTTAGGAAGGGCTTTCGGCATGTCGCGTTGGCCGTCGAGTATGAGTGACATCGGGCGACTAGCGGAATATTCCCGTAGTACGCCCTACTGTGCCTACTCCGGGCTTAGGTGAGAACATGTTCCCCAGGATCTGTAGCCGTCAAGCCCGGAGTTGTTTCGTTTAGGCGAATCAGGTAAGCTAGCAGCTATCATAAGCGACCTCTGACTTGGTCGTGTAGCCCAAAAGGGTCTCTGATTGTGCTTGTTCCGCGCTACGAGCCTTGTGGTATGACAGTCCCAGGCACGACCCAAAAGATTGTACGCGTATCGGTAAGATACGGGTGACCTCATGGGTGGACTTCAGGTAAAATGGCCCAACTACAAGTTCATGACACGCCGCGCAGTCTCGAAGCTGACAAGGTCTGTCGTTGCGGTTCCGAACTTTGGGGTCTCTGGGCATTGTAAGCACCCAAGTTAGGGTCACGTTATCGTTCACGTAATACCAAATGATTTTCTAAGCTTTTATTCTAGAGATGGCACGAACGATTGTCATCTTGCCCCCAGTGTACTGGTAGGAACCCCTGATCTGCTGACGAGCGTTTCCTCGCTGAAAATCCCTATCCACCTATAAGTGTGAGAAGCGAGCCCAACAGTAAAGTAGAGACCGTGTGCATGTTAATCTGCTATGTGCATCTGAGAAAATAGAATTGGTGCCTCTGCGTATGCTGGCGGCTATCAGCGAACTCTTTTTAAACGATAATATGTGGTAAGTGGCCTCATGTGTCCTGCGCATCAACGAGGATGACACCGCATTGGAACGTGGATACGCCATTCGACTGACGGACGATTCGTTCACTGATCGGGCGTCATCGGGGAGGTATTAATACTACCCTGGCTAATATAGTCAACTTCCCCGCGAGGGTGCCAATAGGCGGCGATCCTCGTCTTAGATTCCGCTACCAGGGCCCAGGCGCGTCTATTGCTGAAACCGGCTGCGCCGCAAGCGAATGTAGGCCGGGTACCGTAGGACTTTGACAGTGTCTGAGGTCTTGAAAGAATGCCGACGTTTCCACTCATACGTTGTTAGGCCTATCCGCCATAAGATGAGCTAGACTCGCGTCATGGGACTCTTTTCGTTCGTATTTTTAGGATATGTCATGACACCCCTCGGTACATACGTGAGACTTAGGAAGTAAAACTACGCTAGTCTGAAGGCCAGGTCATTGTACGGAACCAAGACCGATTAAGGACGTGCCGAGCCCTAGTGGCCTCGAGTTACAGTCGATA
seq00029   CACGTCAGGCTCTGAATTGATGTAGCAAACGTGACGCGTCCAAGTAGTAATCGCGAAAGACCTATTTACCTTTGCGTACATGAACGACGTGGCTACCACTAATAGCTCCATACAGAGAGTCTCACCTTCATAGTCGAAGCTAAAACGTGGGATAGCATAGAAGCAGCGCGAGCAGGGTGAATCCAGGGGGGTAGTCGTTAAGTGTGAGCGGTCGATAGGCCATAGGATTATGCAAGGCCTCCTGGCTCCTTCATAACTCATCAGTCAATAGGAATTTCCACAGGTAAATACCCCTACGGATCGTGTGGCTTAGGCGAGTTTAAGTCAATGACACGTTCAATGCGAGCTTAGGTGATTGCCCGAATTTTCATCTCTCCATCGATTAAATGGGTCTAATCGTTACGCGTTACGGGTTTAATGGAAAACGCAAACGCGCGGCCTACCGTAATGGTCTTTAAATATATAACGTTCGCATGTAGCTTGGGAAGATGTTCCACCTCACAGGGAGCAGTCCCTGTACCATATGACCTCGCGCGCTAATGCTGTGATCTGTCATTAAGGTCATTGCCTTGGATGACGCGAGTAGACGGGCAAATGTCTTACATCAAGGGCTGATCGAGATTATCTTCTGACCATCTCCAAGGGTAGTTGTAATAGATATCTCACTAGTTTTGTAAGAAATTGAAGCGAAATCAAAGAAGTACAGTGTCAATAGAGACGGCGAATCGACCTACCTGCAGCGATGCTCATCTCTGGTGGGGTCCCTTTTAGCACGGTGTCTGTAACGTGCTTCAATTCTTAACTGACACGTGGTATCGGGGCGTTGAGACCGAAGCGGTATAGTCAAGAGTTGATTGTTTAGGGGATGGCTTATGTATTCCGGTAGTTTAGCAGTGATGTTACCGGACTTTCGGCTCTTCGTGGAGAAGCTTGAGCGTCCGGGATGGGAGCCCCCTCGTAATGAACTAGCGGCAAACAAGATATCATTGGCAGGCATTCCTTCGTCGCAACTAAGTGACTTAGGAAGGGCTTTCGGCATGTCGCGTTGGCCGTCGAGTATGAGTGACATCGGGCGACTAGCGGAATATTCCCGTAGTACGCCCTACTGTGCCTACTCCGGGCTTAGGTGAGAACATGTTCCCCAGGATCTGTAGCCGTCAAGCCCGGAGTTGTTTCGTTTAGGCGAATCAGGTAAGCTAGCAGCTATCATAAGCGACCTCTGACTTGGTCGTGTAGCCCAAAAGGGTCTCTGATTGTGCTTGTTCCGCGCTACGAGCCTTGTGGTATGACAGTCCCAGGCACGACCCAAAAGATTGTACGCGTATCGGTAAGATACGGGTGACCTCATGGGTGGACTTCAGGTAAAATGGCCCAACTACAAGTTCATGACACGCCGCGCAGTCTCGAAGCTGACAAGGTCTGTCGTTGCGGTTCCGAACTTTGGGGTCTCTGGGCATTGTAAGCACCCAAGTTAGGGTCACGTTATCGTTCACGTAATACCAAATGATTTTCTAAGCTTTTATTCTAGAGATGGCACGAACGATTGTCATCTTGCCCCCAGTGTACTGGTAGGAACCCCTGATCTGCTGACGAGCGTTTCCTCGCTGAAAATCCCTATCCACCTATAAGTGTGAGAAGCGAGCCCAACAGTAAAGTAGAGACCGTGTGCATGTTAATCTGCTATGTGCATCTGAGAAAATAGAATTGGTGCCTCTGCGTATGCTGGCGGCTATCAGCGAACTCTTTTTAAACGATAATATGTGGTAAGTGGCCTCATGTGTCCTGCGCATCAACGAGGATGACACCGCATTGGAACGTGGATACGCCATTCGACTGACGGACGATTCGTTCACTGATCGGGCGTCATCGGGGAGGTATTAATACTACCCTGGCTAATATAGTCAACTTCCCCGCGAGGGTGCCAATAGGCGGCGATCCTCGTCTTAGATTCCGCTACCAGGGCCCAGGCGCGTCTATTGCTGAAACCGGCTGCGCCGCAAGCGAATGTAGGCCGGGTACCGTAGGACTTTGACAGTGTCTGAGGTCTTGAAAGAATGCCGACGTTTCCACTCATACGTTGTTAGGCCTATCCGCCATAAGATGAGCTAGACTCGCGTCATGGGACTCTTTTCGTTCGTATTTTTAGGATATGTCATGACACCCCTCGGTACATACGTGAGACTTAGGAAGTAAAACTACGCTAGTCTGAAGGCCAGGTCATTGTACGGAACCAAGACCGATTAAGGACGTGCCGAGCCCTAGTGGCCTCGAGTTACAGTCGATA
seq00030   CACGTCAGGCTCTGAATTGATGTAGCAAACGTGACGCGTCCAAGTAGTAATCGCGAAAGACCTATTTACCTTTGCGTACATGAACGACGTGGCTACCACTAATAGCTCCATACAGAGAGTCTCACCTTCATAGTCGAAGCTAAAACGTGGGATAGCATAGAAGCAGCGCGATCAGGGTGAATCCAGGGGGGTAGTCGTTAAGTGTGAGCGGTCGATAGGCCATAGGATTATGCAAGGCCTCCTGGCTCCTTCATAACTCATCAGTCAATAGGAATTTCCACAGGTAAATACCCCTACGGATCGTGTGGCTTAGGCGAGTTTAAGTCAATGACACGTTCAATGCGAGCTTAGGTGATTGCCCGAATTTTCATCTCTCCATCGATTAAATGGGTCTAATCGTTACGCGTTACGGGTTTAATGGAAAACGCAAACGCGCGGCCTACCGTAATGGTCTTTAAATATATAACGTTCGCATGTAGCTTGGGAAGATGTTCCACCTCACAGGGAGCAGTCCCTGTACCATATGACCTCGCGCGCTAATGCTGTGATCTGTCATTAAGGTCATTGCCTTGGATGACGCGAGTAGACGGGCAAATGTCTTACATCAAGGGCTGATCGAGATTATCTTCTGACCATCTCCAAGGGTAGTTGTAATAGATATCTCACTAGTTTTGTAAGAAATTGAAGCGAAATCAAAGAAGTACAGTGTCAATAGAGACGGCGAATCGACCTACCTGCAGCGATGCTCATCTCTGGTGGGGTCCCTTTTAGCACGGTGTCTGTAACGTGCTTCAATTCTTAACTGACACGTGGTATCGGGGCGTTGAGACCGAAGCGGTATAGTCAAGAGTTGATTGTTTAGGGGATGGCTTATGTATTCCGGTAGTTTAGCAGTGATGTTACCGGACTTTCGGCTCTTCGTGGAGAAGCTTGAGCGTCCGGGACGGGAGCCCCCTCGTAATGAACTAGCGGCAAACAAGATATCATTGGCAGGCATTCCTTCGTCGCAACTAAGTGACTTAGGAAGGGCTTTCGGCATGTCGCGTTGGCCGTCGAGTATGAGTGACATCGGGCGACTAGCGGAATATTCCCGTAGTACGCCCTACTGTGCCTACTCCGGGCTTAGGTGAGAACATGTTCCCCAGGATCTGTAGCCGTCAAGCCCGGAGTTGTTTCGTTTAGGCGAATCAGGTAAGCTAGCAGCTATCATAAGCGACCTCTGACTTGGTCGTGTAGCCCAAAAGGGTCTCTGATTGTGCTTGTTCCGCGCTACGAGCCTTGTGGTATGACAGTCCCAGGCACGACCCAAAAGATTGTACGCGTATCGGTAAGATACGGGTGACCTCATGGGTGGACTTCAGGTAAAATGGCCCAACTACAAGTTCATGACACGCCGCGCAGTCTCGAAGCTGACAAGGTCTGTCGTTGCGGTTCCGAACTTTGGGGTCTCTGGGCATTGTAAGCACCCAAGTTAGGGTCACGTTATCGTTCACGTAATACCAAATGATTTTCTAAGCTTTTATTCTAGAGATGGCACGAACGATTGTCATCTTGCCCCCAGTGTACTGGTAGGAACCCCTGATCTGCTGACGAGCGTTTCCTCGCTGAAAATCCCTATCCACCTATAAGTGTGAGAAGCGAGCCCAACAGTAAAGTAGAGACCGTGTGCATGTTAATCTGCTATGTGCATCTGAGAAAATAGAATTGGTGCCTCTGCGTATGCTGGCGGCTATCAGCGAACTCTTTTTAAACGATAATATGTGGTAAGTGGCCTCATGTGTCCTGCGCATCAACGAGGATGACACCGCATTGGAACGTGGATACGCCATTCGACTGACGGACGATTCGTTCACTGATCGGGCGTCATCGGGGAGGTATTAATACTACCCTGGCTAATATAGTCAACTTCCCCGCGAGGGTGCCAATAGGCGGCGATCCTCGTCCTAGATTCCGCTACCAGGGCCCAGGCGCGTCTATTGCTGAAACCGGCTGCGCCGCAAGCGAATGTAGGCCGGGTACCGTAGGACTTTGACAGTGTCTGAGGTCTTGAAAGAATGCCGACGTTTCCACTCATACGTTGTTAGGCCTATCCGCCATAAGATGAGCTAGACTCGCGTCATGGGACTCTTTTCGTTCGTATTTTTAGGATATGTCATGACACCCCTCGGTACATACGTGAGACTTAGGAAGTAAAACTACGCTAGTCTGAAGGCCAGGTCATTGTACGGAACCAAGACCGATTAAGGACGTGCCGAGCCCTAGTGGCCTCGAGTTACAGTCGATA
seq00031   CACGTCAGGCTCTGAATTGATGTAGCAAACGTGACGCGTCCAAGTAGTAATCGCGAAAGACCTATTTACCTTTGCGTACATGAACGACGTGGCTACCACTAATAGCTCCATACAGAGAGTCTCACCTTCATAGTCGAAGCTAAAACGTGGGATAGCATAGAAGCAGCGCGAGCAGGGTGAATCCAGGGGGGTAGTCGTTAAGTGTGAGCGGTCGATAGGCCATAGGATTATGCAAGGCCTCCTGGCTCCTTCATAACTCATCAGTCAATAGGAATTTCCACAGGTAAATACCCCTACGGATCGTGTGGCTTAGGCGAGTTTAAGTCAATGACACGTTCAATGCGAGCTTAGGTGATTGCCCGAATTTTCATCTCTCCATCGATTAAATGGGTCTAATCGTTACGCGTTACGGGTTTAATGGAAAACGCAAACGCGCGGCCTACCGTAATGGTCTTTAAATATATAACGTTCGCATGTAGCTTGGGAAGATGTTCCACCTCACAGGGAGCAGTCCCTGTACCATATGACCTCGCGCGCTAATGCTGTGATCTGTCATTAAGGTCATTGCCTTGGATGACGCGAGTAGACGGGCAAATGTCTTACATCAAGGGCTGATCGAGATTATCTTCTGACCATCTCCAAGGGTAGTTGTAATAGATATCTCACTAGTTTTGTAAGAAATTGAAGCGAAATCAAAGAAGTACAGTGTCAATAGAGACGGCGAATCGACCTACCTGCAGCGATGCTCATCTCTGGTGGGGTCCCTTTTAGCACGGTGTCTGTAACGTGCTTCAATTCTTAACTGACACGTGGTATCGGGGCGTTGAGACCGAAGCGGTATAGTCAAGAGTTGATTGTTTAGGGGATGGCTTATGTATTCCGGTAGTTTAGCAGTGATGTTACCGGACTTTCGGCTCTTCGTGGAGAAGCTTGAGCGTCCGGGACGGGAGCCCCCTCGTAATGAACTAGCGGCAAACAAGATATCATTGGCAGGCATTCCTTCGTCGCAACTAAGTGACTTAGGAAGGGCTTTCGGCATGTCGCGTTGGCCGTCGAGTATGAGTGACATCGGGCGACTAGCGGAATATTCCCGTAGTACGCCCTACTGTGCCTACTCCGGGCTTAGGTGAGAACATGTTCCCCAGGATCTGTAGCCGTCAAGCCCGGAGTTGTTTCGTTTAGGCGAATCAGGTAAGCTAGCAGCTATCATAAGCGACCTCTGACTTGGTCGTGTAGCCCAAAAGGGTCTCTGATTGTGCTTGTTCCGCGCTACGAGCCTTGTGGTATGACAGTCCCAGGCACGACCCAAAAGATTGTACGCGTATCGGTAAGATACGGGTGACCTCATGGGTGGACTTCAGGTAAAATGGCCCAACTACAAGTTCATGACACGCCGCGCAGTCTCGAAGCTGACAAGGTCTGTCGTTGCGGTTCCGAACTTTGGGGTCTCTGGGCATTGTAAGCACCCAAGTTAGGGTCACGTTATCGTTCACGTAATACCAAATGATTTTCTAAGCTTTTATTCTAGAGATGGCACGAACGATTGTCATCTTGCCCCCAGTGTACTGGTAGGAACCCCTGATCTGCTGACGAGCGTTTCCTCGCTGAAAATCCCTATCCACCTATAAGTGTGAGAAGCGAGCCCAACAGTAAAGTAGAGACCGTGTGCATGTTAATCTGCTATGTGCATCTGAGAAAATAGAATTGGTGCCTCTGCGTATGCTGGCGGCTATCAGCGAACTCTTTTTAAACGATAATATGTGGTAAGTGGCCTCATGTGTCCTGCGCATCAACGAGGATGACACCGCATTGGAACGTGGATACGCCATTCGACTGACGGACGATTCGTTCACTGATCGGGCGTCATCGGGGAGGTATTAATACTACCCTGGCTAATATAGTCAACTTCCCCGCGAGGGTGCCAATAGGCGGCGATCCTCGTCTTAGATTCCGCTACCAGGGCCCAGGCGCGTCTATTGCTGAAACCGGCTGCGCCGCAAGCGAATGTAGGCCGGGTACCGTAGGACTTTGACAGTGTCTGAGGTCTTGAAAGAATGCCGACGTTTCCACTCATACGTTGTTAGGCCTATCCGCCATAAGATGAGCTAGACTCGCGTCATGGGACTCTTTTCGTTCGTATTTTTAGGATATGTCATGACACCCCTCGGTACATACGTGAGACTTAGGAAGTAAAACTACGCTAGTCTGAAGGCCAGGTCATTGTACGGAACCAAGACCGATTAAGGACGTGCCGAGCCCTAGTGGCCTCGAGTTACAGTCGATA
seq00032   CACGTCAGGCTCTGAATTGATGTAGCAAACGTGACGCGTCCAAGTAGTAATCGCGAAAGACCTATTTACCTTTGCGTACATGAACGACGTGGCTACCACTAATAGCTCCATACAGAGAGTCTCACCTTCATAGTCGAAGCTAAAACGTGGGATAGCATAGAAGCAGCGCGAGCAGGGTGAATCCAGGGGGGTAGTCGTTAAGTGTGAGCGGTCGATAGGCCATAGGATTATGCAAGGCCTCCTGGCTCCTTCATAACTCATCAGTCAATAGGAATTTCCACAGGTAAATACCCCTACGGATCGTGTGGCTTAGGCGAGTTTAAGTCAATGACACGTTCAATGCGAGCTTAGGTGATTGCCCGAATTTTCATCTCTCCATCGATTAAATGGGTCTAATCGTTACGCGTTACGGGTTTAATGGAAAACGCAAACGCGCGGCCTACCGTAATGGTCTTTAAATATATAACGTTCGCATGTAGCTTGGGAAGATGTTCCACCTCACAGGGAGCAGTCCCTGTACCATATGACCTCGCGCGCTAATGCTGTGATCTGTCATTAAGGTCATTGCCTTGGATGACGCGAGTAGACGGGCAAATGTCTTACATCAAGGGCTGATCGAGATTATCTTCTGACCATCTCCAAGGGTAGTTGTAATAGATATCTCACTAGTTTTGTAAGAAATTGAAGCGAAATCAAAGAAGTACAGTGTCAATAGAGACGGCGAATCGACCTACCTGCAGCGATGCTCATCTCTGGTGGGGTCCCTTTTAGCACGGTGTCTGTAACGTGCTTCAATTCTTAACTGACACGTGGTATCGGGGCGTTGAGACCGAAGCGGTATAGTCAAGAGTTGATTGTTTAGGGGATGGCTTATGTATTCCGGTAGTTTAGCAGTGATGTTACCGGACTTTCGGCTCTTCGTGGAGAAGCTTGAGCGTCCGGGATGGGAGCCCCCTCGTAATGAACTAGCGGCAAACAAGATATCATTGGCAGGCATTCCTTCGTCGCAACTAAGTGACTTAGGAAGGGCTTTCGGCATGTCGCGTTGGCCGTCGAGTATGAGTGACATCGGGCGACTAGCGGAATATTCCCGTAGTACGCCCTACTGTGCCTACTCCGGGCTTAGGTGAGAACATGTTCCCCAGGATCTGTAGCCGTCAAGCCCGGAGTTGTTTCGTTTAGGCGAATCAGGTAAGCTAGCAGCTATCATAAGCGACCTCTGACTTGGTCGTGTAGCCCAAAAGGGTCTCTGATTGTGCTTGTTCCGCGCTACGAGCCTTGTGGTATGACAGTCCCAGGCACGACCCAAAAGATTGTACGCGTATCGGTAAGATACGGGTGACCTCATGGGTGGACTTCAGGTAAAATGGCCCAACTACAAGTTCATGACACGCCGCGCAGTCTCGAAGCTGACAAGGTCTGTCGTTGCGGTTCCGAACTTTGGGGTCTCTGGGCATTGTAAGCACCCAAGTTAGGGTCACGTTATCGTTCACGTAATACCAAATGATTTTCTAAGCTTTTATTCTAGAGATGGCACGAACGATTGTCATCTTGCCCCCAGTGTACTGGTAGGAACCCCTGATCTGCTGACGAGCGTTTCCTCGCTGAAAATCCCTATCCACCTATAAGTGTGAGAAGCGAGCCCAACAGTAAAGTAGAGACCGTGTGCATGTTAATCTGCTATGTGCATCTGAGAAAATAGAATTGGTGCCTCTGCGTATGCTGGCGGCTATCAGCGAACTCTTTTTAAACGATAATATGTGGTAAGTGGCCTCATGTGTCCTGCGCATCAACGAGGATGACACCGCATTGGAACGTGGATACGCCATTCGACTGACGGACGATTCGTTCACTGATCGGGCGTCATCGGGGAGGTATTAATACTACCCTGGCTAATATAGTCAACTTCCCCGCGAGGGTGCCAATAGGCGGCGATCCTCGTCTTAGATTCCGCTACCAGGGCCCAGGCGCGTCTATTGCTGAAACCGGCTGCGCCGCAAGCGAATGTAGGCCGGGTACCGTAGGACTTTGACAGTGTCTGAGGTCTTGAAAGAATGCCGACGTTTCCACTCATACGTTGTTAGGCCTATCCGCCATAAGATGAGCTAGACTCGCGTCATGGGACTCTTTTCGTTCGTATTTTTAGGATATGTCATGACACCCCTCGGTACATACGTGAGACTTAGGAAGTAAAACTACGCTAGTCTGAAGGCCAGGTCATTGTACGGAACCAAGACCGATTAAGGACGTGCCGAGCCCTAGTGGCCTCGAGTTACAGTCGATA
seq00033   CACGTCAGGCTCTGAATTGATGTAGCAAACGTGACGCGTCCAAGTAGTAATCGCGAAAGACCTATTTACCTTTGCGTACATGAACGACGTGGCTACCACTAATAGCTCCATACAGAGAGTCTCACCTTCATAGTCGAAGCTAAAACGTGGGATAGCATAGAAGCAGCGCGAGCAGGGTGAATCCAGGGGGGTAGTCGTTAAGTGTGAGCGGTCGATAGGCCATAGGATTATGCAAGGCCTCCTGGCTCCTTCATAACTCATCAGTCAATAGGAATTTCCACAGGTAAATACCCCTACGGATCGTGTGGCTTAGGCGAGTTTAAGTCAATGACACGTTCAATGCGAGCTTAGGTGATTGCCCGAATTTTCATCTCTCCATCGATTAAATGGGTCTAATCGTTACGCGTTACGGGTTTAATGGAAAACGCAAACGCGCGGCCTACCGTAATGGTCTTTAAATATATAACGTTCGCATGTAGCTTGGGAAGATGTTCCACCTCACAGGGAGCAGTCCCTGTACCATATGACCTCGCGCGCTAATGCTGTGATCTGTCATTAAGGTCATTGCCTTGGATGACGCGAGTAGACGGGCAAATGTCTTACATCAAGGGCTGATCGAGATTATCTTCTGACCATCTCCAAGGGTAGTTGTAATAGATATCTCACTAGTTTTGTAAGAAATTGAAGCGAAATCAAAGAAGTACAGTGTCAATAGAGACGGCGAATCGACCTACCTGCAGCGATGCTCATCTCTGGTGGGGTCCCTTTTAGCACGGTGTCTGTAACGTGCTTCAATTCTTAACTGACACGTGGTATCGGGGCGTTGAGACCGAAGCGGTATAGTCAAGAGTTGATTGTTTAGGGGATGGCTTATGTATTCCGGTAGTTTAGCAGTGATGTTACCGGACTTTCGGCTCTTCGTGGAGAAGCTTGAGCGTCCGGGACGGGAGCCCCCTCGTAATGAACTAGCGGCAAACAAGATATCATTGGCAGGCATTCCTTCGTCGCAACTAAGTGACTTAGGAAGGGCTTTCGGCATGTCGCGTTGGCCGTCGAGTATGAGTGACATCGGGCGACTAGCGGAATATTCCCGTAGTACGCCCTACTGTGCCTACTCCGGGCTTAGGTGAGAACATGTTCCCCAGGATCTGTAGCCGTCAAGCCCGGAGTTGTTTCGTTTAGGCGAATCAGGTAAGCTAGCAGCTATCATAAGCGACCTCTGACTTGGTCGTGTAGCCCAAAAGGGTCTCTGATTGTGCTTGTTCCGCGCTACGAGCCTTGTGGTATGACAGTCCCAGGCACGACCCAAAAGATTGTACGCGTATCGGTAAGATACGGGTGACCTCATGGGTGGACTTCAGGTAAAATGGCCCAACTACAAGTTCATGACACGCCGCGCAGTCTCGAAGCTGACAAGGTCTGTCGTTGCGGTTCCGAACTTTGGGGTCTCTGGGCATTGTAAGCACCCAAGTTAGGGTCACGTTATCGTTCACGTAATACCAAATGATTTTCTAAGCTTTTATTCTAGAGATGGCACGAACGATTGTCATCTTGCCCCCAGTGTACTGGTAGGAACCCCTGATCTGCTGACGAGCGTTTCCTCGCTGAAAATCCCTATCCACCTATAAGTGTGAGAAGCGAGCCCAACAGTAAAGTAGAGACCGTGTGCATGTTAATCTGCTATGTGCATCTGAGAAAATAGAATTGGTGCCTCTGCGTATGCTGGCGGCTATCAGCGAACTCTTTTTAAACGATAATATGTGGTAAGTGGCCTCATGTGTCCTGCGCATCAACGAGGATGACACCGCATTGGAACGTGGATACGCCATTCGACTGACGGACGATTCGTTCACTGATCGGGCGTCATCGGGGAGGTATTAATACTACCCTGGCTAATATAGTCAACTTCCCCGCGAGGGTGCCAATAGGCGGCGATCCTCGTCTTAGATTCCGCTACCAGGGCCCAGGCGCGTCTATTGCTGAAACCGGCTGCGCCGCAAGCGAATGTAGGCCGGGTACCGTAGGACTTTGACAGTGTCTGAGGTCTTGAAAGAATGCCGACGTTTCCACTCATACGTTGTTAGGCCTATCCGCCATAAGATGAGCTAGACTCGCGTCATGGGACTCTTTTCGTTCGTATTTTTAGGATATGTCATGACACCCCTCGGTACATACGTGAGACTTAGGAAGTAAAACTACGCTAGTCTGAAGGCCAGGTCATTGTACGGAACCAAGACCGATTAAGGACGTGCCGAGCCCTAGTGGCCTCGAGTTACAGTCGATA
