# Supplementary material for: How Good Are Indirect Tests at Detecting Recombination in Human mtDNA?
Source: G3 (Bethesda). 2013 Jul 1;3(7):1095–104. doi: 10.1534/g3.113.006510 (PMC3704238; doi:10.1534/g3.113.006510)
Supplement: Supporting Information [file supp_g3.113.006510_FileS2.gz › SequenceData/mtDNA_ratehet&popgrowth/10/3rdbase/Infiles/10_92-new.txt]

33 2284
seq00001   TGCGCGGATGGGACGGGCCTCCTGCAAGTAAGTAGTGTAGACGCAAGGGCTGAGCGTGGATTGATAGAGTTACTAGTGCATCACTTATCTGGCTAAACTGCTGAGTATTTGGATCGCCATGCTCTGCATCTACGTCACGCCGACTGGGTATCTTGAGTGGAGTATTCCATTTTTACTTTTATGTGTCTATCAGCAGAGATGCTCGAGCACCAGGACATAATGGGCTGCCCAGAGAGCAATGAAATTCGAGGCAGATCTATCTCGTCGTTTCATAACTCCGGCACGGGTGGGTGAGATGGCTAATCCTCGATATGAAAGAACTTTTTGCGTCATTGCCGTACTGAGCTACTGTACAGGAGCTCAAAGTAGGTCCCGATTAATTCCGCCGGGCTTGTGTGAACTTATCGATGATAGACATTAATGACTGTGGCACCAGAAGACGTTGCTATATGCTTAATCGCAGCTGTCAAACCAGTGCATCTGGTGAGTGCTTCTTAGAACACCTAACACCCCTTGGCCTCTATATTCGCACCCTGTTCGTCAGCCCACGAAAAACATGTTACGGCTATGGACGTGGGCCCACTTGCGCCAAAAGTGAGCAAAAACAGCGACAGTCAAGGGCAGTTACTGGACCTCAAGACATTGATTTTAGTAGTGTGCGGGGGCGGTCAGACAAGGTCATAGACAAAAAAACGGGGAAACTCGCAATATAGGCAGCTGGATGCCTGCAAAGGCCAATCACTAAATAATCCCCCGCGTGAAGTTTCCGATGCCGGAGTGAAACGATTGAAATATACTAATCCGGAGATACGAGGTGCATTTACAGTGGGGTTCGCGGTTTGCTACTCAAAGGAATGGCGGACGGCCCCGGAATTAGAGAAGAGTTTTCGATAAATATTTGTGGGTCGCGTCGTTAAGGTCAATAGACCTAGCGACGTTTCCACGAGCATACCAGTCGGAGCTACCAGTGAGCCCCCAGATTCTACTCTATGACACTCACTCGATGTATTAGTAAGGCTGCCTATGTAGGCCCTCTTATGCAGACCGGGCCGCTCTTGCGAGATGTGAGCGCATCTTGGGCTTCCTACTACACAAGGGGGGGCGCTCCGACAAGTTATTATGAAATGACGTGAAATGGAACGCCTCCCCGCGCCGGTAGCAAGAGCGCAACTATAGTAAGATAAGCTGGACAACGGGGCTGTGTCAGAAAGCCTTCTCGTAGAACCTTCAGAGAGTCTTCCATGGTCCACCTTCTGGACACCAAAATTCTACTGACTTCTCGATTAACATTCAATGGACTTGCCTGTTTAGCTTTGCGCAGTCGATTCACTGGACTCGCTACTGTGTCCAAGCTAAATAGTATCGCGAGTCTGGGTGTAACGGGTAGATTGAGGATCGGCAGGTGCCTAACGTCCATGACTCCCTTGATCCCCGGCGCCCGTGATTAAGGGTTGATTGAGAGAAATGCCAGGAGACCTACCTGGCGCAATATATATAGAAGATGTCCGACGCGTAGATTAATCAGTTTCCCATCGATAACAAGCTACGCTTATTTGCTCGGCACAATCGACATGCAATCGAGCGACATCAATCGAGTAACTTGAAGGCACACCTTACATGGTAACAATGGAACCACATGGGCGCTATCACCTTGTATTCTAGCATTTACGGCACCGGGGTAAAACCCTGCCTCCGAACGGCTACTAGAAGCAGAGGAGTGAGCTTGGTCCTAGGCCCCTACCTTGGTAAGTCAGCACTGCTTCCACACAGCCAGTACACCTGCTAAGCCCTGGACAGATGAAGTGCGGTACTCACACTCGCCGTGCCTAGAGTGTTGGACGGGGAGGAGTGGGGGACGCTTCTGCACTCCTTTCCCACCCGCGAACGGCTTTTGGCAGAGCTGATCTTCGCGACGGCCAACCAAAAATGGCTACCTGGGATGCTTGCCTTCGGTGCCGGTCTATATCTTATCAATCTCGTAAGATAGAGAGCGTCGCATTCCCGCGCCACTATCCCACGTCTCACTCGTTGGTTACATACTTTGTTTAGCGTTACACCTCCGCATGCCGGGTTTCCTCTACCACAAAACAAAGACGGCAAGGGAACGTACCCGGGCTCCGGATCCCGGCACAATCGCCGCTGAATCGTCTGTTTCAAATTAACAAATGTTACGTGTTGTGCGAGGCAGCTGGGGTATACCCACCGTGAGTCCAAGTGCTTAGGCATGCAGACCGAGGGTTTCGCATCCTTTCTAGCGGTCTCCGTCTCGTAGGAAGGCCTTTGA
seq00002   TCCGCGGATGGGACGGGCCCCCTGCAAGTAAGTAGTGTAGACGCAAGGGCTGAGCGTGGATTGATAGAGTTACTAGTGCATCACTTATCTGGCTAAACTGGTGAGTATTTGGATCGCCATGCTCTGCATCTACGTCACGCCGACTGGGTATCTTGAGTGGAGTATTCCATTTTTACTTTTATGTGTCTATCAGCAGAGATGCTCGAGCACCAGGACATAATGGGCTGCCCAGAGATCAATGAAATTCGAGGCAGATCTATCTCGTCGTTTCATAACTCCGGCACGGGTGGGTGAGATGGCTAATCCTCGATATGAAAGAACTTTTTGCGTCATTGCCGTACTGAGCTACTGTACAGGAGCTCAAAGTAGGTCCCGATTAATTCCGCCGGGCTTGTGTGAACTTATCGATGATAGACATTAATGACTGTGGCACCAGAAGACGTTGCTATATGCTTAATCGCAGCTGTCAAACCAGTGCATCTGGTGAGTGCTTCTTAGAACACCTAACACCCCTTGGCCTCTATATTCGCACCCTGTTCGCCAGCCCACGAAAAACATGTTACGGCTATGGACGTGGGCCCACTTGCGCCAAAAGTGAGCAAAAACAGCGACAGTCAAGGGCAGTTACTGGACCTCAAGACATTGATTTTAGTAGTGTGCGGGGGCGGTCAGACAAGGTCATAGACAAAAAAACGGGGAAACTCGCAATATAGGCAGCTGGATGCCTGCAAAGGCCAATCACTAAATAATCCCCCGCGTGAAGTTTCCGATGCCGGAGTGAAACGATTGAAATATACTAATCCGGAGATACGAGGTGCATTTACAGTGGGGTTCGCGGTTTGCTACTCAAAGGAATGGCGGACGGCCCCGGAATTAGAGAAGAGTTTTCGATAAATATTTGTGGGTCGCGTCGTTAAGGTCAATAGACCTAGCGACGTTTCCACGAGCATACCAGTCGGAGCTACCAGTGAGCCCCCAGATTCTACTCTATGACACTCACTCGATGTATTAGTAAGGCTGCCTATGTAGGCCCTCTTATGCAGACCGGGCCGCTCTTGCGAGATGTGAGCGCATCTTGGGCTTCCTACTACACAAGGGGGGGCGCTCCGACAAGTTATTATGAAATGACGTGAAATGGAACGCCTCCCCGCGCCGGTAGCAAGAGCGCAACTATAGTAAGATAAGCTGGACAACGGGGCTGTGTCAGAAAGCCTTCTCGTAGAACCTTCAGAGAGTCTTCCATGGTCCACCTTCTGGACACCAAAATTCTACTGACTTCTCGATTAACATTCAATGGACTTGCCTCTTTAGCTTTGCGCAGTCGATTCACTGGACTCCCTACTGTGTCCAAGCTAAATAGTATCGCGAGTCTGGGTGTAACGGGTAGATTGAGGATCGGCAGGTGCCTAACGTCCATGACTCCCTTGATCCCCGGCGCCCGTGATTAAGGGTTGATTGAGAGAAATGCCAGGAGACCTACCTGGCGCAATATATATAGAAGATGTCCGACGCGTAGCTTAATCAGTTTCCCATCGATAACAAGCTACGCTTATTTGCTCGGCACAATCGACATGCAATCGAGCGACATCAATCGAGTAACTTGAAGGCACACCTTACATGGTAACAATGGAACCACATGGGCGCTATCACCTTGTATTCTAGCATTTACGGCACCGGGGTAAAACCCTGCCTCCGAACGGCTACTAGAAGCAGAGGAGTGAGCTTGGTCCTAGGCGCCTACCTTGGTAAGTCAGCACTGCTTCCACACAGCCAGTACACCTGCTAAGCCCTGGACAGATGAAGTGCGGTACTCACACTCGCCGTGCCTAGAGTGTTGGACGGGGAGGAGTGGGGGACGCTTCTGCACTCCTTTCCCACCCGCGAACGGCTTTTGGCAGAGCTGATCTTCGCGACGGCCAACCAAAAATGGTTACCTGGGATGCTTGCCTTCGGTGCCGGTCTATATCTTATCAATCTCGTAAGATAGAGAGCGTCGCATTCCCGCGCCACTATCCCACGTCTCACTCGTTGGTTACATACTTTGTTTAGCGTTACACCTCCGCATGCCGGGTTTCCTCTACCACAAAACAAAGACGGCAAGGGAACGTACCCGGGCTCCGGATCCCGGCACAATCGCCGCTGAATCGTCTGTTTCAAATTAACAAATGTTACGTGTTGTGCGAGGCAGCTGGGGTATACCCACCGTGAGTCCAAGTGCTTAGGCATGCAGACCGAGGGTTTCGCATCCTTTCTAGCGGTCTCCGTCTCGTAGGAAGGCCTTTGA
seq00003   TGCGCGGATGGGACGGGCCCCCTGCAAGTAAGTAGTGTAGACGCAAGGGCTGAGCGTGGATTGATAGAGTTACTAGTGCATCACTTATCTGGCTAAACTGCTGAGTATTTGGATCGCCATGCTCTGCATCTACGTCACGCCGACTGGGTATCTTGAGTGGAGTATTCCATTTTTACTTTTATGTGTCTATCAGCAGAGATGCTCGAGCACCAGGACATAATGGGCTGCCCAGAGAGCAATGAAATTCGAGGCAGATCTATCTCGTCGTTTCATAACTCCGGCACGGGTGGGTGAGATGGCTAATCCTCGATATGAAAGAACTTTTTGCGTCATTGCCGTACTGAGCTACTGTACAGGAGCTCAAAGTAGGTCCCGATTAATTCCGCCGGGCTTGTGTGAACTTATCGATGATAGACATTAATGACTGTGGCACCAGAAGACGTTGCTATATGCTTAATCGCAGCTGTCAAACCAGTGCATCTGGTGAGTGCTTCTTAGAACACCTAACACCCCTTGGCCTCTATATTCGCACCCTGTTCGCCAGCCCACGAAAAACATGTTACGGCTATGGACGTGGGCCCACTTGCGCCAAAAGTGAGCAAAAACAGCGACAGTCAAGGGCAGTTACTGGACCTCAAGACATTGATTTTAGTAGTGTGCGGGGGCGGTCAGACAAGGTCATAGACAAAAAAACGGGGAAACTCGCAATATAGGCAGCTGGATGCCTGCAAAGGCCAATCACTAAATAATCCCCCGCGTGAAGTTTCCGATGCCGGAGTGAAACGATTGAAATATACTAATCCGGAGATACGAGGTGCATTTACAGTGGGGTTCGCGGTTTGCTACTCAAAGGAATGGCGGACGGCCCCGGAATTAGAGAAGAGTTTTCGATAAATATTTGTGGGTCGCGTCGTTAAGGTCAATAGACCTAGCGACGTTTCCACGAGCATACCAGTCGGAGCTACCAGTGAGCCCCCAGATTCTACTCTATGACACTCACTCGATGTATTAGTAAGGCTGCCTATGTAGGCCCTCTTATGCAGACCGGGCCGCTCTTGCGAGATGTGAGCGCATCTTGGGCTTCCTACTACACAAGGGGGGGCGCTCCGACAAGTTATTATGAAATGACGTGAAATGGAACGCCTCCCCGCGCCGGTAGCAAGAGCGCAACTATAGTAAGATAAGCTGGACAACGGGGCTGTGTCAGAAAGCCTTCTCGTAGAACCTTCAGAGAGTCTTCCATGGTCCACCTTCTGGACACCAAAATTCTACTGACTTCTCGATTAACATTCAATGGACTTGCCTCTTTAGCTTTGCGCAGTCGATTCACTGGACTCGCTACTGTGTCCAAGCTAAATAGTATCGCGAGTCTGGGTGTAACGGGTAGATTGAGGATCGGCAGGTGCCTAACGTCCATGACTCCCTTGATCCCCGGCGCCCGTGATTAAGGGTTGATTGAGAGAAATGCCAGGAGACCTACCTGGCGCAATATATATAGAAGATGTCCGACGCGTAGCTTAATCAGTTTCCCATCGATAACAAGCTACGCTTATTTGCTCGGCACAATCGACATGCAATCGAGCGACATCAATCGAGTAACTTGAAGGCACACCTTACATGGTAACAATGGAACCACATGGGCGCTATCACCTTGTATTCTAGCATTTACGGCACCGGGGTAAAACCCTGCCTCCGAACGGCTACTAGAAGCAGAGGAGTGAGCTTGGTCCTAGGCGCCTACCTTGGTAAGTCAGCACTGCTTCCACACAGCCAGTACACCTGCTAAGCCCTGGACAGATGAAGTGCAGTACTCACACTCGCCGTGCCTAGAGTGTTGGACGGGGAGGAGTGGGGGACGCTTCTGCACTCCTTTCCCACCCGCGAACGGCTTTTGGCAGAGCTGATCTTCGCGACGGCCAACCAAAAATGGCTACCTGGGATGCTTGCCTTCGGTGCCGGTCTATATCTTATCAATCTCGTAAGATAGAGAGCGTCGCATTCCCGCGCCACTATCCCACGTCTCACTCGTTGGTTACATACTTTGTTTAGCGTTACACCTCCGCATGCCGGGTTTCCTCTACCACAAAACAAAGACGGCAAGGGAACGTACCCGGGCTCCGGATCCCGGCACAATCGCCGCTGAATCGTCTGTTTCAAATTAACAAATGTTACGTGTTGTGCGAGGCAGCTGGGGTATACCCACCGTGAGTCCAAGTGCTTAGGCATGCAGACCGAGGGTTTCGCATCCTTTCTAGCGGTCTCCGTCTCGTAGGAAGGCCTTTGA
seq00004   TGCGCGGATGGGACGGGCCCCCTGCAAGTAAGTAGTGTAGACGCAAGGGCTGAGCGTGGATTGATAGAGTTACTAGTGCATCACTTATCTGGCTAAACTGCTGAGTATTTGGATCGCCATGCTCTGCATCTACGTCACGCCGACTGGGTATCTTGAGTGGAGTATTCCATTTTTACTTTTATGTGTCTATCAGCAGAGATGCTCGAGCACCAGGACATAATGGGCTGCCCAGAGAGCAATGAAATTCGAGGCAGATCTATCTCGTCGTTTCATAACTCCGGCACGGGTGGGTGAGATGGCTAATCCTCGATATGAAAGAACTTTTTGCGTCATTGCCGTACTGAGCTACTGTACAGGAGCTCAAAGTAGGTCCCGATTAATTCCGCCGGGCTTGTGTGAACTTATCGATGATAGACATTAATGACTGTGGCACCAGAAGACGTTGCTATATGCTTAATCGCAGCTGTCAAACCAGTGCATCTGGTGAGTGCTTCTTAGAACACCTAACACCCCTTGGCCTCTATATTCGCACCCTGTTCGCCAGCCCACGAAAAACATGTTACGGCTATGGACGTGGGCCCACTTGCGCCAAAAGTGAGCAAAAACAGCGACAGTCAAGGGCAGTTACTGGACCTCAAGACATTGATTTTAGTAGTGTGCGGGGGCGGTCAGACAAGGTCATAGACAAAAAAACGGGGAAACTCGCAATATAGGCAGCTGGATGCCTGCAAAGGCCAATCACTAAATAATCCCCCGCGTGAAGTTTCCGATGCCGGAGTGAAACGATTGAAATATACTAATCCGGAGATACGAGGTGCATTTACAGTGGGGTTCGCGGTTTGCTACTCAAAGGAATGGCGGACGGCCCCGGAATTAGAGAAGAGTTTTCGATAAATATTTGTGGGTCGCGTCGTTAAGGTCAATAGACCTAGCGACGTTTCCACGAGCATACCAGTCGGAGCTACCAGTGAGCCCCCAGATTCTACTCTATGACACTCACTCGATGTATTAGTAAGGCTGCCTATGTAGGCCCTCTTATGCAGACCGGGCCGCTCTTGCGAGATGTGAGCGCATCTTGGGCTTCCTACTACACAAGGGGGGGCGCTCCGACAAGTTATTATGAAATGACGTGAAATGGAACGCCTCCCCGCGCCGGTAGCAAGAGCGCAACTATAGTAAGATAAGCTGGACAACGGGGCTGTGTCAGAAAGCCTTCTCGTAGAACCTTCAGAGAGTCTTCCATGGTCCACCTTCTGGACACCAAAATTCTACTGACTTCTCGATTAACATTCAATGGACTTGCCTCTTTAGCTTTGCGCAGTCGATTCACTGGACTCGCTACTGTGTCCAAGCTAAATAGTATCGCGAGTCTGGGTGTAACGGGTAGATTGAGGATCGGCAGGTGCCTAACGTCCATGACTCCCTTGATCCCCGGCGCCCGTGATTAAGGGTTGATTGAGAGAAATGCCAGGAGACCTACCTGGCGCAATATATATAGAAGATGTCCGACGCGTAGCTTAATCAGTTTCCCATCGATAACAAGCTACGCTTATTTGCTCGGCACAATCGACATGCAATCGAGCGACATCAATCGAGTAACTTGAAGGCACACCTTACATGGTAACAATGGAACCACATGGGCGCTATCACCTTGTATTCTAGCATTTACGGCACCGGGGTAAAACCCTGCCTCCGAACGGCTACTAGAAGCAGAGGAGTGAGCTTGGTCCTAGGCCCCTACCTTGGTAAGTCAGCACTGCTTCCACACAGCCAGTACACCTGCTAAGCCCTGGACAGATGAAGTGCGGTACTCACACTCGCCGTGCCTAGAGTGTTGGACGGGGAGGAGTGGGGGACGCTTCTGCACTCCTTTCCCACCCGCGAACGGCTTTTGGCAGAGCTGATCTTCGCGACGGCCAACCAAAAATGGCTACCTGGGATGCTTGCCTTCGGTGCCGGTCTATATCTTATCAATCTCGTAAGATAGAGAGCGTCGCATTCCCGCGCCACTATCCCACGTCTCACTCGTTGGTTACATACTTTGTTTAGCGTTACACCTCCGCATGCCGGGTTTCCTCTACCACAAAACAAAGACGGCAAGGGAACGTACCCGGGCTCCGGATCCCGGCACAATCGCCGCTGAATCGTCTGTTTCAAATTAACAAATGTTACGTGTTGTGCGAGGCAGCTGGGGTATACCCACCGTGAGTCCAAGTGCTTAGGCATGCAGACCGAGGGTTTCGCATCCTTTCTAGCGGTCTCCGTCTCGTAGGAAGGCCTTTGA
seq00005   TCCGCGGATGGGACGGGCCCCCTGCAAGTAAGTAGTGTAGACGCAAGGGCTGAGCGTGGATTGATAGAGTTACTAGTGCATCACTTATCTGGCTAAACTGCTGAGTATTTGGATCGCCATGCTCTGCATCTACGTCACGCCGACTGGGTATCTTGAGTGGAGTATTCCATTTTTACTTTTATGTGTCTATCAGCAGAGATGCTCGAGCACCAGGACATAATGGGCTGCCCAGAGAGCAATGAAATTCGAGGCAGATCTATCTCGTCGTTTCATAACTCCGGCACGGGTGGGTGAGATGGCTAATCCTCGATATGAAAGAACTTTTTGCGTCATTGCCGTACTGAGCTACTGTACAGGAGCTCAAAGTAGGTCCCGATTAATTCCGCCGGGCTTGTGTGAACTTATCGATGATAGACATTAATGACTGTGGCACCAGAAGACGTTGCTATATGCTTAATCGCAGCTGTCAAACCAGTGCATCTGGTGAGTGCTTCTTAGAACACCTAACACCCCTTGGCCTCTATATTCGCACCCTGTTCGCCAGCCCACGAAAAACATGTTACGGCTATGGACGTGGGCCCACTTGCGCCAAAAGTGAGCAAAAACAGCGACAGTCAAGGGCAGTTACTGGACCTCAAGACATTGATTTTAGTAGTGTGCGGGGGCGGTCAGACAAGGTCATAGACAAAAAAACGGGGAAACTCGCAATATAGGCAGCTGGATGCCTGCAAAGGCCAATCACTAAATAATCCCCCGCGTGAAGTTTCCGATGCCGGAGTGAAACGATTGAAATATACTAATCCGGAGATACGAGGTGCATTTACAGTGGGGTTCGCGGTTTGCTACTCAAAGGAATGGCGGACGGCCCCGGAATTAGAGAAGAGTTTTCGATAAATATTTGTGGGTCGCGTCGTTAAGGTCAATAGACCTAGCGACGTTTCCACGAGCATACCAGTCGGAGCTACCAGTAAGCCCCCAGATTCTACTCTATGACACTCACTCGATGTATTAGTAAGGCTGCCTATGTAGGCCCTCTTATGCAGACCGGGCCGCTCTTGCGAGATGTGAGCGCATCTTGGGCTTCCTACTACACAAGGGGGGGCGCTCCGACAAGTTATTATGAAATGACGTGAAATGGAACGCCTCCCCGCGCCGGTAGCAAGAGCGCAACTATAGTAAGATAAGCTGGACAACGGGGCTGTGTCAGAAAGCCTTCTCGTAGAACCTTCAGAGAGTCTTCCATGGTCCACCTTCTGGACACCAAAATTCTACTGACTTCTCGATTAACATTCAATGGACTTGCCTCTTTAGCTTTGCGCAGTCGATTCACTGGACTCGCTACTGTGTCCAAGCTAAATAGTATCGCGAGTCTGGGTGTAACGGGTAGATTGAGGATCGGCAGGTGCCTAACGTCCATGACTCCCTTGATCCCCGGCGCCCGTGATTAAGGGTTGATTGAGAGAAATGCCAGGAGACCTACCTGGCGCAATATATATAGAAGATGTCCGACGCGTAGCTTAATCAGTTTCCCATCGATAACAAGCTACGCTTATTTGCTCGGCACAATCGACATGCAATCGAGCGACATCAATCGAGTAACTTGAAGGCACACCTTACATGGTAACAATGGAACCACATGGGCGCTATCACCTTGTATTCTAGCATTTACGGCACCGGGGTAAAACCCTGCCTCCGAACGGCTACTAGAAGCAGAGGAGTGAGCTTGGTCCTAGGCGCCTACCTTGGTAAGTCAGCACTGCTTCCACACAGCCAGTACACCTGCTAAGCCCTGGACAGATGAAGTGCAGTACTCACACTCGCCGTGCCTAGAGTGTTGGACGGGGAGGAGTGGGGGACGCTTCTGCACTCCTTTCCCACCCGCGAACGGCTTTTGGCAGAGCTGATCTTCGCGACGGCCAACCAAAAATGGCTACCTGGGATGCTTGCCTTCGGTGCCGGTCTATATCTTATCAATCTCGTAAGATAGAGAGCGTCGCATTCCCGCGCCACTATCCCACGTCTCACTCGTTGGTTACATACTTTGTTTAGCGTTACACCTCCGCATGCCGGGTTTCCTCTACCACAAAACAAAGACGGCAAGGGAACGTACCCGGGCTCCGGATCCCGGCACAATCGCCGCTGAATCGTCTGTTTCAAATTAACAAATGTTACGTGTTGTGCGAGGCAGCTGGGGTATACCCACCGTGAGTCCAAGTGCTTAGGCATGCAGACCGAGGGTTTCGCATCCTTTCTAGCGGTCTCCGTCTCGTAGGAAGGCCTTTGA
seq00006   TCCGCGGATGGGACGGGCCCCCTGCAAGTAAGTAGTGTAGACGCAAGGGCTGAGCGTGGATTGATAGAGTTACTAGTGCATCACTTATCTGGCTAAACTGCTGAGTATTTGGATCGCCATGCTCTGCATCTACGTCACGCCGACTGGGTATCTTGAGTGGAGTATTCCATTTTTACTTTTATGTGTCTATCAGCAGAGATGCTCGAGCACCAGGACATAATGGGCTGCCCAGAGAGCAATGAAATTCGAGGCAGATCTATCTCGTCGTTTCATAACTCCGGCACGGGTGGGTGAGATGGCTAATCCTCGATATGAAAGAACTTTTTGCGTCATTGCCGTACTGAGCTACTGTACAGGAGCTCAAAGTAGGTCCCGATTAATTCCGCCGGGCTTGTGTGAACTTATCGATGATAGACATTAATGACTGTGGCACCAGAAGACGTTGCTATATGCTTAATCGCAGCTGTCAAACCAGTGCATCTGGTGAGTGCTTCTTAGAACACCTAACACCCCTTGGCCTCTATATTCGCACCCTGTTCGCCAGCCCACGAAAAACATGTTACGGCTATGGACGTGGGCCCACTTGCGCCAAAAGTGAGCAAAAACAGCGACAGTCAAGGGCAGTTACTGGACCTCAAGACATTGATTTTAGTAGTGTGCGGGGGCGGTCAGACAAGGTCATAGACAAAAAAACGGGGAAACTCGCAATATAGGCAGCTGGATGCCTGCAAAGGCCAATCACTAAATAATCCCCCGCGTGAAGTTTCCGATGCCGGAGTGAAACGATTGAAATATACTAATCCGGAGATACGAGGTGCATTTACAGTGGGGTTCGCGGTTTGCTACTCAAAGGAATGGCGGACGGCCCCGGAATTAGAGAAGAGTTTTCGATAAATATTTGTGGGTCGCGTCGTTAAGGTCAATAGACCTAGCGACGTTTCCACGAGCATACCAGTCGGAGCTACCAGTGAGCCCCCAGATTCTACTCTATGACACTCACTCGATGTATTAGTAAGGCTGCCTATGTAGGCCCTCTTATGCAGACCGGGCCGCTCTTGCGAGATGTGAGCGCATCTTGGGCTTCCTACTACACAAGGGGGGGCGCTCCGACAAGTTATTATGAAATGACGTGAAATGGAACGCCTCCCCGCGCCGGTAGCAAGAGCGCAACTATAGTAAGATAAGCTGGACAACGGGGCTGTGTCAGAAAGCCTTCTCGTAGAACCTTCAGAGAGTCTTCCATGGTCCACCTTCTGGACACCAAAATTCTACTGACTTCTCGATTAACATTCAATGGACTTGCCTCTTTAGCTTTGCGCAGTCGATTCACTGGACTCGCTACTGTGTCCAAGCTAAATAGTATCGCGAGTCTGGGTGTAACGGGTAGATTGAGGATCGGCAGGTGCCTAACGTCCATGACTCCCTTGATCCCCGGCGCCCGTGATTAAGGGTTGATTGAGAGAAATGCCAGGAGACCTACCTGGCGCAATATATATAGAAGATGTCCGACGCGTAGCTTAATCAGTTTCCCATCGATAACAAGCTACGCTTATTTGCTCGGCACAATCGACATGCAATCGAGCGACATCAATCGAGTAACTTGAAGGCACACCTTACATGGTAACAATGGAACCACATGGGCGCTATCACCTTGTATTCTAGCATTTACGGCACCGGGGTAAAACCCTGCCTCCGAACGGCTACTAGAAGCAGAGGAGTGAGCTTGGTCCTAGGCGCCTACCTTGGTAAGTCAGCACTGCTTCCACACAGCCAGTACACCTGCTAAGCCCTGGACAGATGAAGTGCAGTACTCACACTCGCCGTGCCTAGAGTGTTGGACGGGGAGGAGTGGGGGACGCTTCTGCACTCCTTTCCCACCCGCGAACGGCTTTTGGCAGAGCTGATCTTCGCGACGGCCAACCAAAAATGGCTACCTGGGATGCTTGCCTTCGGTGCCGGTCTATATCTTATCAATCTCGTAAGATAGAGAGCGTCGCATTCCCGCGCCACTATCCCACGTCTCACTCGTTGGTTACATACTTTGTTTAGCGTTACACCTCCGCATGCCGGGTTTCCTCTACCACAAAACAAAGACGGCAAGGGAACGTACCCGGGCTCCGGATCCCGGCACAATCGCCGCTGAATCGTCTGTTTCAAATTAACAAATGTTACGTGTTGTGCGAGGCAGCTGGGGTATACCCACCGTGAGTCCAAGTGCTTAGGCATGCAGACCGAGGGTTTCGCATCCTTTCTAGCGGTCTCCGTCTCGTAGGAAGGCCTTTGA
seq00007   TCCGCGGATGGGACGGGCCCCCTGCAAGTAAGTAGTGTAGACGCAAGGGCTGAGCGTGGATTGATAGAGTTACTAGTGCATCACTTATCTGGCTAAACTGCTGAGTATTTGGATCGCCATGCTCTGCATCTACGTCACGCCGACTGGGTATCTTGAGTGGAGTATTCCATTTTTACTTTTATGTGTCTATCAGCAGAGATGCTCGAGCACCAGGACATAATGGGCTGCCCAGAGAGCAATGAAATTCGAGGCAGATCTATCTCGTCGTTTCATAACTCCGGCACGGGTGGGTGAGATGGCTAATCCTCGATATGAAAGAACTTTTTGCGTCATTGCCGTACTGAGCTACTGTACAGGAGCTCAAAGTAGGTCCCGATTAATTCCGCCGGGCTTGTGTGAACTTATCGATGATAGACATTAATGACTGTGGCACCAGAAGACGTTGCTATATGCTTAATCGCAGCTGTCAAACCAGTGCATCTGGTGAGTGCTTCTTAGAACACCTAACACCCCTTGGCCTCTATATTCGCACCCTGTTCGTCAGCCCACGAAAAACATGTTACGGCTATGGACGTGGGCCCACTTGCGCCAAAAGTGAGCAAAAACAGCGACAGTCAAGGGCAGTTACTGGACCTCAAGACATTGATTTTAGTAGTGTGCGGGGGCGGTCAGACAAGGTCATAGACAAAAAAACGGGGAAACTCGCAATATAGGCAGCTGGATGCCTGCAAAGGCCAATCACTAAATAATCCCCCGCGTGAAGTTTCCGATGCCGGAGTGAAACGATTGAAATATACTAATCCGGAGATACGAGGTGCATTTACAGTGGGGTTCGCGGTTTGCTACTCAAAGGAATGGCGGACGGCCCCGGAATTAGAGAAGAGTTTTCGATAAATATTTGTGGGTCGCGTCGTTAAGGTCAATAGACCTAGCGACGTTTCCACGAGCATACCAGTCGGAGCTACCAGTGAGCCCCCAGATTCTACTCTATGACACTCACTCGATGTATTAGTAAGGCTGCCTATGTAGGCCCTCTTATGCAGACCGGGCCGCTCTTGCGAGATGTGAGCGCATCTTGGGCTTCCTACTACACAAGGGGGGGCGCTCCGACAAGTTATTATGAAATGACGTGAAATGGAACGCCTCCCCGCGCCGGTAGCAAGAGCGCAACTATAGTAAGATAAGCTGGACAACGGGGCTGTGTCAGAAAGCCTTCTCGTAGAACCTTCAGAGAGTCTTCCATGGTCCACCTTCTGGACACCAAAATTCTACTGACTTCTCGATTAACATTCAATGGACTTGCCTCTTTAACTTTGCGCAGTCGATTCACTGGACTCGCTACTGTGTCCAAGCTAAATAGTATCGCGAGTCTGGGTGTAACGGGTAGATTGAGGATCGGCAGGTGCCTAACGTCCATGACTCCCTTGATCCCCGGCGCCCGTGATTAAGGGTTGATTGAGAGAAATGCCAGGAGACCTACCTGGCGCAATATATATAGAAGATGTCCGACGCGTAGATTAATCAGTTTCCCATCGATAACAAGCTACGCTTATTTGCTCGGCACAATCGACATGCAATCGAGCGACATCAATCGAGTAACTTGAAGGCACACCTTACATGGTAACAATGGAACCACATGGGCGCTATCACCTTGTATTCTAGCATTTACGGCACCGGGGAAAAACCCTGCCTCCGAACGGCTACTAGAAGCAGAGGAGTGAGCTTGGTCCTAGGCCCCTACCTTGGTAAGTCAGCACTGCTTCCACACAGCCAGTACACCTGCTAAGCCCTGGACAGATGAAGTGCGGTACTCACACTCGCCGTGCCTAGAGTGTTGGACGGGGAGGAGTGGGGGACGCTTCTGCACTCCTTTCCCACCCGCGAACGGCTTTTGGCAGAGCTGATCTTCGCGACGGCCAACCAAAAATGGCTACCTGGGATGCTTGCCTTCGGTGCCGGTCTATATCTTATCAATCTCGTAAGATAGAGAGCGTCGCATTCCCGCGCCACTATCCCACGTCTCACTCGTTGGTTACATACTTTGTTTAGCGTTACACCTCCGCATGCCGGGTTTCCTCTACCACAAAACAAAGACGGCAAGGGAACGTACCCGGGCTCCGGATCCCGGCACAATCGCCGCTGAATCGTCTGTTTCAAATTAACAAATGTTACGTGTTGTGCGAGGCAGCTGGGGTATACCCACCGTGAGTCCAAGTGCTTAGGCATGCAGACCGAGGGTTTCGCATCCTTTCTAGCGGTCTCCGTCTCGTAGGAAGGCCTTTGA
seq00008   TCCGCGGATGGGACGGGCCCCCTGCAAGTAAGTAGTGTAGACGCAAGGGCTGAGCGTGGATTGATAGAGTTACTAGTGCATCACTTATCTGGCTAAACTGGTGAGTATTTGGATCGCCATGCTCTGCATCTACGTCACGCCGACTGGGTATCTTGAGTGGAGTATTCCATTTTTACTTTTATGTGTCTATCAGCAGAGATGCTCGAGCACCAGGACATAATGGGCTGCCCAGAGATCAATGAAATTCGAGGCAGATCTATCTCGTCGTTTCATAACTCCGGCACGGGTGGGTGAGATGGCTAATCCTCGATATGAAAGAACTTTTTGCGTCATTGCCGTACTGAGCTACTGTACAGGAGCTCAAAGTAGGTCCCGATTAATTCCGCCGGGCTTGTGTGAACTTATCGATGATAGACATTAATGACTGTGGCACCAGAAGACGTTGCTATATGCTTAATCGCAGCTGTCAAACCAGTGCATCTGGTGAGTGCTTCTTAGAACACCTAACACCCCTTGGCCTCTATATTCGCACCCTGTTCGCCAGCCCACGAAAAACATGTTACGGCTATGGACGTGGGCCCACTTGCGCCAAAAGTGAGCAAAAACAGCGACAGTCAAGGGCAGTTACTGGACCTCAAGACATTGATTTTAGTAGTGTGCGGGGGCGGTCAGACAAGGTCATAGACAAAAAAACGGGGAAACTCGCAATATAGGCAGCTGGATGCCTGCAAAGGCCAATCACTAAATAATCCCCCGCGTGAAGTTTCCGATGCCGGAGTGAAACGATTGAAATATACTAATCCGGAGATACGAGGTGCATTTACAGTGGGGTTCGCGGTTTGCTACTCAAAGGAATGGCGGACGGCCCCGGAATTAGAGAAGAGTTTTCGATAAATATTTGTGGGTCGCGTCGTTAAGGTCAATAGACCTAGCGACGTTTCCACGAGCATACCAGTCGGAGCTACCAGTGAGCCCCCAGATTCTACTCTATGACACTCACTCGATGTATTAGTAAGGCTGCCTATGTAGGCCCTCTTATGCAGACCGGGCCGCTCTTGCGAGATGTGAGCGCATCTTGGGCTTCCTACTACACAAGGGGGGGCGCTCCGACAAGTTATTATGAAATGACGTGAAATGGAACGCCTCCCCGCGCCGGTAGCAAGAGCGCAACTATAGTAAGATAAGCTGGACAACGGGGCTGTGTCAGAAAGCCTTCTCGTAGAACCTTCAGAGAGTCTTCCATGGTCCACCTTCTGGACACCAAAATTCTACTGACTTCTCGATTAACATTCAATGGACTTGCCTCTTTAGCTTTGCGCAGTCGATTCACTGGACTCCCTACTGTGTCCAAGCTAAATAGTATCGCGAGTCTGGGTGTAACGGGTAGATTGAGGATCGGCAGGTGCCTAACGTCCATGACTCCCTTGATCCCCGGCGCCCGTGATTAAGGGTTGATTGAGAGAAATGCCAGGAGACCTACCTGGCGCAATATATATAGAAGATGTCCGACGCGTAGCTTAATCAGTTTCCCATCGATAACAAGCTACGCTTATTTGCTCGGCACAATCGACATGCAATCGAGCGACATCAATCGAGTAACTTGAAGGCACACCTTACATGGTAACAATGGAACCACATGGGCGCTATCACCTTGTATTCTAGCATTTACGGCACCGGGGTAAAACCCTGCCTCCGAACGGCTACTAGAAGCAGAGGAGTGAGCTTGGTCCTAGGCGCCTACCTTGGTAAGTCAGCACTGCTTCCACACAGCCAGTACACCTGCTAAGCCCTGGACAGATGAAGTGCGGTACTCACACTCGCCGTGCCTAGAGTGTTGGACGGGGAGGAGTGGGGGACGCTTCTGCACTCCTTTCCCACCCGCGAACGGCTTTTGGCAGAGCTGATCTTCGCGACGGCCAACCAAAAATGGTTACCTGGGATGCTTGCCTTCGGTGCCGGTCTATATCTTATCAATCTCGTAAGATAGAGAGCGTCGCATTCCCGCGCCACTATCCCACGTCTCACTCGTTGGTTACATACTTTGTTTAGCGTTACACCTCCGCATGCCGGGTTTCCTCTACCACAAAACAAAGACGGCAAGGGAACGTACCCGGGCTCCGGATCCCGGCACAATCGCCGCTGAATCGTCTGTTTCAAATTAACAAATGTTACGTGTTGTGCGAGGCAGCTGGGGTATACCCACCGTGAGTCCAAGTGCTTAGGCATGCAGACCGAGGGTTTCGCATCCTTTCTAGCGGTCTCCGTCTCGTAGGAAGGCCTTTGA
seq00009   TCCGCGGATGGGACGGGCCCCCTGCAAGTAAGTAGTGTAGACGCAAGGGCTGAGCGTGGATTGATAGAGTTACTAGTGCATCACTTATCTGGCTAAACTGCTGAGTATTTGGATCGCCATGCTCTGCATCTACGTCACGCCGACTGGGTATCTTGAGTGGAGTATTCCATTTTTACTTTTATGTGTCTATCAGCAGAGATGCTCGAGCACCAGGACATAATGGGCTGCCCAGAGATCAATGAAATTCGAGGCAGATCTATCTCGTCGTTTCATAACTCCGGCACGGGTGGGTGAGATGGCTAATCCTCGATATGAAAGAACTTTTTGCGTCATTGCCGTACTGAGCTACTGTACAGGAGCTCAAAGTAGGTCCCGATTAATTCCGCCGGGCTTGTGTGAACTTATCGATGATAGACATTAATGACTGTGGCACCAGAAGACGTTGCTATATGCTTAATCGCAGCTGTCAAACCAGTGCATCTGGTGAGTGCTTCTTAGAACACCTAACACCCCTTGGCCTCTATATTCGCACCCTGTTCGCCAGCCCACGAAAAACATGTTACGGCTATGGACGTGGGCCCACTTGCGCCAAAAGTGAGCAAAAACAGCGACAGTCAAGGGCAGTTACTGGACCTCAAGACATTGATTTTAGTAGTGTGCGGGGGCGGTCAGACAAGGTCATAGACAAAAAAACGGGGAAACTCGCAATATAGGCAGCTGGATGCCTGCAAAGGCCAATCACTAAATAATCCCCCGCGTGAAGTTTCCGATGCCGGAGTGAAACGATTGAAATATACTAATCCGGAGATACGAGGTGCATTTACAGTGGGGTTCGCGGTTTGCTACTCAAAGGAATGGCGGACGGCCCCGGAATTAGAGATGAGTTTTCGATAAATATTTGTGGGTCGCGTCGTTAAGGTCAATAGACCTAGCGACGTTTCCACGAGCATACCAGTCGGAGCTACCAGTGAGCCCCCAGATTCTACTCTATGACACTCACTCGATGTATTAGTAAGGCTGCCTATGTAGGCCCTCTTATGCAGACCGGGCCGCTCTTGCGAGATGTGAGCGCATCTTGGGCTTCCTACTACACAAGGGGGGGCGCTCCGACAAGTTATTATGAAATGACGTGAAATGGAACGCCTCCCCGCGCCGGTAGCAAGAGCGCAACTATAGTAAGATAAGCTGGACAACGGGGCTGTGTCAGAAAGCCTTCTCGTAGAACCTTCAGAGAGTCTTCCATGGTCCACCTTCTGGACACCAAAATTCTACTGACTTCTCGATTAACATTCAATGGACTTGCCTCTTTAGCTTTGCGCAGTCGATTCACTGGACTCGCTACTGTGTCCAAGCTAAATAGTATCGCGAGTCTGGGTGTAACGGGTAGATTGAGGATCGGCAGGTGCCTAACGTCCATGACTCCCTTGATCCCCGGCGCCCGTGATTAAGGGTTGATTGAGAGAAATGCCAGGAGACCTACCTGGCGCAATATATATAGAAGATGTCCGACGCGTAGCTTAATCAGTTTCCCATCGATAACAAGCTACGCTTATTTGCTCGGCACAATCGACATGCAATCGAGCGACATCAATCGAGTAACTTGAAGGCACACCTTACATGGTAACAATGGAACCACATGGGCGCTATCACCTTGTATTCTAGCATTTACGGCACCGGGGTAAAACCCTGCCTCCGAACGGCTACTAGAAGCAGAGGAGTGAGCTTGGTCCTAGGCGCCTACCTTGGTAAGTCAGCACTGCTTCCACACAGCCAGTACACCTGCTAAGCCCTGGACAGATGAAGTGCGGTACTCACACTCGCCGTGCCTAGAGTGTTGGACGGGGAGGAGTGGGGGACGCTTCTGCACTCCTTTCCCACCCGCGAACGGCTTTTGGCAGAGCTGATCTTCGCGACGGCCAACCAAAAATGGTTACCTGGGATGCTTGCCTTCGGTGCCGGTCTATATCTTATCAATCTCGTAAGATAGAGAGCGTCGCATTCCCGCGCCACTATCCCACGTCTCACTCGTTGGTTACATACTTTGTTTAGCGTTACACCTCCGCATGCCGGGTTTCCTCTACCACAAAACAAAGACGGCAAGGGAACGTACCCGGGCTCCGGATCCCGGCACAATCGCCGCTGAATCGTCTGTTTCAAATTAACAAATGTTACGTGTTGTGCGAGGCAGCTGGGGTATACCCACCGTGAGTCCAAGTGCTTAGGCATGCAGACCGAGGGTTTCGCATCCTTTCTAGCGGTCTCCGTCTCGTAGGAAGGCCTTTGA
seq00010   TCCGCGGATGGGACGGGCCCCCTGCAAGTAAGTAGTGTAGACGCAAGGGCTGAGCGTGGATTGATAGAGTTACTAGTGCATCACTTATCTGGCTAAACTGCTGAGTATTTGGATCGCCATGCTCTGCATCTACGTCACGCCGACTGGGTATCTTGAGTGGAGTATTCCATTTTTACTTTTATGTGTCTATCAGCAGAGATGCTCGAGCACCAGGACATAATGGGCTGCCCAGAGAGCAATGAAATTCGAGGCAGATCTATCTCGTCGTTTCATAACTCCGGCACGGGTGGGTGAGATGGCTAATCCTCGATATGAAAGAACTTTTTGCGTCATTGCCGTACTGAGCTACTGTACAGGAGCTCAAAGTAGGTCCCGATTAATTCCGCCGGGCTTGTGTGAACTTATCGATGATAGACATTAATGACTGTGGCACCAGAAGACGTTGCTATATGCTTAATCGCAGCTGTCAAACCAGTGCATCTGGTGAGTGCTTCTTAGAACACCTAACACCCCTTGGCCTTTATATTCGCACCCTGTTCGTCAGCCCACGAAAAACATGTTACGGCTATGGACGTGGGCCCACTTGCGCCAAAAGTGAGCAAAAACAGCGACAGTCAAGGGCAGTTACTGGACCTCAAGACATTGATTTTAGTAGTGTGCGGGGGCGGTCAGACAAGGTCATAGACAAAAAAACGGGGAAACTCGCAATATAGGCAGCTGGATGCCTGCAAAGGCCAATCACTAAATAATCCCCCGCGTGAAGTTTCCGATGCCGGAGTGAAACGATTGAAATATACTAATCCGGAGATACGAGGTGCATTTACAGTGGGGTTCGCGGTTTGCTACTCAAAGGAATGGCGGACGGCCCCGGAATTAGAGAAGAGTTTTCGATAAATATTTGTGGGTCGCGTCGTTAAGGTCAATAGACCTAGCGACGTTTCCACGAGCATACCAGTCGGAGCTACCAGTGAGCCCCCAGATTCTACTCTATGACACTCACTCGATGTATTAGTAAGGCTGCCTATGTAGGCCCTCTTATGCAGACCGGGCCGCTCTTGCGAGATGTGAGCGCATCTTGGGCTTCCTACTACACAAGGGGGGGCGCTCCGACAAGTTATTATGAAATGACGTGAAATGGAACGCCTCCCCGCGCCGGTAGCAAGAGCGCAACTATAGTAAGATAAGCTGGACAACGGGGCTGTGTCAGAAAGCCTTCTCGTAGAACCTTCAGAGAGTCTTCCATGGTCCACCTTCTGGACACCAAAATTCTACTGACTTCTCGATTAACATTCAATGGACTTGCCTCTTTAGCTTTGCGCAGTCGATTCACTGGACTCGCTACTGTGTCCAAGCTAAATAGTATCGCGAGTCTGGGTGTAACGGGTAGATTGAGGATCGGCAGGTGCCTAACGTCCATGACTCCCTTGATCCCCGGCGCCCGTGATTAAGGGTTGATTGAGAGAAATGCCAGGAGACCTACCTGGCGCAATATATATAGAAGATGTCCGACGCGTAGCTTAATCAGTTTCCCATCGATAACAAGCTACGCTTATTTGCTCGGCACAATCGACATGCAATCGAGCGACATCAATCGAGTAACTTGAAGGCACACCTTACATGGTAACAATGGAACCACATGGGCGCTATCACCTTGTATTCTAGCATTTACGGCACCGGGGTAAAACCCTGCCTCCGAACGGCTACTAGAAGCAGAGGAGTGAGCTTGGTCCTAGGCGCCTACCTTGGTAAGTCAGCACTGCTTCCACACAGCCAGTACACCTGCTAAGCCCTGGACAGATGAAGTGCAGTACTCACACTCGCCGTGCCTAGAGTGTTGGACGGGGAGGAGTGGGGGACGCTTCTGCACTCCTTTCCCACCCGCGAACGGCTTTTGGCAGAGCTGATCTTCGCGACGGCCAACCAAAAATGGCTACCTGGGATGCTTGCCTTCGGTGCCGGTCTATATCTTATCAATCTCGTAAGATAGAGAGCGTCGCATTCCCGCGCCACTATCCCACGTCTCACTCGTTGGTTACATACTTTGTTTAGCGTTACACCTCCGCATGCCGGGTTTCCTCTACCACAAAACAAAGACGGCAAGGGAACGTACCCGGGCTCCGGATCCCGGCACAATCGCCGCTGAATCGTCTGTTTCAAATTAACAAATGTTACGTGTTGTGCGAGGCAGCTGGGGTATACCCACCGTGAGTCCAAGTGCTTAGGCATGCAGACCGAGGGTTTCGCATCCTTTCTAGCGGTCTCCGTCTCGTAGGAAGGCCTTTGA
seq00011   TGCGCGGATGGGACGGGCCTCCTGCAAGTAAGTAGTGTAGACGCAAGGGCTGAGCGTGGATTGATAGAGTTACTAGTGCATCACTTATCTGGCTAAACTGCTGAGTATTTGGATCGCCATGCTCTGCATCTACGTCACGCCGACTGGGTATCTTGAGTGGAGTATTCCATTTTTACTTTTATGTGTCTATCAGCAGAGATGCTCGAGCACCAGGACATAATGGGCTGCCCAGAGAGCAATGAAATTCGAGGCAGATCTATCTCGTCGTTTCATAACTCCGGCACGGGTGGGTGAGATGGCTAATCCTCGATATGAAAGAACTTTTTGCGTCATTGCCGTACTGAGCTACTGTACAGGAGCTCAAAGTAGGTCCCGATTAATTCCGCCGGGCTTGTGTGAACTTATCGATGATAGACATTAATGACTGTGGCACCAGAAGACGTTGCTATATGCTTAATCGCAGCTGTCAAACCAGTGCATCTGGTGAGTGCTTCTTAGAACACCTAACACCCCTTGGCCTCTATATTCGCACCCTGTTCGTCAGCCCACGAAAAACATGTTACGGCTATGGACGTGGGCCCACTTGCGCCAAAAGTGAGCAAAAACAGCGACAGTCAAGGGCAGTTACTGGACCTCAAGACATTGATTTTAGTAGTGTGCGGGGGCGGTCAGACAAGGTCATAGACAAAAAAACGGGGAAACTCGCAATATAGGCAGCTGGATGCCTGCAAAGGCCAATCACTAAATAATCCCCCGCGTGAAGTTTCCGATGCCGGAGTGAAACGATTGAAATATACTAATCCGGAGATACGAGGTGCATTTACAGTGGGGTTCGCGGTTTGCTACTCAAAGGAATGGCGGACGGCCCCGGAATTAGAGAAGAGTTTTCGATAAATATTTGTGGGTCGCGTCGTTAAGGTCAATAGACCTAGCGACGTTTCCACGAGCATACCAGTCGGAGCTACCAGTGAGCCCCCAGATTCTACTCTATGACACTCACTCGATGTATTAGTAAGGCTGCCTATGTAGGCCCTCTTATGCAGACCGGGCCGCTCTTGCGAGATGTGAGCGCATCTTGGGCTTCCTACTACACAAGGGGGGGCGCTCCGACAAGTTATTATGAAATGACGTGAAATGGAACGCCTCCCCGCGCCGGTAGCAAGAGCGCAACTATAGTAAGATAAGCTGGACAACGGGGCTGTGTCAGAAAGCCTTCTCGTAGAACCTTCAGAGAGTCTTCCATGGTCCACCTTCTGGACACCAAAATTCTACTGACTTCTCGATTAACATTCAATGGACTTGCCTGTTTAGCTTTGCGCAGTCGATTCACTGGACTCGCTACTGTGTCCAAGCTAAATAGTATCGCGAGTCTGGGTGTAACGGGTAGATTGAGGATCGGCAGGTGCCTAACGTCCATGACTCCCTTGATCCCCGGCGCCCGTGATTAAGGGTTGATTGAGAGAAATGCCAGGAGACCTACCTGGCGCAATATATATAGAAGATGTCCGACGCGTAGATTAATCAGTTTCCCATCGATAACAAGCTACGCTTATTTGCTCGGCACAATCGACATGCAATCGAGCGACATCAATCGAGTAACTTGAAGGCACACCTTACATGGTAACAATGGAACCACATGGGCGCTATCACCTTGTATTCTAGCATTTACGGCACCGGGGTAAAACCCTGCCTCCGAACGGCTACTAGAAGCAGAGGAGTGAGCTTGGTCCTAGGCCCCTACCTTGGTAAGTCAGCACTGCTTCCACACAGCCAGTACACCTGCTAAGCCCTGGACAGATGAAGTGCGGTACTCACACTCGCCGTGCCTAGAGTGTTGGACGGGGAGGAGTGGGGGACGCTTCTGCACTCCTTTCCCACCCGCGAACGGCTTTTGGCAGAGCTGATCTTCGCGACGGCCAACCAAAAATGGCTACCTGGGATGCTTGCCTTCGGTGCCGGTCTATATCTTATCAATCTCGTAAGATAGAGAGCGTCGCATTCCCGCGCCACTATCCCACGTCTCACTCGTTGGTTACATACTTTGTTTAGCGTTACACCTCCGCATGCCGGGTTTCCTCTACCACAAAACAAAGACGGCAAGGGAACGTACCCGGGCTCCGGATCCCGGCACAATCGCCGCTGAATCGTCTGTTTCAAATTAACAAATGTTACGTGTTGTGCGAGGCAGCTGGGGTATACCCACCGTGAGTCCAAGTGCTTAGGCATGCAGACCGAGGGTTTCGCATCCTTTCTAGCGGTCTCCGTCTCGTAGGAAGGCCTTTGA
seq00012   TCCGCGGATGGGACGGGCCCCCTGCAAGTAAGTAGTGTAGACGCAAGGGCTGAGCGTGGATTGATAGAGTTACTAGTGCATCACTTATCTGGCTAAACTGCTGAGTATTTGGATCGCCATGCTCTGCATCTACGTCACGCCGACTGGGTATCTTGAGTGGAGTATTCCATTTTTACTTTTATGTGTCTATCAGCAGAGATGCTCGAGCACCAGGACATAATGGGCTGCCCAGAGAGCAATGAAATTCGAGGCAGATCTATCTCGTCGTTTCATAACTCCGGCACGGGTGGGTGAGATGGCTAATCCTCGATATGAAAGAACTTTTTGCGTCATTGCCGTACTGAGCTACTGTACAGGAGCTCAAAGTAGGTCCCGATTAATTCCGCCGGGCTTGTGTGAACTTATCGATGATAGACATTAATGACTGTGGCACCAGAAGACGTTGCTATATGCTTAATCGCAGCTGTCAAACCAGTGCATCTGGTGAGTGCTTCTTAGAACACCTAACACCCCTTGGCCTCTATATTCGCACCCTGTTCGTCAGCCCACGAAAAACATGTTACGGCTATGGACGTGGGCCCACTTGCGCCAAAAGTGAGCAAAAACAGCGACAGTCAAGGGCAGTTACTGGACCTCAAGACATTGATTTTAGTAGTGTGCGGGGGCGGTCAGACAAGGTCATAGACAAAAAAACGGGGAAACTCGCAATATAGGCAGCTGGATGCCTGCAAAGGCCAATCACTAAATAATCCCCCGCGTGAAGTTTCCGATGCCGGAGTGAAACGATTGAAATATACTAATCCGGAGATACGAGGTGCATTTACAGTGGGGTTCGCGGTTTGCTACTCAAAGGAATGGCGGACGGCCCCGGAATTAGAGAAGAGTTTTCGATAAATATTTGTGGGTCGCGTCGTTAAGGTCAATAGACCTAGCGACGTTTCCACGAGCATACCAGTCGGAGCTACCAGTGAGCCCCCAGATTCTACTCTATGACACTCACTCGATGTATTAGTAAGGCTGCCTATGTAGGCCCTCTTATGCAGACCGGGCCGCTCTTGCGAGATGTGAGCGCATCTTGGGCTTCCTACTACACAAGGGGGGGCGCTCCGACAAGTTATTATGAAATGACGTGAAATGGAACGCCTCCCCGCGCCGGTAGCAAGAGCGCAACTATAGTAAGATAAGCTGGACAACGGGGCTGTGTCAGAAAGCCTTCTCGTAGAACCTTCAGAGAGTCTTCCATGGTCCACCTTCTGGACACCAAAATTCTACTGACTTCTCGATTAACATTCAATGGACTTGCCTCTTTAGCTTTGCGCAGTCGATTCACTGGACTCGCTACTGTGTCCAAGCTAAATAGTATCGCGAGTCTGGGTGTAACGGGTAGATTGAGGATCGGCAGGTGCCTAACGTCCATGACTCCCTTGATCCCCGGCGCCCGTGATTAAGGGTTGATTGAGAGAAATGCCAGGAGACCTACCTGGCGCAATATATATAGAAGATGTCCGACGCGTAGCTTAATCAGTTTCCCATCGATAACAAGCTACGCTTATTTGCTCGGCACAATCGACATGCAATCGAGCGACATCAATCGAGTAACTTGAAGGCACACCTTACATGGTAACAATGGAACCACATGGGCGCTATCACCTTGTATTCTAGCATTTACGGCACCGGGGTAAAACCCTGCCTCCGAACGGCTACTAGAAGCAGAGGAGTGAGCTTGGTCCTAGGCCCCTACCTTGGTAAGTCAGCACTGCTTCCACACAGCCAGTACACCTGCTAAGCCCTGGACAGATGAAGTGCGGTACTCACACTCGCCGTGCCTAGAGTGTTGGACGGGGAGGAGTGGGGGACGCTTCTGCACTCCTTTCCCACCCGCGAACGGCTTTTGGCAGAGCTGATCTTCGCGACGGCCAACCAAAAATGGCTACCTGGGATGCTTGCCTTCGGTGCCGGTCTATATCTTATCAATCTCGTAAGATAGAGAGCGTCGCATTCCCGCGCCACTATCCCACGTCTCACTCGTTGGTTACATACTTTGTTTAGCGTTACACCTCCGCATGCCGGGTTTCCTCTACCACAAAACAAAGACGGCAAGGGAACGTACCCGGGCTCCGGATCCCGGCACAATCGCCGCTGAATCGTCTGTTTCAAATTAACAAATGTTACGTGTTGTGCGAGGCAGCTGGGGTATACCCACCGTGAGTCCAAGTGCTTAGGCATGCAGACCGAGGGTTTCGCATCCTTTCTAGCGGTCTCCGTCTCGTAGGAAGGCCTTTGA
seq00013   TCCGCGGATGGGACGGGCCCCCTGCAAGTAAGTAGTGTAGACGCAAGGGCTGAGCGTGGATTGATAGAGTTACTAGTGCATCACTTATCTGGCTAAACTGCTGAGTATTTGGATCGCCATGCTCTGCATCTACGTCACGCCGACTGGGTATCTTGAGTGGAGTATTCCATTTTTACTTTTATGTGTCTATCAGCAGAGATGCTCGAGCACCAGGACATAATGGGCTGCCCAGAGAGCAATGAAATTCGAGGCAGATCTATCTCGTCGTTTCATAACTCCGGCACGGGTGGGTGAGATGGCTAATCCTCGATATGAAAGAACTTTTTGCGTCATTGCCGTACTGAGCTACTGTACAGGAGCTCAAAGTAGGTCCCGATTAATTCCGCCGGGCTTGTGTGAACTTATCGATGATAGACATTAATGACTGTGGCACCAGAAGACGTTGCTATATGCTTAATCGCAGCTGTCAAACCAGTGCATCTGGTGAGTGCTTCTTAGAACACCTAACACCCCTTGGCCTCTATATTCGCACCCTGTTCGTCAGCCCACGAAAAACATGTTACGGCTATGGACGTGGGCCCACTTGCGCCAAAAGTGGGCAAAAACAGCGACAGTCAAGGGCAGTTACTGGACCTCAAGACATTGATTTTAGTAGTGTGCGGGGGCGGTCAGACAAGGTCATAGACAAAAAAACGGGGAAACTCGCAATATAGGCAGCTGGATGCCTGCAAAGGCCAATCACTAAATAATCCCCCGCGTGAAGTTTCCGATGCCGGAGTGAAACGATTGAAATATACTAATCCGGAGATACGAGGTGCATTTACAGTGGGGTTCGCGGTTTGCTACTCAAAGGAATGGCGGACGGCCCCGGAATTAGAGAAGAGTTTTCGATAAATATTTGTGGGTCGCGTCGTTAAGGTCAATAGACCTAGCGACGTTTCCACGAGCATACCAGTCAGAGCTACCAGTGAGCCCCCAGATTCTACTCTATGACACTCACTCGATGTATTAGTAAGGCTGCCTATGTAGGCCCTCTTATGCAGACCGGGCCGCTCTTGCGAGATGTGAGCGCATCTTGGGCTTCCTACTACACAAGGGGGGGCGCTCCGACAAGTTATTATGAAATGACGTGAAATGGAACGCCTCCCCGCGCCGGTAGCAAGAGCGCAACTATAGTAAGATAAGCTGGACAACGGGGCTGTGTCAGAAAGCCTTCTCGTAGAACCTTCAGAGAGTCTTCCATGGTCCACCTTCTGGACACCAAAATTCTACTGACTTCTCGATTAACATTCAATGGACTTGCCTCTTTAGCTTTGCGCAGTCGATTCACTGGACTCGCTACTGTGTCCAAGCTAAATAGTATCGCGAGTCTGGGTGTAACGGGTAGATTGAGGATCGGCAGGTGCCTAACGTCCATGACTCCCTTGATCCCCGGCGCCCGTGATTAAGGGTTGATTGAGAGAAATGCCAGGAGACCTACCTGGCGCAATATATATAGAAGATGTCCGACGCGTAGCTTAATCAGTTTCCCATCGATAACAAGCTACGCTTATTTGCTCGGCACAATCGACATGCAATCGAGCGACATCAATCGAGTAACTTGAAGGCACACCTTACATGGTAACAATGGAACCACATGGGCGCTATCACCTTGTATTCTAGCATTTACGGCACCGGGGTAAAACCCTGCCTCCGAACGGCTACTAGAAGCAGAGGAGTGAGCTTGGTCCTAGGCGCCTACCTTGGTAAGTCAGCACTGCTTCCACACAGCCAGTACACCTGCTAAGCCCTGGACAGATGAAGTGCAGTACTCACACTCGCCGTGCCTAGAGTGTTGGACGGGGAGGAGTGGGGGACGCTTCTGCACTCCTTTCCCACCCGCGAACGGCTTTTGGCAGAGCTGATCTTCGCGACGGCCAACCAAAAATGGCTACCTGGGATGCTTGCCTTCGGTGCCGGTCTATATCTTATCAATCTCGTAAGATAGAGAGCGTCGCATTCCCGCGCCACTATCCCACGTCTCACTCGTTGGTTACATACTTTGTTTAGCGTTACACCTCCGCATGCCGGGTTTCCTCTACCACAAAACAAAGACGGCAAGGGAACGTACCCGGGCTCCGGATCCCGGCACAATCGCCGCTGAATCGTCTGTTTCAAATTAACAAATGTTACGTGTTGTGCGAGGCAGCTGGGGTATACCCACCGTGAGTCCAAGTGCTTAGGCATGCAGACCGAGGGTTTCGCATCCTTTCTAGCGGTCTCCGTCTCGTAGGAAGGCCTTTGA
seq00014   TCCGCGGATGGGACGGGCCCCCTGCAAGTAAGTAGTGTAGACGCAAGGGCTGAGCGTGGATTGATAGAGTTACTAGTGCATCACTTATCTGGCTAAACTGCTGAGTATTTGGATCGCCATGCTCTGCATCTACGTCACGCCGACTGGGTATCTTGAGTGGAGTATTCCATTTTTACTTTTATGTGTCTATCAGCAGAGATGCTCGAGCACCAGGACATAATGGGCTGCCCAGAGATCAATGAAATTCGAGGCAGATCTATCTCGTCGTTTCATAACTCCGGCACGGGTGGGTGAGATGGCTAATCCTCGATATGAAAGAACTTTTTGCGTCATTGCCGTACTGAGCTACTGTACAGGAGCTCAAAGTAGGTCCCGATTAATTCCGCCGGGCTTGTGTGAACTTATCGATGATAGACATTAATGACTGTGGCACCAGAAGACGTTGCTATATGCTTAATCGCAGCTGTCAAACCAGTGCATCTGGTGAGTGCTTCTTAGAACACCTAACACCCCTTGGCCTCTATATTCGCACCCTGTTCGCCAGCCCACGAAAAACATGTTACGGCTATGGACGTGGGCCCACTTGCGCCAAAAGTGAGCAAAAACAGCGACAGTCAAGGGCAGTTACTGGACCTCAAGACATTGATTTTAGTAGTGTGCGGGGGCGGTCAGACAAGGTCATAGACAAAAAAACGGGGAAACTCGCAATATAGGCAGCTGGATGCCTGCAAAGGCCAATCACTAAATAATCCCCCGCGTGAAGTTTCCGATGCCGGAGTGAAACGATTGAAATATACTAATCCGGAGATACGAGGTGCATTTACAGTGGGGTTCGCGGTTTGCTACTCAAAGGAATGGCGGACGGCCCCGGAATTAGAGATGAGTTTTCGATAAATATTTGTGGGTCGCGTCGTTAAGGTCAATAGACCTAGCGACGTTTCCACGAGCATACCAGTCGGAGCTACCAGTGAGCCCCCAGATTCTACTCTATGACACTCACTCGATGTATTAGTAAGGCTGCCTATGTAGGCCCTCTTATGCAGACCGGGCCGCTCTTGCGAGATGTGAGCGCATCTTGGGCTTCCTACTACACAAGGGGGGGCGCTCCGACAAGTTATTATGAAATGACGTGAAATGGAACGCCTCCCCGCGCCGGTAGCAAGAGCGCAACTATAGTAAGATAAGCTGGACAACGGGGCTGTGTCAGAAAGCCTTCTCGTAGAACCTTCAGAGAGTCTTCCATGGTCCACCTTCTGGACACCAAAATTCTACTGACTTCTCGATTAACATTCAATGGACTTGCCTCTTTAGCTTTGCGCAGTCGATTCACTGGACTCGCTACTGTGTCCAAGCTAAATAGTATCGCGAGTCTGGGTGTAACGGGTAGATTGAGGATCGGCAGGTGCCTAACGTCCATGACTCCCTTGATCCCCGGCGCCCGTGATTAAGGGTTGATTGAGAGAAATGCCAGGAGACCTACCTGGCGCAATATATATAGAAGATGTCCGACGCGTAGCTTAATCAGTTTCCCATCGATAACAAGCTACGCTTATTTGCTCGGCACAATCGACATGCAATCGAGCGACATCAATCGAGTAACTTGAAGGCACACCTTACATGGTAACAATGGAACCACATGGGCGCTATCACCTTGTATTCTAGCATTTACGGCACCGGGGTAAAACCCTGCCTCCGAACGGCTACTAGAAGCAGAGGAGTGAGCTTGGTCCTAGGCGCCTACCTTGGTAAGTCAGCACTGCTTCCACACAGCCAGTACACCTGCTAAGCCCTGGACAGATGAAGTGCGGTACTCACACTCGCCGTGCCTAGAGTGTTGGACGGGGAGGAGTGGGGGACGCTTCTGCACTCCTTTCCCACCCGCGAACGGCTTTTGGCAGAGCTGATCTTCGCGACGGCCAACCAAAAATGGTTACCTGGGATGCTTGCCTTCGGTGCCGGTCTATATCTTATCAATCTCGTAAGATAGAGAGCGTCGCATTCCCGCGCCACTATCCCACGTCTCACTCGTTGGTTACATACTTTGTTTAGCGTTACACCTCCGCATGCCGGGTTTCCTCTACCACAAAACAAAGACGGCAAGGGAACGTACCCGGGCTCCGGATCCCGGCACAATCGCCGCTGAATCGTCTGTTTCAAATTAACAAATGTTACGTGTTGTGCGAGGCAGCTGGGGTATACCCACCGTGAGTCCAAGTGCTTAGGCATGCAGACCGAGGGTTTCGCATCCTTTCTAGCGGTCTCCGTCTCGTAGGAAGGCCTTTGA
seq00015   TGCGCGGATGGGACGGGCCTCCTGCAAGTAAGTAGTGTAGACGCAAGGGCTGAGCGTGGATTGATAGAGTTACTAGTGCATCACTTATCTGGCTAAACTGCTGAGTATTTGGATCGCCATGCTCTGCATCTACGTCACGCCGACTGGGTATCTTGAGTGGAGTATTCCATTTTTACTTTTATGTGTCTATCAGCAGAGATGCTCGAGCACCAGGACATAATGGGCTGCCCAGAGAGCAATGAAATTCGAGGCAGATCTATCTCGTCGTTTCATAACTCCGGCACGGGTGGGTGAGATGGCTAATCCTCGATATGAAAGAACTTTTTGCGTCATTGCCGTACTGAGCTACTGTACAGGAGCTCAAAGTAGGTCCCGATTAATTCCGCCGGGCTTGTGTGAACTTATCGATGATAGACATTAATGACTGTGGCACCAGAAGACGTTGCTATATGCTTAATCGCAGCTGTCAAACCAGTGCATCTGGTGAGTGCTTCTTAGAACACCTAACACCCCTTGGCCTCTATATTCGCACCCTGTTCGTCAGCCCACGAAAAACATGTTACGGCTATGGACGTGGGCCCACTTGCGCCAAAAGTGAGCAAAAACAGCGACAGTCAAGGGCAGTTACTGGACCTCAAGACATTGATTTTAGTAGTGTGCGGGGGCGGTCAGACAAGGTCATAGACAAAAAAACGGGGAAACTCGCAATATAGGCAGCTGGATGCCTGCAAAGGCCAATCACTAAATAATCCCCCGCGTGAAGTTTCCGATGCCGGAGTGAAACGATTGAAATATACTAATCCGGAGATACGAGGTGCATTTACAGTGGGGTTCGCGGTTTGCTACTCAAAGGAATGGCGGACGGCCCCGGAATTAGAGAAGAGTTTTCGATAAATATTTGTGGGTCGCGTCGTTAAGGTCAATAGACCTAGCGACGTTTCCACGAGCATACCAGTCGGAGCTACCAGTGAGCCCCCAGATTCTACTCTATGACACTCACTCGATGTATTAGTAAGGCTGCCTATGTAGGCCCTCTTATGCAGACCGGGCCGCTCTTGCGAGATGTGAGCGCATCTTGGGCTTCCTACTACACAAGGGGGGGCGCTCCGACAAGTTATTATGAAATGACGTGAAATGGAACGCCTCCCCGCGCCGGTAGCAAGAGCGCAACTATAGTAAGATAAGCTGGACAACGGGGCTGTGTCAGAAAGCCTTCTCGTAGAACCTTCAGAGAGTCTTCCATGGTCCACCTTCTGGACACCAAAATTCTACTGACTTCTCGATTAACATTCAATGGACTTGCCTGTTTAGCTTTGCGCAGTCGATTCACTGGACTCGCTACTGTGTCCAAGCTAAATAGTATCGCGAGTCTGGGTGTAACGGGTAGATTGAGGATCGGCAGGTGCCTAACGTCCATGACTCCCTTGATCCCCGGCGCCCGTGATTAAGGGTTGATTAAGAGAAATGCCAGGAGACCTACCTGGCGCAATATATATAGAAGATGTCCGACGCGTAGATTAATCAGTTTCCCATCGATAACAAGCTACGCTTATTTGCTCGGCACAATCGACATGCAATCGAGCGACATCAATCGAGTAACTTGAAGGCACACCTTACATGGTAACAATGGAACCACATGGGCGCTATCACCTTGTATTCTAGCATTTACGGCACCGGGGTAAAACCCTGCCTCCGAACGGCTACTAGAAGCAGAGGAGTGAGCTTGGTCCTAGGCCCCTACCTTGGTAAGTCAGCACTGCTTCCACACAGCCAGTACACCTGCTAAGCCCTGGACAGATGAAGTGCGGTACTCACACTCGCCGTGCCTAGAGTGTTGGACGGGGAGGAGTGGGGGACGCTTCTGCACTCCTTTCCCACCCGCGAACGGCTTTTGGCAGAGCTGATCTTCGCGACGGCCAACCAAAAATGGCTACCTGGGATGCTTGCCTTCGGTGCCGGTCTATATCTTATCAATCTCGTAAGATAGAGAGCGTCGCATTCCCGCGCCACTATCCCACGTCTCACTCGTTGGTTACATACTTTGTTTAGCGTTACACCTCCGCATGCCGGGTTTCCTCTACCACAAAACAAAGACGGCAAGGGAACGTACCCGGGCTCCGGATCCCGGCACAATCGCCGCTGAATCGTCTGTTTCAAATTAACAAATGTTACGTGTTGTGCGAGGCAGCTGGGGTATACCCACCGTGAGTCCAAGTGCTTAGGCATGCAGACCGAGGGTTTCGCATCCTTTCTAGCGGTCTCCGTCTCGTAGGAAGGCCTTTGA
seq00016   TCCGCGGATGGGACGGGCCCCCTGCAAGTAAGTAGTGTAGACGCAAGGGCTGAGCGTGGATTGATAGAGTTACTAGTGCATCACTTATCTGGCTAAACTGCTGAGTATTTGGATCGCCATGCTCTGCATCTACGTCACGCCGACTGGGTATCTTGAGTGGAGTATTCCATTTTTACTTTTATGTGTCTATCAGCAGAGATGCTCGAGCACCAGGACATAATGGGCTGCCCAGAGAGCAATGAAATTCGAGGCAGATCTATCTCGTCGTTTCATAACTCCGGCACGGGTGGGTGAGATGGCTAATCCTCGATATGAAAGAACTTTTTGCGTCATTGCCGTACTGAGCTACTGTACAGGAGCTCAAAGTAGGTCCCGATTAATTCCGCCGGGCTTGTGTGAACTTATCGATGATAGACATTAATGACTGTGGCACCAGAAGACGTTGCTATATGCTTAATCGCAGCTGTCAAACCAGTGCATCTGGTGAGTGCTTCTTAGAACACCTAACACCCCTTGGCCTTTATATTCGCACCCTGTTCGTCAGCCCACGAAAAACATGTTACGGCTATGGACGTGGGCCCACTTGCGCCAAAAGTGAGCAAAAACAGCGACAGTCAAGGGCAGTTACTGGACCTCAAGACATTGATTTTAGTAGTGTGCGGGGGCGGTCAGACAAGGTCATAGACAAAAAAACGGGGAAACTCGCAATATAGGCAGCTGGATGCCTGCAAAGGCCAATCACTAAATAATCCCCCGCGTGAAGTTTCCGATGCCGGAGTGAAACGATTGAAATATACTAATCCGGAGATACGAGGTGCATTTACAGTGGGGTTCGCGGTTTGCTACTCAAAGGAATGGCGGACGGCCCCGGAATTAGAAAAGAGTTTTCGATAAATATTTGTGGGTCGCGTCGTTAAGGTCAATAGACCTAGCGACGTTTCCACGAGCATACCAGTCGGAGCTACCAGTGAGCCCCCAGATTCTACTCTATGACACTCACTCGATGTATTAGTAAGGCTGCCTATGTAGGCCCTCTTATGCAGACCGGGCCGCTCTTGCGAGATGTGAGCGCATCTTGGGCTTCCTACTACACAAGGGGGGGCGCTCCGACAAGTTATTATGAAATGACGTGAAATGGAACGCCTCCCCGCGCCGGTAGCAAGAGCGCAACTATAGTAAGATAAGCTGGACAACGGGGCTGTGTCAGAAAGCCTTCTCGTAGAACCTTCAGAGAGTCTTCCATGGTCCACCTTCTGGACACCAAAATTCTACTGACTTCTCGATTAACATTCAATGGACTTGCCTCTTTAGCTTTGCGCAGTCGATTCACTGGACTCGCTACTGTGTCCAAGCTAAATAGTATCGCGAGTCTGGGTGTAACGGGTAGATTGAGGATCGGCAGGTGCCTAACGTCCATGACTCCCTTGATCCCCGGCGCCCGTGATTAAGGGTTGATTGAGAGAAATGCCAGGAGACCTACCTGGCGCAATATATATAGAAGATGTCCGACGCGTAGATTAATCAGTTTCCCATCGATAACAAGCTACGCTTATTTGCTCGGCACAATCGACATGCAATCGAGCGACATCAATCGAGTAACTTGAAGGCACACCTTACATGGTAACAATGGAACCACATGGGCGCTATCACCTTGTATTCTAGCATTTACGGCACCGGGGTAAAACCCTGCCTCCGAACGGCTACTAGAAGCAGAGGAGTGAGCTTGGTCCTAGGCCCCTACCTTGGTAAGTCAGCACTGCTTCCACACAGCCAGTACACCTGCTAAGCCCTGGACAGATGAAGTGCGGTACTCACACTCGCCGTGCCTAGAGTGTTGGACGGGGAGGAGTGGGGGACGCTTCTGCACTCCTTTCCCACCCGCGAACGGCTTTTGGCAGAGCTGATCTTCGCGACGGCCAACCAAAAATGGCTACCTGGGATGCTTGCCTTCGGTGCCGGTCTATATCTTATCAATCTCGTAAGATAGAGAGCGTCGCATTCCCGCGCCACTATCCCACGTCTCACTCGTTGGTTACATACTTTGTTTAGCGTTACACCTCCGCATGCCGGGTTTCCTCTACCACAAAACAAAGACGGCAAGGGAACGTACCCGGGCTCCGGATCCCGGCACAATCGCCGCTGAATCGTCTGTTTCAAATTAACAAATGTTACGTGTTGTGCGAGGCAGCTGGGGTATACCCACCGTGAGTCCAAGTGCTTAGGCATGCAGACCGAGGGTTTCGCATCCTTTCTAGCGGTCTCCGTCTCGTAGGAAGGCCTTTGA
seq00017   TCCGCGGATGGGACGGGCCCCCTGCAAGTAAGTAGTGTAGACGCAAGGGCTGAGCGTGGATTGATAGAGTTACTAGTGCATCACTTATCTGGCTAAACTGCTGAGTATTTGGATCGCCATGCTCTGCATCTACGTCACGCCGACTGGGTATCTTGAGTGGAGTATTCCATTTTTACTTTTATGTGTCTATCAGCAGAGATGCTCGAGCACCAGGACATAATGGGCTGCCCAGAGAGCAATGAAATTCGAGGCAGATCTATCTCGTCGTTTCATAACTCCGGCACGGGTGGGTGAGATGGCTAATCCTCGATATGAAAGAACTTTTTGCGTCATTGCCGTACTGAGCTACTGTACAGGAGCTCAAAGTAGGTCCCGATTAATTCCGCCGGGCTTGTGTGAACTTATCGATGATAGACATTAATGACTGTGGCACCAGAAGACGTTGCTATATGCTTAATCGCAGCTGTCAAACCAGTGCATCTGGTGAGTGCTTCTTAGAACACCTAACACCCCTTGGCCTCTATATTCGCACCCTGTTCGTCAGCCCACGAAAAACATGTTACGGCTATGGACGTGGGCCCACTTGCGCCAAAAGTGAGCAAAAACAGCGACAGTCAAGGGCAGTTACTGGACCTCAAGACATTGATTTTAGTAGTGTGCGGGGGCGGTCAGACAAGGTCATAGACAAAAAAACGGGGAAACTCGCAATATAGGCAGCTGGATGCCTGCAAAGGCCAATCACTAAATAATCCCCCGCGTGAAGTTTCCGATGCCGGAGTGAAACGATTGAAATATACTAATCCGGAGATACGAGGTGCATTTACAGTGGGGTTCGCGGTTTGCTACTCAAAGGAATGGCGGACGGCCCCGGAATTAGAGAAGAGTTTTCGATAAATATTTGTGGGTCGCGTCGTTAAGGTCAATAGACCTAGCGACGTTTCCACGAGCATACCAGTCGGAGCTACCAGTGAGCCCCCAGATTCTACTCTATGACACTCACTCGATGTATTAGTAAGGCTGCCTATGTAGGCCCTCTTATGCAGACCGGGCCGCTCTTGCGAGATGTGAGCGCATCTTGGGCTTCCTACTACACAAGGGGGGGCGCTCCGACAAGTTATTATGAAATGACGTGAAATGGAACGCCTCCCCGCGCCGGTAGCAAGAGCGCAACTATAGTAAGATAAGCTGGACAACGGGGCTGTGTCAGAAAGCCTTCTCGTAGAACCTTCAGAGAGTCTTCCATGGTCCACCTTCTGGACACCAAAATTCTACTGACTTCTCGATTAACATTCAATGGACTTGCCTCTTTAGCTTTGCGCAGTCGATTCACTGGACTCGCTACTGTGTCCAAGCTAAATAGTATCGCGAGTCTGGGTGTAACGGGTAGATTGAGGATCGGCAGGTGCCTAACGTCCATGACTCCCTTGATCCCCGGCGCCCGTGATTAAGGGTTGATTGAGAGAAATGCCAGGAGACCTACCTGGCGCAATATATATAGAAGATGTCCGACGCGTAGCTTAATCAGTTTCCCATCGATAACAAGCTACGCTTATTTGCTCGGCACAATCGACATGCAATCGAGCGACATCAATCGAGTAACTTGAAGGCACACCTTACATGGTAACAATGGAACCACATGGGCGCTATCACCTTGTATTCTAGCATTTACGGCACCGGGGTAAAACCCTGCCTCCGAACGGCTACTAGAAGCAGAGGAGTGAGCTTGGTCCTAGGCGCCTACCTTGGTAAGTCAGCACTGCTTCCACACAGCCAGTACACCTGCTAAGCCCTGGACAGATGAAGTGCAGTACTCACACTCGCCGTGCCTAGAGTGTTGGACGGGGAGGAGTGGGGGACGCTTCTGCACTCCTTTCCCACCCGCGAACGGCTTTTGGCAGAGCTGATCTTCGCGACGGCCAACCAAAAATGGCTACCTGGGATGCTTGCCTTCGGTGCCGGTCTATATCTTATCAATCTCGTAAGATAGAGAGCGTCGCATTCCCGCGCCACTATCCCACGTCTCACTCGTTGGTTACATACTTTGTTTAGCGTTACACCTCCGCATGCCGGGTTTCCTCTACCACAAAACAAAGACGGCAAGGGAACGTACCCGGGCTCCGGATCCCGGCACAATCGCCGCTGAATCGTCTGTTTCAAATTAACAAATGTTACGTGTTGTGCGAGGCAGCTGGGGTATACCCACCGTGAGTCCAAGTGCTTAGGCATGCAGACCGAGGGTTTCGCATCCTTTCTAGCGGTCTCCGTCTCGTAGGAAGGCCTTTGA
seq00018   TCCGCGGATGGGACGGGCCCCCTGCAAGTAAGTAGTGTAGACGCAAGGGCTGAGCGTGGATTGATAGAGTTACTAGTGCATCACTTATCTGGCTAAACTGCTGAGTATTTGGATCGCCATGCTCTGCATCTACGTCACGCCGACTGGGTATCTTGAGTGGAGTATTCCATTTTTACTTTTATGTGTCTATCAGCAGAGATGCTCGAGCACCAGGACATAATGGGCTGCCCAGAGATCAATGAAATTCGAGGCAGATCTATCTCGTCGTTTCATAACTCCGGCACGGGTGGGTGAGATGGCTAATCCTCGATATGAAAGAACTTTTTGCGTCATTGCCGTACTGAGCTACTGTACAGGAGCTCAAAGTAGGTCCCGATTAATTCCGCCGGGCTTGTGTGAACTTATCGATGATAGACATTAATGACTGTGGCACCAGAAGACGTTGCTATATGCTTAATCGCAGCTGTCAAACCAGTGCATCTGGTGAGTGCTTCTTAGAACACCTAACACCCCTTGGCCTCTATATTCGCACCCTGTTCGCCAGCCCACGAAAAACATGTTACGGCTATGGACGTGGGCCCACTTGCGCCAAAAGTGAGCAAAAACAGCGACAGTCAAGGGCAGTTACTGGACCTCAAGACATTGATTTTAGTAGTGTGCGGGGGCGGTCAGACAAGGTCATAGACAAAAAAACGGGGAAACTCGCAATATAGGCAGCTGGATGCCTGCAAAGGCCAATCACTAAATAATCCCCCGCGTGAAGTTTCCGATGCCGGAGTGAAACGATTGAAATATACTAATCCGGAGATACGAGGTGCATTTACAGTGGGGTTCGCGGTTTGCTACTCAAAGGAATGGCGGACGGCCCCGGAATTAGAGATGAGTTTTCGATAAATATTTGTGGGTCGCGTCGTTAAGGTCAATAGACCTAGCGACGTTTCCACGAGCATACCAGTCGGAGCTACCAGTGAGCCCCCAGATTCTACTCTATGACACTCACTCGATGTATTAGTAAGGCTGCCTATGTAGGCCCTCTTATGCAGACCGGGCCGCTCTTGCGAGATGTGAGCGCATCTTGGGCTTCCTACTACACAAGGGGGGGCGCTCCGACAAGTTATTATGAAATGACGTGAAATGGAACGCCTCCCCGCGCCGGTAGCAAGAGCGCAACTATAGTAAGATAAGCTGGACAACGGGGCTGTGTCAGAAAGCCTTCTCGTAGAACCTTCAGAGAGTCTTCCATGGTCCACCTTCTGGACACCAAAATTCTACTGACTTCTCGATTAACATTCAATGGACTTGCCTCTTTAGCTTTGCGCAGTCGATTCACTGGACTCGCTACTGTGTCCAAGCTAAATAGTATCGCGAGTCTGGGTGTAACGGGTAGATTGAGGATCGGCAGGTGCCTAACGTCCATGACTCCCTTGATCCCCGGCGCCCGTGATTAAGGGTTGATTGAGAGAAATGCCAGGAGACCTACCTGGCGCAATATATATAGAAGATGTCCGACGCGTAGCTTAATCAGTTTCCCATCGATAACAAGCTACGCTTATTTGCTCGGCACAATCGACATGCAATCGAGCGACATCAATCGAGTAACTTGAAGGCACACCTTACATGGTAACAATGGAACCACATGGGCGCTATCACCTTGTATTCTAGCATTTACGGCACCGGGGTAAAACCCTGCCTCCGAACGGCTACTAGAAGCAGAGGAGTGAGCTTGGTCCTAGGCGCCTACCTTGGTAAGTCAGCACTGCTTCCACACAGCCAGTACACCTGCTAAGCCCTGGACAGATGAAGTGCGGTACTCACACTCGCCGTGCCTAGAGTGTTGGACGGGGAGGAGTGGGGGACGCTTCTGCACTCCTTTCCCACCCGCGAACGGCTTTTGGCAGAGCTGATCTTCGCGACGGCCAACCAAAAATGGTTACCTGGGATGCTTGCCTTCGGTGCCGGTCTATATCTTATCAATCTCGTAAGATAGAGAGCGTCGCATTCCCGCGCCACTATCCCACGTCTCACTCGTTGGTTACATACTTTGTTTAGCGTTACACCTCCGCATGCCGGGTTTCCTCTACCACAAAACAAAGACGGCAAGGGAACGTACCCGGGCTCCGGATCCCGGCACAATCGCCGCTGAATCGTCTGTTTCAAATTAACAAATGTTACGTGTTGTGCGAGGCAGCTGGGGTATACCCACCGTGAGTCCAAGTGCTTAGGCATGCAGACCGAGGGTTTCGCATCCTTTCTAGCGGTCTCCGTCTCGTAGGAAGGCCTTTGA
seq00019   TGCGCGGATGGGACGGGCCTCCTGCAAGTAAGTAGTGTAGACGCAAGGGCTGAGCGTGGATTGATAGAGTTACTAGTGCATCACTTATCTGGCTAAACTGCTGAGTATTTGGATCGCCATGCTCTGCATCTACGTCACGCCGACTGGGTATCTTGAGTGGAGTATTCCATTTTTACTTTTATGTGTCTATCAGCAGAGATGCTCGAGCACCAGGACATAATGGGCTGCCCAGAGAGCAATGAAATTCGAGGCAGATCTATCTCGTCGTTTCATAACTCCGGCACGGGTGGGTGAGATGGCTAATCCTCGATATGAAAGAACTTTTTGCGTCATTGCCGTACTGAGCTACTGTACAGGAGCTCAAAGTAGGTCCCGATTAATTCCGCCGGGCTTGTGTGAACTTATCGATGATAGACATTAATGACTGTGGCACCAGAAGACGTTGCTATATGCTTAATCGCAGCTGTCAAACCAGTGCATCTGGTGAGTGCTTCTTAGAACACCTAACACCCCTTGGCCTCTATATTCGCACCCTGTTCGTCAGCCCACGAAAAACATGTTACGGCTATGGACGTGGGCCCACTTGCGCCAAAAGTGAGCAAAAACAGCGACAGTCAAGGGCAGTTACTGGACCTCAAGACATTGATTTTAGTAGTGTGCGGGGGCGGTCAGACAAGGTCATAGACAAAAAAACGGGGAAACTCGCAATATAGGCAGCTGGATGCCTGCAAAGGCCAATCACTAAATAATCCCCCGCGTGAAGTTTCCGATGCCGGAGTGAAACGATTGAAATATACTAATCCGGAGATACGAGGTGCATTTACAGTGGGGTTCGCGGTTTGCTACTCAAAGGAATGGCGGACGGCCCCGGAATTAGAGAAGAGTTTTCGATAAATATTTGTGGGTCGCGTCGTTAAGGTCAATAGACCTAGCGACGTTTCCACGAGCATACCAGTCGGAGCTACCAGTGAGCCCCCAGATTCTACTCTATGACACTCACTCGATGTATTAGTAAGGCTGCCTATGTAGGCCCTCTTATGCAGACCGGGCCGCTCTTGCGAGATGTGAGCGCATCTTGGGCTTCCTACTACACAAGGGGGGGCGCTCCGACAAGTTATTATGAAATGACGTGAAATGGAACGCCTCCCCGCGCCGGTAGCAAGAGCGCAACTATAGTAAGATAAGCTGGACAACGGGGCTGTGTCAGAAAGCCTTCTCGTAGAACCTTCAGAGAGTCTTCCATGGTCCACCTTCTGGACACCAAAATTCTACTGACTTCTCGATTAACATTCAATGGACTTGCCTCTTTAACTTTGCGCAGTCGATTCACTGGACTCGCTACTGTGTCCAAGCTAAATAGTATCGCGAGTCTGGGTGTAACGGGTAGATTGAGGATCGGCAGGTGCCTAACGTCCATGACTCCCTTGATCCCCGGCGCCCGTGATTAAGGGTTGATTGAGAGAAATGCCAGGAGACCTACCTGGCGCAATATATATAGAAGATGTCCGACGCGTAGATTAATCAGTTTCCCATCGATAACAAGCTACGCTTATTTGCTCGGCACAATCGACATGCAATCGAGCGACATCAATCGAGTAACTTGAAGGCACACCTTACATGGTAACAATGGAACCACATGGGCGCTATCACCTTGTATTCTAGCATTTACGGCACCGGGGAAAAACCCTGCCTCCGAACGGCTACTAGAAGCAGAGGAGTGAGCTTGGTCCTAGGCCCCTACCTTGGTAAGTCAGCACTGCTTCCACACAGCCAGTACACCTGCTAAGCCCTGGACAGATGAAGTGCGGTACTCACACTCGCCGTGCCTAGAGTGTTGGACGGGGAGGAGTGGGGGACGCTTCTGCACTCCTTTCCCACCCGCGAACGGCTTTTGGCAGAGCTGATCTTCGCGACGGCCAACCAAAAATGGCTACCTGGGATGCTTGCCTTCGGTGCCGGTCTATATCTTATCAATCTCGTAAGATAGAGAGCGTCGCATTCCCGCGCCACTATCCCACGTCTCACTCGTTGGTTACATACTTTGTTTAGCGTTACACCTCCGCATGCCGGGTTTCCTCTACCACAAAACAAAGACGGCAAGGGAACGTACCCGGGCTCCGGATCCCGGCACAATCGCCGCTGAATCGTCTGTTTCAAATTAACAAATGTTACGTGTTGTGCGAGGCAGCTGGGGTATACCCACCGTGAGTCCAAGTGCTTAGGCATGCAGACCGAGGGTTTCGCATCCTTTCTAGCGGTCTCCGTCTCGTAGGAAGGCCTTTGA
seq00020   TCCGCGGATGGGACGGGCCCCCTGCAAGTAAGTAGTGTAGACGCAAGGGCTGAGCGTGGATTGATAGAGTTACTAGTGCATCACTTATCTGGCTAAACTGCTGAGTATTTGGATCGCCATGCTCTGCATCTACGTCACGCCGACTGGGTATCTTGAGTGGAGTATTCCATTTTTACTTTTATGTGTCTATCAGCAGAGATGCTCGAGCACCAGGACATAATGGGCTGCCCAGAGAGCAATGAAATTCGAGGCAGATCTATCTCGTCGTTTCATAACTCCGGCACGGGTGGGTGAGATGGCTAATCCTCGATATGAAAGAACTTTTTGCGTCATTGCCGTACTGAGCTACTGTACAGGAGCTCAAAGTAGGTCCCGATTAATTCCGCCGGGCTTGTGTGAACTTATCGATGATAGACATTAATGACTGTGGCACCAGAAGACGTTGCTATATGCTTAATCGCAGCTGTCAAACCAGTGCATCTGGTGAGTGCTTCTTAGAACACCTAACACCCCTTGGCCTCTATATTCGCACCCTGTTCGTCAGCCCACGAAAAACATGTTACGGCTATGGACGTGGGCCCACTTGCGCCAAAAGTGAGCAAAAACAGCGACAGTCAAGGGCAGTTACTGGACCTCAAGACATTGATTTTAGTAGTGTGCGGGGGCGGTCAGACAAGGTCATAGACAAAAAAACGGGGAAACTCGCAATATAGGCAGCTGGATGCCTGCAAAGGCCAATCACTAAATAATCCCCCGCGTGAAGTTTCCGATGCCGGAGTGAAACGATTGAAATATACTAATCCGGAGATACGAGGTGCATTTACAGTGGGGTTCGCGGTTTGCTACTCAAAGGAATGGCGGACGGCCCCGGAATTAGAGAAGAGTTTTCGATAAATATTTGTGGGTCGCGTCGTTAAGGTCAATTGACCTAGCGACGTTTCCACGAGCATACCAGTCGGAGCTACCAGTGAGCCCCCAGATTCTACTCTATGACACTCACTCGATGTATTAGTAAGGCTGCCTATGTAGGCCCTCTTATGCAGACCGGGCCGCTCTTGCGAGATGTGAGCGCATCTTGGGCTTCCTACTACACAAGGGGGGGCGCTCCGACAAGTTATTATGAAATGACGTGAAATGGAACGCCTCCCCGCGCCGGTAGCAAGAGCGCAACTATAGTAAGATAAGCTGGACAACGGGGCTGTGTCAGAAAGCCTTCTCGTAGAACCTTCAGAGAGTCTTCCATGGTCCACCTTCTGGACACCAAAATTCTACTGACTTCTCGATTAACATTCAATGGACTTGCCTCTTTAGCTTTGCGCAGTCGATTCACTGGACTCCCTACTGTGTCCAAGCTAAATAGTATCGCGAGTCTGGGTGTAACGGGTAGATTGAGGATCGGCAGGTGCCTAACGTCCATGACTCCCTTGATCCCCGGCGCCCGTGATTAAGGGTTGATTGAGAGAAATGCCAGGAGACCTACCTGGCGCAATATATATAGAAGATGTCCGACGCGTAGCTTAATCAGTTTCCCATCGATAACAAGCTACGCTTATTTGCTCGGCACAATCGACATGCAATCGAGCGACATCAATCGAGTAACTTGAAGGCACACCTTACATGGTAACAATGGAACCACATGGGCGCTATCACCTTGTATTCTAGCATTTACGGCACCGGGGTAAAACCCTGCCTCCGAACGGCTACTAGAAGCAGAGGAGTGAGCTTGGTCCTAGGCGCCTACCTTGGTAAGTCAGCACTGCTTCCACACAGCCAGTACACCTGCTAAGCCCTGGACAGATGAAGTGCGGTACTCACACTCGCCGTGCCTAGAGTGTTGGACGGGGAGGAGTGGGGGACGCTTCTGCACTCCTTTCCCACCCGCGAACGGCTTTTGGCAGAGCTGATCTTCGCGACGGCCAACCAAAAATGGTTACCTGGGATGCTTGCCTTCGGTGCCGGTCTATATCTTATCAATCTCGTAAGATAGAGAGCGTCGCATTCCCGCGCCACTATCCCACGTCTCACTCGTTGGTTACATACTTTGTTTAGCGTTACACCTCCGCATGCCGGGTTTCCTCTACCACAAAACAAAGACGGCAAGGGAACGTACCCGGGCTCCGGATCCCGGCACAATCGCCGCTGAATCGTCTGTTTCAAATTAACAAATGTTACGTGTTGTGCGAGGCAGCTGGGGTATACCCACCGTGAGTCCAAGTGCTTAGGCATGCAGACCGAGGGTTTCGCATCCTTTCTAGCGGTCTCCGTCTCGTAGGAAGGCCTTTGA
seq00021   TCCGCGGATGGGACGGGCCCCCTGCAAGTAAGTAGTGTAGACGCAAGGGCTGAGCGTGGATTGATAGAGTTACTAGTGCATCACTTATCTGGCTAAACTGCTGAGTATTTGGATCGCCATGCTCTGCATCTACGTCACGCCGACTGGGTATCTTGAGTGGAGTATTCCATTTTTACTTTTATGTGTCTATCAGCAGAGATGCTCGAGCACCAGGACATAATGGGCTGCCCAGAGATCAATGAAATTCGAGGCAGATCTATCTCGTCGTTTCATAACTCCGGCACGGGTGGGTGAGATGGCTAATCCTCGATATGAAAGAACTTTTTGCGTCATTGCCGTACTGAGCTACTGTACAGGAGCTCAAAGTAGGTCCCGATTAATTCCGCCGGGCTTGTGTGAACTTATCGATGATAGACATTAATGACTGTGGCACCAGAAGACGTTGCTATATGCTTAATCGCAGCTGTCAAACCAGTGCATCTGGTGAGTGCTTCTTAGAACACCTAACACCCCTTGGCCTCTATATTCGCACCCTGTTCGCCAGCCCACGAAAAACATGTTACGGCTATGGACGTGGGCCCACTTGCGCCAAAAGTGAGCAAAAACAGCGACAGTCAAGGGCAGTTACTGGACCTCAAGACATTGATTTTAGTAGTGTGCGGGGGCGGTCAGACAAGGTCATAGACAAAAAAACGGGGAAACTCGCAATATAGGCAGCTGGATGCCTGCAAAGGCCAATCACTAAATAATCCCCCGCGTGAAGTTTCCGATGCCGGAGTGAAACGATTGAAATATACTAATCCGGAGATACGAGGTGCATTTACAGTGGGGTTCGCGGTTTGCTACTCAAAGGAATGGCGGACGGCCCCGGAATTAGAGATGAGTTTTCGATAAATATTTGTGGGTCGCGTCGTTAAGGTCAATAGACCTAGCGACGTTTCCACGAGCATACCAGTCGGAGCTACCAGTGAGCCCCCAGATTCTACTCTATGACACTCACTCGATGTATTAGTAAGGCTGCCTATGTAGGCCCTCTTATGCAGACCGGGCCGCTCTTGCGAGATGTGAGCGCATCTTGGGCTTCCTACTACACAAGGGGGGGCGCTCCGACAAGTTATTATGAAATGACGTGAAATGGAACGCCTCCCCGCGCCGGTAGCAAGAGCGCAACTATAGTAAGATAAGCTGGACAACGGGGCTGTGTCAGAAAGCCTTCTCGTAGAACCTTCAGAGAGTCTTCCATGGTCCACCTTCTGGACACCAAAATTCTACTGACTTCTCGATTAACATTCAATGGACTTGCCTCTTTAGCTTTGCGCAGTCGATTCACTGGACTCGCTACTGTGTCCAAGCTAAATAGTATCGCGAGTCTGGGTGTAACGGGTAGATTGAGGATCGGCAGGTGCCTAACGTCCATGACTCCCTTGATCCCCGGCGCCCGTGATTAAGGGTTGATTGAGAGAAATGCCAGGAGACCTACCTGGCGCAATATATATAGAAGATGTCCGACGCGTAGCTTAATCAGTTTCCCATCGATAACAAGCTACGCTTATTTGCTCGGCACAATCGACATGCAATCGAGCGACATCAATCGAGTAACTTGAAGGCACACCTTACATGGTAACAATGGAACCACATGGGCGCTATCACCTTGTATTCTAGCATTTACGGCACCGGGGTAAAACCCTGCCTCCGAACGGCTACTAGAAGCAGAGGAGTGAGCTTGGTCCTAGGCGCCTACCTTGGTAAGTCAGCACTGCTTCCACACAGCCAGTACACCTGCTAAGCCCTGGACAGATGAAGTGCGGTACTCACACTCGCCGTGCCTAGAGTGTTGGACGGGGAGGAGTGGGGGACGCTTCTGCACTCCTTTCCCACCCGCGAACGGCTTTTGGCAGAGCTGATCTTCGCGACGGCCAACCAAAAATGGTTACCTGGGATGCTTGCCTTCGGTGCCGGTCTATATCTTATCAATCTCGTAAGATAGAGAGCGTCGCATTCCCGCGCCACTATCCCACGTCTCACTCGTTGGTTACATACTTTGTTTAGCGTTACACCTCCGCATGCCGGGTTTCCTCTACCACAAAACAAAGACGGCAAGGGAACGTACCCGGGCTCCGGATCCCGGCACAATCGCCGCTGAATCGTCTGTTTCAAATTAACAAATGTTACGTGTTGTGCGAGGCAGCTGGGGTATACCCACCGTGAGTCCAAGTGCTTAGGCATGCAGACCGAGGGTTTCGCATCCTTTCTAGCGGTCTCCGTCTCGTAGGAAGGCCTTTGA
seq00022   TCCGCGGATGGGACGGGCCCCCTGCAAGTAAGTAGTGTAGACGCAAGGGCTGAGCGTGGATTGATAGAGTTACTAGTGCATCACTTATCTGGCTAAACTGCTGAGTATTTGGATCGCCATGCTCTGCATCTACGTCACGCCGACTGGGTATCTTGAGTGGAGTATTCCATTTTTACTTTTATGTGTCTATCAGCAGAGATGCTCGAGCACCAGGACATAATGGGCTGCCCAGAGAGCAATGAAATTCGAGGCAGATCTATCTCGTCGTTTCATAACTCCGGCACGGGTGGGTGAGATGGCTAATCCTCGATATGAAAGAACTTTTTGCGTCATTGCCGTACTGAGCTACTGTACAGGAGCTCAAAGTAGGTCCCGATTAATTCCGCCGGGCTTGTGTGAACTTATCGATGATAGACATTAATGACTGTGGCACCAGAAGACGTTGCTATATGCTTAATCGCAGCTGTCAAACCAGTGCATCTGGTGAGTGCTTCTTAGAACACCTAACACCCCTTGGCCTCTATATTCGCACCCTGTTCGCCAGCCCACGAAAAACATGTTACGGCTATGGACGTGGGCCCACTTGCGCCAAAAGTGAGCAAAAACAGCGACAGTCAAGGGCAGTTACTGGACCTCAAGACATTGATTTTAGTAGTGTGCGGGGGCGGTCAGACAAGGTCATAGACAAAAAAACGGGGAAACTCGCAATATAGGCAGCTGGATGCCTGCAAAGGCCAATCACTAAATAATCCCCCGCGTGAAGTTTCCGATGCCGGAGTGAAACGATTGAAATATACTAATCCGGAGATACGAGGTGCATTTACAGTGGGGTTCGCGGTTTGCTACTCAAAGGAATGGCGGACGGCCCCGGAATTAGAGAAGAGTTTTCGATAAATATTTGTGGGTCGCGTCGTTAAGGTCAATAGACCTAGCGACGTTTCCACGAGCATACCAGTCGGAGCTACCAGTAAGCCCCCAGATTCTACTCTATGACACTCACTCGATGTATTAGTAAGGCTGCCTATGTAGGCCCTCTTATGCAGACCGGGCCGCTCTTGCGAGATGTGAGCGCATCTTGGGCTTCCTACTACACAAGGGGGGGCGCTCCGACAAGTTATTATGAAATGACGTGAAATGGAACGCCTCCCCGCGCCGGTAGCAAGAGCGCAACTATAGTAAGATAAGCTGGACAACGGGGCTGTGTCAGAAAGCCTTCTCGTAGAACCTTCAGAGAGTCTTCCATGGTCCACCTTCTGGACACCAAAATTCTACTGACTTCTCGATTAACATTCAATGGACTTGCCTCTTTAGCTTTGCGCAGTCGATTCACTGGACTCGCTACTGTGTCCAAGCTAAATAGTATCGCGAGTCTGGGTGTAACGGGTAGATTGAGGATCGGCAGGTGCCTAACGTCCATGACTCCCTTGATCCCCGGCGCCCGTGATTAAGGGTTGATTGAGAGAAATGCCAGGAGACCTACCTGGCGCAATATATATAGAAGATGTCCGACGCGTAGCTTAATCAGTTTCCCATCGATAACAAGCTACGCTTATTTGCTCGGCACAATCGACATGCAATCGAGCGACATCAATCGAGTAACTTGAAGGCACACCTTACATGGTAACAATGGAACCACATGGGCGCTATCACCTTGTATTCTAGCATTTACGGCACCGGGGTAAAACCCTGCCTCCGAACGGCTACTAGAAGCAGAGGAGTGAGCTTGGTCCTAGGCGCCTACCTTGGTAAGTCAGCACTGCTTCCACACAGCCAGTACACCTGCTAAGCCCTGGACAGATGAAGTGCAGTACTCACACTCGCCGTGCCTAGAGTGTTGGACGGGGAGGAGTGGGGGACGCTTCTGCACTCCTTTCCCACCCGCGAACGGCTTTTGGCAGAGCTGATCTTCGCGACGGCCAACCAAAAATGGCTACCTGGGATGCTTGCCTTCGGTGCCGGTCTATATCTTATCAATCTCGTAAGATAGAGAGCGTCGCATTCCCGCGCCACTATCCCACGTCTCACTCGTTGGTTACATACTTTGTTTAGCGTTACACCTCCGCATGCCGGGTTTCCTCTACCACAAAACAAAGACGGCAAGGGAACGTACCCGGGCTCCGGATCCCGGCACAATCGCCGCTGAATCGTCTGTTTCAAATTAACAAATGTTACGTGTTGTGCGAGGCAGCTGGGGTATACCCACCGTGAGTCCAAGTGCTTAGGCATGCAGACCGAGGGTTTCGCATCCTTTCTAGCGGTCTCCGTCTCGTAGGAAGGCCTTTGA
seq00023   TCCGCGGATGGGACGGGCCCCCTGCAAGTAAGTAGTGTAGACGCAAGGGCTGAGCGTGGATTGATAGAGTTACTAGTGCATCACTTATCTGGCTAAACTGCTGAGTATTTGGATCGCCATGCTCTGCATCTACGTCACGCCGACTGGGTATCTTGAGTGGAGTATTCCATTTTTACTTTTATGTGTCTATCAGCAGAGATGCTCGAGCACCAGGACATAATGGGCTGCCCAGAGAGCAATGAAATTCGAGGCAGATCTATCTCGTCGTTTCATAACTCCGGCACGGGTGGGTGAGATGGCTAATCCTCGATATGAAAGAACTTTTTGCGTCATTGCCGTACTGAGCTACTGTACAGGAGCTCAAAGTAGGTCCCGATTAATTCCGCCGGGCTTGTGTGAACTTATCGATGATAGACATTAATGACTGTGGCACCAGAAGACGTTGCTATATGCTTAATCGCAGCTGTCAAACCAGTGCATCTGGTGAGTGCTTCTTAGAACACCTAACACCCCTTGGCCTCTATATTCGCACCCTGTTCGCCAGCCCACGAAAAACATGTTACGGCTATGGACGTGGGCCCACTTGCGCCAAAAGTGAGCAAAAACAGCGACAGTCAAGGGCAGTTACTGGACCTCAAGACATTGATTTTAGTAGTGTGCGGGGGCGGTCAGACAAGGTCATAGACAAAAAAACGGGGAAACTCGCAATATAGGCAGCTGGATGCCTGCAAAGGCCAATCACTAAATAATCCCCCGCGTGAAGTTTCCGATGCCGGAGTGAAACGATTGAAATATACTAATCCGGAGATCCGAGGTGCATTTACAGTGGGGTTCGCGGTTTGCTACTCAAAGGAATGGCGGACGGCCCCGGAATTAGAGAAGAGTTTTCGATAAATATTTGTGGGTCGCGTCGTTAAGGTCAATAGACCTAGCGACGTTTCCACGAGCATACCAGTCGGAGCTACCAGTGAGCCCCCAGATTCTACTCTATGACACTCACTCGATGTATTAGTAAGGCTGCCTATGTAGGCCCTCTTATGCAGACCGGGCCGCTCTTGCGAGATGTGAGCGCATCTTGGGCTTCCTACTACACAAGGGGGGGCGCTCCGACAAGTTATTATGAAATGACGTGAAATGGAACGCCTCCCCGCGCCGGTAGCAAGAGCGCAACTATAGTAAGATAAGCTGGACAACGGGGCTGTGTCAGAAAGCCTTCTCGTAGAACCTTCAGAGAGTCTTCCATGGTCCACCTTCTGGACACCAAAATTCTACTGACTTCTCGATTAACATTCAATGGACTTGCCTCTTTAGCTTTGCGCAGTCGATTCACTGGACTCGCTACTGTGTCCAAGCTAAATAGTATCGCGAGTCTGGGTGTAACGGGTAGATTGAGGATCGGCAGGTGCCTAACGTCCATGACTCCCTTGATCCCCGGCGCCCGTGATTAAGGGTTGATTGAGAGAAATGCCAGGAGACCTACCTGGCGCAATATATATAGAAGATGTCCGACGCGTAGCTTAATCAGTTTCCCATCGATAACAAGCTACGCTTATTTGCTCGGCACAATCGACATGCAATCGAGCGACATCAATCGAGTAACTTGAAGGCACACCTTACATGGTAACAATGGAACCACATGGGCGCTATCACCTTGTATTCTAGCATTTACGGCACCGGGGTAAAACCCTGCCTCCGAACGGCTACTAGAAGCAGAGGAGTGAGCTTGGTCCTAGGCGCCTACCTTGGTAAGTCAGCACTGCTTCCACACAGCCAGTACACCTGCTAAGCCCTGGACAGATGAAGTGCGGTACTCACACTCGCCGTGCCTAGAGTGTTGGACGGGGAGGAGTGGGGGACGCTTCTGCACTCCTTTCCCACCCGCGAACGGCTTTTGGCAGAGCTGATCTTCGCGACGGCCAACCAAAAATGGCTACCTGGGATGCTTGCCTTCGGTGCCGGTCTATATCTTATCAATCTCGTAAGATAGAGAGCGTCGCATTCCCGCGCCACTATCCCACGTCTCACTCGTTGGTTACATACTTTGTTTAGCGTTACACCTCCGCATGCCGGGTTTCCTCTACCACAAAACAAAGACGGCAAGGGAACGTACCCGGGCTCCGGATCCCGGCACAATCGCCGCTGAATCGTCTGTTTCAAATTAACAAATGTTACGTGTTGTGCGAGGCAGCTGGGGTATACCCACCGTGAGTCCAAGTGCTTAGGCATGCAGACCGAGGGTTTCGCATCCTTTCTAGCGGTCTCCGTCTCGTAGGAAGGCCTTTGA
seq00024   TGCGCGGATGGGACGGGCCTCCTGCAAGTAAGTAGTGTAGACGCAAGGGCTGAGCGTGGATTGATAGAGTTACTAGTGCATCACTTATCTGGCTAAACTGCTGAGTATTTGGATCGCCATGCTCTGCATCTACGTCACGCCGACTGGGTATCTTGAGTGGAGTATTCCATTTTTACTTTTATGTGTCTATCAGCAGAGATGCTCGAGCACCAGGACATAATGGGCTGCCCAGAGAGCAATGAAATTCGAGGCAGATCTATCTCGTCGTTTCATAACTCCGGCACGGGTGGGTGAGATGGCTAATCCTCGATATGAAAGAACTTTTTGCGTCATTGCCGTACTGAGCTACTGTACAGGAGCTCAAAGTAGGTCCCGATTAATTCCGCCGGGCTTGTGTGAACTTATCGATGATAGACATTAATGACTGTGGCACCAGAAGACGTTGCTATATGCTTAATCGCAGCTGTCAAACCAGTGCATCTGGTGAGTGCTTCTTAGAACACCTAACACCCCTTGGCCTCTATATTCGCACCCTGTTCGTCAGCCCACGAAAAACATGTTACGGCTATGGACGTGGGCCCACTTGCGCCAAAAGTGAGCAAAAACAGCGACAGTCAAGGGCAGTTACTGGACCTCAAGACATTGATTTTAGTAGTGTGCGGGGGCGGTCAGACAAGGTCATAGACAAAAAAACGGGGAAACTCGCAATATAGGCAGCTGGATGCCTGCAAAGGCCAATCACTAAATAATCCCCCGCGTGAAGTTTCCGATGCCGGAGTGAAACGATTGAAATATACTAATCCGGAGATACGAGGTGCATTTACAGTGGGGTTCGCGGTTTGCTACTCAAAGGAATGGCGGACGGCCCCGGAATTAGAGAAGAGTTTTCGATAAATATTTGTGGGTCGCGTCGTTAAGGTCAATAGACCTAGCGACGTTTCCACGAGCATACCAGTCGGAGCTACCAGTGAGCCCCCAGATTCTACTCTATGACACTCACTCGATGTATTAGTAAGGCTGCCTATGTAGGCCCTCTTATGCAGACCGGGCCGCTCTTGCGAGATGTGAGCGCATCTTGGGCTTCCTACTACACAAGGGGGGGCGCTCCGACAAGTTATTATGAAATGACGTGAAATGGAACGCCTCCCCGCGCCGGTAGCAAGAGCGCAACTATAGTAAGATAAGCTGGACAACGGGGCTGTGTCAGAAAGCCTTCTCGTAGAACCTTCAGAGAGTCTTCCATGGTCCACCTTCTGGACACCAAAATTCTACTGACTTCTCGATTAACATTCAATGGACTTGCCTGTTTAGCTTTGCGCAGTCGATTCACTGGACTCGCTACTGTGTCCAAGCTAAATAGTATCGCGAGTCTGGGTGTAACGGGTAGATTGAGGATCGGCAGGTGCCTAACGTCCATGACTCCCTTGATCCCCGGCGCCCGTGATTAAGGGTTGATTGAGAGAAATGCCAGGAGACCTACCTGGCGCAATATATATAGAAGATGTCCGACGCGTAGATTAATCAGTTTCCCATCGATAACAAGCTACGCTTATTTGCTCGGCACAATCGACATGCAATCGAGCGACATCAATCGAGTAACTTGAAGGCACACCTTACATGGTAACAATGGAACCACATGGGCGCTATCACCTTGTATTCTAGCATTTACGGCACCGGGGTAAAACCCTGCCTCCGAACGGCTACTAGAAGCAGAGGAGTGAGCTTGGTCCTAGGCCCCTACCTTGGTAAGTCAGCACTGCTTCCACACAGCCAGTACACCTGCTAAGCCCTGGACAGATGAAGTGCGGTACTCACACTCGCCGTGCCTAGAGTGTTGGACGGGGAGGAGTGGGGGACGCTTCTGCACTCCTTTCCCACCCGCGAACGGCTTTTGGCAGAGCTGATCTTCGCGACGGCCAACCAAAAATGGCTACCTGGGATGCTTGCCTTCGGTGCCGGTCTATATCTTATCAATCTCGTAAGATAGAGAGCGTCGCATTCCCGCGCCACTATCCCACGTCTCACTCGTTGGTTACATACTTTGTTTAGCGTTACACCTCCGCATGCCGGGTTTCCTCTACCACAAAACAAAGACGGCAAGGGAACGTACCCGGGCTCCGGATCCCGGCACAATCGCCGCTGAATCGTCTGTTTCAAATTAACAAATGTTACGTGTTGTGCGAGGCAGCTGGGGTATACCCACCGTGAGTCCAAGTGCTTAGGCATGCAGACCGAGGGTTTCGCATCCTTTCTAGCGGTCTCCGTCTCGTAGGAAGGCCTTTGA
seq00025   TCCGCGGATGGGACGGGCCCCCTGCAAGTAAGTAGTGTAGACGCAAGGGCTGAGCGTGGATTGATAGAGTTACTAGTGCATCACTTATCTGGCTAAACTGGTGAGTATTTGGATCGCCATGCTCTGCATCTACGTCACGCCGACTGGGTATCTTGAGTGGAGTATTCCATTTTTACTTTTATGTGTCTATCAGCAGAGATGCTCGAGCACCAGGACATAATGGGCTGCCCAGAGATCAATGAAATTCGAGGCAGATCTATCTCGTCGTTTCATAACTCCGGCACGGGTGGGTGAGATGGCTAATCCTCGATATGAAAGAACTTTTTGCGTCATTGCCGTACTGAGCTACTGTACAGGAGCTCAAAGTAGGTCCCGATTAATTCCGCCGGGCTTGTGTGAACTTATCGATGATAGACATTAATGACTGTGGCACCAGAAGACGTTGCTATATGCTTAATCGCAGCTGTCAAACCAGTGCATCTGGTGAGTGCTTCTTAGAACACCTAACACCCCTTGGCCTCTATATTCGCACCCTGTTCGCCAGCCCACGAAAAACATGTTACGGCTATGGACGTGGGCCCACTTGCGCCAAAAGTGAGCAAAAACAGCGACAGTCAAGGGCAGTTACTGGACCTCAAGACATTGATTTTAGTAGTGTGCGGGGGCGGTCAGACAAGGTCATAGACAAAAAAACGGGGAAACTCGCAATATAGGCAGCTGGATGCCTGCAAAGGCCAATCACTAAATAATCCCCCGCGTGAAGTTTCCGATGCCGGAGTGAAACGATTGAAATATACTAATCCGGAGATACGAGGTGCATTTACAGTGGGGTTCGCGGTTTGCTACTCAAAGGAATGGCGGACGGCCCCGGAATTAGAGAAGAGTTTTCGATAAATATTTGTGGGTCGCGTCGTTAAGGTCAATAGACCTAGCGACGTTTCCACGAGCATACCAGTCGGAGCTACCAGTGAGCCCCCAGATTCTACTCTATGACACTCACTCGATGTATTAGTAAGGCTGCCTATGTAGGCCCTCTTATGCAGACCGGGCCGCTCTTGCGAGATGTGAGCGCATCTTGGGCTTCCTACTACACAAGGGGGGGCGCTCCGACAAGTTATTATGAAATGACGTGAAATGGAACGCCTCCCCGCGCCGGTAGCAAGAGCGCAACTATAGTAAGATAAGCTGGACAACGGGGCTGTGTCAGAAAGCCTTCTCGTAGAACCTTCAGAGAGTCTTCCATGGTCCACCTTCTGGACACCAAAATTCTACTGACTTCTCGATTAACATTCAATGGACTTGCCTCTTTAGCTTTGCGCAGTCGATTCACTGGACTCCCTACTGTGTCCAAGCTAAATAGTATCGCGAGTCTGGGTGTAACGGGTAGATTGAGGATCGGCAGGTGCCTAACGTCCATGACTCCCTTGATCCCCGGCGCCCGTGATTAAGGGTTGATTGAGAGAAATGCCAGGAGACCTACCTGGCGCAATATATATAGAAGATGTCCGACGCGTAGCTTAATCAGTTTCCCATCGATAACAAGCTACGCTTATTTGCTCGGCACAATCGACATGCAATCGAGCGACATCAATCGAGTAACTTGAAGGCACACCTTACATGGTAACAATGGAACCACATGGGCGCTATCACCTTGTATTCTAGCATTTACGGCACCGGGGTAAAACCCTGCCTCCGAACGGCTACTAGAAGCAGAGGAGTGAGCTTGGTCCTAGGCGCCTACCTTGGTAAGTCAGCACTGCTTCCACACAGCCAGTACACCTGCTAAGCCCTGGACAGATGAAGTGCGGTACTCACACTCGCCGTGCCTAGAGTGTTGGACGGGGAGGAGTGGGGGACGCTTCTGCACTCCTTTCCCACCCGCGAACGGCTTTTGGCAGAGCTGATCTTCGCGACGGCCAACCAAAAATGGTTACCTGGGATGCTTGCCTTCGGTGCCGGTCTATATCTTATCAATCTCGTAAGATAGAGAGCGTCGCATTCCCGCGCCACTATCCCACGTCTCACTCGTTGGTTACATACTTTGTTTAGCGTTACACCTCCGCATGCCGGGTTTCCTCTACCACAAAACAAAGACGGCAAGGGAACGTACCCGGGCTCCGGATCCCGGCACAATCGCCGCTGAATCGTCTGTTTCAAATTAACAAATGTTACGTGTTGTGCGAGGCAGCTGGGGTATACCCACCGTGAGTCCAAGTGCTTAGGCATGCAGACCGAGGGTTTCGCATCCTTTCTAGCGGTCTCCGTCTCGTAGGAAGGCCTTTGA
seq00026   TCCGCGGATGGGACGGGCCCCCTGCAAGTAAGTAGTGTAGACGCAAGGGCTGAGCGTGGATTGATAGAGTTACTAGTGCATCACTTATCTGGCTAAACTGCTGAGTATTTGGATCGCCATGCTCTGCATCTACGTCACGCCGACTGGGTATCTTGAGTGGAGTATTCCATTTTTACTTTTATGTGTCTATCAGCAGAGATGCTCGAGCACCAGGACATAATGGGCTGCCCAGAGAGCAATGAAATTCGAGGCAGATCTATCTCGTCGTTTCATAACTCCGGCACGGGTGGGTGAGATGGCTAATCCTCGATATGAAAGAACTTTTTGCGTCATTGCCGTACTGAGCTACTGTACAGGAGCTCAAAGTAGGTCCCGATTAATTCCGCCGGGCTTGTGTGAACTTATCGATGATAGACATTAATGACTGTGGCACCAGAAGACGTTGCTATATGCTTAATCGCAGCTGTCAAACCAGTGCATCTGGTGAGTGCTTCTTAGAACACCTAACACCCCTTGGCCTTTATATTCGCACCCTGTTCGTCAGCCCACGAAAAACATGTTACGGCTATGGACGTGGGCCCACTTGCGCCAAAAGTGAGCAAAAACAGCGACAGTCAAGGGCAGTTACTGGACCTCAAGACATTGATTTTAGTAGTGTGCGGGGGCGGTCAGACAAGGTCATAGACAAAAAAACGGGGAAACTCGCAATATAGGCAGCTGGATGCCTGCAAAGGCCAATCACTAAATAATCCCCCGCGTGAAGTTTCCGATGCCGGAGTGAAACGATTGAAATATACTAATCCGGAGATACGAGGTGCATTTACAGTGGGGTTCGCGGTTTGCTACTCAAAGGAATGGCGGACGGCCCCGGAATTAGAGAAGAGTTTTCGATAAATATTTGTGGGTCGCGTCGTTAAGGTCAATAGACCTAGCGACGTTTCCACGAGCATACCAGTCGGAGCTACCAGTGAGCCCCCAGATTCTACTCTATGACACTCACTCGATGTATTAGTAAGGCTGCCTATGTAGGCCCTCTTATGCAGACCGGGCCGCTCTTGCGAGATGTGAGCGCATCTTGGGCTTCCTACTACACAAGGGGGGGCGCTCCGACAAGTTATTATGAAATGACGTGAAATGGAACGCCTCCCCGCGCCGGTAGCAAGAGCGCAACTATAGTAAGATAAGCTGGACAACGGGGCTGTGTCAGAAAGCCTTCTCGTAGAACCTTCAGAGAGTCTTCCATGGTCCACCTTCTGGACACCAAAATTCTACTGACTTCTCGATTAACATTCAATGGACTTGCCTGTTTAGCTTTGCGCAGTCGATTCACTGGACTCGCTACTGTGTCCAAGCTAAATAGTATCGCGAGTCTGGGTGTAACGGGTAGATTGAGGATCGGCAGGTGCCTAACGTCCATGACTCCCTTGATCCCCGGCGCCCGTGATTAAGGGTTGATTGAGAGAAATGCCAGGAGACCTACCTGGCGCAATATATATAGAAGATGTCCGACGCGTAGATTAATCAGTTTCCCATCGATAACAAGCTACGCTTATTTGCTCGGCACAATCGACATGCAATCGAGCGACATCAATCGAGTAACTTGAAGGCACACCTTACATGGTAACAATGGAACCACATGGGCGCTATCACCTTGTATTCTAGCATTTACGGCACCGGGGTAAAACCCTGCCTCCGAACGGCTACTAGAAGCAGAGGAGTGAGCTTGGTCCTAGGCCCCTACCTTGGTAAGTCAGCACTGCTTCCACACAGCCAGTACACCTGCTAAGCCCTGGACAGATGAAGTGCGGTACTCACACTCGCCGTGCCTAGAGTGTTGGACGGGGAGGAGTGGGGGACGCTTCTGCACTCCTTTCCCACCCGCGAACGGCTTTTGGCAGAGCTGATCTTCGCGACGGCCAACCAAAAATGGCTACCTGGGATGCTTGCCTTCGGTGCCGGTCTATATCTTATCAATCTCGTAAGATAGAGAGCGTCGCATTCCCGCGCCACTATCCCACGTCTCACTCGTTGGTTACATACTTTGTTTAGCGTTACACCTCCGCATGCCGGGTTTCCTCTACCACAAAACAAAGACGGCAAGGGAACGTACCCGGGCTCCGGATCCCGGCACAATCGCCGCTGAATCGTCTGTTTCAAATTAACAAATGTTACGTGTTGTGCGAGGCAGCTGGGGTATACCCACCGTGAGTCCAAGTGCTTAGGCATGCAGACCGAGGGTTTCGCATCCTTTCTAGCGGTCTCCGTCTCGTAGGAAGGCCTTTGA
seq00027   TCCGCGGATGGGACGGGCCCCCTGCAAGTAAGTAGTGTAGACGCAAGGGCTGAGCGTGGATTGATAGAGTTACTAGTGCATCACTTATCTGGCTAAACTGCTGAGTATTTGGATCGCCATGCTCTGCATCTACGTCACGCCGACTGGGTATCTTGAGTGGAGTATTCCATTTTTACTTTTATGTGTCTATCAGCAGAGATGCTCGAGCACCAGGACATAATGGGCTGCCCAGAGATCAATGAAATTCGAGGCAGATCTATCTCGTCGTTTCATAACTCCGGCACGGGTGGGTGAGATGGCTAATCCTCGATATGAAAGAACTTTTTGCGTCATTGCCGTACTGAGCTACTGTACAGGAGCTCAAAGTAGGTCCCGATTAATTCCGCCGGGCTTGTGTGAACTTATCGATGATAGACATTAATGACTGTGGCACCAGAAGACGTTGCTATATGCTTAATCGCAGCTGTCAAACCAGTGCATCTGGTGAGTGCTTCTTAGAACACCTAACACCCCTTGGCCTCTATATTCGCACCCTGTTCGCCAGCCCACGAAAAACATGTTACGGCTATGGACGTGGGCCCACTTGCGCCAAAAGTGAGCAAAAACAGCGACAGTCAAGGGCAGTTACTGGACCTCAAGACATTGATTTTAGTAGTGTGCGGGGGCGGTCAGACAAGGTCATAGACAAAAAAACGGGGAAACTCGCAATATAGGCAGCTGGATGCCTGCAAAGGCCAATCACTAAATAATCCCCCGCGTGAAGTTTCCGATGCCGGAGTGAAACGATTGAAATATACTAATCCGGAGATACGAGGTGCATTTACAGTGGGGTTCGCGGTTTGCTACTCAAAGGAATGGCGGACGGCCCCGGAATTAGAGAAGAGTTTTCGATAAATATTTGTGGGTCGCGTCGTTAAGGTCAATAGACCTAGCGACGTTTCCACGAGCATACCAGTCGGAGCTACCAGTGAGCCCCCAGATTCTACTCTATGACACTCACTCGATGTATTAGTAAGGCTGCCTATGTAGGCCCTCTTATGCAGACCGGGCCGCTCTTGCGAGATGTGAGCGCATCTTGGGCTTCCTACTACACAAGGGGGGGCGCTCCGACAAGTTATTATGAAATGACGTGAAATGGAACGCCTCCCCGCGCCGGTAGCAAGAGCGCAACTATAGTAAGATAAGCTGGACAACGGGGCTGTGTCAGAAAGCCTTCTCGTAGAACCTTCAGAGAGTCTTCCATGGTCCACCTTCTGGACACCAAAATTCTACTGACTTCTCGATTAACATTCAATGGACTTGCCTCTTTAGCTTTGCGCAGTCGATTCACTGGACTCGCTACTGTGTCCAAGCTAAATAGTATCGCGAGTCTGGGTGTAACGGGTAGATTGAGGATCGGCAGGTGCCTAACGTCCATGACTCCCTTGATCCCCGGCGCCCGTGATTAAGGGTTGATTGAGAGAAATGCCAGGAGACCTACCTGGCGCAATATATATAGAAGATGTCCGACGCGTAGCTTAATCAGTTTCCCATCGATAACAAGCTACGCTTATTTGCTCGGCACAATCGACATGCAATCGAGCGACATCAATCGAGTAACTTGAAGGCACACCTTACATGGTAACAATGGAACCACATGGGCGCTATCACCTTGTATTCTAGCATTTACGGCACCGGGGTAAAACCCTGCCTCCGAACGGCTACTAGAAGCAGAGGAGTGAGCTTGGTCCTAGGCCCCTACCTTGGTAAGTCAGCACTGCTTCCACACAGCCAGTACACCTGCTAAGCCCTGGACAGATGAAGTGCGGTACTCACACTCGCCGTGCCTAGAGTGTTGGACGGGGAGGAGTGGGGGACGCTTCTGCACTCCTTTCCCACCCGCGAACGGCTTTTGGCAGAGCTGATCTTCGCGACGGCCAACCAAAAATGGCTACCTGGGATGCTTGCCTTCGGTGCCGGTCTATATCTTATCAATCTCGTAAGATAGAGAGCGTCGCATTCCCGCGCCACTATCCCACGTCTCACTCGTTGGTTACATACTTTGTTTAGCGTTACACCTCCGCATGCCGGGTTTCCTCTACCACAAAACAAAGACGGCAAGGGAACGTACCCGGGCTCCGGATCCCGGCACAATCGCCGCTGAATCGTCTGTTTCAAATTAACAAATGTTACGTGTTGTGCGAGGCAGCTGGGGTATACCCACCGTGAGTCCAAGTGCTTAGGCATGCAGACCGAGGGTTTCGCATCCTTTCTAGCGGTCTCCGTCTCGTAGGAAGGCCTTTGA
seq00028   TGCGCGGATGGGACGGGCCTCCTGCAAGTAAGTAGTGTAGACGCAAGGGCTGAGCGTGGATTGATAGAGTTACTAGTGCATCACTTATCTGGCTAAACTGCTGAGTATTTGGATCGCCATGCTCTGCATCTACGTCACGCCGACTGGGTATCTTGAGTGGAGTATTCCATTTTTACTTTTATGTGTCTATCAGCAGAGATGCTCGAGCACCAGGACATAATGGGCTGCCCAGAGAGCAATGAAATTCGAGGCAGATCTATCTCGTCGTTTCATAACTCCGGCACGGGTGGGTGAGATGGCTAATCCTCGATATGAAAGAACTTTTTGCGTCATTGCCGTACTGAGCTACTGTACAGGAGCTCAAAGTAGGTCCCGATTAATTCCGCCGGGCTTGTGTGAACTTATCGATGATAGACATTAATGACTGTGGCACCAGAAGACGTTGCTATATGCTTAATCGCAGCTGTCAAACCAGTGCATCTGGTGAGTGCTTCTTAGAACACCTAACACCCCTTGGCCTCTATATTCGCACCCTGTTCGTCAGCCCACGAAAAACATGTTACGGCTATGGACGTGGGCCCACTTGCGCCAAAAGTGAGCAAAAACAGCGACAGTCAAGGGCAGTTACTGGACCTCAAGACATTGATTTTAGTAGTGTGCGGGGGCGGTCAGACAAGGTCATAGACAAAAAAACGGGGAAACTCGCAATATAGGCAGCTGGATGCCTGCAAAGGCCAATCACTAAATAATCCCCCGCGTGAAGTTTCCGATGCCGGAGTGAAACGATTGAAATATACTAATCCGGAGATACGAGGTGCATTTACAGTGGGGTTCGCGGTTTGCTACTCAAAGGAATGGCGGACGGCCCCGGAATTAGAGAAGAGTTTTCGATAAATATTTGTGGGTCGCGTCGTTAAGGTCAATAGACCTAGCGACGTTTCCACGAGCATACCAGTCGGAGCTACCAGTGAGCCCCCAGATTCTACTCTATGACACTCACTCGATGTATTAGTAAGGCTGCCTATGTAGGCCCTCTTATGCAGACCGGGCCGCTCTTGCGAGATGTGAGCGCATCTTGGGCTTCCTACTACACAAGGGGGGGCGCTCCGACAAGTTATTATGAAATGACGTGAAATGGAACGCCTCCCCGCGCCGGTAGCAAGAGCGCAACTATAGTAAGATAAGCTGGACAACGGGGCTGTGTCAGAAAGCCTTCTCGTAGAACCTTCAGAGAGTCTTCCATGGTCCACCTTCTGGACACCAAAATTCTACTGACTTCTCGATTAACATTCAATGGACTTGCCTGTTTAGCTTTGCGCAGTCGATTCACTGGACTCGCTACTGTGTCCAAGCTAAATAGTATCGCGAGTCTGGGTGTAACGGGTAGATTGAGGATCGGCAGGTGCCTAACGTCCATGACTCCCTTGATCCCCGGCGCCCGTGATTAAGGGTTGATTGAGAGAAATGCCAGGAGACCTACCTGGCGCAATATATATAGAAGATGTCCGACGCGTAGATTAATCAGTTTCCCATCGATAACAAGCTACGCTTATTTGCTCGGCACAATCGACATGCAATCGAGCGACATCAATCGAGTAACTTGAAGGCACACCTTACATGGTAACAATGGAACCACATGGGCGCTATCACCTTGTATTCTAGCATTTACGGCACCGGGGTAAAACCCTGCCTCCGAACGGCTACTAGAAGCAGAGGAGTGAGCTTGGTCCTAGGCCCCTACCTTGGTAAGTCAGCACTGCTTCCACACAGCCAGTACACCTGCTAAGCCCTGGACAGATGAAGTGCGGTACTCACACTCGCCGTGCCTAGAGTGTTGGACGGGGAGGAGTGGGGGACGCTTCTGCACTCCTTTCCCACCCGCGAACGGCTTTTGGCAGAGCTGATCTTCGCGACGGCCAACCAAAAATGGCTACCTGGGATGCTTGCCTTCGGTGCCGGTCTATATCTTATCAATCTCGTAAGATAGAGAGCGTCGCATTCCCGCGCCACTATCCCACGTCTCACTCGTTGGTTACATACTTTGTTTAGCGTTACACCTCCGCATGCCGGGTTTCCTCTACCACAAAACAAAGACGGCAAGGGAACGTACCCGGGCTCCGGATCCCGGCACAATCGCCGCTGAATCGTCTGTTTCAAATTAACAAATGTTACGTGTTGTGCGAGGCAGCTGGGGTATACCCACCGTGAGTCCAAGTGCTTAGGCATGCAGACCGAGGGTTTCGCATCCTTTCTAGCGGTCTCCGTCTCGTAGGAAGGCCTTTGA
seq00029   TCCGCGGATGGGACGGGCCCCCTGCAAGTAAGTAGTGTAGACGCAAGGGCTGAGCGTTGATTGATAGAGTTACTAGTGCATCACTTATCTGGCTAAACTGCTGAGTATTTGGATCGCCATGCTCTGCATCTACGTCACGCCGACTGGGTATCTTGAGTGGAGTATTCCATTTTTACTTTTATGTGTCTATCAGCAGAGATGCTCGAGCACCAGGACATAATGGGCTGCCCAGAGAGCAATGAAATTCGAGGCAGATCTATCTCGTCGTTTCATAACTCCGGCACGGGTGGGTGAGATGGCTAATCCTCGATATGAAAGAACTTTTTGCGTCATTGCCGTACTGAGCTACTGTACAGGAGCTCAAAGTAGGTCCCGATTAATTCCGCCGGGCTTGTGTGAACTTATCGATGATAGACATTAATGACTGTGGCACCAGAAGACGTTGCTATATGCTTAATCGCAGCTGTCAAACCAGTGCATCTGGTGAGTGCTTCTTAGAACACCTAACACCCCTTGGCCTCTATATTCGCACCCTGTTCGTCAGCCCACGAAAAACATGTTACGGCTATGGACGTGGGCCCACTTGCGCCAAAAGTGAGCAAAAACAGCGACAGTCAAGGGCAGTTACTGGACCTCAAGACATTGATTTTAGTAGTGTGCGGGGGCGGTCAGACAAGGTCATAGACAAAAAAACGGGGAAACTCGCAATATAGGCAGCTGGATGCCTGCAAAGGCCAATCACTAAATAATCCCCCGCGTGAAGTTTCCGATGCCGGAGTGAAACGATTGAAATATACTAATCCGGAGATACGAGGTGCATTTACAGTGGGGTTCGCGGTTTGCTACTCAAAGGAATGGCGGACGGCCCCGGAATTAGAGAAGAGTTTTCGATAAATATTTGTGGGTCGCGTCGTTAAGGTCAATAGACCTAGCGACGTTTCCACGAGCATACCAGTCGGAGCTACCAGTGAGCCCCCAGATTCTACTCTATGACACTCACTCGATGTATTAGTAAGGCTGCCTATGTAGGCCCTCTTATGCAGACCGGGCCGCTCTTGCGAGATGTGAGCGCATCTTGGGCTTCCTACTACACAAGGGGGGGCGCTCCGACAAGTTATTATGAAATGACGTGAAATGGAACGCCTCCCCGCGCCGGTAGCAAGAGCGCAACTATAGTAAGATAAGCTGGACAACGGGGCTGTGTCAGAAAGCCTTCTCGTAGAACCTTCAGAGAGTCTTCCATGGTCCACCTTCTGGACACCAAAATTCTACTGACTTCTCGATTAACATTCAATGGACTTGCCTCTTTAACTTTGCGCAGTCGATTCACTGGACTCGCTACTGTGTCCAAGCTAAATAGTATCGCGAGTCTGGGTGTAACGGGTAGATTGAGGATCGGCAGGTGCCTAACGTCCATGACTCCCTTGATCCCCGGCGCCCGTGATTAAGGGTTGATTGAGAGAAATGCCAGGAGACCTACCTGGCGCAATATATATAGAAGATGTCCGACGCGTAGATTAATCAGTTTCCCATCGATAACAAGCTACGCTTATTTGCTCGGCACAATCGACATGCAATCGAGCGACATCAATCGAGTAACTTGAAGGCACACCTTACATGGTAACAATGGAACCACATGGGCGCTATCACCTTGTATTCTAGCATTTACGGCACCGGGGAAAAACCCTGCCTCCGAACGGCTACTAGAAGCAGAGGAGTGAGCTTGGTCCTAGGCCCCTACCTTGGTAAGTCAGCACTGCTTCCACACAGCCAGTACACCTGCTAAGCCCTGGACAGATGAAGTGCGGTACTCACACTCGCCGTGCCTAGAGTGTTGGACGGGGAGGAGTGGGGGACGCTTCTGCACTCCTTTCCCACCCGCGAACGGCTTTTGGCAGAGCTGATCTTCGCGACGGCCAACCAAAAATGGCTACCTGGGATGCTTGCCTTCGGTGCCGGTCTATATCTTATCAATCTCGTAAGATAGAGAGCGTCGCATTCCCGCGCCACTATCCCACGTCTCACTCGTTGGTTACATACTTTGTTTAGCGTTACACCTCCGCATGCCGGGTTTCCTCTACCACAAAACAAAGACGGCAAGGGAACGTACCCGGGCTCCGGATCCCGGCACAATCGCCGCTGAATCGTCTGTTTCAAATTAACAAATGTTACGTGTTGTGCGAGGCAGCTGGGGTATACCCACCGTGAGTCCAAGTGCTTAGGCATGCAGACCGAGGGTTTCGCATCCTTTCTAGCGGTCTCCGTCTCGTAGGAAGGCCTTTGA
seq00030   TGCGCGGATGGGACGGGCCCCCTGCAAGTAAGTAGTGTAGACGCAAGGGCTGAGCGTGGATTGATAGAGTTACTAGTGCATCACTTATCTGGCTAAACTGCTGAGTATTTGGATCGCCATGCTCTGCATCTACGTCACGCCGACTGGGTATCTTGAGTGGAGTATTCCATTTTTACTTTTATGTGTCTATCAGCAGAGATGCTCGAGCACCAGGACATAATGGGCTGCCCAGAGAGCAATGAAATTCGAGGCAGATCTATCTCGTCGTTTCATAACTCCGGCACGGGTGGGTGAGATGGCTAATCCTCGATATGAAAGAACTTTTTGCGTCATTGCCGTACTGAGCTACTGTACAGGAGCTCAAAGTAGGTCCCGATTAATTCCGCCGGGCTTGTGTGAACTTATCGATGATAGACATTAATGACTGTGGCACCAGAAGACGTTGCTATATGCTTAATCGCAGCTGTCAAACCAGTGCATCTGGTGAGTGCTTCTTAGAACACCTAACACCCCTTGGCCTCTATATTCGCACCCTGTTCGCCAGCCCACGAAAAACATGTTACGGCTATGGACGTGGGCCCACTTGCGCCAAAAGTGAGCAAAAACAGCGACAGTCAAGGGCAGTTACTGGACCTCAAGACATTGATTTTAGTAGTGTGCGGGGGCGGTCAGACAAGGTCATAGACAAAAAAACGGGGAAACTCGCAATATAGGCAGCTGGATGCCTGCAAAGGCCAATCACTAAATAATCCCCCGCGTGAAGTTTCCGATGCCGGAGTGAAACGATTGAAATATACTAATCCGGAGATACGAGGTGCATTTACAGTGGGGTTCGCGGTTTGCTACTCAAAGGAATGGCGGACGGCCCCGGAATTAGAGAAGAGTTTTCGATAAATATTTGTGGGTCGCGTCGTTAAGGTCAATAGACCTAGCGACGTTTCCACGAGCATACCAGTCGGAGCTACCAGTGAGCCCCCAGATTCTACTCTATGACACTCACTCGATGTATTAGTAAGGCTGCCTATGTAGGCCCTCTTATGCAGACCGGGCCGCTCTTGCGAGATGTGAGCGCATCTTGGGCTTCCTACTACACAAGGGGGGGCGCTCCGACAAGTTATTATGAAATGACGTGAAATGGAACGCCTCCCCGCGCCGGTAGCAAGAGCGCAACTATAGTAAGATAAGCTGGACAACGGGGCTGTGTCAGAAAGCCTTCTCGTAGAACCTTCAGAGAGTCTTCCATGGTCCACCTTCTGGACACCAAAATTCTACTGACTTCTCGATTAACATTCAATGGACTTGCCTCTTTAGCTTTGCGCAGTCGATTCACTGGACTCGCTACTGTGTCCAAGCTAAATAGTATCGCGAGTCTGGGTGTAACGGGTAGATTGAGGATCGGCAGGTGCCTAACGTCCATGACTCCCTTGATCCCCGGCGCCCGTGATTAAGGGTTGATTGAGAGAAATGCCAGGAGACCTACCTGGCGCAATATATATAGAAGATGTCCGACGCGTAGCTTAATCAGTTTCCCATCGATAACAAGCTACGCTTATTTGCTCGGCACAATCGACATGCAATCGAGCGACATCAATCGAGTAACTTGAAGGCACACCTTACATGGTAACAATGGAACCACATGGGCGCTATCACCTTGTATTCTAGCATTTACGGCACCGGGGTAAAACCCTGCCTCCGAACGGCTACTAGAAGCAGAGGAGTGAGCTTGGTCCTAGGCGCCTACCTTGGTAAGTCAGCACTGCTTCCACACAGCCAGTACACCTGCTAAGCCCTGGACAGATGAAGTGCAGTACTCACACTCGCCGTGCCTAGAGTGTTGGACGGGGAGGAGTGGGGGACGCTTCTGCACTCCTTTCCCACCCGCGAACGGCTTTTGGCAGAGCTGATCTTCGCGACGGCCAACCAAAAATGGCTACCTGGGATGCTTGCCTTCGGTGCCGGTCTATATCTTATCAATCTCGTAAGATAGAGAGCGTCGCATTCCCGCGCCACTATCCCACGTCTCACTCGTTGGTTACATACTTTGTTTAGCGTTACACCTCCGCATGCCGGGTTTCCTCTACCACAAAACAAAGACGGCAAGGGAACGTACCCGGGCTCCGGATCCCGGCACAATCGCCGCTGAATCGTCTGTTTCAAATTAACAAATGTTACGTGTTGTGCGAGGCAGCTGGGGTATACCCACCGTGAGTCCAAGTGCTTAGGCATGCAGACCGAGGGTTTCGCATCCTTTCTAGCGGTCTCCGTCTCGTAGGAAGGCCTTTGA
seq00031   TCCGCGGATGGGACGGGCCCCCTGCAAGTAAGTAGTGTAGACGCAAGGGCTGAGCGTGGATTGATAGAGTTACTAGTGCATCACTTATCTGGCTAAACTGCTGAGTATTTGGATCGCCATGCTCTGCATCTACGTCACGCCGACTGGGTATCTTGAGTGGAGTATTCCATTTTTACTTTTATGTGTCTATCAGCAGAGATGCTCGAGCACCAGGACATAATGGGCTGCCCAGAGAGCAATGAAATTCGAGGCAGATCTATCTCGTCGTTTCATAACTCCGGCACGGGTGGGTGAGATGGCTAATCCTCGATATGAAAGAACTTTTTGCGTCATTGCCGTACTGAGCTACTGTACAGGAGCTCAAAGTAGGTCCCGATTAATTCCGCCGGGCTTGTGTGAACTTATCGATGATAGACATTAATGACTGTGGCACCAGAAGACGTTGCTATATGCTTAATCGCAGCTGTCAAACCAGTGCATCTGGTGAGTGCTTCTTAGAACACCTAACACCCCTTGGCCTTTATATTCGCACCCTGTTCGTCAGCCCACGAAAAACATGTTACGGCTATGGACGTGGGCCCACTTGCGCCAAAAGTGAGCAAAAACAGCGACAGTCAAGGGCAGTTACTGGACCTCAAGACATTGATTTTAGTAGTGTGCGGGGGCGGTCAGACAAGGTCATAGACAAAAAAACGGGGAAACTCGCAATATAGGCAGCTGGATGCCTGCAAAGGCCAATCACTAAATAATCCCCCGCGTGAAGTTTCCGATGCCGGAGTGAAACGATTGAAATATACTAATCCGGAGATACGAGGTGCATTTACAGTGGGGTTCGCGGTTTGCTACTCAAAGGAATGGCGGACGGCCCCGGAATTAGAGAAGAGTTTTCGATAAATATTTGTGGGTCGCGTCGTTAAGGTCAATAGACCTAGCGACGTTTCCACGAGCATACCAGTCGGAGCTACCAGTGAGCCCCCAGATTCTACTCTATGACACTCACTCGATGTATTAGTAAGGCTGCCTATGTAGGCCCTCTTATGCAGACCGGGCCGCTCTTGCGAGATGTGAGCGCATCTTGGGCTTCCTACTACACAAGGGGGGGCGCTCCGACAAGTTATTATGAAATGACGTGAAATGGAACGCCTCCCCGCGCCGGTAGCAAGAGCGCAACTATAGTAAGATAAGCTGGACAACGGGGCTGTGTCAGAAAGCCTTCTCGTAGAACCTTCAGAGAGTCTTCCATGGTCCACCTTCTGGACACCAAAATTCTACTGACTTCTCGATTAACATTCAATGGACTTGCCTGTTTAGCTTTGCGCAGTCGATTCACTGGACTCGCTACTGTGTCCAAGCTAAATAGTATCGCGAGTCTGGGTGTAACGGGTAGATTGAGGATCGGCAGGTGCCTAACGTCCATGACTCCCTTGATCCCCGGCGCCCGTGATTAAGGGTTGATTGAGAGAAATGCCAGGAGACCTACCTGGCGCAATATATATAGAAGATGTCCGACGCGTAGATTAATCAGTTTCCCATCGATAACAAGCTACGCTTATTTGCTCGGCACAATCGACATGCAATCGAGCGACATCAATCGAGTAACTTGAAGGCACACCTTACATGGTAACAATGGAACCACATGGGCGCTATCACCTTGTATTCTAGCATTTACGGCACCGGGGTAAAACCCTGCCTCCGAACGGCTACTAGAAGCAGAGGAGTGAGCTTGGTCCTAGGCCCCTACCTTGGTAAGTCAGCACTGCTTCCACACAGCCAGTACACCTGCTAAGCCCTGGACAGATGAAGTGCGGTACTCACACTCGCCGTGCCTAGAGTGTTGGACGGGGAGGAGTGGGGGACGCTTCTGCACTCCTTTCCCACCCGCGAACGGCTTTTGGCAGAGCTGATCTTCGCGACGGCCAACCAAAAATGGCTACCTGGGATGCTTGCCTTCGGTGCCGGTCTATATCTTATCAATCTCGTAAGATAGAGAGCGTCGCATTCCCGCGCCACTATCCCACGTCTCACTCGTTGGTTACATACTTTGTTTAGCGTTACACCTCCGCATGCCGGGTTTCCTCTACCACAAAACAAAGACGGCAAGGGAACGTACCCGGGCTCCGGATCCCGGCACAATCGCCGCTGAATCGTCTGTTTCAAATTAACAAATGTTACGTGTTGTGCGAGGCAGCTGGGGTATACCCACCGTGAGTCCAAGTGCTTAGGCATGCAGACCGAGGGTTTCGCATCCTTTCTAGCGGTCTCCGTCTCGTAGGAAGGCCTTTGA
seq00032   TCCGCGGATGGGACGGGCCCCCTGCAAGTAAGTAGTGTAGACGCAAGGGCTGAGCGTGGATTGATAGAGTTACTAGTGCATCACTTATCTGGCTAAACTGCTGAGTATTTGGATCGCCATGCTCTGCATCTACGTCACGCCGACTGGGTATCTTGAGTGGAGTATTCCATTTTTACTTTTATGTGTCTATCAGCAGAGATGCTCGAGCACCAGGACATAATGGGCTGCCCAGAGAGCAATGAAATTCGAGGCAGATCTATCTCGTCGTTTCATAACTCCGGCACGGGTGGGTGAGATGGCTAATCCTCGATATGAAAGAACTTTTTGCGTCATTGCCGTACTGAGCTACTGTACAGGAGCTCAAAGTAGGTCCCGATTAATTCCGCCGGGCTTGTGTGAACTTATCGATGATAGACATTAATGACTGTGGCACCAGAAGACGTTGCTATATGCTTAATCGCAGCTGTCAAACCAGTGCATCTGGTGAGTGCTTCTTAGAACACCTAACACCCCTTGGCCTCTATATTCGCACCCTGTTCGCCAGCCCACGAAAAACATGTTACGGCTATGGACGTGGGCCCACTTGCGCCAAAAGTGAGCAAAAACAGCGACAGTCAAGGGCAGTTACTGGACCTCAAGACATTGATTTTAGTAGTGTGCGGGGGCGGTCAGACAAGGTCATAGACAAAAAAACGGGGAAACTCGCAATATAGGCAGCTGGATGCCTGCAAAGGCCAATCACTAAATAATCCCCCGCGTGAAGTTTCCGATGCCGGAGTGAAACGATTGAAATATACTAATCCGGAGATCCGAGGTGCATTTACAGTGGGGTTCGCGGTTTGCTACTCAAAGGAATGGCGGACGGCCCCGGAATTAGAGAAGAGTTTTCGATAAATATTTGTGGGTCGCGTCGTTAAGGTCAATAGACCTAGCGACGTTTCCACGAGCATACCAGTCGGAGCTACCAGTGAGCCCCCAGATTCTACTCTATGACACTCACTCGATGTATTAGTAAGGCTGCCTATGTAGGCCCTCTTATGCAGACCGGGCCGCTCTTGCGAGATGTGAGCGCATCTTGGGCTTCCTACTACACAAGGGGGGGCGCTCCGACAAGTTATTATGAAATGACGTGAAATGGAACGCCTCCCCGCGCCGGTAGCAAGAGCGCAACTATAGTAAGATAAGCTGGACAACGGGGCTGTGTCAGAAAGCCTTCTCGTAGAACCTTCAGAGAGTCTTCCATGGTCCACCTTCTGGACACCAAAATTCTACTGACTTCTCGATTAACATTCAATGGACTTGCCTCTTTAGCTTTGCGCAGTCGATTCACTGGACTCGCTACTGTGTCCAAGCTAAATAGTATCGCGAGTCTGGGTGTAACGGGTAGATTGAGGATCGGCAGGTGCCTAACGTCCATGACTCCCTTGATCCCCGGCGCCCGTGATTAAGGGTTGATTGAGAGAAATGCCAGGAGACCTACCTGGCGCAATATATATAGAAGATGTCCGACGCGTAGCTTAATCAGTTTCCCATCGATAACAAGCTACGCTTATTTGCTCGGCACAATCGACATGCAATCGAGCGACATCAATCGAGTAACTTGAAGGCACACCTTACATGGTAACAATGGAACCACATGGGCGCTATCACCTTGTATTCTAGCATTTACGGCACCGGGGTAAAACCCTGCCTCCGAACGGCTACTAGAAGCAGAGGAGTGAGCTTGGTCCTAGGCGCCTACCTTGGTAAGTCAGCACTGCTTCCACACAGCCAGTACACCTGCTAAGCCCTGGACAGATGAAGTGCAGTACTCACACTCGCCGTGCCTAGAGTGTTGGACGGGGAGGAGTGGGGGACGCTTCTGCACTCCTTTCCCACCCGCGAACGGCTTTTGGCAGAGCTGATCTTCGCGACGGCCAACCAAAAATGGCTACCTGGGATGCTTGCCTTCGGTGCCGGTCTATATCTTATCAATCTCGTAAGATAGAGAGCGTCGCATTCCCGCGCCACTATCCCACGTCTCACTCGTTGATTACATACTTTGTTTAGCGTTACACCTCCGCATGCCGGGTTTCCTCTACCACAAAACAAAGACGGCAAGGGAACGTACCCGGGCTCCGGATCCCGGCACAATCGCCGCTGAATCGTCTGTTTCAAATTAACAAATGTTACGTGTTGTGCGAGGCAGCTGGGGTATACCCACCGTGAGTCCAAGTGCTTAGGCATGCAGACCGAGGGTTTCGCATCCTTTCTAGCGGTCTCCGTCTCGTAGGAAGGCCTTTGA
seq00033   TCCGCGGATGGGACGGGCCCCCTGCAAGTAAGTAGTGTAGACGCAAGGGCTGAGCGTGGATTGATAGAGTTACTAGTGCATCACTTATCTGGCTAAACTGCTGAGTATTTGGATCGCCATGCTCTGCATCTACGTCACGCCGACTGGGTATCTTGAGTGGAGTATTCCATTTTTACTTTTATGTGTCTATCAGCAGAGATGCTCGAGCACCAGGACATAATGGGCTGCCCAGAGAGCAATGAAATTCGAGGCAGATCTATCTCGTCGTTTCATAACTCCGGCACGGGTGGGTGAGATGGCTAATCCTCGATATGAAAGAACTTTTTGCGTCATTGCCGTACTGAGCTACTGTACAGGAGCTCAAAGTAGGTCCCGATTAATTCCGCCGGGCTTGTGTGAACTTATCGATGATAGACATTAATGACTGTGGCACCAGAAGACGTTGCTATATGCTTAATCGCAGCTGTCAAACCAGTGCATCTGGTGAGTGCTTCTTAGAACACCTAACACCCCTTGGCCTCTATATTCGCACCCTGTTCGTCAGCCCACGAAAAACATGTTACGGCTATGGACGTGGGCCCACTTGCGCCAAAAGTGAGCAAAAACAGCGACAGTCAAGGGCAGTTACTGGACCTCAAGACATTGATTTTAGTAGTGTGCGGGGGCGGTCAGACAAGGTCATAGACAAAAAAACGGGGAAACTCGCAATATAGGCAGCTGGATGCCTGCAAAGGCCAATCACTAAATAATCCCCCGCGTGAAGTTTCCGATGCCGGAGTGAAACGATTGAAATATACTAATCCGGAGATACGAGGTGCATTTACAGTGGGGTTCGCGGTTTGCTACTCAAAGGAATGGCGGACGGCCCCGGAATTAGAGAAGAGTTTTCGATAAATATTTGTGGGTCGCGTCGTTAAGGTCAATAGACCTAGCGACGTTTCCACGAGCATACCAGTCGGAGCTACCAGTGAGCCCCCAGATTCTACTCTATGACACTCACTCGATGTATTAGTAAGGCTGCCTATGTAGGCCCTCTTATGCAGACCGGGCCGCTCTTGCGAGATGTGAGCGCATCTTGGGCTTCCTACTACACAAGGGGGGGCGCTCCGACAAGTTATTATGAAATGACGTGAAATGGAACGCCTCCCCGCGCCGGTAGCAAGAGCGCAACTATAGTAAGATAAGCTGGACAACGGGGCTGTGTCAGAAAGCCTTCTCGTAGAACCTTCAGAGAGTCTTCCATGGTCCACCTTCTGGACACCAAAATTCTACTGACTTCTCGATTAACATTCAATGGACTTGCCTCTTTAACTTTGCGCAGTCGATTCACTGGACTCGCTACTGTGTCCAAGCTAAATAGTATCGCGAGTCTGGGTGTAACGGGTAGATTGAGGATCGGCAGGTGCCTAACGTCCATGACTCCCTTGATCCCCGGCGCCCGTGATTAAGGGTTGATTGAGAGAAATGCCAGGAGACCTACCTGGCGCAATATATATAGAAGATGTCCGACGCGTAGATTAATCAGTTTCCCATCGATAACAAGCTACGCTTATTTGCTCGGCACAATCGACATGCAATCGAGCGACATCAATCGAGTAACTTGAAGGCACACCTTACATGGTAACAATGGAACCACATGGGCGCTATCACCTTGTATTCTAGCATTTACGGCACCGGGGAAAAACCCTGCCTCCGAACGGCTACTAGAAGCAGAGGAGTGAGCTTGGTCCTAGGCCCCTACCTTGGTAAGTCAGCACTGCTTCCACACAGCCAGTACACCTGCTAAGCCCTGGACAGATGAAGTGCGGTACTCACACTCGCCGTGCCTAGAGTGTTGGACGGGGAGGAGTGGGGGACGCTTCTGCACTCCTTTCCCACCCGCGAACGGCTTTTGGCAGAGCTGATCTTCGCGACGGCCAACCAAAAATGGCTACCTGGGATGCTTGCCTTCGGTGCCGGTCTATATCTTATCAATCTCGTAAGATAGAGAGCGTCGCATTCCCGCGCCACTATCCCACGTCTCACTCGTTGGTTACATACTTTGTTTAGCGTTACACCTCCGCATGCCGGGTTTCCTCTACCACAAAACAAAGACGGCAAGGGAACGTACCCGGGCTCCGGATCCCGGCACAATCGCCGCTGAATCGTCTGTTTCAAATTAACAAATGTTACGTGTTGTGCGAGGCAGCTGGGGTATACCCACCGTGAGTCCAAGTGCTTAGGCATGCAGACCGAGGGTTTCGCATCCTTTCTAGCGGTCTCCGTCTCGTAGGAAGGCCTTTGA
