# Supplementary material for: How Good Are Indirect Tests at Detecting Recombination in Human mtDNA?
Source: G3 (Bethesda). 2013 Jul 1;3(7):1095–104. doi: 10.1534/g3.113.006510 (PMC3704238; doi:10.1534/g3.113.006510)
Supplement: Supporting Information [file supp_g3.113.006510_FileS2.gz › SequenceData/mtDNA_ratehet&popgrowth/10/3rdbase/Infiles/10_93-new.txt]

33 2284
seq00001   ATTGACCGTCCCATCTGGGGAACAGCACATGGTCTTCTTCCAGGGATTCACAGTGGGTGGTGTACACGGGAACGCTCACCTAGCGTGCTGCGAGTAATCCAGGGCTTGCACTAATATCGGCAGACCGGCAACAAAACGTGTTCCTCCACTTCGAGCCAATGAGAGCTAGCTCGCTCGATGGCTCTAAAAAACTGTGACGGGCCATTACACGACCTTGACAGACGACAGCTAGCCGAACTGGCCGCGTTCGAAAGGGGTCTCTAGTCGGCGGTAGTGGAAAGTCGAACCGCTGAGCCCGAATTACCCATAAAAAGTGTTTGTTTGGGAAAGGGCTCCTCGCGTTATCTATGTGTTGAAACCCGGTCCCATAAACAAGTGTCCTGTAGCGACTGATCCAACATTTGAGTATTTTTGCATGGCTAGCGCCACGAGTGGGTCCAAGCAACCTCAGCTGGGAATATCTTGTATGTACCAGGTTGAGTCTGCAAATGGATGGGTACCGGGGTCATCCTCGGGACGATGAACACCCCCGGGAAAGAACCTGCGTCGAAGTCTGTGAACCCGTGGCAAGACTGGCAGCCCATAAAGATGCCACTGCCTGCTTAGATTAACTGCACGTAAATGGCGTCTCGTTAGCGCCGGCTCGGAGGTGGTTAGGAATTACCGGTAGAGCCATGCCCAAGATTTGTGTCGGTGGCTACTGTGAAAGCTTACGCCGCAGCGCTGGGCTAAGCCCGTACGAGCGGTCGGTATCCGACAGGGGGTTAGTCAGATGACGCATGCCATCGCAAGGAGGCCCCCGCATCATGGCGAGATCTTGTACCACCCAACTCGTTTGAGTTGCGCTCAGTGTCAGCTATCTTGCCTAGAGAGTTTGTAGCTTGTACGTCATTCGCAGTTTCTGGGGACCGACGACACAATTCGTCGATGTCTTGCTGTCTACCAGGCCGGAGGCCCTGCGGTTAGGCCTCAGGAGCGGGACGTGACCAGTCACTGGACGACCATGAATGTTAGCTGCCGAACCGTGCTTTTACGTCTACATCGCCACACACCGGGTGCACTTGTCCCTAAAAACAGGCCAAACCTAGAGCTACGTCTGCCTATGCGGCCCGATCTTTTCTCGCCGATGCTTAGCAGACCACAATTGACTGTTAGTTACCTTGGCGCCTTCGGGGGTTGGCTGCTGAGAAAAGTAGGGGTAGTAGGCCTGAAAGTAAGTCAGCCCATAGTTCGCTTACTTATCTCTGGAAATCACAGTTGTTATCTGCAGCATCACCCTAAGTGATGTGAGGAATTTCAATCGTAGATGGCATGGAAGCGAACGGGGAGCCAGCGCCGTATCACACTAAGCCTCAATACGCGCACATCACATTGAAAGGCACTCAGATCGGATGACCAAACAGGAGCGTTTCGCGAATGGATCTAGCGACTCCCTCGGTAGTCTGCGCGGTCAAGTACATATAGCGGCATTTGAAGTGAGATAGTGTTTGAGGCACGCTGATGGAAGTGGACATACGTGCCATGATGGCGATGATCTAATGTGTCGGCCCGCAGTAGTTCCAGTAGAGAAAAGCTCAGGTATCGTCGAGCATCAATAACAAAGCTATTTTGTTTATCCTTATTCTCTCCCGCGCGAAGTTGCCAGTCTATAGAGTCAAGTCAGCGTTGCACCGTGTCCCTATATGCCTCCCATGATGGTTGGGATAAAGCACGAGGGCGGGGTCGGAGAGCTTGCGAGGGTAGTGTTGTCCAGTTAGGTGTGCAGGCTAGTTGCCCCCAGCTCATGGAGGGCATTTTCCTTGCTTATTGATCTAAACACTGCCAGCCCTATCTCCCGTTTAGCAGCCCAAAATATTATCTTTGTCGTAGTATTTACAACTACAGATTGTCTGGCGTGGATGTCGATGAATTTCTTCGTTAGAGAACCGCATTAGCATCTCCTGCCAAGCTGTTTATCGCCGCTATTCTCCACCGCAATCCCCCCGGGAATCCGTCCGTATTGAATAGCGTATAAATGTGGGAAACCGGATAAGTGTAGAGAGATAGTCAAGAGATGGTGAACTACTACCGTTTGCCATGTTCAATACCTGTCTCTATTAAGTTTCGAGTCGCGCGGCTTGGCGTTACGCTCTGCGGAGCTGCTACGTATAACGGAGCCCGCCCGGCCTCCCCAGGGGCAAAACCTGCGGGCGAAGGACCTGGTGTACGGCATTCGTTATCATAAGACCCCGCATACACCGAGCGCCTATATGAATAATAGGACTACCCGGCGCTATGTTAATTT
seq00002   ATTGACCGTCCCATCTGGGGAACAGCACATGGTCTTCTTCCAGGGATTCACAGTGGGTGGTGTACACGGGAACGCTCACCTAGCGTGCTGCGAGTAATCCAGGGCTTGCACTAATATCGGCAGACCGGCAACAAAACGTGTTCCTCCACTTCGAGCCAATGAGAGCTAGCTCGCTCGATGGCTCTAAAAAACTGTGACGGGCCATTACACGACCTTGACAGACGACAGCTAGCCGAACTGGCCGCGTTCGAAAGGGGTCTCTAGTCGGCGGTAGTGGAAAGTCGAACCGCTGAGCCCGAATTACCCATAAAAAGTGTTTGTTTGGGAAAGGGCTCCTCGCGTTATCTATGTGTTGAAACCCGGTCCCATAAACAAGTGTCCTGTAGCGACTGATCCAACATTTGAGTATTTTTGCATGGCTAGCGCCACGAGTGGGTCCAAGCAACCTCAGCTGGGAATATCTTGTATGTACCAGGTTGAGTCTGCAAATGGATGGGTACCGGGGTCATCCTCGGGACGATGAACACCCCCGGGAAAGAACCTGCGTCGAAGTCTGTGAACCCGTGGCAAGACTGGCAGCCCATAAAGATGCCACTGCCTGCTTAGATTAACTGCACGTAAATGGCGTCTCGTTAGCGCCGGCTCGGAGGTGGTTAGGAATTACCGGTAGAGCCATGCCCAAGATTTGTGTCGGTGGCTACTGTGAAAGCTTACGCCGCAGCGCTGGGCTAAGCCCGTACGAGCGGTCGGTATCCGACAGGGGGTTAGTCAGATGACGCATGCCATCGCAAGGAGGCCCCCGCATCATGGCGAGATCTTGTACCACCCAACTCGTTTGAGTTGCGCTCAGTGTCAGCTATCTTGCCTAGAGAGTTTGTAGCTTGTACGTCATTCGCAGTTTCTGGGGACCGACGACACAATTCGTCGATGTCTTGCTGTCTACCAGGCCGGAGGCCCTGCGGTTAGGCCTCAGGAGCGGGACGTGACCAGTCACTGGACGACCATGAATGTTAGCTGCCGAACCGTGCTTTTACGTCTACATCGCCACACACCGGGTGCACTTGTCCCTAAAAACAGGCCAAACCTAGAGCTACGTCTGCCTATGCGGCCCGATCTTTTCTCGCCGATGCTTAGCAGACCACAATTGACTGTTAGTTACCTTGGCGCCTTCGGGGGTTGGCTGCTGAGAAAAGTAGGGGTAGTAGGCCTGAAAGTAAGTCAGCCCATAGTTCGCTTACTTATCTCTGGAAATCACAGTTGTTATCTGCAGCATCACCCTAAGTGATGTGAGGAATTTCAATCGTAGATGGCATGGAAGCGAACGGGGAGCCAGCGCCGTATCACACTAAGCCTCAATACGCGCACATCACATTGAAAGGCACTCAGATCGGATGACCAAACAGGAGCGTTTCGCGAATGGATCTAGCGACTCCCTCGGTAGTCTGCGCGGTCAAGTACATATAGCGGCATTTGAAGTGAGATAGTGTTTGAGGCACGCTGATGGAAGTGGACATACGTGCCATGATGGCGATGATCTAATGTGTCGGCCCGCAGTAGTTCCAGTAGAGAAAAGCTCAGGTATCGTCGAGCATCAATAACAAAGCTATTTTGTTTATCCTTATTCTCTCCCGCGCGAAGTTGCCAGTCTATAGAGTCAAGTCAGCGTTGCACCGTGTCCCTATATGCCTCCCATGATGGTTGGGATAAAGCACGAGGGCGGGGTCGGAGAGCTTGCGAGGGTAGTGTTGTCCAGTTAGGTGTGCAGGCTAGTTGCCCCCAGCTCATGGAGGGCATTTTCCTTGCTTATTGATCTAAACACTGCCAGCCCTATCTCCCGTTTAGCAGCCCAAAATATTATCTTTGTCGTAGTATTTACAACTACAGATTGTCTGGCGTGGATGTCGATGAATTTCTTCGTTAGAGAACCGCATTAGCATCTCCTGCCAAGCTGTTTATCGCCGCTATTCTCCACCGCAATCCCCCCGGGAATCCGTCCGTATTGAATAGCGTATAAATGTGGGAAACCGGATAAGTGTAGAGAGATAGTCAAGAGATGGTGAACTACTACCGTTTGCCATGTTCAATACCTGTCTCTATTAAGTTTCGAGTCGCGCGGCTTGGCGTTACGCTCTGCGGAGCTGCTACGTATAACGGAGCCCGCCCGGCCTCCCCAGGGGCAAAACCTGCGGGCGAAGGACCTGGTGTACGGCATTCGTTATCATAAGACCCCGCATACACCGAGCGCCTATATGAATAATAGGACTACCCGGCGCTATGTTAATTT
seq00003   ATTGACCGTCCCATCTGGGGAACAGCACATGGTCTTCTTCCAGGGATTCACAGTGGGTGGTGTACACGGGAACGCTCACCTAGCGTGCTGCGAGTAATCCAGGGCTTGCACTAATATCGGCAGACCGGCAACAAAACGTGTTCCTCCACTTCGAGCCAATGAGAGCTAGCTCGCTCGATGGCTCTAAAAAACTGTGACGGGCCATTACACGACCTTGACAGACGACAGCTAGCCGAACTGGCCGCGTTCGAAAGGGGTCTCTAGTCGGCGGTAGTGGAAAGTCGAACCGCTGAGCCCGAATTACCCATAAAAAGTGTTTGTTTGGGAAAGGGCTCCTCGCGTTATCTATGTGTTGAAACCCGGTCCCATAAACAAGTGTCCTGTAGCGACTGATCCAACATTTGAGTATTTTTGCATGGCTAGCGCCACGAGTGGGTCCAAGCAACCTCAGCTGGGAATATCTTGTATGTACCAGGTTGAGTCTGCAAATGGATGGGTACCGGGGTCATCCTCGGGACGATGAACACCCCCGGGAAAGAACCTGCGTCGAAGTCTGTGAACCCGTGGCAAGACTGGCAGCCCATAAAGATGCCACTGCCTGCTTAGATTAACTGCACGTAAATGGCGTCTCGTTAGCGCCGGCTCGGAGGTGGTTAGGAATTACCGGTAGAGCCATGCCCAAGATTTGTGTCGGTGGCTACTGTGAAAGCTTACGCCGCAGCGCTGGGCTAAGCCCGTACGAGCGGTCGGTATCCGACAGGGGGTTAGTCAGATGACGCATGCCATCGCAAGGAGGCCCCCGCATCATGGCGAGATCTTGTACCACCCAACTCGTTTGAGTTGCGCTCAGTGTCAGCTATCTTGCCTAGAGAGTTTGTAGCTTGTACGTCATTCGCAGTTTCTGGGGACCGACGACACAATTCGTCGATGTCTTGCTGTCTACCAGGCCGGAGGCCCTGCGGTTAGGCCTCAGGAGCGGGACGTGACCAGTCACTGGACGACCATGAATGTTAGCTGCCGAACCGTGCTTTTACGTCTACATCGCCACACACCGGGTGCACTTGTCCCTAAAAACAGGCCAAACCTAGAGCTACGTCTGCCTATGCGGCCCGATCTTTTCTCGCCGATGCTTAGCAGACCACAATTGACTGTTAGTTACCTTGGCGCCTTCGGGGGTTGGCTGCTGAGAAAAGTAGGGGTAGTAGGCCTGAAAGTAAGTCAGCCCATAGTTCGCTTACTTATCTCTGGAAATCACAGTTGTTATCTGCAGCATCACCCTAAGTGATGTGAGGAATTTCAATCGTAGATGGCATGGAAGCGAACGGGGAGCCAGCGCCGTATCACACTAAGCCTCAATACGCGCACATCACATTGAAAGGCACTCAGATCGGATGACCAAACAGGAGCGTTTCGCGAATGGATCTAGCGACTCCCTCGGTAGTCTGCGCGGTCAAGTACATATAGCGGCATTTGAAGTGAGATAGTGTTTGAGGCACGCTGATGGAAGTGGACATACGTGCCATGATGGCGATGATCTAATGTGTCGGCCCGCAGTAGTTCCAGTAGAGAAAAGCTCAGGTATCGTCGAGCATCAATAACAAAGCTATTTTGTTTATCCTTATTCTCTCCCGCGCGAAGTTGCCAGTCTATAGAGTCAAGTCAGCGTTGCACCGTGTCCCTATATGCCTCCCATGATGGTTGGGATAAAGCACGAGGGCGGGGTCGGAGAGCTTGCGAGGGTAGTGTTGTCCAGTTAGGTGTGCAGGCTAGTTGCCCCCAGCTCATGGAGGGCATTTTCCTTGCTTATTGATCTAAACACTGCCAGCCCTATCTCCCGTTTAGCAGCCCAAAATATTATCTTTGTCGTAGTATTTACAACTACAGATTGTCTGGCGTGGATGTCGATGAATTTCTTCGTTAGAGAACCGCATTAGCATCTCCTGCCAAGCTGTTTATCGCCGCTATTCTCCACCGCAATCCCCCCGGGAATCCGTCCGTATTGAATAGCGTATAAATGTGGGAAACCGGATAAGTGTAGAGAGATAGTCAAGAGATGGTGAACTACTACCGTTTGCCATGTTCAATACCTGTCTCTATTAAGTTTCGAGTCGCGCGGCTTGGCGTTACGCTCTGCGGAGCTGCTACGTATAACGGAGCCCGCCCGGCCTCCCCAGGGGCAAAACCTGCGGGCGAAGGACCTGGTGTACGGCATTCGTTATCATAAGACCCCGCATACACCGAGCGCCTATATGAATAATAGGACTACCCGGCGCTATGTTAATTT
seq00004   ATTGACCGTCCCATCTGGGGAACAGCACATGGTCTTCTTCCAGGGATTCACAGTGGGTGGTGTACACGGGAACGCTCACCTAGCGTGCTGCGAGTAATCCAGGGCTTGCACTAATATCGGCAGCCCGGCAACAAAACGTGTTCCTCCACTTCGAGCCAATGAGAGCTAGCTCGCTCGATGGCTCTAAAAAACTGTGACGGGCCATTACACGACCTTGACAGACGACAGCTAGCCGAACTGGCCGCGTTCGAAAGGGGTCTCTAGTCGGCGGTAGTGGAAAGTCGAACCGCTGAGCCCGAATTACCCATAAAAAGTGTTTGTTTGGGAAAGGGCTCCTCGCGTTATCTATGTGTTGAAACCCGGTCCCATAAACAAGTGTCCTGTAGCGACTGATCCAACATTTGAGTATTTTTGCATGGCTAGCGCCACGAGTGGGTCCAAGCAACCTCAGCTGGGAATATCTTGTATGTACCAGGTTGAGTCTGCAAATGGATGGGTACCGGGGTCATCCTCGGGACGATGAACACCCCCGGGAAAGAACCTGCGTCGAAGTCTGTGAACCCGTGGCAAGACTGGCAGCCCATAAAGATGCCACTGCCTGCTTAGATTAACTGCACGTAAATGGCGTCTCGTTAGCGCCGGCTCGGAGGTGGTTAGGAATTACCGGTAGAGCCATGCCCAAGATTTGTGTCGGTGGCTACTGTGAAAGCTTACGCCGCAGCGCTGGGCTAAGCCCGTACGAGCGGTCGGTATCCGACAGGGGGTTAGTCAGATGACGCATGCCATCGCAAGGAGGCCCCCGCATCATGGCGAGATCTTGTACCACCCAACTCGTTTGAGTTGCGCTCAGTGTCAGCTATCTTGCCTAGAGAGTTTGTAGCTTGTACGTCATTCGCAGTTTCTGGGGACCGACGACACAATTCGTCGATGTCTTGCTGTCTACCAGGCCGGAGGCCCTGCGGTTAGGCCTCAGGAGCGGGACGTGACCAGTCACTGGACGACCATGAATGTTAGCTGCCGAACCGTGCTTTTACGTCTACATCGCCACACACCGGGTGCACTTGTCCCTAAAAACAGGCCAAACCTAGAGCTACGTCTGCCTATGCGGCCCGATCTTTTCTCGCCGATGCTTAGCAGACCACAATTGACTGTTAGTTACCTTGGCGCCTTCGGGGGTTGGCTGCTGAGAAAAGTAGGGGTAGTAGGCCTGAAAGTAAGTCAGCCCATAGTTCGCTTACTTATCTCTGGAAATCACAGTTGTTATCTGCAGCATCACCCTAAGTGATGTGAGGAATTTCAATCGTAGATGGCATGGAAGCGAACGGGGAGCCAGCGCCGTATCACACTAAGCCTCAATACGCGCACATCACATTGAAAGGCACTCAGATCGGATGACCAAACAGGAGCGTTTCGCGAATGGATCTAGCGACTCCCTCGGTAGTCTGCGCGGTCAAGTACATATAGCGGCATTTGAAGTGAGATAGTGTTTGAGGCACGCTGATGGAAGTGGACATACGTGCCATGATGGCGATGATCTAATGTGTCGGCCCGCAGTAGTTCCAGTAGAGAAAAGCTCAGGTATCGTCGAGCATCAATAACAAAGCTATTTTGTTTATCCTTATTCTCTCCCGCGCGAAGTTGCCAGTCTATAGAGTCAAGTCAGCGTTGCACCGTGTCCCTATATGCCTCCCATGATGGTTGGGATAAAGCACGAGGGCGGGGTCGGAGAGCTTGCGAGGGTAGTGTTGTCCAGTTAGGTGTGCAGGCTAGTTGCCCCCAGCTCATGGAGGGCATTTTCCTTGCTTATTGATCTAAACACTGCCAGCCCTATCTCCCGTTTAGCAGCCCAAAATATTATCTTTGTCGTAGTATTTACAACTACAGATTGTCTGGCGTGGATGTCGATGAATTTCTTCGTTAGAGAACCGCATTAGCATCTCCTGCCAAGCTGTTTATCGCCGCTATTCTCCACCGCAATCCCCCCGGGAATCCGTCCGTATTGAATAGCGTATAAATGTGGGAAACCGGATAAGTGTAGAGAGATAGTCAAGAGATGGTGAACTACTACCGTTTGCCATGTTCAATACCTGTCTCTATTAAGTTTCGAGTCGCGCGGCTTGGCGTTACGCTCTGCGGAGCTGCTACGTATAACGGAGCCCGCCCGGCCTCCCCAGGGGCAAAACCTGCGGGCGAAGGACCTGGTGTACGGCATTCGTTATCATAAGACCCCGCATACACCGAGCGCCTATATGAATAATAGGACTACCCGGCGCTATGTTAATTT
seq00005   ATTGACCGTCCCATCTGGGGAACAGCACATGGTCTTCTTCCAGGGATTCACAGTGGGTGGTGTACACGGGAACGCTCACCTAGCGTGCTGCGAGTAATCCAGGGCTTGCACTAATATCGGCAGACCGGCAACAAAACGTGTTCCTCCACTTCGAGCCAATGAGAGCTAGCTCGCTCGATGGCTCTAAAAAACTGTGACGGGCCATTACACGACCTTGACAGACGACAGCTAGCCGAACTGGCCGCGTTCGAAAGGGGTCTCTAGTCGGCGGTAGTGGAAAGTCGAACCGCTGAGCCCGAATTACCCATAAAAAGTGTTTGTTTGGGAAAGGGCTCCTCGCGTTATCTATGTGTTGAAACCCGGTCCCATAAACAAGTGTCCTGTAGCGACTGATCCAACATTTGAGTATTTTTGCATGGCTAGCGCCACGAGTGGGTCCAAGCAACCTCAGCTGGGAATATCTTGTATGTACCAGGTTGAGTCTGCAAATGGATGGGTACCGGGGTCATCCTCGGGACGATGAACACCCCCGGGAAAGAACCTGCGTCGAAGTCTGTGAACCCGTGGCAAGACTGGCAGCCCATAAAGATGCCACTGCCTGCTTAGATTAACTGCACGTAAATGGCGTCTCGTTAGCGCCGGCTCGGAGGTGGTTAGGAATTACCGGTAGAGCCATGCCCAAGATTTGTGTCGGTGGCTACTGTGAAAGCTTACGCCGCAGCGCTGGGCTAAGCCCGTACGAGCGGTCGGTATCCGACAGGGGGTTAGTCAGATGACGCATGCCATCGCAAGGAGGCCCCCGCATCATGGCGAGATCTTGTACCACCCAACTCGTTTGAGTTGCGCTCAGTGTCAGCTATCTTGCCTAGAGAGTTTGTAGCTTGTACGTCATTCGCAGTTTCTGGGGACCGACGACACAATTCGTCGATGTCTTGCTGTCTACCAGGCCGGAGGCCCTGCGGTTAGGCCTCAGGAGCGGGACGTGACCAGTCACTGGACGACCATGAATGTTAGCTGCCGAACCGTGCTTTTACGTCTACATCGCCACACACCGGGTGCACTTGTCCCTAAAAACAGGCCAAACCTAGAGCTACGTCTGCCTATGCGGCCCGATCTTTTCTCGCCGATGCTTAGCAGACCACAATTGACTGTTAGTTACCTTGGCGCCTTCGGGGGTTGGCTGCTGAGAAAAGTAGGGGTAGTAGGCCTGAAAGTAAGTCAGCCCATAGTTCGCTTACTTATCTCTGGAAATCACAGTTGTTATCTGCAGCATCACCCTAAGTGATGTGAGGAATTTCAATCGTAGATGGCATGGAAGCGAACGGGGAGCCAGCGCCGTATCACACTAAGCCTCAATACGCGCACATCACATTGAAAGGCACTCAGATCGGATGACCAAACAGGAGCGTTTCGCGAATGGATCTAGCGACTCCCTCGGTAGTCTGCGCGGTCAAGTACATATAGCGGCATTTGAAGTGAGATAGTGTTTGAGGCACGCTGATGGAAGTGGACATACGTGCCATGATGGCGATGATCTAATGTGTCGGCCCGCAGTAGTTCCAGTAGAGAAAAGCTCAGGTATCGTCGAGCATCAATAACAAAGCTATTTTGTTTATCCTTATTCTCTCCCGCGCGAAGTTGCCAGTCTATAGAGTCAAGTCAGCGTTGCACCGTGTCCCTATATGCCTCCCATGATGGTTGGGATAAAGCACGAGGGCGGGGTCGGAGAGCTTGCGAGGGTAGTGTTGTCCAGTTAGGTGTGCAGGCTAGTTGCCCCCAGCTCATGGAGGGCATTTTCCTTGCTTATTGATCTAAACACTGCCAGCCCTATCTCCCGTTTAGCAGCCCAAAATATTATCTTTGTCGTAGTATTTACAACTACAGATTGTCTGGCGTGGATGTCGATGAATTTCTTCGTTAGAGAACCGCATTAGCATCTCCTGCCAAGCTGTTTATCGCCGCTATTCTCCACCGCAATCCCCCCGGGAATCCGTCCGTATTGAATAGCGTATAAATGTGGGAAACCGGATAAGTGTAGAGAGATAGTCAAGAGATGGTGAACTACTACCGTTTGCCATGTTCAATACCTGTCTCTATTAAGTTTCGAGTCGCGCGGCTTGGCGTTACGCTCTGCGGAGCTGCTACGTATAACGGAGCCCGCCCGGCCTCCCCAGGGGCAAAACCTGCGGGCGAAGGACCTGGTGTACGGCATTCGTTATCATAAGACCCCGCATACACCGAGCGCCTATATGAATAATAGGACTACCCGGCGCTATGTTAATTT
seq00006   ATTGACCGTCCCATCTGGGGAACAGCACATGGTCTTCTTCCAGGGATTCACAGTGGGTGGTGTACACGGGAACGCTCACCTAGCGTGCTGCGAGTAATCCAGGGCTTGCACTAATATCGGCAGACCGGCAACAAAACGTGTTCCTCCACTTCGAGCCAATGAGAGCTAGCTCGCTCGATGGCTCTAAAAAACTGTGACGGGCCATTACACGACCTTGACAGACGACAGCTAGCCGAACTGGCCGCGTTCGAAAGGGGTCTCTAGTCGGCGGTAGTGGAAAGTCGAACCGCTGAGCCCGAATTACCCATAAAAAGTGTTTGTTTGGGAAAGGGCTCCTCGCGTTATCTATGTGTTGAAACCCGGTCCCATAAACAAGTGTCCTGTAGCGACTGATCCAACATTTGAGTATTTTTGCATGGCTAGCGCCACGAGTGGGTCCAAGCAACCTCAGCTGGGAATATCTTGTATGTACCAGGTTGAGTCTGCAAATGGATGGGTACCGGGGTCATCCTCGGGACGATGAACACCCCCGGGAAAGAACCTGCGTCGAAGTCTGTGAACCCGTGGCAAGACTGGCAGCCCATAAAGATGCCACTGCCTGCTTAGATTAACTGCACGTAAATGGCGTCTCGTTAGCGCCGGCTCGGAGGTGGTTAGGAATTACCGGTAGAGCCATGCCCAAGATTTGTGTCGGTGGCTACTGTGAAAGCTTACGCCGCAGCGCTGGGCTAAGCCCGTACGAGCGGTCGGTATCCGACAGGGGGTTAGTCAGATGACGCATGCCATCGCAAGGAGGCCCCCGCATCATGGCGAGATCTTGTACCACCCAACTCGTTTGAGTTGCGCTCAGTGTCAGCTATCTTGCCTAGAGAGTTTGTAGCTTGTACGTCATTCGCAGTTTCTGGGGACCGACGACACAATTCGTCGATGTCTTGCTGTCTACCAGGCCGGAGGCCCTGCGGTTAGGCCTCAGGAGCGGGACGTGACCAGTCACTGGACGACCATGAATGTTAGCTGCCGAACCGTGCTTTTACGTCTACATCGCCACACACCGGGTGCACTTGTCCCTAAAAACAGGCCAAACCTAGAGCTACGTCTGCCTATGCGGCCCGATCTTTTCTCGCCGATGCTTAGCAGACCACAATTGACTGTTAGTTACCTTGGCGCCTTCGGGGGTTGGCTGCTGAGAAAAGTAGGGGTAGTAGGCCTGAAAGTAAGTCAGCCCATAGTTCGCTTACTTATCTCTGGAAATCACAGTTGTTATCTGCAGCATCACCCTAAGTGATGTGAGGAATTTCAATCGTAGATGGCATGGAAGCGAACGGGGAGCCAGCGCCGTATCACACTAAGCCTCAATACGCGCACATCACATTGAAAGGCACTCAGATCGGATGACCAAACAGGAGCGTTTCGCGAATGGATCTAGCGACTCCCTCGGTAGTCTGCGCGGTCAAGTACATATAGCGGCATTTGAAGTGAGATAGTGTTTGAGGCACGCTGATGGAAGTGGACATACGTGCCATGATGGCGATGATCTAATGTGTCGGCCCGCAGTAGTTCCAGTAGAGAAAAGCTCAGGTATCGTCGAGCATCAATAACAAAGCTATTTTGTTTATCCTTATTCTCTCCCGCGCGAAGTTGCCAGTCTATAGAGTCAAGTCAGCGTTGCACCGTGTCCCTATATGCCTCCCATGATGGTTGGGATAAAGCACGAGGGCGGGGTCGGAGAGCTTGCGAGGGTAGTGTTGTCCAGTTAGGTGTGCAGGCTAGTTGCCCCCAGCTCATGGAGGGCATTTTCCTTGCTTATTGATCTAAACACTGCCAGCCCTATCTCCCGTTTAGCAGCCCAAAATATTATCTTTGTCGTAGTATTTACAACTACAGATTGTCTGGCGTGGATGTCGATGAATTTCTTCGTTAGAGAACCGCATTAGCATCTCCTGCCAAGCTGTTTATCGCCGCTATTCTCCACCGCAATCCCCCCGGGAATCCGTCCGTATTGAATAGCGTATAAATGTGGGAAACCGGATAAGTGTAGAGAGATAGTCAAGAGATGGTGAACTACTACCGTTTGCCATGTTCAATACCTGTCTCTATTAAGTTTCGAGTCGCGCGGCTTGGCGTTACGCTCTGCGGAGCTGCTACGTATAACGGAGCCCGCCCGGCCTCCCCAGGGGCAAAACCTGCGGGCGAAGGACCTGGTGTACGGCATTCGTTATCATAAGACCCCGCATACACCGAGCGCCTATATGAATAATAGGACTACCCGGCGCTATGTTAATTT
seq00007   ATTGACCGTCCCATCTGGGGAACAGCACATGGTCTTCTTCCAGGGATTCACAGTGGGTGGTGTACACGGGAACGCTCACCTAGCGTGCTGCGAGTAATCCAGGGCTTGCACTAATATCGGCAGCCCGGCAACAAAACGTGTTCCTCCACTTCGAGCCAATGAGAGCTAGCTCGCTCGATGGCTCTAAAAAACTGTGACGGGCCATTACACGACCTTGACAGACGACAGCTAGCCGAACTGGCCGCGTTCGAAAGGGGTCTCTAGTCGGCGGTAGTGGAAAGTCGAACCGCTGAGCCCGAATTACCCATAAAAAGTGTTTGTTTGGGAAAGGGCTCCTCGCGTTATCTATGTGTTGAAACCCGGTCCCATAAACAAGTGTCCTGTAGCGACTGATCCAACATTTGAGTATTTTTGCATGGCTAGCGCCACGAGTGGGTCCAAGCAACCTCAGCTGGGAATATCTTGTATGTACCAGGTTGAGTCTGCAAATGGATGGGTACCGGGGTCATCCTCGGGACGATGAACACCCCCGGGAAAGAACCTGCGTCGAAGTCTGTGAACCCGTGGCAAGACTGGCAGCCCATAAAGATGCCACTGCCTGCTTAGATTAACTGCACGTAAATGGCGTCTCGTTAGCGCCGGCTCGGAGGTGGTTAGGAATTACCGGTAGAGCCATGCCCAAGATTTGTGTCGGTGGCTACTGTGAAAGCTTACGCCGCAGCGCTGGGCTAAGCCCGTACGAGCGGTCGGTATCCGACAGGGGGTTAGTCAGATGACGCATGCCATCGCAAGGAGGCCCCCGCATCATGGCGAGATCTTGTACCACCCAACTCGTTTGAGTTGCGCTCAGTGTCAGCTATCTTGCCTAGAGAGTTTGTAGCTTGTACGTCATTCGCAGTTTCTGGGGACCGACGACACAATTCGTCGATGTCTTGCTGTCTACCAGGCCGGAGGCCCTGCGGTTAGGCCTCAGGAGCGGGACGTGACCAGTCACTGGACGACCATGAATGTTAGCTGCCGAACCGTGCTTTTACGTCTACATCGCCACACACCGGGTGCACTTGTCCCTAAAAACAGGCCAAACCTAGAGCTACGTCTGCCTATGCGGCCCGATCTTTTCTCGCCGATGCTTAGCAGACCACAATTGACTGTTAGTTACCTTGGCGCCTTCGGGGGTTGGCTGCTGAGAAAAGTAGGGGTAGTAGGCCTGAAAGTAAGTCAGCCCATAGTTCGCTTACTTATCTCTGGAAATCACAGTTGTTATCTGCAGCATCACCCTAAGTGATGTGAGGAATTTCAATCGTAGATGGCATGGAAGCGAACGGGGAGCCAGCGCCGTATCACACTAAGCCTCAATACGCGCACATCACATTGAAAGGCACTCAGATCGGATGACCAAACAGGAGCGTTTCGCGAATGGATCTAGCGACTCCCTCGGTAGTCTGCGCGGTCAAGTACATATAGCGGCATTTGAAGTGAGATAGTGTTTGAGGCACGCTGATGGAAGTGGACATACGTGCCATGATGGCGATGATCTAATGTGTCGGCCCGCAGTAGTTCCAGTAGAGAAAAGCTCAGGTATCGTCGAGCATCAATAACAAAGCTATTTTGTTTATCCTTATTCTCTCCCGCGCGAAGTTGCCAGTCTATAGAGTCAAGTCAGCGTTGCACCGTGTCCCTATATGCCTCCCATGATGGTTGGGATAAAGCACGAGGGCGGGGTCGGAGAGCTTGCGAGGGTAGTGTTGTCCAGTTAGGTGTGCAGGCTAGTTGCCCCCAGCTCATGGAGGGCATTTTCCTTGCTTATTGATCTAAACACTGCCAGCCCTATCTCCCGTTTAGCAGCCCAAAATATTATCTTTGTCGTAGTATTTACAACTACAGATTGTCTGGCGTGGATGTCGATGAATTTCTTCGTTAGAGAACCGCATTAGCATCTCCTGCCAAGCTGTTTATCGCCGCTATTCTCCACCGCAATCCCCCCGGGAATCCGTCCGTATTGAATAGCGTATAAATGTGGGAAACCGGATAAGTGTAGAGAGATAGTCAAGAGATGGTGAACTACTACCGTTTGCCATGTTCAATACCTGTCTCTATTAAGTTTCGAGTCGCGCGGCTTGGCGTTACGCTCTGCGGAGCTGCTACGTATAACGGAGCCCGCCCGGCCTCCCCAGGGGCAAAACCTGCGGGCGAAGGACCTGGTGTACGGCATTCGTTATCATAAGACCCCGCATACACCGAGCGCCTATATGAATAATAGGACTACCCGGCGCTATGTTAATTT
seq00008   ATTGACCGTCCCATCTGGGGAACAGCACATGGTCTTCTTCCAGGGATTCACAGTGGGTGGTGTACACGGGAACGCTCACCTAGCGTGCTGCGAGTAATCCAGGGCTTGCACTAATATCGGCAGACCGGCAACAAAACGTGTTCCTCCACTTCGAGCCAATGAGAGCTAGCTCGCTCGATGGCTCTAAAAAACTGTGACGGGCCATTACACGACCTTGACAGACGACAGCTAGCCGAACTGGCCGCGTTCGAAAGGGGTCTCTAGTCGGCGGTAGTGGAAAGTCGAACCGCTGAGCCCGAATTACCCATAAAAAGTGTTTGTTTGGGAAAGGGCTCCTCGCGTTATCTATGTGTTGAAACCCGGTCCCATAAACAAGTGTCCTGTAGCGACTGATCCAACATTTGAGTATTTTTGCATGGCTAGCGCCACGAGTGGGTCCAAGCAACCTCAGCTGGGAATATCTTGTATGTACCAGGTTGAGTCTGCAAATGGATGGGTACCGGGGTCATCCTCGGGACGATGAACACCCCCGGGAAAGAACCTGCGTCGAAGTCTGTGAACCCGTGGCAAGACTGGCAGCCCATAAAGATGCCACTGCCTGCTTAGATTAACTGCACGTAAATGGCGTCTCGTTAGCGCCGGCTCGGAGGTGGTTAGGAATTACCGGTAGAGCCATGCCCAAGATTTGTGTCGGTGGCTACTGTGAAAGCTTACGCCGCAGCGCTGGGCTAAGCCCGTACGAGCGGTCGGTATCCGACAGGGGGTTAGTCAGATGACGCATGCCATCGCAAGGAGGCCCCCGCATCATGGCGAGATCTTGTACCACCCAACTCGTTTGAGTTGCGCTCAGTGTCAGCTATCTTGCCTAGAGAGTTTGTAGCTTGTACGTCATTCGCAGTTTCTGGGGACCGACGACACAATTCGTCGATGTCTTGCTGTCTACCAGGCCGGAGGCCCTGCGGTTAGGCCTCAGGAGCGGGACGTGACCAGTCACTGGACGACCATGAATGTTAGCTGCCGAACCGTGCTTTTACGTCTACATCGCCACACACCGGGTGCACTTGTCCCTAAAAACAGGCCAAACCTAGAGCTACGTCTGCCTATGCGGCCCGATCTTTTCTCGCCGATGCTTAGCAGACCACAATTGACTGTTAGTTACCTTGGCGCCTTCGGGGGTTGGCTGCTGAGAAAAGTAGGGGTAGTAGGCCTGAAAGTAAGTCAGCCCATAGTTCGCTTACTTATCTCTGGAAATCACAGTTGTTATCTGCAGCATCACCCTAAGTGATGTGAGGAATTTCAATCGTAGATGGCATGGAAGCGAACGGGGAGCCAGCGCCGTATCACACTAAGCCTCAATACGCGCACATCACATTGAAAGGCACTCAGATCGGATGACCAAACAGGAGCGTTTCGCGAATGGATCTAGCGACTCCCTCGGTAGTCTGCGCGGTCAAGTACATATAGCGGCATTTGAAGTGAGATAGTGTTTGAGGCACGCTGATGGAAGTGGACATACGTGCCATGATGGCGATGATCTAATGTGTCGGCCCGCAGTAGTTCCAGTAGAGAAAAGCTCAGGTATCGTCGAGCATCAATAACAAAGCTATTTTGTTTATCCTTATTCTCTCCCGCGCGAAGTTGCCAGTCTATAGAGTCAAGTCAGCGTTGCACCGTGTCCCTATATGCCTCCCATGATGGTTGGGATAAAGCACGAGGGCGGGGTCGGAGAGCTTGCGAGGGTAGTGTTGTCCAGTTAGGTGTGCAGGCTAGTTGCCCCCAGCTCATGGAGGGCATTTTCCTTGCTTATTGATCTAAACACTGCCAGCCCTATCTCCCGTTTAGCAGCCCAAAATATTATCTTTGTCGTAGTATTTACAACTACAGATTGTCTGGCGTGGATGTCGATGAATTTCTTCGTTAGAGAACCGCATTAGCATCTCCTGCCAAGCTGTTTATCGCCGCTATTCTCCACCGCAATCCCCCCGGGAATCCGTCCGTATTGAATAGCGTATAAATGTGGGAAACCGGATAAGTGTAGAGAGATAGTCAAGAGATGGTGAACTACTACCGTTTGCCATGTTCAATACCTGTCTCTATTAAGTTTCGAGTCGCGCGGCTTGGCGTTACGCTCTGCGGAGCTGCTACGTATAACGGAGCCCGCCCGGCCTCCCCAGGGGCAAAACCTGCGGGCGAAGGACCTGGTGTACGGCATTCGTTATCATAAGACCCCGCATACACCGAGCGCCTATATGAATAATAGGACTACCCGGCGCTATGTTAATTT
seq00009   ATTGACCGTCCCATCTGGGGAACAGCACATGGTCTTCTTCCAGGGATTCACAGTGGGTGGTGTACACGGGAACGCTCACCTAGCGTGCTGCGAGTAATCCAGGGCTTGCACTAATATCGGCAGACCGGCAACAAAACGTGTTCCTCCACTTCGAGCCAATGAGAGCTAGCTCGCTCGATGGCTCTAAAAAACTGTGACGGGCCATTACACGACCTTGACAGACGACAGCTAGCCGAACTGGCCGCGTTCGAAAGGGGTCTCTAGTCGGCGGTAGTGGAAAGTCGAACCGCTGAGCCCGAATTACCCATAAAAAGTGTTTGTTTGGGAAAGGGCTCCTCGCGTTATCTATGTGTTGAAACCCGGTCCCATAAACAAGTGTCCTGTAGCGACTGATCCAACATTTGAGTATTTTTGCATGGCTAGCGCCACGAGTGGGTCCAAGCAACCTCAGCTGGGAATATCTTGTATGTACCAGGTTGAGTCTGCAAATGGATGGGTACCGGGGTCATCCTCGGGACGATGAACACCCCCGGGAAAGAACCTGCGTCGAAGTCTGTGAACCCGTGGCAAGACTGGCAGCCCATAAAGATGCCACTGCCTGCTTAGATTAACTGCACGTAAATGGCGTCTCGTTAGCGCCGGCTCGGAGGTGGTTAGGAATTACCGGTAGAGCCATGCCCAAGATTTGTGTCGGTGGCTACTGTGAAAGCTTACGCCGCAGCGCTGGGCTAAGCCCGTACGAGCGGTCGGTATCCGACAGGGGGTTAGTCAGATGACGCATGCCATCGCAAGGAGGCCCCCGCATCATGGCGAGATCTTGTACCACCCAACTCGTTTGAGTTGCGCTCAGTGTCAGCTATCTTGCCTAGAGAGTTTGTAGCTTGTACGTCATTCGCAGTTTCTGGGGACCGACGACACAATTCGTCGATGTCTTGCTGTCTACCAGGCCGGAGGCCCTGCGGTTAGGCCTCAGGAGCGGGACGTGACCAGTCACTGGACGACCATGAATGTTAGCTGCCGAACCGTGCTTTTACGTCTACATCGCCACACACCGGGTGCACTTGTCCCTAAAAACAGGCCAAACCTAGAGCTACGTCTGCCTATGCGGCCCGATCTTTTCTCGCCGATGCTTAGCAGACCACAATTGACTGTTAGTTACCTTGGCGCCTTCGGGGGTTGGCTGCTGAGAAAAGTAGGGGTAGTAGGCCTGAAAGTAAGTCAGCCCATAGTTCGCTTACTTATCTCTGGAAATCACAGTTGTTATCTGCAGCATCACCCTAAGTGATGTGAGGAATTTCAATCGTAGATGGCATGGAAGCGAACGGGGAGCCAGCGCCGTATCACACTAAGCCTCAATACGCGCACATCACATTGAAAGGCACTCAGATCGGATGACCAAACAGGAGCGTTTCGCGAATGGATCTAGCGACTCCCTCGGTAGTCTGCGCGGTCAAGTACATATAGCGGCATTTGAAGTGAGATAGTGTTTGAGGCACGCTGATGGAAGTGGACATACGTGCCATGATGGCGATGATCTAATGTGCCGGCCCGCAGTAGTTCCAGTAGAGAAAAGCTCAGGTATCGTCGAGCATCAATAACAAAGCTATTTTGTTTATCCTTATTCTCTCCCGCGCGAAGTTGCCAGTCTATAGAGTCAAGTCAGCGTTGCACCGTGTCCCTATATGCCTCCCATGATGGTTGGGATAAAGCACGAGGGCGGGGTCGGAGAGCTTGCGAGGGTAGTGTTGTCCAGTTAGGTGTGCAGGCTAGTTGCCCCCAGCTCATGGAGGGCATTTTCCTTGCTTATTGATCTAAACACTGCCAGCCCTATCTCCCGTTTAGCAGCCCAAAATATTATCTTTGTCGTAGTATTTACAACTACAGATTGTCTGGCGTGGATGTCGATGAATTTCTTCGTTAGAGAACCGCATTAGCATCTCCTGCCAAGCTGTTTATCGCCGCTATTCTCCACCGCAATCCCCCCGGGAATCCGTCCGTATTGAATAGCGTATAAATGTGGGAAACCGGATAAGTGTAGAGAGATAGTCAAGAGATGGTGAACTACTACCGTTTGCCATGTTCAATACCTGTCTCTATTAAGTTTCGAGTCGCGCGGCTTGGCGTTACGCTCTGCGGAGCTGCTACGTATAACGGAGCCCGCCCGGCCTCCCCAGGGGCAAAACCTGCGGGCGAAGGACCTGGTGTACGGCATTGGTTATCATAAGACCCCGCATACACCGAGCGCCTATATGAATAATAGGACTACCCGGCGCTATGTTAATTT
seq00010   ATTGACCGTCCCATCTGGGGAACAGCACATGGTCTTCTTCCAGGGATTCACAGTGGGTGGTGTACACGGGAACGCTCACCTAGCGTGCTGCGAGTAATCCAGGGCTTGCACTAATATCGGCAGACCGGCAACAAAACGTGTTCCTCCACTTCGAGCCAATGAGAGCTAGCTCGCTCGATGGCTCTAAAAAACTGTGACGGGCCATTACACGACCTTGACAGACGACAGCTAGCCGAACTGGCCGCGTTCGAAAGGGGTCTCTAGTCGGCGGTAGTGGAAAGTCGAACCGCTGAGCCCGAATTACCCATAAAAAGTGTTTGTTTGGGAAAGGGCTCCTCGCGTTATCTATGTGTTGAAACCCGGTCCCATAAACAAGTGTCCTGTAGCGACTGATCCAACATTTGAGTATTTTTGCATGGCTAGCGCCACGAGTGGGTCCAAGCAACCTCAGCTGGGAATATCTTGTATGTACCAGGTTGAGTCTGCAAATGGATGGGTACCGGGGTCATCCTCGGGACGATGAACACCCCCGGGAAAGAACCTGCGTCGAAGTCTGTGAACCCGTGGCAAGACTGGCAGCCCATAAAGATGCCACTGCCTGCTTAGATTAACTGCACGTAAATGGCGTCTCGTTAGCGCCGGCTCGGAGGTGGTTAGGAATTACCGGTAGAGCCATGCCCAAGATTTGTGTCGGTGGCTACTGTGAAAGCTTACGCCGCAGCGCTGGGCTAAGCCCGTACGAGCGGTCGGTATCCGACAGGGGGTTAGTCAGATGACGCATGCCATCGCAAGGAGGCCCCCGCATCATGGCGAGATCTTGTACCACCCAACTCGTTTGAGTTGCGCTCAGTGTCAGCTATCTTGCCTAGAGAGTTTGTAGCTTGTACGTCATTCGCAGTTTCTGGGGACCGACGACACAATTCGTCGATGTCTTGCTGTCTACCAGGCCGGAGGCCCTGCGGTTAGGCCTCAGGAGCGGGACGTGACCAGTCACTGGACGACCATGAATGTTAGCTGCCGAACCGTGCTTTTACGTCTACATCGCCACACACCGGGTGCACTTGTCCCTAAAAACAGGCCAAACCTAGAGCTACGTCTGCCTATGCGGCCCGATCTTTTCTCGCCGATGCTTAGCAGACCACAATTGACTGTTAGTTACCTTGGCGCCTTCGGGGGTTGGCTGCTGAGAAAAGTAGGGGTAGTAGGCCTGAAAGTAAGTCAGCCCATAGTTCGCTTACTTATCTCTGGAAATCACAGTTGTTATCTGCAGCATCACCCTAAGTGATGTGAGGAATTTCAATCGTAGATGGCATGGAAGCGAACGGGGAGCCAGCGCCGTATCACACTAAGCCTCAATACGCGCACATCACATTGAAAGGCACTCAGATCGGATGACCAAACAGGAGCGTTTCGCGAATGGATCTAGCGACTCCCTCGGTAGTCTGCGCGGTCAAGTACATATAGCGGCATTTGAAGTGAGATAGTGTTTGAGGCACGCTGATGGAAGTGGACATACGTGCCATGATGGCGATGATCTAATGTGTCGGCCCGCAGTAGTTCCAGTAGAGAAAAGCTCAGGTATCGTCGAGCATCAATAACAAAGCTATTTTGTTTATCCTTATTCTCTCCCGCGCGAAGTTGCCAGTCTATAGAGTCAAGTCAGCGTTGCACCGTGTCCCTATATGCCTCCCATGATGGTTGGGATAAAGCACGAGGGCGGGGTCGGAGAGCTTGCGAGGGTAGTGTTGTCCAGTTAGGTGTGCAGGCTAGTTGCCCCCAGCTCATGGAGGGCATTTTCCTTGCTTATTGATCTAAACACTGCCAGCCCTATCTCCCGTTTAGCAGCCCAAAATATTATCTTTGTCGTAGTATTTACAACTACAGATTGTCTGGCGTGGATGTCGATGAATTTCTTCGTTAGAGAACCGCATTAGCATCTCCTGCCAAGCTGTTTATCGCCGCTATTCTCCACCGCAATCCCCCCGGGAATCCGTCCGTATTGAATAGCGTATAAATGTGGGAAACCGGATAAGTGTAGAGAGATAGTCAAGAGATGGTGAACTACTACCGTTTGCCATGTTCAATACCTGTCTCTATTAAGTTTCGAGTCGCGCGGCTTGGCGTTACGCTCTGCGGAGCTGCTACGTATAACGGAGCCCGCCCGGCCTCCCCAGGGGCAAAACCTGCGGGCGAAGGACCTGGTGTACGGCATTCGTTATCATAAGACCCCGCATACACCGAGCGCCTATATGAATAATAGGACTACCCGGCGCTATGTTAATTT
seq00011   ATTGACCGTCCCATCTGGGGAACAGCACATGGTCTTCTTCCAGGGATTCACAGTGGGTGGTGTACACGGGAACGCTCACCTAGCGTGCTGCGAGTAATCCAGGGCTTGCACTAATATCGGCAGACCGGCAACAAAACGTGTTCCTCCACTTCGAGCCAATGAGAGCTAGCTCGCTCGATGGCTCTAAAAAACTGTGACGGGCCATTACACGACCTTGACAGACGACAGCTAGCCGAACTGGCCGCGTTCGAAAGGGGTCTCTAGTCGGCGGTAGTGGAAAGTCGAACCGCTGAGCCCGAATTACCCATAAAAAGTGTTTGTTTGGGAAAGGGCTCCTCGCGTTATCTATGTGTTGAAACCCGGTCCCATAAACAAGTGTCCTGTAGCGACTGATCCAACATTTGAGTATTTTTGCATGGCTAGCGCCACGAGTGGGTCCAAGCAACCTCAGCTGGGAATATCTTGTATGTACCAGGTTGAGTCTGCAAATGGATGGGTACCGGGGTCATCCTCGGGACGATGAACACCCCCGGGAAAGAACCTGCGTCGAAGTCTGTGAACCCGTGGCAAGACTGGCAGCCCATAAAGATGCCACTGCCTGCTTAGATTAACTGCACGTAAATGGCGTCTCGTTAGCGCCGGCTCGGAGGTGGTTAGGAATTACCGGTAGAGCCATGCCCAAGATTTGTGTCGGTGGCTACTGTGAAAGCTTACGCCGCAGCGCTGGGCTAAGCCCGTACGAGCGGTCGGTATCCGACAGGGGGTTAGTCAGATGACGCATGCCATCGCAAGGAGGCCCCCGCATCATGGCGAGATCTTGTACCACCCAACTCGTTTGAGTTGCGCTCAGTGTCAGCTATCTTGCCTAGAGAGTTTGTAGCTTGTACGTCATTCGCAGTTTCTGGGGACCGACGACACAATTCGTCGATGTCTTGCTGTCTACCAGGCCGGAGGCCCTGCGGTTAGGCCTCAGGAGCGGGACGTGACCAGTCACTGGACGACCATGAATGTTAGCTGCCGAACCGTGCTTTTACGTCTACATCGCCACACACCGGGTGCACTTGTCCCTAAAAACAGGCCAAACCTAGAGCTACGTCTGCCTATGCGGCCCGATCTTTTCTCGCCGATGCTTAGCAGACCACAATTGACTGTTAGTTACCTTGGCGCCTTCGGGGGTTGGCTGCTGAGAAAAGTAGGGGTAGTAGGCCTGAAAGTAAGTCAGCCCATAGTTCGCTTACTTATCTCTGGAAATCACAGTTGTTATCTGCAGCATCACCCTAAGTGATGTGAGGAATTTCAATCGTAGATGGCATGGAAGCGAACGGGGAGCCAGCGCCGTATCACACTAAGCCTCAATACGCGCACATCACATTGAAAGGCACTCAGATCGGATGACCAAACAGGAGCGTTTCGCGAATGGATCTAGCGACTCCCTCCGTAGTCTGCGCGGTCAAGTACATATAGCGGCATTTGAAGTGAGATAGTGTTTGAGGCACGCTGATGGAAGTGGACATACGTGCCATGATGGCGATGATCTAATGTGTCGGCCCGCAGTAGTTCCAGTAGAGAAAAGCTCAGGTATCGTCGAGCATCAATAACAAAGCTATTTTGTTTATCCTTATTCTCTCCCGCGCGAAGTTGCCAGTCTATAGAGTCAAGTCAGCGTTGCACCGTGTCCCTATATGCCTCCCATGATGGTTGGGATAAAGCACGAGGGCGGGGTCGGAGAGCTTGCGAGGGTAGTGTTGTCCAGTTAGGTGTGCAGGCTAGTTGCCCCCAGCTCATGGAGGGCATTTTCCTTGCTTATTGATCTAAACACTGCCAGCCCTATCTCCCGTTTAGCAGCCCAAAATATTATCTTTGTCGTAGTATTTACAACTACAGATTGTCTGGCGTGGATGTCGATGAATTTCTTCGTTAGAGAACCGCATTAGCATCTCCTGCCAAGCTGTTTATCGCCGCTATTCTCCACCGCAATCCCCCCGGGAATCCGTCCGTATTGAATAGCGTATAAATGTGGGAAACCGGATAAGTGTAGAGAGATAGTCAAGAGATGGTGAACTACTACCGTTTGCCATGTTCAATACCTGTCTCTATTAAGTTTCGAGTCGCGCGGCTTGGCGTTACGCTCTGCGGAGCTGCTACGTATAACGGAGCCCGCCCGGCCTCCCCAGGGGCAAAACCTGCGGGCGAAGGACCTGGTGTACGGCATTCGTTATCATAAGACCCCGCATACACCGAGCGCCTATATGAATAATAGGACTACCCGGCGCTATGTTAATTT
seq00012   ATTGACCGTCCCATCTGGGGAACAGCACATGGTCTTCTTCCAGGGATTCACAGTGGGTGGTGTACACGGGAACGCTCACCTAGCGTGCTGCGAGTAATCCAGGGCTTGCACTAATATCGGCAGACCGGCAACAAAACGTGTTCCTCCACTTCGAGCCAATGAGAGCTAGCTCGCTCGATGGCTCTAAAAAACTGTGACGGGCCATTACACGACCTTGACAGACGACAGCTAGCCGAACTGGCCGCGTTCGAAAGGGGTCTCTAGTCGGCGGTAGTGGAAAGTCGAACCGCTGAGCCCGAATTACCCATAAAAAGTGTTTGTTTGGGAAAGGGCTCCTCGCGTTATCTATGTGTTGAAACCCGGTCCCATAAACAAGTGTCCTGTAGCGACTGATCCAACATTTGAGTATTTTTGCATGGCTAGCGCCACGAGTGGGTCCAAGCAACCTCAGCTGGGAATATCTTGTATGTACCAGGTTGAGTCTGCAAATGGATGGGTACCGGGGTCATCCTCGGGACGATGAACACCCCCGGGAAAGAACCTGCGTCGAAGTCTGTGAACCCGTGGCAAGACTGGCAGCCCATAAAGATGCCACTGCCTGCTTAGATTAACTGCACGTAAATGGCGTCTCGTTAGCGCCGGCTCGGAGGTGGTTAGGAATTACCGGTAGAGCCATGCCCAAGATTTGTGTCGGTGGCTACTGTGAAAGCTTACGCCGCAGCGCTGGGCTAAGCCCGTACGAGCGGTCGGTATCCGACAGGGGGTTAGTCAGATGACGCATGCCATCGCAAGGAGGCCCCCGCATCATGGCGAGATGTTGTACCACCCAACTCGTTTGAGTTGCGCTCAGTGTCAGCTATCTTGCCTAGAGAGTTTGTAGCTTGTACGTCATTCGCAGTTTCTGGGGACCGACGACACAATTCGTCGATGTCTTGCTGTCTACCAGGCCGGAGGCCCTGCGGTTAGGCCTCAGGAGCGGGACGTGACCAGTCACTGGACGACCATGAATGTTAGCTGCCGAACCGTGCTTTTACGTCTACATCGCCACACACCGGGTGCACTTGTCCCTAAAAACAGGCCAAACCTAGAGCTACGTCTGCCTATGCGGCCCGATCTTTTCTCGCCGATGCTTAGCAGACCACAATTGACTGTTAGTTACCTTGGCGCCTTCGGGGGTTGGCTGCTGAGAAAAGTAGGGGTAGTAGGCCTGAAAGTAAGTCAGCCCATAGTTCGCTTACTTATCTCTGGAAATCACAGTTGTTATCTGCAGCATCACCCTAAGTGATGTGAGGAATTTCAATCGTAGATGGCATGGAAGCGAACGGGGAGCCAGCGCCGTATCACACTAAGCCTCAATACGCGCACATCACATTGAAAGGCACTCAGATCGGATGACCAAACAGGAGCGTTTCGCGAATGGATCTAGCGACTCCCTCGGTAGTCTGCGCGGTCAAGTACATATAGCGGCATTTGAAGTGAGATAGTGTTTGAGGCACGCTGATGGAAGTGGACATACGTGCCATGATGGCGATGATCTAATGTGTCGGCCCGCAGTAGTTCCAGTAGAGAAAAGCTCAGGTATCGTCGAGCATCAATAACAAAGCTATTTTGTTTATCCTTATTCTCTCCCGCGCGAAGTTGCCAGTCTATAGAGTCAAGTCAGCGTTGCACCGTGTCCCTATATGCCTCCCATGATGGTTGGGATAAAGCACGAGGGCGGGGTCGGAGAGCTTGCGAGGGTAGTGTTGTCCAGTTAGGTGTGCAGGCTAGTTGCCCCCAGCTCATGGAGGGCATTTTCCTTGCTTATTGATCTAAACACTGCCAGCCCTATCTCCCGTTTAGCAGCCCAAAATATTATCTTTGTCGTAGTATTTACAACTACAGATTGTCTGGCGTGGATGTCGATGAATTTCTTCGTTAGAGAACCGCATTAGCATCTCCTGCCAAGCTGTTTATCGCCGCTATTCTCCACCGCAATCCCCCCGGGAATCCGTCCGTATTGAATAGCGTATAAATGTGGGAAACCGGATAAGTGTAGAGAGATAGTCAAGAGATGGTGAACTACTACCGTTTGCCATGTTCAATACCTGTCTCTATTAAGTTTCGAGTCGCGCGGCTTGGCGTTACGCTCTGCGGAGCTGCTACGTATAACGGAGCCCGCCCGGCCTCCCCAGGGGCAAAACCTGCGGGCGAAGGACCTGGTGTACGGCATTCGTTATCATAAGACCCCGCATACACCGAGCGCCTATATGAATAATAGGACTACCCGGCGCTATGTTAATTT
seq00013   ATTGACCGTCCCATCTGGGGAACAGCACATGGTCTTCTTCCAGGGATTCACAGTGGGTGGTGTACACGGGAACGCTCACCTAGCGTGCTGCGAGTAATCCAGGGCTTGCACTAATATCGGCAGCCCGGCAACAAAACGTGTTCCTCCACTTCGAGCCAATGAGAGCTAGCTCGCTCGATGGCTCTAAAAAACTGTGACGGGCCATTACACGACCTTGACAGACGACAGCTAGCCGAACTGGCCGCGTTCGAAAGGGGTCTCTAGTCGGCGGTAGTGGAAAGTCGAACCGCTGAGCCCGAATTACCCATAAAAAGTGTTTGTTTGGGAAAGGGCTCCTCGCGTTATCTATGTGTTGAAACCCGGTCCCATAAACAAGTGTCCTGTAGCGACTGATCCAACATTTGAGTATTTTTGCATGGCTAGCGCCACGAGTGGGTCCAAGCAACCTCAGCTGGGAATATCTTGTATGTACCAGGTTGAGTCTGCAAATGGATGGGTACCGGGGTCATCCTCGGGACGATGAACACCCCCGGGAAAGAACCTGCGTCGAAGTCTGTGAACCCGTGGCAAGACTGGCAGCCCATAAAGATGCCACTGCCTGCTTAGATTAACTGCACGTAAATGGCGTCTCGTTAGCGCCGGCTCGGAGGTGGTTAGGAATTACCGGTAGAGCCATGCCCAAGATTTGTGTCGGTGGCTACTGTGAAAGCTTACGCCGCAGCGCTGGGCTAAGCCCGTACGAGCGGTCGGTATCCGACAGGGGGTTAGTCAGATGACGCATGCCATCGCAAGGAGGCCCCCGCATCATGGCGAGATCGTGTACCACCCAACTCGTTTGAGTTGCGCTCAGTGTCAGCTATCTTGCCTAGAGAGTTTGTAGCTTGTACGTCATTCGCAGTTTCTGGGGACCGACGACACAATTCGTCGATGTCTTGCTGTCTACCAGGCCGGAGGCCCTGCGGTTAGGCCTCAGGAGCGGGACGTGACCAGTCACTGGACGACCATGAATGTTAGCTGCCGAACCGTGCTTTTACGTCTACATCGCCACACACCGGGTGCACTTGTCCCTAAAAACAGGCCAAACCTAGAGCTACGTCTGCCTATGCGGCCCGATCTTTTCTCGCCGATGCTTAGCAGACCACAATTGACTGTTAGTTACCTTGGCGCCTTCGGGGGTTGGCTGCTGAGAAAAGTAGGGGTAGTAGGCCTGAAAGTAAGTCAGCCCATAGTTCGCTTACTTATCTCTGGAAATCACAGTTGTTATCTGCAGCATCACCCTAAGTGATGTGAGGAATTTCAATCGTAGATGGCATGGAAGCGAACGGGGAGCCAGCGCCGTATCACACTAAGCCTCAATACGCGCACATCACATTGAAAGGCACTCAGATCGGATGACCAAACAGGAGCGTTTCGCGAATGGATCTAGCGACTCCCTCGGTAGTCTGCGCGGTCAAGTACATATAGCGGCATTTGAAGTGAGATAGTGTTTGAGGCACGCTGATGGAAGTGGACATACGTGCCATGATGGCGATGATCTAATGTGTCGGCCCGCAGTAGTTCCAGTAGAGAAAAGCTCAGGTATCGTCGAGCATCAATAACAAAGCTATTTTGTTTATCCTTATTCTCTCCCGCGCGAAGTTGCCAGTCTATAGAGTCAAGTCAGCGTTGCACCGTGTCCCTATATGCCTCCCATGATGGTTGGGATAAAGCACGAGGGCGGGGTCGGAGAGCTTGCGAGGGTAGTGTTGTCCAGTTAGGTGTGCAGGCTAGTTGCCCCCAGCTCATGGAGGGCATTTTCCTTGCTTATTGATCTAAACACTGCCAGCCCTATCTCCCGTTTAGCAGCCCAAAATATTATCTTTGTCGTAGTATTTACAACTACAGATTGTCTGGCGTGGATGTCGATGAATTTCTTCGTTAGAGAACCGCATTAGCATCTCCTGCCAAGCTGTTTATCGCCGCTATTCTCCACCGCAATCCCCCCGGGAATCCGTCCGTATTGAATAGCGTATAAATGTGGGAAACCGGATAAGTGTAGAGAGATAGTCAAGAGATGGTGAACTACTACCGTTTGCCATGTTCAATACCTGTCTCTATTAAGTTTCGAGTCGCGCGGCTTGGCGTTACGCTCTGCGGAGCTGCTACGTATAACGGAGCCCGCCCGGCCTCCCCAGGGGCAAAACCTGCGGGCGAAGGACCTGGTGTACGGCATTCGTTATCATAAGACCCCGCATACACCGAGCGCCTATATGAATAATAGGACTACCCGGCGCTATGTTAATTT
seq00014   ATTGACCGTCCCATCTGGGGAACAGCACATGGTCTTCTTCCAGGGATTCACAGTGGGTGGTGTACACGGGAACGCTCACCTAGCGTGCTGCGAGTAATCCAGGGCTTGCACTAATATCGGCAGCCCGGCAACAAAACGTGTTCCTCCACTTCGAGCCAATGAGAGCTAGCTCGCTCGATGGCTCTAAAAAACTGTGACGGGCCATTACACGACCTTGACAGACGACAGCTAGCCGAACTGGCCGCGTTCGAAAGGGGTCTCTAGTCGGCGGTAGTGGAAAGTCGAACCGCTGAGCCCGAATTACCCATAAAAAGTGTTTGTTTGGGAAAGGGCTCCTCGCGTTATCTATGTGTTGAAACCCGGTCCCATAAACAAGTGTCCTGTAGCGACTGATCCAACATTTGAGTATTTTTGCATGGCTAGCGCCACGAGTGGGTCCAAGCAACCTCAGCTGGGAATATCTTGTATGTACCAGGTTGAGTCTGCAAATGGATGGGTACCGGGGTCATCCTCGGGACGATGAACACCCCCGGGAAAGAACCTGCGTCGAAGTCTGTGAACCCGTGGCAAGACTGGCAGCCCATAAAGATGCCACTGCCTGCTTAGATTAACTGCACGTAAATGGCGTCTCGTTAGCGCCGGCTCGGAGGTGGTTAGGAATTACCGGTAGAGCCATGCCCAAGATTTGTGTCGGTGGCTACTGTGAAAGCTTACGCCGCAGCGCTGGGCTAAGCCCGTACGAGCGGTCGGTATCCGACAGGGGGTTAGTCAGATGACGCATGCCATCGCAAGGAGGCCCCCGCATCATGGCGAGATCGTGTACCACCCAACTCGTTTGAGTTGCGCTCAGTGTCAGCTATCTTGCCTAGAGAGTTTGTAGCTTGTACGTCATTCGCAGTTTCTGGGGACCGACGACACAATTCGTCGATGTCTTGCTGTCTACCAGGCCGGAGGCCCTGCGGTTAGGCCTCAGGAGCGGGACGTGACCAGTCACTGGACGACCATGAATGTTAGCTGCCGAACCGTGCTTTTACGTCTACATCGCCACACACCGGGTGCACTTGTCCCTAAAAACAGGCCAAACCTAGAGCTACGTCTGCCTATGCGGCCCGATCTTTTCTCGCCGATGCTTAGCAGACCACAATTGACTGTTAGTTACCTTGGCGCCTTCGGGGGTTGGCTGCTGAGAAAAGTAGGGGTAGTAGGCCTGAAAGTAAGTCAGCCCATAGTTCGCTTACTTATCTCTGGAAATCACAGTTGTTATCTGCAGCATCACCCTAAGTGATGTGAGGAATTTCAATCGTAGATGGCATGGAAGCGAACGGGGAGCCAGCGCCGTATCACACTAAGCCTCAATACGCGCACATCACATTGAAAGGCACTCAGATCGGATGACCAAACAGGAGCGTTTCGCGAATGGATCTAGCGACTCCCTCGGTAGTCTGCGCGGTCAAGTACATATAGCGGCATTTGAAGTGAGATAGTGTTTGAGGCACGCTGATGGAAGTGGACATACGTGCCATGATGGCGATGATCTAATGTGTCGGCCCGCAGTAGTTCCAGTAGAGAAAAGCTCAGGTATCGTCGAGCATCAATAACAAAGCTATTTTGTTTATCCTTATTCTCTCCCGCGCGAAGTTGCCAGTCTATAGAGTCAAGTCAGCGTTGCACCGTGTCCCTATATGCCTCCCATGATGGTTGGGATAAAGCACGAGGGCGGGGTCGGAGAGCTTGCGAGGGTAGTGTTGTCCAGTTAGGTGTGCAGGCTAGTTGCCCCCAGCTCATGGAGGGCATTTTCCTTGCTTATTGATCTAAACACTGCCAGCCCTATCTCCCGTTTAGCAGCCCAAAATATTATCTTTGTCGTAGTATTTACAACTACAGATTGTCTGGCGTGGATGTCGATGAATTTCTTCGTTAGAGAACCGCATTAGCATCTCCTGCCAAGCTGTTTATCGCCGCTATTCTCCACCGCAATCCCCCCGGGAATCCGTCCGTATTGAATAGCGTATAAATGTGGGAAACCGGATAAGTGTAGAGAGATAGTCAAGAGATGGTGAACTACTACCGTTTGCCATGTTCAATACCTGTCTCTATTAAGTTTCGAGTCGCGCGGCTTGGCGTTACGCTCTGCGGAGCTGCTACGTATAACGGAGCCCGCCCGGCCTCCCCAGGGGCAAAACCTGCGGGCGAAGGACCTGGTGTACGGCATTCGTTATCATAAGACCCCGCATACACCGAGCGCCTATATGAATAATAGGACTACCCGGCGCTATGTTAATTT
seq00015   ATTGACCGTCCCATCTGGGGAACAGCACATGGTCTTCTTCCAGGGATTCACAGTGGGTGGTGTACACGGGAACGCTCACCTAGCGTGCTGCGAGTAATCCAGGGCTTGCACTAATATCGGCAGACCGGCAACAAAACGTGTTCCTCCACTTCGAGCCAATGAGAGCTAGCTCGCTCGATGGCTCTAAAAAACTGTGACGGGCCATTACACGACCTTGACAGACGACAGCTAGCCGAACTGGCCGCGTTCGAAAGGGGTCTCTAGTCGGCGGTAGTGGAAAGTCGAACCGCTGAGCCCGAATTACCCATAAAAAGTGTTTGTTTGGGAAAGGGCTCCTCGCGTTATCTATGTGTTGAAACCCGGTCCCATAAACAAGTGTCCTGTAGCGACTGATCCAACATTTGAGTATTTTTGCATGGCTAGCGCCACGAGTGGGTCCAAGCAACCTCAGCTGGGAATATCTTGTATGTACCAGGTTGAGTCTGCAAATGGATGGGTACCGGGGTCATCCTCGGGACGATGAACACCCCCGGGAAAGAACCTGCGTCGAAGTCTGTGAACCCGTGGCAAGACTGGCAGCCCATAAAGATGCCACTGCCTGCTTAGATTAACTGCACGTAAATGGCGTCTCGTTAGCGCCGGCTCGGAGGTGGTTAGGAATTACCGGTAGAGCCATGCCCAAGATTTGTGTCGGTGGCTACTGTGAAAGCTTACGCCGCAGCGCTGGGCTAAGCCCGTACGAGCGGTCGGTATCCGACAGGGGGTTAGTCAGATGACGCATGCCATCGCAAGGAGGCCCCCGCATCATGGCGAGATCTTGTACCACCCAACTCGTTTGAGTTGCGCTCAGTGTCAGCTATCTTGCCTAGAGAGTTTGTAGCTTGTACGTCATTCGCAGTTTCTGGGGACCGACGACACAATTCGTCGATGTCTTGCTGTCTACCAGGCCGGAGGCCCTGCGGTTAGGCCTCAGGAGCGGGACGTGACCAGTCACTGGACGACCATGAATGTTAGCTGCCGAACCGTGCTTTTACGTCTACATCGCCACACACCGGGTGCACTTGTCCCTAAAAACAGGCCAAACCTAGAGCTACGTCTGCCTATGCGGCCCGATCTTTTCTCGCCGATGCTTAGCAGACCACAATTGACTGTTAGTTACCTTGGCGCCTTCGGGGGTTGGCTGCTGAGAAAAGTAGGGGTAGTAGGCCTGAAAGTAAGTCAGCCCATAGTTCGCTTACTTATCTCTGGAAATCACAGTTGTTATCTGCAGCATCACCCTAAGTGATGTGAGGAATTTCAATCGTAGATGGCATGGAAGCGAACGGGGAGCCAGCGCCGTATCACACTAAGCCTCAATACGCGCACATCACATTGAAAGGCACTCAGATCGGATGACCAAACAGGAGCGTTTCGCGAATGGATCTAGCGACTCCCTCGGTAGTCTGCGCGGTCAAGTACATATAGCGGCATTTGAAGTGAGATAGTGTTTGAGGCACGCTGATGGAAGTGGACATACGTGCCATGATGGCGATGATCTAATGTGTCGGCCCGCAGTAGTTCCAGTAGAGAAAAGCTCAGGTATCGTCGAGCATCAATAACAAAGCTATTTTGTTTATCCTTATTCTCTCCCGCGCGAAGTTGCCAGTCTATAGAGTCAAGTCAGCGTTGCACCGTGTCCCTATATGCCTCCCATGATGGTTGGGATAAAGCACGAGGGCGGGGTCGGAGAGCTTGCGAGGGTAGTGTTGTCCAGTTAGGTGTGCAGGCTAGTTGCCCCCAGCTCATGGAGGGCATTTTCCTTGCTTATTGATCTAAACACTGCCAGCCCTATCTCCCGTTTAGCAGCCCAAAATATTATCTTTGTCGTAGTATTTACAACTACAGATTGTCTGGCGTGGATGTCGATGAATTTCTTCGTTAGAGAACCGCATTAGCATCTCCTGCCAAGCTGTTTATCGCCGCTATTCTCCACCGCAATCCCCCCGGGAATCCGTCCGTATTGAATAGCGTATAAATGTGGGAAACCGGATAAGTGTAGAGAGATAGTCAAGAGATGGTGAACTACTACCGTTTGCCATGTTCAATACCTGTCTCTATTAAGTTTCGAGTCGCGCGGCTTGGCGTTACGCTCTGCGGAGCTGCTACGTATAACGGAGCCCGCCCGGCCTCCCCAGGGGCAAAACCTGCGGGCGAAGGACCTGGTGTACGGCATTCGTTATCATAAGACCCCGCATACACCGAGCGCCTATATGAATAATAGGACTACCCGGCGCTATGTTAATTT
seq00016   ATTGACCGTCCCATCTGGGGAACAGCACATGGTCTTCTTCCAGGGATTCACAGTGGGTGGTGTACACGGGAACGCTCACCTAGCGTGCTGCGAGTAATCCAGGGCTTGCACTAATATCGGCAGACCGGCAACAAAACGTGTTCCTCCACTTCGAGCCAATGAGAGCTAGCTCGCTCGATGGCTCTAAAAAACTGTGACGGGCCATTACACGACCTTGACAGACGACAGCTAGCCGAACTGGCCGCGTTCGAAAGGGGTCTCTAGTCGGCGGTAGTGGAAAGTCGAACCGCTGAGCCCGAATTACCCATAAAAAGTGTTTGTTTGGGAAAGGGCTCCTCGCGTTATCTATGTGTTGAAACCCGGTCCCATAAACAAGTGTCCTGTAGCGACTGATCCAACATTTGAGTATTTTTGCATGGCTAGCGCCACGAGTGGGTCCAAGCAACCTCAGCTGGGAATATCTTGTATGTACCAGGTTGAGTCTGCAACTGGATGGGTACCGGGGTCATCCTCGGGACGATGAACACCCCCGGGAAAGAACCTGCGTCGAAGTCTGTGAACCCGTGGCAAGACTGGCAGCCCATAAAGATGCCACTGCCTGCTTAGATTAACTGCACGTAAATGGCGTCTCGTTAGCGCCGGCTCGGAGGTGGTTAGGAATTACCGGTAGAGCCATGCCCAAGATTTGTGTCGGTGGCTACTGTGAAAGCTTACGCCGCAGCGCTGGGCTAAGCCCGTACGAGCGGTCGGTATCCGACAGGGGGTTAGTCAGATGACGCATGCCATCGCAAGGAGGCCCCCGCATCATGGCGAGATCTTGTACCACCCAACTCGTTTGAGTTGCGCTCAGTGTCAGCTATCTTGCCTAGAGAGTTTGTAGCTTGTACGTCATTCGCAGTTTCTGGGGACCGACGACACAATTCGTCGATGTCTTGCTGTCTACCAGGCCGGAGGCCCTGCGGTTAGGCCTCAGGAGCGGGACGTGACCAGTCACTGGACGACCATGAATGTTAGCTGCCGAACCGTGCTTTTACGTCTACATCGCCACACACCGGGTGCACTTGTCCCTAAAAACAGGCCAAACCTAGAGCTACGTCTGCCTATGCGGCCCGATCTTTTCTCGCCGATGCTTAGCAGACCACAATTGACTGTTAGTTACCTTGGCGCCTTCGGGGGTTGGCTGCTGAGAAAAGTAGGGGTAGTAGGCCTGAAAGTAAGTCAGCCCATAGTTCGCTTACTTATCTCTGGAAATCACAGTTGTTATCTGCAGCATCACCCTAAGTGATGTGAGGAATTTCAATCGTAGATGGCATGGAAGCGAACGGGGAGCCAGCGCCGTATCACACTAAGCCTCAATACGCGCACATCACATTGAAAGGCACTCAGATCGGATGACCAAACAGGAGCGTTTCGCGAATGGATCTAGCGACTCCCTCGGTAGTCTGCGCGGTCAAGTACATATAGCGGCATTTGAAGTGAGATAGTGTTTGAGGCACGCTGATGGAAGTGGACATACGTGCCATGATGGCGATGATCTAATGTGTCGGCCCGCAGTAGTTCCAGTAGAGAAAAGCTCAGGTATCGTCGAGCATCAATAACAAAGCTATTTTGTTTATCCTTATTCTCTCCCGCGCGAAGTTGCCAGTCTATAGAGTCAAGTCAGCGTTGCACCGTGTCCCTATATGCCTCCCATGATGGTTGGGATAAAGCACGAGGGCGGGGTCGGAGAGCTTGCGAGGGTAGTGTTGTCCAGTTAGGTGTGCAGGCTAGTTGCCCCCAGCTCATGGAGGGCATTTTCCTTGCTTATTGATCTAAACACTGCCAGCCCTATCTCCCGTTTAGCAGCCCAAAATATTATCTTTGTCGTAGTATTTACAACTACAGATTGTCTGGCGTGGATGTCGATGAATTTCTTCGTTAGAGAACCGCATTAGCATCTCCTGCCAAGCTGTTTATCGCCGCTATTCTCCACCGCAATCCCCCCGGGAATCCGTCCGTATTGAATAGCGTATAAATGTGGGAAACCGGATAAGTGTAGAGAGATAGTCAAGAGATGGTGAACTACTACCGTTTGCCATGTTCAATACCTGTCTCTATTAAGTTTCGAGTCGCGCGGCTTGGCGTTACGCTCTGCGGAGCTGCTACGTATAACGGAGCCCGCCCGGCCTCCCCAGGGGCAAAACCTGCGGGCGAAGGACCTGGTGTACGGCATTCGTTATCATAAGACCCCGCATACACCGAGCGCCTATATGAATAATAGGACTACCCGGCGCTATGTTAATTT
seq00017   ATTGACCGTCCCATCTGGGGAACAGCACATGGTCTTCTTCCAGGGATTCACAGTGGGTGGTGTACACGGGAACGCTCACCTAGCGTGCTGCGAGTAATCCAGGGCTTGCACTAATATCGGCAGACCGGCAACAAAACGTGTTCCTCCACTTCGAGCCAATGAGAGCTAGCTCGCTCGATGGCTCTAAAAAACTGTGACGGGCCATTACACGACCTTGACAGACGACAGCTAGCCGAACTGGCCGCGTTCGAAAGGGGTCTCTAGTCGGCGGTAGTGGAAAGTCGAACCGCTGAGCCCGAATTACCCATAAAAAGTGTTTGTTTGGGAAAGGGCTCCTCGCGTTATCTATGTGTTGAAACCCGGTCCCATAAACAAGTGTCCTGTAGCGACTGATCCAACATTTGAGTATTTTTGCATGGCTAGCGCCACGAGTGGGTCCAAGCAACCTCAGCTGGGAATATCTTGTATGTACCAGGTTGAGTCTGCAAATGGATGGGTACCGGGGTCATCCTCGGGACGATGAACACCCCCGGGAAAGAACCTGCGTCGAAGTCTGTGAACCCGTGGCAAGACTGGCAGCCCATAAAGATGCCACTGCCTGCTTAGATTAACTGCACGTAAATGGCGTCTCGTTAGCGCCGGCTCGGAGGTGGTTAGGAATTACCGGTAGAGCCATGCCCAAGATTTGTGTCGGTGGCTACTGTGAAAGCTTACGCCGCAGCGCTGGGCTAAGCCCGTACGAGCGGTCGGTATCCGACAGGGGGTTAGTCAGATGACGCATGCCATCGCAAGGAGGCCCCCGCATCATGGCGAGATCTTGTACCACCCAACTCGTTTGAGTTGCGCTCAGTGTCAGCTATCTTGCCTAGAGAGTTTGTAGCTTGTACGTCATTCGCAGTTTCTGGGGACCGACGACACAATTCGTCGATGTCTTGCTGTCTACCAGGCCGGAGGCCCTGCGGTTAGGCCTCAGGAGCGGGACGTGACCAGTCACTGGACGACCATGAATGTTAGCTGCCGAACCGTGCTTTTACGTCTACATCGCCACACACCGGGTGCACTTGTCCCTAAAAACAGGCCAAACCTAGAGCTACGTCTGCCTATGCGGCCCGATCTTTTCTCGCCGATGCTTAGCAGACCACAATTGACTGTTAGTTACCTTGGCGCCTTCGGGGGTTGGCTGCTGAGAAAAGTAGGGGTAGTAGGCCTGAAAGTAAGTCAGCCCATAGTTCGCTTACTTATCTCTGGAAATCACAGTTGTTATCTGCAGCATCACCCTAAGTGATGTGAGGAATTTCAATCGTAGATGGCATGGAAGCGAACGGGGAGCCAGCGCCGTATCACACTAAGCCTCAATACGCGCACATCACATTGAAAGGCACTCAGATCGGATGACCAAACAGGAGCGTTTCGCGAATGGATCTAGCGACTCCCTCGGTAGTCTGCGCGGTCAAGTACATATAGCGGCATTTGAAGTGAGATAGTGTTTGAGGCACGCTGATGGAAGTGGACATACGTGCCATGATGGCGATGATCTAATGTGTCGGCCCGCAGTAGTTCCAGTAGAGAAAAGCTCAGGTATCGTCGAGCATCAATAACAAAGCTATTTTGTTTATCCTTATTCTCTCCCGCGCGAAGTTGCCAGTCTATAGAGTCAAGTCAGCGTTGCACCGTGTCCCTATATGCCTCCCATGATGGTTGGGATAAAGCACGAGGGCGGGGTCGGAGAGCTTGCGAGGGTAGTGTTGTCCAGTTAGGTGTGCAGGCTAGTTGCCCCCAGCTCATGGAGGGCATTTTCCTTGCTTATTGATCTAAACACTGCCAGCCCTATCTCCCGTTTAGCAGCCCAAAATATTATCTTTGTCGTAGTATTTACAACTACAGATTGTCTGGCGTGGATGTCGATGAATTTCTTCGTTAGAGAACCGCATTAGCATCTCCTGCCAAGCTGTTTATCGCCGCTATTCTCCACCGCAATCCCCCCGGGAATCCGTCCGTATTGAATAGCGTATAAATGTGGGAAACCGGATAAGTGTAGAGAGATAGTCAAGAGATGGTGAACTACTACCGTTTGCCATGTTCAATACCTGTCTCTATTAAGTTTCGAGTCGCGCGGCTTGGCGTTACGCTCTGCGGAGCTGCTACGTATAACGGAGCCCGCCCGGCCTCCCCAGGGGCAAAACCTGCGGGCGAAGGACCTGGTGTACGGCATTCGTTATCATAAGACCCCGCATACACCGAGCGCCTATATGAATAATAGGACTACCCGGCGCTATGTTAATTT
seq00018   ATTGACCGTCCCATCTGGGGAACAGCACATGGTCTTCTTCCAGGGATTCACAGTGGGTGGTGTACACGGGAACGCTCACCTAGCGTGCTGCGAGTAATCCAGGGCTTGCACTAATATCGGCAGACCGGCAACAAAACGTGTTCCTCCACTTCGAGCCAATGAGAGCTAGCTCGCTCGATGGCTCTAAAAAACTGTGACGGGCCATTACACGACCTTGACAGACGACAGCTAGCCGAACTGGCCGCGTTCGAAAGGGGTCTCTAGTCGGCGGTAGTGGAAAGTCGAACCGCTGAGCCCGAATTACCCATAAAAAGTGTTTGTTTGGGAAAGGGCTCCTCGCGTTATCTATGTGTTGAAACCCGGTCCCATAAACAAGTGTCCTGTAGCGACTGATCCAACATTTGAGTATTTTTGCATGGCTAGCGCCACGAGTGGGTCCAAGCAACCTCAGCTGGGAATATCTTGTATGTACCAGGTTGAGTCTGCAAATGGATGGGTACCGGGGTCATCCTCGGGACGATGAACACCCCCGGGAAAGAACCTGCGTCGAAGTCTGTGAACCCGTGGCAAGACTGGCAGCCCATAAAGATGCCACTGCCTGCTTAGATTAACTGCACGTAAATGGCGTCTCGTTAGCGCCGGCTCGGAGGTGGTTAGGAATTACCGGTAGAGCCATGCCCAAGATTTGTGTCGGTGGCTACTGTGAAAGCTTACGCCGCAGCGCTGGGCTAAGCCCGTACGAGCGGTCGGTATCCGACAGGGGGTTAGTCAGATGACGCATGCCATCGCAAGGAGGCCCCCGCATCATGGCGAGATCTTGTACCACCCAACTCGTTTGAGTTGCGCTCAGTGTCAGCTATCTTGCCTAGAGAGTTTGTAGCTTGTACGTCATTCGCAGTTTCTGGGGACCGACGACACAATTCGTCGATGTCTTGCTGTCTACCAGGCCGGAGGCCCTGCGGTTAGGCCTCAGGAGCGGGACGTGACCAGTCACTGGACGACCATGAATGTTAGCTGCCGAACCGTGCTTTTACGTCTACATCGCCACACACCGGGTGCACTTGTCCCTAAAAACAGGCCAAACCTAGAGCTACGTCTGCCTATGCGGCCCGATCTTTTCTCGCCGATGCTTAGCAGACCACAATTGACTGTTAGTTACCTTGGCGCCTTCGGGGGTTGGCTGCTGAGAAAAGTAGGGGTAGTAGGCCTGAAAGTAAGTCAGCCCATAGTTCGCTTACTTATCTCTGGAAATCACAGTTGTTATCTGCAGCATCACCCTAAGTGATGTGAGGAATTTCAATCGTAGATGGCATGGAAGCGAACGGGGAGCCAGCGCCGTATCACACTAAGCCTCAATACGCGCACATCACATTGAAAGGCACTCAGATCGGATGACCAAACAGGAGCGTTTCGCGAATGGATCTAGCGACTCCCTCGGTAGTCTGCGCGGTCAAGTACATATGGCGGCATTTGAAGTGAGATAGTGTTTGAGGCACGCTGATGGAAGTGGACATACGTGCCATGATGGCGATGATCTAATGTGCCGGCCCGCAGTAGTTCCAGTAGAGAAAAGCTCAGGTATCGTCGAGCATCAATAACAAAGCTATTTTGTTTATCCTTATTCTCTCCCGCGCGAAGTTGCCAGTCTATAGAGTCAAGTCAGCGTTGCACCGTGTCCCTATATGCCTCCCATGATGGTTGGGATAAAGCACGAGGGCGGGGTCGGAGAGCTTGCGAGGGTAGTGTTGTCCAGTTAGGTGTGCAGGCTAGTTGCCCCCAGCTCATGGAGGGCATTTTCCTTGCTTATTGATCTAAACACTGCCAGCCCTATCTCCCGTTTAGCAGCCCAAAATATTATCTTTGTCGTAGTATTTACAACTACAGATTGTCTGGCGTGGATGTCGATGAATTTCTTCGTTAGAGAACCGCATTAGCATCTCCTGCCAAGCTGTTTATCGCCGCTATTCTCCACCGCAATCCCCCCGGGAATCCGTCCGTATTGAATAGCGTATAAATGTGGGACACCGGATAAGTGTAGAGAGATAGTCAAGAGATGGTGAACTACTACCGTTTGCCATGTTCAATACCTGTCTCTATTAAGTTTCGAGTCGCGCGGCTTGGCGTTACGCTCTGCGGAGCTGCTACGTATAACGGAGCCCGCCCGGCCTCCCCAGGGGCAAAACCTGCGGGCGAAGGACCTGGTGTACGGCATTCGTTATCATAAGACCCCGCATACACCGAGCGCCTATATGAATAATAGGACTACCCGGCGCTATGTTAATTT
seq00019   ATTGACCGTCCCATCTGGGGAACAGCACATGGTCTTCTTCCAGGGATTCACAGTGGGTGGTGTACACGGGAACGCTCACCTAGCGTGCTGCGAGTAATCCAGGGCTTGCACTAATATCGGCAGCCCGGCAACAAAACGTGTTCCTCCACTTCGAGCCAATGAGAGCTAGCTCGCTCGATGGCTCTAAAAAACTGTGACGGGCCATTACACGACCTTGACAGACGACAGCTAGCCGAACTGGCCGCGTTCGAAAGGGGTCTCTAGTCGGCGGTAGTGGAAAGTCGAACCGCTGAGCCCGAATTACCCATAAAAAGTGTTTGTTTGGGAAAGGGCTCCTCGCGTTATCTATGTGTTGAAACCCGGTCCCATAAACAAGTGTCCTGTAGCGACTGATCCAACATTTGAGTATTTTTGCATGGCTAGCGCCACGAGTGGGTCCAAGCAACCTCAGCTGGGAATATCTTGTATGTACCAGGTTGAGTCTGCAAATGGATGGGTACCGGGGTCATCCTCGGGACGATGAACACCCCCGGGAAAGAACCTGCGTCGAAGTCTGTGAACCCGTGGCAAGACTGGCAGCCCATAAAGATGCCACTGCCTGCTTAGATTAACTGCACGTAAATGGCGTCTCGTTAGCGCCGGCTCGGAGGTGGTTAGGAATTACCGGTAGAGCCATGCCCAAGATTTGTGTCGGTGGCTACTGTGAAAGCTTACGCCGCAGCGCTGGGCTAAGCCCGTACGAGCGGTCGGTATCCGACAGGGGGTTAGTCAGATGACGCATGCCATCGCAAGGAGGCCCCCGCATCATGGCGAGATCTTGTACCACCCAACTCGTTTGAGTTGCGCTCAGTGTCAGCTATCTTGCCTAGAGAGTTTGTAGCTTGTACGTCATTCGCAGTTTCTGGGGACCGACGACACAATTCGTCGATGTCTTGCTGTCTACCAGGCCGGAGGCCCTGCGGTTAGGCCTCAGGAGCGGGACGTGACCAGTCACTGGACGACCATGAATGTTAGCTGCCGAACCGTGCTTTTACGTCTACATCGCCACACACCGGGTGCACTTGTCCCTAAAAACAGGCCAAACCTAGAGCTACGTCTGCCTATGCGGCCCGATCTTTTCTCGCCGATGCTTAGCAGACCACAATTGACTGTTAGTTACCTTGGCGCCTTCGGGGGTTGGCTGCTGAGAAAAGTAGGGGTAGTAGGCCTGAAAGTAAGTCAGCCCATAGTTCGCTTACTTATCTCTGGAAATCACAGTTGTTATCTGCAGCATCACCCTAAGTGATGTGAGGAATTTCAATCGTAGATGGCATGGAAGCGAACGGGGAGCCAGCGCCGTATCACACTAAGCCTCAATACGCGCACATCACATTGAAAGGCACTCAGATCGGATGACCAAACAGGAGCGTTTCGCGAATGGATCTAGCGACTCCCTCGGTAGTCTGCGCGGTCAAGTACATATAGCGGCATTTGAAGTGAGATAGTGTTTGAGGCACGCTGATGGAAGTGGACATACGTGCCATGATGGCGATGATCTAATGTGTCGGCCCGCAGTAGTTCCAGTAGAGAAAAGCTCAGGTATCGTCGAGCATCAATAACAAAGCTATTTTGTTTATCCTTATTCTCTCCCGCGCGAAGTTGCCAGTCTATAGAGTCAAGTCAGCGTTGCACCGTGTCCCTATATGCCTCCCATGATGGTTGGGATAAAGCACGAGGGCGGGGTCGGAGAGCTTGCGAGGGTAGTGTTGTCCAGTTAGGTGTGCAGGCTAGTTGCCCCCAGCTCATGGAGGGCATTTTCCTTGCTTATTGATCTAAACACTGCCAGCCCTATCTCCCGTTTAGCAGCCCAAAATATTATCTTTGTCGTAGTATTTACAACTACAGATTGTCTGGCGTGGATGTCGATGAATTTCTTCGTTAGAGAACCGCATTAGCATCTCCTGCCAAGCTGTTTATCGCCGCTATTCTCCACCGCAATCCCCCCGGGAATCCGTCCGTATTGAATAGCGTATAAATGTGGGAAACCGGATAAGTGTAGAGAGATAGTCAAGAGATGGTGAACTACTACCGTTTGCCATGTTCAATACCTGTCTCTATTAAGTTTCGAGTCGCGCGGCTTGGCGTTACGCTCTGCGGAGCTGCTACGTATAACGGAGCCCGCCCGGCCTCCCCAGGGGCAAAACCTGCGGGCGAAGGACCTGGTGTACGGCATTCGTTATCATAAGACCCCGCATACACCGAGCGCCTATATGAATAATAGGACTACCCGGCGCTATGTTAATTT
seq00020   ATTGACCGTCCCATCTGGGGAACAGCACATGGTCTTCTTCCAGGGATTCACAGTGGGTGGTGTACACGGGAACGCTCACCTAGCGTGCTGCGAGTAATCCAGGGCTTGCACTAATATCGGCAGCCCGGCAACAAAACGTGTTCCTCCACTTCGAGCCAATGAGAGCTAGCTCGCTCGATGGCTCTAAAAAACTGTGACGGGCCATTACACGACCTTGACAGACGACAGCTAGCCGAACTGGCCGCGTTCGAAAGGGGTCTCTAGTCGGCGGTAGTGGAAAGTCGAACCGCTGAGCCCGAATTACCCATAAAAAGTGTTTGTTTGGGAAAGGGCTCCTCGCGTTATCTATGTGTTGAAACCCGGTCCCATAAACAAGTGTCCTGTAGCGACTGATCCAACATTTGAGTATTTTTGCATGGCTAGCGCCACGAGTGGGTCCAAGCAACCTCAGCTGGGAATATCTTGTATGTACCAGGTTGAGTCTGCAAATGGATGGGTACCGGGGTCATCCTCGGGACGATGAACACCCCCGGGAAAGAACCTGCGTCGAAGTCTGTGAACCCGTGGCAAGACTGGCAGCCCATAAAGATGCCACTGCCTGCTTAGATTAACTGCACGTAAATGGCGTCTCGTTAGCGCCGGCTCGGAGGTGGTTAGGAATTACCGGTAGAGCCATGCCCAAGATTTGTGTCGGTGGCTACTGTGAAAGCTTACGCCGCAGCGCTGGGCTAAGCCCGTACGAGCGGTCGGTATCCGACAGGGGGTTAGTCAGATGACGCATGCCATCGCAAGGAGGCCCCCGCATCATGGCGAGATCGTGTACCACCCAACTCGTTTGAGTTGCGCTCAGTGTCAGCTATCTTGCCTAGAGAGTTTGTAGCTTGTACGTCATTCGCAGTTTCTGGGGACCGACGACACAATTCGTCGATGTCTTGCTGTCTACCAGGCCGGAGGCCCTGCGGTTAGGCCTCAGGAGCGGGACGTGACCAGTCACTGGACGACCATGAATGTTAGCTGCCGAACCGTGCTTTTACGTCTACATCGCCACACACCGGGTGCACTTGTCCCTAAAAACAGGCCAAACCTAGAGCTACGTCTGCCTATGCGGCCCGATCTTTTCTCGCCGATGCTTAGCAGACCACAATTGACTGTTAGTTACCTTGGCGCCTTCGGGGGTTGGCTGCTGAGAAAAGTAGGGGTAGTAGGCCTGAAAGTAAGTCAGCCCATAGTTCGCTTACTTATCTCTGGAAATCACAGTTGTTATCTGCAGCATCACCCTAAGTGATGTGAGGAATTTCAATCGTAGATGGCATGGAAGCGAACGGGGAGCCAGCGCCGTATCACACTAAGCCTCAATACGCGCACATCACATTGAAAGGCACTCAGATCGGATGACCAAACAGGAGCGTTTCGCGAATGGATCTAGCGACTCCCTCGGTAGTCTGCGCGGTCAAGTACATATAGCGGCATTTGAAGTGAGATAGTGTTTGAGGCACGCTGATGGAAGTGGACATACGTGCCATGATGGCGATGATCTAATGTGTCGGCCCGCAGTAGTTCCAGTAGAGAAAAGCTCAGGTATCGTCGAGCATCAATAACAAAGCTATTTTGTTTATCCTTATTCTCTCCCGCGCGAAGTTGCCAGTCTATAGAGTCAAGTCAGCGTTGCACCGTGTCCCTATATGCCTCCCATGATGGTTGGGATAAAGCACGAGGGCGGGGTCGGAGAGCTTGCGAGGGTAGTGTTGTCCAGTTAGGTGTGCAGGCTAGTTGCCCCCAGCTCATGGAGGGCATTTTCCTTGCTTATTGATCTAAACACTGCCAGCCCTATCTCCCGTTTAGCAGCCCAAAATATTATCTTTGTCGTAGTATTTACAACTACAGATTGTCTGGCGTGGATGTCGATGAATTTCTTCGTTAGAGAACCGCATTAGCATCTCCTGCCAAGCTGTTTATCGCCGCTATTCTCCACCGCAATCCCCCCGGGAATCCGTCCGTATTGAATAGCGTATAAATGTGGGAAACCGGATAAGTGTAGAGAGATAGTCAAGAGATGGTGAACTACTACCGTTTGCCATGTTCAATACCTGTCTCTATTAAGTTTCGAGTCGCGCGGCTTGGCGTTACGCTCTGCGGAGCTGCTACGTATAACGGAGCCCGCCCGGCCTCCCCAGGGGCAAAACCTGCGGGCGAAGGACCTGGTGTACGGCATTCGTTATCATAAGACCCCGCATACACCGAGCGCCTATATGAATAATAGGACTACCCGGCGCTATGTTAATTT
seq00021   ATTGACCGTCCCATCTGGGGAACAGCACATGGTCTTCTTCCAGGGATTCACAGTGGGTGGTGTACACGGGAACGCTCACCTAGCGTGCTGCGAGTAATCCAGGGCTTGCACTAATATCGGCAGCCCGGCAACAAAACGTGTTCCTCCACTTCGAGCCAATGAGAGCTAGCTCGCTCGATGGCTCTAAAAAACTGTGACGGGCCATTACACGACCTTGACAGACGACAGCTAGCCGAACTGGCCGCGTTCGAAAGGGGTCTCTAGTCGGCGGTAGTGGAAAGTCGAACCGCTGAGCCCGAATTACCCATAAAAAGTGTTTGTTTGGGAAAGGGCTCCTCGCGTTATCTATGTGTTGAAACCCGGTCCCATAAACAAGTGTCCTGTAGCGACTGATCCAACATTTGAGTATTTTTGCATGGCTAGCGCCACGAGTGGGTCCAAGCAACCTCAGCTGGGAATATCTTGTATGTACCAGGTTGAGTCTGCAAATGGATGGGTACCGGGGTCATCCTCGGGACGATGAACACCCCCGGGAAAGAACCTGCGTCGAAGTCTGTGAACCCGTGGCAAGACTGGCAGCCCATAAAGATGCCACTGCCTGCTTAGATTAACTGCACGTAAATGGCGTCTCGTTAGCGCCGGCTCGGAGGTGGTTAGGAATTACCGGTAGAGCCATGCCCAAGATTTGTGTCGGTGGCTACTGTGAAAGCTTACGCCGCAGCGCTGGGCTAAGCCCGTACGAGCGGTCGGTATCCGACAGGGGGTTAGTCAGATGACGCATGCCATCGCAAGGAGGCCCCCGCATCATGGCGAGATCTTGTACCACCCAACTCGTTTGAGTTGCGCTCAGTGTCAGCTATCTTGCCTAGAGAGTTTGTAGCTTGTACGTCATTCGCAGTTTCTGGGGACCGACGACACAATTCGTCGATGTCTTGCTGTCTACCAGGCCGGAGGCCCTGCGGTTAGGCCTCAGGAGCGGGACGTGACCAGTCACTGGACGACCATGAATGTTAGCTGCCGAACCGTGCTTTTACGTCTACATCGCCACACACCGGGTGCACTTGTCCCTAAAAACAGGCCAAACCTAGAGCTACGTCTGCCTATGCGGCCCGATCTTTTCTCGCCGATGCTTAGCAGACCACACTTGACTGTTAGTTACCTTGGCGCCTTCGGGGGTTGGCTGCTGAGAAAAGTAGGGGTAGTAGGCCTGAAAGTAAGTCAGCCCATAGTTCGCTTACTTATCTCTGGAAATCACAGTTGTTATCTGCAGCATCACCCTAAGTGATGTGAGGAATTTCAATCGTAGATGGCATGGAAGCGAACGGGGAGCCAGCGCCGTATCACACTAAGCCTCAATACGCGCACATCACATTGAAAGGCACTCAGATCGGATGACCAAACAGGAGCGTTTCGCGAATGGATCTAGCGACTCCCTCGGTAGTCTGCGCGGTCAAGTACATATGGCGGCATTTGAAGTGAGATAGTGTTTGAGGCACGCTGATGGAAGTGGACATACGTGCCATGATGGCGATGATCTAATGTGCCGGCCCGCAGTAGTTCCAGTAGAGAAAAGCTCAGGTATCGTCGAGCATCAATAACAAAGCTATTTTGTTTATCCTTATTCTCTCCCGCGCGAAGTTGCCAGTCTATAGAGTCAAGTCAGCGTTGCACCGTGTCCCTATATGCCTCCCATGATGGTTGGGATAAAGCACGAGGGCGGGGTCGGAGAGCTTGCGAGGGTAGTGTTGTCCAGTTAGGTGTGCAGGCTAGTTGCCCCCAGCTCATGGAGGGCATTTTCCTTGCTTATTGATCTAAACACTGCCAGCCCTATCTCCCGTTTAGCAGCCCAAAATATTATCTTTGTCGTAGTATTTACAACTACAGATTGTCTGGCGTGGATGTCGATGAATTTCTTCGTTAGAGAACCGCATTAGCATCTCCTGCCAAGCTGTTTATCGCCGCTATTCTCCACCGCAATCCCCCCGGGAATCCGTCCGTATTGAATAGCGTATAAATGTGGGAAACCGGATAAGTGTAGAGAGATAGTCAAGAGATGGTGAACTACTACCGTTTGCCATGTTCAATACCTGTCTCTATTAAGTTTCGAGTCGCGCGGCTTGGCGTTACGCTCTGCGGAGCTGCTACGTATAACGGAGCCCGCCCGGCCTCCCCAGGGGCAAAACCTGCGGGCGAAGGACCTGGTGTACGGCATTCGTTATCATAAGACCCCGCATACACCGAGCGCCTATATGAATAATAGGACTACCCGGCGCTATGTTAATTT
seq00022   ATTGACCGTCCCATCTGGGGAACAGCACATGGTCTTCTTCCAGGGATTCACAGTGGGTGGTGTACACGGGAACGCTCACCTAGCGTGCTGCGAGTAATCCAGGGCTTGCACTAATATCGGCAGCCCGGCAACAAAACGTGTTCCTCCACTTCGAGCCAATGAGAGCTAGCTCGCTCGATGGCTCTAAAAAACTGTGACGGGCCATTACACGACCTTGACAGACGACAGCTAGCCGAACTGGCCGCGTTCGAAAGGGGTCTCTAGTCGGCGGTAGTGGAAAGTCGAACCGCTGAGCCCGAATTACCCATAAAAAGTGTTTGTTTGGGAAAGGGCTCCTCGCGTTATCTATGTGTTGAAACCCGGTCCCATAAACAAGTGTCCTGTAGCGACTGATCCAACATTTGAGTATTTTTGCATGGCTAGCGCCACGAGTGGGTCCAAGCAACCTCAGCTGGGAATATCTTGTATGTACCAGGTTGAGTCTGCAAATGGATGGGTACCGGGGTCATCCTCGGGACGATGAACACCCCCGGGAAAGAACCTGCGTCGAAGTCTGTGAACCCGTGGCAAGACTGGCAGCCCATAAAGATGCCACTGCCTGCTTAGATTAACTGCACGTAAATGGCGTCTCGTTAGCGCCGGCTCGGAGGTGGTTAGGAATTACCGGTAGAGCCATGCCCAAGATTTGTGTCGGTGGCTACTGTGAAAGCTTACGCCGCAGCGCTGGGCTAAGCCCGTACGAGCGGTCGGTATCCGACAGGGGGTTAGTCAGATGACGCATGCCATCGCAAGGAGGCCCCCGCATCATGGCGAGATCTTGTACCACCCAACTCGTTTGAGTTGCGCTCAGTGTCAGCTATCTTGCCTAGAGAGTTTGTAGCTTGTACGTCATTCGCAGTTTCTGGGGACCGACGACACAATTCGTCGATGTCTTGCTGTCTACCAGGCCGGAGGCCCTGCGGTTAGGCCTCAGGAGCGGGACGTGACCAGTCACTGGACGACCATGAATGTTAGCTGCCGAACCGTGCTTTTACGTCTACATCGCCACACACCGGGTGCACTTGTCCCTAAAAACAGGCCAAACCTAGAGCTACGTCTGCCTATGCGGCCCGATCTTTTCTCGCCGATGCTTAGCAGACCACAATTGACTGTTAGTTACCTTGGCGCCTTCGGGGGTTGGCTGCTGAGAAAAGTAGGGGTAGTAGGCCTGAAAGTAAGTCAGCCCATAGTTCGCTTACTTATCTCTGGAAATCACAGTTGTTATCTGCAGCATCACCCTAAGTGATGTGAGGAATTTCAATCGTAGATGGCATGGAAGCGAACGGGGAGCCAGCGCCGTATCACACTAAGCCTCAATACGCGCACATCACATTGAAAGGCACTCAGATCGGATGACCAAACAGGAGCGTTTCGCGAATGGATCTAGCGACTCCCTCGGTAGTCTGCGCGGTCAAGTACATATGGCGGCATTTGAAGTGAGATAGTGTTTGAGGCACGCTGATGGAAGTGGACATACGTGCCATGATGGCGATGATCTAATGTGCCGGCCCGCAGTAGTTCCAGTAGAGAAAAGCTCAGGTATCGTCGAGCATCAATAACAAAGCTATTTTGTTTATCCTTATTCTCTCCCGCGCGAAGTTGCCAGTCTATAGAGTCAAGTCAGCGTTGCACCGTGTCCCTATATGCCTCCCATGATGGTTGGGATAAAGCACGAGGGCGGGGTCGGAGAGCTTGCGAGGGTAGTGTTGTCCAGTTAGGTGTGCAGGCTAGTTGCCCCCAGCTCATGGAGGGCATTTTCCTTGCTTATTGATCTAAACACTGCCAGCCCTATCTCCCGTTTAGCAGCCCAAAATATTATCTTTGTCGTAGTATTTACAACTACAGATTGTCTGGCGTGGATGTCGATGAATTTCTTCGTTAGAGAACCGCATTAGCATCTCCTGCCAAGCTGTTTATCGCCGCTATTCTCCACCGCAATCCCCCCGGGAATCCGTCCGTATTGAATAGCGTATAAATGTGGGAAACCGGATAAGTGTAGAGAGATAGTCAAGAGATGGTGAACTACTACCGTTTGCCATGTTCAATACCTGTCTCTATTAAGTTTCGAGTCGCGCGGCTTGGCGTTACGCTCTGCGGAGCTGCTACGTATAACGGAGCCCGCCCGGCCTCCCCAGGGGCAAAACCTGCGGGCGAAGGACCTGGTGTACGGCATTCGTTATCATAAGACCCCGCATACACCGAGCGCCTATATGAATAATAGGACTACCCGGCGCTATGTTAATTT
seq00023   ATTGACCGTCCCATCTGGGGAACAGCACATGGTCTTCTTCCAGGGATTCACAGTGGGTGGTGTACACGGGAACGCTCACCTAGCGTGCTGCGAGTAATCCAGGGCTTGCACTAATATCGGCAGACCGGCAACAAAACGTGTTCCTCCACTTCGAGCCAATGAGAGCTAGCTCGCTCGATGGCTCTAAAAAACTGTGACGGGCCATTACACGACCTTGACAGACGACAGCTAGCCGAACTGGCCGCGTTCGAAAGGGGTCTCTAGTCGGCGGTAGTGGAAAGTCGAACCGCTGAGCCCGAATTACCCATAAAAAGTGTTTGTTTGGGAAAGGGCTCCTCGCGTTATCTATGTGTTGAAACCCGGTCCCATAAACAAGTGTCCTGTAGCGACTGATCCAACATTTGAGTATTTTTGCATGGCTAGCGCCACGAGTGGGTCCAAGCAACCTCAGCTGGGAATATCTTGTATGTACCAGGTTGAGTCTGCAAATGGATGGGTACCGGGGTCATCCTCGGGACGATGAACACCCCCGGGAAAGAACCTGCGTCGAAGTCTGTGAACCCGTGGCAAGACTGGCAGCCCATAAAGATGCCACTGCCTGCTTAGATTAACTGCACGTAAATGGCGTCTCGTTAGCGCCGGCTCGGAGGTGGTTAGGAATTACCGGTAGAGCCATGCCCAAGATTTGTGTCGGTGGCTACTGTGAAAGCTTACGCCGCAGCGCTGGGCTAAGCCCGTACGAGCGGTCGGTATCCGACAGGGGGTTAGTCAGATGACGCATGCCATCGCAAGGAGGCCCCCGCATCATGGCGAGATCTTGTACCACCCAACTCGTTTGAGTTGCGCTCAGTGTCAGCTATCTTGCCTAGAGAGTTTGTAGCTTGTACGTCATTCGCAGTTTCTGGGGACCGACGACACAATTCGTCGATGTCTTGCTGTCTACCAGGCCGGAGGCCCTGCGGTTAGGCCTCAGGAGCGGGACGTGACCAGTCACTGGACGACCATGAATGTTAGCTGCCGAACCGTGCTTTTACGTCTACATCGCCACACACCGGGTGCACTTGTCCCTAAAAACAGGCCAAACCTAGAGCTACGTCTGCCTATGCGGCCCGATCTTTTCTCGCCGATGCTTAGCAGACCACAATTGACTGTTAGTTACCTTGGCGCCTTCGGGGGTTGGCTGCTGAGAAAAGTAGGGGTAGTAGGCCTGAAAGTAAGTCAGCCCATAGTTCGCTTACTTATCTCTGGAAATCACAGTTGTTATCTGCAGCATCACCCTAAGTGATGTGAGGAATTTCAATCGTAGATGGCATGGAAGCGAACGGGGAGCCAGCGCCGTATCACACTAAGCCTCAATACGCGCACATCACATTGAAAGGCACTCAGATCGGATGACCAAACAGGAGCGTTTCGCGAATGGATCTAGCGACTCCCTCGGTAGTCTGCGCGGTCAAGTACATATAGCGGCATTTGAAGTGAGATAGTGTTTGAGGCACGCTGATGGAAGTGGACATACGTGCCATGATGGCGATGATCTAATGTGTCGGCCCGCAGTAGTTCCAGTAGAGAAAAGCTCAGGTATCGTCGAGCATCAATAACAAAGCTATTTTGTTTATCCTTATTCTCTCCCGCGCGAAGTTGCCAGTCTATAGAGTCAAGTCAGCGTTGCACCGTGTCCCTATATGCCTCCCATGATGGTTGGGATAAAGCACGAGGGCGGGGTCGGAGAGCTTGCGAGGGTAGTGTTGTCCAGTTAGGTGTGCAGGCTAGTTGCCCCCAGCTCATGGAGGGCATTTTCCTTGCTTATTGATCTAAACACTGCCAGCCCTATCTCCCGTTTAGCAGCCCAAAATATTATCTTTGTCGTAGTATTTACAACTACAGATTGTCTGGCGTGGATGTCGATGAATTTCTTCGTTAGAGAACCGCATTAGCATCTCCTGCCAAGCTGTTTATCGCCGCTATTCTCCACCGCAATCCCCCCGGGAATCCGTCCGTATTGAATAGCGTATAAATGTGGGAAACCGGATAAGTGTAGAGAGATAGTCAAGAGATGGTGAACTACTACCGTTTGCCATGTTCAATACCTGTCTCTATTAAGTTTCGAGTCGCGCGGCTTGGCGTTACGCTCTGCGGAGCTGCTACGTATAACGGAGCCCGCCCGGCCTCCCCAGGGGCAAAACCTGCGGGCGAAGGACCTGGTGTACGGCATTCGTTATCATAAGACCCCGCATACACCGAGCGCCTATATGAATAATAGGACTACCCGGCGCTATGTTAATTT
seq00024   ATTGACCGTCCCATCTGGGGAACAGCACATGGTCTTCTTCCAGGGATTCACAGTGGGTGGTGTACACGGGAACGCTCACCTAGCGTGCTGCGAGTAATCCAGGGCTTGCACTAATATCGGCAGCCCGGCAACAAAACGTGTTCCTCCACTTCGAGCCAATGAGAGCTAGCTCGCTCGATGGCTCTAAAAAACTGTGACGGGCCATTACACGACCTTGACAGACGACAGCTAGCCGAACTGGCCGCGTTCGAAAGGGGTCTCTAGTCGGCGGTAGTGGAAAGTCGAACCGCTGAGCCCGAATTACCCATAAAAAGTGTTTGTTTGGGAAAGGGCTCCTCGCGTTATCTATGTGTTGAAACCCGGTCCCATAAACAAGTGTCCTGTAGCGACTGATCCAACATTTGAGTATTTTTGCATGGCTAGCGCCACGAGTGGGTCCAAGCAACCTCAGCTGGGAATATCTTGTATGTACCAGGTTGAGTCTGCAAATGGATGGGTACCGGGGTCATCCTCGGGACGATGAACACCCCCGGGAAAGAACCTGCGTCGAAGTCTGTGAACCCGTGGCAAGACTGGCAGCCCATAAAGATGCCACTGCCTGCTTAGATTAACTGCACGTAAATGGCGTCTCGTTAGCGCCGGCTCGGAGGTGGTTAGGAATTACCGGTAGAGCCATGCCCAAGATTTGTGTCGGTGGCTACTGTGAAAGCTTACGCCGCAGCGCTGGGCTAAGCCCGTACGAGCGGTCGGTATCCGACAGGGGGTTAGTCAGATGACGCATGCCATCGCAAGGAGGCCCCCGCATCATGGCGAGATCGTGTACCACCCAACTCGTTTGAGTTGCGCTCAGTGTCAGCTATCTTGCCTAGAGAGTTTGTAGCTTGTACGTCATTCGCAGTTTCTGGGGACCGACGACACAATTCGTCGATGTCTTGCTGTCTACCAGGCCGGAGGCCCTGCGGTTAGGCCTCAGGAGCGGGACGTGACCAGTCACTGGACGACCATGAATGTTAGCTGCCGAACCGTGCTTTTACGTCTACATCGCCACACACCGGGTGCACTTGTCCCTAAAAACAGGCCAAACCTAGAGCTACGTCTGCCTATGCGGCCCGATCTTTTCTCGCCGATGCTTAGCAGACCACAATTGACTGTTAGTTACCTTGGCGCCTTCGGGGGTTGGCTGCTGAGAAAAGTAGGGGTAGTAGGCCTGAAAGTAAGTCAGCCCATAGTTCGCTTACTTATCTCTGGAAATCACAGTTGTTATCTGCAGCATCACCCTAAGTGATGTGAGGAATTTCAATCGTAGATGGCATGGAAGCGAACGGGGAGCCAGCGCCGTATCACACTAAGCCTCAATACGCGCACATCACATTGAAAGGCACTCAGATCGGATGACCAAACAGGAGCGTTTCGCGAATGGATCTAGCGACTCCCTCGGTAGTCTGCGCGGTCAAGTACATATAGCGGCATTTGAAGTGAGATAGTGTTTGAGGCACGCTGATGGAAGTGGACATACGTGCCATGATGGCGATGATCTAATGTGCCGGCCCGCAGTAGTTCCAGTAGAGAAAAGCTCAGGTATCGTCGAGCATCAATAACAAAGCTATTTTGTTTATCCTTATTCTCTCCCGCGCGAAGTTGCCAGTCTATAGAGTCAAGTCAGCGTTGCACCGTGTCCCTATATGCCTCCCATGATGGTTGGGATAAAGCACGAGGGCGGGGTCGGAGAGCTTGCGAGGGTAGTGTTGTCCAGTTAGGTGTGCAGGCTAGTTGCCCCCAGCTCATGGAGGGCATTTTCCTTGCTTATTGATCTAAACACTGCCAGCCCTATCTCCCGTTTAGCAGCCCAAAATATTATCTTTGTCGTAGTATTTACAACTACAGATTGTCTGGCGTGGATGTCGATGAATTTCTTCGTTAGAGAACCGCATTAGCATCTCCTGCCAAGCTGTTTATCGCCGCTATTCTCCACCGCAATCCCCCCGGGAATCCGTCCGTATTGAATAGCGTATAAATGTGGGAAACCGGATAAGTGTAGAGAGATAGTCAAGAGATGGTGAACTACTACCGTTTGCCATGTTCAATACCTGTCTCTATTAAGTTTCGAGTCGCGCGGCTTGGCGTTACGCTCTGCGGAGCTGCTACGTATAACGGAGCCCGCCCGGCCTCCCCAGGGGCAAAACCTGCGGGCGAAGGACCTGGTGTACGGCATTCGTTATCATAAGACCCCGCATACACCGAGCGCCTATATGAATAATAGGACTACCCGGCGCTATGTTAATTT
seq00025   ATTGACCGTCCCATCTGGGGAACAGCACATGGTCTTCTTCCAGGGATTCACAGTGGGTGGTGTACACGGGAACGCTCACCTAGCGTGCTGCGAGTAATCCAGGGCTTGCACTAATATCGGCAGACCGGCAACAAAACGTGTTCCTCCACTTCGAGCCAATGAGAGCTAGCTCGCTCGATGGCTCTAAAAAACTGTGACGGGCCATTACACGACCTTGACAGACGACAGCTAGCCGAACTGGCCGCGTTCGAAAGGGGTCTCTAGTCGGCGGTAGTGGAAAGTCGAACCGCTGAGCCCGAATTACCCATAAAAAGTGTTTGTTTGGGAAAGGGCTCCTCGCGTTATCTATGTGTTGAAACCCGGTCCCATAAACAAGTGTCCTGTAGCGACTGATCCAACATTTGAGTATTTTTGCATGGCTAGCGCCACGAGTGGGTCCAAGCAACCTCAGCTGGGAATATCTTGTATGTACCAGGTTGAGTCTGCAAATGGATGGGTACCGGGGTCATCCTCGGGACGATGAACACCCCCGGGAAAGAACCTGCGTCGAAGTCTGTGAACCCGTGGCAAGACTGGCAGCCCATAAAGATGCCACTGCCTGCTTAGATTAACTGCACGTAAATGGCGTCTCGTTAGCGCCGGCTCGGAGGTGGTTAGGAATTACCGGTAGAGCCATGCCCAAGATTTGTGTCGGTGGCTACTGTGAAAGCTTACGCCGCAGCGCTGGGCTAAGCCCGTACGAGCGGTCGGTATCCGACAGGGGGTTAGTCAGATGACGCATGCCATCGCAAGGAGGCCCCCGCATCATGGCGAGATCTTGTACCACCCAACTCGTTTGAGTTGCGCTCAGTGTCAGCTATCTTGCCTAGAGAGTTTGTAGCTTGTACGTCATTCGCAGTTTCTGGGGACCGACGACACAATTCGTCGATGTCTTGCTGTCTACCAGGCCGGAGGCCCTGCGGTTAGGCCTCAGGAGCGGGACGTGACCAGTCACTGGACGACCATGAATGTTAGCTGCCGAACCGTGCTTTTACGTCTACATCGCCACACACCGGGTGCACTTGTCCCTAAAAACAGGCCAAACCTAGAGCTACGTCTGCCTATGCGGCCCGATCTTTTCTCGCCGATGCTTAGCAGACCACAATTGACTGTTAGTTACCTTGGCGCCTTCGGGGGTTGGCTGCTGAGAAAAGTAGGGGTAGTAGGCCTGAAAGTAAGTCAGCCCATAGTTCGCTTACTTATCTCTGGAAATCACAGTTGTTATCTGCAGCATCACCCTAAGTGATGTGAGGAATTTCAATCGTAGATGGCATGGAAGCGAACGGGGAGCCAGCGCCGTATCACACTAAGCCTCAATACGCGCACATCACATTGAAAGGCACTCAGATCGGATGACCAAACAGGAGCGTTTCGCGAATGGATCTAGCGACTCCCTCGGTAGTCTGCGCGGTCAAGTACATATAGCGGCATTTGAAGTGAGATAGTGTTTGAGGCACGCTGATGGAAGTGGACATACGTGCCATGATGGCGATGATCTAATGTGTCGGCCCGCAGTAGTTCCAGTAGAGAAAAGCTCAGGTATCGTCGAGCATCAATAACAAAGCTATTTTGTTTATCCTTATTCTCTCCCGCGCGAAGTTGCCAGTCTATAGAGTCAAGTCAGCGTTGCACCGTGTCCCTATATGCCTCCCATGATGGTTGGGATAAAGCACGAGGGCGGGGTCGGAGAGCTTGCGAGGGTAGTGTTGTCCAGTTAGGTGTGCAGGCTAGTTGCCCCCAGCTCATGGAGGGCATTTTCCTTGCTTATTGATCTAAACACTGCCAGCCCTATCTCCCGTTTAGCAGCCCAAAATATTATCTTTGTCGTAGTATTTACAACTACAGATTGTCTGGCGTGGATGTCGATGAATTTCTTCGTTAGAGAACCGCATTAGCATCTCCTGCCAAGCTGTTTATCGCCGCTATTCTCCACCGCAATCCCCCCGGGAATCCGTCCGTATTGAATAGCGTATAAATGTGGGAAACCGGATAAGTGTAGAGAGATAGTCAAGAGATGGTGAACTACTACCGTTTGCCATGTTCAATACCTGTCTCTATTAAGTTTCGAGTCGCGCGGCTTGGCGTTACGCTCTGCGGAGCTGCTACGTATAACGGAGCCCGCCCGGCCTCCCCAGGGGCAAAACCTGCGGGCGAAGGACCTGGTGTACGGCATTCGTTATCATAAGACCCCGCATACACCGAGCGCCTATATGAATAATAGGACTACCCGGCGCTATGTTAATTT
seq00026   ATTGACCGTCCCATCTGGGGAACAGCACATGGTCTTCTTCCAGGGATTCACAGTGGGTGGTGTACACGGGAACGCTCACCTAGCGTGCTGCGAGTAATCCAGGGCTTGCACTAATATCGGCAGCCCGGCAACAAAACGTGTTCCTCCACTTCGAGCCAATGAGAGCTAGCTCGCTCGATGGCTCTAAAAAACTGTGACGGGCCATTACACGACCTTGACAGACGACAGCTAGCCGAACTGGCCGCGTTCGAAAGGGGTCTCTAGTCGGCGGTAGTGGAAAGTCGAACCGCTGAGCCCGAATTACCCATAAAAAGTGTTTGTTTGGGAAAGGGCTCCTCGCGTTATCTATGTGTTGAAACCCGGTCCCATAAACAAGTGTCCTGTAGCGACTGATCCAACATTTGAGTATTTTTGCATGGCTAGCGCCACGAGTGGGTCCAAGCAACCTCAGCTGGGAATATCTTGTATGTACCAGGTTGAGTCTGCAAATGGATGGGTACCGGGGTCATCCTCGGGACGATGAACACCCCCGGGAAAGAACCTGCGTCGAAGTCTGTGAACCCGTGGCAAGACTGGCAGCCCATAAAGATGCCACTGCCTGCTTAGATTAACTGCACGTAAATGGCGTCTCGTTAGCGCCGGCTCGGAGGTGGTTAGGAATTACCGGTAGAGCCATGCCCAAGATTTGTGTCGGTGGCTACTGTGAAAGCTTACGCCGCAGCGCTGGGCTAAGCCCGTACGAGCGGTCGGTATCCGACAGGGGGTTAGTCAGATGACGCATGCCATCGCAAGGAGGCCCCCGCATCATGGCGAGATCGTGTACCACCCAACTCGTTTGAGTTGCGCTCAGTGTCAGCTATCTTGCCTAGAGAGTTTGTAGCTTGTACGTCATTCGCAGTTTCTGGGGACCGACGACACAATTCGTCGATGTCTTGCTGTCTACCAGGCCGGAGGCCCTGCGGTTAGGCCTCAGGAGCGGGACGTGACCAGTCACTGGACGACCATGAATGTTAGCTGCCGAACCGTGCTTTTACGTCTACATCGCCACACACCGGGTGCACTTGTCCCTAAAAACAGGCCAAACCTAGAGCTACGTCTGCCTATGCGGCCCGATCTTTTCTCGCCGATGCTTAGCAGACCACAATTGACTGTTAGTTACCTTGGCGCCTTCGGGGGTTGGCTGCTGAGAAAAGTAGGGGTAGTAGGCCTGAAAGTAAGTCAGCCCATAGTTCGCTTACTTATCTCTGGAAATCACAGTTGTTATCTGCAGCATCACCCTAAGTGATGTGAGGAATTTCAATCGTAGATGGCATGGAAGCGAACGGGGAGCCAGCGCCGTATCACACTAAGCCTCAATACGCGCACATCACATTGAAAGGCACTCAGATCGGATGACCAAACAGGAGCGTTTCGCGAATGGATCTAGCGACTCCCTCGGTAGTCTGCGCGGTCAAGTACATATAGCGGCATTTGAAGTGAGATAGTGTTTGAGGCACGCTGATGGAAGTGGACATACGTGCCATGATGGCGATGATCTAATGTGCCGGCCCGCAGTAGTTCCAGTAGAGAAAAGCTCAGGTATCGTCGAGCATCAATAACAAAGCTATTTTGTTTATCCTTATTCTCTCCCGCGCGAAGTTGCCAGTCTATAGAGTCAAGTCAGCGTTGCACCGTGTCCCTATATGCCTCCCATGATGGTTGGGATAAAGCACGAGGGCGGGGTCGGAGAGCTTGCGAGGGTAGTGTTGTCCAGTTAGGTGTGCAGGCTAGTTGCCCCCAGCTCATGGAGGGCATTTTCCTTGCTTATTGATCTAAACACTGCCAGCCCTATCTCCCGTTTAGCAGCCCAAAATATTATCTTTGTCGTAGTATTTACAACTACAGATTGTCTGGCGTGGATGTCGATGAATTTCTTCGTTAGAGAACCGCATTAGCATCTCCTGCCAAGCTGTTTATCGCCGCTATTCTCCACCGCAATCCCCCCGGGAATCCGTCCGTATTGAATAGCGTATAAATGTGGGAAACCGGATAAGTGTAGAGAGATAGTCAAGAGATGGTGAACTACTACCGTTTGCCATGTTCAATACCTGTCTCTATTAAGTTTCGAGTCGCGCGGCTTGGCGTTACGCTCTGCGGAGCTGCTACGTATAACGGAGCCCGCCCGGCCTCCCCAGGGGCAAAACCTGCGGGCGAAGGACCTGGTGTACGGCATTCGTTATCATAAGACCCCGCATACACCGAGCGCCTATATGAATAATAGGACTACCCGGCGCTATGTTAATTT
seq00027   ATTGACCGTCCCATCTGGGGAACAGCACATGGTCTTCTTCCAGGGATTCACAGTGGGTGGTGTACACGGGAACGCTCACCTAGCGTGCTGCGAGTAATCCAGGGCTTGCACTAATATCGGCAGACCGGCAACAAAACGTGTTCCTCCACTTCGAGCCAATGAGAGCTAGCTCGCTCGATGGCTCTAAAAAACTGTGACGGGCCATTACACGACCTTGACAGACGACAGCTAGCCGAACTGGCCGCGTTCGAAAGGGGTCTCTAGTCGGCGGTAGTGGAAAGTCGAACCGCTGAGCCCGAATTACCCATAAAAAGTGTTTGTTTGGGAAAGGGCTCCTCGCGTTATCTATGTGTTGAAACCCGGTCCCATAAACAAGTGTCCTGTAGCGACTGATCCAACATTTGAGTATTTTTGCATGGCTAGCGCCACGAGTGGGTCCAAGCAACCTCAGCTGGGAATATCTTGTATGTACCAGGTTGAGTCTGCAAATGGATGGGTACCGGGGTCATCCTCGGGACGATGAACACCCCCGGGAAAGAACCTGCGTCGAAGTCTGTGAACCCGTGGCAAGACTGGCAGCCCATAAAGATGCCACTGCCTGCTTAGATTAACTGCACGTAAATGGCGTCTCGTTAGCGCCGGCTCGGAGGTGGTTAGGAATTACCGGTAGAGCCATGCCCAAGATTTGTGTCGGTGGCTACTGTGAAAGCTTACGCCGCAGCGCTGGGCTAAGCCCGTACGAGCGGTCGGTATCCGACAGGGGGTTAGTCAGATGACGCATGCCATCGCAAGGAGGCCCCCGCATCATGGCGAGATCTTGTACCACCCAACTCGTTTGAGTTGCGCTCAGTGTCAGCTATCTTGCCTAGAGAGTTTGTAGCTTGTACGTCATTCGCAGTTTCTGGGGACCGACGACACAATTCGTCGATGTCTTGCTGTCTACCAGGCCGGAGGCCCTGCGGTTAGGCCTCAGGAGCGGGACGTGACCAGTCACTGGACGACCATGAATGTTAGCTGCCGAACCGTGCTTTTACGTCTACATCGCCACACACCGGGTGCACTTGTCCCTAAAAACAGGCCAAACCTAGAGCTACGTCTGCCTATGCGGCCCGATCTTTTCTCGCCGATGCTTAGCAGACCACAATTGACTGTTAGTTACCTTGGCGCCTTCGGGGGTTGGCTGCTGAGAAAAGTAGGGGTAGTAGGCCTGAAAGTAAGTCAGCCCATAGTTCGCTTACTTATCTCTGGAAATCACAGTTGTTATCTGCAGCATCACCCTAAGTGATGTGAGGAATTTCAATCGTAGATGGCATGGAAGCGAACGGGGAGCCAGCGCCGTATCACACTAAGCCTCAATACGCGCACATCACATTGAAAGGCACTCAGATCGGATGACCAAACAGGAGCGTTTCGCGAATGGATCTAGCGACTCCCTCGGTAGTCTGCGCGGTCAAGTACATATAGCGGCATTTGAAGTGAGATAGTGTTTGAGGCACGCTGATGGAAGTGGACATACGTGCCATGATGGCGATGATCTAATGTGTCGGCCCGCAGTAGTTCCAGTAGAGAAAAGCTCAGGTATCGTCGAGCATCAATAACAAAGCTATTTTGTTTATCCTTATTCTCTCCCGCGCGAAGTTGCCAGTCTATAGAGTCAAGTCAGCGTTGCACCGTGTCCCTATATGCCTCCCATGATGGTTGGGATAAAGCACGAGGGCGGGGTCGGAGAGCTTGCGAGGGTAGTGTTGTCCAGTTAGGTGTGCAGGCTAGTTGCCCCCAGCTCATGGAGGGCATTTTCCTTGCTTATTGATCTAAACACTGCCAGCCCTATCTCCCGTTTAGCAGCCCAAAATATTATCTTTGTCGTAGTATTTACAACTACAGATTGTCTGGCGTGGATGTCGATGAATTTCTTCGTTAGAGAACCGCATTAGCATCTCCTGCCAAGCTGTTTATCGCCGCTATTCTCCACCGCAATCCCCCCGGGAATCCGTCCGTATTGAATAGCGTATAAATGTGGGAAACCGGATAAGTGTAGAGAGATAGTCAAGAGATGGTGAACTACTACCGTTTGCCATGTTCAATACCTGTCTCTATTAAGTTTCGAGTCGCGCGGCTTGGCGTTACGCTCTGCGGAGCTGCTACGTATAACGGAGCCCGCCCGGCCTCCCCAGGGGCAAAACCTGCGGGCGAAGGACCTGGTGTACGGCATTCGTTATCATAAGACCCCGCATACACCGAGCGCCTATATGAATAATAGGACTACCCGGCGCTATGTTAATTT
seq00028   ATTGACCGTCCCATCTGGGGAACAGCACATGGTCTTCTTCCAGGGATTCACAGTGGGTGGTGTACACGGGAACGCTCACCTAGCGTGCTGCGAGTAATCCAGGGCTTGCACTAATATCGGCAGCCCGGCAACAAAACGTGTTCCTCCACTTCGAGCCAATGAGAGCTAGCTCGCTCGATGGCTCTAAAAAACTGTGACGGGCCATTACACGACCTTGACAGACGACAGCTAGCCGAACTGGCCGCGTTCGAAAGGGGTCTCTAGTCGGCGGTAGTGGAAAGTCGAACCGCTGAGCCCGAATTACCCATAAAAAGTGTTTGTTTGGGAAAGGGCTCCTCGCGTTATCTATGTGTTGAAACCCGGTCCCATAAACAAGTGTCCTGTAGCGACTGATCCAACATTTGAGTATTTTTGCATGGCTAGCGCCACGAGTGGGTCCAAGCAACCTCAGCTGGGAATATCTTGTATGTACCAGGTTGAGTCTGCAAATGGATGGGTACCGGGGTCATCCTCGGGACGATGAACACCCCCGGGAAAGAACCTGCGTCGAAGTCTGTGAACCCGTGGCAAGACTGGCAGCCCATAAAGATGCCACTGCCTGCTTAGATTAACTGCACGTAAATGGCGTCTCGTTAGCGCCGGCTCGGAGGTGGTTAGGAATTACCGGTAGAGCCATGCCCAAGATTTGTGTCGGTGGCTACTGTGAAAGCTTACGCCGCAGCGCTGGGCTAAGCCCGTACGAGCGGTCGGTATCCGACAGGGGGTTAGTCAGATGACGCATGCCATCGCAAGGAGGCCCCCGCATCATGGCGAGATCGTGTACCACCCAACTCGTTTGAGTTGCGCTCAGTGTCAGCTATCTTGCCTAGAGAGTTTGTAGCTTGTACGTCATTCGCAGTTTCTGGGGACCGACGACACAATTCGTCGATGTCTTGCTGTCTACCAGGCCGGAGGCCCTGCGGTTAGGCCTCAGGAGCGGGACGTGACCAGTCACTGGACGACCATGAATGTTAGCTGCCGAACCGTGCTTTTACGTCTACATCGCCACACACCGGGTGCACTTGTCCCTAAAAACAGGCCAAACCTAGAGCTACGTCTGCCTATGCGGCCCGATCTTTTCTCGCCGATGCTTAGCAGACCACAATTGACTGTTAGTTACCTTGGCGCCTTCGGGGGTTGGCTGCTGAGAAAAGTAGGGGTAGTAGGCCTGAAAGTAAGTCAGCCCATAGTTCGCTTACTTATCTCTGGAAATCACAGTTGTTATCTGCAGCATCACCCTAAGTGATGTGAGGAATTTCAATCGTAGATGGCATGGAAGCGAACGGGGAGCCAGCGCCGTATCACACTAAGCCTCAATACGCGCACATCACATTGAAAGGCACTCAGATCGGATGACCAAACAGGAGCGTTTCGCGAATGGATCTAGCGACTCCCTCGGTAGTCTGCGCGGTCAAGTACATATAGCGGCATTTGAAGTGAGATAGTGTTTGAGGCACGCTGATGGAAGTGGACATACGTGCCATGATGGCGATGATCTAATGTGCCGGCCCGCAGTAGTTCCAGTAGAGAAAAGCTCAGGTATCGTCGAGCATCAATAACAAAGCTATTTTGTTTATCCTTATTCTCTCCCGCGCGAAGTTGCCAGTCTATAGAGTCAAGTCAGCGTTGCACCGTGTCCCTATATGCCTCCCATGATGGTTGGGATAAAGCACGAGGGCGGGGTCGGAGAGCTTGCGAGGGTAGTGTTGTCCAGTTAGGTGTGCAGGCTAGTTGCCCCCAGCTCATGGAGGGCATTTTCCTTGCTTATTGATCTAAACACTGCCAGCCCTATCTCCCGTTTAGCAGCCCAAAATATTATCTTTGTCGTAGTATTTACAACTACAGATTGTCTGGCGTGGATGTCGATGAATTTCTTCGTTAGAGAACCGCATTAGCATCTCCTGCCAAGCTGTTTATCGCCGCTATTCTCCACCGCAATCCCCCCGGGAATCCGTCCGTATTGAATAGCGTATAAATGTGGGAAACCGGATAAGTGTAGAGAGATAGTCAAGAGATGGTGAACTACTACCGTTTGCCATGTTCAATACCTGTCTCTATTAAGTTTCGAGTCGCGCGGCTTGGCGTTACGCTCTGCGGAGCTGCTACGTATAACGGAGCCCGCCCGGCCTCCCCAGGGGCAAAACCTGCGGGCGAAGGACCTGGTGTACGGCATTCGTTATCATAAGACCCCGCATACACCGAGCGCCTATATGAATAATAGGACTACCCGGCGCTATGTTAATTT
seq00029   ATTGACCGTCCCATCTGGGGAACAGCACATGGTCTTCTTCCAGGGATTCACAGTGGGTGGTGTACACGGGAACGCTCACCTAGCGTGCTGCGAGTAATCCAGGGCTTGCACTAATATCGGCAGCCCGGCAACAAAACGTGTTCCTCCACTTCGAGCCAATGAGAGCTAGCTCGCTCGATGGCTCTAAAAAACTGTGACGGGCCATTACACGACCTTGACAGACGACAGCTAGCCGAACTGGCCGCGTTCGAAAGGGGTCTCTAGTCGGCGGTAGTGGAAAGTCGAACCGCTGAGCCCGAATTACCCATAAAAAGTGTTTGTTTGGGAAAGGGCTCCTCGCGTTATCTATGTGTTGAAACCCGGTCCCATAAACAAGTGTCCTGTAGCGACTGATCCAACATTTGAGTATTTTTGCATGGCTAGCGCCACGAGTGGGTCCAAGCAACCTCAGCTGGGAATATCTTGTATGTACCAGGTTGAGTCTGCAAATGGATGGGTACCGGGGTCATCCTCGGGACGATGAACACCCCCGGGAAAGAACCTGCGTCGAAGTCTGTGAACCCGTGGCAAGACTGGCAGCCCATAAAGATGCCACTGCCTGCTTAGATTAACTGCACGTAAATGGCGTCTCGTTAGCGCCGGCTCGGAGGTGGTTAGGAATTACCGGTAGAGCCATGCCCAAGATTTGTGTCGGTGGCTACTGTGAAAGCTTACGCCGCAGCGCTGGGCTAAGCCCGTACGAGCGGTCGGTATCCGACAGGGGGTTAGTCAGATGACGCATGCCATCGCAAGGAGGCCCCCGCATCATGGCGAGATCGTGTACCACCCAACTCGTTTGAGTTGCGCTCAGTGTCAGCTATCTTGCCTAGAGAGTTTGTAGCTTGTACGTCATTCGCAGTTTCTGGGGACCGACGACACAATTCGTCGATGTCTTGCTGTCTACCAGGCCGGAGGCCCTGCGGTTAGGCCTCAGGAGCGGGACGTGACCAGTCACTGGACGACCATGAATGTTAGCTGCCGAACCGTGCTTTTACGTCTACATCGCCACACACCGGGTGCACTTGTCCCTAAAAACAGGCCAAACCTAGAGCTACGTCTGCCTATGCGGCCCGATCTTTTCTCGCCGATGCTTAGCAGACCACAATTGACTGTTAGTTACCTTGGCGCCTTCGGGGGTTGGCTGCTGAGAAAAGTAGGGGTAGTAGGCCTGAAAGTAAGTCAGCCCATAGTTCGCTTACTTATCTCTGGAAATCACAGTTGTTATCTGCAGCATCACCCTAAGTGATGTGAGGAATTTCAATCGTAGATGGCATGGAAGCGAACGGGGAGCCAGCGCCGTATCACACTAAGCCTCAATACGCGCACATCACATTGAAAGGCACTCAGATCGGATGACCAAACAGGAGCGTTTCGCGAATGGATCTAGCGACTCCCTCGGTAGTCTGCGCGGTCAAGTACATATAGCGGCATTTGAAGTGAGATAGTGTTTGAGGCACGCTGATGGAAGTGGACATACGTGCCATGATGGCGATGATCTAATGTGTCGGCCCGCAGTAGTTCCAGTAGAGAAAAGCTCAGGTATCGTCGAGCATCAATAACAAAGCTATTTTGTTTATCCTTATTCTCTCCCGCGCGAAGTTGCCAGTCTATAGAGTCAAGTCAGCGTTGCACCGTGTCCCTATATGCCTCCCATGATGGTTGGGATAAAGCACGAGGGCGGGGTCGGAGAGCTTGCGAGGGTAGTGTTGTCCAGTTAGGTGTGCAGGCTAGTTGCCCCCAGCTCATGGAGGGCATTTTCCTTGCTTATTGATCTAAACACTGCCAGCCCTATCTCCCGTTTAGCAGCCCAAAATATTATCTTTGTCGTAGTATTTACAACTACAGATTGTCTGGCGTGGATGTCGATGAATTTCTTCGTTAGAGAACCGCATTAGCATCTCCTGCCAAGCTGTTTATCGCCGCTATTCTCCACCGCAATCCCCCCGGGAATCCGTCCGTATTGAATAGCGTATAAATGTGGGAAACCGGATAAGTGTAGAGAGATAGTCAAGAGATGGTGAACTACTACCGTTTGCCATGTTCAATACCTGTCTCTATTAAGTTTCGAGTCGCGCGGCTTGGCGTTACGCTCTGCGGAGCTGCTACGTATAACGGAGCCCGCCCGGCCTCCCCAGGGGCAAAACCTGCGGGCGAAGGACCTGGTGTACGGCATTCGTTATCATAAGACCCCGCATACACCGAGCGCCTATATGAATAATAGGACTACCCGGCGCTATGTTAATTT
seq00030   ATTGACCGTCCCATCTGGGGAACAGCACATGGTCTTCTTCCAGGGATTCACAGTGGGTGGTGTACACGGGAACGCTCACCTAGCGTGCTGCGAGTAATCCAGGGCTTGCACTAATATCGGCAGCCCGGCAACAAAACGTGTTCCTCCACTTCGAGCCAATGAGAGCTAGCTCGCTCGATGGCTCTAAAAAACTGTGACGGGCCATTACACGACCTTGACAGACGACAGCTAGCCGAACTGGCCGCGTTCGAAAGGGGTCTCTAGTCGGCGGTAGTGGAAAGTCGAACCGCTGAGCCCGAATTACCCATAAAAAGTGTTTGTTTGGGAAAGGGCTCCTCGCGTTATCTATGTGTTGAAACCCGGTCCCATAAACAAGTGTCCTGTAGCGACTGATCCAACATTTGAGTATTTTTGCATGGCTAGCGCCACGAGTGGGTCCAAGCAACCTCAGCTGGGAATATCTTGTATGTACCAGGTTGAGTCTGCAAATGGATGGGTACCGGGGTCATCCTCGGGACGATGAACACCCCCGGGAAAGAACCTGCGTCGAAGTCTGTGAACCCGTGGCAAGACTGGCAGCCCATAAAGATGCCACTGCCTGCTTAGATTAACTGCACGTAAATGGCGTCTCGTTAGCGCCGGCTCGGAGGTGGTTAGGAATTACCGGTAGAGCCATGCCCAAGATTTGTGTCGGTGGCTACTGTGAAAGCTTACGCCGCAGCGCTGGGCTAAGCCCGTACGAGCGGTCGGTATCCGACAGGGGGTTAGTCAGATGACGCATGCCATCGCAAGGAGGCCCCCGCATCATGGCGAGATCTTGTACCACCCAACTCGTTTGAGTTGCGCTCAGTGTCAGCTATCTTGCCTAGAGAGTTTGTAGCTTGTACGTCATTCGCAGTTTCTGGGGACCGACGACACAATTCGTCGATGTCTTGCTGTCTACCAGGCCGGAGGCCCTGCGGTTAGGCCTCAGGAGCGGGACGTGACCAGTCACTGGACGACCATGAATGTTAGCTGCCGAACCGTGCTTTTACGTCTACATCGCCACACACCGGGTGCACTTGTCCCTAAAAACAGGCCAAACCTAGAGCTACGTCTGCCTATGCGGCCCGATCTTTTCTCGCCGATGCTTAGCAGACCACACTTGACTGTTAGTTACCTTGGCGCCTTCGGGGGTTGGCTGCTGAGAAAAGTAGGGGTAGTAGGCCTGAAAGTAAGTCAGCCCATAGTTCGCTTACTTATCTCTGGAAATCACAGTTGTTATCTGCAGCATCACCCTAAGTGATGTGAGGAATTTCAATCGTAGATGGCATGGAAGCGAACGGGGAGCCAGCGCCGTATCACACTAAGCCTCAATACGCGCACATCACATTGAAAGGCACTCAGATCGGAGGACCAAACAGGAGCGTTTCGCGAATGGATCTAGCGACTCCCTCGGTAGTCTGCGCGGTCAAGTACATATGGCGGCATTTGAAGTGAGATAGTGTTTGAGGCACGCTGATGGAAGTGGACATACGTGCCATGATGGCGATGATCTAATGTGCCGGCCCGCAGTAGTTCCAGTAGAGAAAAGCTCAGGTATCGTCGAGCATCAATAACAAAGCTATTTTGTTTATCCTTATTCTCTCCCGCGCGAAGTTGCCAGTCTATAGAGTCAAGTCAGCGTTGCACCGTGTCCCTATATGCCTCCCATGATGGTTGGGATAAAGCACGAGGGCGGGGTCGGAGAGCTTGCGAGGGTAGTGTTGTCCAGTTAGGTGTGCAGGCTAGTTGCCCCCAGCTCATGGAGGGCATTTTCCTTGCTTATTGATCTAAACACTGCCAGCCCTATCTCCCGTTTAGCAGCCCAAAATATTATCTTTGTCGTAGTATTTACAACTACAGATTGTCTGGCGTGGATGTCGATGAATTTCTTCGTTAGAGAACCGCATTAGCATCTCCTGCCAAGCTGTTTATCGCCGCTATTCTCCACCGCAATCCCCCCGGGAATCCGTCCGTATTGAATAGCGTATAAATGTGGGAAACCGGATAAGTGTAGAGAGATAGTCAAGAGATGGTGAACTACTACCGTTTGCCATGTTCAATACCTGTCTCTATTAAGTTTCGAGTCGCGCGGCTTGGCGTTACGCTCTGCGGAGCTGCTACGTATAACGGAGCCCGCCCGGCCTCCCCAGGGGCAAAACCTGCGGGCGAAGGACCTGGTGTACGGCATTCGTTATCATAAGACCCCGCATACACCGAGCGCCTATATGAATAATAGGACTACCCGGCGCTATGTTAATTT
seq00031   ATTGACCGTCCCATCTGGGGAACAGCACATGGTCTTCTTCCAGGGATTCACAGTGGGTGGTGTACACGGGAACGCTCACCTAGCGTGCTGCGAGTAATCCAGGGCTTGCACTAATATCGGCAGCCCGGCAACAAAACGTGTTCCTCCACTTCGAGCCAATGAGAGCTAGCTCGCTCGATGGCTCTAAAAAACTGTGACGGGCCATTACACGACCTTGACAGACGACAGCTAGCCGAACTGGCCGCGTTCGAAAGGGGTCTCTAGTCGGCGGTAGTGGAAAGTCGAACCGCTGAGCCCGAATTACCCATAAAAAGTGTTTGTTTGGGAAAGGGCTCCTCGCGTTATCTATGTGTTGAAACCCGGTCCCATAAACAAGTGTCCTGTAGCGACTGATCCAACATTTGAGTATTTTTGCATGGCTAGCGCCACGAGTGGGTCCAAGCAACCTCAGCTGGGAATATCTTGTATGTACCAGGTTGAGTCTGCAAATGGATGGGTACCGGGGTCATCCTCGGGACGATGAACACCCCCGGGAAAGAACCTGCGTCGAAGTCTGTGAACCCGTGGCAAGACTGGCAGCCCATAAAGATGCCACTGCCTGCTTAGATTAACTGCACGTAAATGGCGTCTCGTTAGCGCCGGCTCGGAGGTGGTTAGGAATTACCGGTAGAGCCATGCCCAAGATTTGTGTCGGTGGCTACTGTGAAAGCTTACGCCGCAGCGCTGGGCTAAGCCCGTACGAGCGGTCGGTATCCGACAGGGGGTTAGTCAGATGACGCATGCCATCGCAAGGAGGCCCCCGCATCATGGCGAGATCGTGTACCACCCAACTCGTTTGAGTTGCGCTCAGTGTCAGCTATCTTGCCTAGAGAGTTTGTAGCTTGTACGTCATTCGCAGTTTCTGGGGACCGACGACACAATTCGTCGATGTCTTGCTGTCTACCAGGCCGGAGGCCCTGCGGTTAGGCCTCAGGAGCGGGACGTGACCAGTCACTGGACGACCATGAATGTTAGCTGCCGAACCGTGCTTTTACGTCTACATCGCCACACACCGGGTGCACTTGTCCCTAAAAACAGGCCAAACCTAGAGCTACGTCTGCCTATGCGGCCCGATCTTTTCTCGCCGATGCTTAGCAGACCACAATTGACTGTTAGTTACCTTGGCGCCTTCGGGGGTTGGCTGCTGAGAAAAGTAGGGGTAGTAGGCCTGAAAGTAAGTCAGCCCATAGTTCGCTTACTTATCTCTGGAAATCACAGTTGTTATCTGCAGCATCACCCTAAGTGATGTGAGGAATTTCAATCGTAGATGGCATGGAAGCGAACGGGGAGCCAGCGCCGTATCACACTAAGCCTCAATACGCGCACATCACATTGAAAGGCACTCAGATCGGATGACCAAACAGGAGCGTTTCGCGAATGGATCTAGCGACTCCCTCGGTAGTCTGCGCGGTCAAGTACATATAGCGGCATTTGAAGTGAGATAGTGTTTGAGGCACGCTGATGGAAGTGGACATACGTGCCATGATGGCGATGATCTAATGTGCCGGCCCGCAGTAGTTCCAGTAGAGAAAAGCTCAGGTATCGTCGAGCATCAATAACAAAGCTATTTTGTTTATCCTTATTCTCTCCCGCGCGAAGTTGCCAGTCTATAGAGTCAAGTCAGCGTTGCACCGTGTCCCTATATGCCTCCCATGATGGTTGGGATAAAGCACGAGGGCGGGGTCGGAGAGCTTGCGAGGGTAGTGTTGTCCAGTTAGGTGTGCAGGCTAGTTGCCCCCAGCTCATGGAGGGCATTTTCCTTGCTTATTGATCTAAACACTGCCAGCCCTATCTCCCGTTTAGCAGCCCAAAATATTATCTTTGTCGTAGTATTTACAACTACAGATTGTCTGGCGTGGATGTCGATGAATTTCTTCGTTAGAGAACCGCATTAGCATCTCCTGCCAAGCTGTTTATCGCCGCTATTCTCCACCGCAATCCCCCCGGGAATCCGTCCGTATTGAATAGCGTATAAATGTGGGAAACCGGATAAGTGTAGAGAGATAGTCAAGAGATGGTGAACTACTACCGTTTGCCATGTTCAATACCTGTCTCTATTAAGTTTCGAGTCGCGCGGCTTGGCGTTACGCTCTGCGGAGCTGCTACGTATAACGGAGCCCGCCCGGCCTCCCCAGGGGCAAAACCTGCGGGCGAAGGACCTGGTGTACGGCATTGGTTATCATAAGACCCCGCATACACCGAGCGCCTATATGAATAATAGGACTACCCGGCGCTATGTTAATTT
seq00032   ATTGACCGTCCCATCTGGGGAACAGCACATGGTCTTCTTCCAGGGATTCACAGTGGGTGGTGTACACGGGAACGCTCACCTAGCGTGCTGCGAGTAATCCAGGGCTTGCACTAATATCGGCAGCCCGGCAACAAAACGTGTTCCTCCACTTCGAGCCAATGAGAGCTAGCTCGCTCGATGGCTCTAAAAAACTGTGACGGGCCATTACACGACCTTGACAGACGACAGCTAGCCGAACTGGCCGCGTTCGAAAGGGGTCTCTAGTCGGCGGTAGTGGAAAGTCGAACCGCTGAGCCCGAATTACCCATAAAAAGTGTTTGTTTGGGAAAGGGCTCCTCGCGTTATCTATGTGTTGAAACCCGGTCCCATAAACAAGTGTCCTGTAGCGACTGATCCAACATTTGAGTATTTTTGCATGGCTAGCGCCACGAGTGGGTCCAAGCAACCTCAGCTGGGAATATCTTGTATGTACCAGGTTGAGTCTGCAAATGGATGGGTACCGGGGTCATCCTCGGGACGATGAACACCCCCGGGAAAGAACCTGCGTCGAAGTCTGTGAACCCGTGGCAAGACTGGCAGCCCATAAAGATGCCACTGCCTGCTTAGATTAACTGCACGTAAATGGCGTCTCGTTAGCGCCGGCTCGGAGGTGGTTAGGAATTACCGGTAGAGCCATGCCCAAGATTTGTGTCGGTGGCTACTGTGAAAGCTTACGCCGCAGCGCTGGGCTAAGCCCGTACGAGCGGTCGGTATCCGACAGGGGGTTAGTCAGATGACGCATGCCATCGCAAGGAGGCCCCCGCATCATGGCGAGATCGTGTACCACCCAACTCGTTTGAGTTGCGCTCAGTGTCAGCTATCTTGCCTAGAGAGTTTGTAGCTTGTACGTCATTCGCAGTTTCTGGGGACCGACGACACAATTCGTCGATGTCTTGCTGTCTACCAGGCCGGAGGCCCTGCGGTTAGGCCTCAGGAGCGGGACGTGACCAGTCACTGGACGACCATGAATGTTAGCTGCCGAACCGTGCTTTTACGTCTACATCGCCACACACCGGGTGCACTTGTCCCTAAAAACAGGCCAAACCTAGAGCTACGTCTGCCTATGCGGCCCGATCTTTTCTCGCCGATGCTTAGCAGACCACAATTGACTGTTAGTTACCTTGGCGCCTTCGGGGGTTGGCTGCTGAGAAAAGTAGGGGTAGTAGGCCTGAAAGTAAGTCAGCCCATAGTTCGCTTACTTATCTCTGGAAATCACAGTTGTTATCTGCAGCATCACCCTAAGTGATGTGAGGAATTTCAATCGTAGATGGCATGGAAGCGAACGGGGAGCCAGCGCCGTATCACACTAAGCCTCAATACGCGCACATCACATTGAAAGGCACTCAGATCGGATGACCAAACAGGAGCGTTTCGCGAATGGATCTAGCGACTCCCTCGGTAGTCTGCGCGGTCAAGTACATATAGCGGCATTTGAAGTGAGATAGTGTTTGAGGCACGCTGATGGAAGTGGACATACGTGCCATGATGGCGATGATCTAATGTGCCGGCCCGCAGTAGTTCCAGTAGAGAAAAGCTCAGGTATCGTCGAGCATCAATAACAAAGCTATTTTGTTTATCCTTATTCTCTCCCGCGCGAAGTTGCCAGTCTATAGAGTCAAGTCAGCGTTGCACCGTGTCCCTATATGCCTCCCATGATGGTTGGGATAAAGCACGAGGGCGGGGTCGGAGAGCTTGCGAGGGTAGTGTTGTCCAGTTAGGTGTGCAGGCTAGTTGCCCCCAGCTCATGGAGGGCATTTTCCTTGCTTATTGATCTAAACACTGCCAGCCCTATCTCCCGTTTAGCAGCCCAAAATATTATCTTTGTCGTAGTATTTACAACTACAGATTGTCTGGCGTGGATGTCGATGAATTTCTTCGTTAGAGAACCGCATTAGCATCTCCTGCCAAGCTGTTTATCGCCGCTATTCTCCACCGCAATCCCCCCGGGAATCCGTCCGTATTGAATAGCGTATAAATGTGGGAAACCGGATAAGTGTAGAGAGATAGTCAAGAGATGGTGAACTACTACCGTTTGCCATGTTCAATACCTGTCTCTATTAAGTTTCGAGTCGCGCGGCTTGGCGTTACGCTCTGCGGAGCTGCTACGTATAACGGAGCCCGCCCGGCCTCCCCAGGGGCAAAACCTGCGGGCGAAGGACCTGGTGTACGGCATTGGTTATCATAAGACCCCGCATACACCGAGCGCCTATATGAATAATAGGACTACCCGGCGCTATGTTAATTT
seq00033   ATTGACCGTCCCATCTGGGGAACAGCACATGGTCTTCTTCCAGGGATTCACAGTGGGTGGTGTACACGGGAACGCTCACCTAGCGTGCTGCGAGTAATCCAGGGCTTGCACTAATATCGGCAGACCGGCAACAAAACGTGTTCCTCCACTTCGAGCCAATGAGAGCTAGCTCGCTCGATGGCTCTAAAAAACTGTGACGGGCCATTACACGACCTTGACAGACGACAGCTAGCCGAACTGGCCGCGTTCGAAAGGGGTCTCTAGTCGGCGGTAGTGGAAAGTCGAACCGCTGAGCCCGAATTACCCATAAAAAGTGTTTGTTTGGGAAAGGGCTCCTCGCGTTATCTATGTGTTGAAACCCGGTCCCATAAACAAGTGTCCTGTAGCGACTGATCCAACATTTGAGTATTTTTGCATGGCTAGCGCCACGAGTGGGTCCAAGCAACCTCAGCTGGGAATATCTTGTATGTACCAGGTTGAGTCTGCAAATGGATGGGTACCGGGGTCATCCTCGGGACGATGAACACCCCCGGGAAAGAACCTGCGTCGAAGTCTGTGAACCCGTGGCAAGACTGGCAGCCCATAAAGATGCCACTGCCTGCTTAGATTAACTGCACGTAAATGGCGTCTCGTTAGCGCCGGCTCGGAGGTGGTTAGGAATTACCGGTAGAGCCATGCCCAAGATTTGTGTCGGTGGCTACTGTGAAAGCTTACGCCGCAGCGCTGGGCTAAGCCCGTACGAGCGGTCGGTATCCGACAGGGGGTTAGTCAGATGACGCATGCCATCGCAAGGAGGCCCCCGCATCATGGCGAGATCTTGTACCACCCAACTCGTTTGAGTTGCGCTCAGTGTCAGCTATCTTGCCTAGAGAGTTTGTAGCTTGTACGTCATTCGCAGTTTCTGGGGACCGACGACACAATTCGTCGATGTCTTGCTGTCTACCAGGCCGGAGGCCCTGCGGTTAGGCCTCAGGAGCGGGACGTGACCAGTCACTGGACGACCATGAATGTTAGCTGCCGAACCGTGCTTTTACGTCTACATCGCCACACACCGGGTGCACTTGTCCCTAAAAACAGGCCAAACCTAGAGCTACGTCTGCCTATGCGGCCCGATCTTTTCTCGCCGATGCTTAGCAGACCACAATTGACTGTTAGTTACCTTGGCGCCTTCGGGGGTTGGCTGCTGAGAAAAGTAGGGGTAGTAGGCCTGAAAGTAAGTCAGCCCATAGTTCGCTTACTTATCTCTGGAAATCACAGTTGTTATCTGCAGCATCACCCTAAGTGATGTGAGGAATTTCAATCGTAGATGGCATGGAAGCGAACGGGGAGCCAGCGCCGTATCACACTAAGCCTCAATACGCGCACATCACATTGAAAGGCACTCAGATCGGATGACCAAACAGGAGCGTTTCGCGAATGGATCTAGCGACTCCCTCCGTAGTCTGCGCGGTCAAGTACATATAGCGGCATTTGAAGTGAGATAGTGTTTGAGGCACGCTGATGGAAGTGGACATACGTGCCATGATGGCGATGATCTAATGTGTCGGCCCGCAGTAGTTCCAGTAGAGAAAAGCTCAGGTATCGTCGAGCATCAATAACAAAGCTATTTTGTTTATCCTTATTCTCTCCCGCGCGAAGTTGCCAGTCCATAGAGTCAAGTCAGCGTTGCACCGTGTCCCTATATGCCTCCCATGATGGTTGGGATAAAGCACGAGGGCGGGGTCGGAGAGCTTGCGAGGGTAGTGTTGTCCAGTTAGGTGTGCAGGCTAGTTGCCCCCAGCTCATGGAGGGCATTTTCCTTGCTTATTGATCTAAACACTGCCAGCCCTATCTCCCGTTTAGCAGCCCAAAATATTATCTTTGTCGTAGTATTTACAACTACAGATTGTCTGGCGTGGATGTCGATGAATTTCTTCGTTAGAGAACCGCATTAGCATCTCCTGCCAAGCTGTTTATCGCCGCTATTCTCCACCGCAATCCCCCCGGGAATCCGTCCGTATTGAATAGCGTATAAATGTGGGAAACCGGATAAGTGTAGAGAGATAGTCAAGAGATGGTGAACTACTACCGTTTGCCATGTTCAATACCTGTCTCTATTAAGTTTCGAGTCGCGCGGCTTGGCGTTACGCTCTGCGGAGCTGCTACGTATAACGGAGCCCGCCCGGCCTCCCCAGGGGCAAAACCTGCGGGCGAAGGACCTGGTGTACGGCATTCGTTATCATAAGACCCCGCATACACCGAGCGCCTATATGAATAATAGGACTACCCGGCGCTATGTTAATTT
