# Supplementary material for: How Good Are Indirect Tests at Detecting Recombination in Human mtDNA?
Source: G3 (Bethesda). 2013 Jul 1;3(7):1095–104. doi: 10.1534/g3.113.006510 (PMC3704238; doi:10.1534/g3.113.006510)
Supplement: Supporting Information [file supp_g3.113.006510_FileS2.gz › SequenceData/mtDNA_ratehet&popgrowth/10/3rdbase/Infiles/10_94-new.txt]

33 2284
seq00001   CATCTCCCATCAGGCCCAGTCGAGTTTTCTAGGGTGGGTGAGCACTTCGGCAGTCGGCCTTTCACGCTAACGCGTGTCAAGGTTAGATCTGGGTCGCCGGCTTACGAATAGGTGCGGAGCGCAGGGGCAATTACACGGAGTTTTTTAATACCTTCAGAAGACACCCCGTTAGGAAGGTACGGTCAGTTCTCATAGTTGCCCCGCGCTGAACGGTGCTATTTCGTTGACGTCTTGGAATTAATTAGTGATAGGGTCAATTACTGATAGGTTAGGTGCCAGATGTAACTGTCCACATAGTGCTAAGTGGCAAATTGCGTAGTAGCACGTTGGTCCTCGGACGAGGTTGTCAGACGAAAGACCGAAATCCTGATAATCTCTTCCATAGTTGGTCCCGGGGAAAAGACTCATTGACGAATACATAAGACGCAGCCGAGTGGGACGACCGCACAAGACCCCTTCTTCGGCTCGGTCTTGGGCTGCCCCTCCGTGAACCTGAGAATCTGCCATGTATATGGCCGTCTATCCGACCGCGGTCTAGTCGTTCCCCCCGCCGATATTTTTATGTTATGTTACAACTCATACCAAACATTGCACTATCGAAGCGTAGCAACACCTAACTTACACTCACCATAAAATTCCATAGAGGCAGGGAGGGCGGTTTATCAATATGGTTGGGTAGAGAAAAGCATACTATGTTGTGTTTAACGTGCGTAAAAATCCCTACGTTCAACGGGCCAAGAATTAGTTGTACACAAGCATTATCAATCGACTGCGCGGTTAATGCTTTAGTTCCATGCAACTCCGATGCTTGTGCTCATAAGCCCAAGCTAATGTTGAGAAACGTGCGTTATGTTGGGTCGAACCTGGTGCGGTCCTTGGATGCGCAAATATGCAGTGGTACGAATACATAGCAGTAGAGACATATGAGGCATGTTCCTTCTTAGCACGGATACTATTCGACTTGTCTCGCGCCAGGCCGCCGCAGATCACTTGAATTGCATACACAGCCCTAGATGGTGTGTTCCAGTCTGGTCACTTGGTATAGTTCAATAGAGGATGCATGACGGGAATTATCGTTGCTTTTTTGTGGCCAAACAGATTTTTCATACCACGGCTTAAGATGTCTACGGGGGACAGCCTAGTACCAAGTACTAGATGACCTTGAGCATGGCGCGTATTAAACCAGAGGTTGATTCGCCAGATGCAACAGCCCGACCTCATCTTCTTATGCTTCCTAAAAAGCTACGCCGAGGTTCCCTGTCAAAGCCCGTGCGGTCATAAAAGGGGAAAGCAACTGCTCATATGTAGTGCTACGTTTCAAACCCGAGCTTATCCCTACACACATACCTACATAGATCAACATATTGCCGGTTATTGCCTATGCTTCGTGGCAGAATAGAGGACCTTGAAGTAGAGTCTGTGGCAGAGGTTGACATGAGGACTGCGTCCTATCCCCTAGCGGGGATGACCACTTTCAGCGGTGCTAACCTTGCCATGCAAGAGTATGTTACATGATGTCCTTAACCGAAAATTCCACCACGAAGATGGGATGCAATGATCCTACCGCTCCGGGCAGGTGAGGGGCTCCGTCCTGGGGTCACCCAGATAACTGTGTTCAGAGATCCGGACTTGTCATATTGTCAGGTATCTGTTGCGGCCTAAGGCCAGTTGACTGCTTTCCACGAGACGCGCTGACCTCTTATCGGGGATCTGGTCGTACACTAATAAGGTATGCTAAGAAGATCATGTCGGCAGAAGTCACGTGGATCATGAGGGGCTGCTCCTTAGTAGCAGTCCTGTATAAAAGCGAGACGGCGGGCTGTGGAGTCGTTAGCAGTAGCAGTACATCCCCACAGAATGAGGGGTAGGGGTTGCTTTAAAGGTGAGTTGTCGAATTGCCAGCGGACAGCCGGCTGTCGAGCGTAGACAATCAGAACAAACCCGCCAGGGTAGGGCCAGAGAAGAAACATATCGGCTAATAACTCGTCCTGCTGTCTGACCTTACAAATTCTTGTGATTGTCCCGCGTTAATAATAACCGAGCCCCGGTAAACTCAAGAGTCTCTTCAGATATTGTCTTTTGCAAGTGGAAGTTTGCCTGAGAGAAAGCTAATGCGTGCTTCTATAGGGTTTCCTAGAGCTGATAACGTTTATCCAGAAGGAATATGGGCTGCTGCCTCAGTTAACAGTCTGCTGCATACCTATGTCCGGGTACCAAGATTTCGAAGGGACATGATGCCCCACGCAGGAACGGCGTAGCTGTGTCATTAAATTATACGTCACTA
seq00002   CATCTCCCATCAGGCCCAGTCGAGTTTTCTAGGGTGGGTGAGCACTTCGGCAGTCGGCCTTTCACGCTAACGCGTGTCAAGGTTAGATCTGGGTCGCCGGCTTACGAATAGGTGCGGAGCGCAGGGGCAATTACACGGAGTTTTTTAATACCTTCAGAAGACACCCCGTTAGGAAGGTACGGTCAGTTCTCATAGTTGCCCCGCGCTGAACGGTGCTATTTCGTTGACGTCTTGGAATTAATTAGTGATAGGGTCAATTACTGATAGGTTAGGTGCCAGATGTAACTGTCCACATAGTGCTAAGTGGCAAATTGCGTAGTAGCACGTTGGTCCTCGGACGAGGTTGTCAGACGAAAGACCGAAATCCTGATAATCTCTTCCATAGTTGGTCCCGGGGAAAAGACTCATTGACGAATACATAAGACGCAGCCGAGTGGGACGACCGCACAAGACCCCTTCTTCGGCTCGGTCTTGGGCTGCCCCTCCGTGAACCTGAGAATCTGCCATGTATATGGCCGTCTATCCGACCGCGGTCTAGTCGTTCCCCCCGCCGATATTTTTATGTTATGTTAGAACTCATACCAAACATTGCACTATCGAAGCGTAGCAACACCTAACTTACACTCACCATAAAATTCCATAGAGGCAGGGAGGGCGGTTTATCAATATGGTTGGGTAGAGAAAAGCATACTATGTTGTGTTTAACGTGCGTAAAAATCCCTACGTTCAACGGGCCAAGAATTAGTTGTACACAAGCATTATCAATCGACTGCGCGGTTAATGCTTTAGTTCCATGCAACTCCGATGCTTGTGCTTATAAGCCCAAGCTAATGTTGAGAAACGTGCGTTATGTTGGGTCGAACCTGGTGCGGTCCGTGGATGCGCAAATATGCAGTGGTACGAATACATAGCAGTAGAGACATATGAGGCATGTTCCTTCTTAGCACGGATACTATTCGACTTGTCTCGCGCCAGGCCGCCGCAGATCACTTGAATTGCATACACAGCCCTAGATGGTGTGTTCCAGTCTGGTCACTTGGTATAGTTCAATAGAGGATGCATGACGGGAATTATCGTTGCTTTTTTGTGGCCAAACAGATTTTTCATACCACGGCTTAAGATGTCTACGGGGGACAGCCTAGTACCAAGTACTAGATGACCTTGAGCATGGCGCGTATTAAACCAGAGGTTGATTCGCCAGATGCAACAGCCCGACCTCATCTTCTTATGCTTCCTAAAAAGCTACGCCGAGGTTCCCTGTCAAAGCCCGTGCGGTCATAAAAGGGGAAAGCAACTGCTCATATGTAGTGCTACGTTTCAAACCCGAGCTTATCCCTACACACATACCTACATAGATCAACATATTGCCGGTTATTGCCTATGCTTCGTGGCAGAATAGAGGACCTTGAAGTAGAGTCTGTGGCAGAGGTTGACATGAGGACTGCGTCCTATCCCCTAGCGGGGATGACCACTTTCAGCGGTGCTAACCTTGCCATGCAAGAGTATGTTACATGATGTCCTTAACCGAAAATTCCACCACGAAGATGGGATGCAATGATCCTACCGCTCCGGGCAGGTGAGGGGCTCCGTCCTGGGGTCACCCAGATAACTGTGTTCAGAGATCCGGACTTGTCATATTGTCAGGTATCTGTTGCGGCCTAAGGCCAGTTGACTGCTTTCCACGAGACGCGCTGACCTCTTATCGGGGATCTGGTCGTACACTAATAAGGTATGCTAAGAAGATCATGTCGGCAGAAGTCACGTGGATCATGAGGGGCTGCTCCTTAGTAGCAGTCCTGTATAAAAGCGAGACGGCGGGCTGTGGAGTCGTTAGCAGTAGCAGTACATCCCCACAGAATGAGGGGTAGGGGTTGCTTTAAAGGTGAGTTGTCGAATTGCCAGCGGACAGCCGGCTGTCGAGCGTAGACAATCAGAACAAACCCGCCAGGGTAGGGCCAGAGAAGAAACATATCGGCTAATAACTCGTCCTGCTGTCTGACCTTACAAATTCTTGTGATTGTCCCGCGTTAATAATAACCGAGCCCCGGTAAACTCAAGAGTCTCTTCAGATATTGTCTTTTGCAAGTGGAAGTTTGCCTGAGAGAAAGCTAATACGTGCTTCTATAGGGTTTCCTAGAGCTGATAACGTTTATCCAGAAGGAATATGGGCTGCTGCCTCAGTTAACAGTCTGCTGCATACCTATGTCCGGGTACCAAGATTTCGAAGGGACATGATGCCCCACGCAGGAACGGCGTAGCTGTGTCATTAAATTATACGTCACTA
seq00003   CATCTCCCATCAGGCCCAGTCGAGTTTTCTAGGGTGGGTGAGCACTTCGGCAGTCGGCCTTTCACGCTAACGCGTGTCAAGGTTAGATCTGGGTCGCCGGCTTACGAATAGGTGCGGAGCGCAGGGGCAATTACACGGAGTTTTTTAATACCTTCAGAAGACACCCCGTTAGGAAGGTACGGTCAGTTCTCATAGTTGCCCCGCGCTGAACGGTGCTATTTCGTTGACGTCTTGGAATTAATTAGTGATAGGGTCAATTACTGATAGGTTAGGTGCCAGATGTAACTGTCCACATAGTGCTAAGTGGCAAATTGCGTAGTAGCACGTTGGTCCTCGGACGAGGTTGTCAGACGAAAGACCGAAATCCTGATAATCTCTTCCATAGTTGGTCCCGGGGAAAAGACTCATTGACGAATACATAAGACGCAGCCGAGTGGGACGACCGCACAAGACCCCTTCTTCGGCTCGGTCTTGGGCTGCCCCTCCGTGAACCTGAGAATCTGCCATGTATATGGCCGTCTATCCGACCGCGGTCTAGTCGTTCCCCCCGCCGATATTTTTATGTTATGTTAGAACTCATACCAAACATTGCACTATCGAAGCGTAGCAACACCTAACTTACACTCACCATAAAATTCCATAGAGGCAGGGAGGGCGGTTTATCAATATGGTTGGGTAGAGAAAAGCATACTATGTTGTGTTTAACGTGCGTAAAAATCCCTACGTTCAACGGGCCAAGAATTAGTTGTACACAAGCATTATCAATCGACTGCGCGGTTAATGCTTTAGTTCCATGCAACTCCGATGCTTGTGCTTATAAGCCCAAGCTAATGTTGAGAAACGTGCGTTATGTTGGGTCGAACCTGGTGCGGTCCGTGGATGCGCAAATATGCAGTGGTACGAATACATAGCAGTAGAGACATATGAGGCATGTTCCTTCTTAGCACGGATACTATTCGACTTGTCTCGCGCCAGGCCGCCGCAGATCACTTGAATTGCATACACAGCCCTAGATGGTGTGTTCCAGTCTGGTCACTTGGTATAGTTCAATAGAGGATGCATGACGGGAATTATCGTTGCTTTTTTGTGGCCAAACAGATTTTTCATACCACGGCTTAAGATGTCTACGGGGGACAGCCTAGTACCAAGTACTAGATGACCTTGAGCATGGCGCGTATTAAACCAGAGGTTGATTCGCCAGATGCAACAGCCCGACCTCATCTTCTTATGCTTCCTAAAAAGCTACGCCGAGGTTCCCTGTCAAAGCCCGTGCGGTCATAAAAGGGGAAAGCAACTGCTCATATGTAGTGCTACGTTTCAAACCCGAGCTTATCCCTACACACATACCTACATAGATCAACATATTGCCGGTTATTGCCTATGCTTCGTGGCAGAATAGAGGACCTTGAAGTAGAGTCTGTGGCAGAGGTTGACATGAGGACTGCGTCCTATCCCCTAGCGGGGATGACCACTTTCAGCGGTGCTAACCTTGCCATGCAAGAGTATGTTACATGATGTCCTTAACCGAAAATTCCACCACGAAGATGGGATGCAATGATCCTACCGCTCCGGGCAGGTGAGGGGCTCCGTCCTGGGGTCACCCAGATAACTGTGTTCAGAGATCCGGACTTGTCATATTGTCAGGTATCTGTTGCGGCCTAAGGCCAGTTGACTGCTTTCCACGAGACGCGCTGACCTCTTATCGGGGATCTGGTCGTACACTAATAAGGTATGCTAAGAAGATCATGTCGGCAGAAGTCACGTGGATCATGAGGGGCTGCTCCTTAGTAGCAGTCCTGTATAAAAGCGAGACGGCGGGCTGTGGAGTCGTTAGCAGTAGCAGTACATCCCCACAGAATGAGGGGTAGGGGTTGCTTTAAAGGTGAGTTGTCGAATTGCCAGCGGACAGCCGGCTGTCGAGCGTAGACAATCAGAACAAACCCGCCAGGGTAGGGCCAGAGAAGAAACATATCGGCTAATAACTCGTCCTGCTGTCTGACCTTACAAATTCTTGTGATTGTCCCGCGTTAATAATAACCGAGCCCCGGTAAACTCAAGAGTCTCTTCAGATATTGTCTTTTGCAAGTGGAAGTTTGCCTGAGAGAAAGCTAATACGTGCTTCTATAGGGTTTCCTAGAGCTGATAACGTTTATCCAGAAGGAATATGGGCTGCTGCCTCAGTTAACAGTCTGCTGCATACCTATGTCCGGGTACCAAGATTTCGAAGGGACATGATGCCCCACGCAGGAACGGCGTAGCTGTGTCATTAAATTATACGTCACTA
seq00004   CATCTCCCATCAGGCCCAGTCGAGTTTTCTAGGGTGGGTGAGCACTTCGGCAGTCGGCCTTTCACGCTAACGCGTGTCAAGGTTAGATCTGGGTCGCCGGCTTACGAATAGGTGCGGAGCGCAGGGGCAATTACACGGAGTTTTTTAATACCTTCAGAAGACACCCCGTTAGGAAGGTACGGTCAGTTCTCATAGTTGCCCCGCGCTGAACGGTGCTATTTCGTTGACGTCTTGGAATTAATTAGTGATAGGGTCAATTACTGATAGGTTAGGTGCCAGATGTAACTGTCCACATAGTGCTAAGTGGCAAATTGCGTAGTAGCACGTTGGTCCTCGGACGAGGTTGTCAGACGAAAGACCGAAATCCTGATAATCTCTTCCATAGTTGGTCCCGGGGAAAAGACTCATTGACGAATACATAAGACGCAGCCGAGTGGGACGACCGCACAAGACCCCTTCTTCGGCTCGGTCTTGGGCTGCCCCTCCGTGAACCTGAGAATCTGCCATGTATATGGCCGTCTATCCGACCGCGGTCTAGTCGTTCCCCCCGCCGATATTTTTATGTTATGTTACAACTCATACCAAACATTGCACTATCGAAGCGTAGCAACACCTAACTTACACTCACCATAAAATTCCATAGAGGCAGGGAGGGCGGTTTATCAATATGGTTGGGTAGAGAAAAGCATACTATGTTGTGTTTAACGTGCGTAAAAATCCCTACGTTCAACGGGCCAAGAATTAGTTGTACACAAGCATTATCAATCGACTGCGCGGTTAATGCTTTAGTTCCATGCAACTCCGATGCTTGTGCTCATAAGCCCAAGCTAATGTTGAGAAACGTGCGTTATGTTGGGTCGAACCTGGTGCGGTCCTTGGATGCGCAAATATGCAGTGGTACGAATACATAGCAGTAGAGACATATGAGGCATGTTCCTTCTTAGCACGGATACTATTCGACTTGTCTCGCGCCAGGCCGCCGCAGATCACTTGAATTGCATACACAGCCCTAGATGGTGTGTTCCAGTCTGGTCACTTGGTATAGTTCAATAGAGGATGCATGACGGGAATTATCGTTGCTTTTTTGTGGCCAAACAGATTTTTCATACCACGGCTTAAGATGTCTACGGGGGACAGCCTAGTACCAAGTACTAGATGACCTTGAGCATGGCGCGTATTAAACCAGAGGTTGATTCGCCAGATGCAACAGCCCGACCTCATCTTCTTATGCTTCCTAAAAAGCTACGCCGAGGTTCCCTGTCAAAGCCCGTGCGGTCATAAAAGGGGAAAGCAACTGCTCATATGTAGTGCTACGTTTCAAACCCGAGCTTATCCCTACACACATACCTACATAGATCAACATATTGCCGGTTATTGCCTATGCTTCGTGGCAGAATAGAGGACCTTGAAGTAGAGTCTGTGGCAGAGGTTGACATGAGGACTGCGTCCTATCCCCTAGCGGGGATGACCACTTTCAGCGGTGCTAACCTTGCCATGCAAGAGTATGTTACATGATGTCCTTAACCGAAAATTCCACCACGAAGATGGGATGCAATGATCCTACCGCTCCGGGCAGGTGAGGGGCTCCGTCCTGGGGTCACCCAGATAACTGTGTTCAGAGATCCGGACTTGTCATATTGTCAGGTATCTGTTGCGGCCTAAGGCCAGTTGACTGCTTTCCACGAGACGCGCTGACCTCTTATCGGGGATCTGGTCGTACACTAATAAGGTATGCTAAGAAGATCATGTCGGCAGAAGTCACGTGGATCATGAGGGGCTGCTCCTTAGTAGCAGTCCTGTATAAAAGCGAGACGGCGGGCTGTGGAGTCGTTAGCAGTAGCAGTACATCCCCACAGAATGAGGGGTAGGGGTTGCTTTAAAGGTGAGTTGTCGAATTGCCAGCGGACAGCCGGCTGTCGAGCGTAGACAATCAGAACAAACCCGCCAGGGTAGGGCCAGAGAAGAAACATATCGGCTAATAACTCGTCCTGCTGTCTGACCTTACAAATTCTTGTGATTGTCCCGCGTTAATAATAACCGAGCCCCGGTAAACTCAAGAGTCTCTTCAGATATTGTCTTTTGCAAGTGGAAGTTTGCCTGAGAGAAAGCTAATGCGTGCTTCTATAGGGTTTCCTAGAGCTGATAACGTTTATCCAGAAGGAATATGGGCTGCTGCCTCAGTTAACAGTCTGCTGCATACCTATGTCCGGGTACCAAGATTTCGAAGGGACATGATGCCCCACGCAGGAACGGCGTAGCTGTGTCATTAAATTATACGTCACTA
seq00005   CATCTCCCATCAGGCCCAGTCGAGTTTTCTAAGGTGGGTGAGCACTTCGGCAGTCGGCCTTTCACGCTAACGCGTGTCAAGGTTAGATCTGGGTCGCCGGCTTACGAATAGGTGCGGAGCGCAGGGGCAATTACACGGAGTTTTTTAATACCTTCAGAAGACACCCCGTTAGGAAGGTACGGTCAGTTCTCATAGTTGCCCCGCGCTGAACGGTGCTATTTCGTTGACGTCTTGGAATTAATTAGTGATAGGGTCAATTACTGATAGGTTAGGTGCCAGATGTAACTGTCCACATAGTGCTAAGTGGCAAATTGCGTAGTAGCACGTTGGTCCTCGGACGAGGTTGTCAGACGAAAGACCGAAATCCTGATAATCTCTTCCATAGTTGGTCCCGGGGAAAAGACTCATTGACGAATACATAAGACGCAGCCGAGTGGGACGACCGCACAAGACCCCTTCTTCGGCTCGGTCTTGGGCTGCCCCTCCGTGAACCTGAGAATCTGCCATGTATATGGCCGTCTATCCGACCGCGGTCTAGTCGTTCCCCCCGCCGATATTTTTATGTTATGTTAGAACTCATACCAAACATTGCACTATCGAAGCGTAGCAACACCTAACTTACACTCACCATAAAATTCCATAGAGGCAGGGAGGGCGGTTTATCAATATGGTTGGGTAGAGAAAAGCATACTATGTTGTGTTTAACGTGCGTAAAAATCCCTACGTTCAACGGGCCAAGAATTAGTTGTACACAAGCATTATCAATCGACTGCGCGGTTAATGCTTTAGTTCCATGCAACTCCGATGCTTGTGCTTATAAGCCCAAGCTAATGTTGAGAAACGTGCGTTATGTTGGGTCGAACCTGGTGCGGTCCTTGGATGCGCAAATATGCAGTGGTACGAATACATAGCAGTAGAGACATATGAGGCATGTTCCTTCTTAGCACGGATACTATTCGACTTGTCTCGCGCCAGGCCGCCGCAGATCACTTGAATTGCATACACAGCCCTAGATGGTGTGTTCCAGTCTGGTCACTTGGTATAGTTCAATAGAGGATGCATGACGGGAATTATCGTTGCTTTTTTGTGGCCAAACAGATTTTTCATACCACGGCTTAAGATGTCTACGGGGGACAGCCTAGTACCAAGTACTAGATGACCTTGAGCATGGCGCGTATTAAACCAGAGGTTGATTCGCCAGATGCAACAGCCCGACCTCATCTTCTTATGCTTCCTAAAAAGCTACGCCGAGGTTCCCTGTCAAAGCCCGTGCGGTCATAAAAGGGGAAAGCAACTGCTCATATGTAGTGCTACGTTTCAAACCCGAGCTTATCCCTACACACATACCTACATAGATCAACATATTGCCGGTTATTGCCTATGCTTCGTGGCAGAATAGAGGACCTTGAAGTAGAGTCTGTGGCAGAGGTTGACATGAGGACTGCGTCCTATCCCCTAGCGGGGATGACCACTTTCAGCGGTGCTAACCTTGCCATGCAAGAGTATGTTACATGATGTCCTTAACCGAAAATTCCACCACGAAGATGGGATGCAATGATCCTACCGCTCCGGGCAGGTGAGGGGCTCCGTCCTGGGGTCACCCAGATAACTGTGTTCAGAGATCCGGACTTGTCATATTGTCAGGTATCTGTTGCGGCCTAAGGCCAGTTGACTGCTTTCCACGAGACGCGCTGACCTCTTATCGGGGATCTGGTCGTACACTAATAAGGTATGCTAAGAAGATCATGTCGGCAGAAGTCACGTGGATCATGAGGGGCTGCTCCTTAGTAGCAGTCCTGTATAAAAGCGAGACGGCGGGCTGTGGAGTCGTTAGCAGTAGCAGTACATCCCCACAGAATGAGGGGTAGGGGTTGCTTTAAAGGTGAGTTGTCGAATTGCCAGCGGACAGCCGGCTGTCGAGCGTAGACAATCAGAACAAACCCGCCAGGGTAGGGCCAGAGAAGAAACATATCGGCTAATAACTCGTCCTGCTGTCTGACCTTACAAATTCTTGTGATTGGCCCGCGTTAATAATAACCGAGCCCCGGTAAACTCAAGAGTCTCTTCAGATATTGTCTTTTGCAAGTGGAAGTTTGCCTGAGAGAAAGCTAATACGTGCTTCTATAGGGTTTCCTAGAGCTGATAACGTTTATCCAGAAGGAATATGGGCTGCTGCCTCAGTTAACAGTCTGCTGCATACCTATGTCCGGGTACCAAGATTTCGAAGGGACATGATGCCCCACGCAGGAACGGCGTAGCTGTGTCATTAAATTATACGTCACTA
seq00006   CATCTCCCATCAGGCCCAGTCGAGTTTTCTAGGGTGGGTGAGCACTTCGGCAGTCGGCCTTTCACGCTAACGCGTGTCAAGGTTAGATCTGGGTCGCCGGCTTACGAATAGGTGCGGAGCGCAGGGGCAATTACACGGAGTTTTTTAATACCTTCAGAAGACACCCCGTTAGGAAGGTACGGTCAGTTCTCATAGTTGCCCCGCGCTGAACGGTGCTATTTCGTTGACGTCTTGGAATTAATTAGTGATAGGGTCAATTACTGATAGGTTAGGTGCCAGATGTAACTGTCCACATAGTGCTAAGTGGCAAATTGCGTAGTAGCACGTTGGTCCTCGGACGAGGTTGTCAGACGAAAGACCGAAATCCTGATAATCTCTTCCATAGTTGGTCCCGGGGAAAAGACTCATTGACGAATACATAAGACGCAGCCGAGTGGGACGACCGCACAAGACCCCTTCTTCGGCTCGGTCTTGGGCTGCCCCTCCGTGAACCTGAGAATCTGCCATGTATATGGCCGTCTATCCGACCGCGGTCTAGTCGTTCCCCCCGCCGATATTTTTATGTTATGTTAGAACTCATACCAAACATTGCACTATCGAAGCGTAGCAACACCTAACTTACACTCACCATAAAATTCCATAGAGGCAGGGAGGGCGGTTTATCAATATGGTTGGGTAGAGAAAAGCATACTATGTTGTGTTTAACGTGCGTAAAAATCCCTACGTTCAACGGGCCAAGAATTAGTTGTACACAAGCATTATCAATCGACTGCGCGGTTAATGCTTTAGTTCCATGCAACTCCGATGCTTGTGCTTATAAGCCCAAGCTAATGTTGAGAAACGTGCGTTATGTTGGGTCGAACCTGGTGCGGTCCTTGGATGCGCAAATATGCAGTGGTACGAATACATAGCAGTAGAGACATATGAGGCATGTTCCTTCTTAGCACGGATACTATTCGACTTGTCTCGCGCCAGGCCGCCGCAGATCACTTGAATTGCATACACAGCCCTAGATGGTGTGTTCCAGTCTGGTCACTTGGTATAGTTCAATAGAGGATGCATGACGGGAATTATCGTTGCTTTTTTGTGGCCAAACAGATTTTTCATACCACGGCTTAAGATGTCTACGGGGGACAGCCTAGTACCAAGTACTAGATGACCTTGAGCATGGCGCGTATTAAACCAGAGGTTGATTCGCCAGATGCAACAGCCCGACCTCATCTTCTTATGCTTCCTAAAAAGCTACGCCGAGGTTCCCTGTCAAAGCCCGTGCGGTCATAAAAGGGGAAAGCAACTGCTCATATGTAGTGCTACGTTTCAAACCCGAGCTTATCCCTACACACATACCTACATAGATCAACATATTGCCGGTTATTGCCTATGCTTCGTGGCAGAATAGAGGACCTTGAAGTAGAGTCTGTGGCAGAGGTTGACATGAGGACTGCGTCCTATCCCCTAGCGGGGATGACCACTTTCAGCGGTGCTAAGCTTGCCATGCAAGAGTATGTTACATGATGTCCTTAACCGAAAATTCCACCACGAAGATGGGATGCAATGATCCTACCGCTCCGGGCAGGTGAGGGGCTCCGTCCTGGGGTCACCCAGATAACTGTGTTCAGAGATCCGGACTTGTCATATTGTCAGGTATCTGTTGCGGCCTAAGGCCAGTTGACTGCTTTCCACGAGACGCGCTGACCTCTTATCGGGGATCTGGTCGTACACTAATAAGGTATGCTAAGAAGATCATGTCGGCAGAAGTCACGTGGATCATGAGGGGCTGCTCCTTAGTAGCAGTCCTGTATAAAAGCGAGACGGCGGGCTGTGGAGTCGTTAGCAGTAGCAGTACATCCCCACAGAATGAGGGGTAGGGGTTGCTTTAAAGGTGAGTTGTCGAATTGCCAGCGGACAGCCGGCTGTCGAGCGTAGACAATCAGAACAAACCCGCCAGGGTAGGGCAAGAGAAGAAACATATCGGCTAATAACTCGTCCTGCTGTCTGACCTTACAAATTCTTGTGATTGTCCCGCGTTAATAATAACCGAGCCCCGGTAAACTCAAGAGTCTCTTCAGATATTGTCTTTTGCAAGTGGAAGTTTGCCTGAGAGAAAGCTAATACGTGCTTCTATAGGGTTTCCTAGAGCTGATAACGTTTATCCAGAAGGAATATGGGCTGCTGCCTCAGTTAACAGTCTGCTGCATACCTATGTCCGGGTACCAAGATTTCGAAGGGACATGATGCCCCACGCAGGAACGGCGTAGCTGTGTCATTAAATTATACGTCACTA
seq00007   CATCTCCCATCAGGCCCAGTCGAGTTTTCTAGGGTGGGTGAGCACTTCGGCAGTCGGCCTTTCACGCTAACGCGTGTCAAGGTTAGATCTGGGTCGCCGGCTTACGAATAGGTGCGGAGCGCAGGGGCAATTACACGGAGTTTTTTAATACCTTCAGAAGACACCCCGTTAGGAAGGTACGGTCAGTTCTCATAGTTGCCCCGCGCTGAACGGTGCTATTTCGTTGACGTCTTGGAATTAATTAGTGATAGGGTCAATTACTGATAGGTTAGGTGCCAGATGTAACTGTCCACATAGTGCTAAGTGGCAAATTGCGTAGTAGCACGTTGGTCCTCGGACGAGGTTGTCAGACGAAAGACCGAAATCCTGATAATCTCTTCCATAGTTGGTCCCGGGGAAAAGACTCATTGACGAATACATAAGACGCAGCCGAGTGGGACGACCGCACAAGACCCCTTCTTCGGCTCGGTCTTGGGCTGCCCCTCCGTGAACCTGAGAATCTGCCATGTATATGGCCGTCTATCCGACCGCGGTCTAGTCGTTCCCCCCGCCGATATTTTTATGTTATGTTAGAACTCATACCAAACATTGCACTATCGAAGCGTAGCAACACCTAACTTACACTCACCATAAAATTCCATAGAGGCAGGGAGGGCGGTTTATCAATATGGTTGGGTAGAGAAAAGCATACTATGTTGTGTTTAACGTGCGTAAAAATCCCTACGTTCAACGGGCCAAGAATTAGTTGTACACAAGCATTATCAATCGACTGCGCGGTTAATGCTTTAGTTCCATGCAACTCCGATGCTTGTGCTTATAAGCCCAAGCTAATGTTGAGAAACGTGCGTTATGTTGGGTCGAACCTGGTGCGGTCCGTGGATGCGCAAATATGCAGTGGTACGAATACATAGCAGTAGAGACATATGAGGCATGTTCCTTCTTAGCACGGATACTATTCGACTTGTCTCGCGCCAGGCCGCCGCAGATCACTTGAATTGCATACACAGCCCTAGATGGTGTGTTCCAGTCTGGTCACTTGGTATAGTTCAATAGAGGATGCATGACGGGAATTATCGTTGCTTTTTTGTGGCCAAACAGATTTTTCATACCACGGCTTAAGATGTCTACGGGGGACAGCCTAGTACCAAGTACTAGATGACCTTGAGCATGGCGCGTATTAAACCAGAGGTTGATTCGCCAGATGCAACAGCCCGACCTCATCTTCTTATGCTTCCTAAAAAGCTACGCCGAGGTTCCCTGTCAAAGCCCGTGCGGTCATAAAAGGGGAAAGCAACTGCTCATATGTAGTGCTACGTTTCAAACCCGAGCTTATCCCTACACACATACCTACATAGATCAACATATTGCCGGTTATTGCCTATGCTTCGTGGCAGAATAGAGGACCTTGAAGTAGAGTCTGTGGCAGAGGTTGACATGAGGACTGCGTCCTATCCCCTAGCGGGGATGACCACTTTCAGCGGTGCTAACCTTGCCATGCAAGAGTATGTTACATGATGTCCTTAACCGAAAATTCCACCACGAAGATGGGATGCAATGATCCTACCGCTCCGGGCAGGTGAGGGGCTCCGTCCTGGGGTCACCCAGATAACTGTGTTCAGAGATCCGGACTTGTCATATTGTCAGGTATCTGTTGCGGCCTAAGGCCAGTTGACTGCTTTCCACGAGACGCGCTGACCTCTTATCGGGGATCTGGTCGTACACTAATAAGGTATGCTAAGAAGATCATGTCGGCAGAAGTCACGTGGATCATGAGGGGCTGCTCCTTAGTAGCAGTCCTGTATAAAAGCGAGACGGCGGGCTGTGGAGTCGTTAGCAGTAGCAGTACATCCCCACAGAATGAGGGGTAGGGGTTGCTTTAAAGGTGAGTTGTCGAATTGCCAGCGGACAGCCGGCTGTCGAGCGTAGACAATCAGAACAAACCCGCCAGGGTAGGGCCAGAGAAGAAACATATCGGCTAATAACTCGTCCTGCTGTCTGACCTTACAAATTCTTGTGATTGTCCCGCGTTAATAATAACCGAGCCCCGGTAAACTCAAGAGTCTCTTCAGATATTGTCTTTTGCAAGTGGAAGTTTGCCTGAGAGAAAGCTAATACGTGCTTCTATAGGGTTTCCTAGAGCTGATAACGTTTATCCAGAAGGAATATGGGCTGCTGCCTCAGTTAACAGTCTGCTGCATACCTATGTCCGGGTACCAAGATTTCGAAGGGACATGATGCCCCACGCAGGAACGGCGTAGCTGTGTCATTAAATTATACGTCACTA
seq00008   CATCTCCCATCAGGCCCAGTCGAGTTTTCTAGGGTGGGTGAGCACTTCGGCAGTCGGCCTTTCACGCTAACGCGTGTCAAGGTTAGATCTGGGTCGCCGGCTTACGAATAGGTGCGGAGCGCAGGGGCAATTACACGGAGTTTTTTAATACCTTCAGAAGACACCCCGTTAGGAAGGTACGGTCAGTTCTCATAGTTGCCCCGCGCTGAACGGTGCTATTTCGTTGACGTCTTGGAATTAATTAGTGATAGGGTCAATTACTGATAGGTTAGGTGCCAGATGTAACTGTCCACATAGTGCTAAGTGGCAAATTGCGTAGTAGCACGTTGGTCCTCGGACGAGGTTGTCAGACGAAAGACCGAAATCCTGATAATCTCTTCCATAGTTGGTCCCGGGGAAAAGACTCATTGACGAATACATAAGACGCAGCCGAGTGGGACGACCGAACAAGACCCCTTCTTCGGCTCGGTCTTGGGCTGCCCCTCCGTGAACCTGAGAATCTGCCATGTATATGGCCGTCTATCCGACCGCGGTCTAGTCGTTCCCCCCGCCGATATTTTTATGTTATGTTAGAACTCATACCAAACATTGCACTATCGAAGCGTAGCAACACCTAACTTACACTCACCATAAAATTCCATAGAGGCAGGGAGGGCGGTTTATCAATATGGTTGGGTAGAGAAAAGCATACTATGTTGTGTTTAACGTGCGTAAAAATCCCTACGTTCAACGGGCCAAGAATTAGTTGTACACAAGCATTATCAATCGACTGCGCGGTTAATGCTTTAGTTCCATGCAACTCCGATGCTTGTGCTTATAAGCCCAAGCTAATGTTGAGAAACGTGCGTTATGTTGGGTCGAACCTGGTGCGGTCCGTGGATGCGCAAATATGCAGTGGTACGAATACATAGCAGTAGAGACATATGAGGCATGTTCCTTCTTAGCACGGATACTATTCGACTTGTCTCGCGCCAGGCCGCCGCAGATCACTTGAATTGCATACACAGCCCTAGATGGTGTGTTCCAGTCTGGTCACTTGGTATAGTTCAATAGAGGATGCATGACGGGAATTATCGTTGCTTTTTTGTGGCCAAACAGATTTTTCATACCACGGCTTAAGATGTCTACGGGGGACAGCCTAGTACCAAGTACTAGATGACCTTGAGCATGGCGCGTATTAAACCAGAGGTTGATTCGCCAGATGCAACAGCCCGACCTCATCTTCTTATGCTTCCTAAAAAGCTACGCCGAGGTTCCCTGTCAAAGCCCGTGCGGTCATAAAAGGGGAAAGCAACTGCTCATATGTAGTGCTACGTTTCAAACCCGAGCTTATCCCTACACACATACCTACATAGATCAACATATTGCCGGTTATTGCCTATGCTTCGTGGCAGAATAGAGGACCTTGAAGTAGAGTCTGTGGCAGAGGTTGACATGAGGACTGCGTCCTATCCCCTAGCGGGGATGACCACTTTCAGCGGTGCTAACCTTGCCATGCAAGAGTATGTTACATGATGTCCTTAACCGAAAATTCCACCACGAAGATGGGATGCAATGATCCTACCGCTCCGGGCAGGTGAGGGGCTCCGTCCTGGGGTCACCCAGATAACTGTGTTCAGAGATCCGGACTTGTCATATTGTCAGGTATCTGTTGCGGCCTAAGGCCAGTTGACTGCTTTCCACGAGACGCGCTGACCTCTTATCGGGGATCTGGTCGTACACTAATAAGGTATGCTAAGAAGATCATGTCGGCAGAAGTCACGTGGATCATGAGGGGCTGCTCCTTAGTAGCAGTCCTGTATAAAAGCGAGACGGCGGGCTGTGGAGTCGTTAGCAGTAGCAGTACATCCCCACAGAATGAGGGGTAGGGGTTGCTTTAAAGGTGAGTTGTCGAATTGCCAGCGGACAGCCGGCTGTCGAGCGTAGACAATCAGAACAAACCCGCCAGGGTAGGGCCAGAGAAGAAACATATCGGCTAATAACTCGTCCTGCTGTCTGACCTTACAAATTCTTGTGATTGTCCCGCGTTAATAATAACCGAGCCCCGGTAAACTCAAGAGTCTCTTCAGATATTGTCTTTTGCAAGTGGAAGTTTGCCTGAGAGAAAGCTAATACGTGCTTCTATAGGGTTTCCTAGAGCTGATAACGTTTATCCAGAAGGAATATGGGCTGCTGCCTCAGTTAACAGTCTGCTGCATACCTATGTCCGGGTACCAAGATTTCGAAGGGACATGATGCCCCACGCAGGAACGGCGTAGCTGTGTCATTAAATTATACGTCACTA
seq00009   CATCTCCCATCAGGCCCAGTCGAGTTTTCTAGGGTGGGTGAGCACTTCGGCAGTCGGCCTTTCACGCTAACGCGTGTCAAGGTTAGATCTGGGTCGCCGGCTTACGAATAGGTGCGGAGCGCAGGGGCAATTACACGGAGTTTTTTAATACCTTCAGAAGACACCCCGTTAGGAAGGTACGGTCAGTTCTCATAGTTGCCCCGCGCTGAACGGTGCTATTTCGTTGACGTCTTGGAATTAATTAGTGATAGGGTCAATTACTGATAGGTTAGGTGCCAGATGTAACTGTCCACATAGTGCTAAGTGGCAAATTGCGTAGTAGCACGTTGGTCCTCGGACGAGGTTGTCAGACGAAAGACCGAAATCCTGATAATCTCTTCCATAGTTGGTCCCGGGGAAAAGACTCATTGACGAATACATAAGACGCAGCCGAGTGGGACGACCGCACAAGACCCCTTCTTCGGCTCGGTCTTGGGCTGCCCCTCCGTGAACCTGAGAATCTGCCATGTATATGGCCGTCTATCCGACCGCGGTCTAGTCGTTCCCCCCGCCGATATTTTTATGTTATGTTAGAACTCATACCAAACATTGCACTATCGAAGCGTAGCAACACCTAACTTACACTCACCATAAAATTCCATAGAGGCAGGGAGGGCGGTTTATCAATATGGTTGGGTAGAGAAAAGCATACTATGTTGTGTTTAACGTGCGTAAAAATCCCTACGTTCAACGGGCCAAGAATTAGTTGTACACAAGCATTATCAATCGACTGCGCGGTTAATGCTTTAGTTCCATGCAACTCCGATGCTTGTGCTTATAAGCCCAAGCTAATGTTGAGAAACGTGCGTTATGTTGGGTCGAACCTGGTGCGGTCCGTGGATGCGCAAATATGCAGTGGTACGAATACATAGCAGTAGAGACATATGAGGCATGTTCCTTCTTAGCACGGATACTATTCGACTTGTCTCGCGCCAGGCCGCCGCAGATCACTTGAATTGCATACACAGCCCTAGATGGTGTGTTCCAGTCTGGTCACTTGGTATAGTTCAATAGAGGATGCATGACGGGAATTATCGTTGCTTTTTTGTGGCCAAACAGATTTTTCATACCACGGCTTAAGATGTCTACGGGGGACAGCCTAGTACCAAGTACTAGATGACCTTGAGCATGGCGCGTATTAAACCAGAGGTTGATTCGCCAGATGCAACAGCCCGACCTCATCTTCTTATGCTTCCTAAAAAGCTACGCCGAGGTTCCCTGTCAAAGCCCGTGCGGTCATAAAAGGGGAAAGCAACTGCTCATATGTAGTGCTACGTTTCAAACCCGAGCTTATCCCTACACACATACCTACATAGATCAACATATTGCCGGTTATTGCCTATGCTTCGTGGCAGAATAGAGGACCTTGAAGTAGAGTCTGTGGCAGAGGTTGACATGAGGACTGCGTCCTATCCCCTAGCGGGGATGACCACTTTCAGCGGTGCTAACCTTGCCATGCAAGAGTATGTTACATGATGTCCTTAACCGAAAATTCCACCACGAAGATGGGATGCAATGATCCTACCGCTCCGGGCAGGTGAGGGGCTCCGTCCTGGGGTCACCCAGATAACTGTGTTCAGAGATCCGGACTTGTCATATTGTCAGGTATCTGTTGCGGCCTAAGGCCAGTTGACTGCTTTCCACGAGACGCGCTGACCTCTTATCGGGGATCTGGTCGTACACTAATAAGGTATGCTAAGAAGATCATGTCGGCAGAAGTCACGTGGATCATGAGGGGCTGCTCCTTAGTAGCAGTCCTGTATAAAAGCGAGACGGCGGGCTGTGGAGTCGTTAGCAGTAGCAGTACATCCCCACAGAATGAGGGGTAGGGGTTGCTTTAAAGGTGAGTTGTCGAATTGCCAGCGGACAGCCGGCTGTCGAGCGTAGACAATCAGAACAAACCCGCCAGGGTAGGGCCAGAGAAGAAACATATCGGCTAATAACTCGTCCTGCTGTCTGACCTTACAAATTCTTGTGATTGGCCCGCGTTAATAATAACCGAGCCCCGGTAAACTCAAGAGTCTCTTCAGATATTGTCTTTTGCAAGTGGAAGTTTGCCTGAGAGAAAGCTAATACGTGCTTCTATAGGGTTTCCTAGAGCTGATAACGTTTATCCAGAAGGAATATGGGCTGCTGCCTCAGTTAACAGTCTGCTGCATACCTATGTCCGGGTACCAAGATTTCGAAGGGACATGATGCCCCACGCAGGAACGGCGTAGCTGTGTCATTAAATTATACGTCACTA
seq00010   CATCTCCCATCAGGCCCAGTCGAGTTTTCTAGGGTGGGTGAGCACTTCGGCAGTCGGCCTTTCACGCTAACGCGTGTCAAGGTTAGATCTGGGTCGCCGGCTTACGAATAGGTGCGGAGCGCAGGGGCAATTACACGGAGTTTTTTAATACCTTCAGAAGACACCCCGTTAGGAAGGTACGGTCAGTTCTCATAGTTGCCCCGCGCTGAACGGTGCTATTTCGTTGACGTCTTGGAATTAATTAGTGATAGGGTCAATTACTGATAGGTTAGGTGCCAGATGTAACTGTCCACATAGTGCTAAGTGGCAAATTGCGTAGTAGCACGTTGGTCCTCGGACGAGGTTGTCAGACGAAAGACCGAAATCCTGATAATCTCTTCCATAGTTGGTCCCGGGGAAAAGACTCATTGACGAATACATAAGACGCAGCCGAGTGGGACGACCGCACAAGACCCCTTCTTCGGCTCGGTCTTGGGCTGCCCCTCCGTGAACCTGAGAATCTGCCATGTATATGGCCGTCTATCCGACCGCGGTCTAGTCGTTCCCCCCGCCGATATTTTTATGTTATGTTAGAACTCATACCAAACATTGCACTATCGAAGCGTAGCAACACCTAACTTACACTCACCATAAAATTCCATAGAGGCAGGGAGGGCGGTTTATCAATATGGTTGGGTAGAGAAAAGCATACTATGTTGTGTTTAACGTGCGTAAAAATCCCTACGTTCAACGGGCCAAGAATTAGTTGTACACAAGCATTATCAATCGACTGCGCGGTTAATGCTTTAGTTCCATGCAACTCCGATGCTTGTGCTTATAAGCCCAAGCTAATGTTGAGAAACGTGCGTTATGTTGGGTCGAACCTGGTGCGGTCCTTGGATGCGCAAATATGCAGTGGTACGAATACATAGCAGTAGAGACATATGAGGCATGTTCCTTCTTAGCACGGATACTATTCGACTTGTCTCGCGCCAGGCCGCCGCAGATCACTTGAATTGCATACACAGCCCTAGATGGTGTGTTCCAGTCTGGTCACTTGGTATAGTTCAATAGAGGATGCATGACGGGAATTATCGTTGCTTTTTTGTGGCCAAACAGATTTTTCATACCACGGCTTAAGATGTCTACGGGGGACAGCCTAGTACCAAGTACTAGATGACCTTGAGCATGGCGCGTATTAAACCAGAGGTTGATTCGCCAGATGCAACAGCCCGACCTCATCTTCTTATGCTTCCTAAAAAGCTACGCCGAGGTTCCCTGTCAAAGCCCGTGCGGTCATAAAAGGGGAAAGCAACTGCTCATATGTAGTGCTACGTTTCAAACCCGAGCTTATCCCTACACACATACCTACATAGATCAACATATTGCCGGTTATTGCCTATGCTTCGTGGCAGAATAGAGGACCTTGAAGTAGAGTCTGTGGCAGAGGTTGACATGAGGACTGCGTCCTATCCCCTAGCGGGGATGACCACTTTCAGCGGTGCTAACCTTGCCATGCAAGAGTATGTTACATGATGTCCTTAACCGAAAATTCCACCACGAAGATGGGATGCAATGATCCTACCGCTCCGGGCAGGTGAGGGGCTCCGTCCTGGGGTCACCCAGATAACTGTGTTCAGAGATCCGGACTTGTCATATTGTCAGGTATCTGTTGCGGCCTAAGGCCAGTTGACTGCTTTCCACGAGACGCGCTGACCTCTTATCGGGGATCTGGTCGTACACTAATAAGGTATGCTAAGAAGATCATGTCGGCAGAAGTCACGTGGATCATGAGGGGCTGCTCCTTAGTAGCAGTCCTGTATAAAAGCGAGACGGCGGGCTGTGGAGTCGTTAGCAGTAGCAGTACATCCCCACAGAATGAGGGGTAGGGGTTGCTTTAAAGGTGAGTTGTCGAATTGCCAGCGGACAGCCGGCTGTCGAGCGTAGACAATCAGAACAAACCCGCCAGGGTAGGGCCAGAGAAGAAACATATCGGCTAATAACTCGTCCTGCTGTCTGACCTTACAAATTCTTGTGATTGTCCCGCGTTAATAATAACCGAGCCCCGGTAAACTCAAGAGTCTCTTCAGATATTGTCTTTTGCAAGTGGAAGTTTGCCTGAGAGAAAGCTAATACGTGCTTCTATAGGGTTTCCTAGAGCTGATAACGTTTATCCAGAAGGAATATGGGCTGCTGCCTCAGTTAACAGTCTGCTGCATACCTATGTCCGGGTACCAAGATTTCGAAGGGACATGATGCCCCACGCAGGAACGGCGTAGCTGTGTCATTAAATTATACGTCACTA
seq00011   CATCTCCCATCAGGCCCAGTCGAGTTTTCTAAGGTGGGTGAGCACTTCGGCAGTCGGCCTTTCACGCTAACGCGTGTCAAGGTTAGATCTGGGTCGCCGGCTTACGAATAGGTGCGGAGCGCAGGGGCAATTACACGGAGTTTTTTAATACCTTCAGAAGACACCCCGTTAGGAAGGTACGGTCAGTTCTCATAGTTGCCCCGCGCTGAACGGTGCTATTTCGTTGACGTCTTGGAATTAATTAGTGATAGGGTCAATTACTGATAGGTTAGGTGCCAGATGTAACTGTCCACATAGTGCTAAGTGGCAAATTGCGTAGTAGCACGTTGGTCCTCGGACGAGGTTGTCAGACGAAAGACCGAAATCCTGATAATCTCTTCCATAGTTGGTCCCGGGGAAAAGACTCATTGACGAATACATAAGACGCAGCCGAGTGGGACGACCGCACAAGACCCCTTCTTCGGCTCGGTCTTGGGCTGCCCCTCCGTGAACCTGAGAATCTGCCATGTATATGGCCGTCTATCCGACCGCGGTCTAGTCGTTCCCCCCGCCGATATTTTTATGTTATGTTAGAACTCATACCAAACATTGCACTATCGAAGCGTAGCAACACCTAACTTACACTCACCATAAAATTCCATAGAGGCAGGGAGGGCGGTTTATCAATATGGTTGGGTAGAGAAAAGCATACTATGTTGTGTTTAACGTGCGTAAAAATCCCTACGTTCAACGGGCCAAGAATTAGTTGTACACAAGCATTATCAATCGACTGCGCGGTTAATGCTTTAGTTCCATGCAACTCCGATGCTTGTGCTTATAAGCCCAAGCTAATGTTGAGAAACGTGCGTTATGTTGGGTCGAACCTGGTGCGGTCCTTGGATGCGCAAATATGCAGTGGTACGAATACATAGCAGTAGAGACATATGAGGCATGTTCCTTCTTAGCACGGATACTATTCGACTTGTCTCGCGCCAGGCCGCCGCAGATCACTTGAATTGCATACACAGCCCTAGATGGTGTGTTCCAGTCTGGTCACTTGGTATAGTTCAATAGAGGATGCATGACGGGAATTATCGTTGCTTTTTTGTGGCCAAACAGATTTTTCATACCACGGCTTAAGATGTCTACGGGGGACAGCCTAGTACCAAGTACTAGATGACCTTGAGCATGGCGCGTATTAAACCAGAGGTTGATTCGCCAGATGCAACAGCCCGACCTCATCTTCTTATGCTTCCTAAAAAGCTACGCCGAGGTTCCCTGTCAAAGCCCGTGCGGTCATAAAAGGGGAAAGCAACTGCTCATATGTAGTGCTACGTTTCAAACCCGAGCTTATCCCTACACACATACCTACATAGATCAACATATTGCCGGTTATTGCCTATGCTTCGTGGCAGAATAGAGGACCTTGAAGTAGAGTCTGTGGCAGAGGTTGACATGAGGACTGCGTCCTATCCCCTAGCGGGGATGACCACTTTCAGCGGTGCTAACCTTGCCATGCAAGAGTATGTTACATGATGTCCTTAACCGAAAATTCCACCACGAAGATGGGATGCAATGATCCTACCGCTCCGGGCAGGTGAGGGGCTCCGTCCTGGGGTCACCCAGATAACTGTGTTCAGAGATCCGGACTTGTCATATTGTCAGGTATCTGTTGCGGCCTAAGGCCAGTTGACTGCTTTCCACGAGACGCGCTGACCTCTTATCGGGGATCTGGTCGTACACTAATAAGGTATGCTAAGAAGATCATGTCGGCAGAAGTCACGTGGATCATGAGGGGCTGCTCCTTAGTAGCAGTCCTGTATAAAAGCGAGACGGCGGGCTGTGGAGTCGTTAGCAGTAGCAGTACATCCCCACAGAATGAGGGGTAGGGGTTGCTTTAAAGGTGAGTTGTCGAATTGCCAGCGGACAGCCGGCTGTCGAGCGTAGACAATCAGAACAAACCCGCCAGGGTAGGGCCAGAGAAGAAACATATCGGCTAATAACTCGTCCTGCTGTCTGACCTTACAAATTCTTGTGATTGGCCCGCGTTAATAATAACCGAGCCCCGGTAAACTCAAGAGTCTCTTCAGATATTGTCTTTTGCAAGTGGAAGTTTGCCTGAGAGAAAGCTAATACGTGCTTCTATAGGGTTTCCTAGAGCTGATAACGTTTATCCAGAAGGAATATGGGCTGCTGCCTCAGTTAACAGTCTGCTGCATACCTATGTCCGGGTACCAAGATTTCGAAGGGACATGATGCCCCACGCAGGAACGGCGTAGCTGTGTCATTAAATTATACGTCACTA
seq00012   CATCTCCCATCAGGCCCAGTCGAGTTTTCTAGGGTGGGTGAGCACTTCGGCAGTCGGCCTTTCACGCTAACGCGTGTCAAGGTTAGATCTGGGTCGCCGGCTTACGAATAGGTGCGGAGCGCAGGGGCAATTACACGGAGTTTTTTAATACCTTCAGAAGACACCCCGTTAGGAAGGTACGGTCAGTTCTCATAGTTGCCCCGCGCTGAACGGTGCTATTTCGTTGACGTCTTGGAATTAATTAGTGATAGGGTCAATTACTGATAGGTTAGGTGCCAGATGTAACTGTCCACATAGTGCTAAGTGGCAAATTGCGTAGTAGCACGTTGGTCCTCGGACGAGGTTGTCAGACGAAAGACCGAAATCCTGATAATCTCTTCCATAGTTGGTCCCGGGGAAAAGACTCATTGACGAATACATAAGACGCAGCCGAGTGGGACGACCGCACAAGACCCCTTCTTCGGCTCGGTCTTGGGCTGCCCCTCCGTGAACCTGAGAATCTGCCATGTATATGGCCGTCTATCCGACCGCGGTCTAGTCGTTCCCCCCGCCGATATTTTTATGTTATGTTAGAACTCATACCAAACATTGCACTATCGAAGCGTAGCAACACCTAACTTACACTCACCATAAAATTCCATAGAGGCAGGGAGGGCGGTTTATCAATATGGTTGGGTAGAGAAAAGCATACTATGTTGTGTTTAACGTGCGTAAAAATCCCTACGTTCAACGGGCCAAGAATTAGTTGTACACAAGCATTATCAATCGACTGCGCGGTTAATGCTTTAGTTCCATGCAACTCCGATGCTTGTGCTTATAAGCCCAAGCTAATGTTGAGAAACGTGCGTTATGTTGGGTCGAACCTGGTGCGGTCCTTGGATGCGCAAATATGCAGTGGTACGAATACATAGCAGTAGAGACATATGAGGCATGTTCCTTCTTAGCACGGATACTATTCGACTTGTCTCGCGCCAGGCCGCCGCAGATCACTTGAATTGCATACACAGCCCTAGATGGTGTGTTCCAGTCTGGTCACTTGGTATAGTTCAATAGAGGATGCATGACGGGAATTATCGTTGCTTTTTTGTGGCCAAACAGATTTTTCATACCACGGCTTAAGATGTCTACGGGGGACAGCCTAGTACCAAGTACTAGATGACCTTGAGCATGGCGCGTATTAAACCAGAGGTTGATTCGCCAGATGCAACAGCCCGACCTCATCTTCTTATGCTTCCTAAAAAGCTACGCCGAGGTTCCCTGTCAAAGCCCGTGCGGTCATAAAAGGGGAAAGCAACTGCTCATATGTAGTGCTACGTTTCAAACCCGAGCTTATCCCTACACACATACCTACATAGATCAACATATTGCCGGTTATTGCCTATGCTTCGTGGCAGAATAGAGGACCTTGAAGTAGAGTCTGTGGCAGAGGTTGACATGAGGACTGCGTCCTATCCCCTAGCGGGGATGACCACTTTCAGCGGTGCTAAGCTTGCCATGCAAGAGTATGTTACATGATGTCCTTAACCGAAAATTCCACCACGAAGATGGGATGCAATGATCCTACCGCTCCGGGCAGGTGAGGGGCTCCGTCCTGGGGTCACCCAGATAACTGTGTTCAGAGATCCGGACTTGTCATATTGTCAGGTATCTGTTGCGGCCTAAGGCCAGTTGACTGCTTTCCACGAGACGCGCTGACCTCTTATCGGGGATCTGGTCGTACACTAATAAGGTATGCTAAGAAGATCATGTCGGCAGAAGTCACGTGGATCATGAGGGGCTGCTCCTTAGTAGCAGTCCTGTATAAAAGCGAGACGGCGGGCTGTGGAGTCGTTAGCAGTAGCAGTACATCCCCACAGAATGAGGGGTAGGGGTTGCTTTAAAGGTGAGTTGTCGAATTGCCAGCGGACAGCCGGCTGTCGAGCGTAGACAATCAGAACAAACCCGCCAGGGTAGGGCCAGAGAAGAAACATATCGGCTAATAACTCGTCCTGCTGTCTGACCTTACAAATTCTTGTGATTGTCCCGCGTTAATAATAACCGAGCCCCGGTAAACTCAAGAGTCTCTTCAGATATTGTCTTTTGCAAGTGGAAGTTTGCCTGAGAGAAAGCTAATACGTGCTTCTATAGGGTTTCCTAGAGCTGATAACGTTTATCCAGAAGGAATATGGGCTGCTGCCTCAGTTAACAGTCTGCTGCATACCTATGTCCGGGTACCAAGATTTCGAAGGGACATGATGCCCCACGCAGGAACGGCGTAGCTGTGTCATTAAATTATACGTCACTA
seq00013   CATCTCCCATCAGGCCCAGTCGAGTTTTCTAGGGTGGGTGAGCACTTCGGCAGTCGGCCTTTCACGCTAACGCGTGTCAAGGTTAGATCTGGGTCGCCGGCTTACGAATAGGTGCGGAGCGCAGGGGCAATTACACGGAGTTTTTTAATACCTTCAGAAGACACCCCGTTAGGAAGGTACGGTCAGTTCTCATAGTTGCCCCGCGCTGAACGGTGCTATTTCGTTGACGTCTTGGAATTAATTAGTGATAGGGTCAATTACTGATAGGTTAGGTGCCAGATGTAACTGTCCACATAGTGCTAAGTGGCAAATTGCGTAGTAGCACGTTGGTCCTCGGACGAGGTTGTCAGACGAAAGACCGAAATCCTGATAATCTCTTCCATAGTTGGTCCCGGGGAAAAGACTCATTGACGAATACATAAGACGCAGCCGAGTGGGACGACCGCACAAGACCCCTTCTTCGGCTCGGTCTTGGGCTGCCCCTCCGTGAACCTGAGAATCTGCCATGTATATGGCCGTCTATCCGACCGCGGTCTAGTCGTTCCCCCCGCCGATATTTTTATGTTATGTTAGAACTCATACCAAACATTGCACTATCGAAGCGTAGCAACACCTAACTTACACTCACCATAAAATTCCATAGAGGCAGGGAGGGCGGTTTATCAATATGGTTGGGTAGAGAAAAGCATACTATGTTGTGTTTAACGTGCGTAAAAATCCCTACGTTCAACGGGCCAAGAATTAGTTGTACACAAGCATTATCAATCGACTGCGCGGTTAATGCTTTAGTTCCATGCAACTCCGATGCTTGTGCTTATAAGCCCAAGCTAATGTTGAGAAACGTGCGTTATGTTGGGTCGAACCTGGTGCGGTCCTTGGATGCGCAAATATGCAGTGGTACGAATACATAGCAGTAGAGACATATGAGGCATGTTCCTTCTTAGCACGGATACTATTCGACTTGTCTCGCGCCAGGCCGCCGCAGATCACTTGAATTGCATACACAGCCCTAGATGGTGTGTTCCAGTCTGGTCACTTGGTATAGTTCAATAGAGGATGCATGACGGGAATTATCGTTGCTTTTTTGTGGCCAAACAGATTTTTCATACCACGGCTTAAGATGTCTACGGGGGACAGCCTAGTACCAAGTACTAGATGACCTTGAGCATGGCGCGTATTAAACCAGAGGTTGATTCGCCAGATGCAACAGCCCGACCTCATCTTCTTATGCTTCCTAAAAAGCTACGCCGAGGTTCCCTGTCAAAGCCCGTGCGGTCATAAAAGGGGAAAGCAACTGCTCATATGTAGTGCTACGTTTCAAACCCGAGCTTATCCCTACACACATACCTACATAGATCAACATATTGCCGGTTATTGCCTATGCTTCGTGGCAGAATAGAGGACCTTGAAGTAGAGTCTGTGGCAGAGGTTGACATGAGGACTGCGTCCTATCCCCTAGCGGGGATGACCACTTTCAGCGGTGCTAAGCTTGCCATGCAAGAGTATGTTACATGATGTCCTTAACCGAAAATTCCACCACGAAGATGGGATGCAATGATCCTACCGCTCCGGGCAGGTGAGGGGCTCCGTCCTGGGGTCACCCAGATAACTGTGTTCAGAGATCCGGACTTGTCATATTGTCAGGTATCTGTTGCGGCCTAAGGCCAGTTGACTGCTTTCCACGAGACGCGCTGACCTCTTATCGGGGATCTGGCCGTACACTAATAAGGTATGCTAAGAAGATCATGTCGGCAGAAGTCACGTGGATCATGAGGGGCTGCTCCTTAGTAGCAGTCCTGTATAAAAGCGAGACGGCGGGCTGTGGAGTCGTTAGCAGTAGCAGTACATCCCCACAGAATGAGGGGTAGGGGTTGCTTTAAAGGTGAGTTGTCGAATTGCCAGCGGACAGCCGGCTGTCGAGCGTAGACAATCAGAACAAACCCGCCAGGGTAGGGCCAGAGAAGAAACATATCGGCTAATAACTCGTCCTGCTGTCTGACCTTACAAATTCTTGTGATTGTCCCGCGTTAATAATAACCGAGCCCCGGTAAACTCAAGAGTCTCTTCAGATATTGTCTTTTGCAAGTGGAAGTTTGCCTGAGAGAAAGCTAATACGTGCTTCTATAGGGTTTCCTAGAGCTGATAACGTTTATCCAGAAGGAATATGGGCTGCTGCCTCAGTTAACAGTCTGCTGCATACCTATGTCCGGGTACCAAGATTTCGAAGGGACATGATGCCCCACGCAGGAACGGCGTAGCTGTGTCATTAAATTATACGTCACTA
seq00014   CATCTCCCATCAGGCCCAGTCGAGTTTTCTAGGGTGGGTGAGCACTTCGGCAGTCGGCCTTTCACGCTAACGCGTGTCAAGGTTAGATCTGGGTCGCCGGCTTACGAATAGGTGCGGAGCGCAGGGGCAATTACACGGAGTTTTTTAATACCTTCAGAAGACACCCCGTTAGGAAGGTACGGTCAGTTCTCATAGTTGCCCCGCGCTGAACGGTGCTATTTCGTTGACGTCTTGGAATTAATTAGTGATAGGGTCAATTACTGATAGGTTAGGTGCCAGATGTAACTGTCCACATAGTGCTAAGTGGCAAATTGCGTAGTAGCACGTTGGTCCTCGGACGAGGTTGTCAGACGAAAGACCGAAATCCTGATAATCTCTTCCATAGTTGGTCCCGGGGAAAAGACTCATTGACGAATACATAAGACGCAGCCGAGTGGGACGACCGCACAAGACCCCTTCTTCGGCTCGGTCTTGGGCTGCCCCTCCGTGAACCTGAGAATCTGCCATGTATATGGCCGTCTATCCGACCGCGGTCTAGTCGTTCCCCCCGCCGATATTTTTATGTTATGTTAGAACTCATACCAAACATTGCACTATCGAAGCGTAGCAACACCTAACTTACACTCACCATAAAATTCCATAGAGGCAGGGAGGGCGGTTTATCAATATGGTTGGGTAGAGAAAAGCATACTATGTTGTGTTTAACGTGCGTAAAAATCCCTACGTTCAACGGGCCAAGAATTAGTTGTACACAAGCATTATCAATCGACTGCGCGGTTAATGCTTTAGTTCCATGCAACTCCGATGCTTGTGCTTATAAGCCCAAGCTAATGTTGAGAAACGTGCGTTATGTTGGGTCGAACCTGGTGCGGTCCGTGGATGCGCAAATATGCAGTGGTACGAATACATAGCAGTAGAGACATATGAGGCATGTTCCTTCTTAGCACGGATACTATTCGACTTGTCTCGCGCCAGGCCGCCGCAGATCACTTGAATTGCATACACAGCCCTAGATGGTGTGTTCCAGTCTGGTCACTTGGTATAGTTCAATAGAGGATGCATGACGGGAATTATCGTTGCTTTTTTGTGGCCAAACAGATTTTTCATACCACGGCTTAAGATGTCTACGGGGGACAGCCTAGTACCAAGTACTAGATGACCTTGAGCATGGCGCGTATTAAACCAGAGGTTGATTCGCCAGATGCAACAGCCCGACCTCATCTTCTTATGCTTCCTAAAAAGCTACGCCGAGGTTCCCTGTCAAAGCCCGTGCGGTCATAAAAGGGGAAAGCAACTGCTCATATGTAGTGCTACGTTTCAAACCCGAGCTTATCCCTACACACATACCTACATAGATCAACATATTGCCGGTTATTGCCTATGCTTCGTGGCAGAATAGAGGACCTTGAAGTAGAGTCTGTGGCAGAGGTTGACATGAGGACTGCGTCCTATCCCCTAGCGGGGATGACCACTTTCAGCGGTGCTAACCTTGCCATGCAAGAGTATGTTACATGATGTCCTTAACCGAAAATTCCACCACGAAGATGGGATGCAATGATCCTACCGCTCCGGGCAGGTGAGGGGCTCCGTCCTGGGGTCACCCAGATAACTGTGTTCAGAGATCCGGACTTGTCATATTGTCAGGTATCTGTTGCGGCCTAAGGCCAGTTGACTGCTTTCCACGAGACGCGCTGACCTCTTATCGGGGATCTGGTCGTACACTAATAAGGTATGCTAAGAAGATCATGTCGGCAGAAGTCACGTGGATCATGAGGGGCTGCTCCTTAGTAGCAGTCCTGTATAAAAGCGAGACGGCGGGCTGTGGAGTCGTTAGCAGTAGCAGTACATCCCCACAGAATGAGGGGTAGGGGTTGCTTTAAAGGTGAGTTGTCGAATTGCCAGCGGACAGCCGGCTGTCGAGCGTAGACAATCAGAACAAACCCGCCAGGGTAGGGCCAGAGAAGAAACATATCGGCTAATAACTCGTCCTGCTGTCTGACCTTACAAATTCTTGTGATTGTCCCGCGTTAATAATAACCGAGCCCCGGTAAACTCAAGAGTCTCTTCAGATATTGTCTTTTGCAAGTGGAAGTTTGCCTGAGAGAAAGCTAATACGTGCTTCTATAGGGTTTCCTAGAGCTGATAACGTTTATCCAGAAGGAATATGGGCTGCTGCCTCAGTTAACAGTCTGCTGCATACCTATGTCCGGGTACCAAGATTTCGAAGGGACATGATGCCCCACGCAGGAACGGCGTAGCTGTGTCATTAAATTATACGTCACTA
seq00015   CATCTCCCATCAGGCCCAGTCGAGTTTTCTAGGGTGGGTGAGCACTTCGGCAGTCGGCCTTTCACGCTAACGCGTGTCAAGGTTAGATCTGGGTCGCCGGCTTACGAATAGGTGCGGAGCGCAGGGGCAATTACACGGAGTTTTTTAATACCTTCAGAAGACACCCCGTTAGGAAGGTACGGTCAGTTCTCATAGTTGCCCCGCGCTGAACGGTGCTATTTCGTTGACGTCTTGGAATTAATTAGTGATAGGGTCAATTACTGATAGGTTAGGTGCCAGATGTAACTGTCCACATAGTGCTAAGTGGCAAATTGCGTAGTAGCACGTTGGTCCTCGGACGAGGTTGTCAGACGAAAGACCGAAATCCTGATAATCTCTTCCATAGTTGGTCCCGGGGAAAAGACTCATTGACGAATACATAAGACGCAGCCGAGTGGGACGACCGCACAAGACCCCTTCTTCGGCTCGGTCTTGGGCTGCCCCTCCGTGAACCTGAGAATCTGCCATGTATATGGCCGTCTATCCGACCGCGGTCTAGTCGTTCCCCCCGCCGATATTTTTATGTTATGTTAGAACTCATACCAAACATTGCACTATCGAAGCGTAGCAACACCTAACTTACACTCACCATAAAATTCCATAGAGGCAGGGAGGGCGGTTTATCAATATGGTTGGGTAGAGAAAAGCATACTATGTTGTGTTTAACGTGCGTAAAAATCCCTACGTTCAACGGGCCAAGAATTAGTTGTACACAAGCATTATCAATCGACTGCGCGGTTAATGCTTTAGTTCCATGCAACTCCGATGCTTGTGCTTATAAGCCCAAGCTAATGTTGAGAAACGTGCGTTATGTTGGGTCGAACCTGGTGCGGTCCTTGGATGCGCAAATATGCAGTGGTACGAATACATAGCAGTAGAGACATATGAGGCATGTTCCTTCTTAGCACGGATACTATTCGACTTGTCTCGCGCCAGGCCGCCGCAGATCACTTGAATTGCATACACAGCCCTAGATGGTGTGTTCCAGTCTGGTCACTTGGTATAGTTCAATAGAGGATGCATGACGGGAATTATCGTTGCTTTTTTGTGGCCAAACAGATTTTTCATACCACGGCTTAAGATGTCTACGGGGGACAGCCTAGTACCAAGTACTAGATGACCTTGAGCATGGCGCGTATTAAACCAGAGGTTGATTCGCCAGATGCAACAGCCCGACCTCATCTTCTTATGCTTCCTAAAAAGCTACGCCGAGGTTCCCTGTCAAAGCCCGTGCGGTCATAAAAGGGGAAAGCAACTGCTCATATGTAGTGCTACGTTTCAAACCCGAGCTTATCCCTACACACATACCTACATAGATCAACATATTGCCGGTTATTGCCTATGCTTCGTGGCAGAATAGAGGACCTTGAAGTAGAGTCTGTGGCAGAGGTTGACATGAGGACTGCGTCCTATCCCCTAGCGGGGATGACCACTTTCAGCGGTGCTAACCTTGCCATGCAAGAGTATGTTACATGATGTCCTTAACCGAAAATTCCACCACGAAGATGGGATGCAATGATCCTACCGCTCCGGGCAGGTGAGGGGCTCCGTCCTGGGGTCACCCAGATAACTGTGTTCAGAGATCCGGACTTGTCATATTGTCAGGTATCTGTTGCGGCCTAAGGCCAGTTGACTGCTTTCCACGAGACGCGCTGACCTCTTATCGGGGATCTGGTCGTACACTAATAAGGTATGCTAAGAAGATCATGTCGGCAGAAGTCACGTGGATCATGAGGGGCTGCTCCTTAGTAGCAGTCCTGTATAAAAGCGAGACGGCGGGCTGTGGAGTCGTTAGCAGTAGCAGTACATCCCCACAGAATGAGGGGTAGGGGTTGCTTTAAAGGTGAGTTGTCGAATTGCCAGCGGACAGCCGGCTGTCGAGCGTAGACAATCAGAACAAACCCGCCAGGGTAGGGCCAGAGAAGAAACATATCGGCTAATAACTCGTCCTGCTGTCTGACCTTACAAATTCTTGTGATTGGCCCGCGTTAATAATAACCGAGCCCCGGTAAACTCAAGAGTCTCTTCAGATATTGTCTTTTGCAAGTGGAAGTTTGCCTGAGAGAAAGCTAATACGTGCTTCTATAGGGTTTCCTAGAGCTGATAACGTTTATCCAGAAGGAATATGGGCTGCTGCCTCAGTTAACAGTCTGCTGCATACCTATGTCCGGGTACCAAGATTTCGAAGGGACATGATGCCCCACGCAGGAACGGCGTAGCTGTGTCATTAAATTATACGTCACTA
seq00016   CATCTCCCATCAGGCCCAGTCGAGTTTTCTAGGGTGGGTGAGCACTTCGGCAGTCGGCCTTTCACGCTAACGCGTGTCAAGGTTAGATCTGGGTCGCCGGCTTACGAATAGGTGCGGAGCGCAGGGGCAATTACACGGAGTTTTTTAATACCTTCAGAAGACACCCCGTTAGGAAGGTACGGTCAGTTCTCATAGTTGCCCCGCGCTGAACGGTGCTATTTCGTTGACGTCTTGGAATTAATTAGTGATAGGGTCAATTACTGATAGGTTAGGTGCCAGATGTAACTGTCCACATAGTGCTAAGTGGCAAATTGCGTAGTAGCACGTTGGTCCTCGGACGAGGTTGTCAGACGAAAGACCGAAATCCTGATAATCTCTTCCATAGTTGGTCCCGGGGAAAAGACTCATTGACGAATACATAAGACGCAGCCGAGTGGGACGACCGCACAAGACCCCTTCTTCGGCTCGGTCTTGGGCTGCCCCTCCGTGAACCTGAGAATCTGCCATGTATATGGCCGTCTATCCGACCGCGGTCTAGTCGTTCCCCCCGCCGATATTTTTATGTTATGTTACAACTCATACCAAACATTGCACTATCGAAGCGTAGCAACACCTAACTTACACTCACCATAAAATTCCATAGAGGCAGGGAGGGCGGTTTATCAATATGGTTGGGTAGAGAAAAGCATACTATGTTGTGTTTAACGTGCGTAAAAATCCCTACGTTCAACGGGCCAAGAATTAGTTGTACACAAGCATTATCAATCGACTGCGCGGTTAATGCTTTAGTTCCATGCAACTCCGATGCTTGTGCTCATAAGCCCAAGCTAATGTTGAGAAACGTGCGTTATGTTGGGTCGAACCTGGTGCGGTCCTTGGATGCGCAAATATGCAGTGGTACGAATACATAGCAGTAGAGACATATGAGGCATGTTCCTTCTTAGCACGGATACTATTCGACTTGTCTCGCGCCAGGCCGCCGCAGATCACTTGAATTGCATACACAGCCCTAGATGGTGTGTTCCAGTCTGGTCACTTGGTATAGTTCAATAGAGGATGCATGACGGGAATTATCGTTGCTTTTTTGTGGCCAAACAGATTTTTCATACCACGGCTTAAGATGTCTACGGGGGACAGCCTAGTACCAAGTACTAGATGACCTTGAGCATGGCGCGTATTAAACCAGAGGTTGATTCGCCAGATGCAACAGCCCGACCTCATCTTCTTATGCTTCCTAAAAAGCTACGCCGAGGTACCCTGTCAAAGCCCGTGCGGTCATAAAAGGGGAAAGCAACTGCTCATATGTAGTGCTACGTTTCAAACCCGAGCTTATCCCTACACACATACCTACATAGATCAACATATTGCCGGTTATTGCCTATGCTTCGTGGCAGAATAGAGGACCTTGAAGTAGAGTCTGTGGCAGAGGTTGACATGAGGACTGCGTCCTATCCCCTAGCGGGGATGACCACTTTCAGCGGTGCTAACCTTGCCATGCAAGAGTATGTTACATGATGTCCTTAACCGAAAATTCCACCACGAAGATGGGATGCAATGATCCTACCGCTCCGGGCAGGTGAGGGGCTCCGTCCTGGGGTCACCCAGATAACTGTGTTCAGAGATCCGGACTTGTCATATTGTCAGGTATCTGTTGCGGCCTAAGGCCAGTTGACTGCTTTCCACGAGACGCGCTGACCTCTTATCGGGGATCTGGTCGTACACTAATAAGGTATGCTAAGAAGATCATGTCGGCAGAAGTCACGTGGATCATGAGGGGCTGCTCCTTAGTAGCAGTCCTGTATAAAAGCGAGACGGCGGGCTGTGGAGTCGTTAGCAGTAGCAGTACATCCCCACAGAATGAGGGGTAGGGGTTGCTTTAAAGGTGAGTTGTCGAATTGCCAGCGGACAGCCGGCTGTCGAGCGTAGACAATCAGAACAAACCCGCCAGGGTAGGGCCAGAGAAGAAACATATCGGCTAATAACTCGTCCTGCTGTCTGACCTTACAAATTCTTGTGATTGTCCCGCGTTAATAATAACCGAGCCCCGGTAAACTCAAGAGTCTCTTCAGATATTGTCTTTTGCAAGTGGAAGTTTGCCTGAGAGAAAGCTAATACGTGCTTCTATAGGGTTTCCTAGAGCTGATAACGTTTATCCAGAAGGAATATGGGCTGCTGCCTCAGTTAACAGTCTGCTGCATACCTATGTCCGGGTACCAAGATTTCGAAGGGACATGATGCCCCACGCAGGAACGGCGTAGCTGTGTCATTAAATTATACGTCACTA
seq00017   CATCTCCCATCAGGCCCAGTCGAGTTTTCTAGGGTGGGTGAGCACTTCGGCAGTCGGCCTTTCACGCTAACGCGTGTCAAGGTTAGATCTGGGTCGCCGGCTTACGAATAGGTGCGGAGCGCAGGGGCAATTACACGGAGTTTTTTAATACCTTCAGAAGACACCCCGTTAGGAAGGTACGGTCAGTTCTCATAGTTGCCCCGCGCTGAACGGTGCTATTTCGTTGACGTCTTGGAATTAATTAGTGATAGGGTCAATTACTGATAGGTTAGGTGCCAGATGTAACTGTCCACATAGTGCTAAGTGGCAAATTGCGTAGTAGCACGTTGGTCCTCGGACGAGGTTGTCAGACGAAAGACCGAAATCCTGATAATCTCTTCCATAGTTGGTCCCGGGGAAAAGACTCATTGACGAATACATAAGACGCAGCCGAGTGGGACGACCGCACAAGACCCCTTCTTCGGCTCGGTCTTGGGCTGCCCCTCCGTGAACCTGAGAATCTGCCATGTATATGGCCGTCTATCCGACCGCGGTCTAGTCGTTCCCCCCGCCGATATTTTTATGTTATGTTAGAACTCATACCAAACATTGCACTATCGAAGCGTAGCAACACCTAACTTACACTCACCATAAAATTCCATAGAGGCAGGGAGGGCGGTTTATCAATATGGTTGGGTAGAGAAAAGCATACTATGTTGTGTTTAACGTGCGTAAAAATCCCTACGTTCAACGGGCCAAGAATTAGTTGTACACAAGCATTATCAATCGACTGCGCGGTTAATGCTTTAGTTCCATGCAACTCCGATGCTTGTGCTTATAAGCCCAAGCTAATGTTGAGAAACGTGCGTTATGTTGGGTCGAACCTGGTGCGGTCCTTGGATGCGCAAATATGCAGTGGTACGAATACATAGCAGTAGAGACATATGAGGCATGTTCCTTCTTAGCACGGATACTATTCGACTTGTCTCGCGCCAGGCCGCCGCAGATCACTTGAATTGCATACACAGCCCTAGATGGTGTGTTCCAGTCTGGTCACTTGGTATAGTTCAATAGAGGATGCATGACGGGAATTATCGTTGCTTTTTTGTGGCCAAACAGATTTTTCATACCACGGCTTAAGATGTCTACGGGGGACAGCCTAGTACCAAGTACTAGATGACCTTGAGCATGGCGCGTATTAAACCAGAGGTTGATTCGCCAGATGCAACAGCCCGACCTCATCTTCTTATGCTTCCTAAAAAGCTACGCCGAGGTTCCCTGTCAAAGCCCGTGCGGTCATAAAAGGGGAAAGCAACTGCTCATATGTAGTGCTACGTTTCAAACCCGAGCTTATCCCTACACACATACCTACATAGATCAACATATTGCCGGTTATTGCCTATGCTTCGTGGCAGAATAGAGGACCTTGAAGTAGAGTCTGTGGCAGAGGTTGACATGAGGACTGCGTCCTATCCCCTAGCGGGGATGACCACTTTCAGCGGTGCTAACCTTGCCATGCAAGAGTATGTTACATGATGTCCTTAACCGAAAATTCCACCACGAAGATGGGATGCAATGATCCTACCGCTCCGGGCAGGTGAGGGGCTCCGTCCTGGGGTCACCCAGATAACTGTGTTCAGAGATCCGGACTTGTCATATTGTCAGGTATCTGTTGCGGCCTAAGGCCAGTTGACTGCTTTCCACGAGACGCGCTGACCTCTTATCGGGGATCTGGTCGTACACTAATAAGGTATGCTAAGAAGATCATGTCGGCAGAAGTCACGTGGATCATGAGGGGCTGCTCCTTAGTAGCAGTCCTGTATAAAAGCGAGACGGCGGGCTGTGGAGTCGTTAGCAGTAGCAGTACATCCCCACAGAATGAGGGGTAGGGGTTGCTTTAAAGGTGAGTTGTCGAATTGCCAGCGGACAGCCGGCTGTCGAGCGTAGACAATCAGAACAAACCCGCCAGGGTAGGGCCAGAGAAGAAACATATCGGCTAATAACTCGTCCTGCTGTCTGACCTTACAAATTCTTGTGATTGTCCCGCGTTAATAATAACCGAGCCCCGGTAAACTCAAGAGTCTCTTCAGATATTGTCTTTTGCAAGTGGAAGTTTGCCTGAGAGAAAGCTAATACGTGCTTCTATAGGGTTTCCTAGAGCTGATAACGTTTATCCAGAAGGAATATGGGCTGCTGCCTCAGTTAACAGTCTGCTGCATACCTATGTCCGGGTACCAAGATTTCGAAGGGACATGATGCCCCACGCAGGAACGGCGTAGCTGTGTCATTAAATTATACGTCACTA
seq00018   CATCTCCCATCAGGCCCAGTCGAGTTTTCTAGGGTGGGTGAGCACTTCGGCAGTCGGCCTTTCACGCTAACGCGTGTCAAGGTTAGATCTGGGTCGCCGGCTTACGAATAGGTGCGGAGCGCAGGGGCAATTACACGGAGTTTTTTAATACCTTCAGAAGACACCCCGTTAGGAAGGTACGGTCAGTTCTCATAGTTGCCCCGCGCTGAACGGTGCTATTTCGTTGACGTCTTGGAATTAATTAGTGATAGGGTCAATTACTGATAGGTTAGGTGCCAGATGTAACTGTCCACATAGTGCTAAGTGGCAAATTGCGTAGTAGCACGTTGGTCCTCGGACGAGGTTGTCAGACGAAAGACCGAAATCCTGATAATCTCTTCCATAGTTGGTCCCGGGGAAAAGACTCATTGACGAATACATAAGACGCAGCCGAGTGGGACGACCGCACAAGACCCCTTCTTCGGCTCGGTCTTGGGCTGCCCCTCCGTGAACCTGAGAATCTGCCATGTATATGGCCGTCTATCCGACCGCGGTCTAGTCGTTCCCCCCGCCGATATTTTTATGTTATGTTAGAACTCATACCAAACATTGCACTATCGAAGCGTAGCAACACCTAACTTACACTCACCATAAAATTCCATAGAGGCAGGGAGGGCGGTTTATCAATATGGTTGGGTAGAGAAAAGCATACTATGTTGTGTTTAACGTGCGTAAAAATCCCTACGTTCAACGGGCCAAGAATTAGTTGTACACAAGCATTATCAATCGACTGCGCGGTTAATGCTTTAGTTCCATGCAACTCCGATGCTTGTGCTTATAAGCCCAAGCTAATGTTGAGAAACGTGCGTTATGTTGGGTCGAACCTGGTGCGGTCCTTGGATGCGCAAATATGCAGTGGTACGAATACATAGCAGTAGAGACATATGAGGCATGTTCCTTCTTAGCACGGATACTATTCGACTTGTCTCGCGCCAGGCCGCCGCAGATCACTTGAATTGCATACACAGCCCTAGATGGTGTGTTCCAGTCTGGTCACTTGGTATAGTTCAATAGAGGATGCATGACGGGAATTATCGTTGCTTTTTTGTGGCCAAACAGATTTTTCATACCACGGCTTAAGATGTCTACGGGGGACAGCCTAGTACCAAGTACTAGATGACCTTGAGCATGGCGCGTATTAAACCAGAGGTTGATTCGCCAGATGCAACAGCCCGACCTCATCTTCTTATGCTTCCTAAAAAGCTACGCCGAGGTTCCCTGTCAAAGCCCGTGCGGTCATAAAAGGGGAAAGCAACTGCTCATATGTAGTGCTACGTTTCAAACCCGAGCTTATCCCTACACACATACCTACATAGATCAACATATTGCCGGTTATTGCCTATGCTTCGTGGCAGAATAGAGGACCTTGAAGTAGAGTCTGTGGCAGAGGTTGACATGAGGACTGCGTCCTATCCCCTAGCGGGGATGACCACTTTCAGCGGTGCTAACCTTGCCATGCAAGAGTATGTTACATGATGTCCTTAACCGAAAATTCCACCACGAAGATGGGATGCAATGATCCTACCGCTCCGGGCAGGTGAGGGGCTCCGTCCTGGGGTCACCCAGATAACTGTGTTCAGAGATCCGGACTTGTCATATTGTCAGGTATCTGTTGCGGCCTAAGGCCAGTTGACTGCTTTCCACGAGACGCGCTGACCTCTTATCGGGGATCTGGTCGTACACTAATAAGGTATGCTAAGAAGATCATGTCGGCAGAAGTCACGTGGATCATGAGGGGCTGCTCCTTAGTAGCAGTCCTGTATAAAAGCGAGACGGCGGGCTGTGGAGTCGTTAGCAGTAGCAGTACATCCCCACAGAATGAGGGGTAGGGGTTGCTTTAAAGGTGAGTTGTCGAATTGCCAGCGGACAGCCGGCTGTCGAGCGTAGACAATCAGAACAAACCCGCCAGGGTAGGGCCAGAGAAGAAACATATCGGCTAATAACTCGTCCTGCTGTCTGACCTTACAAATTCTTGTGATTGGCCCGCGTTAATAATAACCGAGCCCCGGTAAACTCAAGAGTCTCTTCAGATATTGTCTTTTGCAAGTGGAAGTTTGCCTGAGAGAAAGCTAATACGTGCTTCTATAGGGTTTCCTAGAGCTGATAACGTTTATCCAGAAGGAATATGGGCTGCTGCCTCAGTTAACAGTCTGCTGCATACCTATGTCCGGGTACCAAGATTTCGAAGGGACATGATGCCCCACGCAGGAACGGCGTAGCTGTGTCATTAAATTATACGTCACTA
seq00019   CATCTCCCATCAGGCCCAGTCGAGTTTTCTAGGGTGGGTGAGCACTTCGGCAGTCGGCCTTTCACGCTAACGCGTGTCAAGGTTAGATCTGGGTCGCCGGCTTACGAATAGGTGCGGAGCGCAGGGGCAATTACACGGAGTTTTTTAATACCTTCAGAAGACACCCCGTTAGGAAGGTACGGTCAGTTCTCATAGTTGCCCCGCGCTGAACGGTGCTATTTCGTTGACGTCTTGGAATTAATTAGTGATAGGGTCAATTACTGATAGGTTAGGTGCCAGATGTAACTGTCCACATAGTGCTAAGTGGCAAATTGCGTAGTAGCACGTTGGTCCTCGGACGAGGTTGTCAGACGAAAGACCGAAATCCTGATAATCTCTTCCATAGTTGGTCCCGGGGAAAAGACTCATTGACGAATACATAAGACGCAGCCGAGTGGGACGACCGCACAAGACCCCTTCTTCGGCTCGGTCTTGGGCTGCCCCTCCGTGAACCTGAGAATCTGCCATGTATATGGCCGTCTATCCGACCGCGGTCTAGTCGTTCCCCCCGCCGATATTTTTATGTTATGTTACAACTCATACCAAACATTGCACTATCGAAGCGTAGCAACACCTAACTTACACTCACCATAAAATTCCATAGAGGCAGGGAGGGCGGTTTATCAATATGGTTGGGTAGAGAAAAGCATACTATGTTGTGTTTAACGTGCGTAAAAATCCCTACGTTCAACGGGCCAAGAATTAGTTGTACACAAGCATTATCAATCGACTGCGCGGTTAATGCTTTAGTTCCATGCAACTCCGATGCTTGTGCTCATAAGCCCAAGCTAATGTTGAGAAACGTGCGTTATGTTGGGTCGAACCTGGTGCGGTCCTTGGATGCGCAAATATGCAGTGGTACGAATACATAGCAGTAGAGACATATGAGGCATGTTCCTTCTTAGCACGGATACTATTCGACTTGTCTCGCGCCAGGCCGCCGCAGATCACTTGAATTGCATACACAGCCCTAGATGGTGTGTTCCAGTCTGGTCACTTGGTATAGTTCAATAGAGGATGCATGACGGGAATTATCGTTGCTTTTTTGTGGCCAAACAGATTTTTCATACCACGGCTTAAGATGTCTACGGGGGACAGCCTAGTACCAAGTACTAGATGACCTTGAGCATGGCGCGTATTAAACCAGAGGTTGATTCGCCAGATGCAACAGCCCGACCTCATCTTCTTATGCTTCCTAAAAAGCTACGCCGAGGTTCCCTGTCAAAGCCCGTGCGGTCATAAAAGGGGAAAGCAACTGCTCATATGTAGTGCTACGTTTCAAACCCGAGCTTATCCCTACACACATACCTACATAGATCAACATATTGCCGGTTATTGCCTATGCTTCGTGGCAGAATAGAGGACCTTGAAGTAGAGTCTGTGGCAGAGGTTGACATGAGGACTGCGTCCTATCCCCTAGCGGGGATGACCACTTTCAGCGGTGCTAACCTTGCCATGCAAGAGTATGTTACATGATGTCCTTAACCGAAAATTCCACCACGAAGATGGGATGCAATGATCCTACCGCTCCGGGCAGGTGAGGGGCTCCGTCCTGGGGTCACCCAGATAACTGTGTTCAGAGATCCGGACTTGTCATATTGTCAGGTATCTGTTGCGGCCTAAGGCCAGTTGACTGCTTTCCACGAGACGCGCTGACCTCTTATCGGGGATCTGGTCGTACACTAATAAGGTATGCTAAGAAGATCATGTCGGCAGAAGTCACGTGGATCATGAGGGGCTGCTCCTTAGTAGCAGTCCTGTATAAAAGCGAGACGGCGGGCTGTGGAGTCGTTAGCAGTAGCAGTACATCCCCACAGAATGAGGGGTAGGGGTTGCTTTAAAGGTGAGTTGTCGAATTGCCAGCGGACAGCCGGCTGTCGAGCGTAGACAATCAGAACAAACCCGCCAGGGTAGGGCCAGAGAAGAAACATATCGGCTAATAACTCGTCCTGCTGTCTGACCTTACAAATTCTTGTGATTGTCCCGCGTTAATAATAACCGAGCCCCGGTAAACTCAAGAGTCTCTTCAGATATTGTCTTTTGCAAGTGGAAGTTTGCCTGAGAGAAAGCTAATGCGTGCTTCTATAGGGTTTCCTAGAGCTGATAACGTTTATCCAGAAGGAATATGGGCTGCTGCCTCAGTTAACAGTCTGCTGCATACCTATGTCCGGGTACCAAGATTTCGAAGGGACATGATGCCCCACGCAGGAACGGCGTAGCTGTGTCATTAAATTATACGTCACTA
seq00020   CATCTCCCATCAGGCCCAGTCGAGTTTTCTAGGGTGGGTGAGCACTTCGGCAGTCGGCCTTTCACGCTAACGCGTGTCAAGGTTAGATCTGGGTCGCCGGCTTACGAATAGGTGCGGAGCGCAGGGGCAATTACACGGAGTTTTTTAATACCTTCAGAAGACACCCCGTTAGGAAGGTACGGTCAGTTCTCATAGTTGCCCCGCGCTGAACGGTGCTATTTCGTTGACGTCTTGGAATTAATTAGTGATAGGGTCAATTACTGATAGGTTAGGTGCCAGATGTAACTGTCCACATAGTGCTAAGTGGCAAATTGCGTAGTAGCACGTTGGTCCTCGGACGAGGTTGTCAGACGAAAGACCGAAATCCTGATAATCTCTTCCATAGTTGGTCCCGGGGAAAAGACTCATTGACGAATACATAAGACGCAGCCGAGTGGGACGACCGCACAAGACCCCTTCTTCGGCTCGGTCTTGGGCTGCCCCTCCGTGAACCTGAGAATCTGCCATGTATATGGCCGTCTATCCGACCGCGGTCTAGTCGTTCCCCCCGCCGATATTTTTATGTTATGTTACAACTCATACCAAACATTGCACTATCGAAGCGTAGCAACACCTAACTTACACTCACCATAAAATTCCATAGAGGCAGGGAGGGCGGTTTATCAATATGGTTGGGTAGAGAAAAGCATACTATGTTGTGTTTAACGTGCGTAAAAATCCCTACGTTCAACGGGCCAAGAATTAGTTGTACACAAGCATTATCAATCGACTGCGCGGTTAATGCTTTAGTTCCATGCAACTCCGATGCTTGTGCTCATAAGCCCAAGCTAATGTTGAGAAACGTGCGTTATGTTGGGTCGAACCTGGTGCGGTCCTTGGATGCGCAAATATGCAGTGGTACGAATACATAGCAGTAGAGACATATGAGGCATGTTCCTTCTTAGCACGGATACTATTCGACTTGTCTCGCGCCAGGCCGCCGCAGATCACTTGAATTGCATACACAGCCCTAGATGGTGTGTTCCAGTCTGGTCACTTGGTATAGTTCAATAGAGGATGCATGACGGGAATTATCGTTGCTTTTTTGTGGCCAAACAGATTTTTCATACCACGGCTTAAGATGTCTACGGGGGACAGCCTAGTACCAAGTACTAGATGACCTTGAGCATGGCGCGTATTAAACCAGAGGTTGATTCGCCAGATGCAACAGCCCGACCTCATCTTCTTATGCTTCCTAAAAAGCTACGCCGAGGTTCCCTGTCAAAGCCCGTGCGGTCATAAAAGGGGAAAGCAACTGCTCATATGTAGTGCTACGTTTCAAACCCGAGCTTATCCCTACACACATACCTACATAGATCAACATATTGCCGGTTATTGCCTATGCTTCGTGGCAGAATAGAGGACCTTGAAGTAGAGTCTGTGGCAGAGGTTGACATGAGGACTGCGTCCTATCCCCTAGCGGGGATGACCACTTTCAGCGGTGCTAACCTTGCCATGCAAGAGTATGTTACATGATGTCCTTAACCGAAAATTCCACCACGAAGATGGGATGCAATGATCCTACCGCTCCGGGCAGGTGAGGGGCTCCGTCCTGGGGTCACCCAGATAACTGTGTTCAGAGATCCGGACTTGTCATATTGTCAGGTATCTGTTGCGGCCTAAGGCCAGTTGACTGCTTTCCACGAGACGCGCTGACCTCTTATCGGGGATCTGGTCGTACACTAATAAGGTATGCTAAGAAGATCATGTCGGCAGAAGTCACGTGGATCATGAGGGGCTGCTCCTTAGTAGCAGTCCTGTATAAAAGCGAGACGGCGGGCTGTGGAGTCGTTAGCAGTAGCAGTACATCCCCACAGAATGAGGGGTAGGGGTTGCTTTAAAGGTGAGTTGTCGAATTGCCAGCGGACAGCCGGCTGTCGAGCGTAGACAATCAGAACAAACCCGCCAGGGTAGGGCCAGAGAAGAAACATATCGGCTAATAACTCGTCCTGCTGTCTGACCTTACAAATTCTTGTGATTGTCCCGCGTTAATAATAACCGAGCCCCGGTAAACTCAAGAGTCTCTTCAGATATTGTCTTTTGCAAGTGGAAGTTTGCCTGAGAGAAAGCTAATGCGTGCTTCTATAGGGTTTCCTAGAGCTGATAACGTTTATCCAGAAGGAATATGGGCTGCTGCCTCAGTTAACAGTCTGCTGCATACCTATGTCCGGGTACCAAGATTTCGAAGGGACATGATGCCCCACGCAGGAACGGCGTAGCTGTGTCATTAAATTATACGTCACTA
seq00021   CATCTCCCATCAGGCCCAGTCGAGTTTTCTAGGGTGGGTGAGCACTTCGGCAGTCGGCCTTTCACGCTAACGCGTGTCAAGGTTAGATCTGGGTCGCCGGCTTACGAATAGGTGCGGAGCGCAGGGGCAATTACACGGAGTTTTTTAATACCTTCAGAAGACACCCCGTTAGGAAGGTACGGTCAGTTCTCATAGTTGCCCCGCGCTGAACGGTGCTATTTCGTTGACGTCTTGGAATTAATTAGTGATAGGGTCAATTACTGATAGGTTAGGTGCCAGATGTAACTGTCCACATAGTGCTAAGTGGCAAATTGCGTAGTAGCACGTTGGTCCTCGGACGAGGTTGTCAGACGAAAGACCGAAATCCTGATAATCTCTTCCATAGTTGGTCCCGGGGAAAAGACTCATTGACGAATACATAAGACGCAGCCGAGTGGGACGACCGCACAAGACCCCTTCTTCGGCTCGGTCTTGGGCTGCCCCTCCGTGAACCTGAGAATCTGCCATGTATATGGCCGTCTATCCGACCGCGGTCTAGTCGTTCCCCCCGCCGATATTTTTATGTTATGTTAGAACTCATACCAAACATTGCACTATCGAAGCGTAGCAACACCTAACTTACACTCACCATAAAATTCCATAGAGGCAGGGAGGGCGGTTTATCAATATGGTTGGGTAGAGAAAAGCATACTATGTTGTGTTTAACGTGCGTAAAAATCCCTACGTTCAACGGGCCAAGAATTAGTTGTACACAAGCATTATCAATCGACTGCGCGGTTAATGCTTTAGTTCCATGCAACTCCGATGCTTGTGCTTATAAGCCCAAGCTAATGTTGAGAAACGTGCGTTATGTTGGGTCGAACCTGGTGCGGTCCTTGGATGCGCAAATATGCAGTGGTACGAATACATAGCAGTAGAGACATATGAGGCATGTTCCTTCTTAGCACGGATACTATTCGACTTGTCTCGCGCCAGGCCGCCGCAGATCACTTGAATTGCATACACAGCCCTAGATGGTGTGTTCCAGTCTGGTCACTTGGTATAGTTCAATAGAGGATGCATGACGGGAATTATCGTTGCTTTTTTGTGGCCAAACAGATTTTTCATACCACGGCTTAAGATGTCTACGGGGGACAGCCTAGTACCAAGTACTAGATGACCTTGAGCATGGCGCGTATTAAACCAGAGGTTGATTCGCCAGATGCAACAGCCCGACCTCATCTTCTTATGCTTCCTAAAAAGCTACGCCGAGGTTCCCTGTCAAAGCCCGTGCGGTCATAAAAGGGGAAAGCAACTGCTCATATGTAGTGCTACGTTTCAAACCCGAGCTTATCCCTACACACATACCTACATAGATCAACATATTGCCGGTTATTGCCTATGCTTCGTGGCAGAATAGAGGACCTTGAAGTAGAGTCTGTGGCAGAGGTTGACATGAGGACTGCGTCCTATCCCCTAGCGGGGATGACCACTTTCAGCGGTGCTAAGCTTGCCATGCAAGAGTATGTTACATGATGTCCTTAACCGAAAATTCCACCACGAAGATGGGATGCAATGATCCTACCGCTCCGGGCAGGTGAGGGGCTCCGTCCTGGGGTCACCCAGATAACTGTGTTCAGAGATCCGGACTTGTCATATTGTCAGGTATCTGTTGCGGCCTAAGGCCAGTTGACTGCTTTCCACGAGACGCGCTGACCTCTTATCGGGGATCTGGCCGTACACTAATAAGGTATGCTAAGAAGATCATGTCGGCAGAAGTCACGTGGATCATGAGGGGCTGCTCCTTAGTAGCAGTCCTGTATAAAAGCGAGACGGCGGGCTGTGGAGTCGTTAGCAGTAGCAGTACATCCCCACAGAATGAGGGGTAGGGGTTGCTTTAAAGGTGAGTTGTCGAATTGCCAGCGGACAGCCGGCTGTCGAGCGTAGACAATCAGAACAAACCCGCCAGGGTAGGGCCAGAGAAGAAACATATCGGCTAATAACTCGTCCTGCTGTCTGACCTTACAAATTCTTGTGATTGTCCCGCGTTAATAATAACCGAGCCCCGGTAAACTCAAGAGTCTCTTCAGATATTGTCTTTTGCAAGTGGAAGTTTGCCTGAGAGAAAGCTAATACGTGCTTCTATAGGGTTTCCTAGAGCTGATAACGTTTATCCAGAAGGAATATGGGCTGCTGCCTCAGTTAACAGTCTGCTGCATACCTATGTCCGGGTACCAAGATTTCGAAGGGACATGATGCCCCACGCAGGAACGGCGTAGCTGTGTCATTAAATTATACGTCACTA
seq00022   CATCTCCCATCAGGCCCAGTCGAGTTTTCTAGGGTGGGTGAGCACTTCGGCAGTCGGCCTTTCACGCTAACGCGTGTCAAGGTTAGATCTGGGTCGCCGGCTTACGAATAGGTGCGGAGCGCAGGGGCAATTACACGGAGTTTTTTAATACCTTCAGAAGACACCCCGTTAGGAAGGTACGGTCAGTTCTCATAGTTGCCCCGCGCTGAACGGTGCTATTTCGTTGACGTCTTGGAATTAATTAGTGATAGGGTCAATTACTGATAGGTTAGGTGCCAGATGTAACTGTCCACATAGTGCTAAGTGGCAAATTGCGTAGTAGCACGTTGGTCCTCGGACGAGGTTGTCAGACGAAAGACCGAAATCCTGATAATCTCTTCCATAGTTGGTCCCGGGGAAAAGACTCATTGACGAATACATAAGACGCAGCCGAGTGGGACGACCGCACAAGACCCCTTCTTCGGCTCGGTCTTGGGCTGCCCCTCCGTGAACCTGAGAATCTGCCATGTATATGGCCGTCTATCCGACCGCGGTCTAGTCGTTCCCCCCGCCGATATTTTTATGTTATGTTACAACTCATACCAAACATTGCACTATCGAAGCGTAGCAACACCTAACTTACACTCACCATAAAATTCCATAGAGGCAGGGAGGGCGGTTTATCAATATGGTTGGGTAGAGAAAAGCATACTATGTTGTGTTTAACGTGCGTAAAAATCCCTACGTTCAACGGGCCAAGAATTAGTTGTACACAAGCATTATCAATCGACTGCGCGGTTAATGCTTTAGTTCCATGCAACTCCGATGCTTGTGCTCATAAGCCCAAGCTAATGTTGAGAAACGTGCGTTATGTTGGGTCGAACCTGGTGCGGTCCTTGGATGCGCAAATATGCAGTGGTACGAATACATAGCAGTAGAGACATATGAGGCATGTTCCTTCTTAGCACGGATACTATTCGACTTGTCTCGCGCCAGGCCGCCGCAGATCACTTGAATTGCATACACAGCCCTAGATGGTGTGTTCCAGTCTGGTCACTTGGTATAGTTCAATAGAGGATGCATGACGGGAATTATCGTTGCTTTTTTGTGGCCAAACAGATTTTTCATACCACGGCTTAAGATGTCTACGGGGGACAGCCTAGTACCAAGTACTAGATGACCTTGAGCATGGCGCGTATTAAACCAGAGGTTGATTCGCCAGATGCAACAGCCCGACCTCATCTTCTTATGCTTCCTAAAAAGCTACGCCGAGGTACCCTGTCAAAGCCCGTGCGGTCATAAAAGGGGAAAGCAACTGCTCATATGTAGTGCTACGTTTCAAACCCGAGCTTATCCCTACACACATACCTACATAGATCAACATATTGCCGGTTATTGCCTATGCTTCGTGGCAGAATAGAGGACCTTGAAGTAGAGTCTGTGGCAGAGGTTGACATGAGGACTGCGTCCTATCCCCTAGCGGGGATGACCACTTTCAGCGGTGCTAACCTTGCCATGCAAGAGTATGTTACATGATGTCCTTAACCGAAAATTCCACCACGAAGATGGGATGCAATGATCCTACCGCTCCGGGCAGGTGAGGGGCTCCGTCCTGGGGTCACCCAGATAACTGTGTTCAGAGATCCGGACTTGTCATATTGTCAGGTATCTGTTGCGGCCTAAGGCCAGTTGACTGCTTTCCACGAGACGCGCTGACCTCTTATCGGGGATCTGGTCGTACACTAATAAGGTATGCTAAGAAGATCATGTCGGCAGAAGTCACGTGGATCATGAGGGGCTGCTCCTTAGTAGCAGTCCTGTATAAAAGCGAGACGGCGGGCTGTGGAGTCGTTAGCAGTAGCAGTACATCCCCACAGAATGAGGGGTAGGGGTTGCTTTAAAGGTGAGTTGTCGAATTGCCAGCGGACAGCCGGCTGTCGAGCGTAGACAATCAGAACAAACCCGCCAGGGTAGGGCCAGAGAAGAAACATATCGGCTAATAACTCGTCCTGCTGTCTGACCTTACAAATTCTTGTGATTGTCCCGCGTTAATAATAACCGAGCCCCGGTAAACTCAAGAGTCTCTTCAGATATTGTCTTTTGCAAGTGGAAGTTTGCCTGAGAGAAAGCTAATACGTGCTTCTATAGGGTTTCCTAGAGCTGATAACGTTTATCCAGAAGGAATATGGGCTGCTGCCTCAGTTAACAGTCTGCTGCATACCTATGTCCGGGTACCAAGATTTCGAAGGGACATGATGCCCCACGCAGGAACGGCGTAGCTGTGTCATTAAATTATACGTCACTA
seq00023   CATCTCCCATCAGGCCCAGTCGAGTTTTCTAGGGTGGGTGAGCACTTCGGCAGTCGGCCTTTCACGCTAACGCGTGTCAAGGTTAGATCTGGGTCGCCGGCTTACGAATAGGTGCGGAGCGCAGGGGCAATTACACGGAGTTTTTTAATACCTTCAGAAGACACCCCGTTAGGAAGGTACGGTCAGTTCTCATAGTTGCCCCGCGCTGAACGGTGCTATTTCGTTGACGTCTTGGAATTAATTAGTGATAGGGTCAATTACTGATAGGTTAGGTGCCAGATGTAACTGTCCACATAGTGCTAAGTGGCAAATTGCGTAGTAGCACGTTGGTCCTCGGACGAGGTTGTCAGACGAAAGACCGAAATCCTGATAATCTCTTCCATAGTTGGTCCCGGGGAAAAGACTCATTGACGAATACATAAGACGCAGCCGAGTGGGACGACCGCACAAGACCCCTTCTTCGGCTCGGTCTTGGGCTGCCCCTCCGTGAACCTGAGAATCTGCCATGTATATGGCCGTCTATCCGACCGCGGTCTAGTCGTTCCCCCCGCCGATATTTTTATGTTATGTTACAACTCATACCAAACATTGCACTATCGAAGCGTAGCAACACCTAACTTACACTCACCATAAAATTCCATAGAGGCAGGGAGGGCGGTTTATCAATATGGTTGGGTAGAGAAAAGCATACTATGTTGTGTTTAACGTGCGTAAAAATCCCTACGTTCAACGGGCCAAGAATTAGTTGTACACAAGCATTATCAATCGACTGCGCGGTTAATGCTTTAGTTCCATGCAACTCCGATGCTTGTGCTCATAAGCCCAAGCTAATGTTGAGAAACGTGCGTTATGTTGGGTCGAACCTGGTGCGGTCCTTGGATGCGCAAATATGCAGTGGTACGAATACATAGCAGTAGAGACATATGAGGCATGTTCCTTCTTAGCACGGATACTATTCGACTTGTCTCGCGCCAGGCCGCCGCAGATCACTTGAATTGCATACACAGCCCTAGATGGTGTGTTCCAGTCTGGTCACTTGGTATAGTTCAATAGAGGATGCATGACGGGAATTATCGTTGCTTTTTTGTGGCCAAACAGATTTTTCATACCACGGCTTAAGATGTCTACGGGGGACAGCCTAGTACCAAGTACTAGATGACCTTGAGCATGGCGCGTATTAAACCAGAGGTTGATTCGCCAGATGCAACAGCCCGACCTCATCTTCTTATGCTTCCTAAAAAGCTACGCCGAGGTTCCCTGTCAAAGCCCGTGCGGTCATAAAAGGGGAAAGCAACTGCTCATATGTAGTGCTACGTTTCAAACCCGAGCTTATCCCTACACACATACCTACATAGATCAACATATTGCCGGTTATTGCCTATGCTTCGTGGCAGAATAGAGGACCTTGAAGTAGAGTCTGTGGCAGAGGTTGACATGAGGACTGCGTCCTATCCCCTAGCGGGGATGACCACTTTCAGCGGTGCTAACCTTGCCATGCAAGAGTATGTTACATGATGTCCTTAACCGAAAATTCCACCACGAAGATGGGATGCAATGATCCTACCGCTCCGGGCAGGTGAGGGGCTCCGTCCTGGGGTCACCCAGATAACTGTGTTCAGAGATCCGGACTTGTCATATTGTCAGGTATCTGTTGCGGCCTAAGGCCAGTTGACTGCTTTCCACGAGACGCGCTGACCTCTTATCGGGGATCTGGTCGTACACTAATAAGGTATGCTAAGAAGATCATGTCGGCAGAAGTCACGTGGATCATGAGGGGCTGCTCCTTAGTAGCAGTCCTGTATAAAAGCGAGACGGCGGGCTGTGGAGTCGTTAGCAGTAGCAGTACATCCCCACAGAATGAGGGGTAGGGGTTGCTTTAAAGGTGAGTTGTCGAATTGCCAGCGGACAGCCGGCTGTCGAGCGTAGACAATCAGAACAAACCCGCCAGGGTAGGGCCAGAGAAGAAACATATCGGCTAATAACTCGTCCTGCTGTCTGACCTTACAAATTCTTGTGATTGTCCCGCGTTAATAATAACCGAGCCCCGGTAAACTCAAGAGTCTCTTCAGATATTGTCTTTTGCAAGTGGAAGTTTGCCTGAGAGAAAGCTAATGCGTGCTTCTATAGGGTTTCCTAGAGCTGATAACGTTTATCCAGAAGGAATATGGGCTGCTGCCTCAGTTAACAGTCTGCTGCATACCTATGTCCGGGTACCAAGATTTCGAAGGGACATGATGCCCCACGCAGGAACGGCGTAGCTGTGTCATTAAATTATACGTCACTA
seq00024   CATCTCCCATCAGGCCCAGTCGAGTTTTCTAGGGTGGGTGAGCACTTCGGCAGTCGGCCTTTCACGCTAACGCGTGTCAAGGTTAGATCTGGGTCGCCGGCTTACGAATAGGTGCGGAGCGCAGGGGCAATTACACGGAGTTTTTTAATACCTTCAGAAGACACCCCGTTAGGAAGGTACGGTCAGTTCTCATAGTTGCCCCGCGCTGAACGGTGCTATTTCGTTGACGTCTTGGAATTAATTAGTGATAGGGTCAATTACTGATAGGTTAGGTGCCAGATGTAACTGTCCACATAGTGCTAAGTGGCAAATTGCGTAGTAGCACGTTGGTCCTCGGACGAGGTTGTCAGACGAAAGACCGAAATCCTGATAATCTCTTCCATAGTTGGTCCCGGGGAAAAGACTCATTGACGAATACATAAGACGCAGCCGAGTGGGACGACCGCACAAGACCCCTTCTTCGGCTCGGTCTTGGGCTGCCCCTCCGTGAACCTGAGAATCTGCCATGTATATGGCCGTCTATCCGACCGCGGTCTAGTCGTTCCCCCCGCCGATATTTTTATGTTATGTTAGAACTCATACCAAACATTGCACTATCGAAGCGTAGCAACACCTAACTTACACTCACCATAAAATTCCATAGAGGCAGGGAGGGCGGTTTATCAATATGGTTGGGTAGAGAAAAGCATACTATGTTGTGTTTAACGTGCGTAAAAATCCCTACGTTCAACGGGCCAAGAATTAGTTGTACACAAGCATTATCAATCGACTGCGCGGTTAATGCTTTAGTTCCATGCAACTCCGATGCTTGTGCTTATAAGCCCAAGCTAATGTTGAGAAACGTGCGTTATGTTGGGTCGAACCTGGTGCGGTCCTTGGATGCGCAAATATGCAGTGGTACGAATACATAGCAGTAGAGACATATGAGGCATGTTCCTTCTTAGCACGGATACTATTCGACTTGTCTCGCGCCAGGCCGCCGCAGATCACTTGAATTGCATACACAGCCCTAGATGGTGTGTTCCAGTCTGGTCACTTGGTATAGTTCAATAGAGGATGCATGACGGGAATTATCGTTGCTTTTTTGTGGCCAAACAGATTTTTCATACCACGGCTTAAGATGTCTACGGGGGACAGCCTAGTACCAAGTACTAGATGACCTTGAGCATGGCGCGTATTAAACCAGAGGTTGATTCGCCAGATGCAACAGCCCGACCTCATCTTCTTATGCTTCCTAAAAAGCTACGCCGAGGTTCCCTGTCAAAGCCCGTGCGGTCATAAAAGGGGAAAGCAACTGCTCATATGTAGTGCTACGTTTCAAACCCGAGCTTATCCCTACACACATACCTACATAGATCAACATATTGCCGGTTATTGCCTATGCTTCGTGGCAGAATAGAGGACCTTGAAGTAGAGTCTGTGGCAGAGGTTGACATGAGGACTGCGTCCTATCCCCTAGCGGGGATGACCACTTTCAGCGGTGCTAACCTTGCCATGCAAGAGTATGTTACATGATGTCCTTAACCGAAAATTCCACCACGAAGATGGGATGCAATGATCCTACCGCTCCGGGCAGGTGAGGGGCTCCGTCCTGGGGTCACCCAGATAACTGTGTTCAGAGATCCGGACTTGTCATATTGTCAGGTATCTGTTGCGGCCTAAGGCCAGTTGACTGCTTTCCACGAGACGCGCTGACCTCTTATCGGGGATCTGGTCGTACACTAATAAGGTATGCTAAGAAGATCATGTCGGCAGAAGTCACGTGGATCATGAGGGGCTGCTCCTTAGTAGCAGTCCTGTATAAAAGCGAGACGGCGGGCTGTGGAGTCGTTAGCAGTAGCAGTACATCCCCACAGAATGAGGGGTAGGGGTTGCTTTAAAGGTGAGTTGTCGAATTGCCAGCGGACAGCCGGCTGTCGAGCGTAGACAATCAGAACAAACCCGCCAGGGTAGGGCCAGAGAAGAAACATATCGGCTAATAACTCGTCCTGCTGTCTGACCTTACAAATTCTTGTGATTGGCCCGCGTTAATAATAACCGAGCCCCGGTAAACTCAAGAGTCTCTTCAGATATTGTCTTTTGCAAGTGGAAGTTTGCCTGAGAGAAAGCTAATACGTGCTTCTATAGGGTTTCCTAGAGCTGATAACGTTTATCCAGAAGGAATATGGGCTGCTGCCTCAGTTAACAGTCTGCTGCATACCTATGTCCGGGTACCAAGATTTCGAAGGGACATGATGCCCCACGCAGGAACGGCGTAGCTGTGTCATTAAATTATACGTCACTA
seq00025   CATCTCCCATCAGGCCCAGTCGAGTTTTCTAGGGTGGGTGAGCACTTCGGCAGTCGGCCTTTCACGCTAACGCGTGTCAAGGTTAGATCTGGGTCGCCGGCTTACGAATAGGTGCGGAGCGCAGGGGCAATTACACGGAGTTTTTTAATACCTTCAGAAGACACCCCGTTAGGAAGGTACGGTCAGTTCTCATAGTTGCCCCGCGCTGAACGGTGCTATTTCGTTGACGTCTTGGAATTAATTAGTGATAGGGTCAATTACTGATAGGTTAGGTGCCAGATGTAACTGTCCACATAGTGCTAAGTGGCAAATTGCGTAGTAGCACGTTGGTCCTCGGACGAGGTTGTCAGACGAAAGACCGAAATCCTGATAATCTCTTCCATAGTTGGTCCCGGGGAAAAGACTCATTGACGAATACATAAGACGCAGCCGAGTGGGACGACCGCACAAGACCCCTTCTTCGGCTCGGTCTTGGGCTGCCCCTCCGTGAACCTGAGAATCTGCCATGTATATGGCCGTCTATCCGACCGCGGTCTAGTCGTTCCCCCCGCCGATATTTTTATGTTATGTTAGAACTCATACCAAACATTGCACTATCGAAGCGTAGCAACACCTAACTTACACTCACCATAAAATTCCATAGAGGCAGGGAGGGCGGTTTATCAATATGGTTGGGTAGAGAAAAGCATACTATGTTGTGTTTAACGTGCGTAAAAATCCCTACGTTCAACGGGCCAAGAATTAGTTGTACACAAGCATTATCAATCGACTGCGCGGTTAATGCTTTAGTTCCATGCAACTCCGATGCTTGTGCTTATAAGCCCAAGCTAATGTTGAGAAACGTGCGTTATGTTGGGTCGAACCTGGTGCGGTCCTTGGATGCGCAAATATGCAGTGGTACGAATACATAGCAGTAGAGACATATGAGGCATGTTCCTTCTTAGCACGGATACTATTCGACTTGTCTCGCGCCAGGCCGCCGCAGATCACTTGAATTGCATACACAGCCCTAGATGGTGTGTTCCAGTCTGGTCACTTGGTATAGTTCAATAGAGGATGCATGACGGGAATTATCGTTGCTTTTTTGTGGCCAAACAGATTTTTCATACCACGGCTTAAGATGTCTACGGGGGACAGCCTAGTACCAAGTACTAGATGACCTTGAGCATGGCGCGTATTAAACCAGAGGTTGATTCGCCAGATGCAACAGCCCGACCTCATCTTCTTATGCTTCCTAAAAAGCTACGCCGAGGTTCCCTGTCAAAGCCCGTGCGGTCATAAAAGGGGAAAGCAACTGCTCATATGTAGTGCTACGTTTCAAACCCGAGCTTATCCCTACACACATACCTACATAGATCAACATATTGCCGGTTATTGCCTATGCTTCGTGGCAGAATAGAGGACCTTGAAGTAGAGTCTGTGGCAGAGGTTGACATGAGGACTGCGTCCTATCCCCTAGCGGGGATGACCACTTTCAGCGGTGCTAACCTTGCCATGCAAGAGTATGTTACATGATGTCCTTAACCGAAAATTCCACCACGAAGATGGGATGCAATGATCCTACCGCTCCGGGCAGGTGAGGGGCTCCGTCCTGGGGTCACCCAGATAACTGTGTTCAGAGATCCGGACTTGTCATATTGTCAGGTATCTGTTGCGGCCTAAGGCCAGTTGACTGCTTTCCACGAGACGCGCTGACCTCTTATCGGGGATCTGGTCGTACACTAATAAGGTATGCTAAGAAGATCATGTCGGCAGAAGTCACGTGGATCATGAGGGGCTGCTCCTTAGTAGCAGTCCTGTATAAAAGCGAGACGGCGGGCTGTGGAGTCGTTAGCAGTAGCAGTACATCCCCACAGAATGAGGGGTAGGGGTTGCTTTAAAGGTGAGTTGTCGAATTGCCAGCGGACAGCCGGCTGTCGAGCGTAGACAATCAGAACAAACCCGCCAGGGTAGGGCCAGAGAAGAAACATATCGGCTAATAACTCGTCCTGCTGTCTGACCTTACAAATTCTTGTGATTGTCCCGCGTTAATAATAACCGAGCCCCGGTAAACTCAAGAGTCTCTTCAGATATTGTCTTTTGCAAGTGGAAGTTTGCCTGAGAGAAAGCTAATACGTGCTTCTATAGGGTTTCCTAGAGCTGATAACGTTTATCCAGAAGGAATATGGGCTGCTGCCTCAGTTAACAGTCTGCTGCATACCTATGTCCGGGTACCAAGATTTCGAAGGGACATGATGCCCCACGCAGGAACGGCGTAGCTGTGTCATTAAATTATACGTCACTA
seq00026   CATCTCCCATCAGGCCCAGTCGAGTTTTCTAGGGTGGGTGAGCACTTCGGCAGTCGGCCTTTCACGCTAACGCGTGTCAAGGTTAGATCTGGGTCGCCGGCTTACGAATAGGTGCGGAGCGCAGGGGCAATTACACGGAGTTTTTTAATACCTTCAGAAGACACCCCGTTAGGAAGGTACGGTCAGTTCTCATAGTTGCCCCGCGCTGAACGGTGCTATTTCGTTGACGTCTTGGAATTAATTAGTGATAGGGTCAATTACTGATAGGTTAGGTGCCAGATGTAACTGTCCACATAGTGCTAAGTGGCAAATTGCGTAGTAGCACGTTGGTCCTCGGACGAGGTTGTCAGACGAAAGACCGAAATCCTGATAATCTCTTCCATAGTTGGTCCCGGGGAAAAGACTCATTGACGAATACATAAGACGCAGCCGAGTGGGACGACCGCACAAGACCCCTTCTTCGGCTCGGTCTTGGGCTGCCCCTCCGTGAACCTGAGAATCTGCCATGTATATGGCCGTCTATCCGACCGCGGTCTAGTCGTTCCCCCCGCCGATATTTTTATGTTATGTTAGAACTCATACCAAACATTGCACTATCGAAGCGTAGCAACACCTAACTTACACTCACCATAAAATTCCATAGAGGCAGGGAGGGCGGTTTATCAATATGGTTGGGTAGAGAAAAGCATACTATGTTGTGTTTAACGTGCGTAAAAATCCCTACGTTCAACGGGCCAAGAATTAGTTGTACACAAGCATTATCAATCGACTGCGCGGTTAATGCTTTAGTTCCATGCAACTCCGATGCTTGTGCTTATAAGCCCAAGCTAATGTTGAGAAACGTGCGTTATGTTGGGTCGAACCTGGTGCGGTCCTTGGATGCGCAAATATGCAGTGGTACGAATACATAGCAGTAGAGACATATGAGGCATGTTCCTTCTTAGCACGGATACTATTCGACTTGTCTCGCGCCAGGCCGCCGCAGATCACTTGAATTGCATACACAGCCCTAGATGGTGTGTTCCAGTCTGGTCACTTGGTATAGTTCAATAGAGGATGCATGACGGGAATTATCGTTGCTTTTTTGTGGCCAAACAGATTTTTCATACCACGGCTTAAGATGTCTACGGGGGACAGCCTAGTACCAAGTACTAGATGACCTTGAGCATGGCGCGTATTAAACCAGAGGTTGATTCGCCAGATGCAACAGCCCGACCTCATCTTCTTATGCTTCCTAAAAAGCTACGCCGAGGTTCCCTGTCAAAGCCCGTGCGGTCATAAAAGGGGAAAGCAACTGCTCATATGTAGTGCTACGTTTCAAACCCGAGCTTATCCCTACACACATACCTACATAGATCAACATATTGCCGGTTATTGCCTATGCTTCGTGGCAGAATAGAGGACCTTGAAGTAGAGTCTGTGGCAGAGGTTGACATGAGGACTGCGTCCTATCCCCTAGCGGGGATGACCACTTTCAGCGGTGCTAAGCTTGCCATGCAAGAGTATGTTACATGATGTCCTTAACCGAAAATTCCACCACGAAGATGGGATGCAATGATCCTACCGCTCCGGGCAGGTGAGGGGCTCCGTCCTGGGGTCACCCAGATAACTGTGTTCAGAGATCCGGACTTGTCATATTGTCAGGTATCTGTTGCGGCCTAAGGCCAGTTGACTGCTTTCCACGAGACGCGCTGACCTCTTATCGGGGATCTGGTCGTACACTAATAAGGTATGCTAAGAAGATCATGTCGGCAGAAGTCACGTGGATCATGAGGGGCTGCTCCTTAGTAGCAGTCCTGTATAAAAGCGAGACGGCGGGCTGTGGAGTCGTTAGCAGTAGCAGTACATCCCCACAGAATGAGGGGTAGGGGTTGCTTTAAAGGTGAGTTGTCGAATTGCCAGCGGACAGCCGGCTGTCGAGCGTAGACAATCAGAACAAACCCGCCAGGGTAGGGCAAGAGAAGAAACATATCGGCTAATAACTCGTCCTGCTGTCTGACCTTACAAATTCTTGTGATTGTCCCGCGTTAATAATAACCGAGCCCCGGTAAACTCAAGAGTCTCTTCAGATATTGTCTTTTGCAAGTGGAAGTTTGCCTGAGAGAAAGCTAATACGTGCTTCTATAGGGTTTCCTAGAGCTGATAACGTTTATCCAGAAGGAATATGGGCTGCTGCCTCAGTTAACAGTCTGCTGCATACCTATGTCCGGGTACCAAGATTTCGAAGGGACATGATGCCCCACGCAGGAACGGCGTAGCTGTGTCATTAAATTATACGTCACTA
seq00027   CATCTCCCATCAGGCCCAGTCGAGTTTTCTAGGGTGGGTGAGCACTTCGGCAGTCGGCCTTTCACGCTAACGCGTGTCAAGGTTAGATCTGGGTCGCCGGCTTACGAATAGGTGCGGAGCGCAGGGGCAATTACACGGAGTTTTTTAATACCTTCAGAAGACACCCCGTTAGGAAGGTACGGTCAGTTCTCATAGTTGCCCCGCGCTGAACGGTGCTATTTCGTTGACGTCTTGGAATTAATTAGTGATAGGGTCAATTACTGATAGGTTAGGTGCCAGATGTAACTGTCCACATAGTGCTAAGTGGCAAATTGCGTAGTAGCACGTTGGTCCTCGGACGAGGTTGTCAGACGAAAGACCGAAATCCTGATAATCTCTTCCATAGTTGGTCCCGGGGAAAAGACTCATTGACGAATACATAAGACGCAGCCGAGTGGGACGACCGCACAAGACCCCTTCTTCGGCTCGGTCTTGGGCTGCCCCTCCGTGAACCTGAGAATCTGCCATGTATATGGCCGTCTATCCGACCGCGGTCTAGTCGTTCCCCCCGCCGATATTTTTATGTTATGTTAGAACTCATACCAAACATTGCACTATCGAAGCGTAGCAACACCTAACTTACACTCACCATAAAATTCCATAGAGGCAGGGAGGGCGGTTTATCAATATGGTTGGGTAGAGAAAAGCATACTATGTTGTGTTTAACGTGCGTAAAAATCCCTACGTTCAACGGGCCAAGAATTAGTTGTACACAAGCATTATCAATCGACTGCGCGGTTAATGCTTTAGTTCCATGCAACTCCGATGCTTGTGCTTATAAGCCCAAGCTAATGTTGAGAAACGTGCGTTATGTTGGGTCGAACCTGGTGCGGTCCTTGGATGCGCAAATATGCAGTGGTACGAATACATAGCAGTAGAGACATATGAGGCATGTTCCTTCTTAGCACGGATACTATTCGACTTGTCTCGCGCCAGGCCGCCGCAGATCACTTGAATTGCATACACAGCCCTAGATGGTGTGTTCCAGTCTGGTCACTTGGTATAGTTCAATAGAGGATGCATGACGGGAATTATCGTTGCTTTTTTGTGGCCAAACAGATTTTTCATACCACGGCTTAAGATGTCTACGGGGGACAGCCTAGTACCAAGTACTAGATGACCTTGAGCATGGCGCGTATTAAACCAGAGGTTGATTCGCCAGATGCAACAGCCCGACCTCATCTTCTTATGCTTCCTAAAAAGCTACGCCGAGGTTCCCTGTCAAAGCCCGTGCGGTCATAAAAGGGGAAAGCAACTGCTCATATGTAGTGCTACGTTTCAAACCCGAGCTTATCCCTACACACATACCTACATAGATCAACATATTGCCGGTTATTGCCTATGCTTCGTGGCAGAATAGAGGACCTTGAAGTAGAGTCTGTGGCAGAGGTTGACATGAGGACTGCGTCCTATCCCCTAGCGGGGATGACCACTTTCAGCGGTGCTAAGCTTGCCATGCAAGAGTATGTTACATGATGTCCTTAACCGAAAATTCCACCACGAAGATGGGATGCAATGATCCTACCGCTCCGGGCAGGTGAGGGGCTCCGTCCTGGGGTCACCCAGATAACTGTGTTCAGAGATCCGGACTTGTCATATTGTCAGGTATCTGTTGCGGCCTAAGGCCAGTTGACTGCTTTCCACGAGACGCGCTGACCTCTTATCGGGGATCTGGTCGTACACTAATAAGGTATGCTAAGAAGATCATGTCGGCAGAAGTCACGTGGATCATGAGGGGCTGCTCCTTAGTAGCAGTCCTGTATAAAAGCGAGACGGCGGGCTGTGGAGTCGTTAGCAGTAGCAGTACATCCCCACAGAATGAGGGGTAGGGGTTGCTTTAAAGGTGAGTTGTCGAATTGCCAGCGGACAGCCGGCTGTCGAGCGTAGACAATCAGAACAAACCCGCCAGGGTAGGGCAAGAGAAGAAACATATCGGCTAATAACTCGTCCTGCTGTCTGACCTTACAAATTCTTGTGATTGTCCCGCGTTAATAATAACCGAGCCCCGGTAAACTCAAGAGTCTCTTCAGATATTGTCTTTTGCAAGTGGAAGTTTGCCTGAGAGAAAGCTAATACGTGCTTCTATAGGGTTTCCTAGAGCTGATAACGTTTATCCAGAAGGAATATGGGCTGCTGCCTCAGTTAACAGTCTGCTGCATACCTATGTCCGGGTACCAAGATTTCGAAGGGACATGATGCCCCACGCAGGAACGGCGTAGCTGTGTCATTAAATTATACGTCACTA
seq00028   CATCTCCCATCAGGCCCAGTCGAGTTTTCTAAGGTGGGTGAGCACTTCGGCAGTCGGCCTTTCACGCTAACGCGTGTCAAGGTTAGATCTGGGTCGCCGGCTTACGAATAGGTGCGGAGCGCAGGGGCAATTACACGGAGTTTTTTAATACCTTCAGAAGACACCCCGTTAGGAAGGTACGGTCAGTTCTCATAGTTGCCCCGCGCTGAACGGTGCTATTTCGTTGACGTCTTGGAATTAATTAGTGATAGGGTCAATTACTGATAGGTTAGGTGCCAGATGTAACTGTCCACATAGTGCTAAGTGGCAAATTGCGTAGTAGCACGTTGGTCCTCGGACGAGGTTGTCAGACGAAAGACCGAAATCCTGATAATCTCTTCCATAGTTGGTCCCGGGGAAAAGACTCATTGACGAATACATAAGACGCAGCCGAGTGGGACGACCGCACAAGACCCCTTCTTCGGCTCGGTCTTGGGCTGCCCCTCCGTGAACCTGAGAATCTGCCATGTATATGGCCGTCTATCCGACCGCGGTCTAGTCGTTCCCCCCGCCGATATTTTTATGTTATGTTAGAACTCATACCAAACATTGCACTATCGAAGCGTAGCAACACCTAACTTACACTCACCATAAAATTCCATAGAGGCAGGGAGGGCGGTTTATCAATATGGTTGGGTAGAGAAAAGCATACTATGTTGTGTTTAACGTGCGTAAAAATCCCTACGTTCAACGGGCCAAGAATTAGTTGTACACAAGCATTATCAATCGACTGCGCGGTTAATGCTTTAGTTCCATGCAACTCCGATGCTTGTGCTTATAAGCCCAAGCTAATGTTGAGAAACGTGCGTTATGTTGGGTCGAACCTGGTGCGGTCCTTGGATGCGCAAATATGCAGTGGTACGAATACATAGCAGTAGAGACATATGAGGCATGTTCCTTCTTAGCACGGATACTATTCGACTTGTCTCGCGCCAGGCCGCCGCAGATCACTTGAATTGCATACACAGCCCTAGATGGTGTGTTCCAGTCTGGTCACTTGGTATAGTTCAATAGAGGATGCATGACGGGAATTATCGTTGCTTTTTTGTGGCCAAACAGATTTTTCATACCACGGCTTAAGATGTCTACGGGGGACAGCCTAGTACCAAGTACTAGATGACCTTGAGCATGGCGCGTATTAAACCAGAGGTTGATTCGCCAGATGCAACAGCCCGACCTCATCTTCTTATGCTTCCTAAAAAGCTACGCCGAGGTTCCCTGTCAAAGCCCGTGCGGTCATAAAAGGGGAAAGCAACTGCTCATATGTAGTGCTACGTTTCAAACCCGAGCTTATCCCTACACACATACCTACATAGATCAACATATTGCCGGTTATTGCCTATGCTTCGTGGCAGAATAGAGGACCTTGAAGTAGAGTCTGTGGCAGAGGTTGACATGAGGACTGCGTCCTATCCCCTAGCGGGGATGACCACTTTCAGCGGTGCTAACCTTGCCATGCAAGAGTATGTTACATGATGTCCTTAACCGAAAATTCCACCACGAAGATGGGATGCAATGATCCTACCGCTCCGGGCAGGTGAGGGGCTCCGTCCTGGGGTCACCCAGATAACTGTGTTCAGAGATCCGGACTTGTCATATTGTCAGGTATCTGTTGCGGCCTAAGGCCAGTTGACTGCTTTCCACGAGACGCGCTGACCTCTTATCGGGGATCTGGTCGTACACTAATAAGGTATGCTAAGAAGATCATGTCGGCAGAAGTCACGTGGATCATGAGGGGCTGCTCCTTAGTAGCAGTCCTGTATAAAAGCGAGACGGCGGGCTGTGGAGTCGTTAGCAGTAGCAGTACATCCCCACAGAATGAGGGGTAGGGGTTGCTTTAAAGGTGAGTTGTCGAATTGCCAGCGGACAGCCGGCTGTCGAGCGTAGACAATCAGAACAAACCCGCCAGGGTAGGGCCAGAGAAGAAACATATCGGCTAATAACTCGTCCTGCTGTCTGACCTTACAAATTCTTGTGATTGGCCCGCGTTAATAATAACCGAGCCCCGGTAAACTCAAGAGTCTCTTCAGATATTGTCTTTTGCAAGTGGAAGTTTGCCTGAGAGAAAGCTAATACGTGCTTCTATAGGGTTTCCTAGAGCTGATAACGTTTATCCAGAAGGAATATGGGCTGCTGCCTCAGTTAACAGTCTGCTGCATACCTATGTCCGGGTACCAAGATTTCGAAGGGACATGATGCCCCACGCAGGAACGGCGTAGCTGTGTCATTAAATTATACGTCACTA
seq00029   CATCTCCCATCAGGCCCAGTCGAGTTTTCTAAGGTGGGTGAGCACTTCGGCAGTCGGCCTTTCACGCTAACGCGTGTCAAGGTTAGATCTGGGTCGCCGGCTTACGAATAGGTGCGGAGCGCAGGGGCAATTACACGGAGTTTTTTAATACCTTCAGAAGACACCCCGTTAGGAAGGTACGGTCAGTTCTCATAGTTGCCCCGCGCTGAACGGTGCTATTTCGTTGACGTCTTGGAATTAATTAGTGATAGGGTCAATTACTGATAGGTTAGGTGCCAGATGTAACTGTCCACATAGTGCTAAGTGGCAAATTGCGTAGTAGCACGTTGGTCCTCGGACGAGGTTGTCAGACGAAAGACCGAAATCCTGATAATCTCTTCCATAGTTGGTCCCGGGGAAAAGACTCATTGACGAATACATAAGACGCAGCCGAGTGGGACGACCGCACAAGACCCCTTCTTCGGCTCGGTCTTGGGCTGCCCCTCCGTGAACCTGAGAATCTGCCATGTATATGGCCGTCTATCCGACCGCGGTCTAGTCGTTCCCCCCGCCGATATTTTTATGTTATGTTAGAACTCATACCAAACATTGCACTATCGAAGCGTAGCAACACCTAACTTACACTCACCATAAAATTCCATAGAGGCAGGGAGGGCGGTTTATCAATATGGTTGGGTAGAGAAAAGCATACTATGTTGTGTTTAACGTGCGTAAAAATCCCTACGTTCAACGGGCCAAGAATTAGTTGTACACAAGCATTATCAATCGACTGCGCGGTTAATGCTTTAGTTCCATGCAACTCCGATGCTTGTGCTTATAAGCCCAAGCTAATGTTGAGAAACGTGCGTTATGTTGGGTCGAACCTGGTGCGGTCCTTGGATGCGCAAATATGCAGTGGTACGAATACATAGCAGTAGAGACATATGAGGCATGTTCCTTCTTAGCACGGATACTATTCGACTTGTCTCGCGCCAGGCCGCCGCAGATCACTTGAATTGCATACACAGCCCTAGATGGTGTGTTCCAGTCTGGTCACTTGGTATAGTTCAATAGAGGATGCATGACGGGAATTATCGTTGCTTTTTTGTGGCCAAACAGATTTTTCATACCACGGCTTAAGATGTCTACGGGGGACAGCCTAGTACCAAGTACTAGATGACCTTGAGCATGGCGCGTATTAAACCAGAGGTTGATTCGCCAGATGCAACAGCCCGACCTCATCTTCTTATGCTTCCTAAAAAGCTACGCCGAGGTTCCCTGTCAAAGCCCGTGCGGTCATAAAAGGGGAAAGCAACTGCTCATATGTAGTGCTACGTTTCAAACCCGAGCTTATCCCTACACACATACCTACATAGATCAACATATTGCCGGTTATTGCCTATGCTTCGTGGCAGAATAGAGGACCTTGAAGTAGAGTCTGTGGCAGAGGTTGACATGAGGACTGCGTCCTATCCCCTAGCGGGGATGACCACTTTCAGCGGTGCTAACCTTGCCATGCAAGAGTATGTTACATGATGTCCTTAACCGAAAATTCCACCACGAAGATGGGATGCAATGATCCTACCGCTCCGGGCAGGTGAGGGGCTCCGTCCTGGGGTCACCCAGATAACTGTGTTCAGAGATCCGGACTTGTCATATTGTCAGGTATCTGTTGCGGCCTAAGGCCAGTTGACTGCTTTCCACGAGACGCGCTGACCTCTTATCGGGGATCTGGTCGTACACTAATAAGGTATGCTAAGAAGATCATGTCGGCAGAAGTCACGTGGATCATGAGGGGCTGCTCCTTAGTAGCAGTCCTGTATAAAAGCGAGACGGCGGGCTGTGGAGTCGTTAGCAGTAGCAGTACATCCCCACAGAATGAGGGGTAGGGGTTGCTTTAAAGGTGAGTTGTCGAATTGCCAGCGGACAGCCGGCTGTCGAGCGTAGACAATCAGAACAAACCCGCCAGGGTAGGGCCAGAGAAGAAACATATCGGCTAATAACTCGTCCTGCTGTCTGACCTTACAAATTCTTGTGATTGGCCCGCGTTAATAATAACCGAGCCCCGGTAAACTCAAGAGTCTCTTCAGATATTGTCTTTTGCAAGTGGAAGTTTGCCTGAGAGAAAGCTAATACGTGCTTCTATAGGGTTTCCTAGAGCTGATAACGTTTATCCAGAAGGAATATGGGCTGCTGCCTCAGTTAACAGTCTGCTGCATACCTATGTCCGGGTACCAAGATTTCGAAGGGACATGATGCCCCACGCAGGAACGGCGTAGCTGTGTCATTAAATTATACGTCACTA
seq00030   CATCTCCCATCAGGCCCAGTCGAGTTTTCTAGGGTGGGTGAGCACTTCGGCAGTCGGCCTTTCACGCTAACGCGTGTCAAGGTTAGATCTGGGTCGCCGGCTTACGAATAGGTGCGGAGCGCAGGGGCAATTACACGGAGTTTTTTAATACCTTCAGAAGACACCCCGTTAGGAAGGTACGGTCAGTTCTCATAGTTGCCCCGCGCTGAACGGTGCTATTTCGTTGACGTCTTGGAATTAATTAGTGATAGGGTCAATTACTGATAGGTTAGGTGCCAGATGTAACTGTCCACATAGTGCTAAGTGGCAAATTGCGTAGTAGCACGTTGGTCCTCGGACGAGGTTGTCAGACGAAAGACCGAAATCCTGATAATCTCTTCCATAGTTGGTCCCGGGGAAAAGACTCATTGACGAATACATAAGACGCAGCCGAGTGGGACGACCGCACAAGACCCCTTCTTCGGCTCGGTCTTGGGCTGCCCCTCCGTGAACCTGAGAATCTGCCATGTATATGGCCGTCTATCCGACCGCGGTCTAGTCGTTCCCCCCGCCGATATTTTTATGTTATGTTACAACTCATACCAAACATTGCACTATCGAAGCGTAGCAACACCTAACTTACACTCACCATAAAATTCCATAGAGGCAGGGAGGGCGGTTTATCAATATGGTTGGGTAGAGAAAAGCATACTATGTTGTGTTTAACGTGCGTAAAAATCCCTACGTTCAACGGGCCAAGAATTAGTTGTACACAAGCATTATCAATCGACTGCGCGGTTAATGCTTTAGTTCCATGCAACTCCGATGCTTGTGCTCATAAGCCCAAGCTAATGTTGAGAAACGTGCGTTATGTTGGGTCGAACCTGGTGCGGTCCTTGGATGCGCAAATATGCAGTGGTACGAATACATAGCAGTAGAGACATATGAGGCATGTTCCTTCTTAGCACGGATACTATTCGACTTGTCTCGCGCCAGGCCGCCGCAGATCACTTGAATTGCATACACAGCCCTAGATGGTGTGTTCCAGTCTGGTCACTTGGTATAGTTCAATAGAGGATGCATGACGGGAATTATCGTTGCTTTTTTGTGGCCAAACAGATTTTTCATACCACGGCTTAAGATGTCTACGGGGGACAGCCTAGTACCAAGTACTAGATGACCTTGAGCATGGCGCGTATTAAACCAGAGGTTGATTCGCCAGATGCAACAGCCCGACCTCATCTTCTTATGCTTCCTAAAAAGCTACGCCGAGGTTCCCTGTCAAAGCCCGTGCGGTCATAAAAGGGGAAAGCAACTGCTCATATGTAGTGCTACGTTTCAAACCCGAGCTTATCCCTACACACATACCTACATAGATCAACATATTGCCGGTTATTGCCTATGCTTCGTGGCAGAATAGAGGACCTTGAAGTAGAGTCTGTGGCAGAGGTTGACATGAGGACTGCGTCCTATCCCCTAGCGGGGATGACCACTTTCAGCGGTGCTAACCTTGCCATGCAAGAGTATGTTACATGATGTCCTTAACCGAAAATTCCACCACGAAGATGGGATGCAATGATCCTACCGCTCCGGGCAGGTGAGGGGCTCCGTCCTGGGGTCACCCAGATAACTGTGTTCAGAGATCCGGACTTGTCATATTGTCAGGTATCTGTTGCGGCCTAAGGCCAGTTGACTGCTTTCCACGAGACGCGCTGACCTCTTATCGGGGATCTGGTCGTACACTAATAAGGTATGCTAAGAAGATCATGTCGGCAGAAGTCACGTGGATCATGAGGGGCTGCTCCTTAGTAGCAGTCCTGTATAAAAGCGAGACGGCGGGCTGTGGAGTCGTTAGCAGTAGCAGTACATCCCCACAGAATGAGGGGTAGGGGTTGCTTTAAAGGTGAGTTGTCGAATTGCCAGCGGACAGCCGGCTGTCGAGCGTAGACAATCAGAACAAACCCGCCAGGGTAGGGCCAGAGAAGAAACATATCGGCTAATAACTCGTCCTGCTGTCTGACCTTACAAATTCTTGTGATTGTCCCGCGTTAATAATAACCGAGCCCCGGTAAACTCAAGAGTCTCTTCAGATATTGTCTTTTGCAAGTGGAAGTTTGCCTGAGAGAAAGCTAATGCGTGCTTCTATAGGGTTTCCTAGAGCTGATAACGTTTATCCAGAAGGAATATGGGCTGCTGCCTCAGTTAACAGTCTGCTGCATACCTATGTCCGGGTACCAAGATTTCGAAGGGACATGATGCCCCACGCAGGAACGGCGTAGCTGTGTCATTAAATTATACGTCACTA
seq00031   CATCTCCCATCAGGCCCAGTCGAGTTTTCTAGGGTGGGTGAGCACTTCGGCAGTCGGCCTTTCACGCTAACGCGTGTCAAGGTTAGATCTGGGTCGCCGGCTTACGAATAGGTGCGGAGCGCAGGGGCAATTACACGGAGTTTTTTAATACCTTCAGAAGACACCCCGTTAGGAAGGTACGGTCAGTTCTCATAGTTGCCCCGCGCTGAACGGTGCTATTTCGTTGACGTCTTGGAATTAATTAGTGATAGGGTCAATTACTGATAGGTTAGGTGCCAGATGTAACTGTCCACATAGTGCTAAGTGGCAAATTGCGTAGTAGCACGTTGGTCCTCGGACGAGGTTGTCAGACGAAAGACCGAAATCCTGATAATCTCTTCCATAGTTGGTCCCGGGGAAAAGACTCATTGACGAATACATAAGACGCAGCCGAGTGGGACGACCGCACAAGACCCCTTCTTCGGCTCGGTCTTGGGCTGCCCCTCCGTGAACCTGAGAATCTGCCATGTATATGGCCGTCTATCCGACCGCGGTCTAGTCGTTCCCCCCGCCGATATTTTTATGTTATGTTAGAACTCATACCAAACATTGCACTATCGAAGCGTAGCAACACCTAACTTACACTCACCATAAAATTCCATAGAGGCAGGGAGGGCGGTTTATCAATATGGTTGGGTAGAGAAAAGCATACTATGTTGTGTTTAACGTGCGTAAAAATCCCTACGTTCAACGGGCCAAGAATTAGTTGTACACAAGCATTATCAATCGACTGCGCGGTTAATGCTTTAGTTCCATGCAACTCCGATGCTTGTGCTTATAAGCCCAAGCTAATGTTGAGAAACGTGCGTTATGTTGGGTCGAACCTGGTGCGGTCCTTGGATGCGCAAATATGCAGTGGTACGAATACATAGCAGTAGAGACATATGAGGCATGTTCCTTCTTAGCACGGATACTATTCGACTTGTCTCGCGCCAGGCCGCCGCAGATCACTTGAATTGCATACACAGCCCTAGATGGTGTGTTCCAGTCTGGTCACTTGGTATAGTTCAATAGAGGATGCATGACGGGAATTATCGTTGCTTTTTTGTGGCCAAACAGATTTTTCATACCACGGCTTAAGATGTCTACGGGGGACAGCCTAGTACCAAGTACTAGATGACCTTGAGCATGGCGCGTATTAAACCAGAGGTTGATTCGCCAGATGCAACAGCCCGACCTCATCTTCTTATGCTTCCTAAAAAGCTACGCCGAGGTTCCCTGTCAAAGCCCGTGCGGTCATAAAAGGGGAAAGCAACTGCTCATATGTAGTGCTACGTTTCAAACCCGAGCTTATCCCTACACACATACCTACATAGATCAACATATTGCCGGTTATTGCCTATGCTTCGTGGCAGAATAGAGGACCTTGAAGTAGAGTCTGTGGCAGAGGTTGACATGAGGACTGCGTCCTATCCCCTAGCGGGGATGACCACTTTCAGCGGTGCTAACCTTGCCATGCAAGAGTATGTTACATGATGTCCTTAACCGAAAATTCCACCACGAAGATGGGATGCAATGATCCTACCGCTCCGGGCAGGTGAGGGGCTCCGTCCTGGGGTCACCCAGATAACTGTGTTCAGAGATCCGGACTTGTCATATTGTCAGGTATCTGTTGCGGCCTAAGGCCAGTTGACTGCTTTCCACGAGACGCGCTGACCTCTTATCGGGGATCTGGTCGTACACTAATAAGGTATGCTAAGAAGATCATGTCGGCAGAAGTCACGTGGATCATGAGGGGCTGCTCCTTAGTAGCAGTCCTGTATAAAAGCGAGACGGCGGGCTGTGGAGTCGTTAGCAGTAGCAGTACATCCCCACAGAATGAGGGGTAGGGGTTGCTTTAAAGGTGAGTTGTCGAATTGCCAGCGGACAGCCGGCTGTCGAGCGTAGACAATCAGAACAAACCCGCCAGGGTAGGGCCAGAGAAGAAACATATCGGCTAATAACTCGTCCTGCTGTCTGACCTTACAAATTCTTGTGATTGGCCCGCGTTAATAATAACCGAGCCCCGGTAAACTCAAGAGTCTCTTCAGATATTGTCTTTTGCAAGTGGAAGTTTGCCTGAGAGAAAGCTAATACGTGCTTCTATAGGGTTTCCTAGAGCTGATAACGTTTATCCAGAAGGAATATGGGCTGCTGCCTCAGTTAACAGTCTGCTGCATACCTATGTCCGGGTACCAAGATTTCGAAGGGACATGATGCCCCACGCAGGAACGGCGTAGCTGTGTCATTAAATTATACGTCACTA
seq00032   CATCTCCCATCAGGCCCAGTCGAGTTTTCTAGGGTGGGTGAGCACTTCGGCAGTCGGCCTTTCACGCTAACGCGTGTCAAGGTTAGATCTGGGTCGCCGGCTTACGAATAGGTGCGGAGCGCAGGGGCAATTACACGGAGTTTTTTAATACCTTCAGAAGACACCCCGTTAGGAAGGTACGGTCAGTTCTCATAGTTGCCCCGCGCTGAACGGTGCTATTTCGTTGACGTCTTGGAATTAATTAGTGATAGGGTCAATTACTGATAGGTTAGGTGCCAGATGTAACTGTCCACATAGTGCTAAGTGGCAAATTGCGTAGTAGCACGTTGGTCCTCGGACGAGGTTGTCAGACGAAAGACCGAAATCCTGATAATCTCTTCCATAGTTGGTCCCGGGGAAAAGACTCATTGACGAATACATAAGACGCAGCCGAGTGGGACGACCGCACAAGACCCCTTCTTCGGCTCGGTCTTGGGCTGCCCCTCCGTGAACCTGAGAATCTGCCATGTATATGGCCGTCTATCCGACCGCGGTCTAGTCGTTCCCCCCGCCGATATTTTTATGTTATGTTACAACTCATACCAAACATTGCACTATCGAAGCGTAGCAACACCTAACTTACACTCACCATAAAATTCCATAGAGGCAGGGAGGGCGGTTTATCAATATGGTTGGGTAGAGAAAAGCATACTATGTTGTGTTTAACGTGCGTAAAAATCCCTACGTTCAACGGGCCAAGAATTAGTTGTACACAAGCATTATCAATCGACTGCGCGGTTAATGCTTTAGTTCCATGCAACTCCGATGCTTGTGCTCATAAGCCCAAGCTAATGTTGAGAAACGTGCGTTATGTTGGGTCGAACCTGGTGCGGTCCTTGGATGCGCAAATATGCAGTGGTACGAATACATAGCAGTAGAGACATATGAGGCATGTTCCTTCTTAGCACGGATACTATTCGACTTGTCTCGCGCCAGGCCGCCGCAGATCACTTGAATTGCATACACAGCCCTAGATGGTGTGTTCCAGTCTGGTCACTTGGTATAGTTCAATAGAGGATGCATGACGGGAATTATCGTTGCTTTTTTGTGGCCAAACAGATTTTTCATACCACGGCTTAAGATGTCTACGGGGGACAGCCTAGTACCAAGTACTAGATGACCTTGAGCATGGCGCGTATTAAACCAGAGGTTGATTCGCCAGATGCAACAGCCCGACCTCATCTTCTTATGCTTCCTAAAAAGCTACGCCGAGGTTCCCTGTCAAAGCCCGTGCGGTCATAAAAGGGGAAAGCAACTGCTCATATGTAGTGCTACGTTTCAAACCCGAGCTTATCCCTACACACATACCTACATAGATCAACATATTGCCGGTTATTGCCTATGCTTCGTGGCAGAATAGAGGACCTTGAAGTAGAGTCTGTGGCAGAGGTTGACATGAGGACTGCGTCCTATCCCCTAGCGGGGATGACCACTTTCAGCGGTGCTAACCTTGCCATGCAAGAGTATGTTACATGATGTCCTTAACCGAAAATTCCACCACGAAGATGGGATGCAATGATCCTACCGCTCCGGGCAGGTGAGGGGCTCCGTCCTGGGGTCACCCAGATAACTGTGTTCAGAGATCCGGACTTGTCATATTGTCAGGTATCTGTTGCGGCCTAAGGCCAGTTGACTGCTTTCCACGAGACGCGCTGACCTCTTATCGGGGATCTGGTCGTACACTAATAAGGTATGCTAAGAAGATCATGTCGGCAGAAGTCACGTGGATCATGAGGGGCTGCTCCTTAGTAGCAGTCCTGTATAAAAGCGAGACGGCGGGCTGTGGAGTCGTTAGCAGTAGCAGTACATCCCCACAGAATGAGGGGTAGGGGTTGCTTTAAAGGTGAGTTGTCGAATTGCCAGCGGACAGCCGGCTGTCGAGCGTAGACAATCAGAACAAACCCGCCAGGGTAGGGCCAGAGAAGAAACATATCGGCTAATAACTCGTCCTGCTGTCTGACCTTACAAATTCTTGTGATTGTCCCGCGTTAATAATAACCGAGCCCCGGTAAACTCAAGAGTCTCTTCAGATATTGTCTTTTGCAAGTGGAAGTTTGCCTGAGAGAAAGCTAATGCGTGCTTCTATAGGGTTTCCTAGAGCTGATAACGTTTATCCAGAAGGAATATGGGCTGCTGCCTCAGTTAACAGTCTGCTGCATACCTATGTCCGGGTACCAAGATTTCGAAGGGACATGATGCCCCACGCAGGAACGGCGTAGCTGTGTCATTAAATTATACGTCACTA
seq00033   CATCTCCCATCAGGCCCAGTCGAGTTTTCTAAGGTGGGTGAGCACTTCGGCAGTCGGCCTTTCACGCTAACGCGTGTCAAGGTTAGATCTGGGTCGCCGGCTTACGAATAGGTGCGGAGCGCAGGGGCAATTACACGGAGTTTTTTAATACCTTCAGAAGACACCCCGTTAGGAAGGTACGGTCAGTTCTCATAGTTGCCCCGCGCTGAACGGTGCTATTTCGTTGACGTCTTGGAATTAATTAGTGATAGGGTCAATTACTGATAGGTTAGGTGCCAGATGTAACTGTCCACATAGTGCTAAGTGGCAAATTGCGTAGTAGCACGTTGGTCCTCGGACGAGGTTGTCAGACGAAAGACCGAAATCCTGATAATCTCTTCCATAGTTGGTCCCGGGGAAAAGACTCATTGACGAATACATAAGACGCAGCCGAGTGGGACGACCGCACAAGACCCCTTCTTCGGCTCGGTCTTGGGCTGCCCCTCCGTGAACCTGAGAATCTGCCATGTATATGGCCGTCTATCCGACCGCGGTCTAGTCGTTCCCCCCGCCGATATTTTTATGTTATGTTAGAACTCATACCAAACATTGCACTATCGAAGCGTAGCAACACCTAACTTACACTCACCATAAAATTCCATAGAGGCAGGGAGGGCGGTTTATCAATATGGTTGGGTAGAGAAAAGCATACTATGTTGTGTTTAACGTGCGTAAAAATCCCTACGTTCAACGGGCCAAGAATTAGTTGTACACAAGCATTATCAATCGACTGCGCGGTTAATGCTTTAGTTCCATGCAACTCCGATGCTTGTGCTTATAAGCCCAAGCTAATGTTGAGAAACGTGCGTTATGTTGGGTCGAACCTGGTGCGGTCCTTGGATGCGCAAATATGCAGTGGTACGAATACATAGCAGTAGAGACATATGAGGCATGTTCCTTCTTAGCACGGATACTATTCGACTTGTCTCGCGCCAGGCCGCCGCAGATCACTTGAATTGCATACACAGCCCTAGATGGTGTGTTCCAGTCTGGTCACTTGGTATAGTTCAATAGAGGATGCATGACGGGAATTATCGTTGCTTTTTTGTGGCCAAACAGATTTTTCATACCACGGCTTAAGATGTCTACGGGGGACAGCCTAGTACCAAGTACTAGATGACCTTGAGCATGGCGCGTATTAAACCAGAGGTTGATTCGCCAGATGCAACAGCCCGACCTCATCTTCTTATGCTTCCTAAAAAGCTACGCCGAGGTTCCCTGTCAAAGCCCGTGCGGTCATAAAAGGGGAAAGCAACTGCTCATATGTAGTGCTACGTTTCAAACCCGAGCTTATCCCTACACACATACCTACATAGATCAACATATTGCCGGTTATTGCCTATGCTTCGTGGCAGAATAGAGGACCTTGAAGTAGAGTCTGTGGCAGAGGTTGACATGAGGACTGCGTCCTATCCCCTAGCGGGGATGACCACTTTCAGCGGTGCTAACCTTGCCATGCAAGAGTATGTTACATGATGTCCTTAACCGAAAATTCCACCACGAAGATGGGATGCAATGATCCTACCGCTCCGGGCAGGTGAGGGGCTCCGTCCTGGGGTCACCCAGATAACTGTGTTCAGAGATCCGGACTTGTCATATTGTCAGGTATCTGTTGCGGCCTAAGGCCAGTTGACTGCTTTCCACGAGACGCGCTGACCTCTTATCGGGGATCTGGTCGTACACTAATAAGGTATGCTAAGAAGATCATGTCGGCAGAAGTCACGTGGATCATGAGGGGCTGCTCCTTAGTAGCAGTCCTGTATAAAAGCGAGACGGCGGGCTGTGGAGTCGTTAGCAGTAGCAGTACATCCCCACAGAATGAGGGGTAGGGGTTGCTTTAAAGGTGAGTTGTCGAATTGCCAGCGGACAGCCGGCTGTCGAGCGTAGACAATCAGAACAAACCCGCCAGGGTAGGGCCAGAGAAGAAACATATCGGCTAATAACTCGTCCTGCTGTCTGACCTTACAAATTCTTGTGATTGGCCCGCGTTAATAATAACCGAGCCCCGGTAAACTCAAGAGTCTCTTCAGATATTGTCTTTTGCAAGTGGAAGTTTGCCTGAGAGAAAGCTAATACGTGCTTCTATAGGGTTTCCTAGAGCTGATAACGTTTATCCAGAAGGAATATGGGCTGCTGCCTCAGTTAACAGTCTGCTGCATACCTATGTCCGGGTACCAAGATTTCGAAGGGACATGATGCCCCACGCAGGAACGGCGTAGCTGTGTCATTAAATTATACGTCACTA
